# Supplementary material for: Future Tense and Economic Decisions: Controlling for Cultural Evolution
Source: PLoS One. 2015 Jul 17;10(7):e0132145. doi: 10.1371/journal.pone.0132145 (PMC4506144; doi:10.1371/journal.pone.0132145)
Supplement: S8 Appendix — See README files within the various sub-folders. (ZIP) [file pone.0132145.s008.zip › S3_Code/Residuals_new/PGLS/PermuteResults/permute_B_SavingsWITHINFAM_50000.csv]

	ftr	r	t	p
1	amh_bul_tsn_bos_mlt_chh_sod_scr_uzb_tur_ewe_jav_swt_lit_guj_bsq_alb_sid_xho_mnd_spa_svk_fbf_nor_ven_cze_est_akn_lda_fin_ukr_heb_geo_urd_pan_dut_mol_hau_wly_mcd_hun_ses_mao_ben_ind_jpn_knd_kor_por_fre_tsw_rom_tag_swe_aeg_mly_cnt_glc_swa_ger_tig_ita_pol_lat_hin_qcu_grk_ctl_krd_igb_gam_arw_anl_afr_sun_slo_cic_rus_moo_bat_tha_owc_tml_dyu_bem_aze_prs_eng_azi_yor_vie_amr_dgb_bam_zul	0.205726139332608	0.484208576285209	0.629376198252342
2	amh_glc_ewe_por_tig_amr_owc_dut_tur_uzb_cic_mao_dyu_slo_krd_bsq_pol_aeg_swa_cnt_ctl_spa_igb_eng_ven_swe_est_xho_tsw_fin_lit_anl_geo_cze_nor_rus_bul_sid_heb_svk_hun_fbf_mly_ger_ind_jpn_tml_kor_pan_mol_ses_arw_tag_ukr_wly_bat_mnd_ben_akn_alb_gam_rom_mcd_guj_fre_qcu_scr_afr_grk_dgb_chh_hin_mlt_prs_sun_urd_swt_ita_lda_jav_tha_sod_knd_moo_zul_aze_lat_bos_azi_yor_vie_hau_bem_tsn_bam	-0.835728993293092	-2.02362815279471	0.0458781170652342
3	aeg_por_igb_spa_owc_heb_mlt_pol_tur_uzb_swa_jav_ewe_ctl_nor_bsq_swe_anl_xho_mnd_scr_ita_cic_bul_bem_prs_fin_tsn_ven_hun_ben_sod_geo_slo_lat_grk_rom_chh_sid_mol_est_zul_bat_cze_mao_jpn_knd_kor_afr_eng_swt_pan_tag_ukr_tig_ind_cnt_rus_dyu_urd_amr_svk_dut_mcd_ger_qcu_arw_alb_guj_lda_wly_lit_gam_fre_sun_bos_moo_hin_ses_mly_tha_amh_tml_dgb_tsw_azi_glc_krd_aze_yor_vie_hau_fbf_bam_akn	-0.965566005252349	-2.34482517635734	0.0211631467640738
4	hau_lat_tsn_fre_amr_sid_tig_ben_tur_uzb_igb_jav_moo_mol_cze_bsq_urd_sod_akn_cnt_mcd_por_zul_bos_cic_rus_fin_dyu_ewe_est_krd_mlt_geo_scr_bul_ger_slo_heb_amh_dut_hun_swt_mly_alb_bat_jpn_tml_kor_grk_arw_dgb_pan_ind_hin_chh_mao_mnd_ukr_tsw_rom_wly_ita_swe_pol_glc_qcu_afr_nor_spa_swa_anl_eng_gam_ctl_tag_svk_lda_prs_yor_sun_tha_aeg_knd_fbf_bem_aze_lit_guj_azi_ses_vie_owc_bam_ven_xho	-0.175436956506919	-0.413774930914265	0.679991606777262
5	amh_ita_dyu_bul_tig_aeg_gam_cze_tur_aze_ses_ind_cic_pol_swe_bsq_guj_sid_swa_mnd_ukr_lat_yor_fre_lda_hin_hun_tsn_tsw_est_por_owc_geo_nor_spa_dut_slo_hau_heb_svk_fin_moo_mly_mol_mao_jpn_knd_kor_lit_alb_fbf_grk_sun_glc_amr_tag_cnt_bos_zul_ger_mlt_prs_ben_mcd_scr_qcu_arw_rus_krd_ewe_sod_ctl_chh_pan_bat_urd_ven_afr_swt_jav_tha_anl_tml_akn_bam_azi_eng_rom_uzb_dgb_vie_wly_xho_bem_igb	-0.785373494295987	-1.89404686845328	0.0613266658623209
6	amr_krd_bem_lat_gam_anl_wly_mol_aze_tur_xho_jav_ven_grk_mcd_bsq_bul_amh_dyu_cnt_hin_lit_tsw_nor_dgb_ita_hun_akn_moo_est_rus_aeg_geo_swe_bos_rom_glc_mlt_owc_spa_fin_ewe_tag_prs_mly_jpn_tml_kor_svk_pan_cic_eng_sun_cze_sod_mao_mnd_alb_zul_scr_chh_por_ctl_ger_afr_qcu_ben_arw_fre_fbf_sid_dut_tig_guj_bat_ukr_igb_slo_tsn_ind_tha_hau_knd_swa_lda_azi_pol_urd_uzb_bam_vie_heb_swt_yor_ses	-1.06987224923622	-2.62691346944059	0.0100773193359313
7	owc_pol_dgb_fre_hau_gam_sod_mol_azi_uzb_bam_bat_ses_glc_rus_bsq_grk_chh_swt_cnt_prs_hin_tsw_bos_yor_rom_est_igb_swa_hun_urd_mlt_geo_spa_ukr_arw_afr_anl_sid_ctl_fin_xho_mly_cze_tag_jpn_knd_kor_scr_alb_bem_mcd_jav_pan_wly_sun_mnd_eng_moo_bul_tig_krd_ger_ita_lat_qcu_ben_lit_por_lda_heb_svk_aeg_swe_mao_dut_akn_guj_cic_ind_tha_amh_tml_zul_tsn_tur_slo_nor_aze_fbf_vie_amr_ewe_dyu_ven	-0.167047617161599	-0.39455706850438	0.6940731775592
8	hau_ukr_dyu_rus_aeg_owc_sid_arw_uzb_azi_zul_mly_xho_por_ger_bsq_eng_tig_lda_cnt_swe_spa_ewe_afr_bem_hin_hun_tsn_tsw_fin_krd_gam_geo_nor_lit_alb_fre_heb_sod_mcd_est_dgb_ind_ben_bat_jpn_knd_kor_bos_cze_moo_guj_sun_svk_anl_tag_mnd_urd_yor_glc_amh_ita_grk_scr_pan_qcu_slo_rom_pol_ses_amr_ctl_wly_lat_mao_bul_fbf_dut_akn_jav_tha_chh_tml_bam_cic_aze_mol_prs_tur_ven_vie_mlt_swa_igb_swt	0.278320635682095	0.654765099731463	0.514235164781574
9	heb_pol_ewe_grk_chh_gam_wly_bos_azi_tur_zul_sun_tsw_por_rom_bsq_ctl_tig_akn_cnt_guj_hin_ven_alb_igb_swe_fin_xho_moo_est_spa_sid_geo_fre_krd_slo_ukr_mlt_amr_lit_hun_ses_mly_glc_ind_jpn_tml_kor_cze_mol_lda_eng_jav_prs_amh_tag_mnd_lat_dgb_ben_hau_arw_nor_mcd_urd_qcu_afr_rus_scr_bem_aeg_pan_owc_svk_bat_bul_yor_ger_dyu_mao_tha_anl_knd_bam_swa_uzb_dut_ita_aze_tsn_vie_sod_cic_swt_fbf	-0.497632340012269	-1.18496216843697	0.239051643973831
10	sod_afr_swa_spa_aeg_anl_amr_fre_aze_uzb_tsw_bat_zul_prs_cze_bsq_ger_wly_yor_mnd_pol_ben_tsn_alb_ewe_eng_est_xho_dyu_hun_grk_amh_geo_krd_por_bos_slo_chh_heb_lit_fin_akn_mly_ctl_sun_jpn_tml_kor_swe_glc_dgb_ita_jav_bul_tig_tag_cnt_svk_fbf_rom_mlt_scr_hin_arw_mol_qcu_mcd_ukr_nor_bam_hau_pan_gam_guj_mao_lat_moo_dut_swt_ind_tha_sid_knd_bem_igb_tur_rus_urd_azi_lda_vie_owc_ven_ses_cic	0.154580135744859	0.363550481510666	0.717018828636532
11	sod_ger_bem_hin_aeg_heb_chh_lat_azi_uzb_fbf_mly_bam_glc_arw_bsq_alb_amh_lda_cnt_krd_ctl_tsn_fre_ewe_lit_hun_zul_swt_est_svk_amr_geo_cze_ita_dut_mcd_anl_wly_mol_fin_xho_mao_scr_ind_jpn_tml_kor_ukr_swe_moo_por_jav_rom_mlt_bat_mnd_afr_dgb_slo_gam_pol_pan_prs_ben_qcu_urd_spa_eng_igb_owc_grk_sid_nor_tag_guj_ses_bul_tsw_sun_tha_tig_knd_yor_ven_tur_bos_rus_aze_akn_vie_hau_dyu_cic_swa	-0.52221131204916	-1.24372475472392	0.21672678673313
12	chh_ita_xho_lit_aeg_sid_anl_ger_uzb_tur_ewe_ind_dgb_eng_swe_bsq_rus_owc_ses_cnt_guj_rom_dyu_dut_akn_slo_fin_ven_igb_hun_grk_heb_geo_alb_urd_hin_prs_sod_amr_bos_est_moo_sun_spa_jav_jpn_knd_kor_por_fre_bam_svk_tag_nor_wly_mao_mnd_mcd_tsw_arw_tig_bul_krd_lat_cze_qcu_pol_ukr_glc_cic_hau_scr_amh_pan_mly_ben_lda_afr_fbf_bat_tha_mlt_tml_swa_bem_aze_mol_ctl_azi_yor_vie_gam_swt_zul_tsn	-0.134701469538994	-0.317687924384021	0.751433870321677
13	sid_afr_swa_por_amh_sod_owc_rus_tur_aze_akn_jav_ven_prs_rom_bsq_swe_chh_lda_mnd_krd_mol_ses_urd_igb_ben_fin_ewe_dyu_hun_slo_hau_geo_eng_spa_glc_pol_mlt_amr_grk_est_zul_sun_nor_bat_jpn_knd_kor_bos_ctl_xho_alb_tag_ukr_tig_ind_cnt_scr_moo_lit_gam_svk_arw_mcd_hin_qcu_ita_ger_cze_bam_heb_dut_aeg_pan_mao_lat_bem_guj_tsn_mly_tha_anl_tml_tsw_yor_azi_fre_bul_uzb_cic_vie_wly_fbf_dgb_swt	-0.329384622150498	-0.780104212240275	0.437310480461028
14	amr_glc_tsw_grk_aeg_sid_chh_dut_azi_aze_zul_jav_bem_arw_hin_bsq_fre_gam_dgb_cnt_rus_afr_igb_bos_moo_ben_est_akn_dyu_fin_svk_anl_geo_slo_pan_mcd_urd_owc_mlt_nor_hun_bam_ind_lit_mao_jpn_tml_kor_cze_ger_ses_scr_tag_lat_heb_bat_mnd_spa_ewe_krd_amh_bul_ita_por_alb_qcu_pol_rom_mol_cic_hau_eng_sod_ukr_mly_guj_fbf_ctl_swa_sun_tha_tig_knd_tsn_lda_tur_prs_swe_uzb_ven_vie_wly_swt_xho_yor	0.362587920975485	0.853364434629195	0.395649841744046
15	amh_eng_ewe_afr_anl_sid_wly_krd_uzb_tur_akn_mao_yor_guj_ger_bsq_arw_owc_bem_mnd_svk_spa_dgb_cze_cic_ctl_est_xho_moo_hun_rom_mlt_geo_bos_bul_hin_ita_hau_aeg_rus_fin_bam_bat_mcd_mly_jpn_tml_kor_alb_ben_fbf_lat_ind_por_tig_sun_cnt_glc_swa_ukr_sod_dut_pan_grk_nor_qcu_fre_scr_mol_tsn_amr_prs_chh_swe_jav_urd_ven_lit_dyu_tag_tha_heb_knd_ses_zul_aze_pol_slo_azi_igb_vie_gam_lda_swt_tsw	-0.113072172220795	-0.266629069213298	0.79034506806306
16	gam_glc_yor_pan_chh_hau_sid_svk_azi_tur_bam_bat_ven_mol_por_bsq_hin_wly_igb_cnt_ita_urd_ewe_spa_moo_lit_fin_ses_fbf_est_scr_amr_geo_fre_arw_ctl_pol_sod_anl_alb_hun_akn_tag_dut_mao_jpn_knd_kor_afr_guj_tsn_bul_mly_eng_heb_ind_mnd_ben_zul_krd_aeg_grk_lat_prs_mcd_qcu_bos_ger_nor_dgb_tig_slo_mlt_rom_jav_rus_swt_swe_tsw_sun_tha_owc_tml_lda_cic_uzb_ukr_cze_aze_xho_vie_amh_bem_dyu_swa	-0.128621507974272	-0.303531799113016	0.762162626988983
17	sod_rom_lda_krd_mlt_amr_chh_rus_azi_uzb_dgb_mly_xho_guj_ger_bsq_afr_owc_bam_cnt_mcd_prs_cic_mol_fbf_cze_fin_dyu_ven_hun_ita_wly_geo_pan_svk_lit_eng_amh_gam_glc_est_akn_mao_swe_bat_jpn_knd_kor_bos_scr_swt_fre_sun_ukr_aeg_jav_mnd_arw_moo_alb_hau_grk_urd_pol_spa_qcu_lat_slo_por_yor_heb_dut_anl_ben_tag_ctl_zul_bul_swa_ind_tha_sid_tml_ses_bem_aze_hin_nor_tur_igb_vie_tig_tsw_ewe_tsn	0.787516787920646	1.87036901654993	0.0645777132295472
18	owc_svk_bem_swe_amh_anl_gam_ben_aze_azi_fbf_jav_lda_mol_pan_bsq_bul_sid_swa_mnd_lat_krd_ses_arw_igb_lit_fin_ven_zul_est_bos_mlt_geo_ukr_dut_fre_glc_sod_aeg_ita_hun_akn_tag_scr_ind_jpn_knd_kor_guj_mcd_ewe_eng_sun_rus_wly_mly_cnt_urd_yor_por_amr_alb_grk_prs_rom_qcu_cze_afr_nor_xho_chh_slo_tig_ctl_bat_ger_tsn_hin_tsw_mao_tha_heb_tml_moo_dgb_tur_pol_spa_uzb_dyu_vie_hau_bam_cic_swt	-0.597504110648381	-1.42560433745939	0.157330432005061
19	anl_svk_cic_urd_aeg_mlt_amh_nor_aze_tur_ven_bat_igb_bos_krd_bsq_mcd_wly_dyu_cnt_swe_ukr_swt_ita_tsw_fre_fin_swa_bem_est_arw_chh_geo_bul_por_ctl_eng_sid_gam_ger_hun_zul_jav_lat_sun_jpn_knd_kor_pol_glc_fbf_slo_mao_prs_heb_ind_mnd_pan_dgb_dut_owc_rom_mol_rus_scr_qcu_afr_guj_grk_xho_sod_alb_hau_ben_mly_lit_ses_cze_lda_tag_tha_amr_tml_ewe_akn_azi_hin_spa_uzb_moo_vie_tig_tsn_bam_yor	0.490786432876973	1.15747398242905	0.250042914239254
20	hau_mol_moo_ben_aeg_gam_mlt_por_aze_tur_bem_jav_yor_bos_ger_bsq_scr_sod_ven_cnt_prs_rom_xho_grk_akn_pol_fin_zul_swa_est_spa_chh_geo_ita_ukr_krd_lit_anl_tig_fre_hun_dgb_bat_arw_tag_jpn_tml_kor_cze_hin_lda_svk_sun_nor_sid_mao_mnd_guj_igb_ctl_owc_lat_glc_urd_swe_qcu_alb_eng_rus_ses_amh_slo_heb_dut_mly_afr_cic_mcd_tsn_ind_tha_amr_knd_swt_fbf_azi_bul_pan_uzb_bam_vie_wly_dyu_ewe_tsw	-0.431815125629126	-1.02514569642431	0.307953562520489
21	owc_mol_dyu_mcd_amr_chh_sid_rus_azi_tur_swa_ind_swt_ctl_eng_bsq_scr_hau_xho_cnt_por_dut_cic_swe_tsn_urd_est_yor_zul_hun_svk_aeg_geo_krd_pol_glc_pan_wly_sod_guj_fin_fbf_jav_spa_bat_jpn_knd_kor_slo_alb_ven_lat_mly_arw_gam_sun_mnd_ukr_dgb_ger_anl_hin_fre_cze_grk_qcu_bos_afr_bul_akn_mlt_nor_amh_rom_mao_prs_moo_lit_tsw_tag_tha_tig_tml_bem_bam_uzb_ben_ita_aze_lda_vie_heb_ses_ewe_igb	-0.408408597390088	-0.969960198851503	0.334582228844084
22	anl_hin_ven_bul_tig_chh_heb_scr_tur_aze_tsn_mly_moo_ger_spa_bsq_bos_wly_bam_cnt_rus_afr_zul_cze_dyu_svk_est_igb_ses_hun_guj_hau_geo_nor_pan_ben_grk_sod_gam_glc_fin_xho_sun_dut_ind_jpn_tml_kor_pol_rom_fbf_mcd_tag_urd_amr_jav_mnd_prs_swt_slo_aeg_krd_eng_lit_ukr_qcu_alb_swe_arw_dgb_amh_fre_sid_ita_bat_ctl_cic_mol_akn_mao_tha_owc_knd_yor_ewe_uzb_lat_por_azi_lda_vie_mlt_swa_tsw_bem	-0.308671254393629	-0.730583953909028	0.466869853560577
23	amh_guj_fbf_spa_tig_sid_chh_svk_tur_aze_swa_ind_dgb_lit_dut_bsq_glc_amr_yor_mnd_swe_bul_moo_pol_bam_prs_hun_xho_cic_fin_ctl_owc_geo_rus_alb_cze_krd_hau_gam_bos_est_dyu_tag_nor_sun_jpn_tml_kor_scr_rom_tsw_mol_mly_lat_sod_jav_cnt_ita_akn_mcd_heb_slo_por_ger_ben_qcu_afr_arw_grk_ewe_anl_pan_wly_urd_bat_eng_ven_ukr_igb_mao_tha_mlt_knd_tsn_bem_azi_hin_fre_uzb_lda_vie_aeg_zul_swt_ses	0.266162633081041	0.629926062376347	0.530287608446831
24	chh_cze_cic_bul_mlt_sod_sid_ctl_tur_uzb_ewe_tag_fbf_glc_dut_bsq_fre_gam_zul_cnt_mcd_ben_ses_guj_swt_grk_fin_dyu_dgb_hun_lit_wly_geo_rom_eng_mol_pan_owc_amr_por_est_akn_ind_krd_sun_jpn_tml_kor_ukr_afr_tsw_prs_mao_hin_hau_bat_mnd_scr_lda_urd_anl_bos_lat_alb_svk_qcu_rus_spa_nor_bem_aeg_pol_amh_swe_jav_ger_bam_arw_igb_mly_tha_tig_knd_ven_swa_azi_ita_slo_aze_moo_vie_heb_xho_yor_tsn	0.410886042745183	0.970563017431597	0.334283432096734
25	sid_spa_ewe_nor_tig_heb_sod_slo_aze_azi_lda_ind_tsw_alb_ctl_bsq_rus_wly_bam_mnd_glc_guj_cic_pan_swt_dut_est_swa_ses_fin_scr_mlt_geo_ben_fre_mcd_ita_chh_anl_rom_hun_igb_tag_bos_mly_jpn_tml_kor_hin_urd_xho_lit_bat_ger_amr_sun_cnt_ukr_moo_afr_gam_krd_eng_cze_mol_qcu_swe_bul_svk_dyu_owc_arw_hau_pol_jav_lat_akn_grk_ven_mao_tha_amh_knd_tsn_zul_tur_por_prs_uzb_dgb_vie_aeg_bem_yor_fbf	-0.416938720758889	-0.988992124420297	0.325233156562817
26	heb_grk_ven_cze_gam_amh_hau_bos_uzb_aze_tsn_tag_moo_ukr_bul_bsq_fre_wly_fbf_mnd_arw_svk_bam_swe_xho_afr_fin_swt_tsw_est_alb_owc_geo_ben_rom_ctl_guj_anl_sid_prs_hun_swa_mao_pan_bat_jpn_tml_kor_mol_ger_bem_mcd_sun_por_amr_ind_cnt_krd_igb_slo_tig_urd_nor_rus_eng_qcu_dut_glc_pol_cic_chh_lat_aeg_spa_jav_scr_akn_hin_dyu_mly_tha_sod_knd_yor_lda_tur_lit_ita_azi_dgb_vie_mlt_ewe_zul_ses	-0.382233199624885	-0.90685312019566	0.36682818837589
27	heb_mcd_tsw_ctl_wly_amh_tig_pol_aze_azi_swt_tag_dgb_alb_ben_bsq_eng_aeg_yor_cnt_bul_lat_lda_urd_tsn_fre_hun_swa_bem_fin_grk_owc_geo_mol_afr_spa_svk_hau_amr_nor_est_igb_mao_krd_mly_jpn_knd_kor_rus_rom_dyu_lit_ind_hin_anl_bat_mnd_bos_ses_glc_chh_pan_swe_scr_ger_qcu_por_ukr_slo_zul_gam_dut_sod_cze_sun_ita_cic_arw_xho_jav_tha_sid_tml_ven_ewe_uzb_guj_prs_tur_fbf_vie_mlt_moo_bam_akn	-0.283729083211324	-0.670571386631541	0.504155506735549
28	owc_nor_dgb_hin_gam_hau_amh_lit_tur_aze_ven_mao_lda_bos_bul_bsq_ben_sod_akn_mnd_ukr_ger_fbf_eng_zul_spa_fin_swa_bam_est_guj_anl_geo_krd_por_cze_ctl_aeg_chh_grk_hun_tsn_mly_dut_bat_jpn_knd_kor_pan_svk_moo_glc_ind_afr_heb_tag_cnt_prs_cic_lat_wly_mcd_rus_scr_ita_qcu_rom_urd_alb_xho_tig_fre_mlt_arw_sun_swe_yor_pol_ses_jav_tha_sid_tml_dyu_igb_uzb_mol_slo_azi_bem_vie_amr_swt_tsw_ewe	0.377661299709336	0.889665536460721	0.375941092659516
29	heb_pol_ses_grk_sid_amr_hau_lat_azi_uzb_igb_mly_fbf_arw_hin_bsq_krd_sod_dgb_cnt_ger_fre_swt_ukr_cic_bul_hun_tsw_swa_fin_ita_tig_geo_lit_por_mol_rus_anl_aeg_eng_est_bem_mao_dut_jav_jpn_tml_kor_urd_glc_bam_swe_bat_bos_mlt_ind_mnd_ben_zul_mcd_wly_scr_ctl_prs_alb_qcu_svk_afr_nor_dyu_amh_slo_gam_rom_tag_spa_lda_cze_yor_sun_tha_chh_knd_xho_akn_tur_pan_guj_aze_moo_vie_owc_ewe_ven_tsn	-0.421034110829036	-0.996733339344953	0.321480316384943
30	owc_afr_ewe_ben_mlt_heb_hau_prs_tur_uzb_xho_tag_yor_svk_ger_bsq_nor_gam_tsw_cnt_urd_alb_ses_mol_dgb_lat_est_lda_tsn_fin_swe_sod_geo_bos_scr_hin_guj_amh_tig_ita_hun_fbf_sun_rus_mly_jpn_tml_kor_lit_fre_igb_eng_mao_bul_aeg_bat_mnd_rom_ven_pan_anl_krd_pol_ukr_arw_qcu_cze_glc_mcd_moo_amr_por_chh_ctl_ind_dut_swa_grk_bem_jav_tha_wly_knd_zul_swt_azi_slo_spa_aze_akn_vie_sid_bam_dyu_cic	0.889015843916009	2.12985169555331	0.0358242166906374
31	sid_cze_zul_bos_hau_mlt_heb_ctl_aze_tur_ven_mao_bem_ita_spa_bsq_pol_wly_tsw_cnt_ger_grk_fbf_mcd_akn_scr_hun_tsn_swt_fin_mol_aeg_geo_ukr_guj_rus_fre_amh_tig_prs_est_dgb_tag_rom_mly_jpn_knd_kor_bul_dut_bam_arw_sun_krd_amr_ind_mnd_urd_cic_ben_chh_lit_pan_lat_glc_qcu_swe_por_eng_xho_sod_hin_gam_slo_jav_svk_dyu_nor_ses_bat_tha_anl_tml_lda_moo_uzb_alb_afr_azi_swa_vie_owc_yor_igb_ewe	-0.329657848435348	-0.780050248806764	0.437342084884284
32	mlt_nor_ses_lat_aeg_anl_chh_ita_uzb_azi_zul_tag_bam_guj_slo_bsq_urd_owc_cic_cnt_svk_por_bem_scr_tsn_bul_fin_moo_ewe_hun_hin_sod_geo_krd_glc_rus_ger_sid_hau_grk_est_xho_sun_lit_ind_jpn_tml_kor_pol_eng_igb_ukr_mly_mcd_amh_jav_mnd_dut_tsw_arw_tig_bos_afr_ben_alb_qcu_mol_spa_prs_fbf_amr_fre_gam_ctl_bat_pan_yor_swe_dgb_mao_tha_heb_knd_swa_swt_tur_cze_rom_aze_ven_vie_wly_akn_lda_dyu	-0.189842638402858	-0.447729405950627	0.655389695664471
33	tig_ctl_zul_glc_amh_hau_amr_alb_aze_tur_fbf_bat_tsn_ger_pol_bsq_arw_owc_swa_cnt_eng_lit_yor_por_bem_hin_hun_akn_xho_est_fre_sid_geo_mcd_scr_dut_svk_aeg_mlt_rom_fin_tsw_ind_guj_jav_jpn_tml_kor_grk_ita_bam_slo_sun_bos_sod_mly_mnd_afr_lda_pan_wly_prs_cze_rus_ukr_qcu_ben_lat_mol_cic_chh_nor_heb_urd_mao_swe_dgb_krd_swt_tag_tha_gam_knd_ses_igb_azi_spa_bul_uzb_moo_vie_anl_ewe_dyu_ven	-0.653344920879387	-1.56471891152573	0.121045363656515
34	gam_grk_tsn_ger_sod_anl_heb_cze_azi_tur_tsw_sun_yor_ctl_urd_bsq_spa_chh_swa_cnt_pol_slo_fbf_mol_moo_rus_fin_xho_swt_hun_mcd_hau_geo_afr_eng_alb_lit_owc_aeg_hin_est_ven_mao_arw_mly_jpn_knd_kor_bos_scr_ewe_swe_tag_ita_sid_ind_mnd_krd_akn_bul_wly_glc_fre_lat_svk_qcu_pan_ben_nor_zul_amr_ukr_mlt_guj_jav_rom_cic_prs_dyu_bat_tha_tig_tml_igb_dgb_uzb_por_dut_aze_lda_vie_amh_ses_bam_bem	-0.20225907712642	-0.477464197283532	0.634151841346692
35	owc_ita_akn_swe_amr_sod_tig_krd_tur_aze_dyu_tag_ven_lit_cze_bsq_eng_gam_cic_mnd_scr_glc_igb_ger_zul_bos_hun_swa_bem_est_slo_chh_geo_fre_ben_bul_ukr_amh_sid_ctl_fin_xho_ind_por_mao_jpn_knd_kor_nor_prs_fbf_mol_bat_afr_wly_jav_cnt_pol_yor_dut_heb_alb_rus_urd_grk_qcu_hin_svk_spa_ses_mlt_guj_aeg_mcd_mly_pan_ewe_lat_swt_sun_tha_hau_tml_dgb_bam_azi_rom_arw_uzb_moo_vie_anl_tsn_lda_tsw	0.351893011763704	0.828765148073259	0.409359294986366
36	sod_ger_lda_pol_mlt_amr_tig_rus_tur_uzb_xho_sun_yor_afr_guj_bsq_pan_aeg_ewe_mnd_slo_glc_zul_bul_swt_alb_est_swa_dyu_hun_rom_owc_geo_ben_nor_ctl_arw_gam_wly_bos_fin_bem_tag_cze_jav_jpn_knd_kor_mol_hin_bam_lit_ind_swe_chh_bat_cnt_ita_akn_grk_hau_spa_scr_mcd_krd_qcu_eng_dut_ukr_ses_sid_fre_heb_prs_mao_por_igb_lat_fbf_mly_tha_amh_tml_dgb_moo_azi_svk_urd_aze_tsn_vie_anl_cic_tsw_ven	0.101228187898182	0.238106380502269	0.81232241568975
37	hau_ger_tsw_rus_anl_aeg_sod_pan_aze_tur_lda_bat_xho_por_swe_bsq_urd_chh_swt_cnt_glc_nor_igb_scr_bem_arw_hun_fbf_ewe_fin_krd_mlt_geo_bos_grk_spa_ukr_amr_owc_svk_est_swa_sun_alb_jav_jpn_tml_kor_prs_ita_ven_eng_tag_bul_wly_mao_mnd_afr_akn_ben_sid_dut_ctl_pol_slo_qcu_lat_cze_rom_moo_tig_mcd_heb_lit_ind_fre_cic_hin_yor_mly_tha_gam_knd_dgb_dyu_uzb_guj_mol_azi_bam_vie_amh_zul_ses_tsn	-0.588340150933189	-1.40545609767714	0.16321759151816
38	owc_alb_zul_guj_mlt_sod_hau_arw_uzb_tur_ven_jav_tsw_rus_ctl_bsq_urd_amh_yor_mnd_swe_rom_tsn_scr_fbf_spa_est_bem_swa_fin_cze_heb_geo_ita_ukr_ger_lit_amr_chh_nor_hun_ses_bat_krd_tag_jpn_knd_kor_por_fre_xho_afr_mao_pan_tig_sun_cnt_svk_moo_prs_aeg_slo_bos_eng_glc_qcu_pol_mol_dut_bam_anl_lat_sid_bul_mly_hin_swt_mcd_akn_ind_tha_gam_tml_ewe_lda_azi_grk_ben_aze_cic_vie_wly_dgb_igb_dyu	0.67707374764514	1.61787260754071	0.1090769112029
39	sid_cze_bam_slo_tig_wly_aeg_urd_uzb_tur_swa_tag_yor_ctl_mcd_bsq_bos_mlt_ewe_cnt_fre_lat_ven_mol_dyu_scr_hun_lda_dgb_est_swe_amr_geo_alb_prs_ben_pan_owc_amh_afr_fin_tsw_mly_spa_sun_jpn_knd_kor_bul_rom_bem_hin_bat_dut_gam_mao_mnd_por_swt_ger_heb_pol_lit_guj_ita_qcu_krd_glc_arw_xho_hau_nor_chh_eng_ind_rus_tsn_ukr_moo_jav_tha_anl_tml_ses_fbf_azi_svk_grk_aze_igb_vie_sod_akn_cic_zul	-0.834495230314746	-2.01313571081632	0.0469912432244283
40	aeg_urd_ewe_grk_sod_heb_amr_svk_tur_aze_dyu_mao_akn_spa_rom_bsq_ukr_anl_fbf_cnt_lat_mol_swa_swe_ven_guj_hun_cic_bem_fin_cze_mlt_geo_eng_glc_hin_dut_amh_owc_rus_est_lda_ind_pan_mly_jpn_tml_kor_pol_mcd_bam_ger_jav_krd_wly_bat_mnd_scr_xho_arw_sid_ctl_lit_nor_alb_qcu_fre_slo_ben_zul_gam_ita_tig_por_sun_bul_tsw_bos_swt_tag_tha_chh_knd_yor_tsn_azi_prs_afr_uzb_dgb_vie_hau_igb_ses_moo	-0.893396890717729	-2.16256916053181	0.0331396472149203
41	chh_arw_ewe_afr_owc_tig_sod_guj_tur_uzb_moo_mao_lda_rus_lat_bsq_por_aeg_akn_cnt_krd_mcd_swt_scr_dyu_pan_fin_xho_tsn_est_glc_amr_geo_nor_eng_lit_hin_wly_anl_spa_hun_swa_mly_ben_ind_jpn_tml_kor_alb_ukr_tsw_urd_bat_ctl_gam_sun_mnd_mol_ses_rom_sid_prs_swe_grk_bos_qcu_dut_ger_fre_cic_hau_ita_amh_svk_jav_pol_dgb_bul_ven_tag_tha_heb_knd_yor_fbf_azi_slo_cze_aze_bem_vie_mlt_bam_igb_zul	-1.10516031959792	-2.69660732315863	0.00831612342007968
42	tig_rus_ses_pan_heb_anl_hau_ukr_uzb_azi_swt_jav_moo_ita_bul_bsq_scr_sid_ven_mnd_alb_ctl_tsn_swe_igb_afr_est_ewe_dyu_fin_svk_amr_geo_mcd_guj_fre_glc_mlt_aeg_pol_hun_xho_mly_krd_mao_jpn_knd_kor_nor_hin_cic_prs_sun_mol_wly_tag_cnt_ger_zul_lit_owc_grk_lat_ben_rom_qcu_arw_eng_slo_swa_gam_por_amh_urd_ind_spa_lda_bos_akn_bat_tha_sod_tml_yor_bam_tur_dut_cze_aze_tsw_vie_chh_dgb_fbf_bem	-0.47925703555373	-1.13808115336632	0.258010019890471
43	gam_slo_xho_por_sod_tig_heb_pol_tur_aze_ven_sun_ewe_ger_nor_bsq_prs_wly_moo_mnd_spa_cze_dgb_ita_swt_dut_fin_yor_dyu_hun_urd_sid_geo_glc_lit_lat_scr_amh_amr_ctl_est_bem_mao_rus_mly_jpn_knd_kor_mcd_grk_cic_bul_ind_svk_chh_tag_cnt_guj_swa_ukr_owc_rom_swe_krd_arw_qcu_alb_bos_pan_ses_anl_fre_mlt_eng_bat_afr_bam_ben_fbf_jav_tha_aeg_tml_tsn_akn_azi_hin_mol_uzb_lda_vie_hau_tsw_igb_zul	-0.115758500746901	-0.272720903522669	0.785672403915263
44	mlt_arw_bem_ben_chh_sid_wly_ita_azi_aze_swt_mao_dgb_urd_swe_bsq_ukr_sod_tsw_mnd_afr_ctl_zul_lit_ses_svk_fin_akn_igb_hun_slo_tig_geo_por_guj_dut_eng_heb_aeg_grk_est_ven_tag_bos_bat_jpn_tml_kor_spa_rus_moo_rom_sun_glc_owc_ind_cnt_fre_bam_nor_amh_krd_cze_prs_lat_qcu_pan_ger_bul_lda_anl_alb_hau_mol_jav_pol_fbf_hin_swa_mly_tha_amr_knd_tsn_yor_tur_mcd_scr_uzb_cic_vie_gam_dyu_ewe_xho	-0.637526063645388	-1.52352773434457	0.131020067292598
45	sod_ctl_dyu_ukr_sid_amr_gam_lit_uzb_aze_swt_ind_bam_por_glc_bsq_arw_mlt_ven_cnt_svk_rus_zul_alb_ses_urd_est_fbf_ewe_hun_prs_wly_geo_grk_lat_mcd_cze_heb_owc_ger_fin_moo_tag_afr_jav_jpn_tml_kor_krd_eng_swa_bul_bat_spa_tig_mao_mnd_pan_akn_mol_chh_nor_ita_rom_hin_qcu_dut_swe_scr_lda_anl_slo_hau_fre_mly_bos_bem_guj_dgb_sun_tha_amh_knd_igb_tsw_tur_pol_ben_azi_tsn_vie_aeg_xho_yor_cic	-0.256982966111071	-0.607952555583693	0.544700756644233
46	wly_lit_swt_ita_owc_sod_amh_guj_tur_azi_ven_mao_lda_alb_swe_bsq_svk_heb_fbf_cnt_arw_rus_dyu_ukr_ses_rom_est_zul_dgb_hun_grk_tig_geo_mol_nor_bos_ger_sid_hau_ctl_fin_swa_sun_ben_tag_jpn_tml_kor_cze_bul_tsw_slo_bat_glc_chh_ind_mnd_eng_tsn_afr_amr_lat_urd_prs_mcd_qcu_fre_pan_scr_yor_mlt_por_anl_pol_jav_krd_cic_spa_igb_mly_tha_gam_knd_xho_moo_aze_hin_dut_uzb_bam_vie_aeg_akn_ewe_bem	0.0546312432637906	0.128691427214678	0.897879717170675
47	aeg_guj_cic_por_amh_mlt_sod_bos_tur_azi_ewe_jav_dgb_pan_ukr_bsq_lit_heb_swt_cnt_dut_eng_bem_prs_lda_nor_est_zul_swa_fin_spa_gam_geo_slo_alb_ger_mol_chh_anl_lat_hun_ses_tag_scr_mly_jpn_knd_kor_rom_hin_dyu_glc_bat_cze_amr_ind_mnd_ita_tsn_arw_wly_grk_fre_ben_krd_qcu_afr_urd_rus_tsw_hau_bul_owc_mcd_mao_pol_igb_svk_ven_sun_tha_tig_tml_fbf_bam_aze_swe_ctl_uzb_moo_vie_sid_akn_xho_yor	-0.356753318747351	-0.845811780847304	0.399828735593317
48	chh_hin_ewe_bul_amr_mlt_owc_guj_tur_uzb_dyu_mly_dgb_bos_ukr_bsq_ctl_gam_ses_mnd_pol_arw_zul_dut_swa_ita_est_xho_cic_fin_rom_aeg_geo_krd_eng_lat_afr_wly_hau_nor_hun_tsw_jav_cze_sun_jpn_knd_kor_alb_spa_moo_pan_mao_mcd_tig_tag_cnt_ger_bam_glc_anl_ben_svk_grk_por_qcu_mol_fre_slo_swt_sod_swe_heb_scr_ind_urd_igb_prs_fbf_bat_tha_amh_tml_tsn_lda_azi_rus_lit_aze_yor_vie_sid_akn_ven_bem	0.598211757313085	1.41434260439847	0.160600540065463
49	heb_pan_zul_guj_anl_tig_gam_spa_aze_uzb_akn_tag_tsn_scr_grk_bsq_arw_mlt_bam_cnt_svk_mol_dgb_por_ses_ger_fin_lda_moo_hun_bos_sod_geo_ita_rus_prs_krd_amh_owc_lat_est_yor_bat_ben_mly_jpn_tml_kor_bul_hin_ewe_swe_sun_nor_amr_ind_mnd_dut_ven_glc_chh_rom_pol_afr_cze_qcu_ukr_slo_eng_swt_wly_fre_aeg_ctl_mao_alb_xho_mcd_bem_jav_tha_hau_knd_dyu_tsw_azi_lit_urd_tur_swa_vie_sid_cic_fbf_igb	0.053021012176561	0.12481452783167	0.900939784061115
50	heb_ben_bam_cze_anl_sid_hau_fre_uzb_azi_xho_jav_bem_mol_nor_bsq_eng_amr_ses_cnt_spa_glc_ewe_rom_yor_pan_fin_dgb_cic_est_krd_owc_geo_ita_bos_alb_urd_wly_tig_prs_hun_akn_ind_slo_tag_jpn_tml_kor_lit_ctl_tsn_ukr_mao_dut_chh_sun_mnd_bul_fbf_scr_gam_arw_afr_rus_swe_qcu_hin_por_ger_ven_amh_mcd_sod_lat_mly_grk_moo_guj_lda_bat_tha_aeg_knd_tsw_dyu_aze_pol_svk_tur_swt_vie_mlt_igb_zul_swa	-0.273580930391623	-0.646713620675001	0.519410235573705
51	hau_ctl_xho_por_wly_amr_anl_glc_azi_uzb_lda_sun_bam_pol_ita_bsq_ben_mlt_akn_cnt_nor_krd_dgb_rom_igb_rus_fin_bem_tsn_est_cze_sod_geo_prs_lat_pan_guj_aeg_owc_dut_hun_ven_jav_urd_bat_jpn_tml_kor_spa_ger_zul_scr_mly_eng_sid_ind_mnd_svk_moo_fre_chh_afr_mol_bos_lit_qcu_arw_hin_alb_ses_tig_bul_gam_ukr_mao_slo_fbf_mcd_ewe_tag_tha_heb_knd_tsw_dyu_aze_swe_grk_tur_cic_vie_amh_swa_yor_swt	-1.27746159529326	-3.1740389378642	0.00203859094330722
52	sid_svk_ewe_prs_wly_aeg_tig_dut_aze_uzb_bam_jav_ses_grk_hin_bsq_bul_gam_dyu_cnt_lat_swe_dgb_glc_swa_fre_fin_tsn_yor_est_por_heb_geo_arw_spa_afr_bos_anl_owc_rus_hun_zul_bat_mol_mao_jpn_knd_kor_ukr_mcd_moo_scr_mly_eng_amr_sun_mnd_nor_cic_ger_mlt_cze_pan_rom_krd_qcu_ctl_guj_ben_igb_chh_urd_hau_pol_ind_ita_tsw_alb_bem_tag_tha_sod_tml_swt_fbf_azi_lit_slo_tur_ven_vie_amh_xho_akn_lda	-0.90766644229321	-2.20554939144396	0.0298800013479719
53	mlt_spa_ses_eng_sod_gam_owc_lat_aze_tur_tsw_mly_swa_cze_svk_bsq_rus_hau_zul_cnt_rom_fre_ven_ita_xho_bos_fin_tsn_bam_est_bul_anl_geo_scr_arw_mcd_krd_amr_heb_pol_hun_swt_sun_urd_ind_jpn_knd_kor_grk_prs_moo_mol_bat_slo_sid_mao_mnd_lit_ewe_ctl_chh_hin_nor_ben_ger_qcu_ukr_glc_por_fbf_amh_afr_aeg_swe_tag_pan_dgb_guj_cic_jav_tha_wly_tml_igb_bem_azi_dut_alb_uzb_yor_vie_tig_akn_lda_dyu	-0.499765142863756	-1.19032814108917	0.236947062814245
54	mlt_hin_tsn_dut_amr_anl_aeg_alb_azi_tur_moo_jav_bem_rus_pan_bsq_ger_hau_igb_cnt_eng_por_swa_spa_swt_prs_est_lda_tsw_hun_rom_chh_geo_afr_krd_swe_ben_owc_tig_ukr_fin_dyu_mao_urd_ind_jpn_knd_kor_pol_guj_bam_fre_tag_slo_heb_sun_mnd_arw_yor_svk_sid_mol_cze_scr_bos_qcu_lit_nor_lat_zul_wly_bul_sod_ctl_mly_glc_fbf_grk_dgb_bat_tha_gam_tml_cic_ewe_aze_mcd_ita_uzb_xho_vie_amh_akn_ses_ven	0.142408217968615	0.334721819724761	0.738588689583538
55	owc_cze_igb_nor_chh_tig_heb_dut_aze_azi_bem_jav_xho_prs_swe_bsq_pan_gam_yor_mnd_lit_lat_tsw_por_dyu_eng_est_cic_akn_hun_rus_aeg_geo_mol_pol_ukr_hin_sid_mlt_ctl_fin_ewe_sun_grk_ind_jpn_knd_kor_glc_alb_bam_urd_bat_slo_sod_tag_cnt_arw_swt_spa_amh_afr_mcd_ben_guj_qcu_scr_bos_krd_swa_wly_fre_amr_bul_mly_rom_fbf_ger_ses_mao_tha_anl_tml_zul_tsn_tur_svk_ita_uzb_moo_vie_hau_dgb_ven_lda	-0.890802849530706	-2.15881894805753	0.0334382163944483
56	tig_prs_akn_ita_sid_amr_heb_rom_aze_tur_ewe_ind_swt_svk_spa_bsq_ukr_sod_bem_cnt_scr_bos_moo_pol_fbf_hin_hun_ses_igb_est_ctl_gam_geo_krd_fre_alb_afr_amh_mlt_glc_fin_tsn_bat_mol_sun_jpn_knd_kor_dut_cze_yor_guj_tag_por_owc_mly_mnd_nor_bam_eng_chh_pan_swe_rus_arw_qcu_lit_slo_urd_xho_hau_bul_aeg_ger_jav_mcd_dgb_lat_dyu_mao_tha_wly_tml_cic_lda_uzb_grk_ben_azi_zul_vie_anl_tsw_swa_ven	-0.229604709834653	-0.542506594147818	0.588767264058349
57	wly_alb_bam_por_owc_gam_chh_ger_azi_uzb_xho_sun_dgb_nor_krd_bsq_slo_anl_ses_mnd_bos_ita_fbf_bul_swa_guj_hun_igb_akn_fin_dut_hau_geo_lit_hin_glc_rus_heb_amh_ukr_est_tsw_bat_afr_ind_jpn_tml_kor_prs_scr_ewe_lat_jav_pol_amr_mao_cnt_swe_tsn_spa_sod_rom_grk_arw_mol_qcu_ben_cze_eng_bem_tig_pan_aeg_svk_mly_urd_moo_fre_swt_tag_tha_mlt_knd_lda_yor_tur_ctl_mcd_aze_cic_vie_sid_zul_ven_dyu	0.23148778376103	0.544479779367306	0.587414532978988
58	chh_nor_tsn_ben_amr_wly_heb_lit_uzb_aze_xho_mao_tsw_ctl_afr_bsq_eng_tig_yor_cnt_rus_ita_ses_spa_zul_bul_est_bem_dgb_fin_cze_hau_geo_glc_krd_lat_dut_amh_mlt_alb_hun_swa_ind_rom_mly_jpn_tml_kor_scr_guj_moo_grk_bat_ukr_owc_tag_mnd_pan_cic_ger_anl_mcd_arw_urd_swe_qcu_bos_svk_hin_bam_sid_slo_sod_fre_jav_prs_dyu_por_igb_sun_tha_aeg_knd_ven_lda_tur_pol_mol_azi_akn_vie_gam_swt_fbf_ewe	-0.161452561964685	-0.38116483030114	0.703950327724572
59	wly_lat_akn_krd_amh_aeg_sod_guj_uzb_aze_tsw_jav_tsn_mcd_arw_bsq_lit_tig_dgb_mnd_fre_cze_moo_por_fbf_svk_hun_ewe_swa_fin_bul_mlt_geo_afr_prs_swe_grk_anl_amr_rus_est_dyu_bat_rom_tag_jpn_knd_kor_slo_spa_cic_pan_ind_ben_gam_mao_cnt_scr_bam_glc_owc_ctl_urd_nor_ita_qcu_alb_mol_eng_xho_heb_hin_chh_pol_sun_dut_swt_ger_igb_mly_tha_sid_tml_ses_lda_tur_bos_ukr_azi_zul_vie_hau_bem_ven_yor	-1.07100412704937	-2.62745170359065	0.0100625133324557
60	wly_por_ewe_arw_heb_tig_amh_ctl_tur_aze_moo_jav_igb_swe_bul_bsq_guj_owc_zul_mnd_ger_ukr_tsw_scr_ven_bos_fin_ses_tsn_est_glc_gam_geo_slo_svk_rom_ben_amr_aeg_prs_hun_dyu_bat_afr_mao_jpn_knd_kor_eng_mcd_swa_hin_sun_nor_mlt_tag_cnt_alb_dgb_spa_sid_pol_dut_lit_urd_qcu_ita_krd_lat_cic_anl_rus_chh_pan_mly_cze_xho_mol_lda_ind_tha_sod_tml_fbf_bem_azi_grk_fre_uzb_akn_vie_hau_bam_swt_yor	0.275468046320458	0.649628788759074	0.517533367915286
61	wly_cze_moo_svk_sid_amr_heb_ben_azi_uzb_dgb_bat_yor_ctl_rus_bsq_pan_amh_dyu_mnd_rom_nor_ven_glc_xho_krd_hun_lda_igb_est_arw_sod_geo_lit_grk_hin_bos_owc_gam_scr_fin_akn_mao_lat_tag_jpn_knd_kor_prs_guj_cic_dut_jav_afr_mlt_mly_cnt_alb_swa_eng_aeg_fre_mol_pol_ukr_qcu_mcd_por_urd_ewe_hau_ita_tig_bul_ind_slo_fbf_swe_bam_sun_tha_chh_tml_ses_zul_aze_ger_spa_tur_tsw_vie_anl_swt_bem_tsn	-0.235761219736935	-0.557137892898902	0.578771638543151
62	owc_fre_zul_rus_sod_chh_gam_pol_azi_uzb_xho_bat_bam_grk_arw_bsq_dut_hau_igb_mnd_por_swe_ven_ita_swa_svk_est_yor_moo_hun_ukr_amr_geo_ctl_ben_scr_bos_mlt_heb_bul_fin_dgb_tag_ger_sun_jpn_knd_kor_cze_nor_lda_pan_mao_prs_amh_ind_cnt_lat_swt_krd_wly_rom_guj_eng_lit_qcu_mcd_slo_afr_tsn_anl_spa_tig_alb_jav_glc_bem_mol_tsw_mly_tha_sid_tml_ewe_fbf_aze_hin_urd_tur_cic_vie_aeg_ses_akn_dyu	-0.653016215038467	-1.56358779884206	0.121310971298173
63	amh_svk_yor_alb_gam_sod_aeg_urd_tur_aze_bem_ind_tsn_pol_prs_bsq_ger_anl_lda_cnt_bul_ita_dyu_ben_tsw_ctl_hun_swt_moo_fin_rus_hau_geo_nor_dut_eng_mcd_wly_heb_guj_est_fbf_mly_hin_bat_jpn_tml_kor_afr_rom_ses_fre_tag_cze_owc_sun_mnd_mol_dgb_arw_tig_lit_krd_scr_spa_qcu_glc_swe_grk_bam_amr_bos_chh_pan_mao_lat_cic_ukr_ewe_jav_tha_sid_knd_ven_igb_uzb_por_slo_azi_xho_vie_mlt_swa_zul_akn	-0.438338146452751	-1.04053601884362	0.300788523981484
64	tig_ger_dgb_afr_sid_wly_sod_ben_aze_uzb_swa_jav_tsn_ita_glc_bsq_eng_amh_ewe_mnd_scr_lat_ses_mcd_tsw_alb_fin_bem_swt_hun_hin_heb_geo_mol_urd_lit_bul_mlt_amr_prs_est_yor_mly_guj_tag_jpn_knd_kor_pan_bos_cic_fre_sun_por_aeg_ind_cnt_rom_xho_swe_anl_spa_ukr_nor_dut_qcu_cze_svk_ctl_dyu_chh_arw_owc_grk_bat_slo_igb_krd_akn_mao_tha_gam_tml_zul_bam_azi_pol_rus_tur_lda_vie_hau_ven_fbf_moo	0.172857909963707	0.40697644225706	0.684960448190742
65	gam_afr_ven_lit_mlt_wly_amr_arw_uzb_azi_igb_bat_dyu_svk_lat_bsq_cze_aeg_bem_cnt_rus_grk_bam_swe_tsw_krd_est_tsn_zul_hun_alb_sod_geo_bos_eng_bul_pan_chh_amh_hin_fin_swa_jav_fre_sun_jpn_tml_kor_slo_dut_fbf_nor_mly_rom_tig_ind_mnd_pol_yor_ben_hau_mol_ita_ukr_prs_qcu_mcd_urd_ctl_swt_anl_glc_owc_guj_mao_ger_moo_por_xho_tag_tha_sid_knd_ewe_cic_tur_spa_scr_aze_dgb_vie_heb_lda_akn_ses	-0.441389970001173	-1.04759422327022	0.297540592148535
66	sod_ita_dyu_bos_amr_sid_anl_dut_aze_uzb_tsn_jav_moo_bul_hin_bsq_arw_wly_tsw_mnd_lat_glc_bam_pol_ewe_pan_est_yor_igb_fin_mol_amh_geo_fre_mcd_scr_eng_tig_mlt_svk_hun_swt_sun_krd_mly_jpn_tml_kor_ukr_rus_bem_guj_ind_ger_hau_tag_cnt_urd_akn_prs_owc_alb_grk_slo_nor_qcu_spa_por_swe_lda_gam_ctl_heb_lit_mao_ben_cic_rom_zul_bat_tha_aeg_knd_ven_dgb_tur_cze_afr_azi_swa_vie_chh_ses_xho_fbf	0.0338393439746832	0.0796591706701041	0.936679495432369
67	amr_dut_tsn_fre_mlt_sod_chh_grk_aze_tur_igb_tag_yor_pan_hin_bsq_ctl_hau_dgb_cnt_ukr_por_bam_prs_xho_scr_fin_bem_ven_hun_bul_anl_geo_eng_rom_alb_cze_gam_sid_swe_est_tsw_ind_arw_bat_jpn_tml_kor_slo_mol_akn_bos_mly_mcd_amh_mao_mnd_ger_zul_glc_heb_urd_lit_nor_krd_qcu_guj_rus_ben_cic_tig_afr_wly_lat_sun_svk_dyu_spa_ses_jav_tha_aeg_knd_swt_swa_uzb_ita_pol_azi_ewe_vie_owc_lda_moo_fbf	-0.487772661352133	-1.15922054985626	0.249334041963491
68	heb_lat_lda_nor_amr_anl_hau_rom_tur_azi_bam_mao_zul_grk_pan_bsq_krd_wly_xho_mnd_spa_cze_swa_por_ewe_bul_hun_tsn_fbf_fin_pol_tig_geo_ita_dut_mol_hin_amh_aeg_svk_est_bem_jav_prs_bat_jpn_tml_kor_bos_ger_dgb_urd_ind_glc_owc_tag_cnt_slo_swt_ctl_sod_eng_swe_scr_lit_qcu_fre_ukr_afr_ven_chh_guj_gam_mcd_sun_arw_ses_rus_yor_mly_tha_mlt_knd_dyu_igb_uzb_ben_alb_aze_moo_vie_sid_akn_tsw_cic	-1.12388615972648	-2.75934984788795	0.00697507015358967
69	aeg_scr_fbf_grk_tig_amh_sod_glc_uzb_tur_ses_bat_moo_afr_bos_bsq_spa_anl_tsw_cnt_ger_ita_xho_svk_bam_ctl_hun_cic_igb_fin_alb_amr_geo_prs_pan_dut_guj_owc_wly_arw_est_yor_mly_lat_jav_jpn_tml_kor_swe_fre_zul_krd_tag_rom_chh_ind_mnd_lit_swt_bul_mlt_urd_mcd_hin_ukr_qcu_slo_nor_mol_bem_sid_pol_gam_eng_sun_rus_dyu_cze_swa_mao_tha_hau_knd_akn_lda_aze_por_ben_azi_tsn_vie_heb_dgb_ven_ewe	-0.596551668076842	-1.42335027054507	0.157980815487137
70	anl_spa_zul_rom_owc_chh_wly_ger_tur_uzb_bem_mao_igb_eng_ben_bsq_cze_amr_tsw_cnt_pan_slo_swa_prs_bam_lat_hun_lda_moo_est_dut_gam_geo_alb_glc_ctl_pol_heb_mlt_bul_fin_ven_mly_arw_sun_jpn_tml_kor_fre_nor_xho_swe_jav_ita_tig_bat_mnd_guj_fbf_ukr_amh_afr_urd_lit_scr_qcu_hin_svk_rus_dgb_aeg_krd_sid_grk_tag_bos_tsn_por_swt_ind_tha_sod_knd_akn_ses_aze_mcd_mol_azi_yor_vie_hau_cic_ewe_dyu	-0.78820172669428	-1.89857448079992	0.0607209584475873
71	gam_eng_akn_svk_wly_amh_owc_bul_tur_aze_tsw_ind_xho_nor_pol_bsq_swe_mlt_fbf_cnt_prs_fre_zul_arw_bam_bos_fin_cic_bem_hun_por_sid_geo_rom_lat_guj_pan_heb_chh_rus_est_moo_sun_krd_mao_jpn_tml_kor_lit_ctl_igb_afr_jav_ger_amr_tag_mnd_cze_ewe_slo_aeg_grk_ukr_scr_glc_qcu_ben_mol_ita_swt_hau_alb_anl_urd_bat_spa_dgb_mcd_lda_mly_tha_tig_knd_dyu_swa_azi_dut_hin_uzb_ven_vie_sod_tsn_ses_yor	0.466842740262306	1.10218036866023	0.273227453595757
72	aeg_lit_swa_nor_wly_owc_sid_ukr_uzb_azi_tsw_tag_ses_lat_fre_bsq_krd_tig_igb_cnt_ben_grk_bem_prs_swt_ger_hun_zul_ven_est_hin_gam_geo_pan_scr_por_cze_amh_chh_swe_fin_akn_mao_bos_ind_jpn_knd_kor_arw_glc_yor_alb_sun_eng_sod_bat_mnd_rom_lda_mol_heb_slo_guj_spa_svk_qcu_ita_rus_mcd_cic_anl_bul_amr_afr_mly_dut_bam_urd_xho_jav_tha_hau_tml_moo_fbf_tur_pol_ctl_aze_dyu_vie_mlt_ewe_tsn_dgb	0.965740424858278	2.31566744927414	0.0227748543787006
73	gam_pol_cic_pan_sid_hau_aeg_por_aze_uzb_tsn_mao_swt_scr_mol_bsq_urd_amr_akn_mnd_afr_rom_igb_ben_dgb_swe_fin_tsw_bam_est_krd_anl_geo_lat_nor_ger_glc_chh_owc_bos_hun_moo_sun_bul_mly_jpn_tml_kor_hin_mcd_zul_svk_jav_grk_tig_ind_cnt_dut_ses_guj_heb_spa_slo_eng_ctl_qcu_ukr_ita_arw_dyu_amh_cze_mlt_fre_tag_alb_ewe_prs_fbf_bat_tha_sod_knd_ven_lda_tur_rus_lit_azi_bem_vie_wly_xho_swa_yor	-0.237362530716818	-0.560803431747312	0.576280210085564
74	mlt_arw_igb_rom_owc_amh_aeg_eng_aze_uzb_swt_ind_dgb_bos_slo_bsq_guj_gam_ewe_cnt_swe_bul_zul_dut_moo_fre_est_ven_cic_fin_spa_tig_geo_ctl_afr_glc_lat_wly_sod_pan_hun_tsn_jav_svk_tag_jpn_tml_kor_alb_pol_xho_cze_sun_hin_chh_mao_mnd_krd_tsw_mcd_sid_urd_mol_lit_ben_qcu_ger_por_grk_lda_hau_scr_anl_rus_bat_ita_fbf_nor_akn_mly_tha_heb_knd_bem_dyu_tur_prs_ukr_azi_yor_vie_amr_swa_bam_ses	-0.639419015644069	-1.52842383315237	0.129801553628528
75	heb_grk_moo_afr_anl_amh_hau_prs_aze_uzb_swa_bat_xho_bos_svk_bsq_dut_sid_tsw_cnt_mol_bul_bem_ben_dyu_alb_est_dgb_swt_fin_lat_sod_geo_eng_cze_pan_rus_aeg_amr_rom_hun_tsn_ind_ukr_mly_jpn_knd_kor_ita_spa_cic_hin_jav_por_owc_mao_mnd_glc_igb_krd_wly_swe_mcd_ger_guj_qcu_arw_nor_urd_ses_mlt_pol_tig_slo_sun_lit_ewe_fre_bam_tag_tha_gam_tml_fbf_zul_azi_ctl_scr_tur_lda_vie_chh_ven_yor_akn	-0.449258120147212	-1.06755466657879	0.288484821523386
76	anl_eng_akn_afr_sod_amr_wly_glc_aze_tur_igb_mao_dyu_por_grk_bsq_ben_owc_bem_cnt_spa_prs_yor_swe_tsn_mol_hun_cic_tsw_fin_scr_chh_geo_fre_ger_nor_rom_heb_hau_ukr_est_fbf_ind_lat_tag_jpn_knd_kor_cze_ita_ses_slo_sun_bos_amh_jav_mnd_svk_swt_pan_gam_lit_pol_mcd_hin_qcu_alb_dut_guj_dgb_sid_urd_aeg_arw_mly_krd_bam_bul_xho_bat_tha_tig_tml_lda_ven_azi_ctl_rus_uzb_ewe_vie_mlt_zul_moo_swa	-0.245571965578052	-0.580220523346423	0.563169112764616
77	sod_cze_swa_afr_sid_owc_hau_eng_azi_aze_akn_jav_fbf_ger_krd_bsq_rom_chh_tsw_cnt_swe_ita_bem_svk_ewe_pan_fin_zul_igb_est_lit_gam_geo_slo_mcd_dut_ctl_heb_anl_hin_hun_cic_sun_alb_tag_jpn_tml_kor_lat_urd_dgb_bos_bat_mol_wly_mly_mnd_fre_xho_ben_mlt_spa_bul_scr_guj_qcu_nor_arw_pol_tsn_tig_grk_amh_prs_mao_por_yor_rus_ses_ind_tha_amr_knd_bam_dyu_uzb_glc_ukr_tur_swt_vie_aeg_moo_lda_ven	-0.951030308416795	-2.30729790594483	0.0232570749541141
78	amr_ukr_igb_lit_sod_hau_chh_eng_aze_tur_swa_tag_swt_cze_pan_bsq_swe_aeg_fbf_cnt_krd_scr_ewe_ger_tsn_slo_hun_lda_dyu_est_ita_mlt_geo_afr_arw_svk_por_owc_anl_grk_fin_ven_mao_guj_sun_jpn_knd_kor_mol_pol_cic_alb_mly_ben_tig_jav_mnd_fre_bem_spa_wly_ctl_lat_rom_hin_qcu_glc_prs_urd_zul_heb_bul_sid_bos_bat_nor_xho_dut_tsw_ind_tha_amh_tml_bam_yor_uzb_rus_mcd_azi_ses_vie_gam_dgb_moo_akn	-0.509778740263564	-1.21369658590218	0.227936956204259
79	tig_dut_ses_glc_anl_hau_amh_alb_aze_uzb_igb_sun_xho_pol_rus_bsq_rom_owc_tsw_cnt_grk_svk_yor_hin_bem_krd_hun_ewe_bam_fin_spa_wly_geo_nor_ben_mcd_lit_amr_aeg_ita_est_swa_ind_ger_tag_jpn_knd_kor_swe_urd_ven_afr_mly_cze_chh_jav_mnd_lat_fbf_arw_mlt_bos_ctl_scr_por_qcu_guj_eng_pan_zul_gam_mol_heb_prs_mao_slo_moo_fre_swt_bat_tha_sid_tml_tsn_cic_azi_ukr_bul_tur_akn_vie_sod_dgb_dyu_lda	-0.318745340552981	-0.754673271358806	0.452351872687563
80	owc_pol_xho_nor_amr_aeg_mlt_scr_aze_uzb_igb_ind_ewe_arw_lat_bsq_alb_heb_cic_mnd_rom_spa_fbf_glc_bam_mol_fin_moo_tsw_hun_dut_amh_geo_hin_mcd_ctl_ukr_hau_sid_cze_est_zul_mao_guj_tag_jpn_knd_kor_urd_eng_swt_slo_bat_krd_tig_mly_cnt_afr_akn_bos_chh_rus_pan_ger_bul_qcu_swe_svk_lit_dyu_sod_ben_gam_por_jav_prs_lda_ita_ses_sun_tha_wly_tml_tsn_swa_azi_grk_fre_tur_yor_vie_anl_ven_dgb_bem	-1.02110787925158	-2.49386084325834	0.0144026337799941
81	owc_spa_akn_bul_wly_mlt_anl_fre_tur_uzb_bam_sun_tsn_bos_scr_bsq_rus_heb_ewe_cnt_mcd_ukr_dgb_nor_ses_prs_fin_lda_cic_est_ctl_sod_geo_urd_cze_krd_svk_chh_tig_slo_hun_dyu_mao_lit_ind_jpn_tml_kor_pol_lat_xho_guj_mly_por_amh_tag_mnd_ger_tsw_hin_gam_mol_pan_alb_arw_qcu_swe_rom_afr_swt_hau_eng_amr_ben_bat_glc_fbf_ita_zul_jav_tha_sid_knd_yor_moo_azi_dut_grk_aze_ven_vie_aeg_swa_igb_bem	-0.490008302451282	-1.16719050752658	0.24611742803863
82	mlt_ukr_tsw_hin_wly_chh_amh_urd_uzb_azi_swt_mly_swa_dut_prs_bsq_scr_gam_ses_mnd_por_krd_yor_arw_bam_nor_est_zul_moo_fin_glc_aeg_geo_afr_ctl_ger_pol_sod_sid_alb_hun_bem_mao_rom_jav_jpn_tml_kor_rus_pan_dgb_slo_sun_fre_hau_bat_cnt_swe_tsn_ita_tig_lit_spa_bos_guj_qcu_cze_mcd_svk_cic_amr_eng_heb_mol_ind_bul_dyu_grk_akn_tag_tha_owc_knd_igb_xho_aze_lat_ben_tur_fbf_vie_anl_ven_lda_ewe	-0.285541312992356	-0.676331047496224	0.500509075956965
83	chh_ukr_xho_ctl_amr_aeg_sod_afr_tur_uzb_fbf_bat_ven_alb_slo_bsq_bos_amh_cic_cnt_eng_guj_bem_ger_akn_por_hun_tsn_dgb_est_ita_tig_geo_grk_dut_lat_hin_gam_anl_spa_fin_swt_mao_mol_ind_jpn_knd_kor_nor_lit_moo_ben_tag_mcd_hau_mly_mnd_svk_bam_rus_wly_glc_urd_fre_scr_qcu_prs_pan_cze_ewe_heb_arw_mlt_bul_sun_krd_tsw_rom_yor_jav_tha_sid_tml_igb_zul_aze_swe_pol_azi_lda_vie_owc_ses_dyu_swa	-0.0944129850173663	-0.222513681886393	0.824401975247263
84	owc_alb_dgb_bos_amh_mlt_heb_eng_uzb_tur_xho_ind_lda_grk_ita_bsq_cze_chh_zul_mnd_rus_afr_igb_dut_bem_spa_hun_swt_ven_est_ben_gam_geo_pan_prs_krd_urd_amr_tig_lit_fin_cic_bat_pol_jav_jpn_knd_kor_hin_rom_tsn_ctl_mao_scr_sid_mly_cnt_bul_tsw_swe_aeg_ukr_glc_arw_ger_qcu_por_mcd_nor_ses_sod_fre_wly_slo_tag_guj_swa_svk_moo_sun_tha_hau_tml_fbf_ewe_aze_mol_lat_azi_yor_vie_anl_dyu_bam_akn	-0.0574293307015469	-0.135439717510507	0.892556945142301
85	amr_grk_ven_svk_aeg_sid_hau_rom_tur_aze_tsw_ind_swa_swe_eng_bsq_lit_chh_zul_cnt_arw_ukr_tsn_ger_ses_pol_est_bam_bem_fin_glc_mlt_geo_spa_bul_lat_ctl_sod_anl_mcd_hun_dyu_sun_bos_bat_jpn_tml_kor_mol_prs_moo_urd_tag_ben_amh_mly_mnd_afr_akn_slo_tig_por_krd_guj_ita_qcu_alb_pan_scr_fbf_heb_fre_wly_dut_jav_cze_igb_rus_cic_mao_tha_owc_knd_xho_swt_uzb_nor_hin_azi_dgb_vie_gam_lda_yor_ewe	-0.106109798430236	-0.250154000505535	0.80302002557445
86	mlt_hin_akn_cze_amh_sid_chh_eng_aze_tur_dyu_mly_fbf_pan_rom_bsq_fre_gam_ses_mnd_slo_svk_zul_dut_bem_alb_est_dgb_swa_fin_nor_heb_geo_afr_guj_pol_ben_wly_hau_rus_hun_tsw_tag_urd_jav_jpn_knd_kor_arw_lit_moo_mol_sun_glc_aeg_ind_cnt_lat_ven_bos_tig_bul_prs_ctl_grk_qcu_swe_scr_mcd_tsn_owc_ita_sod_ukr_mao_spa_bam_ger_xho_bat_tha_amr_tml_lda_igb_uzb_por_krd_azi_cic_vie_anl_yor_swt_ewe	-0.198326264702594	-0.468745348707571	0.640348583652362
87	wly_ctl_dgb_afr_amr_heb_hau_pan_aze_uzb_tsn_mao_dyu_rus_dut_bsq_rom_mlt_zul_mnd_urd_spa_cic_ita_bam_nor_hun_swt_bem_fin_fre_aeg_geo_eng_lat_cze_swe_sid_amh_arw_est_akn_tag_ben_sun_jpn_knd_kor_guj_grk_lda_scr_mly_prs_anl_ind_cnt_pol_xho_glc_chh_krd_ger_hin_mol_qcu_alb_mcd_por_igb_gam_svk_tig_lit_bat_bul_ses_bos_tsw_jav_tha_owc_tml_moo_ewe_tur_ukr_slo_azi_fbf_vie_sod_yor_swa_ven	-0.552202090261749	-1.31991947464892	0.190101668787192
88	gam_dut_igb_ger_anl_heb_owc_glc_uzb_aze_fbf_mly_ven_nor_slo_bsq_grk_amh_xho_mnd_ben_alb_swt_bul_dgb_por_hun_zul_lda_est_scr_aeg_geo_krd_pan_spa_afr_wly_amr_svk_fin_ewe_bat_urd_sun_jpn_tml_kor_rus_ctl_bam_bos_jav_lit_mlt_ind_cnt_arw_swa_fre_chh_cze_mcd_ita_rom_qcu_hin_lat_guj_yor_hau_ukr_sid_mol_mao_prs_moo_swe_ses_tag_tha_tig_knd_cic_tsn_azi_eng_pol_tur_bem_vie_sod_tsw_dyu_akn	-0.447040477832761	-1.0624628934001	0.290776751565181
89	wly_krd_yor_nor_chh_sid_amh_slo_aze_azi_igb_tag_swt_scr_glc_bsq_swe_tig_akn_cnt_pan_guj_dgb_grk_bam_lat_fin_bem_ven_hun_pol_sod_geo_arw_eng_mol_rus_owc_hau_bul_est_zul_jav_ben_bat_jpn_knd_kor_fre_rom_moo_ita_ind_ger_gam_mao_mnd_svk_tsw_cze_amr_ukr_bos_alb_mcd_qcu_por_hin_dut_xho_mlt_urd_anl_lit_mly_ctl_cic_spa_ewe_sun_tha_aeg_tml_swa_fbf_tur_afr_prs_uzb_lda_vie_heb_tsn_ses_dyu	0.0975079378719536	0.229772912896139	0.818772849837912
90	sid_prs_ses_arw_owc_gam_heb_rom_tur_aze_igb_mly_bam_cze_ger_bsq_slo_sod_tsn_mnd_urd_ctl_dyu_nor_swa_rus_hun_ven_zul_fin_lat_wly_geo_guj_pan_swe_ita_anl_mlt_bul_est_akn_ind_grk_jav_jpn_knd_kor_afr_spa_yor_eng_bat_krd_tig_sun_cnt_dut_ewe_bos_hau_pol_svk_mol_hin_qcu_por_lit_scr_fbf_aeg_glc_chh_alb_tag_ukr_moo_mcd_swt_mao_tha_amr_tml_xho_cic_azi_fre_ben_uzb_bem_vie_amh_dgb_tsw_lda	-0.369411338347321	-0.875923907925266	0.383328202764783
91	aeg_krd_tsw_lat_wly_sid_gam_arw_uzb_azi_ven_jav_tsn_slo_rom_bsq_hin_owc_moo_mnd_afr_spa_bem_mol_dgb_pol_est_bam_swa_fin_ita_hau_geo_svk_eng_urd_pan_chh_tig_ger_hun_zul_tag_mcd_ind_jpn_knd_kor_swe_rus_akn_lit_mly_ben_sod_bat_cnt_dut_fbf_alb_heb_glc_grk_nor_prs_qcu_bul_ukr_por_xho_anl_fre_amh_cze_mao_scr_yor_guj_ses_sun_tha_mlt_tml_cic_swt_aze_bos_ctl_tur_igb_vie_amr_dyu_lda_ewe	-0.199306364856104	-0.470566082627782	0.63905240823799
92	mlt_pan_zul_mol_owc_aeg_amh_ctl_uzb_azi_akn_mao_cic_afr_hin_bsq_swe_tig_moo_cnt_arw_nor_xho_spa_tsw_glc_hun_bem_swt_fin_ita_sod_geo_dut_guj_rus_bul_hau_anl_lat_est_tsn_tag_bos_jav_jpn_knd_kor_urd_scr_bam_cze_ind_slo_wly_sun_mnd_fre_dgb_alb_sid_mcd_rom_ukr_por_qcu_ben_lit_prs_fbf_heb_pol_chh_krd_mly_grk_ven_svk_lda_bat_tha_gam_tml_ses_igb_tur_ger_eng_aze_ewe_vie_amr_yor_swa_dyu	-0.50217367763769	-1.19430082542034	0.235397537416282
93	tig_slo_dgb_fre_aeg_sid_hau_ben_uzb_azi_cic_bat_moo_guj_mol_bsq_ctl_owc_igb_mnd_glc_ger_ses_ita_lda_eng_est_yor_swa_fin_alb_anl_geo_rus_lat_grk_bul_mlt_wly_por_hun_ewe_tag_hin_jav_jpn_tml_kor_swe_afr_zul_spa_ind_arw_gam_sun_cnt_pan_tsn_dut_sod_krd_mcd_prs_pol_qcu_nor_lit_scr_xho_chh_rom_amr_cze_mly_bos_bem_urd_dyu_mao_tha_amh_knd_ven_bam_aze_ukr_svk_tur_akn_vie_heb_swt_tsw_fbf	0.0347878083433503	0.0819243621216312	0.934882922431416
94	heb_ita_cic_afr_sid_anl_owc_bul_aze_uzb_tsn_jav_bem_prs_bos_bsq_ben_chh_bam_cnt_scr_swe_fbf_mcd_dgb_slo_est_tsw_moo_hun_grk_gam_geo_ger_rom_lit_mol_amh_mlt_pan_fin_swt_sun_nor_mly_jpn_knd_kor_fre_krd_xho_glc_tag_dut_hau_bat_mnd_pol_ven_spa_wly_por_urd_ctl_ukr_qcu_lat_arw_svk_ses_amr_cze_tig_rus_mao_hin_igb_alb_akn_ind_tha_aeg_tml_swa_dyu_azi_eng_guj_tur_lda_vie_sod_yor_ewe_zul	-0.834718619312602	-2.01905826948388	0.0463601235987357
95	sod_afr_ewe_hin_owc_hau_amr_nor_azi_aze_swt_ind_ven_pol_alb_bsq_slo_tig_ses_mnd_eng_spa_lda_prs_xho_ben_est_fbf_zul_fin_ger_aeg_geo_scr_mcd_ctl_cze_gam_mlt_krd_hun_bem_bat_por_sun_jpn_tml_kor_guj_rom_akn_svk_tag_ukr_heb_jav_cnt_grk_swa_urd_wly_ita_bul_mol_swe_qcu_pan_glc_dut_tsw_anl_rus_chh_lit_mao_fre_dgb_bos_tsn_mly_tha_sid_knd_moo_dyu_uzb_lat_arw_tur_bam_vie_amh_cic_yor_igb	0.0317953144727148	0.0748629812078882	0.940484528462405
96	tig_lat_ewe_cze_sod_aeg_amh_dut_azi_uzb_tsn_mly_swa_hin_ctl_bsq_ukr_mlt_dyu_mnd_rus_krd_igb_eng_bam_ita_est_swt_xho_hun_scr_hau_geo_spa_prs_svk_nor_heb_amr_pol_fin_moo_mao_lit_tag_jpn_knd_kor_ben_bul_tsw_arw_ind_afr_gam_sun_cnt_rom_ven_bos_wly_glc_por_fre_mcd_qcu_alb_guj_ger_yor_chh_grk_sid_slo_bat_swe_zul_urd_fbf_jav_tha_anl_tml_dgb_akn_aze_mol_pan_tur_ses_vie_owc_bem_cic_lda	-1.0141030111528	-2.46758982749129	0.0154316587624773
97	sod_cze_moo_prs_hau_mlt_heb_pan_uzb_azi_swt_sun_yor_ukr_svk_bsq_alb_owc_tsn_cnt_urd_fre_cic_pol_dyu_lit_est_bam_fbf_hun_guj_sid_geo_scr_por_ben_bos_chh_amr_hin_fin_tsw_ind_ger_mao_jpn_tml_kor_glc_lat_dgb_ita_tag_dut_aeg_mly_mnd_spa_igb_ctl_gam_eng_krd_mol_swe_qcu_nor_grk_bul_ewe_anl_arw_wly_afr_jav_rom_ven_slo_lda_bat_tha_tig_knd_bem_ses_tur_mcd_rus_aze_swa_vie_amh_akn_zul_xho	0.0301723210049261	0.0710085695251328	0.943543411876039
98	sod_glc_dyu_ger_aeg_owc_anl_mcd_aze_tur_bam_jav_fbf_pol_scr_bsq_slo_wly_cic_cnt_afr_svk_swa_bul_yor_urd_est_xho_bem_hun_swe_mlt_geo_rus_pan_ben_lit_amr_tig_hin_fin_ses_bat_nor_tag_jpn_knd_kor_prs_mol_moo_ctl_sun_fre_heb_ind_mnd_eng_lda_krd_sid_ita_guj_por_spa_qcu_ukr_rom_cze_ewe_hau_arw_gam_lat_mly_dut_ven_grk_tsn_mao_tha_chh_tml_zul_igb_azi_alb_bos_uzb_tsw_vie_amh_akn_swt_dgb	0.172067886667178	0.404986613593466	0.686417399364634
99	anl_alb_bem_grk_sod_chh_owc_arw_uzb_tur_dgb_jav_bam_ita_rom_bsq_ukr_sid_zul_mnd_dut_mcd_ewe_fre_igb_prs_est_swa_ven_fin_lit_mlt_geo_por_ben_glc_bos_hau_wly_ctl_hun_dyu_mao_svk_bat_jpn_tml_kor_hin_lat_xho_bul_ind_nor_tig_sun_cnt_spa_cic_pol_amr_urd_guj_ger_pan_qcu_rus_slo_krd_tsw_aeg_cze_gam_mol_tag_swe_swt_eng_ses_mly_tha_heb_knd_akn_lda_azi_afr_scr_aze_fbf_vie_amh_tsn_moo_yor	-0.389004691578547	-0.923754956969235	0.358004483279643
100	heb_mcd_fbf_bos_mlt_hau_gam_alb_tur_uzb_xho_jav_bem_nor_krd_bsq_por_aeg_zul_cnt_ben_grk_ewe_scr_tsn_bul_hun_moo_ven_est_glc_amr_geo_mol_eng_svk_slo_wly_sod_hin_fin_tsw_mao_fre_mly_jpn_knd_kor_lit_ita_akn_afr_sun_guj_sid_ind_mnd_rom_bam_ctl_amh_prs_spa_rus_swe_qcu_cze_pan_arw_ses_tig_ukr_anl_pol_bat_ger_lda_dut_dyu_tag_tha_chh_tml_swa_swt_azi_urd_lat_aze_cic_vie_owc_yor_dgb_igb	-0.233555336861874	-0.551467155040318	0.582636080361349
101	tig_bos_ses_krd_chh_hau_amh_swe_tur_aze_bam_ind_swa_glc_ukr_bsq_urd_gam_xho_cnt_prs_eng_igb_ctl_ven_fre_hun_dyu_swt_fin_ben_mlt_geo_spa_lat_mol_pol_wly_aeg_scr_est_cic_jav_mcd_mao_jpn_tml_kor_alb_guj_lda_svk_mly_por_owc_bat_mnd_slo_akn_bul_sid_cze_grk_rus_nor_qcu_ita_arw_lit_tsw_sod_rom_amr_dut_sun_pan_yor_afr_moo_tag_tha_heb_knd_zul_tsn_uzb_ger_hin_azi_fbf_vie_anl_dgb_bem_ewe	-0.827164501773893	-1.9991564396209	0.0485100895856933
102	chh_fre_xho_grk_tig_sid_hau_eng_tur_uzb_moo_sun_dgb_bos_mol_bsq_svk_gam_akn_cnt_lat_lit_dyu_mcd_tsw_krd_fin_bam_fbf_est_dut_amh_geo_ger_pan_prs_rom_amr_sod_rus_hun_bem_tag_ben_mly_jpn_tml_kor_pol_bul_ewe_guj_bat_swe_aeg_ind_mnd_scr_igb_ukr_wly_spa_ctl_por_arw_qcu_slo_urd_cze_ven_owc_afr_mlt_alb_jav_hin_ses_glc_yor_mao_tha_anl_knd_swa_zul_aze_ita_nor_azi_lda_vie_heb_cic_tsn_swt	-0.289190707907855	-0.683821251659096	0.49578837982572
103	sid_nor_yor_ctl_wly_heb_mlt_afr_uzb_tur_akn_bat_tsn_mcd_scr_bsq_eng_gam_xho_cnt_glc_alb_ewe_spa_fbf_lit_est_dgb_swa_hun_ben_sod_geo_swe_arw_krd_guj_tig_amh_grk_fin_igb_mly_cze_ind_jpn_knd_kor_fre_urd_zul_hin_mao_bul_hau_sun_mnd_bos_ses_por_amr_dut_lat_prs_svk_qcu_slo_mol_ukr_bam_owc_rus_aeg_ita_jav_rom_bem_pan_lda_tag_tha_chh_tml_moo_tsw_aze_ger_pol_azi_swt_vie_anl_ven_cic_dyu	-0.30645447317162	-0.725475815977111	0.469981811283991
104	amh_nor_tsn_mol_owc_heb_gam_pol_tur_aze_yor_mly_akn_cze_urd_bsq_lat_chh_swt_cnt_spa_mcd_lda_prs_tsw_slo_est_bam_igb_hun_rus_anl_geo_guj_arw_grk_lit_wly_amr_ctl_fin_swa_tag_ukr_ind_jpn_knd_kor_bul_por_xho_svk_sun_glc_sid_mao_mnd_bos_cic_ger_aeg_scr_hin_dut_krd_qcu_afr_pan_ita_ven_tig_swe_sod_alb_jav_ben_dyu_fre_fbf_bat_tha_hau_tml_ewe_zul_azi_rom_eng_uzb_moo_vie_mlt_bem_dgb_ses	-0.438995359754279	-1.04476133633426	0.298841312260286
105	anl_svk_lda_pan_gam_amr_sid_pol_azi_uzb_xho_bat_yor_ctl_lit_bsq_rus_wly_ven_mnd_hin_lat_tsw_dut_swt_rom_fin_igb_ewe_hun_fre_tig_geo_scr_bos_mcd_grk_owc_hau_afr_est_dyu_tag_ben_jav_jpn_tml_kor_eng_mol_zul_glc_mly_prs_heb_mao_cnt_swe_moo_ukr_amh_cze_slo_spa_arw_qcu_urd_nor_alb_fbf_aeg_guj_sod_ita_sun_bul_tsn_ger_cic_ind_tha_mlt_knd_bam_dgb_tur_krd_por_aze_akn_vie_chh_ses_swa_bem	0.368925539670419	0.869353417625485	0.386892020691005
106	chh_pan_zul_urd_gam_wly_amh_mol_tur_aze_cic_ind_swt_ger_svk_bsq_rom_anl_tsn_cnt_cze_pol_tsw_ben_swa_slo_est_dgb_moo_fin_lat_amr_geo_grk_guj_nor_bos_hau_heb_arw_hun_igb_sun_ita_tag_jpn_tml_kor_hin_swe_yor_por_mao_ctl_mlt_mly_mnd_fre_lda_afr_tig_glc_eng_bul_krd_qcu_mcd_dut_lit_dyu_owc_scr_sid_ukr_bat_prs_akn_alb_ewe_jav_tha_aeg_knd_xho_bem_azi_rus_spa_uzb_fbf_vie_sod_bam_ven_ses	-0.796570723648168	-1.91900015889827	0.0580506654048983
107	heb_rom_cic_dut_hau_mlt_owc_lit_tur_aze_bem_mly_igb_pan_afr_bsq_bul_chh_zul_cnt_urd_prs_lda_alb_tsw_swe_est_dgb_xho_fin_ita_aeg_geo_bos_glc_scr_mol_amr_gam_fre_hun_tsn_jav_grk_sun_jpn_knd_kor_arw_cze_akn_ctl_tag_lat_tig_bat_mnd_pol_bam_ben_sod_krd_por_eng_nor_qcu_ger_mcd_guj_ven_amh_hin_wly_rus_mao_spa_moo_slo_swa_ind_tha_anl_tml_dyu_yor_azi_ukr_svk_uzb_ses_vie_sid_fbf_swt_ewe	-0.689377166144922	-1.65606231051392	0.10107970225745
108	sid_guj_bem_prs_owc_tig_chh_pol_uzb_aze_ewe_mao_bam_krd_svk_bsq_swe_aeg_cic_mnd_mol_ukr_igb_mcd_akn_lit_est_zul_tsn_fin_lat_wly_geo_urd_rus_ctl_scr_sod_anl_ger_hun_swa_tag_pan_jav_jpn_knd_kor_fre_afr_lda_bos_ind_spa_amh_mly_cnt_ben_tsw_eng_hau_slo_cze_grk_dut_qcu_hin_ita_alb_xho_amr_nor_gam_rom_bat_por_ses_bul_yor_sun_tha_mlt_tml_moo_ven_azi_arw_glc_tur_dgb_vie_heb_fbf_swt_dyu	-0.290974574424384	-0.687976649489871	0.493179894679494
109	hau_eng_moo_mcd_anl_owc_amr_hin_tur_azi_ewe_mly_swt_glc_slo_bsq_ita_wly_bam_cnt_mol_urd_swa_swe_akn_lit_est_fbf_zul_fin_rus_amh_geo_svk_ben_dut_spa_sid_aeg_scr_hun_ses_mao_prs_ind_jpn_tml_kor_alb_guj_dyu_arw_jav_krd_sod_tag_mnd_lat_xho_bul_tig_ukr_rom_pan_por_qcu_afr_fre_cze_ven_mlt_grk_gam_ctl_bat_nor_igb_bos_cic_sun_tha_heb_knd_lda_bem_aze_pol_ger_uzb_yor_vie_chh_dgb_tsn_tsw	-0.276230681920642	-0.652634822012062	0.515601740528998
110	anl_ger_dgb_pol_mlt_hau_heb_lat_uzb_tur_tsn_ind_moo_alb_spa_bsq_arw_owc_dyu_mnd_glc_rom_ewe_por_bam_slo_est_swt_ven_hun_mcd_wly_geo_ita_mol_eng_ben_amh_tig_pan_fin_cic_mly_rus_bat_jpn_tml_kor_svk_swe_swa_scr_sun_cze_amr_jav_cnt_ukr_ses_bul_chh_hin_prs_ctl_bos_qcu_guj_lit_fre_zul_gam_urd_sod_grk_mao_nor_tsw_dut_bem_tag_tha_aeg_knd_xho_yor_azi_afr_krd_aze_lda_vie_sid_akn_fbf_igb	-0.615932372567845	-1.47080101656294	0.144720413960326
111	sid_lat_ven_lit_aeg_mlt_tig_swe_aze_uzb_bam_tag_bem_slo_spa_bsq_por_heb_tsw_cnt_guj_hin_lda_grk_cic_eng_hun_zul_ses_est_ukr_anl_geo_ctl_ger_dut_nor_hau_chh_rus_fin_swt_ind_krd_mly_jpn_tml_kor_svk_alb_igb_pol_jav_bul_sod_mao_mnd_mol_moo_cze_amh_mcd_fre_afr_urd_qcu_arw_prs_ita_fbf_wly_glc_owc_rom_sun_bos_dyu_pan_xho_bat_tha_amr_knd_yor_akn_tur_ben_scr_azi_tsn_vie_gam_dgb_ewe_swa	-0.425917857011288	-1.01065128790359	0.314805628420139
112	heb_ukr_cic_guj_sod_owc_gam_hin_tur_azi_ses_tag_tsn_afr_prs_bsq_cze_aeg_zul_mnd_pan_lit_bam_por_xho_dut_est_moo_dyu_fin_alb_mlt_geo_bos_grk_urd_mol_tig_amh_scr_hun_tsw_mao_nor_bat_jpn_knd_kor_rom_glc_ewe_pol_ind_rus_hau_jav_cnt_krd_fbf_ctl_sid_slo_ger_arw_ben_qcu_swe_svk_fre_swa_anl_bul_amr_eng_mly_mcd_igb_spa_yor_sun_tha_wly_tml_swt_bem_uzb_ita_lat_aze_ven_vie_chh_lda_dgb_akn	0.0436213727952034	0.102632690298813	0.91847547527595
113	owc_lat_akn_por_gam_wly_mlt_grk_azi_tur_ewe_jav_swa_ukr_slo_bsq_spa_amh_dyu_mnd_swe_rus_ses_ger_tsn_bul_est_xho_moo_hun_eng_sod_geo_mcd_prs_pol_svk_amr_tig_mol_fin_swt_mao_ctl_sun_jpn_tml_kor_ben_scr_zul_rom_ind_pan_hau_mly_cnt_glc_tsw_guj_heb_fre_nor_alb_lit_qcu_urd_afr_ita_igb_anl_cze_aeg_krd_tag_arw_yor_bos_lda_bat_tha_sid_knd_cic_bam_uzb_hin_dut_aze_bem_vie_chh_ven_dgb_fbf	0.0691788204850628	0.16297083177074	0.87089500760654
114	owc_alb_ewe_lit_aeg_heb_wly_slo_azi_tur_tsn_tag_xho_swe_nor_bsq_ctl_anl_akn_mnd_ger_dut_swa_ben_igb_mcd_est_dgb_zul_hun_eng_chh_geo_ita_fre_ukr_pol_amr_sod_urd_fin_tsw_mly_glc_bat_jpn_knd_kor_guj_afr_ses_prs_sun_hin_tig_mao_cnt_svk_bem_rom_hau_spa_lat_grk_pan_qcu_scr_arw_krd_fbf_mlt_rus_sid_cze_ind_mol_dyu_bos_ven_jav_tha_amh_tml_lda_cic_aze_bul_por_uzb_swt_vie_gam_yor_moo_bam	-0.19425782382129	-0.458785089713852	0.64745892624934
115	anl_glc_dyu_mcd_owc_chh_amr_svk_azi_uzb_swt_ind_lda_mol_rus_bsq_ben_amh_fbf_cnt_hin_bul_ewe_ita_swa_nor_hun_ses_akn_fin_por_wly_geo_urd_ctl_arw_eng_tig_hau_krd_est_yor_sun_alb_tag_jpn_tml_kor_lit_slo_igb_guj_jav_bos_heb_mly_mnd_grk_moo_spa_mlt_lat_scr_pol_rom_qcu_swe_pan_cze_zul_sod_prs_sid_ukr_mao_ger_xho_afr_tsn_bat_tha_aeg_knd_dgb_tsw_tur_fre_dut_aze_bem_vie_gam_ven_bam_cic	-0.130986022460483	-0.309009602981317	0.758005424527941
116	sid_arw_fbf_afr_sod_hau_aeg_rus_tur_azi_bem_jav_ven_mol_pan_bsq_ukr_gam_igb_cnt_fre_ger_xho_swe_dyu_por_hun_bam_yor_est_prs_heb_geo_lit_hin_guj_mcd_tig_owc_glc_fin_moo_mao_ctl_bat_jpn_knd_kor_ben_slo_swa_svk_tag_rom_amr_sun_mnd_ita_dgb_eng_mlt_pol_urd_spa_nor_qcu_dut_bos_grk_swt_wly_cze_anl_scr_mly_krd_tsw_bul_tsn_ind_tha_amh_tml_zul_lda_aze_lat_alb_uzb_ewe_vie_chh_akn_ses_cic	0.123088425381432	0.289998416105732	0.772463058346329
117	amh_cze_tsw_lit_heb_hau_wly_slo_azi_aze_igb_ind_swa_pan_dut_bsq_eng_tig_bem_mnd_mol_prs_yor_bos_fbf_fre_est_cic_dyu_hun_afr_chh_geo_nor_rus_arw_swe_owc_mlt_scr_fin_ewe_jav_grk_mly_jpn_knd_kor_krd_ukr_dgb_bul_bat_ger_sod_tag_cnt_guj_zul_alb_gam_lat_por_ben_glc_qcu_rom_ctl_spa_ses_amr_svk_aeg_ita_sun_hin_swt_mcd_bam_mao_tha_anl_tml_akn_lda_uzb_pol_urd_tur_ven_vie_sid_moo_tsn_xho	-0.165335092830198	-0.39009048313095	0.697361645713441
118	heb_lit_xho_nor_owc_hau_wly_ita_azi_aze_cic_jav_akn_ctl_ger_bsq_hin_amr_bam_cnt_mcd_rom_ewe_eng_dyu_fre_fin_ses_zul_est_swe_sid_geo_dut_spa_lat_mol_sod_gam_bos_hun_moo_bat_cze_mly_jpn_tml_kor_rus_slo_dgb_por_mao_guj_aeg_ind_mnd_bul_yor_svk_mlt_arw_ukr_krd_pan_qcu_grk_afr_scr_tsn_tig_pol_chh_prs_sun_alb_ven_urd_swa_tag_tha_amh_knd_swt_fbf_uzb_ben_glc_tur_bem_vie_anl_lda_tsw_igb	-0.00370427984083325	-0.0087264026561447	0.993056118465622
119	tig_fre_zul_mol_heb_anl_gam_ctl_azi_tur_ewe_sun_ses_eng_alb_bsq_bul_hau_bam_mnd_krd_mcd_ven_ita_lda_slo_est_akn_igb_fin_arw_chh_geo_ben_urd_lat_bos_aeg_amr_pan_hun_yor_bat_ger_ind_jpn_tml_kor_afr_rus_swa_prs_tag_ukr_wly_jav_cnt_spa_dyu_nor_owc_scr_guj_por_rom_qcu_hin_swe_cze_tsn_amh_pol_sid_glc_mao_grk_xho_lit_swt_mly_tha_mlt_knd_tsw_fbf_aze_dut_svk_uzb_bem_vie_sod_dgb_cic_moo	-1.27138266280671	-3.16542500193689	0.0020937963659786
120	aeg_mcd_zul_ita_gam_chh_wly_eng_uzb_aze_bam_jav_tsw_spa_swe_bsq_mol_anl_ewe_mnd_fre_lat_yor_rus_moo_alb_hun_ses_igb_est_glc_heb_geo_lit_scr_rom_bul_amh_sod_por_fin_xho_ind_bos_sun_jpn_knd_kor_krd_dut_fbf_pan_mly_afr_owc_bat_cnt_grk_swa_svk_sid_nor_prs_slo_ger_qcu_ukr_pol_guj_akn_tig_urd_amr_ben_tag_cze_tsn_ctl_dyu_mao_tha_hau_tml_dgb_lda_azi_arw_hin_tur_ven_vie_mlt_cic_swt_bem	-0.770133994739178	-1.8525005056057	0.0671257580129496
121	amr_afr_bem_bul_anl_amh_mlt_ger_azi_uzb_ewe_mao_moo_rom_pan_bsq_ukr_heb_lda_mnd_guj_cze_ses_glc_zul_scr_fin_cic_swa_hun_ita_tig_geo_rus_lat_prs_ctl_wly_owc_mol_est_dgb_ind_fre_sun_jpn_knd_kor_nor_arw_swt_eng_tag_lit_chh_bat_cnt_alb_igb_spa_hau_svk_ben_slo_swe_qcu_grk_pol_urd_tsn_sod_krd_aeg_hin_mly_mcd_tsw_bos_fbf_jav_tha_sid_tml_dyu_xho_aze_por_dut_tur_bam_vie_gam_yor_akn_ven	0.164950224740849	0.388314068879475	0.698671120268801
122	chh_afr_akn_prs_amh_hau_wly_por_tur_uzb_tsn_mly_bem_grk_ctl_bsq_hin_sod_lda_cnt_guj_pan_ewe_lat_ses_dut_hun_swt_xho_fin_slo_gam_geo_krd_urd_mol_rus_tig_owc_svk_est_dgb_sun_arw_jav_jpn_tml_kor_cze_mcd_zul_scr_tag_fre_mlt_bat_mnd_swe_dyu_nor_anl_alb_rom_ukr_spa_qcu_ger_ita_pol_ven_heb_lit_aeg_eng_mao_glc_cic_ben_tsw_ind_tha_amr_knd_igb_bam_aze_bul_bos_azi_fbf_vie_sid_yor_swa_moo	0.784681636158055	1.86696102224778	0.0650573344062425
123	heb_cze_tsn_ctl_hau_aeg_tig_eng_uzb_tur_ven_sun_yor_urd_ger_bsq_lat_wly_swt_mnd_rus_krd_akn_nor_dgb_bos_fin_dyu_moo_hun_grk_gam_geo_alb_rom_ukr_ben_amr_owc_hin_est_swa_jav_fre_ind_jpn_knd_kor_guj_mcd_bam_glc_tag_slo_chh_mao_cnt_dut_lda_pol_sid_por_pan_bul_spa_qcu_ita_lit_afr_bem_amh_scr_mlt_prs_mly_svk_fbf_mol_cic_bat_tha_anl_tml_xho_igb_aze_swe_arw_azi_tsw_vie_sod_ewe_zul_ses	-0.505533222331622	-1.20323790592208	0.231938345962683
124	tig_fre_akn_bos_anl_sid_sod_bul_tur_uzb_igb_jav_lda_mcd_spa_bsq_rom_hau_zul_mnd_arw_lit_dgb_prs_cic_pol_fin_ewe_bam_hun_ita_amh_geo_ukr_scr_urd_rus_amr_chh_krd_est_fbf_mao_ben_sun_jpn_knd_kor_glc_mol_dyu_afr_ind_pan_gam_tag_cnt_cze_swa_svk_mlt_lat_guj_hin_swe_qcu_slo_ctl_ger_tsn_aeg_dut_owc_eng_bat_grk_bem_nor_swt_mly_tha_wly_tml_tsw_moo_azi_por_alb_aze_xho_vie_heb_ses_ven_yor	0.0814991350472422	0.191991489185242	0.848167461221876
125	wly_dut_igb_guj_heb_sid_owc_por_uzb_tur_swa_mao_dgb_slo_ctl_bsq_mol_hau_swt_cnt_pol_cze_bam_nor_tsn_prs_est_bem_tsw_hun_lat_tig_geo_krd_lit_fre_urd_gam_chh_eng_fin_akn_mly_ben_jav_jpn_tml_kor_ger_pan_zul_grk_tag_ita_sod_ind_mnd_rom_ses_ukr_aeg_bos_rus_glc_swe_qcu_mcd_alb_hin_moo_mlt_arw_amh_afr_sun_spa_fbf_scr_xho_bat_tha_anl_knd_cic_ewe_azi_bul_svk_aze_yor_vie_amr_dyu_ven_lda	0.517803978854494	1.22520737634881	0.223591082445981
126	aeg_eng_moo_por_amr_sod_heb_mcd_azi_tur_swt_tag_bem_swe_spa_bsq_scr_amh_swa_cnt_hin_ukr_tsw_glc_akn_slo_hun_ewe_bam_est_bul_tig_geo_krd_guj_mol_lat_hau_gam_prs_fin_dyu_ind_ger_mao_jpn_knd_kor_ben_bos_tsn_rom_jav_urd_mlt_sun_mnd_grk_dgb_dut_sid_ita_fre_rus_pan_qcu_svk_afr_lit_ses_chh_nor_wly_alb_bat_cze_zul_arw_igb_mly_tha_anl_tml_fbf_yor_uzb_pol_ctl_aze_lda_vie_owc_ven_xho_cic	-0.323516185521428	-0.765657573159512	0.445818935265067
127	aeg_bos_swa_ita_tig_owc_mlt_rus_tur_aze_bem_jav_dgb_grk_lit_bsq_svk_hau_ven_mnd_alb_slo_ses_krd_fbf_fre_fin_lda_moo_est_pan_anl_geo_lat_bul_ben_guj_gam_sod_ukr_hun_akn_tag_pol_bat_jpn_knd_kor_mcd_glc_dyu_nor_mly_por_heb_mao_cnt_dut_cic_swe_amr_ctl_prs_urd_afr_qcu_arw_hin_rom_swt_wly_eng_chh_mol_sun_spa_ewe_cze_yor_ind_tha_amh_tml_bam_xho_azi_ger_scr_uzb_tsw_vie_sid_zul_tsn_igb	0.00349441475367573	0.00823760605998833	0.993445060609522
128	sid_ger_tsn_slo_chh_amh_wly_urd_azi_aze_igb_mao_akn_krd_ctl_bsq_ita_tig_swt_cnt_afr_spa_lda_arw_xho_bul_fin_tsw_dyu_hun_guj_hau_geo_mcd_eng_mol_alb_gam_amr_lat_est_ewe_ind_cze_bat_jpn_tml_kor_swe_prs_bem_scr_sun_glc_heb_jav_mnd_rus_dgb_por_aeg_pan_lit_fre_ben_qcu_bos_nor_rom_fbf_sod_svk_mlt_dut_tag_grk_moo_pol_zul_mly_tha_anl_knd_swa_ses_tur_hin_ukr_uzb_bam_vie_owc_cic_ven_yor	0.325374710455938	0.76619410127403	0.445501239100866
129	wly_ben_bam_rus_heb_gam_chh_guj_azi_tur_ven_sun_dgb_ita_arw_bsq_urd_anl_moo_mnd_ukr_slo_dyu_hin_lda_mcd_hun_fbf_swt_est_bos_amr_geo_svk_glc_grk_pan_aeg_sod_lat_fin_ewe_mly_dut_ind_jpn_tml_kor_krd_nor_xho_ctl_mao_ger_hau_tag_cnt_afr_akn_lit_sid_pol_scr_mol_eng_qcu_fre_swe_por_ses_mlt_rom_amh_spa_bat_cze_zul_alb_yor_jav_tha_owc_knd_igb_swa_uzb_prs_bul_aze_bem_vie_tig_tsw_tsn_cic	-0.354316863300736	-0.840284827818266	0.402903831366769
130	anl_mcd_dgb_alb_tig_gam_heb_pan_azi_tur_moo_mly_swa_rus_slo_bsq_spa_sod_cic_mnd_urd_dut_tsn_guj_xho_fre_fin_ewe_ven_hun_glc_hau_geo_krd_hin_rom_afr_aeg_wly_swe_est_swt_bat_grk_ind_jpn_tml_kor_mol_ben_bem_ukr_mao_lat_amr_sun_cnt_por_igb_ger_amh_pol_eng_arw_scr_qcu_ctl_prs_lit_bam_mlt_svk_chh_bos_jav_cze_akn_ita_fbf_tag_tha_sid_knd_ses_zul_uzb_nor_bul_aze_tsw_vie_owc_lda_dyu_yor	-0.832351131465423	-2.0109691291001	0.0472239463187887
131	amh_ben_zul_dut_tig_aeg_sid_ukr_azi_tur_bem_tag_bam_eng_mcd_bsq_urd_gam_dgb_mnd_ita_arw_swa_nor_lda_guj_hun_yor_igb_est_spa_amr_geo_glc_cze_scr_ger_sod_chh_lit_fin_moo_ind_pol_sun_jpn_tml_kor_ctl_hin_akn_grk_bat_swe_mlt_mao_cnt_krd_ven_pan_heb_afr_lat_svk_fre_qcu_bos_mol_rus_fbf_owc_prs_hau_por_jav_alb_tsn_bul_xho_mly_tha_wly_knd_ewe_swt_aze_rom_slo_uzb_dyu_vie_anl_ses_cic_tsw	-0.735734755797398	-1.77039246899073	0.079938666823043
132	sod_krd_igb_nor_hau_mlt_chh_ben_uzb_aze_ven_jav_dgb_fre_cze_bsq_rom_wly_dyu_cnt_ita_pol_ewe_bos_moo_eng_hun_lda_swa_est_lat_aeg_geo_ukr_pan_bul_mol_amr_gam_svk_fin_bem_bat_guj_sun_jpn_knd_kor_grk_ger_xho_swe_mly_lit_heb_ind_mnd_slo_yor_glc_sid_rus_prs_afr_scr_qcu_por_spa_dut_fbf_anl_alb_tig_ctl_tag_urd_swt_arw_tsn_mao_tha_owc_tml_cic_tsw_azi_mcd_hin_tur_akn_vie_amh_zul_bam_ses	-0.040574260023264	-0.0957088803532168	0.923957720240391
133	mlt_nor_igb_cze_hau_aeg_wly_krd_uzb_azi_zul_jav_xho_hin_glc_bsq_bul_gam_bem_mnd_pol_alb_lda_fre_tsn_urd_est_ven_akn_fin_eng_amr_geo_arw_ger_swe_mol_amh_sid_ben_hun_dgb_ind_lit_mly_jpn_tml_kor_prs_dut_swt_mcd_mao_grk_tig_sun_cnt_rus_cic_spa_heb_bos_pan_slo_rom_qcu_lat_ctl_svk_ewe_chh_guj_sod_afr_bat_por_fbf_scr_tsw_tag_tha_owc_knd_bam_ses_tur_ita_ukr_aze_swa_vie_anl_moo_dyu_yor	-0.30759113382797	-0.72819849152321	0.468321667043677
134	anl_rus_akn_mcd_tig_gam_sid_arw_aze_tur_zul_jav_swa_bos_fre_bsq_spa_sod_bam_cnt_ita_ctl_ses_slo_moo_mol_est_dyu_dgb_hun_ger_amr_geo_guj_ukr_svk_ben_hau_wly_pol_fin_bem_mao_lat_mly_jpn_knd_kor_hin_swe_tsw_grk_tag_scr_amh_bat_mnd_cze_ewe_glc_chh_urd_alb_dut_prs_qcu_bul_por_eng_fbf_mlt_krd_heb_afr_sun_pan_swt_lit_tsn_ind_tha_aeg_tml_yor_lda_uzb_rom_nor_azi_igb_vie_owc_ven_xho_cic	-0.498006454699803	-1.1851017892469	0.238996714213719
135	chh_hin_tsn_dut_tig_amr_sod_ita_tur_aze_swa_sun_ewe_urd_swe_bsq_krd_heb_tsw_cnt_eng_rom_yor_ger_akn_pol_hun_igb_cic_est_lit_gam_geo_nor_guj_mol_afr_anl_sid_por_fin_bem_ind_ben_jav_jpn_knd_kor_bos_spa_ven_scr_tag_grk_amh_bat_mnd_svk_bam_lat_wly_cze_pan_prs_glc_qcu_alb_rus_arw_dgb_aeg_bul_mlt_ctl_mly_fre_moo_ukr_fbf_mao_tha_owc_tml_swt_xho_uzb_mcd_slo_azi_ses_vie_hau_dyu_zul_lda	-0.286242968353015	-0.677669871922293	0.499663508752908
136	sid_krd_dgb_ukr_aeg_tig_gam_lit_aze_azi_swa_ind_cic_afr_alb_bsq_por_owc_tsn_cnt_swe_grk_xho_rus_ewe_prs_fin_tsw_dyu_est_mol_wly_geo_eng_bul_hin_ben_amh_hau_scr_hun_moo_mly_ger_mao_jpn_knd_kor_urd_pan_ses_lat_sun_spa_heb_tag_mnd_rom_akn_dut_sod_cze_bos_arw_ita_qcu_ctl_svk_glc_zul_amr_guj_anl_pol_jav_mcd_yor_nor_swt_bat_tha_mlt_tml_igb_bem_tur_slo_fre_uzb_bam_vie_chh_ven_lda_fbf	0.813420320229444	1.93669671922156	0.0558179828247387
137	owc_ctl_cic_slo_chh_sid_sod_nor_aze_azi_tsw_tag_fbf_rus_lat_bsq_eng_hau_igb_cnt_lit_prs_ven_ger_swa_mcd_fin_tsn_xho_hun_svk_amh_geo_arw_ben_alb_rom_anl_gam_pan_est_ses_mao_fre_sun_jpn_tml_kor_cze_dut_zul_mol_bat_scr_wly_jav_mnd_ukr_akn_afr_heb_grk_krd_bos_guj_qcu_pol_ita_bul_moo_aeg_spa_mlt_urd_ind_glc_swt_por_dgb_mly_tha_tig_knd_ewe_bem_tur_hin_swe_uzb_bam_vie_amr_dyu_yor_lda	-0.0865814856907325	-0.204480130738093	0.8384251538787
138	tig_mol_swt_arw_hau_owc_amr_bul_aze_uzb_dyu_bat_fbf_cze_guj_bsq_pol_wly_zul_cnt_eng_mcd_cic_krd_moo_ctl_est_ven_bam_fin_lat_gam_geo_dut_alb_hin_ger_aeg_amh_prs_hun_swa_tag_swe_jav_jpn_knd_kor_svk_glc_igb_grk_sun_lit_sod_mly_mnd_fre_yor_pan_sid_scr_por_ben_slo_qcu_ukr_urd_afr_tsn_chh_spa_mlt_rus_ind_bos_ewe_rom_bem_mao_tha_anl_tml_lda_dgb_azi_ita_nor_tur_akn_vie_heb_ses_xho_tsw	-0.0409968419241244	-0.0965714038165987	0.923274571969275
139	sid_urd_igb_ita_sod_aeg_mlt_rus_tur_aze_ses_tag_zul_nor_mcd_bsq_bul_chh_dyu_mnd_glc_guj_xho_pol_bam_alb_est_tsw_fbf_hun_lat_amh_geo_svk_lit_cze_ger_wly_gam_slo_fin_moo_mao_pan_jav_jpn_knd_kor_afr_hin_lda_dut_bat_bos_hau_sun_cnt_eng_ewe_scr_heb_swe_ukr_ben_fre_qcu_por_spa_krd_swt_owc_prs_anl_mol_ind_arw_dgb_rom_yor_mly_tha_amr_tml_ven_swa_uzb_grk_ctl_azi_tsn_vie_tig_cic_akn_bem	-0.0140938308280496	-0.0332049447495923	0.973582316715173
140	tig_eng_swt_svk_sid_heb_chh_afr_tur_azi_ewe_bat_yor_rus_alb_bsq_krd_aeg_dgb_cnt_por_pan_cic_lit_tsw_cze_fin_ses_zul_hun_ita_mlt_geo_bul_urd_glc_dut_anl_owc_arw_est_fbf_sun_bos_jav_jpn_knd_kor_guj_spa_akn_scr_mao_pol_amr_tag_mnd_swe_xho_ukr_wly_mcd_ctl_grk_ger_qcu_hin_mol_ben_bem_gam_rom_hau_lat_mly_nor_dyu_fre_ven_ind_tha_amh_tml_swa_tsn_aze_slo_prs_uzb_bam_vie_sod_lda_igb_moo	-0.223728005757461	-0.52813186159873	0.598665781995707
141	sod_rus_xho_cze_amh_wly_owc_grk_tur_uzb_moo_bat_akn_bul_prs_bsq_dut_amr_ses_mnd_hin_pol_bem_swe_swa_scr_est_dgb_yor_fin_eng_heb_geo_mcd_spa_rom_fre_anl_sid_alb_hun_igb_mly_urd_tag_jpn_tml_kor_svk_guj_cic_mol_mao_nor_hau_sun_cnt_bos_fbf_glc_mlt_ben_ita_lit_afr_qcu_ukr_ger_ctl_zul_aeg_pan_chh_slo_jav_por_lda_krd_ewe_ind_tha_gam_knd_tsw_ven_azi_arw_lat_aze_bam_vie_tig_dyu_swt_tsn	-0.0824156034838358	-0.194433837389683	0.846260296395933
142	owc_swe_bem_krd_hau_sod_mlt_mol_aze_tur_tsn_tag_swa_ben_ita_bsq_lit_chh_bam_mnd_fre_afr_xho_slo_moo_eng_est_dyu_tsw_hun_lat_wly_geo_spa_grk_hin_ctl_anl_gam_svk_fin_ven_bat_rom_ind_jpn_knd_kor_ger_por_lda_urd_mly_mcd_amh_jav_cnt_rus_dgb_cze_aeg_nor_dut_arw_guj_qcu_alb_pan_bos_akn_heb_prs_tig_ukr_sun_bul_swt_glc_cic_mao_tha_sid_tml_yor_zul_azi_scr_pol_uzb_igb_vie_amr_ses_fbf_ewe	-0.241510651203845	-0.572520295726788	0.568351057711767
143	amh_arw_ses_glc_owc_aeg_gam_prs_tur_uzb_igb_jav_ven_svk_pol_bsq_lit_sid_swa_cnt_spa_ger_yor_guj_xho_eng_est_tsw_akn_fin_mol_sod_geo_slo_por_alb_lat_hau_chh_rom_hun_dgb_sun_nor_tag_jpn_tml_kor_urd_fre_dyu_bul_mly_afr_heb_bat_mnd_cze_swt_ctl_wly_krd_swe_dut_mcd_qcu_bos_scr_ita_bem_mlt_hin_anl_rus_mao_grk_ewe_ben_moo_ind_tha_amr_knd_cic_bam_aze_pan_ukr_azi_fbf_vie_tig_lda_zul_tsn	0.117430835177099	0.276580934959418	0.782715660069743
144	amr_urd_dgb_arw_aeg_sod_mlt_svk_azi_aze_zul_bat_bam_slo_mol_bsq_bul_chh_xho_cnt_alb_bos_ses_lit_ewe_hin_fin_tsn_swt_hun_afr_gam_geo_pan_grk_nor_guj_wly_sid_krd_est_dyu_jav_ctl_ind_jpn_knd_kor_spa_ita_akn_scr_sun_dut_tig_mly_mnd_mcd_igb_rom_anl_ben_fre_pol_por_qcu_lat_glc_cze_ven_amh_prs_owc_rus_tag_eng_tsw_ukr_cic_mao_tha_hau_tml_fbf_yor_uzb_swe_ger_tur_moo_vie_heb_lda_bem_swa	0.269040281525773	0.633947416286079	0.527671332778848
145	gam_krd_lda_urd_tig_amr_sid_bul_tur_uzb_dgb_sun_swa_bos_pan_bsq_pol_aeg_moo_cnt_scr_ger_swt_hin_xho_mcd_fin_dyu_ewe_est_ben_mlt_geo_spa_guj_swe_grk_anl_wly_alb_hun_igb_mao_dut_ind_jpn_knd_kor_rus_por_tsw_ukr_bat_svk_amh_jav_mnd_cze_fbf_slo_chh_afr_eng_mol_ita_qcu_rom_glc_nor_bem_hau_lat_heb_ctl_mly_prs_zul_lit_cic_tag_tha_sod_tml_bam_ven_azi_arw_fre_aze_tsn_vie_owc_yor_ses_akn	-0.471852630521336	-1.12101654576154	0.2651671842961
146	tig_arw_ven_fre_sid_gam_wly_scr_aze_azi_swa_mly_cic_cze_eng_bsq_ger_sod_tsw_cnt_pan_prs_zul_slo_ewe_alb_fin_akn_yor_hun_dut_amh_geo_nor_guj_grk_bos_amr_owc_por_est_dyu_sun_spa_ind_jpn_knd_kor_pol_mcd_xho_hin_mao_lit_chh_tag_mnd_bul_fbf_urd_hau_rom_glc_ita_mol_qcu_afr_swe_ctl_ses_aeg_rus_anl_ukr_bat_svk_moo_lat_dgb_jav_tha_heb_tml_igb_lda_uzb_ben_krd_tur_tsn_vie_mlt_swt_bam_bem	0.0648329980718632	0.152862709593283	0.878837716401223
147	amr_scr_akn_hin_sid_amh_aeg_rom_tur_azi_xho_ind_dgb_rus_svk_bsq_swe_sod_moo_mnd_spa_guj_fbf_arw_cic_glc_est_lda_igb_fin_pol_hau_geo_ctl_ita_por_mol_gam_wly_alb_hun_tsn_jav_cze_tag_jpn_tml_kor_lat_dut_tsw_bul_mao_lit_chh_sun_cnt_slo_zul_bos_mlt_nor_ger_pan_prs_qcu_krd_afr_ben_bem_heb_grk_tig_eng_bat_fre_ewe_urd_ven_mly_tha_owc_knd_ses_yor_uzb_ukr_mcd_aze_swa_vie_anl_bam_swt_dyu	-0.332045132962071	-0.786304210696989	0.433688269722954
148	amh_guj_fbf_arw_hau_owc_gam_rus_tur_azi_ven_mao_dyu_ctl_grk_bsq_dut_mlt_zul_cnt_krd_afr_dgb_prs_akn_nor_est_bem_tsn_hun_scr_chh_geo_bos_slo_ger_lat_anl_wly_mcd_fin_swa_ind_alb_tag_jpn_tml_kor_eng_pan_lda_pol_mly_spa_sod_jav_mnd_mol_swt_fre_heb_ben_swe_glc_rom_qcu_por_lit_hin_xho_sid_urd_tig_bul_sun_svk_ses_ita_ewe_bat_tha_aeg_knd_yor_tsw_uzb_cze_ukr_aze_bam_vie_amr_igb_moo_cic	-0.446326751495421	-1.06200451625168	0.290983687199222
149	hau_lat_ven_arw_aeg_gam_tig_ben_uzb_tur_xho_bat_bem_alb_urd_bsq_afr_sod_moo_cnt_ukr_rus_akn_eng_dyu_mcd_hun_tsw_zul_est_ctl_chh_geo_hin_nor_svk_swe_amh_wly_ger_fin_fbf_mao_pan_jav_jpn_knd_kor_guj_grk_yor_ita_mly_glc_heb_ind_mnd_prs_tsn_bul_owc_slo_pol_rom_cze_qcu_scr_mol_krd_bam_amr_por_anl_lit_sun_dut_ses_fre_dgb_tag_tha_mlt_tml_igb_cic_aze_bos_spa_azi_lda_vie_sid_ewe_swa_swt	0.45072646331385	1.06442904054443	0.289890270306519
150	wly_svk_igb_afr_heb_gam_mlt_krd_tur_azi_swt_sun_bem_rom_ben_bsq_hin_anl_zul_cnt_bul_spa_ven_glc_fbf_dut_est_xho_ewe_hun_ukr_amh_geo_fre_nor_lit_ctl_chh_sid_prs_fin_ses_jav_mol_bat_jpn_knd_kor_cze_rus_moo_ita_mly_grk_hau_mao_mnd_slo_yor_por_aeg_pan_bos_mcd_arw_qcu_pol_scr_urd_tsw_sod_lat_tig_swe_tag_ger_tsn_guj_lda_ind_tha_amr_tml_swa_cic_aze_alb_eng_uzb_bam_vie_owc_dgb_dyu_akn	-0.203283060623428	-0.479582377895365	0.632650293060073
151	sod_por_bam_pan_hau_mlt_gam_mcd_uzb_azi_bem_tag_ses_cze_slo_bsq_svk_tig_akn_mnd_bos_scr_xho_grk_dgb_arw_fin_moo_yor_est_rom_heb_geo_alb_krd_guj_ger_aeg_amh_nor_hun_swa_bat_pol_mao_jpn_knd_kor_urd_prs_ewe_fre_ind_hin_amr_jav_cnt_ben_tsn_dut_owc_ctl_afr_ita_bul_qcu_swe_lat_rus_cic_chh_mol_anl_spa_sun_ukr_swt_lit_tsw_mly_tha_wly_tml_igb_ven_tur_eng_glc_aze_lda_vie_sid_zul_dyu_fbf	-0.271904849572586	-0.643267656451516	0.521633440345115
152	wly_scr_tsw_glc_hau_tig_sid_arw_uzb_aze_xho_tag_cic_lit_fre_bsq_spa_aeg_moo_mnd_ukr_bos_bam_krd_zul_pan_est_ewe_lda_fin_ita_heb_geo_afr_svk_mol_lat_mlt_owc_prs_hun_igb_ind_grk_mao_jpn_tml_kor_ctl_slo_yor_rom_bat_por_amr_jav_cnt_ger_dyu_pol_amh_urd_alb_ben_dut_qcu_nor_bul_cze_bem_sod_rus_chh_hin_mly_mcd_ses_eng_akn_sun_tha_anl_knd_ven_dgb_azi_swe_guj_tur_fbf_vie_gam_swt_swa_tsn	0.0638007223094895	0.150180825564664	0.880947189814163
153	aeg_ctl_yor_bul_amr_mlt_wly_por_uzb_azi_xho_mly_akn_dut_guj_bsq_lit_heb_cic_cnt_krd_rom_igb_afr_ewe_alb_fin_ven_dyu_hun_ukr_owc_geo_hin_glc_fre_pan_gam_chh_arw_est_tsn_tag_cze_mao_jpn_tml_kor_urd_lat_moo_svk_ind_ita_anl_sun_mnd_slo_dgb_rus_amh_prs_mol_pol_bos_qcu_eng_scr_ger_swa_sod_spa_hau_mcd_bat_grk_tsw_swe_bam_jav_tha_tig_knd_fbf_lda_aze_ben_nor_tur_swt_vie_sid_bem_zul_ses	0.41103023060188	0.966215927520096	0.336442053453618
154	aeg_ben_lda_svk_amr_anl_sid_fre_aze_tur_xho_bat_moo_spa_slo_bsq_swe_owc_swt_cnt_dut_grk_cic_arw_yor_ger_hun_dgb_ewe_fin_scr_gam_geo_lit_pol_guj_ctl_sod_chh_por_est_bam_mly_pan_mao_jpn_tml_kor_hin_bul_ses_lat_sun_rom_hau_tag_mnd_mol_fbf_afr_wly_bos_urd_eng_nor_qcu_glc_ita_ukr_igb_mlt_prs_heb_cze_jav_krd_bem_alb_ven_ind_tha_tig_knd_tsw_zul_uzb_rus_mcd_azi_tsn_vie_amh_akn_dyu_swa	0.200774154414148	0.472399319334675	0.637748463010612
155	wly_ctl_igb_hin_sid_heb_aeg_prs_azi_uzb_bam_jav_moo_rom_urd_bsq_alb_owc_ses_cnt_grk_lat_dyu_ben_cic_ita_hun_ven_xho_est_arw_hau_geo_por_rus_bos_cze_gam_amr_mcd_fin_ewe_mly_glc_tag_jpn_knd_kor_scr_swe_akn_spa_ind_ger_anl_sun_mnd_ukr_dgb_bul_mlt_nor_pan_slo_pol_qcu_svk_fre_eng_tsw_tig_dut_sod_mol_bat_guj_swt_lit_lda_mao_tha_chh_tml_swa_tsn_aze_krd_afr_tur_bem_vie_amh_yor_fbf_zul	-0.412830306539167	-0.980238156438321	0.329511722884107
156	aeg_hin_yor_por_amh_amr_gam_swe_tur_azi_cic_bat_ses_alb_mcd_bsq_urd_mlt_igb_cnt_glc_arw_tsn_ben_zul_ger_hun_lda_swt_fin_lit_anl_geo_svk_mol_nor_guj_tig_sod_rus_est_fbf_ind_pan_sun_jpn_tml_kor_krd_bul_moo_eng_mao_dut_owc_mly_mnd_bos_ven_lat_chh_grk_rom_spa_slo_qcu_ukr_ctl_pol_dyu_sid_ita_wly_cze_jav_prs_bam_fre_ewe_tag_tha_hau_knd_bem_tsw_uzb_afr_scr_aze_swa_vie_heb_akn_xho_dgb	-0.811878474001518	-1.95862224162181	0.0531529705248338
157	aeg_alb_moo_lit_anl_tig_amr_lat_uzb_tur_fbf_bat_ven_ctl_fre_bsq_hin_wly_dyu_mnd_spa_slo_tsn_urd_ses_swe_hun_bam_yor_fin_glc_heb_geo_mol_pol_cze_prs_sod_chh_mcd_est_dgb_jav_krd_tag_jpn_knd_kor_scr_ukr_swa_por_sun_svk_amh_mao_cnt_guj_swt_nor_hau_rus_ger_dut_afr_qcu_eng_rom_grk_cic_mlt_ita_sid_ben_ind_bos_xho_bul_ewe_mly_tha_gam_tml_tsw_akn_aze_pan_arw_azi_zul_vie_owc_bem_igb_lda	-0.0359687009996828	-0.0847077666411363	0.932675805613958
158	hau_ger_dyu_cze_chh_tig_heb_ukr_azi_tur_lda_bat_swt_guj_prs_bsq_ita_wly_xho_cnt_svk_ctl_dgb_nor_bam_pan_hun_akn_moo_fin_eng_anl_geo_scr_mol_lat_lit_aeg_sod_pol_est_bem_sun_dut_jav_jpn_tml_kor_fre_por_yor_spa_tag_bos_mlt_mao_mnd_grk_tsw_slo_amh_glc_arw_bul_afr_qcu_urd_krd_ben_igb_sid_hin_owc_mcd_mly_swe_ses_rom_swa_ind_tha_gam_knd_fbf_tsn_aze_rus_alb_uzb_ewe_vie_amr_cic_zul_ven	-0.952256827879813	-2.3234367154536	0.0223351422876308
159	wly_pan_ven_hin_amh_hau_heb_glc_azi_tur_ewe_bat_akn_pol_cze_bsq_prs_owc_igb_mnd_eng_slo_moo_ben_bem_urd_est_ses_tsn_fin_lit_tig_geo_bos_nor_rom_guj_anl_gam_swe_hun_yor_mao_mol_tag_jpn_knd_kor_ctl_ita_tsw_ger_jav_arw_sod_sun_cnt_spa_dyu_scr_mlt_ukr_svk_krd_por_qcu_grk_lat_fre_dgb_chh_dut_aeg_alb_ind_rus_cic_mcd_fbf_mly_tha_sid_tml_lda_swt_aze_bul_afr_uzb_zul_vie_amr_bam_xho_swa	-0.413422620620569	-0.981598091449371	0.328844624360194
160	sid_svk_akn_pol_heb_mlt_anl_fre_azi_aze_igb_ind_ses_nor_dut_bsq_por_sod_ewe_mnd_glc_scr_cic_spa_ven_mcd_fin_dgb_yor_hun_lit_owc_geo_guj_mol_ita_alb_tig_hau_eng_est_bam_mao_bos_bat_jpn_tml_kor_swe_ger_zul_ctl_sun_urd_aeg_tag_cnt_prs_tsw_cze_amh_lat_rus_arw_slo_qcu_pan_bul_krd_xho_wly_grk_amr_rom_mly_ukr_moo_afr_lda_jav_tha_chh_knd_bem_tsn_tur_ben_hin_uzb_dyu_vie_gam_fbf_swt_swa	0.694443718412756	1.64660691313243	0.103014139758743
161	sid_hin_yor_spa_aeg_amh_owc_arw_azi_tur_lda_jav_bem_lat_pan_bsq_rus_wly_fbf_cnt_ben_rom_xho_eng_tsw_grk_hun_igb_cic_est_slo_chh_geo_alb_ger_urd_ita_gam_hau_krd_fin_moo_mao_bul_sun_jpn_tml_kor_pol_guj_dgb_por_mly_glc_mlt_ind_mnd_mol_swt_fre_amr_ctl_afr_mcd_swe_qcu_dut_nor_svk_tsn_sod_bos_heb_prs_bat_lit_ven_ukr_swa_tag_tha_tig_knd_zul_akn_uzb_scr_cze_aze_bam_vie_anl_ses_dyu_ewe	0.0278459028607878	0.0655294470427486	0.947893120670663
162	hau_mol_swt_lat_sod_gam_chh_spa_uzb_azi_akn_ind_swa_por_svk_bsq_ukr_amr_cic_mnd_alb_rus_bam_ger_yor_afr_hun_lda_xho_fin_grk_amh_geo_mcd_guj_hin_krd_mlt_owc_nor_est_dgb_mao_ita_bat_jpn_knd_kor_lit_bos_tsn_dut_sun_scr_tig_jav_cnt_ben_ven_fre_aeg_arw_eng_slo_prs_qcu_cze_glc_ctl_zul_anl_pol_sid_swe_mly_urd_ewe_bul_fbf_tag_tha_heb_tml_bem_tsw_aze_pan_rom_tur_dyu_vie_wly_moo_ses_igb	-0.180911396733255	-0.427197966937841	0.670222583492202
163	mlt_svk_zul_fre_wly_anl_heb_lat_tur_azi_swa_ind_dyu_prs_krd_bsq_por_amh_swt_cnt_scr_urd_bem_bul_igb_nor_est_tsn_lda_hun_eng_chh_geo_dut_ctl_ben_ukr_sid_aeg_pol_fin_dgb_jav_pan_bat_jpn_knd_kor_afr_cze_cic_guj_sun_hin_sod_mly_mnd_rom_ven_rus_amr_mcd_mol_spa_ita_qcu_lit_swe_bos_tsw_gam_slo_hau_ger_mao_arw_xho_alb_moo_tag_tha_owc_tml_fbf_akn_aze_grk_glc_uzb_ses_vie_tig_yor_ewe_bam	-0.480680114724713	-1.1419149579184	0.25642096373206
164	gam_lit_swt_rus_hau_sod_chh_hin_tur_azi_dyu_ind_cic_ukr_swe_bsq_ctl_anl_bam_cnt_nor_fre_swa_pol_xho_alb_fin_lda_fbf_est_ita_aeg_geo_glc_guj_bul_mol_amh_wly_ben_hun_ewe_jav_pan_bat_jpn_knd_kor_rom_lat_moo_scr_mly_svk_sid_tag_mnd_afr_igb_eng_amr_ger_por_krd_urd_qcu_slo_cze_arw_tsw_mlt_mcd_owc_spa_mao_prs_tsn_dut_zul_sun_tha_tig_tml_bem_yor_uzb_grk_bos_aze_ven_vie_heb_ses_dgb_akn	-0.0546599207814977	-0.12891198507108	0.897705675076946
165	aeg_ukr_akn_bos_wly_chh_gam_glc_azi_aze_moo_sun_lda_hin_nor_bsq_bul_owc_fbf_mnd_ita_rus_tsn_afr_bam_spa_est_ven_ewe_fin_ger_sid_geo_arw_pol_krd_alb_heb_tig_fre_hun_tsw_bat_lit_jav_jpn_knd_kor_swe_grk_swt_cze_mao_rom_amr_mly_cnt_pan_igb_scr_sod_urd_mcd_slo_por_qcu_mol_prs_dut_zul_anl_ben_amh_eng_ind_svk_yor_ctl_swa_tag_tha_mlt_tml_dyu_dgb_uzb_lat_guj_tur_cic_vie_hau_ses_xho_bem	-0.27601085953443	-0.652929511915702	0.515412582508281
166	gam_ctl_tsw_bos_sid_tig_amh_dut_tur_uzb_yor_ind_dgb_spa_bul_bsq_fre_wly_zul_mnd_grk_slo_fbf_ger_igb_mcd_est_bem_ses_fin_ukr_heb_geo_hin_swe_lat_nor_aeg_chh_ben_hun_xho_mly_rus_jav_jpn_tml_kor_glc_lit_ewe_mol_mao_krd_sod_sun_cnt_pan_cic_alb_mlt_svk_scr_afr_rom_qcu_eng_urd_prs_swt_anl_ita_owc_por_tag_pol_swa_guj_bam_bat_tha_amr_knd_dyu_ven_azi_arw_cze_aze_lda_vie_hau_moo_akn_tsn	-0.483225543871459	-1.1530040992051	0.251863599436447
167	gam_alb_tsn_mcd_owc_tig_hau_rus_tur_aze_swa_mly_zul_bos_prs_bsq_afr_wly_bem_cnt_scr_bul_yor_arw_dgb_ukr_est_xho_ven_fin_nor_anl_geo_por_svk_mol_ctl_aeg_amh_lat_hun_ewe_tag_spa_mao_jpn_knd_kor_ger_pan_akn_hin_bat_grk_heb_sun_mnd_rom_bam_pol_sid_urd_eng_lit_dut_qcu_ben_slo_krd_fbf_mlt_guj_amr_cze_jav_fre_dyu_swe_cic_ind_tha_sod_tml_swt_igb_azi_glc_ita_uzb_moo_vie_chh_lda_ses_tsw	0.0944241866305784	0.2222482166544	0.824608004574703
168	wly_mol_ewe_glc_anl_owc_amr_hin_aze_tur_tsw_tag_swt_slo_ukr_bsq_rom_aeg_yor_cnt_swe_urd_cic_pol_dyu_prs_fin_moo_zul_hun_arw_hau_geo_spa_bul_pan_krd_chh_gam_lit_est_xho_mao_eng_bat_jpn_knd_kor_fre_ger_dgb_alb_sun_mcd_heb_ind_mnd_cze_bam_nor_sod_por_dut_ben_grk_qcu_bos_ctl_svk_ses_tig_ita_sid_guj_jav_rus_igb_afr_ven_mly_tha_mlt_tml_akn_bem_uzb_lat_scr_azi_lda_vie_amh_tsn_fbf_swa	-0.350022180889762	-0.829473869956115	0.408960341059897
169	sid_cze_igb_scr_anl_chh_gam_grk_azi_tur_dgb_mao_zul_bul_lat_bsq_lit_heb_ven_mnd_dut_hin_yor_glc_akn_eng_fin_lda_dyu_hun_rom_owc_geo_bos_por_pan_rus_aeg_amh_ben_est_ewe_ind_mol_mly_jpn_knd_kor_ctl_swe_tsw_guj_tag_svk_mlt_jav_cnt_urd_xho_fre_wly_nor_krd_ukr_pol_qcu_spa_alb_ita_moo_hau_afr_tig_arw_sun_ger_fbf_prs_bam_bat_tha_sod_tml_cic_swt_aze_slo_mcd_uzb_ses_vie_amr_bem_tsn_swa	-0.313567056291623	-0.743877099178937	0.458826156866821
170	sid_eng_bam_lat_anl_gam_wly_afr_azi_uzb_swa_tag_akn_svk_alb_bsq_rom_hau_dgb_mnd_ita_bul_tsw_bos_cic_lit_est_lda_moo_hun_scr_owc_geo_swe_mol_dut_prs_sod_chh_pol_fin_zul_ind_mcd_mly_jpn_tml_kor_guj_fre_xho_hin_jav_urd_aeg_bat_cnt_ben_ven_ctl_amr_ukr_spa_cze_pan_qcu_rus_ger_por_ewe_amh_grk_tig_slo_sun_krd_dyu_nor_swt_mao_tha_heb_knd_fbf_tsn_tur_glc_arw_aze_igb_vie_mlt_yor_ses_bem	-0.119652208348977	-0.282221529930131	0.778400764306479
171	aeg_krd_moo_mol_gam_anl_hau_ita_aze_uzb_tsn_tag_swt_ben_por_bsq_alb_sid_bem_mnd_eng_nor_swa_urd_dgb_ger_fin_fbf_lda_est_prs_heb_geo_svk_bos_swe_scr_tig_mlt_pan_hun_ses_sun_fre_jav_jpn_knd_kor_ukr_rus_tsw_bul_bat_hin_amh_mly_cnt_spa_ewe_rom_chh_guj_grk_cze_lat_qcu_ctl_arw_lit_igb_wly_glc_sod_afr_ind_mcd_zul_dut_akn_mao_tha_amr_tml_dyu_yor_azi_slo_pol_tur_xho_vie_owc_cic_ven_bam	-0.393158537033533	-0.932410252893759	0.353538919504428
172	hau_alb_igb_krd_owc_sod_amh_ben_uzb_aze_ven_mly_swt_por_ita_bsq_scr_chh_tsn_mnd_grk_cze_fbf_lit_akn_lat_est_xho_moo_hun_pan_gam_geo_hin_slo_bos_eng_aeg_amr_bul_fin_ewe_jav_spa_ind_jpn_knd_kor_dut_pol_swa_urd_tag_rom_mlt_bat_cnt_rus_ses_prs_anl_ukr_ctl_fre_mol_qcu_arw_swe_ger_zul_tig_glc_heb_nor_sun_mcd_lda_afr_bam_mao_tha_wly_tml_tsw_dgb_tur_svk_guj_azi_dyu_vie_sid_yor_cic_bem	-0.0491748560058177	-0.115939686425454	0.907950326406472
173	aeg_fre_cic_rus_heb_gam_sid_slo_aze_azi_swa_sun_tsw_nor_alb_bsq_arw_wly_bem_mnd_hin_prs_tsn_krd_ewe_ben_fin_swt_akn_est_ita_mlt_geo_mcd_ger_bos_afr_sod_amr_mol_hun_dyu_mly_ukr_mao_jpn_knd_kor_lit_bul_zul_guj_tag_eng_anl_bat_cnt_pol_dgb_por_tig_svk_dut_cze_grk_qcu_rom_lat_pan_moo_amh_swe_owc_spa_jav_ctl_bam_urd_ven_ind_tha_hau_tml_yor_ses_tur_glc_scr_uzb_xho_vie_chh_igb_fbf_lda	0.101063268775551	0.237709403241353	0.812629402210106
174	owc_arw_bam_lit_aeg_anl_sid_ctl_aze_uzb_dyu_jav_xho_fre_ukr_bsq_ita_tig_swt_cnt_urd_hin_moo_glc_fbf_spa_hun_igb_bem_est_bos_mlt_geo_afr_dut_alb_pan_sod_chh_por_fin_tsn_mao_scr_sun_jpn_knd_kor_svk_krd_tsw_cze_bat_prs_amr_mly_mnd_bul_cic_mol_wly_mcd_slo_guj_rom_qcu_ger_ben_grk_dgb_heb_swe_hau_rus_tag_eng_zul_nor_ses_ind_tha_gam_tml_akn_yor_azi_lat_pol_tur_ven_vie_amh_lda_ewe_swa	-0.0549165477214752	-0.129439018202216	0.897289813765144
175	chh_krd_fbf_mcd_amr_wly_sod_eng_uzb_azi_tsn_ind_dgb_lit_ctl_bsq_nor_amh_swt_mnd_hin_guj_yor_swe_swa_por_hun_bam_bem_est_ita_owc_geo_ben_prs_ger_pol_heb_anl_cze_fin_dyu_mao_bul_tag_jpn_tml_kor_ukr_slo_cic_fre_mly_grk_hau_jav_cnt_urd_lda_alb_aeg_spa_mol_dut_bos_qcu_lat_scr_glc_igb_sid_rus_mlt_rom_bat_arw_xho_pan_zul_sun_tha_tig_knd_ven_moo_aze_afr_svk_tur_ewe_vie_gam_ses_akn_tsw	0.103191262859644	0.243114282133513	0.808452287197857
176	anl_ger_igb_prs_amr_mlt_aeg_pan_tur_azi_zul_bat_tsn_alb_cze_bsq_guj_amh_akn_mnd_lat_svk_xho_pol_bam_krd_fin_ses_cic_est_afr_gam_geo_ita_ctl_grk_bul_sid_tig_ukr_hun_dyu_sun_mcd_mly_jpn_knd_kor_lit_fre_lda_bos_ind_swe_heb_jav_cnt_rus_yor_dut_hau_spa_urd_scr_glc_qcu_eng_mol_arw_tsw_wly_nor_sod_rom_mao_por_fbf_ben_ven_tag_tha_chh_tml_swt_dgb_uzb_hin_slo_aze_moo_vie_owc_bem_ewe_swa	-0.0901942374025656	-0.212366879962388	0.832285591532178
177	mlt_krd_igb_rom_tig_sod_wly_prs_azi_uzb_dyu_ind_dgb_slo_guj_bsq_pol_amh_bam_mnd_scr_arw_yor_mol_xho_lat_fin_tsw_cic_est_svk_gam_geo_ben_rus_eng_grk_chh_sid_bos_hun_bem_mly_urd_mao_jpn_knd_kor_bul_spa_ses_mcd_tag_afr_aeg_jav_cnt_ger_zul_ukr_hau_hin_alb_glc_cze_qcu_swe_ctl_nor_swt_amr_por_heb_fre_sun_pan_lda_lit_tsn_bat_tha_anl_tml_ven_ewe_tur_dut_ita_aze_akn_vie_owc_swa_fbf_moo	0.706805878754695	1.67878099917092	0.0965518646295245
178	hau_glc_swa_rus_sid_aeg_heb_spa_uzb_tur_cic_jav_igb_slo_ukr_bsq_cze_anl_ewe_mnd_hin_afr_akn_urd_ven_mol_est_zul_yor_hun_lit_tig_geo_ben_pol_ctl_guj_amr_owc_por_fin_xho_mly_grk_sun_jpn_knd_kor_bos_swe_moo_ita_mao_alb_chh_tag_cnt_pan_lda_mcd_amh_prs_scr_ger_svk_qcu_eng_krd_dut_tsw_sod_nor_gam_fre_ind_bul_dgb_arw_dyu_bat_tha_mlt_tml_bem_bam_azi_rom_lat_aze_swt_vie_wly_fbf_ses_tsn	-0.542603867307312	-1.29167421732859	0.199670915842356
179	hau_pan_tsn_urd_mlt_chh_anl_prs_uzb_azi_swa_jav_tsw_grk_nor_bsq_ita_aeg_dgb_cnt_ben_lit_cic_alb_ewe_scr_hun_swt_dyu_est_dut_wly_geo_svk_spa_mol_guj_sod_gam_pol_fin_bam_sun_swe_tag_jpn_tml_kor_rom_bos_ven_hin_mly_afr_owc_ind_mnd_rus_zul_ukr_amr_bul_arw_por_slo_qcu_ctl_mcd_cze_ses_heb_glc_tig_fre_bat_ger_bem_lat_lda_mao_tha_amh_knd_moo_yor_tur_eng_krd_aze_akn_vie_sid_fbf_xho_igb	-0.0248830500257122	-0.0586250479394309	0.953376545184238
180	tig_cze_tsw_mol_aeg_amh_heb_arw_azi_aze_bem_tag_ewe_rus_krd_bsq_mcd_chh_zul_cnt_bul_rom_dyu_pan_lda_bos_fin_ven_tsn_est_spa_wly_geo_eng_afr_lit_por_amr_gam_lat_hun_moo_mly_urd_jav_jpn_tml_kor_scr_hin_fbf_pol_ind_slo_anl_mao_mnd_ctl_yor_swe_hau_prs_ger_nor_ita_qcu_ben_guj_dut_bam_owc_alb_mlt_ukr_bat_svk_swa_grk_swt_sun_tha_sid_knd_dgb_cic_tur_glc_fre_uzb_ses_vie_sod_akn_igb_xho	0.424341256023197	0.999838714462196	0.31998297818256
181	amr_glc_lda_mol_sod_owc_hau_eng_tur_uzb_xho_sun_swa_scr_swe_bsq_rus_heb_fbf_cnt_lat_svk_dgb_arw_bem_pan_est_ven_bam_fin_ukr_wly_geo_nor_mcd_slo_afr_gam_mlt_por_hun_igb_jav_urd_ind_jpn_knd_kor_cze_prs_swt_rom_mly_pol_chh_mao_mnd_alb_dyu_ita_aeg_lit_ctl_bul_grk_qcu_krd_dut_guj_yor_sid_spa_amh_bos_tag_ger_zul_hin_cic_bat_tha_tig_tml_akn_moo_aze_fre_ben_azi_ses_vie_anl_tsn_ewe_tsw	-0.49011715437367	-1.1667235878211	0.246305054315723
182	anl_rus_ven_eng_mlt_sid_aeg_prs_tur_uzb_cic_mao_bem_ukr_bos_bsq_spa_tig_lda_cnt_krd_fre_bam_ben_yor_glc_est_moo_swt_hun_bul_wly_geo_afr_cze_por_alb_amr_hau_slo_fin_dyu_jav_arw_mly_jpn_knd_kor_svk_pol_zul_mol_ind_dut_amh_tag_mnd_rom_tsw_ger_heb_pan_grk_hin_ctl_qcu_scr_lat_nor_akn_chh_swe_gam_guj_bat_lit_dgb_ita_fbf_sun_tha_owc_tml_igb_ses_aze_mcd_urd_azi_tsn_vie_sod_xho_ewe_swa	-1.02719279273275	-2.51117185588672	0.0137586176999011
183	anl_mol_xho_cze_amh_tig_owc_rus_aze_uzb_lda_tag_akn_dut_pol_bsq_hin_mlt_cic_mnd_arw_grk_igb_bul_ven_ger_hun_yor_ses_fin_urd_sod_geo_ita_fre_mcd_glc_hau_wly_eng_est_swa_mao_ctl_sun_jpn_tml_kor_pan_lit_bem_nor_mly_ukr_sid_ind_cnt_prs_ewe_krd_gam_afr_rom_slo_lat_qcu_svk_swe_alb_dgb_amr_bos_chh_ben_bat_guj_dyu_scr_swt_jav_tha_aeg_knd_zul_tsn_azi_por_spa_tur_fbf_vie_heb_moo_tsw_bam	-0.588370336744608	-1.40328741558003	0.163861195701602
184	heb_mcd_bem_guj_anl_aeg_mlt_prs_uzb_azi_bam_ind_cic_alb_scr_bsq_pan_gam_zul_cnt_cze_pol_igb_krd_akn_slo_est_moo_tsn_hun_glc_tig_geo_ben_swe_lat_afr_chh_sid_rus_fin_lda_tag_bos_sun_jpn_knd_kor_spa_grk_xho_urd_jav_dut_hau_mao_mnd_ctl_swa_nor_amr_hin_lit_bul_arw_qcu_eng_por_ita_swt_amh_ukr_sod_mol_bat_rom_fbf_svk_ses_mly_tha_owc_tml_ewe_dyu_tur_fre_ger_aze_yor_vie_wly_tsw_ven_dgb	-0.176332042399641	-0.416278475250874	0.678165367807003
185	amh_rus_lda_scr_owc_gam_chh_lit_uzb_tur_tsw_bat_moo_arw_lat_bsq_ger_anl_bem_mnd_ctl_pan_zul_rom_swt_hin_fin_igb_dgb_hun_afr_amr_geo_ita_ukr_pol_mcd_wly_sid_cze_est_xho_mly_spa_jav_jpn_knd_kor_guj_eng_akn_ben_sun_grk_mlt_mao_cnt_slo_ewe_bul_aeg_swe_mol_krd_fre_qcu_nor_alb_urd_yor_heb_por_sod_dut_tag_prs_bam_glc_ses_ind_tha_hau_tml_cic_fbf_aze_svk_bos_azi_ven_vie_tig_dyu_tsn_swa	0.33029888284102	0.778259318066331	0.438391725668929
186	heb_bul_xho_ita_chh_gam_owc_urd_aze_tur_moo_mly_igb_ger_alb_bsq_glc_amr_ven_mnd_svk_afr_tsn_krd_cic_por_hun_dyu_ses_est_scr_hau_geo_eng_mol_mcd_prs_amh_anl_rus_fin_lda_ind_bos_bat_jpn_knd_kor_pan_ukr_bem_ctl_jav_ben_aeg_sun_cnt_lit_akn_rom_sod_dut_slo_spa_nor_qcu_swe_cze_pol_tsw_wly_hin_mlt_guj_mao_fre_fbf_grk_yor_tag_tha_tig_tml_zul_ewe_uzb_lat_arw_azi_dgb_vie_sid_swt_bam_swa	-0.403168404874033	-0.956226777648808	0.341436783398307
187	heb_ukr_igb_pol_hau_tig_sod_slo_aze_azi_dyu_sun_tsn_eng_cze_bsq_rus_aeg_ven_cnt_rom_krd_ses_por_lda_scr_fin_swt_bam_est_guj_owc_geo_spa_hin_dut_arw_wly_chh_mol_hun_tsw_bat_swe_tag_jpn_tml_kor_glc_svk_yor_alb_jav_grk_amr_ind_mnd_ben_moo_ger_gam_ita_bos_lat_afr_qcu_pan_fre_ctl_cic_amh_mcd_anl_urd_mao_prs_fbf_lit_akn_mly_tha_sid_knd_dgb_bem_tur_nor_bul_uzb_ewe_vie_mlt_zul_xho_swa	-0.624332399923817	-1.4916730829744	0.139169270247082
188	owc_svk_xho_alb_hau_mlt_wly_lit_uzb_tur_cic_tag_yor_spa_urd_bsq_hin_sid_ewe_mnd_mcd_cze_igb_glc_lda_rus_hun_tsn_zul_fin_guj_amr_geo_slo_dut_ukr_por_amh_anl_eng_est_ven_jav_lat_mao_jpn_knd_kor_pol_prs_swa_swe_mly_ben_gam_ind_cnt_fre_ses_bul_sod_ger_scr_ita_afr_qcu_grk_ctl_rom_swt_heb_nor_chh_bos_bat_mol_dgb_arw_tsw_sun_tha_tig_tml_dyu_bam_azi_krd_pan_aze_bem_vie_aeg_fbf_moo_akn	-0.821879697089611	-1.98211277348038	0.0504183768858098
189	heb_ita_bem_lit_chh_anl_aeg_por_aze_tur_cic_mao_ses_scr_dut_bsq_rus_sod_yor_mnd_urd_prs_swt_ctl_dgb_ger_est_moo_fbf_hun_cze_sid_geo_bos_fre_arw_guj_owc_wly_lat_fin_akn_sun_glc_ind_jpn_knd_kor_spa_pan_tsn_ben_bat_ukr_amh_tag_cnt_eng_zul_mcd_tig_pol_rom_mol_afr_qcu_svk_krd_nor_ewe_hau_grk_amr_slo_jav_swe_lda_hin_igb_mly_tha_gam_tml_swa_bam_azi_bul_alb_uzb_dyu_vie_mlt_tsw_xho_ven	-0.84771949864057	-2.05249073160849	0.0429318963164417
190	anl_dut_ses_prs_tig_amh_wly_fre_azi_tur_tsn_mao_lda_cze_glc_bsq_spa_amr_zul_cnt_swe_ben_swa_mcd_fbf_grk_fin_dyu_moo_est_arw_chh_geo_alb_urd_rom_rus_gam_owc_guj_hun_akn_tag_ita_bat_jpn_knd_kor_bul_pol_ewe_krd_sun_lat_hau_mly_mnd_por_yor_hin_aeg_mol_slo_ger_eng_qcu_ukr_lit_ctl_bem_sod_afr_mlt_nor_jav_scr_ven_bos_dgb_ind_tha_heb_tml_cic_tsw_uzb_pan_svk_aze_xho_vie_sid_bam_igb_swt	-0.0606134173097332	-0.142696042840902	0.886838945663098
191	hau_nor_ewe_bul_owc_heb_mlt_eng_azi_tur_swa_bat_dgb_slo_swe_bsq_pan_tig_igb_cnt_prs_scr_bem_hin_ven_spa_hun_bam_ses_est_pol_anl_geo_ukr_ita_mcd_cze_amh_sod_ben_fin_tsw_mly_ctl_jav_jpn_knd_kor_bos_svk_cic_por_mao_lat_wly_ind_mnd_fre_xho_alb_chh_afr_rom_urd_glc_qcu_grk_arw_lit_moo_gam_rus_sid_ger_tag_mol_lda_dut_fbf_sun_tha_aeg_tml_tsn_zul_uzb_guj_krd_aze_yor_vie_amr_akn_swt_dyu	-0.672703142323593	-1.61137056770754	0.110487842815581
192	sod_mol_tsn_guj_aeg_chh_heb_rom_uzb_aze_swa_tag_dgb_mcd_slo_bsq_bos_amh_xho_mnd_krd_urd_bem_hin_ewe_ita_est_lda_moo_hun_ctl_hau_geo_nor_swe_pol_svk_amr_wly_fre_fin_zul_sun_arw_ind_jpn_knd_kor_prs_scr_yor_afr_jav_glc_tig_bat_cnt_ger_dyu_bul_owc_ben_alb_ukr_eng_qcu_por_dut_lit_tsw_gam_lat_sid_grk_mly_spa_swt_cze_akn_mao_tha_mlt_tml_fbf_ven_azi_pan_rus_tur_igb_vie_anl_bam_ses_cic	-0.607513427863302	-1.45260244296671	0.149699882294193
193	sod_spa_zul_eng_sid_owc_hau_dut_aze_tur_cic_jav_tsn_lat_urd_bsq_ben_aeg_swa_mnd_prs_ger_tsw_krd_dgb_nor_est_ven_bem_hun_grk_gam_geo_guj_pan_por_mol_amr_wly_swe_fin_yor_tag_arw_mao_jpn_tml_kor_bos_afr_dyu_scr_ind_pol_tig_mly_cnt_slo_ses_lit_chh_rom_hin_fre_mcd_qcu_bul_cze_rus_ewe_amh_glc_mlt_ukr_bat_alb_swt_svk_moo_sun_tha_anl_knd_fbf_igb_azi_ctl_ita_uzb_akn_vie_heb_lda_bam_xho	-0.786463676912681	-1.89117438034657	0.0617135794389208
194	anl_fre_lda_grk_hau_sid_gam_ita_aze_azi_bam_mao_ewe_spa_slo_bsq_pol_amh_tsw_cnt_bul_guj_swt_ger_dyu_lit_hun_ses_yor_fin_swe_mlt_geo_pan_urd_svk_prs_wly_owc_eng_est_tsn_bat_ctl_sun_jpn_tml_kor_krd_ben_fbf_mcd_tag_rom_heb_jav_mnd_bos_xho_dut_tig_lat_nor_scr_glc_qcu_hin_por_afr_swa_aeg_ukr_amr_cze_mly_alb_igb_mol_dgb_ind_tha_chh_knd_bem_ven_uzb_arw_rus_tur_zul_vie_sod_cic_akn_moo	0.405028960607739	0.954898084780055	0.342104766704768
195	mlt_prs_igb_lit_gam_sid_heb_swe_uzb_tur_tsn_tag_swa_bos_lat_bsq_fre_chh_yor_mnd_grk_hin_bam_dut_ses_cze_hun_xho_moo_fin_arw_tig_geo_ctl_rus_eng_afr_amh_anl_nor_est_lda_ind_rom_mly_jpn_knd_kor_pan_alb_cic_guj_bat_slo_sod_mao_cnt_scr_bem_krd_owc_mol_ger_mcd_ita_qcu_ukr_ben_pol_akn_hau_urd_aeg_bul_jav_glc_dyu_svk_tsw_sun_tha_wly_tml_ven_fbf_aze_por_spa_azi_zul_vie_amr_ewe_swt_dgb	0.268821003487748	0.633021698803784	0.528273007536469
196	aeg_ger_yor_eng_chh_amr_wly_spa_aze_tur_dyu_sun_dgb_guj_bul_bsq_pan_gam_tsw_mnd_rus_afr_ewe_scr_fbf_rom_est_swt_tsn_fin_fre_heb_geo_por_cze_nor_grk_amh_sod_ctl_hun_zul_bat_prs_ind_jpn_tml_kor_glc_urd_bam_ukr_tag_pol_owc_mao_cnt_alb_lda_bos_mlt_hin_swe_svk_lat_qcu_ita_dut_arw_ses_anl_krd_tig_mol_mly_mcd_moo_lit_akn_jav_tha_hau_knd_swa_bem_uzb_ben_slo_azi_igb_vie_sid_cic_ven_xho	-0.155325548526956	-0.366901908484923	0.714525690038978
197	heb_guj_bam_urd_tig_amr_mlt_scr_azi_uzb_cic_bat_yor_alb_ben_bsq_mcd_wly_dgb_cnt_prs_dut_moo_fre_igb_slo_fin_bem_xho_est_glc_anl_geo_swe_por_cze_ita_hau_amh_rom_hun_ewe_mao_krd_mly_jpn_knd_kor_svk_arw_lda_ctl_ind_pan_sod_sun_mnd_pol_ses_ger_sid_bul_afr_rus_eng_qcu_mol_lit_hin_ven_owc_lat_gam_ukr_tag_nor_swa_spa_swt_jav_tha_aeg_tml_dyu_tsw_aze_grk_bos_tur_akn_vie_chh_tsn_zul_fbf	-0.965656479112901	-2.35303398267157	0.020728002254365
198	mlt_mol_ses_glc_aeg_amh_sid_ita_uzb_tur_fbf_ind_zul_eng_lat_bsq_krd_anl_dgb_mnd_prs_ben_akn_rom_cic_ctl_hun_swt_bam_est_ukr_hau_geo_grk_por_pan_rus_amr_wly_svk_fin_swa_bat_fre_mly_jpn_tml_kor_guj_bul_moo_ger_tag_arw_sod_mao_cnt_mcd_igb_nor_owc_cze_dut_pol_afr_qcu_swe_urd_spa_yor_tig_slo_gam_scr_sun_lit_ven_bos_tsn_jav_tha_heb_knd_bem_ewe_azi_hin_alb_aze_xho_vie_chh_lda_tsw_dyu	-0.397665229460915	-0.943837439451409	0.347698300401737
199	hau_rus_dyu_pan_sid_heb_aeg_swe_tur_aze_xho_mly_bem_dut_ita_bsq_rom_mlt_moo_cnt_hin_mol_bam_lat_swt_por_est_cic_yor_fin_guj_tig_geo_grk_slo_eng_nor_anl_gam_mcd_hun_ven_mao_spa_ind_jpn_tml_kor_krd_arw_akn_pol_tag_svk_chh_bat_mnd_bos_dgb_glc_wly_alb_ger_fre_lit_qcu_cze_ctl_urd_swa_owc_prs_amr_ben_sun_ukr_ewe_scr_tsn_jav_tha_amh_knd_tsw_zul_azi_bul_afr_uzb_fbf_vie_sod_igb_lda_ses	-0.449064421861374	-1.06616162488847	0.289110630038477
200	wly_pol_bem_ben_aeg_gam_owc_svk_aze_tur_yor_sun_tsn_mcd_scr_bsq_por_amh_fbf_mnd_nor_slo_swa_ita_ven_guj_est_igb_zul_hun_dut_sod_geo_krd_lat_bos_ukr_hau_mlt_prs_fin_akn_bat_eng_mly_jpn_knd_kor_urd_mol_ewe_lit_ind_cze_tig_jav_cnt_alb_swt_arw_sid_afr_pan_grk_rom_qcu_rus_fre_glc_xho_heb_bul_chh_swe_tag_spa_tsw_hin_moo_mao_tha_anl_tml_dyu_cic_azi_ger_ctl_uzb_ses_vie_amr_dgb_lda_bam	-0.307163667988294	-0.726859263439709	0.469137845208667
201	sod_ctl_bem_ger_amr_owc_heb_lat_aze_azi_akn_mao_tsw_bul_guj_bsq_eng_sid_cic_cnt_lit_afr_dyu_krd_xho_pan_hun_yor_ses_est_bos_chh_geo_fre_ben_cze_rom_hau_anl_por_fin_fbf_bat_mcd_mly_jpn_knd_kor_svk_alb_lda_urd_tag_ita_wly_sun_mnd_mol_swt_glc_mlt_scr_slo_arw_pol_qcu_nor_rus_ukr_dgb_tig_spa_amh_grk_jav_prs_igb_dut_moo_ind_tha_aeg_tml_zul_swa_uzb_hin_swe_tur_ven_vie_gam_ewe_bam_tsn	-0.38474088123298	-0.911306127759735	0.364490204700129
202	mlt_prs_ven_krd_owc_amh_chh_bos_uzb_tur_zul_ind_yor_grk_eng_bsq_lat_wly_ses_cnt_ger_arw_xho_pan_ewe_scr_fin_tsw_akn_hun_rus_gam_geo_afr_pol_guj_ben_tig_heb_spa_est_fbf_mao_slo_sun_jpn_tml_kor_lit_ukr_moo_mol_jav_hin_aeg_bat_mnd_svk_cic_ctl_sid_fre_alb_glc_cze_qcu_dut_por_nor_tsn_anl_rom_amr_bul_mly_swe_swa_urd_dgb_tag_tha_sod_knd_lda_bem_azi_mcd_ita_aze_dyu_vie_hau_bam_swt_igb	0.423306983099858	0.997565313029236	0.321078703180763
203	heb_mcd_bam_ctl_chh_wly_sod_ger_aze_tur_yor_sun_tsw_scr_prs_bsq_mol_aeg_swt_mnd_lit_por_ses_slo_tsn_pan_fin_swa_dyu_hun_bos_amr_geo_guj_afr_urd_alb_sid_mlt_ben_est_zul_jav_hin_mao_jpn_tml_kor_krd_fre_fbf_grk_ind_ukr_gam_bat_cnt_lat_ven_nor_tig_spa_swe_bul_dut_qcu_rom_rus_glc_xho_owc_cze_anl_ita_tag_arw_lda_svk_akn_mly_tha_hau_knd_moo_bem_azi_pol_eng_uzb_igb_vie_amh_cic_ewe_dgb	-1.09420452739687	-2.67870528980156	0.00873960734929116
204	gam_ger_akn_pan_wly_tig_amh_dut_uzb_tur_ven_tag_igb_lat_rus_bsq_lit_aeg_tsn_cnt_prs_svk_swt_slo_yor_fre_fin_ses_cic_est_mol_mlt_geo_ctl_nor_krd_grk_heb_sod_ben_hun_xho_ind_por_jav_jpn_tml_kor_bos_glc_moo_eng_bat_rom_anl_mao_mnd_bul_tsw_hin_hau_scr_ukr_spa_cze_qcu_ita_mcd_guj_fbf_chh_swe_owc_pol_mly_alb_zul_arw_bam_sun_tha_sid_knd_bem_dyu_azi_urd_afr_aze_swa_vie_amr_dgb_ewe_lda	-0.392261838621791	-0.931233476117736	0.354143948601725
205	owc_pan_swt_arw_heb_amr_anl_lat_uzb_aze_tsw_sun_xho_svk_guj_bsq_rus_hau_fbf_cnt_urd_ukr_moo_alb_swa_krd_hun_bem_zul_fin_mol_sod_geo_dut_scr_fre_mcd_amh_sid_bul_est_igb_mao_grk_bat_jpn_knd_kor_hin_eng_akn_spa_jav_ita_mlt_tag_mnd_afr_ewe_pol_gam_cze_glc_por_slo_qcu_ger_ben_swe_tsn_aeg_nor_tig_rom_ind_bos_dyu_lit_yor_mly_tha_chh_tml_ses_cic_azi_ctl_prs_tur_ven_vie_wly_dgb_bam_lda	-0.128665828225553	-0.303174687910968	0.762433888786245
206	chh_grk_lda_bul_mlt_sod_amr_lat_aze_azi_bam_bat_moo_ger_por_bsq_fre_gam_zul_mnd_hin_krd_ses_pan_swt_slo_fin_tsw_yor_hun_prs_amh_geo_arw_urd_svk_guj_aeg_sid_afr_est_igb_sun_ita_tag_jpn_knd_kor_bos_alb_bem_nor_ind_rom_tig_mly_cnt_lit_dyu_dut_hau_rus_cze_eng_mol_qcu_ukr_scr_mcd_fbf_wly_swe_heb_glc_mao_ctl_cic_pol_ven_jav_tha_anl_tml_xho_akn_uzb_ben_spa_tur_tsn_vie_owc_dgb_ewe_swa	0.25750399124288	0.606569980710045	0.545614204367014
207	chh_arw_tsn_hin_tig_amh_owc_ger_uzb_tur_tsw_ind_ewe_rom_mol_bsq_nor_anl_fbf_mnd_lat_ben_lda_cze_ven_dut_hun_yor_dyu_est_bos_mlt_geo_pan_ctl_eng_svk_aeg_gam_afr_fin_akn_bat_swe_mao_jpn_tml_kor_urd_bul_cic_guj_tag_por_sod_jav_cnt_alb_zul_krd_wly_spa_mcd_grk_ita_qcu_slo_pol_ukr_moo_sid_fre_amr_lit_sun_glc_dgb_rus_swa_mly_tha_heb_knd_igb_bam_azi_scr_prs_aze_ses_vie_hau_xho_swt_bem	0.0364847611542753	0.0860236337104717	0.931632563182961
208	amr_dut_ven_swe_hau_wly_tig_eng_aze_uzb_dgb_ind_bem_por_prs_bsq_grk_mlt_swt_cnt_urd_glc_dyu_ger_cic_alb_est_moo_ses_fin_ctl_owc_geo_spa_scr_guj_hin_sod_chh_lat_hun_yor_bat_lit_mao_jpn_knd_kor_pol_rom_lda_ben_jav_afr_anl_mly_mnd_arw_swa_ita_aeg_ukr_slo_krd_bos_qcu_cze_mcd_fre_fbf_amh_bul_sid_svk_sun_nor_tsn_mol_igb_tag_tha_gam_tml_xho_akn_tur_rus_pan_azi_tsw_vie_heb_zul_ewe_bam	-0.374432531211849	-0.888419551388839	0.376607194345673
209	anl_ctl_tsw_por_chh_aeg_sod_eng_tur_uzb_igb_tag_swa_dut_fre_bsq_krd_owc_tsn_cnt_pan_spa_fbf_ger_ven_alb_fin_ewe_dgb_hun_bos_heb_geo_lat_scr_guj_swe_hau_gam_glc_est_bem_jav_slo_ind_jpn_knd_kor_mcd_cze_zul_mol_mao_hin_amr_mly_mnd_urd_bam_ita_sid_rus_nor_ben_rom_qcu_grk_arw_afr_moo_tig_prs_mlt_svk_bat_lit_cic_pol_lda_sun_tha_wly_tml_swt_dyu_aze_ukr_bul_azi_ses_vie_amh_xho_yor_akn	-0.303984918793293	-0.72009505028856	0.473272415956371
210	anl_spa_ven_ita_tig_hau_owc_mol_aze_uzb_ses_jav_xho_bos_arw_bsq_cze_amh_swa_cnt_ctl_pan_bam_mcd_dyu_por_est_lda_tsw_fin_alb_sod_geo_prs_svk_lit_scr_aeg_wly_glc_hun_yor_bat_lat_mly_jpn_knd_kor_ukr_pol_swt_ger_tag_urd_heb_ind_mnd_krd_igb_hin_chh_afr_ben_guj_eng_qcu_swe_rom_rus_tsn_mlt_grk_gam_dut_sun_slo_bem_bul_moo_mao_tha_amr_tml_akn_fbf_tur_nor_fre_azi_cic_vie_sid_dgb_ewe_zul	-0.538606201130855	-1.28458765398087	0.202126964496881
211	gam_urd_swt_grk_hau_aeg_mlt_pan_tur_aze_ewe_ind_tsw_rom_ctl_bsq_fre_heb_moo_cnt_spa_rus_zul_alb_dyu_guj_fin_dgb_yor_hun_ben_sid_geo_ger_glc_krd_cze_tig_wly_ukr_est_bem_bat_bos_mao_jpn_tml_kor_lat_dut_ses_ita_jav_svk_amh_tag_mnd_mol_swa_prs_anl_arw_mcd_bul_lit_qcu_pol_swe_slo_xho_amr_scr_sod_por_sun_hin_bam_afr_igb_mly_tha_chh_knd_tsn_akn_azi_nor_eng_uzb_fbf_vie_owc_cic_ven_lda	-0.578045153732978	-1.37886156016523	0.171244887738279
212	owc_ctl_xho_spa_tig_amh_mlt_slo_uzb_azi_moo_sun_bam_lat_ben_bsq_ita_sod_ewe_cnt_rom_bul_dgb_swe_swa_dut_est_fbf_igb_fin_krd_hau_geo_bos_grk_svk_arw_sid_heb_ukr_hun_cic_ind_guj_bat_jpn_tml_kor_eng_mol_tsn_pan_mao_prs_wly_jav_mnd_afr_swt_lit_amr_fre_scr_hin_cze_qcu_mcd_glc_alb_yor_aeg_ger_anl_nor_mly_rus_zul_por_ses_tag_tha_gam_knd_ven_akn_aze_urd_pol_tur_bem_vie_chh_lda_tsw_dyu	0.160216099509001	0.377286431168331	0.706820348808249
213	mlt_swe_dgb_guj_chh_aeg_amr_arw_uzb_aze_tsn_bat_ewe_ukr_rom_bsq_prs_anl_moo_cnt_urd_ita_swa_mcd_xho_ben_hun_dyu_ven_fin_alb_heb_geo_fre_ger_eng_lit_gam_sod_svk_est_fbf_mao_rus_mly_jpn_knd_kor_nor_hin_igb_mol_ind_dut_wly_tag_mnd_slo_akn_spa_amh_scr_bul_afr_lat_qcu_krd_bos_grk_yor_owc_glc_hau_por_jav_cze_swt_pol_bam_sun_tha_tig_tml_zul_cic_tur_pan_ctl_azi_bem_vie_sid_ses_lda_tsw	-0.765104676426618	-1.83960874410821	0.0690158958072833
214	amr_scr_yor_glc_anl_tig_sid_por_uzb_aze_fbf_sun_bam_lit_pan_bsq_grk_gam_cic_cnt_dut_swe_dyu_arw_moo_eng_hun_igb_tsn_est_mol_amh_geo_rom_urd_lat_mcd_sod_chh_ita_fin_dgb_tag_ger_bat_jpn_knd_kor_svk_bul_lda_ben_mao_rus_aeg_ind_mnd_pol_zul_prs_heb_hin_spa_ukr_afr_qcu_fre_bos_alb_akn_hau_guj_owc_ctl_jav_slo_xho_nor_swa_mly_tha_wly_tml_tsw_ewe_tur_krd_cze_azi_ses_vie_mlt_ven_bem_swt	0.0828124797706735	0.194862703837749	0.84592550008954
215	gam_lit_zul_ita_sod_chh_aeg_krd_tur_uzb_tsw_mly_swa_swe_ben_bsq_prs_heb_dgb_mnd_urd_alb_moo_spa_yor_rom_hun_ses_ven_fin_eng_mlt_geo_bul_scr_afr_por_amr_hau_glc_est_bam_bat_mol_jav_jpn_tml_kor_lat_ger_bem_bos_tag_ctl_owc_ind_cnt_pol_ewe_dut_sid_ukr_grk_slo_fre_qcu_hin_arw_nor_xho_anl_guj_tig_mcd_sun_pan_igb_rus_cic_mao_tha_amh_knd_tsn_fbf_aze_cze_svk_azi_lda_vie_wly_swt_akn_dyu	-0.111736202807001	-0.263484180998889	0.792760327402786
216	chh_alb_tsn_bul_hau_sid_tig_dut_aze_azi_lda_mao_bem_eng_afr_bsq_ben_aeg_xho_mnd_urd_slo_akn_mol_bam_ita_fin_zul_swa_est_arw_mlt_geo_por_mcd_ukr_rus_amh_wly_grk_hun_swt_jav_guj_mly_jpn_knd_kor_hin_swe_fbf_cze_tag_nor_owc_ind_cnt_spa_moo_ger_sod_prs_lat_glc_fre_qcu_ctl_bos_svk_ewe_heb_krd_gam_pan_sun_rom_dyu_scr_cic_bat_tha_amr_tml_ven_dgb_tur_lit_pol_uzb_igb_vie_anl_tsw_yor_ses	-0.646087185924549	-1.54854721043212	0.124887004195978
217	heb_bul_tsw_urd_aeg_tig_owc_slo_aze_uzb_bam_mao_igb_lat_ben_bsq_arw_mlt_ses_mnd_fre_nor_fbf_lit_dyu_svk_est_moo_ewe_fin_rus_wly_geo_rom_scr_afr_dut_hau_chh_hin_hun_tsn_tag_krd_mly_jpn_tml_kor_pan_ctl_xho_glc_bat_prs_sid_ind_cnt_grk_swa_ger_gam_eng_mcd_guj_por_qcu_bos_ita_alb_swt_amh_pol_sod_ukr_sun_swe_bem_cze_zul_jav_tha_amr_knd_akn_cic_azi_mol_spa_tur_lda_vie_anl_dgb_ven_yor	-0.425611779639006	-1.01085657735994	0.314707874589
218	wly_hin_dyu_swe_sod_chh_anl_pan_azi_aze_cic_sun_lda_bul_bos_bsq_lit_hau_ewe_mnd_nor_grk_bem_prs_ses_lat_hun_tsw_bam_fin_afr_sid_geo_glc_por_ben_alb_heb_amr_ctl_est_tsn_ind_dut_bat_jpn_knd_kor_rom_mol_fbf_urd_jav_fre_aeg_mly_cnt_krd_akn_pol_amh_slo_scr_mcd_eng_qcu_spa_arw_ger_xho_mlt_cze_gam_rus_mao_ita_yor_svk_zul_tag_tha_owc_tml_moo_swa_uzb_guj_ukr_tur_dgb_vie_tig_swt_igb_ven	-0.373938475324758	-0.885979249904767	0.377913917766116
219	sod_grk_yor_nor_mlt_anl_sid_mcd_aze_uzb_fbf_sun_akn_ben_prs_bsq_afr_hau_bam_cnt_pan_rom_lda_por_dyu_lat_est_moo_igb_fin_ger_owc_geo_krd_rus_swe_cze_tig_wly_ita_hun_bem_mly_ukr_jav_jpn_knd_kor_arw_scr_ses_ctl_tag_lit_gam_bat_mnd_alb_ven_fre_chh_bul_glc_hin_pol_qcu_urd_dut_slo_tsw_aeg_mol_heb_eng_mao_spa_swt_bos_ewe_ind_tha_amh_tml_xho_dgb_azi_svk_guj_tur_zul_vie_amr_swa_tsn_cic	-0.113730703394552	-0.268100202973252	0.789215944817765
220	anl_dut_akn_prs_gam_amr_wly_lit_uzb_tur_swt_mly_lda_mcd_rus_bsq_ger_heb_zul_mnd_svk_bos_moo_grk_xho_slo_est_ses_tsw_fin_ctl_sid_geo_urd_pol_rom_mol_tig_hau_scr_hun_fbf_bat_por_ind_jpn_tml_kor_pan_krd_ven_lat_mao_guj_sod_tag_cnt_alb_yor_nor_chh_eng_spa_afr_arw_qcu_glc_swe_ben_ewe_owc_fre_amh_ukr_sun_bul_bam_cze_swa_jav_tha_mlt_knd_tsn_bem_aze_ita_hin_azi_igb_vie_aeg_dyu_cic_dgb	-0.543631770658833	-1.29399147682105	0.198872629402958
221	anl_bos_xho_swe_sod_sid_aeg_nor_azi_aze_tsw_ind_tsn_rus_pan_bsq_rom_gam_zul_cnt_eng_lit_bem_ukr_ses_bul_est_dgb_cic_hun_lat_amr_geo_por_mol_guj_ctl_tig_mlt_dut_fin_dyu_mao_slo_bat_jpn_knd_kor_ita_arw_lda_ben_sun_mcd_chh_jav_mnd_urd_swt_hin_wly_prs_fre_scr_pol_qcu_spa_grk_glc_fbf_heb_cze_hau_krd_tag_afr_moo_svk_igb_mly_tha_owc_tml_akn_ven_uzb_ger_alb_tur_bam_vie_amh_swa_ewe_yor	-0.375817537091577	-0.890274665470652	0.375615722394243
222	mlt_krd_bem_afr_sid_owc_gam_rus_aze_uzb_akn_ind_igb_slo_lat_bsq_ben_amh_tsw_cnt_arw_ctl_bam_nor_moo_ukr_est_xho_ven_hun_rom_wly_geo_swe_bul_dut_pol_amr_tig_bos_fin_cic_jav_fre_mao_jpn_knd_kor_cze_mol_ewe_mcd_mly_svk_hau_bat_mnd_ger_swa_prs_sod_pan_ita_urd_glc_qcu_guj_alb_scr_yor_anl_lit_chh_grk_tag_spa_swt_eng_lda_sun_tha_heb_tml_ses_zul_azi_por_hin_tur_tsn_vie_aeg_fbf_dyu_dgb	-0.761173021088199	-1.82935414666585	0.0705509285335848
223	chh_ukr_bam_cze_hau_sid_aeg_pan_azi_uzb_fbf_tag_ven_svk_rom_bsq_lat_tig_dgb_mnd_fre_dut_igb_bul_xho_mcd_est_tsw_ses_hun_krd_owc_geo_glc_swe_ita_urd_anl_amr_prs_fin_tsn_mao_ctl_sun_jpn_tml_kor_slo_ger_moo_lit_jav_arw_gam_ind_cnt_hin_ewe_ben_amh_pol_por_rus_afr_qcu_spa_guj_eng_akn_mlt_bos_wly_alb_bat_nor_lda_mol_cic_mly_tha_heb_knd_dyu_zul_aze_grk_scr_tur_bem_vie_sod_swt_yor_swa	-0.884049210597739	-2.1364924280073	0.0352645628602438
224	owc_ukr_bam_scr_heb_sod_gam_lit_tur_uzb_swa_sun_fbf_rus_lat_bsq_nor_wly_swt_mnd_ben_swe_ses_ger_cic_svk_fin_igb_ewe_est_ita_tig_geo_grk_krd_glc_mcd_amr_sid_por_hun_xho_bat_pol_mly_jpn_knd_kor_urd_ctl_dgb_prs_mao_slo_hau_jav_cnt_afr_bem_arw_aeg_bul_bos_cze_fre_qcu_dut_rom_mol_yor_mlt_guj_amh_spa_tag_pan_zul_hin_dyu_ind_tha_anl_tml_tsn_akn_azi_alb_eng_aze_lda_vie_chh_ven_tsw_moo	0.36743173285877	0.86706837577918	0.388136220562124
225	mlt_swe_dgb_urd_tig_anl_sid_lit_azi_tur_tsn_sun_swt_ukr_guj_bsq_fre_amr_ses_mnd_rom_ita_swa_nor_bam_scr_hun_zul_tsw_fin_rus_wly_geo_arw_slo_alb_lat_aeg_gam_cze_est_fbf_jav_dut_bat_jpn_tml_kor_krd_eng_lda_bos_mao_ger_sod_tag_cnt_hin_yor_spa_heb_grk_pan_glc_por_qcu_mcd_mol_ben_xho_chh_afr_owc_svk_mly_pol_akn_prs_ven_ind_tha_amh_knd_bem_igb_aze_ctl_bul_uzb_moo_vie_hau_ewe_dyu_cic	-0.667313048247347	-1.59849510237477	0.11332500097856
226	mlt_nor_dyu_ukr_amr_tig_hau_rus_azi_tur_akn_mao_zul_prs_alb_bsq_scr_anl_ses_cnt_svk_dut_tsw_urd_bem_arw_fin_ven_cic_hun_ita_sid_geo_hin_swe_slo_bul_chh_amh_lat_est_swa_jav_eng_sun_jpn_knd_kor_rom_guj_fbf_mcd_ind_ben_owc_bat_mnd_bos_tsn_cze_gam_krd_pan_glc_grk_qcu_fre_spa_mol_ewe_heb_ger_aeg_pol_mly_por_igb_ctl_bam_tag_tha_sod_tml_xho_lda_aze_afr_lit_uzb_moo_vie_wly_swt_yor_dgb	-0.203552398442783	-0.480421822084387	0.632055647953765
227	amh_fre_xho_swe_chh_amr_wly_dut_azi_uzb_yor_mly_tsn_urd_scr_bsq_prs_gam_fbf_cnt_lit_svk_tsw_alb_cic_mol_est_ses_lda_fin_nor_anl_geo_lat_afr_bos_rus_tig_mlt_ukr_hun_dgb_sun_ben_bat_jpn_knd_kor_por_ita_moo_mcd_ind_krd_hau_mao_mnd_glc_igb_hin_sid_cze_spa_bul_pan_qcu_slo_grk_guj_ven_owc_pol_aeg_eng_jav_ctl_dyu_rom_zul_tag_tha_heb_tml_bem_swa_tur_arw_ger_aze_bam_vie_sod_akn_ewe_swt	-0.618705261180098	-1.47948062813871	0.14239138789194
228	sid_eng_tsn_mol_anl_wly_tig_hin_aze_azi_akn_sun_igb_fre_lat_bsq_ben_chh_dgb_mnd_ctl_spa_fbf_bul_dyu_pol_est_zul_bam_hun_por_amr_geo_arw_dut_grk_urd_sod_amh_pan_fin_lda_tag_slo_ind_jpn_tml_kor_lit_glc_swt_swe_mly_rom_mlt_jav_cnt_afr_ses_ukr_hau_guj_mcd_prs_rus_qcu_svk_alb_ita_ewe_owc_cze_aeg_krd_mao_bos_swa_nor_tsw_bat_tha_gam_knd_moo_yor_uzb_scr_ger_tur_ven_vie_heb_cic_xho_bem	0.600315924349489	1.41943946073954	0.159114139017876
229	amh_hin_swa_swe_aeg_sod_wly_bos_azi_tur_dyu_ind_akn_por_pan_bsq_nor_gam_yor_mnd_lit_grk_bem_slo_igb_scr_est_lda_zul_hun_pol_anl_geo_ctl_eng_prs_bul_tig_owc_ukr_fin_ven_mao_svk_mly_jpn_tml_kor_urd_krd_tsn_glc_jav_alb_amr_tag_cnt_guj_xho_mol_mlt_ben_mcd_ger_cze_qcu_dut_rom_ita_fbf_chh_fre_sid_rus_sun_afr_tsw_spa_moo_bat_tha_hau_knd_ses_ewe_aze_arw_lat_uzb_swt_vie_heb_cic_bam_dgb	-0.330028744046545	-0.782341052451949	0.436001620223883
230	chh_guj_xho_ben_hau_tig_owc_ctl_tur_uzb_ses_jav_ewe_afr_bos_bsq_por_amh_fbf_mnd_bul_ukr_zul_alb_ven_prs_fin_bem_tsn_est_slo_gam_geo_pan_arw_glc_eng_sod_anl_ger_hun_swt_mly_swe_bat_jpn_knd_kor_cze_krd_lda_rom_tag_mcd_amr_ind_cnt_dut_dgb_grk_wly_pol_hin_ita_fre_qcu_svk_lit_mol_bam_heb_rus_sid_lat_mao_urd_cic_spa_igb_sun_tha_mlt_tml_akn_swa_azi_scr_nor_aze_yor_vie_aeg_dyu_moo_tsw	0.194673709430965	0.458279922440331	0.647820430442564
231	anl_por_lda_arw_sod_heb_tig_swe_aze_azi_zul_ind_moo_mol_ukr_bsq_svk_amr_dgb_mnd_fre_guj_swt_lat_fbf_pan_hun_bem_tsw_fin_ben_aeg_geo_ita_eng_scr_krd_chh_hau_hin_est_igb_tag_urd_jav_jpn_tml_kor_rom_cze_akn_grk_mly_spa_owc_sun_cnt_glc_tsn_lit_sid_alb_ger_prs_slo_qcu_bos_bul_dut_yor_wly_mcd_mlt_nor_mao_pol_cic_rus_swa_bat_tha_amh_knd_xho_ewe_uzb_ctl_afr_tur_bam_vie_gam_ses_ven_dyu	-0.153204742351266	-0.36103114324762	0.718894994665171
232	aeg_ukr_swt_ger_wly_sid_anl_prs_aze_uzb_akn_jav_dgb_fre_ben_bsq_alb_heb_ven_cnt_nor_guj_cic_glc_moo_hin_est_lda_xho_fin_rom_amr_geo_por_bos_pan_scr_sod_chh_dut_hun_ewe_sun_slo_tag_jpn_tml_kor_grk_rus_bem_ita_bat_bul_amh_ind_mnd_cze_fbf_pol_owc_swe_spa_mol_afr_qcu_eng_krd_mcd_tsn_gam_urd_tig_lat_mao_ctl_ses_svk_bam_mly_tha_hau_knd_dyu_tsw_tur_arw_lit_azi_zul_vie_mlt_yor_igb_swa	-1.3459844572094	-3.36251635305033	0.00112257088234144
233	aeg_mol_bam_urd_owc_wly_heb_ukr_uzb_aze_yor_ind_moo_arw_ctl_bsq_svk_mlt_dgb_mnd_afr_eng_ven_cze_cic_rom_fin_dyu_bem_est_pan_hau_geo_scr_prs_bos_ben_amh_sid_ita_hun_swa_tag_slo_bat_jpn_tml_kor_pol_nor_xho_dut_sun_swe_gam_mao_cnt_alb_tsn_krd_anl_ger_lat_por_lit_qcu_bul_fre_mcd_ewe_amr_rus_sod_hin_jav_spa_tsw_glc_igb_mly_tha_tig_knd_swt_fbf_azi_guj_grk_tur_akn_vie_chh_lda_ses_zul	-0.31586310025534	-0.746760207712407	0.457092057732756
234	anl_pan_bem_krd_hau_sod_tig_dut_aze_azi_moo_jav_ewe_slo_cze_bsq_mol_mlt_akn_mnd_ger_arw_cic_ctl_dgb_eng_fin_igb_lda_est_bul_wly_geo_hin_guj_fre_prs_sid_aeg_svk_hun_swa_mly_spa_ind_jpn_knd_kor_ben_mcd_dyu_rus_sun_alb_amh_tag_cnt_pol_xho_bos_amr_scr_glc_nor_ukr_qcu_lit_urd_ita_zul_owc_rom_gam_lat_bat_afr_bam_por_tsw_mao_tha_chh_tml_ven_ses_uzb_swe_grk_tur_yor_vie_heb_swt_tsn_fbf	-0.915294158425052	-2.2166908299945	0.0290821593963236
235	chh_pan_lda_grk_sid_aeg_anl_eng_tur_aze_tsn_ind_bem_krd_prs_bsq_svk_sod_ewe_cnt_dut_swe_swa_ukr_akn_rom_hun_yor_tsw_fin_lit_heb_geo_bos_nor_fre_ctl_wly_amh_ger_est_fbf_mly_bul_bat_jpn_tml_kor_por_mol_dyu_afr_sun_ita_owc_mao_mnd_cze_dgb_ben_tig_lat_guj_scr_glc_qcu_alb_urd_slo_ses_amr_spa_hau_rus_jav_mcd_ven_hin_bam_tag_tha_gam_knd_cic_moo_azi_arw_pol_uzb_swt_vie_mlt_zul_xho_igb	-0.480815156934778	-1.14262645680929	0.256126819232703
236	tig_glc_bem_prs_owc_chh_aeg_slo_aze_azi_lda_sun_dgb_fre_ger_bsq_lit_wly_dyu_cnt_hin_krd_yor_ctl_swa_mcd_est_zul_moo_fin_rom_hau_geo_urd_ukr_ita_spa_mlt_amr_alb_hun_ses_jav_eng_ind_jpn_tml_kor_pol_swe_tsw_arw_tag_mol_heb_mly_mnd_dut_tsn_bos_amh_svk_guj_por_cze_qcu_afr_rus_bul_swt_sod_ben_anl_scr_mao_nor_bam_lat_xho_bat_tha_sid_knd_akn_ven_tur_grk_pan_uzb_fbf_vie_gam_ewe_igb_cic	0.0626638417291372	0.147413724397649	0.883124591885525
237	gam_krd_lda_lat_amr_sid_mlt_cze_tur_uzb_xho_bat_tsn_ukr_afr_bsq_swe_tig_fbf_mnd_dut_eng_moo_bos_bam_guj_hun_tsw_yor_fin_prs_amh_geo_lit_spa_glc_rus_aeg_wly_ben_est_dgb_tag_alb_mly_jpn_knd_kor_mol_svk_ewe_hin_jav_nor_anl_sun_cnt_ita_ses_pol_sod_urd_grk_bul_scr_qcu_slo_ctl_pan_bem_hau_mcd_chh_arw_ind_fre_dyu_ger_swt_mao_tha_owc_tml_igb_cic_aze_rom_por_azi_swa_vie_heb_akn_zul_ven	0.0301879457515217	0.071107288494999	0.943465057175577
238	wly_bos_ses_ben_sod_tig_mlt_nor_azi_tur_lda_mao_cic_grk_krd_bsq_urd_anl_tsn_cnt_ger_ita_bem_slo_dyu_arw_hun_swa_moo_est_ctl_amh_geo_prs_ukr_alb_bul_amr_owc_afr_fin_tsw_jav_mcd_ind_jpn_knd_kor_rom_swe_dgb_rus_tag_lit_heb_sun_mnd_svk_yor_pan_chh_cze_fre_dut_lat_qcu_pol_scr_por_swt_hau_glc_aeg_mol_mly_hin_ewe_spa_fbf_bat_tha_sid_tml_ven_zul_uzb_guj_eng_aze_akn_vie_gam_igb_bam_xho	-0.18021104321494	-0.425200014629164	0.671673119800487
239	anl_fre_fbf_mcd_gam_amr_hau_scr_aze_tur_dgb_sun_akn_hin_guj_bsq_mol_chh_zul_cnt_rom_cze_bem_glc_tsw_pan_hun_dyu_yor_est_svk_tig_geo_eng_urd_por_prs_amh_aeg_spa_fin_xho_bat_rus_jav_jpn_tml_kor_ger_ita_swt_ben_mly_bul_sid_tag_mnd_dut_ses_ctl_owc_arw_alb_afr_lit_qcu_grk_bos_pol_lda_mlt_nor_wly_slo_mao_krd_ven_ukr_bam_ind_tha_sod_knd_ewe_moo_azi_lat_swe_uzb_tsn_vie_heb_cic_swa_igb	-0.857499945467431	-2.07239527388939	0.0409960834321362
240	amh_ger_tsn_svk_sod_anl_wly_rom_uzb_aze_igb_jav_cic_ukr_pan_bsq_por_sid_akn_mnd_bul_glc_swa_bos_yor_mol_est_ven_moo_hun_swe_heb_geo_nor_urd_krd_ctl_tig_aeg_guj_fin_ses_mao_pol_tag_jpn_knd_kor_hin_fre_bem_spa_sun_mcd_hau_mly_cnt_arw_fbf_grk_mlt_ita_lat_afr_eng_qcu_alb_slo_cze_bam_amr_dut_gam_prs_bat_lit_lda_scr_xho_ind_tha_owc_tml_tsw_dgb_tur_ben_rus_azi_zul_vie_chh_dyu_ewe_swt	-0.341289927538089	-0.808059951051838	0.421118215690408
241	owc_mcd_dyu_krd_gam_wly_heb_scr_aze_tur_lda_bat_yor_lit_dut_bsq_ukr_aeg_tsw_cnt_svk_prs_ewe_urd_fbf_ben_hun_ses_cic_fin_pol_sid_geo_arw_pan_bul_nor_chh_amr_ctl_est_akn_tag_slo_jav_jpn_knd_kor_ita_fre_bam_afr_ind_glc_amh_mly_mnd_lat_igb_ger_tig_hin_bos_rus_swe_qcu_alb_eng_grk_bem_hau_cze_anl_guj_mao_mol_xho_spa_tsn_sun_tha_mlt_tml_dgb_swt_uzb_rom_por_azi_ven_vie_sod_zul_swa_moo	-0.460179860343803	-1.09333885621187	0.277068997096403
242	aeg_ita_moo_bos_sod_amh_chh_arw_azi_tur_tsn_mly_ewe_rom_urd_bsq_dut_anl_akn_mnd_fre_lat_swt_bul_bam_cze_est_yor_dyu_fin_alb_gam_geo_ben_swe_por_svk_heb_amr_guj_hun_lda_tag_krd_ind_jpn_tml_kor_mcd_rus_fbf_ger_bat_prs_owc_jav_cnt_glc_cic_spa_tig_scr_lit_hin_ukr_qcu_pan_grk_ctl_zul_wly_afr_mlt_eng_mao_nor_tsw_pol_bem_sun_tha_sid_knd_ses_ven_aze_mol_slo_uzb_igb_vie_hau_swa_xho_dgb	-0.376454998941876	-0.892341932196707	0.374512796523951
243	anl_glc_dyu_scr_sid_chh_heb_krd_tur_azi_yor_ind_xho_pan_mcd_bsq_nor_tig_cic_cnt_hin_urd_swt_ger_ses_pol_hun_swa_ven_fin_fre_hau_geo_lat_mol_ukr_alb_mlt_amr_rus_est_bam_tag_lit_jav_jpn_knd_kor_slo_prs_dgb_cze_sun_afr_sod_bat_mnd_dut_igb_eng_aeg_por_ctl_ben_swe_qcu_svk_grk_bos_tsw_gam_ita_wly_spa_mao_rom_bem_guj_tsn_mly_tha_amh_tml_akn_moo_aze_bul_arw_uzb_zul_vie_owc_fbf_ewe_lda	-0.729154256800466	-1.75069422338308	0.0832961774772875
244	heb_ben_ses_ita_aeg_amh_sod_cze_tur_uzb_tsw_jav_cic_slo_guj_bsq_glc_hau_zul_mnd_prs_nor_swa_dut_moo_lit_fin_tsn_bem_hun_ger_gam_geo_mol_alb_ukr_fre_mlt_sid_arw_est_dgb_sun_scr_ind_jpn_tml_kor_svk_afr_fbf_krd_mao_pan_chh_tag_cnt_eng_bam_rom_tig_lat_ctl_rus_swe_qcu_spa_mcd_bul_lda_amr_grk_anl_urd_bat_hin_swt_bos_dyu_mly_tha_owc_knd_yor_xho_aze_pol_por_azi_ewe_vie_wly_igb_ven_akn	0.48768485670065	1.15155645170644	0.252455268334602
245	wly_guj_dgb_rus_amr_chh_tig_glc_aze_tur_zul_tag_ven_pan_svk_bsq_por_aeg_moo_cnt_grk_prs_dyu_rom_xho_ben_fin_bam_igb_est_urd_amh_geo_lat_pol_ctl_afr_owc_hau_ukr_hun_swa_bat_mcd_sun_jpn_tml_kor_arw_eng_bem_lit_mao_spa_anl_ind_mnd_krd_ses_fre_gam_ita_swe_cze_nor_qcu_bos_scr_slo_yor_sid_hin_heb_mol_jav_ger_cic_dut_akn_mly_tha_sod_knd_tsn_ewe_uzb_alb_bul_azi_tsw_vie_mlt_swt_lda_fbf	0.375183114064832	0.884441431743583	0.37873883899146
246	heb_dut_igb_mcd_gam_mlt_amh_krd_azi_aze_dgb_ind_bem_guj_ukr_bsq_ben_wly_dyu_cnt_pan_bos_tsw_glc_tsn_mol_est_swa_akn_fin_lit_amr_geo_urd_rus_swe_nor_tig_aeg_pol_hun_lda_mly_spa_tag_jpn_tml_kor_afr_ita_fbf_por_jav_bul_hau_sun_mnd_ctl_ven_svk_owc_arw_alb_prs_scr_qcu_rom_grk_cze_zul_chh_hin_sid_eng_bat_ger_moo_fre_yor_mao_tha_sod_knd_ses_swt_tur_slo_lat_uzb_bam_vie_anl_xho_ewe_cic	-0.967717469639118	-2.34900527474572	0.0209405616307506
247	tig_ita_dyu_grk_mlt_hau_sod_urd_uzb_tur_akn_bat_lda_krd_pol_bsq_scr_amh_cic_cnt_pan_dut_ven_ger_ewe_guj_fin_moo_bem_hun_spa_wly_geo_arw_alb_bos_afr_heb_gam_swe_est_swt_tag_lat_sun_jpn_tml_kor_fre_ukr_ses_nor_mly_mol_amr_jav_mnd_ben_yor_lit_anl_ctl_por_eng_rom_qcu_rus_slo_svk_swa_chh_mcd_aeg_cze_mao_bul_fbf_hin_dgb_ind_tha_owc_knd_tsw_igb_azi_prs_glc_aze_xho_vie_sid_zul_bam_tsn	0.217321845526486	0.511398321255026	0.610284236532128
248	chh_cze_lda_por_sid_hau_gam_slo_uzb_azi_xho_jav_swt_ita_afr_bsq_scr_tig_bam_cnt_grk_bul_moo_hin_ses_lat_est_dgb_cic_hun_mol_aeg_geo_nor_ben_ukr_arw_wly_sod_glc_fin_yor_tag_ger_mly_jpn_knd_kor_rus_lit_igb_rom_sun_pol_mlt_bat_mnd_eng_dyu_ctl_amr_swe_fre_dut_guj_qcu_bos_alb_urd_tsn_heb_prs_owc_mcd_ind_pan_bem_svk_akn_mao_tha_amh_tml_ewe_zul_tur_spa_krd_aze_tsw_vie_anl_fbf_swa_ven	-0.162414646855189	-0.383894142360597	0.701933195432939
249	sid_pan_moo_guj_mlt_aeg_tig_ger_uzb_aze_bam_mao_ewe_bul_krd_bsq_ben_amh_bem_mnd_mcd_slo_ven_ukr_dyu_eng_fin_xho_fbf_hun_urd_hau_geo_scr_nor_prs_ctl_heb_anl_svk_est_zul_ind_alb_tag_jpn_tml_kor_ita_glc_tsn_por_mly_cze_owc_sun_cnt_fre_swa_spa_chh_lat_bos_rom_dut_qcu_lit_arw_swe_igb_wly_rus_sod_grk_bat_mol_yor_afr_ses_jav_tha_gam_knd_akn_swt_azi_hin_pol_tur_cic_vie_amr_dgb_tsw_lda	-0.530170277380593	-1.26265648277768	0.209869521358973
250	chh_afr_dgb_ben_amr_hau_aeg_rom_tur_aze_yor_ind_dyu_alb_ctl_bsq_ukr_sid_ses_cnt_scr_prs_swa_spa_ewe_cze_hun_bem_bam_est_lat_amh_geo_por_mcd_krd_svk_heb_gam_mol_fin_igb_bat_eng_tag_jpn_knd_kor_bul_dut_tsw_swe_mly_nor_tig_mao_mnd_hin_ven_arw_owc_bos_fre_slo_ger_qcu_pan_guj_grk_lda_sod_pol_mlt_urd_sun_ita_zul_lit_tsn_jav_tha_wly_tml_swt_akn_azi_glc_rus_uzb_fbf_vie_anl_cic_moo_xho	-0.391658133111916	-0.929498777688127	0.355037039460149
251	sod_ger_ewe_lit_aeg_wly_amh_ben_uzb_azi_bem_jav_tsw_alb_dut_bsq_svk_sid_moo_mnd_arw_ctl_ses_fre_yor_glc_hun_zul_swa_fin_hin_heb_geo_por_mol_ita_lat_owc_chh_ukr_est_dyu_sun_slo_tag_jpn_knd_kor_spa_swe_xho_rus_ind_nor_gam_bat_cnt_scr_igb_rom_anl_mcd_eng_cze_grk_qcu_pol_afr_prs_fbf_hau_pan_amr_guj_mao_bul_cic_bos_swt_mly_tha_mlt_tml_ven_bam_tur_krd_urd_aze_akn_vie_tig_dgb_lda_tsn	-0.176564466761723	-0.417343400684646	0.677389127041969
252	wly_pan_dgb_ita_sod_owc_amr_arw_azi_uzb_swa_ind_igb_rom_lat_bsq_grk_hau_ewe_cnt_bos_mcd_bem_prs_zul_pol_est_akn_fbf_hun_slo_aeg_geo_fre_dut_ben_alb_chh_heb_bul_fin_xho_sun_por_jav_jpn_tml_kor_nor_rus_tsn_eng_mao_glc_gam_mly_mnd_afr_swt_ukr_amh_krd_svk_hin_lit_qcu_guj_spa_ctl_cic_anl_urd_tig_cze_bat_mol_lda_ger_ses_tag_tha_mlt_knd_tsw_bam_tur_scr_swe_aze_dyu_vie_sid_ven_yor_moo	-0.637564019410164	-1.52269675926975	0.131227767667661
253	amh_bul_igb_ger_heb_tig_wly_mol_azi_aze_bam_ind_lda_arw_afr_bsq_lat_gam_moo_mnd_por_pol_zul_fre_tsw_svk_est_swt_fbf_hun_nor_amr_geo_rus_lit_glc_slo_sid_aeg_cze_fin_yor_bat_ukr_sun_jpn_tml_kor_guj_hin_dgb_scr_mly_ita_sod_jav_cnt_alb_swa_eng_chh_rom_urd_ctl_dut_qcu_krd_swe_prs_tsn_mlt_mcd_owc_ben_mao_bos_ven_spa_dyu_tag_tha_hau_knd_akn_xho_tur_pan_grk_uzb_ses_vie_anl_bem_cic_ewe	-0.524256802876188	-1.24870969074116	0.214905497297649
254	mlt_ben_xho_guj_amr_aeg_heb_mol_tur_azi_ven_mao_bam_lat_krd_bsq_lit_owc_swt_cnt_cze_arw_swa_mcd_akn_glc_fin_yor_zul_est_rus_gam_geo_scr_spa_ger_nor_wly_sid_por_hun_fbf_mly_afr_tag_jpn_tml_kor_ctl_dut_bem_eng_sun_alb_anl_ind_mnd_ukr_ses_urd_hau_bul_pan_svk_slo_qcu_rom_grk_swe_igb_tig_pol_amh_bos_jav_ita_lda_prs_tsw_bat_tha_sod_knd_dyu_dgb_aze_hin_fre_uzb_tsn_vie_chh_ewe_cic_moo	0.402213250354554	0.946594063594311	0.34629873393274
255	gam_fre_yor_nor_chh_sid_amh_prs_uzb_tur_akn_sun_cic_bul_krd_bsq_alb_anl_tsn_mnd_scr_rom_ses_cze_ven_lat_hun_fbf_lda_est_swe_amr_geo_bos_por_pan_ger_sod_owc_glc_fin_bam_jav_svk_bat_jpn_tml_kor_afr_arw_swt_dut_ind_mol_wly_mly_cnt_ctl_igb_spa_hau_pol_guj_slo_lit_qcu_grk_ben_hin_xho_aeg_ita_heb_mcd_mao_ukr_tsw_eng_bem_tag_tha_tig_knd_dyu_ewe_azi_urd_rus_aze_zul_vie_mlt_moo_swa_dgb	-0.130174464623494	-0.30716524171937	0.759404355897474
256	sod_ukr_fbf_ctl_aeg_mlt_anl_grk_azi_uzb_swt_sun_ven_dut_pol_bsq_bos_amh_dyu_cnt_alb_guj_cic_bul_lda_afr_hun_ses_yor_est_spa_tig_geo_ger_krd_slo_ita_owc_amr_glc_fin_tsw_tag_mcd_jav_jpn_tml_kor_lit_scr_ewe_eng_bat_pan_hau_ind_mnd_fre_moo_urd_chh_rus_svk_swe_rom_qcu_prs_ben_cze_akn_gam_hin_heb_mol_mao_lat_bam_por_bem_mly_tha_wly_knd_zul_dgb_tur_arw_nor_aze_xho_vie_sid_igb_swa_tsn	-0.382936502684048	-0.907109901887003	0.366693111472492
257	amr_cze_moo_rus_sid_sod_owc_hin_tur_uzb_tsw_mly_zul_ita_rom_bsq_ctl_gam_swa_mnd_lit_por_swt_prs_yor_bos_est_akn_cic_hun_pol_anl_geo_bul_ben_nor_glc_aeg_heb_slo_fin_xho_bat_ukr_jav_jpn_knd_kor_scr_dut_ewe_guj_tag_urd_wly_mao_cnt_mcd_bem_svk_tig_mol_fre_krd_grk_qcu_swe_ger_alb_dyu_hau_arw_mlt_lat_ind_eng_fbf_spa_bam_sun_tha_chh_tml_lda_ses_azi_afr_pan_aze_ven_vie_amh_igb_tsn_dgb	-0.288116081471781	-0.682137847217162	0.496847236272879
258	hau_arw_bam_hin_amr_aeg_wly_grk_uzb_azi_igb_tag_swt_rom_spa_bsq_cze_sid_ven_cnt_swe_glc_tsw_pan_swa_fre_fin_dgb_moo_hun_mol_sod_geo_pol_afr_scr_lit_anl_chh_alb_est_bem_mly_prs_jav_jpn_tml_kor_rus_eng_tsn_ctl_sun_guj_mlt_bat_mnd_nor_xho_por_gam_ben_bos_urd_slo_qcu_ukr_ita_bul_cic_owc_svk_tig_dut_mao_ger_akn_krd_lda_ind_tha_heb_knd_ses_fbf_tur_lat_mcd_aze_yor_vie_amh_ewe_dyu_zul	-0.232131324906991	-0.548237542398744	0.584842422453466
259	amh_ctl_ven_bul_sod_sid_heb_por_uzb_azi_ses_mly_swt_lat_swe_bsq_eng_owc_tsn_mnd_lit_glc_xho_bos_lda_guj_est_ewe_fbf_hun_pol_gam_geo_slo_urd_arw_grk_mlt_wly_prs_fin_dyu_tag_afr_mao_jpn_tml_kor_mol_hin_akn_ger_jav_rus_chh_sun_cnt_rom_zul_cze_tig_mcd_spa_ita_fre_qcu_pan_dut_alb_yor_hau_ukr_anl_krd_bat_scr_dgb_svk_moo_ind_tha_amr_knd_swa_tsw_aze_ben_nor_tur_bem_vie_aeg_cic_igb_bam	-0.254149703237055	-0.601005581958582	0.54929831438259
260	sid_slo_bem_dut_heb_sod_amh_scr_uzb_aze_moo_jav_yor_ger_por_bsq_ben_hau_lda_cnt_ukr_guj_bam_cze_tsw_nor_fin_ewe_tsn_est_bos_amr_geo_arw_glc_urd_lat_anl_aeg_lit_hun_swt_tag_afr_mao_jpn_knd_kor_svk_prs_dyu_ctl_sun_krd_owc_ind_mnd_ita_fbf_fre_gam_grk_rom_mol_bul_qcu_pan_spa_eng_zul_mlt_pol_wly_rus_bat_mcd_cic_swe_xho_mly_tha_tig_tml_akn_swa_azi_hin_alb_tur_dgb_vie_chh_ses_ven_igb	-0.378777586361076	-0.898091428728145	0.371456045599929
261	tig_bos_igb_ukr_mlt_gam_wly_grk_aze_tur_moo_jav_swa_alb_guj_bsq_por_sod_xho_mnd_hin_ger_yor_urd_dgb_krd_hun_ses_bam_est_cze_chh_geo_lat_ben_pan_ctl_hau_aeg_scr_fin_tsw_bat_rus_mly_jpn_tml_kor_dut_arw_zul_mcd_tag_svk_amr_ind_cnt_prs_tsn_swe_amh_bul_fre_rom_slo_qcu_spa_eng_lit_swt_owc_mol_heb_afr_mao_nor_lda_glc_ewe_sun_tha_sid_knd_ven_bem_uzb_pol_ita_azi_dyu_vie_anl_fbf_cic_akn	-0.22171157871183	-0.523474098486233	0.601889520397167
262	owc_hin_ses_bul_anl_aeg_wly_rus_uzb_tur_fbf_mly_dgb_ita_svk_bsq_glc_sod_swa_cnt_ben_spa_cic_lit_zul_swe_fin_ewe_yor_hun_guj_mlt_geo_dut_bos_rom_nor_chh_tig_krd_est_ven_bat_prs_tag_jpn_tml_kor_fre_scr_moo_ger_mao_pan_gam_sun_mnd_slo_akn_alb_hau_cze_ctl_pol_lat_qcu_eng_mcd_grk_swt_heb_ukr_sid_por_ind_mol_bem_arw_lda_jav_tha_amr_knd_xho_bam_aze_afr_urd_azi_igb_vie_amh_dyu_tsw_tsn	0.314922534794172	0.741615454242037	0.460189083742223
263	aeg_scr_tsn_pan_amh_mlt_anl_ukr_uzb_azi_bam_jav_zul_mcd_krd_bsq_lat_sod_moo_cnt_arw_bul_ses_lit_dyu_svk_fin_swt_igb_hun_swe_hau_geo_grk_rus_prs_ger_sid_wly_mol_est_fbf_ind_ita_mao_jpn_knd_kor_cze_bos_bem_slo_tag_ctl_heb_mly_mnd_nor_lda_alb_tig_ben_fre_urd_spa_qcu_guj_rom_afr_ven_owc_eng_gam_pol_sun_glc_akn_por_ewe_bat_tha_amr_tml_cic_xho_tur_dut_hin_aze_swa_vie_chh_tsw_yor_dgb	-0.93200867720421	-2.25940700620411	0.0261933707253422
264	mlt_bul_fbf_mol_hau_wly_heb_lat_aze_azi_ewe_tag_swa_cze_krd_bsq_pol_chh_moo_mnd_hin_ctl_swt_dut_zul_slo_est_bam_tsn_fin_svk_amh_geo_bos_urd_ger_swe_amr_owc_guj_hun_yor_bat_grk_jav_jpn_knd_kor_alb_ukr_dgb_ita_mly_mcd_anl_mao_cnt_spa_tsw_rom_sid_fre_ben_afr_rus_qcu_glc_arw_scr_lda_sod_prs_gam_nor_sun_por_akn_lit_bem_ind_tha_tig_tml_ses_cic_tur_eng_pan_uzb_igb_vie_aeg_ven_dyu_xho	-0.0260273207393284	-0.0613010778829615	0.951250980548185
265	heb_swe_swa_slo_chh_wly_amh_prs_tur_uzb_ewe_tag_ses_dut_bos_bsq_pol_aeg_akn_cnt_ben_arw_dyu_svk_ven_eng_est_tsn_igb_hun_bul_amr_geo_lit_mcd_scr_mol_sid_anl_cze_fin_cic_ind_rus_bat_jpn_tml_kor_guj_ger_lda_krd_mly_rom_sod_jav_mnd_pan_yor_ita_hau_spa_nor_urd_alb_qcu_por_ukr_afr_swt_owc_grk_mlt_hin_sun_ctl_fbf_lat_dgb_mao_tha_tig_knd_tsw_xho_azi_glc_fre_aze_zul_vie_gam_bam_bem_moo	-0.468957797203931	-1.11405461204286	0.268126687226442
266	tig_dut_cic_arw_wly_sod_aeg_mol_tur_azi_yor_mly_igb_por_lit_bsq_hin_hau_swa_mnd_svk_spa_swt_bos_fbf_prs_est_bem_lda_fin_pan_anl_geo_grk_ben_rom_ger_chh_heb_alb_hun_tsw_ind_cze_mao_jpn_knd_kor_scr_eng_ses_urd_bat_fre_amh_jav_cnt_swe_dyu_krd_mlt_ukr_rus_guj_lat_qcu_afr_ita_nor_moo_gam_pol_sid_slo_sun_bul_bam_mcd_ewe_tag_tha_amr_tml_tsn_dgb_uzb_glc_ctl_aze_zul_vie_owc_xho_ven_akn	-0.667696844644852	-1.59668352478567	0.113728828769701
267	wly_rom_tsw_pan_hau_amr_tig_mol_uzb_aze_akn_jav_bam_bul_arw_bsq_prs_sod_xho_mnd_pol_glc_swt_nor_bem_mcd_hun_zul_fbf_fin_ita_sid_geo_ben_ger_ctl_cze_chh_amh_grk_est_dgb_mly_dut_tag_jpn_knd_kor_fre_rus_ses_spa_mao_krd_aeg_bat_cnt_lit_dyu_swe_heb_lat_scr_svk_slo_qcu_alb_afr_guj_swa_mlt_eng_anl_hin_sun_ukr_lda_urd_yor_ind_tha_owc_tml_moo_ven_tur_bos_por_azi_tsn_vie_gam_cic_ewe_igb	0.405284595976266	0.954434449379684	0.342338053239781
268	amh_urd_swt_bos_mlt_owc_sod_ita_azi_uzb_moo_sun_igb_lit_fre_bsq_pol_gam_tsn_mnd_dut_mol_dgb_swe_yor_krd_hun_bam_fbf_est_ben_anl_geo_ukr_guj_svk_glc_sid_hau_alb_fin_ses_tag_eng_mao_jpn_knd_kor_lat_ger_swa_cze_mly_scr_wly_ind_cnt_rom_xho_grk_heb_prs_nor_hin_rus_qcu_mcd_pan_bul_cic_tig_ctl_aeg_afr_bat_slo_ewe_arw_bem_jav_tha_amr_tml_zul_ven_aze_spa_por_tur_lda_vie_chh_akn_dyu_tsw	0.101684795941426	0.239463886185866	0.811272864616536
269	anl_swe_lda_afr_heb_sod_owc_alb_uzb_aze_bam_jav_tsn_spa_nor_bsq_cze_sid_dyu_cnt_mol_glc_zul_por_cic_ita_est_dgb_ses_fin_eng_tig_geo_mcd_ger_ukr_slo_aeg_chh_bul_hun_ewe_mly_bos_ind_jpn_knd_kor_lit_ben_tsw_pan_bat_guj_gam_tag_mnd_lat_swa_ctl_amr_fre_grk_krd_arw_qcu_pol_hin_rus_akn_wly_urd_mlt_prs_sun_rom_fbf_svk_swt_mao_tha_amh_tml_moo_bem_tur_dut_scr_azi_yor_vie_hau_xho_igb_ven	-0.458118700162504	-1.090009394245	0.278525261044225
270	gam_spa_yor_glc_amr_wly_owc_cze_azi_aze_fbf_mao_igb_afr_scr_bsq_swe_aeg_cic_mnd_slo_hin_swa_ita_ewe_dut_fin_ses_dgb_hun_pan_hau_geo_svk_grk_ctl_ger_heb_sid_mcd_est_dyu_tag_ben_sun_jpn_knd_kor_arw_pol_zul_nor_ind_urd_anl_jav_cnt_prs_akn_mol_chh_bos_krd_alb_lit_qcu_guj_lat_ukr_bem_sod_rom_amh_eng_bat_bul_tsw_por_bam_mly_tha_tig_tml_tsn_lda_uzb_fre_rus_tur_swt_vie_mlt_xho_moo_ven	-0.566104223550877	-1.35169017294307	0.179752978083978
271	amh_lit_swa_nor_hau_heb_tig_mol_tur_uzb_akn_bat_dyu_slo_ger_bsq_pan_chh_ses_cnt_bos_hin_yor_afr_xho_rus_hun_fbf_cic_est_swe_aeg_geo_spa_ctl_ukr_grk_gam_sod_glc_fin_tsn_ind_krd_jav_jpn_knd_kor_cze_por_swt_prs_mly_arw_anl_mao_mnd_urd_bam_pol_amr_bul_eng_dut_svk_qcu_scr_lat_ita_tsw_mlt_fre_wly_rom_sun_ben_moo_guj_igb_tag_tha_owc_tml_dgb_bem_aze_alb_mcd_azi_lda_vie_sid_ven_ewe_zul	-0.111042307785922	-0.261896513724628	0.793980417938861
272	sid_mol_bem_lit_owc_heb_anl_krd_aze_tur_ewe_ind_dgb_svk_pan_bsq_nor_tig_akn_cnt_alb_urd_yor_afr_zul_ita_est_tsn_igb_fin_pol_aeg_geo_dut_prs_slo_guj_wly_mlt_arw_hun_fbf_bat_ger_jav_jpn_tml_kor_grk_spa_tsw_hin_mao_scr_sod_mly_mnd_mcd_xho_lat_hau_rus_cze_bos_fre_qcu_rom_glc_swe_bam_gam_bul_chh_ben_sun_eng_lda_ctl_swt_tag_tha_amr_knd_ses_ven_uzb_por_ukr_azi_cic_vie_amh_dyu_swa_moo	-0.638546490613295	-1.52611185702072	0.130375826690579
273	amr_grk_zul_svk_anl_amh_chh_ukr_azi_tur_tsn_bat_xho_eng_lit_bsq_krd_tig_ven_mnd_nor_rom_yor_ctl_ewe_ben_fin_cic_swa_hun_hin_sid_geo_prs_pan_afr_pol_sod_wly_glc_est_akn_mly_bos_sun_jpn_knd_kor_arw_swe_moo_por_ind_urd_mlt_mao_cnt_bul_bem_scr_heb_lat_guj_cze_fre_qcu_slo_rus_alb_dgb_owc_mcd_gam_dut_tag_mol_ses_ita_bam_jav_tha_hau_tml_lda_fbf_aze_ger_spa_uzb_tsw_vie_aeg_swt_dyu_igb	-0.421236077202084	-1.0007204410518	0.31955867665934
274	sod_slo_swa_ben_amr_wly_mlt_mcd_azi_tur_akn_sun_fbf_por_lat_bsq_lit_sid_lda_cnt_ger_afr_dyu_rus_dgb_glc_fin_yor_tsw_est_prs_amh_geo_arw_pan_pol_alb_heb_anl_ctl_hun_ewe_jav_krd_tag_jpn_tml_kor_eng_mol_ses_hin_ind_dut_aeg_mao_mnd_svk_bam_guj_owc_bos_nor_spa_grk_qcu_bul_swe_ukr_igb_hau_fre_chh_cze_mly_urd_tsn_rom_cic_bat_tha_tig_knd_bem_swt_aze_scr_ita_uzb_zul_vie_gam_moo_xho_ven	0.456301130357552	1.07582631403958	0.284787996037124
275	heb_dut_xho_prs_hau_amr_sid_nor_aze_uzb_swt_sun_ses_glc_pan_bsq_afr_mlt_tsw_cnt_guj_ger_dgb_cze_swa_krd_hun_bem_tsn_fin_ben_aeg_geo_urd_rus_mcd_eng_owc_sod_alb_est_dyu_tag_arw_mao_jpn_knd_kor_por_spa_igb_fre_mly_slo_wly_ind_mnd_grk_yor_bos_anl_scr_ctl_ukr_mol_qcu_pol_bul_hin_ewe_amh_lat_gam_swe_bat_ita_cic_svk_fbf_jav_tha_tig_tml_moo_bam_tur_rom_lit_azi_zul_vie_chh_akn_lda_ven	-0.243991102204443	-0.576749139795664	0.565502347170691
276	wly_scr_fbf_guj_amh_tig_mlt_ger_uzb_tur_swt_bat_tsw_rus_alb_bsq_glc_gam_dyu_cnt_ctl_krd_cic_ita_swa_dut_fin_dgb_ewe_hun_cze_chh_geo_hin_mol_slo_lat_amr_owc_eng_est_igb_ind_urd_mao_jpn_tml_kor_svk_spa_ven_bos_jav_ben_sod_mly_mnd_lit_xho_grk_anl_mcd_nor_por_pol_qcu_prs_arw_afr_moo_aeg_bul_heb_pan_tag_swe_ses_rom_bam_sun_tha_sid_knd_zul_lda_aze_fre_ukr_azi_tsn_vie_hau_akn_yor_bem	0.514348320071568	1.21948384194699	0.225744404666534
277	mlt_guj_ewe_glc_amr_chh_hau_bos_tur_azi_yor_bat_igb_spa_dut_bsq_ukr_wly_tsn_mnd_krd_svk_tsw_ger_zul_prs_est_lda_swt_fin_hin_tig_geo_nor_mol_lat_eng_anl_heb_ctl_hun_dyu_mly_mcd_ind_jpn_tml_kor_ita_urd_ses_bul_jav_arw_sod_mao_cnt_grk_moo_afr_owc_ben_pol_fre_pan_qcu_slo_rom_rus_ven_amh_lit_gam_cze_tag_por_swa_scr_xho_sun_tha_aeg_knd_akn_fbf_uzb_alb_swe_aze_bem_vie_sid_cic_dgb_bam	-0.66458818220007	-1.59312329477745	0.114525812383484
278	amh_slo_dgb_grk_owc_heb_sid_pol_azi_uzb_bam_jav_cic_pan_rus_bsq_ita_aeg_xho_cnt_krd_bos_ven_lit_lda_nor_hun_swa_yor_fin_spa_sod_geo_scr_rom_por_bul_mlt_tig_mol_est_swt_mly_prs_sun_jpn_knd_kor_hin_ukr_akn_ctl_tag_fre_amr_ind_mnd_svk_fbf_swe_hau_guj_lat_glc_arw_qcu_mcd_alb_eng_tsn_gam_afr_chh_ben_mao_urd_zul_dut_ewe_bat_tha_wly_tml_tsw_dyu_tur_ger_cze_aze_igb_vie_anl_bem_ses_moo	-0.460369456319581	-1.09409954413556	0.276737023132029
279	tig_rus_fbf_ita_anl_amh_sod_ben_aze_tur_bam_mao_swt_urd_bul_bsq_rom_mlt_tsw_cnt_fre_prs_yor_svk_dgb_por_fin_ven_lda_hun_grk_wly_geo_scr_pol_lat_arw_chh_owc_alb_est_xho_ind_hin_sun_jpn_knd_kor_dut_swe_cic_ctl_bat_bos_heb_mly_mnd_eng_bem_afr_hau_cze_krd_glc_ukr_qcu_mcd_pan_mol_dyu_amr_slo_sid_ger_jav_nor_moo_guj_swa_tag_tha_gam_tml_zul_igb_azi_spa_lit_uzb_ewe_vie_aeg_akn_ses_tsn	0.167720799272866	0.395024268836458	0.693729543674941
280	hau_ita_igb_glc_owc_amh_heb_urd_uzb_aze_tsw_bat_moo_nor_lat_bsq_ctl_wly_cic_cnt_mcd_slo_lda_spa_tsn_ger_est_dgb_bam_fin_scr_gam_geo_bul_por_dut_pol_mlt_sid_krd_hun_yor_mly_ukr_mao_jpn_tml_kor_swe_arw_bem_prs_ind_afr_aeg_sun_mnd_rus_dyu_lit_tig_rom_fre_eng_guj_qcu_ben_alb_bos_xho_chh_mol_sod_hin_jav_svk_zul_cze_ses_tag_tha_anl_knd_swt_ewe_tur_pan_grk_azi_swa_vie_amr_akn_fbf_ven	-0.0999190172733776	-0.23543807111106	0.814386407580254
281	wly_pan_yor_arw_chh_gam_sid_grk_azi_aze_swa_mly_akn_ukr_swe_bsq_mol_owc_dyu_mnd_ger_alb_dgb_scr_igb_lit_fin_ewe_xho_hun_svk_heb_geo_ben_spa_ctl_ita_mlt_aeg_bul_est_moo_tag_rus_bat_jpn_tml_kor_eng_nor_swt_glc_ind_prs_anl_jav_cnt_bos_bam_afr_hau_rom_guj_fre_slo_qcu_urd_por_pol_lda_amh_krd_sod_lat_sun_mcd_tsw_cze_tsn_mao_tha_amr_knd_zul_ses_uzb_dut_hin_tur_fbf_vie_tig_bem_cic_ven	-0.362174094328576	-0.857798504676418	0.39320900435353
282	sid_rom_ven_ctl_sod_amr_mlt_guj_uzb_azi_swa_mly_bam_prs_cze_bsq_urd_heb_tsw_cnt_ukr_krd_tsn_rus_swt_ben_fin_zul_lda_hun_alb_aeg_geo_lit_pan_mol_nor_gam_wly_ita_est_dgb_jav_slo_mao_jpn_tml_kor_pol_arw_igb_spa_tag_bos_amh_ind_mnd_fre_cic_mcd_hau_afr_lat_bul_ger_qcu_grk_glc_hin_xho_anl_swe_chh_dut_sun_eng_moo_scr_bem_bat_tha_owc_knd_fbf_ewe_tur_por_svk_aze_yor_vie_tig_ses_dyu_akn	0.0364238450631774	0.0858191484727969	0.93179467487025
283	amr_rom_tsn_arw_gam_chh_mlt_slo_azi_uzb_akn_ind_moo_alb_prs_bsq_ben_hau_ven_cnt_eng_spa_dyu_cze_zul_grk_hun_swa_cic_fin_ukr_heb_geo_ctl_krd_lat_ger_sod_aeg_mcd_est_fbf_jav_bul_bat_jpn_tml_kor_ita_afr_swt_mol_mao_glc_amh_sun_mnd_fre_igb_nor_anl_por_rus_urd_hin_qcu_swe_bos_dut_tsw_owc_lit_wly_scr_mly_svk_xho_guj_yor_tag_tha_tig_knd_ewe_dgb_tur_pol_pan_aze_ses_vie_sid_bem_lda_bam	-1.12789149478348	-2.7742363077631	0.0066873333281767
284	anl_scr_xho_ger_gam_amh_heb_por_azi_uzb_dyu_sun_swt_rus_urd_bsq_fre_amr_fbf_cnt_bul_ukr_moo_lit_bam_bos_fin_cic_lda_hun_svk_aeg_geo_ctl_pol_nor_alb_wly_sod_rom_est_zul_bat_swe_mao_jpn_knd_kor_cze_dut_tsn_mol_tag_slo_sid_jav_mnd_krd_tsw_prs_mlt_arw_eng_ita_lat_qcu_glc_hin_grk_bem_tig_spa_chh_guj_mly_pan_igb_ben_akn_ind_tha_owc_tml_dgb_yor_aze_mcd_afr_tur_swa_vie_hau_ven_ses_ewe	-1.00281958222006	-2.44686706631641	0.0162892354651556
285	gam_ukr_ven_nor_chh_wly_sod_pol_uzb_tur_dyu_mly_tsw_mol_dut_bsq_ben_sid_ewe_cnt_svk_urd_bam_mcd_dgb_afr_fin_cic_lda_hun_krd_tig_geo_eng_arw_rom_alb_owc_amh_ger_est_swt_mao_ctl_sun_jpn_tml_kor_guj_ita_fbf_cze_bat_swe_anl_ind_mnd_spa_zul_bos_aeg_hin_grk_pan_fre_qcu_prs_lit_rus_moo_heb_bul_mlt_glc_jav_scr_ses_lat_yor_tag_tha_amr_knd_akn_xho_aze_por_slo_azi_tsn_vie_hau_igb_bem_swa	0.238663158863062	0.563014826148234	0.574779639470157
286	hau_krd_ses_ctl_sid_amh_chh_bos_uzb_tur_cic_sun_zul_spa_ita_bsq_svk_mlt_tsn_mnd_alb_prs_tsw_lit_yor_bul_fin_ven_ewe_hun_hin_gam_geo_ger_rus_por_mol_anl_sod_grk_est_akn_mly_lat_mao_jpn_knd_kor_nor_urd_xho_pan_ind_pol_heb_tag_cnt_dut_fbf_afr_wly_scr_arw_glc_rom_qcu_mcd_guj_slo_bam_tig_swe_owc_fre_bat_ben_lda_cze_swa_jav_tha_aeg_tml_igb_moo_azi_eng_ukr_aze_swt_vie_amr_dgb_dyu_bem	-0.809517789911899	-1.94886925940669	0.0543247915165496
287	amr_afr_lda_ben_chh_amh_sid_arw_uzb_aze_tsn_ind_dyu_dut_urd_bsq_ukr_wly_tsw_cnt_hin_nor_zul_svk_swt_spa_fin_akn_bem_hun_ger_owc_geo_krd_eng_alb_por_heb_anl_swe_est_dgb_tag_lit_sun_jpn_knd_kor_rom_lat_fbf_prs_mly_slo_hau_jav_mnd_pol_ven_glc_aeg_fre_bos_cze_ita_qcu_pan_ctl_rus_yor_tig_mcd_gam_guj_mao_mol_moo_grk_bam_bat_tha_sod_tml_igb_ewe_azi_scr_bul_tur_cic_vie_mlt_swa_xho_ses	0.0143400321658953	0.0337741638266546	0.973129621496243
288	amh_por_ses_bul_hau_mlt_anl_prs_azi_aze_ven_tag_cic_guj_hin_bsq_arw_tig_tsw_cnt_ita_fre_lda_nor_ewe_swe_fin_akn_moo_est_slo_sod_geo_ctl_krd_glc_afr_aeg_sid_spa_hun_xho_ind_mcd_jav_jpn_knd_kor_scr_rus_zul_grk_mao_pan_chh_sun_mnd_pol_igb_urd_owc_dut_eng_lit_bos_qcu_mol_ben_rom_bem_amr_svk_wly_ger_bat_alb_yor_cze_swt_mly_tha_gam_tml_tsn_bam_tur_ukr_lat_uzb_swa_vie_heb_dyu_fbf_dgb	-0.617732324075199	-1.47928229112375	0.142444279816302
289	hau_ctl_ewe_urd_amh_sid_heb_prs_azi_aze_tsw_ind_ven_mol_ita_bsq_scr_sod_cic_cnt_dut_nor_dyu_ukr_zul_ben_fin_dgb_igb_est_rus_amr_geo_cze_rom_bos_mcd_chh_tig_arw_hun_akn_jav_lat_sun_jpn_knd_kor_eng_spa_bem_pan_mao_swe_owc_mly_mnd_svk_swa_fre_anl_glc_krd_lit_guj_qcu_alb_bul_ger_ses_gam_por_mlt_afr_tag_slo_xho_hin_lda_bat_tha_aeg_tml_fbf_moo_uzb_grk_pol_tur_swt_vie_wly_yor_bam_tsn	0.019712550073542	0.0464051811817956	0.963086810262433
290	anl_nor_zul_por_sid_aeg_heb_guj_tur_uzb_dgb_mly_bam_arw_ukr_bsq_hin_hau_dyu_mnd_lit_dut_ewe_lat_lda_afr_est_igb_tsn_hun_rom_wly_geo_grk_scr_pol_alb_amh_mlt_bul_fin_moo_jav_krd_tag_jpn_knd_kor_rus_svk_tsw_ger_bat_prs_chh_ind_cnt_spa_bem_bos_amr_ctl_cze_swe_mol_qcu_eng_pan_slo_xho_sod_ben_tig_mcd_mao_fre_yor_ita_ses_sun_tha_gam_tml_akn_swa_aze_urd_glc_azi_fbf_vie_owc_swt_cic_ven	-0.728944806895451	-1.75256792359885	0.0829718936419779
291	sod_lit_ewe_spa_anl_wly_mlt_dut_uzb_tur_cic_mly_tsn_rom_por_bsq_guj_amr_swa_mnd_hin_krd_igb_svk_bem_cze_est_ses_dyu_fin_slo_owc_geo_eng_rus_alb_ger_chh_hau_glc_hun_swt_mao_bos_sun_jpn_tml_kor_bul_ukr_zul_pol_ind_arw_gam_bat_cnt_ita_lda_pan_heb_nor_swe_mcd_afr_qcu_ben_fre_grk_yor_sid_scr_amh_urd_tag_mol_dgb_prs_xho_jav_tha_tig_knd_moo_ven_aze_lat_ctl_azi_bam_vie_aeg_tsw_akn_fbf	-0.198076865387852	-0.467855147719458	0.640982721666652
292	tig_rom_xho_mcd_mlt_hau_amr_eng_azi_tur_ewe_tag_fbf_lat_alb_bsq_por_sod_bem_cnt_cze_fre_lda_slo_moo_grk_fin_cic_tsw_est_mol_wly_geo_arw_ita_glc_krd_amh_gam_scr_hun_swt_ind_pol_mly_jpn_knd_kor_svk_afr_igb_ben_sun_lit_sid_bat_mnd_bos_swa_bul_anl_dut_swe_rus_prs_qcu_urd_hin_pan_dyu_aeg_ger_heb_guj_jav_nor_bam_ctl_ses_mao_tha_owc_tml_akn_dgb_uzb_ukr_spa_aze_zul_vie_chh_tsn_ven_yor	0.421204677156977	0.994344984223851	0.322635082627542
293	heb_svk_cic_cze_anl_hau_wly_ger_tur_uzb_moo_bat_xho_grk_urd_bsq_ita_owc_igb_mnd_lit_guj_yor_dut_swt_bos_hun_ven_lda_est_nor_aeg_geo_eng_afr_rus_pan_mlt_amr_ukr_fin_akn_tag_swe_jav_jpn_knd_kor_alb_slo_ses_mol_mao_prs_sid_sun_cnt_fre_swa_por_tig_spa_hin_ctl_glc_qcu_scr_arw_bul_bam_amh_pol_sod_mcd_mly_lat_dyu_rom_ewe_ind_tha_gam_tml_tsn_tsw_azi_krd_ben_aze_zul_vie_chh_bem_fbf_dgb	-0.226127780298413	-0.534198235641119	0.594479088296805
294	wly_cze_xho_ger_sod_chh_amr_arw_azi_tur_swt_bat_ses_ukr_nor_bsq_grk_mlt_swa_cnt_afr_lit_tsn_eng_cic_ctl_fin_zul_ven_hun_lat_sid_geo_ben_urd_mcd_swe_aeg_owc_bul_est_bam_ind_por_mly_jpn_knd_kor_guj_slo_ewe_hin_tag_ita_anl_sun_mnd_glc_tsw_rus_gam_bos_alb_scr_rom_qcu_dut_svk_spa_dgb_heb_prs_amh_mol_mao_fre_igb_pan_akn_jav_tha_tig_tml_fbf_lda_uzb_krd_pol_aze_dyu_vie_hau_yor_moo_bem	0.0682769243511969	0.160830591163786	0.872575679445674
295	hau_bos_swa_dut_wly_mlt_chh_ctl_uzb_azi_dgb_jav_tsw_por_lit_bsq_svk_sid_bem_cnt_cze_rom_akn_prs_dyu_alb_est_cic_igb_hun_glc_aeg_geo_afr_arw_ita_ukr_owc_heb_guj_fin_bam_mly_nor_bat_jpn_knd_kor_mol_ger_ven_grk_tag_pan_tig_ind_mnd_fre_lda_spa_anl_urd_eng_krd_rus_qcu_scr_slo_swe_moo_gam_mcd_amr_lat_sun_pol_fbf_hin_zul_mao_tha_sod_tml_ses_ewe_aze_bul_ben_tur_tsn_vie_amh_swt_xho_yor	-0.458563944141712	-1.09142596938265	0.277905023629312
296	aeg_glc_bam_swe_owc_amr_wly_prs_tur_uzb_tsn_tag_xho_por_ukr_bsq_cze_mlt_tsw_cnt_mol_ger_fbf_lat_akn_mcd_fin_igb_moo_hun_rus_tig_geo_bos_lit_urd_grk_sid_amh_svk_est_ven_jav_dut_bat_jpn_knd_kor_pol_alb_zul_fre_sun_arw_anl_ind_mnd_nor_swa_scr_gam_krd_ita_ctl_guj_qcu_spa_pan_afr_bem_hau_rom_chh_eng_mao_hin_dyu_ben_yor_mly_tha_sod_tml_lda_ewe_azi_slo_bul_aze_swt_vie_heb_ses_cic_dgb	-0.640756177799403	-1.53394417660071	0.128438423028164
297	anl_krd_yor_pol_amh_tig_sid_ger_uzb_tur_lda_ind_igb_mol_mcd_bsq_spa_heb_dgb_mnd_scr_ukr_ewe_fre_fbf_bos_hun_tsw_ven_est_rom_chh_geo_ctl_glc_slo_alb_owc_aeg_prs_fin_swa_mao_bul_sun_jpn_knd_kor_ita_swe_ses_lat_tag_rus_sod_bat_cnt_urd_moo_grk_amr_hin_dut_ben_por_qcu_nor_pan_lit_zul_hau_cze_gam_arw_mly_afr_dyu_eng_cic_jav_tha_wly_tml_bam_bem_aze_guj_svk_azi_akn_vie_mlt_swt_tsn_xho	-0.749926246622619	-1.80362491844034	0.07452803091865
298	tig_ger_bem_eng_hau_anl_gam_scr_aze_uzb_akn_sun_ses_pan_mol_bsq_afr_aeg_fbf_cnt_alb_pol_yor_ukr_bam_ita_hun_xho_lda_fin_lat_owc_geo_mcd_guj_svk_rom_amr_amh_krd_est_ven_mly_bul_tag_jpn_tml_kor_fre_cze_dyu_grk_mao_ctl_chh_ind_mnd_bos_dgb_ben_heb_slo_lit_arw_dut_qcu_glc_rus_spa_igb_wly_por_sid_prs_jav_urd_tsw_nor_moo_bat_tha_sod_knd_swa_swt_azi_hin_swe_tur_cic_vie_mlt_ewe_tsn_zul	-0.543588457662439	-1.29613767238903	0.198135390627554
299	owc_urd_dyu_lat_sod_mlt_wly_cze_tur_uzb_dgb_sun_yor_pan_ben_bsq_prs_anl_moo_mnd_guj_lit_cic_ctl_igb_scr_est_ewe_bem_hun_dut_tig_geo_glc_hin_arw_grk_aeg_amh_por_fin_akn_mao_pol_ind_jpn_knd_kor_ita_ukr_fbf_svk_jav_rom_gam_bat_cnt_bul_tsn_mcd_heb_swe_krd_slo_nor_qcu_eng_fre_alb_ses_sid_rus_amr_spa_mly_mol_lda_ger_zul_tag_tha_hau_tml_swa_ven_aze_bos_afr_azi_bam_vie_chh_xho_swt_tsw	-0.850352940872591	-2.05331617454096	0.0428500842331399
300	amr_hin_moo_fre_sid_wly_anl_swe_tur_azi_xho_bat_dyu_rus_krd_bsq_spa_mlt_tsn_cnt_bos_alb_swt_mcd_igb_svk_est_dgb_akn_fin_ita_chh_geo_afr_nor_por_ger_sod_aeg_cze_hun_swa_ind_guj_jav_jpn_tml_kor_eng_ben_fbf_scr_mao_grk_amh_sun_mnd_lit_bam_ukr_owc_prs_bul_arw_rom_qcu_glc_ctl_lat_lda_heb_pan_gam_pol_mly_slo_zul_urd_ses_tag_tha_hau_knd_yor_ven_aze_dut_mol_uzb_ewe_vie_tig_bem_tsw_cic	-0.201178343578205	-0.474772591724546	0.636062091970538
301	wly_rus_lda_bos_anl_sid_mlt_scr_tur_azi_zul_bat_ses_svk_rom_bsq_ukr_aeg_bem_cnt_guj_hin_moo_nor_yor_bul_est_ewe_akn_fin_glc_chh_geo_pan_urd_cze_ben_amh_amr_arw_hun_tsw_sun_pol_jav_jpn_tml_kor_dut_krd_xho_mol_mao_lit_sod_tag_mnd_prs_swa_ita_tig_spa_afr_ger_slo_qcu_swe_fre_alb_ven_gam_grk_owc_por_ind_eng_tsn_lat_dyu_mly_tha_hau_knd_bam_fbf_aze_mcd_ctl_uzb_igb_vie_heb_cic_swt_dgb	-0.326481878927932	-0.772208824260203	0.44194870592689
302	owc_arw_igb_rus_amr_chh_heb_urd_azi_uzb_moo_mao_xho_ctl_ita_bsq_prs_aeg_bem_mnd_dut_scr_zul_krd_tsw_lit_hun_lda_bam_est_fre_sid_geo_spa_ger_ben_lat_amh_sod_bul_fin_cic_mly_por_bat_jpn_tml_kor_eng_mcd_swt_nor_ind_afr_tig_sun_cnt_bos_ewe_guj_wly_swe_glc_svk_mol_qcu_slo_ukr_rom_yor_hau_grk_gam_alb_jav_pan_swa_hin_dgb_tag_tha_mlt_knd_fbf_ses_aze_pol_cze_tur_akn_vie_anl_ven_dyu_tsn	-0.783235829067159	-1.88361969908491	0.0627409792598828
303	sid_lit_yor_hin_amh_heb_sod_bul_uzb_azi_xho_mao_moo_urd_pol_bsq_cze_chh_igb_cnt_afr_ita_ven_alb_fbf_rus_est_akn_tsw_fin_scr_aeg_geo_guj_dut_spa_swe_owc_gam_fre_hun_cic_tag_arw_sun_jpn_knd_kor_grk_bos_dgb_ben_mly_mcd_mlt_bat_mnd_rom_ewe_eng_tig_krd_pan_slo_por_qcu_ger_ctl_lat_zul_amr_svk_anl_nor_jav_glc_ses_prs_bem_ind_tha_hau_tml_bam_dyu_aze_mol_ukr_tur_swt_vie_wly_swa_tsn_lda	-0.0112427581813266	-0.0264745606773887	0.978935550593058
304	owc_alb_xho_ben_wly_hau_chh_lat_tur_azi_akn_mao_yor_ger_arw_bsq_urd_tig_ewe_cnt_rus_nor_lda_slo_moo_ita_fin_dgb_tsn_hun_pol_heb_geo_rom_guj_bul_por_amh_sod_svk_est_zul_mly_prs_sun_jpn_tml_kor_pan_lit_tsw_dut_jav_bos_gam_ind_mnd_afr_cic_fre_sid_swe_ctl_grk_ukr_qcu_mol_mcd_eng_dyu_aeg_spa_amr_hin_tag_krd_bam_scr_fbf_bat_tha_mlt_knd_ven_swa_aze_glc_cze_uzb_swt_vie_anl_ses_bem_igb	-0.456517287392724	-1.08649013051152	0.280070286335638
305	tig_cze_dyu_eng_aeg_sid_owc_ctl_tur_uzb_ewe_mao_ses_mol_mcd_bsq_afr_amh_akn_mnd_scr_hin_igb_svk_tsw_rom_fin_swt_yor_est_grk_chh_geo_alb_nor_arw_guj_sod_wly_prs_hun_dgb_tag_ben_mly_jpn_tml_kor_lit_rus_bem_bul_sun_swe_amr_ind_cnt_dut_cic_spa_gam_glc_fre_bos_pol_qcu_ger_lat_ita_tsn_hau_ukr_mlt_krd_jav_por_swa_slo_lda_bat_tha_heb_knd_bam_zul_azi_urd_pan_aze_ven_vie_anl_fbf_xho_moo	0.174700242200918	0.41086003385181	0.682120317090373
306	sid_alb_ven_bos_owc_amr_mlt_ita_aze_azi_yor_bat_zul_lat_bul_bsq_hin_heb_igb_mnd_krd_rus_swa_swe_tsn_por_hun_ses_dgb_fin_mol_gam_geo_prs_pan_slo_cze_hau_amh_ben_est_akn_sun_grk_mao_jpn_tml_kor_guj_ukr_moo_rom_jav_mcd_aeg_mly_cnt_arw_cic_glc_chh_afr_pol_scr_ger_qcu_spa_fre_svk_ewe_tig_eng_wly_ctl_ind_dut_dyu_urd_fbf_tag_tha_anl_knd_xho_tsw_uzb_lit_nor_tur_bam_vie_sod_lda_swt_bem	-0.514767367605349	-1.2268474302911	0.222976817895724
307	sod_pol_bam_scr_chh_tig_heb_grk_tur_aze_zul_sun_ses_mcd_nor_bsq_lit_amh_ewe_mnd_fre_ben_yor_cze_dyu_ita_fin_bem_ven_hun_por_owc_geo_eng_krd_swe_spa_amr_anl_bul_est_cic_mly_hin_bat_jpn_tml_kor_lat_ctl_fbf_mol_mao_alb_wly_jav_cnt_slo_igb_pan_hau_afr_ukr_svk_dut_qcu_prs_bos_urd_moo_mlt_ger_aeg_rom_ind_arw_tsn_guj_swt_tag_tha_gam_knd_swa_tsw_uzb_rus_glc_azi_lda_vie_sid_dgb_xho_akn	0.0417677440669731	0.0983019637320838	0.921904082904611
308	sod_ukr_swa_bos_tig_amr_amh_urd_azi_uzb_ven_jav_bem_slo_scr_bsq_ctl_anl_dyu_mnd_glc_ita_bam_swe_lda_eng_est_fbf_yor_fin_pan_hau_geo_ben_grk_krd_dut_sid_owc_arw_hun_moo_sun_afr_bat_jpn_tml_kor_mol_hin_dgb_rom_tag_spa_gam_mly_cnt_mcd_xho_ger_heb_fre_por_svk_guj_qcu_lat_nor_rus_tsn_chh_lit_mlt_alb_ind_pol_ses_prs_swt_mao_tha_aeg_knd_ewe_akn_tur_bul_cze_aze_igb_vie_wly_tsw_zul_cic	-0.760224965157147	-1.82599873729314	0.0710593454738568
309	heb_bos_dyu_urd_mlt_hau_sid_dut_uzb_azi_bem_mly_akn_bul_alb_bsq_scr_tig_yor_mnd_eng_mol_ses_grk_moo_ger_fin_ven_dgb_hun_guj_amr_geo_ita_pan_mcd_fre_chh_anl_por_est_tsn_bat_pol_mao_jpn_tml_kor_swe_afr_lda_hin_ind_krd_owc_sun_cnt_cze_cic_svk_amh_ctl_lat_spa_arw_qcu_prs_rus_glc_igb_sod_slo_gam_ben_jav_lit_bam_rom_xho_tag_tha_aeg_knd_swt_tsw_tur_ukr_nor_aze_zul_vie_wly_swa_fbf_ewe	-0.929330326285431	-2.25461232703648	0.0265045553956117
310	gam_ben_yor_arw_wly_hau_chh_rus_aze_uzb_moo_mly_fbf_bul_guj_bsq_ctl_anl_akn_mnd_mol_grk_ven_nor_cic_swe_hun_tsw_tsn_est_ukr_sod_geo_scr_ita_slo_ger_owc_tig_lat_fin_bem_sun_por_bat_jpn_knd_kor_bos_svk_swt_spa_tag_urd_sid_jav_cnt_pol_bam_cze_mlt_prs_eng_lit_mcd_qcu_fre_rom_alb_igb_amr_hin_amh_pan_mao_krd_ewe_glc_dgb_ind_tha_heb_tml_lda_zul_azi_dut_afr_tur_ses_vie_aeg_swa_dyu_xho	-0.84138292069957	-2.03461761383975	0.0447365391419243
311	owc_svk_swt_por_tig_hau_anl_cze_aze_tur_dyu_tag_dgb_prs_grk_bsq_ctl_amh_cic_mnd_ben_alb_moo_bul_ewe_fre_hun_yor_tsn_est_pan_aeg_geo_urd_ita_arw_krd_heb_gam_mcd_fin_tsw_mly_dut_sun_jpn_knd_kor_ger_eng_lda_swe_ind_guj_mlt_mao_cnt_nor_xho_rom_sod_lat_pol_afr_hin_qcu_spa_glc_scr_ses_sid_bos_chh_lit_bat_mol_swa_rus_bem_jav_tha_amr_tml_bam_ven_uzb_slo_ukr_azi_zul_vie_wly_igb_akn_fbf	-0.557646077575445	-1.32887394522149	0.187140783864914
312	gam_urd_ses_swe_aeg_wly_tig_grk_aze_uzb_zul_jav_tsn_alb_glc_bsq_ctl_sid_cic_cnt_ukr_pol_swt_rus_igb_cze_hun_xho_dyu_est_slo_heb_geo_arw_bul_lit_ben_mlt_amh_bos_fin_akn_bat_pan_mao_jpn_knd_kor_ita_spa_yor_mcd_tag_ger_sod_sun_mnd_svk_tsw_prs_chh_rom_krd_lat_dut_qcu_hin_afr_scr_bam_amr_eng_hau_nor_ind_guj_lda_por_moo_mly_tha_anl_tml_bem_swa_tur_fre_mol_azi_ewe_vie_owc_dgb_ven_fbf	0.25003557932939	0.589737087894345	0.556797010201892
313	heb_pol_xho_bos_chh_mlt_anl_ita_tur_azi_dgb_mao_dyu_swe_afr_bsq_glc_tig_tsn_cnt_hin_lit_ven_fre_fbf_alb_fin_swa_swt_hun_ukr_hau_geo_lat_bul_por_arw_owc_wly_grk_est_bam_bat_svk_sun_jpn_tml_kor_mcd_urd_igb_spa_jav_cze_sid_tag_mnd_slo_yor_eng_amh_ctl_scr_mol_ben_qcu_rus_nor_rom_zul_amr_ger_sod_guj_ind_prs_lda_pan_tsw_mly_tha_gam_knd_moo_bem_aze_dut_krd_uzb_ewe_vie_aeg_akn_ses_cic	-0.453098701751136	-1.07639021619737	0.284537163752738
314	aeg_grk_xho_pol_wly_tig_sod_dut_uzb_tur_ses_mly_ewe_lat_eng_bsq_ben_chh_lda_cnt_prs_por_igb_rom_cic_guj_hun_bam_swt_fin_arw_owc_geo_fre_urd_ita_ger_amh_sid_afr_est_akn_ind_svk_mao_jpn_knd_kor_slo_ctl_tsn_mol_sun_rus_heb_jav_mnd_krd_moo_cze_mlt_pan_mcd_spa_hin_qcu_alb_scr_bul_fbf_anl_ukr_hau_swe_bat_nor_swa_bos_ven_tag_tha_gam_tml_dgb_dyu_azi_glc_lit_aze_tsw_vie_amr_yor_zul_bem	0.248650918109255	0.585094397071077	0.559901200774604
315	hau_eng_fbf_glc_wly_sid_amh_por_aze_azi_swt_jav_dgb_scr_ita_bsq_swe_tig_bam_cnt_afr_dut_igb_lat_xho_krd_est_yor_zul_hun_rom_owc_geo_rus_bul_prs_arw_sod_aeg_cze_fin_ses_sun_fre_mly_jpn_knd_kor_ctl_ben_bem_urd_tag_guj_mlt_mao_mnd_ukr_ven_spa_gam_lit_hin_mcd_grk_qcu_bos_slo_pol_tsw_anl_ger_chh_nor_bat_mol_swa_svk_akn_ind_tha_heb_tml_dyu_lda_tur_pan_alb_uzb_ewe_vie_amr_moo_cic_tsn	-0.0297341494504132	-0.070032129543477	0.944318456450409
316	mlt_hin_ven_pol_heb_amh_wly_ukr_uzb_azi_tsn_mly_lda_dut_pan_bsq_bos_aeg_tsw_mnd_slo_bul_ses_lat_bem_rom_fin_swt_zul_est_urd_gam_geo_afr_mol_spa_svk_owc_sod_mcd_hun_akn_sun_krd_ind_jpn_knd_kor_alb_swe_swa_glc_bat_por_chh_mao_cnt_scr_yor_ita_amr_fre_nor_arw_ctl_qcu_grk_guj_eng_cic_tig_ben_sid_lit_tag_prs_dyu_ger_dgb_jav_tha_hau_tml_ewe_fbf_tur_rus_cze_aze_igb_vie_anl_xho_bam_moo	-0.535243708890074	-1.2747036388958	0.205589817848691
317	sod_lat_cic_ita_anl_heb_sid_dut_uzb_tur_akn_mly_swa_guj_ctl_bsq_urd_tig_xho_cnt_arw_pol_yor_hin_fbf_lit_fin_moo_dyu_est_cze_hau_geo_swe_spa_scr_ger_amh_amr_rom_hun_zul_jav_eng_tag_jpn_tml_kor_prs_por_bam_rus_ind_alb_aeg_sun_mnd_ukr_tsn_nor_wly_glc_svk_slo_fre_qcu_afr_ben_bul_ven_owc_pan_chh_krd_mao_grk_swt_mcd_dgb_bat_tha_gam_knd_ewe_igb_azi_mol_bos_aze_tsw_vie_mlt_bem_ses_lda	-0.10784339679785	-0.254311710852127	0.799816209546289
318	gam_eng_swt_nor_owc_tig_heb_ukr_uzb_azi_ewe_ind_moo_urd_glc_bsq_fre_sid_swa_cnt_afr_dut_dgb_ben_lda_ger_est_cic_bam_hun_bos_sod_geo_spa_mcd_alb_ctl_amr_chh_arw_fin_akn_tag_svk_mao_jpn_knd_kor_lit_pol_yor_slo_sun_lat_mlt_mly_mnd_krd_xho_rus_aeg_bul_cze_rom_swe_qcu_prs_ita_mol_fbf_anl_hin_amh_pan_bat_guj_bem_grk_tsw_jav_tha_hau_tml_dyu_ven_aze_por_scr_tur_zul_vie_wly_ses_igb_tsn	0.130272041819293	0.306945994158253	0.759570706511634
319	aeg_ger_dgb_pan_hau_anl_gam_ctl_tur_azi_fbf_mly_ven_mcd_scr_bsq_ben_amr_swa_mnd_cze_krd_swt_nor_ewe_por_hun_yor_bem_fin_pol_tig_geo_slo_arw_ukr_svk_sid_chh_eng_est_ses_bat_guj_sun_jpn_tml_kor_bos_lit_tsn_swe_tag_alb_amh_mao_cnt_spa_lda_glc_sod_grk_afr_hin_fre_qcu_mol_rus_urd_tsw_wly_ita_heb_prs_jav_rom_cic_lat_zul_ind_tha_mlt_knd_igb_xho_aze_dut_bul_uzb_bam_vie_owc_akn_dyu_moo	-0.678459203279132	-1.62789907406107	0.106929602309997
320	heb_pan_dyu_urd_sid_chh_gam_spa_aze_uzb_tsw_sun_zul_swe_glc_bsq_eng_tig_igb_mnd_ukr_lat_bam_prs_moo_por_fin_swa_ewe_est_ita_mlt_geo_alb_grk_bul_bos_owc_sod_arw_hun_ven_tag_lit_bat_jpn_tml_kor_dut_afr_cic_ger_ind_slo_amr_mao_cnt_svk_akn_scr_amh_cze_ctl_hin_guj_qcu_nor_mol_fre_dgb_anl_mcd_wly_krd_jav_pol_lda_rom_bem_mly_tha_hau_knd_tsn_swt_tur_rus_ben_azi_xho_vie_aeg_ses_yor_fbf	-0.469703397083307	-1.11685196549777	0.266934778309156
321	wly_svk_akn_alb_heb_gam_anl_pan_azi_aze_moo_ind_swa_mol_prs_bsq_mcd_tig_swt_mnd_cze_bos_yor_ukr_ses_ctl_est_dgb_lda_fin_guj_sod_geo_afr_rus_ita_urd_chh_owc_por_hun_cic_jav_lit_bat_jpn_tml_kor_bul_hin_tsw_dut_tag_grk_hau_mao_cnt_krd_tsn_ben_sid_lat_nor_ger_slo_qcu_scr_eng_swe_bem_mlt_glc_amh_fre_mly_pol_bam_arw_dyu_sun_tha_amr_knd_igb_ven_uzb_spa_rom_tur_ewe_vie_aeg_xho_fbf_zul	0.111425789020283	0.262255660813877	0.793704375628736
322	sid_hin_ven_mcd_amh_anl_aeg_arw_aze_uzb_fbf_bat_xho_cze_mol_bsq_ukr_heb_swt_cnt_scr_pan_ewe_bul_moo_ita_fin_tsw_zul_est_lit_amr_geo_rus_ben_krd_ger_gam_wly_fre_hun_lda_mao_nor_tag_jpn_knd_kor_grk_bos_cic_prs_ind_glc_tig_mly_mnd_rom_bam_slo_hau_spa_lat_alb_afr_qcu_ctl_guj_dut_igb_chh_pol_owc_por_jav_swe_akn_svk_ses_sun_tha_sod_tml_dyu_bem_azi_urd_eng_tur_swa_vie_mlt_dgb_tsn_yor	-0.540657757154427	-1.28904368664967	0.200580002672041
323	amh_lit_ven_ukr_amr_tig_owc_fre_tur_azi_swt_mao_ewe_ben_glc_bsq_lat_heb_zul_mnd_ita_bul_bem_nor_xho_mcd_est_yor_ses_fin_pol_sid_geo_rus_rom_prs_grk_aeg_anl_por_hun_dyu_mly_krd_jav_jpn_knd_kor_spa_eng_fbf_bos_sun_afr_wly_ind_cnt_ctl_dgb_dut_sod_cze_urd_alb_slo_qcu_swe_scr_guj_igb_mlt_hin_hau_svk_tag_arw_bam_pan_lda_bat_tha_gam_tml_swa_tsn_aze_ger_mol_uzb_moo_vie_chh_tsw_cic_akn	0.477384995586937	1.12826895434007	0.262108601380269
324	hau_cze_lda_arw_mlt_amh_wly_krd_aze_uzb_dyu_jav_cic_nor_rom_bsq_pol_heb_moo_cnt_ita_slo_yor_afr_swt_rus_est_dgb_tsw_hun_spa_tig_geo_mcd_prs_dut_scr_chh_sod_grk_fin_bam_mao_fre_mly_jpn_knd_kor_alb_mol_swa_lat_bat_svk_aeg_sun_mnd_guj_ven_ger_gam_ctl_por_ben_eng_qcu_bul_hin_urd_zul_amr_swe_anl_pan_tag_glc_bem_lit_xho_ind_tha_sid_tml_tsn_ses_azi_ukr_bos_tur_igb_vie_owc_fbf_akn_ewe	0.209366053673539	0.492189951667186	0.623744941234792
325	gam_por_cic_glc_chh_mlt_heb_ita_uzb_tur_dyu_mao_lda_hin_prs_bsq_lit_anl_tsw_cnt_lat_ukr_ewe_pol_moo_fre_fin_swt_akn_hun_spa_sid_geo_ger_ben_cze_rus_aeg_amr_arw_est_tsn_bat_pan_jav_jpn_knd_kor_nor_eng_fbf_swe_sun_dut_tig_ind_mnd_alb_ven_guj_hau_scr_afr_bul_grk_qcu_krd_slo_urd_zul_sod_mol_owc_svk_mly_ctl_ses_rom_igb_tag_tha_amh_tml_yor_bem_azi_mcd_bos_aze_dgb_vie_wly_bam_swa_xho	-1.04729481146345	-2.56479807912131	0.0119243957787016
326	amh_dut_fbf_krd_mlt_sod_tig_nor_aze_uzb_bam_sun_yor_mcd_cze_bsq_rus_heb_swt_cnt_guj_svk_ewe_spa_igb_mol_est_ven_tsw_hun_rom_wly_geo_hin_fre_por_eng_owc_sid_ben_fin_dyu_mao_grk_mly_jpn_knd_kor_bos_prs_dgb_afr_jav_scr_aeg_ind_mnd_arw_ses_glc_anl_slo_ita_pol_alb_qcu_bul_lit_ukr_cic_amr_ger_hau_pan_tag_urd_bem_lat_xho_bat_tha_chh_tml_moo_tsn_tur_ctl_swe_azi_swa_vie_gam_zul_lda_akn	0.328751247953194	0.775090984147425	0.440252244493378
327	gam_afr_cic_rom_sod_amr_anl_nor_uzb_tur_ven_tag_bem_slo_mcd_bsq_krd_sid_xho_cnt_lat_eng_fbf_por_lda_alb_hun_dgb_swt_est_bul_owc_geo_ita_bos_hin_lit_heb_chh_mol_fin_bam_sun_ctl_bat_jpn_knd_kor_fre_scr_tsn_ger_mao_ben_tig_mly_mnd_ukr_ewe_dut_wly_prs_svk_rus_pan_qcu_urd_guj_cze_zul_mlt_grk_hau_arw_jav_glc_swa_swe_ses_ind_tha_aeg_tml_moo_akn_aze_spa_pol_azi_dyu_vie_amh_tsw_igb_yor	-0.453496931521199	-1.07905986827654	0.283351724009341
328	owc_glc_ven_rus_tig_anl_sod_ben_tur_uzb_cic_ind_xho_por_swe_bsq_mcd_wly_fbf_cnt_mol_pol_yor_hin_igb_afr_est_ewe_zul_hun_fre_mlt_geo_prs_dut_alb_spa_gam_hau_lat_fin_dyu_bat_bul_sun_jpn_knd_kor_svk_ita_akn_arw_jav_ctl_heb_mly_mnd_ger_tsw_rom_amr_cze_krd_lit_nor_qcu_pan_ukr_slo_tsn_aeg_guj_amh_urd_tag_scr_dgb_eng_ses_mao_tha_sid_tml_bem_swa_azi_grk_bos_aze_bam_vie_chh_moo_swt_lda	0.153611296181196	0.361553801686919	0.718505625840968
329	amh_rus_lda_nor_anl_wly_gam_ben_uzb_azi_bam_sun_xho_pol_grk_bsq_scr_heb_yor_mnd_mol_dut_tsn_urd_swt_svk_hun_akn_tsw_est_bul_sod_geo_ctl_arw_swe_krd_aeg_tig_pan_fin_zul_mao_ger_ind_jpn_knd_kor_prs_lit_ewe_ukr_mly_bos_mlt_tag_cnt_mcd_swa_guj_owc_lat_ita_hin_alb_qcu_spa_afr_glc_igb_sid_rom_amr_por_bat_fre_bem_eng_dyu_jav_tha_chh_tml_cic_ses_tur_slo_cze_aze_moo_vie_hau_fbf_dgb_ven	-0.0872797690202897	-0.205714748307184	0.837463376338295
330	aeg_ctl_igb_svk_sod_tig_heb_bul_tur_uzb_bam_jav_akn_pan_prs_bsq_lat_gam_moo_cnt_ger_dut_ewe_urd_xho_hin_hun_tsw_bem_est_bos_chh_geo_alb_arw_cze_pol_sid_amh_ukr_fin_swt_sun_eng_ind_jpn_tml_kor_afr_por_zul_guj_tag_rus_anl_bat_mnd_spa_tsn_swe_mlt_mol_rom_glc_fre_qcu_grk_ben_slo_cic_amr_lit_wly_scr_mly_krd_ses_ita_yor_mao_tha_hau_knd_dyu_swa_aze_mcd_nor_azi_ven_vie_owc_lda_fbf_dgb	-0.160549244274636	-0.379109173935314	0.70547098593741
331	heb_alb_lda_fre_amr_mlt_aeg_hin_aze_uzb_swa_ind_moo_pan_ita_bsq_afr_hau_bem_cnt_bos_urd_bam_mcd_ses_glc_fin_yor_igb_est_lat_anl_geo_scr_prs_ger_swe_chh_wly_ukr_hun_dgb_tag_arw_mao_jpn_knd_kor_lit_rom_ven_eng_jav_slo_sod_sun_mnd_ctl_dyu_dut_tig_nor_spa_mol_bul_qcu_svk_krd_por_xho_sid_ben_owc_pol_mly_guj_tsn_grk_ewe_bat_tha_amh_tml_swt_fbf_azi_cze_rus_tur_zul_vie_gam_akn_tsw_cic	0.259297143266982	0.609723384963306	0.543531923365947
332	heb_bos_igb_ctl_amr_gam_owc_dut_uzb_tur_dyu_mao_zul_glc_grk_bsq_mol_aeg_fbf_mnd_cze_prs_akn_svk_bam_lit_hun_lda_ses_fin_lat_sid_geo_pol_slo_ukr_spa_sod_amh_krd_est_dgb_jav_afr_mly_jpn_tml_kor_mcd_alb_bem_arw_bat_nor_chh_tag_cnt_ita_ven_scr_wly_rus_ger_hin_swe_qcu_rom_fre_pan_tsw_hau_ben_mlt_eng_ind_bul_tsn_urd_cic_sun_tha_anl_knd_moo_yor_aze_guj_por_azi_xho_vie_tig_swa_ewe_swt	-0.258328842715959	-0.610079742544991	0.543296863483026
333	owc_cze_swt_spa_mlt_amh_sid_arw_uzb_aze_dgb_jav_tsw_slo_por_bsq_grk_chh_dyu_cnt_prs_dut_yor_afr_ven_bul_est_bam_lda_fin_alb_anl_geo_pan_guj_eng_urd_aeg_amr_ben_hun_tsn_bat_lit_sun_jpn_knd_kor_pol_bos_zul_krd_mao_ctl_heb_ind_mnd_fre_bem_nor_wly_mcd_rus_ger_svk_qcu_lat_ita_ukr_ewe_tig_scr_hau_swe_tag_hin_moo_glc_igb_mly_tha_sod_tml_ses_fbf_azi_mol_rom_tur_xho_vie_gam_akn_swa_cic	-0.342275264629058	-0.810962847730584	0.419457558656751
334	owc_lit_ven_ben_amh_hau_aeg_ctl_tur_aze_ses_sun_ewe_lat_scr_bsq_slo_wly_bem_cnt_fre_mcd_yor_grk_zul_rus_fin_dgb_lda_est_ukr_tig_geo_cze_krd_mol_hin_anl_chh_por_hun_akn_ind_glc_bat_jpn_knd_kor_urd_dut_tsw_pan_mao_alb_heb_jav_mnd_nor_swa_ger_amr_guj_prs_bos_ita_qcu_spa_pol_bul_cic_mlt_arw_gam_afr_tag_swe_bam_eng_tsn_mly_tha_sid_tml_dyu_swt_uzb_rom_svk_azi_xho_vie_sod_fbf_igb_moo	-0.136866427569071	-0.322832240437635	0.747546994022688
335	sod_ben_lda_ita_mlt_amh_sid_glc_azi_tur_swt_jav_ewe_svk_lit_bsq_hin_chh_igb_cnt_mcd_cze_zul_eng_moo_alb_fin_bam_cic_hun_ukr_amr_geo_grk_guj_ger_bos_wly_tig_krd_est_yor_tag_arw_sun_jpn_tml_kor_rus_fre_tsw_bul_bat_lat_heb_mao_mnd_prs_fbf_por_hau_pol_scr_rom_spa_qcu_pan_slo_urd_akn_owc_mol_anl_swe_mly_nor_ven_afr_ses_ind_tha_gam_knd_swa_tsn_aze_ctl_dut_uzb_xho_vie_aeg_dgb_bem_dyu	0.404279553031396	0.95133002136296	0.343902765034376
336	hau_ita_moo_grk_aeg_gam_amr_slo_aze_tur_dyu_mly_ven_fre_arw_bsq_por_mlt_swa_cnt_ben_ger_ewe_alb_dgb_hin_est_swt_bem_fin_bos_owc_geo_svk_scr_urd_nor_tig_sid_pan_hun_ses_sun_lit_mao_jpn_knd_kor_spa_cze_bam_glc_tag_swe_chh_jav_mnd_krd_cic_guj_anl_ctl_afr_eng_rom_qcu_lat_mcd_prs_tsw_amh_dut_heb_bul_bat_rus_zul_ukr_xho_ind_tha_wly_tml_akn_tsn_uzb_mol_pol_azi_fbf_vie_sod_lda_yor_igb	0.229639883044173	0.540464308947391	0.590168904442042
337	heb_pol_bam_arw_hau_anl_sod_hin_azi_uzb_bem_tag_dgb_svk_lat_bsq_grk_amr_dyu_mnd_urd_ita_moo_swe_yor_mcd_fin_ewe_akn_hun_rom_sid_geo_bul_ben_prs_nor_gam_chh_afr_est_fbf_jav_cze_sun_jpn_tml_kor_spa_eng_ven_bos_mly_mol_amh_mao_cnt_scr_cic_pan_mlt_guj_alb_por_ukr_qcu_ger_fre_lit_swt_wly_ctl_owc_slo_ind_dut_xho_glc_swa_bat_tha_aeg_knd_zul_igb_aze_krd_rus_tur_tsw_vie_tig_tsn_ses_lda	-0.431271375176249	-1.02303405242205	0.308945529984545
338	anl_glc_dgb_krd_gam_hau_amh_afr_uzb_azi_xho_tag_swt_eng_guj_bsq_ger_sod_swa_cnt_cze_lit_fbf_ita_cic_pan_hun_zul_moo_fin_bos_sid_geo_urd_scr_arw_rom_heb_owc_bul_est_igb_sun_nor_ind_jpn_knd_kor_fre_hin_dyu_svk_mao_mcd_aeg_jav_mnd_ctl_lda_por_wly_ukr_prs_spa_dut_qcu_grk_lat_swe_akn_chh_pol_mlt_slo_bat_ben_ven_alb_ewe_mly_tha_amr_tml_ses_tsn_aze_rus_mol_tur_bem_vie_tig_yor_tsw_bam	-0.598435807777609	-1.42996416266835	0.156078311491063
339	mlt_por_fbf_spa_aeg_anl_amr_grk_tur_uzb_dgb_jav_igb_krd_slo_bsq_bul_gam_ven_mnd_afr_arw_bem_cze_lda_dut_hun_zul_moo_est_ger_sid_geo_guj_rom_mcd_mol_hau_tig_ukr_fin_xho_sun_ita_bat_jpn_tml_kor_lit_urd_ses_pol_tag_alb_wly_ind_cnt_glc_tsw_eng_heb_hin_ben_nor_fre_qcu_bos_svk_lat_bam_amh_scr_sod_ctl_mly_pan_ewe_prs_dyu_mao_tha_owc_knd_yor_akn_aze_rus_swe_azi_swt_vie_chh_swa_tsn_cic	-0.354600940247952	-0.840484101162596	0.402792709626054
340	mlt_guj_bam_ita_heb_gam_owc_krd_azi_aze_ewe_mly_igb_ben_rom_bsq_hin_hau_bem_cnt_eng_rus_moo_grk_fbf_dut_est_yor_tsw_hun_scr_wly_geo_pol_mcd_bul_pan_aeg_amr_alb_fin_swa_bat_cze_tag_jpn_tml_kor_fre_ger_swt_por_mao_nor_tig_sun_mnd_bos_ses_afr_sod_lat_svk_ctl_ukr_qcu_mol_swe_prs_xho_amh_glc_anl_slo_jav_lit_lda_urd_zul_ind_tha_sid_knd_tsn_dgb_uzb_spa_arw_tur_cic_vie_chh_akn_dyu_ven	0.00802925878214274	0.0189117952482446	0.984951984937725
341	hau_dut_fbf_urd_heb_sid_mlt_eng_aze_tur_swt_mly_tsw_scr_ger_bsq_nor_amh_ses_cnt_mcd_ben_bem_lat_dgb_bos_fin_ewe_swa_est_lit_aeg_geo_hin_pol_prs_fre_tig_sod_alb_hun_igb_sun_swe_jav_jpn_knd_kor_spa_mol_ven_rus_ind_glc_owc_mao_mnd_guj_akn_bul_amr_slo_svk_pan_por_qcu_krd_arw_ukr_moo_chh_afr_anl_ita_bat_grk_dyu_ctl_yor_tag_tha_gam_tml_zul_tsn_uzb_cze_rom_azi_lda_vie_wly_xho_cic_bam	-0.0112952749654784	-0.0266046291000865	0.978832086439911
342	hau_ita_dgb_bos_wly_mlt_tig_por_uzb_tur_ven_mly_dyu_slo_swe_bsq_spa_anl_lda_cnt_urd_lat_fbf_arw_tsw_lit_fin_bem_swt_hun_fre_owc_geo_pan_glc_afr_pol_chh_heb_hin_est_zul_tag_ger_ind_jpn_knd_kor_krd_mcd_cic_mol_jav_bul_sod_bat_mnd_alb_tsn_nor_sid_ctl_rus_scr_grk_qcu_ben_svk_dut_swa_gam_cze_amh_eng_sun_rom_bam_guj_ses_mao_tha_aeg_tml_igb_moo_aze_ukr_prs_azi_akn_vie_amr_xho_ewe_yor	-0.691551432982082	-1.65717142807103	0.100854732439312
343	heb_bul_bem_lat_hau_tig_owc_hin_tur_azi_swa_bat_akn_por_guj_bsq_mcd_chh_ses_cnt_arw_bos_moo_alb_yor_glc_hun_dgb_ven_fin_rom_wly_geo_prs_swe_dut_eng_sod_gam_pan_est_fbf_jav_mol_mly_jpn_tml_kor_ger_ctl_tsn_nor_tag_ukr_aeg_ind_mnd_svk_swt_urd_amr_grk_spa_pol_rus_qcu_fre_afr_cze_igb_mlt_krd_amh_lit_sun_slo_dyu_scr_tsw_mao_tha_sid_knd_zul_ewe_uzb_ben_ita_aze_cic_vie_anl_xho_lda_bam	-0.0168244679663033	-0.0396468239981696	0.968459683857607
344	amr_mcd_cic_arw_owc_wly_sod_por_tur_aze_ven_ind_yor_bos_cze_bsq_scr_aeg_igb_mnd_nor_lat_swa_hin_ses_lit_hun_bem_xho_fin_pan_chh_geo_grk_dut_rom_glc_hau_heb_rus_est_dgb_sun_krd_mao_jpn_knd_kor_eng_pol_zul_svk_bat_prs_gam_tag_cnt_ctl_dyu_slo_mlt_fre_guj_ger_afr_qcu_ita_ukr_spa_ewe_amh_mol_anl_alb_jav_ben_akn_swe_bam_mly_tha_sid_tml_tsw_tsn_uzb_urd_bul_azi_lda_vie_tig_swt_fbf_moo	-0.533823160793611	-1.27078426867196	0.206975028482626
345	hau_mol_cic_grk_mlt_tig_anl_pan_aze_azi_ewe_jav_zul_bos_glc_bsq_ben_sod_dgb_cnt_mcd_ctl_igb_urd_lda_guj_fin_fbf_dyu_est_nor_amr_geo_bul_prs_spa_scr_heb_amh_eng_hun_tsw_sun_ita_mly_jpn_tml_kor_alb_lit_yor_swe_bat_slo_chh_mao_mnd_afr_bem_ger_sid_rus_ukr_cze_pol_qcu_lat_dut_fre_akn_gam_krd_wly_hin_ind_arw_moo_por_ven_tag_tha_aeg_knd_bam_swt_uzb_rom_svk_tur_xho_vie_owc_ses_tsn_swa	-1.16395056291952	-2.8676802433067	0.00511547920354113
346	tig_ita_dyu_por_wly_hau_sid_rom_tur_aze_lda_mao_cic_alb_mol_bsq_svk_mlt_tsw_mnd_lit_ctl_igb_lat_dgb_spa_hun_bam_zul_fin_hin_chh_geo_cze_bul_mcd_afr_gam_aeg_swe_est_bem_ind_eng_bat_jpn_knd_kor_fre_prs_ven_ukr_mly_ger_amh_jav_cnt_urd_swa_grk_sod_nor_bos_scr_slo_qcu_arw_dut_guj_fbf_owc_rus_anl_ben_tag_pan_ewe_glc_tsn_sun_tha_heb_tml_akn_yor_uzb_krd_pol_azi_moo_vie_amr_ses_swt_xho	-0.335444784035817	-0.794834469593852	0.428733574695102
347	gam_svk_akn_mol_sod_mlt_sid_spa_uzb_azi_tsw_tag_ven_hin_ben_bsq_swe_amh_dyu_cnt_grk_nor_xho_bos_swa_dut_fin_ses_dgb_est_glc_wly_geo_pan_guj_lit_slo_owc_hau_lat_hun_fbf_mao_rom_jav_jpn_knd_kor_por_urd_swt_ita_bat_prs_heb_ind_mnd_krd_ewe_bul_amr_alb_scr_ukr_mcd_qcu_eng_rus_ctl_bam_chh_pol_anl_ger_sun_arw_yor_afr_zul_mly_tha_aeg_tml_moo_lda_aze_fre_cze_tur_tsn_vie_tig_igb_cic_bem	0.293242813582455	0.690557833146598	0.491563366514662
348	hau_mol_lda_lat_sid_anl_amr_dut_aze_uzb_swa_ind_dgb_scr_slo_bsq_cze_aeg_ewe_cnt_bul_fre_cic_bos_tsn_por_est_igb_ven_hun_urd_mlt_geo_hin_ukr_arw_grk_wly_owc_pan_fin_swt_jav_svk_sun_jpn_knd_kor_ben_ita_moo_ger_tag_guj_gam_bat_mnd_nor_bem_rom_sod_eng_glc_swe_lit_qcu_krd_ctl_afr_yor_amh_prs_chh_mcd_mao_spa_tsw_pol_fbf_mly_tha_heb_tml_bam_xho_tur_alb_rus_azi_zul_vie_tig_akn_ses_dyu	-1.07098458706784	-2.61623408141059	0.0103751982082888
349	sid_ben_bem_guj_aeg_tig_owc_hin_uzb_aze_swa_ind_moo_dut_ukr_bsq_mcd_amh_fbf_cnt_pan_mol_dgb_prs_ven_swe_fin_zul_bam_est_por_wly_geo_afr_ger_eng_svk_chh_gam_arw_hun_cic_bat_rus_sun_jpn_knd_kor_scr_ctl_lda_urd_tag_krd_heb_jav_mnd_lit_ses_cze_hau_grk_ita_rom_alb_qcu_pol_glc_lat_dyu_anl_bos_amr_fre_mao_slo_xho_nor_tsn_mly_tha_sod_tml_yor_igb_tur_spa_bul_azi_tsw_vie_mlt_akn_ewe_swt	0.691600406261826	1.6364851031555	0.105117954903776
350	wly_slo_fbf_afr_aeg_gam_amr_rom_tur_uzb_bem_tag_tsn_ita_ukr_bsq_arw_hau_ses_mnd_ger_bul_swa_alb_dyu_prs_fin_bam_cic_est_urd_heb_geo_rus_svk_hin_dut_amh_anl_bos_hun_xho_bat_mcd_ind_jpn_knd_kor_ben_pan_ewe_ctl_jav_mol_chh_mly_cnt_nor_ven_lat_tig_spa_krd_por_lit_qcu_glc_scr_grk_igb_mlt_guj_sod_eng_mao_cze_dgb_fre_swt_sun_tha_sid_tml_lda_tsw_aze_pol_swe_azi_moo_vie_owc_yor_zul_akn	-0.0905594275761464	-0.213544610152005	0.831369650981193
351	chh_svk_bem_afr_anl_hau_tig_slo_tur_uzb_ewe_sun_swa_guj_cze_bsq_bos_wly_xho_cnt_dut_hin_cic_swe_lda_ita_hun_dyu_yor_fin_ukr_sod_geo_arw_spa_krd_lat_aeg_amh_prs_est_fbf_bat_scr_mly_jpn_knd_kor_urd_mol_dgb_ben_jav_bul_heb_tag_mnd_por_tsn_fre_sid_pol_lit_ger_glc_qcu_rom_pan_grk_ven_gam_ctl_owc_rus_ind_nor_bam_alb_swt_mao_tha_mlt_tml_igb_ses_aze_mcd_eng_azi_akn_vie_amr_zul_moo_tsw	-0.827918828632631	-2.00416397544435	0.0479612731678148
352	amr_mol_bem_scr_wly_anl_sod_por_tur_uzb_swa_mly_ses_lat_slo_bsq_grk_amh_zul_mnd_glc_afr_igb_mcd_fbf_urd_hun_cic_yor_fin_fre_gam_geo_pol_dut_spa_swe_aeg_sid_pan_est_dgb_bat_ita_ind_jpn_knd_kor_nor_krd_xho_eng_sun_guj_chh_mao_cnt_lit_moo_ctl_owc_rom_rus_cze_prs_qcu_alb_ger_ukr_lda_mlt_bul_hau_arw_jav_hin_tsn_ben_ven_tag_tha_heb_tml_swt_dyu_aze_svk_bos_azi_tsw_vie_tig_akn_ewe_bam	-0.958232148643138	-2.32802855751633	0.0220788021979376
353	mlt_ita_swa_ctl_heb_aeg_hau_swe_tur_aze_moo_sun_dyu_svk_ukr_bsq_slo_owc_tsw_mnd_alb_eng_bam_ben_akn_grk_est_zul_xho_fin_bul_anl_geo_rom_prs_bos_glc_amh_sid_urd_hun_fbf_mao_cze_bat_jpn_knd_kor_ger_dut_igb_hin_mly_lit_chh_ind_cnt_spa_dgb_nor_gam_mcd_afr_krd_pan_qcu_lat_rus_por_lda_wly_fre_sod_scr_tag_pol_bem_arw_cic_jav_tha_tig_tml_tsn_swt_azi_guj_mol_uzb_ven_vie_amr_yor_ewe_ses	-0.785769031383345	-1.89319600259513	0.0614410610256685
354	sid_ben_dgb_hin_gam_hau_amr_spa_tur_aze_igb_bat_akn_rom_ger_bsq_guj_aeg_ewe_mnd_slo_urd_ven_glc_xho_pan_hun_bem_fbf_est_svk_anl_geo_mol_grk_dut_swe_sod_mlt_nor_fin_zul_sun_eng_jav_jpn_tml_kor_bos_cze_tsn_lit_mao_lat_chh_tag_cnt_afr_moo_por_tig_ita_krd_rus_prs_qcu_fre_ukr_pol_bam_heb_mcd_amh_arw_mly_alb_yor_ctl_swt_ind_tha_owc_knd_ses_cic_uzb_bul_scr_azi_dyu_vie_wly_lda_tsw_swa	-0.761738749759453	-1.8307694131935	0.0703373960916633
355	amr_grk_yor_guj_wly_tig_gam_ukr_tur_aze_swa_jav_igb_prs_ita_bsq_glc_amh_akn_mnd_lit_dut_dyu_alb_ven_ger_est_xho_tsn_hun_rus_owc_geo_mcd_ctl_hin_eng_mlt_sod_cze_fin_lda_mao_krd_mly_jpn_knd_kor_lat_bul_ses_bos_tag_spa_sid_sun_cnt_urd_dgb_swe_anl_slo_ben_afr_rom_qcu_scr_nor_pan_zul_chh_por_hau_mol_bat_pol_bam_svk_ewe_ind_tha_heb_tml_swt_tsw_uzb_fre_arw_azi_cic_vie_aeg_bem_moo_fbf	-0.457170528539893	-1.08759538272406	0.27958442296108
356	sid_pol_yor_dut_heb_aeg_anl_spa_azi_tur_akn_mly_tsw_ukr_ger_bsq_grk_mlt_bem_cnt_alb_pan_dgb_ctl_ses_por_hun_ven_bam_fin_bul_amh_geo_afr_mol_rom_slo_amr_chh_arw_est_ewe_sun_ita_mao_jpn_tml_kor_fre_krd_swt_prs_ind_hin_tig_bat_mnd_ben_moo_svk_hau_lit_scr_nor_bos_qcu_eng_glc_lat_cic_sod_guj_wly_rus_jav_cze_lda_urd_xho_tag_tha_owc_knd_igb_tsn_uzb_mcd_swe_aze_swa_vie_gam_zul_fbf_dyu	-0.373282864752679	-0.884295234270209	0.378817321281445
357	tig_prs_dgb_cze_gam_owc_amr_guj_aze_azi_fbf_mly_moo_lit_grk_bsq_ukr_sod_yor_cnt_scr_ger_dyu_swe_bam_afr_fin_zul_igb_hun_fre_anl_geo_alb_bos_nor_rom_heb_hau_ctl_est_tsw_mao_ita_tag_jpn_tml_kor_urd_pol_xho_ben_bat_spa_wly_ind_mnd_dut_swa_hin_amh_por_slo_glc_mcd_qcu_bul_lat_svk_akn_aeg_mol_mlt_pan_jav_eng_cic_arw_tsn_sun_tha_chh_knd_ses_swt_uzb_krd_rus_tur_lda_vie_sid_bem_ewe_ven	-0.705897476571383	-1.69553113147249	0.0933202805768864
358	gam_eng_fbf_alb_sid_aeg_anl_guj_aze_tur_lda_bat_tsn_krd_svk_bsq_mol_sod_swa_cnt_swe_rus_ewe_ita_cic_ukr_hun_xho_yor_est_pan_amr_geo_spa_ben_bul_ctl_wly_tig_scr_fin_bam_jav_ger_mao_jpn_knd_kor_grk_prs_swt_urd_mly_rom_chh_sun_mnd_dut_akn_slo_owc_bos_cze_por_arw_qcu_fre_mcd_pol_moo_amh_nor_hau_glc_ind_afr_igb_lat_dgb_tag_tha_mlt_tml_bem_tsw_azi_lit_hin_uzb_ven_vie_heb_ses_dyu_zul	-1.4017542481007	-3.52365673429977	0.000662150398780603
359	mlt_ger_akn_lat_heb_owc_aeg_prs_uzb_aze_fbf_sun_dyu_svk_eng_bsq_pan_amh_bem_mnd_ctl_dut_cic_afr_ses_lit_fin_igb_yor_hun_krd_sid_geo_mcd_por_arw_urd_tig_anl_nor_est_ven_ind_fre_jav_jpn_tml_kor_ben_cze_bam_glc_mao_guj_amr_mly_cnt_pol_swa_ukr_wly_bos_alb_mol_grk_qcu_slo_swe_scr_zul_sod_spa_hau_hin_tag_rom_xho_rus_tsn_bat_tha_gam_knd_dgb_ewe_azi_bul_ita_tur_moo_vie_chh_swt_lda_tsw	0.288912234998013	0.679361085600738	0.498596484096535
360	aeg_ukr_zul_ger_hau_tig_anl_bos_uzb_aze_fbf_mao_xho_prs_lat_bsq_dut_chh_tsw_cnt_arw_pan_bem_mol_ses_mcd_est_igb_dgb_fin_swe_sid_geo_slo_grk_svk_glc_mlt_gam_fre_hun_tsn_jav_afr_tag_jpn_knd_kor_rom_pol_yor_ctl_bat_guj_wly_mly_mnd_scr_akn_lit_owc_cze_ben_eng_rus_qcu_alb_spa_krd_moo_amr_hin_amh_urd_sun_nor_bam_por_dyu_ind_tha_sod_tml_cic_ven_azi_bul_ita_tur_swt_vie_heb_ewe_swa_lda	-0.289290987868585	-0.684320609231083	0.495474520920106
361	sod_mol_fbf_bos_anl_amr_amh_alb_azi_aze_igb_mly_akn_slo_prs_bsq_ukr_tig_swa_mnd_spa_glc_tsw_arw_ewe_rus_est_ven_tsn_hun_ctl_aeg_geo_ita_bul_pol_afr_owc_chh_krd_fin_swt_sun_swe_bat_jpn_knd_kor_cze_urd_lda_fre_jav_ger_mlt_ind_cnt_guj_xho_nor_gam_scr_grk_ben_mcd_qcu_rom_lit_eng_yor_heb_hin_sid_pan_mao_dut_ses_por_dgb_tag_tha_hau_tml_cic_moo_uzb_lat_svk_tur_dyu_vie_wly_bam_zul_bem	-0.426010427068838	-1.01089068441342	0.314691635606629
362	tig_nor_ses_grk_aeg_amr_mlt_fre_azi_uzb_akn_mly_fbf_scr_rus_bsq_cze_sod_cic_cnt_ben_slo_moo_prs_swa_ukr_est_lda_zul_fin_lit_owc_geo_arw_lat_bul_alb_gam_amh_pol_hun_bem_sun_hin_mao_jpn_knd_kor_urd_glc_yor_dut_tag_krd_hau_jav_mnd_mol_ven_spa_sid_pan_rom_ger_svk_qcu_ita_swe_por_tsn_chh_guj_anl_eng_bat_bos_dyu_ctl_xho_ind_tha_heb_tml_igb_swt_aze_afr_mcd_tur_ewe_vie_wly_dgb_tsw_bam	0.252252486828926	0.5929511637697	0.554653022381337
363	sid_krd_tsn_mcd_wly_aeg_amh_ctl_tur_uzb_bam_sun_yor_alb_nor_bsq_lat_chh_ven_cnt_urd_pan_zul_rus_xho_arw_hun_dgb_swt_est_rom_sod_geo_hin_spa_cze_eng_anl_amr_lit_fin_ewe_ind_glc_tag_jpn_knd_kor_guj_afr_fbf_ben_bat_dut_mlt_mao_mnd_grk_moo_bul_owc_mol_prs_ukr_scr_qcu_slo_ita_fre_swa_tig_bos_hau_swe_jav_pol_dyu_svk_bem_mly_tha_gam_tml_akn_lda_aze_por_ger_azi_ses_vie_heb_tsw_cic_igb	-0.597653811682914	-1.42716311941538	0.156881871896153
364	owc_swe_yor_alb_aeg_sid_gam_nor_aze_uzb_dgb_ind_lda_mol_hin_bsq_ukr_tig_swt_mnd_lat_slo_xho_bul_bem_glc_hun_bam_ven_est_ita_heb_geo_pol_fre_dut_mcd_mlt_amh_ben_fin_fbf_bat_urd_jav_jpn_knd_kor_arw_ger_tsn_scr_mly_svk_wly_mao_cnt_lit_akn_grk_hau_krd_rus_afr_cze_qcu_por_spa_prs_dyu_chh_ctl_sod_bos_tag_pan_cic_eng_ses_sun_tha_anl_tml_ewe_zul_azi_guj_rom_tur_moo_vie_amr_tsw_swa_igb	-0.089058207421156	-0.210025968244317	0.834106843969361
365	sid_ger_lda_svk_hau_amh_tig_hin_aze_uzb_ven_bat_fbf_ukr_dut_bsq_grk_owc_cic_cnt_afr_bul_zul_pol_ewe_por_fin_yor_xho_est_ctl_gam_geo_spa_ben_slo_mol_mlt_chh_lit_hun_swa_mao_prs_mly_jpn_knd_kor_rus_urd_bam_glc_sun_bos_anl_ind_mnd_mcd_tsn_eng_amr_nor_arw_scr_fre_qcu_cze_swe_krd_tsw_aeg_rom_heb_guj_tag_alb_swt_pan_dyu_jav_tha_sod_tml_moo_dgb_tur_ita_lat_azi_igb_vie_wly_bem_akn_ses	1.20377287924748	2.90850630425611	0.00454178382872699
366	wly_spa_yor_fre_owc_anl_amr_ctl_tur_aze_lda_tag_bam_rus_lat_bsq_prs_chh_dyu_mnd_urd_lit_zul_ben_tsn_hin_est_tsw_moo_hun_eng_hau_geo_pol_glc_bul_svk_sod_tig_rom_fin_xho_sun_slo_bat_jpn_tml_kor_pan_ger_fbf_por_mly_cze_mlt_jav_cnt_scr_ven_ukr_heb_mcd_mol_dut_swe_qcu_ita_afr_grk_cic_amh_nor_gam_arw_mao_krd_igb_bos_bem_ind_tha_aeg_knd_ewe_dgb_azi_alb_guj_uzb_akn_vie_sid_swt_swa_ses	-0.489474505327207	-1.16388963074441	0.247446032782267
367	owc_fre_cic_cze_tig_hau_mlt_hin_azi_aze_zul_sun_moo_mol_alb_bsq_lat_chh_swa_mnd_eng_slo_fbf_ben_dyu_urd_fin_tsw_swt_est_scr_gam_geo_nor_por_grk_arw_heb_sod_ctl_hun_ven_mly_spa_tag_jpn_knd_kor_svk_pol_yor_rus_ind_glc_aeg_bat_cnt_prs_ewe_ukr_anl_pan_guj_krd_swe_qcu_bul_mcd_ger_xho_sid_afr_amh_bos_mao_rom_lda_lit_akn_jav_tha_wly_tml_tsn_igb_tur_ita_dut_uzb_dgb_vie_amr_bam_ses_bem	0.256206768919167	0.604121154227039	0.547234002343957
368	gam_grk_swa_mol_mlt_amh_aeg_arw_aze_tur_dgb_tag_dyu_bul_guj_bsq_prs_sod_bem_cnt_rom_afr_yor_bos_cic_ben_est_tsn_fbf_fin_ger_hau_geo_dut_lat_pol_rus_tig_amr_cze_hun_igb_jav_slo_mao_jpn_knd_kor_spa_pan_tsw_alb_bat_mcd_sid_sun_mnd_por_lda_ita_owc_fre_nor_krd_hin_qcu_glc_swe_lit_ses_anl_scr_chh_svk_mly_urd_xho_ctl_akn_ind_tha_heb_tml_ven_bam_azi_ukr_eng_uzb_swt_vie_wly_moo_zul_ewe	-0.343730278333346	-0.813753390994422	0.417864869953639
369	owc_lit_moo_rus_hau_aeg_tig_arw_tur_azi_igb_mly_xho_cze_por_bsq_prs_amh_bem_cnt_spa_lat_dgb_grk_yor_rom_est_ewe_lda_hun_nor_wly_geo_swe_mcd_krd_bul_amr_chh_fre_fin_tsw_bat_pol_tag_jpn_knd_kor_mol_urd_cic_ben_ind_hin_gam_jav_mnd_afr_ses_bos_sid_eng_guj_slo_scr_qcu_dut_svk_ita_akn_anl_alb_heb_pan_sun_ctl_dyu_ger_swt_mao_tha_mlt_tml_tsn_swa_aze_glc_ukr_uzb_bam_vie_sod_ven_zul_fbf	-0.276920443150226	-0.655301841945219	0.513891146126463
370	hau_slo_tsn_eng_aeg_chh_anl_mol_aze_azi_moo_mly_bam_prs_nor_bsq_cze_owc_tsw_mnd_swe_por_fbf_dut_lda_lit_fin_ses_cic_est_bul_gam_geo_grk_ukr_bos_hin_heb_amr_arw_hun_yor_tag_glc_sun_jpn_tml_kor_ben_spa_ewe_lat_bat_rom_sid_jav_cnt_pol_dgb_ita_wly_guj_rus_svk_fre_qcu_mcd_pan_scr_akn_mlt_ctl_amh_afr_mao_alb_ven_krd_bem_ind_tha_sod_knd_xho_dyu_uzb_ger_urd_tur_swa_vie_tig_swt_igb_zul	-0.134627572394596	-0.317362371208744	0.751680064550165
371	hau_fre_tsw_eng_sid_amr_sod_svk_aze_uzb_fbf_ind_xho_pol_hin_bsq_lit_amh_lda_mnd_ita_rom_bem_mcd_igb_bos_fin_tsn_bam_est_alb_heb_geo_urd_slo_ctl_pan_wly_tig_dut_hun_yor_mao_grk_mly_jpn_tml_kor_swe_nor_dgb_krd_tag_prs_owc_bat_cnt_spa_ven_scr_mlt_guj_afr_cze_glc_qcu_rus_ukr_ben_moo_gam_por_anl_lat_sun_bul_swa_mol_swt_jav_tha_aeg_knd_ses_ewe_tur_ger_arw_azi_dyu_vie_chh_cic_zul_akn	0.116500384039401	0.274085171578893	0.784627027316085
372	owc_ukr_ven_ctl_wly_mlt_hau_alb_aze_uzb_ses_tag_fbf_rom_dut_bsq_pan_amr_cic_mnd_fre_swe_moo_bos_xho_svk_hun_tsw_zul_fin_mol_aeg_geo_ita_guj_krd_grk_sod_chh_urd_est_dyu_mao_prs_jav_jpn_tml_kor_nor_scr_dgb_ben_sun_lat_amh_mly_cnt_hin_lda_spa_heb_bul_por_cze_rus_qcu_ger_mcd_eng_igb_tig_afr_gam_arw_bat_glc_yor_lit_tsn_ind_tha_sid_knd_bem_swa_tur_pol_slo_azi_ewe_vie_anl_swt_akn_bam	-0.582387661034068	-1.38984909901972	0.167892717947091
373	tig_scr_dgb_krd_amr_chh_mlt_eng_tur_aze_ven_sun_moo_cze_pol_bsq_swe_wly_swt_mnd_bul_afr_yor_prs_lda_lat_fin_tsw_swa_hun_hin_sod_geo_dut_grk_slo_rom_hau_heb_mol_est_ses_ind_pan_tag_jpn_tml_kor_glc_bos_ewe_arw_mao_urd_sid_jav_cnt_ctl_bem_mcd_gam_ben_alb_fre_nor_qcu_ukr_ger_por_bam_aeg_lit_anl_guj_mly_spa_dyu_svk_igb_bat_tha_owc_knd_cic_zul_azi_ita_rus_uzb_tsn_vie_amh_akn_xho_fbf	0.532801629367986	1.26057060712254	0.210617129420986
374	amr_eng_dyu_fre_mlt_hau_tig_prs_aze_azi_moo_jav_ven_bos_pol_bsq_guj_amh_dgb_cnt_hin_rom_xho_lit_bem_svk_fin_swt_tsw_est_ukr_gam_geo_por_glc_swe_urd_sid_aeg_krd_hun_tsn_ind_lat_tag_jpn_tml_kor_arw_slo_yor_dut_mly_spa_owc_sun_mnd_mcd_zul_cze_chh_pan_nor_alb_ger_qcu_afr_mol_grk_akn_sod_bul_heb_ben_bat_ctl_cic_ita_bam_mao_tha_wly_knd_ewe_igb_tur_rus_scr_uzb_lda_vie_anl_ses_fbf_swa	-0.563060821551792	-1.34243065926709	0.182724175734796
375	owc_alb_yor_swe_tig_anl_sid_eng_azi_aze_dgb_tag_lda_lat_arw_bsq_afr_heb_moo_cnt_dut_krd_fbf_mol_bem_ita_hun_tsn_cic_est_guj_wly_geo_bul_svk_ctl_cze_gam_amr_fre_fin_dyu_ind_rus_mao_jpn_tml_kor_lit_ukr_ewe_rom_bat_mcd_mlt_jav_mnd_hin_igb_slo_chh_prs_spa_pan_urd_qcu_grk_por_pol_bam_hau_scr_aeg_nor_mly_glc_zul_ben_swt_sun_tha_sod_knd_xho_akn_tur_bos_ger_uzb_tsw_vie_amh_ven_swa_ses	-0.104285688253738	-0.245850448360643	0.806339769365436
376	mlt_swe_ven_spa_chh_owc_tig_por_uzb_azi_ses_mly_lda_mcd_guj_bsq_eng_sid_tsw_cnt_fre_lit_bam_bul_xho_urd_fin_dyu_ewe_hun_arw_aeg_geo_rom_ita_prs_scr_hau_sod_pan_est_tsn_mao_ben_jav_jpn_knd_kor_mol_ukr_dgb_alb_tag_grk_heb_ind_mnd_svk_cic_lat_amr_slo_cze_afr_nor_qcu_pol_rus_krd_zul_gam_hin_wly_ctl_bat_bos_yor_ger_swt_sun_tha_anl_tml_igb_akn_aze_dut_glc_tur_bem_vie_amh_moo_fbf_swa	-0.123491230852146	-0.291295940842065	0.771473695192064
377	owc_slo_dgb_ben_gam_amh_sod_pan_azi_tur_ven_tag_lda_ctl_rom_bsq_mol_aeg_bam_mnd_scr_mcd_fbf_krd_swt_swe_hun_ses_xho_est_rus_hau_geo_cze_dut_ita_bos_anl_sid_por_fin_yor_mly_grk_bat_jpn_knd_kor_afr_eng_ewe_ukr_jav_spa_mlt_sun_cnt_guj_akn_nor_chh_arw_svk_fre_alb_qcu_glc_lat_lit_dyu_wly_urd_amr_prs_ind_bul_zul_hin_swa_mao_tha_heb_tml_igb_bem_uzb_ger_pol_aze_tsn_vie_tig_tsw_moo_cic	-0.482114409644938	-1.14669462818695	0.254449549475902
378	hau_mcd_igb_grk_wly_aeg_amr_krd_aze_uzb_akn_jav_swt_hin_prs_bsq_nor_anl_yor_cnt_ukr_alb_dyu_ctl_bem_guj_hun_ses_moo_est_pol_sod_geo_glc_arw_ger_scr_gam_chh_svk_fin_xho_sun_bos_tag_jpn_tml_kor_slo_afr_bam_ita_mly_urd_sid_ind_mnd_rus_ven_swe_amh_por_cze_mol_spa_qcu_eng_lat_fre_dgb_tig_dut_mlt_pan_bat_ben_cic_rom_zul_mao_tha_owc_knd_ewe_swa_azi_lit_bul_tur_lda_vie_heb_tsn_fbf_tsw	-1.30537038110977	-3.26022999405827	0.00155619656682159
379	owc_mol_ses_mcd_chh_amh_wly_prs_azi_uzb_igb_jav_bem_arw_cze_bsq_ctl_hau_zul_mnd_lit_rus_tsw_swe_xho_alb_fin_moo_fbf_est_ita_tig_geo_slo_nor_pan_lat_anl_gam_dut_hun_akn_mao_spa_mly_jpn_knd_kor_afr_rom_cic_glc_sun_eng_sod_bat_cnt_pol_bam_urd_sid_hin_guj_fre_bul_qcu_grk_por_ger_swt_aeg_bos_heb_svk_tag_scr_dyu_ukr_ewe_ind_tha_amr_tml_yor_dgb_tur_ben_krd_aze_tsn_vie_mlt_swa_lda_ven	0.186072658740414	0.438552885027115	0.662002631270942
380	hau_grk_moo_ctl_anl_mlt_amh_afr_tur_aze_lda_jav_ewe_ben_mol_bsq_por_amr_dgb_cnt_slo_pol_tsn_rom_akn_alb_hun_dyu_fbf_fin_prs_owc_geo_hin_cze_ita_nor_wly_sid_urd_est_tsw_sun_ger_mly_jpn_knd_kor_swe_bul_swt_ukr_tag_guj_aeg_bat_mnd_svk_swa_lit_sod_fre_mcd_bos_glc_qcu_lat_rus_scr_ven_tig_krd_heb_eng_ind_pan_bem_spa_xho_mao_tha_chh_tml_igb_bam_uzb_arw_dut_azi_yor_vie_gam_zul_ses_cic	0.364600761237136	0.857966956969195	0.393116458994604
381	sod_mcd_dgb_krd_gam_chh_tig_prs_azi_tur_igb_jav_akn_slo_glc_bsq_pol_amr_swt_cnt_por_lit_ven_nor_bem_bos_hun_xho_swa_est_swe_heb_geo_ger_alb_svk_spa_hau_amh_guj_fin_bam_mly_rom_sun_jpn_tml_kor_hin_bul_tsn_grk_tag_mol_anl_bat_mnd_cze_ewe_eng_aeg_ukr_arw_dut_ctl_qcu_fre_ben_pan_dyu_owc_scr_mlt_lat_mao_rus_cic_ita_moo_ind_tha_wly_knd_ses_yor_aze_afr_urd_uzb_tsw_vie_sid_zul_fbf_lda	-0.363331855488274	-0.861680702400241	0.391079586984346
382	amr_swe_cic_alb_anl_amh_hau_lat_uzb_azi_akn_sun_bam_hin_nor_bsq_cze_sid_bem_mnd_pan_arw_moo_ukr_ses_ita_fin_fbf_dyu_est_eng_wly_geo_bul_ben_rom_dut_sod_gam_grk_hun_igb_mao_afr_bat_jpn_knd_kor_glc_urd_dgb_rus_tag_fre_aeg_mly_cnt_mol_xho_guj_chh_svk_por_scr_krd_qcu_spa_mcd_slo_tsw_heb_pol_mlt_lit_ind_prs_lda_ctl_zul_jav_tha_owc_tml_ewe_ven_aze_ger_bos_tur_swt_vie_tig_swa_yor_tsn	0.737307954980843	1.74374057205936	0.0845087875190932
383	amh_ukr_xho_grk_aeg_sid_sod_alb_aze_uzb_zul_jav_ses_prs_urd_bsq_slo_owc_moo_cnt_bul_spa_tsn_por_bam_ger_fin_akn_swt_hun_bos_mlt_geo_lit_ben_glc_arw_chh_tig_guj_est_ven_bat_swe_tag_jpn_tml_kor_cze_pan_swa_lat_mly_hin_heb_mao_mnd_eng_cic_scr_wly_krd_nor_afr_ctl_qcu_mol_fre_rom_ewe_gam_ita_anl_rus_ind_mcd_yor_dut_tsw_sun_tha_hau_knd_lda_fbf_tur_pol_svk_azi_dyu_vie_amr_bem_igb_dgb	0.580802722120319	1.37144412026132	0.173536495537582
384	wly_lit_tsw_alb_hau_heb_aeg_urd_aze_tur_tsn_mly_ewe_ben_hin_bsq_mol_sod_igb_cnt_eng_slo_fbf_scr_xho_pol_fin_swt_moo_hun_krd_amr_geo_arw_guj_svk_grk_gam_tig_swe_est_dyu_tag_ctl_bat_jpn_knd_kor_nor_ukr_akn_dut_sun_lat_chh_mao_mnd_rus_lda_cze_owc_bul_ita_glc_por_qcu_rom_spa_ger_ses_mlt_fre_anl_pan_ind_afr_cic_prs_bam_jav_tha_amh_tml_swa_yor_azi_bos_mcd_uzb_ven_vie_sid_zul_bem_dgb	0.142175178854261	0.334354226612339	0.738865123457494
385	mlt_eng_moo_dut_amh_gam_owc_ita_uzb_azi_cic_ind_yor_prs_mol_bsq_fre_anl_lda_mnd_rus_bul_ewe_mcd_dgb_ctl_est_dyu_igb_hun_urd_chh_geo_hin_guj_alb_arw_aeg_sod_rom_fin_akn_tag_lit_mao_jpn_tml_kor_por_krd_swt_bos_sun_grk_hau_jav_cnt_lat_bem_ben_sid_afr_spa_nor_pol_qcu_slo_pan_glc_ses_wly_cze_amr_ukr_mly_svk_bam_ger_fbf_bat_tha_heb_knd_tsw_swa_aze_swe_scr_tur_ven_vie_tig_tsn_zul_xho	-0.597387623673077	-1.42888912113965	0.156386342272651
386	heb_bul_dyu_grk_sod_mlt_amh_guj_aze_tur_ses_ind_moo_ben_svk_bsq_lat_gam_tsn_cnt_swe_ctl_swa_cze_dgb_alb_fin_xho_fbf_hun_pol_tig_geo_afr_eng_slo_prs_chh_owc_dut_est_tsw_bat_krd_jav_jpn_knd_kor_hin_mcd_swt_lit_tag_ukr_amr_sun_mnd_arw_zul_por_wly_spa_urd_rom_nor_qcu_fre_ita_ger_ewe_aeg_scr_hau_rus_mly_mol_bam_glc_akn_mao_tha_sid_tml_cic_igb_azi_pan_bos_uzb_bem_vie_anl_ven_lda_yor	-0.219905826662013	-0.519775275180085	0.604455208229811
387	mlt_pol_swa_spa_hau_aeg_heb_bul_uzb_azi_igb_ind_zul_dut_svk_bsq_ger_gam_moo_mnd_nor_cze_lda_rus_dgb_grk_hun_yor_bem_fin_bos_anl_geo_ita_fre_ben_slo_sod_sid_eng_est_tsw_jav_lit_tag_jpn_knd_kor_lat_hin_ses_glc_sun_afr_chh_mao_cnt_prs_swt_krd_wly_scr_mol_arw_rom_qcu_ukr_alb_ctl_akn_tig_guj_amr_urd_bat_pan_dyu_por_ewe_mly_tha_owc_tml_bam_tsn_tur_swe_mcd_aze_fbf_vie_amh_ven_xho_cic	-0.532162362805057	-1.26746766490423	0.208152572264434
388	mlt_afr_bem_ben_amr_chh_gam_grk_azi_uzb_xho_mly_moo_scr_swe_bsq_ger_tig_ses_mnd_pol_bos_swa_rus_swt_urd_fin_tsw_yor_est_cze_hau_geo_nor_hin_svk_prs_sod_owc_dut_hun_dyu_jav_krd_mao_jpn_knd_kor_ita_fre_cic_por_ind_rom_wly_bat_cnt_eng_zul_lit_anl_ukr_mcd_bul_mol_qcu_glc_arw_ctl_igb_heb_spa_aeg_lat_tag_guj_fbf_alb_ewe_sun_tha_sid_tml_bam_dgb_tur_pan_slo_aze_tsn_vie_amh_akn_ven_lda	0.992400296590755	2.37958311137404	0.0193744298949759
389	hau_ita_bam_grk_wly_mlt_amr_arw_uzb_tur_dyu_mao_dgb_svk_swe_bsq_slo_aeg_swt_mnd_prs_cze_ewe_spa_tsn_bul_est_tsw_igb_hun_eng_anl_geo_glc_por_lat_krd_chh_amh_nor_fin_xho_mly_rus_bat_jpn_knd_kor_ukr_lit_swa_ben_jav_pan_owc_tag_cnt_bos_bem_fre_heb_afr_guj_pol_ger_qcu_rom_urd_alb_moo_gam_ctl_tig_hin_sun_scr_ven_dut_zul_ind_tha_sod_tml_cic_lda_azi_mcd_mol_aze_yor_vie_sid_akn_fbf_ses	-0.793227250108663	-1.90915629695552	0.059324936088757
390	heb_grk_ses_cze_sod_hau_aeg_ukr_aze_tur_swa_tag_xho_bul_ben_bsq_pol_amh_igb_mnd_mol_nor_dyu_bos_tsw_krd_est_akn_bam_fin_glc_chh_geo_por_lit_spa_mcd_sid_amr_ctl_hun_bem_mly_hin_sun_jpn_knd_kor_prs_ita_lda_alb_bat_guj_mlt_jav_cnt_dut_cic_scr_tig_rom_slo_svk_ger_qcu_eng_fre_urd_moo_owc_afr_anl_arw_mao_rus_ven_swe_fbf_ind_tha_gam_tml_dgb_swt_uzb_pan_lat_azi_zul_vie_wly_tsn_yor_ewe	-0.0170134991678611	-0.0400352518488761	0.968150843105212
391	hau_mol_fbf_mcd_amr_gam_anl_slo_azi_aze_swt_jav_yor_ger_ctl_bsq_dut_owc_zul_mnd_afr_rus_lda_bul_cic_prs_est_igb_bam_hun_guj_heb_geo_eng_fre_scr_rom_mlt_chh_urd_fin_dyu_ind_lat_tag_jpn_knd_kor_spa_krd_swa_ukr_mao_lit_sod_mly_cnt_svk_tsw_pol_wly_por_bos_arw_glc_qcu_hin_grk_cze_ewe_sid_ben_amh_pan_bat_alb_tsn_swe_ven_sun_tha_tig_tml_akn_ses_uzb_nor_ita_tur_bem_vie_aeg_moo_dgb_xho	-0.502021054887048	-1.19594606596616	0.23475795832611
392	sod_arw_igb_rus_anl_amh_aeg_ita_azi_tur_cic_mly_ven_fre_bul_bsq_swe_gam_lda_cnt_ger_lat_moo_nor_dyu_hin_fin_yor_tsw_hun_spa_sid_geo_por_ukr_cze_prs_tig_mlt_guj_est_fbf_tag_pan_sun_jpn_tml_kor_rom_slo_xho_ben_jav_mol_hau_bat_mnd_mcd_swt_alb_owc_grk_afr_pol_lit_qcu_dut_krd_glc_zul_heb_svk_chh_bos_ind_eng_swa_ctl_bem_mao_tha_amr_knd_ewe_tsn_aze_urd_scr_uzb_akn_vie_wly_bam_dgb_ses	-0.818766010274186	-1.97828264154556	0.0508559055307795
393	amh_glc_ewe_prs_mlt_amr_anl_urd_azi_uzb_moo_ind_bem_lit_hin_bsq_por_chh_dyu_cnt_bul_swe_bam_dut_cic_pan_est_swa_ses_hun_ukr_owc_geo_slo_ctl_fre_alb_aeg_wly_lat_fin_zul_sun_svk_mly_jpn_tml_kor_krd_spa_swt_ita_bat_ger_hau_mao_mnd_afr_tsn_mcd_sod_scr_ben_rus_bos_qcu_cze_nor_rom_yor_heb_mol_gam_eng_jav_arw_dgb_guj_igb_tag_tha_tig_knd_tsw_lda_tur_pol_grk_aze_akn_vie_sid_ven_xho_fbf	-0.361898811840035	-0.85760663458635	0.393314431463728
394	amr_pol_dyu_svk_sod_amh_aeg_lat_tur_aze_ewe_jav_lda_krd_guj_bsq_ger_anl_ses_mnd_arw_ukr_cic_glc_moo_nor_est_xho_fbf_hun_afr_chh_geo_bul_swe_slo_ben_wly_sid_dut_fin_akn_bat_spa_mly_jpn_knd_kor_urd_ita_bam_rom_ind_cze_gam_mao_cnt_grk_yor_pan_mlt_eng_mol_lit_mcd_qcu_alb_fre_rus_tsw_hau_scr_tig_prs_tag_hin_ven_ctl_bem_sun_tha_owc_tml_zul_igb_azi_por_bos_uzb_swa_vie_heb_swt_tsn_dgb	-0.681637593892099	-1.63333657403196	0.105779397227954
395	hau_svk_dgb_mol_mlt_sod_aeg_dut_azi_tur_tsn_mao_ven_lit_urd_bsq_slo_chh_akn_cnt_afr_krd_bam_ger_xho_hin_hun_moo_dyu_fin_ctl_anl_geo_bos_mcd_por_alb_sid_amr_fre_est_ses_bat_scr_jav_jpn_knd_kor_pol_pan_fbf_ukr_mly_spa_amh_sun_mnd_rom_bem_guj_wly_ben_eng_lat_arw_qcu_grk_nor_prs_yor_tig_swe_gam_ita_tag_glc_cic_cze_swt_ind_tha_owc_tml_lda_swa_uzb_bul_rus_aze_zul_vie_heb_igb_tsw_ewe	-0.617126849512812	-1.47579844897165	0.143375841759125
396	aeg_nor_xho_guj_owc_tig_sid_cze_aze_azi_moo_tag_tsw_svk_rom_bsq_slo_amr_zul_mnd_bos_krd_bem_bul_fbf_urd_hun_ses_lda_fin_hin_gam_geo_alb_scr_rus_mol_heb_hau_ita_est_cic_jav_pol_ind_jpn_tml_kor_arw_spa_swt_swe_sun_afr_wly_mao_cnt_ger_dyu_ben_sod_fre_ukr_mcd_lat_qcu_pan_lit_eng_ewe_mlt_dut_anl_ctl_mly_grk_igb_prs_dgb_bat_tha_chh_knd_ven_yor_tur_glc_por_uzb_swa_vie_amh_akn_tsn_bam	-0.345671657255701	-0.818828993730664	0.414977292119309
397	mlt_eng_igb_pan_owc_heb_amr_pol_uzb_azi_zul_tag_swa_nor_krd_bsq_afr_hau_bem_mnd_svk_rus_tsn_rom_xho_dut_hun_bam_dyu_fin_hin_gam_geo_prs_slo_lat_ctl_sid_anl_lit_est_dgb_jav_cze_ind_jpn_knd_kor_por_urd_yor_ukr_mly_alb_tig_bat_cnt_grk_tsw_spa_chh_fre_ger_bul_guj_qcu_mcd_glc_bos_fbf_amh_scr_aeg_ben_mao_swe_ven_arw_ses_sun_tha_sod_tml_moo_ewe_tur_mol_ita_aze_swt_vie_wly_lda_cic_akn	-0.133751707749633	-0.315059375101174	0.7534223995509
398	heb_eng_yor_ben_aeg_hau_amr_fre_uzb_azi_igb_ind_moo_scr_grk_bsq_mol_tig_bam_cnt_urd_cze_cic_bos_lda_arw_hun_bem_ven_est_rom_chh_geo_prs_hin_alb_ita_sod_wly_lit_fin_ses_tag_guj_mly_jpn_tml_kor_ger_ukr_tsw_ctl_bat_rus_mlt_mao_mnd_svk_fbf_por_anl_spa_krd_dut_lat_qcu_pol_swe_glc_swt_sid_nor_owc_mcd_jav_slo_tsn_pan_ewe_sun_tha_gam_knd_akn_swa_aze_bul_afr_tur_dyu_vie_amh_xho_zul_dgb	0.226073556293992	0.532002006664373	0.595993240034422
399	owc_fre_fbf_ita_sod_aeg_sid_slo_tur_aze_xho_mly_igb_ger_por_bsq_dut_anl_zul_cnt_rom_bos_bam_prs_swa_swe_hun_ses_swt_fin_pol_wly_geo_pan_ben_spa_ukr_chh_amh_arw_est_yor_ind_bul_mao_jpn_knd_kor_ctl_svk_tsn_hin_bat_lit_tig_tag_mnd_rus_tsw_mol_mlt_glc_grk_guj_cze_qcu_alb_eng_afr_ewe_hau_lat_gam_urd_jav_krd_akn_mcd_dgb_sun_tha_heb_tml_cic_ven_uzb_scr_nor_azi_dyu_vie_amr_lda_bem_moo	-0.1505808862047	-0.355317623831091	0.723156255285085
400	sid_afr_bam_pan_owc_tig_gam_glc_tur_azi_lda_mly_moo_eng_bul_bsq_nor_amh_xho_cnt_prs_hin_dyu_ita_yor_slo_est_ses_ewe_fin_alb_amr_geo_bos_scr_rom_ctl_heb_wly_por_hun_fbf_ind_guj_jav_jpn_knd_kor_lit_urd_swa_arw_bat_lat_hau_mao_mnd_ben_akn_krd_sod_grk_rus_swe_pol_qcu_cze_ger_fre_ven_chh_spa_anl_mcd_tag_ukr_bem_dut_igb_sun_tha_aeg_tml_swt_dgb_aze_mol_svk_uzb_tsw_vie_mlt_cic_zul_tsn	-0.0210659621073915	-0.0496400454102565	0.960515690331038
401	anl_bul_cic_guj_aeg_gam_amr_ukr_azi_tur_zul_sun_bam_pan_alb_bsq_svk_sod_swt_cnt_rom_ita_yor_por_ewe_rus_est_lda_xho_hun_ben_heb_geo_ctl_glc_dut_pol_mlt_tig_afr_fin_bem_jav_nor_ind_jpn_tml_kor_bos_urd_igb_arw_tag_scr_hau_mly_mnd_lit_tsw_fre_chh_slo_krd_eng_hin_qcu_cze_spa_lat_swa_wly_swe_owc_mcd_mao_prs_dyu_mol_tsn_bat_tha_amh_knd_fbf_akn_uzb_grk_ger_aze_dgb_vie_sid_ses_ven_moo	-0.329295553242715	-0.778871512755943	0.438032761022558
402	mlt_por_tsn_pan_anl_sid_sod_slo_azi_tur_bam_ind_bem_fre_dut_bsq_mcd_amr_zul_cnt_ger_bul_xho_alb_swa_spa_fin_ewe_ses_est_svk_amh_geo_guj_arw_prs_lit_aeg_gam_grk_hun_dyu_tag_swe_mly_jpn_tml_kor_mol_eng_moo_urd_jav_afr_tig_bat_mnd_ukr_swt_lat_hau_hin_rus_rom_cze_qcu_nor_glc_ctl_tsw_wly_scr_chh_krd_mao_bos_fbf_ben_igb_sun_tha_heb_knd_cic_yor_uzb_pol_ita_aze_akn_vie_owc_lda_ven_dgb	-0.347262021841516	-0.822379716467054	0.412964381878506
403	gam_guj_fbf_ger_aeg_heb_anl_swe_azi_aze_tsw_bat_ses_glc_scr_bsq_ukr_wly_cic_mnd_slo_arw_lda_svk_dyu_lit_fin_moo_ven_hun_urd_hau_geo_bos_cze_mol_prs_mlt_sid_spa_est_xho_sun_pol_mao_jpn_knd_kor_lat_dut_tsn_krd_mly_nor_tig_tag_cnt_afr_bam_hin_sod_eng_bul_rus_pan_qcu_alb_mcd_ita_bem_amh_ctl_chh_ben_ind_fre_igb_grk_swa_jav_tha_amr_tml_zul_swt_tur_por_rom_uzb_yor_vie_owc_ewe_akn_dgb	-0.348170557506834	-0.824242631785476	0.41191064735277
404	heb_afr_bem_rom_sod_amr_chh_ctl_tur_uzb_xho_mly_dyu_hin_glc_bsq_bos_aeg_bam_mnd_dut_krd_swt_guj_tsn_lit_est_dgb_tsw_hun_alb_wly_geo_spa_slo_cze_mcd_anl_mlt_pol_fin_igb_ind_fre_jav_jpn_knd_kor_ben_grk_ewe_lat_mao_rus_tig_sun_cnt_pan_cic_ger_hau_nor_ukr_urd_por_qcu_arw_mol_prs_moo_owc_ita_amh_scr_tag_svk_ses_swe_lda_bat_tha_sid_tml_ven_zul_azi_bul_eng_aze_fbf_vie_gam_yor_akn_swa	-0.811799582193417	-1.95680551722669	0.0533696093782417
405	amr_hin_ses_ukr_sod_wly_owc_por_aze_azi_swt_ind_dgb_svk_pan_bsq_bos_mlt_zul_cnt_ger_grk_cic_nor_tsn_guj_hun_bam_ven_fin_mol_tig_geo_lat_bul_ctl_arw_sid_aeg_alb_est_fbf_mly_prs_mao_jpn_tml_kor_cze_urd_xho_rom_bat_slo_hau_jav_mnd_mcd_bem_krd_heb_lit_ben_rus_ita_qcu_scr_fre_swe_tsw_chh_dut_gam_spa_sun_glc_lda_eng_swa_tag_tha_anl_knd_dyu_yor_tur_afr_pol_uzb_ewe_vie_amh_igb_akn_moo	-0.452144541287684	-1.07290227113751	0.286091092225939
406	owc_eng_fbf_rom_sod_sid_gam_scr_aze_tur_zul_tag_ven_arw_por_bsq_ger_tig_tsn_cnt_hin_prs_lda_spa_ewe_mcd_hun_akn_dyu_fin_ben_amr_geo_urd_ctl_krd_pan_aeg_chh_alb_est_dgb_ind_swe_mao_jpn_knd_kor_nor_ita_igb_grk_bat_fre_hau_jav_mnd_ukr_tsw_pol_amh_slo_rus_bul_cze_qcu_afr_lit_svk_bem_mlt_lat_anl_guj_sun_mol_xho_dut_yor_mly_tha_heb_tml_ses_swa_azi_glc_bos_uzb_bam_vie_wly_cic_swt_moo	0.28710385034714	0.676771166351438	0.5002310231186
407	mlt_ukr_ses_ben_amr_hau_wly_glc_uzb_tur_yor_bat_xho_bul_cze_bsq_krd_anl_cic_mnd_alb_rom_swa_hin_bam_nor_fin_bem_dgb_est_grk_tig_geo_ita_fre_pol_por_chh_sid_svk_hun_lda_mly_pan_ind_jpn_tml_kor_scr_bos_ewe_eng_jav_ctl_sod_mao_cnt_afr_akn_slo_heb_ger_rus_guj_dut_qcu_lat_mcd_swe_ven_owc_lit_amh_arw_sun_mol_zul_urd_igb_tag_tha_aeg_knd_moo_tsn_aze_prs_spa_azi_tsw_vie_gam_fbf_swt_dyu	-0.396311795883794	-0.939357501130811	0.349980597570611
408	owc_rom_bem_slo_sod_anl_mlt_spa_uzb_tur_ses_sun_lda_ukr_mcd_bsq_nor_tig_zul_cnt_swe_cze_ven_pan_igb_ctl_est_tsn_dgb_hun_bos_heb_geo_guj_por_fre_lit_hau_amr_mol_fin_fbf_mly_lat_tag_jpn_tml_kor_bul_svk_ewe_afr_bat_ger_wly_ind_mnd_arw_dyu_alb_chh_glc_scr_prs_ita_qcu_pol_eng_krd_xho_amh_urd_aeg_hin_jav_grk_yor_rus_swt_mao_tha_sid_knd_swa_bam_azi_ben_dut_aze_moo_vie_gam_tsw_akn_cic	-0.371341732086739	-0.879945488796012	0.381157019754387
409	owc_bos_ewe_nor_chh_mlt_aeg_pan_tur_aze_lda_jav_swa_krd_mol_bsq_ctl_sod_bam_cnt_ben_slo_bem_lat_yor_alb_hun_dgb_akn_est_hin_anl_geo_guj_fre_swe_ita_hau_wly_pol_fin_igb_mly_glc_mao_jpn_tml_kor_mcd_dut_ses_lit_ind_ger_amr_tag_mnd_scr_tsn_eng_heb_arw_grk_rom_afr_qcu_por_prs_bul_xho_sid_rus_amh_urd_sun_svk_moo_ukr_ven_bat_tha_tig_knd_dyu_swt_azi_spa_cze_uzb_cic_vie_gam_tsw_fbf_zul	-0.285525646486383	-0.675751563348499	0.500875302249718
410	mlt_arw_ewe_ukr_chh_sid_sod_rus_aze_azi_lda_sun_igb_afr_krd_bsq_lit_amr_zul_cnt_fre_mcd_tsn_eng_moo_alb_fin_bem_bam_est_ita_aeg_geo_hin_por_grk_dut_gam_tig_guj_hun_dyu_mly_ben_mao_jpn_tml_kor_pol_ger_ses_lat_bat_prs_owc_jav_mnd_rom_tsw_scr_amh_nor_svk_glc_bul_qcu_slo_urd_bos_fbf_hau_cze_heb_spa_tag_mol_akn_swe_ven_ind_tha_anl_knd_swt_yor_tur_ctl_pan_uzb_dgb_vie_wly_xho_swa_cic	-0.643323806400749	-1.5407164878962	0.126781617997072
411	owc_lat_ewe_pan_heb_sod_hau_ita_aze_azi_bam_sun_lda_glc_spa_bsq_pol_sid_akn_mnd_grk_guj_moo_svk_tsw_dut_hun_tsn_swa_fin_afr_aeg_geo_ukr_cze_lit_slo_amh_wly_fre_est_yor_tag_nor_mao_jpn_knd_kor_mcd_scr_ven_ger_jav_rus_mlt_bat_cnt_rom_zul_por_gam_alb_ctl_hin_mol_qcu_ben_arw_eng_swt_chh_bos_tig_prs_mly_swe_igb_krd_ses_ind_tha_anl_tml_bem_dgb_tur_bul_urd_uzb_dyu_vie_amr_cic_xho_fbf	-0.0679162171166658	-0.159999730693675	0.873228289186961
412	gam_eng_igb_ger_chh_sod_hau_rom_aze_tur_fbf_mly_bam_ctl_afr_bsq_glc_amr_swa_cnt_ben_pol_swt_arw_lda_bos_hun_dyu_cic_fin_slo_mlt_geo_ukr_urd_pan_ita_wly_aeg_grk_est_yor_ind_fre_bat_jpn_tml_kor_por_guj_dgb_dut_mao_mol_sid_sun_mnd_cze_zul_prs_owc_lat_spa_scr_nor_qcu_alb_swe_krd_tsw_tig_hin_anl_bul_tag_rus_ven_lit_moo_jav_tha_heb_knd_ewe_akn_azi_mcd_svk_uzb_ses_vie_amh_tsn_xho_bem	-0.246460195860075	-0.581926354633077	0.562024297209694
413	hau_spa_bem_arw_aeg_owc_amr_cze_aze_azi_lda_ind_fbf_guj_nor_bsq_glc_wly_igb_mnd_ben_por_cic_prs_ses_hin_est_yor_dgb_fin_mol_gam_geo_krd_afr_grk_slo_chh_amh_scr_hun_akn_mao_dut_bat_jpn_tml_kor_rus_bos_zul_pan_mly_swe_mlt_jav_cnt_pol_ewe_eng_sid_ita_bul_lat_fre_qcu_ger_lit_alb_tsn_heb_mcd_tig_svk_sun_urd_tsw_rom_xho_tag_tha_anl_knd_bam_moo_tur_ukr_ctl_uzb_swa_vie_sod_swt_dyu_ven	-0.00171338656049405	-0.00403738075672385	0.996787292834906
414	mlt_mol_yor_nor_sod_owc_amr_krd_azi_uzb_swa_mly_dyu_afr_bos_bsq_slo_aeg_ses_mnd_por_spa_tsw_scr_ven_swe_est_ewe_xho_fin_eng_wly_geo_glc_pol_svk_fre_anl_heb_ctl_hun_moo_bat_cze_tag_jpn_tml_kor_rom_guj_fbf_urd_mao_mcd_sid_jav_cnt_ita_bam_lit_gam_dut_prs_ger_grk_qcu_alb_hin_lat_swt_amh_ukr_chh_bul_ind_rus_lda_arw_igb_sun_tha_hau_knd_dgb_tsn_aze_ben_pan_tur_akn_vie_tig_zul_bem_cic	-0.751759194663762	-1.80591828691285	0.0741661350782195
415	amh_lit_bam_ger_gam_mlt_aeg_krd_uzb_azi_tsw_ind_ewe_alb_urd_bsq_mol_amr_cic_cnt_pol_spa_tsn_prs_ses_grk_est_dgb_igb_fin_swe_hau_geo_cze_ctl_mcd_svk_tig_anl_arw_hun_swt_bat_lat_tag_jpn_tml_kor_rus_scr_xho_rom_mao_afr_wly_sun_mnd_guj_zul_ita_sid_ben_slo_pan_bul_qcu_nor_ukr_bos_lda_owc_eng_heb_por_jav_dut_moo_hin_ven_mly_tha_chh_knd_fbf_akn_aze_fre_glc_tur_bem_vie_sod_yor_swa_dyu	-0.707937151060321	-1.69667465585322	0.0931029162896811
416	amh_arw_swt_mcd_gam_sid_hau_slo_aze_tur_lda_mao_tsw_ukr_ger_bsq_spa_amr_xho_cnt_eng_guj_moo_cze_bam_lit_fin_cic_dyu_est_grk_wly_geo_dut_bul_pan_svk_heb_aeg_rus_hun_ven_tag_swe_ind_jpn_knd_kor_rom_krd_igb_afr_mly_pol_anl_bat_mnd_ben_zul_glc_owc_alb_hin_ita_fre_qcu_urd_bos_lat_tsn_mlt_ctl_chh_scr_jav_prs_akn_mol_bem_sun_tha_sod_tml_dgb_fbf_azi_por_nor_uzb_yor_vie_tig_ewe_ses_swa	-0.356166952916384	-0.843420215833677	0.401157594605884
417	sid_svk_dyu_pol_tig_heb_wly_fre_uzb_azi_xho_mly_ven_rus_bul_bsq_bos_aeg_bam_cnt_spa_ita_yor_por_moo_urd_fin_fbf_lda_hun_prs_amr_geo_mcd_eng_lit_pan_hau_gam_ger_est_swt_bat_dut_mao_jpn_tml_kor_arw_ukr_swa_nor_tag_scr_owc_jav_mnd_glc_tsn_hin_sod_cze_lat_ctl_krd_qcu_slo_afr_guj_tsw_mlt_swe_chh_grk_ind_alb_cic_rom_akn_sun_tha_anl_knd_igb_ses_tur_ben_mol_aze_zul_vie_amh_bem_dgb_ewe	-0.65233059716553	-1.56017159990978	0.12211597552269
418	mlt_ukr_bem_ben_gam_chh_amh_pol_uzb_tur_tsw_tag_bam_grk_svk_bsq_dut_aeg_xho_mnd_rus_eng_yor_bul_igb_urd_hun_dgb_tsn_fin_scr_owc_geo_por_ita_ger_krd_anl_sod_hin_est_cic_mao_mol_bat_jpn_knd_kor_pan_prs_moo_swe_jav_cze_heb_mly_cnt_bos_fbf_lit_sid_glc_rom_nor_guj_qcu_slo_mcd_afr_lda_wly_arw_hau_spa_ind_fre_ewe_alb_akn_sun_tha_tig_tml_dyu_ven_azi_ctl_lat_aze_swa_vie_amr_swt_zul_ses	-0.369216213311785	-0.874671114881791	0.384006133768406
419	aeg_ben_bam_por_chh_sod_mlt_pol_aze_uzb_ses_sun_cic_lat_slo_bsq_guj_gam_dgb_mnd_swe_urd_xho_ger_moo_mcd_hun_tsn_ven_est_ctl_amr_geo_bos_cze_lit_dut_hau_tig_eng_fin_zul_jav_spa_mao_jpn_tml_kor_rom_arw_lda_grk_ind_prs_sid_tag_cnt_afr_swt_bul_anl_krd_scr_svk_ita_qcu_pan_nor_fre_ewe_wly_rus_amh_mol_bat_ukr_dyu_alb_yor_mly_tha_heb_knd_fbf_bem_tur_hin_glc_azi_tsw_vie_owc_swa_akn_igb	-1.12718798956177	-2.77008834827575	0.00676639876564025
420	anl_alb_bem_arw_chh_heb_amr_krd_aze_uzb_tsn_jav_swa_ger_ukr_bsq_mcd_wly_moo_mnd_cze_mol_zul_scr_yor_bul_est_fbf_cic_hun_afr_gam_geo_spa_bos_eng_rom_amh_owc_urd_fin_dgb_tag_nor_mao_jpn_tml_kor_grk_por_lda_pol_bat_ben_mlt_sun_cnt_ctl_ses_lat_sid_guj_svk_ita_pan_qcu_dut_glc_rus_ven_aeg_hin_sod_swe_mly_slo_ewe_lit_bam_ind_tha_hau_knd_swt_akn_azi_prs_fre_tur_dyu_vie_tig_igb_tsw_xho	0.157869961845498	0.371156835934156	0.711364892374827
421	wly_guj_bem_scr_sod_chh_amr_nor_uzb_tur_bam_sun_fbf_slo_mcd_bsq_krd_aeg_ewe_cnt_alb_mol_tsw_svk_tsn_rom_fin_ven_zul_hun_ben_tig_geo_pan_afr_ukr_pol_mlt_heb_ger_est_yor_bat_urd_jav_jpn_knd_kor_cze_ita_swt_hin_tag_bos_amh_mao_mnd_swe_ses_glc_anl_grk_arw_dut_ctl_qcu_spa_fre_por_dyu_gam_lit_hau_prs_mly_eng_xho_bul_swa_ind_tha_sid_tml_dgb_cic_aze_lat_rus_azi_lda_vie_owc_igb_akn_moo	-0.286099808179227	-0.676207819228346	0.500586942506215
422	gam_ukr_dyu_mcd_mlt_hau_anl_guj_tur_aze_dgb_sun_cic_afr_grk_bsq_lat_chh_ven_mnd_alb_bos_lda_ctl_tsw_rom_est_bam_ewe_fin_hin_amh_geo_svk_ger_cze_scr_sid_amr_eng_hun_akn_mao_bul_mly_jpn_tml_kor_glc_lit_tsn_urd_ind_swe_wly_bat_cnt_prs_swt_dut_tig_krd_fre_ben_ita_qcu_mol_arw_slo_xho_sod_nor_aeg_pan_jav_por_zul_pol_ses_tag_tha_owc_knd_igb_fbf_azi_spa_rus_uzb_moo_vie_heb_swa_bem_yor	-0.0780545208995009	-0.183936134944975	0.85446401921207
423	sid_slo_yor_ger_wly_heb_mlt_fre_azi_uzb_ewe_mao_bam_swe_alb_bsq_mol_anl_igb_cnt_afr_bul_dgb_arw_ven_eng_fin_ses_swt_est_dut_gam_geo_spa_cze_pan_hin_hau_sod_ukr_hun_tsw_mly_nor_tag_jpn_tml_kor_lat_rus_tsn_bos_ind_ben_owc_jav_mnd_krd_swa_grk_amr_mcd_scr_ita_rom_qcu_pol_guj_glc_xho_tig_svk_amh_prs_sun_urd_akn_por_zul_bat_tha_aeg_knd_bem_fbf_tur_ctl_lit_aze_dyu_vie_chh_moo_cic_lda	-0.445623374927295	-1.05706918730024	0.293218130680955
424	gam_dut_cic_ita_amr_amh_hau_ben_aze_uzb_bam_tag_moo_ukr_slo_bsq_bul_mlt_swa_cnt_guj_pan_ven_svk_lda_rom_hun_ses_tsn_est_grk_heb_geo_por_bos_pol_lat_sid_owc_scr_fin_swt_jav_fre_mao_jpn_knd_kor_hin_spa_xho_ger_mly_ctl_chh_ind_mnd_nor_bem_cze_wly_urd_afr_mcd_rus_qcu_lit_prs_eng_ewe_anl_mol_aeg_arw_bat_krd_igb_swe_dgb_sun_tha_tig_tml_fbf_akn_tur_alb_glc_azi_dyu_vie_sod_zul_yor_tsw	-0.112757668206368	-0.266004658239497	0.790824450787109
425	heb_spa_yor_urd_gam_mlt_chh_lit_uzb_tur_bem_mly_ewe_ctl_lat_bsq_mcd_sid_bam_mnd_afr_alb_ses_krd_xho_swe_hun_tsw_cic_fin_ita_sod_geo_prs_guj_bos_arw_anl_wly_fre_est_akn_sun_ben_mao_jpn_knd_kor_ukr_bul_dyu_ger_ind_cze_aeg_bat_cnt_scr_moo_grk_amr_rom_nor_por_rus_qcu_eng_pan_dut_ven_owc_svk_hau_mol_jav_hin_swa_slo_lda_tag_tha_amh_tml_tsn_swt_aze_glc_pol_azi_fbf_vie_tig_igb_dgb_zul	-0.0967464496831677	-0.228082536294178	0.8200828057795
426	anl_pol_xho_eng_gam_heb_owc_krd_uzb_aze_fbf_tag_ewe_scr_pan_bsq_urd_hau_dgb_cnt_arw_rom_swa_ben_moo_bul_fin_bem_cic_hun_lit_sod_geo_prs_ger_ita_glc_amh_amr_slo_est_ses_jav_guj_mao_jpn_knd_kor_grk_bos_zul_por_sun_fre_sid_bat_mnd_lat_yor_dut_mlt_hin_svk_ctl_spa_qcu_afr_swe_mcd_swt_chh_nor_aeg_alb_mly_mol_akn_rus_tsw_ind_tha_wly_tml_tsn_lda_azi_cze_ukr_tur_igb_vie_tig_ven_bam_dyu	-0.293883515141987	-0.69482046151133	0.4889001337769
427	tig_fre_akn_cze_amr_heb_anl_alb_uzb_azi_tsw_tag_cic_rus_guj_bsq_scr_owc_ven_mnd_mcd_bos_moo_nor_zul_ita_fin_dyu_swt_est_glc_chh_geo_lit_mol_eng_bul_gam_amh_prs_hun_bem_jav_lat_bat_jpn_knd_kor_arw_spa_tsn_swe_sun_krd_aeg_mao_cnt_ukr_yor_grk_sod_ben_urd_slo_pol_qcu_ger_dut_por_ses_mlt_afr_hau_rom_mly_ctl_igb_hin_bam_ind_tha_wly_tml_swa_lda_tur_svk_pan_aze_xho_vie_sid_dgb_ewe_fbf	0.77342840747744	1.82852693609124	0.0706759863448899
428	owc_rom_ewe_spa_chh_amh_hau_lat_uzb_tur_moo_ind_tsw_dut_afr_bsq_krd_aeg_akn_cnt_prs_rus_yor_ita_cic_nor_hun_igb_lda_est_eng_tig_geo_glc_mol_bos_arw_wly_mlt_hin_fin_dgb_mao_cze_mly_jpn_tml_kor_ctl_pan_tsn_alb_bat_ben_anl_jav_mnd_svk_dyu_swe_gam_lit_mcd_grk_pol_qcu_bul_scr_ukr_swt_sod_fre_heb_por_tag_urd_swa_ger_bam_sun_tha_amr_knd_fbf_ses_aze_guj_slo_azi_ven_vie_sid_zul_bem_xho	-0.838176975061605	-2.03286345203606	0.0449171108740644
429	amh_alb_tsw_urd_wly_chh_aeg_por_aze_uzb_yor_tag_dyu_hin_slo_bsq_ita_tig_ewe_mnd_lat_bul_xho_scr_lda_ukr_fin_moo_swa_hun_mcd_sid_geo_ger_arw_swe_rom_hau_heb_mol_est_zul_mly_ctl_mao_jpn_tml_kor_lit_ben_igb_bos_ind_rus_amr_bat_cnt_dut_cic_fre_sod_spa_prs_eng_krd_qcu_svk_guj_grk_ven_owc_cze_mlt_afr_sun_pol_fbf_pan_ses_jav_tha_gam_knd_bam_bem_tur_glc_nor_azi_tsn_vie_anl_dgb_akn_swt	-0.522333820826873	-1.24445766521053	0.216458306051909
430	chh_grk_lda_ger_mlt_hau_sid_afr_aze_uzb_swt_sun_tsw_arw_prs_bsq_mol_anl_bem_mnd_slo_cze_bam_rus_xho_scr_fin_swa_ven_est_eng_owc_geo_hin_rom_ita_bul_gam_tig_lit_hun_zul_jav_krd_tag_jpn_knd_kor_nor_bos_igb_spa_mly_swe_heb_ind_cnt_glc_cic_mcd_aeg_por_lat_dut_svk_qcu_ukr_fre_pan_ewe_sod_ctl_amr_guj_mao_ben_dgb_pol_ses_bat_tha_wly_tml_yor_moo_azi_urd_alb_tur_fbf_vie_amh_dyu_akn_tsn	0.917478224551806	2.19312661897743	0.030792084672159
431	aeg_urd_bam_svk_mlt_wly_chh_bos_aze_tur_tsn_ind_zul_grk_mcd_bsq_glc_anl_fbf_mnd_arw_dut_dgb_ger_xho_slo_est_bem_dyu_hun_rus_heb_geo_spa_pan_afr_rom_sid_gam_fre_fin_igb_jav_ctl_sun_jpn_knd_kor_ben_cze_swa_mol_tag_prs_amh_bat_cnt_guj_lda_lat_sod_eng_pol_bul_scr_qcu_ita_swe_por_yor_tig_lit_hau_hin_mao_krd_cic_nor_swt_mly_tha_owc_tml_moo_tsw_uzb_ukr_alb_azi_ewe_vie_amr_ven_akn_ses	-0.742811517779061	-1.78659039424128	0.0772622256639996
432	tig_glc_cic_rus_amh_owc_mlt_hin_azi_tur_moo_mao_dyu_afr_spa_bsq_ita_heb_fbf_cnt_scr_pol_zul_svk_dgb_lat_fin_ses_xho_hun_pan_sod_geo_dut_ukr_krd_prs_chh_wly_arw_est_yor_mly_urd_ind_jpn_knd_kor_slo_bul_igb_mcd_jav_ben_amr_bat_mnd_nor_tsn_bos_gam_eng_mol_swe_guj_qcu_lit_ger_alb_ewe_hau_por_aeg_ctl_sun_rom_akn_cze_tsw_tag_tha_sid_tml_lda_swt_aze_grk_fre_uzb_swa_vie_anl_bam_bem_ven	-0.137052049852698	-0.323064618108778	0.74737157010601
433	hau_bos_ven_spa_sid_wly_chh_cze_tur_uzb_lda_jav_ses_urd_hin_bsq_mcd_heb_xho_mnd_prs_pol_dyu_svk_igb_fre_fin_bem_yor_hun_alb_mlt_geo_afr_rom_guj_bul_aeg_anl_ita_est_tsn_mly_ger_mao_jpn_tml_kor_eng_grk_bam_lit_bat_nor_owc_tag_cnt_arw_ewe_scr_amh_slo_dut_swe_glc_qcu_rus_ukr_por_akn_amr_lat_gam_krd_ind_ctl_cic_pan_swa_sun_tha_sod_knd_fbf_tsw_aze_ben_mol_azi_moo_vie_tig_zul_dgb_swt	-0.613757613720356	-1.4658392187716	0.146065091547711
434	sid_ger_yor_mol_anl_owc_sod_scr_uzb_aze_ven_bat_ses_svk_pol_bsq_ita_mlt_swa_cnt_eng_krd_moo_guj_ewe_grk_hun_bam_fbf_fin_alb_heb_geo_ctl_arw_nor_slo_amh_wly_prs_est_zul_sun_rom_mly_jpn_knd_kor_fre_lit_dyu_glc_mao_spa_gam_jav_mnd_dut_dgb_cze_chh_por_pan_ben_lat_qcu_afr_rus_bos_bem_aeg_urd_amr_swe_tag_mcd_tsw_ukr_xho_ind_tha_tig_tml_swt_cic_azi_bul_hin_tur_akn_vie_hau_tsn_lda_igb	0.0906674006040152	0.21360721998006	0.831320964769328
435	owc_scr_tsn_ger_amh_aeg_hau_spa_azi_aze_akn_tag_fbf_nor_lit_bsq_mol_tig_tsw_mnd_urd_rom_ven_guj_bam_bul_est_lda_dgb_hun_pan_chh_geo_ita_afr_grk_lat_wly_anl_eng_fin_cic_sun_glc_mao_jpn_tml_kor_arw_swe_ses_prs_jav_cze_gam_ind_cnt_slo_moo_dut_heb_rus_fre_ben_ukr_qcu_krd_ctl_alb_igb_amr_bos_mlt_hin_bat_pol_bem_por_yor_mly_tha_sid_knd_swt_swa_uzb_svk_mcd_tur_ewe_vie_sod_dyu_zul_xho	-0.558938815401931	-1.33265928950263	0.185899580357865
436	sod_spa_swa_rom_sid_chh_amr_guj_tur_azi_dyu_jav_fbf_cze_arw_bsq_urd_aeg_yor_mnd_bul_hin_tsn_bos_ewe_ben_hun_lda_ven_fin_rus_amh_geo_mcd_ita_fre_eng_wly_owc_scr_est_cic_bat_grk_ind_jpn_tml_kor_alb_afr_akn_krd_sun_lat_anl_mao_cnt_ukr_bam_por_mlt_dut_prs_slo_pan_qcu_swe_ger_lit_bem_tig_svk_hau_pol_tag_nor_tsw_glc_moo_mly_tha_heb_knd_igb_zul_aze_mol_ctl_uzb_swt_vie_gam_dgb_ses_xho	-0.607387078292249	-1.45102678041048	0.150137186300694
437	amr_ita_lda_arw_heb_hau_chh_lit_tur_aze_igb_mao_tsn_guj_slo_bsq_bos_tig_bam_cnt_eng_cze_yor_afr_xho_spa_fin_dyu_bem_est_swe_wly_geo_alb_por_fre_nor_sod_amh_scr_hun_ses_ind_rom_sun_jpn_tml_kor_glc_bul_moo_lat_mly_urd_aeg_jav_mnd_pan_swt_mol_sid_dut_mcd_ben_grk_qcu_ukr_rus_prs_tsw_anl_ctl_owc_hin_tag_pol_zul_svk_swa_bat_tha_mlt_knd_dgb_fbf_azi_ger_krd_uzb_cic_vie_gam_akn_ewe_ven	0.488978998062705	1.15202042902996	0.252265528777628
438	wly_nor_fbf_bos_gam_owc_amh_scr_azi_uzb_moo_mly_swt_ben_ctl_bsq_grk_amr_cic_cnt_rus_cze_tsn_svk_xho_lat_est_dyu_ewe_fin_ita_aeg_geo_arw_pol_ger_pan_mlt_sod_krd_hun_lda_mao_prs_jav_jpn_tml_kor_spa_bul_yor_fre_tag_mol_sid_bat_mnd_por_bem_urd_heb_afr_lit_dut_mcd_qcu_eng_slo_hin_tsw_chh_alb_anl_guj_ind_ukr_zul_swe_dgb_sun_tha_hau_knd_ses_swa_tur_rom_glc_aze_akn_vie_tig_bam_igb_ven	0.113733480737353	0.26783436940873	0.789419943932237
439	hau_ger_ses_arw_heb_anl_amr_swe_uzb_aze_bem_tag_dyu_cze_glc_bsq_dut_tig_tsn_cnt_mol_fre_bam_ukr_cic_slo_hun_ewe_zul_est_spa_sid_geo_guj_alb_grk_scr_aeg_owc_rom_fin_akn_mly_lat_sun_jpn_tml_kor_bos_nor_ven_prs_mao_bul_amh_jav_mnd_lit_moo_urd_chh_hin_krd_ben_svk_qcu_por_rus_eng_igb_wly_mcd_mlt_ctl_ind_ita_dgb_afr_swt_bat_tha_gam_knd_fbf_xho_azi_pan_pol_tur_tsw_vie_sod_lda_yor_swa	-0.299340565952448	-0.708378533106367	0.480482006171922
440	hau_nor_tsw_arw_amr_mlt_gam_guj_azi_aze_akn_jav_yor_krd_ben_bsq_eng_owc_ses_mnd_ukr_pol_ven_fre_moo_lit_est_tsn_xho_hun_hin_wly_geo_pan_ger_lat_svk_chh_aeg_urd_fin_fbf_bat_grk_mly_jpn_knd_kor_bos_ita_swa_glc_mao_swe_anl_ind_cnt_rom_bam_cze_tig_prs_mol_afr_rus_qcu_spa_bul_scr_swt_heb_alb_sid_ctl_tag_por_lda_mcd_igb_sun_tha_sod_tml_cic_ewe_uzb_slo_dut_tur_bem_vie_amh_zul_dgb_dyu	0.191784603024832	0.451465750215449	0.652704958505601
441	chh_afr_ven_prs_owc_heb_wly_ctl_azi_uzb_yor_mao_fbf_urd_spa_bsq_guj_amr_dyu_cnt_rus_ger_ewe_nor_tsw_svk_hun_zul_swa_fin_scr_aeg_geo_alb_slo_glc_fre_mlt_sid_lat_est_swt_sun_krd_mly_jpn_knd_kor_ita_swe_lda_eng_tag_cze_amh_bat_mnd_hin_xho_pol_hau_bul_dut_mol_grk_qcu_ukr_lit_arw_tsn_tig_por_sod_mcd_ind_rom_akn_bos_igb_jav_tha_anl_tml_cic_ses_aze_ben_pan_tur_bem_vie_gam_bam_moo_dgb	-0.807099735250021	-1.94660742002616	0.0545996588711872
442	heb_hin_lda_nor_chh_gam_sod_krd_azi_aze_tsn_bat_ven_alb_mol_bsq_mcd_tig_igb_mnd_arw_swe_xho_lat_ewe_eng_fin_swa_cic_hun_ita_hau_geo_afr_scr_cze_por_aeg_anl_ben_est_dyu_jav_ukr_ind_jpn_tml_kor_pan_bul_zul_glc_mly_grk_mlt_sun_cnt_spa_swt_ger_owc_rom_dut_ctl_rus_qcu_urd_fre_pol_tsw_amr_bos_wly_lit_mao_prs_yor_slo_bam_tag_tha_amh_knd_fbf_bem_tur_svk_guj_uzb_ses_vie_sid_dgb_akn_moo	-0.845605222085284	-2.04656537164112	0.0435231239600197
443	amr_svk_tsw_urd_mlt_anl_aeg_prs_aze_uzb_xho_tag_bem_lat_arw_bsq_scr_tig_bam_cnt_pol_pan_ses_glc_yor_bul_est_ewe_ven_hun_ita_sod_geo_dut_afr_ben_swe_chh_sid_por_fin_swt_jav_nor_ind_jpn_tml_kor_ger_mol_swa_grk_bat_lit_heb_mly_mnd_eng_dyu_cze_hau_slo_krd_guj_rus_qcu_mcd_ctl_fre_cic_wly_bos_amh_ukr_mao_hin_moo_spa_igb_sun_tha_gam_knd_dgb_akn_azi_rom_alb_tur_tsn_vie_owc_fbf_lda_zul	-0.24792460071746	-0.58513367151542	0.559874905417248
444	wly_rom_swt_por_sid_chh_gam_krd_tur_uzb_ewe_mao_bam_hin_alb_bsq_fre_tig_bem_mnd_dut_spa_lda_mol_igb_arw_fin_cic_ven_est_ita_sod_geo_pol_eng_ctl_afr_hau_owc_lit_hun_dgb_ind_ben_tag_jpn_knd_kor_glc_bos_yor_grk_sun_nor_aeg_jav_cnt_pan_ses_prs_mlt_swe_scr_ger_cze_qcu_guj_slo_urd_tsw_heb_svk_amr_ukr_bat_lat_dyu_mcd_akn_mly_tha_anl_tml_xho_zul_azi_rus_bul_aze_swa_vie_amh_tsn_fbf_moo	0.23413731117973	0.55124451673174	0.582788051190499
445	sod_guj_akn_afr_gam_owc_amr_prs_aze_azi_igb_jav_xho_eng_mcd_bsq_krd_tig_zul_cnt_alb_lit_tsn_por_yor_bos_hun_ven_tsw_est_grk_mlt_geo_bul_ger_fre_arw_amh_chh_pol_fin_moo_mao_cze_tag_jpn_knd_kor_slo_mol_dyu_pan_mly_rus_wly_sun_mnd_scr_lda_lat_anl_glc_nor_ita_ben_qcu_dut_spa_rom_swt_hau_swe_sid_ctl_ind_svk_bam_urd_dgb_bat_tha_aeg_tml_bem_swa_uzb_hin_ukr_tur_ses_vie_heb_cic_ewe_fbf	-0.192086140414775	-0.453658291414425	0.651131638437387
446	amh_fre_dyu_eng_wly_amr_tig_arw_azi_uzb_bem_ind_dgb_swe_pol_bsq_alb_chh_swa_cnt_nor_glc_ses_dut_lda_lit_hun_akn_moo_fin_afr_sod_geo_cze_rus_svk_pan_gam_aeg_mcd_est_igb_tag_mol_jav_jpn_tml_kor_scr_ctl_ven_krd_mao_bul_heb_sun_mnd_bos_cic_hin_mlt_lat_grk_ukr_guj_qcu_urd_prs_ita_swt_anl_spa_owc_rom_bat_por_zul_slo_tsn_mly_tha_sid_knd_xho_tsw_aze_ger_ben_tur_bam_vie_hau_ewe_yor_fbf	-0.339842344433351	-0.805474551939484	0.422600538045672
447	wly_ben_akn_grk_sid_amh_owc_ctl_tur_aze_moo_mly_bam_scr_fre_bsq_dut_chh_ewe_cnt_lit_lat_swt_pol_yor_mol_fin_tsn_zul_hun_nor_anl_geo_ita_swe_afr_hin_aeg_hau_arw_est_cic_ind_bul_jav_jpn_knd_kor_ukr_eng_ven_krd_tag_glc_sod_mao_mnd_mcd_xho_urd_heb_bos_svk_slo_alb_qcu_ger_prs_spa_fbf_mlt_pan_gam_rus_bat_cze_bem_rom_tsw_sun_tha_amr_tml_dgb_lda_azi_guj_por_uzb_dyu_vie_tig_swa_ses_igb	-0.210138939505858	-0.496945626549721	0.620400140845165
448	amr_bos_bam_spa_heb_chh_gam_urd_uzb_tur_tsw_mao_ses_hin_lat_bsq_scr_tig_yor_cnt_alb_ger_zul_slo_akn_mcd_est_dgb_moo_hun_lit_wly_geo_krd_swe_afr_pol_mlt_sod_arw_fin_fbf_sun_dut_bat_jpn_tml_kor_nor_eng_swa_pan_ind_ctl_sid_mly_mnd_rom_dyu_guj_aeg_ukr_ben_grk_por_qcu_cze_glc_mol_bem_hau_ita_anl_fre_tag_bul_ewe_prs_xho_jav_tha_owc_knd_tsn_igb_azi_rus_svk_aze_lda_vie_amh_cic_ven_swt	0.604823269095314	1.43001925701576	0.156062537961179
449	aeg_arw_akn_prs_wly_chh_amh_grk_aze_azi_ewe_mly_fbf_lit_bul_bsq_nor_amr_igb_cnt_bos_rom_tsw_fre_cic_scr_hun_xho_ven_fin_ctl_gam_geo_pan_pol_guj_urd_owc_tig_lat_est_dyu_mao_hin_sun_jpn_tml_kor_slo_ita_swt_ukr_tag_eng_sid_bat_mnd_glc_tsn_spa_sod_ben_ger_afr_alb_qcu_rus_dut_swe_bam_hau_mol_anl_por_jav_cze_zul_svk_lda_ind_tha_heb_knd_dgb_bem_tur_mcd_krd_uzb_moo_vie_mlt_ses_yor_swa	-0.226083352683722	-0.533670460359005	0.594842790650483
450	owc_cze_moo_hin_sid_wly_amh_pol_aze_tur_igb_sun_akn_prs_ita_bsq_slo_sod_lda_cnt_ctl_bul_swa_svk_dyu_scr_est_tsn_bem_fin_guj_amr_geo_ukr_lit_krd_rus_chh_mlt_dut_hun_cic_ind_mcd_tag_jpn_tml_kor_ben_grk_ses_mol_bat_bos_aeg_jav_mnd_afr_ven_spa_anl_ger_fre_eng_urd_qcu_swe_rom_lat_tsw_heb_nor_hau_arw_mao_alb_ewe_por_swt_mly_tha_gam_knd_bam_yor_uzb_pan_glc_azi_zul_vie_tig_dgb_xho_fbf	0.515180467920961	1.21708291466828	0.226652152490453
451	heb_por_ses_rus_gam_owc_wly_glc_aze_uzb_zul_sun_ven_mcd_spa_bsq_nor_sod_swa_mnd_cze_bos_moo_bul_bem_svk_hun_fbf_akn_fin_grk_amr_geo_guj_arw_ukr_afr_aeg_mlt_ben_est_lda_mly_mol_mao_jpn_knd_kor_ctl_lit_cic_alb_tag_pan_chh_jav_cnt_ita_ewe_dut_tig_swe_rom_lat_krd_qcu_eng_hin_urd_swt_sid_fre_amh_ger_bat_slo_xho_prs_dyu_ind_tha_hau_tml_tsn_dgb_azi_pol_scr_tur_tsw_vie_anl_yor_bam_igb	-0.821259849891909	-1.98278235333387	0.0503422186455128
452	chh_fre_ses_mol_wly_anl_amr_lit_aze_azi_tsn_jav_ewe_prs_eng_bsq_afr_sod_zul_mnd_arw_ukr_cic_slo_dyu_bos_fin_igb_akn_hun_nor_gam_geo_pan_spa_rus_mcd_sid_mlt_hin_est_bam_mly_rom_tag_jpn_tml_kor_svk_bul_bem_urd_bat_pol_heb_ind_cnt_cze_ven_por_hau_grk_lat_alb_guj_qcu_ctl_swe_ben_moo_aeg_ita_tig_krd_sun_dut_swt_scr_lda_mao_tha_amh_knd_yor_xho_tur_ger_glc_uzb_dgb_vie_owc_swa_tsw_fbf	0.10088545772659	0.237307283092171	0.812940395612728
453	tig_mol_tsn_nor_chh_gam_owc_rom_tur_aze_bem_mly_cic_dut_eng_bsq_pan_amh_swa_cnt_ita_afr_lda_hin_ven_krd_hun_dgb_ses_est_urd_hau_geo_pol_rus_glc_arw_sod_wly_swe_fin_dyu_sun_grk_mao_jpn_knd_kor_scr_cze_zul_bul_tag_spa_heb_bat_mnd_por_tsw_ben_anl_lit_fre_lat_ger_qcu_slo_mcd_bos_fbf_amr_ukr_aeg_alb_ind_svk_moo_ctl_swt_jav_tha_sid_tml_ewe_bam_azi_prs_guj_uzb_xho_vie_mlt_yor_igb_akn	0.473582037411573	1.11803492340534	0.26643185409356
454	anl_swe_tsn_slo_amr_amh_tig_dut_uzb_tur_bam_jav_ses_pol_lit_bsq_grk_heb_yor_mnd_guj_fre_igb_urd_ewe_arw_hun_tsw_dyu_fin_spa_mlt_geo_svk_hin_ita_mol_aeg_chh_alb_est_xho_mao_mcd_bat_jpn_tml_kor_eng_cze_zul_ger_tag_pan_sod_sun_cnt_rus_swa_lat_gam_afr_bul_prs_scr_qcu_ben_por_nor_bem_sid_rom_wly_ctl_mly_glc_dgb_bos_ven_ind_tha_hau_knd_akn_lda_azi_ukr_krd_aze_swt_vie_owc_fbf_cic_moo	-0.505977222730386	-1.20352771215945	0.231826790509364
455	amh_bul_akn_lit_hau_mlt_sid_por_uzb_tur_cic_mao_swa_prs_glc_bsq_hin_amr_ses_cnt_svk_pan_lda_slo_fbf_nor_fin_zul_yor_hun_mol_anl_geo_ctl_pol_arw_swe_heb_gam_cze_est_moo_tag_fre_jav_jpn_knd_kor_bos_guj_dgb_dut_mly_lat_chh_sun_mnd_ita_ven_krd_aeg_afr_rom_spa_alb_qcu_scr_urd_ben_xho_tig_ger_sod_eng_ind_rus_swt_ukr_bem_bat_tha_owc_tml_bam_tsn_azi_grk_mcd_aze_dyu_vie_wly_igb_ewe_tsw	-0.283734373954062	-0.671795073029041	0.503379603434011
456	anl_rus_dyu_slo_owc_sid_tig_fre_aze_azi_ses_jav_akn_cze_guj_bsq_glc_heb_ven_mnd_grk_krd_dgb_rom_swa_afr_hun_yor_tsn_fin_spa_gam_geo_por_alb_dut_arw_amh_sod_bos_est_zul_ind_ukr_bat_jpn_knd_kor_lat_ben_bam_pol_tag_pan_hau_sun_cnt_ger_moo_bul_chh_mcd_hin_mol_eng_qcu_ctl_svk_scr_bem_aeg_urd_mlt_lit_mly_prs_xho_ita_swt_mao_tha_wly_tml_igb_lda_uzb_nor_swe_tur_tsw_vie_amr_cic_ewe_fbf	-0.248563920326656	-0.587132083261517	0.558537715771205
457	amr_bul_bem_rus_tig_owc_sid_mol_tur_aze_cic_jav_swa_lit_ita_bsq_ctl_wly_akn_cnt_ger_urd_fbf_ukr_dgb_grk_fin_ses_tsn_hun_pan_aeg_geo_slo_prs_eng_fre_amh_mlt_hin_est_zul_ind_glc_sun_jpn_knd_kor_mcd_por_ven_pol_bat_ben_heb_mao_mnd_rom_swt_alb_sod_krd_afr_lat_cze_qcu_dut_scr_guj_ewe_gam_arw_chh_svk_mly_swe_lda_bos_bam_tag_tha_hau_tml_moo_igb_azi_nor_spa_uzb_xho_vie_anl_yor_tsw_dyu	-0.888620436139458	-2.15092107614139	0.0340746537154103
458	sod_swe_swa_afr_mlt_aeg_chh_fre_uzb_tur_tsw_mao_dgb_ctl_urd_bsq_prs_hau_tsn_mnd_glc_scr_dyu_pol_moo_rus_est_zul_ewe_hun_mcd_sid_geo_spa_por_grk_guj_gam_owc_slo_fin_cic_mly_ger_tag_jpn_knd_kor_cze_eng_bem_rom_ind_hin_heb_sun_cnt_svk_xho_pan_amh_arw_lit_bul_bos_qcu_lat_dut_krd_yor_anl_ukr_amr_alb_bat_ita_bam_nor_lda_jav_tha_wly_tml_swt_akn_aze_ben_mol_azi_igb_vie_tig_fbf_ses_ven	0.58434087435576	1.38109236837374	0.170560205834444
459	amr_spa_bem_nor_anl_mlt_owc_slo_azi_aze_cic_bat_xho_fre_mol_bsq_grk_tig_akn_cnt_hin_rus_ewe_dut_zul_swe_est_ses_bam_hun_pol_aeg_geo_scr_afr_cze_bos_heb_amh_mcd_fin_tsw_tag_pan_mly_jpn_tml_kor_prs_ukr_fbf_ben_mao_svk_wly_ind_mnd_alb_ven_bul_gam_glc_urd_krd_ita_qcu_ctl_ger_arw_dyu_hau_eng_sid_por_jav_lit_moo_guj_dgb_sun_tha_sod_knd_yor_swt_uzb_rom_lat_tur_igb_vie_chh_swa_tsn_lda	-0.110179263575685	-0.259919800615607	0.795500198354064
460	sod_afr_tsn_scr_amh_heb_aeg_svk_azi_aze_dyu_ind_fbf_ben_grk_bsq_mol_hau_cic_cnt_ita_lat_zul_bos_moo_pol_fin_igb_xho_hun_arw_owc_geo_ger_nor_por_eng_chh_anl_pan_est_tsw_mly_fre_bat_jpn_tml_kor_cze_glc_akn_bul_sun_ctl_mlt_jav_mnd_alb_swt_guj_sid_mcd_krd_rus_spa_qcu_dut_urd_swe_lda_wly_prs_tig_rom_tag_hin_ewe_lit_swa_mao_tha_gam_knd_dgb_ven_uzb_slo_ukr_tur_bam_vie_amr_bem_yor_ses	-1.13255897090246	-2.7799075817057	0.00658059709865712
461	heb_glc_moo_pol_chh_owc_wly_guj_aze_uzb_akn_sun_swa_alb_slo_bsq_lat_amh_ven_cnt_mcd_bul_bem_lit_ses_scr_fin_ewe_tsn_est_rus_mlt_geo_bos_fre_eng_svk_hau_amr_por_hun_igb_tag_nor_bat_jpn_tml_kor_hin_grk_tsw_ben_jav_spa_gam_ind_mnd_rom_xho_dut_sod_krd_prs_swe_mol_qcu_ukr_urd_arw_dyu_anl_cze_tig_pan_mly_afr_zul_ctl_swt_mao_tha_sid_knd_fbf_bam_tur_ger_ita_azi_dgb_vie_aeg_yor_lda_cic	-0.576367644629953	-1.37739689579978	0.171695559976174
462	tig_dut_ven_scr_wly_amr_chh_slo_aze_uzb_fbf_jav_xho_ctl_ita_bsq_mcd_aeg_ewe_mnd_urd_guj_bam_prs_ses_ger_fin_cic_lda_est_krd_sod_geo_svk_bos_lit_mol_anl_owc_cze_hun_tsw_mao_lat_ind_jpn_knd_kor_grk_alb_dyu_bul_mly_rus_gam_bat_cnt_rom_igb_hin_mlt_ukr_por_nor_fre_qcu_spa_ben_arw_moo_sid_eng_heb_pan_tag_swe_swa_glc_bem_sun_tha_hau_tml_tsn_swt_tur_pol_afr_azi_yor_vie_amh_dgb_akn_zul	-0.542434894344702	-1.29274810235915	0.199300671593818
463	amr_por_ven_pol_sid_anl_mlt_lat_aze_tur_yor_mly_xho_mcd_guj_bsq_cze_hau_bem_mnd_bul_krd_dyu_alb_igb_nor_fin_swt_fbf_est_ger_sod_geo_ctl_rom_grk_afr_aeg_amh_scr_hun_akn_jav_prs_tag_jpn_knd_kor_bos_ben_ses_spa_ind_ita_chh_sun_cnt_dut_ewe_swe_tig_ukr_mol_rus_lit_qcu_urd_eng_fre_bam_wly_slo_owc_hin_mao_arw_moo_pan_dgb_bat_tha_heb_tml_swa_cic_uzb_glc_svk_azi_lda_vie_gam_tsw_zul_tsn	-0.860356056861094	-2.08311015195788	0.0399854732264522
464	wly_swe_cic_spa_sid_amr_owc_cze_azi_aze_ven_sun_xho_dut_ben_bsq_krd_gam_ewe_mnd_rus_urd_dgb_svk_moo_ctl_est_tsw_yor_fin_bul_mlt_geo_alb_arw_mcd_pol_tig_amh_ger_hun_swa_mao_bos_ind_jpn_tml_kor_afr_slo_zul_por_mly_eng_hau_bat_cnt_hin_bam_guj_anl_rom_grk_ukr_prs_qcu_glc_nor_pan_fbf_heb_ita_aeg_lit_tag_lat_lda_mol_igb_jav_tha_sod_knd_akn_dyu_uzb_scr_fre_tur_swt_vie_chh_tsn_ses_bem	0.801680768354622	1.90242447996891	0.0602098729063035
465	gam_krd_tsn_ita_wly_tig_owc_pol_aze_azi_bem_bat_ses_rom_mol_bsq_lit_mlt_akn_mnd_hin_scr_igb_eng_cic_swe_est_fbf_swa_fin_lat_hau_geo_bul_cze_slo_pan_chh_heb_nor_hun_moo_sun_prs_tag_jpn_knd_kor_grk_por_dgb_guj_mly_dut_amh_mao_cnt_afr_zul_urd_anl_alb_svk_ctl_spa_qcu_mcd_ger_bos_yor_sid_rus_sod_ukr_ind_ben_ven_arw_bam_jav_tha_aeg_tml_ewe_xho_uzb_fre_glc_tur_dyu_vie_amr_lda_tsw_swt	-0.0411815576191854	-0.0970723166011399	0.92287785816611
466	hau_arw_lda_ukr_wly_tig_sod_bos_tur_azi_bem_jav_cic_ben_grk_bsq_eng_owc_fbf_cnt_afr_svk_swa_hin_dyu_scr_hun_igb_moo_est_swe_amr_geo_spa_mcd_bul_cze_heb_chh_nor_fin_xho_sun_pan_tag_jpn_tml_kor_ctl_por_tsw_ita_ind_slo_aeg_mly_mnd_krd_swt_alb_sid_fre_mol_rom_urd_qcu_glc_prs_rus_ewe_amh_pol_mlt_lit_mao_guj_akn_dut_yor_bat_tha_gam_knd_ses_ven_aze_ger_lat_uzb_tsn_vie_anl_dgb_bam_zul	-0.57010522586151	-1.36088126467792	0.176839966306793
467	mlt_arw_dgb_fre_owc_tig_wly_grk_uzb_azi_ven_bat_swt_urd_dut_bsq_cze_aeg_akn_cnt_lat_hin_moo_bos_xho_ctl_est_ewe_igb_fin_alb_chh_geo_lit_mol_pan_rom_heb_gam_eng_hun_yor_mly_rus_jav_jpn_knd_kor_slo_swe_bam_por_ind_ger_hau_tag_mnd_bul_fbf_scr_sid_ita_krd_ben_prs_qcu_nor_guj_glc_zul_amr_mcd_sod_svk_sun_afr_swa_spa_dyu_mao_tha_anl_tml_ses_lda_tur_ukr_pol_aze_tsw_vie_amh_tsn_cic_bem	-0.148240806207628	-0.349406275114709	0.727574259746805
468	aeg_arw_ewe_guj_anl_amr_sid_pol_tur_aze_ven_jav_tsn_mcd_hin_bsq_prs_tig_yor_mnd_rom_urd_tsw_bul_swa_por_hun_lda_bam_fin_rus_gam_geo_nor_svk_eng_afr_owc_mlt_ger_est_dyu_mly_ctl_bat_jpn_knd_kor_swe_glc_xho_pan_mao_mol_heb_sun_cnt_bos_igb_ukr_sod_grk_cze_ita_lit_qcu_alb_fre_dut_akn_chh_krd_amh_ben_tag_scr_cic_slo_dgb_ind_tha_hau_tml_bem_ses_uzb_lat_spa_azi_swt_vie_wly_zul_moo_fbf	0.0743921923707301	0.175166031111005	0.861329981788909
469	wly_fre_akn_spa_chh_hau_mlt_prs_azi_aze_tsn_jav_dgb_nor_bul_bsq_por_tig_fbf_cnt_mcd_mol_ses_ctl_cic_arw_est_bem_swa_hun_glc_amr_geo_urd_alb_hin_ukr_amh_anl_scr_fin_ven_tag_dut_ind_jpn_tml_kor_ger_bos_dyu_krd_bat_ita_sid_mao_mnd_lat_yor_pan_heb_svk_grk_swe_slo_qcu_ben_cze_eng_zul_sod_guj_gam_rom_mly_afr_moo_lit_lda_sun_tha_aeg_knd_swt_tsw_uzb_rus_pol_tur_xho_vie_owc_igb_bam_ewe	-0.568199028585119	-1.35253588769333	0.179483433742709
470	chh_glc_ewe_por_gam_heb_anl_nor_uzb_azi_cic_mly_bem_bul_ben_bsq_arw_amh_bam_mnd_ukr_lit_zul_slo_tsw_ita_est_lda_fbf_fin_fre_tig_geo_alb_krd_bos_lat_sod_hau_grk_hun_dyu_jav_guj_bat_jpn_tml_kor_pan_scr_xho_afr_ind_prs_mlt_mao_cnt_swe_tsn_mol_amr_rom_cze_eng_rus_qcu_ger_ctl_dut_akn_aeg_mcd_sid_spa_sun_urd_swt_svk_yor_tag_tha_wly_knd_moo_ven_tur_hin_pol_aze_ses_vie_owc_igb_swa_dgb	-0.0613426573868727	-0.144753407508802	0.885218813169735
471	aeg_alb_swa_spa_chh_hau_anl_bul_aze_uzb_bam_mly_xho_ben_afr_bsq_ukr_wly_zul_mnd_ger_pol_dyu_swe_dgb_rom_hun_bem_lda_fin_scr_amh_geo_lit_guj_pan_mcd_tig_mlt_urd_est_fbf_mao_grk_tag_jpn_knd_kor_nor_arw_ses_bos_ind_slo_heb_bat_cnt_cze_igb_eng_owc_ita_fre_ctl_dut_qcu_krd_svk_lat_akn_sid_mol_sod_glc_sun_rus_cic_por_tsw_jav_tha_gam_tml_swt_yor_tur_prs_hin_azi_ewe_vie_amr_tsn_ven_moo	-0.504791604194647	-1.20366924303673	0.231772324935115
472	aeg_swe_bem_spa_amr_sod_wly_mol_tur_azi_ewe_jav_yor_alb_dut_bsq_guj_hau_ses_mnd_ger_ita_akn_lat_igb_rus_est_zul_ven_fin_cze_mlt_geo_krd_bos_eng_ben_gam_owc_glc_hun_dgb_mao_svk_sun_jpn_knd_kor_ctl_prs_tsw_arw_ind_lit_heb_tag_cnt_urd_fbf_nor_chh_mcd_grk_bul_por_qcu_slo_rom_fre_moo_amh_afr_anl_pol_bat_ukr_swa_pan_tsn_mly_tha_tig_tml_swt_xho_uzb_hin_scr_aze_lda_vie_sid_cic_dyu_bam	0.084685061951744	0.199353610822781	0.842421364730507
473	anl_nor_bem_grk_amh_wly_owc_prs_tur_uzb_dgb_ind_zul_cze_svk_bsq_glc_gam_cic_mnd_eng_guj_igb_pol_tsn_krd_fin_swa_ses_est_swe_chh_geo_urd_lit_bul_dut_aeg_heb_ger_hun_swt_sun_ctl_jav_jpn_tml_kor_spa_lat_fbf_pan_mly_rom_sid_tag_cnt_rus_yor_ukr_tig_ben_mcd_alb_scr_qcu_arw_hin_por_lda_mlt_mol_amr_ita_mao_slo_dyu_bos_xho_bat_tha_sod_knd_tsw_bam_azi_fre_afr_aze_moo_vie_hau_ewe_ven_akn	0.141984898081048	0.334353681023017	0.738865533771885
474	owc_nor_bam_krd_tig_hau_gam_alb_tur_uzb_bem_jav_swa_dut_rus_bsq_rom_wly_tsn_mnd_scr_hin_ses_spa_tsw_mol_est_yor_akn_hun_por_amh_geo_lat_pan_mcd_grk_amr_sod_ben_fin_fbf_ind_bul_bat_jpn_tml_kor_ctl_svk_igb_ita_mly_swe_aeg_sun_cnt_slo_swt_prs_mlt_bos_fre_glc_guj_qcu_afr_eng_pol_dgb_sid_ger_anl_lit_mao_arw_lda_cze_ewe_tag_tha_heb_knd_ven_zul_azi_ukr_urd_aze_moo_vie_chh_xho_dyu_cic	0.100891624684643	0.237317390423211	0.812932578394278
475	hau_mol_zul_guj_amh_gam_sid_rom_tur_uzb_xho_bat_ewe_ben_cze_bsq_svk_heb_igb_cnt_alb_hin_bem_krd_moo_lit_hun_ses_swt_fin_mcd_wly_geo_ctl_glc_ger_spa_tig_chh_pol_est_dyu_mao_dut_tag_jpn_tml_kor_rus_nor_bam_scr_jav_lat_amr_sun_mnd_ita_tsw_grk_anl_swe_afr_arw_bul_qcu_bos_prs_slo_lda_sod_eng_aeg_fre_ind_por_yor_pan_dgb_mly_tha_mlt_knd_ven_cic_azi_urd_ukr_aze_akn_vie_owc_swa_fbf_tsn	0.375786031452108	0.886460791899664	0.377655838930437
476	sid_nor_cic_bos_gam_anl_hau_svk_aze_uzb_moo_bat_igb_grk_spa_bsq_pan_heb_fbf_cnt_rom_prs_bam_slo_ses_rus_est_zul_bem_fin_ben_amr_geo_glc_scr_guj_bul_mlt_sod_arw_hun_ven_tag_alb_ind_jpn_knd_kor_urd_krd_swa_afr_sun_mol_chh_jav_mnd_fre_tsn_eng_aeg_cze_lat_mcd_hin_qcu_ger_lit_swe_xho_owc_dut_amh_ita_mao_pol_ewe_por_swt_mly_tha_wly_tml_akn_lda_azi_ukr_ctl_tur_tsw_vie_tig_yor_dyu_dgb	-1.07799537312361	-2.64812449804462	0.00950852376070546
477	heb_pol_dgb_lat_hau_chh_tig_rus_azi_uzb_swt_tag_ses_pan_ben_bsq_arw_sid_swa_mnd_eng_glc_zul_slo_bam_guj_hun_fbf_ven_est_afr_gam_geo_dut_ctl_mcd_ger_wly_amr_spa_fin_cic_sun_swe_mly_jpn_tml_kor_lit_hin_ewe_nor_ind_svk_sod_bat_cnt_bos_akn_bul_owc_ita_rom_fre_ukr_qcu_scr_urd_mol_dyu_amh_krd_mlt_prs_mao_grk_yor_por_tsw_jav_tha_aeg_knd_bem_lda_tur_alb_cze_aze_igb_vie_anl_xho_moo_tsn	-0.395105570220938	-0.936751953807983	0.351312421924318
478	owc_nor_bam_lit_anl_hau_aeg_krd_uzb_aze_xho_jav_tsn_prs_mol_bsq_spa_tig_zul_cnt_ben_urd_igb_bos_fbf_afr_est_swt_lda_hun_swe_gam_geo_hin_bul_guj_mcd_sid_chh_dut_fin_dyu_mly_svk_sun_jpn_tml_kor_ita_eng_bem_arw_mao_por_sod_bat_mnd_glc_cic_rom_wly_alb_grk_scr_fre_qcu_lat_pol_rus_ses_amr_ctl_heb_slo_tag_ger_swa_cze_moo_ind_tha_amh_knd_ewe_ven_azi_pan_ukr_tur_tsw_vie_mlt_akn_dgb_yor	0.324813141325779	0.763951989373209	0.446829738930845
479	gam_ukr_tsn_rus_owc_heb_anl_bul_uzb_aze_dgb_mly_swt_afr_glc_bsq_lit_chh_yor_mnd_eng_alb_moo_bos_akn_krd_fin_cic_ses_est_cze_hau_geo_svk_grk_urd_pol_amh_wly_mol_hun_zul_tag_fre_ind_jpn_knd_kor_scr_swe_ewe_hin_sun_ctl_amr_jav_cnt_pan_bam_guj_tig_rom_ben_arw_nor_qcu_ger_lat_mcd_dyu_sid_spa_sod_slo_mao_por_fbf_dut_ven_bat_tha_aeg_tml_igb_swa_azi_prs_ita_tur_bem_vie_mlt_xho_lda_tsw	-0.517763518787659	-1.23109376148928	0.221392104455422
480	sid_svk_dyu_scr_wly_amh_hau_ita_azi_tur_tsw_mao_xho_alb_guj_bsq_pol_owc_ewe_mnd_ctl_krd_igb_lit_lda_nor_fin_cic_ven_hun_rom_anl_geo_arw_ben_dut_rus_amr_mlt_pan_est_akn_bat_glc_jav_jpn_knd_kor_bul_hin_swa_spa_mly_fre_sod_sun_cnt_grk_bem_bos_aeg_afr_swe_eng_prs_qcu_mcd_slo_urd_bam_tig_mol_chh_por_tag_ukr_dgb_cze_yor_ind_tha_heb_tml_moo_zul_aze_lat_ger_uzb_swt_vie_gam_ses_fbf_tsn	-0.20290147474864	-0.479577811628277	0.632653528370831
481	sid_ger_moo_bos_owc_hau_chh_lit_aze_tur_dyu_mly_zul_pan_urd_bsq_ukr_heb_swa_mnd_ita_por_tsw_dut_tsn_grk_hun_ewe_ses_est_ctl_anl_geo_spa_rom_scr_alb_sod_tig_arw_fin_lda_mao_afr_sun_jpn_tml_kor_mcd_nor_cic_hin_tag_prs_mlt_bat_cnt_svk_yor_mol_gam_cze_rus_krd_pol_qcu_eng_lat_fre_igb_wly_slo_amr_swe_ind_ben_xho_guj_akn_jav_tha_aeg_knd_bem_ven_azi_glc_bul_uzb_fbf_vie_amh_swt_bam_dgb	-0.481952139209683	-1.14628564100434	0.254617819220948
482	hau_slo_swt_hin_amh_aeg_heb_dut_aze_uzb_moo_mao_dgb_rom_lit_bsq_spa_amr_ven_mnd_lat_svk_akn_por_tsw_pan_hun_igb_xho_est_pol_anl_geo_mcd_afr_ben_ger_wly_chh_eng_fin_ewe_ind_mol_mly_jpn_tml_kor_krd_rus_dyu_fre_sun_ukr_owc_jav_cnt_grk_cic_swe_sid_cze_bul_guj_glc_qcu_ctl_arw_prs_lda_sod_alb_tig_urd_bat_bos_swa_nor_zul_tag_tha_mlt_knd_bam_bem_tur_ita_scr_azi_fbf_vie_gam_ses_tsn_yor	-1.11891547801059	-2.74783528904049	0.00720533346228621
483	heb_fre_akn_lit_owc_aeg_mlt_ctl_uzb_azi_ven_sun_swt_spa_krd_bsq_arw_tig_cic_cnt_dut_nor_bam_scr_fbf_afr_est_tsn_xho_fin_svk_sod_geo_alb_glc_ita_mol_amh_wly_pol_hun_dyu_mly_rus_tag_jpn_knd_kor_swe_cze_yor_por_ind_prs_sid_jav_mnd_lat_ewe_ukr_gam_slo_pan_ger_hin_qcu_grk_rom_guj_lda_hau_ben_anl_bos_mao_bul_tsw_eng_dgb_bat_tha_amr_tml_igb_zul_aze_urd_mcd_tur_ses_vie_chh_moo_swa_bem	-0.153311112667948	-0.361529752520608	0.718523540301804
484	amh_ita_ses_dut_heb_aeg_sod_pan_uzb_tur_dyu_mly_swa_por_krd_bsq_mcd_owc_zul_mnd_afr_bul_lda_mol_tsw_swe_fin_igb_cic_hun_urd_anl_geo_ukr_bos_alb_slo_gam_amr_ben_est_ewe_tag_grk_sun_jpn_knd_kor_arw_ger_dgb_cze_ind_lat_tig_mao_cnt_lit_bam_prs_mlt_guj_rus_pol_eng_qcu_nor_svk_ctl_akn_wly_hin_chh_glc_bat_rom_fbf_scr_moo_jav_tha_sid_tml_yor_bem_aze_fre_spa_azi_ven_vie_hau_xho_tsn_swt	-0.0432715465254244	-0.10194258072802	0.919021728995881
485	amr_mol_tsw_lit_chh_mlt_hau_hin_azi_aze_cic_ind_akn_eng_spa_bsq_por_wly_tsn_mnd_afr_svk_dgb_prs_ven_alb_est_xho_swa_fin_ger_anl_geo_guj_nor_mcd_bul_sid_amh_ben_hun_dyu_jav_scr_tag_jpn_tml_kor_ukr_rom_lda_slo_mao_rus_aeg_bat_cnt_fre_bam_krd_owc_grk_dut_ita_glc_qcu_lat_pan_pol_bem_tig_ctl_sod_swe_mly_urd_moo_arw_igb_sun_tha_gam_knd_yor_ewe_tur_cze_bos_uzb_fbf_vie_heb_zul_ses_swt	0.205523977887997	0.483644789388906	0.629774812455242
486	amh_lit_fbf_spa_gam_anl_mlt_grk_aze_tur_bem_jav_tsw_eng_swe_bsq_ukr_heb_bam_mnd_por_bos_tsn_nor_lda_dut_hun_ewe_xho_est_afr_amr_geo_glc_pol_krd_ger_hau_tig_arw_fin_dyu_tag_mcd_sun_jpn_knd_kor_svk_scr_swa_rus_bat_ctl_wly_ind_cnt_alb_zul_cze_chh_prs_urd_guj_ita_qcu_bul_rom_lat_swt_aeg_mol_sod_ben_mao_slo_yor_hin_ses_mly_tha_sid_tml_cic_igb_uzb_pan_fre_azi_moo_vie_owc_akn_dgb_ven	-1.2980101259755	-3.22706765433592	0.0017275474023494
487	aeg_rus_ven_rom_amr_amh_sid_grk_azi_uzb_dgb_ind_tsn_ger_dut_bsq_bul_chh_lda_cnt_hin_slo_akn_arw_fbf_afr_est_swa_cic_hun_ctl_mlt_geo_fre_cze_mol_pan_heb_anl_eng_fin_yor_sun_bos_mao_jpn_knd_kor_nor_swe_tsw_ita_jav_svk_gam_bat_mnd_alb_igb_ben_tig_glc_pol_guj_lat_qcu_ukr_scr_urd_dyu_sod_spa_hau_lit_mly_prs_ses_por_zul_tag_tha_owc_tml_bem_bam_tur_krd_mcd_aze_xho_vie_wly_ewe_moo_swt	-0.778536398782702	-1.87483035749732	0.063954335167333
488	amr_lat_akn_swe_amh_gam_mlt_nor_aze_azi_dyu_ind_tsw_lit_krd_bsq_rom_sod_moo_cnt_alb_por_tsn_spa_ven_hin_est_dgb_yor_hun_grk_anl_geo_glc_cze_fre_guj_aeg_owc_mol_fin_lda_bat_mcd_sun_jpn_knd_kor_pan_prs_swt_eng_mly_bos_hau_jav_mnd_svk_bam_ben_wly_urd_ukr_dut_ctl_qcu_rus_pol_scr_zul_chh_ger_tig_arw_tag_bul_igb_afr_bem_mao_tha_heb_tml_ewe_cic_tur_slo_ita_uzb_ses_vie_sid_swa_fbf_xho	-1.07025623664976	-2.62783752462328	0.0100519120982469
489	gam_ukr_yor_nor_heb_owc_sod_ben_tur_aze_tsn_jav_moo_svk_afr_bsq_hin_hau_xho_mnd_pol_dut_bam_spa_tsw_swe_est_bem_akn_fin_rom_anl_geo_arw_alb_rus_guj_chh_amh_ctl_hun_fbf_bat_grk_mly_jpn_tml_kor_fre_glc_swt_slo_mao_bos_tig_sun_cnt_cze_igb_por_amr_pan_prs_ita_bul_qcu_eng_krd_scr_ewe_wly_ger_sid_urd_ind_lat_ses_lit_zul_tag_tha_mlt_knd_ven_dyu_uzb_mcd_mol_azi_cic_vie_aeg_swa_dgb_lda	-0.171813280406675	-0.405938662372307	0.685720161745208
490	owc_prs_swa_urd_chh_heb_sid_fre_tur_uzb_yor_jav_tsw_scr_glc_bsq_rom_sod_zul_cnt_spa_svk_bem_rus_bam_pol_fin_lda_ewe_hun_dut_tig_geo_bos_ukr_bul_cze_hau_wly_mcd_est_ven_mao_ben_ind_jpn_knd_kor_pan_ita_fbf_lit_mly_hin_aeg_sun_mnd_arw_igb_ger_anl_por_alb_ctl_slo_qcu_swe_lat_nor_dgb_amh_grk_amr_guj_tag_afr_ses_eng_xho_bat_tha_mlt_tml_dyu_akn_azi_mol_krd_aze_moo_vie_gam_swt_tsn_cic	0.122352045298881	0.287926266566055	0.774043852342344
491	sid_spa_yor_urd_chh_sod_amr_krd_azi_aze_ses_bat_dgb_pol_cze_bsq_arw_owc_swt_mnd_ben_dut_moo_scr_zul_fre_hun_ven_dyu_est_nor_heb_geo_lit_glc_bul_afr_gam_wly_svk_fin_ewe_sun_alb_ind_jpn_knd_kor_ita_por_akn_rus_mao_ger_hau_mly_cnt_hin_xho_rom_mlt_grk_eng_ukr_prs_qcu_ctl_guj_slo_bam_tig_lat_amh_swe_jav_mcd_lda_mol_swa_tag_tha_aeg_tml_bem_tsw_uzb_pan_bos_tur_cic_vie_anl_igb_tsn_fbf	-0.295816566080652	-0.699986378821292	0.485683155480743
492	heb_scr_tsn_pol_chh_sod_tig_nor_aze_uzb_igb_ind_bem_rus_bul_bsq_slo_hau_zul_cnt_alb_eng_cic_dut_swt_swe_est_dgb_moo_fin_urd_mlt_geo_pan_ger_fre_ita_amh_aeg_bos_hun_dyu_jav_spa_mao_jpn_knd_kor_cze_ukr_xho_prs_tag_krd_sid_mly_mnd_grk_ses_arw_gam_mcd_lit_glc_por_qcu_mol_ctl_hin_bam_amr_lat_owc_svk_bat_ben_ven_guj_lda_sun_tha_wly_tml_swa_fbf_tur_afr_rom_azi_akn_vie_anl_ewe_yor_tsw	-0.13085735303787	-0.308665493258678	0.75826636770658
493	aeg_swe_swa_bos_heb_amr_owc_hin_tur_aze_swt_bat_dyu_lat_afr_bsq_glc_sid_tsn_cnt_nor_dut_ewe_ben_igb_mol_fin_ses_akn_est_cze_chh_geo_spa_lit_ctl_ita_hau_sod_slo_hun_bem_mao_ger_tag_jpn_knd_kor_fre_urd_zul_pan_sun_mcd_gam_mly_mnd_pol_ven_arw_anl_rus_ukr_alb_por_qcu_krd_guj_rom_lda_tig_prs_amh_scr_ind_grk_moo_svk_fbf_jav_tha_mlt_tml_xho_bam_uzb_bul_eng_azi_tsw_vie_wly_cic_dgb_yor	0.00292842521517935	0.00689429537326705	0.994513959185629
494	wly_rus_moo_rom_chh_amr_amh_swe_uzb_azi_yor_ind_lda_nor_slo_bsq_lat_mlt_swa_cnt_ukr_por_ven_guj_bem_glc_hun_xho_igb_fin_grk_tig_geo_dut_prs_krd_ita_anl_hau_scr_est_zul_tag_bul_mao_jpn_knd_kor_mol_ben_ses_pol_jav_urd_sod_mly_mnd_arw_dgb_cze_owc_alb_fre_ger_afr_qcu_eng_svk_bos_akn_aeg_lit_gam_ctl_bat_hin_ewe_spa_swt_sun_tha_sid_tml_bam_fbf_tur_pan_mcd_aze_cic_vie_heb_dyu_tsn_tsw	-0.337554319794944	-0.799566672548404	0.425999420095121
495	hau_pan_ses_eng_amh_chh_wly_bul_azi_tur_cic_jav_bem_arw_rus_bsq_slo_tig_tsn_cnt_lit_dut_bam_guj_tsw_pol_fin_ewe_swt_est_alb_amr_geo_svk_ukr_por_swe_owc_sid_krd_hun_fbf_ind_lat_mao_jpn_knd_kor_nor_ita_lda_mol_sun_scr_mlt_mly_mnd_spa_zul_urd_heb_ctl_hin_glc_fre_qcu_afr_mcd_grk_akn_aeg_bos_anl_prs_tag_ger_xho_ben_swa_bat_tha_gam_tml_ven_yor_uzb_rom_cze_aze_dgb_vie_sod_dyu_moo_igb	0.711006077299471	1.69147970061793	0.0940937198411005
496	amh_hin_fbf_guj_hau_amr_sod_ita_aze_tur_bem_mao_swt_por_slo_bsq_ben_gam_akn_mnd_mcd_swe_lda_fre_yor_svk_fin_igb_dyu_est_prs_mlt_geo_spa_krd_pan_ctl_anl_wly_bos_hun_xho_tag_pol_jav_jpn_knd_kor_arw_lat_bam_ukr_ind_cze_sid_sun_cnt_eng_dgb_rom_owc_rus_nor_grk_urd_qcu_afr_alb_dut_swa_heb_scr_tig_ger_bat_bul_ses_glc_zul_mly_tha_aeg_tml_ven_cic_uzb_mol_lit_azi_tsw_vie_chh_moo_tsn_ewe	-0.798249218411343	-1.92451284728749	0.0573472073876039
497	mlt_rus_lda_ben_chh_sid_wly_urd_uzb_aze_cic_bat_bem_lat_alb_bsq_prs_aeg_tsw_cnt_guj_arw_akn_nor_ven_swe_hun_xho_tsn_fin_lit_amr_geo_pol_scr_spa_fre_anl_owc_slo_est_zul_mly_ctl_tag_jpn_tml_kor_hin_eng_dyu_ita_mao_mol_sod_ind_mnd_glc_igb_mcd_heb_bul_por_ger_dut_qcu_rom_ukr_pan_bam_hau_svk_tig_bos_sun_grk_fbf_cze_swa_jav_tha_amh_knd_ses_dgb_tur_afr_krd_azi_yor_vie_gam_swt_moo_ewe	-0.331256964088784	-0.784914343768325	0.434498732203763
498	mlt_mcd_bem_scr_amr_aeg_hau_ita_uzb_tur_ven_tag_ses_urd_lit_bsq_prs_owc_lda_mnd_eng_svk_swa_dut_fbf_alb_fin_ewe_igb_hun_fre_amh_geo_glc_pol_bul_ukr_sod_heb_krd_est_yor_ind_mol_sun_jpn_tml_kor_grk_rus_bam_ben_mao_por_chh_mly_cnt_rom_tsw_spa_tig_pan_slo_lat_arw_qcu_hin_bos_nor_xho_gam_ger_anl_afr_jav_guj_moo_cze_zul_bat_tha_wly_knd_akn_tsn_azi_swe_ctl_aze_cic_vie_sid_dyu_swt_dgb	0.109691914016484	0.258183906426992	0.796835477777912
499	tig_swe_ses_nor_gam_hau_sod_mcd_tur_azi_dyu_bat_xho_ger_arw_bsq_ctl_mlt_yor_cnt_hin_pan_ven_scr_lda_bul_hun_dgb_akn_fin_urd_wly_geo_grk_svk_eng_dut_chh_heb_bos_est_tsn_ind_mol_mly_jpn_knd_kor_ben_pol_igb_fre_sun_afr_amh_tag_mnd_spa_swt_rus_sid_por_cze_lit_glc_qcu_alb_prs_guj_tsw_amr_lat_anl_slo_mao_krd_bam_ukr_swa_jav_tha_aeg_tml_fbf_cic_uzb_rom_ita_aze_moo_vie_owc_bem_ewe_zul	-0.30321071349313	-0.716951849446576	0.47520058309298
500	heb_bos_yor_arw_wly_aeg_sid_pan_azi_aze_moo_ind_dyu_krd_mcd_bsq_hin_mlt_ses_mnd_glc_urd_tsw_nor_bem_mol_hun_xho_lda_fin_fre_gam_geo_rom_slo_scr_ben_tig_sod_por_est_ewe_tag_spa_mly_jpn_knd_kor_alb_ita_zul_lat_mao_svk_amr_jav_cnt_ukr_cic_cze_anl_rus_lit_ger_prs_qcu_afr_guj_ctl_dgb_chh_swe_owc_dut_bat_bul_igb_eng_ven_sun_tha_hau_tml_fbf_swt_uzb_grk_pol_tur_bam_vie_amh_akn_swa_tsn	-0.386314288879965	-0.915188366690792	0.362459633839216
501	heb_afr_swa_lit_sid_amr_aeg_slo_tur_aze_ewe_sun_cic_guj_lat_bsq_swe_gam_igb_mnd_ctl_ita_moo_rom_lda_bos_hun_tsw_akn_fin_eng_owc_geo_bul_spa_krd_nor_mlt_anl_prs_est_dgb_jav_mcd_tag_jpn_knd_kor_fre_ben_xho_alb_mao_ukr_sod_ind_cnt_por_bem_urd_wly_grk_pol_dut_ger_qcu_glc_cze_mol_ses_chh_hin_hau_arw_mly_svk_ven_rus_swt_bat_tha_amh_tml_yor_zul_uzb_scr_pan_azi_dyu_vie_tig_fbf_bam_tsn	-0.574974215298548	-1.37150229218885	0.173518433242509
502	sod_alb_moo_glc_owc_heb_wly_rom_uzb_tur_akn_mly_zul_ita_scr_bsq_ben_amr_swa_cnt_mol_ctl_swt_spa_fbf_arw_est_xho_cic_fin_cze_sid_geo_grk_svk_slo_rus_gam_chh_urd_hun_tsn_jav_pan_sun_jpn_tml_kor_hin_bul_lda_prs_ind_lit_hau_bat_mnd_ukr_tsw_por_aeg_swe_dut_pol_lat_qcu_ger_guj_eng_dyu_mlt_nor_amh_krd_mao_fre_bem_afr_ven_tag_tha_tig_knd_dgb_bam_azi_mcd_bos_aze_yor_vie_anl_ses_igb_ewe	-0.228298357975244	-0.539693341214787	0.590698432921917
503	mlt_rus_fbf_afr_owc_hau_sod_rom_tur_aze_yor_mly_akn_pan_hin_bsq_ger_anl_ses_mnd_grk_ita_xho_bul_cic_por_hun_swa_igb_fin_nor_amr_geo_alb_eng_dut_prs_amh_wly_spa_est_ven_jav_ukr_ind_jpn_tml_kor_slo_urd_dgb_lat_mao_arw_chh_sun_cnt_mcd_lda_ben_gam_mol_lit_krd_cze_qcu_svk_bos_glc_ewe_tig_swe_aeg_guj_bat_pol_tsw_fre_bam_tag_tha_heb_knd_bem_swt_azi_scr_ctl_uzb_zul_vie_sid_dyu_tsn_moo	-0.954941668834492	-2.31851397462909	0.0226128720600443
504	chh_swe_ven_krd_aeg_heb_hau_pol_aze_azi_swt_mao_dyu_alb_lat_bsq_guj_tig_tsw_mnd_spa_ger_zul_ita_bem_hin_hun_moo_akn_fin_rus_owc_geo_dut_fre_lit_mcd_sod_amh_pan_est_swa_tag_slo_bat_jpn_tml_kor_ben_arw_ewe_nor_sun_ctl_mlt_mly_cnt_scr_ses_rom_anl_glc_cze_bul_prs_qcu_por_urd_mol_dgb_amr_afr_wly_grk_ind_bos_yor_svk_igb_jav_tha_gam_knd_fbf_bam_tur_eng_ukr_uzb_lda_vie_sid_cic_tsn_xho	0.746559335501503	1.77163642529897	0.0797304443356263
505	amr_mcd_ewe_swe_heb_owc_hau_bos_azi_tur_bam_mly_ven_ukr_ben_bsq_alb_chh_swt_cnt_nor_pol_dyu_ger_tsw_bul_fin_swa_bem_est_hin_wly_geo_spa_arw_scr_ita_amh_anl_grk_hun_zul_bat_rus_ind_jpn_knd_kor_fre_svk_fbf_mol_mao_lat_aeg_tag_mnd_urd_cic_glc_sid_eng_cze_por_pan_qcu_lit_dut_guj_tsn_sod_rom_tig_krd_sun_slo_akn_prs_lda_jav_tha_gam_tml_yor_moo_uzb_afr_ctl_aze_xho_vie_mlt_igb_dgb_ses	-0.236422454901187	-0.55879918217965	0.577641840451249
506	wly_guj_tsn_bos_mlt_aeg_anl_nor_aze_tur_igb_jav_fbf_fre_mcd_bsq_pol_chh_tsw_mnd_alb_ukr_swa_spa_ven_swe_est_xho_bam_fin_prs_sid_geo_ctl_rom_afr_mol_amr_tig_eng_hun_lda_mao_dut_sun_jpn_knd_kor_scr_glc_dgb_grk_bat_ger_gam_mly_cnt_urd_dyu_arw_heb_lit_cze_svk_lat_qcu_krd_ita_ben_akn_sod_pan_owc_rus_tag_hin_bem_slo_moo_ind_tha_hau_tml_zul_ses_uzb_por_bul_azi_cic_vie_amh_ewe_swt_yor	-0.144030212951894	-0.339939079061927	0.73466897358104
507	gam_krd_igb_dut_hau_anl_mlt_alb_aze_azi_akn_tag_zul_arw_ben_bsq_cze_owc_moo_mnd_ita_glc_swt_spa_tsn_scr_est_bam_ven_fin_slo_wly_geo_mol_ctl_hin_swe_tig_amr_grk_hun_ewe_mly_urd_ind_jpn_knd_kor_svk_prs_tsw_rus_jav_mcd_chh_sun_cnt_ger_lda_lit_amh_bos_pan_lat_afr_qcu_por_rom_eng_cic_sod_nor_heb_fre_bat_guj_bem_pol_ses_mao_tha_aeg_tml_dgb_fbf_tur_bul_ukr_uzb_yor_vie_sid_dyu_xho_swa	-0.18070623754959	-0.426161298192932	0.670975061373208
508	heb_urd_cic_prs_mlt_hau_owc_bos_uzb_azi_fbf_mao_bem_bul_ita_bsq_dut_sod_ven_cnt_glc_rus_tsn_rom_ses_arw_est_swt_yor_fin_por_wly_geo_alb_mcd_nor_guj_chh_gam_scr_hun_swa_sun_krd_tag_jpn_knd_kor_swe_ctl_moo_pan_mly_ukr_amr_bat_mnd_spa_dgb_fre_tig_mol_pol_lat_lit_qcu_grk_ben_cze_xho_anl_eng_amh_ger_ind_slo_ewe_afr_tsw_jav_tha_aeg_tml_dyu_akn_tur_svk_hin_aze_bam_vie_sid_zul_igb_lda	-0.00598722501225645	-0.0140951772194169	0.988784241964659
509	sid_bos_igb_mcd_hau_sod_amr_pol_azi_tur_xho_bat_bem_cze_lat_bsq_mol_amh_swa_cnt_hin_rom_dgb_ukr_fbf_slo_est_ses_tsw_hun_glc_aeg_geo_swe_ger_guj_ctl_gam_mlt_pan_fin_dyu_tag_lit_mao_jpn_tml_kor_por_alb_moo_dut_mly_prs_owc_jav_mnd_ben_yor_krd_chh_nor_urd_rus_ita_qcu_grk_bul_eng_bam_wly_spa_anl_arw_sun_scr_cic_fre_akn_ind_tha_tig_knd_lda_ven_uzb_afr_svk_aze_zul_vie_heb_swt_ewe_tsn	-0.152135520647749	-0.358945363625389	0.720449591375325
510	mlt_svk_bem_scr_owc_hau_tig_arw_azi_uzb_tsn_sun_igb_nor_urd_bsq_grk_sid_cic_cnt_prs_lit_moo_slo_fbf_ita_fin_zul_lda_est_swe_aeg_geo_por_cze_rom_ger_chh_amh_hin_hun_dgb_mly_krd_mao_jpn_knd_kor_mcd_lat_dyu_spa_bat_bul_sod_ind_mnd_afr_yor_bos_wly_dut_fre_rus_eng_qcu_guj_pol_ctl_bam_amr_glc_anl_alb_tag_pan_ewe_ben_swa_jav_tha_heb_tml_akn_ven_aze_mol_ukr_tur_ses_vie_gam_tsw_swt_xho	-0.1168775288504	-0.275494226033836	0.783547747307641
511	aeg_eng_yor_mcd_tig_wly_heb_cze_tur_aze_igb_bat_lda_grk_lit_bsq_dut_mlt_bam_mnd_krd_scr_moo_glc_ses_rus_hun_xho_dyu_est_afr_anl_geo_ukr_slo_prs_swe_hau_amh_guj_fin_cic_jav_ita_mly_jpn_tml_kor_pol_ger_dgb_alb_tag_lat_chh_ind_cnt_bul_swa_ctl_amr_arw_svk_bos_mol_qcu_fre_rom_por_tsn_sod_spa_gam_pan_mao_nor_ewe_urd_ven_sun_tha_owc_knd_fbf_tsw_uzb_ben_hin_azi_bem_vie_sid_swt_akn_zul	-0.567161806062783	-1.35278476894117	0.179404169038682
512	chh_lit_xho_dut_sid_amh_gam_rom_uzb_aze_ven_mly_ewe_swe_ctl_bsq_bul_hau_zul_cnt_ita_alb_swa_krd_bem_por_hun_tsw_tsn_est_bos_sod_geo_fre_ger_spa_hin_aeg_anl_pol_fin_dgb_bat_pan_ind_jpn_knd_kor_svk_prs_akn_afr_tag_arw_heb_jav_mnd_eng_cic_lat_amr_ukr_mol_guj_slo_qcu_nor_rus_cze_bam_tig_ben_wly_urd_mao_glc_swt_mcd_ses_sun_tha_mlt_tml_igb_fbf_azi_grk_scr_tur_dyu_vie_owc_moo_yor_lda	-0.0679788436054431	-0.160192600034557	0.873076789722715
513	aeg_guj_yor_bul_amh_heb_owc_ctl_azi_uzb_igb_bat_ven_pan_fre_bsq_cze_gam_akn_cnt_ger_rom_dyu_urd_fbf_svk_est_bem_cic_hun_lit_wly_geo_grk_alb_ukr_nor_mlt_sid_slo_fin_dgb_jav_krd_mao_jpn_tml_kor_ita_eng_tsw_arw_tag_scr_tig_mly_mnd_prs_zul_mol_hau_lat_bos_swe_ben_qcu_dut_spa_glc_swa_anl_mcd_chh_rus_ind_afr_xho_hin_ewe_sun_tha_sod_knd_moo_ses_aze_por_pol_tur_tsn_vie_amr_bam_lda_swt	-0.275059454705378	-0.650558787326542	0.516935359841706
514	sid_arw_tsw_cze_mlt_wly_amr_rus_azi_uzb_ses_mao_cic_dut_glc_bsq_krd_gam_ewe_mnd_prs_ita_swa_scr_zul_alb_fin_dgb_lda_hun_bul_sod_geo_mcd_ukr_bos_nor_tig_hau_urd_est_yor_tag_eng_ind_jpn_knd_kor_slo_grk_tsn_afr_mly_spa_heb_jav_cnt_ctl_swt_hin_anl_rom_lat_pan_mol_qcu_guj_por_lit_ven_chh_fre_amh_svk_sun_ben_fbf_ger_akn_bat_tha_owc_tml_dyu_moo_aze_swe_pol_tur_xho_vie_aeg_bem_bam_igb	0.0660160874590508	0.155423090727755	0.876824627799194
515	sod_scr_swt_guj_amh_aeg_heb_krd_aze_tur_bam_jav_zul_ita_hin_bsq_glc_gam_igb_mnd_svk_swe_ven_ukr_cic_eng_fin_akn_moo_est_lit_tig_geo_alb_mol_slo_nor_owc_wly_urd_hun_ewe_sun_lat_bat_jpn_tml_kor_fre_ger_tsw_grk_tag_dut_amr_mly_cnt_afr_swa_cze_chh_pan_por_prs_bul_qcu_mcd_ctl_spa_ses_hau_arw_sid_rus_ind_rom_dgb_ben_tsn_mao_tha_anl_knd_lda_yor_uzb_pol_bos_azi_fbf_vie_mlt_dyu_bem_xho	-0.767712687728187	-1.84799513912881	0.0677813352418612
516	aeg_nor_yor_ukr_mlt_hau_gam_urd_aze_tur_swa_mly_dgb_cze_eng_bsq_prs_sid_swt_cnt_afr_ger_ven_grk_ses_swe_est_cic_bem_fin_dut_tig_geo_scr_lat_arw_ita_amh_amr_krd_hun_moo_bat_rom_mao_jpn_knd_kor_mol_pan_dyu_mcd_tag_ben_sod_sun_mnd_bul_lda_bos_chh_spa_ctl_guj_hin_qcu_alb_glc_slo_bam_wly_por_heb_lit_jav_rus_ewe_svk_xho_ind_tha_owc_tml_tsw_igb_azi_pol_fre_uzb_zul_vie_anl_fbf_akn_tsn	0.015685857727489	0.0369318849501458	0.970618475858904
517	amh_rom_ewe_pol_sod_aeg_hau_lit_azi_aze_tsw_jav_zul_mcd_cze_bsq_por_wly_lda_cnt_svk_pan_ses_ukr_yor_dut_hun_moo_igb_fin_arw_owc_geo_ctl_fre_prs_ita_anl_heb_grk_est_bam_tag_alb_bat_jpn_tml_kor_urd_ger_bem_bos_ind_guj_sid_mao_mnd_bul_swa_nor_gam_mol_eng_spa_hin_qcu_krd_afr_scr_xho_tig_rus_chh_lat_mly_swe_fbf_slo_dgb_sun_tha_amr_knd_ven_dyu_uzb_ben_glc_tur_tsn_vie_mlt_akn_swt_cic	-0.913413419441908	-2.21202680673605	0.02941385605369
518	gam_scr_ewe_prs_anl_chh_amh_ctl_tur_uzb_cic_ind_bam_afr_spa_bsq_eng_tig_swt_cnt_lit_rus_ses_urd_moo_por_est_zul_dgb_hun_ger_wly_geo_slo_mcd_arw_swe_sid_amr_dut_fin_lda_mly_nor_sun_jpn_knd_kor_fre_bos_igb_glc_mao_rom_aeg_tag_mnd_grk_dyu_hin_sod_ukr_mol_krd_lat_qcu_cze_pan_pol_bem_mlt_ita_heb_svk_jav_ben_yor_guj_swa_bat_tha_owc_tml_akn_ven_aze_bul_alb_azi_fbf_vie_hau_xho_tsw_tsn	0.649482528841508	1.5345177729127	0.128297436543438
519	heb_cze_tsn_eng_sid_amh_wly_ukr_uzb_tur_lda_ind_swa_pan_dut_bsq_lat_amr_bam_mnd_pol_afr_dgb_bos_dyu_fre_est_ven_xho_hun_ger_mlt_geo_slo_krd_ita_grk_chh_aeg_ctl_fin_ewe_jav_swe_sun_jpn_tml_kor_mol_alb_tsw_bul_tag_ben_tig_bat_cnt_spa_yor_scr_owc_urd_rom_prs_arw_qcu_lit_hin_glc_bem_anl_por_hau_svk_mao_nor_cic_mcd_fbf_mly_tha_sod_knd_zul_ses_aze_guj_rus_azi_igb_vie_gam_akn_swt_moo	-0.805778318654596	-1.94038996685585	0.0553613077779499
520	mlt_lit_zul_dut_gam_hau_sid_afr_aze_uzb_ses_sun_yor_mcd_grk_bsq_guj_amr_swa_mnd_eng_nor_ven_rus_bem_hin_fin_bam_tsw_hun_slo_owc_geo_krd_cze_glc_bos_amh_wly_ger_est_moo_tag_ben_mly_jpn_knd_kor_por_svk_dgb_lat_bat_pan_aeg_mao_cnt_mol_dyu_rom_tig_pol_ctl_alb_ukr_qcu_fre_bul_scr_fbf_chh_spa_heb_urd_jav_arw_tsn_swe_lda_ind_tha_anl_tml_cic_igb_tur_ita_prs_azi_akn_vie_sod_xho_ewe_swt	-0.091260602892361	-0.214853573606214	0.830351921196959
521	heb_glc_akn_ger_amh_tig_sod_ctl_uzb_aze_zul_ind_bem_eng_slo_bsq_ita_aeg_moo_cnt_mcd_prs_igb_arw_lda_spa_hun_dyu_bam_fin_scr_mlt_geo_guj_hin_nor_urd_gam_hau_pol_est_ewe_bat_krd_mao_jpn_knd_kor_afr_svk_ven_fre_jav_lat_sid_tag_mnd_bos_yor_cze_owc_swe_dut_bul_rom_qcu_lit_ben_ukr_ses_anl_por_wly_grk_mly_pan_tsn_mol_swt_sun_tha_amr_tml_swa_fbf_tur_rus_alb_azi_cic_vie_chh_xho_tsw_dgb	-0.214206601679364	-0.505969911117973	0.614075034572679
522	anl_pan_xho_rom_amh_sod_hau_cze_tur_aze_igb_jav_moo_krd_mol_bsq_nor_chh_tsw_mnd_fre_arw_ven_por_swa_urd_fin_lda_ewe_est_grk_sid_geo_slo_lit_scr_mcd_mlt_amr_afr_hun_dgb_bat_swe_tag_jpn_knd_kor_bul_alb_bem_dut_ind_ger_heb_mly_cnt_ctl_dyu_eng_gam_guj_prs_hin_lat_qcu_rus_ita_ben_ses_wly_pol_tig_bos_sun_glc_swt_spa_cic_mao_tha_aeg_tml_fbf_akn_azi_ukr_svk_uzb_tsn_vie_owc_bam_yor_zul	-0.876469356279416	-2.11796922185878	0.0368448453885992
523	wly_ger_xho_urd_owc_tig_sid_mol_tur_uzb_ven_sun_akn_alb_prs_bsq_grk_chh_lda_mnd_dut_rom_cic_eng_tsn_ctl_hun_ewe_fbf_est_bos_sod_geo_arw_ukr_por_rus_gam_aeg_hin_fin_yor_jav_bul_bat_jpn_tml_kor_swe_guj_tsw_fre_mao_scr_amh_tag_cnt_cze_ses_nor_hau_lit_afr_krd_spa_qcu_pol_ben_mcd_bem_heb_slo_mlt_lat_ind_pan_moo_svk_igb_mly_tha_anl_knd_dgb_zul_azi_ita_glc_aze_dyu_vie_amr_bam_swa_swt	-0.201633965315813	-0.476675384688976	0.634711411198487
524	hau_mol_bam_prs_heb_gam_owc_por_azi_tur_igb_mao_swa_krd_ben_bsq_eng_tig_tsw_mnd_cze_arw_ven_ctl_swt_alb_hun_fbf_cic_est_slo_wly_geo_spa_bos_lat_scr_chh_anl_svk_fin_moo_ind_hin_tag_jpn_knd_kor_urd_ita_dgb_ger_bat_lit_amr_mly_cnt_afr_bem_fre_amh_pan_bul_rus_guj_qcu_pol_ukr_rom_ewe_aeg_glc_sod_dut_jav_mcd_zul_nor_yor_sun_tha_mlt_tml_dyu_ses_aze_swe_grk_uzb_xho_vie_sid_tsn_lda_akn	-0.0541882906100177	-0.127787206131728	0.898593289669871
525	amh_dut_igb_krd_aeg_sod_chh_prs_tur_uzb_ses_ind_dgb_hin_glc_bsq_spa_amr_dyu_mnd_ita_lat_yor_rom_bem_pan_est_tsw_ewe_hun_swe_sid_geo_ger_grk_rus_scr_mlt_tig_slo_fin_ven_bat_mcd_sun_jpn_tml_kor_ben_bos_xho_afr_jav_urd_gam_mao_cnt_guj_moo_nor_anl_cze_lit_ctl_alb_qcu_bul_fre_pol_bam_hau_mol_heb_eng_tag_arw_tsn_svk_lda_mly_tha_owc_knd_zul_fbf_azi_por_ukr_aze_swa_vie_wly_akn_cic_swt	-0.156855138750541	-0.369880057709163	0.712312828150908
526	hau_rus_bem_scr_sod_anl_tig_afr_azi_tur_swt_mly_swa_rom_lit_bsq_nor_aeg_akn_mnd_ben_urd_ses_ita_igb_por_est_tsn_bam_fin_glc_gam_geo_fre_arw_bul_cze_mlt_heb_eng_hun_tsw_mao_pan_sun_jpn_tml_kor_spa_ukr_ewe_lat_bat_ger_amh_tag_cnt_mcd_dgb_svk_amr_alb_hin_dut_prs_qcu_pol_swe_grk_zul_owc_ctl_chh_bos_jav_mol_fbf_krd_ven_ind_tha_wly_knd_lda_xho_uzb_slo_guj_aze_yor_vie_sid_moo_cic_dyu	-0.402150530684091	-0.952788786095194	0.343166932934056
527	gam_lat_lda_lit_hau_wly_amr_por_uzb_aze_swt_sun_tsn_slo_bul_bsq_urd_tig_akn_cnt_arw_glc_xho_grk_swa_dut_hun_dyu_yor_fin_pan_heb_geo_krd_rom_ger_ben_owc_sod_alb_est_tsw_jav_hin_ind_jpn_knd_kor_scr_bos_ses_swe_bat_ctl_anl_mly_mnd_ukr_bem_prs_aeg_eng_ita_mol_cze_qcu_guj_fre_pol_fbf_sid_spa_chh_mcd_mao_afr_bam_svk_dgb_tag_tha_amh_tml_cic_zul_tur_rus_nor_azi_ewe_vie_mlt_moo_ven_igb	0.421219998028624	0.995894360328213	0.321885648648933
528	anl_grk_tsn_glc_wly_sid_mlt_rom_aze_uzb_xho_tag_zul_pol_alb_bsq_lat_amr_swa_mnd_ben_afr_ewe_dut_akn_hin_est_cic_ven_fin_ita_aeg_geo_pan_bos_rus_eng_hau_owc_ukr_hun_dyu_ind_por_mao_jpn_knd_kor_cze_urd_igb_nor_sun_mol_gam_bat_cnt_slo_swt_prs_tig_arw_guj_ger_swe_qcu_krd_fre_bul_moo_chh_scr_heb_mcd_jav_lit_bam_ctl_yor_mly_tha_sod_tml_ses_fbf_azi_spa_svk_tur_tsw_vie_amh_lda_dgb_bem	-0.648012997360567	-1.54964933792041	0.124622158767469
529	hau_krd_fbf_por_anl_amh_sid_bul_azi_tur_cic_jav_lda_svk_nor_bsq_pan_tig_igb_cnt_pol_afr_ewe_guj_zul_glc_hun_swa_ses_fin_ger_mlt_geo_slo_swe_rom_ita_amr_sod_arw_est_moo_tag_bos_mly_jpn_knd_kor_fre_alb_bem_spa_mao_urd_aeg_bat_mnd_prs_ven_lat_gam_scr_mcd_ctl_rus_qcu_grk_ben_lit_bam_wly_cze_chh_hin_ind_ukr_yor_mol_swt_sun_tha_owc_tml_tsw_xho_uzb_dut_eng_aze_dyu_vie_heb_akn_dgb_tsn	-0.00979502743390491	-0.0230937381702922	0.981624978892086
530	wly_ger_igb_rom_sid_amh_sod_por_uzb_azi_dyu_bat_fbf_glc_dut_bsq_pol_gam_dgb_cnt_lit_bul_swa_cze_ses_grk_hun_ven_lda_est_lat_chh_geo_pan_alb_bos_prs_anl_heb_rus_fin_cic_tag_mol_mao_jpn_knd_kor_guj_arw_tsn_nor_jav_spa_tig_mly_mnd_urd_zul_hin_aeg_svk_ben_scr_mcd_qcu_ita_slo_fre_bam_mlt_ctl_hau_swe_ind_eng_moo_afr_tsw_sun_tha_owc_tml_ewe_yor_tur_krd_ukr_aze_bem_vie_amr_akn_xho_swt	0.278674255111541	0.656674996100546	0.513011593152855
531	aeg_guj_tsn_pan_tig_anl_amh_nor_uzb_tur_dgb_bat_tsw_eng_alb_bsq_ukr_amr_ven_cnt_mol_ctl_igb_lit_ewe_spa_fin_bam_swt_est_lat_owc_geo_arw_rus_swe_krd_chh_wly_ita_hun_dyu_mly_fre_sun_jpn_knd_kor_mcd_hin_fbf_bos_mao_urd_hau_tag_mnd_rom_zul_bul_heb_pol_ben_scr_por_qcu_glc_cze_ger_cic_sod_prs_sid_grk_jav_afr_ses_svk_moo_ind_tha_gam_tml_yor_lda_aze_slo_dut_azi_akn_vie_mlt_bem_swa_xho	-0.0254898746636249	-0.0600357773502903	0.952255962967769
532	mlt_urd_xho_lit_hau_tig_anl_afr_uzb_azi_zul_jav_moo_ita_hin_bsq_pol_sid_yor_mnd_fre_scr_swt_pan_akn_spa_fin_dyu_cic_est_krd_owc_geo_por_slo_lat_swe_sod_amh_ger_hun_tsw_bat_bul_mly_jpn_knd_kor_cze_rus_dgb_mcd_sun_glc_chh_mao_cnt_ben_ewe_dut_aeg_nor_prs_alb_grk_qcu_guj_svk_ukr_ses_heb_eng_wly_ctl_ind_arw_lda_rom_bem_tag_tha_amr_tml_ven_tsn_aze_bos_mol_tur_fbf_vie_gam_swa_bam_igb	0.144838918446622	0.341332355405053	0.733623390310025
533	gam_swe_bem_glc_wly_heb_sod_lit_aze_tur_cic_tag_tsn_grk_ctl_bsq_rom_owc_swa_mnd_mcd_afr_igb_rus_ven_ben_fin_zul_fbf_est_slo_amh_geo_mol_hin_ger_scr_tig_amr_bul_hun_lda_mao_por_ind_jpn_knd_kor_guj_urd_ewe_krd_jav_svk_chh_sun_cnt_lat_ses_nor_aeg_spa_arw_fre_prs_qcu_cze_eng_pol_bam_hau_bos_anl_pan_mly_ita_swt_dut_moo_bat_tha_sid_tml_xho_dgb_uzb_alb_ukr_azi_dyu_vie_mlt_yor_akn_tsw	0.471464860538369	1.11275369192876	0.268682253072739
534	sod_pol_yor_svk_mlt_amr_anl_grk_tur_uzb_cic_bat_dgb_fre_ita_bsq_prs_sid_ven_mnd_lit_krd_ewe_por_bam_pan_hun_swt_ses_est_dut_aeg_geo_hin_scr_ben_lat_amh_heb_nor_fin_bem_mao_alb_sun_jpn_knd_kor_guj_glc_fbf_ger_jav_eng_wly_tag_cnt_rom_dyu_mcd_owc_spa_afr_cze_ukr_qcu_ctl_rus_arw_swa_hau_slo_chh_bul_mly_urd_xho_mol_moo_ind_tha_gam_tml_akn_tsw_aze_swe_bos_azi_zul_vie_tig_tsn_igb_lda	-0.730073501745212	-1.75163944719568	0.0831324561474886
535	heb_pan_bem_arw_gam_amr_tig_svk_azi_tur_tsn_tag_zul_lat_ctl_bsq_nor_sod_cic_mnd_bos_krd_tsw_ukr_swt_eng_hun_dgb_ven_fin_ita_wly_geo_mcd_scr_mol_rom_mlt_anl_glc_est_xho_jav_pol_ind_jpn_knd_kor_ger_fre_ses_ben_bat_rus_hau_sun_cnt_spa_dyu_cze_owc_guj_hin_prs_afr_qcu_swe_urd_alb_yor_amh_slo_sid_dut_mao_lit_bam_grk_fbf_mly_tha_aeg_tml_swa_lda_uzb_bul_por_aze_ewe_vie_chh_moo_akn_igb	-0.732487398164609	-1.75234455232113	0.0830104981526708
536	owc_ukr_tsw_bos_sod_amh_anl_arw_uzb_tur_lda_sun_dgb_hin_eng_bsq_ita_sid_yor_cnt_lit_fre_ven_mol_swt_urd_fin_ewe_cic_est_prs_aeg_geo_cze_dut_svk_grk_heb_tig_glc_hun_moo_ind_ger_tag_jpn_knd_kor_mcd_spa_akn_por_mao_rus_hau_mly_mnd_slo_dyu_lat_chh_pol_pan_alb_nor_qcu_rom_guj_krd_bem_amr_afr_gam_bul_bat_ben_ses_scr_xho_jav_tha_mlt_tml_tsn_zul_azi_swe_ctl_aze_bam_vie_wly_swa_igb_fbf	-0.181976320187595	-0.429755392229745	0.668367685719748
537	tig_arw_ven_hin_hau_chh_aeg_ben_aze_azi_fbf_sun_dgb_bul_krd_bsq_alb_heb_igb_cnt_rom_slo_ses_pan_tsn_dut_fin_tsw_cic_est_swe_sod_geo_guj_afr_nor_bos_amr_mlt_eng_hun_xho_tag_fre_bat_jpn_knd_kor_por_ukr_yor_ctl_ind_rus_sid_jav_mnd_ger_lda_lit_wly_ita_spa_mcd_prs_qcu_pol_scr_svk_swa_amh_mol_anl_cze_mao_grk_akn_lat_dyu_mly_tha_owc_tml_zul_bem_tur_glc_urd_uzb_moo_vie_gam_swt_bam_ewe	-0.289875673241609	-0.684771085446039	0.495191477712015
538	chh_alb_tsw_bul_wly_sid_aeg_cze_tur_azi_fbf_mao_yor_rom_pol_bsq_mcd_mlt_swt_mnd_ben_hin_ven_krd_moo_swe_fin_dyu_swa_est_rus_heb_geo_ita_glc_scr_spa_gam_owc_lit_hun_bem_ind_urd_tag_jpn_tml_kor_slo_lat_igb_ger_mly_guj_hau_jav_cnt_eng_ses_pan_amh_arw_ukr_prs_svk_qcu_dut_bos_fre_zul_amr_nor_anl_por_bat_mol_bam_grk_lda_sun_tha_sod_knd_dgb_xho_uzb_afr_ctl_aze_tsn_vie_tig_cic_akn_ewe	0.149767611909626	0.352264996125748	0.725436558414102
539	sod_pan_ewe_lit_hau_sid_gam_eng_tur_uzb_bem_tag_dgb_spa_scr_bsq_ger_tig_xho_cnt_nor_cze_swa_fre_yor_slo_est_cic_bam_hun_alb_amh_geo_rus_ctl_krd_svk_aeg_amr_ukr_fin_swt_mao_afr_jav_jpn_tml_kor_prs_mol_moo_guj_ind_swe_mlt_sun_mnd_rom_ses_ita_chh_bos_lat_urd_pol_qcu_ben_glc_hin_fbf_wly_dut_owc_mcd_bat_arw_ven_grk_igb_mly_tha_heb_knd_akn_tsn_azi_bul_por_aze_lda_vie_anl_dyu_tsw_zul	-0.764800916835542	-1.84009487795862	0.0689438230280748
540	sod_cze_xho_afr_heb_amh_amr_grk_uzb_aze_moo_bat_lda_ukr_rus_bsq_rom_gam_bem_cnt_por_lit_tsn_ctl_ven_spa_hun_bam_fbf_est_pol_tig_geo_eng_guj_alb_fre_wly_mlt_swe_fin_dgb_tag_svk_sun_jpn_tml_kor_glc_pan_cic_krd_mao_prs_aeg_jav_mnd_scr_igb_mcd_anl_ben_slo_lat_urd_qcu_dut_ger_bul_zul_sid_hin_chh_mol_mly_nor_ses_ita_tsw_ind_tha_owc_knd_dyu_akn_azi_arw_bos_tur_swa_vie_hau_swt_ewe_yor	0.00912419139904415	0.021478745476546	0.982909774752282
541	anl_bul_bam_grk_sod_owc_tig_urd_aze_uzb_tsn_sun_swt_bos_lat_bsq_guj_gam_xho_cnt_mcd_swe_swa_glc_ses_svk_fin_fbf_zul_hun_krd_aeg_geo_rom_arw_pan_pol_heb_amh_ger_est_yor_jav_cze_ind_jpn_tml_kor_afr_mol_igb_rus_bat_por_wly_tag_mnd_scr_ven_spa_hau_alb_eng_ukr_prs_qcu_nor_ctl_hin_moo_amr_fre_sid_ben_mly_dut_akn_slo_tsw_mao_tha_mlt_knd_ewe_dyu_azi_lit_ita_tur_cic_vie_chh_dgb_bem_lda	-0.640808578424083	-1.53273407372902	0.128736260336628
542	amh_arw_ses_grk_owc_gam_heb_spa_aze_azi_bem_jav_zul_por_bos_bsq_lit_aeg_lda_mnd_alb_hin_dgb_lat_swa_mol_est_fbf_moo_fin_bul_chh_geo_ukr_pan_mcd_svk_wly_sod_ben_hun_swt_ind_ctl_bat_jpn_knd_kor_eng_slo_igb_scr_mly_cze_sid_sun_cnt_ita_ewe_nor_amr_rom_urd_krd_glc_qcu_guj_afr_dut_tsw_mlt_pol_hau_swe_mao_ger_dyu_prs_bam_tag_tha_anl_tml_ven_tsn_tur_rus_fre_uzb_xho_vie_tig_cic_yor_akn	-0.285984996489407	-0.675747550591709	0.500877838761822
543	mlt_bul_xho_rus_amr_aeg_owc_slo_tur_uzb_swt_sun_akn_por_ukr_bsq_mcd_hau_tsn_cnt_ger_spa_cic_eng_ses_urd_hun_ven_igb_est_mol_gam_geo_ctl_grk_alb_cze_heb_tig_lat_fin_bam_jav_krd_mao_jpn_knd_kor_ita_hin_bem_nor_ind_pan_chh_bat_mnd_ben_fbf_prs_sid_scr_arw_fre_lit_qcu_afr_dut_pol_dyu_wly_svk_amh_bos_tag_rom_ewe_swe_tsw_mly_tha_sod_tml_yor_zul_azi_guj_glc_aze_moo_vie_anl_dgb_lda_swa	-1.13334351168484	-2.7859363491369	0.00646884155773834
544	mlt_nor_lda_lat_gam_anl_hau_ctl_aze_uzb_swa_mao_tsw_ukr_bos_bsq_pan_amr_fbf_mnd_mol_arw_ewe_cze_yor_swe_hun_ven_dyu_est_mcd_heb_geo_ben_scr_prs_afr_aeg_chh_spa_fin_bem_mly_hin_ind_jpn_tml_kor_fre_dut_zul_alb_sun_glc_tig_tag_cnt_krd_dgb_urd_owc_ger_eng_svk_grk_qcu_por_lit_guj_swt_sid_slo_amh_rom_bat_ita_xho_rus_akn_jav_tha_sod_knd_tsn_igb_azi_bul_pol_tur_cic_vie_wly_moo_ses_bam	-0.601361197156804	-1.43632171042821	0.154266242610407
545	amh_slo_fbf_arw_aeg_owc_gam_lit_uzb_azi_bam_mly_tsw_pan_mol_bsq_urd_heb_cic_cnt_afr_ben_dyu_scr_moo_dut_est_ewe_zul_hun_glc_sod_geo_fre_swe_bul_grk_hau_amr_por_fin_igb_tag_bos_ind_jpn_knd_kor_ctl_guj_ses_pol_jav_spa_chh_mao_mnd_ita_swt_prs_wly_krd_eng_lat_ukr_qcu_ger_alb_nor_swa_mlt_svk_tig_hin_sun_cze_dgb_rus_bem_bat_tha_sid_tml_ven_lda_tur_rom_mcd_aze_xho_vie_anl_tsn_yor_akn	-0.348398422652142	-0.825323468749462	0.411300029160111
546	wly_lit_cic_por_sod_amr_mlt_pan_uzb_tur_dyu_mly_swt_eng_swe_bsq_cze_heb_bem_cnt_ukr_urd_igb_rom_zul_scr_est_tsw_xho_fin_grk_chh_geo_krd_hin_prs_mol_anl_sid_glc_hun_yor_ind_ben_tag_jpn_knd_kor_afr_ita_bam_rus_sun_ger_tig_bat_mnd_ctl_swa_alb_aeg_pol_spa_guj_bos_qcu_arw_slo_lat_ewe_hau_nor_owc_dut_mao_mcd_akn_svk_dgb_jav_tha_gam_tml_fbf_tsn_azi_bul_fre_aze_moo_vie_amh_lda_ses_ven	0.0783781906847846	0.184587650957048	0.853954398446526
547	aeg_bos_zul_ita_gam_amr_owc_swe_azi_aze_fbf_sun_ses_pan_cze_bsq_arw_anl_ewe_mnd_por_hin_swt_eng_igb_ger_hun_bem_lda_fin_pol_hau_geo_mcd_rus_fre_ukr_sid_heb_grk_est_dgb_jav_bul_mao_jpn_tml_kor_nor_mol_tsw_krd_tag_spa_tig_bat_cnt_slo_cic_guj_sod_urd_ctl_scr_lat_qcu_lit_prs_dut_moo_chh_glc_amh_rom_mly_svk_bam_ben_xho_ind_tha_mlt_knd_akn_ven_tur_alb_afr_uzb_tsn_vie_wly_dyu_yor_swa	-0.934112181761008	-2.27006675974714	0.0255130043323117
548	tig_slo_ses_por_sod_owc_hau_ita_azi_aze_yor_ind_fbf_arw_bos_bsq_alb_gam_bam_cnt_lit_guj_akn_ukr_igb_nor_fin_swa_tsn_est_grk_wly_geo_prs_pol_lat_urd_amr_sid_hin_hun_ewe_bat_eng_jav_jpn_knd_kor_spa_scr_cic_glc_mly_rus_aeg_tag_mnd_cze_dyu_ger_amh_ctl_ben_krd_fre_qcu_mol_mcd_svk_xho_mlt_bul_anl_pan_mao_rom_tsw_dut_bem_sun_tha_heb_tml_zul_lda_uzb_afr_swe_tur_swt_vie_chh_ven_dgb_moo	0.6384439453785	1.50916674368068	0.134646186990094
549	tig_hin_swa_arw_owc_amr_gam_guj_uzb_tur_dyu_mao_ewe_glc_pol_bsq_lat_heb_bem_mnd_alb_fre_lda_ben_ses_rus_est_dgb_tsw_hun_ukr_mlt_geo_bos_krd_bul_eng_sod_chh_ita_fin_xho_bat_cze_jav_jpn_tml_kor_svk_grk_bam_rom_ind_lit_wly_mly_cnt_mol_cic_ger_aeg_por_scr_urd_slo_qcu_nor_prs_swe_fbf_hau_mcd_anl_spa_tag_ctl_ven_afr_swt_sun_tha_amh_knd_zul_tsn_aze_dut_pan_azi_yor_vie_sid_moo_igb_akn	-0.0631927706801432	-0.148900125308455	0.881954846394071
550	heb_scr_fbf_pan_aeg_chh_wly_nor_uzb_azi_tsn_sun_ewe_dut_lit_bsq_bul_amr_dyu_cnt_svk_fre_zul_urd_bam_bos_fin_swt_bem_hun_ctl_sod_geo_hin_glc_ger_ita_mlt_amh_swe_est_akn_mly_eng_bat_jpn_knd_kor_mcd_guj_lda_ben_mao_slo_owc_ind_mnd_arw_ven_cze_tig_afr_mol_rom_grk_qcu_ukr_spa_prs_cic_anl_krd_gam_rus_tag_alb_yor_por_xho_jav_tha_hau_tml_tsw_swa_aze_lat_pol_tur_dgb_vie_sid_igb_moo_ses	-0.104864714661376	-0.247038732831294	0.80542277400362
551	wly_rom_fbf_krd_amr_sod_sid_rus_uzb_azi_ven_tag_igb_prs_cze_bsq_bul_gam_bem_cnt_arw_dut_xho_scr_cic_pol_fin_lda_akn_hun_lat_owc_geo_ger_alb_fre_nor_mlt_anl_mol_est_zul_sun_lit_ind_jpn_tml_kor_swe_urd_yor_ita_bat_ukr_tig_mao_mnd_slo_swa_pan_chh_grk_glc_ben_hin_qcu_spa_mcd_svk_tsn_aeg_bos_hau_afr_jav_eng_ewe_ctl_bam_mly_tha_heb_knd_moo_swt_tur_guj_por_aze_tsw_vie_amh_ses_dgb_dyu	-0.298841148613219	-0.706671419479709	0.481537507419149
552	sid_rom_xho_ben_gam_amr_hau_dut_uzb_tur_tsn_tag_bam_svk_spa_bsq_eng_aeg_moo_mnd_prs_urd_fbf_arw_yor_fre_hun_tsw_ses_fin_swe_owc_geo_mcd_afr_alb_krd_chh_sod_rus_est_dgb_sun_bos_ind_jpn_knd_kor_pol_mol_zul_lat_mly_hin_heb_jav_cnt_nor_dyu_lit_anl_scr_ita_slo_por_qcu_cze_ctl_ger_igb_tig_guj_mlt_grk_mao_bul_swt_ukr_cic_bat_tha_amh_tml_lda_akn_azi_pan_glc_aze_ven_vie_wly_ewe_swa_bem	0.364825593330333	0.859633171562634	0.392201786284248
553	owc_spa_bem_alb_mlt_sod_tig_slo_uzb_tur_fbf_ind_igb_swe_lat_bsq_urd_anl_ven_cnt_ben_cze_cic_arw_lda_svk_hun_akn_swa_est_ita_wly_geo_lit_nor_ger_ukr_amh_aeg_krd_fin_tsn_tag_pan_mly_jpn_knd_kor_por_mcd_swt_dut_bat_afr_heb_jav_mnd_fre_tsw_pol_hau_grk_scr_bul_mol_qcu_rom_prs_ctl_bam_gam_eng_amr_bos_sun_guj_moo_glc_ses_mao_tha_sid_tml_dyu_yor_aze_rus_hin_azi_dgb_vie_chh_xho_zul_ewe	-0.148999690948235	-0.35137273245319	0.726103545078623
554	wly_lit_fbf_urd_sid_heb_mlt_alb_tur_azi_xho_bat_yor_dut_nor_bsq_bos_amr_ven_mnd_por_lat_tsw_pan_ses_grk_fin_tsn_dyu_hun_eng_chh_geo_cze_guj_ukr_afr_amh_gam_slo_est_swa_sun_krd_jav_jpn_knd_kor_ben_rus_swt_rom_ind_scr_owc_mly_cnt_spa_ewe_mol_sod_bul_ger_arw_ctl_qcu_prs_hin_svk_dgb_tig_ita_anl_fre_mao_glc_akn_mcd_zul_tag_tha_aeg_tml_moo_igb_uzb_pol_swe_aze_bam_vie_hau_bem_lda_cic	-0.172036349719734	-0.405507633885635	0.686035793940625
555	heb_alb_cic_ben_sid_amh_amr_dut_uzb_tur_tsn_sun_ses_rom_glc_bsq_arw_anl_igb_cnt_hin_por_yor_rus_swt_slo_hun_fbf_ven_est_ger_tig_geo_svk_bos_mcd_krd_wly_gam_ctl_fin_swa_jav_eng_bat_jpn_tml_kor_lit_lat_bem_urd_ind_guj_aeg_mly_mnd_cze_dyu_spa_mlt_bul_pol_swe_nor_qcu_prs_fre_scr_ewe_chh_pan_hau_ita_tag_ukr_lda_mol_dgb_mao_tha_sod_knd_moo_xho_aze_grk_afr_azi_tsw_vie_owc_akn_bam_zul	0.0440584648249111	0.103612149927578	0.917700254760691
556	chh_rom_lda_pol_tig_sod_amh_bos_aze_uzb_ewe_sun_dgb_pan_guj_bsq_mol_mlt_igb_cnt_ben_ukr_moo_mcd_tsw_bul_hun_cic_swa_fin_arw_amr_geo_spa_slo_por_scr_wly_anl_glc_est_yor_jav_ctl_mao_jpn_knd_kor_afr_urd_ven_svk_ind_alb_sid_tag_mnd_ger_bem_grk_gam_eng_swe_lit_dut_qcu_ita_rus_fre_zul_owc_hin_hau_cze_bat_prs_fbf_krd_bam_mly_tha_aeg_tml_tsn_xho_tur_lat_nor_azi_ses_vie_heb_swt_dyu_akn	-0.911023014225673	-2.20556598292639	0.029878799149827
557	owc_afr_zul_fre_sid_tig_aeg_guj_uzb_aze_ven_mly_moo_pol_mcd_bsq_spa_amh_akn_cnt_urd_swe_bem_mol_fbf_eng_fin_dyu_bam_est_rus_gam_geo_lit_bos_cze_rom_chh_heb_slo_hun_igb_tag_ukr_bat_jpn_tml_kor_hin_svk_ewe_ita_mao_ctl_amr_jav_mnd_dut_swt_grk_hau_por_alb_glc_prs_qcu_nor_krd_lat_yor_sod_bul_mlt_scr_ind_ben_dgb_arw_lda_sun_tha_wly_knd_xho_tsn_azi_ger_pan_tur_tsw_vie_anl_cic_swa_ses	0.386690770589913	0.911044410711854	0.364627352947683
558	sod_nor_tsn_fre_wly_heb_hau_ger_azi_uzb_tsw_mao_akn_spa_ita_bsq_lit_sid_bam_mnd_lat_alb_ewe_prs_moo_rom_fin_dgb_lda_est_grk_tig_geo_pol_pan_mol_scr_aeg_chh_ben_hun_swa_mly_hin_ind_jpn_knd_kor_krd_por_fbf_ctl_jav_mcd_mlt_tag_cnt_dut_zul_ukr_owc_afr_urd_slo_bul_qcu_eng_swe_arw_igb_gam_guj_anl_rus_bat_glc_ses_svk_dyu_sun_tha_amr_tml_ven_cic_tur_bos_cze_aze_bem_vie_amh_yor_xho_swt	0.209301472158807	0.492538798184103	0.623499318371174
559	hau_alb_yor_lat_chh_amh_wly_lit_aze_azi_ven_jav_dyu_arw_ger_bsq_mcd_tig_tsw_cnt_swe_ukr_ses_dut_moo_pol_est_dgb_bem_fin_hin_sod_geo_pan_eng_cze_fre_anl_owc_slo_hun_cic_mao_mol_sun_jpn_tml_kor_grk_scr_lda_krd_ind_rom_mlt_tag_mnd_spa_bam_bul_sid_bos_ben_svk_guj_qcu_prs_urd_ctl_igb_amr_nor_gam_rus_bat_glc_zul_por_tsn_mly_tha_heb_knd_xho_ewe_tur_ita_afr_uzb_swa_vie_aeg_fbf_swt_akn	-0.168063486527316	-0.396889222255988	0.692358476483332
560	aeg_bul_dyu_cze_gam_chh_sod_pan_aze_uzb_xho_ind_tsw_afr_swe_bsq_mol_owc_tsn_mnd_alb_ctl_bam_ukr_moo_fre_hun_cic_igb_est_glc_amh_geo_arw_lit_rom_grk_tig_heb_eng_fin_ven_jav_mcd_mao_jpn_tml_kor_pol_urd_dgb_svk_sun_spa_sid_bat_cnt_rus_ses_prs_mlt_scr_krd_nor_por_qcu_dut_slo_ger_fbf_anl_bos_amr_lat_tag_ben_swt_hin_lda_mly_tha_hau_knd_zul_swa_tur_guj_ita_azi_ewe_vie_wly_yor_bem_akn	-0.205473061370927	-0.48487086908603	0.628908077555246
561	mlt_mol_fbf_grk_owc_sid_wly_lat_uzb_tur_dyu_jav_xho_ita_swe_bsq_scr_aeg_yor_mnd_prs_por_ven_pan_tsw_urd_fin_swt_moo_est_fre_heb_geo_hin_pol_krd_bul_sod_anl_slo_hun_ewe_mly_guj_bat_jpn_knd_kor_ctl_glc_bam_eng_ind_svk_amh_tag_cnt_cze_igb_rom_hau_rus_arw_ger_dut_qcu_ben_alb_lit_bem_amr_spa_gam_mcd_sun_bos_cic_afr_ses_mao_tha_tig_tml_tsn_lda_azi_nor_ukr_aze_dgb_vie_chh_akn_swa_zul	-0.413547063092188	-0.979832277270093	0.329710994158181
562	tig_ita_zul_fre_amr_anl_mlt_svk_uzb_aze_ses_tag_ewe_por_scr_bsq_pol_hau_dgb_mnd_ben_grk_akn_eng_fbf_bul_est_bem_tsw_hun_guj_heb_geo_nor_glc_cze_ger_gam_sid_prs_fin_bam_jav_rus_mao_jpn_tml_kor_ctl_spa_yor_pan_sun_slo_wly_ind_cnt_rom_igb_bos_amh_urd_krd_lit_alb_qcu_dut_mcd_arw_xho_chh_hin_sod_ukr_mly_afr_tsn_swe_lda_bat_tha_owc_knd_swa_dyu_tur_lat_mol_azi_cic_vie_aeg_ven_moo_swt	-0.70205954912415	-1.68615596047198	0.095117981868677
563	mlt_ctl_dyu_lit_sid_aeg_wly_fre_aze_tur_fbf_mao_akn_bul_mol_bsq_ukr_amr_yor_mnd_bos_arw_cic_scr_bem_svk_hun_zul_igb_est_glc_hau_geo_guj_spa_grk_rom_tig_sod_por_fin_lda_jav_dut_tag_jpn_knd_kor_alb_pol_ven_ben_mly_mcd_heb_sun_cnt_hin_ewe_slo_gam_nor_lat_ger_rus_qcu_eng_swe_krd_tsn_owc_pan_amh_cze_bat_ita_xho_afr_bam_ind_tha_anl_tml_swa_moo_uzb_prs_urd_azi_swt_vie_chh_dgb_tsw_ses	-0.733300527436784	-1.76458890172644	0.0809160532574304
564	mlt_eng_ses_lat_anl_wly_amr_dut_uzb_aze_akn_jav_moo_mol_spa_bsq_pol_amh_dgb_mnd_ukr_ben_swt_arw_tsw_rus_est_lda_cic_fin_por_owc_geo_glc_grk_scr_bul_hau_chh_guj_hun_tsn_mly_krd_ind_jpn_knd_kor_nor_ctl_yor_urd_tag_cze_sod_sun_cnt_swe_igb_alb_heb_prs_ita_ger_afr_qcu_hin_slo_lit_ewe_gam_mcd_sid_fre_mao_pan_dyu_bos_swa_bat_tha_aeg_tml_xho_bem_azi_svk_rom_tur_zul_vie_tig_fbf_ven_bam	-0.176452956562882	-0.416006073890089	0.678363981209715
565	sid_por_ven_ita_tig_owc_aeg_glc_aze_tur_swt_mly_swa_mcd_eng_bsq_mol_heb_lda_cnt_pol_grk_yor_ben_moo_nor_fin_dgb_fbf_est_bos_amh_geo_swe_lat_bul_rus_mlt_wly_scr_hun_bem_jav_rom_ind_jpn_knd_kor_guj_afr_ses_prs_bat_dut_hau_tag_mnd_krd_dyu_hin_gam_spa_alb_urd_svk_qcu_arw_lit_ukr_akn_anl_fre_amr_cze_sun_pan_tsn_ctl_cic_mao_tha_chh_tml_igb_tsw_uzb_slo_ger_azi_bam_vie_sod_zul_xho_ewe	-0.203962176980629	-0.48242549458534	0.630637265055693
566	sod_krd_moo_urd_amh_mlt_sid_bos_aze_azi_dyu_bat_igb_mcd_ctl_bsq_cze_owc_cic_mnd_eng_grk_yor_afr_dgb_lit_fin_bam_fbf_hun_ukr_tig_geo_alb_swe_prs_slo_wly_aeg_ger_est_lda_mao_spa_tag_jpn_tml_kor_svk_rom_zul_arw_mly_por_hau_sun_cnt_rus_tsn_nor_amr_hin_pan_lat_glc_qcu_guj_scr_bul_xho_chh_mol_gam_ita_jav_dut_ses_ben_tsw_ind_tha_heb_knd_swa_akn_tur_pol_fre_uzb_ven_vie_anl_bem_swt_ewe	-0.921386216366684	-2.2395768838156	0.0275015288571309
567	anl_grk_ses_alb_mlt_tig_sod_mol_tur_uzb_igb_bat_fbf_dut_cze_bsq_slo_gam_ven_mnd_nor_pan_swt_pol_cic_afr_est_dyu_moo_hun_lit_owc_geo_bos_urd_spa_guj_heb_chh_rus_fin_xho_sun_ukr_ind_jpn_tml_kor_fre_arw_lda_ger_mly_por_amr_jav_cnt_ben_ewe_eng_wly_bul_ctl_krd_scr_qcu_svk_swe_lat_akn_amh_prs_hau_glc_tag_mcd_dgb_rom_swa_mao_tha_sid_knd_tsw_bem_aze_hin_ita_azi_zul_vie_aeg_bam_yor_tsn	-0.39097298376905	-0.927387712470997	0.356125845634149
568	owc_ctl_swa_pol_mlt_sod_amr_rom_aze_tur_swt_mly_zul_lat_scr_bsq_ita_aeg_igb_cnt_svk_prs_tsn_mol_akn_lit_est_cic_yor_fin_grk_amh_geo_ukr_por_nor_hin_wly_chh_ben_hun_bam_mao_glc_jav_jpn_knd_kor_spa_afr_bem_alb_tag_cze_tig_bat_mnd_krd_lda_fre_anl_mcd_ger_guj_bos_qcu_arw_pan_swe_fbf_heb_rus_sid_slo_sun_bul_dgb_dut_ses_ind_tha_gam_tml_xho_ewe_uzb_urd_eng_azi_ven_vie_hau_dyu_moo_tsw	0.499349300364099	1.18009817528802	0.240970893396003
569	amh_mcd_ses_rus_heb_owc_sid_cze_uzb_azi_moo_sun_swa_svk_rom_bsq_mol_hau_swt_cnt_dut_nor_ven_spa_akn_prs_est_ewe_cic_fin_grk_amr_geo_eng_arw_pan_afr_wly_sod_krd_hun_fbf_jav_slo_mly_jpn_tml_kor_lat_ben_igb_lit_mao_por_gam_tag_mnd_fre_tsw_hin_aeg_swe_ukr_bos_bul_qcu_ger_scr_glc_bam_anl_ita_tig_pol_bat_alb_bem_urd_lda_ind_tha_chh_knd_tsn_yor_aze_guj_ctl_tur_dyu_vie_mlt_xho_dgb_zul	0.245889900558083	0.580130656045976	0.563229456082848
570	amr_rom_swt_dut_owc_amh_heb_alb_aze_uzb_tsw_tag_bem_ukr_prs_bsq_urd_sod_yor_mnd_arw_por_fbf_cze_igb_nor_est_zul_cic_hun_fre_chh_geo_eng_pan_swe_mcd_hau_anl_rus_fin_moo_bat_spa_jav_jpn_tml_kor_guj_bul_dgb_slo_mly_lit_aeg_ind_cnt_ger_bam_ita_sid_hin_bos_grk_scr_qcu_afr_mol_ben_lda_gam_glc_tig_svk_sun_krd_ven_pol_dyu_mao_tha_wly_knd_ewe_xho_azi_ctl_lat_tur_swa_vie_mlt_akn_tsn_ses	-0.409248913065705	-0.971556888150299	0.333791185888253
571	wly_krd_akn_fre_sid_anl_sod_svk_tur_aze_cic_mao_xho_hin_slo_bsq_afr_heb_lda_cnt_por_guj_dyu_mcd_zul_prs_hun_yor_tsn_fin_urd_amh_geo_dut_bul_ctl_ben_aeg_gam_swe_est_bam_mly_scr_ind_jpn_tml_kor_grk_lit_swt_nor_tag_mol_mlt_bat_mnd_pol_swa_cze_tig_ukr_lat_ger_eng_qcu_glc_spa_rom_ven_owc_pan_hau_rus_jav_ita_fbf_arw_moo_sun_tha_amr_knd_igb_dgb_azi_bos_alb_uzb_tsw_vie_chh_ses_bem_ewe	-0.147968727356992	-0.349028275100727	0.727857083271781
572	tig_pol_lda_svk_hau_gam_wly_rus_tur_aze_ses_bat_yor_ger_urd_bsq_por_aeg_ven_mnd_fre_bul_igb_nor_swt_grk_hun_swa_moo_fin_rom_amr_geo_ita_mol_slo_arw_anl_chh_hin_est_fbf_mly_lat_jav_jpn_tml_kor_eng_ben_cic_dut_ind_prs_sid_sun_cnt_ukr_xho_guj_amh_krd_spa_swe_ctl_qcu_bos_alb_pan_tsw_heb_mcd_mlt_afr_tag_scr_dyu_cze_tsn_mao_tha_owc_knd_zul_bam_azi_glc_lit_uzb_akn_vie_sod_dgb_bem_ewe	-0.4119182812265	-0.97759525861581	0.330810708388512
573	chh_por_yor_krd_amr_gam_aeg_bos_aze_azi_ven_tag_swa_ger_lat_bsq_mcd_tig_tsw_mnd_arw_pan_moo_ctl_dyu_scr_fin_ses_swt_hun_ukr_hau_geo_guj_svk_urd_ita_heb_mlt_pol_est_zul_jav_mol_ind_jpn_knd_kor_bul_glc_bem_hin_bat_spa_wly_mao_cnt_ben_ewe_slo_sod_afr_alb_eng_prs_qcu_cze_lit_rus_tsn_sid_grk_owc_fre_sun_rom_bam_dut_cic_mly_tha_amh_tml_akn_dgb_uzb_swe_nor_tur_fbf_vie_anl_lda_xho_igb	-0.666366197213149	-1.59791185916025	0.113454889148929
574	sod_guj_moo_eng_aeg_wly_amh_por_uzb_aze_ewe_jav_yor_hin_rus_bsq_cze_mlt_cic_mnd_ctl_krd_ses_slo_dgb_prs_fin_igb_akn_est_lit_hau_geo_spa_fre_scr_dut_amr_anl_afr_hun_ven_ind_glc_tag_jpn_knd_kor_arw_bos_lda_ita_bat_grk_heb_sun_cnt_mcd_dyu_ger_chh_swe_svk_pan_lat_qcu_alb_bul_rom_zul_sid_ben_gam_urd_mly_mol_bam_nor_fbf_mao_tha_owc_tml_tsw_xho_tur_ukr_pol_azi_swa_vie_tig_tsn_swt_bem	-0.661104314949988	-1.58705338309289	0.11589489919358
575	hau_lat_xho_swe_tig_owc_mlt_rom_aze_uzb_ewe_mly_swa_hin_ctl_bsq_pol_heb_dgb_mnd_krd_eng_ven_bul_ses_pan_est_swt_dyu_hun_svk_gam_geo_grk_ger_mcd_urd_aeg_amh_afr_fin_bam_tag_ukr_ind_jpn_tml_kor_scr_lit_igb_rus_jav_fre_amr_bat_cnt_glc_fbf_prs_sid_nor_guj_dut_arw_qcu_ita_slo_ben_yor_chh_mol_anl_por_mao_alb_bem_bos_lda_sun_tha_wly_knd_tsn_moo_azi_spa_cze_tur_akn_vie_sod_zul_cic_tsw	-0.205884509951777	-0.485913923537966	0.628171134858478
576	tig_ben_cic_urd_wly_anl_gam_hin_tur_uzb_zul_bat_tsw_krd_rom_bsq_grk_mlt_bem_cnt_lit_spa_swa_alb_akn_rus_fin_igb_tsn_est_cze_amr_geo_scr_prs_swe_svk_amh_sid_pan_hun_dgb_jav_guj_sun_jpn_knd_kor_glc_fre_fbf_ger_ind_ctl_hau_mao_mnd_ita_ewe_mcd_sod_slo_dut_nor_eng_qcu_afr_arw_bul_lda_aeg_ukr_chh_lat_mly_pol_moo_por_swt_tag_tha_heb_tml_dyu_ven_azi_mol_bos_aze_yor_vie_owc_xho_ses_bam	-0.362491503014397	-0.859155329134545	0.392463964858171
577	owc_nor_tsn_bul_hau_gam_amh_scr_tur_azi_tsw_jav_swa_krd_eng_bsq_urd_tig_yor_mnd_glc_arw_igb_mol_lda_pan_hun_dyu_moo_est_rus_anl_geo_slo_mcd_hin_prs_chh_sid_por_fin_xho_ind_bos_sun_jpn_knd_kor_afr_rom_swt_ita_mly_ger_wly_mao_cnt_fre_akn_pol_heb_grk_cze_ben_guj_qcu_svk_swe_ctl_zul_amr_dut_mlt_lat_tag_lit_fbf_ukr_dgb_bat_tha_sod_tml_ewe_ven_aze_alb_spa_uzb_ses_vie_aeg_bem_cic_bam	0.177614109547972	0.418771232550431	0.676348904296341
578	heb_mcd_swa_dut_tig_amh_mlt_urd_aze_tur_igb_ind_ven_grk_cze_bsq_glc_chh_cic_mnd_arw_bos_dyu_eng_zul_svk_hun_tsw_dgb_fin_guj_aeg_geo_ctl_slo_ukr_pan_anl_wly_nor_est_xho_sun_ita_mly_jpn_knd_kor_lit_prs_ses_lat_jav_spa_sid_mao_cnt_scr_bem_alb_hau_por_krd_hin_bul_qcu_mol_ger_fre_ewe_gam_afr_sod_ben_bat_rom_moo_swe_fbf_tag_tha_amr_tml_lda_swt_azi_rus_pol_uzb_akn_vie_owc_tsn_bam_yor	-1.21322579809492	-3.00307946368397	0.00343294168647868
579	amh_prs_yor_rus_chh_mlt_wly_svk_azi_uzb_bem_mly_swa_eng_hin_bsq_pan_amr_ewe_cnt_spa_mcd_bam_glc_swt_ctl_hun_tsw_igb_fin_scr_sod_geo_por_slo_ita_mol_tig_gam_alb_est_dgb_jav_bos_sun_jpn_tml_kor_ger_afr_tsn_pol_bat_cze_aeg_ind_mnd_ben_ses_bul_heb_ukr_nor_guj_swe_qcu_arw_fre_urd_akn_anl_grk_hau_krd_mao_dut_moo_lit_zul_tag_tha_sid_knd_xho_dyu_aze_rom_lat_tur_cic_vie_owc_ven_fbf_lda	0.238186930162949	0.560660887494304	0.576376999760245
580	sid_rus_swa_ctl_hau_tig_heb_spa_uzb_azi_xho_bat_swt_mol_lat_bsq_mcd_chh_bem_mnd_slo_pol_akn_ita_cic_svk_hun_ven_fbf_fin_guj_amh_geo_ukr_urd_krd_por_anl_wly_ben_est_lda_ind_bos_tag_jpn_tml_kor_prs_afr_dgb_fre_mao_cze_owc_jav_cnt_ger_yor_swe_aeg_bul_dut_arw_nor_qcu_scr_rom_grk_dyu_amr_glc_mlt_pan_sun_alb_zul_eng_moo_mly_tha_gam_knd_tsw_tsn_tur_lit_hin_aze_ewe_vie_sod_bam_igb_ses	0.0688268455491694	0.162245926074227	0.871464190081318
581	aeg_guj_akn_ben_mlt_wly_heb_arw_aze_azi_xho_jav_lda_lit_fre_bsq_mol_amr_tsn_mnd_cze_grk_swt_por_dyu_scr_fin_yor_zul_hun_eng_chh_geo_prs_pol_slo_swe_tig_anl_urd_est_bem_ind_krd_mly_jpn_tml_kor_dut_spa_dgb_alb_sun_mcd_sid_tag_cnt_lat_bam_nor_hau_afr_pan_ctl_bul_qcu_rom_glc_hin_ven_sod_svk_owc_rus_mao_ita_swa_ger_ewe_bat_tha_amh_knd_tsw_moo_uzb_ukr_bos_tur_fbf_vie_gam_cic_ses_igb	-0.563003479095801	-1.34302582983005	0.182532091254459
582	gam_ita_yor_svk_wly_owc_hau_lit_aze_uzb_moo_mao_akn_ben_glc_bsq_slo_anl_bam_mnd_pan_rus_zul_scr_ses_lat_hun_tsw_ven_est_ger_chh_geo_bos_cze_afr_swe_mlt_heb_alb_fin_cic_bat_arw_jav_jpn_tml_kor_bul_nor_bem_ctl_tag_rom_amh_sun_cnt_eng_fbf_urd_aeg_por_spa_guj_grk_qcu_fre_dut_pol_dyu_sod_mol_tig_ukr_ind_hin_dgb_krd_swa_mly_tha_sid_knd_swt_igb_azi_prs_mcd_tur_tsn_vie_amr_lda_ewe_xho	-0.375579323569076	-0.889756322408862	0.37589258753847
583	sod_mcd_akn_dut_aeg_amr_owc_ita_azi_aze_bem_tag_swa_krd_bos_bsq_eng_hau_ses_mnd_alb_spa_ven_swe_ewe_rus_hun_zul_bam_fin_ukr_wly_geo_lat_pol_mol_fre_amh_anl_lit_est_tsn_mao_pan_ind_jpn_knd_kor_ben_grk_swt_hin_jav_afr_tig_bat_cnt_rom_cic_svk_sid_ger_ctl_glc_nor_qcu_scr_guj_slo_moo_mlt_bul_gam_prs_sun_por_dgb_urd_xho_mly_tha_heb_tml_tsw_yor_uzb_arw_cze_tur_fbf_vie_chh_lda_dyu_igb	-0.548475202426426	-1.30460429767801	0.195246833008747
584	gam_grk_moo_prs_mlt_heb_tig_arw_uzb_tur_tsw_tag_akn_afr_glc_bsq_bul_aeg_fbf_cnt_svk_nor_igb_cze_swa_rus_hun_ses_xho_est_dut_anl_geo_urd_ita_mol_krd_chh_sod_scr_fin_dyu_bat_ger_ind_jpn_knd_kor_guj_ukr_yor_lat_mly_hin_sid_mao_mnd_por_swt_pan_hau_lit_swe_mcd_rom_qcu_ctl_alb_spa_cic_wly_bos_amh_fre_jav_eng_bem_pol_tsn_sun_tha_amr_tml_dgb_bam_aze_slo_ben_azi_lda_vie_owc_ewe_zul_ven	0.0846321305786821	0.199635249181083	0.842201714663588
585	aeg_glc_fbf_prs_anl_sid_amr_grk_aze_tur_zul_jav_akn_svk_lat_bsq_mol_sod_moo_mnd_ger_por_tsw_eng_xho_bos_fin_swt_cic_est_ukr_gam_geo_scr_nor_lit_urd_chh_owc_rom_hun_bem_tag_pan_ind_jpn_tml_kor_bul_fre_ven_alb_sun_swe_tig_mao_cnt_slo_ewe_pol_hau_ctl_afr_krd_dut_qcu_cze_spa_rus_swa_amh_arw_mlt_ita_mly_ben_igb_guj_ses_bat_tha_heb_knd_lda_tsn_azi_hin_mcd_uzb_yor_vie_wly_dyu_dgb_bam	0.319222299725815	0.750701039705129	0.454727833714089
586	owc_eng_dyu_ukr_aeg_sid_wly_scr_azi_uzb_swa_mly_akn_por_rus_bsq_bul_mlt_ewe_mnd_rom_hin_ses_ctl_dgb_nor_hun_tsw_fbf_est_ita_heb_geo_spa_alb_mcd_afr_amr_sod_ben_fin_moo_sun_guj_tag_jpn_knd_kor_krd_prs_cic_lat_jav_fre_anl_mao_cnt_pan_igb_mol_amh_dut_glc_slo_bos_qcu_cze_pol_urd_lda_chh_svk_hau_swe_ind_grk_bem_ger_zul_bat_tha_tig_tml_swt_xho_aze_lit_arw_tur_tsn_vie_gam_ven_yor_bam	-0.127212082813968	-0.300042887181768	0.764814072724818
587	mlt_pan_dyu_mol_gam_amh_heb_swe_tur_uzb_igb_mly_bem_dut_bos_bsq_cze_chh_tsw_cnt_lit_hin_bam_guj_ven_grk_fin_dgb_moo_est_glc_anl_geo_prs_ben_spa_mcd_owc_amr_ger_hun_swa_mao_ukr_tag_jpn_knd_kor_nor_rus_zul_por_sun_scr_hau_ind_mnd_pol_tsn_rom_wly_lat_slo_ctl_bul_qcu_krd_arw_ita_ewe_sid_urd_sod_alb_jav_afr_fbf_svk_lda_bat_tha_tig_tml_yor_xho_aze_eng_fre_azi_cic_vie_aeg_akn_swt_ses	-0.304258865436321	-0.720142928773297	0.473243079205561
588	tig_bos_yor_swe_owc_aeg_mlt_svk_uzb_tur_cic_tag_moo_grk_rom_bsq_ctl_chh_dgb_cnt_ukr_slo_tsw_lat_akn_pol_fin_bem_fbf_est_urd_hau_geo_pan_ben_dut_krd_sod_gam_nor_hun_igb_jav_lit_mao_jpn_knd_kor_spa_ita_swt_alb_bat_mol_sid_ind_mnd_guj_ewe_eng_amr_bul_prs_rus_hin_qcu_por_mcd_afr_lda_anl_fre_amh_scr_mly_glc_dyu_ger_swa_sun_tha_wly_tml_bam_xho_azi_arw_cze_aze_ven_vie_heb_ses_zul_tsn	0.042107613375449	0.0992677382481467	0.921139355493084
589	wly_krd_cic_ita_amh_chh_amr_rom_tur_aze_bem_jav_bam_ctl_prs_bsq_fre_sod_igb_mnd_dut_svk_ses_rus_yor_lit_fin_zul_ewe_hun_pol_owc_geo_hin_ger_bos_guj_heb_hau_arw_est_dgb_ind_swe_mao_jpn_tml_kor_urd_lat_moo_por_tag_pan_sid_mly_cnt_cze_lda_mol_aeg_afr_alb_scr_spa_qcu_bul_glc_eng_ven_gam_grk_tig_ukr_bat_nor_swt_mcd_tsw_sun_tha_anl_knd_dyu_akn_azi_ben_slo_uzb_xho_vie_mlt_fbf_swa_tsn	-0.44149750601593	-1.04885870408012	0.296961248739454
590	chh_ita_lda_mol_aeg_gam_sid_rus_azi_tur_dgb_ind_zul_bos_afr_bsq_hin_anl_cic_cnt_ben_prs_tsn_ctl_tsw_ukr_fin_fbf_moo_est_pol_amr_geo_swe_scr_guj_alb_sod_wly_arw_hun_dyu_tag_cze_mao_jpn_tml_kor_por_glc_swa_dut_jav_grk_amh_mly_mnd_eng_ses_spa_mlt_lit_fre_ger_bul_qcu_urd_pan_slo_igb_hau_svk_heb_lat_bat_mcd_ewe_nor_bem_sun_tha_owc_knd_swt_bam_uzb_krd_rom_aze_ven_vie_tig_xho_yor_akn	0.0873601562538126	0.205629291737333	0.837529939797381
591	sod_pan_zul_krd_chh_amr_aeg_dut_azi_uzb_swa_tag_dgb_guj_ctl_bsq_por_mlt_igb_cnt_mcd_glc_tsn_pol_ven_slo_est_dyu_lda_fin_svk_hau_geo_ben_swe_spa_scr_owc_wly_eng_hun_cic_mao_lat_jav_jpn_knd_kor_mol_prs_yor_lit_ind_ukr_gam_mly_mnd_rus_ses_hin_anl_arw_ita_fre_bul_qcu_ger_bos_urd_xho_amh_afr_tig_grk_bat_nor_bem_alb_moo_sun_tha_heb_tml_akn_bam_tur_rom_cze_aze_tsw_vie_sid_swt_ewe_fbf	-0.715019890046876	-1.7147332889076	0.0897247080595849
592	chh_guj_tsw_grk_owc_gam_amr_prs_uzb_aze_tsn_sun_ven_rom_pan_bsq_bos_heb_ewe_mnd_mol_krd_zul_rus_lda_slo_hun_swa_cic_fin_ita_wly_geo_arw_pol_alb_nor_aeg_mlt_fre_est_xho_mly_ukr_ind_jpn_tml_kor_svk_ctl_yor_ben_bat_lit_hau_tag_cnt_ger_moo_scr_tig_urd_bul_hin_mcd_qcu_lat_eng_afr_swt_sod_glc_sid_cze_mao_swe_akn_spa_igb_jav_tha_amh_knd_ses_dyu_azi_dut_por_tur_dgb_vie_anl_fbf_bam_bem	-0.589986412866015	-1.40879389025478	0.16223081495825
593	mlt_dut_igb_cze_amh_sid_sod_lat_azi_uzb_yor_ind_akn_glc_por_bsq_fre_wly_ewe_mnd_mcd_swe_zul_krd_swa_afr_fin_dgb_xho_est_scr_heb_geo_mol_pol_bul_ita_amr_gam_bos_hun_tsw_jav_rus_bat_jpn_tml_kor_arw_ctl_bem_ger_tag_eng_aeg_mly_cnt_prs_tsn_slo_owc_pan_ukr_ben_hin_qcu_guj_rom_grk_bam_tig_alb_chh_spa_sun_lit_moo_urd_lda_mao_tha_hau_knd_dyu_ses_tur_svk_nor_aze_fbf_vie_anl_cic_ven_swt	-0.114134180774513	-0.269165532949207	0.788398564324546
594	mlt_ita_ses_ben_heb_amr_hau_swe_uzb_tur_ewe_bat_bam_prs_glc_bsq_scr_tig_dyu_mnd_svk_hin_tsn_spa_akn_ukr_fin_bem_cic_hun_bos_wly_geo_mol_pan_lat_alb_sod_owc_bul_est_lda_mao_slo_ind_jpn_tml_kor_guj_rom_dgb_ger_sun_eng_anl_tag_cnt_urd_tsw_por_sid_cze_afr_ctl_fre_qcu_arw_lit_pol_moo_chh_grk_aeg_nor_mly_rus_swa_mcd_fbf_jav_tha_amh_knd_zul_igb_aze_krd_dut_azi_yor_vie_gam_swt_ven_xho	0.30188836655071	0.709460522822926	0.479813680333441
595	hau_urd_akn_glc_owc_mlt_wly_ben_tur_uzb_swt_bat_ses_afr_spa_bsq_ita_anl_zul_mnd_eng_arw_fbf_hin_igb_rom_est_tsw_bem_fin_alb_chh_geo_rus_bul_ctl_por_gam_tig_lit_hun_bam_mao_mcd_sun_jpn_knd_kor_nor_pan_dgb_ukr_jav_mol_amh_tag_cnt_pol_tsn_dut_heb_slo_cze_svk_lat_qcu_grk_bos_guj_lda_aeg_ger_sod_scr_mly_prs_swa_krd_ewe_ind_tha_amr_tml_cic_yor_aze_swe_fre_azi_xho_vie_sid_moo_dyu_ven	0.442311373881392	1.0462795582113	0.29814374174794
596	sod_nor_yor_guj_mlt_heb_amh_urd_aze_azi_akn_mly_dyu_lat_svk_bsq_prs_hau_moo_mnd_afr_mol_igb_arw_bam_mcd_hun_tsn_ses_est_rom_aeg_geo_krd_hin_scr_eng_anl_chh_por_fin_bem_tag_lit_jav_jpn_knd_kor_bos_rus_zul_slo_sun_ukr_tig_mao_cnt_glc_dgb_spa_wly_fre_pan_ger_bul_qcu_ita_pol_swe_ven_owc_grk_sid_ctl_bat_alb_swt_ben_tsw_ind_tha_gam_tml_xho_fbf_uzb_dut_cze_tur_ewe_vie_amr_swa_cic_lda	-0.756356817842905	-1.82264854409729	0.0715700136163215
597	mlt_pan_xho_mcd_owc_chh_amr_rom_aze_tur_bem_sun_zul_prs_lat_bsq_urd_heb_igb_cnt_bul_pol_dyu_svk_yor_spa_fin_swt_cic_est_mol_amh_geo_ctl_guj_lit_hin_sid_wly_ita_hun_ses_mly_fre_mao_jpn_tml_kor_grk_ger_ewe_alb_tag_glc_tig_jav_mnd_eng_lda_nor_anl_afr_ukr_rus_slo_qcu_ben_krd_dut_swa_hau_por_gam_swe_ind_bos_moo_arw_ven_bat_tha_aeg_knd_tsw_fbf_uzb_scr_cze_azi_bam_vie_sod_dgb_tsn_akn	-0.451141127287846	-1.07144748570671	0.28674093834395
598	tig_scr_swt_svk_sod_amr_aeg_cze_azi_aze_ses_ind_cic_hin_por_bsq_spa_heb_ewe_cnt_ita_lat_tsw_rom_yor_pan_hun_akn_lda_est_glc_anl_geo_alb_ben_grk_ukr_mlt_chh_rus_fin_fbf_jav_bul_tag_jpn_knd_kor_ger_fre_dyu_swe_mly_nor_owc_bat_mnd_mcd_moo_guj_hau_pol_ctl_mol_urd_qcu_slo_bos_arw_igb_gam_afr_amh_lit_mao_dut_zul_krd_bam_sun_tha_sid_tml_xho_swa_tur_prs_eng_uzb_ven_vie_wly_bem_dgb_tsn	-0.786983674658754	-1.89368627291797	0.0613751244410775
599	heb_ita_igb_krd_owc_wly_hau_ukr_tur_azi_ses_bat_zul_mcd_lat_bsq_ctl_anl_bam_cnt_svk_rom_fbf_pol_cic_swe_fin_tsn_yor_hun_bos_gam_geo_por_scr_arw_bul_mlt_amh_dut_est_xho_tag_slo_sun_jpn_knd_kor_spa_lit_moo_eng_mly_glc_sod_jav_mnd_prs_dgb_guj_aeg_grk_ben_fre_urd_qcu_afr_cze_mol_ven_amr_ger_tig_pan_mao_rus_lda_nor_ewe_ind_tha_sid_tml_swa_akn_aze_alb_hin_uzb_tsw_vie_chh_swt_dyu_bem	-0.192615365300549	-0.45495494436595	0.650201930291095
600	gam_ukr_fbf_ben_hau_anl_amh_pan_azi_uzb_ven_sun_swt_ger_cze_bsq_urd_sod_dgb_cnt_prs_ctl_swa_hin_bem_glc_est_cic_xho_fin_eng_amr_geo_afr_rom_slo_pol_sid_chh_ita_hun_ewe_jav_rus_mao_jpn_knd_kor_arw_lat_moo_por_mly_mol_owc_tag_mnd_scr_bam_nor_tig_krd_lit_guj_alb_qcu_spa_svk_bul_ses_mlt_dut_heb_mcd_bat_bos_tsw_fre_lda_ind_tha_wly_tml_zul_dyu_aze_swe_grk_tur_igb_vie_aeg_yor_tsn_akn	-0.175125040082195	-0.413712314046273	0.680037307883922
601	tig_hin_bam_slo_amh_sod_sid_cze_aze_tur_dgb_bat_tsn_bos_ita_bsq_arw_chh_tsw_cnt_scr_grk_cic_glc_ewe_dut_hun_fbf_swt_est_rom_heb_geo_ben_krd_spa_rus_gam_anl_eng_fin_igb_mao_prs_sun_jpn_tml_kor_guj_lat_akn_nor_ind_bul_owc_tag_mnd_alb_bem_swe_amr_ukr_urd_pol_por_qcu_ctl_mcd_svk_xho_aeg_ger_hau_mol_jav_pan_lda_fre_zul_mly_tha_mlt_knd_yor_swa_uzb_lit_afr_azi_ses_vie_wly_ven_dyu_moo	-0.761657411048745	-1.83374917641767	0.0698895768500929
602	tig_ger_ven_ukr_amh_aeg_hau_mol_tur_azi_igb_jav_swa_hin_pan_bsq_rus_owc_tsn_mnd_krd_nor_swt_eng_bam_pol_hun_dgb_fbf_fin_lat_gam_geo_grk_bul_arw_lit_sod_sid_urd_est_ewe_sun_fre_ind_jpn_knd_kor_swe_dut_xho_glc_mly_por_chh_tag_cnt_prs_yor_ita_amr_cze_bos_spa_ctl_qcu_alb_scr_svk_tsw_mlt_rom_wly_afr_bat_mcd_dyu_ben_zul_mao_tha_anl_tml_bem_akn_aze_slo_guj_uzb_lda_vie_heb_moo_cic_ses	-0.789932529233162	-1.90268375458123	0.0601755849616073
603	aeg_dut_ven_prs_chh_wly_hau_scr_uzb_azi_tsw_sun_bam_lat_fre_bsq_eng_heb_tsn_cnt_grk_arw_swa_ctl_cic_swe_fin_zul_fbf_hun_glc_anl_geo_hin_svk_guj_afr_sod_gam_rus_est_akn_tag_urd_mly_jpn_knd_kor_ger_spa_swt_alb_ind_cze_tig_mao_mnd_pan_bem_nor_amr_por_ita_bul_lit_qcu_pol_ukr_bos_yor_mlt_rom_sid_mcd_bat_ben_lda_krd_igb_jav_tha_amh_tml_ses_moo_tur_mol_slo_aze_xho_vie_owc_ewe_dyu_dgb	-0.691391778172897	-1.65758857315556	0.10077022506298
604	anl_pol_zul_svk_amh_sod_wly_ita_azi_aze_dgb_mly_lda_eng_bos_bsq_ukr_mlt_swt_mnd_ctl_spa_moo_lit_bem_grk_fin_fbf_swa_hun_krd_owc_geo_swe_slo_alb_scr_chh_hau_lat_est_yor_ind_ger_tag_jpn_tml_kor_mol_cze_ses_prs_mao_bul_sid_bat_cnt_dut_xho_rus_tig_hin_por_rom_arw_qcu_urd_mcd_guj_igb_aeg_afr_amr_glc_sun_ben_tsw_nor_akn_jav_tha_heb_knd_cic_dyu_uzb_fre_pan_tur_ven_vie_gam_ewe_bam_tsn	-0.35715833115259	-0.845901210322048	0.399779096862187
605	chh_bos_tsw_grk_sod_aeg_sid_pol_azi_aze_tsn_bat_moo_cze_lat_bsq_rus_amr_swa_mnd_spa_mol_ven_bul_bam_svk_fin_yor_dgb_hun_arw_owc_geo_por_swe_prs_slo_tig_hau_glc_est_fbf_tag_ita_jav_jpn_tml_kor_ctl_pan_igb_afr_mao_ger_gam_ind_cnt_urd_dyu_hin_amh_krd_ben_alb_dut_qcu_scr_guj_nor_xho_anl_rom_wly_lit_mly_mcd_ewe_fre_ses_sun_tha_heb_knd_bem_cic_tur_ukr_eng_uzb_swt_vie_mlt_zul_lda_akn	-0.80677578115548	-1.94281165143327	0.0550635839920469
606	chh_bos_yor_ctl_wly_tig_anl_spa_tur_aze_zul_bat_swa_cze_pan_bsq_scr_aeg_akn_cnt_nor_grk_swt_ben_ewe_krd_est_dgb_ses_hun_mcd_amh_geo_lat_hin_glc_eng_sid_heb_mol_fin_bam_sun_pol_ind_jpn_tml_kor_slo_ita_fbf_lit_jav_alb_gam_tag_mnd_ger_tsw_prs_amr_bul_dut_fre_afr_qcu_swe_rus_ukr_ven_hau_guj_mlt_urd_mly_arw_dyu_rom_moo_mao_tha_owc_knd_bem_lda_azi_por_svk_uzb_tsn_vie_sod_cic_xho_igb	-0.224306754629279	-0.529565871098911	0.597674877659766
607	sid_por_bem_prs_wly_gam_chh_lit_tur_aze_lda_mao_akn_alb_rus_bsq_spa_aeg_ewe_cnt_pol_mcd_igb_bul_swt_ger_est_swa_bam_hun_ita_amh_geo_afr_ukr_glc_cze_hau_tig_bos_fin_ven_mly_lat_bat_jpn_tml_kor_rom_ctl_yor_guj_ind_pan_owc_tag_mnd_mol_cic_urd_mlt_dut_svk_ben_hin_qcu_slo_eng_scr_tsw_amr_nor_heb_swe_sun_grk_ses_krd_dgb_jav_tha_sod_knd_xho_fbf_uzb_fre_arw_azi_zul_vie_anl_tsn_moo_dyu	0.117338260085321	0.276331534751145	0.782906602186231
608	mlt_lit_dgb_swe_sid_owc_aeg_scr_aze_azi_zul_mly_akn_urd_ita_bsq_por_amr_igb_mnd_guj_rus_ewe_ben_tsn_fre_fin_cic_yor_est_eng_gam_geo_pan_dut_nor_krd_wly_heb_ctl_hun_swt_bat_pol_mao_jpn_tml_kor_slo_glc_bem_mcd_sun_mol_tig_jav_cnt_cze_xho_svk_hau_bos_ukr_grk_prs_qcu_ger_afr_rom_lda_sod_alb_amh_lat_ind_spa_fbf_bul_bam_tag_tha_chh_knd_ses_ven_tur_hin_arw_uzb_tsw_vie_anl_dyu_moo_swa	-0.372335591318293	-0.882023799929983	0.380037987740724
609	owc_fre_fbf_bos_wly_aeg_heb_slo_azi_tur_tsn_ind_akn_urd_alb_bsq_nor_anl_igb_mnd_afr_glc_yor_scr_ven_ctl_fin_ses_cic_hun_svk_tig_geo_dut_por_grk_rus_amr_sid_guj_est_ewe_mly_cze_bat_jpn_knd_kor_eng_arw_bam_ita_tag_krd_chh_jav_cnt_bul_dyu_lit_sod_spa_pan_swe_mol_qcu_rom_prs_ukr_dgb_mlt_lat_gam_ben_mao_hin_swa_mcd_bem_sun_tha_hau_tml_zul_tsw_aze_pol_ger_uzb_swt_vie_amh_lda_xho_moo	-0.158117002925483	-0.372806250798933	0.710140966115455
610	mlt_krd_zul_guj_anl_heb_amr_urd_aze_tur_cic_tag_ven_spa_pol_bsq_ita_sod_bam_mnd_lit_scr_akn_rom_ewe_slo_hun_xho_tsn_fin_lat_wly_geo_por_cze_arw_bos_amh_chh_dut_est_dgb_jav_ger_bat_jpn_knd_kor_grk_swe_tsw_mcd_mao_pan_sid_ind_cnt_afr_dyu_hin_owc_ben_eng_ctl_svk_qcu_fre_nor_ukr_swt_hau_alb_aeg_glc_sun_prs_fbf_mol_moo_mly_tha_gam_tml_igb_ses_uzb_rus_bul_azi_bem_vie_tig_swa_yor_lda	-0.244368297985358	-0.577170277152633	0.565219035107295
611	hau_ger_xho_ctl_sod_aeg_wly_bul_azi_tur_moo_ind_ses_svk_pan_bsq_mol_gam_fbf_mnd_ben_prs_igb_mcd_tsw_fre_est_dgb_swt_fin_glc_amh_geo_grk_krd_lit_spa_heb_tig_eng_hun_bem_bat_hin_sun_jpn_knd_kor_rom_afr_dyu_urd_mao_pol_amr_tag_cnt_por_lda_ita_owc_bos_alb_lat_nor_qcu_guj_swe_slo_zul_anl_dut_chh_ukr_mly_arw_yor_rus_akn_jav_tha_sid_tml_ewe_ven_uzb_cze_scr_aze_cic_vie_mlt_bam_swa_tsn	0.153633973719404	0.361565637554566	0.718496809244319
612	amh_urd_dyu_ita_amr_hau_mlt_glc_uzb_aze_igb_tag_fbf_krd_mol_bsq_slo_wly_cic_mnd_grk_svk_dgb_por_swt_swe_est_bam_yor_fin_guj_owc_geo_pan_ukr_nor_fre_sod_sid_dut_hun_ses_ind_bul_jav_jpn_knd_kor_ger_ctl_xho_arw_mao_eng_tig_sun_cnt_cze_ven_rus_anl_lat_alb_afr_scr_qcu_rom_mcd_pol_lda_gam_ben_chh_spa_mly_lit_swa_bos_tsn_bat_tha_heb_tml_zul_bem_azi_prs_hin_tur_moo_vie_aeg_tsw_akn_ewe	0.0409640455387882	0.0964782496302671	0.923348350530253
613	hau_pan_igb_lat_wly_heb_chh_rus_aze_azi_fbf_ind_swa_bos_cze_bsq_hin_gam_dyu_mnd_guj_urd_zul_dut_xho_arw_fin_swt_dgb_est_mol_amr_geo_ben_scr_mcd_spa_tig_sod_krd_hun_yor_mly_alb_jav_jpn_tml_kor_ukr_svk_bam_lit_sun_glc_anl_mao_cnt_bul_ewe_prs_amh_por_rom_ita_ctl_qcu_swe_eng_afr_akn_sid_fre_owc_nor_bat_grk_cic_ger_tsw_tag_tha_mlt_knd_ses_ven_tur_pol_slo_uzb_tsn_vie_aeg_lda_moo_bem	-0.597035685402501	-1.42350675345999	0.157935597512538
614	gam_afr_xho_swe_sod_aeg_tig_ger_azi_tur_bam_mly_moo_ita_spa_bsq_ctl_chh_ven_mnd_mcd_nor_ses_pan_cic_bul_hun_dgb_yor_fin_hin_wly_geo_scr_cze_urd_rus_amh_sid_lat_est_ewe_bat_alb_mao_jpn_tml_kor_dut_lit_fbf_grk_ind_pol_heb_jav_cnt_bos_swt_mol_hau_rom_svk_ukr_eng_qcu_prs_krd_por_bem_amr_fre_anl_arw_tag_glc_tsn_slo_swa_sun_tha_owc_knd_tsw_dyu_aze_ben_guj_uzb_akn_vie_mlt_zul_igb_lda	0.489672189257558	1.1561830363373	0.250567783950422
615	mlt_bul_ewe_scr_tig_heb_sid_slo_azi_aze_dyu_ind_lda_urd_eng_bsq_por_amh_bam_cnt_rom_glc_yor_ctl_cic_bos_hun_moo_akn_fin_hin_aeg_geo_dut_ita_alb_fre_owc_wly_lit_est_ven_tag_svk_mao_jpn_knd_kor_swe_mcd_dgb_arw_bat_mol_hau_jav_mnd_krd_swa_grk_amr_ben_ukr_prs_pan_qcu_nor_cze_lat_tsn_chh_pol_anl_spa_sun_afr_bem_guj_xho_mly_tha_gam_tml_tsw_fbf_uzb_rus_ger_tur_ses_vie_sod_zul_igb_swt	-0.331221482391538	-0.784562155349894	0.43470424222778
616	aeg_arw_xho_alb_sod_heb_tig_svk_azi_aze_igb_bat_dgb_krd_lat_bsq_ukr_gam_akn_cnt_slo_eng_lda_cze_zul_dut_est_ses_swt_fin_mol_chh_geo_rom_lit_pan_ger_sid_amh_fre_hun_fbf_sun_ita_jav_jpn_knd_kor_swe_glc_ewe_por_mly_ctl_hau_ind_mnd_bul_yor_rus_anl_bos_grk_guj_urd_qcu_spa_prs_pol_swa_amr_nor_wly_ben_mao_scr_ven_hin_cic_tag_tha_mlt_tml_tsw_dyu_uzb_mcd_afr_tur_moo_vie_owc_bam_bem_tsn	0.169235977730949	0.39856476382388	0.691127533004811
617	wly_ben_bem_ukr_gam_tig_amh_pol_tur_aze_moo_mly_yor_fre_swe_bsq_bos_mlt_igb_mnd_cze_krd_tsw_urd_dgb_arw_hun_ven_dyu_fin_ita_anl_geo_prs_hin_rus_ctl_sid_heb_por_est_zul_bat_rom_tag_jpn_tml_kor_lit_pan_akn_mol_ind_alb_owc_mao_cnt_slo_cic_ger_amr_bul_eng_glc_scr_qcu_dut_spa_mcd_bam_hau_grk_aeg_afr_jav_guj_fbf_svk_lda_sun_tha_sod_knd_tsn_ewe_uzb_nor_lat_azi_swt_vie_chh_ses_xho_swa	0.0279255713366553	0.0657344399957407	0.947730353749857
618	heb_ger_yor_scr_wly_amh_chh_guj_uzb_tur_bem_sun_dgb_ctl_afr_bsq_svk_aeg_ses_mnd_mol_cze_zul_arw_igb_pol_hun_ewe_cic_est_swe_hau_geo_krd_rus_prs_rom_amr_sid_por_fin_akn_ind_lat_bat_jpn_knd_kor_urd_ben_fbf_hin_mao_fre_tig_mly_cnt_mcd_lda_spa_mlt_eng_nor_ita_ukr_qcu_alb_grk_bos_ven_gam_lit_owc_dut_jav_bul_moo_pan_tsn_tag_tha_sod_tml_bam_dyu_aze_slo_glc_azi_swt_vie_anl_tsw_xho_swa	-0.499488571314351	-1.1892669531135	0.237362210866939
619	heb_prs_bam_spa_mlt_owc_sod_slo_azi_aze_ven_bat_bem_arw_cze_bsq_ger_hau_ewe_cnt_lat_pol_dyu_por_yor_ben_fin_zul_moo_hun_guj_aeg_geo_bos_ita_bul_fre_sid_anl_glc_est_dgb_ind_urd_tag_jpn_knd_kor_mol_eng_lda_ukr_mly_pan_wly_sun_mnd_hin_swa_dut_tig_grk_mcd_rus_swe_qcu_lit_alb_afr_xho_chh_svk_amr_krd_jav_nor_ses_scr_tsn_mao_tha_gam_tml_swt_cic_tur_ctl_rom_uzb_tsw_vie_amh_igb_akn_fbf	-0.342590292186214	-0.811445719246879	0.419181702907201
620	tig_scr_xho_swe_gam_sod_aeg_grk_aze_uzb_swt_tag_ses_hin_pan_bsq_cze_anl_swa_cnt_por_guj_moo_mcd_ven_ita_fin_fbf_dgb_est_fre_wly_geo_glc_nor_pol_ukr_hau_owc_slo_hun_bam_mly_lit_jav_jpn_tml_kor_ben_ger_bem_ctl_bat_arw_amh_ind_mnd_dut_cic_spa_sid_alb_afr_lat_bos_qcu_krd_prs_rom_ewe_heb_eng_chh_urd_sun_mol_dyu_bul_tsw_mao_tha_amr_knd_tsn_zul_azi_rus_svk_tur_igb_vie_mlt_lda_yor_akn	-0.631453512512462	-1.51054497558463	0.134294802004738
621	gam_dut_ses_nor_amh_sod_anl_spa_aze_azi_swa_mao_tsw_grk_ben_bsq_por_amr_fbf_mnd_lat_arw_igb_ita_moo_guj_fin_tsn_xho_est_alb_owc_geo_rom_glc_prs_hin_chh_sid_bos_hun_bem_sun_urd_ind_jpn_knd_kor_ger_slo_yor_ctl_mly_scr_hau_bat_cnt_pan_dyu_afr_heb_pol_fre_krd_bul_qcu_ukr_rus_svk_zul_aeg_swe_mlt_lit_tag_cze_bam_mcd_ven_jav_tha_wly_tml_dgb_akn_uzb_mol_eng_tur_ewe_vie_tig_swt_cic_lda	0.139095960589324	0.327529303979613	0.744003731859825
622	gam_fre_yor_mol_wly_chh_amh_hin_tur_azi_cic_sun_dyu_eng_svk_bsq_ger_sid_swa_cnt_por_grk_bem_swe_lda_alb_fin_ven_fbf_hun_lit_anl_geo_mcd_pan_prs_ctl_heb_mlt_nor_est_moo_mly_ben_mao_jpn_tml_kor_bul_afr_ses_guj_jav_lat_sod_tag_mnd_dut_xho_cze_hau_urd_rus_ukr_krd_qcu_bos_pol_arw_zul_aeg_ita_tig_rom_ind_spa_dgb_glc_tsw_bat_tha_amr_knd_swt_tsn_uzb_scr_slo_aze_bam_vie_owc_akn_igb_ewe	-0.40683011629623	-0.967773674465377	0.335667482346043
623	wly_pan_tsw_spa_tig_gam_aeg_afr_aze_tur_yor_tag_tsn_bos_svk_bsq_slo_hau_igb_mnd_rus_prs_akn_guj_ewe_ctl_hun_dgb_dyu_fin_rom_sid_geo_por_glc_hin_swe_mlt_anl_urd_est_swt_jav_lit_ind_jpn_tml_kor_eng_dut_lda_mcd_mly_ukr_owc_mao_cnt_cze_moo_scr_heb_fre_mol_alb_arw_qcu_ger_ben_pol_zul_amh_bul_amr_nor_bat_lat_bem_ita_xho_sun_tha_chh_knd_fbf_swa_azi_grk_krd_uzb_ven_vie_sod_cic_bam_ses	-0.618342563360654	-1.47989086890923	0.142282034731804
624	amh_prs_moo_alb_amr_heb_sod_pan_aze_azi_swa_jav_ses_fre_bul_bsq_pol_mlt_igb_cnt_swe_ben_bem_krd_cic_mol_fin_lda_swt_hun_afr_anl_geo_grk_arw_hin_ctl_hau_tig_mcd_est_ewe_sun_lat_mly_jpn_knd_kor_ukr_slo_xho_lit_ind_por_owc_bat_mnd_urd_dgb_bos_wly_rom_ita_cze_eng_qcu_dut_glc_spa_yor_gam_ger_aeg_scr_tag_nor_fbf_guj_bam_mao_tha_sid_tml_ven_tsn_tur_rus_svk_uzb_zul_vie_chh_dyu_akn_tsw	-0.321076960675909	-0.760982456970154	0.448592772015416
625	anl_spa_ewe_glc_sid_hau_gam_por_azi_tur_tsw_jav_bem_lat_hin_bsq_lit_amr_dyu_mnd_bos_grk_swt_swe_lda_nor_hun_zul_tsn_fin_urd_aeg_geo_scr_mol_fre_krd_mlt_tig_alb_est_yor_ind_pol_sun_jpn_knd_kor_eng_ctl_akn_mcd_tag_ben_owc_bat_cnt_dut_fbf_ger_wly_bul_svk_arw_afr_qcu_rom_ukr_rus_ven_amh_pan_chh_prs_mao_cze_bam_ita_cic_mly_tha_heb_tml_moo_swa_uzb_slo_guj_aze_xho_vie_sod_ses_dgb_igb	-1.50938218915451	-3.85035595321392	0.000216404911136037
626	amr_lat_lda_bul_sod_sid_owc_ctl_aze_azi_igb_bat_xho_spa_glc_bsq_alb_amh_moo_mnd_rus_krd_dyu_guj_cic_swe_est_tsn_zul_fin_prs_chh_geo_rom_dut_mcd_arw_gam_mlt_bos_hun_ewe_tag_por_mly_jpn_tml_kor_scr_urd_bam_pol_sun_nor_tig_ind_cnt_slo_akn_ben_heb_fre_pan_lit_ita_qcu_hin_grk_eng_swt_anl_afr_wly_mol_jav_ger_dgb_cze_ven_mao_tha_aeg_knd_yor_fbf_uzb_ukr_svk_tur_tsw_vie_hau_ses_bem_swa	-0.201494383047729	-0.475844047045051	0.635301377224617
627	wly_arw_cic_ctl_aeg_anl_mlt_lit_uzb_tur_fbf_bat_ven_urd_ben_bsq_mol_amh_tsw_mnd_spa_swe_moo_guj_zul_rus_fin_akn_swa_est_bul_amr_geo_fre_scr_pol_rom_hau_tig_ukr_hun_igb_sun_slo_mly_jpn_knd_kor_glc_dut_tsn_pan_ind_cze_sid_tag_cnt_grk_ewe_mcd_sod_nor_svk_afr_por_qcu_hin_prs_bos_ses_chh_ger_heb_alb_jav_eng_dgb_krd_xho_mao_tha_gam_tml_bem_dyu_aze_lat_ita_azi_swt_vie_owc_yor_bam_lda	-0.0628970245166613	-0.148202101074413	0.882504134612991
628	amh_ger_dgb_por_tig_owc_chh_rus_uzb_aze_ewe_tag_tsw_mcd_eng_bsq_bul_gam_akn_cnt_swe_nor_fbf_alb_lda_scr_hun_tsn_yor_fin_prs_aeg_geo_grk_ita_krd_lit_wly_hau_ukr_est_zul_sun_arw_mao_jpn_knd_kor_afr_lat_bam_pan_jav_svk_heb_bat_mnd_mol_swt_cze_sod_hin_pol_bos_fre_qcu_rom_dut_ctl_xho_anl_ben_sid_glc_mly_guj_moo_urd_igb_ind_tha_amr_tml_swa_cic_azi_spa_slo_tur_ses_vie_mlt_dyu_ven_bem	-0.0302876261869348	-0.0713665611476895	0.943259271301436
629	chh_scr_bem_prs_gam_sid_amr_afr_tur_azi_ewe_mao_dyu_svk_ita_bsq_bul_hau_igb_cnt_rus_grk_swt_lit_moo_ctl_est_ven_bam_fin_ukr_aeg_geo_rom_slo_krd_eng_mlt_heb_por_hun_fbf_jav_ben_tag_jpn_knd_kor_hin_swe_ses_urd_sun_dut_tig_ind_mnd_mol_akn_guj_amh_mcd_bos_pan_fre_qcu_alb_glc_spa_dgb_wly_ger_owc_lat_mly_cze_xho_arw_tsn_bat_tha_anl_tml_tsw_swa_aze_pol_nor_uzb_yor_vie_sod_lda_cic_zul	-0.925804415308186	-2.24666009307047	0.0270278298504291
630	hau_lat_xho_bos_chh_amr_wly_alb_tur_aze_akn_tag_moo_dut_spa_bsq_grk_aeg_yor_mnd_lit_arw_tsw_ita_swt_krd_hun_ses_fbf_fin_mol_sid_geo_bul_rus_fre_afr_gam_owc_eng_est_zul_jav_ger_mao_jpn_tml_kor_guj_pol_dyu_swe_bat_hin_mlt_ind_cnt_glc_bem_nor_tig_prs_slo_mcd_pan_qcu_ctl_ukr_svk_lda_anl_cze_sod_urd_mly_ben_cic_por_ven_sun_tha_amh_knd_tsn_swa_uzb_scr_rom_azi_dgb_vie_heb_igb_bam_ewe	-0.512551215019807	-1.21904220374372	0.225911181961534
631	tig_guj_bam_fre_sid_hau_sod_afr_uzb_aze_ewe_tag_tsn_krd_lat_bsq_lit_chh_cic_cnt_rus_hin_swa_scr_igb_mcd_hun_dyu_ven_est_pol_amh_geo_ctl_ben_arw_rom_amr_heb_bos_fin_yor_jav_por_sun_jpn_knd_kor_alb_nor_ses_prs_bat_spa_owc_mao_mnd_mol_dgb_svk_anl_grk_dut_ita_swe_qcu_cze_ukr_urd_bem_gam_slo_aeg_glc_ind_pan_zul_bul_fbf_mly_tha_mlt_tml_swt_xho_tur_eng_ger_azi_tsw_vie_wly_moo_lda_akn	-0.57678088211013	-1.37749735336288	0.171664620740718
632	anl_pol_moo_ben_chh_gam_owc_dut_aze_tur_fbf_jav_igb_por_hin_bsq_afr_amr_dgb_cnt_bul_ctl_tsw_guj_akn_bos_est_xho_dyu_hun_glc_heb_geo_rus_pan_rom_fre_aeg_sod_eng_fin_ewe_bat_grk_mly_jpn_knd_kor_prs_lit_tsn_arw_sun_svk_hau_ind_mnd_mcd_ven_cze_sid_alb_slo_lat_krd_qcu_spa_ger_urd_yor_mlt_ukr_tig_swe_tag_scr_swt_nor_swa_mao_tha_amh_tml_cic_ses_uzb_mol_ita_azi_bam_vie_wly_bem_zul_lda	-0.671504366234875	-1.60836550115874	0.111144868241597
633	amr_pan_swa_mol_tig_wly_anl_eng_uzb_tur_moo_ind_yor_fre_cze_bsq_lit_gam_ewe_cnt_urd_mcd_dgb_prs_tsn_guj_hun_xho_ses_fin_ita_sid_geo_ben_spa_grk_rom_hau_mlt_glc_est_zul_bat_dut_mly_jpn_tml_kor_alb_ctl_bam_svk_sun_nor_owc_jav_mnd_pol_lda_krd_heb_slo_ger_ukr_bul_qcu_afr_rus_scr_akn_sod_swe_aeg_bos_tag_arw_fbf_lat_igb_mao_tha_chh_knd_dyu_ven_aze_por_hin_azi_swt_vie_amh_tsw_cic_bem	-0.014610268434494	-0.0344151927376675	0.972619827049372
634	amh_rus_akn_bos_amr_owc_anl_krd_azi_aze_tsn_bat_tsw_lit_ger_bsq_dut_hau_cic_cnt_urd_prs_ven_afr_swa_glc_hun_bem_zul_fin_ctl_gam_geo_ita_ukr_scr_spa_heb_tig_svk_est_lda_ind_slo_mao_jpn_knd_kor_bul_ben_bam_fre_sun_pol_sod_tag_mnd_cze_ses_swe_sid_lat_arw_mcd_mol_qcu_guj_eng_grk_fbf_wly_hin_aeg_por_mly_pan_moo_nor_igb_jav_tha_mlt_tml_yor_dyu_uzb_alb_rom_tur_ewe_vie_chh_dgb_swt_xho	-0.145287098686633	-0.342616093892821	0.732660453820034
635	chh_swe_bam_svk_tig_wly_anl_nor_tur_aze_xho_ind_ven_ita_afr_bsq_bos_sod_fbf_cnt_alb_lit_zul_slo_tsw_ger_fin_dyu_igb_hun_prs_owc_geo_urd_mol_rom_ukr_gam_aeg_ben_est_ses_mao_pol_sun_jpn_knd_kor_pan_fre_moo_lat_tag_scr_amr_bat_mnd_dut_cic_guj_mlt_por_rus_glc_arw_qcu_spa_eng_cze_bem_amh_hin_heb_grk_jav_mcd_swa_krd_tsn_mly_tha_sid_tml_swt_lda_azi_bul_ctl_uzb_ewe_vie_hau_dgb_yor_akn	0.075027458180625	0.176469128339288	0.860309122345095
636	tig_dut_ewe_swe_wly_anl_amh_mcd_aze_tur_cic_ind_swt_alb_slo_bsq_nor_amr_lda_mnd_krd_prs_swa_bul_bam_grk_fin_zul_fbf_hun_ita_gam_geo_cze_mol_scr_guj_mlt_aeg_fre_est_moo_sun_bos_mao_jpn_knd_kor_rus_arw_tsw_afr_jav_ben_heb_mly_cnt_rom_xho_pol_sid_svk_ukr_ger_lat_qcu_por_spa_hin_ses_hau_glc_sod_ctl_tag_lit_ven_urd_akn_bat_tha_chh_tml_dgb_dyu_azi_pan_eng_uzb_tsn_vie_owc_bem_yor_igb	-0.160798994408918	-0.379188940257033	0.705411956980117
637	gam_rus_tsw_ger_mlt_sod_tig_swe_aze_uzb_zul_sun_ewe_slo_arw_bsq_lat_hau_bam_mnd_alb_bul_dgb_nor_ses_prs_fin_lda_moo_hun_grk_anl_geo_cze_rom_fre_urd_amr_heb_afr_est_xho_ind_bos_bat_jpn_knd_kor_mol_krd_igb_ben_mao_spa_aeg_mly_cnt_scr_dyu_lit_sid_svk_ita_dut_pol_qcu_pan_guj_ctl_fbf_chh_mcd_owc_ukr_tag_eng_akn_hin_yor_jav_tha_wly_tml_bem_swa_tur_por_glc_azi_cic_vie_amh_swt_tsn_ven	-0.0292774304820068	-0.0689514126391476	0.94517633275819
638	heb_ben_bem_ctl_anl_hau_aeg_dut_aze_tur_dyu_sun_bam_slo_bul_bsq_bos_sod_fbf_mnd_pol_nor_dgb_ita_tsw_cze_fin_xho_yor_hun_urd_amr_geo_krd_swe_rus_rom_sid_amh_arw_est_akn_mly_pan_jav_jpn_tml_kor_fre_por_swa_grk_bat_hin_owc_ind_cnt_svk_ses_lit_tig_mcd_scr_spa_prs_qcu_mol_glc_alb_ewe_mlt_eng_gam_ger_mao_ukr_ven_guj_moo_tag_tha_wly_knd_cic_igb_azi_afr_lat_uzb_zul_vie_chh_lda_swt_tsn	-0.398987202669805	-0.945561993746598	0.346822298861292
639	owc_bos_ven_slo_wly_anl_amr_ukr_azi_uzb_yor_bat_ewe_scr_krd_bsq_nor_gam_dyu_cnt_lit_ger_fbf_prs_bem_cze_est_moo_zul_fin_guj_aeg_geo_lat_rom_arw_hin_chh_hau_glc_hun_dgb_jav_bul_mly_jpn_tml_kor_mol_alb_akn_svk_tag_pol_tig_ind_mnd_afr_igb_por_mlt_rus_urd_swe_ita_qcu_eng_ben_dut_xho_amh_pan_heb_fre_mao_spa_cic_ctl_swt_sun_tha_sid_knd_tsn_ses_aze_grk_mcd_tur_bam_vie_sod_swa_lda_tsw	-0.633712953302953	-1.51583809164525	0.132951997592446
640	owc_por_moo_ben_tig_sid_sod_lit_azi_uzb_akn_mao_bem_fre_slo_bsq_rus_chh_lda_mnd_svk_guj_swa_dut_bam_pol_est_tsn_cic_fin_ger_hau_geo_pan_ctl_eng_scr_mlt_gam_nor_hun_dyu_mly_ukr_tag_jpn_knd_kor_krd_afr_yor_rom_sun_bos_aeg_bat_cnt_ita_xho_arw_amh_lat_bul_prs_cze_qcu_swe_mcd_mol_zul_wly_urd_anl_spa_jav_alb_ses_glc_swt_ind_tha_heb_tml_dgb_igb_aze_hin_grk_tur_tsw_vie_amr_ven_ewe_fbf	0.195031482823579	0.45909661006334	0.647236040391629
641	wly_glc_bem_krd_owc_chh_anl_mol_aze_uzb_dgb_mly_xho_lit_nor_bsq_ben_amr_ses_cnt_rus_arw_tsw_guj_tsn_ukr_fin_cic_ewe_hun_slo_amh_geo_urd_prs_alb_ger_gam_aeg_lat_est_dyu_bat_pan_jav_jpn_knd_kor_eng_grk_fbf_ita_tag_hin_hau_ind_mnd_fre_moo_pol_sod_dut_cze_scr_bul_qcu_por_bos_rom_lda_tig_ctl_mlt_afr_sun_mcd_igb_swe_akn_mao_tha_heb_tml_bam_swa_azi_spa_svk_tur_ven_vie_sid_zul_yor_swt	-0.397320756016702	-0.94228191016817	0.348489669813316
642	heb_slo_moo_svk_owc_chh_amr_ita_azi_aze_yor_tag_tsw_ctl_fre_bsq_glc_anl_bam_cnt_ben_bul_xho_scr_igb_por_fin_tsn_bem_est_afr_hau_geo_mcd_eng_pol_cze_mlt_tig_urd_hun_swt_bat_rus_mao_jpn_tml_kor_arw_dut_swa_nor_jav_grk_gam_sun_mnd_ger_ven_krd_sod_ukr_alb_swe_hin_qcu_guj_rom_lit_dgb_sid_pan_aeg_bos_ind_lat_lda_prs_ewe_mly_tha_wly_knd_dyu_zul_uzb_mol_spa_tur_cic_vie_amh_akn_fbf_ses	-0.421980886289365	-1.00121601806734	0.319320361017272
643	aeg_fre_tsw_swe_heb_amh_anl_bul_uzb_azi_igb_bat_zul_lit_lat_bsq_ukr_mlt_dgb_cnt_krd_eng_akn_nor_swt_rom_fin_xho_cic_est_bos_amr_geo_ctl_mcd_urd_mol_wly_chh_rus_hun_swa_tag_dut_mly_jpn_tml_kor_pan_pol_ewe_guj_sun_afr_gam_jav_mnd_glc_ven_alb_sid_ita_spa_slo_grk_qcu_ben_arw_prs_fbf_hau_por_tig_scr_mao_ger_lda_svk_moo_ind_tha_owc_knd_bem_yor_aze_hin_cze_tur_bam_vie_sod_dyu_ses_tsn	-0.533642501502036	-1.27157990356941	0.206693274325438
644	gam_hin_tsn_dut_heb_sod_tig_afr_aze_tur_moo_mly_igb_por_spa_bsq_guj_amh_ewe_mnd_grk_urd_ven_ctl_swa_pan_est_ses_dyu_fin_swe_wly_geo_mol_cze_eng_alb_sid_aeg_bos_hun_fbf_jav_mcd_sun_jpn_tml_kor_pol_ben_tsw_ita_tag_prs_chh_ind_cnt_scr_swt_bul_anl_ukr_arw_lit_fre_qcu_krd_ger_glc_bam_amr_lat_mlt_rus_bat_nor_zul_rom_lda_mao_tha_owc_knd_cic_xho_azi_slo_svk_uzb_dgb_vie_hau_bem_yor_akn	0.204387481113271	0.481690968111074	0.631157069984152
645	tig_ben_cic_mcd_hau_aeg_amr_prs_uzb_azi_dyu_ind_yor_por_slo_bsq_scr_sid_fbf_mnd_ita_grk_akn_bul_dgb_pol_fin_ven_ewe_est_guj_wly_geo_hin_eng_ukr_cze_sod_chh_nor_hun_bam_tag_arw_sun_jpn_knd_kor_glc_rom_igb_fre_mly_krd_mlt_mao_cnt_dut_bem_spa_owc_rus_lit_urd_mol_qcu_bos_svk_lat_zul_gam_afr_anl_ger_bat_swe_swt_alb_ses_jav_tha_heb_tml_swa_tsw_tur_ctl_pan_aze_xho_vie_amh_tsn_moo_lda	-0.460319118286957	-1.09415579881904	0.276712483811525
646	amr_bul_dgb_rus_aeg_amh_gam_guj_aze_uzb_fbf_mly_swt_ctl_krd_bsq_ben_chh_ewe_cnt_pol_alb_akn_spa_tsn_ita_fin_cic_dyu_est_ger_tig_geo_glc_dut_eng_slo_owc_heb_urd_hun_moo_jav_scr_ind_jpn_knd_kor_afr_swe_lda_por_tag_ukr_wly_bat_mnd_fre_bam_bos_anl_hin_nor_mol_cze_qcu_lit_svk_rom_ven_hau_grk_sid_prs_sun_lat_bem_mcd_xho_mao_tha_mlt_tml_yor_swa_tur_pan_arw_azi_tsw_vie_sod_zul_igb_ses	0.0715314486435362	0.168538859552904	0.866525382688321
647	heb_mcd_bem_ben_owc_hau_sid_alb_aze_azi_swt_mao_akn_hin_rus_bsq_swe_chh_ven_mnd_glc_scr_swa_krd_tsn_urd_est_dyu_ses_fin_cze_wly_geo_lit_por_ita_nor_amr_amh_guj_hun_moo_ind_lat_sun_jpn_tml_kor_grk_pan_dgb_fre_tag_afr_anl_bat_cnt_spa_bam_rom_gam_prs_bul_eng_ger_qcu_dut_ctl_arw_fbf_mlt_mol_aeg_slo_mly_svk_xho_ukr_ewe_jav_tha_sod_knd_igb_zul_uzb_pol_bos_tur_cic_vie_tig_tsw_lda_yor	0.515183191834126	1.21769374477433	0.226420957954772
648	amh_rom_ses_arw_anl_chh_sid_urd_tur_azi_bem_sun_dgb_guj_nor_bsq_prs_aeg_zul_mnd_grk_spa_fbf_swe_tsn_por_est_swt_akn_hun_glc_wly_geo_hin_slo_pan_pol_owc_mlt_ukr_fin_ven_mly_ctl_jav_jpn_knd_kor_eng_lat_xho_bul_bat_svk_amr_mao_cnt_ger_igb_scr_tig_ben_rus_fre_dut_qcu_ita_cze_lit_moo_heb_mol_gam_mcd_tag_alb_bam_bos_lda_ind_tha_hau_tml_yor_cic_uzb_afr_krd_aze_ewe_vie_sod_swa_tsw_dyu	0.0349129680805419	0.0822215308927714	0.934647256165216
649	hau_ctl_xho_por_mlt_gam_wly_bul_tur_aze_igb_mly_fbf_krd_afr_bsq_mcd_amh_swt_mnd_dut_mol_cic_pan_bem_prs_fin_bam_ses_hun_glc_heb_geo_bos_ger_cze_swe_sid_aeg_grk_est_lda_jav_nor_mao_jpn_knd_kor_ukr_hin_dgb_urd_sun_svk_anl_tag_cnt_lit_akn_ita_tig_fre_alb_rom_ben_qcu_lat_spa_eng_yor_chh_rus_owc_slo_bat_guj_zul_arw_swa_ind_tha_sod_tml_ewe_ven_uzb_pol_scr_azi_dyu_vie_amr_moo_tsn_tsw	-0.0873289421671046	-0.205794770723625	0.837401046698125
650	amr_ger_tsw_grk_chh_sod_sid_ita_uzb_aze_zul_bat_swa_cze_lit_bsq_rus_gam_ses_mnd_pol_ukr_cic_nor_igb_mol_hun_yor_tsn_fin_bos_heb_geo_afr_eng_glc_pan_mlt_amh_swe_est_dgb_mao_rom_mly_jpn_tml_kor_guj_svk_dyu_dut_ind_prs_wly_sun_cnt_por_ewe_urd_aeg_ctl_hin_slo_scr_qcu_fre_krd_ben_xho_anl_alb_tig_arw_jav_mcd_fbf_bul_akn_tag_tha_owc_knd_bem_ven_tur_spa_lat_azi_swt_vie_hau_bam_moo_lda	0.0461533667158798	0.108845136871204	0.913559827299838
651	gam_urd_akn_pan_sod_aeg_heb_mcd_azi_uzb_yor_ind_moo_slo_alb_bsq_rus_sid_dgb_mnd_eng_lat_tsw_swe_ses_ita_fin_cic_bem_est_cze_chh_geo_ctl_nor_glc_arw_hau_tig_por_hun_xho_jav_rom_bat_jpn_tml_kor_ukr_grk_lda_pol_mly_ben_amh_sun_cnt_krd_igb_lit_mlt_svk_ger_dut_mol_qcu_bul_fre_scr_dyu_amr_spa_wly_hin_tag_bos_ven_afr_bam_mao_tha_owc_knd_zul_swt_tur_guj_prs_aze_fbf_vie_anl_ewe_swa_tsn	-0.418859459917046	-0.994348791867886	0.322633239451775
652	sod_swe_swa_hin_tig_mlt_hau_bos_aze_uzb_tsn_mao_fbf_alb_ben_bsq_grk_anl_bem_cnt_krd_eng_ewe_pan_ses_arw_fin_bam_dgb_est_mol_gam_geo_ctl_pol_rus_scr_wly_aeg_fre_hun_moo_sun_rom_jav_jpn_knd_kor_svk_ger_xho_glc_bat_guj_chh_ind_mnd_nor_ven_lat_amr_urd_afr_cze_ukr_qcu_ita_bul_prs_tsw_heb_spa_amh_lit_tag_mcd_lda_slo_dyu_mly_tha_owc_tml_yor_swt_tur_por_dut_azi_cic_vie_sid_zul_akn_igb	-0.361889024042846	-0.856729479427742	0.393796624623586
653	amh_dut_swt_glc_sod_aeg_anl_eng_uzb_tur_yor_sun_akn_ben_mcd_bsq_swe_chh_tsw_cnt_mol_rus_ses_lit_dyu_spa_est_moo_igb_hun_ita_sid_geo_pan_ger_scr_arw_wly_amr_slo_fin_cic_mly_afr_tag_jpn_tml_kor_hin_bos_dgb_cze_ind_alb_gam_mao_mnd_bul_xho_ctl_tig_ukr_urd_nor_fre_qcu_lat_guj_prs_zul_heb_por_hau_krd_jav_pol_bem_grk_swa_bat_tha_owc_knd_lda_ewe_azi_rom_svk_aze_tsn_vie_mlt_ven_fbf_bam	-0.370820792034883	-0.877880152957974	0.382271099542017
654	aeg_fre_ven_pol_heb_chh_sod_hin_azi_tur_dgb_bat_swt_lit_svk_bsq_prs_mlt_moo_cnt_mcd_rus_akn_rom_yor_ita_fin_tsn_lda_hun_arw_amr_geo_slo_bul_nor_afr_hau_owc_ctl_est_tsw_mly_guj_mao_jpn_knd_kor_spa_cze_igb_por_sun_alb_sid_jav_mnd_krd_ses_grk_gam_eng_bos_ger_glc_qcu_lat_scr_ukr_cic_anl_dut_tig_swe_tag_mol_ewe_urd_xho_ind_tha_amh_tml_bam_zul_uzb_pan_ben_aze_bem_vie_wly_fbf_swa_dyu	-0.100647593582236	-0.237395558673423	0.812872122095854
655	anl_grk_bam_ita_gam_sod_heb_swe_uzb_azi_dgb_sun_lda_ben_rus_bsq_nor_tig_swt_mnd_afr_ukr_ses_krd_xho_dut_hun_ven_akn_fin_bul_amr_geo_eng_arw_mcd_cze_mlt_amh_ctl_est_tsw_tag_prs_bat_jpn_tml_kor_svk_ger_yor_slo_mly_scr_aeg_ind_cnt_mol_cic_bos_owc_spa_alb_rom_por_qcu_fre_urd_guj_dyu_hau_pan_chh_lat_jav_lit_bem_pol_igb_mao_tha_sid_knd_zul_moo_aze_glc_hin_tur_ewe_vie_wly_fbf_swa_tsn	-0.256903921904544	-0.607168112564515	0.545218932328244
656	amr_ctl_fbf_fre_mlt_wly_gam_spa_uzb_tur_tsn_bat_tsw_rom_glc_bsq_arw_heb_cic_cnt_mol_rus_bem_dut_ses_svk_est_swa_dyu_fin_cze_hau_geo_pol_hin_krd_grk_owc_aeg_ita_hun_ven_ind_eng_tag_jpn_tml_kor_nor_bul_bam_afr_jav_prs_sid_sun_mnd_por_moo_mcd_anl_lit_urd_ger_swe_qcu_alb_bos_ukr_akn_tig_guj_chh_pan_mao_lat_igb_ben_ewe_mly_tha_amh_knd_swt_lda_azi_slo_scr_aze_zul_vie_sod_yor_xho_dgb	-0.0329200567299529	-0.077532846464431	0.938366228104869
657	owc_svk_swt_ctl_anl_amh_heb_fre_azi_uzb_zul_bat_swa_eng_ukr_bsq_urd_sid_moo_cnt_arw_por_ewe_mol_ven_ger_hun_lda_fbf_fin_alb_chh_geo_slo_mcd_nor_afr_hau_amr_bos_est_ses_tag_hin_ind_jpn_tml_kor_rom_ita_cic_swe_mly_rus_mlt_sun_mnd_lat_bam_krd_sod_guj_grk_pol_dut_qcu_prs_lit_scr_akn_wly_pan_gam_spa_jav_glc_yor_cze_dyu_mao_tha_tig_knd_tsn_igb_aze_bul_ben_tur_dgb_vie_aeg_tsw_xho_bem	0.189007017904093	0.444938790801602	0.657397841630783
658	sod_mcd_bam_slo_wly_sid_amh_dut_aze_azi_lda_sun_xho_mol_arw_bsq_por_mlt_cic_cnt_ger_alb_akn_ctl_dgb_prs_fin_ven_moo_hun_pan_heb_geo_ita_afr_krd_ukr_owc_gam_spa_est_swa_bat_eng_tag_jpn_tml_kor_fre_bos_dyu_cze_mao_svk_hau_mly_mnd_glc_igb_scr_aeg_hin_lit_rus_pol_qcu_grk_urd_rom_fbf_tig_guj_chh_ben_ind_lat_bem_nor_tsn_jav_tha_anl_knd_ses_ewe_tur_swe_bul_uzb_swt_vie_amr_zul_tsw_yor	-0.694096915086081	-1.66653406767876	0.0989717606242895
659	heb_lit_zul_dut_aeg_anl_mlt_pan_tur_uzb_igb_tag_tsn_svk_ger_bsq_cze_amr_dgb_cnt_ita_afr_bam_prs_moo_mcd_hun_tsw_ven_fin_nor_tig_geo_slo_grk_guj_glc_owc_gam_mol_est_ses_sun_eng_bat_jpn_tml_kor_spa_lat_yor_ben_ind_bos_wly_jav_mnd_arw_ewe_bul_chh_por_scr_urd_alb_qcu_krd_rom_swe_akn_sid_fre_amh_ukr_mly_ctl_cic_hin_fbf_mao_tha_hau_knd_swa_lda_aze_rus_pol_azi_dyu_vie_sod_swt_bem_xho	-0.775994349886052	-1.86426199495811	0.0654392952366093
660	aeg_nor_igb_ben_owc_wly_hau_alb_uzb_tur_ewe_ind_swa_ukr_ger_bsq_lat_amh_cic_mnd_krd_hin_fbf_fre_lda_spa_est_moo_bam_fin_prs_mlt_geo_afr_mol_dut_bul_anl_sid_slo_hun_dgb_tag_lit_mao_jpn_tml_kor_svk_swe_tsn_ita_sun_cze_chh_jav_cnt_por_tsw_mcd_gam_eng_glc_pan_urd_qcu_pol_bos_rom_swt_heb_scr_sod_grk_bat_arw_ven_rus_zul_mly_tha_amr_knd_ses_dyu_aze_ctl_guj_azi_akn_vie_tig_xho_yor_bem	-0.937544811353678	-2.2798015079454	0.0249053001946833
661	sid_pol_xho_pan_owc_sod_gam_bos_azi_aze_bem_mao_ses_dut_afr_bsq_arw_aeg_akn_cnt_lat_ger_dyu_hin_yor_bul_hun_swa_fbf_est_alb_heb_geo_cze_prs_ben_spa_tig_mlt_lit_fin_cic_ind_ukr_mly_jpn_knd_kor_mcd_grk_dgb_fre_tag_ita_wly_bat_mnd_eng_swt_por_chh_svk_glc_scr_slo_qcu_krd_guj_mol_ven_hau_urd_amh_swe_jav_nor_igb_rus_tsn_sun_tha_anl_tml_tsw_ewe_tur_rom_ctl_uzb_zul_vie_amr_moo_lda_bam	-1.0068188402194	-2.4509318812058	0.0161177389289096
662	tig_bul_ses_pan_chh_aeg_amh_ben_tur_uzb_dgb_sun_tsn_urd_nor_bsq_prs_sid_fbf_cnt_ctl_spa_igb_hin_bem_lit_est_zul_xho_hun_bos_heb_geo_arw_mcd_alb_afr_hau_sod_rom_fin_moo_ind_guj_jav_jpn_knd_kor_svk_rus_bam_ukr_bat_krd_mlt_mly_mnd_por_akn_mol_owc_scr_ita_pol_ger_qcu_cze_lat_grk_ewe_wly_swe_gam_fre_tag_eng_lda_slo_swt_mao_tha_amr_tml_yor_swa_azi_glc_dut_aze_cic_vie_anl_dyu_tsw_ven	-0.925551337178076	-2.24130777674844	0.027385106099689
663	heb_glc_zul_pan_tig_wly_amr_ita_azi_tur_dyu_bat_tsw_hin_urd_bsq_ger_chh_akn_cnt_dut_mcd_cic_cze_dgb_ctl_fin_moo_ewe_hun_lat_hau_geo_prs_rus_krd_bul_owc_amh_bos_est_ven_mly_swe_jav_jpn_knd_kor_arw_afr_lda_guj_ind_alb_sod_mao_mnd_mol_xho_ben_gam_slo_scr_lit_grk_qcu_ukr_svk_rom_fbf_mlt_fre_sid_nor_tag_por_swt_eng_bem_sun_tha_aeg_tml_igb_swa_uzb_pol_spa_aze_yor_vie_anl_bam_ses_tsn	-0.655587269043178	-1.57072316326168	0.119643179329015
664	owc_mol_moo_ita_mlt_aeg_chh_scr_azi_tur_dyu_ind_igb_krd_afr_bsq_eng_tig_ewe_mnd_ger_lit_yor_cze_akn_por_fin_ses_fbf_hun_arw_gam_geo_swe_lat_svk_grk_wly_heb_dut_est_xho_sun_bos_mao_jpn_knd_kor_pan_rus_lda_bul_tag_nor_amh_jav_cnt_alb_tsw_glc_anl_rom_slo_hin_ben_qcu_spa_prs_mcd_bam_sid_urd_amr_guj_bat_ctl_swa_fre_dgb_mly_tha_hau_tml_ven_swt_aze_pol_ukr_uzb_bem_vie_sod_zul_cic_tsn	-0.699796635308399	-1.67864262707017	0.0965789347594553
665	amr_eng_ses_afr_owc_mlt_wly_por_aze_azi_ven_sun_tsn_lat_krd_bsq_alb_amh_moo_mnd_ukr_bos_tsw_ger_bem_bul_fin_lda_fbf_est_dut_hau_geo_lit_nor_spa_pol_heb_sod_guj_hun_igb_mly_swe_ind_jpn_tml_kor_ita_mol_swa_urd_bat_ben_chh_mao_cnt_grk_dyu_mcd_anl_ctl_slo_fre_cze_qcu_hin_prs_rus_dgb_sid_rom_gam_arw_tag_pan_ewe_scr_zul_jav_tha_aeg_knd_yor_bam_tur_glc_svk_uzb_cic_vie_tig_xho_akn_swt	-0.625519616619476	-1.49448647077951	0.138433934124352
666	aeg_krd_swa_ctl_sid_mlt_sod_bul_tur_aze_dyu_ind_tsn_guj_ukr_bsq_rom_anl_zul_cnt_rus_spa_ven_grk_moo_swe_est_yor_swt_fin_bos_hau_geo_nor_pol_fre_ita_heb_tig_lit_hun_fbf_sun_eng_mly_jpn_knd_kor_afr_arw_ewe_dut_jav_cze_chh_bat_mnd_glc_lda_pan_owc_mol_hin_ger_scr_qcu_lat_mcd_svk_xho_amr_prs_wly_urd_mao_por_bem_alb_akn_tag_tha_gam_tml_bam_tsw_uzb_slo_ben_azi_cic_vie_amh_igb_ses_dgb	-0.870744179523855	-2.10456735182141	0.0380260887775924
667	mlt_krd_ven_glc_amr_aeg_anl_cze_azi_tur_fbf_mly_ewe_mol_dut_bsq_pan_chh_dgb_cnt_mcd_ctl_akn_ben_yor_prs_fin_xho_tsw_hun_por_sid_geo_eng_fre_ukr_grk_heb_amh_afr_est_ses_ind_swe_mao_jpn_tml_kor_rus_scr_lda_alb_jav_lat_tig_sun_mnd_svk_swa_spa_gam_hin_bos_slo_urd_qcu_ger_guj_bul_tsn_sod_lit_hau_nor_tag_ita_swt_arw_dyu_bat_tha_owc_knd_zul_bem_aze_pol_rom_uzb_moo_vie_wly_bam_cic_igb	-0.424227167690615	-1.0068162744727	0.31663549635469
668	tig_arw_xho_mcd_sod_wly_gam_pan_uzb_aze_akn_bat_yor_prs_grk_bsq_cze_amr_dyu_cnt_spa_dut_cic_guj_dgb_lat_hun_zul_ven_fin_pol_hau_geo_alb_svk_por_ben_aeg_anl_ita_est_tsw_tag_ctl_ind_jpn_tml_kor_rom_urd_igb_mol_mly_fre_heb_mao_mnd_rus_lda_scr_amh_ukr_afr_ger_nor_qcu_swe_bos_bul_swt_sid_slo_chh_glc_jav_eng_ses_lit_moo_sun_tha_owc_knd_bam_bem_azi_hin_krd_tur_swa_vie_mlt_ewe_tsn_fbf	-0.771733356124975	-1.85519745147498	0.0667358682115315
669	sod_swe_bem_arw_owc_wly_aeg_slo_aze_tur_moo_tag_bam_rom_guj_bsq_mcd_mlt_fbf_mnd_fre_bos_zul_afr_ses_grk_est_ewe_dgb_hun_krd_gam_geo_svk_eng_ben_pan_heb_sid_lit_fin_cic_sun_ctl_mao_jpn_tml_kor_spa_cze_igb_pol_mly_glc_amr_ind_cnt_mol_ven_hin_amh_ger_dut_nor_alb_qcu_scr_rus_urd_tsw_hau_bul_tig_ukr_bat_lat_xho_por_lda_jav_tha_chh_knd_tsn_swa_azi_ita_prs_uzb_swt_vie_anl_akn_dyu_yor	-0.526929681508034	-1.25591703263098	0.21229209086548
670	amr_guj_swa_hin_hau_sid_aeg_ukr_tur_aze_bem_bat_tsw_por_bul_bsq_urd_sod_lda_mnd_eng_alb_yor_ben_tsn_mcd_fin_ses_zul_hun_pan_wly_geo_prs_swe_ger_slo_tig_amh_spa_est_dyu_sun_cze_tag_jpn_knd_kor_fre_scr_ewe_krd_mly_dut_heb_mao_cnt_bos_bam_nor_anl_lat_ita_pol_lit_qcu_grk_rom_glc_akn_gam_svk_mlt_mol_ind_ctl_ven_afr_dgb_jav_tha_owc_tml_swt_cic_uzb_rus_arw_azi_xho_vie_chh_igb_moo_fbf	-0.134219586196085	-0.316454484088646	0.752366774845821
671	mlt_grk_igb_mcd_amh_sid_gam_swe_aze_uzb_tsn_mao_yor_afr_ita_bsq_mol_hau_swt_cnt_lat_slo_dgb_dut_zul_bul_fin_swa_ses_est_rus_heb_geo_nor_hin_guj_pol_wly_anl_por_hun_akn_tag_pan_sun_jpn_knd_kor_eng_ukr_tsw_arw_jav_alb_sod_ind_mnd_urd_xho_svk_chh_fre_ger_scr_rom_qcu_ben_ctl_prs_lda_owc_lit_aeg_bos_bat_glc_ewe_krd_moo_mly_tha_amr_tml_bem_cic_tur_cze_spa_azi_bam_vie_tig_fbf_ven_dyu	-0.00279066019743312	-0.00658553677910477	0.994759645920399
672	sid_rom_bem_mcd_amr_aeg_tig_afr_azi_tur_dgb_mao_lda_krd_lit_bsq_pan_heb_ses_cnt_spa_arw_tsn_grk_tsw_svk_fin_ven_moo_hun_guj_hau_geo_rus_nor_dut_swe_anl_amh_scr_est_swt_ind_glc_tag_jpn_tml_kor_alb_prs_zul_ben_sun_bos_owc_mly_mnd_ger_xho_ukr_chh_fre_ctl_hin_mol_qcu_eng_slo_lat_igb_mlt_cze_wly_bul_jav_urd_yor_ita_cic_bat_tha_gam_knd_fbf_ewe_aze_pol_por_uzb_dyu_vie_sod_akn_swa_bam	-0.093571949289651	-0.22080380651743	0.825729235686868
673	mlt_cze_xho_ita_amh_sod_gam_swe_tur_azi_tsn_bat_fbf_mol_bul_bsq_ger_sid_akn_cnt_fre_glc_bam_lat_dgb_arw_hun_moo_ewe_fin_rom_aeg_geo_svk_krd_guj_rus_wly_hau_grk_est_yor_jav_pol_mly_jpn_knd_kor_mcd_nor_lda_bos_mao_hin_tig_sun_mnd_por_dyu_pan_anl_ctl_slo_ben_lit_qcu_spa_urd_scr_ses_heb_alb_amr_afr_ind_prs_cic_ukr_tsw_tag_tha_chh_tml_ven_zul_uzb_eng_dut_aze_swa_vie_owc_bem_igb_swt	0.589126382199151	1.40199356423799	0.164246099132151
674	aeg_swe_swa_bul_amh_gam_sid_ukr_azi_tur_dgb_tag_zul_hin_eng_bsq_spa_chh_swt_mnd_alb_rus_tsw_lat_yor_dut_hun_moo_dyu_est_rom_sod_geo_prs_ger_cze_scr_hau_wly_urd_fin_ven_jav_mol_mao_jpn_tml_kor_svk_bos_fbf_fre_bat_ita_anl_sun_cnt_mcd_lda_grk_tig_afr_pol_pan_lit_qcu_guj_slo_krd_akn_owc_nor_amr_ctl_mly_ben_tsn_arw_ewe_ind_tha_mlt_knd_bem_igb_uzb_glc_por_aze_xho_vie_heb_ses_bam_cic	-0.0268431051100586	-0.0632404585958547	0.949710754114785
675	amh_hin_fbf_prs_chh_heb_sod_scr_azi_tur_dyu_tag_lda_ger_mol_bsq_ukr_gam_tsw_mnd_alb_dut_yor_mcd_akn_guj_fin_zul_moo_est_afr_tig_geo_arw_eng_krd_rus_hau_mlt_glc_hun_igb_jav_pan_sun_jpn_tml_kor_svk_rom_ewe_ita_mly_pol_sid_mao_cnt_swe_ses_fre_owc_spa_bul_lat_ben_qcu_lit_grk_por_ven_wly_nor_aeg_ctl_ind_urd_xho_cze_swt_bat_tha_anl_knd_swa_tsn_uzb_slo_bos_aze_bam_vie_amr_bem_cic_dgb	-0.479219575299959	-1.13969894983471	0.257338622489963
676	amr_fre_akn_hin_owc_tig_hau_bos_aze_uzb_ses_sun_zul_bul_ctl_bsq_eng_sid_xho_mnd_ger_lat_swt_glc_bem_mcd_est_dgb_ven_hun_krd_amh_geo_swe_dut_ukr_slo_gam_chh_ita_fin_bam_jav_scr_bat_jpn_tml_kor_urd_lit_igb_pan_tag_guj_heb_ind_cnt_rom_ewe_prs_mlt_pol_spa_arw_cze_qcu_afr_por_svk_tsw_sod_ben_anl_grk_mao_mol_fbf_rus_lda_mly_tha_wly_knd_tsn_moo_tur_alb_nor_azi_dyu_vie_aeg_cic_yor_swa	-0.208769743835667	-0.493061896384231	0.62313108461365
677	hau_lat_ses_pol_sid_owc_heb_slo_aze_uzb_bam_sun_akn_dut_pan_bsq_ben_amr_tsn_mnd_scr_mcd_swt_bul_ven_cze_fin_dyu_xho_hun_prs_gam_geo_ukr_rus_grk_ctl_tig_sod_glc_est_ewe_mly_afr_mao_jpn_knd_kor_hin_krd_lda_lit_bat_ita_amh_jav_cnt_ger_dgb_mol_anl_eng_guj_rom_spa_qcu_nor_alb_swe_fbf_aeg_urd_mlt_svk_ind_arw_yor_fre_tsw_tag_tha_chh_tml_swa_zul_tur_por_bos_azi_moo_vie_wly_bem_igb_cic	0.270873097297308	0.638597248438492	0.524654530744558
678	mlt_alb_ewe_afr_tig_aeg_owc_pan_azi_aze_igb_bat_xho_pol_lat_bsq_mcd_wly_fbf_cnt_spa_krd_akn_ita_ven_svk_fin_bem_zul_est_lit_sod_geo_ger_slo_grk_fre_chh_anl_cze_hun_yor_jav_dut_mao_jpn_knd_kor_rom_guj_bam_glc_mly_por_amh_ind_mnd_ctl_cic_prs_heb_swe_ukr_mol_scr_qcu_urd_rus_nor_swt_sid_hin_amr_bul_sun_ben_swa_arw_tsw_tag_tha_gam_tml_lda_tsn_tur_bos_eng_uzb_dyu_vie_hau_dgb_ses_moo	-0.261645815034255	-0.618790978552836	0.537566818711589
679	amh_spa_ewe_grk_wly_heb_tig_glc_aze_uzb_ses_mao_xho_svk_mcd_bsq_eng_gam_swt_mnd_ukr_alb_cic_pan_tsn_lit_fin_tsw_yor_est_ben_owc_geo_scr_hin_pol_cze_aeg_sod_swe_hun_fbf_bat_ita_tag_jpn_knd_kor_afr_ger_igb_guj_sun_prs_chh_mly_cnt_nor_ven_rom_amr_lat_krd_mol_rus_qcu_bul_por_arw_zul_sid_fre_hau_ctl_jav_slo_bem_dut_bam_ind_tha_anl_tml_dyu_swa_tur_urd_bos_azi_lda_vie_mlt_dgb_akn_moo	0.0722269621393511	0.170200729183153	0.865221992624728
680	heb_hin_fbf_por_hau_amh_wly_cze_aze_azi_igb_sun_xho_afr_glc_bsq_mol_owc_ven_cnt_mcd_svk_yor_bos_bam_guj_est_moo_akn_fin_spa_chh_geo_rom_grk_lit_arw_sod_tig_nor_hun_tsw_mao_ita_jav_jpn_tml_kor_slo_pol_cic_swe_bat_krd_mlt_ind_mnd_bul_swt_eng_sid_scr_urd_pan_ctl_qcu_alb_rus_ben_tsn_aeg_ger_gam_prs_tag_ukr_ses_lat_bem_mly_tha_amr_knd_zul_swa_tur_fre_dut_uzb_dyu_vie_anl_dgb_ewe_lda	-0.3542824333707	-0.839388513063357	0.403403878407571
681	anl_ita_yor_guj_sod_mlt_tig_swe_tur_aze_dyu_sun_igb_por_arw_bsq_nor_wly_lda_cnt_ctl_lit_fbf_eng_bem_mcd_fin_cic_ses_est_bul_chh_geo_hin_cze_afr_spa_amr_sid_bos_hun_tsn_mao_glc_mly_jpn_knd_kor_ukr_pan_ven_svk_ind_pol_aeg_tag_mnd_mol_moo_alb_hau_scr_dut_grk_ger_qcu_ben_rus_lat_swa_gam_urd_owc_prs_bat_rom_zul_slo_xho_jav_tha_heb_tml_dgb_tsw_azi_krd_fre_uzb_swt_vie_amh_akn_bam_ewe	-0.686005959499944	-1.64991849995412	0.102333260559162
682	amh_hin_zul_swe_gam_sod_wly_scr_aze_tur_ewe_tag_dyu_krd_pol_bsq_spa_anl_lda_mnd_ukr_lit_yor_lat_ses_rom_hun_bam_tsw_est_ctl_sid_geo_eng_mcd_prs_slo_hau_amr_nor_fin_xho_jav_ger_sun_jpn_tml_kor_ita_afr_ven_urd_ind_por_owc_mao_cnt_arw_akn_grk_chh_cze_bos_bul_svk_qcu_rus_pan_dut_igb_tig_fre_mlt_alb_mly_guj_fbf_ben_dgb_bat_tha_aeg_knd_swt_moo_azi_glc_mol_uzb_bem_vie_heb_cic_swa_tsn	-0.62725331618316	-1.49722498059542	0.137721093848269
683	wly_nor_tsn_alb_amh_gam_sid_mol_uzb_aze_ven_sun_ses_dut_ita_bsq_hin_owc_swt_mnd_por_ben_ewe_cze_zul_bul_hun_yor_xho_est_ctl_sod_geo_grk_prs_slo_rus_anl_heb_lat_fin_fbf_jav_pol_ind_jpn_tml_kor_spa_scr_dgb_ger_bat_afr_chh_mly_cnt_rom_akn_krd_tig_pan_lit_swe_eng_qcu_ukr_svk_fre_tsw_amr_mcd_mlt_guj_tag_bos_lda_urd_swa_mao_tha_hau_knd_dyu_bam_tur_arw_glc_azi_cic_vie_aeg_bem_igb_moo	0.134353133872183	0.31668720095671	0.752190732775971
684	hau_mcd_ses_fre_mlt_amh_heb_urd_azi_aze_lda_ind_swa_ukr_alb_bsq_rus_owc_swt_mnd_ger_bos_yor_guj_ven_lat_fin_cic_tsw_est_nor_gam_geo_pan_prs_afr_scr_sid_anl_ctl_hun_dgb_mly_mol_bat_jpn_knd_kor_bul_ben_akn_eng_tag_cze_tig_jav_cnt_krd_fbf_hin_chh_por_rom_svk_glc_qcu_ita_dut_spa_xho_amr_slo_wly_lit_mao_grk_dyu_arw_zul_sun_tha_sod_tml_tsn_bem_tur_pol_swe_uzb_bam_vie_aeg_ewe_igb_moo	-0.2109158070479	-0.497691707542012	0.619876121844078
685	sid_swe_ewe_guj_hau_heb_amr_hin_uzb_azi_yor_sun_ven_nor_cze_bsq_dut_wly_cic_cnt_ger_pan_bem_scr_dgb_fre_fin_bam_tsn_est_ben_amh_geo_bos_pol_slo_grk_tig_mlt_svk_hun_xho_mao_ita_tag_jpn_knd_kor_spa_mcd_moo_krd_bat_lat_owc_jav_mnd_arw_lda_mol_aeg_bul_por_rom_lit_qcu_eng_ukr_afr_akn_sod_rus_gam_alb_mly_glc_fbf_urd_swa_ind_tha_anl_tml_zul_tsw_aze_prs_ctl_tur_dyu_vie_chh_swt_igb_ses	0.0956283612179434	0.225234565887151	0.82229099035924
686	hau_ita_cic_rom_sid_gam_aeg_rus_tur_azi_bem_ind_dyu_glc_mcd_bsq_mol_chh_yor_cnt_arw_nor_igb_urd_ven_grk_est_moo_xho_hun_cze_amr_geo_hin_prs_bul_lat_anl_mlt_lit_fin_ses_bat_dut_tag_jpn_tml_kor_slo_pol_ewe_pan_sun_ben_amh_mly_mnd_fre_lda_ger_tig_svk_eng_alb_krd_qcu_swe_afr_bos_swa_sod_spa_wly_scr_jav_por_tsw_guj_swt_mao_tha_heb_knd_bam_akn_aze_ukr_ctl_uzb_zul_vie_owc_fbf_dgb_tsn	-0.984116078772153	-2.3966002810022	0.0185486612808408
687	tig_scr_ven_mol_wly_gam_hau_por_aze_azi_yor_jav_zul_prs_lit_bsq_ita_sid_igb_mnd_spa_glc_dgb_alb_lda_arw_hun_fbf_moo_fin_bos_amr_geo_pan_fre_hin_ger_sod_chh_ben_est_bem_mly_slo_tag_jpn_knd_kor_dut_swe_ses_grk_ind_ctl_heb_mao_cnt_pol_swt_nor_amh_afr_krd_lat_cze_qcu_svk_rus_mcd_cic_aeg_rom_anl_guj_sun_urd_swa_ukr_akn_bat_tha_owc_tml_xho_tsn_uzb_eng_bul_tur_tsw_vie_mlt_dyu_bam_ewe	0.0631444814138594	0.148697529534893	0.882114266836485
688	sod_ctl_moo_bul_mlt_gam_amr_slo_azi_uzb_cic_tag_igb_guj_pan_bsq_prs_heb_dyu_mnd_rus_bos_xho_glc_swa_ita_fin_swt_fbf_est_urd_chh_geo_alb_afr_nor_swe_amh_aeg_krd_hun_akn_sun_por_ind_jpn_tml_kor_scr_mcd_ven_ger_bat_rom_tig_mly_cnt_spa_tsn_mol_hau_ben_lat_pol_fre_qcu_lit_ukr_hin_yor_anl_eng_wly_grk_mao_arw_ses_svk_bem_jav_tha_sid_knd_dgb_zul_tur_cze_dut_aze_bam_vie_owc_tsw_lda_ewe	-0.401783065625091	-0.95456746456118	0.342271113673664
689	amr_swe_swt_lit_chh_gam_wly_afr_tur_uzb_cic_bat_swa_arw_scr_bsq_urd_sid_bam_cnt_grk_mol_ewe_cze_moo_spa_fin_xho_yor_hun_pol_anl_geo_rom_svk_fre_ctl_hau_sod_hin_est_dgb_ind_ukr_mly_jpn_knd_kor_rus_ben_ses_eng_jav_dut_tig_mao_mnd_glc_bem_ita_mlt_slo_bul_ger_pan_qcu_lat_nor_prs_ven_owc_por_aeg_mcd_tag_krd_zul_alb_fbf_sun_tha_amh_tml_igb_tsn_azi_bos_guj_aze_tsw_vie_heb_dyu_akn_lda	-0.611333759712936	-1.46417455379032	0.146518396398771
690	hau_bul_swa_afr_mlt_owc_amh_krd_aze_uzb_ewe_bat_fbf_ger_swe_bsq_ben_heb_bem_mnd_fre_bos_xho_urd_yor_lat_hun_dyu_akn_est_svk_chh_geo_rom_cze_scr_nor_aeg_anl_ita_fin_cic_sun_mcd_ind_jpn_knd_kor_glc_alb_ven_por_mao_eng_sid_jav_cnt_lit_moo_grk_wly_dut_spa_arw_slo_qcu_mol_pan_prs_lda_gam_guj_tig_rus_tag_ctl_zul_pol_bam_mly_tha_amr_tml_swt_igb_azi_hin_ukr_tur_dgb_vie_sod_tsn_ses_tsw	-0.782214475859233	-1.87795650820282	0.0635205371305235
691	aeg_guj_ses_urd_anl_gam_tig_scr_uzb_aze_xho_mao_cic_ger_alb_bsq_hin_amr_moo_cnt_por_lat_zul_fre_dgb_pan_fin_lda_bam_est_bos_heb_geo_afr_lit_swe_ctl_owc_amh_mcd_hun_tsw_tag_ita_ind_jpn_tml_kor_svk_rom_fbf_mol_sun_krd_chh_mly_mnd_bul_swt_arw_hau_pol_dut_spa_glc_qcu_cze_slo_eng_akn_wly_nor_sid_grk_bat_rus_ewe_prs_igb_jav_tha_mlt_knd_swa_bem_tur_ukr_ben_azi_tsn_vie_sod_dyu_yor_ven	-0.206005798380957	-0.486008062002921	0.628104642314324
692	sod_ctl_swa_prs_amr_mlt_heb_ita_azi_aze_moo_mly_bem_scr_grk_bsq_ukr_hau_swt_mnd_swe_guj_ses_hin_zul_lat_hun_igb_dyu_fin_bos_sid_geo_eng_krd_por_ben_anl_wly_pan_est_bam_ind_svk_jav_jpn_tml_kor_cze_dut_yor_pol_tag_bul_owc_bat_cnt_lit_fbf_mcd_amh_mol_afr_urd_rom_qcu_slo_glc_fre_ven_gam_alb_tig_spa_mao_arw_xho_ger_lda_sun_tha_aeg_knd_dgb_tsw_tur_nor_rus_uzb_cic_vie_chh_ewe_akn_tsn	-0.834826409836527	-2.0169116424408	0.0465880295885959
693	heb_swe_zul_cze_sod_gam_wly_ukr_uzb_tur_bam_ind_cic_eng_mol_bsq_scr_anl_ewe_mnd_hin_glc_swt_rus_bem_ben_est_ses_dgb_hun_arw_amr_geo_fre_urd_mcd_grk_owc_chh_pan_fin_yor_mly_rom_mao_jpn_knd_kor_svk_slo_fbf_prs_tag_nor_hau_sun_cnt_ctl_ven_por_sid_lat_guj_ita_dut_qcu_krd_afr_spa_xho_mlt_pol_tig_ger_jav_bul_moo_alb_igb_bat_tha_aeg_tml_akn_tsw_azi_lit_bos_aze_dyu_vie_amh_swa_tsn_lda	-0.721127113648641	-1.73104019513854	0.0867609882254702
694	mlt_pan_tsw_hin_anl_hau_sid_rus_tur_uzb_dyu_sun_ses_afr_pol_bsq_alb_amh_bam_mnd_svk_por_lda_ukr_akn_ctl_fin_xho_ven_hun_scr_owc_geo_bul_urd_eng_glc_tig_heb_rom_est_cic_tag_grk_mly_jpn_knd_kor_dut_cze_yor_ben_bat_spa_sod_ind_cnt_mol_igb_nor_wly_ita_swe_prs_guj_qcu_slo_bos_mcd_zul_aeg_ger_chh_lit_mao_lat_dgb_krd_swt_jav_tha_gam_tml_tsn_moo_aze_arw_fre_azi_fbf_vie_amr_ewe_bem_swa	-0.000926248273741124	-0.00218159053961633	0.998264016795348
695	anl_swe_yor_glc_sid_heb_amr_dut_uzb_azi_bem_mao_tsn_arw_urd_bsq_afr_sod_igb_cnt_hin_ukr_dyu_grk_bam_lat_fin_ven_lda_est_ita_mlt_geo_guj_prs_por_nor_owc_amh_rom_hun_ses_mly_bul_tag_jpn_tml_kor_mcd_cze_ewe_ger_jav_slo_tig_bat_mnd_pan_dgb_spa_aeg_rus_eng_svk_ben_qcu_bos_pol_ctl_cic_gam_mol_chh_scr_ind_lit_tsw_fre_swa_sun_tha_hau_knd_zul_xho_aze_krd_alb_tur_swt_vie_wly_moo_akn_fbf	-0.775499094054395	-1.86585354997019	0.0652138349488064
696	tig_urd_yor_nor_amh_aeg_chh_svk_aze_tur_swt_bat_bem_ctl_lat_bsq_hin_mlt_igb_cnt_rom_pan_dgb_afr_dyu_slo_fin_ewe_tsw_hun_ukr_sid_geo_arw_scr_cze_eng_sod_amr_grk_est_bam_jav_prs_ind_jpn_tml_kor_pol_dut_fbf_bul_tag_bos_anl_mao_mnd_fre_lda_ita_gam_guj_por_lit_mol_qcu_swe_ben_alb_akn_heb_krd_hau_rus_sun_ger_zul_glc_swa_mly_tha_wly_knd_cic_tsn_uzb_spa_mcd_azi_xho_vie_owc_ses_ven_moo	-0.357899746158292	-0.84783484215145	0.398706736319823
697	anl_mol_akn_bul_amr_sod_amh_urd_uzb_azi_ses_sun_bam_glc_ctl_bsq_scr_chh_dgb_mnd_lit_alb_fbf_svk_lda_grk_hun_igb_tsn_est_mcd_tig_geo_spa_pan_dut_lat_mlt_sid_ita_fin_zul_mao_hin_bat_jpn_tml_kor_slo_swe_swa_krd_jav_afr_hau_tag_cnt_eng_moo_cze_gam_pol_arw_ukr_nor_qcu_rom_ger_fre_ven_owc_por_aeg_guj_mly_ben_xho_prs_yor_ind_tha_wly_knd_cic_bem_tur_bos_rus_aze_tsw_vie_heb_ewe_dyu_swt	-0.121927440501734	-0.28756459552841	0.774319860476419
698	anl_hin_ven_lat_sid_aeg_owc_afr_azi_uzb_ewe_bat_igb_bos_urd_bsq_pan_gam_xho_cnt_grk_guj_tsw_bul_dyu_glc_est_bam_zul_fin_pol_tig_geo_slo_scr_lit_nor_wly_sod_cze_hun_yor_mly_fre_tag_jpn_knd_kor_svk_krd_dgb_spa_jav_mol_chh_mao_mnd_rom_tsn_swe_amr_arw_ukr_eng_dut_qcu_ita_rus_mcd_bem_heb_ben_mlt_alb_ind_prs_fbf_por_lda_sun_tha_amh_tml_ses_cic_aze_ctl_ger_tur_akn_vie_hau_moo_swt_swa	-0.299980478374916	-0.710255111668499	0.479323205215436
699	sod_ben_akn_lit_hau_anl_heb_ita_azi_aze_igb_mly_dgb_rom_afr_bsq_rus_amh_tsw_mnd_mol_hin_lda_scr_cic_dut_est_zul_moo_hun_mcd_amr_geo_bos_cze_spa_urd_aeg_chh_krd_fin_ven_mao_nor_sun_jpn_knd_kor_pol_guj_swa_lat_jav_arw_tig_bat_cnt_ukr_bam_alb_mlt_grk_glc_pan_svk_qcu_eng_bul_prs_bem_sid_fre_wly_ctl_tag_por_ewe_swe_xho_ind_tha_owc_tml_ses_dyu_uzb_slo_ger_tur_swt_vie_gam_yor_fbf_tsn	-0.820981581371529	-1.98251170628999	0.0503729903279186
700	hau_mcd_cic_pol_amr_anl_sid_dut_tur_uzb_dyu_bat_tsw_swe_grk_bsq_bos_tig_yor_mnd_eng_krd_ven_ctl_bem_por_est_swa_lda_fin_spa_gam_geo_glc_slo_ben_bul_wly_mlt_nor_hun_xho_tag_prs_mao_jpn_knd_kor_urd_mol_ses_afr_jav_pan_aeg_mly_cnt_lat_akn_scr_amh_rus_fre_hin_cze_qcu_guj_ita_ger_swt_owc_ukr_heb_svk_sun_arw_igb_rom_moo_ind_tha_chh_tml_fbf_bam_aze_lit_alb_azi_tsn_vie_sod_ewe_zul_dgb	0.0539425072526691	0.126889230061524	0.899302016341484
701	hau_svk_swa_swe_heb_chh_mlt_eng_aze_uzb_zul_mao_dgb_lat_ger_bsq_hin_sid_moo_cnt_bul_ukr_fbf_lit_bam_dut_fin_dyu_tsw_est_por_aeg_geo_mol_afr_ita_rom_wly_anl_cze_hun_bem_bat_ben_jav_jpn_knd_kor_mcd_pol_igb_scr_ind_krd_owc_tag_mnd_glc_cic_nor_gam_alb_urd_grk_rus_qcu_slo_arw_fre_swt_amh_prs_sod_bos_sun_guj_ewe_ctl_xho_mly_tha_tig_tml_yor_tsn_tur_pan_spa_azi_lda_vie_amr_akn_ven_ses	-0.696615676516098	-1.67068328944953	0.0981464555558573
702	hau_fre_bem_lit_chh_anl_amr_svk_azi_uzb_zul_mao_ewe_mol_bul_bsq_alb_sid_cic_cnt_guj_slo_yor_hin_igb_pan_est_swt_ven_fin_bos_sod_geo_cze_spa_ctl_scr_heb_amh_prs_hun_dgb_mly_ger_ind_jpn_knd_kor_afr_nor_akn_eng_jav_dut_wly_sun_mnd_urd_ses_ben_aeg_mcd_krd_lat_rus_qcu_glc_grk_pol_swa_mlt_arw_owc_swe_tag_rom_fbf_ita_bam_bat_tha_gam_tml_xho_dyu_tur_ukr_por_aze_tsw_vie_tig_tsn_moo_lda	-0.226221997362428	-0.534562912215069	0.594227841447873
703	hau_glc_ewe_ben_chh_amr_amh_ukr_uzb_aze_akn_ind_dgb_lit_rus_bsq_lat_heb_dyu_cnt_pan_bul_lda_rom_tsn_alb_est_swa_swt_fin_nor_sid_geo_fre_prs_swe_arw_anl_wly_guj_hun_cic_mao_hin_mly_jpn_knd_kor_cze_mol_igb_eng_bat_por_sod_jav_mnd_pol_xho_ger_aeg_bos_svk_ita_urd_qcu_grk_slo_spa_zul_gam_afr_owc_dut_sun_mcd_bem_ctl_ven_tag_tha_tig_tml_moo_fbf_tur_scr_krd_azi_tsw_vie_mlt_ses_bam_yor	-0.94698304666099	-2.31226727609908	0.0229696842176574
704	tig_krd_bem_svk_anl_amh_amr_bos_uzb_aze_swa_bat_yor_hin_spa_bsq_nor_chh_igb_cnt_pol_ita_cic_bul_ses_eng_est_tsn_bam_hun_scr_sid_geo_alb_rus_glc_ukr_heb_aeg_guj_fin_fbf_mao_fre_ind_jpn_tml_kor_urd_pan_ven_ger_tag_swe_mlt_sun_mnd_rom_zul_prs_gam_afr_mcd_mol_arw_qcu_por_slo_ctl_dgb_hau_lit_sod_dut_mly_cze_moo_ben_tsw_jav_tha_owc_knd_xho_akn_tur_grk_lat_azi_dyu_vie_wly_ewe_swt_lda	-0.0385641812438104	-0.0908885923891539	0.927776589245611
705	tig_mcd_akn_pol_sid_anl_wly_pan_tur_uzb_dyu_sun_dgb_mol_eng_bsq_scr_amr_ses_mnd_ukr_grk_tsn_ctl_cic_alb_hun_fbf_yor_fin_swe_hau_geo_ita_lit_svk_slo_heb_aeg_dut_est_ewe_tag_guj_jav_jpn_knd_kor_ben_bos_swa_ger_ind_fre_gam_bat_cnt_lat_zul_krd_chh_cze_glc_arw_rus_qcu_rom_afr_prs_tsw_sod_urd_owc_bul_mly_hin_bem_nor_ven_mao_tha_mlt_tml_swt_igb_aze_spa_por_azi_moo_vie_amh_xho_lda_bam	-1.60007320178395	-4.10838649642971	8.56896843492149e-05
706	mlt_ukr_igb_bul_amh_gam_sod_glc_tur_uzb_swt_mao_dyu_guj_grk_bsq_rus_aeg_zul_mnd_svk_nor_xho_alb_ewe_eng_est_moo_lda_hun_lat_heb_geo_ben_mcd_scr_dut_owc_sid_prs_fin_fbf_bat_ctl_jav_jpn_knd_kor_krd_cze_akn_hin_tag_ger_chh_mly_cnt_slo_bam_por_hau_mol_swe_pol_pan_qcu_bos_spa_ita_dgb_wly_afr_anl_lit_ind_rom_bem_urd_swa_sun_tha_tig_tml_tsn_tsw_azi_fre_arw_aze_ses_vie_amr_ven_cic_yor	-0.572032587455488	-1.36558075820356	0.175364393964953
707	mlt_ita_swt_scr_amh_gam_chh_rus_azi_uzb_dyu_tag_tsw_rom_hin_bsq_afr_sod_akn_mnd_mcd_ben_bem_nor_fbf_slo_est_tsn_swa_fin_arw_anl_geo_eng_ctl_por_bul_heb_wly_pol_hun_lda_ind_prs_jav_jpn_tml_kor_swe_glc_ses_svk_bat_dut_owc_mao_cnt_alb_bam_lit_amr_guj_bos_ukr_spa_qcu_cze_fre_urd_zul_aeg_mol_tig_ger_sun_krd_yor_pan_moo_mly_tha_hau_knd_xho_igb_aze_grk_lat_tur_dgb_vie_sid_cic_ven_ewe	-0.0817098837505917	-0.192977488267358	0.847397411331082
708	sod_rus_swt_fre_tig_owc_amr_urd_uzb_aze_zul_mao_tsn_bos_nor_bsq_afr_hau_swa_mnd_ctl_mcd_ses_lat_yor_ger_fin_ewe_dyu_hun_cze_anl_geo_scr_dut_eng_pan_aeg_sid_rom_est_igb_mly_por_ind_jpn_tml_kor_hin_lit_cic_bul_jav_guj_amh_sun_cnt_mol_akn_alb_wly_pol_ukr_glc_arw_qcu_prs_spa_swe_tsw_chh_krd_gam_grk_bat_svk_dgb_ben_lda_tag_tha_heb_knd_ven_xho_tur_ita_slo_azi_bem_vie_mlt_moo_bam_fbf	-1.2279207922933	-3.04052118146525	0.00306773212346403
709	chh_rom_dgb_bul_aeg_gam_hau_ger_tur_uzb_igb_jav_ven_scr_ctl_bsq_krd_anl_fbf_mnd_fre_grk_lda_svk_zul_pol_est_swa_swt_fin_lit_sod_geo_bos_rus_swe_spa_sid_amr_urd_hun_bam_mao_ita_bat_jpn_tml_kor_dut_pan_ewe_hin_mly_arw_amh_ind_cnt_alb_ses_ukr_owc_eng_prs_slo_afr_qcu_guj_lat_mol_dyu_wly_por_mlt_ben_tag_glc_bem_cze_yor_sun_tha_tig_knd_moo_tsn_aze_mcd_nor_azi_tsw_vie_heb_cic_xho_akn	0.399195297533491	0.941341262881668	0.348968784321584
710	sod_nor_yor_pan_wly_amh_sid_fre_azi_tur_dyu_sun_tsw_pol_cze_bsq_lit_anl_ven_mnd_bul_urd_moo_hin_zul_mol_hun_igb_lda_fin_eng_hau_geo_alb_mcd_rus_ita_amr_mlt_por_est_fbf_bat_arw_jav_jpn_knd_kor_ukr_glc_tsn_svk_mao_lat_tig_ind_cnt_krd_swt_guj_heb_slo_rom_dut_grk_qcu_swe_afr_ger_ewe_aeg_prs_owc_ben_mly_ctl_xho_bos_bem_tag_tha_chh_tml_bam_akn_aze_spa_scr_uzb_cic_vie_gam_ses_dgb_swa	-0.553497486219948	-1.3217397972054	0.189496938626888
711	aeg_krd_moo_ita_hau_heb_wly_mol_azi_aze_dyu_bat_tsw_mcd_cze_bsq_rus_gam_bem_cnt_bul_ben_lda_grk_tsn_urd_fin_xho_akn_est_ctl_mlt_geo_scr_spa_eng_nor_chh_tig_ukr_hun_swt_mly_por_tag_jpn_tml_kor_pol_lat_ven_fre_mao_rom_anl_jav_mnd_swe_yor_alb_sid_afr_bos_arw_dut_qcu_prs_hin_slo_zul_amr_guj_owc_pan_sun_glc_igb_ger_ewe_ind_tha_sod_knd_cic_dgb_tur_lit_svk_uzb_bam_vie_amh_fbf_ses_swa	-0.13160501853357	-0.310322000395026	0.757010472769324
712	owc_mol_fbf_cze_aeg_sid_tig_scr_azi_uzb_tsn_ind_ewe_swe_urd_bsq_lat_sod_dgb_cnt_grk_svk_cic_glc_ses_arw_est_xho_swt_hun_eng_gam_geo_lit_krd_guj_pan_hau_amr_hin_fin_tsw_mao_nor_jav_jpn_knd_kor_ita_alb_moo_fre_bat_ben_wly_sun_mnd_afr_akn_spa_heb_ger_pol_mcd_por_qcu_rom_bul_ctl_lda_mlt_ukr_chh_dut_mly_bos_ven_rus_swa_tag_tha_amh_tml_dyu_yor_tur_prs_slo_aze_igb_vie_anl_bem_bam_zul	-0.158106832034586	-0.373213642522888	0.709838783354721
713	tig_pol_dyu_ben_amr_sod_amh_prs_azi_aze_cic_mao_bem_arw_rus_bsq_mol_mlt_xho_mnd_ita_scr_tsn_ger_swt_bos_fin_ewe_zul_hun_alb_hau_geo_fre_dut_nor_lit_chh_anl_grk_est_tsw_sun_cze_ind_jpn_tml_kor_ukr_guj_akn_pan_mly_swe_owc_bat_cnt_urd_ven_svk_heb_hin_bul_por_eng_qcu_krd_spa_rom_fbf_aeg_glc_gam_lat_tag_ctl_yor_slo_bam_jav_tha_wly_knd_ses_swa_tur_afr_mcd_uzb_moo_vie_sid_dgb_igb_lda	-0.0654070631244287	-0.154248750524616	0.877747848018638
714	owc_nor_bam_cze_wly_aeg_sid_bos_aze_uzb_fbf_mly_dgb_slo_bul_bsq_ukr_anl_ven_mnd_spa_pan_igb_lat_akn_scr_est_ses_swt_fin_ben_tig_geo_urd_svk_pol_fre_gam_heb_alb_hun_tsn_bat_swe_ind_jpn_knd_kor_lit_mol_moo_por_sun_ctl_hau_mao_cnt_dut_swa_prs_mlt_arw_ger_eng_guj_qcu_krd_rus_hin_tsw_amr_ita_sod_afr_jav_glc_cic_grk_zul_tag_tha_amh_tml_dyu_xho_tur_mcd_rom_azi_bem_vie_chh_yor_ewe_lda	-0.0838372048430987	-0.197433512498902	0.843919182705723
715	amh_bos_yor_slo_anl_aeg_hau_fre_aze_tur_xho_ind_ses_glc_prs_bsq_ctl_owc_fbf_cnt_rus_swe_bem_scr_tsw_ukr_hun_cic_swt_est_eng_tig_geo_ita_por_arw_cze_sod_amr_hin_fin_dgb_mao_pol_tag_jpn_tml_kor_pan_svk_bam_ben_sun_urd_mlt_mly_mnd_dut_ewe_nor_heb_grk_bul_afr_mcd_qcu_lit_mol_krd_ven_wly_guj_sid_alb_bat_rom_swa_spa_akn_jav_tha_chh_knd_dyu_lda_uzb_lat_ger_azi_zul_vie_gam_moo_tsn_igb	0.0566950029514615	0.133383258789345	0.894178485149934
716	heb_ben_dgb_alb_chh_owc_wly_ctl_tur_uzb_moo_mao_bam_spa_ger_bsq_eng_aeg_ewe_mnd_ukr_mol_igb_grk_tsn_dut_fin_swa_dyu_est_lit_hau_geo_cze_por_nor_ita_anl_sid_prs_hun_tsw_sun_afr_mly_jpn_knd_kor_pan_krd_akn_rus_bat_rom_tig_ind_cnt_hin_ven_mcd_amh_bul_lat_scr_arw_qcu_urd_swe_bos_yor_sod_guj_amr_svk_jav_slo_fbf_pol_xho_tag_tha_mlt_tml_swt_zul_aze_fre_glc_azi_lda_vie_gam_cic_bem_ses	-0.576375821539037	-1.37337701079756	0.172937100024104
717	tig_pan_bem_bos_aeg_owc_chh_ben_tur_azi_igb_mly_ses_bul_mcd_bsq_svk_amh_xho_cnt_alb_lat_moo_nor_bam_arw_est_cic_tsw_hun_ger_heb_geo_lit_scr_swe_guj_mlt_hau_ukr_fin_yor_sun_mol_jav_jpn_knd_kor_prs_glc_dyu_rom_bat_urd_wly_ind_mnd_por_zul_rus_gam_spa_slo_cze_grk_qcu_dut_afr_ctl_dgb_amr_ita_anl_eng_tag_fre_swt_krd_swa_mao_tha_sod_tml_akn_ven_uzb_pol_hin_aze_ewe_vie_sid_lda_tsn_fbf	0.141905553869321	0.334159428252236	0.739011627773571
718	owc_grk_fbf_krd_tig_mlt_sod_swe_azi_uzb_moo_mly_swt_dut_spa_bsq_ukr_heb_bem_cnt_rus_svk_dgb_ger_lda_rom_hun_tsw_dyu_est_pol_gam_geo_por_hin_pan_lat_hau_amh_mcd_fin_ewe_sun_afr_tag_jpn_tml_kor_ctl_scr_igb_ita_mao_bul_amr_ind_mnd_mol_xho_arw_sid_cze_prs_eng_urd_qcu_guj_bos_slo_tsn_aeg_fre_anl_alb_jav_lit_akn_nor_cic_bat_tha_chh_knd_swa_yor_tur_ben_glc_aze_ven_vie_wly_ses_bam_zul	-0.278093143727655	-0.657778009338097	0.512305652431556
719	aeg_por_dgb_ukr_amh_gam_owc_pol_tur_aze_igb_bat_zul_grk_ita_bsq_spa_tig_fbf_mnd_krd_fre_xho_bos_moo_arw_fin_swt_tsn_hun_ctl_wly_geo_scr_mol_hin_ben_mlt_hau_rus_est_ewe_sun_lit_jav_jpn_tml_kor_mcd_svk_akn_guj_ind_glc_heb_tag_cnt_nor_bam_dut_anl_ger_lat_prs_cze_qcu_pan_eng_alb_ven_amr_afr_sid_bul_mly_slo_yor_swe_ses_mao_tha_sod_knd_bem_lda_uzb_rom_urd_azi_tsw_vie_chh_swa_cic_dyu	0.0404459972300702	0.0953043931054551	0.924278107726441
720	gam_swe_tsn_ukr_amr_sod_heb_cze_aze_uzb_lda_bat_swa_por_grk_bsq_krd_amh_akn_cnt_fre_bul_tsw_dut_ewe_glc_est_bem_zul_hun_svk_owc_geo_ita_slo_mol_mcd_wly_tig_guj_fin_ses_ind_nor_mly_jpn_tml_kor_prs_urd_bam_alb_tag_lat_mlt_sun_mnd_bos_ven_spa_hau_pol_scr_afr_rom_qcu_lit_rus_ben_xho_chh_pan_anl_eng_mao_ctl_swt_hin_moo_jav_tha_sid_knd_cic_dyu_azi_ger_arw_tur_dgb_vie_aeg_yor_igb_fbf	-0.0829142746121391	-0.195406452684521	0.845501061026494
721	amr_guj_yor_hin_chh_aeg_mlt_bul_tur_azi_dyu_sun_akn_alb_krd_bsq_grk_gam_swa_cnt_lat_swe_moo_glc_igb_ctl_fin_cic_bem_hun_mcd_sid_geo_cze_pol_rom_urd_sod_amh_scr_est_swt_mao_ger_tag_jpn_knd_kor_dut_svk_tsn_nor_mly_arw_owc_ind_mnd_bos_xho_afr_anl_eng_ita_slo_fre_qcu_pan_ukr_por_dgb_wly_ben_heb_mol_bat_rus_bam_spa_tsw_jav_tha_tig_tml_ses_ewe_uzb_prs_lit_aze_ven_vie_hau_fbf_zul_lda	-0.245178962077605	-0.579647530872453	0.563553915093415
722	wly_svk_bem_afr_sid_mlt_sod_prs_uzb_aze_tsw_ind_cic_mcd_pan_bsq_por_chh_bam_mnd_slo_rus_moo_grk_xho_guj_hun_igb_ven_est_eng_hau_geo_hin_cze_scr_lat_anl_amr_dut_fin_fbf_jav_ukr_mly_jpn_knd_kor_rom_ben_swt_pol_bat_mol_tig_sun_cnt_ita_zul_swe_aeg_bos_lit_ctl_spa_qcu_krd_nor_ger_lda_owc_fre_heb_arw_tag_alb_swa_urd_akn_mao_tha_amh_tml_ses_yor_tur_bul_glc_azi_dgb_vie_gam_dyu_ewe_tsn	0.0202931186357141	0.0477988669248901	0.961979037939906
723	amh_svk_lda_afr_sid_tig_anl_rom_tur_azi_dgb_tag_ewe_cze_fre_bsq_swe_amr_cic_mnd_lit_scr_zul_lat_bam_ctl_hun_dyu_bem_est_rus_hau_geo_alb_krd_ben_bul_owc_wly_pan_fin_ven_bat_dut_jav_jpn_tml_kor_urd_mol_ses_mcd_mly_grk_sod_ind_cnt_guj_swt_eng_heb_prs_glc_arw_slo_qcu_nor_bos_ger_fbf_gam_ita_mlt_ukr_mao_por_xho_spa_yor_sun_tha_aeg_knd_moo_tsn_aze_pol_hin_uzb_swa_vie_chh_igb_tsw_akn	-0.471422904370083	-1.12193968629451	0.264776483061446
724	mlt_nor_yor_ctl_heb_tig_anl_pan_aze_uzb_tsw_ind_tsn_ger_grk_bsq_urd_chh_zul_mnd_mol_swe_bam_dut_dyu_por_est_moo_bem_fin_arw_wly_geo_krd_pol_ita_afr_sod_owc_scr_hun_fbf_mao_spa_sun_jpn_tml_kor_ben_cze_cic_mcd_tag_bul_sid_bat_cnt_lat_lda_alb_aeg_rom_prs_ukr_bos_qcu_eng_svk_glc_ven_amh_rus_gam_hin_jav_lit_xho_fre_akn_mly_tha_amr_knd_ewe_dgb_tur_slo_guj_azi_swa_vie_hau_ses_igb_swt	-0.238836267703562	-0.565094151297085	0.573370401728408
725	heb_arw_moo_rus_wly_sod_aeg_nor_azi_uzb_yor_mao_xho_cze_ger_bsq_svk_amh_dyu_cnt_prs_scr_ven_spa_cic_dut_fin_dgb_bam_hun_krd_hau_geo_glc_ben_rom_eng_mlt_sid_grk_est_tsn_ind_bul_tag_jpn_knd_kor_lat_swe_igb_hin_mly_pan_gam_sun_mnd_mcd_swt_pol_amr_mol_slo_lit_fre_qcu_alb_por_urd_lda_anl_ukr_owc_guj_jav_ctl_zul_ita_ses_bat_tha_tig_tml_ewe_fbf_aze_afr_bos_tur_tsw_vie_chh_bem_swa_akn	-0.581981225687216	-1.38880185065326	0.168210046300658
726	aeg_dut_fbf_arw_wly_mlt_chh_pan_tur_azi_igb_mly_cic_scr_ita_bsq_alb_sod_tsw_cnt_hin_guj_dyu_nor_bam_por_est_ewe_bem_hun_ben_heb_geo_afr_rom_ukr_pol_owc_anl_urd_fin_xho_ind_glc_sun_jpn_knd_kor_mcd_eng_zul_ctl_mao_prs_amr_jav_mnd_grk_swa_slo_sid_rus_krd_bos_svk_qcu_swe_bul_cze_yor_gam_spa_tig_ger_tag_fre_dgb_mol_ses_bat_tha_amh_tml_tsn_moo_aze_lat_lit_uzb_lda_vie_hau_swt_akn_ven	-0.943589090250946	-2.29510783959917	0.0239755305109285
727	mlt_glc_ven_prs_chh_wly_amh_grk_tur_azi_dyu_jav_tsw_alb_krd_bsq_nor_sod_dgb_mnd_mol_lit_fbf_ctl_ewe_guj_hun_lda_zul_fin_mcd_anl_geo_ukr_arw_ger_bos_tig_aeg_pol_est_cic_mao_slo_ind_jpn_knd_kor_fre_cze_tsn_lat_bat_pan_heb_tag_cnt_swe_bam_scr_sid_ben_spa_eng_ita_qcu_svk_rom_por_swa_gam_hin_owc_urd_sun_bul_akn_dut_ses_mly_tha_hau_tml_xho_moo_uzb_afr_rus_aze_yor_vie_amr_swt_bem_igb	-0.932559203824739	-2.2661537499293	0.0257609287783262
728	hau_hin_swa_urd_heb_gam_amr_pol_azi_tur_tsn_tag_zul_glc_ukr_bsq_nor_sid_swt_cnt_fre_ctl_xho_pan_fbf_alb_fin_igb_moo_est_scr_sod_geo_dut_bos_rom_arw_chh_anl_svk_hun_dgb_ind_bul_mao_jpn_tml_kor_prs_swe_bem_grk_bat_krd_tig_mly_mnd_spa_ven_por_owc_cze_ben_guj_mol_qcu_lit_slo_eng_bam_wly_ita_amh_ger_jav_rus_ses_lat_ewe_sun_tha_mlt_knd_lda_cic_aze_afr_mcd_uzb_yor_vie_aeg_dyu_tsw_akn	0.118379517129403	0.27852694688587	0.781226240727917
729	anl_fre_xho_grk_wly_sod_chh_ita_aze_tur_tsn_sun_yor_bos_rom_bsq_nor_mlt_bem_mnd_eng_ger_bam_ben_akn_ukr_hun_fbf_igb_est_guj_sid_geo_glc_afr_krd_cze_heb_aeg_slo_fin_dyu_ind_swe_mly_jpn_tml_kor_mol_spa_dgb_rus_mao_scr_gam_bat_cnt_prs_moo_bul_amr_pol_lat_pan_alb_qcu_hin_mcd_ctl_zul_tig_svk_owc_por_tag_urd_lda_arw_ses_jav_tha_amh_knd_cic_swa_uzb_lit_dut_azi_swt_vie_hau_tsw_ven_ewe	-0.656431627687689	-1.57041821661226	0.119714081074683
730	gam_bos_swa_eng_amh_aeg_heb_hin_tur_uzb_tsn_ind_zul_arw_lat_bsq_ctl_tig_ewe_mnd_swe_prs_cic_glc_yor_slo_fin_bem_swt_est_ita_mlt_geo_mcd_lit_scr_rus_owc_hau_guj_hun_moo_jav_cze_mly_jpn_knd_kor_krd_fre_xho_nor_mao_grk_sid_sun_cnt_mol_bam_ger_sod_afr_rom_pol_alb_qcu_ukr_ben_urd_tsw_amr_dut_anl_spa_bat_bul_akn_svk_igb_tag_tha_chh_tml_dgb_ven_aze_por_pan_azi_dyu_vie_wly_lda_ses_fbf	-0.289733797047832	-0.685973323490578	0.494436517416084
731	aeg_por_fbf_guj_sod_wly_tig_scr_uzb_aze_ewe_ind_lda_ger_alb_bsq_slo_hau_swa_cnt_swe_mol_ven_rom_ses_nor_fin_bem_xho_est_glc_chh_geo_cze_lit_krd_spa_amr_heb_pan_hun_tsw_bat_prs_mly_jpn_knd_kor_grk_pol_swt_lat_jav_ita_owc_sun_mnd_mcd_zul_arw_mlt_bul_ben_ctl_dut_qcu_hin_urd_ukr_cic_gam_afr_sid_rus_mao_eng_yor_fre_dgb_tag_tha_anl_tml_tsn_akn_tur_bos_svk_azi_bam_vie_amh_moo_dyu_igb	-0.732788178805933	-1.75772464349013	0.0820847772709077
732	chh_rus_zul_scr_hau_owc_anl_glc_tur_aze_dyu_bat_bam_spa_krd_bsq_ukr_amr_fbf_mnd_pan_alb_lda_grk_igb_mcd_fin_dgb_moo_est_ben_tig_geo_lat_ctl_dut_fre_wly_gam_swe_hun_swa_jav_eng_ind_jpn_tml_kor_por_cze_swt_bos_sun_ger_mlt_mao_cnt_pol_yor_rom_sid_prs_lit_hin_afr_qcu_svk_nor_mol_tsn_aeg_arw_sod_slo_tag_guj_ven_bul_ewe_mly_tha_heb_knd_tsw_bem_uzb_urd_ita_azi_xho_vie_amh_akn_cic_ses	0.00210905304868955	0.00496679603458276	0.996047725078714
733	tig_lit_tsw_cze_amr_gam_sod_rom_tur_aze_akn_sun_moo_grk_ukr_bsq_ger_heb_fbf_mnd_mol_krd_bem_glc_swa_afr_est_swt_zul_hun_bul_sid_geo_ctl_dut_por_pol_aeg_owc_eng_fin_bam_jav_ben_ind_jpn_tml_kor_svk_rus_xho_nor_mao_scr_anl_mly_cnt_bos_lda_lat_amh_guj_hin_swe_urd_qcu_fre_ita_arw_dgb_mlt_spa_chh_slo_tag_alb_tsn_mcd_yor_bat_tha_hau_knd_ven_ewe_uzb_pan_prs_azi_ses_vie_wly_cic_igb_dyu	-0.232702516717479	-0.549625145271736	0.583893984105479
734	sod_mcd_fbf_ger_anl_hau_owc_grk_tur_azi_zul_tag_igb_hin_ita_bsq_svk_amh_ses_mnd_spa_ukr_swt_cze_ewe_afr_hun_tsn_lda_est_swe_tig_geo_bos_prs_ben_guj_amr_sid_rus_fin_tsw_bat_pan_ind_jpn_knd_kor_fre_dut_dyu_nor_mao_arw_chh_mly_cnt_eng_bam_pol_mlt_urd_ctl_por_scr_qcu_slo_lit_glc_moo_gam_alb_aeg_lat_sun_krd_xho_mol_ven_jav_tha_heb_tml_yor_dgb_aze_bul_rom_uzb_cic_vie_wly_swa_bem_akn	0.142427680787921	0.335090561771203	0.738311426195384
735	owc_afr_ses_bos_chh_anl_wly_nor_tur_uzb_swa_bat_yor_dut_rus_bsq_ita_gam_swt_cnt_svk_spa_dgb_fre_igb_alb_hun_zul_akn_est_pol_amh_geo_arw_lat_pan_cze_amr_mlt_ukr_fin_fbf_tag_por_mly_jpn_knd_kor_prs_swe_ven_ctl_sun_slo_sid_ind_mnd_krd_moo_scr_heb_mcd_lit_bul_rom_qcu_hin_ben_grk_bam_hau_glc_tig_urd_jav_mol_dyu_guj_xho_mao_tha_aeg_tml_tsn_bem_azi_eng_ger_aze_ewe_vie_sod_lda_cic_tsw	-0.543102535568147	-1.29533276253117	0.198411646475582
736	heb_spa_bem_eng_wly_tig_sod_cze_tur_azi_dgb_sun_ses_urd_glc_bsq_slo_hau_fbf_cnt_mcd_bos_xho_pol_bam_alb_fin_lda_igb_hun_lat_amr_geo_ger_lit_krd_bul_anl_chh_guj_est_swa_ind_mol_tag_jpn_tml_kor_pan_ukr_cic_swe_mao_ctl_mlt_bat_mnd_rus_ven_svk_amh_fre_ben_rom_grk_qcu_nor_arw_scr_tsw_aeg_dut_sid_hin_mly_ita_swt_prs_moo_jav_tha_gam_knd_zul_akn_aze_por_afr_uzb_ewe_vie_owc_tsn_dyu_yor	-0.503908691989305	-1.20158878461325	0.232573881390713
737	amr_ukr_swa_prs_aeg_wly_sid_ita_aze_azi_lda_mly_fbf_guj_svk_bsq_glc_amh_dgb_mnd_eng_arw_xho_bul_dyu_slo_est_akn_bam_fin_grk_sod_geo_pol_pan_ctl_afr_chh_mlt_rus_hun_tsw_bat_swe_ind_jpn_tml_kor_urd_bos_swt_spa_tag_scr_anl_jav_cnt_alb_moo_nor_hau_hin_lit_lat_ger_qcu_por_mcd_rom_ses_tig_krd_heb_dut_sun_fre_igb_mol_ven_mao_tha_owc_knd_zul_yor_uzb_cze_ben_tur_ewe_vie_gam_tsn_cic_bem	0.239014015025687	0.562205840197658	0.575328369571083
738	amr_ger_yor_prs_gam_sod_amh_lit_aze_azi_fbf_ind_swt_fre_hin_bsq_swe_aeg_zul_mnd_ctl_alb_ewe_eng_cic_cze_hun_dgb_akn_fin_dut_chh_geo_krd_slo_bul_mcd_anl_heb_glc_est_xho_mly_pol_tag_jpn_tml_kor_ukr_mol_tsn_ita_bat_bos_sid_sun_cnt_rus_lda_svk_wly_pan_scr_arw_grk_qcu_lat_afr_ben_moo_mlt_spa_hau_nor_mao_rom_swa_guj_tsw_jav_tha_owc_knd_ses_bam_tur_urd_por_uzb_dyu_vie_tig_bem_igb_ven	-0.562653570827985	-1.34165540869861	0.182974607274143
739	sid_alb_moo_krd_amr_gam_owc_svk_uzb_azi_tsn_sun_ses_mcd_afr_bsq_pol_heb_dgb_cnt_por_swe_bem_ita_bam_pan_fin_akn_lda_hun_prs_amh_geo_nor_arw_lat_spa_sod_mlt_fre_est_ven_tag_mol_mly_jpn_knd_kor_ger_grk_dyu_eng_mao_dut_aeg_ind_mnd_ukr_igb_urd_chh_ben_cze_guj_lit_qcu_bul_bos_ctl_zul_tig_scr_wly_glc_bat_rus_yor_hin_swa_jav_tha_hau_tml_cic_ewe_aze_rom_slo_tur_fbf_vie_anl_swt_xho_tsw	-0.176854036009337	-0.417487211172585	0.677284327985737
740	amh_cze_ewe_pan_mlt_sid_anl_ger_aze_azi_bam_bat_moo_dut_eng_bsq_ukr_hau_ses_cnt_slo_svk_tsn_prs_tsw_bul_hun_cic_bem_est_swe_wly_geo_por_grk_ben_guj_owc_tig_mcd_fin_xho_sun_glc_ind_jpn_knd_kor_alb_afr_lda_urd_jav_spa_heb_tag_mnd_nor_dyu_krd_sod_rom_lat_hin_arw_qcu_scr_lit_fre_zul_amr_pol_chh_ita_mao_bos_swa_ctl_swt_mly_tha_aeg_tml_akn_yor_uzb_rus_mol_tur_fbf_vie_gam_dgb_igb_ven	-0.348596245287024	-0.825732731820194	0.411068958817363
741	gam_svk_fbf_rus_anl_sod_owc_bul_uzb_aze_zul_sun_akn_afr_ita_bsq_mol_amr_cic_mnd_fre_ukr_dyu_alb_bam_prs_hun_ses_lda_fin_lit_wly_geo_bos_hin_pol_scr_tig_sid_pan_est_moo_mao_ben_mly_jpn_tml_kor_ger_dut_ewe_nor_bat_rom_amh_jav_cnt_lat_bem_por_chh_glc_arw_mcd_slo_qcu_urd_grk_eng_swa_aeg_krd_hau_ctl_tag_cze_dgb_guj_swt_ind_tha_mlt_knd_igb_tsw_tur_swe_spa_azi_yor_vie_heb_ven_xho_tsn	-0.00171979661878332	-0.00405103671400136	0.996776426297349
742	sid_ctl_swa_cze_mlt_heb_hau_scr_tur_aze_ewe_mly_tsn_eng_ukr_bsq_dut_sod_ven_cnt_rus_rom_dgb_hin_swt_krd_hun_dyu_tsw_fin_grk_chh_geo_mcd_glc_lit_bul_anl_wly_alb_est_ses_jav_afr_mao_jpn_knd_kor_fre_lat_fbf_por_ind_ben_amh_bat_mnd_spa_akn_ger_amr_slo_nor_swe_svk_qcu_prs_pan_ita_igb_gam_pol_owc_urd_sun_arw_bem_bos_cic_tag_tha_tig_tml_lda_bam_azi_guj_mol_uzb_xho_vie_aeg_yor_zul_moo	-0.707280784237648	-1.69977982129166	0.0925147600567841
743	amr_lat_dyu_bul_sod_owc_anl_pol_aze_tur_akn_tag_tsw_prs_urd_bsq_guj_hau_dgb_cnt_spa_ben_cic_grk_ven_swe_hun_yor_swt_fin_hin_amh_geo_mcd_krd_slo_rus_aeg_wly_dut_est_bem_jav_ger_mao_jpn_tml_kor_arw_ukr_swa_mol_bat_pan_heb_ind_mnd_bos_lda_nor_tig_alb_ctl_glc_fre_qcu_afr_eng_svk_igb_sid_rom_chh_ita_mly_lit_ses_por_zul_sun_tha_gam_knd_xho_ewe_uzb_scr_cze_azi_fbf_vie_mlt_moo_bam_tsn	-0.603124195738526	-1.44237889631245	0.152554937961123
744	mlt_ger_tsw_arw_sid_chh_owc_eng_uzb_azi_dyu_ind_igb_guj_slo_bsq_rus_amr_yor_mnd_alb_por_zul_bos_ewe_dut_hun_ven_xho_est_pol_anl_geo_glc_krd_prs_mol_aeg_tig_mcd_fin_tsn_jav_bul_tag_jpn_knd_kor_grk_lit_bem_spa_mly_rom_heb_bat_cnt_ctl_moo_ita_hau_pan_svk_lat_fre_qcu_scr_nor_hin_swa_wly_cze_sod_urd_mao_ukr_lda_afr_ses_sun_tha_amh_tml_dgb_bam_aze_ben_swe_tur_swt_vie_gam_akn_cic_fbf	-0.890657011486604	-2.15861956119514	0.033454155631435
745	amr_mcd_lda_bul_chh_hau_sod_scr_tur_uzb_ses_ind_swt_slo_ita_bsq_ben_wly_dyu_cnt_krd_dut_cic_alb_yor_rom_hun_igb_dgb_est_lat_anl_geo_glc_svk_pan_por_owc_amh_arw_fin_ewe_mao_afr_sun_jpn_knd_kor_rus_urd_ven_guj_jav_fre_aeg_bat_mnd_nor_tsn_swe_gam_spa_mol_eng_pol_qcu_ukr_cze_bos_swa_tig_hin_heb_ctl_mly_ger_bam_prs_zul_tag_tha_mlt_tml_akn_tsw_aze_lit_grk_azi_fbf_vie_sid_xho_bem_moo	-0.805333216356593	-1.94350967634953	0.0549780205027479
746	amh_glc_dyu_urd_gam_tig_amr_por_tur_uzb_moo_sun_cic_grk_lit_bsq_bul_mlt_ses_cnt_pan_afr_tsw_guj_tsn_ger_est_lda_bem_fin_hin_sod_geo_svk_dut_spa_lat_chh_heb_arw_hun_ewe_tag_cze_mao_jpn_tml_kor_rom_bos_yor_ukr_jav_ita_hau_ind_mnd_rus_swa_scr_wly_ctl_mol_ben_eng_qcu_nor_alb_pol_akn_sid_fre_anl_mcd_mly_prs_bam_swe_swt_bat_tha_aeg_knd_fbf_zul_aze_krd_slo_azi_igb_vie_owc_xho_ven_dgb	-0.177506972752395	-0.418871152931068	0.676276132458878
747	chh_glc_bam_ita_sod_amr_amh_guj_tur_uzb_moo_tag_akn_ger_fre_bsq_urd_anl_zul_cnt_rus_pol_ewe_grk_dgb_bos_hun_fbf_ven_fin_por_tig_geo_krd_afr_pan_lit_sid_wly_prs_est_xho_mly_alb_ind_jpn_tml_kor_svk_scr_tsn_bul_mao_eng_mlt_sun_mnd_ben_dyu_dut_hau_arw_mcd_hin_swe_qcu_slo_mol_nor_tsw_owc_spa_heb_rom_bat_ctl_cic_lat_swt_jav_tha_gam_knd_igb_yor_aze_cze_ukr_azi_lda_vie_aeg_swa_ses_bem	0.456699193041785	1.07724580603943	0.284156874501878
748	heb_slo_moo_rom_amh_anl_mlt_bos_uzb_tur_akn_sun_fbf_mcd_krd_bsq_arw_gam_cic_cnt_ger_hin_bam_afr_ewe_cze_hun_igb_dgb_est_svk_hau_geo_mol_eng_rus_guj_owc_sod_prs_fin_yor_jav_ben_mao_jpn_tml_kor_nor_fre_ses_lit_bat_dut_sid_tag_mnd_pol_ven_lat_wly_alb_urd_swe_scr_qcu_ita_glc_por_lda_chh_bul_aeg_pan_ind_ctl_swa_ukr_tsn_mly_tha_tig_knd_dyu_tsw_aze_grk_spa_azi_bem_vie_amr_xho_zul_swt	-0.446621285753707	-1.06042464837863	0.291697694052641
749	tig_slo_bem_grk_mlt_hau_heb_rom_azi_tur_swt_ind_swa_rus_urd_bsq_ctl_sod_fbf_mnd_mol_krd_zul_guj_bam_swe_fin_akn_lda_est_cze_anl_geo_dut_eng_hin_pol_amr_aeg_lit_hun_moo_mao_lat_mly_jpn_tml_kor_alb_bos_tsn_arw_bat_ben_gam_jav_cnt_afr_cic_ukr_chh_mcd_ita_svk_glc_qcu_ger_prs_nor_ven_wly_bul_sid_scr_tag_por_dgb_fre_igb_sun_tha_amh_knd_ses_ewe_uzb_pan_spa_aze_dyu_vie_owc_xho_yor_tsw	-0.507594764101966	-1.20867255386765	0.229852821280463
750	sod_arw_ewe_ben_gam_aeg_wly_svk_tur_aze_yor_bat_fbf_ger_lit_bsq_ukr_amh_ven_cnt_afr_nor_xho_pol_akn_alb_est_swa_ses_hun_krd_amr_geo_prs_scr_slo_bul_sid_tig_rom_fin_swt_sun_eng_mao_jpn_knd_kor_fre_dut_dgb_por_jav_pan_chh_mly_mnd_rus_moo_ita_mlt_hin_guj_cze_glc_qcu_bos_spa_urd_cic_heb_grk_anl_mol_ind_swe_lda_mcd_dyu_tag_tha_hau_tml_bem_tsn_azi_lat_ctl_uzb_tsw_vie_owc_bam_igb_zul	-0.421803483829494	-1.00206836504457	0.318910756491734
751	gam_bul_zul_spa_sid_mlt_chh_grk_uzb_azi_dgb_ind_bam_slo_eng_bsq_nor_aeg_bem_cnt_arw_guj_ven_pan_tsw_rus_fin_moo_fbf_hun_bos_owc_geo_scr_por_prs_ben_tig_heb_lit_est_ewe_tag_afr_sun_jpn_tml_kor_fre_lat_tsn_dut_mao_ger_wly_mly_mnd_cze_yor_ukr_sod_rom_krd_mol_urd_qcu_ita_glc_swe_akn_amr_mcd_hau_svk_jav_ctl_lda_alb_cic_bat_tha_amh_knd_ses_xho_aze_pol_hin_tur_swt_vie_anl_swa_igb_dyu	-0.0460177650236862	-0.108425349493277	0.913891883748534
752	anl_mcd_tsn_ita_aeg_heb_tig_prs_uzb_aze_bem_mly_swa_spa_rus_bsq_grk_owc_lda_mnd_ben_hin_tsw_svk_zul_nor_fin_ses_ewe_hun_bos_sod_geo_mol_dut_ctl_bul_amr_gam_pol_est_ven_bat_lit_ind_jpn_knd_kor_eng_krd_dgb_cze_jav_guj_amh_sun_cnt_arw_xho_por_wly_fre_ukr_slo_glc_qcu_rom_afr_lat_fbf_sid_urd_mlt_pan_mao_swe_yor_ger_swt_tag_tha_chh_tml_igb_akn_tur_scr_alb_azi_moo_vie_hau_bam_dyu_cic	-0.526219327941139	-1.25487440407437	0.212668701507303
753	anl_ctl_moo_krd_owc_heb_sid_eng_uzb_azi_yor_mao_xho_scr_hin_bsq_bul_aeg_ses_cnt_ger_lat_bem_spa_fbf_nor_fin_swa_akn_est_lit_wly_geo_rus_fre_mcd_glc_mlt_tig_arw_hun_tsw_mly_bos_jav_jpn_knd_kor_slo_alb_cic_pol_ind_mol_amh_sun_mnd_cze_igb_urd_chh_svk_pan_swe_ukr_qcu_prs_rom_por_lda_hau_afr_sod_guj_tag_dut_ven_ben_dgb_bat_tha_gam_tml_dyu_zul_aze_ita_grk_tur_bam_vie_amr_ewe_swt_tsn	-0.268007645459369	-0.633746220607547	0.527802070722912
754	wly_mcd_ewe_nor_amr_tig_hau_krd_azi_uzb_swa_ind_akn_pol_scr_bsq_lat_gam_yor_mnd_glc_svk_bam_guj_ven_ukr_fin_bem_fbf_hun_spa_amh_geo_dut_mol_bos_swe_aeg_heb_eng_est_cic_bat_grk_mao_jpn_tml_kor_alb_ctl_ses_bul_mly_ita_owc_jav_cnt_lit_igb_por_chh_prs_cze_slo_rus_qcu_hin_ben_fre_tsn_anl_ger_sod_urd_tag_rom_dyu_arw_swt_sun_tha_sid_knd_moo_tsw_aze_afr_pan_tur_zul_vie_mlt_xho_lda_dgb	0.0324739991544884	0.0765223450725061	0.939167919684513
755	amh_alb_swt_krd_aeg_chh_gam_svk_aze_tur_lda_mao_tsn_bos_urd_bsq_rus_tig_akn_cnt_swe_grk_dgb_spa_dyu_eng_hun_ses_cic_fin_nor_sid_geo_lat_guj_ben_hin_anl_hau_lit_est_igb_sun_arw_jav_jpn_knd_kor_mol_prs_bem_ger_bat_cze_wly_tag_mnd_fre_bam_ukr_heb_ita_rom_scr_slo_qcu_pol_glc_dut_tsw_sod_bul_owc_ctl_ind_mcd_xho_afr_moo_mly_tha_amr_tml_fbf_yor_uzb_por_pan_azi_ven_vie_mlt_zul_ewe_swa	-0.290213944550291	-0.687554796619388	0.493444365003173
756	gam_slo_igb_grk_sid_amr_sod_guj_tur_aze_swa_ind_ewe_bos_swe_bsq_lit_owc_ven_cnt_spa_cze_tsn_nor_yor_hin_hun_moo_lda_est_bul_aeg_geo_svk_ukr_pan_arw_anl_mlt_dut_fin_bem_tag_scr_mao_jpn_tml_kor_alb_ger_ses_glc_mly_ita_wly_bat_mnd_ctl_zul_krd_chh_fre_pol_prs_por_qcu_eng_rus_ben_cic_amh_mol_heb_lat_sun_mcd_tsw_urd_dyu_jav_tha_hau_knd_bam_akn_uzb_afr_rom_azi_swt_vie_tig_xho_dgb_fbf	-0.468620588495733	-1.11515852756397	0.267655882842086
757	anl_ger_bam_slo_sod_amh_owc_svk_uzb_aze_tsn_tag_igb_spa_cze_bsq_lit_aeg_dyu_cnt_glc_ukr_moo_arw_swt_rus_est_ven_lda_hun_nor_sid_geo_ita_bos_ctl_alb_mlt_hau_pol_fin_fbf_mao_rom_sun_jpn_knd_kor_por_hin_ses_pan_jav_scr_heb_bat_mnd_krd_zul_prs_amr_swe_lat_mol_fre_qcu_urd_grk_eng_tsw_chh_guj_wly_mcd_mly_dut_swa_bul_xho_ind_tha_gam_tml_dgb_ewe_azi_ben_afr_tur_akn_vie_tig_bem_cic_yor	-0.111112368546905	-0.262043472854783	0.793867461219481
758	chh_mcd_ewe_rom_aeg_mlt_hau_krd_tur_aze_igb_bat_ses_ukr_hin_bsq_cze_sod_yor_mnd_mol_prs_zul_swe_xho_fre_est_tsn_akn_hun_bos_amh_geo_svk_afr_rus_scr_owc_amr_glc_fin_moo_ind_urd_mly_jpn_tml_kor_ger_eng_lda_por_tag_bul_heb_sun_cnt_nor_bam_arw_wly_grk_spa_pol_alb_qcu_lat_ben_lit_swa_gam_ita_tig_pan_mao_slo_bem_ctl_swt_jav_tha_anl_knd_dgb_tsw_uzb_guj_dut_azi_ven_vie_sid_fbf_cic_dyu	-0.139093272961128	-0.327965880956459	0.743674675251924
759	anl_spa_ewe_pan_sid_gam_wly_fre_aze_azi_swa_mly_akn_alb_ita_bsq_lat_amr_swt_cnt_dut_afr_moo_svk_ses_arw_est_yor_zul_hun_ctl_chh_geo_swe_urd_ger_mol_mlt_amh_ben_fin_ven_bat_bos_mao_jpn_tml_kor_hin_glc_cic_bul_tag_ukr_heb_ind_mnd_prs_lda_scr_sod_lit_grk_nor_pol_qcu_guj_slo_mcd_dyu_hau_por_aeg_rom_sun_eng_tsn_krd_bem_jav_tha_tig_knd_bam_tsw_tur_rus_cze_uzb_igb_vie_owc_fbf_xho_dgb	0.525897940957059	1.24174125120699	0.217454607293788
760	mlt_scr_tsn_lat_sid_chh_gam_nor_azi_uzb_fbf_mao_moo_spa_hin_bsq_bos_sod_xho_cnt_lit_arw_bem_guj_ses_urd_est_igb_yor_hun_ben_owc_geo_ita_ukr_afr_cze_aeg_amr_alb_fin_dgb_tag_slo_jav_jpn_tml_kor_mol_krd_swt_bul_ind_rus_tig_mly_mnd_prs_cic_eng_hau_swe_svk_pol_por_qcu_grk_rom_ctl_lda_heb_ger_anl_dut_bat_mcd_swa_glc_zul_sun_tha_wly_knd_akn_ven_tur_fre_pan_aze_ewe_vie_amh_bam_tsw_dyu	-0.120871091832772	-0.285105036082528	0.776197632888795
761	mlt_bos_moo_urd_chh_sod_heb_glc_aze_uzb_ewe_ind_zul_ger_spa_bsq_krd_amr_swa_mnd_prs_guj_swt_swe_cic_afr_est_xho_tsw_hun_hin_amh_geo_ben_alb_rus_cze_aeg_owc_scr_fin_bam_mao_grk_sun_jpn_tml_kor_lit_pan_dyu_pol_tag_slo_hau_mly_cnt_svk_fbf_bul_gam_ctl_mol_nor_ukr_qcu_mcd_eng_por_ses_tig_dut_anl_arw_bat_ita_yor_lat_akn_jav_tha_wly_knd_lda_igb_azi_fre_rom_tur_bem_vie_sid_ven_tsn_dgb	-0.489716324467707	-1.16363978235016	0.247546804245321
762	mlt_mol_ewe_lit_hau_aeg_gam_eng_uzb_tur_cic_sun_yor_por_fre_bsq_hin_owc_bam_mnd_cze_ben_akn_svk_lda_urd_fin_igb_dgb_est_bul_sod_geo_grk_arw_krd_rom_sid_amh_rus_hun_zul_jav_glc_mly_jpn_tml_kor_scr_ukr_fbf_slo_ind_afr_anl_bat_cnt_lat_ven_ctl_amr_pol_bos_spa_ger_qcu_dut_alb_nor_tsn_chh_pan_wly_mcd_tag_guj_dyu_ita_ses_mao_tha_heb_knd_moo_bem_azi_swe_prs_aze_swt_vie_tig_xho_swa_tsw	-0.466157604363257	-1.10786235644389	0.270778313279729
763	gam_mol_ewe_svk_amh_sod_owc_ben_tur_uzb_zul_bat_ses_glc_ukr_bsq_grk_anl_cic_mnd_rus_swe_bem_alb_lda_dut_hun_tsw_dgb_fin_rom_tig_geo_slo_krd_guj_lit_wly_mlt_prs_est_bam_tag_mcd_mly_jpn_tml_kor_ctl_pan_fbf_afr_sun_bos_sid_ind_cnt_fre_akn_pol_amr_lat_arw_bul_urd_qcu_por_nor_hin_moo_hau_ita_aeg_cze_jav_scr_igb_ger_dyu_mao_tha_heb_knd_xho_tsn_azi_eng_spa_aze_yor_vie_chh_ven_swt_swa	-0.462998094847765	-1.09951424421026	0.274381939007197
764	wly_urd_ewe_arw_chh_hau_sod_cze_aze_uzb_xho_mao_dgb_rus_hin_bsq_ukr_gam_tsw_mnd_svk_slo_swa_eng_igb_glc_est_ses_yor_fin_pol_heb_geo_scr_ita_grk_prs_amr_sid_dut_hun_fbf_tag_lat_jav_jpn_knd_kor_nor_ben_akn_ctl_bat_alb_amh_mly_cnt_spa_lda_bul_anl_ger_por_guj_afr_qcu_rom_swe_mol_bem_aeg_krd_tig_pan_sun_fre_swt_mcd_tsn_ind_tha_owc_tml_cic_ven_azi_lit_bos_tur_moo_vie_mlt_zul_bam_dyu	0.314431685318784	0.74251226428289	0.459648367134064
765	aeg_alb_tsw_spa_amr_gam_mlt_hin_azi_uzb_yor_sun_bem_por_nor_bsq_bos_chh_zul_mnd_fre_eng_tsn_urd_cic_ita_fin_dgb_moo_hun_ger_amh_geo_pol_bul_rom_lit_wly_heb_ctl_est_ses_mly_dut_jav_jpn_tml_kor_lat_arw_lda_krd_bat_cze_tig_ind_cnt_ukr_swa_mcd_anl_prs_grk_ben_scr_qcu_rus_slo_mol_swt_sid_svk_hau_pan_tag_guj_fbf_swe_xho_mao_tha_owc_knd_ven_dyu_tur_afr_glc_aze_bam_vie_sod_akn_igb_ewe	0.0133918560882833	0.0315140032622627	0.974927158910358
766	hau_ctl_moo_lat_amr_heb_owc_pol_azi_uzb_zul_mao_igb_prs_scr_bsq_ukr_aeg_tsw_cnt_guj_lit_swt_rom_bam_cze_hun_bem_yor_fin_fre_sod_geo_dut_rus_svk_eng_chh_mlt_alb_est_ewe_sun_por_tag_jpn_tml_kor_bul_arw_akn_afr_bat_spa_tig_mly_mnd_urd_xho_ben_wly_swe_glc_nor_slo_qcu_pan_mol_hin_ses_sid_mcd_anl_ger_jav_ita_tsn_krd_fbf_ind_tha_gam_knd_swa_cic_aze_bos_grk_tur_dyu_vie_amh_lda_ven_dgb	0.299531410922037	0.704519763016855	0.482869692149885
767	gam_guj_ses_ukr_mlt_amh_hau_mcd_azi_uzb_bam_tag_ewe_swe_ctl_bsq_krd_anl_swt_mnd_fre_pol_dgb_bos_zul_afr_est_igb_cic_hun_svk_sid_geo_scr_pan_ger_alb_amr_chh_grk_fin_fbf_mly_slo_jav_jpn_knd_kor_glc_dut_ven_eng_mao_lit_tig_sun_cnt_ita_akn_spa_wly_cze_arw_urd_ben_qcu_mol_bul_prs_tsw_heb_por_owc_nor_ind_lat_swa_hin_xho_bat_tha_aeg_tml_bem_yor_tur_rom_rus_aze_tsn_vie_sod_lda_dyu_moo	-0.476622500584	-1.13335978826916	0.259976475433666
768	heb_guj_bam_alb_hau_sod_anl_cze_aze_uzb_akn_sun_tsw_ben_rom_bsq_slo_tig_cic_cnt_svk_nor_zul_ukr_swa_glc_fin_moo_dgb_hun_fre_owc_geo_por_mcd_swe_ctl_aeg_amr_bul_est_ven_mly_bos_ind_jpn_knd_kor_dut_afr_xho_grk_tag_eng_wly_mao_mnd_ger_tsn_prs_chh_lit_mol_arw_lat_qcu_ita_urd_pan_bem_amh_pol_gam_spa_jav_krd_yor_scr_igb_bat_tha_sid_tml_lda_ewe_tur_hin_rus_azi_swt_vie_mlt_dyu_ses_fbf	-0.617125943260844	-1.47644081419766	0.143203720321635
769	amh_rus_tsw_afr_owc_hau_amr_pol_uzb_aze_swa_sun_bem_bul_scr_bsq_prs_mlt_zul_mnd_dut_mol_tsn_lat_ses_mcd_hun_cic_bam_fin_ukr_sod_geo_svk_lit_ger_bos_tig_anl_eng_est_akn_ind_cze_mao_jpn_knd_kor_nor_grk_moo_spa_tag_arw_wly_jav_cnt_hin_ven_ctl_chh_slo_por_fre_krd_qcu_swe_urd_alb_yor_aeg_glc_heb_guj_mly_ita_dgb_ben_dyu_bat_tha_sid_tml_ewe_lda_azi_pan_rom_tur_igb_vie_gam_swt_xho_fbf	0.119022273961819	0.279974560231704	0.780118809142552
770	mlt_ctl_akn_guj_chh_tig_wly_grk_azi_uzb_igb_bat_swt_ben_bul_bsq_bos_heb_ses_mnd_mcd_krd_yor_lit_dyu_nor_fin_moo_ewe_est_eng_sid_geo_ger_slo_hin_lat_aeg_hau_pan_hun_dgb_tag_dut_mly_jpn_knd_kor_por_ukr_bam_glc_sun_swe_anl_mao_cnt_afr_lda_mol_gam_spa_arw_pol_scr_qcu_rus_svk_cze_cic_amh_rom_sod_alb_jav_prs_swa_ita_xho_ind_tha_amr_tml_tsn_fbf_tur_urd_fre_aze_bem_vie_owc_ven_tsw_zul	-0.431512139354084	-1.02694331211282	0.307110802590303
771	aeg_bul_bam_urd_hau_amr_wly_alb_tur_azi_dyu_jav_akn_krd_dut_bsq_spa_tig_dgb_cnt_eng_fre_swt_rus_ses_por_hun_yor_ewe_est_pol_anl_geo_grk_ger_arw_prs_gam_owc_hin_fin_tsw_mao_cze_bat_jpn_knd_kor_afr_pan_moo_glc_ind_mcd_mlt_mly_mnd_bos_ven_slo_chh_guj_lat_scr_ita_qcu_svk_swe_rom_tsn_amh_ukr_sod_nor_tag_mol_xho_lit_bem_sun_tha_heb_tml_lda_zul_aze_ctl_ben_uzb_fbf_vie_sid_igb_cic_swa	-0.410606476957625	-0.973257810602398	0.332949852676603
772	chh_eng_tsn_lit_mlt_wly_gam_fre_aze_tur_dyu_jav_swa_ctl_glc_bsq_prs_hau_zul_mnd_dut_alb_igb_por_tsw_scr_fin_cic_ewe_hun_ben_owc_geo_slo_lat_pan_bos_sod_heb_swe_est_akn_ind_urd_sun_jpn_knd_kor_ita_afr_bem_ukr_mao_svk_aeg_bat_cnt_cze_lda_pol_anl_hin_bul_nor_arw_qcu_rus_krd_mcd_ses_sid_spa_tig_guj_tag_mol_swt_rom_fbf_mly_tha_amh_tml_moo_bam_uzb_ger_grk_azi_dgb_vie_amr_ven_xho_yor	0.0310009781756712	0.0730290897559019	0.941939806898152
773	amh_eng_swt_urd_owc_aeg_mlt_svk_tur_aze_dyu_sun_yor_ger_ben_bsq_por_wly_xho_mnd_lat_pol_tsn_arw_zul_nor_hun_dgb_ses_est_rus_hau_geo_krd_bul_mol_alb_heb_amr_grk_fin_ven_mly_glc_jav_jpn_knd_kor_ukr_bos_bem_dut_bat_pan_gam_mao_cnt_cze_tsw_ctl_anl_prs_guj_slo_afr_qcu_rom_fre_ita_bam_tig_swe_sid_scr_ind_mcd_moo_lit_cic_tag_tha_sod_tml_fbf_ewe_azi_spa_hin_uzb_lda_vie_chh_akn_swa_igb	-0.62961204869365	-1.50347764093924	0.136104292038899
774	aeg_svk_xho_mcd_amr_owc_tig_dut_aze_uzb_bem_bat_swt_por_grk_bsq_krd_sod_lda_cnt_swe_ita_bam_rus_tsn_pan_fin_yor_ses_hun_eng_wly_geo_guj_bul_ben_bos_sid_mlt_lit_est_akn_ind_lat_jav_jpn_tml_kor_mol_hin_fbf_ger_sun_arw_anl_mly_mnd_cze_zul_nor_chh_slo_ctl_scr_fre_qcu_prs_spa_alb_moo_heb_afr_amh_pol_mao_rom_dgb_glc_cic_tag_tha_gam_knd_ewe_igb_tur_urd_ukr_azi_tsw_vie_hau_ven_dyu_swa	-0.472937628836414	-1.12319649459966	0.264245211784912
775	gam_rus_tsn_urd_tig_sod_wly_afr_tur_azi_ses_jav_fbf_guj_krd_bsq_ger_amr_cic_cnt_mcd_por_swt_dut_bem_arw_hun_xho_dgb_fin_swe_sid_geo_scr_fre_ben_pol_chh_amh_ukr_est_moo_sun_prs_tag_jpn_knd_kor_bos_ctl_ven_pan_ind_bul_owc_mao_mnd_cze_ewe_lat_anl_rom_hin_svk_eng_qcu_alb_slo_mol_akn_aeg_nor_mlt_spa_mly_ita_yor_grk_bam_bat_tha_heb_tml_swa_dyu_uzb_glc_lit_aze_lda_vie_hau_zul_tsw_igb	0.829619740961494	1.99688395902927	0.0487609117083719
776	hau_grk_tsn_rom_amr_amh_gam_fre_tur_aze_moo_mly_ses_nor_dut_bsq_alb_owc_ewe_cnt_pan_ukr_cic_rus_bam_swe_est_xho_bem_hun_arw_sod_geo_eng_por_prs_pol_heb_wly_glc_fin_tsw_bat_lat_mao_jpn_knd_kor_bos_krd_fbf_lit_sun_spa_aeg_tag_mnd_urd_igb_scr_tig_svk_afr_hin_ctl_qcu_slo_guj_ita_akn_chh_mol_sid_ben_jav_cze_lda_bul_swa_ind_tha_anl_tml_swt_zul_azi_ger_mcd_uzb_yor_vie_mlt_dgb_ven_dyu	0.00908502843177461	0.0213921885361385	0.982978635807742
777	amh_grk_tsn_ukr_amr_chh_hau_lat_uzb_tur_tsw_ind_lda_pan_prs_bsq_scr_tig_dyu_mnd_pol_bos_zul_ita_xho_rom_est_bam_bem_hun_ben_heb_geo_slo_guj_krd_alb_sod_aeg_hin_fin_yor_tag_dut_bat_jpn_knd_kor_arw_lit_swt_eng_jav_fre_wly_mly_cnt_por_ewe_mcd_owc_spa_ger_nor_urd_qcu_glc_cze_afr_ses_mlt_rus_sid_swe_sun_mol_ven_svk_fbf_mao_tha_anl_tml_dgb_akn_azi_bul_ctl_aze_igb_vie_gam_cic_swa_moo	-0.443856076348947	-1.0528477347116	0.295138632548359
778	tig_mol_ewe_guj_anl_mlt_gam_svk_azi_tur_bam_sun_lda_hin_alb_bsq_spa_sid_akn_cnt_pan_dut_dyu_afr_tsw_fre_hun_ses_zul_fin_slo_chh_geo_scr_pol_nor_por_wly_heb_ukr_est_tsn_jav_swe_mao_jpn_knd_kor_rus_mcd_swt_ita_bat_grk_aeg_mly_mnd_ben_moo_bul_hau_rom_prs_krd_ger_qcu_cze_arw_eng_swa_sod_lit_amh_glc_tag_bos_igb_lat_bem_ind_tha_amr_tml_xho_dgb_uzb_ctl_urd_aze_cic_vie_owc_fbf_yor_ven	0.542122553338152	1.27980152910394	0.203798345536822
779	sod_rom_swt_rus_hau_wly_anl_hin_uzb_tur_zul_jav_ses_svk_krd_bsq_bul_sid_tsn_mnd_glc_fre_lda_mol_xho_mcd_fin_cic_bam_hun_grk_amr_geo_eng_scr_arw_prs_owc_chh_ben_est_igb_tag_pol_ind_jpn_knd_kor_afr_guj_fbf_por_bat_cze_tig_sun_cnt_urd_swa_ita_mlt_ukr_spa_lat_dut_qcu_bos_ctl_lit_akn_aeg_pan_heb_slo_mly_swe_ewe_ger_ven_mao_tha_amh_tml_moo_dgb_aze_alb_nor_azi_bem_vie_gam_tsw_yor_dyu	0.215246349390487	0.506454699043814	0.613736066136155
780	owc_rus_swa_cze_sod_hau_aeg_nor_aze_azi_ven_sun_cic_rom_lit_bsq_hin_mlt_tsn_cnt_pol_ita_fbf_glc_xho_prs_fin_lda_tsw_hun_por_heb_geo_scr_fre_ctl_grk_wly_amh_bos_est_bem_jav_swe_tag_jpn_knd_kor_pan_mol_moo_guj_ind_mcd_chh_bat_mnd_bul_dyu_ukr_sid_arw_ger_urd_dut_qcu_lat_slo_eng_bam_tig_ben_anl_svk_mly_spa_zul_alb_akn_mao_tha_gam_tml_yor_dgb_uzb_krd_afr_tur_ses_vie_amr_swt_ewe_igb	-0.471272798859289	-1.12109204930404	0.26513521374616
781	amr_lat_yor_bul_amh_chh_anl_prs_aze_uzb_ses_mly_lda_grk_rom_bsq_dut_owc_dyu_cnt_eng_mcd_swa_bos_fbf_alb_fin_swt_zul_hun_krd_wly_geo_pan_ita_fre_hin_sod_gam_cze_est_ewe_tag_glc_sun_jpn_knd_kor_ukr_guj_bam_mol_ind_lit_mlt_jav_mnd_svk_tsw_swe_aeg_arw_urd_por_rus_qcu_slo_ctl_nor_moo_hau_scr_tig_ger_bat_afr_bem_ben_ven_mao_tha_heb_tml_igb_xho_tur_pol_spa_azi_tsn_vie_sid_akn_dgb_cic	-0.0270686695603626	-0.0637719701928519	0.949288668836979
782	amr_krd_akn_nor_sod_hau_anl_mol_aze_uzb_xho_ind_dgb_afr_eng_bsq_spa_tig_ven_cnt_scr_dut_fbf_rus_tsw_ita_hun_ewe_swa_est_lat_amh_geo_por_prs_ukr_bul_gam_mlt_ctl_fin_dyu_bat_cze_sun_jpn_knd_kor_bos_slo_yor_fre_jav_mcd_chh_mao_mnd_grk_cic_rom_sid_glc_guj_lit_pol_qcu_alb_arw_ben_lda_owc_ger_heb_svk_tag_urd_bam_pan_moo_mly_tha_aeg_tml_tsn_igb_tur_hin_swe_azi_bem_vie_wly_swt_zul_ses	-0.15147930434357	-0.356934214777424	0.721949676409357
783	mlt_afr_fbf_bul_tig_amr_anl_fre_azi_aze_tsw_ind_bam_nor_spa_bsq_glc_sod_bem_cnt_svk_arw_dyu_hin_akn_cze_hun_ewe_ven_fin_scr_aeg_geo_mcd_swe_eng_guj_sid_heb_alb_est_swt_jav_rus_bat_jpn_tml_kor_ita_krd_xho_urd_mly_bos_chh_tag_mnd_ger_zul_slo_gam_ben_ukr_ctl_grk_qcu_pol_lat_lit_tsn_owc_por_amh_pan_sun_rom_yor_dut_igb_mao_tha_wly_knd_swa_lda_tur_mol_prs_uzb_cic_vie_hau_moo_dgb_ses	-1.01682026751235	-2.4774969236721	0.01503611940255
784	hau_lit_cic_ita_tig_amr_gam_krd_uzb_tur_fbf_bat_igb_svk_rus_bsq_pan_wly_zul_mnd_hin_bos_ewe_ger_dyu_slo_fin_xho_bem_hun_grk_amh_geo_dut_bul_lat_alb_heb_sod_urd_est_yor_tag_nor_mly_jpn_tml_kor_prs_rom_tsn_arw_mao_mol_owc_ind_cnt_ben_akn_glc_aeg_scr_pol_por_cze_qcu_guj_ukr_afr_swt_sid_mcd_anl_fre_sun_ctl_ses_swe_bam_jav_tha_mlt_knd_moo_dgb_azi_eng_spa_aze_swa_vie_chh_tsw_lda_ven	-0.44617199876197	-1.06163873855782	0.291148890738052
785	amh_arw_lda_rom_owc_sid_amr_prs_uzb_azi_tsw_jav_swa_pan_ukr_bsq_rus_anl_yor_cnt_guj_bos_ses_nor_zul_lit_est_dgb_akn_hun_por_mlt_geo_hin_glc_mcd_mol_hau_wly_ben_fin_bam_mao_svk_sun_jpn_knd_kor_ita_fre_xho_scr_ind_bul_tig_bat_mnd_swe_ewe_eng_heb_cze_dut_urd_lat_qcu_slo_spa_alb_fbf_chh_afr_gam_ger_tag_pol_tsn_ctl_igb_mly_tha_sod_tml_dyu_swt_tur_grk_krd_aze_cic_vie_aeg_moo_ven_bem	-0.891179224173671	-2.16031782958326	0.0333186051381551
786	amr_swe_ewe_ita_heb_anl_sod_dut_tur_azi_moo_bat_igb_lat_mol_bsq_rom_mlt_bam_mnd_nor_mcd_cic_rus_zul_ukr_est_xho_dyu_hun_alb_owc_geo_lit_grk_fre_pol_amh_sid_hin_fin_swt_tag_prs_ind_jpn_knd_kor_glc_ger_bem_arw_sun_eng_aeg_mao_cnt_krd_dgb_spa_tig_bul_urd_pan_slo_qcu_bos_cze_por_akn_wly_afr_gam_guj_jav_ben_swa_scr_yor_mly_tha_hau_tml_ven_lda_uzb_svk_ctl_aze_ses_vie_chh_tsw_fbf_tsn	-0.231591735865105	-0.546536771319784	0.586005905700377
787	sid_ukr_cic_ctl_heb_wly_gam_afr_tur_azi_yor_sun_lda_mcd_slo_bsq_dut_tig_tsn_cnt_svk_mol_ses_glc_fbf_hin_fin_ven_akn_est_urd_owc_geo_lat_nor_eng_bul_hau_anl_ita_hun_zul_mly_alb_jav_jpn_knd_kor_rus_guj_swa_fre_bat_rom_amr_tag_mnd_krd_bam_prs_chh_por_lit_swe_ben_qcu_pan_spa_cze_xho_mlt_ger_sod_arw_ind_grk_dgb_pol_ewe_mao_tha_aeg_tml_swt_dyu_aze_scr_bos_uzb_moo_vie_amh_tsw_bem_igb	-0.171551911905207	-0.404544769404185	0.686741078339483
788	anl_svk_igb_urd_amr_heb_sid_slo_aze_uzb_lda_sun_moo_guj_afr_bsq_mol_owc_cic_cnt_ger_scr_tsw_bos_zul_ita_hun_dgb_akn_est_fre_wly_geo_lit_prs_krd_spa_tig_amh_glc_fin_dyu_tag_eng_jav_jpn_knd_kor_dut_bul_ses_ukr_bat_ben_mlt_mly_mnd_nor_xho_lat_chh_cze_rom_alb_ctl_qcu_grk_swe_por_fbf_sod_pol_gam_pan_ind_arw_swt_rus_tsn_mao_tha_hau_tml_yor_ewe_tur_hin_mcd_azi_bam_vie_aeg_bem_swa_ven	-0.34526265171924	-0.81695871307979	0.416039922551941
789	gam_cze_bem_mol_mlt_chh_sid_rus_tur_aze_dgb_jav_swa_lat_ger_bsq_arw_owc_ses_mnd_glc_guj_tsn_pol_fbf_mcd_hun_akn_zul_fin_prs_amh_geo_por_svk_ukr_scr_tig_heb_lit_est_lda_sun_afr_bat_jpn_knd_kor_nor_eng_xho_alb_mao_krd_amr_ind_cnt_spa_ven_swe_sod_rom_fre_ctl_ita_qcu_urd_slo_dut_ewe_anl_pan_wly_hin_tag_grk_swt_bul_yor_mly_tha_hau_tml_moo_bam_uzb_bos_ben_azi_dyu_vie_aeg_cic_igb_tsw	-0.180795180705726	-0.426928870722363	0.670417877790715
790	aeg_ben_akn_krd_sid_owc_anl_urd_azi_uzb_yor_jav_dgb_afr_svk_bsq_grk_amh_swt_cnt_fre_nor_tsn_hin_lda_ctl_hun_moo_ses_fin_ukr_hau_geo_bul_glc_prs_eng_heb_gam_scr_est_ven_tag_guj_mao_jpn_knd_kor_mol_alb_igb_dut_ind_swe_wly_sun_mnd_rom_cic_ger_mlt_pan_pol_lit_spa_qcu_por_slo_cze_xho_chh_mcd_amr_lat_bat_arw_bem_bos_swa_mly_tha_sod_tml_tsw_bam_aze_ita_rus_tur_ewe_vie_tig_dyu_fbf_zul	-1.02677837242353	-2.51000378152625	0.0138012461902506
791	anl_dut_swa_bos_hau_amh_wly_grk_aze_uzb_bem_tag_fbf_pan_lat_bsq_scr_owc_moo_mnd_swe_mol_xho_slo_dgb_alb_est_akn_cic_hun_cze_sid_geo_bul_spa_mcd_nor_heb_amr_lit_fin_tsn_mao_ita_mly_jpn_tml_kor_rom_prs_lda_krd_sun_ukr_mlt_jav_cnt_ctl_ses_fre_sod_glc_eng_guj_afr_qcu_svk_rus_ger_ewe_tig_urd_gam_arw_ind_hin_dyu_pol_bam_bat_tha_aeg_knd_swt_ven_tur_por_ben_azi_zul_vie_chh_tsw_yor_igb	-0.645338549054207	-1.54323761944609	0.126169173708662
792	gam_alb_ven_por_chh_heb_hau_bos_azi_tur_xho_tag_tsn_nor_glc_bsq_dut_sod_swt_mnd_ben_svk_dgb_lat_yor_mcd_hun_dyu_igb_fin_cze_tig_geo_guj_slo_pol_swe_owc_amh_afr_est_bam_sun_krd_mly_jpn_tml_kor_ger_eng_ewe_arw_jav_urd_aeg_ind_cnt_bul_zul_spa_wly_rom_ukr_ctl_fre_qcu_rus_lit_pan_akn_sid_mol_mlt_ita_mao_hin_lda_grk_tsw_bat_tha_anl_knd_ses_fbf_aze_scr_prs_uzb_moo_vie_amr_swa_cic_bem	-0.0216833296845999	-0.0511078861199844	0.959349163913379
793	sid_nor_swt_lit_hau_sod_gam_arw_azi_tur_moo_bat_xho_guj_rom_bsq_ita_owc_bam_mnd_alb_mcd_lda_por_dyu_eng_fin_tsw_igb_hun_cze_aeg_geo_pol_ben_ger_ukr_wly_tig_prs_est_ewe_ind_bul_jav_jpn_tml_kor_scr_grk_bem_bos_tag_krd_amh_mao_cnt_glc_tsn_hin_mlt_fre_lat_swe_slo_qcu_dut_pan_svk_fbf_amr_spa_anl_mol_mly_ctl_dgb_afr_swa_sun_tha_chh_knd_ses_akn_aze_urd_rus_uzb_ven_vie_heb_zul_cic_yor	-0.0401564153814561	-0.0947442503079953	0.924721807933483
794	aeg_rom_dgb_grk_heb_amr_gam_afr_azi_uzb_swt_sun_yor_lat_bul_bsq_dut_amh_bem_mnd_prs_por_moo_pan_xho_rus_est_bam_ewe_fin_bos_wly_geo_svk_fre_slo_hin_sod_owc_glc_hun_ses_ind_scr_bat_jpn_tml_kor_lit_ger_lda_ukr_jav_ctl_chh_mly_cnt_alb_cic_eng_mlt_arw_guj_cze_krd_qcu_nor_swe_urd_ven_anl_pol_sid_ben_tag_mol_swa_ita_dyu_mao_tha_hau_knd_tsw_fbf_tur_mcd_spa_aze_igb_vie_tig_zul_akn_tsn	0.197179077371137	0.464178268276791	0.643604778533754
795	sod_slo_dyu_lit_amr_mlt_chh_ita_tur_uzb_bem_sun_fbf_hin_glc_bsq_bos_gam_ven_mnd_fre_grk_yor_krd_moo_rus_est_igb_swa_hun_nor_amh_geo_mol_eng_svk_cze_tig_wly_ben_fin_swt_jav_guj_bat_jpn_tml_kor_lat_ukr_ewe_ctl_mly_bul_aeg_tag_cnt_pol_cic_dut_sid_scr_por_alb_swe_qcu_arw_spa_rom_tsw_owc_afr_heb_pan_ind_mcd_akn_ger_xho_mao_tha_hau_knd_bam_tsn_azi_urd_prs_aze_dgb_vie_anl_zul_lda_ses	-0.0436025323431056	-0.102707988486991	0.918415875630247
796	gam_slo_fbf_prs_tig_sid_owc_urd_azi_aze_moo_mly_lda_nor_fre_bsq_rus_heb_swt_mnd_mcd_scr_ses_ger_ewe_ita_est_bem_yor_hun_hin_hau_geo_alb_ukr_svk_dut_amh_anl_cze_fin_akn_jav_glc_tag_jpn_knd_kor_grk_bul_xho_ben_bat_bos_aeg_mao_cnt_por_dgb_guj_mlt_spa_arw_rom_pol_qcu_pan_afr_mol_tsn_wly_krd_sod_ctl_sun_lit_cic_swe_tsw_ind_tha_amr_tml_zul_swa_tur_lat_eng_uzb_dyu_vie_chh_ven_igb_bam	-0.635606424949134	-1.52481953103691	0.130697700066309
797	heb_scr_bam_alb_hau_wly_mlt_bul_tur_uzb_yor_mao_ewe_ita_spa_bsq_fre_sid_swa_cnt_rom_mol_ses_dut_ven_ukr_hun_zul_swt_est_prs_owc_geo_svk_eng_hin_lit_anl_gam_ger_fin_tsw_sun_arw_ind_jpn_tml_kor_mcd_glc_xho_por_mly_slo_aeg_jav_mnd_urd_akn_pan_sod_swe_cze_guj_ctl_qcu_nor_bos_lat_igb_tig_krd_chh_rus_bat_grk_cic_ben_tsn_tag_tha_amr_knd_moo_bem_aze_afr_pol_azi_dgb_vie_amh_lda_fbf_dyu	0.107916735045387	0.254311586875741	0.79981630502832
798	gam_prs_bem_por_sid_amh_anl_grk_aze_azi_zul_jav_tsn_bul_mol_bsq_scr_sod_moo_mnd_nor_rom_swt_ukr_ven_lat_fin_dyu_igb_est_eng_wly_geo_slo_dut_alb_bos_mlt_tig_ger_hun_xho_sun_guj_ind_jpn_tml_kor_ctl_pan_akn_krd_mly_spa_owc_tag_cnt_ben_dgb_ita_heb_afr_arw_urd_cze_qcu_hin_swe_svk_ses_chh_lit_amr_rus_bat_mcd_ewe_pol_cic_mao_tha_hau_knd_tsw_swa_uzb_fre_glc_tur_fbf_vie_aeg_yor_bam_lda	-0.242654212994	-0.573457022566671	0.567719441932743
799	tig_bos_fbf_rom_wly_amh_aeg_mcd_aze_tur_lda_mly_ven_afr_dut_bsq_por_hau_yor_cnt_glc_urd_ewe_cze_dyu_lit_hun_akn_swt_est_eng_chh_geo_mol_svk_nor_hin_sod_gam_scr_fin_xho_jav_pan_ind_jpn_knd_kor_ger_ben_tsw_lat_sun_ctl_mlt_bat_mnd_slo_ses_guj_sid_prs_fre_spa_alb_qcu_bul_pol_swe_bem_amr_arw_heb_ukr_tag_grk_swa_rus_zul_mao_tha_owc_tml_igb_dgb_azi_ita_krd_uzb_tsn_vie_anl_cic_bam_moo	-0.441352578083549	-1.04807369352565	0.297320824400183
800	hau_lit_yor_pol_gam_mlt_aeg_ctl_aze_azi_tsw_bat_ewe_urd_afr_bsq_ukr_sid_zul_mnd_por_hin_bam_cze_akn_svk_hun_moo_swa_fin_arw_owc_geo_eng_scr_krd_mcd_tig_heb_guj_est_xho_sun_swe_ind_jpn_tml_kor_bos_grk_cic_bul_mao_glc_amh_mly_cnt_rus_dyu_alb_chh_ben_dut_prs_nor_qcu_slo_lat_mol_tsn_amr_pan_sod_rom_tag_fre_bem_ita_swt_jav_tha_wly_knd_fbf_dgb_uzb_ger_spa_tur_ven_vie_anl_igb_ses_lda	-0.724898601902101	-1.74059482132042	0.0850621069747643
801	amr_glc_tsn_fre_mlt_heb_gam_spa_tur_azi_fbf_sun_bem_mol_dut_bsq_pan_anl_cic_cnt_ger_cze_ses_slo_swa_svk_fin_tsw_yor_est_rom_chh_geo_arw_krd_bul_scr_amh_sod_hin_hun_ewe_bat_lat_ind_jpn_tml_kor_ukr_bos_zul_por_mly_rus_aeg_jav_mnd_nor_igb_swe_wly_urd_ctl_ben_lit_qcu_mcd_pol_alb_xho_owc_grk_hau_ita_mao_afr_ven_eng_bam_tag_tha_tig_knd_lda_akn_uzb_guj_prs_aze_moo_vie_sid_dyu_swt_dgb	-0.0686334778632841	-0.161686556431039	0.871903442980213
802	hau_scr_xho_mcd_wly_amh_sod_swe_tur_uzb_zul_tag_yor_spa_cze_bsq_mol_heb_lda_mnd_grk_bos_akn_pan_ses_svk_hun_ven_bam_fin_nor_amr_geo_prs_por_bul_ctl_gam_aeg_afr_est_fbf_jav_lat_mly_jpn_tml_kor_ita_lit_swt_ben_sun_dut_mlt_mao_cnt_fre_tsn_pol_anl_ger_rom_urd_hin_qcu_slo_guj_alb_dgb_tig_krd_chh_arw_bat_eng_moo_glc_swa_ind_tha_sid_knd_dyu_bem_aze_ukr_rus_azi_igb_vie_owc_ewe_cic_tsw	-0.0626629926670728	-0.147639597059464	0.882946821252684
803	aeg_krd_tsn_urd_tig_owc_amr_swe_uzb_aze_ven_bat_fbf_guj_bos_bsq_cze_chh_bam_cnt_ctl_scr_tsw_rom_lda_pol_fin_swa_dgb_hun_bul_sid_geo_dut_lat_ben_eng_heb_mlt_pan_est_bem_mly_por_tag_jpn_knd_kor_ger_slo_xho_alb_ind_prs_anl_sun_mnd_afr_ses_glc_hau_ita_lit_arw_spa_qcu_hin_fre_nor_igb_amh_mol_gam_rus_jav_svk_dyu_mcd_zul_mao_tha_wly_tml_ewe_yor_tur_ukr_grk_azi_swt_vie_sod_moo_akn_cic	-0.515445635872097	-1.22654783995532	0.223088934524784
804	gam_ita_yor_rus_amr_tig_sod_ger_aze_azi_ewe_mao_dyu_swe_slo_bsq_mcd_amh_dgb_mnd_lit_guj_zul_krd_igb_hin_fin_tsw_swa_est_dut_owc_geo_por_nor_svk_ben_chh_mlt_alb_hun_ven_bat_pan_tag_jpn_tml_kor_glc_afr_xho_cze_sun_ctl_aeg_jav_cnt_prs_fbf_scr_heb_arw_bos_mol_grk_qcu_pol_fre_bul_akn_hau_urd_wly_eng_mly_lat_tsn_spa_ses_ind_tha_sid_knd_bem_lda_tur_ukr_rom_uzb_moo_vie_anl_cic_swt_bam	0.619952071638514	1.46604180354546	0.146010000220999
805	aeg_por_tsn_urd_gam_mlt_sid_ita_uzb_tur_akn_jav_yor_nor_rus_bsq_ben_amr_swa_cnt_lat_afr_bam_bos_xho_mol_fin_ewe_moo_est_slo_chh_geo_swe_cze_guj_arw_sod_tig_hin_hun_ven_bat_spa_mly_jpn_tml_kor_ctl_ukr_tsw_alb_mao_pol_heb_sun_mnd_pan_dgb_krd_hau_lit_dut_eng_ger_qcu_glc_bul_fre_swt_amh_scr_anl_rom_tag_mcd_ses_svk_lda_ind_tha_wly_knd_bem_zul_aze_prs_grk_azi_cic_vie_owc_igb_dyu_fbf	0.0242967379318756	0.057198665801435	0.954509656034009
806	hau_lit_cic_pol_sid_heb_sod_bos_tur_azi_bam_sun_xho_krd_ukr_bsq_hin_owc_ewe_cnt_mcd_afr_swa_scr_igb_mol_est_dgb_fbf_hun_spa_amh_geo_swe_slo_por_ger_wly_mlt_arw_fin_ses_mao_rus_ind_jpn_knd_kor_urd_eng_ven_cze_bat_lat_aeg_tag_mnd_svk_zul_ita_gam_rom_ctl_bul_dut_qcu_grk_pan_glc_bem_amr_fre_anl_guj_jav_alb_swt_ben_dyu_mly_tha_tig_tml_yor_moo_uzb_prs_nor_aze_tsn_vie_chh_tsw_lda_akn	-0.537475610399303	-1.27999118240718	0.203731922068766
807	amr_glc_dyu_dut_amh_aeg_anl_eng_uzb_azi_dgb_mao_tsw_bul_ukr_bsq_svk_chh_bam_cnt_slo_ctl_zul_arw_moo_fre_est_lda_tsn_fin_afr_hau_geo_por_grk_mcd_bos_heb_sid_mol_hun_ven_tag_guj_ind_jpn_knd_kor_urd_alb_fbf_rom_mly_pol_mlt_jav_mnd_swe_igb_spa_gam_lit_ita_rus_cze_qcu_ger_pan_hin_yor_owc_nor_tig_krd_bat_prs_swa_scr_ses_sun_tha_wly_tml_xho_akn_aze_lat_ben_tur_bem_vie_sod_swt_cic_ewe	-0.754639364840736	-1.81674583095576	0.0724771952370949
808	tig_ctl_igb_guj_gam_amr_wly_pan_tur_azi_swa_tag_zul_glc_bos_bsq_lat_heb_tsw_mnd_slo_dut_swt_rus_bam_hin_hun_ewe_cic_fin_ukr_chh_geo_urd_afr_mcd_swe_amh_sod_fre_est_moo_mly_ger_jav_jpn_tml_kor_eng_cze_fbf_mol_bat_grk_sid_mao_cnt_ita_ven_pol_owc_bul_alb_por_prs_qcu_nor_lit_krd_yor_anl_svk_aeg_ben_ind_scr_bem_spa_xho_sun_tha_mlt_knd_tsn_dyu_aze_rom_arw_uzb_ses_vie_hau_dgb_lda_akn	-0.0491316477148224	-0.115795345484753	0.908064408047475
809	gam_urd_moo_por_amh_mlt_owc_scr_uzb_tur_igb_mao_tsn_spa_dut_bsq_nor_amr_swt_mnd_grk_lit_zul_ita_akn_pol_est_swa_ewe_hun_mol_chh_geo_bos_eng_bul_guj_sid_heb_krd_fin_dyu_ind_glc_mly_jpn_knd_kor_ukr_fre_cic_alb_jav_rom_hau_tag_cnt_prs_bam_ger_tig_afr_ctl_lat_swe_qcu_slo_hin_rus_ses_anl_cze_sod_pan_sun_mcd_yor_svk_fbf_bat_tha_wly_tml_ven_tsw_azi_ben_arw_aze_dgb_vie_aeg_bem_lda_xho	-0.650314635437544	-1.55672413371173	0.122932643247682
810	amh_svk_lda_glc_owc_sod_tig_prs_tur_aze_igb_bat_fbf_krd_mcd_bsq_pan_anl_dyu_mnd_guj_ctl_bam_bul_swt_ukr_fin_swa_ses_hun_rus_gam_geo_ben_bos_alb_nor_aeg_sid_spa_est_tsn_jav_swe_tag_jpn_knd_kor_mol_ita_moo_eng_sun_arw_amr_mly_cnt_lit_yor_urd_heb_dut_scr_slo_fre_qcu_pol_afr_grk_ewe_wly_por_mlt_rom_mao_hin_cic_lat_xho_ind_tha_chh_tml_bem_ven_uzb_cze_ger_azi_akn_vie_hau_dgb_tsw_zul	0.512446979159281	1.21214691744905	0.228526669908337
811	tig_glc_cic_ukr_aeg_mlt_owc_spa_azi_uzb_ses_bat_akn_mcd_urd_bsq_bul_anl_swa_mnd_grk_rus_igb_arw_xho_lat_est_ewe_bam_hun_ita_amr_geo_prs_krd_guj_swe_wly_sid_eng_fin_tsw_jav_afr_tag_jpn_knd_kor_bos_nor_dyu_pan_ind_lit_gam_sun_cnt_dut_swt_por_heb_fre_ctl_rom_cze_qcu_mol_ger_hin_fbf_hau_slo_sod_scr_mao_pol_moo_ben_lda_mly_tha_amh_tml_ven_yor_tur_svk_alb_aze_bem_vie_chh_tsn_zul_dgb	0.141729304282044	0.333628056523519	0.739411311756768
812	amh_ger_swa_alb_amr_tig_anl_ben_tur_aze_moo_jav_xho_mcd_lat_bsq_svk_heb_lda_cnt_grk_prs_bem_arw_ses_swe_est_fbf_igb_hun_slo_owc_geo_nor_bos_ukr_pan_sod_gam_rom_fin_yor_sun_ctl_tag_jpn_knd_kor_pol_krd_akn_scr_ind_hin_mlt_mly_mnd_dut_tsn_spa_hau_cze_lit_por_mol_qcu_ita_eng_rus_ewe_sid_urd_aeg_afr_mao_bul_ven_fre_tsw_bat_tha_wly_tml_dgb_dyu_uzb_glc_guj_azi_swt_vie_chh_zul_bam_cic	0.222131661312304	0.522438480632828	0.602607373404297
813	anl_alb_bem_pan_gam_owc_amr_cze_uzb_aze_xho_ind_swt_slo_rus_bsq_glc_sod_lda_mnd_ctl_lit_dyu_prs_bam_urd_fin_ses_zul_hun_eng_tig_geo_arw_ger_scr_por_mlt_aeg_grk_est_tsw_tag_bul_mly_jpn_tml_kor_ben_pol_yor_lat_sun_hin_chh_jav_cnt_ita_ewe_bos_hau_fre_spa_afr_svk_qcu_nor_krd_ukr_cic_heb_dut_sid_guj_mao_mol_dgb_swe_ven_bat_tha_wly_knd_moo_igb_tur_rom_mcd_azi_fbf_vie_amh_akn_tsn_swa	-0.451529497686111	-1.07252494628121	0.286259544344751
814	gam_ger_tsn_swe_wly_heb_aeg_nor_tur_azi_xho_bat_lda_lit_glc_bsq_hin_hau_ewe_cnt_mol_slo_swa_mcd_dgb_guj_hun_cic_tsw_fin_svk_owc_geo_alb_bos_dut_por_amh_tig_eng_est_fbf_mao_lat_jav_jpn_tml_kor_grk_scr_moo_urd_mly_rom_sid_tag_mnd_krd_swt_fre_anl_afr_bul_ctl_pol_qcu_pan_rus_prs_yor_chh_spa_amr_ukr_sun_ben_ven_ita_akn_ind_tha_sod_knd_zul_dyu_aze_cze_arw_uzb_bem_vie_mlt_ses_igb_bam	-0.392345315714076	-0.931384726729111	0.354066147265372
815	aeg_ukr_fbf_alb_heb_mlt_tig_dut_aze_uzb_xho_sun_swt_nor_swe_bsq_bul_anl_ses_cnt_hin_afr_tsn_fre_yor_bos_est_ewe_tsw_hun_cze_chh_geo_grk_pol_glc_ben_wly_amr_eng_fin_bem_jav_krd_mao_jpn_tml_kor_por_ctl_dgb_scr_mly_ger_sod_tag_mnd_guj_ven_mol_owc_lat_arw_prs_svk_qcu_urd_rus_pan_moo_sid_lit_amh_slo_bat_ita_lda_mcd_zul_ind_tha_hau_knd_bam_dyu_azi_spa_rom_tur_cic_vie_gam_igb_swa_akn	-0.262710526508335	-0.620082955139467	0.536719621091217
816	anl_rom_fbf_krd_amr_amh_mlt_mcd_azi_aze_lda_tag_xho_glc_eng_bsq_lit_heb_akn_cnt_lat_ger_dyu_grk_ewe_slo_fin_cic_ven_est_bul_wly_geo_afr_pan_nor_arw_chh_hau_prs_hun_igb_ind_mol_jav_jpn_tml_kor_cze_fre_bam_pol_bat_urd_sid_mao_mnd_por_tsn_ukr_sod_rus_hin_spa_guj_qcu_ben_alb_svk_moo_owc_bos_aeg_scr_sun_ita_tsw_ctl_zul_mly_tha_tig_knd_ses_bem_uzb_swe_dut_tur_swt_vie_gam_dgb_swa_yor	-0.345588748992688	-0.818280959228897	0.415288497880456
817	gam_svk_yor_hin_owc_wly_sid_pol_azi_uzb_xho_tag_moo_fre_scr_bsq_arw_chh_lda_mnd_rom_cze_dgb_eng_ewe_pan_est_swt_fbf_fin_ger_mlt_geo_bul_ukr_grk_nor_anl_amr_rus_hun_dyu_jav_spa_sun_jpn_tml_kor_bos_dut_ven_mcd_bat_por_amh_mly_cnt_afr_swa_prs_hau_ben_lit_alb_urd_qcu_guj_swe_glc_bam_aeg_ctl_heb_ita_ind_slo_tsn_krd_zul_mao_tha_tig_knd_akn_bem_tur_mol_lat_aze_cic_vie_sod_igb_ses_tsw	0.354999740723022	0.838729385274762	0.403771841588822
818	sid_urd_ven_fre_owc_aeg_amh_bul_azi_aze_fbf_ind_tsw_scr_lit_bsq_glc_gam_cic_mnd_cze_por_xho_ita_yor_bos_fin_zul_akn_hun_spa_mlt_geo_slo_rom_grk_lat_tig_wly_pol_est_moo_tag_mol_mao_jpn_knd_kor_guj_arw_swt_ukr_bat_swe_anl_sun_cnt_hin_igb_afr_hau_eng_ger_ctl_ben_qcu_mcd_svk_rus_dyu_sod_alb_chh_dut_mly_nor_bam_krd_tsn_jav_tha_heb_tml_ses_lda_tur_pan_prs_uzb_dgb_vie_amr_bem_swa_ewe	-0.371403212768312	-0.879862458898602	0.381201768480162
819	owc_ita_ewe_afr_aeg_anl_amh_ben_tur_azi_ses_jav_zul_krd_alb_bsq_eng_sod_fbf_cnt_mol_cze_moo_lat_dgb_pol_fin_bam_cic_est_lit_heb_geo_bos_por_glc_spa_amr_hau_arw_hun_swa_ind_ger_bat_jpn_knd_kor_bul_grk_ven_rus_sun_scr_tig_mao_mnd_slo_igb_hin_chh_nor_ukr_dut_prs_qcu_guj_fre_swe_lda_gam_svk_wly_pan_tag_urd_akn_ctl_tsn_mly_tha_mlt_tml_yor_bem_uzb_rom_mcd_aze_dyu_vie_sid_tsw_xho_swt	-0.573777034931474	-1.36960350875406	0.174108740145447
820	gam_mol_fbf_fre_sod_heb_anl_krd_tur_uzb_cic_ind_swt_rus_por_bsq_guj_owc_bam_mnd_arw_ger_moo_prs_lda_eng_fin_ven_swa_est_bos_tig_geo_pan_nor_bul_scr_mlt_aeg_rom_hun_dyu_mao_lit_jav_jpn_tml_kor_slo_swe_zul_dut_bat_afr_chh_mly_cnt_svk_dgb_ctl_amr_grk_cze_ben_ukr_qcu_pol_mcd_alb_tsw_hau_urd_amh_hin_tag_glc_tsn_spa_igb_sun_tha_sid_knd_xho_akn_azi_lat_ita_aze_ewe_vie_wly_yor_ses_bem	-0.449207936327462	-1.06618653219686	0.289099432552392
821	aeg_scr_akn_pan_tig_amr_sid_lat_aze_uzb_ven_mly_moo_dut_arw_bsq_krd_gam_bam_cnt_afr_ben_igb_ita_lda_alb_fin_ewe_fbf_hun_rom_wly_geo_pol_mol_svk_prs_owc_sod_glc_est_swt_bat_ctl_tag_jpn_knd_kor_ukr_hin_zul_bul_sun_urd_anl_mao_mnd_slo_swa_por_amh_swe_spa_eng_fre_qcu_grk_bos_nor_ses_mlt_guj_heb_cze_ind_ger_bem_rus_tsw_jav_tha_chh_tml_tsn_yor_azi_mcd_lit_tur_xho_vie_hau_dgb_cic_dyu	-0.0399746470943158	-0.0940992200696632	0.925232778637512
822	wly_lat_fbf_ukr_tig_heb_sod_ita_tur_aze_bam_ind_swt_svk_lit_bsq_ben_amh_dgb_mnd_glc_krd_cic_hin_moo_rom_hun_bem_tsw_fin_ctl_owc_geo_dut_eng_mol_guj_gam_amr_fre_est_igb_mao_pol_bat_jpn_knd_kor_spa_arw_yor_swe_sun_rus_aeg_tag_cnt_bul_lda_pan_anl_por_cze_prs_alb_qcu_slo_grk_nor_ewe_hau_mcd_chh_urd_jav_afr_xho_bos_ses_mly_tha_sid_tml_dyu_akn_azi_scr_ger_uzb_swa_vie_mlt_tsn_zul_ven	0.210256485172743	0.495684098401022	0.621286635916978
823	chh_pol_ses_hin_amr_tig_sid_ita_azi_tur_dgb_mao_fbf_krd_grk_bsq_glc_aeg_ewe_cnt_afr_mol_tsn_rus_bam_svk_hun_dyu_yor_est_rom_wly_geo_fre_spa_lit_eng_anl_amh_swe_fin_lda_bat_mcd_ind_jpn_knd_kor_pan_ben_zul_arw_jav_bul_hau_mly_mnd_prs_swa_ger_sod_nor_dut_por_bos_qcu_alb_cze_scr_moo_heb_slo_gam_lat_sun_ukr_xho_urd_swt_tag_tha_mlt_tml_cic_igb_aze_guj_ctl_uzb_bem_vie_owc_akn_tsw_ven	-0.27518323970245	-0.650730992808868	0.516824668123529
824	gam_fre_ses_ger_hau_chh_amr_bul_azi_tur_zul_ind_dyu_lat_pol_bsq_prs_heb_fbf_mnd_mol_ben_xho_arw_swa_hin_fin_cic_lda_est_mcd_owc_geo_por_krd_alb_cze_wly_amh_grk_hun_akn_tag_dut_sun_jpn_knd_kor_nor_glc_yor_swe_mly_bos_sid_mao_cnt_guj_igb_slo_sod_pan_ukr_urd_spa_qcu_lit_svk_afr_dgb_aeg_eng_tig_rom_jav_scr_bem_rus_tsn_bat_tha_mlt_tml_ewe_tsw_aze_ctl_ita_uzb_ven_vie_anl_swt_moo_bam	0.124093190690195	0.292356807483606	0.770665064399799
825	mlt_urd_igb_alb_amr_sid_aeg_ben_aze_tur_swa_ind_dyu_ita_cze_bsq_rom_amh_fbf_mnd_dut_afr_dgb_rus_bam_pan_est_ven_ses_fin_svk_chh_geo_mol_arw_bos_mcd_wly_heb_krd_hun_ewe_bat_bul_sun_jpn_tml_kor_scr_glc_lda_hin_jav_pol_gam_mao_cnt_spa_zul_nor_hau_lit_fre_slo_swe_qcu_ukr_lat_eng_yor_anl_grk_sod_por_tag_ctl_tsw_guj_xho_mly_tha_tig_knd_cic_bem_azi_ger_prs_uzb_moo_vie_owc_akn_tsn_swt	-0.251962532246998	-0.594951342312356	0.553320853355733
826	mlt_eng_xho_bul_amr_owc_aeg_ben_azi_uzb_ewe_mao_moo_ctl_afr_bsq_glc_sid_dgb_cnt_svk_pol_lda_rus_zul_ukr_est_yor_ven_fin_guj_heb_geo_lat_slo_rom_ger_chh_tig_bos_hun_dyu_mly_prs_ind_jpn_knd_kor_swe_nor_tsw_dut_jav_lit_anl_sun_mnd_ita_bem_mcd_wly_krd_por_alb_cze_qcu_mol_pan_fre_bam_gam_urd_hau_grk_bat_scr_akn_hin_fbf_tag_tha_sod_tml_swt_swa_tur_spa_arw_aze_cic_vie_amh_igb_ses_tsn	0.159312456187945	0.374664271309035	0.708763156422706
827	heb_por_akn_pol_sid_wly_sod_afr_uzb_tur_moo_mly_yor_prs_hin_bsq_krd_mlt_dgb_cnt_eng_ita_xho_ctl_lda_swe_est_swt_tsw_fin_lat_aeg_geo_lit_urd_rus_cze_gam_amh_svk_hun_fbf_tag_guj_jav_jpn_knd_kor_fre_glc_zul_bul_bat_spa_chh_ind_mnd_pan_igb_ukr_owc_alb_bos_slo_dut_qcu_nor_mcd_grk_bam_tig_scr_amr_arw_mao_rom_tsn_mol_ewe_sun_tha_anl_tml_ven_cic_azi_ben_ger_aze_ses_vie_hau_dyu_bem_swa	-0.718231464785834	-1.72290129250492	0.0882300092305547
828	sid_slo_swa_cze_aeg_sod_tig_scr_azi_tur_ses_tag_tsw_pol_svk_bsq_bul_anl_dgb_mnd_swe_guj_zul_mcd_cic_nor_est_swt_xho_hun_ctl_gam_geo_ita_prs_lit_por_amh_amr_lat_fin_ewe_bat_krd_mao_jpn_knd_kor_urd_arw_igb_bos_jav_rus_wly_mly_cnt_ben_moo_afr_chh_dut_hin_eng_ger_qcu_fre_spa_grk_yor_owc_rom_heb_mol_sun_glc_ven_alb_dyu_ind_tha_hau_tml_bam_tsn_aze_pan_ukr_uzb_bem_vie_mlt_akn_lda_fbf	-0.497029390891029	-1.18418000707197	0.239359530052645
829	tig_slo_swa_lat_amr_amh_chh_nor_uzb_aze_akn_mao_xho_cze_glc_bsq_swe_sid_bam_mnd_por_dut_bem_svk_cic_ger_fin_ses_zul_est_mcd_anl_geo_guj_arw_ctl_rom_wly_aeg_krd_hun_dgb_sun_bos_bat_jpn_knd_kor_bul_lit_fbf_afr_mly_hin_hau_tag_cnt_urd_ven_ukr_owc_scr_fre_pol_ben_qcu_mol_eng_rus_yor_mlt_alb_heb_ita_ind_spa_tsn_grk_moo_jav_tha_gam_tml_dyu_lda_azi_prs_pan_tur_ewe_vie_sod_tsw_swt_igb	0.442948441626587	1.04383709480976	0.299266511025448
830	sod_pol_xho_arw_owc_gam_mlt_mol_tur_aze_swa_tag_yor_cze_fre_bsq_grk_heb_dgb_cnt_rus_ben_dyu_swe_igb_bul_hun_ven_tsw_fin_ger_chh_geo_eng_svk_alb_bos_aeg_anl_ita_est_bem_ind_prs_sun_jpn_tml_kor_afr_lit_moo_urd_jav_glc_wly_mao_mnd_rom_zul_nor_hau_scr_mcd_dut_spa_qcu_slo_hin_krd_fbf_sid_por_amr_pan_bat_ukr_swt_ctl_tsn_mly_tha_tig_knd_lda_ses_uzb_guj_lat_azi_akn_vie_amh_cic_ewe_bam	-1.05038591319812	-2.56640834002719	0.0118728963452808
831	amr_ger_swa_afr_hau_sid_anl_alb_tur_aze_tsn_ind_tsw_bos_grk_bsq_rom_tig_dyu_cnt_dut_mol_xho_por_ven_swe_fin_yor_zul_hun_ben_wly_geo_rus_ctl_scr_krd_mlt_gam_cze_est_bam_mao_urd_sun_jpn_knd_kor_mcd_eng_swt_guj_mly_slo_sod_jav_mnd_hin_ewe_arw_chh_svk_lit_ita_ukr_qcu_glc_fre_prs_igb_owc_bul_amh_lat_bat_pan_lda_nor_fbf_tag_tha_heb_tml_bem_akn_uzb_spa_pol_azi_moo_vie_aeg_ses_dgb_cic	-0.633691316763123	-1.51720588293334	0.132606727268652
832	owc_alb_lda_dut_gam_mlt_hau_eng_aze_uzb_fbf_jav_ewe_lit_bos_bsq_bul_amh_ses_cnt_hin_ger_swt_pan_dyu_scr_fin_moo_tsw_hun_arw_tig_geo_spa_glc_swe_rus_aeg_amr_fre_est_tsn_ind_ctl_tag_jpn_tml_kor_por_lat_yor_rom_mao_urd_wly_sun_mnd_guj_swa_nor_anl_mol_pol_ben_cze_qcu_prs_ukr_afr_xho_chh_slo_heb_krd_bat_grk_akn_mcd_cic_mly_tha_sid_knd_bam_bem_tur_svk_ita_azi_zul_vie_sod_ven_dgb_igb	-0.601810079841923	-1.43900773160056	0.153505554753812
833	chh_urd_igb_slo_gam_hau_tig_eng_tur_aze_bam_sun_dgb_lat_ben_bsq_grk_anl_moo_cnt_scr_svk_swa_pol_tsn_mol_hun_bem_ven_fin_bul_wly_geo_rus_mcd_bos_cze_owc_mlt_krd_est_xho_bat_afr_mao_jpn_knd_kor_spa_ger_ses_pan_jav_swe_amr_tag_mnd_ukr_zul_ctl_sid_arw_alb_prs_rom_qcu_por_ita_lit_tsw_heb_glc_sod_nor_ind_fre_ewe_dut_lda_mly_tha_aeg_tml_swt_akn_uzb_guj_hin_azi_fbf_vie_amh_dyu_cic_yor	-0.530318869150186	-1.26059085361773	0.210609863385802
834	gam_rus_igb_ctl_tig_hau_owc_ger_tur_azi_zul_sun_tsw_por_hin_bsq_ukr_amr_ewe_cnt_lit_ben_dyu_scr_swt_afr_est_tsn_cic_hun_pol_aeg_geo_pan_nor_guj_cze_sod_sid_krd_fin_bam_bat_urd_jav_jpn_tml_kor_slo_bos_swa_glc_tag_arw_anl_ind_mnd_fre_ses_spa_amh_ita_swe_eng_bul_qcu_mol_grk_rom_ven_mlt_prs_heb_lat_mao_mcd_lda_svk_moo_mly_tha_chh_knd_xho_fbf_uzb_alb_dut_aze_yor_vie_wly_dgb_bem_akn	0.191627148034801	0.451080063470027	0.652981881659481
835	amr_mcd_dyu_fre_chh_sid_owc_bos_uzb_aze_akn_tag_tsn_ger_ctl_bsq_scr_tig_swa_cnt_nor_lit_ses_glc_bem_ben_fin_ven_tsw_hun_rom_sod_geo_svk_grk_dut_guj_anl_amh_lat_est_ewe_mly_eng_sun_jpn_tml_kor_slo_arw_moo_ukr_bat_alb_heb_jav_mnd_cze_bam_spa_aeg_rus_por_bul_swe_qcu_krd_afr_prs_fbf_wly_ita_mlt_urd_mao_hin_xho_pan_igb_ind_tha_hau_knd_yor_dgb_azi_pol_mol_tur_zul_vie_gam_cic_swt_lda	0.0838094948469394	0.197363589006709	0.843973739035259
836	amr_nor_moo_alb_hau_sid_chh_rom_tur_uzb_akn_sun_yor_hin_ben_bsq_swe_mlt_tsw_mnd_lat_ukr_igb_arw_swa_mcd_hun_lda_bam_fin_spa_wly_geo_ctl_prs_lit_scr_amh_gam_eng_est_ven_mly_fre_bat_jpn_tml_kor_pol_ita_cic_mol_jav_krd_tig_tag_cnt_rus_swt_glc_heb_dut_svk_pan_grk_qcu_urd_ger_bul_tsn_aeg_guj_owc_slo_mao_cze_dgb_por_bem_ind_tha_anl_knd_ses_ewe_azi_afr_bos_aze_fbf_vie_sod_xho_zul_dyu	-0.0459689445193418	-0.108354905803968	0.913947606982449
837	hau_fre_moo_eng_sid_mlt_amh_lit_tur_aze_yor_mao_swt_pan_prs_bsq_dut_gam_ewe_mnd_swe_cze_tsw_krd_zul_scr_hun_fbf_bem_est_bos_heb_geo_mol_hin_rus_nor_chh_tig_ger_fin_cic_ind_svk_sun_jpn_tml_kor_urd_ukr_akn_bul_tag_spa_owc_bat_cnt_grk_dgb_ita_anl_slo_arw_por_rom_qcu_ben_alb_afr_ses_aeg_ctl_sod_pol_mly_lat_lda_glc_igb_jav_tha_amr_knd_bam_tsn_uzb_mcd_guj_azi_dyu_vie_wly_swa_ven_xho	0.248441992101102	0.584959269687561	0.559991677048903
838	gam_rom_tsw_arw_amh_mlt_anl_svk_tur_azi_ven_sun_moo_ita_eng_bsq_grk_aeg_yor_mnd_dut_alb_swt_hin_swa_nor_fin_bam_fbf_hun_ukr_sod_geo_mcd_scr_bul_lat_tig_hau_cze_est_xho_tag_mol_ind_jpn_tml_kor_bos_guj_cic_lit_jav_ctl_owc_mao_cnt_pol_igb_por_chh_spa_glc_urd_fre_qcu_ger_prs_pan_dgb_amr_afr_sid_rus_bat_krd_ewe_slo_zul_mly_tha_heb_knd_akn_tsn_uzb_swe_ben_aze_lda_vie_wly_bem_dyu_ses	-1.02455019376342	-2.49831258063639	0.0142344866248774
839	aeg_por_dyu_cze_heb_tig_sid_arw_azi_uzb_lda_jav_igb_glc_mol_bsq_rom_owc_swt_cnt_lat_prs_yor_bul_tsn_spa_est_tsw_akn_fin_eng_hau_geo_slo_mcd_swe_nor_anl_sod_rus_hun_zul_mao_afr_tag_jpn_tml_kor_ctl_fre_xho_urd_ind_pan_wly_bat_mnd_pol_dgb_hin_gam_svk_ger_guj_ukr_qcu_krd_dut_grk_ses_amr_lit_mlt_scr_mly_bos_bem_alb_swa_sun_tha_amh_knd_moo_fbf_tur_ben_ita_aze_cic_vie_chh_ewe_ven_bam	-0.361965785604126	-0.858656910674755	0.392737547947338
840	sid_lit_yor_mol_hau_amh_mlt_urd_aze_azi_ven_mly_fbf_guj_eng_bsq_ukr_sod_cic_cnt_ita_bul_tsw_ben_dgb_pol_est_xho_ewe_fin_krd_wly_geo_ger_hin_afr_grk_anl_tig_slo_hun_lda_jav_swe_mao_jpn_tml_kor_alb_por_bem_lat_tag_mcd_owc_ind_mnd_spa_moo_svk_amr_rom_scr_nor_pan_qcu_glc_ctl_fre_akn_chh_rus_aeg_dut_bat_bos_bam_prs_swt_sun_tha_heb_knd_swa_zul_uzb_cze_arw_tur_ses_vie_gam_dyu_igb_tsn	0.070270057988959	0.1653654348249	0.869015294322811
841	aeg_slo_bam_afr_chh_sod_wly_ben_azi_aze_dyu_ind_tsw_rus_rom_bsq_glc_hau_lda_mnd_grk_prs_moo_lit_ses_arw_hun_dgb_fbf_fin_spa_tig_geo_guj_krd_hin_nor_gam_mlt_mol_est_zul_bat_alb_mao_jpn_knd_kor_mcd_lat_tsn_por_tag_ukr_heb_mly_cnt_scr_ven_ger_anl_cze_pol_bos_svk_qcu_pan_urd_fre_cic_amr_eng_sid_bul_jav_ita_bem_ctl_swt_sun_tha_owc_tml_igb_akn_tur_swe_dut_uzb_xho_vie_amh_yor_ewe_swa	-0.263363189636409	-0.62283681298763	0.534916093222072
842	owc_pan_fbf_eng_gam_sid_mlt_slo_uzb_azi_bem_sun_akn_hin_ger_bsq_svk_aeg_cic_cnt_bos_ben_ses_lat_yor_rom_hun_swa_swt_fin_arw_amh_geo_bul_guj_alb_ctl_heb_amr_por_est_bam_tag_glc_ind_jpn_tml_kor_ita_fre_zul_swe_jav_pol_hau_mly_mnd_nor_lda_spa_chh_grk_prs_urd_mcd_qcu_cze_dut_krd_tsw_wly_afr_sod_lit_bat_rus_tsn_scr_dyu_mao_tha_tig_knd_ven_ewe_tur_mol_ukr_aze_xho_vie_anl_igb_dgb_moo	-0.780961416383218	-1.87768299718665	0.063558391821591
843	owc_por_tsn_ctl_tig_amh_sid_nor_uzb_aze_akn_ind_xho_urd_arw_bsq_fre_anl_lda_mnd_dut_pan_moo_scr_cic_pol_est_ewe_bam_fin_krd_hau_geo_rus_rom_ben_ita_heb_chh_mcd_hun_swt_jav_mol_bat_jpn_knd_kor_bul_prs_igb_alb_tag_spa_gam_mao_cnt_svk_dgb_lat_wly_hin_ukr_glc_cze_qcu_guj_eng_ger_zul_aeg_lit_mlt_swe_mly_bos_ses_afr_yor_sun_tha_amr_tml_ven_fbf_azi_slo_grk_tur_bem_vie_sod_dyu_tsw_swa	0.0209511112355902	0.0493716921945843	0.960728966102508
844	owc_nor_xho_ctl_hau_sod_amr_alb_azi_tur_lda_sun_akn_mcd_glc_bsq_ger_wly_ewe_cnt_bul_afr_tsw_krd_yor_scr_hun_moo_ses_fin_grk_gam_geo_ukr_pol_urd_bos_heb_chh_swe_est_zul_mly_pan_mao_jpn_knd_kor_slo_dut_dgb_rom_ind_hin_sid_jav_mnd_lat_dyu_lit_anl_cze_ita_ben_fre_qcu_eng_mol_guj_fbf_mlt_arw_amh_por_bat_spa_swa_rus_bam_tag_tha_aeg_tml_igb_tsn_aze_svk_prs_uzb_cic_vie_tig_swt_bem_ven	-0.15313733572803	-0.361313615939088	0.718684549624477
845	tig_arw_swt_urd_sod_gam_heb_rom_aze_tur_yor_mao_tsw_prs_cze_bsq_fre_wly_fbf_mnd_swe_mcd_igb_bos_zul_nor_fin_bam_dgb_est_grk_owc_geo_ukr_krd_pol_pan_anl_mlt_eng_hun_tsn_ind_ita_bat_jpn_knd_kor_ben_afr_lda_svk_sun_alb_aeg_tag_cnt_slo_ses_bul_amr_ctl_glc_dut_lat_qcu_hin_guj_spa_bem_amh_ger_hau_rus_mly_lit_ven_mol_swa_jav_tha_chh_tml_dyu_xho_azi_por_scr_uzb_cic_vie_sid_moo_akn_ewe	0.551658200341291	1.30483606833334	0.195168203414713
846	hau_spa_xho_eng_sod_gam_owc_por_aze_uzb_swa_ind_dgb_cze_guj_bsq_ben_mlt_ven_mnd_hin_afr_bem_svk_cic_swe_est_yor_tsn_fin_pol_amr_geo_grk_ger_fre_rus_aeg_chh_arw_hun_igb_jav_glc_sun_jpn_knd_kor_urd_lat_zul_bos_mao_mol_sid_tag_cnt_bul_tsw_rom_anl_lit_ctl_ukr_slo_qcu_krd_scr_mcd_akn_heb_alb_tig_pan_mly_nor_moo_dut_ewe_bat_tha_wly_tml_lda_bam_azi_prs_ita_tur_dyu_vie_amh_ses_swt_fbf	0.492386921009582	1.16721080444358	0.246109274267217
847	sod_ctl_tsn_spa_chh_heb_aeg_rom_aze_tur_akn_sun_yor_bul_eng_bsq_afr_hau_swt_cnt_fre_guj_swa_por_zul_mol_fin_igb_dyu_hun_nor_wly_geo_dut_glc_ita_pol_anl_amr_cze_est_bem_mao_svk_ind_jpn_knd_kor_ger_krd_ses_hin_mly_urd_gam_jav_mnd_swe_xho_alb_sid_ukr_arw_ben_mcd_qcu_slo_lat_bos_tsw_amh_scr_owc_pan_tag_grk_moo_prs_bam_bat_tha_tig_tml_ewe_fbf_uzb_lit_rus_azi_cic_vie_mlt_dgb_ven_lda	-0.866969480551914	-2.09877378106462	0.0385467822909535
848	aeg_dut_ses_hin_owc_anl_amh_rus_uzb_tur_swt_jav_tsn_glc_lat_bsq_afr_amr_yor_mnd_fre_alb_tsw_por_zul_ctl_fin_moo_ven_hun_eng_gam_geo_slo_arw_ita_prs_chh_mlt_mol_est_xho_mao_ukr_bat_jpn_tml_kor_ben_lit_fbf_scr_sun_bos_wly_ind_cnt_guj_igb_urd_tig_cze_ger_krd_nor_qcu_swe_pan_grk_dgb_heb_pol_sod_svk_mly_bul_swa_spa_ewe_tag_tha_sid_knd_bem_bam_azi_rom_mcd_aze_cic_vie_hau_dyu_akn_lda	-0.529322198685606	-1.25868849492456	0.21129338442875
849	sid_hin_akn_spa_hau_gam_anl_grk_tur_azi_igb_mly_ven_prs_urd_bsq_ben_tig_tsw_mnd_eng_fre_tsn_ukr_swa_afr_fin_zul_dyu_hun_lit_sod_geo_por_lat_glc_bos_chh_aeg_ctl_est_moo_mao_dut_tag_jpn_knd_kor_svk_slo_swt_cze_bat_swe_amr_jav_cnt_ita_xho_rom_amh_mol_ger_rus_krd_qcu_arw_scr_guj_bem_owc_pol_mlt_nor_sun_mcd_dgb_pan_lda_ind_tha_wly_tml_ses_cic_aze_bul_alb_uzb_yor_vie_heb_bam_ewe_fbf	0.0972904390640478	0.228968128365567	0.819396453073024
850	tig_scr_cic_lat_wly_amh_chh_grk_azi_tur_zul_jav_bem_swe_alb_bsq_afr_heb_ewe_cnt_dut_nor_ven_mol_dgb_krd_est_bam_akn_hun_ukr_sid_geo_bos_hin_eng_prs_aeg_anl_slo_fin_xho_mao_urd_bat_jpn_knd_kor_ben_rus_swt_mcd_mly_guj_owc_ind_mnd_lit_fbf_rom_mlt_ctl_pol_cze_fre_qcu_por_svk_arw_tsn_hau_bul_gam_pan_sun_glc_lda_ger_swa_tag_tha_amr_tml_tsw_yor_aze_spa_ita_uzb_ses_vie_sod_moo_igb_dyu	-0.807106618464485	-1.94407150307668	0.0549092339535231
851	amr_bul_ven_grk_tig_gam_sod_slo_aze_tur_swa_tag_bem_lit_pol_bsq_rom_amh_moo_cnt_eng_scr_xho_hin_yor_arw_hun_ses_dyu_fin_ita_hau_geo_rus_por_bos_nor_anl_wly_ger_est_swt_ind_urd_mly_jpn_knd_kor_prs_spa_tsw_swe_mao_dut_owc_bat_mnd_svk_cic_afr_chh_guj_pan_ukr_ben_qcu_mol_lat_ctl_fbf_aeg_mcd_mlt_fre_sun_cze_igb_alb_zul_jav_tha_heb_tml_bam_akn_azi_krd_glc_uzb_tsn_vie_sid_lda_ewe_dgb	-0.437233670058505	-1.04004179972578	0.301016841747632
852	wly_scr_bam_ctl_owc_hau_gam_afr_uzb_tur_yor_tag_tsn_dut_krd_bsq_arw_mlt_ses_cnt_ita_lat_xho_cze_fbf_ben_fin_lda_swa_est_lit_chh_geo_pol_eng_alb_rom_aeg_sid_ger_hun_akn_sun_svk_bat_jpn_knd_kor_pan_mol_bem_por_ind_ukr_tig_mao_mnd_mcd_dgb_prs_sod_glc_urd_fre_rus_qcu_spa_grk_nor_moo_anl_guj_amr_bos_jav_slo_zul_bul_dyu_mly_tha_amh_tml_ewe_swt_aze_hin_swe_azi_ven_vie_heb_cic_tsw_igb	0.0705244917914821	0.166259989340794	0.8683132801097
853	wly_eng_bem_lat_heb_hau_owc_glc_uzb_aze_dgb_mly_akn_slo_lit_bsq_hin_anl_ewe_mnd_nor_pol_moo_guj_fbf_rus_fin_swt_yor_hun_ita_amh_geo_cze_por_urd_bos_amr_aeg_ctl_est_bam_mao_bul_jav_jpn_tml_kor_prs_rom_tsw_krd_sun_mol_gam_bat_cnt_grk_swa_pan_chh_fre_ukr_scr_alb_qcu_spa_mcd_swe_tsn_sod_svk_tig_arw_ind_dut_dyu_ben_ses_tag_tha_mlt_knd_igb_zul_azi_afr_ger_tur_xho_vie_sid_cic_lda_ven	-0.85254271380648	-2.05632782999755	0.0425527249567323
854	sid_nor_tsw_pan_sod_amh_tig_dut_azi_uzb_xho_mly_yor_alb_lat_bsq_por_mlt_cic_mnd_ger_bul_tsn_mcd_moo_eng_fin_akn_swa_est_prs_aeg_geo_rus_scr_fre_grk_gam_hau_afr_hun_bem_tag_swe_ind_jpn_tml_kor_ctl_glc_zul_pol_bat_arw_anl_jav_cnt_lit_bam_guj_chh_svk_ben_ita_bos_qcu_urd_spa_hin_dyu_amr_mol_heb_rom_sun_krd_ewe_slo_lda_mao_tha_wly_knd_igb_swt_aze_cze_ukr_tur_ven_vie_owc_dgb_ses_fbf	0.361870715228161	0.851485796185848	0.396686781710221
855	sod_rus_akn_grk_wly_chh_owc_pan_azi_aze_xho_sun_swt_cze_ita_bsq_afr_mlt_yor_cnt_lat_dut_dyu_ben_swa_slo_fin_tsw_ses_hun_arw_aeg_geo_rom_ctl_lit_por_sid_anl_mol_est_tsn_bat_ger_mao_jpn_knd_kor_scr_glc_moo_mcd_tag_swe_tig_ind_mnd_prs_igb_alb_gam_pol_eng_hin_svk_qcu_bul_krd_fre_zul_amh_bos_hau_nor_jav_urd_bem_ukr_lda_mly_tha_heb_tml_fbf_ven_uzb_guj_spa_tur_dgb_vie_amr_ewe_cic_bam	-1.00659834056718	-2.45154522891951	0.0160920019917525
856	hau_fre_zul_mcd_chh_amh_mlt_bos_uzb_tur_xho_mao_ven_scr_lit_bsq_slo_anl_tsn_mnd_arw_lat_igb_afr_lda_ben_hun_fbf_akn_fin_cze_wly_geo_hin_eng_glc_spa_amr_tig_krd_est_dyu_ind_pol_mly_jpn_tml_kor_nor_dut_bam_rus_jav_mol_aeg_sun_cnt_alb_cic_urd_heb_guj_pan_rom_ukr_qcu_ctl_grk_ita_dgb_sod_por_sid_bul_tag_ger_swa_swe_moo_bat_tha_gam_knd_yor_ewe_aze_svk_prs_azi_swt_vie_owc_tsw_bem_ses	-0.0958980804676315	-0.226102652801742	0.821617763455951
857	owc_glc_swt_ita_heb_hau_wly_nor_azi_tur_bam_mly_igb_krd_scr_bsq_lit_amr_bem_cnt_prs_svk_lda_rom_ses_grk_hun_dyu_ven_fin_mol_gam_geo_alb_slo_mcd_eng_sod_tig_rus_est_swa_sun_afr_tag_jpn_knd_kor_spa_urd_zul_ben_bat_bos_chh_ind_mnd_lat_moo_swe_sid_cze_pol_dut_fre_qcu_ger_ukr_por_tsn_aeg_arw_mlt_bul_jav_ctl_ewe_hin_fbf_mao_tha_amh_tml_dgb_akn_uzb_guj_pan_aze_yor_vie_anl_xho_tsw_cic	-0.161141805505265	-0.380613979729052	0.704357698134772
858	mlt_urd_bem_mol_amr_sod_anl_bos_azi_aze_ven_ind_bam_ger_scr_bsq_rus_heb_lda_cnt_lat_guj_yor_prs_ses_pol_hun_dgb_fbf_fin_por_tig_geo_afr_glc_cze_dut_owc_sid_pan_est_tsw_bat_nor_mao_jpn_knd_kor_krd_ukr_igb_swe_tag_spa_chh_jav_mnd_ben_zul_alb_hau_rom_hin_lit_mcd_qcu_eng_svk_arw_dyu_wly_slo_aeg_fre_mly_grk_swa_ita_ewe_sun_tha_gam_tml_cic_akn_tur_ctl_bul_uzb_moo_vie_amh_xho_swt_tsn	0.037715444288035	0.0887386063562465	0.929480464549312
859	heb_lit_zul_slo_chh_sid_gam_pan_azi_aze_swt_sun_xho_mcd_alb_bsq_dut_wly_ven_mnd_spa_glc_fbf_scr_bam_prs_hun_tsn_moo_est_rus_tig_geo_rom_cze_afr_pol_mlt_amh_lat_fin_yor_mao_ita_bat_jpn_tml_kor_svk_fre_lda_nor_tag_eng_owc_jav_cnt_ctl_akn_grk_anl_arw_krd_ukr_swe_qcu_por_bos_ben_ses_aeg_ger_amr_bul_ind_mol_igb_urd_bem_mly_tha_hau_knd_cic_ewe_uzb_guj_hin_tur_swa_vie_sod_tsw_dgb_dyu	0.248208778761269	0.585526314747521	0.559612053065071
860	anl_svk_xho_guj_sid_gam_heb_lat_tur_azi_tsn_sun_yor_mcd_ukr_bsq_cze_hau_ses_cnt_dut_swe_akn_rus_tsw_nor_fin_zul_dyu_est_spa_aeg_geo_prs_mol_slo_urd_mlt_chh_ger_hun_swa_bat_afr_jav_jpn_tml_kor_bos_ctl_moo_krd_tag_pan_amr_mao_mnd_scr_igb_hin_tig_rom_glc_arw_ita_qcu_ben_por_bul_bem_wly_lit_owc_alb_mly_grk_ven_eng_dgb_ind_tha_sod_knd_fbf_cic_uzb_fre_pol_aze_ewe_vie_amh_swt_bam_lda	-0.379422247073619	-0.899518996175894	0.370699515714597
861	wly_pan_akn_slo_sod_chh_anl_lit_tur_aze_ewe_jav_ses_ger_ben_bsq_mcd_sid_lda_cnt_glc_bos_dyu_guj_ven_urd_hun_dgb_tsw_fin_svk_amh_geo_rom_ita_swe_arw_owc_heb_grk_est_bem_bat_mol_tag_jpn_knd_kor_afr_krd_cic_ukr_mao_eng_hau_sun_mnd_hin_xho_dut_mlt_lat_rus_fre_bul_qcu_pol_por_alb_yor_gam_spa_aeg_ctl_ind_cze_tsn_prs_zul_mly_tha_tig_tml_moo_swa_azi_nor_scr_uzb_swt_vie_amr_igb_bam_fbf	-0.185822437498792	-0.438629047902439	0.661947634204303
862	chh_urd_akn_afr_mlt_heb_owc_pol_azi_uzb_tsn_mly_xho_rom_prs_bsq_spa_amr_bam_cnt_dut_ctl_ven_alb_ewe_lat_est_moo_zul_hun_fre_aeg_geo_lit_swe_mcd_bul_tig_hau_arw_fin_dyu_sun_bos_ind_jpn_tml_kor_cze_guj_tsw_eng_jav_ita_sod_mao_mnd_ger_yor_rus_amh_pan_ukr_por_slo_qcu_mol_scr_nor_bem_anl_glc_sid_ben_bat_krd_swa_grk_fbf_tag_tha_gam_knd_dgb_igb_aze_svk_hin_tur_ses_vie_wly_cic_lda_swt	-0.620649845867387	-1.48216813408068	0.141676201445757
863	hau_lat_yor_eng_aeg_owc_tig_arw_aze_uzb_ewe_tag_xho_krd_swe_bsq_lit_amr_swt_mnd_mcd_dut_moo_rom_tsw_cze_est_ven_swa_hun_ita_wly_geo_por_fre_pol_guj_mlt_chh_ger_fin_fbf_mao_urd_jav_jpn_tml_kor_prs_bos_lda_spa_sun_rus_heb_mly_cnt_scr_cic_slo_sid_nor_grk_mol_svk_qcu_alb_ukr_glc_dyu_sod_afr_gam_pan_bat_ctl_ses_ben_zul_ind_tha_anl_knd_dgb_tsn_tur_bul_hin_azi_bem_vie_amh_igb_akn_bam	-0.379311902948414	-0.898559514396838	0.371207879530588
864	hau_guj_tsw_ukr_owc_gam_chh_afr_aze_azi_ewe_tag_bam_hin_urd_bsq_glc_amr_xho_cnt_krd_bos_zul_fre_igb_alb_hun_bem_ses_fin_dut_tig_geo_swe_scr_slo_cze_wly_sid_arw_est_yor_jav_rom_sun_jpn_knd_kor_bul_ben_akn_prs_mao_pan_sod_mly_mnd_por_moo_lat_anl_nor_spa_grk_svk_qcu_rus_eng_ita_dyu_mlt_pol_amh_mcd_ind_ctl_swt_mol_dgb_bat_tha_aeg_tml_lda_ven_tur_ger_lit_uzb_swa_vie_heb_cic_tsn_fbf	-0.0516809697496031	-0.1218645362739	0.903269240599984
865	mlt_bul_dyu_rus_amr_amh_chh_scr_aze_tur_xho_mly_fbf_fre_dut_bsq_arw_gam_swa_mnd_nor_grk_ven_cze_ewe_pol_fin_ses_cic_hun_alb_heb_geo_rom_pan_guj_ukr_sid_owc_spa_est_swt_bat_ita_ind_jpn_knd_kor_prs_hin_bem_slo_sun_mol_hau_mao_cnt_svk_moo_glc_sod_ger_mcd_por_ctl_qcu_lit_bos_urd_lda_aeg_ben_tig_swe_tag_afr_tsw_eng_igb_jav_tha_wly_tml_dgb_zul_azi_krd_lat_uzb_bam_vie_anl_tsn_akn_yor	0.103754630147483	0.244743375780104	0.807194337317538
866	hau_lat_swt_bul_heb_sod_aeg_hin_azi_tur_igb_sun_cic_afr_rus_bsq_scr_chh_tsw_mnd_grk_por_dgb_alb_yor_swe_hun_ven_fbf_est_ctl_anl_geo_spa_rom_ukr_ben_amr_tig_krd_fin_moo_tag_arw_ind_jpn_tml_kor_glc_urd_dyu_mcd_jav_mol_mlt_mao_cnt_bos_akn_eng_amh_guj_svk_prs_ita_qcu_fre_slo_ger_bam_sid_pol_owc_dut_mly_pan_ses_lit_swa_bat_tha_wly_knd_zul_bem_aze_nor_cze_uzb_xho_vie_gam_tsn_ewe_lda	-0.610776533959103	-1.45890663985724	0.147960110300842
867	anl_svk_zul_lat_mlt_amh_wly_ctl_uzb_aze_lda_bat_fbf_grk_bul_bsq_ben_tig_akn_mnd_guj_krd_dgb_afr_bam_swe_est_moo_tsn_hun_eng_amr_geo_pan_spa_hin_cze_aeg_sid_scr_fin_tsw_mly_lit_tag_jpn_knd_kor_mol_slo_igb_por_ind_nor_hau_sun_cnt_ita_xho_fre_owc_mcd_urd_ukr_ger_qcu_dut_glc_rus_swa_sod_bos_heb_rom_mao_arw_yor_alb_swt_jav_tha_gam_tml_bem_ven_azi_pol_prs_tur_ewe_vie_chh_dyu_ses_cic	-0.323849028090691	-0.766800906447638	0.445142087593629
868	amr_hin_tsn_glc_gam_hau_anl_urd_azi_aze_swt_mao_zul_arw_ger_bsq_cze_heb_xho_cnt_ctl_mol_igb_krd_ses_spa_fin_swa_tsw_hun_afr_mlt_geo_bos_ben_guj_eng_tig_amh_pol_est_dgb_ind_rus_jav_jpn_tml_kor_swe_ukr_moo_slo_tag_mcd_owc_mly_mnd_scr_bam_grk_wly_bul_lat_svk_prs_qcu_ita_rom_nor_ewe_aeg_dut_sod_alb_bat_por_fbf_lit_dyu_sun_tha_chh_knd_bem_ven_tur_fre_pan_uzb_lda_vie_sid_cic_akn_yor	-0.068687989639559	-0.161877579379655	0.871753434995951
869	chh_fre_zul_mol_amh_sod_owc_rus_tur_azi_swa_jav_dgb_rom_ukr_bsq_urd_heb_lda_cnt_mcd_grk_xho_scr_moo_ben_est_cic_bem_fin_guj_anl_geo_lat_swe_bul_lit_aeg_gam_dut_hun_ewe_tag_pol_mao_jpn_tml_kor_spa_pan_tsw_svk_sun_afr_tig_ind_mnd_cze_ses_krd_wly_bos_por_slo_nor_qcu_ctl_eng_ita_fbf_hau_glc_amr_ger_bat_prs_tsn_alb_ven_mly_tha_mlt_knd_igb_yor_aze_hin_arw_uzb_bam_vie_sid_akn_dyu_swt	-0.641684503093386	-1.53502376045733	0.128173169393991
870	mlt_krd_dgb_eng_gam_tig_amr_ctl_azi_tur_tsn_jav_cic_mcd_rus_bsq_swe_sid_lda_mnd_lit_pan_tsw_svk_zul_prs_est_bam_ewe_fin_afr_amh_geo_urd_ukr_fre_pol_wly_aeg_mol_hun_yor_ind_alb_mly_jpn_knd_kor_scr_ita_moo_ger_tag_bos_anl_mao_cnt_ben_igb_guj_sod_arw_rom_glc_dut_qcu_slo_nor_lat_swt_owc_cze_chh_por_bat_grk_bem_hin_swa_sun_tha_hau_tml_dyu_ses_aze_spa_bul_uzb_xho_vie_heb_akn_ven_fbf	0.0711475293548565	0.167533739521814	0.867313868957528
871	amr_guj_xho_ctl_gam_amh_chh_mcd_aze_uzb_lda_mao_dgb_krd_bul_bsq_nor_owc_fbf_mnd_slo_hin_yor_ben_tsn_bos_est_ewe_igb_fin_lat_aeg_geo_ukr_lit_urd_grk_tig_mlt_spa_hun_ven_sun_scr_bat_jpn_knd_kor_ger_dut_bem_pol_jav_arw_sod_ind_cnt_rom_swa_rus_heb_ita_swe_prs_alb_qcu_fre_cze_eng_dyu_anl_glc_hau_svk_mly_pan_ses_por_tsw_tag_tha_sid_tml_akn_moo_tur_afr_mol_azi_cic_vie_wly_bam_swt_zul	0.0273705547330822	0.064484854328347	0.94872257428368
872	sod_spa_ven_rus_amr_hau_anl_bos_aze_uzb_lda_mao_igb_ben_lat_bsq_eng_wly_swt_mnd_dut_hin_moo_ukr_akn_mcd_hun_cic_bam_est_ita_amh_geo_scr_guj_lit_afr_tig_aeg_rom_fin_dgb_ind_fre_jav_jpn_knd_kor_por_krd_dyu_pol_sun_nor_heb_mly_cnt_alb_swa_ctl_chh_svk_cze_arw_slo_qcu_mol_bul_swe_tsw_sid_pan_owc_prs_tag_grk_zul_ger_tsn_bat_tha_mlt_tml_yor_ses_azi_glc_urd_tur_bem_vie_gam_ewe_xho_fbf	-0.543198551877165	-1.29399752429281	0.198870549179567
873	amh_por_dyu_lit_chh_hau_heb_slo_aze_azi_ewe_tag_swa_cze_hin_bsq_arw_anl_cic_cnt_rus_bul_tsn_pol_bem_lat_hun_akn_lda_fin_ita_gam_geo_nor_eng_bos_dut_tig_sid_spa_est_tsw_bat_urd_mly_jpn_tml_kor_scr_pan_bam_ukr_jav_glc_aeg_mao_mnd_fre_fbf_afr_sod_grk_ben_swe_mcd_qcu_alb_mol_guj_xho_mlt_ger_amr_krd_sun_ctl_ses_svk_swt_ind_tha_owc_knd_dgb_ven_tur_rom_prs_uzb_moo_vie_wly_zul_yor_igb	-0.013132176941161	-0.0309285017940983	0.9753928379226
874	tig_ukr_bam_guj_amh_mlt_sod_bos_tur_azi_cic_ind_swa_spa_pol_bsq_ben_owc_igb_cnt_fre_arw_lda_swe_ewe_slo_hun_akn_moo_est_prs_wly_geo_lat_afr_hin_grk_hau_heb_por_fin_yor_bat_lit_tag_jpn_tml_kor_urd_krd_dyu_rus_jav_alb_gam_sun_mnd_mol_tsw_dut_chh_ger_pan_scr_ctl_qcu_mcd_nor_svk_xho_aeg_eng_amr_cze_mly_ita_bem_glc_swt_mao_tha_anl_knd_fbf_ven_uzb_rom_bul_aze_dgb_vie_sid_ses_zul_tsn	-0.382416190410289	-0.906233296130946	0.367154369184703
875	heb_hin_dyu_scr_anl_mlt_sid_svk_azi_uzb_zul_jav_ses_pan_lat_bsq_glc_chh_igb_cnt_ctl_spa_yor_ita_lda_swe_est_fbf_ewe_hun_mcd_amh_geo_ukr_grk_cze_fre_amr_owc_prs_fin_swt_ind_arw_bat_jpn_tml_kor_rus_lit_ven_bul_mly_ben_sod_sun_mnd_rom_tsn_nor_wly_alb_dut_afr_bos_qcu_slo_mol_krd_akn_tig_ger_gam_eng_tag_pol_bem_por_dgb_mao_tha_hau_knd_swa_xho_tur_urd_guj_aze_cic_vie_aeg_bam_tsw_moo	-0.645745069037192	-1.54655401313611	0.125367109445555
876	tig_eng_bam_dut_gam_amr_aeg_ger_tur_azi_moo_mly_xho_nor_slo_bsq_lit_chh_lda_mnd_krd_por_cic_bul_akn_mcd_fin_zul_tsn_est_urd_owc_geo_scr_swe_arw_spa_hau_amh_ukr_hun_igb_sun_hin_tag_jpn_tml_kor_prs_pan_tsw_grk_mao_pol_wly_jav_cnt_mol_bem_rom_mlt_lat_guj_glc_fre_qcu_rus_afr_ben_fbf_sod_cze_anl_bos_bat_alb_swa_svk_yor_ind_tha_sid_knd_dgb_ven_aze_ita_ctl_uzb_ewe_vie_heb_ses_dyu_swt	-0.23660269045684	-0.559198926428061	0.577370142703243
877	owc_ita_lda_pol_wly_sid_aeg_svk_uzb_tur_ewe_sun_akn_arw_bos_bsq_glc_mlt_tsn_mnd_bul_spa_swa_lit_fbf_rom_hun_yor_swt_fin_nor_heb_geo_alb_dut_mol_rus_gam_hau_ger_est_xho_mao_slo_ind_jpn_knd_kor_urd_hin_moo_ukr_tag_scr_amr_mly_cnt_eng_tsw_krd_anl_cze_fre_swe_guj_qcu_ctl_prs_grk_ven_sod_ben_tig_lat_jav_afr_bem_por_dgb_bat_tha_chh_tml_zul_cic_azi_mcd_pan_aze_ses_vie_amh_bam_dyu_igb	-0.321461915703179	-0.760763232889517	0.448723085838053
878	heb_lit_igb_rom_hau_sod_owc_bos_azi_uzb_xho_jav_ewe_hin_fre_bsq_swe_chh_bem_cnt_slo_pan_yor_urd_zul_ctl_fin_ses_fbf_hun_ita_aeg_geo_svk_cze_mcd_guj_mlt_amr_pol_est_dgb_sun_krd_mao_jpn_knd_kor_por_ben_cic_rus_mly_ukr_gam_bat_mnd_lat_dyu_scr_amh_grk_alb_mol_spa_qcu_bul_nor_afr_akn_anl_dut_sid_prs_tag_eng_swt_arw_swa_ind_tha_tig_tml_ven_tsw_aze_glc_ger_tur_lda_vie_wly_bam_moo_tsn	0.14243076492105	0.33552441812214	0.737985246545029
879	amr_ukr_dgb_dut_wly_hau_amh_bul_tur_azi_dyu_mly_fbf_rom_ctl_bsq_hin_mlt_tsw_mnd_svk_guj_lda_glc_igb_lat_hun_ven_swa_est_nor_chh_geo_scr_urd_fre_ger_owc_sod_ita_fin_moo_sun_por_jav_jpn_knd_kor_pan_slo_xho_mol_ind_swe_anl_tag_cnt_grk_ses_cze_sid_eng_arw_lit_pol_qcu_rus_ben_krd_tsn_tig_alb_gam_prs_bat_spa_zul_mcd_cic_mao_tha_aeg_tml_bam_bem_uzb_bos_afr_aze_akn_vie_heb_yor_ewe_swt	-0.923114563257762	-2.23586559064413	0.027752619983741
880	owc_guj_yor_grk_aeg_wly_amh_glc_tur_aze_zul_ind_xho_slo_dut_bsq_fre_tig_lda_cnt_svk_ctl_tsn_rus_tsw_por_hun_ven_dyu_est_pol_chh_geo_swe_afr_pan_ita_hau_mlt_eng_fin_dgb_mao_mcd_mly_jpn_tml_kor_ben_cze_ses_spa_bat_nor_amr_sun_mnd_urd_akn_rom_heb_mol_scr_ukr_krd_qcu_alb_lat_bul_igb_sod_arw_sid_lit_tag_prs_bam_hin_ewe_jav_tha_anl_knd_moo_fbf_azi_ger_bos_uzb_swt_vie_gam_swa_cic_bem	0.492016186177517	1.1601254027799	0.248967354768881
881	wly_pol_lda_svk_anl_amh_gam_slo_uzb_azi_dyu_jav_ven_glc_ukr_bsq_krd_tig_zul_mnd_afr_swe_bem_por_xho_nor_hun_swt_bam_est_guj_heb_geo_hin_scr_lit_mcd_amr_chh_fre_fin_dgb_mao_cze_tag_jpn_knd_kor_pan_rom_tsn_ctl_ind_ger_mlt_bat_cnt_bul_cic_lat_sid_ita_dut_grk_spa_qcu_ben_alb_eng_tsw_sod_bos_hau_arw_sun_prs_fbf_mol_ewe_mly_tha_owc_tml_igb_yor_aze_rus_urd_tur_moo_vie_aeg_akn_swa_ses	-0.0895130569752821	-0.211273052778379	0.833136486651764
882	heb_ita_tsw_ukr_hau_gam_wly_alb_uzb_azi_yor_mly_ewe_glc_prs_bsq_swe_amr_zul_mnd_krd_bul_ven_pan_swa_hin_est_swt_bem_fin_spa_mlt_geo_cze_svk_rus_slo_anl_sid_fre_hun_akn_tag_eng_sun_jpn_tml_kor_ctl_por_tsn_dut_jav_scr_sod_mao_cnt_bos_cic_ger_aeg_grk_lit_lat_ben_qcu_arw_mcd_guj_igb_chh_rom_tig_urd_ind_pol_moo_nor_xho_bat_tha_owc_knd_ses_fbf_tur_mol_afr_aze_lda_vie_amh_dgb_dyu_bam	-0.175137514298702	-0.413857252180729	0.679931526174636
883	amh_svk_yor_ukr_sod_gam_aeg_lit_tur_aze_dyu_mly_bem_prs_spa_bsq_hin_owc_dgb_mnd_afr_ctl_akn_bos_lda_arw_est_fbf_cic_hun_glc_amr_geo_grk_nor_ben_ger_hau_tig_swe_fin_igb_tag_dut_ind_jpn_tml_kor_krd_pol_ewe_cze_jav_bul_mlt_bat_cnt_pan_xho_ita_sid_por_mcd_scr_rom_qcu_alb_guj_slo_swt_anl_urd_chh_rus_mao_mol_swa_fre_tsw_sun_tha_heb_knd_zul_ven_azi_eng_lat_uzb_moo_vie_wly_tsn_bam_ses	-0.756863961180176	-1.81918114096228	0.0721017623729414
884	mlt_dut_ewe_nor_amh_anl_wly_mol_tur_uzb_lda_sun_tsw_mcd_eng_bsq_por_tig_xho_mnd_pan_rus_moo_alb_swa_guj_hun_dyu_cic_est_pol_sid_geo_lit_urd_lat_fre_chh_owc_rom_fin_akn_mly_hin_jav_jpn_tml_kor_cze_bul_igb_prs_bat_ger_amr_ind_cnt_ukr_bem_afr_hau_swe_scr_arw_svk_qcu_ita_krd_grk_yor_aeg_bos_heb_spa_tag_slo_ven_ben_fbf_mao_tha_sod_knd_zul_dgb_azi_ctl_glc_aze_ses_vie_gam_tsn_swt_bam	-0.0145372565061603	-0.0342487214956114	0.972752216428893
885	anl_slo_dgb_eng_heb_tig_hau_pol_tur_uzb_tsw_mao_igb_alb_bul_bsq_por_amr_fbf_cnt_swe_mcd_xho_rom_lda_hin_hun_ewe_yor_est_fre_aeg_geo_afr_pan_ben_ukr_amh_owc_guj_fin_tsn_tag_dut_jav_jpn_knd_kor_cze_arw_ses_spa_bat_svk_wly_mly_mnd_scr_bam_lat_mlt_urd_krd_ita_ger_qcu_prs_nor_rus_cic_sid_grk_chh_bos_ind_mol_zul_glc_swa_sun_tha_gam_tml_ven_dyu_azi_lit_ctl_aze_moo_vie_sod_swt_akn_bem	-0.587919242849115	-1.40413913668252	0.163608197336637
886	chh_afr_dgb_lit_sod_owc_mlt_ger_uzb_aze_cic_jav_igb_swe_bul_bsq_guj_anl_fbf_cnt_ukr_dut_xho_spa_swt_pol_fin_akn_swa_hun_eng_hau_geo_nor_mol_pan_glc_tig_sid_grk_est_ewe_mao_cze_sun_jpn_knd_kor_scr_por_lda_slo_bat_fre_amh_ind_mnd_urd_bam_ben_wly_rom_mcd_krd_rus_qcu_ita_ctl_svk_moo_gam_bos_heb_alb_mly_prs_dyu_hin_ven_tag_tha_aeg_tml_ses_zul_tur_lat_arw_azi_tsw_vie_amr_yor_bem_tsn	-1.00084248244627	-2.43854696315697	0.0166453536725242
887	aeg_arw_tsw_ukr_tig_amh_anl_svk_aze_tur_lda_sun_ses_hin_cze_bsq_grk_amr_moo_cnt_nor_alb_tsn_mcd_dgb_urd_hun_ven_ewe_fin_lit_heb_geo_glc_lat_dut_spa_hau_sid_rus_est_bam_ind_eng_mao_jpn_knd_kor_slo_prs_dyu_por_jav_mol_owc_bat_mnd_pol_akn_scr_wly_rom_ita_ger_fre_qcu_swe_guj_ctl_swt_gam_bul_chh_ben_tag_krd_fbf_pan_yor_mly_tha_sod_tml_igb_swa_azi_afr_bos_uzb_xho_vie_mlt_cic_zul_bem	-1.26716007296548	-3.13317470112949	0.00231309511615246
888	sod_prs_tsn_pol_wly_owc_tig_ita_tur_azi_swa_sun_dyu_ger_ukr_bsq_rus_heb_ewe_cnt_por_fre_swt_afr_yor_pan_hun_moo_bam_fin_grk_aeg_geo_lit_arw_bul_mcd_anl_sid_ben_est_fbf_mly_cze_bat_jpn_knd_kor_alb_glc_cic_spa_mao_svk_hau_ind_mnd_nor_xho_hin_mlt_mol_urd_slo_dut_qcu_rom_ctl_bos_tsw_amh_guj_gam_eng_tag_swe_zul_krd_ven_jav_tha_chh_tml_lda_bem_uzb_scr_lat_aze_ses_vie_amr_dgb_igb_akn	-0.46526179191088	-1.10638064005186	0.271415507596955
889	hau_rom_cic_eng_aeg_amh_amr_ben_azi_uzb_ven_sun_tsn_mol_krd_bsq_fre_anl_zul_mnd_slo_svk_igb_prs_bam_ita_hun_tsw_yor_fin_urd_mlt_geo_swe_dut_ukr_por_heb_wly_pol_est_dgb_ind_nor_tag_jpn_knd_kor_lat_mcd_swt_hin_mao_ger_chh_bat_cnt_spa_dyu_afr_sod_bul_alb_arw_rus_qcu_grk_ctl_pan_akn_owc_guj_gam_bos_mly_lit_fbf_scr_ewe_jav_tha_sid_tml_bem_swa_tur_glc_cze_aze_ses_vie_tig_xho_lda_moo	-0.621109076824648	-1.48562762493761	0.140759710115545
890	tig_krd_zul_ben_wly_anl_amr_cze_azi_uzb_yor_tag_ven_urd_hin_bsq_mol_gam_tsn_cnt_ger_glc_swa_afr_ses_spa_fin_tsw_swt_hun_prs_owc_geo_swe_guj_ukr_lit_aeg_amh_rom_est_bem_bat_eng_sun_jpn_tml_kor_pan_grk_xho_ctl_ind_dut_mlt_jav_mnd_mcd_lda_slo_sod_bos_pol_ita_fre_qcu_svk_lat_bul_dgb_chh_por_heb_rus_mao_nor_bam_arw_dyu_mly_tha_hau_knd_akn_fbf_tur_alb_scr_aze_igb_vie_sid_ewe_cic_moo	-0.604105738741361	-1.44260604891118	0.152491048479961
891	mlt_ger_bem_glc_chh_gam_wly_rus_aze_uzb_dyu_ind_cic_scr_afr_bsq_krd_sod_yor_cnt_bos_ita_ven_lat_zul_rom_fin_swt_ses_est_dut_sid_geo_slo_grk_eng_bul_anl_amr_swe_hun_moo_mao_svk_tag_jpn_tml_kor_guj_alb_tsw_hin_mly_ctl_hau_sun_mnd_ben_ewe_cze_heb_pol_fre_mcd_arw_qcu_prs_lit_spa_lda_tig_urd_owc_mol_jav_pan_dgb_por_bam_bat_tha_amh_knd_tsn_akn_azi_nor_ukr_tur_igb_vie_aeg_xho_fbf_swa	-0.254525044554082	-0.602441960566898	0.548346115666359
892	sid_ben_yor_glc_mlt_gam_aeg_lat_azi_tur_lda_ind_igb_slo_mcd_bsq_guj_wly_dyu_mnd_pol_rus_fbf_hin_tsw_urd_fin_tsn_ses_hun_mol_anl_geo_svk_ger_spa_krd_chh_hau_afr_est_cic_mao_bul_tag_jpn_knd_kor_dut_ita_dgb_ctl_sun_grk_amr_jav_cnt_swe_bam_alb_owc_arw_nor_ukr_eng_qcu_scr_por_rom_bem_tig_pan_sod_lit_mly_prs_akn_fre_ven_bat_tha_heb_tml_zul_swa_aze_cze_bos_uzb_moo_vie_amh_xho_swt_ewe	-0.385336743999644	-0.91352904279998	0.363326646062582
893	gam_hin_bam_afr_mlt_sid_heb_rom_azi_tur_dgb_sun_moo_rus_svk_bsq_por_tig_yor_cnt_bul_guj_xho_ger_tsw_pol_fin_ven_akn_est_eng_wly_geo_ctl_ita_mcd_urd_aeg_sod_krd_hun_tsn_mly_glc_jav_jpn_knd_kor_slo_nor_bem_spa_tag_lat_hau_bat_mnd_lit_swt_ukr_anl_fre_grk_bos_ben_qcu_swe_mol_alb_cic_amr_pan_chh_prs_mao_cze_lda_scr_ewe_ind_tha_amh_tml_swa_zul_uzb_arw_dut_aze_dyu_vie_owc_ses_fbf_igb	0.230849564811705	0.544148602933953	0.587641471223173
894	sod_pol_bam_bos_heb_gam_amh_spa_uzb_aze_lda_mly_tsn_bul_ger_bsq_slo_wly_igb_mnd_por_hin_fbf_mol_tsw_cze_hun_ses_dyu_est_pan_chh_geo_lat_eng_scr_arw_amr_tig_ctl_fin_zul_ind_lit_mao_jpn_knd_kor_swe_rom_ewe_guj_jav_prs_hau_bat_cnt_afr_swt_urd_anl_ben_glc_mcd_alb_qcu_rus_dut_ita_bem_aeg_krd_owc_svk_tag_grk_moo_nor_swa_sun_tha_sid_tml_ven_dgb_azi_fre_ukr_tur_cic_vie_mlt_akn_xho_yor	0.861056513193039	2.06172196243808	0.0420245604654575
895	aeg_prs_tsn_lat_amh_tig_hau_afr_azi_tur_moo_mly_bem_rom_alb_bsq_slo_wly_lda_cnt_lit_dut_swa_ctl_fbf_scr_est_akn_ses_hun_ger_gam_geo_nor_pan_ita_mol_owc_amr_rus_fin_yor_ind_mcd_sun_jpn_knd_kor_arw_por_bam_cze_jav_krd_sod_bat_mnd_pol_ven_ben_heb_guj_ukr_bul_fre_qcu_bos_swe_svk_tsw_anl_urd_chh_glc_mao_hin_dgb_spa_ewe_tag_tha_sid_tml_xho_dyu_uzb_grk_eng_aze_igb_vie_mlt_cic_zul_swt	-0.596592124754334	-1.42524392392058	0.157434286216847
896	aeg_pol_xho_lat_mlt_tig_heb_bos_tur_azi_moo_sun_igb_swe_scr_bsq_grk_wly_dgb_cnt_mcd_glc_yor_urd_swt_ukr_fin_tsn_bem_est_guj_amh_geo_afr_pan_por_mol_sod_anl_ita_hun_tsw_bat_lit_ind_jpn_knd_kor_rom_slo_swa_bul_jav_ben_chh_tag_mnd_alb_zul_ger_gam_ctl_arw_cze_svk_qcu_prs_hin_dut_ven_owc_eng_hau_spa_mao_fre_fbf_nor_dyu_mly_tha_sid_tml_ses_akn_aze_krd_rus_uzb_lda_vie_amr_ewe_bam_cic	-0.997066567897877	-2.42559548999381	0.0172135374754388
897	hau_nor_cic_lat_tig_sid_sod_bul_tur_aze_dyu_mly_ses_pol_swe_bsq_ben_mlt_xho_cnt_alb_lit_ven_krd_fbf_ctl_hun_dgb_tsn_fin_guj_amr_geo_rus_grk_ger_fre_anl_owc_mol_est_bem_mao_ukr_bat_jpn_tml_kor_ita_mcd_ewe_cze_jav_svk_amh_tag_mnd_pan_swa_glc_aeg_rom_scr_bos_afr_qcu_dut_spa_hin_zul_chh_urd_gam_eng_ind_arw_swt_slo_tsw_sun_tha_heb_knd_akn_lda_azi_por_prs_uzb_moo_vie_wly_yor_igb_bam	-0.626106576568929	-1.49970291322704	0.137078563548885
898	sid_urd_swt_por_tig_owc_amh_bul_uzb_tur_tsn_mao_swa_svk_spa_bsq_bos_wly_lda_mnd_ben_rus_ewe_scr_fbf_glc_est_dyu_akn_fin_guj_anl_geo_mol_grk_ita_afr_amr_gam_pol_hun_bem_jav_ger_sun_jpn_tml_kor_arw_dut_tsw_lit_mly_nor_aeg_bat_cnt_alb_ven_mcd_mlt_hin_ukr_eng_swe_qcu_fre_pan_rom_cic_chh_lat_hau_cze_ind_krd_bam_slo_xho_tag_tha_heb_knd_igb_yor_aze_ctl_prs_azi_ses_vie_sod_dgb_zul_moo	0.0161708105586809	0.0381087882451392	0.969682629834288
899	anl_ben_bem_dut_chh_sid_hau_bos_aze_tur_akn_sun_swt_urd_eng_bsq_cze_wly_lda_cnt_lat_lit_igb_scr_zul_bul_est_dgb_tsn_fin_ger_amr_geo_pan_alb_krd_nor_gam_sod_fre_hun_yor_tag_arw_mly_jpn_tml_kor_rom_svk_moo_spa_mao_guj_mlt_bat_mnd_grk_tsw_ukr_aeg_ita_rus_prs_mol_qcu_hin_afr_slo_xho_owc_pol_amh_glc_ind_por_cic_mcd_swa_jav_tha_heb_knd_fbf_ses_azi_ctl_swe_uzb_ewe_vie_tig_dyu_ven_bam	0.357423616889651	0.842889019540423	0.401453116056975
900	sid_guj_bem_spa_aeg_mlt_gam_mcd_aze_uzb_fbf_mly_swa_ctl_slo_bsq_pol_wly_tsw_cnt_hin_arw_akn_fre_moo_mol_fin_swt_bam_est_scr_amh_geo_swe_rom_lit_urd_hau_tig_bul_hun_ewe_mao_glc_sun_jpn_knd_kor_ita_ger_cic_prs_ind_rus_owc_tag_mnd_krd_lda_eng_chh_bos_nor_ukr_lat_qcu_svk_pan_afr_tsn_amr_alb_heb_dut_bat_cze_dgb_ben_dyu_jav_tha_sod_tml_xho_yor_azi_grk_por_tur_zul_vie_anl_ven_igb_ses	0.0486806740550554	0.114660056158114	0.908961764950192
901	sid_por_zul_ukr_sod_chh_mlt_pol_tur_azi_swa_tag_swt_slo_bul_bsq_afr_wly_bem_mnd_lit_ben_yor_guj_ven_prs_fin_igb_moo_hun_spa_anl_geo_arw_bos_swe_svk_heb_hau_alb_est_bam_mly_glc_sun_jpn_knd_kor_scr_grk_tsn_mol_ind_hin_tig_mao_cnt_ita_dyu_dut_aeg_krd_mcd_pan_nor_qcu_cze_rom_ger_dgb_gam_lat_owc_urd_bat_ctl_cic_fre_tsw_jav_tha_amr_tml_fbf_xho_aze_rus_eng_uzb_akn_vie_amh_ses_ewe_lda	-0.133885928068592	-0.315797992115054	0.75286345829822
[truncated: 99 more rows]
