# Supplementary material for: Future Tense and Economic Decisions: Controlling for Cultural Evolution
Source: PLoS One. 2015 Jul 17;10(7):e0132145. doi: 10.1371/journal.pone.0132145 (PMC4506144; doi:10.1371/journal.pone.0132145)
Supplement: S8 Appendix — See README files within the various sub-folders. (ZIP) [file pone.0132145.s008.zip › S3_Code/Residuals_new/PGLS/PermuteResults/permute_B_SavingsWITHINFAM_51000.csv]

	ftr	r	t	p
1	wly_prs_dyu_dut_tig_hau_chh_ger_uzb_azi_moo_bat_zul_ita_lit_bsq_fre_amr_ewe_mnd_mol_ctl_swa_swe_bam_lat_fin_dgb_cic_hun_rom_owc_geo_bul_cze_rus_arw_amh_gam_ukr_est_xho_tag_scr_jav_jpn_tml_kor_spa_hin_akn_eng_mao_glc_sod_ind_cnt_svk_tsw_mcd_heb_nor_grk_krd_pol_qcu_guj_urd_alb_tsn_anl_pan_sid_slo_mly_bos_lda_ben_igb_sun_tha_aeg_knd_bem_yor_aze_afr_por_tur_swt_vie_mlt_ven_ses_fbf	-0.13578841912733	-0.320151332199025	0.74957179360965
2	wly_ger_moo_grk_amh_gam_chh_dut_tur_uzb_igb_ind_cic_ctl_bos_bsq_cze_heb_swt_mnd_eng_fre_zul_lit_ewe_svk_est_bem_fbf_hun_arw_sod_geo_bul_guj_pol_lat_aeg_sid_pan_fin_xho_mly_ben_tag_jpn_knd_kor_ita_glc_tsw_spa_jav_mcd_tig_bat_cnt_hin_yor_rus_anl_prs_afr_alb_rom_qcu_por_slo_urd_bam_hau_scr_mlt_mol_sun_ukr_ses_nor_dyu_mao_tha_owc_tml_swa_lda_azi_swe_krd_aze_tsn_vie_amr_dgb_ven_akn	0.00840750309247331	0.0198314924929834	0.984220281437084
3	owc_guj_swa_lit_hau_tig_sod_ctl_tur_uzb_xho_mly_igb_mcd_hin_bsq_prs_sid_lda_mnd_glc_ger_swt_svk_moo_spa_fin_bem_ses_est_alb_chh_geo_eng_pan_bos_afr_heb_gam_swe_hun_dgb_ind_rom_jav_jpn_knd_kor_grk_por_yor_scr_bat_urd_wly_tag_cnt_ben_tsw_krd_amr_dut_ukr_lat_bul_qcu_arw_nor_mol_tsn_anl_cze_aeg_slo_sun_pol_bam_ita_dyu_mao_tha_amh_tml_ven_ewe_aze_fre_rus_azi_akn_vie_mlt_fbf_zul_cic	0.743736805518458	1.76735461354886	0.0804490531740268
4	anl_slo_tsw_lat_sid_mlt_wly_ctl_azi_aze_ewe_mao_xho_krd_nor_bsq_ger_tig_bam_cnt_pan_spa_akn_fre_dgb_ukr_est_igb_bem_fin_scr_gam_geo_arw_bos_glc_rus_hau_amh_eng_hun_dyu_tag_alb_bat_jpn_tml_kor_bul_ben_yor_dut_mly_hin_sod_jav_mnd_svk_swa_afr_owc_mcd_mol_grk_swe_qcu_cze_guj_pol_zul_heb_urd_amr_prs_ind_lit_moo_ita_cic_sun_tha_aeg_knd_fbf_swt_uzb_rom_por_tur_ses_vie_chh_ven_lda_tsn	-0.47489534638536	-1.1287328194137	0.26191382013425
5	chh_mol_moo_scr_owc_tig_sod_guj_aze_azi_dyu_mly_swt_slo_lit_bsq_por_amr_tsn_cnt_bos_eng_fbf_svk_ewe_nor_est_dgb_bem_hun_urd_sid_geo_rus_fre_prs_pan_amh_mlt_grk_fin_akn_mao_glc_sun_jpn_knd_kor_swe_ger_yor_rom_ind_spa_hau_jav_mnd_afr_cic_ukr_wly_mcd_ctl_ben_dut_qcu_cze_arw_bul_bam_anl_lat_aeg_pol_bat_alb_xho_hin_ses_tag_tha_gam_tml_ven_zul_uzb_krd_ita_tur_swa_vie_heb_tsw_igb_lda	0.10202717642208	0.24012980658798	0.81075813630045
6	sid_swe_yor_afr_tig_amh_sod_pan_tur_aze_ses_mly_tsw_alb_ukr_bsq_glc_heb_ewe_mnd_nor_ita_zul_ben_fbf_rom_est_cic_swa_hun_rus_owc_geo_pol_cze_arw_por_hau_chh_guj_fin_igb_tag_mcd_bat_jpn_tml_kor_ctl_hin_swt_svk_sun_spa_anl_mao_cnt_lat_xho_fre_wly_dut_urd_scr_bos_qcu_bul_krd_mol_dgb_mlt_grk_amr_eng_jav_lit_akn_ger_tsn_ind_tha_gam_knd_ven_bem_uzb_slo_prs_azi_moo_vie_aeg_dyu_lda_bam	-0.267580769568336	-0.632909341158324	0.52834605911736
7	owc_hin_tsw_rus_sod_heb_gam_afr_uzb_tur_dgb_tag_swt_scr_pol_bsq_urd_hau_xho_mnd_mol_bos_yor_arw_zul_pan_est_akn_fbf_fin_prs_amr_geo_cze_nor_slo_grk_sid_mlt_eng_hun_bem_bat_lat_ind_jpn_tml_kor_spa_ukr_cic_ctl_mly_mcd_tig_sun_cnt_krd_lda_ger_anl_por_rom_glc_swe_qcu_alb_ita_bul_ses_wly_dut_chh_lit_jav_ben_swa_svk_ven_mao_tha_amh_knd_dyu_bam_azi_fre_guj_aze_igb_vie_aeg_moo_tsn_ewe	-0.250692774566431	-0.593184017050617	0.55449785432274
8	sid_bos_tsn_mol_mlt_hau_amh_krd_aze_tur_xho_mao_fbf_ger_afr_bsq_swe_heb_tsw_cnt_scr_alb_ewe_prs_yor_lit_fin_lda_akn_hun_dut_gam_geo_rus_eng_pol_fre_owc_amr_arw_est_zul_mly_ctl_sun_jpn_tml_kor_ita_rom_ven_hin_tag_guj_aeg_bat_mnd_por_dgb_svk_sod_mcd_lat_pan_nor_qcu_bul_urd_ben_igb_wly_grk_tig_slo_jav_spa_bam_ukr_ses_ind_tha_chh_knd_bem_dyu_uzb_glc_cze_azi_cic_vie_anl_swa_moo_swt	0.300709064953712	0.708090303841867	0.480660127183967
9	gam_ben_bem_prs_amh_hau_sod_swe_tur_azi_lda_ind_ven_bos_glc_bsq_por_chh_zul_mnd_ita_grk_igb_ukr_bam_alb_fin_ses_swt_hun_dut_aeg_geo_urd_cze_slo_afr_sid_heb_pol_est_ewe_mly_rus_jav_jpn_tml_kor_spa_lit_dyu_ger_mao_mol_owc_tag_cnt_hin_moo_guj_mlt_bul_scr_lat_rom_qcu_ctl_mcd_krd_tsn_tig_pan_wly_arw_bat_svk_yor_nor_akn_sun_tha_amr_knd_swa_xho_aze_fre_eng_uzb_dgb_vie_anl_tsw_fbf_cic	-0.750297231446298	-1.80671937912762	0.0740400663640679
10	wly_slo_swt_rom_sod_owc_anl_hin_uzb_azi_dgb_bat_bem_ukr_dut_bsq_scr_gam_ewe_mnd_afr_mcd_dyu_rus_moo_swe_fin_bam_tsn_est_bul_chh_geo_ita_alb_prs_lit_mlt_heb_fre_hun_cic_mao_glc_jav_jpn_knd_kor_bos_ger_lda_eng_tag_grk_hau_ind_cnt_cze_xho_ctl_amh_guj_ben_svk_arw_qcu_lat_por_pan_ses_amr_mol_tig_urd_sun_nor_fbf_pol_tsw_mly_tha_sid_tml_igb_zul_tur_krd_spa_aze_ven_vie_aeg_akn_swa_yor	-0.634953642613659	-1.52131733242652	0.131573125000003
11	owc_mol_swt_ben_sod_wly_amr_afr_tur_aze_igb_sun_zul_ger_fre_bsq_nor_hau_dgb_mnd_urd_mcd_lda_glc_bam_bos_fin_ses_bem_est_bul_sid_geo_dut_scr_guj_rom_anl_chh_rus_hun_cic_tag_lit_bat_jpn_knd_kor_ctl_ukr_tsn_alb_jav_grk_heb_ind_cnt_ita_ven_lat_aeg_cze_pan_arw_svk_qcu_por_slo_spa_fbf_mlt_swe_gam_prs_mly_pol_dyu_krd_swa_mao_tha_tig_tml_tsw_xho_azi_eng_hin_uzb_yor_vie_amh_moo_ewe_akn	0.169722247120372	0.3998592490558	0.690177101735996
12	owc_alb_yor_lat_gam_amh_chh_scr_tur_azi_tsn_sun_ses_rus_por_bsq_prs_aeg_bem_cnt_fre_arw_bam_afr_tsw_grk_hun_zul_dgb_est_pan_mlt_geo_rom_svk_mol_mcd_heb_tig_glc_fin_swa_mao_dut_bat_jpn_knd_kor_eng_nor_moo_krd_ind_bul_sod_tag_mnd_ctl_swt_ben_wly_cze_ukr_hin_urd_qcu_guj_spa_ger_dyu_anl_swe_hau_ita_mly_pol_akn_lit_xho_jav_tha_sid_tml_ewe_fbf_uzb_bos_slo_aze_lda_vie_amr_cic_ven_igb	-0.00999251320234937	-0.023537817972903	0.981271702734911
13	anl_slo_ses_bul_gam_aeg_wly_ger_aze_azi_cic_mly_tsn_swe_arw_bsq_por_amh_akn_mnd_urd_dut_xho_ita_igb_pan_est_bam_yor_fin_cze_amr_geo_svk_prs_ben_krd_tig_sod_alb_hun_lda_tag_spa_jav_jpn_knd_kor_scr_mcd_bem_guj_bat_eng_owc_ind_cnt_rus_dyu_lat_sid_mol_pol_glc_bos_qcu_afr_lit_nor_swa_chh_rom_mlt_hin_mao_grk_dgb_ctl_tsw_sun_tha_hau_tml_ewe_ven_uzb_ukr_fre_tur_fbf_vie_heb_zul_moo_swt	-0.891548795770297	-2.1607377351063	0.0332851633124081
14	sid_grk_moo_guj_amr_amh_chh_bos_tur_azi_akn_mly_bem_ben_rom_bsq_arw_owc_lda_cnt_ukr_hin_igb_svk_dgb_por_fin_fbf_zul_est_mcd_heb_geo_lat_ctl_ger_glc_hau_tig_swe_hun_cic_mao_krd_sun_jpn_tml_kor_cze_ita_swa_urd_bat_dut_gam_tag_mnd_lit_tsn_bul_wly_nor_mol_pol_scr_qcu_slo_pan_prs_ven_sod_eng_anl_rus_ind_alb_ses_fre_ewe_jav_tha_mlt_knd_swt_xho_aze_afr_spa_uzb_bam_vie_aeg_yor_tsw_dyu	0.199664111139882	0.470329017567303	0.639221110884853
15	anl_lit_yor_swe_owc_sid_aeg_nor_uzb_azi_igb_jav_cic_por_ger_bsq_slo_hau_xho_cnt_lat_ctl_swt_urd_bam_scr_hun_tsn_bem_fin_pan_wly_geo_afr_eng_bos_mcd_gam_amr_hin_est_ses_mly_pol_bat_jpn_tml_kor_glc_fre_zul_svk_ind_guj_chh_tag_mnd_dut_fbf_arw_amh_ukr_ita_krd_cze_qcu_spa_grk_bul_tsw_sod_mol_tig_ben_mao_alb_dyu_prs_moo_sun_tha_heb_knd_dgb_akn_aze_rom_rus_tur_lda_vie_mlt_ven_ewe_swa	-0.706348528526921	-1.69137844669699	0.0941131164397405
16	heb_glc_cic_ben_aeg_hau_anl_arw_tur_aze_bem_mao_dyu_bos_swe_bsq_prs_amh_lda_cnt_ukr_rus_fbf_lit_tsn_afr_fin_igb_ven_est_krd_amr_geo_pan_hin_bul_lat_wly_chh_rom_hun_moo_mly_ita_jav_jpn_knd_kor_por_urd_akn_scr_sun_svk_gam_ind_mnd_slo_yor_alb_owc_grk_pol_eng_mcd_qcu_spa_nor_cze_tsw_mlt_dut_sid_ctl_bat_guj_ewe_ger_xho_tag_tha_tig_tml_bam_dgb_uzb_fre_mol_azi_swa_vie_sod_swt_ses_zul	-0.428504411335251	-1.01753215330176	0.311540178354239
17	wly_pan_moo_por_heb_sod_mlt_bul_aze_uzb_ven_tag_dgb_afr_lat_bsq_slo_aeg_cic_cnt_mol_ctl_yor_ben_swt_pol_fin_tsn_tsw_est_eng_anl_geo_lit_guj_fre_spa_hau_chh_bos_hun_igb_mao_arw_mly_jpn_tml_kor_dut_mcd_fbf_cze_sun_grk_tig_jav_mnd_prs_dyu_rus_gam_svk_ukr_krd_rom_qcu_glc_ger_ita_swa_owc_swe_sid_nor_bat_hin_akn_scr_ses_ind_tha_amr_knd_ewe_bam_azi_urd_alb_tur_zul_vie_amh_bem_lda_xho	-0.377542794316253	-0.894061581565979	0.37359688313833
18	wly_lit_ewe_por_hau_tig_mlt_ger_azi_uzb_akn_bat_swa_krd_grk_bsq_dut_gam_cic_cnt_pol_urd_igb_spa_zul_cze_est_bem_moo_fin_rus_amr_geo_afr_rom_mol_bul_owc_sod_svk_hun_dyu_sun_ita_mly_jpn_knd_kor_pan_nor_dgb_hin_tag_ben_amh_mao_mnd_glc_lda_arw_heb_slo_guj_bos_lat_qcu_eng_alb_mcd_ses_aeg_prs_anl_scr_ind_swe_xho_fre_yor_jav_tha_sid_tml_swt_fbf_tur_ctl_ukr_aze_ven_vie_chh_bam_tsn_tsw	0.778182240714045	1.85276980427712	0.0670867408367553
19	owc_por_ewe_bul_wly_hau_chh_lat_tur_uzb_dgb_sun_cic_mcd_rom_bsq_pan_gam_tsw_mnd_ben_ctl_swa_ger_ven_spa_est_yor_ses_fin_pol_heb_geo_prs_svk_ukr_alb_sod_aeg_fre_hun_bam_bat_swe_tag_jpn_knd_kor_bos_scr_zul_grk_ind_urd_amh_jav_cnt_glc_swt_krd_tig_eng_dut_ita_slo_qcu_nor_lit_arw_moo_anl_rus_sid_afr_mao_cze_bem_mol_tsn_mly_tha_amr_tml_akn_dyu_azi_guj_hin_aze_igb_vie_mlt_xho_fbf_lda	-0.531735640654371	-1.26906659798426	0.207584264193462
20	mlt_guj_dgb_ita_heb_sod_owc_eng_aze_uzb_ses_bat_dyu_swe_grk_bsq_lit_gam_tsn_mnd_mcd_scr_moo_pol_swt_glc_hun_igb_ven_est_rom_anl_geo_ukr_lat_ctl_nor_wly_hau_krd_fin_ewe_tag_svk_mao_jpn_knd_kor_cze_prs_yor_rus_ind_spa_chh_sun_cnt_dut_xho_ben_sid_urd_pan_bul_hin_qcu_alb_por_slo_cic_aeg_arw_amr_ger_jav_bos_zul_fre_swa_mly_tha_amh_tml_bam_bem_azi_afr_mol_tur_tsw_vie_tig_akn_fbf_lda	0.170749403145674	0.401797818465737	0.688754702292847
21	anl_fre_tsn_pol_gam_wly_mlt_hin_azi_tur_bam_bat_cic_rus_grk_bsq_ger_tig_fbf_mnd_afr_ita_yor_bul_swt_cze_fin_ewe_lda_est_arw_heb_geo_spa_krd_lit_alb_aeg_sod_por_hun_moo_jav_ctl_mly_jpn_tml_kor_rom_svk_bem_bos_ind_glc_sid_mao_cnt_slo_akn_swe_chh_mol_ukr_nor_prs_qcu_urd_dut_ben_dgb_hau_guj_owc_mcd_sun_lat_ses_pan_dyu_tag_tha_amh_knd_tsw_ven_uzb_scr_eng_aze_zul_vie_amr_xho_swa_igb	-0.761341242943727	-1.83228599983017	0.0701091750127145
22	heb_dut_bam_svk_amh_chh_hau_swe_aze_azi_swt_sun_zul_spa_slo_bsq_lit_amr_tsn_mnd_krd_lat_ses_guj_cic_pan_hun_tsw_igb_fin_bos_sod_geo_prs_bul_pol_ctl_sid_gam_grk_est_bem_ind_ita_jav_jpn_knd_kor_scr_fre_moo_rus_mao_mol_mlt_mly_cnt_alb_ewe_arw_tig_cze_rom_ger_afr_qcu_hin_urd_por_fbf_anl_eng_wly_glc_tag_nor_lda_mcd_akn_bat_tha_owc_tml_swa_ven_uzb_ben_ukr_tur_dyu_vie_aeg_dgb_yor_xho	-0.199937052268064	-0.472068054868008	0.637984000761832
23	hau_urd_igb_scr_wly_aeg_gam_slo_azi_tur_bem_sun_cic_afr_guj_bsq_krd_heb_ewe_mnd_mcd_por_ven_eng_fbf_pol_hun_dyu_bam_fin_swe_amh_geo_rom_ctl_alb_grk_tig_mlt_svk_est_ses_ind_dut_tag_jpn_knd_kor_spa_bul_swa_ger_mly_glc_sod_mao_cnt_ita_swt_mol_sid_lat_hin_prs_bos_qcu_ukr_rus_lit_tsw_amr_arw_chh_fre_jav_cze_lda_pan_yor_bat_tha_owc_tml_zul_akn_aze_ben_nor_uzb_xho_vie_anl_tsn_moo_dgb	-0.425789774922064	-1.00988204578861	0.315172103112661
24	wly_dut_fbf_mol_anl_hau_chh_hin_azi_uzb_lda_jav_zul_por_eng_bsq_arw_sid_bem_mnd_svk_fre_moo_lat_tsn_rus_hun_bam_xho_fin_scr_gam_geo_nor_prs_ita_rom_aeg_heb_cze_est_swt_bat_ctl_sun_jpn_tml_kor_mcd_alb_tsw_urd_tag_bul_tig_mly_cnt_ger_swa_slo_amr_pan_ukr_guj_spa_qcu_ben_swe_grk_cic_amh_pol_sod_krd_mao_bos_igb_afr_ses_ind_tha_owc_knd_dgb_dyu_tur_lit_glc_aze_yor_vie_mlt_ven_akn_ewe	-0.390569276974359	-0.926335895407238	0.356669130006531
25	sid_ben_bem_slo_chh_owc_gam_fre_uzb_tur_tsw_jav_ven_scr_ger_bsq_pan_amr_zul_mnd_ukr_guj_moo_rom_dgb_ita_fin_igb_akn_est_spa_aeg_geo_hin_rus_arw_bul_hau_tig_mcd_hun_dyu_mao_prs_ind_jpn_tml_kor_dut_ctl_bam_eng_mly_lat_sod_tag_cnt_swe_yor_svk_mlt_grk_urd_pol_afr_qcu_cze_nor_lit_fbf_wly_bos_heb_por_sun_glc_ewe_alb_tsn_bat_tha_amh_knd_swt_swa_aze_krd_mol_azi_ses_vie_anl_lda_cic_xho	-0.242131641352182	-0.57364055018047	0.567595733023291
26	sid_nor_xho_hin_gam_heb_tig_spa_aze_azi_moo_bat_tsn_ita_krd_bsq_urd_mlt_tsw_cnt_bul_svk_akn_swe_lda_afr_hun_swt_igb_est_ger_anl_geo_mol_lit_ctl_bos_wly_owc_scr_fin_dgb_mao_pan_tag_jpn_knd_kor_glc_dut_bem_eng_mly_arw_sod_sun_mnd_guj_ewe_lat_amh_rus_mcd_alb_fre_qcu_cze_por_rom_dyu_aeg_pol_hau_ukr_jav_prs_swa_ben_fbf_ind_tha_amr_tml_yor_cic_uzb_slo_grk_tur_ses_vie_chh_ven_zul_bam	-0.29748076606062	-0.704070383404728	0.483148179340818
27	tig_urd_cic_ita_gam_anl_aeg_hin_aze_uzb_swt_mao_bem_ben_rom_bsq_pol_amh_zul_mnd_ukr_arw_moo_grk_tsw_dut_fin_yor_ven_est_prs_owc_geo_glc_rus_ctl_lit_sod_heb_slo_hun_ewe_ind_mol_jav_jpn_tml_kor_bos_spa_lda_pan_sun_afr_chh_tag_cnt_svk_swa_krd_hau_ger_swe_nor_cze_qcu_guj_lat_por_bam_sid_fre_mlt_alb_mly_mcd_tsn_scr_ses_bat_tha_wly_knd_igb_dgb_azi_bul_eng_tur_akn_vie_amr_xho_dyu_fbf	-0.423854545874125	-1.00485437763532	0.317574347568678
28	sid_swe_akn_arw_gam_tig_chh_ben_aze_uzb_zul_jav_ven_ukr_mol_bsq_mcd_amh_swa_mnd_scr_cze_ses_ita_dgb_guj_hun_lda_fbf_fin_eng_hau_geo_rus_spa_ger_lat_heb_owc_bos_est_tsw_sun_bul_mly_jpn_knd_kor_glc_krd_swt_prs_bat_pan_amr_mao_cnt_slo_yor_lit_anl_svk_urd_fre_nor_qcu_pol_por_alb_dyu_wly_ctl_sod_dut_tag_rom_igb_grk_xho_ind_tha_aeg_tml_cic_ewe_azi_afr_hin_tur_moo_vie_mlt_bam_tsn_bem	0.0873459892289114	0.205708040396705	0.837468601191952
29	owc_ukr_swt_afr_wly_hau_amh_fre_uzb_aze_fbf_ind_swa_scr_lit_bsq_ita_heb_ven_mnd_bul_rus_yor_slo_xho_urd_hun_bam_cic_fin_pan_sod_geo_pol_guj_hin_por_chh_anl_eng_est_ewe_sun_glc_mao_jpn_knd_kor_spa_ben_moo_dut_tag_ctl_sid_bat_cnt_bos_ses_swe_aeg_alb_ger_rom_cze_qcu_prs_grk_mcd_lda_gam_mol_tig_nor_mly_lat_zul_svk_igb_jav_tha_mlt_tml_akn_bem_azi_krd_arw_tur_tsw_vie_amr_tsn_dgb_dyu	-0.555380110778707	-1.32247867900102	0.189251885855253
30	sod_ukr_tsn_bos_mlt_owc_heb_pan_uzb_tur_akn_mao_dyu_glc_ctl_bsq_lat_hau_ewe_cnt_ita_mol_cic_grk_zul_fre_hun_bam_swa_fin_arw_amh_geo_swe_hin_cze_dut_aeg_sid_ger_est_ses_ind_spa_sun_jpn_tml_kor_rus_mcd_dgb_afr_bat_por_anl_tag_mnd_slo_yor_guj_tig_alb_krd_pol_ben_qcu_nor_bul_scr_igb_wly_lit_amr_eng_jav_prs_lda_rom_xho_mly_tha_gam_knd_swt_tsw_azi_urd_svk_aze_fbf_vie_chh_bem_moo_ven	-0.235689526897259	-0.55658355588984	0.579148862825953
31	chh_grk_zul_lat_tig_owc_anl_bos_azi_uzb_swt_ind_igb_slo_svk_bsq_ger_sid_bam_cnt_fre_guj_akn_ctl_tsn_prs_fin_xho_fbf_est_bul_sod_geo_glc_krd_mol_cze_amh_aeg_urd_hun_moo_jav_spa_mly_jpn_knd_kor_dut_ben_tsw_arw_sun_rom_heb_bat_mnd_scr_dgb_ukr_mlt_eng_swe_hin_lit_qcu_nor_rus_afr_bem_wly_alb_gam_ita_tag_mcd_lda_pol_yor_mao_tha_amr_tml_dyu_ven_tur_por_pan_aze_swa_vie_hau_ewe_cic_ses	-0.540541516808861	-1.28754206798597	0.201100322519319
32	sod_urd_bem_swe_aeg_tig_sid_guj_uzb_azi_fbf_jav_lda_mol_mcd_bsq_glc_wly_yor_cnt_lit_bos_ses_grk_cic_afr_hun_akn_moo_fin_fre_gam_geo_prs_alb_arw_eng_amh_hau_lat_est_igb_bat_ctl_tag_jpn_tml_kor_por_ukr_ven_pol_sun_nor_heb_mao_mnd_spa_ewe_dut_owc_scr_hin_ita_svk_qcu_slo_ben_ger_tsw_mlt_pan_chh_rom_ind_rus_swt_bul_dyu_mly_tha_amr_knd_tsn_bam_aze_krd_cze_tur_xho_vie_anl_swa_dgb_zul	0.0240577475276795	0.0567020808933944	0.954904162652685
33	amr_nor_bem_slo_hau_sod_sid_bul_tur_uzb_ewe_mao_moo_afr_swe_bsq_glc_wly_igb_cnt_ctl_rus_dgb_grk_ses_ita_est_lda_tsw_hun_lit_owc_geo_alb_ben_hin_scr_gam_anl_lat_fin_dyu_tag_urd_ind_jpn_tml_kor_ger_mol_fbf_krd_jav_spa_aeg_bat_mnd_guj_zul_pan_amh_por_mcd_ukr_fre_qcu_svk_prs_eng_xho_mlt_arw_tig_cze_sun_dut_akn_rom_tsn_mly_tha_chh_knd_ven_yor_azi_bos_pol_aze_swt_vie_heb_cic_bam_swa	-0.234474037022706	-0.553857345066188	0.581005744161596
34	aeg_bos_bem_arw_wly_mlt_hau_ger_aze_uzb_yor_tag_fbf_fre_cze_bsq_pol_chh_ewe_cnt_bul_afr_moo_guj_tsn_pan_hun_dyu_swa_fin_ukr_owc_geo_swe_scr_glc_rus_amr_sod_ben_est_swt_jav_rom_ind_jpn_knd_kor_slo_mol_xho_ctl_sun_svk_tig_mao_mnd_spa_lda_nor_anl_hin_lat_krd_alb_qcu_lit_mcd_prs_zul_gam_eng_heb_dut_mly_ita_cic_grk_igb_bat_tha_amh_tml_dgb_ses_azi_por_urd_tur_bam_vie_sid_ven_tsw_akn	-0.222770509639243	-0.526454937429986	0.599825500536831
35	tig_cze_bam_rus_amh_hau_sid_por_uzb_azi_tsw_mly_igb_arw_alb_bsq_glc_heb_ven_cnt_bul_mcd_tsn_lat_zul_urd_hun_dyu_moo_est_dut_owc_geo_krd_ger_ben_scr_amr_gam_fre_fin_fbf_tag_ukr_ind_jpn_knd_kor_afr_ctl_swa_prs_jav_swe_mlt_bat_mnd_grk_lda_hin_anl_mol_spa_slo_svk_qcu_lit_pol_guj_bem_aeg_bos_chh_pan_sun_nor_xho_rom_cic_mao_tha_sod_tml_akn_swt_tur_eng_ita_aze_yor_vie_wly_dgb_ses_ewe	0.636927024838481	1.51899722739842	0.132155607449772
36	heb_urd_yor_mcd_amr_gam_chh_bul_aze_uzb_dgb_ind_ses_arw_nor_bsq_krd_anl_dyu_cnt_hin_bos_bem_grk_swt_fre_fin_xho_fbf_est_pol_sod_geo_rom_slo_ger_scr_amh_owc_glc_hun_ewe_mly_svk_jav_jpn_tml_kor_cze_ben_moo_lat_bat_ukr_aeg_sun_mnd_pan_tsn_ita_wly_prs_mol_afr_eng_qcu_ctl_guj_por_tsw_mlt_swe_tig_spa_tag_alb_bam_dut_igb_mao_tha_sid_knd_ven_cic_tur_lit_rus_azi_akn_vie_hau_zul_swa_lda	0.259434922351286	0.610313867827093	0.543142458227154
37	hau_urd_ven_svk_owc_heb_mlt_rom_uzb_aze_dyu_ind_swa_por_rus_bsq_bos_gam_dgb_cnt_afr_bul_ses_spa_tsw_cze_fin_cic_swt_hun_ita_sid_geo_prs_ben_grk_dut_aeg_chh_nor_est_bam_mly_pol_tag_jpn_tml_kor_mol_hin_tsn_glc_jav_pan_amr_mao_mnd_scr_yor_lit_amh_eng_swe_lat_ger_qcu_arw_fre_mcd_zul_tig_guj_wly_ukr_bat_slo_ewe_alb_lda_sun_tha_sod_knd_igb_moo_tur_krd_ctl_azi_fbf_vie_anl_bem_xho_akn	-0.580407520695403	-1.38515460728624	0.169318775268939
38	sid_ukr_akn_swe_owc_mlt_gam_urd_uzb_aze_swa_jav_ewe_glc_alb_bsq_bos_hau_dyu_mnd_ben_scr_lda_krd_fbf_slo_hun_yor_bam_fin_svk_amh_geo_mol_ctl_dut_rom_heb_aeg_lat_est_ven_bat_ita_sun_jpn_tml_kor_eng_pan_xho_spa_mao_rus_anl_ind_cnt_cze_tsw_hin_wly_grk_prs_lit_por_qcu_arw_ger_guj_tsn_sod_afr_tig_mcd_mly_fre_swt_bul_cic_tag_tha_amr_knd_moo_bem_tur_nor_pol_azi_dgb_vie_chh_zul_igb_ses	-0.286255842257423	-0.676647186841622	0.500309340932317
39	anl_bos_dgb_mcd_tig_aeg_owc_slo_aze_uzb_fbf_mly_xho_por_swe_bsq_bul_gam_moo_cnt_lat_alb_tsn_ben_dyu_cze_hun_igb_ses_fin_mol_hau_geo_dut_urd_ukr_afr_amr_mlt_pan_est_bam_jav_eng_sun_jpn_tml_kor_prs_nor_yor_lit_ind_rom_sod_mao_mnd_grk_akn_pol_heb_fre_guj_svk_ctl_qcu_glc_arw_hin_cic_amh_ita_chh_rus_bat_ger_swa_scr_zul_tag_tha_sid_knd_swt_ven_tur_krd_spa_azi_ewe_vie_wly_bem_lda_tsw	-0.750758656573567	-1.80415132809017	0.0744448335715702
40	sod_urd_swt_slo_amr_sid_wly_pol_tur_uzb_bem_tag_yor_eng_mcd_bsq_pan_gam_fbf_cnt_afr_ctl_bam_ukr_tsw_glc_hun_dgb_akn_fin_guj_heb_geo_fre_svk_ger_scr_amh_aeg_ben_est_lda_bat_lit_mao_jpn_knd_kor_krd_por_ven_nor_sun_bul_chh_jav_mnd_grk_zul_cze_hau_alb_prs_arw_mol_qcu_bos_rom_spa_tsn_tig_rus_mlt_dut_mly_swe_ses_hin_swa_ind_tha_anl_tml_moo_cic_aze_ita_lat_azi_dyu_vie_owc_igb_ewe_xho	-0.12665661648297	-0.298729338177123	0.765813050246796
41	wly_alb_tsw_krd_amr_anl_gam_afr_azi_uzb_cic_jav_bem_svk_lat_bsq_por_mlt_bam_cnt_arw_ger_swa_pan_moo_ctl_hun_dgb_akn_fin_nor_owc_geo_ita_scr_mcd_grk_hau_sod_eng_est_tsn_bat_rus_sun_jpn_knd_kor_slo_bos_yor_hin_mly_urd_aeg_ind_mnd_fre_xho_lit_heb_ben_bul_prs_swe_qcu_rom_pol_dut_swt_sid_ukr_chh_glc_mao_spa_ses_guj_ewe_tag_tha_tig_tml_ven_fbf_aze_mol_cze_tur_dyu_vie_amh_igb_zul_lda	0.07785460956651	0.183274565728493	0.854981566814457
42	heb_arw_akn_ben_mlt_amr_wly_ita_azi_aze_dyu_mao_igb_afr_prs_bsq_pan_gam_zul_mnd_dut_slo_tsn_ukr_lda_urd_est_ven_yor_hun_scr_sod_geo_por_ger_mol_glc_owc_sid_hin_fin_ses_bat_lat_ind_jpn_knd_kor_bos_nor_cic_rus_jav_bul_amh_tag_cnt_guj_dgb_svk_hau_eng_spa_swe_ctl_qcu_pol_rom_alb_swt_tig_fre_aeg_lit_mly_krd_bem_grk_swa_sun_tha_anl_tml_xho_moo_uzb_mcd_cze_tur_fbf_vie_chh_bam_tsw_ewe	-0.0385396828187363	-0.0907456026620487	0.927889899003085
43	owc_ita_zul_pol_gam_mlt_anl_bos_azi_aze_igb_mao_bam_slo_rom_bsq_svk_heb_tsn_cnt_mcd_pan_xho_hin_moo_alb_hun_lda_fbf_fin_arw_hau_geo_eng_bul_urd_ctl_wly_sid_spa_est_dyu_mly_scr_bat_jpn_tml_kor_glc_ukr_akn_cze_ind_krd_amh_jav_mnd_nor_ses_swe_chh_ben_por_lit_prs_qcu_rus_mol_lat_cic_sod_guj_aeg_fre_tag_ger_tsw_grk_ven_sun_tha_tig_knd_yor_bem_uzb_dut_afr_tur_ewe_vie_amr_swt_swa_dgb	-0.473631812780451	-1.12742985853029	0.26246120380678
44	heb_mcd_bam_cze_owc_wly_anl_arw_aze_uzb_igb_mly_zul_urd_eng_bsq_pan_aeg_yor_mnd_rus_alb_cic_lit_tsw_dut_fin_ven_swa_est_mol_amh_geo_swe_afr_hin_lat_sod_mlt_bos_hun_dgb_tag_ben_sun_jpn_tml_kor_bul_por_tsn_svk_mao_prs_chh_jav_cnt_fre_dyu_nor_hau_rom_krd_guj_spa_qcu_ctl_slo_glc_ewe_tig_scr_sid_grk_ind_ger_xho_ita_swt_bat_tha_amr_knd_bem_ses_azi_pol_ukr_tur_fbf_vie_gam_lda_moo_akn	-0.810711345840845	-1.95182241857696	0.0539676789691768
45	tig_fre_lda_bul_wly_amr_sid_guj_azi_tur_swa_mly_zul_scr_spa_bsq_arw_mlt_ses_mnd_ben_dut_dyu_ita_dgb_ctl_hun_akn_bam_fin_rom_anl_geo_mol_lit_pan_ger_aeg_chh_slo_est_cic_sun_rus_jav_jpn_knd_kor_cze_por_ewe_pol_ind_afr_sod_mao_cnt_alb_ven_glc_heb_bos_hin_svk_prs_qcu_grk_krd_eng_tsw_hau_lat_amh_ukr_tag_urd_bem_swe_yor_bat_tha_gam_tml_moo_igb_uzb_nor_mcd_aze_fbf_vie_owc_swt_tsn_xho	-0.430135194693665	-1.02591166460816	0.307594270622222
46	wly_grk_fbf_scr_gam_anl_mlt_ctl_azi_uzb_igb_mly_swt_slo_swe_bsq_rus_heb_tsn_cnt_afr_ita_ewe_mol_ven_alb_hun_ses_bem_fin_arw_owc_geo_glc_ukr_fre_dut_tig_sod_por_est_swa_mao_urd_sun_jpn_tml_kor_spa_ben_lda_krd_ind_cze_sid_jav_mnd_ger_dyu_nor_amh_rom_lat_guj_eng_qcu_bul_pan_prs_xho_hau_lit_aeg_pol_tag_hin_cic_bos_akn_bat_tha_chh_knd_tsw_dgb_aze_mcd_svk_tur_moo_vie_amr_bam_yor_zul	-0.382797171640223	-0.907867257399921	0.366294897343518
47	sid_dut_bem_mcd_anl_heb_aeg_por_tur_azi_moo_mao_lda_svk_ita_bsq_urd_amh_swt_mnd_krd_grk_ses_pan_bam_spa_fin_fbf_tsn_est_pol_mlt_geo_prs_arw_bos_hin_wly_amr_glc_hun_dyu_sun_afr_tag_jpn_knd_kor_rom_rus_ewe_lat_jav_lit_sod_mly_cnt_mol_dgb_ben_chh_nor_scr_bul_alb_qcu_eng_ctl_swe_swa_tig_fre_gam_cze_bat_guj_cic_ger_akn_ind_tha_hau_tml_tsw_igb_aze_ukr_slo_uzb_ven_vie_owc_yor_zul_xho	-0.453502622500946	-1.07725778683203	0.284151551808858
48	amh_guj_bem_lit_mlt_chh_amr_ben_aze_azi_ven_mly_moo_alb_arw_bsq_urd_anl_swa_cnt_lat_swe_tsw_svk_ewe_slo_hun_xho_tsn_est_bos_owc_geo_prs_pol_ukr_dut_tig_wly_por_fin_cic_tag_grk_bat_jpn_tml_kor_spa_ctl_lda_eng_sun_scr_aeg_ind_mnd_pan_dyu_bul_heb_rom_nor_mol_ger_qcu_rus_fre_ita_yor_hau_krd_sod_afr_jav_hin_akn_mcd_bam_mao_tha_sid_knd_zul_igb_uzb_cze_glc_tur_fbf_vie_gam_ses_dgb_swt	0.463778964921989	1.09355185301696	0.276976014776215
49	wly_arw_tsn_swe_owc_sod_chh_spa_uzb_azi_cic_jav_zul_grk_krd_bsq_ctl_amr_lda_cnt_alb_mol_ewe_hin_bam_guj_fin_swt_ven_est_prs_hau_geo_ita_eng_bos_lit_heb_tig_lat_hun_moo_sun_afr_tag_jpn_tml_kor_scr_fre_fbf_urd_mao_glc_amh_bat_mnd_rus_igb_mcd_anl_slo_bul_nor_por_qcu_ben_ger_svk_swa_gam_rom_sid_pan_mly_ukr_bem_dut_yor_ind_tha_mlt_knd_xho_ses_aze_pol_cze_tur_dyu_vie_aeg_akn_dgb_tsw	-0.659085198977189	-1.57726305259594	0.118130650409622
50	tig_spa_fbf_ita_anl_hau_amh_ger_tur_aze_lda_bat_cic_hin_bul_bsq_bos_mlt_xho_cnt_mcd_rus_moo_lat_bam_krd_hun_yor_ses_fin_pan_aeg_geo_slo_rom_afr_glc_heb_amr_ben_est_akn_sun_fre_ind_jpn_tml_kor_lit_swe_ewe_urd_mly_guj_gam_tag_mnd_ctl_zul_eng_sod_svk_ukr_dut_por_qcu_scr_alb_prs_dyu_chh_pol_wly_grk_mao_nor_tsn_arw_bem_jav_tha_sid_knd_dgb_swt_azi_cze_mol_uzb_swa_vie_owc_ven_igb_tsw	-0.619441024720783	-1.48054030796673	0.142109055230866
51	tig_pol_xho_eng_amr_sod_gam_pan_tur_aze_ses_ind_swt_rom_ita_bsq_svk_wly_moo_cnt_mol_fre_tsw_ukr_bam_afr_hun_lda_yor_fin_dut_owc_geo_guj_glc_arw_scr_chh_sid_alb_est_cic_mly_krd_bat_jpn_knd_kor_ger_swe_tsn_lat_sun_slo_hau_mao_mnd_urd_ven_cze_mlt_ben_bul_prs_grk_qcu_rus_mcd_bos_zul_amh_hin_heb_spa_tag_ctl_bem_por_dgb_jav_tha_anl_tml_dyu_akn_azi_lit_nor_uzb_ewe_vie_aeg_igb_fbf_swa	0.213653858876105	0.502987058005832	0.616162516739592
52	heb_lit_fbf_arw_sid_mlt_sod_slo_azi_aze_igb_sun_dyu_bos_dut_bsq_scr_amh_lda_cnt_krd_bul_xho_ctl_moo_fre_est_yor_ses_fin_nor_hau_geo_glc_urd_mol_swe_aeg_wly_pol_hun_zul_bat_mcd_ind_jpn_knd_kor_eng_ger_akn_afr_tag_ukr_amr_mly_mnd_svk_bam_ita_owc_cze_spa_pan_ben_qcu_guj_prs_grk_bem_chh_rom_gam_lat_jav_por_ven_alb_tsw_mao_tha_tig_tml_ewe_swt_uzb_hin_rus_tur_tsn_vie_anl_cic_dgb_swa	-1.36879450710401	-3.4512284299662	0.000841137300245285
53	amh_guj_moo_glc_owc_heb_hau_cze_azi_uzb_swt_sun_yor_prs_alb_bsq_swe_gam_akn_mnd_svk_hin_swa_pol_dyu_krd_hun_dgb_bem_est_arw_chh_geo_mcd_ita_bos_scr_tig_anl_ger_fin_fbf_ind_urd_bat_jpn_tml_kor_afr_dut_ses_eng_tag_ben_aeg_jav_cnt_rom_tsn_ctl_sid_nor_fre_spa_mol_qcu_slo_pan_ukr_ven_amr_lat_sod_bul_mao_rus_xho_lit_ewe_mly_tha_wly_knd_lda_zul_aze_grk_por_tur_cic_vie_mlt_bam_igb_tsw	-0.279110168720833	-0.660078905046938	0.510834712175254
54	heb_hin_tsn_rom_amr_amh_aeg_nor_azi_aze_yor_sun_swa_arw_pol_bsq_lat_hau_swt_cnt_ctl_mol_lda_krd_igb_dut_est_xho_akn_hun_rus_sid_geo_slo_cze_swe_spa_tig_sod_lit_fin_ewe_bat_pan_ind_jpn_knd_kor_scr_prs_zul_urd_mao_bul_owc_jav_mnd_fre_dyu_afr_chh_ukr_ger_por_guj_qcu_grk_bos_eng_moo_mlt_mcd_gam_ben_tag_glc_fbf_ita_cic_mly_tha_anl_tml_dgb_ven_uzb_svk_alb_tur_ses_vie_wly_tsw_bam_bem	-0.993722585151545	-2.41805210868896	0.0175523765214572
55	owc_lat_ven_mcd_sod_amh_heb_mol_tur_azi_ses_sun_dgb_prs_rom_bsq_pan_tig_zul_cnt_fre_swe_akn_urd_yor_svk_est_cic_xho_fin_scr_amr_geo_lit_bul_ctl_ukr_wly_mlt_eng_hun_fbf_bat_pol_mly_jpn_knd_kor_por_spa_lda_dut_jav_guj_aeg_mao_mnd_cze_bem_ben_anl_slo_glc_ger_ita_qcu_krd_grk_hin_igb_sid_alb_gam_rus_tag_afr_tsw_bos_swa_ind_tha_chh_tml_dyu_bam_uzb_nor_arw_aze_moo_vie_hau_tsn_ewe_swt	0.235413331809706	0.554588132738239	0.580507711120603
56	sod_dut_swa_spa_gam_wly_hau_scr_tur_aze_igb_tag_cic_rom_swe_bsq_bos_chh_ses_cnt_mol_guj_bam_ctl_xho_slo_est_bem_ven_fin_ita_amr_geo_grk_por_ben_prs_mlt_owc_lit_hun_fbf_mly_lat_ind_jpn_knd_kor_bul_rus_dyu_krd_jav_svk_amh_bat_mnd_hin_moo_pan_anl_cze_glc_nor_alb_qcu_fre_ukr_afr_yor_aeg_eng_tig_mcd_sun_pol_dgb_arw_tsw_mao_tha_sid_tml_zul_lda_azi_ger_urd_uzb_ewe_vie_heb_swt_akn_tsn	0.216293447793849	0.510990347043711	0.610568768301772
57	chh_slo_igb_lat_amr_sod_sid_scr_uzb_tur_cic_sun_dyu_arw_ger_bsq_bul_owc_swa_mnd_ita_alb_akn_eng_ewe_pan_hun_swt_dgb_fin_pol_anl_geo_guj_mcd_afr_svk_wly_tig_bos_est_ven_mao_krd_ind_jpn_knd_kor_swe_fre_moo_dut_jav_prs_aeg_tag_cnt_rus_bem_mol_amh_lit_nor_spa_glc_qcu_por_grk_urd_lda_mlt_cze_gam_ukr_mly_ctl_ses_ben_xho_bat_tha_heb_tml_tsn_tsw_azi_hin_rom_aze_bam_vie_hau_fbf_yor_zul	-0.21716026328474	-0.512664916712705	0.609401261443594
58	aeg_prs_swt_ger_tig_anl_sod_nor_azi_tur_ven_ind_lda_grk_mol_bsq_slo_amr_ewe_cnt_rom_spa_akn_hin_tsw_afr_hun_dyu_bam_fin_bos_heb_geo_ukr_scr_glc_por_mlt_sid_arw_est_zul_mly_ctl_sun_jpn_tml_kor_dut_lit_yor_eng_mao_alb_owc_jav_mnd_cze_ses_svk_chh_rus_ita_lat_bul_qcu_pan_fre_guj_xho_amh_swe_hau_pol_bat_ben_moo_krd_fbf_tag_tha_wly_knd_cic_tsn_uzb_mcd_urd_aze_swa_vie_gam_bem_dgb_igb	-0.385031022266148	-0.913279342744596	0.363457230735342
59	hau_fre_ven_ger_chh_sid_sod_svk_aze_azi_moo_bat_swt_prs_ita_bsq_nor_mlt_cic_mnd_arw_alb_dyu_guj_lda_pol_hun_bam_akn_fin_urd_amh_geo_rom_lit_pan_dut_owc_wly_afr_est_yor_ind_mcd_mao_jpn_knd_kor_eng_ukr_zul_mol_mly_slo_gam_tag_cnt_rus_dgb_hin_tig_spa_por_cze_bos_qcu_ben_scr_glc_igb_amr_krd_heb_swe_jav_grk_bem_ctl_xho_sun_tha_aeg_tml_ewe_tsw_tur_lat_bul_uzb_ses_vie_anl_swa_tsn_fbf	-0.794285239157909	-1.91599960067715	0.0584366108520967
60	amh_hin_bem_eng_anl_wly_tig_urd_tur_aze_bam_mao_xho_svk_ukr_bsq_dut_gam_fbf_mnd_arw_afr_moo_krd_zul_swe_fin_tsw_dgb_hun_grk_owc_geo_guj_rus_scr_lit_chh_sid_pan_est_swt_tag_pol_sun_jpn_tml_kor_nor_bos_igb_mol_mly_glc_sod_bat_cnt_ben_ses_slo_hau_mcd_alb_ger_ctl_qcu_por_lat_cze_ewe_heb_spa_amr_rom_ind_bul_lda_prs_dyu_jav_tha_aeg_knd_tsn_cic_uzb_fre_ita_azi_ven_vie_mlt_swa_yor_akn	0.422217444268612	0.994762585932801	0.32243297471693
61	amh_krd_ven_spa_sid_owc_chh_scr_aze_tur_bem_mao_moo_cze_mol_bsq_lit_anl_dgb_cnt_pol_afr_yor_guj_bam_glc_hun_lda_tsw_fin_bos_mlt_geo_slo_por_mcd_svk_hau_tig_swe_est_ewe_ind_nor_tag_jpn_knd_kor_urd_ctl_zul_dut_bat_fre_gam_mly_mnd_alb_dyu_grk_aeg_eng_pan_ben_lat_qcu_rom_hin_bul_fbf_amr_ukr_wly_rus_jav_ita_swa_ger_cic_sun_tha_sod_tml_tsn_igb_azi_arw_prs_uzb_ses_vie_heb_akn_xho_swt	-0.485151832831987	-1.15683226271495	0.250303725448759
62	amh_grk_bem_por_sod_heb_chh_swe_aze_uzb_bam_jav_swt_bul_guj_bsq_mol_aeg_igb_mnd_ger_rus_tsn_spa_fbf_slo_est_yor_lda_hun_prs_hau_geo_fre_lit_lat_urd_gam_amr_afr_fin_cic_mly_pol_mao_jpn_tml_kor_eng_svk_swa_alb_tag_rom_anl_bat_cnt_ctl_zul_hin_mlt_ukr_scr_dut_nor_qcu_glc_pan_mcd_ven_owc_krd_sid_arw_sun_ita_dgb_bos_ewe_ind_tha_tig_knd_xho_moo_azi_ben_cze_tur_tsw_vie_wly_ses_akn_dyu	-0.493588273030869	-1.17484858576867	0.243054638083229
63	anl_por_tsn_slo_owc_amh_amr_guj_uzb_aze_bam_tag_ses_ben_mol_bsq_lat_tig_moo_cnt_mcd_dut_bem_scr_swt_pol_fin_lda_ewe_hun_bul_wly_geo_urd_afr_alb_ukr_sid_chh_arw_est_yor_bat_glc_mly_jpn_tml_kor_fre_swe_xho_cze_mao_prs_heb_ind_mnd_spa_dgb_svk_hau_rus_eng_ger_lit_qcu_ctl_ita_nor_igb_gam_krd_mlt_grk_jav_hin_ven_pan_tsw_sun_tha_sod_knd_akn_swa_azi_rom_bos_tur_dyu_vie_aeg_fbf_zul_cic	0.373312800476301	0.880077854085002	0.381085688637003
64	sod_scr_dyu_glc_amr_owc_amh_urd_uzb_aze_zul_tag_igb_rus_spa_bsq_nor_aeg_akn_cnt_prs_ben_ses_slo_ewe_bos_est_swt_moo_fin_ukr_anl_geo_ger_lit_lat_eng_chh_gam_ita_hun_xho_ind_krd_jav_jpn_tml_kor_grk_swe_tsn_cze_mly_pan_mlt_bat_mnd_por_cic_mcd_heb_pol_guj_svk_fre_qcu_hin_afr_dut_bam_sid_bul_wly_arw_sun_rom_lda_mol_yor_mao_tha_tig_knd_tsw_dgb_azi_ctl_alb_tur_fbf_vie_hau_bem_swa_ven	-0.246288218651077	-0.582197161326102	0.561842658887135
65	gam_slo_bem_dut_anl_amr_wly_rus_aze_uzb_fbf_bat_tsw_mcd_lat_bsq_guj_owc_swa_cnt_nor_afr_tsn_svk_lda_ctl_fin_ewe_zul_est_mol_aeg_geo_pan_swe_fre_krd_sod_hau_pol_hun_ven_tag_lit_sun_jpn_knd_kor_alb_hin_dgb_scr_jav_urd_sid_ind_mnd_bul_swt_ita_amh_arw_glc_grk_ben_qcu_cze_eng_por_ses_mlt_ger_tig_ukr_mly_prs_cic_spa_dyu_mao_tha_chh_tml_igb_akn_tur_rom_bos_azi_yor_vie_heb_moo_bam_xho	-0.462570046939875	-1.10022988807472	0.274071718887445
66	sod_ger_tsn_glc_mlt_tig_amh_prs_tur_uzb_ewe_jav_lda_afr_bos_bsq_scr_sid_bem_mnd_slo_alb_swt_pan_swa_hin_est_tsw_cic_fin_pol_amr_geo_ctl_krd_grk_mcd_owc_wly_mol_hun_bam_mao_arw_tag_jpn_tml_kor_por_ita_igb_swe_ind_svk_chh_mly_cnt_eng_yor_fre_aeg_lit_lat_ukr_bul_qcu_dut_rus_spa_fbf_heb_guj_gam_urd_bat_ben_ven_nor_akn_sun_tha_anl_knd_dyu_dgb_azi_rom_cze_aze_moo_vie_hau_xho_ses_zul	0.046720675988669	0.11022222736187	0.912470641487932
67	tig_fre_swa_krd_hau_amh_chh_lit_azi_aze_tsw_tag_xho_scr_swe_bsq_mcd_owc_moo_cnt_prs_spa_ses_ger_zul_svk_hun_lda_swt_est_rus_wly_geo_alb_eng_glc_bos_gam_mlt_nor_fin_fbf_sun_ctl_jav_jpn_knd_kor_hin_ukr_bem_arw_ind_lat_heb_mly_mnd_afr_cic_ita_anl_grk_guj_por_bul_qcu_cze_ben_pol_yor_sod_pan_sid_rom_mao_mol_akn_dut_ewe_bat_tha_amr_tml_igb_dgb_tur_urd_slo_uzb_bam_vie_aeg_dyu_tsn_ven	0.129654582054606	0.305156005918427	0.760929253969302
68	owc_urd_swt_arw_wly_amr_hau_lit_tur_azi_akn_mao_ses_krd_scr_bsq_nor_aeg_cic_mnd_prs_ita_zul_bos_ewe_hin_hun_bam_swa_est_fre_gam_geo_ukr_ctl_glc_swe_heb_sod_slo_fin_moo_jav_mol_sun_jpn_knd_kor_guj_ger_igb_mcd_mly_pan_mlt_bat_cnt_spa_tsn_cze_anl_ben_rus_pol_lat_qcu_dut_alb_grk_dyu_chh_por_tig_svk_ind_bul_bem_eng_ven_tag_tha_sid_tml_tsw_fbf_aze_rom_afr_uzb_yor_vie_amh_dgb_lda_xho	-0.697744986879066	-1.67099238661133	0.098085198512419
69	chh_cze_bem_arw_anl_tig_gam_svk_uzb_aze_swt_tag_tsw_mcd_ger_bsq_rom_aeg_yor_cnt_krd_fre_akn_ukr_lda_mol_est_igb_xho_hun_grk_sod_geo_bos_nor_scr_bul_amh_hau_ben_fin_moo_bat_glc_jav_jpn_knd_kor_rus_urd_tsn_lat_mao_eng_heb_ind_mnd_ctl_ses_hin_amr_pol_pan_ita_alb_qcu_guj_slo_dut_fbf_owc_lit_wly_por_sun_swe_cic_spa_ven_mly_tha_sid_tml_bam_zul_tur_afr_prs_azi_dyu_vie_mlt_swa_dgb_ewe	-0.201997526748866	-0.476775688618343	0.63464024556533
70	gam_rus_yor_nor_sod_owc_tig_dut_uzb_azi_zul_jav_tsn_pol_lit_bsq_afr_chh_cic_cnt_swe_ben_xho_ukr_bem_spa_hun_swt_lda_fin_mol_anl_geo_glc_bul_cze_mcd_hau_heb_ctl_est_igb_mly_grk_tag_jpn_tml_kor_fre_svk_fbf_pan_ind_bos_mlt_bat_mnd_ger_dyu_alb_aeg_guj_ita_eng_hin_qcu_slo_scr_krd_bam_amr_prs_wly_rom_mao_arw_ven_urd_dgb_sun_tha_sid_knd_swa_ses_aze_por_lat_tur_ewe_vie_amh_moo_akn_tsw	0.125613793441013	0.295927241941479	0.767945415676383
71	tig_spa_ewe_cze_hau_amr_sod_por_azi_aze_dgb_mly_ven_fre_arw_bsq_alb_chh_dyu_cnt_svk_urd_akn_bul_lda_bos_hun_zul_tsw_fin_grk_owc_geo_ger_eng_afr_prs_mlt_sid_swe_est_ses_ind_mol_sun_jpn_knd_kor_rom_pan_cic_hin_bat_dut_amh_tag_mnd_scr_bam_mcd_aeg_glc_pol_lit_guj_qcu_ctl_ben_nor_xho_wly_rus_anl_ita_mao_slo_igb_ukr_fbf_jav_tha_heb_tml_swa_tsn_uzb_lat_krd_tur_bem_vie_gam_swt_yor_moo	0.011776121456778	0.0277188688820365	0.977945768911133
72	amh_nor_ses_mol_wly_mlt_anl_dut_tur_azi_swt_tag_tsn_hin_fre_bsq_eng_chh_swa_cnt_svk_bos_cic_pan_ven_lit_est_igb_dyu_hun_bul_amr_geo_ukr_ger_cze_grk_hau_heb_alb_fin_fbf_bat_prs_sun_jpn_knd_kor_pol_mcd_yor_ctl_jav_arw_tig_ind_mnd_lat_tsw_spa_gam_por_ben_slo_afr_qcu_swe_guj_krd_ewe_sid_urd_sod_rus_mao_ita_zul_scr_xho_mly_tha_aeg_tml_lda_bam_uzb_rom_glc_aze_bem_vie_owc_akn_moo_dgb	-0.62112714031703	-1.48308577937973	0.141432645268582
73	wly_bos_tsw_mcd_amr_anl_aeg_svk_azi_uzb_xho_sun_bem_urd_fre_bsq_por_amh_cic_mnd_ita_ctl_ven_swe_swa_glc_est_ewe_igb_hun_grk_tig_geo_scr_nor_ben_afr_gam_heb_ukr_fin_zul_jav_dut_tag_jpn_tml_kor_rom_lit_bam_cze_mly_eng_chh_mao_cnt_hin_swt_mol_sod_krd_rus_bul_spa_qcu_lat_alb_arw_dyu_hau_pol_sid_ger_bat_guj_akn_prs_lda_ind_tha_mlt_knd_ses_fbf_tur_slo_pan_aze_tsn_vie_owc_yor_moo_dgb	-0.264086775808334	-0.624322268509544	0.533944545296831
74	anl_nor_bam_pol_wly_amh_mlt_guj_uzb_aze_tsw_tag_yor_slo_lit_bsq_glc_tig_igb_mnd_grk_mol_swa_swe_akn_prs_fin_dyu_zul_hun_ita_chh_geo_rus_ger_eng_bos_gam_owc_lat_est_ven_ind_fre_mly_jpn_tml_kor_mcd_ukr_ses_svk_bat_spa_amr_sun_cnt_arw_xho_scr_hau_bul_pan_hin_ctl_qcu_cze_krd_urd_bem_aeg_rom_sid_afr_jav_alb_dgb_ben_swt_mao_tha_sod_knd_moo_cic_tur_dut_por_azi_fbf_vie_heb_tsn_lda_ewe	-0.166573444405948	-0.393241551696424	0.695041106011375
75	sod_ctl_dyu_bos_tig_chh_amh_ita_uzb_tur_yor_jav_igb_spa_eng_bsq_dut_gam_swt_mnd_grk_prs_bam_nor_moo_ben_fin_xho_lda_hun_guj_anl_geo_svk_urd_glc_mol_sid_mlt_scr_est_swa_ind_ukr_mao_jpn_tml_kor_cze_krd_ewe_lat_tag_afr_heb_mly_cnt_rom_bem_lit_amr_swe_por_fre_slo_qcu_arw_alb_hin_tsn_aeg_ger_hau_mcd_sun_pan_ven_rus_cic_bat_tha_owc_knd_akn_fbf_aze_pol_bul_azi_dgb_vie_wly_ses_zul_tsw	0.774287819651954	1.83743331627202	0.0693391892962185
76	aeg_dut_dgb_prs_gam_mlt_amr_scr_aze_uzb_xho_sun_ven_lit_hin_bsq_arw_sod_yor_mnd_slo_ctl_tsw_bos_fbf_svk_est_swa_ewe_hun_ben_heb_geo_spa_ita_fre_mcd_amh_tig_cze_fin_tsn_mao_krd_tag_jpn_tml_kor_pan_ukr_dyu_mol_jav_afr_anl_ind_cnt_ger_igb_por_wly_pol_alb_eng_rom_qcu_guj_nor_bul_zul_sid_glc_hau_urd_mly_rus_lda_lat_swt_bat_tha_chh_knd_bam_moo_azi_grk_swe_tur_akn_vie_owc_cic_ses_bem	-0.167557342121442	-0.395060047344298	0.693703230603667
77	tig_nor_tsw_dut_anl_hau_sid_bul_azi_uzb_fbf_bat_yor_ben_urd_bsq_afr_sod_dgb_cnt_krd_eng_bam_pan_swa_bos_fin_moo_zul_est_scr_wly_geo_spa_ctl_glc_mol_aeg_chh_por_hun_cic_sun_swe_ind_jpn_knd_kor_ukr_prs_tsn_grk_mao_cze_amh_mly_mnd_mcd_ven_slo_owc_rus_arw_pol_lit_qcu_ita_ger_hin_bem_mlt_fre_gam_svk_tag_lat_igb_alb_ses_jav_tha_amr_tml_xho_lda_tur_rom_guj_aze_swt_vie_heb_dyu_akn_ewe	-0.489233573864501	-1.16434248655119	0.247263456649035
78	hau_prs_lda_eng_gam_aeg_tig_afr_azi_uzb_ewe_ind_swa_bul_spa_bsq_fre_heb_bem_cnt_grk_ben_zul_ita_dyu_mol_est_tsw_ses_fin_nor_sod_geo_pol_swe_guj_dut_owc_mlt_hin_hun_tsn_mly_arw_jav_jpn_tml_kor_ukr_por_swt_krd_bat_scr_wly_mao_mnd_ger_bam_rom_amh_lit_svk_alb_ctl_qcu_bos_urd_glc_xho_anl_rus_chh_pan_sun_mcd_yor_cze_cic_tag_tha_amr_knd_igb_ven_aze_slo_lat_tur_dgb_vie_sid_akn_moo_fbf	-1.0016997754369	-2.43537801137399	0.0167828080262025
79	owc_svk_swt_mol_tig_wly_aeg_krd_uzb_azi_tsw_jav_moo_urd_scr_bsq_spa_amh_ses_cnt_por_rus_swa_rom_cic_eng_est_dgb_bam_fin_mcd_chh_geo_lat_alb_hin_ben_gam_sid_afr_hun_lda_ind_ger_mao_jpn_tml_kor_grk_cze_fbf_glc_sun_bul_hau_mly_mnd_arw_bem_ukr_anl_pol_slo_bos_fre_qcu_ctl_dut_swe_ewe_heb_pan_amr_ita_tag_lit_xho_nor_akn_bat_tha_mlt_knd_zul_yor_aze_guj_prs_tur_ven_vie_sod_dyu_tsn_igb	0.767800414275093	1.82911360121461	0.0705872751953339
80	hau_scr_fbf_afr_sod_amr_heb_eng_uzb_tur_dgb_bat_ewe_arw_mol_bsq_ctl_chh_zul_mnd_rom_pan_akn_hin_bam_glc_est_yor_tsn_hun_swe_gam_geo_lat_svk_dut_prs_mlt_tig_rus_fin_moo_jav_pol_mly_jpn_tml_kor_krd_grk_bem_bos_mao_ben_aeg_ind_cnt_urd_xho_bul_wly_lit_ukr_guj_por_qcu_nor_mcd_slo_ses_owc_spa_sid_cze_sun_ger_dyu_ita_lda_tag_tha_amh_knd_swt_ven_aze_fre_alb_azi_igb_vie_anl_swa_cic_tsw	-0.659609299981391	-1.57990366594257	0.117524272111673
81	heb_pan_ven_lat_chh_tig_aeg_ger_aze_azi_zul_jav_ses_spa_urd_bsq_pol_anl_fbf_cnt_prs_guj_ewe_krd_tsw_por_fin_cic_tsn_hun_slo_hau_geo_arw_rus_mcd_ukr_amh_sod_bos_est_igb_ind_ben_mly_jpn_tml_kor_rom_lit_moo_fre_tag_swe_wly_mao_mnd_afr_dyu_nor_sid_eng_glc_grk_alb_qcu_mol_dut_hin_xho_owc_ita_gam_bul_sun_svk_swa_ctl_swt_bat_tha_mlt_knd_lda_yor_tur_cze_scr_uzb_bam_vie_amr_bem_akn_dgb	-0.891975203809346	-2.15783852661362	0.0335166561470634
82	heb_spa_tsw_eng_sod_tig_chh_glc_azi_uzb_swa_mao_dgb_krd_ita_bsq_rus_aeg_cic_mnd_scr_mol_bam_urd_lda_ctl_fin_bem_ven_hun_lit_gam_geo_prs_por_dut_alb_amr_hau_bos_est_akn_sun_nor_tag_jpn_knd_kor_arw_fre_dyu_lat_jav_mcd_amh_ind_cnt_slo_xho_ukr_mlt_hin_cze_pol_svk_qcu_afr_ben_guj_zul_sid_ger_anl_bul_mly_grk_igb_pan_swt_bat_tha_wly_tml_ewe_moo_tur_rom_swe_aze_tsn_vie_owc_fbf_ses_yor	0.305062398953718	0.718168007026159	0.474454023484198
83	gam_pol_yor_alb_heb_sod_owc_cze_aze_tur_xho_mly_ven_arw_ctl_bsq_guj_chh_swt_mnd_pan_swe_swa_prs_fbf_hin_fin_igb_tsn_hun_slo_mlt_geo_dut_fre_ben_rom_tig_anl_ger_est_tsw_ind_lat_mao_jpn_tml_kor_ukr_mcd_dgb_eng_sun_bos_wly_jav_cnt_scr_bem_svk_sid_ita_urd_nor_bul_qcu_por_grk_glc_ses_amr_mol_amh_afr_bat_krd_akn_lit_moo_tag_tha_aeg_knd_ewe_cic_uzb_rus_spa_azi_dyu_vie_hau_bam_lda_zul	-0.263194146591648	-0.622019151968584	0.535451262903773
84	aeg_ben_lda_rom_amh_tig_heb_swe_uzb_aze_swt_jav_zul_arw_grk_bsq_eng_anl_ven_cnt_pan_afr_tsn_fre_ses_krd_est_cic_bam_hun_spa_sid_geo_guj_lit_dut_ger_owc_amr_mol_fin_igb_bat_prs_mao_jpn_knd_kor_bul_cze_fbf_ita_ind_alb_sod_mly_mnd_ctl_dyu_scr_hau_nor_ukr_mcd_pol_qcu_urd_svk_por_moo_chh_rus_gam_bos_sun_lat_tsw_glc_akn_tag_tha_wly_tml_swa_xho_azi_hin_slo_tur_yor_vie_mlt_dgb_bem_ewe	-1.03516879735533	-2.52806714510065	0.013155108677508
85	owc_glc_ses_eng_tig_heb_anl_svk_aze_uzb_yor_sun_cic_dut_cze_bsq_bos_amh_ewe_cnt_grk_arw_dgb_spa_ven_ger_est_xho_akn_hun_fre_mlt_geo_guj_swe_ita_mcd_amr_wly_alb_fin_moo_tag_ctl_bat_jpn_knd_kor_rus_rom_lda_slo_mly_hin_gam_mao_mnd_pan_igb_por_sod_urd_prs_scr_krd_qcu_afr_ben_lat_bam_aeg_nor_sid_pol_jav_ukr_tsn_mol_dyu_ind_tha_hau_tml_zul_swa_azi_lit_bul_tur_fbf_vie_chh_swt_tsw_bem	-0.204343029912743	-0.483059698352781	0.630188605210891
86	sod_ita_ses_nor_tig_chh_aeg_scr_uzb_aze_zul_mao_ewe_eng_bos_bsq_mcd_wly_dgb_mnd_pan_svk_akn_dut_moo_prs_fin_cic_swt_est_glc_mlt_geo_krd_alb_rom_grk_hau_owc_cze_hun_tsw_tag_bul_bat_jpn_tml_kor_por_ukr_igb_pol_jav_spa_sid_sun_cnt_lat_swa_rus_heb_ctl_mol_fre_guj_qcu_slo_ben_lit_xho_gam_hin_amh_ger_ind_afr_lda_arw_bam_mly_tha_amr_knd_tsn_yor_tur_swe_urd_azi_bem_vie_anl_ven_fbf_dyu	-0.30458051567517	-0.720412481320246	0.473077934309708
87	aeg_ben_tsw_pol_amr_sid_chh_svk_azi_aze_swa_ind_xho_arw_nor_bsq_slo_anl_ven_mnd_dut_alb_zul_guj_cic_swe_est_igb_swt_fin_spa_owc_geo_krd_scr_ukr_bos_amh_wly_hin_hun_bam_bat_pan_jav_jpn_knd_kor_ger_fre_dgb_afr_sun_rom_hau_tag_cnt_mcd_moo_cze_sod_prs_lit_por_glc_qcu_lat_ctl_mol_fbf_gam_urd_tig_eng_mao_grk_lda_bul_akn_mly_tha_mlt_tml_yor_tsn_tur_rus_ita_uzb_dyu_vie_heb_bem_ewe_ses	-0.524877388534503	-1.24901236508663	0.214795274672271
88	mlt_ctl_zul_mol_sod_hau_chh_afr_aze_uzb_dyu_tag_cic_guj_ben_bsq_ukr_owc_ewe_cnt_nor_arw_swt_mcd_ses_grk_hun_bem_yor_fin_prs_amr_geo_swe_scr_pan_rom_anl_amh_hin_est_swa_mly_glc_jav_jpn_tml_kor_spa_lat_dgb_urd_sun_fre_wly_mao_mnd_eng_tsn_rus_sid_pol_cze_dut_svk_qcu_ita_krd_slo_lda_tig_alb_aeg_lit_bat_por_akn_ger_igb_ind_tha_heb_knd_tsw_ven_azi_bul_bos_tur_fbf_vie_gam_moo_xho_bam	-0.249384677034859	-0.588986640502673	0.55729819550649
89	chh_hin_lda_svk_mlt_heb_sid_pol_tur_uzb_xho_tag_moo_spa_urd_bsq_ctl_amh_swa_cnt_mcd_prs_bam_dut_tsw_krd_fin_ses_fbf_hun_nor_hau_geo_por_bul_guj_lat_owc_wly_arw_est_cic_sun_eng_mly_jpn_tml_kor_rom_mol_igb_fre_jav_cze_anl_ind_mnd_ben_tsn_swe_amr_rus_grk_ger_bos_qcu_ukr_glc_pan_yor_aeg_scr_tig_slo_bat_afr_ven_ita_dyu_mao_tha_sod_knd_dgb_zul_azi_alb_lit_aze_swt_vie_gam_ewe_bem_akn	0.56930734256864	1.34572237903326	0.181663716702165
90	amh_fre_swa_ben_chh_anl_owc_scr_azi_uzb_dyu_tag_bem_swe_guj_bsq_arw_tig_dgb_mnd_alb_spa_xho_urd_ses_prs_hun_cic_akn_est_hin_hau_geo_pan_nor_dut_ger_sid_wly_por_fin_zul_jav_afr_bat_jpn_knd_kor_pol_mcd_tsn_lat_sun_eng_gam_ind_cnt_bos_ewe_rom_sod_ctl_cze_krd_grk_qcu_svk_ukr_rus_moo_mlt_slo_aeg_mol_mly_ita_lda_lit_swt_mao_tha_heb_tml_bam_yor_tur_bul_glc_aze_fbf_vie_amr_ven_igb_tsw	0.0861774960681494	0.202907370182973	0.839650702810939
91	heb_fre_swt_nor_anl_gam_tig_afr_tur_azi_bem_bat_swa_rus_eng_bsq_pol_wly_bam_cnt_grk_alb_zul_lat_dgb_por_fin_ven_moo_hun_lit_amr_geo_guj_slo_ita_mol_amh_hau_urd_est_cic_tag_krd_ind_jpn_tml_kor_bos_glc_ses_prs_mao_cze_chh_sun_mnd_ctl_igb_ben_sid_spa_rom_dut_mcd_qcu_ukr_ger_hin_yor_owc_bul_aeg_pan_jav_svk_lda_scr_tsn_mly_tha_sod_knd_ewe_xho_aze_swe_arw_uzb_dyu_vie_mlt_tsw_akn_fbf	-0.361461348094833	-0.857118369690988	0.393582797486107
92	sid_rus_igb_mol_wly_amr_amh_swe_azi_uzb_swt_jav_moo_ben_slo_bsq_mcd_mlt_ses_cnt_rom_por_akn_hin_swa_lat_est_ven_cic_fin_krd_tig_geo_bul_fre_urd_dut_chh_sod_ukr_hun_tsw_ind_lit_bat_jpn_tml_kor_alb_bos_tsn_ita_tag_glc_owc_mao_mnd_guj_ewe_afr_anl_ctl_spa_eng_pol_qcu_svk_pan_arw_zul_heb_nor_gam_prs_mly_scr_lda_grk_dyu_sun_tha_hau_knd_xho_dgb_tur_ger_cze_aze_fbf_vie_aeg_yor_bam_bem	-0.112214214456555	-0.26467067824444	0.791848864349106
93	aeg_slo_lda_swe_amr_gam_anl_guj_aze_azi_dyu_jav_bem_hin_nor_bsq_svk_heb_cic_mnd_ita_scr_xho_arw_dgb_grk_hun_yor_akn_fin_rus_wly_geo_lat_krd_bos_cze_sod_owc_mol_est_moo_mao_ukr_sun_jpn_tml_kor_fre_mcd_ses_eng_ind_ger_chh_tag_cnt_rom_ven_urd_amh_bul_por_ctl_dut_qcu_pan_pol_afr_ewe_mlt_alb_hau_spa_bat_prs_igb_ben_zul_mly_tha_tig_knd_swa_swt_uzb_lit_glc_tur_fbf_vie_sid_bam_tsw_tsn	-0.192161626429149	-0.453294977926378	0.651392235447851
94	anl_bul_akn_fre_sod_heb_tig_ita_azi_tur_swa_mao_ewe_eng_ger_bsq_prs_sid_dyu_cnt_urd_bos_dgb_alb_moo_mcd_hun_cic_bam_fin_lit_wly_geo_cze_ctl_rom_lat_amh_aeg_por_est_ses_bat_guj_tag_jpn_knd_kor_grk_mol_ven_rus_mly_afr_chh_jav_mnd_svk_tsw_nor_gam_dut_ben_slo_swe_qcu_krd_pol_scr_lda_hau_spa_owc_glc_ind_pan_yor_arw_zul_sun_tha_mlt_tml_tsn_xho_uzb_ukr_hin_aze_bem_vie_amr_fbf_igb_swt	-0.879389733690547	-2.12741612113426	0.0360313976869866
95	hau_nor_fbf_lat_sid_amr_gam_hin_azi_aze_igb_mao_dyu_prs_fre_bsq_swe_mlt_ewe_cnt_alb_guj_dgb_spa_swa_bul_hun_ven_swt_fin_lit_anl_geo_slo_ger_glc_pol_heb_sod_mol_est_yor_tag_ita_mly_jpn_tml_kor_dut_pan_cic_eng_jav_svk_tig_sun_mnd_ben_moo_grk_chh_rus_mcd_ukr_bos_qcu_ctl_cze_rom_zul_wly_scr_aeg_arw_ind_por_tsw_afr_tsn_bat_tha_amh_knd_ses_bam_tur_krd_urd_uzb_akn_vie_owc_lda_bem_xho	-0.495183430110197	-1.17898092582796	0.241413294264371
96	heb_bos_tsw_ukr_aeg_sid_sod_arw_uzb_azi_akn_tag_swt_ben_fre_bsq_spa_owc_ses_cnt_krd_scr_igb_pol_yor_guj_est_cic_swa_fin_ger_gam_geo_prs_mcd_lat_ctl_tig_mlt_urd_hun_tsn_bat_slo_jav_jpn_knd_kor_afr_pan_ven_alb_ind_cze_amh_sun_mnd_grk_lda_swe_chh_rus_hin_lit_ita_qcu_por_mol_eng_dgb_wly_dut_hau_glc_mao_svk_fbf_rom_zul_mly_tha_anl_tml_ewe_xho_aze_nor_bul_tur_moo_vie_amr_bem_bam_dyu	-0.659068634257705	-1.57724461688541	0.11813489265136
97	gam_slo_bem_ger_anl_amr_hau_scr_azi_aze_dyu_ind_tsw_cze_ben_bsq_hin_wly_ewe_mnd_dut_bul_swa_ukr_yor_ita_est_ses_bam_hun_rus_heb_geo_urd_spa_fre_swe_owc_mlt_grk_fin_swt_mly_nor_jav_jpn_tml_kor_afr_guj_zul_prs_mao_pan_sod_tag_cnt_por_akn_lat_sid_krd_eng_pol_mcd_qcu_svk_rom_glc_dgb_aeg_lit_chh_arw_bat_ctl_fbf_bos_tsn_sun_tha_tig_knd_igb_ven_tur_mol_alb_uzb_xho_vie_amh_moo_cic_lda	0.25960465073354	0.611161128686148	0.54258387667432
98	sod_guj_yor_lit_mlt_amr_hau_fre_azi_tur_lda_ind_xho_ger_glc_bsq_bul_owc_swt_cnt_spa_slo_zul_swe_swa_afr_fin_moo_dgb_hun_cze_gam_geo_pan_krd_dut_hin_chh_amh_prs_est_tsw_mao_lat_tag_jpn_tml_kor_rus_ukr_dyu_ita_mly_urd_tig_jav_mnd_ben_bam_svk_aeg_rom_scr_mcd_grk_qcu_eng_alb_pol_cic_wly_nor_heb_arw_sun_por_ses_mol_ewe_bat_tha_sid_knd_igb_fbf_aze_bos_ctl_uzb_ven_vie_anl_akn_tsn_bem	0.259087822984928	0.61037230045484	0.543103925463949
99	heb_arw_akn_alb_hau_amh_owc_slo_aze_azi_swa_tag_fbf_ita_pol_bsq_spa_gam_ses_mnd_mcd_guj_cic_pan_moo_krd_est_xho_ewe_fin_nor_aeg_geo_hin_lit_prs_rus_chh_mlt_eng_hun_tsw_sun_glc_ind_jpn_knd_kor_afr_ben_ven_ger_mao_bos_sod_mly_cnt_swe_lda_rom_anl_fre_lat_urd_por_qcu_scr_grk_ukr_bam_wly_dut_sid_mol_jav_cze_zul_bul_dyu_bat_tha_tig_tml_swt_dgb_uzb_svk_ctl_tur_tsn_vie_amr_yor_igb_bem	0.168919784779277	0.39861041551092	0.691094006396314
100	hau_pan_yor_mol_wly_sid_anl_arw_tur_aze_dyu_tag_ewe_pol_prs_bsq_svk_tig_tsw_mnd_ger_mcd_xho_bul_lda_grk_fin_dgb_bem_est_afr_chh_geo_cze_swe_rom_por_aeg_sod_slo_hun_igb_mao_ctl_ind_jpn_tml_kor_alb_dut_cic_krd_bat_ben_heb_mly_cnt_lat_zul_nor_amh_bos_fre_glc_rus_qcu_ita_ukr_lit_swa_owc_urd_gam_spa_jav_scr_moo_guj_bam_sun_tha_mlt_knd_ven_tsn_uzb_hin_eng_azi_akn_vie_amr_ses_swt_fbf	-0.824483695250179	-1.98664436776857	0.0499048613714322
101	heb_eng_moo_krd_anl_hau_amh_afr_azi_tur_lda_sun_xho_nor_slo_bsq_ben_amr_yor_cnt_cze_ger_bam_swe_akn_bul_est_igb_dgb_fin_mcd_sod_geo_prs_dut_ctl_bos_chh_wly_rom_hun_tsn_mao_arw_mly_jpn_tml_kor_guj_mol_zul_alb_bat_pol_tig_ind_mnd_glc_tsw_rus_aeg_lat_scr_urd_grk_qcu_spa_pan_ukr_dyu_sid_ita_gam_fre_tag_lit_ven_por_bem_jav_tha_owc_knd_swa_swt_aze_hin_svk_uzb_fbf_vie_mlt_ewe_cic_ses	-0.404125933768696	-0.958697617919523	0.340196857366268
102	tig_nor_dgb_lat_heb_hau_anl_pan_azi_aze_ewe_bat_tsn_alb_krd_bsq_fre_mlt_igb_mnd_bos_urd_swt_glc_ven_arw_fin_tsw_fbf_est_cze_aeg_geo_eng_bul_por_ger_chh_amr_lit_hun_yor_mly_slo_ind_jpn_knd_kor_pol_ben_ses_ukr_sun_rus_sid_mao_cnt_guj_akn_prs_owc_grk_rom_mol_scr_qcu_svk_swe_mcd_xho_amh_spa_wly_dut_tag_afr_moo_hin_swa_jav_tha_gam_tml_cic_bem_tur_ita_ctl_uzb_zul_vie_sod_lda_dyu_bam	-0.765362975710086	-1.8416694446034	0.0687108136383109
103	chh_cze_zul_scr_aeg_hau_owc_pan_azi_aze_tsn_jav_dgb_rom_arw_bsq_grk_sid_igb_cnt_pol_ita_ven_lat_tsw_swe_hun_ewe_lda_fin_bul_tig_geo_slo_mol_guj_alb_anl_mlt_nor_est_xho_sun_urd_bat_jpn_tml_kor_glc_fre_cic_prs_tag_hin_wly_ind_mnd_svk_yor_ben_heb_ukr_ctl_krd_bos_qcu_mcd_ger_lit_akn_amr_dut_sod_eng_mao_rus_dyu_spa_swa_mly_tha_amh_knd_swt_ses_uzb_por_afr_tur_fbf_vie_gam_bam_bem_moo	0.119729523729479	0.282088107999769	0.778502748778226
104	amr_dut_cic_krd_hau_mlt_gam_scr_tur_azi_swa_mly_tsw_hin_lat_bsq_por_sid_ven_cnt_arw_nor_swt_swe_moo_cze_hun_dgb_ses_est_ita_anl_geo_glc_ctl_afr_fre_chh_tig_alb_fin_tsn_sun_pan_jav_jpn_knd_kor_eng_rom_bem_pol_tag_svk_sod_ind_mnd_grk_ewe_spa_owc_guj_bul_urd_ger_qcu_mol_mcd_lit_lda_aeg_slo_amh_ukr_mao_rus_dyu_bos_zul_bat_tha_heb_tml_xho_akn_uzb_prs_ben_aze_bam_vie_wly_igb_yor_fbf	-0.499256900337003	-1.18858833213726	0.237627968239209
105	heb_fre_bam_lit_aeg_amr_mlt_alb_tur_azi_dgb_ind_swa_dut_svk_bsq_arw_tig_lda_cnt_eng_bos_xho_glc_akn_prs_est_ewe_swt_hun_guj_hau_geo_scr_krd_cze_bul_sod_wly_por_fin_ses_tag_ukr_bat_jpn_tml_kor_mcd_urd_fbf_spa_mly_hin_owc_sun_mnd_rus_yor_ger_chh_ita_pan_nor_swe_qcu_ben_grk_afr_ven_gam_mol_anl_pol_mao_lat_cic_rom_tsw_jav_tha_sid_knd_dyu_zul_uzb_ctl_slo_aze_tsn_vie_amh_moo_igb_bem	-0.463847777478892	-1.10286174752687	0.272932945210746
106	heb_svk_bem_pol_aeg_sid_wly_guj_aze_azi_cic_jav_ses_urd_pan_bsq_scr_owc_igb_mnd_grk_mcd_zul_prs_yor_bul_fin_dgb_lda_hun_rom_tig_geo_por_ukr_bos_ita_hau_anl_afr_est_swa_bat_lat_sun_jpn_knd_kor_slo_fre_ven_cze_mao_arw_sod_ind_cnt_glc_bam_spa_chh_hin_ben_krd_alb_qcu_ger_ctl_swe_swt_gam_lit_amh_dut_tag_mol_fbf_eng_akn_mly_tha_mlt_tml_tsn_tsw_tur_nor_rus_uzb_ewe_vie_amr_xho_moo_dyu	-0.932426296406842	-2.26463578999432	0.0258576737315481
107	amh_glc_akn_dut_gam_heb_hau_bul_aze_uzb_igb_mly_bem_rus_cze_bsq_prs_tig_dyu_cnt_hin_arw_cic_pol_ewe_ita_est_dgb_swa_fin_ukr_chh_geo_eng_ben_alb_por_wly_sod_urd_hun_ven_mao_fre_tag_jpn_knd_kor_spa_swe_xho_nor_jav_scr_amr_ind_mnd_pan_tsn_lit_anl_svk_rom_bos_afr_qcu_ger_slo_ctl_yor_sid_krd_mlt_mcd_bat_mol_moo_grk_tsw_sun_tha_aeg_tml_fbf_swt_azi_guj_lat_tur_ses_vie_owc_lda_zul_bam	0.256214488524433	0.602611935804761	0.54823349116549
108	hau_ctl_igb_urd_mlt_amh_amr_arw_uzb_azi_dyu_bat_swt_svk_hin_bsq_mol_aeg_yor_mnd_grk_ger_zul_nor_ses_slo_est_tsw_dgb_hun_lit_chh_geo_pol_pan_swe_ita_sod_tig_ben_fin_akn_tag_afr_mao_jpn_knd_kor_eng_por_xho_guj_sun_dut_gam_jav_cnt_rus_tsn_rom_heb_cze_spa_fre_ukr_qcu_bul_glc_krd_cic_anl_alb_sid_prs_ind_lat_ven_mcd_bem_mly_tha_wly_tml_fbf_bam_aze_scr_bos_tur_lda_vie_owc_swa_moo_ewe	-0.412535140816053	-0.979148015337019	0.330047120342249
109	anl_cze_tsw_nor_mlt_owc_sid_mol_azi_aze_fbf_ind_moo_pan_lat_bsq_krd_tig_cic_mnd_ben_arw_dyu_lit_akn_slo_est_swa_xho_fin_por_wly_geo_ger_grk_hin_scr_hau_gam_urd_hun_tsn_mly_swe_tag_jpn_knd_kor_svk_mcd_lda_rom_jav_ita_amh_bat_cnt_afr_ses_dut_sod_spa_eng_bos_ukr_qcu_bul_prs_glc_bam_chh_alb_aeg_ctl_sun_fre_bem_guj_dgb_mao_tha_heb_tml_swt_zul_tur_rus_pol_uzb_ewe_vie_amr_ven_igb_yor	-0.228973687131557	-0.540910307575095	0.589862677947618
110	hau_swe_yor_lat_owc_aeg_wly_eng_aze_uzb_bem_mly_ses_spa_ger_bsq_rom_gam_tsn_mnd_pol_por_xho_guj_dgb_arw_est_cic_swt_fin_ita_mlt_geo_grk_ben_nor_pan_amr_amh_rus_hun_lda_tag_mcd_bat_jpn_tml_kor_bul_ctl_ven_scr_ind_prs_heb_sun_cnt_urd_swa_svk_chh_krd_alb_slo_glc_qcu_dut_afr_ukr_dyu_tig_cze_sid_mol_jav_hin_ewe_lit_tsw_mao_tha_anl_knd_zul_igb_tur_bos_fre_azi_fbf_vie_sod_moo_akn_bam	-0.676407921369915	-1.62014226048858	0.108587823111951
111	owc_lit_bam_bul_amh_tig_wly_spa_azi_uzb_ven_tag_fbf_eng_ben_bsq_alb_sid_igb_cnt_ger_prs_yor_fre_bem_mol_est_ses_xho_fin_slo_amr_geo_svk_glc_guj_swe_anl_mlt_ukr_hun_cic_jav_lat_bat_jpn_tml_kor_pan_rus_swa_por_sun_cze_aeg_mao_mnd_afr_dgb_nor_chh_pol_ita_rom_dut_qcu_arw_ctl_hin_swt_sod_bos_heb_urd_ind_scr_tsn_grk_akn_mly_tha_gam_knd_lda_dyu_aze_krd_mcd_tur_moo_vie_hau_zul_ewe_tsw	-0.258650744421295	-0.612139651023954	0.541939119408609
112	sod_pol_moo_glc_gam_aeg_mlt_arw_tur_aze_yor_mly_swt_ctl_ukr_bsq_dut_anl_ven_cnt_rus_guj_ses_mcd_fbf_krd_hun_zul_dgb_est_ger_amh_geo_mol_hin_por_afr_owc_heb_slo_fin_cic_jav_eng_bat_jpn_knd_kor_lit_svk_bem_grk_mao_spa_amr_ind_mnd_prs_igb_bos_hau_swe_rom_alb_cze_qcu_fre_scr_bul_bam_wly_lat_tig_pan_sun_nor_akn_ita_lda_tag_tha_sid_tml_swa_dyu_uzb_urd_ben_azi_tsw_vie_chh_tsn_xho_ewe	-0.657731647807883	-1.57357596645169	0.118981505143635
113	wly_ukr_tsn_lit_hau_anl_amh_rus_azi_uzb_bem_mly_xho_fre_ctl_bsq_lat_chh_igb_cnt_guj_rom_tsw_glc_swt_cze_hun_dyu_ewe_fin_prs_aeg_geo_mol_por_bos_pan_heb_gam_pol_est_dgb_tag_nor_jav_jpn_tml_kor_spa_slo_swa_grk_ind_eng_sid_bat_mnd_scr_fbf_alb_mlt_urd_afr_mcd_svk_qcu_swe_ben_ger_akn_tig_ita_owc_dut_mao_bul_cic_hin_lda_sun_tha_sod_knd_ven_ses_tur_krd_arw_aze_yor_vie_amr_zul_bam_moo	-0.852230404045174	-2.06193951193922	0.0420033779709921
114	wly_arw_xho_mcd_tig_mlt_sid_ukr_tur_uzb_dgb_jav_tsw_ger_krd_bsq_hin_hau_ewe_mnd_bul_swe_fbf_afr_ven_dut_fin_zul_bam_hun_prs_gam_geo_grk_bos_guj_glc_chh_aeg_spa_est_dyu_ind_slo_tag_jpn_knd_kor_scr_eng_tsn_nor_mao_cze_amr_sun_cnt_urd_cic_mol_heb_alb_por_lit_rom_qcu_pol_lat_ben_moo_sod_ctl_anl_fre_bat_pan_akn_ita_lda_mly_tha_amh_tml_bem_swt_azi_rus_svk_aze_ses_vie_owc_igb_swa_yor	0.127654850880769	0.300450057968867	0.764504492684465
115	mlt_mol_fbf_svk_tig_anl_sid_scr_aze_tur_tsw_mly_ses_por_slo_bsq_grk_sod_swt_mnd_prs_hin_ewe_lat_tsn_ger_hun_akn_swa_est_dut_amh_geo_arw_rus_spa_mcd_amr_hau_guj_fin_bem_tag_afr_jav_jpn_knd_kor_urd_rom_ven_bul_bat_nor_heb_sun_cnt_ita_dgb_swe_owc_pol_alb_ctl_ben_qcu_glc_krd_eng_xho_aeg_fre_wly_lit_mao_cze_zul_pan_cic_ind_tha_gam_tml_lda_yor_azi_ukr_bos_uzb_igb_vie_chh_moo_bam_dyu	0.353699459866308	0.833391654582392	0.406759186738012
116	sid_svk_dyu_swe_aeg_owc_gam_nor_tur_aze_bam_bat_ven_scr_bul_bsq_ctl_amh_zul_cnt_guj_prs_akn_grk_moo_pan_fin_cic_swa_hun_rus_hau_geo_alb_spa_krd_dut_anl_tig_ben_est_bem_jav_mcd_sun_jpn_tml_kor_lit_ger_tsn_arw_mly_bos_mlt_ind_mnd_lat_ewe_fre_amr_mol_ukr_pol_eng_qcu_hin_glc_rom_lda_sod_ita_heb_afr_mao_urd_xho_cze_ses_tag_tha_wly_knd_dgb_igb_azi_slo_por_uzb_yor_vie_chh_tsw_fbf_swt	0.0521589937077951	0.12296455833095	0.902400509735162
117	sid_slo_yor_ger_aeg_gam_chh_mcd_uzb_azi_zul_ind_tsn_krd_pol_bsq_afr_tig_dgb_mnd_grk_guj_lda_nor_swt_spa_hun_swa_moo_est_svk_amr_geo_ukr_glc_pan_bos_anl_amh_cze_fin_dyu_sun_bul_mly_jpn_tml_kor_alb_eng_igb_fre_mao_mol_heb_tag_cnt_scr_ven_dut_wly_ben_ita_urd_por_qcu_arw_rom_ctl_akn_owc_swe_mlt_hin_jav_prs_fbf_rus_xho_bat_tha_sod_knd_ewe_bam_aze_lit_lat_tur_ses_vie_hau_tsw_cic_bem	0.720652943968143	1.70738499583846	0.0910870466345241
118	amr_por_swa_mcd_chh_owc_aeg_ben_tur_uzb_lda_mly_bam_bos_scr_bsq_afr_wly_xho_cnt_swe_eng_ven_lat_dyu_urd_fin_dgb_cic_est_bul_amh_geo_guj_spa_arw_rom_heb_tig_hin_hun_moo_ind_fre_tag_jpn_knd_kor_krd_mol_swt_lit_jav_ita_sod_bat_mnd_glc_akn_pan_anl_slo_ger_nor_ukr_qcu_cze_dut_prs_tsw_sid_pol_mlt_ctl_mao_grk_fbf_rus_ses_sun_tha_hau_tml_igb_bem_aze_svk_alb_azi_ewe_vie_gam_yor_zul_tsn	0.0706520066861765	0.166483210287039	0.868138120763652
119	wly_hin_swt_rus_aeg_mlt_gam_prs_tur_uzb_ven_ind_zul_bul_eng_bsq_grk_anl_dyu_cnt_por_ger_yor_swe_xho_pan_fin_lda_tsn_est_arw_tig_geo_ukr_lit_mol_krd_amr_amh_afr_hun_cic_mao_cze_bat_jpn_knd_kor_urd_ita_ses_guj_tag_fre_owc_mly_mnd_lat_ewe_nor_heb_slo_mcd_alb_glc_qcu_spa_ctl_svk_dgb_sod_dut_chh_rom_sun_scr_igb_bos_bem_jav_tha_sid_tml_fbf_moo_aze_ben_pol_azi_tsw_vie_hau_bam_akn_swa	0.129318640544982	0.304426431882121	0.761483194035983
120	heb_bos_ven_prs_owc_sod_amh_krd_tur_azi_bam_tag_moo_pan_grk_bsq_mol_gam_yor_cnt_cze_spa_dyu_slo_ewe_alb_fin_bem_igb_hun_svk_aeg_geo_ger_por_afr_lit_anl_wly_rus_est_dgb_bat_ita_mly_jpn_knd_kor_pol_nor_ses_arw_mao_ben_mlt_sun_mnd_guj_swa_mcd_tig_bul_eng_ukr_urd_qcu_swe_scr_ctl_lda_sid_rom_chh_lat_ind_fre_xho_dut_tsn_jav_tha_hau_tml_swt_fbf_aze_glc_hin_uzb_tsw_vie_amr_cic_akn_zul	-0.931627621726083	-2.27220656208827	0.0253783177271678
121	aeg_ita_igb_pol_sod_gam_hau_ukr_aze_tur_fbf_mly_ewe_bul_mcd_bsq_pan_mlt_bam_mnd_nor_slo_tsn_cze_dgb_dut_est_yor_swt_hun_krd_owc_geo_spa_arw_guj_prs_anl_wly_lit_fin_swa_jav_scr_tag_jpn_tml_kor_por_ben_moo_hin_sun_ger_amr_ind_cnt_rus_xho_alb_tig_svk_mol_bos_fre_qcu_eng_ctl_rom_lda_heb_lat_amh_grk_mao_afr_ses_glc_ven_bat_tha_sid_knd_tsw_akn_uzb_swe_urd_azi_dyu_vie_chh_cic_bem_zul	-0.605964281174214	-1.44795167450702	0.150993491264262
122	wly_ita_dgb_urd_anl_hau_chh_prs_azi_uzb_tsw_bat_lda_glc_bul_bsq_guj_heb_akn_mnd_slo_rus_ewe_pol_moo_krd_est_swa_swt_fin_ger_gam_geo_alb_mcd_rom_scr_aeg_amh_pan_hun_bem_tag_spa_mao_jpn_tml_kor_ctl_afr_ses_eng_jav_nor_owc_ind_cnt_cze_xho_swe_tig_hin_mol_fre_ben_qcu_lit_bos_ukr_yor_sid_arw_mlt_lat_mly_grk_cic_por_ven_sun_tha_amr_knd_igb_dyu_aze_dut_svk_tur_tsn_vie_sod_zul_fbf_bam	-0.377050400300809	-0.894107352427265	0.373572524092261
123	aeg_alb_swt_mcd_sod_gam_owc_ben_uzb_azi_tsw_ind_fbf_swe_krd_bsq_pan_amr_moo_cnt_afr_ita_tsn_dut_xho_prs_est_bam_swa_fin_guj_hau_geo_slo_rus_lat_ger_amh_sid_fre_hun_ses_tag_spa_mao_jpn_tml_kor_ukr_svk_igb_ctl_bat_mol_wly_mly_mnd_scr_ewe_urd_tig_pol_cze_glc_hin_qcu_nor_rom_eng_cic_mlt_arw_anl_grk_sun_bul_bem_bos_dgb_jav_tha_heb_knd_akn_lda_tur_por_lit_aze_ven_vie_chh_dyu_zul_yor	0.555822371773146	1.31266477853279	0.192526107952125
124	hau_pol_akn_arw_anl_gam_chh_bos_aze_uzb_lda_ind_swa_fre_rus_bsq_ctl_wly_ses_cnt_alb_mcd_zul_nor_tsn_swe_fin_moo_yor_hun_afr_mlt_geo_cze_grk_glc_krd_amr_amh_prs_est_dgb_bat_spa_sun_jpn_tml_kor_mol_bul_bem_svk_jav_por_tig_mly_mnd_ger_igb_hin_aeg_slo_eng_lit_guj_qcu_dut_ukr_ita_fbf_sid_rom_owc_pan_tag_lat_cic_urd_bam_mao_tha_heb_knd_ewe_swt_azi_ben_scr_tur_dyu_vie_sod_xho_ven_tsw	-0.0605610965822848	-0.142716574505182	0.886822775012425
125	chh_spa_dgb_rus_gam_anl_tig_lat_tur_azi_akn_ind_fbf_grk_swe_bsq_scr_aeg_swt_cnt_svk_krd_lda_rom_cic_bul_fin_moo_tsn_est_glc_amh_geo_arw_alb_nor_afr_mlt_amr_urd_hun_swa_tag_slo_jav_jpn_tml_kor_pan_lit_tsw_ukr_mao_mcd_sod_bat_mnd_mol_xho_fre_sid_ctl_prs_ita_bos_qcu_pol_eng_ger_dyu_wly_dut_owc_cze_mly_ben_ewe_por_ses_sun_tha_hau_knd_bem_bam_uzb_guj_hin_aze_igb_vie_heb_zul_ven_yor	-0.819000367666849	-1.97375411736234	0.0513773789849393
126	gam_guj_dyu_hin_chh_tig_mlt_bos_tur_uzb_igb_mao_akn_lit_swe_bsq_glc_hau_tsw_cnt_grk_pol_dgb_fre_yor_svk_hun_fbf_bem_est_ita_sod_geo_eng_cze_slo_pan_amr_anl_ctl_fin_swt_mly_rom_ind_jpn_knd_kor_lat_dut_ven_mol_bat_arw_wly_tag_mnd_scr_ses_prs_amh_bul_krd_rus_por_qcu_ger_mcd_ukr_xho_heb_ben_owc_alb_jav_nor_bam_urd_cic_sun_tha_aeg_tml_ewe_swa_azi_afr_spa_aze_moo_vie_sid_lda_tsn_zul	-0.524065523825442	-1.24678427710326	0.215607630666505
127	wly_dut_akn_rom_sod_chh_amh_lat_aze_tur_bem_jav_lda_glc_krd_bsq_grk_sid_fbf_cnt_nor_ukr_dgb_ger_zul_por_fin_xho_moo_hun_scr_hau_geo_mcd_hin_alb_pan_aeg_amr_slo_est_bam_ind_fre_sun_jpn_knd_kor_swe_svk_ewe_cze_mly_ita_anl_mao_mnd_guj_yor_afr_heb_prs_rus_mol_bul_qcu_pol_urd_arw_swa_tig_bos_mlt_eng_tag_spa_igb_lit_ven_bat_tha_gam_tml_ses_tsn_azi_ben_ctl_uzb_dyu_vie_owc_cic_tsw_swt	0.327226632359883	0.771099211610525	0.442602844848263
128	wly_hin_tsn_guj_tig_gam_owc_nor_tur_azi_ewe_mly_bem_svk_fre_bsq_glc_amh_igb_mnd_ctl_ita_ven_lat_lda_scr_est_fbf_tsw_fin_grk_hau_geo_pan_ukr_lit_urd_amr_chh_alb_hun_cic_tag_dut_ind_jpn_tml_kor_ger_bos_zul_mol_mao_bul_heb_sun_cnt_swe_ses_por_mlt_rus_afr_krd_spa_qcu_rom_ben_eng_bam_sid_pol_sod_mcd_bat_arw_dyu_cze_moo_jav_tha_aeg_knd_dgb_xho_uzb_slo_prs_aze_yor_vie_anl_akn_swt_swa	-0.0467958648880165	-0.110344090045612	0.912374264330306
129	sid_pan_xho_svk_owc_amh_mlt_lit_azi_tur_ven_mao_swt_ita_krd_bsq_ben_tig_fbf_cnt_pol_ger_cic_ukr_dyu_fre_est_bem_bam_fin_eng_chh_geo_rom_alb_slo_hin_wly_heb_bos_hun_tsw_sun_spa_bat_jpn_tml_kor_por_bul_tsn_prs_jav_dut_aeg_mly_mnd_glc_ewe_afr_hau_lat_ctl_mol_scr_qcu_arw_nor_swe_igb_amr_grk_gam_mcd_tag_cze_ses_urd_zul_ind_tha_sod_knd_moo_akn_aze_rus_guj_uzb_yor_vie_anl_lda_dgb_swa	0.367724036860866	0.867300500982457	0.388009716014204
130	wly_guj_bem_afr_amr_mlt_anl_bos_azi_uzb_dyu_ind_fbf_arw_ukr_bsq_glc_sid_xho_mnd_pol_mol_swa_urd_zul_cze_est_akn_lda_fin_svk_aeg_geo_fre_mcd_grk_por_owc_heb_dut_hun_yor_mao_pan_tag_jpn_tml_kor_eng_swe_swt_ctl_mly_hin_chh_bat_cnt_alb_ses_bul_sod_lat_prs_krd_rus_qcu_ita_nor_slo_moo_tig_lit_gam_ger_jav_rom_ewe_spa_tsn_sun_tha_amh_knd_igb_ven_aze_ben_scr_tur_cic_vie_hau_tsw_bam_dgb	-0.4312521194187	-1.02462549214908	0.308197735039589
131	wly_ita_cic_ukr_hau_sod_sid_dut_uzb_azi_swt_sun_akn_ger_swe_bsq_guj_chh_tsw_mnd_eng_glc_bem_bos_zul_svk_fin_dgb_xho_hun_mcd_mlt_geo_krd_nor_por_alb_amr_amh_ctl_est_ven_jav_afr_mao_jpn_tml_kor_scr_cze_igb_spa_mly_mol_gam_bat_cnt_rus_swa_hin_owc_fre_pol_urd_lit_qcu_slo_arw_bul_ses_anl_rom_tig_ben_tag_prs_moo_grk_bam_ind_tha_heb_knd_dyu_ewe_tur_lat_pan_aze_tsn_vie_aeg_lda_fbf_yor	-0.00384033773173407	-0.00905579734769659	0.992794015539654
132	tig_rus_bam_ukr_hau_heb_wly_svk_aze_uzb_ven_mly_xho_ger_ita_bsq_mol_mlt_lda_cnt_scr_guj_swa_hin_moo_slo_hun_fbf_tsn_est_bos_amr_geo_pan_arw_pol_nor_sid_gam_por_fin_bem_ind_bul_jav_jpn_knd_kor_mcd_swe_dyu_spa_mao_lat_anl_bat_mnd_dut_tsw_fre_owc_grk_urd_glc_alb_qcu_krd_cze_afr_zul_sod_rom_amh_ben_sun_lit_swt_eng_cic_tag_tha_chh_tml_igb_yor_tur_prs_ctl_azi_ewe_vie_aeg_ses_akn_dgb	-0.269980084021479	-0.639107517555949	0.524324016547658
133	hau_scr_dyu_dut_aeg_amh_amr_hin_uzb_tur_tsn_jav_dgb_swe_pan_bsq_guj_heb_tsw_cnt_urd_prs_ewe_svk_xho_lit_fin_yor_moo_hun_mcd_wly_geo_ita_nor_afr_rus_chh_sod_bos_est_fbf_ind_glc_sun_jpn_tml_kor_mol_ctl_bem_cze_mao_rom_tig_bat_mnd_bul_swt_alb_anl_ben_arw_ger_slo_qcu_krd_pol_grk_ven_owc_lat_sid_eng_mly_ukr_lda_spa_bam_tag_tha_gam_knd_ses_igb_azi_fre_por_aze_cic_vie_mlt_zul_swa_akn	-0.260468620561228	-0.615797635451476	0.539532285570037
134	amr_lat_swt_cze_chh_gam_tig_afr_uzb_aze_xho_mao_tsn_grk_bul_bsq_mol_anl_zul_mnd_fre_rus_lda_dut_ven_swe_est_dyu_ewe_hun_nor_hau_geo_prs_glc_krd_ukr_wly_owc_eng_fin_bem_mly_lit_tag_jpn_tml_kor_slo_ita_fbf_arw_jav_ben_sod_ind_cnt_pol_yor_rom_amh_spa_alb_pan_scr_qcu_bos_mcd_por_tsw_heb_hin_aeg_ctl_sun_ger_swa_urd_igb_bat_tha_sid_knd_moo_akn_azi_guj_svk_tur_ses_vie_mlt_cic_bam_dgb	0.478356219581743	1.12991268479837	0.261418841833086
135	owc_guj_lda_spa_gam_heb_sid_hin_azi_tur_bem_bat_ven_dut_glc_bsq_ger_amr_swt_cnt_arw_ukr_dyu_pol_xho_ctl_hun_fbf_ses_est_ben_mlt_geo_svk_bos_eng_rus_anl_tig_alb_fin_tsn_mao_lit_jav_jpn_knd_kor_swe_lat_yor_nor_ind_afr_amh_tag_mnd_pan_bam_krd_hau_prs_fre_cze_grk_qcu_scr_ita_slo_dgb_wly_mcd_chh_por_sun_mol_zul_rom_tsw_mly_tha_sod_tml_swa_ewe_aze_bul_urd_uzb_igb_vie_aeg_moo_cic_akn	-0.893560240207295	-2.1670301383583	0.0327875128077995
136	chh_ctl_moo_mol_sod_sid_tig_pol_uzb_azi_ven_bat_lda_hin_alb_bsq_cze_mlt_ses_mnd_eng_afr_bam_ukr_cic_spa_est_swt_zul_hun_svk_gam_geo_bos_por_rus_ger_owc_heb_nor_fin_yor_mly_bul_sun_jpn_knd_kor_glc_krd_akn_guj_mao_swe_amh_ind_cnt_pan_tsn_grk_aeg_fre_scr_slo_urd_qcu_dut_rom_ita_igb_hau_arw_amr_prs_tag_ben_dgb_lit_dyu_jav_tha_wly_tml_swa_ewe_tur_lat_mcd_aze_bem_vie_anl_fbf_xho_tsw	0.582000683077379	1.37716161345756	0.171768039568475
137	amr_spa_ewe_ben_wly_gam_aeg_grk_tur_azi_ses_tag_yor_slo_guj_bsq_ctl_chh_tsw_mnd_afr_glc_swt_prs_moo_arw_est_xho_lda_fin_por_anl_geo_eng_dut_bul_cze_sod_owc_mol_hun_ven_ind_ukr_sun_jpn_knd_kor_nor_svk_dyu_mcd_mly_krd_sid_mao_cnt_ita_cic_rom_hau_pan_lit_hin_lat_qcu_bos_alb_rus_swa_mlt_urd_tig_scr_jav_ger_tsn_pol_fbf_bat_tha_amh_tml_bam_zul_uzb_swe_fre_aze_igb_vie_heb_akn_bem_dgb	-0.374458513023203	-0.888331162947376	0.376654474758604
138	mlt_mcd_xho_lat_anl_chh_amh_fre_aze_tur_swa_bat_ewe_eng_mol_bsq_grk_sod_zul_mnd_bos_ger_akn_slo_swt_guj_fin_moo_bem_est_ctl_hau_geo_rus_glc_swe_pan_wly_sid_afr_hun_dyu_mao_arw_tag_jpn_tml_kor_dut_lit_cic_ukr_mly_por_heb_sun_cnt_bul_ses_scr_tig_urd_svk_hin_ben_qcu_nor_rom_krd_dgb_amr_cze_owc_alb_jav_prs_igb_spa_tsw_ind_tha_gam_knd_fbf_bam_uzb_ita_pol_azi_tsn_vie_aeg_ven_yor_lda	0.46408586349838	1.09576351673552	0.276011804890521
139	chh_lit_yor_afr_anl_wly_owc_por_azi_uzb_xho_jav_tsn_fre_rom_bsq_alb_aeg_ven_cnt_bos_cze_fbf_eng_akn_svk_est_ewe_ses_fin_ukr_amh_geo_ben_hin_swe_mcd_heb_amr_slo_hun_cic_sun_pan_mao_jpn_knd_kor_krd_rus_bem_nor_mly_ger_mlt_ind_mnd_guj_tsw_scr_sod_mol_grk_spa_prs_qcu_pol_glc_dut_swa_gam_urd_sid_bul_tag_arw_swt_ctl_lda_bat_tha_hau_tml_bam_dgb_tur_ita_lat_aze_igb_vie_tig_zul_moo_dyu	-0.376100019347975	-0.891380051092878	0.375025724913944
140	tig_cze_ven_hin_sid_sod_owc_fre_uzb_azi_ewe_bat_swa_ukr_prs_bsq_mol_mlt_zul_mnd_krd_lit_xho_pol_akn_alb_est_cic_bem_hun_eng_aeg_geo_guj_scr_por_urd_wly_anl_lat_fin_swt_jav_bul_sun_jpn_knd_kor_glc_afr_yor_ctl_tag_pan_chh_ind_cnt_svk_lda_mcd_amh_spa_grk_swe_ben_qcu_rus_arw_ger_fbf_hau_nor_gam_bos_mly_ita_bam_slo_moo_mao_tha_amr_tml_dyu_tsn_aze_rom_dut_tur_igb_vie_heb_dgb_ses_tsw	-1.10900233990274	-2.72773049048463	0.00762406075315792
141	anl_mol_ven_ita_amh_tig_sid_prs_uzb_tur_dgb_mly_zul_pan_lat_bsq_krd_amr_fbf_cnt_alb_ger_akn_pol_cic_bos_est_tsn_moo_fin_swe_sod_geo_fre_hin_ben_urd_heb_hau_spa_hun_yor_tag_bul_jav_jpn_knd_kor_por_glc_ses_nor_mao_afr_wly_bat_mnd_arw_igb_cze_chh_lit_mcd_eng_scr_qcu_rom_guj_slo_ewe_aeg_ukr_owc_ctl_ind_svk_lda_dut_swa_sun_tha_mlt_tml_bam_bem_azi_grk_rus_aze_swt_vie_gam_dyu_xho_tsw	-0.15076838681881	-0.35585574507611	0.722754538601214
142	gam_dut_zul_grk_aeg_heb_hau_hin_azi_tur_bem_jav_yor_spa_eng_bsq_rom_sid_fbf_cnt_scr_prs_lda_guj_dgb_nor_fin_ewe_ven_est_bul_amh_geo_lit_swe_slo_por_amr_owc_svk_hun_tsn_bat_ita_ind_jpn_knd_kor_pan_urd_dyu_ctl_mao_ukr_anl_sun_mnd_glc_akn_bos_mlt_mcd_mol_lat_rus_qcu_ben_alb_pol_xho_wly_ger_sod_fre_tag_krd_igb_arw_cic_mly_tha_tig_tml_moo_swt_aze_cze_afr_uzb_tsw_vie_chh_swa_bam_ses	0.00992160304799643	0.0233592434755915	0.981413762595147
143	tig_arw_ewe_lit_mlt_amr_aeg_spa_aze_tur_dgb_ind_fbf_afr_prs_bsq_rom_sid_cic_cnt_hin_grk_bem_alb_tsw_por_est_ven_moo_fin_ctl_gam_geo_fre_glc_scr_bos_sod_heb_svk_hun_akn_mly_nor_mao_jpn_knd_kor_cze_dut_zul_ita_bat_ger_amh_tag_mnd_krd_ses_pol_wly_mol_mcd_urd_swe_qcu_pan_ben_lat_xho_anl_bul_chh_ukr_jav_rus_igb_eng_tsn_sun_tha_owc_tml_dyu_swt_azi_slo_guj_uzb_bam_vie_hau_lda_yor_swa	-0.402017033372494	-0.953232827070303	0.342943152269342
144	hau_guj_lda_arw_owc_gam_amh_pol_azi_uzb_swa_tag_zul_rus_krd_bsq_ctl_mlt_xho_mnd_hin_mcd_bam_bul_yor_ger_est_akn_dyu_hun_svk_anl_geo_fre_bos_glc_spa_sid_tig_pan_fin_tsn_mly_ukr_mao_jpn_knd_kor_cze_slo_swt_ben_sun_swe_wly_bat_cnt_afr_bem_dut_amr_grk_scr_por_ita_qcu_alb_urd_nor_ven_aeg_lit_chh_prs_ind_eng_igb_lat_moo_jav_tha_sod_tml_ses_fbf_aze_rom_mol_tur_dgb_vie_heb_cic_tsw_ewe	0.41889657041682	0.989140827410919	0.325160795531369
145	amh_arw_zul_ctl_anl_sid_mlt_mcd_uzb_aze_ven_ind_swt_krd_slo_bsq_cze_gam_yor_mnd_swe_glc_lda_svk_ses_pan_est_cic_bem_fin_spa_amr_geo_rom_scr_guj_ger_sod_owc_fre_hun_tsn_tag_bul_sun_jpn_knd_kor_afr_bos_bam_nor_bat_grk_wly_jav_cnt_mol_tsw_rus_chh_alb_eng_hin_por_qcu_lit_ukr_prs_xho_aeg_urd_tig_ita_mao_dut_dgb_ben_moo_mly_tha_heb_tml_fbf_igb_tur_pol_lat_azi_akn_vie_hau_dyu_swa_ewe	0.168754735013836	0.397705746383078	0.691758510290266
146	owc_glc_tsn_dut_chh_amh_mlt_ben_tur_aze_zul_ind_xho_fre_pol_bsq_arw_tig_bem_cnt_grk_lit_igb_slo_bam_mcd_fin_yor_swa_est_ukr_anl_geo_urd_hin_cze_spa_sid_wly_nor_hun_tsw_mao_afr_bat_jpn_tml_kor_mol_eng_ses_prs_tag_alb_gam_mly_mnd_scr_ewe_svk_heb_ita_rus_guj_bul_qcu_swe_krd_lat_moo_hau_bos_amr_pan_sun_ger_akn_rom_swt_jav_tha_aeg_knd_ven_dyu_azi_por_ctl_uzb_lda_vie_sod_cic_fbf_dgb	-0.0188744338856036	-0.044478939322375	0.96461800403061
147	mlt_fre_swt_slo_amh_gam_wly_mol_uzb_aze_dgb_mao_tsn_pol_afr_bsq_bos_sid_dyu_mnd_ben_pan_lda_mcd_moo_guj_hun_bem_ewe_fin_lat_tig_geo_rom_nor_glc_ctl_sod_amr_scr_est_swa_bat_cze_jav_jpn_knd_kor_urd_alb_akn_hin_sun_spa_hau_ind_cnt_por_cic_prs_heb_swe_grk_lit_ger_qcu_eng_rus_bul_xho_anl_krd_aeg_svk_mly_arw_bam_dut_zul_tag_tha_owc_tml_ses_igb_tur_ita_ukr_azi_fbf_vie_chh_tsw_yor_ven	0.531071003581222	1.25435838105295	0.212855276839338
148	amh_glc_akn_spa_gam_mlt_tig_krd_tur_aze_swt_bat_lda_fre_urd_bsq_dut_heb_cic_mnd_slo_pol_ven_grk_dgb_lit_hun_fbf_moo_fin_mol_amr_geo_bos_hin_swe_cze_anl_wly_arw_est_bem_jav_ita_tag_jpn_tml_kor_ukr_rom_ewe_pan_mao_afr_aeg_sun_cnt_mcd_yor_ben_hau_lat_guj_por_nor_qcu_rus_scr_eng_swa_owc_ger_chh_prs_mly_alb_igb_ctl_zul_ind_tha_sod_knd_xho_bam_azi_bul_svk_uzb_tsw_vie_sid_dyu_tsn_ses	-0.38906338783228	-0.923343218249441	0.358217808322957
149	aeg_slo_cic_krd_amr_tig_anl_bul_uzb_tur_ven_mao_xho_lit_mol_bsq_ben_amh_swt_mnd_nor_prs_bam_rus_tsw_ita_fin_igb_lda_hun_lat_mlt_geo_eng_glc_dut_grk_hau_owc_guj_est_ewe_sun_scr_tag_jpn_tml_kor_swe_rom_akn_ctl_bat_por_sod_jav_cnt_svk_dgb_cze_sid_ukr_arw_alb_urd_qcu_ger_hin_bos_ses_gam_spa_wly_pan_mly_fre_moo_mcd_fbf_ind_tha_chh_knd_bem_swa_azi_pol_afr_aze_yor_vie_heb_dyu_zul_tsn	0.0260107405315169	0.0612192488799941	0.951315971998341
150	sod_guj_ven_ctl_amh_chh_sid_krd_aze_azi_igb_ind_swa_ben_cze_bsq_por_mlt_fbf_cnt_afr_prs_xho_bos_cic_glc_hun_akn_moo_fin_fre_hau_geo_eng_mol_arw_ger_heb_anl_mcd_est_swt_bat_slo_jav_jpn_knd_kor_pol_bul_tsn_scr_sun_svk_wly_mao_mnd_lat_dyu_alb_tig_pan_hin_dut_spa_qcu_ukr_rus_lit_yor_amr_grk_gam_ita_mly_swe_bam_urd_zul_tag_tha_owc_tml_ses_tsw_uzb_rom_nor_tur_lda_vie_aeg_ewe_dgb_bem	-0.962983583418547	-2.3446558859952	0.0211722052335211
151	mlt_ger_fbf_ita_owc_wly_amh_dut_azi_uzb_ses_mao_bam_pol_rus_bsq_fre_amr_tsw_cnt_lat_grk_cic_afr_dgb_nor_fin_ewe_igb_hun_lit_anl_geo_mol_arw_mcd_eng_sid_gam_guj_est_tsn_sun_svk_bat_jpn_tml_kor_ben_alb_bem_bul_mly_krd_aeg_ind_mnd_scr_dyu_swe_hau_slo_cze_spa_glc_qcu_pan_urd_por_lda_chh_hin_heb_rom_tag_prs_swa_bos_yor_jav_tha_tig_knd_ven_zul_aze_ukr_ctl_tur_swt_vie_sod_moo_akn_xho	0.148122944879556	0.348970423029454	0.727900372115172
152	gam_mol_ven_spa_sid_owc_aeg_prs_aze_uzb_swt_ind_fbf_eng_ita_bsq_ben_amh_dgb_cnt_fre_alb_moo_swe_akn_ctl_est_bem_lda_hun_ger_sod_geo_rus_lit_ukr_dut_tig_heb_afr_fin_igb_mly_hin_jav_jpn_knd_kor_nor_bos_ses_guj_bat_grk_anl_tag_mnd_cze_tsw_bul_hau_por_svk_lat_scr_qcu_krd_rom_urd_swa_chh_glc_wly_mcd_sun_pol_yor_arw_bam_mao_tha_mlt_tml_cic_tsn_azi_pan_slo_tur_dyu_vie_amr_ewe_xho_zul	-0.14483761003458	-0.341373358314286	0.733592627297989
153	aeg_alb_tsn_pol_amr_heb_gam_por_tur_aze_ven_ind_bam_guj_bos_bsq_eng_sid_ewe_mnd_hin_svk_swa_slo_swt_urd_fin_dgb_tsw_hun_pan_owc_geo_grk_ben_mol_prs_wly_sod_afr_est_lda_mly_scr_jav_jpn_knd_kor_rus_rom_bem_nor_mao_spa_hau_sun_cnt_ger_moo_arw_anl_krd_swe_ita_mcd_qcu_glc_dut_cze_igb_amh_ukr_chh_fre_tag_ctl_fbf_bul_cic_bat_tha_tig_tml_yor_dyu_uzb_lat_lit_azi_ses_vie_mlt_akn_zul_xho	0.511608483114868	1.20756838326208	0.230275441535055
154	mlt_mol_ewe_swe_anl_wly_gam_pan_tur_aze_ses_sun_bem_mcd_lit_bsq_glc_heb_zul_cnt_prs_cze_yor_fre_ven_bul_fin_igb_lda_est_arw_amh_geo_scr_spa_krd_alb_aeg_owc_ger_hun_swt_mly_eng_jav_jpn_knd_kor_pol_guj_fbf_rus_bat_ctl_tig_ind_mnd_bos_tsw_por_sid_ben_slo_rom_svk_qcu_hin_afr_grk_dyu_chh_urd_amr_lat_tag_ita_moo_nor_akn_mao_tha_sod_tml_xho_bam_uzb_ukr_dut_azi_tsn_vie_hau_dgb_cic_swa	-0.286143618712126	-0.676355332271064	0.50049373145218
155	gam_ctl_fbf_rom_amr_tig_hau_bos_tur_aze_dyu_jav_ewe_ger_pan_bsq_lit_aeg_ses_mnd_prs_por_bam_alb_yor_cze_est_tsn_akn_hun_slo_chh_geo_dut_scr_nor_glc_sod_wly_ben_fin_tsw_mao_mcd_tag_jpn_knd_kor_grk_bul_swt_rus_bat_urd_anl_mly_cnt_afr_bem_svk_amh_krd_spa_guj_arw_qcu_ita_swe_fre_igb_sid_pol_heb_ukr_sun_lat_swa_eng_moo_ind_tha_owc_tml_dgb_lda_uzb_mol_hin_azi_cic_vie_mlt_ven_zul_xho	0.230863923974741	0.543096481953867	0.588362709162547
156	anl_ita_ewe_slo_sid_aeg_amh_grk_uzb_aze_yor_bat_ses_afr_fre_bsq_arw_amr_moo_mnd_ukr_alb_zul_rus_dgb_nor_fin_swa_dyu_est_ctl_wly_geo_bos_mcd_guj_bul_hau_tig_pol_hun_bam_tag_urd_jav_jpn_knd_kor_por_svk_tsn_lat_mly_krd_gam_ind_cnt_spa_fbf_cze_sod_ger_dut_prs_lit_qcu_ben_pan_glc_tsw_chh_eng_heb_mol_mao_scr_cic_swe_ven_sun_tha_mlt_tml_bem_xho_azi_rom_hin_tur_igb_vie_owc_swt_lda_akn	-0.681012251241565	-1.63246544998976	0.105962994095886
157	aeg_krd_moo_guj_amr_chh_gam_mol_azi_aze_dyu_sun_ses_svk_ger_bsq_hin_wly_zul_cnt_eng_bos_ven_arw_swt_glc_fin_bam_yor_hun_rom_owc_geo_ctl_ita_lat_dut_tig_hau_swe_est_igb_jav_mcd_tag_jpn_knd_kor_scr_cze_ewe_prs_ind_afr_heb_mao_mnd_ben_xho_por_amh_bul_lit_nor_alb_qcu_pol_grk_urd_tsw_anl_spa_sid_slo_mly_ukr_swa_fre_bem_bat_tha_sod_tml_fbf_dgb_tur_pan_rus_uzb_cic_vie_mlt_tsn_lda_akn	-0.183043538868335	-0.432152765836856	0.66663073950521
158	mlt_arw_xho_mol_heb_wly_sid_eng_aze_tur_bem_ind_ewe_fre_scr_bsq_nor_chh_yor_cnt_prs_rom_ven_ben_fbf_ctl_est_lda_swa_hun_glc_owc_geo_svk_spa_slo_pol_tig_anl_lat_fin_ses_mly_guj_tag_jpn_tml_kor_por_afr_dgb_dut_jav_bul_hau_sun_mnd_rus_moo_hin_amh_cze_grk_alb_ukr_qcu_ger_urd_swe_tsw_aeg_mcd_gam_pan_mao_lit_tsn_bos_zul_bat_tha_amr_knd_swt_bam_azi_ita_krd_uzb_cic_vie_sod_igb_akn_dyu	-0.267810269604734	-0.633056274025544	0.528250528813379
159	chh_rom_xho_swe_heb_anl_mlt_grk_uzb_azi_ven_mao_cic_bul_fre_bsq_ben_aeg_ses_mnd_alb_krd_fbf_scr_akn_urd_fin_swt_tsn_hun_por_sod_geo_ita_hin_guj_svk_gam_wly_slo_est_dgb_jav_ukr_sun_jpn_tml_kor_rus_mcd_moo_ger_tag_bos_amr_mly_cnt_mol_swa_lat_amh_nor_cze_prs_spa_qcu_eng_pol_afr_tsw_sid_arw_owc_lit_bat_pan_bam_ctl_ewe_ind_tha_tig_knd_lda_bem_aze_glc_dut_tur_igb_vie_hau_dyu_zul_yor	-0.204709503918363	-0.482839282332436	0.630344520176764
160	gam_hin_zul_guj_chh_hau_sod_rus_uzb_aze_tsw_ind_ewe_scr_svk_bsq_swe_anl_yor_mnd_lat_glc_fbf_eng_ven_ben_est_bem_cic_hun_lit_mlt_geo_ctl_afr_bul_rom_tig_owc_grk_fin_akn_bat_pan_tag_jpn_knd_kor_cze_ger_dyu_krd_mly_ita_aeg_sun_cnt_fre_moo_arw_sid_prs_ukr_urd_spa_qcu_pol_mcd_bos_dgb_amh_alb_heb_mol_mao_slo_igb_por_xho_jav_tha_amr_tml_swa_bam_tur_dut_nor_azi_tsn_vie_wly_swt_ses_lda	0.110313935692555	0.25959739175503	0.795748154859729
161	tig_cze_yor_grk_gam_aeg_sid_ita_azi_tur_tsn_mly_akn_pol_ben_bsq_mcd_sod_xho_mnd_bul_guj_ses_rom_moo_lat_hun_tsw_swa_fin_slo_hau_geo_lit_svk_krd_hin_amr_anl_pan_est_ewe_tag_alb_sun_jpn_knd_kor_ger_mol_dgb_ukr_bat_afr_chh_jav_cnt_rus_dyu_spa_mlt_prs_nor_glc_arw_qcu_scr_swe_fre_swt_wly_eng_heb_dut_ind_urd_cic_por_bam_mao_tha_owc_tml_igb_bem_aze_ctl_bos_uzb_ven_vie_amh_zul_fbf_lda	-0.696493843544684	-1.66820881011415	0.0986379693270672
162	hau_fre_tsn_guj_amr_amh_sid_lit_tur_azi_lda_bat_ven_cze_arw_bsq_afr_owc_ses_mnd_nor_lat_igb_hin_swt_prs_hun_xho_dyu_est_pol_heb_geo_eng_rom_ukr_alb_gam_tig_svk_fin_yor_mao_mcd_sun_jpn_tml_kor_grk_swe_dgb_ctl_mly_glc_wly_jav_cnt_urd_fbf_ger_chh_rus_pan_bos_dut_qcu_mol_por_ben_zul_aeg_ita_anl_spa_ind_krd_bam_bul_akn_tag_tha_mlt_knd_bem_swa_aze_scr_slo_uzb_cic_vie_sod_ewe_moo_tsw	-0.238788216207497	-0.564429504796087	0.57382067688015
163	gam_urd_swa_slo_hau_sod_aeg_pol_aze_tur_cic_ind_fbf_prs_bos_bsq_fre_mlt_bem_mnd_grk_cze_ses_scr_dgb_lit_est_swt_igb_fin_ita_heb_geo_mcd_ger_spa_guj_tig_chh_nor_hun_lda_bat_afr_sun_jpn_tml_kor_bul_dut_ewe_rom_jav_hin_owc_tag_cnt_arw_tsw_ctl_wly_lat_mol_svk_rus_qcu_swe_alb_pan_xho_sid_glc_anl_ukr_mly_eng_akn_krd_ven_mao_tha_amr_knd_moo_yor_uzb_por_ben_azi_dyu_vie_amh_zul_bam_tsn	-0.556194652874844	-1.32375234454084	0.188830027524249
164	owc_fre_moo_ita_hau_gam_sod_ger_azi_aze_bem_sun_zul_cze_rom_bsq_dut_anl_ewe_mnd_spa_urd_dyu_eng_bam_mcd_est_swt_dgb_fin_arw_tig_geo_bos_mol_pan_svk_chh_aeg_krd_hun_lda_ind_alb_mly_jpn_tml_kor_bul_ukr_akn_lat_mao_lit_amh_bat_cnt_rus_tsn_por_amr_glc_nor_hin_ben_qcu_grk_afr_pol_yor_heb_guj_sid_slo_tag_prs_xho_swe_igb_jav_tha_mlt_knd_ses_cic_uzb_scr_ctl_tur_fbf_vie_wly_swa_ven_tsw	-0.25411638570961	-0.600675021020116	0.549517565845269
165	owc_nor_fbf_prs_hau_tig_gam_guj_tur_uzb_ewe_ind_zul_krd_arw_bsq_ita_chh_cic_mnd_svk_pol_dyu_afr_ven_dut_est_igb_ses_fin_urd_amr_geo_rus_slo_bos_pan_sod_wly_rom_hun_tsn_jav_mol_sun_jpn_knd_kor_scr_spa_yor_cze_tag_lat_heb_bat_cnt_ctl_tsw_bul_sid_ukr_por_lit_alb_qcu_fre_ben_glc_moo_anl_mcd_mlt_eng_mao_ger_swa_grk_xho_mly_tha_amh_tml_dgb_swt_azi_hin_swe_aze_bem_vie_aeg_bam_akn_lda	0.25460622366442	0.600487787858638	0.549641771607041
166	aeg_nor_dyu_spa_chh_sid_hau_scr_aze_uzb_yor_sun_lda_eng_pan_bsq_bos_amr_dgb_cnt_lit_afr_bem_swe_swa_mol_fin_moo_xho_est_glc_amh_geo_arw_hin_bul_mcd_tig_anl_cze_hun_tsn_mao_ger_ind_jpn_knd_kor_rus_guj_swt_ukr_bat_grk_gam_tag_mnd_lat_ses_urd_wly_ctl_ben_svk_slo_qcu_alb_dut_prs_igb_owc_por_heb_pol_jav_ita_bam_krd_ven_mly_tha_mlt_tml_zul_akn_azi_fre_rom_tur_cic_vie_sod_ewe_tsw_fbf	-0.478894128615823	-1.13635866714176	0.258726220055359
167	heb_bos_xho_svk_chh_gam_amh_fre_azi_aze_akn_sun_ses_rom_prs_bsq_rus_sid_ewe_cnt_hin_ukr_cic_mcd_ven_arw_est_bam_yor_hun_ger_hau_geo_eng_krd_lit_lat_anl_sod_mol_fin_bem_mly_nor_tag_jpn_knd_kor_pol_ben_tsw_dut_mao_por_mlt_ind_mnd_swe_moo_spa_aeg_bul_guj_afr_glc_qcu_ita_slo_ctl_dyu_owc_cze_amr_grk_bat_scr_swa_pan_lda_jav_tha_wly_tml_dgb_zul_uzb_alb_urd_tur_swt_vie_tig_igb_fbf_tsn	0.215382606531086	0.507657469271954	0.612895439816192
168	sod_svk_ewe_ita_heb_sid_chh_fre_tur_azi_tsn_bat_lda_ukr_slo_bsq_bos_amh_moo_cnt_spa_arw_dgb_lat_yor_guj_hun_dyu_swt_fin_rom_gam_geo_eng_ben_por_bul_owc_aeg_afr_est_igb_jav_lit_mao_jpn_knd_kor_dut_ctl_bam_pol_tag_swe_tig_ind_mnd_ger_tsw_rus_hau_krd_hin_urd_mol_qcu_grk_prs_glc_zul_mlt_pan_anl_nor_mly_mcd_swa_alb_bem_sun_tha_amr_tml_ses_fbf_uzb_cze_scr_aze_cic_vie_wly_ven_akn_xho	0.273602622271595	0.644100069687653	0.521095943694239
169	mlt_ger_yor_cze_sod_sid_amr_ita_aze_tur_ven_ind_xho_glc_nor_bsq_bul_heb_moo_cnt_swe_grk_dyu_pol_zul_urd_hun_lda_swt_fin_arw_chh_geo_mol_alb_prs_ben_tig_aeg_mcd_est_fbf_tag_bos_sun_jpn_knd_kor_eng_dut_dgb_rom_bat_pan_hau_jav_mnd_spa_swa_fre_owc_lat_scr_ctl_rus_qcu_por_lit_krd_tsn_wly_afr_amh_ukr_mly_hin_bam_svk_bem_mao_tha_gam_tml_ewe_cic_uzb_guj_slo_azi_akn_vie_anl_igb_tsw_ses	-0.207423252965535	-0.489456940226314	0.625670724492611
170	wly_grk_tsw_scr_gam_anl_mlt_swe_azi_tur_akn_ind_moo_glc_fre_bsq_dut_aeg_fbf_mnd_arw_por_dyu_afr_swt_hin_hun_swa_bam_est_mcd_tig_geo_ukr_nor_ben_svk_amr_amh_guj_fin_dgb_tag_slo_bat_jpn_tml_kor_lat_eng_xho_ger_jav_pol_sod_mly_cnt_cze_tsn_ita_owc_krd_spa_mol_rom_qcu_pan_bul_alb_cic_hau_bos_heb_urd_sun_lit_ses_ctl_ewe_mao_tha_sid_knd_lda_yor_uzb_rus_prs_aze_bem_vie_chh_zul_ven_igb	-0.483589167660959	-1.14972482233084	0.253205284511015
171	owc_spa_fbf_cze_amh_sod_hau_ita_uzb_aze_dyu_sun_ven_grk_eng_bsq_pol_mlt_ses_mnd_guj_lit_akn_ben_swt_krd_est_zul_moo_fin_urd_aeg_geo_svk_arw_slo_dut_sid_amr_mcd_hun_bem_mly_ukr_bat_jpn_tml_kor_afr_alb_bam_rus_ind_mol_tig_tag_cnt_por_dgb_bul_heb_bos_fre_lat_rom_qcu_glc_nor_scr_ewe_wly_ctl_gam_ger_jav_prs_xho_swe_cic_mao_tha_chh_knd_igb_lda_tur_hin_pan_azi_swa_vie_anl_yor_tsw_tsn	-0.543560091352894	-1.29651300024412	0.198006670857446
172	hau_cze_bem_rom_sid_mlt_amr_swe_azi_uzb_fbf_bat_xho_guj_rus_bsq_por_wly_cic_cnt_pol_spa_ses_fre_dyu_urd_est_tsw_yor_fin_mol_owc_geo_eng_nor_svk_ger_tig_anl_lit_hun_dgb_tag_scr_jav_jpn_tml_kor_slo_mcd_ewe_bos_mao_lat_sod_ind_mnd_pan_swa_ita_aeg_ben_ukr_krd_hin_qcu_bul_glc_ctl_akn_amh_arw_gam_dut_sun_prs_tsn_alb_moo_mly_tha_heb_knd_ven_igb_aze_afr_grk_tur_zul_vie_chh_swt_lda_bam	-1.26100043693634	-3.12470473289331	0.00237413582619699
173	sod_guj_bem_mol_mlt_tig_hau_afr_aze_tur_yor_sun_ven_dut_pol_bsq_bos_gam_ses_mnd_alb_ukr_xho_por_tsw_cze_est_swa_dyu_hun_rom_heb_geo_ita_mcd_scr_ben_owc_wly_svk_fin_akn_mly_swe_jav_jpn_knd_kor_hin_ctl_igb_eng_ind_grk_anl_bat_cnt_rus_moo_ger_aeg_spa_glc_nor_lit_qcu_bul_fre_urd_swt_sid_krd_amr_prs_tag_arw_zul_lat_lda_mao_tha_chh_tml_ewe_tsn_uzb_slo_pan_azi_fbf_vie_amh_dgb_cic_bam	0.197431752271252	0.464707844591837	0.643226847913125
174	chh_rus_igb_bul_aeg_hau_amh_spa_tur_uzb_swt_mao_ven_urd_dut_bsq_grk_wly_swa_mnd_bos_ger_bam_prs_xho_lit_est_dyu_lda_fin_arw_mlt_geo_slo_ita_fre_por_owc_sid_ctl_hun_cic_mly_scr_sun_jpn_knd_kor_cze_pan_moo_eng_tag_swe_amr_ind_cnt_rom_yor_mcd_anl_svk_lat_guj_glc_qcu_ukr_mol_krd_dgb_heb_hin_tig_afr_jav_pol_bem_ben_zul_bat_tha_gam_tml_ewe_ses_aze_nor_alb_azi_akn_vie_sod_tsn_tsw_fbf	1.04950007882003	2.51892842241539	0.0134785294011764
175	tig_slo_moo_prs_chh_anl_gam_grk_aze_uzb_ewe_tag_ses_bos_ben_bsq_nor_wly_bem_cnt_urd_ctl_bam_mcd_tsn_fre_fin_dgb_swa_hun_guj_hau_geo_cze_svk_lit_pol_amr_heb_ukr_est_tsw_mly_scr_mao_jpn_tml_kor_spa_glc_dyu_ita_sun_krd_owc_jav_mnd_dut_akn_arw_aeg_rus_mol_eng_lat_qcu_pan_swe_bul_swt_sod_hin_amh_afr_bat_ger_igb_alb_ven_ind_tha_mlt_knd_fbf_xho_azi_por_rom_tur_zul_vie_sid_lda_cic_yor	-0.430418504334352	-1.02413233787365	0.308429331020287
176	gam_mol_swa_swe_tig_heb_mlt_afr_aze_azi_dyu_tag_tsn_lit_spa_bsq_nor_aeg_moo_cnt_ctl_slo_dgb_cze_ven_bul_fin_fbf_tsw_est_urd_anl_geo_alb_eng_rus_ger_amr_amh_scr_hun_akn_ind_lat_mly_jpn_tml_kor_pol_arw_igb_mcd_sun_guj_wly_jav_mnd_ben_lda_pan_owc_prs_glc_bos_rom_qcu_grk_por_fre_ses_chh_ita_hau_krd_mao_dut_bem_hin_yor_bat_tha_sod_knd_swt_cic_tur_svk_ukr_uzb_ewe_vie_sid_zul_xho_bam	-0.479232732349739	-1.13919588304075	0.257547266794121
177	tig_eng_bem_rus_amh_sid_wly_dut_uzb_azi_dyu_sun_cic_cze_alb_bsq_hin_anl_lda_cnt_pan_afr_moo_ctl_ses_arw_hun_akn_xho_est_scr_gam_geo_ger_urd_krd_swe_hau_owc_ben_fin_fbf_mly_svk_jav_jpn_knd_kor_lat_glc_tsw_ukr_bat_grk_amr_ind_mnd_guj_bam_spa_heb_mcd_slo_ita_por_qcu_mol_lit_bul_igb_chh_pol_mlt_fre_tag_nor_zul_rom_yor_mao_tha_sod_tml_swt_ewe_tur_bos_prs_aze_ven_vie_aeg_swa_tsn_dgb	-0.554930047242835	-1.32281281883105	0.189141145169265
178	chh_ctl_ven_glc_hau_owc_amh_eng_tur_azi_fbf_mly_xho_ita_pan_bsq_krd_gam_zul_mnd_alb_svk_bem_nor_dyu_ben_fin_igb_akn_est_afr_sid_geo_prs_urd_pol_lit_aeg_amr_por_hun_cic_mao_ukr_sun_jpn_knd_kor_lat_guj_tsn_rus_bat_hin_tig_tag_cnt_spa_ses_scr_heb_grk_mol_swe_bul_qcu_bos_dut_rom_swt_mlt_mcd_anl_slo_jav_arw_ewe_ger_dgb_ind_tha_wly_tml_bam_yor_aze_cze_fre_uzb_moo_vie_sod_swa_lda_tsw	-0.106035720162557	-0.250810652543282	0.802513802495795
179	sod_krd_xho_fre_chh_tig_gam_ita_uzb_azi_bem_ind_ses_nor_slo_bsq_afr_hau_swt_mnd_mol_eng_ewe_scr_lda_cze_hun_fbf_akn_fin_glc_anl_geo_hin_ukr_arw_grk_amh_mlt_pol_est_ven_jav_mcd_mly_jpn_knd_kor_prs_por_yor_bos_bat_dut_owc_sun_cnt_ben_cic_lat_aeg_guj_rom_spa_swe_qcu_svk_alb_urd_tsw_heb_rus_amr_ger_mao_ctl_igb_lit_dgb_tag_tha_sid_tml_moo_bam_aze_pan_bul_tur_zul_vie_wly_tsn_swa_dyu	-0.0858415224808295	-0.202591813898934	0.839896642777911
180	heb_grk_dyu_rom_sid_mlt_tig_lat_tur_azi_yor_mly_lda_swe_afr_bsq_alb_owc_tsw_cnt_fre_por_fbf_mol_swt_spa_hun_tsn_bam_fin_lit_hau_geo_bul_glc_ben_pan_sod_amr_prs_est_igb_sun_bos_ind_jpn_knd_kor_rus_scr_cic_guj_mao_pol_wly_bat_mnd_cze_ewe_dut_chh_ukr_ita_krd_ctl_qcu_urd_slo_hin_akn_gam_svk_aeg_arw_jav_ger_swa_mcd_zul_tag_tha_amh_tml_moo_ven_aze_eng_nor_uzb_bem_vie_anl_ses_xho_dgb	-0.160681112814191	-0.379400715150587	0.705255247312572
181	amh_ukr_dgb_mcd_chh_heb_hau_rus_tur_aze_bam_mly_akn_lat_rom_bsq_krd_mlt_moo_cnt_cze_afr_dyu_dut_yor_arw_fin_lda_tsn_est_pol_wly_geo_nor_lit_scr_eng_gam_sid_pan_hun_ven_bat_prs_tag_jpn_tml_kor_ben_fre_zul_urd_sun_alb_tig_mao_mnd_grk_igb_ctl_owc_mol_bos_swe_ger_qcu_glc_hin_slo_swa_amr_por_aeg_svk_ind_bul_bem_ita_fbf_jav_tha_sod_knd_cic_xho_uzb_spa_guj_azi_tsw_vie_anl_ewe_ses_swt	-0.295714538150096	-0.699166886003088	0.486192701265923
182	anl_slo_cic_cze_owc_heb_hau_spa_aze_uzb_tsw_ind_bam_urd_glc_bsq_lat_tig_bem_mnd_lit_por_ven_arw_zul_svk_fin_yor_igb_hun_eng_mlt_geo_guj_ctl_scr_bos_wly_aeg_ben_est_swt_bat_prs_jav_jpn_knd_kor_afr_pan_lda_krd_mly_rom_sod_tag_cnt_ger_ses_fre_gam_mol_grk_ita_dut_qcu_nor_mcd_hin_fbf_amh_rus_sid_swe_sun_bul_dyu_ukr_moo_mao_tha_chh_tml_dgb_tsn_azi_pol_alb_tur_swa_vie_amr_akn_xho_ewe	-0.403790395613247	-0.956583197991813	0.341257742042127
183	mlt_mol_igb_lit_hau_amr_amh_scr_tur_uzb_ewe_sun_swt_rom_urd_bsq_alb_wly_bem_cnt_swe_prs_bam_ben_tsw_eng_hun_zul_dyu_fin_ger_anl_geo_grk_bul_fre_bos_owc_gam_slo_est_xho_mao_cze_tag_jpn_knd_kor_lat_spa_ven_hin_ind_nor_aeg_bat_mnd_glc_cic_arw_sod_dut_guj_pan_ctl_qcu_por_krd_mcd_akn_heb_svk_sid_ita_mly_rus_yor_afr_moo_jav_tha_tig_tml_ses_tsn_aze_pol_ukr_azi_dgb_vie_chh_swa_lda_fbf	0.130360505467562	0.306833008535231	0.759656436977641
184	hau_rus_swt_afr_anl_owc_aeg_rom_uzb_aze_dgb_jav_bem_guj_lat_bsq_slo_sod_ses_cnt_eng_ukr_tsn_fre_zul_grk_fin_yor_bam_hun_pan_gam_geo_arw_por_mcd_lit_chh_heb_nor_est_moo_mly_hin_ind_jpn_tml_kor_pol_cze_fbf_urd_mao_krd_amr_tag_mnd_ita_cic_scr_tig_dut_bos_mol_glc_qcu_ger_ctl_swe_lda_mlt_ben_wly_svk_sun_prs_igb_spa_tsw_bat_tha_sid_knd_akn_dyu_tur_alb_bul_azi_swa_vie_amh_ven_ewe_xho	0.141384790021306	0.332470086217696	0.74028255455893
185	tig_rus_tsn_bul_heb_amr_aeg_ger_uzb_azi_igb_bat_xho_glc_prs_bsq_swe_hau_bem_cnt_por_dut_ewe_urd_swt_nor_est_cic_ses_hun_pol_wly_geo_hin_grk_bos_alb_owc_anl_cze_fin_tsw_tag_pan_jav_jpn_tml_kor_fre_rom_yor_ita_ind_ukr_sid_sun_mnd_mcd_lda_mol_mlt_eng_ctl_scr_spa_qcu_guj_ben_lat_swa_amh_krd_chh_arw_mly_lit_zul_svk_moo_mao_tha_gam_knd_akn_bam_tur_afr_slo_aze_fbf_vie_sod_dyu_ven_dgb	-0.0523893944577233	-0.123432589431768	0.902030923038042
186	amh_bos_ewe_mol_aeg_chh_owc_prs_uzb_azi_moo_mly_tsn_spa_pol_bsq_grk_heb_dgb_cnt_pan_alb_tsw_ger_swa_afr_hun_fbf_xho_est_rus_tig_geo_dut_ukr_guj_scr_hau_mlt_lit_fin_ses_tag_por_jav_jpn_tml_kor_ben_svk_zul_lat_mao_mcd_amr_sun_mnd_eng_bam_cze_gam_bul_ita_urd_arw_qcu_ctl_krd_glc_yor_sod_fre_anl_swe_bat_nor_lda_hin_igb_ind_tha_wly_knd_dyu_cic_tur_slo_rom_aze_swt_vie_sid_bem_akn_ven	0.269942374708456	0.635158255951756	0.526884877694486
187	heb_urd_akn_rom_anl_amr_aeg_cze_aze_tur_xho_tag_bem_ukr_swe_bsq_krd_mlt_fbf_mnd_rus_lit_tsn_ita_ewe_bos_hun_zul_tsw_fin_slo_tig_geo_svk_afr_eng_pan_wly_hau_arw_est_igb_sun_por_jav_jpn_tml_kor_ben_glc_swa_guj_bat_mol_owc_ind_cnt_ctl_moo_scr_sod_lat_prs_pol_fre_qcu_spa_nor_hin_ven_gam_ger_chh_alb_mly_dut_lda_bul_ses_mao_tha_amh_knd_yor_bam_uzb_grk_mcd_azi_dgb_vie_sid_swt_cic_dyu	-0.571004058112021	-1.36059160970726	0.176931220395873
188	amh_bos_cic_guj_hau_gam_heb_eng_azi_aze_ewe_bat_tsw_rom_mcd_bsq_ben_wly_igb_mnd_krd_pan_ses_spa_lda_ctl_est_fbf_swa_fin_cze_mlt_geo_alb_fre_dut_lat_sod_chh_por_hun_bem_tag_ukr_mao_jpn_tml_kor_nor_glc_dgb_ger_ind_svk_owc_jav_cnt_hin_bam_afr_anl_mol_bul_rus_arw_qcu_swe_grk_pol_xho_tig_ita_aeg_lit_sun_prs_swt_scr_akn_mly_tha_sid_knd_zul_yor_tur_slo_urd_uzb_ven_vie_amr_tsn_moo_dyu	-0.426234548574797	-1.01437439839553	0.313035924960312
189	sid_ctl_moo_ukr_sod_mlt_amh_guj_aze_tur_igb_jav_bem_spa_mol_bsq_rus_hau_xho_mnd_nor_prs_dgb_ben_ewe_swe_fin_swt_lda_hun_mcd_owc_geo_ita_urd_bul_eng_wly_tig_cze_est_bam_mly_scr_ind_jpn_tml_kor_alb_krd_ses_ger_bat_afr_heb_mao_cnt_grk_ven_fre_chh_bos_arw_slo_lit_qcu_hin_glc_pol_zul_aeg_svk_anl_rom_sun_lat_fbf_dut_tsn_tag_tha_gam_knd_akn_swa_uzb_por_pan_azi_dyu_vie_amr_cic_tsw_yor	0.283078537623782	0.665919886319641	0.507110726442359
190	amh_svk_akn_eng_amr_mlt_tig_ctl_azi_tur_igb_ind_zul_ger_spa_bsq_rus_chh_tsn_mnd_guj_mol_ses_alb_ven_fre_fin_swa_tsw_hun_krd_sid_geo_por_lit_lat_swe_anl_sod_ben_est_moo_jav_dut_bat_jpn_knd_kor_bul_slo_dgb_rom_sun_glc_aeg_tag_cnt_mcd_bem_prs_owc_pol_grk_bos_scr_qcu_cze_pan_urd_bam_heb_arw_gam_hin_mly_nor_cic_ukr_yor_mao_tha_hau_tml_lda_dyu_uzb_afr_ita_aze_ewe_vie_wly_xho_fbf_swt	0.0696373216287404	0.163946753834919	0.870128839105666
191	sid_cze_moo_guj_amh_owc_heb_grk_tur_aze_ewe_ind_akn_eng_hin_bsq_mol_chh_yor_mnd_lat_alb_ses_swe_fbf_bul_fin_lda_swa_est_rus_amr_geo_ger_lit_ctl_por_sod_aeg_fre_hun_dgb_sun_glc_mao_jpn_tml_kor_nor_prs_zul_afr_mly_bos_gam_jav_cnt_pan_swt_ukr_anl_krd_svk_mcd_spa_qcu_arw_rom_pol_ven_wly_slo_mlt_scr_tag_urd_xho_ben_tsn_bat_tha_tig_knd_bem_igb_uzb_ita_dut_azi_tsw_vie_hau_bam_dyu_cic	-0.609899243469342	-1.45856522040882	0.148053928147555
192	sod_prs_xho_spa_owc_chh_wly_por_aze_uzb_yor_bat_moo_alb_afr_bsq_rom_tig_ven_mnd_cze_mcd_cic_rus_lda_urd_fin_ewe_bem_est_lat_sid_geo_glc_ger_hin_ctl_amh_hau_eng_hun_dgb_mly_ita_mao_jpn_knd_kor_svk_ukr_bam_mol_tag_pan_heb_sun_cnt_nor_ses_fre_mlt_slo_krd_pol_guj_qcu_swe_scr_dut_akn_gam_grk_aeg_ben_jav_bos_dyu_arw_tsn_ind_tha_amr_tml_zul_swa_azi_lit_bul_tur_tsw_vie_anl_igb_swt_fbf	0.0286575491955197	0.0675338634344903	0.946301685352085
193	heb_arw_bam_pol_aeg_sod_anl_rom_tur_uzb_akn_ind_bem_prs_lat_bsq_pan_mlt_tsw_cnt_ita_krd_yor_guj_ses_ben_fin_dyu_tsn_est_afr_tig_geo_hin_mcd_nor_rus_hau_amr_scr_hun_lda_mao_ger_sun_jpn_tml_kor_slo_spa_swt_urd_mly_por_amh_jav_mnd_swe_dgb_alb_sid_lit_glc_mol_fre_qcu_bos_dut_grk_ewe_gam_eng_wly_ctl_bat_svk_igb_ukr_moo_tag_tha_chh_knd_ven_xho_aze_cze_bul_azi_cic_vie_owc_zul_fbf_swa	-0.725702706546162	-1.7441574451289	0.084435684504242
194	aeg_alb_cic_nor_sod_chh_heb_afr_azi_tur_ven_jav_tsn_krd_hin_bsq_fre_wly_xho_cnt_ctl_rus_akn_guj_fbf_bul_hun_moo_ewe_fin_pan_amh_geo_eng_dut_por_mol_owc_gam_ita_est_swt_bat_pol_mly_jpn_knd_kor_lit_ger_ses_slo_tag_bos_anl_mao_mnd_prs_igb_spa_mlt_ukr_scr_mcd_rom_qcu_glc_urd_swe_dyu_sid_cze_tig_lat_sun_ben_swa_svk_zul_ind_tha_hau_tml_bam_bem_uzb_grk_arw_aze_yor_vie_amr_tsw_dgb_lda	-0.0201877428641584	-0.0475702119472224	0.962160779490501
195	sid_grk_igb_mcd_tig_hau_sod_rus_tur_uzb_fbf_ind_zul_urd_afr_bsq_arw_amr_xho_cnt_swe_fre_moo_lat_tsw_alb_fin_lda_yor_est_pan_gam_geo_bul_dut_guj_eng_heb_mlt_bos_hun_tsn_mly_spa_mao_jpn_knd_kor_krd_ben_bem_prs_sun_mol_owc_tag_mnd_ita_bam_ukr_chh_ctl_por_pol_nor_qcu_hin_scr_rom_dgb_wly_cze_amh_slo_bat_ger_ven_lit_ewe_jav_tha_anl_tml_ses_akn_azi_glc_svk_aze_swt_vie_aeg_swa_cic_dyu	-0.389823289934875	-0.923927161705859	0.357915286758447
196	mlt_slo_cic_swe_heb_sod_owc_bul_uzb_azi_ewe_sun_yor_fre_ctl_bsq_hin_tig_tsw_cnt_rus_por_fbf_glc_moo_bos_hun_tsn_dgb_fin_krd_amr_geo_rom_cze_lit_mol_amh_aeg_arw_est_lda_bat_ger_ind_jpn_knd_kor_ben_dut_xho_alb_tag_eng_hau_jav_mnd_scr_zul_nor_wly_ukr_pol_ita_urd_qcu_svk_lat_guj_bam_chh_grk_anl_pan_mly_mcd_dyu_afr_swt_mao_tha_sid_tml_akn_ven_tur_spa_prs_aze_igb_vie_gam_bem_ses_swa	-0.377376217971342	-0.895344628785457	0.372914429715782
197	sod_ctl_tsw_urd_owc_wly_anl_spa_aze_uzb_igb_bat_dyu_mcd_afr_bsq_grk_hau_fbf_cnt_pan_rom_akn_slo_bam_guj_est_xho_lda_fin_dut_aeg_geo_pol_glc_alb_bos_gam_amr_ita_hun_moo_sun_ukr_jav_jpn_knd_kor_lat_fre_cic_bul_tag_cze_chh_mao_mnd_svk_swt_krd_heb_lit_ben_nor_arw_qcu_hin_scr_por_ses_sid_mol_mlt_ger_ind_eng_zul_prs_tsn_mly_tha_amh_tml_swa_ewe_azi_rus_swe_tur_dgb_vie_tig_bem_ven_yor	-0.464521790556124	-1.10407713525697	0.272408173274219
198	heb_rom_swa_dut_mlt_wly_owc_spa_aze_uzb_akn_bat_lda_bul_ukr_bsq_por_amh_fbf_cnt_guj_bos_igb_fre_ewe_arw_est_bem_cic_hun_urd_sod_geo_lat_svk_pan_grk_tig_sid_mcd_fin_zul_mly_ita_ind_jpn_knd_kor_scr_ctl_ses_krd_mao_alb_hau_jav_mnd_hin_tsw_lit_aeg_prs_ger_ben_swe_qcu_pol_eng_nor_bam_amr_slo_anl_afr_tag_rus_yor_mol_dgb_sun_tha_gam_tml_moo_swt_tur_glc_cze_azi_xho_vie_chh_tsn_dyu_ven	0.595727729769824	1.41218901775587	0.161231788007394
199	mlt_bul_cic_bos_amh_sod_aeg_rom_azi_aze_ses_jav_ven_rus_pan_bsq_hin_wly_swa_cnt_afr_cze_bam_slo_swt_lit_fin_dgb_yor_est_dut_gam_geo_spa_alb_ukr_guj_tig_chh_ctl_hun_tsw_sun_nor_mly_jpn_tml_kor_eng_mcd_ewe_scr_tag_prs_sid_ind_mnd_urd_zul_por_anl_arw_swe_krd_mol_qcu_fre_ben_lat_dyu_hau_glc_owc_pol_bat_ger_akn_grk_bem_mao_tha_amr_knd_moo_xho_tur_ita_svk_uzb_lda_vie_heb_tsn_igb_fbf	-0.25418988479629	-0.600669998647179	0.549520897377378
200	chh_dut_xho_ita_sod_tig_amh_eng_uzb_tur_swa_sun_ven_pol_lit_bsq_swe_aeg_cic_cnt_slo_scr_akn_prs_bam_alb_fin_ewe_zul_hun_urd_owc_geo_ctl_rom_bos_spa_anl_mlt_pan_est_tsn_mao_arw_jav_jpn_knd_kor_grk_ger_fbf_svk_ind_ukr_sid_tag_mnd_por_dyu_ben_amr_mol_guj_hin_afr_qcu_mcd_nor_cze_igb_wly_lat_gam_glc_mly_bul_ses_krd_swt_bat_tha_hau_tml_yor_tsw_aze_rus_fre_azi_dgb_vie_heb_bem_lda_moo	-0.925329529864024	-2.24553194749817	0.0271027935846951
201	tig_fre_fbf_pan_amr_chh_owc_guj_azi_aze_moo_bat_ewe_slo_ita_bsq_grk_gam_tsw_cnt_pol_eng_yor_arw_dgb_svk_est_zul_xho_hun_scr_anl_geo_ukr_swe_glc_rom_aeg_sid_bos_fin_akn_mao_mcd_sun_jpn_tml_kor_prs_lit_tsn_mol_ind_rus_wly_jav_mnd_nor_cic_ger_sod_dut_afr_hin_bul_qcu_ctl_por_ben_ven_mlt_alb_amh_krd_mly_cze_dyu_lat_bam_tag_tha_hau_knd_ses_lda_uzb_urd_spa_tur_bem_vie_heb_igb_swa_swt	-0.358621170270533	-0.850408734934588	0.397282031230101
202	sid_urd_ewe_swe_hau_heb_gam_nor_aze_azi_ses_ind_bam_mcd_cze_bsq_afr_anl_akn_cnt_alb_slo_bem_mol_lda_rus_fin_swa_tsw_est_bos_amh_geo_prs_ita_glc_ctl_wly_mlt_ben_hun_moo_tag_por_mao_jpn_knd_kor_eng_guj_xho_ukr_jav_rom_chh_sun_mnd_krd_swt_dut_tig_svk_pan_bul_spa_qcu_ger_lat_hin_fbf_amr_lit_sod_fre_bat_scr_dgb_arw_ven_mly_tha_owc_tml_dyu_zul_tur_pol_grk_uzb_yor_vie_aeg_cic_igb_tsn	-0.238436767878161	-0.563500978153856	0.574450006672975
203	heb_cze_yor_lit_gam_mlt_anl_afr_aze_azi_bam_bat_bem_ukr_slo_bsq_mol_aeg_swt_cnt_urd_prs_akn_alb_dgb_rom_est_zul_lda_fin_grk_amr_geo_eng_glc_guj_lat_owc_amh_dut_hun_swa_sun_scr_ind_jpn_tml_kor_svk_rus_igb_por_jav_ita_tig_tag_mnd_pan_xho_ger_sod_ben_ctl_nor_spa_qcu_mcd_pol_fre_ses_sid_krd_wly_bul_mao_arw_cic_hin_tsn_mly_tha_hau_knd_moo_dyu_uzb_swe_bos_tur_ven_vie_chh_tsw_ewe_fbf	-1.62869792961133	-4.18806847476968	6.39013995176457e-05
204	tig_hin_igb_rom_gam_wly_owc_urd_uzb_aze_akn_mao_ven_slo_nor_bsq_arw_amr_yor_mnd_dut_grk_dyu_swe_fbf_pan_fin_bam_ses_hun_ukr_sod_geo_rus_svk_bul_pol_heb_anl_por_est_ewe_jav_cze_tag_jpn_knd_kor_mol_bos_lda_mcd_mly_spa_chh_sun_cnt_alb_moo_lit_aeg_guj_afr_prs_glc_qcu_eng_ben_ita_bem_mlt_ctl_amh_krd_bat_scr_swt_lat_dgb_ind_tha_hau_tml_swa_tsw_azi_fre_ger_tur_tsn_vie_sid_xho_zul_cic	-0.121245301398517	-0.286279947468029	0.775300469807462
205	wly_mol_swt_swe_amh_mlt_hau_scr_tur_uzb_ewe_ind_bem_prs_cze_bsq_alb_amr_igb_cnt_fre_ger_tsw_rus_dgb_nor_est_zul_fbf_fin_ctl_tig_geo_pan_bul_pol_ukr_owc_heb_spa_hun_dyu_tag_slo_mly_jpn_tml_kor_svk_lat_cic_bos_bat_por_chh_jav_mnd_dut_moo_urd_sod_glc_mcd_grk_eng_qcu_ben_guj_ita_yor_sid_arw_gam_lit_mao_hin_lda_afr_swa_sun_tha_aeg_knd_bam_ven_aze_krd_rom_azi_tsn_vie_anl_ses_xho_akn	-0.454155444205072	-1.07731013199315	0.28412829728839
206	tig_prs_ewe_glc_amh_wly_gam_por_aze_tur_moo_ind_dgb_ger_slo_bsq_pan_heb_tsn_mnd_hin_cze_xho_mol_fbf_bos_est_zul_cic_hun_svk_hau_geo_eng_grk_ita_ben_sid_sod_lat_fin_ven_mly_dut_bat_jpn_tml_kor_alb_guj_bem_pol_tag_swe_mlt_sun_cnt_bul_swt_urd_anl_spa_scr_rom_arw_qcu_mcd_ctl_afr_ses_owc_ukr_aeg_nor_jav_lit_dyu_fre_lda_mao_tha_amr_knd_swa_igb_uzb_krd_rus_azi_bam_vie_chh_akn_yor_tsw	0.130872741576919	0.30797532744041	0.758789814353917
207	heb_rus_xho_svk_owc_anl_chh_mcd_tur_uzb_akn_mly_swt_ger_scr_bsq_dut_mlt_bem_cnt_ukr_krd_ses_ita_ven_afr_est_bam_dgb_fin_glc_hau_geo_mol_arw_prs_ctl_amh_sid_alb_hun_tsw_ind_ben_bat_jpn_tml_kor_pol_slo_tsn_grk_sun_lit_sod_tag_mnd_urd_moo_lat_aeg_swe_guj_eng_bul_qcu_hin_spa_rom_swa_amr_bos_wly_nor_mao_por_fbf_cze_cic_jav_tha_gam_knd_ewe_lda_aze_fre_pan_azi_dyu_vie_tig_yor_igb_zul	0.266228667215807	0.627199190969487	0.532065500790493
208	aeg_arw_cic_bul_mlt_amr_amh_ben_azi_tur_fbf_tag_swt_nor_ita_bsq_glc_sid_akn_cnt_urd_spa_igb_fre_swa_guj_hun_dgb_ses_fin_ctl_owc_geo_grk_prs_krd_svk_chh_wly_cze_est_bam_mao_lat_ind_jpn_knd_kor_dut_alb_lda_pan_mly_rus_hau_bat_mnd_ger_tsw_rom_sod_mcd_lit_ukr_hin_qcu_por_afr_swe_ven_anl_mol_tig_pol_sun_scr_bem_bos_zul_jav_tha_gam_tml_dyu_tsn_aze_slo_eng_uzb_ewe_vie_heb_xho_moo_yor	-0.00469784246204835	-0.0110615719459481	0.99119801706287
209	heb_alb_swt_guj_aeg_tig_mlt_prs_azi_uzb_lda_tag_igb_bul_mol_bsq_pol_anl_tsw_mnd_dut_cze_ven_scr_ses_slo_hun_yor_dgb_est_ctl_chh_geo_mcd_ukr_grk_glc_amh_owc_spa_fin_swa_jav_svk_bat_jpn_knd_kor_eng_nor_akn_urd_mly_ger_sod_mao_cnt_afr_bam_rus_wly_bos_swe_arw_pan_qcu_ben_por_hin_xho_gam_ita_amr_krd_ind_rom_dyu_lat_ewe_sun_tha_hau_tml_moo_tsn_aze_lit_fre_tur_fbf_vie_sid_cic_bem_zul	0.106463068562207	0.250327375109515	0.802886360276293
210	heb_krd_lda_hin_hau_owc_amr_por_uzb_aze_cic_sun_xho_prs_afr_bsq_svk_amh_ewe_mnd_pol_urd_zul_arw_tsn_grk_est_yor_tsw_hun_glc_gam_geo_eng_dut_mcd_rus_chh_wly_alb_fin_akn_bat_swe_jav_jpn_tml_kor_lit_guj_igb_lat_mao_slo_aeg_tag_cnt_fre_dgb_pan_sod_scr_ukr_bul_spa_qcu_ctl_nor_ben_ven_mlt_ger_anl_mol_ind_bos_moo_rom_dyu_mly_tha_sid_knd_swa_bam_tur_ita_cze_azi_bem_vie_tig_fbf_swt_ses	0.585416933758331	1.38453662195492	0.169507187787764
211	wly_svk_tsn_rom_sod_heb_amh_bul_tur_uzb_tsw_jav_moo_spa_fre_bsq_guj_anl_swa_cnt_glc_afr_ven_pol_fbf_hin_fin_zul_dyu_hun_rus_tig_geo_mcd_slo_ben_bos_aeg_amr_alb_est_bam_mly_nor_mao_jpn_knd_kor_scr_swe_ses_lat_sun_arw_chh_tag_mnd_lit_cic_krd_hau_prs_grk_por_mol_qcu_dut_eng_pan_ewe_mlt_ita_sid_cze_bat_urd_swt_ctl_dgb_ind_tha_gam_tml_akn_lda_azi_ukr_ger_aze_igb_vie_owc_xho_bem_yor	-0.406669336334126	-0.964921513858813	0.337086573384016
212	amh_ctl_igb_mol_hau_sod_gam_svk_uzb_tur_akn_sun_lda_pan_cze_bsq_ita_anl_bem_cnt_mcd_fre_tsn_dut_ses_urd_fin_dyu_moo_hun_hin_mlt_geo_prs_krd_glc_rus_wly_sid_lat_est_dgb_mly_nor_tag_jpn_knd_kor_scr_bos_yor_ukr_ind_bul_owc_bat_mnd_grk_fbf_slo_aeg_alb_rom_por_guj_qcu_pol_ger_arw_bam_amr_lit_chh_swe_jav_spa_xho_eng_swa_mao_tha_heb_tml_zul_ewe_azi_ben_afr_aze_swt_vie_tig_tsw_cic_ven	-0.0642989276696038	-0.151543097416889	0.879875567570502
213	chh_rom_ewe_rus_mlt_anl_heb_ger_tur_uzb_lda_ind_ses_lit_guj_bsq_spa_wly_bem_cnt_dut_slo_tsn_mol_swt_bos_est_zul_yor_fin_por_aeg_geo_arw_urd_lat_pan_amr_owc_bul_hun_swa_mly_hin_bat_jpn_knd_kor_pol_glc_xho_mcd_jav_ben_hau_sun_mnd_prs_dgb_alb_sid_afr_eng_cze_grk_qcu_fre_krd_ukr_akn_gam_svk_tig_swe_mao_scr_ven_nor_cic_tag_tha_sod_tml_fbf_moo_aze_ctl_ita_azi_dyu_vie_amh_igb_bam_tsw	-0.985063058092299	-2.40112863360419	0.0183342594203912
214	mlt_urd_xho_alb_gam_sid_heb_lat_azi_aze_bem_sun_swt_ukr_ger_bsq_ctl_amh_ses_cnt_eng_pan_zul_hin_lda_nor_fin_dgb_cic_est_spa_aeg_geo_rus_slo_rom_glc_sod_amr_swe_hun_tsw_tag_pol_mly_jpn_knd_kor_grk_svk_ven_krd_jav_ben_anl_mao_mnd_dut_yor_mcd_chh_scr_por_afr_prs_qcu_bos_lit_mol_ewe_owc_cze_hau_guj_bat_bul_tsn_fre_igb_ind_tha_wly_tml_swa_bam_uzb_arw_ita_tur_moo_vie_tig_dyu_fbf_akn	-0.550848921690541	-1.31297903755838	0.192420609752076
215	tig_rus_igb_mcd_gam_owc_amr_cze_azi_aze_lda_tag_dgb_urd_slo_bsq_grk_sod_fbf_mnd_por_pan_tsn_prs_moo_hin_hun_ewe_swt_est_ben_hau_geo_eng_glc_ita_ukr_aeg_anl_bos_fin_bem_ind_dut_mly_jpn_knd_kor_spa_lit_ven_swe_sun_afr_wly_mao_cnt_alb_bam_ctl_heb_bul_ger_pol_rom_qcu_fre_scr_lat_akn_amh_nor_chh_svk_jav_mol_cic_arw_tsw_bat_tha_mlt_tml_ses_zul_uzb_krd_guj_tur_swa_vie_sid_dyu_yor_xho	-1.03668089172	-2.53279040507076	0.0129907000523431
216	amr_bos_ses_prs_anl_aeg_sod_ctl_tur_uzb_swa_sun_moo_grk_pol_bsq_scr_heb_akn_mnd_mol_rus_xho_slo_yor_nor_fin_tsw_lda_est_dut_sid_geo_glc_ger_guj_alb_gam_tig_por_hun_dgb_ind_rom_jav_jpn_tml_kor_krd_pan_swt_svk_mao_hin_hau_bat_cnt_lit_cic_afr_amh_cze_eng_ben_urd_qcu_fre_lat_mcd_ven_mlt_ita_chh_swe_mly_ukr_bem_arw_ewe_tag_tha_wly_knd_zul_bam_aze_bul_spa_azi_fbf_vie_owc_tsn_dyu_igb	-0.496078699195432	-1.18035254507384	0.240870250906149
217	owc_fre_ewe_ukr_aeg_amh_hau_spa_azi_aze_dyu_tag_bam_pol_svk_bsq_ben_mlt_ses_mnd_ctl_mcd_cic_hin_tsn_dut_est_lda_bem_fin_mol_anl_geo_nor_slo_afr_guj_heb_sid_bos_hun_tsw_ind_bul_bat_jpn_knd_kor_alb_arw_swa_ger_mao_rus_chh_sun_cnt_ita_xho_rom_sod_glc_eng_cze_por_qcu_scr_krd_swe_fbf_gam_lat_wly_pan_jav_lit_zul_grk_swt_mly_tha_amr_tml_yor_moo_tur_prs_urd_uzb_dgb_vie_tig_akn_ven_igb	-0.630430511888157	-1.50841315642414	0.134838621845388
218	anl_spa_swa_nor_gam_hau_mlt_ben_uzb_aze_xho_ind_swt_mol_bos_bsq_rom_sod_yor_cnt_bul_por_ven_dut_igb_lat_fin_tsn_ses_est_guj_chh_geo_glc_ita_ctl_cze_aeg_owc_svk_hun_bam_jav_lit_sun_jpn_tml_kor_fre_arw_akn_eng_bat_slo_amh_tag_mnd_rus_fbf_pol_wly_ukr_scr_alb_ger_qcu_krd_pan_grk_dgb_sid_hin_heb_swe_mly_prs_lda_urd_moo_mao_tha_amr_knd_tsw_cic_tur_mcd_afr_azi_dyu_vie_tig_zul_ewe_bem	-0.45983257006937	-1.0907488732984	0.278201366049121
219	sod_swe_lda_ger_amr_aeg_tig_urd_azi_uzb_swt_sun_dgb_ukr_ctl_bsq_arw_hau_xho_mnd_fre_glc_ven_lit_bem_prs_fin_tsn_fbf_est_bul_chh_geo_ben_guj_rom_grk_gam_anl_dut_hun_cic_mly_rus_bat_jpn_tml_kor_krd_mcd_akn_svk_ind_ita_mlt_mao_cnt_cze_zul_mol_heb_pan_spa_bos_lat_qcu_alb_pol_afr_moo_wly_hin_owc_slo_jav_scr_igb_nor_yor_tag_tha_sid_knd_dyu_bam_aze_por_eng_tur_ses_vie_amh_swa_ewe_tsw	-0.217899260967101	-0.515199846154944	0.607635835400624
220	hau_hin_bem_rus_mlt_heb_owc_svk_tur_azi_bam_sun_akn_mol_ctl_bsq_slo_aeg_ewe_cnt_lat_prs_dgb_mcd_fbf_ger_est_xho_swt_fin_krd_wly_geo_pol_eng_bul_alb_chh_anl_spa_hun_lda_jav_nor_tag_jpn_knd_kor_swe_ben_dyu_afr_bat_lit_tig_ind_mnd_urd_swa_rom_sid_ukr_fre_arw_por_qcu_scr_bos_dut_moo_sod_pan_amr_grk_mao_cze_ses_ita_cic_mly_tha_amh_tml_ven_zul_aze_guj_glc_uzb_yor_vie_gam_tsn_igb_tsw	-0.523724959988128	-1.24702325154995	0.215520393592852
221	amh_dut_ses_prs_chh_tig_aeg_scr_azi_tur_bam_ind_akn_afr_rus_bsq_pol_heb_lda_cnt_bos_fre_ewe_hin_xho_nor_fin_bem_tsw_hun_swe_amr_geo_glc_lat_ctl_bul_hau_sod_eng_est_moo_mly_por_sun_jpn_tml_kor_ger_pan_zul_rom_bat_alb_mlt_mao_mnd_guj_cic_lit_sid_mol_svk_arw_slo_qcu_krd_urd_ben_ven_wly_cze_gam_grk_jav_ita_swa_ukr_dyu_tag_tha_anl_knd_swt_igb_aze_mcd_spa_uzb_tsn_vie_owc_yor_fbf_dgb	-0.995963091376262	-2.42221655939056	0.0173645871943081
222	gam_pol_bem_rom_wly_aeg_amr_cze_azi_tur_xho_bat_ven_lat_ita_bsq_pan_anl_moo_mnd_rus_urd_dgb_ben_lda_bos_est_igb_tsn_hun_mcd_mlt_geo_krd_svk_ger_scr_heb_sod_alb_fin_ewe_sun_hin_jav_jpn_knd_kor_fre_grk_cic_prs_ind_dut_owc_mao_cnt_por_ses_glc_tig_slo_nor_guj_ukr_qcu_bul_lit_spa_akn_amh_arw_chh_eng_mly_ctl_dyu_afr_swa_tag_tha_sid_tml_zul_fbf_uzb_swe_mol_aze_yor_vie_hau_swt_bam_tsw	-1.35455059641468	-3.38821300050667	0.00103305957523718
223	amh_dut_zul_krd_hau_aeg_mlt_swe_uzb_tur_swt_mao_dgb_glc_ctl_bsq_slo_chh_fbf_mnd_prs_urd_ses_rus_ewe_pan_fin_xho_ven_hun_cze_amr_geo_guj_fre_lit_afr_owc_heb_spa_est_yor_jav_lat_ind_jpn_tml_kor_svk_bul_dyu_rom_tag_scr_wly_bat_cnt_arw_moo_eng_anl_ukr_mcd_alb_bos_qcu_nor_mol_ger_bam_tig_por_sod_ita_mly_grk_lda_hin_swa_sun_tha_sid_knd_tsw_cic_azi_pol_ben_aze_bem_vie_gam_igb_tsn_akn	-0.177129217710881	-0.417592284885267	0.67720776160343
224	wly_afr_bem_mol_heb_sid_sod_pol_azi_uzb_swa_mly_tsw_bul_urd_bsq_cze_hau_moo_mnd_svk_ger_xho_fre_dgb_scr_fin_yor_ven_est_ukr_owc_geo_spa_prs_alb_krd_gam_anl_swe_hun_ses_sun_arw_ind_jpn_tml_kor_slo_ben_lda_nor_mao_lit_mlt_jav_cnt_dut_igb_rom_chh_por_pan_grk_lat_qcu_mcd_rus_ctl_fbf_aeg_bos_amh_eng_tag_guj_tsn_ita_cic_bat_tha_tig_knd_ewe_bam_aze_glc_hin_tur_akn_vie_amr_dyu_swt_zul	0.0760858351987477	0.179095309799978	0.858252467813823
225	aeg_prs_tsn_scr_wly_gam_anl_ukr_uzb_azi_swt_mao_ses_ctl_guj_bsq_ger_heb_zul_cnt_mol_glc_swa_ita_fbf_lit_fin_xho_akn_est_afr_sod_geo_slo_cze_bos_ben_tig_amh_svk_hun_lda_sun_mcd_mly_jpn_tml_kor_spa_bul_ven_rus_tag_alb_chh_ind_mnd_rom_bam_nor_mlt_swe_eng_pan_por_qcu_hin_krd_dut_yor_sid_lat_hau_fre_bat_grk_bem_pol_dgb_jav_tha_amr_knd_dyu_tsw_aze_urd_arw_tur_igb_vie_owc_ewe_moo_cic	-0.772593439004767	-1.85903451889258	0.0661844216402881
226	sid_krd_moo_grk_gam_sod_owc_cze_uzb_tur_zul_mly_tsn_ita_mol_bsq_mcd_chh_ses_cnt_guj_slo_ewe_rus_bem_swe_hun_ven_lda_fin_hin_aeg_geo_bul_dut_glc_urd_heb_amr_fre_est_swa_sun_ctl_ind_jpn_tml_kor_nor_lit_cic_svk_tag_eng_wly_jav_mnd_scr_fbf_lat_anl_ukr_ben_bos_alb_qcu_arw_pol_prs_swt_amh_afr_tig_por_mao_pan_dyu_rom_akn_bat_tha_hau_knd_tsw_igb_aze_ger_spa_azi_yor_vie_mlt_dgb_bam_xho	-0.212191000340801	-0.501781091687283	0.617007382612059
227	amh_arw_zul_svk_amr_anl_chh_eng_azi_tur_swt_ind_tsn_glc_grk_bsq_krd_owc_cic_mnd_scr_rus_ses_prs_lda_cze_fin_yor_ewe_hun_por_hau_geo_lit_ben_ukr_ger_mlt_sod_bos_est_swa_tag_ctl_jav_jpn_knd_kor_spa_fre_dyu_urd_mly_pol_tig_mao_cnt_rom_igb_hin_gam_ita_swe_mcd_bul_qcu_alb_guj_afr_xho_sid_nor_aeg_pan_bat_slo_dgb_mol_bem_sun_tha_heb_tml_moo_ven_aze_dut_lat_uzb_bam_vie_wly_akn_tsw_fbf	-0.094637568970631	-0.22291128415488	0.824093416489793
228	sod_alb_swa_pol_amr_wly_owc_ben_tur_azi_ses_mao_tsw_scr_rom_bsq_bos_chh_akn_cnt_rus_por_moo_prs_ven_svk_hun_bem_dgb_est_fre_hau_geo_swe_mcd_glc_krd_anl_amh_slo_fin_yor_bat_guj_tag_jpn_knd_kor_arw_nor_xho_ctl_ind_cze_mlt_jav_mnd_bul_zul_spa_tig_hin_ger_grk_urd_qcu_lat_pan_ita_swt_gam_ukr_sid_dut_mly_eng_dyu_afr_bam_sun_tha_aeg_tml_lda_ewe_uzb_lit_mol_aze_igb_vie_heb_fbf_cic_tsn	-0.378780507071405	-0.899745132401612	0.370579765573928
229	sod_dut_dyu_alb_wly_hau_chh_swe_uzb_tur_tsw_sun_swt_por_eng_bsq_bul_mlt_igb_mnd_mcd_ita_xho_pan_bam_urd_fin_fbf_akn_est_hin_sid_geo_slo_afr_krd_pol_amr_anl_ctl_hun_moo_mao_svk_ind_jpn_knd_kor_mol_ukr_ses_rus_tag_scr_tig_bat_cnt_lat_swa_lit_heb_fre_spa_rom_cze_qcu_glc_ger_ben_yor_gam_nor_aeg_guj_jav_grk_zul_prs_dgb_mly_tha_owc_tml_lda_ven_aze_arw_bos_azi_cic_vie_amh_ewe_tsn_bem	-0.206115869522687	-0.486527448766024	0.627737840547946
230	tig_alb_ses_ctl_amh_heb_wly_eng_tur_uzb_swt_mly_tsn_cze_afr_bsq_lat_hau_dyu_mnd_svk_prs_bam_fre_ven_guj_fin_tsw_xho_hun_mol_amr_geo_arw_glc_grk_ger_sod_owc_ben_est_cic_jav_rom_sun_jpn_tml_kor_ita_pol_lda_scr_tag_bos_aeg_ind_cnt_rus_swa_por_mlt_bul_pan_lit_mcd_qcu_swe_hin_nor_bem_anl_krd_sid_dut_mao_spa_fbf_slo_yor_bat_tha_chh_knd_moo_dgb_aze_ukr_urd_azi_akn_vie_gam_zul_ewe_igb	0.337463478820958	0.794566991439509	0.428888426290364
231	sid_lat_swt_bos_mlt_hau_gam_eng_tur_uzb_ses_sun_moo_cze_svk_bsq_ukr_amh_xho_cnt_pan_grk_ven_fre_yor_guj_est_ewe_bem_fin_nor_sod_geo_prs_slo_urd_mol_tig_aeg_arw_hun_tsw_mly_krd_jav_jpn_tml_kor_lit_bul_swa_hin_mao_por_anl_bat_mnd_ben_tsn_spa_chh_afr_mcd_glc_ger_qcu_pol_dut_swe_dgb_owc_ita_wly_scr_ind_ctl_dyu_rus_zul_tag_tha_heb_knd_bam_lda_azi_rom_alb_aze_fbf_vie_amr_igb_akn_cic	-0.382478792142094	-0.905964487902867	0.367295885903611
232	hau_fre_igb_pan_amh_owc_gam_guj_tur_azi_ven_jav_xho_bul_ukr_bsq_lat_amr_fbf_cnt_hin_bos_dgb_por_swa_mol_fin_tsw_cic_hun_swe_heb_geo_slo_rus_lit_ita_wly_anl_glc_est_zul_tag_arw_bat_jpn_knd_kor_ben_grk_bam_mcd_sun_dut_aeg_mly_mnd_afr_akn_urd_mlt_nor_eng_ctl_pol_qcu_prs_spa_svk_dyu_tig_ger_sid_scr_ind_cze_swt_alb_lda_mao_tha_chh_tml_yor_moo_aze_krd_rom_uzb_ewe_vie_sod_tsn_bem_ses	-0.439271804612185	-1.04341593970796	0.299460400076086
233	amr_nor_swt_arw_sid_sod_amh_afr_aze_tur_fbf_tag_cic_grk_alb_bsq_slo_mlt_dgb_cnt_rom_dut_lda_ukr_ven_prs_est_zul_tsn_hun_ben_owc_geo_por_guj_lat_lit_hau_wly_cze_fin_ses_sun_swe_mly_jpn_tml_kor_krd_mcd_bem_urd_mao_ger_heb_bat_mnd_eng_igb_bos_gam_rus_svk_pan_ita_qcu_fre_glc_mol_bam_tig_pol_aeg_spa_jav_bul_tsw_hin_ewe_ind_tha_chh_knd_moo_swa_uzb_ctl_scr_azi_dyu_vie_anl_xho_akn_yor	-0.118387252075496	-0.279135898946508	0.780760334214952
234	amh_por_moo_ita_amr_wly_gam_lat_aze_uzb_tsw_mly_bem_arw_mcd_bsq_urd_owc_tsn_cnt_alb_krd_swt_rom_yor_svk_est_fbf_xho_fin_ctl_hau_geo_fre_nor_lit_cze_mlt_sid_swe_hun_akn_sun_dut_mao_jpn_knd_kor_ger_scr_lda_bul_ind_spa_heb_jav_mnd_pan_dgb_bos_chh_pol_ukr_grk_eng_qcu_mol_slo_hin_zul_tig_afr_aeg_ben_tag_glc_ewe_prs_igb_bat_tha_sod_tml_ses_swa_azi_guj_rus_tur_cic_vie_anl_ven_bam_dyu	0.278552522549222	0.655085738363738	0.514029640559306
235	tig_rom_zul_lit_aeg_sod_wly_slo_tur_aze_tsn_sun_ses_afr_mcd_bsq_bul_owc_dgb_cnt_hin_swe_akn_glc_swt_grk_fin_lda_cic_hun_ita_heb_geo_fre_prs_bos_guj_anl_sid_urd_est_swa_ind_krd_mly_jpn_tml_kor_lat_mol_dyu_arw_mao_ukr_mlt_jav_mnd_spa_moo_por_gam_alb_svk_eng_ctl_qcu_cze_pan_scr_igb_amh_ger_hau_dut_tag_ben_tsw_nor_ewe_bat_tha_chh_knd_xho_bem_uzb_rus_pol_azi_yor_vie_amr_bam_ven_fbf	-0.182951775351257	-0.43241888772229	0.666438040483433
236	sod_arw_ven_rom_gam_amh_aeg_dut_aze_azi_moo_mly_dgb_mcd_ita_bsq_pol_heb_akn_mnd_svk_ger_zul_scr_xho_afr_fin_tsw_dyu_est_ctl_hau_geo_por_urd_spa_eng_sid_anl_alb_hun_ses_bat_pan_sun_jpn_tml_kor_mol_ukr_yor_rus_jav_lit_tig_tag_cnt_prs_bam_slo_chh_nor_hin_fre_ben_qcu_guj_grk_lat_bem_wly_glc_mlt_bul_ind_krd_cic_bos_ewe_mao_tha_owc_knd_swa_lda_tur_cze_swe_uzb_fbf_vie_amr_igb_tsn_swt	-0.912340618499627	-2.20951043364396	0.0295941856287939
237	sid_bul_bam_afr_wly_owc_aeg_rus_uzb_tur_dgb_tag_swt_rom_nor_bsq_svk_sod_tsn_mnd_ger_krd_ses_swe_lda_lit_est_swa_igb_hun_mcd_amh_geo_pan_grk_fre_eng_tig_heb_lat_fin_yor_ind_ukr_mly_jpn_knd_kor_guj_slo_zul_alb_jav_bos_gam_bat_cnt_ita_bem_pol_amr_glc_por_arw_dut_qcu_hin_ben_prs_xho_hau_mol_chh_urd_mao_spa_akn_scr_fbf_sun_tha_anl_tml_moo_ven_aze_ctl_cze_azi_tsw_vie_mlt_cic_dyu_ewe	-0.749735464816283	-1.80009535417964	0.0750878632243673
238	tig_grk_tsn_pol_anl_aeg_sod_bos_uzb_tur_ses_mao_bam_ctl_ita_bsq_slo_wly_xho_mnd_dut_ben_zul_arw_fbf_glc_fin_moo_ven_est_rus_amh_geo_swe_ger_fre_bul_sid_mlt_alb_hun_akn_mly_eng_ind_jpn_knd_kor_lit_spa_cic_urd_bat_svk_heb_tag_cnt_afr_lda_mcd_chh_krd_ukr_mol_pan_qcu_hin_scr_prs_dyu_amr_cze_owc_lat_sun_rom_yor_por_tsw_jav_tha_gam_tml_swt_swa_aze_nor_guj_azi_dgb_vie_hau_ewe_igb_bem	0.30854873297817	0.725660168985757	0.469869298331433
239	wly_urd_xho_bul_hau_sid_amr_mcd_uzb_aze_fbf_tag_igb_cze_ukr_bsq_pan_tig_ewe_cnt_fre_alb_tsn_mol_swa_arw_hun_lda_dyu_fin_ita_mlt_geo_swe_bos_lit_guj_amh_heb_grk_est_bam_jav_rom_sun_jpn_knd_kor_ger_glc_ven_afr_mly_krd_gam_mao_mnd_spa_tsw_ctl_anl_rus_pol_lat_ben_qcu_eng_slo_hin_dgb_aeg_dut_sod_svk_bat_prs_zul_nor_ses_ind_tha_chh_tml_yor_cic_azi_por_scr_tur_swt_vie_owc_bem_moo_akn	-0.142144149799046	-0.335513957236822	0.73799311063034
240	gam_por_tsw_pan_sod_wly_sid_mcd_aze_uzb_bam_sun_igb_bos_ben_bsq_cze_heb_ewe_mnd_arw_rom_akn_dut_dyu_eng_est_moo_cic_hun_afr_chh_geo_ger_urd_fre_alb_owc_anl_guj_fin_bem_jav_spa_mly_jpn_tml_kor_pol_glc_swt_grk_mao_ukr_mlt_tag_cnt_hin_fbf_prs_aeg_mol_lit_krd_swe_qcu_rus_svk_nor_tsn_amh_slo_hau_scr_ind_ctl_xho_lat_ven_bat_tha_tig_knd_ses_yor_azi_ita_bul_tur_swa_vie_amr_dgb_lda_zul	-0.158773116258448	-0.374866845646749	0.708612996440693
241	heb_pan_tsw_dut_hau_amr_mlt_slo_aze_uzb_ven_bat_akn_pol_fre_bsq_mcd_amh_dgb_cnt_bos_afr_dyu_urd_bam_grk_est_cic_zul_fin_ukr_chh_geo_por_rus_krd_rom_aeg_sod_eng_hun_lda_ind_spa_jav_jpn_knd_kor_mol_ctl_xho_scr_mao_ben_wly_tag_mnd_prs_ewe_swe_gam_hin_bul_lit_cze_qcu_glc_svk_arw_bem_sid_lat_owc_alb_sun_nor_swt_ita_ses_mly_tha_anl_tml_tsn_swa_azi_ger_guj_tur_igb_vie_tig_fbf_yor_moo	-1.06951975763913	-2.61190135859133	0.0104983040310363
242	anl_bos_ven_dut_hau_mlt_wly_bul_tur_azi_bam_tag_dyu_cze_svk_bsq_ita_amr_ewe_cnt_ben_krd_akn_urd_cic_eng_hun_swt_xho_est_glc_aeg_geo_ger_prs_swe_lat_sid_owc_guj_fin_swa_mly_rus_mao_jpn_tml_kor_scr_grk_lda_fre_jav_pan_gam_bat_mnd_mol_igb_spa_tig_nor_pol_hin_ctl_qcu_por_arw_alb_ses_sod_slo_heb_rom_ind_afr_tsw_ukr_tsn_sun_tha_amh_knd_fbf_bem_aze_lit_mcd_uzb_zul_vie_chh_moo_yor_dgb	-0.459947619852711	-1.09176292419597	0.277757631137962
243	heb_afr_dgb_ukr_sid_aeg_mlt_por_azi_uzb_fbf_tag_swt_svk_prs_bsq_pol_wly_swa_mnd_arw_bul_igb_lat_zul_scr_fin_cic_lda_hun_dut_anl_geo_lit_mcd_ita_krd_owc_tig_pan_est_ven_mly_spa_jav_jpn_knd_kor_ctl_ger_akn_guj_mao_bos_hau_sun_cnt_rom_xho_urd_gam_glc_fre_grk_mol_qcu_cze_nor_hin_tsw_sod_swe_amh_alb_ind_ben_moo_eng_bam_bat_tha_amr_tml_yor_dyu_aze_rus_slo_tur_bem_vie_chh_ses_ewe_tsn	-0.318455276834417	-0.753314794138257	0.453163632714398
244	owc_slo_ses_ita_sod_heb_amh_dut_tur_uzb_lda_mao_ven_grk_afr_bsq_swe_tig_xho_cnt_pan_pol_moo_spa_bem_fre_hun_yor_dyu_fin_bul_anl_geo_lit_ukr_rus_cze_sid_hau_rom_est_dgb_tag_mcd_jav_jpn_tml_kor_nor_krd_tsn_prs_mly_eng_wly_sun_mnd_ctl_igb_scr_mlt_ben_glc_hin_ger_qcu_alb_por_guj_swa_gam_urd_aeg_bos_ind_lat_swt_svk_zul_bat_tha_amr_knd_cic_bam_azi_arw_mol_aze_fbf_vie_chh_ewe_akn_tsw	-0.361135221563992	-0.855995374680541	0.394200458988561
245	gam_spa_lda_ctl_owc_sod_amh_pol_azi_aze_ven_sun_fbf_mcd_mol_bsq_lat_heb_bam_cnt_hin_nor_yor_ukr_dgb_krd_est_tsw_bem_hun_rom_sid_geo_dut_slo_cze_bul_hau_tig_prs_fin_xho_tag_ben_mly_jpn_tml_kor_eng_bos_swa_swe_bat_urd_aeg_mao_mnd_ger_zul_glc_amr_fre_arw_guj_lit_qcu_pan_svk_afr_moo_anl_alb_chh_grk_ind_ita_swt_por_tsn_jav_tha_mlt_knd_cic_igb_tur_scr_rus_uzb_akn_vie_wly_ewe_ses_dyu	0.545068336418151	1.28948802395692	0.200426228745028
246	sid_afr_dgb_pol_amh_chh_heb_spa_aze_azi_tsn_jav_bem_pan_grk_bsq_arw_wly_zul_mnd_eng_glc_ven_mcd_tsw_bos_hun_fbf_ses_fin_hin_aeg_geo_por_ukr_krd_ger_owc_amr_scr_est_swa_mao_swe_ind_jpn_knd_kor_nor_slo_xho_fre_sun_prs_gam_mly_cnt_rus_dyu_urd_sod_lit_ben_dut_bul_qcu_ctl_ita_svk_akn_tig_mol_hau_cze_bat_guj_bam_alb_yor_tag_tha_mlt_tml_igb_cic_uzb_lat_rom_tur_lda_vie_anl_swt_moo_ewe	-0.83000526354705	-2.00374314740665	0.0480071901717767
247	gam_svk_yor_mol_mlt_owc_tig_prs_tur_azi_dgb_jav_igb_alb_afr_bsq_hin_aeg_ses_cnt_cze_swe_ven_ita_moo_ukr_fin_zul_tsn_est_arw_anl_geo_grk_ben_por_pol_sod_sid_eng_hun_cic_mao_bul_mly_jpn_tml_kor_urd_mcd_bem_fre_ind_lat_amh_bat_mnd_rom_akn_rus_wly_krd_ger_ctl_scr_qcu_glc_slo_spa_lda_chh_pan_amr_nor_sun_lit_swt_guj_fbf_tag_tha_heb_knd_tsw_xho_aze_bos_dut_uzb_bam_vie_hau_dyu_swa_ewe	-0.667474588200582	-1.59399040470268	0.11433129320289
248	aeg_pol_dgb_pan_anl_owc_gam_krd_azi_tur_moo_jav_igb_urd_ctl_bsq_cze_heb_cic_cnt_guj_lat_dyu_swe_swt_bul_fin_lda_tsn_est_arw_amh_geo_prs_grk_ger_spa_hau_wly_svk_hun_ses_tag_hin_sun_jpn_tml_kor_mcd_rom_bem_afr_bat_alb_sid_mly_mnd_lit_zul_dut_tig_slo_nor_bos_glc_qcu_ukr_eng_rus_ven_mlt_scr_chh_mol_ind_fre_yor_por_xho_mao_tha_sod_knd_akn_swa_uzb_ben_ita_aze_bam_vie_amr_tsw_fbf_ewe	-0.3148224545541	-0.744574883785641	0.458406117998325
249	mlt_nor_igb_scr_anl_heb_tig_rus_aze_uzb_swa_bat_dgb_mcd_urd_bsq_rom_chh_zul_cnt_svk_bul_swt_guj_tsw_eng_fin_cic_dyu_hun_slo_amr_geo_hin_bos_lat_ita_wly_sod_prs_est_ven_sun_lit_ind_jpn_tml_kor_alb_spa_tsn_ben_mly_pol_sid_tag_mnd_glc_ses_ger_gam_krd_mol_ukr_dut_qcu_fre_por_arw_moo_amh_pan_aeg_swe_mao_grk_fbf_ctl_ewe_jav_tha_owc_knd_lda_bam_azi_afr_cze_tur_yor_vie_hau_bem_akn_xho	-0.373487610768407	-0.887130099331449	0.37729731196746
250	gam_nor_fbf_krd_wly_hau_tig_ger_uzb_tur_dyu_mly_bem_ukr_alb_bsq_guj_anl_igb_mnd_mol_urd_zul_swe_dgb_por_fin_bam_moo_hun_lat_amr_geo_prs_glc_slo_pol_heb_sod_mcd_est_tsn_bat_ita_tag_jpn_knd_kor_spa_fre_ven_afr_sun_rom_amh_jav_cnt_scr_tsw_arw_mlt_cze_grk_rus_ctl_qcu_dut_lit_eng_swt_chh_ben_aeg_svk_ind_hin_ewe_bos_cic_mao_tha_sid_tml_xho_swa_azi_pan_bul_aze_ses_vie_owc_yor_akn_lda	-0.564601220004685	-1.34803864148486	0.180920296663801
251	owc_afr_cic_grk_heb_sid_hau_fre_uzb_azi_ven_mly_bam_pol_ger_bsq_por_mlt_moo_mnd_cze_lit_bem_slo_ewe_dut_hun_akn_tsw_fin_mcd_tig_geo_guj_ctl_scr_prs_gam_amr_glc_est_lda_bat_urd_ind_jpn_knd_kor_bos_swe_swa_hin_sun_krd_chh_mao_cnt_ita_zul_mol_amh_bul_pan_alb_arw_qcu_lat_eng_svk_igb_sod_ben_aeg_ukr_tag_spa_fbf_rus_yor_jav_tha_wly_tml_ses_swt_tur_nor_rom_aze_dyu_vie_anl_tsn_dgb_xho	-0.0255768618480376	-0.0601844835580512	0.952137846976174
252	hau_guj_bam_grk_aeg_wly_sod_alb_tur_aze_yor_jav_lda_ita_ger_bsq_fre_heb_ven_cnt_lit_krd_dgb_ben_xho_arw_hun_cic_moo_fin_dut_amr_geo_eng_scr_pan_lat_sid_mlt_spa_est_swa_mao_afr_bat_jpn_tml_kor_pol_svk_akn_rom_ind_prs_amh_tag_mnd_mcd_tsw_mol_tig_por_cze_bos_glc_qcu_rus_slo_ctl_swt_gam_ukr_owc_swe_mly_hin_fbf_bul_tsn_sun_tha_anl_knd_igb_zul_uzb_nor_urd_azi_ses_vie_chh_ewe_dyu_bem	-0.388619921818609	-0.920203828757178	0.359847021513856
253	gam_svk_ven_grk_sod_tig_owc_nor_azi_tur_ewe_ind_bem_hin_lit_bsq_cze_amh_dgb_cnt_bul_ita_cic_afr_zul_ukr_fin_fbf_swa_est_ctl_mlt_geo_rom_ben_arw_slo_amr_heb_fre_hun_tsn_bat_eng_mly_jpn_knd_kor_bos_alb_swt_rus_mao_krd_aeg_tag_mnd_spa_yor_mol_anl_pol_prs_ger_dut_qcu_urd_glc_mcd_ses_chh_pan_wly_swe_sun_lat_dyu_guj_akn_jav_tha_hau_tml_lda_tsw_uzb_por_scr_aze_moo_vie_sid_igb_bam_xho	0.0749784746716432	0.17654843000774	0.860247004261029
254	sid_mol_tsw_cze_amh_amr_sod_swe_tur_azi_ven_jav_igb_spa_rom_bsq_afr_aeg_dgb_cnt_rus_glc_yor_mcd_moo_ger_fin_lda_fbf_hun_fre_anl_geo_lat_svk_prs_slo_wly_gam_por_est_bam_bat_krd_tag_jpn_tml_kor_ita_ben_swa_guj_mly_lit_owc_mao_mnd_scr_akn_urd_mlt_dut_grk_hin_alb_qcu_ctl_pan_arw_dyu_heb_bul_hau_bos_sun_eng_zul_pol_bem_ind_tha_chh_knd_swt_ewe_aze_nor_ukr_uzb_xho_vie_tig_cic_ses_tsn	0.368264458816455	0.868603530991064	0.387300059356114
255	wly_mol_tsw_bos_heb_tig_aeg_prs_uzb_azi_ses_bat_yor_por_alb_bsq_afr_amr_fbf_cnt_urd_guj_dgb_cze_bem_rom_fin_swa_moo_est_pol_anl_geo_bul_ben_svk_spa_gam_mlt_grk_hun_bam_sun_glc_tag_jpn_tml_kor_ukr_swe_zul_lat_jav_krd_amh_ind_mnd_eng_tsn_slo_sod_arw_scr_lit_ita_qcu_hin_mcd_rus_cic_chh_ger_sid_ctl_mao_pan_swt_fre_ewe_mly_tha_owc_knd_dyu_ven_aze_nor_dut_tur_lda_vie_hau_akn_igb_xho	-0.663513476667336	-1.58746768157716	0.115801039122296
256	sid_dut_moo_grk_wly_anl_gam_hin_azi_aze_ses_ind_lda_svk_afr_bsq_arw_heb_dyu_cnt_eng_mcd_ewe_alb_fbf_scr_hun_tsw_dgb_est_lat_sod_geo_por_nor_swe_bos_mlt_chh_spa_fin_xho_mly_krd_sun_jpn_tml_kor_glc_pol_bem_prs_tag_cze_amh_jav_mnd_ben_tsn_rus_aeg_pan_ita_guj_lit_qcu_bul_urd_ger_akn_owc_ctl_amr_fre_mao_ukr_ven_mol_yor_bat_tha_tig_knd_cic_igb_tur_rom_slo_uzb_bam_vie_hau_swt_swa_zul	-0.14336361760907	-0.338027107427803	0.736104624941151
257	anl_cze_swt_glc_mlt_amr_chh_ukr_azi_aze_zul_mao_moo_bul_dut_bsq_guj_amh_swa_cnt_hin_pol_ses_arw_fbf_grk_est_tsn_akn_fin_alb_aeg_geo_eng_rom_scr_mcd_sod_sid_lit_hun_dyu_sun_urd_bat_jpn_tml_kor_afr_fre_tsw_swe_tag_prs_gam_mly_mnd_spa_dgb_pan_wly_svk_rus_ctl_por_qcu_bos_krd_slo_lda_hau_nor_tig_ger_jav_mol_bam_ben_xho_ind_tha_heb_knd_yor_igb_tur_ita_lat_uzb_cic_vie_owc_bem_ewe_ven	-0.284354210534646	-0.672390072076447	0.503002563851297
258	amh_urd_swt_fre_wly_chh_gam_afr_azi_aze_ses_ind_xho_nor_ben_bsq_ita_aeg_lda_cnt_lat_svk_fbf_pan_bam_prs_hun_swa_dgb_fin_scr_tig_geo_grk_lit_dut_mcd_amr_owc_mol_est_akn_mly_arw_sun_jpn_tml_kor_glc_por_zul_rus_tag_ctl_sod_mao_mnd_swe_moo_alb_heb_krd_spa_ukr_guj_qcu_hin_rom_ger_yor_anl_pol_mlt_cze_bat_bul_tsw_eng_ewe_jav_tha_hau_knd_bem_cic_uzb_slo_bos_tur_ven_vie_sid_dyu_igb_tsn	0.260513646199135	0.61466831551951	0.540274760276361
259	anl_scr_ven_rom_amr_sod_aeg_hin_tur_azi_dgb_sun_swt_nor_spa_bsq_rus_amh_cic_mnd_ctl_bul_ewe_dut_ses_ger_hun_xho_fbf_est_ukr_gam_geo_alb_pol_slo_pan_sid_heb_bos_fin_tsw_jav_afr_mao_jpn_knd_kor_guj_eng_akn_glc_bat_swe_wly_tag_cnt_mol_swa_lit_hau_krd_mcd_fre_por_qcu_cze_grk_arw_tsn_tig_urd_chh_ben_mly_ita_bem_prs_bam_ind_tha_owc_tml_moo_dyu_uzb_lat_svk_aze_yor_vie_mlt_zul_lda_igb	-0.497883619137026	-1.18426045720853	0.239327848958265
260	amh_ben_akn_ger_owc_sod_wly_alb_azi_uzb_moo_mao_fbf_glc_spa_bsq_rom_aeg_igb_mnd_scr_svk_bam_dut_ewe_prs_fin_ven_zul_hun_rus_anl_geo_swe_lit_afr_pol_mlt_hau_bul_est_ses_mly_guj_bat_jpn_tml_kor_cze_ukr_dgb_lat_sun_hin_tig_tag_cnt_mol_bem_urd_gam_nor_arw_eng_slo_qcu_ctl_fre_pan_swt_sid_ita_amr_por_jav_grk_xho_bos_tsw_ind_tha_heb_knd_dyu_yor_tur_krd_mcd_aze_cic_vie_chh_lda_swa_tsn	-0.531604782488125	-1.26537126726292	0.208899429613271
261	wly_ita_bam_cze_tig_anl_mlt_bul_aze_uzb_tsn_ind_ses_bos_glc_bsq_urd_amr_fbf_cnt_svk_ger_zul_pan_igb_rom_hun_swa_ewe_fin_rus_sod_geo_nor_pol_grk_afr_chh_amh_lat_est_xho_mly_mcd_tag_jpn_tml_kor_mol_guj_tsw_por_sun_alb_sid_jav_mnd_dut_dyu_fre_owc_arw_ben_lit_ukr_qcu_eng_ctl_hin_ven_heb_slo_aeg_prs_mao_spa_cic_scr_moo_bat_tha_gam_knd_swt_lda_tur_krd_swe_azi_bem_vie_hau_yor_akn_dgb	0.00652323562403303	0.0153745911984672	0.987766269492318
262	amr_svk_lda_scr_heb_aeg_sid_guj_tur_uzb_ven_ind_zul_bul_krd_bsq_nor_sod_moo_mnd_mol_slo_bam_rus_fbf_dut_est_ewe_igb_hun_lat_gam_geo_ger_lit_urd_eng_tig_anl_glc_fin_dyu_tag_alb_jav_jpn_tml_kor_fre_rom_tsw_ben_sun_hin_owc_mao_cnt_por_swa_afr_mlt_mcd_arw_cze_pol_qcu_pan_ctl_spa_tsn_hau_ita_chh_swe_bat_grk_bem_ukr_swt_mly_tha_wly_knd_akn_dgb_aze_prs_bos_azi_cic_vie_amh_ses_yor_xho	-0.326012473231842	-0.771166312972051	0.442563271270578
263	sid_grk_bem_ger_hau_anl_heb_ukr_azi_tur_dyu_ind_moo_nor_spa_bsq_slo_gam_tsw_cnt_rus_mol_fbf_bul_igb_ctl_hun_ewe_ven_fin_fre_mlt_geo_arw_cze_mcd_dut_amh_wly_urd_est_lda_bat_scr_mao_jpn_knd_kor_lit_svk_bam_alb_sun_ben_sod_jav_mnd_guj_swa_afr_aeg_bos_prs_glc_por_qcu_rom_ita_eng_cic_chh_pol_tig_swe_tag_hin_dgb_krd_yor_mly_tha_owc_tml_zul_ses_aze_lat_pan_uzb_akn_vie_amr_xho_tsn_swt	-0.160455846315156	-0.378690750605175	0.705780658562041
264	gam_krd_fbf_guj_amr_wly_mlt_pol_tur_aze_bam_mly_igb_afr_glc_bsq_ben_sod_dgb_mnd_cze_arw_swt_lat_zul_rus_hun_xho_tsn_est_ukr_amh_geo_eng_por_rom_pan_anl_hau_slo_fin_dyu_jav_ctl_ind_jpn_tml_kor_alb_bul_swa_nor_mao_scr_aeg_sun_cnt_prs_lda_svk_heb_fre_spa_mol_grk_qcu_urd_hin_mcd_ses_sid_ita_owc_bos_bat_dut_cic_ger_ven_tag_tha_chh_knd_yor_tsw_azi_swe_lit_uzb_ewe_vie_tig_moo_bem_akn	-0.0623303692923827	-0.146864808809757	0.883556634869003
265	owc_ger_ven_ben_wly_anl_sod_mcd_azi_uzb_xho_mao_swt_swe_ita_bsq_grk_hau_ses_cnt_ctl_arw_akn_slo_igb_ukr_fin_cic_bam_est_lat_tig_geo_eng_bos_bul_cze_amh_heb_afr_hun_moo_mly_pan_tag_jpn_knd_kor_svk_urd_tsw_prs_sun_scr_aeg_bat_mnd_lit_tsn_fre_amr_pol_dut_mol_krd_qcu_rus_nor_spa_fbf_sid_guj_gam_rom_ind_por_dyu_hin_bem_jav_tha_mlt_tml_yor_ewe_tur_alb_glc_aze_dgb_vie_chh_lda_zul_swa	-0.0640407331203177	-0.15085955491041	0.88041324399502
266	sid_pol_yor_rus_amh_mlt_aeg_hin_uzb_tur_igb_sun_cic_arw_ger_bsq_dut_chh_bem_cnt_grk_fre_lda_urd_ses_scr_est_dyu_ewe_fin_lit_sod_geo_rom_slo_ben_krd_anl_tig_swe_hun_xho_jav_afr_ind_jpn_knd_kor_bos_glc_ven_alb_tag_prs_gam_bat_mnd_eng_swa_pan_amr_ita_spa_cze_ctl_qcu_mcd_nor_por_fbf_heb_svk_owc_bul_mao_lat_akn_guj_zul_mly_tha_wly_tml_tsn_dgb_azi_ukr_mol_aze_swt_vie_hau_moo_bam_tsw	-0.156791135468376	-0.370384767907935	0.711938055224105
267	mlt_mcd_moo_alb_owc_tig_hau_grk_aze_uzb_tsn_ind_bem_lit_guj_bsq_dut_aeg_dgb_cnt_bos_krd_lda_ctl_swt_afr_fin_akn_dyu_est_bul_anl_geo_scr_arw_slo_ita_sid_sod_urd_hun_zul_jav_glc_sun_jpn_tml_kor_eng_cze_fbf_rom_mao_mol_chh_tag_mnd_ukr_swa_pol_amh_lat_swe_ben_spa_qcu_rus_pan_fre_ven_amr_prs_heb_svk_mly_por_yor_hin_ewe_bat_tha_gam_knd_bam_igb_azi_ger_nor_tur_tsw_vie_wly_ses_cic_xho	-0.275748177874276	-0.652146825095778	0.515915060569833
268	sid_ben_yor_rus_gam_owc_tig_prs_aze_uzb_ven_mao_zul_glc_rom_bsq_lat_hau_lda_cnt_arw_por_fbf_grk_ses_ctl_hun_tsw_moo_fin_bul_mlt_geo_swe_lit_afr_krd_amh_amr_cze_est_ewe_jav_urd_ind_jpn_tml_kor_ukr_alb_xho_dut_bat_ger_chh_mly_mnd_pol_tsn_hin_aeg_ita_slo_fre_spa_qcu_mol_pan_guj_cic_wly_nor_sod_eng_sun_bos_dyu_mcd_bem_tag_tha_anl_knd_swa_dgb_azi_scr_svk_tur_igb_vie_heb_swt_bam_akn	-0.502857118724196	-1.19713017467302	0.234298416483059
269	amr_afr_ses_cze_hau_amh_sid_alb_azi_tur_bem_bat_lda_rom_glc_bsq_prs_wly_xho_cnt_ger_urd_moo_ita_swa_pol_est_igb_ven_fin_bul_gam_geo_svk_ukr_lat_mol_tig_chh_nor_hun_ewe_ind_guj_mao_jpn_tml_kor_rus_dut_cic_ctl_mly_swe_aeg_sun_mnd_arw_dgb_por_sod_pan_fre_ben_eng_qcu_krd_lit_slo_akn_anl_hin_owc_mcd_tag_scr_fbf_bos_dyu_jav_tha_heb_knd_yor_tsn_uzb_grk_spa_aze_tsw_vie_mlt_swt_bam_zul	0.0592501270515012	0.139440737971495	0.889403410876021
270	heb_dut_fbf_scr_tig_mlt_gam_svk_tur_aze_swa_sun_yor_guj_rus_bsq_urd_chh_bam_cnt_ger_pan_igb_lit_ses_afr_fin_xho_cic_hun_ita_amh_geo_hin_rom_pol_swe_wly_aeg_arw_est_dyu_ind_lat_mao_jpn_knd_kor_ctl_alb_ewe_bul_mly_mcd_sod_tag_mnd_fre_bem_mol_owc_bos_por_ben_ukr_qcu_nor_krd_slo_lda_amr_glc_hau_eng_bat_prs_tsw_cze_dgb_jav_tha_anl_tml_tsn_zul_azi_spa_grk_uzb_moo_vie_sid_swt_ven_akn	0.0911909834336662	0.214632633931982	0.830523683363966
271	aeg_bos_dgb_cze_gam_mlt_hau_por_tur_azi_tsn_bat_ses_arw_pan_bsq_ben_amh_xho_mnd_guj_ita_ven_eng_bem_spa_hun_yor_ewe_est_ukr_anl_geo_mol_ger_mcd_fre_amr_sod_ctl_fin_dyu_tag_prs_mao_jpn_tml_kor_rom_hin_fbf_glc_mly_lat_wly_sun_cnt_grk_tsw_pol_heb_dut_nor_lit_svk_qcu_slo_urd_alb_swt_chh_rus_tig_swe_ind_bul_cic_krd_bam_jav_tha_sid_knd_igb_zul_aze_afr_scr_uzb_akn_vie_owc_moo_swa_lda	-0.543304905709855	-1.29512841674801	0.19848182622073
272	wly_pol_yor_slo_gam_sod_mlt_ukr_azi_tur_tsn_mly_dyu_prs_spa_bsq_lat_hau_zul_cnt_hin_ita_bem_glc_ven_afr_fin_moo_swt_hun_guj_sid_geo_rom_dut_ben_alb_amr_chh_eng_est_xho_sun_por_tag_jpn_knd_kor_lit_svk_ewe_ger_jav_scr_tig_ind_mnd_mcd_bam_rus_aeg_krd_bos_fre_swe_qcu_ctl_cze_arw_cic_anl_bul_owc_grk_mao_nor_dgb_pan_fbf_bat_tha_amh_tml_ses_akn_aze_mol_urd_uzb_tsw_vie_heb_swa_igb_lda	0.36579225767837	0.864029425521494	0.389794754704609
273	owc_guj_fbf_krd_heb_tig_mlt_ger_aze_uzb_moo_bat_ses_lit_pol_bsq_ita_aeg_ven_mnd_mcd_grk_dgb_fre_lda_rus_fin_swa_yor_hun_glc_sid_geo_bul_svk_pan_dut_gam_anl_ctl_est_igb_ind_afr_mly_jpn_knd_kor_urd_mol_ewe_rom_sun_eng_wly_mao_cnt_hin_akn_slo_chh_cze_prs_lat_scr_qcu_ukr_swe_nor_tsw_amh_alb_amr_arw_tag_ben_xho_bos_zul_jav_tha_sod_tml_swt_bem_azi_por_spa_tur_tsn_vie_hau_bam_dyu_cic	-0.744465402608891	-1.78856538043175	0.0769410255211329
274	owc_prs_ewe_dut_hau_amh_anl_spa_azi_tur_xho_mly_fbf_nor_ita_bsq_ger_sid_yor_mnd_krd_hin_bam_pan_ses_cze_hun_moo_ven_est_lat_aeg_geo_guj_grk_swe_pol_gam_sod_rom_fin_swa_bat_por_ind_jpn_tml_kor_ukr_ben_dyu_ctl_jav_arw_chh_mao_cnt_scr_tsn_urd_wly_svk_alb_bul_afr_qcu_glc_rus_eng_dgb_amr_mcd_heb_bos_sun_fre_bem_lit_akn_tag_tha_mlt_knd_igb_lda_uzb_mol_slo_aze_swt_vie_tig_cic_zul_tsw	0.349550684987481	0.823587952674575	0.412280773500894
275	sid_rom_igb_eng_tig_mlt_heb_prs_uzb_aze_zul_tag_ses_ben_ger_bsq_mcd_owc_akn_mnd_mol_fre_tsw_dut_ven_svk_est_yor_swt_fin_rus_amr_geo_lat_alb_ukr_ctl_amh_anl_bul_hun_swa_mly_afr_jav_jpn_tml_kor_nor_por_xho_hin_ind_cze_sod_bat_cnt_scr_cic_glc_chh_slo_grk_bos_lit_qcu_pan_arw_ita_lda_gam_pol_aeg_urd_mao_spa_dyu_swe_ewe_sun_tha_hau_knd_moo_bam_tur_krd_guj_azi_bem_vie_wly_fbf_tsn_dgb	0.0305059616270193	0.0717881147299749	0.942924690542962
276	sod_arw_tsw_bul_wly_amh_sid_ger_aze_tur_igb_ind_ses_slo_krd_bsq_ben_heb_ven_mnd_mcd_urd_dgb_pol_bem_rus_hun_bam_tsn_est_mol_chh_geo_por_alb_lat_grk_hau_aeg_rom_fin_xho_jav_prs_mao_jpn_knd_kor_glc_ita_swa_afr_tag_ctl_owc_sun_cnt_svk_dyu_hin_anl_dut_pan_bos_swe_qcu_cze_fre_spa_moo_gam_scr_amr_guj_mly_nor_zul_lit_akn_bat_tha_mlt_tml_swt_yor_azi_eng_ukr_uzb_fbf_vie_tig_lda_ewe_cic	-0.453361663637533	-1.07596528342928	0.284726166222304
277	wly_ukr_dgb_ger_aeg_amh_hau_cze_uzb_aze_dyu_ind_ewe_slo_lat_bsq_nor_gam_xho_cnt_mcd_swe_bam_spa_igb_urd_est_lda_swt_hun_svk_mlt_geo_ctl_grk_bul_ben_tig_anl_eng_fin_cic_mao_rom_bat_jpn_knd_kor_arw_mol_bem_ita_tag_rus_sid_sun_mnd_dut_zul_alb_owc_guj_bos_pan_fre_qcu_scr_pol_lit_moo_sod_hin_heb_glc_jav_por_tsw_prs_yor_mly_tha_chh_tml_tsn_swa_tur_krd_afr_azi_ven_vie_amr_akn_ses_fbf	-0.608413885502454	-1.45395973425285	0.149323976532342
278	mlt_pol_ven_lat_heb_gam_tig_urd_tur_uzb_ewe_ind_bem_ita_scr_bsq_alb_hau_ses_mnd_afr_cze_zul_glc_swt_dut_fin_bam_lda_hun_krd_wly_geo_swe_bos_ben_por_chh_owc_ukr_est_moo_sun_mol_jav_jpn_knd_kor_pan_mcd_cic_hin_mao_slo_amh_bat_cnt_arw_dgb_fre_aeg_rus_spa_svk_nor_qcu_lit_bul_ger_dyu_amr_guj_sod_grk_tag_prs_xho_ctl_swa_mly_tha_anl_tml_yor_tsw_aze_rom_eng_azi_tsn_vie_sid_akn_igb_fbf	-0.347628679283946	-0.823318548853959	0.412433140489985
279	owc_alb_xho_por_mlt_anl_gam_urd_aze_tur_akn_mly_swt_mol_prs_bsq_arw_heb_bem_mnd_ger_swe_ses_pan_ewe_afr_fin_moo_tsn_est_ukr_amh_geo_fre_glc_svk_krd_aeg_amr_dut_hun_fbf_bat_slo_mao_jpn_knd_kor_grk_ctl_dgb_ita_jav_bul_sid_sun_cnt_scr_swa_rom_sod_bos_cze_lit_mcd_qcu_eng_nor_ben_zul_tig_guj_hau_pol_ind_rus_tsw_spa_dyu_tag_tha_wly_tml_cic_igb_uzb_lat_hin_azi_lda_vie_chh_bam_yor_ven	-0.527224610019901	-1.25624655692644	0.212173164396408
280	hau_lit_dyu_grk_anl_wly_chh_afr_azi_aze_igb_mao_cic_ctl_scr_bsq_pan_tig_ewe_cnt_rus_fre_tsn_prs_akn_ben_hun_tsw_fbf_fin_alb_owc_geo_mcd_pol_swe_svk_amh_amr_krd_est_xho_jav_ita_sun_jpn_knd_kor_bul_lat_zul_guj_mly_bos_mlt_ind_mnd_glc_yor_dut_gam_slo_rom_hin_spa_qcu_ukr_arw_nor_swa_sid_urd_sod_por_bat_mol_bem_ger_lda_tag_tha_heb_tml_ven_dgb_tur_cze_eng_uzb_swt_vie_aeg_moo_bam_ses	-0.534378505894019	-1.27325643235628	0.206100500153521
281	sid_nor_zul_glc_amh_aeg_gam_lit_uzb_tur_dyu_mly_bam_ukr_slo_bsq_bos_hau_igb_mnd_ger_ita_tsn_rus_cic_svk_hun_xho_akn_est_bul_anl_geo_urd_alb_rom_ben_amr_heb_swe_fin_moo_ind_cze_mao_jpn_tml_kor_ctl_afr_ven_hin_jav_eng_tig_sun_cnt_pan_lda_fre_mlt_pol_krd_spa_lat_qcu_guj_grk_mcd_yor_owc_scr_chh_por_bat_prs_bem_arw_tsw_tag_tha_wly_knd_swt_fbf_aze_mol_dut_azi_ewe_vie_sod_ses_swa_dgb	-0.735702678934395	-1.76798677328358	0.0803426237439102
282	amh_bos_xho_urd_anl_mlt_sod_alb_uzb_tur_bam_mao_ses_mol_scr_bsq_ita_amr_igb_cnt_guj_prs_swt_rom_cic_afr_hun_zul_lda_fin_pan_gam_geo_dut_ben_lit_eng_tig_aeg_ukr_est_ven_tag_ctl_mly_jpn_tml_kor_fre_glc_swa_nor_ind_bul_chh_sun_mnd_swe_ewe_ger_sid_pol_grk_hin_spa_qcu_cze_mcd_krd_bem_owc_svk_heb_lat_jav_arw_akn_slo_tsn_bat_tha_wly_knd_fbf_tsw_azi_rus_por_aze_dyu_vie_hau_dgb_yor_moo	-0.363294777186629	-0.860775856759245	0.391575265207438
283	tig_svk_dyu_eng_amr_anl_hau_hin_uzb_aze_fbf_mly_dgb_krd_bos_bsq_ctl_chh_igb_mnd_swe_ger_tsn_scr_moo_grk_hun_tsw_bem_fin_ukr_owc_geo_prs_pan_bul_por_wly_gam_arw_est_cic_jav_lat_tag_jpn_knd_kor_fre_dut_lda_alb_bat_spa_amh_mao_cnt_cze_ven_pol_sid_mcd_afr_slo_urd_qcu_nor_ita_guj_swt_heb_mol_mlt_lit_ind_ben_swa_glc_yor_sun_tha_aeg_tml_ewe_zul_tur_rus_rom_azi_bam_vie_sod_akn_xho_ses	-0.155982019341766	-0.367881065069123	0.713797874535797
284	tig_eng_ewe_ita_gam_mlt_aeg_svk_uzb_tur_fbf_jav_cic_mol_ger_bsq_lat_heb_igb_cnt_ukr_pan_swa_alb_ses_hin_fin_yor_lda_hun_krd_amr_geo_rus_por_nor_urd_hau_chh_scr_est_dgb_tag_bul_bat_jpn_tml_kor_fre_glc_dyu_swe_mao_ctl_anl_mly_mnd_spa_moo_dut_sod_guj_ben_pol_arw_qcu_rom_prs_cze_tsn_wly_bos_owc_lit_sun_afr_akn_slo_tsw_ind_tha_sid_knd_ven_bem_aze_grk_mcd_azi_bam_vie_amh_swt_zul_xho	-0.173947526022767	-0.410580424011253	0.682324647933507
285	chh_ger_akn_fre_sid_gam_amh_mcd_tur_azi_fbf_mao_bam_cze_ctl_bsq_swe_anl_ven_mnd_guj_rom_moo_eng_lda_urd_est_bem_ses_fin_por_mlt_geo_prs_arw_ukr_grk_owc_wly_alb_hun_yor_jav_ben_sun_jpn_knd_kor_afr_rus_swa_krd_tag_mol_amr_mly_cnt_bos_ewe_svk_tig_pan_ita_pol_nor_qcu_glc_lit_hin_swt_heb_scr_hau_dut_ind_bul_xho_slo_igb_bat_tha_aeg_tml_tsw_zul_aze_lat_spa_uzb_tsn_vie_sod_cic_dgb_dyu	-0.294322925119657	-0.696048668749741	0.48813423509001
286	amr_svk_bam_mcd_wly_aeg_mlt_guj_tur_aze_xho_ind_swt_bul_urd_bsq_bos_hau_swa_mnd_ger_slo_moo_spa_lda_rom_hun_igb_cic_est_lit_tig_geo_afr_fre_ctl_ita_anl_sid_lat_fin_ven_mly_krd_jav_jpn_tml_kor_glc_pol_zul_alb_bat_arw_chh_sun_cnt_pan_tsn_ben_owc_prs_eng_scr_por_qcu_ukr_nor_dut_dyu_amh_hin_heb_swe_mao_rus_tsw_cze_ewe_tag_tha_sod_knd_ses_yor_uzb_mol_grk_azi_bem_vie_gam_akn_fbf_dgb	-0.923137013987473	-2.23762883364215	0.0276330766804447
287	sid_ctl_ven_lit_amr_sod_gam_fre_tur_aze_tsn_mly_cic_ben_krd_bsq_alb_chh_dgb_cnt_prs_svk_tsw_eng_zul_dut_fin_bem_yor_est_guj_mlt_geo_spa_glc_bos_nor_anl_hau_rom_hun_ewe_ind_por_tag_jpn_knd_kor_rus_urd_swt_scr_mao_slo_heb_bat_mnd_ger_fbf_ita_owc_mcd_mol_lat_hin_qcu_pan_ukr_bul_akn_amh_swe_tig_grk_sun_afr_dyu_arw_xho_jav_tha_wly_tml_lda_swa_azi_cze_pol_uzb_bam_vie_aeg_igb_moo_ses	-0.100457171551692	-0.237001018167591	0.813177276205472
288	chh_dut_tsw_ukr_gam_anl_mlt_guj_tur_aze_xho_bat_igb_swe_lat_bsq_scr_tig_cic_mnd_ger_alb_ewe_afr_swt_urd_est_fbf_bem_hun_arw_heb_geo_pan_mol_prs_por_amr_sid_bul_fin_swa_tag_hin_mao_jpn_knd_kor_ctl_cze_akn_rom_sun_ita_owc_jav_cnt_svk_ses_fre_hau_ben_pol_slo_spa_qcu_krd_bos_mcd_dyu_aeg_nor_amh_grk_ind_eng_ven_rus_dgb_mly_tha_sod_tml_yor_tsn_azi_glc_lit_uzb_lda_vie_wly_zul_bam_moo	-0.309723460147274	-0.732968996028698	0.465420835761594
289	owc_urd_xho_spa_chh_heb_amh_ger_azi_tur_bam_bat_fbf_arw_alb_bsq_pol_sod_ses_cnt_dut_mol_zul_eng_dyu_bul_est_tsw_cic_hun_lat_wly_geo_prs_rus_ben_rom_aeg_gam_nor_fin_ewe_jav_ctl_tag_jpn_tml_kor_ita_pan_swa_grk_sun_krd_hau_ind_mnd_guj_igb_cze_sid_swe_afr_svk_hin_qcu_mcd_glc_por_swt_amr_fre_mlt_scr_mly_bos_moo_lit_akn_mao_tha_tig_knd_yor_dgb_uzb_ukr_slo_aze_ven_vie_anl_bem_lda_tsn	-0.710427516014766	-1.70415368804965	0.0916914428043644
290	sod_glc_yor_afr_hau_aeg_anl_spa_azi_uzb_dyu_sun_moo_ukr_lat_bsq_mcd_sid_bam_mnd_mol_ita_tsw_ger_akn_alb_est_swa_dgb_fin_krd_tig_geo_urd_guj_rom_svk_chh_amh_pan_hun_ses_mly_pol_jav_jpn_knd_kor_cze_swe_swt_prs_bat_ben_amr_tag_cnt_slo_ven_por_owc_hin_bul_nor_lit_qcu_ctl_dut_arw_tsn_wly_rus_gam_eng_ind_scr_fbf_grk_lda_mao_tha_heb_tml_xho_cic_tur_fre_bos_aze_zul_vie_mlt_igb_ewe_bem	-0.753420912107935	-1.81386737765781	0.0729230397298862
291	sid_rom_bam_ger_amr_gam_tig_mol_tur_aze_igb_sun_cic_scr_rus_bsq_afr_amh_swt_cnt_grk_ben_swa_prs_bem_lat_fin_dgb_tsw_hun_ukr_owc_geo_svk_swe_lit_hin_chh_sod_urd_est_ses_mly_bos_jav_jpn_tml_kor_mcd_spa_fbf_ctl_tag_glc_hau_bat_mnd_por_lda_ita_anl_guj_nor_slo_pan_qcu_alb_krd_eng_ewe_wly_fre_heb_bul_ind_arw_ven_pol_xho_mao_tha_mlt_knd_tsn_akn_azi_cze_dut_uzb_moo_vie_aeg_dyu_zul_yor	0.270433042272597	0.637190349329972	0.525566376153456
292	mlt_ben_swa_ger_wly_aeg_amr_ctl_tur_aze_xho_ind_zul_bul_hin_bsq_krd_anl_dyu_mnd_pol_rus_ven_fre_tsn_afr_est_swt_ses_hun_mcd_chh_geo_ita_spa_cze_swe_gam_sod_guj_fin_yor_bat_eng_mao_jpn_knd_kor_nor_arw_cic_glc_jav_urd_hau_sun_cnt_prs_bem_lat_amh_rom_bos_dut_por_qcu_mol_lit_pan_moo_owc_grk_heb_slo_tag_alb_fbf_scr_dgb_mly_tha_sid_tml_bam_akn_uzb_ukr_svk_azi_ewe_vie_tig_igb_tsw_lda	-0.337115080964638	-0.798053174544661	0.426872756913521
293	amr_prs_ses_slo_hau_aeg_heb_eng_uzb_azi_ewe_mly_moo_bos_urd_bsq_mcd_anl_xho_mnd_ita_fre_dyu_ctl_swa_rus_est_fbf_dgb_fin_lat_owc_geo_spa_ben_bul_afr_mlt_sid_dut_hun_bam_sun_mol_ind_jpn_knd_kor_rom_cze_tsw_hin_bat_guj_tig_mao_cnt_grk_igb_krd_amh_scr_lit_ger_swe_qcu_pol_glc_arw_tsn_sod_pan_wly_alb_tag_nor_bem_ukr_ven_jav_tha_gam_tml_lda_zul_aze_por_svk_tur_swt_vie_chh_akn_yor_cic	-0.539545800570766	-1.28432098243068	0.202219822005587
294	sod_eng_akn_pan_owc_amh_mlt_nor_aze_uzb_bem_mly_dyu_alb_krd_bsq_lat_amr_cic_mnd_arw_swe_ses_afr_yor_prs_fin_fbf_tsn_est_bos_anl_geo_ukr_dut_fre_lit_chh_wly_ger_hun_dgb_mao_svk_sun_jpn_knd_kor_scr_guj_ewe_glc_jav_hin_gam_ind_cnt_por_moo_bul_heb_cze_ita_spa_urd_qcu_pol_mol_slo_ven_tig_mcd_aeg_rus_bat_ben_swt_rom_swa_tag_tha_hau_tml_igb_bam_tur_grk_ctl_azi_zul_vie_sid_tsw_lda_xho	-0.270531719360978	-0.639937435258308	0.523786689546019
295	amh_arw_ven_rus_heb_sod_amr_rom_tur_aze_fbf_bat_akn_pol_ita_bsq_grk_mlt_tsn_cnt_pan_ger_swt_ctl_zul_prs_hun_igb_dgb_fin_cze_hau_geo_lit_bul_svk_dut_tig_aeg_afr_est_xho_tag_nor_sun_jpn_knd_kor_swe_urd_bem_por_ind_mcd_anl_mly_mnd_eng_swa_guj_chh_fre_slo_alb_scr_qcu_mol_ben_krd_tsw_wly_spa_owc_hin_jav_bos_moo_glc_bam_mao_tha_gam_tml_dyu_ewe_azi_ukr_lat_uzb_lda_vie_sid_yor_cic_ses	-0.552176388322342	-1.31522462297041	0.191668012861383
296	amr_ger_lda_nor_sid_sod_aeg_cze_uzb_aze_bem_tag_fbf_hin_rus_bsq_ben_hau_dgb_cnt_mcd_eng_igb_swe_akn_pol_est_cic_zul_fin_guj_owc_geo_ita_krd_lat_pan_wly_chh_slo_hun_moo_mao_scr_ind_jpn_knd_kor_bul_ctl_xho_spa_jav_arw_heb_sun_mnd_grk_yor_dut_amh_bos_rom_glc_alb_qcu_lit_mol_svk_ses_mlt_ukr_gam_afr_mly_prs_bam_por_tsw_bat_tha_tig_tml_tsn_ewe_azi_fre_urd_tur_swt_vie_anl_swa_ven_dyu	-0.44075546741027	-1.04766604162406	0.297507666799799
297	anl_mcd_lda_rom_sod_tig_sid_krd_uzb_tur_ses_ind_swt_prs_swe_bsq_glc_mlt_tsw_mnd_dut_rus_dyu_ctl_bam_bos_hun_ven_igb_fin_fre_heb_geo_bul_pan_ukr_alb_hau_wly_por_est_fbf_sun_spa_bat_jpn_knd_kor_hin_mol_ewe_ben_jav_ita_gam_tag_cnt_nor_xho_urd_aeg_grk_arw_slo_eng_qcu_svk_lat_ger_zul_amh_pol_owc_afr_mly_lit_cic_guj_moo_mao_tha_chh_tml_swa_yor_azi_scr_cze_aze_akn_vie_amr_bem_tsn_dgb	-0.445747402204397	-1.05863157540826	0.292509505543255
298	amh_mcd_swa_grk_chh_tig_wly_fre_azi_aze_akn_mly_ewe_rus_bul_bsq_bos_mlt_tsn_mnd_lit_dut_tsw_glc_yor_scr_est_bam_bem_hun_arw_heb_geo_ctl_prs_cze_ita_amr_sid_guj_fin_ven_mao_por_jav_jpn_knd_kor_ukr_rom_igb_pol_tag_krd_owc_bat_cnt_swe_zul_pan_sod_nor_ger_slo_svk_qcu_spa_mol_hin_moo_anl_afr_aeg_ben_ind_lat_dyu_eng_cic_sun_tha_gam_tml_xho_lda_tur_alb_urd_uzb_fbf_vie_hau_swt_dgb_ses	-0.218875577818929	-0.517487613114403	0.606044536609542
299	amr_afr_zul_arw_wly_mlt_sid_lat_uzb_tur_moo_mly_yor_glc_bos_bsq_ita_gam_lda_mnd_rus_ben_bam_hin_xho_lit_fin_ses_ewe_hun_ger_aeg_geo_slo_mcd_scr_por_owc_amh_grk_est_cic_ind_alb_mao_jpn_tml_kor_bul_spa_bem_prs_jav_pol_tig_sun_cnt_fre_dgb_guj_sod_krd_eng_urd_mol_qcu_ctl_nor_rom_igb_heb_dut_chh_svk_bat_swe_akn_cze_swa_tag_tha_hau_knd_ven_tsw_aze_ukr_pan_azi_swt_vie_anl_dyu_fbf_tsn	-0.731134249319138	-1.75751264401447	0.0821210930945446
300	mlt_arw_ven_svk_aeg_sod_sid_hin_aze_uzb_zul_jav_moo_lat_ger_bsq_cze_gam_tsn_cnt_rom_fre_lda_ukr_fbf_ctl_est_tsw_bem_fin_ben_chh_geo_mol_nor_scr_rus_tig_hau_swe_hun_dyu_sun_guj_bat_jpn_tml_kor_slo_bos_xho_por_mao_pan_heb_ind_mnd_lit_swt_grk_amr_mcd_urd_spa_alb_qcu_krd_glc_afr_cic_owc_dut_wly_bul_mly_pol_swa_ita_ewe_tag_tha_anl_knd_dgb_akn_azi_prs_eng_tur_ses_vie_amh_igb_bam_yor	0.274294498300391	0.645295629839524	0.520324467106411
301	hau_glc_tsn_dut_anl_amr_tig_prs_uzb_aze_dgb_bat_ewe_arw_fre_bsq_cze_chh_moo_cnt_bos_eng_zul_slo_fbf_afr_est_igb_lda_fin_bul_sid_geo_scr_svk_grk_rus_mlt_amh_swe_hun_cic_sun_ben_ind_jpn_knd_kor_lat_krd_akn_mcd_mao_spa_gam_mly_mnd_pan_xho_rom_aeg_urd_mol_ger_hin_qcu_guj_nor_lit_dyu_heb_alb_owc_pol_tag_por_ses_ukr_swt_jav_tha_wly_tml_bem_tsw_azi_ita_ctl_tur_yor_vie_sod_swa_bam_ven	0.296578838919236	0.698735282310179	0.486461182680255
302	amh_fre_igb_dut_gam_aeg_chh_ben_aze_tur_bem_mao_xho_ctl_por_bsq_grk_mlt_yor_mnd_eng_ita_swa_swe_dyu_lat_est_ewe_ses_fin_bos_hau_geo_slo_lit_arw_glc_sod_anl_pol_hun_lda_tag_cze_mly_jpn_tml_kor_spa_afr_fbf_hin_ind_ger_owc_jav_cnt_nor_swt_ukr_wly_bul_mcd_urd_scr_qcu_prs_svk_rom_tsw_amr_pan_tig_guj_sun_rus_akn_krd_zul_bat_tha_sid_knd_tsn_cic_uzb_alb_mol_azi_dgb_vie_heb_bam_moo_ven	-0.722128414287994	-1.73265892000855	0.086471224104598
303	hau_dut_yor_urd_mlt_gam_anl_svk_aze_azi_tsw_tag_fbf_pan_bul_bsq_cze_aeg_dyu_mnd_grk_rom_tsn_ger_akn_por_fin_lda_ven_est_scr_tig_geo_fre_rus_krd_ita_wly_sod_guj_hun_xho_jav_arw_bat_jpn_tml_kor_pol_ben_bam_hin_mao_mol_chh_sun_cnt_lit_ewe_slo_owc_lat_ctl_alb_mcd_qcu_spa_afr_glc_dgb_heb_prs_amr_eng_ind_nor_zul_bos_ses_mly_tha_sid_knd_igb_bem_uzb_ukr_swe_tur_swa_vie_amh_cic_moo_swt	-0.641698489496128	-1.53381046831815	0.128471305291645
304	sid_cze_cic_bul_sod_wly_gam_prs_aze_uzb_tsw_sun_fbf_ukr_bos_bsq_eng_chh_xho_cnt_hin_scr_tsn_mcd_bam_por_est_moo_dgb_hun_rom_hau_geo_guj_dut_arw_ben_amh_aeg_alb_fin_swa_mly_swe_ind_jpn_tml_kor_nor_spa_akn_ger_jav_grk_tig_bat_mnd_pan_ven_krd_amr_ctl_rus_pol_lit_qcu_mol_urd_glc_igb_owc_slo_anl_ita_tag_svk_ewe_fre_yor_mao_tha_heb_knd_swt_ses_tur_lat_afr_azi_zul_vie_mlt_dyu_lda_bem	-0.308278752683611	-0.729304025232247	0.467648513825434
305	sod_swe_ven_slo_sid_anl_mlt_fre_aze_tur_swt_ind_swa_afr_por_bsq_ita_amh_bem_cnt_hin_ctl_xho_svk_tsn_nor_est_ses_bam_fin_dut_gam_geo_mcd_grk_bos_spa_aeg_hau_ukr_hun_lda_mao_pan_jav_jpn_knd_kor_alb_cze_tsw_lit_bat_prs_wly_tag_mnd_arw_dyu_ger_owc_glc_rom_rus_urd_qcu_bul_krd_ben_akn_heb_guj_chh_mol_sun_lat_dgb_scr_cic_mly_tha_tig_tml_ewe_igb_azi_pol_eng_uzb_yor_vie_amr_moo_zul_fbf	-0.539682732471828	-1.2886211367812	0.200726317672996
306	gam_rus_tsn_guj_chh_heb_sid_scr_tur_azi_ewe_ind_swt_hin_ger_bsq_mcd_wly_lda_cnt_ita_alb_tsw_ctl_fbf_ukr_est_moo_igb_hun_prs_hau_geo_bul_urd_arw_slo_sod_amh_svk_fin_dgb_tag_dut_mao_jpn_tml_kor_nor_swe_bem_eng_sun_afr_tig_mly_mnd_bos_cic_mol_aeg_grk_lit_pan_pol_qcu_lat_krd_rom_xho_mlt_spa_anl_fre_bat_cze_dyu_ben_ven_jav_tha_owc_knd_yor_zul_uzb_por_glc_aze_ses_vie_amr_bam_swa_akn	-0.0262145001760027	-0.0618196100141834	0.950839151909383
307	sod_nor_bem_rom_amh_wly_owc_dut_aze_tur_fbf_sun_tsw_ger_rus_bsq_krd_hau_cic_cnt_pan_mcd_ewe_ukr_ven_grk_hun_moo_tsn_fin_lit_gam_geo_afr_swe_lat_urd_sid_amr_bos_est_lda_mly_prs_bat_jpn_tml_kor_scr_cze_igb_ctl_tag_pol_heb_jav_mnd_alb_dgb_mol_tig_spa_fre_glc_slo_qcu_guj_por_hin_dyu_anl_ita_mlt_svk_ind_ben_ses_eng_zul_mao_tha_chh_knd_swt_xho_uzb_bul_arw_azi_akn_vie_aeg_bam_swa_yor	0.291238988596955	0.685632841181296	0.494650264003485
308	tig_rom_ewe_krd_wly_anl_sod_svk_aze_azi_dgb_sun_swt_ger_ita_bsq_hin_mlt_tsw_mnd_ben_spa_ses_nor_cic_swe_hun_dyu_ven_fin_fre_gam_geo_prs_cze_por_rus_amh_sid_grk_est_bem_mao_alb_jav_jpn_tml_kor_eng_slo_zul_bos_ind_glc_heb_bat_cnt_mol_bam_lat_hau_mcd_arw_ctl_dut_qcu_guj_ukr_pol_moo_amr_afr_aeg_bul_mly_scr_fbf_pan_igb_tag_tha_chh_knd_xho_lda_tur_lit_urd_uzb_swa_vie_owc_akn_yor_tsn	0.266103614279684	0.626434866964512	0.532564382195704
309	amr_prs_ven_por_hau_heb_wly_grk_tur_azi_tsw_mao_bem_ukr_ita_bsq_lit_tig_dgb_mnd_svk_pan_swt_slo_cic_glc_hun_ewe_yor_fin_alb_mlt_geo_swe_bos_arw_spa_sid_sod_krd_est_fbf_jav_nor_bat_jpn_knd_kor_guj_hin_akn_dut_ind_mcd_anl_tag_cnt_ger_tsn_urd_amh_ben_ctl_eng_pol_qcu_lat_rus_cze_moo_owc_fre_chh_mol_mly_scr_lda_rom_swa_sun_tha_gam_tml_dyu_xho_aze_bul_afr_uzb_igb_vie_aeg_zul_bam_ses	-0.301977873335217	-0.714513965118227	0.476699091857463
310	chh_bos_akn_alb_owc_anl_wly_eng_tur_azi_fbf_mly_bem_grk_dut_bsq_ctl_aeg_tsw_cnt_ita_afr_igb_spa_moo_mcd_fin_yor_zul_hun_ger_gam_geo_cze_glc_pol_urd_tig_sod_fre_est_lda_tag_lat_bat_jpn_knd_kor_ukr_bul_xho_mol_jav_lit_sid_mao_mnd_pan_swt_scr_amh_krd_nor_guj_hin_qcu_svk_slo_rus_cic_mlt_ben_amr_swe_sun_prs_bam_rom_ses_ind_tha_hau_tml_ven_dyu_uzb_por_arw_aze_tsn_vie_heb_ewe_dgb_swa	-0.422411876817743	-1.00200732091863	0.318940080279103
311	chh_prs_ewe_mol_amr_wly_hau_bul_azi_uzb_dgb_tag_fbf_lat_alb_bsq_guj_amh_zul_mnd_rom_lit_swt_cze_bam_ctl_fin_akn_ses_est_glc_heb_geo_bos_slo_nor_urd_tig_mlt_arw_hun_yor_mly_hin_jav_jpn_tml_kor_grk_dut_bem_ukr_mao_svk_anl_sun_cnt_por_tsw_rus_sod_afr_eng_swe_fre_qcu_spa_ben_ger_dyu_owc_ita_aeg_scr_ind_mcd_tsn_pan_swa_bat_tha_sid_knd_cic_lda_aze_pol_krd_tur_igb_vie_gam_xho_ven_moo	1.02872480219515	2.46346435031174	0.0155990941428566
312	hau_dut_bam_lit_owc_sid_amr_scr_aze_uzb_lda_jav_cic_mcd_ger_bsq_bos_anl_tsn_mnd_pol_bul_yor_cze_dgb_eng_hun_swa_akn_est_afr_tig_geo_ita_slo_arw_rus_sod_chh_pan_fin_moo_ind_swe_mao_jpn_knd_kor_prs_urd_ses_krd_sun_hin_wly_tag_cnt_guj_swt_mol_amh_svk_alb_glc_spa_qcu_nor_por_fre_igb_mlt_ukr_heb_rom_bat_grk_zul_ctl_dyu_mly_tha_aeg_tml_ewe_tsw_tur_lat_ben_azi_fbf_vie_gam_bem_xho_ven	-0.902066613021991	-2.1801159585579	0.0317732808790237
313	hau_ger_ewe_slo_aeg_gam_owc_scr_aze_tur_fbf_tag_zul_prs_pol_bsq_glc_sid_ses_mnd_spa_ita_lda_cze_tsn_afr_est_dgb_bem_hun_lat_mlt_geo_eng_alb_bos_por_heb_amr_hin_fin_akn_ind_bul_mly_jpn_tml_kor_rom_krd_yor_urd_jav_fre_amh_bat_cnt_svk_cic_swe_tig_rus_grk_ben_dut_qcu_mol_arw_ukr_ven_wly_guj_sod_nor_sun_ctl_swt_lit_igb_mao_tha_chh_knd_xho_tsw_azi_pan_mcd_uzb_dyu_vie_anl_moo_bam_swa	-0.433666146862313	-1.03189928351893	0.304795383764149
314	owc_bos_xho_glc_aeg_sod_mlt_ben_tur_uzb_ven_bat_swt_prs_rus_bsq_slo_wly_ses_mnd_ger_bul_cic_afr_tsn_grk_fin_dgb_bem_est_rom_amr_geo_ita_nor_mcd_por_gam_heb_mol_hun_bam_jav_fre_mly_jpn_tml_kor_guj_arw_tsw_lat_sun_swe_anl_mao_cnt_cze_akn_dut_amh_ukr_hin_svk_urd_qcu_eng_lit_krd_yor_chh_alb_sid_scr_tag_ctl_fbf_pan_lda_ind_tha_tig_knd_ewe_swa_aze_spa_pol_azi_moo_vie_hau_dyu_zul_igb	0.636262842354462	1.50512328149267	0.135681250049108
315	sod_bos_yor_prs_amr_amh_owc_fre_aze_uzb_fbf_mao_tsn_krd_alb_bsq_eng_aeg_swa_mnd_bul_urd_zul_por_dyu_nor_est_bem_ewe_hun_mcd_gam_geo_cze_ben_ctl_lat_wly_anl_arw_fin_cic_bat_swe_sun_jpn_knd_kor_svk_lit_ses_mol_mly_rom_heb_jav_cnt_spa_bam_ita_tig_ger_grk_ukr_slo_qcu_rus_glc_guj_igb_hau_pan_chh_dut_tag_afr_moo_hin_xho_ind_tha_mlt_tml_lda_dgb_tur_scr_pol_azi_ven_vie_sid_swt_tsw_akn	-0.247475027073032	-0.585348842171418	0.559730853344622
316	sid_grk_cic_prs_amr_tig_chh_urd_azi_aze_lda_sun_moo_krd_bul_bsq_lit_sod_xho_cnt_ger_ita_akn_arw_dgb_por_fin_yor_bem_hun_bos_gam_geo_alb_lat_cze_afr_anl_wly_slo_est_zul_jav_fre_ind_jpn_knd_kor_mol_hin_tsn_eng_tag_dut_aeg_mly_mnd_ukr_igb_pol_hau_ben_scr_svk_ctl_qcu_mcd_guj_pan_ven_owc_glc_heb_spa_mao_swe_swa_nor_bam_bat_tha_mlt_tml_swt_ewe_tur_rom_rus_uzb_ses_vie_amh_dyu_fbf_tsw	0.0497072779353979	0.11700521527646	0.90710823239712
317	mlt_svk_dyu_ita_amr_sid_sod_eng_azi_tur_tsn_jav_zul_bos_bul_bsq_hin_anl_tsw_mnd_arw_glc_dgb_rus_ven_spa_hun_cic_xho_fin_dut_gam_geo_nor_scr_urd_ben_hau_wly_afr_est_swa_bat_swe_sun_jpn_knd_kor_mol_lit_yor_alb_mly_ger_chh_mao_cnt_grk_fbf_lat_aeg_pol_ukr_prs_krd_qcu_cze_mcd_guj_ses_tig_ctl_heb_fre_tag_rom_lda_slo_akn_ind_tha_owc_tml_ewe_igb_uzb_pan_por_aze_moo_vie_amh_bem_bam_swt	0.281624947763569	0.663141951476805	0.50888002196663
318	mlt_por_swa_rom_anl_aeg_chh_ger_azi_tur_akn_sun_ven_afr_dut_bsq_svk_tig_tsw_cnt_fre_bul_moo_scr_lda_nor_fin_fbf_igb_est_krd_sid_geo_ben_glc_bos_cze_hau_amr_grk_hun_xho_tag_eng_bat_jpn_knd_kor_mcd_slo_cic_pan_mao_alb_gam_ind_mnd_urd_dgb_spa_amh_mol_swe_pol_rus_qcu_ukr_prs_arw_bem_heb_lat_sod_hin_jav_ita_ses_guj_bam_mly_tha_wly_tml_dyu_ewe_uzb_ctl_lit_aze_tsn_vie_owc_swt_zul_yor	-0.530042686735397	-1.26357841003089	0.209539712093284
319	chh_ben_fbf_afr_wly_owc_hau_guj_aze_tur_swa_mly_xho_lit_swe_bsq_por_gam_dyu_mnd_pol_dut_bam_alb_ven_mol_est_akn_ewe_fin_fre_heb_geo_rom_krd_glc_cze_amr_sod_scr_hun_tsn_mao_ctl_sun_jpn_knd_kor_urd_mcd_igb_bos_tag_ukr_sid_bat_cnt_eng_moo_ger_anl_ita_nor_pan_bul_qcu_spa_prs_arw_cic_aeg_lat_mlt_grk_ind_slo_dgb_hin_bem_jav_tha_tig_tml_swt_yor_uzb_svk_rus_azi_tsw_vie_amh_ses_lda_zul	-0.0224275195595549	-0.0529835493683655	0.957858660704436
320	sid_krd_dgb_por_wly_aeg_amh_ben_azi_aze_swa_bat_cic_scr_alb_bsq_ctl_tig_akn_cnt_svk_eng_bam_guj_igb_glc_hun_ewe_fbf_est_lit_anl_geo_grk_dut_mcd_bul_gam_sod_fre_fin_bem_tag_rus_jav_jpn_tml_kor_mol_lat_zul_ukr_sun_ita_amr_ind_mnd_hin_tsn_slo_owc_spa_cze_pan_pol_qcu_bos_prs_swe_ven_hau_arw_mlt_rom_mly_urd_ses_nor_swt_mao_tha_chh_knd_tsw_dyu_tur_ger_afr_uzb_yor_vie_heb_xho_moo_lda	-0.506850221184485	-1.20918301546825	0.229657632191497
321	amh_por_zul_urd_owc_sid_chh_rus_azi_tur_ewe_mao_tsw_krd_fre_bsq_lit_aeg_yor_mnd_bul_scr_cic_svk_bam_grk_fin_lda_fbf_est_rom_heb_geo_ita_ben_hin_ukr_amr_hau_nor_hun_moo_sun_bos_tag_jpn_knd_kor_ctl_guj_ven_swe_ind_dut_sod_mly_cnt_mol_akn_prs_gam_arw_lat_pan_ger_qcu_slo_cze_afr_dgb_anl_eng_mlt_pol_jav_spa_tsn_mcd_igb_bat_tha_wly_tml_dyu_ses_uzb_glc_alb_aze_bem_vie_tig_swa_xho_swt	-0.245223583692321	-0.579940278413126	0.563357299675644
322	gam_krd_igb_dut_wly_owc_anl_alb_aze_azi_xho_jav_tsw_mcd_bos_bsq_glc_sod_bam_mnd_lit_pol_tsn_rom_ses_ita_est_yor_lda_fin_por_hau_geo_grk_scr_spa_eng_amh_amr_mol_hun_akn_mly_lat_mao_jpn_knd_kor_ukr_ben_ewe_slo_sun_swe_mlt_bat_cnt_fre_dyu_ger_tig_pan_prs_urd_arw_qcu_ctl_svk_rus_swa_heb_hin_aeg_afr_ind_bul_dgb_cze_fbf_tag_tha_sid_tml_moo_cic_tur_guj_nor_uzb_zul_vie_chh_swt_bem_ven	0.187350208488508	0.440737464468539	0.660425887289785
323	heb_pol_xho_ben_gam_sid_aeg_ukr_uzb_aze_zul_mao_cic_slo_lit_bsq_alb_amh_dyu_mnd_glc_guj_swt_bos_dgb_swe_est_ven_ses_hun_urd_chh_geo_spa_lat_dut_eng_amr_anl_arw_fin_tsw_jav_svk_mly_jpn_tml_kor_hin_krd_fbf_nor_tag_grk_owc_bat_cnt_ger_lda_rus_mlt_mcd_prs_fre_rom_qcu_ita_ctl_pan_igb_tig_scr_sod_afr_sun_cze_moo_bul_bam_ind_tha_wly_knd_swa_akn_tur_por_mol_azi_bem_vie_hau_tsn_ewe_yor	-0.540312501825146	-1.28605807151626	0.201615518588323
324	wly_pol_zul_spa_anl_heb_amr_eng_azi_uzb_lda_jav_yor_glc_ita_bsq_slo_chh_swt_mnd_lit_bos_xho_nor_tsw_grk_est_ses_dyu_fin_ukr_gam_geo_arw_dut_ger_mcd_tig_sod_hin_hun_ewe_mly_scr_tag_jpn_knd_kor_ben_bul_bam_krd_mao_fre_owc_sun_cnt_swe_cic_rus_sid_alb_mol_por_guj_qcu_pan_ctl_lat_tsn_amh_afr_aeg_urd_bat_prs_fbf_rom_dgb_ind_tha_mlt_tml_ven_akn_aze_cze_svk_tur_swa_vie_hau_igb_bem_moo	0.0971008742899023	0.22870114945518	0.819603352633452
325	heb_rus_bem_scr_amh_tig_anl_guj_azi_aze_dyu_jav_bam_nor_cze_bsq_mol_gam_igb_mnd_fre_alb_tsw_glc_zul_urd_fin_yor_cic_est_rom_chh_geo_pol_svk_por_ger_amr_aeg_ben_hun_dgb_tag_lat_ind_jpn_knd_kor_swe_ita_ewe_bos_sun_eng_mlt_mly_cnt_ukr_ses_slo_sid_ctl_lit_dut_spa_qcu_prs_mcd_pan_tsn_sod_grk_hau_afr_bat_arw_swt_krd_lda_mao_tha_owc_tml_xho_swa_uzb_hin_bul_tur_ven_vie_wly_fbf_akn_moo	-0.63119283095772	-1.50857383791341	0.13479757236532
326	gam_nor_dgb_ctl_tig_sid_aeg_bul_azi_tur_swt_tag_igb_dut_ita_bsq_scr_chh_lda_cnt_hin_slo_fbf_lit_tsw_cze_est_dyu_akn_fin_swe_amr_geo_arw_spa_mol_pol_heb_wly_svk_hun_swa_sun_lat_mly_jpn_knd_kor_bos_rom_bam_mcd_mao_grk_mlt_bat_mnd_ben_cic_eng_amh_ukr_pan_rus_ger_qcu_urd_por_prs_ewe_sod_glc_anl_alb_ind_guj_tsn_afr_ven_jav_tha_owc_tml_yor_moo_aze_krd_fre_uzb_zul_vie_hau_bem_ses_xho	0.467936920930799	1.10309709155576	0.272831275129058
327	hau_spa_bem_mol_amr_sid_aeg_bos_azi_tur_cic_ind_fbf_rus_nor_bsq_guj_tig_ses_cnt_ben_urd_swt_glc_ewe_fre_fin_dyu_bam_est_ita_wly_geo_dut_swe_prs_ctl_anl_gam_scr_hun_moo_jav_alb_bat_jpn_knd_kor_pan_mcd_yor_grk_sun_slo_mlt_mao_mnd_por_xho_svk_amh_bul_pol_ger_eng_qcu_krd_arw_cze_ven_chh_ukr_owc_lat_tag_afr_dgb_rom_igb_mly_tha_heb_tml_zul_lda_uzb_hin_lit_aze_swa_vie_sod_tsw_tsn_akn	-0.599196491232478	-1.43143224318522	0.155658419367444
328	owc_fre_ven_guj_amh_sid_mlt_nor_uzb_aze_yor_mao_dgb_rom_slo_bsq_glc_amr_swt_mnd_arw_eng_fbf_ben_zul_ukr_hun_tsn_ewe_est_rus_sod_geo_bos_pol_mcd_spa_aeg_hau_ger_fin_cic_mly_cze_sun_jpn_knd_kor_mol_swe_ses_grk_ind_lat_heb_bat_cnt_lit_moo_alb_anl_por_afr_urd_scr_qcu_krd_svk_dut_igb_wly_ctl_chh_pan_tag_hin_lda_bul_tsw_jav_tha_gam_tml_akn_bem_azi_ita_prs_tur_xho_vie_tig_bam_dyu_swa	-0.399947955902543	-0.950658172542497	0.344242003983974
329	mlt_ben_dyu_urd_hau_owc_sod_rom_azi_aze_dgb_ind_akn_ctl_cze_bsq_bul_aeg_swt_cnt_ita_alb_ven_svk_swa_mol_fin_zul_tsw_hun_arw_amr_geo_pan_prs_fre_ger_tig_amh_afr_est_yor_mao_pol_sun_jpn_knd_kor_krd_mcd_bem_por_bat_dut_chh_mly_mnd_grk_fbf_guj_anl_spa_bos_swe_nor_qcu_lit_slo_lat_bam_sid_eng_gam_scr_tag_ukr_xho_hin_ses_jav_tha_wly_tml_moo_cic_uzb_glc_rus_tur_ewe_vie_heb_lda_igb_tsn	-0.307786729543147	-0.727943039720848	0.468477287709379
330	anl_pan_swt_ger_sid_amh_heb_slo_uzb_azi_tsn_mao_zul_scr_swe_bsq_rom_gam_ewe_cnt_alb_krd_xho_fre_bem_ita_est_dgb_akn_hun_bul_wly_geo_dut_svk_ctl_mol_aeg_chh_hin_fin_bam_tag_arw_mly_jpn_knd_kor_lat_urd_ven_afr_sun_eng_amr_bat_mnd_grk_dyu_rus_owc_por_cze_prs_mcd_qcu_spa_guj_lit_moo_mlt_bos_sod_nor_ind_glc_cic_ben_ses_jav_tha_tig_tml_igb_tsw_tur_ukr_pol_aze_yor_vie_hau_fbf_lda_swa	-0.34076998806623	-0.80725624965205	0.421578680408666
331	owc_ger_ses_pan_hau_tig_sid_slo_uzb_tur_swt_bat_dgb_afr_ben_bsq_swe_sod_tsw_cnt_cze_lat_tsn_glc_igb_scr_fin_bam_lda_est_hin_chh_geo_spa_mcd_krd_dut_aeg_gam_fre_hun_ewe_ind_rom_sun_jpn_knd_kor_nor_ukr_ven_alb_tag_guj_heb_mao_mnd_prs_cic_eng_amr_pol_arw_rus_bos_qcu_lit_ctl_mol_fbf_amh_svk_wly_por_mly_bul_swa_urd_akn_jav_tha_mlt_tml_bem_yor_aze_ita_grk_azi_moo_vie_anl_xho_zul_dyu	0.221835144890266	0.522309529922138	0.602696784816026
332	amr_ukr_fbf_ctl_sid_heb_gam_krd_azi_uzb_ewe_jav_lda_por_pan_bsq_lit_amh_dgb_mnd_scr_grk_yor_urd_swa_ita_est_igb_tsn_fin_ben_tig_geo_bos_afr_lat_alb_owc_mlt_swe_hun_ses_mao_slo_bat_jpn_knd_kor_eng_arw_dyu_nor_tag_svk_sod_mly_cnt_guj_cic_dut_aeg_mol_bul_pol_rus_qcu_prs_hin_rom_moo_chh_spa_wly_mcd_sun_cze_bam_fre_swt_ind_tha_hau_tml_akn_xho_tur_glc_ger_aze_ven_vie_anl_zul_bem_tsw	-0.171285742011739	-0.404223375535298	0.686976556473215
333	mlt_ukr_xho_scr_amh_amr_anl_guj_tur_aze_yor_jav_cic_dut_swe_bsq_bul_tig_swa_cnt_lat_pol_dgb_eng_tsw_rom_est_ven_bem_fin_fre_wly_geo_cze_por_mol_urd_aeg_owc_svk_hun_zul_tag_pan_bat_jpn_knd_kor_ita_alb_akn_ben_ind_lit_gam_sun_mnd_bos_igb_slo_sid_nor_grk_mcd_prs_qcu_afr_krd_ger_swt_hau_rus_chh_ctl_mly_glc_dyu_spa_bam_mao_tha_heb_tml_tsn_ses_uzb_arw_hin_azi_moo_vie_sod_fbf_lda_ewe	-1.07968405338818	-2.63709896216297	0.0098004492538486
334	amr_lat_swa_bos_aeg_sid_amh_ctl_uzb_azi_dgb_tag_zul_bul_eng_bsq_mol_tig_igb_cnt_rom_scr_cic_hin_fbf_swe_fin_swt_yor_est_spa_sod_geo_fre_cze_guj_pan_owc_chh_urd_hun_moo_mly_ukr_sun_jpn_tml_kor_rus_krd_lda_por_ind_glc_hau_jav_mnd_arw_ven_afr_wly_slo_ger_ben_lit_qcu_svk_grk_alb_tsn_mlt_pol_heb_nor_bat_mcd_ses_ita_ewe_mao_tha_anl_knd_dyu_xho_tur_dut_prs_aze_tsw_vie_gam_bem_bam_akn	-0.110608103015664	-0.260711805461702	0.794891176592112
335	gam_swe_tsw_lat_amh_amr_chh_rus_tur_uzb_bam_bat_ses_prs_hin_bsq_pol_heb_fbf_mnd_ben_mcd_zul_spa_swt_bos_fin_dyu_igb_hun_ger_owc_geo_alb_nor_eng_pan_hau_anl_rom_est_xho_ind_lit_tag_jpn_knd_kor_urd_grk_ewe_mol_jav_guj_tig_mly_cnt_bul_tsn_afr_aeg_glc_arw_scr_cze_qcu_slo_ctl_krd_swa_sod_ita_sid_svk_mao_ukr_dgb_dut_ven_sun_tha_wly_tml_akn_moo_aze_por_fre_azi_cic_vie_mlt_yor_lda_bem	-0.528544882384838	-1.25821058695152	0.211465353543195
336	wly_bul_tsw_arw_tig_sid_amh_rom_aze_tur_tsn_jav_ewe_nor_pan_bsq_eng_mlt_akn_cnt_pol_ita_swa_krd_igb_lit_est_zul_ven_fin_swe_gam_geo_lat_prs_por_guj_anl_sod_scr_hun_ses_tag_ctl_bat_jpn_tml_kor_hin_cze_bem_fre_mao_alb_hau_sun_mnd_rus_yor_spa_owc_mol_glc_ben_ger_qcu_ukr_bos_grk_bam_heb_dut_chh_urd_mly_afr_fbf_svk_lda_ind_tha_amr_knd_cic_dgb_azi_slo_mcd_uzb_swt_vie_aeg_xho_dyu_moo	-0.128281534506957	-0.302599728955724	0.762870690113731
337	aeg_guj_akn_mol_owc_amr_wly_arw_aze_azi_bem_tag_ses_lat_svk_bsq_rus_sid_xho_cnt_scr_urd_swt_fre_zul_alb_est_dyu_yor_hun_ita_gam_geo_hin_prs_nor_cze_anl_chh_eng_fin_ven_ind_ukr_jav_jpn_knd_kor_lit_ben_tsn_mcd_mly_por_sod_sun_mnd_bul_igb_spa_amh_swe_ctl_afr_glc_qcu_dut_bos_krd_lda_tig_rom_mlt_slo_mao_pan_swa_pol_dgb_bat_tha_heb_tml_bam_cic_uzb_ger_grk_tur_moo_vie_hau_fbf_tsw_ewe	-0.423991980903296	-1.00739189684643	0.316360388008938
338	anl_urd_ses_prs_mlt_amr_chh_hin_uzb_aze_lda_sun_moo_ukr_cze_bsq_lat_wly_dyu_cnt_ita_guj_xho_por_akn_dut_fin_swa_yor_est_slo_sid_geo_pan_mol_spa_krd_hau_owc_alb_hun_bem_bat_swe_jav_jpn_knd_kor_ger_bul_swt_afr_mao_nor_sod_mly_mnd_svk_fbf_ctl_aeg_arw_ben_bos_fre_qcu_pol_scr_glc_ven_amh_mcd_heb_rom_ind_rus_cic_grk_tsn_tag_tha_gam_tml_bam_dgb_tur_lit_eng_azi_zul_vie_tig_tsw_ewe_igb	-0.26867451277881	-0.634946691550029	0.527022247495178
339	amh_pol_bam_ita_owc_wly_chh_bos_aze_tur_ses_sun_cic_grk_fre_bsq_pan_anl_moo_mnd_por_ben_swa_glc_ven_nor_fin_tsn_igb_est_guj_sod_geo_slo_dut_scr_ger_hau_tig_eng_hun_ewe_mly_svk_tag_jpn_knd_kor_hin_prs_tsw_spa_ind_urd_sid_jav_cnt_afr_zul_rom_mlt_lit_ukr_swe_mcd_qcu_krd_alb_bul_fbf_heb_arw_amr_rus_bat_ctl_dyu_cze_swt_mao_tha_aeg_tml_dgb_akn_uzb_mol_lat_azi_bem_vie_gam_lda_yor_xho	-0.0466736285558183	-0.109984755592489	0.912658453797171
340	chh_eng_fbf_spa_heb_sod_aeg_ben_tur_uzb_zul_ind_bem_krd_scr_bsq_grk_wly_ewe_mnd_lat_svk_yor_alb_dgb_mol_est_tsn_bam_fin_ctl_amr_geo_hin_mcd_pan_bos_tig_mlt_bul_hun_ven_mao_dut_mly_jpn_tml_kor_lit_ger_ses_nor_sun_swe_amh_tag_cnt_por_swa_ita_gam_arw_cze_urd_afr_qcu_prs_fre_guj_lda_owc_glc_hau_slo_jav_pol_tsw_rom_cic_bat_tha_sid_knd_akn_dyu_aze_ukr_rus_azi_moo_vie_anl_igb_swt_xho	-0.478638986072479	-1.13935400222284	0.257481674848585
341	owc_eng_dgb_scr_tig_gam_anl_glc_aze_uzb_ewe_tag_tsn_ger_ukr_bsq_fre_amr_bem_mnd_ctl_lat_swt_krd_dyu_afr_est_bam_lda_hun_ben_hau_geo_grk_mol_swe_por_sid_wly_urd_fin_akn_bat_spa_ind_jpn_knd_kor_mcd_bul_zul_rom_sun_lit_sod_mao_cnt_nor_swa_slo_mlt_alb_cze_svk_ita_qcu_guj_arw_dut_tsw_chh_pol_heb_pan_jav_bos_fbf_hin_yor_mly_tha_amh_tml_ven_xho_azi_rus_prs_tur_igb_vie_aeg_ses_cic_moo	-0.740652287315862	-1.78443918053182	0.0776133488518733
342	heb_arw_tsn_hin_gam_aeg_hau_swe_uzb_azi_xho_mao_akn_dut_pan_bsq_lat_tig_yor_mnd_krd_slo_moo_fre_dyu_pol_fin_swa_bam_hun_svk_wly_geo_prs_glc_spa_mcd_amh_sid_ger_est_ses_ind_ben_bat_jpn_tml_kor_urd_cze_dgb_por_sun_guj_amr_mly_cnt_lit_cic_bul_chh_scr_mol_alb_ita_qcu_nor_afr_rom_ven_mlt_rus_sod_bos_jav_ukr_zul_grk_swt_tag_tha_owc_knd_fbf_igb_tur_ctl_eng_aze_bem_vie_anl_lda_ewe_tsw	-0.579801593659027	-1.38337301933509	0.169862382672193
343	mlt_por_tsn_ben_sod_anl_amr_alb_uzb_aze_moo_bat_akn_pol_ukr_bsq_swe_chh_dgb_mnd_cze_prs_zul_dut_dyu_eng_est_xho_swt_hun_spa_gam_geo_ita_ctl_scr_rom_owc_aeg_ger_fin_lda_mly_lit_ind_jpn_tml_kor_grk_mcd_tsw_krd_tag_nor_heb_jav_cnt_bos_bem_rus_amh_arw_bul_mol_svk_qcu_lat_pan_hin_fbf_wly_slo_tig_fre_mao_urd_ses_guj_yor_sun_tha_sid_knd_swa_ewe_azi_afr_glc_tur_ven_vie_hau_cic_bam_igb	-0.572526537158677	-1.36511159744776	0.175511282844733
344	wly_ukr_yor_afr_sod_owc_chh_glc_tur_azi_fbf_mly_lda_grk_cze_bsq_arw_tig_cic_cnt_ger_prs_akn_lit_tsn_ctl_est_ven_swt_hun_dut_amh_geo_spa_ben_pan_mcd_anl_hau_mol_fin_ewe_ind_rom_bat_jpn_tml_kor_svk_nor_swa_urd_sun_por_sid_tag_mnd_fre_dgb_krd_amr_pol_eng_rus_slo_qcu_bul_alb_hin_moo_aeg_swe_heb_guj_jav_bos_bem_scr_dyu_mao_tha_gam_knd_zul_bam_uzb_lat_ita_aze_ses_vie_mlt_xho_igb_tsw	0.390550077619064	0.92150076760565	0.359173391496299
345	aeg_ben_dgb_scr_amh_tig_chh_arw_tur_azi_fbf_mao_bam_dut_fre_bsq_svk_amr_ewe_mnd_lat_lit_ven_prs_ses_urd_fin_xho_igb_est_mol_heb_geo_mcd_ctl_rus_hin_gam_owc_bos_hun_tsw_mly_pol_tag_jpn_tml_kor_cze_afr_tsn_por_jav_guj_sod_ind_cnt_spa_zul_ita_mlt_slo_krd_rom_ukr_qcu_bul_swe_nor_yor_hau_alb_wly_ger_sun_grk_swt_pan_cic_bat_tha_anl_knd_akn_moo_aze_glc_eng_uzb_bem_vie_sid_lda_swa_dyu	-0.174014309587893	-0.410388442334684	0.682464956335611
346	wly_svk_lda_rus_sid_sod_anl_scr_tur_azi_dyu_mao_ewe_ctl_dut_bsq_ukr_aeg_fbf_mnd_eng_ger_bem_lit_xho_guj_fin_swa_bam_hun_swe_chh_geo_alb_ita_nor_krd_heb_amh_por_est_akn_jav_afr_mly_jpn_tml_kor_slo_pol_igb_lat_bat_arw_hau_ind_cnt_rom_cic_prs_mlt_grk_ben_mcd_bul_qcu_urd_cze_fre_moo_tig_pan_amr_hin_tag_spa_tsw_glc_tsn_sun_tha_gam_knd_yor_zul_aze_bos_mol_uzb_swt_vie_owc_ven_dgb_ses	-0.477226683934066	-1.13612995390818	0.258821422932843
347	anl_lit_xho_mol_sid_owc_wly_ita_azi_aze_swa_tag_yor_rus_nor_bsq_ctl_tig_ses_mnd_guj_svk_fbf_slo_tsw_prs_est_zul_moo_fin_grk_amh_geo_urd_rom_hin_swe_chh_sod_ben_hun_cic_sun_arw_jav_jpn_tml_kor_lat_dut_lda_mcd_mao_bos_aeg_bat_cnt_por_ewe_spa_amr_cze_bul_eng_afr_qcu_krd_ukr_glc_akn_mlt_ger_gam_pol_mly_scr_dgb_alb_igb_ind_tha_hau_knd_bam_swt_tur_fre_pan_uzb_tsn_vie_heb_bem_ven_dyu	0.198473641953837	0.467184626978188	0.641460545539557
348	hau_pol_zul_pan_owc_heb_sod_ita_aze_uzb_ewe_mao_swa_arw_rom_bsq_ctl_amh_swt_mnd_ukr_por_dgb_bul_tsw_scr_hun_akn_xho_est_guj_amr_geo_grk_alb_fre_nor_anl_gam_cze_fin_fbf_tag_svk_bat_jpn_knd_kor_prs_eng_tsn_bos_ind_swe_aeg_mly_cnt_dut_bam_slo_wly_lit_urd_hin_spa_qcu_mcd_krd_afr_moo_sid_glc_mlt_lat_jav_ben_igb_ger_dyu_sun_tha_tig_tml_cic_ses_tur_rus_mol_azi_yor_vie_chh_bem_lda_ven	-0.509094515594766	-1.2119429982714	0.228604351815282
349	mlt_bos_lda_fre_gam_tig_owc_ger_tur_aze_swa_ind_zul_swe_afr_bsq_mcd_wly_bem_cnt_scr_eng_fbf_alb_akn_guj_est_yor_swt_fin_prs_amh_geo_bul_ben_rus_ctl_heb_amr_arw_hun_dgb_mao_urd_jav_jpn_tml_kor_por_grk_xho_svk_sun_slo_aeg_mly_mnd_ukr_ewe_ita_sod_pol_rom_glc_lat_qcu_hin_dut_krd_cic_chh_mol_sid_spa_tag_cze_bam_lit_ven_bat_tha_anl_knd_igb_ses_azi_pan_nor_uzb_tsn_vie_hau_moo_dyu_tsw	-0.667178586456129	-1.60011852333045	0.112964092143484
350	anl_lit_swa_pan_heb_mlt_owc_slo_tur_uzb_ewe_tag_igb_cze_urd_bsq_ctl_hau_tsw_mnd_guj_rom_dgb_bos_bam_dut_fin_bem_dyu_hun_rus_sod_geo_ger_swe_pol_por_sid_aeg_krd_est_moo_mao_afr_sun_jpn_knd_kor_hin_spa_ven_ukr_jav_mcd_gam_ind_cnt_scr_zul_ita_wly_eng_nor_arw_prs_qcu_fre_grk_glc_akn_amh_svk_tig_ben_bat_lat_fbf_bul_cic_mly_tha_chh_tml_xho_yor_aze_alb_mol_azi_lda_vie_amr_swt_tsn_ses	-1.25998764150067	-3.12477477477488	0.00237362496574522
351	mlt_ctl_xho_mol_heb_aeg_sod_ben_tur_uzb_ewe_tag_tsw_prs_por_bsq_mcd_sid_dyu_cnt_grk_ita_bam_cze_igb_fre_est_cic_dgb_hun_ger_chh_geo_arw_alb_bul_rus_gam_amr_svk_fin_swt_ind_swe_mao_jpn_tml_kor_rom_krd_bem_urd_jav_lat_tig_bat_mnd_bos_yor_pol_wly_afr_scr_lit_ukr_qcu_slo_pan_nor_swa_amh_hin_anl_guj_sun_glc_moo_spa_ses_mly_tha_hau_knd_lda_zul_aze_dut_eng_azi_akn_vie_owc_tsn_ven_fbf	-0.0794117096316063	-0.187044074664169	0.852033523783931
352	sid_lat_ewe_ben_amr_chh_amh_pan_aze_tur_tsw_mao_swt_cze_lit_bsq_fre_anl_tsn_cnt_ger_krd_ven_alb_cic_ctl_fin_zul_dgb_est_pol_owc_geo_guj_urd_hin_rom_tig_aeg_ita_hun_xho_tag_grk_bat_jpn_knd_kor_slo_bul_bam_scr_mly_glc_hau_sun_mnd_svk_moo_ukr_sod_mol_por_swe_nor_qcu_arw_dut_prs_ses_mlt_mcd_heb_eng_ind_bos_yor_afr_bem_jav_tha_wly_tml_igb_swa_azi_spa_rus_uzb_lda_vie_gam_akn_dyu_fbf	0.134451021874726	0.316203194670123	0.752556881091186
353	hau_por_dgb_rom_chh_gam_sid_fre_aze_azi_lda_mao_akn_nor_ben_bsq_lit_anl_yor_mnd_ukr_arw_zul_ctl_tsw_mcd_fin_dyu_xho_hun_rus_tig_geo_glc_lat_pol_svk_amh_heb_prs_est_swt_bat_ger_ind_jpn_tml_kor_ita_spa_swa_scr_mly_guj_aeg_jav_cnt_mol_moo_afr_owc_cze_swe_bul_eng_qcu_krd_alb_dut_tsn_mlt_grk_wly_pan_tag_slo_bem_urd_bam_sun_tha_sod_knd_cic_fbf_tur_hin_bos_uzb_ses_vie_amr_ven_ewe_igb	-0.52541149153182	-1.25244230736381	0.21354911095636
354	wly_pol_dgb_bul_heb_gam_hau_ben_uzb_azi_tsw_tag_moo_ukr_bos_bsq_ctl_owc_ven_mnd_ger_spa_fbf_cze_xho_guj_hun_ewe_yor_est_eng_amr_geo_prs_lat_arw_afr_aeg_tig_mcd_fin_zul_jav_grk_ind_jpn_tml_kor_swe_dut_dyu_hin_mly_mol_amh_bat_cnt_urd_akn_rus_sid_slo_fre_por_alb_qcu_scr_lit_ita_cic_anl_glc_sod_rom_mao_nor_ses_krd_lda_sun_tha_chh_knd_tsn_swa_aze_svk_pan_tur_bem_vie_mlt_bam_swt_igb	0.591619348086237	1.40307448512418	0.163924492132692
355	chh_urd_xho_ukr_mlt_sod_sid_svk_azi_aze_moo_mly_tsw_scr_guj_bsq_mol_wly_ven_mnd_fre_bos_bem_afr_dyu_arw_est_fbf_swt_fin_glc_amh_geo_pan_cze_grk_rus_aeg_tig_ben_hun_tsn_ind_lat_bat_jpn_knd_kor_krd_ctl_ses_nor_mao_por_heb_sun_cnt_pol_swa_eng_owc_mcd_rom_bul_slo_qcu_ita_spa_hin_zul_anl_alb_gam_ger_jav_swe_cic_prs_igb_tag_tha_amr_tml_bam_ewe_uzb_lit_dut_tur_dgb_vie_hau_yor_lda_akn	-0.351936767445455	-0.834198123291304	0.406306976289324
356	amh_guj_swt_scr_wly_hau_chh_hin_aze_uzb_ven_bat_fbf_fre_urd_bsq_ukr_mlt_dyu_cnt_spa_bul_yor_dut_dgb_cze_fin_bam_ses_hun_pan_owc_geo_arw_bos_rus_nor_aeg_sod_afr_est_swa_tag_krd_jav_jpn_tml_kor_glc_pol_zul_lit_mao_alb_gam_ind_mnd_ita_cic_grk_heb_lat_prs_rom_mol_qcu_ben_swe_ger_xho_anl_eng_tig_slo_sun_ctl_tsn_svk_ewe_mly_tha_sid_knd_igb_moo_azi_por_mcd_tur_lda_vie_amr_akn_tsw_bem	0.139938563951627	0.330279469673651	0.741931673420863
357	anl_cze_akn_ita_amr_sod_owc_rus_tur_uzb_swt_tag_ses_glc_slo_bsq_ukr_amh_tsw_cnt_krd_lit_igb_pan_tsn_dut_hun_yor_bam_est_arw_wly_geo_hin_eng_nor_lat_heb_tig_swe_fin_moo_jav_afr_mly_jpn_tml_kor_mcd_scr_bem_grk_sun_prs_gam_bat_mnd_mol_dyu_por_chh_guj_svk_alb_bul_qcu_ger_urd_bos_xho_hau_pol_aeg_spa_ind_ben_ewe_rom_zul_mao_tha_sid_knd_fbf_cic_azi_ctl_fre_aze_lda_vie_mlt_swa_dgb_ven	-0.0459973368271338	-0.10839329758521	0.913917237789933
358	heb_grk_igb_ger_sid_hau_gam_bos_azi_tur_akn_sun_swt_lat_prs_bsq_slo_tig_dyu_cnt_rus_cze_bem_spa_lda_alb_hun_ewe_moo_fin_urd_owc_geo_ben_bul_fre_arw_mlt_wly_nor_est_ven_bat_guj_ind_jpn_tml_kor_dut_swe_bam_por_mly_svk_chh_tag_mnd_pan_zul_glc_aeg_ctl_mol_lit_krd_qcu_hin_mcd_ukr_ses_anl_rom_amh_pol_mao_afr_xho_ita_tsn_jav_tha_amr_knd_cic_yor_uzb_eng_scr_aze_fbf_vie_sod_tsw_swa_dgb	-0.568481933571871	-1.36050129624954	0.176959680407616
359	amh_svk_bem_glc_wly_amr_aeg_por_aze_tur_fbf_tag_dgb_slo_krd_bsq_lat_owc_dyu_cnt_prs_mcd_tsw_ukr_moo_scr_fin_lda_ven_est_mol_chh_geo_rom_nor_lit_eng_mlt_gam_bul_hun_zul_sun_swe_jav_jpn_tml_kor_ctl_cze_swa_pan_mao_arw_sod_mly_mnd_spa_igb_pol_tig_guj_hin_bos_grk_qcu_urd_afr_rus_bam_hau_fre_sid_ita_bat_dut_tsn_ben_cic_ind_tha_anl_knd_ewe_swt_azi_ger_alb_uzb_akn_vie_heb_yor_xho_ses	-0.325590410691403	-0.770575243566289	0.442911930016588
360	heb_pol_bam_bos_amr_aeg_tig_slo_tur_uzb_lda_tag_akn_ctl_pan_bsq_ukr_gam_yor_cnt_alb_por_xho_spa_moo_fre_fin_bem_ewe_est_svk_amh_geo_arw_cze_grk_hin_anl_chh_glc_hun_ses_ind_nor_jav_jpn_knd_kor_ita_afr_tsn_rom_sun_eng_wly_mly_mnd_swe_fbf_ger_sod_lat_urd_mol_bul_qcu_guj_scr_prs_dyu_hau_mcd_sid_ben_bat_rus_swa_lit_cic_mao_tha_mlt_tml_igb_zul_aze_krd_dut_azi_ven_vie_owc_dgb_tsw_swt	-0.500345277370593	-1.19182056521511	0.236364093409717
361	chh_afr_dgb_prs_hau_heb_sid_pol_azi_tur_yor_sun_igb_mcd_glc_bsq_alb_sod_bam_cnt_spa_rus_ewe_urd_bem_slo_hun_akn_tsw_fin_guj_tig_geo_pan_scr_grk_lat_aeg_wly_ger_est_xho_tag_hin_mao_jpn_tml_kor_arw_bos_dyu_ctl_ind_krd_anl_bat_mnd_por_swa_eng_amr_cze_rom_ukr_lit_qcu_ita_swe_nor_zul_amh_fre_mlt_svk_jav_bul_moo_ben_fbf_mly_tha_gam_knd_ses_ven_uzb_mol_dut_aze_lda_vie_owc_tsn_cic_swt	0.0912418459113117	0.214765557167378	0.830420345649629
362	amr_lat_fbf_por_mlt_tig_owc_bos_tur_uzb_lda_tag_swa_afr_urd_bsq_cze_heb_cic_mnd_spa_guj_zul_lit_bem_pol_est_ses_ven_hun_eng_aeg_geo_swe_svk_krd_prs_gam_sid_nor_fin_moo_mly_bul_ind_jpn_knd_kor_ita_scr_yor_grk_jav_slo_sod_mao_cnt_arw_igb_ben_hau_hin_mcd_fre_pan_qcu_dut_rom_rus_dgb_wly_ger_chh_glc_bat_mol_xho_alb_bam_sun_tha_anl_tml_akn_dyu_aze_ukr_ctl_azi_tsn_vie_amh_ewe_tsw_swt	-0.879167000826981	-2.12522685476064	0.0362185117225911
363	wly_mol_zul_krd_amr_tig_gam_fre_aze_tur_ven_bat_moo_guj_hin_bsq_arw_heb_bam_mnd_por_rus_ses_scr_xho_alb_est_dgb_fbf_fin_dut_mlt_geo_eng_ger_spa_ctl_amh_owc_slo_hun_akn_sun_prs_ind_jpn_knd_kor_bul_mcd_cic_glc_mly_bos_sid_tag_cnt_svk_lda_nor_chh_ita_ben_rom_cze_qcu_lit_pol_grk_ewe_aeg_urd_anl_ukr_jav_afr_yor_lat_bem_mao_tha_hau_tml_dyu_swt_uzb_swe_pan_azi_tsn_vie_sod_igb_tsw_swa	0.699383835494348	1.65778178198799	0.100731103266867
364	sod_lit_dgb_rus_chh_owc_mlt_pan_aze_uzb_moo_sun_akn_eng_fre_bsq_ctl_amh_tsw_cnt_urd_grk_tsn_nor_fbf_hin_hun_ven_yor_fin_alb_hau_geo_swe_mcd_ger_dut_wly_aeg_rom_est_igb_jav_mol_mly_jpn_knd_kor_krd_slo_zul_ita_bat_spa_gam_ind_mnd_ukr_cic_ben_tig_cze_guj_prs_por_qcu_arw_svk_bos_bem_amr_afr_heb_pol_tag_bul_lda_glc_swt_mao_tha_anl_tml_ses_ewe_tur_lat_scr_azi_swa_vie_sid_bam_xho_dyu	-0.841724750177599	-2.03401538059634	0.0447984621915438
365	anl_ger_bem_eng_aeg_mlt_hau_alb_tur_azi_ven_sun_zul_rom_cze_bsq_swe_amh_dgb_mnd_prs_pol_igb_guj_yor_svk_fin_swt_moo_est_mol_chh_geo_lat_spa_arw_scr_sid_amr_mcd_hun_fbf_jav_hin_mao_jpn_tml_kor_glc_grk_cic_slo_mly_por_wly_ind_cnt_bos_tsn_bul_tig_fre_dut_krd_ben_qcu_ctl_urd_pan_ewe_owc_nor_heb_rus_tag_lit_xho_ukr_swa_bat_tha_gam_knd_lda_bam_aze_ita_afr_uzb_akn_vie_sod_dyu_ses_tsw	0.656786521803023	1.55371905149533	0.123648045785944
366	amh_ger_ewe_ukr_heb_sod_aeg_cze_aze_tur_igb_mly_ven_afr_urd_bsq_eng_gam_dyu_mnd_ben_scr_swa_pol_akn_dut_fin_swt_moo_hun_rom_sid_geo_rus_bul_arw_hin_chh_hau_pan_est_xho_jav_por_mao_jpn_knd_kor_alb_lat_tsn_ita_tag_krd_mlt_ind_cnt_slo_tsw_ctl_amr_grk_guj_nor_mol_qcu_glc_fre_spa_lda_wly_bos_anl_mcd_sun_prs_cic_swe_yor_bat_tha_tig_tml_dgb_zul_uzb_svk_lit_azi_ses_vie_owc_bem_bam_fbf	0.168119543191446	0.395405818894902	0.693448954505307
367	aeg_prs_bam_krd_hau_mlt_amr_bul_azi_tur_ewe_mao_igb_guj_arw_bsq_mcd_amh_tsn_mnd_rom_lat_ven_mol_swt_pan_est_bem_zul_hun_fre_gam_geo_swe_ben_ukr_urd_sod_sid_scr_fin_tsw_bat_bos_jav_jpn_tml_kor_afr_slo_dyu_alb_ind_grk_chh_tag_cnt_lit_xho_ita_wly_eng_svk_hin_dut_qcu_spa_rus_nor_akn_anl_glc_owc_pol_sun_ger_ses_cze_cic_mly_tha_tig_knd_moo_swa_uzb_por_ctl_aze_yor_vie_heb_dgb_lda_fbf	-0.85788603558158	-2.06955447791679	0.0412676830685227
368	tig_svk_yor_slo_anl_heb_chh_cze_uzb_aze_xho_bat_dyu_afr_urd_bsq_rus_hau_bam_cnt_glc_fre_igb_krd_tsn_nor_hun_cic_bem_fin_dut_owc_geo_spa_arw_mol_grk_wly_mlt_lit_est_dgb_sun_mcd_ind_jpn_knd_kor_hin_prs_swt_ctl_mao_ger_amr_jav_mnd_alb_ewe_scr_amh_guj_rom_ben_swe_qcu_pan_bos_lat_moo_sid_ita_gam_ukr_mly_por_swa_pol_ven_tag_tha_sod_tml_ses_fbf_azi_bul_eng_tur_tsw_vie_aeg_akn_lda_zul	-0.331728406041555	-0.785222564484171	0.434318925142437
369	amh_slo_dyu_rus_aeg_tig_wly_grk_uzb_aze_moo_tag_xho_urd_bul_bsq_hin_heb_swa_cnt_bos_arw_tsw_afr_ses_ben_est_dgb_tsn_fin_pan_gam_geo_nor_ita_por_svk_mlt_chh_eng_hun_cic_ind_alb_mly_jpn_tml_kor_dut_ukr_bam_spa_mao_guj_anl_bat_mnd_ger_fbf_rom_amr_lit_mcd_pol_lat_qcu_scr_mol_prs_ewe_sod_fre_sid_cze_jav_swe_akn_glc_yor_sun_tha_hau_knd_zul_ven_tur_ctl_krd_azi_swt_vie_owc_lda_igb_bem	0.420808023433261	0.992444620595686	0.323555867394771
370	sid_hin_yor_grk_chh_amr_tig_por_tur_uzb_igb_jav_fbf_krd_rom_bsq_guj_wly_lda_cnt_ben_urd_akn_glc_ven_arw_est_xho_dgb_fin_alb_anl_geo_spa_svk_pol_fre_hau_sod_lat_hun_cic_mao_nor_sun_jpn_knd_kor_bos_prs_swa_afr_bat_scr_aeg_ind_mnd_mol_ewe_mcd_gam_eng_rus_cze_lit_qcu_slo_ukr_bul_moo_amh_ita_mlt_dut_tag_pan_ses_ger_tsn_mly_tha_heb_tml_tsw_dyu_aze_ctl_swe_azi_bam_vie_owc_bem_zul_swt	-0.552274267774414	-1.31741282169725	0.190936767555667
371	heb_ctl_xho_alb_anl_gam_amr_lit_aze_tur_yor_mly_ses_cze_fre_bsq_eng_aeg_akn_cnt_scr_swe_tsw_bos_tsn_rom_est_moo_swa_hun_mol_sid_geo_prs_svk_mcd_ukr_wly_hau_ger_fin_cic_sun_pan_jav_jpn_knd_kor_krd_pol_ven_por_mao_bul_owc_ind_mnd_afr_ewe_guj_amh_nor_slo_dut_ita_qcu_lat_spa_hin_dgb_chh_urd_tig_ben_bat_rus_bem_arw_swt_tag_tha_sod_tml_igb_fbf_uzb_grk_glc_azi_dyu_vie_mlt_bam_lda_zul	-0.799923116224873	-1.9293307161162	0.0567383252006342
372	sod_lat_swa_rus_tig_amh_owc_bos_azi_uzb_ses_sun_swt_hin_slo_bsq_pan_aeg_ven_cnt_alb_glc_xho_krd_igb_fre_est_dyu_fbf_fin_arw_hau_geo_swe_ger_ben_spa_wly_sid_eng_hun_bem_mly_cze_jav_jpn_tml_kor_mol_pol_cic_urd_mao_ctl_chh_bat_mnd_ukr_moo_rom_heb_lit_svk_bul_guj_qcu_mcd_ita_afr_dgb_mlt_scr_gam_grk_ind_prs_zul_dut_tsn_tag_tha_amr_knd_tsw_akn_tur_por_nor_aze_ewe_vie_anl_lda_bam_yor	-0.352031846651493	-0.833613446829994	0.406634790965356
373	aeg_ita_bem_krd_tig_gam_heb_scr_tur_aze_tsw_ind_lda_bul_eng_bsq_cze_amh_cic_mnd_glc_guj_xho_fre_swt_afr_est_akn_igb_hun_alb_sod_geo_urd_hin_rus_prs_wly_mlt_dut_fin_ses_tag_arw_mao_jpn_knd_kor_svk_lat_zul_por_sun_mcd_anl_mly_cnt_spa_ewe_ben_hau_mol_pol_rom_bos_qcu_ctl_nor_slo_dgb_owc_lit_chh_pan_bat_swe_dyu_grk_bam_jav_tha_sid_tml_tsn_swa_uzb_ukr_ger_azi_moo_vie_amr_ven_yor_fbf	0.0309485147846756	0.0728046379140731	0.942117933537285
374	wly_ctl_zul_ukr_aeg_owc_anl_pan_aze_azi_igb_mly_swa_por_hin_bsq_spa_sod_lda_cnt_cze_urd_xho_scr_dgb_pol_est_ses_tsw_hun_svk_chh_geo_mcd_lat_swe_krd_gam_sid_grk_fin_bem_jav_bul_ind_jpn_tml_kor_prs_mol_ewe_afr_bat_arw_tig_mao_mnd_glc_tsn_slo_hau_rus_nor_ger_alb_qcu_bos_ben_lit_swt_mlt_ita_heb_guj_sun_rom_yor_fre_akn_tag_tha_amh_knd_cic_bam_tur_eng_dut_uzb_dyu_vie_amr_moo_fbf_ven	-0.0233656070046478	-0.0549801607085188	0.956272210238678
375	gam_ger_swa_urd_sid_wly_amr_spa_tur_azi_lda_tag_fbf_dut_rom_bsq_fre_chh_yor_cnt_por_mol_zul_glc_tsn_bos_fin_ses_akn_hun_lit_mlt_geo_ita_pan_lat_pol_anl_aeg_afr_est_dyu_mly_cze_jav_jpn_knd_kor_guj_arw_swt_prs_ind_scr_owc_bat_mnd_slo_dgb_ben_sod_eng_krd_svk_hin_qcu_nor_bul_ukr_bem_heb_rus_amh_swe_mao_alb_ewe_mcd_bam_sun_tha_hau_tml_moo_xho_uzb_grk_ctl_aze_cic_vie_tig_tsw_ven_igb	-0.746644975115486	-1.79817966298461	0.0753931734690051
376	tig_rom_xho_arw_aeg_chh_wly_prs_aze_azi_akn_jav_bem_hin_rus_bsq_lat_owc_ven_mnd_eng_ger_ewe_bul_bam_pan_fin_cic_moo_hun_dut_hau_geo_scr_alb_ctl_grk_sod_anl_swe_est_dgb_bat_glc_mao_jpn_tml_kor_nor_mol_yor_fre_mly_ukr_mlt_ind_cnt_spa_tsn_ita_amr_slo_urd_cze_afr_qcu_bos_krd_pol_swa_sid_lit_gam_guj_tag_mcd_zul_por_igb_sun_tha_amh_knd_ses_tsw_uzb_ben_svk_tur_swt_vie_heb_fbf_lda_dyu	-0.45730852421246	-1.08790069712104	0.279450310965728
377	chh_grk_igb_bul_owc_sod_gam_scr_uzb_azi_ewe_tag_cic_slo_arw_bsq_lit_hau_ses_mnd_ita_bos_xho_lat_ven_hin_hun_dgb_swt_fin_dut_aeg_geo_ukr_ctl_guj_mcd_heb_amh_urd_est_fbf_bat_eng_mly_jpn_knd_kor_svk_prs_tsn_afr_mao_spa_anl_ind_cnt_glc_yor_ger_sid_ben_pol_mol_rom_qcu_fre_swe_cze_moo_amr_krd_wly_alb_sun_nor_zul_pan_bam_jav_tha_tig_tml_dyu_akn_aze_por_rus_tur_bem_vie_mlt_tsw_lda_swa	0.0306582641989601	0.072315143345824	0.942506410233025
378	chh_ukr_tsw_ctl_aeg_heb_sod_rom_tur_aze_igb_tag_ven_pan_scr_bsq_fre_gam_swa_cnt_spa_slo_ewe_glc_fbf_mcd_hun_xho_dgb_fin_krd_mlt_geo_ita_hin_rus_bul_wly_hau_pol_est_swt_mao_arw_bat_jpn_knd_kor_urd_alb_moo_lit_sun_ger_sid_jav_mnd_guj_lda_cze_tig_svk_afr_dut_nor_qcu_bos_swe_prs_bam_owc_mol_anl_lat_ind_por_ses_grk_dyu_mly_tha_amh_tml_zul_tsn_uzb_eng_ben_azi_yor_vie_amr_cic_akn_bem	-0.417783929543789	-0.992070689716135	0.323737253132395
379	gam_eng_swt_urd_chh_tig_wly_nor_uzb_azi_ven_mly_moo_ctl_lat_bsq_svk_mlt_swa_cnt_ger_mol_yor_scr_dyu_krd_fin_dgb_fbf_est_por_heb_geo_alb_swe_spa_hin_sid_aeg_pol_hun_ses_ind_bos_jav_jpn_tml_kor_ben_cze_tsw_pan_sun_dut_owc_mao_mnd_fre_bam_rus_amr_lit_grk_mcd_ukr_qcu_arw_prs_guj_igb_sod_rom_anl_bul_tag_glc_cic_ita_lda_bat_tha_amh_knd_ewe_akn_aze_slo_afr_tur_xho_vie_hau_tsn_zul_bem	-0.0273977968949033	-0.0645218941407064	0.948693162035098
380	hau_cze_bam_ukr_heb_amr_aeg_ctl_tur_uzb_ewe_sun_akn_mol_svk_bsq_bul_amh_tsw_cnt_fre_bos_tsn_krd_dyu_pol_hun_ven_bem_fin_eng_gam_geo_swe_alb_grk_ben_anl_tig_lat_est_swa_bat_arw_ind_jpn_knd_kor_slo_prs_fbf_dut_tag_ita_mlt_jav_mnd_afr_swt_ger_wly_pan_mcd_glc_guj_qcu_urd_por_hin_cic_sod_scr_chh_rom_mao_rus_yor_lit_zul_mly_tha_sid_tml_igb_lda_aze_nor_spa_azi_xho_vie_owc_dgb_moo_ses	-0.857297830471853	-2.07162626170228	0.0410694539420434
381	amr_slo_ewe_cze_tig_wly_sod_dut_tur_uzb_moo_tag_dyu_alb_svk_bsq_rom_owc_ven_mnd_lit_urd_igb_arw_xho_nor_est_dgb_ses_hun_swe_gam_geo_scr_hin_ukr_mol_heb_sid_afr_fin_tsn_jav_rus_ind_jpn_tml_kor_bul_spa_bem_ita_mly_krd_aeg_sun_cnt_mcd_swt_ben_chh_pan_guj_grk_lat_qcu_por_ger_fre_akn_hau_prs_mlt_pol_mao_eng_swa_glc_tsw_bat_tha_amh_knd_yor_lda_aze_ctl_bos_azi_fbf_vie_anl_cic_bam_zul	-0.132270721330351	-0.312032569191877	0.755714274502336
382	mlt_urd_ses_ctl_tig_aeg_wly_dut_uzb_aze_xho_sun_dgb_bos_ita_bsq_bul_chh_bem_cnt_spa_swe_swa_nor_tsw_pan_hun_zul_lda_fin_krd_hau_geo_mcd_ben_prs_cze_gam_heb_ukr_est_akn_mao_ger_ind_jpn_tml_kor_afr_guj_moo_por_jav_scr_sod_bat_mnd_alb_bam_lat_amr_rom_pol_arw_fre_qcu_grk_mol_svk_dyu_anl_rus_sid_hin_tag_eng_swt_glc_igb_mly_tha_owc_knd_yor_ven_tur_slo_lit_azi_cic_vie_amh_ewe_tsn_fbf	-0.182682836092439	-0.430925478478388	0.667519708154802
383	sod_fre_swt_urd_anl_mlt_amr_rus_azi_aze_tsw_mao_yor_ita_scr_bsq_bos_amh_xho_mnd_bul_afr_akn_grk_swa_nor_hun_dgb_ewe_est_spa_gam_geo_ger_pol_alb_glc_chh_aeg_mol_fin_bam_ind_slo_jav_jpn_tml_kor_prs_por_bem_ben_sun_pan_sid_bat_cnt_cze_lda_eng_tig_guj_swe_krd_hin_qcu_ukr_arw_ctl_ven_hau_svk_heb_lit_mly_rom_zul_mcd_moo_tag_tha_wly_knd_cic_ses_tur_dut_lat_uzb_fbf_vie_owc_dyu_igb_tsn	-0.018681203871853	-0.0439901339283689	0.965006582878345
384	gam_grk_ses_lat_sid_hau_anl_mcd_azi_uzb_igb_bat_cic_pol_alb_bsq_svk_mlt_xho_cnt_ger_mol_bam_hin_akn_cze_est_yor_moo_hun_swe_aeg_geo_urd_slo_dut_pan_tig_amr_scr_fin_swa_mao_nor_tag_jpn_knd_kor_ctl_glc_dyu_rom_ind_ukr_amh_sun_mnd_ben_dgb_spa_owc_prs_afr_rus_eng_qcu_lit_krd_fre_ven_heb_arw_chh_bul_jav_guj_ewe_ita_fbf_mly_tha_wly_tml_tsw_zul_aze_bos_por_tur_lda_vie_sod_swt_bem_tsn	-1.04371121447873	-2.54726317227665	0.0124983656561893
385	sid_arw_lda_slo_amh_aeg_gam_ctl_tur_uzb_swt_mly_cic_glc_svk_bsq_ger_wly_xho_mnd_mcd_ukr_ewe_lat_tsn_spa_hun_ven_bem_est_ben_owc_geo_rus_cze_lit_pol_hau_anl_fre_fin_igb_bat_alb_tag_jpn_tml_kor_afr_swe_yor_dut_jav_scr_chh_ind_cnt_pan_tsw_hin_amr_eng_mol_nor_por_qcu_grk_ita_urd_zul_sod_prs_mlt_bos_sun_rom_ses_guj_moo_mao_tha_tig_knd_bam_dyu_aze_krd_bul_azi_akn_vie_heb_fbf_dgb_swa	-0.245006969153744	-0.579256388555942	0.563816666958213
386	chh_guj_igb_rom_gam_sod_owc_bul_tur_aze_dgb_sun_akn_cze_fre_bsq_grk_anl_bam_mnd_arw_lit_bem_ita_yor_swe_est_tsn_zul_hun_eng_hau_geo_alb_por_scr_bos_amh_wly_nor_fin_lda_ind_ukr_bat_jpn_knd_kor_spa_glc_xho_lat_mly_mol_sid_mao_cnt_svk_fbf_dut_mlt_ger_afr_hin_pan_qcu_mcd_ctl_ben_ven_tig_slo_heb_rus_tag_pol_ewe_urd_ses_jav_tha_aeg_tml_swt_moo_azi_prs_krd_uzb_dyu_vie_amr_cic_tsw_swa	-0.375154025541214	-0.888964174069102	0.37631594893013
387	chh_bos_yor_lat_heb_wly_tig_bul_tur_uzb_ses_jav_moo_ger_slo_bsq_svk_mlt_ewe_cnt_nor_scr_xho_dut_bem_prs_est_zul_bam_fin_ben_sod_geo_swe_arw_cze_alb_anl_aeg_guj_hun_dgb_sun_mol_mao_jpn_tml_kor_ukr_krd_ven_ita_mly_grk_owc_bat_mnd_pol_swa_mcd_amh_urd_rom_afr_hin_qcu_fre_rus_lit_dyu_hau_spa_sid_ctl_tag_pan_cic_glc_tsw_ind_tha_gam_knd_swt_lda_aze_eng_por_azi_fbf_vie_amr_akn_igb_tsn	-0.268887049698304	-0.636083898331722	0.526284072051595
388	tig_eng_tsn_mol_heb_mlt_hau_nor_azi_aze_dyu_tag_dgb_slo_ukr_bsq_dut_aeg_xho_cnt_ben_pol_akn_spa_cic_lat_hun_tsw_ses_est_mcd_wly_geo_ger_lit_swe_ctl_anl_gam_arw_fin_bam_jav_guj_mao_jpn_knd_kor_pan_bul_yor_rom_bat_afr_sid_ind_mnd_bos_ewe_krd_chh_cze_svk_grk_scr_qcu_ita_alb_urd_zul_amr_fre_sod_por_sun_glc_bem_hin_swt_mly_tha_owc_tml_fbf_ven_tur_rus_prs_uzb_swa_vie_amh_igb_lda_moo	-0.97559227670664	-2.37324404716093	0.0196902838690221
389	chh_fre_zul_rus_wly_mlt_hau_pol_tur_aze_swt_bat_ven_scr_ben_bsq_nor_gam_dyu_mnd_mcd_hin_moo_glc_bem_bul_fin_bam_akn_hun_rom_amh_geo_afr_ukr_eng_grk_sid_heb_pan_est_yor_jav_dut_mao_jpn_tml_kor_mol_slo_tsw_bos_mly_lit_owc_tag_cnt_svk_tsn_cze_aeg_urd_ita_lat_prs_qcu_alb_ger_spa_lda_sod_por_amr_swe_ind_guj_xho_arw_ses_sun_tha_anl_knd_dgb_fbf_azi_ctl_krd_uzb_ewe_vie_tig_swa_cic_igb	-0.0331758431349647	-0.0783478664960954	0.937719669863089
390	gam_pol_xho_pan_owc_anl_wly_bul_uzb_aze_ses_tag_swt_slo_por_bsq_ukr_chh_swa_cnt_scr_mol_tsw_mcd_dgb_rus_fin_akn_bem_est_ita_sid_geo_hin_fre_grk_lat_hau_tig_afr_hun_ven_mao_svk_mly_jpn_knd_kor_dut_lit_igb_ben_sun_cze_sod_jav_mnd_eng_ewe_spa_amr_urd_glc_prs_swe_qcu_ger_krd_bos_zul_aeg_guj_heb_arw_bat_alb_yor_nor_dyu_ind_tha_mlt_tml_lda_bam_tur_rom_ctl_azi_moo_vie_amh_fbf_tsn_cic	0.317001852779001	0.746853766725362	0.457035847665594
391	aeg_arw_ewe_lat_heb_mlt_amh_ukr_uzb_aze_moo_mly_akn_swe_guj_bsq_cze_anl_xho_cnt_pan_spa_lda_grk_tsw_rus_est_igb_swt_hun_afr_gam_geo_mol_fre_svk_dut_owc_hau_pol_fin_dgb_jav_nor_sun_jpn_knd_kor_lit_bul_yor_mcd_bat_por_sid_tag_mnd_ben_bam_bos_wly_krd_slo_scr_eng_qcu_ita_ger_hin_cic_chh_ctl_sod_alb_ind_rom_swa_urd_ven_mao_tha_amr_tml_tsn_zul_azi_glc_prs_tur_ses_vie_tig_bem_dyu_fbf	-0.477087099581915	-1.132348590238	0.260399008131702
392	aeg_dut_dgb_spa_anl_amr_mlt_alb_azi_uzb_swa_tag_tsw_bul_mol_bsq_svk_sid_xho_mnd_fre_krd_ven_grk_igb_prs_hun_swt_bam_fin_ger_gam_geo_mcd_slo_swe_guj_sod_hau_rom_est_tsn_mly_ctl_ind_jpn_tml_kor_nor_rus_cic_lit_mao_ita_tig_jav_cnt_afr_yor_por_wly_arw_ukr_hin_pol_qcu_scr_pan_ben_ewe_amh_bos_owc_glc_sun_urd_dyu_eng_moo_bat_tha_chh_knd_lda_zul_tur_lat_cze_aze_fbf_vie_heb_ses_akn_bem	-0.407912598568557	-0.968912821861426	0.335101793996424
393	aeg_hin_ewe_ger_amr_sod_hau_ita_uzb_tur_ses_mly_xho_slo_guj_bsq_grk_gam_ven_mnd_ctl_pan_akn_por_fbf_arw_fin_igb_cic_est_glc_tig_geo_eng_swe_afr_scr_wly_amh_ukr_hun_bam_mao_rom_bat_jpn_knd_kor_krd_ben_bem_bul_sun_mol_chh_jav_cnt_mcd_dyu_alb_sid_svk_prs_lat_nor_qcu_lit_rus_spa_zul_mlt_urd_heb_cze_ind_pol_tsn_fre_swa_tag_tha_owc_tml_swt_lda_azi_dut_bos_aze_dgb_vie_anl_yor_moo_tsw	-0.473422695341704	-1.12840851805375	0.262049986589892
394	sid_ita_tsw_rus_hau_mlt_wly_fre_uzb_azi_akn_tag_lda_por_arw_bsq_ctl_heb_swa_cnt_urd_afr_bam_alb_fbf_svk_est_xho_yor_fin_ukr_aeg_geo_cze_pan_ger_mol_anl_chh_krd_hun_ses_mao_mcd_ind_jpn_knd_kor_spa_dut_ven_bos_jav_hin_sod_bat_mnd_glc_igb_guj_amh_lit_rom_ben_scr_qcu_prs_swe_grk_tsn_amr_nor_tig_slo_mly_eng_dyu_pol_zul_sun_tha_gam_tml_bem_swt_aze_bul_lat_tur_cic_vie_owc_dgb_moo_ewe	-0.519933381834313	-1.23908673835942	0.21843143838647
395	mlt_fre_bem_rus_amr_aeg_hau_cze_aze_azi_dyu_ind_zul_scr_pan_bsq_dut_heb_akn_cnt_lit_grk_igb_urd_xho_mcd_hun_swa_ewe_fin_svk_sod_geo_ita_nor_pol_alb_chh_gam_slo_est_tsn_mly_ctl_jav_jpn_tml_kor_afr_eng_cic_por_mao_spa_anl_tag_mnd_mol_lda_swe_owc_bos_bul_arw_ben_qcu_ukr_guj_hin_ses_amh_lat_sid_ger_sun_prs_tsw_glc_ven_bat_tha_tig_knd_fbf_bam_uzb_krd_rom_tur_yor_vie_wly_moo_swt_dgb	-0.141449041509235	-0.333817045493854	0.739269150970116
396	sod_swe_xho_nor_sid_amh_tig_spa_aze_azi_ses_mly_ewe_cze_bos_bsq_pol_aeg_dyu_mnd_ger_lit_fbf_grk_dgb_slo_est_swt_bem_fin_ben_chh_geo_krd_ukr_guj_rus_gam_owc_ita_hun_zul_tag_alb_ind_jpn_knd_kor_eng_fre_yor_ctl_mao_lat_wly_bat_cnt_dut_tsn_prs_mlt_hin_bul_mcd_por_qcu_rom_pan_afr_ven_hau_svk_anl_mol_jav_arw_igb_urd_swa_sun_tha_heb_tml_akn_tsw_uzb_glc_scr_tur_moo_vie_amr_bam_lda_cic	0.205455128171067	0.483562104948348	0.62983328204631
397	sid_arw_igb_alb_wly_sod_chh_afr_tur_azi_moo_sun_yor_ger_lat_bsq_mol_heb_bem_cnt_svk_nor_ewe_ita_ses_fre_hun_zul_lda_est_slo_mlt_geo_pol_hin_pan_scr_anl_amh_rus_fin_dgb_ind_lit_tag_jpn_knd_kor_ben_krd_swt_swe_mao_por_amr_bat_mnd_mcd_bam_grk_hau_rom_guj_eng_dut_qcu_cze_spa_bos_akn_owc_ctl_tig_bul_mly_prs_tsn_urd_cic_jav_tha_aeg_tml_fbf_tsw_aze_glc_ukr_uzb_dyu_vie_gam_xho_swa_ven	-0.222473606880996	-0.525581482943986	0.60042996866737
398	tig_ger_dgb_ben_owc_mlt_amh_pol_tur_azi_yor_sun_akn_afr_grk_bsq_ukr_aeg_tsw_mnd_prs_pan_swt_svk_ses_cze_est_dyu_moo_hun_mol_sod_geo_bul_swe_guj_urd_hau_wly_lit_fin_swa_jav_scr_mao_jpn_knd_kor_glc_hin_zul_spa_bat_fre_amr_mly_cnt_eng_bam_rom_gam_mcd_slo_bos_dut_qcu_lat_ctl_rus_xho_anl_ita_chh_krd_tag_arw_igb_por_fbf_ind_tha_sid_tml_lda_tsn_uzb_nor_alb_aze_cic_vie_heb_bem_ewe_ven	-0.227414921166912	-0.53734906273335	0.592309931220711
399	owc_prs_swa_svk_chh_aeg_hau_mol_azi_uzb_moo_ind_bam_glc_dut_bsq_cze_gam_fbf_mnd_bos_slo_swt_krd_tsw_lit_est_dyu_ewe_hun_bul_mlt_geo_ger_hin_lat_nor_sod_tig_rus_fin_dgb_jav_ita_sun_jpn_tml_kor_scr_ben_yor_arw_bat_urd_heb_mly_cnt_spa_igb_rom_anl_pan_afr_alb_pol_qcu_eng_mcd_ukr_akn_amr_grk_amh_swe_mao_guj_ven_fre_lda_tag_tha_sid_knd_xho_cic_aze_por_ctl_tur_bem_vie_wly_zul_ses_tsn	-0.00745748130298132	-0.0175735834964811	0.986016677915722
400	anl_lit_fbf_lat_gam_owc_mlt_glc_azi_aze_bem_mly_ven_eng_nor_bsq_fre_sod_swt_cnt_alb_ita_ewe_mol_xho_grk_est_akn_cic_fin_mcd_chh_geo_bos_guj_afr_krd_amh_tig_rus_hun_igb_bat_rom_mao_jpn_knd_kor_swe_bul_tsn_cze_ind_ukr_heb_sun_mnd_por_moo_dut_wly_scr_ben_svk_spa_qcu_slo_arw_pol_zul_sid_urd_amr_pan_jav_hin_dyu_ctl_lda_tag_tha_aeg_tml_bam_tsw_tur_prs_ger_uzb_dgb_vie_hau_ses_swa_yor	-0.3574129537498	-0.846310365692982	0.399552039087021
401	sid_fre_swa_scr_amr_aeg_owc_pol_aze_azi_tsn_bat_ses_afr_hin_bsq_bul_amh_lda_mnd_svk_urd_akn_lat_tsw_ita_est_ven_dgb_hun_rus_heb_geo_ukr_dut_por_rom_chh_tig_guj_fin_bem_sun_bos_tag_jpn_knd_kor_swe_cze_fbf_pan_ind_ger_anl_mao_cnt_slo_swt_arw_hau_prs_glc_spa_nor_qcu_mcd_ctl_grk_zul_wly_krd_gam_mol_jav_alb_yor_ben_moo_mly_tha_sod_tml_cic_dyu_tur_lit_eng_uzb_bam_vie_mlt_xho_ewe_igb	0.05791338292287	0.136298790900752	0.891879691200841
402	tig_eng_tsw_prs_hau_gam_amh_glc_uzb_azi_bem_tag_yor_mol_pol_bsq_ita_heb_swa_cnt_guj_pan_akn_arw_moo_fre_est_cic_bam_hun_por_aeg_geo_ukr_swe_lit_spa_amr_owc_hin_fin_dyu_sun_grk_bat_jpn_tml_kor_urd_alb_xho_ctl_ind_dut_chh_jav_mnd_ben_fbf_krd_mlt_nor_scr_bos_rom_qcu_afr_cze_lat_ven_sid_ger_sod_svk_mao_bul_lda_mcd_zul_mly_tha_anl_knd_ses_swt_aze_rus_slo_tur_ewe_vie_wly_dgb_igb_tsn	-0.422859818490678	-1.00424756294288	0.317865109345229
403	gam_alb_moo_lit_wly_tig_mlt_swe_tur_aze_akn_bat_lda_mcd_fre_bsq_hin_amr_swa_cnt_dut_grk_tsn_arw_bem_ita_est_swt_cic_hun_krd_hau_geo_guj_lat_pol_ger_sid_anl_scr_fin_yor_mly_ukr_mao_jpn_knd_kor_spa_ctl_fbf_ben_sun_glc_sod_ind_mnd_rom_tsw_cze_heb_pan_rus_bos_prs_qcu_por_eng_svk_dgb_chh_afr_amh_nor_tag_urd_dyu_slo_ewe_jav_tha_owc_tml_bam_ses_uzb_bul_mol_azi_igb_vie_aeg_ven_xho_zul	-0.535222374495078	-1.27672761318698	0.204877176967732
404	amr_pan_swt_fre_sod_wly_tig_urd_tur_aze_swa_mao_bam_arw_alb_bsq_nor_mlt_cic_mnd_afr_eng_ses_grk_dyu_mcd_fin_yor_bem_est_por_heb_geo_ben_krd_glc_lat_amh_hau_swe_hun_lda_bat_prs_sun_jpn_knd_kor_mol_rus_ven_spa_jav_bul_sid_tag_cnt_scr_tsw_ita_chh_rom_pol_dut_ger_qcu_guj_lit_svk_akn_anl_slo_owc_bos_mly_ukr_fbf_cze_zul_ind_tha_aeg_tml_tsn_ewe_azi_hin_ctl_uzb_dgb_vie_gam_xho_igb_moo	-0.467007407758909	-1.10850253578444	0.270503334412707
405	wly_dut_lda_mol_anl_heb_chh_lit_uzb_azi_xho_ind_moo_nor_glc_bsq_guj_mlt_bam_mnd_swe_prs_tsw_mcd_dyu_ben_est_ewe_ven_hun_pol_amr_geo_alb_scr_urd_grk_hau_sid_afr_fin_dgb_bat_fre_tag_jpn_tml_kor_ita_rom_swa_ctl_sun_lat_aeg_mao_cnt_bos_akn_krd_owc_svk_slo_hin_ger_qcu_spa_eng_rus_swt_amh_por_sod_cze_mly_ukr_bem_arw_fbf_jav_tha_tig_knd_igb_tsn_aze_pan_bul_tur_yor_vie_gam_cic_zul_ses	0.254469788101944	0.598484934973448	0.550971292883587
406	owc_swe_igb_ger_hau_amh_gam_scr_tur_aze_yor_ind_tsw_rus_ctl_bsq_lat_wly_dyu_mnd_prs_slo_cic_spa_dgb_grk_hun_fbf_ewe_fin_mcd_sid_geo_eng_ita_svk_hin_heb_aeg_dut_est_ven_mly_urd_mao_jpn_tml_kor_rom_ben_tsn_glc_tag_bos_tig_jav_cnt_afr_lda_pan_chh_mol_krd_arw_fre_qcu_pol_lit_guj_ses_amr_bul_mlt_por_sun_ukr_xho_cze_zul_bat_tha_anl_knd_bam_bem_uzb_nor_alb_azi_akn_vie_sod_swt_moo_swa	-0.108605749734186	-0.256185543391957	0.7983734010949
407	mlt_grk_igb_guj_heb_aeg_sid_mol_tur_azi_cic_bat_xho_bos_pan_bsq_ita_amr_dgb_cnt_mcd_glc_zul_slo_akn_scr_hun_bem_fbf_fin_svk_gam_geo_ger_por_hin_bul_sod_wly_swe_est_ses_sun_ben_tag_jpn_tml_kor_arw_pol_bam_alb_mly_lat_chh_jav_mnd_lit_tsn_ctl_tig_afr_spa_rus_nor_qcu_cze_eng_urd_ewe_hau_rom_amh_fre_mao_ukr_tsw_prs_ven_ind_tha_anl_knd_moo_yor_aze_krd_dut_uzb_dyu_vie_owc_swt_lda_swa	-1.13072247259714	-2.78130614223221	0.00655451587853332
408	gam_urd_swt_fre_amr_aeg_hau_ita_azi_aze_igb_ind_xho_spa_slo_bsq_krd_tig_dyu_mnd_ben_pol_bam_svk_tsn_arw_fin_lda_fbf_hun_eng_mlt_geo_prs_ukr_swe_ctl_anl_heb_alb_est_zul_bat_afr_mao_jpn_knd_kor_scr_lat_ses_pan_mly_mol_chh_jav_cnt_nor_yor_rom_amh_hin_ger_mcd_guj_qcu_dut_lit_grk_swa_wly_glc_sod_bos_tag_por_dgb_bul_bem_sun_tha_sid_tml_cic_ewe_uzb_cze_rus_tur_moo_vie_owc_ven_akn_tsw	-0.416873855970843	-0.989074054134118	0.325193287059265
409	owc_afr_swa_glc_mlt_amh_wly_eng_aze_uzb_bam_mao_ses_ukr_nor_bsq_ita_sod_bem_cnt_alb_mcd_akn_prs_tsw_pol_hun_ven_moo_fin_mol_anl_geo_ctl_fre_hin_bos_hau_chh_arw_est_fbf_bat_pan_jav_jpn_tml_kor_ben_slo_tsn_lit_mly_rus_aeg_ind_mnd_swe_ewe_lat_sid_krd_ger_urd_spa_qcu_svk_dut_cze_zul_gam_guj_tig_rom_sun_bul_dyu_por_dgb_tag_tha_heb_knd_swt_igb_tur_grk_scr_azi_lda_vie_amr_cic_yor_xho	-0.524275681053556	-1.24999510301907	0.214437683937023
410	amh_bul_yor_glc_tig_amr_mlt_hin_azi_aze_ewe_sun_swt_arw_por_bsq_alb_owc_ven_cnt_pan_krd_akn_swe_dyu_dut_est_igb_ses_hun_svk_sod_geo_cze_ukr_eng_mcd_chh_heb_ger_fin_xho_ind_fre_mly_jpn_knd_kor_guj_slo_fbf_scr_jav_bos_wly_mao_mnd_ctl_tsw_lat_anl_urd_ita_pol_lit_qcu_spa_rus_rom_bem_gam_afr_hau_ben_tag_nor_dgb_prs_zul_bat_tha_aeg_tml_lda_bam_uzb_mol_grk_tur_cic_vie_sid_moo_swa_tsn	-0.484894073513234	-1.15149188867547	0.252481678842652
411	aeg_pol_igb_fre_heb_mlt_sod_rom_tur_azi_dgb_ind_zul_cze_nor_bsq_pan_chh_bam_cnt_arw_scr_moo_por_ses_dut_hun_yor_fbf_est_hin_wly_geo_bul_ukr_guj_ger_amh_anl_bos_fin_dyu_mao_mcd_tag_jpn_knd_kor_ctl_afr_tsn_krd_sun_ben_gam_bat_mnd_glc_ven_lat_hau_swe_grk_slo_eng_qcu_spa_svk_ita_swt_sid_lit_owc_alb_mly_rus_lda_mol_tsw_jav_tha_amr_tml_xho_bem_uzb_prs_urd_aze_swa_vie_tig_cic_akn_ewe	-0.353027651830331	-0.835066586484257	0.405820344927885
412	gam_swe_cic_svk_anl_wly_sod_glc_tur_azi_swa_tag_bam_ger_guj_bsq_dut_amr_zul_mnd_lit_mol_xho_mcd_swt_scr_est_dyu_tsn_fin_bul_amh_geo_urd_prs_ctl_por_heb_mlt_spa_hun_ewe_mao_cze_sun_jpn_tml_kor_pol_arw_akn_fre_jav_rom_chh_mly_cnt_afr_dgb_ita_sid_nor_lat_grk_bos_qcu_ukr_rus_alb_tsw_owc_slo_hau_hin_ind_pan_moo_eng_yor_bat_tha_tig_knd_ses_ven_uzb_ben_krd_aze_bem_vie_aeg_igb_fbf_lda	-0.0473344255235145	-0.111552588343905	0.911418574205946
413	sid_rus_ses_bos_chh_gam_amh_scr_azi_aze_dyu_sun_swa_swe_lit_bsq_ita_heb_tsn_cnt_glc_guj_zul_urd_tsw_pan_hun_yor_lda_fin_cze_sod_geo_arw_grk_afr_dut_owc_aeg_spa_est_fbf_bat_ger_jav_jpn_knd_kor_slo_nor_ewe_ctl_tag_alb_anl_ind_mnd_fre_bem_por_amr_ukr_bul_hin_lat_qcu_pol_krd_prs_cic_wly_mol_hau_mcd_mly_eng_akn_svk_ven_mao_tha_tig_tml_dgb_xho_tur_rom_ben_uzb_bam_vie_mlt_igb_swt_moo	0.188063457820292	0.442885789002387	0.658876803272326
414	sod_mcd_swa_eng_amr_chh_aeg_pan_tur_uzb_lda_sun_zul_hin_cze_bsq_bos_wly_cic_mnd_urd_slo_dgb_spa_ven_prs_est_akn_bam_hun_bul_gam_geo_pol_swe_ger_alb_sid_owc_svk_fin_xho_jav_mol_ind_jpn_knd_kor_rus_ita_dyu_scr_mao_afr_hau_mly_cnt_fre_bem_nor_tig_ben_rom_por_arw_qcu_lat_grk_krd_tsw_amh_ctl_anl_lit_tag_ukr_swt_dut_tsn_bat_tha_mlt_tml_yor_moo_azi_glc_guj_aze_ewe_vie_heb_fbf_ses_igb	0.176423807232038	0.414824673315464	0.679225627175817
415	wly_alb_fbf_afr_sod_chh_gam_grk_tur_aze_bem_sun_bam_ger_por_bsq_lat_tig_xho_cnt_nor_fre_ewe_bos_swt_krd_hun_tsn_ven_fin_cze_amh_geo_scr_rus_svk_bul_aeg_sid_prs_est_moo_ind_glc_tag_jpn_tml_kor_ita_urd_dgb_swe_mly_lit_heb_bat_mnd_ben_ses_dut_amr_pol_hin_spa_eng_qcu_slo_pan_guj_yor_hau_arw_anl_ukr_jav_rom_igb_mol_akn_mao_tha_mlt_knd_zul_tsw_azi_mcd_ctl_uzb_dyu_vie_owc_swa_lda_cic	0.465768226792299	1.10069673023089	0.273869481609693
416	sid_svk_ses_swe_hau_sod_tig_hin_uzb_aze_dyu_bat_igb_nor_pol_bsq_arw_mlt_fbf_cnt_mcd_ctl_moo_slo_dgb_ita_fin_tsn_swa_est_lit_aeg_geo_rom_lat_grk_fre_owc_amh_cze_hun_bem_tag_dut_mly_jpn_knd_kor_urd_rus_lda_scr_sun_eng_gam_mao_mnd_prs_cic_bos_chh_alb_glc_afr_krd_qcu_ger_bul_spa_akn_wly_ukr_amr_mol_jav_por_bam_ben_swt_ind_tha_anl_tml_ven_xho_tur_guj_pan_azi_yor_vie_heb_ewe_tsw_zul	-0.599082398607838	-1.43087796237726	0.155816849159075
417	amr_krd_ses_bul_owc_wly_mlt_grk_aze_azi_swt_jav_yor_bos_ukr_bsq_cze_amh_zul_cnt_alb_eng_fbf_hin_bem_mcd_fin_igb_cic_est_slo_hau_geo_pol_arw_ben_rus_heb_anl_ger_hun_ven_bat_nor_sun_jpn_tml_kor_rom_fre_xho_ctl_ind_prs_gam_mao_mnd_svk_tsw_spa_chh_urd_scr_por_pan_qcu_guj_lat_lit_swa_tig_ita_sod_afr_mly_swe_tsn_mol_dyu_tag_tha_sid_knd_lda_moo_tur_glc_dut_uzb_akn_vie_aeg_dgb_ewe_bam	-1.01602488945581	-2.47680135426314	0.0150635908257597
418	chh_krd_dyu_guj_mlt_aeg_heb_ben_aze_tur_bem_sun_bam_ger_svk_bsq_alb_sid_swa_mnd_por_ita_zul_mcd_moo_lit_hun_cic_igb_fin_fre_owc_geo_prs_slo_bul_swe_hau_anl_spa_est_tsw_mly_rom_bat_jpn_tml_kor_bos_rus_tsn_nor_tag_urd_sod_mao_cnt_pan_akn_grk_amh_scr_mol_eng_ukr_qcu_dut_lat_hin_ewe_wly_pol_tig_arw_jav_ctl_lda_cze_dgb_ind_tha_gam_knd_ses_swt_azi_glc_afr_uzb_fbf_vie_amr_xho_ven_yor	-0.431765291880637	-1.02415986176129	0.308416402122539
419	anl_pol_fbf_bos_amr_sod_heb_ita_tur_uzb_dgb_mao_yor_urd_pan_bsq_dut_mlt_swt_cnt_ukr_scr_dyu_bul_tsw_rom_fin_tsn_ven_est_alb_hau_geo_mol_afr_hin_nor_gam_aeg_arw_hun_igb_ind_slo_mly_jpn_knd_kor_lit_eng_xho_grk_bat_krd_chh_sun_mnd_guj_ses_ger_wly_prs_mcd_cze_spa_qcu_rus_ctl_svk_lda_tig_ben_owc_por_tag_swe_ewe_lat_bem_jav_tha_amh_tml_cic_akn_aze_fre_glc_azi_zul_vie_sid_bam_swa_moo	-0.328561111396473	-0.777139923612699	0.439048534650876
420	gam_nor_ven_slo_hau_aeg_owc_pol_uzb_tur_akn_jav_bam_urd_ben_bsq_bos_amh_yor_cnt_scr_mcd_ewe_fre_xho_ger_hun_tsn_cic_est_afr_mlt_geo_grk_eng_alb_ita_chh_sod_krd_fin_dgb_tag_dut_sun_jpn_tml_kor_guj_ctl_ses_pan_mao_ukr_anl_mly_mnd_swe_igb_hin_sid_rus_svk_lit_rom_qcu_lat_por_spa_tsw_tig_arw_heb_mol_bat_bul_lda_glc_moo_ind_tha_wly_knd_zul_fbf_aze_cze_prs_azi_swt_vie_amr_bem_swa_dyu	-0.00633351122458145	-0.0149168227973075	0.988130493094522
421	aeg_spa_akn_dut_heb_amh_hau_rus_uzb_azi_tsw_mao_fbf_pol_ben_bsq_nor_gam_lda_mnd_lat_ita_yor_hin_bam_mcd_hun_cic_ven_fin_urd_sod_geo_guj_slo_lit_scr_sid_mlt_afr_est_ses_bat_bos_mly_jpn_knd_kor_prs_ukr_ewe_svk_ind_ger_tig_sun_cnt_arw_bem_cze_chh_pan_alb_grk_glc_qcu_krd_fre_eng_swa_anl_rom_wly_swe_jav_por_zul_bul_xho_tag_tha_amr_tml_tsn_igb_aze_mol_ctl_tur_swt_vie_owc_moo_dyu_dgb	-0.396754851973974	-0.940800785946014	0.349244266073742
422	amh_glc_fbf_arw_chh_mlt_tig_lat_tur_aze_moo_mly_cic_ben_scr_bsq_bul_sid_lda_cnt_svk_eng_bem_swe_xho_slo_hun_zul_tsw_est_ger_aeg_geo_ita_fre_mol_guj_hau_heb_pan_fin_igb_sun_grk_jav_jpn_tml_kor_ukr_afr_ven_pol_ind_spa_gam_bat_mnd_mcd_akn_por_wly_lit_bos_hin_krd_qcu_urd_alb_dut_bam_owc_prs_amr_rom_tag_nor_dyu_ctl_swa_mao_tha_anl_knd_ewe_tsn_uzb_rus_cze_azi_dgb_vie_sod_ses_swt_yor	-1.04470167479724	-2.56319897989449	0.0119757373200397
423	sid_pan_yor_krd_aeg_tig_chh_bul_aze_tur_moo_bat_tsw_rom_eng_bsq_cze_anl_xho_cnt_lit_slo_ses_afr_dgb_alb_hun_bem_ven_fin_ita_amh_geo_pol_scr_mcd_mol_mlt_wly_guj_est_bam_sun_fre_ind_jpn_knd_kor_hin_arw_fbf_grk_mao_ukr_heb_tag_mnd_svk_swa_rus_owc_bos_ger_ctl_swe_qcu_nor_urd_glc_igb_hau_lat_sod_prs_mly_por_tsn_dut_akn_jav_tha_gam_tml_swt_dyu_azi_spa_ben_uzb_ewe_vie_amr_cic_zul_lda	0.542832286090766	1.28389534192045	0.202368099433745
424	sod_pan_dyu_afr_hau_amr_heb_rom_azi_aze_tsn_jav_bem_eng_nor_bsq_lit_gam_fbf_mnd_bos_lat_bam_cze_ven_ukr_hun_swa_zul_fin_arw_anl_geo_ctl_urd_svk_spa_mlt_owc_rus_est_yor_ind_hin_tag_jpn_tml_kor_krd_grk_lda_scr_bat_ben_wly_sun_cnt_pol_dgb_alb_amh_swe_ita_guj_bul_qcu_ger_dut_prs_swt_aeg_slo_tig_glc_mao_mcd_moo_fre_ewe_mly_tha_chh_knd_igb_cic_uzb_por_mol_tur_tsw_vie_sid_ses_xho_akn	-0.542606869771268	-1.29257460449406	0.199360454049428
425	gam_bul_bam_lat_sod_hau_anl_nor_aze_azi_akn_sun_dgb_hin_ben_bsq_lit_amr_bem_mnd_spa_swe_moo_pan_swa_por_hun_tsn_xho_fin_mol_owc_geo_eng_slo_ctl_alb_tig_wly_urd_est_igb_bat_cze_tag_jpn_knd_kor_afr_prs_zul_rus_ind_scr_aeg_mao_cnt_grk_cic_bos_heb_glc_ukr_krd_dut_qcu_rom_fre_ita_ses_mlt_arw_amh_mcd_mly_ger_ewe_guj_swt_jav_tha_chh_tml_dyu_ven_uzb_pol_svk_tur_yor_vie_sid_lda_fbf_tsw	0.218283961657904	0.513512551556938	0.608810676784695
426	sid_lat_dgb_slo_heb_aeg_hau_ger_aze_uzb_bam_bat_dyu_ben_mcd_bsq_ita_sod_xho_mnd_prs_urd_fbf_svk_ven_grk_est_yor_tsn_fin_cze_amr_geo_afr_pol_krd_rom_owc_chh_rus_hun_moo_mao_por_ind_jpn_tml_kor_mol_eng_tsw_pan_mly_nor_mlt_tag_cnt_scr_bem_bos_gam_spa_ukr_hin_bul_qcu_guj_arw_lit_lda_anl_alb_amh_fre_jav_swe_zul_ctl_ses_sun_tha_tig_knd_swt_cic_azi_dut_glc_tur_swa_vie_wly_akn_igb_ewe	-0.0650946687113463	-0.153328811056518	0.878471186470295
427	mlt_krd_cic_mcd_chh_sod_wly_nor_aze_uzb_akn_jav_fbf_ita_por_bsq_ger_aeg_swt_cnt_guj_spa_swa_rom_tsw_ben_est_zul_tsn_fin_ctl_anl_geo_cze_scr_alb_urd_owc_gam_ukr_hun_moo_mly_afr_sun_jpn_knd_kor_bul_pan_bem_lat_ind_prs_amr_mao_mnd_hin_xho_glc_amh_svk_swe_slo_arw_qcu_lit_bos_rus_ewe_tig_eng_hau_mol_tag_fre_bam_pol_ses_bat_tha_sid_tml_igb_dyu_azi_dut_grk_tur_ven_vie_heb_yor_lda_dgb	-0.503534097281222	-1.19816445289687	0.233897552672653
428	anl_urd_bem_por_owc_amr_hau_ben_aze_tur_tsn_mly_moo_ukr_prs_bsq_lat_tig_swt_cnt_afr_pan_akn_bul_ses_mol_hun_ewe_cic_fin_pol_mlt_geo_alb_arw_lit_swe_heb_amh_guj_est_xho_ind_glc_mao_jpn_knd_kor_ita_slo_lda_nor_tag_spa_chh_sun_mnd_ctl_tsw_svk_sod_mcd_bos_rom_krd_qcu_eng_ger_grk_yor_wly_fre_aeg_hin_jav_scr_swa_dut_bam_bat_tha_gam_tml_ven_dgb_uzb_cze_rus_azi_dyu_vie_sid_igb_zul_fbf	0.0669976164970345	0.157749711889529	0.874996033492307
429	aeg_lat_dgb_grk_tig_amr_wly_pan_uzb_tur_fbf_bat_ven_slo_hin_bsq_lit_owc_ses_cnt_pol_eng_akn_cze_xho_mcd_hun_dyu_zul_fin_afr_chh_geo_glc_spa_swe_rus_anl_gam_ukr_est_ewe_ind_krd_mly_jpn_tml_kor_guj_prs_tsn_ctl_sun_alb_amh_tag_mnd_fre_yor_mol_heb_bos_urd_arw_dut_qcu_ben_rom_por_bam_sid_svk_mlt_ita_jav_bul_bem_ger_swt_mao_tha_hau_knd_tsw_lda_aze_scr_nor_azi_swa_vie_sod_cic_igb_moo	-0.545553793949855	-1.29988654642334	0.196852492752973
430	heb_dut_igb_rom_mlt_gam_chh_mol_aze_tur_zul_mly_ven_ben_lit_bsq_pol_anl_tsw_cnt_lat_bos_tsn_ukr_dyu_afr_est_yor_ses_hun_eng_hau_geo_glc_hin_alb_rus_amr_amh_por_fin_fbf_ind_ita_tag_jpn_knd_kor_arw_krd_akn_ctl_sun_urd_tig_bat_mnd_grk_bam_svk_owc_fre_cze_mcd_guj_qcu_bul_slo_ger_cic_sod_prs_aeg_pan_jav_nor_swt_swe_xho_mao_tha_sid_tml_moo_bem_azi_spa_scr_uzb_swa_vie_wly_lda_dgb_ewe	-0.262219259560242	-0.619920997314107	0.536825785505656
431	sid_mol_ven_fre_gam_heb_owc_lit_azi_aze_swa_tag_cic_pan_ita_bsq_svk_amr_lda_mnd_alb_rus_bam_glc_tsn_rom_fin_dyu_dgb_est_pol_chh_geo_arw_ukr_guj_cze_anl_tig_nor_hun_fbf_mly_bul_bat_jpn_knd_kor_bos_lat_zul_scr_mao_krd_mlt_sun_cnt_urd_akn_por_wly_ben_prs_eng_swe_qcu_ger_ctl_dut_tsw_aeg_slo_amh_grk_ind_mcd_moo_hin_yor_jav_tha_sod_tml_igb_ewe_tur_afr_spa_uzb_ses_vie_hau_bem_xho_swt	-0.269411195998973	-0.637087882086831	0.525632819823186
432	wly_afr_zul_ita_amh_sod_amr_svk_aze_azi_dyu_tag_moo_bos_pan_bsq_urd_mlt_ewe_mnd_lit_spa_yor_prs_bem_bul_fin_bam_akn_est_fre_chh_geo_rom_pol_ben_mol_aeg_tig_ukr_hun_ven_mly_krd_mao_jpn_tml_kor_lat_mcd_igb_ctl_jav_slo_sid_sun_cnt_cze_tsn_guj_gam_hin_alb_por_ger_qcu_eng_nor_arw_cic_hau_rus_heb_grk_ind_swe_lda_glc_swa_bat_tha_owc_knd_xho_tsw_tur_scr_dut_uzb_fbf_vie_anl_swt_dgb_ses	-0.790623139422166	-1.90605351394937	0.0597314432160439
433	owc_urd_xho_ukr_hau_mlt_amh_alb_tur_azi_cic_bat_tsw_slo_ger_bsq_mcd_tig_fbf_cnt_arw_ben_bem_bos_akn_lit_est_lda_tsn_fin_guj_heb_geo_spa_afr_rus_rom_gam_chh_cze_hun_ewe_ind_mol_sun_jpn_knd_kor_ita_grk_bam_scr_jav_bul_wly_mao_mnd_nor_yor_ctl_amr_glc_krd_svk_eng_qcu_hin_fre_swe_dgb_sod_lat_anl_por_tag_prs_moo_dut_igb_mly_tha_aeg_tml_swa_zul_uzb_pol_pan_aze_dyu_vie_sid_ven_swt_ses	-0.175769594222352	-0.414497508257705	0.679464318031105
434	sod_por_moo_grk_amr_chh_hau_ger_aze_tur_fbf_ind_yor_ukr_lat_bsq_rom_wly_ven_cnt_pan_cze_akn_pol_ses_hin_fin_cic_dyu_est_dut_heb_geo_bos_prs_mcd_bul_anl_gam_scr_hun_swa_jav_slo_sun_jpn_knd_kor_ctl_spa_bam_alb_mao_ita_tig_mly_mnd_svk_bem_urd_sid_krd_mol_guj_fre_qcu_glc_nor_ben_ewe_amh_eng_mlt_rus_tag_afr_zul_arw_lda_bat_tha_owc_tml_tsn_dgb_uzb_lit_swe_azi_igb_vie_aeg_xho_swt_tsw	0.290860618339308	0.685046635533526	0.495018387359136
435	heb_lit_bam_dut_hau_sid_wly_rom_tur_azi_swa_sun_yor_urd_lat_bsq_swe_anl_bem_cnt_ctl_pol_dgb_prs_moo_fre_fin_xho_igb_hun_ukr_amh_geo_mcd_cze_ger_afr_aeg_gam_bos_est_zul_bat_spa_tag_jpn_knd_kor_scr_ita_lda_krd_mly_slo_owc_mao_mnd_guj_tsw_por_sod_mol_alb_grk_pan_qcu_nor_rus_svk_tsn_chh_glc_mlt_hin_ind_eng_swt_ben_akn_jav_tha_amr_tml_cic_fbf_uzb_bul_arw_aze_ses_vie_tig_ven_ewe_dyu	-0.662677046316915	-1.585994224818	0.116135129664049
436	anl_cze_ven_scr_wly_amh_heb_pol_tur_uzb_zul_ind_cic_bos_svk_bsq_bul_gam_xho_cnt_prs_nor_tsw_pan_dyu_guj_est_yor_swa_hun_urd_owc_geo_alb_fre_rus_eng_tig_mlt_slo_fin_akn_mly_ita_tag_jpn_tml_kor_ukr_mol_dgb_ger_mao_dut_hau_jav_mnd_ben_tsn_por_aeg_mcd_afr_krd_arw_qcu_hin_swe_lit_bam_chh_ctl_amr_spa_bat_grk_bem_glc_ewe_sun_tha_sod_knd_swt_igb_azi_rom_lat_aze_moo_vie_sid_lda_fbf_ses	-0.261371166438243	-0.617616366615438	0.538337647871797
437	owc_bos_ven_spa_aeg_heb_chh_ben_tur_uzb_zul_bat_dyu_grk_prs_bsq_guj_gam_ses_mnd_ukr_glc_akn_arw_dgb_por_fin_xho_bam_est_eng_anl_geo_mcd_alb_krd_nor_tig_sid_ger_hun_swa_mao_pan_ind_jpn_tml_kor_ctl_dut_moo_rom_jav_bul_wly_mly_cnt_svk_ewe_mol_amr_rus_pol_cze_scr_qcu_hin_urd_fre_cic_hau_ita_sod_swe_sun_afr_bem_lit_swt_tag_tha_amh_knd_tsw_tsn_azi_lat_slo_aze_lda_vie_mlt_igb_yor_fbf	0.372070609008748	0.877136199631618	0.382672898086392
438	anl_ita_lda_glc_amh_chh_hau_svk_tur_uzb_tsw_sun_akn_swe_ger_bsq_eng_mlt_bem_mnd_spa_afr_dyu_bos_yor_pol_fin_ewe_xho_est_prs_gam_geo_bul_hin_nor_ukr_sid_tig_lat_hun_cic_tag_scr_mly_jpn_tml_kor_ben_lit_ses_rus_bat_cze_sod_mao_cnt_por_ven_krd_amr_fre_pan_guj_mol_qcu_slo_arw_rom_zul_wly_urd_owc_mcd_ind_alb_moo_dut_swa_jav_tha_heb_knd_swt_igb_aze_ctl_grk_azi_tsn_vie_aeg_fbf_bam_dgb	-0.0886486811520706	-0.208873567430198	0.835003756148538
439	amh_glc_swa_krd_wly_tig_amr_pol_tur_aze_ses_mly_lda_grk_por_bsq_dut_sod_bam_mnd_fre_eng_cic_guj_bem_hin_hun_ewe_ven_fin_prs_owc_geo_slo_urd_ger_ctl_heb_mlt_ben_est_moo_sun_svk_bat_jpn_knd_kor_spa_arw_swt_swe_tag_mol_gam_ind_cnt_mcd_tsw_rom_anl_alb_rus_ukr_lit_qcu_bos_cze_bul_zul_aeg_lat_hau_scr_mao_pan_yor_nor_akn_jav_tha_chh_tml_dyu_fbf_azi_afr_ita_uzb_igb_vie_sid_dgb_tsn_xho	0.112449256750966	0.26592423416842	0.79088620108429
440	sod_mcd_swt_dut_mlt_heb_gam_pan_uzb_tur_zul_mly_ses_arw_guj_bsq_alb_anl_tsw_mnd_grk_ger_ven_ukr_bem_krd_fin_moo_bam_hun_lat_amr_geo_slo_lit_svk_prs_amh_wly_scr_est_dgb_bat_fre_mao_jpn_tml_kor_hin_ben_dyu_glc_tag_swe_sid_ind_cnt_eng_akn_pol_aeg_cze_por_bul_nor_qcu_spa_mol_rus_swa_tig_afr_owc_bos_sun_ctl_ewe_urd_lda_jav_tha_chh_knd_tsn_cic_aze_rom_ita_azi_igb_vie_hau_fbf_xho_yor	0.221924445281292	0.523289750805112	0.602017274903034
441	mlt_guj_swt_dut_heb_sod_chh_spa_uzb_aze_moo_mly_bam_glc_ita_bsq_svk_anl_cic_cnt_rom_lit_swa_slo_igb_grk_fin_lda_dgb_hun_lat_amr_geo_eng_afr_por_bul_aeg_gam_hin_est_tsw_tag_bos_sun_jpn_knd_kor_alb_urd_bem_ukr_bat_nor_owc_mao_mnd_pol_fbf_mcd_tig_arw_rus_prs_ben_qcu_mol_cze_ctl_tsn_sid_scr_amh_swe_ind_krd_xho_fre_akn_jav_tha_hau_tml_dyu_yor_azi_ger_pan_tur_zul_vie_wly_ven_ewe_ses	-0.784146317267115	-1.88823801682009	0.0621112169880872
442	heb_rus_yor_arw_aeg_chh_hau_nor_tur_azi_swa_sun_ses_swe_afr_bsq_por_amh_dyu_mnd_lat_ita_tsn_krd_moo_scr_est_igb_cic_fin_ben_gam_geo_cze_prs_spa_guj_amr_anl_eng_hun_lda_jav_bul_bat_jpn_tml_kor_mcd_dut_zul_alb_ind_pol_tig_mly_cnt_ger_ven_ukr_wly_pan_glc_slo_bos_qcu_svk_grk_mol_akn_sod_lit_sid_urd_tag_rom_ewe_hin_bem_mao_tha_owc_knd_swt_tsw_uzb_ctl_fre_aze_bam_vie_mlt_dgb_xho_fbf	-0.0358311104275757	-0.0843725691340293	0.932941574916235
443	amr_por_fbf_spa_tig_sid_owc_pol_uzb_aze_igb_ind_ses_alb_rom_bsq_mcd_gam_ven_cnt_afr_ctl_dgb_ita_akn_cze_fin_dyu_cic_hun_prs_anl_geo_scr_nor_pan_guj_heb_sod_rus_est_lda_bat_swe_jav_jpn_tml_kor_dut_lit_ewe_fre_mao_eng_wly_tag_mnd_bos_swt_lat_mlt_mol_svk_slo_hin_qcu_ben_arw_grk_moo_aeg_urd_amh_glc_mly_ukr_zul_krd_bam_sun_tha_chh_knd_tsw_tsn_azi_bul_ger_tur_xho_vie_hau_yor_bem_swa	-0.0905760099756676	-0.214363344972288	0.830733044193534
444	aeg_lit_cic_cze_amr_gam_sod_grk_azi_tur_dyu_mly_bem_scr_mcd_bsq_fre_owc_dgb_mnd_alb_hin_ewe_spa_bam_ctl_est_swa_ven_hun_glc_tig_geo_nor_mol_prs_guj_amh_hau_rus_fin_moo_sun_rom_jav_jpn_knd_kor_ukr_pan_tsn_bul_tag_afr_mlt_bat_cnt_bos_akn_urd_wly_ger_arw_lat_svk_qcu_krd_pol_eng_tsw_anl_por_chh_dut_mao_swe_zul_ben_xho_ind_tha_heb_tml_ses_lda_aze_ita_slo_uzb_swt_vie_sid_igb_yor_fbf	-0.277978696238513	-0.657425359314598	0.51253129636844
445	anl_mcd_fbf_lit_sod_aeg_amh_guj_uzb_azi_yor_mao_lda_glc_eng_bsq_rom_heb_ses_mnd_spa_fre_bem_ger_igb_ben_hun_ven_cic_est_afr_wly_geo_pan_lat_dut_slo_amr_hau_prs_fin_bam_ind_ita_bat_jpn_tml_kor_krd_hin_tsw_urd_sun_nor_sid_jav_cnt_arw_dyu_bul_chh_mol_bos_rus_ctl_qcu_cze_alb_por_dgb_owc_pol_tig_svk_mly_scr_xho_grk_ewe_tag_tha_mlt_knd_zul_moo_tur_swe_ukr_aze_tsn_vie_gam_swt_swa_akn	-0.821434110181059	-1.97857846637102	0.0508219977036908
446	owc_ukr_dgb_slo_aeg_sod_anl_mcd_azi_aze_yor_mly_igb_lat_lit_bsq_afr_amr_bem_cnt_dut_urd_bam_grk_zul_swe_est_tsw_dyu_hun_ben_hau_geo_fre_arw_rom_ctl_sid_wly_bos_fin_swt_bat_guj_tag_jpn_knd_kor_eng_mol_lda_por_jav_ger_heb_ind_mnd_spa_cic_bul_amh_ita_pan_glc_rus_qcu_krd_pol_hin_tsn_chh_scr_mlt_prs_sun_svk_swa_nor_ewe_mao_tha_tig_tml_moo_akn_uzb_alb_cze_tur_ven_vie_gam_ses_fbf_xho	0.011743740328347	0.0276269537256699	0.978018881418705
447	wly_eng_moo_rom_gam_hau_amr_slo_azi_uzb_tsw_jav_swa_ger_lit_bsq_por_amh_xho_mnd_guj_urd_fbf_alb_ses_cze_hun_igb_dgb_est_fre_aeg_geo_bul_scr_nor_arw_anl_heb_pan_fin_bam_bat_afr_mly_jpn_knd_kor_grk_ben_swt_bos_sun_svk_mlt_tag_cnt_ctl_zul_krd_chh_swe_rus_ukr_mcd_qcu_dut_lat_ita_cic_tig_mol_sod_glc_ind_hin_bem_prs_ven_mao_tha_owc_tml_lda_dyu_tur_spa_pol_aze_akn_vie_sid_tsn_ewe_yor	-0.681845695760859	-1.63567420513597	0.105287988432621
448	sod_lat_lda_fre_amr_owc_hau_pol_aze_tur_swt_bat_bem_ukr_scr_bsq_spa_heb_yor_mnd_mcd_urd_ewe_pan_ses_swe_est_moo_swa_fin_rus_amh_geo_por_bul_ita_ger_wly_tig_glc_hun_cic_sun_afr_ind_jpn_tml_kor_guj_hin_akn_dut_mao_ctl_mlt_jav_cnt_arw_zul_prs_aeg_svk_rom_bos_ben_qcu_mol_alb_nor_fbf_sid_cze_anl_lit_mly_eng_bam_krd_dyu_tag_tha_chh_knd_ven_dgb_uzb_grk_slo_azi_tsn_vie_gam_xho_igb_tsw	0.89352967450612	2.13433787598704	0.0354453030410791
449	anl_eng_tsw_hin_wly_sod_tig_mol_uzb_aze_igb_ind_ven_mcd_fre_bsq_prs_mlt_dyu_cnt_scr_grk_dgb_ben_bem_alb_hun_lda_xho_fin_swe_aeg_geo_arw_pan_rus_pol_amh_heb_ukr_est_ewe_bat_glc_mao_jpn_knd_kor_lit_cze_fbf_slo_tag_ger_gam_jav_mnd_bos_tsn_nor_sid_ita_spa_krd_bul_qcu_por_dut_lat_swa_owc_afr_amr_svk_sun_urd_ses_guj_zul_mly_tha_hau_tml_yor_swt_tur_ctl_rom_azi_moo_vie_chh_bam_akn_cic	-1.12786772718041	-2.77563600172719	0.00666084439131394
450	aeg_svk_cic_lit_tig_sid_amh_nor_aze_azi_ses_bat_bam_pol_afr_bsq_ger_anl_tsw_cnt_glc_guj_akn_ukr_yor_grk_hun_tsn_moo_fin_hin_heb_geo_slo_bul_mol_rus_chh_hau_pan_est_fbf_tag_arw_ind_jpn_tml_kor_ctl_scr_ven_rom_jav_mcd_mlt_sun_mnd_ita_zul_bos_amr_lat_urd_dut_alb_qcu_spa_fre_prs_bem_sod_cze_wly_krd_mao_eng_xho_por_igb_mly_tha_gam_knd_dyu_lda_uzb_ben_swe_tur_swa_vie_owc_ewe_swt_dgb	-0.380577667717947	-0.901552874452939	0.369623355831395
451	amr_ctl_ses_afr_heb_amh_owc_rus_uzb_azi_ewe_sun_xho_ben_prs_bsq_ukr_gam_tsn_cnt_svk_por_igb_guj_dgb_alb_hun_zul_akn_fin_pan_wly_geo_eng_krd_rom_hin_sid_sod_grk_est_fbf_jav_swe_tag_jpn_knd_kor_arw_scr_moo_nor_ind_mcd_anl_bat_mnd_spa_tsw_slo_mlt_ita_fre_glc_ger_qcu_urd_bul_lit_ven_hau_mol_tig_dut_mao_pol_swa_bos_swt_mly_tha_aeg_tml_lda_bem_aze_lat_cze_tur_cic_vie_chh_dyu_yor_bam	-0.237028839701032	-0.560778370270806	0.57629722663741
452	amh_scr_ses_dut_mlt_wly_aeg_lit_tur_aze_dyu_mly_bam_svk_hin_bsq_guj_sod_cic_mnd_slo_urd_igb_pan_fbf_ukr_est_xho_moo_hun_prs_owc_geo_afr_glc_eng_ctl_chh_anl_cze_fin_akn_sun_ita_mao_jpn_tml_kor_spa_mcd_zul_grk_bat_lat_amr_tag_cnt_alb_bem_nor_heb_rom_por_mol_ger_qcu_bul_rus_bos_ewe_sid_arw_hau_pol_jav_swe_tsw_fre_yor_ind_tha_gam_knd_lda_dgb_azi_ben_krd_uzb_swa_vie_tig_ven_tsn_swt	-0.0156996497714596	-0.0369591011568122	0.970596833697305
453	hau_por_yor_pol_anl_mlt_tig_ukr_tur_azi_swt_sun_igb_fre_rus_bsq_rom_sid_bem_cnt_eng_svk_akn_alb_ses_krd_est_ewe_dyu_hun_ben_aeg_geo_ita_urd_mcd_ctl_amh_sod_pan_fin_fbf_mly_arw_tag_jpn_tml_kor_swe_cze_tsw_guj_ind_grk_heb_jav_mnd_hin_zul_lit_chh_slo_lat_ger_scr_qcu_afr_spa_mol_ven_wly_prs_amr_bul_bat_nor_tsn_glc_lda_mao_tha_owc_knd_bam_dgb_aze_dut_bos_uzb_moo_vie_gam_cic_swa_xho	-0.189596931520525	-0.447765399408428	0.655363811016205
454	gam_dut_dgb_rom_anl_wly_mlt_ita_azi_tur_zul_sun_ven_fre_eng_bsq_alb_aeg_swa_cnt_lat_guj_akn_prs_tsn_spa_hun_yor_swt_est_scr_owc_geo_svk_bul_afr_ukr_sid_sod_rus_fin_fbf_ind_arw_mao_jpn_knd_kor_slo_ctl_tsw_lit_mly_pan_heb_tag_mnd_pol_ses_mol_hau_cze_nor_glc_ger_qcu_ben_grk_mcd_igb_amh_bos_amr_hin_bat_swe_xho_krd_ewe_jav_tha_tig_tml_moo_bem_uzb_por_urd_aze_lda_vie_chh_dyu_bam_cic	0.591958509125498	1.40182888994492	0.164295137135837
455	anl_lat_dgb_eng_wly_tig_aeg_ben_azi_uzb_ewe_ind_lda_pol_mol_bsq_spa_amr_ven_mnd_rus_prs_swa_slo_xho_glc_hun_akn_bem_fin_grk_gam_geo_dut_ukr_bul_guj_sid_heb_scr_est_swt_mao_mcd_tag_jpn_knd_kor_lit_ctl_fbf_swe_sun_afr_sod_bat_cnt_pan_bam_bos_hau_nor_urd_krd_ger_qcu_rom_fre_hin_igb_amh_svk_owc_ita_jav_alb_zul_por_ses_mly_tha_mlt_tml_dyu_tsn_aze_arw_cze_tur_yor_vie_chh_moo_tsw_cic	-0.665301695018199	-1.59264712267068	0.114632744818114
456	heb_hin_lda_nor_gam_anl_hau_scr_azi_aze_fbf_mao_ses_mol_cze_bsq_bul_chh_tsw_cnt_arw_grk_bem_glc_dgb_ita_hun_cic_moo_fin_ukr_owc_geo_bos_fre_ger_guj_mlt_wly_pol_est_ewe_sun_eng_mly_jpn_tml_kor_svk_ctl_akn_swe_jav_dut_amr_bat_mnd_alb_zul_pan_amh_lit_afr_prs_spa_qcu_mcd_krd_rom_igb_aeg_slo_tig_urd_tag_rus_swt_ben_bam_ind_tha_sod_knd_dyu_xho_tur_por_lat_uzb_yor_vie_sid_swa_tsn_ven	-0.173108706040719	-0.409171457954803	0.683354639725322
457	aeg_rom_igb_fre_anl_amh_wly_swe_uzb_azi_fbf_jav_dgb_scr_hin_bsq_slo_sod_zul_mnd_ben_glc_xho_cze_swa_svk_fin_tsw_yor_est_lat_heb_geo_ukr_eng_lit_spa_chh_amr_mcd_hun_tsn_bat_ctl_mao_jpn_knd_kor_dut_pol_dyu_ger_mly_por_hau_sun_cnt_prs_ven_bul_tig_arw_ita_krd_mol_qcu_nor_guj_rus_bam_gam_alb_sid_pan_ind_urd_ses_bos_ewe_tag_tha_owc_tml_swt_akn_tur_afr_grk_aze_bem_vie_mlt_cic_lda_moo	-0.412194186212034	-0.978070806359863	0.33057672839416
458	chh_alb_tsn_ctl_owc_hau_amr_scr_azi_aze_moo_bat_dgb_swe_fre_bsq_dut_tig_dyu_cnt_pan_ben_bam_urd_tsw_mol_est_cic_ses_fin_krd_aeg_geo_svk_prs_lat_grk_sod_heb_glc_hun_igb_jav_ita_tag_jpn_tml_kor_ger_bos_swt_por_ind_mcd_wly_sun_mnd_pol_akn_lit_gam_rus_ukr_bul_cze_qcu_hin_nor_slo_zul_anl_spa_mlt_guj_mao_rom_swa_afr_xho_mly_tha_sid_knd_fbf_ewe_uzb_arw_eng_tur_lda_vie_amh_yor_ven_bem	-0.073386514503102	-0.172944589982046	0.863070823012521
459	aeg_nor_ven_guj_hau_sod_heb_pol_uzb_azi_tsn_sun_bem_slo_alb_bsq_hin_amr_dyu_mnd_pan_scr_xho_ben_ewe_mol_hun_swa_zul_est_urd_wly_geo_lat_por_spa_glc_gam_mlt_ita_fin_akn_tag_bul_mly_jpn_knd_kor_rus_prs_bam_krd_jav_bos_chh_mao_cnt_lit_swt_cze_amh_grk_ukr_swe_arw_qcu_afr_mcd_dut_ses_tig_rom_anl_eng_ind_fre_igb_svk_tsw_bat_tha_sid_tml_dgb_yor_aze_ctl_ger_tur_lda_vie_owc_moo_fbf_cic	-0.197492764351449	-0.465566672269577	0.642614147397527
460	amh_por_zul_pan_wly_aeg_sod_svk_tur_uzb_ven_bat_dgb_eng_ctl_bsq_swe_anl_tsn_cnt_afr_fre_yor_urd_lda_guj_fin_igb_bam_est_ukr_sid_geo_ben_lit_lat_slo_mlt_tig_prs_hun_swa_ind_alb_tag_jpn_tml_kor_mcd_grk_ses_dut_mao_cze_gam_jav_mnd_rom_tsw_rus_heb_glc_bos_krd_arw_qcu_bul_spa_nor_bem_hau_mol_chh_scr_sun_hin_moo_ita_swt_mly_tha_owc_knd_fbf_akn_aze_pol_ger_azi_dyu_vie_amr_xho_ewe_cic	-0.751225706302315	-1.8044792510873	0.0743930453908767
461	mlt_ukr_lda_lat_tig_owc_wly_ctl_tur_azi_bem_tag_xho_slo_grk_bsq_alb_heb_dgb_cnt_bos_lit_igb_ger_ses_mol_fin_swt_ven_hun_ita_amr_geo_eng_krd_nor_ben_amh_aeg_arw_est_tsn_jav_glc_bat_jpn_tml_kor_fre_mcd_bam_afr_sun_scr_hau_ind_mnd_rom_dyu_prs_sod_por_rus_dut_pol_qcu_urd_bul_guj_akn_chh_pan_anl_spa_mly_svk_fbf_cze_zul_mao_tha_gam_knd_cic_ewe_aze_swe_hin_uzb_swa_vie_sid_moo_tsw_yor	-0.289283830032396	-0.683755405065413	0.495829774126448
462	sid_glc_tsn_rom_tig_amh_chh_mol_aze_tur_ven_ind_dyu_lat_afr_bsq_ukr_wly_dgb_cnt_cze_scr_bem_arw_yor_bul_hun_fbf_ewe_fin_prs_hau_geo_alb_hin_nor_bos_heb_aeg_por_est_igb_bat_guj_tag_jpn_knd_kor_slo_mcd_tsw_urd_mly_svk_mlt_sun_mnd_ben_cic_ger_sod_fre_pol_spa_grk_qcu_ita_rus_ctl_xho_owc_eng_anl_dut_mao_pan_akn_krd_ses_jav_tha_amr_tml_lda_zul_azi_swe_lit_uzb_swa_vie_gam_swt_bam_moo	-0.212615787150195	-0.502403869174533	0.616571017902146
463	heb_guj_bam_mol_tig_owc_anl_pol_aze_uzb_fbf_tag_cic_ita_bos_bsq_svk_gam_tsw_mnd_dut_pan_dgb_rom_akn_swe_hun_tsn_ses_fin_slo_sid_geo_afr_spa_mcd_lit_chh_amr_grk_est_dyu_ind_cze_jav_jpn_tml_kor_rus_scr_swt_lat_mly_ben_aeg_sun_cnt_glc_ven_ger_sod_krd_prs_bul_nor_qcu_ctl_eng_por_swa_wly_alb_amh_ukr_mao_arw_lda_hin_bem_bat_tha_mlt_knd_zul_moo_tur_urd_fre_azi_ewe_vie_hau_igb_yor_xho	-0.518222650705126	-1.23451631598198	0.22012080286364
464	wly_lat_fbf_hin_amr_mlt_tig_bos_aze_uzb_swt_jav_ses_por_rom_bsq_dut_gam_swa_mnd_cze_guj_akn_prs_bem_alb_fin_ewe_yor_hun_spa_owc_geo_ger_arw_rus_pol_aeg_heb_grk_est_dyu_tag_lit_bat_jpn_knd_kor_ben_ita_dgb_scr_sun_swe_anl_mao_cnt_svk_ven_fre_chh_ukr_urd_ctl_krd_qcu_nor_afr_mcd_moo_amh_pan_sid_eng_ind_slo_cic_bul_tsn_mly_tha_sod_tml_xho_igb_tur_glc_mol_azi_lda_vie_hau_zul_tsw_bam	-0.441609251586964	-1.04942330849219	0.296702813330657
465	gam_arw_tsn_lat_mlt_heb_amh_eng_aze_azi_swt_jav_ses_pol_rus_bsq_scr_tig_dgb_cnt_slo_glc_akn_ctl_ven_guj_est_bam_tsw_hun_nor_hau_geo_svk_prs_bos_por_sid_wly_krd_fin_ewe_ind_mol_tag_jpn_tml_kor_pan_ben_moo_rom_mly_urd_amr_mao_mnd_hin_lda_afr_aeg_grk_swe_dut_ger_qcu_lit_fre_mcd_yor_anl_bul_owc_spa_bat_ukr_cic_ita_swa_sun_tha_chh_knd_zul_fbf_tur_cze_alb_uzb_dyu_vie_sod_bem_xho_igb	0.719839304514796	1.70824737755778	0.0909262949148915
466	hau_urd_cic_lat_anl_wly_amr_mol_azi_aze_fbf_sun_bem_afr_swe_bsq_rom_heb_tsw_mnd_pan_alb_bam_fre_dyu_mcd_est_zul_ven_fin_scr_tig_geo_por_ger_spa_dut_mlt_owc_guj_hun_moo_bat_prs_tag_jpn_tml_kor_ben_nor_ewe_rus_ind_ita_amh_mao_cnt_svk_igb_bos_aeg_glc_cze_ukr_hin_qcu_lit_grk_krd_tsn_gam_ctl_sod_pol_jav_eng_xho_arw_yor_mly_tha_chh_knd_akn_lda_tur_slo_bul_uzb_dgb_vie_sid_ses_swa_swt	-0.343623771244161	-0.813698203918155	0.417896332574531
467	chh_guj_tsw_scr_hau_anl_owc_spa_tur_uzb_cic_tag_igb_fre_rus_bsq_krd_amh_yor_mnd_glc_por_dgb_eng_tsn_rom_fin_bem_swt_est_nor_mlt_geo_ita_prs_cze_lit_sid_tig_ben_hun_dyu_sun_swe_mly_jpn_knd_kor_grk_hin_lda_bos_ind_pan_heb_mao_cnt_bul_ses_pol_aeg_lat_afr_mol_alb_qcu_mcd_ger_dut_swa_amr_ukr_gam_svk_bat_arw_xho_urd_moo_jav_tha_sod_tml_bam_akn_azi_slo_ctl_aze_ven_vie_wly_zul_ewe_fbf	0.339402469060677	0.800183210256228	0.42564396198613
468	wly_hin_ven_slo_chh_sod_amr_ger_tur_uzb_dyu_mly_moo_rom_dut_bsq_bul_hau_swt_cnt_pan_cze_tsn_afr_xho_krd_fin_cic_tsw_est_grk_sid_geo_swe_lat_lit_ita_mlt_anl_ben_hun_igb_jav_rus_bat_jpn_knd_kor_pol_urd_bam_fre_mao_mcd_owc_tag_mnd_ukr_swa_ctl_gam_por_bos_glc_mol_qcu_scr_arw_prs_akn_tig_svk_aeg_spa_sun_nor_dgb_eng_zul_ind_tha_heb_tml_ses_lda_azi_guj_alb_aze_fbf_vie_amh_bem_ewe_yor	-0.725956581767439	-1.74357394944615	0.084538021074426
469	wly_rom_dyu_eng_heb_gam_amr_pol_azi_tur_fbf_tag_cic_scr_fre_bsq_urd_amh_ewe_cnt_lat_prs_tsw_rus_swt_mol_hun_akn_bam_est_ctl_hau_geo_guj_lit_ger_ben_anl_chh_ukr_fin_igb_mly_slo_sun_jpn_knd_kor_por_swe_bem_alb_ind_spa_sid_mao_mnd_cze_yor_hin_owc_mcd_glc_arw_afr_qcu_nor_ita_dut_ven_tig_pan_mlt_bul_bat_bos_dgb_svk_zul_jav_tha_sod_tml_moo_ses_aze_krd_grk_uzb_xho_vie_aeg_swa_lda_tsn	-0.354785785808804	-0.841463287360581	0.402246952641073
470	anl_nor_lda_lit_aeg_heb_tig_grk_uzb_tur_zul_ind_bam_mol_dut_bsq_rus_sod_ven_mnd_swe_eng_bem_fre_swt_lat_fin_ewe_ses_est_svk_sid_geo_krd_ctl_ita_bul_chh_hau_pol_hun_tsw_mly_cze_sun_jpn_tml_kor_rom_pan_dyu_alb_jav_por_wly_mao_cnt_ben_akn_prs_amr_guj_arw_scr_slo_qcu_ger_hin_urd_fbf_mlt_mcd_amh_afr_bat_glc_dgb_ukr_swa_tag_tha_gam_knd_cic_tsn_azi_spa_bos_aze_xho_vie_owc_moo_yor_igb	0.358240210296662	0.843854148461844	0.400916282570539
471	tig_pol_bem_hin_amh_hau_owc_lit_aze_uzb_igb_jav_swa_slo_ita_bsq_glc_heb_swt_mnd_ger_cze_dgb_arw_tsw_lat_est_yor_lda_fin_fre_sod_geo_spa_eng_rus_ctl_anl_sid_ukr_hun_ewe_mao_pan_sun_jpn_knd_kor_prs_bul_zul_nor_tag_scr_wly_bat_cnt_urd_fbf_guj_gam_swe_rom_grk_afr_qcu_por_bos_mcd_ven_chh_alb_amr_dut_mly_mol_dyu_krd_ses_ind_tha_aeg_tml_bam_akn_tur_svk_ben_azi_cic_vie_mlt_xho_moo_tsn	-0.426189770305754	-1.01189833699316	0.314212126620196
472	hau_pol_ses_prs_gam_owc_anl_ctl_uzb_aze_akn_bat_tsn_nor_afr_bsq_eng_sod_bem_cnt_arw_bos_dgb_lat_bam_slo_est_lda_moo_hun_scr_tig_geo_alb_cze_hin_pan_wly_amr_svk_fin_swa_mao_rus_mly_jpn_knd_kor_ita_swe_yor_lit_sun_por_amh_ind_mnd_mol_fbf_ger_mlt_dut_rom_fre_mcd_qcu_spa_bul_glc_dyu_chh_guj_sid_urd_jav_krd_tsw_grk_igb_tag_tha_heb_tml_cic_ewe_azi_ukr_ben_tur_zul_vie_aeg_xho_ven_swt	-1.19809610895741	-2.96658503814175	0.00382724270241664
473	anl_mcd_zul_ctl_amh_wly_chh_bul_azi_tur_xho_tag_ven_cze_dut_bsq_lat_sod_igb_mnd_mol_urd_dgb_ukr_moo_ita_fin_swt_ewe_hun_prs_tig_geo_rom_grk_pan_scr_amr_hau_eng_est_fbf_mly_alb_mao_jpn_tml_kor_spa_krd_swa_svk_bat_pol_heb_ind_cnt_afr_lda_swe_mlt_glc_bos_por_rus_qcu_arw_hin_ger_bam_sid_nor_gam_slo_jav_fre_bem_guj_yor_sun_tha_aeg_knd_ses_cic_aze_ben_lit_uzb_dyu_vie_owc_akn_tsn_tsw	-0.334058126981241	-0.790553616852346	0.431215861577449
474	amr_alb_moo_pol_sid_gam_anl_lat_aze_uzb_fbf_mao_dyu_rus_mol_bsq_svk_amh_tsn_cnt_afr_por_bam_glc_yor_slo_fin_xho_zul_est_spa_wly_geo_ita_krd_hin_urd_aeg_mlt_mcd_hun_ses_mly_guj_tag_jpn_knd_kor_lit_arw_swt_bul_jav_ger_hau_ind_mnd_ben_akn_grk_heb_prs_dut_scr_ctl_qcu_cze_ukr_swe_swa_sod_fre_tig_eng_sun_nor_lda_bos_cic_bat_tha_chh_tml_tsw_ven_tur_rom_pan_azi_bem_vie_owc_dgb_ewe_igb	-0.470666434574384	-1.12067365735273	0.265312407878996
475	sid_scr_igb_rus_chh_tig_owc_swe_tur_uzb_ewe_ind_tsn_krd_bul_bsq_ctl_anl_cic_cnt_lit_afr_moo_ukr_swa_cze_hun_dgb_lda_fin_mcd_amr_geo_hin_pan_slo_eng_amh_mlt_nor_est_ven_mly_glc_sun_jpn_knd_kor_alb_dut_dyu_spa_mao_rom_heb_jav_mnd_urd_swt_lat_aeg_prs_ger_por_ben_qcu_arw_pol_fre_bem_hau_ita_wly_mol_tag_bos_fbf_svk_zul_bat_tha_sod_tml_akn_yor_azi_guj_grk_aze_bam_vie_gam_xho_ses_tsw	0.39827419261454	0.940524871127828	0.349384954280713
476	wly_ben_bem_alb_heb_amh_mlt_fre_tur_azi_akn_mao_ses_svk_ger_bsq_arw_amr_dyu_mnd_afr_glc_fbf_lat_lda_mol_est_swa_igb_fin_lit_sod_geo_mcd_guj_krd_nor_anl_hau_ctl_hun_cic_mly_eng_ind_jpn_knd_kor_rom_spa_bam_swe_bat_rus_tig_sun_cnt_por_yor_bos_chh_slo_bul_grk_pol_qcu_dut_urd_hin_dgb_aeg_scr_sid_cze_tag_ukr_xho_ita_swt_jav_tha_gam_tml_moo_ven_uzb_pan_prs_aze_tsw_vie_owc_ewe_zul_tsn	-0.179012166023449	-0.422849755832712	0.673381026221686
477	amr_pol_tsw_fre_sod_hau_wly_arw_aze_tur_moo_mly_fbf_slo_ben_bsq_mcd_heb_zul_mnd_swe_urd_ewe_ctl_cic_grk_hun_swa_yor_fin_hin_anl_geo_ita_lit_guj_afr_chh_amh_prs_est_igb_ind_cze_sun_jpn_knd_kor_krd_lat_swt_rom_tag_eng_sid_mao_cnt_ukr_tsn_nor_tig_bos_pan_rus_alb_qcu_scr_spa_bul_xho_mlt_svk_aeg_dut_bat_mol_dyu_glc_akn_jav_tha_gam_tml_lda_bam_uzb_ger_por_azi_bem_vie_owc_ses_dgb_ven	-0.772658685549025	-1.86464238464538	0.0653853497800876
478	gam_pol_tsn_prs_owc_chh_aeg_urd_aze_azi_zul_sun_fbf_rus_fre_bsq_mol_hau_ven_cnt_glc_bos_akn_por_lda_mcd_est_cic_bam_fin_ctl_amh_geo_slo_swe_ben_eng_anl_mlt_ger_hun_yor_jav_hin_bat_jpn_tml_kor_arw_lit_igb_rom_ind_ukr_wly_tag_mnd_afr_moo_bul_tig_pan_guj_ita_krd_qcu_scr_lat_grk_dyu_amr_spa_heb_cze_mly_alb_swt_svk_swa_mao_tha_sod_knd_ses_bem_uzb_nor_dut_tur_ewe_vie_sid_xho_dgb_tsw	-0.421131268064088	-1.00013757029432	0.319839121853517
479	owc_bos_dyu_eng_gam_sid_hau_lat_tur_aze_cic_ind_dgb_pan_pol_bsq_arw_tig_akn_cnt_fre_spa_igb_guj_swt_rus_fin_bem_xho_est_dut_amr_geo_grk_alb_cze_slo_heb_amh_afr_hun_yor_mao_krd_bat_jpn_knd_kor_mol_bul_tsw_ger_tag_ukr_chh_jav_mnd_lit_ses_mcd_sod_ita_por_prs_scr_qcu_svk_ctl_glc_ewe_anl_nor_wly_hin_mly_swe_fbf_urd_ven_sun_tha_mlt_tml_bam_lda_uzb_rom_ben_azi_swa_vie_aeg_tsn_zul_moo	-0.0829395712895091	-0.195812364615525	0.845184244292964
480	gam_pol_lda_slo_wly_amr_heb_ita_tur_azi_dyu_bat_ewe_lit_hin_bsq_ukr_sod_ses_mnd_alb_cze_fbf_guj_tsw_grk_est_xho_dgb_fin_prs_aeg_geo_ger_svk_urd_por_sid_amh_pan_hun_bam_jav_arw_mly_jpn_tml_kor_spa_lat_bem_fre_tag_dut_tig_mao_cnt_swe_zul_bos_mlt_krd_nor_rus_afr_qcu_ctl_mol_eng_ven_owc_rom_hau_bul_sun_scr_cic_glc_swa_ind_tha_anl_knd_moo_igb_aze_ben_mcd_uzb_swt_vie_chh_tsn_akn_yor	-0.83209178604163	-2.01048359228591	0.0472762305852936
481	gam_lit_swt_slo_aeg_wly_anl_ukr_uzb_aze_fbf_mly_ses_mcd_nor_bsq_rus_hau_yor_cnt_afr_ita_dgb_ger_zul_cze_fin_bem_ewe_hun_eng_amh_geo_ben_arw_mol_por_owc_mlt_glc_est_akn_tag_lat_bat_jpn_tml_kor_spa_pol_tsn_hin_sun_ctl_heb_ind_mnd_prs_dyu_swe_tig_grk_bul_pan_alb_qcu_svk_fre_rom_bam_chh_krd_sod_guj_jav_bos_tsw_scr_moo_mao_tha_amr_knd_igb_lda_azi_urd_dut_tur_ven_vie_sid_swa_xho_cic	-0.111819260919949	-0.263532624072353	0.792723107958085
482	heb_svk_swt_rom_owc_anl_tig_spa_azi_uzb_lda_bat_ses_lit_pan_bsq_por_wly_tsn_mnd_ben_hin_xho_arw_fbf_bul_fin_bem_bam_hun_glc_hau_geo_eng_rus_urd_ctl_amh_chh_ger_est_ven_ind_ita_mly_jpn_knd_kor_scr_alb_moo_mcd_tag_slo_amr_sun_cnt_krd_swa_nor_mlt_prs_lat_dut_grk_qcu_afr_pol_swe_dgb_aeg_fre_sid_ukr_jav_mol_dyu_guj_cic_mao_tha_gam_tml_yor_ewe_aze_cze_bos_tur_igb_vie_sod_akn_zul_tsw	-0.175401719932155	-0.414069824452089	0.67977639391796
483	tig_por_ses_bul_sod_aeg_wly_lat_uzb_azi_ewe_ind_yor_dut_nor_bsq_ita_sid_akn_cnt_ukr_urd_tsn_slo_moo_krd_fin_bem_igb_hun_ben_amh_geo_rom_swe_afr_prs_hau_mlt_eng_est_zul_mao_guj_tag_jpn_tml_kor_ctl_lit_swa_mcd_sun_hin_heb_mly_mnd_svk_dgb_fre_chh_glc_ger_rus_scr_qcu_grk_alb_cze_tsw_amr_pan_anl_mol_jav_pol_fbf_spa_xho_bat_tha_gam_knd_cic_swt_aze_arw_bos_tur_lda_vie_owc_ven_bam_dyu	-0.16826089474061	-0.396768865403573	0.692446928980493
484	tig_bul_fbf_bos_heb_gam_sod_rus_uzb_tur_bam_sun_lda_ctl_eng_bsq_mol_owc_tsn_cnt_spa_ita_igb_hin_akn_fre_fin_tsw_dyu_est_pol_sid_geo_rom_krd_nor_grk_amh_wly_lat_hun_bem_jav_dut_ind_jpn_tml_kor_cze_mcd_swa_arw_bat_glc_hau_tag_mnd_por_ewe_ukr_aeg_lit_guj_slo_alb_qcu_prs_swe_ben_yor_chh_pan_mlt_ger_mly_svk_swt_scr_ses_mao_tha_amr_knd_cic_moo_aze_urd_afr_azi_zul_vie_anl_xho_ven_dgb	0.326559848190502	0.769166964425854	0.443743285431465
485	anl_slo_yor_pol_chh_gam_owc_lat_uzb_tur_ven_mly_zul_ctl_urd_bsq_lit_sod_dgb_mnd_mol_krd_ses_por_swt_ben_hun_xho_lda_est_guj_amh_geo_dut_nor_scr_afr_aeg_sid_rom_fin_dyu_bat_eng_mao_jpn_tml_kor_svk_ita_igb_rus_ind_bul_hau_tag_cnt_arw_tsw_glc_tig_pan_mcd_cze_swe_qcu_fre_hin_ger_fbf_amr_alb_heb_bos_sun_grk_swa_ukr_akn_jav_tha_mlt_knd_bem_ewe_azi_spa_prs_aze_moo_vie_wly_cic_tsn_bam	0.232715264376647	0.547566104326161	0.585301617230833
486	sid_dut_tsw_glc_amh_chh_owc_slo_azi_uzb_moo_jav_lda_pol_ctl_bsq_krd_tig_swa_mnd_por_ben_ses_arw_bam_alb_fin_zul_yor_hun_eng_sod_geo_bos_pan_guj_lit_amr_aeg_rus_est_ven_ind_ita_sun_jpn_tml_kor_scr_spa_xho_rom_tag_afr_heb_mly_cnt_nor_swt_hin_anl_prs_ukr_lat_bul_qcu_cze_urd_swe_ewe_hau_grk_wly_mcd_mao_mol_fbf_svk_igb_bat_tha_mlt_knd_dgb_dyu_aze_ger_fre_tur_cic_vie_gam_akn_bem_tsn	-0.104076679622142	-0.245356883224865	0.806720731638581
487	gam_krd_ses_bul_heb_anl_aeg_prs_uzb_aze_dyu_sun_moo_rom_bos_bsq_hin_sid_swt_cnt_pan_nor_fbf_lat_ewe_arw_fin_akn_tsn_est_afr_mlt_geo_slo_ctl_ukr_lit_chh_hau_ita_hun_cic_bat_svk_jav_jpn_tml_kor_spa_por_yor_urd_ind_scr_amh_tag_mnd_ben_bem_eng_sod_guj_cze_glc_ger_qcu_grk_fre_mcd_ven_amr_dut_tig_swe_mly_mol_lda_pol_swa_mao_tha_owc_knd_igb_tsw_tur_alb_rus_azi_dgb_vie_wly_xho_zul_bam	-0.246404275832883	-0.581573547423684	0.562260979027924
488	anl_slo_tsn_spa_sod_aeg_mlt_ita_aze_azi_lda_ind_igb_ger_ukr_bsq_fre_tig_fbf_cnt_bos_scr_swa_cze_cic_pan_hun_ewe_dyu_est_arw_wly_geo_mol_eng_por_ben_owc_amr_dut_fin_swt_mly_prs_tag_jpn_knd_kor_lat_hin_yor_nor_sun_glc_hau_jav_mnd_krd_ses_lit_gam_alb_mcd_guj_rus_qcu_bul_pol_afr_dgb_amh_rom_chh_grk_bat_svk_zul_urd_bem_mao_tha_sid_tml_xho_bam_uzb_swe_ctl_tur_tsw_vie_heb_akn_moo_ven	-0.843658186023863	-2.03461137215096	0.0447371805507255
489	anl_scr_bam_swe_heb_sod_wly_cze_tur_uzb_igb_tag_ses_grk_prs_bsq_ctl_chh_swa_cnt_alb_mol_dyu_afr_bem_guj_fin_moo_swt_est_hin_gam_geo_pol_eng_glc_fre_amr_mlt_ukr_hun_akn_ind_krd_bat_jpn_knd_kor_lit_ben_tsw_bos_mly_lat_tig_mao_mnd_rus_xho_spa_owc_mcd_dut_pan_ita_qcu_arw_slo_svk_fbf_amh_ger_aeg_por_jav_nor_ven_bul_yor_sun_tha_sid_tml_ewe_zul_azi_urd_rom_aze_tsn_vie_hau_lda_cic_dgb	-0.0261072086627931	-0.0614860073623454	0.951104104315696
490	mlt_pol_moo_nor_chh_gam_aeg_prs_uzb_tur_ven_sun_akn_scr_grk_bsq_guj_tig_tsn_cnt_ita_urd_bem_spa_xho_por_fin_dgb_zul_hun_hin_owc_geo_swe_arw_alb_dut_sid_amh_krd_est_swa_mly_ctl_tag_jpn_knd_kor_rus_svk_cic_ukr_ind_ger_sod_bat_mnd_ben_tsw_slo_heb_fre_glc_pan_mcd_qcu_lit_afr_lat_swt_amr_mol_anl_eng_jav_bul_dyu_cze_ewe_mao_tha_hau_tml_igb_ses_azi_bos_rom_aze_bam_vie_wly_lda_fbf_yor	0.204437341061791	0.481135819043991	0.631550057340518
491	anl_spa_tsw_svk_amh_chh_aeg_ita_aze_uzb_ses_mao_fbf_glc_bul_bsq_slo_hau_bam_cnt_eng_nor_swa_por_yor_mol_est_cic_xho_fin_swe_sod_geo_lat_hin_ben_urd_tig_wly_krd_hun_igb_ind_rom_mly_jpn_knd_kor_arw_ukr_tsn_fre_bat_prs_sid_jav_mnd_bos_bem_cze_gam_afr_ctl_guj_alb_qcu_grk_rus_ger_swt_heb_lit_mlt_scr_tag_dut_moo_pol_ewe_sun_tha_amr_tml_ven_lda_azi_mcd_pan_tur_zul_vie_owc_dyu_dgb_akn	-0.230403246011194	-0.543637828865069	0.587991559309844
492	heb_ger_tsw_krd_aeg_owc_anl_fre_uzb_aze_yor_mao_xho_grk_ita_bsq_por_amh_dyu_cnt_rus_swe_akn_eng_bem_pol_fin_lda_igb_est_bul_sod_geo_mol_ukr_scr_slo_mlt_gam_rom_hun_tsn_mly_ben_tag_jpn_tml_kor_cze_lat_ven_arw_bat_lit_amr_ind_mnd_ctl_moo_prs_wly_urd_spa_afr_bos_qcu_guj_dut_nor_dgb_sid_hin_chh_svk_jav_glc_bam_pan_cic_sun_tha_hau_knd_swt_fbf_tur_alb_mcd_azi_ses_vie_tig_swa_zul_ewe	0.192838609046057	0.453772506451307	0.651049723376593
493	amr_bul_swa_por_owc_tig_sid_urd_tur_azi_fbf_bat_zul_glc_svk_bsq_prs_gam_tsw_cnt_lit_ita_yor_swe_tsn_pan_hun_dgb_bem_est_cze_anl_geo_scr_slo_mcd_ger_mlt_wly_hin_fin_swt_mao_alb_mly_jpn_knd_kor_rom_eng_dyu_bos_ind_ctl_amh_tag_mnd_guj_ven_nor_aeg_mol_fre_afr_dut_qcu_krd_lat_grk_lda_hau_arw_chh_ukr_sun_spa_bam_pol_ses_jav_tha_heb_tml_moo_xho_aze_rus_ben_uzb_cic_vie_sod_akn_igb_ewe	-0.425323018718545	-1.00967443407395	0.315271060220043
494	amr_scr_zul_bos_amh_gam_sid_swe_azi_uzb_moo_jav_ewe_slo_fre_bsq_krd_hau_dgb_mnd_prs_svk_tsw_ben_akn_pol_hun_ses_yor_fin_ita_aeg_geo_afr_mol_arw_ger_chh_wly_cze_est_xho_bat_hin_tag_jpn_tml_kor_pan_rus_swa_bul_ind_rom_sod_mly_cnt_nor_igb_dut_tig_grk_ctl_urd_lit_qcu_por_mcd_lat_cic_anl_spa_owc_ukr_sun_guj_ven_alb_lda_mao_tha_mlt_knd_bem_dyu_tur_eng_glc_aze_swt_vie_heb_fbf_tsn_bam	-0.629167870357359	-1.50351948420289	0.136093522656566
495	amh_pol_dgb_swe_chh_mlt_sod_rom_uzb_tur_yor_mly_dyu_afr_ctl_bsq_hin_tig_xho_mnd_nor_ukr_cic_ben_lda_ita_est_akn_swt_fin_mcd_heb_geo_urd_fre_lat_bul_amr_aeg_arw_hun_moo_bat_grk_jav_jpn_tml_kor_alb_spa_bem_pan_sun_eng_anl_ind_cnt_prs_tsn_slo_owc_lit_glc_guj_mol_qcu_svk_bos_por_swa_gam_krd_hau_rus_tag_scr_bam_dut_ven_mao_tha_wly_knd_tsw_zul_azi_cze_ger_aze_ses_vie_sid_ewe_fbf_igb	-0.453236307479251	-1.07667853710994	0.284408972918583
496	heb_slo_dgb_krd_owc_sid_tig_spa_uzb_azi_fbf_mly_xho_por_fre_bsq_mol_wly_igb_mnd_lit_prs_dyu_ben_zul_scr_fin_moo_bem_est_ukr_hau_geo_ctl_arw_ita_rus_aeg_chh_glc_hun_lda_mao_guj_jav_jpn_tml_kor_eng_rom_tsn_hin_ind_bos_mlt_tag_cnt_cze_ses_bul_sod_lat_grk_nor_mcd_qcu_swe_pan_alb_swa_amh_pol_anl_svk_sun_afr_swt_urd_ven_bat_tha_amr_knd_bam_cic_aze_ger_dut_tur_yor_vie_gam_tsw_akn_ewe	0.0258070910350343	0.0607667507973047	0.951675367697768
497	tig_spa_moo_pol_aeg_wly_owc_arw_azi_tur_swa_tag_bam_afr_slo_bsq_dut_mlt_zul_mnd_lat_cze_igb_mcd_tsw_ctl_fin_dgb_dyu_est_nor_heb_geo_ita_por_alb_glc_anl_gam_scr_hun_ewe_ind_svk_mao_jpn_knd_kor_rus_bos_ses_ukr_bat_krd_amh_jav_cnt_lit_xho_eng_amr_hin_guj_grk_swe_qcu_prs_fre_ben_fbf_sid_pan_hau_rom_mly_bul_lda_ger_tsn_sun_tha_chh_tml_bem_swt_aze_mol_urd_uzb_cic_vie_sod_ven_yor_akn	0.0595703148124492	0.14039777692998	0.888649351075408
498	tig_hin_fbf_fre_sid_anl_mlt_svk_uzb_tur_cic_tag_bam_guj_mol_bsq_por_gam_lda_cnt_afr_ita_ses_lat_bem_prs_hun_tsw_moo_est_lit_amh_geo_urd_rus_rom_pol_chh_hau_pan_fin_tsn_ind_eng_mao_jpn_tml_kor_bul_grk_yor_slo_sun_scr_heb_jav_mnd_arw_swt_ben_sod_alb_krd_swe_glc_qcu_bos_ctl_spa_zul_amr_mcd_aeg_nor_bat_dut_ven_ukr_ewe_mly_tha_owc_knd_igb_dyu_aze_cze_ger_azi_swa_vie_wly_xho_dgb_akn	0.24041615711193	0.565673315447229	0.572978176795398
499	owc_eng_zul_bos_chh_aeg_amr_rom_azi_tur_igb_mly_cic_nor_scr_bsq_pol_gam_dgb_mnd_svk_bul_swt_mol_akn_swe_fin_fbf_moo_est_urd_sid_geo_ben_glc_mcd_ctl_amh_anl_guj_hun_tsw_bat_slo_sun_jpn_knd_kor_hin_rus_ewe_ger_mao_ita_sod_ind_cnt_lat_dyu_ukr_heb_spa_prs_cze_fre_qcu_arw_pan_grk_xho_mlt_dut_wly_alb_jav_krd_bem_lit_bam_tag_tha_tig_tml_ses_ven_aze_afr_por_uzb_swa_vie_hau_tsn_yor_lda	-0.2153584942239	-0.50901952247122	0.611944113808903
500	hau_prs_lda_grk_anl_mlt_owc_mcd_aze_azi_swt_mao_swa_fre_svk_bsq_slo_tig_dyu_cnt_lat_ben_zul_nor_igb_rus_est_akn_fbf_fin_pol_amr_geo_bos_urd_ita_krd_gam_sid_lit_hun_cic_tag_afr_sun_jpn_tml_kor_dut_hin_bam_por_ind_pan_heb_mly_mnd_alb_ses_guj_wly_ctl_glc_swe_ger_qcu_rom_spa_bul_tsw_chh_cze_aeg_eng_jav_arw_ven_mol_xho_bat_tha_sod_knd_yor_moo_tur_ukr_scr_uzb_bem_vie_amh_tsn_dgb_ewe	0.404533191199481	0.951682038060552	0.343725106649185
501	mlt_lat_igb_rus_tig_hau_wly_cze_tur_aze_bam_jav_tsn_fre_por_bsq_bul_amh_ewe_mnd_arw_mcd_swa_slo_moo_guj_fin_bem_dyu_hun_dut_owc_geo_ita_ger_afr_eng_aeg_amr_bos_est_zul_mao_grk_ind_jpn_tml_kor_ukr_spa_dgb_glc_tag_swe_sod_mly_cnt_mol_akn_pan_heb_svk_ctl_prs_ben_qcu_scr_nor_krd_fbf_anl_lit_gam_rom_sun_alb_tsw_hin_cic_bat_tha_chh_knd_ses_swt_azi_urd_pol_uzb_ven_vie_sid_xho_lda_yor	-0.485091617816178	-1.15412286505855	0.25140702158009
502	amh_ctl_tsn_swe_owc_mlt_gam_lat_uzb_aze_cic_mao_dgb_bos_pol_bsq_mol_anl_ses_cnt_nor_ukr_xho_fre_swt_rom_hun_dyu_ewe_fin_arw_sid_geo_grk_ben_lit_por_hau_tig_svk_est_yor_jav_alb_mly_jpn_knd_kor_cze_mcd_tsw_urd_bat_hin_sod_tag_mnd_krd_zul_scr_chh_dut_rus_bul_prs_qcu_afr_guj_pan_swa_amr_glc_heb_ita_sun_ger_igb_slo_moo_ind_tha_wly_tml_bam_ven_tur_spa_eng_azi_fbf_vie_aeg_akn_lda_bem	-0.38140614733273	-0.904583996745697	0.368023203008147
503	aeg_ita_xho_krd_amh_sod_heb_por_aze_azi_tsn_tag_ven_arw_cze_bsq_lat_wly_akn_mnd_guj_spa_swt_nor_bam_ben_est_ses_igb_fin_swe_gam_geo_ukr_pol_glc_grk_tig_amr_bos_hun_ewe_mao_lit_bat_jpn_knd_kor_ger_rus_moo_svk_sun_slo_anl_mly_cnt_urd_bem_ctl_owc_dut_alb_afr_bul_qcu_mol_rom_fre_dgb_hau_mcd_chh_pan_ind_scr_lda_eng_zul_jav_tha_sid_tml_fbf_tsw_uzb_hin_prs_tur_swa_vie_mlt_yor_cic_dyu	-0.454405097425249	-1.07995903081849	0.282953223784933
504	wly_slo_yor_bul_heb_anl_hau_bos_tur_azi_akn_mly_ewe_afr_swe_bsq_ctl_sod_swa_cnt_por_dut_tsw_spa_swt_fre_est_lda_bem_fin_alb_amh_geo_pan_cze_mcd_rus_chh_tig_mol_hun_dgb_ind_hin_sun_jpn_knd_kor_ukr_urd_dyu_krd_mao_ger_mlt_bat_mnd_nor_zul_lit_owc_prs_svk_ben_glc_qcu_ita_pol_guj_tsn_sid_scr_aeg_rom_jav_lat_ses_grk_moo_tag_tha_amr_tml_ven_bam_aze_arw_eng_uzb_igb_vie_gam_fbf_cic_xho	0.386273141726174	0.908721112090196	0.365846273240293
505	sod_rom_bem_grk_gam_tig_amh_pol_tur_aze_igb_mly_lda_bul_ukr_bsq_ger_wly_swa_mnd_eng_por_swt_mcd_cic_ita_est_yor_dgb_fin_pan_mlt_geo_spa_slo_prs_ctl_aeg_anl_nor_hun_zul_mao_scr_ind_jpn_tml_kor_urd_hin_bam_bos_bat_lat_sid_jav_cnt_svk_ewe_cze_heb_krd_ben_afr_dut_qcu_rus_guj_arw_dyu_chh_swe_owc_lit_sun_mol_tsn_alb_xho_tag_tha_amr_knd_fbf_tsw_azi_glc_fre_uzb_moo_vie_hau_ses_ven_akn	-0.837784792845522	-2.02546559312262	0.0456855264239466
506	anl_pan_zul_krd_owc_gam_mlt_guj_uzb_tur_ses_mao_cic_rus_ger_bsq_scr_amr_xho_mnd_eng_por_tsn_spa_bam_bul_est_igb_yor_hun_prs_sid_geo_ita_glc_ctl_rom_sod_chh_mol_fin_dyu_ind_grk_jav_jpn_tml_kor_afr_ukr_bem_swe_tag_hin_amh_mly_cnt_slo_moo_pol_heb_urd_nor_alb_svk_qcu_lat_bos_cze_fbf_wly_dut_aeg_arw_bat_ben_swt_lit_ewe_sun_tha_tig_knd_swa_lda_aze_mcd_fre_azi_tsw_vie_hau_dgb_akn_ven	-0.270586829698003	-0.639470951633396	0.524088677241745
507	wly_ctl_tsn_krd_owc_anl_chh_fre_azi_aze_dgb_bat_yor_guj_bos_bsq_ita_aeg_ewe_mnd_ger_ukr_lda_pol_cic_bul_est_swa_fbf_fin_grk_mlt_geo_hin_lat_mol_svk_tig_heb_slo_hun_swt_mao_pan_jav_jpn_knd_kor_spa_scr_ses_rus_mly_glc_gam_ind_cnt_lit_dyu_mcd_sod_por_ben_cze_urd_qcu_prs_swe_nor_zul_hau_alb_amr_afr_tag_rom_bam_dut_igb_sun_tha_amh_tml_moo_ven_uzb_eng_arw_tur_xho_vie_sid_tsw_bem_akn	-0.30867227162618	-0.730434034118019	0.466961021292207
508	owc_rus_tsn_afr_anl_tig_sid_svk_tur_aze_lda_mly_igb_arw_ukr_bsq_mol_hau_swt_mnd_slo_bos_akn_guj_moo_swe_fin_bam_ewe_est_ger_chh_geo_lat_scr_mcd_fre_amh_gam_cze_hun_ven_ind_por_bat_jpn_tml_kor_glc_krd_tsw_ctl_tag_lit_heb_jav_cnt_pol_dgb_ben_wly_eng_dut_pan_grk_qcu_rom_bul_alb_cic_mlt_urd_aeg_hin_sun_ita_zul_prs_bem_mao_tha_amr_knd_swa_ses_uzb_nor_spa_azi_yor_vie_sod_xho_fbf_dyu	0.311791014536847	0.733843705888443	0.464890048369021
509	heb_svk_fbf_cze_tig_amh_anl_guj_uzb_azi_ewe_sun_zul_bos_bul_bsq_scr_mlt_dyu_cnt_nor_pan_akn_slo_ses_spa_fin_bam_ven_hun_prs_aeg_geo_krd_ben_mol_ita_amr_wly_lat_est_cic_mly_arw_ind_jpn_knd_kor_ctl_alb_igb_pol_tag_rus_owc_bat_mnd_afr_tsn_grk_sod_eng_hin_glc_urd_qcu_ger_lit_dut_yor_sid_rom_chh_por_jav_fre_moo_mcd_bem_mao_tha_hau_tml_dgb_swt_tur_ukr_swe_aze_swa_vie_gam_lda_tsw_xho	-0.664089412859275	-1.59102666174857	0.114997244745192
510	sod_pol_akn_ger_tig_wly_anl_alb_aze_tur_xho_bat_yor_spa_mcd_bsq_fre_aeg_bem_cnt_cze_rus_igb_krd_fbf_ben_hun_swt_ven_fin_hin_owc_geo_eng_urd_bos_scr_chh_gam_afr_est_zul_ind_ukr_sun_jpn_knd_kor_dut_ita_moo_lat_mao_slo_hau_jav_mnd_grk_cic_glc_mlt_pan_prs_bul_mol_qcu_swe_lit_arw_dgb_heb_nor_amh_rom_tag_por_bam_guj_ewe_mly_tha_amr_tml_ses_lda_azi_ctl_svk_uzb_tsn_vie_sid_dyu_swa_tsw	-0.409850083209633	-0.972209056494447	0.333468436999746
511	heb_glc_igb_rus_owc_sod_amh_lit_tur_azi_dyu_tag_zul_urd_mol_bsq_guj_sid_moo_mnd_svk_mcd_dgb_arw_xho_grk_fin_tsn_ven_hun_pol_wly_geo_ita_scr_hin_afr_hau_chh_bul_est_swt_bat_ctl_jav_jpn_tml_kor_nor_pan_swa_cze_ind_prs_amr_mly_cnt_ben_cic_ukr_anl_krd_ger_swe_por_qcu_eng_bos_dut_fbf_mlt_spa_aeg_lat_sun_fre_akn_slo_ses_mao_tha_tig_knd_yor_ewe_aze_alb_rom_uzb_lda_vie_gam_bem_bam_tsw	0.388787684835404	0.915681735330878	0.362202098287912
512	amr_rom_akn_krd_gam_anl_sid_ita_aze_tur_tsn_ind_igb_prs_arw_bsq_cze_sod_tsw_mnd_grk_glc_ewe_urd_fbf_ukr_hun_zul_swa_est_rus_tig_geo_mol_bul_bos_slo_aeg_wly_por_fin_bem_tag_dut_bat_jpn_knd_kor_spa_ger_dgb_lit_jav_ben_mlt_sun_cnt_mcd_dyu_pan_chh_fre_ctl_svk_scr_qcu_alb_nor_eng_ven_amh_afr_owc_lat_mao_swe_bam_hin_yor_mly_tha_heb_tml_lda_ses_azi_pol_guj_uzb_xho_vie_hau_swt_cic_moo	-0.790757481253009	-1.90224256429385	0.0602339402909986
513	aeg_mcd_moo_grk_chh_tig_amr_ben_azi_aze_fbf_mao_xho_scr_bul_bsq_cze_heb_yor_mnd_svk_swe_lda_mol_zul_por_fin_dgb_bem_hun_eng_anl_geo_afr_ctl_pol_ukr_sod_sid_ita_est_tsn_ind_alb_tag_jpn_tml_kor_rus_slo_cic_spa_sun_krd_hau_jav_cnt_fre_bam_urd_mlt_glc_dut_lit_pan_qcu_bos_arw_lat_ven_owc_prs_gam_rom_mly_hin_swa_nor_akn_bat_tha_wly_knd_swt_dyu_tur_ger_guj_uzb_tsw_vie_amh_igb_ewe_ses	-0.460752906194288	-1.09594608489008	0.275932315480374
514	chh_fre_igb_eng_anl_wly_mlt_dut_tur_aze_akn_jav_cic_svk_alb_bsq_ctl_amr_ses_mnd_glc_mcd_tsn_ger_fbf_mol_hun_bam_lda_fin_grk_amh_geo_bos_cze_scr_lat_tig_hau_rus_est_bem_tag_ita_sun_jpn_tml_kor_pol_arw_zul_afr_mao_guj_gam_bat_cnt_hin_swt_lit_aeg_urd_prs_spa_bul_qcu_pan_por_swe_yor_owc_nor_sid_ukr_ind_ben_swa_slo_tsw_mly_tha_heb_knd_dyu_xho_azi_krd_rom_uzb_ewe_vie_sod_dgb_ven_moo	-0.512635938450933	-1.22158125804822	0.224953569790498
515	aeg_fre_tsw_arw_amr_chh_heb_glc_uzb_azi_fbf_tag_akn_ita_lat_bsq_ctl_gam_zul_cnt_mcd_guj_swt_pan_swa_nor_est_tsn_moo_hun_lit_hau_geo_por_pol_rus_swe_owc_anl_urd_fin_lda_ind_slo_mao_jpn_knd_kor_hin_dut_ven_bos_mly_bul_tig_jav_mnd_alb_ewe_prs_wly_ger_afr_ukr_rom_qcu_mol_cze_ben_bam_sid_scr_amh_krd_bat_eng_igb_grk_bem_sun_tha_sod_tml_cic_ses_aze_spa_svk_tur_yor_vie_mlt_dgb_dyu_xho	-0.526908756334927	-1.25505997137794	0.212601636404248
516	mlt_ger_akn_rus_sod_hau_amr_grk_azi_aze_cic_tag_xho_lit_krd_bsq_hin_tig_igb_mnd_cze_bul_bem_swe_swa_arw_hun_dgb_bam_est_spa_amh_geo_lat_prs_guj_nor_owc_wly_mol_fin_lda_ind_ben_jav_jpn_knd_kor_por_bos_tsw_urd_mao_pol_heb_bat_cnt_dut_ven_ita_sid_pan_afr_ctl_rom_qcu_eng_fre_scr_tsn_chh_alb_gam_svk_sun_glc_zul_slo_ewe_mly_tha_aeg_tml_swt_dyu_uzb_ukr_mcd_tur_yor_vie_anl_moo_ses_fbf	-0.953345539120761	-2.31995645702304	0.022531176281475
517	sid_alb_akn_fre_anl_heb_tig_glc_aze_tur_fbf_mly_xho_lit_scr_bsq_cze_mlt_ewe_mnd_ctl_bul_bam_urd_zul_hin_fin_ven_tsn_hun_pol_sod_geo_eng_slo_ukr_ita_gam_hau_prs_est_igb_jav_arw_sun_jpn_tml_kor_afr_lat_tsw_nor_tag_spa_aeg_mao_cnt_por_dyu_grk_amh_pan_rom_bos_krd_qcu_dut_ger_mol_yor_wly_swe_chh_mcd_ind_rus_lda_svk_bem_bat_tha_amr_knd_ses_dgb_azi_ben_guj_uzb_swt_vie_owc_moo_cic_swa	0.364998561484018	0.858436034827368	0.39285882478455
518	owc_arw_ven_ukr_chh_wly_gam_bos_aze_tur_yor_jav_lda_scr_lat_bsq_afr_mlt_swt_mnd_mol_nor_cic_pan_zul_krd_est_ewe_xho_hun_ctl_sod_geo_lit_mcd_prs_cze_tig_sid_urd_fin_dgb_tag_spa_ind_jpn_knd_kor_swe_dut_tsw_pol_bat_ita_anl_mly_cnt_slo_swa_ger_aeg_por_guj_hin_bul_qcu_eng_alb_ben_dyu_hau_fre_heb_glc_mao_svk_fbf_rus_tsn_sun_tha_amr_tml_moo_bam_azi_grk_rom_uzb_ses_vie_amh_bem_akn_igb	0.624715474783118	1.48278452116625	0.141512567429565
519	owc_spa_dgb_scr_amh_hau_anl_dut_uzb_tur_ewe_mly_ven_ger_ben_bsq_krd_aeg_tsw_cnt_lat_glc_dyu_bul_tsn_rus_fin_bam_fbf_est_mcd_heb_geo_nor_cze_pan_pol_tig_sod_grk_hun_swa_jav_svk_sun_jpn_tml_kor_urd_por_akn_ukr_bat_guj_sid_tag_mnd_bos_zul_prs_gam_rom_alb_ctl_arw_qcu_eng_hin_afr_bem_mlt_slo_chh_swe_mao_lit_moo_mol_cic_ind_tha_amr_knd_yor_lda_aze_ita_fre_azi_igb_vie_wly_swt_xho_ses	-0.695377951058715	-1.66527754985438	0.0992227970542081
520	gam_hin_swa_grk_wly_heb_chh_spa_aze_tur_ses_tag_ven_pan_lat_bsq_scr_sod_tsw_cnt_krd_guj_cic_swe_swt_bos_est_tsn_moo_fin_slo_aeg_geo_urd_por_svk_ben_tig_anl_arw_hun_fbf_mly_ger_ind_jpn_tml_kor_bul_afr_xho_glc_jav_mol_amr_sun_mnd_cze_dyu_nor_mlt_ita_pol_ukr_alb_qcu_ctl_prs_lit_akn_hau_rus_amh_dut_bat_rom_zul_eng_bam_mao_tha_sid_knd_bem_igb_azi_fre_mcd_uzb_ewe_vie_owc_lda_yor_dgb	-0.0845896322117568	-0.199533041131851	0.842281425392674
521	gam_grk_fbf_arw_amh_hau_sod_lat_azi_tur_ses_tag_cic_ben_guj_bsq_mcd_anl_ven_cnt_cze_alb_tsw_prs_swa_bul_hun_dyu_igb_est_rom_aeg_geo_glc_nor_dut_ctl_tig_chh_ukr_fin_swt_mly_krd_bat_jpn_tml_kor_eng_rus_moo_spa_sun_lit_amr_jav_mnd_mol_yor_pan_heb_ger_bos_pol_fre_qcu_svk_slo_ita_dgb_sid_afr_mlt_urd_ind_hin_xho_por_bam_mao_tha_owc_knd_tsn_akn_aze_swe_scr_uzb_ewe_vie_wly_lda_bem_zul	-0.259646883525587	-0.613750095957872	0.540878829002692
522	mlt_krd_dyu_nor_wly_owc_anl_por_uzb_azi_lda_bat_ven_rom_rus_bsq_eng_heb_moo_mnd_spa_ukr_tsw_guj_fbf_dut_est_akn_ses_hun_ita_hau_geo_alb_urd_afr_ger_amr_sod_ctl_fin_cic_mao_swe_sun_jpn_knd_kor_bul_fre_swt_arw_jav_mcd_gam_mly_cnt_scr_tsn_svk_tig_ben_lat_pol_hin_qcu_pan_cze_prs_zul_amh_lit_sid_bos_tag_mol_bam_grk_bem_ind_tha_chh_tml_swa_yor_aze_slo_glc_tur_xho_vie_aeg_dgb_ewe_igb	-1.41575462455092	-3.54781769536891	0.000610918635298864
523	sid_ben_igb_nor_gam_tig_hau_scr_aze_tur_akn_mao_cic_cze_lat_bsq_swe_amr_bem_cnt_rus_ger_ses_slo_zul_ctl_est_swt_yor_hun_afr_sod_geo_bul_rom_lit_mol_amh_heb_fre_fin_swa_mly_ita_bat_jpn_knd_kor_glc_svk_lda_por_tag_mcd_anl_jav_mnd_pan_xho_pol_aeg_alb_ukr_arw_prs_qcu_grk_eng_urd_tsn_wly_dut_chh_spa_sun_bos_ewe_guj_dyu_ind_tha_owc_tml_dgb_tsw_azi_hin_krd_uzb_fbf_vie_mlt_bam_moo_ven	-0.200926856421609	-0.474537385687386	0.636229136454413
524	amh_cze_xho_fre_hau_aeg_sod_grk_aze_uzb_fbf_bat_igb_ger_lat_bsq_pol_chh_dyu_mnd_slo_rom_bam_hin_ewe_swe_fin_yor_swa_est_urd_amr_geo_lit_dut_nor_krd_tig_gam_spa_hun_dgb_ind_guj_tag_jpn_tml_kor_svk_mcd_ses_afr_mao_bos_wly_jav_cnt_glc_swt_ita_owc_ukr_scr_ben_alb_qcu_prs_eng_mol_tsn_sid_por_mlt_rus_mly_arw_cic_pan_bem_sun_tha_heb_knd_ven_moo_tur_bul_ctl_azi_tsw_vie_anl_akn_lda_zul	-0.625162422438942	-1.49510750867746	0.138272023814486
525	hau_arw_igb_afr_chh_heb_tig_urd_tur_aze_bem_ind_ses_slo_rom_bsq_por_mlt_moo_mnd_ben_ita_swa_cze_dgb_scr_est_ven_zul_fin_svk_aeg_geo_lit_spa_alb_guj_sod_sid_fre_hun_akn_jav_bul_bat_jpn_knd_kor_eng_prs_tsw_dut_tag_hin_gam_mao_cnt_grk_tsn_swe_wly_lat_mcd_ctl_krd_qcu_ukr_bos_pan_ewe_owc_ger_amh_glc_mly_rus_yor_nor_xho_sun_tha_anl_tml_lda_dyu_uzb_mol_pol_azi_fbf_vie_amr_bam_swt_cic	-1.05040883811352	-2.56328110784539	0.0119730956324344
526	wly_pan_swt_krd_anl_amr_mlt_prs_aze_azi_ven_ind_ses_lit_eng_bsq_bos_chh_igb_cnt_svk_mol_zul_pol_yor_urd_hun_tsn_lda_fin_nor_owc_geo_rus_glc_spa_slo_sid_aeg_fre_est_cic_sun_afr_tag_jpn_tml_kor_ukr_mcd_moo_dut_jav_swe_sod_mao_mnd_ctl_xho_hin_gam_arw_bul_rom_ger_qcu_cze_guj_lat_swa_hau_alb_heb_ben_mly_scr_bam_grk_akn_bat_tha_amh_knd_dgb_ewe_tur_por_ita_uzb_bem_vie_tig_tsw_dyu_fbf	0.228579612147841	0.538138654013182	0.591766923367189
527	heb_pol_lda_glc_owc_wly_sid_por_uzb_aze_cic_bat_tsn_urd_bos_bsq_hin_sod_yor_mnd_pan_nor_dyu_alb_swt_mcd_hun_xho_fbf_est_lit_aeg_geo_guj_afr_krd_eng_amh_gam_rus_fin_moo_mao_rom_mly_jpn_tml_kor_grk_spa_ses_mol_sun_arw_anl_ind_cnt_svk_tsw_ger_hau_fre_ukr_prs_scr_qcu_dut_slo_lat_dgb_mlt_swe_chh_ctl_tag_bul_bem_ita_ewe_jav_tha_amr_knd_zul_swa_tur_cze_ben_azi_ven_vie_tig_akn_bam_igb	-0.713119709964352	-1.7143991618981	0.0897862898219543
528	mlt_rom_dyu_mol_aeg_sod_heb_bos_azi_uzb_bem_mao_ses_fre_nor_bsq_mcd_tig_lda_cnt_hin_ita_cic_dut_swt_arw_est_akn_xho_hun_krd_sid_geo_grk_ben_pan_ctl_amr_chh_rus_fin_yor_ind_por_jav_jpn_tml_kor_cze_bul_igb_glc_bat_spa_wly_tag_mnd_alb_dgb_ukr_owc_pol_svk_eng_slo_qcu_afr_lat_scr_fbf_anl_urd_amh_lit_sun_guj_zul_swe_tsn_mly_tha_gam_knd_tsw_ewe_aze_ger_prs_tur_moo_vie_hau_swa_ven_bam	0.186165613165117	0.438381001565927	0.662126754798627
529	heb_ger_lda_grk_mlt_amr_wly_urd_aze_uzb_bam_sun_igb_cze_prs_bsq_ctl_aeg_tsw_cnt_dut_bos_swt_lat_ses_alb_hun_swa_yor_est_ukr_tig_geo_mol_scr_mcd_rom_chh_sod_arw_fin_cic_tag_ben_mao_jpn_tml_kor_krd_swe_moo_pan_bat_nor_hau_ind_mnd_rus_dgb_slo_amh_fre_spa_pol_guj_qcu_hin_svk_bul_dyu_owc_lit_gam_eng_jav_ita_akn_afr_xho_mly_tha_anl_knd_ewe_bem_azi_por_glc_tur_tsn_vie_sid_fbf_zul_ven	-0.594573957293401	-1.41993166817055	0.158971158020311
530	anl_por_cic_prs_gam_owc_sod_swe_uzb_aze_ewe_tag_tsw_eng_slo_bsq_ger_heb_ses_cnt_arw_rus_yor_hin_lda_bul_fin_bam_igb_est_grk_chh_geo_afr_guj_mol_dut_sid_tig_pol_hun_zul_ind_glc_bat_jpn_knd_kor_ctl_bos_moo_alb_mao_lit_amh_sun_mnd_lat_swa_spa_aeg_fre_scr_ben_rom_qcu_nor_cze_krd_fbf_hau_ukr_wly_pan_jav_svk_tsn_ita_ven_mly_tha_mlt_tml_dgb_dyu_azi_urd_mcd_tur_xho_vie_amr_bem_swt_akn	-0.861064803138822	-2.08404018342308	0.039898775786983
531	owc_por_zul_afr_amh_amr_gam_ger_uzb_azi_tsn_mao_cic_ukr_mcd_bsq_lat_heb_xho_cnt_urd_dut_dyu_swe_dgb_glc_est_bem_ewe_hun_nor_sod_geo_rus_ben_spa_hin_wly_aeg_krd_fin_bam_mly_svk_tag_jpn_tml_kor_cze_alb_lda_ctl_ind_slo_sid_jav_mnd_bul_swt_fre_anl_ita_rom_lit_pol_qcu_guj_arw_mol_ses_chh_bos_mlt_pan_bat_scr_ven_prs_swa_sun_tha_tig_knd_akn_tsw_tur_grk_eng_aze_igb_vie_hau_fbf_yor_moo	-0.363919555646752	-0.86339631378238	0.390140831533303
532	mlt_cze_ven_alb_heb_wly_amh_lit_tur_aze_igb_sun_dgb_pol_mol_bsq_hin_sid_cic_mnd_por_arw_bam_mcd_dyu_ctl_est_tsw_lda_fin_spa_chh_geo_bos_pan_fre_ger_hau_gam_ita_hun_moo_tag_ben_ind_jpn_knd_kor_prs_krd_xho_rom_mao_ukr_aeg_jav_cnt_scr_bem_dut_tig_nor_swe_bul_glc_qcu_rus_urd_eng_swt_sod_svk_owc_guj_mly_slo_yor_afr_akn_bat_tha_amr_tml_fbf_ewe_uzb_grk_lat_azi_zul_vie_anl_tsn_swa_ses	0.318904429296596	0.751085343371787	0.454497653579354
533	gam_lit_moo_rom_sod_hau_aeg_ben_aze_uzb_igb_bat_bam_bos_arw_bsq_urd_wly_dyu_mnd_cze_pan_ewe_grk_lda_krd_fin_zul_ven_hun_ctl_owc_geo_slo_eng_mol_spa_chh_mlt_ukr_est_yor_mao_mcd_ind_jpn_knd_kor_alb_ger_xho_svk_sun_swe_amr_jav_cnt_guj_fbf_scr_amh_bul_por_afr_lat_qcu_hin_dut_glc_bem_anl_ita_tig_nor_mly_prs_tsw_rus_swt_tag_tha_heb_tml_dgb_tsn_tur_fre_pol_azi_swa_vie_sid_akn_ses_cic	-0.201772997909986	-0.475954049082825	0.635223299798781
534	anl_ben_swt_afr_aeg_sod_chh_nor_tur_aze_yor_jav_ewe_ukr_ita_bsq_ger_heb_bem_mnd_swe_mol_dgb_lit_tsw_pol_hun_ven_swa_fin_glc_sid_geo_guj_mcd_ctl_eng_tig_gam_rus_est_ses_mao_hin_bat_jpn_knd_kor_por_spa_cic_krd_tag_pan_owc_mly_cnt_bos_igb_dut_hau_grk_cze_urd_slo_qcu_prs_rom_svk_akn_amh_fre_mlt_scr_sun_bul_xho_alb_fbf_ind_tha_wly_tml_zul_lda_azi_lat_arw_uzb_dyu_vie_amr_tsn_bam_moo	0.000418146453338548	0.000984279405600874	0.999216767043649
535	tig_prs_swa_mol_amr_anl_gam_ben_azi_aze_xho_sun_ven_fre_guj_bsq_slo_hau_yor_cnt_cze_eng_tsn_por_dgb_bul_hun_bem_moo_fin_lit_aeg_geo_afr_rom_pol_rus_owc_sod_krd_est_bam_tag_hin_mly_jpn_knd_kor_bos_pan_dyu_urd_bat_ger_wly_jav_mnd_spa_zul_ctl_sid_dut_grk_alb_nor_qcu_lat_svk_scr_lda_chh_ita_heb_swe_ind_glc_akn_arw_ses_mao_tha_mlt_tml_ewe_igb_uzb_ukr_mcd_tur_fbf_vie_amh_cic_swt_tsw	-0.379714593208681	-0.89961974511686	0.370646161230322
536	owc_grk_zul_arw_gam_sid_tig_scr_uzb_aze_lda_mao_ses_cze_lat_bsq_ben_sod_bam_cnt_lit_urd_xho_ger_moo_mol_fin_bem_yor_est_nor_anl_geo_por_fre_glc_rus_amh_hau_ctl_hun_fbf_mly_hin_sun_jpn_tml_kor_afr_alb_dgb_bos_bat_spa_mlt_tag_mnd_bul_swt_svk_aeg_rom_eng_swe_dut_qcu_ita_pol_mcd_swa_chh_ukr_amr_slo_ind_pan_dyu_prs_ewe_jav_tha_heb_knd_akn_cic_azi_guj_krd_tur_tsw_vie_wly_ven_tsn_igb	-0.379230249136696	-0.89974173164696	0.370581566258281
537	owc_pan_moo_ger_sod_hau_tig_slo_uzb_aze_dyu_mao_tsw_scr_rus_bsq_cze_sid_yor_mnd_mcd_mol_lda_prs_xho_swe_est_dgb_swt_hun_urd_aeg_geo_ita_glc_bul_krd_wly_mlt_lat_fin_fbf_tag_svk_bat_jpn_knd_kor_rom_bos_swa_dut_sun_guj_chh_mly_cnt_alb_zul_afr_amr_grk_ctl_fre_hin_qcu_lit_pol_eng_ven_heb_por_anl_arw_jav_nor_akn_spa_bam_ind_tha_gam_tml_ewe_bem_azi_ben_ukr_tur_ses_vie_amh_cic_tsn_igb	0.084058526742941	0.197975167986563	0.843496593236999
538	gam_fre_lda_guj_chh_heb_wly_mcd_aze_uzb_ewe_mly_zul_afr_bos_bsq_dut_mlt_swt_mnd_rus_nor_yor_arw_ses_pol_hun_tsn_akn_fin_rom_owc_geo_pan_svk_ger_bul_amr_hau_alb_est_cic_bat_ben_ind_jpn_tml_kor_swe_grk_dgb_lit_mao_scr_sid_tag_cnt_prs_fbf_glc_aeg_ukr_slo_ctl_ita_qcu_cze_hin_mol_moo_anl_spa_sod_urd_jav_lat_xho_krd_bem_sun_tha_amh_knd_igb_bam_tur_por_eng_azi_dyu_vie_tig_swa_tsw_ven	0.485135745084895	1.14713734076706	0.25426749270553
539	sid_bos_dyu_scr_hau_aeg_amr_rus_aze_tur_akn_sun_fbf_ukr_ctl_bsq_svk_anl_zul_mnd_por_dut_yor_fre_swa_mol_fin_tsn_tsw_hun_hin_wly_geo_afr_krd_arw_alb_amh_mlt_ita_est_dgb_mao_nor_mly_jpn_knd_kor_spa_pan_ses_lat_jav_guj_chh_bat_cnt_rom_xho_grk_gam_slo_ger_glc_urd_qcu_prs_bul_eng_bem_owc_pol_heb_cze_ind_mcd_swt_swe_ven_tag_tha_tig_tml_lda_bam_azi_ben_lit_uzb_igb_vie_sod_ewe_moo_cic	-0.88472336527786	-2.13776678992586	0.0351580363240227
540	hau_rom_swa_dut_aeg_heb_sod_ita_aze_uzb_yor_tag_bam_pan_pol_bsq_rus_owc_ses_mnd_bul_scr_bem_glc_ven_lat_est_moo_akn_fin_svk_chh_geo_spa_grk_mcd_prs_amh_sid_eng_hun_cic_jav_cze_sun_jpn_knd_kor_slo_krd_dyu_alb_bat_afr_anl_mao_cnt_bos_zul_ctl_wly_fre_ukr_nor_arw_qcu_guj_mol_hin_igb_mlt_ben_tig_por_ind_ger_fbf_urd_tsw_mly_tha_amr_tml_lda_swt_azi_lit_swe_tur_dgb_vie_gam_tsn_ewe_xho	-0.0848767490041349	-0.19987833725262	0.842012140039359
541	heb_grk_ven_krd_amh_sid_mlt_por_tur_aze_dgb_mao_tsw_ger_ctl_bsq_mcd_hau_dyu_cnt_scr_rus_yor_fre_swt_slo_hun_ses_lda_fin_afr_tig_geo_bul_bos_glc_ita_amr_gam_svk_est_akn_jav_mol_sun_jpn_knd_kor_rom_prs_bam_pol_ind_ben_aeg_tag_mnd_eng_bem_cze_wly_alb_spa_dut_lat_qcu_nor_ukr_hin_ewe_sod_pan_chh_guj_mly_urd_igb_swe_cic_bat_tha_owc_tml_xho_swa_uzb_arw_lit_azi_tsn_vie_anl_fbf_zul_moo	-0.11824976167013	-0.278927914165532	0.780919453461215
542	sod_ger_dgb_rus_chh_sid_amr_lat_azi_tur_dyu_mly_igb_ita_bul_bsq_fre_amh_lda_mnd_grk_ctl_ewe_slo_cic_alb_hun_moo_tsw_est_pol_mlt_geo_eng_mcd_guj_swe_tig_heb_nor_fin_tsn_mao_afr_sun_jpn_knd_kor_pan_urd_zul_spa_tag_arw_hau_bat_cnt_svk_ses_dut_aeg_bos_krd_ben_ukr_qcu_lit_hin_cze_fbf_owc_glc_anl_por_jav_prs_bem_scr_swt_ind_tha_gam_tml_yor_akn_aze_mol_rom_uzb_xho_vie_wly_swa_ven_bam	0.240048240458235	0.564498151960064	0.573774162903649
543	wly_bos_bam_afr_sod_anl_hau_slo_tur_azi_bem_jav_dgb_eng_nor_bsq_lit_chh_moo_cnt_pol_ben_ewe_pan_fbf_mcd_est_akn_tsw_fin_spa_gam_geo_ctl_swe_urd_fre_amh_owc_ita_hun_lda_mly_rus_ind_jpn_knd_kor_mol_rom_xho_prs_tag_hin_aeg_sun_mnd_dut_yor_scr_sid_alb_arw_ukr_lat_qcu_grk_cze_krd_swa_amr_glc_heb_ger_mao_por_ven_svk_ses_bat_tha_tig_tml_cic_swt_uzb_bul_guj_aze_zul_vie_mlt_igb_dyu_tsn	0.36820025818304	0.86709802353848	0.388120061582075
544	aeg_por_igb_arw_wly_heb_chh_glc_aze_tur_ses_tag_bem_krd_hin_bsq_rom_hau_tsn_mnd_guj_alb_moo_ben_bam_slo_fin_ven_dgb_est_svk_owc_geo_rus_dut_prs_lat_sid_mlt_ita_hun_fbf_bat_ger_ind_jpn_knd_kor_bos_afr_ewe_urd_sun_spa_sod_jav_cnt_ukr_yor_fre_amh_pan_nor_lit_ctl_qcu_mol_mcd_bul_dyu_anl_scr_amr_pol_mly_eng_zul_cze_akn_mao_tha_gam_tml_xho_tsw_uzb_grk_swe_azi_swa_vie_tig_lda_swt_cic	0.087315623094767	0.205453841119806	0.837666604731212
545	sod_ukr_dgb_alb_gam_chh_tig_lit_aze_uzb_akn_mly_igb_hin_grk_bsq_rom_anl_cic_cnt_glc_mcd_dyu_bul_bam_cze_fin_lda_yor_hun_svk_aeg_geo_pol_pan_bos_rus_amh_owc_mol_est_xho_mao_scr_sun_jpn_tml_kor_fre_ben_tsn_lat_ind_spa_heb_jav_mnd_por_ewe_ita_amr_nor_afr_urd_arw_qcu_prs_eng_swe_zul_wly_dut_sid_guj_tag_ctl_swt_slo_moo_bat_tha_hau_knd_swa_bem_azi_krd_ger_tur_ven_vie_mlt_tsw_fbf_ses	-0.641054014581766	-1.53500587964408	0.128177559180499
546	mlt_pol_dyu_rom_amh_gam_chh_mol_tur_aze_lda_tag_bam_svk_slo_bsq_swe_wly_tsn_cnt_bos_cze_dgb_hin_cic_ctl_fin_igb_xho_est_mcd_sid_geo_afr_prs_grk_arw_heb_owc_pan_hun_zul_mao_guj_bat_jpn_knd_kor_lat_urd_moo_nor_mly_scr_tig_jav_mnd_glc_bem_eng_amr_alb_ita_krd_rus_qcu_lit_bul_spa_swt_anl_ukr_sod_por_ind_fre_ewe_ben_ses_sun_tha_aeg_tml_akn_tsw_azi_ger_dut_uzb_ven_vie_hau_swa_fbf_yor	-0.329722974712196	-0.782262024916734	0.436047823094266
547	mlt_rom_zul_glc_heb_amr_aeg_guj_tur_aze_ven_tag_lda_mcd_prs_bsq_ita_sid_tsn_mnd_alb_dut_ewe_cze_dgb_lit_hun_xho_yor_est_arw_hau_geo_pan_grk_urd_lat_owc_wly_afr_fin_fbf_mly_pol_sun_jpn_tml_kor_ger_scr_bem_ukr_bat_rus_amh_jav_cnt_ctl_akn_swe_gam_eng_slo_fre_mol_qcu_svk_hin_ben_igb_chh_bul_anl_nor_mao_por_swt_bos_cic_ind_tha_sod_knd_moo_swa_uzb_krd_spa_azi_tsw_vie_tig_dyu_ses_bam	0.041124326049505	0.0967066699267489	0.923167441757632
548	sid_lat_yor_bos_sod_chh_tig_eng_tur_aze_fbf_tag_igb_hin_ctl_bsq_mol_amh_swa_cnt_glc_guj_lda_spa_bem_ukr_est_xho_cic_hun_alb_hau_geo_dut_nor_bul_arw_anl_gam_krd_fin_moo_mly_rus_sun_jpn_tml_kor_ita_prs_ven_slo_jav_pan_wly_ind_mnd_scr_dgb_rom_mlt_swe_grk_svk_fre_qcu_ger_urd_ben_dyu_heb_lit_owc_afr_mao_cze_tsn_por_akn_bat_tha_amr_knd_bam_ses_azi_pol_mcd_uzb_ewe_vie_aeg_tsw_swt_zul	-0.122145809102477	-0.288942024941011	0.773268834809102
549	chh_arw_swa_alb_anl_hau_amh_glc_aze_tur_ven_sun_yor_urd_cze_bsq_lat_gam_moo_mnd_ukr_krd_cic_ctl_tsw_grk_est_akn_dgb_hun_rus_wly_geo_spa_pol_ben_bul_owc_heb_lit_fin_xho_mly_ita_tag_jpn_tml_kor_pan_eng_fbf_mol_ind_nor_mlt_jav_cnt_rom_swt_fre_sod_prs_afr_scr_dut_qcu_bos_svk_ger_ses_sid_swe_tig_mcd_mao_guj_bem_slo_dyu_bat_tha_amr_knd_bam_tsn_azi_por_hin_uzb_zul_vie_aeg_igb_lda_ewe	-0.393360424564435	-0.933508929522483	0.352974644626065
550	heb_dut_cic_pol_chh_amr_gam_eng_aze_tur_lda_sun_yor_alb_rus_bsq_ben_owc_swa_mnd_bos_grk_bam_ita_swt_spa_fin_igb_ven_est_ukr_aeg_geo_swe_rom_mol_lat_anl_mlt_lit_hun_dgb_ind_guj_mao_jpn_tml_kor_mcd_hin_tsw_scr_bat_urd_sod_tag_cnt_afr_bem_ger_amh_cze_pan_prs_por_qcu_glc_krd_slo_ses_sid_bul_hau_svk_jav_nor_zul_arw_ewe_mly_tha_wly_knd_dyu_moo_azi_ctl_fre_uzb_fbf_vie_tig_akn_xho_tsn	-1.02532888654239	-2.50558076282092	0.0139637388410822
551	wly_pan_dgb_nor_sid_tig_hau_hin_uzb_tur_zul_ind_xho_scr_fre_bsq_por_aeg_ewe_mnd_ben_krd_swa_pol_cic_slo_hun_ven_swt_fin_bul_amh_geo_bos_lit_spa_rus_gam_heb_arw_est_akn_mao_mcd_tag_jpn_tml_kor_dut_cze_yor_ctl_sun_ita_mlt_jav_cnt_glc_moo_swe_anl_alb_mol_eng_urd_qcu_afr_guj_rom_tsw_amr_lat_sod_ger_bat_svk_lda_ukr_dyu_mly_tha_owc_knd_tsn_igb_azi_grk_prs_aze_bem_vie_chh_ses_bam_fbf	-0.0951572991682831	-0.224229043303847	0.823070968864916
552	tig_ger_igb_pan_chh_hau_wly_bul_uzb_aze_lda_bat_ven_mcd_fre_bsq_mol_sid_swa_cnt_lit_alb_ses_lat_cic_rom_hun_swt_zul_fin_krd_mlt_geo_afr_arw_hin_ukr_gam_aeg_guj_est_bem_sun_grk_mao_jpn_knd_kor_svk_nor_fbf_rus_ind_scr_owc_tag_mnd_bos_dyu_ctl_amr_ben_dut_prs_por_qcu_eng_spa_swe_tsn_amh_glc_heb_pol_mly_ita_xho_urd_bam_jav_tha_sod_tml_moo_yor_tur_cze_slo_azi_tsw_vie_anl_akn_dgb_ewe	-0.463125438769791	-1.10063971434944	0.273894175485735
553	mlt_swe_bam_nor_tig_hau_aeg_mcd_aze_tur_cic_tag_tsw_spa_grk_bsq_rom_sod_ewe_mnd_hin_glc_akn_bos_igb_arw_hun_ven_moo_fin_mol_chh_geo_por_eng_krd_alb_sid_amh_svk_est_swt_sun_dut_mly_jpn_knd_kor_pan_fre_zul_ger_ind_ctl_owc_jav_cnt_prs_dyu_lit_heb_urd_ukr_bul_ben_qcu_scr_afr_rus_swa_wly_slo_amr_ita_mao_guj_tsn_lat_ses_bat_tha_gam_tml_dgb_fbf_azi_cze_pol_uzb_xho_vie_anl_lda_bem_yor	-0.228521317500604	-0.539875545934683	0.590573268094556
554	chh_krd_ewe_hin_hau_wly_owc_arw_tur_azi_bem_tag_zul_slo_pan_bsq_ctl_sod_dgb_mnd_guj_prs_xho_rom_swa_afr_est_ses_ven_hun_glc_heb_geo_fre_alb_cze_lat_amr_anl_ben_fin_swt_mao_spa_bat_jpn_tml_kor_grk_bos_dyu_bul_mly_nor_amh_ind_cnt_lit_fbf_mcd_aeg_scr_rus_urd_mol_qcu_ger_ita_eng_yor_tig_ukr_gam_svk_jav_dut_tsn_pol_cic_sun_tha_mlt_knd_tsw_igb_aze_swe_por_uzb_moo_vie_sid_lda_akn_bam	-0.48613468804064	-1.15582105928036	0.250715095916072
555	amh_rom_swt_nor_chh_aeg_wly_afr_tur_azi_yor_ind_lda_pol_krd_bsq_lit_sod_tsn_mnd_swe_eng_swa_bos_fbf_pan_fin_dgb_ewe_est_fre_sid_geo_alb_por_mol_dut_amr_tig_ben_hun_bam_sun_guj_mao_jpn_tml_kor_ita_ctl_igb_cze_bat_bul_gam_jav_cnt_mcd_dyu_urd_heb_spa_hin_glc_grk_qcu_slo_prs_svk_bem_anl_rus_hau_lat_tag_ukr_ses_ger_moo_mly_tha_owc_knd_xho_tsw_aze_scr_arw_uzb_akn_vie_mlt_ven_zul_cic	-0.423956740916592	-1.00750187939757	0.316307841973864
556	owc_slo_zul_fre_heb_hau_wly_alb_azi_aze_ewe_mly_bem_prs_swe_bsq_pol_gam_bam_mnd_rom_ben_igb_guj_fbf_por_hun_akn_dyu_est_cze_sod_geo_svk_lit_hin_mcd_anl_aeg_ukr_fin_lda_ind_krd_jav_jpn_tml_kor_bul_spa_ses_lat_tag_pan_mlt_sun_cnt_grk_swa_arw_amh_glc_dut_ctl_bos_qcu_ita_nor_urd_yor_amr_afr_tig_mol_mao_scr_tsw_rus_moo_bat_tha_chh_knd_cic_tsn_tur_eng_ger_uzb_dgb_vie_sid_ven_swt_xho	0.210436981037788	0.495329132040905	0.621536177013067
557	sid_eng_xho_mcd_mlt_heb_tig_mol_uzb_azi_tsn_mly_bem_por_bos_bsq_fre_sod_fbf_mnd_ukr_urd_akn_ita_moo_lit_fin_igb_dyu_est_slo_gam_geo_rus_swe_bul_dut_owc_wly_glc_hun_swt_tag_nor_sun_jpn_knd_kor_rom_pan_swa_hin_ind_ger_aeg_mao_cnt_grk_dgb_afr_anl_scr_krd_prs_ctl_qcu_svk_cze_lat_ewe_amr_ben_hau_pol_bat_arw_tsw_spa_yor_jav_tha_chh_tml_ven_zul_tur_guj_alb_aze_lda_vie_amh_ses_cic_bam	0.642443371843565	1.5201162748081	0.131874407960236
558	aeg_fre_dyu_krd_sid_heb_sod_pan_aze_tur_tsw_ind_ses_glc_pol_bsq_dut_gam_igb_cnt_lit_spa_ven_ukr_lda_arw_hun_bam_dgb_fin_lat_amh_geo_guj_prs_cze_hin_tig_wly_mcd_est_swa_bat_alb_jav_jpn_tml_kor_rom_slo_akn_grk_tag_afr_mlt_sun_mnd_bul_cic_scr_hau_bos_mol_nor_ctl_qcu_swe_ben_urd_zul_amr_ita_anl_ger_mao_svk_xho_por_bem_mly_tha_chh_knd_fbf_tsn_azi_eng_rus_uzb_yor_vie_owc_ewe_moo_swt	-0.0982914654487033	-0.231718380700569	0.817265847443755
559	heb_pol_fbf_fre_anl_sod_tig_krd_tur_aze_dgb_bat_tsw_svk_spa_bsq_nor_wly_igb_mnd_ita_rus_akn_scr_swa_por_est_swt_cic_fin_urd_mlt_geo_lat_swe_grk_bul_hau_amr_lit_hun_lda_mly_rom_ind_jpn_tml_kor_ger_hin_bam_ukr_sun_bos_owc_tag_cnt_mcd_zul_mol_aeg_prs_dut_pan_glc_qcu_afr_alb_slo_ses_sid_ben_amh_ctl_mao_guj_moo_cze_bem_jav_tha_chh_knd_yor_xho_uzb_eng_arw_azi_ewe_vie_gam_tsn_ven_dyu	0.448574770349132	1.05834869314294	0.292637720802719
560	wly_mcd_tsw_afr_aeg_mlt_anl_ita_azi_uzb_ses_bat_yor_alb_dut_bsq_glc_amr_akn_mnd_svk_prs_ewe_ben_bem_spa_hun_zul_swa_est_krd_heb_geo_grk_por_rom_ukr_tig_hau_mol_fin_cic_tag_eng_mao_jpn_knd_kor_bos_rus_ven_cze_ind_fre_sod_mly_cnt_lit_lda_swe_owc_ger_ctl_nor_slo_qcu_pol_guj_bul_xho_gam_scr_sid_pan_jav_hin_tsn_lat_swt_sun_tha_amh_tml_dgb_dyu_aze_arw_urd_tur_moo_vie_chh_igb_bam_fbf	-0.410446911469239	-0.973171227610908	0.332992645889548
561	sid_bos_tsn_dut_chh_gam_aeg_alb_uzb_aze_swt_jav_bam_pol_pan_bsq_rom_wly_swa_mnd_slo_krd_cic_rus_bem_fre_fin_akn_ven_hun_prs_mlt_geo_ita_bul_afr_mol_owc_amr_mcd_est_tsw_mly_ger_bat_jpn_tml_kor_lat_scr_zul_swe_mao_arw_heb_sun_cnt_urd_fbf_ukr_hau_spa_eng_lit_por_qcu_cze_nor_svk_lda_amh_ben_tig_guj_tag_ctl_dyu_hin_dgb_ind_tha_sod_knd_ewe_xho_tur_grk_glc_azi_igb_vie_anl_ses_moo_yor	-0.323701582652424	-0.766144508183093	0.445530599321114
562	anl_ben_xho_bul_wly_owc_hau_prs_aze_tur_dyu_ind_bam_ukr_eng_bsq_pol_chh_ewe_mnd_arw_rom_moo_ger_tsn_fre_fin_fbf_igb_hun_swe_amr_geo_svk_mcd_pan_spa_tig_amh_por_est_swa_bat_hin_mly_jpn_knd_kor_mol_guj_dgb_grk_tag_slo_mlt_jav_cnt_krd_zul_urd_gam_scr_bos_dut_nor_qcu_alb_ctl_afr_bem_aeg_cze_heb_glc_sun_ita_cic_rus_lda_mao_tha_sid_tml_yor_ses_azi_lat_lit_uzb_ven_vie_sod_swt_tsw_akn	0.108586429156622	0.255497818279836	0.798902852806423
563	tig_eng_bam_spa_amr_sid_anl_bos_aze_tur_moo_bat_fbf_ukr_rus_bsq_fre_gam_igb_mnd_mcd_bul_tsw_afr_bem_dut_hun_akn_lda_fin_grk_owc_geo_cze_ben_krd_pol_heb_mlt_arw_est_swa_mao_por_jav_jpn_knd_kor_svk_rom_xho_guj_ind_slo_amh_mly_cnt_scr_swt_ctl_aeg_nor_lit_glc_ger_qcu_mol_urd_alb_dyu_sod_lat_chh_prs_sun_swe_cic_hin_ven_tag_tha_wly_tml_ewe_zul_uzb_ita_pan_azi_tsn_vie_hau_dgb_ses_yor	-0.44662490295031	-1.06104181749973	0.291418627817421
564	mlt_arw_igb_urd_chh_sod_sid_dut_uzb_azi_tsw_mly_ewe_svk_prs_bsq_spa_hau_tsn_mnd_hin_ita_akn_glc_dyu_por_hun_yor_moo_fin_ger_wly_geo_pan_bos_afr_krd_amh_anl_guj_est_swa_tag_pol_bat_jpn_tml_kor_mcd_lit_cic_scr_mao_cze_heb_jav_cnt_swe_xho_grk_tig_fre_ben_ukr_ctl_qcu_lat_nor_rom_bam_amr_alb_gam_bul_sun_eng_swt_rus_ses_ind_tha_owc_knd_ven_zul_tur_mol_slo_aze_dgb_vie_aeg_bem_fbf_lda	-0.184868967381597	-0.436165251069997	0.663727675402239
565	sid_slo_xho_guj_hau_anl_owc_ben_uzb_aze_fbf_sun_yor_ger_afr_bsq_grk_tig_cic_cnt_bul_spa_ewe_swe_ven_krd_est_swa_ses_hun_lat_heb_geo_ukr_lit_urd_ctl_amh_mlt_pol_fin_zul_mly_prs_jav_jpn_tml_kor_rom_scr_moo_ita_mao_svk_chh_ind_mnd_glc_lda_mcd_sod_fre_por_nor_cze_qcu_alb_rus_dut_bam_amr_hin_aeg_eng_bat_mol_dyu_bos_swt_tag_tha_gam_knd_igb_tsw_tur_arw_pan_azi_dgb_vie_wly_akn_bem_tsn	-0.00264670441779705	-0.00623129983754968	0.995041521504593
566	sid_afr_tsw_por_sod_owc_amr_nor_aze_uzb_tsn_jav_swa_eng_swe_bsq_pol_mlt_ewe_mnd_ita_glc_akn_bul_cic_krd_fin_moo_igb_est_svk_gam_geo_pan_urd_slo_rus_wly_aeg_lat_hun_bam_bat_hin_mao_jpn_tml_kor_ger_alb_fbf_scr_tag_arw_heb_mly_cnt_fre_yor_spa_tig_ben_dut_grk_cze_qcu_ctl_lit_guj_swt_anl_prs_chh_ukr_sun_bos_zul_mcd_dyu_ind_tha_hau_knd_ses_bem_tur_rom_mol_azi_dgb_vie_amh_ven_lda_xho	0.0379440568760772	0.0893263605217059	0.929014633296904
567	tig_ben_bem_dut_sid_amr_aeg_pan_uzb_azi_cic_ind_swa_lat_rus_bsq_hin_amh_bam_cnt_bul_pol_moo_cze_igb_fre_est_dgb_yor_hun_guj_owc_geo_glc_mcd_afr_bos_sod_anl_urd_fin_zul_bat_por_sun_jpn_tml_kor_lit_alb_dyu_ita_mly_grk_hau_tag_mnd_ukr_akn_slo_wly_scr_ctl_prs_rom_qcu_eng_krd_nor_fbf_chh_arw_gam_ger_mao_mol_lda_svk_tsn_jav_tha_heb_knd_swt_xho_aze_spa_swe_tur_tsw_vie_mlt_ses_ewe_ven	-1.11152091805414	-2.73142971456279	0.00754539013170333
568	sid_ctl_fbf_ger_tig_heb_gam_hin_azi_aze_swa_ind_akn_eng_ita_bsq_cze_amh_cic_mnd_prs_bul_ses_lat_xho_krd_fin_moo_zul_est_spa_wly_geo_mol_swe_bos_fre_owc_chh_rus_hun_swt_mao_slo_bat_jpn_knd_kor_por_nor_ewe_dut_sun_glc_hau_tag_cnt_urd_igb_mcd_mlt_afr_grk_ukr_ben_qcu_rom_svk_pan_dyu_sod_lit_aeg_scr_jav_pol_bam_arw_yor_mly_tha_anl_tml_lda_dgb_uzb_guj_alb_tur_tsw_vie_amr_bem_ven_tsn	0.510670516102358	1.20590415029165	0.230913485476648
569	owc_ita_dgb_glc_aeg_gam_chh_afr_uzb_tur_cic_tag_fbf_bul_swe_bsq_eng_heb_bam_mnd_grk_fre_tsn_prs_moo_dut_fin_dyu_akn_est_pol_wly_geo_alb_bos_ukr_hin_amr_anl_lat_hun_bem_mly_urd_ind_jpn_tml_kor_nor_mol_ses_svk_mao_spa_sid_sun_cnt_por_yor_rus_mlt_arw_lit_ger_slo_qcu_mcd_krd_ben_lda_hau_cze_amh_pan_jav_guj_zul_rom_tsw_bat_tha_sod_knd_ewe_swa_aze_scr_ctl_azi_xho_vie_tig_ven_swt_igb	-0.0506270936324189	-0.119301802728407	0.905293587206546
570	anl_slo_swt_pan_amh_aeg_sid_ctl_uzb_azi_akn_sun_dyu_rus_krd_bsq_mol_gam_fbf_mnd_bul_nor_ven_urd_zul_hin_est_tsw_moo_hun_grk_heb_geo_por_fre_ger_spa_hau_mlt_lit_fin_igb_bat_lat_ind_jpn_tml_kor_mcd_dut_lda_ben_jav_rom_sod_mao_cnt_glc_dgb_alb_wly_ita_pol_bos_scr_qcu_guj_swe_eng_yor_chh_ukr_owc_prs_mly_cze_bam_svk_ses_tag_tha_tig_knd_cic_tsn_aze_arw_afr_tur_bem_vie_amr_swa_xho_ewe	-0.860096376470968	-2.08075149274168	0.040206075735977
571	sid_mcd_swt_glc_chh_tig_owc_hin_uzb_aze_ses_bat_akn_bul_rom_bsq_ita_amr_tsn_mnd_pan_fre_fbf_svk_xho_scr_hun_ewe_yor_fin_swe_sod_geo_prs_ukr_lit_lat_gam_hau_por_est_ven_mly_urd_mao_jpn_tml_kor_grk_rus_dgb_nor_sun_afr_wly_jav_cnt_cze_tsw_bos_mlt_eng_ben_pol_dut_qcu_alb_slo_ger_cic_amh_arw_heb_spa_tag_ctl_swa_guj_bem_ind_tha_aeg_knd_dyu_igb_azi_mol_krd_tur_zul_vie_anl_moo_bam_lda	-0.286865241669663	-0.678529829350337	0.499120788423024
572	gam_ben_bem_prs_chh_sod_amh_urd_uzb_aze_xho_ind_cic_rus_guj_bsq_afr_tig_swa_cnt_spa_lit_ewe_cze_ven_rom_fin_yor_bam_hun_eng_hau_geo_grk_scr_ctl_fre_sid_heb_swe_est_fbf_mly_ita_jav_jpn_tml_kor_nor_arw_dyu_bos_tag_pan_mlt_mao_mnd_por_moo_dut_aeg_mcd_glc_mol_bul_qcu_lat_hin_slo_zul_owc_ukr_wly_krd_bat_pol_tsw_ger_igb_sun_tha_amr_knd_akn_lda_tur_svk_alb_azi_ses_vie_anl_swt_dgb_tsn	0.154710512292945	0.364401074268413	0.716385778149396
573	amr_slo_tsw_afr_sod_wly_gam_arw_uzb_aze_bam_bat_swa_pan_mol_bsq_glc_hau_swt_mnd_spa_bul_fbf_cze_akn_ukr_est_dgb_tsn_fin_ben_tig_geo_hin_prs_dut_pol_sid_amh_krd_hun_yor_tag_mcd_jav_jpn_tml_kor_alb_rom_moo_ctl_mao_ita_mlt_mly_cnt_fre_ewe_guj_heb_svk_swe_rus_scr_qcu_nor_bos_urd_ses_aeg_ger_chh_por_ind_grk_cic_lit_lda_sun_tha_anl_knd_dyu_ven_azi_lat_eng_tur_xho_vie_owc_igb_bem_zul	-0.0214724279346827	-0.050571510030121	0.95977542407796
574	aeg_mcd_dyu_lit_mlt_sod_owc_slo_tur_uzb_tsn_jav_moo_dut_cze_bsq_swe_anl_yor_cnt_mol_pan_swa_glc_ven_ger_hun_bam_xho_est_afr_amh_geo_guj_fre_por_urd_tig_amr_lat_fin_swt_mao_krd_tag_jpn_knd_kor_ita_nor_cic_spa_sun_ben_sid_ind_mnd_ukr_dgb_bul_heb_grk_eng_svk_scr_qcu_alb_pol_rom_ses_wly_bos_gam_hin_mly_rus_akn_arw_igb_bat_tha_chh_tml_tsw_fbf_azi_ctl_prs_aze_ewe_vie_hau_lda_zul_bem	-0.236313210377554	-0.558144120967073	0.578087203946852
575	amh_slo_tsw_ger_wly_amr_sid_rus_uzb_aze_ewe_bat_swt_arw_eng_bsq_mol_tig_yor_mnd_bul_krd_tsn_bos_swa_lit_hun_bem_bam_est_mcd_owc_geo_cze_fre_alb_urd_chh_heb_svk_fin_dyu_jav_glc_mao_jpn_tml_kor_ben_afr_fbf_grk_tag_por_sod_ind_cnt_lat_ven_swe_aeg_hin_scr_ctl_ita_qcu_guj_spa_ukr_igb_gam_pol_mlt_rom_mly_dut_lda_prs_ses_sun_tha_anl_knd_cic_moo_tur_pan_nor_azi_akn_vie_hau_dgb_zul_xho	-0.231872105839259	-0.548088643444407	0.58494423937911
576	aeg_rus_ewe_rom_owc_anl_hau_nor_aze_azi_xho_mly_swa_scr_glc_bsq_slo_sod_akn_mnd_krd_fre_bam_lit_swt_pan_fin_dgb_igb_est_hin_amh_geo_ita_por_afr_urd_heb_tig_grk_hun_ven_mao_prs_jav_jpn_knd_kor_lat_pol_tsw_bul_ind_bos_amr_tag_cnt_swe_dyu_mol_wly_cze_mcd_ben_ukr_qcu_dut_arw_guj_ses_sid_ctl_chh_spa_bat_ger_yor_eng_bem_sun_tha_mlt_tml_tsn_cic_tur_alb_svk_uzb_fbf_vie_gam_lda_zul_moo	-0.189758198457752	-0.44912109942135	0.654389167732021
577	amh_cze_bam_bul_mlt_amr_tig_pan_uzb_azi_lda_jav_swt_swe_glc_bsq_mcd_wly_tsw_mnd_rus_lat_moo_rom_zul_ctl_hun_ven_swa_fin_ben_sod_geo_lit_scr_mol_krd_owc_hau_arw_est_dyu_bat_ukr_sun_jpn_knd_kor_urd_slo_yor_ger_mao_fre_anl_ind_cnt_hin_ses_guj_sid_svk_dut_grk_por_qcu_ita_alb_nor_ewe_chh_prs_gam_eng_tag_bos_xho_afr_cic_mly_tha_aeg_tml_tsn_fbf_aze_pol_spa_tur_akn_vie_heb_dgb_igb_bem	-0.634556621123255	-1.51756054839544	0.132517314685558
578	chh_rus_bam_hin_amh_amr_tig_mol_aze_azi_swt_tag_bem_swe_eng_bsq_mcd_wly_tsn_mnd_svk_slo_akn_pol_lda_lit_fin_igb_ses_hun_por_heb_geo_ita_pan_urd_cze_aeg_hau_prs_est_moo_bat_bul_mly_jpn_knd_kor_alb_lat_xho_ctl_ind_rom_owc_jav_cnt_scr_swa_spa_sod_ben_arw_afr_krd_qcu_guj_grk_bos_yor_anl_fre_mlt_dut_sun_ukr_cic_ger_ven_mao_tha_sid_tml_ewe_tsw_uzb_nor_glc_tur_dgb_vie_gam_zul_dyu_fbf	-0.693509520321192	-1.66517295661367	0.0992437167239604
579	amr_lat_zul_urd_wly_amh_owc_svk_aze_tur_tsw_sun_swt_ita_spa_bsq_afr_chh_bam_mnd_ger_guj_cic_rus_dgb_scr_est_swa_bem_hun_nor_gam_geo_pan_bos_fre_ben_tig_aeg_por_fin_lda_jav_swe_mly_jpn_tml_kor_slo_bul_ses_grk_mao_pol_sod_bat_cnt_hin_fbf_rom_mlt_eng_lit_cze_mol_qcu_alb_arw_mcd_igb_anl_krd_hau_glc_tag_ctl_xho_prs_moo_ind_tha_sid_knd_dyu_yor_azi_dut_ukr_uzb_ewe_vie_heb_tsn_ven_akn	0.550866570857452	1.30752519267463	0.194257626325765
580	chh_svk_bem_cze_mlt_amr_anl_bul_uzb_azi_dyu_ind_bam_mcd_spa_bsq_afr_heb_ewe_mnd_fre_por_igb_urd_dgb_pol_est_swa_swt_hun_bos_sod_geo_alb_ita_nor_ger_sid_gam_pan_fin_yor_mly_ctl_mao_jpn_tml_kor_mol_slo_ses_lat_tag_eng_tig_bat_cnt_lit_akn_ben_owc_dut_hin_scr_prs_qcu_swe_ukr_guj_fbf_amh_grk_hau_glc_jav_rus_cic_arw_zul_sun_tha_aeg_knd_xho_tsn_tur_krd_rom_aze_tsw_vie_wly_moo_ven_lda	-0.506743057177035	-1.20454101671492	0.231437042335203
581	sid_ita_xho_swe_wly_amr_mlt_scr_aze_tur_igb_sun_fbf_bul_pan_bsq_ukr_heb_zul_mnd_arw_rus_tsn_mol_swt_hin_est_swa_ewe_fin_afr_tig_geo_bos_lat_svk_eng_owc_gam_rom_hun_lda_jav_lit_tag_jpn_tml_kor_ctl_mcd_cic_urd_bat_grk_anl_mly_cnt_glc_yor_krd_hau_ger_nor_spa_cze_qcu_fre_por_alb_tsw_amh_pol_sod_guj_ind_ben_akn_prs_ven_mao_tha_chh_knd_ses_bam_uzb_dut_slo_azi_dgb_vie_aeg_bem_dyu_moo	-0.0488973592193194	-0.115177636704783	0.908552643532765
582	wly_svk_ses_swe_mlt_amr_hau_bos_tur_azi_ven_mly_dyu_ger_bul_bsq_cze_tig_tsn_cnt_ctl_grk_fbf_mol_bam_scr_hun_bem_akn_fin_pol_owc_geo_urd_prs_hin_rom_chh_aeg_dut_est_cic_jav_ukr_ind_jpn_tml_kor_guj_spa_zul_ben_bat_krd_sid_tag_mnd_nor_igb_alb_amh_por_slo_arw_glc_qcu_afr_ita_mcd_dgb_sod_rus_anl_pan_sun_lat_moo_lit_swa_mao_tha_gam_knd_ewe_lda_aze_fre_eng_uzb_swt_vie_heb_yor_xho_tsw	-0.00822893065325859	-0.019373743016514	0.984584461477287
583	mlt_grk_tsw_svk_anl_gam_amr_fre_azi_uzb_xho_tag_lda_mol_krd_bsq_mcd_hau_ven_mnd_dut_nor_dyu_ita_moo_rom_fin_ewe_bam_hun_glc_tig_geo_slo_eng_alb_hin_sod_sid_bul_est_zul_mly_afr_mao_jpn_knd_kor_swe_ben_yor_lat_bat_prs_heb_jav_cnt_scr_tsn_pan_owc_cze_ger_bos_ctl_qcu_rus_ukr_pol_bem_chh_arw_amh_guj_sun_spa_igb_lit_cic_ind_tha_wly_tml_ses_swa_aze_por_urd_tur_swt_vie_aeg_akn_dgb_fbf	-0.126514544188578	-0.298168707247992	0.766239540739999
584	owc_lit_moo_mol_mlt_chh_anl_ita_tur_aze_tsw_sun_yor_glc_scr_bsq_ctl_gam_swt_cnt_cze_dut_tsn_bul_bam_lat_est_bem_swa_hun_ukr_wly_geo_krd_pan_rus_alb_amh_amr_swe_fin_akn_mly_ger_ind_jpn_tml_kor_eng_rom_lda_arw_tag_ben_tig_bat_mnd_pol_fbf_guj_aeg_por_mcd_hin_bos_qcu_urd_afr_nor_ses_sid_grk_sod_spa_mao_prs_cic_fre_dgb_jav_tha_heb_knd_ewe_igb_uzb_slo_svk_azi_xho_vie_hau_ven_zul_dyu	0.0720441802507873	0.169648044954489	0.865655416950806
585	hau_cze_xho_ukr_heb_amh_sid_bos_aze_tur_swt_ind_ven_glc_pol_bsq_bul_sod_ses_mnd_arw_dut_fbf_fre_moo_scr_fin_swa_cic_est_ita_wly_geo_lit_ben_slo_eng_mlt_tig_urd_hun_bam_bat_rom_jav_jpn_tml_kor_lat_mcd_akn_grk_mao_prs_chh_mly_cnt_ctl_ewe_alb_amr_afr_ger_por_swe_qcu_mol_hin_rus_dyu_aeg_krd_anl_pan_sun_svk_dgb_guj_igb_tag_tha_gam_knd_tsw_yor_uzb_spa_nor_azi_zul_vie_owc_bem_lda_tsn	0.0961930436947737	0.226563935582128	0.821260079384499
586	hau_hin_dyu_rom_wly_aeg_mlt_ita_tur_azi_bam_bat_moo_mcd_krd_bsq_por_gam_fbf_mnd_mol_fre_ewe_cze_ven_lit_hun_yor_swa_fin_pan_tig_geo_urd_bul_rus_spa_amr_sid_ukr_est_tsw_mao_lat_sun_jpn_tml_kor_svk_prs_cic_scr_mly_glc_amh_jav_cnt_grk_tsn_arw_owc_guj_ger_slo_ctl_qcu_afr_pol_nor_bem_anl_ben_heb_bos_tag_eng_dgb_alb_zul_ind_tha_chh_knd_swt_ses_uzb_dut_swe_aze_lda_vie_sod_akn_igb_xho	0.0545281041810552	0.1283955935458	0.898113167207566
587	amr_nor_ewe_urd_aeg_gam_amh_eng_azi_aze_lda_mly_fbf_rus_mcd_bsq_lit_tig_moo_mnd_ctl_ita_bem_bul_tsn_arw_fin_swt_dgb_est_krd_heb_geo_glc_dut_alb_grk_wly_chh_cze_hun_bam_bat_bos_tag_jpn_knd_kor_prs_scr_swa_rom_jav_swe_owc_ind_cnt_lat_ses_hin_hau_fre_ger_spa_pol_qcu_por_guj_mol_yor_mlt_slo_sod_afr_mao_ukr_zul_svk_ven_sun_tha_anl_tml_cic_tsw_uzb_pan_ben_tur_dyu_vie_sid_igb_xho_akn	0.0571837966356498	0.134583705904326	0.893231864525984
588	amh_mol_lda_bos_mlt_aeg_hau_svk_uzb_aze_igb_mly_moo_pan_ben_bsq_nor_wly_bem_cnt_bul_grk_bam_urd_swt_guj_hun_xho_zul_fin_pol_tig_geo_ukr_ger_swe_por_owc_sod_lit_est_cic_jav_glc_tag_jpn_knd_kor_alb_hin_ven_rom_ind_ctl_heb_bat_mnd_fre_akn_afr_sid_rus_spa_cze_dut_qcu_ita_scr_eng_ses_gam_prs_chh_arw_sun_krd_tsn_lat_fbf_mao_tha_anl_tml_dgb_yor_azi_mcd_slo_tur_swa_vie_amr_tsw_ewe_dyu	-0.117032860409714	-0.275869588290955	0.783260305933353
589	sid_ger_tsn_pol_aeg_owc_mlt_glc_azi_aze_igb_bat_yor_afr_spa_bsq_fre_tig_dgb_mnd_arw_krd_swa_hin_ses_mol_hun_tsw_ewe_fin_mcd_gam_geo_rom_swe_ctl_ukr_heb_anl_por_est_akn_tag_lat_mao_jpn_tml_kor_guj_slo_zul_svk_ind_nor_amr_sun_cnt_ben_dyu_pan_wly_bos_cze_lit_prs_qcu_dut_urd_scr_fbf_sod_eng_chh_alb_jav_grk_ven_bul_lda_mly_tha_amh_knd_swt_bem_tur_rus_ita_uzb_xho_vie_hau_bam_cic_moo	0.019857799322293	0.0467529097081336	0.962810411076917
590	owc_svk_akn_prs_mlt_tig_sid_lat_uzb_tur_xho_jav_ven_guj_eng_bsq_cze_heb_bem_mnd_afr_krd_swt_ger_yor_bos_est_swa_fbf_hun_grk_gam_geo_alb_glc_lit_urd_amh_wly_pol_fin_tsn_sun_por_ind_jpn_knd_kor_pan_ctl_ses_spa_mly_mcd_hau_tag_cnt_swe_lda_rus_chh_slo_scr_mol_ita_qcu_ukr_arw_nor_cic_anl_bul_amr_rom_mao_ben_igb_dut_zul_bat_tha_aeg_tml_ewe_dgb_azi_fre_hin_aze_dyu_vie_sod_moo_tsw_bam	0.338988155439097	0.798135711192952	0.426825103301657
591	amr_slo_swa_fre_tig_gam_wly_mcd_aze_azi_ven_mao_bem_prs_bul_bsq_ukr_amh_tsw_cnt_ben_afr_moo_glc_bam_lit_fin_cic_dgb_est_pan_mlt_geo_nor_krd_spa_mol_aeg_owc_rom_hun_ses_ind_rus_mly_jpn_tml_kor_guj_swe_ewe_lat_jav_cze_anl_tag_mnd_svk_xho_bos_sid_grk_dut_alb_por_qcu_hin_ita_arw_swt_hau_urd_heb_ger_bat_eng_igb_scr_tsn_sun_tha_sod_knd_dyu_yor_tur_ctl_pol_uzb_zul_vie_chh_akn_lda_fbf	-0.269837509751924	-0.638806381367795	0.52451905695105
592	chh_mol_ven_scr_sid_hau_wly_prs_aze_azi_tsw_tag_tsn_ben_bos_bsq_mcd_sod_zul_cnt_eng_bul_cic_ger_swt_guj_est_igb_dgb_hun_urd_amh_geo_ctl_lit_svk_glc_gam_mlt_alb_fin_moo_sun_afr_bat_jpn_tml_kor_cze_lat_akn_dut_mao_rus_amr_mly_mnd_pan_swa_ukr_heb_fre_arw_ita_pol_qcu_swe_por_krd_yor_tig_rom_owc_slo_jav_spa_ses_grk_fbf_ind_tha_aeg_knd_bem_dyu_uzb_hin_nor_tur_bam_vie_anl_xho_lda_ewe	-0.320571832372398	-0.758744983147935	0.449923823617558
593	hau_urd_dgb_slo_sod_heb_aeg_mcd_aze_azi_fbf_jav_yor_bul_swe_bsq_cze_amh_swt_cnt_lit_ben_xho_eng_ewe_por_fin_tsw_swa_hun_nor_anl_geo_rom_glc_ctl_ukr_sid_owc_spa_est_dyu_sun_fre_ind_jpn_knd_kor_pan_rus_akn_mol_mly_alb_tig_tag_mnd_hin_lda_scr_wly_afr_krd_svk_pol_qcu_grk_arw_dut_moo_gam_bos_mlt_prs_bat_ita_ven_ger_ses_mao_tha_amr_tml_zul_bam_tur_lat_guj_uzb_bem_vie_chh_cic_igb_tsn	-0.929611487765808	-2.25586145743968	0.0264231731788932
594	sid_ben_fbf_urd_amr_aeg_amh_ger_azi_aze_ven_mao_akn_scr_pol_bsq_bul_wly_tsw_mnd_grk_por_swt_dut_zul_ukr_hun_cic_bem_fin_mol_gam_geo_svk_fre_guj_krd_anl_mlt_eng_est_xho_mly_bos_bat_jpn_knd_kor_cze_slo_tsn_mcd_jav_rus_tig_tag_cnt_alb_ses_pan_owc_lit_afr_prs_ita_qcu_hin_nor_glc_bam_chh_rom_heb_arw_ind_ctl_ewe_swe_lda_sun_tha_hau_tml_moo_yor_tur_lat_spa_uzb_dgb_vie_sod_swa_igb_dyu	0.369359263252834	0.870889359863252	0.386057094956193
595	tig_svk_bem_guj_anl_aeg_wly_bul_aze_tur_bam_jav_tsn_scr_hin_bsq_ger_owc_akn_mnd_ben_mol_ses_fre_igb_afr_fin_swt_ewe_hun_lat_sid_geo_grk_ita_krd_dut_mlt_hau_alb_est_swa_mao_cze_sun_jpn_knd_kor_ctl_por_yor_urd_mly_prs_amr_tag_cnt_pan_lda_bos_sod_lit_arw_ukr_rus_qcu_swe_slo_rom_xho_heb_pol_amh_mcd_bat_nor_zul_spa_dgb_ind_tha_gam_tml_cic_ven_uzb_eng_glc_azi_moo_vie_chh_fbf_dyu_tsw	0.0604414534981752	0.142259261515047	0.887182964092667
596	chh_nor_bem_alb_amr_sod_heb_mol_aze_tur_lda_tag_zul_grk_guj_bsq_scr_anl_dyu_mnd_glc_lat_akn_slo_tsn_prs_hun_tsw_xho_fin_bul_amh_geo_ukr_rom_dut_spa_sid_wly_bos_est_dgb_sun_ctl_ind_jpn_tml_kor_arw_svk_igb_ita_mao_lit_gam_bat_cnt_urd_ven_eng_aeg_pan_ben_ger_afr_qcu_por_pol_krd_fbf_mlt_mcd_hau_cze_jav_hin_yor_fre_ewe_mly_tha_tig_knd_bam_swt_azi_rus_swe_uzb_swa_vie_owc_cic_ses_moo	-0.104456827326207	-0.246311694493455	0.805983794981529
597	sod_pan_dyu_grk_amh_chh_wly_bos_uzb_aze_bem_jav_lda_swe_fre_bsq_mcd_gam_akn_mnd_scr_arw_swa_svk_igb_dut_hun_moo_bam_fin_ben_mlt_geo_por_krd_ita_nor_sid_owc_alb_est_ven_ind_rom_sun_jpn_knd_kor_ger_mol_ewe_rus_mly_slo_amr_mao_cnt_ukr_cic_prs_hau_cze_hin_spa_lat_qcu_eng_bul_pol_xho_heb_urd_tig_afr_bat_glc_ses_lit_zul_tag_tha_aeg_tml_fbf_dgb_tur_ctl_guj_azi_tsw_vie_anl_yor_tsn_swt	-0.242541596374296	-0.573725575207285	0.567538425367046
598	mlt_rus_dgb_lat_gam_chh_amh_alb_tur_aze_igb_mly_ewe_afr_pol_bsq_krd_tig_swa_cnt_grk_glc_dyu_prs_cic_ukr_est_ven_bem_hun_fre_hau_geo_hin_ben_dut_spa_amr_sid_slo_fin_zul_jav_bos_tag_jpn_tml_kor_por_scr_akn_urd_bat_ita_anl_ind_mnd_svk_lda_lit_aeg_ger_swe_pan_arw_qcu_guj_ctl_mcd_swt_wly_eng_heb_nor_sun_cze_fbf_bul_xho_mao_tha_owc_knd_tsn_yor_azi_rom_mol_uzb_moo_vie_sod_ses_bam_tsw	0.0242525435100537	0.0571613524984061	0.954539298799945
599	hau_lat_lda_ben_owc_wly_sid_mcd_azi_uzb_dgb_mao_fbf_arw_dut_bsq_swe_mlt_zul_cnt_eng_svk_tsw_alb_bem_afr_fin_swt_cic_hun_por_heb_geo_ctl_rus_cze_ger_sod_amh_urd_est_swa_sun_slo_mly_jpn_tml_kor_hin_fre_ewe_scr_bat_pan_chh_jav_mnd_spa_yor_lit_amr_guj_ukr_glc_ita_qcu_bos_grk_prs_moo_anl_pol_aeg_bul_tag_krd_dyu_rom_igb_ind_tha_tig_knd_akn_ses_aze_mol_nor_tur_bam_vie_gam_ven_xho_tsn	0.0673531121211528	0.158904288200054	0.874088852107141
600	owc_svk_fbf_afr_amr_anl_hau_fre_uzb_aze_swa_mao_akn_ukr_alb_bsq_ctl_wly_dgb_mnd_nor_spa_ewe_swe_yor_krd_hun_cic_ven_est_scr_amh_geo_bul_glc_eng_dut_sod_gam_rom_fin_ses_jav_urd_ind_jpn_tml_kor_grk_ben_bam_pan_bat_slo_sid_sun_cnt_por_swt_pol_heb_hin_mol_lat_prs_qcu_guj_rus_lit_tsw_mlt_ger_aeg_mcd_mly_cze_tsn_ita_zul_tag_tha_chh_knd_moo_xho_tur_bos_arw_azi_lda_vie_tig_dyu_bem_igb	-0.0199543796267707	-0.0469932722298156	0.962619356625598
601	sod_mol_fbf_ben_heb_tig_aeg_svk_tur_azi_akn_bat_swt_bos_grk_bsq_pol_anl_cic_cnt_hin_scr_bem_ger_yor_rus_est_tsn_dyu_hun_afr_hau_geo_swe_alb_dut_urd_amr_amh_fre_fin_igb_sun_por_ind_jpn_knd_kor_lat_spa_ven_lit_tag_cze_gam_jav_mnd_ukr_swa_ita_wly_glc_mcd_slo_prs_qcu_ctl_pan_arw_tsw_mlt_bul_owc_guj_mly_nor_zul_eng_moo_mao_tha_sid_tml_ewe_ses_aze_rom_krd_uzb_lda_vie_chh_xho_dgb_bam	-1.08950047780378	-2.67162837297245	0.00891234903018475
602	wly_dut_dyu_grk_aeg_hau_mlt_fre_aze_uzb_ven_bat_fbf_rus_slo_bsq_alb_chh_swt_cnt_prs_pan_xho_bul_bem_urd_fin_bam_dgb_hun_krd_amh_geo_pol_ctl_rom_lit_amr_gam_eng_est_tsn_tag_ukr_ind_jpn_knd_kor_scr_swe_ewe_arw_sun_spa_sid_mly_mnd_svk_igb_hin_sod_ita_mcd_bos_mol_qcu_guj_glc_nor_yor_tig_ben_heb_por_jav_lat_lda_cze_tsw_mao_tha_owc_tml_moo_swa_azi_afr_ger_tur_ses_vie_anl_akn_cic_zul	-0.0154114623571157	-0.0363007546633681	0.971120352948031
603	mlt_dut_bem_mcd_owc_anl_sid_slo_uzb_tur_ewe_mao_zul_fre_por_bsq_scr_tig_ses_mnd_prs_ukr_swt_ita_xho_eng_hun_cic_swa_fin_cze_amh_geo_alb_nor_lit_urd_chh_sod_swe_est_yor_sun_guj_jav_jpn_knd_kor_afr_arw_akn_ben_bat_hin_hau_tag_cnt_rom_bam_spa_wly_mol_grk_pan_ctl_qcu_glc_rus_bul_ven_gam_ger_aeg_krd_ind_bos_tsw_lat_dyu_mly_tha_amr_tml_moo_igb_aze_pol_svk_azi_tsn_vie_heb_lda_dgb_fbf	-0.755307937501273	-1.81535948610839	0.0726916427295167
604	chh_rom_dgb_prs_tig_mlt_sid_svk_uzb_azi_ses_sun_dyu_nor_swe_bsq_guj_owc_bem_mnd_krd_bul_tsn_hin_akn_fre_hun_swa_fbf_est_ger_amh_geo_rus_por_slo_arw_gam_anl_spa_fin_bam_tag_ukr_bat_jpn_tml_kor_mcd_dut_igb_scr_mly_ben_amr_ind_cnt_glc_cic_ita_wly_ctl_cze_urd_bos_qcu_alb_afr_eng_swt_heb_mol_hau_lat_jav_pol_zul_pan_ven_mao_tha_sod_knd_yor_tsw_aze_grk_lit_tur_ewe_vie_aeg_lda_xho_moo	0.0571479582843248	0.13445181920065	0.893335857138711
605	heb_pan_cic_krd_amh_wly_tig_afr_azi_uzb_bem_jav_swt_ger_mol_bsq_rom_anl_fbf_mnd_mcd_fre_ven_ukr_dyu_por_est_dgb_zul_fin_glc_sod_geo_dut_scr_ita_pol_aeg_hau_rus_hun_xho_mly_spa_mao_jpn_knd_kor_bul_urd_bam_grk_bat_cze_owc_ind_cnt_prs_akn_ctl_sid_ben_swe_alb_arw_qcu_hin_nor_eng_tsn_gam_lat_mlt_bos_tag_slo_tsw_guj_swa_sun_tha_amr_tml_ses_ewe_aze_lit_svk_tur_moo_vie_chh_igb_yor_lda	-0.796079086052135	-1.91228667572868	0.0589171801449628
606	heb_ita_yor_dut_sod_chh_anl_pol_uzb_tur_cic_bat_dyu_ben_lat_bsq_svk_aeg_swa_cnt_bul_bos_igb_urd_bam_alb_hun_ewe_xho_est_grk_sid_geo_afr_scr_guj_cze_tig_mlt_spa_fin_bem_tag_ger_sun_jpn_knd_kor_mol_arw_moo_glc_mao_pan_gam_jav_mnd_krd_fbf_lit_amr_swe_por_mcd_slo_qcu_nor_hin_prs_zul_amh_eng_hau_ctl_ind_rus_swt_fre_akn_mly_tha_owc_tml_ses_ven_azi_ukr_rom_aze_tsn_vie_wly_dgb_tsw_lda	-0.563603606143933	-1.34341968164699	0.182405063767277
607	sod_bos_tsw_glc_tig_mlt_hau_fre_aze_tur_ven_sun_zul_rom_nor_bsq_krd_sid_cic_cnt_arw_lit_dyu_alb_moo_pan_est_swt_dgb_fin_swe_anl_geo_ita_rus_grk_urd_owc_heb_svk_hun_ses_tag_cze_bat_jpn_tml_kor_mol_dut_bem_lat_mao_por_chh_mly_mnd_pol_ewe_eng_aeg_hin_prs_ben_spa_qcu_scr_mcd_ctl_bam_amh_ger_gam_afr_ind_bul_swa_guj_lda_jav_tha_wly_knd_xho_akn_uzb_slo_ukr_azi_yor_vie_amr_tsn_igb_fbf	-0.722142774164752	-1.73438631638317	0.0861628833915161
608	gam_prs_bam_fre_aeg_amr_amh_mcd_tur_uzb_dyu_ind_ewe_pol_por_bsq_scr_sid_tsn_cnt_krd_rom_swa_lat_cic_nor_fin_ses_moo_hun_spa_owc_geo_bos_lit_guj_afr_wly_mlt_pan_est_igb_jav_grk_sun_jpn_knd_kor_bul_mol_lda_glc_mly_cze_heb_mao_mnd_swe_akn_ben_hau_dut_svk_hin_ita_qcu_ukr_arw_rus_tsw_tig_eng_sod_alb_tag_slo_fbf_urd_ven_bat_tha_chh_tml_bem_zul_azi_ctl_ger_aze_swt_vie_anl_dgb_yor_xho	0.309534215497196	0.728396337783126	0.468201159535693
609	aeg_nor_dgb_grk_mlt_anl_gam_rom_uzb_azi_swt_mly_zul_ita_cze_bsq_urd_tig_ven_mnd_por_ger_bam_pol_igb_swe_hun_cic_xho_fin_fre_sod_geo_guj_ukr_afr_eng_wly_amr_lat_est_dyu_mao_lit_ind_jpn_tml_kor_hin_ctl_tsn_prs_sun_slo_sid_jav_cnt_bos_moo_bul_owc_rus_ben_dut_arw_qcu_krd_glc_mol_tsw_heb_pan_amh_spa_tag_scr_yor_mcd_bem_bat_tha_hau_knd_swa_akn_aze_alb_svk_tur_lda_vie_chh_ses_fbf_ewe	-0.118829297229891	-0.280119148062223	0.780008223572751
610	amr_por_tsw_ita_owc_tig_gam_pol_azi_uzb_swa_jav_swt_bos_alb_bsq_svk_amh_dyu_cnt_lat_urd_zul_prs_tsn_rus_est_fbf_xho_hun_glc_wly_geo_scr_nor_afr_cze_chh_sod_mcd_fin_akn_mly_ger_bat_jpn_knd_kor_slo_guj_ses_pan_ind_dut_aeg_tag_mnd_krd_cic_ben_heb_eng_hin_fre_spa_qcu_arw_grk_rom_bam_sid_swe_mlt_ukr_sun_mol_moo_bul_ven_mao_tha_hau_tml_ewe_lda_aze_lit_ctl_tur_dgb_vie_anl_bem_yor_igb	0.0185722810579244	0.043705397488809	0.965232939756956
611	amh_fre_ewe_urd_sod_hau_heb_mol_uzb_azi_swa_sun_ses_eng_cze_bsq_rus_owc_dgb_cnt_lat_ben_yor_grk_fbf_pan_hun_akn_swt_fin_ita_chh_geo_rom_pol_krd_svk_tig_gam_swe_est_igb_jav_nor_mao_jpn_knd_kor_mcd_bul_lda_scr_bat_alb_anl_mly_mnd_prs_moo_dut_wly_lit_hin_bos_spa_qcu_guj_slo_glc_tsw_sid_por_aeg_arw_ind_ger_tsn_ctl_cic_tag_tha_amr_tml_zul_bam_tur_ukr_afr_aze_ven_vie_mlt_dyu_xho_bem	0.148140841950453	0.348370049463705	0.728349664394868
612	heb_cze_dgb_afr_hau_wly_aeg_krd_tur_azi_ven_mao_yor_slo_pan_bsq_hin_gam_tsw_mnd_mcd_guj_fbf_rom_igb_grk_hun_bem_xho_fin_urd_amr_geo_fre_arw_bul_svk_owc_anl_glc_est_tsn_ind_por_mly_jpn_tml_kor_nor_lat_ses_dut_bat_scr_sod_jav_cnt_bos_cic_ukr_amh_eng_alb_ger_mol_qcu_spa_prs_ctl_lda_mlt_ben_sid_ita_sun_lit_moo_pol_swt_tag_tha_chh_knd_bam_zul_aze_swe_rus_uzb_swa_vie_tig_ewe_akn_dyu	-0.353459793583232	-0.8366789576755	0.404917813591853
613	gam_spa_tsn_dut_sid_heb_mlt_ukr_tur_azi_dgb_mly_cic_krd_svk_bsq_nor_owc_dyu_mnd_bul_rus_zul_glc_moo_pol_est_ses_lda_fin_prs_sod_geo_lat_ger_lit_por_amh_anl_arw_hun_swt_mao_ita_bat_jpn_tml_kor_afr_urd_fbf_ctl_tag_rom_wly_sun_cnt_guj_ewe_alb_hau_mol_hin_pan_fre_qcu_mcd_grk_bos_ven_tig_cze_aeg_swe_ind_eng_akn_slo_tsw_jav_tha_chh_knd_igb_bam_aze_ben_scr_uzb_xho_vie_amr_yor_swa_bem	-0.553554688830262	-1.32008738931872	0.190045825375748
614	aeg_ita_ewe_lat_anl_mlt_sid_svk_tur_aze_dgb_ind_moo_pan_mol_bsq_fre_wly_swt_cnt_ctl_spa_dyu_arw_igb_eng_est_ses_ven_hun_bos_owc_geo_nor_krd_rus_swe_amr_heb_slo_fin_lda_jav_pol_mly_jpn_knd_kor_mcd_glc_tsw_ger_mao_rom_amh_sun_mnd_por_xho_guj_sod_urd_dut_cze_scr_qcu_prs_bul_afr_fbf_gam_alb_chh_lit_bat_hin_cic_ben_bam_tag_tha_hau_tml_yor_bem_azi_ukr_grk_uzb_tsn_vie_tig_akn_swa_zul	-0.802893315995297	-1.93677925123731	0.0558077429033457
615	aeg_prs_akn_slo_tig_amh_gam_arw_azi_aze_ses_sun_igb_eng_ben_bsq_swe_heb_fbf_cnt_lit_bul_swa_pan_tsw_mol_est_swt_lda_hun_dut_amr_geo_cze_rom_bos_nor_chh_owc_rus_fin_dyu_jav_glc_bat_jpn_knd_kor_guj_mcd_xho_ctl_mly_grk_anl_mao_mnd_ita_moo_svk_sod_urd_pol_lat_afr_qcu_hin_por_krd_zul_wly_alb_sid_ger_ind_scr_dgb_ukr_ewe_tag_tha_mlt_tml_yor_bam_tur_spa_fre_uzb_cic_vie_hau_bem_ven_tsn	0.242951353018452	0.57202882314452	0.56868258415802
616	sid_cze_zul_ita_heb_gam_hau_lit_azi_uzb_bem_mly_akn_afr_pan_bsq_rom_aeg_igb_mnd_krd_slo_swa_nor_moo_ctl_hun_dgb_yor_fin_grk_amh_geo_swe_por_bos_dut_sod_amr_pol_est_dyu_bat_prs_mao_jpn_knd_kor_lat_spa_bam_urd_ind_bul_tig_tag_cnt_mcd_swt_ger_chh_ukr_arw_glc_guj_qcu_scr_svk_rus_ewe_mlt_ben_owc_fre_jav_eng_tsw_alb_xho_sun_tha_wly_tml_cic_ses_tur_mol_hin_aze_fbf_vie_anl_ven_tsn_lda	-0.966585602610493	-2.35935367010907	0.0203984178236659
617	tig_arw_swa_rus_amr_owc_heb_scr_aze_azi_tsn_mao_zul_krd_guj_bsq_eng_mlt_xho_mnd_ita_lat_fbf_mcd_akn_lit_hun_swt_bem_est_afr_amh_geo_cze_slo_prs_pan_aeg_anl_mol_fin_tsw_bat_ctl_sun_jpn_knd_kor_urd_swe_bam_glc_mly_ger_sid_jav_cnt_hin_dgb_spa_chh_bos_fre_nor_ben_qcu_ukr_por_alb_cic_hau_dut_sod_rom_tag_grk_moo_pol_lda_ind_tha_wly_tml_yor_igb_tur_svk_bul_uzb_ses_vie_gam_dyu_ven_ewe	-0.227651943134233	-0.537891282624433	0.5919370175373
618	sid_krd_yor_eng_wly_amr_hau_arw_aze_uzb_ven_ind_tsn_ctl_lat_bsq_spa_mlt_igb_mnd_pol_hin_moo_rom_ses_nor_est_bam_swt_fin_ger_tig_geo_ita_lit_dut_svk_heb_gam_swe_hun_cic_sun_fre_jav_jpn_tml_kor_afr_urd_akn_pan_mly_por_anl_tag_cnt_mol_dgb_grk_amh_scr_bul_alb_cze_qcu_slo_glc_rus_bem_sod_ukr_owc_guj_mao_prs_zul_ben_dyu_bat_tha_chh_knd_tsw_swa_azi_bos_mcd_tur_xho_vie_aeg_ewe_lda_fbf	-0.255675885685905	-0.604429421462386	0.547029963286387
619	anl_mol_ses_rus_amr_amh_sid_hin_azi_tur_moo_mao_tsn_ger_krd_bsq_bul_gam_dyu_cnt_ita_guj_swt_spa_xho_mcd_fin_bem_fbf_est_afr_aeg_geo_pan_nor_cze_arw_heb_sod_lit_hun_zul_sun_scr_bat_jpn_tml_kor_glc_ben_ven_pol_jav_urd_wly_ind_mnd_prs_swa_por_owc_ukr_eng_grk_fre_qcu_ctl_slo_rom_akn_chh_dut_tig_alb_mly_swe_lda_lat_tsw_tag_tha_hau_knd_bam_cic_aze_svk_bos_uzb_igb_vie_mlt_yor_dgb_ewe	-0.466645585323803	-1.10951725885125	0.270067874897237
620	chh_bul_tsn_pol_amr_anl_owc_mol_tur_azi_moo_mao_akn_spa_alb_bsq_bos_sod_yor_cnt_krd_urd_swa_glc_ses_grk_est_bam_lda_fin_ben_tig_geo_fre_cze_scr_nor_amh_gam_lat_hun_ewe_sun_ctl_jav_jpn_knd_kor_eng_afr_ven_rom_ind_mcd_hau_tag_mnd_ger_dyu_ita_heb_hin_lit_arw_dut_qcu_slo_rus_por_dgb_sid_ukr_wly_guj_mly_prs_xho_swe_swt_bat_tha_mlt_tml_tsw_igb_aze_svk_pan_uzb_bem_vie_aeg_zul_fbf_cic	-0.378844445145228	-0.898782671801165	0.371089604459922
621	tig_scr_bam_arw_sod_anl_hau_dut_uzb_aze_ven_ind_tsw_krd_lit_bsq_por_chh_lda_mnd_bos_rom_yor_fre_cic_ger_fin_fbf_igb_est_mcd_amr_geo_hin_eng_alb_slo_heb_amh_swe_hun_zul_mao_mol_bat_jpn_tml_kor_ben_bul_akn_glc_jav_lat_gam_sun_cnt_pan_ewe_nor_mlt_grk_spa_afr_ita_qcu_svk_ukr_urd_bem_wly_rus_sid_prs_mly_pol_xho_guj_tsn_tag_tha_aeg_knd_dyu_dgb_tur_cze_ctl_azi_swa_vie_owc_moo_swt_ses	-0.864051512422124	-2.094105710098	0.0389707905564985
622	wly_grk_xho_por_mlt_anl_chh_lat_azi_aze_ven_mao_tsw_bul_mol_bsq_scr_tig_bam_mnd_rus_krd_akn_ukr_ewe_dut_hun_zul_moo_est_arw_sod_geo_nor_ben_ita_glc_aeg_amr_swe_fin_fbf_mly_cze_bat_jpn_tml_kor_lit_prs_dyu_fre_tag_pol_amh_jav_cnt_alb_yor_eng_hau_spa_pan_mcd_ger_qcu_guj_afr_bos_igb_heb_hin_sid_urd_ind_svk_cic_rom_swt_sun_tha_gam_knd_dgb_swa_uzb_ctl_slo_tur_lda_vie_owc_bem_tsn_ses	-0.135103575569617	-0.318817643225349	0.750579738584654
623	heb_prs_igb_lat_sid_tig_amr_slo_tur_aze_yor_ind_fbf_guj_urd_bsq_ita_amh_bam_cnt_mol_rom_ewe_ger_tsn_rus_hun_swt_cic_fin_lit_gam_geo_bos_ben_svk_ukr_owc_chh_hin_est_lda_bat_cze_sun_jpn_tml_kor_mcd_bul_swa_dut_tag_scr_sod_jav_mnd_swe_dyu_arw_aeg_afr_grk_fre_pan_qcu_pol_krd_por_tsw_mlt_ctl_anl_spa_mao_alb_xho_glc_ses_mly_tha_wly_knd_akn_zul_uzb_eng_nor_azi_bem_vie_hau_moo_ven_dgb	-0.0497611508942836	-0.117215349347394	0.906942174641772
624	tig_bul_tsn_prs_heb_mlt_sod_grk_azi_uzb_igb_mao_ses_scr_alb_bsq_eng_sid_cic_mnd_nor_spa_swa_pol_bam_glc_hun_ven_dgb_est_slo_hau_geo_mol_mcd_bos_fre_gam_aeg_ita_fin_akn_mly_ukr_tag_jpn_tml_kor_lit_ctl_xho_rom_bat_cze_chh_jav_cnt_krd_fbf_por_wly_rus_dut_ben_ger_qcu_arw_swe_lat_tsw_amr_svk_owc_guj_sun_pan_dyu_hin_bem_ind_tha_anl_knd_lda_ewe_aze_afr_urd_tur_swt_vie_amh_yor_moo_zul	-0.453021905540621	-1.07611928316676	0.284657659933625
625	gam_ben_dyu_krd_anl_wly_tig_glc_azi_tur_bam_tag_ewe_nor_hin_bsq_svk_amr_dgb_mnd_scr_mol_swa_lat_igb_por_est_bem_zul_fin_eng_sod_geo_afr_swe_arw_rom_mlt_hau_cze_hun_tsw_mao_urd_sun_jpn_knd_kor_ctl_rus_akn_pol_ind_ita_heb_jav_cnt_dut_cic_bul_aeg_pan_guj_mcd_prs_qcu_bos_alb_grk_swt_chh_lit_owc_spa_bat_ukr_tsn_fre_yor_mly_tha_amh_tml_ses_fbf_aze_ger_slo_uzb_ven_vie_sid_xho_lda_moo	0.0338573412894476	0.0797016591148831	0.936645793870941
626	owc_urd_moo_por_hau_sid_chh_swe_aze_tur_tsw_tag_cic_krd_eng_bsq_ctl_wly_tsn_cnt_ger_mol_yor_hin_dgb_grk_hun_ewe_ven_fin_scr_tig_geo_mcd_lat_pan_dut_amr_mlt_alb_est_xho_bat_rus_sun_jpn_tml_kor_ita_ben_swt_pol_jav_bul_heb_mao_mnd_bos_akn_svk_amh_glc_lit_slo_arw_qcu_fre_rom_guj_bem_aeg_cze_anl_ukr_ind_nor_lda_afr_fbf_mly_tha_sod_knd_swa_bam_azi_spa_prs_uzb_igb_vie_gam_zul_ses_dyu	0.464375291637563	1.09581072544278	0.275991248895808
627	sid_nor_fbf_hin_amh_aeg_tig_cze_aze_uzb_dgb_mao_bem_ben_mol_bsq_grk_owc_igb_mnd_swe_ctl_tsw_afr_zul_rus_est_cic_ses_fin_bul_anl_geo_svk_alb_ukr_krd_sod_gam_spa_hun_ewe_mly_lat_jav_jpn_tml_kor_eng_rom_tsn_ger_tag_guj_amr_bat_cnt_pan_xho_glc_hau_mcd_bos_slo_urd_qcu_ita_fre_por_moo_heb_prs_wly_dut_sun_arw_lda_lit_bam_ind_tha_mlt_knd_yor_swt_azi_pol_scr_tur_dyu_vie_chh_swa_akn_ven	-0.0913282256023906	-0.215240412402016	0.83005120614259
628	gam_svk_cic_ben_chh_amh_wly_bos_azi_uzb_ewe_jav_yor_ger_rus_bsq_lit_anl_moo_cnt_urd_rom_tsw_krd_zul_fre_fin_fbf_lda_hun_cze_hau_geo_nor_arw_pan_spa_heb_aeg_eng_est_dyu_tag_guj_sun_jpn_knd_kor_prs_ita_bem_por_mao_afr_owc_bat_mnd_swe_igb_mol_sid_bul_slo_ctl_alb_qcu_ukr_mcd_pol_akn_tig_dut_amr_hin_mly_lat_swa_grk_ven_ind_tha_sod_tml_tsn_ses_aze_scr_glc_tur_dgb_vie_mlt_swt_xho_bam	-0.304381024250361	-0.720513551949892	0.473016020373693
629	anl_mcd_bem_grk_aeg_sod_gam_fre_azi_tur_lda_mao_cic_cze_urd_bsq_svk_hau_fbf_mnd_afr_prs_igb_ger_ven_krd_est_dyu_ses_hun_alb_amr_geo_bul_nor_slo_ita_mlt_tig_ctl_fin_yor_jav_rus_mly_jpn_knd_kor_lat_pan_bam_scr_ind_eng_owc_sun_cnt_lit_akn_arw_heb_por_hin_ben_pol_qcu_mol_ukr_spa_moo_chh_glc_sid_dut_bat_bos_swa_guj_zul_tag_tha_wly_tml_tsw_tsn_aze_swe_rom_uzb_xho_vie_amh_ewe_swt_dgb	-0.365583788565886	-0.865957235948493	0.388742127703307
630	sod_mol_fbf_bos_sid_wly_hau_pan_azi_aze_swa_jav_cic_swe_guj_bsq_spa_mlt_zul_cnt_bul_dut_swt_slo_tsw_svk_fin_ewe_dyu_est_hin_heb_geo_ger_krd_mcd_afr_anl_chh_grk_hun_ses_ind_urd_bat_jpn_tml_kor_ben_rus_yor_glc_sun_fre_amr_mao_mnd_nor_xho_prs_amh_ita_por_pol_ctl_qcu_lit_eng_ukr_moo_owc_arw_aeg_alb_tag_lat_akn_scr_bam_mly_tha_gam_knd_dgb_bem_uzb_cze_rom_tur_lda_vie_tig_ven_tsn_igb	-0.374982164802679	-0.889120691336854	0.37623227503233
631	amr_pol_ewe_glc_heb_wly_aeg_ukr_aze_azi_fbf_bat_lda_fre_por_bsq_slo_hau_moo_cnt_ctl_svk_xho_lit_yor_prs_hun_dyu_tsw_est_ita_mlt_geo_mcd_bos_rus_alb_amh_tig_cze_fin_dgb_jav_ger_ind_jpn_knd_kor_dut_lat_cic_urd_mly_krd_chh_mao_mnd_eng_ven_nor_sod_ben_swe_grk_spa_qcu_hin_guj_scr_tsn_owc_pan_gam_rom_tag_bul_bam_afr_swa_sun_tha_anl_tml_akn_bem_uzb_arw_mol_tur_igb_vie_sid_ses_swt_zul	-0.608131104709182	-1.45061404612845	0.150251898628096
632	owc_bul_fbf_ctl_amr_tig_hau_dut_azi_tur_swt_mao_bam_spa_ben_bsq_alb_mlt_ses_mnd_por_lit_akn_mol_ven_ita_fin_zul_bem_est_nor_heb_geo_ukr_swe_svk_prs_wly_gam_scr_hun_xho_mly_rus_jav_jpn_knd_kor_afr_pan_moo_cze_tag_bos_sid_bat_cnt_guj_swa_fre_anl_glc_eng_lat_grk_qcu_pol_slo_rom_lda_sod_arw_chh_krd_ind_hin_dyu_mcd_yor_sun_tha_aeg_tml_dgb_tsn_uzb_urd_ger_aze_tsw_vie_amh_cic_ewe_igb	0.270781576222884	0.63770837984478	0.525230532237964
633	heb_lat_igb_rom_chh_owc_tig_ctl_uzb_aze_akn_mly_tsn_grk_alb_bsq_swe_amr_tsw_cnt_ben_rus_lda_cze_zul_dut_fin_dyu_swt_hun_krd_aeg_geo_mol_ger_bul_bos_sid_hau_pan_est_ven_mao_svk_bat_jpn_tml_kor_por_spa_yor_nor_sun_mcd_amh_jav_mnd_scr_xho_prs_gam_glc_slo_ita_fre_qcu_ukr_eng_lit_fbf_anl_arw_sod_guj_ind_hin_ewe_pol_bem_tag_tha_mlt_knd_ses_cic_tur_afr_urd_azi_swa_vie_wly_moo_bam_dgb	-0.629827324160795	-1.50312999729035	0.13619379244719
634	wly_afr_ewe_swe_chh_sod_hau_arw_uzb_aze_bam_ind_bem_svk_rom_bsq_bos_owc_akn_cnt_lat_cze_zul_pol_ven_glc_est_swa_ses_fin_nor_amh_geo_rus_guj_ger_spa_tig_heb_mcd_hun_fbf_tag_ctl_bat_jpn_tml_kor_alb_prs_tsw_ukr_mao_por_aeg_sun_mnd_ita_yor_scr_mlt_eng_slo_pan_ben_qcu_fre_lit_bul_swt_anl_krd_amr_mol_jav_hin_tsn_grk_dyu_mly_tha_sid_knd_lda_igb_azi_urd_dut_tur_dgb_vie_gam_moo_xho_cic	0.756394524420344	1.79477767828566	0.0759378972678753
635	amh_fre_lda_slo_chh_wly_gam_dut_azi_aze_igb_ind_cic_mol_pol_bsq_por_hau_dgb_mnd_hin_nor_swt_grk_tsn_glc_fin_moo_bam_est_krd_heb_geo_scr_cze_ukr_alb_mlt_tig_rom_hun_akn_mly_pan_bat_jpn_knd_kor_spa_guj_tsw_ita_mao_lat_sod_sun_cnt_arw_bem_bos_amr_lit_afr_swe_prs_qcu_rus_eng_ctl_zul_aeg_svk_owc_urd_tag_bul_xho_mcd_ven_jav_tha_sid_tml_fbf_swa_uzb_ben_ger_tur_ewe_vie_anl_ses_yor_dyu	0.454508108359518	1.08174655419575	0.282162157211114
636	wly_swe_moo_rus_anl_sid_amr_guj_aze_tur_lda_jav_igb_arw_prs_bsq_svk_aeg_swa_mnd_lat_ben_tsn_alb_cic_urd_est_ses_yor_fin_krd_tig_geo_scr_pan_ger_dut_gam_heb_mol_hun_tsw_bat_cze_ind_jpn_knd_kor_por_eng_dyu_pol_tag_ita_mlt_sun_cnt_afr_ven_slo_chh_spa_glc_grk_ukr_qcu_rom_ctl_lit_akn_hau_mcd_amh_hin_mly_fre_ewe_bul_bem_mao_tha_owc_tml_zul_dgb_uzb_nor_bos_azi_bam_vie_sod_swt_xho_fbf	-0.487142101413997	-1.15881014974454	0.249500480972438
637	mlt_mol_bam_alb_sod_tig_hau_lit_aze_tur_akn_ind_lda_prs_nor_bsq_ita_anl_fbf_cnt_pan_scr_ses_hin_tsw_ukr_fin_ven_swa_est_svk_sid_geo_slo_ben_afr_ctl_aeg_chh_spa_hun_bem_sun_ger_tag_jpn_knd_kor_arw_fre_tsn_bos_jav_krd_amh_mao_mnd_swe_swt_por_owc_bul_lat_guj_urd_qcu_mcd_pol_dut_ewe_amr_rus_wly_glc_mly_rom_xho_cze_zul_bat_tha_heb_tml_yor_igb_uzb_eng_grk_azi_cic_vie_gam_dyu_dgb_moo	-0.581353737718923	-1.38568929963753	0.169155886097543
638	amh_arw_yor_cze_sod_amr_tig_slo_azi_tur_akn_mly_ses_prs_rus_bsq_eng_heb_tsw_mnd_ben_pol_tsn_lit_lda_bos_hun_ewe_igb_est_hin_sid_geo_mol_dut_guj_glc_hau_wly_alb_fin_bem_bat_pan_mao_jpn_knd_kor_ita_bul_moo_swe_jav_krd_aeg_sun_cnt_svk_swa_afr_gam_ctl_grk_spa_lat_qcu_ukr_mcd_urd_bam_mlt_nor_anl_rom_ind_fre_dgb_por_xho_tag_tha_chh_tml_dyu_swt_aze_scr_ger_uzb_ven_vie_owc_fbf_cic_zul	-0.211461049326538	-0.500532960889276	0.617882330579255
639	owc_ctl_swa_ger_wly_hau_gam_cze_tur_uzb_dyu_jav_akn_urd_ben_bsq_guj_amr_ven_mnd_scr_lit_tsw_rom_xho_glc_hun_cic_zul_est_ita_sod_geo_krd_rus_arw_pan_amh_sid_swe_fin_igb_ind_eng_sun_jpn_knd_kor_svk_prs_moo_por_tag_dut_heb_bat_cnt_alb_ses_slo_aeg_lat_mcd_spa_bul_qcu_hin_pol_nor_tsn_tig_grk_mlt_ukr_mao_afr_lda_fre_bam_mly_tha_chh_tml_bem_dgb_azi_bos_mol_aze_ewe_vie_anl_fbf_yor_swt	-0.113470110536508	-0.267859684531556	0.789400516623619
640	amh_arw_ewe_prs_chh_sid_hau_glc_aze_uzb_akn_tag_bem_lat_eng_bsq_krd_amr_igb_cnt_hin_por_fbf_cze_moo_alb_fin_swt_tsn_hun_guj_sod_geo_dut_slo_mol_urd_mlt_tig_ger_est_xho_ind_swe_sun_jpn_knd_kor_bul_ctl_dyu_ukr_mly_grk_owc_jav_mnd_afr_lda_rom_anl_lit_svk_pan_fre_qcu_spa_nor_mcd_dgb_gam_rus_wly_pol_mao_ben_tsw_ita_ven_bat_tha_aeg_tml_yor_swa_tur_scr_bos_azi_cic_vie_heb_zul_bam_ses	-0.645191817173619	-1.5442546423373	0.125922777822776
641	sod_ita_yor_afr_wly_owc_anl_lat_aze_tur_swt_mly_tsw_lit_rom_bsq_bul_heb_cic_mnd_prs_alb_zul_dut_swa_nor_fin_bem_tsn_hun_hin_sid_geo_scr_arw_krd_por_hau_mlt_grk_est_ewe_bat_ben_ind_jpn_knd_kor_bos_fre_bam_pol_mao_cze_aeg_jav_cnt_guj_lda_mcd_amh_ukr_eng_mol_glc_qcu_svk_ctl_ger_xho_chh_rus_tig_swe_tag_urd_akn_slo_fbf_sun_tha_gam_tml_igb_dyu_uzb_spa_pan_azi_dgb_vie_amr_moo_ven_ses	-0.0148363712099406	-0.0349183726302928	0.972219668472058
642	aeg_alb_moo_arw_chh_sid_hau_prs_uzb_aze_dgb_mao_lda_dut_scr_bsq_bos_heb_bem_cnt_nor_ukr_xho_bul_ewe_rus_fin_cic_yor_est_grk_mlt_geo_guj_ben_spa_hin_sod_amr_ger_hun_ven_ind_krd_mly_jpn_knd_kor_svk_mol_tsw_fre_tag_slo_amh_sun_mnd_pol_swa_afr_gam_ctl_ita_urd_por_qcu_swe_cze_pan_dyu_tig_lat_owc_lit_jav_rom_ses_glc_bam_bat_tha_wly_tml_igb_zul_azi_mcd_eng_tur_fbf_vie_anl_akn_swt_tsn	-1.02817426866834	-2.51343514040361	0.0136763560059192
643	chh_arw_bem_lit_gam_owc_sid_rom_tur_aze_dyu_mao_igb_ctl_glc_bsq_grk_amr_ven_mnd_scr_svk_fbf_slo_yor_hin_hun_akn_swt_fin_cze_amh_geo_pan_alb_ita_eng_tig_aeg_mol_est_swa_ind_dut_tag_jpn_tml_kor_mcd_lat_ses_rus_sun_ben_heb_bat_cnt_spa_tsw_bul_sod_por_guj_prs_krd_qcu_urd_ukr_bos_tsn_mlt_swe_wly_pol_jav_fre_dgb_afr_zul_mly_tha_hau_knd_xho_moo_uzb_ger_nor_azi_ewe_vie_anl_lda_cic_bam	-0.661569250780224	-1.58287225686841	0.116845545406157
644	tig_ctl_cic_grk_amr_hau_amh_scr_aze_azi_moo_ind_xho_mcd_hin_bsq_lit_chh_zul_mnd_fre_prs_ven_ben_tsw_cze_fin_dyu_ewe_est_spa_gam_geo_swe_afr_pol_ita_sod_sid_pan_hun_lda_jav_svk_bat_jpn_tml_kor_alb_guj_ses_eng_mao_bul_anl_sun_cnt_slo_igb_ukr_wly_krd_lat_urd_glc_qcu_rus_mol_rom_swt_mlt_por_heb_bos_tag_arw_dgb_dut_bem_mly_tha_owc_knd_yor_bam_uzb_nor_ger_tur_swa_vie_aeg_tsn_akn_fbf	0.399690695907378	0.941662574588822	0.348805077845751
645	anl_lit_moo_guj_hau_sid_amh_pol_azi_tur_ses_tag_akn_cze_rus_bsq_slo_aeg_lda_mnd_ukr_ita_bem_nor_ewe_svk_est_fbf_yor_hun_urd_wly_geo_afr_krd_bul_pan_heb_sod_lat_fin_ven_mly_dut_bat_jpn_tml_kor_mol_glc_tsw_swe_jav_hin_amr_mao_cnt_spa_swa_mcd_mlt_por_ben_rom_ger_qcu_scr_ctl_arw_dyu_gam_bos_owc_fre_sun_grk_zul_alb_dgb_ind_tha_tig_knd_tsn_igb_uzb_eng_prs_aze_bam_vie_chh_swt_xho_cic	-0.457875281322388	-1.08827526554393	0.27928583925809
646	amh_ben_cic_por_hau_anl_aeg_dut_tur_aze_bem_mao_akn_glc_svk_bsq_guj_sid_tsw_mnd_mol_slo_ewe_alb_dyu_ger_fin_ven_tsn_est_urd_heb_geo_eng_lat_afr_krd_gam_owc_bul_hun_igb_mly_scr_sun_jpn_knd_kor_rus_lit_bam_hin_bat_arw_chh_ind_cnt_prs_moo_swe_amr_spa_ctl_grk_pan_qcu_nor_ukr_fre_zul_mlt_ita_tig_mcd_jav_bos_dgb_rom_swt_tag_tha_sod_tml_xho_fbf_azi_pol_cze_uzb_lda_vie_wly_swa_yor_ses	-0.74800411427565	-1.80112872107755	0.074923598414433
647	heb_ctl_ven_rus_gam_chh_sod_hin_tur_uzb_tsw_bat_xho_prs_nor_bsq_alb_aeg_moo_cnt_arw_por_cic_pan_ewe_ben_est_dgb_bem_hun_rom_hau_geo_svk_scr_cze_ger_tig_owc_pol_fin_ses_mao_krd_ind_jpn_knd_kor_dut_lit_akn_mol_sun_fre_amh_mly_mnd_swe_swa_ita_amr_eng_bul_lat_afr_qcu_bos_guj_glc_yor_sid_urd_anl_slo_tag_ukr_swt_mcd_fbf_jav_tha_mlt_tml_tsn_zul_azi_spa_grk_aze_lda_vie_wly_bam_igb_dyu	-0.114270276869644	-0.26922835865645	0.788350368324858
648	amr_rom_ewe_afr_sid_hau_owc_svk_aze_uzb_zul_sun_dgb_mcd_ben_bsq_krd_heb_ses_mnd_alb_nor_bem_bos_dyu_urd_fin_yor_tsn_hun_glc_mlt_geo_swe_lat_cze_ukr_tig_chh_grk_est_swt_jav_bul_tag_jpn_knd_kor_scr_pol_ven_guj_mao_por_sod_bat_cnt_fre_igb_arw_anl_slo_ger_rus_prs_qcu_pan_lit_ita_tsw_amh_eng_aeg_dut_ind_spa_xho_hin_akn_mly_tha_gam_tml_swa_cic_tur_mol_ctl_azi_lda_vie_wly_fbf_moo_bam	-0.271985442194713	-0.642959661226916	0.521832389043905
649	gam_svk_zul_guj_chh_amh_aeg_ukr_azi_aze_akn_sun_swa_grk_scr_bsq_rom_heb_cic_mnd_glc_prs_tsw_eng_swt_ben_est_ven_dgb_fin_dut_sid_geo_alb_bul_rus_cze_mlt_tig_swe_hun_yor_tag_lat_bat_jpn_knd_kor_arw_pan_ses_afr_mao_ger_sod_ind_cnt_ctl_lda_nor_wly_urd_mol_ita_mcd_qcu_fre_krd_por_tsn_anl_bos_hau_lit_jav_slo_dyu_pol_xho_mly_tha_owc_tml_moo_bam_uzb_spa_hin_tur_bem_vie_amr_fbf_ewe_igb	-0.756644189410389	-1.81929931925905	0.072083584992574
650	sod_rom_swt_afr_aeg_mlt_amh_rus_uzb_azi_lda_ind_ses_dut_ukr_bsq_spa_owc_fbf_cnt_urd_fre_igb_slo_ven_pol_fin_dgb_zul_hun_glc_chh_geo_hin_nor_ita_guj_tig_sid_lat_est_akn_sun_pan_bat_jpn_tml_kor_arw_krd_yor_mcd_jav_por_amr_mao_mnd_alb_bem_ben_anl_cze_swe_ctl_lit_qcu_grk_mol_ger_moo_heb_bul_gam_bos_tag_eng_dyu_scr_cic_mly_tha_wly_knd_bam_swa_aze_prs_svk_tur_tsn_vie_hau_ewe_tsw_xho	0.194618659094789	0.458238041227703	0.647850404966703
651	aeg_grk_cic_krd_tig_wly_mlt_afr_uzb_azi_igb_ind_xho_pan_scr_bsq_alb_sid_zul_mnd_bul_bos_moo_pol_yor_dut_est_fbf_ewe_fin_nor_gam_geo_mcd_cze_ukr_lit_heb_amh_lat_hun_tsn_mly_rus_tag_jpn_tml_kor_svk_rom_dgb_eng_bat_prs_hau_jav_cnt_mol_tsw_ita_sod_por_guj_hin_glc_qcu_ger_urd_fre_lda_owc_swe_anl_spa_sun_slo_ven_arw_ses_mao_tha_amr_knd_bam_akn_aze_ben_ctl_tur_swa_vie_chh_bem_dyu_swt	-0.263667452015804	-0.622875736798233	0.534890623923056
652	aeg_lit_fbf_guj_mlt_tig_sid_ctl_tur_azi_ven_mly_bem_prs_alb_bsq_ben_gam_dgb_cnt_lat_arw_moo_pan_tsw_cze_fin_ewe_dyu_est_svk_owc_geo_swe_scr_dut_bul_anl_hau_por_hun_cic_bat_ger_jav_jpn_knd_kor_grk_rus_zul_afr_sun_spa_chh_mao_mnd_rom_swt_mcd_heb_eng_hin_mol_bos_qcu_urd_glc_krd_bam_wly_nor_amh_slo_ind_pol_xho_ukr_swa_tag_tha_amr_tml_ses_yor_aze_fre_ita_uzb_tsn_vie_sod_lda_akn_igb	-0.0936386001838366	-0.220835120707003	0.825704924039623
653	wly_alb_ven_ger_anl_mlt_owc_hin_aze_uzb_akn_mao_ses_krd_ukr_bsq_cze_sod_swt_mnd_fre_glc_lda_ita_tsn_pol_est_ewe_yor_fin_urd_chh_geo_nor_lit_pan_bos_amr_gam_scr_hun_bem_jav_rus_mly_jpn_knd_kor_dut_eng_xho_svk_ind_por_sid_bat_cnt_afr_tsw_lat_hau_ctl_guj_mol_spa_qcu_rom_arw_grk_cic_amh_swe_heb_slo_tag_prs_moo_mcd_dyu_sun_tha_aeg_tml_bam_fbf_azi_bul_ben_tur_igb_vie_tig_dgb_swa_zul	0.0215917753856753	0.0508366413448175	0.959564721722741
654	wly_dut_bem_arw_chh_owc_tig_grk_tur_aze_xho_tag_dyu_mcd_slo_bsq_ctl_hau_dgb_mnd_krd_scr_zul_cze_swa_glc_hun_yor_akn_est_pol_aeg_geo_ukr_ita_guj_lat_anl_mlt_alb_fin_swt_bat_bos_ind_jpn_knd_kor_urd_eng_tsn_nor_sun_mol_amr_mly_cnt_swe_fbf_prs_heb_ben_por_fre_hin_qcu_ger_spa_afr_lda_sid_svk_sod_rom_jav_bul_tsw_lit_igb_mao_tha_gam_tml_ses_ewe_uzb_pan_rus_azi_ven_vie_amh_bam_moo_cic	-0.0444626197123485	-0.104817632695572	0.916746251177679
655	chh_por_dyu_swe_amr_hau_owc_lat_tur_aze_fbf_sun_moo_mol_afr_bsq_urd_sid_dgb_mnd_grk_pan_tsn_dut_cic_spa_hun_zul_lda_est_pol_heb_geo_lit_guj_arw_ita_tig_sod_mcd_fin_igb_tag_ben_bat_jpn_tml_kor_bos_prs_tsw_ctl_mao_krd_aeg_ind_cnt_ukr_akn_glc_anl_hin_rus_cze_nor_qcu_svk_rom_scr_xho_mlt_ger_amh_alb_jav_bul_ewe_fre_swa_mly_tha_gam_knd_ven_swt_azi_eng_slo_uzb_bam_vie_wly_yor_bem_ses	0.142376964478988	0.335329707973684	0.738131626602183
656	chh_lat_lda_eng_amr_anl_amh_swe_azi_uzb_tsn_mly_swt_mol_arw_bsq_ita_heb_moo_mnd_por_grk_igb_alb_akn_ben_est_zul_ven_hun_bul_hau_geo_lit_ctl_nor_slo_tig_wly_mcd_fin_yor_jav_guj_bat_jpn_knd_kor_krd_ger_xho_glc_sun_dut_aeg_ind_cnt_pol_bam_pan_sid_afr_cze_scr_urd_qcu_prs_rom_bos_swa_sod_hin_owc_rus_mao_fre_dyu_svk_fbf_tag_tha_gam_tml_cic_dgb_aze_ukr_spa_tur_tsw_vie_mlt_bem_ewe_ses	-0.241397754338906	-0.570417615705903	0.569770094138824
657	mlt_spa_tsn_ger_amr_amh_hau_krd_uzb_tur_zul_mly_ses_mol_hin_bsq_ukr_tig_bem_cnt_eng_bul_lda_afr_tsw_grk_fin_yor_cic_est_rom_heb_geo_slo_arw_rus_svk_aeg_owc_lat_hun_fbf_sun_scr_tag_jpn_knd_kor_bos_mcd_dyu_glc_jav_swe_anl_mao_mnd_prs_dgb_dut_chh_alb_lit_fre_por_qcu_ben_cze_pan_swa_wly_ctl_sid_nor_bat_pol_ewe_urd_ven_ind_tha_gam_tml_moo_akn_aze_guj_ita_azi_igb_vie_sod_swt_xho_bam	0.537013663216919	1.26741131573872	0.208172621313891
658	tig_spa_akn_urd_heb_mlt_sid_ita_uzb_azi_bam_tag_swt_scr_prs_bsq_fre_amr_lda_mnd_pol_ukr_ewe_cze_moo_guj_hun_cic_igb_fin_arw_sod_geo_hin_grk_rom_afr_amh_anl_ctl_est_bem_ind_eng_sun_jpn_knd_kor_slo_por_swa_swe_mly_bos_owc_jav_cnt_dut_xho_mcd_wly_svk_rus_pan_nor_qcu_lat_glc_ben_tsw_chh_ger_aeg_krd_bat_bul_ses_alb_dgb_mao_tha_hau_tml_ven_tsn_aze_mol_lit_tur_yor_vie_gam_dyu_fbf_zul	-0.436845289073115	-1.03952112581812	0.301257507883706
659	amr_pol_dyu_rus_amh_sod_mlt_scr_azi_aze_swa_bat_ses_arw_por_bsq_ukr_owc_lda_cnt_slo_eng_moo_ger_akn_mcd_est_fbf_yor_fin_rom_aeg_geo_guj_grk_krd_cze_gam_anl_spa_hun_zul_mly_ben_tag_jpn_tml_kor_alb_nor_bem_lat_mao_dut_wly_ind_mnd_mol_tsn_ctl_hau_urd_bos_glc_ita_qcu_afr_svk_hin_tsw_heb_swe_sid_pan_sun_bul_ewe_prs_swt_jav_tha_chh_knd_xho_dgb_tur_fre_lit_uzb_ven_vie_tig_cic_igb_bam	-0.73550588069466	-1.7679443567094	0.0803497612928225
660	heb_arw_fbf_rom_chh_amr_sid_lit_tur_uzb_ewe_ind_ses_spa_urd_bsq_ita_sod_ven_mnd_mol_cze_xho_glc_cic_prs_est_swa_lda_fin_dut_amh_geo_lat_krd_bos_alb_owc_tig_guj_hun_dgb_sun_eng_bat_jpn_tml_kor_grk_ben_akn_swe_jav_rus_wly_mly_cnt_ger_bam_nor_anl_por_svk_slo_ctl_qcu_pan_scr_afr_dyu_mlt_bul_aeg_ukr_tag_fre_zul_pol_moo_mao_tha_gam_knd_yor_tsw_aze_mcd_hin_azi_igb_vie_hau_tsn_swt_bem	-0.0455196025429292	-0.107347402611698	0.91474462145875
661	owc_pan_swa_prs_chh_aeg_mlt_ctl_azi_uzb_fbf_sun_xho_hin_pol_bsq_afr_amh_ses_mnd_fre_mcd_ewe_glc_bem_bos_est_akn_zul_hun_cze_wly_geo_lat_alb_rom_eng_gam_hau_grk_fin_ven_tag_rus_mly_jpn_tml_kor_ita_nor_lda_spa_bat_swe_sod_ind_cnt_slo_dyu_mol_amr_urd_lit_ben_ukr_qcu_svk_arw_ger_dgb_tig_dut_anl_scr_jav_krd_tsn_guj_igb_mao_tha_heb_knd_bam_swt_tur_bul_por_aze_tsw_vie_sid_yor_cic_moo	-0.419866347262901	-0.995674239369033	0.32199205083801
662	sid_rus_xho_cze_amr_tig_aeg_eng_tur_azi_bem_mly_dyu_hin_fre_bsq_scr_gam_yor_mnd_grk_rom_igb_pol_cic_ben_hun_akn_swa_est_nor_mlt_geo_ukr_prs_lat_ita_owc_chh_alb_fin_ewe_tag_bul_jav_jpn_knd_kor_ger_dut_tsn_mol_ind_spa_heb_mao_cnt_ctl_lda_lit_sod_por_slo_guj_afr_qcu_glc_arw_mcd_bam_hau_krd_amh_urd_sun_pan_tsw_svk_swt_bat_tha_wly_tml_zul_moo_aze_bos_swe_uzb_fbf_vie_anl_dgb_ven_ses	0.356625160676955	0.841449829369048	0.402254450500909
663	owc_slo_swt_mcd_heb_tig_mlt_guj_azi_tur_dgb_ind_ven_ger_svk_bsq_grk_anl_fbf_cnt_eng_swe_akn_alb_moo_afr_est_ewe_swa_fin_ctl_sod_geo_glc_pan_cze_dut_hau_aeg_prs_hun_ses_tag_rom_mao_jpn_tml_kor_pol_fre_tsw_arw_mly_bul_wly_jav_mnd_mol_dyu_por_amh_spa_nor_bos_lat_qcu_ben_rus_krd_tsn_chh_hin_sid_urd_sun_lit_cic_ukr_igb_bat_tha_gam_knd_xho_yor_uzb_ita_scr_aze_zul_vie_amr_lda_bam_bem	-0.958478018754644	-2.33364135083413	0.0217690018479688
664	amh_mol_tsw_nor_gam_chh_owc_swe_azi_uzb_moo_mly_dyu_alb_glc_bsq_krd_aeg_dgb_mnd_afr_pol_yor_lit_akn_prs_fin_tsn_bem_est_ita_sid_geo_eng_rus_por_urd_mlt_amr_lat_hun_ven_jav_rom_mao_jpn_tml_kor_ben_ger_zul_cze_ind_dut_tig_tag_cnt_bos_fbf_hin_sod_fre_spa_ukr_bul_qcu_scr_ctl_mcd_xho_wly_slo_anl_guj_bat_svk_lda_arw_cic_sun_tha_heb_knd_swa_swt_aze_pan_grk_tur_bam_vie_hau_igb_ses_ewe	-0.307606475861609	-0.727332263322687	0.468849489226099
665	mlt_pol_akn_bul_owc_hau_sid_svk_aze_tur_xho_bat_moo_guj_lit_bsq_afr_aeg_ses_cnt_urd_rus_ven_prs_bem_nor_est_cic_tsw_fin_rom_wly_geo_cze_mol_por_bos_sod_amr_eng_hun_yor_mly_fre_tag_jpn_tml_kor_scr_ukr_swa_swe_sun_dut_heb_mao_mnd_spa_igb_glc_tig_pan_ben_lat_arw_qcu_krd_ita_alb_fbf_amh_hin_chh_ctl_ind_mcd_tsn_slo_bam_jav_tha_gam_knd_zul_lda_uzb_ger_grk_azi_swt_vie_anl_dgb_ewe_dyu	-0.748798843478212	-1.8008213201793	0.0749724319107529
666	heb_bos_fbf_afr_amh_tig_anl_swe_aze_azi_lda_jav_dgb_slo_cze_bsq_guj_mlt_tsw_mnd_alb_ger_xho_bul_igb_lit_fin_akn_bem_hun_scr_hau_geo_arw_urd_pan_ukr_chh_sod_svk_est_zul_ind_mcd_bat_jpn_tml_kor_ben_ita_swa_rus_mly_rom_owc_sun_cnt_grk_ses_krd_sid_lat_ctl_nor_fre_qcu_glc_mol_por_bam_wly_dut_amr_spa_tag_prs_cic_hin_ewe_mao_tha_gam_knd_tsn_swt_tur_pol_eng_uzb_ven_vie_aeg_dyu_yor_moo	-0.641353074901837	-1.53259553122191	0.128770393960937
667	amh_mol_fbf_hin_hau_mlt_amr_dut_tur_uzb_ses_bat_cic_fre_ita_bsq_bul_aeg_zul_mnd_ctl_krd_akn_guj_swt_scr_fin_ewe_bem_est_por_chh_geo_spa_rom_ben_lat_anl_sod_prs_hun_tsn_mao_grk_jav_jpn_tml_kor_swe_glc_swa_slo_ind_eng_heb_sun_cnt_ger_dgb_alb_wly_pol_bos_afr_svk_qcu_lit_nor_rus_bam_tig_pan_sid_mcd_mly_ukr_moo_cze_dyu_tag_tha_owc_knd_yor_igb_aze_arw_urd_azi_xho_vie_gam_lda_ven_tsw	-0.348767676383661	-0.826251133678	0.41077638106927
668	hau_ita_akn_nor_wly_aeg_owc_glc_tur_uzb_fbf_jav_zul_prs_rus_bsq_dut_chh_ses_cnt_eng_swe_cic_urd_yor_bul_est_ewe_xho_hun_pan_gam_geo_pol_ctl_slo_hin_sod_mlt_grk_fin_ven_ind_mol_mly_jpn_tml_kor_rom_svk_dgb_spa_tag_krd_anl_mao_mnd_fre_bam_bos_sid_ukr_alb_ger_scr_qcu_lat_arw_afr_moo_tig_cze_amr_por_sun_ben_dyu_guj_igb_bat_tha_amh_knd_bem_tsn_aze_lit_mcd_azi_swa_vie_heb_swt_tsw_lda	0.0922943277473034	0.217175749619659	0.828547122846587
669	heb_ger_swt_ita_anl_tig_chh_spa_aze_uzb_fbf_mao_cic_alb_rus_bsq_afr_aeg_zul_mnd_eng_ukr_lda_swe_dyu_svk_hun_bem_igb_fin_hin_amr_geo_bos_rom_por_ben_mlt_owc_urd_est_ewe_mly_scr_sun_jpn_tml_kor_nor_krd_bam_grk_tag_dut_hau_bat_cnt_mcd_tsn_bul_sod_lat_pol_mol_pan_qcu_lit_cze_ctl_tsw_amh_glc_gam_arw_jav_slo_dgb_prs_moo_ind_tha_wly_knd_swa_yor_azi_fre_guj_tur_ven_vie_sid_xho_akn_ses	-0.481976983007921	-1.14690200629265	0.254364257871409
670	gam_nor_moo_ger_heb_anl_sod_mol_aze_uzb_ven_bat_igb_lat_grk_bsq_krd_owc_swa_mnd_lit_slo_swt_svk_fbf_bul_est_dyu_bem_hun_dut_mlt_geo_rus_swe_prs_scr_tig_chh_por_fin_xho_jav_bos_ind_jpn_tml_kor_alb_fre_bam_rom_mao_mcd_sid_mly_cnt_ukr_zul_hin_aeg_urd_ctl_arw_ita_qcu_glc_ben_cze_dgb_amh_afr_hau_guj_sun_pol_ses_pan_tsn_tag_tha_amr_knd_yor_ewe_tur_spa_eng_azi_tsw_vie_wly_akn_cic_lda	0.167827730161682	0.394941657791385	0.693790300865138
671	sod_alb_yor_arw_aeg_mlt_tig_pan_uzb_azi_fbf_mly_dyu_swe_dut_bsq_afr_gam_dgb_cnt_rom_ita_igb_glc_swt_ctl_fin_bam_swa_hun_fre_amh_geo_mol_spa_guj_eng_sid_heb_urd_est_zul_mao_lit_sun_jpn_knd_kor_svk_grk_ven_cze_tag_hin_anl_bat_mnd_bul_ses_lat_hau_rus_pol_bos_prs_qcu_nor_ukr_krd_ewe_owc_por_amr_scr_jav_mcd_tsn_ger_bem_ind_tha_wly_tml_tsw_cic_aze_slo_ben_tur_xho_vie_chh_moo_akn_lda	0.567569128939703	1.3364320236938	0.184668675320477
672	gam_ben_dyu_fre_sod_tig_chh_svk_uzb_tur_fbf_ind_cic_arw_afr_bsq_urd_hau_swa_mnd_swe_guj_dgb_grk_swt_ita_hun_xho_moo_fin_ukr_mlt_geo_rus_dut_prs_pan_anl_wly_hin_est_bem_mao_pol_sun_jpn_tml_kor_ger_krd_yor_lat_bat_eng_owc_mly_cnt_spa_ewe_scr_sid_mcd_ctl_lit_mol_qcu_alb_slo_por_lda_amh_bul_amr_rom_jav_bos_ven_nor_zul_tag_tha_heb_knd_bam_igb_aze_cze_glc_azi_tsn_vie_aeg_tsw_akn_ses	-0.530702134710277	-1.26568937160647	0.208785975749509
673	wly_pol_tsn_guj_gam_amh_tig_ctl_tur_azi_lda_bat_akn_grk_por_bsq_mcd_chh_bam_cnt_urd_glc_swt_svk_cic_scr_est_bem_fbf_fin_pan_hau_geo_fre_nor_eng_arw_heb_aeg_mol_hun_ses_mao_ben_ind_jpn_tml_kor_alb_slo_tsw_lit_tag_bos_sod_mly_mnd_afr_yor_spa_amr_hin_lat_ita_dut_qcu_rus_cze_krd_xho_sid_ukr_owc_bul_sun_rom_moo_ger_dgb_jav_tha_anl_knd_swa_ewe_uzb_prs_swe_aze_dyu_vie_mlt_igb_zul_ven	-0.810340636159175	-1.95487197018462	0.053601001745995
674	sod_eng_akn_ukr_chh_heb_sid_prs_azi_aze_swa_bat_ewe_ctl_pol_bsq_dut_anl_swt_mnd_hin_rom_zul_cze_ven_fre_hun_bam_igb_fin_rus_amr_geo_slo_ben_ger_scr_mlt_owc_bos_est_xho_sun_pan_mao_jpn_knd_kor_krd_nor_fbf_guj_mly_bul_gam_ind_cnt_por_bem_lat_amh_lit_afr_urd_spa_qcu_glc_grk_arw_tsn_tig_mcd_wly_ita_jav_swe_tsw_mol_ses_tag_tha_hau_tml_dgb_moo_uzb_svk_alb_tur_lda_vie_aeg_yor_cic_dyu	-0.938839444360964	-2.27971465206583	0.0249106654745157
675	heb_por_akn_nor_mlt_anl_tig_krd_azi_aze_ses_ind_moo_ctl_hin_bsq_lit_aeg_zul_mnd_pan_spa_cic_ita_ewe_arw_hun_swa_xho_fin_mol_amr_geo_scr_afr_rom_urd_wly_gam_eng_est_ven_tag_dut_jav_jpn_knd_kor_bos_ben_fbf_rus_mao_mcd_hau_bat_cnt_ukr_dgb_lat_owc_swe_glc_prs_guj_qcu_fre_cze_slo_yor_sid_grk_amh_pol_mly_ger_tsw_svk_lda_sun_tha_chh_tml_igb_bem_uzb_bul_alb_tur_bam_vie_sod_tsn_dyu_swt	-0.47721521554786	-1.13414495794311	0.259648722278547
676	tig_spa_ses_scr_heb_aeg_hau_lit_aze_tur_igb_tag_bem_nor_grk_bsq_swe_amh_dgb_mnd_urd_hin_bam_slo_yor_dut_fin_xho_ewe_est_ita_amr_geo_ukr_prs_por_bul_owc_gam_ctl_hun_zul_jav_rom_mao_jpn_tml_kor_glc_arw_ven_cze_ind_pol_wly_mly_cnt_guj_tsw_eng_mlt_lat_ger_pan_mcd_qcu_ben_rus_mol_swt_chh_fre_sid_bos_bat_krd_cic_svk_moo_sun_tha_anl_knd_fbf_swa_uzb_afr_alb_azi_dyu_vie_sod_tsn_akn_lda	-0.350365979032542	-0.8291746460131	0.409128751598043
677	tig_lit_dyu_prs_gam_sod_mlt_ukr_tur_azi_zul_mao_swa_ctl_spa_bsq_swe_amh_bam_cnt_hin_bos_cic_grk_akn_cze_est_moo_swt_hun_ger_sid_geo_guj_urd_krd_arw_anl_owc_bul_fin_tsw_jav_nor_tag_jpn_knd_kor_lat_por_dgb_dut_sun_eng_wly_bat_mnd_afr_lda_pol_amr_rus_pan_alb_scr_qcu_svk_fre_glc_igb_chh_ben_hau_mol_ind_ita_tsn_rom_ewe_mly_tha_aeg_tml_ses_ven_uzb_mcd_slo_aze_xho_vie_heb_bem_yor_fbf	-0.749533025989289	-1.79973326675261	0.075145491577618
678	mlt_svk_ewe_urd_amh_wly_owc_spa_azi_aze_swt_jav_swa_slo_ben_bsq_dut_gam_lda_cnt_rus_eng_zul_afr_tsw_lit_hun_igb_yor_est_bul_tig_geo_ita_krd_ctl_scr_amr_sod_guj_fin_fbf_sun_glc_bat_jpn_knd_kor_grk_alb_dgb_pan_ind_ukr_aeg_tag_mnd_swe_ven_mol_anl_arw_mcd_hin_rom_qcu_fre_ger_pol_tsn_sid_lat_hau_por_mly_nor_xho_prs_cic_mao_tha_chh_tml_dyu_ses_tur_cze_bos_uzb_moo_vie_heb_bem_bam_akn	0.0830398916980303	0.195499699645308	0.845428278957651
679	tig_ger_ven_urd_wly_amh_sid_bos_azi_uzb_yor_ind_ses_afr_scr_bsq_swe_sod_lda_mnd_fre_svk_tsw_eng_swt_lat_fin_dgb_cic_est_krd_gam_geo_slo_rom_mol_pan_owc_aeg_pol_hun_bam_jav_ctl_sun_jpn_knd_kor_ita_guj_bem_dut_tag_cze_chh_bat_cnt_alb_tsn_hin_anl_bul_glc_nor_ben_qcu_spa_prs_rus_swa_heb_mcd_amr_lit_mly_ukr_akn_por_xho_mao_tha_mlt_tml_ewe_dyu_tur_arw_grk_aze_moo_vie_hau_igb_fbf_zul	-0.0912686803245777	-0.215168904055523	0.830106792345011
680	tig_ctl_ses_arw_anl_heb_gam_glc_azi_uzb_dyu_bat_lda_guj_nor_bsq_lat_mlt_swt_cnt_mol_rus_swa_slo_dgb_urd_est_yor_cic_fin_ben_aeg_geo_ger_mcd_pol_spa_amr_hau_rom_hun_tsw_ind_bul_sun_jpn_tml_kor_svk_grk_zul_scr_jav_lit_owc_mly_mnd_hin_fbf_afr_sod_alb_ita_cze_pan_qcu_ukr_swe_krd_akn_chh_dut_sid_prs_tag_por_bem_eng_ven_mao_tha_wly_knd_ewe_bam_tur_fre_bos_aze_igb_vie_amh_tsn_moo_xho	-0.906035023603475	-2.19864955764793	0.0303836318666214
681	aeg_glc_akn_guj_mlt_gam_amh_swe_azi_uzb_tsw_bat_tsn_por_hin_bsq_spa_wly_ewe_cnt_ukr_ctl_swa_bos_cic_urd_fin_dyu_lda_est_cze_heb_geo_fre_alb_dut_slo_owc_anl_lat_hun_bem_tag_rom_mao_jpn_tml_kor_bul_krd_swt_rus_jav_svk_sid_ind_mnd_eng_ven_mcd_sod_pan_scr_arw_mol_qcu_pol_lit_prs_xho_hau_afr_tig_nor_sun_ben_bam_ger_fbf_mly_tha_chh_knd_moo_yor_tur_grk_ita_aze_dgb_vie_amr_igb_ses_zul	-0.597125491717072	-1.42700000748195	0.156928763305567
682	gam_mcd_swa_glc_aeg_mlt_heb_bul_aze_azi_swt_mao_xho_dut_pol_bsq_bos_owc_ven_cnt_mol_pan_bam_ita_ses_fre_hun_dyu_yor_fin_slo_anl_geo_spa_krd_ctl_cze_amh_tig_svk_est_cic_jav_ukr_mly_jpn_knd_kor_lat_ger_bem_por_bat_arw_wly_ind_mnd_prs_ewe_urd_amr_nor_rus_scr_grk_qcu_ben_swe_rom_igb_sid_alb_chh_afr_sun_hin_lda_eng_tsw_tag_tha_hau_tml_tsn_moo_uzb_lit_guj_tur_dgb_vie_sod_fbf_zul_akn	0.0169513044306223	0.0399261330905481	0.968237603438451
683	chh_nor_dyu_afr_heb_sod_amr_glc_tur_uzb_cic_jav_ven_bos_lit_bsq_dut_owc_akn_mnd_pan_fre_swt_hin_yor_pol_est_igb_fbf_fin_alb_hau_geo_spa_scr_ger_mcd_anl_tig_eng_hun_bem_mly_por_bat_jpn_tml_kor_arw_slo_tsn_mol_tag_rus_aeg_ind_cnt_prs_ewe_grk_gam_ita_urd_guj_rom_qcu_cze_swe_bul_moo_mlt_svk_wly_lat_sun_ben_tsw_ctl_lda_mao_tha_amh_knd_dgb_ses_azi_ukr_krd_aze_swa_vie_sid_xho_bam_zul	-0.329497216222226	-0.781515379502641	0.436484485420505
684	hau_glc_ses_rom_wly_sid_anl_fre_tur_aze_bem_ind_igb_rus_grk_bsq_ben_chh_zul_cnt_alb_krd_fbf_pol_ven_spa_est_dgb_cic_hun_ger_amr_geo_arw_por_urd_ctl_aeg_amh_lit_fin_swa_tag_cze_mao_jpn_tml_kor_afr_slo_tsn_nor_mly_swe_gam_sun_mnd_lat_akn_bos_tig_guj_pan_ukr_ita_qcu_scr_hin_bul_swt_mlt_dut_sod_svk_bat_prs_ewe_mol_moo_jav_tha_heb_knd_dyu_xho_uzb_eng_mcd_azi_bam_vie_owc_yor_lda_tsw	-0.605822817490752	-1.44866043498966	0.150795792660003
685	chh_rus_ses_guj_anl_heb_amh_nor_uzb_tur_xho_tag_lda_ben_mol_bsq_rom_amr_igb_cnt_lit_arw_fbf_alb_cic_mcd_fin_dgb_swa_hun_svk_sid_geo_ger_eng_urd_pol_tig_hau_dut_est_swt_mly_ukr_mao_jpn_tml_kor_krd_fre_ven_prs_bat_slo_gam_ind_mnd_cze_bam_spa_wly_pan_hin_ctl_grk_qcu_ita_swe_glc_akn_sod_bul_aeg_por_sun_scr_tsw_afr_tsn_jav_tha_owc_knd_bem_dyu_azi_lat_bos_aze_zul_vie_mlt_ewe_moo_yor	-0.366956139202957	-0.869798594262419	0.38664991115165
686	anl_lat_dgb_eng_amh_tig_mlt_svk_azi_tur_lda_bat_cic_spa_grk_bsq_slo_owc_bem_mnd_hin_nor_ven_por_tsn_prs_fin_fbf_swa_hun_pan_wly_geo_pol_guj_krd_ctl_chh_sid_mol_est_igb_mly_lit_ind_jpn_tml_kor_ita_cze_bam_dut_mao_mcd_amr_jav_cnt_glc_zul_ben_gam_fre_rus_bul_ger_qcu_arw_rom_bos_moo_heb_urd_hau_scr_tag_ukr_tsw_swe_akn_sun_tha_sod_knd_ewe_yor_aze_afr_alb_uzb_xho_vie_aeg_dyu_swt_ses	-0.398714006893237	-0.945759112728525	0.346722261646551
687	amh_prs_bem_bos_wly_anl_heb_ctl_uzb_azi_cic_sun_moo_rus_mol_bsq_lat_hau_ses_mnd_ger_spa_swa_mcd_zul_alb_est_akn_lda_fin_rom_mlt_geo_slo_cze_grk_ita_tig_gam_pol_hun_ven_mly_scr_tag_jpn_knd_kor_urd_arw_fbf_krd_mao_hin_aeg_bat_cnt_eng_ewe_lit_owc_swe_pan_dut_bul_qcu_glc_ukr_ben_swt_sid_guj_sod_svk_jav_nor_dyu_fre_igb_ind_tha_amr_tml_tsw_xho_aze_afr_por_tur_bam_vie_chh_yor_dgb_tsn	-0.248414978752888	-0.587017196666774	0.558614546654709
688	anl_dut_ewe_urd_wly_amh_aeg_por_tur_uzb_tsw_tag_swa_slo_lit_bsq_cze_mlt_bam_cnt_hin_mcd_swt_nor_dgb_lat_est_yor_tsn_fin_prs_sid_geo_svk_bos_glc_scr_tig_chh_arw_hun_fbf_mly_afr_jav_jpn_tml_kor_fre_ukr_dyu_ita_sun_grk_owc_bat_mnd_eng_zul_krd_sod_ben_guj_rom_mol_qcu_rus_ctl_alb_lda_heb_pan_gam_ger_ind_bul_ven_spa_moo_mao_tha_amr_knd_akn_xho_azi_swe_pol_aze_cic_vie_hau_ses_igb_bem	-0.511531340537275	-1.21506717243522	0.227416309493145
689	sid_ben_swa_ita_hau_owc_aeg_ger_uzb_aze_moo_mly_igb_ukr_cze_bsq_mol_wly_zul_cnt_glc_urd_xho_arw_bem_pol_fin_tsn_dgb_est_lit_gam_geo_bos_swe_rus_spa_anl_amh_krd_hun_dyu_mao_guj_bat_jpn_knd_kor_alb_hin_lda_fre_ind_por_amr_tag_mnd_rom_akn_ctl_heb_lat_bul_svk_prs_qcu_nor_eng_pan_cic_tig_mcd_mlt_afr_jav_scr_tsw_slo_ses_sun_tha_chh_tml_fbf_swt_azi_dut_grk_tur_ven_vie_sod_ewe_yor_bam	-0.0804723489944	-0.189933259465815	0.849775380308512
690	sid_urd_dgb_arw_amr_aeg_anl_fre_aze_uzb_lda_sun_cic_scr_lat_bsq_alb_chh_yor_cnt_rom_ukr_akn_eng_igb_por_hun_dyu_xho_est_prs_tig_geo_ita_guj_pan_rus_mlt_heb_glc_fin_tsw_tag_slo_bat_jpn_knd_kor_pol_krd_ewe_mol_mly_nor_owc_ind_mnd_bos_ses_swe_amh_ben_ger_cze_hin_qcu_bul_afr_lit_zul_hau_grk_sod_ctl_mao_mcd_ven_spa_moo_jav_tha_gam_tml_fbf_bem_azi_dut_svk_tur_bam_vie_wly_swt_swa_tsn	-0.700322383984496	-1.678402337446	0.0966259579650347
691	sod_mcd_ses_afr_amh_heb_tig_nor_tur_azi_cic_mly_swt_mol_ita_bsq_fre_gam_akn_cnt_arw_ben_tsn_scr_ven_lit_fin_bam_moo_est_ctl_hau_geo_hin_pan_dut_lat_chh_sid_spa_hun_xho_tag_por_bat_jpn_tml_kor_slo_ger_tsw_rom_sun_krd_aeg_jav_mnd_grk_dyu_urd_wly_guj_bos_svk_bul_qcu_swe_ukr_glc_zul_amr_prs_anl_rus_mao_eng_lda_pol_bem_ind_tha_mlt_knd_dgb_ewe_uzb_alb_cze_aze_yor_vie_owc_swa_igb_fbf	0.680102800407475	1.61054977350984	0.11066699042638
692	amh_afr_swa_ctl_tig_gam_hau_bul_aze_tur_bam_mao_igb_slo_ben_bsq_swe_sod_xho_cnt_cze_spa_cic_eng_tsw_pol_est_moo_ven_fin_urd_sid_geo_mol_ukr_scr_rom_anl_wly_hin_hun_yor_tag_dut_jav_jpn_knd_kor_grk_alb_tsn_ger_ind_nor_owc_sun_mnd_ita_dgb_krd_heb_lat_fre_glc_guj_qcu_rus_svk_por_swt_mlt_mcd_aeg_prs_bat_arw_ses_lit_ewe_mly_tha_chh_tml_dyu_bem_azi_pan_bos_uzb_fbf_vie_amr_akn_zul_lda	0.379064025175598	0.89495503940384	0.373121569489642
693	sid_prs_fbf_afr_chh_sod_amr_ukr_uzb_aze_bem_sun_igb_hin_dut_bsq_eng_wly_ven_cnt_mol_urd_moo_rus_ewe_bul_est_cic_dyu_fin_spa_heb_geo_pan_swe_fre_ctl_aeg_mlt_lat_hun_dgb_mly_krd_ind_jpn_knd_kor_cze_lit_bam_alb_mao_svk_hau_bat_mnd_mcd_ses_bos_amh_rom_ger_grk_guj_qcu_pol_nor_slo_swa_anl_ben_owc_glc_jav_scr_lda_arw_yor_tag_tha_tig_tml_tsn_akn_azi_por_ita_tur_xho_vie_gam_tsw_swt_zul	-0.127562935452712	-0.301099707098414	0.764010630741307
694	amh_alb_moo_grk_hau_aeg_sod_afr_azi_uzb_swt_jav_cic_prs_fre_bsq_bul_anl_fbf_mnd_nor_ger_lda_bos_bam_scr_est_swa_bem_hun_swe_gam_geo_lat_mol_dut_hin_sid_wly_spa_fin_dyu_tag_guj_ind_jpn_knd_kor_ukr_mcd_zul_rom_mly_slo_chh_sun_cnt_eng_xho_ben_heb_krd_lit_rus_urd_qcu_por_cze_ctl_tsw_tig_pol_mlt_svk_bat_pan_akn_arw_dgb_mao_tha_amr_tml_ven_ewe_tur_glc_ita_aze_tsn_vie_owc_igb_yor_ses	-0.201033186017848	-0.474279407151889	0.636412375697321
695	amh_ctl_cic_alb_mlt_chh_owc_ita_aze_tur_dyu_ind_igb_fre_mol_bsq_ukr_heb_fbf_cnt_pan_scr_yor_urd_akn_dut_fin_bem_dgb_hun_afr_hau_geo_hin_rom_mcd_bul_aeg_tig_por_est_swt_bat_slo_jav_jpn_knd_kor_krd_ben_lda_glc_mly_eng_sod_sun_mnd_guj_moo_pol_amr_svk_prs_nor_swe_qcu_cze_grk_spa_ses_gam_rus_sid_bos_mao_ger_ewe_arw_ven_tag_tha_anl_tml_bam_zul_uzb_lat_lit_azi_tsw_vie_wly_xho_swa_tsn	-0.461639993562369	-1.09785684996851	0.275101328429195
696	aeg_lit_moo_hin_anl_amr_gam_mol_aze_azi_zul_mao_tsw_rom_pol_bsq_por_heb_dyu_mnd_glc_prs_bam_arw_lda_urd_hun_ses_swa_fin_spa_mlt_geo_nor_afr_ctl_alb_hau_owc_ukr_est_fbf_bat_bul_jav_jpn_knd_kor_bos_grk_akn_lat_ind_krd_amh_tag_cnt_ger_xho_svk_sod_swe_pan_mcd_guj_qcu_cze_ben_eng_dgb_sid_fre_chh_dut_sun_ita_bem_slo_ewe_mly_tha_wly_tml_tsn_swt_tur_rus_scr_uzb_igb_vie_tig_yor_ven_cic	-0.674965944518845	-1.61444087938598	0.109819775478821
697	owc_ukr_swa_urd_hau_mlt_sid_svk_aze_tur_dyu_jav_tsn_hin_grk_bsq_lit_wly_ewe_cnt_ben_rom_yor_guj_bam_ger_est_tsw_swt_hun_bos_sod_geo_alb_bul_ita_spa_tig_gam_swe_fin_lda_ind_pol_tag_jpn_tml_kor_afr_ctl_ven_eng_bat_cze_anl_mly_mnd_por_dgb_fre_chh_mcd_arw_lat_glc_qcu_scr_dut_prs_bem_heb_pan_aeg_mol_mao_nor_akn_slo_xho_sun_tha_amh_knd_cic_zul_azi_krd_rus_uzb_ses_vie_amr_moo_igb_fbf	-0.0751358174317718	-0.177284871925599	0.859670181232935
698	chh_prs_lda_ukr_heb_hau_anl_krd_azi_aze_igb_mao_tsw_nor_swe_bsq_ctl_sid_swa_mnd_slo_rom_akn_alb_ewe_mol_hun_swt_dyu_fin_bul_gam_geo_por_urd_eng_ita_amh_amr_spa_est_zul_jav_cze_bat_jpn_knd_kor_ben_guj_yor_pan_mly_mcd_mlt_ind_cnt_bos_fbf_svk_owc_scr_lit_grk_lat_qcu_arw_pol_afr_bem_tig_dut_sod_glc_tag_rus_tsn_hin_dgb_sun_tha_wly_tml_xho_bam_tur_fre_ger_uzb_ven_vie_aeg_cic_moo_ses	-0.565881547342687	-1.35034656149598	0.180181839490956
699	tig_bos_swt_pol_gam_amh_mlt_cze_uzb_tur_bem_tag_ses_pan_rom_bsq_swe_amr_cic_mnd_lat_svk_dyu_urd_yor_rus_fin_xho_lda_est_dut_sid_geo_bul_nor_mol_hin_heb_owc_lit_hun_tsw_mao_spa_sun_jpn_knd_kor_arw_scr_zul_alb_ind_prs_chh_jav_cnt_krd_ewe_ben_sod_ukr_por_mcd_ita_qcu_glc_ger_guj_swa_anl_afr_wly_grk_bat_eng_bam_ctl_fbf_mly_tha_aeg_tml_tsn_akn_aze_fre_slo_azi_igb_vie_hau_ven_dgb_moo	-0.794650867768419	-1.91312481005833	0.0588084088136446
700	wly_ger_tsw_swe_sod_sid_mlt_glc_tur_aze_zul_jav_xho_ita_fre_bsq_pan_amh_igb_cnt_lat_urd_bem_guj_bam_grk_est_ven_cic_fin_ctl_owc_geo_pol_alb_cze_mol_aeg_tig_lit_hun_yor_bat_prs_sun_jpn_tml_kor_eng_spa_ses_nor_mao_slo_heb_tag_mnd_svk_dyu_scr_amr_hin_rom_bos_afr_qcu_por_ben_bul_akn_chh_dut_gam_mcd_mly_krd_swa_rus_lda_ind_tha_hau_knd_tsn_fbf_uzb_arw_ukr_azi_moo_vie_anl_dgb_swt_ewe	0.0854566894500111	0.201571612220869	0.840691881669487
701	hau_alb_bem_arw_sid_gam_anl_spa_azi_uzb_moo_tag_swt_grk_bul_bsq_swe_mlt_ven_mnd_krd_bos_cic_ben_lda_por_est_dyu_zul_fin_lit_tig_geo_lat_pol_hin_slo_wly_owc_afr_hun_fbf_bat_cze_sun_jpn_tml_kor_pan_fre_xho_svk_mao_ukr_heb_mly_cnt_ita_akn_scr_sod_eng_mol_rus_dut_qcu_glc_mcd_urd_tsn_amh_nor_amr_ctl_jav_ger_swa_rom_yor_ind_tha_aeg_knd_dgb_bam_aze_guj_prs_tur_ewe_vie_chh_igb_ses_tsw	-0.0446332122440986	-0.105123261912858	0.916504399442495
702	gam_bul_cic_arw_amr_wly_tig_nor_azi_uzb_bam_sun_moo_spa_krd_bsq_mol_sid_igb_mnd_mcd_ukr_bem_eng_tsw_bos_fin_xho_ewe_hun_dut_anl_geo_ita_por_ben_hin_amh_aeg_urd_est_dgb_ind_swe_mly_jpn_knd_kor_lat_glc_ses_slo_mao_ctl_chh_jav_cnt_cze_dyu_afr_hau_pol_rus_alb_ger_qcu_lit_grk_fre_tsn_mlt_svk_heb_scr_tag_guj_ven_prs_fbf_bat_tha_owc_tml_yor_zul_aze_rom_pan_tur_lda_vie_sod_swt_swa_akn	0.018732511517738	0.044138376495034	0.964888735643685
703	sid_mol_swt_svk_owc_hau_aeg_bul_uzb_azi_yor_mly_ewe_bos_nor_bsq_slo_anl_dgb_mnd_lat_prs_ses_lit_bem_dut_fin_zul_moo_est_cze_sod_geo_por_alb_rus_urd_wly_amh_swe_hun_tsn_tag_ukr_mao_jpn_knd_kor_pan_glc_swa_guj_ind_hin_tig_sun_cnt_ita_akn_krd_mlt_afr_pol_ctl_arw_qcu_eng_scr_fre_lda_chh_ben_heb_mcd_bat_grk_tsw_rom_xho_jav_tha_gam_tml_cic_ven_aze_ger_spa_tur_bam_vie_amr_igb_dyu_fbf	-0.418719090777549	-0.992575147074874	0.323492567687281
704	amh_ger_dgb_bul_heb_anl_sod_lit_aze_azi_bem_mly_igb_urd_arw_bsq_pol_tig_cic_mnd_rus_glc_moo_ita_bam_afr_est_dyu_ses_fin_rom_hau_geo_grk_krd_mcd_mol_owc_sid_ctl_hun_swt_bat_eng_sun_jpn_tml_kor_lat_pan_yor_dut_ind_swe_wly_jav_cnt_ben_ewe_nor_mlt_hin_fre_bos_scr_qcu_ukr_svk_cze_zul_aeg_prs_chh_spa_mao_alb_tsn_slo_ven_tag_tha_amr_knd_tsw_lda_tur_guj_por_uzb_akn_vie_gam_swa_xho_fbf	-0.333412973120783	-0.790226671580396	0.431405790898397
705	sid_pan_dyu_ben_owc_mlt_gam_arw_uzb_aze_cic_bat_swa_ukr_mcd_bsq_pol_amr_bem_cnt_prs_bul_dgb_glc_swt_afr_est_yor_tsw_fin_por_amh_geo_spa_nor_alb_lit_hau_anl_grk_hun_ven_mao_hin_mly_jpn_tml_kor_scr_svk_fbf_dut_jav_eng_sod_sun_mnd_ctl_xho_ger_aeg_swe_krd_cze_urd_qcu_mol_bos_guj_bam_chh_rom_tig_fre_tag_slo_zul_rus_ewe_ind_tha_heb_knd_lda_moo_azi_ita_lat_tur_igb_vie_wly_ses_akn_tsn	-0.549833380877253	-1.30968527606994	0.193528487951021
706	tig_ukr_tsn_bul_amr_gam_aeg_hin_tur_aze_igb_jav_bam_por_krd_bsq_afr_mlt_dgb_mnd_urd_ger_ewe_pol_swt_pan_est_swa_tsw_fin_guj_sod_geo_swe_alb_eng_slo_anl_heb_glc_hun_xho_mao_bos_ind_jpn_tml_kor_mol_scr_akn_prs_sun_lit_owc_mly_cnt_rus_zul_cze_hau_spa_rom_grk_fre_qcu_arw_ben_svk_yor_sid_lat_amh_ctl_bat_ita_dyu_nor_moo_tag_tha_wly_knd_ven_ses_uzb_dut_mcd_azi_lda_vie_chh_cic_fbf_bem	-0.575708084478785	-1.37065926589059	0.173780331222791
707	tig_glc_lda_hin_amr_chh_sod_dut_aze_azi_swt_ind_ses_bul_rom_bsq_mol_mlt_akn_cnt_afr_lit_yor_cze_zul_alb_est_bam_swa_hun_ukr_hau_geo_scr_arw_grk_spa_aeg_gam_ita_fin_igb_mao_ben_jav_jpn_knd_kor_nor_eng_cic_mcd_tag_lat_anl_sun_mnd_krd_fbf_ctl_wly_ger_slo_urd_por_qcu_prs_guj_pan_tsw_sid_rus_amh_svk_bat_swe_dyu_bos_xho_mly_tha_heb_tml_tsn_ewe_tur_pol_fre_uzb_ven_vie_owc_bem_moo_dgb	-0.281092805567312	-0.666719248093276	0.50660221376377
708	sod_lat_dgb_hin_aeg_mlt_hau_rus_uzb_azi_swa_sun_fbf_cze_spa_bsq_krd_owc_zul_cnt_eng_swe_dyu_bos_tsw_ita_hun_tsn_lda_fin_pan_amh_geo_scr_arw_por_guj_heb_gam_mcd_est_ses_mly_grk_bat_jpn_tml_kor_bul_fre_ewe_svk_tag_ukr_chh_ind_mnd_slo_moo_afr_sid_ger_alb_pol_ben_qcu_mol_glc_prs_bam_tig_nor_anl_urd_jav_lit_igb_rom_ven_mao_tha_amr_knd_yor_akn_aze_ctl_dut_tur_cic_vie_wly_xho_swt_bem	0.180333110512247	0.424477901101938	0.672197688728799
709	gam_dut_fbf_svk_owc_sid_heb_prs_tur_uzb_xho_bat_cic_ger_bul_bsq_pan_aeg_ven_mnd_scr_swe_swa_eng_ses_ben_hun_igb_lda_fin_glc_sod_geo_fre_hin_rus_alb_hau_amh_por_est_swt_jav_ukr_sun_jpn_tml_kor_slo_grk_ewe_lat_mly_pol_amr_ind_cnt_urd_bam_arw_anl_krd_ctl_ita_rom_qcu_bos_mol_afr_zul_wly_lit_mlt_nor_tag_guj_yor_spa_tsn_mao_tha_tig_knd_akn_moo_azi_cze_mcd_aze_dyu_vie_chh_bem_dgb_tsw	0.121022883527267	0.284822838961907	0.776413164041802
710	sod_prs_dgb_bul_amr_wly_hau_eng_azi_aze_xho_sun_bam_swe_cze_bsq_afr_amh_zul_mnd_mol_bos_yor_ger_tsw_dut_fin_akn_ewe_hun_scr_sid_geo_ita_lat_krd_mcd_tig_aeg_guj_est_moo_mly_arw_bat_jpn_tml_kor_rom_glc_dyu_alb_tag_grk_mlt_jav_cnt_nor_cic_pol_chh_ctl_urd_fre_ukr_qcu_lit_pan_svk_lda_heb_spa_gam_hin_ind_ben_igb_por_ven_mao_tha_anl_knd_ses_tsn_uzb_rus_slo_tur_swa_vie_owc_fbf_bem_swt	-0.447196832529229	-1.06234174967773	0.290831432452134
711	wly_swe_tsw_rom_heb_anl_hau_glc_tur_uzb_dyu_tag_ses_prs_por_bsq_mcd_sod_bam_mnd_bul_slo_igb_pan_swa_fre_est_moo_dgb_hun_ben_amr_geo_dut_arw_urd_cze_tig_chh_nor_fin_zul_sun_scr_ind_jpn_tml_kor_hin_svk_akn_ctl_jav_pol_aeg_mao_cnt_bos_ewe_ukr_sid_mol_guj_ita_rus_qcu_lit_grk_alb_xho_gam_krd_owc_spa_bat_afr_cic_lat_bem_mly_tha_mlt_knd_yor_swt_aze_eng_ger_azi_ven_vie_amh_tsn_fbf_lda	0.117595389860455	0.276647392066096	0.782664782401879
712	tig_mcd_ses_dut_anl_amr_amh_cze_aze_azi_swa_bat_swt_ben_glc_bsq_spa_mlt_ewe_cnt_ukr_pol_cic_bul_zul_svk_fin_lda_fbf_est_bos_gam_geo_nor_ger_krd_grk_wly_sod_lit_hun_bam_tag_urd_jav_jpn_tml_kor_alb_hin_dyu_prs_mly_fre_hau_sun_mnd_eng_dgb_pan_chh_guj_ctl_rus_por_qcu_afr_arw_rom_yor_heb_swe_aeg_scr_mao_mol_tsw_slo_xho_ind_tha_sid_knd_igb_tsn_tur_ita_lat_uzb_ven_vie_owc_moo_bem_akn	0.689994563980505	1.63473133852515	0.105485972653144
713	amr_nor_bem_spa_chh_amh_owc_glc_aze_azi_swa_mao_dgb_lat_ben_bsq_ita_gam_dyu_mnd_rom_pan_zul_arw_lda_bos_fin_ven_xho_hun_grk_hau_geo_lit_eng_mol_urd_wly_heb_afr_est_akn_ind_scr_bat_jpn_tml_kor_pol_rus_moo_cze_sun_hin_anl_mly_cnt_ukr_bam_por_sod_bul_prs_svk_alb_qcu_ger_dut_guj_tsn_aeg_fre_tig_ctl_tag_swe_ses_krd_igb_jav_tha_sid_knd_cic_yor_uzb_mcd_slo_tur_fbf_vie_mlt_ewe_tsw_swt	0.279001157888245	0.656569121060031	0.513079381431783
714	aeg_dut_swa_mcd_hau_sid_mlt_alb_tur_uzb_akn_jav_lda_ctl_prs_bsq_grk_wly_zul_mnd_krd_slo_swt_spa_tsw_glc_est_fbf_yor_fin_afr_anl_geo_rus_por_rom_ukr_gam_amh_urd_hun_dgb_bat_nor_ind_jpn_tml_kor_scr_lat_cic_pan_sun_mol_chh_mao_cnt_ben_igb_arw_amr_ger_guj_bos_lit_qcu_fre_hin_ita_tsn_tig_eng_sod_cze_tag_pol_ewe_svk_dyu_mly_tha_heb_knd_moo_bam_azi_swe_bul_aze_ses_vie_owc_ven_bem_xho	-0.311032434432193	-0.735402399893027	0.463945057401514
715	anl_scr_yor_alb_owc_tig_chh_mol_tur_uzb_lda_ind_dgb_ukr_rom_bsq_glc_aeg_tsw_mnd_dut_cze_tsn_prs_bam_eng_fin_moo_bem_est_afr_sid_geo_urd_lit_bul_por_amh_amr_fre_hun_swa_mao_ctl_sun_jpn_knd_kor_ger_lat_akn_swe_tag_hin_gam_bat_cnt_mcd_swt_guj_sod_slo_grk_krd_pan_qcu_ita_svk_arw_dyu_hau_ben_heb_spa_jav_rus_cic_bos_fbf_mly_tha_wly_tml_ses_zul_azi_pol_nor_aze_ewe_vie_mlt_igb_xho_ven	-0.629306969354164	-1.50284694282225	0.136266698547927
716	gam_bos_ses_mcd_amr_chh_hau_ukr_azi_aze_zul_mao_ewe_krd_slo_bsq_arw_aeg_dyu_cnt_hin_mol_dgb_swe_bam_lat_est_bem_akn_hun_ger_heb_geo_spa_por_rom_eng_sod_owc_afr_fin_xho_bat_pol_sun_jpn_knd_kor_urd_ben_tsw_pan_tag_ita_mlt_jav_mnd_ctl_tsn_fre_anl_glc_dut_alb_scr_qcu_lit_grk_guj_moo_tig_cze_wly_prs_ind_nor_fbf_rus_swt_mly_tha_amh_tml_lda_igb_uzb_bul_svk_tur_swa_vie_sid_ven_yor_cic	-0.280042657297326	-0.662338824051316	0.50939215406458
717	chh_krd_xho_fre_mlt_amr_wly_bul_tur_azi_tsn_tag_swt_mcd_urd_bsq_slo_amh_fbf_cnt_scr_cze_bam_rus_zul_nor_est_yor_tsw_hun_rom_sid_geo_prs_afr_hin_spa_anl_hau_pan_fin_lda_mly_pol_bat_jpn_tml_kor_mol_ukr_ewe_ctl_jav_grk_heb_sun_mnd_arw_swa_lat_aeg_swe_eng_dut_lit_qcu_glc_ita_ben_dyu_gam_por_owc_alb_mao_guj_igb_bos_akn_ind_tha_tig_knd_cic_ses_aze_ger_svk_uzb_ven_vie_sod_moo_bem_dgb	0.286128868846759	0.673888959504716	0.502053419961849
718	anl_por_lda_dut_aeg_wly_chh_pan_azi_uzb_akn_sun_ewe_mol_lat_bsq_glc_sod_ses_cnt_cze_lit_tsn_ita_xho_guj_hun_cic_swa_fin_afr_heb_geo_eng_prs_rus_bos_sid_mlt_scr_est_moo_tag_spa_jav_jpn_knd_kor_ger_arw_dgb_ukr_ind_ben_amr_bat_mnd_pol_igb_fre_tig_nor_svk_bul_alb_qcu_urd_krd_swe_ven_hau_ctl_gam_mcd_mao_hin_swt_grk_zul_mly_tha_owc_tml_bam_bem_aze_slo_rom_tur_tsw_vie_amh_yor_dyu_fbf	-0.383479713201559	-0.90961165519937	0.365378744057812
719	tig_prs_swa_spa_wly_heb_gam_glc_aze_uzb_ses_bat_tsw_ukr_fre_bsq_mol_anl_bem_mnd_mcd_nor_igb_rus_lda_rom_est_dyu_dgb_fin_bul_hau_geo_pan_guj_alb_lit_sod_mlt_swe_hun_fbf_ind_lat_sun_jpn_knd_kor_arw_grk_swt_krd_jav_cze_amr_mao_cnt_dut_yor_pol_aeg_ger_bos_hin_eng_qcu_scr_por_ben_zul_owc_afr_chh_ctl_tag_svk_ewe_urd_tsn_mly_tha_sid_tml_ven_cic_azi_ita_slo_tur_moo_vie_amh_xho_bam_akn	-0.0275270908775866	-0.0648604711402102	0.948424311085648
720	tig_ita_ven_swe_aeg_amh_heb_dut_tur_azi_cic_ind_yor_fre_urd_bsq_svk_amr_igb_cnt_bul_arw_swa_hin_ewe_eng_est_bam_moo_fin_bos_sod_geo_ctl_spa_slo_ger_hau_sid_mcd_hun_ses_bat_por_tag_jpn_tml_kor_pan_lit_fbf_pol_mly_glc_wly_sun_mnd_rom_akn_krd_anl_ukr_ben_prs_cze_qcu_rus_nor_lat_zul_gam_mol_chh_grk_mao_afr_swt_alb_lda_jav_tha_owc_knd_dyu_xho_aze_scr_guj_uzb_dgb_vie_mlt_bem_tsn_tsw	-0.464402843977385	-1.10510883000355	0.271963265992626
721	hau_mol_swt_lit_amh_sod_wly_fre_azi_uzb_tsn_mly_tsw_prs_rom_bsq_bos_aeg_ven_mnd_pan_arw_akn_ger_swa_rus_hun_fbf_ewe_fin_ukr_sid_geo_spa_svk_mcd_slo_anl_mlt_glc_est_xho_sun_grk_jav_jpn_knd_kor_dut_scr_moo_eng_ind_por_owc_mao_cnt_ctl_cic_bul_chh_swe_guj_ita_hin_qcu_afr_nor_lat_bam_gam_ben_heb_krd_tag_pol_dgb_alb_lda_bat_tha_amr_tml_igb_dyu_tur_urd_cze_aze_bem_vie_tig_zul_yor_ses	-0.933688559923097	-2.2653958735762	0.0258091910832832
722	mlt_rom_swa_prs_wly_aeg_heb_dut_uzb_azi_ven_ind_tsw_mcd_mol_bsq_lat_tig_dyu_cnt_glc_hin_cic_ger_dgb_fre_est_tsn_ewe_fin_pan_sid_geo_spa_rus_nor_slo_chh_anl_alb_hun_bem_mao_eng_mly_jpn_knd_kor_pol_urd_ses_arw_jav_guj_owc_sun_mnd_ben_lda_scr_hau_por_bos_cze_krd_qcu_lit_ita_ctl_zul_amr_afr_amh_ukr_bat_grk_yor_swe_swt_tag_tha_gam_tml_moo_igb_tur_bul_svk_aze_fbf_vie_sod_bam_akn_xho	-0.701964433639579	-1.68513203081845	0.0953160179290527
723	amr_cze_tsn_mcd_tig_sod_hau_ukr_uzb_azi_fbf_mly_swt_ger_svk_bsq_rus_chh_bem_mnd_prs_ita_dgb_rom_tsw_ctl_hun_yor_akn_fin_alb_gam_geo_nor_slo_pan_pol_amh_wly_arw_est_ses_bat_lit_sun_jpn_knd_kor_spa_urd_ewe_afr_jav_ben_heb_mao_cnt_bos_zul_glc_anl_bul_scr_por_mol_qcu_fre_hin_lat_xho_sid_guj_aeg_dut_tag_krd_bam_grk_dyu_ind_tha_owc_tml_moo_lda_tur_swe_eng_aze_igb_vie_mlt_swa_ven_cic	0.451187502945559	1.06193026528506	0.291017217473722
724	hau_nor_bem_hin_tig_gam_heb_dut_tur_azi_swa_mly_cic_mcd_ukr_bsq_afr_anl_lda_mnd_svk_urd_tsn_ger_ven_por_est_yor_akn_hun_scr_wly_geo_prs_glc_eng_krd_mlt_amh_swe_fin_igb_ind_rom_sun_jpn_knd_kor_spa_lat_ses_arw_tag_ben_chh_bat_cnt_grk_bam_rus_owc_pan_pol_fre_bul_qcu_alb_slo_guj_tsw_sod_ita_amr_mol_mao_bos_ewe_ctl_fbf_jav_tha_sid_tml_swt_moo_uzb_cze_lit_aze_dyu_vie_aeg_zul_xho_dgb	-0.43743912223223	-1.03970872158858	0.30117078227706
725	hau_cze_tsn_bul_wly_amh_anl_pol_azi_uzb_bam_ind_cic_ger_urd_bsq_prs_heb_igb_mnd_spa_arw_zul_ctl_ven_por_est_dyu_xho_fin_lit_owc_geo_dut_eng_guj_swe_sid_chh_grk_hun_dgb_sun_fre_jav_jpn_tml_kor_bos_svk_yor_rom_tag_nor_sod_mao_cnt_pan_ewe_hin_amr_mol_slo_scr_alb_qcu_glc_krd_afr_swa_aeg_lat_tig_ben_mly_ita_swt_mcd_moo_bat_tha_gam_knd_fbf_akn_aze_ukr_rus_tur_lda_vie_mlt_ses_tsw_bem	0.251790749087445	0.593031292439339	0.554599624048086
726	amh_ger_swa_lat_hau_wly_heb_lit_azi_uzb_tsn_jav_bam_afr_rom_bsq_nor_chh_ewe_cnt_slo_urd_bem_alb_swt_arw_hun_xho_igb_fin_pol_sod_geo_ukr_krd_mcd_mol_mlt_anl_guj_est_lda_tag_bul_mao_jpn_tml_kor_hin_ben_ven_rus_ind_grk_aeg_mly_mnd_scr_cic_pan_sid_glc_svk_prs_por_qcu_ctl_cze_spa_ses_tig_bos_owc_fre_bat_dut_zul_swe_yor_sun_tha_gam_knd_fbf_dgb_tur_eng_ita_aze_moo_vie_amr_dyu_akn_tsw	-0.0313981751729524	-0.0739543404932561	0.941205552334979
727	amh_eng_fbf_swe_hau_amr_owc_slo_azi_aze_dgb_jav_yor_pan_lit_bsq_dut_aeg_swt_mnd_ger_pol_swa_afr_ses_rom_est_ewe_cic_fin_nor_tig_geo_por_svk_lat_scr_chh_sid_prs_hun_dyu_ind_fre_mly_jpn_knd_kor_grk_ben_moo_cze_mao_mcd_gam_bat_cnt_ctl_tsn_glc_wly_bos_krd_ukr_rus_qcu_urd_bul_mol_xho_mlt_ita_sod_hin_tag_arw_bam_alb_tsw_sun_tha_heb_tml_lda_zul_tur_spa_guj_uzb_igb_vie_anl_akn_bem_ven	-0.814557830724864	-1.96898434790564	0.0519315438755014
728	sod_ita_dgb_pan_amh_tig_owc_alb_tur_azi_ewe_bat_bam_bos_ger_bsq_dut_gam_fbf_mnd_arw_bul_ses_rus_yor_mcd_fin_bem_tsn_est_afr_chh_geo_hin_krd_slo_por_sid_aeg_glc_hun_swa_tag_nor_ind_jpn_tml_kor_spa_urd_moo_lit_jav_rom_anl_sun_cnt_ben_lda_svk_wly_cze_guj_eng_ukr_qcu_pol_prs_scr_xho_mlt_ctl_heb_fre_mly_mol_igb_swe_ven_mao_tha_hau_knd_tsw_zul_uzb_lat_grk_aze_dyu_vie_amr_swt_cic_akn	-0.117848336818726	-0.277673189768631	0.781879580854017
729	heb_lat_swa_ukr_aeg_amh_sid_bul_aze_tur_xho_mao_igb_alb_ger_bsq_bos_gam_zul_cnt_glc_fre_ewe_svk_lda_lit_hun_cic_bam_fin_mol_chh_geo_dut_nor_rus_pan_mlt_anl_grk_est_akn_bat_guj_mly_jpn_tml_kor_afr_prs_bem_slo_sun_swe_owc_ind_mnd_arw_dgb_hin_sod_pol_ctl_eng_krd_qcu_scr_urd_rom_swt_tig_ben_amr_cze_tag_ita_tsw_mcd_fbf_jav_tha_hau_knd_yor_dyu_uzb_por_spa_azi_moo_vie_wly_ven_tsn_ses	0.243645283862929	0.574270716243688	0.567171062163509
730	sid_afr_bem_alb_anl_heb_sod_ukr_tur_uzb_yor_tag_bam_cze_arw_bsq_mol_aeg_dyu_cnt_mcd_urd_lda_prs_ses_bos_est_xho_ven_hun_scr_amh_geo_eng_grk_bul_svk_gam_mlt_pol_fin_tsn_ind_rom_mao_jpn_tml_kor_ctl_krd_swa_por_sun_slo_tig_bat_mnd_pan_akn_ger_hau_lat_rus_fre_spa_qcu_nor_guj_hin_zul_chh_ita_owc_dut_jav_swe_tsw_lit_ewe_mly_tha_wly_knd_fbf_cic_azi_glc_ben_aze_swt_vie_amr_dgb_moo_igb	-0.645209558679689	-1.54351114146499	0.126102869577639
731	aeg_alb_yor_svk_chh_heb_amr_ger_azi_aze_bem_mly_ven_scr_glc_bsq_eng_owc_cic_mnd_ita_dut_ewe_prs_swt_bul_est_lda_fbf_fin_spa_sod_geo_fre_pol_bos_nor_anl_hau_hin_hun_moo_tag_rom_bat_jpn_knd_kor_por_arw_zul_grk_sun_ukr_mlt_mao_cnt_swe_igb_guj_wly_cze_rus_mol_pan_qcu_mcd_ben_slo_swa_tig_lat_sid_urd_ind_lit_tsw_krd_xho_jav_tha_gam_tml_akn_dyu_tur_afr_ctl_uzb_dgb_vie_amh_tsn_bam_ses	-0.635092111642894	-1.5221079039531	0.131375107735338
732	sid_alb_xho_mcd_chh_owc_gam_por_aze_azi_cic_ind_tsn_bul_fre_bsq_lit_amh_ses_mnd_arw_hin_bem_ben_tsw_spa_fin_igb_moo_hun_scr_tig_geo_bos_rus_urd_swe_hau_sod_guj_est_swa_jav_krd_mly_jpn_knd_kor_slo_lat_dyu_ger_tag_nor_anl_bat_cnt_pan_zul_rom_heb_glc_ukr_mol_prs_qcu_cze_afr_grk_ven_amr_pol_wly_svk_sun_eng_yor_dut_bam_mao_tha_mlt_tml_lda_ewe_tur_ctl_ita_uzb_fbf_vie_aeg_swt_dgb_akn	0.256589531049821	0.605928443621564	0.546038321010192
733	anl_arw_swa_glc_owc_amr_gam_pan_azi_tur_yor_tag_ewe_dut_spa_bsq_alb_aeg_igb_cnt_grk_guj_dgb_svk_bem_fre_hun_moo_bam_fin_pol_heb_geo_prs_por_bos_cze_tig_sod_swe_est_fbf_ind_lat_jav_jpn_knd_kor_lit_hin_dyu_ctl_mao_urd_amh_bat_mnd_ita_xho_rom_wly_mol_bul_krd_rus_qcu_nor_ben_slo_ven_hau_afr_sid_scr_sun_eng_akn_ger_tsn_mly_tha_mlt_tml_ses_cic_uzb_mcd_ukr_aze_zul_vie_chh_tsw_lda_swt	-1.2745537881934	-3.16802369662638	0.00207699667132019
734	mlt_fre_swa_glc_gam_amh_wly_pan_aze_uzb_swt_sun_ven_urd_rom_bsq_hin_aeg_yor_cnt_cze_prs_lda_scr_dyu_rus_fin_dgb_ses_est_grk_tig_geo_mcd_lat_ita_lit_sod_anl_spa_hun_akn_tag_ben_mao_jpn_tml_kor_por_ukr_ewe_ctl_jav_mol_heb_mly_mnd_slo_bem_nor_amr_swe_afr_bul_guj_qcu_arw_svk_alb_xho_sid_ger_chh_dut_ind_bos_zul_krd_moo_bat_tha_owc_knd_tsw_igb_azi_pol_eng_tur_tsn_vie_hau_bam_cic_fbf	-0.379417839161568	-0.899213748687402	0.370861197834631
735	owc_bul_swt_scr_gam_heb_aeg_prs_aze_azi_yor_mao_zul_bos_urd_bsq_rom_sod_bem_cnt_ctl_glc_swa_pol_igb_lit_fin_dgb_xho_hun_dut_mlt_geo_spa_lat_guj_ben_wly_amh_afr_est_bam_mly_nor_bat_jpn_knd_kor_svk_mcd_ses_grk_ind_cze_anl_tag_mnd_eng_ven_rus_hau_swe_alb_por_krd_qcu_ita_pan_ukr_cic_amr_arw_chh_ger_jav_hin_ewe_fre_moo_sun_tha_tig_tml_lda_fbf_uzb_mol_slo_tur_tsw_vie_sid_tsn_akn_dyu	-0.127635667447882	-0.300858102452612	0.764194286718457
736	amr_eng_akn_slo_heb_mlt_anl_ger_uzb_tur_igb_sun_moo_bul_lat_bsq_prs_aeg_ven_mnd_svk_arw_tsw_ctl_dyu_rus_fin_swa_xho_hun_urd_chh_geo_ben_krd_alb_grk_tig_gam_cze_est_ses_jav_hin_mly_jpn_tml_kor_swe_scr_cic_ita_mao_glc_sod_ind_cnt_spa_fbf_mol_amh_bos_ukr_nor_mcd_qcu_pol_afr_guj_bem_hau_dut_wly_por_bat_lit_swt_rom_yor_tag_tha_sid_knd_dgb_ewe_azi_fre_pan_aze_bam_vie_owc_zul_tsn_lda	-0.622012114826821	-1.48597376463685	0.140668265991867
737	chh_mol_swt_rus_tig_gam_amr_arw_uzb_azi_bem_ind_ewe_dut_ctl_bsq_bos_sod_ven_mnd_mcd_slo_cic_scr_xho_pan_fin_yor_bam_hun_svk_hau_geo_glc_eng_prs_nor_heb_aeg_ben_est_fbf_mao_grk_bat_jpn_tml_kor_ukr_krd_tsn_ita_sun_swe_amh_mly_cnt_afr_tsw_bul_owc_cze_rom_por_guj_qcu_alb_lat_pol_dgb_anl_hin_wly_fre_tag_lit_zul_ger_akn_jav_tha_mlt_knd_ses_moo_aze_spa_urd_tur_swa_vie_sid_igb_lda_dyu	-0.81893451792846	-1.97218354194986	0.0515592946917737
738	amh_mol_tsn_eng_hau_heb_wly_rom_tur_aze_ses_tag_bem_arw_ger_bsq_bos_tig_yor_cnt_slo_hin_akn_lit_fbf_ben_fin_xho_swt_est_nor_owc_geo_ctl_afr_pan_bul_anl_gam_svk_hun_igb_sun_grk_bat_jpn_knd_kor_scr_cze_moo_guj_mao_mcd_chh_jav_mnd_glc_ven_urd_sid_fre_spa_rus_ukr_qcu_prs_swe_lat_dgb_mlt_dut_sod_krd_mly_alb_tsw_por_dyu_ind_tha_aeg_tml_ewe_swa_azi_pol_ita_uzb_bam_vie_amr_lda_cic_zul	-0.378389536968254	-0.896723978006525	0.372181629018733
739	tig_svk_ven_pol_aeg_mlt_anl_alb_uzb_tur_zul_bat_bem_por_krd_bsq_bos_owc_lda_cnt_scr_pan_tsw_rus_akn_bul_hun_dgb_cic_est_afr_sid_geo_rom_mcd_ukr_eng_amr_chh_lat_fin_fbf_jav_urd_tag_jpn_tml_kor_grk_ita_ewe_ger_ind_cze_hau_mly_mnd_spa_yor_lit_amh_fre_mol_arw_hin_qcu_swe_ctl_glc_bam_gam_nor_sod_prs_sun_ben_igb_dut_swt_mao_tha_wly_knd_moo_swa_aze_slo_guj_azi_xho_vie_heb_ses_dyu_tsn	-0.0574608043722868	-0.13535748999727	0.89262177371498
740	gam_krd_ewe_lat_amh_anl_hau_pol_uzb_tur_fbf_mao_zul_nor_spa_bsq_dut_mlt_ven_mnd_mol_cze_swt_rus_akn_eng_fin_igb_yor_est_urd_wly_geo_scr_slo_por_grk_aeg_amr_ita_hun_lda_tag_ben_mly_jpn_knd_kor_mcd_pan_cic_ctl_sun_arw_tig_jav_cnt_bos_dyu_glc_heb_ger_hin_afr_ukr_qcu_svk_swe_guj_bem_chh_prs_sod_fre_bat_lit_tsw_bul_ses_ind_tha_owc_tml_xho_moo_azi_rom_alb_aze_swa_vie_sid_tsn_dgb_bam	-0.500211686031176	-1.19030336263779	0.236956750458674
741	anl_grk_dyu_prs_aeg_wly_amr_cze_tur_aze_ven_mly_akn_hin_alb_bsq_eng_sid_dgb_mnd_ukr_ctl_tsw_svk_yor_lat_hun_xho_lda_fin_mol_heb_geo_spa_scr_krd_rus_sod_tig_mcd_est_igb_mao_dut_ind_jpn_knd_kor_ben_afr_tsn_ger_tag_ita_chh_bat_cnt_rom_bam_nor_hau_pan_arw_por_bos_qcu_swe_lit_bul_swt_gam_fre_amh_guj_sun_slo_ewe_pol_zul_jav_tha_mlt_tml_bem_swa_uzb_urd_glc_azi_fbf_vie_owc_moo_ses_cic	-0.218033491643933	-0.514678684162089	0.607998604045616
742	amh_prs_bam_swe_chh_mlt_owc_ukr_azi_tur_dyu_ind_moo_pol_dut_bsq_krd_sid_dgb_cnt_fre_eng_zul_rus_ven_ctl_hun_xho_igb_fin_grk_aeg_geo_guj_pan_bos_arw_tig_heb_lat_est_lda_tag_afr_bat_jpn_knd_kor_ben_lit_swa_ger_jav_bul_amr_sun_mnd_nor_akn_mol_anl_rom_cze_por_spa_qcu_glc_svk_slo_ewe_wly_urd_gam_alb_mao_ita_yor_hin_tsw_mly_tha_sod_tml_bem_cic_aze_mcd_scr_uzb_fbf_vie_hau_ses_tsn_swt	-0.366241070925176	-0.869264104373637	0.386940605065169
743	heb_svk_yor_eng_gam_sod_amr_ita_aze_azi_fbf_mly_cic_pan_arw_bsq_prs_aeg_xho_mnd_swe_grk_dgb_krd_swa_afr_hun_ewe_lda_est_ukr_owc_geo_cze_lit_guj_mcd_mlt_chh_ger_fin_tsn_jav_rom_sun_jpn_tml_kor_hin_glc_swt_pol_mao_scr_wly_bat_cnt_mol_bam_urd_tig_lat_ctl_nor_slo_qcu_por_dut_bul_zul_hau_rus_sid_spa_ind_alb_moo_bos_akn_tag_tha_anl_knd_bem_ses_uzb_fre_ben_tur_dyu_vie_amh_tsw_ven_igb	-0.597525689359464	-1.42565181903941	0.157316753983471
744	sod_ita_tsn_ukr_owc_amh_chh_spa_uzb_tur_dgb_mly_moo_dut_fre_bsq_swe_amr_xho_cnt_rus_guj_lda_grk_cic_svk_fin_ses_zul_est_pan_tig_geo_alb_mcd_ben_krd_heb_hau_mol_hun_bem_bat_rom_ind_jpn_tml_kor_glc_eng_yor_bul_tag_cze_anl_jav_mnd_lat_fbf_hin_aeg_bos_afr_lit_ctl_qcu_nor_arw_prs_bam_sid_scr_mlt_urd_sun_slo_tsw_por_swa_mao_tha_wly_knd_swt_igb_azi_ger_pol_aze_ven_vie_gam_ewe_dyu_akn	-0.253052803744087	-0.598855672681382	0.550725070901269
745	mlt_pan_lda_spa_sid_wly_heb_lit_aze_tur_moo_ind_ewe_cze_fre_bsq_por_gam_dgb_mnd_alb_krd_bam_pol_dyu_urd_est_xho_yor_fin_prs_chh_geo_rom_ben_scr_eng_hau_sod_arw_hun_igb_sun_mcd_bat_jpn_knd_kor_hin_dut_akn_mol_mao_slo_aeg_jav_cnt_nor_tsw_glc_owc_bos_ita_grk_bul_qcu_ger_ukr_swe_cic_amr_svk_amh_ctl_tag_lat_zul_rus_swt_mly_tha_tig_tml_ven_ses_uzb_afr_guj_azi_bem_vie_anl_tsn_fbf_swa	-0.494706068720903	-1.17649065696979	0.242401464082957
746	mlt_ita_tsn_guj_anl_sid_hau_bos_azi_uzb_swa_jav_igb_afr_ger_bsq_arw_tig_yor_cnt_mcd_rus_fbf_bul_dyu_glc_fin_swt_ses_hun_svk_sod_geo_dut_prs_spa_mol_heb_gam_rom_est_bem_mly_pol_bat_jpn_tml_kor_krd_ben_akn_ukr_tag_scr_wly_ind_mnd_hin_lda_eng_chh_nor_slo_fre_lat_qcu_ctl_por_lit_ewe_owc_cze_amr_pan_mao_alb_moo_grk_tsw_sun_tha_aeg_knd_bam_xho_aze_urd_swe_tur_cic_vie_amh_dgb_ven_zul	0.189269701456596	0.445047805405056	0.657319346654194
747	owc_ger_yor_arw_gam_chh_tig_hin_tur_azi_ewe_mly_dyu_lit_ctl_bsq_rus_hau_xho_mnd_fre_bul_bam_scr_akn_glc_fin_bem_dgb_est_grk_sod_geo_ukr_spa_cze_nor_mlt_wly_rom_hun_ses_mao_mcd_jav_jpn_tml_kor_alb_prs_tsn_swe_bat_mol_sid_sun_cnt_krd_tsw_urd_amh_bos_pol_lat_dut_qcu_ben_slo_eng_lda_aeg_guj_anl_svk_tag_afr_fbf_ita_zul_ind_tha_amr_knd_cic_igb_aze_por_pan_uzb_swa_vie_heb_swt_moo_ven	0.00684077630984131	0.0161213049604911	0.987172151999077
748	hau_slo_bam_pol_anl_tig_amr_ger_aze_uzb_igb_ind_lda_cze_urd_bsq_mcd_heb_yor_cnt_afr_ukr_swa_pan_akn_krd_fin_dyu_dgb_hun_lit_mlt_geo_arw_por_ctl_bul_sod_gam_rus_est_ven_bat_grk_jav_jpn_tml_kor_ita_guj_xho_svk_tag_alb_owc_sun_mnd_glc_tsn_prs_chh_dut_hin_rom_nor_qcu_fre_scr_ben_bem_aeg_lat_wly_eng_mly_spa_cic_mol_ewe_mao_tha_sid_knd_fbf_moo_azi_bos_swe_tur_ses_vie_amh_swt_tsw_zul	0.275556998569729	0.648957426187387	0.517965293782552
749	wly_ben_bam_urd_mlt_tig_amh_bul_aze_azi_fbf_bat_lda_nor_alb_bsq_ctl_sod_tsw_mnd_svk_eng_tsn_guj_moo_spa_hun_akn_zul_fin_rus_chh_geo_grk_arw_hin_fre_heb_owc_por_est_yor_sun_lat_mly_jpn_knd_kor_cze_prs_dgb_ita_ind_mol_amr_mao_cnt_ukr_ses_afr_hau_swe_pan_dut_krd_qcu_bos_slo_mcd_swt_sid_lit_gam_rom_tag_pol_swa_scr_ewe_jav_tha_anl_tml_cic_dyu_uzb_glc_ger_tur_igb_vie_aeg_xho_ven_bem	-0.193835779355936	-0.458364435955201	0.647759945603625
750	heb_krd_fbf_mol_anl_sid_chh_svk_uzb_tur_ven_ind_tsn_glc_afr_bsq_ben_aeg_zul_cnt_bul_ger_dgb_rom_dyu_spa_est_lda_moo_fin_ctl_sod_geo_grk_por_guj_nor_tig_amh_mcd_hun_swa_mly_slo_mao_jpn_tml_kor_pol_hin_akn_eng_sun_lit_amr_tag_mnd_fre_swt_urd_wly_alb_swe_lat_dut_qcu_prs_cze_ukr_bem_mlt_rus_owc_pan_bat_bos_bam_ita_cic_jav_tha_gam_knd_ses_ewe_aze_scr_arw_azi_yor_vie_hau_tsw_xho_igb	0.375725982630553	0.884893617199432	0.378496159436492
751	gam_ukr_tsn_ger_mlt_owc_heb_ctl_aze_azi_yor_sun_ses_slo_grk_bsq_mcd_tig_ewe_mnd_urd_bos_cic_afr_xho_ita_est_moo_tsw_hun_lit_aeg_geo_scr_mol_rom_dut_sid_wly_glc_fin_igb_bat_nor_ind_jpn_knd_kor_ben_lat_fbf_eng_tag_pan_amr_mao_cnt_pol_swt_prs_hau_svk_fre_guj_rus_qcu_swe_alb_cze_dgb_anl_krd_chh_por_mly_arw_dyu_spa_ven_jav_tha_sod_tml_zul_bem_tur_bul_hin_uzb_lda_vie_amh_bam_akn_swa	0.137468388178881	0.323690638701364	0.746899047918892
752	sid_dut_bam_afr_chh_wly_gam_ctl_azi_aze_dgb_sun_xho_bul_scr_bsq_arw_amr_tsw_cnt_slo_pol_cic_svk_ewe_ukr_est_ven_lda_fin_eng_hau_geo_bos_fre_lat_glc_amh_tig_guj_hun_yor_tag_hin_jav_jpn_tml_kor_alb_ita_moo_spa_mly_urd_anl_ind_mnd_krd_akn_grk_heb_por_mol_pan_prs_qcu_lit_cze_rus_swa_owc_swe_mlt_rom_bat_ben_swt_ger_tsn_mao_tha_aeg_knd_fbf_igb_uzb_nor_mcd_tur_dyu_vie_sod_ses_zul_bem	-0.104701691595628	-0.246971849521403	0.805474380433138
753	owc_ukr_dyu_urd_sid_sod_amr_glc_aze_tur_bem_jav_swa_por_ben_bsq_swe_heb_zul_cnt_rom_spa_dgb_eng_bam_mol_est_swt_lda_hun_scr_tig_geo_lit_bul_slo_hin_aeg_anl_alb_fin_tsn_mao_guj_tag_jpn_knd_kor_lat_arw_xho_ctl_sun_ita_mlt_bat_mnd_pol_akn_grk_wly_krd_afr_svk_fre_qcu_pan_nor_prs_moo_amh_rus_gam_cze_mly_bos_ses_mcd_yor_ind_tha_hau_tml_igb_tsw_azi_dut_ger_uzb_ewe_vie_chh_fbf_ven_cic	-0.736109629944548	-1.76581349976799	0.0807090004144948
754	heb_rus_tsw_pol_sod_chh_sid_ctl_aze_tur_ven_ind_tsn_hin_por_bsq_nor_amh_ses_mnd_urd_lit_swt_glc_moo_eng_est_swa_xho_fin_svk_aeg_geo_pan_cze_ukr_guj_gam_mlt_ger_hun_fbf_bat_swe_tag_jpn_tml_kor_afr_fre_cic_alb_mly_scr_hau_jav_cnt_spa_bam_bos_owc_grk_prs_ben_dut_qcu_slo_mcd_krd_dyu_tig_bul_amr_ita_mao_rom_yor_arw_akn_sun_tha_anl_knd_igb_ewe_azi_lat_mol_uzb_zul_vie_wly_lda_dgb_bem	-0.0833825790459375	-0.196482244634271	0.844661454520347
755	mlt_mol_swt_nor_heb_tig_gam_pol_aze_uzb_tsw_jav_lda_arw_svk_bsq_ctl_anl_tsn_cnt_rus_ita_ven_ger_bam_lit_fin_ses_cic_hun_afr_sod_geo_alb_bul_swe_dut_chh_owc_bos_est_fbf_sun_pan_ind_jpn_knd_kor_rom_mcd_dgb_hin_mly_slo_wly_mao_mnd_ben_akn_fre_sid_urd_krd_grk_lat_qcu_cze_guj_glc_dyu_hau_spa_aeg_ukr_bat_prs_zul_por_xho_tag_tha_amr_tml_bem_ewe_azi_eng_scr_tur_yor_vie_amh_moo_swa_igb	-0.443003193804927	-1.05420263573624	0.294521304797777
756	wly_glc_bam_alb_sod_hau_sid_cze_aze_azi_akn_ind_yor_arw_ger_bsq_rus_aeg_swa_mnd_ben_dut_igb_por_ses_urd_fin_bem_xho_est_pol_tig_geo_svk_fre_ctl_bul_anl_gam_spa_hun_fbf_bat_afr_tag_jpn_tml_kor_pan_ita_ven_mol_mao_bos_amh_sun_cnt_grk_zul_lit_chh_nor_mcd_slo_prs_qcu_krd_hin_rom_dgb_owc_lat_amr_ukr_jav_scr_ewe_swe_tsn_mly_tha_mlt_knd_swt_moo_uzb_guj_eng_tur_tsw_vie_heb_cic_dyu_lda	-0.779175013277378	-1.87571474840785	0.0638313618590824
757	tig_ita_bem_glc_aeg_anl_amh_slo_azi_aze_ses_jav_bam_ger_grk_bsq_ukr_amr_dyu_mnd_ben_pan_moo_lat_tsw_scr_fin_dgb_lda_hun_afr_sod_geo_arw_eng_bos_guj_owc_heb_bul_est_igb_sun_ctl_mao_jpn_knd_kor_rus_dut_xho_prs_tag_mol_wly_mly_cnt_lit_zul_nor_sid_mcd_hin_por_svk_qcu_alb_pol_urd_ven_hau_rom_chh_fre_ind_spa_swa_cze_fbf_bat_tha_gam_tml_swt_cic_tur_krd_swe_uzb_akn_vie_mlt_yor_ewe_tsn	0.0946490859220087	0.223033420290611	0.823998638434287
758	sid_glc_fbf_nor_wly_heb_amh_arw_uzb_tur_lda_ind_ewe_scr_urd_bsq_svk_tig_ven_cnt_mcd_dut_bam_cze_dyu_ger_fin_igb_tsw_hun_bul_amr_geo_lat_grk_rom_por_gam_hau_slo_est_yor_mao_ctl_jav_jpn_knd_kor_swe_fre_swt_lit_tag_prs_aeg_bat_mnd_afr_cic_mol_owc_guj_krd_ben_bos_qcu_hin_rus_pol_akn_mlt_ukr_chh_eng_sun_spa_bem_alb_tsn_mly_tha_anl_tml_xho_dgb_aze_pan_ita_azi_ses_vie_sod_moo_swa_zul	-0.599849276546079	-1.43817688553232	0.153740542198683
759	chh_swe_yor_svk_owc_sod_aeg_ukr_tur_azi_swa_sun_dgb_urd_pol_bsq_eng_anl_ven_cnt_lat_afr_igb_arw_fbf_scr_est_zul_lda_hun_slo_amr_geo_por_hin_pan_mol_sid_tig_spa_fin_bam_jav_guj_mly_jpn_knd_kor_cze_krd_bem_ben_tag_nor_wly_mao_mnd_bul_cic_bos_gam_lit_grk_rus_ger_qcu_fre_rom_mcd_swt_heb_dut_amh_ctl_bat_prs_xho_ita_akn_ind_tha_hau_tml_moo_tsw_aze_alb_glc_uzb_dyu_vie_mlt_tsn_ewe_ses	-0.872849186085734	-2.11137351065812	0.0374221642485055
760	wly_slo_swa_ctl_tig_heb_mlt_spa_uzb_azi_dgb_tag_xho_ukr_fre_bsq_alb_chh_tsw_cnt_ita_scr_tsn_swe_akn_rom_est_fbf_yor_fin_ben_amr_geo_svk_mol_glc_pol_amh_sid_bos_hun_bam_mly_grk_bat_jpn_tml_kor_dut_bul_ses_lat_jav_nor_sod_sun_mnd_lit_ven_cze_owc_pan_mcd_guj_hin_qcu_por_afr_krd_cic_anl_rus_gam_prs_mao_arw_dyu_urd_igb_ind_tha_aeg_knd_bem_ewe_tur_ger_eng_aze_zul_vie_hau_swt_moo_lda	-0.318643700839696	-0.754501129419323	0.452454690130622
761	heb_ben_moo_swe_sid_owc_anl_ger_tur_uzb_swa_tag_tsn_grk_glc_bsq_rus_chh_lda_cnt_slo_fre_bem_hin_yor_bos_est_zul_fbf_hun_nor_gam_geo_guj_arw_ita_alb_amh_wly_eng_fin_igb_sun_lat_ind_jpn_knd_kor_spa_pol_xho_mol_jav_por_sod_bat_mnd_ctl_dgb_cze_amr_urd_pan_rom_scr_qcu_svk_bul_ukr_bam_aeg_dut_hau_lit_mly_krd_cic_afr_akn_mao_tha_tig_tml_ven_swt_aze_prs_mcd_azi_ewe_vie_mlt_tsw_dyu_ses	-0.126724810328332	-0.29900456652931	0.765603701320801
762	sid_ben_cic_ita_sod_chh_amr_glc_azi_tur_fbf_jav_tsw_mcd_nor_bsq_scr_tig_ven_cnt_guj_afr_xho_ger_swt_spa_est_moo_swa_hun_rom_gam_geo_rus_mol_lit_prs_heb_mlt_fre_fin_tsn_sun_eng_ind_jpn_tml_kor_swe_krd_ewe_alb_bat_bos_hau_tag_mnd_slo_lda_ctl_owc_arw_hin_por_lat_qcu_dut_pan_bul_zul_aeg_grk_wly_cze_mly_ukr_dgb_urd_dyu_mao_tha_anl_knd_igb_bem_uzb_svk_pol_aze_yor_vie_amh_bam_ses_akn	-0.116666134562676	-0.275119392604895	0.783834813678508
763	wly_fre_ven_ben_gam_heb_amh_svk_aze_uzb_fbf_jav_swa_swe_alb_bsq_rom_owc_lda_cnt_prs_ukr_tsw_mol_bem_slo_fin_akn_xho_est_lat_tig_geo_mcd_bul_afr_hin_amr_chh_guj_hun_dgb_mly_grk_mao_jpn_knd_kor_ctl_arw_moo_cze_ind_pan_aeg_sun_mnd_bos_tsn_pol_sid_urd_eng_glc_rus_qcu_lit_ita_dut_cic_sod_por_mlt_nor_tag_ger_swt_scr_bam_bat_tha_hau_tml_yor_dyu_tur_spa_krd_azi_ses_vie_anl_zul_igb_ewe	-0.0193421563848189	-0.0455341383541177	0.963779196320577
764	amr_mcd_tsn_ita_hau_aeg_owc_pol_uzb_azi_tsw_jav_ven_hin_krd_bsq_urd_tig_igb_mnd_lat_pan_dyu_slo_akn_swe_fin_ses_fbf_est_eng_wly_geo_nor_svk_rus_mol_gam_anl_bos_hun_swa_ind_ger_mao_jpn_knd_kor_scr_ctl_moo_rom_tag_bul_sod_sun_cnt_arw_xho_por_heb_cze_dut_ukr_spa_qcu_afr_guj_ben_zul_mlt_grk_chh_glc_bat_fre_lda_alb_ewe_mly_tha_sid_tml_bem_dgb_aze_prs_lit_tur_bam_vie_amh_yor_swt_cic	-0.569623696280194	-1.36151006516494	0.176641989082757
765	sid_glc_igb_pol_gam_wly_amh_prs_aze_azi_yor_ind_akn_afr_slo_bsq_mol_tig_tsw_cnt_urd_ctl_fbf_bos_bem_svk_fin_dyu_ewe_hun_rom_chh_geo_hin_alb_swe_ukr_heb_anl_spa_est_moo_bat_dut_mly_jpn_tml_kor_arw_bul_ses_pan_jav_ger_sod_mao_mnd_krd_ven_fre_mlt_grk_guj_nor_rus_qcu_cze_scr_lat_tsn_owc_por_aeg_mcd_sun_ben_xho_ita_lda_tag_tha_amr_knd_dgb_cic_uzb_eng_lit_tur_swt_vie_hau_bam_swa_zul	-0.648692153386931	-1.55512539402442	0.123312835910447
766	gam_ita_dgb_swe_amr_mlt_aeg_lat_azi_aze_moo_jav_yor_prs_krd_bsq_rus_wly_xho_mnd_slo_spa_bem_scr_swt_urd_hun_lda_tsw_est_guj_owc_geo_lit_eng_svk_rom_tig_hau_ger_fin_ewe_bat_ben_tag_jpn_tml_kor_mcd_ukr_igb_cze_ind_arw_amh_sun_cnt_pol_zul_alb_heb_pan_dut_nor_fre_qcu_hin_afr_mol_dyu_sid_glc_anl_ctl_mao_bul_cic_grk_ses_mly_tha_sod_knd_tsn_ven_uzb_bos_por_tur_swa_vie_chh_bam_akn_fbf	-0.230881224623721	-0.545365303791377	0.586807930994665
767	tig_urd_tsn_scr_aeg_sod_wly_grk_tur_aze_ven_mly_zul_krd_eng_bsq_mcd_owc_swt_mnd_pol_por_cic_spa_dgb_dut_fin_swa_dyu_est_lat_amr_geo_fre_bos_cze_ger_amh_mlt_alb_hun_ewe_tag_afr_mao_jpn_tml_kor_hin_guj_tsw_ukr_ind_slo_hau_sun_cnt_pan_yor_rom_heb_svk_ctl_bul_ita_qcu_lit_prs_ben_bem_sid_swe_chh_nor_jav_rus_moo_mol_igb_bat_tha_anl_knd_fbf_xho_azi_arw_glc_uzb_lda_vie_gam_akn_ses_bam	0.322886378794215	0.76164836021442	0.448197071685125
768	hau_por_ven_svk_wly_sod_heb_hin_uzb_aze_ewe_ind_tsw_arw_slo_bsq_ben_aeg_bem_mnd_lit_ita_xho_ger_moo_krd_est_fbf_ses_fin_grk_amr_geo_rom_dut_nor_urd_owc_chh_bos_hun_bam_tag_mcd_bat_jpn_knd_kor_fre_guj_dgb_spa_sun_cze_amh_mly_cnt_scr_zul_rus_anl_lat_pol_eng_afr_qcu_ukr_glc_ctl_yor_sid_bul_tig_mol_jav_prs_dyu_swe_akn_mao_tha_mlt_tml_swt_swa_tur_alb_pan_azi_tsn_vie_gam_cic_lda_igb	-0.958874536559278	-2.32769524480949	0.0220973215061682
769	sod_guj_zul_pol_sid_anl_aeg_bos_tur_aze_igb_mao_ses_krd_lit_bsq_afr_wly_lda_cnt_arw_grk_ven_ita_swt_ctl_est_bem_fbf_fin_hin_amh_geo_rus_ben_mol_alb_hau_mlt_ukr_hun_ewe_jav_por_tag_jpn_knd_kor_cze_urd_cic_scr_bat_mcd_tig_mly_mnd_pan_bam_ger_owc_prs_fre_swe_lat_qcu_spa_glc_dut_yor_chh_nor_gam_slo_sun_rom_xho_eng_tsw_ind_tha_amr_tml_swa_tsn_azi_bul_svk_uzb_dgb_vie_heb_akn_dyu_moo	-1.01605600985041	-2.48211112297691	0.0148550148559024
770	sid_rus_dgb_ben_aeg_heb_tig_lat_aze_uzb_swt_mao_tsw_slo_afr_bsq_arw_mlt_xho_cnt_urd_ukr_cic_guj_igb_ctl_fin_bem_fbf_est_alb_wly_geo_mcd_mol_lit_scr_sod_chh_dut_hun_moo_tag_krd_mly_jpn_tml_kor_eng_ger_dyu_bos_sun_pol_anl_jav_mnd_spa_zul_pan_hau_svk_cze_prs_grk_qcu_ita_fre_glc_lda_gam_rom_amr_por_bat_nor_yor_bul_akn_ind_tha_owc_knd_swa_tsn_tur_hin_swe_azi_ses_vie_amh_ven_ewe_bam	0.814755367108452	1.93536595877429	0.0559833127663645
771	heb_prs_swt_rus_wly_sid_chh_ger_aze_uzb_swa_tag_ses_slo_grk_bsq_cze_amr_zul_mnd_por_fre_ven_guj_moo_mcd_est_lda_bem_hun_lat_aeg_geo_dut_svk_mol_afr_tig_amh_urd_fin_yor_bat_eng_mao_jpn_knd_kor_alb_swe_bam_krd_sun_ukr_hau_ind_cnt_lit_akn_spa_sod_rom_nor_scr_ita_qcu_arw_bul_ben_fbf_mlt_pan_owc_ctl_mly_hin_ewe_pol_tsn_jav_tha_anl_tml_igb_dyu_azi_glc_bos_tur_tsw_vie_gam_cic_dgb_xho	-0.381922262906276	-0.905216529373702	0.36768983770661
772	hau_cze_lda_eng_anl_amr_sod_rus_aze_uzb_swa_bat_dyu_lit_grk_bsq_bul_aeg_dgb_cnt_scr_slo_cic_swe_ses_afr_fin_ven_swt_hun_mol_tig_geo_prs_fre_ben_ctl_amh_sid_hin_est_bam_jav_glc_ind_jpn_tml_kor_nor_pol_igb_spa_tag_lat_mlt_mly_mnd_guj_bem_svk_chh_mcd_alb_arw_ukr_qcu_urd_bos_pan_fbf_wly_krd_gam_rom_mao_dut_akn_ita_ewe_sun_tha_heb_knd_yor_tsn_azi_por_ger_tur_xho_vie_owc_tsw_moo_zul	-0.458525948790406	-1.08888824898002	0.279016824658958
773	aeg_por_bem_bos_gam_amh_owc_nor_aze_uzb_swt_jav_tsw_hin_ben_bsq_rom_sod_igb_cnt_ctl_scr_dgb_slo_zul_grk_fin_ses_fbf_est_mol_chh_geo_eng_bul_dut_mcd_hau_wly_rus_hun_yor_mao_ita_bat_jpn_knd_kor_swe_urd_lda_ger_sun_afr_sid_tag_mnd_krd_ven_cze_mlt_pan_fre_pol_lit_qcu_alb_arw_guj_xho_tig_glc_amr_ukr_mly_spa_swa_lat_tsn_ind_tha_anl_tml_cic_akn_azi_prs_svk_tur_dyu_vie_heb_ewe_bam_moo	-0.216805108690262	-0.511650796244723	0.610108183908816
774	amh_ger_tsw_ctl_heb_sod_owc_cze_aze_tur_cic_sun_xho_dut_prs_bsq_glc_gam_swt_cnt_arw_pol_bem_bos_lda_rus_est_fbf_igb_hun_swe_aeg_geo_pan_afr_krd_ita_sid_mlt_eng_fin_dyu_bat_bul_ind_jpn_tml_kor_por_alb_ewe_rom_tag_grk_amr_jav_mnd_mcd_swa_mol_wly_lat_scr_lit_urd_qcu_ben_slo_svk_dgb_chh_guj_hau_fre_mao_spa_tsn_hin_moo_mly_tha_tig_knd_yor_bam_azi_ukr_nor_uzb_ses_vie_anl_ven_zul_akn	-0.322095920078449	-0.763149514752931	0.447305778558575
775	tig_slo_bam_ctl_amh_anl_sid_rus_uzb_aze_zul_bat_bem_ben_ger_bsq_bul_owc_tsn_mnd_svk_swe_ewe_spa_igb_guj_fin_swt_dgb_est_arw_wly_geo_alb_eng_urd_grk_aeg_amr_pol_hun_ven_tag_lit_jav_jpn_knd_kor_glc_ita_fbf_mcd_mao_nor_sod_sun_cnt_krd_ses_mol_gam_afr_lat_rom_cze_qcu_hin_fre_pan_moo_hau_por_mlt_ukr_ind_scr_swa_prs_xho_mly_tha_chh_tml_akn_yor_azi_dut_bos_tur_tsw_vie_heb_cic_lda_dyu	-0.81809651168701	-1.97654438389183	0.0510555360919898
776	heb_nor_ewe_rom_amh_aeg_amr_glc_azi_aze_bem_mly_bam_ita_grk_bsq_por_mlt_swt_mnd_pol_bos_tsw_pan_swa_eng_est_akn_ses_hun_krd_gam_geo_lat_afr_fre_alb_hau_tig_hin_fin_igb_jav_arw_tag_jpn_knd_kor_ukr_mol_dyu_bul_mao_prs_sid_ind_cnt_svk_yor_mcd_owc_ctl_rus_ben_scr_qcu_ger_guj_spa_dgb_anl_slo_wly_urd_sun_cze_cic_dut_fbf_bat_tha_sod_tml_moo_zul_tur_swe_lit_uzb_ven_vie_chh_xho_tsn_lda	0.0090206269893282	0.0212431287688036	0.983097221781063
777	wly_guj_zul_dut_mlt_amr_aeg_pan_uzb_aze_tsw_jav_yor_ger_swe_bsq_bul_gam_lda_cnt_hin_fre_bam_rus_igb_mol_est_xho_akn_fin_ben_anl_geo_ctl_nor_urd_prs_sid_heb_pol_hun_ses_bat_bos_ind_jpn_knd_kor_arw_ita_dyu_krd_mao_lat_hau_mly_mnd_alb_dgb_grk_tig_scr_mcd_spa_eng_qcu_svk_por_ukr_ewe_amh_slo_chh_cze_tag_lit_ven_afr_cic_sun_tha_sod_tml_tsn_swa_azi_glc_rom_tur_bem_vie_owc_fbf_moo_swt	-0.357318145938659	-0.845494454338747	0.400004901260702
778	wly_fre_bam_glc_amr_hau_amh_eng_aze_uzb_ses_mao_xho_rus_pol_bsq_afr_heb_akn_mnd_nor_ctl_dyu_ger_tsw_mcd_est_cic_fbf_fin_svk_aeg_geo_swe_bos_mol_dut_chh_sid_bul_hun_yor_tag_urd_ind_jpn_tml_kor_slo_lit_swa_spa_sun_guj_mlt_jav_cnt_alb_ven_prs_sod_ukr_scr_cze_grk_qcu_pan_ben_lat_lda_anl_rom_gam_arw_bat_por_dgb_hin_igb_mly_tha_owc_knd_zul_moo_tur_ita_krd_azi_swt_vie_tig_bem_ewe_tsn	-0.249796688647812	-0.591148955626171	0.555854701603675
779	wly_por_swt_mcd_aeg_hau_amr_mol_uzb_tur_yor_sun_ewe_hin_eng_bsq_svk_mlt_akn_mnd_slo_dut_moo_rus_swa_bos_hun_dgb_bam_fin_ger_tig_geo_lat_pol_krd_guj_gam_sid_lit_est_ven_mly_glc_ind_jpn_knd_kor_prs_ben_ses_ctl_jav_alb_owc_tag_cnt_rom_lda_pan_heb_bul_afr_ita_nor_qcu_urd_swe_scr_dyu_chh_fre_sod_arw_mao_ukr_fbf_spa_xho_bat_tha_anl_tml_tsw_bem_aze_cze_grk_azi_zul_vie_amh_igb_cic_tsn	0.365223096923132	0.860197475131739	0.391892307983048
780	anl_swe_ewe_ctl_sod_aeg_sid_bos_aze_uzb_akn_sun_swa_hin_guj_bsq_por_amh_lda_mnd_cze_arw_tsw_fre_zul_mcd_hun_xho_cic_est_ger_heb_geo_glc_pan_svk_ita_tig_hau_pol_fin_bam_ind_afr_mao_jpn_tml_kor_rom_dut_dyu_grk_bat_mol_wly_mly_cnt_ukr_bem_scr_chh_rus_urd_alb_spa_qcu_bul_prs_eng_yor_gam_krd_owc_nor_jav_lit_ses_ben_igb_tag_tha_mlt_knd_dgb_tsn_tur_slo_lat_azi_swt_vie_amr_fbf_ven_moo	-1.13103579928382	-2.78438556270919	0.00649742161634689
781	amh_nor_bam_bos_tig_gam_chh_lit_uzb_aze_ses_jav_lda_ita_prs_bsq_rom_owc_yor_mnd_scr_cze_tsn_spa_ven_ben_hun_bem_xho_est_slo_hau_geo_eng_fre_glc_rus_sod_mlt_alb_fin_igb_bat_pan_tag_jpn_tml_kor_dut_por_dgb_lat_sun_svk_heb_mao_cnt_urd_dyu_bul_aeg_ukr_grk_krd_swe_qcu_mol_afr_pol_tsw_amr_guj_wly_hin_mly_ger_swt_arw_moo_ind_tha_sid_knd_ewe_fbf_azi_mcd_ctl_tur_swa_vie_anl_cic_zul_akn	0.884283286248303	2.10928527292117	0.0376065696900001
782	aeg_nor_tsw_arw_mlt_sid_amh_lat_aze_tur_ven_sun_ewe_ukr_afr_bsq_por_hau_swt_cnt_bul_scr_akn_ita_igb_mol_hun_zul_bem_est_krd_tig_geo_pan_ben_cze_mcd_wly_gam_prs_fin_dgb_ind_rus_mly_jpn_knd_kor_guj_grk_xho_swe_mao_pol_sod_tag_mnd_ger_swa_alb_amr_ctl_svk_bos_glc_qcu_lit_fre_urd_moo_heb_slo_chh_dut_bat_hin_ses_rom_dyu_jav_tha_owc_tml_lda_bam_uzb_spa_eng_azi_yor_vie_anl_fbf_tsn_cic	0.0618077043024336	0.145589186038651	0.884560793575805
783	sid_arw_ses_nor_amh_wly_tig_alb_aze_tur_fbf_mao_xho_eng_fre_bsq_ukr_aeg_cic_cnt_guj_por_yor_mol_ewe_slo_fin_akn_tsn_est_dut_anl_geo_glc_bos_bul_ben_owc_heb_ger_hun_zul_sun_cze_mly_jpn_knd_kor_svk_mcd_bem_urd_bat_hin_amr_tag_mnd_rus_dgb_pan_gam_pol_krd_ctl_rom_qcu_ita_prs_grk_dyu_chh_lat_sod_lit_jav_spa_ven_afr_swt_ind_tha_hau_tml_lda_bam_uzb_swe_scr_azi_igb_vie_mlt_moo_swa_tsw	-0.538128979671576	-1.28217429672865	0.202968468955114
784	sod_guj_tsn_rus_aeg_amr_chh_cze_tur_aze_ven_ind_ses_ben_swe_bsq_scr_mlt_dyu_mnd_alb_spa_fbf_svk_ewe_ctl_est_xho_zul_hun_lat_hau_geo_ger_por_prs_hin_gam_wly_urd_fin_lda_sun_fre_jav_jpn_tml_kor_rom_grk_bam_pol_mao_glc_amh_mly_cnt_dut_dgb_nor_sid_bos_krd_arw_ukr_qcu_mcd_afr_lit_bem_heb_ita_anl_mol_bat_pan_akn_slo_moo_tag_tha_tig_knd_cic_swt_azi_bul_eng_uzb_swa_vie_owc_tsw_yor_igb	-0.16557475758351	-0.390674281976479	0.696931501091011
785	amh_svk_tsn_ctl_chh_gam_aeg_rus_uzb_aze_bam_sun_ewe_eng_pan_bsq_bos_wly_bem_mnd_glc_grk_akn_prs_ven_rom_fin_igb_cic_hun_swe_mlt_geo_por_slo_spa_ben_tig_sod_urd_est_yor_mly_hin_ind_jpn_tml_kor_dut_mcd_swt_guj_mao_pol_owc_jav_cnt_scr_ses_ita_anl_afr_lit_lat_mol_qcu_nor_ukr_fre_moo_heb_cze_amr_krd_bat_arw_tsw_ger_swa_tag_tha_hau_knd_dgb_xho_tur_bul_alb_azi_zul_vie_sid_lda_fbf_dyu	-0.393590319961909	-0.934684151214595	0.352371697751399
786	heb_cze_akn_glc_mlt_owc_wly_slo_uzb_azi_xho_sun_moo_mcd_lat_bsq_krd_gam_tsn_cnt_svk_eng_lda_hin_tsw_mol_hun_fbf_dgb_est_bul_chh_geo_scr_bos_ita_nor_amh_aeg_swe_fin_bem_bat_rus_mao_jpn_tml_kor_ger_ctl_ses_afr_tag_pol_sid_mly_mnd_rom_swa_ukr_hau_arw_por_ben_grk_qcu_fre_alb_dut_yor_anl_lit_sod_pan_jav_guj_ven_prs_cic_ind_tha_amr_knd_zul_swt_aze_urd_spa_tur_bam_vie_tig_ewe_dyu_igb	0.270840719349727	0.638142561179334	0.52494913450163
787	anl_spa_swt_ger_sod_amr_gam_urd_aze_tur_tsn_jav_swa_nor_swe_bsq_pol_owc_xho_mnd_lit_dut_yor_eng_cic_rus_fin_dyu_ven_est_grk_wly_geo_mol_alb_afr_glc_mlt_heb_pan_hun_akn_mao_ukr_tag_jpn_tml_kor_svk_guj_igb_rom_bat_mcd_tig_mly_cnt_lat_ewe_prs_aeg_ben_slo_ctl_bul_qcu_bos_scr_ita_bam_hau_fre_amh_cze_sun_hin_fbf_arw_ses_ind_tha_chh_knd_dgb_bem_azi_por_krd_uzb_moo_vie_sid_tsw_zul_lda	0.175193745666529	0.412552324654703	0.680884145442709
788	sid_swe_tsn_ben_sod_aeg_tig_slo_aze_tur_moo_mao_dgb_rus_cze_bsq_lat_anl_bam_cnt_por_krd_akn_glc_swa_arw_hun_xho_zul_fin_scr_mlt_geo_ita_ctl_pol_lit_wly_gam_svk_est_igb_sun_bul_bat_jpn_tml_kor_nor_dut_yor_guj_ind_mol_amr_jav_mnd_eng_fbf_ger_amh_rom_spa_pan_afr_qcu_mcd_hin_alb_bem_heb_bos_hau_fre_mly_prs_ewe_ukr_cic_tag_tha_owc_knd_ven_lda_uzb_grk_urd_azi_ses_vie_chh_swt_dyu_tsw	-0.614000479857091	-1.46671098214685	0.14582813724577
789	wly_por_ven_cze_mlt_owc_anl_nor_tur_aze_ses_bat_yor_lat_ita_bsq_bos_chh_cic_mnd_swe_guj_zul_krd_dyu_urd_est_tsw_swt_hun_fre_heb_geo_ger_mcd_dut_prs_gam_hau_pan_fin_fbf_tag_svk_sun_jpn_tml_kor_ukr_arw_bem_bul_ind_scr_aeg_mao_cnt_hin_ewe_mol_amh_rus_ctl_lit_eng_qcu_spa_glc_pol_lda_tig_afr_sod_ben_jav_slo_swa_alb_akn_mly_tha_sid_knd_dgb_tsn_uzb_rom_grk_azi_moo_vie_amr_xho_igb_bam	-0.469693871934534	-1.11728727626921	0.266749632634129
790	aeg_glc_lda_rom_sod_wly_gam_ben_tur_azi_ses_bat_zul_ita_fre_bsq_bos_chh_xho_mnd_bul_spa_bam_svk_swt_mcd_est_akn_dgb_hun_krd_hau_geo_slo_hin_prs_lit_owc_tig_lat_fin_ven_ind_ger_mly_jpn_knd_kor_rus_swe_yor_grk_tag_alb_anl_sun_cnt_ctl_moo_scr_sid_afr_arw_nor_pan_qcu_por_mol_pol_ewe_mlt_cze_amh_ukr_mao_urd_dyu_eng_tsn_jav_tha_heb_tml_bem_igb_aze_guj_dut_uzb_cic_vie_amr_swa_fbf_tsw	0.0176737020554672	0.0416400784312885	0.966874890162955
791	amh_nor_yor_bul_hau_aeg_heb_afr_tur_uzb_ewe_mao_bam_krd_mcd_bsq_ukr_amr_ven_cnt_spa_rus_cic_slo_dyu_rom_hun_fbf_tsw_est_ita_owc_geo_grk_swe_bos_lat_chh_sod_eng_fin_tsn_sun_glc_mly_jpn_tml_kor_scr_mol_zul_cze_bat_por_gam_ind_mnd_svk_igb_pol_mlt_dut_lit_ctl_ben_qcu_fre_arw_pan_akn_sid_guj_wly_prs_jav_alb_xho_urd_dgb_tag_tha_anl_knd_swt_ses_azi_ger_hin_aze_moo_vie_tig_bem_lda_swa	-1.04224150468843	-2.54111045510375	0.012705579938314
792	amr_slo_yor_grk_gam_chh_heb_bos_uzb_azi_ven_tag_zul_ctl_arw_bsq_nor_sid_tsw_mnd_ger_alb_akn_swe_lda_bul_est_igb_tsn_fin_pol_mlt_geo_cze_eng_rus_pan_tig_anl_hin_hun_swa_jav_fre_ind_jpn_tml_kor_guj_lit_dyu_rom_sun_glc_wly_bat_cnt_por_xho_ben_hau_ukr_krd_dut_lat_qcu_ita_spa_scr_bem_sod_mol_aeg_svk_mao_urd_dgb_prs_ses_mly_tha_owc_knd_swt_ewe_tur_afr_mcd_aze_moo_vie_amh_fbf_cic_bam	-0.609059858551744	-1.45434399917783	0.149217686311615
793	mlt_eng_tsn_ger_wly_sid_tig_hin_tur_uzb_dyu_ind_tsw_glc_scr_bsq_guj_amr_swa_cnt_por_cze_igb_krd_swt_arw_hun_fbf_yor_est_afr_chh_geo_ukr_fre_urd_rus_gam_sod_pol_fin_ewe_mly_mol_jav_jpn_tml_kor_bul_slo_cic_pan_mao_rom_hau_tag_mnd_alb_bem_ben_anl_swe_lit_svk_grk_qcu_prs_mcd_bos_akn_owc_dut_heb_spa_sun_lat_bam_nor_moo_bat_tha_amh_knd_ven_zul_azi_ita_ctl_aze_ses_vie_aeg_lda_dgb_xho	0.0584583125928946	0.137593563698317	0.890859103447397
794	gam_glc_ses_guj_chh_owc_amr_ctl_aze_tur_cic_ind_lda_swe_lit_bsq_svk_sid_ven_mnd_grk_bos_ewe_urd_bam_krd_fin_dyu_yor_est_eng_aeg_geo_rom_mcd_rus_bul_anl_sod_fre_hun_dgb_jav_ita_sun_jpn_tml_kor_nor_ben_bem_por_bat_lat_mlt_mly_cnt_alb_xho_afr_heb_prs_pol_scr_slo_qcu_spa_hin_pan_tsw_amh_mol_wly_dut_mao_cze_tsn_arw_akn_tag_tha_hau_knd_swa_fbf_uzb_ger_ukr_azi_swt_vie_tig_moo_zul_igb	-0.291224096394784	-0.689525131617947	0.492209773505965
795	mlt_arw_bam_cze_amr_amh_sid_svk_uzb_tur_dyu_ind_swt_ukr_ger_bsq_slo_hau_zul_cnt_nor_mcd_swa_glc_igb_pol_hun_yor_fbf_fin_ita_aeg_geo_lit_prs_lat_grk_gam_anl_urd_est_ewe_sun_ctl_jav_jpn_knd_kor_krd_alb_xho_eng_mly_pan_chh_tag_mnd_ben_cic_rom_heb_guj_rus_scr_bos_qcu_dut_spa_swe_bem_sod_bul_wly_por_mao_hin_moo_afr_akn_bat_tha_owc_tml_tsw_dgb_aze_mol_fre_azi_ses_vie_tig_tsn_lda_ven	-0.525399150475818	-1.25170544060014	0.213816380645599
796	owc_grk_ses_spa_chh_sid_sod_lit_uzb_aze_bam_tag_lda_pol_fre_bsq_mol_mlt_dgb_mnd_ben_dut_xho_glc_swt_ita_est_cic_bem_hun_guj_hau_geo_eng_ctl_bos_scr_anl_aeg_rus_fin_akn_ind_arw_mly_jpn_knd_kor_rom_nor_ven_prs_mao_alb_wly_jav_cnt_swe_dyu_hin_gam_cze_ger_slo_urd_qcu_afr_krd_bul_igb_tig_pan_heb_ukr_bat_mcd_yor_svk_zul_sun_tha_amh_tml_swa_ewe_tur_por_lat_azi_tsw_vie_amr_moo_tsn_fbf	-0.784840633372817	-1.89451219695555	0.0612641803421336
797	mlt_glc_akn_grk_hau_tig_owc_ita_azi_tur_igb_mao_fbf_eng_por_bsq_dut_gam_swt_mnd_bos_svk_bem_nor_yor_ukr_hun_tsw_ven_est_ger_wly_geo_hin_ben_spa_arw_chh_amr_bul_fin_dyu_tag_swe_jav_jpn_tml_kor_cze_alb_swa_pol_bat_lat_sid_sun_cnt_mol_lda_slo_heb_afr_urd_rus_fre_qcu_scr_guj_rom_cic_aeg_mcd_amh_ctl_mly_lit_tsn_krd_zul_ind_tha_sod_knd_ewe_dgb_aze_prs_pan_uzb_ses_vie_anl_bam_moo_xho	-0.115378282975782	-0.272624195179806	0.785746522056299
798	gam_nor_ewe_ctl_sod_heb_amr_mcd_uzb_tur_igb_jav_lda_krd_bul_bsq_dut_tig_zul_cnt_urd_spa_fbf_svk_dyu_mol_est_swt_xho_hun_fre_mlt_geo_pan_ger_swe_guj_chh_sid_pol_fin_yor_mao_rom_bat_jpn_knd_kor_afr_por_cic_bos_mly_slo_hau_tag_mnd_lat_dgb_ita_aeg_arw_hin_eng_grk_qcu_ben_lit_scr_bam_wly_prs_owc_cze_ind_rus_tsn_alb_swa_sun_tha_amh_tml_ses_moo_azi_glc_ukr_aze_akn_vie_anl_ven_tsw_bem	-0.142311762847342	-0.335889728167192	0.737710638193486
799	chh_mcd_swt_afr_heb_owc_sid_alb_aze_azi_ewe_ind_dyu_bos_hin_bsq_bul_anl_cic_cnt_por_scr_bam_rom_dgb_grk_fin_yor_igb_est_glc_wly_geo_guj_dut_krd_mol_sod_amh_ben_hun_bem_bat_lit_tag_jpn_tml_kor_lat_ukr_ven_prs_jav_fre_tig_mao_mnd_arw_lda_ger_amr_pan_urd_svk_pol_qcu_spa_ctl_slo_xho_hau_swe_aeg_nor_mly_rus_tsn_eng_fbf_sun_tha_mlt_knd_ses_zul_uzb_ita_cze_tur_akn_vie_gam_swa_moo_tsw	0.151550419707866	0.356311941533901	0.72241404097338
800	chh_prs_zul_ctl_hau_amr_wly_ita_tur_uzb_ven_mao_bam_por_glc_bsq_urd_owc_dyu_cnt_bos_alb_yor_eng_bem_rom_fin_ewe_swa_hun_afr_sid_geo_mcd_rus_scr_ukr_sod_mlt_lat_est_cic_mly_pol_sun_jpn_tml_kor_cze_krd_tsn_guj_ind_slo_anl_tag_mnd_hin_xho_nor_gam_lit_spa_ben_swe_qcu_svk_dut_ger_tsw_heb_bul_aeg_grk_jav_arw_ses_pan_dgb_bat_tha_tig_knd_akn_fbf_azi_fre_mol_aze_swt_vie_amh_moo_igb_lda	0.64541990631241	1.525990794123	0.130405952682345
801	owc_ita_ses_afr_tig_gam_wly_spa_aze_azi_yor_jav_bam_lit_swe_bsq_nor_chh_tsn_mnd_glc_slo_dgb_scr_dyu_ben_est_lda_ven_hun_pol_sid_geo_cze_guj_ukr_fre_amh_aeg_svk_fin_igb_mly_pan_ind_jpn_tml_kor_lat_urd_zul_bul_tag_hin_hau_mao_cnt_mcd_xho_krd_heb_por_ctl_prs_mol_qcu_arw_alb_ger_moo_anl_eng_sod_bos_bat_dut_ewe_rom_swa_sun_tha_amr_knd_cic_tsw_tur_rus_grk_uzb_akn_vie_mlt_swt_fbf_bem	0.207539073883196	0.488966630083744	0.626016490829711
802	tig_spa_bem_rus_sid_wly_gam_arw_tur_azi_tsw_mao_fbf_guj_lit_bsq_eng_anl_swt_mnd_por_bul_dgb_rom_bam_krd_fin_swa_lda_hun_alb_aeg_geo_prs_fre_lat_grk_sod_hau_ger_est_dyu_jav_ukr_sun_jpn_knd_kor_glc_afr_moo_ctl_mly_slo_amh_bat_cnt_bos_igb_nor_owc_ita_mcd_ben_pol_qcu_urd_swe_hin_yor_amr_scr_mlt_cze_ind_pan_ewe_mol_akn_tag_tha_heb_tml_tsn_xho_aze_svk_dut_uzb_cic_vie_chh_ven_zul_ses	-0.464990897105546	-1.10509324587023	0.271969982720233
803	tig_pan_xho_fre_amr_owc_chh_cze_azi_tur_bem_tag_swa_afr_spa_bsq_guj_aeg_lda_mnd_rus_eng_igb_arw_moo_lit_est_ses_cic_fin_ben_mlt_geo_nor_slo_ger_rom_heb_wly_bos_hun_tsw_sun_alb_jav_jpn_tml_kor_urd_ukr_dgb_dut_mao_mol_hau_ind_cnt_prs_tsn_pol_amh_swe_scr_svk_mcd_qcu_hin_bul_krd_swt_sod_glc_sid_ctl_mly_ita_yor_grk_bam_bat_tha_gam_knd_dyu_ewe_aze_por_lat_uzb_ven_vie_anl_fbf_akn_zul	-0.375031999973781	-0.88903402170243	0.376278607047763
804	chh_eng_cic_swe_owc_aeg_sid_krd_tur_aze_fbf_ind_igb_pol_prs_bsq_grk_amh_xho_cnt_slo_spa_moo_afr_yor_arw_hun_ven_ewe_est_ben_anl_geo_fre_ukr_scr_urd_sod_amr_bul_fin_tsn_sun_bos_mao_jpn_knd_kor_mcd_lat_swa_ger_mly_glc_gam_jav_mnd_hin_bem_dut_tig_ctl_alb_ita_nor_qcu_svk_cze_pan_swt_heb_guj_mlt_mol_bat_lit_dyu_por_bam_tag_tha_hau_tml_lda_akn_azi_rom_rus_uzb_ses_vie_wly_zul_dgb_tsw	-0.657993954578819	-1.57576259184242	0.118476318906453
805	anl_krd_igb_ger_owc_amh_sod_por_tur_azi_cic_tag_moo_ukr_alb_bsq_ctl_amr_dyu_mnd_rom_hin_ven_bos_tsw_fre_fin_tsn_fbf_hun_bul_wly_geo_prs_ben_eng_nor_aeg_chh_slo_est_ses_sun_scr_bat_jpn_knd_kor_svk_dut_zul_arw_mao_pol_hau_jav_cnt_glc_akn_lit_sid_cze_guj_mcd_ita_qcu_rus_mol_lat_swt_mlt_grk_tig_urd_mly_afr_swa_swe_yor_ind_tha_heb_tml_bem_dgb_aze_spa_pan_uzb_ewe_vie_gam_bam_xho_lda	-0.3540481171245	-0.838272047310106	0.404027273994708
806	owc_ctl_fbf_lat_tig_amr_anl_pol_tur_uzb_ses_bat_dgb_ben_mcd_bsq_ita_aeg_bem_mnd_glc_ger_bam_rus_cic_guj_hun_swt_swa_est_lit_heb_geo_cze_svk_urd_arw_sod_sid_dut_fin_ven_jav_prs_tag_jpn_tml_kor_bul_slo_dyu_hin_mly_ukr_hau_ind_cnt_fre_tsn_por_gam_bos_nor_pan_alb_qcu_mol_afr_rom_igb_mlt_spa_wly_grk_mao_krd_akn_swe_tsw_sun_tha_chh_knd_ewe_xho_aze_scr_eng_azi_yor_vie_amh_lda_moo_zul	-0.611195843704221	-1.45983836541929	0.147704318483729
807	amr_rus_igb_rom_hau_wly_sid_prs_uzb_azi_akn_ind_yor_urd_svk_bsq_bos_tig_ses_cnt_nor_lat_fbf_ctl_bem_guj_hun_lda_dgb_est_swe_chh_geo_arw_slo_mol_cze_mlt_aeg_ita_fin_ven_mao_por_mly_jpn_knd_kor_mcd_lit_ewe_pan_tag_bul_anl_sun_mnd_scr_swa_fre_owc_glc_spa_grk_afr_qcu_ben_alb_eng_swt_sod_hin_amh_pol_bat_ukr_xho_krd_tsw_jav_tha_gam_tml_tsn_bam_tur_ger_dut_aze_zul_vie_heb_dyu_cic_moo	-0.416990690651638	-0.989957904452628	0.324763383937713
808	anl_guj_bem_por_mlt_wly_sid_ukr_aze_azi_igb_mao_yor_lat_cze_bsq_pan_aeg_zul_mnd_ctl_rom_fbf_slo_bam_alb_est_xho_ewe_hun_prs_tig_geo_spa_ben_ita_mol_sod_heb_lit_fin_lda_bat_bos_jav_jpn_knd_kor_grk_krd_dgb_svk_mly_pol_owc_sun_cnt_arw_swa_rus_chh_ger_afr_dut_hin_qcu_bul_swe_glc_dyu_amh_scr_gam_fre_ind_eng_cic_mcd_tsn_tag_tha_hau_tml_moo_swt_tur_nor_urd_uzb_ven_vie_amr_akn_ses_tsw	-0.937635557326802	-2.27891721323076	0.0249599725901343
809	hau_ben_tsn_mol_amh_wly_amr_lat_uzb_tur_igb_mao_dgb_nor_spa_bsq_bos_anl_zul_mnd_svk_fre_ven_arw_fbf_ctl_est_swa_akn_fin_rus_tig_geo_prs_krd_por_bul_chh_sod_guj_hun_yor_tag_lit_mly_jpn_tml_kor_ger_swe_bem_glc_jav_hin_heb_bat_cnt_eng_swt_slo_owc_pol_ukr_alb_mcd_qcu_urd_pan_grk_cic_mlt_cze_aeg_scr_sun_dut_xho_afr_tsw_ind_tha_gam_knd_lda_dyu_azi_ita_rom_aze_ses_vie_sid_ewe_moo_bam	0.199627038584682	0.469538595246746	0.639783736261999
810	owc_pol_cic_ita_sid_amh_hau_ctl_tur_aze_dyu_jav_swt_nor_grk_bsq_swe_sod_lda_mnd_scr_cze_bam_rus_ven_afr_fin_zul_ewe_hun_alb_aeg_geo_por_svk_bul_lit_amr_anl_slo_est_fbf_bat_pan_sun_jpn_tml_kor_mcd_prs_yor_arw_mao_eng_mlt_ind_cnt_guj_bem_ukr_tig_mol_krd_hin_lat_qcu_spa_bos_fre_akn_wly_dut_gam_glc_tag_ger_tsn_urd_tsw_mly_tha_heb_knd_ses_dgb_azi_rom_ben_uzb_igb_vie_chh_moo_swa_xho	-0.611998805703483	-1.46160464851112	0.147220353678534
811	gam_hin_moo_rus_aeg_sid_owc_svk_uzb_tur_dgb_mly_ses_rom_krd_bsq_ger_sod_lda_mnd_bul_ita_akn_alb_igb_lat_fin_cic_xho_hun_pol_wly_geo_urd_spa_grk_dut_amr_tig_mcd_est_yor_sun_scr_bat_jpn_knd_kor_guj_prs_tsw_fre_tag_pan_amh_mao_cnt_mol_bam_glc_hau_ben_nor_afr_eng_qcu_por_lit_slo_zul_anl_bos_mlt_arw_ind_ukr_dyu_swe_tsn_jav_tha_heb_tml_swt_bem_azi_cze_ctl_aze_ven_vie_chh_ewe_fbf_swa	0.127880734127082	0.301016603104684	0.764073800791287
812	sod_spa_ewe_alb_anl_amr_tig_ger_uzb_azi_igb_sun_lda_urd_fre_bsq_nor_heb_bam_cnt_mol_ukr_bem_pol_zul_glc_est_ses_akn_fin_bos_mlt_geo_svk_lat_hin_mcd_amh_owc_prs_hun_swt_tag_rom_ind_jpn_tml_kor_guj_eng_yor_scr_jav_dut_wly_bat_mnd_lit_cic_arw_sid_ctl_swe_por_krd_qcu_ben_afr_rus_moo_hau_slo_gam_bul_mao_cze_swa_ita_xho_mly_tha_aeg_knd_ven_tsn_aze_pan_grk_tur_dgb_vie_chh_dyu_fbf_tsw	-0.342525679564853	-0.810764676514443	0.419570801667508
813	sod_pan_tsw_lit_mlt_aeg_amh_slo_uzb_aze_zul_tag_swt_nor_mcd_bsq_eng_heb_yor_mnd_bos_arw_akn_afr_moo_rus_hun_cic_ven_fin_hin_wly_geo_guj_urd_ben_glc_tig_hau_prs_est_tsn_jav_pol_sun_jpn_tml_kor_por_scr_xho_dut_bat_lat_owc_mly_cnt_ctl_igb_grk_sid_rom_bul_swe_spa_qcu_alb_fre_mol_fbf_amr_ukr_anl_cze_ind_ger_ses_ita_swa_mao_tha_gam_knd_bem_dgb_tur_svk_krd_azi_ewe_vie_chh_dyu_bam_lda	-0.258676528338244	-0.610996540027366	0.542692363796794
814	tig_lit_zul_fre_wly_amr_hau_swe_uzb_tur_tsn_mly_igb_arw_urd_bsq_bos_sod_tsw_mnd_alb_ben_bam_eng_cic_slo_est_swa_ewe_hun_ctl_sid_geo_dut_ita_mcd_prs_owc_heb_guj_fin_dyu_sun_glc_ind_jpn_tml_kor_spa_lat_bem_mol_tag_hin_mlt_mao_cnt_por_yor_ger_anl_svk_scr_grk_nor_qcu_afr_cze_rus_fbf_chh_krd_gam_ukr_jav_bul_moo_rom_dgb_bat_tha_aeg_knd_akn_ven_azi_pol_pan_aze_ses_vie_amh_xho_lda_swt	-0.572680740140442	-1.36704984065906	0.174905043846447
815	gam_pan_tsn_mol_wly_owc_anl_ger_tur_uzb_bam_jav_ewe_dut_rom_bsq_grk_amh_tsw_cnt_guj_rus_cic_prs_yor_eng_hun_ses_lda_fin_pol_sod_geo_spa_cze_glc_scr_tig_hau_alb_est_fbf_mly_ita_ind_jpn_knd_kor_bul_lat_akn_krd_sun_hin_amr_tag_mnd_afr_xho_bos_chh_nor_swe_slo_ctl_qcu_svk_fre_lit_ven_mlt_mcd_sid_ben_mao_por_zul_urd_igb_bat_tha_aeg_tml_swt_swa_azi_ukr_arw_aze_dyu_vie_heb_dgb_moo_bem	-0.512240122379868	-1.21807843127033	0.226275444820995
816	tig_rom_swa_krd_amh_anl_mlt_rus_azi_uzb_fbf_sun_ewe_hin_arw_bsq_ger_owc_igb_mnd_glc_fre_tsn_swe_akn_cze_fin_ven_lda_est_bos_amr_geo_por_eng_afr_ben_aeg_gam_spa_hun_bem_jav_grk_ind_jpn_knd_kor_bul_ctl_moo_urd_bat_dut_sod_tag_cnt_nor_cic_lit_hau_ukr_ita_lat_mol_qcu_alb_pol_pan_xho_heb_guj_wly_prs_mly_svk_tsw_slo_ses_mao_tha_chh_tml_yor_dgb_tur_scr_mcd_aze_bam_vie_sid_zul_dyu_swt	-0.704138677825805	-1.69147930444487	0.0940937957272197
817	mlt_pol_dyu_bos_tig_gam_amr_afr_uzb_tur_ewe_sun_cic_svk_arw_bsq_ben_amh_dgb_mnd_spa_prs_tsw_grk_swt_slo_hun_moo_fbf_est_mol_heb_geo_lit_ger_hin_scr_sod_sid_ita_fin_ses_jav_fre_bat_jpn_tml_kor_por_rom_akn_glc_ind_ukr_aeg_mao_cnt_rus_tsn_eng_chh_dut_cze_pan_urd_qcu_guj_ctl_lat_bam_wly_swe_hau_alb_mly_nor_zul_mcd_xho_tag_tha_owc_knd_ven_igb_aze_krd_bul_azi_yor_vie_anl_bem_swa_lda	-0.29120053617227	-0.688985137848923	0.492547960437598
818	owc_nor_zul_rom_sid_gam_aeg_spa_aze_uzb_ewe_bat_bam_pol_fre_bsq_rus_amr_xho_mnd_alb_hin_moo_cze_dyu_bos_est_yor_igb_hun_ben_heb_geo_svk_mol_swe_ctl_amh_mlt_afr_fin_tsw_sun_dut_ind_jpn_tml_kor_eng_lit_ses_glc_jav_pan_hau_mao_cnt_urd_cic_ita_chh_lat_mcd_ukr_krd_qcu_ger_por_slo_bem_anl_guj_tig_grk_mly_bul_swt_scr_ven_tag_tha_wly_knd_akn_fbf_tur_prs_arw_azi_dgb_vie_sod_swa_tsn_lda	-0.666951524703074	-1.597546553212	0.113536303400009
819	owc_por_tsn_slo_chh_mlt_amr_hin_azi_uzb_dgb_bat_cic_krd_dut_bsq_bos_anl_zul_mnd_alb_svk_yor_ita_dyu_ger_fin_bem_swt_hun_cze_amh_geo_ctl_fre_afr_urd_hau_wly_arw_est_igb_tag_eng_ind_jpn_knd_kor_ukr_pol_tsw_grk_sun_scr_sod_jav_cnt_glc_fbf_ben_gam_nor_rus_mol_pan_qcu_mcd_lit_bul_lda_heb_rom_sid_guj_mly_lat_akn_prs_ses_mao_tha_aeg_tml_xho_moo_tur_spa_swe_aze_ewe_vie_tig_swa_bam_ven	-1.22576430989759	-3.04398822824075	0.00303580235016862
820	heb_fre_lda_ukr_amr_hau_sid_grk_azi_aze_dgb_sun_bam_arw_lit_bsq_krd_sod_bem_mnd_eng_ben_ven_por_igb_lat_est_akn_ses_hun_mol_mlt_geo_hin_cze_scr_alb_aeg_wly_bos_fin_swt_jav_pol_ind_jpn_tml_kor_dut_nor_tsw_mcd_tag_ger_amh_mly_cnt_pan_moo_slo_owc_ctl_swe_rus_afr_qcu_svk_glc_rom_fbf_gam_prs_chh_urd_mao_ita_tsn_guj_xho_bat_tha_tig_knd_yor_ewe_uzb_bul_spa_tur_zul_vie_anl_swa_dyu_cic	-1.0662157566669	-2.61525091450043	0.010403017913242
821	amh_ben_yor_mol_amr_wly_hau_ita_aze_uzb_swt_ind_ses_prs_slo_bsq_lit_gam_moo_mnd_mcd_pol_igb_urd_bem_lat_fin_tsw_tsn_hun_glc_mlt_geo_ctl_krd_hin_rus_heb_tig_por_est_zul_mly_bos_bat_jpn_tml_kor_afr_bul_bam_spa_sun_fre_anl_jav_cnt_nor_ven_grk_sod_cze_arw_swe_dut_qcu_svk_rom_pan_dgb_aeg_scr_owc_guj_mao_alb_swa_ukr_akn_tag_tha_chh_knd_fbf_cic_tur_ger_eng_azi_lda_vie_sid_xho_dyu_ewe	0.372959459934817	0.879958834822637	0.381149827257219
822	amr_guj_lda_glc_mlt_gam_sod_bul_azi_tur_yor_bat_ewe_lat_ben_bsq_pol_tig_tsw_cnt_alb_svk_akn_pan_tsn_por_est_swt_xho_fin_dut_hau_geo_arw_rom_ger_fre_chh_sid_nor_hun_moo_ind_spa_tag_jpn_tml_kor_slo_scr_fbf_ctl_jav_hin_anl_mao_mnd_prs_igb_swe_aeg_krd_ukr_afr_bos_qcu_urd_mcd_mol_bem_wly_cze_amh_grk_sun_rus_ses_eng_bam_mly_tha_owc_knd_ven_dgb_uzb_ita_lit_aze_dyu_vie_heb_zul_swa_cic	0.275665602494426	0.649177678740541	0.517823571861847
823	sid_swe_moo_svk_mlt_sod_owc_urd_tur_aze_dgb_bat_yor_mcd_lit_bsq_ger_wly_bam_mnd_slo_fre_bem_bos_fbf_krd_fin_lda_cic_est_grk_aeg_geo_cze_pan_eng_ita_chh_tig_por_hun_dyu_mly_guj_mao_jpn_knd_kor_hin_dut_tsn_ben_ind_ukr_amr_jav_cnt_prs_xho_nor_hau_mol_glc_scr_lat_qcu_afr_pol_ctl_igb_amh_bul_heb_rus_sun_rom_akn_arw_ses_tag_tha_gam_tml_swt_zul_uzb_alb_spa_azi_tsw_vie_anl_ven_ewe_swa	-0.0920725906633247	-0.217237227395748	0.828499354685108
824	aeg_bos_swt_pol_tig_owc_chh_por_uzb_aze_akn_mao_ven_ita_lit_bsq_afr_hau_dyu_mnd_slo_lat_igb_prs_ewe_spa_est_tsw_yor_hun_swe_gam_geo_svk_glc_hin_alb_heb_sid_eng_fin_bem_sun_fre_mly_jpn_knd_kor_ben_scr_cic_grk_bat_pan_amh_tag_cnt_urd_lda_ukr_wly_ger_mcd_cze_arw_qcu_rom_mol_guj_fbf_anl_krd_mlt_bul_jav_nor_dgb_dut_ses_ind_tha_amr_tml_zul_bam_tur_rus_ctl_azi_moo_vie_sod_xho_swa_tsn	-0.0313046761014112	-0.0738413947547258	0.941295180383625
825	anl_nor_xho_mcd_aeg_chh_sod_cze_tur_aze_ses_jav_ven_por_spa_bsq_eng_tig_tsn_cnt_slo_grk_dyu_glc_fbf_arw_hun_ewe_bam_fin_fre_mlt_geo_bul_mol_pan_swe_hau_gam_hin_est_bem_tag_urd_sun_jpn_knd_kor_rom_bos_swt_lat_mly_scr_sid_mao_mnd_pol_yor_krd_amr_dut_ita_ukr_svk_qcu_prs_lit_afr_moo_owc_ger_wly_ben_bat_rus_akn_guj_tsw_ind_tha_heb_tml_lda_cic_uzb_ctl_alb_azi_dgb_vie_amh_zul_swa_igb	-0.0319739249434194	-0.0753156052513492	0.940125381042462
826	wly_rom_dyu_guj_heb_chh_hau_por_uzb_aze_cic_tag_ses_grk_ben_bsq_eng_sod_ven_mnd_svk_rus_yor_bul_moo_lit_fin_ewe_xho_est_afr_sid_geo_lat_ctl_urd_prs_tig_owc_ukr_hun_akn_bat_pol_mao_jpn_tml_kor_spa_dut_dgb_mol_jav_swe_mlt_sun_cnt_pan_lda_arw_gam_fre_glc_scr_hin_qcu_ger_nor_krd_bam_amh_alb_anl_ita_mly_mcd_swt_cze_igb_ind_tha_amr_knd_bem_fbf_azi_slo_bos_tur_tsn_vie_aeg_tsw_swa_zul	0.349059763923386	0.823202545857658	0.412498758867243
827	gam_lat_fbf_hin_chh_anl_amh_urd_uzb_azi_dyu_mly_tsn_arw_por_bsq_svk_aeg_zul_mnd_spa_rus_yor_ita_ewe_guj_est_moo_xho_hun_slo_heb_geo_krd_ger_pan_bul_amr_tig_cze_fin_tsw_ind_swe_mao_jpn_knd_kor_ukr_dut_dgb_lit_tag_mcd_wly_sun_cnt_pol_swt_nor_owc_fre_scr_alb_eng_qcu_bos_ben_glc_akn_sid_mol_mlt_afr_bat_ctl_lda_rom_swa_jav_tha_hau_tml_ven_cic_aze_prs_grk_tur_ses_vie_sod_bam_bem_igb	-1.13661430757868	-2.79085953692036	0.00637886999252218
828	owc_svk_bam_nor_chh_anl_amr_hin_uzb_azi_ven_mly_ses_urd_ukr_bsq_spa_hau_xho_mnd_arw_dut_cic_ger_tsw_prs_hun_bem_dgb_fin_lat_amh_geo_rom_pan_ben_mol_wly_tig_ita_est_lda_sun_lit_ind_jpn_tml_kor_ctl_swe_fbf_alb_bat_pol_sid_tag_cnt_fre_zul_afr_heb_por_grk_bos_glc_qcu_bul_krd_eng_dyu_mlt_slo_aeg_mcd_jav_cze_akn_guj_swt_mao_tha_sod_knd_swa_ewe_tur_scr_rus_aze_yor_vie_gam_tsn_igb_moo	0.0904996250322346	0.213081552694412	0.831729750853077
829	aeg_bul_lda_rom_owc_anl_sod_pol_aze_tur_dgb_mly_bem_ben_mol_bsq_hin_chh_swa_mnd_alb_slo_ewe_cze_dyu_urd_hun_zul_ses_fin_spa_amh_geo_svk_prs_afr_rus_hau_heb_lat_est_moo_mao_lit_jav_jpn_knd_kor_dut_ukr_bam_grk_sun_por_sid_tag_cnt_mcd_tsw_bos_tig_scr_fre_glc_ctl_qcu_guj_eng_pan_yor_gam_ita_amr_ger_ind_krd_fbf_arw_igb_bat_tha_wly_tml_xho_ven_uzb_swe_nor_azi_tsn_vie_mlt_cic_akn_swt	-0.675106182507144	-1.61437836259574	0.109833346043587
830	owc_dut_akn_alb_amh_heb_amr_ctl_azi_tur_yor_tag_fbf_lat_bul_bsq_eng_aeg_dgb_mnd_guj_prs_swt_glc_moo_urd_hun_ses_lda_est_por_chh_geo_hin_afr_ita_swe_anl_hau_svk_fin_xho_jav_rom_ind_jpn_tml_kor_lit_ukr_dyu_spa_bat_krd_gam_mao_cnt_bos_tsn_pol_wly_grk_mcd_arw_scr_qcu_rus_ger_ben_bam_tig_nor_sid_mol_sun_fre_igb_slo_zul_mly_tha_sod_knd_cic_ven_aze_cze_pan_uzb_tsw_vie_mlt_swa_ewe_bem	-1.70057715383416	-4.38257310285062	3.07939674632732e-05
831	owc_swe_cic_arw_mlt_amh_hau_por_uzb_azi_dyu_mao_zul_ben_mol_bsq_glc_sid_swt_cnt_nor_ger_fbf_pol_moo_ita_hun_lda_swa_fin_scr_sod_geo_cze_spa_ukr_pan_heb_wly_rom_est_bam_tag_grk_jav_jpn_tml_kor_prs_afr_akn_ctl_bat_krd_chh_sun_mnd_fre_tsw_bul_anl_lat_slo_alb_hin_qcu_mcd_bos_urd_xho_aeg_rus_gam_eng_ind_lit_dgb_dut_igb_mly_tha_tig_knd_ses_bem_aze_guj_svk_tur_ven_vie_amr_yor_tsn_ewe	0.142892784473847	0.33714991114565	0.736763603380537
832	wly_hin_igb_cze_heb_hau_anl_arw_uzb_aze_ven_mly_akn_svk_guj_bsq_dut_amr_bam_cnt_pan_rom_yor_prs_dgb_pol_fin_dyu_ses_hun_ben_amh_geo_lat_rus_scr_urd_chh_tig_ger_est_fbf_jav_ita_sun_jpn_knd_kor_nor_lit_swa_alb_tag_eng_sid_bat_mnd_slo_moo_grk_owc_spa_bos_ukr_mcd_qcu_por_krd_ctl_lda_gam_afr_aeg_bul_ind_mol_zul_fre_bem_mao_tha_mlt_tml_tsw_swt_tur_swe_glc_azi_ewe_vie_sod_cic_tsn_xho	0.0140896871625431	0.0331467332027166	0.973628612366354
833	gam_eng_dgb_svk_heb_amr_sod_hin_tur_azi_igb_jav_ewe_rom_guj_bsq_mcd_owc_dyu_mnd_ukr_ger_bem_urd_bam_afr_fin_moo_xho_hun_rus_anl_geo_grk_lit_pan_pol_amh_aeg_bul_est_tsn_ind_swe_bat_jpn_tml_kor_dut_mol_akn_spa_mly_bos_mlt_sun_cnt_ctl_zul_arw_chh_krd_slo_ben_prs_qcu_ita_scr_lat_cic_wly_nor_tig_alb_tag_glc_lda_por_swt_mao_tha_sid_knd_yor_ven_aze_cze_fre_uzb_tsw_vie_hau_swa_ses_fbf	-0.167755025339718	-0.395734664386262	0.693207158163516
834	amr_eng_ses_scr_sod_amh_tig_hin_tur_uzb_zul_mao_ewe_por_urd_bsq_dut_heb_tsn_cnt_lit_cze_xho_afr_moo_arw_est_dgb_igb_fin_krd_aeg_geo_grk_pol_svk_nor_gam_owc_fre_hun_swa_jav_spa_bat_jpn_knd_kor_glc_bul_bam_lat_mly_ben_hau_ind_mnd_ukr_swt_ctl_mlt_swe_slo_bos_mol_qcu_alb_mcd_rus_cic_chh_ger_anl_pan_sun_guj_ven_ita_bem_tag_tha_wly_tml_tsw_yor_aze_prs_rom_azi_akn_vie_sid_lda_fbf_dyu	-0.307946013600987	-0.728885125267153	0.467903515505949
835	sod_svk_tsw_dut_amh_anl_hau_ukr_uzb_azi_moo_mao_bam_ben_prs_bsq_krd_aeg_ewe_mnd_lit_bos_yor_scr_bem_pan_hun_dgb_swt_est_lat_amr_geo_afr_fre_mol_glc_heb_mlt_grk_fin_xho_mly_ctl_bat_jpn_knd_kor_arw_ita_zul_eng_tag_hin_owc_sun_cnt_guj_cic_bul_gam_ger_urd_mcd_por_qcu_cze_spa_nor_ses_wly_rom_tig_slo_jav_swe_dyu_rus_igb_ind_tha_sid_tml_akn_ven_aze_alb_pol_tur_tsn_vie_chh_swa_lda_fbf	-1.12812639543625	-2.75802354121676	0.00700124655094356
836	hau_hin_zul_slo_gam_aeg_amr_lit_aze_uzb_yor_mao_moo_arw_afr_bsq_spa_heb_tsw_mnd_mol_por_ses_ger_tsn_krd_est_lda_igb_fin_ctl_wly_geo_rom_prs_ukr_glc_tig_chh_nor_hun_ewe_bat_eng_mly_jpn_knd_kor_swe_scr_bem_pan_tag_pol_owc_sun_cnt_ben_dyu_ita_sod_urd_rus_lat_grk_qcu_fre_mcd_alb_bam_anl_bul_mlt_guj_jav_svk_dgb_cze_swa_ind_tha_sid_tml_akn_swt_tur_bos_dut_azi_fbf_vie_amh_cic_ven_xho	-0.23372455667288	-0.551886294659349	0.582350030580671
837	owc_pan_swt_ukr_heb_hau_aeg_lat_azi_aze_lda_jav_ses_krd_svk_bsq_ita_sod_swa_mnd_cze_rus_dyu_slo_moo_ben_hun_yor_xho_fin_eng_amh_geo_lit_rom_fre_afr_tig_amr_spa_est_akn_tag_glc_mly_jpn_knd_kor_dut_mol_ven_alb_mao_por_sid_sun_cnt_ctl_bam_nor_chh_pol_bos_arw_prs_qcu_bul_swe_guj_cic_wly_urd_mlt_ger_ind_hin_tsn_scr_fbf_bat_tha_anl_tml_ewe_bem_tur_grk_mcd_uzb_dgb_vie_gam_tsw_igb_zul	-0.721740009963461	-1.73133241616529	0.0867086195826205
838	gam_guj_fbf_rus_chh_heb_amh_grk_azi_aze_ewe_mao_ven_alb_glc_bsq_ben_mlt_bem_cnt_arw_mol_zul_lat_swt_swe_hun_akn_moo_est_ita_sid_geo_urd_eng_ger_cze_sod_aeg_pan_fin_cic_ind_bos_tag_jpn_tml_kor_spa_mcd_bam_afr_jav_dut_tig_sun_mnd_ukr_xho_fre_hau_krd_slo_lit_ctl_qcu_pol_prs_nor_swa_owc_rom_wly_hin_bat_bul_igb_por_tsw_mly_tha_amr_knd_tsn_ses_tur_svk_scr_uzb_yor_vie_anl_dyu_lda_dgb	-0.967403182357508	-2.35186377291507	0.0207895460730634
839	anl_ctl_tsn_grk_sid_sod_aeg_mcd_azi_tur_fbf_bat_ewe_alb_mol_bsq_ita_gam_moo_mnd_fre_por_dyu_slo_swt_bos_hun_cic_lda_est_swe_mlt_geo_lat_arw_scr_nor_tig_hau_svk_fin_dgb_ind_krd_mly_jpn_knd_kor_lit_afr_igb_spa_sun_glc_amr_jav_cnt_prs_ven_ben_wly_dut_ukr_pan_ger_qcu_rus_cze_guj_zul_amh_eng_heb_urd_tag_pol_swa_rom_tsw_mao_tha_owc_tml_xho_bem_uzb_hin_bul_aze_yor_vie_chh_akn_ses_bam	-0.169371494531967	-0.399752784930486	0.690255250648398
840	mlt_alb_tsn_guj_wly_anl_aeg_ger_azi_tur_bam_jav_tsw_ita_lat_bsq_mcd_owc_yor_cnt_ukr_ctl_ses_urd_fbf_scr_fin_lda_swt_est_dut_chh_geo_bul_slo_ben_cze_heb_gam_pol_hun_swa_mly_fre_tag_jpn_tml_kor_mol_arw_moo_por_ind_afr_sid_mao_mnd_hin_ewe_bos_tig_svk_pan_krd_eng_qcu_spa_rus_nor_dyu_amh_glc_sod_grk_sun_lit_ven_prs_akn_bat_tha_amr_knd_bem_xho_aze_rom_swe_uzb_igb_vie_hau_dgb_zul_cic	-0.467559105080612	-1.11109996950603	0.269389644195354
841	hau_arw_ewe_bos_chh_owc_anl_por_uzb_azi_bam_jav_dgb_dut_swe_bsq_eng_sid_tsn_mnd_rus_cze_swa_mol_akn_glc_hun_lda_swt_est_mcd_gam_geo_fre_ger_slo_bul_aeg_heb_alb_fin_dyu_mao_prs_bat_jpn_tml_kor_pol_hin_xho_lat_sun_grk_amr_tag_cnt_afr_moo_nor_sod_urd_guj_spa_ita_qcu_ukr_scr_lit_tsw_mlt_rom_tig_ctl_ind_krd_zul_ben_ses_mly_tha_amh_knd_igb_fbf_tur_pan_svk_aze_yor_vie_wly_ven_bem_cic	-0.926597250691246	-2.25376121435099	0.0265601322826448
842	gam_glc_lda_svk_sod_chh_mlt_prs_azi_uzb_bam_ind_moo_hin_rom_bsq_lit_owc_ewe_cnt_ukr_ger_fbf_mcd_bem_ctl_est_dyu_igb_hun_bos_amr_geo_spa_scr_swe_slo_aeg_sid_afr_fin_cic_jav_arw_bat_jpn_tml_kor_urd_nor_swa_fre_sun_eng_heb_mly_mnd_pol_ven_rus_tig_guj_ita_grk_ben_qcu_krd_alb_por_zul_amh_dut_anl_bul_tag_lat_akn_cze_dgb_mao_tha_hau_knd_xho_ses_aze_pan_mol_tur_tsw_vie_wly_swt_yor_tsn	-0.128912032783472	-0.304259673004072	0.761609825678242
843	hau_grk_cic_guj_chh_amh_anl_ben_uzb_aze_ses_mao_swa_rus_por_bsq_urd_tig_ven_cnt_eng_dut_zul_lat_xho_svk_hun_moo_swt_fin_ita_mlt_geo_prs_fre_ger_rom_heb_owc_scr_est_yor_jav_mcd_ind_jpn_tml_kor_afr_ukr_dyu_cze_tag_alb_gam_mly_mnd_glc_fbf_pan_sid_bul_krd_spa_slo_qcu_mol_pol_swe_tsw_aeg_hin_wly_lit_sun_nor_dgb_ctl_akn_bat_tha_amr_knd_igb_tsn_azi_bos_arw_tur_ewe_vie_sod_bam_lda_bem	-0.355296909652956	-0.841459868742061	0.402248857250229
844	amr_rus_dgb_rom_anl_aeg_hau_cze_uzb_azi_ses_mly_akn_mcd_swe_bsq_ukr_wly_xho_cnt_scr_prs_igb_ctl_bam_ger_fin_bem_ewe_hun_afr_chh_geo_dut_eng_hin_nor_heb_sid_krd_est_tsw_sun_grk_tag_jpn_tml_kor_bul_pol_lda_ben_bat_lit_tig_ind_mnd_bos_tsn_slo_owc_spa_alb_lat_pan_qcu_svk_por_mol_cic_mlt_guj_amh_ita_mao_urd_zul_arw_swt_jav_tha_sod_knd_dyu_ven_tur_glc_fre_aze_moo_vie_gam_yor_swa_fbf	-0.16631420599241	-0.392243284333451	0.695775946621069
845	tig_fre_ven_mol_hau_heb_wly_dut_aze_azi_igb_ind_akn_scr_ukr_bsq_alb_owc_dyu_mnd_prs_urd_cic_bos_ewe_ita_hun_tsw_swa_fin_slo_sod_geo_ger_svk_grk_ben_amh_chh_pan_est_dgb_sun_nor_mao_jpn_tml_kor_lat_ctl_moo_swe_tag_rus_mlt_mly_cnt_pol_ses_lit_aeg_mcd_bul_hin_eng_qcu_glc_arw_guj_swt_amr_krd_sid_afr_jav_cze_tsn_por_lda_bat_tha_anl_knd_bam_bem_tur_rom_spa_uzb_xho_vie_gam_yor_zul_fbf	0.222045809699896	0.523135316586388	0.602124308687
846	gam_slo_ses_por_wly_amr_owc_fre_aze_tur_igb_sun_swa_bul_arw_bsq_prs_sid_ewe_mnd_bos_ukr_bem_ctl_swt_ben_est_dgb_moo_hun_lit_chh_geo_alb_ita_afr_rus_mlt_sod_rom_fin_zul_bat_cze_ind_jpn_knd_kor_eng_lat_akn_pol_jav_scr_amh_tag_cnt_ger_xho_pan_hau_swe_urd_dut_mcd_qcu_mol_guj_spa_bam_heb_nor_aeg_glc_mao_krd_cic_grk_tsw_mly_tha_tig_tml_ven_fbf_uzb_svk_hin_azi_yor_vie_anl_tsn_dyu_lda	-0.257685507358835	-0.609476704891632	0.543694668106366
847	owc_rom_ven_urd_sod_wly_mlt_prs_aze_tur_tsn_mao_igb_afr_pan_bsq_pol_gam_bem_cnt_ger_ben_fbf_arw_ewe_scr_est_swa_akn_hun_spa_anl_geo_cze_lat_grk_svk_hau_amh_ita_fin_bam_tag_bos_jav_jpn_knd_kor_glc_mol_zul_krd_sun_nor_tig_ind_mnd_lit_lda_hin_amr_slo_fre_por_eng_qcu_ukr_ctl_rus_tsw_aeg_alb_sid_bul_bat_mcd_dyu_guj_dgb_mly_tha_chh_tml_xho_swt_uzb_dut_swe_azi_cic_vie_heb_ses_moo_yor	-0.293005143914683	-0.69437664787001	0.489177053615363
848	owc_eng_yor_ben_chh_sid_amh_pan_aze_uzb_swt_sun_dyu_rus_nor_bsq_slo_anl_fbf_mnd_fre_scr_cic_dut_ses_ger_hun_bem_lda_est_bul_amr_geo_swe_cze_alb_mol_hau_gam_glc_fin_igb_bat_bos_ind_jpn_knd_kor_svk_afr_tsw_prs_tag_spa_wly_mly_cnt_ukr_moo_grk_aeg_ita_hin_pol_arw_qcu_ctl_urd_rom_ewe_tig_lat_heb_por_mao_mcd_swa_krd_akn_jav_tha_mlt_tml_bam_ven_tur_guj_lit_azi_tsn_vie_sod_dgb_xho_zul	0.495409291669761	1.16999176067096	0.244993914465802
849	heb_urd_tsn_rus_chh_owc_tig_rom_azi_uzb_ses_jav_bam_slo_afr_bsq_mcd_amh_swt_mnd_krd_eng_dgb_spa_yor_ctl_hun_lda_akn_est_lit_gam_geo_ger_scr_swe_arw_aeg_sod_bos_fin_swa_mly_por_ind_jpn_knd_kor_mol_ukr_bem_prs_mao_glc_sid_bat_cnt_grk_moo_guj_mlt_svk_hin_bul_alb_qcu_pan_ben_dut_igb_anl_cze_hau_fre_sun_ita_tsw_pol_ewe_tag_tha_amr_tml_xho_zul_aze_lat_nor_tur_cic_vie_wly_fbf_dyu_ven	-0.563113858811666	-1.34355521640529	0.182361365680495
850	heb_dut_ses_pan_tig_mlt_anl_rom_azi_aze_zul_mly_tsn_ita_bos_bsq_mcd_owc_ven_cnt_ctl_swe_tsw_eng_dyu_glc_est_bam_yor_hun_scr_amr_geo_arw_grk_ben_cze_gam_hau_guj_fin_swa_mao_alb_sun_jpn_knd_kor_pol_rus_bem_krd_ind_hin_amh_bat_mnd_ukr_fbf_svk_aeg_nor_afr_ger_lit_qcu_mol_lat_urd_ewe_wly_por_chh_fre_jav_slo_lda_prs_xho_tag_tha_sid_tml_swt_moo_uzb_spa_bul_tur_cic_vie_sod_dgb_akn_igb	-0.589487989394232	-1.40529511509282	0.163265299997848
851	tig_lit_ven_lat_heb_mlt_hau_ita_aze_uzb_bem_sun_xho_fre_nor_bsq_rom_amr_moo_cnt_mcd_bul_dyu_ger_swt_alb_est_tsn_igb_fin_spa_gam_geo_pol_por_ukr_prs_chh_aeg_afr_hun_bam_bat_bos_ind_jpn_tml_kor_mol_scr_swa_swe_jav_rus_sod_mly_mnd_pan_zul_grk_wly_eng_hin_slo_ctl_qcu_dut_glc_svk_dgb_anl_arw_owc_cze_tag_ben_lda_urd_tsw_mao_tha_sid_knd_cic_fbf_azi_guj_krd_tur_ses_vie_amh_ewe_yor_akn	0.0302307089868646	0.0710889261049935	0.943479631632932
852	gam_bul_tsn_prs_sod_aeg_owc_cze_tur_uzb_fbf_tag_zul_mol_urd_bsq_krd_amh_lda_cnt_pol_guj_ewe_alb_bam_swe_est_bem_cic_fin_spa_sid_geo_ita_svk_slo_ger_chh_hau_ukr_hun_dyu_mao_lit_bat_jpn_knd_kor_rus_dut_tsw_fre_ind_por_heb_sun_mnd_pan_dgb_hin_tig_mcd_bos_ben_lat_qcu_grk_eng_ctl_moo_amr_rom_anl_scr_mly_glc_ven_nor_xho_jav_tha_mlt_tml_swt_ses_aze_afr_arw_azi_akn_vie_wly_igb_yor_swa	-0.196371007984431	-0.464046175299881	0.643699060911677
853	anl_ben_ven_slo_sod_wly_heb_krd_azi_tur_lda_ind_xho_guj_alb_bsq_eng_gam_bem_mnd_fre_lat_tsw_pol_igb_ukr_fin_akn_swt_hun_cze_chh_geo_nor_swe_ger_glc_tig_amr_ita_est_ewe_tag_spa_sun_jpn_knd_kor_dut_bul_tsn_mol_jav_svk_hau_bat_cnt_hin_cic_bos_amh_arw_afr_rom_por_qcu_urd_ctl_grk_bam_aeg_rus_owc_scr_mly_lit_swa_prs_yor_mao_tha_sid_tml_moo_fbf_uzb_mcd_pan_aze_dyu_vie_mlt_ses_dgb_zul	-0.541878312399996	-1.29050647348166	0.200074099028017
854	sod_ctl_swa_dut_sid_aeg_amh_ukr_tur_azi_yor_mly_cic_bos_fre_bsq_ben_gam_igb_cnt_bul_slo_tsn_grk_ses_urd_fin_zul_ven_hun_mol_anl_geo_rus_ger_nor_eng_mlt_hau_arw_est_tsw_bat_lit_tag_jpn_knd_kor_afr_mcd_ewe_swe_ind_ita_tig_mao_mnd_rom_xho_alb_amr_glc_hin_spa_pan_qcu_por_krd_scr_swt_heb_prs_wly_lat_jav_cze_akn_pol_dgb_sun_tha_chh_tml_moo_dyu_uzb_svk_guj_aze_bam_vie_owc_lda_fbf_bem	-0.156099220575792	-0.368458186412408	0.713369019161394
855	wly_lat_fbf_mcd_sid_owc_aeg_por_uzb_azi_igb_mao_yor_cze_mol_bsq_urd_sod_ven_mnd_krd_svk_tsw_fre_bem_hin_hun_ewe_bam_est_dut_gam_geo_bul_lit_pan_ger_chh_mlt_swe_fin_akn_jav_eng_bat_jpn_tml_kor_rus_prs_dyu_scr_mly_ukr_anl_sun_cnt_pol_cic_arw_tig_nor_rom_ben_bos_qcu_slo_grk_guj_zul_amh_spa_heb_ita_ind_ctl_dgb_alb_swa_tag_tha_hau_knd_tsn_lda_aze_afr_glc_tur_moo_vie_amr_ses_swt_xho	-0.331510209746392	-0.785126566622446	0.434374922837225
856	aeg_grk_akn_lat_tig_sid_chh_rom_aze_tur_swa_bat_ven_lit_rus_bsq_ita_anl_bem_mnd_eng_hin_fbf_glc_swt_svk_fin_ses_bam_est_guj_amh_geo_slo_pol_prs_bos_owc_heb_fre_hun_tsw_mao_dut_ind_jpn_knd_kor_swe_bul_moo_alb_jav_pan_amr_sun_cnt_urd_dgb_ger_mlt_ben_mcd_cze_afr_qcu_ukr_por_scr_zul_wly_spa_hau_ctl_mly_krd_igb_arw_lda_tag_tha_gam_tml_dyu_tsn_azi_mol_nor_uzb_cic_vie_sod_yor_ewe_xho	-0.608418943367184	-1.45326085657185	0.149517441214029
857	gam_mcd_lda_arw_tig_wly_sod_ben_aze_tur_swa_bat_dyu_alb_slo_bsq_eng_owc_bem_mnd_fre_cze_moo_scr_yor_ukr_est_bam_xho_hun_rom_sid_geo_glc_spa_mol_grk_amr_aeg_prs_fin_ven_mly_ger_ind_jpn_knd_kor_por_urd_ewe_swe_sun_ctl_amh_tag_cnt_rus_swt_lit_heb_pol_nor_guj_pan_qcu_lat_ita_krd_igb_anl_bul_hau_dut_jav_bos_tsw_hin_cic_mao_tha_mlt_tml_zul_fbf_uzb_svk_afr_azi_dgb_vie_chh_akn_ses_tsn	-0.149579576365348	-0.352727494583657	0.725090913903167
858	sid_alb_tsn_krd_amh_gam_owc_dut_tur_azi_swa_tag_swt_eng_swe_bsq_ger_tig_bem_mnd_scr_fre_igb_bos_tsw_urd_hun_ven_zul_est_afr_sod_geo_mol_mcd_svk_prs_amr_anl_slo_fin_ses_mao_rus_bat_jpn_knd_kor_por_hin_ewe_spa_jav_ukr_heb_ind_cnt_grk_bam_nor_hau_ita_lat_glc_lit_qcu_rom_bul_ben_lda_wly_arw_aeg_ctl_mly_guj_dyu_pol_yor_sun_tha_chh_tml_akn_dgb_aze_pan_cze_uzb_fbf_vie_mlt_moo_xho_cic	0.278601620946878	0.655666841275079	0.513657273593691
859	amh_urd_zul_svk_sid_hau_wly_ben_tur_aze_tsw_mao_ewe_arw_pol_bsq_glc_amr_dyu_cnt_fre_nor_moo_ctl_akn_spa_est_bem_tsn_hun_prs_tig_geo_rus_ger_ukr_por_heb_gam_krd_fin_yor_jav_slo_sun_jpn_tml_kor_eng_lit_ven_afr_ind_grk_sod_mly_mnd_swe_fbf_ita_anl_guj_dut_lat_alb_qcu_scr_rom_bos_swt_aeg_mol_owc_hin_tag_mcd_xho_bul_swa_bat_tha_mlt_knd_bam_ses_azi_cze_pan_uzb_cic_vie_chh_lda_igb_dgb	0.0674620546124524	0.15893969535295	0.874061034414809
860	hau_hin_moo_rus_sid_tig_heb_mcd_azi_tur_ses_ind_fbf_cze_spa_bsq_lat_aeg_lda_cnt_arw_ben_akn_alb_yor_mol_est_ewe_swa_hun_bos_chh_geo_ukr_swe_fre_prs_anl_gam_rom_fin_bem_mly_ctl_bat_jpn_knd_kor_grk_eng_dgb_lit_jav_scr_amh_tag_mnd_guj_ven_nor_amr_pan_urd_por_pol_qcu_krd_afr_ger_swt_owc_svk_sod_bul_sun_ita_cic_slo_bam_mao_tha_wly_tml_zul_tsn_aze_glc_dut_uzb_tsw_vie_mlt_dyu_xho_igb	-0.675874854555492	-1.61914801306624	0.108801856300412
861	wly_lit_tsw_bos_hau_sid_tig_svk_uzb_aze_zul_sun_swa_ita_spa_bsq_krd_mlt_swt_mnd_swe_hin_bam_alb_bem_scr_est_tsn_fbf_hun_prs_amr_geo_ukr_afr_slo_por_sod_heb_guj_fin_ven_ind_bul_jav_jpn_knd_kor_ctl_ben_lda_urd_tag_nor_aeg_bat_cnt_arw_yor_ger_gam_rom_mcd_pol_pan_qcu_fre_lat_cze_ses_amh_rus_chh_mol_mly_grk_moo_eng_cic_mao_tha_owc_tml_akn_dyu_tur_dut_glc_azi_dgb_vie_anl_xho_ewe_igb	-0.733762004052399	-1.76516728519772	0.0808182066678168
862	amh_pol_dgb_guj_gam_sod_sid_hin_aze_azi_yor_bat_swt_lat_ben_bsq_ita_heb_bam_mnd_rus_krd_akn_bul_zul_glc_est_ses_fbf_fin_cze_chh_geo_por_arw_fre_prs_amr_hau_urd_hun_lda_tag_ukr_ind_jpn_tml_kor_spa_afr_ven_bos_mao_swe_owc_jav_cnt_nor_swa_svk_wly_mol_ger_ctl_pan_qcu_grk_eng_mcd_moo_aeg_slo_mlt_rom_sun_lit_ewe_alb_dyu_mly_tha_anl_knd_igb_bem_uzb_dut_scr_tur_tsn_vie_tig_cic_tsw_xho	-0.364081968572552	-0.863322304754584	0.390181299353541
863	tig_urd_bem_fre_sid_hau_sod_rom_uzb_aze_cic_sun_ven_krd_ben_bsq_hin_aeg_bam_mnd_alb_swe_igb_rus_dyu_glc_hun_fbf_yor_fin_por_anl_geo_afr_grk_mcd_lat_owc_mlt_lit_est_akn_bat_slo_mao_jpn_tml_kor_eng_ukr_ewe_svk_tag_mol_heb_mly_cnt_dut_xho_pol_gam_nor_cze_ctl_guj_qcu_prs_arw_pan_lda_amh_ita_wly_ger_ind_spa_tsn_bul_swt_jav_tha_amr_knd_tsw_ses_tur_scr_bos_azi_swa_vie_chh_dgb_moo_zul	-0.709757271107761	-1.70083212273142	0.0923161304565749
864	sid_lat_yor_pol_aeg_anl_tig_hin_azi_uzb_bam_bat_dgb_cze_eng_bsq_slo_sod_fbf_mnd_arw_urd_tsn_ita_dyu_ger_fin_ses_moo_hun_prs_mlt_geo_fre_krd_bos_mcd_hau_chh_bul_est_zul_sun_glc_ind_jpn_tml_kor_mol_scr_ven_grk_mly_ben_heb_mao_cnt_alb_tsw_rom_gam_svk_spa_rus_afr_qcu_ctl_pan_por_lda_amh_swe_owc_ukr_tag_nor_swa_guj_akn_jav_tha_amr_knd_bem_swt_tur_lit_dut_aze_igb_vie_wly_xho_cic_ewe	-0.618568497040408	-1.47861132494763	0.142623324720272
865	mlt_hin_dgb_urd_aeg_owc_hau_bos_azi_tur_swa_bat_tsn_ben_ukr_bsq_afr_amh_cic_mnd_rom_svk_akn_glc_ses_por_hun_fbf_swt_fin_swe_gam_geo_arw_bul_prs_cze_amr_chh_mol_est_dyu_mly_rus_sun_jpn_tml_kor_eng_scr_ven_mcd_tag_slo_tig_jav_cnt_spa_bam_pan_sod_krd_lat_lit_ita_qcu_guj_nor_alb_lda_sid_ctl_heb_pol_mao_fre_ewe_dut_tsw_ind_tha_wly_knd_igb_moo_uzb_ger_grk_aze_xho_vie_anl_zul_bem_yor	0.437110071262113	1.03077949242838	0.30531751536798
866	wly_ben_ven_ctl_amh_gam_owc_scr_uzb_tur_ewe_mao_dyu_cze_lat_bsq_bul_aeg_igb_mnd_hin_swe_lda_pan_akn_grk_hun_tsn_cic_fin_ukr_sid_geo_prs_ger_fre_arw_sod_chh_glc_est_bam_sun_afr_jav_jpn_knd_kor_spa_ita_bem_bos_tag_lit_anl_ind_cnt_dut_xho_por_heb_pol_nor_urd_rom_qcu_guj_slo_svk_tsw_mlt_mcd_tig_alb_bat_eng_swa_mol_ses_mly_tha_amr_tml_fbf_swt_azi_krd_rus_aze_moo_vie_hau_dgb_yor_zul	-0.183920901040701	-0.434167132390695	0.665172692062028
867	anl_mol_fbf_arw_wly_amh_amr_guj_aze_azi_tsn_jav_cic_afr_mcd_bsq_nor_tig_ven_cnt_lat_ukr_tsw_glc_igb_svk_hun_dgb_ewe_est_krd_gam_geo_fre_rom_bul_spa_chh_aeg_bos_fin_moo_sun_swe_mly_jpn_knd_kor_pan_alb_swt_pol_mao_hin_sid_bat_mnd_prs_dyu_eng_hau_por_ctl_dut_rus_qcu_ben_urd_grk_bam_owc_scr_mlt_slo_tag_ger_lda_lit_yor_ind_tha_sod_tml_ses_swa_uzb_ita_cze_tur_xho_vie_heb_bem_akn_zul	-0.707046971224672	-1.69542857523613	0.0933397949529212
868	mlt_rom_dyu_bul_amh_wly_sod_hin_aze_azi_bam_bat_bem_glc_krd_bsq_guj_gam_ewe_mnd_mcd_pol_cic_lat_akn_pan_fin_zul_lda_hun_lit_hau_geo_por_afr_rus_bos_owc_amr_ben_est_igb_ind_scr_mao_jpn_tml_kor_urd_nor_moo_mol_sun_eng_chh_jav_cnt_ctl_fbf_grk_sid_cze_slo_alb_swe_qcu_ger_fre_svk_yor_anl_spa_tig_ukr_mly_ita_xho_prs_dgb_tag_tha_aeg_knd_ses_tsn_uzb_arw_dut_tur_swa_vie_heb_ven_tsw_swt	-0.636305490390231	-1.52024391651418	0.131842363510616
869	amh_eng_ses_svk_wly_gam_sid_guj_tur_azi_ewe_jav_moo_alb_pan_bsq_ctl_aeg_swt_cnt_spa_swe_igb_prs_xho_grk_est_cic_fbf_fin_dut_chh_geo_fre_rom_lat_bos_anl_hau_ukr_hun_swa_tag_scr_ind_jpn_tml_kor_por_ben_zul_ger_mao_bul_sod_sun_mnd_slo_akn_pol_tig_cze_krd_glc_urd_qcu_ita_rus_nor_yor_mlt_mcd_amr_arw_mly_afr_dgb_mol_ven_bat_tha_heb_knd_lda_bam_aze_hin_lit_uzb_tsw_vie_owc_bem_dyu_tsn	-0.191575265341402	-0.45217023772406	0.652199261897824
870	sod_arw_moo_nor_sid_mlt_tig_hin_azi_tur_zul_jav_bem_ctl_slo_bsq_bul_heb_bam_mnd_pol_bos_ewe_scr_swt_rus_hun_yor_ven_est_mol_amh_geo_spa_mcd_krd_svk_amr_wly_fre_fin_dgb_tag_dut_mly_jpn_tml_kor_ukr_rom_akn_urd_mao_cze_gam_ind_cnt_lit_swa_alb_hau_ita_glc_por_grk_qcu_ben_pan_ger_tsw_owc_guj_aeg_eng_bat_swe_cic_prs_lda_sun_tha_chh_knd_ses_igb_uzb_lat_afr_aze_xho_vie_anl_dyu_fbf_tsn	-0.373034784218195	-0.883752139506469	0.379108956565355
871	heb_rom_ven_pan_anl_sod_chh_ctl_tur_uzb_tsw_ind_dgb_grk_dut_bsq_cze_amh_ewe_cnt_nor_glc_swt_afr_yor_bos_est_tsn_moo_hun_scr_tig_geo_bul_pol_alb_mcd_mlt_hau_krd_fin_akn_mly_guj_bat_jpn_tml_kor_prs_slo_zul_ben_mao_lit_amr_tag_mnd_ita_lda_lat_aeg_hin_svk_ukr_eng_qcu_swe_urd_por_xho_owc_fre_gam_rus_jav_ger_cic_arw_dyu_sun_tha_sid_knd_igb_fbf_aze_spa_mol_azi_bam_vie_wly_ses_bem_swa	0.529486029676508	1.25056676499729	0.21422987296805
872	sid_bul_swt_fre_aeg_owc_tig_scr_azi_uzb_yor_tag_fbf_swe_arw_bsq_pol_amr_zul_mnd_slo_eng_cic_ita_swa_grk_fin_ewe_dgb_hun_bos_hau_geo_alb_urd_pan_ukr_gam_heb_rus_est_xho_jav_hin_bat_jpn_knd_kor_krd_mol_ven_rom_mao_mcd_chh_ind_cnt_svk_ses_glc_sod_ger_afr_ben_ctl_qcu_lit_dut_spa_akn_amh_prs_wly_lat_mly_por_lda_cze_tsw_sun_tha_mlt_tml_dyu_bam_aze_nor_guj_tur_tsn_vie_anl_moo_bem_igb	-0.834820498436216	-2.01581801637112	0.0467045071450672
873	hau_krd_ewe_scr_gam_amh_sid_nor_tur_uzb_dyu_mly_ses_eng_ita_bsq_fre_anl_fbf_mnd_mcd_prs_swt_alb_xho_ukr_hun_bem_moo_fin_grk_owc_geo_guj_spa_mol_slo_amr_heb_urd_est_ven_tag_dut_bat_jpn_tml_kor_glc_pan_tsw_ctl_sun_bul_sod_mao_cnt_lit_tsn_svk_mlt_rus_ben_lat_arw_qcu_hin_por_swe_cic_aeg_bos_wly_rom_jav_afr_zul_pol_swa_ind_tha_tig_knd_yor_lda_aze_ger_cze_azi_bam_vie_chh_akn_dgb_igb	-0.383258263252031	-0.908893721379569	0.365755624888009
874	wly_swe_bam_pol_sod_aeg_heb_mcd_aze_tur_igb_sun_zul_ger_prs_bsq_rus_owc_fbf_mnd_ben_slo_swt_eng_tsw_ctl_fin_tsn_lda_est_guj_sid_geo_pan_svk_fre_cze_tig_mlt_rom_hun_swa_ind_alb_tag_jpn_tml_kor_dut_grk_xho_mol_jav_ita_hau_bat_cnt_nor_ven_hin_chh_lat_ukr_spa_bul_qcu_glc_scr_lit_yor_anl_urd_amr_krd_mly_por_dgb_afr_ses_mao_tha_gam_knd_bem_moo_azi_arw_bos_uzb_dyu_vie_amh_cic_ewe_akn	0.271131001446408	0.638167532808924	0.524932952497125
875	hau_alb_yor_urd_sod_anl_wly_mcd_aze_azi_xho_mao_swt_bos_ukr_bsq_ita_chh_tsn_mnd_bul_mol_ses_krd_fbf_por_est_ven_bam_hun_nor_mlt_geo_prs_lat_rus_ctl_heb_tig_cze_fin_igb_sun_afr_ind_jpn_knd_kor_eng_grk_cic_ger_tag_lit_amr_mly_cnt_scr_ewe_arw_aeg_pan_svk_swe_guj_qcu_spa_rom_dut_swa_sid_slo_owc_pol_jav_glc_dgb_ben_moo_bat_tha_amh_tml_tsw_dyu_tur_fre_hin_uzb_bem_vie_gam_lda_akn_zul	0.173085278794971	0.40725078252542	0.68475966966553
876	amr_mcd_cic_bos_mlt_sod_amh_bul_azi_aze_fbf_bat_ven_lat_scr_bsq_swe_chh_ewe_cnt_afr_guj_xho_nor_dgb_ben_fin_igb_dyu_est_pol_heb_geo_svk_cze_grk_ctl_owc_sid_pan_hun_lda_mly_por_sun_jpn_knd_kor_rom_arw_zul_rus_mao_eng_wly_jav_mnd_fre_swt_spa_tig_glc_mol_slo_prs_qcu_krd_urd_ger_tsw_hau_lit_anl_ita_ind_hin_swa_ukr_tsn_tag_tha_aeg_tml_moo_bem_tur_dut_alb_uzb_yor_vie_gam_bam_akn_ses	-0.256191034945608	-0.605260438911603	0.546480111680888
877	aeg_ben_dgb_eng_heb_amr_anl_alb_azi_uzb_lda_mao_bam_cze_pan_bsq_slo_mlt_ven_mnd_ctl_mol_moo_grk_bem_por_fin_xho_akn_est_krd_amh_geo_bos_urd_arw_rus_sid_gam_ita_hun_tsw_tag_swe_sun_jpn_tml_kor_prs_glc_igb_svk_jav_fre_sod_mly_cnt_pol_swt_ger_wly_scr_mcd_dut_bul_qcu_rom_hin_afr_zul_owc_lat_hau_spa_ind_ukr_tsn_nor_ses_bat_tha_chh_knd_fbf_cic_aze_lit_guj_tur_yor_vie_tig_dyu_swa_ewe	-0.599792760755831	-1.43402810399336	0.154918098744831
878	amr_bos_zul_cze_aeg_amh_owc_pan_azi_uzb_ses_tag_ven_rus_guj_bsq_scr_hau_bam_mnd_krd_ger_tsw_glc_tsn_ukr_est_ewe_dgb_hun_fre_sod_geo_grk_swe_ben_lat_wly_tig_ctl_fin_cic_mly_eng_bat_jpn_tml_kor_afr_bul_swa_arw_ind_svk_chh_jav_cnt_nor_lda_spa_anl_por_pol_prs_alb_qcu_dut_slo_mol_moo_mlt_ita_heb_urd_sun_rom_akn_hin_yor_mao_tha_sid_knd_xho_dyu_tur_lit_mcd_aze_swt_vie_gam_bem_igb_fbf	0.339617219596346	0.799488796783804	0.426044331036649
879	aeg_mol_bam_urd_mlt_amr_gam_mcd_tur_aze_bem_mly_ewe_krd_dut_bsq_glc_chh_moo_mnd_lat_lit_ses_rus_xho_hin_est_lda_yor_fin_swe_wly_geo_alb_pol_bul_bos_amh_tig_nor_hun_swa_ind_svk_tag_jpn_tml_kor_guj_arw_igb_eng_bat_afr_heb_mao_cnt_slo_cic_scr_hau_spa_pan_ger_ita_qcu_ben_por_fre_tsn_anl_cze_sod_grk_sun_ctl_swt_ukr_zul_jav_tha_sid_knd_ven_tsw_azi_prs_rom_uzb_akn_vie_owc_dyu_fbf_dgb	0.570855092987776	1.34865578421023	0.180722608339923
880	owc_afr_swa_ita_wly_sod_heb_pan_tur_uzb_yor_tag_zul_dut_arw_bsq_grk_amr_dgb_mnd_urd_ben_dyu_lit_ven_ctl_hun_tsw_akn_est_nor_hau_geo_svk_krd_rom_cze_chh_aeg_por_fin_ses_jav_prs_sun_jpn_tml_kor_alb_scr_igb_lat_mao_glc_tig_ind_cnt_ukr_tsn_bul_amh_spa_rus_pol_bos_qcu_ger_guj_fre_bam_mlt_slo_gam_hin_mly_swe_cic_mol_fbf_bat_tha_anl_knd_ewe_swt_aze_eng_mcd_azi_bem_vie_sid_xho_moo_lda	-0.477999647361437	-1.13491816440488	0.259326247158158
881	wly_swe_tsn_svk_heb_amh_gam_bos_tur_azi_bem_mly_dyu_fre_afr_bsq_grk_anl_fbf_mnd_guj_mol_zul_prs_tsw_hin_hun_ewe_igb_fin_por_sid_geo_scr_cze_lit_ita_chh_owc_arw_est_ven_jav_pan_mao_jpn_knd_kor_dut_glc_xho_spa_bat_ctl_amr_tag_cnt_lat_yor_mcd_sod_ben_nor_ukr_eng_qcu_alb_urd_rom_bam_mlt_pol_aeg_bul_sun_slo_dgb_ger_cic_ind_tha_hau_tml_swa_ses_aze_krd_rus_uzb_moo_vie_tig_swt_lda_akn	0.364866833543529	0.858449185045912	0.392851603716508
882	mlt_alb_swa_guj_sid_tig_chh_prs_aze_uzb_zul_sun_akn_fre_spa_bsq_hin_heb_yor_mnd_svk_bul_lda_grk_ses_urd_hun_fbf_bam_fin_bos_anl_geo_por_glc_eng_slo_amh_hau_dut_est_moo_mly_rom_jav_jpn_tml_kor_cze_ita_dgb_rus_bat_mcd_sod_tag_cnt_scr_dyu_pol_aeg_nor_krd_lit_ctl_qcu_swe_ukr_pan_tsw_gam_arw_wly_ger_mao_lat_tsn_mol_xho_ind_tha_owc_knd_ven_ewe_azi_ben_afr_tur_igb_vie_amr_cic_bem_swt	-0.100344805202847	-0.236935373104598	0.813228051637771
883	amh_arw_lda_prs_aeg_owc_wly_rus_azi_tur_dgb_ind_swa_lat_pol_bsq_ukr_gam_bam_cnt_svk_alb_akn_nor_yor_bos_fin_tsw_swt_est_ger_chh_geo_fre_ita_ben_ctl_mlt_heb_lit_hun_ses_tag_rom_mao_jpn_knd_kor_por_urd_fbf_scr_bat_guj_tig_mly_mnd_spa_igb_mcd_hau_afr_hin_mol_krd_qcu_swe_pan_glc_zul_sod_bul_amr_slo_sun_dut_ewe_cze_cic_jav_tha_sid_tml_xho_dyu_aze_grk_eng_uzb_moo_vie_anl_tsn_bem_ven	0.0093755718114948	0.0220760216362518	0.982434610555739
884	chh_spa_swt_urd_heb_amh_gam_lat_tur_azi_akn_bat_bem_alb_nor_bsq_pol_sod_tsw_mnd_bul_eng_igb_afr_lda_por_hun_bam_dgb_fin_glc_wly_geo_ben_dut_lit_slo_mlt_aeg_scr_est_fbf_sun_prs_jav_jpn_tml_kor_krd_pan_ewe_cze_mao_ger_sid_ind_cnt_bos_tsn_ukr_amr_rus_arw_swe_ctl_qcu_mcd_guj_rom_ses_tig_hin_owc_mol_mly_svk_moo_fre_dyu_tag_tha_anl_knd_zul_ven_uzb_grk_ita_aze_swa_vie_hau_yor_cic_xho	-0.7186276801613	-1.72319016567267	0.0881775228080326
885	hau_urd_lda_lat_aeg_wly_sid_por_tur_azi_cic_sun_swt_krd_svk_bsq_ger_heb_xho_mnd_bul_afr_ven_grk_moo_ukr_hun_ses_ewe_est_ctl_anl_geo_guj_mcd_bos_rom_gam_amh_dut_fin_bem_tag_swe_ind_jpn_tml_kor_glc_lit_bam_eng_jav_spa_tig_mly_cnt_mol_dyu_scr_mlt_fre_nor_cze_alb_qcu_pol_arw_hin_tsw_chh_rus_owc_pan_mao_ita_akn_prs_tsn_bat_tha_amr_knd_zul_yor_uzb_slo_ben_aze_swa_vie_sod_fbf_dgb_igb	-0.388955347773716	-0.921408315101846	0.359221384650782
886	sod_rom_tsw_krd_anl_heb_gam_ben_tur_aze_xho_bat_ses_pan_por_bsq_lit_hau_zul_cnt_spa_nor_yor_lat_swt_glc_est_tsn_ven_hun_ctl_chh_geo_eng_prs_bos_ukr_amh_amr_urd_fin_moo_sun_afr_ind_jpn_knd_kor_alb_mcd_akn_pol_mly_dut_owc_jav_mnd_cze_bem_arw_wly_rus_svk_mol_hin_qcu_swe_ita_guj_bam_aeg_scr_tig_bul_mao_grk_ewe_ger_swa_tag_tha_mlt_tml_lda_dyu_uzb_slo_fre_azi_dgb_vie_sid_cic_igb_fbf	0.144001805829082	0.338773091576976	0.735544372496366
887	heb_ger_zul_hin_anl_hau_wly_guj_aze_tur_yor_mao_dgb_rom_spa_bsq_mol_amh_swt_cnt_pan_pol_fbf_svk_lda_bos_est_swa_xho_hun_nor_gam_geo_lit_slo_mcd_ctl_sod_amr_ben_fin_bem_jav_eng_sun_jpn_tml_kor_swe_scr_tsn_fre_ind_lat_tig_bat_mnd_por_tsw_alb_owc_krd_afr_glc_prs_qcu_ukr_cze_bul_moo_mlt_grk_sid_urd_mly_ita_ewe_rus_bam_tag_tha_chh_knd_dyu_igb_uzb_arw_dut_azi_ses_vie_aeg_akn_cic_ven	-0.673348062434036	-1.6137225808662	0.109975778225782
888	anl_ben_swt_pol_sod_tig_chh_slo_uzb_aze_moo_sun_lda_hin_ger_bsq_spa_aeg_swa_mnd_mcd_dut_xho_afr_ven_ita_fin_dyu_ses_est_krd_hau_geo_urd_svk_alb_arw_amh_wly_nor_hun_igb_bat_fre_mao_jpn_knd_kor_mol_por_dgb_guj_tag_scr_mlt_mly_cnt_eng_zul_rom_gam_prs_ukr_bul_grk_qcu_ctl_swe_lit_akn_heb_bos_amr_pan_ind_cze_cic_lat_ewe_jav_tha_owc_tml_tsn_fbf_tur_glc_rus_azi_bem_vie_sid_bam_tsw_yor	0.539732305407714	1.27523505377562	0.205402529821536
889	wly_rus_ewe_cze_sid_chh_amh_hin_uzb_tur_zul_ind_cic_guj_alb_bsq_afr_anl_igb_cnt_rom_bos_bem_spa_swt_lit_est_tsw_ven_fin_mol_owc_geo_ita_nor_scr_eng_mlt_hau_dut_hun_dgb_sun_ctl_mly_jpn_knd_kor_por_arw_bam_grk_tag_fre_tig_mao_mnd_lat_swa_prs_amr_svk_pol_ben_krd_qcu_slo_swe_bul_dyu_sod_mcd_heb_pan_jav_ger_fbf_glc_lda_bat_tha_gam_tml_moo_tsn_azi_ukr_urd_aze_ses_vie_aeg_xho_akn_yor	-0.246813019043084	-0.583542735433167	0.560940569027237
890	sid_scr_dgb_por_hau_gam_mlt_grk_tur_aze_tsn_tag_dyu_bos_urd_bsq_ukr_sod_swa_mnd_ctl_krd_lda_ita_ses_rus_hun_xho_ven_fin_lat_aeg_geo_svk_spa_pol_slo_amr_owc_alb_est_fbf_jav_ger_bat_jpn_tml_kor_dut_guj_zul_hin_ind_eng_anl_mao_cnt_cze_yor_glc_wly_afr_mol_fre_lit_qcu_mcd_nor_prs_bam_amh_pan_tig_bul_mly_swe_bem_arw_akn_sun_tha_chh_knd_ewe_igb_uzb_rom_ben_azi_cic_vie_heb_tsw_moo_swt	-0.274027471515438	-0.648664486668391	0.518153817852346
891	amh_afr_ewe_spa_wly_owc_sid_svk_aze_tur_tsw_ind_ven_ben_swe_bsq_cze_hau_bam_mnd_grk_rom_moo_fre_lda_urd_hun_tsn_fbf_est_dut_sod_geo_mol_slo_ctl_ukr_heb_mlt_nor_fin_zul_mly_alb_mao_jpn_knd_kor_bul_pan_igb_lat_tag_ita_anl_jav_cnt_krd_xho_glc_tig_por_mcd_arw_prs_qcu_eng_ger_pol_bem_amr_bos_gam_guj_bat_hin_swt_lit_cic_sun_tha_chh_tml_dgb_swa_azi_scr_rus_uzb_dyu_vie_aeg_yor_ses_akn	-0.311378679211316	-0.737474897336754	0.46269024741369
892	wly_guj_bem_spa_owc_hau_amr_lat_aze_uzb_xho_mao_fbf_scr_svk_bsq_dut_chh_bam_mnd_mol_hin_tsw_mcd_zul_cze_est_tsn_dgb_fin_urd_sod_geo_slo_fre_pol_alb_anl_aeg_eng_hun_igb_mly_rus_bat_jpn_tml_kor_lit_swe_ewe_krd_jav_bos_tig_tag_cnt_pan_lda_prs_heb_arw_glc_ger_grk_qcu_rom_ben_ukr_swt_amh_ita_gam_nor_ind_bul_yor_por_akn_sun_tha_sid_knd_ses_cic_tur_afr_ctl_azi_swa_vie_mlt_moo_ven_dyu	-0.337518794813739	-0.799387543195211	0.426102728163207
893	aeg_glc_yor_afr_anl_sod_tig_fre_aze_tur_ses_mao_ewe_lit_svk_bsq_pan_amr_zul_mnd_ctl_scr_lda_arw_tsn_ita_est_swa_bam_fin_slo_chh_geo_rus_grk_prs_guj_wly_sid_ukr_hun_fbf_tag_ger_jav_jpn_tml_kor_pol_bul_swt_por_ind_cze_mlt_mly_cnt_swe_ven_rom_gam_nor_mcd_hin_bos_qcu_urd_spa_lat_cic_amh_ben_hau_eng_sun_dut_akn_mol_dyu_bat_tha_heb_knd_igb_moo_azi_krd_alb_uzb_xho_vie_owc_bem_dgb_tsw	0.489151329269864	1.15405957733913	0.25143283416863
894	amr_ctl_akn_nor_hau_sid_gam_rus_azi_aze_xho_jav_lda_ita_dut_bsq_swe_chh_igb_mnd_guj_alb_swt_slo_bam_bul_est_tsw_dyu_fin_bos_heb_geo_ukr_rom_eng_ben_aeg_sod_hin_hun_ses_tag_cze_sun_jpn_knd_kor_lit_glc_ven_ger_mao_afr_wly_ind_cnt_scr_bem_por_mlt_grk_svk_arw_fre_qcu_spa_pan_pol_yor_amh_krd_owc_urd_mly_mcd_cic_lat_fbf_bat_tha_anl_tml_swa_moo_tur_mol_prs_uzb_zul_vie_tig_dgb_tsn_ewe	-0.21236375318205	-0.501908401857722	0.616918168355644
895	amh_ita_tsw_mol_gam_chh_amr_krd_aze_uzb_bam_mao_ven_fre_bul_bsq_pol_sod_swa_cnt_glc_afr_swt_nor_igb_cze_hun_yor_ses_fin_urd_aeg_geo_mcd_scr_lat_spa_heb_mlt_guj_est_dgb_sun_prs_ind_jpn_knd_kor_ctl_pan_xho_arw_mly_svk_owc_jav_mnd_eng_tsn_hin_wly_lit_por_ger_grk_qcu_rus_slo_rom_ewe_hau_swe_anl_alb_tag_dut_akn_ukr_moo_bat_tha_sid_tml_dyu_zul_tur_bos_ben_azi_lda_vie_tig_cic_bem_fbf	-0.472238972139208	-1.12263848115095	0.264480999980091
896	owc_urd_dgb_arw_aeg_chh_mlt_krd_tur_azi_zul_tag_lda_cze_lat_bsq_ctl_wly_tsn_mnd_pan_mol_moo_guj_swt_slo_fin_ven_igb_est_alb_sod_geo_eng_scr_grk_prs_sid_amh_lit_hun_bem_mao_rus_bat_jpn_knd_kor_ukr_ger_bam_mcd_sun_por_anl_jav_cnt_pol_ses_glc_gam_afr_svk_spa_fre_qcu_ben_hin_nor_yor_amr_swe_heb_bul_mly_bos_akn_dut_xho_ind_tha_hau_tml_tsw_fbf_uzb_ita_rom_aze_cic_vie_tig_dyu_ewe_swa	0.761024468165632	1.80469213411089	0.0743594412443905
897	anl_rom_tsw_mol_chh_sid_wly_pan_aze_azi_bem_sun_ewe_krd_dut_bsq_cze_owc_swt_cnt_fre_arw_cic_bul_ses_ukr_est_zul_igb_hun_nor_tig_geo_spa_urd_prs_mcd_aeg_amr_svk_fin_swa_mly_lat_tag_jpn_knd_kor_eng_grk_ven_por_jav_scr_sod_ind_mnd_lit_fbf_pol_amh_ben_afr_glc_bos_qcu_swe_guj_ita_lda_hau_ger_mlt_alb_mao_ctl_dgb_slo_xho_bat_tha_gam_tml_akn_yor_tur_hin_rus_uzb_dyu_vie_heb_bam_tsn_moo	-0.431723599151129	-1.02471657625748	0.308154972753167
898	amr_ukr_dgb_rus_hau_sod_tig_lat_aze_uzb_igb_bat_bem_mcd_guj_bsq_por_heb_ven_mnd_dut_glc_ewe_scr_cic_svk_fin_dyu_tsn_hun_ctl_sid_geo_bul_grk_fre_lit_amh_mlt_nor_est_akn_sun_ger_jav_jpn_knd_kor_pol_krd_ses_ben_mao_afr_anl_mly_cnt_hin_swt_pan_chh_slo_swe_mol_prs_qcu_urd_arw_spa_zul_gam_cze_wly_eng_ind_ita_swa_rom_lda_tag_tha_aeg_tml_bam_tsw_azi_bos_alb_tur_yor_vie_owc_fbf_moo_xho	-0.422753718888886	-1.00167256541877	0.319100918778653
899	amr_ukr_igb_por_amh_gam_sod_scr_aze_uzb_ses_bat_dyu_cze_lat_bsq_urd_heb_bem_mnd_lit_rom_bam_mol_yor_glc_est_lda_tsw_fin_ger_owc_geo_eng_guj_hin_bul_tig_chh_dut_hun_zul_mao_afr_ind_jpn_tml_kor_nor_rus_moo_ctl_jav_ben_hau_sun_cnt_spa_xho_krd_anl_bos_prs_mcd_arw_qcu_pan_ita_svk_cic_aeg_alb_mlt_grk_mly_fre_ewe_pol_swt_tag_tha_sid_knd_akn_swa_tur_slo_swe_azi_ven_vie_wly_tsn_dgb_fbf	0.516365961186912	1.22059174739394	0.225326415785694
900	anl_rom_xho_ukr_sod_hau_aeg_scr_tur_uzb_ewe_sun_cic_glc_grk_bsq_fre_gam_bem_cnt_ita_cze_dgb_urd_tsn_lit_hun_ven_fbf_fin_guj_amr_geo_ger_arw_prs_krd_sid_mlt_bos_est_zul_mly_por_jav_jpn_knd_kor_nor_slo_igb_eng_bat_mol_owc_tag_mnd_afr_moo_alb_chh_rus_ben_lat_pan_qcu_hin_spa_ctl_bam_wly_bul_amh_svk_ind_pol_swt_swe_yor_mao_tha_heb_tml_tsw_ses_azi_dut_mcd_aze_akn_vie_tig_swa_dyu_lda	-1.33637099985895	-3.33196166500072	0.00123848144371565
901	sid_grk_dyu_dut_sod_chh_wly_rom_azi_tur_xho_sun_ven_afr_nor_bsq_rus_gam_tsn_mnd_guj_slo_lda_hin_tsw_bul_hun_fbf_bam_est_mcd_amr_geo_pol_svk_scr_por_owc_aeg_fre_fin_bem_bat_pan_ind_jpn_tml_kor_bos_lit_swa_lat_mly_mol_tig_jav_cnt_alb_moo_ben_amh_prs_ita_krd_urd_qcu_ger_swe_arw_yor_hau_ctl_heb_spa_mao_cze_dgb_glc_ewe_tag_tha_anl_knd_akn_zul_uzb_eng_ukr_aze_swt_vie_mlt_ses_cic_igb	-0.527962949320677	-1.25768030356238	0.211656289603282
[truncated: 99 more rows]
