# Supplementary material for: Future Tense and Economic Decisions: Controlling for Cultural Evolution
Source: PLoS One. 2015 Jul 17;10(7):e0132145. doi: 10.1371/journal.pone.0132145 (PMC4506144; doi:10.1371/journal.pone.0132145)
Supplement: S8 Appendix — See README files within the various sub-folders. (ZIP) [file pone.0132145.s008.zip › S3_Code/Residuals_new/PGLS/PermuteResults/permute_B_SavingsWITHINFAM_52000.csv]

	ftr	r	t	p
1	heb_cze_dgb_slo_mlt_tig_amr_swe_uzb_aze_moo_mao_tsw_grk_svk_bsq_afr_anl_zul_mnd_eng_lit_swt_bos_dyu_spa_fin_cic_xho_hun_guj_sod_geo_ukr_rom_scr_urd_owc_wly_bul_est_tsn_ind_krd_mly_jpn_knd_kor_fre_por_igb_pan_jav_pol_gam_bat_cnt_arw_akn_nor_sid_ita_dut_mol_ctl_qcu_hin_glc_rus_bem_chh_alb_hau_ben_tag_ger_fbf_mcd_swa_sun_tha_amh_tml_yor_bam_tur_prs_lat_azi_ven_vie_aeg_ses_ewe_lda	-0.86090405978818	-2.08084253486708	0.0401975412550374
2	hau_arw_ewe_prs_chh_wly_anl_ukr_tur_azi_dyu_sun_tsw_glc_alb_bsq_lat_mlt_bem_mnd_pan_ben_dgb_fre_fbf_dut_est_ses_igb_fin_pol_sid_geo_afr_swe_urd_slo_tig_sod_hin_hun_swt_mao_svk_ind_jpn_tml_kor_mol_rus_xho_mcd_jav_ger_amr_tag_cnt_nor_cic_por_heb_ita_bos_ctl_guj_qcu_scr_eng_krd_lda_amh_bul_owc_lit_mly_spa_ven_grk_moo_bat_tha_aeg_knd_tsn_yor_aze_rom_cze_uzb_akn_vie_gam_swa_bam_zul	-0.540289787843842	-1.28412138816633	0.202289343250996
3	sid_rus_zul_mol_chh_sod_owc_scr_azi_uzb_fbf_mao_bem_fre_prs_bsq_hin_hau_ven_cnt_alb_spa_ses_svk_cic_urd_hun_moo_akn_est_glc_amh_geo_pan_ctl_lit_krd_gam_anl_bos_fin_ewe_jav_eng_bat_jpn_tml_kor_ukr_nor_dyu_ita_mly_rom_heb_ind_mnd_guj_swt_mcd_tig_swe_grk_dut_ben_qcu_cze_pol_afr_xho_wly_arw_amr_lat_tag_slo_yor_bul_swa_sun_tha_mlt_knd_dgb_igb_aze_ger_por_tur_tsn_vie_aeg_tsw_bam_lda	-0.205390832771442	-0.484665452740589	0.629053253391345
4	hau_grk_swt_bos_amh_gam_heb_ger_uzb_aze_yor_bat_tsn_arw_svk_bsq_rus_aeg_bam_mnd_rom_ctl_xho_fre_tsw_mcd_est_fbf_ses_fin_lat_amr_geo_urd_scr_spa_eng_anl_sod_ben_hun_zul_mly_krd_ind_jpn_tml_kor_ukr_guj_swa_glc_tag_nor_tig_sun_cnt_ita_dyu_cze_chh_pol_slo_afr_dut_qcu_bul_por_lit_akn_sid_swe_owc_pan_mao_mol_bem_alb_igb_jav_tha_mlt_knd_lda_cic_azi_hin_prs_tur_dgb_vie_wly_moo_ewe_ven	-0.847347256014991	-2.04500203712534	0.0436802725597165
5	mlt_swe_zul_afr_amr_heb_wly_eng_azi_tur_moo_tag_dgb_bul_prs_bsq_ukr_chh_bam_cnt_glc_lit_lda_urd_ewe_por_fin_xho_yor_hun_ita_anl_geo_spa_mol_fre_bos_owc_sid_pol_est_ses_jav_guj_mly_jpn_tml_kor_ben_hin_tsw_pan_ind_grk_sod_bat_mnd_nor_fbf_ctl_gam_scr_cze_rus_ger_qcu_mcd_dut_lat_akn_amh_svk_hau_rom_sun_krd_swa_arw_bem_mao_tha_aeg_knd_igb_ven_aze_alb_slo_uzb_swt_vie_tig_cic_dyu_tsn	-0.646516321072295	-1.54875909689028	0.12483605247635
6	sod_bul_zul_alb_amr_sid_aeg_lat_uzb_aze_bem_ind_moo_svk_fre_bsq_ben_owc_lda_cnt_afr_ctl_ses_rus_dgb_rom_hun_bam_ewe_est_nor_mlt_geo_hin_bos_cze_prs_tig_chh_ger_fin_swt_sun_spa_mao_jpn_knd_kor_por_dut_yor_ita_jav_lit_anl_bat_mnd_glc_dyu_grk_wly_swe_arw_mol_ukr_qcu_slo_pan_scr_fbf_gam_pol_heb_mcd_tag_krd_tsn_guj_xho_mly_tha_hau_tml_igb_cic_tur_eng_urd_azi_akn_vie_amh_tsw_ven_swa	-0.117977386597012	-0.277987869503789	0.781638753040673
7	mlt_fre_tsn_scr_wly_heb_amh_lit_uzb_aze_ses_sun_igb_ctl_lat_bsq_bul_amr_dyu_mnd_cze_swe_swt_spa_swa_alb_fin_bem_ven_hun_pol_aeg_geo_afr_eng_rus_glc_sid_owc_nor_est_moo_mly_por_mao_jpn_tml_kor_pan_krd_lda_slo_ind_mcd_gam_jav_cnt_prs_zul_bos_tig_guj_hin_ben_rom_qcu_ukr_ita_grk_yor_chh_ger_anl_arw_bat_svk_bam_urd_xho_tag_tha_hau_knd_ewe_fbf_tur_mol_dut_azi_akn_vie_sod_tsw_cic_dgb	-0.59511566092645	-1.41998849845977	0.158954655793413
8	sod_lat_akn_rom_owc_gam_aeg_pan_azi_tur_fbf_sun_lda_svk_ukr_bsq_dut_chh_xho_cnt_glc_lit_moo_pol_dyu_ben_hun_tsn_cic_est_slo_amh_geo_mcd_alb_bul_urd_heb_amr_krd_fin_dgb_tag_cze_jav_jpn_knd_kor_swe_ctl_tsw_grk_mly_afr_wly_mao_mnd_nor_swa_por_sid_mol_fre_hin_arw_qcu_rus_bos_scr_igb_tig_spa_hau_guj_ind_prs_yor_ita_bem_bat_tha_mlt_tml_zul_ven_aze_eng_ger_uzb_ewe_vie_anl_swt_bam_ses	-1.01182114694197	-2.47009756971402	0.015330667504528
9	mlt_krd_yor_pan_chh_wly_tig_rom_azi_aze_moo_tag_akn_alb_ben_bsq_dut_aeg_bam_cnt_por_slo_tsn_mcd_xho_rus_fin_dgb_swt_est_ger_heb_geo_prs_guj_fre_urd_sod_gam_ctl_hun_bem_mao_scr_sun_jpn_tml_kor_svk_grk_swa_glc_mly_pol_sid_jav_mnd_eng_cic_hin_hau_spa_ita_afr_bul_qcu_cze_ukr_lit_lda_anl_nor_amh_lat_ind_arw_ewe_swe_fbf_bat_tha_amr_knd_zul_ven_uzb_bos_mol_tur_igb_vie_owc_ses_dyu_tsw	-0.445489892884252	-1.05722480762747	0.293147496228677
10	amr_mcd_cic_pol_wly_amh_aeg_bul_aze_uzb_swt_sun_tsn_eng_ita_bsq_pan_heb_yor_mnd_ben_rus_bam_afr_xho_ctl_fin_swa_igb_hun_urd_sid_geo_por_fre_ukr_mol_gam_owc_grk_est_akn_mao_cze_bat_jpn_tml_kor_spa_prs_bem_glc_tag_swe_tig_ind_cnt_arw_lda_lat_sod_bos_nor_svk_dut_qcu_hin_slo_scr_fbf_chh_rom_mlt_krd_jav_lit_ewe_alb_tsw_mly_tha_anl_knd_ses_dyu_azi_ger_guj_tur_dgb_vie_hau_zul_ven_moo	-0.593700282495066	-1.4172630475628	0.159747549304278
11	aeg_afr_bem_eng_chh_tig_sid_dut_azi_uzb_akn_mao_fbf_krd_nor_bsq_cze_amr_cic_cnt_guj_pol_dgb_urd_moo_pan_est_dyu_zul_fin_alb_anl_geo_slo_swe_mcd_lat_sod_amh_lit_hun_ven_bat_grk_sun_jpn_tml_kor_ita_bul_tsn_fre_mly_bos_owc_ind_mnd_ctl_swa_scr_wly_arw_por_hin_rom_qcu_ger_svk_mol_tsw_hau_spa_heb_rus_tag_glc_igb_ukr_bam_jav_tha_mlt_knd_swt_yor_tur_prs_ben_aze_lda_vie_gam_xho_ewe_ses	-0.380902174716031	-0.902389030128917	0.369181504477276
12	amr_swe_xho_bul_owc_heb_mlt_nor_uzb_azi_ewe_mly_zul_ben_cze_bsq_eng_hau_cic_mnd_guj_alb_ven_hin_igb_fre_fin_ses_yor_hun_krd_amh_geo_glc_spa_por_ger_anl_aeg_dut_est_dgb_jav_urd_ind_jpn_knd_kor_arw_afr_fbf_rom_sun_ukr_tig_mao_cnt_rus_swt_pol_wly_lit_slo_grk_mol_qcu_scr_prs_ctl_dyu_gam_pan_sid_bos_bat_svk_bam_lat_tsw_tag_tha_sod_tml_tsn_akn_aze_mcd_ita_tur_moo_vie_chh_bem_swa_lda	-1.17101141974959	-2.88512385734674	0.00486266522035814
13	amr_afr_ses_lit_aeg_heb_hau_rom_aze_uzb_xho_ind_tsn_bos_urd_bsq_mcd_anl_igb_mnd_nor_swe_tsw_cze_swt_pan_est_ven_swa_hun_pol_amh_geo_slo_mol_arw_guj_wly_sid_krd_fin_akn_bat_por_jav_jpn_tml_kor_bul_ukr_bem_dut_mao_fre_sod_tag_cnt_eng_dgb_prs_chh_hin_svk_alb_lat_qcu_spa_ita_glc_zul_owc_ger_mlt_ctl_sun_grk_moo_scr_dyu_mly_tha_tig_knd_yor_bam_azi_ben_rus_tur_fbf_vie_gam_ewe_lda_cic	-0.407290644517505	-0.963895957044247	0.337597795321975
14	aeg_por_zul_fre_owc_tig_heb_pol_azi_uzb_cic_tag_dyu_lat_afr_bsq_ctl_amh_xho_mnd_swe_spa_ses_scr_bam_bos_fin_fbf_igb_est_ukr_chh_geo_krd_ita_svk_rom_anl_gam_dut_hun_ven_mao_hin_ind_jpn_tml_kor_nor_alb_lda_lit_jav_pan_hau_sun_cnt_mol_bem_rus_mlt_slo_prs_guj_arw_qcu_ben_eng_bul_ewe_wly_mcd_sid_ger_bat_grk_tsw_cze_moo_mly_tha_sod_knd_swa_akn_tur_urd_glc_aze_dgb_vie_amr_tsn_yor_swt	-0.56182748424314	-1.33963945725223	0.18362703616835
15	heb_ctl_lda_lat_tig_chh_sid_bul_azi_tur_swt_jav_yor_eng_ben_bsq_cze_aeg_ven_mnd_nor_prs_dyu_urd_swa_svk_hun_igb_zul_est_grk_sod_geo_afr_mcd_fre_pan_gam_mlt_por_fin_tsn_sun_swe_mao_jpn_knd_kor_lit_glc_cic_arw_bat_rom_anl_mly_cnt_guj_dgb_ita_amr_slo_bos_spa_krd_qcu_alb_hin_rus_bam_wly_ukr_amh_dut_tag_scr_ewe_ger_moo_ind_tha_owc_tml_xho_akn_aze_mol_pol_uzb_tsw_vie_hau_ses_fbf_bem	-0.21191330966555	-0.500270680133624	0.618066261243516
16	sod_eng_dgb_pol_owc_heb_amh_hin_azi_uzb_xho_mao_fbf_glc_ctl_bsq_nor_tig_ven_cnt_pan_arw_yor_urd_igb_ita_est_bam_swt_hun_mol_aeg_geo_prs_ukr_spa_afr_anl_mlt_swe_fin_lda_mly_slo_bat_jpn_tml_kor_ger_cze_cic_rus_jav_por_gam_ind_mnd_bos_tsn_mcd_hau_dut_bul_grk_scr_qcu_lit_ben_svk_tsw_sid_guj_amr_rom_sun_krd_dyu_lat_ewe_tag_tha_chh_knd_akn_bem_aze_alb_fre_tur_moo_vie_wly_zul_ses_swa	-0.128906210581228	-0.304221456746901	0.761638846860582
17	sid_fre_swa_bul_amr_anl_chh_urd_azi_tur_zul_mly_yor_mcd_spa_bsq_guj_sod_igb_mnd_glc_grk_dgb_mol_ses_ukr_hun_moo_tsw_fin_lit_mlt_geo_ben_dut_rus_cze_wly_heb_pan_est_akn_tag_scr_mao_jpn_tml_kor_nor_bos_xho_rom_sun_alb_tig_jav_cnt_por_fbf_ger_hau_arw_svk_afr_hin_qcu_slo_krd_ita_cic_gam_pol_aeg_ctl_ind_lat_bem_swe_lda_bat_tha_amh_knd_tsn_dyu_uzb_prs_eng_aze_swt_vie_owc_ven_ewe_bam	-0.0628869061076851	-0.148037344160858	0.882633793271034
18	wly_lat_yor_scr_gam_chh_sod_svk_uzb_tur_tsw_mao_zul_por_spa_bsq_nor_hau_cic_cnt_ita_ben_ses_glc_swt_krd_hun_xho_bem_est_urd_heb_geo_mcd_prs_hin_ger_owc_anl_lit_fin_dyu_tag_mol_mly_jpn_tml_kor_bos_rom_swa_guj_sun_fre_aeg_ind_mnd_cze_akn_eng_amr_rus_ukr_afr_ctl_qcu_bul_dut_slo_moo_sid_grk_mlt_arw_jav_alb_bam_pol_ven_bat_tha_amh_knd_tsn_igb_aze_swe_pan_azi_dgb_vie_tig_lda_fbf_ewe	0.0363021483019884	0.0854415643635606	0.932094023331094
19	sod_mcd_bem_swe_owc_amh_tig_krd_aze_tur_lda_mao_ses_ben_pan_bsq_guj_chh_zul_mnd_arw_rom_swt_prs_swa_nor_hun_moo_dyu_fin_scr_aeg_geo_cze_spa_svk_rus_wly_anl_ger_est_igb_ind_bul_jav_jpn_knd_kor_mol_bos_akn_grk_tag_lit_sid_mly_cnt_lat_tsw_por_mlt_ukr_hin_pol_urd_qcu_afr_alb_dut_ewe_heb_ita_gam_eng_bat_slo_cic_ctl_ven_sun_tha_hau_tml_xho_dgb_uzb_glc_fre_azi_fbf_vie_amr_bam_tsn_yor	-0.721566531926908	-1.73596702908284	0.0858815171518479
20	sid_pol_yor_nor_heb_sod_anl_alb_tur_azi_ses_jav_tsn_spa_mol_bsq_ger_aeg_ewe_mnd_svk_lit_dyu_rom_ven_urd_fin_fbf_bem_est_bos_wly_geo_grk_swe_guj_ctl_gam_amr_prs_hun_swt_bat_fre_ind_jpn_tml_kor_krd_ita_swa_hin_tag_dut_amh_mao_cnt_afr_moo_lat_mlt_ben_por_slo_glc_qcu_scr_ukr_mcd_bam_hau_rus_tig_cze_mly_bul_igb_eng_lda_sun_tha_chh_knd_xho_tsw_uzb_pan_arw_aze_cic_vie_owc_zul_dgb_akn	0.30994975092072	0.731079621054225	0.466568504826784
21	amr_lat_bam_swe_wly_aeg_sod_slo_tur_aze_swa_bat_zul_ukr_lit_bsq_mcd_amh_dyu_cnt_nor_guj_tsw_rus_ses_cze_hun_yor_ven_fin_prs_anl_geo_ctl_bul_pan_fre_chh_hau_rom_est_bem_mly_glc_ind_jpn_tml_kor_svk_eng_akn_mol_sun_alb_gam_tag_mnd_scr_igb_bos_mlt_afr_spa_urd_ita_qcu_arw_por_ger_cic_tig_grk_heb_hin_jav_ben_swt_pol_ewe_mao_tha_owc_knd_fbf_moo_azi_krd_dut_uzb_lda_vie_sid_dgb_xho_tsn	-0.362389313856798	-0.857795590087637	0.393210605706312
22	amh_rom_ewe_lit_aeg_heb_mlt_prs_aze_tur_yor_mao_bem_arw_scr_bsq_pan_chh_zul_mnd_ctl_swe_moo_pol_dgb_mol_hun_swa_akn_fin_hin_owc_geo_urd_ben_svk_fre_tig_wly_nor_est_ven_ind_rus_mly_jpn_tml_kor_lat_spa_lda_alb_bat_ger_gam_jav_cnt_bos_fbf_slo_sod_guj_afr_krd_ukr_qcu_mcd_ita_grk_ses_hau_cze_sid_eng_sun_por_igb_bul_cic_tag_tha_anl_knd_tsn_xho_azi_glc_dut_uzb_dyu_vie_amr_tsw_swt_bam	-0.222085107109756	-0.524469119675131	0.601200176859397
23	wly_glc_akn_mol_hau_amh_chh_krd_aze_uzb_swt_bat_swa_grk_ctl_bsq_prs_sod_xho_mnd_mcd_bos_fbf_scr_igb_por_est_moo_lda_fin_pol_tig_geo_rus_slo_alb_eng_heb_owc_afr_hun_zul_sun_ukr_tag_jpn_tml_kor_arw_lat_ewe_rom_mly_bul_aeg_jav_cnt_cze_dgb_lit_anl_ger_ita_hin_pan_qcu_guj_spa_urd_tsn_gam_nor_mlt_swe_mao_dut_cic_ben_bem_ind_tha_sid_knd_ven_bam_tur_fre_svk_azi_yor_vie_amr_dyu_ses_tsw	0.886028595576324	2.10855300269987	0.0376714198814145
24	gam_grk_swa_guj_sod_hau_chh_lit_azi_aze_swt_bat_tsn_urd_mol_bsq_rom_owc_ses_mnd_slo_pol_moo_hin_fbf_ger_hun_bem_bam_fin_swe_tig_geo_dut_cze_ctl_svk_heb_anl_prs_est_ewe_mly_eng_ind_jpn_knd_kor_alb_ben_tsw_ita_tag_por_amh_jav_cnt_nor_dgb_krd_amr_mcd_bos_afr_spa_qcu_fre_bul_rus_cic_mlt_arw_sid_scr_sun_pan_dyu_ukr_lda_mao_tha_wly_tml_yor_xho_uzb_lat_glc_tur_zul_vie_aeg_igb_akn_ven	0.0402078384315595	0.0949277809438817	0.924576427052629
25	tig_spa_yor_ger_mlt_owc_amr_cze_uzb_tur_dgb_mao_dyu_guj_ita_bsq_eng_sid_tsw_cnt_ben_mcd_swt_dut_igb_bul_hun_bem_ewe_fin_pan_aeg_geo_lat_ukr_glc_rus_gam_hau_urd_est_tsn_tag_rom_jav_jpn_knd_kor_fre_grk_cic_swe_sun_lit_sod_bat_mnd_slo_ven_hin_amh_krd_prs_alb_svk_qcu_arw_ctl_pol_swa_heb_afr_wly_mol_ind_bos_xho_scr_lda_mly_tha_anl_tml_bam_moo_aze_nor_por_azi_zul_vie_chh_akn_fbf_ses	-0.243732216772108	-0.575840726465115	0.566113700748988
26	sid_fre_ses_ger_gam_heb_hau_eng_aze_uzb_igb_mly_lda_lat_prs_bsq_rus_tig_tsw_mnd_ukr_guj_zul_svk_tsn_nor_fin_swa_xho_hun_mol_mlt_geo_afr_urd_ben_slo_anl_amr_spa_est_dyu_mao_alb_jav_jpn_knd_kor_hin_krd_bam_lit_tag_ctl_amh_sun_cnt_rom_ewe_glc_aeg_arw_dut_cze_grk_qcu_bul_por_swe_dgb_chh_pol_owc_bos_ind_pan_cic_ita_swt_bat_tha_wly_tml_ven_fbf_tur_scr_mcd_azi_bem_vie_sod_moo_yor_akn	-0.647740412393965	-1.55315502791311	0.123782686969405
27	hau_bos_bam_por_amh_chh_heb_pol_uzb_azi_dyu_tag_tsw_lat_rom_bsq_pan_sod_igb_cnt_fre_alb_dgb_scr_swa_rus_hun_fbf_ewe_fin_slo_owc_geo_mol_ita_prs_spa_anl_aeg_ger_est_tsn_sun_ben_mly_jpn_tml_kor_hin_svk_ven_cze_bat_lit_amr_jav_mnd_afr_yor_grk_sid_urd_glc_swe_ctl_qcu_nor_dut_bul_akn_wly_mcd_tig_ukr_mao_arw_ses_guj_moo_ind_tha_mlt_knd_lda_swt_tur_krd_eng_aze_zul_vie_gam_bem_cic_xho	-0.589417761878042	-1.40790057659488	0.162494462514374
28	hau_prs_dgb_pol_amh_amr_gam_svk_aze_uzb_lda_sun_fbf_lat_slo_bsq_grk_mlt_xho_mnd_afr_mol_bam_pan_ewe_rus_hun_tsn_cic_fin_urd_owc_geo_mcd_scr_hin_ita_wly_anl_ukr_est_swt_jav_por_bat_jpn_knd_kor_glc_rom_ven_swe_ind_ctl_sid_tag_cnt_krd_akn_guj_sod_ben_dut_arw_ger_qcu_cze_lit_bos_bem_chh_alb_tig_fre_mao_nor_swa_eng_ses_mly_tha_aeg_tml_tsw_zul_tur_spa_bul_azi_dyu_vie_heb_moo_yor_igb	-1.19987792781639	-2.95610305802933	0.00394799267159947
29	heb_bul_bem_eng_gam_hau_sid_ukr_azi_tur_dyu_bat_akn_ger_scr_bsq_svk_aeg_cic_mnd_ben_alb_dgb_lit_tsw_prs_hun_xho_igb_est_pan_anl_geo_hin_dut_mol_fre_mlt_amh_slo_fin_yor_mao_rus_sun_jpn_tml_kor_swe_glc_lda_por_tag_grk_owc_jav_cnt_urd_ven_spa_chh_arw_bos_krd_pol_qcu_ctl_rom_afr_ewe_sod_cze_amr_nor_ind_ita_fbf_mcd_bam_mly_tha_wly_knd_moo_ses_uzb_guj_lat_aze_zul_vie_tig_tsn_swa_swt	-0.851381021731548	-2.05480929128372	0.042702437244277
30	hau_rom_zul_ukr_anl_amh_owc_svk_azi_aze_cic_bat_bem_bul_ctl_bsq_eng_tig_dyu_cnt_pan_grk_dgb_bos_moo_lat_hun_yor_ven_est_cze_chh_geo_spa_nor_glc_guj_sid_aeg_urd_fin_ses_jav_krd_sun_jpn_knd_kor_arw_afr_akn_dut_mao_mcd_amr_mly_mnd_pol_lda_prs_wly_ben_alb_mol_lit_qcu_por_hin_swe_tsn_gam_slo_heb_rus_tag_ger_tsw_fre_ewe_ind_tha_sod_tml_xho_swa_uzb_scr_ita_tur_bam_vie_mlt_swt_igb_fbf	-0.166215863563661	-0.392120493159976	0.695866355242607
31	wly_grk_lda_lat_amr_hau_mlt_slo_aze_tur_xho_bat_dgb_guj_mcd_bsq_glc_tig_dyu_cnt_swe_bul_bem_pol_zul_prs_est_fbf_ses_fin_nor_gam_geo_hin_ctl_eng_krd_aeg_sid_rom_hun_cic_sun_bos_ind_jpn_tml_kor_afr_pan_igb_ben_mao_alb_chh_tag_mnd_por_tsn_cze_sod_ukr_fre_rus_svk_qcu_dut_mol_arw_moo_anl_lit_amh_scr_mly_ita_tsw_spa_swa_jav_tha_owc_knd_swt_ewe_uzb_urd_ger_azi_yor_vie_heb_bam_akn_ven	0.120325339694003	0.283384234246709	0.77751218580082
32	anl_bul_igb_glc_hau_sid_chh_alb_uzb_tur_bem_sun_swa_spa_eng_bsq_grk_owc_dgb_cnt_rom_hin_tsw_swe_tsn_ben_hun_ses_lda_fin_lat_aeg_geo_scr_cze_ukr_por_gam_mlt_pan_est_swt_tag_svk_ind_jpn_tml_kor_prs_slo_ven_nor_mao_ger_amh_mly_mnd_mol_fbf_fre_wly_ctl_bos_pol_dut_qcu_lit_guj_krd_cic_sod_arw_heb_afr_jav_mcd_ewe_urd_yor_bat_tha_amr_knd_bam_zul_azi_ita_rus_aze_moo_vie_tig_xho_dyu_akn	-0.337515474189265	-0.79902102950883	0.426314151417541
33	gam_nor_ses_guj_amr_aeg_wly_por_aze_tur_cic_ind_igb_ger_svk_bsq_arw_tig_tsn_mnd_bul_bos_ven_spa_moo_pan_hun_akn_lda_fin_urd_anl_geo_scr_grk_ctl_prs_sid_heb_alb_est_zul_mao_lat_sun_jpn_tml_kor_slo_cze_xho_mcd_jav_swe_mlt_mly_cnt_hin_bem_glc_amh_rom_dut_mol_krd_qcu_ben_eng_pol_dyu_chh_ukr_hau_rus_tag_fre_ewe_lit_fbf_bat_tha_owc_knd_yor_swa_azi_afr_ita_uzb_bam_vie_sod_swt_tsw_dgb	-0.291316271295364	-0.68982956404766	0.492019169574133
34	heb_arw_bam_rom_anl_wly_amh_swe_uzb_azi_ven_jav_ses_dut_por_bsq_pol_owc_igb_mnd_eng_ben_lda_ctl_tsn_urd_fin_swa_bem_est_nor_amr_geo_bul_lat_guj_slo_tig_hau_svk_hun_moo_tag_alb_ind_jpn_knd_kor_krd_grk_cic_mol_mly_ita_mlt_mao_cnt_fre_fbf_spa_sod_prs_mcd_cze_lit_qcu_ukr_afr_rus_ewe_chh_pan_gam_scr_bat_bos_dyu_ger_akn_sun_tha_aeg_tml_dgb_yor_aze_glc_hin_tur_tsw_vie_sid_zul_swt_xho	-0.249988901611189	-0.590480570419618	0.556300696582342
35	tig_por_dgb_pan_wly_hau_heb_urd_tur_uzb_bem_jav_yor_ita_hin_bsq_nor_sid_swa_mnd_mcd_rus_ven_slo_dyu_lit_fin_ewe_tsw_est_spa_aeg_geo_bul_ben_swe_glc_anl_amh_mol_hun_swt_bat_cze_sun_jpn_knd_kor_fre_alb_moo_krd_mao_lat_sod_mly_cnt_ger_xho_dut_chh_guj_rom_eng_afr_qcu_scr_svk_prs_zul_mlt_grk_gam_arw_tag_bos_bam_ctl_cic_ind_tha_owc_tml_fbf_igb_azi_pol_ukr_aze_tsn_vie_amr_akn_lda_ses	-0.973602995138973	-2.3691481978775	0.019896788320841
36	aeg_grk_ewe_rus_chh_gam_hau_alb_aze_uzb_moo_mly_cic_rom_guj_bsq_pan_anl_ses_cnt_krd_fre_swt_por_yor_bul_hun_xho_swa_fin_arw_mlt_geo_ita_mcd_urd_cze_amh_sid_ctl_est_zul_jav_dut_bat_jpn_tml_kor_afr_hin_tsw_ben_tag_scr_amr_ind_mnd_ukr_dgb_mol_tig_slo_lat_spa_swe_qcu_svk_ger_glc_fbf_wly_lit_heb_eng_sun_prs_tsn_nor_lda_mao_tha_sod_knd_bem_dyu_tur_bos_pol_azi_igb_vie_owc_akn_ven_bam	-0.57538604751723	-1.3731419019028	0.173009923906116
37	amh_bos_moo_alb_tig_owc_chh_hin_tur_azi_fbf_bat_ven_ita_prs_bsq_por_gam_dyu_cnt_lit_ger_tsn_cze_tsw_swe_fin_bem_ses_hun_scr_amr_geo_rus_mol_pan_rom_hau_heb_grk_est_bam_tag_svk_mly_jpn_tml_kor_afr_lat_cic_spa_ind_slo_anl_sun_mnd_pol_zul_ctl_sod_krd_ukr_nor_urd_qcu_bul_ben_mcd_lda_wly_arw_aeg_dut_mao_glc_ewe_eng_yor_jav_tha_mlt_knd_xho_igb_aze_fre_guj_uzb_swa_vie_sid_dgb_swt_akn	0.392231320148637	0.924021498730228	0.35786642923614
38	mlt_svk_swa_swe_wly_gam_amh_nor_uzb_aze_dyu_ind_zul_ben_fre_bsq_cze_tig_bam_mnd_rus_krd_ewe_rom_igb_guj_hun_yor_tsw_fin_pol_sod_geo_lit_prs_afr_urd_owc_aeg_pan_est_xho_bat_spa_mao_jpn_knd_kor_eng_lat_tsn_ger_sun_ctl_amr_jav_cnt_mol_bem_ukr_anl_dut_mcd_hin_alb_qcu_bos_glc_bul_akn_hau_slo_sid_scr_mly_grk_ses_ita_lda_tag_tha_heb_tml_fbf_cic_azi_por_arw_tur_moo_vie_chh_ven_dgb_swt	-0.194795444570706	-0.459826487508625	0.646713955281517
39	hau_prs_cic_slo_owc_tig_anl_ger_uzb_aze_swt_sun_ses_hin_afr_bsq_svk_sid_ven_mnd_pan_swe_moo_guj_tsw_rus_hun_akn_zul_est_bos_chh_geo_nor_lat_ben_grk_aeg_gam_pol_fin_dyu_mly_mol_jav_jpn_knd_kor_rom_ita_dgb_urd_mao_scr_amh_tag_cnt_por_bam_bul_amr_spa_lit_fre_alb_qcu_ctl_dut_krd_tsn_sod_cze_heb_ukr_ind_mcd_fbf_glc_swa_bat_tha_wly_tml_ewe_bem_tur_eng_arw_azi_xho_vie_mlt_yor_igb_lda	-0.1537591170332	-0.363119613080579	0.717339576288026
40	aeg_por_yor_ger_hau_tig_gam_eng_azi_aze_ewe_mly_swa_fre_svk_bsq_prs_amr_bam_mnd_pol_lit_bem_mcd_cic_ita_fin_tsn_xho_est_scr_sid_geo_rom_krd_bos_pan_heb_sod_guj_hun_moo_bat_mol_jav_jpn_tml_kor_nor_alb_fbf_rus_tag_slo_mlt_ind_cnt_hin_ven_spa_anl_lat_ukr_glc_ben_qcu_cze_bul_dut_igb_amh_swe_wly_ctl_mao_arw_ses_grk_lda_sun_tha_chh_knd_akn_tsw_uzb_urd_afr_tur_swt_vie_owc_zul_dgb_dyu	-0.121100948249033	-0.285761477860886	0.775696336036246
41	chh_bul_ewe_ben_aeg_anl_tig_krd_aze_uzb_akn_jav_ven_swe_eng_bsq_bos_amr_yor_mnd_ita_svk_fbf_urd_dyu_fre_hun_igb_xho_fin_dut_owc_geo_rom_mol_afr_ukr_wly_amh_pol_est_zul_tag_nor_mao_jpn_tml_kor_grk_alb_bem_lit_mly_pan_mlt_bat_cnt_guj_tsn_ctl_hau_prs_scr_spa_por_qcu_cze_lat_hin_ses_sid_slo_sod_mcd_ind_glc_tsw_arw_moo_sun_tha_gam_knd_swa_dgb_tur_ger_rus_azi_cic_vie_heb_swt_lda_bam	-0.184412275422966	-0.4350924092867	0.664503384801926
42	owc_alb_cic_ger_chh_sid_sod_ukr_uzb_tur_bam_sun_bem_svk_arw_bsq_eng_gam_yor_mnd_guj_lat_moo_pan_akn_mol_hun_ewe_xho_fin_swe_anl_geo_ctl_mcd_afr_prs_heb_mlt_hin_est_zul_mao_ita_mly_jpn_tml_kor_slo_lit_fbf_scr_jav_grk_tig_ind_cnt_bos_ses_nor_aeg_rom_por_cze_rus_qcu_ben_pol_bul_ven_amh_spa_wly_glc_bat_dut_dyu_urd_tsw_tag_tha_amr_knd_tsn_swt_azi_krd_fre_aze_igb_vie_hau_lda_dgb_swa	-0.737340079019924	-1.77494955187266	0.0791780537301453
43	tig_fre_dgb_dut_anl_wly_chh_pan_uzb_tur_swt_sun_dyu_svk_mol_bsq_scr_owc_lda_mnd_lit_ben_yor_krd_ven_urd_fin_fbf_ewe_hun_bul_aeg_geo_mcd_spa_ita_afr_hau_amh_arw_est_swa_tag_prs_bat_jpn_knd_kor_lat_bos_igb_alb_jav_rus_gam_mly_cnt_hin_akn_swe_sod_slo_ukr_cze_pol_qcu_guj_nor_rom_xho_mlt_ger_amr_glc_ind_ctl_bem_eng_zul_mao_tha_heb_tml_tsw_tsn_aze_grk_por_azi_bam_vie_sid_cic_ses_moo	0.331582757724198	0.780992641464495	0.436790351810928
44	heb_pan_bam_por_hau_gam_owc_grk_aze_uzb_ven_ind_ses_ctl_glc_bsq_scr_sid_tsn_mnd_dut_rom_bem_krd_fbf_swe_fin_lda_yor_est_ben_amh_geo_slo_fre_svk_pol_tig_wly_guj_hun_dgb_mly_mcd_sun_jpn_knd_kor_mol_urd_akn_prs_tag_eng_amr_jav_cnt_rus_swt_ger_mlt_arw_ukr_cze_spa_qcu_hin_bul_bos_zul_aeg_lit_sod_afr_mao_nor_tsw_ita_cic_bat_tha_chh_tml_dyu_igb_azi_alb_lat_tur_swa_vie_anl_moo_xho_ewe	0.457334029790679	1.07889500019836	0.283424833853982
45	gam_scr_moo_slo_tig_chh_hau_prs_uzb_azi_dyu_mao_tsn_pol_pan_bsq_ukr_heb_akn_cnt_bul_dut_ven_alb_cic_krd_fin_yor_swt_hun_rus_owc_geo_rom_ita_spa_ben_amr_anl_mcd_est_bam_mly_guj_ind_jpn_tml_kor_cze_por_tsw_nor_bat_urd_sid_jav_mnd_arw_fbf_grk_aeg_mol_eng_glc_bos_qcu_hin_afr_swe_ses_amh_ctl_sod_lat_sun_ger_igb_svk_dgb_tag_tha_wly_knd_lda_bem_aze_fre_lit_tur_xho_vie_mlt_zul_ewe_swa	-0.785376592774945	-1.89128386503335	0.0616987947042687
46	gam_krd_ewe_ita_owc_amh_mlt_scr_tur_aze_igb_mly_swa_bul_ben_bsq_glc_amr_zul_mnd_urd_fre_moo_ger_yor_afr_est_ses_cic_fin_svk_chh_geo_ctl_swe_arw_eng_tig_heb_nor_hun_tsn_sun_hin_tag_jpn_knd_kor_spa_por_swt_rus_mao_pol_hau_ind_cnt_ukr_bem_mcd_aeg_dut_lat_bos_cze_qcu_guj_prs_rom_xho_anl_lit_sod_grk_bat_mol_tsw_alb_lda_jav_tha_sid_tml_dgb_dyu_azi_slo_pan_uzb_akn_vie_wly_bam_ven_fbf	0.0906069042091669	0.213503604918204	0.831401537537606
47	tig_bos_dyu_dut_amh_hau_sid_hin_azi_aze_xho_ind_ven_krd_ger_bsq_ben_chh_cic_cnt_por_eng_ses_alb_swa_rus_fin_fbf_ewe_est_ctl_anl_geo_ukr_bul_slo_lat_heb_gam_glc_hun_zul_jav_cze_mao_jpn_tml_kor_svk_pan_dgb_urd_sun_arw_amr_mly_mnd_afr_igb_guj_wly_fre_swe_mcd_ita_qcu_pol_scr_nor_tsw_owc_grk_sod_mol_bat_prs_lda_spa_akn_tag_tha_aeg_knd_bam_yor_uzb_lit_rom_tur_moo_vie_mlt_bem_swt_tsn	-0.470557049938183	-1.11833011186502	0.266306460663235
48	chh_por_fbf_mol_mlt_gam_sod_prs_aze_uzb_ven_bat_moo_alb_ben_bsq_eng_hau_akn_cnt_fre_hin_tsw_arw_cic_mcd_fin_dyu_ses_hun_ita_tig_geo_svk_urd_ger_guj_amr_anl_nor_est_igb_jav_swe_ind_jpn_tml_kor_cze_slo_lda_glc_mly_bul_aeg_tag_mnd_rom_yor_ctl_wly_bos_lit_ukr_spa_qcu_krd_afr_lat_swt_amh_grk_heb_rus_sun_pan_bem_dut_swa_mao_tha_sid_knd_zul_tsn_azi_pol_scr_tur_bam_vie_owc_dgb_xho_ewe	0.444466300282895	1.04796315208447	0.297371481876079
49	amr_ita_igb_svk_heb_sod_amh_guj_azi_tur_ses_tag_zul_slo_ben_bsq_rom_anl_fbf_cnt_bul_ger_tsn_alb_lda_rus_fin_xho_ewe_est_pan_owc_geo_fre_mcd_lit_arw_sid_aeg_grk_hun_cic_ind_nor_jav_jpn_tml_kor_ctl_lat_bem_bos_sun_afr_chh_mao_mnd_hin_dyu_eng_mlt_prs_ukr_pol_cze_qcu_urd_por_scr_dgb_gam_dut_hau_mol_mly_glc_bam_swe_ven_bat_tha_wly_knd_akn_moo_uzb_krd_spa_aze_swt_vie_tig_tsw_yor_swa	-0.605058803484002	-1.44597697237821	0.151545364836695
50	amr_swe_dgb_lit_chh_anl_amh_mcd_tur_azi_zul_mly_bem_nor_pol_bsq_guj_tig_bam_mnd_spa_glc_fbf_ben_swt_hin_est_ven_cic_fin_prs_hau_geo_ita_alb_bos_svk_sid_owc_fre_hun_xho_jav_mol_ind_jpn_tml_kor_ukr_lat_swa_dut_sun_krd_sod_bat_cnt_eng_dyu_pan_mlt_bul_por_rom_scr_qcu_cze_urd_arw_ewe_aeg_afr_wly_rus_mao_ger_tsw_slo_tsn_tag_tha_gam_knd_yor_akn_uzb_grk_ctl_aze_igb_vie_heb_ses_lda_moo	-0.270929043254701	-0.640897926627859	0.523165181551317
51	mlt_arw_zul_prs_hau_sod_amh_guj_azi_aze_tsw_jav_akn_ukr_ctl_bsq_swe_tig_swt_cnt_rus_bul_bam_bos_moo_dut_est_ven_dgb_hun_eng_heb_geo_ben_krd_svk_alb_aeg_amr_ita_fin_fbf_ind_por_mao_jpn_knd_kor_ger_spa_cic_mcd_sun_nor_chh_tag_mnd_fre_swa_mol_gam_hin_slo_cze_glc_qcu_pol_afr_grk_tsn_owc_scr_sid_urd_mly_lat_dyu_rom_ewe_bat_tha_wly_tml_xho_yor_tur_pan_lit_uzb_bem_vie_anl_igb_lda_ses	-0.959952660508437	-2.32928469003513	0.0220091329747931
52	sod_guj_bem_ukr_wly_chh_sid_afr_uzb_aze_swt_ind_fbf_scr_svk_bsq_pol_mlt_bam_mnd_ger_bos_tsn_nor_ven_krd_fin_xho_moo_est_bul_owc_geo_dut_ctl_arw_pan_heb_gam_por_hun_ewe_sun_grk_jav_jpn_knd_kor_alb_urd_dyu_swe_bat_ita_amh_mao_cnt_rom_lda_slo_hau_ben_lit_hin_eng_qcu_mcd_lat_glc_akn_amr_fre_aeg_spa_mly_rus_cic_cze_tsw_tag_tha_tig_tml_zul_yor_tur_prs_mol_azi_swa_vie_anl_ses_igb_dgb	0.207003798291477	0.487409397524795	0.627115204014525
53	chh_lat_akn_ben_sid_heb_owc_grk_tur_uzb_dgb_mao_fbf_ukr_mcd_bsq_pol_gam_xho_cnt_hin_guj_moo_pan_tsn_nor_est_lda_bem_fin_glc_amr_geo_krd_ctl_bos_cze_aeg_tig_dut_hun_yor_sun_swe_ind_jpn_knd_kor_ita_lit_cic_urd_bat_mol_mlt_mly_mnd_scr_zul_arw_amh_afr_por_prs_rom_qcu_svk_bul_fre_dyu_sod_eng_hau_spa_tag_slo_swa_rus_ewe_jav_tha_anl_tml_tsw_igb_aze_alb_ger_azi_bam_vie_wly_ven_swt_ses	0.243700010022072	0.574390635678424	0.567090265609185
54	wly_prs_ven_pol_tig_owc_sod_por_uzb_azi_lda_ind_tsn_glc_eng_bsq_guj_gam_swa_cnt_lit_dut_dyu_svk_dgb_ita_est_ses_fbf_fin_alb_mlt_geo_cze_ger_lat_spa_amh_hau_grk_hun_tsw_mao_mcd_mly_jpn_tml_kor_ukr_scr_ewe_rus_jav_afr_sid_tag_mnd_rom_xho_arw_anl_bul_pan_urd_swe_qcu_ben_nor_krd_akn_amr_mol_heb_ctl_bat_slo_yor_fre_cic_sun_tha_chh_knd_bam_zul_aze_bos_hin_tur_swt_vie_aeg_bem_igb_moo	0.243286204503677	0.573570872808255	0.567642698316949
55	sid_ctl_igb_bos_wly_owc_amr_lat_azi_tur_fbf_ind_swa_fre_nor_bsq_rus_tig_cic_mnd_lit_alb_ses_krd_xho_prs_fin_swt_zul_hun_afr_amh_geo_slo_mcd_arw_ita_gam_hau_ger_est_moo_sun_eng_bat_jpn_tml_kor_hin_pan_lda_glc_tag_bul_mlt_jav_cnt_svk_bem_urd_aeg_spa_cze_rom_por_qcu_ben_guj_grk_dgb_anl_mol_sod_pol_mao_scr_tsw_dut_yor_mly_tha_heb_knd_ewe_dyu_uzb_ukr_swe_aze_ven_vie_chh_bam_akn_tsn	0.474824618261011	1.12204620802941	0.264731425771106
56	hau_fre_yor_ger_amh_owc_anl_krd_tur_aze_fbf_tag_zul_eng_lit_bsq_ctl_mlt_swt_mnd_pol_grk_ewe_ukr_igb_afr_hun_moo_dyu_fin_swe_amr_geo_cze_ben_guj_spa_chh_sid_por_est_tsw_sun_svk_mly_jpn_knd_kor_dut_rom_ses_bul_mao_urd_aeg_ind_cnt_bos_xho_mol_tig_glc_pan_slo_ita_qcu_arw_alb_lat_ven_gam_mcd_wly_nor_bat_scr_akn_prs_swa_jav_tha_heb_tml_dgb_lda_uzb_rus_hin_azi_bam_vie_sod_tsn_bem_cic	-0.240328221951711	-0.568149995276047	0.571302366286772
57	sod_urd_dgb_pol_gam_wly_chh_por_azi_aze_ewe_jav_akn_mcd_guj_bsq_lat_sid_moo_cnt_scr_krd_tsn_slo_fbf_ctl_est_swt_dyu_fin_ger_tig_geo_spa_ita_swe_ben_owc_amr_hin_hun_tsw_sun_fre_ind_jpn_tml_kor_mol_prs_ses_svk_tag_alb_aeg_bat_mnd_ukr_bam_afr_anl_arw_cze_eng_rus_qcu_bul_bos_lit_igb_mlt_rom_heb_grk_mly_glc_zul_nor_swa_mao_tha_amh_knd_bem_ven_uzb_dut_pan_tur_lda_vie_hau_cic_yor_xho	0.0214603238425469	0.0505436976251382	0.959797527024128
58	owc_ben_tsn_dut_tig_heb_chh_hin_uzb_azi_zul_mly_ewe_pan_ita_bsq_eng_mlt_xho_mnd_cze_grk_swa_krd_akn_guj_est_lda_swt_hun_rom_amr_geo_por_svk_nor_mcd_wly_anl_bos_fin_bem_jav_arw_mao_jpn_tml_kor_fre_alb_ven_pol_sun_mol_amh_ind_cnt_lit_fbf_ukr_hau_swe_prs_bul_ger_qcu_glc_scr_afr_moo_aeg_spa_gam_lat_bat_rus_ses_urd_tsw_tag_tha_sid_knd_bam_dyu_aze_ctl_slo_tur_cic_vie_sod_igb_yor_dgb	-0.141712102776223	-0.334550113941984	0.73871780986087
59	amr_rus_xho_ben_sod_mlt_anl_guj_azi_tur_tsn_tag_bem_bos_alb_bsq_por_amh_dyu_cnt_bul_arw_lda_swe_dgb_ita_est_moo_igb_hun_fre_wly_geo_urd_krd_prs_pol_chh_gam_nor_fin_fbf_mly_spa_sun_jpn_knd_kor_glc_eng_akn_mol_bat_lit_aeg_jav_mnd_grk_swt_hin_hau_afr_ctl_lat_scr_qcu_ukr_rom_dut_ses_sid_ger_owc_cze_mao_svk_ewe_pan_zul_ind_tha_tig_tml_bam_yor_uzb_mcd_slo_aze_tsw_vie_heb_ven_cic_swa	0.0537283229396242	0.126492058256001	0.899615509837742
60	owc_ita_bam_prs_chh_tig_gam_afr_azi_tur_ses_ind_lda_lit_lat_bsq_slo_aeg_moo_mnd_alb_ukr_ven_mol_swt_cze_fin_dgb_yor_est_glc_wly_geo_ben_por_eng_dut_amh_anl_guj_hun_fbf_bat_pol_sun_jpn_tml_kor_scr_urd_xho_spa_jav_swe_sid_mao_cnt_rom_ewe_bos_mlt_arw_nor_bul_svk_qcu_ger_pan_grk_akn_sod_rus_amr_ctl_mly_hin_dyu_fre_bem_tag_tha_heb_knd_igb_zul_uzb_krd_mcd_aze_tsn_vie_hau_tsw_cic_swa	-0.359462260622264	-0.851868629627163	0.396475336498346
61	hau_urd_ven_por_anl_owc_aeg_slo_uzb_azi_cic_mly_yor_ger_arw_bsq_lit_amh_moo_cnt_spa_ukr_igb_pan_dgb_svk_fin_swt_bem_est_hin_mlt_geo_ctl_cze_mol_guj_gam_sod_rom_hun_swa_mao_nor_sun_jpn_tml_kor_eng_pol_tsw_alb_ind_dut_tig_jav_mnd_ben_bam_bul_wly_mcd_afr_prs_krd_qcu_bos_fre_lat_ses_sid_rus_heb_grk_tag_ita_dyu_glc_ewe_bat_tha_chh_knd_akn_lda_tur_scr_swe_aze_xho_vie_amr_fbf_tsn_zul	-0.153648029126001	-0.362582992650332	0.717739118808336
62	wly_guj_ewe_svk_anl_sid_owc_bul_aze_tur_yor_bat_lda_mol_krd_bsq_rom_chh_bam_cnt_pol_eng_ses_pan_fbf_grk_hun_swt_zul_fin_ukr_amh_geo_slo_lat_mcd_dut_aeg_sod_por_est_xho_tag_nor_jav_jpn_knd_kor_bos_hin_ven_glc_sun_fre_hau_mao_mnd_swe_tsn_ben_gam_prs_arw_ita_ger_qcu_urd_lit_alb_dgb_heb_cze_amr_ctl_mly_scr_dyu_rus_igb_ind_tha_mlt_tml_tsw_akn_azi_spa_afr_uzb_swa_vie_tig_cic_bem_moo	0.269920223190584	0.635383319443798	0.526738763260193
63	gam_pan_swt_rom_sid_hau_owc_slo_tur_aze_dyu_mao_moo_ben_ger_bsq_prs_chh_fbf_mnd_por_krd_ses_scr_zul_fre_hun_yor_ven_est_arw_heb_geo_svk_cze_lit_pol_aeg_wly_mcd_fin_dgb_bat_bul_mly_jpn_tml_kor_eng_dut_swa_lat_sun_alb_amh_ind_cnt_hin_igb_bos_mlt_grk_guj_ukr_ctl_qcu_rus_nor_swe_xho_amr_afr_tig_mol_tag_spa_bem_ita_tsn_jav_tha_sod_knd_bam_lda_uzb_glc_urd_azi_akn_vie_anl_ewe_cic_tsw	-0.502998887920973	-1.20719848724121	0.23041714435318
64	anl_por_dyu_swe_sod_tig_chh_ben_aze_azi_tsw_ind_yor_fre_eng_bsq_nor_heb_dgb_mnd_rom_pan_akn_spa_ses_alb_fin_tsn_igb_hun_mcd_sid_geo_rus_lit_guj_ita_mlt_wly_urd_est_ewe_jav_hin_mao_jpn_knd_kor_ger_scr_swt_svk_tag_bos_owc_mly_cnt_slo_lda_afr_amh_prs_cze_glc_lat_qcu_bul_dut_krd_xho_amr_ukr_aeg_grk_bat_arw_moo_pol_bem_sun_tha_gam_tml_fbf_swa_tur_ctl_mol_uzb_ven_vie_hau_bam_zul_cic	0.533038779517943	1.25796012075261	0.211555521678395
65	mlt_bos_zul_swe_owc_hau_anl_pol_azi_aze_tsn_sun_bam_ger_bul_bsq_slo_wly_akn_cnt_lat_rom_fbf_ukr_ses_ctl_est_tsw_moo_fin_cze_heb_geo_fre_grk_alb_lit_aeg_sod_prs_hun_xho_tag_mol_mly_jpn_knd_kor_dut_ita_dgb_afr_bat_krd_amr_ind_mnd_eng_lda_por_gam_ben_nor_rus_glc_qcu_hin_arw_scr_ven_tig_pan_sid_svk_mao_mcd_igb_urd_swa_jav_tha_amh_tml_swt_ewe_uzb_spa_guj_tur_bem_vie_chh_cic_yor_dyu	-0.207976978277261	-0.491411159145884	0.624293442504736
66	sid_ger_ven_pan_anl_sod_owc_dut_aze_tur_bam_sun_moo_krd_rus_bsq_spa_chh_tsn_mnd_por_lat_ses_afr_tsw_slo_hun_xho_swa_est_fre_mlt_geo_urd_bos_cze_ctl_tig_wly_prs_fin_ewe_jav_nor_mao_jpn_knd_kor_ben_guj_bem_svk_ind_grk_aeg_tag_cnt_rom_fbf_ita_gam_alb_ukr_eng_bul_qcu_arw_lit_hin_igb_heb_scr_hau_pol_mly_swe_cic_mol_lda_bat_tha_amr_tml_dyu_swt_uzb_glc_mcd_azi_yor_vie_amh_akn_dgb_zul	0.548417819341208	1.29333404192476	0.199098871784279
67	mlt_arw_igb_ctl_chh_wly_tig_guj_tur_aze_dyu_bat_ewe_ukr_eng_bsq_pol_hau_ses_cnt_slo_svk_swa_fre_dgb_grk_fin_cic_fbf_hun_afr_owc_geo_mcd_rom_scr_prs_sod_amr_lit_est_tsw_mly_urd_mao_jpn_knd_kor_cze_bul_bam_ita_tag_spa_sid_ind_mnd_dut_moo_lat_anl_por_bos_swe_alb_qcu_nor_glc_krd_lda_gam_rus_amh_pan_jav_mol_yor_ben_bem_sun_tha_aeg_tml_xho_tsn_uzb_ger_hin_azi_akn_vie_heb_ven_swt_zul	-0.62979772846327	-1.50414405833983	0.135932852752658
68	hau_arw_tsn_spa_anl_amh_sod_eng_tur_aze_xho_jav_tsw_pan_bul_bsq_ger_aeg_fbf_mnd_bos_ita_zul_mcd_swt_scr_hun_cic_moo_est_slo_chh_geo_dut_ukr_rus_fre_mlt_heb_hin_fin_bem_ind_guj_tag_jpn_knd_kor_lit_mol_dyu_krd_mao_swe_amr_sun_cnt_pol_dgb_grk_wly_cze_nor_alb_afr_qcu_rom_ctl_por_bam_sid_lat_gam_ben_mly_urd_lda_prs_ewe_bat_tha_tig_tml_ses_igb_uzb_svk_glc_azi_yor_vie_owc_swa_ven_akn	0.319704088598645	0.753279506197956	0.45318473020349
69	anl_hin_moo_bos_sid_gam_wly_alb_azi_aze_igb_jav_ewe_mcd_svk_bsq_rom_mlt_fbf_cnt_ita_ukr_zul_spa_ses_arw_fin_tsw_akn_est_nor_amr_geo_eng_cze_lat_pan_amh_owc_grk_hun_yor_ind_por_bat_jpn_knd_kor_glc_ben_cic_slo_sun_prs_sod_mly_mnd_scr_lda_mol_aeg_fre_ger_afr_rus_qcu_lit_ctl_dut_xho_hau_krd_chh_swe_tag_guj_tsn_bul_dyu_mao_tha_tig_tml_bem_bam_uzb_pol_urd_tur_swa_vie_heb_swt_ven_dgb	0.170024482704271	0.400618421555065	0.689619936210823
70	gam_glc_akn_mol_hau_mlt_sod_alb_azi_tur_tsw_jav_cic_lat_bos_bsq_ita_amh_tsn_cnt_por_fre_igb_rom_bem_dut_fin_dyu_bam_hun_krd_amr_geo_svk_grk_eng_lit_sid_chh_hin_est_dgb_mly_urd_bat_jpn_knd_kor_prs_arw_swt_ctl_tag_ger_anl_sun_mnd_nor_zul_rus_wly_scr_ukr_guj_spa_qcu_slo_ben_afr_ewe_heb_pol_tig_mcd_ind_swe_moo_cze_ven_mao_tha_owc_tml_ses_fbf_aze_pan_bul_uzb_xho_vie_aeg_lda_swa_yor	0.281724679204866	0.66361682118918	0.508577339751989
71	gam_prs_fbf_hin_amh_sid_hau_rom_tur_uzb_akn_tag_ses_krd_dut_bsq_ben_sod_ewe_mnd_svk_afr_tsn_grk_yor_ita_fin_ven_lda_est_por_mlt_geo_lit_scr_arw_ger_owc_wly_urd_hun_bem_mao_guj_jav_jpn_tml_kor_ukr_nor_zul_alb_ind_mcd_aeg_mly_cnt_lat_cic_swe_amr_eng_bul_spa_slo_qcu_fre_pan_glc_dgb_anl_cze_tig_bos_bat_rus_igb_mol_bam_sun_tha_heb_knd_moo_xho_azi_pol_ctl_aze_tsw_vie_chh_swt_dyu_swa	0.353790338524353	0.833647422679305	0.406615737098089
72	heb_por_fbf_bos_gam_sod_anl_spa_aze_tur_moo_ind_xho_arw_rus_bsq_lit_aeg_akn_cnt_ger_scr_yor_fre_ewe_dut_hun_swt_tsw_fin_ctl_tig_geo_slo_ben_glc_mol_owc_hau_pol_est_zul_mly_svk_sun_jpn_tml_kor_krd_guj_bem_ukr_bat_hin_mlt_tag_mnd_afr_lda_lat_chh_rom_urd_swe_nor_qcu_eng_prs_ita_tsn_amh_alb_sid_grk_jav_bul_cic_cze_igb_mao_tha_wly_knd_ses_dgb_uzb_pan_mcd_azi_bam_vie_amr_ven_swa_dyu	-1.04378119417957	-2.54505108168436	0.0125725128502463
73	amr_por_ewe_alb_tig_aeg_gam_hin_tur_azi_ven_jav_bem_scr_rom_bsq_ctl_owc_tsw_cnt_prs_ben_dgb_rus_fbf_lit_hun_lda_swa_est_spa_wly_geo_krd_mcd_ukr_bos_amh_sid_pan_fin_dyu_mly_swe_sun_jpn_tml_kor_bul_nor_cic_ger_mao_guj_mlt_tag_mnd_pol_akn_grk_sod_ita_eng_cze_glc_qcu_dut_arw_urd_yor_chh_slo_heb_fre_ind_lat_ses_svk_moo_bat_tha_anl_knd_tsn_igb_uzb_afr_mol_aze_swt_vie_hau_xho_bam_zul	0.103829400062523	0.24428314874476	0.807549663200192
74	owc_prs_moo_pan_gam_tig_sid_rus_tur_uzb_xho_tag_dyu_arw_por_bsq_ita_chh_swa_cnt_mcd_grk_tsw_krd_ses_swe_fin_zul_bem_hun_glc_wly_geo_scr_slo_nor_ben_heb_mlt_ctl_est_dgb_mao_bos_jav_jpn_knd_kor_spa_afr_swt_rom_ind_bul_aeg_sun_mnd_urd_igb_lit_anl_hin_fre_ger_lat_qcu_ukr_cze_dut_lda_amr_alb_amh_svk_bat_eng_ven_mol_bam_mly_tha_sod_tml_cic_yor_azi_pol_guj_aze_akn_vie_hau_fbf_ewe_tsn	0.415230886617903	0.979783297836934	0.329735046563828
75	wly_ctl_bam_rom_tig_sod_mlt_glc_tur_uzb_fbf_sun_tsw_dut_lit_bsq_scr_heb_dyu_cnt_lat_pol_ses_arw_yor_urd_fin_bem_ewe_hun_nor_sid_geo_ben_guj_svk_grk_amr_aeg_hin_est_ven_tag_krd_bat_jpn_knd_kor_slo_spa_tsn_cze_ind_alb_gam_mao_mnd_por_akn_fre_hau_rus_ukr_mcd_pan_qcu_bos_ger_eng_igb_anl_ita_chh_afr_jav_bul_cic_swe_lda_mly_tha_amh_tml_moo_swt_aze_prs_mol_azi_dgb_vie_owc_swa_xho_zul	-0.636767925933601	-1.52241687850439	0.131297781616942
76	mlt_spa_dyu_ben_hau_sod_chh_swe_azi_tur_lda_tag_fbf_mol_prs_bsq_pan_wly_bam_mnd_pol_lat_akn_nor_dgb_ger_hun_cic_tsn_est_urd_amr_geo_guj_ukr_cze_slo_amh_owc_grk_fin_bem_mao_lit_bat_jpn_tml_kor_por_eng_yor_hin_jav_arw_gam_mly_cnt_afr_swa_krd_aeg_dut_scr_glc_ita_qcu_bos_ctl_bul_ven_sid_alb_heb_svk_ind_mcd_ewe_rus_moo_sun_tha_anl_knd_zul_swt_uzb_fre_rom_aze_igb_vie_tig_xho_tsw_ses	-0.0809336105237873	-0.190764572015664	0.849125869973736
77	owc_arw_ses_scr_sid_tig_amr_lat_aze_azi_zul_mly_tsw_urd_rom_bsq_ukr_mlt_swa_mnd_spa_pan_dgb_cze_igb_ger_est_tsn_ven_hun_dut_wly_geo_eng_grk_rus_bos_heb_sod_glc_fin_bam_sun_guj_mao_jpn_tml_kor_afr_por_swt_svk_ind_fre_anl_tag_cnt_slo_fbf_mcd_gam_lit_alb_pol_ben_qcu_ita_krd_prs_akn_aeg_swe_chh_mol_bat_ctl_ewe_hin_bem_jav_tha_hau_knd_yor_cic_uzb_nor_bul_tur_xho_vie_amh_moo_dyu_lda	-0.127442305304297	-0.300386700515281	0.764552662104388
78	aeg_arw_swt_swe_gam_hau_heb_guj_tur_aze_bem_ind_dyu_ger_urd_bsq_spa_sid_xho_cnt_fre_svk_tsw_cze_fbf_dut_fin_yor_akn_hun_pan_chh_geo_rus_nor_ita_slo_tig_amr_scr_est_igb_tag_alb_jav_jpn_knd_kor_eng_afr_zul_hin_bat_glc_mlt_mly_mnd_pol_ven_grk_sod_mcd_krd_ukr_bul_qcu_lat_mol_lit_ewe_wly_ctl_owc_por_mao_prs_lda_ben_tsn_sun_tha_anl_tml_moo_swa_uzb_bos_rom_azi_dgb_vie_amh_cic_bam_ses	-0.701887348834649	-1.67629748734513	0.0970386601901216
79	wly_bos_yor_guj_amr_sid_heb_hin_aze_uzb_ven_tag_dyu_rus_nor_bsq_svk_aeg_lda_mnd_pol_bul_moo_ctl_tsw_prs_hun_fbf_xho_fin_ukr_sod_geo_grk_ger_urd_fre_tig_gam_scr_est_swt_sun_krd_mao_jpn_knd_kor_ita_lit_bam_mol_jav_slo_mlt_ind_cnt_eng_cic_dut_amh_por_afr_arw_rom_qcu_ben_alb_mcd_ewe_hau_glc_owc_pan_mly_cze_swa_spa_dgb_bat_tha_anl_tml_zul_tsn_azi_swe_lat_tur_ses_vie_chh_bem_igb_akn	0.19955888671457	0.469596366068799	0.63974260765159
80	amr_grk_bam_svk_chh_tig_sod_urd_tur_uzb_moo_jav_yor_nor_cze_bsq_scr_heb_ses_cnt_bul_swe_lda_ctl_igb_fre_hun_ewe_ven_fin_pan_amh_geo_spa_mcd_prs_ger_sid_gam_por_est_tsn_mao_rus_tag_jpn_tml_kor_alb_guj_swt_pol_sun_slo_anl_bat_mnd_krd_tsw_glc_owc_ita_lit_ukr_lat_qcu_ben_afr_mol_bem_mlt_dut_wly_bos_mly_rom_fbf_hin_cic_ind_tha_hau_knd_dgb_akn_aze_arw_eng_azi_zul_vie_aeg_swa_dyu_xho	-0.758288763515445	-1.82838806968947	0.0706969982868912
81	chh_krd_cic_pan_amh_sid_hau_grk_aze_uzb_xho_mly_bam_ger_ben_bsq_scr_owc_igb_mnd_fre_bul_fbf_lat_dyu_por_fin_akn_ses_est_mcd_gam_geo_ctl_pol_mol_nor_sod_amr_spa_hun_swt_jav_glc_mao_jpn_knd_kor_slo_cze_zul_afr_bat_prs_tig_ind_cnt_svk_dgb_urd_mlt_arw_swe_hin_rom_qcu_ukr_dut_alb_moo_heb_guj_wly_lit_tag_ita_tsw_eng_swa_sun_tha_anl_tml_bem_ven_azi_rus_bos_tur_yor_vie_aeg_tsn_ewe_lda	-0.252864113915077	-0.597483456647533	0.551636690313279
82	anl_bos_dyu_pol_hau_amr_owc_spa_uzb_aze_ewe_mao_akn_cze_arw_bsq_glc_sid_lda_cnt_alb_guj_moo_scr_swt_por_hun_yor_bam_est_grk_wly_geo_nor_mol_rus_eng_chh_amh_mcd_fin_ses_bat_hin_sun_jpn_tml_kor_bul_urd_zul_slo_ind_swe_mlt_mly_mnd_afr_dgb_ben_heb_ita_pan_ger_prs_qcu_ctl_ukr_fre_fbf_sod_svk_aeg_lit_tag_krd_igb_rom_xho_jav_tha_gam_knd_tsw_ven_tur_lat_dut_azi_tsn_vie_tig_cic_bem_swa	0.228126952568112	0.536516938847445	0.592882440357453
83	tig_urd_bem_ben_heb_aeg_amh_fre_azi_tur_fbf_mly_igb_svk_lit_bsq_por_mlt_tsw_mnd_glc_bos_dgb_krd_swt_ukr_est_moo_akn_hun_pan_sid_geo_slo_scr_swe_alb_hau_amr_prs_fin_cic_sun_dut_jav_jpn_knd_kor_guj_pol_ses_mcd_tag_grk_anl_mao_cnt_rom_tsn_nor_owc_lat_ctl_cze_eng_qcu_afr_arw_mol_bam_gam_hin_sod_ger_ind_spa_yor_rus_zul_bat_tha_wly_tml_lda_xho_aze_bul_ita_uzb_ewe_vie_chh_dyu_ven_swa	0.0894282487746215	0.210418879965441	0.833801091316465
84	aeg_mol_swt_ger_owc_heb_sod_guj_aze_tur_xho_mao_dyu_ukr_ben_bsq_lat_wly_akn_mnd_bos_mcd_ven_fre_dgb_cze_hun_cic_bem_fin_grk_hau_geo_scr_ctl_bul_lit_amr_tig_slo_est_lda_tag_prs_ind_jpn_tml_kor_hin_krd_yor_pan_sun_ita_mlt_mly_cnt_pol_fbf_svk_amh_rus_glc_nor_arw_qcu_dut_swe_eng_tsw_anl_alb_chh_rom_bat_afr_moo_urd_tsn_jav_tha_sid_knd_ses_swa_azi_por_spa_uzb_ewe_vie_gam_bam_zul_igb	0.11183320786585	0.26336434731858	0.792852399242515
85	tig_por_dgb_glc_hau_heb_wly_ger_tur_aze_ewe_jav_igb_fre_dut_bsq_eng_amh_bam_cnt_nor_ukr_dyu_guj_lda_rom_est_moo_akn_hun_bul_mlt_geo_urd_mcd_mol_lat_anl_aeg_pan_fin_fbf_sun_ita_bat_jpn_knd_kor_spa_ctl_swt_svk_ind_scr_gam_tag_mnd_cze_yor_arw_sod_bos_prs_krd_swe_qcu_alb_lit_ben_ses_sid_rus_chh_slo_mao_hin_zul_pol_xho_mly_tha_owc_tml_tsn_swa_uzb_afr_grk_azi_cic_vie_amr_tsw_bem_ven	-1.06854799973069	-2.62182329595051	0.0102183201000846
86	heb_lat_swa_arw_owc_wly_sid_cze_uzb_aze_tsw_tag_lda_prs_scr_bsq_mol_aeg_moo_mnd_ctl_hin_ewe_ita_ses_pol_fin_cic_tsn_hun_por_gam_geo_ukr_alb_bul_rus_sod_hau_afr_est_bem_sun_ben_ind_jpn_knd_kor_pan_svk_xho_urd_bat_spa_mlt_jav_cnt_guj_ven_eng_amr_glc_slo_rom_mcd_qcu_bos_nor_krd_bam_tig_ger_amh_dut_mao_swe_yor_lit_akn_mly_tha_anl_tml_zul_igb_azi_grk_fre_tur_dyu_vie_chh_dgb_swt_fbf	-0.223048999696874	-0.526035929087178	0.600115437432408
87	anl_krd_tsw_afr_tig_chh_wly_prs_uzb_aze_ewe_tag_igb_slo_nor_bsq_pol_amr_ven_mnd_ita_ctl_swa_mcd_yor_arw_hun_fbf_tsn_fin_glc_hau_geo_spa_bul_cze_eng_sid_heb_hin_est_xho_jav_rus_mly_jpn_knd_kor_svk_ger_cic_ukr_ind_lit_owc_sun_cnt_grk_dyu_fre_gam_rom_guj_swe_scr_qcu_alb_por_urd_bem_mlt_lat_sod_bos_mao_dut_moo_ben_dgb_bat_tha_amh_tml_swt_akn_tur_mol_pan_azi_zul_vie_aeg_bam_lda_ses	-0.991847173287199	-2.41482493235285	0.0176991428615104
88	hau_eng_bem_afr_aeg_sid_amh_cze_aze_tur_swt_bat_zul_lit_fre_bsq_dut_tig_moo_mnd_ger_hin_xho_mcd_ses_ctl_est_dgb_tsn_fin_lat_anl_geo_por_rus_pan_ita_owc_gam_bos_hun_tsw_ind_prs_jav_jpn_knd_kor_rom_mol_lda_arw_sun_spa_heb_mao_cnt_nor_akn_scr_mlt_krd_pol_slo_svk_qcu_guj_ukr_swe_fbf_amr_glc_wly_bul_tag_grk_ewe_ben_ven_mly_tha_sod_tml_swa_yor_uzb_urd_alb_azi_bam_vie_chh_cic_igb_dyu	0.431914073422913	1.01770461036719	0.311458628053048
89	sod_krd_cic_arw_heb_hau_sid_rus_azi_tur_swa_jav_bem_lat_glc_bsq_fre_tig_ven_cnt_urd_ben_tsn_ita_igb_lit_est_dyu_dgb_fin_spa_aeg_geo_ukr_prs_guj_nor_gam_anl_por_hun_ewe_mao_hin_bat_jpn_tml_kor_bos_ctl_moo_scr_mly_alb_wly_tag_mnd_pol_lda_dut_mlt_mol_swe_ger_cze_qcu_rom_afr_slo_yor_chh_grk_amr_mcd_ind_pan_tsw_bul_bam_sun_tha_owc_knd_akn_xho_uzb_svk_eng_aze_fbf_vie_amh_swt_zul_ses	0.41133070814172	0.970259469774059	0.334433868528737
90	hau_pol_swt_grk_anl_wly_heb_mcd_azi_uzb_ven_sun_bem_nor_guj_bsq_cze_tig_zul_mnd_rom_hin_bam_ger_cic_bos_fin_moo_dyu_est_afr_aeg_geo_slo_por_ita_alb_mlt_sid_prs_hun_lda_jav_svk_tag_jpn_tml_kor_arw_pan_fbf_fre_ind_ben_owc_bat_cnt_urd_ewe_rus_amh_mol_lat_lit_swe_qcu_bul_scr_spa_igb_chh_ctl_gam_ukr_mly_krd_ses_dut_xho_mao_tha_amr_knd_tsw_yor_tur_glc_eng_aze_dgb_vie_sod_tsn_swa_akn	-0.518374996521654	-1.23504995794127	0.219923063100596
91	wly_fre_swa_mol_chh_hau_sid_lat_uzb_azi_lda_bat_yor_guj_pol_bsq_bos_anl_bem_mnd_grk_ukr_dgb_svk_cic_rus_est_igb_moo_fin_swe_mlt_geo_spa_urd_afr_bul_amh_aeg_hin_hun_akn_mly_krd_tag_jpn_knd_kor_pan_ben_tsw_lit_mao_arw_heb_sun_cnt_glc_xho_cze_gam_alb_rom_nor_ctl_qcu_eng_ger_scr_bam_sod_slo_tig_por_ind_ita_zul_mcd_ven_jav_tha_amr_tml_dyu_tsn_tur_dut_prs_aze_ewe_vie_owc_ses_swt_fbf	-0.564160754696772	-1.34389010021331	0.18225342881437
92	chh_lit_ses_ctl_owc_heb_tig_ger_azi_aze_yor_tag_swt_scr_lat_bsq_svk_mlt_moo_cnt_rus_guj_zul_nor_igb_pan_est_ven_tsw_hun_grk_amr_geo_hin_alb_prs_dut_gam_aeg_bos_fin_xho_mly_krd_jav_jpn_knd_kor_por_mol_bem_rom_ind_arw_wly_sun_mnd_mcd_bam_urd_anl_ita_ben_ukr_slo_qcu_fre_glc_afr_fbf_sid_eng_hau_bul_mao_cze_dyu_spa_tsn_bat_tha_sod_tml_dgb_cic_tur_pol_swe_uzb_lda_vie_amh_akn_ewe_swa	-0.444955341787091	-1.05539032559455	0.293980886625426
93	gam_lit_cic_grk_tig_aeg_sod_alb_uzb_azi_zul_jav_moo_rom_urd_bsq_slo_amr_swt_mnd_arw_dut_bam_lat_dyu_mcd_est_yor_ven_fin_por_wly_geo_pan_guj_ctl_prs_chh_hau_ukr_hun_dgb_tag_spa_mao_jpn_knd_kor_svk_afr_bem_fre_ind_pol_sid_mly_cnt_ger_lda_cze_owc_scr_bul_glc_ita_qcu_krd_hin_ben_swa_anl_nor_amh_bos_sun_eng_akn_rus_tsw_bat_tha_mlt_tml_igb_fbf_aze_mol_swe_tur_xho_vie_heb_tsn_ewe_ses	0.043557448499059	0.102628549750837	0.918478752595303
94	owc_afr_bem_pan_anl_hau_mlt_svk_uzb_azi_xho_ind_ven_scr_arw_bsq_hin_wly_swt_mnd_mcd_rom_igb_guj_dyu_fre_est_dgb_cic_hun_grk_gam_geo_bul_ben_lit_krd_chh_amr_swe_fin_akn_mly_slo_sun_jpn_tml_kor_eng_alb_tsn_urd_bat_ukr_sid_jav_cnt_mol_lda_lat_amh_pol_glc_por_cze_qcu_dut_rus_prs_zul_heb_nor_tig_ita_mao_ctl_swa_spa_ewe_tag_tha_aeg_knd_fbf_yor_aze_bos_ger_tur_moo_vie_sod_bam_tsw_ses	-0.103244364322848	-0.243151228476838	0.808423752462939
95	gam_spa_swt_scr_sid_amh_hau_rom_azi_aze_cic_bat_xho_rus_mcd_bsq_ita_wly_moo_cnt_nor_pan_ses_arw_dgb_afr_hun_igb_bam_fin_guj_anl_geo_alb_prs_dut_lit_amr_tig_ben_est_yor_jav_svk_sun_jpn_knd_kor_bul_ger_akn_mol_mao_slo_aeg_mly_mnd_bos_lda_krd_sod_por_cze_hin_glc_qcu_pol_lat_ctl_zul_mlt_swe_chh_grk_ind_fre_dyu_urd_swa_tag_tha_owc_tml_fbf_bem_uzb_eng_ukr_tur_tsw_vie_heb_tsn_ven_ewe	-0.109620624337125	-0.258679179163871	0.796454443733977
96	anl_ita_cic_eng_sod_heb_tig_mol_uzb_azi_dyu_bat_tsn_lit_ctl_bsq_lat_amr_dgb_cnt_ger_rom_igb_bos_moo_scr_fin_swa_swt_est_dut_chh_geo_urd_prs_mcd_nor_hau_mlt_spa_hun_bem_ind_fre_jav_jpn_knd_kor_pan_cze_xho_swe_mly_guj_owc_sun_mnd_glc_bam_por_gam_krd_svk_alb_ben_qcu_arw_afr_bul_akn_wly_grk_sid_rus_tag_ukr_ven_pol_ewe_mao_tha_aeg_tml_lda_tsw_tur_hin_slo_aze_ses_vie_amh_yor_fbf_zul	-0.979683185171352	-2.38226385487914	0.0192422166556316
97	anl_nor_dgb_swe_tig_amh_sid_slo_uzb_tur_tsw_mly_ven_prs_eng_bsq_grk_wly_swa_mnd_bul_ita_ses_ben_moo_por_fin_yor_zul_hun_rom_hau_geo_ger_pol_urd_scr_amr_aeg_glc_est_bam_jav_dut_mao_jpn_tml_kor_lat_hin_bem_afr_sun_arw_owc_bat_cnt_ctl_lda_krd_sod_svk_rus_lit_cze_qcu_alb_pan_bos_swt_gam_guj_heb_fre_ind_spa_cic_ukr_xho_tag_tha_mlt_knd_akn_dyu_azi_mcd_mol_aze_ewe_vie_chh_tsn_igb_fbf	-0.522715242151399	-1.24551532416035	0.216071292055927
98	heb_fre_zul_lit_sod_tig_wly_eng_azi_aze_yor_jav_dyu_arw_ukr_bsq_slo_amh_swa_cnt_ita_rus_ewe_pan_tsn_glc_hun_akn_bam_est_cze_anl_geo_swe_bos_dut_scr_owc_amr_afr_fin_ven_tag_prs_mao_jpn_tml_kor_ctl_spa_lda_por_sun_svk_chh_ind_mnd_urd_igb_krd_hau_guj_bul_hin_mol_qcu_ben_alb_rom_ses_mlt_grk_aeg_mcd_bat_lat_bem_nor_fbf_mly_tha_sid_knd_dgb_swt_uzb_ger_pol_tur_cic_vie_gam_xho_moo_tsw	-0.204103698953548	-0.481711824738291	0.631142307742229
99	heb_ben_bem_eng_anl_chh_hau_pan_aze_azi_fbf_bat_ewe_cze_krd_bsq_lat_mlt_moo_cnt_pol_rus_ven_dut_swt_spa_fin_xho_dgb_hun_alb_wly_geo_mcd_urd_fre_bos_amr_tig_prs_est_dyu_tag_ita_sun_jpn_tml_kor_mol_ukr_ses_rom_ind_hin_gam_jav_mnd_afr_lda_bul_sid_arw_ger_guj_scr_qcu_ctl_grk_lit_tsw_owc_nor_amh_swe_mao_slo_akn_glc_tsn_mly_tha_aeg_knd_igb_zul_tur_svk_por_uzb_cic_vie_sod_bam_swa_yor	-0.591649032016744	-1.41086544109081	0.161620691591693
100	hau_bos_tsn_slo_gam_wly_tig_fre_aze_uzb_moo_bat_tsw_lit_mcd_bsq_svk_sid_swt_cnt_nor_prs_igb_pan_bem_glc_fin_yor_dgb_est_scr_chh_geo_hin_guj_bul_ctl_heb_owc_ger_hun_zul_sun_cze_jav_jpn_tml_kor_spa_por_lda_alb_tag_eng_amh_mao_mnd_afr_ewe_krd_amr_lat_dut_pol_ita_qcu_urd_arw_ben_xho_aeg_mol_anl_rus_ind_ukr_fbf_rom_ses_mly_tha_sod_knd_akn_cic_azi_swe_grk_tur_swa_vie_mlt_ven_bam_dyu	0.120075219421855	0.283197157581929	0.777655136275602
101	heb_guj_dyu_scr_amh_tig_anl_lit_uzb_tur_xho_mao_ven_por_nor_bsq_slo_gam_igb_cnt_pol_mcd_lda_svk_fbf_rom_hun_yor_swa_fin_ctl_amr_geo_pan_grk_alb_bul_hau_sod_bos_est_ewe_jav_glc_bat_jpn_tml_kor_fre_lat_bam_spa_sun_krd_owc_tag_mnd_swe_zul_ger_chh_afr_arw_rus_dut_qcu_ukr_prs_cze_dgb_wly_ben_aeg_ita_mly_eng_cic_mol_akn_ind_tha_mlt_knd_tsn_moo_aze_urd_hin_azi_swt_vie_sid_ses_tsw_bem	-0.0555791191798093	-0.130849495714996	0.896177002252756
102	sid_ita_tsn_ukr_heb_chh_gam_bos_aze_azi_akn_mao_swa_eng_glc_bsq_scr_tig_lda_mnd_dut_ben_yor_alb_igb_spa_fin_dyu_fbf_est_krd_aeg_geo_pan_afr_hin_arw_amh_sod_rus_hun_bam_jav_lit_ind_jpn_knd_kor_prs_lat_ewe_rom_mly_fre_anl_bat_cnt_grk_dgb_mol_wly_ger_mcd_slo_bul_qcu_ctl_swe_nor_bem_amr_guj_owc_pol_sun_urd_swt_por_zul_tag_tha_mlt_tml_cic_moo_tur_cze_svk_uzb_ses_vie_hau_xho_tsw_ven	0.204498746494598	0.481374379868114	0.631381168304758
103	hau_hin_akn_eng_gam_aeg_owc_arw_aze_uzb_ewe_tag_dgb_pan_cze_bsq_ita_sid_lda_mnd_spa_afr_xho_grk_ses_mcd_hun_swt_tsn_fin_scr_mlt_geo_lit_bos_pol_mol_wly_chh_rus_est_ven_bat_ger_jav_jpn_tml_kor_ben_slo_bem_fre_ind_prs_anl_sun_cnt_svk_moo_lat_sod_swe_dut_guj_nor_qcu_urd_por_alb_swa_amh_glc_tig_krd_mly_bul_dyu_ctl_cic_mao_tha_amr_knd_tsw_zul_tur_rom_ukr_azi_igb_vie_heb_fbf_bam_yor	-0.49999515969411	-1.18883581447385	0.23753102599783
104	heb_rus_yor_cze_wly_tig_hau_rom_uzb_azi_fbf_ind_bam_pan_bul_bsq_mcd_chh_tsn_mnd_guj_lit_tsw_krd_lda_mol_hun_swa_ewe_fin_pol_amr_geo_ger_scr_ben_eng_mlt_gam_afr_est_zul_sun_spa_tag_jpn_knd_kor_alb_slo_xho_ita_mao_arw_anl_mly_cnt_dut_ven_prs_amh_grk_hin_svk_swe_qcu_urd_bos_glc_swt_sid_ctl_sod_por_bat_ukr_dgb_nor_ses_jav_tha_owc_tml_bem_cic_tur_fre_lat_aze_moo_vie_aeg_dyu_akn_igb	-0.809513666919886	-1.95400184479008	0.0537054092207755
105	amr_mol_cic_spa_sod_owc_chh_swe_uzb_aze_fbf_jav_ewe_prs_ger_bsq_urd_tig_tsw_mnd_pol_glc_bem_mcd_tsn_dut_est_igb_swa_hun_rus_sid_geo_arw_pan_ctl_por_wly_hau_grk_fin_lda_tag_cze_bat_jpn_tml_kor_afr_lit_ses_ita_mao_fre_anl_ind_cnt_nor_bam_eng_aeg_rom_svk_scr_bul_qcu_slo_bos_ben_yor_amh_ukr_mlt_hin_sun_lat_moo_alb_akn_mly_tha_gam_knd_dgb_swt_tur_krd_guj_azi_ven_vie_heb_xho_dyu_zul	-0.14862375345208	-0.350709729365288	0.726599291170051
106	sod_ger_swa_ita_wly_heb_tig_ctl_azi_aze_fbf_jav_zul_mol_alb_bsq_pol_amr_ven_cnt_pan_ukr_yor_afr_moo_ben_est_xho_dgb_hun_eng_chh_geo_swe_lat_arw_por_anl_gam_lit_fin_bem_mao_prs_ind_jpn_knd_kor_grk_rom_cic_mcd_sun_dut_amh_tag_mnd_urd_akn_hin_owc_spa_guj_nor_glc_qcu_scr_bul_cze_igb_hau_bos_aeg_fre_bat_svk_tsn_slo_bam_mly_tha_mlt_tml_ses_ewe_uzb_krd_rus_tur_swt_vie_sid_tsw_dyu_lda	-0.878441354857522	-2.13044553230557	0.0357738590662144
107	aeg_dut_xho_nor_tig_wly_gam_fre_uzb_azi_moo_tag_bem_mcd_grk_bsq_slo_sid_swa_cnt_afr_swe_zul_scr_swt_glc_est_ewe_tsn_hun_spa_owc_geo_cze_bos_por_pol_heb_anl_ben_fin_cic_sun_svk_mly_jpn_tml_kor_alb_guj_akn_ctl_ind_ita_amh_mao_mnd_eng_bam_hin_amr_pan_mol_krd_prs_qcu_ukr_urd_bul_fbf_mlt_lat_chh_ger_bat_lit_ses_rus_ven_jav_tha_sod_knd_dyu_lda_aze_rom_arw_tur_tsw_vie_hau_yor_igb_dgb	-0.229626789383213	-0.542760620149718	0.588593032789431
108	chh_nor_yor_ita_anl_gam_amr_bos_uzb_tur_lda_jav_moo_krd_bul_bsq_alb_heb_bem_cnt_ger_lat_igb_rus_ewe_hin_hun_tsw_ven_fin_swe_sid_geo_mcd_lit_dut_ctl_tig_hau_svk_est_swt_mly_rom_tag_jpn_tml_kor_urd_ben_zul_ukr_mao_glc_wly_sun_mnd_scr_dyu_pol_amh_prs_grk_spa_cze_qcu_fre_por_afr_akn_mlt_guj_aeg_eng_bat_pan_tsn_slo_bam_ind_tha_owc_knd_xho_swa_aze_mol_arw_azi_fbf_vie_sod_dgb_cic_ses	-0.0404505832955921	-0.0952402737491722	0.924328896728201
109	mlt_pan_tsn_bos_aeg_anl_amr_spa_aze_tur_moo_sun_lda_slo_nor_bsq_urd_amh_bam_cnt_alb_ita_xho_ben_cic_lat_hun_ven_fbf_est_por_sid_geo_ctl_rus_mcd_swe_wly_chh_afr_fin_swa_ind_prs_mao_jpn_knd_kor_ukr_hin_akn_svk_bat_fre_tig_mly_mnd_arw_tsw_krd_heb_guj_grk_pol_ger_qcu_rom_eng_dut_ewe_gam_bul_hau_cze_tag_mol_yor_lit_dgb_jav_tha_sod_tml_ses_igb_uzb_scr_glc_azi_zul_vie_owc_bem_dyu_swt	-0.348239601115112	-0.823604558493197	0.412271382841172
110	wly_ben_zul_mcd_mlt_amr_sod_svk_aze_tur_ewe_jav_fbf_pol_afr_bsq_hin_owc_akn_cnt_lat_urd_ven_ita_ses_krd_fin_moo_swa_est_ctl_tig_geo_arw_glc_bos_fre_anl_chh_scr_hun_igb_mly_mol_ind_jpn_tml_kor_spa_cze_yor_dut_tag_bul_amh_mao_mnd_nor_dgb_swe_sid_pan_ger_rom_slo_qcu_por_eng_rus_tsw_aeg_guj_heb_grk_bat_alb_swt_lit_bam_sun_tha_gam_knd_dyu_lda_uzb_prs_ukr_azi_tsn_vie_hau_xho_bem_cic	0.0633207119480752	0.149119890757668	0.881781920813013
111	tig_scr_dyu_alb_hau_anl_gam_ita_aze_azi_zul_ind_ven_hin_dut_bsq_krd_sod_tsw_mnd_spa_lit_tsn_afr_ses_arw_fin_dgb_fbf_hun_nor_owc_geo_mol_svk_grk_glc_chh_wly_bul_est_bem_mly_rom_tag_jpn_tml_kor_fre_prs_yor_eng_jav_ctl_amr_bat_cnt_por_swa_pan_amh_guj_pol_swe_urd_qcu_mcd_bos_rus_bam_mlt_slo_heb_cze_mao_ukr_cic_lat_igb_sun_tha_aeg_knd_akn_moo_tur_ger_ben_uzb_lda_vie_sid_ewe_swt_xho	0.865185827877917	2.06620968334371	0.0415894523617429
112	amh_afr_tsw_urd_wly_sod_owc_cze_tur_azi_tsn_mao_dgb_prs_svk_bsq_glc_amr_lda_cnt_por_nor_yor_bul_zul_grk_hun_swa_swt_fin_rus_heb_geo_ben_krd_slo_swe_aeg_gam_pol_est_ewe_bat_lit_ind_jpn_knd_kor_arw_scr_bam_ctl_mly_lat_chh_jav_mnd_bos_igb_mcd_hau_guj_hin_spa_alb_qcu_dut_ukr_eng_akn_mlt_pan_anl_ger_tag_mol_ses_rom_dyu_sun_tha_tig_tml_fbf_bem_uzb_ita_fre_aze_moo_vie_sid_ven_xho_cic	0.214943045999853	0.506431897641119	0.613752007219557
113	sid_eng_tsw_ger_chh_amr_owc_ben_tur_azi_xho_mao_zul_svk_mcd_bsq_swe_aeg_dgb_cnt_fre_ukr_bem_glc_yor_dut_fin_ewe_ven_hun_ctl_mlt_geo_slo_pol_bul_nor_sod_hau_pan_est_moo_jav_krd_ind_jpn_knd_kor_arw_urd_igb_cze_mly_rus_amh_sun_mnd_guj_lda_afr_heb_rom_scr_mol_hin_qcu_lat_prs_spa_fbf_tig_lit_gam_grk_tag_alb_akn_ita_dyu_bat_tha_anl_tml_swa_ses_aze_por_bos_uzb_bam_vie_wly_cic_tsn_swt	-0.922028430789588	-2.23467232131405	0.0278337774301689
114	sid_spa_ewe_bul_wly_owc_tig_prs_tur_uzb_igb_tag_ses_alb_ger_bsq_urd_aeg_cic_cnt_krd_swe_ven_scr_zul_mol_fin_akn_dgb_est_ben_gam_geo_rom_ctl_svk_arw_amh_heb_hin_hun_swa_bat_afr_ind_jpn_tml_kor_pol_nor_bem_por_sun_glc_anl_mao_mnd_pan_dyu_bos_chh_lat_rus_fre_lit_qcu_ukr_mcd_slo_tsw_sod_guj_amr_cze_mly_eng_lda_ita_swt_jav_tha_hau_knd_xho_moo_aze_dut_grk_azi_tsn_vie_mlt_bam_yor_fbf	0.0113357015040602	0.0266636239420491	0.978785158555841
115	tig_nor_lda_ben_wly_anl_chh_eng_aze_tur_dyu_mao_swt_ger_rom_bsq_ukr_hau_xho_cnt_swe_grk_moo_bul_tsw_fre_est_ven_yor_fin_prs_sid_geo_krd_spa_por_pol_sod_mlt_glc_hun_swa_bat_hin_ind_jpn_knd_kor_mol_alb_fbf_scr_sun_guj_aeg_jav_mnd_svk_igb_rus_amh_cze_ctl_afr_pan_qcu_lat_slo_ita_ses_amr_mcd_heb_lit_tag_bos_bem_dut_bam_mly_tha_owc_tml_zul_cic_azi_arw_urd_uzb_akn_vie_gam_ewe_tsn_dgb	0.574364176594656	1.3571552191957	0.178016556905242
116	tig_dut_tsw_fre_amr_sod_chh_lat_uzb_azi_zul_sun_cic_glc_cze_bsq_alb_aeg_ven_mnd_pol_eng_moo_guj_xho_ger_hun_ses_yor_est_ukr_owc_geo_ctl_rom_rus_svk_hau_mlt_grk_fin_dyu_mao_mcd_bat_jpn_knd_kor_nor_pan_ewe_prs_ind_bul_anl_tag_cnt_urd_akn_swe_wly_arw_hin_spa_ben_qcu_krd_por_lit_swt_sid_ita_gam_bos_mly_afr_swa_scr_igb_jav_tha_amh_tml_bam_bem_aze_slo_mol_tur_lda_vie_heb_fbf_tsn_dgb	-0.283535121192724	-0.670424547306423	0.504248656268711
117	aeg_lit_dyu_svk_hau_tig_owc_eng_aze_azi_zul_ind_igb_mcd_glc_bsq_bul_anl_cic_cnt_mol_ben_akn_ger_yor_alb_fin_lda_ewe_est_dut_sid_geo_pan_afr_cze_prs_heb_gam_nor_hun_xho_sun_rom_jav_jpn_tml_kor_bos_hin_fbf_por_bat_slo_mlt_mao_mnd_ctl_ven_ita_amr_fre_scr_spa_krd_qcu_urd_pol_rus_swa_sod_guj_amh_ukr_tag_arw_tsw_swe_bam_mly_tha_wly_knd_ses_dgb_uzb_grk_lat_tur_bem_vie_chh_tsn_swt_moo	-0.248173337434856	-0.586582948975971	0.558904998717719
118	hau_arw_yor_slo_heb_chh_anl_bul_uzb_aze_ven_tag_dyu_swe_bos_bsq_urd_amr_fbf_mnd_grk_lat_tsw_guj_cic_mol_hun_zul_lda_fin_hin_sid_geo_afr_mcd_fre_eng_aeg_tig_rus_est_swt_ind_cze_sun_jpn_tml_kor_ben_rom_bam_nor_bat_glc_mlt_mly_cnt_pan_xho_ctl_wly_ukr_prs_alb_pol_qcu_spa_ger_krd_dgb_owc_dut_gam_lit_mao_svk_ewe_ita_swa_jav_tha_sod_knd_bem_tsn_azi_por_scr_tur_ses_vie_amh_moo_igb_akn	-0.683504928655203	-1.63738529325262	0.104929457587372
119	owc_ger_yor_ita_chh_heb_sid_guj_azi_aze_cic_mly_xho_fre_ben_bsq_glc_amh_lda_mnd_cze_lat_swa_nor_ven_spa_est_ses_dgb_fin_afr_aeg_geo_mol_eng_rom_rus_sod_hau_svk_hun_igb_ind_por_sun_jpn_tml_kor_hin_lit_zul_krd_jav_mcd_tig_mao_cnt_bos_bam_dut_gam_alb_slo_swe_urd_qcu_prs_grk_pan_ewe_amr_ukr_wly_pol_tag_scr_akn_bul_swt_bat_tha_anl_knd_dyu_moo_uzb_arw_ctl_tur_tsw_vie_mlt_fbf_tsn_bem	-0.302419010390717	-0.715851778366942	0.475876444856039
120	sid_krd_akn_spa_hau_sod_amh_bos_tur_azi_xho_mly_tsw_ctl_slo_bsq_bul_gam_swt_cnt_scr_lit_yor_svk_dyu_hin_fin_zul_swa_hun_fre_heb_geo_swe_ger_afr_por_aeg_owc_urd_est_moo_jav_guj_mao_jpn_knd_kor_rus_mol_dgb_rom_tag_dut_amr_sun_mnd_grk_bam_prs_chh_glc_mcd_ita_alb_qcu_cze_pol_lat_bem_mlt_nor_anl_arw_bat_ukr_ewe_pan_igb_ind_tha_wly_tml_cic_fbf_aze_eng_ben_uzb_ses_vie_tig_tsn_lda_ven	0.236855541474938	0.558284918139899	0.577991464815604
121	gam_hin_dyu_urd_owc_mlt_wly_prs_uzb_tur_tsw_tag_moo_guj_swe_bsq_spa_amr_fbf_cnt_pol_afr_dgb_ger_igb_fre_fin_ven_lda_est_slo_chh_geo_lit_grk_arw_cze_anl_amh_mol_hun_swt_sun_rus_jav_jpn_knd_kor_ctl_ita_yor_rom_bat_lat_sid_ind_mnd_nor_ewe_krd_heb_alb_svk_ukr_bos_qcu_bul_mcd_dut_ses_sod_glc_tig_por_mao_scr_xho_pan_bam_mly_tha_hau_tml_bem_swa_aze_eng_ben_azi_tsn_vie_aeg_cic_zul_akn	-0.142638484302381	-0.336783633470942	0.737038821370886
122	amr_svk_swt_urd_tig_amh_hau_lit_azi_tur_dgb_jav_fbf_prs_mcd_bsq_rus_wly_xho_cnt_bul_ukr_bem_scr_lda_eng_est_ewe_ven_fin_ita_heb_geo_fre_mol_hin_pol_mlt_aeg_lat_hun_ses_mao_dut_ind_jpn_tml_kor_ger_swe_moo_cze_bat_rom_owc_sun_mnd_arw_tsw_grk_gam_krd_afr_ctl_spa_qcu_pan_guj_nor_tsn_sod_ben_anl_por_tag_bos_dyu_alb_cic_mly_tha_chh_knd_zul_igb_aze_glc_slo_uzb_akn_vie_sid_yor_swa_bam	-0.935394703438355	-2.2690159535952	0.0255793755060116
123	chh_bos_igb_prs_gam_sid_heb_ita_tur_aze_cic_mao_moo_ukr_hin_bsq_urd_anl_tsw_cnt_pol_rom_dyu_rus_zul_fre_hun_ven_bem_fin_grk_wly_geo_pan_slo_afr_lit_owc_sod_nor_est_ewe_ind_glc_tag_jpn_tml_kor_ben_dut_ses_ctl_jav_por_hau_sun_mnd_svk_fbf_spa_tig_scr_mcd_arw_guj_qcu_bul_cze_ger_yor_aeg_mol_mlt_eng_mly_swe_swt_lat_swa_bat_tha_amr_knd_xho_dgb_uzb_alb_krd_azi_tsn_vie_amh_lda_bam_akn	0.257050514248131	0.605377419179938	0.5464027327775
124	sid_ctl_bam_lit_gam_sod_amr_ita_aze_uzb_moo_jav_lda_guj_scr_bsq_svk_hau_bem_mnd_grk_cze_dyu_mol_yor_hin_fin_zul_ses_hun_bul_wly_geo_eng_dut_pol_mcd_owc_heb_afr_est_ewe_sun_slo_ind_jpn_tml_kor_ben_ukr_igb_urd_mly_ger_amh_mao_cnt_pan_ven_por_tig_bos_rom_krd_alb_qcu_prs_fre_arw_xho_aeg_glc_mlt_lat_tag_swe_cic_nor_dgb_bat_tha_anl_knd_akn_swt_tur_rus_spa_azi_fbf_vie_chh_swa_tsw_tsn	-0.315541374140849	-0.747167484683307	0.456847395347696
125	sid_ger_fbf_por_wly_sod_owc_mol_uzb_azi_dgb_jav_bam_pan_swe_bsq_fre_mlt_xho_mnd_mcd_guj_tsn_svk_lda_hin_hun_igb_bem_est_glc_heb_geo_bul_urd_prs_ben_hau_amh_rom_fin_ses_bat_lat_mao_jpn_knd_kor_ukr_bos_cic_ctl_mly_krd_tig_tag_cnt_cze_ven_rus_anl_lit_eng_pol_slo_qcu_nor_scr_ita_moo_aeg_spa_amr_arw_sun_alb_akn_afr_dyu_ind_tha_chh_tml_tsw_zul_tur_grk_dut_aze_swt_vie_gam_swa_yor_ewe	0.358204860257121	0.845913770519131	0.399772125499861
126	heb_svk_bem_dut_owc_chh_amh_ukr_aze_azi_bam_tag_cic_ger_cze_bsq_spa_wly_tsn_mnd_krd_ita_akn_hin_ses_eng_hun_dgb_xho_fin_mol_sod_geo_prs_swe_ctl_rom_sid_aeg_bos_est_tsw_bat_pol_mly_jpn_knd_kor_guj_afr_moo_nor_jav_glc_tig_mao_cnt_mcd_zul_lat_amr_grk_rus_ben_slo_qcu_por_lit_scr_ewe_mlt_fre_gam_bul_ind_urd_swt_arw_lda_sun_tha_anl_tml_igb_yor_tur_alb_pan_uzb_fbf_vie_hau_ven_swa_dyu	-0.263565451333082	-0.6226600474731	0.535031765301749
127	heb_ita_akn_glc_tig_owc_amh_guj_uzb_aze_zul_tag_ewe_bul_nor_bsq_prs_amr_igb_cnt_pol_svk_tsw_lit_ses_slo_fin_tsn_dyu_est_ben_chh_geo_bos_ctl_rom_eng_hau_sod_lat_hun_bam_mao_pan_mly_jpn_knd_kor_mcd_rus_yor_ukr_jav_cze_wly_bat_mnd_swe_swa_mol_anl_arw_alb_dut_ger_qcu_grk_por_spa_lda_aeg_krd_gam_scr_ind_hin_bem_afr_swt_sun_tha_sid_tml_xho_ven_tur_urd_fre_azi_fbf_vie_mlt_cic_moo_dgb	0.313142431229616	0.738249409851488	0.462221806858713
128	chh_arw_moo_svk_amr_hau_sid_rom_aze_azi_yor_ind_swa_pol_ctl_bsq_hin_anl_xho_mnd_spa_slo_lda_mol_igb_fre_est_ses_tsn_hun_afr_wly_geo_lit_por_glc_swe_mlt_amh_guj_fin_bem_bat_bos_tag_jpn_tml_kor_mcd_bul_dgb_krd_mly_rus_gam_jav_cnt_dut_cic_cze_tig_prs_ben_scr_urd_qcu_eng_ger_ita_akn_aeg_nor_sod_lat_mao_grk_ewe_alb_dyu_sun_tha_owc_knd_ven_fbf_tur_ukr_pan_uzb_zul_vie_heb_bam_tsw_swt	0.001707760958862	0.00402617084425781	0.996796212966869
129	amh_por_ses_guj_owc_chh_wly_rom_uzb_aze_moo_mao_igb_afr_scr_bsq_grk_anl_ven_cnt_mcd_urd_akn_cze_dgb_pol_est_tsw_fbf_hun_ger_sod_geo_krd_bos_mol_ukr_mlt_aeg_lit_fin_swa_sun_bul_jav_jpn_tml_kor_hin_slo_cic_ita_mly_eng_hau_tag_mnd_nor_swt_arw_tig_lat_dut_spa_ben_qcu_alb_pan_svk_xho_sid_rus_heb_ctl_ind_glc_zul_fre_dyu_bat_tha_gam_knd_bem_lda_tur_prs_swe_azi_tsn_vie_amr_yor_ewe_bam	-0.320493012546682	-0.759767392676015	0.449315320004288
130	tig_ben_moo_lat_anl_heb_sod_ukr_tur_azi_tsw_tag_igb_hin_spa_bsq_ger_amr_bem_cnt_rom_afr_ven_fre_fbf_bul_fin_tsn_ses_hun_lit_chh_geo_mcd_pol_ita_glc_sid_hau_grk_est_akn_ind_dut_bat_jpn_knd_kor_eng_svk_zul_slo_jav_swe_wly_mao_mnd_rus_cic_bos_gam_scr_prs_pan_mol_qcu_cze_arw_nor_bam_aeg_ctl_amh_por_sun_krd_swa_guj_dgb_mly_tha_mlt_tml_xho_lda_aze_urd_alb_uzb_dyu_vie_owc_ewe_yor_swt	-0.355026354228876	-0.840841929831479	0.402593218785776
131	wly_svk_tsn_arw_tig_owc_sod_eng_azi_aze_moo_tag_tsw_pan_pol_bsq_lit_sid_swt_cnt_nor_por_ewe_bos_bem_spa_est_akn_zul_hun_afr_mlt_geo_grk_ben_hin_krd_amr_aeg_dut_fin_ses_mly_ita_sun_jpn_knd_kor_mol_fre_swa_urd_jav_scr_amh_ind_mnd_bul_yor_ger_gam_alb_swe_rus_slo_qcu_cze_guj_rom_lda_heb_lat_hau_ukr_mao_glc_fbf_prs_xho_bat_tha_anl_tml_dyu_bam_tur_ctl_mcd_uzb_ven_vie_chh_cic_igb_dgb	-0.711693851247428	-1.70750276654575	0.0910650799791952
132	heb_afr_igb_fre_amr_mlt_aeg_nor_aze_uzb_zul_tag_tsw_mol_alb_bsq_ita_owc_ses_mnd_rus_dut_yor_bos_bam_hin_hun_swa_swt_est_ger_sid_geo_prs_mcd_ctl_glc_sod_amh_por_fin_akn_mao_guj_ind_jpn_knd_kor_krd_bul_moo_grk_jav_pan_gam_sun_cnt_eng_lda_svk_anl_lat_swe_cze_arw_qcu_lit_pol_urd_dgb_wly_ben_tig_slo_bat_spa_xho_ukr_ven_mly_tha_hau_tml_dyu_tsn_azi_rom_scr_tur_bem_vie_chh_fbf_cic_ewe	-0.39427797025432	-0.934637044791782	0.35239585292574
133	heb_afr_dgb_pan_chh_owc_mlt_pol_tur_aze_moo_bat_fbf_eng_ctl_bsq_lit_tig_igb_cnt_arw_ukr_ven_mol_ewe_spa_fin_swa_yor_hun_ita_anl_geo_svk_guj_lat_por_sid_aeg_scr_est_zul_sun_cze_mao_jpn_tml_kor_swe_fre_swt_glc_ind_alb_gam_tag_mnd_prs_xho_slo_sod_krd_rus_bos_mcd_qcu_bul_urd_dut_cic_amh_rom_amr_hin_jav_grk_tsw_nor_bam_mly_tha_wly_knd_dyu_tsn_uzb_ben_ger_azi_lda_vie_hau_akn_bem_ses	-1.16438614540802	-2.86946528700829	0.00508906445584469
134	gam_prs_ses_bos_heb_mlt_sid_swe_uzb_tur_cic_sun_lda_urd_ger_bsq_rom_tig_xho_mnd_por_rus_moo_ben_tsw_cze_fin_yor_bam_est_pan_chh_geo_guj_mol_arw_ita_amr_hau_grk_hun_tsn_mao_pol_mly_jpn_knd_kor_hin_afr_igb_ctl_ind_alb_amh_bat_cnt_dut_akn_ukr_aeg_scr_slo_fre_bul_qcu_krd_mcd_eng_ewe_anl_spa_sod_lit_tag_svk_swt_lat_dgb_jav_tha_wly_tml_zul_ven_azi_nor_glc_aze_swa_vie_owc_bem_fbf_dyu	0.795379788502959	1.90196254867344	0.0602710021050901
135	sod_dut_akn_lit_gam_heb_tig_hin_aze_uzb_swt_bat_bam_ger_fre_bsq_svk_amr_tsw_mnd_por_prs_swa_ukr_moo_mcd_est_ses_zul_hun_alb_owc_geo_lat_pol_swe_bos_hau_chh_eng_fin_yor_tag_slo_mao_jpn_knd_kor_krd_arw_tsn_rus_ind_urd_wly_mly_cnt_ita_ewe_ctl_aeg_grk_mol_afr_spa_qcu_cze_glc_pan_dgb_mlt_ben_amh_rom_sun_scr_lda_guj_igb_jav_tha_anl_tml_xho_fbf_azi_bul_nor_tur_ven_vie_sid_bem_dyu_cic	-0.391591554074847	-0.92734335852237	0.356148744615632
136	gam_dut_fbf_glc_heb_sid_anl_bul_uzb_azi_yor_mao_cic_bos_nor_bsq_grk_hau_akn_mnd_ben_mol_moo_prs_ses_alb_est_swt_ven_fin_rus_chh_geo_ita_swe_svk_pol_aeg_tig_rom_hun_bem_jav_urd_bat_jpn_knd_kor_afr_fre_swa_spa_ind_arw_amr_tag_cnt_hin_lda_scr_wly_eng_cze_ctl_mcd_qcu_ukr_ger_pan_igb_sod_lat_owc_slo_mly_guj_dyu_krd_zul_sun_tha_mlt_tml_ewe_tsn_tur_por_lit_aze_tsw_vie_amh_bam_xho_dgb	0.152716610635774	0.359115840939929	0.720322485125033
137	owc_rus_ses_cze_tig_hau_heb_mol_tur_azi_ewe_jav_swa_por_afr_bsq_mcd_gam_tsn_mnd_ger_arw_dgb_glc_yor_guj_hun_akn_swt_est_pan_wly_geo_prs_hin_dut_alb_sod_aeg_krd_fin_fbf_mly_ukr_ind_jpn_tml_kor_urd_scr_moo_lit_mao_slo_chh_sun_cnt_ben_zul_svk_sid_grk_lat_ita_spa_qcu_bos_eng_pol_cic_anl_nor_mlt_ctl_bat_fre_tsw_swe_ven_tag_tha_amh_knd_lda_bem_uzb_bul_rom_aze_xho_vie_amr_bam_igb_dyu	-0.778234767034186	-1.87222635131898	0.0643175735514218
138	aeg_ger_dyu_urd_wly_amh_heb_hin_aze_tur_fbf_bat_moo_lat_spa_bsq_rom_chh_bem_mnd_rus_por_ewe_ita_ses_bos_fin_zul_akn_hun_ben_sid_geo_fre_scr_guj_swe_owc_anl_pol_est_tsn_ind_mol_jav_jpn_knd_kor_dut_pan_dgb_mcd_sun_grk_gam_tag_cnt_ctl_cic_alb_tig_krd_afr_nor_ukr_qcu_prs_bul_cze_swa_hau_arw_amr_lit_mly_svk_lda_eng_xho_mao_tha_mlt_tml_igb_bam_azi_slo_glc_uzb_swt_vie_sod_yor_ven_tsw	-0.6766893604945	-1.62354841846805	0.107857139426942
139	hau_grk_igb_prs_gam_mlt_aeg_svk_aze_tur_tsn_mly_ven_mcd_bos_bsq_hin_sid_swa_mnd_krd_slo_fbf_rus_dgb_ben_hun_moo_bam_est_swe_wly_geo_afr_lat_pan_mol_heb_tig_guj_fin_swt_sun_ctl_mao_jpn_tml_kor_lit_fre_tsw_spa_jav_pol_amr_tag_cnt_dut_bem_glc_chh_alb_scr_bul_cze_qcu_arw_ger_ita_ses_anl_rom_amh_ukr_ind_por_dyu_urd_cic_bat_tha_owc_knd_yor_ewe_azi_eng_nor_uzb_akn_vie_sod_xho_zul_lda	-0.0799402936169954	-0.188611356250485	0.850808405797816
140	heb_ger_lda_ben_wly_owc_chh_glc_azi_aze_ven_sun_moo_cze_hin_bsq_prs_aeg_akn_mnd_rus_swe_xho_krd_swa_arw_fin_igb_yor_hun_pan_tig_geo_alb_fre_bos_grk_amh_anl_scr_est_dyu_bat_ita_jav_jpn_tml_kor_ukr_ctl_dgb_svk_tag_bul_amr_mly_cnt_afr_fbf_por_mlt_eng_mol_slo_dut_qcu_nor_pol_rom_zul_sod_spa_hau_lat_ind_mcd_tsw_lit_ses_mao_tha_sid_knd_bam_ewe_uzb_urd_guj_tur_cic_vie_gam_swt_bem_tsn	-0.213297441527169	-0.503720282599281	0.615649092728526
141	hau_prs_dgb_fre_heb_sod_amr_lit_aze_tur_xho_jav_ewe_hin_ger_bsq_alb_chh_ven_mnd_slo_dut_tsn_mcd_yor_ukr_fin_bem_fbf_hun_scr_wly_geo_spa_svk_rus_rom_tig_gam_urd_est_swa_ind_mol_sun_jpn_knd_kor_afr_pan_swt_pol_bat_ctl_owc_tag_cnt_krd_lda_lat_anl_grk_por_eng_glc_qcu_nor_ben_cze_zul_mlt_ita_sid_bos_mao_bul_ses_swe_cic_mly_tha_amh_tml_igb_moo_uzb_guj_arw_azi_bam_vie_aeg_tsw_dyu_akn	-0.143066663465231	-0.337728762472868	0.736328729286105
142	anl_rom_cic_por_sid_wly_hau_pan_uzb_azi_ewe_bat_moo_afr_rus_bsq_ben_amh_dyu_cnt_bos_ctl_yor_eng_swa_lit_est_dgb_ven_fin_hin_sod_geo_guj_arw_svk_mol_amr_chh_ita_hun_lda_sun_lat_jav_jpn_knd_kor_pol_krd_zul_cze_tag_grk_mlt_mao_mnd_spa_akn_mcd_heb_nor_glc_fre_slo_qcu_urd_ukr_prs_bem_gam_alb_aeg_dut_ind_ger_tsw_swe_swt_mly_tha_owc_tml_bam_igb_tur_scr_bul_aze_xho_vie_tig_fbf_ses_tsn	-0.250852071096392	-0.593061174992905	0.554579710749256
143	hau_ukr_ven_bos_chh_amr_aeg_ben_aze_uzb_moo_mao_bam_rom_ctl_bsq_lat_wly_zul_mnd_slo_por_ses_prs_fbf_fre_hun_akn_bem_est_urd_anl_geo_krd_cze_lit_afr_tig_owc_hin_fin_lda_ind_rus_mly_jpn_tml_kor_guj_nor_dyu_mcd_tag_ita_sid_jav_cnt_glc_yor_mol_gam_swe_arw_svk_alb_qcu_scr_dut_ger_igb_mlt_pol_sod_eng_sun_pan_swa_spa_xho_bat_tha_heb_knd_ewe_dgb_tur_grk_bul_azi_tsw_vie_amh_cic_tsn_swt	-0.635730989876481	-1.52030912860083	0.131825994383354
144	amr_spa_dyu_nor_chh_heb_amh_ita_aze_azi_swa_ind_tsw_scr_alb_bsq_glc_anl_ses_cnt_bos_arw_zul_slo_dgb_lit_est_ewe_xho_hun_bul_mlt_geo_mcd_dut_cze_krd_wly_sid_hin_fin_yor_jav_rus_tag_jpn_tml_kor_mol_swe_lda_urd_sun_por_sod_bat_mnd_grk_cic_guj_aeg_fre_pol_afr_pan_qcu_lat_svk_eng_swt_tig_ben_hau_prs_mly_rom_akn_ukr_ven_mao_tha_gam_knd_bem_igb_uzb_ctl_ger_tur_bam_vie_owc_fbf_tsn_moo	-0.284366565718815	-0.672640766615517	0.502843748907098
145	hau_ben_lda_swe_amr_sid_tig_spa_aze_azi_yor_sun_swt_cze_por_bsq_svk_aeg_akn_cnt_rom_fre_igb_bul_ewe_ctl_est_dyu_dgb_hun_scr_gam_geo_mol_glc_lat_nor_wly_mlt_alb_fin_fbf_ind_slo_jav_jpn_tml_kor_dut_ger_zul_ita_bat_rus_anl_mly_mnd_afr_tsn_krd_sod_bos_pol_mcd_pan_qcu_urd_lit_prs_xho_owc_arw_chh_eng_mao_grk_bem_guj_tsw_tag_tha_amh_knd_ven_cic_uzb_ukr_hin_tur_ses_vie_heb_moo_swa_bam	-0.180404220437024	-0.425788681314561	0.671245611587285
146	anl_glc_moo_dut_amr_sid_chh_grk_aze_azi_swa_mly_igb_ger_ita_bsq_lat_hau_cic_mnd_eng_fre_tsn_spa_dgb_pan_hun_ven_swt_est_guj_owc_geo_krd_mcd_ctl_nor_heb_wly_alb_fin_dyu_ind_afr_tag_jpn_tml_kor_ben_bos_tsw_svk_mao_cze_sod_sun_cnt_scr_bam_mol_gam_hin_lit_pol_por_qcu_urd_rus_rom_yor_mlt_swe_amh_ukr_jav_arw_lda_slo_ewe_bat_tha_tig_knd_bem_akn_uzb_bul_prs_tur_ses_vie_aeg_zul_fbf_xho	-0.353526799173351	-0.838935889115984	0.403656537264036
147	hau_spa_ewe_rom_amh_gam_anl_eng_aze_azi_dgb_jav_cic_mcd_ita_bsq_ben_mlt_swa_mnd_ctl_afr_bem_cze_igb_slo_hun_ses_swt_est_hin_aeg_geo_mol_krd_grk_bos_owc_heb_svk_fin_zul_bat_arw_mly_jpn_tml_kor_bul_scr_bam_lat_ind_guj_amr_sun_cnt_swe_fbf_pol_sid_ger_dut_nor_fre_qcu_urd_por_lit_dyu_wly_rus_chh_pan_tag_prs_xho_glc_tsn_mao_tha_tig_knd_ven_yor_tur_alb_ukr_uzb_akn_vie_sod_tsw_lda_moo	-0.956240741256865	-2.32457713284237	0.0222712341187408
148	sid_bos_igb_ctl_owc_amh_wly_por_aze_azi_moo_mao_tsn_ger_cze_bsq_mcd_amr_ewe_cnt_ukr_dut_bam_slo_cic_ben_est_zul_ses_hun_fre_heb_geo_krd_rus_pan_eng_aeg_anl_swe_fin_fbf_jav_hin_mly_jpn_tml_kor_svk_arw_bem_rom_sun_lat_hau_bat_mnd_scr_xho_nor_sod_glc_spa_alb_afr_qcu_ita_lit_grk_swa_mlt_guj_chh_bul_tag_pol_dgb_mol_akn_ind_tha_gam_knd_tsw_yor_uzb_urd_prs_tur_dyu_vie_tig_swt_lda_ven	-0.788805654242259	-1.90271601170404	0.0601713202476845
149	hau_dut_ses_hin_amr_owc_sod_svk_azi_uzb_lda_jav_tsn_rus_fre_bsq_ben_sid_akn_mnd_scr_mol_swt_krd_dyu_spa_est_dgb_fbf_fin_mcd_anl_geo_glc_lit_slo_prs_tig_mlt_guj_hun_yor_bat_bul_tag_jpn_knd_kor_ukr_arw_ewe_grk_mao_afr_gam_sun_cnt_rom_tsw_lat_amh_bos_nor_pan_swe_qcu_ctl_eng_alb_ven_wly_ger_chh_cze_ind_pol_bam_por_swa_mly_tha_aeg_tml_moo_zul_aze_urd_ita_tur_cic_vie_heb_igb_xho_bem	-1.06491906765022	-2.60069513123503	0.0108228540426168
150	aeg_mcd_xho_svk_mlt_anl_hau_nor_azi_uzb_ewe_mly_swt_hin_ger_bsq_prs_tig_dyu_mnd_ukr_cze_yor_pol_fbf_bul_est_dgb_moo_hun_ita_wly_geo_bos_afr_pan_slo_amh_gam_swe_fin_lda_tag_spa_sun_jpn_knd_kor_lit_alb_bem_eng_bat_scr_chh_ind_cnt_rom_tsw_ben_amr_lat_glc_arw_urd_qcu_por_guj_rus_swa_sod_ctl_owc_krd_jav_fre_zul_grk_ven_mao_tha_heb_tml_tsn_bam_tur_dut_mol_aze_igb_vie_sid_ses_akn_cic	-0.621711509652585	-1.48453861082115	0.141047711767726
151	amr_pan_swa_krd_heb_sod_sid_ger_aze_uzb_fbf_tag_akn_mcd_spa_bsq_glc_wly_igb_mnd_svk_cze_cic_prs_dgb_pol_fin_ewe_swt_est_ben_owc_geo_rus_ctl_slo_scr_mlt_gam_bul_hun_lda_ind_lit_mly_jpn_knd_kor_rom_urd_xho_arw_jav_ita_tig_mao_cnt_grk_bem_hin_amh_eng_dut_nor_guj_qcu_por_fre_ukr_dyu_chh_swe_hau_mol_sun_alb_moo_lat_yor_bat_tha_anl_tml_ven_tsw_azi_afr_bos_tur_zul_vie_aeg_ses_bam_tsn	-0.289023498529038	-0.683510806378	0.495983556907982
152	anl_pol_tsn_rom_tig_owc_mlt_scr_azi_aze_dgb_jav_bem_afr_dut_bsq_pan_sid_fbf_cnt_guj_ger_xho_bul_bam_ita_hun_ewe_swt_fin_ukr_gam_geo_prs_ctl_ben_krd_sod_amh_arw_est_ses_sun_cze_mly_jpn_knd_kor_por_urd_dyu_rus_bat_mol_chh_ind_mnd_fre_cic_swe_heb_svk_glc_nor_bos_qcu_slo_lit_spa_moo_wly_lat_hau_hin_tag_alb_ven_eng_igb_mao_tha_aeg_tml_swa_akn_uzb_mcd_grk_tur_lda_vie_amr_tsw_zul_yor	-0.560403198524677	-1.33543063987229	0.184994791107374
153	mlt_dut_fbf_rus_chh_amh_heb_guj_aze_tur_moo_bat_zul_bos_swe_bsq_ita_amr_ven_mnd_afr_ctl_ewe_fre_dyu_lit_fin_bam_igb_hun_mol_wly_geo_ben_grk_scr_svk_anl_aeg_slo_est_ses_ind_por_mao_jpn_knd_kor_cze_spa_dgb_ukr_jav_pol_hau_tag_cnt_krd_cic_hin_tig_rom_lat_nor_prs_qcu_pan_urd_mcd_bem_owc_glc_gam_alb_mly_bul_lda_ger_swa_sun_tha_sod_tml_akn_tsn_azi_arw_eng_uzb_yor_vie_sid_swt_tsw_xho	-1.14681699684042	-2.81870856913778	0.00589112144699057
154	wly_cze_yor_glc_sid_mlt_amh_bos_aze_tur_xho_bat_lda_mcd_scr_bsq_svk_gam_ewe_mnd_eng_krd_ven_pol_swa_lit_est_zul_dgb_fin_urd_tig_geo_nor_arw_ukr_ctl_anl_heb_swe_hun_ses_jav_slo_sun_jpn_knd_kor_lat_grk_cic_ben_tag_spa_amr_mao_cnt_bul_swt_rus_chh_ita_fre_prs_guj_qcu_alb_ger_pan_tsw_sod_hin_owc_dut_mly_rom_dyu_por_bam_ind_tha_aeg_tml_bem_moo_azi_mol_afr_uzb_tsn_vie_hau_fbf_akn_igb	-0.441715773725557	-1.04843071633258	0.297157252733664
155	chh_svk_igb_scr_tig_sid_anl_swe_azi_tur_swt_mly_bam_pan_lat_bsq_ukr_aeg_bem_cnt_hin_dut_fbf_ben_akn_mol_est_swa_ven_hun_fre_mlt_geo_eng_bos_nor_slo_amh_amr_lit_fin_tsw_ind_bul_sun_jpn_tml_kor_rus_por_ewe_urd_jav_afr_owc_mao_mnd_ger_dyu_glc_sod_alb_ctl_grk_guj_qcu_krd_ita_rom_yor_wly_mcd_hau_arw_tag_prs_cic_pol_lda_bat_tha_gam_knd_tsn_xho_uzb_spa_cze_aze_ses_vie_heb_moo_zul_dgb	-0.627353078203416	-1.49854607982501	0.137378238533463
156	anl_fre_cic_rom_amh_mlt_chh_ben_tur_aze_dyu_sun_dgb_bul_lit_bsq_prs_tig_tsn_cnt_cze_swe_fbf_pol_zul_rus_est_swa_xho_fin_eng_sod_geo_lat_por_ukr_svk_hau_wly_mcd_hun_yor_jav_bos_tag_jpn_knd_kor_ger_krd_akn_urd_mao_hin_aeg_ind_mnd_alb_lda_afr_gam_scr_pan_dut_guj_qcu_slo_ita_ctl_bam_owc_glc_sid_arw_bat_mol_ven_grk_tsw_mly_tha_amr_tml_bem_ses_uzb_spa_nor_azi_igb_vie_heb_swt_ewe_moo	-0.520995307453612	-1.24001826979217	0.218088280973768
157	hau_ukr_yor_lit_wly_anl_mlt_glc_aze_uzb_dgb_mly_lda_urd_swe_bsq_bul_tig_zul_mnd_alb_svk_swt_hin_cic_arw_fin_moo_bam_hun_krd_owc_geo_fre_cze_spa_guj_amh_sod_mol_est_dyu_tag_mcd_mao_jpn_tml_kor_rus_eng_ses_scr_sun_prs_aeg_jav_cnt_ctl_akn_ger_chh_slo_pan_nor_rom_qcu_por_dut_lat_tsn_heb_afr_gam_grk_ind_ita_xho_pol_igb_bat_tha_amr_knd_swa_ven_tur_ben_bos_azi_fbf_vie_sid_ewe_bem_tsw	-0.593688470926732	-1.41778391529938	0.159595782963592
158	amh_glc_dgb_arw_hau_chh_tig_ukr_azi_uzb_dyu_mao_cic_svk_eng_bsq_afr_amr_swa_cnt_lit_bos_lda_ben_zul_rom_fin_ven_fbf_est_ctl_sid_geo_lat_nor_ita_pan_sod_wly_por_hun_ses_jav_hin_ind_jpn_tml_kor_dut_cze_moo_grk_tag_swe_gam_bat_mnd_prs_ewe_bul_anl_slo_pol_guj_mol_qcu_ger_scr_spa_yor_owc_rus_aeg_fre_sun_mcd_tsn_urd_xho_mly_tha_heb_knd_bem_tsw_aze_krd_alb_tur_swt_vie_mlt_akn_igb_bam	0.337348529064146	0.795384373509851	0.428415321675707
159	amr_scr_bem_arw_chh_heb_owc_mcd_uzb_tur_akn_tag_ses_fre_swe_bsq_bos_sid_ven_cnt_afr_guj_ewe_svk_swa_urd_fin_tsn_bam_est_prs_wly_geo_eng_cze_grk_hin_tig_anl_por_hun_swt_sun_slo_ind_jpn_tml_kor_lat_glc_zul_ger_bat_pol_aeg_mly_mnd_spa_igb_ben_gam_ukr_alb_nor_ctl_qcu_krd_bul_rom_moo_amh_rus_hau_ita_jav_pan_yor_lit_dyu_mao_tha_mlt_knd_fbf_dgb_azi_dut_mol_aze_tsw_vie_sod_cic_xho_lda	-0.275995923590537	-0.652220837646404	0.515867534109664
160	heb_prs_ven_guj_sod_wly_owc_grk_uzb_aze_tsn_ind_igb_arw_lat_bsq_nor_chh_tsw_cnt_ita_cze_bam_ukr_dyu_svk_fin_bem_lda_hun_lit_gam_geo_bos_mol_spa_swe_sid_anl_pol_est_ses_mly_alb_mao_jpn_tml_kor_hin_eng_xho_ger_sun_krd_tig_jav_mnd_bul_swa_ctl_mlt_dut_mcd_rus_urd_qcu_pan_rom_slo_swt_hau_por_amr_scr_tag_glc_cic_afr_ewe_bat_tha_amh_knd_fbf_yor_azi_ben_fre_tur_zul_vie_aeg_akn_moo_dgb	-0.229792416745599	-0.542933671889004	0.588474353979685
161	sid_eng_akn_bul_gam_sod_amr_mcd_azi_uzb_fbf_sun_dgb_por_ctl_bsq_hin_aeg_bem_mnd_fre_dut_bam_ger_tsn_ukr_fin_zul_lda_est_glc_chh_geo_scr_urd_swe_rus_anl_heb_krd_hun_ses_mly_alb_bat_jpn_knd_kor_bos_lit_tsw_rom_mao_ita_wly_jav_cnt_spa_moo_cze_hau_pol_grk_guj_svk_qcu_pan_ben_afr_dyu_amh_slo_tig_prs_ind_arw_igb_lat_swa_tag_tha_owc_tml_yor_xho_aze_nor_mol_tur_cic_vie_mlt_swt_ven_ewe	-0.729733469589563	-1.74984896282716	0.0834428089685592
162	amr_rom_yor_ukr_wly_heb_tig_arw_tur_uzb_bem_mly_dyu_guj_ita_bsq_pol_sid_ses_cnt_scr_mcd_tsn_ctl_swt_prs_est_akn_zul_fin_nor_aeg_geo_cze_bul_ben_lit_hau_anl_swe_hun_lda_sun_eng_ind_jpn_knd_kor_afr_slo_xho_urd_jav_por_sod_tag_mnd_dut_ewe_glc_owc_hin_pan_ger_svk_qcu_spa_lat_fre_swa_gam_bos_chh_krd_bat_grk_ven_rus_bam_mao_tha_mlt_tml_moo_fbf_azi_mol_alb_aze_igb_vie_amh_dgb_cic_tsw	-1.10369884122858	-2.71137094179665	0.00798101102772732
163	tig_alb_bam_scr_owc_sid_chh_arw_uzb_tur_fbf_ind_lda_krd_mol_bsq_urd_sod_xho_mnd_prs_dut_moo_slo_cic_svk_est_dyu_akn_fin_cze_anl_geo_grk_glc_pan_ger_wly_amr_lat_hun_ven_jav_ukr_mao_jpn_tml_kor_bos_ita_igb_mcd_mly_ctl_amh_sun_cnt_guj_swt_rus_heb_spa_bul_lit_ben_qcu_por_fre_nor_zul_mlt_swe_hau_rom_tag_afr_tsw_eng_dgb_bat_tha_gam_knd_swa_tsn_aze_hin_pol_azi_ses_vie_aeg_yor_ewe_bem	-0.132154022857495	-0.312139132149611	0.755633548574158
164	mlt_krd_akn_ger_amh_hau_amr_fre_tur_azi_ewe_bat_yor_ctl_ukr_bsq_grk_tig_tsw_cnt_bos_scr_ven_lit_fbf_eng_fin_lda_dgb_hun_bul_owc_geo_mol_svk_cze_arw_aeg_sid_por_est_xho_ind_slo_jav_jpn_knd_kor_spa_ben_dyu_pol_tag_mcd_gam_mly_mnd_swe_moo_guj_heb_afr_alb_rom_pan_qcu_dut_lat_ita_swa_sod_glc_anl_hin_mao_urd_swt_prs_bem_sun_tha_wly_tml_cic_igb_uzb_nor_rus_aze_tsn_vie_chh_bam_zul_ses	-0.0746345393622432	-0.175906442242902	0.860749907283363
165	amh_eng_ewe_krd_gam_wly_anl_lat_tur_uzb_cic_tag_fbf_bos_afr_bsq_pan_hau_akn_mnd_arw_svk_tsw_ukr_dyu_ita_est_bem_xho_fin_por_sid_geo_urd_mcd_mol_ben_owc_mlt_spa_hun_yor_jav_rom_ind_jpn_knd_kor_dut_guj_dgb_ger_sun_grk_amr_mao_cnt_pol_bam_swe_heb_bul_nor_cze_lit_qcu_rus_prs_ctl_ses_aeg_scr_sod_hin_mly_fre_zul_glc_tsn_bat_tha_chh_tml_igb_swa_aze_slo_alb_azi_lda_vie_tig_swt_moo_ven	0.174836209066886	0.411419112849466	0.681711829240078
166	heb_ben_dgb_mol_sod_hau_aeg_mcd_tur_aze_lda_tag_swt_bos_pol_bsq_ctl_anl_moo_mnd_prs_scr_cic_rom_igb_lat_hun_bam_zul_est_fre_mlt_geo_pan_arw_swe_urd_owc_amr_por_fin_xho_bat_nor_mao_jpn_tml_kor_slo_lit_ewe_eng_jav_alb_wly_sun_cnt_guj_tsw_rus_amh_svk_ukr_cze_afr_qcu_ger_spa_ita_dyu_tig_dut_sid_grk_mly_glc_ses_krd_yor_ind_tha_gam_knd_bem_ven_azi_hin_bul_uzb_fbf_vie_chh_swa_akn_tsn	-0.627328069040147	-1.49642593154412	0.137928790373576
167	amr_hin_lda_ger_chh_anl_tig_svk_tur_aze_swa_tag_akn_ctl_spa_bsq_grk_sod_moo_mnd_fre_slo_cic_scr_ven_afr_fin_xho_dyu_hun_lat_hau_geo_ukr_nor_por_rus_owc_heb_glc_est_dgb_bat_guj_sun_jpn_knd_kor_krd_ben_bam_bul_jav_urd_sid_ind_cnt_alb_zul_mcd_mlt_rom_mol_bos_lit_qcu_arw_pol_swe_ses_wly_ita_amh_dut_mao_cze_tsw_prs_fbf_mly_tha_gam_tml_tsn_igb_azi_eng_pan_uzb_ewe_vie_aeg_bem_swt_yor	-0.522751980645314	-1.24490607112534	0.216294165429144
168	hau_dut_zul_prs_aeg_anl_amr_guj_tur_azi_fbf_mly_tsw_lat_svk_bsq_slo_tig_dyu_cnt_grk_rom_lda_mcd_ewe_ukr_est_moo_tsn_fin_ctl_heb_geo_rus_bul_krd_bos_gam_amh_ben_hun_cic_tag_alb_mao_jpn_tml_kor_hin_ger_swt_cze_sun_lit_chh_ind_mnd_urd_bam_pan_wly_glc_scr_fre_ita_qcu_spa_afr_por_ven_sod_arw_sid_eng_jav_mol_bem_pol_ses_bat_tha_owc_knd_yor_dgb_uzb_swe_nor_aze_akn_vie_mlt_xho_igb_swa	0.00154201831654861	0.00363513831556612	0.997107371910667
169	chh_swe_cic_krd_hau_owc_mlt_dut_uzb_tur_swt_bat_yor_ctl_pol_bsq_urd_amr_ses_cnt_guj_arw_tsw_hin_dyu_ben_est_moo_tsn_hun_alb_sid_geo_por_rom_svk_cze_gam_aeg_scr_fin_bem_jav_fre_sun_jpn_tml_kor_prs_mol_xho_spa_ind_ger_sod_mao_mnd_lit_fbf_bul_tig_afr_grk_mcd_pan_qcu_ita_bos_lat_igb_amh_slo_wly_eng_mly_ukr_ven_rus_swa_tag_tha_heb_knd_akn_bam_aze_nor_glc_azi_ewe_vie_anl_dgb_zul_lda	-0.618581385913413	-1.47726594265702	0.142982863993856
170	tig_prs_cic_dut_owc_heb_amr_slo_tur_aze_tsn_mao_swa_ger_mol_bsq_ctl_wly_akn_cnt_afr_mcd_ses_fre_dyu_urd_hun_ven_ewe_est_pan_mlt_geo_por_bos_ben_spa_anl_sod_guj_fin_bem_tag_lat_bat_jpn_tml_kor_glc_pol_swt_cze_jav_grk_gam_sun_mnd_rom_xho_ita_sid_scr_rus_hin_alb_qcu_swe_eng_svk_tsw_chh_arw_hau_nor_mly_ukr_moo_lit_igb_ind_tha_aeg_knd_lda_dgb_uzb_bul_krd_azi_yor_vie_amh_zul_bam_fbf	-1.18978094125326	-2.93684649155412	0.00417902908909235
171	gam_spa_ven_glc_mlt_heb_hau_cze_uzb_aze_swa_ind_tsw_dut_svk_bsq_bos_wly_bam_mnd_ger_bul_fbf_ben_igb_nor_est_moo_xho_hun_eng_amr_geo_urd_krd_pan_ctl_owc_anl_grk_fin_ses_bat_lat_tag_jpn_tml_kor_fre_hin_dgb_por_sun_slo_chh_mly_cnt_alb_lda_lit_amh_pol_mol_afr_prs_qcu_scr_ita_mcd_akn_aeg_ukr_tig_rom_mao_rus_bem_guj_zul_jav_tha_sod_knd_yor_cic_azi_swe_arw_tur_tsn_vie_sid_dyu_swt_ewe	-0.0223468290044797	-0.052612631071922	0.958153400685963
172	anl_cze_dgb_guj_heb_gam_hau_pol_uzb_aze_zul_jav_swt_dut_bul_bsq_spa_amh_bam_cnt_hin_afr_ven_alb_moo_prs_fin_tsw_cic_est_glc_aeg_geo_pan_rom_por_mcd_wly_amr_scr_hun_swa_ind_lit_mly_jpn_tml_kor_urd_fre_fbf_rus_sun_nor_owc_mao_mnd_bos_xho_svk_chh_mol_lat_krd_eng_qcu_ben_grk_ita_dyu_mlt_swe_sid_ger_tag_slo_ewe_ukr_bem_bat_tha_sod_knd_yor_lda_tur_arw_ctl_azi_igb_vie_tig_tsn_akn_ses	-0.140324978325369	-0.330843097709717	0.741507252968389
173	heb_glc_igb_nor_tig_amr_anl_mol_azi_uzb_fbf_sun_dyu_ben_por_bsq_arw_gam_swt_cnt_hin_ita_zul_pan_akn_spa_hun_cic_bem_est_scr_aeg_geo_bos_ger_lat_swe_owc_sod_rus_fin_ses_mly_bul_mao_jpn_knd_kor_guj_eng_dgb_ukr_tag_cze_mlt_jav_mnd_pol_moo_ctl_sid_svk_grk_mcd_fre_qcu_rom_afr_dut_ewe_chh_alb_wly_lit_bat_prs_tsw_krd_lda_ind_tha_amh_tml_swa_ven_aze_slo_urd_tur_tsn_vie_hau_yor_xho_bam	-0.553293245873693	-1.31936990793167	0.190284524168373
174	chh_prs_igb_fre_amh_gam_amr_swe_tur_azi_ven_tag_tsw_bul_mol_bsq_slo_sid_moo_mnd_pan_ita_swt_cze_dgb_guj_hun_xho_zul_fin_rom_mlt_geo_eng_arw_krd_svk_owc_wly_lit_est_yor_sun_hin_mly_jpn_knd_kor_grk_spa_dyu_bos_bat_mcd_heb_jav_cnt_afr_swa_alb_hau_por_ben_ctl_ukr_qcu_rus_glc_scr_ewe_anl_urd_tig_ger_mao_dut_fbf_lat_ses_ind_tha_aeg_tml_bem_cic_aze_pol_nor_uzb_lda_vie_sod_bam_tsn_akn	0.174658781609198	0.411183805934848	0.681883743336891
175	sid_svk_tsn_ita_amr_aeg_anl_eng_tur_azi_ven_tag_bem_slo_bos_bsq_mol_amh_ses_cnt_ukr_pan_lda_ger_cic_nor_est_dgb_tsw_fin_alb_mlt_geo_grk_lat_hin_ben_hau_owc_afr_hun_ewe_sun_arw_mly_jpn_tml_kor_rom_mcd_bam_cze_bat_krd_sod_jav_mnd_por_yor_dut_wly_guj_bul_swe_prs_qcu_pol_fre_lit_moo_tig_rus_gam_ctl_ind_glc_akn_spa_swa_mao_tha_heb_knd_dyu_xho_uzb_scr_urd_aze_igb_vie_chh_fbf_zul_swt	-0.3484590785756	-0.825334321997253	0.411293900394349
176	owc_mcd_swt_scr_mlt_aeg_sod_grk_aze_azi_ewe_mao_bem_pol_fre_bsq_ben_amr_swa_cnt_ita_swe_moo_ctl_ven_afr_fin_zul_dyu_est_prs_hau_geo_eng_rus_ukr_por_wly_tig_alb_hun_xho_tag_mol_bat_jpn_knd_kor_slo_bul_tsn_nor_jav_guj_gam_ind_mnd_lit_yor_krd_sid_svk_dut_urd_rom_qcu_hin_lat_bos_tsw_amh_spa_anl_cze_sun_ger_igb_glc_lda_mly_tha_heb_tml_fbf_cic_uzb_pan_arw_tur_dgb_vie_chh_akn_ses_bam	-0.600766882717125	-1.43347848707422	0.155074618311607
177	sid_grk_zul_swe_aeg_chh_gam_alb_aze_azi_ewe_mao_swa_rom_por_bsq_lat_amr_moo_cnt_scr_rus_tsn_bos_lda_ita_hun_bam_dyu_fin_urd_mlt_geo_dut_ctl_eng_ben_wly_owc_pol_est_ses_jav_arw_mly_jpn_knd_kor_krd_spa_yor_afr_tag_fre_hau_ind_mnd_ger_dgb_mcd_anl_cze_lit_ukr_hin_qcu_guj_glc_nor_xho_amh_slo_heb_pan_sun_mol_tsw_prs_ven_bat_tha_sod_tml_akn_bem_tur_bul_svk_uzb_igb_vie_tig_fbf_cic_swt	0.472034367958358	1.11377574948269	0.268245709592993
178	hau_alb_fbf_afr_sid_sod_mlt_nor_tur_aze_swa_mao_ven_lat_cze_bsq_rus_anl_lda_mnd_arw_spa_ses_grk_bem_eng_est_cic_akn_fin_svk_amh_geo_bul_pan_hin_swe_aeg_gam_glc_hun_igb_jav_ctl_ind_jpn_tml_kor_dut_ukr_dyu_lit_sun_fre_heb_bat_cnt_por_yor_ger_tig_prs_bos_rom_krd_qcu_slo_mcd_guj_zul_wly_scr_amr_pol_mly_mol_tsn_urd_ewe_tag_tha_chh_knd_swt_bam_uzb_ben_ita_azi_tsw_vie_owc_dgb_moo_xho	-0.343029610763464	-0.812430187168407	0.41861963021624
179	sod_urd_ewe_pol_heb_hau_anl_rom_aze_uzb_bem_mao_ses_nor_ger_bsq_spa_sid_swa_cnt_cze_dut_bam_ben_dyu_lit_fin_cic_tsw_est_ita_amr_geo_ctl_grk_mol_eng_amh_aeg_fre_hun_ven_tag_alb_sun_jpn_knd_kor_guj_ukr_akn_afr_mly_hin_mlt_ind_mnd_arw_fbf_swe_owc_mcd_scr_slo_krd_qcu_glc_rus_lat_lda_gam_bos_chh_prs_bat_por_moo_svk_xho_jav_tha_wly_tml_swt_igb_tur_pan_bul_azi_yor_vie_tig_zul_dgb_tsn	-0.842230806271583	-2.03350469470933	0.044851029670133
180	owc_ita_dgb_rom_hau_sid_gam_lat_tur_aze_moo_tag_ven_scr_fre_bsq_mol_anl_ewe_mnd_por_grk_lda_slo_zul_cze_hun_dyu_swa_fin_dut_aeg_geo_swe_svk_guj_hin_sod_amr_afr_est_fbf_ind_ctl_sun_jpn_tml_kor_ger_glc_bam_mcd_mly_arw_heb_jav_cnt_prs_tsn_lit_chh_eng_pol_nor_bos_qcu_alb_pan_urd_akn_wly_spa_tig_ukr_bat_krd_igb_rus_tsw_mao_tha_amh_knd_yor_xho_azi_ben_bul_uzb_swt_vie_mlt_cic_bem_ses	-0.494378083510925	-1.17843360865194	0.241630229114688
181	wly_grk_tsn_pan_sod_owc_hau_por_uzb_tur_igb_mly_ses_glc_hin_bsq_swe_anl_dyu_cnt_eng_cze_ewe_nor_swt_pol_hun_zul_dgb_fin_bos_gam_geo_lat_guj_ben_urd_mlt_heb_scr_est_akn_tag_rom_sun_jpn_knd_kor_mcd_bul_swa_alb_bat_mol_amr_ind_mnd_svk_ven_dut_aeg_prs_fre_ger_ita_qcu_slo_arw_rus_moo_tig_lit_chh_afr_jav_ukr_bem_spa_cic_mao_tha_amh_tml_bam_lda_azi_krd_ctl_aze_xho_vie_sid_tsw_yor_fbf	0.135788728606783	0.31973051690225	0.749889780942946
182	sid_scr_bam_lit_amh_heb_tig_pol_uzb_azi_cic_sun_moo_ben_hin_bsq_mol_hau_lda_mnd_bos_rus_swa_ita_swt_cze_hun_zul_dgb_fin_arw_aeg_geo_bul_glc_krd_slo_chh_gam_alb_est_ven_bat_fre_mly_jpn_knd_kor_guj_eng_xho_afr_tag_pan_anl_mao_cnt_mcd_yor_lat_amr_urd_nor_spa_swe_qcu_svk_por_grk_ewe_owc_ukr_mlt_dut_jav_prs_igb_rom_ses_ind_tha_wly_tml_tsn_akn_tur_ctl_ger_aze_tsw_vie_sod_bem_dyu_fbf	0.0974098147600154	0.2293546896013	0.819096903929457
183	heb_por_zul_spa_chh_aeg_amr_cze_aze_azi_tsn_ind_fbf_ukr_pan_bsq_dut_tig_bam_cnt_rom_pol_ses_arw_lda_prs_fin_tsw_swt_est_grk_hau_geo_lit_scr_mol_eng_sod_gam_fre_hun_ewe_mly_glc_jav_jpn_tml_kor_slo_svk_igb_ctl_sun_ben_mlt_tag_mnd_guj_swa_lat_amh_nor_ita_bos_mcd_qcu_alb_krd_bul_cic_wly_rus_anl_hin_bat_ger_yor_urd_moo_mao_tha_owc_knd_ven_dyu_tur_afr_swe_uzb_akn_vie_sid_bem_xho_dgb	0.076913729255902	0.181052058323167	0.856720704132312
184	owc_scr_bem_rom_sod_amr_amh_ukr_tur_azi_zul_sun_igb_rus_glc_bsq_swe_gam_xho_mnd_bos_pol_ven_hin_bam_slo_est_dgb_fbf_fin_ben_heb_geo_fre_ita_prs_alb_anl_aeg_lit_hun_lda_tag_afr_ind_jpn_knd_kor_bul_por_swa_urd_bat_guj_sid_mao_cnt_ctl_moo_arw_wly_cze_eng_spa_pan_qcu_svk_mol_krd_swt_mlt_nor_chh_ger_jav_dut_ewe_grk_ses_mly_tha_hau_tml_yor_tsn_uzb_lat_mcd_aze_tsw_vie_tig_cic_dyu_akn	-0.794758181680741	-1.91593435200729	0.0584450274357383
185	mlt_krd_yor_rus_aeg_wly_heb_pan_aze_azi_fbf_ind_cic_alb_afr_bsq_hin_amr_bam_mnd_por_bos_dyu_prs_ewe_eng_est_xho_moo_fin_glc_amh_geo_mol_fre_ctl_swe_hau_anl_bul_hun_bem_mao_dut_mly_jpn_tml_kor_slo_grk_tsw_lat_sun_spa_owc_jav_cnt_cze_swa_guj_sod_ukr_pol_svk_ger_qcu_ita_lit_rom_akn_sid_urd_gam_mcd_bat_nor_igb_scr_ven_tag_tha_tig_knd_lda_dgb_tur_arw_ben_uzb_zul_vie_chh_swt_ses_tsn	-0.465541938504559	-1.10580028758219	0.271665365426943
186	heb_mcd_bem_eng_amr_amh_anl_por_uzb_tur_swa_mao_xho_alb_nor_bsq_guj_hau_tsw_mnd_pol_afr_ses_dut_yor_lat_est_dyu_fbf_fin_mol_wly_geo_bul_ctl_arw_bos_chh_sid_ita_hun_dgb_tag_hin_bat_jpn_knd_kor_krd_ger_zul_lit_mly_scr_aeg_ind_cnt_slo_akn_rom_gam_grk_svk_urd_ukr_qcu_rus_cze_ben_lda_tig_prs_mlt_fre_sun_pan_moo_swe_ewe_jav_tha_sod_tml_cic_bam_aze_glc_spa_azi_ven_vie_owc_tsn_swt_igb	0.441699679973149	1.04087949864835	0.300629913359568
187	amr_arw_akn_svk_wly_tig_aeg_glc_uzb_aze_swa_ind_igb_rom_grk_bsq_scr_sod_ses_cnt_eng_hin_zul_por_yor_afr_fin_fbf_swt_est_spa_hau_geo_bul_ben_prs_pan_chh_amh_fre_hun_lda_mly_pol_tag_jpn_tml_kor_bos_mcd_moo_nor_bat_ger_gam_mao_mnd_cze_dgb_ita_heb_slo_alb_krd_ctl_qcu_ukr_mol_lit_cic_anl_urd_mlt_guj_jav_rus_ven_dut_xho_sun_tha_owc_knd_ewe_dyu_tur_lat_swe_azi_tsn_vie_sid_bem_tsw_bam	0.196269085540738	0.462227339205649	0.644997861212295
188	gam_nor_tsn_pol_hau_heb_wly_spa_tur_azi_igb_tag_yor_urd_eng_bsq_ita_aeg_dyu_cnt_guj_dut_zul_lat_ven_scr_hun_bam_cic_est_fre_sod_geo_ger_cze_arw_ukr_chh_mlt_svk_fin_swa_bat_ben_mao_jpn_knd_kor_swe_lit_akn_rus_mly_grk_tig_jav_mnd_bul_bem_mol_amh_rom_bos_slo_prs_qcu_alb_pan_ctl_moo_anl_por_owc_hin_ind_glc_ewe_mcd_fbf_sun_tha_sid_tml_lda_swt_aze_krd_afr_uzb_dgb_vie_amr_xho_ses_tsw	0.0524400234176152	0.123444625757825	0.902021418684686
189	gam_lit_cic_mol_wly_owc_hau_rom_tur_uzb_xho_jav_fbf_pol_dut_bsq_slo_amr_tsn_cnt_pan_nor_tsw_spa_akn_grk_hun_dyu_bem_est_ger_sod_geo_bul_por_urd_krd_amh_heb_glc_fin_dgb_mly_mcd_bat_jpn_tml_kor_bos_ita_ewe_eng_sun_afr_tig_ind_mnd_hin_bam_prs_mlt_alb_ukr_rus_ctl_qcu_fre_cze_swe_yor_aeg_ben_sid_svk_mao_guj_swt_lat_lda_tag_tha_chh_knd_ses_swa_azi_arw_scr_aze_igb_vie_anl_moo_zul_ven	-0.120376169875173	-0.283961271286332	0.777071304003886
190	hau_fre_zul_prs_tig_aeg_amh_ukr_uzb_aze_akn_tag_dyu_nor_swe_bsq_urd_sod_bem_mnd_scr_bos_fbf_afr_ven_pan_hun_tsw_yor_fin_spa_amr_geo_ctl_lit_por_mcd_owc_mlt_grk_est_lda_jav_dut_bat_jpn_knd_kor_alb_rus_igb_slo_ind_rom_gam_mao_cnt_cze_xho_lat_sid_ben_eng_hin_guj_qcu_svk_arw_glc_swt_chh_krd_wly_mol_mly_ger_ses_pol_dgb_sun_tha_heb_tml_moo_tsn_azi_ita_bul_tur_bam_vie_anl_ewe_swa_cic	-0.936568739945902	-2.26980037998358	0.0255298151091621
191	hau_bos_ewe_nor_amh_wly_amr_swe_tur_uzb_fbf_mao_lda_ger_ita_bsq_eng_chh_zul_cnt_rom_glc_dyu_lit_bem_prs_hun_moo_xho_fin_slo_sid_geo_pan_spa_mol_ctl_gam_aeg_alb_est_akn_jav_bul_mly_jpn_tml_kor_dut_mcd_ses_lat_tag_pol_anl_bat_mnd_urd_cic_scr_owc_por_cze_hin_afr_qcu_fre_krd_rus_yor_tig_grk_mlt_ben_ind_ukr_igb_arw_dgb_sun_tha_sod_knd_bam_swa_aze_guj_svk_azi_swt_vie_heb_ven_tsn_tsw	0.167487394320939	0.394270433410953	0.694284034247224
192	anl_lit_tsn_ukr_chh_sid_mlt_ger_tur_uzb_igb_ind_tsw_lat_ita_bsq_guj_hau_bam_cnt_mol_rom_ewe_arw_dyu_pan_est_swt_moo_hun_spa_amh_geo_svk_grk_dut_prs_aeg_heb_scr_fin_xho_mly_ctl_tag_jpn_tml_kor_cze_urd_ven_nor_mao_fre_amr_sun_mnd_pol_zul_afr_owc_alb_ben_krd_por_qcu_glc_hin_eng_yor_tig_bos_gam_slo_jav_swe_bem_mcd_lda_bat_tha_sod_knd_ses_akn_aze_rus_bul_azi_dgb_vie_wly_cic_fbf_swa	-0.654288080348988	-1.5616632724097	0.121763952610837
193	wly_guj_dgb_rom_heb_chh_owc_svk_azi_tur_tsw_sun_ses_lat_spa_bsq_ctl_aeg_yor_mnd_glc_por_fbf_krd_swt_mol_hun_lda_tsn_est_slo_amr_geo_scr_ukr_grk_afr_amh_mlt_urd_fin_ven_mao_nor_tag_jpn_tml_kor_arw_prs_dyu_fre_ind_pan_anl_bat_cnt_cze_ewe_ita_gam_lit_rus_alb_eng_qcu_pol_bos_bul_igb_sod_ben_sid_swe_jav_hin_swa_mcd_cic_mly_tha_hau_knd_bem_akn_aze_dut_ger_uzb_bam_vie_tig_xho_zul_moo	-0.0380608824464184	-0.0896302326579791	0.928773805659959
194	aeg_arw_swt_por_tig_amh_amr_lat_tur_uzb_bam_bat_moo_rom_prs_bsq_cze_owc_ses_cnt_fre_scr_zul_eng_bem_ita_est_ewe_cic_hun_grk_heb_geo_afr_ger_alb_bos_wly_anl_slo_fin_tsw_tag_mcd_ind_jpn_tml_kor_guj_glc_igb_ben_jav_lit_gam_sun_mnd_svk_lda_krd_sid_bul_swe_pol_mol_qcu_ukr_hin_nor_swa_chh_spa_hau_ctl_mly_rus_xho_pan_akn_mao_tha_sod_knd_fbf_dgb_azi_urd_dut_aze_tsn_vie_mlt_dyu_ven_yor	-0.733414851116951	-1.75999539402993	0.0816966238199434
195	sod_hin_igb_grk_hau_anl_amr_arw_tur_azi_zul_jav_dyu_lat_fre_bsq_ukr_mlt_cic_cnt_bos_spa_ses_mol_yor_pan_hun_tsw_ven_fin_afr_tig_geo_ctl_lit_slo_swe_aeg_chh_alb_est_bem_mly_scr_mao_jpn_knd_kor_bul_eng_akn_svk_tag_rus_heb_bat_mnd_urd_swt_ita_wly_por_ger_pol_glc_qcu_ben_rom_krd_dgb_sid_mcd_amh_cze_ind_guj_ewe_dut_tsn_sun_tha_owc_tml_fbf_moo_uzb_prs_nor_aze_xho_vie_gam_bam_swa_lda	-0.306502873810292	-0.724635064257207	0.470495124353714
196	amr_ukr_igb_swe_gam_sod_tig_alb_tur_uzb_ses_ind_swa_lit_arw_bsq_rom_amh_bem_cnt_glc_lat_swt_bul_bam_mcd_hun_lda_tsn_est_afr_owc_geo_dut_por_prs_pol_sid_chh_hin_fin_zul_mly_bos_mao_jpn_tml_kor_spa_ctl_cic_rus_jav_scr_hau_sun_mnd_eng_yor_cze_wly_ita_nor_fre_krd_qcu_svk_ben_urd_moo_aeg_mol_mlt_grk_bat_slo_ewe_guj_fbf_tag_tha_anl_knd_dgb_xho_azi_ger_pan_aze_dyu_vie_heb_akn_tsw_ven	0.00060355559465971	0.00142128031056059	0.998869027050679
197	aeg_ger_dgb_bos_sid_hau_mlt_spa_tur_azi_ewe_mly_igb_afr_ukr_bsq_urd_amr_ven_cnt_nor_ctl_bem_grk_swt_ben_hun_dyu_zul_fin_por_owc_geo_rus_arw_swe_krd_amh_sod_scr_est_fbf_mao_svk_tag_jpn_knd_kor_mol_slo_tsw_glc_sun_eng_gam_bat_mnd_lit_lda_prs_chh_pol_pan_cze_guj_qcu_alb_dut_ita_xho_tig_fre_anl_rom_ind_bul_moo_hin_yor_jav_tha_heb_tml_tsn_ses_aze_lat_mcd_uzb_cic_vie_wly_bam_akn_swa	-0.472110619540875	-1.12331593093651	0.264194763185865
198	anl_lit_ven_svk_owc_amh_gam_ukr_tur_uzb_swa_ind_ses_rom_pol_bsq_pan_wly_fbf_mnd_dut_bul_bem_ita_moo_krd_hun_tsw_dyu_fin_glc_hau_geo_hin_ctl_guj_mol_aeg_mlt_scr_est_zul_bat_grk_jav_jpn_knd_kor_cze_alb_igb_swe_tag_prs_tig_mao_cnt_afr_xho_arw_sod_ger_ben_bos_mcd_qcu_eng_fre_urd_lda_chh_spa_sid_lat_sun_slo_akn_por_yor_mly_tha_heb_tml_ewe_bam_aze_nor_rus_azi_swt_vie_amr_tsn_dgb_cic	-1.24710452855999	-3.08963305138828	0.00264318154161199
199	amh_spa_ewe_bos_chh_hau_owc_swe_aze_azi_dyu_mly_dgb_arw_grk_bsq_pol_heb_zul_cnt_alb_ger_akn_ukr_igb_bul_fin_bem_ven_hun_hin_aeg_geo_rom_lit_mcd_cze_sod_tig_dut_est_swa_ind_nor_mao_jpn_knd_kor_svk_pan_yor_krd_bat_ctl_gam_sun_mnd_glc_cic_por_mlt_mol_eng_fre_ben_qcu_rus_afr_urd_xho_anl_lat_amr_slo_jav_prs_fbf_ita_tsn_tag_tha_wly_tml_tsw_ses_tur_guj_scr_uzb_swt_vie_sid_moo_bam_lda	-0.447504727844103	-1.06433205640758	0.289933954368652
200	gam_afr_lda_hin_anl_wly_chh_rom_uzb_aze_swa_mly_yor_pan_prs_bsq_lit_tig_ses_mnd_por_bul_ven_urd_akn_svk_est_xho_bem_hun_rus_hau_geo_mol_ger_slo_ita_sod_heb_eng_fin_cic_bat_alb_sun_jpn_tml_kor_scr_grk_fbf_guj_jav_spa_aeg_mao_cnt_dut_ewe_bos_amh_fre_mcd_lat_arw_qcu_nor_krd_ben_tsw_owc_pol_sid_swe_tag_glc_igb_ukr_moo_ind_tha_amr_knd_zul_tsn_azi_cze_ctl_tur_bam_vie_mlt_dyu_dgb_swt	0.234298504519262	0.551338963105471	0.582723580683013
201	gam_rom_ses_dut_anl_aeg_chh_ctl_aze_uzb_tsw_sun_moo_ukr_krd_bsq_eng_sod_ven_mnd_alb_arw_ewe_nor_zul_bul_hun_tsn_bam_fin_pol_tig_geo_lat_swe_guj_fre_amh_hau_rus_est_akn_tag_hin_mao_jpn_tml_kor_grk_cze_xho_prs_mly_glc_heb_jav_cnt_mcd_bem_ben_wly_scr_spa_ita_svk_qcu_lit_afr_slo_dyu_amr_ger_sid_mol_ind_urd_swa_por_dgb_bat_tha_mlt_knd_swt_igb_azi_bos_pan_tur_cic_vie_owc_lda_fbf_yor	0.312462417246463	0.73600689907921	0.463578859793054
202	gam_hin_cic_rus_tig_sod_hau_eng_uzb_tur_yor_bat_swt_swe_svk_bsq_alb_chh_ven_cnt_slo_cze_xho_ger_dgb_lat_est_tsw_bem_hun_guj_anl_geo_ben_prs_mcd_krd_amr_sid_urd_fin_bam_jav_ukr_ind_jpn_knd_kor_nor_glc_akn_arw_mao_scr_heb_mly_mnd_ita_ses_fre_aeg_bos_pol_mol_ctl_qcu_grk_spa_por_lda_mlt_rom_owc_bul_tag_lit_dyu_afr_moo_sun_tha_amh_tml_igb_zul_azi_pan_dut_aze_ewe_vie_wly_swa_tsn_fbf	-0.17865380089921	-0.422121870243457	0.673910320233556
203	amr_mcd_akn_swe_tig_amh_sod_ger_azi_tur_cic_tag_xho_ita_urd_bsq_lit_anl_tsn_mnd_slo_rom_fbf_cze_dyu_ctl_fin_dgb_lda_est_svk_mlt_geo_pan_pol_lat_nor_sid_wly_afr_hun_bem_ind_dut_sun_jpn_knd_kor_rus_alb_ewe_mol_jav_guj_owc_mly_cnt_glc_igb_eng_heb_bul_hin_prs_grk_qcu_ukr_bos_krd_yor_aeg_scr_hau_spa_bat_ben_zul_por_tsw_mao_tha_chh_tml_ses_swa_aze_arw_fre_uzb_swt_vie_gam_bam_ven_moo	0.226817827204154	0.534159092543908	0.594506059179157
204	amh_guj_swt_spa_owc_aeg_chh_lat_uzb_aze_lda_ind_ses_nor_ita_bsq_hin_mlt_moo_cnt_pol_eng_dgb_glc_swa_por_fin_tsn_ewe_est_arw_sod_geo_swe_afr_ben_svk_tig_sid_ctl_hun_bem_jav_urd_bat_jpn_tml_kor_slo_mol_tsw_grk_tag_fre_hau_sun_mnd_krd_dyu_alb_anl_ger_pan_dut_prs_qcu_cze_rus_ukr_zul_wly_scr_amr_lit_mao_bos_cic_bul_xho_mly_tha_heb_knd_akn_ven_azi_rom_mcd_tur_yor_vie_gam_igb_bam_fbf	-0.707807222433291	-1.70397351406775	0.0917252394020224
205	sod_krd_lda_slo_hau_anl_chh_scr_tur_aze_dyu_jav_xho_rom_ben_bsq_afr_amr_moo_cnt_cze_bos_dgb_hin_swt_pan_hun_ses_bem_est_mcd_heb_geo_arw_glc_nor_grk_aeg_mlt_urd_fin_bam_mly_alb_mao_jpn_knd_kor_mol_spa_cic_ger_ind_dut_sid_tag_mnd_bul_ven_guj_amh_swe_prs_ukr_por_qcu_fre_lit_ita_igb_tig_eng_wly_lat_sun_ctl_akn_rus_ewe_bat_tha_owc_tml_tsn_fbf_uzb_svk_pol_azi_swa_vie_gam_zul_tsw_yor	-0.503290899289315	-1.19660534984347	0.234502016267219
206	anl_ger_fbf_mol_mlt_heb_wly_prs_aze_tur_bam_bat_tsw_pol_eng_bsq_pan_amh_tsn_cnt_hin_guj_cic_ctl_ven_mcd_fin_dyu_akn_hun_afr_sod_geo_arw_rom_slo_bul_aeg_chh_grk_est_yor_mao_lat_sun_jpn_tml_kor_krd_lit_bem_svk_ind_bos_hau_mly_mnd_urd_igb_dut_gam_spa_ukr_ita_por_qcu_ben_swe_nor_zul_tig_rus_owc_alb_jav_scr_xho_fre_swt_tag_tha_amr_knd_dgb_moo_uzb_glc_cze_azi_ewe_vie_sid_lda_swa_ses	-0.58327223839179	-1.39252460915407	0.167084081951298
207	amr_scr_ven_guj_aeg_gam_chh_ita_azi_tur_xho_tag_dyu_ctl_lit_bsq_ben_wly_moo_mnd_pan_rus_lda_bos_igb_pol_est_swt_tsw_fin_ger_amh_geo_urd_alb_spa_por_mlt_anl_glc_hun_zul_bat_ukr_jav_jpn_knd_kor_hin_slo_tsn_fre_mao_mcd_sod_sun_cnt_dut_dgb_krd_owc_rom_bul_grk_afr_qcu_nor_lat_eng_ewe_sid_mol_heb_svk_ind_cze_ses_prs_bam_mly_tha_tig_tml_fbf_cic_aze_arw_swe_uzb_yor_vie_hau_swa_bem_akn	0.197883434799568	0.466351374506459	0.642054545006584
208	sod_scr_zul_grk_aeg_amr_chh_bul_uzb_tur_tsw_mly_cic_por_mol_bsq_urd_sid_ewe_cnt_glc_prs_fbf_arw_tsn_eng_fin_dyu_xho_est_spa_owc_geo_mcd_rus_swe_afr_heb_tig_guj_hun_lda_jav_hin_mao_jpn_knd_kor_ben_bos_ses_fre_bat_pan_amh_ind_mnd_lat_bam_ger_gam_ukr_svk_rom_alb_qcu_ctl_ita_slo_dgb_anl_krd_wly_nor_tag_cze_yor_dut_moo_sun_tha_hau_tml_akn_bem_azi_lit_pol_aze_swt_vie_mlt_swa_igb_ven	0.307431586406275	0.724384071553247	0.470648426542724
209	heb_lit_lda_spa_owc_mlt_tig_svk_uzb_aze_tsw_jav_dgb_ben_pol_bsq_por_anl_ewe_cnt_eng_nor_zul_alb_bem_bul_est_bam_ven_fin_pan_gam_geo_bos_prs_krd_scr_wly_amr_fre_hun_ses_mao_lat_sun_jpn_tml_kor_rus_afr_akn_urd_bat_cze_hau_ind_mnd_swe_igb_mcd_aeg_rom_guj_hin_ukr_qcu_ger_ctl_grk_fbf_sid_dut_chh_arw_tag_slo_tsn_ita_moo_mly_tha_sod_knd_xho_yor_azi_glc_mol_tur_swt_vie_amh_swa_cic_dyu	-0.807724221910789	-1.94305056473458	0.0550342854488554
210	heb_krd_dgb_mcd_amr_sod_wly_dut_aze_azi_bem_bat_swa_nor_cze_bsq_pan_owc_ewe_cnt_spa_rus_akn_eng_fbf_alb_est_ven_bam_fin_pol_gam_geo_urd_arw_guj_lat_mlt_tig_slo_hun_igb_mao_grk_tag_jpn_knd_kor_bul_bos_yor_mol_ind_svk_chh_jav_mnd_prs_moo_hin_anl_lit_scr_ben_glc_qcu_ctl_swe_rom_tsn_sid_ger_amh_ita_sun_afr_xho_ukr_lda_mly_tha_aeg_tml_cic_zul_tur_por_fre_uzb_ses_vie_hau_swt_dyu_tsw	-0.359467117319592	-0.851403964736854	0.39673198753578
211	sid_mol_ses_svk_wly_hau_heb_ukr_aze_uzb_tsw_mly_bem_swe_rom_bsq_arw_aeg_igb_cnt_lit_scr_moo_glc_lda_slo_fin_ewe_bam_hun_ctl_amr_geo_rus_pol_dut_mcd_chh_amh_afr_est_swa_jav_alb_bat_jpn_tml_kor_bul_ita_yor_bos_ind_grk_sod_sun_mnd_lat_xho_ben_owc_hin_cze_nor_por_qcu_pan_prs_ger_zul_mlt_eng_anl_fre_tag_urd_dyu_guj_ven_mao_tha_tig_knd_tsn_fbf_azi_krd_spa_tur_akn_vie_gam_cic_dgb_swt	-0.493087921763494	-1.17255026077025	0.243970962866331
212	amh_spa_dyu_alb_hau_tig_owc_lit_aze_azi_swa_tag_yor_krd_ukr_bsq_pan_wly_lda_cnt_cze_grk_moo_ita_swt_rus_fin_akn_dgb_hun_bos_chh_geo_nor_glc_arw_eng_sod_sid_mol_est_xho_ind_slo_mao_jpn_knd_kor_guj_urd_igb_ger_mly_hin_amr_jav_mnd_ctl_ewe_dut_anl_por_afr_ben_prs_qcu_lat_rom_bul_bam_heb_mcd_aeg_fre_sun_svk_cic_swe_fbf_bat_tha_gam_tml_zul_tsw_tur_scr_pol_uzb_bem_vie_mlt_tsn_ven_ses	1.1544619425903	2.78475382483021	0.00649062433751508
213	aeg_cze_bam_mol_owc_wly_chh_ctl_aze_tur_ven_tag_moo_lit_svk_bsq_dut_heb_bem_mnd_ben_pan_swt_nor_ses_prs_hun_fbf_ewe_est_afr_anl_geo_fre_pol_slo_ger_hau_amh_urd_fin_tsn_ind_alb_bat_jpn_tml_kor_guj_grk_dgb_lat_mao_scr_tig_mly_cnt_hin_cic_arw_amr_bul_ukr_krd_eng_qcu_glc_spa_rom_akn_sid_swe_gam_mcd_jav_por_dyu_bos_tsw_sun_tha_sod_knd_igb_swa_azi_ita_rus_uzb_lda_vie_mlt_zul_yor_xho	-0.553112580824032	-1.31934754477965	0.190291967766626
214	anl_ukr_lda_bos_amr_mlt_aeg_krd_azi_uzb_swa_tag_dyu_lat_mcd_bsq_alb_owc_xho_cnt_svk_prs_zul_fre_tsw_glc_fin_dgb_igb_est_hin_sod_geo_urd_bul_spa_pol_heb_wly_por_hun_fbf_sun_afr_mly_jpn_knd_kor_arw_nor_tsn_ita_jav_lit_chh_mao_mnd_cze_cic_dut_sid_scr_slo_pan_grk_qcu_ben_guj_mol_moo_gam_eng_amh_rom_ind_rus_akn_ctl_bam_bat_tha_tig_tml_swt_ses_tur_ger_swe_aze_yor_vie_hau_bem_ewe_ven	-0.443554102274367	-1.0534438733674	0.29486690801082
215	heb_spa_dgb_ctl_sod_mlt_owc_urd_uzb_tur_bam_mao_dyu_glc_rus_bsq_lit_anl_tsw_cnt_scr_rom_yor_afr_swt_fre_est_ven_tsn_fin_mcd_hau_geo_alb_prs_cze_nor_tig_chh_ukr_hun_fbf_mly_bos_bat_jpn_knd_kor_guj_pan_swa_dut_ind_pol_amr_jav_mnd_por_ewe_bul_gam_lat_krd_arw_ben_qcu_ita_swe_ger_akn_aeg_slo_sid_eng_tag_grk_ses_hin_moo_sun_tha_wly_tml_xho_zul_azi_mol_svk_aze_cic_vie_amh_lda_bem_igb	-0.30160061147438	-0.713160847877064	0.477531954049439
216	chh_scr_bem_afr_aeg_mlt_sod_ben_azi_tur_zul_jav_ses_alb_eng_bsq_swe_hau_tsw_mnd_rom_bos_dgb_prs_moo_svk_fin_lda_akn_hun_pol_anl_geo_ger_dut_pan_cze_gam_heb_arw_est_bam_mly_bul_ind_jpn_tml_kor_lit_slo_igb_lat_mao_guj_owc_sun_cnt_por_xho_rus_tig_ita_ukr_fre_mol_qcu_krd_urd_nor_swt_sid_spa_wly_glc_tag_hin_cic_ctl_dyu_bat_tha_amh_knd_fbf_tsn_aze_mcd_grk_uzb_yor_vie_amr_ewe_ven_swa	-0.376081302419344	-0.891499822947689	0.374961831877556
217	sod_rus_dyu_spa_owc_hau_wly_alb_aze_tur_xho_mly_akn_ben_slo_bsq_mol_anl_lda_mnd_scr_fre_swt_grk_tsw_nor_fin_ses_bem_hun_cze_aeg_geo_guj_rom_hin_afr_heb_chh_svk_est_cic_bat_por_jav_jpn_tml_kor_arw_urd_bam_pan_ind_ita_amh_sun_cnt_glc_swa_swe_amr_lat_bul_pol_mcd_qcu_eng_prs_ctl_yor_sid_bos_mlt_ger_mao_dut_fbf_krd_igb_tag_tha_tig_knd_ven_dgb_uzb_lit_ukr_azi_moo_vie_gam_zul_ewe_tsn	-0.361672239624116	-0.857104376327632	0.393590490347343
218	owc_slo_fbf_por_heb_sid_tig_ctl_azi_uzb_bam_sun_swa_rus_krd_bsq_bul_amr_ses_cnt_arw_alb_moo_ita_igb_guj_fin_ewe_bem_hun_lit_wly_geo_nor_mcd_swe_fre_amh_aeg_pol_est_zul_mly_hin_ind_jpn_tml_kor_ben_prs_tsw_urd_jav_ukr_chh_mao_mnd_eng_lda_pan_sod_cze_afr_spa_ger_qcu_dut_mol_glc_xho_gam_scr_anl_svk_bat_rom_swt_bos_tsn_tag_tha_hau_knd_dyu_ven_aze_grk_lat_tur_dgb_vie_mlt_cic_yor_akn	-0.466061012433902	-1.10849523488561	0.270506469300816
219	gam_spa_lda_ctl_wly_sid_chh_ger_azi_aze_igb_jav_akn_alb_urd_bsq_por_sod_swt_cnt_guj_grk_ewe_mcd_dyu_rus_fin_ven_ses_est_slo_tig_geo_krd_bul_pan_fre_mlt_heb_eng_hun_dgb_mly_rom_mao_jpn_tml_kor_lat_glc_zul_prs_sun_hin_anl_tag_mnd_mol_moo_lit_hau_dut_afr_scr_svk_qcu_ben_swe_bos_tsw_aeg_cze_owc_nor_bat_ita_yor_ukr_xho_ind_tha_amr_knd_bem_tsn_tur_pol_arw_uzb_cic_vie_amh_bam_swa_fbf	0.556746940110307	1.31829234990966	0.190643438232347
220	mlt_afr_bem_pan_owc_wly_gam_grk_uzb_aze_tsn_jav_fbf_dut_ger_bsq_arw_chh_igb_mnd_rom_eng_dgb_pol_swa_ctl_est_xho_yor_hun_ukr_amr_geo_lit_lat_guj_bul_aeg_heb_urd_fin_tsw_mao_mcd_mly_jpn_tml_kor_glc_ita_akn_por_tag_hin_sid_sun_cnt_ben_dyu_alb_tig_rus_fre_prs_swe_qcu_bos_mol_nor_ewe_anl_krd_hau_svk_bat_cze_zul_spa_lda_ind_tha_sod_knd_cic_moo_azi_scr_slo_tur_bam_vie_amh_swt_ses_ven	-0.212337832894047	-0.502186669031976	0.616723189024377
221	gam_pol_dgb_slo_wly_owc_amr_dut_uzb_azi_yor_jav_lda_ukr_lat_bsq_rom_aeg_bam_mnd_svk_ben_ven_pan_dyu_ctl_fin_igb_swa_hun_grk_chh_geo_ger_arw_alb_krd_anl_sod_glc_est_ewe_bat_eng_mao_jpn_knd_kor_scr_hin_zul_mcd_ind_nor_sid_sun_cnt_bos_tsw_prs_heb_swe_urd_afr_spa_qcu_cze_ita_por_cic_tig_mol_mlt_guj_tag_rus_bem_lit_fbf_mly_tha_amh_tml_ses_swt_aze_bul_fre_tur_akn_vie_hau_moo_tsn_xho	-0.616785681710162	-1.47323037640281	0.144065567049113
222	tig_dut_swa_guj_mlt_gam_amh_svk_azi_uzb_lda_sun_bem_ukr_spa_bsq_alb_owc_dyu_mnd_grk_nor_igb_slo_fbf_cze_est_tsn_tsw_fin_mol_amr_geo_afr_scr_hin_pol_sid_sod_glc_hun_dgb_mly_rus_jav_jpn_knd_kor_lat_mcd_cic_bos_mao_krd_wly_ind_cnt_prs_ewe_ctl_chh_pan_ita_lit_swe_qcu_eng_fre_ger_bam_hau_urd_anl_por_bat_ben_zul_bul_akn_tag_tha_aeg_tml_moo_ses_tur_arw_rom_aze_yor_vie_heb_xho_swt_ven	-0.551290327849208	-1.31371375598852	0.192174129902952
223	hau_ita_ses_mol_amr_owc_anl_grk_azi_tur_igb_ind_dgb_pan_ben_bsq_dut_wly_zul_cnt_mcd_glc_yor_svk_cic_eng_est_tsw_akn_hun_nor_sod_geo_spa_ctl_lat_scr_chh_aeg_swe_fin_ewe_jav_urd_tag_jpn_tml_kor_krd_alb_bam_arw_mly_hin_tig_mao_mnd_ukr_lda_lit_sid_rom_guj_slo_prs_qcu_afr_por_bul_tsn_mlt_bos_heb_fre_sun_cze_ven_rus_fbf_bat_tha_amh_knd_moo_dyu_aze_ger_pol_uzb_swa_vie_gam_bem_swt_xho	0.236796003575696	0.557025989594795	0.578847778876733
224	wly_prs_xho_afr_heb_amr_sod_pol_aze_azi_zul_sun_swt_bul_lit_bsq_spa_hau_yor_cnt_bos_lat_tsw_ger_dyu_urd_hun_igb_bam_fin_nor_gam_geo_rom_scr_rus_arw_sid_owc_cze_est_akn_ind_ben_bat_jpn_knd_kor_grk_pan_cic_fre_jav_svk_amh_mao_mnd_slo_moo_mol_mlt_krd_ctl_por_mcd_qcu_swe_guj_ukr_swa_tig_eng_anl_ita_tag_alb_dgb_hin_bem_mly_tha_aeg_tml_tsn_fbf_tur_glc_dut_uzb_ses_vie_chh_lda_ewe_ven	-0.344100837405618	-0.814394930525529	0.417499226880546
225	aeg_bos_igb_swe_anl_tig_gam_krd_tur_uzb_xho_bat_tsw_glc_scr_bsq_bul_hau_ven_mnd_ben_nor_fbf_urd_swa_pol_fin_lda_dgb_hun_slo_wly_geo_arw_ger_guj_ctl_owc_sid_prs_est_moo_sun_fre_ind_jpn_knd_kor_ita_rus_swt_por_mao_cze_chh_jav_cnt_afr_akn_mcd_amh_eng_mol_grk_ukr_qcu_rom_lat_svk_ewe_amr_lit_sod_dut_tag_spa_tsn_alb_bem_mly_tha_mlt_tml_ses_zul_azi_pan_hin_aze_bam_vie_heb_yor_dyu_cic	-0.23557222178201	-0.556794466798433	0.579005324908431
226	chh_alb_bem_fre_owc_wly_mlt_grk_uzb_azi_fbf_jav_moo_guj_ukr_bsq_pan_amh_lda_cnt_swe_dut_akn_ger_swa_svk_hun_xho_swt_fin_ben_sod_geo_krd_bos_eng_mcd_tig_anl_arw_est_dgb_ind_hin_tag_jpn_knd_kor_por_ita_tsn_ctl_mly_nor_amr_sun_mnd_cze_ewe_urd_hau_spa_mol_rus_slo_qcu_glc_rom_scr_dyu_gam_lit_aeg_afr_bat_prs_igb_lat_zul_mao_tha_sid_tml_tsw_ven_tur_bul_pol_aze_ses_vie_heb_cic_yor_bam	0.139908704270053	0.329423414486522	0.74257644849926
227	anl_guj_xho_hin_amr_sid_wly_lat_uzb_aze_zul_mao_igb_arw_ukr_bsq_urd_mlt_tsw_mnd_rom_swe_cic_mol_dgb_mcd_hun_bam_ewe_fin_fre_tig_geo_krd_bul_scr_ita_hau_owc_ben_est_bem_mly_afr_jav_jpn_tml_kor_spa_nor_akn_alb_sun_ger_sod_bat_cnt_ctl_ses_cze_amh_svk_pan_prs_rus_qcu_por_pol_bos_tsn_chh_dut_gam_glc_tag_grk_swa_eng_yor_ind_tha_aeg_knd_dyu_lda_azi_lit_slo_tur_swt_vie_heb_moo_fbf_ven	-0.306288148521229	-0.725153011417868	0.470178859382007
228	aeg_eng_fbf_fre_sod_owc_tig_slo_tur_azi_ven_tag_swt_urd_ger_bsq_pan_anl_akn_mnd_prs_lat_lda_dut_ses_lit_est_tsw_igb_fin_alb_amr_geo_afr_bos_svk_ctl_sid_mlt_ben_hun_swa_mao_rus_ind_jpn_tml_kor_mcd_swe_dgb_por_sun_mol_gam_mly_cnt_krd_tsn_cze_hau_scr_hin_spa_rom_qcu_grk_bul_ita_zul_chh_ukr_amh_guj_bat_arw_bem_glc_yor_jav_tha_wly_knd_moo_dyu_uzb_nor_pol_aze_ewe_vie_heb_bam_xho_cic	-0.2573176130103	-0.607877484376726	0.544750335304278
229	aeg_ger_dgb_bos_heb_gam_amh_afr_uzb_azi_zul_sun_cic_hin_eng_bsq_cze_amr_ewe_mnd_guj_glc_dyu_rus_xho_ukr_est_yor_tsw_fin_fre_sid_geo_dut_grk_spa_ben_anl_tig_mol_hun_swa_ind_por_jav_jpn_tml_kor_pol_mcd_bem_ctl_mao_lit_mlt_bat_cnt_rom_bam_lat_hau_pan_svk_krd_arw_qcu_prs_bul_scr_swt_wly_nor_chh_alb_tag_ita_moo_slo_ses_mly_tha_sod_knd_igb_fbf_tur_urd_swe_aze_akn_vie_owc_lda_tsn_ven	0.174068026692991	0.409608501810007	0.683035084808599
230	anl_dut_bam_eng_sid_amr_sod_grk_aze_tur_dgb_sun_tsn_ctl_urd_bsq_ukr_wly_xho_mnd_afr_guj_moo_bos_yor_arw_est_ewe_zul_hun_slo_heb_geo_svk_lit_rus_ben_owc_hau_lat_fin_fbf_tag_por_mao_jpn_knd_kor_swe_mcd_lda_rom_ind_hin_aeg_jav_cnt_prs_akn_scr_mlt_krd_alb_glc_nor_qcu_pan_pol_mol_swt_tig_bul_chh_cze_bat_ger_dyu_ita_igb_mly_tha_gam_tml_tsw_ven_uzb_fre_spa_azi_swa_vie_amh_bem_ses_cic	-0.523254758087986	-1.24451277563233	0.216438127771581
231	chh_scr_bam_por_aeg_owc_sid_nor_azi_tur_cic_jav_bem_urd_pol_bsq_mcd_hau_moo_cnt_lat_bul_tsw_lit_dyu_arw_est_ven_ses_hun_ukr_tig_geo_ctl_prs_svk_dut_amr_wly_eng_fin_zul_ind_cze_tag_jpn_tml_kor_krd_ger_akn_glc_bat_grk_sod_sun_mnd_afr_fbf_spa_amh_fre_ben_rus_pan_qcu_alb_guj_swe_igb_mlt_hin_gam_rom_mao_slo_swa_mol_lda_mly_tha_anl_knd_ewe_dgb_uzb_ita_bos_aze_tsn_vie_heb_yor_swt_xho	-0.613099683999028	-1.4648841479129	0.146325033295349
232	amh_pan_dgb_scr_wly_gam_sod_ctl_aze_uzb_swa_sun_igb_slo_cze_bsq_svk_amr_cic_mnd_glc_bul_tsw_mcd_bem_spa_est_moo_xho_fin_lat_chh_geo_urd_rus_afr_guj_hau_owc_swe_hun_akn_bat_fre_jav_jpn_knd_kor_bos_ukr_fbf_rom_ind_dut_aeg_mao_cnt_por_dyu_eng_tig_lit_mol_grk_ben_qcu_hin_alb_krd_ven_heb_pol_anl_ger_mly_prs_tsn_arw_ewe_tag_tha_mlt_tml_zul_swt_azi_nor_ita_tur_ses_vie_sid_bam_yor_lda	0.399039441805788	0.941610187925666	0.348831765167749
233	aeg_ben_fbf_spa_owc_chh_amr_lit_uzb_aze_tsw_tag_bam_arw_rom_bsq_guj_anl_zul_mnd_cze_mol_bem_ukr_cic_rus_est_ven_moo_hun_por_amh_geo_afr_alb_prs_krd_sid_mlt_pan_fin_ewe_sun_lat_jav_jpn_tml_kor_urd_nor_dyu_bul_mly_fre_hau_ind_cnt_dut_akn_ger_heb_svk_ctl_pol_bos_qcu_mcd_swe_glc_tsn_wly_slo_sod_grk_mao_hin_xho_eng_lda_bat_tha_gam_knd_igb_dgb_tur_ita_scr_azi_swt_vie_tig_yor_ses_swa	-0.118166612323399	-0.278968356060275	0.780888512564107
234	chh_eng_dyu_grk_amh_owc_anl_spa_tur_aze_dgb_mao_ses_bos_swe_bsq_dut_amr_tsw_mnd_ukr_mol_moo_mcd_akn_arw_est_tsn_igb_hun_lat_aeg_geo_por_slo_ben_pan_mlt_tig_glc_fin_zul_bat_fre_sun_jpn_knd_kor_guj_pol_bam_cze_mly_ctl_hau_tag_cnt_ger_ewe_ita_gam_svk_rom_krd_scr_qcu_alb_urd_nor_cic_heb_rus_sod_afr_jav_bul_swa_lit_xho_ind_tha_wly_tml_yor_bem_uzb_prs_hin_azi_fbf_vie_sid_swt_lda_ven	-0.802381004407486	-1.93555698162237	0.0559595551788731
235	chh_scr_cic_ctl_amh_heb_anl_guj_tur_uzb_igb_ind_ses_glc_lit_bsq_alb_hau_xho_mnd_pol_mol_bem_nor_ven_slo_fin_akn_swa_est_rom_wly_geo_rus_hin_por_ben_tig_owc_ukr_hun_yor_tag_afr_bat_jpn_tml_kor_arw_grk_swt_spa_sun_pan_gam_mao_cnt_krd_bam_ita_sid_swe_bos_eng_svk_qcu_mcd_prs_fre_dyu_amr_lat_aeg_bul_jav_ger_tsw_cze_tsn_mly_tha_sod_knd_lda_fbf_azi_dut_urd_aze_zul_vie_mlt_dgb_moo_ewe	-0.379311352238217	-0.899413103634697	0.370755599362251
236	tig_arw_igb_ger_heb_mlt_chh_guj_uzb_aze_ses_mao_xho_afr_grk_bsq_svk_hau_bam_mnd_ben_slo_tsw_swe_ven_alb_est_tsn_moo_fin_scr_wly_geo_fre_bul_lit_urd_sod_gam_hin_hun_dyu_bat_prs_mly_jpn_tml_kor_eng_dut_fbf_nor_jav_cze_sid_ind_cnt_pol_bem_por_owc_ukr_glc_mol_pan_qcu_ctl_krd_ita_swt_aeg_spa_amr_rom_sun_mcd_dgb_bos_yor_tag_tha_anl_knd_zul_lda_azi_lat_rus_tur_ewe_vie_amh_swa_akn_cic	0.096155946722955	0.226389487274585	0.821395344209712
237	sod_cze_cic_ukr_sid_heb_amr_arw_aze_tur_zul_tag_lda_krd_swe_bsq_dut_owc_ses_mnd_nor_bos_bem_mcd_igb_bul_hun_swa_akn_est_lat_wly_geo_hin_rom_eng_ctl_chh_anl_pol_fin_bam_ind_fre_bat_jpn_knd_kor_spa_ben_tsw_lit_sun_ger_aeg_mly_cnt_mol_ven_ita_hau_urd_svk_pan_glc_qcu_alb_guj_rus_dgb_mlt_prs_gam_grk_jav_slo_dyu_scr_moo_mao_tha_tig_tml_yor_xho_uzb_por_afr_azi_tsn_vie_amh_ewe_fbf_swt	-0.246333147823407	-0.581515657186567	0.562299819546151
238	sid_mcd_xho_scr_wly_sod_amr_slo_azi_tur_ven_ind_akn_ita_ger_bsq_guj_aeg_tsn_mnd_urd_ben_dyu_rus_swa_por_fin_swt_tsw_est_alb_anl_geo_eng_rom_ctl_krd_mlt_chh_ukr_hun_bam_mao_grk_tag_jpn_knd_kor_lit_spa_bem_prs_jav_pan_gam_sun_cnt_nor_moo_mol_heb_afr_dut_glc_hin_qcu_lat_cze_arw_igb_hau_bul_amh_swe_bat_pol_yor_bos_ewe_mly_tha_tig_tml_dgb_cic_aze_svk_fre_uzb_zul_vie_owc_lda_ses_fbf	-0.283229282571483	-0.670174157553803	0.504407515706407
239	sid_arw_tsw_lat_gam_owc_anl_slo_tur_aze_tsn_tag_ven_grk_eng_bsq_guj_tig_igb_mnd_rom_scr_akn_ukr_swt_bos_hun_lda_cic_fin_ita_amh_geo_por_urd_dut_ctl_mlt_sod_pan_est_dgb_sun_prs_ind_jpn_knd_kor_afr_rus_yor_pol_mly_swe_chh_bat_cnt_fre_ewe_ben_heb_glc_mcd_hin_cze_qcu_krd_ger_bul_ses_wly_spa_amr_nor_jav_lit_dyu_alb_xho_mao_tha_aeg_tml_moo_fbf_azi_svk_mol_uzb_bam_vie_hau_swa_bem_zul	-0.618469156458875	-1.47831151299939	0.142703385182543
240	anl_bul_akn_guj_aeg_mlt_wly_spa_uzb_aze_ven_tag_igb_ger_eng_bsq_rom_chh_dgb_cnt_urd_ita_bam_pan_tsn_ben_fin_cic_yor_est_mcd_sid_geo_por_grk_nor_pol_sod_owc_ctl_hun_lda_mao_mol_jav_jpn_knd_kor_scr_cze_xho_rus_mly_fre_heb_ind_mnd_hin_fbf_prs_amh_bos_lit_slo_afr_qcu_arw_ukr_lat_swa_gam_swe_tig_glc_sun_krd_zul_svk_ewe_bat_tha_amr_tml_tsw_dyu_azi_dut_alb_tur_moo_vie_hau_swt_ses_bem	0.456707939846435	1.07681630329833	0.284347734491685
241	anl_pol_lda_bos_heb_owc_aeg_glc_azi_aze_tsw_jav_swt_scr_lit_bsq_svk_sod_xho_cnt_pan_cze_bam_eng_zul_urd_est_tsn_ven_hun_hin_sid_geo_rus_swe_krd_ita_hau_chh_ukr_fin_yor_ind_por_tag_jpn_knd_kor_spa_lat_igb_ctl_sun_bul_amh_mao_mnd_arw_bem_nor_amr_rom_fre_prs_dut_qcu_grk_ger_afr_moo_mlt_ben_tig_alb_bat_guj_fbf_slo_dyu_mly_tha_wly_tml_cic_akn_tur_mol_mcd_uzb_dgb_vie_gam_ses_ewe_swa	-0.327533246782647	-0.775093850718715	0.440250559099054
242	hau_krd_tsw_scr_sid_sod_gam_hin_tur_aze_cic_mao_akn_arw_bul_bsq_bos_aeg_zul_mnd_glc_cze_igb_dut_fbf_ctl_est_ses_moo_hun_slo_chh_geo_mol_ger_svk_nor_wly_tig_pan_fin_swt_sun_eng_mly_jpn_knd_kor_ita_afr_swa_guj_bat_lat_owc_tag_cnt_mcd_lda_rom_amr_alb_grk_pol_ben_qcu_rus_swe_fre_ven_mlt_lit_amh_spa_ind_por_dyu_ukr_xho_jav_tha_heb_tml_bem_bam_azi_prs_urd_uzb_dgb_vie_anl_ewe_tsn_yor	-0.0831654731443497	-0.196060709056262	0.844990422485735
243	anl_ben_dgb_glc_sod_gam_owc_guj_aze_uzb_ven_tag_akn_bos_nor_bsq_krd_amh_ses_mnd_pan_ger_tsn_scr_fbf_pol_est_xho_cic_fin_mol_aeg_geo_fre_svk_alb_rus_sid_amr_spa_hun_dyu_bat_ctl_ind_jpn_knd_kor_hin_dut_swt_swe_jav_rom_wly_mao_cnt_por_tsw_grk_hau_afr_ita_lat_lit_qcu_prs_urd_mcd_ewe_chh_bul_tig_arw_sun_eng_lda_slo_moo_mly_tha_heb_tml_bem_igb_tur_cze_ukr_azi_yor_vie_mlt_swa_zul_bam	-0.596523990728789	-1.4251690841296	0.157455858138329
244	aeg_dut_tsn_por_owc_amr_heb_slo_tur_aze_akn_sun_tsw_bos_mol_bsq_pol_anl_ewe_cnt_guj_cze_ven_grk_xho_lat_fin_ses_bem_hun_afr_amh_geo_rom_svk_pan_hin_mlt_gam_rus_est_zul_bat_lit_tag_jpn_tml_kor_bul_nor_swa_scr_mao_ita_sid_mly_mnd_arw_bam_spa_tig_fre_urd_ger_ukr_qcu_ben_glc_swe_yor_wly_ctl_chh_krd_jav_mcd_swt_alb_dgb_ind_tha_hau_knd_moo_lda_uzb_eng_prs_azi_dyu_vie_sod_igb_fbf_cic	-1.01346074579681	-2.46424396484487	0.0155673290171012
245	gam_mcd_swa_rus_anl_chh_sid_lat_azi_uzb_fbf_jav_bam_bos_cze_bsq_alb_heb_zul_cnt_swe_mol_yor_afr_tsw_svk_fin_xho_dyu_est_grk_sod_geo_eng_por_spa_ger_tig_aeg_pan_hun_igb_mly_ctl_bat_jpn_knd_kor_dut_guj_dgb_bul_ind_ben_wly_tag_mnd_rom_ven_pol_hau_lit_prs_arw_nor_qcu_ukr_fre_hin_ewe_owc_urd_amh_slo_mao_krd_akn_scr_cic_sun_tha_amr_tml_ses_swt_tur_glc_ita_aze_moo_vie_mlt_bem_lda_tsn	-0.277490847607546	-0.655168244276913	0.513976762616593
246	owc_glc_dyu_spa_tig_wly_amh_ger_uzb_aze_dgb_mao_tsw_rus_alb_bsq_ukr_chh_bem_cnt_eng_ita_zul_svk_bam_lat_fin_xho_yor_est_slo_anl_geo_ben_mcd_fre_bul_amr_mlt_ctl_hun_fbf_ind_prs_bat_jpn_knd_kor_mol_swe_lda_krd_sun_rom_sid_mly_mnd_hin_moo_afr_heb_arw_scr_pol_dut_qcu_nor_bos_cze_tsn_sod_por_hau_pan_tag_urd_swt_lit_ven_jav_tha_gam_tml_ewe_cic_azi_guj_grk_tur_ses_vie_aeg_igb_akn_swa	-0.269013378244964	-0.637720688383565	0.525222553857336
247	wly_afr_tsw_spa_mlt_gam_amr_guj_tur_azi_dgb_mly_swa_fre_dut_bsq_rom_sid_cic_cnt_arw_ctl_igb_hin_xho_por_fin_ven_dyu_est_pol_heb_geo_scr_ukr_pan_urd_chh_anl_lit_hun_lda_ind_krd_bat_jpn_tml_kor_lat_swe_bem_ger_tag_prs_owc_mao_mnd_slo_ewe_cze_amh_nor_grk_bul_mol_qcu_svk_rus_bos_akn_aeg_eng_sod_glc_sun_mcd_ses_ita_fbf_jav_tha_tig_knd_zul_tsn_uzb_alb_ben_aze_bam_vie_hau_moo_swt_yor	0.104345138440121	0.24563519307391	0.806505910177115
248	owc_glc_yor_swe_amr_aeg_heb_afr_tur_aze_ses_bat_akn_arw_mol_bsq_bos_tig_igb_mnd_por_bul_bam_dut_swt_prs_fin_dgb_bem_est_rus_mlt_geo_svk_lat_cze_spa_amh_wly_lit_hun_xho_mao_pan_sun_jpn_knd_kor_grk_ctl_ven_pol_tag_scr_gam_jav_cnt_eng_fbf_hin_hau_urd_alb_fre_guj_qcu_krd_mcd_ben_moo_sid_slo_chh_ukr_mly_ger_tsw_rom_cic_ind_tha_anl_tml_swa_zul_uzb_ita_nor_azi_lda_vie_sod_dyu_ewe_tsn	-0.119524392577511	-0.282022454381084	0.778552934227363
249	heb_prs_tsw_ben_wly_gam_sod_bul_uzb_aze_lda_ind_zul_alb_bos_bsq_dut_hau_xho_mnd_lat_svk_dgb_mol_ses_slo_fin_fbf_moo_est_afr_mlt_geo_cze_krd_ctl_guj_amr_chh_pol_hun_bem_mao_nor_mly_jpn_knd_kor_hin_ukr_bam_grk_sun_arw_anl_jav_cnt_ita_swt_por_owc_pan_spa_scr_swe_qcu_urd_rom_lit_yor_amh_fre_aeg_rus_bat_eng_akn_mcd_tsn_tag_tha_sid_tml_ven_swa_azi_glc_ger_tur_igb_vie_tig_dyu_cic_ewe	-0.153221401573277	-0.361508721418556	0.718539206705705
250	wly_swe_lda_rus_sid_amr_mlt_arw_tur_aze_ven_jav_zul_urd_nor_bsq_pan_hau_tsn_mnd_guj_krd_swt_alb_tsw_hin_hun_bem_akn_est_glc_amh_geo_lit_por_fre_prs_heb_gam_rom_fin_yor_bat_eng_mao_jpn_tml_kor_slo_cze_dgb_ukr_tag_bul_chh_ind_cnt_svk_igb_lat_owc_ben_spa_ctl_afr_qcu_ger_mcd_mol_cic_tig_pol_aeg_ita_mly_scr_moo_dut_ewe_sun_tha_anl_knd_dyu_swa_azi_bos_grk_uzb_bam_vie_sod_xho_fbf_ses	-0.00370739145018937	-0.00873763958509102	0.993047177106767
251	sod_ben_swa_urd_sid_aeg_gam_alb_tur_aze_dyu_tag_ewe_mol_krd_bsq_arw_mlt_ses_cnt_svk_ukr_igb_slo_cic_rus_est_tsw_moo_fin_ita_heb_geo_bos_cze_nor_scr_chh_amr_lat_hun_dgb_jav_guj_sun_jpn_knd_kor_por_spa_bem_ger_ind_glc_hau_mly_mnd_bul_zul_lit_wly_eng_prs_pan_dut_qcu_hin_pol_swe_bam_amh_mcd_owc_grk_bat_ctl_xho_afr_akn_mao_tha_tig_tml_lda_ven_uzb_rom_fre_azi_tsn_vie_anl_fbf_yor_swt	-0.995321231569237	-2.42674442577128	0.0171624435880142
252	anl_pol_bem_bul_sod_wly_hau_pan_uzb_azi_ewe_ind_igb_fre_prs_bsq_dut_owc_yor_mnd_nor_urd_dgb_ben_fbf_eng_est_swa_moo_hun_mol_chh_geo_hin_arw_alb_mcd_sid_tig_bos_fin_swt_bat_ita_mao_jpn_knd_kor_slo_glc_tsn_krd_sun_ctl_heb_tag_cnt_cze_ses_rom_aeg_swe_ger_guj_spa_qcu_svk_scr_lat_bam_gam_afr_mlt_por_jav_ukr_zul_rus_lda_mly_tha_amh_tml_tsw_cic_aze_lit_grk_tur_akn_vie_amr_dyu_ven_xho	-0.111213735405794	-0.262160298154153	0.793777669303018
253	gam_bos_tsw_rus_anl_amh_amr_svk_tur_uzb_moo_ind_dyu_ita_por_bsq_cze_chh_ses_mnd_krd_afr_ewe_hin_zul_mol_hun_swa_igb_fin_pol_aeg_geo_prs_scr_guj_ukr_owc_mlt_swe_est_tsn_mao_ger_bat_jpn_tml_kor_urd_alb_akn_ben_tag_pan_tig_sun_cnt_arw_fbf_grk_heb_slo_ctl_mcd_rom_qcu_bul_lat_glc_ven_sod_fre_hau_eng_jav_dut_swt_nor_bam_mly_tha_wly_knd_xho_bem_aze_lit_spa_azi_yor_vie_sid_lda_cic_dgb	-0.21682420815458	-0.512145384335497	0.609763370519237
254	amh_glc_ses_nor_heb_chh_gam_spa_azi_aze_ewe_ind_ven_eng_hin_bsq_guj_wly_yor_mnd_mcd_krd_cic_bos_dgb_prs_est_akn_xho_fin_alb_tig_geo_swe_rom_rus_pol_amr_owc_por_hun_tsn_mao_mol_mly_jpn_tml_kor_bul_svk_swa_lit_jav_pan_hau_bat_cnt_ukr_bem_urd_sid_ger_arw_scr_cze_qcu_slo_afr_ben_swt_sod_lat_anl_dut_sun_fre_tsw_ctl_fbf_tag_tha_mlt_knd_zul_bam_tur_ita_grk_uzb_lda_vie_aeg_moo_igb_dyu	-0.142217552959948	-0.335790689061257	0.7377850838288
255	anl_slo_moo_swe_gam_aeg_mlt_pan_tur_aze_akn_sun_tsw_glc_arw_bsq_hin_wly_yor_mnd_ger_mcd_bam_bos_igb_ctl_est_dyu_tsn_fin_alb_tig_geo_nor_mol_grk_guj_sid_hau_afr_hun_ses_tag_scr_mao_jpn_tml_kor_por_rus_swa_ben_jav_cze_owc_mly_cnt_eng_fbf_lat_sod_urd_svk_rom_ukr_qcu_prs_dut_lit_lda_heb_fre_amr_spa_ind_bul_ewe_krd_swt_bat_tha_amh_knd_ven_zul_uzb_pol_ita_azi_bem_vie_chh_cic_dgb_xho	-0.105095701759304	-0.247746669463261	0.804876590698033
256	amr_fre_fbf_scr_amh_aeg_owc_swe_azi_tur_tsw_mly_ven_rom_ukr_bsq_por_heb_swt_cnt_ben_alb_moo_pol_zul_urd_fin_bam_ewe_est_mol_sid_geo_bul_prs_bos_hin_mlt_gam_guj_hun_cic_tag_afr_mao_jpn_tml_kor_spa_krd_tsn_eng_jav_glc_sod_bat_mnd_lit_dgb_nor_wly_cze_ita_mcd_pan_qcu_rus_slo_grk_xho_tig_ger_anl_svk_sun_arw_swa_dut_igb_ind_tha_hau_knd_dyu_akn_uzb_lat_ctl_aze_ses_vie_chh_bem_yor_lda	0.140914729466698	0.331628072608134	0.740916288116133
257	wly_ctl_bam_spa_amh_hau_chh_cze_tur_aze_swa_mly_bem_arw_rus_bsq_scr_sod_zul_mnd_lat_ukr_igb_bos_cic_lit_est_lda_swt_fin_dut_tig_geo_krd_mcd_por_afr_owc_aeg_pan_hun_akn_ind_guj_mao_jpn_knd_kor_fre_ger_xho_nor_jav_swe_anl_tag_cnt_mol_tsw_eng_gam_hin_slo_ben_urd_qcu_prs_rom_pol_yor_amr_grk_mlt_bul_bat_glc_ewe_alb_tsn_sun_tha_sid_tml_ses_dgb_azi_svk_ita_uzb_fbf_vie_heb_ven_moo_dyu	-0.204896489796766	-0.484120187356552	0.629438684620948
258	sid_ger_ven_prs_tig_amh_wly_grk_tur_azi_swa_mao_bam_bos_urd_bsq_afr_chh_moo_mnd_swe_dut_ses_slo_dyu_pol_est_lda_cic_fin_mcd_heb_geo_alb_glc_svk_spa_owc_mlt_bul_hun_bem_tag_ctl_ind_jpn_tml_kor_krd_guj_xho_lit_mly_pan_gam_jav_cnt_hin_akn_ukr_anl_fre_ben_mol_rom_qcu_eng_arw_lat_tsw_sod_scr_aeg_cze_sun_ita_tsn_por_ewe_bat_tha_hau_knd_igb_fbf_aze_rus_nor_uzb_dgb_vie_amr_yor_zul_swt	0.0528675048958756	0.124789666823059	0.900959411927714
259	gam_urd_ewe_dut_tig_amh_sid_ctl_azi_tur_ses_mly_bam_glc_scr_bsq_arw_amr_ven_cnt_pol_por_moo_krd_igb_hin_fin_fbf_akn_est_mcd_anl_geo_eng_bos_lit_rus_sod_hau_grk_hun_cic_bat_prs_tag_jpn_tml_kor_ben_ger_dgb_alb_mao_svk_aeg_jav_mnd_guj_tsw_mol_mlt_pan_slo_swe_bul_qcu_spa_rom_fre_dyu_wly_ita_chh_cze_ind_afr_bem_lat_swa_sun_tha_owc_knd_yor_lda_aze_nor_ukr_uzb_zul_vie_heb_swt_tsn_xho	0.395831139703893	0.934341640006173	0.35254735451202
260	amh_lat_cic_prs_wly_mlt_heb_spa_tur_uzb_zul_tag_ses_lit_ukr_bsq_eng_owc_yor_cnt_pol_krd_lda_svk_moo_swe_est_bem_bam_hun_bos_anl_geo_ben_guj_rus_arw_sid_amr_ita_fin_tsw_mao_scr_bat_jpn_knd_kor_slo_grk_swa_pan_ind_urd_gam_sun_mnd_glc_dgb_mol_hau_cze_ctl_rom_ger_qcu_alb_bul_nor_dyu_tig_dut_chh_mcd_mly_afr_swt_fre_akn_jav_tha_sod_tml_tsn_xho_aze_hin_por_azi_fbf_vie_aeg_ewe_igb_ven	-0.718126413904701	-1.7245618132883	0.0879286521469774
261	heb_lat_ewe_rus_chh_amh_amr_por_azi_tur_bem_jav_cic_bos_grk_bsq_pol_anl_moo_cnt_arw_rom_xho_hin_zul_dut_hun_swt_dyu_fin_scr_owc_geo_urd_mol_pan_bul_mlt_sid_glc_est_swa_ind_cze_mly_jpn_tml_kor_guj_eng_tsw_ctl_mao_ben_gam_sun_mnd_krd_fbf_afr_aeg_svk_lit_prs_ita_qcu_nor_ger_fre_ven_hau_swe_wly_ukr_bat_mcd_bam_alb_lda_tag_tha_sod_knd_akn_ses_aze_spa_slo_uzb_yor_vie_tig_tsn_igb_dgb	-0.616213026715865	-1.47017236939941	0.144890246064283
262	anl_lit_ewe_spa_heb_owc_gam_scr_aze_azi_tsn_jav_tsw_hin_mol_bsq_rus_aeg_zul_mnd_alb_lat_dgb_fre_dyu_pol_fin_xho_moo_hun_prs_wly_geo_rom_urd_slo_eng_mlt_tig_glc_est_swa_bat_guj_sun_jpn_knd_kor_ita_afr_akn_mcd_mao_krd_sod_tag_cnt_grk_bem_ukr_sid_por_swe_bul_arw_qcu_cze_svk_ben_fbf_amh_nor_hau_ctl_mly_ger_lda_bos_cic_ind_tha_chh_tml_yor_swt_tur_dut_pan_uzb_bam_vie_amr_ven_igb_ses	-0.231417820009043	-0.546440980012223	0.586071468181931
263	sod_guj_lda_krd_amh_gam_amr_afr_aze_tur_moo_tag_bem_slo_ita_bsq_cze_chh_dyu_cnt_por_swe_yor_bul_tsn_dut_hun_ven_ewe_fin_prs_tig_geo_ukr_rus_fre_eng_heb_sid_spa_est_swt_sun_svk_bat_jpn_tml_kor_hin_arw_bam_grk_mao_scr_mlt_ind_mnd_pan_igb_lit_owc_rom_nor_pol_lat_qcu_mcd_glc_urd_dgb_hau_ctl_wly_mol_mly_ger_zul_alb_tsw_jav_tha_anl_knd_cic_akn_uzb_ben_bos_azi_ses_vie_aeg_xho_swa_fbf	-0.419219974873622	-0.996006041650209	0.321831672989846
264	amr_ukr_tsn_fre_sod_wly_owc_cze_tur_azi_bem_bat_moo_bul_eng_bsq_urd_tig_ewe_cnt_hin_krd_akn_glc_lda_guj_hun_ses_xho_fin_mcd_mlt_geo_svk_prs_ger_rom_amh_chh_spa_est_ven_mly_swe_jav_jpn_tml_kor_pan_slo_igb_mol_mao_grk_aeg_tag_mnd_nor_fbf_ita_gam_alb_afr_rus_scr_qcu_pol_arw_lit_swt_sid_por_heb_ctl_sun_dut_dyu_lat_tsw_ind_tha_anl_knd_swa_bam_aze_bos_ben_uzb_dgb_vie_hau_yor_cic_zul	-0.465203820687752	-1.10583571258325	0.27165010939623
265	hau_slo_swa_bos_chh_sod_amh_nor_tur_aze_xho_mao_tsn_cze_guj_bsq_ctl_owc_tsw_mnd_pol_mol_ven_ita_dyu_grk_fin_dgb_yor_est_eng_tig_geo_spa_pan_urd_alb_gam_aeg_rus_hun_lda_mly_lat_ind_jpn_knd_kor_lit_ger_moo_krd_sun_por_wly_bat_cnt_prs_swt_afr_amr_arw_hin_fre_scr_qcu_svk_mcd_ben_zul_mlt_rom_anl_ukr_jav_bul_bam_dut_cic_tag_tha_sid_tml_ewe_igb_uzb_swe_glc_azi_fbf_vie_heb_bem_akn_ses	-0.160356592309745	-0.378424616026659	0.705977648954869
266	aeg_urd_dgb_svk_amh_amr_owc_fre_tur_aze_lda_mly_ewe_mol_hin_bsq_mcd_gam_fbf_mnd_scr_ben_zul_ger_dyu_eng_est_bem_ven_hun_krd_chh_geo_bos_nor_bul_prs_anl_tig_slo_fin_swt_jav_arw_sun_jpn_knd_kor_cze_ukr_yor_rus_tag_afr_hau_ind_cnt_swe_tsn_lit_sid_pol_dut_guj_ctl_qcu_ita_glc_pan_swa_sod_grk_wly_alb_bat_spa_tsw_lat_xho_mao_tha_heb_tml_moo_igb_azi_rom_por_uzb_cic_vie_mlt_ses_akn_bam	-1.12013500061875	-2.7480284957474	0.0072014132772993
267	tig_arw_zul_cze_hau_sid_heb_mol_aze_tur_igb_mly_swa_ctl_scr_bsq_rom_anl_swt_mnd_ger_urd_dyu_fre_akn_dut_hun_bam_ewe_est_slo_aeg_geo_pan_svk_ukr_lat_chh_wly_pol_fin_tsw_bat_spa_tag_jpn_tml_kor_glc_prs_tsn_grk_mao_lit_mlt_ind_cnt_hin_yor_ita_amh_krd_ben_bos_por_qcu_guj_alb_eng_ses_sod_nor_owc_swe_sun_afr_dgb_rus_fbf_jav_tha_gam_knd_ven_cic_uzb_bul_mcd_azi_moo_vie_amr_bem_lda_xho	-0.539166169592579	-1.28434586815664	0.202211155228479
268	gam_dut_swa_eng_sid_owc_heb_spa_tur_aze_ses_bat_cic_pol_lat_bsq_bos_chh_moo_cnt_ger_hin_xho_cze_bam_glc_hun_fbf_lda_fin_rus_tig_geo_ita_rom_slo_mcd_amr_hau_swe_est_tsw_ind_lit_mao_jpn_knd_kor_nor_afr_yor_scr_sun_grk_anl_tag_mnd_urd_bem_pan_aeg_arw_mol_bul_alb_qcu_ctl_ukr_ben_akn_amh_por_wly_fre_mly_svk_dyu_guj_tsn_jav_tha_sod_tml_ven_swt_azi_prs_krd_uzb_ewe_vie_mlt_zul_dgb_igb	0.03284263936673	0.0773387687395761	0.938520196746404
269	aeg_grk_yor_prs_gam_anl_mlt_afr_uzb_aze_cic_tag_ven_dut_lat_bsq_bos_sod_lda_cnt_rom_ctl_tsw_eng_tsn_scr_est_swt_ses_hun_por_wly_geo_pan_fre_rus_ben_chh_amh_slo_fin_moo_mao_nor_jav_jpn_tml_kor_arw_spa_bam_mol_sun_mcd_hau_mly_mnd_ger_swa_cze_amr_hin_glc_svk_bul_qcu_lit_alb_guj_zul_tig_ita_sid_krd_bat_swe_akn_urd_fbf_ind_tha_heb_knd_igb_dgb_azi_pol_ukr_tur_dyu_vie_owc_ewe_xho_bem	-0.0845451912882541	-0.199193666708348	0.842546110870562
270	amh_slo_swa_lat_chh_mlt_tig_glc_azi_tur_ewe_jav_akn_swe_eng_bsq_krd_amr_swt_cnt_arw_svk_dgb_mcd_bem_rus_fin_ven_ses_est_ctl_hau_geo_bul_alb_dut_afr_heb_aeg_ita_hun_xho_mly_fre_ind_jpn_tml_kor_ukr_lit_igb_cze_bat_nor_gam_sun_mnd_por_moo_ger_anl_grk_guj_mol_rom_qcu_hin_pan_pol_zul_wly_bos_sid_spa_tag_prs_fbf_ben_tsw_mao_tha_sod_knd_bam_tsn_uzb_scr_urd_aze_yor_vie_owc_lda_cic_dyu	-1.02596110767173	-2.50120500121787	0.014126181957083
271	heb_alb_tsw_bul_gam_amr_mlt_prs_tur_uzb_dgb_ind_fbf_fre_mcd_bsq_slo_hau_swt_cnt_krd_grk_akn_bos_dyu_afr_est_tsn_cic_fin_ita_tig_geo_ger_ben_lit_urd_aeg_sid_eng_hun_moo_jav_svk_mly_jpn_tml_kor_hin_scr_yor_glc_bat_spa_amh_sun_mnd_dut_ses_guj_sod_cze_swe_por_rus_qcu_ukr_mol_pan_ewe_chh_pol_wly_arw_mao_nor_ven_rom_zul_tag_tha_anl_knd_xho_bem_azi_ctl_lat_aze_swa_vie_owc_igb_lda_bam	-1.51813096661694	-3.86485304162965	0.000205631381758768
272	wly_cze_ewe_nor_amr_aeg_chh_ben_tur_aze_igb_ind_dyu_afr_lat_bsq_swe_sid_akn_cnt_ukr_glc_moo_mcd_bem_fre_hun_swa_bam_est_ctl_gam_geo_mol_grk_prs_pol_amh_mlt_eng_fin_fbf_mao_ita_mly_jpn_knd_kor_arw_bos_zul_alb_tag_krd_owc_bat_mnd_scr_yor_spa_tig_guj_bul_hin_slo_qcu_rom_dut_rus_ses_heb_pan_sod_por_jav_ger_swt_svk_tsn_sun_tha_hau_tml_tsw_cic_azi_urd_lit_uzb_ven_vie_anl_lda_dgb_xho	-0.103317492204726	-0.243791870056737	0.807929007551874
273	tig_dut_lda_prs_gam_anl_aeg_bul_aze_uzb_ven_bat_igb_urd_fre_bsq_pan_sid_cic_mnd_nor_scr_yor_lit_bem_alb_fin_bam_akn_est_bos_chh_geo_eng_glc_slo_mol_hau_amh_por_hun_fbf_mao_pol_ind_jpn_tml_kor_cze_ctl_xho_mcd_sun_ita_mlt_mly_cnt_svk_dgb_rom_owc_ger_ukr_swe_arw_qcu_krd_afr_rus_zul_sod_lat_heb_grk_jav_guj_swa_hin_tsw_tag_tha_amr_knd_tsn_moo_tur_ben_spa_azi_swt_vie_wly_ses_ewe_dyu	-0.432379146531201	-1.02695966773358	0.307103141863926
274	gam_mcd_yor_krd_amr_hau_wly_bos_uzb_aze_lda_mly_swt_ger_lat_bsq_afr_sid_igb_mnd_hin_cze_swa_urd_zul_pol_hun_dyu_tsw_est_ita_tig_geo_grk_fre_spa_prs_amh_heb_rom_fin_bem_tag_pan_jav_jpn_tml_kor_ctl_ukr_ses_ben_bat_dut_sod_mao_cnt_guj_xho_nor_chh_glc_alb_svk_scr_qcu_swe_slo_mol_akn_aeg_eng_anl_lit_ind_arw_fbf_rus_dgb_sun_tha_owc_knd_cic_ven_tur_bul_por_azi_tsn_vie_mlt_bam_moo_ewe	0.413882140135016	0.976426923767163	0.331386017167931
275	owc_pol_cic_glc_amh_hau_mlt_bos_tur_aze_moo_mly_zul_dut_lit_bsq_lat_wly_xho_mnd_scr_eng_fbf_mol_lda_swe_est_dgb_akn_fin_hin_gam_geo_prs_ctl_krd_arw_tig_sod_alb_hun_bam_jav_spa_bat_jpn_tml_kor_cze_rus_ses_slo_mao_svk_amr_sun_cnt_mcd_swa_ukr_aeg_ger_fre_grk_bul_qcu_afr_pan_guj_yor_anl_ben_heb_urd_tag_nor_bem_ita_tsn_ind_tha_chh_knd_swt_tsw_uzb_por_rom_azi_ven_vie_sid_ewe_igb_dyu	0.684425606626248	1.62103683720355	0.10839553562373
276	amr_pan_yor_ctl_tig_amh_sod_mcd_tur_azi_bam_ind_bem_prs_ger_bsq_pol_sid_swt_cnt_spa_hin_swa_ita_lda_rom_est_dyu_dgb_hun_scr_hau_geo_eng_rus_guj_nor_chh_aeg_ben_fin_moo_mly_mol_sun_jpn_knd_kor_bos_ukr_akn_afr_mao_slo_mlt_jav_mnd_por_ewe_cze_owc_swe_grk_glc_lat_qcu_fre_alb_dut_xho_anl_lit_gam_svk_tag_krd_zul_urd_tsw_bat_tha_heb_tml_fbf_cic_aze_bul_arw_uzb_igb_vie_wly_ven_tsn_ses	-0.488060423548823	-1.1608290932239	0.24868245264768
277	mlt_bos_bem_mol_aeg_amr_chh_nor_tur_azi_akn_sun_lda_lat_spa_bsq_fre_tig_ven_cnt_afr_pol_zul_dut_dyu_bul_est_tsn_ses_hun_mcd_sid_geo_ben_svk_eng_slo_anl_gam_glc_fin_igb_jav_cze_ind_jpn_tml_kor_arw_guj_ewe_ukr_tag_rus_owc_mly_mnd_prs_yor_por_amh_swe_grk_lit_alb_qcu_ctl_rom_urd_moo_wly_hin_hau_krd_bat_pan_cic_ger_swa_mao_tha_sod_knd_tsw_bam_aze_ita_scr_uzb_dgb_vie_heb_swt_xho_fbf	-0.531389237373611	-1.26605791382244	0.208654589651404
278	mlt_alb_akn_lat_aeg_anl_wly_spa_uzb_tur_dgb_tag_fbf_hin_slo_bsq_cze_owc_igb_mnd_rom_lit_ven_bos_tsn_fre_fin_tsw_xho_hun_rus_heb_geo_krd_pan_bul_guj_hau_amr_eng_est_zul_mao_mol_sun_jpn_knd_kor_nor_scr_yor_svk_ind_prs_tig_bat_cnt_urd_ewe_glc_sid_dut_afr_ctl_ita_qcu_ben_arw_pol_cic_chh_mcd_amh_ger_mly_swe_moo_ukr_lda_jav_tha_gam_tml_dyu_swt_azi_grk_por_aze_ses_vie_sod_swa_bam_bem	-0.460051520377906	-1.09298500362219	0.277223516834693
279	wly_hin_akn_por_heb_hau_sid_ita_uzb_aze_moo_mly_dyu_lit_lat_bsq_spa_gam_cic_cnt_glc_grk_dgb_prs_bem_rus_hun_swt_bam_fin_scr_owc_geo_eng_mcd_pol_swe_tig_sod_fre_est_swa_tag_dut_ind_jpn_tml_kor_ger_guj_ewe_arw_bat_pan_amr_mao_mnd_nor_ven_urd_amh_ukr_krd_rom_slo_qcu_mol_bul_alb_ses_chh_ctl_aeg_cze_jav_afr_xho_ben_yor_sun_tha_mlt_knd_lda_fbf_tur_svk_bos_azi_zul_vie_anl_igb_tsn_tsw	0.177988472075851	0.418602891637422	0.676471513634552
280	amr_afr_zul_prs_anl_chh_wly_ger_uzb_tur_ven_ind_cic_pan_krd_bsq_svk_sid_ewe_cnt_por_rus_tsn_mcd_xho_lat_hun_fbf_akn_fin_swe_hau_geo_alb_guj_hin_ben_mlt_owc_cze_est_igb_mao_dut_tag_jpn_knd_kor_grk_nor_dyu_urd_bat_mol_tig_jav_mnd_glc_bem_fre_gam_spa_eng_pol_slo_qcu_lit_rom_bos_bam_amh_scr_sod_bul_mly_ctl_swt_ukr_tsw_sun_tha_heb_tml_yor_ses_azi_ita_arw_aze_dgb_vie_aeg_moo_lda_swa	-0.416316367568917	-0.987775689439573	0.325825491173998
281	heb_ctl_fbf_nor_sod_anl_gam_rus_uzb_aze_tsn_mly_igb_ben_glc_bsq_spa_tig_ses_cnt_eng_por_ven_dut_swa_scr_fin_tsw_swt_hun_ger_amh_geo_lat_grk_lit_hin_chh_aeg_afr_est_ewe_jav_arw_bat_jpn_tml_kor_svk_pol_dgb_mcd_tag_pan_wly_sun_mnd_ukr_lda_fre_amr_rom_slo_mol_bos_qcu_ita_guj_swe_xho_hau_prs_owc_krd_mao_alb_bem_bul_dyu_ind_tha_mlt_knd_moo_bam_tur_urd_cze_azi_akn_vie_sid_zul_yor_cic	0.0800118000286129	0.188273678337837	0.851072332193378
282	gam_fre_yor_ben_mlt_wly_tig_por_uzb_aze_swt_tag_tsn_krd_lat_bsq_scr_heb_tsw_mnd_afr_swe_ven_pan_zul_slo_hun_ses_lda_est_grk_aeg_geo_mcd_urd_glc_cze_chh_sod_mol_fin_xho_jav_guj_mao_jpn_knd_kor_eng_hin_moo_bos_ind_ukr_amr_sun_cnt_ctl_cic_ger_anl_pol_lit_alb_rus_qcu_spa_rom_bul_fbf_amh_ita_sid_prs_mly_dut_akn_nor_ewe_bat_tha_owc_tml_bem_bam_tur_svk_arw_azi_igb_vie_hau_swa_dgb_dyu	0.198378179917979	0.467430876684714	0.641285046486203
283	amr_swe_cic_rus_gam_heb_anl_fre_tur_aze_swt_mao_ses_prs_afr_bsq_eng_chh_moo_cnt_mcd_dut_tsw_bul_xho_svk_est_dgb_zul_fin_spa_mlt_geo_nor_hin_scr_mol_sod_owc_slo_hun_fbf_jav_krd_tag_jpn_tml_kor_grk_alb_dyu_pan_sun_glc_amh_ind_mnd_lat_ven_ger_tig_guj_por_bos_rom_qcu_ctl_ita_ben_tsn_hau_pol_sid_lit_bat_ukr_bem_arw_akn_mly_tha_aeg_knd_lda_ewe_uzb_cze_urd_azi_swa_vie_wly_bam_igb_yor	-0.820733920715373	-1.97812302209926	0.0508742093159486
284	heb_krd_moo_ben_anl_hau_amh_glc_aze_tur_xho_ind_tsw_afr_prs_bsq_swe_owc_bem_mnd_lat_ctl_dyu_cze_zul_dut_fin_akn_bam_hun_spa_wly_geo_scr_grk_por_bul_mlt_chh_rom_est_lda_mly_pan_tag_jpn_knd_kor_mol_rus_ses_eng_bat_ita_sod_mao_cnt_guj_yor_svk_aeg_fre_hin_pol_urd_qcu_arw_slo_lit_ewe_gam_alb_amr_ukr_jav_nor_swt_mcd_fbf_sun_tha_sid_tml_cic_tsn_uzb_ger_bos_azi_igb_vie_tig_swa_ven_dgb	0.975786675871482	2.35790315051862	0.0204736518862931
285	amh_slo_akn_ita_tig_amr_mlt_swe_azi_uzb_fbf_sun_swt_svk_rom_bsq_mol_heb_bem_mnd_urd_afr_ewe_rus_tsn_glc_fin_cic_dgb_hun_hin_sod_geo_bos_arw_lit_fre_hau_anl_prs_est_swa_bat_alb_mao_jpn_tml_kor_krd_ben_lda_ger_mly_lat_wly_tag_cnt_bul_tsw_nor_chh_pan_scr_dut_grk_qcu_ctl_por_mcd_zul_sid_guj_owc_spa_jav_ukr_yor_eng_igb_ind_tha_aeg_knd_ses_xho_tur_cze_pol_aze_bam_vie_gam_dyu_ven_moo	-0.739129971670202	-1.77741638745309	0.0787688207760594
286	sid_bos_lda_pol_mlt_amr_owc_por_uzb_aze_ses_bat_swa_cze_pan_bsq_svk_anl_bem_mnd_lat_bul_ewe_eng_tsn_mcd_est_yor_bam_hun_ben_amh_geo_ctl_hin_glc_urd_aeg_wly_nor_fin_dyu_mly_mol_ind_jpn_knd_kor_slo_dut_tsw_arw_tag_scr_heb_sun_cnt_fre_xho_ukr_tig_krd_spa_grk_lit_qcu_afr_prs_swe_fbf_sod_rom_chh_alb_mao_rus_ven_ita_moo_jav_tha_hau_tml_igb_dgb_azi_guj_ger_tur_akn_vie_gam_zul_cic_swt	-0.355712914339624	-0.842917214669608	0.401437426870339
287	wly_spa_tsw_mol_tig_anl_amh_lit_tur_aze_tsn_sun_fbf_svk_krd_bsq_ctl_sid_lda_cnt_por_grk_bam_guj_yor_pan_fin_cic_bem_est_rom_aeg_geo_rus_afr_cze_ben_hau_mlt_ita_hun_igb_mly_fre_tag_jpn_tml_kor_eng_alb_swt_bos_ind_urd_gam_mao_mnd_prs_dgb_slo_sod_pol_nor_scr_mcd_qcu_ger_bul_dut_moo_chh_swe_owc_arw_jav_glc_xho_ukr_akn_bat_tha_amr_knd_ven_dyu_azi_lat_hin_uzb_swa_vie_heb_ewe_zul_ses	-0.546927737815797	-1.30317674543969	0.195731659234158
288	amh_swe_ven_spa_tig_heb_aeg_cze_azi_tur_bam_tag_moo_mol_por_bsq_glc_mlt_bem_mnd_ita_nor_swa_lit_tsw_urd_est_ses_zul_hun_bul_sod_geo_eng_pan_dut_mcd_owc_gam_ger_fin_dgb_sun_ukr_jav_jpn_tml_kor_svk_hin_dyu_fre_mao_scr_sid_ind_cnt_guj_xho_grk_amr_afr_prs_slo_rus_qcu_rom_arw_ctl_ewe_chh_lat_anl_bos_bat_krd_cic_pol_akn_mly_tha_hau_knd_lda_tsn_aze_alb_ben_uzb_yor_vie_wly_igb_swt_fbf	-0.230119154169877	-0.542986882258927	0.58843786458859
289	heb_fre_swt_ukr_gam_amh_anl_mol_aze_tur_tsw_ind_bem_prs_rom_bsq_lit_sod_xho_cnt_scr_ben_igb_pol_moo_krd_est_cic_tsn_fin_spa_mlt_geo_swe_por_alb_dut_tig_sid_pan_hun_lda_sun_cze_bat_jpn_tml_kor_svk_ctl_dgb_bos_mao_ita_chh_tag_mnd_nor_bam_glc_hau_rus_grk_lat_mcd_qcu_afr_eng_slo_akn_amr_hin_aeg_bul_mly_guj_swa_arw_zul_jav_tha_wly_knd_fbf_ewe_azi_ger_urd_uzb_ses_vie_owc_ven_dyu_yor	-0.127012188130288	-0.299918735542351	0.764908475283679
290	owc_rom_bem_prs_hau_aeg_anl_dut_uzb_tur_ses_tag_fbf_ctl_grk_bsq_rus_gam_swa_mnd_ger_krd_cic_slo_tsw_eng_est_moo_yor_fin_pan_wly_geo_bos_arw_pol_bul_mlt_tig_lit_hun_bam_ind_svk_mly_jpn_knd_kor_fre_urd_dgb_alb_jav_cze_amh_sun_cnt_swe_dyu_afr_amr_ukr_guj_ita_scr_qcu_lat_glc_mol_akn_sid_spa_chh_mcd_bat_nor_xho_por_lda_mao_tha_heb_tml_zul_swt_azi_ben_hin_aze_tsn_vie_sod_ven_ewe_igb	-0.57357699004759	-1.36855387572903	0.17443571080556
291	sod_lit_zul_mol_gam_mlt_wly_cze_tur_uzb_dyu_jav_igb_swe_ctl_bsq_svk_amh_dgb_cnt_spa_glc_swt_rus_moo_pan_fin_ses_tsw_hun_mcd_anl_geo_dut_ita_lat_arw_chh_heb_ukr_est_cic_ind_hin_bat_jpn_tml_kor_ger_guj_fbf_afr_mao_scr_tig_sun_mnd_rom_swa_krd_aeg_slo_bos_nor_fre_qcu_eng_prs_ben_bam_sid_por_amr_pol_tag_bul_tsn_urd_akn_mly_tha_hau_knd_ven_lda_aze_grk_alb_azi_ewe_vie_owc_yor_xho_bem	-0.00663198221696289	-0.0156456110588901	0.987550633653589
292	owc_ctl_lda_rom_hau_chh_wly_ita_uzb_tur_yor_mao_fbf_afr_prs_bsq_urd_anl_dgb_cnt_por_nor_tsw_arw_moo_scr_hun_zul_tsn_fin_slo_mlt_geo_glc_cze_fre_lat_sod_amh_bul_est_swa_tag_svk_mly_jpn_knd_kor_rus_bos_ses_pan_sun_dut_heb_ind_mnd_lit_akn_krd_tig_mcd_grk_pol_spa_qcu_ger_ukr_hin_ewe_aeg_swe_amr_ben_bat_alb_bam_eng_igb_jav_tha_sid_tml_dyu_swt_azi_mol_guj_aze_bem_vie_gam_cic_xho_ven	0.515529620769315	1.21662250386391	0.226826527529052
293	mlt_prs_lda_lit_wly_sod_gam_mol_aze_azi_bem_mao_yor_slo_eng_bsq_bos_anl_zul_cnt_por_swe_akn_dut_fbf_ita_hun_tsn_cic_est_spa_aeg_geo_scr_krd_rom_fre_heb_chh_pol_fin_xho_bat_ben_mly_jpn_knd_kor_afr_svk_ewe_glc_tag_grk_owc_jav_mnd_urd_tsw_cze_sid_pan_bul_rus_hin_qcu_guj_ukr_mcd_swt_hau_arw_amr_alb_ind_nor_igb_ctl_swa_sun_tha_amh_tml_ven_dyu_uzb_ger_lat_tur_dgb_vie_tig_bam_ses_moo	-0.307211885221545	-0.727318283212727	0.46885801052251
294	anl_cze_lda_slo_aeg_owc_sod_dut_uzb_tur_moo_bat_zul_fre_rus_bsq_rom_gam_swt_cnt_bul_ben_bam_eng_tsw_prs_est_tsn_ewe_hun_scr_hau_geo_spa_nor_lit_por_amr_chh_ukr_fin_akn_sun_ita_mao_jpn_knd_kor_urd_guj_ven_ger_mly_svk_mlt_jav_mnd_arw_dyu_bos_wly_hin_swe_mol_pan_qcu_pol_mcd_ctl_swa_tig_alb_sid_lat_ind_glc_igb_afr_fbf_tag_tha_heb_tml_cic_yor_aze_krd_grk_azi_ses_vie_amh_xho_bem_dgb	-0.468881822308525	-1.11648275251436	0.267091881760903
295	gam_rom_moo_ger_amr_hau_sod_lat_tur_uzb_ses_mly_tsw_urd_ben_bsq_ita_aeg_ewe_cnt_scr_cze_bam_krd_lda_eng_est_fbf_bem_fin_hin_mlt_geo_grk_pol_pan_dut_chh_anl_arw_hun_igb_tag_alb_ind_jpn_knd_kor_lit_ukr_xho_ctl_jav_prs_sid_mao_mnd_mol_ven_guj_wly_svk_slo_glc_rus_qcu_nor_bos_spa_dyu_heb_mcd_owc_fre_sun_afr_yor_bul_akn_bat_tha_amh_tml_swt_dgb_azi_por_swe_aze_tsn_vie_tig_cic_swa_zul	-0.0493767521496243	-0.116383651563118	0.907599445193498
296	sod_rus_ewe_urd_owc_aeg_sid_prs_azi_aze_bam_bat_bem_por_pan_bsq_ukr_chh_igb_mnd_pol_hin_swt_afr_dyu_ger_hun_akn_swa_fin_alb_wly_geo_glc_spa_guj_ben_gam_amh_scr_est_ven_mao_krd_sun_jpn_knd_kor_dut_arw_tsn_svk_mly_fre_mlt_tag_cnt_slo_lda_bos_tig_eng_bul_ita_cze_qcu_lit_lat_mol_xho_hau_swe_anl_ctl_ind_rom_cic_grk_dgb_jav_tha_amr_tml_ses_moo_tur_nor_mcd_uzb_fbf_vie_heb_zul_tsw_yor	-0.231179856955896	-0.546219738715208	0.586222905662711
297	wly_rus_tsw_hin_gam_owc_sod_bos_azi_uzb_ewe_sun_swa_mol_dut_bsq_spa_heb_bam_cnt_lat_scr_zul_pan_swt_guj_est_bem_ses_hun_alb_mlt_geo_urd_krd_lit_fre_hau_amh_bul_fin_yor_bat_ctl_mly_jpn_tml_kor_ita_por_lda_pol_mao_swe_anl_ind_mnd_glc_fbf_rom_chh_cze_ger_grk_eng_qcu_prs_afr_mcd_dgb_amr_slo_aeg_nor_tag_arw_akn_svk_moo_jav_tha_tig_knd_tsn_xho_tur_ben_ukr_aze_dyu_vie_sid_igb_cic_ven	0.477309614429841	1.12756724381424	0.262403449378378
298	wly_arw_xho_bul_amr_anl_owc_glc_tur_uzb_moo_jav_swt_grk_slo_bsq_rus_mlt_ewe_cnt_krd_mcd_dyu_ita_yor_ctl_fin_bam_lda_est_swe_hau_geo_nor_svk_mol_ger_sid_chh_pan_hun_ven_mao_fre_ind_jpn_knd_kor_spa_por_akn_afr_bat_alb_amh_mly_mnd_bos_swa_lat_gam_guj_ben_hin_eng_qcu_prs_scr_lit_cic_tig_rom_aeg_cze_sun_dut_bem_pol_tsn_tag_tha_heb_tml_fbf_tsw_azi_urd_ukr_aze_zul_vie_sod_dgb_ses_igb	-0.32104115996545	-0.759508540555033	0.449469335181258
299	sid_grk_xho_rom_hau_heb_anl_pol_azi_uzb_igb_ind_swt_lat_alb_bsq_glc_chh_zul_cnt_eng_prs_cic_bos_ses_hin_hun_tsn_akn_fin_fre_tig_geo_cze_mol_guj_krd_wly_owc_ben_est_bem_mao_ita_jav_jpn_tml_kor_scr_arw_yor_ctl_mly_nor_mlt_tag_mnd_lit_bam_rus_gam_bul_svk_swe_por_qcu_mcd_pan_ger_tsw_amr_urd_amh_dut_bat_slo_ewe_spa_swa_sun_tha_aeg_knd_dyu_ven_aze_ukr_afr_tur_moo_vie_sod_fbf_lda_dgb	-0.244877225294672	-0.578197173035838	0.564528501413189
300	sod_rus_igb_bul_chh_tig_heb_urd_aze_azi_tsw_mly_dgb_mcd_ben_bsq_dut_wly_moo_mnd_por_ger_tsn_guj_bem_fre_est_lda_dyu_hun_slo_owc_geo_ukr_krd_alb_pan_anl_hau_prs_fin_xho_sun_mol_tag_jpn_knd_kor_hin_arw_zul_rom_jav_ctl_gam_bat_cnt_lat_swa_lit_mlt_ita_grk_nor_scr_qcu_swe_cze_pol_cic_aeg_bos_sid_eng_ind_spa_ses_svk_fbf_mao_tha_amr_tml_swt_akn_uzb_glc_afr_tur_ewe_vie_amh_bam_ven_yor	-0.124224825656692	-0.293082008843841	0.77011243544887
301	heb_lat_akn_grk_chh_hau_aeg_lit_tur_uzb_cic_ind_fbf_krd_bul_bsq_alb_owc_tsw_cnt_glc_ukr_dyu_cze_ewe_rom_fin_tsn_moo_hun_guj_gam_geo_hin_pol_ita_por_amr_mlt_mol_est_swa_jav_spa_sun_jpn_tml_kor_scr_pan_bam_prs_tag_swe_anl_mao_mnd_bos_xho_arw_wly_urd_ben_nor_afr_qcu_fre_dut_mcd_ven_tig_ctl_amh_ger_mly_svk_lda_eng_bem_bat_tha_sid_knd_zul_yor_aze_rus_slo_azi_ses_vie_sod_igb_swt_dgb	-0.383433564651933	-0.908270255068835	0.366083114756249
302	gam_prs_ses_rus_chh_sod_anl_lat_tur_uzb_akn_sun_tsn_spa_svk_bsq_grk_sid_swt_mnd_ben_alb_bam_krd_fbf_fre_fin_lda_ven_hun_cze_amr_geo_afr_ger_mol_ukr_tig_mlt_swe_est_cic_tag_nor_jav_jpn_tml_kor_scr_bul_moo_ita_ind_pol_owc_mly_cnt_lit_bem_por_hau_bos_urd_mcd_ctl_qcu_guj_pan_glc_zul_aeg_slo_amh_eng_mao_dut_igb_arw_ewe_bat_tha_heb_knd_yor_dyu_aze_hin_rom_azi_xho_vie_wly_tsw_swa_dgb	-0.208108068790504	-0.491482642936436	0.624243087856132
303	amh_slo_moo_ukr_hau_wly_tig_pol_uzb_azi_ses_mly_dyu_hin_por_bsq_cze_gam_tsn_mnd_urd_swe_lda_pan_igb_glc_fin_fbf_zul_est_lat_chh_geo_ita_guj_ben_afr_anl_heb_arw_hun_yor_sun_svk_jav_jpn_knd_kor_alb_ger_swa_mol_mao_grk_sod_bat_cnt_mcd_bem_fre_mlt_scr_ctl_prs_bul_qcu_lit_rus_krd_xho_owc_eng_amr_rom_tag_nor_bam_dut_dgb_ind_tha_aeg_tml_akn_cic_tur_spa_bos_aze_ven_vie_sid_tsw_ewe_swt	0.340328502284189	0.801216576539586	0.425048580611885
304	heb_dut_xho_ukr_hau_sod_aeg_ben_uzb_tur_tsn_sun_fbf_swe_glc_bsq_ctl_amh_swa_cnt_hin_rus_ewe_lat_dyu_nor_hun_swt_bam_fin_scr_tig_geo_ger_bos_alb_cze_amr_anl_mol_est_dgb_ind_afr_jav_jpn_knd_kor_slo_mcd_yor_lit_mly_arw_wly_bat_mnd_fre_cic_grk_gam_guj_eng_pan_spa_qcu_ita_krd_svk_moo_chh_prs_sid_pol_mao_bul_lda_por_ven_tag_tha_mlt_tml_bem_igb_aze_rom_urd_azi_zul_vie_owc_tsw_ses_akn	-1.00032209652019	-2.43672437226823	0.0167242859309589
305	tig_pol_tsn_eng_aeg_heb_chh_urd_uzb_azi_igb_mly_xho_arw_ben_bsq_dut_mlt_swa_mnd_scr_bos_ewe_prs_lda_lit_est_zul_cic_hun_bul_gam_geo_ger_grk_spa_rom_amh_sod_glc_fin_bam_ind_mol_sun_jpn_knd_kor_ukr_fre_dyu_cze_bat_por_hau_tag_cnt_ctl_tsw_guj_anl_lat_svk_krd_slo_qcu_pan_ita_rus_bem_sid_nor_wly_mcd_jav_swe_ses_hin_akn_mao_tha_owc_tml_swt_ven_aze_afr_alb_tur_moo_vie_amr_yor_fbf_dgb	-0.422038102038544	-1.00149986407961	0.319183916921487
306	gam_pan_igb_spa_heb_owc_sid_pol_azi_tur_swa_jav_cic_ger_svk_bsq_ben_wly_ses_mnd_rom_dut_swt_bul_zul_mol_est_ewe_dgb_hun_afr_chh_geo_grk_bos_swe_cze_amh_anl_guj_fin_tsn_mao_rus_mly_jpn_tml_kor_por_ctl_bem_nor_sun_ukr_tig_ind_cnt_arw_dyu_lat_hau_alb_krd_hin_lit_qcu_eng_slo_glc_akn_aeg_fre_mlt_scr_tag_urd_lda_prs_xho_bat_tha_amr_knd_fbf_moo_aze_mcd_ita_uzb_ven_vie_sod_bam_tsw_yor	0.858629973316092	2.056699379181	0.0425161627900947
307	wly_alb_tsn_krd_aeg_tig_amr_arw_azi_aze_fbf_sun_cic_mcd_ita_bsq_pan_amh_ses_cnt_spa_mol_yor_swe_lda_lat_hun_bam_igb_est_glc_owc_geo_guj_ukr_nor_bos_sod_chh_ctl_fin_ewe_mly_afr_jav_jpn_knd_kor_por_pol_zul_fre_tag_rus_gam_mao_mnd_urd_moo_rom_hau_scr_svk_grk_hin_qcu_slo_lit_ben_swt_mlt_cze_heb_eng_ind_ger_dgb_prs_dyu_bat_tha_anl_tml_xho_akn_tur_dut_bul_uzb_tsw_vie_sid_ven_bem_swa	-0.162972338236234	-0.384759770857482	0.701293886489669
308	amr_afr_moo_ger_amh_tig_owc_scr_tur_aze_dgb_sun_bam_krd_alb_bsq_grk_heb_lda_cnt_glc_pan_tsw_slo_bem_urd_hun_cic_xho_est_ctl_hau_geo_prs_dut_arw_mcd_gam_aeg_ita_fin_swt_bat_spa_jav_jpn_tml_kor_mol_lat_ven_bul_tag_por_anl_ind_mnd_bos_zul_hin_mlt_ukr_swe_svk_fre_qcu_ben_lit_nor_akn_chh_cze_sod_eng_mao_rus_tsn_pol_fbf_mly_tha_sid_knd_yor_ses_uzb_rom_guj_azi_ewe_vie_wly_igb_dyu_swa	-0.826735843526346	-1.9912703193572	0.0493852565104707
309	wly_pol_igb_glc_hau_tig_anl_bos_uzb_tur_swt_jav_dyu_krd_bul_bsq_mol_heb_tsw_cnt_prs_dut_ses_ben_yor_alb_fin_akn_zul_hun_ukr_chh_geo_hin_guj_swe_eng_sod_sid_cze_est_bem_mly_rom_ind_jpn_knd_kor_svk_pan_tsn_ita_tag_nor_aeg_mao_mnd_lit_ewe_grk_owc_slo_fre_por_spa_qcu_mcd_arw_afr_fbf_amr_rus_mlt_scr_sun_lat_xho_ctl_dgb_bat_tha_amh_tml_moo_lda_aze_urd_ger_azi_bam_vie_gam_swa_ven_cic	0.461357890195051	1.08748235247513	0.279634083752484
310	sod_dut_dyu_bul_mlt_sid_anl_ita_tur_azi_ses_mly_zul_fre_swe_bsq_por_owc_lda_cnt_ger_urd_akn_krd_tsn_rus_hun_yor_swt_est_ctl_wly_geo_pan_spa_alb_cze_chh_tig_rom_fin_igb_bat_scr_tag_jpn_tml_kor_slo_svk_tsw_ben_mao_arw_amr_sun_mnd_grk_fbf_ukr_hau_guj_afr_pol_bos_qcu_prs_hin_eng_moo_amh_mol_heb_lit_ind_glc_xho_nor_ven_jav_tha_gam_knd_cic_dgb_aze_lat_mcd_uzb_bem_vie_aeg_bam_swa_ewe	0.561993883823361	1.33007141899522	0.186747464953993
311	aeg_slo_ewe_bos_sid_hau_chh_scr_uzb_aze_xho_mly_swa_arw_urd_bsq_nor_heb_dyu_mnd_svk_grk_lda_por_akn_pol_est_dgb_moo_fin_krd_sod_geo_dut_spa_pan_alb_mlt_gam_rom_hun_bem_jav_eng_bat_jpn_knd_kor_mol_ita_tsw_lit_ind_lat_amr_sun_cnt_fre_zul_guj_amh_rus_mcd_afr_glc_qcu_ukr_cze_swe_bam_tig_bul_anl_prs_mao_ger_ven_ben_ses_tag_tha_owc_tml_igb_fbf_azi_ctl_hin_tur_cic_vie_wly_yor_swt_tsn	-0.108514398669026	-0.255691245468369	0.798753931538959
312	sod_guj_ses_ukr_owc_chh_amh_ger_tur_aze_tsw_mao_bam_afr_swe_bsq_lat_aeg_igb_mnd_pan_lit_moo_mcd_ewe_fre_est_yor_ven_hun_alb_hau_geo_rus_grk_slo_pol_gam_tig_svk_fin_xho_tag_glc_ind_jpn_tml_kor_spa_hin_dyu_bul_sun_rom_sid_bat_cnt_bos_dgb_scr_heb_nor_ben_dut_eng_qcu_urd_ita_cze_swa_anl_prs_wly_ctl_jav_arw_tsn_por_fbf_mly_tha_mlt_knd_lda_akn_uzb_mol_krd_azi_zul_vie_amr_bem_cic_swt	-0.376556451086852	-0.892557445382908	0.37439793340541
313	mlt_swe_zul_hin_gam_wly_amr_ctl_azi_tur_moo_tag_fbf_lit_prs_bsq_alb_hau_swt_mnd_rom_arw_tsw_bul_ses_svk_fin_ven_tsn_est_slo_aeg_geo_guj_mcd_ger_lat_sid_tig_cze_hun_bem_jav_afr_ind_jpn_knd_kor_grk_scr_xho_krd_bat_nor_chh_sun_cnt_pan_swa_rus_owc_ben_ita_mol_ukr_qcu_urd_eng_glc_dgb_sod_por_anl_dut_mly_spa_yor_bos_dyu_mao_tha_amh_tml_igb_cic_uzb_pol_fre_aze_ewe_vie_heb_lda_bam_akn	-0.431313614739577	-1.02578772307155	0.30765238862113
314	amr_fre_bem_guj_owc_chh_sid_ben_uzb_aze_dgb_mly_dyu_dut_urd_bsq_grk_sod_swa_cnt_alb_scr_zul_ita_tsw_mcd_fin_ewe_swt_hun_spa_heb_geo_arw_bul_svk_bos_amh_anl_glc_est_igb_sun_swe_ind_jpn_tml_kor_rus_ger_tsn_eng_tag_lat_tig_bat_mnd_krd_bam_afr_gam_mol_pol_lit_hin_qcu_slo_pan_cze_yor_wly_rom_hau_ctl_jav_por_ven_prs_cic_mao_tha_aeg_knd_akn_moo_tur_nor_ukr_azi_ses_vie_mlt_lda_xho_fbf	-0.664386643656467	-1.59241126540525	0.114685740081282
315	aeg_afr_cic_scr_chh_owc_amh_ukr_azi_tur_fbf_tag_akn_ctl_krd_bsq_urd_mlt_swt_mnd_mcd_ita_tsw_svk_ses_slo_est_moo_dgb_hun_rom_tig_geo_grk_cze_mol_pol_sod_wly_arw_fin_ven_mao_fre_bat_jpn_knd_kor_nor_rus_ewe_prs_ind_hin_amr_mly_cnt_pan_lda_dut_sid_por_bos_lit_swe_qcu_spa_glc_alb_dyu_gam_ben_heb_eng_sun_guj_xho_bul_yor_jav_tha_anl_tml_bem_zul_uzb_lat_ger_aze_bam_vie_hau_igb_tsn_swa	0.0626486434149539	0.147400833201001	0.883134737942786
316	anl_afr_tsn_guj_chh_heb_owc_spa_aze_tur_ven_ind_akn_urd_krd_bsq_alb_amr_swt_mnd_ben_swe_moo_mol_ewe_cze_hun_bem_igb_est_ita_sid_geo_lit_lat_rom_pol_wly_aeg_bos_fin_tsw_bat_glc_mly_jpn_knd_kor_hin_dut_fbf_slo_jav_bul_tig_sun_cnt_prs_yor_ukr_hau_nor_pan_mcd_ger_qcu_svk_rus_arw_zul_sod_por_mlt_grk_mao_ctl_ses_fre_dyu_tag_tha_gam_tml_cic_bam_uzb_eng_scr_azi_swa_vie_amh_dgb_xho_lda	-0.260779502674342	-0.615833953004018	0.53950841710873
317	wly_nor_swt_cze_aeg_owc_tig_pol_aze_tur_dyu_jav_tsn_grk_por_bsq_urd_hau_dgb_cnt_glc_alb_yor_bul_ewe_eng_fin_xho_bam_est_lit_sod_geo_scr_ita_swe_pan_mlt_heb_rom_hun_swa_sun_krd_bat_jpn_knd_kor_prs_ger_akn_rus_tag_ukr_anl_ind_mnd_slo_fbf_ctl_sid_bos_svk_hin_dut_qcu_mcd_spa_arw_tsw_gam_guj_amr_afr_mao_ben_zul_mol_igb_mly_tha_amh_tml_cic_lda_uzb_lat_fre_azi_moo_vie_chh_ven_bem_ses	-0.153169779140006	-0.361596561697675	0.718473773876123
318	anl_guj_xho_swe_tig_mlt_gam_svk_tur_azi_yor_jav_tsn_afr_cze_bsq_por_chh_lda_mnd_fre_ger_ewe_slo_dyu_mol_fin_igb_tsw_hun_pol_heb_geo_grk_nor_prs_pan_wly_sod_urd_est_ven_mly_ben_bat_jpn_tml_kor_mcd_spa_bam_arw_tag_glc_amh_ind_cnt_alb_swt_bos_hau_hin_scr_lit_lat_qcu_krd_rus_ukr_akn_sid_dut_aeg_rom_sun_ctl_dgb_bul_swa_mao_tha_owc_knd_bem_moo_aze_ita_eng_uzb_fbf_vie_amr_zul_ses_cic	-0.342075687806428	-0.809903602232378	0.420063066235181
319	amr_ita_bam_afr_anl_wly_owc_ger_tur_azi_akn_mao_bem_ben_arw_bsq_pan_amh_ven_mnd_grk_nor_tsn_glc_fbf_rus_est_dgb_swa_hun_mol_aeg_geo_scr_dut_urd_rom_mlt_sid_prs_fin_zul_ind_pol_jav_jpn_knd_kor_lat_swe_ewe_lit_sun_por_hau_mly_cnt_cze_ses_svk_gam_bos_eng_slo_ctl_qcu_spa_alb_fre_dyu_sod_ukr_chh_mcd_bat_bul_cic_krd_lda_tag_tha_heb_tml_yor_swt_aze_hin_guj_uzb_tsw_vie_tig_igb_moo_xho	-0.656840155608896	-1.57222813721946	0.119293754181538
320	gam_afr_dyu_nor_tig_sod_heb_ctl_aze_azi_tsn_mao_swt_glc_dut_bsq_rus_amh_fbf_mnd_lit_swe_lda_ukr_moo_mcd_est_ewe_cic_fin_guj_aeg_geo_ben_mol_bul_fre_mlt_chh_ita_hun_tsw_bat_scr_mly_jpn_knd_kor_alb_pan_akn_spa_tag_arw_owc_sun_cnt_prs_swa_ger_amr_rom_svk_cze_lat_qcu_grk_pol_por_dgb_anl_slo_hau_eng_jav_urd_yor_hin_bam_ind_tha_sid_tml_zul_ven_uzb_krd_bos_tur_ses_vie_wly_igb_xho_bem	0.197080274362448	0.46507021700413	0.642968295913434
321	hau_alb_fbf_spa_sid_tig_amh_rom_uzb_azi_swa_tag_yor_fre_ben_bsq_ukr_wly_akn_mnd_guj_rus_lda_arw_ses_ctl_hun_moo_tsw_fin_ger_gam_geo_grk_nor_mol_slo_aeg_heb_cze_est_igb_jav_eng_bat_jpn_knd_kor_dut_krd_cic_bul_sun_pan_chh_mly_cnt_bos_dyu_mcd_owc_glc_svk_urd_prs_qcu_ita_scr_afr_ven_amr_por_sod_lat_mao_pol_swt_lit_dgb_ind_tha_anl_tml_xho_ewe_tur_hin_swe_aze_bam_vie_mlt_zul_bem_tsn	-0.190902819261597	-0.450797049449962	0.65318511669122
322	amr_rom_dyu_arw_anl_owc_sod_ben_uzb_azi_lda_mao_moo_nor_eng_bsq_afr_heb_bam_cnt_ukr_ctl_igb_alb_dgb_pol_est_ses_tsn_fin_swe_tig_geo_guj_grk_cze_krd_chh_aeg_prs_hun_zul_jav_spa_sun_jpn_knd_kor_mcd_dut_yor_rus_bat_por_hau_mly_mnd_slo_tsw_bos_amh_lit_fre_hin_lat_qcu_svk_urd_pan_fbf_gam_ita_sid_scr_tag_bul_bem_ger_ewe_ind_tha_mlt_tml_swa_xho_aze_mol_glc_tur_cic_vie_wly_swt_akn_ven	-1.018659636485	-2.48294681747202	0.0148224240425677
323	tig_dut_ven_spa_owc_sid_wly_pol_uzb_tur_swt_sun_fbf_cze_guj_bsq_por_anl_cic_cnt_grk_rus_dgb_pan_zul_bul_fin_bam_ses_hun_svk_mlt_geo_ben_slo_lat_swe_amh_amr_arw_est_xho_mao_mol_jav_jpn_knd_kor_alb_bos_lda_afr_mly_ctl_heb_ind_mnd_rom_dyu_eng_hau_ukr_scr_hin_ger_qcu_urd_mcd_nor_yor_aeg_glc_sod_fre_bat_ita_tsw_prs_moo_tag_tha_chh_tml_akn_igb_aze_krd_lit_azi_ewe_vie_gam_bem_swa_tsn	0.325649489329777	0.768188157787146	0.444321641622316
324	heb_lat_tsw_bul_anl_owc_sod_pol_azi_uzb_cic_ind_yor_svk_eng_bsq_mcd_amh_dyu_cnt_dut_prs_fbf_guj_lda_lit_fin_zul_xho_est_krd_tig_geo_urd_grk_por_fre_aeg_amr_glc_hun_ses_bat_swe_mly_jpn_knd_kor_spa_pan_bem_rom_tag_bos_hau_sun_mnd_alb_akn_ger_chh_ben_scr_nor_cze_qcu_ctl_mol_ukr_dgb_mlt_afr_wly_hin_mao_ita_ewe_slo_swa_jav_tha_gam_tml_bam_swt_aze_arw_rus_tur_ven_vie_sid_igb_moo_tsn	-0.549035060540809	-1.30788252056088	0.194136868708091
325	gam_svk_fbf_slo_wly_sid_mlt_dut_uzb_aze_xho_bat_lda_lit_bul_bsq_guj_hau_dgb_cnt_glc_lat_ewe_ctl_zul_ben_fin_dyu_bem_est_bos_tig_geo_mol_scr_arw_ukr_amh_owc_por_hun_moo_ind_eng_tag_jpn_tml_kor_mcd_urd_swt_cze_mao_pol_chh_sun_mnd_rus_yor_rom_aeg_spa_grk_ger_fre_qcu_alb_krd_afr_tsn_anl_swe_sod_ita_jav_pan_cic_hin_akn_mly_tha_heb_knd_swa_igb_tur_prs_nor_azi_ven_vie_amr_tsw_bam_ses	-0.0102211566521637	-0.0241229000058801	0.980806261623725
326	gam_arw_bem_ukr_hau_amr_tig_swe_tur_aze_igb_mly_xho_bul_bos_bsq_ctl_owc_zul_mnd_spa_lat_bam_afr_ses_prs_hun_tsw_lda_est_ben_heb_geo_fre_guj_eng_grk_sod_mlt_lit_fin_tsn_ind_mol_bat_jpn_tml_kor_krd_por_dgb_svk_jav_dut_wly_sun_cnt_glc_moo_slo_aeg_ger_rus_hin_ita_qcu_nor_alb_scr_swa_sid_mcd_chh_pan_mao_cze_ewe_pol_dyu_tag_tha_amh_knd_cic_ven_azi_urd_rom_uzb_swt_vie_anl_yor_fbf_akn	-0.488954732077023	-1.16482968102108	0.247067143390364
327	heb_ukr_igb_krd_gam_anl_mlt_bul_tur_uzb_xho_jav_dyu_urd_svk_bsq_mol_tig_tsw_cnt_ben_prs_akn_scr_ewe_lat_est_cic_zul_fin_ctl_amh_geo_hin_guj_ger_bos_sid_hau_ita_hun_bam_tag_nor_bat_jpn_tml_kor_dut_rom_tsn_fre_mao_por_amr_sun_mnd_cze_moo_spa_wly_swe_afr_pan_grk_qcu_alb_lit_slo_swt_aeg_arw_owc_mcd_ind_pol_dgb_eng_bem_mly_tha_sod_knd_lda_ses_aze_glc_rus_azi_yor_vie_chh_fbf_swa_ven	-0.404420632279781	-0.958458136493581	0.340316906311967
328	aeg_prs_ewe_dut_mlt_tig_heb_svk_tur_uzb_lda_jav_bem_ukr_urd_bsq_ctl_owc_xho_cnt_rus_pol_ses_cze_ven_slo_fin_tsn_swt_hun_eng_anl_geo_swe_krd_afr_alb_hau_wly_pan_est_cic_ind_lat_tag_jpn_tml_kor_guj_por_fbf_glc_mly_bos_chh_sun_mnd_mol_bam_lit_gam_fre_ita_scr_grk_qcu_nor_ben_mcd_akn_sod_bul_amh_ger_bat_spa_moo_arw_swa_mao_tha_sid_knd_dyu_yor_aze_rom_hin_azi_tsw_vie_amr_igb_dgb_zul	-0.742101753426172	-1.78492998067836	0.0775331239005504
329	amh_por_ses_dut_aeg_owc_heb_glc_azi_aze_bam_bat_lda_afr_guj_bsq_arw_gam_yor_mnd_ita_fre_tsn_bos_zul_hin_fin_cic_ewe_hun_swe_hau_geo_nor_urd_pan_ben_amr_wly_ctl_est_swt_ind_rom_jav_jpn_tml_kor_krd_eng_moo_slo_mao_scr_sod_tag_cnt_mol_ven_lit_tig_spa_alb_grk_pol_qcu_ger_prs_lat_swa_mlt_svk_chh_bul_sun_rus_akn_ukr_fbf_mly_tha_sid_knd_xho_igb_tur_cze_mcd_uzb_bem_vie_anl_tsw_dyu_dgb	-0.363007736190418	-0.860494212284103	0.391729630267298
330	sid_eng_tsn_alb_wly_gam_tig_mcd_tur_azi_cic_ind_ses_por_urd_bsq_ita_hau_bam_mnd_arw_glc_ven_ger_moo_rus_est_ewe_dyu_hun_ctl_amh_geo_fre_mol_slo_nor_chh_owc_ukr_fin_swa_mao_lit_sun_jpn_knd_kor_pol_cze_dgb_scr_jav_guj_amr_mly_cnt_prs_tsw_dut_mlt_krd_swe_lat_ben_qcu_spa_hin_bos_zul_aeg_pan_sod_bul_bat_rom_xho_afr_bem_tag_tha_anl_tml_swt_yor_aze_grk_svk_uzb_igb_vie_heb_fbf_akn_lda	-0.31460639407864	-0.744443377159133	0.458485263050215
331	hau_pol_cic_ukr_amh_mlt_sid_glc_tur_uzb_dyu_ind_dgb_mcd_scr_bsq_bul_aeg_swa_cnt_prs_ger_fbf_ita_igb_ctl_fin_bem_swt_est_rus_sod_geo_svk_afr_swe_urd_anl_gam_arw_hun_bam_mao_ben_mly_jpn_tml_kor_rom_grk_akn_fre_tag_cze_owc_jav_mnd_pan_zul_lat_amr_lit_alb_hin_eng_qcu_slo_nor_bos_tsw_heb_guj_chh_spa_sun_dut_tsn_krd_lda_bat_tha_tig_knd_ewe_moo_azi_mol_por_aze_ses_vie_wly_ven_yor_xho	-0.115532387012145	-0.27266244239474	0.785717208811901
332	heb_scr_fbf_swe_amr_wly_chh_urd_uzb_azi_dyu_mao_tsw_pol_nor_bsq_guj_amh_lda_mnd_ukr_alb_bem_lit_bam_afr_fin_tsn_ses_est_bos_anl_geo_cze_ger_mol_slo_mlt_aeg_ctl_hun_akn_bat_glc_jav_jpn_knd_kor_svk_dut_swt_krd_tag_spa_sid_sun_cnt_pan_ewe_ben_sod_ita_por_arw_lat_qcu_rom_eng_hin_ven_hau_rus_tig_grk_mly_bul_swa_prs_cic_ind_tha_gam_tml_moo_yor_aze_mcd_fre_tur_igb_vie_owc_xho_zul_dgb	-0.240804321506332	-0.569134896841087	0.570636605745635
333	amh_grk_swa_ukr_chh_gam_anl_swe_tur_uzb_dgb_mly_ses_ctl_cze_bsq_por_aeg_bem_cnt_spa_eng_tsn_krd_igb_alb_est_xho_dyu_fin_rus_hau_geo_nor_bul_mcd_prs_heb_tig_afr_hun_fbf_sun_svk_jav_jpn_tml_kor_slo_rom_yor_ger_tag_pol_mlt_ind_mnd_bos_bam_pan_sid_scr_hin_urd_mol_qcu_fre_lit_dut_moo_amr_ita_wly_glc_bat_arw_swt_ben_ewe_mao_tha_sod_knd_lda_cic_azi_guj_lat_aze_ven_vie_owc_zul_tsw_akn	-0.256305246091453	-0.605892046348562	0.546062388024929
334	sod_swe_swa_prs_amh_owc_aeg_hin_tur_uzb_ven_sun_zul_por_ctl_bsq_svk_sid_ses_mnd_ben_ukr_akn_slo_dgb_lit_hun_igb_yor_est_grk_hau_geo_alb_glc_arw_ita_heb_wly_bul_fin_swt_mly_rom_ind_jpn_tml_kor_krd_urd_tsn_mol_mao_nor_tig_bat_cnt_cze_bem_eng_gam_scr_afr_ger_mcd_qcu_bos_guj_fre_fbf_chh_pan_mlt_spa_tag_lat_lda_dut_bam_jav_tha_amr_knd_ewe_tsw_aze_rus_pol_azi_cic_vie_anl_dyu_moo_xho	-0.902800671261523	-2.1885638020775	0.0311331366629832
335	sod_slo_tsw_pan_chh_amh_hau_glc_aze_tur_xho_jav_cic_prs_scr_bsq_ben_gam_swa_cnt_ita_eng_tsn_mcd_bem_pol_est_dgb_ses_fin_alb_tig_geo_guj_lit_rom_por_owc_mlt_svk_hun_ven_tag_nor_bat_jpn_tml_kor_ctl_arw_fbf_bos_ind_afr_aeg_sun_mnd_mol_akn_ger_heb_swe_krd_cze_bul_qcu_urd_hin_spa_zul_wly_ukr_sid_grk_mly_lat_swt_dut_moo_mao_tha_amr_knd_ewe_lda_uzb_fre_rus_azi_dyu_vie_anl_yor_igb_bam	-0.124754475881199	-0.29409905514179	0.769337610241843
336	owc_rus_cic_fre_aeg_amr_wly_grk_aze_uzb_zul_mly_bem_lit_hin_bsq_por_hau_bam_cnt_afr_spa_igb_prs_tsw_ukr_fin_ewe_swa_est_ger_amh_geo_glc_scr_mol_ben_tig_mlt_cze_hun_swt_sun_eng_bat_jpn_tml_kor_svk_urd_moo_swe_mao_bos_sid_ind_mnd_nor_dyu_lat_heb_pol_dut_bul_ita_qcu_mcd_guj_pan_xho_anl_ctl_sod_arw_jav_alb_lda_slo_akn_tag_tha_chh_knd_tsn_ses_azi_krd_rom_tur_dgb_vie_gam_fbf_ven_yor	0.535954928968343	1.26641342636815	0.208527906366927
337	sod_por_ven_ukr_tig_anl_amr_pol_azi_tur_zul_mly_lda_krd_urd_bsq_spa_chh_tsw_mnd_slo_fre_bam_prs_ses_lit_est_yor_ewe_hun_arw_owc_geo_ben_ger_mol_grk_hau_gam_lat_fin_moo_mao_ita_sun_jpn_knd_kor_ctl_rom_dgb_svk_ind_nor_mlt_bat_cnt_dut_swa_cze_wly_mcd_glc_swe_bos_qcu_bul_eng_pan_xho_amh_afr_heb_rus_jav_alb_swt_scr_akn_tag_tha_sid_tml_tsn_fbf_uzb_hin_guj_aze_bem_vie_aeg_cic_dyu_igb	-0.401046418723069	-0.951087367403614	0.344025264107333
338	sid_arw_dgb_ben_heb_sod_hau_spa_uzb_aze_igb_tag_moo_mcd_pol_bsq_guj_wly_yor_cnt_eng_bos_dyu_ctl_xho_scr_est_bem_akn_hun_bul_owc_geo_rus_ita_slo_grk_mlt_chh_fre_fin_lda_mly_ger_mao_jpn_tml_kor_prs_glc_ses_por_sun_hin_anl_bat_mnd_swe_swt_rom_aeg_afr_ukr_dut_krd_qcu_mol_alb_nor_tsw_amr_cze_tig_urd_jav_svk_ewe_lat_cic_ind_tha_gam_knd_tsn_ven_tur_lit_pan_azi_bam_vie_amh_zul_swa_fbf	1.00688037270979	2.41370892984647	0.0177501504426308
339	amr_ger_zul_rom_sid_tig_mlt_krd_azi_uzb_tsw_mao_ses_alb_ukr_bsq_arw_amh_moo_mnd_lat_swe_ewe_svk_fbf_por_hun_akn_bem_fin_slo_wly_geo_cze_ben_lit_glc_heb_anl_urd_est_dyu_ind_afr_bat_jpn_tml_kor_nor_mcd_dgb_scr_tag_rus_sod_mly_cnt_ctl_cic_eng_gam_bos_pol_grk_pan_qcu_fre_mol_prs_lda_hau_bul_owc_hin_sun_spa_igb_dut_swa_jav_tha_aeg_knd_ven_tsn_aze_ita_guj_tur_xho_vie_chh_yor_bam_swt	-0.374871918488221	-0.888277258222663	0.37668331109793
340	wly_cze_ven_swe_anl_amr_hau_urd_tur_uzb_tsn_mly_akn_krd_alb_bsq_mcd_mlt_yor_cnt_bos_ger_dyu_dut_dgb_scr_fin_ses_fbf_hun_ukr_amh_geo_pan_prs_slo_fre_chh_sid_svk_est_swa_ind_por_mao_jpn_knd_kor_eng_ben_cic_grk_sun_spa_owc_tag_mnd_ctl_xho_ita_heb_guj_glc_mol_bul_qcu_pol_rus_lit_bem_aeg_hin_tig_afr_jav_nor_tsw_rom_ewe_bat_tha_sod_tml_igb_lda_azi_arw_lat_aze_swt_vie_gam_zul_bam_moo	0.568266088697532	1.34588916523762	0.181610108707141
341	hau_por_ewe_rus_owc_gam_chh_rom_aze_azi_dgb_bat_moo_spa_ctl_bsq_ita_heb_ven_mnd_ukr_grk_dyu_bul_yor_fre_fin_bem_tsn_hun_pol_amh_geo_lat_prs_urd_ben_amr_tig_dut_est_xho_ind_mol_tag_jpn_knd_kor_guj_swe_akn_arw_mao_svk_anl_mly_cnt_mcd_tsw_pan_wly_afr_hin_ger_krd_qcu_scr_glc_nor_igb_aeg_bos_sid_eng_jav_slo_lda_lit_bam_sun_tha_sod_tml_zul_swt_uzb_alb_cze_tur_ses_vie_mlt_fbf_swa_cic	0.425304803344016	1.0057420580506	0.317149325211795
342	amh_ger_ven_bul_aeg_sod_gam_swe_azi_uzb_ses_mly_ewe_ctl_mol_bsq_ben_amr_dyu_cnt_hin_bos_fbf_afr_igb_mcd_hun_cic_tsn_est_nor_tig_geo_urd_grk_pol_pan_wly_hau_spa_fin_tsw_bat_scr_jav_jpn_tml_kor_lat_eng_lda_prs_tag_rom_heb_mao_mnd_arw_dgb_fre_owc_svk_alb_glc_krd_qcu_lit_guj_ukr_yor_anl_dut_mlt_por_ind_rus_moo_slo_bam_sun_tha_sid_knd_swt_xho_aze_cze_ita_tur_swa_vie_chh_zul_bem_akn	0.663332354369851	1.56822112373811	0.120225906060956
343	anl_eng_dyu_pan_aeg_gam_wly_scr_azi_aze_xho_tag_dgb_ben_mol_bsq_pol_mlt_yor_cnt_krd_afr_bam_urd_swa_svk_est_igb_tsn_fin_por_sid_geo_spa_grk_prs_alb_sod_amr_rom_hun_tsw_ind_glc_bat_jpn_tml_kor_bul_nor_cic_guj_mly_ukr_hau_mao_mnd_slo_lda_lat_owc_rus_hin_arw_fre_qcu_cze_ctl_bos_moo_chh_dut_amh_ita_jav_swe_swt_mcd_akn_sun_tha_heb_knd_ven_fbf_tur_lit_ger_uzb_bem_vie_tig_zul_ses_ewe	0.358307322955708	0.844138609179532	0.400758140674873
344	aeg_glc_bam_pol_owc_wly_hau_svk_uzb_azi_ven_ind_igb_ger_ita_bsq_ben_gam_cic_mnd_rus_bul_swa_prs_akn_dut_fin_tsw_moo_est_rom_chh_geo_mcd_por_krd_guj_amr_sod_mol_hun_lda_mly_scr_tag_jpn_tml_kor_spa_lit_tsn_arw_jav_bos_anl_bat_cnt_nor_fbf_grk_amh_eng_alb_hin_cze_qcu_swe_pan_lat_ses_mlt_fre_tig_ctl_mao_ukr_swt_urd_dyu_sun_tha_heb_knd_zul_yor_tur_slo_afr_aze_ewe_vie_sid_xho_bem_dgb	0.044971920207733	0.105827786947762	0.915946921825468
345	sid_eng_ewe_krd_anl_heb_chh_alb_tur_azi_xho_jav_yor_guj_bul_bsq_afr_aeg_ses_mnd_mcd_lat_dyu_slo_bem_mol_hun_bam_dgb_est_rus_hau_geo_ita_spa_fre_ben_wly_tig_urd_fin_moo_ind_swe_bat_jpn_knd_kor_ger_grk_swt_dut_mly_ukr_sod_mao_cnt_glc_igb_prs_owc_por_pol_rom_pan_qcu_scr_cze_ctl_swa_gam_hin_mlt_lit_sun_bos_ven_nor_cic_tag_tha_amh_tml_zul_tsn_aze_svk_arw_uzb_fbf_vie_amr_tsw_akn_lda	-0.799879538245099	-1.93014780372026	0.0566356057616076
346	gam_ctl_dgb_rom_amr_sod_aeg_alb_azi_uzb_fbf_mao_ses_mcd_ita_bsq_cze_owc_ven_mnd_dut_arw_yor_nor_swa_fre_hun_moo_xho_fin_swe_sid_geo_slo_urd_rus_grk_wly_tig_por_est_ewe_ind_mol_bat_jpn_knd_kor_svk_krd_swt_afr_tag_eng_amh_jav_cnt_pan_tsn_scr_hau_lat_hin_guj_pol_qcu_lit_glc_bos_cic_heb_ben_mlt_ger_mly_ukr_akn_spa_dyu_sun_tha_anl_tml_bam_lda_aze_bul_prs_tur_zul_vie_chh_tsw_igb_bem	-0.0299297516852488	-0.0705160162960329	0.943934366908626
347	sid_por_bam_scr_chh_aeg_owc_pan_tur_azi_dyu_ind_lda_hin_arw_bsq_glc_wly_ven_cnt_dut_ger_fbf_slo_swt_rom_est_zul_moo_fin_ita_amh_geo_ben_krd_afr_svk_anl_sod_lit_hun_igb_jav_spa_sun_jpn_knd_kor_swe_guj_ewe_cze_mao_ukr_mlt_mly_mnd_rus_ses_mol_hau_bul_mcd_eng_grk_qcu_urd_bos_prs_akn_heb_nor_amr_lat_bat_fre_swa_alb_tsn_tag_tha_tig_tml_tsw_cic_uzb_ctl_pol_aze_bem_vie_gam_dgb_xho_yor	-0.175565864425773	-0.414796225144987	0.679246380901377
348	heb_nor_ewe_ctl_amh_chh_anl_ben_azi_aze_tsw_bat_xho_afr_slo_bsq_alb_amr_cic_mnd_pol_svk_dyu_por_dgb_urd_hun_tsn_bem_fin_lit_wly_geo_dut_ukr_scr_rus_owc_mlt_lat_est_bam_mly_cze_jav_jpn_tml_kor_mcd_hin_igb_ita_mao_glc_sid_tag_cnt_prs_ven_spa_aeg_grk_eng_krd_bos_qcu_guj_arw_bul_yor_hau_mol_gam_rom_ind_fre_akn_pan_moo_sun_tha_sod_knd_swt_swa_uzb_ger_swe_tur_lda_vie_tig_ses_fbf_zul	-0.0255947365543772	-0.0603061727152739	0.952041191177471
349	gam_bos_ses_rus_sid_chh_amr_ger_tur_aze_dgb_mly_akn_eng_prs_bsq_fre_amh_igb_mnd_alb_ukr_ven_svk_tsw_glc_hun_zul_xho_est_krd_mlt_geo_scr_rom_guj_por_tig_hau_bul_fin_bam_mao_arw_jav_jpn_knd_kor_cze_spa_bem_dut_bat_slo_anl_sun_cnt_afr_yor_lat_owc_ctl_pol_mcd_pan_qcu_urd_swe_ita_swt_heb_ben_sod_nor_ind_mol_swa_lit_ewe_tag_tha_aeg_tml_moo_tsn_azi_hin_grk_uzb_cic_vie_wly_dyu_lda_fbf	-0.0743811887902361	-0.175167039501798	0.861329191714186
350	sod_afr_ewe_urd_aeg_chh_sid_krd_uzb_aze_cic_bat_bem_lit_rus_bsq_glc_amh_dyu_cnt_pan_ger_ses_ita_bam_ukr_hun_swa_akn_fin_por_heb_geo_rom_arw_swe_grk_owc_anl_guj_est_dgb_mao_alb_tag_jpn_knd_kor_hin_cze_tsn_dut_mly_bos_amr_ind_mnd_mol_xho_scr_hau_svk_slo_bul_mcd_qcu_fre_lat_pol_ven_tig_eng_mlt_nor_sun_prs_yor_ben_lda_jav_tha_gam_tml_igb_fbf_azi_ctl_spa_tur_zul_vie_wly_swt_tsw_moo	0.120814029362445	0.284143119321106	0.776932379180187
351	sid_lat_bem_mcd_owc_chh_aeg_prs_aze_azi_bam_mly_dyu_por_rom_bsq_krd_anl_swt_mnd_swe_lit_cic_ita_ven_hin_hun_akn_fbf_est_guj_hau_geo_ukr_bos_mol_glc_tig_mlt_ger_fin_tsn_mao_cze_bat_jpn_knd_kor_grk_arw_tsw_bul_tag_pol_sod_sun_cnt_rus_moo_slo_wly_ben_spa_svk_afr_qcu_ctl_urd_pan_zul_amr_nor_heb_scr_jav_alb_dgb_fre_lda_ind_tha_amh_tml_igb_yor_tur_eng_dut_uzb_ses_vie_gam_ewe_swa_xho	-0.25763661199779	-0.608692793803337	0.544212009204055
352	amr_lat_fbf_alb_owc_sod_gam_nor_azi_aze_tsw_bat_igb_ukr_rom_bsq_rus_hau_swa_mnd_bul_mol_tsn_ita_dyu_slo_hun_bam_cic_fin_cze_anl_geo_swe_pan_ctl_svk_aeg_sid_por_est_swt_jav_krd_sun_jpn_knd_kor_bos_pol_dgb_grk_tag_mcd_amh_mao_cnt_spa_akn_ben_tig_lit_urd_prs_guj_qcu_afr_fre_eng_bem_mlt_ger_heb_dut_ind_scr_yor_hin_lda_mly_tha_wly_tml_moo_ses_uzb_arw_glc_tur_ven_vie_chh_zul_xho_ewe	-0.685656255545944	-1.64706773548483	0.102919173626121
353	heb_bos_dyu_bul_anl_sid_amr_spa_aze_azi_bem_bat_ven_nor_fre_bsq_scr_amh_dgb_mnd_arw_hin_yor_pan_akn_grk_hun_zul_cic_fin_prs_owc_geo_dut_glc_rus_lit_hau_aeg_urd_est_bam_sun_rom_mao_jpn_tml_kor_lat_ukr_lda_mol_tag_pol_gam_ind_cnt_eng_fbf_ger_sod_mcd_cze_slo_afr_qcu_ben_alb_por_tsw_chh_ctl_tig_ita_mly_krd_xho_swe_moo_jav_tha_wly_knd_ses_igb_tur_svk_guj_uzb_swt_vie_mlt_ewe_tsn_swa	-0.468080220573133	-1.11201215985034	0.268999288052153
354	anl_slo_yor_urd_gam_wly_chh_dut_tur_uzb_zul_sun_tsn_arw_krd_bsq_grk_amh_dgb_mnd_rus_guj_akn_ita_igb_ukr_hun_ewe_ven_fin_scr_heb_geo_prs_pan_glc_bos_tig_hau_mol_est_swt_mly_mcd_bat_jpn_knd_kor_alb_ben_dyu_ctl_tag_spa_sid_mao_cnt_lit_bam_por_aeg_pol_bul_fre_afr_qcu_lat_swe_rom_moo_sod_ger_amr_nor_ind_eng_xho_hin_swa_jav_tha_owc_tml_tsw_lda_azi_cze_svk_aze_fbf_vie_mlt_cic_ses_bem	-0.0851290854809983	-0.200763212204739	0.841322140274389
355	mlt_rus_cic_bos_tig_aeg_amr_hin_tur_azi_zul_bat_bem_eng_lat_bsq_glc_amh_dgb_mnd_spa_svk_moo_grk_tsn_mcd_hun_dyu_akn_fin_swe_hau_geo_afr_mol_arw_lit_sid_wly_ben_est_ses_jav_fre_mly_jpn_tml_kor_ita_pol_swt_cze_mao_ukr_anl_tag_cnt_slo_ewe_rom_gam_pan_prs_bul_alb_qcu_ctl_nor_krd_swa_sod_scr_heb_dut_ind_por_tsw_guj_ven_sun_tha_owc_knd_lda_igb_uzb_ger_urd_aze_fbf_vie_chh_xho_yor_bam	0.0941258084062416	0.221367091613059	0.825291939511168
356	owc_mcd_tsw_dut_wly_sid_aeg_mol_uzb_aze_swt_mao_swa_rom_ita_bsq_svk_sod_bam_mnd_prs_alb_ses_pol_igb_hin_fin_cic_lda_hun_spa_tig_geo_guj_arw_scr_ben_heb_amr_bos_est_akn_bat_pan_mly_jpn_tml_kor_lit_glc_tsn_por_tag_bul_anl_sun_cnt_eng_xho_urd_mlt_ukr_nor_grk_lat_qcu_rus_slo_fre_fbf_hau_ctl_gam_ger_jav_swe_ven_cze_bem_ind_tha_amh_knd_moo_dyu_azi_krd_afr_tur_dgb_vie_chh_yor_zul_ewe	0.358776480837119	0.846267097073711	0.399576046962177
357	amh_bos_tsn_por_sid_hau_tig_scr_aze_azi_zul_mly_moo_hin_guj_bsq_mcd_anl_ses_mnd_glc_svk_bam_rom_cic_cze_fin_yor_ewe_est_pan_aeg_geo_alb_spa_rus_fre_wly_mlt_pol_hun_igb_bat_ben_ind_jpn_tml_kor_dut_eng_xho_ita_sun_afr_chh_tag_cnt_ctl_swa_prs_gam_krd_slo_lat_nor_qcu_arw_ukr_urd_dgb_heb_swe_sod_mol_jav_bul_tsw_ger_fbf_mao_tha_owc_knd_swt_bem_tur_lit_grk_uzb_akn_vie_amr_lda_ven_dyu	-0.778624927958256	-1.87736973884784	0.0636017709187782
358	owc_rus_bem_por_wly_mlt_anl_rom_tur_aze_ses_jav_moo_ctl_ben_bsq_nor_sid_swa_mnd_afr_swe_ven_mol_tsn_pol_est_akn_zul_hun_lat_amr_geo_svk_urd_krd_alb_aeg_hau_prs_fin_lda_ind_ita_mly_jpn_tml_kor_eng_guj_yor_lit_tag_hin_gam_mao_cnt_pan_igb_slo_heb_fre_ukr_ger_arw_qcu_cze_mcd_glc_bam_sod_bos_amh_dut_sun_bul_dyu_spa_dgb_bat_tha_chh_knd_ewe_xho_uzb_scr_grk_azi_swt_vie_tig_tsw_fbf_cic	-0.456449704812327	-1.08502695939658	0.280714385366495
359	owc_dut_dgb_arw_amh_heb_tig_grk_uzb_azi_ses_mao_ewe_slo_ben_bsq_bos_hau_akn_mnd_ukr_lat_tsn_glc_bem_mol_est_swa_igb_fin_guj_sod_geo_nor_krd_pan_mcd_sid_wly_spa_hun_yor_bat_cze_sun_jpn_tml_kor_swe_ger_fbf_alb_ind_prs_amr_jav_cnt_pol_bam_rom_anl_ita_urd_bul_por_qcu_fre_scr_eng_ven_chh_rus_gam_hin_tag_ctl_cic_svk_tsw_mly_tha_mlt_knd_dyu_moo_aze_lit_afr_tur_xho_vie_aeg_zul_lda_swt	-0.810372063794122	-1.95462790399522	0.0536302701710912
360	owc_mcd_igb_urd_hau_chh_heb_por_azi_uzb_bam_jav_dyu_bos_prs_bsq_rom_amh_ven_mnd_krd_mol_dgb_pol_akn_lit_fin_swa_cic_est_spa_wly_geo_ita_afr_cze_slo_tig_sid_eng_hun_bem_mao_rus_tag_jpn_knd_kor_alb_guj_ewe_ctl_bat_fre_anl_sun_cnt_ger_tsw_svk_sod_hin_arw_grk_pan_qcu_glc_swe_ukr_yor_aeg_bul_amr_ben_ind_dut_tsn_scr_ses_mly_tha_gam_tml_xho_swt_aze_nor_lat_tur_moo_vie_mlt_fbf_zul_lda	0.375381653247414	0.884556546070284	0.378677050032934
361	gam_rom_yor_hin_heb_wly_owc_ctl_tur_uzb_xho_mly_cic_glc_spa_bsq_swe_aeg_swt_cnt_ita_dut_bem_svk_swa_cze_hun_akn_moo_fin_krd_amr_geo_mol_bos_pan_slo_tig_hau_fre_est_ses_tag_ben_jav_jpn_knd_kor_alb_bul_zul_urd_sun_por_sid_bat_mnd_ukr_igb_lat_anl_afr_arw_mcd_ger_qcu_scr_nor_guj_dyu_chh_prs_sod_pol_ind_rus_fbf_lit_lda_mao_tha_mlt_tml_tsn_bam_aze_grk_eng_azi_tsw_vie_amh_ewe_ven_dgb	0.411708259818668	0.973192926494419	0.332981920985489
362	hau_urd_akn_rom_heb_sid_wly_ita_uzb_aze_yor_bat_ewe_slo_prs_bsq_guj_aeg_dgb_mnd_krd_afr_ses_bos_dyu_alb_hun_lda_bam_est_ben_chh_geo_glc_rus_fre_ctl_tig_mlt_pan_fin_moo_mao_mol_sun_jpn_tml_kor_spa_ger_igb_scr_mly_lit_sod_jav_cnt_nor_zul_ukr_owc_mcd_bul_lat_hin_qcu_por_arw_grk_swt_anl_pol_amh_svk_ind_swe_tsw_eng_fbf_tag_tha_gam_knd_ven_xho_tur_cze_dut_azi_bem_vie_amr_cic_swa_tsn	-0.402058379464415	-0.953859460216991	0.342627513000597
363	hau_mcd_cic_pol_tig_gam_owc_bul_azi_uzb_igb_tag_swa_bos_afr_bsq_lit_wly_ses_cnt_lat_spa_tsw_ben_fbf_arw_hun_moo_ewe_est_ukr_amr_geo_por_ita_urd_pan_aeg_sod_svk_fin_dgb_mao_nor_jav_jpn_tml_kor_rus_scr_bam_fre_sun_eng_amh_bat_mnd_hin_akn_slo_chh_dut_ctl_grk_rom_qcu_prs_alb_mol_yor_sid_ger_mlt_cze_ind_glc_bem_swe_xho_mly_tha_anl_knd_tsn_lda_aze_krd_guj_tur_zul_vie_heb_ven_swt_dyu	-1.13554589652562	-2.80026605065721	0.00621013989026072
364	amr_glc_moo_mcd_wly_amh_mlt_bul_azi_tur_swa_tag_dyu_bos_rus_bsq_svk_owc_ewe_cnt_krd_urd_cic_ger_yor_guj_hun_swt_fbf_est_eng_gam_geo_ita_ctl_alb_mol_heb_anl_dut_fin_ven_bat_hin_sun_jpn_tml_kor_pol_cze_bem_swe_ind_ben_sod_jav_mnd_ukr_tsw_afr_aeg_spa_rom_pan_slo_qcu_lat_fre_por_ses_hau_arw_chh_scr_mao_grk_bam_lit_xho_mly_tha_tig_knd_tsn_dgb_uzb_nor_prs_aze_igb_vie_sid_akn_zul_lda	-0.504468382170985	-1.20225793974539	0.232315852361878
365	tig_glc_ven_swe_wly_owc_anl_krd_aze_tur_lda_mao_ses_urd_arw_bsq_dut_aeg_dgb_cnt_ita_mol_swt_pol_dyu_slo_hun_swa_zul_fin_pan_sod_geo_scr_spa_prs_grk_hau_sid_ukr_est_cic_mly_ctl_tag_jpn_knd_kor_bul_rom_ewe_ben_bat_ger_heb_sun_mnd_por_tsw_mcd_amh_lat_guj_svk_eng_qcu_bos_rus_fre_akn_chh_lit_gam_hin_jav_afr_xho_cze_tsn_ind_tha_mlt_tml_igb_bam_azi_alb_nor_uzb_yor_vie_amr_moo_fbf_bem	-0.828459033523202	-1.9997089694105	0.048449271484643
366	hau_mcd_ses_ukr_anl_gam_heb_cze_uzb_azi_zul_sun_akn_rus_swe_bsq_ben_tig_xho_cnt_slo_arw_bem_bos_dgb_bul_hun_tsn_ewe_est_urd_amh_geo_por_ger_lat_prs_sid_aeg_guj_fin_swt_bat_nor_tag_jpn_tml_kor_ita_pan_igb_pol_mly_spa_owc_jav_mnd_grk_lda_scr_sod_afr_eng_dut_krd_qcu_mol_alb_rom_swa_amr_svk_wly_hin_ind_lit_fbf_ctl_tsw_mao_tha_chh_knd_cic_moo_tur_glc_fre_aze_ven_vie_mlt_bam_dyu_yor	-0.447505806318511	-1.0627130568791	0.29066385701056
367	sod_afr_tsn_pan_heb_amh_tig_krd_tur_aze_akn_bat_ses_ita_hin_bsq_svk_mlt_igb_cnt_ger_ben_fbf_rus_swa_mcd_est_moo_dyu_fin_guj_anl_geo_scr_glc_rom_grk_aeg_amr_lat_hun_ven_mly_alb_mao_jpn_tml_kor_dut_cze_ewe_mol_sun_ukr_wly_tag_mnd_nor_zul_bos_hau_eng_spa_lit_por_qcu_urd_prs_bul_yor_chh_slo_owc_arw_jav_fre_xho_pol_cic_ind_tha_sid_knd_dgb_bem_uzb_swe_ctl_azi_tsw_vie_gam_lda_bam_swt	-0.367085388893149	-0.869767288635699	0.386666933660884
368	sod_pan_ewe_krd_amr_anl_heb_slo_azi_uzb_akn_tag_cic_fre_ita_bsq_rus_mlt_ven_cnt_scr_ctl_ses_glc_lda_ger_hun_bam_tsw_fin_eng_wly_geo_prs_pol_lat_guj_aeg_tig_mol_est_tsn_ind_swe_sun_jpn_knd_kor_bos_svk_bem_ukr_mao_alb_hau_mly_mnd_nor_zul_ben_gam_urd_lit_afr_rom_qcu_mcd_arw_dut_swt_sid_hin_chh_spa_jav_grk_xho_cze_moo_bat_tha_amh_tml_igb_yor_tur_bul_por_aze_dyu_vie_owc_fbf_swa_dgb	-0.923163161493179	-2.23865354510385	0.0275638114366794
369	anl_alb_bem_urd_hau_owc_heb_afr_azi_aze_swt_jav_tsw_nor_rom_bsq_slo_sod_dyu_mnd_ben_guj_akn_spa_yor_bos_fin_bam_swa_est_por_mlt_geo_bul_rus_ita_krd_amr_chh_lit_hun_igb_tag_glc_mly_jpn_tml_kor_grk_svk_ewe_lat_bat_hin_wly_ind_cnt_cze_moo_ukr_tig_mcd_prs_fre_arw_qcu_pol_eng_ctl_zul_aeg_swe_amh_scr_mao_ger_ses_pan_cic_sun_tha_sid_knd_lda_fbf_uzb_mol_dut_tur_xho_vie_gam_dgb_tsn_ven	0.401080893905765	0.946829137684987	0.346179553343817
370	tig_bul_zul_krd_chh_heb_gam_guj_azi_uzb_ses_ind_bem_svk_grk_bsq_hin_aeg_fbf_mnd_eng_pan_yor_ger_tsw_spa_hun_cic_dyu_est_ben_wly_geo_pol_por_prs_scr_amh_sod_swe_fin_xho_bat_urd_sun_jpn_tml_kor_dut_bos_akn_arw_tag_lat_owc_mao_cnt_ita_moo_rom_anl_nor_ukr_mcd_alb_qcu_lit_rus_ctl_bam_amr_fre_mlt_slo_jav_cze_swa_mol_lda_mly_tha_sid_knd_swt_ewe_aze_glc_afr_tur_ven_vie_hau_igb_tsn_dgb	-0.0747258006425591	-0.176070593582547	0.860621313375013
371	owc_bul_swt_ita_hau_chh_amr_bos_aze_tur_bam_mao_moo_swe_slo_bsq_urd_sid_tsw_mnd_ben_por_bem_fre_xho_mcd_fin_swa_igb_est_lat_mlt_geo_afr_krd_scr_ukr_anl_amh_dut_hun_yor_tag_eng_ind_jpn_knd_kor_rus_ctl_tsn_pol_bat_arw_heb_mly_cnt_cze_dyu_glc_sod_pan_guj_spa_rom_qcu_grk_svk_hin_lda_wly_alb_aeg_lit_jav_mol_cic_nor_ewe_sun_tha_gam_tml_zul_dgb_uzb_prs_ger_azi_fbf_vie_tig_akn_ses_ven	0.0890314566081246	0.209594469785904	0.834442653084408
372	gam_hin_ewe_guj_chh_aeg_anl_dut_azi_aze_xho_bat_swt_bul_alb_bsq_glc_heb_dyu_mnd_scr_prs_ses_por_fbf_spa_hun_akn_bem_est_nor_mlt_geo_pan_rom_ctl_cze_owc_wly_slo_fin_ven_mly_lat_sun_jpn_tml_kor_rus_pol_yor_ger_mao_eng_amh_ind_cnt_krd_swa_ben_tig_svk_fre_bos_arw_qcu_grk_lit_ita_zul_hau_swe_amr_afr_tag_mcd_tsw_ukr_bam_jav_tha_sod_knd_cic_igb_tur_mol_urd_uzb_dgb_vie_sid_tsn_moo_lda	-0.219614863198361	-0.518605464618801	0.605267683984964
373	sid_dut_dyu_prs_wly_owc_aeg_alb_aze_uzb_igb_jav_xho_por_spa_bsq_fre_hau_ven_mnd_afr_ger_moo_guj_yor_pol_est_ses_ewe_fin_mcd_amh_geo_bos_swe_ukr_glc_gam_mlt_rus_hun_bam_tag_eng_mly_jpn_tml_kor_nor_scr_bem_rom_sun_cze_heb_bat_cnt_krd_cic_lit_amr_arw_lat_ita_svk_qcu_ctl_slo_grk_dgb_sod_mol_tig_bul_mao_ben_swa_hin_tsw_ind_tha_chh_knd_tsn_swt_tur_urd_pan_azi_akn_vie_anl_zul_fbf_lda	-0.158844357181417	-0.374715828521631	0.708724938101002
374	owc_scr_lda_swe_gam_wly_tig_mcd_aze_azi_zul_sun_tsw_ita_cze_bsq_hin_aeg_igb_mnd_prs_por_ewe_grk_cic_pan_hun_ses_dgb_est_pol_heb_geo_dut_urd_slo_fre_amh_sid_ger_fin_ven_tag_afr_bat_jpn_tml_kor_mol_ctl_bam_lit_ind_bos_hau_mao_cnt_nor_bem_glc_sod_arw_spa_bul_ben_qcu_svk_rom_guj_yor_anl_rus_amr_krd_jav_eng_akn_ukr_dyu_mly_tha_chh_knd_moo_tsn_uzb_lat_alb_tur_swt_vie_mlt_fbf_swa_xho	0.0228353629698682	0.0538273110838418	0.957188210628264
375	mlt_mol_tsw_mcd_amh_sid_sod_lit_aze_uzb_moo_ind_bem_cze_swe_bsq_urd_heb_tsn_mnd_arw_prs_ven_afr_ses_pan_fin_bam_ewe_hun_rus_aeg_geo_eng_nor_scr_lat_gam_amr_hin_est_zul_tag_glc_sun_jpn_tml_kor_bul_spa_yor_krd_bat_ctl_wly_mao_cnt_ben_swa_grk_owc_ger_dut_alb_fre_qcu_svk_guj_slo_akn_anl_pol_hau_ita_jav_rom_dgb_bos_xho_mly_tha_tig_knd_dyu_swt_tur_ukr_por_azi_igb_vie_chh_lda_fbf_cic	-0.523106266393336	-1.24356690342105	0.216784642875817
376	tig_prs_yor_pol_amr_sid_mlt_glc_tur_aze_dgb_sun_swt_nor_afr_bsq_ctl_anl_fbf_cnt_lat_bul_lda_alb_ewe_bos_fin_tsn_ses_est_ger_wly_geo_krd_arw_pan_slo_amh_chh_eng_hun_dyu_mly_urd_jav_jpn_knd_kor_hin_spa_bem_dut_bat_scr_heb_mao_mnd_ita_ven_swe_sod_guj_lit_grk_fre_qcu_por_cze_mol_tsw_aeg_ukr_gam_rus_ind_svk_xho_rom_cic_tag_tha_hau_tml_igb_zul_azi_mcd_ben_uzb_swa_vie_owc_bam_moo_akn	-0.237348013772621	-0.560829023857767	0.576262833485926
377	amh_eng_tsw_krd_gam_tig_anl_alb_aze_azi_igb_bat_cic_pol_scr_bsq_cze_owc_tsn_mnd_svk_mcd_swt_ctl_lda_prs_fin_fbf_bam_est_rus_sid_geo_glc_ukr_nor_pan_chh_amr_grk_hun_xho_ind_dut_jav_jpn_knd_kor_hin_spa_moo_ben_mly_bos_hau_mao_cnt_slo_dyu_por_wly_arw_bul_mol_ita_qcu_guj_swe_urd_swa_mlt_lit_sod_afr_tag_lat_yor_fre_dgb_sun_tha_aeg_tml_ven_akn_uzb_ger_rom_tur_ewe_vie_heb_bem_zul_ses	-0.849820193146753	-2.05652570615775	0.0425332496610311
378	gam_ger_tsn_eng_owc_sid_anl_rus_uzb_azi_fbf_jav_lda_pol_afr_bsq_lit_wly_ses_mnd_bul_glc_yor_svk_xho_slo_hun_dyu_swa_fin_rom_amh_geo_swe_mol_urd_fre_aeg_tig_cze_est_igb_ind_grk_bat_jpn_knd_kor_por_arw_ven_bos_sun_ctl_chh_tag_cnt_scr_cic_alb_heb_lat_mcd_ben_ita_qcu_spa_guj_nor_moo_sod_pan_hau_krd_mly_prs_zul_dut_swt_mao_tha_mlt_tml_dgb_bam_aze_ukr_hin_tur_bem_vie_amr_ewe_tsw_akn	-0.18421935012316	-0.43516205027297	0.664453020366132
379	anl_afr_akn_urd_chh_owc_amr_glc_azi_uzb_cic_jav_fbf_fre_lit_bsq_bul_amh_moo_mnd_ger_bos_swt_guj_igb_ctl_fin_yor_xho_est_mcd_wly_geo_pol_cze_swe_arw_hau_aeg_svk_hun_lda_tag_spa_ind_jpn_tml_kor_ukr_mol_ven_grk_mly_prs_heb_bat_cnt_scr_dgb_slo_tig_krd_ita_por_nor_qcu_dut_eng_pan_dyu_sid_alb_mlt_ben_sun_rom_ewe_lat_bam_mao_tha_gam_knd_tsn_swa_tur_hin_rus_aze_bem_vie_sod_tsw_zul_ses	-0.286051685261335	-0.676531260786716	0.500382577359883
380	owc_fre_igb_cze_amr_chh_aeg_mol_tur_aze_akn_ind_xho_glc_rom_bsq_guj_tig_dyu_mnd_ita_pan_bam_pol_lda_spa_hun_bem_tsn_fin_ukr_gam_geo_bos_hin_mcd_swe_sod_hau_bul_est_swt_bat_grk_jav_jpn_knd_kor_ben_urd_cic_krd_mly_arw_anl_mao_cnt_dut_ses_alb_sid_lat_slo_scr_eng_qcu_afr_ctl_prs_dgb_heb_svk_wly_rus_tag_nor_tsw_por_yor_sun_tha_mlt_tml_swa_ven_uzb_ger_lit_azi_ewe_vie_amh_moo_fbf_zul	-0.364933319901514	-0.864917698463299	0.389309519446079
381	sod_grk_tsn_scr_gam_anl_heb_rus_tur_azi_cic_mao_swa_guj_prs_bsq_ita_amh_bam_mnd_slo_svk_ewe_alb_swt_bul_hun_fbf_dyu_est_afr_owc_geo_lit_glc_ukr_bos_hau_wly_mcd_fin_tsw_jav_arw_sun_jpn_tml_kor_nor_spa_igb_rom_tag_ben_chh_bat_cnt_swe_bem_mol_aeg_urd_lat_ger_por_qcu_pan_fre_dut_akn_mlt_pol_amr_eng_ind_hin_lda_krd_ses_mly_tha_tig_knd_xho_ven_uzb_cze_ctl_aze_zul_vie_sid_yor_moo_dgb	-0.348136996561875	-0.824146201720672	0.41196515199692
382	wly_prs_moo_svk_tig_chh_heb_lat_azi_uzb_dgb_mao_ven_bul_bos_bsq_pol_hau_bem_cnt_rom_dut_akn_fre_lda_ctl_fin_ses_cic_est_glc_sod_geo_ger_hin_ben_nor_aeg_mlt_afr_hun_xho_ind_ukr_tag_jpn_knd_kor_arw_urd_igb_eng_jav_guj_amr_mly_mnd_lit_tsw_por_anl_krd_ita_cze_mol_qcu_pan_rus_alb_swt_amh_mcd_owc_grk_sun_scr_yor_slo_tsn_bat_tha_gam_tml_bam_ewe_aze_spa_swe_tur_fbf_vie_sid_swa_dyu_zul	-0.693544707883958	-1.66767928785055	0.098743409018275
383	owc_eng_bam_rus_mlt_sid_chh_grk_aze_azi_lda_mao_swa_afr_dut_bsq_lit_tig_swt_mnd_urd_bos_zul_nor_dyu_fre_est_akn_yor_fin_alb_heb_geo_mcd_lat_rom_prs_wly_anl_pol_hun_bem_jav_glc_tag_jpn_tml_kor_spa_swe_cic_ger_ind_krd_aeg_sun_cnt_slo_ven_bul_amr_hin_ita_arw_mol_qcu_cze_ctl_por_igb_gam_ukr_hau_pan_mly_svk_dgb_guj_ewe_bat_tha_amh_knd_xho_fbf_tur_ben_scr_uzb_tsn_vie_sod_tsw_moo_ses	-0.138440178404105	-0.32660059971311	0.744703872380145
384	chh_spa_ewe_svk_sid_heb_sod_lat_uzb_aze_igb_ind_zul_slo_mol_bsq_ctl_hau_fbf_mnd_scr_ukr_akn_afr_ven_pol_fin_cic_bam_est_bul_gam_geo_eng_guj_hin_ita_tig_mlt_lit_hun_tsw_mly_alb_mao_jpn_tml_kor_ben_bos_swa_fre_sun_glc_wly_jav_cnt_grk_ses_pan_owc_krd_mcd_nor_ger_qcu_arw_swe_rus_yor_amh_urd_aeg_prs_bat_dut_lda_por_bem_tag_tha_anl_knd_swt_tsn_azi_rom_cze_tur_dyu_vie_amr_dgb_moo_xho	-0.352500089371913	-0.83422383605899	0.406292563411609
385	amh_krd_cic_afr_tig_anl_wly_grk_aze_uzb_akn_mao_tsw_pan_eng_bsq_cze_mlt_xho_mnd_ukr_lit_bem_ben_fbf_ita_hun_igb_lda_fin_alb_hau_geo_arw_slo_lat_swe_sid_amr_bos_est_tsn_bat_svk_mly_jpn_knd_kor_hin_por_dyu_scr_jav_ctl_owc_sun_cnt_guj_moo_nor_heb_dut_ger_prs_rom_qcu_urd_mol_bul_yor_sod_mcd_chh_glc_tag_rus_dgb_spa_zul_ind_tha_aeg_tml_bam_swt_azi_fre_pol_tur_swa_vie_gam_ses_ewe_ven	-0.72198793091769	-1.73378744643582	0.0862696794668958
386	anl_eng_dyu_pol_sod_chh_tig_swe_tur_uzb_lda_mly_zul_fre_ben_bsq_cze_hau_bem_cnt_ita_prs_swa_alb_igb_svk_fin_cic_tsw_est_rus_sid_geo_krd_rom_hin_ctl_owc_aeg_urd_hun_xho_tag_scr_bat_jpn_knd_kor_afr_dut_bam_nor_sun_bul_amh_mao_mnd_ger_tsn_ukr_wly_lat_lit_arw_guj_qcu_glc_grk_por_moo_mlt_spa_gam_mcd_ind_mol_ven_pan_yor_jav_tha_amr_tml_ewe_akn_aze_slo_bos_azi_ses_vie_heb_dgb_swt_fbf	-0.431114745285486	-1.02231733644274	0.309282702388343
387	sid_eng_ses_svk_hau_heb_amr_hin_aze_uzb_bam_mly_yor_ukr_scr_bsq_rus_tig_ewe_mnd_rom_bos_ven_afr_akn_bul_est_moo_tsw_fin_guj_wly_geo_ger_mcd_mol_dut_chh_sod_ita_hun_fbf_tag_por_mao_jpn_knd_kor_lit_arw_igb_pol_jav_swe_mlt_bat_cnt_alb_xho_fre_gam_ctl_prs_glc_grk_qcu_urd_ben_pan_zul_anl_spa_amh_krd_ind_slo_swt_lat_dgb_sun_tha_aeg_tml_swa_bem_azi_nor_cze_tur_dyu_vie_owc_cic_tsn_lda	-0.377258466210177	-0.893184824184615	0.374063682297253
388	sod_guj_tsw_nor_heb_tig_wly_ctl_aze_azi_ven_mao_bam_cze_prs_bsq_alb_gam_swt_mnd_urd_fre_akn_scr_xho_bul_fin_lda_zul_hun_rom_sid_geo_dut_pan_mol_eng_amh_anl_lat_est_swa_jav_krd_sun_jpn_knd_kor_ben_svk_igb_por_mly_slo_mlt_tag_cnt_rus_ewe_glc_aeg_ita_grk_bos_mcd_qcu_lit_spa_pol_bem_chh_ukr_hau_swe_bat_ger_tsn_hin_cic_ind_tha_amr_tml_yor_dgb_tur_afr_arw_uzb_moo_vie_owc_fbf_ses_dyu	0.701535296762013	1.66399861705355	0.0994788416960324
389	anl_rom_tsn_fre_mlt_sod_aeg_ukr_uzb_tur_dyu_mao_xho_eng_scr_bsq_hin_sid_fbf_cnt_grk_prs_igb_pan_dgb_arw_hun_swt_ewe_est_por_chh_geo_krd_lit_ger_ben_tig_gam_nor_fin_zul_sun_dut_bat_jpn_knd_kor_bul_swe_bam_ita_ind_ctl_hau_tag_mnd_afr_bem_lat_heb_bos_glc_urd_pol_qcu_svk_spa_alb_moo_wly_rus_amr_slo_jav_mol_yor_mcd_swa_mly_tha_amh_tml_akn_lda_aze_cze_guj_azi_ses_vie_owc_ven_tsw_cic	0.264663310118298	0.623582530224672	0.534428250793813
390	gam_bos_ewe_pan_wly_amh_chh_alb_aze_azi_xho_mao_swa_nor_lat_bsq_scr_hau_akn_cnt_mcd_rus_swt_afr_fbf_ger_est_bam_yor_fin_dut_sod_geo_urd_bul_ita_ctl_aeg_amr_mol_hun_bem_sun_grk_bat_jpn_tml_kor_por_fre_tsn_prs_tag_ben_tig_mly_mnd_cze_dgb_lit_mlt_guj_ukr_spa_rom_qcu_hin_eng_swe_tsw_owc_pol_heb_arw_ind_glc_moo_svk_lda_jav_tha_anl_knd_cic_ses_uzb_slo_krd_tur_zul_vie_sid_ven_dyu_igb	0.0392846858329627	0.0925297702945855	0.926476173105798
391	sod_lit_ven_pan_amh_wly_tig_prs_azi_aze_swa_sun_ses_ctl_alb_bsq_rom_amr_xho_cnt_urd_afr_moo_hin_dgb_ben_est_bam_igb_hun_mcd_chh_geo_eng_cze_krd_arw_aeg_hau_grk_fin_zul_jav_spa_mao_jpn_tml_kor_bos_scr_yor_slo_ind_guj_mlt_tag_mnd_nor_dyu_ukr_owc_ita_por_pol_bul_qcu_mol_rus_swe_ewe_gam_svk_anl_ger_mly_fre_tsw_dut_cic_bat_tha_heb_knd_bem_tsn_uzb_glc_lat_tur_lda_vie_sid_akn_swt_fbf	0.00669070690767615	0.0157522652187115	0.987465774961931
392	wly_bos_lda_fre_sod_hau_chh_grk_azi_tur_tsw_mao_bam_arw_lat_bsq_nor_amh_fbf_cnt_rus_alb_swt_ctl_ven_swe_fin_tsn_swa_est_prs_tig_geo_por_glc_mol_urd_heb_aeg_mcd_hun_ewe_sun_scr_bat_jpn_tml_kor_ukr_dut_cic_pan_jav_lit_anl_tag_mnd_hin_akn_bul_sid_eng_rom_krd_afr_qcu_ita_pol_svk_dgb_mlt_cze_gam_guj_mly_spa_bem_ben_igb_ind_tha_owc_knd_ses_moo_aze_ger_slo_uzb_zul_vie_amr_dyu_xho_yor	0.0469603105546756	0.110520311052686	0.9122348992931
393	mlt_fre_tsn_ctl_wly_sid_owc_slo_azi_uzb_dgb_mly_fbf_pol_guj_bsq_eng_anl_igb_cnt_ita_swe_ewe_glc_swa_ger_hun_ven_zul_fin_ben_amr_geo_arw_spa_lat_prs_aeg_tig_svk_est_tsw_ind_bos_jav_jpn_knd_kor_grk_urd_yor_hin_sun_rom_gam_tag_mnd_por_akn_scr_heb_mcd_alb_bul_cze_qcu_pan_afr_lit_swt_hau_rus_sod_ukr_mao_nor_ses_dut_bam_bat_tha_chh_tml_xho_moo_aze_mol_krd_tur_dyu_vie_amh_cic_bem_lda	-0.285539457765224	-0.675821755964002	0.500830933767351
394	wly_pan_xho_por_tig_amh_sid_nor_aze_uzb_fbf_tag_cic_cze_mcd_bsq_grk_gam_dgb_cnt_spa_rom_zul_afr_yor_bul_est_tsw_ven_hun_dut_anl_geo_ita_eng_fre_ctl_heb_hau_lit_fin_bem_mao_arw_ind_jpn_knd_kor_guj_bos_igb_hin_bat_ben_owc_jav_mnd_swe_tsn_urd_chh_rus_scr_krd_svk_qcu_alb_slo_ukr_ewe_amr_ger_mlt_glc_sun_lat_swt_pol_ses_mly_tha_sod_tml_akn_lda_azi_prs_mol_tur_moo_vie_aeg_bam_swa_dyu	-0.630759096276889	-1.50730018264299	0.135123224083321
395	mlt_rus_fbf_pan_amh_tig_chh_ctl_tur_azi_bem_mly_tsn_scr_afr_bsq_dut_wly_tsw_cnt_guj_swe_ven_rom_lda_alb_est_dgb_swt_fin_glc_anl_geo_lat_mol_bos_krd_sod_heb_spa_hun_igb_tag_mcd_jav_jpn_knd_kor_pol_por_zul_urd_mao_grk_sid_sun_mnd_slo_cic_eng_owc_fre_svk_ben_ger_qcu_cze_hin_prs_ses_hau_bul_gam_lit_ind_ita_dyu_arw_ewe_bat_tha_amr_tml_moo_akn_uzb_nor_ukr_aze_xho_vie_aeg_swa_yor_bam	-0.703993356419329	-1.68965525493188	0.094443717591202
396	aeg_alb_bam_bos_sid_amh_amr_arw_uzb_azi_tsw_bat_swt_lit_guj_bsq_rus_anl_dgb_cnt_mcd_prs_cic_hin_tsn_mol_fin_lda_moo_est_ctl_sod_geo_svk_ben_scr_ger_chh_mlt_slo_hun_igb_sun_afr_jav_jpn_tml_kor_fre_ukr_ven_bul_mao_ita_gam_ind_mnd_cze_fbf_eng_heb_lat_nor_krd_grk_qcu_glc_dut_urd_zul_tig_pan_owc_rom_mly_por_ses_pol_bem_tag_tha_hau_knd_yor_xho_aze_spa_swe_tur_dyu_vie_wly_swa_akn_ewe	-0.640440070042147	-1.53065221866528	0.129249934090684
397	sod_mol_swa_dut_sid_tig_aeg_hin_tur_aze_ewe_ind_bem_ben_arw_bsq_swe_chh_akn_mnd_prs_ukr_lda_glc_xho_slo_est_igb_cic_fin_mcd_heb_geo_afr_por_scr_rom_amh_owc_cze_hun_dgb_tag_ctl_bat_jpn_tml_kor_pan_ger_tsn_krd_jav_pol_gam_sun_cnt_bul_swt_rus_hau_nor_ita_spa_grk_qcu_bos_svk_lit_yor_amr_urd_wly_lat_mly_alb_zul_fre_ven_mao_tha_anl_knd_bam_tsw_uzb_eng_guj_azi_fbf_vie_mlt_dyu_moo_ses	-0.704532865164328	-1.68999642707339	0.0943781873725003
398	amr_glc_ven_ctl_wly_sid_mlt_grk_azi_aze_dyu_tag_bem_lat_arw_bsq_slo_aeg_zul_cnt_ita_rom_cic_eng_tsn_alb_hun_igb_fbf_fin_afr_chh_geo_lit_swe_bos_ukr_hau_sod_pan_est_tsw_jav_bul_sun_jpn_knd_kor_guj_urd_swa_por_ind_mcd_heb_mao_mnd_ger_akn_fre_anl_krd_mol_cze_scr_qcu_prs_svk_hin_xho_tig_rus_owc_nor_mly_pol_bam_spa_dgb_bat_tha_amh_tml_moo_swt_tur_ben_dut_uzb_ses_vie_gam_yor_lda_ewe	-0.282742726502562	-0.669949859004329	0.504549844386748
399	anl_glc_dyu_grk_sid_amr_owc_bul_tur_aze_lda_jav_fbf_eng_dut_bsq_prs_hau_tsw_mnd_hin_mol_bem_slo_swa_urd_est_moo_ses_fin_fre_tig_geo_alb_lat_afr_nor_wly_chh_arw_hun_ewe_ind_pol_bat_jpn_knd_kor_ben_bos_ven_rus_mao_rom_gam_sun_cnt_ita_zul_guj_sod_pan_scr_mcd_krd_qcu_svk_cze_spa_swt_aeg_ger_amh_swe_tag_por_dgb_ukr_bam_mly_tha_heb_tml_tsn_igb_uzb_ctl_lit_azi_akn_vie_mlt_yor_cic_xho	-1.02075629643143	-2.48977045032773	0.01455869945954
400	owc_urd_tsw_glc_aeg_sod_gam_bos_uzb_azi_ses_mly_swa_scr_dut_bsq_ukr_amr_dyu_cnt_spa_ger_akn_krd_bem_mcd_est_moo_igb_fin_rom_mlt_geo_guj_cze_nor_por_tig_chh_fre_hun_bam_tag_swe_jav_jpn_tml_kor_ita_rus_yor_arw_mao_svk_sid_bat_mnd_alb_dgb_eng_anl_ben_lat_mol_prs_qcu_pol_lit_afr_tsn_amh_hin_hau_pan_sun_bul_fbf_grk_xho_ind_tha_wly_knd_ewe_ven_aze_ctl_slo_tur_lda_vie_heb_swt_cic_zul	0.348965151552122	0.823014337929876	0.412605234139081
401	tig_prs_tsw_spa_sod_amh_amr_ita_uzb_aze_cic_tag_igb_guj_bul_bsq_svk_mlt_zul_mnd_afr_cze_dgb_rus_akn_glc_est_ses_ewe_hun_ukr_sid_geo_lit_eng_urd_bos_heb_owc_swe_fin_xho_jav_por_ind_jpn_knd_kor_ctl_lat_ven_grk_mao_alb_gam_bat_cnt_krd_tsn_nor_aeg_ben_ger_slo_mcd_qcu_pan_rom_pol_yor_chh_mol_wly_hin_mly_scr_swt_fre_dyu_sun_tha_anl_tml_fbf_swa_tur_arw_dut_azi_moo_vie_hau_lda_bem_bam	-0.71010729005638	-1.70394999089722	0.0917296525718164
402	mlt_scr_ses_dut_wly_hau_amh_afr_uzb_tur_tsw_sun_fbf_rus_cze_bsq_krd_anl_bam_cnt_ctl_lit_moo_spa_zul_lat_est_cic_tsn_fin_swe_sid_geo_pan_urd_mol_arw_gam_heb_ita_hun_igb_jav_eng_mly_jpn_knd_kor_ben_rom_dgb_pol_ind_mcd_tig_bat_mnd_hin_akn_bos_aeg_slo_ger_grk_svk_qcu_fre_alb_bul_yor_sod_ukr_amr_por_tag_glc_xho_nor_ven_mao_tha_chh_tml_ewe_swa_aze_guj_prs_azi_bem_vie_owc_swt_dyu_lda	0.0681269448540175	0.160261731804955	0.873022487654285
403	sid_mol_bam_fre_tig_aeg_chh_scr_tur_uzb_bem_ind_swt_grk_glc_bsq_nor_hau_yor_mnd_lat_lit_ven_bos_tsn_afr_hun_igb_ewe_fin_ukr_gam_geo_krd_slo_ita_alb_anl_wly_arw_est_zul_mao_pol_bat_jpn_tml_kor_dut_guj_xho_bul_mly_mcd_heb_tag_cnt_eng_tsw_hin_amr_cze_ctl_ger_rom_qcu_por_ben_urd_cic_mlt_swe_amh_pan_jav_prs_akn_spa_ses_sun_tha_sod_knd_lda_fbf_azi_svk_rus_aze_moo_vie_owc_dyu_dgb_swa	-0.13809051950936	-0.325782455297276	0.745320840654455
404	chh_grk_dgb_por_heb_sid_aeg_ger_tur_aze_bam_ind_tsn_swe_ukr_bsq_hin_mlt_moo_cnt_pan_dut_ses_ita_bem_rus_hun_zul_cic_fin_bul_anl_geo_spa_mcd_glc_alb_tig_amr_guj_est_dyu_mly_nor_bat_jpn_tml_kor_urd_svk_swa_fre_tag_rom_amh_mao_mnd_lat_fbf_bos_wly_slo_cze_lit_ben_qcu_krd_prs_mol_yor_owc_scr_sod_ctl_sun_pol_ven_eng_igb_jav_tha_hau_knd_tsw_ewe_uzb_arw_afr_azi_swt_vie_gam_xho_lda_akn	-0.955771805716727	-2.32494786576508	0.0222504933422992
405	chh_mcd_lda_urd_hau_wly_owc_nor_tur_azi_xho_mao_swt_glc_bul_bsq_cze_amh_zul_mnd_pan_spa_dyu_ctl_ven_pol_hun_swa_moo_est_scr_anl_geo_ukr_por_mol_eng_gam_tig_alb_fin_bam_mly_hin_bat_jpn_knd_kor_svk_afr_bem_grk_ind_ger_heb_sun_cnt_ben_ses_guj_sid_fre_arw_prs_bos_qcu_krd_ita_dut_yor_amr_lit_mlt_slo_jav_swe_fbf_rom_cic_tag_tha_sod_tml_igb_akn_aze_rus_lat_uzb_ewe_vie_aeg_tsn_dgb_tsw	0.11399353624751	0.268371305173619	0.789007917706101
406	owc_lit_ewe_glc_aeg_anl_mlt_nor_uzb_azi_cic_mly_tsn_alb_ben_bsq_mcd_heb_ven_mnd_ctl_mol_zul_prs_xho_lat_est_tsw_akn_hun_scr_amr_geo_cze_guj_spa_grk_amh_hau_hin_fin_yor_mao_dut_bat_jpn_tml_kor_rom_eng_bem_bul_ind_ita_sid_tag_cnt_rus_dgb_swe_chh_ukr_pan_bos_slo_qcu_krd_ger_fre_ses_sod_arw_tig_svk_sun_por_fbf_pol_dyu_jav_tha_gam_knd_lda_igb_aze_afr_urd_tur_swt_vie_wly_moo_bam_swa	-0.427811005808686	-1.01469906858173	0.312881915861664
407	amr_ger_yor_pan_heb_gam_owc_arw_uzb_tur_dgb_ind_swa_ita_mcd_bsq_lit_mlt_ven_cnt_dut_svk_fbf_pol_dyu_nor_hun_tsn_igb_fin_eng_sid_geo_krd_alb_bul_mol_wly_anl_spa_est_bem_sun_rus_bat_jpn_tml_kor_grk_ukr_akn_bos_mao_urd_tig_jav_mnd_fre_cic_lat_chh_scr_hin_glc_por_qcu_swe_cze_ben_moo_hau_afr_amh_slo_tag_prs_tsw_guj_bam_mly_tha_sod_knd_ewe_swt_aze_ctl_rom_azi_zul_vie_aeg_ses_xho_lda	-0.438189526129756	-1.04017224104936	0.300956569490021
408	chh_rus_swa_bul_heb_owc_tig_lat_tur_aze_igb_bat_bem_fre_guj_bsq_swe_sod_yor_cnt_urd_ben_dyu_grk_ewe_hin_est_lda_ven_fin_prs_anl_geo_slo_mol_alb_mcd_wly_mlt_arw_hun_moo_mly_ctl_mao_jpn_knd_kor_spa_ger_dgb_scr_jav_krd_amh_sun_mnd_bos_fbf_afr_sid_por_pan_ita_ukr_qcu_dut_eng_pol_tsw_gam_svk_hau_rom_tag_nor_zul_cze_bam_ind_tha_aeg_tml_swt_cic_azi_glc_lit_uzb_xho_vie_amr_ses_tsn_akn	-0.418083927130824	-0.992154786229482	0.323696453875799
409	sod_grk_dyu_fre_wly_chh_tig_cze_tur_uzb_ven_jav_dgb_ben_por_bsq_ita_sid_cic_mnd_scr_afr_zul_nor_igb_ctl_fin_swa_bem_hun_bul_anl_geo_prs_svk_glc_rus_mlt_amh_arw_est_xho_bat_pol_mao_jpn_tml_kor_mcd_spa_tsn_bos_sun_ukr_amr_ind_cnt_lat_swt_pan_heb_rom_swe_alb_ger_qcu_mol_krd_eng_ses_gam_slo_owc_lit_mly_guj_moo_dut_bam_tag_tha_aeg_knd_lda_ewe_aze_hin_urd_azi_yor_vie_hau_fbf_tsw_akn	-0.00404537221073579	-0.00953093576808054	0.992415944148653
410	gam_ctl_moo_nor_wly_heb_mlt_prs_tur_azi_tsn_bat_swa_bul_afr_bsq_bos_hau_zul_cnt_rom_rus_dgb_pan_ewe_lit_fin_igb_dyu_est_cze_sod_geo_pol_swe_urd_ukr_amh_tig_por_hun_lda_tag_hin_jav_jpn_knd_kor_mcd_glc_cic_alb_mao_scr_amr_sun_mnd_ben_tsw_lat_sid_spa_ita_eng_ger_qcu_svk_guj_arw_ses_owc_dut_anl_mol_ind_grk_akn_slo_xho_mly_tha_aeg_tml_ven_bem_uzb_fre_krd_aze_bam_vie_chh_fbf_swt_yor	-0.0195189205292994	-0.0459433989357241	0.963453874360292
411	sod_prs_tsw_fre_chh_aeg_tig_nor_azi_uzb_akn_tag_ses_scr_alb_bsq_svk_owc_swa_mnd_swe_guj_fbf_pol_moo_ita_hun_dgb_cic_est_rus_mlt_geo_por_lat_urd_ctl_hau_wly_pan_fin_dyu_bat_cze_jav_jpn_tml_kor_eng_mcd_swt_spa_mao_ben_gam_sun_cnt_afr_igb_ukr_anl_hin_ger_dut_grk_qcu_slo_bos_rom_ewe_amr_arw_heb_lit_ind_mol_tsn_bul_yor_mly_tha_amh_knd_zul_bem_tur_glc_krd_aze_bam_vie_sid_lda_ven_xho	-0.0692454965692241	-0.163374264533302	0.870578269111195
412	hau_ctl_xho_afr_amh_mlt_heb_spa_uzb_tur_ven_ind_yor_mcd_bos_bsq_ukr_aeg_lda_cnt_rus_dut_fbf_urd_ses_mol_hun_dgb_bem_fin_cze_anl_geo_fre_ben_scr_lat_chh_sod_ger_est_moo_jav_hin_mao_jpn_knd_kor_ita_grk_ewe_eng_bat_bul_tig_sun_mnd_pol_bam_nor_gam_rom_pan_slo_krd_qcu_prs_swe_lit_zul_sid_por_wly_alb_tag_arw_tsw_glc_swt_mly_tha_owc_tml_igb_tsn_azi_svk_guj_aze_akn_vie_amr_cic_dyu_swa	-1.18926098829376	-2.94151846457289	0.00412185785486926
413	wly_lit_moo_grk_sod_amh_gam_guj_tur_aze_dyu_tag_bem_pol_urd_bsq_lat_owc_ewe_cnt_hin_spa_tsn_slo_igb_rom_fin_swt_akn_est_cze_aeg_geo_fre_scr_arw_nor_mlt_amr_svk_hun_yor_mao_bul_bat_jpn_tml_kor_rus_ben_zul_glc_ind_pan_sid_sun_mnd_ukr_lda_prs_heb_ger_bos_alb_ctl_qcu_eng_mol_krd_ses_chh_afr_tig_ita_mly_dut_bam_swe_cic_jav_tha_hau_knd_swa_dgb_azi_mcd_por_uzb_fbf_vie_anl_xho_ven_tsw	-0.503035433465722	-1.2026343184972	0.232170809887969
414	owc_afr_swt_hin_sid_tig_amh_pan_azi_aze_dyu_sun_yor_krd_por_bsq_ben_wly_ses_mnd_ukr_urd_lda_lat_akn_rus_fin_bem_fbf_hun_scr_hau_geo_ger_bul_lit_mcd_amr_sod_ita_est_igb_mly_fre_ind_jpn_tml_kor_guj_bos_zul_arw_bat_mol_mlt_jav_cnt_ctl_bam_pol_anl_nor_svk_swe_glc_qcu_dut_grk_prs_cic_gam_slo_aeg_eng_mao_spa_tsw_alb_tsn_tag_tha_heb_knd_swa_ven_tur_rom_cze_uzb_dgb_vie_chh_xho_moo_ewe	-0.513112593803928	-1.22172938167238	0.2248977956125
415	tig_ger_tsn_scr_amh_anl_sid_arw_aze_azi_moo_mly_ses_ita_lit_bsq_mcd_amr_swt_cnt_spa_urd_cic_por_bem_mol_fin_zul_akn_hun_cze_owc_geo_ukr_eng_guj_ctl_wly_chh_alb_est_dgb_bat_krd_ind_jpn_tml_kor_hin_dut_fbf_prs_tag_swe_hau_mao_mnd_bul_dyu_svk_heb_lat_rus_bos_fre_qcu_grk_ben_nor_igb_aeg_rom_gam_afr_jav_pan_yor_pol_bam_sun_tha_mlt_knd_ven_lda_uzb_slo_glc_tur_ewe_vie_sod_swa_xho_tsw	0.186243113121665	0.438890669476942	0.661758731883369
416	chh_cze_lda_hin_heb_amh_gam_prs_azi_tur_zul_bat_swa_fre_lat_bsq_dut_owc_cic_cnt_slo_grk_tsn_nor_bam_krd_hun_bem_ven_est_glc_tig_geo_ita_guj_spa_lit_aeg_hau_por_fin_dyu_mly_mol_sun_jpn_tml_kor_bul_rom_fbf_pol_ind_svk_mlt_tag_mnd_afr_ewe_ukr_amr_mcd_bos_urd_scr_qcu_ctl_arw_ger_dgb_sod_eng_wly_pan_mao_rus_yor_alb_xho_jav_tha_sid_knd_moo_swt_aze_ben_swe_uzb_akn_vie_anl_tsw_ses_igb	-0.124373998026171	-0.293662413394902	0.769670232190627
417	hau_pan_tsw_urd_amr_gam_heb_por_uzb_tur_dyu_sun_swa_spa_afr_bsq_nor_owc_xho_mnd_grk_slo_yor_fre_ewe_scr_hun_zul_dgb_est_hin_anl_geo_ben_arw_ger_lit_amh_tig_guj_fin_fbf_mao_svk_ind_jpn_knd_kor_ita_cze_bam_alb_jav_bos_sod_tag_cnt_bul_ven_prs_chh_rus_pol_swe_dut_qcu_glc_ctl_lat_lda_sid_rom_aeg_eng_mly_krd_bem_mol_cic_bat_tha_mlt_tml_akn_swt_aze_mcd_ukr_azi_igb_vie_wly_tsn_moo_ses	-0.384351801193767	-0.910393641926497	0.364968518982659
418	chh_scr_akn_lit_aeg_wly_sid_nor_uzb_aze_ewe_ind_fbf_ger_rus_bsq_ukr_gam_xho_mnd_swe_krd_cic_mcd_igb_prs_hun_lda_tsw_fin_svk_mlt_geo_hin_ctl_cze_arw_owc_amr_pan_est_swt_sun_slo_mly_jpn_tml_kor_spa_ita_bam_bul_tag_ben_hau_jav_cnt_grk_moo_eng_tig_lat_rom_alb_guj_qcu_afr_mol_por_dgb_sod_bos_heb_fre_mao_pol_yor_glc_zul_bat_tha_amh_knd_swa_dyu_azi_dut_urd_tur_bem_vie_anl_ses_tsn_ven	0.125553405243766	0.295940339930595	0.767935444078685
419	aeg_glc_tsw_bul_heb_tig_sod_rom_tur_aze_swt_mly_yor_rus_prs_bsq_ctl_mlt_swa_cnt_ukr_lit_dgb_swe_xho_nor_est_zul_moo_hun_grk_chh_geo_scr_mol_ger_slo_owc_amr_lat_fin_dyu_jav_spa_bat_jpn_knd_kor_dut_krd_akn_pan_ind_ben_wly_mao_mnd_afr_igb_mcd_sid_ita_alb_cze_eng_qcu_svk_guj_urd_ven_gam_arw_amh_pol_tag_hin_fbf_fre_bem_sun_tha_anl_tml_bam_tsn_uzb_bos_por_azi_lda_vie_hau_ewe_ses_cic	-0.388651459912703	-0.921786172834111	0.359025260205145
420	sid_arw_cic_ita_amh_sod_hau_ctl_uzb_aze_dyu_mao_tsw_ben_urd_bsq_por_heb_ven_mnd_rus_mcd_swa_rom_bem_scr_hun_akn_zul_fin_afr_tig_geo_fre_ukr_lit_swe_anl_chh_eng_est_xho_bat_glc_jav_jpn_knd_kor_bul_svk_ewe_hin_mly_lat_aeg_tag_cnt_alb_bam_krd_wly_mol_slo_spa_ger_qcu_nor_guj_grk_tsn_amr_pan_owc_dut_sun_cze_dgb_bos_ses_ind_tha_gam_tml_moo_lda_tur_pol_prs_azi_yor_vie_mlt_swt_igb_fbf	-0.177960353266894	-0.420462179629443	0.675117804899955
421	amh_prs_ewe_alb_heb_sod_aeg_bos_tur_aze_cic_bat_swa_guj_pan_bsq_eng_hau_tsn_cnt_pol_lit_ses_ita_moo_urd_fin_lda_bem_hun_afr_gam_geo_ger_nor_hin_slo_sid_mlt_mol_est_fbf_ind_bul_mly_jpn_tml_kor_ukr_spa_igb_svk_sun_rom_wly_mao_mnd_lat_dgb_fre_owc_ctl_scr_ben_krd_qcu_grk_dut_cze_bam_tig_mcd_amr_arw_tag_swe_swt_glc_ven_jav_tha_chh_knd_dyu_akn_uzb_rus_por_azi_xho_vie_anl_tsw_yor_zul	-0.817631401894412	-1.97882425353964	0.0507938398953604
422	hau_swe_yor_por_sid_anl_tig_arw_uzb_tur_bem_sun_ven_pol_slo_bsq_mol_amr_tsn_mnd_ben_fre_tsw_glc_swa_pan_est_bam_ses_hun_svk_owc_geo_spa_lit_ger_guj_aeg_chh_mcd_fin_zul_tag_hin_bat_jpn_tml_kor_ctl_lat_moo_alb_mao_afr_sod_jav_cnt_dut_ewe_eng_gam_bul_grk_scr_ita_qcu_urd_nor_rom_igb_heb_krd_wly_prs_mly_cze_dyu_bos_fbf_ind_tha_mlt_knd_xho_cic_aze_ukr_rus_azi_lda_vie_amh_swt_dgb_akn	-0.91638330795114	-2.22076887046341	0.0287948220707878
423	heb_ita_ven_fre_amh_gam_amr_ben_uzb_azi_moo_sun_dgb_rom_bul_bsq_glc_sid_igb_cnt_rus_cze_ewe_eng_lda_ctl_fin_bam_akn_hun_por_mlt_geo_pan_nor_pol_mol_hau_anl_swe_est_yor_ind_alb_bat_jpn_tml_kor_lit_dut_xho_arw_mao_prs_sod_tag_mnd_spa_swt_afr_chh_hin_urd_ukr_mcd_qcu_scr_slo_lat_cic_aeg_ger_owc_guj_mly_grk_zul_svk_swa_jav_tha_tig_knd_bem_tsw_tur_bos_krd_aze_tsn_vie_wly_ses_dyu_fbf	-0.441455135564365	-1.04875358293098	0.297009382549202
424	sid_pol_dgb_pan_hau_gam_heb_spa_azi_aze_bam_sun_ses_arw_bos_bsq_grk_aeg_dyu_cnt_dut_por_swa_alb_tsw_ukr_est_ven_zul_hun_rus_anl_geo_svk_ben_ctl_swe_sod_owc_nor_fin_cic_jav_eng_bat_jpn_tml_kor_glc_afr_lda_slo_mao_mcd_chh_ind_mnd_krd_fbf_scr_wly_lit_fre_lat_rom_qcu_guj_hin_mol_moo_amr_cze_tig_urd_tag_prs_tsn_ita_yor_mly_tha_amh_knd_xho_ewe_tur_ger_bul_uzb_swt_vie_mlt_igb_bem_akn	-0.984435278851159	-2.39512831139971	0.0186188325263892
425	hau_ger_ven_scr_owc_aeg_sod_fre_aze_uzb_igb_jav_yor_glc_slo_bsq_ita_wly_cic_cnt_hin_dut_xho_pol_zul_grk_fin_lda_ewe_est_ctl_gam_geo_nor_eng_swe_mcd_amr_anl_guj_hun_fbf_mly_mol_sun_jpn_knd_kor_pan_por_dyu_bos_tag_spa_mlt_ind_mnd_cze_akn_alb_amh_ukr_rus_lit_urd_qcu_svk_arw_prs_tsn_tig_rom_chh_lat_bat_bul_moo_ben_bam_mao_tha_sid_tml_tsw_swt_tur_afr_krd_azi_bem_vie_heb_swa_dgb_ses	-0.884794214100846	-2.14684650984599	0.0344070915639826
426	aeg_rus_ses_grk_sid_chh_amr_scr_tur_azi_bem_mao_akn_pan_ita_bsq_nor_sod_dyu_cnt_lit_fre_yor_svk_tsw_krd_hun_zul_xho_fin_arw_heb_geo_urd_swe_ctl_hin_tig_wly_rom_est_tsn_jav_glc_tag_jpn_knd_kor_prs_pol_bam_guj_mly_ger_owc_bat_mnd_mol_swt_afr_gam_lat_dut_mcd_cze_qcu_eng_por_bul_igb_amh_ben_mlt_ukr_ind_slo_ewe_bos_dgb_sun_tha_hau_tml_cic_fbf_uzb_alb_spa_aze_ven_vie_anl_moo_swa_lda	-0.540748696245778	-1.2873603585367	0.201163353737395
427	amh_rus_zul_ben_aeg_chh_anl_guj_aze_tur_ewe_sun_moo_lat_urd_bsq_bul_sid_swt_cnt_arw_krd_tsw_pol_yor_spa_hun_igb_ses_est_rom_hau_geo_hin_pan_eng_nor_amr_sod_swe_fin_dyu_mly_ita_jav_jpn_knd_kor_afr_cze_tsn_slo_bat_ukr_gam_mao_mnd_alb_fbf_ctl_heb_dut_bos_glc_scr_qcu_mol_lit_fre_ven_mlt_grk_wly_prs_tag_ger_dgb_mcd_cic_ind_tha_tig_tml_bam_bem_uzb_por_svk_azi_xho_vie_owc_swa_akn_lda	-0.359323403902677	-0.851526851274369	0.396664102999125
428	anl_lat_zul_hin_tig_chh_mlt_prs_tur_aze_cic_sun_dgb_fre_nor_bsq_ger_amh_lda_cnt_eng_rus_swa_ita_ses_ukr_est_igb_fbf_fin_por_gam_geo_pol_dut_urd_spa_hau_wly_mcd_hun_bem_jav_grk_ind_jpn_tml_kor_alb_scr_ewe_afr_bat_lit_aeg_tag_mnd_pan_xho_krd_owc_swe_mol_svk_rom_qcu_bos_cze_ben_yor_amr_guj_sod_arw_mao_bul_tsw_slo_ven_mly_tha_sid_knd_moo_bam_uzb_ctl_glc_azi_akn_vie_heb_tsn_swt_dyu	-0.106348824080174	-0.250772365048039	0.802543316600531
429	amr_grk_dyu_lat_owc_sid_anl_swe_uzb_tur_bam_ind_ven_afr_krd_bsq_eng_gam_tsn_mnd_hin_mol_ewe_pan_fbf_ukr_hun_igb_bem_est_rus_mlt_geo_cze_prs_glc_por_tig_sod_nor_fin_xho_bat_scr_jav_jpn_knd_kor_bul_mcd_dgb_ctl_mao_lit_heb_sun_cnt_slo_swt_arw_aeg_pol_urd_dut_alb_qcu_spa_svk_ita_swa_hau_guj_chh_rom_mly_bos_moo_ben_cic_tag_tha_wly_tml_yor_zul_aze_ger_fre_azi_ses_vie_amh_lda_akn_tsw	-0.0850530346467893	-0.200586546111376	0.841459889481568
430	anl_ctl_tsn_urd_aeg_gam_heb_pol_uzb_azi_bem_mly_bam_mcd_pan_bsq_dut_mlt_akn_mnd_por_cze_dgb_lit_moo_krd_hun_ewe_ven_est_rus_owc_geo_nor_alb_rom_slo_amr_chh_eng_fin_ses_mao_ger_ind_jpn_tml_kor_svk_guj_zul_ukr_jav_bul_amh_sun_cnt_prs_cic_mol_sid_ben_fre_scr_grk_qcu_spa_arw_bos_dyu_tig_afr_sod_ita_bat_hin_lda_lat_fbf_tag_tha_hau_knd_tsw_swa_aze_swe_glc_tur_swt_vie_wly_yor_igb_xho	-0.475933222316787	-1.13081157511551	0.261042179762357
431	wly_rom_swa_slo_aeg_sod_owc_urd_uzb_aze_tsn_mao_lda_ctl_pan_bsq_krd_tig_cic_cnt_mcd_eng_ses_guj_xho_arw_fin_tsw_igb_hun_lat_amr_geo_prs_ita_spa_ukr_mlt_anl_dut_est_ven_jav_lit_ind_jpn_tml_kor_bos_fre_akn_pol_sun_ben_hau_mly_mnd_rus_fbf_mol_gam_swe_bul_nor_ger_qcu_hin_por_cze_bam_chh_afr_amh_alb_tag_scr_yor_glc_ewe_bat_tha_heb_knd_zul_moo_tur_svk_grk_azi_bem_vie_sid_swt_dyu_dgb	-0.448144864932467	-1.06363751433363	0.290246924955277
432	hau_dut_yor_slo_gam_tig_amh_mcd_azi_tur_cic_ind_moo_swe_rus_bsq_spa_wly_ewe_mnd_ctl_urd_lda_hin_tsw_bul_hun_dgb_ven_fin_bos_heb_geo_cze_scr_ben_svk_chh_owc_pol_est_tsn_tag_fre_mly_jpn_knd_kor_grk_ger_swa_por_mao_prs_aeg_sun_cnt_pan_igb_lat_sid_rom_nor_eng_arw_qcu_alb_ita_afr_akn_anl_guj_sod_lit_bat_ukr_ses_mol_zul_jav_tha_amr_tml_dyu_xho_aze_krd_glc_uzb_bam_vie_mlt_bem_fbf_swt	0.228856562475741	0.539242971215816	0.591007866058431
433	wly_krd_bem_urd_aeg_tig_anl_scr_aze_tur_tsw_jav_cic_alb_grk_bsq_pan_chh_dyu_mnd_ger_dut_xho_prs_bam_eng_est_zul_moo_hun_ita_gam_geo_rus_spa_hin_glc_sod_hau_rom_fin_tsn_tag_ukr_ind_jpn_tml_kor_swe_mcd_fbf_ben_sun_nor_sid_mao_cnt_cze_ewe_slo_owc_lat_bos_afr_lit_qcu_guj_fre_pol_lda_amh_por_mlt_mol_bat_svk_ses_bul_ven_mly_tha_amr_knd_swt_igb_azi_arw_ctl_uzb_akn_vie_heb_swa_dgb_yor	-0.449894904125888	-1.06785058526812	0.288352002924831
434	sid_svk_tsn_urd_owc_amh_amr_lat_aze_tur_cic_bat_moo_arw_pan_bsq_slo_anl_ven_cnt_ger_prs_zul_rom_bam_spa_fin_swt_xho_est_ukr_mlt_geo_cze_dut_scr_afr_wly_hau_pol_hun_dgb_tag_ben_mly_jpn_knd_kor_krd_swe_tsw_fre_mao_nor_heb_ind_mnd_ctl_bem_ita_sod_rus_alb_por_glc_qcu_mol_bos_grk_swa_aeg_hin_chh_eng_sun_guj_akn_lit_dyu_jav_tha_tig_tml_yor_ewe_azi_bul_mcd_uzb_fbf_vie_gam_igb_ses_lda	-0.0258076677301089	-0.0607765402447986	0.951667592342652
435	amr_slo_swt_cze_amh_sid_tig_fre_aze_tur_moo_tag_dyu_spa_lat_bsq_guj_wly_bam_mnd_ita_svk_xho_afr_zul_prs_est_swa_ewe_fin_mcd_heb_geo_urd_grk_bul_lit_gam_sod_hin_hun_dgb_bat_ben_sun_jpn_knd_kor_rom_ger_igb_pan_mao_ukr_hau_ind_cnt_scr_tsw_alb_owc_arw_dut_pol_bos_qcu_swe_krd_rus_yor_chh_mol_anl_nor_jav_glc_ven_por_cic_mly_tha_mlt_tml_akn_bem_uzb_eng_ctl_azi_ses_vie_aeg_lda_fbf_tsn	-0.505539063510138	-1.20533983730376	0.231130124843972
436	hau_ita_bam_glc_wly_anl_amr_grk_aze_azi_moo_tag_xho_cze_pan_bsq_guj_sod_swt_mnd_mol_ukr_fbf_por_zul_prs_hun_lda_tsw_fin_dut_chh_geo_fre_lat_svk_ben_amh_mlt_mcd_est_yor_ind_arw_mly_jpn_knd_kor_lit_slo_tsn_pol_bat_ctl_owc_jav_cnt_alb_cic_hin_aeg_rom_nor_rus_eng_qcu_ger_urd_swe_igb_heb_bul_sid_krd_mao_bos_dyu_spa_ewe_sun_tha_tig_tml_ven_bem_tur_scr_afr_uzb_akn_vie_gam_dgb_ses_swa	-0.0407976863787831	-0.0961317040929079	0.923622822131352
437	sid_ctl_dgb_mcd_aeg_amh_owc_spa_azi_aze_cic_bat_tsn_mol_ger_bsq_ukr_chh_akn_mnd_swe_rom_tsw_slo_fbf_bul_fin_igb_bem_est_grk_sod_geo_pol_eng_ben_bos_mlt_amr_arw_hun_yor_jav_por_mao_jpn_knd_kor_guj_nor_moo_rus_tag_krd_heb_ind_cnt_alb_swa_dut_gam_lit_cze_afr_fre_qcu_lat_urd_prs_lda_anl_glc_tig_ita_mly_hin_bam_svk_ses_sun_tha_wly_tml_swt_dyu_tur_scr_pan_uzb_ewe_vie_hau_xho_zul_ven	0.566548161060679	1.33862341110197	0.183956525438972
438	amh_urd_xho_arw_sod_tig_gam_svk_tur_aze_swa_jav_tsn_swe_lat_bsq_afr_anl_lda_mnd_por_glc_tsw_pan_zul_ger_fin_moo_fbf_est_pol_chh_geo_cze_ctl_fre_mol_amr_sid_nor_hun_yor_ind_spa_mao_jpn_knd_kor_rus_guj_ewe_eng_sun_ukr_hau_tag_cnt_bul_igb_prs_owc_bos_ita_hin_rom_qcu_mcd_dut_grk_dyu_aeg_krd_heb_ben_bat_slo_dgb_lit_bam_mly_tha_wly_tml_ses_bem_azi_alb_scr_uzb_swt_vie_mlt_ven_cic_akn	0.359478895625592	0.847735391841969	0.398761846864214
439	hau_bul_swt_eng_chh_anl_amr_ctl_tur_aze_ses_mao_ewe_lit_cze_bsq_por_amh_tsn_cnt_pol_lat_xho_nor_dgb_rom_est_moo_bem_fin_dut_sod_geo_prs_krd_pan_arw_heb_tig_mcd_hun_igb_mly_glc_bat_jpn_tml_kor_alb_ben_fbf_slo_sun_hin_sid_tag_mnd_scr_dyu_bos_gam_fre_ita_mol_svk_qcu_guj_urd_spa_yor_mlt_rus_aeg_afr_jav_ger_zul_grk_ven_ind_tha_wly_knd_akn_tsw_uzb_ukr_swe_azi_lda_vie_owc_swa_cic_bam	-0.377201453342263	-0.893755669355084	0.373759713888028
440	owc_pol_xho_lit_gam_sod_chh_grk_azi_tur_tsn_mly_ses_afr_ita_bsq_bul_amr_cic_mnd_ger_scr_dyu_dut_swa_ukr_est_tsw_bam_fin_spa_tig_geo_por_hin_rom_pan_hau_amh_slo_hun_bem_sun_guj_bat_jpn_tml_kor_lat_swe_lda_eng_tag_arw_aeg_jav_cnt_krd_ven_glc_wly_alb_nor_bos_svk_qcu_ben_rus_mol_fbf_sid_urd_anl_prs_ind_ctl_yor_fre_moo_mao_tha_mlt_knd_akn_ewe_uzb_mcd_cze_aze_dgb_vie_heb_zul_igb_swt	-0.167731969586146	-0.395635521403823	0.693280053526466
441	wly_ger_moo_krd_tig_mlt_anl_ukr_tur_uzb_zul_tag_swa_bos_por_bsq_guj_hau_dgb_cnt_svk_afr_yor_rus_lda_slo_hun_akn_tsw_est_swe_aeg_geo_bul_rom_pol_scr_gam_sod_grk_fin_bem_ind_spa_sun_jpn_tml_kor_cze_ita_igb_lit_mao_pan_chh_bat_mnd_eng_dyu_arw_heb_fre_lat_hin_mol_qcu_mcd_prs_nor_ven_sid_ben_amh_dut_jav_urd_ewe_alb_fbf_mly_tha_owc_knd_swt_cic_azi_ctl_glc_aze_tsn_vie_amr_bam_xho_ses	-0.684367595723426	-1.64185007638925	0.103998570723576
442	sod_pan_dyu_eng_hau_amr_owc_por_uzb_aze_ewe_bat_yor_scr_nor_bsq_svk_tig_fbf_mnd_lat_guj_igb_arw_bem_spa_est_bam_moo_fin_grk_gam_geo_rom_prs_lit_mol_sid_mlt_ctl_hun_ven_sun_alb_jav_jpn_tml_kor_ukr_bul_cic_glc_mao_fre_chh_mly_cnt_rus_swt_ben_anl_hin_mcd_krd_ger_qcu_ita_cze_swe_xho_aeg_dut_wly_bos_tag_afr_dgb_slo_tsn_ind_tha_heb_knd_tsw_lda_tur_urd_pol_azi_ses_vie_amh_zul_akn_swa	-0.070460664763609	-0.16605200255981	0.868476491263404
443	gam_rus_dgb_afr_anl_chh_owc_ben_uzb_aze_ses_ind_ven_glc_grk_bsq_krd_sod_tsn_cnt_ctl_guj_swt_lit_moo_por_est_zul_tsw_hun_rom_amr_geo_mol_urd_slo_hin_sid_amh_ger_fin_yor_mly_fre_tag_jpn_tml_kor_svk_eng_igb_arw_bat_alb_tig_sun_mnd_spa_dyu_prs_hau_bos_ukr_dut_bul_qcu_scr_lat_pol_swa_wly_pan_mlt_nor_mao_cze_bam_swe_akn_jav_tha_aeg_knd_cic_bem_azi_ita_mcd_tur_ewe_vie_heb_fbf_xho_lda	0.140529764306771	0.330897620942532	0.741466200383939
444	chh_grk_tsw_guj_hau_amr_tig_afr_uzb_tur_swa_jav_tsn_lit_scr_bsq_por_gam_zul_cnt_nor_spa_ewe_dut_dyu_hin_est_bam_dgb_hun_rom_sod_geo_ben_eng_ita_mcd_owc_wly_swe_fin_xho_sun_slo_mao_jpn_knd_kor_arw_urd_ses_glc_tag_rus_heb_bat_mnd_mol_fbf_lat_amh_pan_alb_pol_ukr_qcu_cze_bos_ctl_akn_anl_prs_aeg_bul_ind_svk_lda_ger_cic_mly_tha_sid_tml_ven_igb_aze_krd_fre_azi_yor_vie_mlt_moo_swt_bem	0.346515711921162	0.816461048040017	0.416322953783343
445	heb_guj_akn_krd_gam_tig_chh_lat_aze_tur_igb_bat_ses_hin_ukr_bsq_mol_amh_moo_mnd_alb_ger_cic_lit_bem_svk_fin_xho_swa_hun_cze_anl_geo_ita_rus_swe_scr_aeg_sod_eng_est_ven_sun_ben_ind_jpn_knd_kor_ctl_grk_tsn_arw_mly_afr_amr_jav_cnt_por_tsw_bul_sid_urd_fre_rom_pol_qcu_glc_prs_pan_swt_owc_bos_mlt_nor_mao_slo_lda_spa_bam_tag_tha_wly_tml_fbf_ewe_azi_mcd_dut_uzb_yor_vie_hau_dgb_dyu_zul	-0.792043851418621	-1.90960577895254	0.0592662416796155
446	heb_bul_ven_lat_sod_amh_aeg_urd_tur_azi_igb_ind_ses_scr_slo_bsq_ctl_tig_bem_cnt_guj_dut_tsn_svk_dgb_glc_hun_dyu_tsw_fin_lit_sid_geo_spa_pan_alb_krd_owc_wly_ita_est_zul_tag_prs_mao_jpn_knd_kor_mcd_pol_swt_por_mly_cze_hau_bat_mnd_rus_swa_mol_gam_swe_bos_ben_ukr_qcu_nor_hin_ger_ewe_mlt_rom_anl_fre_jav_grk_bam_eng_yor_sun_tha_amr_tml_moo_lda_aze_afr_arw_uzb_fbf_vie_chh_cic_xho_akn	0.162619889006849	0.382430816020009	0.703014420858038
447	gam_bos_akn_ben_sid_wly_heb_guj_aze_tur_zul_bat_moo_alb_rom_bsq_mcd_owc_lda_cnt_prs_rus_yor_nor_igb_hin_fin_dgb_ses_hun_spa_chh_geo_svk_ita_ukr_glc_aeg_amh_cze_est_bam_mao_ger_ind_jpn_knd_kor_krd_eng_swa_swe_jav_grk_amr_tag_mnd_ctl_tsn_arw_hau_lat_urd_slo_scr_qcu_bul_mol_pol_ewe_tig_dut_mlt_por_mly_pan_cic_afr_bem_sun_tha_anl_tml_fbf_tsw_azi_fre_lit_uzb_xho_vie_sod_dyu_swt_ven	0.159991632587201	0.377365039722994	0.706762136124307
448	tig_svk_tsw_slo_sod_amr_gam_lat_tur_azi_akn_jav_xho_glc_grk_bsq_ger_hau_ses_cnt_bul_krd_swt_mcd_dgb_cze_fin_zul_bem_hun_eng_wly_geo_pan_urd_dut_afr_chh_anl_rom_est_lda_sun_bos_tag_jpn_knd_kor_pol_lit_ewe_ita_mly_ben_sid_mao_mnd_alb_igb_prs_mlt_mol_fre_arw_scr_qcu_hin_ctl_por_bam_amh_guj_aeg_nor_bat_rus_ven_spa_swa_ind_tha_heb_tml_moo_fbf_uzb_swe_ukr_aze_tsn_vie_owc_dyu_yor_cic	-0.0913770906419921	-0.21525047507673	0.830043384105852
449	amr_pol_tsw_cze_wly_hau_sod_afr_azi_aze_ewe_mao_bam_alb_hin_bsq_grk_tig_lda_cnt_prs_svk_moo_slo_xho_ben_hun_swt_ses_est_por_sid_geo_nor_mol_urd_rom_anl_gam_ger_fin_dyu_tag_arw_jav_jpn_tml_kor_krd_dut_cic_bul_mly_scr_chh_ind_mnd_lat_yor_eng_mlt_spa_ita_rus_ukr_qcu_pan_lit_bos_dgb_aeg_ctl_heb_mcd_bat_glc_akn_guj_zul_sun_tha_owc_knd_ven_igb_tur_swe_fre_uzb_swa_vie_amh_fbf_tsn_bem	-0.158142138920516	-0.373470420325255	0.70964834227117
450	sid_bul_tsw_ben_sod_gam_chh_svk_aze_tur_igb_bat_ven_eng_lat_bsq_nor_tig_ses_mnd_spa_ukr_akn_krd_cic_por_fin_fbf_dgb_hun_mcd_wly_geo_fre_ita_swe_rus_hau_amr_ctl_est_xho_ind_glc_mao_jpn_knd_kor_mol_lit_zul_cze_jav_alb_heb_mly_cnt_afr_tsn_grk_mlt_urd_ger_dut_arw_qcu_guj_rom_pan_bam_aeg_hin_owc_scr_sun_slo_lda_pol_moo_tag_tha_anl_tml_bem_yor_azi_bos_prs_uzb_ewe_vie_amh_swa_dyu_swt	0.0382605959453156	0.090107727898726	0.92839538998934
451	hau_dut_dgb_fre_mlt_gam_sid_pol_azi_aze_bam_mao_ewe_ger_svk_bsq_guj_tig_dyu_cnt_eng_mol_fbf_mcd_akn_ukr_est_zul_bem_fin_swe_anl_geo_bul_afr_slo_prs_sod_amh_urd_hun_yor_bat_por_mly_jpn_tml_kor_lit_rus_moo_alb_jav_glc_chh_sun_mnd_krd_xho_arw_aeg_nor_ita_rom_grk_qcu_spa_cze_pan_lda_wly_ben_amr_lat_tag_ctl_cic_bos_swa_ind_tha_heb_knd_ses_igb_uzb_hin_scr_tur_ven_vie_owc_tsn_tsw_swt	0.185429260167726	0.436977384983854	0.66314071206677
452	gam_guj_swt_dut_sid_heb_tig_ukr_azi_aze_lda_mao_yor_ctl_alb_bsq_afr_anl_tsw_mnd_prs_mol_ses_por_igb_ger_est_fbf_tsn_fin_ben_mlt_geo_urd_pan_slo_hin_aeg_amh_pol_hun_ewe_jav_swe_ind_jpn_tml_kor_grk_svk_cic_scr_bat_lat_sod_tag_cnt_nor_ven_fre_wly_krd_cze_arw_lit_qcu_spa_rus_ita_dyu_amr_bos_chh_glc_sun_rom_dgb_bul_xho_mly_tha_hau_knd_bam_akn_uzb_eng_mcd_tur_zul_vie_owc_bem_swa_moo	-0.73749931597747	-1.77102170905389	0.0798332839691716
453	chh_glc_ses_ita_aeg_amr_wly_prs_azi_uzb_swt_bat_igb_ben_cze_bsq_pol_amh_lda_cnt_scr_ctl_ewe_pan_zul_afr_hun_xho_dgb_est_mol_tig_geo_dut_fre_urd_grk_heb_mlt_krd_fin_cic_mao_ukr_jav_jpn_tml_kor_rom_bul_ven_nor_ind_mcd_sid_mly_mnd_guj_moo_lit_anl_arw_svk_lat_bos_qcu_hin_alb_spa_fbf_hau_ger_gam_rus_tag_slo_bem_eng_tsw_sun_tha_owc_knd_akn_bam_aze_swe_por_tur_tsn_vie_sod_dyu_yor_swa	0.737952742252526	1.75536781045426	0.0824892513605923
454	gam_guj_bam_urd_wly_anl_sid_ukr_azi_tur_zul_tag_fbf_krd_lit_bsq_pol_hau_ewe_mnd_scr_ctl_xho_rus_ven_bos_est_yor_tsw_fin_ita_aeg_geo_swe_pan_mcd_glc_heb_chh_slo_hun_swa_bat_hin_mly_jpn_knd_kor_mol_afr_igb_alb_jav_ben_amr_sun_cnt_cze_dyu_grk_sod_eng_arw_prs_svk_qcu_ger_nor_dut_ses_mlt_spa_owc_fre_mao_por_bem_rom_tsn_ind_tha_amh_tml_moo_akn_uzb_lat_bul_aze_lda_vie_tig_cic_dgb_swt	0.156027296287525	0.367281706868734	0.714243351268675
455	owc_nor_zul_prs_wly_sod_tig_dut_uzb_aze_ewe_bat_yor_spa_por_bsq_ukr_mlt_tsw_cnt_lit_scr_ses_rom_cic_ita_fin_dyu_igb_est_eng_anl_geo_ben_bul_urd_fre_heb_sid_ger_hun_moo_ind_guj_mly_jpn_tml_kor_bos_mcd_lda_slo_jav_glc_amr_mao_mnd_krd_bam_swe_hau_ctl_afr_grk_pol_qcu_rus_alb_hin_tsn_gam_lat_amh_arw_tag_pan_swa_cze_xho_sun_tha_aeg_knd_bem_fbf_azi_mol_svk_tur_akn_vie_chh_swt_ven_dgb	-0.493174392257173	-1.17454273952884	0.243176434667487
456	amr_lat_tsw_glc_owc_wly_heb_svk_azi_uzb_xho_ind_swt_lit_grk_bsq_arw_mlt_igb_mnd_slo_ctl_akn_ita_dgb_urd_est_cic_bem_fin_afr_chh_geo_spa_prs_ben_hin_hau_gam_nor_hun_ven_jav_rus_mao_jpn_knd_kor_mol_krd_ses_bul_sun_guj_sid_mly_cnt_dut_tsn_scr_amh_ukr_eng_fre_ger_qcu_swe_mcd_alb_bam_aeg_bos_tig_rom_tag_por_ewe_pan_zul_bat_tha_sod_tml_dyu_fbf_tur_cze_pol_aze_yor_vie_anl_swa_lda_moo	-0.374635317912569	-0.887429218667307	0.377137152098806
457	anl_rus_ven_pol_wly_hau_heb_prs_tur_aze_cic_jav_dgb_spa_pan_bsq_rom_chh_tsw_cnt_mol_nor_moo_swe_fbf_lit_hun_xho_ses_fin_eng_amh_geo_hin_alb_ukr_ben_gam_aeg_scr_est_akn_ind_dut_bat_jpn_knd_kor_bul_afr_dyu_grk_mly_slo_amr_tag_mnd_fre_igb_arw_mlt_mcd_ctl_glc_ita_qcu_ger_svk_cze_lda_tig_urd_sod_guj_sun_bos_swt_lat_swa_mao_tha_owc_tml_bam_bem_uzb_krd_por_azi_ewe_vie_sid_zul_tsn_yor	-0.316711229318628	-0.748144071936575	0.456261037464546
458	chh_svk_akn_glc_tig_wly_amh_grk_aze_tur_lda_sun_tsw_afr_ctl_bsq_cze_gam_tsn_cnt_spa_por_zul_eng_swa_mcd_hun_xho_ven_est_rus_anl_geo_mol_pol_alb_dut_amr_aeg_rom_fin_moo_ind_prs_mly_jpn_tml_kor_ita_pan_dyu_bul_bat_lat_mlt_jav_mnd_guj_fbf_arw_owc_scr_ukr_urd_bos_qcu_nor_ger_fre_dgb_heb_lit_sid_ben_mao_hin_igb_swe_cic_tag_tha_hau_knd_bem_ewe_azi_krd_slo_uzb_swt_vie_sod_bam_yor_ses	-0.656904832405445	-1.57289485165001	0.119139216256414
459	gam_ukr_dyu_ger_aeg_anl_amh_por_aze_tur_fbf_ind_ven_slo_grk_bsq_rus_hau_lda_cnt_krd_afr_swt_pan_swa_nor_fin_ses_bam_hun_arw_mlt_geo_ben_prs_urd_lat_tig_owc_lit_est_bem_sun_guj_mly_jpn_knd_kor_ctl_pol_yor_cze_jav_scr_sod_tag_mnd_svk_tsn_dut_chh_hin_alb_bul_ita_qcu_mcd_glc_mol_akn_sid_swe_amr_bos_mao_spa_ewe_fre_zul_bat_tha_heb_tml_cic_tsw_uzb_rom_eng_azi_xho_vie_wly_moo_dgb_igb	0.224353916854004	0.527832465163331	0.598872761234753
460	gam_rus_yor_pol_chh_aeg_sod_mol_tur_azi_swa_sun_tsw_spa_fre_bsq_pan_mlt_fbf_mnd_lit_ita_xho_svk_bem_hin_fin_ses_zul_hun_ctl_amr_geo_ger_bul_guj_eng_heb_amh_ukr_est_akn_ind_urd_bat_jpn_knd_kor_ben_rom_ven_cze_mao_grk_owc_jav_cnt_lat_dgb_slo_hau_glc_dut_por_arw_qcu_swe_alb_bos_tsn_tig_nor_sid_scr_mly_mcd_swt_krd_igb_tag_tha_anl_tml_dyu_lda_uzb_afr_prs_aze_moo_vie_wly_ewe_cic_bam	-1.1375923427612	-2.79439829447622	0.00631490738304858
461	gam_arw_ses_swe_aeg_amh_mlt_guj_uzb_tur_swt_tag_lda_cze_mcd_bsq_eng_tig_moo_mnd_mol_pan_zul_hin_akn_ita_est_bem_yor_fin_prs_owc_geo_fre_lat_scr_alb_sod_heb_nor_hun_igb_mly_lit_ind_jpn_knd_kor_glc_pol_ewe_ger_bat_por_sid_mao_cnt_svk_tsn_spa_anl_slo_krd_rus_bos_qcu_ukr_afr_ctl_dgb_hau_grk_chh_rom_jav_urd_fbf_bul_xho_sun_tha_amr_tml_dyu_cic_aze_dut_ben_azi_bam_vie_wly_ven_swa_tsw	0.26544171206208	0.626150740406308	0.532749895571141
462	gam_urd_moo_dut_amr_owc_tig_rom_uzb_tur_swt_sun_bam_eng_rus_bsq_scr_anl_igb_cnt_afr_svk_bem_ctl_dyu_spa_est_tsn_lda_fin_swe_amh_geo_ita_alb_ben_guj_mlt_chh_hin_hun_zul_ind_nor_jav_jpn_tml_kor_cze_prs_ewe_krd_mao_grk_aeg_bat_mnd_mol_ven_pol_wly_lit_glc_bul_arw_qcu_ukr_lat_ger_xho_sid_mcd_sod_pan_mly_slo_swa_fre_yor_tag_tha_heb_knd_ses_dgb_aze_por_bos_azi_akn_vie_hau_tsw_cic_fbf	-0.505424916260073	-1.20226897285821	0.232311599678046
463	mlt_afr_akn_cze_aeg_anl_owc_pan_tur_azi_fbf_bat_cic_spa_alb_bsq_ctl_chh_lda_mnd_slo_hin_tsw_eng_tsn_bos_hun_xho_ewe_est_mcd_amr_geo_arw_lit_ben_mol_sod_wly_krd_fin_swt_jav_ukr_sun_jpn_knd_kor_por_guj_zul_glc_mao_svk_sid_ind_cnt_pol_moo_scr_heb_grk_rom_ger_prs_qcu_dut_swe_fre_swa_gam_ita_amh_rus_mly_bul_dgb_lat_bam_tag_tha_tig_tml_ses_dyu_aze_nor_urd_uzb_ven_vie_hau_bem_igb_yor	-0.126003990411875	-0.297317531525313	0.766887195862019
464	wly_rus_ses_por_owc_hau_heb_glc_azi_uzb_ven_mao_dgb_pan_swe_bsq_fre_tig_tsw_cnt_rom_ukr_swt_ita_lda_scr_fin_ewe_zul_hun_spa_amh_geo_hin_krd_nor_ben_mlt_sod_afr_est_cic_mly_bul_bat_jpn_tml_kor_lat_ger_yor_eng_sun_urd_aeg_jav_mnd_grk_swa_slo_amr_mol_pol_cze_ctl_qcu_arw_guj_lit_xho_gam_prs_sid_dut_ind_bos_moo_mcd_bem_tag_tha_chh_knd_akn_tsn_aze_svk_alb_tur_dyu_vie_anl_igb_bam_fbf	-0.75410666050895	-1.81567154044063	0.0726433264680603
465	amr_mcd_ven_ben_heb_mlt_wly_bos_azi_uzb_dgb_jav_bem_slo_guj_bsq_prs_sid_xho_cnt_spa_scr_cic_krd_akn_arw_est_tsw_yor_hun_hin_sod_geo_glc_swe_afr_ita_anl_hau_ctl_fin_zul_bat_alb_sun_jpn_tml_kor_eng_ukr_igb_urd_tag_bul_owc_ind_mnd_lit_bam_lat_gam_grk_pan_ger_cze_qcu_mol_nor_dut_dyu_tig_rus_aeg_fre_mly_pol_lda_por_ewe_mao_tha_amh_knd_fbf_moo_aze_svk_rom_tur_tsn_vie_chh_swt_ses_swa	-0.280064232086904	-0.662446131039344	0.509323711501851
466	hau_pan_swa_lit_aeg_mlt_sod_rom_tur_azi_swt_mly_dyu_glc_fre_bsq_grk_amr_yor_cnt_arw_prs_lda_bul_bam_scr_est_ven_tsw_hun_por_sid_geo_alb_ctl_rus_urd_anl_gam_hin_fin_bem_sun_mcd_ind_jpn_tml_kor_afr_ukr_akn_cze_mao_nor_amh_jav_mnd_ger_ses_dut_owc_pol_swe_eng_guj_qcu_ben_mol_svk_zul_chh_bos_tig_lat_tag_krd_dgb_spa_ewe_bat_tha_wly_knd_igb_cic_uzb_ita_slo_aze_fbf_vie_heb_tsn_xho_moo	-0.295816858508013	-0.699111326167507	0.486227257995502
467	amh_pan_cic_bos_hau_sod_gam_scr_aze_azi_fbf_ind_xho_rom_fre_bsq_mcd_wly_bam_mnd_ukr_arw_moo_pol_zul_cze_hun_bem_tsn_est_spa_owc_geo_ben_prs_hin_grk_heb_chh_svk_fin_ses_jav_ita_bat_jpn_knd_kor_alb_ger_dyu_glc_mly_urd_tig_mao_cnt_slo_igb_rus_aeg_dut_guj_lat_eng_qcu_lit_krd_ctl_ven_amr_bul_anl_nor_sun_por_lda_afr_swa_tag_tha_sid_tml_akn_tsw_tur_mol_swe_uzb_yor_vie_mlt_ewe_swt_dgb	0.599101543257432	1.42096670317198	0.158670813784725
468	hau_grk_yor_por_gam_wly_amh_ctl_tur_aze_zul_bat_swa_arw_svk_bsq_bul_owc_cic_mnd_rus_slo_swt_glc_ses_pan_fin_fbf_tsn_est_afr_heb_geo_cze_spa_dut_ita_tig_sid_mol_hun_bam_tag_rom_jav_jpn_knd_kor_lat_lit_akn_ger_mao_fre_anl_sun_cnt_hin_xho_mcd_amr_nor_krd_bos_scr_qcu_guj_ben_swe_ven_aeg_eng_chh_pol_mly_alb_bem_urd_lda_ind_tha_mlt_tml_dgb_moo_uzb_prs_ukr_azi_igb_vie_sod_ewe_tsw_dyu	0.685306901803563	1.63047103365766	0.106384301543911
469	owc_slo_cic_svk_sid_anl_gam_grk_uzb_aze_dgb_mao_bem_glc_spa_bsq_lat_hau_igb_cnt_ukr_pan_swa_rom_ewe_nor_hun_akn_yor_fin_ita_heb_geo_mol_alb_krd_guj_sod_amr_ctl_est_bam_jav_cze_tag_jpn_tml_kor_prs_bos_lda_ben_sun_fre_aeg_ind_mnd_por_zul_rus_amh_hin_mcd_arw_dut_qcu_bul_ger_pol_ses_mlt_eng_wly_swe_mly_urd_tsw_lit_tsn_bat_tha_chh_knd_swt_xho_tur_scr_afr_azi_moo_vie_tig_fbf_dyu_ven	-0.138318705401788	-0.326256682935717	0.74496320211051
470	gam_lit_lda_eng_wly_tig_heb_ukr_uzb_aze_moo_mly_bam_guj_svk_bsq_prs_amh_ewe_cnt_urd_ita_cic_glc_xho_fre_est_tsw_dyu_fin_afr_sod_geo_ben_spa_swe_lat_sid_mlt_mol_hun_bem_mao_ger_bat_jpn_knd_kor_scr_slo_zul_rom_jav_rus_aeg_sun_mnd_hin_swt_bul_owc_pol_cze_nor_por_qcu_bos_mcd_pan_swa_amr_krd_anl_grk_ind_dut_ses_arw_tsn_tag_tha_hau_tml_ven_dgb_azi_ctl_alb_tur_igb_vie_chh_yor_akn_fbf	0.15901425305025	0.374017886541311	0.709242371610243
471	amr_ben_moo_krd_owc_chh_mlt_pol_uzb_azi_xho_jav_swt_alb_por_bsq_prs_amh_tsw_cnt_arw_swe_tsn_bos_akn_lat_fin_zul_igb_hun_spa_aeg_geo_lit_fre_svk_hin_gam_sid_mol_est_fbf_sun_glc_mao_jpn_tml_kor_mcd_rus_yor_ita_mly_grk_sod_tag_mnd_cze_dyu_rom_hau_ctl_guj_nor_pan_qcu_bul_scr_ger_ses_wly_eng_tig_urd_bat_afr_dgb_ukr_swa_ind_tha_heb_knd_bam_bem_tur_dut_slo_aze_lda_vie_anl_ven_cic_ewe	-0.369608627258609	-0.875875027153994	0.383354639921448
472	sid_hin_tsn_mcd_gam_aeg_heb_por_aze_uzb_dgb_mly_bem_spa_rus_bsq_alb_mlt_swa_mnd_glc_grk_dyu_nor_bam_cze_est_swt_yor_fin_swe_amr_geo_prs_rom_urd_ukr_owc_sod_eng_hun_xho_sun_bos_mao_jpn_tml_kor_lit_mol_cic_ctl_ind_ger_wly_tag_cnt_slo_igb_krd_tig_bul_pan_afr_fre_qcu_scr_lat_ita_ses_amh_pol_anl_ben_jav_svk_moo_arw_fbf_bat_tha_hau_knd_tsw_akn_azi_dut_guj_tur_lda_vie_chh_ewe_ven_zul	-0.378292871151887	-0.896022156229565	0.372554369322869
473	amh_eng_ven_afr_sod_sid_amr_rom_tur_azi_swt_tag_dgb_swe_svk_bsq_pol_mlt_moo_mnd_scr_pan_bem_guj_ewe_lit_fin_dyu_lda_est_arw_hau_geo_urd_alb_grk_slo_owc_anl_glc_hun_bam_ind_spa_bat_jpn_tml_kor_krd_prs_igb_ita_mao_ger_wly_jav_cnt_fre_akn_ben_gam_por_lat_nor_dut_qcu_bul_rus_mol_xho_heb_ctl_aeg_ukr_sun_mcd_cic_cze_swa_mly_tha_chh_knd_tsw_fbf_aze_bos_hin_uzb_tsn_vie_tig_ses_zul_yor	-0.0112499612569768	-0.0264880363219542	0.978924831247785
474	hau_svk_akn_ctl_chh_anl_gam_krd_aze_tur_xho_ind_swa_pan_glc_bsq_guj_mlt_fbf_mnd_grk_urd_dgb_pol_dyu_ukr_est_tsw_igb_fin_ben_sid_geo_eng_dut_afr_bul_amr_aeg_mol_hun_bam_jav_spa_mly_jpn_tml_kor_fre_slo_lda_swe_mao_arw_sod_sun_cnt_lit_tsn_cze_heb_alb_nor_lat_rus_qcu_ger_ita_prs_ven_amh_hin_wly_scr_tag_rom_ses_por_ewe_bat_tha_tig_knd_zul_cic_uzb_bos_mcd_azi_swt_vie_owc_moo_yor_bem	-0.427564078274143	-1.01442319959428	0.313012772603278
475	sod_svk_bem_lat_owc_anl_aeg_urd_azi_aze_ewe_bat_swt_ita_arw_bsq_ctl_amr_tsn_cnt_bos_rus_zul_ben_dyu_por_fin_cic_dgb_hun_cze_mlt_geo_prs_rom_mol_ger_sid_tig_nor_est_xho_jav_dut_ind_jpn_tml_kor_afr_eng_akn_grk_mao_bul_chh_sun_mnd_swe_tsw_fre_hau_slo_lit_hin_alb_qcu_mcd_pol_spa_yor_heb_krd_wly_pan_mly_ukr_lda_guj_ses_tag_tha_amh_knd_bam_igb_tur_glc_scr_uzb_swa_vie_gam_moo_ven_fbf	-0.812792115198701	-1.95893204792138	0.0531161016742019
476	amr_lat_dgb_krd_mlt_anl_heb_svk_azi_tur_ven_mao_moo_dut_mcd_bsq_nor_owc_bam_cnt_swe_slo_tsw_ita_fbf_ger_hun_swt_ewe_est_hin_gam_geo_mol_afr_pol_pan_tig_sid_eng_fin_swa_jav_guj_ind_jpn_tml_kor_spa_rom_ses_ctl_sun_cze_hau_bat_mnd_grk_bem_rus_wly_fre_arw_ukr_lit_qcu_ben_por_scr_cic_chh_prs_sod_alb_tag_bul_xho_urd_yor_mly_tha_amh_knd_tsn_zul_aze_bos_glc_uzb_igb_vie_aeg_akn_lda_dyu	-0.563341006968176	-1.34228502898213	0.182771199420476
477	amr_glc_yor_lat_sid_hau_aeg_cze_tur_aze_bem_tag_cic_swe_lit_bsq_ctl_wly_bam_mnd_ben_mol_zul_alb_tsn_arw_hun_akn_tsw_fin_scr_mlt_geo_ita_krd_grk_afr_tig_gam_pan_est_lda_ind_urd_sun_jpn_knd_kor_rom_ger_ewe_svk_mao_spa_owc_jav_cnt_bul_moo_slo_anl_rus_ukr_guj_eng_qcu_pol_dut_prs_ses_sod_fre_heb_nor_bat_hin_swt_bos_dyu_mly_tha_chh_tml_dgb_ven_uzb_mcd_por_azi_fbf_vie_amh_xho_igb_swa	-0.692514452549772	-1.66281120679627	0.0997170426390364
478	heb_pan_bem_ger_gam_sid_anl_glc_uzb_azi_akn_mao_tsn_prs_urd_bsq_alb_amr_cic_mnd_svk_lat_ewe_guj_xho_bos_hun_tsw_swa_est_ben_aeg_geo_scr_ctl_slo_fre_owc_wly_rus_fin_lda_sun_por_bat_jpn_knd_kor_lit_cze_fbf_bul_jav_ita_amh_mly_cnt_pol_swt_spa_mlt_swe_arw_hin_eng_qcu_grk_mol_krd_ses_chh_nor_tig_dut_ind_mcd_dyu_afr_bam_tag_tha_hau_tml_zul_igb_tur_ukr_rom_aze_yor_vie_sod_dgb_ven_moo	-0.906072374551985	-2.19343562372087	0.0307691061238806
479	chh_eng_fbf_arw_sid_sod_aeg_prs_uzb_tur_ses_jav_igb_mcd_lat_bsq_ben_tig_xho_cnt_ctl_scr_yor_pan_swa_hin_fin_zul_ewe_hun_slo_wly_geo_lit_mol_bul_nor_gam_anl_rom_est_lda_tag_krd_mao_jpn_tml_kor_svk_afr_tsn_pol_mly_guj_heb_sun_mnd_glc_akn_grk_hau_spa_fre_swe_ukr_qcu_rus_ita_dut_cic_amr_urd_mlt_cze_ind_bos_bam_alb_bem_bat_tha_owc_knd_dyu_ven_aze_ger_por_azi_moo_vie_amh_dgb_swt_tsw	0.520193790025022	1.22703974206966	0.222904870053592
480	mlt_mol_lda_bos_tig_anl_gam_glc_azi_aze_cic_mao_zul_bul_prs_bsq_pol_sid_xho_mnd_slo_ctl_dyu_por_fbf_lit_fin_dgb_moo_est_eng_sod_geo_guj_grk_swe_dut_heb_amr_spa_hun_tsn_mly_nor_bat_jpn_knd_kor_mcd_rom_swt_fre_sun_svk_chh_ind_cnt_afr_ven_krd_owc_lat_pan_rus_cze_qcu_ukr_scr_urd_ses_hau_ger_aeg_hin_tag_ben_ewe_alb_bem_jav_tha_amh_tml_igb_tsw_tur_ita_arw_uzb_bam_vie_wly_akn_yor_swa	-0.484930753377739	-1.15396679000342	0.251470681894711
481	wly_dut_zul_ger_heb_hau_anl_rus_aze_azi_cic_mly_tsw_ctl_por_bsq_spa_owc_ewe_mnd_bul_fre_xho_swe_bam_glc_fin_swt_dyu_hun_ita_amh_geo_nor_ben_eng_svk_sod_gam_rom_est_igb_mao_krd_bat_jpn_knd_kor_arw_afr_swa_lat_tag_urd_aeg_ind_cnt_prs_moo_ukr_tig_guj_cze_hin_scr_qcu_slo_mol_pol_ses_sid_bos_chh_mcd_sun_lit_akn_pan_yor_jav_tha_amr_tml_lda_dgb_tur_alb_grk_uzb_bem_vie_mlt_fbf_ven_tsn	-0.00955930752222555	-0.0224956195844309	0.982100802378674
482	gam_krd_akn_ita_amh_heb_owc_ben_tur_azi_dyu_tag_ses_alb_dut_bsq_afr_amr_xho_mnd_nor_lit_yor_pol_dgb_arw_hun_bem_zul_est_eng_anl_geo_rom_slo_cze_fre_sid_hau_guj_fin_fbf_bat_spa_jav_jpn_knd_kor_lat_ger_ewe_grk_sun_ctl_sod_mly_cnt_pan_tsw_scr_tig_mcd_glc_urd_por_qcu_ukr_mol_swe_bam_wly_rus_chh_bul_mao_svk_cic_bos_lda_ind_tha_mlt_tml_moo_igb_uzb_hin_prs_aze_swa_vie_aeg_tsn_ven_swt	-0.775704770544793	-1.86534207140917	0.0652862201016568
483	amr_ctl_ewe_arw_sod_owc_hau_urd_tur_uzb_yor_mao_bam_ukr_svk_bsq_por_wly_igb_mnd_grk_eng_tsw_spa_ses_pan_hun_xho_dyu_fin_ger_tig_geo_fre_dut_cze_rus_anl_sid_krd_est_ven_mly_guj_sun_jpn_knd_kor_lit_ita_moo_glc_bat_prs_aeg_tag_cnt_afr_akn_rom_amh_lat_pol_hin_ben_qcu_mcd_swe_alb_zul_mlt_mol_chh_scr_jav_bul_dgb_slo_swa_ind_tha_gam_tml_swt_tsn_aze_bos_nor_azi_cic_vie_heb_lda_fbf_bem	-0.189272149609476	-0.44694465268299	0.65595415449052
484	mlt_arw_dyu_krd_sod_chh_owc_guj_tur_uzb_zul_bat_cic_lat_alb_bsq_glc_gam_igb_cnt_afr_mcd_bem_slo_dgb_pol_est_moo_lda_hun_bul_hau_geo_rus_rom_fre_ctl_sid_wly_cze_fin_akn_tag_svk_ind_jpn_tml_kor_ger_nor_swa_swe_mao_urd_anl_sun_mnd_ben_tsn_hin_amh_dut_prs_mol_lit_qcu_ukr_por_pan_ewe_tig_ita_heb_spa_mly_bos_swt_eng_yor_jav_tha_amr_knd_ven_ses_aze_scr_grk_azi_xho_vie_aeg_fbf_tsw_bam	0.11740788170369	0.27626285165659	0.782959188660587
485	owc_krd_ewe_nor_sod_heb_hau_fre_tur_aze_tsn_jav_ven_mcd_afr_bsq_pan_sid_bem_mnd_mol_rom_moo_ctl_xho_cze_fin_dgb_swa_hun_svk_chh_geo_guj_pol_slo_dut_mlt_amh_swe_est_ses_mly_eng_ind_jpn_tml_kor_ben_bos_zul_rus_tag_ita_gam_mao_cnt_ukr_fbf_hin_anl_grk_lit_glc_spa_qcu_scr_bul_arw_cic_wly_urd_amr_por_sun_alb_yor_prs_akn_bat_tha_aeg_knd_lda_tsw_azi_lat_ger_uzb_swt_vie_tig_dyu_bam_igb	-0.352539121395463	-0.835124485869576	0.405787914389974
486	wly_krd_yor_rus_tig_sid_sod_lat_uzb_azi_akn_sun_ses_slo_ctl_bsq_mol_heb_ven_mnd_ben_cze_zul_pol_tsw_grk_est_swa_igb_hun_svk_mlt_geo_pan_spa_bul_prs_owc_chh_urd_fin_bem_bat_ukr_ind_jpn_tml_kor_rom_scr_ewe_glc_mao_bos_anl_tag_cnt_eng_tsn_afr_hau_hin_por_nor_lit_qcu_dut_swe_ger_lda_aeg_guj_amr_fre_jav_ita_bam_alb_fbf_mly_tha_gam_knd_moo_cic_tur_arw_mcd_aze_swt_vie_amh_dgb_xho_dyu	0.387310125491581	0.913560902576705	0.363309986624598
487	heb_dut_dyu_scr_hau_sid_gam_bul_uzb_azi_tsn_ind_lda_arw_eng_bsq_lit_amr_dgb_mnd_mol_urd_fbf_por_swt_swe_est_bam_yor_hun_prs_wly_geo_ukr_hin_rom_bos_aeg_sod_glc_fin_ewe_jav_fre_tag_jpn_knd_kor_grk_rus_bem_alb_bat_svk_chh_mao_cnt_slo_swa_guj_tig_nor_ita_ger_lat_qcu_ctl_cze_afr_tsw_mlt_spa_owc_mcd_sun_ben_moo_pol_zul_mly_tha_anl_tml_ses_cic_aze_pan_krd_tur_xho_vie_amh_ven_igb_akn	-0.561080167741076	-1.33703871935936	0.184471306125548
488	amr_mcd_swa_dut_aeg_wly_owc_ita_tur_uzb_tsn_mao_ven_pol_nor_bsq_alb_sod_dyu_cnt_svk_fre_zul_mol_ewe_urd_fin_bam_dgb_est_spa_hau_geo_prs_slo_lat_krd_anl_chh_arw_hun_bem_jav_cze_bat_jpn_tml_kor_rom_ben_yor_guj_tag_hin_heb_sun_mnd_afr_ses_pan_amh_ukr_swe_scr_eng_qcu_lit_bul_grk_fbf_sid_ctl_gam_glc_mly_bos_akn_ger_lda_ind_tha_tig_knd_moo_tsw_aze_rus_por_azi_swt_vie_mlt_cic_igb_xho	-0.0747621853700464	-0.176240886934177	0.860487911867451
489	sod_ita_ses_ctl_aeg_owc_heb_ukr_tur_azi_tsw_bat_yor_cze_bos_bsq_swe_chh_cic_cnt_mol_svk_akn_bul_ewe_pol_fin_moo_tsn_hun_lat_amr_geo_urd_pan_slo_dut_wly_amh_glc_est_ven_mly_eng_ind_jpn_knd_kor_ben_scr_dgb_afr_mao_nor_gam_tag_mnd_grk_bem_krd_hau_alb_mcd_rom_ger_qcu_guj_por_prs_lda_sid_rus_mlt_spa_jav_fre_fbf_arw_dyu_sun_tha_anl_tml_swa_bam_uzb_hin_lit_aze_igb_vie_tig_xho_swt_zul	0.452469082204643	1.06784764721435	0.288353321419586
490	sod_grk_bem_lit_hau_heb_anl_bos_azi_uzb_swt_bat_yor_hin_slo_bsq_ctl_chh_ewe_cnt_prs_bul_fbf_spa_tsw_mcd_est_lda_tsn_hun_swe_aeg_geo_krd_glc_dut_ukr_amr_wly_lat_fin_bam_sun_alb_mly_jpn_tml_kor_rom_arw_akn_svk_jav_eng_gam_mao_mnd_urd_moo_cze_mlt_nor_mol_scr_ben_qcu_afr_rus_ger_cic_sid_guj_amh_pol_ind_fre_igb_por_zul_tag_tha_tig_knd_ven_xho_aze_pan_ita_tur_dgb_vie_owc_dyu_ses_swa	-0.449829702335931	-1.06793902383733	0.288312316752106
491	amh_afr_ses_ukr_anl_aeg_chh_mol_tur_aze_ven_bat_lda_dut_pol_bsq_svk_owc_zul_cnt_rom_krd_moo_cze_bam_hin_est_fbf_igb_hun_scr_tig_geo_ben_grk_bul_swe_wly_amr_lit_fin_akn_sun_rus_jav_jpn_tml_kor_arw_slo_yor_fre_tag_mcd_sod_mly_mnd_eng_tsw_nor_mlt_urd_alb_guj_pan_qcu_prs_ita_bos_ewe_hau_glc_heb_ger_ind_por_cic_lat_xho_mao_tha_gam_knd_dyu_tsn_azi_ctl_spa_uzb_swt_vie_sid_bem_swa_dgb	0.292500701830313	0.688800631373939	0.492663542037927
492	gam_rus_fbf_svk_chh_aeg_amr_lat_uzb_tur_dyu_sun_swa_mol_bos_bsq_por_owc_lda_cnt_mcd_ita_bem_prs_igb_dut_fin_tsn_tsw_hun_fre_mlt_geo_lit_afr_glc_urd_anl_heb_bul_est_ewe_mly_spa_mao_jpn_knd_kor_arw_nor_bam_slo_tag_scr_sod_jav_mnd_ctl_ven_hin_sid_rom_pol_swe_eng_qcu_krd_ben_pan_akn_tig_cze_wly_grk_ind_guj_dgb_alb_moo_bat_tha_hau_tml_xho_zul_aze_ger_ukr_azi_yor_vie_amh_swt_cic_ses	-1.11580867572203	-2.73371471097428	0.00749716584174021
493	gam_nor_cic_rus_mlt_amr_hau_afr_tur_uzb_igb_tag_dyu_pol_cze_bsq_dut_anl_tsn_cnt_spa_grk_yor_arw_zul_prs_est_swa_ses_fin_svk_amh_geo_eng_hin_por_guj_wly_owc_bos_hun_ven_mly_mcd_ind_jpn_knd_kor_lat_krd_swt_ger_sun_glc_sod_bat_mnd_lit_lda_slo_tig_scr_mol_alb_ita_qcu_bul_fre_ben_moo_chh_rom_aeg_ukr_jav_ctl_ewe_urd_bam_mao_tha_sid_tml_akn_bem_aze_swe_pan_azi_xho_vie_heb_dgb_tsw_fbf	0.284046105755793	0.667970528171099	0.505806761300148
494	owc_ger_swa_eng_chh_heb_wly_scr_uzb_aze_cic_mly_igb_bul_fre_bsq_lit_tig_xho_mnd_mcd_svk_ven_prs_bam_pol_est_tsw_ewe_hun_nor_amh_geo_hin_ukr_arw_bos_hau_sod_slo_fin_zul_ind_ctl_jav_jpn_knd_kor_krd_dut_dgb_glc_tag_rus_aeg_sun_cnt_guj_fbf_mol_amr_por_afr_ita_alb_qcu_swe_ben_rom_akn_gam_pan_mlt_cze_bat_urd_bem_grk_swt_mao_tha_anl_tml_dyu_ses_azi_spa_lat_tur_tsn_vie_sid_yor_moo_lda	-0.336384552989164	-0.796651452841327	0.427682540344853
495	gam_lat_ewe_swe_amh_sod_owc_nor_azi_uzb_ven_ind_bem_krd_bos_bsq_spa_amr_yor_mnd_ben_mcd_xho_grk_igb_ctl_hun_zul_ses_fin_hin_mlt_geo_slo_prs_rus_ukr_tig_sid_arw_est_swt_sun_ita_mao_jpn_knd_kor_rom_fre_tsw_afr_tag_por_hau_bat_cnt_glc_cic_guj_aeg_alb_mol_pol_lit_qcu_eng_dut_svk_tsn_anl_bul_chh_urd_mly_pan_lda_cze_fbf_jav_tha_wly_tml_akn_dyu_tur_scr_ger_aze_dgb_vie_heb_swa_bam_moo	0.225767132447019	0.532618783773669	0.595567833464163
496	owc_prs_cic_spa_sod_aeg_chh_rom_azi_uzb_dgb_bat_swt_swe_fre_bsq_afr_sid_akn_cnt_eng_por_fbf_krd_bam_slo_est_tsw_yor_fin_lit_amh_geo_urd_alb_scr_grk_anl_tig_mcd_hun_ven_tag_pol_jav_jpn_tml_kor_ita_bul_ses_pan_mao_ctl_amr_sun_mnd_hin_dyu_bos_wly_ben_nor_svk_ukr_qcu_guj_lat_dut_moo_gam_mol_mlt_rus_ind_glc_swa_ger_tsn_mly_tha_hau_knd_ewe_zul_tur_cze_arw_aze_bem_vie_heb_lda_igb_xho	-0.571970804139874	-1.36441106667284	0.175730784614653
497	mlt_arw_fbf_ben_gam_aeg_wly_glc_tur_aze_bam_mao_ewe_dut_pol_bsq_slo_chh_moo_mnd_prs_bul_bem_rus_tsw_lit_fin_igb_lda_est_afr_hau_geo_hin_krd_urd_ctl_amh_sid_grk_hun_dyu_ind_ita_bat_jpn_tml_kor_nor_alb_swa_por_sun_mcd_heb_mly_cnt_bos_cic_svk_anl_eng_spa_fre_ger_qcu_rom_ukr_scr_yor_sod_mol_tig_pan_jav_guj_ses_swe_akn_tag_tha_amr_knd_zul_tsn_azi_cze_lat_uzb_ven_vie_owc_swt_dgb_xho	-0.188334745998434	-0.444634247410123	0.657617145684704
498	wly_spa_dyu_ben_owc_gam_hau_fre_tur_aze_fbf_mao_moo_lat_prs_bsq_grk_anl_ewe_mnd_slo_alb_akn_mol_zul_svk_fin_tsn_swa_est_eng_mlt_geo_krd_arw_glc_rom_sid_tig_bul_hun_cic_jav_afr_mly_jpn_tml_kor_nor_pan_ven_urd_ind_por_sod_sun_cnt_bos_yor_hin_amh_ctl_ukr_swe_lit_qcu_mcd_ita_rus_bem_heb_scr_chh_guj_bat_dut_swt_cze_igb_tag_tha_amr_knd_lda_ses_uzb_ger_pol_azi_bam_vie_aeg_dgb_tsw_xho	-0.207111815769559	-0.489197035396647	0.625853998765635
499	heb_por_cic_krd_chh_anl_amh_slo_uzb_aze_xho_mao_dgb_guj_pol_bsq_grk_amr_tsn_mnd_ben_bul_fbf_hin_bam_lat_fin_akn_yor_est_mcd_wly_geo_afr_arw_glc_ctl_mlt_owc_nor_hun_ven_bat_ita_mly_jpn_knd_kor_mol_svk_swt_rom_ind_urd_sod_jav_cnt_ger_bem_cze_hau_alb_lit_ukr_spa_qcu_fre_pan_prs_lda_aeg_scr_tig_bos_tag_eng_igb_dut_ses_sun_tha_sid_tml_moo_dyu_azi_swe_rus_tur_swa_vie_gam_ewe_zul_tsw	0.25826554829697	0.608934169897976	0.544052686870423
500	wly_ben_zul_prs_tig_chh_hau_afr_tur_azi_igb_jav_swa_fre_lat_bsq_eng_aeg_ewe_mnd_rus_guj_akn_dut_lda_lit_hun_xho_fbf_est_rom_heb_geo_ukr_arw_spa_bos_anl_sid_nor_fin_yor_tag_krd_mly_jpn_tml_kor_urd_slo_ven_svk_sun_glc_sod_mao_cnt_cze_bam_pol_owc_grk_ger_alb_pan_qcu_ita_mol_por_dgb_gam_ctl_mlt_hin_ind_mcd_moo_scr_tsn_bat_tha_amh_knd_swt_dyu_aze_bul_swe_uzb_ses_vie_amr_cic_tsw_bem	-0.255815751468533	-0.604798748373489	0.54678555982432
501	chh_ukr_bem_ben_tig_owc_aeg_rom_aze_tur_dyu_sun_dgb_mol_urd_bsq_swe_anl_zul_cnt_dut_guj_swa_mcd_ven_hin_fin_fbf_lda_hun_spa_gam_geo_eng_prs_glc_ger_amh_sod_bos_est_swt_jav_rus_tag_jpn_tml_kor_arw_afr_igb_slo_mao_cze_sid_mly_mnd_grk_xho_alb_amr_pan_ctl_krd_nor_qcu_por_scr_fre_tsn_heb_bul_hau_pol_ind_lat_yor_ita_ewe_bat_tha_wly_knd_bam_ses_azi_svk_lit_uzb_cic_vie_mlt_moo_tsw_akn	-0.20747315334317	-0.490091290856272	0.625223505037708
502	tig_rus_ewe_ctl_sid_owc_hau_dut_azi_uzb_dyu_mao_bam_arw_slo_bsq_lit_heb_dgb_mnd_afr_spa_yor_krd_igb_pol_fin_ven_ses_est_rom_wly_geo_glc_mcd_fre_alb_gam_amh_bul_hun_akn_bat_lat_jav_jpn_tml_kor_bos_ita_swa_svk_sun_guj_amr_mly_cnt_pan_fbf_mol_sod_urd_scr_prs_cze_qcu_hin_ukr_swe_lda_aeg_por_chh_ger_tag_nor_bem_eng_cic_ind_tha_mlt_knd_moo_tsw_aze_grk_ben_tur_tsn_vie_anl_zul_xho_swt	0.0269334613813034	0.0633897804005555	0.9495921728677
503	heb_ita_ses_bos_wly_sid_mlt_hin_tur_uzb_igb_bat_moo_alb_grk_bsq_mol_gam_bam_mnd_mcd_eng_dgb_guj_yor_cze_hun_bem_xho_fin_pol_aeg_geo_svk_lat_urd_rom_hau_anl_spa_est_tsw_sun_pan_mao_jpn_tml_kor_prs_dut_fbf_afr_ind_scr_amr_jav_cnt_nor_dyu_arw_owc_ger_ctl_bul_fre_qcu_swe_krd_lit_akn_amh_rus_chh_glc_tag_por_tsn_ukr_swa_mly_tha_sod_knd_zul_cic_azi_slo_ben_aze_swt_vie_tig_ewe_lda_ven	-0.748826492416081	-1.79886787939755	0.0752833717599333
504	tig_dut_swa_ctl_gam_wly_heb_mcd_aze_uzb_tsn_tag_swt_krd_por_bsq_nor_aeg_zul_mnd_lit_grk_ses_fre_bem_swe_fin_igb_yor_est_ger_chh_geo_spa_rom_ita_cze_amr_mlt_svk_hun_akn_sun_glc_ind_jpn_tml_kor_guj_urd_xho_pol_bat_eng_sod_jav_cnt_bos_ewe_lat_sid_afr_arw_hin_scr_qcu_pan_bul_rus_tsw_anl_alb_hau_prs_mao_ben_moo_ukr_dgb_mly_tha_owc_knd_fbf_lda_azi_mol_slo_tur_dyu_vie_amh_bam_ven_cic	-0.194654941757039	-0.45933560331838	0.64706506784033
505	amr_bul_akn_dut_amh_chh_tig_urd_tur_aze_ewe_sun_yor_swe_ukr_bsq_svk_mlt_ses_cnt_fre_rus_fbf_hin_dgb_mcd_hun_xho_bam_est_slo_owc_geo_lit_arw_lat_por_anl_heb_pan_fin_swa_mly_rom_tag_jpn_tml_kor_eng_ger_tsw_bos_jav_ctl_sid_ind_mnd_ita_moo_prs_aeg_spa_cze_krd_pol_qcu_guj_grk_nor_swt_hau_mol_wly_alb_mao_ben_cic_glc_lda_bat_tha_sod_knd_dyu_tsn_uzb_scr_afr_azi_zul_vie_gam_bem_igb_ven	-0.523426529238283	-1.24645741396476	0.215726993154477
506	hau_cze_bam_grk_mlt_sid_owc_dut_azi_uzb_moo_mly_dgb_mcd_ben_bsq_glc_tig_cic_cnt_ita_hin_tsw_por_xho_lat_hun_zul_swa_fin_bul_amh_geo_svk_swe_guj_alb_aeg_chh_rom_est_ven_ind_pol_mao_jpn_knd_kor_eng_ger_ses_arw_jav_bos_gam_tag_mnd_scr_akn_slo_wly_prs_urd_nor_krd_qcu_fre_mol_lit_bem_amr_ctl_anl_pan_sun_rus_ewe_spa_igb_bat_tha_heb_tml_swt_tsn_tur_ukr_afr_aze_dyu_vie_sod_yor_lda_fbf	-0.323400029571165	-0.765110216565333	0.446143178441038
507	aeg_urd_zul_ukr_wly_owc_hau_glc_aze_tur_bem_sun_bam_fre_ctl_bsq_rus_amr_ven_mnd_spa_lat_tsw_lit_dyu_slo_fin_igb_moo_hun_ben_sid_geo_guj_por_krd_swe_chh_mlt_ita_est_yor_mly_eng_jav_jpn_knd_kor_cze_bul_ewe_alb_mao_pan_anl_bat_cnt_scr_swt_pol_tig_nor_afr_bos_arw_qcu_grk_prs_ger_ses_gam_mol_amh_dut_tag_hin_cic_rom_xho_ind_tha_heb_tml_fbf_swa_azi_mcd_svk_uzb_akn_vie_sod_tsn_dgb_lda	-0.670983115848244	-1.60426538950595	0.112046364429662
508	owc_spa_ses_krd_gam_amh_tig_nor_azi_uzb_xho_jav_yor_ctl_ben_bsq_scr_amr_akn_mnd_urd_ger_dgb_lat_lda_ukr_fin_tsn_bam_est_glc_hau_geo_bul_pan_eng_svk_mlt_anl_dut_hun_dyu_bat_mol_tag_jpn_knd_kor_mcd_grk_zul_alb_mly_rus_wly_sun_cnt_arw_moo_ita_chh_afr_cze_hin_fre_qcu_guj_bos_lit_fbf_sid_prs_sod_rom_mao_pol_cic_swe_ven_ind_tha_heb_tml_swa_swt_aze_slo_por_tur_bem_vie_aeg_ewe_igb_tsw	-0.853901783672384	-2.06298318201212	0.0419018848926072
509	heb_ita_swa_swe_sod_anl_gam_bul_aze_uzb_igb_jav_yor_por_rom_bsq_krd_sid_swt_mnd_svk_mol_zul_lat_dgb_ger_hun_cic_xho_est_rus_wly_geo_ben_prs_eng_pol_amh_hau_lit_fin_ven_bat_alb_sun_jpn_knd_kor_nor_glc_fbf_dut_mao_guj_tig_ind_cnt_hin_ses_arw_owc_afr_slo_spa_cze_qcu_fre_ctl_bos_akn_mlt_grk_chh_scr_mly_mcd_tsw_pan_ewe_tag_tha_aeg_tml_lda_dyu_tur_urd_ukr_azi_tsn_vie_amr_moo_bam_bem	-0.540739042506761	-1.28721745779748	0.201212933309846
510	amr_mol_xho_ita_amh_heb_owc_eng_aze_tur_dyu_mao_fbf_krd_svk_bsq_ger_tig_igb_cnt_ukr_guj_ven_cze_ewe_scr_hun_ses_lda_fin_bos_mlt_geo_por_rom_arw_alb_sod_sid_glc_est_swa_ind_ctl_tag_jpn_knd_kor_swe_afr_tsw_urd_mly_slo_anl_bat_mnd_prs_yor_spa_gam_pol_hin_lat_rus_qcu_lit_dut_fre_dgb_aeg_mcd_chh_grk_sun_bul_tsn_nor_moo_jav_tha_wly_tml_bam_akn_uzb_pan_ben_azi_bem_vie_hau_zul_swt_cic	-0.372406804899256	-0.883375804746448	0.379311126070427
511	hau_swe_dgb_pol_gam_heb_sid_nor_aze_tur_tsn_bat_bem_eng_svk_bsq_cze_owc_ses_cnt_bul_afr_dyu_ukr_zul_krd_hun_tsw_fbf_est_lit_mlt_geo_slo_ben_guj_grk_sod_tig_ger_fin_ven_tag_glc_sun_jpn_tml_kor_por_ita_lda_urd_ind_rus_chh_mao_mnd_hin_igb_alb_aeg_pan_spa_scr_arw_qcu_lat_dut_rom_swa_amr_fre_wly_ctl_mly_bos_xho_mcd_ewe_jav_tha_amh_knd_cic_akn_uzb_prs_mol_azi_moo_vie_anl_yor_swt_bam	-0.127735835249977	-0.301647792403622	0.763594053259325
512	amr_lit_tsn_spa_sod_anl_tig_slo_tur_azi_akn_mly_ewe_rus_arw_bsq_rom_wly_moo_mnd_swe_mcd_bam_bos_igb_lat_fin_bem_xho_hun_pol_hau_geo_bul_mol_por_hin_mlt_gam_urd_est_ven_ind_dut_mao_jpn_knd_kor_ctl_prs_yor_fre_tag_ita_heb_jav_cnt_afr_swt_ukr_aeg_scr_ger_glc_alb_qcu_guj_eng_svk_dyu_owc_pan_chh_grk_bat_nor_dgb_ben_lda_sun_tha_amh_tml_ses_swa_aze_krd_cze_uzb_tsw_vie_sid_fbf_zul_cic	0.194342412681087	0.457724392598686	0.648218072186644
513	aeg_mcd_swa_rus_wly_amh_sid_urd_aze_azi_tsn_ind_fbf_scr_eng_bsq_cze_anl_igb_mnd_ctl_ita_zul_lit_dgb_fre_est_akn_bam_fin_ben_gam_geo_guj_krd_mol_bul_sod_heb_glc_hun_ewe_jav_afr_bat_jpn_tml_kor_spa_pan_dyu_lat_sun_arw_mlt_mly_cnt_dut_ses_ukr_amr_por_ger_prs_hin_qcu_pol_svk_grk_yor_hau_nor_tig_rom_tag_swe_swt_alb_moo_mao_tha_chh_knd_lda_cic_uzb_bos_slo_tur_bem_vie_owc_xho_tsw_ven	-0.158787358750603	-0.374259148147838	0.709063491972263
514	hau_ita_moo_lit_tig_gam_anl_mol_tur_aze_cic_tag_fbf_urd_afr_bsq_hin_sod_akn_cnt_svk_pol_igb_bos_xho_scr_est_swa_zul_hun_ukr_amh_geo_swe_por_ben_ger_wly_chh_dut_fin_yor_jav_ctl_mao_jpn_tml_kor_nor_grk_tsn_fre_sun_rus_mlt_mly_mnd_bul_ses_lat_sid_guj_arw_rom_glc_qcu_prs_krd_spa_tsw_owc_eng_aeg_mcd_bat_alb_bam_pan_dgb_ind_tha_heb_knd_lda_bem_uzb_slo_cze_azi_ewe_vie_amr_dyu_swt_ven	0.163880388745733	0.385242345957947	0.700937574440724
515	gam_rom_xho_cze_heb_amr_hau_alb_azi_aze_ven_tag_dgb_mol_slo_bsq_guj_sod_dyu_mnd_hin_pol_bem_nor_ses_pan_fin_swa_igb_est_prs_wly_geo_spa_fre_arw_afr_aeg_tig_rus_hun_tsw_sun_glc_mly_jpn_tml_kor_dut_scr_akn_ukr_jav_bul_owc_mao_cnt_svk_bam_eng_mlt_ger_swe_por_ita_qcu_krd_ben_lat_zul_anl_grk_chh_lit_ind_urd_fbf_ctl_lda_bat_tha_amh_knd_yor_tsn_tur_bos_mcd_uzb_cic_vie_sid_swt_moo_ewe	-0.0220467295972697	-0.0519489790023028	0.958680767956135
516	tig_ctl_dgb_por_owc_amr_wly_rus_tur_aze_tsn_sun_yor_afr_guj_bsq_lat_sid_moo_mnd_alb_swe_zul_urd_dyu_cze_fin_swa_ven_hun_grk_anl_geo_krd_pol_pan_svk_gam_sod_scr_est_bem_mly_nor_ind_jpn_knd_kor_slo_spa_tsw_lit_bat_eng_mlt_tag_cnt_mol_lda_bos_amh_glc_prs_fre_dut_qcu_arw_ben_ita_fbf_chh_rom_aeg_ger_jav_bul_xho_mcd_igb_mao_tha_heb_tml_ses_swt_uzb_hin_ukr_azi_akn_vie_hau_cic_bam_ewe	-0.260429739368883	-0.615107507922328	0.539985950235993
517	hau_swe_cic_prs_anl_amh_owc_lit_azi_aze_tsw_bat_igb_lat_arw_bsq_afr_chh_ses_mnd_hin_alb_ewe_dut_ven_eng_est_bem_xho_hun_cze_amr_geo_grk_bul_ger_scr_heb_sod_rus_fin_dyu_mao_slo_sun_jpn_tml_kor_krd_mcd_tsn_ita_jav_ben_sid_tag_cnt_guj_moo_mol_wly_ukr_ctl_fre_nor_qcu_bos_urd_pan_swa_aeg_pol_tig_glc_mly_por_lda_spa_akn_ind_tha_gam_knd_swt_dgb_tur_svk_rom_uzb_zul_vie_mlt_fbf_bam_yor	0.52245755187301	1.2356355860231	0.219706209107053
518	chh_guj_bam_cze_amh_anl_sid_alb_azi_tur_ses_bat_tsw_urd_krd_bsq_pan_hau_moo_mnd_eng_por_swa_ger_swt_ben_est_igb_ven_hun_mcd_mlt_geo_hin_spa_prs_svk_gam_tig_ctl_fin_tsn_ind_ukr_tag_jpn_knd_kor_scr_swe_zul_slo_sun_lat_owc_jav_cnt_fre_cic_lit_sod_glc_arw_dut_bos_qcu_rus_bul_grk_lda_wly_mol_aeg_pol_mly_ita_dyu_nor_yor_mao_tha_amr_tml_bem_akn_aze_afr_rom_uzb_fbf_vie_heb_xho_ewe_dgb	-0.540713701333504	-1.2907513036509	0.199989517287269
519	aeg_fre_swt_nor_amh_mlt_wly_spa_tur_azi_ven_mly_tsn_ita_grk_bsq_bos_heb_xho_mnd_swe_lat_zul_dut_dyu_eng_fin_dgb_swa_hun_ukr_hau_geo_glc_guj_cze_pan_gam_anl_lit_est_cic_jav_ben_ind_jpn_tml_kor_mol_pol_ses_por_sun_ger_tig_tag_cnt_urd_fbf_afr_amr_rus_arw_prs_scr_qcu_bul_ctl_rom_moo_sod_hin_owc_mcd_bat_krd_bam_slo_yor_mao_tha_chh_knd_lda_bem_aze_svk_alb_uzb_igb_vie_sid_tsw_akn_ewe	-0.689587477523923	-1.65289590569349	0.101724201602359
520	anl_dut_ven_ger_aeg_mlt_tig_mcd_azi_tur_bem_tag_ses_rom_scr_bsq_ita_sod_fbf_mnd_nor_urd_swt_bul_cic_alb_fin_swa_xho_est_ben_sid_geo_glc_fre_spa_arw_gam_chh_eng_hun_ewe_jav_rus_sun_jpn_knd_kor_afr_guj_yor_bos_bat_por_amh_mao_cnt_swe_bam_ukr_amr_ctl_prs_mol_lit_qcu_pan_svk_krd_dyu_wly_pol_hau_cze_mly_lat_zul_grk_dgb_ind_tha_owc_tml_tsw_tsn_aze_slo_hin_uzb_lda_vie_heb_igb_akn_moo	0.0151696330807099	0.0357024492830065	0.971596138286869
521	amr_guj_dgb_fre_sod_tig_mlt_ger_azi_tur_bam_jav_cic_nor_mcd_bsq_alb_sid_lda_cnt_slo_dut_yor_glc_fbf_ukr_hun_tsw_ven_fin_swe_anl_geo_scr_lit_krd_prs_aeg_chh_bos_est_akn_tag_pol_ind_jpn_knd_kor_hin_mol_swt_arw_sun_rom_heb_mly_mnd_eng_swa_lat_amh_ita_rus_cze_grk_qcu_por_ben_urd_xho_owc_bul_wly_ctl_bat_afr_igb_spa_zul_mao_tha_hau_tml_dyu_tsn_uzb_pan_svk_aze_ses_vie_gam_bem_moo_ewe	-0.748799934944313	-1.80017793756108	0.0750747247282157
522	anl_rus_dgb_glc_mlt_aeg_sid_swe_uzb_aze_swt_mao_tsw_pol_alb_bsq_scr_owc_bam_mnd_arw_afr_tsn_por_igb_svk_est_ewe_yor_hun_guj_tig_geo_lat_bul_eng_rom_wly_hau_ger_fin_zul_bat_ctl_sun_jpn_knd_kor_dut_prs_dyu_urd_tag_grk_chh_jav_cnt_cze_lda_slo_sod_mcd_lit_hin_spa_qcu_pan_nor_ukr_ven_amh_krd_gam_fre_mly_ita_xho_ben_ses_ind_tha_amr_tml_akn_bem_azi_mol_bos_tur_swa_vie_heb_moo_fbf_cic	-0.719376806359416	-1.7256618052484	0.0877294866432374
523	amh_ukr_dgb_ita_wly_aeg_owc_nor_uzb_azi_ses_jav_igb_mol_rus_bsq_guj_gam_dyu_cnt_grk_glc_bem_eng_bam_por_est_lda_akn_fin_fre_sid_geo_mcd_ctl_slo_urd_tig_chh_lit_hun_zul_mao_alb_mly_jpn_knd_kor_rom_cze_ewe_ger_tag_dut_hau_ind_mnd_bos_swt_arw_sod_ben_lat_spa_bul_qcu_afr_svk_swe_ven_amr_pan_heb_pol_sun_scr_cic_prs_swa_bat_tha_anl_tml_yor_fbf_tur_krd_hin_aze_tsw_vie_mlt_tsn_moo_xho	0.192019989147088	0.452438029531968	0.652007077653939
524	owc_rus_tsw_dut_wly_mlt_sod_glc_tur_aze_yor_mly_igb_ukr_swe_bsq_krd_tig_bem_mnd_alb_fre_fbf_slo_dgb_ger_est_dyu_bam_hun_por_hau_geo_scr_eng_hin_ctl_sid_chh_ita_fin_zul_ind_urd_jav_jpn_tml_kor_svk_bos_ses_pan_bat_bul_amr_mao_cnt_lat_swt_cze_gam_rom_mcd_afr_ben_qcu_arw_nor_guj_ven_anl_pol_aeg_prs_tag_lit_swa_grk_xho_sun_tha_amh_knd_lda_akn_azi_spa_mol_uzb_cic_vie_heb_ewe_moo_tsn	0.105669062018933	0.248590621853785	0.804225595719143
525	wly_afr_zul_spa_mlt_sid_sod_fre_azi_aze_igb_tag_ewe_nor_guj_bsq_slo_chh_bam_mnd_krd_rom_ven_arw_bem_alb_fin_ses_xho_est_grk_hau_geo_bos_pan_glc_scr_tig_gam_mol_hun_moo_ind_ben_mly_jpn_tml_kor_prs_ger_yor_eng_jav_urd_heb_bat_cnt_cze_akn_rus_amh_ita_pol_lit_bul_qcu_svk_mcd_swe_tsn_amr_por_aeg_lat_sun_hin_fbf_ctl_swt_mao_tha_anl_knd_lda_dgb_uzb_dut_ukr_tur_dyu_vie_owc_cic_swa_tsw	0.468883220502024	1.10512718036262	0.271955357175677
526	heb_slo_swa_hin_amr_chh_hau_guj_uzb_tur_lda_sun_xho_lat_krd_bsq_ger_tig_tsn_cnt_bos_dut_zul_ita_bem_rus_fin_moo_akn_est_pan_wly_geo_spa_grk_swe_lit_gam_anl_svk_hun_fbf_mly_mcd_ind_jpn_knd_kor_afr_nor_ses_eng_mao_ctl_mlt_jav_mnd_ukr_ven_pol_amh_cze_mol_ben_prs_qcu_arw_scr_rom_igb_aeg_alb_sod_urd_bat_bul_ewe_por_cic_tag_tha_sid_tml_dyu_yor_aze_glc_fre_azi_bam_vie_owc_dgb_tsw_swt	-0.212497579954424	-0.502122646682646	0.616768046482458
527	wly_rom_cic_pan_sid_sod_heb_guj_azi_uzb_fbf_bat_tsn_rus_nor_bsq_urd_hau_yor_mnd_ben_cze_lda_slo_ses_afr_est_dgb_dyu_fin_dut_chh_geo_grk_lit_alb_glc_mlt_gam_fre_hun_ewe_mly_ukr_jav_jpn_tml_kor_krd_mol_igb_svk_ind_eng_owc_sun_cnt_mcd_zul_spa_tig_prs_ctl_ger_scr_qcu_por_ita_lat_akn_amh_bul_amr_hin_tag_bos_swt_arw_tsw_mao_tha_anl_knd_swa_ven_aze_pol_swe_tur_moo_vie_aeg_bam_xho_bem	-0.371328070476739	-0.879548045073144	0.381371250612588
528	aeg_lat_tsn_bos_wly_amh_tig_spa_uzb_tur_cic_tag_fbf_afr_ita_bsq_svk_gam_ses_cnt_pan_scr_akn_ukr_zul_pol_fin_ewe_igb_hun_nor_amr_geo_glc_por_slo_mol_chh_mlt_krd_est_ven_mao_lit_jav_jpn_tml_kor_bul_ctl_xho_alb_mly_swe_heb_bat_mnd_ger_bam_ben_hau_urd_arw_cze_dut_qcu_grk_mcd_rus_lda_sod_hin_anl_prs_ind_guj_dgb_rom_swt_sun_tha_owc_knd_yor_bem_azi_eng_fre_aze_moo_vie_sid_dyu_tsw_swa	0.312009681821497	0.734753447158001	0.464338366500718
529	owc_bul_cic_eng_amh_sid_amr_urd_tur_uzb_ewe_sun_moo_svk_alb_bsq_ger_gam_dgb_mnd_lat_hin_zul_lit_tsw_spa_hun_lda_ses_fin_guj_heb_geo_pan_ben_mcd_bos_wly_hau_nor_est_dyu_tag_ukr_mao_jpn_tml_kor_slo_pol_yor_fre_mly_cze_chh_ind_cnt_rom_tsn_dut_sod_por_krd_ita_grk_qcu_swe_prs_scr_bem_tig_ctl_mlt_rus_bat_afr_igb_mol_swa_jav_tha_aeg_knd_xho_fbf_azi_arw_glc_aze_ven_vie_anl_bam_swt_akn	0.018455835547927	0.0434958019073079	0.965399563740803
530	mlt_grk_cic_fre_sid_tig_aeg_rom_aze_tur_akn_bat_ven_eng_ita_bsq_bul_amr_dyu_cnt_swe_afr_moo_spa_ses_svk_fin_yor_fbf_est_scr_wly_geo_mol_hin_urd_cze_sod_gam_ben_hun_lda_jav_dut_mao_jpn_knd_kor_por_mcd_igb_bos_tag_glc_hau_ind_mnd_guj_dgb_krd_anl_arw_ctl_slo_alb_qcu_lit_pol_ukr_xho_chh_nor_owc_ger_sun_pan_bam_rus_tsn_mly_tha_amh_tml_zul_swt_uzb_lat_prs_azi_bem_vie_heb_ewe_tsw_swa	-0.123985412175907	-0.292340104226131	0.770677794264804
531	owc_grk_swa_mol_sid_amh_mlt_ita_tur_aze_dyu_jav_bem_rom_slo_bsq_ger_anl_xho_cnt_urd_pan_lda_ctl_ses_arw_hun_bam_igb_fin_lat_wly_geo_alb_dut_bos_hin_aeg_chh_rus_est_dgb_tag_scr_sun_jpn_tml_kor_eng_swe_swt_fre_mly_spa_sod_ind_mnd_por_ewe_lit_gam_mcd_prs_krd_cze_qcu_afr_glc_nor_zul_hau_guj_heb_svk_mao_ukr_yor_pol_akn_bat_tha_amr_knd_tsn_cic_azi_ben_bul_uzb_moo_vie_tig_ven_tsw_fbf	-0.443049261164519	-1.05348213307306	0.294849474764523
532	sid_ger_ewe_krd_gam_hau_anl_dut_aze_tur_bam_mly_tsn_prs_mcd_bsq_cze_aeg_tsw_cnt_rom_ben_bem_scr_dyu_alb_fin_moo_fbf_est_hin_sod_geo_eng_lat_guj_swe_owc_amh_slo_hun_xho_mao_por_sun_jpn_knd_kor_rus_spa_igb_nor_jav_svk_tig_ind_mnd_glc_akn_bos_wly_arw_urd_fre_bul_qcu_grk_ita_pol_dgb_chh_mol_heb_ctl_bat_ukr_zul_afr_swa_tag_tha_amr_tml_swt_cic_uzb_lit_pan_azi_yor_vie_mlt_lda_ses_ven	-0.82990630807677	-2.00778867991135	0.0475673281013497
533	owc_rus_dgb_guj_sid_aeg_anl_cze_uzb_tur_bam_bat_lda_ukr_mol_bsq_lit_wly_yor_cnt_afr_slo_bem_pan_ses_por_est_ven_tsn_fin_fre_heb_geo_urd_krd_swe_grk_amr_tig_ita_hun_swt_ind_dut_jav_jpn_tml_kor_nor_arw_fbf_glc_tag_ben_hau_mly_mnd_pol_dyu_bos_sod_ger_prs_lat_scr_qcu_rom_bul_alb_igb_gam_eng_chh_ctl_mao_spa_swa_svk_moo_sun_tha_mlt_knd_akn_ewe_azi_hin_mcd_aze_xho_vie_amh_cic_zul_tsw	-0.169089203193546	-0.398924708819241	0.690863206036086
534	hau_urd_ven_ukr_sid_amr_owc_svk_tur_uzb_tsn_bat_akn_krd_glc_bsq_lat_sod_dgb_mnd_spa_afr_xho_rus_ewe_nor_hun_cic_tsw_est_fre_amh_geo_cze_guj_ben_eng_aeg_heb_alb_fin_moo_sun_rom_jav_jpn_tml_kor_ctl_slo_swa_ger_tag_dut_gam_mly_cnt_bul_igb_mcd_anl_pol_pan_mol_lit_qcu_grk_ita_arw_bem_tig_scr_mlt_prs_mao_bos_lda_swe_bam_ind_tha_chh_knd_fbf_dyu_azi_hin_por_aze_ses_vie_wly_zul_swt_yor	-0.239191829329113	-0.564962359369423	0.573459672694391
535	gam_dut_moo_scr_anl_wly_tig_svk_uzb_azi_lda_jav_yor_rus_fre_bsq_urd_mlt_tsn_cnt_nor_mol_cic_pol_swt_grk_hun_bem_ses_fin_lat_heb_geo_mcd_ita_spa_eng_sod_amh_alb_est_dyu_mao_krd_mly_jpn_knd_kor_ben_ukr_ewe_guj_ind_lit_owc_sun_mnd_ctl_fbf_por_chh_ger_slo_pan_prs_qcu_arw_cze_hin_dgb_amr_afr_aeg_swe_tag_rom_zul_bul_swa_bat_tha_hau_tml_xho_bam_aze_bos_glc_tur_tsw_vie_sid_akn_igb_ven	0.324800784774504	0.765855476058972	0.445701735104107
536	wly_ukr_dgb_spa_amr_heb_aeg_pan_tur_aze_xho_bat_moo_fre_pol_bsq_svk_sid_tsn_mnd_mcd_ben_cic_rus_ven_cze_hun_bam_akn_est_dut_mlt_geo_swe_ita_bul_lit_owc_hau_slo_fin_zul_mly_prs_mao_jpn_knd_kor_afr_por_swa_mol_tag_ctl_tig_jav_cnt_arw_fbf_eng_chh_hin_glc_urd_scr_qcu_guj_ger_krd_bem_anl_lat_amh_grk_sun_alb_lda_nor_tsw_ind_tha_sod_tml_ses_igb_azi_bos_rom_uzb_dyu_vie_gam_ewe_swt_yor	0.0111855561587334	0.0263325872615238	0.979048485096257
537	amh_lat_akn_swe_amr_sid_gam_cze_uzb_aze_tsn_mly_cic_pol_afr_bsq_ukr_hau_moo_cnt_urd_ger_dyu_hin_igb_arw_est_swt_ses_hun_nor_sod_geo_bul_scr_ben_krd_wly_tig_por_fin_lda_ind_eng_bat_jpn_knd_kor_mol_glc_ewe_lit_sun_grk_mlt_mao_mnd_pan_yor_rus_owc_ita_slo_spa_bos_qcu_rom_ctl_guj_dgb_anl_dut_chh_fre_tag_mcd_tsw_alb_fbf_jav_tha_heb_tml_ven_bem_azi_svk_prs_tur_xho_vie_aeg_swa_bam_zul	-0.143991133834608	-0.339666167354645	0.734873838606601
538	chh_dut_ewe_glc_heb_wly_mlt_eng_uzb_aze_xho_jav_yor_rus_svk_bsq_pan_tig_moo_mnd_urd_nor_tsn_ukr_fbf_guj_fin_tsw_zul_est_pol_aeg_geo_bul_ger_ita_prs_hau_amr_lit_hun_ven_mao_grk_bat_jpn_tml_kor_mol_swe_lda_por_mly_bos_anl_sun_cnt_krd_dgb_cze_sid_arw_rom_afr_scr_qcu_hin_fre_ctl_ses_gam_mcd_sod_alb_tag_lat_cic_ben_dyu_ind_tha_amh_knd_akn_igb_tur_slo_spa_azi_bam_vie_owc_swa_swt_bem	0.396423349922743	0.934424189025722	0.352505014125145
539	sid_pan_ewe_bos_amh_anl_wly_mcd_aze_azi_cic_jav_ses_prs_svk_bsq_krd_sod_yor_mnd_fre_bul_fbf_ita_akn_rom_est_zul_dyu_fin_glc_amr_geo_afr_pol_swe_ctl_mlt_aeg_alb_hun_ven_bat_arw_mly_jpn_tml_kor_guj_lit_igb_hin_mao_grk_gam_sun_cnt_slo_xho_ger_heb_mol_spa_scr_ben_qcu_ukr_dut_por_tsw_tig_rus_hau_cze_ind_nor_swa_urd_tsn_tag_tha_chh_knd_swt_lda_uzb_eng_lat_tur_moo_vie_owc_bam_bem_dgb	-0.944333929185552	-2.29307972393801	0.0240969423670927
540	mlt_ukr_ewe_swe_hau_wly_amh_ben_azi_aze_akn_bat_tsn_mcd_fre_bsq_grk_sid_zul_cnt_pan_svk_dgb_glc_xho_urd_est_ven_moo_hun_arw_amr_geo_nor_rom_dut_hin_sod_tig_krd_fin_ses_mao_guj_ind_jpn_knd_kor_lit_spa_fbf_pol_jav_afr_owc_tag_mnd_slo_bem_mol_heb_scr_lat_por_prs_qcu_cze_ita_bul_tsw_chh_eng_anl_alb_sun_bos_dyu_rus_yor_mly_tha_aeg_tml_swa_lda_tur_ctl_ger_uzb_igb_vie_gam_swt_bam_cic	-0.469815653557229	-1.11554431112492	0.267491487834687
541	owc_prs_cic_scr_sod_amh_heb_ita_tur_aze_tsn_jav_swt_ctl_dut_bsq_bos_tig_ven_cnt_bul_mol_dgb_ger_dyu_urd_hun_fbf_akn_fin_rus_chh_geo_mcd_svk_glc_guj_aeg_wly_ukr_est_bem_tag_fre_sun_jpn_tml_kor_pan_afr_swa_lat_mao_pol_sid_mly_mnd_arw_bam_hin_amr_krd_grk_slo_eng_qcu_swe_spa_rom_moo_hau_cze_anl_ben_ind_nor_tsw_por_ses_bat_tha_mlt_knd_yor_igb_azi_alb_lit_uzb_lda_vie_gam_zul_ewe_xho	-0.270380397125644	-0.639886157287343	0.52381988095045
542	gam_lat_ven_ben_hau_sod_amr_prs_aze_tur_dgb_mao_akn_guj_pan_bsq_urd_sid_zul_mnd_glc_ctl_dyu_arw_swa_spa_est_moo_ses_hun_ita_chh_geo_mol_mcd_pol_rom_owc_mlt_grk_fin_swt_jav_bos_sun_jpn_knd_kor_krd_swe_yor_slo_tag_cze_aeg_ind_cnt_hin_tsw_svk_heb_scr_nor_bul_ukr_qcu_alb_eng_rus_bem_amh_fre_wly_afr_bat_por_tsn_dut_lda_mly_tha_anl_tml_cic_fbf_azi_ger_lit_uzb_ewe_vie_tig_xho_bam_igb	0.0812704052852313	0.191481338932564	0.848565938471745
543	hau_pan_moo_scr_amr_heb_mlt_glc_uzb_azi_bam_ind_cic_urd_por_bsq_guj_chh_ses_cnt_rus_ctl_dgb_bul_swa_arw_est_yor_igb_fin_svk_sid_geo_cze_swe_dut_slo_tig_owc_hin_hun_tsn_tag_eng_bat_jpn_knd_kor_fre_mol_akn_pol_sun_ben_gam_mly_mnd_nor_xho_afr_sod_rom_alb_lit_ita_qcu_ger_spa_ukr_ven_amh_krd_wly_prs_mao_grk_dyu_lat_tsw_jav_tha_aeg_tml_ewe_swt_aze_bos_mcd_tur_zul_vie_anl_lda_bem_fbf	-0.481496537577733	-1.14248222627457	0.256186427081211
544	tig_rus_moo_scr_anl_mlt_amr_alb_tur_azi_zul_tag_swa_bul_dut_bsq_ita_aeg_tsn_cnt_grk_lit_ses_ukr_lda_cze_est_tsw_igb_hun_ctl_amh_geo_prs_slo_arw_hin_gam_hau_afr_fin_ewe_mao_urd_jav_jpn_knd_kor_rom_ger_bem_guj_bat_bos_wly_sun_mnd_krd_xho_nor_sid_svk_ben_pan_spa_qcu_por_glc_fre_ven_chh_lat_sod_pol_mly_mcd_cic_swe_yor_ind_tha_owc_tml_swt_fbf_aze_mol_eng_uzb_bam_vie_heb_akn_dyu_dgb	-0.65748028157811	-1.57148628890768	0.119465894978109
545	sod_cze_bem_bos_owc_amr_sid_mcd_uzb_azi_ven_ind_dgb_slo_hin_bsq_spa_gam_bam_mnd_arw_ita_zul_mol_igb_ctl_est_ewe_moo_fin_krd_tig_geo_prs_lat_grk_fre_mlt_aeg_urd_hun_tsw_jav_lit_tag_jpn_tml_kor_por_ben_akn_ukr_mao_pol_amh_mly_cnt_eng_yor_bul_chh_swe_nor_guj_glc_qcu_ger_rom_afr_ses_anl_rus_hau_svk_sun_dut_tsn_pan_cic_bat_tha_heb_knd_swa_fbf_tur_alb_scr_aze_xho_vie_wly_lda_swt_dyu	0.34409871955412	0.810706686360006	0.419603943030368
546	amh_guj_bem_ctl_tig_sod_sid_pan_aze_tur_yor_mao_cic_rus_grk_bsq_alb_anl_bam_cnt_arw_ukr_lda_urd_akn_lat_est_ewe_tsw_fin_ger_heb_geo_mcd_ben_rom_glc_owc_aeg_lit_hun_dgb_mly_krd_sun_jpn_knd_kor_prs_por_dyu_dut_ind_fre_amr_tag_mnd_afr_moo_hin_wly_nor_cze_mol_pol_qcu_slo_swe_scr_swt_chh_eng_mlt_ita_bat_bos_zul_bul_xho_jav_tha_hau_tml_fbf_tsn_uzb_spa_svk_azi_ses_vie_gam_ven_igb_swa	-0.197829949572084	-0.466769437869896	0.641756491669629
547	aeg_ita_tsw_ger_wly_anl_hau_glc_azi_aze_bem_mly_akn_alb_eng_bsq_urd_sid_zul_mnd_bul_ctl_swt_hin_dgb_pan_fin_ven_bam_est_krd_heb_geo_mcd_bos_guj_svk_sod_owc_ben_hun_yor_tag_dut_jav_jpn_knd_kor_prs_rus_cic_arw_sun_por_mlt_ind_cnt_swe_ewe_lat_amh_lit_grk_slo_fre_qcu_cze_nor_mol_moo_chh_scr_gam_rom_bat_pol_swa_spa_tsn_mao_tha_tig_tml_fbf_lda_uzb_ukr_afr_tur_ses_vie_amr_igb_xho_dyu	-0.740768954275353	-1.78025450146398	0.0783001599186229
548	aeg_scr_ven_guj_wly_amr_amh_dut_aze_azi_lda_mly_swt_swe_ukr_bsq_svk_mlt_tsw_cnt_por_rom_dgb_slo_zul_fre_est_fbf_bem_fin_pol_gam_geo_ita_mcd_mol_glc_tig_heb_arw_hun_igb_mao_bos_jav_jpn_knd_kor_bul_lat_xho_urd_bat_spa_anl_tag_mnd_lit_ewe_ben_sod_alb_cze_krd_nor_qcu_pan_rus_eng_akn_owc_hin_sid_prs_sun_grk_swa_afr_moo_ind_tha_chh_tml_bam_dyu_uzb_ger_ctl_tur_ses_vie_hau_tsn_yor_cic	-0.571752567957939	-1.36585192589262	0.175279536968256
549	mlt_rus_moo_por_aeg_tig_sod_arw_aze_azi_zul_sun_ven_pol_bos_bsq_grk_heb_lda_cnt_ben_pan_cic_nor_dyu_mol_hun_xho_bem_est_fre_hau_geo_guj_scr_mcd_ita_amh_gam_svk_fin_akn_mly_urd_jav_jpn_knd_kor_swe_lat_ewe_alb_ind_afr_owc_mao_mnd_cze_bam_ctl_sid_lit_bul_slo_spa_qcu_hin_krd_rom_tsn_chh_glc_anl_ger_bat_prs_dgb_dut_tsw_tag_tha_amr_tml_igb_yor_tur_eng_ukr_uzb_swa_vie_wly_swt_fbf_ses	-0.361028602025369	-0.854705421919342	0.394910684519865
550	mlt_por_fbf_slo_hau_owc_wly_pol_aze_uzb_ven_ind_ses_prs_bul_bsq_arw_aeg_cic_cnt_guj_bos_igb_krd_xho_eng_hun_swt_bam_est_rus_tig_geo_alb_ita_grk_cze_anl_chh_mol_fin_dgb_tag_ukr_mly_jpn_knd_kor_afr_mcd_dyu_glc_sun_hin_sod_mao_mnd_pan_lda_lit_sid_lat_ctl_urd_rom_qcu_spa_nor_fre_zul_amh_dut_amr_swe_jav_ben_tsn_ger_moo_bat_tha_gam_tml_swa_yor_azi_svk_scr_tur_akn_vie_heb_bem_tsw_ewe	-0.100664408339854	-0.237406325278036	0.812863795158517
551	owc_swe_ven_svk_tig_amr_heb_krd_uzb_aze_akn_mao_yor_guj_rom_bsq_bul_chh_zul_cnt_prs_arw_dyu_bos_xho_pol_fin_cic_fbf_est_dut_sod_geo_ctl_lit_afr_rus_amh_mlt_spa_hun_moo_bat_lat_tag_jpn_knd_kor_fre_alb_tsw_urd_ind_scr_anl_jav_mnd_ita_swt_hin_hau_ukr_mcd_nor_mol_qcu_ben_ger_grk_igb_gam_por_aeg_glc_sun_cze_bam_eng_swa_mly_tha_sid_tml_bem_lda_tur_slo_pan_azi_ewe_vie_wly_dgb_tsn_ses	-0.172589680137168	-0.407364132637003	0.684676719918607
552	amh_ben_dgb_swe_sid_wly_mlt_ger_tur_aze_moo_mao_swt_svk_bul_bsq_slo_sod_tsn_cnt_mol_por_ven_pol_cic_eng_est_ewe_dyu_fin_lit_heb_geo_spa_bos_arw_rom_anl_chh_mcd_hun_yor_mly_ita_ind_jpn_tml_kor_hin_pan_fbf_scr_tag_ctl_hau_jav_mnd_guj_lda_nor_amr_glc_dut_krd_rus_qcu_lat_urd_cze_xho_tig_alb_owc_afr_sun_ukr_bam_grk_tsw_bat_tha_gam_knd_zul_akn_azi_fre_prs_uzb_igb_vie_aeg_ses_bem_swa	-0.454828054529104	-1.08440820289421	0.280987073971307
553	amh_slo_tsn_prs_hau_wly_mlt_nor_azi_tur_ewe_jav_dgb_alb_afr_bsq_lit_gam_akn_cnt_cze_fre_xho_scr_swt_bos_fin_bem_moo_est_lat_amr_geo_por_ger_ben_ita_anl_aeg_krd_hun_cic_tag_dut_ind_jpn_knd_kor_pan_ctl_ses_swe_sun_spa_heb_mly_mnd_svk_igb_urd_chh_pol_rom_rus_mol_qcu_hin_glc_eng_fbf_sid_mcd_sod_arw_mao_bul_tsw_guj_ven_bat_tha_owc_tml_yor_dyu_uzb_ukr_grk_aze_lda_vie_tig_swa_bam_zul	-0.199464513267693	-0.471243117225934	0.638570714504804
554	sid_grk_moo_ctl_amh_wly_mlt_swe_tur_azi_bem_jav_ven_guj_bul_bsq_por_heb_swt_cnt_glc_arw_ses_ita_tsw_eng_fin_yor_fbf_hun_lit_sod_geo_cze_mol_pan_rom_amr_gam_pol_est_dyu_mly_krd_sun_jpn_tml_kor_spa_svk_dgb_urd_bat_mcd_chh_mao_mnd_lat_xho_alb_aeg_ben_nor_ukr_prs_qcu_fre_bos_ger_bam_anl_slo_tig_hin_ind_rus_zul_scr_lda_tag_tha_hau_knd_akn_swa_aze_dut_afr_uzb_cic_vie_owc_igb_ewe_tsn	-0.472300791945546	-1.12249537843638	0.264541491670763
555	sid_pan_fbf_glc_amh_owc_wly_ger_azi_tur_moo_sun_tsn_ita_krd_bsq_eng_chh_dgb_cnt_afr_hin_ses_scr_yor_rom_est_cic_xho_hun_lit_heb_geo_fre_mcd_bos_rus_anl_gam_grk_fin_swt_tag_lat_mly_jpn_knd_kor_swe_ben_bem_pol_ind_cze_tig_jav_mnd_ctl_igb_bul_sod_arw_slo_alb_ukr_qcu_por_urd_spa_ewe_aeg_mol_hau_prs_mao_svk_tsw_nor_lda_bat_tha_amr_tml_dyu_bam_uzb_dut_guj_aze_swa_vie_mlt_zul_akn_ven	-0.348800126221791	-0.827390597356495	0.410133727816093
556	heb_pan_ven_guj_aeg_hau_mlt_grk_azi_aze_yor_bat_bam_rus_krd_bsq_fre_sid_dyu_cnt_eng_dut_tsw_mcd_tsn_bos_hun_ewe_swt_fin_urd_owc_geo_rom_nor_lat_mol_chh_amh_arw_est_xho_mly_glc_jav_jpn_knd_kor_lit_hin_dgb_slo_mao_svk_anl_ind_mnd_por_swa_ukr_amr_prs_ctl_spa_cze_qcu_ben_alb_scr_akn_wly_bul_gam_afr_sun_pol_igb_ger_bem_tag_tha_tig_tml_moo_ses_tur_ita_swe_uzb_fbf_vie_sod_cic_zul_lda	0.177041942935274	0.41669302922971	0.677863151626334
557	tig_svk_ewe_bul_chh_owc_sid_pan_uzb_aze_igb_mly_tsw_grk_ita_bsq_urd_heb_ven_cnt_por_eng_lda_dut_dyu_hin_hun_tsn_bem_fin_mcd_mlt_geo_arw_ctl_fre_lit_aeg_amh_cze_est_akn_jav_alb_ind_jpn_tml_kor_swe_pol_swt_nor_tag_rus_wly_bat_mnd_ukr_xho_scr_hau_rom_lat_krd_guj_qcu_bos_ger_slo_bam_anl_afr_gam_ben_mao_mol_dgb_spa_cic_sun_tha_sod_knd_fbf_yor_azi_prs_glc_tur_swa_vie_amr_zul_ses_moo	-0.0763275142048796	-0.180260089877883	0.857340599790093
558	aeg_pan_ses_ben_sod_amr_amh_ger_azi_aze_ven_sun_swa_afr_mol_bsq_slo_wly_xho_mnd_nor_grk_bam_ukr_yor_scr_hun_fbf_igb_est_bul_chh_geo_ita_urd_lat_swe_anl_tig_eng_fin_tsn_mao_lit_bat_jpn_knd_kor_svk_spa_cic_guj_tag_glc_hau_ind_cnt_bos_bem_rus_heb_mcd_fre_por_cze_qcu_ctl_alb_arw_moo_gam_pol_sid_hin_mly_rom_swt_prs_dyu_jav_tha_owc_tml_zul_ewe_uzb_dut_krd_tur_tsw_vie_mlt_lda_akn_dgb	-0.281563807362373	-0.665634324341741	0.507292452265143
559	mlt_prs_zul_ita_amr_sod_wly_ukr_uzb_azi_dgb_mao_ewe_mcd_cze_bsq_spa_heb_tsn_mnd_bul_bos_xho_por_lda_dut_est_tsw_swa_fin_glc_tig_geo_arw_swe_ben_alb_owc_anl_hin_hun_yor_mly_mol_bat_jpn_knd_kor_rus_lit_ven_lat_ind_eng_chh_jav_cnt_scr_moo_afr_sid_krd_grk_guj_nor_qcu_pan_ctl_slo_ses_aeg_urd_amh_rom_sun_pol_igb_fre_akn_tag_tha_hau_tml_bem_fbf_tur_svk_ger_aze_cic_vie_gam_dyu_swt_bam	-0.486771423577777	-1.1554990498795	0.250846194074129
560	tig_scr_igb_dut_wly_mlt_anl_bul_tur_uzb_tsw_jav_yor_ukr_rus_bsq_ger_sid_swt_cnt_swe_alb_ven_slo_bam_afr_fin_ewe_zul_hun_grk_amr_geo_por_nor_lit_mol_aeg_chh_pol_est_dyu_mly_guj_tag_jpn_knd_kor_spa_fre_fbf_ita_ind_mcd_gam_sun_mnd_cze_moo_bos_heb_lat_prs_urd_eng_qcu_glc_svk_hin_xho_hau_ben_amh_ctl_mao_rom_akn_arw_ses_bat_tha_owc_tml_swa_tsn_azi_krd_pan_aze_lda_vie_sod_bem_cic_dgb	-0.594378960053091	-1.42036548441012	0.158845220977033
561	hau_pol_tsw_svk_mlt_anl_aeg_lat_tur_uzb_ewe_sun_lda_pan_spa_bsq_glc_tig_igb_cnt_por_ukr_dgb_rom_ven_mcd_fin_swt_fbf_hun_fre_amr_geo_ger_lit_slo_swe_owc_gam_urd_est_swa_mao_mol_jav_jpn_tml_kor_hin_dut_moo_ben_mly_scr_wly_ind_mnd_krd_bem_cze_sid_arw_rus_nor_alb_qcu_ita_guj_ctl_bam_chh_bul_heb_bos_tag_grk_zul_afr_yor_bat_tha_amh_knd_xho_tsn_azi_eng_prs_aze_ses_vie_sod_dyu_akn_cic	-0.521946095092317	-1.24172003223583	0.217462402960963
562	gam_krd_moo_bul_mlt_owc_amh_ctl_uzb_aze_xho_ind_bem_hin_urd_bsq_por_chh_ses_mnd_svk_rus_fbf_lat_tsw_afr_hun_dgb_tsn_fin_mcd_sid_geo_guj_arw_spa_rom_heb_anl_slo_est_bam_jav_pol_sun_jpn_knd_kor_glc_ukr_cic_ger_bat_bos_amr_mao_cnt_grk_ewe_nor_wly_prs_dut_swe_ben_qcu_fre_ita_eng_igb_aeg_pan_sod_lit_tag_mol_akn_scr_zul_mly_tha_tig_tml_swt_swa_azi_alb_cze_tur_lda_vie_hau_ven_yor_dyu	0.165436458333479	0.38946734825548	0.697820882307599
563	amr_afr_lda_swe_chh_heb_owc_mcd_uzb_tur_dyu_bat_xho_pol_dut_bsq_lat_gam_igb_mnd_cze_guj_tsn_nor_moo_grk_est_fbf_swt_hun_ita_sod_geo_rus_ukr_mol_spa_amh_mlt_svk_fin_bam_mao_fre_mly_jpn_knd_kor_ctl_por_cic_krd_tag_alb_hau_jav_cnt_slo_ven_scr_sid_prs_bul_urd_ben_qcu_arw_bos_pan_zul_anl_lit_wly_ger_sun_rom_dgb_glc_akn_ind_tha_aeg_tml_tsw_ses_azi_eng_hin_aze_ewe_vie_tig_yor_bem_swa	-0.751555947074886	-1.8062507699499	0.0741137902524835
564	anl_glc_bem_mcd_owc_chh_sod_nor_aze_uzb_xho_sun_swa_dut_rus_bsq_svk_aeg_ses_mnd_bos_fre_yor_cze_lda_ita_fin_moo_cic_hun_arw_mlt_geo_spa_mol_slo_ger_amr_gam_prs_est_zul_mly_rom_tag_jpn_tml_kor_afr_lit_dyu_krd_mao_guj_heb_bat_cnt_lat_fbf_ctl_tig_swe_hin_scr_bul_qcu_pol_urd_pan_swt_hau_eng_sid_alb_ind_ben_ven_grk_igb_jav_tha_amh_knd_akn_bam_azi_ukr_por_tur_ewe_vie_wly_tsn_dgb_tsw	-0.468028887688696	-1.11446078325365	0.267953393751986
565	amh_alb_lda_rus_sod_tig_amr_swe_aze_tur_ven_bat_zul_dut_grk_bsq_nor_hau_igb_cnt_eng_ctl_swt_bul_dyu_lat_fin_cic_xho_hun_krd_aeg_geo_pan_arw_afr_ger_heb_sid_por_est_swa_mly_spa_ind_jpn_knd_kor_ukr_mcd_tsn_scr_sun_lit_gam_tag_mnd_ben_bam_fre_chh_glc_urd_cze_prs_qcu_pol_mol_hin_akn_mlt_slo_wly_guj_jav_svk_ses_bos_ewe_mao_tha_anl_tml_moo_bem_azi_rom_ita_uzb_tsw_vie_owc_yor_fbf_dgb	-0.63888228645472	-1.52757394054874	0.130012426551407
566	sod_swe_ses_rus_sid_mlt_chh_spa_tur_azi_cic_jav_tsn_afr_ita_bsq_ger_amr_dyu_mnd_mol_hin_ven_ctl_bem_glc_hun_dgb_ewe_est_grk_hau_geo_slo_dut_alb_por_aeg_amh_eng_fin_fbf_mao_lat_ind_jpn_tml_kor_mcd_bos_swt_nor_mly_prs_owc_bat_cnt_ben_swa_svk_wly_arw_fre_bul_guj_qcu_rom_lit_pol_akn_tig_pan_gam_scr_tag_urd_igb_ukr_zul_sun_tha_heb_knd_moo_lda_aze_krd_cze_uzb_xho_vie_anl_tsw_yor_bam	-1.12543177123301	-2.7754301187058	0.00666473466552407
567	wly_mol_dyu_scr_hau_anl_sod_lat_azi_uzb_ses_sun_fbf_ger_pan_bsq_rus_tig_ven_cnt_bos_spa_bam_fre_tsw_urd_est_tsn_igb_fin_svk_mlt_geo_alb_bul_slo_por_amh_sid_nor_hun_zul_tag_ita_ind_jpn_knd_kor_arw_glc_cic_hin_mao_prs_aeg_bat_mnd_eng_akn_rom_gam_cze_ben_guj_lit_qcu_krd_afr_dut_swa_amr_grk_owc_ctl_jav_pol_swt_ukr_ewe_mly_tha_heb_tml_moo_yor_tur_swe_mcd_aze_bem_vie_chh_xho_dgb_lda	-0.0769342613720254	-0.181246051551282	0.856568873932815
568	hau_afr_lda_ukr_amh_owc_sod_ger_uzb_azi_yor_bat_ses_svk_bul_bsq_cze_tig_dyu_cnt_eng_krd_ven_ctl_bam_ben_est_igb_zul_hun_guj_amr_geo_pol_prs_glc_hin_gam_heb_urd_fin_ewe_mao_rom_tag_jpn_knd_kor_slo_por_swt_lat_mly_mcd_wly_sun_mnd_swe_akn_rus_aeg_scr_grk_arw_dut_qcu_alb_ita_spa_cic_anl_nor_mlt_bos_ind_mol_xho_lit_tsn_jav_tha_sid_tml_bem_fbf_tur_pan_fre_aze_swa_vie_chh_tsw_dgb_moo	0.0991256614188916	0.233565364032016	0.815835768105978
569	tig_glc_swt_ctl_owc_mlt_anl_swe_azi_uzb_moo_bat_cic_por_prs_bsq_rom_aeg_fbf_mnd_hin_svk_ewe_pol_yor_urd_hun_lda_akn_fin_nor_heb_geo_krd_slo_eng_fre_wly_sid_lit_est_bam_ind_dut_jav_jpn_tml_kor_grk_afr_swa_cze_mao_ita_chh_tag_cnt_alb_bem_pan_sod_lat_ger_ben_scr_qcu_bos_spa_rus_dgb_gam_guj_amh_bul_mly_arw_ven_mcd_tsw_sun_tha_amr_knd_igb_tsn_aze_ukr_mol_tur_zul_vie_hau_ses_dyu_xho	-0.725041615813206	-1.73997912995317	0.0851707511569118
570	aeg_afr_cic_rom_wly_tig_sod_nor_uzb_azi_bam_mly_xho_por_rus_bsq_krd_heb_swa_mnd_ukr_slo_ses_pol_zul_cze_hun_bem_akn_est_lat_amr_geo_ctl_eng_hin_guj_owc_gam_grk_fin_tsn_mao_alb_jav_jpn_knd_kor_ger_swe_lda_dut_bat_spa_chh_sun_cnt_ita_igb_bul_anl_prs_fre_glc_mcd_qcu_arw_svk_pan_dgb_hau_lit_sid_mol_ind_ben_ven_urd_moo_tag_tha_amh_tml_tsw_yor_tur_scr_bos_aze_dyu_vie_mlt_ewe_fbf_swt	-0.451703618849914	-1.07310985957743	0.28599844590462
571	owc_bos_swt_alb_anl_sod_wly_ger_uzb_azi_dyu_mao_tsw_rus_afr_bsq_ctl_mlt_ewe_mnd_fre_krd_bam_guj_akn_mcd_fin_tsn_cic_hun_pan_heb_geo_lit_rom_lat_pol_aeg_chh_spa_est_xho_ind_dut_jav_jpn_knd_kor_grk_urd_fbf_ita_bat_svk_hau_mly_cnt_prs_bem_scr_gam_eng_glc_ben_bul_qcu_swe_hin_mol_swa_sid_nor_amr_cze_sun_por_yor_slo_zul_tag_tha_amh_tml_ses_igb_tur_arw_ukr_aze_dgb_vie_tig_moo_ven_lda	-0.359224849075097	-0.851728798792709	0.396552559354819
572	amh_eng_ven_dut_heb_gam_hau_cze_tur_uzb_yor_ind_bam_por_pol_bsq_svk_aeg_swa_cnt_prs_ita_moo_swe_tsw_ben_est_lda_fbf_hun_arw_chh_geo_ctl_ger_scr_rus_amr_sid_rom_fin_xho_mly_slo_tag_jpn_tml_kor_alb_bul_ses_pan_mao_mcd_anl_bat_mnd_lat_akn_mol_sod_afr_spa_lit_bos_qcu_glc_fre_ukr_swt_mlt_krd_owc_urd_jav_nor_zul_guj_bem_sun_tha_tig_knd_tsn_cic_azi_hin_grk_aze_ewe_vie_wly_dgb_dyu_igb	-0.0616671868134618	-0.14524709763282	0.88483011458984
573	sod_lit_tsw_rom_hau_anl_wly_krd_tur_aze_dgb_sun_ewe_pol_eng_bsq_swe_amh_swt_cnt_cze_rus_igb_prs_cic_ita_fin_yor_zul_hun_lat_aeg_geo_dut_arw_ger_afr_heb_sid_nor_est_bam_tag_svk_ind_jpn_knd_kor_glc_hin_dyu_bul_mao_pan_mlt_mly_mnd_por_lda_ctl_amr_ukr_fre_urd_mol_qcu_alb_slo_bos_bem_gam_ben_chh_guj_bat_mcd_akn_grk_xho_jav_tha_tig_tml_ses_ven_uzb_scr_spa_azi_swa_vie_owc_fbf_tsn_moo	-0.337458108802371	-0.799182797831991	0.426220827769204
574	heb_grk_zul_pan_chh_gam_amh_scr_tur_uzb_igb_jav_cic_svk_arw_bsq_prs_hau_lda_mnd_eng_slo_tsw_ita_swa_afr_hun_fbf_tsn_est_spa_wly_geo_lat_ukr_urd_fre_aeg_owc_bul_fin_akn_ind_glc_mao_jpn_tml_kor_bos_por_xho_mcd_bat_rus_anl_mly_cnt_dut_yor_ctl_sod_ger_ben_mol_krd_qcu_lit_hin_pol_bem_amr_swe_tig_rom_sun_guj_dgb_nor_swt_tag_tha_mlt_knd_bam_moo_azi_cze_alb_aze_ewe_vie_sid_ven_dyu_ses	-0.62024581559584	-1.48224314679918	0.141656279716907
575	aeg_ita_moo_pan_chh_wly_gam_lat_aze_uzb_tsw_sun_swt_por_urd_bsq_ukr_owc_ven_cnt_bul_svk_bem_swe_yor_arw_fin_lda_akn_hun_ctl_sod_geo_guj_cze_scr_krd_anl_sid_slo_est_swa_tag_eng_ind_jpn_knd_kor_ger_ben_tsn_dut_bat_alb_heb_mly_mnd_prs_ses_lit_mlt_mol_glc_mcd_rom_qcu_grk_spa_nor_fbf_amr_afr_tig_bos_mao_hin_xho_fre_zul_jav_tha_amh_tml_igb_dgb_azi_rus_pol_tur_bam_vie_hau_dyu_cic_ewe	-0.158339321234641	-0.373765470552234	0.70942953892867
576	heb_nor_xho_cze_owc_amh_chh_hin_uzb_tur_swt_sun_tsn_grk_scr_bsq_urd_gam_fbf_mnd_glc_pol_dgb_ben_bem_lit_est_ewe_tsw_fin_rus_tig_geo_por_eng_alb_ita_sid_mlt_slo_hun_ven_tag_fre_jav_jpn_knd_kor_mol_rom_zul_ctl_mly_dut_wly_bat_cnt_ukr_lda_svk_amr_bos_bul_krd_guj_qcu_prs_arw_afr_akn_aeg_ger_hau_swe_ind_mcd_bam_pan_igb_mao_tha_sod_tml_ses_moo_aze_spa_lat_azi_swa_vie_anl_cic_dyu_yor	0.0834230785213761	0.196605780500873	0.844565051874146
577	anl_urd_zul_alb_amh_tig_wly_grk_aze_uzb_igb_bat_dgb_prs_ita_bsq_cze_chh_yor_cnt_rom_hin_tsn_swe_lda_eng_est_moo_dyu_hun_svk_owc_geo_rus_pol_scr_por_heb_aeg_pan_fin_ewe_ind_spa_tag_jpn_knd_kor_arw_dut_fbf_ukr_sun_bul_mlt_jav_mnd_glc_akn_afr_sod_ger_nor_krd_bos_qcu_guj_lat_mcd_bem_amr_slo_gam_mol_mly_ben_ses_lit_tsw_mao_tha_hau_tml_ven_xho_tur_ctl_fre_azi_cic_vie_sid_bam_swa_swt	-0.601020526942269	-1.43382643074225	0.154975516962562
578	wly_por_akn_slo_gam_heb_hau_ita_azi_tur_lda_sun_zul_lit_guj_bsq_prs_chh_bam_cnt_eng_afr_moo_nor_igb_grk_hun_dgb_yor_fin_bos_mlt_geo_mol_alb_pol_bul_owc_tig_swe_est_xho_bat_glc_mly_jpn_knd_kor_arw_urd_swa_ctl_tag_pan_amh_jav_mnd_rom_bem_fre_anl_spa_rus_ben_ger_qcu_cze_dut_hin_swt_sod_mcd_sid_svk_mao_lat_dyu_krd_ewe_ind_tha_amr_tml_fbf_ven_aze_scr_ukr_uzb_cic_vie_aeg_tsw_tsn_ses	-0.537179092140233	-1.28241770778733	0.202883477475848
579	sid_arw_tsw_cze_sod_hau_anl_pol_tur_aze_moo_jav_fbf_ctl_ita_bsq_nor_heb_dgb_mnd_eng_scr_dyu_dut_yor_rom_hun_xho_cic_fin_pan_mlt_geo_lat_ger_grk_svk_owc_amh_spa_est_ven_mao_alb_tag_jpn_knd_kor_por_bul_igb_rus_bat_slo_tig_sun_cnt_lit_ewe_ukr_wly_afr_swe_guj_krd_qcu_mcd_ben_glc_akn_amr_mol_gam_urd_mly_fre_zul_prs_swa_ind_tha_aeg_tml_bem_bam_azi_bos_hin_uzb_swt_vie_chh_ses_tsn_lda	-0.187166498989943	-0.441698372431593	0.659732825817619
580	anl_urd_cic_arw_gam_amr_hau_guj_uzb_aze_tsw_mao_dyu_bul_rom_bsq_hin_chh_fbf_cnt_krd_slo_dgb_swe_swa_por_est_bam_tsn_hun_ger_heb_geo_ita_spa_lat_prs_tig_amh_grk_fin_igb_ind_ben_jav_jpn_tml_kor_scr_ctl_swt_pol_bat_ukr_sid_mly_mnd_fre_ven_nor_aeg_alb_eng_afr_svk_qcu_mcd_pan_rus_yor_wly_cze_mlt_bos_sun_mol_lda_dut_zul_tag_tha_owc_knd_ewe_xho_azi_glc_lit_tur_bem_vie_sod_ses_moo_akn	-0.605652305346863	-1.44618528526884	0.1514870736985
581	gam_afr_swt_glc_sod_hau_anl_slo_tur_azi_cic_ind_tsw_arw_cze_bsq_hin_wly_swa_cnt_ben_rus_tsn_prs_bam_scr_est_zul_ven_fin_por_mlt_geo_lit_alb_ukr_urd_sid_amr_bos_hun_xho_mly_pol_jav_jpn_knd_kor_lat_fre_moo_ctl_bat_dut_tig_mao_mnd_pan_bem_grk_owc_krd_mol_eng_bul_qcu_ita_swe_ger_ewe_aeg_svk_heb_rom_sun_spa_igb_mcd_akn_tag_tha_amh_tml_yor_dgb_uzb_nor_guj_aze_fbf_vie_chh_lda_dyu_ses	-0.227992482534453	-0.538380702955337	0.591600511028637
582	amr_krd_tsw_por_sod_anl_mlt_svk_uzb_aze_cic_sun_dgb_afr_pan_bsq_arw_chh_zul_mnd_mol_nor_ewe_rom_lda_lit_hun_moo_swa_fin_ukr_tig_geo_hin_dut_prs_mcd_aeg_amh_urd_est_bam_mly_bos_tag_jpn_tml_kor_cze_alb_akn_swe_mao_spa_owc_jav_cnt_ita_tsn_guj_sid_slo_glc_ger_ben_qcu_pol_lat_fre_yor_wly_rus_heb_eng_ind_grk_ses_ctl_fbf_bat_tha_gam_knd_dyu_swt_tur_bul_scr_azi_ven_vie_hau_bem_xho_igb	-0.76218702262816	-1.83513681090495	0.0696818466194496
583	heb_mcd_bem_ger_mlt_amh_anl_prs_aze_uzb_swa_mao_tsn_lat_swe_bsq_fre_chh_lda_mnd_ben_grk_fbf_bul_cic_cze_hun_akn_dgb_fin_bos_aeg_geo_svk_hin_nor_spa_amr_owc_arw_est_moo_tag_alb_jav_jpn_tml_kor_glc_urd_yor_slo_ind_mol_hau_mly_cnt_lit_swt_pol_tig_ukr_por_pan_scr_qcu_dut_krd_afr_zul_wly_ctl_sid_eng_bat_ita_ven_rus_dyu_sun_tha_gam_knd_xho_igb_azi_guj_rom_tur_bam_vie_sod_tsw_ewe_ses	-0.342071934261124	-0.810426927726493	0.419763847008278
584	amr_bul_igb_svk_sod_tig_heb_hin_tur_azi_tsn_tag_xho_grk_pol_bsq_eng_owc_moo_cnt_cze_nor_swa_ger_bem_lat_fin_tsw_akn_hun_alb_anl_geo_prs_slo_pan_scr_amh_wly_ctl_est_ven_bat_rom_mao_jpn_knd_kor_rus_fre_ewe_ben_mly_mcd_sid_jav_mnd_swe_dgb_afr_gam_ita_urd_glc_krd_qcu_lit_mol_arw_swt_aeg_guj_chh_dut_sun_ukr_dyu_bos_ses_ind_tha_mlt_tml_zul_lda_aze_spa_por_uzb_bam_vie_hau_yor_cic_fbf	-0.766657114651515	-1.84451556736211	0.0682913040063673
585	sod_svk_ses_pan_amh_wly_anl_bos_tur_azi_lda_bat_fbf_ger_eng_bsq_arw_heb_igb_cnt_pol_glc_moo_mcd_tsw_rus_est_bam_zul_hun_krd_owc_geo_prs_ctl_por_grk_aeg_mlt_slo_fin_tsn_mao_cze_jav_jpn_tml_kor_mol_afr_yor_guj_mly_bul_tig_sun_mnd_scr_cic_alb_hau_fre_spa_hin_rom_qcu_urd_ukr_swe_ven_gam_lit_sid_ben_tag_ita_ewe_dut_xho_ind_tha_amr_knd_dyu_swa_uzb_nor_lat_aze_bem_vie_chh_swt_dgb_akn	-0.920334662677992	-2.22748792058845	0.0283268162111024
586	mlt_mcd_ven_afr_anl_amr_amh_ben_aze_uzb_dgb_ind_lda_alb_scr_bsq_ger_gam_yor_mnd_urd_pol_ses_spa_akn_krd_hun_igb_bam_est_ita_aeg_geo_arw_cze_ukr_grk_heb_tig_slo_fin_fbf_jav_fre_bat_jpn_tml_kor_mol_bos_dyu_prs_tag_svk_owc_sun_cnt_rus_ewe_lat_sod_rom_por_pan_lit_qcu_nor_eng_dut_tsw_sid_glc_hau_guj_mly_hin_swt_ctl_swa_mao_tha_wly_knd_tsn_xho_tur_swe_bul_azi_zul_vie_chh_moo_cic_bem	-0.476379867706298	-1.13218953378847	0.260465514361196
587	sid_ger_bem_mcd_sod_chh_anl_rus_aze_azi_ewe_jav_dyu_lit_krd_bsq_arw_tig_bam_mnd_lat_rom_xho_glc_tsw_slo_hun_ven_akn_est_pol_owc_geo_ukr_bul_grk_guj_amh_heb_ctl_fin_moo_mly_spa_tag_jpn_tml_kor_prs_afr_igb_swe_bat_ita_mlt_mao_cnt_cze_zul_svk_aeg_pan_eng_nor_mol_qcu_scr_alb_dut_swa_gam_fre_hau_urd_sun_ben_dgb_por_fbf_ind_tha_amr_knd_cic_lda_uzb_hin_bos_tur_tsn_vie_wly_yor_swt_ses	0.110157410704064	0.259015232949094	0.796195931563624
588	amh_bul_lda_rus_owc_aeg_tig_fre_aze_azi_ses_mao_igb_guj_mcd_bsq_pan_wly_dyu_cnt_hin_alb_moo_mol_yor_svk_hun_zul_bem_fin_lat_sid_geo_eng_ctl_bos_nor_chh_mlt_swe_est_xho_jav_urd_tag_jpn_tml_kor_dut_ukr_swa_spa_ind_glc_heb_mly_mnd_cze_tsw_prs_hau_ita_por_krd_ben_qcu_rom_pol_arw_ewe_amr_scr_anl_afr_bat_slo_akn_ger_cic_sun_tha_gam_knd_swt_dgb_uzb_grk_lit_tur_bam_vie_sod_fbf_ven_tsn	0.467763763398069	1.10276985085459	0.272972652292027
589	chh_ben_xho_nor_amr_sid_anl_swe_aze_tur_moo_jav_akn_bos_scr_bsq_afr_mlt_swa_cnt_lat_bul_ses_slo_bem_ctl_est_cic_igb_hun_cze_hau_geo_mcd_por_svk_glc_heb_wly_ger_fin_swt_tag_dut_bat_jpn_knd_kor_krd_pan_zul_prs_sun_rus_owc_mao_mnd_urd_ven_guj_aeg_lit_hin_ita_eng_qcu_arw_fre_grk_ewe_gam_alb_tig_spa_mly_pol_bam_rom_fbf_ind_tha_sod_tml_tsw_dgb_azi_mol_ukr_uzb_lda_vie_amh_tsn_yor_dyu	-0.455347476597744	-1.08239379130058	0.281876099301986
590	tig_ger_tsn_scr_heb_chh_hau_rus_uzb_aze_zul_sun_igb_bul_eng_bsq_afr_anl_moo_mnd_cze_prs_ses_pol_fbf_swe_est_ewe_tsw_fin_lat_wly_geo_urd_nor_ukr_krd_amr_aeg_dut_hun_dyu_mao_grk_jav_jpn_knd_kor_lit_glc_bam_mol_ind_ita_sod_tag_cnt_mcd_dgb_arw_amh_pan_rom_slo_hin_qcu_ctl_por_alb_cic_owc_ben_mlt_spa_bat_svk_yor_guj_akn_mly_tha_sid_tml_bem_xho_tur_bos_fre_azi_lda_vie_gam_ven_swt_swa	0.0606630913883177	0.142769929604201	0.886780752989326
591	sod_ita_dyu_arw_sid_wly_amh_bos_azi_aze_tsw_bat_cic_alb_cze_bsq_urd_chh_ses_mnd_krd_afr_bam_guj_moo_prs_hun_swa_bem_fin_grk_tig_geo_glc_eng_lit_mcd_mlt_gam_swe_est_akn_mao_hin_sun_jpn_tml_kor_rus_lat_ven_mol_ind_ger_heb_tag_cnt_pan_ewe_dut_amr_ben_svk_fre_pol_qcu_ukr_slo_nor_zul_anl_spa_hau_ctl_jav_bul_xho_scr_tsn_mly_tha_aeg_knd_swt_igb_tur_rom_por_uzb_lda_vie_owc_yor_dgb_fbf	0.122224104686206	0.287778469479075	0.77415663972731
592	aeg_krd_dyu_afr_amr_sid_heb_arw_aze_uzb_igb_jav_bem_svk_bul_bsq_lat_sod_akn_mnd_alb_ctl_swt_ben_ewe_pan_hun_cic_yor_fin_prs_mlt_geo_ita_pol_rus_grk_wly_owc_rom_est_ven_bat_nor_mao_jpn_knd_kor_dut_slo_tsn_mol_mly_spa_tig_tag_cnt_eng_fbf_lit_gam_ger_scr_fre_glc_qcu_hin_guj_cze_tsw_chh_por_amh_swe_ind_bos_lda_urd_zul_sun_tha_anl_tml_dgb_moo_tur_ukr_mcd_azi_ses_vie_hau_xho_swa_bam	-0.712585226012002	-1.70682616029561	0.091191339959488
593	owc_swe_zul_svk_gam_amr_tig_por_uzb_aze_ses_jav_akn_spa_bul_bsq_scr_aeg_dyu_mnd_rus_prs_swa_lit_bem_hin_fin_cic_yor_est_pan_sid_geo_krd_pol_fre_ctl_sod_anl_nor_hun_lda_mly_glc_sun_jpn_tml_kor_mcd_alb_xho_guj_bat_urd_chh_ind_cnt_cze_ven_mol_mlt_dut_eng_slo_rom_qcu_grk_ger_ben_tsw_wly_afr_amh_bos_tag_arw_swt_lat_dgb_mao_tha_heb_knd_moo_igb_azi_ita_ukr_tur_ewe_vie_hau_bam_fbf_tsn	-0.504686789706204	-1.199290159126	0.233461814967767
594	anl_bos_moo_guj_owc_mlt_aeg_hin_aze_tur_lda_mly_tsn_ctl_ukr_bsq_glc_wly_cic_mnd_pol_ben_bem_por_yor_grk_fin_bam_swt_est_cze_tig_geo_rom_pan_ita_bul_sod_amh_eng_hun_akn_sun_alb_jav_jpn_knd_kor_urd_swe_ses_mol_ind_nor_hau_bat_cnt_arw_ewe_lit_gam_ger_dut_slo_mcd_qcu_spa_rus_fre_tsw_amr_scr_sid_prs_mao_afr_zul_lat_swa_tag_tha_heb_tml_fbf_ven_uzb_krd_svk_azi_dgb_vie_chh_igb_xho_dyu	-0.536692731633628	-1.27817359897615	0.204369164645021
595	wly_dut_swt_slo_aeg_owc_mlt_hin_aze_uzb_cic_mly_akn_ctl_spa_bsq_por_hau_tsw_cnt_bos_rus_ewe_alb_ses_lit_hun_zul_lda_fin_ben_anl_geo_guj_mol_cze_ita_heb_chh_ger_est_ven_tag_prs_bat_jpn_tml_kor_rom_krd_dgb_fre_ind_swe_gam_jav_mnd_arw_bem_glc_sod_pol_mcd_lat_pan_qcu_afr_urd_scr_fbf_amh_nor_amr_svk_sun_ukr_swa_grk_xho_mao_tha_tig_knd_yor_tsn_tur_bul_eng_azi_dyu_vie_sid_bam_moo_igb	-0.576453351449372	-1.37613866479027	0.172083433205928
596	owc_ben_tsn_mcd_anl_sod_sid_arw_azi_aze_ewe_mao_bem_spa_prs_bsq_pan_wly_swa_mnd_nor_lit_dyu_eng_igb_cze_fin_akn_zul_est_bul_hau_geo_urd_mol_ita_ukr_amr_mlt_bos_hun_cic_tag_rus_bat_jpn_knd_kor_fre_por_yor_alb_jav_hin_aeg_mly_cnt_scr_lda_swe_tig_krd_dut_afr_lat_qcu_pol_ctl_guj_ven_chh_svk_amh_glc_sun_rom_tsw_grk_moo_ind_tha_gam_tml_fbf_bam_uzb_slo_ger_tur_ses_vie_heb_swt_dgb_xho	0.17746263683276	0.417644893578111	0.677169427338837
597	gam_ger_tsn_rom_aeg_anl_amr_guj_tur_uzb_igb_sun_fbf_pol_urd_bsq_glc_owc_tsw_mnd_ctl_eng_ewe_lit_zul_bul_fin_dgb_ses_hun_alb_sod_geo_lat_rus_ben_prs_amh_wly_mol_est_swt_tag_ukr_ind_jpn_tml_kor_grk_hin_lda_svk_bat_mcd_hau_mao_cnt_fre_ven_afr_sid_swe_pan_cze_por_qcu_arw_bos_dut_xho_mlt_nor_tig_scr_jav_krd_dyu_spa_bem_mly_tha_chh_knd_moo_swa_aze_ita_slo_azi_yor_vie_heb_akn_cic_bam	-0.0363884041335417	-0.0856546651925349	0.931925075915993
598	heb_cze_dyu_urd_mlt_amh_hau_lat_azi_aze_ewe_mly_cic_eng_ukr_bsq_swe_amr_moo_cnt_spa_ger_swa_ita_ses_dut_hun_swt_lda_fin_grk_sod_geo_bos_glc_nor_prs_aeg_wly_afr_est_tsw_tag_ben_jav_jpn_knd_kor_ctl_svk_yor_krd_bat_pol_anl_ind_mnd_guj_fbf_arw_gam_hin_por_fre_scr_qcu_pan_slo_bul_bam_chh_lit_owc_rom_sun_mol_bem_rus_dgb_mao_tha_sid_tml_ven_igb_tur_alb_mcd_uzb_zul_vie_tig_tsn_xho_akn	-0.285705790252569	-0.67504289546626	0.501323367042262
599	wly_slo_swa_prs_mlt_gam_aeg_spa_uzb_tur_ses_tag_tsn_lit_mol_bsq_rom_amh_dyu_cnt_arw_scr_moo_svk_ewe_ger_hun_fbf_cic_est_dut_amr_geo_swe_ben_nor_pan_hau_tig_cze_fin_tsw_mly_ctl_bat_jpn_knd_kor_hin_afr_ven_bos_mao_eng_sid_sun_mnd_rus_bem_glc_chh_guj_por_ita_ukr_qcu_alb_mcd_pol_xho_sod_lat_owc_krd_ind_urd_igb_grk_akn_jav_tha_heb_tml_swt_bam_azi_bul_fre_aze_yor_vie_anl_zul_lda_dgb	-0.85025046623351	-2.06138706048296	0.0420571873613368
600	heb_eng_ven_fre_aeg_sod_tig_swe_tur_uzb_lda_sun_ses_lit_mol_bsq_bos_owc_ewe_cnt_slo_pan_swa_ita_moo_alb_est_igb_tsn_hun_spa_amh_geo_grk_prs_pol_mcd_hau_gam_por_fin_tsw_mly_cze_ind_jpn_knd_kor_scr_dut_swt_afr_tag_lat_sid_bat_mnd_svk_akn_bul_wly_glc_hin_ctl_krd_qcu_ger_rom_nor_fbf_mlt_rus_amr_urd_mao_ukr_cic_ben_dyu_jav_tha_anl_tml_xho_bem_aze_guj_arw_azi_bam_vie_chh_yor_dgb_zul	-0.259997143990054	-0.614635708713109	0.540296205428813
601	gam_spa_dgb_rus_sod_heb_anl_mcd_tur_uzb_bam_sun_swt_prs_urd_bsq_bul_amr_igb_cnt_lit_ctl_fbf_ger_tsn_slo_hun_cic_ses_est_ukr_hau_geo_guj_pol_rom_cze_aeg_amh_arw_fin_swa_tag_pan_mao_jpn_tml_kor_mol_eng_dyu_fre_jav_ita_sid_mly_mnd_hin_xho_nor_wly_alb_glc_lat_svk_qcu_grk_krd_ben_zul_tig_bos_chh_afr_bat_dut_moo_swe_lda_ind_tha_mlt_knd_ven_ewe_aze_scr_por_azi_bem_vie_owc_tsw_yor_akn	-1.28279556443342	-3.1982273905963	0.00189074104651183
602	owc_spa_moo_ctl_amh_wly_heb_fre_tur_uzb_bam_mly_ses_lit_guj_bsq_dut_aeg_dgb_mnd_ger_swe_ven_rus_xho_ben_est_lda_tsw_fin_ukr_hau_geo_pol_cze_prs_urd_mlt_sid_alb_hun_akn_ind_glc_mao_jpn_knd_kor_nor_mcd_tsn_krd_sun_pan_anl_jav_cnt_grk_ewe_slo_tig_mol_svk_bul_eng_qcu_arw_bos_rom_igb_chh_ita_amr_scr_bat_hin_bem_por_fbf_tag_tha_gam_tml_cic_yor_azi_afr_lat_aze_swa_vie_sod_zul_dyu_swt	-0.382011085991773	-0.906159787686609	0.367193064992998
603	heb_nor_akn_arw_owc_amh_tig_mol_tur_uzb_bam_tag_ses_swe_rus_bsq_eng_gam_yor_cnt_lit_spa_ven_dut_xho_ita_hun_fbf_ewe_fin_rom_aeg_geo_por_grk_ben_pol_anl_chh_mcd_est_cic_mly_glc_sun_jpn_knd_kor_guj_fre_moo_ctl_bat_alb_sod_mao_mnd_svk_tsn_bul_mlt_afr_ger_prs_ukr_qcu_lat_urd_pan_tsw_amr_cze_sid_slo_ind_hin_dyu_scr_igb_jav_tha_hau_tml_zul_swa_aze_krd_bos_azi_lda_vie_wly_bem_dgb_swt	-0.0363988712485149	-0.0858234300856457	0.931791280466222
604	anl_alb_xho_ctl_heb_chh_amr_krd_aze_uzb_swt_tag_lda_cze_hin_bsq_bos_gam_moo_mnd_fre_ukr_cic_pan_ven_spa_est_tsn_swa_fin_pol_wly_geo_lat_eng_urd_lit_sod_sid_ger_hun_tsw_bat_dut_jav_jpn_knd_kor_nor_ben_bem_svk_ind_afr_tig_sun_cnt_glc_ses_swe_owc_mol_slo_scr_por_qcu_prs_rus_rom_ewe_aeg_guj_hau_mcd_mao_ita_dgb_arw_dyu_mly_tha_mlt_tml_akn_yor_tur_bul_grk_azi_fbf_vie_amh_zul_igb_bam	0.581303086551628	1.37390532288234	0.172773542789749
605	owc_bos_yor_nor_amh_gam_sod_lat_azi_uzb_xho_mly_swa_scr_cze_bsq_guj_wly_moo_cnt_prs_bul_lda_pan_fbf_lit_hun_tsw_tsn_est_por_tig_geo_rus_pol_ger_mcd_chh_sid_mol_fin_ewe_mao_arw_tag_jpn_tml_kor_ben_ctl_ven_ita_ind_glc_mlt_bat_mnd_rom_igb_spa_amr_krd_slo_urd_grk_qcu_eng_afr_ukr_swt_anl_swe_aeg_dut_sun_alb_bam_fre_ses_jav_tha_hau_knd_zul_bem_aze_svk_hin_tur_dgb_vie_heb_cic_dyu_akn	0.770917092861566	1.83383652236269	0.0698764858612413
606	amr_slo_bem_pan_gam_aeg_sid_pol_uzb_aze_igb_ind_bam_urd_ger_bsq_arw_sod_ven_cnt_eng_cze_xho_spa_akn_ukr_fin_fbf_dyu_hun_svk_heb_geo_lat_bul_ctl_dut_tig_chh_rom_est_zul_sun_rus_bat_jpn_knd_kor_ita_fre_ewe_glc_mly_nor_owc_tag_mnd_grk_lda_bos_wly_afr_por_alb_mol_qcu_guj_hin_scr_cic_anl_ben_mlt_krd_jav_mcd_swa_lit_yor_mao_tha_amh_tml_ses_tsn_azi_prs_swe_tur_swt_vie_hau_dgb_moo_tsw	-0.433990420816846	-1.03043940101977	0.30547621109842
607	chh_hin_igb_ger_anl_aeg_sod_spa_tur_azi_ven_tag_bem_lit_swe_bsq_urd_tig_zul_cnt_dut_ukr_yor_guj_swt_svk_fin_xho_tsw_est_bul_hau_geo_pan_pol_rom_mcd_amh_wly_ctl_hun_lda_bat_alb_sun_jpn_tml_kor_grk_scr_dyu_lat_mao_nor_mlt_jav_mnd_mol_moo_slo_gam_afr_krd_arw_prs_qcu_fre_ita_bos_fbf_amr_rus_heb_cze_ind_glc_cic_ben_bam_mly_tha_sid_knd_akn_dgb_uzb_por_eng_aze_swa_vie_owc_tsn_ewe_ses	0.226593525822066	0.532829815668246	0.595422311821105
608	aeg_ctl_igb_dut_hau_amh_sod_pan_tur_uzb_bem_mao_dyu_swe_alb_bsq_fre_gam_fbf_mnd_svk_ukr_swt_por_ses_bos_hun_yor_cic_est_ger_amr_geo_lit_glc_bul_urd_anl_mlt_mol_fin_zul_jav_ben_bat_jpn_knd_kor_slo_grk_ven_scr_mly_afr_heb_tag_cnt_ita_xho_nor_owc_lat_rom_pol_spa_qcu_arw_rus_prs_bam_sid_hin_chh_guj_sun_krd_lda_cze_tsn_ind_tha_wly_tml_tsw_dgb_azi_eng_mcd_aze_moo_vie_tig_swa_ewe_akn	-0.537180459077811	-1.28059173737491	0.2035216915644
609	hau_eng_cic_glc_wly_sod_anl_grk_tur_aze_lda_mly_tsn_urd_ben_bsq_alb_amr_moo_mnd_ita_lat_bam_cze_dyu_svk_hun_bem_swt_fin_por_chh_geo_ger_bos_nor_swe_gam_mlt_slo_est_igb_sun_ukr_bat_jpn_tml_kor_spa_afr_zul_arw_ind_ctl_amh_mao_cnt_krd_ven_hin_aeg_guj_pan_fre_mol_qcu_dut_scr_prs_swa_heb_rom_sid_pol_jav_mcd_dgb_bul_ses_tag_tha_owc_knd_fbf_yor_uzb_rus_lit_azi_xho_vie_tig_akn_ewe_tsw	-0.741863830536868	-1.78142047643752	0.0781082907577654
610	mlt_hin_igb_ctl_sod_heb_anl_slo_uzb_azi_dyu_mao_swt_lat_guj_bsq_lit_sid_lda_cnt_cze_grk_zul_scr_xho_bul_fin_moo_swa_est_por_amr_geo_swe_ita_ukr_ger_amh_gam_krd_hun_tsn_bat_nor_sun_jpn_knd_kor_mol_svk_cic_ben_mly_pan_hau_jav_mnd_rom_dgb_arw_tig_alb_mcd_bos_afr_qcu_glc_urd_rus_fbf_wly_spa_chh_dut_tag_prs_tsw_fre_bam_ind_tha_owc_tml_bem_akn_aze_eng_pol_tur_ewe_vie_aeg_ses_ven_yor	-0.342138243111207	-0.810850826714005	0.419521569731265
611	tig_pan_yor_scr_amr_hau_gam_mcd_uzb_tur_tsw_bat_moo_bul_rus_bsq_lit_owc_swt_cnt_grk_dut_akn_glc_dgb_guj_fin_bam_ven_hun_por_mlt_geo_prs_ben_swe_krd_heb_wly_ukr_est_lda_ind_afr_sun_jpn_tml_kor_cze_hin_swa_slo_jav_urd_sid_mly_mnd_rom_dyu_bos_anl_ctl_alb_eng_nor_qcu_svk_lat_fre_bem_aeg_pol_amh_mol_tag_arw_zul_ger_xho_mao_tha_chh_knd_fbf_igb_azi_ita_spa_aze_ewe_vie_sod_cic_tsn_ses	-0.0138895140303768	-0.032786514835714	0.973915096084768
612	chh_swe_xho_pol_wly_heb_amr_hin_uzb_azi_igb_bat_akn_dut_ger_bsq_glc_mlt_dyu_mnd_eng_lit_tsw_nor_ses_arw_hun_lda_swt_fin_fre_sid_geo_krd_ben_afr_ctl_anl_aeg_scr_est_tsn_sun_urd_jav_jpn_knd_kor_spa_cze_swa_bos_ind_ukr_owc_mly_cnt_rom_zul_prs_sod_lat_rus_mol_por_qcu_mcd_grk_guj_cic_hau_ita_gam_bul_tag_pan_ven_alb_bam_mao_tha_amh_tml_dgb_bem_tur_slo_svk_aze_moo_vie_tig_ewe_yor_fbf	-0.880621046660984	-2.12850479813726	0.0359386619298561
613	owc_swe_bam_hin_chh_tig_heb_svk_azi_tur_zul_ind_ses_ukr_glc_bsq_rus_mlt_ven_cnt_pol_lit_igb_ben_lda_scr_fin_tsw_moo_est_nor_anl_geo_por_krd_bul_grk_wly_amh_spa_hun_tsn_bat_prs_sun_jpn_tml_kor_ger_arw_dyu_afr_mly_cze_hau_tag_mnd_mol_dgb_ctl_amr_urd_slo_mcd_dut_qcu_pan_eng_rom_xho_sid_alb_sod_lat_jav_fre_akn_guj_swa_mao_tha_gam_knd_ewe_cic_uzb_ita_bos_aze_swt_vie_aeg_fbf_bem_yor	-0.796140945607482	-1.92577015439713	0.0571877788485565
614	hau_prs_tsw_svk_owc_amh_heb_slo_uzb_aze_ewe_tag_cic_pol_urd_bsq_mol_mlt_dyu_cnt_bos_fre_swa_cze_yor_por_hun_lda_ven_est_ita_amr_geo_guj_pan_rom_glc_wly_anl_lat_fin_fbf_ind_arw_bat_jpn_tml_kor_alb_krd_bam_bul_jav_ger_aeg_mly_mnd_afr_moo_spa_gam_rus_dut_eng_nor_qcu_grk_ukr_ctl_zul_sod_mcd_chh_swe_sun_scr_dgb_hin_xho_mao_tha_tig_knd_igb_bem_azi_ben_lit_tur_tsn_vie_sid_ses_swt_akn	-0.616857140510705	-1.47418859536408	0.143807909744211
615	aeg_swe_tsw_fre_amh_anl_sod_rus_azi_tur_bam_bat_dyu_rom_scr_bsq_arw_tig_moo_cnt_lit_pan_zul_svk_lda_pol_fin_cic_xho_hun_lat_amr_geo_ben_afr_spa_ger_sid_chh_guj_est_bem_mly_mol_mao_jpn_knd_kor_bul_bos_fbf_ctl_sun_eng_heb_tag_mnd_urd_tsn_grk_owc_hin_ita_glc_slo_qcu_mcd_dut_por_igb_hau_prs_gam_nor_jav_cze_ses_krd_akn_ind_tha_wly_tml_ewe_yor_aze_alb_ukr_uzb_swt_vie_mlt_dgb_swa_ven	-0.524362710314257	-1.24825749675903	0.215070246525492
616	heb_lit_igb_hin_anl_amh_hau_pan_tur_azi_zul_jav_fbf_por_bos_bsq_mcd_wly_dgb_cnt_rom_swe_tsn_prs_bam_glc_hun_ven_yor_est_eng_sod_geo_krd_ben_ger_lat_gam_owc_spa_fin_moo_sun_arw_tag_jpn_tml_kor_svk_alb_lda_ita_ind_fre_chh_bat_mnd_afr_swt_ctl_amr_nor_pol_mol_dut_qcu_bul_guj_scr_ewe_sid_rus_tig_slo_mao_ukr_akn_grk_tsw_mly_tha_aeg_knd_ses_xho_aze_urd_cze_uzb_bem_vie_mlt_dyu_swa_cic	-0.423129946091693	-1.0039758504764	0.317995360735982
617	amh_dut_lda_hin_heb_aeg_owc_ctl_uzb_azi_zul_mao_cic_guj_swe_bsq_urd_chh_swt_cnt_por_alb_swa_krd_akn_svk_fin_dyu_bem_est_mol_wly_geo_slo_ukr_ger_afr_gam_amr_rom_hun_xho_jav_nor_bat_jpn_tml_kor_bos_grk_fbf_pan_ind_arw_hau_mly_mnd_glc_tsn_spa_anl_pol_rus_bul_fre_qcu_mcd_eng_prs_dgb_mlt_lit_tig_ita_sun_ben_ewe_lat_moo_tag_tha_sid_knd_yor_igb_tur_cze_scr_aze_ses_vie_sod_ven_tsw_bam	0.406822392214668	0.959188545714404	0.339950847831494
618	hau_pan_bam_ukr_owc_aeg_tig_svk_aze_tur_tsn_mao_ewe_urd_mol_bsq_eng_mlt_igb_mnd_bos_glc_tsw_lat_bem_bul_est_zul_moo_fin_afr_heb_geo_krd_swe_rus_guj_gam_anl_cze_hun_dgb_mly_mcd_jav_jpn_knd_kor_arw_ger_lda_ita_ind_spa_sod_bat_cnt_nor_swt_slo_wly_lit_ben_fre_dut_qcu_pol_rom_alb_akn_chh_scr_amr_grk_tag_hin_dyu_prs_ven_sun_tha_sid_tml_xho_swa_azi_por_ctl_uzb_cic_vie_amh_fbf_ses_yor	-0.268461046188543	-0.633834419597226	0.527744756518924
619	anl_mol_moo_afr_amr_aeg_tig_ita_tur_azi_lda_ind_tsw_por_hin_bsq_scr_gam_cic_mnd_rom_alb_ses_pol_swa_rus_fin_ewe_zul_hun_grk_sid_geo_fre_ukr_svk_lit_chh_owc_slo_est_bam_jav_spa_mly_jpn_knd_kor_urd_guj_yor_bul_mao_krd_mlt_sun_cnt_arw_xho_swe_amh_lat_glc_bos_ctl_qcu_cze_prs_ben_tsn_hau_ger_sod_mcd_bat_pan_swt_nor_dgb_tag_tha_heb_tml_igb_ven_uzb_eng_dut_aze_fbf_vie_wly_akn_bem_dyu	-0.74133209188254	-1.78010514349816	0.0783247659379384
620	sod_nor_tsw_afr_sid_aeg_amh_ita_uzb_aze_swt_ind_swa_bos_glc_bsq_ger_heb_bem_mnd_pan_eng_lda_spa_ewe_rus_est_zul_xho_hun_bul_owc_geo_slo_pol_swe_dut_hau_chh_por_fin_ses_bat_scr_mao_jpn_knd_kor_grk_prs_yor_mol_sun_mcd_wly_tag_cnt_svk_dgb_hin_gam_krd_cze_fre_ukr_qcu_rom_arw_alb_tsn_mlt_lat_tig_lit_mly_ben_igb_guj_fbf_jav_tha_amr_tml_ven_cic_azi_urd_ctl_tur_moo_vie_anl_bam_akn_dyu	-1.08541126283459	-2.65937870212003	0.0092186919127441
621	owc_afr_dgb_mol_wly_sid_tig_grk_uzb_azi_ewe_mly_tsn_ben_prs_bsq_por_chh_xho_mnd_rus_ctl_tsw_urd_igb_arw_fin_dyu_swa_est_rom_sod_geo_slo_dut_bul_pan_mlt_aeg_ukr_hun_ven_ind_eng_sun_jpn_knd_kor_bos_alb_cic_glc_bat_scr_hau_mao_cnt_ita_swt_fre_anl_guj_cze_svk_pol_qcu_mcd_nor_lit_ses_heb_lat_amr_swe_tag_spa_bem_hin_zul_jav_tha_amh_tml_yor_moo_aze_ger_krd_tur_bam_vie_gam_fbf_akn_lda	0.231381374587275	0.544950630435517	0.587091953840517
622	gam_krd_igb_glc_tig_mlt_heb_dut_aze_uzb_tsw_ind_cic_prs_alb_bsq_bos_anl_dyu_mnd_rom_cze_dgb_nor_xho_guj_fin_ses_fbf_hun_lat_owc_geo_rus_mol_ukr_eng_wly_sid_scr_est_ewe_mly_ita_mao_jpn_tml_kor_spa_grk_zul_lit_jav_urd_hau_tag_cnt_pol_tsn_ctl_sod_svk_bul_ben_pan_qcu_por_swe_slo_ven_amr_mcd_aeg_fre_sun_hin_swa_ger_lda_bat_tha_amh_knd_swt_bem_tur_afr_arw_azi_moo_vie_chh_yor_bam_akn	0.0443145718299936	0.104238802858194	0.917204314560258
623	tig_rus_dyu_pan_mlt_hau_sid_mol_uzb_tur_swt_mao_swa_bul_dut_bsq_glc_heb_bem_cnt_ger_lat_akn_spa_fbf_krd_fin_zul_xho_est_hin_aeg_geo_fre_guj_grk_slo_amr_sod_arw_hun_ewe_sun_swe_ind_jpn_knd_kor_cze_ben_bam_afr_tag_prs_wly_bat_mnd_ukr_igb_rom_anl_svk_bos_alb_eng_qcu_ita_nor_por_ses_gam_ctl_chh_scr_mly_mcd_tsn_lit_cic_jav_tha_amh_tml_yor_lda_aze_urd_pol_azi_dgb_vie_owc_moo_ven_tsw	-0.1491864223571	-0.352058884614886	0.725590612513547
624	sod_swe_xho_spa_sid_anl_chh_prs_aze_azi_dgb_mao_swa_por_arw_bsq_lit_aeg_bem_cnt_nor_rom_akn_pan_ven_glc_hun_zul_fbf_fin_alb_heb_geo_ben_scr_pol_mcd_mlt_tig_slo_est_dyu_mly_urd_bat_jpn_tml_kor_cze_bul_tsw_ita_jav_eng_amr_tag_mnd_guj_tsn_dut_wly_ger_rus_hin_grk_qcu_krd_ukr_fre_ses_hau_lat_gam_afr_sun_bos_swt_mol_lda_ind_tha_owc_knd_bam_cic_tur_ctl_svk_uzb_ewe_vie_amh_igb_yor_moo	-0.0492990774275085	-0.116116952293928	0.907810224783074
625	heb_pan_cic_ger_hau_wly_owc_lat_tur_azi_lda_tag_tsn_spa_krd_bsq_nor_aeg_swt_mnd_dut_mol_dgb_rus_yor_cze_fin_fbf_ewe_hun_svk_tig_geo_por_alb_hin_mcd_gam_sid_prs_est_ven_bat_ukr_sun_jpn_tml_kor_glc_eng_bam_afr_mly_slo_chh_jav_cnt_lit_bem_rom_sod_bos_bul_pol_swe_qcu_guj_arw_scr_xho_mlt_grk_amh_ben_ind_ctl_moo_urd_zul_mao_tha_amr_knd_tsw_ses_aze_ita_fre_uzb_akn_vie_anl_swa_dyu_igb	-0.655499891052425	-1.56678802303106	0.120560691957977
626	amh_grk_akn_glc_chh_amr_owc_lat_uzb_azi_bam_bat_tsw_alb_mcd_bsq_fre_aeg_cic_cnt_bos_spa_yor_ben_lda_cze_fin_igb_dyu_hun_krd_wly_geo_eng_por_dut_ukr_heb_sod_afr_est_xho_tag_ger_mao_jpn_knd_kor_guj_slo_fbf_pol_jav_mol_anl_ind_mnd_rom_tsn_bul_tig_svk_pan_hin_ita_qcu_swe_scr_nor_bem_sid_lit_mlt_rus_sun_arw_dgb_ctl_ven_mly_tha_gam_tml_ewe_swa_aze_prs_urd_tur_ses_vie_hau_zul_moo_swt	-0.991570087093631	-2.41657060868305	0.0176196174151355
627	wly_spa_akn_rom_mlt_heb_owc_ukr_uzb_azi_igb_bat_tsw_urd_lit_bsq_scr_aeg_swt_mnd_slo_rus_bem_hin_cic_fre_hun_ses_lda_fin_ctl_chh_geo_swe_arw_ger_bos_tig_amh_por_est_xho_mly_svk_jav_jpn_knd_kor_eng_nor_swa_glc_mao_mol_amr_ind_cnt_bul_tsn_pan_hau_krd_ita_afr_prs_qcu_ben_alb_guj_ewe_sod_lat_anl_pol_tag_mcd_ven_dut_bam_sun_tha_gam_tml_zul_fbf_aze_cze_grk_tur_yor_vie_sid_moo_dgb_dyu	0.54205171415494	1.27976146423603	0.203812379756229
628	hau_grk_ven_ita_mlt_amr_aeg_swe_uzb_azi_tsw_ind_ewe_bul_pan_bsq_lat_tig_bem_mnd_ukr_alb_swa_hin_dyu_bos_fin_cic_fbf_est_slo_heb_geo_guj_ben_urd_glc_anl_wly_nor_hun_lda_tag_arw_jav_jpn_tml_kor_por_prs_akn_rus_bat_mcd_sid_mly_cnt_fre_xho_scr_owc_afr_svk_spa_ger_qcu_dut_rom_krd_zul_amh_ctl_sod_cze_sun_pol_dgb_lit_yor_mao_tha_chh_knd_moo_ses_aze_mol_eng_tur_bam_vie_gam_swt_tsn_igb	-0.572907263013883	-1.36649979579141	0.175076923917588
629	amr_afr_cic_eng_aeg_tig_sod_pol_azi_aze_bam_mao_igb_spa_guj_bsq_ukr_heb_tsn_cnt_scr_bos_swt_lit_moo_bul_hun_akn_lda_est_cze_wly_geo_pan_mol_glc_ita_hau_owc_ger_fin_swa_sun_krd_tag_jpn_tml_kor_mcd_ctl_dgb_svk_ind_lat_gam_mly_mnd_ben_dyu_swe_sid_alb_rom_por_dut_qcu_fre_prs_slo_xho_anl_hin_chh_arw_jav_rus_zul_grk_fbf_bat_tha_amh_knd_bem_ses_uzb_urd_nor_tur_ven_vie_mlt_ewe_tsw_yor	0.0500384604157675	0.117920827035719	0.906384703504614
630	tig_grk_xho_lit_wly_anl_amr_dut_tur_azi_zul_mly_tsw_ben_guj_bsq_slo_chh_swt_cnt_krd_urd_dgb_mol_ses_ita_hun_bam_ewe_est_rus_sid_geo_spa_hin_nor_lat_gam_amh_afr_fin_swa_mao_cze_bat_jpn_knd_kor_swe_ger_bem_bos_ind_pan_hau_tag_mnd_ukr_fbf_eng_owc_ctl_glc_arw_prs_qcu_alb_rom_scr_igb_mlt_por_heb_bul_sun_svk_moo_mcd_yor_jav_tha_sod_tml_tsn_ven_uzb_fre_pol_aze_dyu_vie_aeg_cic_lda_akn	-0.0975337865740021	-0.229821325822993	0.818735339832905
631	wly_spa_tsw_grk_gam_sod_hau_krd_uzb_aze_bem_mly_ven_ukr_glc_bsq_scr_amr_akn_mnd_arw_ben_igb_pol_tsn_hin_est_yor_dyu_hun_ctl_anl_geo_slo_fre_bos_mol_owc_mlt_nor_fin_swa_mao_rom_bat_jpn_knd_kor_svk_lat_moo_alb_jav_cze_sid_ind_cnt_rus_ewe_prs_amh_dut_ger_pan_urd_qcu_swe_lit_eng_xho_aeg_bul_chh_ita_sun_por_ses_mcd_lda_tag_tha_heb_tml_bam_fbf_azi_afr_guj_tur_swt_vie_tig_dgb_cic_zul	-0.939691981785874	-2.28285128501664	0.0247175523097017
632	sod_bos_ewe_ger_owc_amr_amh_prs_azi_uzb_bem_sun_bam_ctl_lit_bsq_lat_chh_ven_cnt_urd_scr_lda_nor_cic_dut_hun_tsw_tsn_fin_mcd_aeg_geo_rom_fre_svk_guj_sid_wly_eng_est_zul_bat_hin_tag_jpn_knd_kor_ukr_ben_dgb_rus_mly_swe_tig_jav_mnd_afr_xho_glc_mlt_cze_mol_pol_pan_qcu_slo_alb_por_fbf_gam_bul_hau_arw_ind_ita_igb_krd_dyu_mao_tha_heb_tml_swa_ses_aze_grk_spa_tur_swt_vie_anl_yor_moo_akn	-1.01482795653881	-2.47571765404321	0.0151064809452945
633	sod_pol_fbf_bul_heb_hau_owc_lat_uzb_azi_bam_ind_bem_grk_fre_bsq_afr_anl_akn_mnd_scr_eng_ven_dut_lda_swe_est_cic_dgb_fin_svk_aeg_geo_glc_pan_ukr_ita_gam_sid_krd_hun_zul_sun_mcd_tag_jpn_knd_kor_urd_rom_moo_slo_mly_spa_wly_bat_cnt_guj_ses_ben_chh_lit_cze_prs_arw_qcu_mol_rus_por_xho_amr_alb_amh_bos_jav_hin_swa_ger_dyu_mao_tha_tig_tml_tsw_yor_aze_ctl_nor_tur_swt_vie_mlt_ewe_igb_tsn	-0.781889674660153	-1.88315802069072	0.0628042285228905
634	aeg_ukr_dyu_mol_tig_chh_sod_hin_uzb_tur_ven_bat_cic_rom_por_bsq_krd_heb_swa_mnd_guj_nor_bem_urd_tsw_eng_est_ewe_akn_fin_ben_owc_geo_arw_ctl_svk_bos_anl_mlt_cze_hun_tsn_sun_swe_jav_jpn_tml_kor_pan_lit_xho_bul_ind_lat_wly_mao_cnt_dut_fbf_glc_amr_mcd_alb_ita_afr_qcu_ger_scr_rus_dgb_amh_prs_hau_spa_tag_grk_swt_fre_bam_mly_tha_gam_knd_yor_ses_aze_pol_slo_azi_lda_vie_sid_igb_zul_moo	-0.179851431414993	-0.424411257977282	0.672246108843271
635	anl_ita_yor_ctl_owc_wly_amr_ben_uzb_aze_fbf_mao_moo_cze_lit_bsq_svk_gam_swt_mnd_mol_ukr_swa_eng_igb_ger_est_bam_zul_fin_arw_sid_geo_rom_grk_por_mcd_chh_mlt_spa_hun_ewe_bat_guj_tag_jpn_knd_kor_pol_dut_cic_hin_ind_nor_hau_jav_cnt_bul_dyu_glc_tig_fre_slo_lat_rus_qcu_prs_scr_bos_bem_heb_afr_amh_krd_sun_swe_ses_urd_xho_mly_tha_sod_tml_tsw_dgb_azi_alb_pan_tur_ven_vie_aeg_lda_tsn_akn	-0.412298390350945	-0.980107249016851	0.329575984798386
636	heb_lat_cic_alb_amr_amh_tig_por_uzb_tur_bam_ind_akn_guj_pan_bsq_pol_sid_tsw_cnt_krd_mol_yor_hin_igb_bul_hun_ven_dyu_fin_lit_anl_geo_rus_prs_mcd_rom_wly_aeg_scr_est_dgb_bat_urd_jav_jpn_tml_kor_eng_ger_zul_bos_mao_grk_hau_tag_mnd_cze_lda_ben_owc_afr_nor_spa_fre_qcu_glc_svk_arw_swt_chh_swe_sod_dut_mly_ctl_swa_ita_tsn_sun_tha_gam_knd_bem_moo_aze_slo_ukr_azi_ewe_vie_mlt_fbf_ses_xho	-0.357498491555603	-0.84764289133937	0.398813110345508
637	mlt_scr_zul_cze_amr_wly_amh_afr_aze_tur_bem_mly_akn_nor_swe_bsq_mol_chh_lda_cnt_fre_ben_moo_pan_xho_prs_est_dgb_swa_fin_ctl_hau_geo_ger_svk_spa_mcd_heb_anl_krd_hun_igb_ind_ita_sun_jpn_tml_kor_urd_glc_cic_lat_mao_grk_aeg_bat_mnd_bos_tsn_guj_sod_eng_slo_hin_alb_qcu_rus_dut_arw_ven_tig_por_owc_lit_jav_pol_swt_ukr_ses_tag_tha_sid_knd_tsw_dyu_azi_rom_bul_uzb_fbf_vie_gam_yor_ewe_bam	0.00730450149418082	0.0171945311725586	0.98631825994424
638	amr_spa_lda_ben_anl_wly_gam_mcd_azi_aze_dgb_bat_fbf_arw_krd_bsq_rom_hau_ses_cnt_mol_hin_ven_swe_xho_dut_hun_cic_tsw_fin_svk_sid_geo_pol_bul_glc_eng_owc_aeg_scr_est_moo_sun_afr_mly_jpn_knd_kor_prs_ukr_yor_lit_mao_pan_tig_jav_mnd_urd_bem_rus_heb_ita_guj_bos_ctl_qcu_por_alb_slo_swa_amh_cze_chh_ger_tag_nor_zul_grk_igb_ind_tha_sod_tml_tsn_akn_uzb_lat_fre_tur_ewe_vie_mlt_dyu_bam_swt	-0.0648660434376889	-0.1528000941871	0.878886957522154
639	tig_fre_xho_swe_anl_chh_sod_mcd_tur_aze_swa_mly_swt_grk_ctl_bsq_svk_wly_fbf_mnd_bul_prs_ven_pol_bam_slo_fin_dgb_yor_est_hin_sid_geo_ukr_rom_por_cze_mlt_amr_eng_hun_lda_sun_guj_mao_jpn_knd_kor_spa_ben_ewe_ger_tag_lat_gam_jav_cnt_nor_igb_afr_heb_urd_scr_dut_ita_qcu_rus_pan_mol_tsn_aeg_krd_amh_lit_ind_glc_akn_arw_moo_bat_tha_owc_tml_ses_cic_azi_bos_alb_uzb_dyu_vie_hau_tsw_zul_bem	0.725196786666175	1.72308016224428	0.088197506716557
640	sod_por_xho_mcd_anl_tig_aeg_mol_uzb_tur_tsw_sun_ven_ita_pol_bsq_ukr_wly_ewe_cnt_krd_ger_tsn_fre_moo_guj_est_ses_igb_fin_slo_amr_geo_cze_grk_arw_afr_mlt_gam_hin_hun_yor_mly_scr_bat_jpn_tml_kor_nor_eng_fbf_alb_jav_rom_chh_tag_mnd_bul_lda_glc_sid_ctl_spa_lit_svk_qcu_dut_prs_ben_swt_owc_bos_hau_lat_ind_rus_akn_pan_dgb_mao_tha_heb_knd_zul_bam_azi_swe_urd_aze_dyu_vie_amh_cic_bem_swa	-0.342809664898075	-0.811819220885851	0.418968402578949
641	tig_mol_moo_glc_sod_owc_amr_mcd_aze_tur_bem_sun_cic_pan_slo_bsq_rus_wly_tsw_mnd_pol_scr_tsn_ben_swa_ita_est_yor_fbf_fin_cze_anl_geo_krd_arw_swe_lit_hau_sid_lat_hun_ven_bat_dut_ind_jpn_tml_kor_eng_nor_dyu_ger_jav_fre_amh_tag_cnt_bos_swt_rom_gam_prs_guj_spa_bul_qcu_urd_por_alb_igb_chh_svk_aeg_ukr_mly_afr_lda_hin_bam_mao_tha_heb_knd_zul_ses_azi_ctl_grk_uzb_ewe_vie_mlt_akn_dgb_xho	-0.49458559524576	-1.178742141633	0.241507921722791
642	aeg_urd_ses_hin_heb_gam_anl_ger_uzb_tur_dyu_sun_ven_glc_ita_bsq_ben_hau_bam_cnt_swe_bul_zul_ctl_yor_eng_fin_fbf_moo_est_krd_tig_geo_slo_dut_lat_prs_amh_mlt_pol_hun_lda_bat_lit_tag_jpn_tml_kor_ukr_svk_swt_scr_ind_fre_amr_mly_mnd_alb_ewe_por_sid_rus_pan_cze_nor_qcu_mol_guj_mcd_swa_wly_arw_chh_bos_jav_rom_akn_afr_bem_mao_tha_owc_knd_tsn_cic_azi_grk_spa_aze_tsw_vie_sod_igb_dgb_xho	-0.843160028965911	-2.0374302348092	0.0444483093222954
643	chh_eng_bem_krd_tig_sid_heb_slo_azi_uzb_zul_bat_xho_ukr_cze_bsq_ctl_anl_dgb_mnd_prs_lit_swa_fre_swt_hin_hun_bam_cic_est_rom_wly_geo_guj_nor_grk_bul_gam_owc_spa_fin_ven_jav_ger_mly_jpn_tml_kor_bos_arw_tsn_por_mao_dut_hau_tag_cnt_rus_lda_svk_sod_glc_ben_ita_alb_qcu_lat_urd_pan_igb_mlt_swe_amh_afr_sun_mcd_ewe_mol_tsw_ind_tha_amr_knd_yor_dyu_aze_scr_pol_tur_akn_vie_aeg_ses_fbf_moo	-0.171437743944781	-0.40457359715809	0.68671995839516
644	sod_pan_fbf_prs_aeg_owc_hau_slo_aze_tur_ven_mao_lda_alb_ukr_bsq_ita_mlt_dyu_cnt_por_urd_igb_eng_bam_nor_hun_ses_akn_est_lit_sid_geo_arw_bos_guj_mol_tig_amr_krd_fin_swt_jav_rus_tag_jpn_knd_kor_pol_glc_tsn_rom_ind_fre_heb_bat_mnd_dut_zul_svk_gam_hin_ger_scr_afr_qcu_bul_spa_ben_xho_amh_lat_wly_ctl_mly_cze_moo_mcd_bem_sun_tha_anl_tml_cic_ewe_uzb_swe_grk_azi_swa_vie_chh_dgb_yor_tsw	-0.0187781107041172	-0.0441780643414479	0.964857185438745
645	hau_arw_cic_pol_aeg_sid_tig_ben_tur_azi_bam_ind_igb_mol_por_bsq_guj_heb_zul_cnt_afr_dut_lda_glc_swa_swe_est_swt_akn_fin_mcd_amr_geo_krd_spa_fre_pan_anl_mlt_cze_hun_bem_bat_eng_jav_jpn_tml_kor_hin_bul_tsw_nor_sun_svk_sod_mly_mnd_scr_ses_alb_chh_ctl_slo_prs_lat_qcu_bos_grk_lit_dyu_gam_rus_amh_ukr_tag_rom_ewe_urd_fbf_mao_tha_wly_knd_xho_tsn_uzb_ger_ita_aze_yor_vie_owc_ven_dgb_moo	-0.688755502780216	-1.65141486806044	0.102026795506729
646	anl_lit_ven_scr_aeg_mlt_amr_arw_azi_aze_xho_tag_swa_por_rus_bsq_mcd_owc_yor_mnd_bul_lat_igb_grk_ewe_swe_est_bam_lda_hun_dut_gam_geo_eng_ger_nor_fre_sod_amh_pol_fin_dyu_sun_urd_ind_jpn_tml_kor_guj_hin_bem_prs_bat_ben_tig_mly_cnt_spa_tsw_rom_heb_ctl_svk_pan_mol_qcu_slo_afr_alb_akn_chh_ita_wly_ukr_jav_bos_cic_krd_moo_mao_tha_hau_knd_ses_dgb_tur_glc_cze_uzb_swt_vie_sid_zul_fbf_tsn	-0.0575970351885486	-0.135648526467624	0.892392322421424
647	amh_urd_ven_mol_heb_aeg_mlt_ben_uzb_azi_dyu_bat_lda_rus_svk_bsq_pan_tig_fbf_cnt_mcd_lit_swa_rom_ewe_arw_fin_moo_tsw_est_krd_gam_geo_lat_ctl_bul_slo_chh_owc_prs_hun_zul_mly_glc_tag_jpn_knd_kor_swe_scr_tsn_guj_sun_spa_sid_mao_mnd_nor_bam_grk_sod_alb_eng_ita_fre_qcu_dut_hin_cze_bem_amr_por_wly_pol_jav_ger_igb_bos_dgb_ind_tha_hau_tml_swt_akn_aze_afr_ukr_tur_ses_vie_anl_cic_yor_xho	-0.17253618195843	-0.406826383996735	0.685070279321089
648	anl_lit_swa_cze_gam_chh_owc_eng_aze_azi_tsw_bat_moo_mcd_afr_bsq_swe_hau_ewe_cnt_por_rus_cic_prs_swt_glc_hun_yor_fbf_fin_hin_wly_geo_alb_scr_ger_dut_sod_amh_lat_est_tsn_ind_pol_mao_jpn_knd_kor_krd_svk_dgb_grk_tag_ben_amr_jav_mnd_urd_bam_nor_heb_slo_fre_pan_bos_qcu_ukr_bul_ita_igb_tig_guj_mlt_arw_mly_mol_bem_spa_akn_sun_tha_sid_tml_ses_ven_tur_rom_ctl_uzb_dyu_vie_aeg_zul_lda_xho	-0.393134295468055	-0.93392952274966	0.352758783334976
649	amr_afr_ven_ger_owc_tig_amh_swe_azi_aze_lda_jav_swt_mol_dut_bsq_ukr_chh_ewe_cnt_guj_lit_tsw_ita_swa_lat_est_cic_igb_fin_cze_sid_geo_bul_por_ctl_fre_wly_aeg_rom_hun_dyu_ind_eng_sun_jpn_knd_kor_krd_svk_xho_slo_mao_arw_mlt_tag_mnd_grk_akn_ben_hau_scr_hin_glc_spa_qcu_alb_bos_urd_yor_gam_pol_heb_prs_bat_rus_bem_nor_ses_mly_tha_sod_tml_moo_zul_tur_mcd_pan_uzb_dgb_vie_anl_fbf_bam_tsn	-0.881567931390108	-2.13871747468009	0.0350787485100426
650	sod_bul_ses_urd_gam_heb_amh_swe_azi_aze_yor_mly_ewe_spa_pan_bsq_mol_mlt_moo_cnt_fre_cze_dyu_eng_fbf_grk_hun_lda_dgb_est_pol_hau_geo_lat_ben_mcd_bos_wly_amr_glc_fin_swa_mao_prs_jav_jpn_tml_kor_lit_scr_igb_por_tag_nor_owc_ind_mnd_krd_tsn_ctl_chh_ukr_guj_hin_ger_qcu_rus_ita_rom_ven_anl_afr_sid_slo_sun_svk_tsw_arw_swt_bat_tha_aeg_knd_bem_xho_tur_dut_alb_uzb_zul_vie_tig_cic_akn_bam	-0.665210798435672	-1.59157821095241	0.114873077634818
651	sod_ukr_swa_rus_amh_owc_amr_mcd_aze_uzb_zul_bat_akn_lit_eng_bsq_prs_mlt_moo_cnt_arw_cze_xho_ger_dyu_hin_hun_ewe_ses_est_guj_sid_geo_bul_pan_spa_ita_gam_anl_bos_fin_igb_sun_lat_mly_jpn_tml_kor_urd_ben_tsw_afr_mao_rom_heb_tag_mnd_pol_dgb_svk_wly_grk_por_alb_ctl_qcu_fre_slo_glc_ven_tig_mol_aeg_swe_ind_dut_swt_scr_fbf_jav_tha_chh_knd_bem_bam_azi_nor_krd_tur_tsn_vie_hau_cic_yor_lda	-0.129496466495984	-0.305078079096036	0.760988415147236
652	anl_glc_lda_grk_hau_aeg_amh_dut_aze_tur_tsw_ind_dgb_ben_guj_bsq_alb_gam_xho_mnd_por_eng_akn_lat_yor_rus_fin_cic_dyu_hun_arw_chh_geo_ukr_krd_rom_ger_wly_heb_lit_est_ses_tag_cze_jav_jpn_tml_kor_scr_slo_tsn_mcd_bat_svk_tig_sun_cnt_hin_igb_afr_sod_bos_pan_ita_swe_qcu_ctl_nor_mol_swa_amr_urd_sid_bul_mao_pol_bam_prs_fbf_mly_tha_mlt_knd_ven_zul_uzb_spa_fre_azi_ewe_vie_owc_moo_bem_swt	-0.242496087951191	-0.572456122311352	0.568394341030037
653	amh_urd_dyu_mcd_sod_owc_sid_ukr_azi_tur_bam_tag_ewe_hin_ita_bsq_ctl_heb_swt_mnd_dut_lit_xho_rom_tsn_fre_hun_yor_swa_fin_por_wly_geo_alb_bos_cze_nor_mlt_chh_spa_est_dgb_jav_mol_ind_jpn_tml_kor_scr_slo_bem_pan_mly_swe_amr_mao_cnt_guj_zul_arw_tig_bul_rus_ben_lat_qcu_ger_prs_afr_igb_hau_pol_aeg_grk_bat_glc_ven_svk_akn_sun_tha_gam_knd_lda_fbf_aze_eng_krd_uzb_cic_vie_anl_tsw_ses_moo	0.230763644480809	0.54320109653993	0.588290976362566
654	sod_rom_bam_hin_gam_amh_tig_nor_azi_tur_ewe_mao_zul_ctl_spa_bsq_bul_aeg_xho_mnd_urd_pol_igb_glc_tsn_ger_fin_dyu_ses_hun_dut_hau_geo_guj_lit_arw_por_heb_sid_grk_est_dgb_sun_prs_tag_jpn_tml_kor_fre_pan_fbf_rus_mly_afr_mlt_ind_cnt_svk_swa_cze_wly_swe_alb_slo_mcd_qcu_krd_bos_lat_tsw_anl_mol_amr_scr_bat_ita_swt_eng_cic_jav_tha_owc_knd_akn_yor_aze_ben_ukr_uzb_lda_vie_chh_moo_bem_ven	-0.331357252916637	-0.785846633052451	0.433954995361964
655	amr_rom_swa_lat_heb_anl_hau_lit_tur_uzb_tsn_ind_dgb_krd_guj_bsq_rus_gam_moo_mnd_fre_ita_bam_grk_swt_mcd_hun_lda_akn_est_nor_sod_geo_por_slo_pol_scr_owc_chh_urd_fin_ven_sun_swe_mao_jpn_tml_kor_bul_glc_tsw_pan_mly_ben_amh_bat_cnt_bos_ewe_eng_wly_arw_prs_afr_hin_qcu_ukr_svk_cze_ses_tig_alb_mlt_ger_jav_ctl_xho_spa_bem_tag_tha_sid_knd_zul_igb_aze_dut_mol_azi_cic_vie_aeg_fbf_dyu_yor	-0.558445447018713	-1.33263866199324	0.18590632726006
656	gam_lat_yor_ctl_sod_tig_amh_grk_tur_uzb_dgb_jav_bem_mol_arw_bsq_por_aeg_dyu_cnt_rus_ukr_zul_pol_tsn_mcd_est_fbf_igb_hun_urd_sid_geo_svk_lit_cze_bul_anl_owc_spa_fin_ven_bat_glc_mly_jpn_tml_kor_dut_prs_moo_eng_mao_krd_mlt_sun_mnd_scr_bam_ben_chh_pan_nor_guj_ger_qcu_afr_slo_bos_xho_amr_rom_hau_hin_ind_swe_cic_alb_lda_tag_tha_heb_knd_swt_swa_azi_ita_fre_aze_ses_vie_wly_ewe_akn_tsw	-0.616682237775319	-1.47236072646752	0.144299720051897
657	amh_urd_cic_mol_hau_anl_gam_svk_tur_uzb_swa_sun_swt_bul_prs_bsq_arw_sod_tsw_mnd_swe_mcd_ses_dut_yor_fre_est_ven_tsn_fin_glc_owc_geo_lat_hin_rom_ctl_tig_chh_ben_hun_zul_bat_ukr_mao_jpn_knd_kor_cze_slo_dyu_guj_ind_ita_mlt_mly_cnt_krd_bam_por_amr_ger_rus_lit_afr_qcu_grk_pan_eng_lda_sid_bos_wly_pol_jav_scr_bem_nor_moo_tag_tha_aeg_tml_ewe_igb_azi_alb_spa_aze_akn_vie_heb_fbf_xho_dgb	-0.139218120369135	-0.328208520050386	0.743491813979752
658	amh_svk_tsw_ita_amr_anl_mlt_grk_aze_tur_ewe_ind_swa_bul_mcd_bsq_bos_hau_yor_cnt_pol_glc_igb_alb_lda_rom_fin_swt_tsn_est_spa_gam_geo_lit_nor_ctl_swe_chh_owc_krd_hun_dgb_mly_scr_mao_jpn_knd_kor_lat_por_akn_dut_sun_slo_sod_tag_mnd_arw_moo_ger_sid_fre_eng_hin_urd_qcu_rus_mol_guj_bam_wly_ben_aeg_ukr_jav_afr_bem_pan_ses_bat_tha_tig_tml_xho_fbf_uzb_prs_cze_azi_dyu_vie_heb_cic_zul_ven	-0.181034552761791	-0.427060261686127	0.670322519083468
659	hau_por_tsn_spa_heb_sid_mlt_grk_aze_uzb_xho_jav_ewe_ctl_dut_bsq_afr_sod_bam_cnt_ben_krd_swt_mol_moo_bos_hun_lda_fbf_fin_guj_owc_geo_eng_pol_urd_ita_amh_aeg_scr_est_bem_bat_lat_mly_jpn_tml_kor_ukr_prs_igb_slo_mao_hin_tig_tag_mnd_arw_dyu_fre_wly_pan_rom_cze_rus_qcu_nor_alb_glc_ven_anl_svk_amr_ger_ind_swe_cic_bul_dgb_sun_tha_chh_knd_zul_yor_azi_mcd_lit_tur_tsw_vie_gam_swa_ses_akn	0.452884100219613	1.06704474310608	0.288713791228196
660	gam_hin_xho_lit_anl_mlt_chh_afr_aze_uzb_ses_ind_bam_spa_krd_bsq_bos_hau_tsw_mnd_svk_ger_ewe_slo_moo_rus_fin_lda_dgb_hun_glc_sid_geo_guj_nor_fre_ukr_owc_sod_mcd_est_cic_tag_scr_mly_jpn_tml_kor_pan_arw_swa_bul_bat_prs_amr_mao_cnt_eng_dyu_ita_wly_dut_grk_cze_rom_qcu_ben_ctl_swe_tsn_amh_urd_tig_por_jav_mol_ven_lat_fbf_sun_tha_heb_knd_yor_swt_azi_alb_pol_tur_zul_vie_aeg_bem_akn_igb	-0.292585330456528	-0.692614278321463	0.490277540102812
661	hau_ger_tsn_pan_aeg_sid_mlt_mcd_aze_tur_swa_mao_moo_ctl_cze_bsq_prs_wly_zul_mnd_fre_dut_cic_alb_fbf_rom_est_yor_tsw_hun_scr_tig_geo_bos_slo_arw_urd_amh_sod_eng_fin_dyu_jav_swe_mly_jpn_knd_kor_grk_ukr_ses_mol_sun_glc_owc_bat_cnt_afr_ewe_svk_amr_rus_guj_por_krd_qcu_hin_lat_ben_igb_heb_pol_gam_ita_ind_spa_bem_bul_swt_tag_tha_anl_tml_xho_akn_azi_nor_lit_uzb_bam_vie_chh_dgb_ven_lda	-0.0330448277565192	-0.077857525835544	0.938108653851497
662	aeg_prs_xho_dut_anl_heb_gam_cze_uzb_tur_lda_ind_cic_urd_svk_bsq_arw_chh_ses_cnt_rom_swe_swa_ben_dgb_ukr_fin_bam_akn_hun_pol_sid_geo_ctl_rus_fre_por_sod_mlt_krd_est_zul_mao_lat_jav_jpn_knd_kor_pan_eng_igb_spa_bat_mcd_wly_tag_mnd_glc_ven_bos_amr_hin_mol_scr_ger_qcu_slo_ita_alb_swt_tig_grk_owc_guj_sun_nor_moo_afr_ewe_mly_tha_amh_tml_tsw_fbf_azi_bul_lit_aze_tsn_vie_hau_dyu_yor_bem	-0.867578520917741	-2.09591278054016	0.0388061762728451
663	tig_ben_swt_fre_gam_sod_aeg_svk_tur_azi_akn_mly_bem_grk_ukr_bsq_nor_hau_dgb_mnd_guj_slo_tsw_pol_xho_prs_fin_fbf_ewe_est_scr_chh_geo_por_cze_bul_arw_heb_wly_ita_hun_lda_mao_pan_bat_jpn_tml_kor_lit_eng_dyu_ctl_sun_spa_sid_tag_cnt_rus_bam_afr_mlt_krd_dut_mol_glc_qcu_rom_swe_bos_cic_owc_ger_amh_mcd_ind_alb_ven_hin_tsn_jav_tha_anl_knd_moo_swa_aze_urd_lat_uzb_igb_vie_amr_yor_ses_zul	-0.637090205356987	-1.52438274239619	0.130806630422297
664	tig_slo_bem_grk_wly_heb_aeg_afr_aze_uzb_ses_sun_xho_cze_prs_bsq_svk_owc_yor_mnd_ctl_ger_ven_ukr_igb_spa_fin_akn_cic_est_glc_chh_geo_eng_alb_rus_rom_amh_gam_hin_hun_tsn_bat_dut_jav_jpn_tml_kor_lat_fre_swa_mol_tag_lit_hau_ind_cnt_urd_bam_pol_sod_swe_nor_ben_guj_qcu_bul_krd_bos_ewe_mlt_scr_sid_arw_mly_por_dgb_mcd_moo_mao_tha_amr_knd_tsw_dyu_azi_ita_pan_tur_lda_vie_anl_fbf_zul_swt	0.000628924739825838	0.00148043317582432	0.998821956644104
665	chh_pan_igb_slo_tig_hau_mlt_ukr_tur_uzb_bem_jav_dyu_urd_eng_bsq_nor_wly_swa_cnt_ben_ctl_swt_bos_lda_glc_fin_tsw_moo_est_guj_gam_geo_fre_bul_spa_pol_heb_owc_rus_hun_ven_bat_cze_tag_jpn_knd_kor_scr_lat_yor_ita_mly_mcd_aeg_sun_mnd_dut_fbf_svk_anl_swe_lit_mol_prs_qcu_hin_afr_krd_ses_sid_ger_amh_alb_mao_rom_dgb_grk_bam_ind_tha_amr_tml_akn_cic_aze_arw_por_azi_tsn_vie_sod_zul_ewe_xho	-0.205010449795007	-0.48410541475257	0.629449128345439
666	aeg_arw_swt_rus_sid_gam_wly_pan_tur_aze_akn_tag_ses_lit_krd_bsq_urd_amh_xho_cnt_por_prs_ven_guj_swa_ben_est_lda_bam_hun_afr_mlt_geo_svk_mol_ukr_pol_anl_amr_swe_fin_bem_mly_nor_jav_jpn_knd_kor_eng_ctl_dyu_scr_ind_dut_heb_bat_mnd_mcd_dgb_cze_owc_alb_spa_hin_rom_qcu_bos_lat_grk_zul_tig_glc_hau_bul_mao_ita_igb_ger_fbf_sun_tha_sod_tml_moo_ewe_uzb_slo_fre_azi_yor_vie_chh_tsw_cic_tsn	-0.612011684844121	-1.46336788047316	0.146738454607795
667	aeg_pan_bam_swe_sod_hau_amh_bul_uzb_tur_xho_jav_igb_ben_por_bsq_scr_amr_tsw_cnt_mol_fre_ven_cze_ses_pol_fin_lda_dyu_est_lat_sid_geo_rus_hin_grk_eng_tig_chh_ukr_hun_ewe_mao_urd_sun_jpn_knd_kor_nor_ger_dgb_rom_ind_lit_anl_bat_mnd_arw_bem_slo_wly_prs_guj_afr_svk_qcu_dut_glc_alb_tsn_mlt_krd_owc_spa_mly_bos_akn_ctl_cic_tag_tha_gam_tml_yor_zul_azi_mcd_ita_aze_swa_vie_heb_fbf_swt_moo	-0.0295211228296576	-0.0695402691320758	0.944708888638743
668	chh_svk_tsw_pan_mlt_aeg_sod_urd_azi_uzb_zul_tag_bem_pol_mol_bsq_krd_wly_ses_mnd_swe_por_dyu_lat_bam_scr_est_igb_xho_fin_guj_amh_geo_rom_ger_mcd_nor_tig_sid_alb_hun_lda_mly_afr_mao_jpn_tml_kor_ben_ukr_swa_ita_ind_eng_anl_bat_cnt_hin_dgb_lit_amr_bul_grk_cze_arw_qcu_slo_dut_fre_yor_gam_glc_hau_spa_jav_ctl_moo_rus_akn_sun_tha_heb_knd_cic_fbf_tur_prs_bos_aze_swt_vie_owc_ven_tsn_ewe	0.572516205366025	1.35383468053184	0.179070080040987
669	amr_nor_lda_ben_hau_anl_gam_rom_azi_aze_moo_mly_yor_mol_ukr_bsq_arw_heb_bam_cnt_slo_ctl_igb_bos_xho_krd_est_dgb_ven_fin_alb_chh_geo_mcd_fre_pan_ita_amh_tig_hin_hun_zul_sun_grk_mao_jpn_tml_kor_swe_dut_dyu_guj_jav_svk_sid_ind_mnd_glc_bem_spa_sod_pol_eng_rus_lat_qcu_scr_ger_bul_ses_aeg_lit_owc_prs_bat_afr_cic_por_ewe_tag_tha_mlt_knd_fbf_tsw_tur_cze_urd_uzb_swt_vie_wly_swa_akn_tsn	-0.372984462582166	-0.883488011401447	0.379250840868235
670	heb_pan_ewe_glc_chh_tig_anl_guj_uzb_aze_dyu_sun_lda_por_urd_bsq_alb_sod_cic_mnd_mol_bul_swt_mcd_tsn_pol_fin_akn_moo_est_rom_amr_geo_ger_krd_nor_ctl_amh_owc_slo_hun_swa_jav_spa_tag_jpn_knd_kor_scr_svk_igb_hin_mao_bos_hau_ind_cnt_afr_ven_dut_sid_swe_rus_ben_fre_qcu_eng_grk_cze_bam_aeg_arw_gam_lit_mly_lat_zul_ita_ses_bat_tha_mlt_tml_fbf_dgb_tur_ukr_prs_azi_tsw_vie_wly_yor_bem_xho	-0.508638662581515	-1.21151157807081	0.228768761974452
671	amh_alb_ven_svk_aeg_anl_hau_bos_azi_aze_zul_sun_igb_dut_arw_bsq_rus_owc_tsw_cnt_urd_ctl_swa_por_moo_grk_est_yor_bem_fin_swe_amr_geo_ukr_nor_lat_glc_gam_wly_rom_hun_fbf_ind_eng_jav_jpn_tml_kor_mol_ben_cic_hin_mly_spa_tig_bat_mnd_slo_dyu_bul_sod_cze_afr_scr_mcd_qcu_pan_lit_fre_swt_heb_guj_sid_ita_tag_krd_dgb_ger_ewe_mao_tha_mlt_knd_xho_akn_tur_pol_prs_uzb_ses_vie_chh_lda_bam_tsn	-0.0737309247030698	-0.173684406812344	0.862490987112278
672	tig_slo_fbf_ita_gam_anl_mlt_svk_uzb_aze_lda_sun_bam_arw_ctl_bsq_scr_amh_tsw_cnt_mol_alb_swt_rus_cic_ben_hun_zul_dyu_est_por_amr_geo_nor_guj_cze_hin_owc_heb_afr_fin_moo_tag_eng_ind_jpn_knd_kor_spa_ger_ven_pol_bat_lit_aeg_jav_mnd_lat_akn_grk_wly_glc_mcd_ukr_prs_qcu_urd_krd_bul_ewe_chh_rom_hau_bos_mao_swe_igb_pan_tsn_mly_tha_sid_tml_ses_dgb_tur_dut_fre_azi_xho_vie_sod_swa_bem_yor	-0.689575424722774	-1.65423156075367	0.101451934153556
673	amr_afr_igb_grk_mlt_sod_wly_lat_aze_azi_tsw_jav_yor_swe_ger_bsq_urd_gam_swt_mnd_pol_bul_bam_arw_dgb_ukr_est_dyu_ses_fin_mol_anl_geo_svk_hin_spa_scr_hau_sid_rus_hun_fbf_mao_mcd_bat_jpn_tml_kor_alb_ita_xho_guj_ind_eng_heb_mly_cnt_rom_swa_lit_owc_glc_bos_ben_slo_qcu_por_dut_pan_cic_tig_krd_chh_fre_sun_cze_ven_prs_bem_tag_tha_aeg_knd_lda_moo_uzb_ctl_nor_tur_ewe_vie_amh_akn_tsn_zul	-0.17177831151785	-0.405548987811062	0.686005509002125
674	amr_prs_yor_por_amh_anl_heb_bos_aze_tur_tsw_ind_ewe_ita_cze_bsq_grk_hau_swa_cnt_dut_hin_xho_lat_cic_rom_hun_fbf_zul_est_mol_wly_geo_scr_swe_urd_ukr_tig_sid_guj_fin_swt_sun_rus_mao_jpn_tml_kor_spa_mcd_lda_lit_tag_fre_chh_jav_mnd_pol_moo_svk_aeg_slo_glc_alb_afr_qcu_krd_ger_bul_ven_gam_arw_mlt_ben_mly_ctl_dgb_nor_bem_bat_tha_owc_knd_ses_igb_azi_eng_pan_uzb_dyu_vie_sod_bam_tsn_akn	-0.209176226498402	-0.493481316998756	0.622835903599225
675	owc_ukr_bem_mol_sod_anl_gam_bul_uzb_tur_zul_mao_cic_eng_rom_bsq_afr_mlt_lda_mnd_grk_mcd_akn_swe_bam_ger_fin_ven_ses_est_fre_aeg_geo_scr_rus_guj_alb_tig_amr_lat_hun_igb_sun_dut_tag_jpn_knd_kor_arw_bos_xho_glc_jav_nor_amh_bat_cnt_lit_tsw_pan_wly_slo_ita_por_krd_qcu_hin_pol_svk_yor_chh_ben_hau_cze_ind_ctl_tsn_spa_ewe_mly_tha_heb_tml_dgb_fbf_aze_urd_prs_azi_swt_vie_sid_moo_dyu_swa	-0.788392442412636	-1.89673521218763	0.0609664069762994
676	gam_guj_xho_ctl_amh_heb_chh_nor_uzb_aze_ven_sun_igb_slo_glc_bsq_lat_aeg_ses_cnt_mcd_mol_moo_svk_ewe_scr_est_bam_yor_hun_ger_amr_geo_krd_urd_pol_spa_owc_anl_grk_fin_tsw_jav_rom_tag_jpn_tml_kor_swe_ita_zul_prs_mly_eng_tig_ind_mnd_bul_tsn_alb_mlt_ukr_ben_cze_lit_qcu_afr_bos_hin_swt_sid_arw_wly_pan_bat_fre_akn_rus_fbf_mao_tha_sod_knd_cic_dyu_tur_dut_por_azi_lda_vie_hau_swa_bem_dgb	-0.765550664367853	-1.84167584760955	0.06870986744527
677	mlt_prs_bem_hin_aeg_sid_amr_slo_aze_uzb_bam_jav_tsw_grk_urd_bsq_ctl_wly_yor_cnt_lit_arw_cic_ita_igb_eng_hun_dgb_ses_fin_glc_chh_geo_guj_fre_rus_lat_amh_owc_afr_est_xho_ind_spa_mao_jpn_knd_kor_dut_ger_ven_cze_sun_scr_hau_mly_mnd_bul_ewe_mol_heb_bos_ben_alb_swe_qcu_mcd_rom_ukr_moo_anl_pol_sod_por_tag_krd_dyu_pan_zul_bat_tha_gam_tml_lda_swa_azi_svk_nor_tur_swt_vie_tig_akn_fbf_tsn	0.727546895274305	1.72756558574261	0.087385660370172
678	hau_hin_lda_prs_sod_aeg_wly_glc_azi_aze_ven_bat_fbf_bul_ger_bsq_guj_tig_cic_cnt_bos_urd_ses_mol_dgb_rus_hun_xho_dyu_est_grk_chh_geo_cze_por_mcd_swe_gam_amh_fre_fin_ewe_mao_ita_mly_jpn_tml_kor_scr_lit_swa_spa_jav_ben_mlt_sun_mnd_lat_yor_nor_sid_rom_slo_ctl_alb_qcu_pol_afr_pan_igb_amr_eng_anl_svk_ind_krd_zul_arw_swt_tag_tha_heb_knd_akn_tsn_uzb_dut_ukr_tur_tsw_vie_owc_bem_moo_bam	0.0284921175080628	0.0670342388153694	0.946698349408036
679	tig_pol_yor_ger_aeg_owc_amr_spa_tur_uzb_ewe_mao_tsn_ctl_mol_bsq_fre_anl_xho_cnt_dut_lit_ven_afr_akn_svk_est_lda_cic_hun_scr_mlt_geo_bos_nor_grk_glc_hau_gam_prs_fin_igb_ind_rus_mly_jpn_knd_kor_cze_bul_zul_pan_bat_ita_amh_tag_mnd_eng_bem_ukr_wly_mcd_lat_rom_urd_qcu_por_guj_alb_tsw_sod_swe_heb_ben_sun_krd_ses_slo_swt_jav_tha_sid_tml_dgb_swa_aze_hin_arw_azi_dyu_vie_chh_bam_fbf_moo	-0.197918362634318	-0.467224256066774	0.641432301014131
680	sid_prs_yor_krd_heb_sod_wly_hin_tur_uzb_dyu_bat_tsn_ger_rus_bsq_bos_hau_lda_cnt_fre_dut_akn_nor_igb_svk_fin_bam_dgb_hun_ita_anl_geo_slo_por_pol_glc_mlt_owc_spa_est_ven_ind_afr_tag_jpn_tml_kor_bul_alb_tsw_ctl_sun_mcd_amr_mly_mnd_scr_swt_guj_tig_swe_grk_rom_eng_qcu_mol_cze_urd_moo_amh_pan_gam_ben_mao_lat_ses_lit_xho_jav_tha_aeg_knd_swa_cic_aze_ukr_arw_azi_bem_vie_chh_ewe_zul_fbf	-0.453288219219328	-1.08059926468229	0.282669713604331
681	tig_swe_fbf_mol_chh_owc_sod_guj_uzb_aze_yor_mly_dyu_alb_cze_bsq_scr_amh_xho_cnt_ukr_svk_igb_krd_moo_rom_est_swt_swa_hun_fre_amr_geo_lit_dut_ben_mcd_wly_sid_afr_fin_tsw_jav_rus_ind_jpn_tml_kor_arw_slo_akn_hin_tag_eng_hau_bat_mnd_ita_bam_urd_aeg_spa_bul_lat_glc_qcu_prs_pol_ctl_zul_heb_pan_mlt_por_sun_ger_ven_grk_bem_mao_tha_gam_knd_lda_ses_azi_nor_bos_tur_cic_vie_anl_tsn_ewe_dgb	0.427754002818353	1.01164410671376	0.314333060433127
682	owc_krd_fbf_glc_chh_gam_sid_urd_uzb_aze_ven_mly_tsw_eng_pol_bsq_spa_tig_tsn_mnd_por_grk_moo_ukr_xho_cze_est_ewe_ses_fin_scr_amr_geo_hin_lat_afr_slo_amh_hau_mcd_hun_igb_sun_svk_tag_jpn_knd_kor_lit_rom_dgb_nor_jav_swe_wly_mao_cnt_guj_akn_ger_sod_prs_pan_mol_arw_qcu_fre_bos_ita_dyu_mlt_bul_anl_alb_bat_ctl_swt_ben_bem_ind_tha_heb_tml_swa_zul_azi_rus_dut_tur_yor_vie_aeg_cic_bam_lda	-0.0573066014728543	-0.135129295030746	0.892801687558396
683	amr_mcd_igb_pol_wly_tig_mlt_slo_tur_azi_ewe_bat_dgb_cze_dut_bsq_pan_sid_xho_mnd_mol_ita_akn_ukr_cic_lit_hun_moo_ses_est_hin_gam_geo_swe_ben_urd_bos_anl_owc_alb_fin_lda_jav_bul_mly_jpn_knd_kor_scr_arw_dyu_ger_ind_por_hau_sun_cnt_eng_swt_afr_aeg_fre_guj_rom_svk_qcu_glc_rus_grk_zul_amh_prs_chh_spa_mao_krd_swa_lat_tsw_tag_tha_heb_tml_fbf_yor_aze_nor_ctl_uzb_tsn_vie_sod_bam_bem_ven	-0.547222558250608	-1.30423998443774	0.195370476184217
684	wly_rom_dgb_grk_amh_gam_sod_krd_aze_azi_ven_sun_swt_ben_bos_bsq_eng_chh_zul_cnt_dut_hin_ewe_bul_bem_ctl_est_tsw_cic_fin_urd_anl_geo_afr_cze_guj_nor_owc_mlt_slo_hun_moo_ind_prs_bat_jpn_knd_kor_swe_glc_yor_pan_jav_pol_tig_mly_mnd_ukr_bam_por_amr_scr_arw_rus_ger_qcu_mol_lit_fre_xho_aeg_lat_heb_ita_mao_spa_tsn_svk_akn_tag_tha_sid_tml_swa_fbf_uzb_mcd_alb_tur_igb_vie_hau_lda_dyu_ses	0.237719412552404	0.562161657000284	0.575358346001009
685	amr_bul_igb_rus_mlt_aeg_owc_lit_azi_uzb_yor_tag_lda_por_alb_bsq_hin_sid_moo_mnd_scr_lat_akn_prs_ewe_cze_hun_cic_dgb_fin_pan_tig_geo_bos_ger_pol_arw_hau_chh_ukr_est_zul_sun_spa_ind_jpn_knd_kor_mol_urd_ses_dut_mly_glc_amh_jav_cnt_eng_tsn_ben_gam_svk_slo_mcd_fre_qcu_grk_guj_krd_ven_wly_rom_anl_swe_mao_ctl_swa_ita_xho_bat_tha_sod_tml_swt_bam_aze_nor_afr_tur_dyu_vie_heb_fbf_tsw_bem	-0.505623351086743	-1.20333767543239	0.231899937198109
686	gam_mol_zul_pan_mlt_amh_tig_cze_uzb_azi_swt_mly_lda_nor_ben_bsq_svk_owc_cic_cnt_rus_ger_ses_ukr_swa_pol_fin_bem_moo_hun_mcd_sod_geo_urd_rom_scr_spa_chh_aeg_grk_est_yor_bat_fre_sun_jpn_tml_kor_bul_guj_tsw_glc_mao_prs_anl_ind_mnd_dut_tsn_hin_amr_ita_swe_alb_krd_qcu_por_lit_eng_ven_heb_arw_hau_bos_tag_ctl_ewe_lat_igb_jav_tha_wly_knd_xho_dgb_aze_slo_afr_tur_bam_vie_sid_akn_fbf_dyu	1.09561813002553	2.6445102545261	0.00960333906228175
687	heb_grk_swt_guj_hau_amr_sod_pan_tur_aze_yor_sun_zul_swe_arw_bsq_hin_anl_fbf_mnd_dut_ben_dgb_ctl_cic_prs_fin_bem_moo_hun_alb_owc_geo_spa_rom_slo_svk_amh_tig_lit_est_lda_bat_fre_jav_jpn_tml_kor_glc_lat_ven_mol_mly_mcd_gam_mao_cnt_nor_igb_afr_aeg_scr_por_krd_ukr_qcu_pol_eng_ger_akn_wly_bos_mlt_rus_ind_ita_ewe_bul_dyu_tag_tha_chh_knd_tsn_bam_azi_cze_urd_uzb_ses_vie_sid_tsw_xho_swa	-0.411145215350112	-0.975184195253757	0.331998679798713
688	heb_prs_ses_pol_aeg_sod_tig_mol_uzb_azi_dyu_sun_akn_glc_slo_bsq_scr_amh_bam_mnd_grk_alb_tsn_krd_xho_bos_fin_ewe_ven_est_afr_mlt_geo_lat_svk_ukr_arw_amr_owc_spa_hun_zul_jav_fre_mly_jpn_tml_kor_ben_eng_tsw_dut_tag_nor_anl_bat_cnt_ger_dgb_mcd_hau_ita_por_rom_rus_qcu_ctl_cze_hin_swt_chh_bul_wly_guj_mao_lit_igb_pan_yor_ind_tha_gam_knd_bem_swa_aze_swe_urd_tur_moo_vie_sid_fbf_cic_lda	0.631369083169587	1.49627086335856	0.13796912560144
689	chh_pan_cic_lat_mlt_amh_amr_grk_aze_azi_zul_mao_fbf_hin_nor_bsq_fre_aeg_bam_cnt_glc_urd_ven_guj_ses_arw_est_dyu_moo_hun_afr_tig_geo_bos_ger_ctl_prs_gam_owc_bul_fin_yor_bat_ben_jav_jpn_tml_kor_cze_alb_tsn_eng_tag_svk_anl_mly_mnd_rus_tsw_spa_sid_lit_dut_por_swe_qcu_ukr_mcd_slo_xho_sod_pol_wly_mol_sun_scr_lda_ita_ewe_ind_tha_hau_knd_akn_igb_uzb_rom_krd_tur_swt_vie_heb_swa_dgb_bem	-0.240293472041334	-0.567186316476639	0.571954144255632
690	wly_slo_swt_lat_heb_tig_gam_eng_aze_azi_dyu_jav_igb_mcd_hin_bsq_lit_chh_akn_mnd_pan_bos_moo_urd_tsw_mol_hun_dgb_yor_fin_ben_amh_geo_ctl_cze_afr_krd_amr_hau_rus_est_fbf_mly_fre_tag_jpn_tml_kor_prs_glc_swa_grk_bat_spa_anl_ind_cnt_alb_ewe_ita_aeg_ger_scr_svk_guj_qcu_swe_ukr_dut_ses_owc_arw_sid_pol_sun_por_lda_nor_bam_mao_tha_mlt_knd_zul_xho_tur_rom_bul_uzb_ven_vie_sod_tsn_cic_bem	-0.0475435899544347	-0.112048083353327	0.911026770342936
691	owc_pan_akn_krd_gam_tig_aeg_arw_azi_uzb_swt_bat_ses_scr_prs_bsq_fre_wly_ven_mnd_ukr_cze_tsn_rom_bam_svk_est_swa_moo_hun_mcd_chh_geo_por_bos_guj_alb_heb_sid_mol_fin_xho_mao_spa_sun_jpn_knd_kor_ita_ger_yor_slo_ind_urd_anl_mly_cnt_ben_lda_dut_mlt_rus_lit_glc_nor_qcu_lat_ctl_afr_tsw_sod_swe_amr_eng_tag_hin_cic_pol_igb_jav_tha_amh_tml_dyu_fbf_tur_grk_bul_aze_bem_vie_hau_ewe_zul_dgb	0.295704540095256	0.696579772668429	0.487803247372381
692	amr_eng_yor_dut_anl_sod_amh_alb_tur_uzb_moo_mly_bam_cze_mol_bsq_lit_aeg_ses_cnt_prs_ger_bem_swe_xho_bos_est_tsw_swt_hun_guj_wly_geo_scr_lat_bul_krd_mlt_heb_arw_fin_swa_sun_ita_mao_jpn_knd_kor_urd_spa_lda_svk_tag_hin_gam_bat_mnd_ukr_fbf_glc_tig_ben_mcd_por_rus_qcu_nor_pan_rom_tsn_hau_grk_sid_ctl_ind_pol_ven_afr_ewe_jav_tha_owc_tml_dgb_cic_azi_fre_slo_aze_zul_vie_chh_dyu_akn_igb	-0.627246181143718	-1.4998416235471	0.137042665395073
693	amh_lat_tsw_por_mlt_sid_aeg_scr_aze_tur_ven_jav_moo_eng_hin_bsq_guj_gam_xho_cnt_urd_mol_cic_bul_akn_alb_hun_bem_fbf_est_nor_hau_geo_mcd_ctl_krd_ukr_owc_anl_slo_fin_yor_mly_ita_sun_jpn_tml_kor_ger_afr_tsn_ben_bat_grk_amr_mao_mnd_dut_ewe_spa_chh_bos_fre_glc_swe_qcu_lit_pol_svk_igb_heb_cze_sod_arw_ind_rom_ses_rus_zul_tag_tha_wly_knd_lda_swt_azi_pan_prs_uzb_bam_vie_tig_swa_dyu_dgb	-0.09891967228298	-0.233147024193085	0.816159625203684
694	hau_mcd_bam_por_tig_chh_sid_urd_azi_aze_moo_mao_tsw_pol_pan_bsq_scr_wly_bem_mnd_ita_eng_fbf_ctl_swt_afr_est_tsn_swa_hun_slo_sod_geo_dut_ukr_ger_bos_heb_aeg_grk_fin_cic_mly_rom_bat_jpn_tml_kor_krd_nor_dyu_svk_ind_swe_amr_jav_cnt_fre_igb_alb_owc_prs_rus_mol_lit_qcu_cze_hin_arw_akn_mlt_bul_gam_glc_sun_ben_zul_spa_xho_tag_tha_amh_knd_ewe_ven_tur_guj_lat_uzb_dgb_vie_anl_ses_yor_lda	-0.794917706866736	-1.9186602449274	0.0580942783038149
695	amh_lit_ven_rus_sod_mlt_heb_krd_uzb_aze_dyu_sun_bam_alb_por_bsq_mol_tig_swt_cnt_bos_ben_swa_rom_lda_prs_hun_bem_zul_fin_ctl_anl_geo_glc_arw_bul_grk_chh_wly_urd_est_fbf_jav_mcd_ind_jpn_knd_kor_svk_pan_yor_nor_bat_pol_aeg_mly_mnd_lat_akn_scr_hau_slo_fre_swe_afr_qcu_ger_guj_hin_xho_sid_spa_gam_ukr_tag_ita_tsw_dut_moo_mao_tha_owc_tml_cic_ses_tur_cze_eng_azi_dgb_vie_amr_tsn_igb_ewe	-0.513721064961211	-1.22233979440681	0.224668057931881
696	amh_slo_igb_pan_tig_aeg_chh_lat_aze_tur_dyu_mly_bam_rus_glc_bsq_fre_wly_bem_mnd_swe_mcd_dgb_svk_cic_bos_fin_tsw_ses_est_pol_owc_geo_rom_por_eng_urd_sid_heb_alb_hun_xho_mao_ctl_sun_jpn_knd_kor_prs_cze_ewe_bul_bat_spa_hau_tag_cnt_nor_tsn_dut_anl_grk_ita_arw_krd_qcu_guj_lit_mol_swt_amr_afr_sod_ger_jav_ukr_swa_hin_yor_ind_tha_mlt_tml_akn_fbf_azi_scr_ben_uzb_lda_vie_gam_ven_moo_zul	0.207603767622448	0.488557089046153	0.626305362922107
697	amh_pan_tsn_ben_amr_sid_owc_cze_tur_aze_tsw_tag_zul_dut_ukr_bsq_grk_tig_akn_cnt_spa_glc_swa_svk_cic_por_fin_ven_fbf_hun_bos_anl_geo_afr_hin_alb_pol_gam_hau_eng_est_swt_bat_krd_mly_jpn_knd_kor_slo_rus_dyu_prs_mao_mcd_heb_jav_mnd_mol_igb_urd_mlt_guj_lat_swe_bul_qcu_ger_scr_arw_dgb_aeg_ita_wly_nor_sun_fre_yor_lit_bem_ind_tha_chh_tml_ses_lda_uzb_ctl_rom_azi_ewe_vie_sod_xho_moo_bam	0.702749153019188	1.6706320087177	0.098156621401834
698	mlt_ger_akn_alb_gam_amr_hau_glc_uzb_tur_zul_jav_dyu_ctl_ita_bsq_krd_amh_moo_cnt_dut_rom_fbf_lat_lda_eng_est_bem_igb_fin_guj_tig_geo_cze_afr_por_urd_sid_wly_scr_hun_ewe_sun_prs_bat_jpn_tml_kor_pol_arw_swt_mol_tag_hin_aeg_mao_mnd_ben_cic_svk_chh_nor_rus_bos_pan_qcu_swe_grk_ukr_tsn_anl_spa_sod_slo_ind_bul_swa_lit_yor_mly_tha_owc_knd_tsw_bam_azi_fre_mcd_aze_ses_vie_heb_ven_dgb_xho	0.0675788988688967	0.159135056439278	0.873907551476819
699	wly_prs_cic_urd_hau_heb_mlt_lit_uzb_aze_yor_sun_bem_pan_lat_bsq_por_anl_tsn_cnt_rus_arw_ven_ctl_swt_ger_hun_tsw_ses_fin_pol_aeg_geo_guj_ukr_scr_slo_amh_owc_cze_est_dgb_mly_bos_tag_jpn_knd_kor_mcd_mol_bam_afr_mao_alb_tig_ind_mnd_krd_igb_dut_amr_nor_glc_svk_spa_qcu_ita_fre_swe_ewe_chh_hin_sod_grk_jav_ben_lda_bul_swa_bat_tha_sid_tml_akn_dyu_azi_rom_eng_tur_moo_vie_gam_fbf_zul_xho	-0.0432169963643403	-0.101770513163452	0.919157934510075
700	gam_pol_swt_por_tig_sod_owc_nor_uzb_azi_moo_ind_zul_prs_afr_bsq_ben_anl_bam_mnd_rus_swe_ewe_mol_akn_glc_fin_tsn_xho_est_svk_aeg_geo_ger_spa_slo_ita_heb_hau_grk_hun_fbf_mao_dut_bat_jpn_tml_kor_hin_pan_swa_mcd_jav_bul_amh_sun_cnt_rom_dgb_eng_sid_krd_scr_ukr_cze_qcu_fre_alb_bos_yor_amr_guj_chh_ctl_mly_urd_igb_lit_bem_tag_tha_wly_knd_dyu_ven_tur_arw_lat_aze_cic_vie_mlt_tsw_ses_lda	-0.804360229664613	-1.94036627297352	0.055364227443495
701	tig_por_zul_eng_anl_heb_wly_dut_tur_azi_akn_ind_yor_mol_ger_bsq_swe_hau_dyu_cnt_slo_ita_swa_krd_lda_grk_hun_igb_fbf_est_arw_amh_geo_bos_spa_rus_cze_sid_owc_nor_fin_xho_sun_ben_bat_jpn_tml_kor_guj_lat_bam_fre_mao_ukr_sod_jav_mnd_pan_ewe_urd_gam_svk_bul_rom_alb_qcu_afr_scr_glc_ven_amr_hin_aeg_lit_tag_mcd_cic_prs_tsw_mly_tha_mlt_knd_moo_tsn_uzb_pol_ctl_aze_bem_vie_chh_dgb_swt_ses	0.119249877864028	0.280445387313952	0.779758721589404
702	tig_swe_tsw_bul_owc_chh_amh_bos_uzb_aze_tsn_ind_zul_pan_krd_bsq_glc_heb_cic_mnd_urd_ctl_fbf_prs_igb_por_est_swt_akn_hun_nor_mlt_geo_rus_scr_alb_ita_wly_amr_ben_fin_swa_bat_ukr_jav_jpn_tml_kor_eng_cze_xho_grk_mly_dut_aeg_tag_cnt_afr_dgb_slo_sid_rom_svk_lit_lat_qcu_mol_spa_ger_yor_sod_fre_anl_hin_mao_guj_ven_mcd_ses_sun_tha_gam_knd_bam_moo_tur_pol_arw_azi_bem_vie_hau_ewe_lda_dyu	0.0113827915621968	0.0267979701141397	0.978678292176702
703	sod_arw_bem_lat_chh_amr_anl_ctl_azi_aze_cic_ind_tsw_krd_nor_bsq_bul_heb_lda_cnt_ita_pan_fbf_mol_swa_mcd_fin_dgb_swt_est_rus_amh_geo_urd_afr_fre_por_mlt_aeg_guj_hun_dyu_jav_grk_sun_jpn_knd_kor_glc_cze_ses_alb_tag_scr_wly_mly_mnd_slo_zul_svk_owc_ben_hin_prs_bos_qcu_pol_ger_spa_moo_gam_ukr_hau_rom_mao_eng_akn_swe_xho_bat_tha_sid_tml_igb_ewe_tur_lit_dut_uzb_yor_vie_tig_ven_tsn_bam	-0.561147832428957	-1.33591771499558	0.184836113684147
704	heb_krd_cic_glc_amh_wly_chh_mol_azi_tur_igb_jav_swt_grk_svk_bsq_prs_sid_bem_cnt_arw_lat_xho_afr_ewe_cze_hun_swa_ses_fin_ukr_aeg_geo_rus_slo_urd_fre_tig_sod_ita_est_dgb_ind_pol_mao_jpn_knd_kor_lit_eng_ven_ger_tag_ben_gam_bat_mnd_guj_akn_rom_hau_bos_dut_alb_swe_qcu_por_ctl_hin_zul_mlt_nor_owc_bul_mly_spa_dyu_mcd_lda_sun_tha_amr_tml_yor_fbf_aze_scr_pan_uzb_bam_vie_anl_tsn_tsw_moo	-0.389731670516939	-0.924222007629221	0.357762599042602
705	amr_dut_bam_bos_sid_gam_mlt_lat_uzb_aze_moo_tag_zul_mcd_ben_bsq_pan_tig_swa_mnd_ctl_rus_lda_slo_tsn_spa_hun_ven_dyu_fin_rom_aeg_geo_bul_krd_ukr_por_amh_sod_ger_est_igb_bat_swe_jav_jpn_knd_kor_alb_hin_bem_nor_mao_ita_heb_ind_cnt_lit_akn_arw_wly_svk_prs_glc_scr_qcu_guj_pol_afr_dgb_anl_eng_hau_fre_mly_grk_yor_mol_ses_sun_tha_owc_tml_xho_ewe_azi_cze_urd_tur_tsw_vie_chh_cic_swt_fbf	0.222504212442372	0.523942358157025	0.601565068341175
706	chh_swe_fbf_bul_sid_anl_wly_krd_tur_uzb_bam_bat_igb_ita_por_bsq_rus_amr_akn_mnd_arw_spa_cic_lit_zul_alb_hun_ewe_swt_est_grk_owc_geo_cze_nor_urd_mol_sod_gam_prs_fin_swa_sun_ger_tag_jpn_tml_kor_hin_slo_xho_svk_jav_ukr_amh_ind_cnt_pol_tsn_ben_tig_fre_rom_guj_afr_qcu_bos_glc_dut_moo_aeg_pan_hau_ctl_mao_scr_ses_mcd_bem_mly_tha_mlt_knd_tsw_dgb_azi_lat_eng_aze_lda_vie_heb_dyu_yor_ven	-0.410007170682893	-0.973781796387252	0.332690952296158
707	sid_ger_ses_hin_anl_heb_hau_por_azi_aze_fbf_jav_akn_afr_lit_bsq_bul_sod_xho_mnd_krd_ukr_dyu_pan_bem_cze_hun_dgb_zul_fin_lat_tig_geo_eng_svk_rom_glc_gam_chh_guj_est_lda_sun_fre_mly_jpn_tml_kor_mcd_bos_swa_arw_bat_prs_mlt_tag_cnt_nor_ewe_slo_wly_spa_ita_grk_alb_qcu_urd_rus_mol_tsn_amr_ben_amh_pol_ind_scr_swt_dut_ven_mao_tha_aeg_knd_moo_tsw_uzb_swe_ctl_tur_bam_vie_owc_igb_cic_yor	0.0342970066888451	0.0807930727654818	0.935780131283756
708	heb_mol_dyu_mcd_sod_tig_wly_afr_uzb_azi_zul_bat_fbf_glc_guj_bsq_arw_hau_ewe_mnd_dut_por_swt_hin_cic_rus_hun_ven_ses_fin_rom_gam_geo_cze_krd_ukr_svk_mlt_amr_lat_est_igb_mly_pan_tag_jpn_knd_kor_alb_swe_yor_fre_ind_ita_aeg_jav_cnt_spa_akn_lit_anl_grk_ctl_prs_urd_qcu_ben_bos_scr_xho_sid_nor_amh_ger_sun_eng_lda_bul_bem_mao_tha_owc_tml_dgb_swa_tur_slo_pol_aze_bam_vie_chh_tsw_moo_tsn	0.0807220985956196	0.190027355455368	0.849701857241964
709	sid_nor_yor_dut_hau_heb_wly_ukr_aze_uzb_bem_tag_tsn_glc_lat_bsq_afr_amr_swa_mnd_grk_rom_swt_ben_lda_lit_fin_xho_moo_hun_slo_aeg_geo_arw_scr_ctl_svk_mlt_owc_spa_est_ewe_bat_rus_sun_jpn_knd_kor_bul_urd_igb_mcd_ind_mol_sod_jav_cnt_pan_ses_fre_tig_prs_eng_swe_guj_qcu_alb_pol_hin_dgb_gam_ger_chh_cze_mao_krd_ven_bos_tsw_mly_tha_anl_tml_bam_cic_tur_por_ita_azi_zul_vie_amh_akn_dyu_fbf	-1.29748181020305	-3.23126381062926	0.00170493066990742
710	owc_prs_zul_ita_chh_heb_gam_dut_uzb_tur_yor_mao_moo_fre_pol_bsq_mcd_amh_tsn_cnt_glc_cze_ses_por_lda_slo_hun_ewe_akn_est_afr_tig_geo_ctl_hin_nor_scr_aeg_amr_lit_fin_swa_ind_pan_jav_jpn_knd_kor_guj_eng_dyu_ukr_bat_spa_sod_mly_mnd_ben_fbf_urd_sid_swe_grk_bul_svk_qcu_ger_bos_arw_tsw_anl_mol_hau_krd_sun_lat_bem_alb_bam_tag_tha_wly_tml_xho_swt_aze_rom_rus_azi_igb_vie_mlt_dgb_ven_cic	-0.738083054247998	-1.77661365070171	0.0789017975366239
711	amh_ger_tsw_swe_mlt_aeg_owc_nor_tur_aze_dyu_jav_zul_alb_scr_bsq_dut_chh_tsn_cnt_por_pan_dgb_mol_lda_ben_hun_bam_yor_est_mcd_hau_geo_arw_ctl_glc_pol_wly_amr_urd_fin_ewe_bat_afr_mao_jpn_knd_kor_hin_rus_fbf_guj_sun_krd_sod_tag_mnd_lit_swt_bos_gam_svk_bul_rom_ita_qcu_grk_fre_cze_bem_tig_slo_heb_prs_ind_eng_xho_ukr_igb_mly_tha_sid_tml_akn_swa_azi_lat_spa_uzb_cic_vie_anl_ven_moo_ses	-0.595902194193312	-1.42551644003487	0.15735575503835
712	aeg_ukr_xho_spa_anl_sod_wly_prs_aze_uzb_swa_ind_cic_pol_alb_bsq_guj_amh_lda_mnd_dut_afr_bam_hin_moo_mol_est_zul_ven_hun_ben_tig_geo_fre_swe_slo_svk_chh_gam_scr_fin_swt_jav_bos_bat_jpn_knd_kor_krd_lat_dgb_pan_sun_por_mlt_tag_cnt_ger_ses_ctl_sid_glc_mcd_cze_ita_qcu_arw_nor_lit_ewe_heb_rom_hau_bul_mly_urd_fbf_grk_tsn_mao_tha_owc_tml_bem_igb_azi_eng_rus_tur_dyu_vie_amr_yor_akn_tsw	-0.276771814403046	-0.65356047853596	0.515007695518643
713	sid_guj_cic_prs_aeg_sod_amh_ben_azi_uzb_tsn_bat_tsw_fre_spa_bsq_glc_amr_ewe_cnt_slo_ukr_swa_krd_igb_ita_est_zul_fbf_fin_bul_owc_geo_cze_por_ger_eng_anl_wly_hin_hun_yor_jav_bos_ind_jpn_knd_kor_swe_urd_xho_rom_mly_afr_heb_sun_mnd_mol_dgb_pan_tig_lat_nor_arw_dut_qcu_scr_rus_grk_akn_hau_svk_chh_lit_tag_mcd_ses_alb_moo_mao_tha_mlt_tml_swt_ven_tur_ctl_pol_aze_lda_vie_gam_dyu_bem_bam	0.186537493984625	0.439053675527048	0.661641045383564
714	sid_rus_yor_lat_gam_anl_tig_dut_aze_uzb_ses_jav_zul_ctl_por_bsq_eng_hau_ewe_mnd_guj_nor_swt_afr_moo_swe_est_bam_swa_fin_prs_mlt_geo_fre_slo_alb_svk_heb_amh_hin_hun_dgb_mly_bos_bat_jpn_knd_kor_ben_ukr_igb_bul_ind_grk_amr_tag_cnt_mol_lda_krd_wly_rom_ita_mcd_pan_qcu_ger_glc_scr_akn_sod_urd_chh_lit_mao_cze_dyu_pol_ven_sun_tha_aeg_tml_fbf_tsn_tur_spa_arw_azi_tsw_vie_owc_bem_cic_xho	-0.507920184451518	-1.20775438601172	0.230204209863463
715	tig_hin_ven_lat_amh_wly_sod_spa_tur_uzb_dgb_ind_fbf_slo_afr_bsq_ben_heb_cic_mnd_cze_por_xho_pol_ewe_alb_hun_yor_swt_est_glc_amr_geo_scr_bos_ctl_ger_gam_chh_eng_fin_bam_jav_svk_bat_jpn_knd_kor_guj_bul_ses_rus_mly_dut_aeg_sun_cnt_rom_zul_lit_owc_urd_fre_mcd_grk_qcu_mol_pan_prs_igb_anl_ukr_mlt_arw_tag_nor_lda_ita_bem_mao_tha_sid_tml_tsw_akn_aze_swe_krd_azi_tsn_vie_hau_swa_moo_dyu	-0.0984090710363753	-0.231929372105733	0.817102449977368
716	aeg_bul_swa_rus_sod_heb_chh_hin_uzb_aze_bam_ind_lda_arw_afr_bsq_pol_wly_tsn_cnt_pan_rom_akn_bos_yor_prs_est_moo_fbf_fin_fre_tig_geo_lat_ben_mcd_ctl_owc_sid_urd_hun_cic_mly_spa_mao_jpn_tml_kor_dut_por_igb_swe_bat_glc_mlt_jav_mnd_cze_ewe_nor_amr_alb_eng_ukr_scr_qcu_guj_lit_slo_dyu_gam_grk_hau_krd_tag_svk_ven_ita_tsw_sun_tha_anl_knd_zul_dgb_azi_mol_ger_tur_ses_vie_amh_bem_swt_xho	-0.269052361111308	-0.635813374883977	0.526459623603426
717	sod_dut_yor_krd_hau_gam_amh_hin_uzb_azi_dgb_mly_bam_ctl_cze_bsq_ger_anl_fbf_mnd_mcd_pan_ses_prs_tsn_urd_est_moo_bem_hun_spa_chh_geo_guj_glc_ita_afr_owc_wly_ukr_fin_xho_tag_arw_jav_jpn_knd_kor_rom_eng_tsw_mol_sun_slo_tig_bat_cnt_grk_swa_fre_heb_bul_ben_svk_por_qcu_swe_lit_alb_ewe_sid_nor_amr_rus_ind_scr_cic_pol_igb_mao_tha_mlt_tml_swt_dyu_aze_lat_bos_tur_lda_vie_aeg_ven_zul_akn	-0.22981725557309	-0.542469603085904	0.588792637493758
718	owc_fre_zul_prs_mlt_chh_anl_hin_uzb_tur_igb_jav_xho_slo_ger_bsq_ita_gam_cic_mnd_arw_afr_swt_guj_bam_swe_fin_fbf_ewe_hun_lat_hau_geo_cze_alb_rom_grk_tig_heb_nor_est_ses_mly_bos_ind_jpn_tml_kor_glc_dut_akn_pan_bat_ben_sod_sun_cnt_eng_dgb_ctl_amh_scr_mol_mcd_krd_qcu_svk_urd_spa_tsw_aeg_pol_sid_por_mao_ukr_ven_bul_lda_tag_tha_amr_knd_bem_yor_aze_rus_lit_azi_dyu_vie_wly_swa_moo_tsn	-0.513957708861147	-1.22302933181326	0.224408745561561
719	wly_urd_lda_grk_owc_mlt_sod_bul_uzb_azi_cic_tag_xho_swe_krd_bsq_arw_amh_dyu_mnd_mol_alb_ven_glc_swt_pan_hun_bam_moo_est_ctl_heb_geo_nor_hin_lit_ita_amr_tig_rom_fin_yor_mly_mcd_bat_jpn_tml_kor_pol_afr_igb_slo_mao_lat_gam_ind_cnt_prs_fbf_cze_hau_guj_eng_scr_svk_qcu_bos_dut_fre_bem_chh_spa_sid_ger_sun_rus_swa_ukr_dgb_jav_tha_aeg_knd_zul_ewe_tur_por_ben_aze_tsw_vie_anl_tsn_akn_ses	-1.01110635378769	-2.46324197212766	0.0156081654816593
720	mlt_pan_cic_spa_chh_sid_amh_nor_uzb_aze_tsn_jav_ewe_mcd_krd_bsq_grk_amr_lda_mnd_scr_lat_tsw_pol_igb_glc_fin_swa_zul_est_afr_sod_geo_urd_bul_swe_ger_aeg_hau_rus_hun_moo_tag_slo_sun_jpn_knd_kor_ita_lit_akn_arw_bat_fre_owc_mly_cnt_svk_dgb_mol_anl_eng_bos_hin_rom_qcu_ben_prs_dut_dyu_tig_ukr_wly_ctl_mao_cze_swt_por_ses_ind_tha_gam_tml_bem_yor_azi_guj_alb_tur_bam_vie_heb_ven_fbf_xho	-0.142910738451828	-0.337605835034395	0.736421073907379
721	tig_ger_tsn_afr_owc_gam_wly_ctl_aze_uzb_cic_bat_bam_glc_fre_bsq_svk_hau_ven_cnt_ita_mcd_xho_guj_bem_grk_hun_fbf_dgb_est_eng_amh_geo_spa_arw_lat_lit_sod_aeg_rom_fin_akn_mao_slo_sun_jpn_knd_kor_bul_rus_tsw_por_ind_krd_mlt_jav_mnd_mol_moo_ben_heb_urd_nor_cze_bos_qcu_ukr_alb_pol_swt_amr_prs_chh_hin_tag_scr_yor_swe_igb_mly_tha_anl_tml_ewe_swa_tur_dut_pan_azi_dyu_vie_sid_zul_ses_lda	-0.612006973847019	-1.46274225464229	0.146909300380651
722	tig_ukr_tsw_eng_gam_hau_sid_scr_tur_aze_zul_mao_ses_mol_mcd_bsq_lat_anl_igb_cnt_rom_svk_akn_slo_moo_fre_est_cic_ven_hun_rus_amh_geo_pan_bos_afr_hin_owc_mlt_pol_fin_bem_tag_alb_jav_jpn_tml_kor_ben_por_bam_urd_bat_ger_aeg_sun_mnd_ita_swa_lit_sod_guj_dut_spa_prs_qcu_arw_glc_ctl_fbf_chh_grk_wly_bul_ind_krd_swt_nor_dgb_mly_tha_amr_knd_dyu_yor_uzb_swe_cze_azi_tsn_vie_heb_ewe_xho_lda	-0.551373401669973	-1.3126546270431	0.192529516574076
723	anl_bos_swt_cze_sod_chh_heb_mcd_tur_aze_tsn_tag_ses_nor_svk_bsq_krd_gam_swa_mnd_lat_mol_tsw_alb_moo_rom_hun_fbf_yor_fin_bul_wly_geo_spa_slo_afr_arw_owc_sid_lit_est_dyu_sun_scr_mly_jpn_knd_kor_dut_urd_xho_prs_bat_ctl_aeg_jav_cnt_glc_ven_fre_mlt_pan_ger_guj_ukr_qcu_rus_eng_pol_zul_amh_por_tig_ita_ind_grk_lda_hin_bem_mao_tha_hau_tml_akn_dgb_azi_swe_ben_uzb_bam_vie_amr_igb_cic_ewe	-0.578168683291392	-1.38117303587539	0.170535486383981
724	chh_prs_bem_ctl_sod_hau_heb_svk_azi_tur_dgb_bat_tsw_spa_grk_bsq_pan_aeg_lda_cnt_glc_scr_ven_pol_swt_slo_est_fbf_yor_hun_afr_owc_geo_ger_arw_mcd_ben_sid_anl_dut_fin_ses_mly_ita_mao_jpn_knd_kor_fre_rom_akn_eng_tag_bul_wly_jav_mnd_por_dyu_cze_amr_krd_swe_urd_bos_qcu_guj_ukr_mol_cic_mlt_lat_tig_hin_sun_rus_tsn_alb_moo_ind_tha_gam_tml_bam_swa_aze_lit_nor_uzb_ewe_vie_amh_igb_xho_zul	-0.326936514806829	-0.775095969333974	0.44024931346626
725	amr_eng_bam_fre_gam_hau_owc_pan_aze_azi_ses_jav_ven_slo_bos_bsq_pol_wly_moo_cnt_urd_ben_swt_lat_lda_alb_est_fbf_tsw_hun_ger_anl_geo_guj_prs_rom_bul_sid_aeg_grk_fin_yor_mao_dut_sun_jpn_knd_kor_hin_mcd_cic_spa_mly_ita_sod_ind_mnd_krd_tsn_ctl_mlt_svk_afr_lit_mol_qcu_glc_ukr_nor_dyu_chh_arw_heb_swe_bat_scr_zul_por_akn_tag_tha_amh_tml_swa_bem_tur_rus_cze_uzb_xho_vie_tig_dgb_ewe_igb	-0.874300487357861	-2.11770799492092	0.0368675629875505
726	gam_guj_igb_alb_heb_hau_sod_mol_aze_azi_dgb_jav_tsw_svk_arw_bsq_pol_chh_ses_cnt_cze_lit_dyu_bos_xho_ita_fin_cic_akn_hun_bul_amr_geo_urd_glc_ukr_grk_sid_aeg_mcd_est_fbf_tag_nor_mly_jpn_knd_kor_rus_scr_bam_rom_mao_eng_tig_sun_mnd_hin_ven_slo_amh_ben_dut_krd_pan_qcu_fre_prs_spa_yor_owc_ctl_wly_ger_ind_lat_bem_swe_swt_bat_tha_anl_tml_moo_tsn_tur_afr_por_uzb_zul_vie_mlt_ewe_swa_lda	-0.417609876447738	-0.99184451890485	0.323846996343567
727	wly_ukr_ses_ger_aeg_amh_mlt_bos_azi_uzb_swa_tag_moo_alb_arw_bsq_swe_sid_swt_cnt_rom_ben_cic_slo_dyu_rus_est_lda_ewe_hun_dut_chh_geo_bul_fre_mol_pan_heb_anl_prs_fin_bam_mly_pol_bat_jpn_tml_kor_ita_urd_igb_krd_jav_hin_sod_sun_mnd_lat_dgb_afr_hau_por_guj_nor_glc_qcu_svk_mcd_grk_akn_tig_ctl_gam_cze_mao_scr_bem_spa_yor_ind_tha_owc_knd_tsw_fbf_aze_lit_eng_tur_zul_vie_amr_tsn_xho_ven	-0.271854125839284	-0.642863101081449	0.521894769978119
728	wly_slo_ven_rom_aeg_chh_heb_spa_tur_uzb_bam_bat_dyu_ukr_ger_bsq_grk_amr_lda_cnt_alb_bul_ewe_svk_dgb_por_hun_swt_bem_est_urd_hau_geo_mcd_krd_lat_pan_mlt_amh_bos_fin_igb_sun_dut_ind_jpn_tml_kor_prs_rus_zul_lit_mao_nor_sid_tag_mnd_mol_akn_ctl_sod_arw_fre_pol_ita_qcu_scr_cze_swe_swa_tig_afr_owc_hin_mly_ben_ses_eng_tsw_jav_tha_gam_knd_moo_fbf_aze_glc_guj_azi_tsn_vie_anl_yor_cic_xho	-0.563076581908507	-1.3451666285124	0.181842430729157
729	amr_ctl_tsw_cze_heb_wly_sod_nor_aze_uzb_bam_ind_swa_ger_urd_bsq_slo_amh_ven_cnt_bos_fre_dyu_prs_zul_ben_est_dgb_bem_hun_swe_gam_geo_rus_grk_dut_scr_tig_chh_afr_fin_ewe_mao_rom_jav_jpn_tml_kor_lit_spa_yor_eng_sun_pan_sid_bat_mnd_bul_lda_mcd_mlt_alb_guj_glc_mol_qcu_pol_svk_por_ses_aeg_ita_anl_lat_tag_ukr_cic_krd_xho_mly_tha_hau_knd_igb_tsn_azi_hin_arw_tur_swt_vie_owc_akn_fbf_moo	0.523478562821912	1.23534947748717	0.219812133611073
730	anl_ctl_ewe_swe_gam_sid_wly_fre_aze_uzb_tsw_jav_igb_rus_nor_bsq_eng_heb_xho_cnt_alb_bul_fbf_mol_lda_ben_fin_akn_zul_hun_ger_tig_geo_mcd_slo_afr_pan_sod_hau_guj_est_tsn_tag_krd_sun_jpn_knd_kor_spa_lit_bam_cze_mly_hin_amr_ind_mnd_lat_cic_ukr_mlt_grk_arw_ita_pol_qcu_por_bos_scr_bem_aeg_urd_amh_dut_bat_rom_swt_glc_ven_mao_tha_owc_tml_yor_dyu_azi_prs_svk_tur_ses_vie_chh_moo_swa_dgb	-0.0629382611399279	-0.148382828059478	0.882361911675987
731	owc_prs_tsn_ita_heb_hau_sod_cze_aze_uzb_tsw_tag_ewe_nor_pan_bsq_ger_gam_yor_mnd_ukr_afr_swt_fre_akn_por_est_cic_ven_fin_eng_chh_geo_dut_bos_swe_ctl_amh_sid_lit_hun_ses_mly_grk_ind_jpn_knd_kor_pol_ben_dgb_lat_mao_urd_amr_bat_cnt_guj_igb_rom_mlt_arw_spa_mol_mcd_qcu_glc_rus_svk_bam_wly_krd_anl_bul_sun_scr_lda_alb_zul_jav_tha_tig_tml_dyu_fbf_tur_slo_hin_azi_bem_vie_aeg_moo_xho_swa	0.611690825056836	1.44471291936593	0.151899450737121
732	mlt_pol_dyu_bos_sod_aeg_amr_glc_uzb_tur_ven_tag_bam_dut_ctl_bsq_pan_chh_tsn_cnt_rom_svk_yor_ukr_swt_rus_fin_zul_ses_hun_afr_hau_geo_fre_nor_slo_hin_amh_wly_urd_est_tsw_mly_mol_ind_jpn_tml_kor_por_ita_akn_alb_sun_guj_gam_bat_mnd_cze_moo_prs_tig_bul_ger_swe_krd_qcu_lat_spa_eng_ewe_heb_mcd_sid_ben_jav_arw_cic_lit_bem_mao_tha_anl_knd_xho_swa_azi_grk_scr_aze_lda_vie_owc_igb_dgb_fbf	-0.325151930894539	-0.76897840608826	0.44385466658571
733	chh_nor_akn_ben_gam_mlt_amr_ukr_azi_uzb_fbf_mly_dyu_svk_glc_bsq_lat_anl_ses_mnd_cze_eng_yor_krd_dgb_ctl_est_lda_swa_hun_mol_sod_geo_scr_pan_swe_afr_owc_wly_fre_fin_ewe_jav_lit_mao_jpn_knd_kor_dut_guj_moo_ger_bat_bos_hau_tag_cnt_arw_ven_slo_amh_bul_rom_mcd_urd_qcu_grk_prs_pol_igb_tig_por_sid_ita_sun_hin_bam_alb_tsn_ind_tha_heb_tml_bem_swt_aze_rus_spa_tur_cic_vie_aeg_tsw_xho_zul	-0.838116277532725	-2.02924741612878	0.0452913136672689
734	sid_bos_bam_pan_amr_hau_mlt_hin_uzb_tur_ven_mao_dgb_scr_swe_bsq_ger_heb_swa_cnt_arw_krd_ses_fre_cic_slo_fin_igb_akn_est_cze_sod_geo_lat_rom_lit_alb_amh_chh_por_hun_ewe_tag_mol_sun_jpn_knd_kor_ita_afr_bem_ctl_ind_grk_gam_bat_mnd_pol_dyu_glc_anl_ukr_nor_eng_urd_qcu_svk_dut_guj_yor_wly_bul_tig_rus_jav_ben_tsn_prs_xho_mly_tha_owc_tml_lda_fbf_aze_spa_mcd_azi_zul_vie_aeg_swt_tsw_moo	-0.292137699305629	-0.691732464939214	0.490828683315336
735	hau_ita_tsn_spa_tig_anl_sod_ukr_uzb_tur_dgb_bat_akn_bos_bul_bsq_eng_owc_dyu_mnd_slo_svk_yor_grk_xho_lit_hun_igb_bem_fin_scr_amr_geo_fre_urd_pol_dut_amh_aeg_pan_est_ven_mao_ben_sun_jpn_tml_kor_arw_guj_bam_alb_jav_glc_heb_tag_cnt_mol_swa_prs_chh_afr_rus_krd_hin_qcu_swe_cze_ger_swt_wly_nor_mlt_por_mly_rom_ewe_ctl_cic_ind_tha_sid_knd_zul_moo_aze_lat_mcd_azi_lda_vie_gam_tsw_ses_fbf	-0.253352404546547	-0.598388173170655	0.551035565384057
736	hau_prs_swa_arw_owc_tig_anl_eng_tur_azi_dyu_mly_bem_lat_mcd_bsq_scr_aeg_ewe_cnt_mol_rus_bam_ctl_ven_lit_fin_fbf_lda_est_ukr_amh_geo_svk_rom_urd_alb_wly_sid_afr_hun_tsn_mao_swe_sun_jpn_tml_kor_fre_dut_swt_nor_tag_slo_sod_bat_mnd_ita_xho_spa_amr_por_ben_hin_pol_qcu_pan_guj_grk_yor_gam_bos_mlt_ger_ind_glc_akn_bul_dgb_jav_tha_chh_knd_ses_igb_aze_krd_cze_uzb_moo_vie_heb_cic_tsw_zul	-0.220137204972094	-0.5194404288045	0.604687720342119
737	owc_eng_cic_nor_gam_mlt_amr_ctl_uzb_aze_ven_sun_akn_spa_fre_bsq_afr_heb_ewe_mnd_lit_svk_dgb_mol_yor_guj_hun_dyu_zul_est_rus_tig_geo_hin_mcd_krd_ita_hau_chh_swe_fin_ses_mly_ben_ind_jpn_knd_kor_cze_ukr_moo_ger_tag_slo_anl_bat_cnt_por_lda_bos_wly_dut_pan_grk_arw_qcu_lat_bul_prs_swt_aeg_scr_amh_urd_jav_glc_tsn_pol_swa_mao_tha_sod_tml_fbf_bam_tur_rom_alb_azi_bem_vie_sid_tsw_igb_xho	-0.0529942874276943	-0.124855988498623	0.900907050834206
738	owc_krd_xho_dut_sid_mlt_hau_mol_tur_aze_tsw_ind_akn_bul_lat_bsq_ita_gam_swa_cnt_glc_spa_ven_svk_dgb_ukr_hun_bem_ses_est_nor_tig_geo_guj_rom_lit_arw_anl_chh_afr_fin_moo_tag_alb_jav_jpn_knd_kor_hin_swe_swt_mcd_mly_ctl_amr_mao_mnd_pan_ewe_grk_amh_ger_por_slo_eng_qcu_prs_pol_bos_tsn_sod_ben_aeg_fre_bat_cze_yor_urd_igb_sun_tha_wly_tml_bam_lda_uzb_rus_scr_azi_zul_vie_heb_dyu_fbf_cic	0.214722040492042	0.505910004091138	0.614116927969019
739	heb_ctl_moo_rus_sod_mlt_tig_lit_uzb_tur_fbf_jav_ewe_ukr_cze_bsq_glc_aeg_zul_cnt_spa_urd_yor_dut_swt_rom_est_tsn_tsw_hun_eng_owc_geo_scr_swe_guj_lat_anl_wly_hin_fin_dyu_mao_pol_sun_jpn_knd_kor_pan_alb_igb_afr_bat_mol_amr_tag_mnd_slo_bem_por_gam_arw_krd_bul_prs_qcu_fre_nor_bos_lda_amh_svk_hau_ger_mly_ben_akn_ita_cic_ind_tha_chh_tml_ses_bam_aze_mcd_grk_azi_swa_vie_sid_xho_dgb_ven	-0.31353826576842	-0.742260852620245	0.4597999151146
740	aeg_krd_moo_bul_chh_sid_hau_cze_uzb_azi_swa_tag_igb_eng_bos_bsq_hin_heb_ses_mnd_por_pol_tsw_swe_swt_prs_fin_fbf_lda_hun_spa_tig_geo_dut_guj_fre_scr_sod_amr_ukr_est_bem_mly_ita_mao_jpn_knd_kor_mcd_ctl_yor_lat_ind_ben_anl_bat_cnt_slo_dgb_rus_mlt_alb_rom_lit_nor_qcu_glc_urd_mol_zul_wly_svk_gam_afr_jav_ger_ven_pan_cic_sun_tha_amh_tml_tsn_dyu_tur_grk_arw_aze_akn_vie_owc_bam_xho_ewe	0.249036172996017	0.586684142160245	0.55883730771574
741	chh_ben_ven_alb_aeg_amr_tig_pan_azi_tur_xho_mly_swa_grk_por_bsq_arw_wly_igb_mnd_swe_ctl_dyu_fre_ses_mcd_hun_cic_fbf_est_guj_owc_geo_bos_urd_krd_slo_anl_hau_bul_fin_bam_bat_scr_tag_jpn_knd_kor_svk_prs_moo_ger_sun_cze_sod_ind_cnt_mol_ewe_lit_sid_nor_ukr_lat_afr_qcu_dut_rus_pol_dgb_mlt_hin_heb_spa_mao_glc_yor_eng_zul_jav_tha_gam_tml_akn_swt_uzb_ita_rom_aze_bem_vie_amh_tsw_lda_tsn	0.249712526951301	0.587557859270373	0.558253021826117
742	aeg_lit_zul_bos_heb_amh_gam_ctl_azi_uzb_ven_mao_dgb_nor_hin_bsq_cze_sid_moo_mnd_glc_krd_lda_lat_tsw_guj_est_swa_ewe_hun_ukr_wly_geo_pan_dut_ben_pol_amr_owc_swe_fin_tsn_bat_bul_mly_jpn_tml_kor_svk_alb_akn_mcd_tag_ita_chh_jav_cnt_eng_igb_por_mlt_rus_scr_slo_spa_qcu_fre_arw_mol_fbf_hau_prs_anl_ger_sun_urd_yor_grk_dyu_ind_tha_tig_knd_cic_swt_aze_rom_afr_tur_bam_vie_sod_xho_bem_ses	0.708845063305068	1.6822867843556	0.095868073205873
743	mlt_dut_xho_guj_owc_heb_tig_ger_uzb_tur_zul_jav_cic_arw_pol_bsq_slo_hau_yor_cnt_mcd_ben_fbf_cze_ewe_bul_hun_dyu_lda_est_svk_aeg_geo_hin_ukr_eng_fre_chh_sid_grk_fin_ses_sun_ctl_mao_jpn_knd_kor_scr_glc_igb_lat_tag_urd_wly_bat_mnd_bos_tsw_mol_gam_krd_afr_spa_rus_qcu_pan_prs_ita_moo_amr_rom_amh_por_mly_alb_bam_lit_bem_ind_tha_sod_tml_tsn_swa_azi_swe_nor_aze_akn_vie_anl_ven_dgb_swt	-0.59119199786868	-1.41061485569697	0.161694401503813
744	heb_afr_dyu_mcd_sod_amh_tig_spa_uzb_tur_tsn_jav_ven_pol_lit_bsq_dut_amr_swa_mnd_fre_alb_swt_eng_ses_cze_fin_akn_bem_hun_bos_owc_geo_ben_swe_grk_urd_chh_hau_scr_est_ewe_bat_ctl_tag_jpn_tml_kor_ger_svk_bam_bul_ind_ukr_gam_sun_cnt_ita_lda_guj_mlt_rus_lat_rom_krd_qcu_glc_nor_hin_fbf_sid_mol_anl_prs_mly_pan_yor_slo_xho_mao_tha_aeg_knd_tsw_dgb_azi_por_arw_aze_cic_vie_wly_zul_igb_moo	-0.377355514861617	-0.89502187346807	0.373086029514254
745	mlt_guj_tsn_ben_gam_aeg_amh_grk_aze_tur_xho_bat_lda_bul_spa_bsq_ger_owc_bem_mnd_slo_hin_cic_mol_igb_ctl_est_fbf_swt_hun_rom_anl_geo_por_swe_prs_nor_chh_tig_svk_fin_bam_mao_alb_tag_jpn_tml_kor_fre_arw_zul_lit_ind_dut_sid_jav_cnt_rus_tsw_scr_amr_cze_krd_urd_bos_qcu_ita_pol_afr_ven_wly_mcd_sod_pan_mly_glc_moo_ukr_ewe_sun_tha_heb_knd_ses_dgb_azi_lat_eng_uzb_swa_vie_hau_yor_akn_dyu	-0.372990892054775	-0.883582358127527	0.379200155895029
746	tig_krd_ses_ger_hau_heb_anl_pan_uzb_aze_swa_sun_fbf_ita_bos_bsq_guj_mlt_dgb_cnt_glc_eng_moo_arw_ewe_svk_hun_tsn_zul_est_mcd_aeg_geo_hin_lat_nor_bul_chh_gam_slo_fin_xho_mly_prs_jav_jpn_knd_kor_rom_cze_bam_rus_bat_urd_owc_ind_mnd_ctl_lda_ukr_wly_scr_spa_lit_swe_qcu_fre_por_dut_yor_amr_grk_sid_mol_mao_ben_dyu_afr_tsw_tag_tha_sod_tml_igb_akn_azi_alb_pol_tur_bem_vie_amh_swt_cic_ven	-0.609744517692849	-1.45398318414863	0.149317488454241
747	anl_ukr_ven_guj_sod_chh_gam_pol_tur_uzb_tsn_mao_zul_fre_bul_bsq_ctl_sid_dyu_cnt_grk_urd_swt_nor_xho_rom_fin_dgb_swa_hun_pan_hau_geo_scr_swe_eng_svk_wly_amr_afr_est_bam_jav_rus_bat_jpn_knd_kor_hin_slo_lda_krd_tag_dut_heb_sun_mnd_arw_cic_prs_aeg_lit_glc_alb_mcd_qcu_ben_spa_bos_ewe_owc_lat_mlt_ita_mly_por_fbf_cze_tsw_ind_tha_amh_tml_moo_bem_azi_mol_ger_aze_igb_vie_tig_akn_yor_ses	0.312220001385602	0.734886129777557	0.464257936556966
748	anl_scr_igb_lat_amh_hau_sod_bul_aze_tur_tsn_mly_dyu_alb_rom_bsq_hin_aeg_lda_mnd_svk_eng_ewe_lit_bam_dut_est_ses_swt_hun_spa_sid_geo_afr_glc_ger_rus_heb_wly_nor_fin_xho_tag_grk_ind_jpn_knd_kor_mcd_guj_zul_pan_bat_ctl_owc_jav_cnt_ben_tsw_krd_chh_urd_bos_ukr_arw_qcu_fre_mol_cze_swa_amr_swe_mlt_slo_sun_por_dgb_ita_akn_mao_tha_gam_tml_moo_ven_uzb_prs_pol_azi_fbf_vie_tig_bem_yor_cic	-0.662293709284352	-1.58176106965334	0.117099235576944
749	wly_krd_ven_prs_tig_heb_owc_lat_aze_azi_tsw_mao_xho_svk_eng_bsq_guj_anl_igb_mnd_ger_ukr_fbf_arw_ses_ctl_fin_swt_dgb_hun_dut_aeg_geo_spa_ita_ben_alb_chh_gam_grk_est_dyu_jav_nor_tag_jpn_tml_kor_pan_fre_cic_hin_sun_rom_hau_bat_cnt_mol_zul_mcd_sid_pol_bos_swe_urd_qcu_bul_lit_slo_lda_amr_scr_sod_afr_mly_rus_yor_glc_bam_ind_tha_mlt_knd_ewe_akn_uzb_por_cze_tur_bem_vie_amh_swa_tsn_moo	-0.0813420182253416	-0.191705966449693	0.84839047755581
750	amh_spa_tsn_guj_anl_chh_tig_rus_azi_uzb_ewe_bat_bem_hin_ben_bsq_mol_sid_bam_mnd_arw_ita_ses_prs_igb_eng_est_xho_tsw_fin_afr_sod_geo_bul_glc_urd_lat_mlt_hau_krd_hun_lda_mly_pan_jav_jpn_tml_kor_svk_slo_cic_grk_mao_pol_aeg_sun_cnt_mcd_akn_nor_amr_ger_alb_lit_por_qcu_scr_rom_bos_yor_heb_dut_gam_cze_tag_ukr_zul_swe_swa_ind_tha_wly_knd_swt_moo_tur_fre_ctl_aze_ven_vie_owc_fbf_dgb_dyu	0.39546487458488	0.931715531975724	0.353896023624074
751	hau_mcd_bem_alb_anl_aeg_heb_ctl_aze_tur_fbf_jav_lda_arw_fre_bsq_urd_wly_zul_mnd_rom_guj_moo_spa_cic_bos_fin_yor_swt_est_eng_owc_geo_swe_dut_bul_svk_sid_amr_ger_hun_akn_mly_mol_bat_jpn_tml_kor_grk_lit_ewe_ita_mao_lat_sod_tag_cnt_por_swa_prs_mlt_pan_slo_pol_scr_qcu_cze_rus_ben_ses_tig_nor_gam_ukr_ind_glc_tsn_hin_igb_sun_tha_chh_knd_bam_tsw_uzb_afr_krd_azi_dgb_vie_amh_dyu_xho_ven	-0.231977365637154	-0.548137610844585	0.584910754605875
752	heb_arw_swa_afr_chh_mlt_amr_ukr_azi_aze_tsn_tag_zul_slo_guj_bsq_scr_anl_moo_mnd_ctl_nor_akn_prs_cic_urd_est_swt_lda_hun_pol_sid_geo_spa_hin_svk_lat_hau_sod_grk_fin_ses_mly_ita_mao_jpn_knd_kor_swe_pan_tsw_rom_jav_ben_aeg_bat_cnt_alb_xho_fre_owc_lit_mol_mcd_bos_qcu_por_eng_cze_dyu_wly_rus_tig_glc_sun_dut_bem_ger_fbf_ind_tha_gam_tml_yor_bam_tur_krd_bul_uzb_ewe_vie_amh_dgb_ven_igb	-0.588978365991017	-1.40571947749542	0.163139559831764
753	owc_urd_tsn_prs_aeg_chh_heb_bul_azi_aze_lda_mly_zul_ukr_glc_bsq_guj_amh_igb_cnt_afr_dut_dgb_eng_bem_nor_est_yor_moo_fin_slo_sid_geo_pol_ger_ben_rom_sod_tig_cze_hun_bam_sun_swe_ind_jpn_tml_kor_alb_ctl_dyu_ita_jav_svk_amr_mao_mnd_arw_ven_lit_wly_pan_fre_krd_por_qcu_mcd_scr_mol_ewe_hau_bos_anl_spa_tag_lat_fbf_rus_tsw_bat_tha_mlt_knd_cic_akn_tur_hin_grk_uzb_ses_vie_gam_swt_swa_xho	0.647262261187854	1.53065917042257	0.129248216136658
754	wly_krd_bem_hin_anl_sod_gam_bos_uzb_aze_ses_bat_bam_spa_lit_bsq_ben_sid_zul_cnt_por_swe_dgb_svk_moo_ita_hun_swa_dyu_fin_rom_chh_geo_prs_lat_fre_ger_aeg_tig_pan_est_tsn_jav_glc_sun_jpn_knd_kor_eng_grk_tsw_arw_mao_nor_amr_tag_mnd_mol_cic_guj_heb_dut_mcd_ukr_cze_qcu_ctl_slo_urd_swt_mlt_rus_amh_afr_mly_bul_fbf_alb_xho_ind_tha_owc_tml_ewe_igb_tur_scr_pol_azi_yor_vie_hau_akn_lda_ven	0.0913396452431734	0.215200338607744	0.830082356945786
755	wly_krd_moo_mol_amr_amh_owc_scr_aze_azi_tsw_bat_tsn_guj_mcd_bsq_grk_heb_lda_cnt_urd_arw_xho_glc_swt_eng_hun_ses_bam_fin_lit_anl_geo_cze_alb_hin_slo_chh_sid_lat_est_ewe_tag_rom_mao_jpn_knd_kor_ger_ita_yor_swe_mly_afr_gam_jav_mnd_nor_zul_por_hau_fre_bos_svk_ben_qcu_spa_ukr_pol_akn_aeg_rus_sod_prs_sun_bul_igb_dut_cic_ind_tha_mlt_tml_swa_dyu_tur_ctl_pan_uzb_bem_vie_tig_fbf_ven_dgb	0.467919363708094	1.1063679996645	0.271420947929653
756	tig_glc_tsw_afr_gam_sod_aeg_eng_uzb_tur_moo_tag_zul_ger_grk_bsq_dut_sid_ses_cnt_alb_mcd_akn_ctl_swa_swe_est_bem_tsn_hun_spa_owc_geo_lat_nor_urd_por_hau_heb_bos_fin_dyu_sun_ben_jav_jpn_knd_kor_scr_ukr_yor_rom_ind_pan_wly_mao_mnd_ita_xho_slo_anl_guj_lit_pol_mol_qcu_fre_bul_prs_swt_chh_rus_amh_arw_mly_cze_fbf_hin_dgb_bat_tha_amr_tml_ven_igb_azi_svk_krd_aze_lda_vie_mlt_bam_ewe_cic	-0.87633706942725	-2.1263979616891	0.0361183141525526
757	amh_bos_swt_urd_heb_hau_gam_grk_aze_azi_moo_jav_akn_swe_ger_bsq_ben_owc_bam_cnt_por_glc_lda_spa_igb_eng_est_fbf_tsw_fin_mol_anl_geo_scr_alb_lit_cze_chh_wly_pan_hun_ven_tag_pol_bat_jpn_knd_kor_lat_rus_swa_guj_ind_ukr_mlt_sun_mnd_fre_ses_slo_tig_prs_ita_afr_dut_qcu_nor_mcd_arw_dgb_amr_svk_sid_ctl_mly_krd_tsn_hin_xho_mao_tha_aeg_tml_yor_dyu_uzb_bul_rom_tur_zul_vie_sod_bem_ewe_cic	-0.363510605216748	-0.861567052781137	0.391141823450248
758	sod_lit_bam_mcd_mlt_owc_anl_mol_aze_azi_igb_sun_xho_bos_prs_bsq_fre_tig_swt_mnd_alb_swe_fbf_arw_ewe_urd_fin_ven_bem_est_ukr_amh_geo_glc_pol_krd_lat_amr_gam_dut_hun_tsw_ind_guj_jav_jpn_knd_kor_cze_ger_ses_eng_bat_afr_sid_tag_cnt_grk_dyu_rus_heb_nor_pan_bul_svk_qcu_scr_rom_hin_tsn_aeg_por_wly_ben_mly_ctl_lda_slo_akn_mao_tha_hau_tml_dgb_moo_tur_ita_spa_uzb_yor_vie_chh_swa_zul_cic	0.02636230449162	0.0621171618774398	0.950602836257934
759	wly_mcd_swa_prs_amr_mlt_sod_spa_aze_tur_ven_jav_bem_scr_guj_bsq_rus_sid_igb_cnt_pol_ctl_ewe_cze_tsw_rom_fin_lda_bam_est_glc_owc_geo_mol_ukr_alb_bul_aeg_chh_lat_hun_swt_mly_hin_tag_jpn_tml_kor_nor_ita_dgb_grk_sun_urd_gam_ind_mnd_ger_moo_lit_anl_svk_fre_slo_swe_qcu_krd_arw_dut_ses_heb_afr_amh_por_bat_pan_cic_ben_zul_mao_tha_tig_knd_akn_yor_azi_bos_eng_uzb_fbf_vie_hau_xho_dyu_tsn	0.35944915575204	0.849212361479445	0.397943861255141
760	sod_guj_moo_grk_heb_wly_tig_svk_aze_uzb_lda_sun_akn_ben_dut_bsq_afr_sid_bem_cnt_alb_cze_zul_lat_swa_bos_est_yor_tsn_hun_ctl_aeg_geo_mol_fre_slo_nor_anl_gam_hin_fin_igb_mao_glc_bat_jpn_tml_kor_arw_mcd_cic_bul_tag_swe_owc_ind_mnd_ukr_ven_spa_amh_scr_rus_urd_eng_qcu_pan_ita_pol_xho_amr_rom_chh_por_mly_krd_fbf_ger_tsw_jav_tha_mlt_knd_ses_swt_azi_lit_prs_tur_bam_vie_hau_dyu_dgb_ewe	-0.513747384289931	-1.22414911004736	0.223988097008019
761	chh_grk_xho_krd_hau_amh_heb_bul_aze_azi_tsn_ind_ses_slo_pol_bsq_bos_anl_ven_cnt_spa_por_cic_lit_igb_rom_est_bam_lda_fin_scr_wly_geo_pan_svk_alb_afr_owc_sid_ben_hun_swt_mao_ctl_tag_jpn_knd_kor_dut_arw_ewe_urd_bat_mol_mlt_jav_mnd_fre_dgb_nor_amr_guj_eng_swe_rus_qcu_glc_lat_ger_dyu_aeg_ita_sod_mcd_sun_hin_yor_cze_moo_mly_tha_tig_tml_fbf_tsw_uzb_ukr_prs_tur_swa_vie_gam_akn_zul_bem	0.547332584316902	1.2953557947894	0.198403737520105
762	wly_por_xho_alb_amh_sid_mlt_afr_uzb_azi_lda_mao_igb_nor_prs_bsq_pol_aeg_swt_mnd_pan_ita_dgb_hin_tsw_lit_fin_akn_bem_hun_slo_amr_geo_eng_lat_mcd_rus_gam_heb_arw_est_yor_sun_ukr_bat_jpn_tml_kor_grk_fre_ses_krd_mly_bos_anl_ind_cnt_ger_ewe_spa_tig_urd_scr_mol_svk_qcu_glc_rom_bul_bam_owc_dut_sod_ctl_tag_swe_moo_guj_fbf_jav_tha_hau_knd_cic_ven_aze_ben_cze_tur_dyu_vie_chh_zul_swa_tsn	-0.480123555660654	-1.14186129725951	0.256443157531065
763	amh_guj_dyu_dut_wly_tig_sid_bos_azi_aze_swt_mao_cic_ger_spa_bsq_mol_amr_fbf_mnd_por_slo_xho_rus_yor_bul_fin_zul_lda_hun_ukr_sod_geo_ben_swe_hin_urd_anl_heb_rom_est_dgb_tag_eng_jav_jpn_tml_kor_alb_prs_swa_fre_mly_grk_owc_sun_cnt_lit_tsn_cze_hau_ita_glc_mcd_scr_qcu_nor_ctl_svk_bam_aeg_arw_mlt_pol_bat_krd_ven_pan_tsw_ind_tha_gam_knd_ses_akn_tur_lat_afr_uzb_ewe_vie_chh_igb_moo_bem	0.297681155798304	0.702039261872216	0.484408000227857
764	anl_slo_tsw_por_wly_amr_aeg_hin_aze_azi_bam_ind_fbf_grk_glc_bsq_dut_owc_igb_mnd_mcd_fre_moo_ctl_xho_bos_hun_swt_tsn_fin_urd_chh_geo_afr_spa_rom_mol_hau_mlt_krd_est_akn_jav_ita_mly_jpn_tml_kor_pan_bul_ses_swe_tag_cze_sid_sun_cnt_svk_ewe_lit_sod_ben_prs_nor_ger_qcu_eng_lat_alb_ven_tig_pol_gam_ukr_mao_arw_swa_guj_lda_bat_tha_heb_knd_dyu_yor_tur_rus_scr_uzb_bem_vie_amh_zul_cic_dgb	-0.99333366400615	-2.42198938336037	0.0173747849853661
765	sod_grk_tsn_pol_amr_gam_owc_pan_uzb_azi_dyu_bat_ewe_bos_lit_bsq_por_amh_yor_mnd_swe_guj_swa_dut_swt_arw_fin_igb_ses_est_eng_hau_geo_ctl_bul_slo_cze_mlt_wly_rus_hun_bam_jav_spa_tag_jpn_knd_kor_afr_ben_tsw_rom_mly_svk_tig_sun_cnt_scr_bem_ger_sid_alb_nor_mol_hin_qcu_mcd_fre_krd_ven_aeg_ukr_anl_ita_mao_glc_fbf_prs_xho_ind_tha_chh_tml_dgb_zul_tur_urd_lat_aze_cic_vie_heb_akn_moo_lda	0.180743046384713	0.425678324480397	0.671325747954029
766	sod_eng_xho_hin_chh_wly_sid_mcd_uzb_tur_lda_jav_akn_glc_spa_bsq_bos_amh_swa_mnd_fre_arw_ven_alb_ses_bul_fin_igb_moo_hun_mol_heb_geo_rus_nor_cze_dut_amr_gam_slo_est_yor_ind_swe_tag_jpn_tml_kor_ben_ctl_tsn_pol_sun_afr_tig_mao_cnt_grk_fbf_krd_owc_ger_scr_guj_lit_qcu_por_lat_ukr_swt_mlt_pan_anl_urd_bat_rom_cic_ita_bam_mly_tha_hau_knd_dgb_bem_aze_svk_prs_azi_tsw_vie_aeg_zul_ewe_dyu	-0.720560919436661	-1.7337729104956	0.0862722730013454
767	chh_pan_yor_grk_amh_aeg_heb_rus_tur_uzb_moo_sun_akn_arw_ger_bsq_guj_amr_fbf_cnt_bul_cze_lda_dut_ewe_mcd_fin_tsw_xho_hun_nor_gam_geo_por_glc_urd_hin_owc_anl_ctl_est_swt_mly_spa_ind_jpn_knd_kor_lit_pol_bem_fre_bat_rom_wly_tag_mnd_slo_cic_mol_sid_prs_svk_scr_krd_qcu_swe_bos_eng_ven_mlt_ukr_sod_lat_mao_ita_bam_afr_ses_jav_tha_tig_tml_zul_swa_azi_alb_ben_aze_dgb_vie_hau_dyu_igb_tsn	-0.588745828384648	-1.40095021685566	0.164556984764551
768	amr_por_xho_rom_chh_wly_anl_pan_uzb_tur_dyu_jav_ven_spa_krd_bsq_cze_gam_ewe_mnd_bul_pol_lda_svk_tsw_hin_fin_fbf_dgb_hun_ita_heb_geo_lat_ger_afr_glc_owc_tig_scr_est_bam_sun_grk_mly_jpn_tml_kor_ctl_bos_moo_mol_ind_arw_sid_tag_cnt_urd_akn_fre_aeg_swe_ukr_dut_alb_qcu_eng_guj_slo_yor_sod_prs_hau_mcd_mao_nor_swt_lit_bem_bat_tha_amh_knd_cic_ses_aze_ben_rus_azi_zul_vie_mlt_tsn_igb_swa	0.138496079175767	0.326277317054723	0.744947642167279
769	sid_mol_cic_lit_aeg_mlt_tig_ctl_tur_azi_moo_bat_tsn_lat_pol_bsq_nor_owc_dyu_mnd_urd_glc_ven_prs_bam_bos_fin_akn_swa_hun_dut_sod_geo_rus_ita_hin_ben_hau_gam_fre_est_igb_mao_guj_jav_jpn_knd_kor_ukr_eng_lda_afr_ind_mcd_anl_tag_cnt_grk_xho_svk_wly_spa_por_swe_alb_qcu_scr_krd_cze_ewe_amr_ger_chh_bul_sun_arw_tsw_slo_zul_mly_tha_heb_tml_ses_swt_uzb_pan_rom_aze_fbf_vie_amh_dgb_bem_yor	-0.185790196270111	-0.438212337433348	0.662248562698565
770	amr_bul_tsn_nor_anl_chh_owc_ctl_aze_uzb_dyu_mao_swt_mol_afr_bsq_dut_gam_bam_cnt_guj_eng_ewe_prs_ven_svk_hun_swa_ses_fin_rus_mlt_geo_ben_por_lat_mcd_wly_aeg_swe_est_lda_tag_ukr_sun_jpn_knd_kor_urd_grk_moo_rom_ind_fre_heb_mly_mnd_arw_zul_pan_sod_alb_scr_krd_slo_qcu_spa_cze_lit_dgb_tig_ita_amh_hin_bat_glc_bem_bos_igb_jav_tha_sid_tml_yor_xho_azi_pol_ger_tur_cic_vie_hau_tsw_fbf_akn	0.0850948897063317	0.200159190055858	0.841793125804995
771	gam_arw_ven_bul_owc_aeg_wly_swe_azi_uzb_lda_mao_swa_grk_prs_bsq_alb_mlt_ses_cnt_spa_rus_ewe_rom_tsn_bos_fin_zul_igb_est_svk_chh_geo_ctl_slo_pan_guj_amh_sid_mcd_hun_akn_jav_ben_mly_jpn_knd_kor_ukr_ita_fbf_cze_bat_mol_amr_sun_mnd_hin_bam_krd_heb_dut_scr_lit_ger_qcu_afr_eng_por_bem_hau_glc_tig_pol_ind_fre_tsw_lat_moo_tag_tha_sod_tml_cic_xho_aze_urd_nor_tur_swt_vie_anl_dgb_dyu_yor	-0.341452471266145	-0.808396019857707	0.420925760718606
772	anl_prs_ses_rom_hau_wly_tig_por_tur_azi_xho_mao_fbf_dut_nor_bsq_ctl_sid_akn_cnt_pan_lat_tsn_ben_dgb_arw_est_cic_ven_hun_alb_amh_geo_guj_swe_bos_slo_owc_gam_urd_fin_bam_mly_svk_jav_jpn_tml_kor_glc_grk_ewe_cze_sun_ger_chh_tag_mnd_ita_lda_bul_mlt_rus_fre_eng_krd_qcu_mcd_lit_scr_swa_aeg_pol_amr_hin_bat_ukr_bem_spa_igb_ind_tha_sod_knd_zul_dyu_uzb_afr_mol_aze_tsw_vie_heb_swt_moo_yor	0.14667896822257	0.345257479215678	0.730680488077476
773	amh_svk_ven_swe_mlt_sid_amr_mol_aze_tur_swt_sun_swa_dut_hin_bsq_guj_chh_zul_cnt_ben_spa_bam_mcd_fbf_scr_fin_moo_lda_est_por_sod_geo_prs_pan_glc_afr_wly_hau_cze_hun_xho_jav_nor_bat_jpn_knd_kor_ita_rus_yor_ukr_mly_eng_aeg_mao_mnd_ger_dyu_lit_gam_ctl_alb_fre_arw_qcu_krd_bul_urd_cic_anl_rom_tig_grk_ind_bos_akn_lat_dgb_tag_tha_owc_tml_ewe_tsw_azi_pol_slo_uzb_ses_vie_heb_bem_tsn_igb	0.343360375630512	0.808854966995362	0.420663022338665
774	wly_fre_ven_urd_tig_heb_anl_slo_aze_tur_dyu_sun_yor_ben_mcd_bsq_rus_hau_zul_mnd_alb_guj_ewe_lit_moo_prs_fin_swa_xho_hun_bos_amr_geo_por_scr_cze_bul_amh_chh_dut_est_tsw_bat_eng_ind_jpn_tml_kor_krd_glc_swt_rom_jav_mol_sid_mao_cnt_hin_tsn_ita_aeg_svk_arw_pol_pan_qcu_ger_ctl_lat_igb_sod_afr_owc_ukr_tag_nor_akn_swe_bem_mly_tha_gam_knd_ses_cic_azi_grk_spa_uzb_dgb_vie_mlt_lda_bam_fbf	-0.973671611087327	-2.37062448561664	0.0198221364645124
775	owc_rus_xho_grk_chh_wly_heb_ger_uzb_tur_bam_ind_ewe_nor_pan_bsq_ukr_hau_bem_cnt_slo_ben_moo_mcd_lda_spa_hun_zul_tsn_fin_hin_anl_geo_bos_ctl_rom_scr_gam_mlt_alb_est_dgb_jav_dut_bat_jpn_knd_kor_pol_lat_fbf_eng_mly_afr_aeg_mao_mnd_swe_yor_urd_sid_mol_bul_glc_svk_qcu_ita_arw_lit_ven_amh_krd_amr_por_tag_fre_tsw_guj_swa_sun_tha_tig_tml_ses_akn_azi_cze_prs_aze_cic_vie_sod_dyu_swt_igb	-0.213267238961683	-0.504045461255448	0.615421454856587
776	owc_dut_bam_ger_tig_gam_aeg_ben_azi_aze_ven_mly_moo_scr_alb_bsq_hin_anl_tsw_mnd_grk_spa_dgb_krd_cic_lit_hun_igb_swt_est_guj_amh_geo_mcd_arw_cze_eng_hau_mlt_afr_fin_lda_mao_bos_sun_jpn_knd_kor_por_nor_xho_prs_jav_pan_chh_ind_cnt_rom_ewe_ita_wly_urd_pol_fre_bul_qcu_ctl_lat_svk_ses_sod_swe_heb_rus_bat_ukr_bem_glc_fbf_tag_tha_amr_tml_swa_tsn_tur_mol_slo_uzb_zul_vie_sid_akn_dyu_yor	-0.896418998748685	-2.16913816856407	0.0326222478456691
777	gam_rus_ven_afr_owc_amr_amh_grk_tur_uzb_yor_sun_fbf_prs_lat_bsq_hin_anl_xho_mnd_glc_mcd_ewe_por_cic_nor_fin_swa_dgb_hun_mol_mlt_geo_ctl_spa_scr_guj_aeg_hau_ita_est_lda_bat_bul_tag_jpn_knd_kor_arw_fre_ses_pol_mao_krd_sid_ind_cnt_alb_swt_pan_heb_dut_swe_urd_rom_qcu_ben_svk_bos_zul_chh_eng_sod_ger_mly_slo_igb_ukr_bam_jav_tha_tig_tml_bem_akn_azi_cze_lit_aze_moo_vie_wly_tsn_dyu_tsw	-0.578749625393295	-1.3812648082984	0.170507367299271
778	gam_nor_akn_mcd_anl_owc_amr_prs_azi_uzb_ewe_ind_fbf_bul_pol_bsq_ben_aeg_dgb_mnd_ukr_mol_zul_svk_swt_grk_fin_xho_lda_est_rom_wly_geo_ita_por_pan_ger_sod_chh_slo_hun_ven_tag_swe_jav_jpn_knd_kor_arw_spa_tsn_eng_mly_afr_sid_sun_cnt_urd_swa_bos_hau_krd_lit_lat_rus_qcu_cze_alb_dut_moo_mlt_fre_amh_guj_mao_glc_bem_scr_igb_bat_tha_heb_tml_cic_ses_tur_ctl_hin_aze_tsw_vie_tig_yor_dyu_bam	-0.156404436822138	-0.368812137523637	0.71310604575628
779	chh_mcd_fbf_rus_heb_sid_sod_cze_azi_tur_swa_jav_tsw_urd_guj_bsq_bos_mlt_tsn_mnd_hin_ukr_ven_ita_zul_svk_fin_moo_dyu_hun_grk_tig_geo_ger_arw_por_bul_amh_amr_ctl_est_akn_sun_pan_ind_jpn_knd_kor_scr_mol_yor_eng_bat_swe_aeg_mao_cnt_alb_xho_glc_gam_spa_slo_fre_krd_qcu_rom_afr_dut_bam_hau_lit_anl_prs_tag_ben_ewe_pol_cic_mly_tha_owc_tml_swt_igb_uzb_nor_lat_aze_bem_vie_wly_ses_dgb_lda	-0.113534131273503	-0.267523000856266	0.789658904982237
780	gam_svk_ven_ger_sid_tig_mlt_ukr_tur_azi_bam_sun_xho_spa_dut_bsq_rus_aeg_igb_cnt_rom_ita_bem_lat_zul_eng_fin_ewe_dgb_est_alb_heb_geo_mol_bul_scr_grk_amh_anl_cze_hun_swa_jav_urd_tag_jpn_knd_kor_guj_arw_ses_fre_mao_lit_hau_ind_mnd_hin_tsn_afr_owc_por_nor_prs_swe_qcu_ben_pan_glc_swt_chh_slo_wly_bos_mly_krd_cic_mcd_tsw_bat_tha_amr_tml_akn_lda_aze_pol_ctl_uzb_fbf_vie_sod_moo_dyu_yor	-0.524117226367401	-1.24732311358713	0.215410966198987
781	amh_svk_bem_scr_hau_amr_anl_alb_azi_aze_igb_mao_swa_arw_hin_bsq_afr_gam_dyu_mnd_mcd_fre_ven_nor_akn_pol_hun_zul_fbf_fin_guj_tig_geo_prs_glc_bul_swe_aeg_sid_lit_est_tsn_ind_lat_tag_jpn_knd_kor_ita_por_yor_spa_sun_rom_mlt_mly_cnt_urd_lda_slo_wly_bos_eng_grk_ukr_qcu_ger_dut_ben_tsw_owc_ctl_chh_cze_bat_mol_ewe_rus_dgb_jav_tha_sod_tml_moo_swt_tur_krd_pan_uzb_xho_vie_heb_cic_ses_bam	-0.581085955456526	-1.38728606373764	0.168670157371202
782	hau_swe_fbf_bos_sod_owc_tig_ger_tur_uzb_xho_jav_yor_glc_mol_bsq_eng_chh_swt_cnt_bul_dut_dgb_krd_ses_ita_est_dyu_cic_hun_grk_sid_geo_lit_mcd_pan_cze_gam_aeg_scr_fin_tsw_tag_ukr_ind_jpn_knd_kor_rus_nor_ven_guj_mly_por_amr_mao_mnd_hin_bam_ctl_anl_lat_slo_fre_spa_qcu_urd_svk_pol_ewe_heb_arw_amh_alb_bat_prs_swa_rom_akn_sun_tha_wly_tml_igb_moo_aze_afr_ben_azi_tsn_vie_mlt_bem_zul_lda	0.759425231672789	1.80028937542645	0.0750569986891002
783	chh_prs_bem_lit_wly_aeg_heb_alb_uzb_azi_moo_tag_ewe_mcd_dut_bsq_bos_sid_swa_cnt_pol_hin_swt_rom_ses_rus_hun_tsw_ven_fin_ukr_anl_geo_slo_glc_urd_fre_mlt_tig_mol_est_dgb_mly_arw_ind_jpn_knd_kor_guj_bul_akn_spa_bat_ger_gam_mao_mnd_krd_dyu_svk_owc_afr_nor_grk_pan_qcu_lat_swe_scr_xho_amr_ctl_amh_cze_jav_ben_zul_eng_bam_sun_tha_sod_tml_tsn_igb_tur_ita_por_aze_fbf_vie_hau_yor_cic_lda	-0.733832439566125	-1.76247832927672	0.0812739334943115
784	amr_cze_ven_pan_heb_sod_amh_arw_azi_tur_moo_ind_ewe_glc_ben_bsq_eng_hau_fbf_mnd_hin_ctl_bem_grk_dyu_swe_hun_ses_swt_fin_afr_tig_geo_bul_bos_slo_guj_chh_aeg_mol_est_yor_mly_rus_bat_jpn_tml_kor_pol_svk_zul_lit_jav_fre_wly_tag_cnt_ita_xho_scr_anl_dut_alb_prs_urd_qcu_mcd_lat_krd_cic_owc_spa_mlt_ukr_sun_por_bam_ger_igb_mao_tha_sid_knd_lda_swa_aze_nor_rom_uzb_tsn_vie_gam_akn_dgb_tsw	-0.259082833394267	-0.611712417046831	0.542220579979975
785	owc_spa_yor_grk_gam_heb_tig_dut_azi_aze_cic_jav_bam_eng_rus_bsq_lit_mlt_zul_cnt_pan_mol_ses_bul_tsw_mcd_hun_xho_lda_est_cze_chh_geo_arw_fre_krd_por_sid_anl_swe_fin_igb_sun_nor_mly_jpn_tml_kor_lat_ger_bem_ukr_tag_glc_amh_mao_mnd_slo_moo_ita_wly_urd_pol_bos_ben_qcu_scr_afr_alb_dgb_amr_svk_sod_hin_bat_rom_fbf_prs_ven_ind_tha_hau_knd_swt_ewe_uzb_guj_ctl_tur_akn_vie_aeg_swa_dyu_tsn	-0.630611737651753	-1.50647824162092	0.135333707993564
786	hau_lit_igb_ben_amr_gam_amh_prs_aze_tur_moo_jav_ewe_swe_fre_bsq_svk_anl_ses_mnd_alb_krd_dyu_scr_bem_rus_fin_ven_cic_hun_nor_sod_geo_arw_bos_pan_cze_heb_aeg_mol_est_bam_bat_afr_ind_jpn_tml_kor_urd_lat_dgb_slo_mly_mcd_wly_sun_cnt_grk_tsw_spa_tig_pol_ita_guj_por_qcu_eng_ukr_ger_fbf_owc_rom_chh_ctl_mao_glc_lda_dut_zul_tag_tha_sid_knd_swa_xho_azi_hin_bul_uzb_tsn_vie_mlt_akn_swt_yor	-0.55659430467072	-1.32550475763088	0.188250752601689
787	sod_lat_igb_lit_heb_gam_amr_rus_uzb_aze_lda_mly_swa_por_mcd_bsq_dut_sid_swt_mnd_alb_pol_yor_ita_ses_nor_hun_dgb_moo_fin_slo_owc_geo_urd_swe_ukr_fre_aeg_hau_afr_est_dyu_mao_bos_sun_jpn_knd_kor_arw_eng_bam_bul_jav_rom_tig_bat_cnt_hin_akn_spa_mlt_ben_glc_prs_cze_qcu_pan_guj_scr_ewe_wly_mol_chh_ger_ind_ctl_cic_svk_tsn_tag_tha_anl_tml_ven_fbf_azi_krd_grk_tur_xho_vie_amh_zul_tsw_bem	-0.434779275768816	-1.0320796503183	0.304711339417752
788	amh_swe_ewe_por_amr_sod_chh_rom_tur_aze_bam_mly_ses_svk_rus_bsq_arw_hau_zul_mnd_slo_ukr_dyu_eng_swt_ita_fin_xho_tsw_hun_mcd_mlt_geo_alb_grk_krd_scr_heb_sid_urd_est_swa_bat_cze_sun_jpn_knd_kor_lit_glc_moo_nor_tag_mol_wly_jav_cnt_bos_yor_hin_anl_lat_afr_ger_ben_qcu_pol_prs_guj_bem_aeg_fre_gam_dut_ind_ctl_lda_bul_dgb_mao_tha_owc_tml_fbf_igb_azi_pan_spa_uzb_ven_vie_tig_akn_tsn_cic	0.10311284106754	0.243272402144142	0.808330168334793
789	owc_cze_dyu_rus_tig_sod_chh_grk_azi_uzb_swa_sun_xho_afr_spa_bsq_nor_heb_zul_mnd_alb_ukr_ses_slo_dgb_mol_fin_swt_ewe_est_ger_wly_geo_urd_hin_lat_bos_hau_sid_glc_hun_yor_mao_dut_tag_jpn_knd_kor_lit_arw_moo_por_bat_guj_aeg_mly_cnt_pan_bem_scr_gam_ctl_swe_mcd_rom_qcu_eng_pol_bul_ven_amh_krd_amr_ben_ind_fre_fbf_svk_tsn_jav_tha_mlt_tml_tsw_akn_tur_prs_ita_aze_lda_vie_anl_bam_igb_cic	0.00867720799273506	0.0204251681553802	0.983747965128243
790	amr_nor_cic_scr_gam_anl_heb_krd_uzb_azi_ses_jav_xho_afr_mol_bsq_prs_tig_swa_mnd_ukr_lit_ven_ctl_moo_ita_est_lda_dgb_fin_guj_aeg_geo_cze_pan_eng_rom_chh_amh_alb_hun_bam_mao_rus_mly_jpn_knd_kor_spa_ger_tsw_arw_sun_hin_sid_bat_cnt_grk_igb_por_sod_slo_svk_lat_fre_qcu_mcd_ben_glc_dyu_hau_swe_owc_bul_ind_bos_tsn_pol_yor_tag_tha_wly_tml_zul_fbf_aze_dut_urd_tur_akn_vie_mlt_swt_ewe_bem	-0.907282756482859	-2.20692850468138	0.029780216628421
791	aeg_scr_cic_rus_wly_sid_owc_grk_tur_azi_ven_ind_tsw_mcd_spa_bsq_ben_anl_moo_mnd_nor_bul_ses_ger_bem_mol_est_dgb_xho_hun_slo_sod_geo_ukr_afr_hin_glc_amh_chh_prs_fin_zul_jav_alb_mly_jpn_knd_kor_pol_eng_lda_fre_bat_por_tig_mao_cnt_ctl_bam_dut_mlt_urd_arw_lat_ita_qcu_cze_rom_lit_tsn_gam_bos_heb_svk_tag_guj_swa_swe_swt_sun_tha_hau_tml_yor_igb_uzb_krd_pan_aze_ewe_vie_amr_akn_dyu_fbf	-0.446517201699247	-1.05915948633227	0.292270334560498
792	sod_nor_dgb_scr_hau_gam_anl_ben_aze_tur_igb_mao_bam_grk_spa_bsq_rus_amr_moo_cnt_guj_slo_yor_prs_zul_lit_est_akn_bem_hun_swe_mlt_geo_ita_svk_ctl_mcd_amh_aeg_ukr_fin_lda_sun_alb_mly_jpn_tml_kor_lat_krd_fbf_afr_jav_dut_tig_ind_mnd_fre_cic_urd_chh_glc_eng_pan_bul_qcu_pol_bos_mol_dyu_heb_por_wly_arw_tag_hin_tsw_rom_ven_bat_tha_owc_knd_ewe_swt_uzb_cze_ger_azi_xho_vie_sid_swa_ses_tsn	-0.0894904228876542	-0.210840868856648	0.833472740085206
793	heb_ger_ewe_mol_anl_tig_sid_svk_aze_uzb_tsw_sun_ven_afr_nor_bsq_ben_hau_xho_cnt_lat_rom_igb_grk_bam_bos_hun_dyu_swt_fin_lit_mlt_geo_ctl_ukr_fre_pan_chh_gam_cze_est_swa_mly_ita_tag_jpn_tml_kor_mcd_prs_bem_rus_ind_bul_sod_bat_mnd_alb_zul_spa_aeg_krd_swe_arw_scr_qcu_guj_hin_eng_ses_amr_slo_owc_urd_jav_glc_yor_pol_fbf_mao_tha_wly_knd_lda_akn_tur_por_dut_azi_cic_vie_amh_moo_tsn_dgb	0.39575389183063	0.934394476260889	0.352520253783574
794	wly_eng_tsw_rom_owc_hau_tig_pan_azi_aze_cic_sun_dgb_mol_bul_bsq_fre_chh_ses_cnt_prs_scr_bem_urd_dyu_lat_hun_moo_ewe_est_spa_amr_geo_ita_guj_mcd_lit_sod_gam_glc_fin_tsn_ind_pol_bat_jpn_knd_kor_bos_grk_bam_hin_mly_rus_sid_tag_mnd_ger_akn_afr_aeg_ctl_swe_arw_por_qcu_svk_alb_krd_swa_anl_ukr_mlt_slo_mao_ben_swt_cze_fbf_jav_tha_heb_tml_zul_igb_uzb_nor_dut_tur_ven_vie_amh_lda_yor_xho	0.0547824974413426	0.129113714029429	0.897546495235572
795	sod_guj_tsn_prs_mlt_heb_anl_arw_tur_azi_cic_sun_igb_cze_afr_bsq_dut_wly_zul_cnt_ctl_hin_swa_spa_fbf_bul_hun_ven_moo_fin_eng_aeg_geo_lat_rom_ita_nor_gam_hau_mol_est_yor_mly_fre_ind_jpn_tml_kor_slo_por_bem_pol_mao_grk_owc_jav_mnd_ukr_ewe_scr_amr_mcd_ger_swe_glc_qcu_bos_pan_ben_dgb_sid_urd_amh_rus_bat_lit_dyu_alb_bam_tag_tha_chh_knd_tsw_akn_uzb_krd_svk_aze_ses_vie_tig_xho_lda_swt	-0.86921417640049	-2.10347639923354	0.0381236703733616
796	heb_cze_dyu_pol_tig_owc_anl_glc_tur_uzb_cic_mly_ewe_hin_urd_bsq_alb_wly_zul_mnd_rus_mol_lda_fre_ven_krd_fin_swt_akn_hun_lit_amr_geo_ben_bul_svk_lat_sod_hau_slo_est_ses_sun_dut_ind_jpn_tml_kor_ger_ukr_tsw_ctl_jav_mcd_mlt_mao_cnt_afr_yor_scr_chh_eng_bos_ita_pan_qcu_swe_grk_rom_tsn_sid_arw_gam_por_tag_nor_swa_guj_dgb_bat_tha_aeg_knd_igb_fbf_aze_prs_spa_azi_xho_vie_amh_bam_moo_bem	-0.890612953693199	-2.15570643108414	0.0336877892208495
797	sid_lit_swt_eng_amr_heb_mlt_swe_uzb_azi_fbf_jav_cic_scr_grk_bsq_ctl_owc_tsw_mnd_lat_bul_xho_fre_dyu_bos_fin_dgb_moo_est_mol_amh_geo_rom_dut_krd_prs_chh_anl_rus_hun_swa_bat_cze_mao_jpn_tml_kor_guj_nor_ven_afr_ind_ger_aeg_sun_cnt_svk_bem_arw_tig_alb_slo_urd_pol_qcu_mcd_ita_ben_igb_wly_spa_sod_hin_mly_glc_ewe_por_tsn_tag_tha_hau_knd_lda_zul_tur_pan_ukr_aze_akn_vie_gam_yor_ses_bam	-0.0384188935904105	-0.0905592043682272	0.928037609365685
798	aeg_urd_ses_krd_amh_owc_sid_hin_tur_azi_dyu_tag_tsn_ben_grk_bsq_bos_sod_bam_mnd_svk_eng_swt_fre_bem_lat_fin_fbf_moo_hun_dut_heb_geo_bul_guj_nor_pol_chh_amr_spa_est_tsw_mao_scr_sun_jpn_tml_kor_cze_mcd_xho_prs_bat_pan_gam_mly_cnt_ukr_dgb_afr_wly_alb_ctl_ger_swe_qcu_lit_rom_rus_cic_hau_glc_anl_por_jav_slo_yor_ita_ewe_ind_tha_tig_knd_akn_ven_aze_arw_mol_uzb_swa_vie_mlt_lda_igb_zul	-0.652366686812377	-1.55932813271455	0.122315384592714
799	heb_bos_bam_eng_mlt_amr_owc_bul_uzb_aze_swa_mao_ewe_fre_ukr_bsq_afr_amh_tsw_cnt_dut_pol_lda_krd_xho_rom_est_cic_fbf_fin_ger_chh_geo_lit_guj_alb_urd_tig_sod_por_hun_yor_bat_glc_jav_jpn_tml_kor_mol_prs_dgb_hin_tag_arw_anl_ind_mnd_spa_akn_ctl_sid_ben_lat_slo_scr_qcu_mcd_swe_nor_moo_hau_rus_wly_pan_sun_grk_tsn_cze_igb_mly_tha_gam_knd_dyu_bem_azi_svk_ita_tur_ven_vie_aeg_swt_ses_zul	0.115068593020589	0.270921879026956	0.787051514961565
800	hau_rom_ven_afr_chh_amr_aeg_mol_uzb_tur_dyu_sun_xho_urd_ukr_bsq_por_sod_tsn_cnt_swe_prs_moo_ita_bam_guj_fin_fbf_ses_est_ctl_tig_geo_ger_lit_hin_bos_wly_amh_alb_hun_cic_ind_arw_bat_jpn_tml_kor_pan_ben_zul_mcd_mao_scr_gam_tag_mnd_dut_igb_lat_anl_fre_krd_spa_pol_qcu_glc_rus_svk_bem_owc_eng_mlt_nor_mly_bul_lda_grk_tsw_jav_tha_sid_knd_swt_ewe_aze_slo_cze_azi_dgb_vie_heb_swa_akn_yor	-0.67955413741161	-1.62800038851081	0.10690807936059
801	sid_urd_tsn_krd_tig_chh_amr_grk_tur_azi_ven_mao_ewe_cze_ukr_bsq_ita_owc_tsw_cnt_pan_lit_lda_rom_bam_eng_est_swt_ses_hun_fre_hau_geo_slo_svk_glc_nor_wly_sod_rus_fin_fbf_mly_ger_ind_jpn_tml_kor_lat_bos_dyu_arw_sun_alb_gam_tag_mnd_bul_igb_guj_anl_spa_scr_hin_afr_qcu_pol_mcd_mol_swa_aeg_prs_heb_por_jav_ctl_bem_swe_zul_bat_tha_mlt_knd_yor_moo_uzb_ben_dut_aze_dgb_vie_amh_xho_akn_cic	-0.0160987264118576	-0.0379235550517728	0.969829920165709
802	anl_mcd_swt_lit_sod_aeg_amr_urd_aze_uzb_bem_tag_bam_glc_alb_bsq_ctl_heb_fbf_mnd_hin_dut_swa_lat_lda_swe_fin_tsw_yor_hun_svk_chh_geo_guj_mol_por_rus_wly_tig_pol_est_cic_bat_rom_mly_jpn_knd_kor_prs_pan_xho_ukr_mao_arw_hau_sun_cnt_bul_moo_afr_gam_ben_krd_bos_cze_qcu_scr_spa_grk_ses_amh_ita_sid_slo_ind_eng_dgb_ger_igb_jav_tha_owc_tml_ewe_zul_tur_nor_fre_azi_tsn_vie_mlt_ven_akn_dyu	-1.08550622598721	-2.66028594817849	0.00919567999597047
803	chh_pol_lda_grk_amr_amh_wly_lit_uzb_tur_dyu_sun_bam_eng_cze_bsq_arw_heb_tsw_mnd_prs_glc_swt_por_tsn_bul_est_cic_igb_hun_nor_anl_geo_lat_mcd_ukr_pan_sid_sod_hin_fin_dgb_jav_krd_mao_jpn_knd_kor_ita_bos_akn_dut_mly_urd_hau_ind_cnt_svk_xho_ben_gam_swe_alb_ger_scr_qcu_fre_afr_ctl_swa_aeg_spa_tig_rus_bat_rom_yor_mol_ven_tag_tha_mlt_tml_bem_moo_aze_slo_guj_azi_ses_vie_owc_ewe_zul_fbf	-0.130538899287347	-0.307802683752263	0.758920771130142
804	hau_arw_akn_afr_amr_gam_wly_spa_aze_tur_dgb_bat_fbf_mcd_ita_bsq_bos_mlt_bam_mnd_prs_grk_zul_rom_lda_pan_hun_xho_swa_est_guj_tig_geo_bul_urd_rus_eng_aeg_heb_por_fin_igb_sun_fre_mly_jpn_tml_kor_cze_lat_dyu_ukr_mao_pol_anl_tag_cnt_scr_bem_alb_owc_mol_glc_hin_dut_qcu_ben_ctl_lit_swt_amh_krd_sod_slo_jav_svk_ven_ger_yor_ind_tha_sid_knd_moo_ewe_uzb_swe_nor_azi_tsw_vie_chh_tsn_ses_cic	-0.451618661621616	-1.07234765426773	0.286338717727724
805	owc_pan_xho_svk_wly_gam_sod_fre_azi_uzb_fbf_bat_tsw_lat_bul_bsq_alb_heb_dyu_mnd_swe_por_moo_arw_swa_ger_hun_yor_swt_est_afr_amr_geo_lit_eng_grk_ukr_aeg_tig_scr_fin_dgb_ind_slo_mao_jpn_knd_kor_mol_prs_ewe_ctl_jav_rus_amh_sun_cnt_urd_tsn_mcd_mlt_bos_nor_pol_spa_qcu_guj_glc_cze_cic_hau_dut_sid_ita_mly_rom_ses_hin_bam_tag_tha_chh_tml_zul_akn_aze_ben_krd_tur_bem_vie_anl_lda_ven_igb	-0.485599548744925	-1.15554553616857	0.250827265329635
806	aeg_scr_ses_rom_sid_sod_wly_dut_aze_uzb_xho_sun_ewe_pan_ger_bsq_hin_heb_tsn_cnt_bul_ita_bam_alb_lda_rus_hun_zul_swa_est_urd_mlt_geo_guj_eng_slo_mol_owc_tig_mcd_fin_ven_jav_ctl_mly_jpn_tml_kor_spa_por_cic_lit_mao_grk_anl_ind_mnd_cze_swt_arw_amh_fre_svk_swe_afr_qcu_prs_lat_glc_bem_chh_ben_hau_pol_bat_krd_fbf_nor_igb_tag_tha_gam_knd_akn_dyu_tur_ukr_bos_azi_moo_vie_amr_yor_dgb_tsw	-0.905948803394943	-2.19523878289502	0.030635315788654
807	amh_swe_ewe_arw_heb_chh_hau_fre_tur_uzb_swa_bat_dyu_guj_hin_bsq_rus_anl_swt_cnt_ben_lat_cic_cze_yor_nor_hun_ses_dgb_fin_prs_wly_geo_urd_grk_bos_krd_mlt_gam_scr_est_moo_jav_ger_ind_jpn_knd_kor_glc_afr_tsw_slo_mly_ctl_aeg_tag_mnd_dut_akn_ita_sod_pan_spa_bul_por_qcu_mol_pol_eng_xho_tig_svk_amr_mcd_sun_rom_igb_alb_bam_mao_tha_owc_tml_bem_tsn_azi_lit_ukr_aze_ven_vie_sid_zul_fbf_lda	0.182570150201629	0.429397976752023	0.668626795450111
808	amh_svk_akn_bos_anl_sod_mlt_cze_azi_uzb_xho_ind_lda_lit_fre_bsq_krd_sid_swt_mnd_ger_ita_dgb_por_cic_ctl_fin_zul_ewe_hun_lat_hau_geo_dut_rus_hin_grk_aeg_owc_eng_est_moo_jav_pan_bat_jpn_knd_kor_slo_bul_tsn_swe_mly_rom_amr_tag_cnt_spa_igb_ukr_tig_ben_glc_alb_mol_qcu_nor_scr_prs_yor_chh_guj_heb_arw_mao_mcd_bam_pol_bem_sun_tha_gam_tml_tsw_ses_aze_afr_urd_tur_swa_vie_wly_fbf_ven_dyu	0.691843732326874	1.63840630795598	0.104715990048954
809	amh_svk_igb_hin_aeg_gam_chh_ukr_uzb_azi_moo_sun_lda_pol_urd_bsq_grk_wly_zul_mnd_guj_ger_fbf_glc_akn_por_fin_cic_tsw_hun_swe_amr_geo_krd_bul_pan_scr_mlt_sod_bos_est_ses_mao_lit_bat_jpn_tml_kor_eng_afr_ewe_ita_mly_slo_sid_jav_cnt_mol_xho_fre_anl_spa_ben_rom_dut_qcu_rus_prs_nor_bam_heb_cze_hau_lat_tag_ctl_swa_arw_swt_ind_tha_tig_knd_dgb_bem_aze_mcd_alb_tur_ven_vie_owc_dyu_yor_tsn	0.385205110706751	0.909026451836996	0.365685929190822
810	sid_krd_dyu_spa_owc_hau_amr_alb_azi_uzb_tsw_mao_xho_por_ita_bsq_lat_heb_bam_cnt_pol_prs_fbf_scr_yor_mcd_est_swa_igb_fin_cze_wly_geo_hin_lit_bul_rus_chh_anl_fre_hun_zul_bat_glc_tag_jpn_knd_kor_nor_rom_tsn_pan_jav_mol_mlt_ind_mnd_grk_lda_ukr_amh_eng_ben_ger_slo_qcu_guj_bos_afr_ven_gam_urd_sod_arw_sun_ctl_ses_dut_dgb_mly_tha_aeg_tml_bem_swt_tur_swe_svk_aze_ewe_vie_tig_cic_moo_akn	-0.48236421121492	-1.14432137046115	0.255427075799673
811	tig_guj_igb_scr_amh_gam_owc_bos_uzb_tur_ven_tag_zul_pol_ctl_bsq_ukr_amr_xho_cnt_glc_alb_tsn_hin_fbf_cze_hun_bam_lda_est_mol_mlt_geo_lit_bul_urd_krd_aeg_chh_svk_fin_dyu_sun_por_bat_jpn_knd_kor_arw_ita_yor_pan_mly_grk_sod_jav_mnd_rom_bem_fre_sid_eng_lat_spa_swe_qcu_slo_ben_dut_tsw_hau_rus_wly_afr_mao_ger_cic_mcd_swt_ind_tha_anl_tml_dgb_moo_aze_prs_nor_azi_ewe_vie_heb_ses_swa_akn	-0.512426498885747	-1.22140201753276	0.225021074087348
812	mlt_bul_moo_ger_amr_sid_amh_mcd_uzb_azi_ven_sun_xho_por_grk_bsq_ita_wly_ses_mnd_svk_rus_tsw_rom_swt_pan_est_bem_akn_fin_lat_gam_geo_hin_fre_guj_ben_heb_hau_swe_hun_dyu_mao_ctl_jav_jpn_knd_kor_prs_arw_ewe_mol_tag_scr_aeg_bat_cnt_spa_tsn_pol_chh_bos_eng_dut_cze_qcu_krd_nor_slo_bam_sod_urd_owc_lit_ind_glc_zul_ukr_yor_mly_tha_tig_tml_dgb_swa_tur_alb_afr_aze_fbf_vie_anl_lda_cic_igb	0.107061964712056	0.252209429435495	0.801435745028194
813	mlt_urd_ewe_por_owc_hau_sod_svk_tur_uzb_fbf_bat_xho_spa_hin_bsq_ita_tig_cic_cnt_ukr_guj_lda_pan_ses_rus_est_ven_zul_hun_slo_chh_geo_prs_swe_pol_grk_wly_amr_bul_fin_dgb_ind_lit_sun_jpn_tml_kor_lat_glc_tsn_scr_mao_eng_aeg_mly_mnd_alb_akn_ctl_anl_afr_arw_cze_krd_qcu_ben_mol_dut_swt_amh_fre_sid_bos_jav_ger_yor_mcd_moo_tag_tha_gam_knd_bem_dyu_azi_rom_nor_aze_swa_vie_heb_bam_igb_tsw	-0.0647549022491328	-0.152558813057181	0.879076706861193
814	heb_swe_bam_rom_anl_owc_amr_alb_azi_aze_akn_ind_ses_por_ger_bsq_cze_hau_tsw_mnd_grk_ukr_yor_dut_swa_lit_est_moo_fbf_hun_svk_amh_geo_pol_bos_bul_prs_wly_gam_ben_fin_tsn_mly_fre_mao_jpn_knd_kor_mol_ita_swt_slo_sun_arw_mlt_jav_cnt_nor_dgb_urd_tig_hin_spa_rus_glc_qcu_krd_guj_lat_lda_sid_eng_sod_ctl_bat_pan_dyu_afr_bem_tag_tha_chh_tml_cic_igb_uzb_mcd_scr_tur_zul_vie_aeg_ewe_ven_xho	0.090529718003305	0.21311779907016	0.831701562309431
815	heb_slo_akn_hin_mlt_sod_hau_ita_uzb_aze_cic_sun_tsw_bos_rom_bsq_mcd_amh_xho_mnd_krd_rus_dgb_ukr_bam_grk_hun_zul_swa_est_dut_anl_geo_pol_svk_swe_prs_sid_gam_ben_fin_tsn_tag_nor_jav_jpn_knd_kor_alb_urd_ven_pan_ind_lit_tig_mao_cnt_spa_swt_eng_chh_arw_cze_ctl_mol_qcu_glc_fre_afr_ses_owc_ger_wly_lat_mly_por_igb_scr_lda_bat_tha_aeg_tml_bem_dyu_azi_bul_guj_tur_yor_vie_amr_fbf_moo_ewe	-0.705544527944172	-1.69104970266684	0.0941761143968124
816	hau_cze_bam_krd_sid_anl_heb_mol_uzb_aze_lda_mly_zul_pol_urd_bsq_slo_amr_ewe_mnd_rom_grk_dyu_ben_tsn_eng_fin_xho_cic_est_ger_tig_geo_alb_pan_ita_afr_wly_gam_por_hun_tsw_bat_mcd_tag_jpn_knd_kor_bos_nor_igb_svk_sun_spa_sod_ind_cnt_ukr_yor_scr_mlt_rus_arw_glc_ctl_qcu_guj_lat_fre_swa_chh_swe_aeg_lit_jav_hin_ven_bul_dgb_mao_tha_amh_tml_akn_ses_tur_dut_prs_azi_fbf_vie_owc_swt_moo_bem	-0.543048715121262	-1.29424826580822	0.198784312757498
817	tig_mcd_moo_pol_sod_wly_mlt_alb_azi_tur_bem_mao_xho_arw_eng_bsq_krd_chh_igb_cnt_glc_ita_fbf_pan_ven_ger_hun_cic_lda_est_bos_owc_geo_por_grk_ctl_dut_anl_aeg_afr_fin_bam_tag_mol_bat_jpn_tml_kor_rom_spa_akn_svk_jav_ben_gam_mly_mnd_slo_zul_bul_amh_lit_hin_scr_nor_qcu_swe_rus_guj_swt_amr_prs_hau_urd_ind_fre_ses_ukr_tsn_sun_tha_sid_knd_dgb_dyu_aze_lat_cze_uzb_swa_vie_heb_yor_tsw_ewe	0.10948718996542	0.257829730447697	0.797107990367581
818	gam_pan_swa_ben_wly_aeg_owc_scr_uzb_tur_fbf_jav_ven_hin_prs_bsq_mol_sid_tsw_cnt_ita_alb_lda_afr_dgb_guj_hun_ses_ewe_est_rom_sod_geo_rus_eng_bos_por_mlt_amh_swe_fin_moo_sun_arw_tag_jpn_knd_kor_dut_bul_tsn_slo_mao_krd_hau_ind_mnd_ger_bam_glc_heb_cze_mcd_ukr_lit_qcu_nor_ctl_fre_cic_chh_spa_tig_pol_mly_lat_igb_urd_akn_bat_tha_anl_tml_dyu_zul_aze_svk_grk_azi_xho_vie_amr_bem_swt_yor	-0.299288787100563	-0.708157687844001	0.480618481689292
819	tig_rus_tsw_cze_chh_mlt_anl_alb_aze_azi_bem_jav_bam_nor_glc_bsq_ukr_amr_lda_cnt_afr_spa_zul_lit_swt_ita_fin_ewe_swa_est_prs_gam_geo_dut_mcd_bul_eng_sid_sod_grk_hun_cic_mly_krd_bat_jpn_tml_kor_swe_por_dgb_arw_sun_ctl_amh_tag_mnd_urd_dyu_ger_hau_pol_mol_bos_ben_qcu_slo_rom_lat_xho_heb_svk_owc_fre_ind_guj_ven_hin_igb_mao_tha_wly_knd_yor_fbf_uzb_scr_pan_tur_ses_vie_aeg_tsn_moo_akn	-0.485114837077919	-1.15283452995451	0.251932853336469
820	anl_bos_dyu_slo_chh_heb_sod_prs_tur_uzb_moo_mao_akn_krd_ben_bsq_pol_amh_ses_cnt_guj_ger_xho_bul_zul_dut_fin_lda_bem_est_nor_aeg_geo_mol_lit_ctl_hin_tig_owc_eng_hun_swa_tag_ita_mly_jpn_tml_kor_urd_arw_cic_swe_jav_afr_wly_sun_mnd_por_ewe_ukr_gam_svk_rus_spa_mcd_qcu_cze_lat_grk_tsn_hau_alb_amr_pan_ind_fre_fbf_scr_ven_bat_tha_mlt_knd_dgb_yor_azi_rom_glc_aze_igb_vie_sid_bam_swt_tsw	0.0148451445477155	0.0349581891101423	0.972188004341258
821	mlt_bul_ven_ukr_wly_anl_tig_cze_uzb_aze_swa_mao_cic_hin_pan_bsq_swe_chh_swt_mnd_arw_mcd_bam_grk_bem_krd_hun_moo_tsw_est_dut_amh_geo_lit_scr_guj_slo_aeg_gam_rom_fin_dgb_bat_lat_ind_jpn_tml_kor_ger_afr_akn_urd_sun_bos_sid_tag_cnt_por_fbf_glc_sod_fre_ben_ctl_nor_qcu_rus_pol_spa_ewe_amr_svk_heb_ita_jav_eng_yor_mol_xho_mly_tha_owc_knd_igb_zul_tur_prs_alb_azi_ses_vie_hau_dyu_tsn_lda	-0.482305245033212	-1.14688739272618	0.254370267557059
822	heb_hin_akn_ita_amr_wly_chh_spa_tur_aze_cic_ind_ven_cze_krd_bsq_dut_amh_dgb_mnd_ger_por_bem_grk_fbf_ukr_est_xho_yor_fin_pan_anl_geo_afr_mol_pol_scr_aeg_owc_prs_hun_lda_bat_glc_jav_jpn_tml_kor_alb_mcd_bam_fre_tag_bul_mlt_mao_cnt_svk_ses_swe_tig_lat_guj_bos_urd_qcu_rus_rom_nor_igb_hau_ctl_sod_arw_mly_ben_tsw_eng_swa_sun_tha_gam_knd_dyu_swt_uzb_lit_slo_azi_tsn_vie_sid_ewe_moo_zul	-0.199311609955484	-0.470909141982126	0.638808310455541
823	aeg_lit_swa_pan_amr_heb_hau_ben_azi_aze_cic_jav_igb_swe_spa_bsq_guj_anl_ses_mnd_cze_lat_moo_krd_bem_rus_hun_dyu_xho_fin_prs_amh_geo_ger_ctl_mol_por_owc_sod_ita_est_dgb_mao_dut_bat_jpn_tml_kor_bul_scr_tsw_afr_tag_hin_wly_ind_cnt_nor_ven_mcd_gam_svk_fre_ukr_rom_qcu_pol_glc_bos_lda_sid_eng_tig_arw_mly_grk_swt_slo_fbf_sun_tha_chh_knd_bam_ewe_tur_alb_urd_uzb_zul_vie_mlt_akn_yor_tsn	-0.97762838762502	-2.37542213481089	0.0195812455756227
824	aeg_pan_fbf_glc_sid_amh_chh_scr_aze_azi_ses_jav_akn_mol_guj_bsq_spa_hau_swt_mnd_swe_ita_igb_por_lda_ctl_hun_ewe_bem_fin_fre_amr_geo_arw_rus_alb_grk_tig_wly_dut_est_zul_ind_ben_tag_jpn_knd_kor_nor_hin_tsn_krd_bat_bos_gam_mao_cnt_urd_moo_ukr_mlt_lit_eng_mcd_rom_qcu_prs_slo_ger_bam_heb_cze_anl_lat_mly_svk_cic_bul_ven_sun_tha_sod_tml_dyu_yor_uzb_pol_afr_tur_dgb_vie_owc_xho_swa_tsw	0.155694113086426	0.366772096233264	0.71462220043048
825	amh_mcd_cic_krd_tig_anl_chh_ita_azi_tur_swt_jav_dgb_pan_spa_bsq_rus_gam_ven_cnt_ukr_pol_swa_bul_igb_hin_est_zul_bem_fin_mol_aeg_geo_grk_nor_swe_bos_amr_hau_glc_hun_ewe_mly_lat_bat_jpn_tml_kor_dut_guj_ses_lit_sun_alb_sod_ind_mnd_scr_bam_prs_sid_ger_afr_por_ben_qcu_cze_arw_ctl_fbf_heb_rom_owc_eng_tag_slo_dyu_fre_akn_mao_tha_wly_knd_xho_yor_aze_urd_svk_uzb_moo_vie_mlt_tsn_lda_tsw	-0.424448640717329	-1.00854850024562	0.315808092333986
826	chh_fre_akn_glc_wly_anl_mlt_slo_tur_uzb_dyu_sun_lda_ctl_bos_bsq_ukr_aeg_tsn_cnt_por_lit_bam_svk_cic_spa_est_ven_dgb_hun_krd_gam_geo_pol_eng_nor_prs_hau_heb_guj_fin_ewe_jav_swe_mly_jpn_knd_kor_arw_urd_swt_alb_mao_rus_amh_tag_mnd_cze_xho_bul_owc_lat_pan_hin_rom_qcu_ita_afr_mcd_igb_amr_scr_sid_ben_ind_mol_ses_ger_zul_bat_tha_tig_tml_yor_tsw_azi_dut_grk_aze_swa_vie_sod_moo_fbf_bem	-0.767344189804709	-1.84800468325236	0.0677799408371226
827	sod_lat_ewe_pol_gam_hau_anl_fre_tur_uzb_yor_jav_xho_lit_swe_bsq_slo_owc_lda_mnd_grk_mcd_moo_hin_igb_alb_est_bem_ven_hun_guj_wly_geo_spa_arw_por_bul_sid_aeg_afr_fin_dyu_mao_scr_sun_jpn_tml_kor_rus_urd_tsw_ben_ind_krd_tig_tag_cnt_bos_tsn_dut_heb_ger_ctl_cze_prs_qcu_mol_eng_ita_cic_amh_pan_mlt_nor_bat_rom_zul_glc_fbf_mly_tha_chh_knd_ses_dgb_azi_ukr_svk_aze_swt_vie_amr_bam_swa_akn	-0.73298247620068	-1.75989692223179	0.081713424771635
828	owc_bul_lda_por_sid_heb_gam_krd_azi_uzb_akn_ind_dgb_cze_nor_bsq_ita_anl_tsn_mnd_dut_rus_dyu_lat_yor_ben_fin_ven_swt_est_mcd_sod_geo_rom_slo_lit_scr_tig_mlt_spa_hun_xho_bat_urd_mly_jpn_tml_kor_arw_ukr_bem_alb_mao_svk_aeg_tag_cnt_pan_tsw_fre_hau_ger_pol_prs_afr_qcu_eng_bos_hin_ewe_wly_swe_amh_mol_sun_ctl_zul_glc_ses_jav_tha_chh_knd_swa_bam_aze_guj_grk_tur_fbf_vie_amr_cic_igb_moo	-0.3107177210177	-0.735378888081381	0.463959303852213
829	amh_scr_dgb_fre_hau_heb_owc_prs_tur_azi_ewe_ind_akn_lat_glc_bsq_dut_chh_yor_cnt_mcd_afr_fbf_swe_moo_pol_hun_lda_ven_fin_svk_tig_geo_lit_mol_ben_alb_mlt_sid_pan_est_dyu_mly_ger_sun_jpn_tml_kor_spa_por_swt_eng_mao_ita_gam_bat_mnd_nor_igb_cze_amr_hin_bos_ctl_rus_qcu_slo_rom_grk_swa_sod_bul_anl_urd_jav_ukr_ses_arw_bem_tag_tha_aeg_knd_bam_cic_aze_guj_krd_uzb_tsw_vie_wly_zul_tsn_xho	-0.158748247931584	-0.37469169933389	0.708742824488391
830	sod_grk_dyu_swe_hau_sid_amh_ben_tur_aze_ses_bat_moo_ukr_nor_bsq_dut_owc_fbf_mnd_mol_cze_ven_bul_dgb_krd_hun_akn_tsw_est_ctl_anl_geo_bos_glc_spa_lat_chh_gam_slo_fin_tsn_ind_prs_mao_jpn_knd_kor_eng_urd_yor_arw_tag_por_tig_sun_cnt_guj_swt_svk_mlt_rom_ger_pol_scr_qcu_pan_afr_ita_cic_heb_rus_aeg_lit_mly_hin_xho_fre_bam_jav_tha_amr_tml_igb_lda_azi_alb_mcd_uzb_zul_vie_wly_bem_ewe_swa	0.297117143412765	0.700499588304391	0.485364200723468
831	gam_urd_akn_swe_tig_aeg_anl_arw_aze_uzb_bem_tag_ses_dut_lat_bsq_alb_owc_swt_mnd_eng_prs_cic_lit_dgb_ita_est_tsw_xho_fin_svk_sod_geo_slo_ukr_mcd_krd_amh_wly_fre_hun_zul_mly_ben_ind_jpn_tml_kor_bul_ctl_tsn_pol_jav_pan_hau_mao_cnt_grk_lda_mol_sid_bos_ger_afr_rom_qcu_cze_scr_por_dyu_heb_glc_mlt_hin_bat_spa_yor_nor_fbf_sun_tha_amr_knd_igb_ven_azi_rus_guj_tur_ewe_vie_chh_moo_bam_swa	-0.426885483643996	-1.01268277774409	0.313839175067846
832	amh_por_ven_lit_aeg_anl_chh_rom_tur_uzb_swa_tag_yor_mcd_afr_bsq_swe_hau_igb_mnd_urd_guj_dgb_mol_ewe_rus_fin_cic_akn_est_spa_owc_geo_scr_fre_ger_ukr_sod_wly_dut_hun_fbf_bat_alb_ind_jpn_knd_kor_svk_pol_bam_ita_sun_slo_gam_mao_cnt_bos_dyu_arw_heb_glc_ctl_krd_hin_qcu_pan_ben_eng_moo_tig_bul_amr_cze_jav_nor_zul_prs_swt_mly_tha_sid_tml_xho_tsw_azi_lat_grk_aze_ses_vie_mlt_bem_tsn_lda	0.0961894753632871	0.226477874360152	0.821326809401035
833	amr_ctl_bem_pan_owc_tig_mlt_por_tur_uzb_cic_jav_ven_pol_swe_bsq_svk_gam_dyu_mnd_eng_ger_igb_hin_swa_lat_fin_zul_ewe_est_ukr_heb_geo_krd_nor_lit_afr_amh_sod_glc_hun_bam_ind_cze_mly_jpn_tml_kor_scr_mol_moo_fre_mao_guj_chh_sun_cnt_urd_dgb_ben_hau_prs_mcd_slo_ita_qcu_bul_alb_arw_tsn_wly_bos_sid_spa_bat_rom_xho_grk_akn_tag_tha_aeg_knd_ses_swt_aze_rus_dut_azi_lda_vie_anl_tsw_yor_fbf	-0.858012655619702	-2.07344108448037	0.0408964850429591
834	tig_por_zul_fre_amr_chh_sid_bul_azi_tur_yor_tag_bam_spa_svk_bsq_pol_sod_dyu_mnd_scr_ukr_ven_prs_igb_slo_hun_tsw_bem_fin_afr_owc_geo_ctl_swe_guj_eng_wly_gam_grk_est_xho_ind_alb_bat_jpn_knd_kor_hin_mol_cic_ita_mly_rom_hau_sun_cnt_glc_moo_mcd_aeg_arw_bos_dut_rus_qcu_cze_urd_nor_ses_anl_krd_heb_pan_mao_lat_swt_ger_lda_jav_tha_amh_tml_tsn_dgb_uzb_lit_ben_aze_ewe_vie_mlt_akn_fbf_swa	0.764985092116159	1.81693028451196	0.0724487026508811
835	amh_ukr_tsn_grk_amr_hau_chh_scr_azi_tur_dgb_bat_fbf_svk_ben_bsq_nor_tig_moo_cnt_cze_krd_swt_ita_akn_ctl_fin_igb_xho_hun_lit_wly_geo_swe_rom_glc_guj_anl_sod_lat_est_bem_ind_arw_sun_jpn_tml_kor_dut_mcd_swa_prs_tag_mol_aeg_mly_mnd_fre_ewe_pol_gam_bul_eng_ger_spa_qcu_alb_afr_slo_bam_owc_rus_heb_pan_jav_bos_lda_por_dyu_mao_tha_mlt_knd_ven_tsw_aze_urd_hin_uzb_cic_vie_sid_zul_yor_ses	-0.327810809212905	-0.776066069475021	0.439679162169929
836	chh_por_cic_lit_hau_heb_gam_rus_uzb_azi_dgb_mly_lda_ctl_scr_bsq_dut_mlt_dyu_mnd_ger_rom_bam_grk_igb_ben_fin_ewe_swa_hun_cze_sid_geo_swe_slo_mcd_urd_sod_aeg_prs_est_swt_jav_eng_mao_jpn_tml_kor_hin_krd_moo_spa_tag_fre_wly_sun_cnt_guj_zul_mol_amr_lat_bul_pol_nor_qcu_arw_ukr_afr_ven_tig_bos_anl_svk_bat_glc_ses_ita_yor_ind_tha_owc_knd_fbf_bem_tur_pan_alb_aze_tsw_vie_amh_xho_akn_tsn	-0.0631418641686699	-0.148786130512565	0.882044547079449
837	sid_dut_yor_ben_aeg_chh_wly_fre_aze_tur_bam_mao_swt_spa_rom_bsq_svk_amh_fbf_mnd_lit_pan_akn_prs_tsn_eng_fin_dgb_ses_est_grk_tig_geo_ukr_rus_lat_glc_anl_amr_arw_hun_igb_sun_ger_jav_jpn_knd_kor_afr_guj_cic_por_bat_slo_mlt_mly_cnt_krd_zul_ctl_gam_bos_alb_mol_cze_qcu_scr_swe_nor_swa_owc_bul_sod_pol_tag_mcd_bem_ita_xho_ind_tha_heb_tml_moo_tsw_azi_hin_urd_uzb_dyu_vie_hau_ewe_lda_ven	-0.479837854104778	-1.14066904273376	0.25693661814279
838	sid_slo_tsn_alb_aeg_chh_sod_swe_aze_uzb_lda_ind_cic_ger_mcd_bsq_grk_mlt_fbf_mnd_glc_hin_bam_prs_swt_krd_fin_ewe_dyu_hun_ctl_anl_geo_bul_eng_urd_ukr_amh_wly_svk_est_ses_jav_cze_mao_jpn_tml_kor_rom_ita_igb_ben_bat_dut_amr_tag_cnt_mol_ven_fre_tig_scr_por_nor_pan_qcu_spa_lit_arw_akn_owc_pol_gam_rus_sun_lat_moo_afr_tsw_mly_tha_heb_knd_zul_swa_tur_guj_bos_azi_bem_vie_hau_yor_xho_dgb	-0.347161182298328	-0.822627408337196	0.412824184630255
839	mlt_grk_lda_ger_sod_tig_owc_bos_tur_azi_bam_jav_ewe_ita_prs_bsq_eng_chh_dgb_cnt_fre_ctl_xho_nor_moo_arw_hun_fbf_tsw_est_mol_amr_geo_alb_krd_dut_scr_wly_amh_cze_fin_zul_mly_guj_mao_jpn_knd_kor_rom_por_igb_lat_bat_urd_gam_ind_mnd_hin_dyu_lit_aeg_svk_afr_slo_bul_qcu_ben_pol_glc_yor_hau_pan_anl_mcd_tag_swe_bem_ukr_swa_sun_tha_sid_tml_swt_akn_uzb_rus_spa_aze_tsn_vie_heb_ven_cic_ses	-0.177373042424347	-0.418818099674382	0.676314770669832
840	aeg_ukr_ewe_ita_gam_mlt_owc_ben_uzb_aze_ven_mly_ses_alb_por_bsq_hin_sod_xho_mnd_spa_dut_dgb_pol_dyu_scr_fin_zul_yor_hun_lat_anl_geo_swe_ger_svk_lit_amh_hau_afr_est_akn_tag_prs_bat_jpn_tml_kor_fre_pan_igb_rom_mao_mcd_amr_jav_cnt_bos_swa_ctl_chh_bul_rus_arw_nor_qcu_glc_urd_cze_moo_tig_eng_sid_guj_ind_slo_lda_mol_swt_sun_tha_heb_knd_bam_bem_tur_grk_krd_azi_tsw_vie_wly_tsn_cic_fbf	-0.858312099324526	-2.0747150691778	0.040775437928508
841	gam_bul_tsn_guj_amh_amr_heb_hin_uzb_aze_cic_jav_dgb_arw_alb_bsq_nor_sod_tsw_cnt_krd_swe_akn_ben_ses_pan_fin_igb_bem_est_eng_aeg_geo_ukr_prs_rom_afr_tig_chh_spa_hun_lda_sun_svk_ind_jpn_knd_kor_pol_cze_dyu_lit_mao_ita_anl_tag_mnd_grk_ven_por_sid_dut_ger_mcd_fre_qcu_glc_mol_rus_moo_owc_lat_hau_ctl_bat_bos_swt_scr_bam_mly_tha_wly_tml_swa_ewe_azi_slo_urd_tur_fbf_vie_mlt_yor_zul_xho	-0.242113966566198	-0.572305491766143	0.568495943750143
842	gam_eng_swt_ben_tig_anl_amr_dut_uzb_azi_bam_jav_ven_krd_afr_bsq_swe_mlt_akn_cnt_hin_bos_yor_nor_moo_scr_fin_tsw_bem_est_pan_wly_geo_slo_prs_por_grk_owc_chh_rus_hun_zul_ind_ger_mao_jpn_tml_kor_mol_cze_fbf_spa_tag_rom_aeg_sun_mnd_ita_tsn_guj_amh_svk_fre_ukr_lit_qcu_ctl_bul_pol_ewe_hau_alb_sid_urd_mly_lat_dgb_mcd_igb_bat_tha_sod_knd_swa_xho_tur_arw_glc_aze_lda_vie_heb_ses_cic_dyu	-0.615417541892322	-1.47048982429501	0.144804464689739
843	heb_bos_yor_slo_amh_owc_mlt_afr_azi_uzb_zul_sun_tsn_ukr_swe_bsq_rus_gam_lda_cnt_lat_cze_ven_ben_tsw_bul_fin_akn_dgb_est_ctl_amr_geo_alb_ita_mcd_lit_aeg_sid_arw_hun_igb_mly_scr_bat_jpn_knd_kor_dut_krd_dyu_svk_mao_fre_wly_tag_mnd_pan_swt_rom_anl_hin_prs_ger_spa_qcu_guj_eng_urd_swa_tig_nor_chh_mol_jav_glc_ses_pol_bam_ind_tha_hau_tml_fbf_xho_tur_por_grk_aze_moo_vie_sod_cic_ewe_bem	-0.428668876474901	-1.01844768930038	0.311107409660973
844	tig_bul_bam_alb_heb_amh_anl_ctl_azi_aze_ven_jav_tsn_pan_urd_bsq_por_gam_dgb_mnd_hin_fre_bem_slo_yor_dut_fin_moo_akn_est_arw_aeg_geo_nor_ukr_lit_ger_amr_chh_grk_hun_lda_ind_bos_sun_jpn_knd_kor_eng_scr_xho_cze_tag_pol_wly_mly_cnt_ita_zul_rus_owc_svk_lat_spa_glc_qcu_rom_mol_afr_cic_sod_guj_mlt_krd_mao_ben_swt_mcd_swa_bat_tha_hau_tml_ses_fbf_tur_prs_swe_uzb_tsw_vie_sid_ewe_igb_dyu	-0.121383214303631	-0.286315465859606	0.775273352679997
845	sid_nor_bem_mcd_hau_sod_aeg_guj_tur_aze_ven_tag_ses_por_hin_bsq_pol_chh_igb_cnt_mol_rus_xho_afr_bam_swe_hun_yor_swt_fin_ctl_gam_geo_bul_ukr_alb_fre_amr_anl_cze_est_tsn_mly_prs_bat_jpn_knd_kor_ita_lat_zul_glc_jav_krd_mlt_ind_mnd_arw_tsw_rom_owc_lit_svk_bos_ger_qcu_ben_slo_scr_ewe_heb_grk_tig_dut_sun_spa_dgb_eng_fbf_mao_tha_wly_tml_dyu_swa_uzb_pan_urd_azi_cic_vie_amh_lda_akn_moo	-0.182699828357254	-0.431457143998737	0.667134545273619
846	anl_dut_fbf_eng_amr_owc_tig_lit_uzb_tur_ewe_bat_xho_ger_grk_bsq_ukr_aeg_tsw_cnt_bul_hin_igb_nor_bem_bos_est_dyu_moo_fin_krd_gam_geo_scr_guj_ctl_swe_amh_wly_mcd_hun_zul_tag_glc_mly_jpn_knd_kor_cze_arw_ses_pan_jav_ita_chh_ind_mnd_pol_dgb_urd_mlt_ben_rom_por_slo_qcu_svk_alb_prs_swa_hau_afr_sid_fre_mao_spa_akn_lat_tsn_sun_tha_sod_tml_lda_yor_aze_mol_rus_azi_ven_vie_heb_swt_bam_cic	-0.28494591865358	-0.673705122558619	0.502169779614912
847	chh_pol_lda_rus_hau_heb_amh_ukr_uzb_tur_dgb_bat_bem_mol_urd_bsq_dut_sod_swa_mnd_bul_scr_swt_krd_ewe_alb_hun_igb_yor_fin_bos_sid_geo_arw_svk_prs_hin_tig_owc_mcd_est_zul_mao_fre_sun_jpn_tml_kor_ger_guj_ven_afr_ind_slo_anl_tag_cnt_swe_tsw_ben_gam_grk_por_spa_glc_qcu_pan_rom_lat_moo_aeg_cze_wly_nor_jav_ita_fbf_lit_cic_mly_tha_amr_knd_bam_tsn_aze_eng_ctl_azi_akn_vie_mlt_ses_dyu_xho	-0.181864022084039	-0.429058863528034	0.668872673980173
848	owc_arw_akn_guj_mlt_gam_heb_ita_azi_aze_bam_mly_swa_hin_mol_bsq_por_sid_fbf_cnt_ctl_ukr_igb_afr_tsw_swe_fin_zul_ewe_hun_krd_anl_geo_rus_ger_nor_bul_aeg_amh_slo_est_cic_tag_cze_mao_jpn_tml_kor_pan_grk_moo_pol_sun_mcd_amr_jav_mnd_spa_tsn_urd_sod_fre_eng_prs_lat_qcu_scr_lit_dut_lda_wly_ben_hau_glc_bat_bos_ses_alb_bem_ind_tha_chh_knd_ven_swt_tur_svk_rom_uzb_dyu_vie_tig_xho_dgb_yor	-0.00768322172865017	-0.0181125091915421	0.985587900765466
849	gam_krd_swa_lit_sod_aeg_hau_guj_tur_uzb_xho_tag_lda_ita_dut_bsq_grk_tig_igb_cnt_mol_alb_bem_pan_ses_arw_est_dyu_swt_fin_prs_sid_geo_rom_bos_ben_eng_mlt_anl_scr_hun_cic_jav_hin_bat_jpn_tml_kor_spa_por_tsn_slo_mao_ger_amr_sun_mnd_fre_bam_rus_wly_nor_cze_swe_bul_qcu_svk_glc_afr_yor_owc_mcd_chh_pol_mly_ctl_moo_urd_fbf_ind_tha_amh_knd_tsw_zul_azi_lat_ukr_aze_ewe_vie_heb_akn_dgb_ven	0.239675212434385	0.564675379366405	0.573654085472024
850	anl_prs_zul_spa_aeg_mlt_tig_guj_tur_azi_bem_mao_moo_bos_ukr_bsq_pan_heb_swa_mnd_por_swe_dyu_hin_tsn_scr_hun_swt_yor_fin_lat_gam_geo_afr_svk_dut_cze_sid_sod_arw_est_lda_ind_alb_mly_jpn_tml_kor_nor_glc_dgb_mcd_jav_ben_amh_sun_cnt_slo_cic_ger_wly_krd_pol_urd_rom_qcu_rus_eng_ctl_ewe_owc_fre_amr_bul_bat_lit_ven_mol_fbf_tag_tha_hau_knd_akn_ses_uzb_ita_grk_aze_tsw_vie_chh_xho_bam_igb	-0.538851269046414	-1.28362758759791	0.202461416392148
851	owc_eng_bam_ita_aeg_wly_tig_mcd_tur_aze_akn_jav_zul_ben_krd_bsq_nor_sod_ven_cnt_spa_dut_fbf_lat_tsn_scr_est_bem_swt_fin_por_amr_geo_ukr_ger_fre_pol_amh_hau_slo_hun_igb_mao_hin_tag_jpn_knd_kor_ctl_pan_cic_glc_sun_arw_gam_bat_mnd_urd_swa_prs_sid_alb_guj_svk_lit_qcu_cze_bul_rom_ewe_anl_grk_chh_rus_ind_bos_dgb_afr_lda_mly_tha_mlt_tml_moo_tsw_uzb_mol_swe_azi_xho_vie_heb_dyu_yor_ses	-0.115645152428612	-0.273078028505247	0.785398717238093
852	heb_ger_akn_pan_hau_aeg_mlt_bos_azi_aze_dyu_tag_swa_afr_krd_bsq_ctl_tig_moo_mnd_eng_alb_cic_cze_tsn_svk_hun_ses_yor_fin_slo_owc_geo_mcd_urd_lit_grk_sid_gam_dut_est_dgb_jav_spa_bat_jpn_knd_kor_swe_por_igb_scr_ind_prs_wly_mao_cnt_glc_tsw_ita_amh_guj_arw_fre_hin_qcu_pol_mol_rus_swt_amr_lat_chh_ukr_mly_ben_fbf_nor_bam_sun_tha_anl_tml_ven_lda_uzb_rom_bul_tur_zul_vie_sod_ewe_xho_bem	-0.575354513014907	-1.37197011343721	0.173373227357343
853	gam_ben_akn_cze_sod_amh_owc_bul_aze_tur_lda_ind_ven_por_arw_bsq_lat_hau_bam_cnt_spa_pol_tsw_ukr_ewe_svk_fin_swt_bem_est_alb_aeg_geo_krd_hin_mol_pan_chh_wly_slo_hun_xho_mao_bos_sun_jpn_tml_kor_guj_swe_fbf_dut_tag_ger_anl_bat_mnd_glc_tsn_lit_amr_mcd_scr_grk_prs_qcu_afr_rus_ita_moo_tig_eng_mlt_rom_jav_fre_dyu_nor_ses_mly_tha_sid_knd_cic_igb_uzb_urd_ctl_azi_yor_vie_heb_dgb_swa_zul	-0.0591485126350238	-0.139471893963551	0.88937886117806
854	chh_ukr_bem_pol_sod_hau_mlt_cze_aze_tur_akn_jav_moo_pan_dut_bsq_rus_amr_igb_mnd_lat_swe_ses_ita_fbf_mol_est_tsn_ewe_hun_mcd_heb_geo_nor_afr_eng_fre_sid_amh_grk_fin_dgb_bat_arw_mao_jpn_tml_kor_bul_por_ven_bos_ind_scr_tig_sun_cnt_ger_yor_alb_wly_urd_prs_ben_hin_qcu_ctl_slo_rom_zul_aeg_guj_gam_krd_tag_spa_cic_glc_dyu_mly_tha_anl_knd_tsw_bam_uzb_svk_lit_azi_swa_vie_owc_lda_xho_swt	-1.2152539171424	-3.00759723442303	0.00338683377587521
855	owc_prs_swa_hin_amr_sod_mlt_mcd_azi_tur_swt_ind_dyu_scr_ben_bsq_swe_amh_tsw_cnt_lit_ger_bam_rom_ven_ctl_fin_tsn_igb_est_urd_heb_geo_ukr_fre_guj_dut_gam_anl_alb_hun_ses_jav_por_mly_jpn_knd_kor_pol_krd_yor_svk_bat_pan_chh_sun_mnd_spa_xho_lat_hau_arw_bul_cze_rus_qcu_slo_grk_glc_zul_tig_bos_sid_nor_mao_mol_cic_eng_bem_tag_tha_aeg_tml_moo_fbf_aze_ita_afr_uzb_akn_vie_wly_lda_dgb_ewe	-0.075813040131731	-0.17857038022602	0.85866348082359
856	tig_scr_swa_cze_sid_wly_mlt_ctl_aze_uzb_igb_mly_bam_ita_urd_bsq_lit_amr_tsn_cnt_mcd_bul_moo_glc_ewe_grk_est_ses_tsw_fin_nor_chh_geo_lat_fre_afr_eng_anl_aeg_por_hun_akn_mao_ben_sun_jpn_knd_kor_ger_rus_xho_bos_jav_krd_amh_bat_mnd_spa_fbf_alb_owc_svk_swe_slo_hin_qcu_rom_arw_mol_lda_hau_pan_heb_guj_ind_dut_swt_ukr_bem_tag_tha_gam_tml_zul_cic_azi_prs_pol_tur_dyu_vie_sod_yor_dgb_ven	-0.646204095239543	-1.5483710255486	0.124929383407306
857	gam_bos_igb_ctl_anl_hau_tig_spa_uzb_aze_dgb_bat_ewe_swe_pol_bsq_eng_amr_swt_mnd_urd_prs_moo_nor_tsw_alb_hun_lda_swa_fin_slo_wly_geo_pan_lat_por_scr_sod_mlt_hin_est_bam_mao_ita_tag_jpn_tml_kor_mol_fre_fbf_rom_mly_glc_amh_sun_cnt_bul_zul_krd_heb_guj_svk_ukr_lit_qcu_grk_cze_mcd_xho_aeg_ger_owc_afr_jav_rus_cic_ben_ses_ind_tha_sid_knd_tsn_bem_azi_dut_arw_tur_akn_vie_chh_ven_dyu_yor	0.542459220683399	1.28164977710634	0.203151704265006
858	heb_dut_xho_por_tig_wly_anl_scr_azi_uzb_ewe_jav_fbf_bul_lit_bsq_grk_amh_akn_mnd_alb_prs_bam_rom_igb_ukr_fin_cic_bem_hun_spa_gam_geo_svk_lat_bos_slo_hau_chh_ger_est_zul_ind_ita_tag_jpn_knd_kor_nor_ctl_ven_mol_mly_ben_owc_sun_cnt_afr_swa_arw_mlt_cze_mcd_pol_eng_qcu_rus_pan_hin_dgb_amr_urd_sod_swe_bat_guj_swt_fre_yor_mao_tha_sid_tml_ses_tsw_aze_glc_krd_tur_moo_vie_aeg_tsn_lda_dyu	-0.49395122662188	-1.17455311241598	0.243172303177758
859	hau_spa_bem_ukr_sod_heb_aeg_cze_azi_uzb_moo_sun_swt_rus_lit_bsq_scr_anl_ven_cnt_afr_rom_lda_ctl_ses_grk_est_ewe_swa_fin_bos_sid_geo_fre_krd_glc_urd_amr_amh_dut_hun_cic_mly_alb_tag_jpn_knd_kor_mcd_hin_zul_bul_ind_ger_mlt_jav_mnd_pol_igb_ita_gam_nor_prs_mol_pan_qcu_por_guj_eng_fbf_wly_ben_chh_swe_bat_arw_xho_slo_tsn_mao_tha_owc_tml_tsw_yor_aze_svk_lat_tur_dyu_vie_tig_bam_dgb_akn	-1.12274037109094	-2.76479931448487	0.00686845262246836
860	gam_nor_zul_grk_hau_heb_wly_ben_tur_azi_bem_bat_akn_pol_fre_bsq_svk_mlt_fbf_mnd_alb_prs_ven_ukr_dgb_scr_hun_cic_tsw_fin_hin_chh_geo_pan_ctl_arw_swe_amh_tig_dut_est_bam_mao_lit_ind_jpn_tml_kor_glc_rom_igb_eng_tag_por_sod_sun_cnt_bos_lda_urd_sid_cze_slo_krd_mol_qcu_ita_guj_lat_swa_owc_spa_amr_afr_jav_ger_ses_bul_moo_mly_tha_aeg_knd_swt_xho_uzb_rus_mcd_aze_yor_vie_anl_ewe_tsn_dyu	-0.0735666043286331	-0.173339228647623	0.86276151323081
861	sod_mcd_bem_pol_tig_heb_chh_scr_tur_azi_swt_sun_swa_bos_nor_bsq_ukr_amr_ewe_mnd_bul_ger_ven_cze_tsn_spa_fin_moo_cic_est_ita_hau_geo_mol_svk_slo_hin_anl_wly_eng_hun_zul_bat_fre_tag_jpn_tml_kor_pan_arw_xho_lit_mly_ctl_owc_jav_cnt_rom_ses_swe_sid_por_rus_afr_dut_qcu_grk_glc_ben_fbf_aeg_lat_mlt_krd_mao_prs_tsw_urd_lda_ind_tha_amh_knd_dgb_dyu_aze_guj_alb_uzb_akn_vie_gam_bam_yor_igb	0.194818685192219	0.459063491319035	0.647259734587327
862	gam_spa_dgb_pan_hau_amr_aeg_guj_azi_uzb_bem_bat_yor_arw_scr_bsq_swe_sid_tsn_mnd_por_lat_igb_hin_swa_glc_est_ewe_cic_fin_nor_mlt_geo_bul_ctl_mol_ben_owc_sod_ukr_hun_ven_tag_dut_ind_jpn_knd_kor_slo_grk_fbf_rom_sun_eng_amh_mao_cnt_fre_swt_bos_heb_svk_afr_lit_alb_qcu_ger_rus_ita_tsw_anl_mcd_wly_pol_jav_urd_bam_cze_zul_mly_tha_tig_tml_lda_akn_aze_krd_prs_tur_dyu_vie_chh_xho_ses_moo	-0.0270662810379801	-0.0637595183413017	0.949298556966576
863	amh_scr_xho_swe_sod_chh_mlt_slo_azi_tur_cic_sun_dgb_rus_guj_bsq_ben_amr_tsw_mnd_rom_glc_ven_hin_igb_fre_hun_yor_moo_fin_ger_anl_geo_lit_pol_dut_arw_sid_heb_bul_est_fbf_ind_ctl_mly_jpn_knd_kor_nor_krd_akn_ukr_jav_ita_wly_mao_cnt_svk_swa_por_aeg_urd_afr_pan_cze_qcu_alb_eng_bos_tsn_owc_prs_hau_mcd_tag_lat_bem_spa_dyu_bat_tha_tig_tml_ses_bam_aze_mol_grk_uzb_lda_vie_gam_zul_ewe_swt	-0.31307484206513	-0.740898726444262	0.460621482668975
864	amh_rom_fbf_afr_sod_amr_sid_por_uzb_tur_dyu_tag_bem_pan_hin_bsq_scr_tig_cic_cnt_prs_ger_akn_bos_zul_alb_est_swa_yor_hun_ben_hau_geo_ukr_glc_krd_swe_anl_chh_mol_fin_bam_jav_lit_mly_jpn_tml_kor_ctl_grk_dgb_slo_ind_eng_aeg_sun_mnd_spa_tsw_rus_heb_ita_dut_nor_lat_qcu_pol_fre_mcd_xho_owc_arw_mlt_cze_mao_urd_lda_svk_moo_bat_tha_gam_knd_ven_igb_azi_bul_guj_aze_ses_vie_wly_ewe_swt_tsn	0.715816910896148	1.69630454494067	0.0931732227622056
865	sod_bul_akn_pan_tig_anl_gam_rus_uzb_aze_dgb_tag_lda_guj_prs_bsq_lat_amr_ven_mnd_krd_dut_swt_pol_xho_grk_hun_bam_yor_fin_mcd_aeg_geo_fre_lit_scr_alb_chh_amh_afr_est_igb_mly_ctl_sun_jpn_knd_kor_ger_urd_moo_hin_bat_arw_owc_ind_cnt_swe_bem_eng_mlt_bos_spa_mol_ukr_qcu_cze_nor_por_cic_heb_ita_wly_slo_mao_glc_fbf_ben_dyu_jav_tha_sid_tml_ses_ewe_tur_svk_rom_azi_tsn_vie_hau_zul_swa_tsw	-0.324097137039379	-0.766968983519469	0.445042637013716
866	wly_arw_yor_bul_amr_tig_anl_afr_aze_azi_cic_ind_dgb_pol_spa_bsq_grk_sod_fbf_mnd_ita_hin_ven_prs_tsw_svk_hun_ses_swa_est_pan_chh_geo_ger_lat_mol_lit_hau_amh_swe_fin_lda_mao_eng_jav_jpn_tml_kor_glc_guj_ewe_scr_bat_slo_gam_sun_cnt_bos_bem_alb_sid_rom_urd_ctl_nor_qcu_cze_ukr_mcd_bam_owc_dut_heb_krd_mly_fre_tsn_por_zul_tag_tha_aeg_knd_xho_akn_tur_rus_ben_uzb_swt_vie_mlt_dyu_igb_moo	-0.919468252312292	-2.22991796995026	0.0281592018078838
867	heb_ukr_xho_lit_chh_amr_aeg_ita_aze_azi_fbf_tag_dyu_eng_lat_bsq_pan_owc_ses_mnd_slo_bos_dgb_nor_swt_pol_fin_zul_lda_est_krd_sid_geo_spa_rus_ger_cze_anl_tig_alb_hun_ven_sun_scr_bat_jpn_knd_kor_ben_mcd_bam_guj_mly_swe_sod_ind_cnt_glc_igb_dut_wly_hin_urd_por_prs_qcu_mol_afr_ctl_cic_mlt_rom_hau_bul_jav_arw_bem_grk_tsn_mao_tha_gam_tml_akn_ewe_tur_svk_fre_uzb_tsw_vie_amh_moo_swa_yor	-0.280180385831502	-0.662641165850319	0.509199326895167
868	gam_alb_bem_nor_aeg_anl_heb_pan_azi_uzb_dgb_tag_xho_rom_ukr_bsq_guj_wly_ses_cnt_scr_svk_tsn_urd_igb_dut_est_swa_swt_hun_spa_amr_geo_arw_lit_ctl_por_hau_chh_grk_fin_tsw_ind_mol_mly_jpn_tml_kor_hin_slo_dyu_cze_bat_ger_tig_sun_mnd_glc_moo_ita_sod_swe_pol_eng_ben_qcu_mcd_bos_rus_lda_owc_afr_mlt_krd_mao_fre_fbf_lat_akn_jav_tha_sid_knd_ewe_zul_aze_prs_bul_tur_yor_vie_amh_cic_ven_bam	0.298978108351952	0.704021989649236	0.483178174951725
869	amh_svk_igb_glc_sid_amr_mlt_ukr_azi_uzb_yor_bat_swt_grk_bul_bsq_mcd_sod_ewe_mnd_krd_pan_bem_lat_cic_fre_est_bam_tsn_fin_ctl_chh_geo_arw_prs_mol_ita_aeg_wly_scr_hun_moo_ind_rom_tag_jpn_knd_kor_afr_ben_swa_guj_jav_urd_owc_mao_cnt_por_ses_nor_gam_pol_cze_bos_ger_qcu_eng_dut_rus_dyu_heb_spa_tig_hin_sun_lit_dgb_alb_fbf_mly_tha_anl_tml_lda_akn_aze_slo_swe_tur_ven_vie_hau_tsw_xho_zul	-0.82750633409528	-1.99955927365936	0.0484657423764911
870	mlt_afr_igb_cze_anl_sid_aeg_slo_uzb_azi_fbf_ind_xho_hin_spa_bsq_pol_chh_cic_mnd_swe_glc_swt_dut_ewe_grk_est_bam_dyu_fin_pan_gam_geo_eng_ben_rus_svk_owc_wly_prs_hun_tsn_tag_guj_sun_jpn_knd_kor_ger_fre_tsw_alb_jav_krd_heb_mao_cnt_lat_lda_rom_tig_bos_mcd_arw_mol_qcu_urd_lit_ita_bem_amr_scr_sod_ctl_mly_ukr_yor_bul_akn_bat_tha_amh_tml_ses_zul_aze_nor_por_tur_moo_vie_hau_ven_swa_dgb	0.576586105064171	1.36273732599132	0.176256070766968
871	anl_por_dgb_cze_gam_heb_owc_pan_azi_aze_zul_tag_lda_spa_mol_bsq_grk_sod_swa_cnt_alb_lit_akn_lat_ewe_arw_est_swt_tsn_hun_hin_aeg_geo_svk_scr_swe_slo_tig_sid_rom_fin_yor_mly_ctl_mao_jpn_knd_kor_rus_pol_bem_guj_sun_ita_chh_jav_mnd_afr_xho_dut_hau_mcd_ukr_urd_krd_qcu_eng_bul_nor_cic_amr_fre_amh_prs_bat_ger_moo_glc_bam_ind_tha_mlt_tml_ven_ses_uzb_bos_ben_tur_dyu_vie_wly_igb_fbf_tsw	-0.377280672600041	-0.893435258571359	0.373930309772069
872	wly_por_fbf_spa_hau_heb_gam_glc_azi_aze_cic_mao_moo_lit_eng_bsq_ger_anl_yor_mnd_rom_cze_igb_rus_tsw_fre_hun_ven_lda_est_bos_amr_geo_pol_hin_prs_krd_aeg_owc_dut_fin_ses_tag_ukr_sun_jpn_tml_kor_slo_ita_swt_nor_jav_scr_amh_ind_cnt_grk_bam_lat_sod_ctl_guj_mol_bul_qcu_swe_urd_arw_dgb_mlt_pan_sid_alb_bat_svk_bem_afr_akn_mly_tha_tig_knd_tsn_xho_uzb_ben_mcd_tur_dyu_vie_chh_swa_zul_ewe	-0.25022218068526	-0.591603632699727	0.555551409541561
873	amh_slo_swa_krd_mlt_amr_owc_glc_aze_azi_tsw_ind_tsn_rus_prs_bsq_bul_sod_xho_cnt_mcd_afr_igb_lit_zul_pol_fin_akn_moo_est_eng_gam_geo_hin_mol_cze_urd_heb_aeg_fre_hun_dgb_jav_ita_bat_jpn_tml_kor_dut_svk_lda_lat_mly_rom_anl_mao_mnd_arw_cic_grk_tig_nor_spa_por_ctl_qcu_scr_alb_pan_bem_hau_swe_wly_ukr_tag_guj_ewe_ger_ven_sun_tha_chh_knd_swt_yor_uzb_ben_bos_tur_ses_vie_sid_fbf_dyu_bam	0.0985830894278578	0.231848746411249	0.817164887748665
874	heb_mol_xho_rom_anl_mlt_sid_lit_aze_azi_swa_mly_cic_hin_ben_bsq_spa_gam_dgb_mnd_urd_bul_akn_cze_tsw_ctl_fin_ewe_dyu_est_alb_aeg_geo_prs_nor_mcd_slo_chh_owc_bos_hun_bem_bat_scr_tag_jpn_tml_kor_rus_pan_ven_afr_sun_svk_wly_ind_cnt_por_swt_arw_amh_ukr_swe_glc_eng_qcu_grk_ita_krd_fbf_hau_dut_tig_ger_mao_pol_igb_guj_zul_jav_tha_sod_knd_ses_tsn_tur_lat_fre_uzb_yor_vie_amr_bam_moo_lda	-0.00413675917876319	-0.0097489197785076	0.992242493125047
875	anl_bul_zul_dut_aeg_tig_owc_slo_azi_tur_ewe_mao_tsw_scr_fre_bsq_grk_amh_ses_mnd_hin_por_fbf_svk_bam_guj_fin_yor_moo_hun_mol_chh_geo_cze_bos_mcd_lit_mlt_amr_afr_est_dgb_tag_urd_bat_jpn_knd_kor_pan_krd_ven_nor_mly_rus_wly_ind_cnt_ukr_cic_rom_gam_alb_eng_arw_glc_qcu_spa_ctl_pol_dyu_heb_ger_sid_ben_sun_ita_bem_lat_igb_jav_tha_sod_tml_swt_akn_uzb_swe_prs_aze_xho_vie_hau_lda_tsn_swa	-0.0968725284063447	-0.228412147416419	0.819827333752213
876	sid_krd_moo_prs_gam_anl_aeg_grk_aze_uzb_dgb_ind_zul_slo_pol_bsq_ukr_heb_yor_cnt_guj_mcd_cic_arw_ses_rom_fin_swt_bem_est_dut_hau_geo_hin_ita_pan_rus_wly_amh_glc_hun_ewe_mao_fre_tag_jpn_knd_kor_bos_eng_fbf_nor_bat_svk_tig_jav_mnd_ger_swa_por_sod_cze_ctl_mol_scr_qcu_swe_ben_afr_igb_chh_bul_mlt_urd_mly_alb_xho_spa_akn_sun_tha_amr_tml_bam_tsw_tur_lit_lat_azi_lda_vie_owc_ven_dyu_tsn	-0.708197798921049	-1.69641347810752	0.0931525252632032
877	owc_grk_fbf_dut_aeg_heb_sid_krd_tur_aze_zul_jav_moo_hin_nor_bsq_bos_gam_swa_mnd_slo_lit_ewe_spa_igb_urd_hun_ven_akn_est_swe_wly_geo_ben_mcd_ger_fre_chh_tig_pan_fin_swt_tag_lat_ind_jpn_tml_kor_alb_afr_dgb_bul_mly_ukr_anl_bat_cnt_glc_bam_mol_sod_rus_arw_guj_por_qcu_svk_rom_ita_cic_hau_scr_mlt_cze_sun_eng_tsn_pol_yor_mao_tha_amh_knd_lda_tsw_uzb_prs_ctl_azi_ses_vie_amr_bem_dyu_xho	0.412351202721131	0.971573781284607	0.333782823132686
878	gam_krd_dyu_mcd_wly_hau_sod_ukr_aze_uzb_ewe_ind_yor_mol_prs_bsq_afr_amr_ses_cnt_lat_rus_zul_nor_cic_scr_est_xho_igb_hun_urd_heb_geo_pol_hin_eng_ita_anl_tig_fre_fin_tsn_tag_por_jav_jpn_tml_kor_swe_ger_bam_bul_sun_lit_aeg_mly_mnd_ctl_dgb_dut_sid_svk_cze_grk_slo_qcu_alb_rom_guj_swa_owc_arw_mlt_spa_mao_ben_ven_pan_moo_bat_tha_amh_knd_swt_akn_tur_bos_glc_azi_tsw_vie_chh_bem_fbf_lda	-0.131864820014581	-0.310968230385609	0.756520704555611
879	chh_por_ven_pol_amr_owc_sid_slo_tur_azi_cic_mly_igb_bos_ctl_bsq_urd_anl_swt_mnd_ben_lit_zul_ita_akn_arw_est_fbf_dyu_hun_eng_wly_geo_lat_afr_hin_prs_hau_heb_mcd_fin_swa_bat_glc_sun_jpn_tml_kor_nor_alb_moo_scr_jav_krd_tig_ind_cnt_guj_lda_pan_gam_ger_cze_swe_ukr_qcu_mol_svk_spa_tsn_amh_grk_sod_bul_tag_dut_dgb_fre_yor_mao_tha_aeg_knd_ewe_bem_uzb_rom_rus_aze_tsw_vie_mlt_bam_xho_ses	-0.556791821448079	-1.32759636171041	0.187561100463912
880	anl_pan_yor_lat_sod_sid_wly_krd_azi_tur_ewe_bat_ven_grk_afr_bsq_fre_chh_dgb_cnt_arw_mcd_tsn_svk_swt_rom_fin_lda_fbf_hun_guj_hau_geo_rus_eng_ukr_ben_mlt_tig_lit_est_zul_jav_mol_sun_jpn_knd_kor_hin_prs_igb_glc_mly_cze_aeg_tag_mnd_spa_moo_pol_amr_ger_ita_scr_ctl_qcu_nor_slo_urd_tsw_amh_por_heb_swe_mao_dut_bem_bos_bam_ind_tha_gam_tml_ses_dyu_uzb_alb_bul_aze_akn_vie_owc_cic_swa_xho	0.517259018787366	1.22187223441621	0.224844015631649
881	chh_eng_tsn_ctl_tig_mlt_amh_cze_aze_tur_bam_mao_tsw_spa_hin_bsq_pan_wly_cic_cnt_krd_urd_dgb_bos_swt_ita_fin_ses_fbf_hun_rom_sid_geo_pol_bul_glc_fre_hau_owc_ukr_est_zul_ind_scr_tag_jpn_tml_kor_dut_mcd_xho_swe_mly_lit_amr_jav_mnd_por_moo_nor_heb_arw_afr_grk_alb_qcu_svk_prs_mol_swa_sod_guj_gam_slo_bat_rus_ven_lat_igb_sun_tha_aeg_knd_akn_dyu_azi_ger_ben_uzb_bem_vie_anl_yor_ewe_lda	-0.268722634984739	-0.63614705956381	0.526243089030159
882	amr_mcd_moo_glc_chh_wly_tig_nor_tur_uzb_lda_mao_cic_grk_alb_bsq_urd_anl_igb_cnt_lit_prs_zul_ben_dyu_eng_hun_xho_ewe_fin_afr_sid_geo_fre_spa_pan_dut_heb_gam_mol_est_bem_jav_svk_ind_jpn_knd_kor_ctl_slo_dgb_scr_tag_lat_sod_bat_mnd_ukr_bam_rus_aeg_hin_arw_ita_guj_qcu_krd_bul_pol_fbf_owc_ger_mlt_por_mly_bos_ven_cze_tsn_sun_tha_hau_tml_ses_swt_aze_swe_rom_azi_yor_vie_amh_swa_tsw_akn	-0.243709757037601	-0.575786640399949	0.566150110324564
883	wly_eng_xho_ben_heb_mlt_chh_ita_azi_tur_dgb_sun_ses_alb_svk_bsq_ger_owc_akn_cnt_lit_mol_bem_mcd_zul_pan_est_cic_swt_hun_cze_hau_geo_swe_nor_fre_krd_tig_anl_ctl_fin_swa_bat_guj_tag_jpn_knd_kor_afr_scr_ven_hin_mao_urd_aeg_jav_mnd_rom_yor_glc_amh_slo_arw_prs_dut_qcu_lat_grk_bul_lda_gam_rus_sod_pol_mly_por_moo_spa_fbf_ind_tha_sid_tml_bam_tsn_aze_ukr_bos_uzb_igb_vie_amr_ewe_tsw_dyu	-0.113759788359444	-0.268368409301771	0.789010139738849
884	mlt_nor_fbf_dut_gam_chh_amr_bos_tur_azi_ven_jav_tsn_rom_scr_bsq_swe_owc_dgb_cnt_krd_arw_lda_grk_ses_afr_hun_xho_swt_fin_eng_sod_geo_ukr_lat_spa_ctl_hau_heb_prs_est_moo_mao_por_sun_jpn_tml_kor_glc_ben_bam_pan_ind_pol_sid_mly_mnd_bul_dyu_rus_amh_mcd_hin_ger_guj_qcu_slo_mol_fre_igb_tig_cze_aeg_lit_bat_svk_akn_alb_bem_tag_tha_wly_knd_tsw_zul_uzb_urd_ita_aze_yor_vie_anl_cic_swa_ewe	-0.269791622974254	-0.637824251795683	0.525155426669232
885	heb_scr_swt_rom_sid_hau_gam_urd_tur_aze_cic_sun_bam_dut_pan_bsq_prs_amr_tsn_cnt_nor_bul_igb_ukr_yor_bos_hun_dgb_tsw_fin_hin_amh_geo_fre_pol_alb_ctl_owc_aeg_rus_est_ven_jav_por_bat_jpn_tml_kor_ben_lit_zul_mol_tag_grk_wly_mly_mnd_krd_moo_glc_anl_cze_svk_swe_ger_qcu_slo_mcd_afr_akn_chh_lat_sod_guj_mao_spa_lda_eng_bem_ind_tha_mlt_knd_dyu_swa_azi_arw_ita_uzb_fbf_vie_tig_ewe_xho_ses	-0.440468017525299	-1.04556524919884	0.298471804275912
886	hau_prs_xho_alb_sod_amr_sid_cze_aze_azi_swa_mly_bem_lat_ita_bsq_ukr_aeg_igb_cnt_urd_hin_moo_grk_ven_krd_fin_lda_tsw_hun_swe_owc_geo_bos_rus_mol_slo_anl_chh_guj_est_fbf_mao_ger_sun_jpn_tml_kor_pan_dut_dgb_glc_bat_rom_wly_ind_mnd_nor_ses_lit_tig_afr_fre_svk_eng_qcu_pol_bul_ben_swt_gam_scr_heb_mcd_tag_por_tsn_spa_zul_jav_tha_amh_knd_cic_bam_uzb_arw_ctl_tur_yor_vie_mlt_akn_ewe_dyu	-0.417582083879216	-0.990104137418054	0.324692292757755
887	sid_urd_fbf_krd_hau_aeg_owc_mcd_tur_aze_yor_tag_bam_bul_guj_bsq_ukr_amh_ewe_cnt_lit_nor_lda_lat_swt_por_hun_ven_igb_est_ben_wly_geo_rom_eng_cze_spa_amr_anl_pol_fin_xho_ind_prs_bat_jpn_tml_kor_slo_glc_bem_grk_jav_ctl_tig_mly_mnd_swe_zul_afr_sod_scr_ger_rus_bos_qcu_fre_pan_arw_dgb_gam_hin_mlt_ita_mao_alb_ses_mol_tsn_sun_tha_chh_knd_cic_tsw_azi_dut_svk_uzb_swa_vie_heb_dyu_akn_moo	-0.304406980541524	-0.719585884031458	0.473584462060643
888	anl_arw_akn_dut_wly_amh_sid_lit_aze_uzb_swa_jav_cic_rom_rus_bsq_lat_gam_xho_mnd_alb_bul_ven_nor_dgb_ctl_fin_bam_yor_est_urd_hau_geo_glc_mol_guj_ben_mlt_aeg_pol_hun_dyu_mly_eng_tag_jpn_knd_kor_pan_por_ewe_mcd_ind_fre_sod_bat_cnt_bos_tsn_scr_tig_afr_cze_svk_prs_qcu_grk_krd_ukr_moo_heb_ger_amr_ita_mao_slo_igb_swe_bem_sun_tha_owc_tml_ses_fbf_tur_spa_hin_azi_zul_vie_chh_swt_tsw_lda	-0.297516153670951	-0.704141581900341	0.483104050672687
889	gam_rom_yor_urd_sid_anl_mlt_hin_uzb_tur_swa_mly_bem_ger_svk_bsq_rus_amr_lda_cnt_fre_bos_ven_afr_bam_alb_fin_moo_zul_hun_cze_hau_geo_prs_eng_por_ukr_heb_wly_guj_est_tsw_tag_lat_mao_jpn_tml_kor_scr_mol_xho_mcd_sun_spa_owc_jav_mnd_dut_tsn_ctl_aeg_nor_bul_glc_swe_qcu_krd_lit_pol_igb_chh_pan_tig_arw_ind_ita_ewe_ben_akn_bat_tha_amh_knd_fbf_dyu_aze_slo_grk_azi_ses_vie_sod_cic_dgb_swt	-0.716655393878323	-1.72229965637352	0.0883394048674494
890	heb_swe_zul_svk_chh_anl_aeg_ctl_azi_uzb_yor_ind_swt_por_ger_bsq_scr_owc_ewe_cnt_rus_cze_igb_dut_ven_mol_est_cic_lda_hun_pol_sod_geo_pan_guj_grk_arw_sid_tig_afr_fin_tsw_tag_bul_mao_jpn_tml_kor_hin_slo_xho_eng_mly_prs_hau_bat_mnd_lit_dyu_ukr_mlt_fre_rom_glc_spa_qcu_ita_lat_bos_ses_wly_alb_amh_krd_sun_mcd_moo_nor_swa_jav_tha_amr_knd_bam_akn_tur_urd_ben_aze_bem_vie_gam_fbf_tsn_dgb	-0.0361915390271829	-0.0852015885019035	0.932284281129514
891	wly_spa_lda_ben_aeg_amr_gam_mcd_aze_uzb_tsn_mly_ewe_ctl_ita_bsq_svk_sid_dyu_cnt_urd_eng_bem_rus_swt_cze_hun_akn_moo_est_hin_hau_geo_por_lat_fre_nor_heb_sod_ukr_fin_cic_sun_scr_ind_jpn_tml_kor_lit_prs_bam_mol_tag_guj_amh_bat_mnd_pol_fbf_glc_chh_pan_dut_grk_afr_qcu_bul_rom_ger_igb_anl_arw_mlt_swe_jav_alb_yor_slo_xho_mao_tha_owc_knd_tsw_dgb_azi_bos_krd_tur_swa_vie_tig_zul_ven_ses	0.109765500323506	0.258467517587848	0.796617277814865
892	mlt_ita_moo_krd_tig_sid_heb_rom_azi_tur_dgb_mly_ses_arw_fre_bsq_eng_aeg_swt_cnt_prs_lat_ven_urd_lda_bul_est_ewe_yor_fin_spa_amr_geo_por_grk_afr_rus_owc_chh_cze_hun_swa_bat_lit_sun_jpn_tml_kor_mol_ger_dyu_glc_tag_guj_wly_mao_mnd_mcd_akn_slo_sod_pan_ctl_hin_nor_qcu_pol_scr_svk_fbf_amh_ben_anl_dut_ind_bos_bem_ukr_bam_jav_tha_hau_knd_cic_tsn_aze_alb_swe_uzb_zul_vie_gam_igb_xho_tsw	-0.210301055773095	-0.496734899960948	0.620548182698782
893	gam_arw_cic_pan_amr_hau_heb_ukr_aze_azi_dyu_mly_swt_guj_fre_bsq_ben_owc_dgb_cnt_prs_pol_igb_svk_lda_rom_fin_bem_ewe_est_ger_chh_geo_eng_grk_mol_dut_sid_tig_lit_hun_fbf_mao_lat_tag_jpn_knd_kor_bos_cze_ven_bul_bat_krd_amh_sun_mnd_ctl_yor_scr_aeg_urd_mcd_slo_afr_qcu_glc_ita_por_akn_wly_hin_sod_nor_ind_swe_zul_rus_xho_jav_tha_mlt_tml_bam_moo_uzb_alb_spa_tur_ses_vie_anl_tsw_tsn_swa	-0.00125797163867339	-0.0029689362025018	0.997637494402039
894	chh_urd_tsn_bul_aeg_heb_gam_ita_azi_tur_bam_jav_bem_lit_pol_bsq_ger_wly_cic_cnt_grk_scr_xho_rus_igb_krd_est_dyu_ses_fin_dut_anl_geo_hin_svk_swe_rom_mlt_sod_cze_hun_lda_ind_prs_tag_jpn_knd_kor_guj_mcd_ewe_lat_bat_alb_tig_mly_mnd_arw_moo_eng_sid_bos_glc_ctl_slo_qcu_pan_por_ukr_swa_hau_nor_owc_fre_sun_mol_tsw_spa_yor_mao_tha_amr_tml_fbf_akn_uzb_afr_ben_aze_dgb_vie_amh_swt_zul_ven	-0.195197797209782	-0.460921208932569	0.645931226671841
895	anl_mcd_yor_rus_amh_tig_chh_guj_tur_uzb_bem_mao_moo_spa_hin_bsq_grk_sod_swt_cnt_glc_arw_lda_rom_ven_alb_fin_dyu_ses_est_ukr_wly_geo_krd_prs_nor_ctl_heb_mlt_ger_hun_ewe_tag_bos_jav_jpn_knd_kor_lit_ben_tsw_cze_bat_por_sid_mly_mnd_dut_xho_eng_gam_afr_svk_pol_lat_qcu_fre_ita_bul_fbf_owc_slo_hau_urd_ind_mol_akn_pan_tsn_sun_tha_amr_tml_dgb_swa_aze_swe_scr_azi_cic_vie_aeg_igb_bam_zul	-0.453879103629519	-1.07831515253977	0.283682067246516
896	chh_slo_dyu_glc_amh_amr_tig_fre_uzb_azi_swt_mly_akn_spa_bul_bsq_alb_owc_tsn_mnd_hin_scr_ven_cze_bam_ita_est_bem_xho_hun_pan_wly_geo_ukr_mcd_mol_swe_aeg_mlt_svk_fin_zul_jav_guj_mao_jpn_tml_kor_arw_ger_dgb_ben_tag_bos_gam_bat_cnt_por_ses_afr_anl_lit_krd_grk_rom_qcu_dut_rus_prs_yor_sod_ctl_sid_nor_ind_urd_swa_pol_tsw_sun_tha_hau_knd_igb_ewe_tur_eng_lat_aze_moo_vie_heb_lda_fbf_cic	-0.25419580840182	-0.601514047275616	0.548961149725782
897	sid_ita_lda_ctl_amr_aeg_owc_pol_aze_tur_swt_mao_ses_rus_rom_bsq_scr_mlt_tsw_mnd_grk_prs_zul_dut_ven_urd_est_tsn_dgb_fin_lat_sod_geo_nor_mol_glc_fre_gam_heb_svk_hun_moo_ind_hin_sun_jpn_knd_kor_spa_pan_swa_alb_bat_ben_tig_mly_cnt_afr_ewe_cze_chh_eng_bos_por_swe_qcu_ger_lit_slo_cic_amh_krd_anl_arw_tag_ukr_bem_guj_dyu_jav_tha_wly_tml_bam_xho_uzb_mcd_bul_azi_akn_vie_hau_yor_igb_fbf	0.225328143590342	0.529854685252444	0.597475397979578
898	sid_swe_swt_cze_wly_mlt_tig_pol_tur_azi_ven_sun_bem_mol_urd_bsq_arw_owc_tsw_cnt_ben_mcd_fbf_ctl_xho_bos_est_ses_lda_hun_alb_amh_geo_slo_svk_rus_hin_anl_hau_krd_fin_moo_mly_eng_mao_jpn_tml_kor_guj_ukr_akn_nor_bat_pan_aeg_ind_mnd_ger_swa_rom_sod_glc_por_dut_lit_qcu_lat_ita_fre_bam_amr_afr_gam_bul_jav_grk_tsn_scr_dgb_tag_tha_heb_knd_yor_cic_uzb_spa_prs_aze_ewe_vie_chh_igb_zul_dyu	-0.140443708958598	-0.331322352090487	0.741146430000075
899	sod_ukr_fbf_pol_tig_wly_amr_pan_tur_uzb_swt_mly_yor_lat_fre_bsq_spa_gam_ses_cnt_cze_lit_dyu_guj_bem_mol_hun_xho_igb_est_nor_amh_geo_grk_afr_urd_slo_sid_aeg_rus_fin_swa_jav_dut_bat_jpn_knd_kor_prs_hin_moo_alb_ind_ger_mlt_mao_mnd_bos_zul_svk_hau_scr_mcd_glc_bul_qcu_ita_ben_rom_dgb_heb_krd_chh_eng_tag_por_ven_arw_cic_sun_tha_owc_tml_ewe_tsw_azi_swe_ctl_aze_tsn_vie_anl_akn_bam_lda	-0.164182928062304	-0.387317176957206	0.699406373639812
900	aeg_krd_yor_guj_sid_heb_tig_rus_azi_tur_dgb_bat_swa_mcd_slo_bsq_ctl_amh_fbf_mnd_por_pan_cic_ben_zul_ger_fin_akn_bem_hun_urd_hau_geo_nor_hin_bos_ukr_gam_wly_ita_est_swt_mly_dut_mao_jpn_knd_kor_eng_swe_lda_spa_sun_grk_owc_jav_cnt_prs_moo_alb_anl_cze_lat_rom_glc_qcu_scr_pol_bul_ven_mlt_lit_chh_arw_tag_mol_xho_afr_tsw_ind_tha_amr_tml_tsn_ses_aze_svk_fre_uzb_ewe_vie_sod_bam_dyu_igb	-0.645671718760612	-1.54729071129242	0.125189489533974
901	sid_pan_ses_ger_aeg_heb_amr_krd_azi_uzb_zul_sun_dyu_ctl_rom_bsq_pol_sod_dgb_mnd_cze_afr_moo_bul_ven_alb_est_ewe_igb_fin_grk_anl_geo_bos_spa_svk_hin_owc_amh_dut_hun_swa_ind_lit_jav_jpn_knd_kor_arw_ben_bem_ukr_mly_slo_wly_tag_cnt_nor_swt_guj_chh_eng_lat_swe_mcd_qcu_urd_glc_por_fbf_tig_fre_gam_mol_mao_prs_tsn_ita_akn_bat_tha_mlt_tml_bam_tsw_aze_rus_scr_tur_lda_vie_hau_xho_cic_yor	-0.378539892738971	-0.896893024539577	0.372091882857898
[truncated: 99 more rows]
