# Supplementary material for: Future Tense and Economic Decisions: Controlling for Cultural Evolution
Source: PLoS One. 2015 Jul 17;10(7):e0132145. doi: 10.1371/journal.pone.0132145 (PMC4506144; doi:10.1371/journal.pone.0132145)
Supplement: S8 Appendix — See README files within the various sub-folders. (ZIP) [file pone.0132145.s008.zip › S3_Code/Residuals_new/PGLS/PermuteResults/permute_B_SavingsWITHINFAM_53000.csv]

	ftr	r	t	p
1	gam_ger_swt_bul_mlt_amh_sod_svk_tur_uzb_yor_ind_ven_krd_glc_bsq_eng_hau_xho_cnt_afr_rus_cic_slo_akn_pan_hun_ewe_dgb_fin_arw_heb_geo_spa_ben_bos_hin_owc_amr_alb_est_zul_sun_guj_mao_jpn_knd_kor_mcd_nor_swa_grk_jav_rom_wly_mly_mnd_swe_tsw_urd_sid_prs_pol_ita_scr_qcu_dut_fre_lit_fbf_tig_ukr_aeg_ctl_bat_cze_moo_por_lda_tag_tha_chh_tml_tsn_ses_azi_mol_lat_aze_igb_vie_anl_bam_bem_dyu	-0.587755777820096	-1.40322691552716	0.163879178249286
2	gam_bul_swa_pan_mlt_aeg_hau_cze_tur_aze_swt_tag_fbf_prs_afr_bsq_spa_tig_dyu_cnt_ger_scr_moo_ben_ses_urd_est_bem_tsw_hun_fre_sod_geo_hin_lat_nor_dut_wly_anl_swe_fin_igb_mly_alb_bat_jpn_tml_kor_mcd_bos_xho_mol_mao_arw_amh_sun_mnd_krd_yor_por_sid_ctl_glc_grk_rus_qcu_pol_lit_rom_dgb_amr_ukr_owc_svk_ind_eng_ven_guj_tsn_jav_tha_heb_knd_zul_ewe_uzb_slo_ita_azi_cic_vie_chh_akn_lda_bam	-0.642212864233086	-1.53387902701876	0.128454444134976
3	wly_bul_bam_hin_gam_tig_aeg_mcd_aze_tur_moo_jav_yor_arw_svk_bsq_lit_hau_ewe_mnd_ctl_grk_zul_ben_xho_rom_est_akn_tsn_fin_krd_sid_geo_rus_dut_pan_ger_chh_owc_eng_hun_cic_ind_bos_mly_jpn_knd_kor_pol_mol_ses_alb_sun_guj_anl_mao_cnt_nor_dgb_glc_amr_spa_ita_prs_afr_qcu_por_ukr_urd_fbf_sod_swe_heb_fre_tag_slo_swt_cze_ven_bat_tha_mlt_tml_dyu_tsw_azi_scr_lat_uzb_igb_vie_amh_lda_bem_swa	0.177714681065635	0.418007884565169	0.676904950629337
4	aeg_guj_swa_ben_owc_amr_heb_spa_aze_tur_tsn_sun_lda_slo_alb_bsq_scr_gam_swt_cnt_pol_swe_bem_dut_tsw_glc_fin_ven_igb_est_por_chh_geo_rus_prs_grk_rom_tig_mlt_ger_hun_ses_bat_lit_mly_jpn_knd_kor_svk_cze_bam_bos_tag_hin_hau_jav_mnd_mcd_ewe_fre_wly_ita_mol_eng_bul_qcu_krd_pan_afr_akn_amh_lat_anl_ukr_ind_nor_yor_arw_moo_mao_tha_sid_tml_fbf_dyu_azi_urd_ctl_uzb_zul_vie_sod_dgb_xho_cic	0.41463363238371	0.976550175094635	0.331325295031124
5	sid_fre_dgb_eng_heb_aeg_mlt_pol_uzb_azi_bam_ind_swt_pan_lit_bsq_spa_chh_moo_mnd_krd_scr_ewe_lat_bem_nor_fin_igb_zul_hun_mol_amh_geo_ben_hin_afr_ctl_owc_hau_ukr_est_akn_mao_ger_bat_jpn_knd_kor_bul_glc_fbf_dut_tag_arw_gam_sun_cnt_por_dyu_swe_wly_guj_alb_slo_rom_qcu_bos_cze_mcd_xho_anl_grk_amr_svk_mly_rus_cic_ita_yor_jav_tha_sod_tml_tsw_ven_tur_prs_urd_aze_ses_vie_tig_swa_lda_tsn	-0.384739421150966	-0.91259875709769	0.363813305459587
6	heb_pan_swt_krd_anl_amr_owc_arw_azi_aze_tsw_jav_zul_ukr_bos_bsq_mcd_mlt_ewe_mnd_svk_swe_dyu_bul_moo_cze_fin_xho_cic_hun_lit_sid_geo_alb_dut_rus_mol_hau_wly_pol_est_igb_bat_ita_mly_jpn_knd_kor_glc_eng_swa_ben_tag_grk_gam_mao_cnt_guj_bem_slo_tig_ctl_rom_lat_hin_qcu_prs_urd_ger_tsn_amh_por_chh_spa_ind_scr_dgb_fre_fbf_sun_tha_aeg_tml_lda_akn_uzb_afr_nor_tur_yor_vie_sod_ven_ses_bam	-0.690982808969485	-1.65449191618298	0.101398930577363
7	sid_nor_xho_svk_sod_anl_amh_rom_aze_uzb_ven_ind_swt_urd_prs_bsq_mol_aeg_fbf_cnt_hin_mcd_lda_pan_akn_lat_est_tsw_igb_hun_guj_amr_geo_arw_grk_ger_por_tig_hau_eng_fin_zul_mao_slo_bat_jpn_tml_kor_fre_scr_tsn_ukr_tag_rus_wly_mly_mnd_dut_dyu_bos_mlt_ben_glc_alb_lit_qcu_ita_spa_ctl_ses_chh_pol_heb_bul_jav_cze_bem_afr_bam_sun_tha_owc_knd_cic_dgb_azi_swe_krd_tur_moo_vie_gam_ewe_yor_swa	-0.0880915260347008	-0.207436324064951	0.836122666490838
8	wly_rom_lda_bos_amh_heb_amr_ger_aze_tur_igb_sun_ven_fre_grk_bsq_pan_sid_swa_mnd_ukr_afr_xho_urd_zul_spa_est_bem_yor_fin_swe_mlt_geo_mcd_nor_alb_pol_hau_gam_scr_hun_dgb_jav_ita_bat_jpn_tml_kor_hin_lit_akn_arw_ind_glc_chh_mao_cnt_ctl_cic_por_owc_lat_svk_krd_dut_qcu_slo_bul_ben_moo_sod_cze_aeg_guj_mly_mol_dyu_rus_tsw_tag_tha_tig_knd_swt_tsn_azi_prs_eng_uzb_bam_vie_anl_ses_ewe_fbf	-0.162873835210244	-0.38454346922337	0.701453615697272
9	gam_grk_dgb_glc_wly_hau_chh_slo_azi_uzb_ven_tag_akn_pan_lat_bsq_swe_sid_tsn_mnd_urd_cze_dyu_ita_yor_spa_est_swa_zul_hun_bul_mlt_geo_pol_bos_scr_rus_amh_aeg_arw_fin_ewe_ind_mol_mao_jpn_knd_kor_rom_krd_fbf_guj_sun_afr_tig_bat_cnt_ger_lda_eng_heb_fre_dut_mcd_por_qcu_ukr_hin_lit_bam_anl_ctl_amr_prs_jav_nor_moo_ben_bem_mly_tha_owc_tml_tsw_xho_aze_svk_alb_tur_igb_vie_sod_ses_swt_cic	-0.0215597284692177	-0.0508037958880711	0.95959082416139
10	amr_hin_dgb_lat_heb_sod_mlt_alb_azi_aze_ven_tag_xho_ita_mol_bsq_grk_sid_bam_mnd_cze_arw_tsw_svk_ewe_urd_est_cic_swt_hun_nor_gam_geo_scr_ukr_pan_rom_wly_tig_glc_fin_swa_mao_rus_ind_jpn_knd_kor_afr_bul_akn_lit_jav_prs_amh_mly_cnt_swe_moo_por_chh_krd_eng_guj_spa_qcu_slo_bos_pol_zul_aeg_ben_owc_fre_sun_mcd_yor_ctl_bem_bat_tha_hau_tml_ses_lda_uzb_ger_dut_tur_igb_vie_anl_tsn_dyu_fbf	-0.358721310352549	-0.849165541315415	0.39796977574379
11	heb_alb_ven_pan_owc_amh_anl_scr_tur_azi_moo_mly_xho_svk_slo_bsq_ger_wly_akn_mnd_nor_por_dyu_lit_lda_ctl_hun_zul_ewe_est_prs_chh_geo_grk_rom_guj_swe_aeg_amr_rus_fin_cic_sun_mol_mao_jpn_knd_kor_eng_hin_bam_spa_jav_fre_tig_tag_cnt_dut_tsw_afr_gam_ita_arw_pol_cze_qcu_lat_ben_urd_yor_sid_krd_mlt_glc_bat_bul_swa_mcd_fbf_ind_tha_hau_tml_bem_tsn_uzb_ukr_bos_aze_igb_vie_sod_ses_swt_dgb	-0.731334779784952	-1.75809653265616	0.0820211040789392
12	sod_eng_fbf_ger_wly_owc_aeg_urd_tur_azi_bam_mao_tsw_scr_guj_bsq_por_chh_igb_cnt_nor_cze_xho_ben_zul_slo_est_swt_yor_hun_lat_tig_geo_glc_lit_pan_bos_sid_heb_afr_fin_bem_jav_ita_mly_jpn_tml_kor_prs_ctl_dyu_pol_tag_svk_gam_sun_mnd_hin_ses_bul_mlt_arw_rom_ukr_krd_qcu_grk_swe_fre_ven_amh_alb_amr_rus_bat_spa_dgb_dut_akn_ind_tha_hau_knd_moo_lda_aze_mol_mcd_uzb_ewe_vie_anl_tsn_swa_cic	-0.421938812714268	-1.00158519890629	0.319142904257423
13	amr_svk_yor_fre_tig_hau_owc_swe_azi_tur_lda_ind_cic_dut_nor_bsq_mol_chh_zul_mnd_por_prs_swa_cze_swt_urd_est_dyu_ses_fin_afr_amh_geo_ben_guj_pan_krd_heb_wly_lat_hun_fbf_sun_ukr_bat_jpn_knd_kor_arw_rom_dgb_scr_mao_alb_gam_mly_cnt_ctl_akn_glc_sod_mcd_pol_bos_slo_qcu_grk_bul_ger_bem_aeg_eng_mlt_lit_jav_hin_bam_spa_moo_tag_tha_anl_tml_ven_ewe_uzb_rus_ita_aze_xho_vie_sid_tsw_igb_tsn	-0.559563879464389	-1.33319319436692	0.185725013285111
14	amh_eng_bam_fre_heb_amr_hau_lat_uzb_tur_akn_sun_ven_ita_ctl_bsq_cze_gam_igb_cnt_slo_pol_ses_mol_yor_swe_est_moo_zul_fin_dut_tig_geo_ukr_rom_scr_ger_owc_sid_bul_hun_ewe_jav_pan_bat_jpn_knd_kor_ben_grk_dyu_rus_mly_krd_chh_tag_mnd_mcd_cic_nor_sod_alb_afr_por_spa_qcu_urd_glc_bos_xho_aeg_lit_anl_hin_mao_svk_swt_guj_lda_ind_tha_mlt_tml_swa_bem_aze_prs_arw_azi_tsw_vie_wly_tsn_dgb_fbf	0.415654239473035	0.980093258114893	0.329582853362483
15	heb_svk_moo_spa_anl_sid_tig_nor_azi_uzb_tsw_tag_lda_scr_lit_bsq_bul_sod_xho_mnd_eng_ben_akn_ctl_yor_hin_est_bem_ewe_hun_pol_mlt_geo_rom_rus_pan_glc_aeg_hau_grk_fin_dyu_mly_bos_ind_jpn_tml_kor_lat_alb_swa_fre_bat_ger_owc_sun_cnt_prs_ven_mcd_amh_urd_ita_arw_por_qcu_cze_dut_slo_zul_amr_ukr_wly_krd_mao_guj_igb_mol_tsn_jav_tha_chh_knd_swt_fbf_tur_swe_afr_aze_bam_vie_gam_dgb_cic_ses	-0.200740983728415	-0.474117963873707	0.636527058537719
16	owc_rom_zul_bos_amh_aeg_hau_ita_aze_azi_bam_tag_cic_rus_swe_bsq_arw_anl_fbf_cnt_alb_nor_dgb_cze_akn_pol_est_ewe_yor_fin_urd_wly_geo_krd_ukr_prs_ben_sod_heb_scr_hun_ven_mao_guj_bat_jpn_tml_kor_afr_lit_bem_ger_jav_svk_gam_sun_mnd_dut_igb_spa_amr_mcd_eng_fre_glc_qcu_por_mol_lat_ses_mlt_slo_sid_ctl_ind_pan_swa_hin_tsw_mly_tha_chh_knd_lda_moo_tur_grk_bul_uzb_dyu_vie_tig_xho_tsn_swt	-0.739746387801868	-1.77594969931235	0.0790119240852394
17	sid_eng_bam_swe_aeg_mlt_wly_rus_aze_azi_moo_jav_akn_nor_ger_bsq_ita_chh_bem_cnt_urd_slo_ewe_ctl_fbf_prs_fin_zul_tsw_est_hin_anl_geo_mcd_ben_fre_afr_amh_hau_pol_hun_yor_tag_glc_mly_jpn_tml_kor_pan_mol_lda_krd_mao_grk_heb_bat_mnd_bul_swt_lat_sod_ukr_lit_rom_dut_qcu_scr_arw_alb_cic_tig_spa_gam_bos_ind_cze_tsn_por_ses_sun_tha_owc_knd_igb_ven_tur_svk_guj_uzb_xho_vie_amr_dyu_dgb_swa	-0.15861434594425	-0.374329172956397	0.709011576226835
18	wly_pan_dgb_guj_mlt_heb_sod_fre_tur_uzb_tsn_mao_dyu_ger_prs_bsq_alb_tig_lda_cnt_nor_mol_moo_ukr_tsw_dut_est_igb_swa_hun_glc_chh_geo_spa_ctl_svk_ita_anl_gam_lat_fin_cic_tag_afr_ind_jpn_tml_kor_bos_grk_swt_bul_sun_slo_hau_bat_mnd_swe_ven_cze_amr_scr_ben_hin_eng_qcu_krd_lit_por_yor_aeg_rom_amh_arw_mly_rus_ewe_urd_bem_jav_tha_owc_knd_xho_ses_aze_pol_mcd_azi_bam_vie_sid_fbf_akn_zul	0.594107180355298	1.41439021098561	0.160586607345258
19	wly_nor_ven_rom_heb_owc_gam_dut_tur_azi_moo_mly_igb_hin_lat_bsq_por_chh_ses_cnt_mol_guj_swa_krd_yor_slo_hun_tsw_bam_est_eng_anl_geo_grk_bul_ctl_alb_amh_sod_swe_fin_akn_jav_urd_tag_jpn_knd_kor_ben_ukr_dgb_glc_ind_ita_mlt_sun_mnd_scr_lda_lit_tig_afr_arw_pan_spa_qcu_cze_svk_prs_dyu_sid_ger_aeg_mcd_mao_pol_zul_rus_xho_bat_tha_amr_tml_ewe_cic_uzb_bos_fre_aze_swt_vie_hau_tsn_bem_fbf	0.473511250105052	1.11671305834272	0.266993876975061
20	wly_nor_xho_ben_owc_gam_hau_scr_aze_uzb_cic_bat_dyu_rom_grk_bsq_hin_sid_swa_cnt_ctl_glc_ewe_mcd_tsw_spa_fin_tsn_zul_est_pol_amr_geo_cze_ita_bos_swe_chh_sod_lit_hun_bam_mly_prs_tag_jpn_tml_kor_eng_por_yor_afr_ind_ger_aeg_sun_mnd_rus_moo_urd_anl_svk_krd_arw_fre_qcu_pan_alb_slo_igb_heb_ukr_tig_lat_mao_mol_ven_dut_swt_jav_tha_amh_knd_akn_ses_tur_bul_guj_azi_fbf_vie_mlt_dgb_lda_bem	0.799928827636013	1.90536914423564	0.059821420387868
21	heb_ukr_akn_afr_tig_aeg_owc_scr_uzb_azi_dgb_tag_swa_hin_arw_bsq_alb_hau_tsn_mnd_grk_nor_moo_glc_fbf_lat_fin_ven_swt_est_prs_mlt_geo_guj_pol_bos_rus_sid_sod_ita_hun_tsw_mao_mcd_sun_jpn_knd_kor_ger_pan_ses_slo_jav_dut_gam_mly_cnt_spa_zul_swe_chh_ben_svk_fre_cze_qcu_lit_eng_ctl_ewe_amh_por_wly_krd_ind_urd_cic_mol_lda_bat_tha_anl_tml_bam_yor_tur_rom_bul_aze_igb_vie_amr_bem_xho_dyu	-1.0836602012522	-2.647342677532	0.00952896167600791
22	owc_krd_zul_eng_tig_heb_mlt_arw_aze_tur_fbf_bat_moo_spa_afr_bsq_swe_gam_bem_mnd_scr_mol_tsw_ben_cic_bul_fin_igb_akn_hun_urd_aeg_geo_hin_lit_rom_pan_chh_wly_ita_est_dyu_mly_por_mao_jpn_tml_kor_ger_rus_dgb_alb_jav_cze_sod_ind_cnt_grk_bam_svk_amr_mcd_dut_slo_pol_qcu_glc_prs_ctl_ven_hau_ukr_sid_nor_tag_guj_swa_bos_swt_sun_tha_anl_knd_lda_xho_azi_lat_fre_uzb_ewe_vie_amh_ses_yor_tsn	-0.48256685109651	-1.14717012407257	0.254254014884875
23	amh_rom_yor_spa_chh_mlt_wly_swe_uzb_aze_cic_mly_tsn_dut_lat_bsq_arw_sid_fbf_cnt_pol_prs_swt_afr_ewe_eng_est_bam_swa_fin_mol_owc_geo_alb_fre_hin_svk_aeg_heb_ita_hun_igb_mao_bos_bat_jpn_tml_kor_grk_lit_dyu_rus_jav_cze_anl_ind_mnd_urd_tsw_glc_gam_por_ukr_slo_ger_qcu_mcd_guj_nor_moo_tig_scr_sod_bul_sun_pan_bem_ctl_zul_tag_tha_hau_knd_akn_ven_azi_ben_krd_tur_ses_vie_amr_xho_lda_dgb	-1.36450025499115	-3.434744366611	0.000887808992439506
24	heb_krd_cic_rus_anl_sid_gam_slo_tur_aze_dyu_sun_fbf_ukr_mol_bsq_grk_tig_zul_mnd_nor_dut_yor_svk_bem_alb_fin_tsw_swa_hun_ger_hau_geo_hin_scr_urd_fre_owc_amr_pan_est_swt_ind_eng_mao_jpn_knd_kor_cze_pol_moo_spa_bat_swe_wly_tag_cnt_afr_ven_bos_mlt_ita_prs_arw_guj_qcu_bul_por_rom_lda_aeg_glc_chh_mcd_jav_lit_igb_ctl_tsn_mly_tha_sod_tml_ses_dgb_uzb_lat_ben_azi_akn_vie_amh_ewe_xho_bam	-0.304559371381722	-0.72074287851816	0.472875556107947
25	mlt_pol_cic_svk_tig_aeg_sid_mol_uzb_azi_tsw_jav_igb_spa_ger_bsq_swe_amh_swa_mnd_slo_rus_dyu_alb_fbf_mcd_est_lda_xho_fin_ita_amr_geo_pan_hin_krd_bos_sod_hau_bul_hun_zul_sun_eng_tag_jpn_knd_kor_fre_scr_yor_prs_bat_por_chh_mly_cnt_glc_ven_cze_heb_urd_lit_ctl_lat_qcu_nor_arw_ukr_swt_anl_grk_gam_afr_ind_rom_tsn_guj_ses_mao_tha_wly_tml_moo_akn_tur_ben_dut_aze_bem_vie_owc_dgb_ewe_bam	-0.284827226729351	-0.674719146776463	0.501528133270691
26	gam_nor_dgb_ita_hau_amr_owc_mcd_tur_azi_ven_sun_swa_bul_krd_bsq_grk_tig_swt_cnt_swe_hin_zul_urd_dyu_glc_hun_moo_bam_fin_lat_chh_geo_afr_dut_mol_cze_mlt_sod_lit_est_cic_tag_pan_bat_jpn_tml_kor_rus_scr_yor_ukr_ind_svk_aeg_mly_mnd_spa_ewe_fre_anl_ger_rom_ctl_ben_qcu_por_bos_arw_igb_sid_pol_heb_guj_mao_eng_lda_slo_ses_jav_tha_amh_knd_tsn_xho_aze_prs_alb_uzb_akn_vie_wly_fbf_tsw_bem	0.791216505775463	1.87427961526737	0.0640310155030727
27	hau_guj_xho_mcd_wly_aeg_owc_mol_azi_uzb_fbf_ind_swa_dut_bul_bsq_spa_chh_igb_mnd_arw_ukr_dyu_glc_ven_grk_hun_yor_lda_est_ger_gam_geo_lit_hin_nor_eng_amh_amr_krd_fin_tsn_mly_ben_mao_jpn_tml_kor_ctl_prs_ewe_rus_sun_svk_anl_jav_cnt_pan_cic_swe_sid_cze_afr_por_urd_qcu_bos_ita_pol_zul_heb_alb_tig_lat_bat_slo_tsw_rom_akn_tag_tha_sod_knd_dgb_bam_aze_scr_fre_tur_swt_vie_mlt_ses_moo_bem	-0.440298493042325	-1.04581973806079	0.298354896447189
28	sod_ita_ven_eng_hau_owc_tig_nor_aze_uzb_akn_sun_moo_lat_svk_bsq_arw_gam_bem_cnt_dut_slo_tsw_cze_igb_hin_fin_ses_ewe_hun_ben_mlt_geo_ger_ukr_por_bul_anl_aeg_lit_est_zul_mao_ctl_mly_jpn_knd_kor_swe_rus_dyu_pol_jav_urd_chh_tag_mnd_prs_fbf_grk_amh_scr_rom_pan_krd_qcu_spa_afr_bos_dgb_heb_guj_sid_mcd_ind_mol_yor_glc_xho_bat_tha_wly_tml_swt_lda_tur_fre_alb_azi_bam_vie_amr_tsn_swa_cic	-0.609043325566182	-1.45797729438743	0.1482155911859
29	mlt_nor_bam_glc_gam_aeg_sod_afr_uzb_azi_dyu_bat_moo_hin_eng_bsq_guj_owc_fbf_mnd_cze_arw_ses_rus_dgb_scr_hun_yor_swa_est_bos_anl_geo_prs_swe_fre_dut_hau_sid_urd_fin_tsw_mao_grk_sun_jpn_knd_kor_ctl_rom_cic_pol_jav_svk_amh_mly_cnt_ger_zul_ukr_chh_pan_bul_mol_spa_qcu_alb_lat_por_ven_wly_mcd_heb_lit_tag_ben_tsn_slo_ewe_ind_tha_amr_tml_igb_bem_tur_krd_ita_aze_lda_vie_tig_xho_swt_akn	-0.6135957338328	-1.46524243039203	0.146227477385353
30	sid_lit_moo_bos_chh_mlt_wly_dut_azi_aze_tsn_mao_dgb_slo_prs_bsq_lat_hau_yor_mnd_ben_ita_igb_nor_zul_urd_est_lda_fbf_fin_krd_amr_geo_guj_arw_rom_alb_aeg_gam_pol_hun_swa_sun_svk_ind_jpn_tml_kor_rus_afr_cic_spa_jav_scr_amh_mly_cnt_swe_dyu_mol_sod_ctl_mcd_por_grk_qcu_eng_cze_bul_swt_anl_hin_owc_fre_bat_ger_xho_pan_ven_tag_tha_tig_knd_ses_bam_uzb_ukr_glc_tur_akn_vie_heb_tsw_bem_ewe	-0.352634525185799	-0.836293149760823	0.40513366007557
31	amr_lat_cic_spa_tig_aeg_mlt_alb_aze_uzb_moo_tag_akn_por_ger_bsq_krd_owc_xho_cnt_lit_prs_bam_guj_dgb_pan_hun_tsn_dyu_fin_ita_wly_geo_bul_glc_grk_fre_heb_amh_rom_est_swa_mly_nor_bat_jpn_tml_kor_slo_dut_fbf_cze_sun_hin_hau_mao_mnd_ctl_yor_mcd_chh_pol_swe_bos_urd_qcu_rus_ukr_eng_lda_gam_afr_sod_arw_jav_scr_bem_ben_ven_ind_tha_anl_knd_tsw_zul_tur_svk_mol_azi_ewe_vie_sid_swt_ses_igb	-0.711164649216711	-1.70298462995741	0.0919109130495964
32	amr_urd_dyu_glc_anl_wly_gam_alb_uzb_tur_dgb_ind_xho_bos_grk_bsq_dut_sod_cic_cnt_eng_svk_yor_ita_lda_mol_hun_zul_ses_fin_krd_chh_geo_arw_slo_ctl_nor_mlt_tig_ukr_est_bam_bat_ben_mao_jpn_knd_kor_swe_bul_swa_ger_sun_rom_owc_mly_mnd_afr_bem_mcd_hau_rus_fre_lit_scr_qcu_hin_pol_guj_ven_amh_lat_sid_spa_jav_por_tsw_pan_swt_tag_tha_heb_tml_ewe_tsn_aze_cze_prs_azi_moo_vie_aeg_igb_akn_fbf	-0.589204007563054	-1.40660705368757	0.162876807606467
33	amh_slo_fbf_pol_anl_amr_wly_guj_uzb_aze_akn_mly_zul_prs_scr_bsq_ben_sid_tsw_mnd_dut_svk_lda_fre_bem_krd_est_tsn_swa_fin_urd_hau_geo_rus_hin_ukr_spa_tig_aeg_pan_hun_cic_bat_arw_ind_jpn_knd_kor_bos_glc_xho_eng_sun_rom_chh_jav_cnt_alb_swt_mol_sod_swe_por_afr_cze_qcu_mcd_lat_ctl_ven_owc_nor_mlt_ita_mao_ger_bam_lit_moo_tag_tha_gam_tml_yor_dgb_tur_bul_grk_azi_dyu_vie_heb_igb_ses_ewe	-0.150504647253913	-0.355056704027986	0.723351064285453
34	aeg_lit_swt_prs_wly_chh_owc_hin_aze_uzb_yor_ind_xho_bos_bul_bsq_rus_sod_zul_cnt_arw_spa_ses_scr_fbf_pan_fin_ven_igb_est_ctl_hau_geo_ukr_eng_grk_guj_sid_amh_krd_hun_dyu_mao_swe_bat_jpn_knd_kor_ben_slo_dgb_ger_mly_rom_anl_tag_mnd_urd_cic_glc_heb_dut_mcd_alb_mol_qcu_svk_por_cze_bem_gam_pol_mlt_lat_sun_fre_lda_ita_akn_jav_tha_tig_tml_bam_moo_azi_afr_nor_tur_tsn_vie_amr_swa_tsw_ewe	0.00327740847301401	0.00771523079643757	0.9938607235062
35	aeg_swe_fbf_grk_sod_hau_tig_hin_azi_tur_lda_ind_swt_urd_eng_bsq_slo_chh_zul_cnt_scr_fre_swa_arw_dgb_por_hun_ses_ewe_fin_mcd_gam_geo_pan_glc_guj_spa_wly_heb_dut_est_tsn_mao_nor_sun_jpn_knd_kor_cze_mol_ven_ita_jav_lat_amh_bat_mnd_bos_yor_pol_anl_afr_prs_ger_ukr_qcu_alb_svk_rom_bem_mlt_krd_amr_bul_mly_ctl_xho_rus_moo_tag_tha_sid_tml_akn_dyu_aze_ben_lit_uzb_tsw_vie_owc_cic_bam_igb	0.107771586045836	0.254103618498541	0.799976478867752
36	heb_cze_cic_krd_amr_anl_wly_glc_tur_aze_tsw_mao_lda_mol_scr_bsq_ctl_tig_zul_mnd_ben_arw_igb_lat_dgb_nor_fin_yor_ses_hun_hin_sod_geo_svk_rus_spa_grk_owc_mlt_por_est_fbf_bat_bul_jav_jpn_tml_kor_swe_ita_xho_eng_tag_pan_amh_mly_cnt_ger_tsn_slo_aeg_pol_lit_dut_guj_qcu_urd_mcd_bos_swt_sid_ukr_chh_alb_sun_prs_bam_fre_swa_ind_tha_hau_knd_bem_moo_azi_afr_rom_uzb_akn_vie_gam_dyu_ven_ewe	0.0941324768879471	0.221494334495584	0.825193164427214
37	gam_spa_bam_hin_wly_chh_amh_krd_aze_uzb_igb_jav_dyu_nor_glc_bsq_alb_amr_zul_mnd_pol_eng_tsn_slo_ven_grk_est_ses_lda_hun_ita_aeg_geo_bos_ukr_ger_swe_owc_anl_bul_fin_ewe_ind_mol_bat_jpn_tml_kor_ctl_rus_yor_lat_sun_guj_mlt_mao_cnt_por_moo_afr_heb_urd_ben_arw_mcd_qcu_scr_fre_svk_swt_tig_pan_hau_cze_tag_rom_xho_prs_bem_mly_tha_sid_knd_swa_akn_tur_lit_dut_azi_dgb_vie_sod_tsw_cic_fbf	-0.495739472898098	-1.18005833754164	0.240986658095328
38	sid_arw_xho_lat_wly_amr_hau_pan_azi_uzb_swa_sun_ses_bul_guj_bsq_hin_chh_lda_cnt_afr_ger_tsw_rom_yor_por_fin_tsn_swt_hun_eng_amh_geo_rus_ukr_ita_glc_sod_tig_svk_est_fbf_mao_spa_tag_jpn_knd_kor_krd_swe_dyu_lit_mly_ctl_heb_ind_mnd_urd_ewe_mcd_mlt_nor_slo_grk_cze_qcu_fre_alb_bos_bem_anl_ben_gam_mol_jav_prs_bam_pol_igb_bat_tha_owc_tml_akn_dgb_tur_dut_scr_aze_moo_vie_aeg_ven_cic_zul	0.136058367874119	0.320890587790062	0.749013282947321
39	owc_bul_moo_glc_gam_chh_anl_lit_aze_azi_ven_bat_bam_spa_urd_bsq_rus_sod_zul_mnd_hin_ukr_cic_mcd_igb_arw_hun_akn_swt_fin_afr_tig_geo_ita_dut_eng_rom_aeg_amr_por_est_xho_mly_swe_sun_jpn_tml_kor_guj_krd_dyu_nor_mao_mol_wly_jav_cnt_bos_bem_fre_mlt_svk_slo_ctl_cze_qcu_ben_grk_alb_dgb_amh_prs_hau_ger_ind_pol_yor_pan_ewe_tag_tha_sid_knd_lda_swa_tur_lat_scr_uzb_tsn_vie_heb_ses_tsw_fbf	-0.475838132390285	-1.13155843826459	0.260729511855385
40	hau_bos_tsn_fre_sod_chh_gam_pan_tur_uzb_lda_mly_ewe_dut_slo_bsq_guj_sid_tsw_mnd_lat_arw_ven_glc_swt_ukr_fin_akn_xho_est_swe_wly_geo_afr_por_svk_ger_amr_mlt_alb_hun_bem_ind_urd_bat_jpn_tml_kor_nor_prs_dyu_lit_sun_scr_anl_mao_cnt_spa_dgb_mcd_heb_ctl_ben_rus_hin_qcu_cze_grk_ita_zul_owc_pol_aeg_mol_jav_eng_yor_bul_fbf_tag_tha_tig_knd_bam_ses_azi_krd_rom_aze_igb_vie_amh_cic_moo_swa	0.108399881385407	0.255127990400574	0.799187607183175
41	heb_ukr_tsw_mol_mlt_hau_amr_rom_aze_tur_yor_ind_swt_svk_bul_bsq_guj_tig_igb_cnt_scr_dut_lda_glc_ewe_nor_fin_moo_akn_est_pan_gam_geo_ita_grk_swe_krd_sod_sid_urd_hun_fbf_tag_ctl_jav_jpn_tml_kor_rus_bos_cic_por_bat_spa_aeg_mly_mnd_ger_ses_pol_chh_ben_alb_cze_fre_qcu_afr_arw_prs_zul_amh_lit_wly_lat_sun_slo_bam_hin_ven_mao_tha_anl_knd_bem_tsn_uzb_mcd_eng_azi_dgb_vie_owc_xho_swa_dyu	-0.640248375769044	-1.53242269475512	0.128812986830634
42	mlt_slo_zul_krd_sid_tig_anl_urd_azi_uzb_yor_mao_ses_scr_arw_bsq_pan_hau_fbf_mnd_ukr_ben_ven_bos_ewe_mol_est_tsw_dgb_hun_pol_aeg_geo_alb_lat_bul_dut_sod_amh_grk_fin_tsn_bat_ctl_jav_jpn_tml_kor_svk_nor_akn_guj_mly_mcd_gam_ind_cnt_rom_swt_por_wly_hin_lit_cze_fre_qcu_eng_prs_ger_dyu_amr_swe_chh_ita_tag_rus_igb_spa_lda_sun_tha_heb_knd_moo_bem_tur_afr_glc_aze_bam_vie_owc_swa_cic_xho	-1.24476642218173	-3.08689406952204	0.00266534302434594
43	aeg_spa_swt_grk_sod_amh_sid_ben_tur_uzb_swa_mly_bam_eng_urd_bsq_cze_mlt_dyu_cnt_nor_scr_zul_ger_ses_ita_fin_moo_tsn_hun_prs_owc_geo_svk_pan_dut_slo_hau_anl_guj_est_ewe_mao_ukr_sun_jpn_tml_kor_pol_swe_dgb_mcd_tag_afr_wly_ind_mnd_krd_yor_glc_chh_ctl_bul_lat_rus_qcu_alb_mol_fre_xho_amr_rom_heb_hin_jav_arw_tsw_por_ven_bat_tha_tig_knd_fbf_bem_azi_lit_bos_aze_igb_vie_gam_lda_cic_akn	-0.417368719152561	-0.991574800777812	0.323977901894624
44	owc_mcd_zul_pol_tig_amh_gam_ctl_azi_aze_cic_bat_yor_urd_lat_bsq_hin_mlt_tsn_mnd_ita_spa_lda_cze_ewe_ukr_est_bem_akn_fin_nor_hau_geo_ben_rom_fre_svk_amr_heb_slo_hun_moo_jav_prs_sun_jpn_knd_kor_grk_dut_swa_eng_mly_por_anl_ind_cnt_pan_fbf_lit_sid_alb_rus_bos_glc_qcu_krd_afr_guj_ven_aeg_swe_chh_arw_mao_scr_xho_bul_bam_tag_tha_sod_tml_swt_igb_tur_ger_mol_uzb_dgb_vie_wly_dyu_tsw_ses	-0.0754730962497999	-0.177960714211214	0.859140890217242
45	sod_pan_lda_eng_wly_anl_mlt_lat_azi_tur_bam_sun_xho_arw_cze_bsq_ita_owc_zul_cnt_nor_swe_ewe_mol_cic_svk_est_ses_akn_hun_rom_hau_geo_por_krd_lit_hin_heb_amr_rus_fin_moo_tag_slo_jav_jpn_tml_kor_mcd_dut_dyu_ctl_ind_ger_aeg_mly_mnd_glc_ven_ben_gam_afr_fre_bul_prs_qcu_urd_spa_guj_yor_sid_ukr_amh_alb_bat_grk_tsn_pol_swt_mao_tha_chh_knd_fbf_dgb_aze_bos_scr_uzb_igb_vie_tig_bem_swa_tsw	-0.826632212805753	-1.99357047167096	0.0491286158795293
46	amh_ben_tsn_svk_hau_aeg_anl_guj_azi_aze_swt_sun_dyu_glc_ukr_bsq_urd_chh_ven_cnt_krd_hin_fbf_pan_akn_spa_hun_ses_tsw_fin_dut_sid_geo_rom_rus_pol_bos_tig_heb_swe_est_xho_tag_mol_jav_jpn_knd_kor_por_grk_dgb_alb_bat_eng_sod_mly_mnd_fre_bem_bul_owc_lat_lit_afr_ger_qcu_ita_cze_mcd_igb_gam_ctl_mlt_slo_mao_prs_bam_scr_swa_ind_tha_amr_tml_lda_yor_uzb_nor_arw_tur_ewe_vie_wly_zul_moo_cic	-0.175476837289775	-0.413568333300886	0.680142397188277
47	owc_grk_tsn_scr_sid_gam_amh_afr_azi_uzb_dgb_jav_ven_dut_ctl_bsq_por_wly_dyu_cnt_nor_svk_zul_bul_akn_pan_fin_moo_swt_est_glc_tig_geo_rom_krd_prs_fre_sod_mlt_lat_hun_tsw_ind_swe_mao_jpn_tml_kor_urd_pol_bam_hin_mly_bos_aeg_sun_mnd_guj_cic_rus_hau_arw_slo_ben_eng_qcu_alb_ger_mol_yor_amr_ukr_chh_mcd_tag_cze_xho_ita_igb_bat_tha_anl_knd_swa_fbf_aze_spa_lit_tur_ewe_vie_heb_bem_lda_ses	-0.141148764966813	-0.333364081302325	0.739609893650534
48	gam_guj_tsn_spa_tig_sid_owc_ukr_uzb_azi_yor_jav_ven_afr_bos_bsq_ita_anl_akn_cnt_glc_alb_lda_ger_fbf_eng_est_ewe_xho_fin_bul_wly_geo_rom_svk_swe_pol_hau_chh_hin_hun_moo_mao_krd_sun_jpn_tml_kor_por_ben_bem_cze_ind_lit_aeg_mly_mnd_slo_tsw_mcd_mlt_urd_lat_arw_prs_qcu_dut_scr_grk_bam_amr_rus_amh_pan_bat_fre_swt_mol_ses_tag_tha_heb_knd_dgb_dyu_tur_ctl_nor_aze_cic_vie_sod_igb_zul_swa	0.00916745033848336	0.0215869798344604	0.982823668238772
49	tig_lat_yor_guj_amr_gam_chh_fre_azi_uzb_ven_mly_lda_krd_ita_bsq_por_aeg_igb_cnt_grk_rus_bem_bos_dgb_eng_fin_swt_swa_hun_scr_owc_geo_swe_nor_arw_pan_amh_sod_dut_est_zul_ind_alb_tag_jpn_tml_kor_mol_ger_moo_urd_sun_slo_mlt_mao_mnd_ukr_tsw_svk_hau_ben_glc_rom_afr_qcu_bul_pol_prs_cic_sid_lit_wly_cze_bat_hin_bam_ctl_ewe_jav_tha_anl_knd_xho_dyu_aze_spa_mcd_tur_fbf_vie_heb_akn_ses_tsn	-0.216373073485446	-0.510952846421678	0.610594925206934
50	wly_alb_dgb_pol_amh_chh_mlt_ukr_azi_uzb_tsw_tag_tsn_bos_fre_bsq_nor_owc_fbf_cnt_por_lit_igb_cze_ven_scr_est_bam_ewe_hun_krd_sid_geo_bul_glc_svk_ctl_amr_sod_ita_fin_lda_sun_mcd_bat_jpn_knd_kor_hin_lat_zul_dut_ind_ben_tig_mly_mnd_rom_moo_grk_heb_eng_prs_rus_ger_qcu_spa_mol_guj_bem_aeg_urd_hau_afr_mao_slo_cic_pan_dyu_jav_tha_anl_tml_yor_swt_aze_arw_swe_tur_swa_vie_gam_xho_akn_ses	0.701575176949802	1.66672929543405	0.0989328028557986
51	heb_fre_igb_swe_chh_anl_owc_pol_uzb_azi_bem_ind_swa_prs_svk_bsq_nor_aeg_dyu_mnd_rom_dut_lda_arw_zul_guj_est_ven_xho_fin_slo_wly_geo_alb_krd_ita_lat_amh_hau_grk_hun_dgb_mao_ctl_sun_jpn_knd_kor_cze_lit_swt_ukr_jav_mol_tig_bat_cnt_glc_ewe_spa_mlt_pan_ben_eng_por_qcu_urd_mcd_bul_tsw_sod_ger_amr_afr_tag_bos_yor_scr_cic_mly_tha_gam_tml_akn_ses_aze_hin_rus_tur_tsn_vie_sid_moo_fbf_bam	-0.534533858994815	-1.27253608470536	0.206355041221201
52	chh_guj_moo_lat_hau_amh_sid_cze_uzb_aze_xho_tag_igb_bul_dut_bsq_rom_amr_ses_mnd_ctl_eng_ven_rus_lda_glc_fin_swt_fbf_est_alb_owc_geo_ita_slo_urd_nor_aeg_anl_mcd_hun_ewe_bat_mol_jav_jpn_tml_kor_swe_scr_tsn_krd_ind_arw_mlt_mly_cnt_grk_bam_ukr_sod_fre_pan_svk_lit_qcu_afr_ger_hin_bem_tig_spa_heb_prs_sun_ben_dyu_bos_swa_mao_tha_wly_knd_dgb_zul_tur_pol_por_azi_tsw_vie_gam_akn_cic_yor	-0.0855020500944135	-0.201462190925463	0.840777184503187
53	heb_rom_bem_ita_amr_tig_aeg_nor_tur_azi_yor_ind_tsw_ben_ukr_bsq_afr_hau_dyu_mnd_ger_grk_bam_dut_swt_bul_fin_dgb_moo_est_bos_wly_geo_pan_krd_mcd_scr_sod_anl_fre_hun_xho_mly_guj_mao_jpn_knd_kor_pol_ctl_akn_swe_tag_rus_sid_bat_cnt_eng_lda_cze_gam_hin_prs_urd_spa_qcu_lat_lit_glc_zul_owc_por_mlt_mol_jav_arw_ses_svk_cic_sun_tha_chh_tml_tsn_igb_uzb_alb_slo_aze_swa_vie_amh_fbf_ewe_ven	0.106198495773329	0.250052774307047	0.803098069873585
54	sid_glc_ses_pol_tig_anl_heb_alb_aze_uzb_fbf_bat_moo_guj_lit_bsq_eng_sod_lda_mnd_rom_arw_tsn_dut_igb_ukr_hun_zul_ven_fin_cze_wly_geo_svk_swe_bos_por_chh_aeg_pan_est_ewe_ind_mol_sun_jpn_knd_kor_krd_nor_cic_ctl_mly_ben_amr_jav_cnt_afr_swa_fre_hau_spa_slo_bul_rus_qcu_lat_ger_urd_dyu_gam_ita_amh_grk_mao_scr_bem_mcd_swt_tag_tha_mlt_tml_xho_tsw_tur_hin_prs_azi_yor_vie_owc_dgb_bam_akn	-0.519952462931614	-1.23555246535083	0.219736978612313
55	sid_ita_xho_guj_sod_wly_hau_eng_tur_uzb_ewe_mly_yor_bul_ben_bsq_ctl_amr_ven_cnt_swe_ger_cic_grk_akn_krd_fin_moo_lda_est_glc_owc_geo_pan_hin_lit_svk_anl_tig_rus_hun_igb_jav_cze_mao_jpn_tml_kor_dut_arw_ses_afr_bat_mol_heb_sun_mnd_ukr_zul_nor_aeg_slo_alb_lat_fre_qcu_urd_pol_rom_swa_chh_spa_gam_scr_ind_mcd_tsw_por_dyu_tag_tha_mlt_knd_dgb_swt_aze_prs_bos_azi_bem_vie_amh_fbf_tsn_bam	-0.320506630230818	-0.759286384328856	0.449601540817602
56	sod_por_bam_rom_owc_amr_gam_spa_uzb_tur_zul_sun_moo_scr_prs_bsq_rus_aeg_ewe_cnt_bul_bos_fbf_afr_xho_grk_est_tsn_cic_fin_glc_tig_geo_ben_arw_lat_pol_heb_mlt_ctl_hun_dyu_ind_fre_jav_jpn_knd_kor_urd_guj_ven_ukr_mao_lit_sid_bat_mnd_swe_dgb_cze_hau_ger_alb_svk_mol_qcu_hin_pan_nor_akn_anl_ita_wly_slo_mly_mcd_igb_eng_swt_tag_tha_chh_tml_bem_swa_aze_krd_dut_azi_tsw_vie_amh_ses_yor_lda	-0.221223238374339	-0.522433532917517	0.602610803922581
57	aeg_glc_swt_ita_heb_anl_amr_dut_azi_tur_igb_tag_lda_ger_bos_bsq_prs_tig_cic_cnt_bul_afr_dyu_alb_ses_nor_hun_moo_tsw_est_scr_gam_geo_ben_rus_guj_slo_sid_wly_pan_fin_xho_mly_spa_mao_jpn_tml_kor_ukr_mol_ewe_lat_sun_urd_mlt_ind_mnd_lit_akn_svk_sod_arw_grk_ctl_krd_qcu_swe_rom_hin_bam_chh_por_amh_fre_bat_pol_ven_cze_tsn_jav_tha_hau_knd_bem_dgb_uzb_mcd_eng_aze_fbf_vie_owc_yor_zul_swa	-0.104195021838061	-0.245438510347405	0.806657723859997
58	sod_afr_tsw_por_gam_aeg_sid_pol_aze_uzb_tsn_ind_yor_grk_nor_bsq_swe_mlt_fbf_cnt_dut_arw_lda_pan_ses_bul_hun_dgb_akn_est_mcd_heb_geo_lat_ben_rom_krd_amr_chh_ukr_fin_swt_bat_bos_mao_jpn_knd_kor_ctl_spa_moo_mol_mly_cze_amh_sun_mnd_svk_ewe_slo_hau_scr_prs_urd_ita_qcu_alb_glc_eng_zul_wly_lit_tig_fre_jav_rus_swa_ger_dyu_tag_tha_owc_tml_cic_bem_tur_hin_guj_azi_bam_vie_anl_xho_ven_igb	-0.666330646719591	-1.59662689911326	0.113741470017424
59	sid_nor_lda_prs_chh_heb_sod_guj_aze_azi_swt_tag_igb_lat_hin_bsq_svk_mlt_dgb_cnt_rus_ukr_cic_scr_zul_alb_hun_ven_bem_fin_fre_aeg_geo_glc_bul_rom_cze_owc_hau_slo_est_akn_mly_bos_mao_jpn_knd_kor_spa_afr_xho_krd_jav_lit_tig_ind_mnd_mol_ses_ctl_amr_ben_grk_ger_pol_qcu_dut_pan_swe_ewe_amh_eng_gam_mcd_bat_ita_moo_arw_swa_sun_tha_anl_tml_fbf_yor_uzb_urd_por_tur_bam_vie_wly_dyu_tsn_tsw	-0.599785726573027	-1.43452872938686	0.154775637080276
60	mlt_pan_cic_krd_amr_heb_anl_alb_aze_azi_bem_ind_lda_spa_mol_bsq_ger_wly_moo_mnd_arw_afr_swa_hin_igb_scr_fin_dgb_bam_est_svk_hau_geo_rom_lit_bul_grk_sod_chh_eng_hun_ewe_tag_bos_mao_jpn_tml_kor_urd_ctl_tsn_nor_jav_swe_aeg_bat_cnt_ita_zul_cze_owc_slo_guj_ukr_pol_qcu_dut_lat_ben_fbf_gam_por_amh_glc_mly_prs_xho_fre_swt_sun_tha_tig_knd_ven_akn_tur_rus_mcd_uzb_yor_vie_sid_ses_tsw_dyu	-0.0389738919289174	-0.0917483714059021	0.927095303566314
61	anl_dut_dgb_nor_amh_sid_aeg_rus_azi_tur_fbf_jav_xho_rom_ita_bsq_bul_owc_bam_mnd_guj_lit_cic_grk_swa_prs_hun_yor_bem_est_alb_amr_geo_ukr_fre_cze_ctl_chh_sod_mcd_fin_lda_sun_pan_bat_jpn_knd_kor_urd_arw_moo_svk_ind_afr_tig_mao_cnt_swe_swt_krd_hau_bos_glc_lat_mol_qcu_scr_ger_ben_igb_wly_slo_mlt_por_tag_eng_ses_hin_tsn_mly_tha_heb_tml_zul_ewe_uzb_pol_spa_aze_akn_vie_gam_dyu_ven_tsw	-0.394903522732365	-0.935284551056244	0.352063918738606
62	wly_ukr_akn_ita_amr_heb_gam_cze_uzb_tur_igb_jav_yor_rus_ben_bsq_prs_chh_moo_cnt_nor_alb_ses_ctl_tsw_afr_hun_fbf_lda_fin_lat_anl_geo_krd_grk_swe_eng_sod_tig_mol_est_dyu_ind_guj_sun_jpn_tml_kor_por_bos_bam_fre_bat_pan_sid_tag_mnd_hin_ewe_arw_hau_mcd_slo_svk_urd_qcu_glc_ger_dut_swa_aeg_bul_amh_lit_mao_rom_cic_pol_xho_mly_tha_owc_knd_zul_swt_aze_spa_scr_azi_ven_vie_mlt_dgb_tsn_bem	0.0857247147777125	0.202026720365343	0.840337108118255
63	amr_lit_yor_pan_mlt_wly_sod_swe_uzb_azi_zul_ind_bem_cze_dut_bsq_afr_hau_akn_mnd_arw_glc_ven_bul_tsw_prs_fin_xho_ewe_est_alb_owc_geo_spa_urd_slo_ger_heb_aeg_mcd_hun_ses_jav_fre_bat_jpn_knd_kor_grk_svk_fbf_ukr_sun_ctl_anl_mly_cnt_eng_swt_rom_gam_guj_rus_mol_pol_qcu_hin_lat_bos_swa_tig_ben_chh_nor_tag_scr_tsn_krd_moo_mao_tha_amh_tml_igb_bam_aze_por_ita_tur_dgb_vie_sid_dyu_cic_lda	-0.071312669019574	-0.167871925508055	0.86704855726187
64	wly_lat_ses_eng_chh_mlt_amr_guj_uzb_azi_moo_sun_swa_grk_mol_bsq_fre_anl_cic_mnd_ger_scr_bem_afr_akn_glc_est_dgb_yor_fin_cze_hau_geo_ctl_ita_svk_pan_aeg_tig_rom_hun_igb_ind_ukr_bat_jpn_knd_kor_pol_por_tsn_rus_tag_swe_gam_mao_cnt_krd_fbf_dut_amh_slo_urd_bos_hin_qcu_arw_bul_ben_swt_owc_alb_heb_lit_mly_spa_ewe_prs_dyu_jav_tha_sid_tml_zul_xho_tur_nor_mcd_aze_lda_vie_sod_bam_ven_tsw	-0.632603943295489	-1.511751511927	0.133987783257519
65	owc_guj_ses_afr_gam_heb_amr_prs_azi_tur_swt_tag_dgb_svk_lit_bsq_krd_aeg_bem_mnd_bos_alb_igb_rom_fbf_glc_fin_tsn_ewe_hun_bul_chh_geo_pol_scr_hin_urd_hau_mlt_ita_est_lda_bat_ctl_mly_jpn_knd_kor_arw_eng_akn_mol_ind_slo_sod_jav_cnt_swe_xho_cze_anl_ger_rus_ben_por_qcu_spa_pan_grk_yor_amh_ukr_sid_mcd_sun_lat_swa_dut_zul_mao_tha_tig_tml_ven_bam_uzb_fre_nor_aze_cic_vie_wly_dyu_moo_tsw	-0.253778455859372	-0.599712798158572	0.550156029769082
66	sod_hin_tsn_swe_tig_hau_chh_svk_tur_aze_xho_tag_swt_mol_glc_bsq_grk_anl_ses_cnt_ctl_ben_fbf_prs_cic_urd_fin_yor_bem_est_slo_heb_geo_nor_ita_por_spa_sid_aeg_afr_hun_dgb_mao_krd_jav_jpn_knd_kor_ger_guj_ven_pan_sun_lit_gam_mly_mnd_alb_lda_rom_wly_cze_arw_lat_dut_qcu_bos_fre_bul_moo_owc_pol_amr_rus_ind_ukr_tsw_mcd_igb_bat_tha_amh_tml_ewe_zul_azi_scr_eng_uzb_akn_vie_mlt_bam_swa_dyu	-0.577896831298069	-1.37878072007048	0.171269738469655
67	amh_glc_ven_rom_anl_heb_sid_mcd_azi_tur_swt_jav_xho_spa_scr_bsq_bos_mlt_dyu_mnd_nor_pan_dgb_ukr_ses_hin_hun_ewe_fbf_fin_cze_hau_geo_por_pol_alb_eng_chh_tig_grk_est_yor_mly_afr_bat_jpn_knd_kor_lit_rus_igb_swe_ind_ben_gam_mao_cnt_urd_bam_slo_sod_mol_krd_ger_ita_qcu_arw_bul_ctl_cic_wly_guj_aeg_prs_sun_lat_bem_fre_akn_tag_tha_owc_tml_moo_tsn_uzb_svk_dut_aze_swa_vie_amr_zul_lda_tsw	-0.14232140320083	-0.335678904872685	0.737869112680113
68	sod_pan_fbf_lat_anl_chh_heb_svk_azi_uzb_xho_jav_ewe_guj_grk_bsq_cze_amr_moo_cnt_ukr_spa_swt_arw_dyu_ger_fin_bem_zul_hun_bul_tig_geo_swe_dut_mcd_afr_amh_hau_hin_est_cic_tag_bos_sun_jpn_tml_kor_ctl_krd_tsn_lit_mly_nor_gam_ind_mnd_alb_lda_rus_sid_mol_glc_ben_urd_qcu_eng_fre_rom_ven_wly_ita_owc_pol_bat_slo_akn_por_swa_mao_tha_mlt_knd_igb_yor_tur_scr_prs_aze_ses_vie_aeg_dgb_tsw_bam	-0.469057197296508	-1.11383933651598	0.268218566529046
69	sod_pol_akn_swe_amh_wly_gam_alb_uzb_tur_zul_jav_moo_ukr_eng_bsq_hin_heb_lda_mnd_lit_bul_swa_cze_ewe_arw_hun_ses_tsn_fin_mol_tig_geo_guj_ctl_prs_rus_amr_owc_slo_est_bem_bat_nor_mly_jpn_knd_kor_mcd_rom_dyu_pan_ind_ger_chh_tag_cnt_svk_xho_ben_sid_scr_urd_spa_fre_qcu_glc_por_ita_ven_aeg_krd_hau_grk_mao_dut_swt_bos_igb_sun_tha_anl_tml_dgb_yor_aze_afr_lat_azi_bam_vie_mlt_tsw_fbf_cic	-0.37268117269629	-0.882999033271391	0.379513597677899
70	mlt_lat_tsn_ukr_hau_anl_owc_rus_azi_uzb_akn_mly_bem_mol_eng_bsq_nor_amr_yor_mnd_prs_hin_fbf_lit_moo_guj_hun_cic_xho_fin_ita_gam_geo_ger_spa_mcd_ctl_sid_heb_bos_est_ven_sun_rom_jav_jpn_knd_kor_glc_grk_ewe_ben_bat_slo_wly_mao_cnt_bul_lda_urd_chh_dut_alb_svk_cze_qcu_scr_pol_arw_bam_aeg_afr_amh_por_ind_swe_ses_krd_dyu_tag_tha_sod_tml_zul_igb_aze_pan_fre_tur_swt_vie_tig_tsw_dgb_swa	-0.523919773746618	-1.24499918265517	0.216260093032843
71	aeg_mcd_tsw_por_sod_amh_hau_fre_uzb_tur_igb_bat_dgb_alb_svk_bsq_grk_sid_zul_cnt_swe_ukr_bem_rom_ven_lit_hun_akn_dyu_est_glc_tig_geo_cze_mol_hin_rus_heb_amr_pol_fin_swa_mly_scr_ind_jpn_knd_kor_ctl_afr_yor_lat_sun_urd_anl_tag_mnd_ben_ses_dut_mlt_bul_nor_krd_ita_qcu_slo_bos_ger_ewe_chh_guj_owc_prs_jav_eng_moo_arw_swt_mao_tha_gam_tml_tsn_fbf_azi_spa_pan_aze_lda_vie_wly_xho_cic_bam	0.124697620653955	0.293413699735931	0.769859714830422
72	owc_mcd_igb_rom_amh_heb_sod_grk_tur_azi_ven_sun_dgb_hin_bos_bsq_rus_wly_dyu_mnd_svk_bul_ewe_prs_moo_swe_hun_akn_tsn_fin_scr_sid_geo_mol_glc_dut_urd_aeg_amr_eng_est_cic_tag_ukr_ind_jpn_tml_kor_pan_ita_yor_cze_bat_alb_hau_mao_cnt_lat_zul_ger_gam_lit_afr_nor_arw_qcu_slo_por_krd_tsw_mlt_pol_anl_fre_mly_spa_lda_ctl_swt_jav_tha_tig_knd_swa_bem_aze_guj_ben_uzb_fbf_vie_chh_xho_ses_bam	-0.219961991336882	-0.519452318413716	0.604679463684414
73	amr_por_ven_pol_sod_chh_heb_ctl_uzb_aze_dyu_tag_moo_lat_swe_bsq_ukr_hau_dgb_cnt_pan_scr_cic_bul_fbf_hin_fin_swt_tsn_est_mol_anl_geo_alb_eng_rom_ita_sid_owc_nor_hun_igb_sun_grk_bat_jpn_knd_kor_mcd_arw_ewe_krd_mly_svk_gam_mao_mnd_afr_ses_glc_tig_dut_cze_bos_fre_qcu_urd_spa_ben_tsw_mlt_prs_wly_lit_ind_rus_lda_slo_swa_jav_tha_amh_tml_xho_zul_azi_guj_ger_tur_yor_vie_aeg_bem_bam_akn	-1.11573678075158	-2.74899786524508	0.00718177401228616
74	aeg_scr_akn_afr_sid_hau_owc_slo_azi_tur_yor_sun_dyu_rus_guj_bsq_svk_mlt_cic_cnt_urd_dut_tsn_arw_lda_mol_hun_bem_ewe_est_fre_amr_geo_por_glc_lit_ukr_heb_amh_hin_fin_xho_tag_spa_mly_jpn_knd_kor_nor_lat_zul_pol_mao_ger_gam_bat_mnd_pan_tsw_ctl_wly_cze_bos_krd_grk_qcu_eng_ita_alb_fbf_tig_swe_anl_ben_ind_rom_swt_bul_dgb_jav_tha_chh_tml_swa_bam_aze_mcd_prs_uzb_moo_vie_sod_igb_ven_ses	-0.70294836449563	-1.68614765454203	0.0951195869525316
75	anl_mcd_ewe_grk_heb_sod_amr_spa_tur_uzb_igb_sun_fbf_lat_dut_bsq_hin_gam_moo_cnt_slo_afr_ses_eng_bem_prs_fin_xho_akn_hun_fre_chh_geo_ger_ukr_svk_swe_sid_owc_glc_est_ven_mao_scr_tag_jpn_tml_kor_bul_rus_tsn_ita_jav_bos_amh_bat_mnd_pan_swt_nor_wly_krd_ben_urd_guj_qcu_cze_rom_pol_swa_aeg_arw_tig_mol_mly_alb_lda_lit_tsw_ind_tha_hau_knd_cic_bam_azi_ctl_por_aze_dyu_vie_mlt_dgb_yor_zul	-0.36413567336813	-0.862758212575557	0.39048982773567
76	sod_dut_tsw_mcd_heb_sid_chh_afr_uzb_tur_akn_tag_cic_prs_hin_bsq_eng_amr_xho_mnd_grk_fre_tsn_slo_igb_ukr_fin_bem_dyu_hun_rom_aeg_geo_svk_bos_pol_alb_owc_mlt_ctl_est_zul_ind_ita_bat_jpn_tml_kor_rus_bul_ven_spa_mly_nor_wly_jav_cnt_krd_fbf_ger_anl_lit_glc_arw_swe_qcu_por_scr_mol_swa_hau_ben_amh_pan_mao_lat_dgb_guj_moo_sun_tha_gam_knd_lda_bam_azi_cze_urd_aze_ses_vie_tig_swt_yor_ewe	-0.324550513439338	-0.768634248697333	0.444058001712685
77	amh_bos_xho_nor_heb_tig_gam_cze_aze_uzb_dyu_mao_cic_prs_hin_bsq_krd_chh_dgb_mnd_ukr_glc_bam_pan_tsn_ita_hun_yor_fbf_est_grk_sid_geo_dut_guj_alb_afr_wly_owc_fre_fin_akn_sun_rus_jav_jpn_tml_kor_swe_spa_moo_rom_bat_lit_hau_mly_cnt_bul_swa_scr_anl_por_mol_slo_pol_qcu_eng_arw_ctl_ven_aeg_ben_mlt_svk_tag_ger_ewe_mcd_zul_ind_tha_sod_knd_lda_ses_tur_lat_urd_azi_igb_vie_amr_tsw_bem_swt	1.19656051506035	2.89670448660565	0.00470122367448172
78	mlt_svk_igb_lat_sid_aeg_anl_ukr_uzb_azi_bam_tag_lda_ctl_nor_bsq_krd_amh_zul_mnd_pol_mol_cic_rom_dgb_pan_hun_moo_yor_est_spa_hau_geo_mcd_slo_eng_bos_gam_sod_ben_fin_swa_bat_scr_ind_jpn_tml_kor_alb_fre_tsn_rus_jav_bul_amr_mao_cnt_hin_fbf_glc_wly_afr_por_dut_swe_qcu_grk_arw_urd_ses_heb_prs_tig_ger_mly_lit_akn_guj_xho_sun_tha_chh_knd_swt_bem_tur_cze_ita_aze_ven_vie_owc_tsw_ewe_dyu	-0.654140470098397	-1.56578523167231	0.120795394163324
79	sod_glc_ewe_rom_wly_anl_amr_scr_tur_azi_swa_sun_lda_ctl_fre_bsq_bul_owc_fbf_cnt_cze_swe_tsn_mol_ses_alb_est_ven_zul_fin_urd_amh_geo_ger_eng_afr_guj_aeg_tig_prs_hun_bam_jav_pan_mly_jpn_knd_kor_lat_arw_akn_rus_tag_krd_hau_ind_mnd_slo_xho_hin_gam_ukr_grk_nor_pol_qcu_mcd_ben_dut_tsw_heb_ita_sid_spa_bat_svk_bem_bos_igb_mao_tha_chh_tml_yor_moo_uzb_por_lit_aze_dyu_vie_mlt_dgb_swt_cic	-0.401948724914891	-0.955059404312078	0.342023620102585
80	sid_ukr_dgb_bos_gam_mlt_tig_cze_tur_aze_bam_jav_yor_arw_fre_bsq_spa_anl_moo_mnd_ctl_pan_xho_rom_ses_guj_fin_bem_ewe_hun_mcd_amr_geo_eng_swe_bul_slo_chh_wly_svk_est_tsn_mly_urd_ind_jpn_tml_kor_pol_alb_swa_nor_sun_rus_owc_tag_cnt_glc_igb_scr_aeg_krd_lit_ben_dut_qcu_lat_grk_ger_ven_amh_prs_heb_por_bat_afr_zul_ita_fbf_mao_tha_sod_knd_lda_swt_uzb_mol_hin_azi_akn_vie_hau_cic_dyu_tsw	-0.456801670468872	-1.08529521129022	0.280596222387722
81	gam_alb_ven_lat_amh_amr_wly_por_aze_uzb_bem_ind_fbf_grk_cze_bsq_spa_mlt_dgb_mnd_dut_rom_zul_mol_swa_arw_fin_tsn_yor_hun_lit_sod_geo_ita_pan_guj_ukr_hau_owc_bul_est_xho_tag_rus_mly_jpn_tml_kor_bos_swe_ses_fre_bat_ctl_sid_mao_cnt_nor_lda_scr_tig_svk_slo_pol_eng_qcu_prs_urd_ben_dyu_anl_glc_heb_afr_jav_krd_swt_hin_igb_sun_tha_aeg_knd_cic_tsw_tur_ger_mcd_azi_bam_vie_chh_ewe_moo_akn	-0.322546941868139	-0.763901384995133	0.446859749528832
82	chh_slo_fbf_nor_amr_anl_owc_bul_tur_azi_xho_jav_ewe_cze_eng_bsq_rom_mlt_zul_cnt_mcd_swe_moo_spa_igb_bos_hun_yor_bam_est_ctl_sod_geo_fre_urd_lit_ukr_sid_aeg_hin_fin_swa_bat_scr_mly_jpn_tml_kor_alb_pol_dgb_ben_ind_dut_heb_tag_mnd_guj_tsw_pan_wly_rus_grk_glc_ger_qcu_mol_krd_prs_swt_amh_ita_gam_arw_sun_por_bem_afr_dyu_mao_tha_tig_knd_cic_tsn_aze_svk_lat_uzb_ses_vie_hau_ven_lda_akn	-0.426220754570688	-1.01150754979293	0.314398031502385
83	tig_spa_cic_afr_hau_owc_chh_bul_aze_tur_bam_sun_dgb_lit_krd_bsq_glc_sod_ewe_mnd_scr_ita_swt_mcd_dyu_bos_est_ses_yor_fin_guj_gam_geo_urd_svk_ukr_grk_anl_mlt_rom_hun_tsn_mao_ger_mly_jpn_knd_kor_nor_prs_akn_swe_tag_dut_wly_bat_cnt_fre_igb_hin_sid_mol_ben_pan_alb_qcu_pol_ctl_arw_moo_aeg_rus_amh_cze_jav_eng_tsw_por_bem_ind_tha_heb_tml_zul_swa_azi_slo_lat_uzb_lda_vie_amr_fbf_xho_ven	-0.201569289675023	-0.47608845482109	0.635127906669275
84	mlt_cze_fbf_arw_heb_aeg_sid_nor_uzb_tur_ven_sun_tsn_prs_slo_bsq_ben_chh_bam_cnt_alb_grk_akn_ukr_moo_ger_est_swt_cic_hun_svk_anl_geo_mcd_urd_glc_afr_gam_amh_scr_fin_bem_jav_ita_mao_jpn_knd_kor_eng_por_dyu_fre_ind_lit_sod_mly_mnd_bos_zul_rus_hau_pan_dut_hin_mol_qcu_pol_bul_spa_ses_wly_ctl_tig_lat_bat_rom_lda_swe_yor_tag_tha_amr_tml_xho_tsw_azi_guj_krd_aze_swa_vie_owc_dgb_ewe_igb	-0.291677691097584	-0.689465180732524	0.492247313259184
85	wly_ukr_fbf_prs_heb_amh_sid_nor_tur_azi_bem_bat_moo_pan_spa_bsq_rom_aeg_akn_cnt_ben_ctl_lda_glc_ewe_fre_hun_igb_tsn_fin_afr_chh_geo_krd_ger_grk_lat_gam_owc_swe_est_cic_ind_ita_mao_jpn_tml_kor_pol_rus_ven_bos_tag_lit_amr_sun_mnd_urd_ses_alb_sod_guj_mcd_por_hin_qcu_dut_svk_eng_swt_hau_bul_tig_mol_jav_scr_dyu_slo_tsw_mly_tha_anl_knd_dgb_swa_aze_cze_arw_uzb_bam_vie_mlt_xho_zul_yor	-0.583963943438109	-1.39385698069697	0.166682501950343
86	tig_pol_swa_ger_sod_aeg_anl_ben_azi_tur_xho_tag_igb_lat_afr_bsq_spa_amr_cic_cnt_urd_ctl_ewe_slo_moo_ita_fin_yor_swt_hun_dut_wly_geo_grk_lit_cze_por_hau_chh_bos_est_dgb_mao_rom_bat_jpn_tml_kor_pan_ukr_lda_arw_sun_mol_gam_mly_mnd_scr_zul_krd_mlt_svk_hin_guj_bul_qcu_nor_prs_swe_dyu_heb_eng_owc_rus_jav_fre_bam_mcd_ses_ind_tha_amh_knd_bem_akn_aze_alb_glc_uzb_ven_vie_sid_tsn_fbf_tsw	-0.187843845353005	-0.443405345728491	0.658502391435845
87	amr_ukr_igb_mcd_tig_anl_gam_lit_aze_tur_ewe_tag_bem_bos_urd_bsq_svk_hau_cic_cnt_guj_por_moo_dut_dyu_ita_hun_yor_zul_est_glc_chh_geo_bul_pan_grk_scr_mlt_aeg_lat_fin_ses_jav_ctl_bat_jpn_knd_kor_swe_rom_swa_nor_ind_afr_owc_sun_mnd_ben_dgb_arw_heb_cze_pol_ger_alb_qcu_prs_hin_slo_lda_wly_fre_sod_spa_mly_krd_tsn_rus_tsw_mao_tha_sid_tml_fbf_bam_azi_eng_mol_uzb_akn_vie_amh_swt_xho_ven	-0.200537974833121	-0.473226363637843	0.637160575009391
88	amh_ita_igb_urd_sod_heb_sid_eng_uzb_tur_tsn_sun_bam_guj_rom_bsq_slo_owc_ewe_mnd_lat_mcd_bem_spa_cic_svk_fin_fbf_moo_est_scr_gam_geo_prs_ukr_swe_bos_aeg_chh_glc_hun_zul_ind_por_mly_jpn_knd_kor_afr_arw_xho_ben_bat_dut_mlt_tag_cnt_nor_swa_alb_amr_hin_grk_bul_rus_qcu_pol_lit_ctl_akn_wly_cze_tig_krd_mao_pan_tsw_fre_dyu_jav_tha_anl_tml_ven_lda_azi_mol_ger_aze_yor_vie_hau_dgb_swt_ses	-0.385771664845396	-0.915972616268461	0.362050314735946
89	aeg_lat_tsw_glc_chh_tig_amr_mol_azi_aze_swa_mly_yor_grk_krd_bsq_ita_hau_dyu_cnt_pan_rom_ven_hin_tsn_dut_est_lda_ewe_hun_eng_wly_geo_urd_alb_ger_guj_sod_heb_swe_fin_ses_ind_pol_sun_jpn_tml_kor_svk_rus_bam_spa_jav_cze_gam_tag_mnd_por_fbf_ukr_mlt_fre_nor_lit_prs_qcu_slo_arw_bul_dgb_sid_mcd_anl_bos_mao_ctl_bem_ben_cic_bat_tha_amh_knd_xho_swt_uzb_afr_scr_tur_moo_vie_owc_igb_zul_akn	-0.0853544020311377	-0.200997012334859	0.841139850389667
90	tig_hin_fbf_scr_sod_gam_chh_mcd_tur_azi_dyu_tag_swt_guj_urd_bsq_ukr_sid_swa_cnt_fre_nor_ses_prs_bem_krd_hun_xho_tsn_fin_arw_wly_geo_bul_pan_ger_eng_mlt_amh_dut_est_tsw_jav_swe_mly_jpn_tml_kor_ita_svk_lda_spa_sun_lit_owc_ind_mnd_slo_moo_lat_heb_mol_afr_por_glc_qcu_rom_ben_rus_dgb_aeg_bos_anl_pol_mao_grk_yor_cze_ven_bat_tha_hau_knd_cic_igb_aze_alb_ctl_uzb_bam_vie_amr_zul_ewe_akn	0.492540670784557	1.16551706350944	0.246790353794306
91	chh_pan_tsw_spa_mlt_tig_gam_cze_aze_tur_zul_tag_cic_arw_ctl_bsq_bul_anl_lda_cnt_afr_guj_igb_krd_fbf_scr_hun_tsn_moo_est_dut_hau_geo_lit_ita_grk_lat_amr_sid_ben_fin_akn_bat_alb_ind_jpn_knd_kor_nor_fre_dyu_mol_mao_urd_wly_jav_mnd_hin_ven_pol_aeg_bos_ukr_prs_swe_qcu_svk_por_mcd_dgb_amh_eng_heb_rus_sun_slo_swt_glc_ses_mly_tha_owc_tml_bem_xho_azi_ger_rom_uzb_swa_vie_sod_ewe_yor_bam	-0.0822195440602121	-0.193803519245888	0.846752407950531
92	mlt_cze_xho_hin_amh_sid_chh_bul_azi_uzb_tsn_tag_ven_ctl_eng_bsq_ita_amr_lda_mnd_mcd_alb_swt_dut_ewe_pan_est_zul_dgb_fin_prs_heb_geo_urd_scr_rom_slo_owc_tig_lat_hun_swa_bat_pol_sun_jpn_knd_kor_krd_mol_bam_ukr_mao_lit_gam_mly_cnt_arw_moo_afr_sod_por_svk_fre_bos_qcu_swe_ben_rus_akn_hau_grk_anl_nor_ind_guj_fbf_ger_ses_jav_tha_aeg_tml_cic_tsw_tur_glc_spa_aze_dyu_vie_wly_yor_igb_bem	-0.125516954426485	-0.295744817898247	0.76808430053006
93	sod_slo_lda_urd_aeg_gam_hau_por_azi_aze_tsw_sun_ewe_rus_eng_bsq_scr_amh_igb_cnt_afr_ita_swa_bul_swt_svk_est_fbf_moo_fin_ben_anl_geo_rom_swe_alb_glc_heb_sid_hin_hun_dyu_mao_ukr_tag_jpn_knd_kor_cze_pol_ven_bos_jav_spa_wly_bat_mnd_ger_akn_fre_chh_mol_nor_grk_ctl_qcu_lat_guj_krd_dgb_owc_pan_tig_prs_ind_arw_bam_dut_cic_mly_tha_amr_tml_tsn_yor_uzb_mcd_lit_tur_ses_vie_mlt_xho_zul_bem	0.00584313408706316	0.0137639153942818	0.989047815272775
94	hau_afr_bem_ctl_tig_gam_sod_glc_azi_aze_zul_sun_ses_mcd_por_bsq_ben_chh_lda_mnd_hin_dut_ven_scr_dgb_alb_hun_swt_igb_fin_lit_sid_geo_grk_lat_svk_prs_heb_amr_rom_est_bam_mly_rus_tag_jpn_tml_kor_mol_spa_yor_pol_mao_bos_mlt_jav_cnt_urd_fbf_slo_aeg_bul_pan_krd_cze_qcu_nor_guj_fre_tsw_owc_ita_amh_arw_bat_ger_cic_eng_xho_ind_tha_anl_knd_swa_akn_uzb_swe_ukr_tur_ewe_vie_wly_dyu_tsn_moo	-0.0300412083102499	-0.0708231003415641	0.943690622999519
95	heb_mol_tsn_alb_hau_gam_amh_mcd_tur_aze_swt_tag_akn_krd_lit_bsq_arw_tig_bam_cnt_spa_scr_tsw_ctl_igb_guj_fin_yor_moo_est_dut_anl_geo_fre_slo_rus_pan_amr_wly_por_hun_zul_ind_bos_mly_jpn_tml_kor_lat_afr_ewe_rom_mao_ukr_chh_bat_mnd_svk_dgb_pol_mlt_eng_bul_prs_cze_qcu_hin_glc_swe_bem_sid_ger_aeg_grk_sun_ben_ses_ita_xho_jav_tha_owc_knd_cic_dyu_uzb_nor_urd_azi_ven_vie_sod_lda_swa_fbf	-0.10574052096987	-0.249639739023354	0.803416536262714
96	amr_arw_cic_pol_heb_tig_anl_krd_uzb_aze_ven_mao_swt_prs_bos_bsq_ctl_amh_bem_mnd_lit_rus_dgb_urd_lda_ukr_est_yor_xho_fin_cze_mlt_geo_lat_ben_alb_hin_chh_sod_svk_hun_zul_ind_bul_bat_jpn_knd_kor_nor_grk_dyu_pan_mly_ger_aeg_jav_cnt_rom_bam_scr_wly_ita_glc_afr_slo_qcu_dut_guj_mcd_igb_gam_por_hau_eng_tag_spa_swa_swe_akn_sun_tha_sid_tml_ses_fbf_azi_mol_fre_tur_moo_vie_owc_ewe_tsw_tsn	0.450672689106987	1.06453389674564	0.289843045537341
97	wly_guj_ses_fre_amh_amr_chh_rus_uzb_aze_moo_tag_swa_bos_spa_bsq_ita_anl_ewe_mnd_rom_urd_fbf_alb_dyu_ben_fin_dgb_igb_hun_afr_hau_geo_swe_eng_ctl_mcd_gam_owc_mol_est_zul_mly_slo_jav_jpn_tml_kor_lit_ger_lda_por_bat_prs_heb_mao_cnt_bul_xho_nor_tig_ukr_hin_dut_grk_qcu_scr_glc_svk_yor_sod_arw_sid_cze_sun_pan_tsn_krd_bam_ind_tha_aeg_knd_swt_tsw_azi_lat_pol_tur_bem_vie_mlt_ven_akn_cic	-0.93183770399334	-2.26325047668689	0.0259462431209525
98	tig_pan_dyu_slo_chh_owc_aeg_lit_aze_tur_tsn_mao_zul_prs_bos_bsq_ukr_wly_ses_mnd_ita_eng_lda_mol_ven_urd_est_swt_dgb_hun_ben_sid_geo_afr_swe_por_fre_anl_heb_svk_fin_igb_jav_glc_bat_jpn_tml_kor_alb_rom_ewe_krd_ind_spa_sod_mly_cnt_ger_yor_guj_amh_nor_grk_scr_dut_qcu_cze_ctl_rus_bam_amr_hin_hau_mcd_tag_pol_tsw_lat_moo_sun_tha_mlt_knd_fbf_akn_uzb_bul_arw_azi_xho_vie_gam_swa_bem_cic	-0.199659761691517	-0.471415496353311	0.638448095666984
99	hau_lit_igb_scr_owc_tig_amr_nor_aze_tur_swt_ind_dyu_svk_bul_bsq_grk_gam_ven_mnd_prs_mol_lda_por_swa_pol_hun_tsn_zul_est_ger_heb_geo_urd_hin_alb_rus_sid_mlt_arw_fin_ewe_sun_cze_mly_jpn_tml_kor_ukr_ctl_tsw_krd_tag_guj_wly_mao_cnt_glc_dgb_lat_anl_rom_eng_spa_slo_qcu_ben_pan_swe_cic_aeg_mcd_sod_bos_bat_ita_akn_fre_ses_jav_tha_amh_knd_xho_moo_uzb_afr_dut_azi_bem_vie_chh_fbf_yor_bam	0.410956924334666	0.972302209172418	0.333422353763601
100	amr_pan_dgb_guj_amh_tig_chh_eng_tur_aze_xho_ind_bem_prs_spa_bsq_ben_wly_tsw_cnt_grk_rom_ven_rus_zul_lit_est_yor_ewe_hun_bos_sod_geo_nor_krd_ger_pol_owc_anl_ctl_fin_ses_tag_scr_mly_jpn_knd_kor_svk_swe_bam_bul_sun_urd_gam_bat_mnd_slo_swt_hin_mlt_mol_alb_cze_por_qcu_mcd_ita_afr_igb_aeg_ukr_sid_arw_jav_fre_fbf_lat_dyu_mao_tha_hau_tml_cic_swa_azi_dut_glc_uzb_akn_vie_heb_lda_moo_tsn	-0.253312908947306	-0.598816979547273	0.55075076601266
101	gam_guj_tsn_rom_amh_sod_heb_ita_azi_aze_fbf_sun_dgb_pan_por_bsq_bul_anl_swt_mnd_glc_ctl_bam_mol_lda_cze_fin_cic_xho_hun_hin_amr_geo_nor_lat_scr_pol_wly_mlt_svk_est_bem_mly_slo_bat_jpn_knd_kor_arw_grk_yor_krd_ind_eng_hau_jav_cnt_swe_ewe_afr_sid_mcd_dut_lit_ukr_qcu_fre_rus_ger_tsw_chh_ben_owc_bos_mao_prs_igb_spa_zul_tag_tha_tig_tml_swa_dyu_tur_alb_urd_uzb_ven_vie_aeg_moo_akn_ses	-1.24676726158995	-3.09992894693947	0.00256139790197586
102	gam_glc_fbf_ctl_anl_mlt_heb_bos_azi_aze_dyu_tag_lda_bul_cze_bsq_scr_aeg_tsn_mnd_mcd_svk_cic_prs_swt_grk_fin_tsw_xho_est_dut_sid_geo_guj_rom_nor_ita_sod_wly_rus_hun_bam_mao_slo_ind_jpn_tml_kor_afr_pan_ses_spa_bat_arw_owc_jav_cnt_ben_ven_por_amr_mol_lat_pol_urd_qcu_swe_lit_fre_yor_amh_krd_chh_hin_mly_ger_dgb_ukr_moo_sun_tha_hau_knd_akn_igb_uzb_alb_eng_tur_zul_vie_tig_swa_ewe_bem	-0.209662242049786	-0.494719009151194	0.62196519631051
103	amr_ita_ven_rus_anl_sid_amh_ger_aze_uzb_cic_tag_ewe_bos_bul_bsq_pan_aeg_bem_mnd_por_svk_tsn_spa_igb_prs_est_dyu_akn_hun_eng_owc_geo_nor_pol_slo_lat_tig_mlt_hin_fin_ses_sun_alb_ind_jpn_knd_kor_ukr_lit_lda_ctl_jav_grk_chh_bat_cnt_urd_dgb_ben_gam_mcd_mol_glc_guj_qcu_arw_cze_rom_xho_sod_scr_hau_dut_mao_krd_bam_swe_swt_mly_tha_wly_tml_swa_tsw_azi_fre_afr_tur_moo_vie_heb_yor_fbf_zul	-0.862129674693069	-2.08912528339661	0.0394276034866908
104	anl_fre_ven_spa_gam_tig_aeg_glc_uzb_tur_lda_mly_ewe_por_rus_bsq_lit_wly_yor_cnt_ger_ukr_tsw_svk_dyu_alb_est_swt_igb_hun_ben_sod_geo_pan_lat_bos_guj_heb_amr_urd_fin_ses_sun_dut_mao_jpn_tml_kor_grk_pol_cic_swe_bat_ita_amh_jav_mnd_mol_bam_ctl_hau_afr_hin_scr_cze_qcu_arw_nor_slo_bem_chh_rom_owc_krd_ind_prs_tsn_bul_xho_tag_tha_mlt_knd_akn_fbf_azi_eng_mcd_aze_dgb_vie_sid_moo_zul_swa	-1.00952227580063	-2.4630090563407	0.0156176717311341
105	heb_ita_cic_glc_sod_mlt_anl_bul_uzb_tur_dgb_mao_xho_por_lit_bsq_urd_sid_akn_cnt_pan_ukr_zul_rom_igb_slo_hun_moo_yor_fin_svk_amh_geo_mcd_spa_grk_mol_gam_chh_ben_est_ven_mly_nor_ind_jpn_tml_kor_cze_krd_fbf_swe_jav_scr_hau_bat_mnd_guj_swa_lat_wly_eng_ctl_prs_fre_qcu_rus_ger_arw_bem_owc_bos_amr_pol_sun_afr_ses_dut_bam_tag_tha_tig_knd_swt_dyu_aze_hin_alb_azi_tsw_vie_aeg_ewe_lda_tsn	-0.27863614406161	-0.658596902613306	0.511781884785588
106	mlt_scr_xho_eng_amh_sid_anl_nor_uzb_azi_cic_ind_dgb_arw_bul_bsq_grk_heb_lda_mnd_lat_swe_swa_mol_zul_urd_fin_igb_bem_hun_hin_chh_geo_fre_pol_ctl_bos_hau_sod_afr_est_dyu_mly_lit_bat_jpn_knd_kor_rom_guj_tsn_ben_mao_prs_aeg_tag_cnt_krd_ewe_dut_amr_svk_mcd_alb_rus_qcu_ukr_ger_cze_ses_tig_slo_owc_por_sun_glc_swt_spa_moo_jav_tha_gam_tml_akn_fbf_tur_ita_pan_aze_yor_vie_wly_ven_tsw_bam	0.278951525508675	0.657175023093024	0.512691506527832
107	sid_lat_tsn_svk_mlt_aeg_chh_nor_azi_aze_dyu_mly_ven_slo_rom_bsq_arw_wly_swa_mnd_mcd_urd_lda_krd_ses_ben_hun_akn_cic_fin_por_sod_geo_bos_glc_lit_cze_owc_heb_hin_est_ewe_sun_mol_bat_jpn_tml_kor_alb_guj_tsw_swe_jav_ukr_hau_ind_cnt_ita_bem_rus_amr_eng_pol_afr_pan_qcu_ctl_scr_ger_fbf_tig_spa_amh_grk_mao_dut_yor_fre_xho_tag_tha_anl_knd_swt_zul_tur_prs_bul_uzb_bam_vie_gam_moo_dgb_igb	-0.253624386469864	-0.599644569842486	0.550201315409804
108	sod_svk_yor_mcd_owc_wly_sid_pan_azi_uzb_ewe_mly_dyu_rom_rus_bsq_alb_heb_tsw_mnd_hin_slo_swt_glc_moo_arw_hun_bem_ses_est_afr_hau_geo_pol_mol_dut_ctl_gam_chh_ukr_fin_ven_bat_bul_mao_jpn_knd_kor_guj_fre_swa_ger_sun_urd_tig_ind_cnt_cze_zul_grk_amh_eng_prs_scr_nor_qcu_swe_spa_ita_fbf_anl_ben_amr_lat_tag_lit_bam_por_tsn_jav_tha_mlt_tml_igb_lda_aze_krd_bos_tur_dgb_vie_aeg_xho_cic_akn	-0.543469253807978	-1.29422629606351	0.198791867604262
109	hau_mol_yor_eng_wly_owc_aeg_bul_aze_tur_igb_sun_moo_lit_spa_bsq_grk_heb_bem_cnt_alb_guj_ses_ita_swa_rus_est_bam_xho_fin_ukr_sid_geo_ger_lat_dut_swe_anl_amr_glc_hun_ewe_jav_hin_ind_jpn_knd_kor_afr_ctl_dyu_por_mao_bos_tig_tag_mnd_pol_dgb_arw_gam_fre_urd_cze_nor_qcu_rom_krd_svk_swt_mlt_ben_sod_slo_bat_mcd_fbf_scr_tsn_mly_tha_amh_tml_tsw_akn_azi_prs_pan_uzb_cic_vie_chh_ven_zul_lda	-0.82333888474342	-1.98331559766117	0.0502816373515063
110	mlt_spa_swt_afr_anl_heb_sid_bul_azi_uzb_akn_sun_swa_grk_mcd_bsq_bos_amr_fbf_mnd_ctl_rom_cic_mol_tsn_fre_hun_moo_xho_fin_ben_chh_geo_rus_por_krd_slo_aeg_wly_prs_est_bam_bat_cze_tag_jpn_knd_kor_lat_eng_tsw_alb_jav_hin_tig_ind_cnt_ita_dyu_ukr_hau_dut_ger_scr_lit_qcu_nor_pol_swe_ven_gam_urd_sod_glc_mly_pan_zul_arw_ewe_mao_tha_owc_tml_dgb_lda_tur_svk_guj_aze_ses_vie_amh_yor_bem_igb	-0.0232129161334957	-0.0547407499553962	0.956462430038099
111	wly_afr_tsn_fre_mlt_hau_amh_krd_azi_tur_fbf_mao_yor_nor_mol_bsq_cze_tig_akn_mnd_mcd_bul_dyu_eng_bam_ben_hun_bem_tsw_fin_pol_anl_geo_glc_ger_grk_urd_heb_amr_spa_est_lda_ind_bos_sun_jpn_knd_kor_prs_ctl_ven_dut_bat_lat_aeg_mly_cnt_swe_ewe_svk_sod_arw_slo_rus_lit_qcu_ukr_ita_alb_moo_gam_pan_chh_hin_jav_rom_ses_scr_dgb_tag_tha_owc_tml_igb_swt_uzb_guj_por_aze_zul_vie_sid_cic_xho_swa	-0.473871274261087	-1.12709666171463	0.262601311114544
112	amr_hin_moo_svk_anl_gam_amh_slo_azi_aze_dyu_mao_fbf_lit_eng_bsq_por_mlt_akn_mnd_spa_ger_ven_afr_cic_ita_est_swa_igb_fin_ctl_aeg_geo_prs_arw_urd_guj_hau_wly_alb_hun_zul_sun_rom_tag_jpn_knd_kor_bos_ukr_dgb_nor_ind_scr_tig_jav_cnt_cze_lda_pol_heb_rus_krd_mcd_swe_qcu_pan_ben_glc_swt_chh_fre_sod_lat_bat_bul_ses_dut_tsw_mly_tha_owc_tml_ewe_bam_uzb_grk_mol_tur_yor_vie_sid_tsn_bem_xho	-0.256051569139166	-0.605756439221438	0.546152060400614
113	hau_cze_tsn_fre_mlt_chh_sid_bul_uzb_azi_dyu_tag_bem_glc_ukr_bsq_bos_amr_ses_cnt_slo_lit_moo_spa_ewe_ben_fin_swa_lda_hun_svk_anl_geo_rom_mol_swe_hin_aeg_tig_pol_est_yor_mao_ctl_bat_jpn_tml_kor_ita_por_akn_alb_ind_krd_wly_jav_mnd_urd_igb_grk_sod_afr_ger_arw_pan_qcu_rus_eng_lat_tsw_amh_guj_gam_nor_mly_mcd_fbf_prs_bam_sun_tha_heb_knd_ven_swt_aze_scr_dut_tur_zul_vie_owc_cic_xho_dgb	-0.67073528374197	-1.60717585984971	0.11140583487063
114	hau_pol_moo_bul_heb_tig_sid_rom_azi_tur_tsw_tag_bam_guj_spa_bsq_por_owc_ewe_cnt_ukr_fre_dyu_lit_tsn_ctl_est_fbf_xho_hun_mcd_amh_geo_dut_hin_svk_arw_chh_sod_glc_fin_zul_sun_cze_ind_jpn_tml_kor_pan_ben_yor_scr_bat_krd_mlt_mly_mnd_prs_swt_nor_anl_bos_swe_mol_ger_qcu_afr_slo_alb_cic_gam_ita_wly_rus_jav_grk_ses_urd_dgb_mao_tha_aeg_knd_bem_swa_aze_lat_eng_uzb_igb_vie_amr_akn_ven_lda	0.37303708761304	0.879189732528544	0.38156445326823
115	mlt_spa_dgb_swe_sod_gam_hau_ben_aze_uzb_ewe_tag_fbf_dut_pol_bsq_guj_amh_bam_mnd_arw_afr_tsn_scr_tsw_lat_est_xho_dyu_fin_svk_amr_geo_rus_pan_hin_alb_aeg_chh_grk_hun_ses_jav_fre_sun_jpn_tml_kor_ctl_rom_akn_ita_bat_cze_wly_mao_cnt_eng_moo_nor_owc_bul_mcd_urd_mol_qcu_glc_krd_lit_bem_heb_por_tig_slo_mly_ger_zul_ukr_lda_ind_tha_anl_knd_swa_cic_azi_bos_prs_tur_igb_vie_sid_ven_swt_yor	-0.0646906875014618	-0.152475883612413	0.879141926220531
116	gam_ben_xho_ita_amr_mlt_amh_prs_tur_aze_igb_mly_bem_bul_guj_bsq_spa_sod_dyu_mnd_scr_ctl_lda_lit_akn_rom_est_tsw_swt_hun_mcd_wly_geo_pan_grk_dut_ger_tig_chh_rus_fin_fbf_sun_urd_mao_jpn_knd_kor_krd_glc_ewe_arw_bat_por_sid_jav_cnt_pol_tsn_swe_hau_alb_ukr_eng_afr_qcu_bos_hin_cze_dgb_owc_mol_aeg_slo_tag_nor_cic_fre_bam_ind_tha_heb_tml_ven_moo_uzb_lat_svk_azi_yor_vie_anl_swa_zul_ses	0.241976040775891	0.569257607497736	0.57055368376052
117	owc_grk_igb_urd_gam_sod_hau_ctl_azi_tur_zul_mly_bem_guj_nor_bsq_krd_heb_moo_mnd_bos_ben_lda_pan_cic_rom_hun_ses_swa_est_ukr_anl_geo_rus_bul_lit_por_wly_amr_mol_fin_fbf_mao_spa_tag_jpn_tml_kor_afr_slo_akn_scr_bat_pol_amh_ind_cnt_fre_dyu_ita_chh_mcd_lat_svk_prs_qcu_alb_dut_swe_ven_sid_cze_tig_hin_sun_glc_tsn_eng_ewe_jav_tha_aeg_knd_yor_swt_uzb_arw_ger_aze_xho_vie_mlt_tsw_bam_dgb	-0.921170359065257	-2.23141677932365	0.0280562539603642
118	hau_por_igb_nor_anl_tig_sid_ukr_tur_aze_fbf_sun_dgb_slo_alb_bsq_arw_chh_bem_cnt_dut_scr_dyu_lat_bam_grk_hun_yor_swa_fin_pan_mlt_geo_mcd_spa_bul_lit_wly_heb_urd_est_tsw_mao_ger_ind_jpn_knd_kor_guj_cze_cic_pol_mly_ita_owc_bat_mnd_afr_ven_bos_amh_mol_swe_ctl_rom_qcu_svk_fre_rus_moo_amr_glc_gam_krd_jav_eng_zul_ben_ewe_tag_tha_aeg_tml_lda_ses_azi_hin_prs_uzb_swt_vie_sod_xho_akn_tsn	-0.566308182534684	-1.34983785885948	0.180344411488586
119	owc_mcd_dgb_nor_sid_amr_mlt_hin_tur_aze_fbf_bat_swa_swe_pol_bsq_slo_wly_ses_cnt_alb_arw_bam_por_tsn_svk_fin_dyu_xho_est_lat_sod_geo_guj_urd_ben_lit_anl_tig_grk_hun_igb_mly_rus_jav_jpn_knd_kor_prs_eng_bem_ita_tag_pan_aeg_mao_mnd_rom_yor_cze_chh_glc_fre_afr_ctl_qcu_dut_ukr_bos_ewe_hau_scr_amh_ger_sun_spa_cic_bul_ven_ind_tha_heb_tml_tsw_zul_uzb_krd_mol_azi_swt_vie_gam_moo_lda_akn	-0.373432145015212	-0.885332592405962	0.378260662664686
120	anl_dut_ewe_fre_sod_heb_mlt_bos_uzb_aze_bam_ind_yor_eng_hin_bsq_scr_tig_xho_mnd_ger_ctl_swa_arw_cic_swe_est_fbf_moo_fin_spa_aeg_geo_rom_urd_por_lat_amr_gam_pol_hun_dgb_jav_nor_mao_jpn_tml_kor_lit_bul_tsn_svk_sun_ben_hau_bat_cnt_rus_lda_alb_wly_ita_prs_glc_afr_qcu_ukr_mol_cze_igb_amh_krd_owc_mcd_mly_slo_tsw_pan_ven_tag_tha_chh_knd_dyu_ses_tur_guj_grk_azi_zul_vie_sid_swt_akn_bem	-0.812008347478958	-1.9598732245888	0.0530042290152652
121	heb_svk_bem_por_sod_wly_amr_prs_tur_aze_swt_mly_ven_ger_nor_bsq_fre_gam_tsn_mnd_ctl_lat_tsw_grk_akn_scr_hun_dgb_bam_est_ukr_tig_geo_rom_hin_swe_rus_chh_aeg_eng_fin_ewe_sun_alb_tag_jpn_tml_kor_dut_arw_ses_pol_ind_slo_mlt_jav_cnt_ita_swa_urd_hau_guj_spa_pan_cze_qcu_bos_ben_mcd_cic_owc_bul_sid_afr_mao_glc_igb_mol_moo_bat_tha_anl_knd_zul_xho_uzb_krd_lit_azi_dyu_vie_amh_yor_fbf_lda	-0.0854090077681656	-0.20124769300978	0.840944408653133
122	mlt_arw_cic_lat_anl_hau_tig_dut_tur_uzb_zul_mly_ven_ger_svk_bsq_rus_amr_xho_cnt_alb_lit_fbf_afr_tsw_bos_fin_akn_bam_hun_mol_aeg_geo_eng_por_pan_ben_wly_amh_glc_est_lda_mao_ita_sun_jpn_tml_kor_fre_bul_dgb_mcd_jav_ctl_chh_bat_mnd_swe_swa_guj_heb_urd_cze_rom_prs_qcu_scr_krd_nor_dyu_owc_spa_sod_ukr_tag_slo_ewe_pol_tsn_ind_tha_gam_knd_moo_bem_azi_grk_hin_aze_ses_vie_sid_swt_yor_igb	0.143338000723194	0.33722763275615	0.736705208421782
123	hau_urd_ven_fre_amh_chh_mlt_krd_aze_tur_ewe_sun_ses_bul_svk_bsq_swe_sid_xho_mnd_ita_eng_tsn_rus_bem_cze_est_igb_swa_hun_nor_gam_geo_mol_arw_pol_scr_wly_anl_por_fin_swt_mly_ger_bat_jpn_tml_kor_glc_lit_yor_bos_mao_lat_owc_tag_cnt_slo_cic_pan_sod_rom_ben_ukr_mcd_qcu_spa_ctl_prs_bam_heb_hin_amr_guj_jav_alb_dgb_dut_tsw_ind_tha_aeg_knd_zul_akn_uzb_afr_grk_azi_lda_vie_tig_moo_dyu_fbf	0.0262781177712749	0.0619319534625918	0.950749928239743
124	wly_nor_igb_swe_tig_anl_sod_glc_uzb_aze_akn_jav_swa_pol_cze_bsq_ita_sid_bem_cnt_prs_afr_tsw_urd_ewe_pan_fin_yor_ses_est_lit_amh_geo_krd_mcd_scr_eng_gam_hau_slo_hun_fbf_ind_bul_mao_jpn_knd_kor_arw_rom_xho_dut_mly_rus_heb_tag_mnd_ctl_dyu_ger_mlt_fre_grk_spa_svk_qcu_ukr_lat_ben_bam_amr_hin_aeg_por_bat_guj_swt_alb_ven_sun_tha_owc_tml_lda_zul_azi_bos_mol_tur_moo_vie_chh_tsn_cic_dgb	0.164165896693776	0.386105553552477	0.700300387001869
125	heb_nor_fbf_alb_amh_gam_owc_prs_uzb_aze_cic_ind_moo_bul_ger_bsq_eng_amr_xho_mnd_ben_arw_igb_swe_bem_ctl_fin_tsw_ewe_est_mol_aeg_geo_spa_lat_bos_pan_hau_mlt_grk_hun_swt_jav_por_mao_jpn_tml_kor_mcd_ukr_lda_ita_tag_glc_anl_mly_cnt_guj_zul_rom_chh_pol_dut_krd_afr_qcu_urd_lit_cze_dgb_sid_fre_sod_hin_sun_scr_bam_slo_ven_bat_tha_tig_knd_swa_tsn_azi_rus_svk_tur_yor_vie_wly_akn_dyu_ses	-0.687457544343548	-1.65159340016804	0.101990280691594
126	sod_spa_xho_guj_wly_tig_gam_prs_aze_azi_ven_mao_fbf_cze_ger_bsq_eng_sid_tsn_mnd_afr_pan_bem_hin_igb_bul_est_yor_akn_hun_krd_mlt_geo_svk_fre_mol_bos_owc_anl_lit_fin_swa_ind_rom_mly_jpn_knd_kor_por_nor_zul_slo_tag_ukr_chh_bat_cnt_mcd_bam_alb_hau_ctl_scr_glc_swe_qcu_dut_ben_rus_dyu_amh_pol_aeg_arw_jav_grk_tsw_urd_cic_sun_tha_amr_tml_lda_moo_uzb_lat_ita_tur_dgb_vie_heb_ewe_swt_ses	-0.0429798978777692	-0.101355324084145	0.919486600454325
127	chh_hin_lda_afr_tig_owc_hau_swe_aze_azi_swa_tag_igb_scr_ger_bsq_por_aeg_fbf_mnd_ben_urd_swt_svk_xho_ukr_fin_tsn_bam_hun_eng_heb_geo_lit_fre_lat_spa_gam_sod_bos_est_yor_jav_ita_sun_jpn_knd_kor_ctl_guj_dyu_mol_ind_mcd_mlt_mao_cnt_pan_akn_bul_amh_alb_slo_arw_rom_qcu_krd_grk_prs_ses_anl_dut_amr_rus_mly_cze_tsw_glc_cic_bat_tha_wly_tml_ewe_moo_tur_nor_pol_uzb_dgb_vie_sid_bem_ven_zul	0.368619153171097	0.868318513375692	0.387455216988722
128	anl_nor_yor_spa_aeg_amh_gam_fre_aze_tur_bem_bat_swt_krd_ben_bsq_cze_amr_ven_cnt_alb_eng_ses_rom_lda_hin_hun_xho_dyu_fin_prs_mlt_geo_swe_pan_ctl_mol_chh_sid_glc_est_swa_jav_ukr_sun_jpn_knd_kor_bul_pol_igb_lit_mly_por_wly_tag_mnd_arw_moo_guj_hau_urd_grk_afr_scr_qcu_ita_slo_lat_tsn_sod_mcd_owc_ger_ind_dut_tsw_bos_ewe_mao_tha_heb_tml_zul_dgb_azi_svk_rus_uzb_fbf_vie_tig_akn_bam_cic	-0.674178422567375	-1.61674170263814	0.109321270161713
129	chh_bos_zul_ukr_amr_mlt_wly_nor_azi_uzb_tsn_bat_cic_ben_prs_bsq_krd_anl_moo_cnt_por_cze_bam_rus_dyu_scr_hun_tsw_bem_est_swe_heb_geo_eng_pol_alb_grk_sid_tig_bul_fin_swa_mao_afr_sun_jpn_tml_kor_urd_glc_ses_svk_jav_dut_hau_ind_mnd_fre_akn_mol_amh_hin_lat_guj_arw_qcu_spa_lit_rom_ven_gam_slo_aeg_ctl_tag_pan_lda_ita_swt_mly_tha_sod_knd_igb_yor_aze_ger_mcd_tur_ewe_vie_owc_fbf_xho_dgb	-0.156475649062838	-0.369085722409111	0.712902805407993
130	mlt_nor_akn_svk_owc_sod_sid_scr_azi_uzb_dyu_ind_moo_urd_dut_bsq_fre_heb_bem_mnd_grk_por_igb_eng_zul_lit_est_swa_dgb_hun_swe_anl_geo_bos_mcd_krd_ger_tig_chh_ben_fin_bam_tag_spa_jav_jpn_tml_kor_rus_afr_yor_rom_mly_ita_amh_bat_cnt_pan_lda_guj_wly_ukr_mol_glc_lat_qcu_slo_prs_pol_tsn_gam_hin_aeg_cze_mao_ctl_ses_alb_ven_sun_tha_hau_knd_swt_tsw_aze_bul_arw_tur_xho_vie_amr_fbf_ewe_cic	-0.827769113421781	-2.00127913087262	0.0482767956570853
131	sid_lit_yor_lat_amr_mlt_sod_bul_uzb_azi_tsn_sun_xho_ger_alb_bsq_prs_wly_ses_cnt_pol_rus_fbf_glc_dgb_pan_fin_dyu_swa_est_guj_tig_geo_ben_spa_por_nor_amh_heb_swe_hun_ewe_mly_bos_bat_jpn_knd_kor_fre_grk_akn_rom_jav_krd_hau_tag_mnd_scr_cic_arw_chh_urd_mcd_cze_hin_qcu_slo_svk_dut_bem_anl_mol_gam_ita_mao_afr_moo_ukr_zul_ind_tha_owc_tml_igb_swt_tur_ctl_eng_aze_ven_vie_aeg_bam_lda_tsw	-0.216218757357555	-0.510666383855895	0.610794751203422
132	anl_hin_moo_grk_gam_wly_aeg_eng_aze_azi_yor_bat_swt_ita_scr_bsq_cze_tig_ven_mnd_krd_afr_cic_pol_ewe_ukr_est_igb_dyu_fin_ben_sod_geo_spa_dut_svk_ctl_sid_chh_ger_hun_swa_mly_alb_tag_jpn_knd_kor_slo_bul_akn_mcd_sun_mol_amr_jav_cnt_swe_bam_urd_owc_bos_nor_glc_rus_qcu_rom_pan_lit_bem_heb_prs_mlt_guj_ind_arw_tsn_lat_xho_mao_tha_hau_tml_lda_ses_uzb_por_fre_tur_zul_vie_amh_tsw_fbf_dgb	-0.00368724809746649	-0.00869185568038374	0.993083607913265
133	owc_prs_dyu_lit_anl_gam_amr_krd_uzb_azi_cic_tag_bem_rom_grk_bsq_nor_sod_swt_cnt_ita_ctl_dgb_por_zul_slo_hun_fbf_akn_est_dut_aeg_geo_pol_mol_alb_hin_amh_mlt_ger_fin_bam_bat_lat_sun_jpn_knd_kor_rus_swe_tsw_bos_mly_ukr_heb_jav_mnd_pan_xho_afr_wly_guj_ben_spa_scr_qcu_svk_eng_arw_ses_tig_mcd_hau_bul_mao_cze_igb_urd_tsn_ind_tha_sid_tml_lda_ven_aze_glc_fre_tur_swa_vie_chh_moo_ewe_yor	0.171495154538005	0.403549223996031	0.687470592560183
134	amr_grk_igb_slo_aeg_anl_amh_nor_aze_azi_dgb_jav_bem_lat_ger_bsq_mol_wly_bam_mnd_ukr_ita_ewe_fre_fbf_lit_hun_xho_zul_est_dut_owc_geo_ctl_alb_krd_rus_hau_sod_pan_fin_cic_tag_cze_bat_jpn_tml_kor_mcd_guj_tsn_eng_sun_glc_mlt_ind_cnt_rom_ven_ben_heb_hin_pol_prs_swe_qcu_afr_bul_svk_moo_gam_arw_sid_por_mao_bos_swa_scr_swt_mly_tha_tig_knd_ses_yor_tur_urd_spa_uzb_tsw_vie_chh_lda_dyu_akn	-0.669424744163184	-1.60208028002518	0.112529195443032
135	amh_scr_swt_ukr_sid_tig_chh_ita_uzb_azi_dgb_mao_ewe_svk_rus_bsq_guj_sod_tsw_cnt_slo_lat_zul_bul_cic_bos_hun_fbf_bam_fin_mol_aeg_geo_urd_ger_krd_ctl_owc_wly_afr_est_moo_tag_swe_mly_jpn_knd_kor_ben_grk_bem_por_sun_dut_amr_bat_mnd_rom_dyu_cze_hau_lit_prs_arw_glc_qcu_fre_nor_hin_yor_anl_alb_mlt_spa_ind_eng_swa_pol_ses_jav_tha_heb_tml_xho_igb_tur_mcd_pan_aze_lda_vie_gam_akn_ven_tsn	0.536592789371829	1.26906730431304	0.207584013396329
136	hau_guj_ven_arw_amr_mlt_chh_ben_azi_uzb_dyu_mao_yor_por_ita_bsq_glc_heb_tsw_cnt_nor_pol_zul_cze_akn_pan_est_swa_bam_fin_grk_aeg_geo_krd_alb_lit_afr_gam_amh_dut_hun_swt_bat_swe_tag_jpn_knd_kor_scr_rom_moo_mcd_mly_hin_owc_ind_mnd_mol_xho_slo_tig_spa_rus_svk_ctl_qcu_eng_fre_ukr_dgb_anl_bul_sod_bos_jav_ger_ses_prs_cic_sun_tha_sid_tml_fbf_tsn_aze_urd_lat_tur_ewe_vie_wly_igb_lda_bem	-0.309139190304537	-0.731232659111688	0.466475485069825
137	anl_cze_ewe_glc_heb_owc_hau_fre_aze_tur_swt_sun_lda_arw_rom_bsq_mol_amr_yor_mnd_pan_lit_dgb_rus_xho_guj_hun_akn_dyu_fin_pol_aeg_geo_alb_por_ita_dut_wly_sod_bul_est_bem_ind_lat_mao_jpn_tml_kor_swe_afr_ven_spa_tag_hin_sid_bat_cnt_ctl_bam_nor_chh_svk_urd_krd_eng_qcu_ben_ger_ukr_zul_gam_scr_amh_slo_mly_mcd_cic_prs_swa_jav_tha_tig_knd_tsn_fbf_azi_grk_bos_uzb_moo_vie_mlt_igb_tsw_ses	-0.521354012052193	-1.24338209445252	0.216852393974702
138	tig_bos_fbf_pol_mlt_hau_chh_cze_azi_aze_swa_tag_moo_ctl_por_bsq_afr_owc_igb_cnt_krd_grk_zul_mcd_swt_slo_fin_xho_tsn_hun_fre_gam_geo_dut_prs_mol_alb_sid_wly_arw_est_tsw_bat_eng_mly_jpn_knd_kor_rom_swe_yor_ben_mao_bul_sod_ind_mnd_hin_akn_lit_amh_urd_pan_ukr_nor_qcu_lat_spa_guj_bem_anl_scr_heb_rus_sun_ita_dgb_ger_lda_jav_tha_amr_tml_cic_ven_tur_svk_glc_uzb_dyu_vie_aeg_bam_ses_ewe	0.549935963463638	1.30134483766116	0.196355125865467
139	chh_alb_akn_mol_aeg_hau_gam_lat_azi_aze_swa_jav_ven_ger_ita_bsq_pan_anl_tsn_mnd_rom_cze_yor_slo_zul_mcd_hun_igb_fbf_fin_afr_tig_geo_scr_glc_prs_spa_sod_sid_eng_est_bam_ind_pol_tag_jpn_tml_kor_bos_fre_xho_ukr_mao_krd_mlt_sun_cnt_urd_moo_bul_amr_rus_swe_por_ben_qcu_guj_ctl_svk_swt_wly_dut_heb_grk_mly_arw_bem_nor_lda_bat_tha_owc_knd_tsw_ses_tur_hin_lit_uzb_dyu_vie_amh_cic_dgb_ewe	0.508033559480272	1.19781025870107	0.234034775013746
140	anl_pan_xho_glc_amh_hau_aeg_lat_aze_azi_akn_bat_fbf_scr_spa_bsq_slo_mlt_zul_mnd_nor_afr_bam_hin_tsw_ukr_est_swa_dgb_fin_urd_wly_geo_mcd_arw_mol_grk_gam_tig_eng_hun_moo_mly_ger_mao_jpn_tml_kor_bul_ben_dyu_bos_sun_swe_owc_ind_cnt_ita_swt_rus_chh_alb_dut_guj_rom_qcu_prs_ctl_pol_yor_sod_fre_sid_por_tag_krd_ses_cze_ven_jav_tha_heb_knd_lda_tsn_uzb_lit_svk_tur_igb_vie_amr_bem_ewe_cic	-0.711380181647413	-1.70140561837249	0.0922080255680797
141	aeg_rus_ewe_eng_anl_sod_mlt_urd_tur_aze_lda_mly_swa_scr_grk_bsq_nor_owc_tsn_cnt_mcd_dut_moo_pol_cic_guj_est_fbf_xho_fin_ita_amr_geo_prs_arw_svk_ukr_tig_chh_spa_hun_igb_ind_pan_tag_jpn_knd_kor_slo_krd_akn_bos_bat_afr_amh_jav_mnd_fre_ses_alb_gam_cze_lat_glc_rom_qcu_lit_por_ben_dyu_hau_hin_heb_ctl_sun_swe_ven_ger_yor_mao_tha_wly_tml_tsw_dgb_uzb_bul_mol_azi_swt_vie_sid_bem_bam_zul	-0.763683390916938	-1.83793725141642	0.0692641865044203
142	mlt_pan_akn_svk_sid_heb_amh_lit_azi_uzb_dyu_tag_ses_glc_rus_bsq_ger_gam_bem_cnt_bul_eng_tsw_ctl_xho_rom_est_dgb_swa_fin_nor_amr_geo_cze_por_ita_slo_chh_owc_alb_hun_yor_jav_fre_sun_jpn_tml_kor_lat_hin_bam_guj_mly_krd_anl_ind_mnd_afr_tsn_prs_hau_dut_arw_pol_swe_qcu_scr_ben_mcd_moo_sod_spa_wly_ukr_bat_urd_lda_bos_swt_mao_tha_aeg_knd_igb_cic_tur_grk_mol_aze_ven_vie_tig_fbf_ewe_zul	-0.446068830207767	-1.05924910572132	0.292229745594528
143	heb_pol_bem_afr_wly_tig_hau_lit_azi_tur_swa_jav_ewe_ger_ita_bsq_scr_amh_zul_mnd_hin_slo_swt_alb_moo_lat_est_fbf_tsw_fin_ctl_gam_geo_rus_mcd_urd_eng_sid_owc_bos_hun_xho_ind_rom_bat_jpn_knd_kor_prs_krd_ven_swe_mao_fre_chh_tag_cnt_guj_cic_por_sod_glc_svk_mol_ben_qcu_pan_ukr_spa_dgb_anl_nor_mlt_bul_mly_grk_ses_cze_igb_sun_tha_amr_tml_akn_lda_aze_dut_arw_uzb_yor_vie_aeg_bam_tsn_dyu	-0.296835978297401	-0.701928804843698	0.484476564008164
144	sid_alb_lda_ger_hau_chh_heb_mol_tur_aze_tsw_mly_dyu_urd_bos_bsq_cze_sod_ven_cnt_grk_pan_swa_mcd_xho_glc_est_fbf_tsn_fin_slo_mlt_geo_bul_guj_afr_dut_wly_amh_swe_hun_cic_tag_ben_jav_jpn_knd_kor_rus_lat_dgb_ita_bat_pol_anl_mao_mnd_krd_bem_spa_amr_prs_nor_lit_eng_qcu_arw_fre_hin_swt_gam_ukr_owc_scr_sun_ctl_akn_rom_moo_ind_tha_aeg_tml_zul_yor_azi_por_svk_uzb_ses_vie_tig_igb_bam_ewe	0.32252978984411	0.758572244938244	0.450026678415253
145	heb_hin_swt_nor_owc_amh_tig_ben_aze_uzb_bam_mao_tsw_lat_prs_bsq_bul_sid_fbf_cnt_rus_ita_cic_mol_igb_ctl_est_yor_moo_fin_pol_hau_geo_afr_guj_mcd_fre_mlt_anl_grk_hun_zul_jav_arw_ind_jpn_tml_kor_rom_pan_tsn_bos_bat_swe_sod_tag_mnd_eng_akn_scr_chh_alb_ukr_glc_urd_qcu_ger_slo_lit_dgb_amr_cze_aeg_por_mly_dut_swa_spa_lda_sun_tha_wly_knd_ewe_dyu_azi_krd_svk_tur_xho_vie_gam_ses_ven_bem	0.18441261130997	0.433776038606181	0.66545567481435
146	amh_alb_ewe_swe_chh_aeg_owc_ctl_tur_uzb_igb_mly_lda_mol_por_bsq_scr_mlt_cic_mnd_afr_spa_fbf_bul_bem_rus_est_yor_ses_fin_pan_hau_geo_mcd_arw_rom_lit_sod_wly_dut_hun_dgb_ind_svk_tag_jpn_knd_kor_glc_pol_zul_bos_mao_krd_gam_bat_cnt_grk_dyu_ita_amr_slo_fre_ukr_ger_qcu_prs_hin_cze_tsn_anl_guj_sid_eng_jav_ben_xho_lat_swa_sun_tha_tig_tml_swt_ven_azi_nor_urd_aze_bam_vie_heb_akn_tsw_moo	-0.024998726251616	-0.0589998520528181	0.953078818460746
147	wly_ger_tsw_prs_hau_chh_owc_ctl_aze_tur_lda_mao_xho_fre_cze_bsq_nor_amh_igb_mnd_ukr_arw_ven_krd_moo_lit_fin_dgb_bem_hun_guj_sid_geo_lat_spa_mol_scr_sod_aeg_ita_est_dyu_jav_dut_mly_jpn_tml_kor_por_pol_ewe_slo_ind_svk_gam_sun_cnt_rus_yor_glc_mlt_bul_grk_mcd_bos_qcu_eng_afr_ben_cic_tig_urd_heb_pan_tag_rom_akn_hin_fbf_bat_tha_anl_knd_swa_ses_azi_alb_swe_uzb_bam_vie_amr_tsn_swt_zul	-0.312224944865648	-0.73942119805272	0.461513597610988
148	wly_por_dyu_urd_mlt_heb_amh_prs_aze_uzb_fbf_sun_igb_spa_lat_bsq_guj_chh_zul_mnd_bos_svk_ven_ctl_ewe_mcd_hun_moo_dgb_fin_rom_sid_geo_scr_nor_swe_cze_gam_aeg_eng_est_lda_mly_dut_ind_jpn_tml_kor_rus_slo_yor_glc_bat_hin_amr_jav_cnt_ita_swt_arw_anl_pan_ben_mol_krd_qcu_afr_ger_fre_akn_owc_lit_hau_bul_mao_ukr_xho_alb_cic_tag_tha_tig_knd_tsw_ses_tur_grk_pol_azi_tsn_vie_sod_bem_swa_bam	-0.232589796476068	-0.549613321246269	0.583902062851843
149	amh_rus_yor_alb_sid_wly_owc_glc_azi_uzb_bem_tag_swt_ctl_cze_bsq_eng_chh_bam_cnt_scr_ukr_dyu_swe_dgb_afr_fin_zul_fbf_hun_krd_tig_geo_urd_svk_pan_bos_amr_sod_pol_est_tsn_mly_rom_bat_jpn_knd_kor_nor_hin_ses_ita_jav_arw_heb_sun_mnd_lat_swa_mcd_mlt_bul_ger_por_lit_qcu_ben_slo_dut_igb_anl_grk_gam_fre_mao_spa_cic_prs_ewe_ind_tha_aeg_tml_ven_moo_tur_mol_guj_aze_lda_vie_hau_xho_tsw_akn	0.0661509630788972	0.155852310576069	0.876487234405624
150	amr_fre_tsw_ben_mlt_anl_wly_pol_tur_aze_dgb_ind_yor_svk_glc_bsq_cze_aeg_ses_cnt_mol_ita_bem_nor_cic_rom_hun_swa_igb_est_ukr_amh_geo_guj_ger_lit_por_owc_chh_alb_fin_lda_jav_grk_mly_jpn_knd_kor_dut_prs_akn_spa_sun_rus_hau_bat_mnd_swe_dyu_pan_sod_eng_mcd_scr_urd_qcu_slo_hin_lat_swt_heb_bul_tig_ctl_tag_krd_moo_arw_xho_mao_tha_sid_tml_zul_ven_uzb_afr_bos_azi_tsn_vie_gam_ewe_fbf_bam	-0.235875822877529	-0.556836969022112	0.578976401572078
151	wly_fre_dyu_afr_aeg_amh_chh_glc_azi_uzb_yor_jav_lda_mol_cze_bsq_prs_hau_bem_mnd_ger_mcd_dgb_arw_xho_lat_fin_bam_igb_hun_spa_mlt_geo_swe_eng_por_pol_sid_owc_nor_est_tsn_mao_ben_ind_jpn_knd_kor_hin_slo_ewe_rom_sun_krd_gam_mly_cnt_guj_swa_urd_anl_pan_ctl_alb_bul_qcu_dut_bos_svk_swt_heb_grk_sod_ukr_bat_lit_tsw_scr_akn_tag_tha_tig_tml_cic_zul_aze_rus_ita_tur_fbf_vie_amr_moo_ven_ses	0.655258849275959	1.55543590343066	0.123238921459506
152	sod_arw_tsn_slo_chh_tig_wly_ita_aze_tur_akn_bat_zul_spa_bos_bsq_guj_sid_fbf_mnd_ukr_mol_ewe_fre_bam_lat_est_yor_swa_fin_glc_amr_geo_grk_rus_rom_ger_anl_amh_hin_hun_bem_mly_ctl_ind_jpn_tml_kor_urd_lit_igb_eng_mao_svk_hau_sun_cnt_nor_dgb_alb_heb_cze_por_krd_pan_qcu_prs_scr_ben_lda_owc_pol_aeg_bul_tag_afr_ses_mcd_dyu_jav_tha_gam_knd_moo_ven_uzb_dut_swe_azi_tsw_vie_mlt_cic_swt_xho	-0.110996853110812	-0.261955495087296	0.793935082757803
153	gam_ukr_lda_por_sid_amr_chh_dut_tur_uzb_yor_mly_tsw_hin_urd_bsq_slo_sod_moo_mnd_lat_grk_akn_lit_igb_afr_fin_ewe_swa_hun_mcd_heb_geo_ben_ita_bos_glc_owc_anl_ctl_est_dgb_sun_krd_bat_jpn_knd_kor_mol_eng_bem_cze_jav_bul_mlt_ind_cnt_scr_ses_nor_amh_spa_svk_pol_arw_qcu_swe_fre_rus_swt_aeg_alb_hau_guj_tag_rom_fbf_pan_dyu_mao_tha_wly_tml_ven_cic_azi_ger_prs_aze_zul_vie_tig_xho_bam_tsn	-0.184046837501174	-0.434360997466271	0.665032435557892
154	heb_fre_moo_bos_mlt_wly_sid_guj_aze_tur_cic_jav_fbf_krd_glc_bsq_swe_hau_bem_cnt_eng_arw_lda_slo_ven_cze_fin_igb_ewe_hun_pan_tig_geo_lit_grk_bul_ctl_anl_amh_svk_est_dgb_bat_urd_ind_jpn_tml_kor_ger_nor_bam_ita_mao_mol_aeg_sun_mnd_ukr_xho_por_amr_spa_mcd_scr_rus_qcu_hin_rom_afr_tsw_gam_alb_chh_prs_tag_dut_tsn_pol_swt_mly_tha_owc_knd_dyu_akn_uzb_lat_ben_azi_swa_vie_sod_yor_zul_ses	-0.154208137469978	-0.364122142180359	0.716593350514656
155	aeg_guj_ven_dut_heb_anl_amr_nor_aze_uzb_tsn_sun_igb_hin_alb_bsq_ctl_owc_bam_cnt_svk_lat_cic_krd_swa_afr_hun_ewe_lda_est_cze_mlt_geo_swe_urd_ben_por_sod_hau_mcd_fin_bem_tag_slo_mly_jpn_knd_kor_pan_grk_dgb_rom_bat_prs_gam_ind_mnd_mol_xho_ukr_chh_arw_ger_bul_fre_qcu_bos_eng_scr_zul_wly_rus_tig_lit_mao_ita_ses_spa_swt_jav_tha_amh_tml_yor_fbf_azi_pol_glc_tur_akn_vie_sid_tsw_moo_dyu	-0.560935940609548	-1.33728370523017	0.18439165272723
156	aeg_scr_swt_dut_wly_chh_amr_fre_aze_uzb_moo_jav_zul_rom_spa_bsq_hin_anl_igb_mnd_krd_eng_xho_arw_fbf_bul_fin_cic_dgb_est_ita_gam_geo_swe_guj_bos_por_heb_sid_prs_hun_ses_mly_rus_tag_jpn_tml_kor_pol_grk_ven_lat_mao_afr_sod_ind_cnt_ben_lda_glc_amh_ger_lit_ctl_mcd_qcu_nor_urd_mol_dyu_owc_svk_hau_slo_sun_cze_bem_ukr_tsn_bat_tha_mlt_knd_yor_akn_tur_pan_alb_azi_tsw_vie_tig_bam_ewe_swa	-0.653380523637351	-1.56268139340664	0.121524147406552
157	amh_spa_akn_rus_chh_sid_owc_slo_aze_tur_zul_jav_fbf_pol_ben_bsq_lit_amr_bam_cnt_guj_arw_ven_scr_igb_afr_fin_tsw_lda_est_ita_aeg_geo_urd_lat_nor_bul_heb_hau_ctl_hun_dyu_bat_ger_mao_jpn_tml_kor_svk_mol_swa_eng_sun_fre_tig_ind_mnd_por_tsn_prs_gam_grk_hin_glc_cze_qcu_bos_alb_mcd_yor_wly_dut_mlt_krd_tag_ukr_moo_rom_xho_mly_tha_anl_knd_bem_cic_uzb_pan_swe_azi_swt_vie_sod_ewe_dgb_ses	-0.633133396676771	-1.51456873751428	0.133273051861046
158	wly_ukr_moo_swe_amr_aeg_sid_svk_tur_uzb_igb_mly_dgb_arw_ctl_bsq_ger_anl_tsn_cnt_pan_mcd_ewe_dut_ven_nor_est_ses_zul_hun_por_amh_geo_scr_hin_urd_glc_tig_owc_pol_fin_bam_jav_bul_mao_jpn_knd_kor_ita_rom_tsw_guj_ind_slo_mlt_sun_mnd_alb_bem_prs_hau_fre_rus_lat_grk_qcu_afr_cze_krd_yor_sod_eng_heb_mol_bat_spa_akn_lit_lda_tag_tha_gam_tml_swa_xho_azi_ben_bos_aze_swt_vie_chh_dyu_fbf_cic	0.414108265193074	0.976245639979873	0.331475343398388
159	wly_slo_swt_mol_anl_chh_amr_afr_uzb_tur_moo_jav_bem_dut_ctl_bsq_cze_tig_tsw_mnd_pan_bos_ven_alb_zul_bul_fin_tsn_yor_est_arw_gam_geo_hin_rus_pol_nor_heb_mlt_ita_hun_bam_ind_svk_tag_jpn_tml_kor_spa_por_cic_urd_mly_grk_aeg_sun_cnt_glc_akn_fre_hau_mcd_ger_ukr_scr_qcu_eng_krd_prs_swa_sid_ben_owc_swe_bat_guj_dgb_rom_igb_mao_tha_sod_knd_ewe_ses_azi_lat_lit_aze_lda_vie_amh_dyu_xho_fbf	0.11018442524357	0.259282457467888	0.795990383098685
160	wly_arw_bem_guj_chh_anl_heb_glc_aze_azi_ven_ind_moo_fre_alb_bsq_spa_mlt_bam_cnt_grk_ukr_fbf_lit_dgb_ben_fin_igb_swt_hun_mcd_amr_geo_eng_pan_scr_por_gam_tig_slo_est_swa_sun_bos_bat_jpn_tml_kor_urd_afr_dyu_ctl_jav_dut_amh_tag_mnd_pol_zul_ger_hau_rom_hin_lat_bul_qcu_krd_swe_nor_cic_sid_svk_sod_mol_mao_rus_tsn_cze_lda_mly_tha_owc_knd_yor_ses_uzb_ita_prs_tur_ewe_vie_aeg_tsw_akn_xho	-0.932464630125831	-2.26228515179216	0.0260081182098054
161	mlt_prs_swa_fre_amh_sod_gam_slo_uzb_azi_cic_tag_moo_ben_nor_bsq_swe_anl_ewe_cnt_rom_grk_tsw_lat_igb_ita_est_swt_dyu_fin_mcd_hau_geo_hin_afr_krd_mol_heb_sid_rus_hun_ses_bat_bul_ind_jpn_knd_kor_ukr_svk_akn_alb_sun_bos_tig_jav_mnd_lit_lda_por_aeg_scr_dut_ctl_glc_qcu_eng_arw_guj_tsn_owc_ger_amr_urd_mly_spa_yor_pol_bam_mao_tha_chh_tml_xho_dgb_tur_pan_cze_aze_bem_vie_wly_zul_fbf_ven	-0.132012382180408	-0.311346366347953	0.756234166937567
162	mlt_mol_dgb_spa_owc_chh_sid_alb_aze_tur_moo_sun_zul_grk_swe_bsq_eng_hau_swt_mnd_bos_dut_ses_ben_tsw_rus_hun_bem_akn_est_slo_anl_geo_ctl_mcd_pol_cze_amh_heb_hin_fin_tsn_mly_nor_ind_jpn_tml_kor_afr_rom_xho_pan_bat_lat_amr_tag_cnt_krd_dyu_ger_wly_por_bul_scr_ukr_qcu_ita_prs_glc_lda_gam_svk_aeg_fre_jav_urd_yor_guj_swa_mao_tha_sod_knd_cic_ewe_azi_lit_arw_uzb_fbf_vie_tig_bam_ven_igb	-0.551532813961972	-1.31589475288933	0.191443848937168
163	amr_lit_moo_ukr_tig_sid_wly_grk_tur_azi_ven_sun_yor_rus_prs_bsq_rom_aeg_dyu_mnd_ben_ita_cic_eng_ewe_bos_est_ses_igb_fin_slo_chh_geo_guj_urd_scr_nor_mlt_heb_afr_hun_bam_mao_pan_bat_jpn_knd_kor_ger_mol_swa_alb_jav_hin_sod_tag_cnt_spa_bem_svk_amh_dut_lat_swe_krd_qcu_mcd_arw_por_lda_hau_bul_anl_glc_ind_fre_tsn_pol_dgb_mly_tha_owc_tml_fbf_zul_uzb_ctl_cze_aze_akn_vie_gam_xho_tsw_swt	-0.161004691771423	-0.379409871108425	0.70524847235257
164	mlt_pan_cic_prs_owc_sod_wly_scr_azi_tur_igb_bat_ses_por_krd_bsq_rom_amr_tsw_mnd_ctl_lat_xho_mol_moo_glc_est_ven_yor_fin_pol_hau_geo_lit_svk_bul_hin_tig_heb_ben_hun_bam_mao_cze_ind_jpn_tml_kor_dut_slo_bem_nor_mly_ukr_sid_sun_cnt_ger_fbf_eng_amh_rus_arw_spa_afr_qcu_fre_grk_swe_zul_aeg_alb_gam_ita_tag_urd_dyu_bos_swt_jav_tha_chh_knd_dgb_lda_uzb_mcd_guj_aze_swa_vie_anl_ewe_akn_tsn	-0.458389223348053	-1.09022909706806	0.278429003050874
165	amr_glc_swt_guj_anl_hau_heb_ger_tur_azi_tsw_sun_cic_arw_urd_bsq_alb_amh_yor_cnt_lit_afr_ses_fre_ewe_dut_est_zul_moo_hun_svk_gam_geo_ctl_ukr_prs_cze_aeg_sod_bos_fin_dyu_bat_mol_jav_jpn_tml_kor_krd_por_ven_grk_tag_pol_chh_mly_mnd_slo_tsn_scr_owc_ben_mcd_nor_hin_qcu_swe_spa_pan_bem_sid_rus_wly_lat_mao_eng_dgb_rom_akn_ind_tha_mlt_knd_igb_lda_aze_ita_bul_uzb_fbf_vie_tig_xho_swa_bam	-0.61738175871171	-1.47531890695019	0.143504439902857
166	wly_mcd_cic_pol_amr_aeg_heb_scr_tur_azi_swt_jav_dgb_swe_por_bsq_mol_mlt_bam_mnd_urd_ita_dyu_pan_akn_ctl_hun_fbf_ewe_est_nor_sid_geo_bos_lit_hin_ben_sod_hau_krd_fin_yor_mly_rus_ind_jpn_knd_kor_slo_svk_swa_guj_bat_rom_amh_sun_cnt_eng_tsn_arw_tig_grk_cze_glc_alb_qcu_prs_spa_lat_tsw_chh_dut_owc_ger_mao_afr_ses_bul_zul_tag_tha_gam_tml_xho_bem_uzb_ukr_fre_aze_lda_vie_anl_ven_moo_igb	-0.514354575540169	-1.22446538853112	0.223869389727342
167	tig_lit_ewe_rom_aeg_gam_hau_ctl_aze_uzb_fbf_bat_swa_bos_mcd_bsq_slo_owc_ses_mnd_pol_eng_bem_krd_igb_hin_hun_ven_xho_est_prs_heb_geo_guj_grk_afr_fre_anl_wly_mol_fin_swt_jav_nor_mly_jpn_knd_kor_lat_arw_akn_alb_sun_ger_sid_ind_cnt_urd_dgb_spa_sod_pan_ita_svk_ukr_qcu_ben_rus_scr_moo_mlt_swe_amr_dut_mao_glc_zul_cze_lda_tag_tha_amh_tml_tsw_dyu_azi_por_bul_tur_bam_vie_chh_cic_tsn_yor	0.115239716208526	0.271960170439582	0.786255489835106
168	owc_dut_tsw_arw_wly_amr_aeg_lat_uzb_azi_dgb_jav_swa_nor_eng_bsq_grk_chh_dyu_mnd_krd_guj_ewe_cze_cic_rus_hun_akn_tsn_fin_ben_hau_geo_pol_ita_mol_bul_gam_anl_svk_est_bem_mly_fre_mao_jpn_knd_kor_scr_hin_xho_pan_ind_rom_amh_tag_cnt_slo_igb_afr_sid_prs_spa_urd_por_qcu_mcd_swe_ukr_zul_heb_ctl_tig_lit_bat_ger_ses_glc_lda_sun_tha_sod_tml_moo_fbf_tur_alb_bos_aze_ven_vie_mlt_bam_yor_swt	-0.793358514136899	-1.90684265022715	0.0596278335420958
169	amr_grk_zul_urd_gam_anl_tig_lit_uzb_tur_dgb_ind_moo_ben_scr_bsq_mcd_wly_fbf_cnt_rus_cze_bem_prs_swa_pol_hun_swt_yor_est_pan_owc_geo_svk_ukr_hin_slo_chh_aeg_ctl_fin_bam_jav_krd_mly_jpn_tml_kor_bos_eng_dyu_rom_sun_nor_amh_bat_mnd_glc_ven_mol_mlt_alb_ita_spa_afr_qcu_fre_ger_lat_lda_heb_por_sid_dut_tag_bul_akn_arw_ses_mao_tha_sod_knd_igb_tsw_aze_guj_swe_azi_cic_vie_hau_xho_ewe_tsn	-0.538107635860841	-1.28013267887788	0.203682375301613
170	hau_cze_lda_por_anl_amh_chh_swe_azi_uzb_dyu_bat_akn_dut_bos_bsq_ben_aeg_fbf_cnt_alb_ger_yor_slo_zul_bul_hun_ses_tsw_fin_mol_owc_geo_rus_prs_grk_scr_tig_sid_arw_est_swt_jav_krd_sun_jpn_tml_kor_guj_mcd_tsn_svk_ind_glc_sod_tag_mnd_spa_bam_lat_amr_rom_lit_ita_fre_qcu_ukr_nor_afr_dgb_heb_eng_wly_hin_mly_pol_cic_pan_ven_mao_tha_gam_knd_xho_bem_aze_urd_ctl_tur_moo_vie_mlt_igb_ewe_swa	0.347630159189636	0.819900443881632	0.414369265378392
171	amh_ukr_xho_fre_owc_wly_hau_alb_azi_aze_cic_mao_ven_rus_dut_bsq_prs_aeg_igb_cnt_urd_lit_bam_eng_zul_ben_fin_tsn_swa_est_rom_tig_geo_mol_mcd_slo_glc_chh_heb_ita_hun_bem_sun_ger_jav_jpn_knd_kor_swe_afr_yor_hin_bat_bos_sid_tag_mnd_svk_swt_por_amr_spa_cze_nor_arw_qcu_scr_lat_bul_ewe_sod_pan_mlt_grk_ind_ctl_lda_pol_fbf_mly_tha_gam_tml_dgb_ses_uzb_guj_krd_tur_akn_vie_anl_tsw_dyu_moo	-0.500930008194421	-1.1914697637378	0.236501030429463
172	owc_dut_ewe_guj_amh_mlt_anl_alb_tur_azi_swt_mao_cic_arw_glc_bsq_swe_gam_zul_cnt_spa_krd_ven_rom_dgb_bos_fin_bem_ses_est_ukr_chh_geo_lat_nor_por_afr_tig_hau_ben_hun_xho_mly_bul_tag_jpn_knd_kor_grk_mol_moo_urd_bat_ctl_wly_jav_mnd_cze_yor_ita_aeg_eng_pan_slo_ger_qcu_lit_pol_scr_fbf_sod_svk_heb_mcd_ind_prs_lda_rus_dyu_sun_tha_sid_tml_swa_tsn_uzb_hin_fre_aze_bam_vie_amr_tsw_akn_igb	0.169492328049302	0.398980112920739	0.690822523224767
173	gam_nor_moo_arw_chh_mlt_wly_spa_uzb_tur_yor_jav_zul_lit_slo_bsq_scr_hau_swt_cnt_hin_prs_igb_eng_ewe_por_hun_tsw_bam_fin_pan_sod_geo_dut_svk_bos_ita_heb_amr_alb_est_lda_mao_lat_tag_jpn_knd_kor_ger_grk_tsn_mol_sun_rom_tig_bat_mnd_cze_swa_glc_aeg_guj_bul_ukr_rus_qcu_pol_mcd_krd_akn_anl_ben_owc_ctl_mly_urd_dyu_fre_fbf_ind_tha_sid_tml_bem_ven_aze_afr_swe_azi_xho_vie_amh_dgb_ses_cic	0.073955655631725	0.174485757149835	0.861863008894305
174	sod_afr_dyu_rom_owc_heb_gam_swe_tur_azi_ven_ind_bem_mcd_lit_bsq_bul_amh_moo_cnt_pol_guj_lda_prs_xho_ctl_fin_ses_bam_hun_nor_anl_geo_por_scr_rus_ukr_sid_aeg_slo_est_fbf_mao_eng_mly_jpn_knd_kor_ita_glc_igb_urd_tag_ben_amr_bat_mnd_mol_ewe_pan_wly_lat_fre_hin_krd_qcu_alb_dut_cze_swa_chh_arw_hau_grk_sun_svk_tsw_bos_dgb_jav_tha_tig_tml_tsn_akn_aze_ger_spa_uzb_zul_vie_mlt_yor_cic_swt	-0.11756013374283	-0.277297256187866	0.782167314758385
175	chh_fre_igb_ita_hau_aeg_anl_lit_tur_aze_ven_ind_tsn_mol_svk_bsq_alb_tig_bam_mnd_lat_hin_xho_grk_ewe_spa_hun_moo_yor_est_pol_gam_geo_nor_ctl_dut_glc_amr_sod_bul_fin_zul_tag_por_sun_jpn_knd_kor_eng_rus_bem_prs_jav_urd_amh_mly_cnt_scr_cic_ukr_mlt_bos_ben_rom_swe_qcu_cze_mcd_pan_tsw_owc_guj_sid_ger_bat_slo_lda_afr_fbf_mao_tha_wly_tml_swt_dgb_azi_arw_krd_uzb_swa_vie_heb_akn_ses_dyu	-0.420132366541112	-0.996212079869609	0.32173211033417
176	sid_urd_fbf_hin_owc_amh_mlt_pan_uzb_tur_igb_tag_moo_ukr_scr_bsq_ita_gam_swt_cnt_lit_afr_yor_eng_ewe_nor_fin_dyu_lda_hun_rus_sod_geo_pol_prs_krd_alb_anl_tig_grk_est_ven_ind_por_sun_jpn_knd_kor_guj_swe_swa_mol_mao_slo_chh_jav_mnd_svk_cic_rom_aeg_mcd_glc_ger_ctl_qcu_ben_cze_dut_ses_wly_arw_amr_bul_mly_spa_tsn_fre_dgb_bat_tha_hau_tml_xho_bem_aze_lat_bos_azi_bam_vie_heb_zul_tsw_akn	-0.0422125818841757	-0.0995422670524157	0.920921989361203
177	aeg_lat_bam_slo_gam_hau_wly_pol_uzb_tur_tsw_mao_bem_grk_spa_bsq_alb_heb_xho_mnd_ita_cze_yor_fre_igb_scr_hun_cic_ewe_est_swe_amh_geo_rom_glc_mol_nor_anl_owc_ctl_fin_tsn_tag_ger_jav_jpn_tml_kor_ben_afr_moo_pan_mly_urd_mlt_ind_cnt_bos_zul_eng_amr_ukr_rus_arw_prs_qcu_lit_krd_dut_akn_sid_svk_sod_hin_bat_guj_dgb_mcd_ses_sun_tha_chh_knd_lda_swa_aze_bul_por_azi_swt_vie_tig_dyu_ven_fbf	-0.160206445163469	-0.378179486875064	0.706159109036767
178	sod_krd_ses_cze_wly_sid_hau_mcd_uzb_azi_tsn_mly_igb_scr_ger_bsq_ukr_amh_ewe_mnd_afr_hin_ven_swe_zul_ctl_fin_bam_lda_est_dut_mlt_geo_ben_ita_por_nor_chh_amr_urd_hun_swa_tag_fre_bat_jpn_tml_kor_spa_pol_cic_lit_jav_mol_owc_sun_cnt_grk_swt_bos_gam_slo_prs_lat_glc_qcu_bul_svk_guj_dyu_aeg_rus_heb_alb_mao_rom_yor_pan_akn_ind_tha_tig_knd_moo_tsw_aze_eng_arw_tur_bem_vie_anl_dgb_xho_fbf	0.213681166396934	0.502835806204598	0.616268451166256
179	sod_guj_zul_pol_amr_wly_chh_scr_tur_aze_tsn_sun_dyu_bul_glc_bsq_rom_amh_igb_mnd_cze_prs_ven_ben_swt_krd_est_akn_ses_hun_ctl_aeg_geo_slo_pan_dut_mcd_owc_mlt_fre_fin_ewe_tag_nor_mao_jpn_tml_kor_swe_ukr_tsw_rus_mly_afr_gam_ind_cnt_eng_yor_grk_heb_mol_svk_lit_arw_qcu_bos_urd_spa_lda_tig_ger_sid_ita_bat_lat_cic_hin_fbf_jav_tha_anl_knd_bem_dgb_uzb_por_alb_azi_bam_vie_hau_moo_xho_swa	-0.285590068003606	-0.675325076675528	0.50114492833562
180	chh_pol_tsn_slo_mlt_hau_aeg_mol_aze_uzb_tsw_mao_xho_swe_bul_bsq_ukr_sid_ewe_mnd_urd_guj_dgb_scr_moo_eng_hun_ven_fbf_est_ctl_anl_geo_ger_nor_bos_lit_tig_wly_dut_fin_ses_mly_grk_jav_jpn_tml_kor_prs_krd_igb_ben_ind_spa_gam_bat_cnt_pan_akn_alb_owc_rus_afr_glc_mcd_qcu_por_hin_fre_bam_sod_arw_heb_cze_sun_ita_swa_svk_bem_tag_tha_amr_knd_lda_yor_azi_lat_rom_tur_cic_vie_amh_dyu_zul_swt	-0.636791156600248	-1.52303879684539	0.131142244742058
181	wly_ita_xho_glc_mlt_gam_tig_ger_uzb_azi_swa_sun_dyu_grk_bul_bsq_fre_sod_zul_cnt_hin_urd_moo_rus_akn_lat_fin_fbf_tsw_hun_arw_anl_geo_rom_por_ctl_prs_aeg_owc_nor_est_yor_ind_slo_jav_jpn_knd_kor_eng_pan_tsn_alb_mly_ben_hau_mao_mnd_krd_cic_lit_amr_swe_ukr_spa_afr_qcu_mol_mcd_cze_dgb_sid_scr_heb_bos_bat_guj_bam_svk_swt_tag_tha_amh_tml_ses_bem_aze_pol_dut_tur_igb_vie_chh_ewe_ven_lda	0.252325915998847	0.594701435024301	0.553487210732204
182	sod_afr_dgb_scr_anl_amr_owc_grk_aze_uzb_dyu_mao_yor_rom_ctl_bsq_ben_hau_bem_cnt_krd_urd_swa_bul_ses_cze_est_zul_ven_fin_dut_wly_geo_eng_nor_swe_lat_aeg_heb_ukr_hun_tsn_mly_hin_sun_jpn_knd_kor_bos_alb_xho_ger_jav_lit_sid_bat_mnd_svk_moo_ita_gam_mol_pan_glc_guj_qcu_rus_spa_arw_fbf_chh_slo_mlt_fre_tag_mcd_lda_prs_swt_ind_tha_tig_tml_tsw_ewe_tur_pol_por_azi_bam_vie_amh_igb_akn_cic	-0.446479937823156	-1.05994886436192	0.2919129545307
183	sid_ben_bem_pan_gam_hau_wly_rus_aze_azi_tsw_ind_yor_lit_hin_bsq_scr_chh_ven_mnd_slo_krd_ses_arw_bam_rom_est_dgb_ewe_fin_pol_aeg_geo_swe_ctl_afr_bul_mlt_heb_guj_hun_igb_bat_svk_sun_jpn_knd_kor_mcd_lat_xho_spa_jav_dut_tig_mao_cnt_cze_zul_por_anl_ger_ita_bos_prs_qcu_ukr_grk_alb_lda_amh_eng_owc_fre_mly_urd_swa_nor_dyu_tag_tha_sod_tml_fbf_tsn_tur_glc_mol_uzb_moo_vie_amr_swt_cic_akn	-0.837890218645086	-2.02476969357974	0.0457583852946532
184	aeg_rus_bam_guj_chh_mlt_sod_por_aze_tur_zul_sun_moo_lat_ctl_bsq_glc_amr_cic_cnt_hin_grk_tsn_eng_dgb_ger_fin_igb_fbf_hun_mol_amh_geo_fre_slo_prs_cze_wly_gam_spa_est_ses_ind_mcd_mao_jpn_tml_kor_swe_dut_dyu_lit_mly_nor_heb_bat_mnd_rom_ewe_bos_tig_bul_krd_arw_afr_qcu_alb_pan_pol_swt_anl_ita_hau_svk_jav_ukr_bem_ben_xho_tag_tha_sid_knd_yor_akn_azi_scr_urd_uzb_ven_vie_owc_lda_swa_tsw	-0.182797339847543	-0.431371942256723	0.667196263328386
185	hau_afr_bem_prs_gam_owc_tig_ctl_aze_azi_swt_bat_tsw_rom_rus_bsq_nor_mlt_ewe_cnt_spa_fre_bam_grk_dyu_arw_est_swa_akn_fin_guj_sid_geo_lat_mol_pan_alb_wly_heb_swe_hun_yor_jav_ukr_mao_jpn_knd_kor_krd_scr_tsn_dut_tag_lit_aeg_mly_mnd_urd_ven_eng_anl_cze_mcd_svk_pol_qcu_bos_slo_ger_moo_sod_bul_amr_glc_sun_ita_igb_hin_ses_ind_tha_amh_tml_xho_cic_uzb_ben_por_tur_dgb_vie_chh_zul_fbf_lda	0.52299451903678	1.23548232667899	0.219762944901763
186	wly_ukr_moo_rus_tig_sod_hau_slo_aze_uzb_tsw_jav_xho_swe_urd_bsq_ita_gam_swa_cnt_lit_ger_dgb_bul_bam_svk_est_ewe_yor_hun_dut_aeg_geo_krd_scr_ctl_grk_amr_sid_bos_fin_swt_mly_glc_ind_jpn_tml_kor_prs_eng_lda_rom_mao_nor_anl_bat_mnd_mcd_igb_mol_amh_guj_ben_cze_por_qcu_fre_pol_alb_ses_owc_hin_heb_arw_tag_spa_akn_lat_cic_sun_tha_chh_knd_bem_ven_azi_pan_afr_tur_dyu_vie_mlt_fbf_tsn_zul	0.320854043325951	0.756827398968601	0.451066383938527
187	anl_mcd_cic_ben_amr_chh_mlt_spa_tur_uzb_tsn_mao_akn_por_alb_bsq_ger_gam_igb_cnt_eng_glc_moo_mol_ses_slo_hun_tsw_yor_est_svk_sid_geo_dut_pol_arw_bos_sod_hau_swe_fin_swt_mly_nor_bat_jpn_tml_kor_lit_ukr_ven_hin_ind_urd_heb_jav_mnd_rom_xho_lat_aeg_ita_scr_cze_guj_qcu_krd_prs_rus_lda_tig_fre_amh_grk_tag_ctl_bem_afr_ewe_sun_tha_wly_knd_fbf_swa_aze_pan_bul_azi_dyu_vie_owc_zul_bam_dgb	0.625574885481719	1.48133622218981	0.141897285619309
188	aeg_por_xho_scr_chh_gam_sid_svk_aze_azi_igb_jav_tsw_fre_ita_bsq_prs_tig_dyu_mnd_ukr_ctl_swa_dut_moo_mol_est_fbf_dgb_hun_guj_anl_geo_ben_rom_afr_swe_amh_hau_bul_fin_ewe_mao_alb_bat_jpn_tml_kor_arw_glc_yor_ger_sun_urd_sod_ind_cnt_pol_bem_hin_wly_eng_nor_slo_cze_qcu_lat_lit_spa_tsn_heb_pan_owc_grk_tag_krd_zul_mcd_ses_mly_tha_mlt_knd_lda_cic_tur_bos_rus_uzb_bam_vie_amr_ven_swt_akn	-0.58091287754911	-1.38691722991569	0.1687822604515
189	tig_bul_bem_prs_sid_wly_sod_lat_azi_uzb_dgb_jav_xho_bos_mol_bsq_rus_amr_igb_cnt_pol_pan_tsn_swe_zul_rom_fin_akn_swt_est_mcd_amh_geo_fre_hin_glc_ctl_hau_chh_ben_hun_ses_mao_arw_sun_jpn_tml_kor_por_svk_fbf_eng_bat_cze_gam_ind_mnd_urd_yor_grk_mlt_dut_slo_scr_ger_qcu_ukr_krd_nor_swa_aeg_alb_heb_afr_tag_lit_bam_spa_lda_mly_tha_anl_knd_cic_ven_aze_guj_ita_tur_tsw_vie_owc_moo_dyu_ewe	-0.307703897870298	-0.727809063525281	0.468558917335687
190	amr_bul_ses_lat_gam_wly_chh_ctl_tur_uzb_moo_ind_ven_mol_arw_bsq_glc_owc_zul_cnt_ger_eng_igb_cze_bam_mcd_fin_lda_tsn_est_krd_anl_geo_ben_slo_bos_por_aeg_mlt_ukr_hun_dgb_mly_rom_tag_jpn_knd_kor_nor_fre_akn_svk_mao_rus_sid_bat_mnd_afr_cic_dut_heb_pan_grk_ita_lit_qcu_hin_prs_scr_fbf_amh_spa_sod_guj_sun_swe_xho_urd_bem_jav_tha_tig_tml_ewe_swa_aze_alb_pol_azi_tsw_vie_hau_yor_swt_dyu	-0.214743160481551	-0.508168440384515	0.612538474252185
191	chh_ben_fbf_lat_owc_wly_hau_krd_uzb_azi_bam_sun_dgb_fre_urd_bsq_ctl_tig_bem_cnt_rom_arw_cic_svk_tsn_ita_fin_swa_zul_est_mol_amh_geo_por_dut_prs_cze_sid_gam_alb_hun_xho_ind_scr_mao_jpn_knd_kor_slo_glc_lda_bul_jav_nor_mlt_bat_mnd_lit_igb_spa_sod_hin_eng_ukr_ger_qcu_swe_afr_grk_moo_heb_rus_anl_pan_tag_guj_akn_mcd_ewe_mly_tha_aeg_tml_swt_yor_tur_bos_pol_aze_dyu_vie_amr_ven_tsw_ses	0.0826236872757638	0.194627663138093	0.846108982053997
192	mlt_slo_ses_grk_heb_sod_tig_ukr_tur_uzb_tsw_bat_cic_arw_bos_bsq_afr_owc_ven_cnt_svk_lit_igb_pol_swt_prs_est_bam_xho_hun_eng_amr_geo_dut_ita_mcd_urd_anl_aeg_ben_fin_tsn_ind_ger_tag_jpn_tml_kor_lat_ctl_dyu_pan_sun_spa_gam_mly_mnd_alb_bem_fre_wly_por_mol_nor_glc_qcu_hin_swe_cze_dgb_sid_guj_hau_scr_jav_krd_akn_rus_fbf_mao_tha_chh_knd_yor_swa_azi_rom_bul_aze_lda_vie_amh_ewe_moo_zul	-0.199295698468408	-0.470514800214468	0.639088900741779
193	amr_swe_swt_mol_aeg_amh_tig_mcd_azi_tur_cic_ind_swa_grk_por_bsq_glc_wly_dyu_mnd_guj_lit_igb_ukr_bem_ctl_hun_ven_ewe_est_bos_owc_geo_pan_nor_ben_scr_gam_heb_prs_fin_bam_sun_arw_jav_jpn_tml_kor_rom_dut_xho_fre_mao_lat_mlt_mly_cnt_afr_lda_eng_chh_slo_krd_spa_alb_qcu_ger_bul_pol_akn_hau_urd_anl_ita_bat_rus_ses_svk_yor_tag_tha_sod_knd_moo_zul_aze_cze_hin_uzb_tsn_vie_sid_dgb_fbf_tsw	0.442208456105653	1.04257212375929	0.299849127572125
194	sod_lat_moo_svk_chh_sid_tig_mol_tur_uzb_fbf_tag_lda_fre_dut_bsq_bul_hau_ven_cnt_guj_rom_bam_afr_yor_bos_fin_tsw_bem_est_ben_mlt_geo_krd_pol_nor_cze_aeg_gam_grk_hun_igb_sun_spa_jav_jpn_tml_kor_scr_slo_swt_rus_ind_prs_anl_bat_mnd_urd_dgb_por_amh_ukr_ger_mcd_hin_qcu_glc_swe_pan_dyu_owc_arw_heb_eng_mao_ita_tsn_lit_akn_mly_tha_wly_knd_cic_xho_azi_ctl_alb_aze_swa_vie_amr_zul_ses_ewe	-0.186834959065385	-0.44115731781314	0.660123028723252
195	mlt_glc_zul_ben_hau_gam_sid_dut_azi_tur_cic_sun_xho_spa_hin_bsq_mol_owc_dgb_cnt_guj_rus_akn_fre_yor_lat_hun_bem_ven_fin_ctl_chh_geo_swe_eng_cze_alb_heb_aeg_arw_est_moo_mly_mcd_bat_jpn_tml_kor_bos_pan_igb_por_mao_ita_tig_jav_mnd_slo_dyu_pol_wly_lit_rom_afr_bul_qcu_urd_krd_prs_swa_amr_svk_amh_ger_tag_ukr_fbf_grk_ewe_ind_tha_anl_knd_lda_swt_aze_nor_scr_uzb_tsw_vie_sod_ses_tsn_bam	-0.477505859978117	-1.13491190928676	0.259328854799443
196	owc_bul_ven_grk_aeg_heb_chh_scr_azi_tur_tsw_mao_dgb_por_arw_bsq_swe_sod_swa_cnt_spa_fre_lda_pan_akn_ukr_fin_bam_ewe_hun_rom_tig_geo_lat_rus_cze_urd_hau_wly_alb_est_moo_jav_lit_sun_jpn_tml_kor_svk_slo_swt_mcd_bat_dut_gam_mly_mnd_mol_xho_nor_mlt_krd_ctl_glc_bos_qcu_afr_pol_ben_zul_anl_ger_sid_guj_tag_hin_yor_prs_tsn_ind_tha_amh_knd_dyu_igb_aze_ita_eng_uzb_ses_vie_amr_fbf_cic_bem	0.249313284277096	0.587822133874926	0.558076351413155
197	sod_por_akn_ita_amh_mlt_chh_bos_uzb_tur_ses_mao_ewe_prs_hin_bsq_mcd_wly_tsw_mnd_eng_fre_yor_rom_swa_rus_hun_moo_swt_est_spa_anl_geo_mol_ukr_guj_slo_hau_sid_alb_fin_dgb_sun_cze_ind_jpn_knd_kor_lat_ctl_lda_krd_tag_pol_tig_bat_cnt_bul_fbf_glc_gam_scr_nor_grk_swe_qcu_dut_pan_afr_bem_owc_svk_amr_arw_mly_lit_zul_ben_bam_jav_tha_heb_tml_xho_tsn_aze_urd_ger_azi_dyu_vie_aeg_ven_igb_cic	-0.583083619100774	-1.39476591943261	0.166408968951429
198	sod_arw_cic_glc_hau_anl_aeg_afr_aze_uzb_xho_bat_akn_lit_krd_bsq_mol_amh_tsw_mnd_ctl_rus_yor_ita_swa_dut_hun_moo_dyu_fin_rom_mlt_geo_scr_ger_ben_nor_wly_sid_svk_est_ewe_jav_bul_mly_jpn_tml_kor_fre_swe_ven_pan_mao_lat_chh_tag_cnt_mcd_bem_grk_heb_cze_urd_hin_alb_qcu_pol_eng_spa_swt_amr_prs_gam_bos_ind_por_zul_guj_fbf_sun_tha_owc_knd_tsn_lda_tur_ukr_slo_azi_bam_vie_tig_ses_igb_dgb	-0.127833440071471	-0.301951755684066	0.763363053028377
199	tig_ctl_dgb_pol_mlt_hau_heb_scr_aze_azi_zul_ind_swa_bul_arw_bsq_rom_anl_ven_mnd_grk_dut_tsn_slo_bem_lit_hun_ses_moo_est_prs_amh_geo_urd_krd_hin_ita_aeg_owc_guj_fin_fbf_jav_pan_mao_jpn_knd_kor_rus_glc_dyu_eng_bat_swe_chh_mly_cnt_fre_cic_mcd_gam_spa_ben_svk_cze_qcu_afr_alb_mol_igb_sod_bos_wly_ukr_tag_ger_akn_nor_lda_sun_tha_sid_tml_swt_bam_uzb_lat_por_tur_xho_vie_amr_yor_ewe_tsw	-0.816010682402003	-1.96940796137528	0.0518821225486305
200	tig_alb_dgb_lat_chh_hau_sid_swe_azi_uzb_dyu_jav_cic_pol_guj_bsq_ben_owc_moo_cnt_afr_svk_ven_bul_ses_scr_fin_tsn_lda_hun_slo_amh_geo_ger_lit_pan_spa_gam_mlt_krd_est_bam_ind_eng_bat_jpn_tml_kor_ita_ukr_swt_mol_tag_fre_heb_sun_mnd_grk_igb_mcd_amr_dut_por_urd_cze_qcu_prs_bos_ctl_akn_aeg_rom_sod_nor_mao_hin_ewe_rus_yor_mly_tha_wly_knd_tsw_xho_aze_arw_glc_tur_zul_vie_anl_fbf_bem_swa	0.0265190652096553	0.0624426937761049	0.950344303923509
201	amh_afr_lda_rom_chh_heb_owc_eng_uzb_aze_dyu_bat_zul_grk_ben_bsq_pan_wly_fbf_mnd_slo_prs_swa_rus_ven_swe_est_cic_swt_fin_cze_mlt_geo_nor_dut_glc_krd_gam_tig_ger_hun_yor_ind_ita_mly_jpn_tml_kor_guj_por_moo_mcd_jav_fre_hau_sun_cnt_lit_akn_urd_sod_pol_bos_ukr_spa_qcu_arw_svk_lat_ewe_aeg_ctl_anl_hin_tag_alb_tsn_bul_tsw_mao_tha_amr_knd_xho_ses_azi_scr_mol_tur_bam_vie_sid_igb_dgb_bem	0.412827491837928	0.97324495647109	0.332956205539017
202	amr_pan_cic_arw_anl_mlt_heb_lat_aze_tur_ewe_mly_ses_ukr_svk_bsq_krd_amh_fbf_mnd_bos_grk_dyu_mcd_bem_urd_hun_akn_moo_fin_eng_gam_geo_glc_dut_swe_alb_hau_owc_cze_est_bam_ind_pol_jav_jpn_knd_kor_fre_ben_lda_slo_sun_bul_sod_bat_cnt_guj_tsn_ger_tig_spa_rus_mol_hin_qcu_lit_nor_ita_swt_aeg_por_sid_afr_tag_ctl_swa_scr_xho_mao_tha_wly_tml_zul_ven_azi_prs_rom_uzb_dgb_vie_chh_yor_tsw_igb	-0.30827711153631	-0.72930512400023	0.467647845062986
203	heb_fre_dgb_bul_mlt_amr_sid_bos_azi_tur_tsw_tag_igb_rus_por_bsq_rom_hau_swt_cnt_krd_slo_lda_grk_swa_ger_fin_ven_bam_hun_scr_tig_geo_lat_prs_mol_alb_wly_amh_ctl_est_ses_sun_guj_ind_jpn_knd_kor_ben_afr_dyu_nor_bat_hin_sod_mly_mnd_ita_xho_eng_owc_swe_ukr_cze_mcd_qcu_dut_arw_urd_tsn_gam_lit_chh_spa_mao_glc_akn_svk_fbf_jav_tha_anl_tml_cic_zul_uzb_pol_pan_aze_bem_vie_aeg_ewe_moo_yor	-0.365945554279322	-0.866599728394828	0.388391703747064
204	mlt_bos_ewe_arw_gam_sod_aeg_bul_aze_tur_tsn_jav_bam_mol_ukr_bsq_pan_amr_yor_mnd_glc_urd_cic_hin_tsw_eng_est_dyu_xho_fin_guj_owc_geo_scr_lat_svk_spa_chh_anl_grk_hun_fbf_mly_rom_ind_jpn_knd_kor_fre_prs_ven_nor_mao_por_amh_bat_cnt_lit_igb_ger_sid_ctl_rus_dut_afr_qcu_krd_slo_mcd_zul_heb_swe_wly_ben_tag_cze_akn_ita_swa_sun_tha_hau_tml_swt_dgb_uzb_pol_alb_azi_lda_vie_tig_moo_ses_bem	-0.628005163360632	-1.50146621258058	0.136622771041988
205	gam_ita_bem_pan_owc_mlt_anl_spa_azi_aze_ven_sun_igb_fre_glc_bsq_scr_wly_xho_cnt_krd_lat_dyu_dut_zul_pol_hun_tsw_lda_fin_ger_chh_geo_hin_ben_ctl_ukr_aeg_sod_svk_est_fbf_mly_por_jav_jpn_tml_kor_slo_nor_ewe_bos_tag_grk_tig_ind_mnd_prs_dgb_rus_sid_urd_arw_afr_alb_qcu_swe_lit_guj_swt_heb_rom_amh_mol_mao_bul_cic_cze_yor_bat_tha_hau_knd_moo_ses_uzb_eng_mcd_tur_swa_vie_amr_bam_akn_tsn	-0.034906686606209	-0.0822694693537853	0.934609239666242
206	sod_svk_moo_krd_mlt_tig_hau_fre_uzb_aze_fbf_jav_cic_ita_ben_bsq_hin_heb_zul_cnt_guj_pol_swa_ukr_tsw_pan_hun_akn_bam_est_cze_amr_geo_lit_bul_rom_grk_chh_sid_eng_fin_dyu_mao_prs_mly_jpn_knd_kor_afr_por_ven_alb_bat_urd_aeg_tag_mnd_mol_swt_ger_gam_rus_scr_spa_arw_qcu_dut_lat_mcd_bem_wly_nor_anl_glc_sun_swe_yor_slo_xho_ind_tha_owc_tml_lda_igb_azi_ctl_bos_tur_tsn_vie_amh_ewe_ses_dgb	0.28234167158506	0.664028072658265	0.50831528536106
207	amh_afr_tsw_por_aeg_chh_owc_arw_aze_tur_dgb_mao_bam_rom_pan_bsq_lat_gam_ses_mnd_ita_grk_ven_glc_yor_ukr_fin_fbf_bem_hun_ger_tig_geo_hin_pol_bul_rus_sid_mlt_scr_est_swt_mly_fre_bat_jpn_tml_kor_lit_alb_lda_ctl_tag_bos_hau_sun_cnt_slo_xho_mcd_sod_mol_ben_cze_swe_qcu_spa_guj_eng_swa_wly_prs_anl_svk_ind_dut_tsn_nor_ewe_jav_tha_heb_knd_igb_akn_azi_urd_krd_uzb_cic_vie_amr_moo_dyu_zul	-0.135344013008278	-0.319456610261503	0.750096780573365
208	aeg_slo_bem_pol_owc_amr_tig_ctl_uzb_azi_akn_sun_cic_scr_ger_bsq_ben_sid_swa_cnt_rom_afr_ewe_glc_xho_pan_fin_ven_dyu_est_krd_wly_geo_nor_svk_dut_mol_heb_anl_ukr_hun_tsw_tag_cze_ind_jpn_tml_kor_guj_grk_igb_alb_mly_mcd_amh_mao_mnd_spa_swt_arw_hau_rus_urd_ita_prs_qcu_fre_bul_bos_tsn_chh_hin_mlt_swe_bat_lat_bam_eng_zul_jav_tha_sod_knd_fbf_yor_aze_lit_por_tur_ses_vie_gam_moo_lda_dgb	-0.786530004785933	-1.89314681646221	0.061447679370032
209	sod_afr_swt_spa_tig_wly_sid_mol_uzb_aze_ses_sun_xho_rus_slo_bsq_ita_amh_swa_mnd_mcd_scr_tsw_glc_zul_ctl_hun_cic_bem_fin_por_owc_geo_pan_lit_eng_swe_heb_mlt_bos_est_yor_jav_grk_mly_jpn_tml_kor_prs_dut_ven_ben_mao_ukr_aeg_tag_cnt_guj_dgb_pol_chh_cze_hin_fre_alb_qcu_arw_lat_nor_moo_hau_ger_gam_krd_bat_bul_bam_rom_ewe_ind_tha_anl_knd_dyu_lda_tur_urd_svk_azi_igb_vie_amr_tsn_akn_fbf	-0.0779883132793101	-0.183792849202115	0.854576106692295
210	wly_mol_xho_ukr_anl_tig_sod_svk_tur_uzb_ewe_tag_lda_mcd_afr_bsq_ita_aeg_dgb_mnd_ben_guj_bem_alb_swa_bul_fin_akn_ses_hun_dut_gam_geo_rus_pol_arw_lit_amh_sid_prs_est_fbf_bat_slo_mly_jpn_knd_kor_fre_ctl_swt_bos_jav_urd_amr_sun_cnt_grk_ven_ger_chh_por_spa_scr_swe_qcu_cze_pan_hin_moo_heb_eng_owc_glc_ind_krd_cic_rom_tsw_mao_tha_hau_tml_igb_yor_azi_nor_lat_aze_tsn_vie_mlt_zul_dyu_bam	-0.401186442587055	-0.950785340863415	0.344177775796433
211	tig_ukr_xho_fre_heb_mlt_chh_bos_tur_aze_tsw_sun_igb_swe_rus_bsq_nor_aeg_bem_cnt_glc_eng_dyu_hin_tsn_ctl_est_moo_ses_fin_scr_sid_geo_ita_ger_ben_rom_amr_gam_afr_hun_lda_bat_lit_jav_jpn_knd_kor_pan_mcd_bam_guj_tag_svk_owc_mao_mnd_mol_cic_por_anl_lat_dut_arw_alb_qcu_bul_prs_urd_fbf_sod_grk_wly_spa_mly_krd_swt_cze_ewe_ind_tha_amh_tml_dgb_yor_azi_slo_pol_uzb_ven_vie_hau_zul_akn_swa	-0.0506851152760742	-0.119518888160244	0.905122083312355
212	amr_swe_tsw_ctl_amh_chh_anl_scr_tur_azi_akn_bat_swt_mcd_dut_bsq_lat_sod_moo_mnd_svk_krd_yor_fre_zul_arw_fin_fbf_dyu_est_guj_hau_geo_ukr_nor_bul_lit_owc_sid_urd_hun_lda_mao_ita_ind_jpn_knd_kor_rus_afr_dgb_spa_mly_hin_heb_jav_cnt_ben_tsn_eng_aeg_rom_slo_bos_por_qcu_alb_pan_mol_swa_tig_glc_wly_ger_sun_prs_bam_grk_bem_tag_tha_mlt_tml_igb_ven_uzb_pol_cze_aze_xho_vie_gam_ewe_cic_ses	-0.0548157900880605	-0.129298416545238	0.897400754256005
213	tig_scr_swa_slo_amh_mlt_anl_rus_tur_uzb_swt_mao_xho_prs_hin_bsq_ctl_wly_dyu_cnt_guj_pol_dgb_bos_moo_svk_fin_cic_bem_est_ukr_sod_geo_ita_dut_rom_swe_aeg_gam_lat_hun_akn_ind_lit_mly_jpn_knd_kor_por_krd_ewe_fre_sun_spa_chh_bat_mnd_bul_fbf_glc_sid_grk_urd_arw_ben_qcu_mol_cze_nor_yor_owc_mcd_hau_alb_jav_ger_ven_afr_tsn_tag_tha_heb_tml_zul_bam_azi_pan_eng_aze_lda_vie_amr_ses_tsw_igb	-0.989174141762533	-2.4129821279063	0.0177834397159576
214	wly_krd_igb_scr_mlt_amh_aeg_bul_aze_uzb_tsn_bat_bem_afr_nor_bsq_dut_hau_xho_mnd_rom_ctl_bam_por_lda_slo_fin_ses_yor_est_lit_gam_geo_fre_ukr_ger_pol_anl_amr_guj_hun_dgb_mao_mol_jav_jpn_tml_kor_swe_rus_fbf_glc_tag_ita_chh_mly_cnt_ben_dyu_alb_owc_grk_lat_cze_prs_qcu_bos_spa_eng_tsw_tig_arw_sod_pan_ind_mcd_moo_urd_swa_sun_tha_heb_knd_zul_ewe_tur_hin_svk_azi_swt_vie_sid_akn_ven_cic	-0.665894928240244	-1.59483094229479	0.11414298732353
215	aeg_rom_fbf_pol_hau_heb_anl_bul_tur_aze_tsn_tag_yor_prs_pan_bsq_lat_sid_cic_cnt_krd_spa_zul_eng_ewe_bos_est_swa_bem_hun_cze_owc_geo_por_lit_scr_ukr_sod_amr_dut_fin_tsw_ind_ctl_bat_jpn_tml_kor_ger_hin_ses_ita_jav_arw_chh_mao_mnd_mcd_xho_swe_tig_grk_ben_nor_slo_qcu_glc_mol_afr_ven_wly_guj_amh_fre_mly_urd_lda_svk_igb_sun_tha_mlt_knd_bam_moo_azi_rus_alb_uzb_dyu_vie_gam_akn_swt_dgb	-0.787637037781508	-1.89628462980418	0.0610266639413636
216	tig_cze_swt_ben_heb_sod_wly_lit_azi_uzb_swa_bat_moo_hin_bos_bsq_por_chh_xho_mnd_alb_fre_bem_bul_dyu_nor_hun_tsw_lda_fin_eng_hau_geo_grk_ita_ctl_dut_owc_aeg_mol_est_ven_ind_mcd_mly_jpn_tml_kor_scr_slo_ses_rom_jav_pol_mlt_sun_cnt_ukr_tsn_spa_amr_arw_rus_afr_urd_qcu_glc_ger_pan_dgb_amh_lat_anl_svk_tag_prs_bam_krd_cic_mao_tha_gam_knd_fbf_yor_aze_guj_swe_tur_zul_vie_sid_akn_ewe_igb	0.296655771177678	0.698331557461849	0.486712395612881
217	aeg_glc_ses_ukr_gam_amr_mlt_bos_aze_tur_fbf_bat_zul_rom_krd_bsq_guj_amh_bam_mnd_cze_svk_tsw_urd_swa_scr_fin_bem_xho_hun_lit_chh_geo_dut_pol_bul_alb_tig_owc_mcd_est_ven_jav_arw_ind_jpn_knd_kor_spa_ita_lda_rus_sun_eng_wly_tag_cnt_ctl_swt_hin_anl_pan_lat_slo_grk_qcu_ger_prs_ben_cic_sid_afr_hau_por_mly_swe_ewe_nor_moo_mao_tha_heb_tml_igb_akn_azi_mol_fre_uzb_yor_vie_sod_dgb_dyu_tsn	-0.456483547189459	-1.08281880021098	0.281688367849599
218	heb_svk_dyu_glc_amr_sod_tig_alb_tur_aze_xho_ind_fbf_bul_scr_bsq_mcd_wly_moo_cnt_spa_guj_ven_afr_dgb_grk_fin_tsw_swt_est_lit_aeg_geo_swe_fre_arw_ukr_hau_sid_urd_hun_tsn_jav_rus_mao_jpn_knd_kor_por_prs_ewe_ben_bat_eng_chh_sun_mnd_pol_akn_ger_anl_lat_slo_krd_ita_qcu_ctl_bos_mol_ses_amh_nor_owc_cze_mly_rom_bam_dut_cic_tag_tha_mlt_tml_zul_lda_azi_pan_hin_uzb_yor_vie_gam_igb_swa_bem	-0.31729162662219	-0.750846951787722	0.454640431261822
219	mlt_swe_swt_ben_sid_anl_tig_hin_tur_azi_ven_mly_dgb_nor_ita_bsq_svk_owc_lda_mnd_ukr_ger_igb_fre_dyu_eng_fin_yor_akn_est_glc_wly_geo_slo_pol_rus_por_amr_hau_alb_hun_swa_tag_mcd_sun_jpn_knd_kor_grk_lat_ewe_bos_ind_arw_chh_mao_cnt_mol_bam_prs_aeg_bul_pan_lit_krd_qcu_cze_afr_spa_bem_heb_rom_gam_urd_jav_ctl_moo_scr_tsn_bat_tha_amh_tml_zul_fbf_uzb_dut_guj_aze_ses_vie_sod_xho_tsw_cic	-0.0813727555986246	-0.191913811054823	0.84822813289778
220	sid_guj_lda_cze_wly_owc_gam_mcd_uzb_aze_zul_jav_ewe_rom_ita_bsq_nor_mlt_bem_cnt_ctl_lit_ses_glc_dyu_ukr_hun_cic_yor_fin_bul_amh_geo_pol_lat_alb_eng_chh_tig_mol_est_swt_bat_svk_mly_jpn_tml_kor_bos_dut_xho_por_mao_swe_amr_sun_mnd_krd_tsw_rus_aeg_ben_arw_slo_grk_qcu_prs_urd_fre_ven_hau_pan_anl_spa_tag_hin_moo_ger_bam_ind_tha_heb_knd_dgb_igb_tur_afr_scr_azi_swa_vie_sod_akn_fbf_tsn	0.314614465872677	0.740804457660323	0.460678371813134
221	owc_afr_ewe_lat_sid_wly_tig_eng_uzb_aze_swa_mly_dyu_krd_mcd_bsq_por_amh_lda_mnd_glc_swe_bem_ctl_tsn_mol_fin_fbf_dgb_est_grk_chh_geo_rom_hin_bos_ita_anl_gam_ben_hun_xho_ind_ukr_mao_jpn_tml_kor_prs_fre_zul_svk_tag_bul_mlt_bat_cnt_scr_moo_guj_amr_pan_nor_pol_spa_qcu_dut_ger_arw_igb_hau_rus_heb_urd_jav_alb_tsw_slo_yor_sun_tha_sod_knd_ses_bam_azi_lit_cze_tur_swt_vie_aeg_ven_cic_akn	-0.0926521975597309	-0.218842386499479	0.82725237650669
222	anl_nor_akn_ita_gam_mlt_aeg_ctl_uzb_aze_swt_jav_tsw_afr_ger_bsq_rom_sod_xho_cnt_fre_cze_dyu_arw_ewe_krd_hun_swa_ses_fin_eng_amr_geo_ukr_pol_hin_mol_hau_chh_alb_est_bam_bat_bul_sun_jpn_knd_kor_scr_glc_fbf_dut_ind_grk_wly_tag_mnd_svk_dgb_prs_tig_swe_pan_guj_slo_qcu_por_spa_mcd_igb_sid_rus_amh_lit_mao_lat_cic_bos_lda_mly_tha_heb_tml_moo_bem_tur_urd_ben_azi_yor_vie_owc_zul_ven_tsn	-0.828503865494703	-1.99909307953501	0.0485170679239822
223	aeg_lat_tsn_cze_tig_gam_sid_prs_uzb_aze_yor_bat_tsw_dut_afr_bsq_bul_mlt_xho_cnt_nor_por_swt_glc_lda_bos_est_ewe_bem_hun_alb_amh_geo_swe_mcd_grk_mol_amr_chh_hin_fin_cic_tag_slo_mly_jpn_tml_kor_pan_urd_akn_spa_jav_pol_anl_sun_mnd_svk_igb_eng_sod_krd_arw_ctl_rus_qcu_ukr_ita_rom_moo_heb_guj_owc_lit_ind_fre_fbf_scr_dyu_mao_tha_wly_knd_ses_swa_tur_ben_ger_azi_bam_vie_hau_ven_zul_dgb	-0.44939677612045	-1.06798724462205	0.288290679597898
224	owc_hin_ven_prs_amr_tig_sod_cze_aze_uzb_zul_tag_igb_bos_lat_bsq_urd_sid_lda_mnd_rus_guj_bam_afr_bem_dut_hun_dyu_ewe_fin_ger_aeg_geo_krd_mol_swe_pol_wly_gam_rom_est_swa_bat_mcd_jav_jpn_tml_kor_svk_ctl_ses_lit_mao_grk_amh_ind_cnt_ukr_xho_eng_chh_spa_nor_alb_por_qcu_scr_fre_bul_fbf_mlt_slo_anl_arw_mly_ben_yor_ita_swt_sun_tha_hau_knd_tsw_akn_tur_pan_glc_azi_cic_vie_heb_dgb_moo_tsn	-0.0446371735444745	-0.105195774920324	0.916447019311032
225	tig_ita_ewe_nor_anl_amr_hau_lit_uzb_aze_dyu_bat_moo_urd_lat_bsq_scr_mlt_tsn_cnt_afr_alb_tsw_dut_cic_bos_hun_xho_bam_est_ukr_sid_geo_fre_svk_glc_mcd_amh_aeg_swe_fin_bem_tag_por_jav_jpn_knd_kor_pol_eng_swt_slo_mao_ger_heb_mly_mnd_ben_dgb_rus_owc_bul_rom_hin_arw_qcu_ctl_spa_mol_zul_chh_guj_sod_prs_sun_cze_akn_pan_swa_ind_tha_wly_tml_igb_ses_azi_krd_grk_tur_ven_vie_gam_lda_fbf_yor	0.224168636171501	0.527103741260138	0.599376681585794
226	heb_ita_cic_por_wly_owc_amh_alb_uzb_tur_dgb_bat_lda_glc_lat_bsq_arw_amr_ses_cnt_dut_rom_dyu_swe_igb_mcd_est_akn_bem_fin_spa_sod_geo_hin_mol_slo_pan_hau_mlt_svk_hun_moo_mly_eng_tag_jpn_tml_kor_grk_ctl_swa_lit_ind_krd_aeg_sun_mnd_pol_tsw_rus_gam_bos_urd_scr_ukr_qcu_afr_ben_cze_fbf_anl_nor_chh_ger_mao_bul_yor_prs_ewe_jav_tha_sid_knd_swt_tsn_azi_guj_fre_aze_bam_vie_tig_zul_xho_ven	0.0609823929537159	0.143562963856745	0.886156204142412
227	hau_slo_zul_arw_mlt_aeg_anl_spa_azi_tur_swa_mao_ven_lit_cze_bsq_dut_tig_dgb_mnd_swe_ger_yor_hin_bam_ukr_hun_dyu_moo_est_fre_wly_geo_prs_bul_mol_scr_sod_amr_guj_fin_xho_jav_nor_sun_jpn_tml_kor_ben_eng_ses_glc_tag_ita_amh_mly_cnt_por_ewe_urd_heb_krd_pol_alb_lat_qcu_ctl_mcd_rom_akn_owc_svk_sid_bos_ind_rus_swt_grk_tsn_bat_tha_gam_knd_igb_cic_aze_pan_afr_uzb_lda_vie_chh_fbf_bem_tsw	-0.34447145975693	-0.816315393495945	0.416405812030321
228	hau_glc_dgb_scr_sod_aeg_chh_bul_uzb_azi_bam_sun_xho_prs_alb_bsq_rom_gam_ses_mnd_ben_lat_cic_mcd_fbf_afr_est_tsw_ewe_hun_pol_mlt_geo_swe_guj_nor_mol_sid_heb_arw_fin_akn_tag_pan_mly_jpn_tml_kor_grk_lit_tsn_urd_jav_ger_wly_ind_cnt_ukr_swa_rus_anl_svk_ita_ctl_dut_qcu_fre_bos_hin_yor_amh_krd_tig_eng_mao_spa_igb_cze_ven_bat_tha_owc_knd_lda_swt_tur_por_slo_aze_zul_vie_amr_dyu_moo_bem	-0.396206807784931	-0.940706627387612	0.349292273154406
229	anl_guj_akn_mol_mlt_heb_chh_scr_azi_uzb_tsw_ind_yor_nor_ger_bsq_cze_tig_cic_cnt_rom_afr_ven_rus_fbf_krd_est_dgb_dyu_hun_spa_amh_geo_prs_hin_swe_svk_gam_sod_alb_fin_igb_sun_pol_mao_jpn_tml_kor_dut_ita_tsn_bos_bat_lat_sid_mly_mnd_fre_zul_ukr_owc_arw_ctl_slo_eng_qcu_pan_por_lit_moo_aeg_ben_hau_urd_jav_glc_bem_mcd_swa_tag_tha_amr_knd_ewe_swt_aze_grk_bul_tur_ses_vie_wly_xho_bam_lda	-0.00115633142026749	-0.00272108267538685	0.997834721212611
230	owc_hin_swa_pan_sod_hau_amh_urd_tur_azi_xho_bat_bam_lat_afr_bsq_cze_chh_tsw_cnt_ita_ben_ses_rus_yor_lit_fin_igb_lda_hun_por_tig_geo_nor_svk_dut_grk_sid_heb_mol_est_akn_mly_bul_ind_jpn_tml_kor_alb_swe_tsn_krd_sun_mcd_amr_mao_mnd_ctl_swt_ukr_gam_slo_eng_spa_ger_qcu_scr_prs_bos_ven_mlt_pol_anl_guj_tag_fre_dgb_arw_cic_jav_tha_wly_knd_zul_ewe_uzb_glc_rom_aze_dyu_vie_aeg_fbf_moo_bem	0.333653231260192	0.785316957364467	0.43426386780165
231	sid_ger_fbf_hin_amr_sod_aeg_ukr_azi_aze_cic_bat_zul_bul_prs_bsq_urd_gam_dgb_mnd_fre_mcd_swa_arw_tsw_spa_fin_bam_bem_hun_cze_owc_geo_scr_grk_dut_slo_chh_anl_pan_est_ven_jav_ita_ind_jpn_knd_kor_lit_alb_tsn_bos_sun_lat_wly_tag_cnt_ben_dyu_svk_tig_krd_rom_por_pol_qcu_nor_mol_glc_xho_hau_ctl_amh_swe_mly_guj_swt_rus_lda_mao_tha_heb_tml_akn_ses_tur_eng_afr_uzb_yor_vie_mlt_ewe_moo_igb	-0.214877098409107	-0.507234508605003	0.613190991701894
232	mlt_spa_xho_slo_chh_hau_amh_alb_tur_uzb_ses_ind_igb_scr_afr_bsq_cze_heb_ewe_mnd_dut_fre_cic_glc_yor_por_hun_fbf_bem_est_bos_tig_geo_urd_grk_prs_mol_amr_sod_ita_fin_tsn_jav_arw_sun_jpn_knd_kor_ger_ben_dgb_ctl_mao_rus_gam_bat_cnt_nor_akn_pan_wly_guj_pol_hin_lat_qcu_svk_bul_krd_swa_aeg_eng_sid_swe_mly_lit_tsw_ukr_lda_tag_tha_owc_tml_moo_dyu_azi_rom_mcd_aze_zul_vie_anl_bam_swt_ven	-0.247943242570837	-0.586427302186529	0.559009123184696
233	chh_cze_ven_rus_gam_aeg_sid_dut_azi_aze_dgb_ind_fbf_pol_svk_bsq_ger_owc_igb_cnt_afr_arw_tsn_fre_zul_ben_est_akn_dyu_fin_ita_wly_geo_mcd_lit_rom_swe_anl_heb_bos_hun_yor_jav_grk_mly_jpn_knd_kor_slo_hin_swa_pan_tag_ukr_hau_bat_mnd_glc_ses_mol_amr_urd_guj_scr_krd_qcu_prs_alb_nor_moo_tig_eng_sod_por_mao_bul_xho_ctl_cic_sun_tha_amh_tml_bem_ewe_tur_lat_spa_uzb_bam_vie_mlt_lda_swt_tsw	-0.241848348694469	-0.571647633947082	0.568939782789278
234	wly_ben_fbf_bos_chh_owc_anl_alb_azi_tur_dyu_ind_ewe_afr_svk_bsq_spa_aeg_bem_cnt_prs_pan_dgb_scr_lda_eng_fin_xho_cic_est_guj_hau_geo_ctl_lit_hin_bul_tig_sid_por_hun_bam_mao_ita_tag_jpn_knd_kor_slo_rus_tsw_mol_jav_grk_gam_bat_mnd_lat_swa_dut_heb_arw_swe_krd_nor_qcu_pol_glc_ger_tsn_mlt_ukr_sod_cze_sun_urd_yor_rom_swt_mly_tha_amh_tml_ses_zul_uzb_fre_mcd_aze_igb_vie_amr_akn_ven_moo	-0.63731269789829	-1.52410625334876	0.130875620772595
235	amh_hin_bam_scr_gam_owc_mlt_ukr_aze_uzb_dgb_ind_moo_ita_arw_bsq_fre_tig_akn_cnt_mol_rus_ven_spa_xho_glc_est_tsw_lda_hun_slo_sod_geo_eng_rom_bos_por_wly_hau_alb_fin_tsn_mao_dut_tag_jpn_knd_kor_svk_bul_yor_urd_jav_mcd_anl_sun_mnd_cze_igb_ben_sid_krd_grk_prs_guj_qcu_pol_swe_ctl_ewe_aeg_ger_heb_lat_mly_pan_ses_afr_fbf_bat_tha_amr_tml_bem_dyu_azi_nor_lit_tur_swa_vie_chh_swt_zul_cic	0.380842157940104	0.89636765541592	0.372370843981568
236	amr_afr_ses_ukr_aeg_sod_owc_arw_azi_aze_dyu_bat_dgb_krd_ctl_bsq_nor_anl_yor_mnd_pan_glc_tsw_swe_bam_rom_est_lda_xho_hun_cze_sid_geo_mcd_dut_alb_lat_gam_amh_por_fin_ven_mly_eng_jav_jpn_tml_kor_urd_svk_moo_ben_mao_slo_tig_ind_cnt_mol_akn_prs_mlt_rus_ita_bos_ger_qcu_bul_hin_scr_bem_hau_pol_chh_fre_tag_lit_tsn_guj_ewe_sun_tha_heb_knd_swt_fbf_uzb_spa_grk_tur_zul_vie_wly_igb_cic_swa	-0.477771817202476	-1.13542665152784	0.259114330150598
237	hau_pol_dyu_fre_gam_wly_anl_alb_aze_tur_ewe_sun_tsn_lat_cze_bsq_guj_sid_akn_cnt_nor_rom_xho_slo_swa_bul_hun_bam_zul_fin_hin_tig_geo_spa_arw_ukr_mol_amr_chh_ctl_est_ses_bat_ita_mao_jpn_tml_kor_swe_krd_swt_ger_jav_urd_mlt_mly_mnd_mcd_bem_rus_aeg_dut_prs_grk_scr_qcu_bos_eng_ben_ven_sod_por_amh_svk_ind_lit_yor_afr_igb_tag_tha_owc_knd_moo_fbf_uzb_pan_glc_azi_dgb_vie_heb_tsw_lda_cic	-0.671695767856794	-1.60968341376036	0.110856336024241
238	tig_ben_yor_ctl_sid_aeg_anl_spa_aze_azi_akn_mao_ewe_mcd_bos_bsq_por_mlt_tsw_mnd_eng_prs_igb_krd_fbf_lit_fin_tsn_moo_est_rus_amr_geo_alb_mol_cze_svk_wly_heb_ger_hun_dyu_mly_afr_ind_jpn_tml_kor_fre_pol_cic_guj_tag_arw_amh_sun_cnt_urd_dgb_ukr_owc_rom_hin_swe_pan_qcu_glc_ita_bul_ses_sod_grk_gam_dut_jav_scr_swa_slo_lda_bat_tha_chh_knd_zul_bam_tur_nor_lat_uzb_ven_vie_hau_xho_swt_bem	-0.786793501642614	-1.89526906111442	0.0611626611025958
239	tig_cze_ses_krd_wly_heb_hau_bul_tur_azi_tsn_tag_cic_ita_spa_bsq_afr_amr_ven_cnt_lat_fre_dgb_alb_akn_eng_fin_igb_bem_est_slo_gam_geo_hin_rus_por_guj_amh_sid_pan_hun_dyu_ind_glc_bat_jpn_tml_kor_lit_nor_zul_prs_mao_urd_owc_sun_mnd_mol_swa_ben_sod_ger_dut_arw_svk_qcu_swe_ctl_rom_xho_aeg_mcd_chh_bos_jav_pol_yor_grk_swt_mly_tha_mlt_knd_moo_lda_uzb_scr_ukr_aze_tsw_vie_anl_bam_ewe_fbf	-0.861691562760242	-2.08500680904689	0.0398088388500966
240	owc_slo_moo_grk_sod_gam_amh_urd_azi_uzb_swt_mao_dgb_ben_mol_bsq_cze_wly_ses_cnt_swe_ita_ven_alb_lda_ukr_hun_bem_tsw_est_prs_amr_geo_bul_por_eng_lat_aeg_anl_ctl_fin_yor_ind_mcd_bat_jpn_knd_kor_dut_glc_tsn_fre_jav_afr_sid_sun_mnd_pan_bam_spa_tig_krd_pol_bos_rom_qcu_hin_arw_scr_ewe_chh_nor_mlt_rus_tag_ger_zul_guj_dyu_mly_tha_hau_tml_fbf_akn_aze_lit_svk_tur_igb_vie_heb_xho_cic_swa	-1.19600422233056	-2.95894185612591	0.00391494787356881
241	heb_afr_swt_eng_amh_chh_mlt_glc_uzb_azi_tsn_jav_swa_mol_ctl_bsq_bos_amr_xho_mnd_lat_arw_bam_pol_zul_guj_est_bem_lda_fin_swe_gam_geo_alb_cze_pan_mcd_sid_aeg_rom_hun_cic_mao_prs_bat_jpn_tml_kor_ben_urd_tsw_rus_tag_ukr_hau_mly_cnt_hin_ses_scr_owc_nor_bul_ita_svk_qcu_por_spa_grk_ven_tig_lit_sod_dut_ind_slo_yor_fre_dyu_sun_tha_anl_knd_fbf_moo_aze_krd_ger_tur_igb_vie_wly_akn_ewe_dgb	-0.579642929162826	-1.38264387833518	0.170085244997944
242	sod_mcd_lda_ctl_chh_tig_aeg_por_azi_tur_xho_ind_dgb_ita_prs_bsq_alb_amr_moo_mnd_ben_grk_ewe_dut_ses_swe_fin_swt_bam_est_lat_mlt_geo_pol_pan_arw_krd_anl_amh_spa_hun_bem_mly_urd_bat_jpn_knd_kor_afr_svk_yor_fre_sun_lit_hau_mao_cnt_bul_tsn_nor_sid_cze_scr_rus_glc_qcu_eng_rom_ger_igb_heb_bos_gam_mol_tag_hin_zul_slo_swa_jav_tha_wly_tml_cic_akn_uzb_ukr_guj_aze_ven_vie_owc_fbf_tsw_dyu	-0.0802780594533435	-0.189393014576758	0.850197533015749
243	hau_bos_dgb_ita_anl_aeg_gam_urd_aze_tur_bem_mly_ewe_prs_pol_bsq_afr_sod_ven_cnt_ukr_svk_xho_mol_tsn_rom_hun_cic_moo_est_lat_amr_geo_mcd_dut_spa_ctl_owc_chh_eng_fin_bam_jav_guj_bat_jpn_knd_kor_lit_krd_akn_rus_tag_slo_sid_ind_mnd_scr_dyu_arw_wly_por_glc_ger_cze_qcu_grk_hin_ben_igb_tig_bul_mlt_pan_sun_alb_fbf_swe_zul_mao_tha_heb_tml_swa_ses_azi_fre_nor_uzb_swt_vie_amh_tsw_lda_yor	-0.463765489064057	-1.10353327964579	0.272642908788692
244	aeg_cze_ewe_urd_gam_wly_tig_prs_tur_uzb_dyu_ind_cic_slo_glc_bsq_mcd_sid_tsn_cnt_ita_bos_igb_rom_yor_alb_est_swt_swa_fin_nor_sod_geo_ctl_dut_arw_afr_anl_hau_hin_hun_fbf_tag_svk_sun_jpn_tml_kor_grk_pan_moo_pol_bat_krd_amr_mao_mnd_ukr_akn_bul_chh_swe_spa_lat_scr_qcu_mol_rus_ger_tsw_heb_fre_owc_eng_jav_lit_dgb_ben_ses_mly_tha_mlt_knd_zul_ven_azi_por_guj_aze_lda_vie_amh_bem_bam_xho	-0.872925796915312	-2.11235907967609	0.0373354038530353
245	amh_nor_yor_urd_amr_mlt_sid_cze_tur_uzb_xho_mly_swa_dut_scr_bsq_bos_tig_bem_mnd_ger_lit_dgb_guj_dyu_swe_est_tsw_ewe_fin_afr_gam_geo_slo_rom_spa_bul_aeg_owc_ita_hun_lda_jav_mcd_sun_jpn_knd_kor_lat_arw_igb_ben_ind_ukr_anl_tag_cnt_pol_zul_pan_hau_eng_ctl_rus_glc_qcu_hin_svk_fre_bam_sod_por_wly_krd_mao_prs_ses_grk_akn_bat_tha_chh_tml_fbf_ven_aze_mol_alb_azi_tsn_vie_heb_swt_moo_cic	0.288774302916756	0.679542441455671	0.498482135747696
246	wly_hin_dgb_guj_aeg_owc_sid_rus_uzb_aze_tsn_sun_yor_dut_grk_bsq_ctl_chh_ven_mnd_ben_alb_tsw_mol_moo_ita_fin_bam_cic_hun_lit_sod_geo_swe_ukr_lat_bos_anl_hau_fre_est_dyu_mly_ger_bat_jpn_tml_kor_krd_pan_swa_cze_jav_svk_mlt_mao_cnt_scr_zul_arw_heb_rom_pol_afr_spa_qcu_por_mcd_slo_xho_tig_glc_amr_prs_tag_bul_bem_eng_igb_ind_tha_gam_knd_akn_ses_azi_urd_nor_tur_fbf_vie_amh_lda_swt_ewe	0.657638459249123	1.55531569590044	0.123267531795015
247	hau_lat_xho_lit_aeg_anl_amr_ita_aze_azi_cic_tag_ven_spa_arw_bsq_pan_sod_tsn_mnd_guj_rom_igb_nor_tsw_swe_est_bem_dgb_fin_hin_sid_geo_eng_scr_ukr_cze_heb_owc_ctl_hun_fbf_bat_por_mao_jpn_tml_kor_grk_glc_lda_mol_sun_rus_chh_mly_cnt_alb_swa_dut_tig_ger_prs_krd_pol_qcu_bul_svk_afr_zul_amh_ben_gam_mcd_jav_urd_dyu_fre_akn_ind_tha_mlt_knd_bam_ses_uzb_bos_slo_tur_moo_vie_wly_swt_yor_ewe	-0.412376138998574	-0.978287449769351	0.330470171141971
248	mlt_bos_xho_urd_heb_sid_hau_prs_aze_azi_ven_tag_dgb_alb_fre_bsq_krd_amh_moo_mnd_arw_rus_tsw_mol_zul_svk_fin_ses_dyu_est_bul_aeg_geo_hin_rom_ger_cze_amr_sod_eng_hun_swt_mao_afr_sun_jpn_knd_kor_pan_ctl_swa_lat_mly_lit_owc_bat_cnt_slo_yor_ita_tig_ben_grk_por_ukr_qcu_mcd_spa_swe_bam_anl_dut_chh_glc_ind_guj_cic_pol_lda_jav_tha_gam_tml_igb_bem_tur_scr_nor_uzb_fbf_vie_wly_tsn_ewe_akn	0.0352089103659808	0.0829940237804911	0.934034666870112
249	amh_arw_yor_scr_chh_sod_aeg_glc_uzb_tur_akn_mao_xho_bul_ben_bsq_prs_hau_ven_cnt_pol_urd_ses_mcd_swt_slo_est_moo_lda_fin_grk_owc_geo_lat_lit_alb_svk_tig_mlt_ger_hun_tsn_ind_bos_bat_jpn_knd_kor_mol_eng_bem_rus_sun_guj_amr_mly_mnd_pan_swa_afr_gam_por_swe_cze_krd_qcu_fre_rom_ukr_tsw_sid_hin_wly_ctl_tag_nor_bam_ita_dgb_jav_tha_heb_tml_ewe_zul_aze_dut_spa_azi_fbf_vie_anl_igb_dyu_cic	-0.710561590685281	-1.70486528001331	0.0915580634889674
250	owc_eng_moo_pan_sod_amr_aeg_bul_azi_tur_tsw_jav_dyu_fre_urd_bsq_rom_heb_yor_mnd_bos_rus_swa_pol_tsn_guj_hun_zul_cic_fin_alb_mlt_geo_glc_nor_mol_ukr_anl_gam_ctl_est_ses_ind_cze_tag_jpn_knd_kor_spa_krd_dgb_lit_sun_ben_hau_mao_cnt_mcd_akn_slo_chh_hin_scr_ger_arw_qcu_dut_ita_prs_swt_tig_swe_sid_lat_mly_afr_lda_svk_fbf_bat_tha_amh_tml_ewe_igb_uzb_por_grk_aze_xho_vie_wly_bam_bem_ven	-0.671647562397881	-1.60822679689924	0.111175269938142
251	heb_bul_yor_dut_anl_mlt_amr_ita_uzb_tur_swt_ind_lda_swe_spa_bsq_prs_gam_ses_cnt_fre_pan_moo_alb_bem_lit_fin_tsw_dyu_hun_nor_owc_geo_ctl_svk_hin_afr_wly_sid_pol_est_tsn_mao_ger_tag_jpn_tml_kor_mol_eng_igb_urd_sun_lat_sod_jav_mnd_cze_dgb_por_chh_scr_ben_ukr_rus_qcu_bos_slo_krd_xho_hau_grk_tig_guj_bat_mcd_akn_glc_ewe_mly_tha_aeg_knd_swa_cic_aze_arw_rom_azi_ven_vie_amh_zul_bam_fbf	-1.04194118692416	-2.55073603095834	0.0123827522481258
252	gam_pol_bem_ben_sid_tig_aeg_bul_uzb_aze_dyu_tag_lda_cze_nor_bsq_eng_owc_ses_mnd_grk_dut_xho_ctl_yor_ger_fin_ven_tsw_est_slo_hau_geo_ukr_krd_prs_pan_anl_mlt_fre_hun_cic_mly_afr_ind_jpn_knd_kor_guj_rom_moo_scr_sun_ita_sod_jav_cnt_arw_swt_mol_chh_alb_por_swe_lat_qcu_bos_rus_spa_bam_amh_hin_wly_lit_mao_mcd_swa_glc_dgb_bat_tha_heb_tml_fbf_zul_tur_svk_urd_azi_akn_vie_amr_ewe_igb_tsn	-0.898930088952029	-2.17854635625206	0.0318934742943969
253	gam_pol_igb_scr_owc_tig_heb_lit_azi_tur_akn_jav_tsn_ger_bul_bsq_krd_mlt_fbf_mnd_svk_rom_dgb_ita_lda_alb_hun_bam_zul_fin_mcd_aeg_geo_prs_spa_mol_ukr_chh_amh_hin_est_ses_mly_por_sun_jpn_tml_kor_guj_swe_yor_urd_bat_lat_sid_mao_cnt_bos_ewe_afr_hau_glc_nor_eng_ben_qcu_rus_slo_fre_dyu_anl_ctl_amr_arw_ind_grk_swa_cze_ven_tag_tha_wly_knd_xho_cic_aze_pan_dut_uzb_tsw_vie_sod_moo_swt_bem	-0.405605428553214	-0.962811099076507	0.338139128558538
254	owc_glc_ven_nor_wly_gam_tig_alb_aze_tur_fbf_tag_cic_cze_urd_bsq_guj_chh_dyu_cnt_mol_por_dgb_scr_akn_eng_est_swa_moo_fin_ukr_hau_geo_grk_bos_ctl_mcd_amh_mlt_lat_hun_bem_mly_svk_bat_jpn_tml_kor_dut_ben_ses_slo_jav_rus_amr_sun_mnd_rom_tsn_afr_anl_ita_pan_swe_krd_qcu_lit_spa_bul_swt_heb_pol_sod_hin_ind_fre_ewe_ger_lda_mao_tha_sid_knd_zul_igb_azi_prs_arw_uzb_tsw_vie_aeg_bam_xho_yor	0.388113688591256	0.914551400136882	0.362792298975857
255	amh_lit_bem_mcd_anl_aeg_wly_ctl_uzb_aze_fbf_ind_yor_ger_arw_bsq_rom_sod_cic_cnt_hin_glc_dyu_ita_tsw_grk_hun_akn_lda_fin_mol_owc_geo_rus_krd_lat_urd_gam_chh_fre_est_swt_sun_eng_mly_jpn_tml_kor_svk_afr_bam_ukr_bat_ben_tig_jav_mnd_spa_moo_bul_heb_dut_pan_swe_nor_qcu_bos_guj_por_zul_hau_slo_amr_scr_mao_cze_ewe_pol_xho_tag_tha_sid_knd_tsn_ses_tur_prs_alb_azi_ven_vie_mlt_igb_dgb_swa	0.342570531218403	0.806844912437271	0.42181446392849
256	anl_scr_tsw_krd_tig_gam_chh_guj_tur_azi_bem_sun_fbf_spa_rus_bsq_ita_aeg_dyu_mnd_lit_lat_ven_swe_tsn_arw_est_igb_dgb_hun_glc_owc_geo_dut_fre_prs_mol_wly_hau_eng_fin_xho_mao_nor_mly_jpn_tml_kor_afr_ben_akn_ger_jav_pan_amh_bat_cnt_bos_ewe_slo_sod_grk_ukr_hin_mcd_qcu_por_ctl_pol_ses_heb_bul_amr_cze_tag_rom_swt_svk_yor_ind_tha_sid_knd_moo_swa_aze_alb_urd_uzb_cic_vie_mlt_zul_bam_lda	-0.280338960580094	-0.662628068440319	0.509207679339551
257	aeg_grk_tsw_bul_wly_sod_sid_ita_aze_azi_tsn_sun_bem_pol_rom_bsq_arw_anl_zul_mnd_scr_fre_cic_mcd_xho_bos_hun_swa_dgb_est_ger_chh_geo_rus_krd_eng_guj_gam_hau_pan_fin_ses_jav_alb_tag_jpn_knd_kor_lit_urd_dyu_hin_mly_ukr_owc_ind_cnt_prs_bam_spa_tig_nor_glc_dut_ben_qcu_swe_ctl_por_igb_amr_cze_amh_afr_mao_lat_fbf_slo_akn_bat_tha_heb_tml_lda_moo_uzb_svk_mol_tur_ven_vie_mlt_swt_ewe_yor	-0.524708807639186	-1.2482361837417	0.215078013844551
258	heb_guj_ses_prs_anl_mlt_owc_por_azi_tur_yor_jav_tsw_eng_arw_bsq_scr_amr_bem_cnt_pol_ben_swa_lat_akn_alb_fin_igb_ven_est_lit_hau_geo_cze_dut_glc_afr_chh_tig_nor_hun_dyu_mao_ger_tag_jpn_tml_kor_slo_bul_swt_grk_sun_fre_sod_bat_mnd_pan_xho_ctl_aeg_swe_rom_urd_mcd_qcu_krd_mol_bos_bam_wly_hin_gam_spa_ind_ukr_cic_svk_ewe_mly_tha_sid_knd_tsn_dgb_uzb_ita_rus_aze_moo_vie_amh_zul_fbf_lda	-0.175302543278105	-0.413834211234934	0.679948341960365
259	sod_mcd_akn_bos_sid_owc_heb_spa_uzb_azi_igb_mly_zul_swe_lat_bsq_urd_anl_swt_mnd_svk_ita_tsn_fre_bam_rus_est_lda_yor_fin_scr_hau_geo_krd_ukr_mol_grk_chh_mlt_arw_hun_swa_tag_cze_sun_jpn_tml_kor_afr_ger_dgb_rom_ind_eng_tig_bat_cnt_pan_ven_hin_gam_bul_lit_ben_pol_qcu_dut_alb_slo_tsw_amh_ctl_wly_por_mao_nor_fbf_glc_ses_jav_tha_aeg_knd_xho_dyu_aze_guj_prs_tur_bem_vie_amr_cic_ewe_moo	-1.18972903958677	-2.93601746856805	0.00418924994066674
260	anl_spa_moo_nor_amr_chh_amh_scr_tur_uzb_igb_tag_dyu_mol_bos_bsq_arw_tig_ven_mnd_mcd_ctl_bem_rus_ewe_svk_est_zul_fbf_hun_swe_mlt_geo_cze_urd_ger_guj_hau_owc_dut_fin_lda_sun_rom_mly_jpn_knd_kor_glc_fre_tsw_pan_bat_prs_heb_jav_cnt_bul_swt_ita_aeg_slo_alb_krd_ukr_qcu_hin_pol_lit_bam_sod_grk_gam_lat_mao_ben_akn_por_cic_ind_tha_sid_tml_xho_ses_aze_afr_eng_azi_tsn_vie_wly_swa_dgb_yor	0.0795760386616426	0.187416930026647	0.851742035930363
261	amr_slo_fbf_prs_hau_mlt_owc_ben_tur_uzb_moo_jav_dgb_scr_grk_bsq_cze_anl_ven_mnd_ukr_ger_tsw_mol_xho_svk_fin_cic_lda_hun_nor_amh_geo_spa_eng_urd_bul_sid_sod_lat_est_swt_mly_fre_ind_jpn_tml_kor_rom_hin_yor_krd_tag_guj_gam_bat_cnt_afr_bem_pan_aeg_alb_arw_pol_lit_qcu_por_dut_ctl_tsn_heb_glc_tig_rus_mao_swe_ewe_bos_zul_sun_tha_chh_knd_ses_swa_azi_mcd_ita_aze_dyu_vie_wly_akn_igb_bam	0.282046550153348	0.664269090942712	0.508161739058866
262	hau_bul_zul_rus_tig_mlt_chh_ben_aze_uzb_tsw_mao_akn_ita_hin_bsq_prs_heb_dgb_mnd_swe_pol_igb_cze_ewe_bos_fin_dyu_ven_est_fre_sid_geo_mol_mcd_eng_guj_amr_amh_dut_hun_xho_jav_ukr_ind_jpn_knd_kor_urd_krd_swt_ctl_mly_grk_anl_bat_cnt_arw_bam_lit_wly_spa_svk_lat_pan_qcu_slo_glc_por_yor_sod_alb_gam_scr_sun_nor_swa_afr_tsn_tag_tha_owc_tml_lda_bem_tur_rom_ger_azi_cic_vie_aeg_moo_ses_fbf	-0.242603521044394	-0.5734202219071	0.567744249421242
263	gam_ita_bem_lit_amh_anl_sod_bul_uzb_azi_zul_tag_moo_ben_grk_bsq_bos_wly_tsw_mnd_prs_mcd_bam_dut_swt_hin_fin_xho_swa_est_rus_hau_geo_afr_cze_arw_urd_chh_mlt_scr_hun_dgb_mao_svk_bat_jpn_tml_kor_ukr_slo_igb_spa_jav_swe_heb_sun_cnt_por_ses_lat_sid_krd_glc_rom_alb_qcu_fre_pol_mol_ewe_amr_nor_tig_ger_mly_guj_ven_eng_fbf_ind_tha_owc_knd_akn_yor_tur_ctl_pan_aze_dyu_vie_aeg_tsn_lda_cic	0.19881938256708	0.468118595982593	0.640795025538843
264	chh_svk_swa_arw_hau_amh_heb_grk_azi_tur_dyu_jav_cic_dut_por_bsq_eng_gam_yor_cnt_lat_ben_ses_rus_swt_mcd_est_ewe_akn_fin_pol_amr_geo_bos_fre_lit_ukr_mlt_wly_scr_hun_bam_mao_glc_sun_jpn_knd_kor_urd_slo_dgb_ita_ind_pan_anl_bat_mnd_cze_fbf_spa_aeg_prs_rom_ger_hin_qcu_bul_alb_nor_ven_sid_mol_owc_afr_tag_krd_bem_guj_moo_mly_tha_sod_tml_lda_xho_aze_swe_ctl_uzb_tsn_vie_tig_igb_zul_tsw	0.137733207924867	0.324199583433081	0.74651496616454
265	chh_lit_tsw_guj_gam_amh_hau_grk_uzb_azi_moo_mao_zul_ctl_bos_bsq_slo_wly_xho_cnt_pol_krd_swt_arw_bam_por_hun_dyu_igb_fin_dut_heb_geo_mol_cze_ger_hin_mlt_sod_fre_est_fbf_sun_lat_jav_jpn_tml_kor_swe_alb_tsn_nor_mly_mcd_amr_bat_mnd_eng_ses_scr_aeg_bul_ita_pan_rus_qcu_ukr_afr_svk_ewe_sid_spa_tig_urd_tag_ben_swa_rom_dgb_ind_tha_owc_knd_cic_yor_tur_glc_prs_aze_akn_vie_anl_ven_bem_lda	-0.0861155670060031	-0.204189805229112	0.838651355590287
266	aeg_afr_bem_ita_anl_tig_mlt_fre_uzb_tur_dgb_tag_akn_cze_lit_bsq_glc_amr_lda_mnd_eng_spa_tsw_alb_ven_nor_fin_swa_fbf_est_bul_wly_geo_swe_scr_arw_grk_hau_heb_guj_hun_yor_mly_rom_mao_jpn_knd_kor_slo_urd_ses_ger_bat_bos_amh_ind_cnt_hin_bam_ctl_gam_svk_por_rus_mcd_qcu_mol_krd_pan_igb_sod_dut_chh_ben_sun_ukr_ewe_lat_tsn_jav_tha_owc_tml_moo_dyu_aze_prs_pol_azi_zul_vie_sid_cic_swt_xho	-0.477869587533332	-1.13721571340134	0.258369690184693
267	sid_nor_swa_grk_heb_amr_gam_rus_uzb_aze_dyu_jav_akn_lat_mol_bsq_swe_owc_lda_mnd_prs_mcd_swt_ben_cic_pol_fin_tsn_zul_hun_lit_anl_geo_ctl_scr_ita_hin_sod_amh_afr_est_dgb_tag_spa_sun_jpn_tml_kor_guj_arw_xho_bos_mao_glc_chh_ind_cnt_por_tsw_ukr_wly_dut_fre_alb_ger_qcu_svk_rom_urd_moo_aeg_eng_tig_krd_bat_slo_yor_bul_bem_mly_tha_hau_knd_ewe_fbf_azi_pan_cze_tur_ven_vie_mlt_bam_igb_ses	-0.483310448886272	-1.14941543267984	0.253332129018256
268	sod_nor_zul_pol_mlt_amh_chh_alb_azi_uzb_yor_mao_bem_eng_lit_bsq_mol_aeg_dyu_cnt_lat_glc_bam_dut_ewe_guj_fin_dgb_tsw_hun_pan_amr_geo_svk_ita_spa_ukr_heb_gam_por_est_tsn_jav_afr_ind_jpn_tml_kor_hin_bul_ven_fre_bat_cze_tig_sun_mnd_prs_swt_mcd_sid_rus_arw_slo_scr_qcu_urd_krd_bos_xho_hau_grk_wly_rom_tag_ger_lda_ben_fbf_mly_tha_anl_knd_akn_igb_tur_ctl_swe_aze_ses_vie_owc_moo_cic_swa	-0.691974745997448	-1.6578616938217	0.100714925954076
269	tig_glc_fbf_krd_anl_mlt_sid_slo_azi_aze_lda_jav_ses_pol_spa_bsq_swe_amr_igb_mnd_prs_por_bem_ukr_moo_ctl_hun_zul_swa_fin_hin_heb_geo_fre_guj_afr_nor_amh_wly_arw_est_dyu_sun_bul_bat_jpn_knd_kor_mol_grk_tsw_pan_tag_scr_gam_ind_cnt_ben_dgb_alb_owc_mcd_dut_urd_bos_qcu_rom_lat_eng_ven_aeg_svk_sod_lit_mao_ger_ewe_cze_yor_mly_tha_hau_tml_bam_cic_uzb_ita_rus_tur_swt_vie_chh_tsn_akn_xho	-0.508411844017975	-1.21217853931502	0.228514625440596
270	heb_ben_igb_mcd_owc_mlt_sid_krd_azi_tur_tsw_mao_xho_ita_arw_bsq_prs_amr_zul_mnd_fre_swe_tsn_dut_ven_urd_hun_dgb_swt_fin_bul_tig_geo_lat_hin_rom_afr_gam_wly_grk_est_yor_jav_svk_tag_jpn_knd_kor_pol_bos_moo_spa_ind_rus_sod_mly_cnt_mol_ewe_eng_chh_nor_ctl_scr_ger_qcu_slo_ukr_por_dyu_hau_guj_amh_cze_bat_lit_akn_alb_ses_sun_tha_anl_tml_lda_bem_uzb_glc_pan_aze_cic_vie_aeg_swa_fbf_bam	-0.304652046310417	-0.720060653092767	0.473293492897598
271	hau_spa_ewe_mcd_owc_sid_wly_grk_tur_aze_lda_mao_ses_ben_afr_bsq_mol_tig_ven_mnd_krd_ita_tsn_guj_dyu_eng_hun_xho_tsw_est_lit_chh_geo_ger_svk_pan_glc_amh_gam_cze_fin_dgb_jav_rus_ind_jpn_knd_kor_hin_lat_igb_bos_mly_prs_anl_bat_cnt_rom_zul_por_amr_swe_scr_ctl_arw_qcu_fre_pol_bul_akn_heb_dut_mlt_slo_tag_urd_cic_nor_moo_sun_tha_sod_tml_bam_fbf_uzb_ukr_alb_azi_swt_vie_aeg_yor_swa_bem	-0.302028268314418	-0.716263972400451	0.475623138329113
272	sid_lat_dyu_cze_anl_wly_chh_ben_tur_azi_cic_sun_moo_ita_eng_bsq_alb_tig_ses_mnd_ger_bos_akn_spa_bam_swe_est_xho_tsw_hun_krd_hau_geo_rom_grk_rus_guj_gam_amr_bul_fin_swa_ind_ctl_bat_jpn_tml_kor_ukr_dut_bem_arw_mao_pan_heb_tag_cnt_urd_tsn_glc_sod_lit_mol_slo_hin_qcu_prs_svk_nor_yor_aeg_pol_owc_afr_jav_fre_dgb_mcd_ven_mly_tha_amh_knd_ewe_zul_uzb_por_scr_aze_igb_vie_mlt_lda_fbf_swt	-0.182008217347714	-0.429417570611354	0.66861258976654
273	sid_lit_ven_slo_gam_hau_heb_arw_uzb_tur_zul_sun_fbf_eng_svk_bsq_spa_sod_bam_cnt_guj_krd_ses_mcd_yor_mol_hun_akn_tsn_fin_alb_anl_geo_lat_glc_cze_ukr_mlt_aeg_ctl_est_igb_tag_scr_mly_jpn_tml_kor_grk_ger_swa_ben_mao_pol_amh_jav_mnd_bul_tsw_bos_wly_urd_fre_afr_swe_qcu_dut_rom_prs_cic_amr_por_chh_rus_ind_ita_dgb_nor_swt_bat_tha_tig_knd_ewe_bem_aze_pan_hin_azi_lda_vie_owc_xho_dyu_moo	-0.710431434656833	-1.70298784174033	0.0919103095064145
274	sid_por_cic_swe_mlt_anl_sod_dut_uzb_aze_yor_ind_moo_fre_ben_bsq_lat_owc_tsw_mnd_alb_prs_akn_slo_zul_pan_est_igb_bam_fin_guj_tig_geo_ger_arw_eng_scr_heb_chh_ukr_hun_dyu_tag_krd_mao_jpn_knd_kor_mol_urd_dgb_spa_bat_afr_amr_sun_cnt_mcd_ses_grk_gam_hin_ita_nor_rus_qcu_glc_rom_cze_bem_aeg_bos_wly_pol_jav_ctl_swt_svk_ewe_mly_tha_amh_tml_lda_swa_tur_lit_bul_azi_tsn_vie_hau_ven_xho_fbf	-0.11638696449708	-0.27448744540409	0.784318858438288
275	tig_ger_bem_pol_hau_wly_mlt_nor_tur_azi_dyu_ind_lda_prs_lat_bsq_rus_heb_ses_cnt_bos_svk_ewe_grk_moo_dut_est_fbf_dgb_fin_lit_amh_geo_scr_guj_mol_krd_aeg_chh_spa_hun_ven_sun_mcd_mao_jpn_knd_kor_por_urd_zul_cze_bat_arw_owc_mly_mnd_hin_bam_rom_gam_glc_swe_slo_ben_qcu_ita_pan_eng_cic_sid_fre_sod_alb_tag_afr_yor_ukr_igb_jav_tha_anl_tml_swt_akn_aze_ctl_bul_uzb_tsn_vie_amr_swa_xho_tsw	-0.382698871986895	-0.907294043714601	0.366596265296666
276	sod_ger_ses_krd_heb_amh_owc_arw_aze_uzb_moo_mly_bam_spa_lat_bsq_mcd_wly_tsn_mnd_cze_eng_swa_alb_lda_prs_fin_tsw_yor_hun_por_chh_geo_dut_urd_glc_bul_mlt_gam_pol_est_ewe_sun_hin_tag_jpn_tml_kor_scr_ukr_bem_guj_ind_lit_sid_bat_cnt_afr_cic_swe_hau_ctl_ben_slo_fre_qcu_mol_rus_rom_xho_amr_nor_aeg_ita_mao_grk_akn_bos_ven_jav_tha_tig_knd_dgb_zul_tur_svk_pan_azi_swt_vie_anl_igb_dyu_fbf	-0.0247884608265169	-0.0584416718123534	0.953522212948742
277	sid_alb_akn_prs_hau_amr_heb_rus_tur_azi_dgb_bat_bam_ctl_scr_bsq_arw_chh_lda_mnd_svk_bos_fbf_ben_xho_bul_fin_swa_ewe_est_pol_amh_geo_grk_ger_urd_dut_owc_wly_pan_hun_dyu_ind_swe_mao_jpn_tml_kor_rom_krd_tsn_slo_jav_ukr_gam_tag_cnt_cze_zul_hin_sod_lat_spa_fre_ita_qcu_mcd_guj_nor_tsw_anl_glc_tig_eng_mly_afr_ses_por_cic_sun_tha_aeg_knd_swt_bem_uzb_mol_lit_aze_ven_vie_mlt_igb_yor_moo	-0.224232450519703	-0.529471107177185	0.597740336404172
278	aeg_lat_lda_ita_sid_amr_tig_mol_azi_uzb_yor_sun_ses_alb_scr_bsq_afr_hau_fbf_cnt_lit_ger_akn_prs_dgb_guj_fin_swa_zul_hun_rom_anl_geo_ben_urd_svk_dut_mlt_heb_grk_est_cic_ind_arw_mly_jpn_knd_kor_ctl_ukr_tsn_glc_jav_fre_wly_mao_mnd_mcd_bam_cze_gam_spa_swe_rus_pan_qcu_hin_por_bul_swt_chh_eng_owc_nor_tag_pol_dyu_slo_igb_bat_tha_sod_tml_ven_moo_tur_bos_krd_aze_tsw_vie_amh_ewe_bem_xho	-1.19501682821388	-2.95304739006793	0.00398384940897697
279	wly_guj_ses_alb_anl_gam_mlt_hin_aze_tur_ven_jav_swa_fre_urd_bsq_nor_sid_dgb_mnd_swe_cze_yor_arw_akn_pan_est_bem_tsw_fin_eng_hau_geo_ita_slo_rom_rus_heb_owc_prs_hun_igb_mao_lat_ind_jpn_tml_kor_krd_ukr_fbf_spa_bat_bos_chh_mly_cnt_bul_xho_glc_aeg_scr_dut_pol_ctl_qcu_mcd_grk_por_tsn_sod_lit_amh_svk_tag_ben_dyu_ger_moo_sun_tha_amr_knd_zul_lda_azi_afr_mol_uzb_bam_vie_tig_swt_cic_ewe	-0.242901925445587	-0.574147671425267	0.56725397029215
280	mlt_ben_tsn_spa_heb_tig_anl_bul_uzb_aze_swt_bat_zul_pol_cze_bsq_ukr_gam_ses_mnd_nor_eng_cic_pan_bam_alb_est_ewe_fbf_hun_krd_sod_geo_slo_swe_guj_glc_amh_aeg_urd_fin_xho_tag_por_mly_jpn_knd_kor_mcd_afr_yor_rus_jav_lat_wly_ind_cnt_ctl_akn_ita_hau_scr_prs_hin_fre_qcu_lit_grk_dut_ven_owc_bos_sid_arw_mao_ger_igb_rom_dgb_sun_tha_chh_tml_lda_moo_azi_svk_mol_tur_bem_vie_amr_tsw_swa_dyu	-0.366182079987824	-0.868783744885569	0.387201974550025
281	owc_ita_igb_eng_sod_mlt_hau_glc_tur_azi_xho_mao_lda_svk_hin_bsq_krd_wly_ses_cnt_lit_ukr_ewe_prs_zul_slo_est_ven_akn_hun_ger_amh_geo_pan_grk_fre_arw_gam_heb_bul_fin_cic_bat_lat_ind_jpn_knd_kor_guj_mcd_tsw_mol_jav_rus_sid_tag_mnd_ben_yor_swe_anl_alb_nor_dut_rom_qcu_spa_scr_pol_bam_aeg_urd_chh_por_mly_bos_dgb_ctl_swa_sun_tha_tig_tml_bem_moo_uzb_cze_afr_aze_dyu_vie_amr_swt_fbf_tsn	0.302765574972504	0.713037393210347	0.477607982337212
282	hau_bos_ewe_svk_wly_anl_owc_scr_azi_uzb_lda_tag_zul_fre_por_bsq_ukr_amh_ses_cnt_krd_ita_igb_pan_tsw_rom_fin_fbf_tsn_est_lit_aeg_geo_bul_cze_slo_pol_sod_chh_mol_hun_xho_bat_ctl_mly_jpn_knd_kor_arw_lat_dgb_alb_sun_mcd_mlt_jav_mnd_afr_swa_ger_tig_swe_rus_nor_spa_qcu_dut_glc_prs_swt_amr_grk_sid_urd_ind_ben_moo_guj_cic_mao_tha_heb_tml_bem_ven_aze_eng_hin_tur_dyu_vie_gam_yor_bam_akn	-0.53935502158728	-1.28511763965749	0.201942512326608
283	anl_alb_cic_swe_amh_sod_tig_afr_aze_uzb_bem_mly_tsw_nor_pol_bsq_rus_aeg_yor_mnd_dut_prs_ven_ger_lda_urd_hun_swt_tsn_est_grk_sid_geo_bul_bos_ita_guj_owc_hau_rom_fin_fbf_jav_pan_ind_jpn_tml_kor_slo_por_xho_lit_sun_eng_wly_tag_cnt_mol_ewe_krd_chh_ukr_spa_mcd_ctl_qcu_ben_lat_fre_akn_amr_glc_heb_scr_mao_svk_dyu_arw_swa_bat_tha_mlt_knd_dgb_igb_tur_hin_cze_azi_bam_vie_gam_ses_moo_zul	-0.532174087858312	-1.26686387320876	0.208367475584067
284	anl_eng_cic_dut_wly_owc_gam_prs_uzb_azi_fbf_mao_xho_svk_mcd_bsq_scr_sid_dgb_cnt_lit_rus_yor_lat_dyu_rom_fin_akn_swt_hun_ctl_chh_geo_spa_ben_bul_por_heb_aeg_swe_est_bam_ind_krd_tag_jpn_knd_kor_cze_urd_moo_alb_bat_mol_amr_mly_mnd_ukr_ses_bos_hau_glc_ita_slo_ger_qcu_fre_afr_arw_tsn_sod_guj_tig_pol_jav_pan_bem_nor_lda_sun_tha_amh_tml_igb_ven_tur_hin_grk_aze_ewe_vie_mlt_tsw_zul_swa	-0.322368932133103	-0.763053220677463	0.447362921292178
285	sid_bul_yor_guj_amr_sod_hau_por_uzb_aze_ewe_mao_dyu_pan_fre_bsq_scr_aeg_ven_mnd_rus_cze_tsn_ger_igb_glc_est_bem_ses_hun_eng_heb_geo_pol_krd_alb_grk_gam_mlt_ctl_fin_swt_jav_ukr_bat_jpn_knd_kor_nor_ita_moo_lit_sun_rom_amh_tag_cnt_afr_lda_spa_anl_hin_prs_mol_svk_qcu_arw_lat_dut_tsw_wly_swe_tig_urd_mly_ben_zul_slo_bam_ind_tha_chh_tml_fbf_xho_azi_mcd_bos_tur_swa_vie_owc_dgb_akn_cic	-0.542302220153029	-1.29407301953375	0.198844581511437
286	aeg_prs_tsw_ukr_gam_anl_tig_arw_azi_aze_xho_mly_moo_slo_grk_bsq_glc_heb_bem_mnd_por_bos_ses_lat_yor_eng_fin_swa_dyu_hun_cze_chh_geo_lit_swe_ben_mcd_hau_amh_ita_est_swt_jav_spa_sun_jpn_tml_kor_scr_guj_cic_nor_ind_krd_sod_bat_cnt_rom_fbf_urd_mlt_pan_pol_bul_mol_qcu_afr_rus_svk_tsn_sid_fre_owc_dut_tag_hin_bam_ger_igb_mao_tha_amr_knd_dgb_ven_tur_alb_ctl_uzb_ewe_vie_wly_akn_zul_lda	-0.379081058576582	-0.897358701801342	0.371844727085613
287	wly_urd_cic_afr_hau_owc_chh_slo_uzb_tur_fbf_tag_dyu_mol_guj_bsq_ctl_sid_ven_cnt_arw_alb_zul_pan_xho_mcd_est_dgb_swa_fin_ben_gam_geo_spa_bul_ukr_scr_amh_aeg_dut_hun_akn_ind_grk_sun_jpn_tml_kor_krd_swe_swt_bos_bat_nor_anl_mao_mnd_pol_lda_cze_tig_por_ger_prs_rus_qcu_eng_glc_fre_tsn_heb_svk_amr_lat_jav_rom_tsw_ita_yor_mly_tha_sod_knd_bem_moo_azi_hin_lit_aze_igb_vie_mlt_bam_ewe_ses	0.356894749464646	0.843511876513575	0.401106614276186
288	wly_ger_ewe_ctl_sid_amh_aeg_grk_uzb_aze_xho_bat_tsw_guj_por_bsq_rus_gam_bam_cnt_alb_mcd_dyu_lat_yor_dut_fin_lda_ses_hun_krd_tig_geo_scr_ben_bul_swe_heb_sod_fre_est_swa_ind_pan_mao_jpn_knd_kor_prs_urd_tsn_rom_tag_cze_mlt_mly_mnd_hin_bem_ukr_hau_bos_arw_glc_mol_qcu_lit_svk_afr_igb_amr_ita_anl_slo_sun_eng_dgb_pol_cic_jav_tha_owc_tml_swt_fbf_azi_spa_nor_tur_zul_vie_chh_moo_akn_ven	0.607099753641824	1.43787841749755	0.153825025456424
289	sid_fre_bam_rus_owc_anl_tig_ben_tur_aze_zul_tag_swa_dut_scr_bsq_pan_chh_tsn_mnd_urd_svk_moo_ita_lda_rom_fin_bem_akn_est_glc_sod_geo_arw_swe_prs_ger_amh_gam_lit_hun_ven_jav_alb_mao_jpn_tml_kor_eng_spa_ewe_ctl_mly_nor_wly_bat_cnt_mol_dgb_afr_heb_mcd_guj_cze_ukr_qcu_slo_grk_hin_swt_hau_krd_amr_por_sun_lat_tsw_bos_igb_ind_tha_mlt_knd_cic_ses_uzb_pol_bul_azi_xho_vie_aeg_yor_dyu_fbf	-0.174876631437369	-0.413560970429956	0.680147771402833
290	amr_grk_swt_rom_sod_chh_amh_afr_azi_tur_zul_bat_lda_mol_ben_bsq_nor_mlt_cic_mnd_bul_cze_bam_prs_dyu_eng_fin_dgb_bem_est_swe_hau_geo_glc_ger_rus_bos_anl_gam_pan_hun_ewe_mao_guj_ind_jpn_knd_kor_lit_pol_tsw_ukr_sun_arw_wly_jav_cnt_spa_swa_scr_tig_mcd_hin_urd_alb_qcu_dut_svk_por_moo_owc_fre_sid_ctl_mly_ita_igb_krd_tsn_tag_tha_aeg_tml_akn_ses_aze_lat_slo_uzb_fbf_vie_heb_ven_yor_xho	-0.901977079826198	-2.18381340476411	0.0314917050469894
291	heb_rus_cic_krd_aeg_owc_hau_por_uzb_tur_bam_jav_xho_eng_nor_bsq_alb_amr_tsn_mnd_fre_scr_ewe_cze_ses_ukr_hun_moo_swt_est_ben_amh_geo_rom_urd_lat_pan_gam_anl_slo_fin_tsw_mly_ctl_mao_jpn_knd_kor_guj_glc_yor_bul_tag_hin_sid_ind_cnt_lit_zul_bos_mlt_prs_grk_afr_ita_qcu_mol_pol_mcd_akn_chh_swe_tig_ger_sun_dut_bem_svk_lda_bat_tha_wly_tml_swa_ven_azi_arw_spa_aze_dyu_vie_sod_igb_fbf_dgb	-0.187339196008601	-0.441630329565891	0.659781892449393
292	tig_alb_fbf_por_amr_owc_aeg_guj_uzb_tur_bam_tag_yor_hin_ger_bsq_lat_amh_dyu_cnt_dut_krd_swa_mcd_igb_arw_hun_ses_tsn_est_bul_mlt_geo_eng_pan_lit_spa_sod_hau_bos_fin_bem_jav_pol_mly_jpn_tml_kor_rus_urd_tsw_nor_mao_ben_anl_sun_mnd_prs_akn_afr_sid_swe_ita_glc_grk_qcu_scr_fre_rom_swt_gam_ctl_wly_cze_bat_slo_zul_mol_ven_ind_tha_chh_knd_xho_ewe_aze_svk_ukr_azi_lda_vie_heb_dgb_moo_cic	-0.317623532607846	-0.752453098016567	0.453678973318958
293	heb_pan_igb_cze_mlt_tig_aeg_mol_tur_uzb_tsn_sun_swt_nor_ita_bsq_svk_anl_moo_cnt_bos_glc_swa_spa_ewe_ukr_hun_dgb_dyu_fin_afr_gam_geo_lit_mcd_guj_dut_amh_hau_rom_est_fbf_ind_krd_jav_jpn_tml_kor_hin_ben_xho_bul_bat_fre_sid_mao_mnd_prs_yor_grk_chh_pol_urd_por_arw_qcu_lat_scr_ger_cic_wly_eng_owc_swe_tag_slo_ven_rus_akn_mly_tha_sod_knd_bem_bam_azi_alb_ctl_aze_tsw_vie_amr_lda_zul_ses	-0.743499773757304	-1.78129089769279	0.0781295945972646
294	sid_mcd_ses_ger_gam_wly_tig_urd_tur_azi_fbf_bat_ven_afr_pan_bsq_bul_anl_dyu_mnd_hin_ctl_ewe_nor_yor_lit_est_tsn_bam_fin_grk_heb_geo_spa_lat_mol_scr_owc_aeg_ita_hun_akn_tag_rom_mao_jpn_knd_kor_glc_eng_lda_cze_sun_ben_mlt_ind_cnt_alb_moo_swe_sod_guj_pol_ukr_rus_qcu_svk_fre_bos_dgb_hau_por_amh_krd_mly_slo_tsw_arw_zul_jav_tha_chh_tml_swa_bem_aze_dut_prs_uzb_igb_vie_amr_xho_cic_swt	-0.64894645782902	-1.55383741960944	0.123619804232835
295	amh_por_dyu_ukr_aeg_amr_wly_swe_tur_azi_swa_tag_ven_urd_arw_bsq_mol_gam_yor_cnt_afr_eng_swt_rom_tsn_lat_est_akn_ses_hun_glc_sod_geo_spa_ita_ctl_dut_sid_tig_cze_fin_tsw_mly_prs_ind_jpn_knd_kor_ger_pan_zul_guj_bat_nor_owc_jav_mnd_slo_fbf_scr_hau_pol_ben_grk_krd_qcu_svk_fre_lit_moo_chh_hin_anl_bul_mao_bos_dgb_alb_bem_sun_tha_heb_tml_cic_xho_uzb_rus_mcd_aze_ewe_vie_mlt_lda_bam_igb	-0.0857700840972331	-0.202090858003382	0.840287113116174
296	owc_por_ven_glc_heb_amr_sod_krd_uzb_azi_ses_mly_tsw_bul_arw_bsq_alb_sid_bem_mnd_pan_cze_xho_nor_igb_ben_fin_lda_zul_est_hin_gam_geo_ctl_swe_urd_afr_wly_anl_rus_hun_yor_bat_ita_tag_jpn_tml_kor_guj_spa_ewe_rom_sun_scr_tig_ind_cnt_pol_swa_grk_mlt_ger_eng_mcd_svk_qcu_prs_slo_bos_akn_chh_ukr_amh_dut_mao_lit_cic_fre_bam_jav_tha_aeg_knd_fbf_tsn_aze_mol_lat_tur_swt_vie_hau_dyu_dgb_moo	-0.455837801417092	-1.08297885751703	0.281617690997159
297	hau_fre_swa_rom_mlt_tig_amr_ita_tur_uzb_tsw_bat_moo_swe_spa_bsq_krd_heb_ewe_mnd_ben_pol_bem_afr_dgb_ctl_hun_xho_cic_fin_nor_gam_geo_glc_bul_hin_bos_chh_aeg_urd_est_ses_mao_prs_ind_jpn_tml_kor_guj_por_ven_grk_tag_lat_anl_sun_cnt_mol_fbf_dut_owc_pan_arw_svk_cze_qcu_slo_alb_scr_bam_wly_ger_sod_ukr_jav_eng_dyu_lit_tsn_mly_tha_sid_knd_igb_lda_azi_rus_mcd_aze_yor_vie_amh_swt_akn_zul	-0.251428023200556	-0.593927926440971	0.554002274878613
298	hau_pol_dgb_por_anl_tig_amh_mcd_azi_tur_lda_tag_tsw_nor_lat_bsq_arw_amr_swt_mnd_slo_swe_akn_glc_bem_bos_fin_ven_moo_est_ger_chh_geo_rus_svk_scr_guj_mlt_wly_fre_hun_swa_mao_dut_ind_jpn_tml_kor_mol_ukr_cic_krd_jav_rom_gam_mly_cnt_alb_zul_ctl_aeg_urd_eng_bul_pan_qcu_spa_hin_cze_tsn_sod_ita_heb_grk_bat_afr_yor_ben_xho_sun_tha_sid_knd_fbf_dyu_uzb_lit_prs_aze_bam_vie_owc_ses_igb_ewe	-0.0558413438782154	-0.131582459383918	0.895598804431338
299	sid_alb_tsn_pan_gam_mlt_tig_glc_azi_tur_lda_jav_dyu_svk_dut_bsq_krd_wly_moo_cnt_guj_cze_dgb_swe_fbf_lit_est_swa_xho_hun_prs_amh_geo_ita_lat_mol_urd_owc_anl_ger_fin_ven_sun_afr_ind_jpn_knd_kor_fre_arw_zul_hin_bat_bul_hau_mao_mnd_rom_bem_slo_heb_rus_grk_ctl_por_qcu_bos_spa_ben_cic_chh_mcd_amr_nor_mly_ukr_ewe_scr_tsw_tag_tha_sod_tml_bam_ses_uzb_eng_pol_aze_swt_vie_aeg_yor_igb_akn	-0.847034308781516	-2.04961002316513	0.0432184638424886
300	amh_ita_ewe_afr_owc_wly_heb_pol_aze_azi_swt_ind_yor_fre_guj_bsq_glc_tig_bam_mnd_scr_dut_dyu_ger_ven_ctl_hun_lda_tsw_est_nor_mlt_geo_por_slo_swe_pan_sid_gam_cze_fin_moo_sun_lat_jav_jpn_tml_kor_krd_lit_swa_ukr_tag_spa_hau_mao_cnt_arw_dgb_bul_chh_urd_rus_mcd_ben_qcu_bos_grk_alb_zul_anl_eng_sod_prs_mly_svk_fbf_hin_igb_bat_tha_amr_knd_ses_cic_tur_rom_mol_uzb_akn_vie_aeg_bem_xho_tsn	0.0306789522557114	0.0722913950381297	0.942525257914104
301	owc_grk_swa_arw_sid_tig_hau_dut_aze_tur_ewe_ind_cic_mcd_ita_bsq_hin_gam_bem_mnd_krd_svk_ven_cze_ses_lit_est_akn_zul_hun_rus_aeg_geo_slo_scr_por_glc_amh_mlt_rom_fin_dyu_tag_ger_mly_jpn_tml_kor_urd_fre_dgb_pan_sun_afr_anl_jav_cnt_lat_bam_bul_sod_spa_swe_ukr_mol_qcu_bos_guj_prs_fbf_chh_alb_wly_ctl_bat_ben_tsw_eng_tsn_mao_tha_amr_knd_yor_swt_azi_pol_nor_uzb_lda_vie_heb_moo_igb_xho	-0.491987477989513	-1.17021286095386	0.244905392558995
302	mlt_ben_moo_scr_sod_heb_gam_rom_aze_uzb_igb_jav_dyu_dut_eng_bsq_bul_amr_swa_mnd_pan_alb_bam_fre_ses_ger_est_fbf_ven_hun_rus_hau_geo_krd_ita_spa_urd_anl_sid_nor_fin_zul_mly_por_ind_jpn_tml_kor_slo_lit_xho_guj_mao_svk_chh_bat_cnt_cze_ewe_pol_tig_swe_arw_hin_glc_qcu_afr_mol_lat_bem_wly_mcd_aeg_prs_sun_ukr_tsn_grk_akn_tag_tha_owc_knd_lda_cic_tur_bos_ctl_azi_dgb_vie_amh_swt_yor_tsw	-0.242799141622729	-0.573846199131449	0.567457128554644
303	amh_nor_zul_urd_mlt_sod_aeg_prs_tur_azi_bem_mly_akn_ger_mol_bsq_krd_chh_ses_mnd_afr_bul_moo_swe_xho_dut_hun_swa_tsn_est_slo_tig_geo_ctl_arw_grk_rom_anl_owc_spa_fin_igb_jav_lat_ind_jpn_tml_kor_glc_ukr_ven_hin_sun_ben_hau_mao_cnt_pan_cic_pol_wly_bos_lit_eng_cze_qcu_svk_scr_ita_dgb_amr_rus_heb_por_bat_alb_bam_mcd_ewe_tag_tha_sid_knd_yor_swt_aze_fre_guj_uzb_lda_vie_gam_tsw_dyu_fbf	-0.341164593347411	-0.807991630251522	0.421157347065012
304	mlt_urd_dgb_spa_aeg_wly_gam_mcd_uzb_azi_igb_mly_zul_bul_ben_bsq_ukr_amr_ses_mnd_fre_glc_akn_rom_xho_arw_hun_ven_cic_fin_por_sid_geo_alb_krd_nor_prs_hau_heb_afr_est_bam_mao_svk_ind_jpn_knd_kor_pol_grk_ewe_scr_tag_bos_chh_jav_cnt_rus_bem_cze_amh_slo_swe_dut_ger_qcu_lit_guj_mol_fbf_anl_lat_owc_pan_sun_hin_lda_eng_tsw_bat_tha_sod_tml_swt_yor_aze_ita_ctl_tur_tsn_vie_tig_moo_dyu_swa	-0.0758270444650809	-0.178793970996865	0.858488407400396
305	gam_eng_xho_grk_anl_chh_hau_mol_aze_tur_akn_mly_tsn_por_rus_bsq_ita_sod_dgb_mnd_bos_cze_bam_scr_tsw_krd_hun_cic_yor_fin_glc_aeg_geo_ukr_prs_afr_slo_heb_amh_bul_est_swt_sun_dut_jav_jpn_knd_kor_lit_pan_bem_swe_tag_pol_tig_mao_cnt_ctl_swa_ger_sid_mcd_urd_hin_lat_qcu_svk_guj_nor_igb_amr_arw_owc_alb_bat_rom_ewe_fre_lda_ind_tha_wly_tml_zul_dyu_uzb_spa_ben_azi_moo_vie_mlt_fbf_ven_ses	0.0332253857415915	0.0783078198183669	0.937751438061377
306	tig_ben_swa_pol_owc_wly_chh_mol_uzb_azi_tsw_ind_fbf_svk_grk_bsq_fre_sid_dgb_mnd_rus_prs_ses_dut_akn_slo_fin_cic_xho_est_guj_sod_geo_por_ger_krd_ukr_amh_amr_swe_hun_swt_mao_nor_tag_jpn_knd_kor_mcd_cze_lda_rom_mly_hin_anl_sun_cnt_lat_tsn_urd_gam_bos_scr_glc_pan_qcu_alb_lit_afr_zul_aeg_ctl_hau_ita_jav_spa_igb_eng_ewe_bat_tha_heb_tml_yor_bem_tur_arw_bul_aze_bam_vie_mlt_dyu_ven_moo	0.687837691874859	1.63253633638681	0.105948044587122
307	mlt_bul_ven_fre_tig_anl_heb_ger_tur_uzb_yor_mly_ses_eng_lat_bsq_ben_chh_dyu_mnd_spa_dut_ewe_rom_igb_grk_fin_dgb_swt_hun_ita_aeg_geo_arw_ctl_pol_prs_amh_sid_bos_est_xho_mao_afr_bat_jpn_tml_kor_nor_ukr_lda_cze_ind_hin_hau_sun_cnt_mol_bam_scr_owc_swe_glc_svk_pan_qcu_por_guj_krd_fbf_sod_urd_wly_mcd_jav_alb_zul_lit_tsn_tag_tha_amr_knd_bem_swa_aze_slo_rus_azi_cic_vie_gam_tsw_akn_moo	-0.609972518185364	-1.45522395277134	0.148974506372143
308	owc_hin_zul_lat_gam_sid_chh_guj_aze_tur_ses_bat_tsn_ben_krd_bsq_lit_aeg_ewe_cnt_urd_arw_tsw_ita_moo_rus_fin_igb_dgb_est_swe_mlt_geo_glc_ctl_mcd_ger_amh_wly_fre_hun_swa_ind_scr_jav_jpn_knd_kor_por_pol_cic_eng_sun_afr_anl_mly_mnd_spa_ven_ukr_tig_prs_pan_dut_bul_qcu_nor_slo_grk_xho_sod_bos_hau_svk_mao_alb_lda_cze_dyu_tag_tha_amr_tml_yor_akn_uzb_mol_rom_azi_swt_vie_heb_bam_fbf_bem	-0.424883649133939	-1.00762383131353	0.316249584177101
309	tig_scr_fbf_ctl_mlt_sod_sid_por_aze_uzb_dyu_ind_swt_ukr_dut_bsq_afr_hau_yor_mnd_pol_krd_lda_rom_cic_bos_est_xho_igb_hun_hin_wly_geo_arw_svk_nor_urd_amr_chh_lit_fin_ven_sun_ben_mao_jpn_knd_kor_alb_glc_ewe_grk_tag_mcd_heb_jav_cnt_slo_ses_spa_anl_mol_pan_swe_ger_qcu_fre_bul_cze_swa_amh_rus_aeg_ita_bat_eng_tsw_guj_moo_mly_tha_owc_tml_bam_akn_azi_lat_prs_tur_bem_vie_gam_zul_dgb_tsn	0.147004561329791	0.346702293589139	0.729598234405537
310	hau_rus_xho_ukr_owc_amr_tig_arw_aze_azi_swa_ind_cic_fre_lat_bsq_urd_sod_ven_mnd_pan_afr_fbf_ctl_dgb_mol_hun_akn_igb_est_glc_mlt_geo_eng_krd_rom_guj_anl_gam_slo_fin_zul_mao_por_sun_jpn_knd_kor_alb_bul_yor_mcd_jav_ita_heb_mly_cnt_bos_swt_hin_amh_lit_cze_svk_grk_qcu_prs_swe_dut_bem_sid_spa_chh_ger_bat_nor_ses_ben_tsw_tag_tha_aeg_tml_dyu_moo_uzb_scr_pol_tur_bam_vie_wly_lda_tsn_ewe	-1.09331924419564	-2.67666309945182	0.00878914081032015
311	sod_hin_tsn_lat_heb_amr_mlt_ita_aze_azi_zul_jav_bam_cze_prs_bsq_swe_hau_akn_cnt_rus_bos_dyu_scr_ses_afr_fin_lda_bem_est_arw_gam_geo_eng_ben_spa_mcd_amh_chh_pan_hun_fbf_mly_svk_sun_jpn_tml_kor_dut_urd_dgb_ger_ind_alb_tig_tag_mnd_mol_swt_ukr_owc_grk_fre_guj_slo_qcu_lit_glc_nor_cic_anl_bul_sid_ctl_mao_krd_moo_por_swa_bat_tha_wly_knd_igb_yor_uzb_pol_rom_tur_tsw_vie_aeg_ewe_ven_xho	0.466812104402422	1.10144324017519	0.273546306898531
312	sid_bos_cic_guj_anl_tig_amh_hin_azi_tur_bam_sun_akn_fre_grk_bsq_rom_hau_tsn_cnt_alb_ukr_dyu_por_tsw_ita_fin_moo_fbf_hun_afr_amr_geo_nor_rus_krd_svk_gam_mlt_eng_est_swa_mao_lat_bat_jpn_tml_kor_prs_mol_zul_ctl_ind_pan_heb_tag_mnd_ger_bem_scr_wly_swe_bul_lit_pol_qcu_slo_mcd_arw_ven_chh_glc_owc_urd_mly_spa_ewe_dut_xho_jav_tha_aeg_knd_lda_dgb_uzb_ben_cze_aze_yor_vie_sod_swt_igb_ses	-0.000890906175760074	-0.00209768541789268	0.998330783523197
313	sod_krd_bam_ukr_amh_heb_mlt_dut_uzb_tur_swa_jav_yor_bos_rus_bsq_spa_amr_swt_cnt_pol_bul_tsn_prs_zul_guj_hun_dgb_moo_fin_grk_aeg_geo_ger_ctl_fre_swe_chh_gam_por_est_tsw_sun_pan_tag_jpn_tml_kor_svk_arw_bem_mcd_ind_lat_owc_bat_mnd_ben_cic_scr_sid_alb_eng_mol_rom_qcu_urd_slo_glc_lda_wly_cze_anl_nor_mao_afr_ven_ita_akn_mly_tha_tig_knd_fbf_dyu_aze_lit_hin_azi_igb_vie_hau_ewe_xho_ses	-0.693945111609731	-1.66422625300315	0.0994332294249637
314	chh_ukr_swt_mcd_amh_hau_sid_slo_uzb_tur_tsn_bat_zul_hin_bul_bsq_guj_anl_swa_mnd_lit_svk_moo_nor_tsw_bos_hun_ven_xho_fin_cze_heb_geo_rus_ben_ita_lat_sod_aeg_scr_est_cic_mly_glc_jav_jpn_knd_kor_mol_pan_bam_grk_sun_arw_amr_mao_cnt_eng_ewe_swe_owc_afr_spa_ger_krd_qcu_prs_ctl_alb_igb_gam_por_mlt_dut_ind_pol_bem_rom_yor_tag_tha_wly_tml_akn_dyu_aze_fre_urd_azi_fbf_vie_tig_lda_dgb_ses	-0.611469901120847	-1.45953486920371	0.147787601253383
315	amh_arw_dgb_ita_chh_mlt_hau_rom_uzb_tur_swa_jav_igb_nor_bos_bsq_slo_gam_ses_cnt_lat_mcd_bem_scr_tsn_prs_hun_swt_ven_est_ctl_sid_geo_grk_ger_hin_por_owc_amr_urd_fin_ewe_ind_ukr_tag_jpn_tml_kor_afr_glc_tsw_lit_mao_cze_wly_bat_mnd_mol_bam_swe_anl_svk_rus_alb_eng_qcu_fre_krd_pan_cic_aeg_dut_sod_guj_sun_ben_xho_pol_dyu_mly_tha_heb_knd_fbf_lda_azi_bul_spa_aze_akn_vie_tig_yor_moo_zul	-0.177974907213975	-0.420500515671136	0.675089904444841
316	aeg_lat_cic_glc_owc_heb_hau_ger_aze_azi_tsw_tag_ewe_eng_hin_bsq_arw_mlt_ven_cnt_pol_alb_bem_dut_lda_swe_est_xho_bam_fin_ukr_gam_geo_slo_ctl_pan_rom_amh_sod_fre_hun_dyu_sun_krd_mly_jpn_knd_kor_grk_ben_swt_mol_mao_scr_tig_ind_mnd_prs_tsn_svk_chh_urd_ita_por_rus_qcu_mcd_nor_lit_ses_anl_guj_sid_bos_jav_bul_yor_afr_igb_bat_tha_amr_tml_moo_akn_tur_cze_spa_uzb_fbf_vie_wly_dgb_swa_zul	-0.294666533852508	-0.69694505496416	0.4875756723097
317	wly_ukr_akn_arw_mlt_tig_amr_alb_aze_azi_fbf_mao_yor_prs_glc_bsq_guj_gam_igb_cnt_nor_ger_ven_rom_swt_slo_est_xho_tsw_hun_pol_amh_geo_spa_lit_urd_por_heb_anl_cze_fin_zul_sun_swe_mly_jpn_knd_kor_lat_eng_bam_bul_ind_pan_hau_tag_mnd_afr_swa_bos_chh_hin_ben_ctl_svk_qcu_scr_fre_grk_tsn_sod_dut_owc_krd_jav_mcd_moo_ita_dgb_bat_tha_aeg_tml_dyu_bem_tur_rus_mol_uzb_ewe_vie_sid_cic_lda_ses	-0.676117472319591	-1.61839206414469	0.108964817431394
318	amh_slo_ven_ita_hau_amr_owc_bos_aze_tur_xho_tag_swa_scr_swe_bsq_arw_anl_yor_mnd_afr_rus_dyu_lit_zul_krd_fin_tsw_tsn_hun_rom_heb_geo_spa_mcd_fre_pan_tig_gam_por_est_bem_mly_nor_jav_jpn_tml_kor_mol_ben_bam_eng_bat_cze_mlt_sun_cnt_ctl_cic_glc_aeg_alb_bul_ger_guj_qcu_lat_svk_urd_moo_chh_prs_wly_pol_ind_grk_ewe_hin_dgb_mao_tha_sid_knd_ses_igb_uzb_dut_ukr_azi_akn_vie_sod_lda_swt_fbf	0.0149051945484119	0.035148844875228	0.972036385602231
319	gam_arw_tsw_guj_sid_tig_sod_krd_aze_tur_zul_mao_akn_afr_hin_bsq_spa_owc_bem_mnd_cze_pan_igb_prs_ses_bul_est_cic_ven_hun_eng_wly_geo_rom_mcd_swe_ben_chh_aeg_ctl_fin_ewe_bat_slo_ind_jpn_tml_kor_pol_ita_xho_ger_tag_dut_amr_mly_cnt_lit_swa_glc_heb_ukr_grk_nor_alb_qcu_urd_por_scr_yor_anl_mol_mlt_fre_sun_bos_moo_svk_tsn_jav_tha_hau_knd_swt_lda_azi_lat_rus_uzb_dyu_vie_amh_dgb_bam_fbf	0.368219409488591	0.8681990793783	0.387520245808954
320	mlt_ger_ven_swe_hau_wly_heb_alb_aze_uzb_dyu_ind_yor_mcd_lit_bsq_glc_tig_bam_mnd_mol_scr_zul_nor_xho_bos_fin_igb_moo_hun_urd_anl_geo_spa_ita_pan_cze_amh_aeg_grk_est_akn_bat_ctl_sun_jpn_tml_kor_por_lat_tsw_rom_tag_ukr_chh_jav_cnt_dut_dgb_rus_owc_hin_svk_ben_bul_qcu_prs_slo_afr_lda_gam_krd_sid_eng_mao_arw_ses_pol_swt_mly_tha_sod_knd_fbf_bem_tur_fre_guj_azi_cic_vie_amr_swa_ewe_tsn	-1.09467214500068	-2.68790743349999	0.00851953844270825
321	chh_eng_tsn_bos_anl_sod_amh_ukr_aze_tur_dyu_tag_cic_guj_ctl_bsq_lit_owc_tsw_mnd_alb_bul_bam_mol_lda_rus_hun_zul_ven_fin_prs_tig_geo_svk_dut_ben_spa_heb_amr_ger_est_akn_mao_glc_jav_jpn_tml_kor_mcd_rom_yor_pol_sun_slo_aeg_ind_cnt_ita_ses_swe_wly_pan_lat_fre_cze_qcu_arw_grk_krd_dgb_mlt_urd_gam_nor_bat_scr_swa_hin_xho_mly_tha_hau_knd_moo_fbf_uzb_afr_por_azi_bem_vie_sid_ewe_igb_swt	-0.37821455133364	-0.896545086190499	0.372276616850881
322	amh_svk_ewe_spa_anl_sod_mlt_ita_uzb_tur_swa_tag_tsw_lat_dut_bsq_cze_tig_xho_mnd_bos_nor_cic_glc_moo_rom_hun_ses_dyu_est_bul_owc_geo_swe_pol_afr_ger_aeg_chh_alb_fin_swt_ind_mol_mly_jpn_tml_kor_ben_hin_tsn_eng_bat_scr_wly_mao_cnt_ctl_fbf_urd_gam_pan_fre_grk_arw_qcu_mcd_guj_prs_zul_amr_krd_sid_lit_jav_slo_bam_por_igb_sun_tha_hau_knd_lda_dgb_azi_rus_ukr_aze_akn_vie_heb_bem_yor_ven	-0.515649052783556	-1.22918472777974	0.222103530351757
323	sod_por_ses_rom_gam_owc_hau_cze_tur_azi_ewe_sun_moo_hin_afr_bsq_bos_amr_akn_mnd_urd_nor_tsn_ger_tsw_ukr_est_bem_lda_hun_grk_wly_geo_swe_eng_spa_scr_amh_mlt_rus_fin_swa_jav_dut_ind_jpn_tml_kor_slo_lat_dyu_krd_mly_bul_chh_tag_cnt_ben_fbf_pol_tig_ita_alb_mol_lit_qcu_arw_guj_svk_xho_anl_glc_heb_ctl_mao_pan_yor_mcd_bam_bat_tha_sid_knd_igb_ven_uzb_fre_prs_aze_swt_vie_aeg_zul_dgb_cic	-0.464639676498498	-1.10414458739788	0.272379069807647
324	wly_afr_lda_dut_sod_sid_hau_ben_tur_uzb_cic_ind_ses_nor_urd_bsq_pan_mlt_akn_cnt_scr_cze_dgb_fre_yor_grk_fin_swa_tsw_hun_ita_heb_geo_eng_mcd_svk_guj_aeg_chh_alb_est_xho_jav_ctl_mly_jpn_knd_kor_rus_lat_dyu_hin_bat_ger_owc_sun_mnd_krd_bam_glc_amh_lit_spa_ukr_mol_qcu_por_rom_prs_bem_anl_bul_tig_pol_tag_bos_fbf_arw_igb_mao_tha_gam_tml_swt_ven_aze_swe_slo_azi_moo_vie_amr_tsn_zul_ewe	-0.512582347221489	-1.22136481982235	0.225035085068535
325	amh_ctl_moo_eng_sod_wly_anl_lit_azi_aze_tsw_sun_lda_lat_rom_bsq_dut_chh_swa_cnt_slo_hin_yor_ger_ewe_nor_fin_dyu_fbf_hun_mol_amr_geo_pol_bul_bos_guj_mlt_hau_rus_est_akn_mly_scr_tag_jpn_knd_kor_mcd_cze_ses_svk_ind_prs_heb_jav_mnd_ukr_ven_por_owc_swe_arw_urd_ben_qcu_afr_spa_grk_swt_tig_ita_aeg_alb_mao_krd_igb_glc_bam_bat_tha_gam_tml_bem_cic_uzb_pan_fre_tur_xho_vie_sid_zul_dgb_tsn	-0.173457167985844	-0.410046076776596	0.682715199374031
326	chh_urd_dgb_prs_amr_anl_amh_ukr_azi_tur_lda_bat_moo_cze_eng_bsq_ben_sod_bem_mnd_hin_swe_akn_dut_bam_pol_hun_dyu_ewe_est_arw_aeg_geo_scr_nor_rom_slo_gam_tig_fre_fin_yor_mao_krd_mly_jpn_knd_kor_por_lit_zul_guj_sun_bos_sid_ind_cnt_ctl_fbf_ita_mlt_grk_spa_ger_svk_qcu_alb_mol_lat_igb_hau_glc_owc_rus_jav_bul_swa_pan_xho_tag_tha_wly_tml_ven_tsn_aze_afr_mcd_uzb_cic_vie_heb_tsw_ses_swt	-0.306674990841711	-0.726266064396101	0.469499619332009
327	hau_pan_tsn_glc_gam_owc_tig_mol_azi_aze_yor_tag_igb_mcd_scr_bsq_ben_anl_cic_mnd_prs_ger_bam_arw_ses_lit_hun_fbf_xho_est_guj_aeg_geo_rus_spa_rom_cze_heb_chh_ctl_fin_tsw_jav_fre_mao_jpn_tml_kor_ukr_slo_swa_grk_mly_ita_wly_ind_cnt_krd_swt_svk_amr_swe_nor_alb_por_qcu_urd_dut_pol_zul_mlt_bul_sod_hin_bat_bos_bem_eng_akn_sun_tha_sid_knd_lda_dyu_uzb_lat_afr_tur_ewe_vie_amh_moo_dgb_ven	-0.141277590351583	-0.333484451417774	0.739519340062912
328	sid_eng_tsw_rom_mlt_hau_gam_arw_uzb_tur_swt_sun_bem_por_ukr_bsq_fre_anl_moo_cnt_lat_svk_lda_ger_yor_slo_hun_swa_ven_est_alb_amh_geo_pol_rus_lit_spa_owc_tig_mcd_fin_xho_tag_cze_ind_jpn_knd_kor_ita_bos_dgb_guj_bat_ctl_aeg_mao_mnd_grk_zul_dut_amr_pan_afr_mol_bul_qcu_glc_nor_krd_igb_sod_urd_heb_ben_mly_scr_akn_hin_ewe_jav_tha_wly_tml_fbf_dyu_azi_swe_prs_aze_ses_vie_chh_tsn_cic_bam	0.522404964815685	1.23174131241096	0.221151163617789
329	mlt_grk_xho_bos_hau_amr_owc_krd_uzb_tur_lda_tag_bam_cze_ger_bsq_urd_sid_bem_cnt_glc_afr_swt_por_tsn_bul_fin_igb_cic_hun_ben_heb_geo_lit_mol_prs_spa_wly_amh_mcd_est_ven_mao_pol_bat_jpn_knd_kor_slo_scr_yor_ita_sun_alb_gam_mly_mnd_rom_ses_rus_sod_ctl_hin_arw_pan_qcu_svk_nor_lat_zul_anl_ukr_aeg_swe_jav_fre_moo_dut_fbf_ind_tha_chh_tml_tsw_dgb_azi_eng_guj_aze_swa_vie_tig_ewe_akn_dyu	0.212939799475563	0.501281352129598	0.617357637128808
330	mlt_rus_igb_krd_wly_chh_amh_bos_uzb_aze_tsn_jav_dgb_spa_cze_bsq_grk_amr_ewe_cnt_lat_alb_bem_glc_moo_urd_est_zul_ven_hun_afr_aeg_geo_pan_mcd_ger_svk_anl_gam_slo_fin_swa_bat_mol_mao_jpn_tml_kor_por_eng_bam_prs_tag_fre_hau_mly_mnd_swe_dyu_scr_tig_lit_pol_arw_rom_qcu_ctl_ukr_nor_cic_heb_guj_sid_bul_ind_ita_akn_hin_yor_sun_tha_owc_knd_fbf_swt_tur_dut_ben_azi_tsw_vie_sod_lda_ses_xho	-0.356468305979262	-0.844607339239415	0.400497639940643
331	mlt_dut_ewe_guj_tig_hau_heb_svk_uzb_azi_xho_sun_ses_urd_ben_bsq_por_aeg_igb_cnt_glc_nor_akn_bul_bem_pol_hun_swt_yor_fin_scr_anl_geo_arw_grk_rus_ctl_owc_gam_rom_est_dyu_bat_hin_tag_jpn_tml_kor_eng_krd_ven_cze_ind_ger_sid_jav_mnd_spa_zul_mcd_sod_ukr_lat_pan_slo_qcu_afr_fre_prs_moo_amr_swe_amh_mol_mao_lit_bam_ita_tsn_mly_tha_chh_knd_dgb_swa_tur_bos_alb_aze_tsw_vie_wly_cic_fbf_lda	-0.657484382568304	-1.5712144424415	0.119529024571401
332	tig_ben_akn_por_sod_owc_sid_ger_aze_azi_xho_sun_cic_grk_svk_bsq_urd_mlt_dyu_cnt_dut_bos_ven_swe_yor_lat_fin_swt_igb_hun_alb_heb_geo_eng_pol_rom_guj_anl_amh_pan_est_bem_mao_ukr_mly_jpn_tml_kor_mol_prs_swa_spa_bat_hin_chh_ind_mnd_scr_ewe_cze_amr_rus_bul_arw_nor_qcu_slo_mcd_glc_moo_gam_lit_hau_afr_jav_ita_zul_fre_ses_tag_tha_aeg_knd_dgb_tsn_tur_ctl_krd_uzb_tsw_vie_wly_lda_bam_fbf	-0.696321629935308	-1.6697629124096	0.0983290402929272
333	sid_alb_bem_ukr_gam_mlt_tig_rom_tur_uzb_tsn_tag_tsw_slo_cze_bsq_bul_chh_xho_mnd_guj_lit_ven_ctl_swt_fre_est_lda_fbf_fin_svk_wly_geo_ita_afr_glc_rus_amr_aeg_pan_hun_yor_mly_dut_jav_jpn_knd_kor_scr_prs_akn_ger_bat_lat_heb_mao_cnt_ben_ses_swe_sod_nor_por_mol_arw_qcu_mcd_hin_bos_cic_anl_pol_owc_eng_sun_grk_ewe_spa_swa_ind_tha_hau_tml_dyu_bam_aze_krd_urd_azi_dgb_vie_amh_zul_moo_igb	-0.231316349404517	-0.547730965034804	0.585188853651558
334	owc_pan_lda_glc_sid_chh_hau_bul_uzb_tur_moo_mly_igb_prs_nor_bsq_swe_gam_zul_cnt_ita_mol_fbf_alb_bem_dut_hun_cic_swt_fin_fre_aeg_geo_ctl_lat_krd_cze_amh_mlt_ger_est_swa_ind_urd_bat_jpn_tml_kor_arw_mcd_ewe_ben_tag_guj_anl_mao_mnd_rom_bam_afr_tig_slo_grk_ukr_spa_qcu_svk_scr_hin_dgb_wly_bos_sod_rus_sun_pol_akn_lit_ses_jav_tha_amr_knd_tsw_dyu_aze_eng_por_azi_tsn_vie_heb_yor_ven_xho	-0.630393294415188	-1.50916819935235	0.134645815480938
335	mlt_ben_ewe_ukr_sod_owc_heb_grk_aze_azi_swa_bat_akn_dut_lat_bsq_prs_amr_lda_cnt_por_mcd_xho_ita_tsw_pol_est_zul_moo_hun_slo_hau_geo_scr_cze_ger_eng_gam_anl_nor_fin_ses_sun_urd_mly_jpn_knd_kor_bul_svk_cic_ctl_mao_rom_amh_ind_mnd_krd_dgb_fre_aeg_spa_pan_afr_arw_qcu_mol_glc_lit_yor_tig_alb_chh_swe_tag_guj_bam_rus_tsn_jav_tha_sid_tml_dyu_fbf_uzb_hin_bos_tur_ven_vie_wly_bem_igb_swt	-0.242422207310348	-0.572289084073028	0.568507011535325
336	gam_scr_tsw_por_aeg_hau_mlt_mcd_tur_aze_xho_bat_bam_fre_guj_bsq_rus_sid_dgb_mnd_slo_krd_ven_cze_akn_urd_est_tsn_dyu_fin_ger_chh_geo_hin_eng_lat_ctl_anl_amh_arw_hun_lda_jav_mol_tag_jpn_tml_kor_grk_afr_swa_pan_mao_rom_sod_mly_cnt_ita_igb_prs_tig_svk_lit_ukr_spa_qcu_glc_bos_pol_yor_wly_nor_owc_ben_sun_swe_cic_bul_zul_ind_tha_heb_knd_fbf_ewe_uzb_dut_alb_azi_ses_vie_amr_swt_moo_bem	-0.158579018602917	-0.374162413483752	0.709135212416207
337	wly_dut_zul_eng_mlt_sid_gam_mol_aze_uzb_ven_tag_tsn_ctl_swe_bsq_scr_anl_dyu_cnt_bos_guj_swa_ukr_fbf_spa_hun_tsw_bem_fin_nor_owc_geo_ita_prs_ben_krd_chh_amh_lit_est_lda_ind_por_jav_jpn_tml_kor_pan_bul_yor_grk_bat_urd_heb_mao_mnd_slo_igb_ger_aeg_pol_fre_lat_rus_qcu_mcd_arw_glc_bam_hau_hin_sod_rom_sun_cze_xho_afr_dgb_mly_tha_tig_knd_ewe_ses_tur_alb_svk_azi_akn_vie_amr_moo_cic_swt	0.043736949513568	0.102996400667766	0.918187597374024
338	wly_ukr_xho_rom_amr_gam_hau_spa_tur_uzb_zul_jav_dyu_ben_dut_bsq_bos_anl_tsw_cnt_grk_pol_igb_swe_ses_prs_hun_ewe_lda_est_scr_aeg_geo_bul_krd_ger_por_tig_heb_mcd_fin_moo_ind_slo_sun_jpn_knd_kor_alb_rus_fbf_ita_tag_cze_chh_mao_mnd_arw_cic_fre_mlt_pan_guj_hin_ctl_qcu_mol_afr_eng_bem_sod_urd_sid_nor_bat_glc_yor_lat_akn_mly_tha_amh_tml_bam_swt_azi_lit_svk_aze_tsn_vie_owc_dgb_ven_swa	-0.198760742835834	-0.469205185133791	0.640021121915301
339	heb_dut_akn_pan_mlt_wly_tig_hin_uzb_azi_igb_bat_tsn_rom_spa_bsq_bos_sod_yor_cnt_ukr_lit_cic_bul_lda_alb_hun_dyu_moo_fin_ben_amr_geo_swe_rus_svk_glc_owc_chh_pol_est_ses_ind_scr_sun_jpn_tml_kor_cze_prs_ven_por_mly_slo_gam_mao_mnd_afr_dgb_ita_aeg_mol_arw_ger_ctl_qcu_mcd_fre_guj_swa_amh_krd_anl_urd_tag_grk_tsw_eng_bem_jav_tha_sid_knd_ewe_xho_tur_lat_nor_aze_zul_vie_hau_swt_fbf_bam	-0.170465553121435	-0.402633451923919	0.688141911789245
340	chh_ctl_fbf_arw_wly_aeg_tig_mol_aze_azi_tsw_jav_xho_guj_swe_bsq_por_amr_dgb_mnd_lat_hin_yor_prs_zul_pan_hun_moo_cic_est_cze_hau_geo_krd_nor_dut_rom_sid_amh_eng_fin_ven_mao_grk_ind_jpn_tml_kor_glc_pol_lda_ger_sun_svk_owc_mly_cnt_rus_swt_bul_heb_afr_lit_bos_ukr_qcu_slo_spa_mcd_ewe_gam_ben_anl_ita_bat_fre_bem_urd_tsn_tag_tha_mlt_knd_swa_ses_uzb_scr_alb_tur_bam_vie_sod_akn_igb_dyu	0.114670508955832	0.269781051222247	0.787926412247827
341	chh_dut_moo_grk_sod_anl_gam_lit_tur_aze_xho_bat_dyu_guj_urd_bsq_alb_aeg_cic_cnt_afr_spa_swa_lat_ewe_ita_est_swt_ses_hun_krd_tig_geo_mol_swe_nor_por_sid_amh_cze_fin_igb_sun_scr_mly_jpn_tml_kor_rom_arw_ven_slo_mao_mcd_hau_tag_mnd_pol_dgb_svk_heb_ben_bul_hin_ger_qcu_ctl_glc_fre_fbf_owc_rus_wly_eng_jav_pan_akn_bos_tsn_ind_tha_amr_knd_bem_bam_uzb_ukr_prs_azi_tsw_vie_mlt_lda_zul_yor	0.058113610316293	0.13679380043111	0.89148948481631
342	heb_por_dyu_pan_owc_wly_hau_scr_aze_uzb_zul_sun_igb_swe_ben_bsq_fre_aeg_swt_cnt_bos_prs_bam_krd_dgb_rus_est_ses_yor_hun_bul_mlt_geo_mol_ger_slo_pol_sod_gam_dut_fin_akn_mao_arw_bat_jpn_tml_kor_spa_ctl_moo_rom_mly_lit_sid_tag_mnd_guj_fbf_mcd_amr_ita_urd_cze_eng_qcu_grk_afr_svk_xho_tig_ukr_amh_lat_ind_alb_cic_hin_swa_jav_tha_chh_knd_lda_ven_tur_nor_glc_azi_bem_vie_anl_tsw_ewe_tsn	-0.475526289644655	-1.13058580594362	0.261136747949811
343	amr_slo_yor_swe_amh_aeg_sod_urd_aze_azi_cic_mly_swa_nor_svk_bsq_cze_sid_lda_mnd_pan_pol_ven_guj_ewe_krd_est_moo_swt_fin_ctl_owc_geo_alb_afr_ben_arw_tig_wly_ger_hun_dgb_mao_por_ind_jpn_knd_kor_rom_dut_igb_ita_jav_rus_gam_tag_cnt_fre_tsw_lit_heb_mcd_mol_prs_lat_qcu_scr_eng_bul_bem_anl_glc_chh_grk_bat_spa_akn_hin_bam_sun_tha_mlt_tml_ses_zul_tur_bos_ukr_uzb_tsn_vie_hau_fbf_xho_dyu	-0.493475822551706	-1.17353917221114	0.243576389595942
344	aeg_bos_swt_cze_sod_hau_anl_swe_aze_tur_fbf_ind_yor_por_svk_bsq_glc_wly_tsw_mnd_nor_rom_ses_hin_dyu_grk_hun_igb_lda_est_dut_gam_geo_urd_mcd_spa_lit_tig_amh_ukr_fin_ewe_jav_pan_tag_jpn_tml_kor_alb_fre_xho_scr_bat_prs_owc_mao_cnt_ger_bam_mol_chh_arw_ita_afr_eng_qcu_ben_guj_rus_akn_sid_pol_amr_bul_mly_ctl_ven_krd_zul_sun_tha_mlt_knd_cic_swa_azi_lat_slo_uzb_dgb_vie_heb_bem_tsn_moo	-0.364525576697558	-0.863243014000288	0.390224658076164
345	amh_alb_dyu_ita_heb_aeg_sod_pol_azi_aze_tsn_tag_bem_glc_lit_bsq_mcd_wly_yor_cnt_slo_prs_zul_bul_tsw_ger_hun_cic_dgb_est_eng_hau_geo_nor_lat_swe_rom_owc_tig_krd_fin_fbf_mly_fre_mao_jpn_knd_kor_ctl_scr_ewe_por_bat_mol_sid_jav_mnd_guj_ven_dut_chh_svk_pan_spa_afr_qcu_rus_urd_grk_akn_amr_arw_mlt_bos_sun_cze_swt_ukr_swa_ind_tha_gam_tml_ses_lda_uzb_ben_hin_tur_bam_vie_anl_igb_xho_moo	0.523569327272588	1.23576045373886	0.219659991640291
346	hau_rus_dgb_bos_sod_sid_gam_bul_azi_aze_bam_bat_tsw_pan_grk_bsq_alb_chh_moo_mnd_lat_rom_xho_urd_fbf_krd_fin_yor_ewe_hun_pol_mlt_geo_afr_mcd_scr_arw_wly_aeg_por_est_dyu_ind_dut_mly_jpn_knd_kor_ukr_hin_zul_cze_mao_swe_heb_jav_cnt_ben_bem_slo_owc_fre_guj_nor_prs_qcu_ita_glc_mol_cic_tig_spa_amh_lit_tag_ger_ven_svk_igb_sun_tha_amr_tml_swt_tsn_tur_eng_ctl_uzb_lda_vie_anl_akn_swa_ses	-0.423445860769814	-1.00534479722554	0.317339487247863
347	hau_afr_cic_dut_sid_amh_heb_hin_uzb_tur_ven_sun_dyu_ukr_svk_bsq_lit_tig_akn_mnd_bul_lat_bem_mcd_ewe_scr_est_swa_swt_fin_ctl_sod_geo_alb_mol_nor_grk_owc_chh_arw_hun_dgb_ind_krd_bat_jpn_knd_kor_swe_ben_xho_rom_mly_pan_aeg_tag_cnt_guj_igb_glc_gam_fre_cze_ger_spa_qcu_pol_slo_rus_tsw_wly_por_amr_eng_mao_bos_fbf_prs_lda_jav_tha_anl_tml_ses_zul_azi_ita_urd_aze_yor_vie_mlt_moo_bam_tsn	-0.520012699701278	-1.23876932764548	0.218548456105342
348	wly_mol_cic_svk_amr_chh_owc_rom_azi_aze_ewe_mly_xho_prs_slo_bsq_arw_heb_tsw_cnt_bos_nor_fbf_rus_ven_por_est_ses_igb_fin_lat_sid_geo_scr_pol_pan_ctl_amh_hau_lit_hun_yor_sun_ger_bat_jpn_tml_kor_ukr_urd_swt_mcd_jav_grk_aeg_mao_mnd_cze_swa_alb_mlt_guj_ita_fre_afr_qcu_dut_ben_eng_moo_gam_hin_tig_swe_tag_spa_bam_krd_dgb_ind_tha_sod_knd_lda_bem_tur_bul_glc_uzb_tsn_vie_anl_zul_dyu_akn	0.0854586156898549	0.201010713079855	0.841129168426035
349	wly_glc_cic_eng_amh_sid_heb_spa_aze_uzb_ses_mly_xho_afr_mcd_bsq_dut_hau_swa_mnd_swe_rom_yor_alb_bam_ukr_hun_bem_dyu_est_krd_mlt_geo_guj_mol_nor_rus_owc_amr_scr_fin_ewe_tag_svk_ind_jpn_knd_kor_bul_ben_tsw_ctl_jav_ita_sod_mao_cnt_por_akn_fre_anl_lit_pan_prs_bos_qcu_hin_grk_pol_moo_gam_ger_tig_urd_sun_arw_igb_lat_ven_bat_tha_chh_tml_fbf_swt_azi_cze_slo_tur_zul_vie_aeg_dgb_lda_tsn	-0.712569922153757	-1.71429939873509	0.0898046835179334
350	amr_ger_xho_afr_owc_anl_chh_bos_tur_azi_igb_jav_dyu_alb_lat_bsq_pan_gam_moo_cnt_rus_cze_swt_por_bem_fre_est_swa_yor_fin_mcd_tig_geo_hin_ben_glc_ctl_sod_heb_bul_hun_fbf_mly_ita_tag_jpn_knd_kor_spa_arw_tsw_mol_ind_ukr_hau_sun_mnd_eng_ven_prs_mlt_slo_svk_lit_nor_qcu_dut_pol_swe_ses_aeg_grk_sid_scr_mao_rom_zul_guj_lda_bat_tha_amh_tml_bam_ewe_aze_urd_krd_uzb_akn_vie_wly_dgb_cic_tsn	-0.0792258950443577	-0.187295500747784	0.851836963673333
351	amr_rom_swa_spa_owc_mlt_sod_bul_tur_azi_dgb_jav_tsw_cze_pol_bsq_hin_chh_bam_cnt_nor_eng_bem_por_xho_ctl_fin_fbf_ewe_hun_afr_sid_geo_urd_arw_slo_alb_tig_wly_rus_est_dyu_tag_ukr_sun_jpn_knd_kor_svk_prs_moo_mol_ind_pan_heb_bat_mnd_fre_cic_swe_aeg_ger_bos_ita_krd_qcu_dut_ben_lit_tsn_hau_guj_amh_grk_mly_mcd_zul_glc_ses_mao_tha_anl_tml_yor_ven_aze_scr_lat_uzb_lda_vie_gam_akn_igb_swt	-0.0206857667538537	-0.0487101477998259	0.961254745738466
352	heb_ger_bam_glc_sid_amh_mlt_alb_tur_aze_ven_mly_xho_pol_ben_bsq_pan_anl_fbf_cnt_lat_rom_swa_dut_cic_mcd_fin_igb_swt_hun_eng_sod_geo_hin_afr_mol_arw_chh_gam_cze_est_zul_tag_bul_mao_jpn_knd_kor_slo_guj_ses_rus_sun_urd_owc_ind_mnd_lit_yor_bos_hau_ita_swe_por_scr_qcu_krd_ctl_prs_lda_wly_ukr_amr_spa_bat_fre_akn_svk_tsw_jav_tha_aeg_tml_dyu_moo_uzb_nor_grk_azi_bem_vie_tig_tsn_dgb_ewe	-0.21052278768608	-0.496811036568332	0.620494692607916
353	mlt_fre_ven_arw_anl_aeg_hau_alb_azi_uzb_tsw_sun_bem_grk_guj_bsq_glc_sod_igb_mnd_slo_ita_yor_cze_akn_mcd_est_swt_lda_fin_ukr_amh_geo_urd_rus_rom_pol_heb_wly_krd_hun_swa_bat_scr_mao_jpn_knd_kor_ben_swe_xho_dut_mly_ctl_chh_ind_cnt_mol_cic_svk_owc_eng_pan_nor_spa_qcu_prs_ger_afr_moo_amr_lit_sid_por_tag_bos_bam_hin_tsn_jav_tha_gam_tml_dyu_dgb_aze_lat_bul_tur_fbf_vie_tig_ses_ewe_zul	0.0332772044103012	0.0783498959373369	0.937718059952154
354	owc_grk_akn_bos_heb_sod_mlt_nor_azi_aze_yor_tag_ses_krd_ita_bsq_scr_aeg_xho_mnd_glc_bul_tsw_mol_ven_svk_fin_igb_dgb_hun_rom_tig_geo_ctl_arw_ger_prs_sid_wly_swe_est_ewe_jav_ukr_sun_jpn_knd_kor_spa_lit_tsn_slo_bat_mcd_amr_ind_cnt_pol_moo_pan_anl_hin_dut_lat_afr_qcu_guj_rus_por_lda_hau_eng_chh_ben_mao_fre_bam_cze_zul_mly_tha_amh_tml_cic_swa_uzb_alb_urd_tur_fbf_vie_gam_swt_dyu_bem	0.191066197632355	0.449675458077388	0.653990799077814
355	sid_bos_fbf_glc_wly_hau_amr_alb_azi_tur_zul_tag_lda_ita_arw_bsq_bul_owc_tsn_cnt_urd_swe_bam_prs_moo_afr_hun_xho_bem_fin_spa_tig_geo_svk_ben_slo_rus_anl_mlt_mcd_est_tsw_mao_eng_mly_jpn_knd_kor_ger_hin_dgb_pol_jav_ukr_sod_sun_mnd_fre_yor_cze_gam_ctl_guj_pan_grk_qcu_rom_scr_mol_cic_aeg_por_chh_lat_ind_dut_ven_krd_ewe_bat_tha_heb_tml_igb_swa_aze_lit_nor_uzb_dyu_vie_amh_ses_akn_swt	-0.2109717232777	-0.498764098715967	0.619123258525593
356	owc_pol_swt_slo_aeg_gam_amh_ukr_aze_tur_ses_jav_fbf_afr_arw_bsq_nor_hau_dgb_mnd_glc_bul_cic_hin_ewe_fre_hun_bam_tsn_est_eng_chh_geo_rom_ctl_lat_bos_wly_sid_dut_fin_xho_bat_ben_mly_jpn_tml_kor_ger_lit_swa_por_sun_urd_heb_tag_cnt_spa_lda_guj_tig_scr_rus_pan_svk_qcu_ita_mol_prs_akn_amr_cze_mlt_mcd_ind_krd_ven_alb_dyu_mao_tha_sod_knd_zul_tsw_uzb_swe_grk_azi_moo_vie_anl_bem_igb_yor	0.114373346297863	0.269331535787378	0.788271218993249
357	heb_ctl_ven_ukr_aeg_owc_wly_glc_aze_tur_zul_sun_swa_ben_swe_bsq_fre_chh_igb_cnt_rus_ger_lda_lit_swt_cze_est_bem_cic_hun_grk_tig_geo_ita_spa_urd_alb_amr_mlt_nor_fin_dgb_tag_lat_mly_jpn_tml_kor_pol_arw_tsn_guj_jav_mol_hau_mao_mnd_por_yor_krd_gam_prs_pan_rom_scr_qcu_eng_svk_dut_dyu_anl_slo_sid_bul_ind_bos_ewe_afr_bam_bat_tha_sod_knd_ses_moo_azi_mcd_hin_uzb_akn_vie_amh_tsw_xho_fbf	0.493370662153526	1.16392861136892	0.247430313342141
358	aeg_pan_akn_mol_heb_chh_tig_eng_uzb_aze_dgb_mly_swa_scr_pol_bsq_swe_hau_xho_mnd_svk_bos_bem_ben_zul_por_fin_igb_lda_est_rus_amr_geo_dut_nor_slo_lat_sid_wly_ukr_hun_ewe_sun_rom_ind_jpn_knd_kor_spa_afr_ven_hin_mao_ita_mlt_bat_cnt_prs_dyu_fre_owc_grk_ger_mcd_guj_qcu_krd_cze_glc_ses_sod_alb_gam_ctl_tag_lit_yor_arw_fbf_jav_tha_anl_tml_bam_swt_tur_bul_urd_azi_tsw_vie_amh_moo_cic_tsn	-0.0596850747762058	-0.140780769420582	0.888347616413738
359	anl_spa_ven_lat_mlt_heb_chh_dut_aze_uzb_bem_jav_fbf_fre_glc_bsq_bos_hau_xho_mnd_nor_mcd_yor_por_zul_ctl_fin_swt_igb_hun_scr_sod_geo_alb_arw_ita_guj_amh_gam_krd_est_tsw_bat_pol_tag_jpn_knd_kor_ben_slo_bam_swe_sun_ger_amr_mao_cnt_mol_swa_lit_wly_hin_eng_svk_pan_qcu_bul_prs_grk_dgb_sid_cze_owc_afr_mly_urd_tsn_rom_ewe_ind_tha_aeg_tml_akn_ses_tur_rus_ukr_azi_moo_vie_tig_lda_dyu_cic	-0.571252013037349	-1.36272641888905	0.176259497744629
360	anl_ger_bem_alb_chh_mlt_amh_hin_azi_aze_tsw_sun_ven_cze_ctl_bsq_dut_owc_swt_mnd_nor_grk_igb_afr_dgb_lat_fin_ses_zul_est_prs_heb_geo_por_scr_pol_rom_tig_sod_fre_hun_xho_jav_glc_mao_jpn_tml_kor_eng_rus_cic_svk_ind_guj_hau_tag_cnt_ukr_tsn_swe_wly_krd_slo_mol_bul_qcu_lit_urd_bos_ewe_aeg_mcd_sid_spa_bat_ben_fbf_arw_bam_mly_tha_amr_knd_moo_swa_uzb_ita_pan_tur_dyu_vie_gam_akn_yor_lda	-0.471325852747625	-1.12010237473409	0.265554486927945
361	gam_pol_swt_alb_sod_owc_hau_ukr_uzb_azi_dgb_sun_tsw_dut_guj_bsq_lat_mlt_xho_cnt_glc_urd_dyu_ben_ses_bul_fin_lda_bam_hun_svk_aeg_geo_fre_slo_mol_afr_sid_wly_por_est_moo_tag_grk_bat_jpn_tml_kor_cze_arw_cic_bos_ind_ita_chh_mly_mnd_mcd_swa_scr_tig_nor_lit_eng_rom_qcu_ger_rus_pan_fbf_amr_krd_anl_swe_jav_prs_igb_ctl_akn_mao_tha_heb_knd_bem_ven_aze_spa_hin_tur_zul_vie_amh_tsn_yor_ewe	-0.35061321680578	-0.831167972745762	0.40800764956928
362	sid_rom_yor_prs_sod_aeg_hau_scr_uzb_tur_tsn_sun_moo_ukr_rus_bsq_bul_amr_swt_cnt_pan_slo_fbf_krd_dgb_urd_est_ven_xho_hun_eng_owc_geo_mol_glc_nor_lit_heb_tig_guj_fin_ewe_tag_lat_bat_jpn_knd_kor_hin_dut_bam_ben_ind_ctl_amh_jav_mnd_spa_bem_ita_gam_fre_pol_ger_svk_qcu_mcd_grk_afr_ses_wly_arw_anl_bos_mao_alb_lda_por_akn_mly_tha_chh_tml_cic_dyu_azi_swe_cze_aze_zul_vie_mlt_tsw_swa_igb	-0.75708787724009	-1.81804850668524	0.072276170018143
363	heb_grk_lda_por_amr_hau_owc_scr_aze_tur_igb_bat_dyu_krd_slo_bsq_ukr_wly_cic_mnd_lat_bos_ven_mol_akn_spa_fin_fbf_tsw_est_rom_sod_geo_alb_nor_cze_ger_aeg_anl_rus_hun_bem_ind_afr_mao_jpn_tml_kor_ita_hin_swt_dut_sun_ben_amh_tag_cnt_swe_zul_ctl_sid_arw_urd_guj_pol_qcu_pan_mcd_bul_bam_gam_glc_chh_prs_jav_fre_tsn_lit_ses_mly_tha_tig_knd_xho_yor_azi_eng_svk_uzb_moo_vie_mlt_ewe_dgb_swa	-1.19743055302254	-2.95875391305657	0.00391712769461834
364	wly_mcd_xho_prs_amh_chh_gam_ger_aze_tur_dyu_jav_tsn_rom_bos_bsq_bul_sid_ses_mnd_svk_scr_ewe_ctl_lda_guj_hun_akn_fbf_est_krd_amr_geo_slo_pol_dut_cze_aeg_mlt_lat_fin_ven_bat_mol_sun_jpn_tml_kor_arw_swe_swa_spa_tag_ben_heb_mao_cnt_ita_zul_hin_tig_por_ukr_rus_glc_qcu_urd_alb_eng_igb_owc_grk_anl_nor_ind_afr_yor_lit_swt_mly_tha_sod_knd_dgb_bem_uzb_pan_fre_azi_bam_vie_hau_moo_tsw_cic	-0.760287973526605	-1.83270762348822	0.0700458374690455
365	anl_afr_swt_eng_amr_heb_amh_rom_tur_uzb_ven_mly_tsw_mol_nor_bsq_ger_chh_dyu_mnd_bos_hin_tsn_lit_yor_grk_est_moo_ewe_hun_spa_tig_geo_slo_svk_fre_pan_sid_mlt_pol_fin_igb_bat_glc_ind_jpn_tml_kor_prs_mcd_ses_cze_sun_lat_owc_jav_cnt_guj_zul_ukr_gam_bul_urd_scr_dut_qcu_por_ita_ctl_fbf_aeg_alb_wly_ben_mao_krd_xho_arw_swa_tag_tha_hau_knd_bem_akn_azi_rus_swe_aze_lda_vie_sod_dgb_cic_bam	-0.184271594376913	-0.434901162406359	0.664641702668067
366	amh_eng_ven_rus_sod_aeg_tig_ctl_uzb_aze_yor_tag_tsn_spa_prs_bsq_nor_chh_xho_cnt_por_krd_igb_fre_fbf_svk_est_akn_lda_fin_pan_amr_geo_ger_scr_swe_arw_heb_owc_pol_hun_swa_jav_rom_bat_jpn_knd_kor_lit_hin_tsw_mol_sun_ita_sid_mao_mnd_cze_zul_bul_mlt_guj_grk_bos_ben_qcu_glc_alb_urd_dyu_hau_lat_anl_slo_ind_mcd_cic_dut_ses_mly_tha_gam_tml_moo_dgb_azi_ukr_afr_tur_swt_vie_wly_ewe_bam_bem	-0.260570450249704	-0.616141872570973	0.539306069167115
367	sod_dut_zul_prs_tig_anl_chh_fre_uzb_aze_swt_ind_fbf_afr_grk_bsq_eng_wly_swa_cnt_slo_mcd_tsw_ctl_xho_bul_fin_dyu_dgb_hun_svk_owc_geo_glc_nor_guj_ger_hau_sid_swe_est_tsn_tag_pol_sun_jpn_knd_kor_rom_alb_igb_ukr_mly_krd_aeg_jav_mnd_rus_ewe_arw_mlt_lat_mol_cze_pan_qcu_scr_hin_urd_ses_heb_bos_gam_ben_mao_spa_bem_lit_ven_bat_tha_amh_tml_moo_bam_tur_ita_por_azi_lda_vie_amr_cic_akn_yor	0.0400370876169804	0.0942814313168401	0.92508843398709
368	chh_ben_tsw_dut_wly_gam_mlt_prs_aze_azi_ewe_jav_ses_slo_lat_bsq_lit_amh_fbf_mnd_guj_krd_moo_rom_dgb_hin_fin_igb_bam_hun_arw_sid_geo_afr_pan_glc_mcd_heb_aeg_spa_est_zul_mao_bos_bat_jpn_knd_kor_mol_svk_bem_urd_tag_nor_amr_ind_cnt_swe_lda_pol_hau_eng_ctl_scr_ger_qcu_rus_cze_grk_akn_owc_ukr_tig_bul_sun_ita_tsn_fre_xho_mly_tha_anl_tml_yor_swt_tur_alb_por_uzb_swa_vie_sod_dyu_ven_cic	-0.596885624546891	-1.42564022062943	0.157320095053596
369	aeg_pan_cic_mcd_sod_amr_wly_pol_uzb_azi_dyu_jav_swa_urd_prs_bsq_grk_hau_igb_mnd_ctl_guj_bam_glc_ses_ger_fin_bem_ewe_est_slo_amh_geo_dut_cze_lit_rom_tig_chh_ukr_hun_swt_tag_mol_ind_jpn_knd_kor_scr_por_zul_hin_sun_eng_heb_mly_cnt_nor_tsw_alb_sid_lat_arw_svk_ita_qcu_krd_swe_ben_dgb_owc_afr_gam_spa_mao_rus_akn_bul_yor_bat_tha_anl_tml_fbf_ven_tur_fre_bos_aze_moo_vie_mlt_xho_lda_tsn	-0.710813918989229	-1.70445923106479	0.0916341530326275
370	tig_por_ses_cze_anl_amr_owc_dut_tur_azi_moo_bat_ven_slo_krd_bsq_pol_hau_zul_cnt_mol_spa_akn_alb_xho_arw_hun_tsw_tsn_est_prs_chh_geo_glc_ben_svk_afr_amh_sid_nor_fin_fbf_ind_rus_mao_jpn_knd_kor_urd_lat_bem_bos_sun_pan_heb_mly_mnd_bul_lda_fre_wly_swe_mcd_ita_ctl_qcu_eng_hin_scr_dgb_mlt_ger_aeg_rom_jav_grk_yor_lit_swa_tag_tha_gam_tml_ewe_igb_uzb_guj_ukr_aze_dyu_vie_sod_cic_swt_bam	0.148190377046548	0.348395107101339	0.728330910500059
371	aeg_scr_tsw_guj_tig_anl_mlt_prs_aze_tur_akn_mao_swa_svk_ger_bsq_slo_amr_zul_cnt_cze_nor_lda_grk_swt_alb_hun_tsn_dyu_fin_pan_chh_geo_ita_bos_swe_lat_amh_gam_glc_est_yor_ind_fre_tag_jpn_knd_kor_mol_eng_cic_pol_sun_afr_owc_jav_mnd_krd_igb_por_heb_rus_ben_rom_ctl_qcu_ukr_spa_urd_dgb_hau_mcd_sid_bul_bat_arw_fbf_lit_moo_mly_tha_wly_tml_bam_ewe_uzb_hin_dut_azi_xho_vie_sod_ses_ven_bem	-0.481035535577032	-1.14500950916763	0.255143364169141
372	sod_lat_fbf_glc_amr_hau_amh_krd_uzb_azi_ven_jav_swa_pol_cze_bsq_pan_owc_dyu_mnd_bul_por_bem_ben_igb_mcd_est_tsn_tsw_hun_afr_heb_geo_scr_urd_grk_hin_aeg_sid_swe_fin_yor_bat_ukr_mao_jpn_knd_kor_rom_ctl_bam_guj_sun_dut_mlt_tag_cnt_svk_akn_rus_gam_nor_bos_arw_prs_qcu_ita_mol_fre_dgb_chh_slo_anl_eng_ind_spa_ses_alb_ewe_mly_tha_tig_tml_cic_zul_aze_lit_ger_tur_moo_vie_wly_lda_swt_xho	-0.197283379778703	-0.465999362149214	0.642305553506927
373	wly_hin_bam_swe_sid_owc_aeg_dut_tur_azi_igb_tag_fbf_afr_rom_bsq_guj_hau_ewe_mnd_glc_krd_tsw_rus_swa_lit_fin_xho_zul_est_pan_amh_geo_ctl_ita_ben_alb_tig_heb_por_hun_ven_sun_fre_bat_jpn_knd_kor_ger_urd_ses_spa_mao_pol_anl_mly_cnt_bos_moo_grk_sod_scr_mol_mcd_cze_qcu_prs_ukr_arw_lda_gam_lat_amr_svk_jav_bul_bem_nor_tsn_ind_tha_mlt_tml_akn_dyu_uzb_eng_slo_aze_cic_vie_chh_swt_dgb_yor	-0.138012448080764	-0.325620196335282	0.74544322098536
374	wly_arw_swa_mol_amr_owc_anl_lat_azi_aze_yor_tag_swt_ben_rom_bsq_spa_hau_ven_cnt_glc_rus_akn_pol_fbf_dut_fin_bam_igb_hun_pan_mlt_geo_swe_ukr_bul_cze_heb_sid_ctl_est_bem_mly_fre_mao_jpn_tml_kor_hin_grk_ses_nor_sun_svk_amh_bat_mnd_eng_cic_afr_chh_lit_ger_krd_por_qcu_alb_scr_guj_tsw_tig_prs_sod_mcd_ind_ita_dgb_bos_ewe_jav_tha_aeg_knd_moo_dyu_uzb_slo_urd_tur_zul_vie_gam_xho_lda_tsn	-0.802433713048024	-1.93229988336789	0.0563658113421614
375	sid_fre_tsn_spa_gam_aeg_wly_rom_tur_aze_dgb_sun_cic_urd_ukr_bsq_alb_tig_yor_mnd_ctl_pol_swa_guj_bam_lit_est_ven_akn_fin_glc_sod_geo_prs_rus_cze_pan_hau_anl_ben_hun_fbf_tag_lat_bat_jpn_knd_kor_mcd_nor_igb_ita_jav_svk_owc_ind_cnt_hin_bem_afr_amh_mol_por_swe_grk_qcu_bul_krd_slo_lda_mlt_scr_heb_ger_mao_dut_xho_eng_ewe_mly_tha_chh_tml_tsw_dyu_uzb_arw_bos_azi_moo_vie_amr_zul_swt_ses	-0.722815803210009	-1.73647594020956	0.0857910918772694
376	owc_mol_swa_lit_chh_wly_amr_lat_azi_tur_dgb_ind_tsw_ben_prs_bsq_pan_heb_akn_mnd_glc_ita_yor_urd_lda_ctl_est_bem_cic_fin_fre_sod_geo_por_scr_spa_alb_aeg_amh_cze_hun_igb_tag_krd_bat_jpn_knd_kor_svk_arw_fbf_ukr_jav_dut_mlt_mao_cnt_slo_zul_guj_tig_rom_rus_bos_ger_qcu_afr_nor_mcd_ewe_sid_grk_gam_swe_mly_eng_ven_pol_bam_sun_tha_hau_tml_tsn_ses_uzb_hin_bul_aze_xho_vie_anl_swt_dyu_moo	-0.963376773441261	-2.34232285105845	0.0212973924089532
377	sod_ita_dgb_afr_sid_mlt_gam_mol_azi_aze_bam_bat_akn_svk_por_bsq_krd_hau_zul_mnd_mcd_grk_igb_ben_ses_dut_hun_tsn_swt_fin_slo_owc_geo_scr_glc_prs_spa_heb_tig_ukr_est_fbf_mao_lit_mly_jpn_tml_kor_pol_urd_lda_swe_tag_rus_wly_sun_cnt_lat_tsw_cze_amr_ctl_nor_ger_bos_qcu_bul_eng_pan_moo_amh_fre_aeg_hin_ind_arw_cic_rom_swa_jav_tha_chh_knd_bem_ven_tur_guj_alb_uzb_xho_vie_anl_dyu_yor_ewe	-0.10282024649717	-0.242494756747294	0.808930803201439
378	sid_fre_ses_krd_amh_wly_tig_svk_tur_azi_tsw_tag_bem_eng_nor_bsq_prs_mlt_zul_mnd_ukr_alb_moo_guj_yor_rus_est_akn_lda_fin_grk_sod_geo_swe_por_mol_lit_hau_chh_pan_hun_fbf_sun_afr_jav_jpn_tml_kor_dut_hin_bam_spa_mao_ita_owc_ind_cnt_slo_dyu_bul_gam_lat_urd_ctl_scr_qcu_ger_bos_arw_swt_aeg_ben_anl_glc_mly_pol_tsn_mcd_xho_bat_tha_heb_knd_cic_igb_uzb_cze_rom_aze_dgb_vie_amr_ewe_ven_swa	0.257562128542753	0.607289036365187	0.545139038077534
379	tig_ger_dyu_rus_amr_anl_amh_pol_uzb_aze_ses_mao_swt_rom_scr_bsq_por_gam_zul_mnd_cze_hin_ewe_svk_bem_swe_hun_cic_bam_fin_slo_heb_geo_afr_mcd_nor_eng_owc_aeg_ukr_est_akn_bat_spa_jav_jpn_tml_kor_mol_guj_fbf_lit_ind_arw_sod_tag_cnt_prs_swa_krd_chh_fre_ctl_alb_grk_qcu_dut_urd_bul_xho_wly_lat_mlt_ben_mly_pan_moo_bos_dgb_sun_tha_hau_knd_igb_ven_tur_ita_glc_azi_lda_vie_sid_yor_tsw_tsn	0.00737905772879143	0.017365008492853	0.986182624341971
380	anl_arw_ewe_urd_chh_tig_mlt_pol_tur_azi_tsw_sun_cic_bos_spa_bsq_scr_amr_moo_cnt_rom_fre_fbf_ger_ven_prs_fin_bem_yor_hun_eng_sid_geo_ukr_dut_afr_alb_owc_sod_glc_est_tsn_bat_lit_ind_jpn_tml_kor_swe_hin_xho_pan_mly_bul_heb_mao_mnd_svk_zul_grk_amh_ita_por_guj_mol_qcu_rus_ctl_mcd_swa_hau_ben_gam_lat_tag_krd_akn_nor_swt_jav_tha_aeg_knd_ses_igb_uzb_cze_slo_aze_dgb_vie_wly_dyu_lda_bam	-0.521235680328661	-1.23999094727884	0.218098340429074
381	sod_afr_akn_por_amr_gam_owc_nor_azi_aze_dgb_mly_ewe_mcd_rus_bsq_guj_wly_bam_mnd_scr_bul_swa_slo_bem_svk_hun_moo_cic_fin_pol_tig_geo_rom_urd_bos_eng_hau_anl_glc_est_fbf_tag_ctl_sun_jpn_knd_kor_ukr_swe_tsw_spa_jav_arw_amh_mao_cnt_pan_dyu_ger_aeg_lit_mol_cze_grk_qcu_ita_fre_alb_swt_sid_krd_heb_ben_ind_hin_tsn_lat_lda_bat_tha_mlt_tml_igb_zul_uzb_dut_prs_tur_ses_vie_chh_ven_yor_xho	-0.00704391380625156	-0.0165910920761513	0.986798372905592
382	amh_ukr_xho_cze_anl_amr_heb_lit_azi_tur_dyu_jav_swa_spa_krd_bsq_urd_sod_ses_cnt_nor_bul_fbf_prs_cic_ita_hun_tsw_ven_fin_glc_wly_geo_scr_rom_ger_mol_sid_tig_lat_est_tsn_mao_afr_sun_jpn_tml_kor_arw_svk_moo_mcd_tag_grk_gam_ind_mnd_swe_dgb_slo_hau_pol_dut_ben_por_qcu_guj_ctl_bos_lda_chh_hin_aeg_fre_mly_eng_bem_pan_bam_bat_tha_owc_knd_swt_zul_uzb_rus_alb_aze_yor_vie_mlt_ewe_akn_igb	-0.077351128688681	-0.182322266385586	0.8557266647465
383	aeg_mol_cic_fre_mlt_wly_amh_eng_tur_azi_dgb_sun_ewe_ben_rom_bsq_prs_sod_swt_cnt_spa_guj_tsn_pan_ven_slo_fin_moo_bam_est_afr_sid_geo_ctl_lat_hin_bul_chh_anl_arw_hun_bem_tag_alb_ind_jpn_tml_kor_grk_rus_tsw_ukr_bat_scr_tig_mly_mnd_urd_swa_bos_hau_pol_dut_lit_ger_qcu_krd_mcd_glc_zul_amr_cze_owc_nor_jav_por_xho_ita_lda_mao_tha_gam_knd_akn_yor_uzb_swe_svk_aze_dyu_vie_heb_igb_fbf_ses	-0.254753515647724	-0.602044839605148	0.548609290718574
384	aeg_fre_igb_ita_mlt_sod_heb_ger_tur_azi_akn_mly_swa_svk_guj_bsq_krd_sid_lda_mnd_pol_pan_cic_slo_ewe_prs_fin_dgb_ven_hun_mol_owc_geo_glc_urd_rus_dut_chh_amh_nor_est_tsn_sun_mcd_bat_jpn_tml_kor_swe_bul_yor_ben_tag_rom_wly_jav_cnt_afr_tsw_lat_anl_ctl_cze_spa_lit_qcu_scr_bos_arw_swt_hau_por_tig_eng_mao_grk_dyu_ukr_fbf_ind_tha_gam_knd_bam_bem_uzb_hin_alb_aze_zul_vie_amr_moo_ses_xho	-0.0511804663934442	-0.120620156414228	0.904252118347907
385	sid_arw_igb_ben_hau_amh_gam_lat_azi_aze_ven_sun_zul_bos_mol_bsq_krd_heb_tsw_cnt_dut_spa_ses_svk_yor_slo_est_lda_fbf_hun_rom_tig_geo_prs_por_bul_rus_aeg_wly_urd_fin_bam_jav_hin_tag_jpn_knd_kor_cze_mcd_swt_alb_mly_fre_sod_bat_mnd_eng_xho_pan_chh_grk_afr_ukr_guj_qcu_ita_ger_glc_dgb_owc_nor_anl_ctl_ind_lit_cic_scr_bem_mao_tha_amr_tml_moo_ewe_tur_pol_swe_uzb_tsn_vie_mlt_dyu_akn_swa	-0.0249699051873058	-0.058838639987134	0.953206876914874
386	amh_nor_zul_spa_anl_aeg_amr_arw_tur_uzb_tsw_mao_bam_lat_urd_bsq_bos_owc_cic_cnt_ger_guj_tsn_afr_ven_mcd_est_swa_ewe_hun_hin_hau_geo_ctl_ita_ukr_pan_tig_heb_krd_fin_moo_ind_swe_jav_jpn_tml_kor_dut_lit_ses_rom_bat_rus_chh_mly_mnd_mol_akn_svk_wly_pol_slo_glc_prs_qcu_grk_bul_cze_swt_sod_eng_mlt_alb_sun_ben_dyu_por_yor_tag_tha_gam_knd_dgb_lda_aze_scr_fre_azi_fbf_vie_sid_xho_igb_bem	-0.240631613975874	-0.569166265332894	0.570615407866091
387	chh_swe_tsn_nor_heb_owc_mlt_arw_uzb_azi_lda_ind_swa_ukr_mcd_bsq_grk_anl_ses_mnd_ger_fre_yor_dut_akn_lit_est_xho_ewe_fin_lat_amr_geo_ben_pol_glc_slo_aeg_gam_rom_hun_ven_mly_scr_bat_jpn_tml_kor_bos_alb_tsw_eng_mao_mol_amh_tag_cnt_bul_dyu_krd_sid_guj_urd_afr_rus_qcu_cze_por_hin_swt_hau_ctl_wly_prs_jav_ita_igb_spa_bam_sun_tha_tig_knd_bem_moo_aze_svk_pan_tur_zul_vie_sod_cic_dgb_fbf	-0.418234178328796	-0.993148794820056	0.323214470525941
388	anl_lat_swt_ita_heb_chh_amr_ben_aze_tur_dyu_ind_swa_mol_rus_bsq_spa_sid_xho_cnt_ger_svk_tsn_prs_moo_por_fin_ven_akn_est_krd_aeg_geo_ctl_urd_cze_glc_tig_gam_bos_hun_bem_sun_guj_mao_jpn_knd_kor_afr_arw_igb_fre_bat_swe_amh_mly_mnd_hin_ewe_dut_mlt_bul_slo_eng_grk_qcu_ukr_nor_pan_lda_sod_lit_wly_rom_jav_pol_ses_alb_bam_tag_tha_hau_tml_cic_dgb_uzb_scr_mcd_azi_fbf_vie_owc_yor_zul_tsw	-0.604732396988407	-1.44474108170934	0.151891554949269
389	hau_urd_moo_dut_chh_heb_tig_ita_tur_aze_dgb_bat_cic_mcd_svk_bsq_swe_owc_fbf_mnd_scr_nor_ses_rus_zul_guj_fin_yor_swt_est_cze_gam_geo_grk_fre_slo_afr_aeg_sid_rom_hun_ven_mao_ben_tag_jpn_tml_kor_bos_mol_bem_krd_ind_pan_mlt_mly_cnt_por_igb_ger_anl_alb_lit_bul_ukr_qcu_lat_glc_ctl_dyu_wly_eng_amr_hin_jav_arw_tsn_spa_tsw_sun_tha_sod_knd_ewe_swa_azi_prs_pol_uzb_akn_vie_amh_xho_lda_bam	-0.0881436171842999	-0.207669617333529	0.835941022047214
390	hau_svk_bem_dut_owc_sid_sod_slo_aze_uzb_xho_tag_fbf_ita_spa_bsq_lat_anl_dgb_mnd_glc_swe_yor_rom_dyu_hin_fin_zul_swt_est_rus_gam_geo_ben_eng_cze_afr_amh_mlt_bos_hun_swa_mly_arw_bat_jpn_tml_kor_scr_guj_cic_lit_jav_pol_heb_sun_cnt_nor_ven_ctl_amr_mcd_mol_krd_urd_qcu_fre_pan_grk_moo_aeg_prs_chh_ger_mao_alb_lda_ukr_bam_ind_tha_wly_knd_tsw_igb_azi_bul_por_tur_ewe_vie_tig_tsn_akn_ses	0.145041747709177	0.34121293454243	0.733712989975861
391	gam_rom_xho_rus_chh_owc_sid_spa_tur_azi_swt_ind_fbf_lat_slo_bsq_mcd_heb_swa_cnt_dut_fre_lda_grk_cic_alb_est_ewe_moo_hun_mol_hau_geo_pol_afr_pan_ita_aeg_amh_ukr_fin_tsn_tag_ben_sun_jpn_tml_kor_glc_urd_yor_bos_bat_hin_mlt_mao_mnd_por_zul_lit_sod_bul_nor_swe_scr_qcu_prs_krd_eng_dgb_amr_ger_tig_cze_jav_arw_bam_guj_bem_mly_tha_anl_knd_akn_dyu_uzb_svk_ctl_aze_ses_vie_wly_igb_tsw_ven	-0.324073042405545	-0.767042776402019	0.444998978106227
392	wly_bos_cic_alb_owc_mlt_chh_swe_azi_tur_ewe_sun_yor_eng_arw_bsq_hin_hau_moo_mnd_ita_fre_ses_dut_zul_ukr_fin_ven_xho_hun_urd_anl_geo_prs_rus_lat_krd_amh_sid_ctl_est_dyu_mao_mcd_mly_jpn_tml_kor_lit_glc_fbf_guj_ind_ger_amr_tag_cnt_spa_swt_mol_sod_slo_pol_pan_scr_qcu_por_ben_bul_tsw_gam_afr_aeg_rom_jav_nor_swa_cze_igb_bat_tha_heb_knd_dgb_lda_aze_svk_grk_uzb_tsn_vie_tig_akn_bam_bem	0.171541196928783	0.403762328930912	0.687314408955343
393	owc_pan_dyu_urd_sod_heb_amh_guj_aze_uzb_fbf_ind_tsw_ukr_afr_bsq_scr_aeg_yor_mnd_swe_svk_swt_grk_dgb_hin_hun_bem_bam_fin_prs_gam_geo_rom_eng_lit_fre_hau_sid_dut_est_ven_sun_ita_jav_jpn_knd_kor_nor_krd_lda_por_tag_bos_amr_mly_cnt_spa_ses_arw_wly_alb_ctl_glc_lat_qcu_pol_mol_ger_akn_tig_ben_chh_mcd_bat_rus_ewe_bul_igb_mao_tha_mlt_tml_swa_moo_tur_cze_slo_azi_cic_vie_anl_xho_tsn_zul	-0.412985834440517	-0.978751824590158	0.330241841945224
394	sid_urd_tsn_eng_amh_tig_anl_ctl_aze_uzb_tsw_ind_ven_mol_cze_bsq_slo_owc_dgb_cnt_prs_afr_swt_krd_bem_hin_hun_cic_dyu_fin_dut_mlt_geo_glc_ita_lat_bos_amr_aeg_ger_est_akn_sun_rus_mao_jpn_tml_kor_por_swe_yor_ukr_tag_spa_heb_jav_mnd_guj_swa_lit_gam_arw_svk_grk_bul_qcu_alb_scr_pan_igb_wly_fre_hau_pol_bat_rom_ses_ben_xho_mly_tha_sod_knd_moo_zul_azi_mcd_nor_tur_ewe_vie_chh_lda_bam_fbf	-0.809837597360419	-1.95232477585307	0.0539071297017334
395	wly_ben_bam_svk_anl_amh_amr_pan_azi_tur_ewe_mao_zul_cze_afr_bsq_por_chh_tsw_mnd_urd_arw_fbf_ita_moo_mcd_fin_tsn_dyu_hun_pol_mlt_geo_guj_fre_ger_bos_aeg_heb_slo_est_ses_sun_swe_tag_jpn_knd_kor_nor_ukr_dgb_prs_mly_bul_sod_ind_cnt_dut_lda_rom_tig_lat_ctl_grk_hin_qcu_glc_krd_spa_ven_owc_rus_hau_mol_bat_scr_swt_alb_akn_jav_tha_sid_tml_swa_xho_uzb_lit_eng_aze_igb_vie_gam_bem_cic_yor	-0.649025308613985	-1.55689759029195	0.122891449938232
396	sid_mol_igb_pan_tig_gam_heb_bul_azi_aze_yor_tag_zul_svk_alb_bsq_ben_anl_tsn_mnd_lat_cze_akn_ctl_ewe_rus_fin_swt_cic_est_pol_hau_geo_spa_ukr_nor_mcd_mlt_amh_ger_hun_tsw_bat_eng_jav_jpn_tml_kor_grk_hin_bem_swe_mao_bos_chh_sun_cnt_prs_swa_ita_aeg_urd_slo_arw_guj_qcu_krd_fre_rom_moo_amr_scr_wly_glc_ind_lit_ses_afr_dyu_mly_tha_sod_knd_ven_dgb_uzb_por_dut_tur_lda_vie_owc_xho_fbf_bam	-0.770173433816933	-1.85239449997003	0.0671411217810689
397	tig_prs_igb_fre_hau_sid_chh_urd_tur_azi_swa_jav_tsw_svk_guj_bsq_mol_owc_fbf_cnt_cze_bos_lda_mcd_akn_lit_fin_tsn_cic_hun_ita_amh_geo_rus_slo_bul_swe_gam_heb_pol_est_zul_mly_eng_tag_jpn_knd_kor_krd_por_moo_glc_sun_ger_anl_ind_mnd_ctl_yor_rom_wly_afr_ukr_spa_arw_qcu_ben_nor_hin_xho_sod_dut_aeg_scr_mao_lat_ven_grk_swt_bat_tha_amr_tml_bem_bam_uzb_alb_pan_aze_ewe_vie_mlt_dgb_dyu_ses	0.441345656120582	1.04075420228026	0.300687765612647
398	aeg_mcd_ewe_lit_hau_sod_chh_arw_tur_azi_ses_sun_dgb_pan_rus_bsq_spa_owc_xho_mnd_lat_prs_tsw_alb_akn_hin_fin_moo_bem_est_eng_amh_geo_nor_grk_rom_urd_wly_sid_ukr_hun_zul_mao_dut_tag_jpn_knd_kor_fre_pol_tsn_slo_mly_scr_heb_ind_cnt_cze_bam_bul_gam_ita_guj_bos_swe_qcu_mol_krd_ben_dyu_mlt_ger_amr_ctl_jav_afr_swa_svk_yor_bat_tha_tig_tml_igb_fbf_uzb_glc_por_aze_lda_vie_anl_swt_cic_ven	-0.0948507257566281	-0.223595747442015	0.823562304326118
399	anl_mol_tsw_krd_sid_owc_tig_dut_azi_tur_bam_sun_fbf_svk_bul_bsq_mcd_chh_ven_mnd_spa_lat_lda_bos_cic_guj_est_tsn_akn_fin_lit_amh_geo_scr_ctl_pol_ukr_gam_amr_fre_hun_swt_mao_arw_mly_jpn_knd_kor_prs_ben_zul_ger_bat_rom_sod_tag_cnt_ita_swa_eng_mlt_grk_swe_afr_por_qcu_hin_slo_alb_igb_hau_rus_heb_urd_ind_nor_dyu_cze_moo_jav_tha_wly_tml_xho_ses_uzb_glc_pan_aze_yor_vie_aeg_bem_dgb_ewe	-0.189181745274394	-0.446551691139017	0.656236879678
400	owc_ita_tsn_slo_aeg_anl_tig_glc_azi_tur_fbf_bat_zul_mcd_ctl_bsq_pol_amr_akn_mnd_ukr_pan_moo_por_xho_fre_est_cic_lda_fin_lat_hau_geo_nor_afr_urd_scr_sid_gam_svk_hun_swa_jav_rus_tag_jpn_tml_kor_spa_rom_ewe_swe_mly_grk_heb_mao_cnt_eng_dgb_guj_wly_krd_arw_bul_alb_qcu_ger_mol_hin_bem_chh_bos_mlt_ben_sun_prs_igb_dut_swt_ind_tha_sod_knd_ven_yor_aze_lit_cze_uzb_dyu_vie_amh_ses_tsw_bam	0.449006983509396	1.05655726623794	0.29345056822615
401	gam_guj_cic_cze_anl_owc_sod_pan_aze_tur_fbf_sun_yor_mol_svk_bsq_rus_chh_swt_cnt_rom_urd_akn_eng_bam_ctl_fin_bem_moo_est_slo_sid_geo_ger_mcd_bos_fre_heb_amh_lat_hun_ses_jav_glc_bat_jpn_tml_kor_ukr_dut_lda_spa_tag_arw_tig_mly_mnd_por_ven_ita_aeg_ben_krd_scr_prs_qcu_hin_swe_grk_igb_amr_lit_wly_alb_ind_nor_ewe_pol_swa_mao_tha_hau_knd_zul_tsw_azi_afr_bul_uzb_dyu_vie_mlt_dgb_xho_tsn	0.186102958257356	0.439268212879847	0.661486167454761
402	chh_glc_moo_nor_aeg_sid_tig_cze_tur_azi_igb_ind_swa_scr_rus_bsq_fre_anl_bem_mnd_pan_arw_lda_hin_akn_grk_hun_yor_ses_est_ukr_mlt_geo_ita_guj_spa_por_wly_hau_krd_fin_fbf_tag_swe_sun_jpn_tml_kor_rom_urd_zul_bos_mao_ben_gam_jav_cnt_eng_xho_mol_amh_bul_lat_lit_slo_qcu_pol_svk_afr_ven_owc_alb_heb_ger_mly_dut_tsn_prs_dyu_bat_tha_amr_knd_swt_dgb_aze_ctl_mcd_uzb_cic_vie_sod_ewe_bam_tsw	-0.392682737942282	-0.930835626933354	0.354348649418551
403	heb_swe_swt_arw_mlt_hau_sid_ger_tur_aze_bam_sun_yor_pan_cze_bsq_rus_gam_ses_cnt_prs_krd_dgb_urd_fbf_mcd_est_dyu_zul_hun_lit_owc_geo_alb_ukr_scr_hin_aeg_anl_ctl_fin_lda_jav_mol_bat_jpn_knd_kor_bos_ben_cic_eng_mao_spa_chh_tag_mnd_slo_igb_dut_sod_fre_glc_bul_lat_qcu_pol_guj_nor_akn_amh_afr_wly_rom_mly_svk_bem_por_xho_ind_tha_amr_tml_moo_tsn_azi_grk_ita_uzb_ewe_vie_tig_swa_tsw_ven	-0.551795301993173	-1.31510350211209	0.191708549702927
404	owc_prs_dgb_fre_gam_sid_sod_nor_azi_uzb_dyu_mao_fbf_ben_arw_bsq_pan_amh_ven_cnt_swe_glc_igb_eng_swt_mol_hun_cic_xho_est_alb_hau_geo_por_urd_rom_mcd_anl_aeg_rus_fin_yor_tag_bul_bat_jpn_tml_kor_dut_svk_moo_lat_sun_ger_tig_ind_mnd_pol_ses_krd_heb_ctl_cze_ita_lit_qcu_afr_scr_hin_bam_wly_ukr_mlt_guj_jav_bos_tsn_spa_akn_mly_tha_amr_knd_swa_ewe_aze_grk_slo_tur_tsw_vie_chh_lda_bem_zul	-0.804825217233381	-1.93832575119598	0.0556161592517526
405	tig_hin_swt_grk_mlt_gam_owc_swe_aze_uzb_ewe_jav_zul_lit_mcd_bsq_glc_aeg_ses_mnd_ger_afr_dgb_slo_fbf_spa_est_moo_ven_fin_scr_anl_geo_pan_guj_urd_ukr_sod_amr_prs_hun_tsw_bat_ben_ind_jpn_knd_kor_por_mol_swa_bul_tag_svk_hau_mly_cnt_rom_yor_dut_chh_lat_krd_alb_arw_qcu_ita_rus_nor_cic_sid_eng_heb_fre_sun_ctl_lda_pol_bem_mao_tha_amh_tml_tsn_igb_tur_bos_cze_azi_akn_vie_wly_bam_xho_dyu	0.0565128812058815	0.133172279657481	0.894344870024835
406	sod_alb_igb_ben_chh_amh_sid_hin_uzb_aze_cic_bat_dgb_bos_rom_bsq_por_tig_akn_mnd_guj_arw_fbf_cze_bem_mcd_fin_xho_lda_hun_pan_anl_geo_pol_krd_lat_eng_owc_amr_spa_est_yor_jav_grk_mly_jpn_tml_kor_ukr_prs_tsn_slo_ind_glc_heb_sun_cnt_afr_bam_lit_aeg_dut_urd_ita_ger_qcu_ctl_scr_mol_ewe_wly_svk_hau_nor_tag_swe_moo_rus_swt_mao_tha_gam_knd_ses_dyu_azi_fre_bul_tur_zul_vie_mlt_ven_tsw_swa	0.21605304732241	0.508676075229011	0.612183931913948
407	hau_ger_cic_ben_sod_wly_anl_scr_uzb_azi_swt_sun_swa_por_alb_bsq_ctl_amh_tsw_cnt_dut_nor_lda_arw_tsn_mol_fin_ewe_ven_est_ukr_sid_geo_krd_hin_cze_lat_aeg_amr_grk_hun_bam_ind_prs_jav_jpn_knd_kor_urd_swe_dgb_bos_bat_pol_chh_tag_mnd_rus_bem_ita_tig_glc_mcd_afr_slo_qcu_eng_rom_guj_fbf_gam_bul_mlt_fre_mly_spa_moo_svk_zul_mao_tha_owc_tml_akn_igb_aze_pan_lit_tur_dyu_vie_heb_yor_ses_xho	-0.324111751337773	-0.767383625468937	0.444797349975393
408	sod_lit_ewe_glc_amr_owc_amh_urd_uzb_tur_fbf_jav_cic_slo_cze_bsq_afr_mlt_xho_cnt_dut_fre_tsn_swe_bam_guj_hun_dyu_zul_fin_scr_sid_geo_prs_bos_spa_eng_chh_tig_nor_est_lda_mao_bul_tag_jpn_tml_kor_mcd_lat_yor_ukr_sun_hin_gam_ind_mnd_mol_dgb_ger_hau_por_pan_arw_rus_qcu_ctl_svk_grk_bem_wly_ita_anl_alb_mly_pol_igb_ben_swt_bat_tha_heb_knd_moo_ven_azi_krd_rom_aze_swa_vie_aeg_tsw_ses_akn	-0.322726490351391	-0.76424377075859	0.44665672260575
409	mlt_ben_fbf_cze_heb_sid_hau_por_uzb_aze_dgb_jav_igb_rus_ctl_bsq_slo_gam_moo_mnd_afr_spa_ewe_dut_dyu_fre_hun_ses_ven_fin_rom_amh_geo_ukr_svk_urd_swe_chh_sod_hin_est_yor_mao_grk_bat_jpn_knd_kor_scr_bos_swt_krd_tag_pol_owc_ind_cnt_prs_lda_bul_amr_pan_eng_glc_lat_qcu_ger_nor_guj_xho_tig_lit_anl_alb_mly_mol_akn_mcd_swa_sun_tha_aeg_tml_bem_bam_azi_ita_arw_tur_cic_vie_wly_zul_tsw_tsn	0.669483871741747	1.58904073418408	0.115445214037016
410	sod_dut_bam_alb_anl_tig_amh_grk_azi_aze_dgb_sun_swt_ita_nor_bsq_mol_chh_tsn_mnd_cze_arw_fbf_svk_swa_pol_fin_moo_tsw_est_mcd_wly_geo_rus_lat_ukr_ger_heb_hau_glc_hun_cic_jav_ben_bat_jpn_tml_kor_swe_por_dyu_ctl_ind_guj_gam_mao_cnt_afr_igb_fre_aeg_krd_lit_bos_scr_qcu_eng_prs_pan_ewe_mlt_bul_amr_spa_tag_slo_akn_urd_bem_mly_tha_owc_knd_ses_lda_uzb_hin_rom_tur_zul_vie_sid_yor_xho_ven	0.605577566294807	1.43734311529277	0.153976635948766
411	mlt_ukr_lda_mcd_amh_heb_amr_alb_uzb_aze_swa_sun_fbf_pan_swe_bsq_krd_chh_bem_cnt_fre_rom_igb_por_dyu_ben_fin_tsn_bam_est_rus_wly_geo_arw_scr_lat_guj_anl_aeg_eng_hun_xho_mao_prs_tag_jpn_knd_kor_bul_glc_tsw_bos_jav_cze_tig_ind_mnd_hin_ewe_slo_gam_urd_svk_afr_ger_qcu_ctl_grk_ita_akn_sod_mol_owc_lit_bat_nor_ven_dut_cic_mly_tha_sid_tml_dgb_ses_azi_spa_pol_tur_swt_vie_hau_moo_yor_zul	-0.992399814521861	-2.41601032975704	0.01764510654466
412	amh_arw_ses_hin_aeg_hau_wly_mol_uzb_tur_moo_bat_dyu_ger_pan_bsq_scr_heb_cic_mnd_slo_nor_tsw_cze_ewe_rom_hun_tsn_fbf_fin_ben_gam_geo_fre_rus_swe_bos_owc_tig_dut_est_lda_mao_urd_jav_jpn_knd_kor_svk_ctl_ven_lit_tag_alb_sod_sun_cnt_pol_xho_mcd_sid_prs_afr_spa_ukr_qcu_por_bul_glc_swt_amr_eng_chh_ita_mly_lat_igb_krd_akn_ind_tha_mlt_tml_dgb_bem_azi_grk_guj_aze_bam_vie_anl_swa_zul_yor	0.00460173577762675	0.0108312791807948	0.991381259736547
413	tig_lit_yor_arw_amh_gam_chh_lat_azi_aze_igb_ind_ewe_grk_guj_bsq_urd_aeg_akn_mnd_nor_prs_cic_ben_lda_swe_fin_tsw_fbf_est_ctl_amr_geo_eng_ukr_scr_ita_hau_sid_fre_hun_swt_jav_glc_sun_jpn_knd_kor_bos_mcd_zul_por_mly_rom_mlt_bat_cnt_afr_bam_rus_wly_dut_spa_mol_cze_qcu_svk_bul_pan_moo_heb_pol_owc_alb_tag_ger_dyu_slo_dgb_mao_tha_anl_tml_swa_ven_uzb_hin_krd_tur_tsn_vie_sod_xho_ses_bem	-0.503708070637626	-1.19848083472048	0.233775028650279
414	gam_mcd_lda_cze_aeg_wly_anl_krd_aze_azi_tsn_sun_swa_ger_ita_bsq_arw_owc_cic_cnt_ukr_fre_fbf_glc_akn_dut_est_tsw_ewe_fin_guj_amh_geo_grk_bos_svk_prs_sod_hau_hin_hun_moo_bat_afr_tag_jpn_tml_kor_nor_alb_swt_spa_mao_lat_tig_ind_mnd_ctl_yor_por_amr_mol_rom_pan_eng_qcu_slo_urd_bul_dyu_chh_lit_mlt_rus_mly_scr_zul_pol_dgb_jav_tha_heb_knd_igb_bem_tur_swe_ben_uzb_xho_vie_sid_bam_ses_ven	0.0600288014203425	0.141329751032259	0.887915138493859
415	chh_ukr_ven_arw_mlt_aeg_amh_pol_tur_aze_igb_bat_swa_alb_hin_bsq_afr_hau_swt_mnd_ctl_bul_tsw_por_bem_swe_hun_dyu_ewe_est_guj_amr_geo_lit_lat_urd_bos_tig_sod_slo_fin_lda_sun_grk_mly_jpn_knd_kor_svk_prs_bam_scr_ind_glc_owc_jav_cnt_rom_zul_ger_gam_dut_nor_eng_ita_qcu_ben_mcd_cze_tsn_anl_mol_heb_rus_tag_spa_akn_krd_ses_mao_tha_sid_tml_xho_moo_uzb_fre_pan_azi_yor_vie_wly_fbf_dgb_cic	-0.352148816171768	-0.833502503167169	0.406697012630806
416	mlt_ita_ewe_arw_anl_heb_owc_lit_azi_aze_fbf_jav_moo_mcd_eng_bsq_prs_wly_xho_mnd_ukr_alb_bam_bos_yor_krd_hun_lda_bem_fin_fre_sid_geo_bul_swe_spa_guj_tig_gam_afr_est_tsn_ind_ger_mao_jpn_knd_kor_rom_slo_cic_mol_tag_pan_amh_bat_cnt_lat_ses_urd_amr_svk_por_ctl_pol_qcu_cze_ben_glc_ven_hau_nor_chh_rus_mly_hin_dyu_dut_dgb_sun_tha_aeg_tml_igb_akn_tur_scr_grk_uzb_zul_vie_sod_tsw_swt_swa	0.427664203916037	1.00975382224723	0.315233217786714
417	tig_rom_bam_krd_sid_amr_wly_cze_aze_azi_swt_mao_fbf_pan_swe_bsq_afr_owc_igb_mnd_hin_arw_tsw_lit_swa_bul_hun_moo_lda_fin_slo_anl_geo_alb_rus_urd_svk_heb_aeg_bos_est_ven_tag_eng_bat_jpn_tml_kor_ita_dut_cic_guj_jav_por_sod_sun_cnt_mol_yor_ctl_chh_spa_scr_nor_mcd_qcu_fre_grk_ukr_akn_mlt_pol_gam_lat_mly_prs_ses_ger_tsn_ind_tha_amh_knd_dyu_ewe_uzb_ben_glc_tur_dgb_vie_hau_zul_xho_bem	-0.888851532941935	-2.15547932273975	0.0337060627918553
418	amr_svk_bam_lat_amh_chh_mlt_urd_aze_uzb_swa_bat_ewe_bos_nor_bsq_guj_aeg_tsw_mnd_fre_dut_zul_rus_moo_cze_est_fbf_ven_fin_ben_anl_geo_lit_ctl_afr_hin_gam_owc_glc_hun_xho_mao_pol_tag_jpn_knd_kor_ita_bul_igb_ukr_sun_prs_heb_ind_cnt_arw_bem_scr_wly_swe_slo_ger_grk_qcu_krd_mcd_eng_lda_sod_rom_sid_mol_mly_alb_swt_por_cic_jav_tha_hau_tml_dyu_tsn_tur_pan_spa_azi_dgb_vie_tig_yor_ses_akn	-0.265530578924351	-0.626974777152125	0.532211952833601
419	sid_spa_cic_ita_sod_gam_aeg_urd_azi_aze_fbf_mly_xho_glc_eng_bsq_pol_mlt_tsw_cnt_ukr_fre_zul_svk_ven_mol_hun_lda_ses_est_nor_amr_geo_pan_mcd_bos_ger_chh_hau_krd_fin_igb_bat_slo_sun_jpn_knd_kor_bul_afr_bam_ben_mao_rus_wly_jav_mnd_hin_tsn_guj_tig_arw_scr_swe_lat_qcu_lit_alb_ctl_bem_amh_prs_owc_cze_tag_grk_ewe_por_swa_ind_tha_anl_tml_dyu_swt_uzb_rom_dut_tur_dgb_vie_heb_yor_akn_moo	-0.621981621018607	-1.48532877385251	0.140838698760618
420	wly_ukr_dyu_ben_hau_amh_tig_eng_tur_uzb_akn_ind_ewe_guj_scr_bsq_nor_sid_dgb_mnd_svk_bul_swt_afr_tsw_bos_fin_ven_bem_est_cze_mlt_geo_hin_lit_slo_rom_anl_amr_grk_hun_moo_bat_urd_sun_jpn_tml_kor_glc_mcd_igb_rus_jav_pan_owc_tag_cnt_alb_ses_por_heb_spa_mol_arw_pol_qcu_fre_prs_lat_bam_aeg_ger_chh_swe_mly_ctl_yor_krd_lda_mao_tha_gam_knd_cic_xho_azi_dut_ita_aze_fbf_vie_sod_tsn_zul_swa	0.161985878099331	0.382032754343956	0.703308647204693
421	anl_slo_moo_afr_heb_amh_amr_swe_uzb_azi_xho_bat_bem_eng_scr_bsq_mol_chh_swa_cnt_grk_pol_tsn_fre_fbf_bul_hun_tsw_ven_fin_arw_mlt_geo_ita_ben_glc_ukr_aeg_wly_ctl_est_cic_mly_mcd_mao_jpn_tml_kor_spa_cze_yor_guj_jav_bos_gam_sun_mnd_lat_lda_svk_hau_lit_rus_dut_por_qcu_urd_alb_nor_igb_sid_rom_sod_pan_ind_hin_ewe_ger_dyu_tag_tha_owc_knd_zul_ses_aze_prs_krd_tur_bam_vie_tig_akn_swt_dgb	-0.59326142047267	-1.41927154714204	0.159162938737219
422	wly_guj_bem_ger_hau_aeg_sid_scr_azi_aze_lda_bat_tsn_por_rom_bsq_cze_heb_dyu_mnd_nor_spa_dgb_ctl_akn_lat_fin_bam_igb_est_hin_mlt_geo_grk_bos_krd_glc_gam_anl_svk_hun_fbf_mly_dut_jav_jpn_tml_kor_eng_alb_ewe_ita_sun_swe_tig_ind_cnt_mol_swt_ukr_chh_prs_ben_arw_pol_qcu_bul_lit_afr_ven_sod_urd_amh_mcd_mao_slo_yor_pan_zul_tag_tha_owc_knd_swa_ses_tur_rus_fre_uzb_xho_vie_amr_moo_cic_tsw	-0.811076253276711	-1.95320829431471	0.0538007787557538
423	aeg_mcd_ses_ctl_hau_gam_mlt_afr_azi_aze_fbf_mao_ewe_alb_pol_bsq_grk_owc_lda_cnt_cze_scr_xho_guj_tsw_slo_fin_dyu_igb_est_nor_sod_geo_glc_prs_pan_urd_amh_anl_krd_hun_bem_mly_dut_tag_jpn_tml_kor_ben_spa_ven_ita_bat_arw_wly_sun_mnd_svk_akn_eng_sid_bos_mol_swe_rom_qcu_hin_por_lit_yor_chh_fre_amr_lat_jav_ger_zul_rus_tsn_ind_tha_heb_knd_bam_moo_tur_bul_ukr_uzb_swa_vie_tig_dgb_swt_cic	-0.265152548607743	-0.626562892356399	0.532480802057311
424	chh_arw_ven_spa_wly_amh_sod_pan_tur_uzb_dgb_sun_fbf_mol_krd_bsq_dut_hau_swa_mnd_por_svk_tsw_ukr_ewe_bos_est_xho_akn_hun_grk_heb_geo_rom_slo_prs_guj_owc_aeg_pol_fin_moo_mao_afr_mly_jpn_knd_kor_cze_alb_igb_nor_bat_scr_tig_ind_cnt_glc_yor_hin_anl_eng_lit_ita_ben_qcu_lat_fre_urd_tsn_amr_ger_gam_mcd_jav_rus_cic_bul_bam_tag_tha_mlt_tml_bem_swt_azi_swe_ctl_aze_ses_vie_sid_dyu_lda_zul	-0.589186128633349	-1.40537686546801	0.16324107128363
425	gam_cze_ewe_bos_tig_hau_owc_rus_uzb_aze_tsn_bat_swt_mcd_hin_bsq_scr_anl_moo_cnt_guj_mol_fbf_lit_akn_arw_fin_igb_yor_hun_spa_chh_geo_glc_ctl_krd_ben_amr_sod_nor_est_lda_jav_rom_mly_jpn_knd_kor_lat_bul_ven_urd_mao_alb_mlt_ind_mnd_dut_bem_por_aeg_afr_ita_prs_pan_qcu_swe_svk_pol_xho_sid_fre_wly_slo_tag_ger_cic_ukr_swa_sun_tha_heb_tml_bam_tsw_azi_grk_eng_tur_dgb_vie_amh_dyu_zul_ses	-0.179834066528171	-0.424335963778417	0.67230081612964
426	sod_mcd_ewe_arw_amh_mlt_chh_bos_tur_uzb_tsn_jav_igb_nor_pol_bsq_prs_tig_moo_cnt_glc_afr_zul_pan_dgb_scr_hun_yor_xho_fin_ukr_gam_geo_cze_ita_rus_por_aeg_sid_ctl_est_dyu_ind_mol_mao_jpn_tml_kor_dut_grk_fbf_hin_sun_swe_anl_bat_mnd_krd_lda_guj_wly_ben_ger_rom_spa_qcu_eng_svk_alb_swa_amr_bul_owc_lit_tag_fre_ses_lat_swt_mly_tha_heb_knd_bam_akn_aze_urd_slo_azi_cic_vie_hau_tsw_ven_bem	0.0214333995417691	0.0504888353457417	0.959841127013745
427	gam_spa_fbf_ita_amr_amh_sod_bul_tur_aze_zul_bat_akn_eng_grk_bsq_rus_tig_moo_mnd_glc_cze_swt_svk_yor_krd_est_swa_tsn_fin_ukr_sid_geo_lat_urd_pol_afr_wly_heb_lit_hun_xho_mao_hin_jav_jpn_knd_kor_swe_ctl_lda_rom_ind_fre_mlt_mly_cnt_slo_ewe_bos_hau_arw_prs_ger_por_qcu_scr_alb_pan_dgb_anl_nor_owc_mcd_tag_mol_ven_dut_tsw_sun_tha_aeg_tml_cic_bem_uzb_ben_guj_azi_dyu_vie_chh_ses_igb_bam	0.774288933754428	1.84405388737788	0.0683592084453933
428	mlt_lit_fbf_ger_hau_gam_chh_urd_azi_tur_swa_sun_ewe_slo_mol_bsq_pol_wly_akn_mnd_afr_rus_igb_eng_bam_hin_hun_dyu_tsn_est_dut_owc_geo_prs_lat_mcd_guj_amh_amr_por_fin_swt_jav_ctl_bat_jpn_tml_kor_nor_rom_tsw_cze_ind_scr_sod_mly_cnt_grk_moo_svk_tig_spa_ita_bul_fre_qcu_arw_swe_bos_bem_sid_glc_anl_ben_mao_alb_xho_pan_yor_tag_tha_heb_knd_cic_lda_uzb_krd_ukr_aze_ses_vie_aeg_ven_zul_dgb	-0.117095730325313	-0.276034693747796	0.78313388254781
429	wly_arw_bem_dut_tig_amh_chh_mol_aze_tur_cic_tag_ewe_alb_pan_bsq_nor_aeg_igb_mnd_ben_rus_bam_lat_yor_fre_fin_moo_fbf_est_mcd_sid_geo_eng_grk_prs_por_anl_sod_glc_hun_xho_mly_svk_mao_jpn_knd_kor_ukr_slo_swt_ctl_jav_krd_gam_ind_cnt_rom_ses_urd_amr_guj_afr_spa_ita_qcu_scr_pol_bul_lda_hau_swe_owc_cze_bat_bos_zul_lit_akn_sun_tha_mlt_tml_dyu_swa_azi_hin_ger_uzb_tsw_vie_heb_dgb_tsn_ven	-0.133186646962866	-0.314710682075363	0.753686315268245
430	aeg_krd_ses_por_amh_heb_mlt_guj_azi_aze_yor_tag_dgb_mol_nor_bsq_ctl_wly_tsw_mnd_alb_cze_swt_arw_zul_ukr_hun_dyu_ewe_est_ita_tig_geo_fre_pol_eng_bos_anl_sid_slo_fin_tsn_sun_swe_mly_jpn_knd_kor_pan_grk_bam_scr_ind_hin_chh_jav_cnt_rom_fbf_svk_amr_rus_lat_mcd_dut_qcu_lit_bul_urd_lda_gam_ger_hau_ben_mao_afr_bem_prs_akn_bat_tha_sod_tml_igb_cic_uzb_glc_spa_tur_ven_vie_owc_moo_swa_xho	-0.369163343067456	-0.874514645208794	0.384090857438749
431	amh_mcd_ses_lat_wly_gam_aeg_rus_uzb_aze_moo_tag_zul_eng_lit_bsq_glc_anl_fbf_mnd_alb_afr_tsw_cze_lda_ben_fin_bam_dyu_est_pol_amr_geo_fre_por_spa_ukr_sod_chh_scr_hun_cic_ind_guj_bat_jpn_tml_kor_bos_nor_bem_dut_sun_ctl_sid_mao_cnt_ita_ewe_mol_owc_krd_svk_urd_prs_qcu_bul_pan_ger_ven_mlt_hin_hau_slo_mly_arw_tsn_grk_igb_jav_tha_heb_knd_dgb_swt_tur_rom_swe_azi_yor_vie_tig_swa_akn_xho	-0.626740476632522	-1.49740030484684	0.137675554674703
432	amr_ukr_bem_por_tig_sod_mlt_prs_aze_uzb_lda_mly_dyu_bul_rom_bsq_mol_anl_tsw_mnd_guj_pol_fbf_swe_xho_cze_hun_tsn_zul_est_eng_owc_geo_ger_ctl_afr_pan_chh_gam_mcd_fin_bam_jav_dut_mao_jpn_tml_kor_svk_ita_ewe_lat_tag_fre_hau_bat_cnt_grk_moo_glc_aeg_ben_alb_rus_slo_qcu_scr_urd_nor_cic_sid_spa_amh_hin_ind_krd_dgb_bos_akn_sun_tha_heb_knd_yor_ven_azi_arw_lit_tur_ses_vie_wly_swa_igb_swt	-0.722146302376079	-1.73286549704909	0.0864343024440373
433	amr_bul_ses_rus_sod_chh_heb_pol_aze_tur_igb_ind_bem_afr_nor_bsq_pan_anl_akn_cnt_ger_guj_ven_spa_tsw_arw_hun_lda_swa_est_lat_tig_geo_ben_hin_eng_cze_gam_wly_por_fin_zul_tag_grk_mly_jpn_tml_kor_scr_mcd_moo_ita_sun_mol_sid_bat_mnd_ctl_xho_svk_amh_slo_bos_alb_dut_qcu_fre_glc_ukr_dgb_mlt_prs_hau_rom_jav_swe_yor_lit_fbf_mao_tha_owc_knd_cic_dyu_uzb_krd_urd_azi_bam_vie_aeg_swt_tsn_ewe	-0.374187712484928	-0.885951991029259	0.37792853025804
434	anl_ukr_ven_fre_owc_amh_aeg_nor_aze_azi_dgb_mly_bam_swe_dut_bsq_guj_chh_ses_cnt_cze_eng_dyu_arw_swa_prs_fin_zul_ewe_est_ctl_tig_geo_rus_glc_bul_ben_gam_sod_urd_hun_fbf_jav_bos_sun_jpn_knd_kor_ger_lat_xho_svk_tag_lit_sid_bat_mnd_por_tsw_rom_mlt_mcd_hin_slo_scr_qcu_pan_krd_grk_moo_amr_spa_heb_pol_ind_ita_lda_alb_swt_mao_tha_wly_tml_akn_yor_uzb_mol_afr_tur_bem_vie_hau_cic_tsn_igb	-0.076731707131168	-0.180771967515335	0.856939928728271
435	amh_krd_ven_prs_anl_mlt_sod_guj_azi_tur_ewe_bat_xho_ita_rus_bsq_bul_aeg_tsw_mnd_alb_por_bam_slo_lda_ben_fin_swa_dyu_est_afr_heb_geo_cze_fre_bos_ctl_chh_tig_pol_hun_dgb_jav_eng_sun_jpn_knd_kor_rom_swe_moo_lit_mao_arw_sid_mly_cnt_scr_ses_ukr_gam_urd_ger_mol_pan_qcu_dut_lat_glc_zul_wly_svk_hau_mcd_ind_hin_akn_nor_cic_tag_tha_amr_tml_swt_igb_aze_grk_spa_uzb_yor_vie_owc_bem_tsn_fbf	-0.758114690482341	-1.82093066873561	0.0718330513984018
436	aeg_eng_bam_spa_hau_amr_sod_ger_uzb_azi_bem_tag_dgb_rom_guj_bsq_alb_wly_cic_cnt_ita_mol_fbf_grk_swt_hin_fin_tsn_ewe_est_lat_anl_geo_afr_por_slo_nor_tig_heb_dut_hun_akn_ind_glc_bat_jpn_tml_kor_bos_ukr_xho_pan_mly_pol_amh_jav_mnd_cze_ses_scr_sid_arw_swe_ctl_svk_qcu_rus_mcd_prs_swa_owc_lit_mlt_bul_sun_krd_tsw_fre_yor_mao_tha_gam_knd_igb_moo_tur_urd_ben_aze_zul_vie_chh_dyu_lda_ven	-0.626983805099178	-1.49993455968097	0.137018617698249
437	anl_swe_bem_spa_gam_aeg_owc_fre_uzb_tur_bam_bat_ewe_glc_dut_bsq_hin_amh_moo_cnt_urd_ben_yor_eng_swt_ukr_fin_dgb_xho_est_ctl_tig_geo_nor_pan_scr_ger_chh_amr_krd_hun_ven_ind_cze_jav_jpn_tml_kor_grk_guj_dyu_rus_mly_prs_sod_mao_mnd_bos_tsn_arw_hau_ita_bul_alb_mol_qcu_afr_por_pol_lda_mlt_lit_heb_svk_tag_slo_swa_mcd_igb_sun_tha_sid_knd_zul_akn_azi_lat_rom_aze_cic_vie_wly_ses_tsw_fbf	-0.00333867023639033	-0.00785621115208596	0.993748542863788
438	tig_mcd_moo_eng_sod_anl_sid_glc_uzb_tur_ven_tag_tsn_lit_afr_bsq_hin_heb_swt_cnt_ben_arw_igb_pol_zul_prs_est_swa_dyu_fin_mol_chh_geo_rom_guj_grk_alb_owc_hau_urd_hun_bam_jav_slo_mly_jpn_tml_kor_lat_ukr_ses_por_bat_pan_amh_sun_mnd_spa_fbf_rus_gam_scr_ger_fre_ctl_qcu_ita_krd_swe_tsw_wly_bos_aeg_dut_mao_cze_lda_svk_xho_ind_tha_amr_knd_bem_akn_aze_nor_bul_azi_dgb_vie_mlt_cic_ewe_yor	0.0894611072364643	0.210442560713641	0.833782664451642
439	amr_ben_tsn_arw_amh_anl_hau_dut_azi_aze_swa_jav_dgb_afr_rom_bsq_lat_aeg_ses_cnt_slo_pol_zul_por_akn_ger_fin_igb_cic_est_eng_sod_geo_cze_bul_lit_ita_heb_gam_scr_hun_xho_mly_rus_bat_jpn_tml_kor_pan_svk_dyu_hin_ind_glc_owc_sun_mnd_ukr_moo_guj_wly_grk_bos_urd_prs_qcu_krd_alb_mcd_lda_tig_swe_mlt_fre_mao_nor_bam_mol_swt_tag_tha_sid_knd_tsw_ewe_tur_spa_ctl_uzb_yor_vie_chh_bem_fbf_ven	-0.836009950501895	-2.01749814937881	0.0465256655888175
440	mlt_arw_swa_por_sod_chh_anl_swe_tur_azi_cic_jav_swt_pan_ctl_bsq_fre_wly_dgb_cnt_pol_scr_tsw_prs_lda_rus_hun_igb_akn_fin_lit_sid_geo_lat_mcd_guj_ben_gam_tig_hin_est_xho_sun_alb_ind_jpn_tml_kor_ukr_dut_zul_grk_bat_nor_amh_mao_mnd_ita_ewe_afr_aeg_glc_bos_ger_rom_qcu_svk_krd_eng_dyu_owc_slo_amr_spa_mly_mol_fbf_cze_moo_tag_tha_heb_knd_ses_tsn_aze_urd_bul_uzb_bem_vie_hau_bam_ven_yor	-0.187527598783884	-0.442335841004013	0.65927321086549
441	chh_rus_igb_fre_heb_mlt_amr_ger_uzb_tur_moo_mly_dyu_slo_spa_bsq_bos_sod_yor_cnt_ita_eng_swa_pol_ven_krd_hun_ses_bam_est_mcd_hau_geo_urd_swe_rom_svk_amh_gam_cze_fin_akn_mao_prs_ind_jpn_knd_kor_pan_ctl_swt_ukr_sun_dut_sid_bat_mnd_alb_tsn_arw_owc_afr_ben_hin_scr_qcu_glc_bul_lat_dgb_tig_grk_wly_nor_jav_mol_cic_por_bem_tag_tha_anl_tml_tsw_fbf_aze_lit_guj_azi_ewe_vie_aeg_lda_xho_zul	-0.342547755469787	-0.812070663947119	0.418824844346344
442	heb_spa_moo_nor_anl_wly_hau_bos_aze_azi_tsn_mly_swt_swe_rus_bsq_hin_mlt_tsw_mnd_glc_dut_bam_urd_lda_pan_fin_dyu_swa_hun_grk_sod_geo_ben_lat_mol_ctl_gam_tig_por_est_ewe_bat_mcd_ind_jpn_knd_kor_ger_cze_fbf_krd_jav_pol_amr_mao_cnt_prs_bem_ita_chh_ukr_svk_eng_bul_qcu_scr_guj_lit_yor_aeg_alb_owc_afr_sun_rom_akn_arw_xho_tag_tha_sid_tml_ses_dgb_uzb_slo_fre_tur_cic_vie_amh_zul_igb_ven	0.0730869055024217	0.172041329385987	0.863778860557802
443	tig_guj_yor_grk_hau_gam_chh_lit_aze_tur_bam_ind_dyu_slo_ukr_bsq_ita_sod_zul_mnd_pan_mcd_bem_ben_moo_rom_fin_swa_fbf_est_bul_owc_geo_fre_svk_scr_glc_heb_wly_ger_hun_cic_jav_rus_mao_jpn_tml_kor_afr_dut_ses_lat_bat_alb_amh_tag_cnt_swe_tsn_eng_sid_por_prs_ctl_bos_qcu_urd_cze_pol_igb_aeg_krd_anl_hin_mly_arw_lda_nor_xho_sun_tha_amr_knd_swt_tsw_azi_mol_spa_uzb_dgb_vie_mlt_akn_ewe_ven	-0.180922078276364	-0.427658217589509	0.669888612977677
444	chh_urd_bem_scr_mlt_amh_sod_por_azi_uzb_dyu_bat_swa_lat_slo_bsq_afr_sid_fbf_mnd_glc_dut_ven_svk_zul_ita_fin_ses_lda_hun_ben_gam_geo_bul_ukr_mol_rus_aeg_owc_rom_est_bam_mao_hin_jav_jpn_knd_kor_mcd_prs_yor_pol_mly_arw_wly_tag_cnt_ger_igb_lit_hau_alb_grk_cze_nor_qcu_swe_eng_krd_tsn_anl_ctl_amr_fre_ind_bos_akn_spa_tsw_sun_tha_heb_tml_cic_xho_aze_guj_pan_tur_swt_vie_tig_ewe_moo_dgb	0.333101041382309	0.785465371540318	0.434177309285668
445	sid_guj_ven_ita_amr_anl_hau_pol_tur_aze_swt_bat_lda_ukr_cze_bsq_ben_gam_ses_cnt_eng_lat_swa_por_igb_slo_fin_bem_yor_est_ger_chh_geo_scr_urd_swe_rus_sod_owc_rom_hun_zul_mly_spa_tag_jpn_knd_kor_dut_bul_akn_hin_jav_ctl_mlt_mao_mnd_glc_cic_arw_heb_fre_bos_lit_afr_qcu_krd_prs_svk_bam_aeg_mcd_amh_pan_ind_mol_tsn_grk_fbf_sun_tha_wly_tml_moo_tsw_uzb_alb_nor_azi_xho_vie_tig_ewe_dgb_dyu	0.768197380599267	1.82517848423809	0.0711840947452688
446	sid_por_dyu_ukr_tig_heb_amr_hin_aze_azi_fbf_jav_bam_ben_pol_bsq_eng_owc_ses_mnd_bos_pan_ewe_grk_bem_mol_est_igb_lda_hun_cze_hau_geo_swe_slo_prs_scr_amh_gam_afr_fin_tsn_mly_svk_mao_jpn_knd_kor_lit_dut_akn_ger_ind_rom_chh_bat_cnt_mcd_swa_bul_mlt_lat_nor_spa_glc_qcu_ita_krd_alb_moo_anl_fre_aeg_arw_sun_ctl_cic_rus_ven_tag_tha_sod_tml_dgb_xho_tur_urd_guj_uzb_zul_vie_wly_yor_tsw_swt	0.157930945358073	0.371646604900495	0.711001386768249
447	gam_guj_xho_bos_owc_sod_chh_grk_azi_aze_swa_bat_zul_lit_rus_bsq_ctl_mlt_yor_mnd_rom_urd_lda_ben_igb_prs_fin_ses_ven_est_arw_sid_geo_mol_afr_hin_scr_amh_aeg_ita_hun_fbf_jav_mcd_mly_jpn_knd_kor_lat_dut_akn_pol_sun_glc_heb_tag_cnt_cze_moo_swe_anl_eng_slo_svk_bul_qcu_spa_ger_krd_dyu_amr_alb_wly_por_mao_nor_ewe_pan_tsw_ind_tha_hau_tml_tsn_dgb_uzb_ukr_fre_tur_bam_vie_tig_swt_bem_cic	0.325855189372848	0.767705390231372	0.444607059699039
448	tig_bul_zul_ukr_owc_aeg_gam_mol_uzb_aze_fbf_mly_swt_arw_ben_bsq_por_wly_lda_mnd_afr_rus_ven_prs_bam_ita_hun_yor_igb_fin_grk_anl_geo_eng_bos_hin_scr_chh_amh_spa_est_tsw_bat_guj_ind_jpn_tml_kor_pol_svk_ewe_slo_tag_ctl_hau_jav_cnt_fre_dyu_lit_amr_lat_alb_ger_dut_qcu_krd_mcd_nor_akn_heb_pan_sod_glc_mao_rom_bem_cze_swa_sun_tha_sid_knd_xho_dgb_tur_urd_swe_azi_cic_vie_mlt_tsn_ses_moo	0.154644800886869	0.364298371708289	0.716462203643619
449	wly_ctl_ewe_svk_hau_tig_heb_dut_aze_uzb_dyu_mly_ven_pan_lat_bsq_lit_sid_bem_mnd_scr_por_zul_urd_yor_glc_fin_ses_fbf_est_arw_owc_geo_guj_pol_bos_eng_amh_sod_fre_hun_xho_tag_bul_jav_jpn_knd_kor_slo_rom_igb_ita_ind_rus_amr_bat_cnt_swe_dgb_cze_chh_krd_nor_ukr_afr_qcu_alb_mcd_spa_akn_gam_prs_mlt_hin_mao_mol_bam_ger_tsn_sun_tha_anl_tml_lda_cic_azi_ben_grk_tur_tsw_vie_aeg_swa_moo_swt	-0.408122381962776	-0.968860449753081	0.335127787728448
450	sod_cze_bem_pol_tig_hau_amr_mcd_aze_uzb_zul_sun_swa_ger_slo_bsq_alb_wly_tsw_mnd_ctl_ukr_xho_lit_cic_lat_fin_dyu_moo_est_ben_heb_geo_pan_glc_swe_mol_mlt_aeg_krd_hun_tsn_mly_hin_bat_jpn_tml_kor_eng_ita_yor_rus_ind_fre_chh_tag_cnt_urd_ewe_guj_owc_nor_rom_dut_por_qcu_spa_grk_arw_akn_anl_bul_amh_scr_jav_prs_lda_afr_bam_mao_tha_gam_knd_fbf_ven_tur_svk_bos_azi_swt_vie_sid_ses_dgb_igb	-0.357288034024855	-0.846097723296166	0.399670033587008
451	tig_bos_ven_scr_owc_chh_mlt_por_azi_aze_swt_jav_yor_rom_mol_bsq_lat_wly_bem_cnt_svk_krd_zul_hin_cic_ger_est_igb_xho_hun_ben_sid_geo_ctl_mcd_pan_urd_aeg_amr_rus_fin_fbf_bat_ukr_ind_jpn_tml_kor_pol_lit_lda_dut_sun_afr_sod_mao_mnd_guj_ses_arw_hau_glc_nor_ita_eng_qcu_spa_swe_grk_tsn_gam_cze_heb_prs_tag_alb_ewe_slo_dyu_mly_tha_amh_knd_akn_dgb_uzb_fre_bul_tur_swa_vie_anl_bam_tsw_moo	-0.656373788437653	-1.57237966254427	0.119258618075264
452	wly_bul_tsw_glc_anl_gam_heb_fre_tur_uzb_bam_jav_dgb_rus_dut_bsq_ctl_aeg_dyu_cnt_mol_scr_swa_grk_tsn_nor_est_ses_swt_fin_slo_tig_geo_hin_eng_cze_rom_chh_mlt_por_hun_yor_bat_swe_mao_jpn_tml_kor_spa_krd_igb_alb_mly_pan_hau_tag_mnd_ben_zul_svk_sod_bos_mcd_pol_ita_qcu_prs_arw_guj_lda_owc_afr_sid_lit_sun_lat_bem_urd_fbf_ind_tha_amr_knd_xho_cic_aze_ukr_ger_azi_akn_vie_amh_ewe_ven_moo	0.230624003597718	0.543637477187513	0.587991800385832
453	owc_alb_akn_ger_amh_sod_sid_afr_azi_tur_ses_ind_ven_grk_spa_bsq_cze_amr_swt_mnd_pol_rus_igb_mol_yor_krd_fin_tsw_lda_est_scr_wly_geo_ukr_rom_guj_ita_gam_tig_glc_hun_fbf_jav_pan_sun_jpn_knd_kor_urd_slo_tsn_dut_mao_nor_heb_bat_cnt_mcd_dgb_ctl_hau_hin_por_bos_svk_qcu_lat_arw_ben_swa_chh_prs_aeg_fre_mly_eng_zul_bul_xho_tag_tha_anl_tml_cic_bem_aze_lit_swe_uzb_ewe_vie_mlt_bam_moo_dyu	0.118707682881087	0.27929911280004	0.780635473604736
454	owc_ukr_swa_ger_amr_anl_aeg_glc_tur_aze_cic_jav_fbf_pan_rus_bsq_ben_amh_ven_mnd_cze_afr_lda_por_swt_prs_fin_yor_zul_hun_arw_sod_geo_bos_pol_ctl_spa_chh_tig_alb_est_dyu_sun_guj_tag_jpn_knd_kor_ita_slo_igb_mol_ind_rom_hau_mly_cnt_urd_xho_bul_sid_mcd_eng_hin_fre_qcu_grk_svk_nor_tsn_mlt_scr_wly_lat_mao_swe_ses_krd_moo_bat_tha_gam_tml_bam_bem_azi_lit_dut_uzb_dgb_vie_heb_akn_ewe_tsw	-0.166193826419294	-0.392248746673965	0.695771924913898
455	heb_hin_yor_cze_chh_tig_gam_urd_azi_uzb_igb_sun_dyu_alb_ctl_bsq_mol_amr_fbf_cnt_pol_ita_swa_scr_bem_ukr_fin_akn_tsn_hun_svk_sid_geo_por_dut_lit_arw_sod_owc_mcd_est_ven_ind_fre_bat_jpn_knd_kor_guj_glc_dgb_afr_tag_eng_wly_mao_mnd_ben_lda_prs_anl_rus_ger_bul_rom_qcu_swe_grk_krd_xho_hau_slo_mlt_pan_jav_lat_ses_nor_ewe_mly_tha_aeg_tml_cic_bam_tur_bos_spa_aze_moo_vie_amh_swt_zul_tsw	-0.478535408827791	-1.13726023018634	0.258351180733514
456	heb_krd_moo_eng_owc_sod_gam_alb_uzb_tur_tsn_mao_cic_afr_ukr_bsq_prs_anl_xho_cnt_bos_guj_bem_ita_swt_glc_fin_tsw_lda_est_hin_sid_geo_nor_pol_rom_por_chh_tig_dut_hun_bam_tag_fre_jav_jpn_tml_kor_ben_spa_dgb_lat_sun_bul_amr_bat_mnd_mcd_fbf_grk_amh_cze_urd_ctl_ger_qcu_svk_lit_mol_zul_wly_scr_aeg_swe_mly_slo_swa_pan_igb_ind_tha_mlt_knd_akn_ewe_azi_arw_rus_aze_ven_vie_hau_ses_dyu_yor	0.0863241765980454	0.203154717523279	0.839457935021473
457	gam_swe_cic_arw_owc_amh_sid_lat_aze_azi_moo_bat_akn_bul_pol_bsq_slo_wly_tsn_mnd_hin_eng_tsw_pan_zul_ita_hun_ewe_dgb_fin_por_amr_geo_alb_mol_nor_krd_hau_chh_afr_est_ven_mao_urd_ind_jpn_knd_kor_svk_grk_bam_bos_sun_glc_anl_jav_cnt_scr_swt_ukr_heb_guj_mcd_ctl_cze_qcu_lit_rom_ger_lda_sod_dut_mlt_prs_tag_fre_yor_rus_ses_mly_tha_aeg_tml_bem_swa_uzb_ben_spa_tur_dyu_vie_tig_igb_fbf_xho	0.231235840580322	0.544165644415326	0.587629792563156
458	anl_pan_bem_afr_sid_chh_amr_guj_uzb_azi_fbf_bat_dgb_ita_ukr_bsq_rom_amh_tsw_mnd_bos_grk_tsn_svk_ven_alb_hun_swa_zul_fin_nor_hau_geo_dut_por_glc_swe_owc_wly_krd_est_ses_mly_hin_jav_jpn_knd_kor_ger_ben_xho_scr_sun_eng_heb_tag_cnt_ctl_cic_mol_mlt_pol_slo_cze_lit_qcu_arw_lat_urd_ewe_gam_rus_aeg_prs_mao_spa_yor_fre_igb_ind_tha_sod_tml_swt_lda_tur_bul_mcd_aze_moo_vie_tig_dyu_akn_bam	0.346657630205529	0.816972530947715	0.416032065724404
459	wly_prs_tsn_ben_sod_gam_chh_glc_uzb_aze_swt_mly_moo_eng_guj_bsq_lat_owc_ven_cnt_pol_urd_dyu_rus_bam_fre_hun_zul_yor_est_scr_anl_geo_cze_dut_alb_ita_mlt_hau_ukr_fin_igb_bat_nor_tag_jpn_knd_kor_ger_bos_dgb_por_sun_svk_sid_jav_mnd_swe_ses_rom_aeg_grk_ctl_arw_lit_qcu_afr_bul_mol_akn_amr_slo_amh_pan_mao_hin_fbf_spa_swa_ind_tha_tig_tml_bem_xho_tur_krd_mcd_azi_tsw_vie_heb_cic_lda_ewe	0.0411643759231299	0.0971573664208385	0.922810502191064
460	wly_grk_ven_fre_sid_amr_hau_pol_aze_uzb_akn_mly_ewe_mcd_ger_bsq_guj_tig_zul_cnt_glc_urd_xho_eng_dyu_ukr_est_bem_lda_hun_prs_amh_geo_ctl_bul_ben_scr_gam_sod_lat_fin_tsw_ind_swe_sun_jpn_knd_kor_svk_krd_tsn_rom_bat_spa_chh_tag_mnd_mol_yor_bos_heb_lit_nor_slo_afr_qcu_dut_rus_alb_moo_aeg_ita_anl_por_mao_arw_igb_cze_fbf_jav_tha_owc_tml_swa_dgb_tur_hin_pan_azi_bam_vie_mlt_cic_ses_swt	0.0141278182411285	0.0332849019100235	0.973518726922033
461	amh_pan_xho_scr_anl_gam_mlt_slo_uzb_azi_swa_jav_dyu_rus_spa_bsq_grk_sid_zul_cnt_urd_svk_akn_ctl_dgb_krd_hun_moo_swt_est_cze_owc_geo_lit_por_mcd_prs_amr_hau_afr_fin_bem_sun_pol_ind_jpn_tml_kor_arw_nor_cic_fre_mao_rom_chh_tag_mnd_ger_ewe_dut_aeg_eng_bos_guj_ita_qcu_ukr_alb_lat_lda_wly_glc_tig_swe_mly_bul_ven_hin_igb_bat_tha_sod_knd_yor_fbf_tur_mol_ben_aze_tsw_vie_heb_tsn_bam_ses	-0.143478368735387	-0.338546545805693	0.735714498845195
462	owc_krd_moo_pan_sid_gam_hau_bos_uzb_tur_tsw_tag_dgb_nor_alb_bsq_scr_amr_cic_mnd_ger_fre_zul_bul_akn_urd_hun_swa_bem_fin_lit_mlt_geo_afr_ctl_glc_ita_heb_amh_hin_est_dyu_mao_guj_jav_jpn_knd_kor_swe_cze_lda_pol_ind_grk_sod_mly_cnt_prs_ewe_rom_chh_mol_slo_dut_por_qcu_rus_ben_svk_igb_tig_lat_wly_spa_sun_eng_xho_ukr_yor_bat_tha_aeg_tml_fbf_ses_aze_arw_mcd_azi_bam_vie_anl_tsn_ven_swt	-0.392627902991555	-0.930425746492545	0.354559619949085
463	sod_dut_swa_pol_amr_wly_owc_glc_uzb_tur_dgb_mao_ven_mol_hin_bsq_spa_sid_swt_cnt_guj_rus_bam_ita_moo_slo_est_zul_tsn_fin_prs_aeg_geo_mcd_por_eng_nor_gam_anl_ukr_hun_xho_tag_fre_ind_jpn_tml_kor_grk_urd_ewe_ger_sun_arw_mlt_jav_mnd_bul_bem_scr_tig_bos_svk_cze_pan_qcu_krd_swe_ctl_cic_hau_rom_heb_afr_mly_ben_ses_lat_tsw_bat_tha_chh_knd_igb_yor_aze_alb_lit_azi_dyu_vie_amh_akn_fbf_lda	0.169451061462217	0.398753139001532	0.690989194205993
464	hau_ger_swt_spa_wly_chh_amh_pol_tur_aze_bem_bat_zul_glc_scr_bsq_mol_aeg_ewe_mnd_ctl_ita_yor_prs_ses_grk_hun_bam_xho_est_svk_gam_geo_ben_urd_hin_nor_tig_heb_afr_fin_akn_mao_bul_tag_jpn_knd_kor_cze_bos_cic_lit_sun_dut_owc_ind_cnt_ukr_igb_pan_sod_fre_eng_krd_por_qcu_swe_rus_alb_swa_amr_lat_mlt_arw_jav_rom_dyu_mcd_tsn_mly_tha_sid_tml_tsw_ven_uzb_slo_guj_azi_lda_vie_anl_moo_dgb_fbf	-0.421726270630436	-1.00076024302106	0.319539532116261
465	sod_lat_tsw_rom_heb_amh_gam_eng_azi_aze_yor_bat_moo_lit_ben_bsq_nor_hau_lda_cnt_cze_ukr_igb_swe_swt_scr_hun_ses_dgb_est_urd_amr_geo_slo_mcd_rus_grk_tig_wly_ger_fin_bem_ind_svk_sun_jpn_knd_kor_ita_afr_swa_por_mao_pan_mlt_tag_mnd_prs_cic_mol_owc_fre_dut_spa_glc_qcu_arw_alb_bul_xho_chh_krd_anl_ctl_mly_pol_fbf_hin_tsn_jav_tha_sid_tml_zul_bam_uzb_guj_bos_tur_ewe_vie_aeg_akn_dyu_ven	-0.149738329032151	-0.353260063906544	0.724692972997181
466	chh_ctl_cic_cze_wly_sid_sod_ben_azi_aze_bam_mao_ses_glc_bos_bsq_ukr_heb_swa_cnt_scr_guj_lda_mol_dgb_prs_fin_dyu_tsw_hun_dut_tig_geo_urd_ger_bul_lat_owc_amr_por_est_akn_bat_pan_tag_jpn_tml_kor_nor_hin_ewe_rom_mly_alb_hau_ind_mnd_lit_zul_fre_gam_svk_eng_rus_grk_qcu_arw_afr_ita_bem_anl_slo_mlt_pol_sun_swe_yor_mcd_swt_jav_tha_aeg_knd_ven_moo_tur_spa_krd_uzb_fbf_vie_amh_tsn_igb_xho	-0.0591746079269051	-0.139539308275196	0.889325741717476
467	hau_krd_cic_eng_wly_sid_amr_alb_uzb_azi_igb_tag_bam_rom_grk_bsq_ita_amh_lda_cnt_glc_fre_dyu_por_ven_prs_hun_yor_swa_fin_scr_gam_geo_rus_urd_nor_ben_chh_mlt_cze_est_swt_sun_ctl_mao_jpn_tml_kor_pol_ukr_moo_bul_bat_pan_owc_mly_mnd_guj_ewe_afr_anl_ger_svk_bos_dut_qcu_arw_mol_hin_akn_heb_swe_tig_lat_ind_slo_bem_mcd_dgb_jav_tha_sod_knd_xho_ses_aze_lit_spa_tur_tsn_vie_aeg_zul_fbf_tsw	0.0784386423830128	0.184631909012534	0.853919781703534
468	aeg_fre_fbf_swe_chh_amh_amr_slo_uzb_azi_dgb_bat_lda_nor_ukr_bsq_prs_mlt_dyu_cnt_rus_rom_yor_svk_xho_cze_hun_zul_bam_fin_hin_anl_geo_eng_mcd_afr_arw_heb_tig_glc_est_swt_mly_dut_jav_jpn_knd_kor_bos_krd_ses_lit_ind_pol_sid_mao_mnd_por_moo_ben_wly_mol_guj_ita_alb_qcu_ctl_spa_lat_tsw_sod_ger_gam_bul_sun_urd_ewe_pan_cic_tag_tha_hau_tml_swa_akn_tur_grk_scr_aze_bem_vie_owc_ven_tsn_igb	-0.811357872375747	-1.95447733017602	0.0536483337508825
469	heb_scr_dyu_lit_mlt_amr_owc_spa_azi_uzb_bam_tag_ses_bul_mcd_bsq_hin_amh_yor_cnt_grk_alb_lda_ita_ewe_glc_hun_swa_fbf_fin_bos_wly_geo_ben_ctl_mol_cze_anl_sid_rom_est_xho_bat_pan_jav_jpn_tml_kor_svk_arw_dgb_rus_mao_lat_tig_mly_mnd_prs_cic_dut_aeg_pol_ukr_nor_ger_qcu_fre_slo_krd_bem_hau_por_sod_urd_sun_guj_ven_afr_moo_ind_tha_chh_knd_tsn_swt_tur_eng_swe_aze_akn_vie_gam_tsw_zul_igb	0.0770634251098764	0.181428354228478	0.856426198343282
470	heb_rom_bem_lit_amh_tig_sod_glc_uzb_aze_igb_jav_yor_mol_pan_bsq_nor_aeg_ven_cnt_grk_urd_ewe_arw_moo_rus_hun_zul_ses_fin_dut_wly_geo_scr_mcd_pol_svk_gam_chh_guj_est_tsn_mao_ukr_tag_jpn_tml_kor_lat_ben_tsw_ctl_ind_por_owc_sun_mnd_hin_dgb_slo_hau_ita_bul_fre_ger_qcu_bos_afr_alb_cic_anl_prs_mlt_krd_mly_swe_xho_cze_akn_bat_tha_sid_knd_dyu_swa_azi_spa_eng_tur_lda_vie_amr_bam_swt_fbf	0.0732820965332677	0.172613510074158	0.863330333185845
471	owc_ukr_igb_slo_chh_anl_sid_fre_azi_uzb_tsw_jav_bem_grk_ger_bsq_pol_mlt_moo_cnt_eng_glc_zul_pan_tsn_prs_hun_swt_xho_est_ctl_gam_geo_por_swe_alb_ben_wly_aeg_krd_fin_ewe_bat_scr_tag_jpn_tml_kor_nor_guj_ses_mcd_mly_hin_hau_sun_mnd_rus_fbf_lat_amr_svk_afr_rom_mol_qcu_cze_arw_ita_swa_amh_dut_heb_bul_mao_lit_yor_spa_cic_ind_tha_sod_knd_ven_akn_tur_urd_bos_aze_lda_vie_tig_dgb_bam_dyu	0.0882350312774404	0.207655412262207	0.835952082001985
472	amh_alb_moo_slo_mlt_amr_tig_krd_azi_uzb_akn_mly_dgb_rus_bul_bsq_ger_gam_fbf_mnd_cze_eng_bem_grk_zul_ben_est_tsw_ses_hun_pol_chh_geo_bos_hin_ctl_prs_sid_anl_lit_fin_igb_ind_mcd_tag_jpn_tml_kor_svk_arw_swa_glc_jav_afr_aeg_bat_cnt_swe_tsn_scr_sod_pan_urd_guj_spa_qcu_mol_ukr_ita_dyu_wly_nor_heb_lat_sun_rom_xho_fre_bam_mao_tha_hau_knd_swt_lda_tur_por_dut_aze_cic_vie_owc_ewe_ven_yor	0.43117162476366	1.01484477599017	0.312812815233183
473	gam_rom_yor_cze_sod_aeg_anl_ukr_tur_uzb_bem_sun_xho_ita_ctl_bsq_spa_wly_swa_mnd_afr_por_dyu_svk_ven_mol_fin_cic_tsw_hun_guj_amr_geo_slo_ben_scr_bos_tig_owc_urd_est_bam_bat_grk_jav_jpn_knd_kor_nor_pan_ewe_eng_mao_ger_sid_tag_cnt_lit_dgb_mcd_amh_krd_rus_prs_dut_qcu_hin_glc_alb_tsn_mlt_pol_chh_swe_ind_fre_fbf_lat_moo_mly_tha_heb_tml_swt_ses_azi_bul_arw_aze_zul_vie_hau_akn_lda_igb	-0.901653548930901	-2.18086277438501	0.0317162316179384
474	mlt_pol_bem_lit_aeg_sid_chh_mol_tur_aze_swt_tag_ewe_nor_cze_bsq_ger_wly_ven_mnd_ctl_slo_bam_dut_yor_alb_est_xho_zul_fin_bos_amr_geo_svk_lat_ita_pan_amh_gam_ben_hun_akn_bat_rom_mly_jpn_tml_kor_por_urd_dgb_krd_jav_spa_anl_sun_cnt_hin_moo_bul_hau_grk_afr_swe_glc_qcu_guj_prs_scr_ses_tig_ukr_heb_fre_ind_eng_cic_mcd_swa_mao_tha_owc_knd_igb_tsn_uzb_rus_arw_azi_tsw_vie_sod_dyu_fbf_lda	1.01393261467995	2.42475408586961	0.0172510411972804
475	mlt_mcd_dyu_ger_wly_sid_heb_por_azi_uzb_bem_mao_ven_rom_urd_bsq_afr_amr_yor_mnd_arw_guj_fbf_hin_zul_cze_est_akn_moo_hun_grk_anl_geo_glc_krd_bos_svk_sod_gam_spa_fin_tsw_mly_slo_tag_jpn_knd_kor_rus_ita_swt_scr_jav_dut_owc_bat_cnt_ukr_dgb_pol_aeg_fre_ctl_mol_ben_qcu_eng_prs_alb_xho_chh_lat_tig_lit_sun_bul_igb_pan_ewe_ind_tha_hau_tml_cic_bam_aze_nor_swe_tur_tsn_vie_amh_ses_lda_swa	-0.558917346154143	-1.33366903353827	0.185569535365029
476	owc_ctl_bem_rom_chh_gam_amh_por_azi_aze_ses_mao_akn_pol_ger_bsq_scr_anl_tsw_mnd_ita_nor_ewe_mcd_igb_eng_fin_yor_bam_hun_glc_aeg_geo_pan_rus_hin_bul_hau_heb_lit_est_dgb_jav_arw_bat_jpn_knd_kor_spa_slo_dyu_lat_mly_krd_wly_tag_cnt_ukr_fbf_afr_sid_bos_mol_ben_fre_qcu_prs_cze_swe_ven_sod_grk_tig_dut_sun_guj_lda_alb_swa_ind_tha_mlt_tml_zul_cic_uzb_svk_urd_tur_swt_vie_amr_xho_tsn_moo	-0.577216661549457	-1.37921785587453	0.171135392985654
477	sod_ukr_dgb_rom_mlt_sid_hau_nor_azi_uzb_moo_bat_xho_cze_urd_bsq_lat_amr_lda_cnt_krd_slo_igb_dut_cic_ctl_hun_bem_swt_fin_lit_chh_geo_scr_ger_mol_glc_heb_amh_pol_est_zul_sun_mcd_tag_jpn_tml_kor_ita_afr_ses_rus_ind_hin_gam_mao_mnd_por_tsn_pan_wly_swe_guj_fre_eng_qcu_alb_grk_ben_yor_anl_bul_owc_arw_mly_svk_swa_bos_bam_jav_tha_aeg_knd_akn_dyu_aze_prs_spa_tur_ven_vie_tig_tsw_fbf_ewe	-0.158545639216782	-0.373987708064393	0.709264748115643
478	chh_ita_dyu_lat_aeg_mlt_amr_pan_azi_aze_akn_mly_fbf_swe_guj_bsq_bos_heb_tsn_cnt_pol_slo_ewe_spa_ses_rus_hun_bam_lda_est_ben_hau_geo_cze_alb_arw_glc_sid_sod_rom_fin_zul_jav_nor_ind_jpn_tml_kor_ukr_krd_tsw_dut_bat_eng_owc_tag_mnd_prs_bem_mol_gam_bul_fre_scr_ctl_qcu_urd_hin_afr_igb_wly_svk_amh_mcd_mao_ger_ven_por_yor_sun_tha_tig_knd_cic_xho_tur_lit_grk_uzb_moo_vie_anl_swa_dgb_swt	-0.492676027115705	-1.17185993949912	0.244246669616889
479	sid_rom_dgb_urd_wly_tig_sod_slo_tur_aze_bam_mao_ewe_lat_bos_bsq_ita_amh_tsn_mnd_grk_prs_swa_fre_igb_ukr_hun_yor_ses_fin_ctl_amr_geo_ben_ger_rus_afr_heb_gam_swe_est_fbf_mly_mol_sun_jpn_knd_kor_guj_hin_ven_cze_ind_spa_anl_tag_cnt_nor_akn_bul_chh_por_arw_scr_svk_qcu_pan_eng_krd_dyu_aeg_mcd_mlt_alb_jav_glc_tsw_lit_lda_bat_tha_hau_tml_cic_moo_azi_dut_pol_uzb_zul_vie_owc_xho_bem_swt	0.0606495012556411	0.142839697110669	0.886725805181481
480	sod_mol_moo_ita_anl_owc_amh_arw_azi_aze_xho_jav_ven_slo_krd_bsq_ukr_sid_swt_cnt_prs_rom_bam_fre_bem_dut_hun_swa_yor_est_pol_wly_geo_bul_por_hin_rus_amr_heb_ger_fin_igb_tag_ben_ind_jpn_knd_kor_glc_lat_cic_lit_mao_svk_mlt_sun_mnd_alb_zul_nor_gam_cze_urd_spa_guj_qcu_afr_eng_swe_akn_aeg_ctl_tig_pan_bat_mcd_fbf_bos_dyu_mly_tha_chh_tml_ses_ewe_uzb_scr_grk_tur_lda_vie_hau_tsn_dgb_tsw	-0.290045100021406	-0.686000161345734	0.494419671391703
481	gam_prs_moo_pol_heb_anl_hau_rus_uzb_tur_bam_mao_akn_bos_ben_bsq_cze_mlt_cic_mnd_arw_guj_zul_hin_igb_rom_est_fbf_yor_fin_mol_chh_geo_urd_alb_slo_ger_sid_amh_lit_hun_ven_bat_mcd_sun_jpn_knd_kor_eng_glc_lda_afr_jav_dut_tig_tag_cnt_scr_xho_por_wly_grk_ctl_nor_ita_qcu_pan_ukr_fre_tsn_aeg_krd_owc_spa_ind_svk_swt_bul_bem_mly_tha_sod_tml_swa_dyu_aze_swe_lat_azi_ses_vie_amr_tsw_ewe_dgb	-0.299262624993151	-0.707466556963114	0.481045717767765
482	wly_fre_akn_slo_sod_gam_aeg_pan_aze_uzb_dyu_mao_tsn_ben_glc_bsq_afr_hau_ven_cnt_rom_bul_ses_swe_fbf_scr_est_tsw_igb_fin_lit_anl_geo_grk_cze_ctl_lat_tig_amh_nor_hun_lda_mly_ger_sun_jpn_tml_kor_hin_pol_xho_dut_tag_prs_amr_ind_mnd_ita_bem_spa_sid_eng_rus_krd_alb_qcu_por_urd_ukr_ewe_owc_arw_mlt_mcd_bat_bos_swa_svk_cic_jav_tha_heb_knd_swt_bam_tur_mol_guj_azi_moo_vie_chh_dgb_zul_yor	-0.175402610443298	-0.414036090307737	0.679801011703051
483	anl_cze_ewe_swe_sid_amr_chh_bul_tur_aze_bem_tag_tsn_bos_glc_bsq_prs_aeg_igb_cnt_spa_alb_tsw_arw_lda_urd_hun_cic_moo_est_scr_sod_geo_lit_mol_fre_grk_hau_tig_ukr_fin_swa_bat_slo_ind_jpn_knd_kor_ctl_pan_ses_svk_mly_afr_wly_sun_mnd_ger_ven_guj_heb_por_pol_nor_rom_qcu_mcd_hin_dut_akn_mlt_lat_owc_krd_mao_rus_xho_eng_yor_jav_tha_gam_tml_bam_swt_uzb_ben_ita_azi_dgb_vie_amh_dyu_fbf_zul	-0.612052072649554	-1.46066088790712	0.147478792316858
484	amh_nor_swa_rus_amr_mlt_tig_lat_tur_azi_tsn_mly_igb_scr_mcd_bsq_ctl_anl_dgb_mnd_guj_ger_fbf_krd_bem_por_fin_cic_moo_hun_alb_chh_geo_svk_ita_cze_urd_sid_gam_swe_est_swt_ind_bos_sun_jpn_knd_kor_afr_glc_ses_arw_bat_ben_owc_mao_cnt_lit_yor_grk_hau_hin_eng_rom_prs_qcu_pan_slo_spa_ven_heb_fre_sod_dut_jav_mol_bam_bul_xho_tag_tha_aeg_tml_dyu_lda_uzb_ukr_pol_aze_akn_vie_wly_ewe_tsw_zul	0.264258533364435	0.621877158946934	0.53554422710086
485	chh_ger_moo_bos_gam_tig_anl_urd_aze_azi_swa_ind_cic_rom_grk_bsq_fre_hau_akn_mnd_ukr_svk_tsw_lit_yor_nor_fin_dyu_ewe_est_ben_sod_geo_afr_spa_pan_alb_aeg_sid_swe_hun_zul_mao_krd_mly_jpn_tml_kor_dut_glc_lda_hin_jav_guj_amh_sun_cnt_eng_dgb_prs_mlt_ita_lat_por_rus_qcu_ctl_scr_slo_tsn_amr_mcd_wly_arw_tag_pol_fbf_mol_swt_bat_tha_heb_knd_igb_xho_uzb_bul_cze_tur_bem_vie_owc_ven_ses_bam	-0.159178476827154	-0.375644637800262	0.708036558234073
486	hau_lit_swt_ben_anl_wly_gam_rom_tur_aze_dyu_tag_ses_glc_slo_bsq_lat_chh_moo_mnd_ita_bos_tsw_hin_lda_swe_fin_swa_dgb_est_alb_heb_geo_ger_urd_ctl_dut_sod_aeg_nor_hun_igb_jav_bul_sun_jpn_tml_kor_krd_ukr_tsn_afr_mly_guj_sid_bat_cnt_pol_xho_mol_amr_mcd_eng_prs_spa_qcu_pan_arw_svk_ewe_owc_por_amh_rus_ind_fre_cic_grk_fbf_mao_tha_tig_knd_bem_zul_uzb_scr_cze_azi_yor_vie_mlt_akn_ven_bam	-0.434970502104173	-1.03340761348192	0.304093038284952
487	heb_eng_tsw_fre_amr_owc_chh_ita_aze_azi_akn_jav_ven_scr_afr_bsq_swe_wly_tsn_mnd_lit_slo_igb_por_swa_mcd_hun_dgb_dyu_est_glc_sod_geo_dut_svk_mol_ukr_tig_amh_prs_fin_swt_mao_pan_bat_jpn_knd_kor_rus_guj_ewe_ger_ind_pol_gam_mly_cnt_grk_ses_nor_hau_bul_ben_bos_rom_qcu_hin_krd_lat_cic_aeg_cze_anl_ctl_tag_urd_zul_alb_xho_sun_tha_mlt_tml_moo_bem_uzb_spa_arw_tur_yor_vie_sid_fbf_bam_lda	0.0131297581467098	0.0309265994067575	0.975394351001714
488	amr_glc_xho_cze_mlt_wly_gam_fre_tur_aze_zul_ind_dgb_arw_rus_bsq_bos_sid_bam_mnd_eng_por_tsw_dut_moo_ctl_est_swt_fbf_hun_swe_amh_geo_nor_mol_lat_bul_anl_chh_slo_fin_ewe_bat_grk_mao_jpn_tml_kor_mcd_spa_swa_alb_jav_prs_hau_mly_cnt_rom_ses_ita_tig_pol_lit_afr_hin_qcu_pan_svk_scr_dyu_owc_ukr_heb_guj_sun_krd_bem_ben_yor_tag_tha_aeg_knd_tsn_ven_azi_urd_ger_uzb_igb_vie_sod_akn_cic_lda	-0.420889715886725	-1.00070947847907	0.319563949734538
489	sid_rus_ses_bos_tig_aeg_hau_ger_azi_tur_xho_sun_ven_ctl_urd_bsq_dut_mlt_fbf_mnd_por_lat_tsw_cze_dyu_nor_est_ewe_bem_hun_ita_amr_geo_fre_alb_hin_spa_heb_owc_arw_fin_cic_tag_lit_ind_jpn_knd_kor_bul_pan_igb_pol_mao_scr_wly_jav_cnt_glc_tsn_mcd_chh_afr_krd_rom_swe_qcu_prs_mol_ben_yor_anl_guj_amh_slo_mly_svk_akn_grk_zul_bat_tha_gam_tml_swa_lda_uzb_eng_ukr_aze_swt_vie_sod_dgb_moo_bam	-0.436399548624863	-1.03807376157982	0.301927193202544
490	anl_spa_lda_por_hau_amh_mlt_cze_azi_uzb_swa_tag_ses_mcd_urd_bsq_pol_sid_dyu_mnd_dut_bul_fbf_rom_yor_scr_hun_akn_zul_est_arw_sod_geo_mol_grk_pan_ukr_amr_chh_ben_fin_ewe_ind_hin_mly_jpn_tml_kor_prs_slo_tsn_afr_bat_krd_wly_jav_cnt_eng_cic_bos_gam_rus_fre_guj_ita_qcu_ctl_alb_ger_bam_owc_swe_tig_glc_mao_lat_tsw_lit_dgb_sun_tha_aeg_knd_ven_bem_tur_nor_svk_aze_xho_vie_heb_swt_igb_moo	-0.637112778586994	-1.52361171465519	0.130999091021877
491	mlt_bos_cic_spa_chh_wly_amr_grk_aze_uzb_fbf_jav_dgb_glc_mcd_bsq_svk_gam_lda_mnd_alb_por_dyu_nor_ewe_rom_est_tsn_ses_hun_cze_tig_geo_pan_ita_pol_urd_sid_aeg_swe_fin_tsw_sun_ger_mly_jpn_tml_kor_ctl_eng_swa_lat_tag_afr_hau_mao_cnt_guj_xho_mol_sod_ukr_rus_arw_fre_qcu_lit_krd_hin_igb_amh_scr_heb_dut_bat_ben_moo_prs_yor_ind_tha_anl_knd_swt_zul_azi_slo_bul_tur_bam_vie_owc_bem_akn_ven	-0.426836813379763	-1.01174611374265	0.314284533370526
492	amh_ita_yor_mcd_sod_owc_hau_scr_uzb_azi_lda_mly_tsw_guj_bos_bsq_ukr_wly_moo_cnt_cze_rus_cic_alb_tsn_pol_hun_ewe_ses_est_ger_sid_geo_dut_por_slo_ctl_aeg_amr_svk_fin_bem_bat_grk_mao_jpn_knd_kor_mol_urd_akn_bul_jav_rom_gam_sun_mnd_hin_dyu_krd_tig_ben_lat_lit_fre_qcu_nor_pan_eng_fbf_mlt_prs_anl_spa_tag_swe_swt_arw_swa_ind_tha_heb_tml_zul_bam_aze_afr_glc_tur_xho_vie_chh_dgb_igb_ven	-0.139601292932958	-0.329568323475583	0.742467291091232
493	mlt_rom_moo_ukr_tig_amh_chh_mol_tur_uzb_zul_jav_swt_dut_nor_bsq_arw_owc_dgb_mnd_cze_ita_ewe_guj_cic_urd_fin_swa_tsw_est_spa_wly_geo_bul_fre_bos_ben_heb_sid_mcd_hun_lda_sun_lat_ind_jpn_tml_kor_ger_svk_bam_scr_bat_swe_hau_mao_cnt_krd_xho_afr_amr_por_glc_alb_hin_qcu_ctl_rus_pol_fbf_aeg_slo_anl_grk_mly_eng_ses_prs_tsn_tag_tha_gam_knd_igb_bem_azi_pan_lit_aze_yor_vie_sod_dyu_akn_ven	0.33390532941854	0.787268660705814	0.433126399713934
494	anl_por_igb_swe_tig_mlt_gam_ger_uzb_tur_bem_tag_zul_cze_eng_bsq_rus_aeg_swt_cnt_ben_lit_tsn_hin_ewe_dut_hun_xho_ses_est_bul_amr_geo_nor_urd_grk_ctl_amh_sod_ita_fin_bam_bat_spa_mao_jpn_knd_kor_fre_glc_swa_svk_ind_bos_sid_jav_mnd_pol_akn_mcd_owc_afr_scr_mol_arw_qcu_krd_slo_rom_yor_hau_lat_chh_alb_sun_guj_tsw_ukr_ven_mly_tha_wly_tml_dgb_lda_azi_pan_prs_aze_fbf_vie_heb_dyu_moo_cic	-1.20387717473262	-2.97398668021504	0.00374404146281195
495	aeg_glc_lda_urd_amr_sod_tig_nor_aze_tur_bem_ind_tsn_bos_dut_bsq_bul_sid_dgb_cnt_lat_arw_fbf_por_tsw_rus_fin_moo_dyu_hun_afr_hau_geo_krd_ger_rom_scr_wly_chh_lit_est_igb_mly_alb_bat_jpn_tml_kor_fre_guj_yor_svk_sun_ctl_heb_jav_mnd_pol_zul_mol_anl_mcd_spa_eng_swe_qcu_prs_slo_pan_swa_mlt_ben_owc_ukr_tag_hin_ses_ita_ewe_mao_tha_amh_knd_akn_swt_uzb_cze_grk_azi_cic_vie_gam_xho_bam_ven	0.211405479187732	0.497340912742159	0.620122482397676
496	amh_afr_fbf_swe_sod_heb_tig_bul_uzb_aze_bem_bat_swt_cze_nor_bsq_alb_amr_dyu_mnd_pol_slo_ven_rom_bam_eng_est_igb_lda_hun_svk_hau_geo_scr_arw_grk_por_owc_aeg_bos_fin_moo_mao_ita_tag_jpn_knd_kor_guj_ger_dgb_rus_ind_pan_anl_mly_cnt_hin_yor_fre_gam_mcd_glc_lit_urd_qcu_krd_ben_lat_akn_mlt_prs_wly_ukr_jav_ctl_ewe_dut_swa_sun_tha_sid_tml_tsn_zul_tur_mol_spa_azi_xho_vie_chh_ses_cic_tsw	-0.322535428603704	-0.763335544446485	0.447195396949817
497	heb_eng_igb_fre_hau_sod_chh_urd_tur_azi_yor_jav_swt_lat_spa_bsq_svk_amh_bam_cnt_glc_ger_xho_arw_swa_rom_fin_ven_akn_hun_bos_aeg_geo_ukr_slo_cze_swe_amr_mlt_mcd_est_moo_mly_bul_sun_jpn_knd_kor_lit_ita_tsn_prs_bat_mol_anl_ind_mnd_krd_ses_grk_gam_pan_guj_ben_ctl_qcu_rus_afr_alb_zul_owc_nor_sid_por_mao_pol_lda_scr_tsw_tag_tha_wly_tml_fbf_dgb_aze_dut_hin_uzb_bem_vie_tig_cic_dyu_ewe	-0.309271752005265	-0.731459690670601	0.466337509773378
498	amr_krd_cic_rom_chh_wly_mlt_pan_azi_aze_dgb_mly_bam_ben_por_bsq_urd_gam_fbf_mnd_swe_bos_xho_grk_swt_afr_fin_zul_dyu_est_nor_sid_geo_eng_mcd_bul_lat_tig_aeg_ita_hun_akn_sun_rus_ind_jpn_knd_kor_svk_alb_ven_guj_bat_hin_owc_mao_cnt_dut_ewe_prs_hau_ctl_mol_fre_pol_qcu_ger_scr_ukr_tsw_sod_lit_amh_slo_jav_glc_igb_arw_swa_tag_tha_anl_tml_ses_lda_uzb_spa_cze_tur_yor_vie_heb_tsn_moo_bem	-0.613843463256001	-1.46533820167497	0.146201408612003
499	aeg_ukr_moo_bos_sod_chh_amh_lit_tur_aze_yor_bat_swt_nor_por_bsq_fre_hau_fbf_mnd_urd_bul_ses_rus_ewe_swe_est_swa_zul_fin_ben_amr_geo_afr_glc_scr_mcd_mlt_anl_svk_hun_igb_mly_pan_tag_jpn_tml_kor_ita_ger_bem_arw_mao_slo_wly_ind_cnt_alb_dyu_hin_sid_ctl_grk_prs_rom_qcu_eng_krd_cze_bam_gam_spa_heb_guj_jav_dut_dgb_pol_xho_sun_tha_owc_knd_akn_cic_azi_lat_mol_uzb_ven_vie_tig_tsn_tsw_lda	-0.400252099463248	-0.949010400461284	0.345074937818251
500	gam_ben_swa_cze_anl_mlt_sid_glc_aze_tur_bem_jav_yor_guj_grk_bsq_rus_wly_ses_cnt_bul_por_moo_arw_igb_mol_est_fbf_zul_hun_prs_amr_geo_svk_fre_spa_bos_amh_hau_krd_fin_tsn_mly_lat_ind_jpn_tml_kor_alb_dut_dgb_pol_mao_scr_tig_tag_mnd_nor_bam_eng_owc_ukr_lit_ger_hin_qcu_rom_ctl_mcd_swt_aeg_slo_chh_swe_bat_afr_tsw_pan_lda_sun_tha_sod_knd_ewe_dyu_azi_urd_ita_uzb_cic_vie_heb_akn_xho_ven	0.38606947440682	0.91117270748428	0.364560117170995
501	heb_bos_ses_pan_owc_amr_mlt_lat_tur_aze_dyu_jav_lda_nor_cze_bsq_ben_aeg_dgb_cnt_svk_grk_igb_fre_swa_ita_fin_tsw_akn_hun_dut_anl_geo_urd_eng_ukr_alb_chh_hau_bul_est_bem_mly_scr_tag_jpn_knd_kor_glc_afr_bam_rus_ind_lit_wly_bat_mnd_hin_moo_ger_sod_mcd_krd_prs_ctl_qcu_mol_slo_por_ewe_tig_pol_amh_rom_mao_spa_ven_swe_yor_sun_tha_gam_tml_fbf_cic_uzb_guj_arw_azi_zul_vie_sid_tsn_swt_xho	-0.835286480925936	-2.01645554358552	0.0466365765423242
502	wly_pan_ses_mcd_sod_chh_anl_fre_tur_aze_fbf_sun_cic_urd_mol_bsq_glc_amr_bem_mnd_rom_ukr_moo_prs_bam_ger_hun_igb_tsn_est_bos_tig_geo_cze_afr_por_krd_amh_hau_ben_fin_xho_bat_alb_mly_jpn_tml_kor_ctl_hin_tsw_bul_ind_arw_mlt_tag_cnt_guj_akn_lat_heb_lit_rus_scr_ita_qcu_dut_slo_svk_ven_owc_pol_gam_nor_jav_grk_zul_eng_ewe_mao_tha_sid_knd_swa_yor_azi_swe_spa_uzb_dyu_vie_aeg_lda_swt_dgb	-0.346117290817137	-0.819601758714963	0.414538709444183
503	anl_mol_dgb_ctl_chh_hau_sid_scr_uzb_tur_moo_jav_zul_bos_afr_bsq_alb_tig_akn_cnt_arw_slo_ven_mcd_igb_ben_hun_yor_fbf_fin_lat_owc_geo_fre_grk_prs_guj_sod_heb_rus_est_cic_mly_por_ind_jpn_tml_kor_ukr_cze_xho_hin_tag_swe_amr_bat_mnd_pan_lda_spa_amh_urd_ger_lit_dut_qcu_eng_krd_glc_bem_mlt_rom_gam_ita_mao_nor_swt_pol_ses_sun_tha_aeg_knd_dyu_tsn_azi_bul_svk_aze_bam_vie_wly_tsw_ewe_swa	-0.631821145476119	-1.51289472639134	0.13369738684374
504	chh_grk_xho_slo_amr_anl_amh_lit_aze_uzb_akn_ind_bam_dut_glc_bsq_hin_tig_ewe_mnd_mol_fre_dgb_ger_dyu_bos_fin_ven_swa_hun_guj_hau_geo_nor_ukr_mcd_rus_owc_sid_pol_est_bem_mao_swe_sun_jpn_tml_kor_scr_cze_tsw_eng_bat_prs_sod_jav_cnt_arw_moo_ctl_aeg_pan_ben_lat_svk_qcu_spa_afr_ita_yor_mlt_rom_wly_urd_mly_por_tsn_krd_lda_tag_tha_heb_knd_igb_zul_azi_alb_bul_tur_swt_vie_gam_ses_cic_fbf	-0.561318656003923	-1.34161551010778	0.182987502827651
505	owc_ctl_moo_urd_wly_mlt_anl_ger_uzb_aze_bem_sun_swa_mcd_spa_bsq_slo_sod_ses_mnd_svk_fre_lda_ita_swt_dut_fin_xho_igb_est_rom_chh_geo_ben_alb_afr_lit_aeg_amh_bul_hun_fbf_bat_swe_jav_jpn_tml_kor_pol_krd_tsn_cze_mly_arw_sid_tag_cnt_por_yor_lat_heb_scr_eng_prs_ukr_qcu_glc_mol_guj_dyu_tig_pan_hau_bos_mao_nor_bam_hin_akn_ind_tha_amr_knd_tsw_dgb_azi_grk_rus_tur_cic_vie_gam_zul_ven_ewe	-0.223370982023918	-0.52778353282834	0.598906592351981
506	aeg_hin_lda_guj_hau_wly_chh_spa_aze_uzb_igb_tag_tsn_arw_cze_bsq_alb_amh_swa_cnt_urd_mcd_xho_bul_zul_rom_est_ses_dgb_hun_ctl_owc_geo_afr_mol_ben_pan_heb_tig_eng_fin_swt_ind_nor_mly_jpn_tml_kor_pol_ger_bam_scr_sun_rus_sid_bat_mnd_por_ven_grk_sod_ita_bos_svk_ukr_qcu_glc_swe_fre_bem_amr_prs_anl_slo_jav_dut_yor_lat_dyu_mao_tha_mlt_knd_moo_ewe_azi_lit_krd_tur_fbf_vie_gam_akn_cic_tsw	0.309686884953072	0.729897201483348	0.46728755689785
507	chh_ctl_cic_mcd_amr_sod_wly_bul_aze_uzb_zul_bat_swa_spa_lat_bsq_rom_tig_bem_cnt_krd_swe_fbf_scr_dgb_fre_est_bam_akn_fin_urd_sid_geo_guj_hin_alb_lit_owc_heb_dut_hun_igb_jav_svk_mao_jpn_tml_kor_ger_cze_ses_ukr_ind_pan_mlt_sun_mnd_ben_tsn_pol_hau_glc_eng_arw_slo_qcu_por_nor_rus_tsw_aeg_mol_amh_bos_mly_afr_dyu_grk_ven_tag_tha_anl_knd_yor_moo_azi_prs_ita_tur_swt_vie_gam_ewe_xho_lda	0.498704873909488	1.17657185634038	0.242369197629414
508	tig_nor_moo_rus_aeg_owc_sid_svk_aze_uzb_bem_mao_swa_fre_ben_bsq_por_hau_igb_cnt_glc_ita_xho_urd_lda_rom_hun_ewe_yor_fin_mol_sod_geo_lit_afr_slo_cze_amr_mlt_prs_est_dgb_sun_ctl_tag_jpn_knd_kor_dut_ger_tsw_hin_bat_krd_heb_mly_mnd_ukr_zul_pan_amh_alb_eng_pol_spa_qcu_lat_swe_mcd_akn_chh_guj_gam_grk_jav_bos_swt_scr_ses_ind_tha_wly_tml_ven_fbf_azi_bul_arw_tur_bam_vie_anl_tsn_dyu_cic	-0.133443564087162	-0.314805393826795	0.753614627774983
509	amr_cze_swt_ctl_tig_amh_wly_lat_tur_azi_akn_jav_dyu_ita_swe_bsq_dut_gam_dgb_mnd_urd_pol_igb_mcd_lda_pan_hun_moo_cic_est_alb_hau_geo_rom_krd_slo_guj_mlt_heb_glc_fin_xho_mly_ger_tag_jpn_tml_kor_nor_grk_bem_ben_sun_prs_chh_bat_cnt_eng_tsw_hin_anl_arw_bos_fre_ukr_qcu_spa_scr_mol_fbf_aeg_lit_owc_svk_mao_afr_swa_bul_ses_ind_tha_sid_knd_yor_ewe_aze_rus_por_uzb_ven_vie_sod_tsn_bam_zul	-0.314845430795701	-0.745603906563072	0.457787086819331
510	tig_bos_zul_svk_mlt_owc_wly_nor_tur_azi_ven_jav_dyu_hin_urd_bsq_ger_heb_ses_mnd_lat_slo_yor_fre_bam_scr_fin_cic_igb_hun_prs_aeg_geo_ita_lit_grk_cze_amr_amh_rus_est_fbf_mly_glc_mao_jpn_knd_kor_ukr_ctl_dgb_ben_sun_spa_anl_ind_cnt_alb_ewe_bul_sod_eng_rom_arw_guj_qcu_por_afr_pan_lda_sid_pol_gam_krd_bat_swe_xho_mcd_swa_tag_tha_chh_tml_tsn_swt_aze_dut_mol_uzb_bem_vie_hau_akn_moo_tsw	-0.529759239235204	-1.2630825176336	0.209717064674933
511	hau_lat_swt_pan_owc_sod_aeg_eng_aze_tur_bam_jav_dyu_rom_mcd_bsq_krd_amh_tsn_cnt_lit_ger_xho_swe_ven_urd_est_bem_tsw_hun_glc_wly_geo_bul_por_nor_afr_sid_mlt_guj_fin_ses_sun_hin_mao_jpn_tml_kor_rus_slo_dgb_cze_bat_ita_gam_mly_mnd_prs_lda_ben_tig_ctl_alb_svk_pol_qcu_ukr_spa_scr_swa_heb_fre_amr_bos_tag_arw_fbf_grk_moo_ind_tha_chh_knd_yor_akn_azi_dut_mol_uzb_cic_vie_anl_igb_ewe_zul	-0.442196262892639	-1.04876573583456	0.297003817598265
512	sod_alb_igb_scr_heb_wly_hau_por_tur_uzb_bam_sun_lda_ita_ben_bsq_arw_mlt_cic_cnt_bul_krd_ewe_eng_dgb_lit_hun_ses_moo_est_dut_aeg_geo_prs_afr_glc_lat_tig_amr_ger_fin_dyu_ind_mol_mly_jpn_knd_kor_slo_mcd_swt_spa_mao_urd_amh_tag_mnd_rus_swa_ukr_gam_guj_fre_swe_rom_qcu_pol_cze_nor_fbf_owc_svk_sid_ctl_bat_grk_ven_hin_bem_jav_tha_chh_tml_akn_tsn_aze_pan_bos_azi_zul_vie_anl_xho_yor_tsw	-0.681997983138483	-1.63851004541855	0.104694320874171
513	amh_pol_lda_rom_amr_owc_hau_urd_azi_aze_xho_ind_dyu_swe_alb_bsq_krd_anl_bem_cnt_svk_ukr_tsw_afr_dgb_ctl_hun_tsn_zul_fin_prs_heb_geo_rus_spa_lat_hin_sod_aeg_fre_est_swt_mao_bul_jav_jpn_tml_kor_mcd_scr_swa_glc_mly_arw_gam_bat_mnd_slo_moo_por_tig_ita_cze_guj_pan_qcu_nor_grk_mol_cic_sid_ger_wly_bos_tag_dut_yor_lit_ewe_sun_tha_chh_knd_akn_fbf_tur_ben_eng_uzb_bam_vie_mlt_igb_ses_ven	-0.388475515365045	-0.920740991706912	0.359567921327784
514	aeg_svk_tsn_rus_chh_mlt_wly_fre_azi_uzb_dgb_jav_akn_ukr_glc_bsq_por_anl_swa_cnt_alb_nor_dyu_swe_ven_grk_hun_tsw_igb_fin_ctl_amh_geo_lit_spa_ita_guj_tig_hau_lat_est_ewe_sun_slo_mao_jpn_knd_kor_bul_rom_lda_hin_bat_ger_owc_mly_mnd_urd_cic_bos_heb_prs_mcd_mol_krd_qcu_afr_arw_cze_zul_sid_ben_amr_pan_tag_scr_ses_eng_swt_ind_tha_sod_tml_moo_yor_tur_dut_pol_aze_bem_vie_gam_bam_fbf_xho	-0.292598332670389	-0.691358810696093	0.491062323408009
515	amh_ctl_swt_por_hau_gam_heb_bos_aze_azi_ven_tag_swa_hin_lat_bsq_svk_wly_ses_mnd_mcd_alb_bam_spa_tsn_nor_hun_dgb_bem_est_swe_owc_geo_pan_ger_cze_guj_tig_amr_ben_fin_igb_jav_ukr_mly_jpn_tml_kor_pol_bul_yor_fre_mao_arw_sod_bat_cnt_glc_akn_urd_chh_slo_grk_prs_scr_qcu_afr_rom_rus_cic_sid_mol_anl_dut_ind_krd_lda_ita_zul_sun_tha_aeg_knd_xho_ewe_tur_eng_lit_uzb_dyu_vie_mlt_moo_fbf_tsw	0.148205184736332	0.348648474766441	0.728141291752589
516	gam_bul_swt_urd_sod_anl_sid_ben_tur_azi_ven_sun_cic_grk_hin_bsq_mcd_amr_ses_mnd_slo_ger_fbf_mol_xho_afr_hun_dyu_yor_est_por_tig_geo_rus_swe_prs_arw_hau_chh_krd_fin_tsn_mao_cze_bat_jpn_knd_kor_lat_ctl_tsw_nor_ind_bos_amh_jav_cnt_glc_moo_lit_aeg_guj_alb_eng_pol_qcu_rom_scr_ukr_bam_wly_spa_mlt_pan_tag_fre_bem_dut_akn_mly_tha_owc_tml_ewe_swa_uzb_svk_ita_aze_zul_vie_heb_lda_dgb_igb	0.21099585365688	0.497304578258829	0.620148002309397
517	anl_mcd_ven_urd_gam_owc_sod_bul_aze_azi_ewe_bat_tsw_grk_afr_bsq_ben_aeg_lda_cnt_nor_hin_bem_pan_ses_eng_est_xho_igb_fin_lat_tig_geo_fre_glc_dut_spa_sid_chh_scr_hun_akn_mao_prs_tag_jpn_tml_kor_bos_svk_zul_slo_mly_mol_hau_sun_mnd_swe_dgb_por_amh_pol_guj_alb_cze_qcu_lit_rus_ita_moo_wly_krd_mlt_arw_ind_rom_cic_ctl_swt_jav_tha_heb_knd_dyu_tsn_uzb_ukr_ger_tur_fbf_vie_amr_bam_swa_yor	-0.596256607720363	-1.42208540958988	0.15834668100035
518	gam_pol_ewe_ben_hau_heb_amr_pan_azi_uzb_zul_bat_swt_krd_urd_bsq_ctl_sid_bam_cnt_cze_bos_bem_scr_fbf_lit_fin_dyu_dgb_est_grk_tig_geo_slo_ita_eng_spa_anl_aeg_ger_hun_igb_jav_hin_mly_jpn_tml_kor_ukr_lat_swa_svk_tag_guj_amh_mao_mnd_glc_yor_mol_chh_rus_prs_mcd_bul_qcu_por_nor_swe_lda_wly_afr_mlt_alb_ind_rom_moo_arw_cic_sun_tha_owc_knd_xho_akn_aze_fre_dut_tur_ses_vie_sod_tsn_tsw_ven	-0.149247457758759	-0.35221111273407	0.725476831433015
519	aeg_pan_zul_mcd_gam_mlt_sod_rom_aze_tur_ewe_tag_tsw_bul_prs_bsq_lit_owc_dgb_mnd_bos_ita_ses_pol_dyu_arw_est_swa_fbf_fin_scr_amh_geo_cze_swe_hin_alb_anl_amr_eng_hun_bem_mly_por_jav_jpn_knd_kor_grk_glc_igb_dut_bat_ger_tig_ind_cnt_ben_bam_urd_heb_rus_krd_lat_spa_qcu_svk_mol_slo_lda_wly_afr_sid_fre_mao_guj_tsn_nor_yor_sun_tha_chh_tml_moo_xho_azi_ukr_ctl_uzb_swt_vie_hau_akn_cic_ven	-0.747513563136195	-1.79362717367404	0.0761228521293743
520	chh_arw_ewe_svk_mlt_hau_wly_spa_tur_uzb_fbf_jav_akn_urd_pol_bsq_ger_tig_ses_cnt_glc_ukr_yor_swe_swa_rus_est_ven_zul_hun_ctl_aeg_geo_eng_lat_slo_guj_amh_owc_cze_fin_bem_mao_bul_tag_jpn_knd_kor_krd_afr_lda_mcd_ind_bos_sid_sun_mnd_hin_cic_mol_heb_rom_prs_fre_por_qcu_dut_scr_pan_xho_anl_ita_gam_grk_bat_ben_dgb_lit_igb_mly_tha_amr_tml_dyu_tsn_azi_alb_nor_aze_swt_vie_sod_bam_tsw_moo	-0.199488350383354	-0.471192911335731	0.638606429464021
521	mlt_por_dyu_urd_amr_chh_hau_cze_aze_tur_igb_tag_swa_alb_hin_bsq_svk_sod_swt_mnd_swe_mcd_cic_grk_ven_prs_hun_tsn_bam_est_nor_anl_geo_guj_ita_lat_lit_sid_tig_slo_fin_yor_jav_ger_mly_jpn_knd_kor_rus_fre_akn_ukr_ind_bul_heb_mao_cnt_spa_lda_eng_amh_bos_ben_dut_afr_qcu_ctl_arw_mol_ses_aeg_glc_gam_scr_sun_rom_ewe_pan_xho_bat_tha_wly_tml_dgb_bem_azi_krd_pol_uzb_fbf_vie_owc_zul_moo_tsw	0.465051744632463	1.09750274705585	0.275255195730794
522	amh_hin_fbf_por_anl_aeg_mlt_mol_azi_tur_bam_mao_cic_krd_fre_bsq_ger_wly_igb_cnt_bul_arw_moo_svk_dgb_ben_hun_ewe_tsn_est_ita_heb_geo_grk_slo_ukr_lit_tig_owc_cze_fin_swa_bat_urd_sun_jpn_tml_kor_afr_pan_zul_mcd_ind_nor_sid_mly_mnd_glc_bem_eng_gam_swe_scr_guj_rom_qcu_dut_rus_prs_dyu_chh_lat_hau_pol_jav_bos_yor_alb_xho_tag_tha_sod_knd_akn_lda_uzb_spa_ctl_aze_tsw_vie_amr_swt_ven_ses	-0.681324744465026	-1.63448499102298	0.105537750414154
523	anl_afr_ses_spa_sod_gam_heb_alb_azi_uzb_igb_jav_swt_scr_ben_bsq_pan_owc_xho_mnd_ita_glc_tsw_guj_ewe_bos_hun_cic_bem_fin_bul_mlt_geo_svk_lat_prs_hin_hau_tig_ctl_est_akn_mly_arw_ind_jpn_knd_kor_urd_rom_yor_mol_mao_pol_sid_sun_cnt_fre_fbf_cze_aeg_por_lit_swe_grk_qcu_slo_nor_ger_bam_amr_ukr_wly_eng_bat_krd_zul_mcd_dyu_tag_tha_amh_tml_ven_moo_tur_dut_rus_aze_lda_vie_chh_swa_dgb_tsn	-0.234371457825601	-0.553983827467716	0.580919531649456
524	chh_urd_zul_hin_tig_gam_owc_eng_tur_azi_swt_jav_ses_fre_por_bsq_bos_sod_dyu_cnt_prs_mol_lda_svk_tsw_rus_est_xho_igb_fin_glc_wly_geo_cze_scr_pan_ger_amr_hau_bul_hun_akn_mao_afr_mly_jpn_knd_kor_dut_ita_bem_guj_bat_slo_sid_tag_mnd_ctl_dgb_grk_anl_ben_nor_rom_ukr_qcu_mcd_pol_lit_moo_amh_krd_heb_swe_sun_arw_fbf_lat_ven_ind_tha_mlt_tml_bam_yor_uzb_alb_spa_aze_cic_vie_aeg_tsn_ewe_swa	0.363052960607131	0.858061299637715	0.39306463429694
525	amr_bos_fbf_krd_hau_gam_aeg_mcd_tur_aze_ven_jav_swt_arw_nor_bsq_rom_tig_ewe_cnt_por_afr_dgb_swe_lda_cze_est_zul_dyu_hun_scr_amh_geo_lit_prs_svk_dut_owc_sod_ben_fin_tsw_bat_bul_ind_jpn_tml_kor_glc_guj_cic_pan_mly_slo_heb_tag_mnd_spa_xho_alb_anl_fre_ctl_urd_lat_qcu_ger_mol_pol_swa_chh_eng_mlt_ita_mao_ukr_ses_hin_tsn_sun_tha_sid_knd_bam_igb_uzb_rus_grk_azi_bem_vie_wly_moo_yor_akn	-0.165780180397056	-0.390943012268842	0.696733533121731
526	mlt_slo_dyu_prs_aeg_chh_amr_bos_tur_azi_bam_mao_ewe_rom_dut_bsq_svk_hau_tsn_cnt_swe_rus_xho_cze_tsw_ita_hun_akn_yor_est_grk_amh_geo_lat_lit_arw_pan_sid_wly_por_fin_ses_jav_spa_mly_jpn_tml_kor_krd_pol_moo_alb_ind_ctl_sod_sun_mnd_hin_bem_bul_owc_ben_guj_scr_mol_qcu_nor_ger_mcd_ven_heb_urd_gam_glc_bat_fre_dgb_afr_swa_tag_tha_tig_knd_zul_swt_uzb_ukr_eng_aze_cic_vie_anl_fbf_igb_lda	0.0313876180511636	0.0739007879686506	0.94124804882663
527	gam_slo_xho_urd_sid_anl_wly_guj_uzb_tur_zul_tag_dyu_swe_ger_bsq_bul_heb_ewe_mnd_dut_alb_ses_rom_fbf_por_hun_bam_swa_est_ukr_chh_geo_mol_mcd_pan_bos_amr_mlt_afr_fin_tsn_mly_eng_mao_jpn_tml_kor_pol_lit_cic_cze_sun_lat_owc_bat_cnt_ben_bem_arw_aeg_ctl_fre_ita_grk_qcu_rus_prs_krd_akn_tig_svk_hau_hin_ind_scr_yor_nor_lda_jav_tha_amh_knd_tsw_dgb_azi_spa_glc_aze_ven_vie_sod_moo_swt_igb	0.0257895623566871	0.0607069875740505	0.951722835266919
528	owc_guj_dgb_rus_tig_sid_heb_bos_tur_azi_moo_ind_ses_arw_pol_bsq_rom_anl_zul_cnt_urd_lit_dyu_ger_lda_glc_hun_fbf_tsw_est_mol_mlt_geo_mcd_nor_cze_grk_wly_amr_scr_fin_yor_tag_svk_jav_jpn_knd_kor_slo_krd_igb_pan_mao_fre_sod_bat_mnd_dut_cic_ben_chh_prs_ukr_ctl_eng_qcu_por_afr_swe_swa_hau_hin_gam_lat_mly_spa_xho_ita_tsn_sun_tha_amh_tml_swt_ven_uzb_bul_alb_aze_bem_vie_aeg_ewe_bam_akn	-1.34147465911613	-3.36265591603305	0.00112206562583353
529	owc_krd_igb_glc_amr_sid_hau_eng_tur_azi_zul_jav_dyu_urd_bos_bsq_mol_heb_ven_mnd_ctl_rus_bam_nor_fbf_afr_hun_xho_tsn_est_svk_tig_geo_dut_scr_cze_fre_wly_amh_lit_fin_yor_ind_grk_tag_jpn_knd_kor_swe_mcd_ses_guj_sun_pol_gam_bat_cnt_bul_lda_ger_anl_arw_alb_ben_rom_qcu_prs_spa_hin_akn_sod_lat_mlt_ukr_mly_por_swt_ita_dgb_mao_tha_aeg_tml_bem_ewe_aze_slo_pan_uzb_cic_vie_chh_swa_tsw_moo	-0.0878114653474079	-0.206958505320176	0.83649472859787
530	heb_rus_ven_mol_sid_tig_wly_bos_uzb_aze_bam_bat_zul_lit_slo_bsq_bul_amr_yor_cnt_krd_hin_ses_pan_tsn_ita_fin_tsw_akn_est_spa_chh_geo_svk_glc_lat_pol_anl_sod_alb_hun_xho_sun_grk_ind_jpn_tml_kor_ben_arw_ewe_cze_mao_scr_mlt_tag_mnd_ger_lda_urd_owc_rom_ukr_mcd_fre_qcu_dut_prs_por_cic_hau_afr_amh_nor_mly_eng_bem_swe_swt_jav_tha_gam_knd_swa_moo_tur_ctl_guj_azi_dgb_vie_aeg_fbf_dyu_igb	-0.305293982454693	-0.72211340510027	0.472036584709944
531	sid_spa_swa_bul_tig_owc_heb_pol_aze_tur_dgb_ind_akn_dut_fre_bsq_guj_amr_lda_mnd_afr_eng_dyu_urd_igb_bos_fin_cic_bem_hun_scr_gam_geo_svk_lat_mol_por_hau_chh_ger_est_ven_tag_nor_mly_jpn_tml_kor_cze_rom_xho_krd_bat_mcd_anl_mao_cnt_slo_fbf_rus_wly_ukr_ita_grk_glc_qcu_arw_swe_pan_ses_sod_alb_aeg_prs_sun_hin_yor_ben_ewe_jav_tha_amh_knd_tsw_moo_uzb_lit_ctl_azi_swt_vie_mlt_bam_tsn_zul	0.449212346846866	1.05878102193531	0.292441784978928
532	amr_prs_zul_pol_heb_chh_owc_por_azi_aze_bam_bat_moo_glc_lit_bsq_krd_wly_igb_cnt_guj_rus_tsw_scr_yor_spa_hun_ven_ewe_est_svk_anl_geo_hin_eng_nor_grk_mlt_tig_ctl_fin_swa_mly_ukr_mao_jpn_knd_kor_swe_mcd_swt_bos_sun_rom_aeg_jav_mnd_urd_lda_ben_hau_mol_cze_ger_bul_qcu_lat_fre_arw_dyu_sid_slo_amh_dut_tag_alb_akn_afr_fbf_ind_tha_gam_tml_ses_cic_uzb_pan_ita_tur_xho_vie_sod_dgb_bem_tsn	-0.19094880664	-0.451185045389827	0.652906499807111
533	heb_prs_xho_nor_mlt_owc_aeg_krd_azi_tur_fbf_tag_dgb_ita_rom_bsq_lat_anl_swt_cnt_cze_alb_moo_spa_cic_ben_fin_ven_lda_est_ukr_tig_geo_urd_grk_glc_lit_sod_amh_eng_hun_yor_mly_bul_ind_jpn_knd_kor_por_arw_swa_guj_bat_afr_chh_mao_mnd_scr_igb_fre_gam_ger_rus_dut_pol_qcu_mol_pan_hin_zul_wly_mcd_amr_bos_jav_svk_bem_slo_ewe_sun_tha_hau_tml_tsn_tsw_aze_swe_ctl_uzb_bam_vie_sid_akn_dyu_ses	-0.626737315936848	-1.49903527500748	0.137251451077907
534	wly_glc_ven_prs_amh_amr_chh_lit_uzb_tur_yor_tag_lda_cze_rom_bsq_alb_owc_tsw_mnd_rus_grk_dyu_ukr_ewe_bos_hun_swt_fbf_fin_fre_gam_geo_nor_krd_urd_mcd_anl_sod_afr_est_bam_sun_eng_jav_jpn_knd_kor_svk_scr_ses_slo_mly_bul_sid_bat_cnt_arw_tsn_swe_tig_mol_ben_spa_pol_qcu_hin_pan_ger_xho_heb_dut_hau_ctl_mao_por_akn_ita_moo_ind_tha_aeg_tml_bem_swa_azi_guj_lat_aze_igb_vie_mlt_zul_dgb_cic	-0.64221976289645	-1.53830347447576	0.127369997902926
535	owc_fre_ven_por_tig_sid_heb_ita_uzb_azi_lda_ind_dyu_bos_hin_bsq_lit_amh_swt_cnt_lat_bul_ewe_alb_igb_cze_est_moo_fbf_fin_urd_sod_geo_eng_krd_pan_rus_anl_amr_ger_hun_yor_mao_pol_tag_jpn_tml_kor_grk_rom_swa_glc_bat_mol_aeg_jav_mnd_afr_bem_slo_chh_nor_arw_ben_scr_qcu_spa_ctl_svk_akn_gam_guj_mlt_dut_sun_mcd_tsw_prs_dgb_mly_tha_wly_knd_ses_zul_aze_swe_ukr_tur_bam_vie_hau_cic_tsn_xho	-0.8703456777387	-2.1108104156344	0.0374718121617386
536	sid_scr_zul_svk_tig_wly_gam_lit_tur_aze_ven_ind_tsn_urd_grk_bsq_hin_heb_moo_mnd_guj_mol_fbf_por_xho_arw_est_cic_swt_hun_alb_anl_geo_spa_rom_afr_fre_hau_aeg_eng_fin_lda_tag_bos_sun_jpn_tml_kor_pol_lat_dgb_bul_mao_prs_owc_mly_cnt_slo_bem_pan_chh_glc_swe_ger_rus_qcu_ita_ctl_ukr_bam_amh_dut_mlt_krd_bat_nor_ses_ben_ewe_jav_tha_sod_knd_yor_dyu_azi_cze_mcd_uzb_igb_vie_amr_swa_tsw_akn	-0.31763881067539	-0.751692899829633	0.454133891505215
537	amr_hin_swa_ctl_mlt_aeg_tig_ger_aze_uzb_ven_bat_bem_scr_rom_bsq_prs_anl_tsn_cnt_pol_lat_zul_arw_dgb_ita_fin_bam_fbf_hun_glc_chh_geo_ukr_por_ben_svk_sid_owc_spa_est_yor_mly_afr_ind_jpn_tml_kor_grk_swe_lda_slo_tag_mol_gam_jav_mnd_pan_xho_krd_hau_urd_eng_fre_alb_qcu_guj_rus_nor_dyu_amh_bul_wly_bos_mao_cze_ewe_mcd_swt_sun_tha_sod_knd_cic_ses_tur_lit_dut_azi_tsw_vie_heb_akn_igb_moo	-0.0990049184837951	-0.233277491053061	0.816058621072219
538	tig_hin_lda_ctl_gam_sid_anl_lat_aze_uzb_swt_bat_ven_ita_glc_bsq_bul_wly_xho_mnd_guj_ben_moo_rom_swa_prs_hun_ewe_bam_fin_lit_chh_geo_grk_dut_eng_nor_mlt_amr_spa_est_bem_mao_krd_mly_jpn_knd_kor_scr_pan_zul_ger_jav_bos_heb_tag_cnt_afr_fbf_arw_sod_swe_fre_svk_pol_qcu_slo_mol_rus_dyu_aeg_urd_amh_mcd_ind_alb_akn_ukr_dgb_sun_tha_owc_tml_igb_yor_tur_cze_por_azi_ses_vie_hau_tsw_cic_tsn	0.370877893764033	0.875043779349192	0.383804393862222
539	wly_fre_swa_arw_gam_amr_hau_rom_uzb_azi_fbf_tag_swt_pol_slo_bsq_alb_anl_tsn_mnd_ita_glc_moo_rus_igb_ukr_fin_zul_bam_hun_prs_tig_geo_pan_cze_bul_mol_heb_sod_ctl_est_ewe_ind_lat_sun_jpn_knd_kor_ben_guj_ven_hin_mly_urd_mlt_mao_cnt_nor_lda_krd_chh_scr_swe_dut_svk_qcu_lit_eng_bos_cic_amh_afr_aeg_spa_bat_ger_akn_por_xho_jav_tha_owc_tml_tsw_bem_aze_grk_mcd_tur_dgb_vie_sid_dyu_yor_ses	-0.0197968955493819	-0.046645149112981	0.962896066322746
540	gam_pan_xho_ger_hau_mlt_wly_scr_aze_tur_fbf_bat_lda_fre_lat_bsq_lit_heb_cic_cnt_glc_ben_swa_swe_tsn_afr_est_ewe_dyu_fin_guj_amr_geo_rom_por_arw_svk_chh_owc_urd_hun_bem_ind_ita_tag_jpn_knd_kor_mol_hin_ses_rus_sun_prs_anl_jav_mnd_grk_bam_eng_sid_pol_mcd_dut_spa_qcu_slo_ukr_ctl_dgb_tig_nor_sod_krd_mao_bul_akn_bos_tsw_mly_tha_aeg_tml_swt_igb_azi_cze_alb_uzb_ven_vie_amh_moo_zul_yor	-0.310054691087882	-0.733121770205727	0.465328105379521
541	chh_pan_swt_glc_amh_tig_hau_dut_azi_uzb_ven_jav_zul_rus_krd_bsq_lit_sod_tsn_mnd_arw_bul_swa_swe_bam_guj_fin_igb_ewe_est_ctl_heb_geo_hin_urd_alb_scr_aeg_anl_mol_hun_ses_tag_nor_bat_jpn_knd_kor_slo_lat_cic_rom_mly_svk_wly_ind_cnt_bos_bem_grk_gam_pol_mcd_por_eng_qcu_ger_prs_cze_fbf_mlt_ita_amr_spa_sun_ukr_xho_fre_tsw_mao_tha_owc_tml_yor_dgb_aze_afr_ben_tur_dyu_vie_sid_moo_akn_lda	-0.684786152180414	-1.6415999554606	0.104050542907458
542	owc_slo_yor_eng_amr_amh_heb_pan_aze_tur_swt_mly_cic_spa_krd_bsq_afr_tig_lda_mnd_dut_glc_tsn_mcd_bem_arw_fin_zul_swa_hun_prs_wly_geo_rus_bos_por_lit_chh_mlt_swe_est_igb_sun_hin_jav_jpn_knd_kor_rom_lat_moo_scr_bat_pol_hau_mao_cnt_ukr_ses_ger_anl_fre_alb_ctl_grk_qcu_urd_guj_svk_xho_gam_nor_sid_ben_ind_cze_ven_ita_tsw_tag_tha_aeg_tml_akn_dyu_uzb_bul_mol_azi_fbf_vie_sod_bam_ewe_dgb	-0.493474841284011	-1.17295576287176	0.243809113366521
543	sod_ita_akn_alb_mlt_heb_owc_nor_azi_aze_tsn_ind_moo_prs_glc_bsq_hin_wly_yor_cnt_guj_ger_bem_ukr_fbf_spa_est_ewe_tsw_hun_pol_hau_geo_swe_lat_ctl_arw_anl_chh_lit_fin_ses_sun_mcd_jav_jpn_knd_kor_fre_slo_xho_pan_mly_rus_gam_bat_mnd_grk_cic_rom_amh_urd_dut_svk_ben_qcu_scr_cze_bul_swt_amr_afr_aeg_krd_mao_por_zul_eng_bam_tag_tha_sid_tml_swa_dyu_tur_mol_bos_uzb_lda_vie_tig_igb_ven_dgb	0.0301951800579516	0.0711441565929174	0.943435794565743
544	hau_svk_ven_rom_mlt_amh_sod_ctl_azi_aze_swa_ind_bem_eng_prs_bsq_guj_heb_dgb_mnd_pol_por_tsw_ita_swt_dut_est_lda_dyu_hun_pan_amr_geo_fre_bos_ukr_swe_chh_wly_mcd_fin_akn_sun_alb_jav_jpn_knd_kor_spa_lat_ses_slo_mly_rus_tig_bat_cnt_ben_tsn_urd_anl_scr_krd_grk_ger_qcu_glc_arw_cze_fbf_aeg_bul_sid_lit_mao_hin_igb_afr_ewe_tag_tha_owc_tml_cic_moo_tur_mol_nor_uzb_xho_vie_gam_yor_zul_bam	0.193332424592176	0.455757796726535	0.649626557310055
545	owc_fre_zul_urd_amr_sid_wly_spa_uzb_azi_akn_ind_ses_pan_alb_bsq_scr_gam_dyu_cnt_ukr_lat_fbf_glc_swt_bul_est_cic_lda_fin_bos_aeg_geo_svk_guj_por_rus_amh_heb_grk_hun_swa_tag_nor_mao_jpn_knd_kor_rom_lit_tsw_dut_bat_slo_sod_mly_mnd_swe_ewe_mol_mlt_prs_cze_krd_pol_qcu_afr_hin_ben_bam_anl_eng_hau_mcd_sun_ita_ven_arw_yor_jav_tha_chh_tml_bem_tsn_tur_ger_ctl_aze_moo_vie_tig_xho_igb_dgb	0.558259330592343	1.32058771948541	0.189879503287652
546	mlt_svk_ses_bos_amh_heb_sid_slo_azi_uzb_cic_mao_tsw_bul_hin_bsq_guj_amr_tsn_mnd_prs_lit_dyu_ben_swa_mcd_est_akn_yor_fin_por_wly_geo_ita_scr_fre_rus_aeg_sod_swe_hun_bam_bat_ukr_ind_jpn_knd_kor_afr_spa_zul_lat_sun_mol_owc_mly_cnt_ger_ewe_arw_gam_nor_eng_alb_pan_qcu_krd_pol_grk_ven_anl_rom_chh_glc_jav_ctl_moo_urd_igb_tag_tha_tig_tml_dgb_bem_aze_cze_dut_tur_swt_vie_hau_lda_xho_fbf	-0.562747228406281	-1.34221522536132	0.182793742081473
547	amr_alb_igb_scr_hau_amh_wly_pol_aze_tur_yor_tag_cic_eng_krd_bsq_pan_owc_ewe_cnt_grk_ctl_swa_dut_tsn_lat_est_dgb_xho_fin_ger_aeg_geo_prs_nor_spa_bul_tig_anl_ben_hun_moo_ind_ita_sun_jpn_tml_kor_bos_svk_swt_rom_jav_hin_sid_mao_mnd_urd_bam_cze_chh_afr_mol_fre_lit_qcu_glc_arw_slo_ses_gam_ukr_sod_por_bat_rus_bem_mcd_lda_mly_tha_mlt_knd_ven_fbf_azi_guj_swe_uzb_dyu_vie_heb_akn_tsw_zul	-0.511824589988228	-1.21867542655577	0.226049757159112
548	mlt_lat_cic_guj_wly_heb_amr_bul_tur_uzb_xho_jav_ewe_ger_rus_bsq_krd_tig_bam_cnt_dut_svk_tsn_pol_ses_fre_fin_ven_yor_est_arw_chh_geo_mol_mcd_ukr_spa_amh_sid_ctl_hun_lda_sun_alb_ind_jpn_tml_kor_rom_eng_tsw_prs_bat_cze_anl_tag_mnd_lit_dgb_slo_sod_por_grk_ita_glc_qcu_nor_hin_scr_moo_owc_afr_gam_ben_mly_bos_akn_urd_swt_mao_tha_aeg_knd_fbf_dyu_aze_swe_pan_azi_swa_vie_hau_zul_igb_bem	-0.0608224842142917	-0.143192469170287	0.886447975847733
549	chh_mol_lda_swe_mlt_hau_wly_bos_azi_aze_tsw_ind_swa_arw_ita_bsq_lit_amr_tsn_mnd_spa_scr_ewe_pan_bam_alb_fin_cic_fbf_est_ben_amh_geo_nor_mcd_glc_por_sod_aeg_rus_hun_moo_sun_krd_mly_jpn_knd_kor_prs_ger_dgb_cze_bat_eng_heb_jav_cnt_fre_igb_slo_sid_svk_bul_dut_afr_qcu_ukr_grk_ctl_akn_tig_guj_gam_hin_mao_pol_swt_rom_zul_tag_tha_anl_tml_ses_bem_tur_urd_lat_uzb_yor_vie_owc_dyu_ven_xho	-0.381887041177226	-0.905785578428776	0.367390093685998
550	owc_rom_bem_spa_wly_tig_sod_grk_aze_azi_cic_jav_tsn_glc_scr_bsq_swe_amh_tsw_mnd_rus_krd_akn_dut_fbf_afr_hun_dgb_igb_fin_guj_amr_geo_slo_pan_ukr_svk_mlt_heb_nor_est_moo_bat_eng_mao_jpn_knd_kor_hin_cze_yor_bul_sun_pol_gam_tag_cnt_arw_xho_por_hau_lit_lat_alb_urd_qcu_bos_ita_mol_ven_anl_mcd_chh_prs_mly_ben_bam_ger_lda_ind_tha_aeg_tml_swa_ses_tur_fre_ctl_uzb_dyu_vie_sid_zul_swt_ewe	-0.568279693787821	-1.35524897927217	0.178620784099612
551	aeg_ita_bam_ger_gam_anl_sid_dut_uzb_aze_bem_mao_swt_fre_cze_bsq_afr_hau_ses_cnt_lat_pan_cic_svk_igb_glc_fin_dgb_lda_hun_hin_amr_geo_mcd_swe_guj_ukr_tig_amh_rom_est_moo_sun_scr_jav_jpn_tml_kor_krd_bos_dyu_grk_bat_prs_wly_mly_mnd_alb_fbf_urd_mlt_por_spa_ctl_rus_qcu_ben_eng_mol_akn_heb_pol_chh_lit_ind_arw_swa_slo_ven_tag_tha_owc_knd_zul_ewe_tur_nor_bul_azi_tsw_vie_sod_yor_xho_tsn	-0.420289209303007	-0.999017671506476	0.320378414207023
552	sid_por_lda_svk_amh_aeg_amr_ita_aze_uzb_dyu_sun_ewe_rom_prs_bsq_hin_mlt_swt_cnt_urd_ger_swa_arw_cic_lat_est_bam_moo_hun_pan_chh_geo_cze_nor_lit_swe_heb_hau_scr_fin_bem_mao_fre_tag_jpn_knd_kor_dut_spa_akn_pol_jav_bul_anl_mly_mnd_bos_dgb_mol_sod_slo_rus_ben_eng_qcu_ukr_glc_afr_tsw_gam_alb_owc_guj_ind_mcd_igb_krd_ven_bat_tha_tig_tml_fbf_tsn_azi_ctl_grk_tur_ses_vie_wly_zul_yor_xho	-0.237080934689182	-0.561162001781922	0.576036770146197
553	tig_prs_bam_urd_sod_hau_mlt_eng_uzb_aze_ses_mly_zul_svk_spa_bsq_ctl_aeg_tsn_cnt_swe_rus_swt_nor_ewe_fre_hun_lda_bem_fin_hin_amr_geo_arw_pol_guj_pan_wly_sid_por_est_fbf_jav_dut_tag_jpn_knd_kor_glc_cze_ven_ita_ind_lit_gam_bat_mnd_ger_moo_mol_anl_slo_alb_ben_mcd_qcu_krd_ukr_afr_igb_owc_rom_amh_grk_mao_lat_xho_bul_cic_sun_tha_heb_tml_yor_dyu_azi_bos_scr_tur_dgb_vie_chh_swa_akn_tsw	-0.385036339642648	-0.912896850088643	0.363657319295141
554	anl_pan_fbf_pol_owc_sod_sid_grk_azi_aze_xho_mly_igb_rom_fre_bsq_scr_heb_bam_mnd_urd_bos_dgb_spa_akn_mcd_est_ses_yor_fin_prs_chh_geo_krd_ctl_por_bul_hau_wly_svk_hun_ewe_ind_swe_bat_jpn_tml_kor_ita_lat_swt_slo_jav_arw_mlt_mao_cnt_lit_bem_dut_tig_alb_ukr_ger_cze_qcu_rus_hin_ben_ven_amh_nor_gam_eng_tag_mol_tsn_glc_cic_sun_tha_amr_knd_lda_swa_tur_guj_afr_uzb_tsw_vie_aeg_dyu_zul_moo	-0.437301375004085	-1.03745352749673	0.302214479120693
555	chh_pol_tsw_krd_sid_sod_amh_ita_aze_uzb_swa_mly_xho_ctl_ger_bsq_rus_amr_swt_mnd_guj_dut_ewe_eng_lda_scr_fin_moo_cic_hun_glc_heb_geo_cze_spa_swe_arw_wly_gam_pan_est_fbf_ind_ben_jav_jpn_tml_kor_fre_mcd_tsn_grk_tag_hin_tig_bat_cnt_nor_bam_svk_aeg_rom_lat_alb_slo_qcu_urd_ukr_bul_bem_anl_prs_mlt_afr_sun_mol_ses_por_igb_mao_tha_hau_knd_akn_zul_azi_lit_bos_tur_ven_vie_owc_dyu_dgb_yor	-0.000950945794617023	-0.00224595674699331	0.998212797986987
556	hau_spa_cic_por_tig_amr_anl_nor_aze_azi_swt_jav_tsw_mcd_afr_bsq_hin_owc_ewe_mnd_rus_grk_fbf_ben_xho_alb_fin_yor_akn_hun_prs_wly_geo_ctl_pol_rom_guj_sod_gam_dut_est_moo_mly_glc_tag_jpn_tml_kor_swe_bos_bam_scr_sun_eng_sid_bat_cnt_cze_ses_pan_amh_ita_urd_bul_ger_qcu_svk_mol_fre_dyu_aeg_slo_mlt_lit_mao_krd_swa_lat_lda_ind_tha_heb_knd_zul_dgb_tur_ukr_arw_uzb_tsn_vie_chh_bem_ven_igb	0.310994045002155	0.732171475531099	0.465905081616011
557	aeg_hin_ewe_prs_mlt_sod_amr_urd_tur_azi_ven_ind_ses_por_slo_bsq_ben_chh_cic_mnd_bos_rus_tsn_spa_swa_ita_fin_bem_xho_hun_ukr_hau_geo_dut_krd_grk_scr_heb_wly_mol_est_zul_mly_glc_tag_jpn_knd_kor_nor_afr_akn_lat_bat_swe_gam_sun_cnt_arw_dyu_svk_owc_bul_guj_pan_alb_qcu_ger_cze_rom_swt_amh_mcd_anl_fre_jav_ctl_bam_lit_lda_mao_tha_sid_tml_fbf_moo_aze_eng_pol_uzb_dgb_vie_tig_yor_tsw_igb	0.0887668661707636	0.208795430941288	0.835064577594236
558	mlt_rom_moo_ukr_heb_tig_gam_rus_azi_uzb_bam_mly_bem_ctl_bul_bsq_scr_aeg_lda_mnd_glc_pan_ewe_svk_fbf_bos_est_yor_tsw_fin_ita_sod_geo_hin_ger_ben_nor_chh_hau_spa_hun_igb_sun_dut_jav_jpn_knd_kor_afr_urd_ses_swe_mao_krd_amr_tag_cnt_grk_akn_mcd_sid_cze_prs_pol_mol_qcu_slo_guj_lit_ven_owc_arw_amh_lat_bat_alb_xho_eng_zul_ind_tha_anl_tml_cic_swt_aze_por_fre_tur_tsn_vie_wly_swa_dyu_dgb	-0.37160117305274	-0.880124047440818	0.381060797185425
559	anl_bul_bem_lat_wly_owc_sid_dut_uzb_tur_dgb_mao_ewe_nor_mcd_bsq_alb_hau_lda_mnd_bos_guj_igb_mol_tsn_prs_fin_cic_tsw_est_lit_aeg_geo_ger_svk_fre_slo_amr_gam_ben_hun_swt_jav_grk_ind_jpn_tml_kor_eng_ctl_ven_glc_tag_hin_mlt_sun_cnt_arw_xho_krd_tig_spa_rom_urd_afr_qcu_por_ita_ukr_yor_sod_cze_heb_pol_bat_rus_zul_pan_dyu_mly_tha_amh_knd_bam_ses_aze_scr_swe_azi_swa_vie_chh_fbf_moo_akn	-0.293960267416814	-0.69561121484	0.488406951882553
560	heb_nor_akn_ita_owc_mlt_sod_ger_aze_uzb_dgb_tag_swt_spa_lat_bsq_pan_gam_ses_cnt_mcd_arw_swa_lit_tsn_slo_hun_cic_bam_est_swe_anl_geo_fre_svk_afr_bos_aeg_tig_mol_fin_ven_ind_krd_mly_jpn_tml_kor_alb_ukr_dyu_por_bat_cze_sid_mao_mnd_prs_ewe_ben_hau_rom_bul_grk_pol_qcu_ctl_scr_urd_xho_amh_glc_amr_dut_jav_rus_moo_eng_fbf_sun_tha_wly_knd_igb_tsw_azi_hin_guj_tur_lda_vie_chh_zul_bem_yor	-0.518046077118488	-1.23723854600904	0.219113441913368
561	wly_bul_xho_por_hau_heb_mlt_nor_aze_uzb_ses_sun_igb_ben_cze_bsq_glc_tig_fbf_cnt_swe_rus_lda_lat_ven_spa_fin_bam_dyu_est_afr_gam_geo_lit_hin_pan_mol_anl_amr_grk_hun_zul_mao_ita_bat_jpn_tml_kor_ger_rom_dgb_bos_jav_scr_sid_tag_mnd_krd_swt_alb_sod_prs_urd_eng_svk_qcu_ukr_mcd_pol_swa_aeg_fre_chh_arw_mly_guj_bem_dut_tsn_ind_tha_owc_knd_cic_moo_azi_slo_ctl_tur_ewe_vie_amh_yor_tsw_akn	0.448359547137474	1.05832557732396	0.292648199650151
562	mlt_guj_ewe_eng_anl_chh_sid_alb_uzb_tur_lda_tag_zul_rus_ita_bsq_por_wly_igb_mnd_fre_svk_tsn_slo_bem_spa_est_tsw_swt_fin_scr_amr_geo_rom_cze_urd_grk_amh_hau_hin_hun_cic_mao_lit_sun_jpn_tml_kor_dut_bul_ven_arw_ind_swe_heb_bat_cnt_ctl_dgb_ukr_sod_mcd_pan_krd_pol_qcu_nor_mol_prs_dyu_gam_ger_owc_ben_mly_glc_moo_lat_bam_jav_tha_aeg_knd_akn_yor_azi_afr_bos_aze_fbf_vie_tig_xho_ses_swa	0.0318365188089577	0.0749205007789968	0.940438887239085
563	amr_lat_xho_ita_chh_gam_hau_por_uzb_aze_ven_sun_tsw_ukr_fre_bsq_nor_mlt_lda_mnd_swe_bul_bam_krd_swa_cze_fin_dyu_akn_est_arw_sid_geo_svk_rom_ben_slo_owc_heb_alb_hun_bem_mly_urd_bat_jpn_tml_kor_guj_eng_tsn_spa_jav_ctl_amh_ind_cnt_afr_ewe_lit_wly_scr_mcd_rus_hin_qcu_grk_ger_mol_moo_aeg_prs_anl_pol_mao_dut_igb_pan_zul_tag_tha_sod_knd_cic_yor_azi_glc_bos_tur_swt_vie_tig_ses_fbf_dgb	0.36096022242166	0.852182790663074	0.396301871840889
564	chh_krd_dyu_ben_amr_hau_wly_rus_aze_tur_tsw_mao_lda_dut_bul_bsq_ger_mlt_bem_cnt_afr_mcd_akn_mol_cic_urd_est_ses_tsn_fin_spa_tig_geo_lat_nor_ita_scr_sid_amh_ukr_hun_yor_tag_glc_bat_jpn_tml_kor_bos_svk_xho_grk_jav_arw_owc_sun_mnd_cze_swa_hin_sod_pan_slo_ctl_fre_qcu_por_alb_swe_ven_anl_guj_heb_rom_ind_lit_moo_eng_ewe_mly_tha_aeg_knd_swt_dgb_azi_pol_prs_uzb_zul_vie_gam_fbf_bam_igb	0.181341359892385	0.427557478888865	0.669961706079742
565	gam_pan_ven_lit_chh_hau_mlt_rus_aze_uzb_swt_mly_ewe_mcd_ctl_bsq_krd_heb_lda_mnd_bul_ger_ses_arw_cic_nor_fin_zul_moo_hun_alb_owc_geo_hin_mol_urd_swe_anl_amh_prs_est_akn_bat_bos_ind_jpn_tml_kor_eng_cze_tsw_dut_sun_guj_sid_tag_cnt_lat_dgb_fre_amr_svk_rom_grk_scr_qcu_ukr_spa_afr_tsn_aeg_slo_sod_por_mao_pol_swa_ita_bam_jav_tha_tig_knd_fbf_igb_tur_glc_ben_azi_xho_vie_wly_bem_yor_dyu	-0.178812665224592	-0.422082421029483	0.673939011069797
566	sod_pol_swa_mol_amh_owc_tig_ita_uzb_aze_akn_ind_ewe_bos_lit_bsq_nor_sid_cic_cnt_scr_svk_igb_glc_lda_por_est_moo_bem_hun_krd_amr_geo_alb_ger_arw_hin_heb_anl_eng_fin_tsn_tag_ctl_mao_jpn_knd_kor_spa_rom_bam_guj_bat_cze_wly_jav_mnd_bul_ven_ben_mlt_fre_mcd_grk_pan_qcu_swe_prs_slo_xho_chh_urd_hau_ukr_mly_lat_swt_dut_dyu_sun_tha_aeg_tml_ses_fbf_tur_rus_afr_azi_tsw_vie_gam_zul_yor_dgb	-1.05862394046525	-2.59154820247386	0.011094451311028
567	heb_ita_bam_lit_chh_owc_amr_cze_uzb_aze_zul_mly_ven_bul_spa_bsq_urd_wly_swt_mnd_prs_guj_ses_pan_tsn_rus_fin_xho_igb_hun_lat_amh_geo_nor_ukr_arw_fre_mlt_anl_swe_est_dyu_tag_dut_sun_jpn_tml_kor_hin_eng_cic_mol_ind_rom_hau_bat_cnt_svk_fbf_pol_sid_mcd_ben_scr_afr_qcu_ger_grk_bos_dgb_sod_ctl_gam_slo_mao_por_bem_glc_swa_jav_tha_aeg_knd_akn_ewe_tur_krd_alb_azi_tsw_vie_tig_lda_moo_yor	-0.710510780088632	-1.70357440523303	0.091800139490755
568	sod_bos_ewe_swe_amr_anl_sid_rom_aze_uzb_lda_mao_dgb_dut_lat_bsq_pan_chh_fbf_mnd_slo_ctl_ven_ben_moo_spa_est_cic_zul_fin_fre_hau_geo_alb_grk_eng_arw_amh_mlt_nor_hun_dyu_ind_ita_jav_jpn_knd_kor_lit_guj_ses_glc_tag_rus_tig_bat_cnt_krd_tsn_por_aeg_afr_hin_ger_urd_qcu_mcd_mol_cze_yor_wly_pol_gam_svk_mly_ukr_bem_prs_swa_sun_tha_heb_tml_igb_tsw_tur_bul_scr_azi_xho_vie_owc_swt_akn_bam	-0.733689589971863	-1.76611329703288	0.0806583779032816
569	anl_lat_fbf_afr_sod_wly_amr_lit_azi_aze_cic_tag_akn_ger_scr_bsq_eng_amh_bem_mnd_bos_alb_zul_glc_yor_krd_hun_dgb_ses_est_ukr_tig_geo_ben_guj_por_slo_sid_chh_pol_fin_dyu_mao_hin_mly_jpn_knd_kor_grk_nor_xho_ita_ind_arw_gam_sun_cnt_mcd_swt_rom_hau_cze_urd_swe_ctl_qcu_spa_mol_bul_moo_mlt_prs_owc_svk_jav_pan_tsn_fre_ven_bat_tha_aeg_tml_swa_tsw_uzb_dut_rus_tur_igb_vie_heb_bam_lda_ewe	-0.997310356036495	-2.42820061560584	0.0170978802034285
570	tig_nor_cic_ger_amh_wly_gam_ita_azi_tur_dyu_mly_bem_dut_arw_bsq_ctl_hau_tsn_mnd_bos_scr_akn_krd_ven_rom_fin_yor_ewe_hun_svk_sid_geo_alb_lat_lit_fre_anl_mlt_pol_est_fbf_ind_cze_sun_jpn_tml_kor_mcd_swe_dgb_hin_bat_glc_heb_tag_cnt_urd_tsw_grk_owc_por_prs_afr_bul_qcu_slo_eng_mol_igb_chh_guj_amr_pan_jav_spa_moo_ben_xho_mao_tha_aeg_knd_ses_swa_uzb_rus_ukr_aze_zul_vie_sod_lda_bam_swt	-0.503514649352225	-1.19965605162005	0.233320311533728
571	gam_afr_igb_dut_aeg_heb_tig_scr_azi_aze_dyu_tag_bem_alb_arw_bsq_ita_sid_ewe_cnt_nor_fre_tsw_svk_tsn_bos_est_ses_cic_fin_mol_amh_geo_eng_ger_bul_glc_hau_chh_por_hun_moo_sun_krd_mao_jpn_tml_kor_lat_lit_xho_urd_bat_prs_amr_mly_mnd_slo_yor_guj_wly_ukr_hin_grk_ben_qcu_pol_cze_ctl_fbf_sod_swe_anl_pan_jav_spa_dgb_mcd_zul_ind_tha_mlt_knd_akn_swa_uzb_rom_rus_tur_swt_vie_owc_lda_bam_ven	0.36822564255565	0.866339280207023	0.388533732095945
572	gam_ita_tsw_mcd_chh_owc_amh_eng_uzb_azi_ewe_sun_dyu_krd_nor_bsq_arw_wly_dgb_mnd_rom_afr_zul_bos_ses_dut_fin_yor_swa_est_lit_anl_geo_ukr_scr_guj_ger_sod_hau_por_hun_moo_tag_spa_mao_jpn_tml_kor_glc_slo_akn_rus_ind_fre_amr_jav_cnt_mol_igb_hin_tig_prs_cze_pol_ctl_qcu_urd_grk_swe_xho_aeg_svk_sid_ben_bat_alb_tsn_bul_bam_mly_tha_mlt_knd_lda_cic_aze_pan_lat_tur_fbf_vie_heb_bem_swt_ven	-0.0380660284440388	-0.0897760644068341	0.928658232047391
573	sod_dut_swa_krd_amh_gam_chh_arw_tur_aze_cic_bat_fbf_prs_rus_bsq_fre_sid_dgb_mnd_urd_lit_akn_scr_ven_svk_fin_xho_lda_hun_afr_anl_geo_ben_nor_pol_spa_wly_mlt_pan_est_moo_ind_eng_jav_jpn_tml_kor_lat_alb_ses_mcd_mao_grk_tig_sun_cnt_bul_igb_por_amr_ita_ctl_ukr_guj_qcu_mol_rom_slo_bem_owc_bos_heb_cze_tag_hin_swt_swe_dyu_mly_tha_aeg_knd_yor_bam_uzb_glc_ger_azi_tsw_vie_hau_zul_tsn_ewe	-0.577360122126352	-1.37764699669086	0.17161854098227
574	chh_mol_akn_glc_owc_wly_heb_fre_azi_tur_dgb_ind_moo_ger_ita_bsq_grk_sod_dyu_cnt_lit_scr_bem_cze_tsw_krd_hun_tsn_fbf_est_afr_gam_geo_arw_ukr_bos_rus_amr_amh_urd_fin_swt_jav_svk_mly_jpn_tml_kor_rom_hin_yor_por_sun_prs_anl_bat_mnd_alb_zul_ben_tig_slo_nor_dut_eng_qcu_bul_lat_swe_xho_hau_mcd_sid_ctl_mao_pol_swa_pan_bam_tag_tha_mlt_knd_igb_ses_aze_guj_spa_uzb_cic_vie_aeg_lda_ewe_ven	-0.226439327736381	-0.534870981835129	0.594015632865754
575	hau_glc_swt_ukr_mlt_wly_tig_swe_aze_uzb_fbf_sun_dgb_lit_mcd_bsq_afr_amh_swa_cnt_prs_ben_bem_bos_lda_fre_est_tsn_bam_fin_ger_sid_geo_alb_eng_pol_krd_chh_amr_grk_hun_ses_mao_bul_bat_jpn_tml_kor_mol_slo_akn_ita_jav_nor_heb_ind_mnd_hin_igb_lat_anl_guj_cze_spa_arw_qcu_svk_urd_por_cic_owc_rus_aeg_dut_mly_rom_zul_ctl_tsw_tag_tha_gam_knd_yor_ewe_azi_pan_scr_tur_moo_vie_sod_dyu_xho_ven	0.196202353512418	0.461458267622859	0.645547373882759
576	gam_dut_ewe_eng_sid_aeg_hau_ben_azi_uzb_fbf_jav_bem_ctl_mcd_bsq_bul_heb_ses_cnt_krd_alb_tsn_afr_bam_prs_fin_dgb_igb_est_slo_sod_geo_fre_swe_spa_lit_amh_chh_pol_hun_tsw_tag_grk_mly_jpn_knd_kor_rom_svk_akn_arw_ind_glc_amr_bat_mnd_hin_dyu_rus_anl_ita_mol_por_guj_qcu_cze_scr_ukr_lda_mlt_urd_tig_bos_sun_pan_cic_lat_moo_mao_tha_wly_tml_swa_ven_tur_nor_ger_aze_yor_vie_owc_swt_xho_zul	0.154258377824431	0.363259711304111	0.71723527862149
577	sid_eng_zul_hin_wly_aeg_amh_pol_aze_tur_swa_mly_igb_arw_mol_bsq_glc_mlt_bem_mnd_guj_grk_ses_cze_fbf_afr_hun_tsw_akn_est_por_amr_geo_pan_lat_alb_rus_owc_tig_mcd_fin_ewe_mao_nor_bat_jpn_tml_kor_scr_swe_tsn_slo_ind_ger_heb_jav_cnt_ukr_swt_fre_gam_spa_prs_svk_dut_qcu_ita_bul_urd_cic_hau_krd_chh_ctl_tag_rom_dyu_lit_moo_sun_tha_sod_knd_xho_yor_uzb_bos_ben_azi_dgb_vie_anl_lda_ven_bam	-0.162709847505779	-0.384038852435928	0.701826305032939
578	heb_mcd_swa_ben_hau_wly_anl_spa_tur_azi_igb_mly_tsw_glc_scr_bsq_hin_amr_moo_cnt_cze_prs_ewe_svk_ses_afr_hun_dgb_yor_fin_por_sid_geo_bul_eng_mol_grk_owc_gam_ctl_est_ven_tag_rus_ind_jpn_tml_kor_fre_rom_xho_bos_mao_nor_sod_sun_mnd_ukr_dyu_ita_tig_dut_ger_arw_pol_qcu_swe_guj_lit_fbf_amh_pan_mlt_alb_bat_urd_cic_lat_tsn_jav_tha_aeg_knd_swt_lda_uzb_krd_slo_aze_zul_vie_chh_bam_bem_akn	-0.158726487149894	-0.374142600912183	0.709149902059397
579	mlt_ukr_ses_arw_amr_chh_wly_guj_azi_uzb_zul_jav_bam_ita_dut_bsq_bos_owc_igb_cnt_alb_ctl_dyu_rom_ven_scr_fin_cic_yor_est_bul_heb_geo_pan_mcd_cze_afr_sid_aeg_mol_hun_lda_tag_krd_bat_jpn_knd_kor_lit_fre_moo_ben_ind_svk_gam_sun_mnd_slo_dgb_prs_hau_por_hin_pol_grk_qcu_rus_glc_lat_fbf_anl_eng_sod_swe_mly_ger_bem_spa_tsn_mao_tha_tig_tml_swa_swt_tur_nor_urd_aze_tsw_vie_amh_akn_ewe_xho	0.28612092920183	0.674071923844665	0.501937627020647
580	amh_nor_bem_ctl_heb_tig_aeg_arw_uzb_azi_tsw_tag_yor_fre_prs_bsq_mol_chh_lda_mnd_urd_guj_xho_rom_swa_pol_hun_ses_ven_est_spa_sid_geo_bul_ben_afr_slo_gam_sod_alb_fin_tsn_jav_rus_mly_jpn_knd_kor_swe_ukr_ewe_grk_ind_krd_anl_mao_cnt_ita_igb_eng_amr_dut_por_ger_bos_qcu_glc_hin_lat_swt_owc_cze_wly_svk_bat_lit_zul_mcd_cic_sun_tha_mlt_tml_fbf_dyu_aze_pan_scr_tur_moo_vie_hau_bam_dgb_akn	0.3708045194189	0.873172935383116	0.384817830471015
581	amh_urd_dyu_slo_anl_chh_hau_fre_uzb_tur_ses_bat_ven_eng_ctl_bsq_nor_amr_tsn_mnd_arw_scr_xho_prs_yor_ger_est_tsw_swt_hun_dut_mlt_geo_bul_grk_guj_pan_owc_gam_krd_fin_moo_mao_glc_mly_jpn_knd_kor_bos_rom_cic_ben_ind_ukr_sid_tag_cnt_mol_lda_cze_sod_por_lit_ita_pol_qcu_swe_mcd_spa_akn_tig_rus_heb_hin_jav_svk_fbf_alb_bem_sun_tha_wly_tml_zul_ewe_azi_afr_lat_aze_dgb_vie_aeg_igb_swa_bam	0.000303242293629773	0.000714285026282214	0.999431613002518
582	anl_lit_moo_ben_owc_hau_sid_nor_uzb_aze_dgb_bat_fbf_arw_cze_bsq_svk_mlt_bam_cnt_swe_ita_ses_mol_tsn_grk_est_dyu_swa_hun_lat_wly_geo_pol_pan_guj_krd_heb_tig_afr_fin_akn_mly_bul_jav_jpn_tml_kor_rom_alb_swt_spa_mao_rus_sod_ind_mnd_dut_tsw_bos_amh_prs_eng_urd_slo_qcu_por_fre_mcd_xho_amr_ger_aeg_hin_sun_scr_yor_glc_bem_tag_tha_gam_knd_zul_igb_tur_ctl_ukr_azi_cic_vie_chh_ven_lda_ewe	-0.494841078204612	-1.17739081108167	0.242043938571741
583	amh_lit_tsw_fre_mlt_anl_gam_bul_tur_azi_ven_jav_bem_por_mcd_bsq_alb_tig_bam_mnd_ger_eng_dyu_lat_igb_urd_fin_yor_swa_est_glc_chh_geo_nor_krd_slo_spa_aeg_hau_pan_hun_akn_tag_svk_ind_jpn_knd_kor_arw_mol_moo_rom_sun_rus_amr_mly_cnt_ita_zul_bos_owc_swe_cze_guj_pol_qcu_grk_prs_scr_ewe_sod_dut_sid_afr_mao_ukr_cic_ctl_tsn_bat_tha_wly_tml_dgb_xho_aze_ben_hin_uzb_ses_vie_heb_swt_lda_fbf	-0.377688266237595	-0.895167411196405	0.373008645103572
584	aeg_swe_cic_urd_amr_amh_heb_scr_tur_azi_bem_jav_ses_spa_cze_bsq_bos_tig_swt_cnt_ita_ger_tsw_ukr_ewe_hin_hun_igb_yor_est_ben_mlt_geo_mcd_bul_mol_guj_anl_hau_pol_fin_swa_ind_dut_mao_jpn_knd_kor_alb_afr_tsn_krd_sun_pan_wly_bat_mnd_glc_moo_slo_sid_nor_rus_arw_prs_qcu_ctl_por_svk_xho_owc_rom_chh_eng_tag_lit_ven_grk_bam_mly_tha_gam_tml_fbf_akn_aze_fre_lat_uzb_zul_vie_sod_dgb_dyu_lda	-1.0093704252811	-2.46280255716932	0.0156261041387168
585	owc_mcd_moo_slo_sid_gam_amh_ben_aze_azi_tsn_jav_dyu_arw_cze_bsq_nor_amr_igb_mnd_grk_pan_swa_mol_akn_dut_fin_lda_dgb_est_scr_heb_geo_guj_spa_ctl_svk_wly_hau_krd_hun_ses_mly_ger_ind_jpn_tml_kor_glc_swe_swt_alb_sun_lit_anl_tag_cnt_ukr_zul_ita_chh_afr_hin_lat_por_qcu_eng_prs_rus_bam_sod_pol_mlt_urd_bat_bul_ven_fre_cic_mao_tha_tig_knd_yor_tsw_tur_rom_bos_uzb_fbf_vie_aeg_ewe_xho_bem	-0.303738939786196	-0.719190487168973	0.473826863083284
586	tig_glc_yor_cze_hau_owc_amh_urd_tur_azi_ewe_tag_moo_slo_bos_bsq_lit_heb_xho_cnt_ctl_prs_lda_pol_tsn_ita_est_tsw_igb_fin_por_aeg_geo_rus_mol_krd_nor_mlt_wly_ben_hun_bem_sun_arw_mly_jpn_knd_kor_spa_dut_dgb_fre_jav_svk_amr_mao_mnd_alb_swt_eng_gam_swe_guj_bul_grk_qcu_lat_ukr_hin_bam_sod_afr_chh_pan_ind_rom_zul_scr_fbf_bat_tha_anl_tml_dyu_ven_aze_ger_mcd_uzb_ses_vie_sid_akn_swa_cic	-0.211030997768248	-0.498382994120827	0.619390763392078
587	hau_ger_bam_ben_wly_owc_amh_svk_azi_uzb_yor_tag_swa_arw_pan_bsq_spa_gam_lda_cnt_swe_eng_tsw_rus_dgb_rom_fin_ses_xho_est_prs_anl_geo_scr_ctl_slo_dut_chh_heb_grk_hun_cic_ind_cze_sun_jpn_tml_kor_guj_afr_akn_nor_jav_alb_tig_mly_mnd_bos_zul_glc_amr_bul_ita_lit_lat_qcu_fre_ukr_por_dyu_sid_pol_mlt_urd_bat_krd_ewe_hin_fbf_mao_tha_aeg_knd_bem_igb_tur_mcd_mol_aze_moo_vie_sod_ven_tsn_swt	-0.497547403574418	-1.18424840400821	0.239332595291764
588	anl_ctl_xho_mcd_sod_amr_tig_ita_uzb_aze_igb_tag_ses_eng_krd_bsq_por_mlt_bem_cnt_arw_svk_zul_spa_moo_afr_hun_ven_fbf_fin_rus_aeg_geo_alb_glc_scr_urd_sid_chh_mol_est_yor_bat_bos_mly_jpn_tml_kor_prs_pol_swa_dut_mao_rom_hau_sun_mnd_grk_dgb_ben_gam_guj_slo_swe_ger_qcu_ukr_nor_pan_cic_wly_lat_amh_cze_ind_fre_tsn_lit_lda_jav_tha_heb_knd_tsw_ewe_azi_bul_hin_tur_dyu_vie_owc_akn_swt_bam	-0.791381333331854	-1.90884831273022	0.0593651816820398
589	amh_ger_akn_lat_owc_aeg_mlt_por_aze_tur_dgb_bat_tsw_prs_ctl_bsq_afr_sid_ewe_mnd_urd_ita_tsn_scr_igb_grk_hun_fbf_swa_est_mol_anl_geo_mcd_pan_guj_bul_gam_hau_ukr_fin_swt_tag_ben_jav_jpn_knd_kor_pol_fre_lda_hin_mao_arw_tig_ind_cnt_alb_moo_rom_sod_glc_swe_spa_krd_qcu_rus_dut_eng_yor_heb_svk_wly_cze_mly_lit_cic_bos_bam_sun_tha_chh_tml_zul_ven_uzb_nor_slo_azi_xho_vie_amr_ses_bem_dyu	-0.470604023659782	-1.11905878715287	0.265997102591338
590	sod_bul_swa_ger_hau_amr_tig_krd_uzb_tur_bem_ind_igb_fre_rom_bsq_ukr_chh_dyu_mnd_svk_prs_yor_afr_moo_alb_est_ewe_tsn_fin_pan_anl_geo_spa_bos_dut_mcd_wly_sid_eng_hun_xho_mly_rus_jav_jpn_tml_kor_pol_ctl_ses_ita_mao_lat_aeg_tag_cnt_mol_tsw_scr_mlt_nor_cze_hin_slo_qcu_lit_arw_glc_akn_amh_guj_gam_ben_bat_swe_zul_por_swt_sun_tha_owc_knd_bam_dgb_aze_grk_urd_azi_lda_vie_heb_ven_fbf_cic	-0.235845383778486	-0.557788944473227	0.578328750203744
591	sod_fre_fbf_pol_tig_aeg_owc_scr_azi_uzb_akn_bat_moo_slo_lit_bsq_ben_amh_tsn_mnd_alb_guj_tsw_mcd_swt_grk_hun_igb_bem_fin_mol_wly_geo_lat_bos_ita_swe_gam_hau_hin_est_ses_mao_por_ind_jpn_tml_kor_ukr_afr_xho_pan_mly_cze_heb_tag_cnt_krd_lda_dut_sid_svk_rus_prs_spa_qcu_ctl_ger_eng_ewe_anl_nor_amr_rom_jav_urd_bam_glc_dyu_sun_tha_mlt_knd_swa_ven_aze_bul_arw_tur_dgb_vie_chh_cic_zul_yor	0.492287734551014	1.16164418445712	0.248352737565732
592	owc_bos_xho_krd_anl_wly_chh_mol_azi_uzb_yor_ind_igb_nor_lit_bsq_prs_heb_tsw_cnt_glc_pol_ewe_rus_tsn_fre_fin_zul_moo_est_spa_mlt_geo_bul_eng_rom_urd_amh_hau_afr_hun_ses_tag_ben_jav_jpn_knd_kor_ger_guj_dgb_cze_sun_slo_gam_bat_mnd_arw_swt_alb_amr_scr_ukr_lat_grk_qcu_swe_mcd_dut_akn_sid_svk_sod_ita_mly_ctl_dyu_hin_ven_mao_tha_tig_tml_fbf_lda_aze_pan_por_tur_bam_vie_aeg_cic_bem_swa	-0.323977283370844	-0.767187371753327	0.44491343673982
593	anl_guj_tsw_afr_hau_owc_chh_mol_uzb_azi_akn_jav_moo_ita_svk_bsq_spa_aeg_ewe_mnd_pol_dut_xho_nor_ses_prs_hun_yor_cic_est_glc_sid_geo_ukr_eng_fre_grk_sod_amr_urd_fin_lda_bat_ben_mao_jpn_tml_kor_mcd_scr_swa_rom_ind_por_heb_tag_cnt_lit_fbf_pan_wly_swe_lat_ger_bul_qcu_krd_slo_alb_bam_tig_ctl_mlt_rus_sun_arw_swt_cze_dyu_mly_tha_amh_knd_tsn_ven_tur_hin_bos_aze_bem_vie_gam_igb_zul_dgb	-0.018172164004561	-0.0427526279369457	0.96599038340204
594	hau_krd_ewe_ben_mlt_sid_gam_hin_uzb_aze_tsn_mly_tsw_mcd_svk_bsq_afr_aeg_yor_mnd_por_ukr_moo_grk_ses_slo_hun_cic_dyu_est_nor_owc_geo_urd_pan_bos_lit_anl_chh_arw_fin_lda_tag_bul_jav_jpn_tml_kor_ita_pol_dgb_spa_sun_eng_sod_bat_cnt_lat_xho_ger_tig_fre_rus_guj_rom_qcu_scr_mol_alb_fbf_amr_prs_wly_ctl_mao_glc_swa_cze_bam_ind_tha_heb_knd_bem_swt_azi_swe_dut_tur_igb_vie_amh_ven_zul_akn	0.0802086527985843	0.1887811239595	0.850675723107872
595	tig_ita_bem_afr_sod_heb_aeg_ctl_uzb_tur_akn_tag_dgb_por_bul_bsq_svk_wly_xho_mnd_ben_grk_swt_mol_tsw_nor_hun_fbf_cic_fin_alb_anl_geo_guj_lit_pan_slo_mlt_owc_glc_est_dyu_mao_prs_mly_jpn_knd_kor_arw_dut_bam_pol_bat_rus_hau_ind_cnt_swe_moo_lat_chh_ukr_ger_mcd_fre_qcu_urd_hin_spa_lda_gam_bos_sid_scr_jav_rom_ses_krd_ewe_sun_tha_amh_tml_igb_zul_azi_eng_cze_aze_ven_vie_amr_swa_tsn_yor	-0.357717294533183	-0.847994524048309	0.398618258096449
596	owc_arw_swa_ben_amr_mlt_chh_urd_tur_azi_akn_mao_bam_rus_krd_bsq_dut_aeg_ewe_mnd_pol_eng_dyu_spa_zul_ita_hun_xho_ses_est_grk_tig_geo_glc_ctl_bos_lit_amh_hau_mol_fin_moo_jav_ger_mly_jpn_knd_kor_cze_guj_tsw_ukr_ind_fre_heb_bat_cnt_slo_igb_alb_gam_hin_bul_prs_por_qcu_afr_mcd_rom_cic_sid_pan_anl_svk_sun_lat_ven_scr_yor_tag_tha_wly_tml_bem_dgb_uzb_nor_swe_aze_tsn_vie_sod_lda_swt_fbf	-0.296097325705829	-0.701129570466655	0.484972830467964
597	sid_lit_tsw_mcd_amr_amh_hau_cze_aze_tur_ewe_ind_moo_slo_pol_bsq_mol_mlt_yor_mnd_bul_eng_ses_hin_xho_rus_fin_tsn_fbf_hun_fre_tig_geo_guj_bos_prs_spa_owc_heb_afr_est_dyu_mly_nor_sun_jpn_knd_kor_dut_rom_bem_ben_jav_ctl_gam_tag_cnt_grk_ven_lat_wly_svk_scr_pan_krd_qcu_ger_swe_alb_cic_chh_por_aeg_urd_bat_ita_lda_glc_bam_mao_tha_sod_tml_igb_dgb_azi_ukr_arw_uzb_swa_vie_anl_zul_swt_akn	-0.364587901521341	-0.86307882817455	0.390314449602493
598	amh_por_fbf_ger_chh_hau_wly_eng_uzb_azi_yor_bat_akn_spa_bul_bsq_afr_tig_dgb_mnd_lit_nor_cic_dut_xho_rom_fin_tsw_moo_est_arw_gam_geo_grk_fre_rus_pol_mlt_amr_guj_hun_dyu_ind_urd_jav_jpn_knd_kor_ita_mcd_ses_slo_mly_prs_owc_mao_cnt_mol_igb_hin_sod_ben_glc_cze_lat_qcu_swe_svk_pan_zul_aeg_bos_anl_scr_sun_alb_ewe_krd_swa_tag_tha_sid_tml_swt_lda_aze_ukr_ctl_tur_tsn_vie_heb_bam_bem_ven	0.318525427219703	0.750901338858254	0.454607855452079
599	amr_scr_bem_glc_heb_sod_sid_mcd_azi_aze_moo_mao_dgb_rom_svk_bsq_mol_mlt_ven_mnd_nor_hin_xho_dut_tsw_prs_fin_cic_igb_est_urd_anl_geo_spa_guj_ukr_ita_gam_wly_bul_hun_lda_jav_bos_sun_jpn_knd_kor_ger_fre_ewe_por_mly_ben_hau_ind_cnt_pol_fbf_arw_tig_afr_grk_lat_pan_qcu_eng_swe_lit_dyu_amh_cze_chh_krd_bat_alb_tsn_ctl_akn_tag_tha_owc_tml_bam_swa_tur_slo_rus_uzb_swt_vie_aeg_ses_yor_zul	-0.341730272237929	-0.809893758267486	0.420068695890284
600	heb_arw_dyu_ger_hau_mlt_chh_guj_azi_uzb_tsn_mly_yor_mol_glc_bsq_fre_gam_dgb_cnt_rom_bos_zul_afr_ewe_ita_hun_akn_ses_est_lit_wly_geo_krd_por_pol_lat_aeg_owc_hin_fin_bam_mao_eng_ind_jpn_knd_kor_scr_bul_moo_mcd_bat_ukr_sid_tag_mnd_dut_xho_slo_sod_cze_prs_swe_rus_qcu_pan_urd_grk_igb_amr_alb_amh_spa_jav_ctl_ven_ben_bem_sun_tha_tig_tml_lda_swa_aze_nor_svk_tur_cic_vie_anl_swt_fbf_tsw	-0.470182934007766	-1.11940415477322	0.265850565099226
601	sod_slo_swt_glc_amr_chh_aeg_swe_tur_uzb_akn_sun_ewe_afr_svk_bsq_lat_tig_lda_mnd_dut_ita_moo_grk_swa_fre_est_bem_ses_hun_guj_heb_geo_mol_rom_mcd_bos_wly_amh_alb_fin_dyu_bat_urd_tag_jpn_tml_kor_hin_prs_yor_ger_ind_nor_anl_mao_cnt_scr_cic_pan_owc_spa_rus_ctl_krd_qcu_por_eng_cze_tsw_hau_ben_gam_arw_jav_ukr_bam_pol_xho_mly_tha_sid_knd_fbf_zul_azi_bul_lit_aze_igb_vie_mlt_dgb_ven_tsn	0.1108124511902	0.260746906339933	0.794864188281097
602	sid_hin_lda_swe_mlt_amr_aeg_lat_azi_uzb_yor_mly_ewe_pol_lit_bsq_rom_anl_ses_cnt_pan_spa_tsn_svk_moo_dut_est_fbf_ven_fin_urd_owc_geo_glc_alb_cze_nor_wly_heb_grk_hun_igb_bat_krd_ind_jpn_tml_kor_guj_eng_swt_ger_tag_rus_tig_sun_mnd_bos_zul_ben_sod_mol_ukr_ctl_afr_qcu_fre_scr_ita_dgb_amh_mcd_gam_prs_mao_arw_bem_por_cic_jav_tha_chh_knd_xho_bam_tur_slo_bul_aze_swa_vie_hau_tsw_dyu_akn	-0.987256607047678	-2.40235083373817	0.0182767715337005
603	aeg_mcd_dyu_por_sid_gam_mlt_afr_uzb_aze_zul_sun_ses_hin_ben_bsq_svk_amh_swa_mnd_ctl_arw_dgb_mol_fbf_pol_hun_tsw_bam_fin_krd_owc_geo_alb_pan_glc_nor_tig_chh_ukr_est_lda_tag_slo_mao_jpn_tml_kor_eng_rom_tsn_rus_jav_bos_anl_ind_cnt_scr_bem_lat_heb_lit_cze_grk_swe_qcu_spa_urd_dut_cic_hau_ita_sod_prs_mly_fre_swt_bul_ven_bat_tha_amr_knd_xho_akn_azi_ger_guj_tur_yor_vie_wly_moo_ewe_igb	0.258590288130055	0.608558099171263	0.544300925781228
604	owc_rus_tsn_urd_mlt_aeg_tig_ukr_uzb_azi_yor_jav_dgb_afr_krd_bsq_lat_heb_ven_cnt_grk_bos_bem_rom_swa_pan_est_moo_xho_hun_ctl_gam_geo_dut_por_scr_fre_chh_wly_mol_fin_swt_mao_bul_ind_jpn_tml_kor_ita_hin_bam_prs_bat_svk_hau_sun_mnd_cze_tsw_nor_amh_pol_alb_glc_swe_qcu_spa_slo_ben_igb_amr_lit_anl_arw_mly_ger_akn_guj_lda_tag_tha_sid_knd_fbf_dyu_tur_eng_mcd_aze_zul_vie_sod_ewe_ses_cic	0.0747610579229415	0.175802442593323	0.860831381124372
605	amh_svk_bam_spa_heb_aeg_amr_glc_aze_uzb_tsw_mao_dgb_bul_mcd_bsq_ben_hau_moo_cnt_fre_eng_ven_por_dyu_grk_fin_zul_tsn_hun_pan_anl_geo_urd_scr_pol_swe_wly_owc_rus_est_igb_bat_ger_sun_jpn_tml_kor_afr_ukr_fbf_rom_mly_cze_chh_ind_mnd_ita_swt_krd_mlt_arw_bos_ctl_mol_qcu_lat_slo_dut_xho_sod_prs_gam_guj_jav_alb_ses_hin_yor_tag_tha_sid_knd_akn_bem_azi_nor_lit_tur_lda_vie_tig_ewe_swa_cic	-0.420602916770224	-0.997564316926941	0.321079183823469
606	sod_rus_tsn_bos_hau_wly_aeg_mcd_azi_uzb_bam_bat_lda_prs_bul_bsq_glc_anl_bem_mnd_slo_alb_dyu_ger_ewe_scr_fin_swt_akn_hun_dut_tig_geo_ukr_eng_fre_spa_owc_gam_lat_est_zul_mly_pol_sun_jpn_tml_kor_svk_pan_igb_por_tag_urd_amh_jav_cnt_cze_xho_swe_amr_krd_hin_grk_arw_qcu_lit_rom_ita_moo_heb_afr_chh_ben_ind_guj_dgb_mol_swa_mao_tha_mlt_knd_cic_ses_tur_nor_ctl_aze_ven_vie_sid_fbf_yor_tsw	-0.503485556948929	-1.19649884204425	0.23454335028837
607	chh_spa_tsn_afr_owc_amh_aeg_lit_azi_tur_swt_bat_lda_ita_glc_bsq_scr_gam_xho_cnt_alb_krd_yor_arw_moo_pan_hun_akn_tsw_est_swe_sod_geo_guj_urd_hin_ctl_tig_amr_grk_fin_ewe_jav_ben_sun_jpn_knd_kor_pol_eng_bem_prs_mao_fre_heb_tag_mnd_rus_ses_dut_wly_bul_lat_nor_bos_qcu_slo_svk_mol_bam_mlt_por_hau_rom_ind_cze_igb_mcd_zul_mly_tha_anl_tml_fbf_cic_aze_ger_ukr_uzb_dyu_vie_sid_swa_ven_dgb	-0.0693868228578306	-0.163383829434733	0.870570759881464
608	amr_ger_ven_mol_gam_amh_mlt_cze_tur_azi_akn_sun_yor_lat_rom_bsq_rus_sid_dgb_mnd_scr_mcd_ewe_bos_bam_glc_hun_tsw_fbf_est_afr_chh_geo_grk_lit_prs_urd_tig_wly_svk_fin_tsn_jav_alb_bat_jpn_knd_kor_ctl_pan_zul_ben_mly_dut_hau_mao_cnt_hin_bem_krd_owc_nor_por_ita_bul_qcu_fre_ukr_arw_lda_aeg_spa_anl_pol_ind_eng_swa_swe_dyu_tag_tha_sod_tml_ses_xho_aze_guj_slo_uzb_swt_vie_heb_cic_moo_igb	-0.262994964890159	-0.622125553974635	0.535381605903619
609	chh_rom_ewe_urd_amh_owc_anl_pan_aze_azi_tsn_mao_dgb_ctl_lat_bsq_lit_wly_tsw_cnt_slo_nor_moo_prs_lda_mol_est_dyu_xho_fin_dut_gam_geo_bos_glc_grk_pol_amr_sod_ger_hun_swa_ind_krd_sun_jpn_knd_kor_eng_scr_bam_alb_jav_svk_heb_bat_mnd_por_cic_spa_tig_arw_bul_swe_guj_qcu_rus_afr_cze_zul_sid_ita_hau_ukr_mly_hin_bem_fre_ses_tag_tha_aeg_tml_yor_igb_tur_mcd_ben_uzb_akn_vie_mlt_fbf_ven_swt	-0.619023682926692	-1.4791019129828	0.142492395829501
610	sid_ger_zul_afr_owc_gam_mlt_pan_aze_azi_bam_tag_swa_eng_nor_bsq_guj_anl_ses_cnt_ctl_bos_swt_ben_akn_prs_fin_igb_dgb_est_scr_wly_geo_hin_krd_ukr_dut_aeg_hau_urd_hun_tsw_mao_rus_sun_jpn_knd_kor_cze_bul_ven_lat_jav_fre_chh_bat_mnd_ita_moo_arw_amr_swe_slo_por_pol_qcu_rom_spa_mol_cic_tig_svk_amh_glc_mly_alb_yor_mcd_fbf_ind_tha_heb_tml_tsn_bem_uzb_grk_lit_tur_ewe_vie_sod_dyu_lda_xho	-0.85280562355659	-2.05922264214993	0.0422685755371382
611	mlt_slo_ses_nor_aeg_gam_amh_alb_aze_tur_bem_sun_moo_bul_urd_bsq_por_tig_cic_cnt_dut_svk_fbf_ita_yor_fre_est_ewe_tsw_hun_ger_hau_geo_rus_ctl_bos_eng_sid_owc_ukr_fin_ven_bat_rom_mao_jpn_knd_kor_lit_pol_swt_guj_ind_prs_chh_tag_mnd_ben_dyu_arw_anl_grk_afr_cze_mcd_qcu_scr_krd_lat_akn_sod_swe_amr_hin_mly_pan_bam_spa_xho_jav_tha_wly_tml_swa_igb_uzb_mol_glc_azi_dgb_vie_heb_lda_tsn_zul	0.394114292021149	0.92939649604326	0.355089743127753
612	sid_rus_moo_scr_amr_tig_anl_por_aze_uzb_xho_mao_dgb_afr_alb_bsq_fre_gam_bem_cnt_rom_pan_tsn_ukr_swa_bul_est_fbf_yor_fin_pol_chh_geo_cze_nor_bos_mcd_wly_mlt_swe_hun_ses_jav_ben_ind_jpn_tml_kor_eng_ctl_akn_guj_tag_urd_sod_bat_mnd_prs_bam_grk_owc_ita_hin_spa_svk_qcu_glc_mol_lit_zul_heb_arw_hau_ger_mly_dut_swt_slo_ewe_sun_tha_amh_knd_lda_igb_azi_lat_krd_tur_tsw_vie_aeg_cic_ven_dyu	0.565663609094346	1.33941739677929	0.183699009251256
613	chh_ctl_fbf_bul_gam_amr_owc_pan_aze_uzb_zul_sun_bem_mol_glc_bsq_cze_heb_swt_mnd_urd_lit_akn_grk_tsn_bos_fin_ven_ewe_est_prs_tig_geo_fre_alb_nor_ukr_hau_sid_afr_hun_lda_mly_arw_mao_jpn_tml_kor_guj_krd_yor_ita_bat_por_amh_ind_cnt_ben_xho_rus_wly_swe_rom_pol_spa_qcu_mcd_hin_dut_tsw_anl_scr_mlt_slo_jav_lat_dyu_eng_bam_tag_tha_sod_knd_moo_dgb_azi_svk_ger_tur_igb_vie_aeg_cic_ses_swa	-0.10797974136946	-0.254615976176388	0.799581884800388
614	anl_lit_bem_eng_aeg_tig_wly_afr_tur_uzb_swt_ind_bam_hin_pol_bsq_rus_hau_dgb_mnd_prs_ita_swa_bos_zul_mcd_fin_lda_yor_hun_guj_mlt_geo_mol_spa_ctl_krd_gam_sid_lat_est_ewe_mao_rom_bat_jpn_knd_kor_bul_ukr_xho_ger_sun_por_owc_mly_cnt_nor_tsn_cze_amr_dut_glc_scr_swe_qcu_svk_ben_urd_igb_heb_arw_amh_alb_tag_pan_ven_slo_dyu_jav_tha_sod_tml_fbf_moo_aze_grk_fre_azi_cic_vie_chh_tsw_akn_ses	0.358859073397721	0.84568160405562	0.399900998264537
615	amr_prs_dgb_bos_sod_mlt_chh_ger_azi_tur_ses_jav_dyu_lat_alb_bsq_scr_tig_lda_cnt_swe_glc_akn_eng_ewe_slo_fin_bem_bam_est_spa_heb_geo_guj_mol_bul_por_gam_hau_nor_hun_fbf_mao_arw_ind_jpn_knd_kor_urd_ita_igb_ukr_sun_rom_amh_bat_mnd_grk_xho_afr_anl_krd_ben_ctl_rus_qcu_mcd_cze_lit_tsw_wly_svk_sid_hin_mly_pan_zul_dut_cic_tag_tha_owc_tml_ven_swa_uzb_pol_fre_aze_yor_vie_aeg_moo_swt_tsn	-0.239402199475948	-0.565844208873703	0.572862468072617
616	anl_afr_swa_mcd_heb_mlt_chh_rus_aze_uzb_dgb_bat_ses_krd_ukr_bsq_swe_tig_tsn_mnd_bos_fre_fbf_nor_xho_rom_fin_igb_dyu_est_eng_aeg_geo_spa_pan_arw_grk_hau_sod_lat_hun_bam_mao_cze_ind_jpn_tml_kor_lit_bul_ven_por_mly_scr_amh_sun_cnt_urd_zul_prs_owc_svk_ger_alb_pol_qcu_hin_ctl_guj_swt_sid_dut_amr_ben_jav_ita_cic_mol_akn_tag_tha_wly_knd_lda_bem_tur_slo_glc_azi_moo_vie_gam_tsw_yor_ewe	-0.407194351968174	-0.966204437335733	0.336447771148676
617	aeg_svk_bam_fre_owc_chh_sod_scr_aze_tur_ses_mao_bem_bul_ger_bsq_cze_anl_ewe_mnd_pol_alb_swt_afr_ven_nor_hun_zul_swa_fin_spa_sid_geo_slo_mol_mcd_prs_amh_hau_urd_est_dgb_tag_por_sun_jpn_tml_kor_ctl_bos_xho_ita_jav_krd_tig_bat_cnt_ukr_tsw_swe_mlt_lat_grk_dut_rus_qcu_ben_glc_rom_cic_wly_pan_heb_hin_mly_arw_dyu_eng_fbf_ind_tha_gam_knd_igb_akn_uzb_guj_lit_azi_tsn_vie_amr_moo_yor_lda	-0.28096560505851	-0.664311449664459	0.508134756004973
618	amr_eng_bem_glc_tig_anl_gam_lat_azi_aze_igb_mao_akn_ben_mol_bsq_nor_aeg_dyu_cnt_bul_ctl_ses_ger_swa_swe_est_moo_zul_fin_rom_hau_geo_guj_cze_ukr_grk_sid_heb_por_hun_ven_jav_alb_sun_jpn_knd_kor_lit_prs_swt_svk_tag_afr_sod_mly_mnd_dut_cic_hin_owc_fre_mcd_urd_rus_qcu_krd_bos_spa_tsw_wly_pan_chh_pol_ind_arw_xho_scr_yor_bat_tha_amh_tml_tsn_ewe_uzb_slo_ita_tur_fbf_vie_mlt_bam_lda_dgb	-1.02480762530231	-2.50256500351149	0.0140755134873006
619	sod_hin_dyu_glc_anl_tig_heb_afr_tur_aze_zul_jav_ses_rus_por_bsq_mol_hau_tsn_mnd_scr_pan_bem_ita_moo_eng_fin_ewe_akn_hun_ukr_amh_geo_svk_prs_spa_ctl_owc_amr_bos_est_xho_mao_lit_ind_jpn_tml_kor_alb_guj_ven_bul_tag_rom_aeg_sun_cnt_slo_bam_fre_sid_krd_swe_dut_urd_qcu_grk_nor_lat_swt_chh_mcd_mlt_arw_bat_cze_yor_ger_dgb_mly_tha_gam_knd_cic_tsw_azi_ben_pol_uzb_igb_vie_wly_swa_lda_fbf	-0.384770592113058	-0.913999254488479	0.36308082226862
620	gam_urd_dgb_arw_anl_mlt_chh_afr_uzb_aze_ses_sun_lda_alb_ita_bsq_por_amr_moo_mnd_hin_cze_swa_guj_dyu_lit_est_igb_cic_hun_swe_hau_geo_rus_fre_nor_svk_sod_tig_slo_fin_akn_mly_mol_jav_jpn_knd_kor_pan_ctl_tsw_rom_mao_ukr_owc_ind_cnt_glc_bem_pol_heb_dut_krd_ben_eng_qcu_bos_mcd_bul_zul_sid_grk_amh_ger_tag_lat_ven_spa_yor_bat_tha_wly_tml_xho_fbf_azi_scr_prs_tur_ewe_vie_aeg_swt_tsn_bam	-0.0486085247858876	-0.114687682995749	0.908939926702197
621	aeg_ben_moo_bul_owc_sid_anl_mol_tur_aze_swt_sun_dgb_ctl_urd_bsq_hin_heb_igb_mnd_afr_dut_tsn_glc_fbf_prs_est_ses_lda_hun_swe_mlt_geo_rus_guj_lit_lat_tig_hau_ukr_fin_tsw_tag_por_mly_jpn_knd_kor_ger_arw_ewe_cze_ind_nor_amh_mao_cnt_ita_cic_scr_gam_krd_pol_eng_grk_qcu_mcd_spa_pan_xho_wly_alb_chh_svk_bat_fre_zul_slo_ven_jav_tha_amr_tml_yor_akn_azi_rom_bos_uzb_bem_vie_sod_swa_dyu_bam	-1.162312067955	-2.86360783610824	0.00517621391386437
622	tig_cze_swa_guj_wly_hau_gam_bos_azi_uzb_moo_tag_igb_hin_por_bsq_svk_chh_bam_mnd_grk_eng_ven_nor_fbf_spa_fin_tsn_cic_hun_swe_heb_geo_krd_lat_rus_scr_aeg_owc_slo_est_zul_bat_arw_sun_jpn_knd_kor_lit_urd_dgb_fre_jav_ben_amh_mao_cnt_afr_ses_prs_sid_rom_glc_dut_ita_qcu_mcd_ctl_ger_swt_anl_ukr_amr_bul_mly_alb_dyu_mol_xho_ind_tha_mlt_tml_lda_yor_aze_pan_pol_tur_tsw_vie_sod_bem_ewe_akn	-0.290485406820624	-0.687954383117385	0.493193852107227
623	tig_spa_moo_rom_amr_aeg_mlt_pan_aze_uzb_ven_bat_dgb_glc_grk_bsq_lit_hau_bem_cnt_guj_swe_tsn_lat_fbf_eng_hun_swt_xho_est_hin_chh_geo_rus_krd_urd_prs_anl_amh_afr_fin_akn_ind_svk_mly_jpn_knd_kor_ita_ukr_yor_bos_sun_ben_heb_jav_mnd_nor_cic_por_sod_ctl_scr_bul_arw_qcu_pol_slo_mcd_igb_wly_dut_owc_mol_tag_ger_bam_alb_dyu_mao_tha_gam_tml_swa_tsw_azi_cze_fre_tur_ewe_vie_sid_ses_lda_zul	-0.377142147985791	-0.89339462951316	0.373951945344015
624	wly_prs_tsn_fre_sid_amr_tig_lat_azi_aze_swt_ind_moo_mcd_ita_bsq_spa_amh_lda_cnt_bos_glc_xho_slo_cic_por_fin_bem_akn_hun_pol_heb_geo_guj_swe_mol_nor_chh_hau_ger_est_dyu_jav_ctl_bat_jpn_knd_kor_krd_rom_swa_cze_mly_bul_mlt_mao_mnd_rus_fbf_eng_owc_lit_svk_ben_ukr_qcu_scr_pan_alb_bam_aeg_dut_sod_afr_sun_grk_ewe_urd_zul_tag_tha_gam_tml_ven_igb_tur_hin_arw_uzb_tsw_vie_anl_dgb_ses_yor	-0.115846436910066	-0.273265107611563	0.785255357853924
625	chh_krd_dyu_cze_amh_owc_tig_svk_azi_tur_ven_mao_ses_pol_guj_bsq_mol_heb_ewe_mnd_lit_urd_tsw_mcd_akn_glc_est_swt_fbf_fin_lat_sod_geo_hin_rom_ukr_rus_hau_mlt_scr_hun_dgb_jav_spa_sun_jpn_knd_kor_dut_bos_igb_ctl_mly_slo_sid_tag_cnt_alb_bem_bul_wly_prs_afr_ger_fre_qcu_swe_eng_pan_swa_amr_ben_gam_arw_bat_ita_moo_por_xho_ind_tha_aeg_tml_lda_zul_aze_grk_nor_uzb_yor_vie_anl_cic_tsn_bam	-0.577951972195641	-1.37910210533523	0.171170958933287
626	sid_lat_ewe_lit_sod_chh_amh_krd_azi_tur_dgb_mly_ses_arw_swe_bsq_alb_tig_swa_mnd_bos_ita_cic_urd_tsw_slo_hun_ven_moo_est_svk_hau_geo_cze_bul_rus_guj_wly_amr_afr_fin_zul_tag_nor_mao_jpn_knd_kor_mol_pol_bem_mcd_bat_prs_heb_jav_cnt_ukr_xho_scr_aeg_ctl_hin_eng_spa_qcu_dut_grk_glc_tsn_mlt_pan_gam_ben_sun_ger_lda_rom_yor_ind_tha_owc_tml_dyu_bam_aze_por_fre_uzb_swt_vie_anl_fbf_akn_igb	0.419941784382906	0.992556239526986	0.323501736523771
627	mlt_alb_ewe_bul_anl_heb_owc_guj_tur_uzb_akn_sun_dgb_swe_por_bsq_cze_sid_bam_cnt_afr_ita_tsn_ger_tsw_dut_fin_ven_yor_est_eng_amh_geo_mol_mcd_lit_ukr_gam_hau_rom_hun_bem_jav_nor_mly_jpn_knd_kor_krd_fre_ses_grk_ind_spa_amr_bat_mnd_glc_igb_prs_wly_urd_pol_svk_slo_qcu_ctl_rus_lat_zul_tig_bos_aeg_hin_mao_scr_swa_pan_moo_tag_tha_sod_tml_fbf_xho_azi_arw_ben_aze_lda_vie_chh_cic_dyu_swt	0.287507940741686	0.676381635958486	0.500477111569349
628	tig_urd_zul_glc_sid_amr_gam_rus_azi_aze_swt_ind_tsn_cze_swe_bsq_scr_aeg_yor_cnt_spa_rom_fbf_grk_xho_ukr_est_dgb_moo_fin_bos_wly_geo_guj_nor_krd_svk_amh_hau_eng_hun_igb_jav_afr_bat_jpn_knd_kor_fre_lit_swa_alb_mao_mcd_sod_sun_mnd_hin_dyu_arw_anl_ita_ben_prs_bul_qcu_ger_pan_por_bem_owc_dut_chh_lat_mly_pol_bam_mol_ewe_tag_tha_mlt_tml_akn_ven_tur_ctl_slo_uzb_cic_vie_heb_tsw_ses_lda	-0.0653105264713875	-0.153894703753373	0.878026218921272
629	gam_eng_dgb_slo_heb_amr_amh_scr_uzb_azi_tsw_mly_akn_svk_lat_bsq_ctl_wly_yor_cnt_ger_urd_moo_pan_swa_lit_est_swt_bam_hun_afr_mlt_geo_rom_mcd_arw_guj_aeg_chh_ita_fin_cic_mao_prs_sun_jpn_tml_kor_bos_krd_tsn_grk_ind_cze_hau_tag_mnd_por_fbf_hin_owc_pol_bul_glc_fre_qcu_swe_dut_ben_ses_anl_alb_tig_spa_bat_mol_igb_ukr_bem_jav_tha_sod_knd_lda_ewe_aze_rus_nor_tur_ven_vie_sid_xho_dyu_zul	0.466040935791117	1.10223346756941	0.273204495035317
630	hau_bos_igb_urd_anl_sid_wly_arw_azi_tur_swt_jav_fbf_alb_cze_bsq_ben_amh_bam_cnt_ger_mol_xho_nor_lda_krd_fin_dyu_moo_hun_glc_tig_geo_mcd_fre_ita_rus_heb_mlt_dut_est_tsn_mao_hin_mly_jpn_tml_kor_svk_guj_ses_ctl_sun_spa_sod_tag_mnd_lat_zul_pol_amr_prs_swe_bul_eng_qcu_grk_por_scr_dgb_gam_pan_chh_lit_ind_rom_yor_ukr_ven_bat_tha_aeg_knd_tsw_cic_aze_afr_slo_uzb_ewe_vie_owc_bem_swa_akn	-0.17134373430054	-0.404112182061154	0.687058032645014
631	mlt_slo_lda_mol_wly_heb_sod_ger_azi_uzb_fbf_jav_swt_afr_ita_bsq_swe_anl_zul_mnd_ukr_mcd_swa_pol_dyu_fre_fin_tsw_tsn_hun_bul_amr_geo_cze_nor_alb_por_tig_sid_hin_est_moo_bat_svk_mly_jpn_knd_kor_prs_scr_dgb_guj_ind_lit_gam_tag_cnt_grk_igb_lat_amh_urd_pan_ben_rus_qcu_bos_ctl_rom_ewe_owc_arw_hau_spa_mao_glc_ses_eng_xho_sun_tha_chh_tml_ven_bem_tur_dut_krd_aze_bam_vie_aeg_cic_yor_akn	-0.690082905759089	-1.65471381864445	0.101353773010012
632	heb_ben_akn_prs_wly_tig_sid_alb_azi_uzb_tsn_ind_bam_fre_hin_bsq_slo_amh_dyu_cnt_glc_spa_zul_scr_bem_guj_est_cic_swt_fin_swe_mlt_geo_cze_por_grk_mol_chh_hau_ukr_hun_ven_tag_urd_mao_jpn_knd_kor_bos_rom_swa_arw_bat_dut_aeg_sun_mnd_mcd_fbf_eng_amr_svk_ita_lit_nor_qcu_afr_pan_bul_igb_anl_pol_gam_rus_jav_ger_moo_ctl_ses_mly_tha_sod_tml_dgb_tsw_tur_lat_krd_aze_ewe_vie_owc_yor_xho_lda	0.0503939246304217	0.118613498111744	0.905837397796873
633	aeg_alb_bem_ger_anl_hau_chh_slo_tur_aze_dgb_bat_ven_prs_cze_bsq_scr_sod_tsn_mnd_mol_ben_swa_ukr_tsw_afr_hun_akn_bam_fin_glc_amh_geo_pan_bul_ctl_svk_tig_wly_guj_est_yor_ind_mcd_sun_jpn_tml_kor_pol_ita_ewe_rus_jav_fre_owc_mao_cnt_krd_fbf_rom_gam_dut_por_hin_eng_qcu_grk_lat_spa_swt_heb_swe_sid_urd_mly_nor_lda_bos_cic_tag_tha_amr_knd_dyu_ses_uzb_lit_arw_azi_moo_vie_mlt_xho_igb_zul	0.0583484551668454	0.137311695677758	0.891081266648872
634	tig_guj_bem_grk_anl_sid_amr_krd_tur_aze_swa_mao_xho_bos_pan_bsq_hin_aeg_tsn_mnd_ita_rus_ven_swe_akn_nor_hun_igb_dyu_est_cze_wly_geo_ben_bul_slo_lit_owc_sod_prs_fin_dgb_ind_eng_mly_jpn_tml_kor_fre_urd_yor_mcd_sun_svk_heb_tag_cnt_alb_zul_lat_chh_por_glc_ger_spa_qcu_ctl_afr_rom_ses_amh_dut_hau_scr_jav_pol_swt_mol_fbf_bat_tha_gam_knd_ewe_cic_uzb_arw_ukr_azi_moo_vie_mlt_bam_lda_tsw	-0.126505459529499	-0.298516358282527	0.765975062609735
635	aeg_por_swa_ukr_chh_owc_hau_pol_uzb_azi_yor_sun_akn_hin_svk_bsq_fre_amr_moo_cnt_grk_ben_zul_spa_lda_guj_hun_xho_swt_est_pan_amh_geo_rom_bos_ctl_mcd_gam_anl_swe_fin_bem_bat_slo_mao_jpn_tml_kor_dut_bul_ses_rus_ind_prs_mlt_tag_mnd_ita_dgb_lat_wly_afr_mol_cze_glc_qcu_scr_eng_urd_ewe_sid_nor_sod_alb_jav_ger_tsn_arw_igb_mly_tha_heb_knd_bam_dyu_aze_krd_lit_tur_cic_vie_tig_ven_fbf_tsw	-0.879633896631063	-2.12369691342406	0.0363497731063375
636	heb_krd_ses_ger_amr_owc_sid_ctl_tur_azi_yor_sun_tsw_rom_fre_bsq_pol_chh_igb_mnd_prs_urd_dgb_ita_swt_ben_fin_bam_tsn_est_glc_mlt_geo_svk_grk_scr_guj_wly_hau_por_hun_fbf_tag_arw_ind_jpn_knd_kor_eng_swe_lda_mol_bat_ukr_amh_mly_cnt_spa_dyu_lit_sod_cze_rus_nor_lat_qcu_bul_alb_mcd_ewe_tig_dut_aeg_afr_jav_pan_bem_hin_xho_mao_tha_gam_tml_zul_akn_uzb_slo_bos_aze_cic_vie_anl_ven_moo_swa	-0.0413974608273447	-0.0975383483407691	0.922508787019254
637	gam_ben_lda_rom_mlt_chh_amh_ger_azi_uzb_bam_tag_bem_glc_guj_bsq_grk_sid_yor_mnd_ita_krd_igb_alb_ven_bos_fin_dgb_swa_est_ctl_amr_geo_lat_nor_svk_afr_hau_owc_por_hun_ses_ind_arw_jav_jpn_knd_kor_mol_pan_tsw_eng_bat_pol_sod_mao_cnt_rus_swt_ukr_anl_fre_mcd_scr_urd_qcu_bul_lit_slo_akn_heb_spa_tig_cze_mly_swe_xho_dut_dyu_sun_tha_wly_tml_zul_moo_aze_prs_hin_tur_cic_vie_aeg_tsn_fbf_ewe	0.718515593487964	1.71006474989438	0.0905882878288215
638	anl_slo_swt_prs_hau_amh_gam_fre_aze_tur_bem_mao_ewe_afr_spa_bsq_ita_sid_ses_cnt_ctl_rom_tsn_mol_dyu_swe_fin_tsw_lda_hun_hin_sod_geo_bos_alb_por_guj_amr_tig_ben_est_swa_mly_ger_jav_jpn_knd_kor_svk_grk_akn_pan_sun_cze_wly_bat_mnd_arw_zul_krd_aeg_glc_bul_scr_lit_qcu_lat_rus_pol_ven_heb_dut_mlt_eng_tag_urd_bam_nor_xho_ind_tha_owc_tml_moo_igb_uzb_ukr_mcd_azi_yor_vie_chh_cic_fbf_dgb	0.215584568649989	0.508272901677175	0.612465508857626
639	sod_fre_lda_mol_heb_owc_amr_prs_tur_uzb_dyu_sun_bam_alb_bos_bsq_spa_anl_swt_cnt_guj_bul_cic_dut_zul_swe_hun_yor_swa_fin_scr_mlt_geo_lit_mcd_pol_glc_aeg_gam_hin_est_ewe_ind_rom_mly_jpn_tml_kor_arw_grk_tsw_nor_bat_por_tig_tag_mnd_afr_akn_ita_amh_rus_ukr_urd_cze_qcu_eng_ger_krd_moo_chh_pan_sid_lat_mao_slo_dgb_svk_tsn_jav_tha_hau_knd_igb_bem_azi_ben_ctl_aze_ses_vie_wly_ven_fbf_xho	-0.380228231169262	-0.90212087789235	0.369323168309466
640	owc_afr_bem_ukr_anl_wly_gam_ben_tur_aze_ven_jav_bam_bul_mol_bsq_eng_sid_cic_mnd_por_urd_ewe_rus_fbf_ita_hun_yor_xho_est_grk_aeg_geo_fre_krd_dut_pol_chh_sod_lat_fin_akn_sun_nor_ind_jpn_tml_kor_ger_mcd_moo_lit_mly_guj_tig_mao_cnt_ctl_tsw_svk_amr_glc_arw_slo_pan_qcu_alb_prs_bos_igb_mlt_cze_amh_spa_bat_swe_swa_scr_swt_tag_tha_hau_knd_zul_dyu_uzb_hin_rom_azi_ses_vie_heb_lda_dgb_tsn	0.106650190639861	0.251308365762121	0.802130163867156
641	aeg_scr_zul_bul_heb_sid_tig_krd_azi_tur_fbf_mly_bem_mcd_bos_bsq_rom_hau_akn_cnt_alb_prs_ses_slo_swa_fre_hun_cic_ewe_est_rus_mlt_geo_spa_ben_por_grk_owc_amh_mol_fin_tsw_tag_afr_sun_jpn_knd_kor_ita_glc_yor_hin_jav_arw_anl_mao_mnd_ctl_lda_ukr_chh_pol_svk_nor_guj_qcu_lit_cze_pan_moo_gam_swe_wly_ger_bat_lat_ven_dut_dgb_ind_tha_amr_tml_igb_bam_uzb_urd_eng_aze_dyu_vie_sod_swt_tsn_xho	-0.0205765430668146	-0.0484874202745706	0.961431768104389
642	tig_guj_ses_ben_amh_aeg_anl_bos_uzb_azi_swa_mly_tsw_svk_ctl_bsq_swe_amr_cic_mnd_slo_nor_dgb_urd_akn_ita_hun_yor_tsn_est_pol_wly_geo_fre_por_spa_mol_owc_hau_ukr_fin_igb_tag_alb_sun_jpn_knd_kor_cze_prs_bam_glc_mao_dut_sid_ind_cnt_pan_bem_krd_gam_rus_afr_lat_grk_qcu_eng_scr_mcd_fbf_sod_arw_heb_bul_jav_rom_moo_hin_xho_bat_tha_mlt_tml_zul_swt_tur_ger_lit_aze_ven_vie_chh_lda_dyu_ewe	-0.547929696165527	-1.30542408906785	0.194968819712492
643	chh_krd_dyu_dut_anl_heb_wly_cze_azi_aze_yor_mly_cic_eng_arw_bsq_pol_amr_tsw_cnt_ger_hin_xho_ben_lda_guj_est_swt_zul_fin_rom_hau_geo_pan_scr_mol_por_tig_owc_ita_hun_swa_mao_prs_tag_jpn_knd_kor_lit_alb_igb_svk_bat_swe_mlt_jav_mnd_rus_bam_bos_sid_spa_ukr_lat_bul_qcu_mcd_fre_ctl_ewe_amh_nor_aeg_glc_sun_grk_ven_afr_bem_ind_tha_sod_tml_dgb_fbf_tur_urd_slo_uzb_akn_vie_gam_ses_tsn_moo	0.227822279930835	0.535849769871673	0.593341645030304
644	aeg_spa_ewe_ger_tig_sod_wly_lat_azi_aze_yor_mly_swt_mcd_svk_bsq_ukr_mlt_bam_cnt_ctl_pan_tsn_mol_dyu_nor_fin_swa_bem_hun_scr_chh_geo_swe_cze_alb_lit_amr_amh_rus_est_akn_sun_urd_bat_jpn_tml_kor_rom_krd_lda_prs_ind_guj_hau_mao_mnd_bos_dgb_dut_anl_eng_slo_arw_grk_qcu_fre_hin_glc_igb_sid_por_gam_ita_jav_bul_fbf_pol_cic_tag_tha_owc_knd_tsw_xho_tur_afr_ben_uzb_ven_vie_heb_zul_ses_moo	-0.325136689777087	-0.769920584509975	0.443298285080564
645	amh_guj_igb_urd_wly_amr_sod_nor_azi_uzb_bem_mly_moo_ger_slo_bsq_mcd_mlt_cic_mnd_bul_por_xho_spa_dgb_alb_hun_ses_ewe_fin_mol_chh_geo_swe_prs_bos_ukr_aeg_anl_lat_est_akn_ind_dut_tag_jpn_knd_kor_eng_rus_tsn_ctl_jav_svk_heb_bat_cnt_krd_swa_glc_sid_pol_afr_lit_cze_qcu_arw_pan_ben_zul_tig_ita_hau_hin_mao_fre_dyu_scr_tsw_sun_tha_gam_tml_lda_fbf_aze_rom_grk_tur_ven_vie_owc_bam_swt_yor	-0.51630716458939	-1.23251169561286	0.220864768171374
646	mlt_grk_swa_svk_heb_chh_anl_guj_uzb_aze_ses_mao_tsw_glc_spa_bsq_pol_sid_dyu_mnd_ben_rus_xho_prs_ven_alb_hun_lda_bem_est_rom_aeg_geo_eng_pan_urd_ctl_wly_owc_nor_fin_swt_tag_fre_jav_jpn_tml_kor_lat_bos_cic_ita_mly_arw_amh_sun_cnt_dut_dgb_ger_amr_lit_por_krd_hin_qcu_mcd_scr_slo_tsn_tig_afr_sod_ukr_bat_cze_ewe_swe_igb_ind_tha_gam_knd_zul_yor_azi_mol_bul_tur_moo_vie_hau_fbf_bam_akn	-0.220972115190803	-0.522747822264566	0.602392907889835
647	mlt_mcd_lda_pol_gam_hau_tig_swe_uzb_tur_dyu_ind_zul_hin_fre_bsq_guj_amr_cic_mnd_por_ita_moo_pan_bem_lat_fin_ven_ses_est_glc_aeg_geo_ger_grk_rus_alb_owc_amh_svk_hun_swt_mao_slo_jav_jpn_knd_kor_ben_afr_xho_nor_sun_arw_sod_tag_cnt_dut_akn_bul_heb_bos_prs_urd_spa_qcu_eng_lit_krd_tsw_anl_ukr_sid_mol_bat_scr_fbf_ctl_tsn_mly_tha_wly_tml_swa_bam_aze_cze_rom_azi_ewe_vie_chh_yor_dgb_igb	-0.617664727794908	-1.4760855296857	0.143298898705747
648	mlt_pol_cic_bul_sod_tig_anl_pan_uzb_tur_swa_sun_dyu_urd_rus_bsq_spa_hau_bam_cnt_bos_por_tsw_cze_ses_prs_hun_akn_fbf_est_guj_wly_geo_nor_eng_slo_ger_heb_aeg_swe_fin_igb_mly_fre_jav_jpn_knd_kor_ita_mcd_moo_ctl_tag_dut_owc_mao_mnd_ben_tsn_lat_sid_hin_grk_mol_afr_qcu_lit_scr_svk_dgb_gam_krd_amh_arw_ind_glc_xho_rom_ven_bat_tha_amr_tml_ewe_swt_aze_alb_ukr_azi_yor_vie_chh_zul_bem_lda	-0.738177392127073	-1.77027282683334	0.079958717051952
649	tig_alb_zul_por_aeg_wly_sid_bos_aze_tur_dyu_mly_lda_lit_fre_bsq_rus_amh_swa_mnd_nor_grk_fbf_glc_ses_pol_est_cic_igb_fin_lat_anl_geo_eng_pan_ukr_scr_heb_amr_afr_hun_yor_jav_ger_sun_jpn_tml_kor_prs_urd_tsn_svk_bat_dut_gam_mao_cnt_spa_xho_arw_hau_krd_hin_ctl_mol_qcu_slo_guj_ben_tsw_chh_ita_sod_mcd_tag_swe_bam_cze_moo_ind_tha_mlt_knd_dgb_ewe_azi_rom_bul_uzb_swt_vie_owc_akn_bem_ven	-0.243095053961128	-0.574622613605637	0.566933984774532
650	tig_bos_lda_ben_wly_chh_anl_ger_tur_aze_dyu_ind_xho_rus_hin_bsq_grk_heb_igb_mnd_ita_scr_tsn_alb_zul_mol_est_akn_ewe_fin_guj_hau_geo_arw_afr_lat_pan_sod_aeg_dut_hun_cic_mao_nor_mly_jpn_knd_kor_bul_spa_swt_prs_sun_krd_mlt_bat_cnt_por_fbf_slo_owc_lit_svk_cze_ctl_qcu_urd_glc_mcd_bam_amh_ukr_gam_eng_tag_fre_yor_pol_moo_jav_tha_sid_tml_ven_bem_azi_swe_rom_uzb_ses_vie_amr_tsw_swa_dgb	-0.794168573148431	-1.91586733962529	0.0584536725899003
651	wly_rus_swa_ukr_sod_heb_anl_por_aze_uzb_ewe_jav_yor_dut_mcd_bsq_swe_hau_igb_cnt_bul_fre_tsn_ctl_dyu_bos_hun_akn_dgb_est_ben_gam_geo_urd_lat_alb_rom_mlt_chh_lit_fin_swt_bat_guj_mly_jpn_knd_kor_pol_hin_bam_ita_sun_spa_aeg_tag_mnd_arw_ven_slo_tig_scr_eng_ger_mol_qcu_nor_grk_cze_moo_amh_pan_amr_afr_ind_krd_cic_glc_xho_mao_tha_sid_tml_lda_zul_tur_prs_svk_azi_ses_vie_owc_fbf_bem_tsw	-0.622243138067608	-1.48886226115025	0.139906984088471
652	mlt_arw_ven_eng_sod_gam_chh_ctl_uzb_tur_moo_ind_tsn_bul_krd_bsq_scr_wly_yor_mnd_ita_afr_xho_cze_akn_swe_hun_igb_dgb_est_slo_sid_geo_svk_lit_ben_dut_owc_amr_mol_fin_bem_mly_fre_tag_jpn_knd_kor_hin_bos_fbf_alb_bat_spa_aeg_jav_cnt_pan_swa_rus_amh_lat_glc_por_ukr_qcu_nor_grk_urd_ewe_heb_pol_tig_rom_sun_ger_zul_prs_cic_mao_tha_hau_tml_tsw_swt_aze_mcd_guj_azi_dyu_vie_anl_ses_lda_bam	-0.230208082065345	-0.543990968996037	0.587749504161956
653	wly_slo_igb_hin_owc_mlt_gam_urd_tur_aze_dyu_bat_moo_grk_mol_bsq_prs_amr_tsw_mnd_scr_fre_lda_spa_dgb_ben_hun_ewe_zul_fin_eng_heb_geo_pol_mcd_ger_rus_aeg_sid_bul_est_akn_mao_lat_jav_jpn_tml_kor_swe_glc_fbf_ctl_tag_dut_anl_mly_cnt_afr_tsn_lit_amh_guj_por_arw_pan_qcu_alb_ukr_rom_ses_sod_krd_tig_bos_ind_svk_cic_nor_bam_sun_tha_chh_knd_swt_ven_azi_ita_cze_uzb_xho_vie_hau_yor_swa_bem	-0.445516097873886	-1.06040578291644	0.291706227349186
654	sod_ctl_swa_mol_anl_chh_heb_dut_azi_aze_bem_ind_zul_lit_svk_bsq_guj_tig_xho_mnd_ukr_rus_ven_grk_fbf_urd_est_lda_bam_fin_mcd_owc_geo_hin_nor_eng_bul_sid_wly_krd_hun_moo_sun_afr_jav_jpn_tml_kor_pol_fre_akn_spa_mly_lat_hau_bat_cnt_arw_yor_ger_gam_alb_slo_cze_scr_qcu_ben_swe_bos_dgb_amr_por_mlt_glc_mao_pan_cic_prs_ewe_tag_tha_aeg_knd_tsw_swt_tur_ita_rom_uzb_tsn_vie_amh_dyu_ses_igb	-0.125034195021775	-0.294679894335051	0.768895209410816
655	hau_mol_igb_ger_owc_heb_chh_rom_azi_aze_dgb_jav_swa_nor_swe_bsq_grk_amh_fbf_cnt_rus_hin_cic_urd_bam_ben_hun_tsw_yor_est_slo_aeg_geo_por_scr_ukr_ita_wly_gam_mcd_fin_lda_sun_arw_bat_jpn_tml_kor_alb_dut_ewe_lit_ind_bos_anl_tag_mnd_pan_akn_svk_sod_fre_pol_bul_afr_qcu_spa_cze_glc_xho_sid_prs_amr_eng_mao_krd_bem_lat_zul_mly_tha_mlt_knd_swt_ses_tur_ctl_guj_uzb_dyu_vie_tig_tsn_ven_moo	-0.0457549262226596	-0.107804040864094	0.914383373747568
656	mlt_fre_ewe_ctl_owc_aeg_wly_swe_uzb_azi_zul_sun_bam_glc_dut_bsq_prs_chh_dyu_cnt_svk_por_lda_slo_igb_ben_fin_yor_fbf_est_lat_sid_geo_cze_eng_lit_ger_amh_amr_mcd_hun_moo_mao_afr_mly_jpn_knd_kor_pan_bul_swt_ukr_ind_hin_heb_tag_mnd_guj_tsn_krd_tig_arw_scr_grk_mol_qcu_urd_ita_rom_ven_hau_bos_sod_nor_jav_spa_swa_pol_bem_bat_tha_anl_tml_tsw_dgb_tur_rus_alb_aze_ses_vie_gam_akn_cic_xho	0.0678965051791289	0.159676361062324	0.873482307630826
657	sid_cze_yor_guj_chh_anl_wly_ita_tur_aze_tsw_mao_fbf_pol_ukr_bsq_ben_sod_akn_cnt_spa_hin_igb_pan_swa_swe_est_cic_bam_hun_arw_mlt_geo_mcd_afr_eng_krd_amr_tig_por_fin_moo_tag_bos_ind_jpn_tml_kor_lit_alb_ven_grk_sun_rus_heb_mly_mnd_ctl_ses_fre_hau_lat_urd_dut_prs_qcu_nor_ger_slo_dyu_owc_rom_aeg_glc_bat_mol_lda_bul_zul_jav_tha_amh_knd_ewe_xho_uzb_svk_scr_azi_bem_vie_gam_swt_dgb_tsn	0.361705203618976	0.851718842256308	0.39655805829486
658	gam_nor_dgb_swe_anl_amr_tig_bos_tur_aze_zul_bat_fbf_pan_por_bsq_bul_sid_tsw_cnt_arw_fre_bem_lit_cic_glc_est_akn_ven_hun_alb_chh_geo_prs_ben_spa_rus_heb_sod_guj_fin_ewe_mly_afr_ind_jpn_knd_kor_hin_mcd_ses_ger_mao_grk_wly_tag_mnd_ukr_tsn_ita_mlt_lat_slo_krd_scr_qcu_dut_ctl_rom_lda_aeg_cze_amh_mol_sun_urd_swa_svk_swt_jav_tha_owc_tml_dyu_moo_uzb_pol_eng_azi_yor_vie_hau_igb_bam_xho	0.192190331914904	0.452835530826336	0.651721849025555
659	hau_pol_fbf_svk_mlt_anl_wly_pan_tur_azi_swt_ind_cic_lit_glc_bsq_scr_owc_dgb_cnt_lat_guj_igb_afr_lda_ita_fin_akn_ven_est_mol_chh_geo_nor_ctl_dut_eng_sid_heb_ben_hun_yor_tag_krd_mly_jpn_tml_kor_ger_por_bem_cze_sun_hin_tig_mao_mnd_ukr_bam_grk_sod_urd_arw_mcd_rus_qcu_alb_swe_fre_moo_aeg_bos_amr_rom_bat_spa_ses_bul_tsw_jav_tha_gam_knd_swa_ewe_aze_prs_slo_uzb_xho_vie_amh_tsn_zul_dyu	0.334577445916075	0.787598900516618	0.432934106757724
660	mlt_rom_xho_bul_amr_wly_aeg_pan_uzb_azi_swa_mly_igb_lat_por_bsq_dut_amh_ven_mnd_ukr_hin_moo_svk_yor_lit_fin_lda_dgb_hun_grk_anl_geo_prs_rus_slo_scr_owc_heb_cze_est_bam_sun_ben_jav_jpn_knd_kor_alb_afr_tsn_spa_mao_guj_hau_tag_cnt_ctl_ewe_eng_gam_mcd_krd_ita_nor_qcu_swe_glc_arw_cic_sod_ger_tig_mol_bat_bos_tsw_fre_bem_ind_tha_chh_tml_akn_dyu_tur_urd_pol_aze_zul_vie_sid_swt_ses_fbf	-0.245065300284181	-0.579041971235204	0.563960728343774
661	sid_urd_bam_prs_amh_wly_amr_mcd_tur_azi_dyu_sun_xho_lat_bul_bsq_slo_chh_bem_mnd_dut_krd_igb_svk_ven_ukr_est_ses_moo_fin_swe_aeg_geo_cze_ger_por_grk_tig_mlt_mol_hun_tsn_jav_fre_bat_jpn_knd_kor_scr_rom_tsw_nor_tag_guj_sod_mao_cnt_glc_ewe_afr_gam_bos_pan_rus_pol_qcu_ben_arw_ita_swt_hau_hin_owc_lit_mly_ctl_cic_eng_lda_ind_tha_heb_tml_zul_akn_uzb_alb_spa_aze_dgb_vie_anl_fbf_yor_swa	-0.521375940412749	-1.24097160727908	0.217737498493972
662	chh_krd_ven_scr_wly_sod_gam_guj_azi_uzb_bam_bat_dyu_fre_nor_bsq_ben_amr_igb_mnd_prs_arw_yor_ger_zul_slo_est_tsn_akn_fin_svk_hau_geo_bos_cze_hin_eng_tig_sid_mcd_hun_moo_mly_lit_tag_jpn_tml_kor_alb_urd_ewe_pan_ind_ctl_mlt_jav_cnt_spa_dgb_lat_amh_rom_rus_dut_mol_qcu_ita_por_afr_ses_heb_grk_aeg_bul_sun_swe_lda_glc_xho_mao_tha_anl_knd_swt_bem_tur_pol_ukr_aze_fbf_vie_owc_swa_cic_tsw	-0.186348438274676	-0.439719186158075	0.661160650673257
663	owc_glc_dgb_prs_amh_tig_sod_mcd_tur_azi_igb_bat_cic_rom_lit_bsq_bos_wly_tsn_cnt_bul_guj_lda_ukr_xho_ben_fin_moo_yor_est_slo_gam_geo_dut_cze_grk_arw_mlt_aeg_rus_hun_swt_mly_alb_sun_jpn_tml_kor_urd_eng_zul_por_jav_scr_hau_tag_mnd_fre_swa_spa_amr_lat_ita_ctl_ger_qcu_hin_svk_swe_tsw_sid_pan_anl_pol_mao_krd_bem_afr_ses_ind_tha_heb_knd_akn_dyu_aze_mol_nor_uzb_fbf_vie_chh_ewe_ven_bam	0.738772763172429	1.75240487382503	0.0830000715315919
664	amr_lat_lda_ukr_aeg_owc_mlt_por_tur_azi_swt_mly_ewe_ita_swe_bsq_grk_amh_xho_mnd_scr_ger_moo_lit_tsn_mol_fin_bem_akn_hun_rus_gam_geo_glc_afr_pan_rom_hau_anl_prs_est_ven_sun_ben_tag_jpn_tml_kor_mcd_krd_cic_bul_jav_alb_tig_ind_cnt_nor_ses_eng_heb_arw_pol_svk_fre_qcu_guj_hin_spa_yor_chh_bos_wly_dut_mao_slo_dyu_urd_igb_bat_tha_sid_knd_dgb_bam_aze_ctl_cze_uzb_tsw_vie_sod_swa_fbf_zul	0.0773986436425666	0.182293762995378	0.855748968383675
665	heb_alb_ewe_grk_hau_amh_amr_ita_tur_uzb_dgb_bat_lda_mol_swe_bsq_fre_owc_tsn_mnd_lat_hin_bam_ukr_yor_eng_fin_fbf_akn_est_mcd_chh_geo_pan_cze_krd_urd_aeg_sod_glc_hun_moo_jav_nor_tag_jpn_knd_kor_pol_bul_igb_lit_mly_prs_anl_mao_cnt_afr_tsw_spa_mlt_svk_ctl_dut_slo_qcu_ben_bos_rus_xho_sid_ger_wly_scr_ind_arw_swa_rom_ses_sun_tha_tig_tml_dyu_cic_aze_guj_por_azi_zul_vie_gam_bem_swt_ven	0.483291445322761	1.13987872998993	0.257264088531678
666	mlt_fre_swt_dut_amh_hau_sod_ctl_uzb_aze_ewe_mly_ven_por_nor_bsq_pan_chh_xho_mnd_guj_spa_moo_svk_cic_pol_est_tsn_yor_hun_lat_wly_geo_ukr_scr_alb_eng_owc_amr_bul_fin_ses_sun_ita_bat_jpn_knd_kor_arw_hin_dyu_glc_tag_urd_sid_jav_cnt_swe_lda_ger_anl_prs_bos_grk_rom_qcu_mcd_afr_ben_zul_gam_cze_aeg_mol_ind_krd_bam_slo_fbf_mao_tha_tig_tml_bem_dgb_tur_rus_lit_azi_igb_vie_heb_akn_tsw_swa	-0.315219846942696	-0.746542878327502	0.457222644019378
667	heb_swe_dyu_dut_chh_sod_amr_bos_uzb_aze_fbf_tag_bam_bul_afr_bsq_slo_hau_ses_mnd_lit_por_xho_hin_tsn_nor_est_lda_tsw_hun_pol_amh_geo_ben_ctl_grk_rom_sid_anl_arw_fin_yor_jav_mcd_bat_jpn_knd_kor_fre_urd_swa_krd_mao_ukr_tig_mly_cnt_alb_ewe_guj_gam_ita_eng_lat_mol_qcu_prs_ger_svk_zul_aeg_pan_wly_scr_ind_spa_dgb_rus_moo_sun_tha_owc_tml_bem_igb_azi_cze_glc_tur_ven_vie_mlt_swt_cic_akn	-0.646277974888878	-1.54624414838461	0.125441878277004
668	anl_pol_bam_lat_mlt_hau_sod_krd_tur_azi_swa_mly_dgb_fre_ukr_bsq_cze_aeg_cic_mnd_grk_pan_swt_swe_ven_spa_hun_igb_bem_est_prs_heb_geo_bul_rom_ctl_rus_amh_sid_mcd_fin_xho_tag_slo_ind_jpn_knd_kor_ita_scr_tsn_bos_jav_glc_chh_mao_cnt_dut_dyu_hin_gam_nor_arw_afr_lit_qcu_por_eng_svk_akn_owc_urd_tig_alb_bat_ben_ewe_ger_zul_sun_tha_amr_tml_lda_ses_aze_guj_mol_uzb_fbf_vie_wly_yor_moo_tsw	-0.923598071807974	-2.24062896897943	0.0274307122485878
669	owc_mol_ewe_spa_tig_hau_mlt_nor_azi_uzb_dyu_jav_bam_ben_prs_bsq_arw_chh_akn_mnd_por_rom_xho_glc_tsw_eng_fin_igb_ses_hun_scr_aeg_geo_pan_bul_ger_ukr_sod_amr_grk_est_swa_bat_rus_mly_jpn_tml_kor_bos_fre_ven_hin_ind_svk_amh_mao_cnt_lat_moo_alb_gam_guj_slo_mcd_swe_qcu_afr_dut_cze_tsn_heb_ita_anl_krd_sun_ctl_cic_urd_yor_tag_tha_sid_knd_dgb_zul_tur_lit_pol_aze_swt_vie_wly_fbf_lda_bem	-0.567771789192678	-1.35435322913924	0.178905247900882
670	sod_eng_zul_cze_amh_gam_tig_krd_aze_azi_swt_ind_dgb_urd_spa_bsq_swe_aeg_igb_cnt_lit_prs_dyu_bul_akn_ukr_fin_bam_tsw_est_ben_heb_geo_hin_alb_mol_pol_anl_owc_por_hun_bem_jav_rom_sun_jpn_tml_kor_glc_pan_moo_rus_mly_ita_hau_mao_mnd_ger_xho_nor_sid_scr_guj_afr_grk_qcu_fre_dut_ctl_lda_amr_slo_chh_lat_bat_bos_ewe_mcd_cic_tag_tha_wly_knd_tsn_yor_tur_arw_svk_uzb_swa_vie_mlt_ses_ven_fbf	-0.539821968529848	-1.28560394489422	0.201773372090957
671	hau_urd_akn_bul_sid_tig_amr_hin_azi_uzb_fbf_mao_lda_slo_rom_bsq_rus_anl_igb_mnd_ukr_ita_ewe_bos_ses_fre_hun_ven_moo_est_mcd_amh_geo_mol_ctl_guj_svk_aeg_heb_dut_fin_zul_mly_pan_jav_jpn_knd_kor_ger_por_bem_arw_bat_lat_mlt_tag_cnt_pol_swt_ben_sod_prs_cze_eng_spa_qcu_lit_krd_nor_bam_owc_swe_wly_glc_ind_grk_tsw_alb_cic_sun_tha_gam_tml_xho_dyu_aze_scr_afr_tur_dgb_vie_chh_tsn_yor_swa	-0.73730389954591	-1.76966275645623	0.0800610202747618
672	sid_svk_ewe_mol_mlt_hau_aeg_fre_uzb_tur_swa_sun_xho_alb_eng_bsq_arw_wly_tsw_cnt_bul_ctl_dgb_krd_lda_nor_est_dyu_ses_hun_scr_chh_geo_ger_pol_slo_dut_gam_owc_lit_fin_bem_mao_por_tag_jpn_tml_kor_spa_glc_igb_grk_bat_urd_tig_jav_mnd_ukr_fbf_hin_heb_bos_ben_cze_afr_qcu_lat_ita_prs_bam_sod_swe_amh_guj_mly_mcd_cic_rus_ven_ind_tha_amr_knd_moo_swt_aze_pan_rom_azi_zul_vie_anl_yor_tsn_akn	-0.395778914455133	-0.938901813846869	0.350213286747833
673	sid_mol_tsn_spa_amr_gam_amh_ger_azi_tur_igb_jav_lda_pan_urd_bsq_lat_chh_swa_mnd_ita_ukr_xho_bul_ses_slo_fin_akn_cic_hun_rom_wly_geo_grk_prs_guj_rus_heb_anl_ben_est_dyu_bat_afr_sun_jpn_tml_kor_eng_krd_yor_cze_tag_por_mlt_mly_cnt_fre_moo_nor_tig_pol_lit_bos_svk_qcu_dut_swe_glc_ewe_hau_alb_aeg_mcd_mao_ctl_fbf_hin_dgb_ind_tha_sod_knd_zul_tsw_uzb_scr_arw_aze_swt_vie_owc_bam_bem_ven	0.377843480748697	0.889627411080256	0.375961463460477
674	amr_lit_bam_prs_heb_chh_anl_afr_azi_uzb_fbf_mly_igb_bul_fre_bsq_arw_gam_akn_mnd_urd_alb_lda_ger_ven_swe_fin_dyu_bem_est_svk_hau_geo_ben_krd_rom_rus_wly_aeg_lat_hun_tsn_tag_grk_sun_jpn_tml_kor_nor_cze_cic_spa_jav_glc_amh_ind_cnt_pan_moo_dut_sod_ukr_ctl_hin_pol_qcu_mcd_slo_eng_swt_sid_mol_tig_scr_bat_guj_ewe_por_yor_mao_tha_mlt_knd_swa_ses_aze_ita_bos_tur_dgb_vie_owc_xho_tsw_zul	-0.29004704123898	-0.687298207202299	0.493605265190095
675	aeg_prs_dyu_fre_gam_amh_amr_urd_aze_uzb_tsn_jav_ses_bos_mol_bsq_arw_owc_akn_cnt_pan_pol_zul_eng_ewe_cze_est_igb_lda_hun_grk_tig_geo_slo_dut_ctl_ger_anl_hau_rom_fin_cic_mly_nor_tag_jpn_knd_kor_mcd_bul_bem_glc_bat_lat_sod_mao_mnd_alb_yor_por_heb_krd_spa_afr_lit_qcu_scr_ita_swe_dgb_sid_svk_mlt_rus_sun_guj_swt_ben_xho_ind_tha_chh_tml_swa_ven_azi_ukr_hin_tur_moo_vie_wly_bam_tsw_fbf	-0.539734245948912	-1.28695488029331	0.201304058483085
676	sod_guj_moo_nor_sid_tig_amr_eng_uzb_aze_ewe_sun_dgb_svk_rom_bsq_bul_mlt_cic_cnt_afr_ctl_dyu_slo_ses_hin_est_tsw_zul_hun_prs_gam_geo_grk_lit_ukr_pan_amh_wly_ita_fin_swt_mao_krd_jav_jpn_knd_kor_bos_alb_fbf_rus_mly_ger_hau_ind_mnd_mol_lda_scr_aeg_fre_ben_lat_por_qcu_arw_spa_swe_swa_heb_pol_anl_glc_bat_cze_yor_dut_igb_tag_tha_chh_tml_bem_bam_azi_urd_mcd_tur_xho_vie_owc_ven_akn_tsn	0.431862694044025	1.01846058244785	0.311101318021942
677	sid_afr_bem_svk_heb_sod_aeg_nor_uzb_aze_lda_bat_moo_mcd_alb_bsq_spa_chh_tsw_mnd_glc_pol_dgb_rus_bam_cze_hun_swa_akn_fin_grk_anl_geo_fre_ukr_bul_lit_mlt_owc_ctl_est_tsn_sun_mol_ind_jpn_tml_kor_rom_eng_yor_urd_mly_ger_tig_jav_cnt_ben_dyu_hin_amr_pan_ita_swe_bos_qcu_krd_arw_prs_fbf_gam_dut_hau_por_mao_guj_xho_scr_ven_tag_tha_amh_knd_zul_igb_azi_slo_lat_tur_ewe_vie_wly_ses_cic_swt	-0.637443442146764	-1.52585389123974	0.130440027000351
678	tig_pan_tsw_urd_owc_amr_sod_krd_uzb_tur_swt_mao_swa_mol_ctl_bsq_bos_anl_bam_cnt_dut_scr_ven_ben_xho_rom_hun_zul_akn_est_mcd_hau_geo_lit_slo_afr_bul_heb_amh_nor_fin_ewe_sun_alb_ind_jpn_knd_kor_pol_lat_dgb_ukr_mly_rus_mlt_jav_mnd_fre_cic_ita_chh_guj_hin_swe_por_qcu_spa_glc_arw_lda_sid_prs_aeg_ger_bat_cze_moo_svk_igb_tag_tha_wly_tml_tsn_dyu_aze_eng_grk_azi_fbf_vie_gam_ses_bem_yor	-0.387824975833336	-0.918421403150606	0.360774127923562
679	gam_spa_dgb_rom_mlt_aeg_amr_pol_uzb_azi_zul_jav_ses_bos_mcd_bsq_cze_sod_ewe_cnt_krd_arw_igb_swe_yor_slo_fin_fbf_xho_hun_eng_sid_geo_guj_pan_scr_dut_tig_wly_svk_est_lda_mao_lat_mly_jpn_knd_kor_hin_ctl_tsn_mol_sun_glc_amh_ind_mnd_alb_akn_rus_hau_urd_ukr_afr_bul_qcu_ger_prs_fre_bem_owc_ita_chh_por_bat_nor_tsw_lit_swt_tag_tha_heb_tml_swa_moo_tur_grk_ben_aze_dyu_vie_anl_cic_bam_ven	-0.663149678269138	-1.58773356800327	0.115740834066118
680	sid_hin_ven_glc_sod_mlt_amh_svk_azi_aze_cic_tag_ses_cze_mol_bsq_scr_heb_tsw_mnd_bos_ukr_yor_lit_tsn_rom_fin_moo_fbf_hun_spa_owc_geo_guj_ger_urd_rus_hau_wly_krd_est_bam_jav_fre_ind_jpn_knd_kor_mcd_lat_swt_prs_sun_ctl_aeg_bat_cnt_slo_dgb_nor_anl_ben_swe_dut_bul_qcu_pan_eng_afr_swa_tig_grk_chh_pol_mly_por_bem_arw_dyu_mao_tha_amr_tml_zul_ewe_uzb_ita_alb_tur_akn_vie_gam_igb_lda_xho	-0.265378504752967	-0.627087413172432	0.532138444181673
681	mlt_bul_swt_fre_amr_owc_wly_krd_uzb_aze_bam_ind_swa_slo_prs_bsq_ger_chh_dgb_mnd_rom_lit_fbf_por_zul_pol_hun_ses_tsw_fin_alb_gam_geo_ukr_swe_mcd_rus_anl_hau_eng_est_cic_bat_ita_tag_jpn_knd_kor_guj_ben_ven_glc_sun_svk_tig_jav_cnt_pan_ewe_grk_sid_spa_dut_cze_mol_qcu_bos_scr_afr_moo_amh_lat_aeg_hin_mao_nor_akn_urd_bem_mly_tha_sod_tml_dyu_yor_tur_arw_ctl_azi_tsn_vie_heb_igb_xho_lda	0.0942419849638087	0.221942337289192	0.824845414804812
682	hau_ben_lda_dut_amh_tig_anl_afr_uzb_azi_zul_mao_dyu_svk_bos_bsq_cze_aeg_yor_mnd_swe_ctl_swa_scr_bem_ger_est_bam_dgb_fin_slo_chh_geo_bul_pol_eng_lat_mlt_heb_pan_hun_tsw_tag_fre_bat_jpn_knd_kor_nor_alb_xho_hin_jav_arw_gam_mly_cnt_spa_ses_rom_amr_rus_mcd_krd_guj_qcu_prs_urd_ukr_ewe_sod_por_sid_ita_ind_mol_akn_grk_moo_sun_tha_wly_tml_tsn_igb_tur_lit_glc_aze_swt_vie_owc_ven_cic_fbf	-0.363075331605352	-0.859913653286265	0.392047944213719
683	amh_krd_igb_swe_amr_wly_owc_arw_azi_aze_bam_jav_dyu_pol_svk_bsq_alb_heb_dgb_mnd_scr_eng_ses_grk_swa_guj_est_yor_tsn_hun_dut_sid_geo_bul_pan_ger_lat_anl_mlt_ukr_fin_moo_mao_fre_bat_jpn_knd_kor_mcd_ctl_akn_prs_ind_slo_sod_sun_cnt_hin_ewe_por_tig_urd_ben_lit_nor_qcu_ita_spa_rus_xho_hau_cze_chh_rom_mly_mol_lda_bos_swt_tag_tha_aeg_tml_fbf_ven_tur_afr_glc_uzb_cic_vie_gam_zul_tsw_bem	-0.470742867473737	-1.11785090229895	0.266510045510188
684	hau_ctl_tsn_glc_heb_gam_amr_cze_uzb_aze_tsw_ind_fbf_nor_mol_bsq_fre_sid_lda_cnt_lit_ben_akn_bul_dyu_alb_fin_ses_zul_hun_urd_mlt_geo_afr_arw_dut_guj_chh_amh_ger_est_dgb_bat_hin_jav_jpn_tml_kor_ita_slo_cic_lat_mao_spa_wly_mly_mnd_bos_ewe_pan_owc_por_mcd_ukr_pol_qcu_krd_rom_eng_bam_anl_grk_tig_svk_sun_prs_moo_scr_ven_tag_tha_sod_knd_igb_swa_azi_swe_rus_tur_swt_vie_aeg_xho_bem_yor	-0.012680543997164	-0.0298940584695021	0.976215603893723
685	sid_pan_fbf_cze_anl_gam_chh_arw_uzb_tur_dyu_mao_ven_ukr_guj_bsq_lat_owc_tsn_mnd_afr_ctl_swt_ita_igb_slo_est_ses_ewe_hun_fre_tig_geo_por_nor_alb_mcd_heb_sod_rus_fin_bem_jav_pol_bat_jpn_knd_kor_bul_rom_yor_prs_ind_scr_amr_tag_cnt_mol_cic_lit_mlt_dut_krd_eng_spa_qcu_urd_svk_ben_zul_aeg_glc_wly_grk_mly_bos_bam_hin_moo_sun_tha_amh_tml_tsw_xho_aze_swe_ger_azi_dgb_vie_hau_lda_swa_akn	0.25126467556513	0.591977036248217	0.555302392360278
686	chh_spa_moo_svk_heb_aeg_amh_nor_tur_aze_ewe_sun_lda_prs_grk_bsq_bos_amr_akn_cnt_rom_ben_dyu_ukr_swa_urd_fin_bem_cic_hun_mol_anl_geo_eng_mcd_krd_rus_sid_hau_pol_est_tsn_mly_scr_jav_jpn_tml_kor_alb_pan_ven_swe_bat_ger_owc_ind_mnd_glc_swt_hin_tig_cze_slo_por_guj_qcu_ctl_fre_lit_ses_sod_bul_wly_lat_tag_dut_fbf_ita_yor_mao_tha_mlt_knd_igb_xho_azi_afr_arw_uzb_bam_vie_gam_zul_dgb_tsw	-0.677569747547359	-1.62129208865714	0.108340720067908
687	amr_ger_ewe_bos_wly_gam_mlt_cze_tur_aze_cic_tag_swa_por_krd_bsq_dut_amh_dyu_cnt_ita_urd_lda_eng_bam_guj_hun_akn_zul_fin_ben_owc_geo_prs_hin_afr_alb_tig_anl_ukr_est_yor_ind_scr_jav_jpn_tml_kor_mol_grk_tsw_mcd_bat_bul_chh_sun_mnd_swe_tsn_rus_aeg_nor_arw_ctl_spa_qcu_slo_rom_glc_swt_sid_lat_hau_svk_mly_pol_igb_pan_bem_mao_tha_sod_knd_ses_ven_azi_lit_fre_uzb_dgb_vie_heb_fbf_xho_moo	-0.135676976154424	-0.320517202946803	0.749295360043811
688	amh_urd_xho_alb_anl_aeg_sod_afr_uzb_azi_dyu_bat_akn_cze_hin_bsq_grk_wly_igb_mnd_ita_por_zul_lat_yor_pan_est_swt_tsn_fin_ctl_tig_geo_fre_scr_spa_bul_hau_gam_ger_hun_ven_tag_ukr_mly_jpn_tml_kor_prs_dut_bam_lit_mao_pol_owc_ind_cnt_glc_swa_rus_amr_bos_guj_krd_nor_qcu_swe_mol_rom_moo_chh_ben_heb_mcd_sun_svk_bem_arw_cic_jav_tha_sid_knd_fbf_lda_aze_slo_eng_tur_dgb_vie_mlt_ewe_tsw_ses	0.436484135907143	1.03173198542279	0.304873352546761
689	gam_eng_bam_arw_anl_owc_amh_nor_aze_azi_fbf_mly_swt_grk_hin_bsq_mcd_chh_xho_mnd_ukr_dut_igb_ctl_dyu_ger_est_yor_swa_hun_fre_hau_geo_krd_bos_pan_swe_aeg_wly_ita_fin_cic_ind_glc_jav_jpn_knd_kor_lit_alb_dgb_svk_tag_pol_sid_bat_cnt_por_ewe_spa_amr_ben_scr_guj_lat_qcu_mol_urd_slo_ses_tig_cze_sod_afr_mao_rom_akn_prs_tsn_sun_tha_heb_tml_moo_lda_tur_bul_rus_uzb_zul_vie_mlt_bem_ven_tsw	-0.0468427149656388	-0.110598950215418	0.912172708104435
690	aeg_prs_ses_ita_anl_sid_mlt_mcd_azi_uzb_xho_tag_swa_arw_alb_bsq_urd_amh_tsn_mnd_glc_ger_bem_guj_zul_ukr_fin_ewe_cic_est_cze_chh_geo_slo_ben_dut_bos_gam_wly_swe_hun_swt_mly_scr_ind_jpn_tml_kor_rom_eng_dyu_krd_jav_fre_hau_mao_cnt_grk_yor_nor_amr_rus_bul_ctl_pol_qcu_hin_spa_lat_dgb_heb_mol_owc_pan_bat_svk_moo_por_akn_sun_tha_tig_knd_bam_lda_aze_lit_afr_tur_fbf_vie_sod_tsw_igb_ven	0.352957924326334	0.830452093499939	0.408410065626322
691	mlt_svk_dyu_spa_amh_gam_owc_pol_uzb_aze_ven_mao_yor_lat_glc_bsq_scr_heb_moo_cnt_afr_guj_ses_nor_lda_dut_est_swa_zul_hun_ukr_sid_geo_arw_mol_alb_prs_aeg_sod_bos_fin_xho_mly_fre_tag_jpn_tml_kor_cze_hin_fbf_mcd_ind_ita_amr_sun_mnd_urd_ewe_eng_anl_krd_swe_lit_ben_qcu_pan_rom_slo_dgb_wly_grk_hau_bul_jav_ctl_bam_por_tsw_bat_tha_tig_knd_bem_tsn_tur_rus_ger_azi_cic_vie_chh_igb_swt_akn	-0.0747771830898821	-0.176398991171993	0.86036406248174
692	amh_svk_igb_ukr_tig_hau_mlt_rus_azi_aze_dyu_mao_zul_glc_lit_bsq_ita_sid_ewe_cnt_ger_cze_cic_ctl_bam_lat_hun_ven_tsw_est_bul_amr_geo_eng_dut_guj_fre_chh_owc_bos_fin_yor_ind_spa_sun_jpn_tml_kor_scr_pan_lda_afr_bat_krd_wly_tag_mnd_alb_swa_ben_heb_nor_arw_swe_mcd_qcu_slo_prs_rom_fbf_aeg_urd_sod_por_mly_grk_ses_mol_swt_jav_tha_anl_knd_bem_akn_uzb_hin_pol_tur_moo_vie_gam_xho_dgb_tsn	-0.419099570272047	-0.994083544752756	0.322761654977297
693	tig_guj_ven_scr_sid_chh_amh_lit_uzb_tur_dyu_tag_akn_pol_rom_bsq_ita_heb_dgb_cnt_ukr_ctl_swt_afr_ewe_urd_est_moo_cic_hun_grk_owc_geo_ben_rus_cze_bos_amr_gam_spa_fin_xho_bat_nor_jav_jpn_knd_kor_bul_dut_ses_alb_mao_pan_wly_ind_mnd_lat_lda_krd_anl_por_glc_arw_eng_qcu_prs_swe_svk_tsw_aeg_slo_mlt_mcd_mly_fre_swa_ger_bem_sun_tha_hau_tml_tsn_yor_azi_mol_hin_aze_igb_vie_sod_zul_bam_fbf	-0.238957747968732	-0.565377460869616	0.573178520999087
694	amr_svk_bam_ger_chh_hau_gam_ben_aze_uzb_swa_jav_ewe_fre_ukr_bsq_mol_sod_bem_mnd_glc_grk_lda_spa_fbf_swe_hun_tsn_igb_fin_urd_wly_geo_nor_bul_arw_mcd_tig_aeg_slo_est_dgb_mly_hin_bat_jpn_tml_kor_lit_por_moo_afr_sun_lat_amh_ind_cnt_dut_ses_ita_heb_ctl_prs_rus_bos_qcu_guj_alb_cze_dyu_sid_krd_mlt_scr_mao_pol_tsw_pan_swt_tag_tha_owc_knd_yor_zul_tur_rom_eng_azi_akn_vie_anl_cic_ven_xho	-0.547489373031362	-1.30543477249023	0.194965198625355
695	hau_alb_tsw_bul_heb_wly_anl_afr_tur_azi_zul_tag_bem_pan_hin_bsq_scr_chh_dgb_cnt_svk_krd_dyu_bos_xho_eng_hun_ewe_swt_fin_ben_tig_geo_lit_pol_cze_prs_amh_mlt_ctl_est_ses_jav_dut_sun_jpn_knd_kor_por_fre_bam_swe_mly_slo_owc_ind_mnd_ita_akn_glc_gam_urd_spa_lat_ukr_qcu_mol_nor_rus_lda_sod_guj_amr_arw_mao_grk_swa_ger_ven_bat_tha_aeg_tml_cic_yor_aze_mcd_rom_uzb_igb_vie_sid_fbf_tsn_moo	-0.143189383040609	-0.337891172555424	0.736206730745938
696	gam_nor_swt_lit_aeg_wly_heb_arw_tur_aze_akn_jav_fbf_cze_lat_bsq_krd_hau_tsw_cnt_bul_ger_dgb_ita_swa_rom_fin_zul_moo_est_rus_mlt_geo_ben_glc_spa_alb_sid_amh_guj_hun_yor_tag_swe_ind_jpn_tml_kor_pol_urd_ven_grk_bat_eng_amr_mly_mnd_hin_ewe_slo_owc_mcd_por_mol_ctl_qcu_pan_fre_scr_lda_anl_bos_sod_afr_mao_prs_tsn_ukr_bam_sun_tha_chh_knd_ses_dyu_uzb_svk_dut_azi_xho_vie_tig_igb_cic_bem	0.246694735191071	0.58027991834053	0.563129232466491
697	aeg_krd_ses_bos_wly_amr_mlt_ctl_tur_azi_dyu_jav_tsn_mol_glc_bsq_mcd_owc_cic_cnt_eng_ita_zul_por_igb_ben_hun_swa_bem_fin_ger_hau_geo_svk_bul_prs_dut_amh_sid_grk_est_xho_mly_nor_sun_jpn_tml_kor_spa_hin_ewe_lat_ind_alb_chh_tag_mnd_lit_ven_afr_tig_arw_urd_cze_rom_qcu_swe_rus_slo_fbf_sod_guj_gam_pan_bat_fre_moo_pol_yor_mao_tha_heb_knd_bam_tsw_aze_scr_ukr_uzb_swt_vie_anl_dgb_lda_akn	-1.23622785658862	-3.05486432531916	0.00293762662850987
698	sid_bos_tsw_lit_amh_chh_sod_svk_azi_tur_lda_tag_moo_hin_ukr_bsq_lat_owc_swt_mnd_mol_grk_akn_rom_bam_pol_est_tsn_ses_hun_glc_amr_geo_ger_alb_urd_swe_aeg_mlt_bul_fin_cic_sun_spa_jav_jpn_knd_kor_rus_ben_igb_ctl_ind_slo_tig_mao_cnt_arw_zul_por_gam_guj_krd_mcd_afr_qcu_prs_dut_nor_dgb_hau_cze_wly_eng_mly_scr_fbf_pan_ewe_bat_tha_anl_tml_xho_bem_uzb_fre_ita_aze_yor_vie_heb_ven_swa_dyu	-1.06157407407624	-2.59795167295614	0.010903677489926
699	anl_mol_akn_rom_sod_wly_amh_grk_tur_azi_ewe_sun_xho_fre_svk_bsq_mcd_hau_bem_mnd_swe_lit_moo_rus_swt_dut_hun_ven_bam_est_slo_mlt_geo_eng_bos_urd_spa_chh_heb_ita_fin_swa_bat_arw_ind_jpn_tml_kor_prs_scr_zul_lat_jav_glc_gam_tag_cnt_ctl_tsn_cze_owc_afr_pol_ukr_nor_qcu_ger_por_bul_dgb_amr_alb_sid_pan_mly_ben_lda_hin_fbf_mao_tha_aeg_knd_cic_igb_aze_guj_krd_uzb_yor_vie_tig_ses_tsw_dyu	-0.535791786043344	-1.27332833462376	0.206075105592035
700	hau_pol_bem_ctl_heb_amh_gam_ita_tur_azi_ven_mao_lda_scr_fre_bsq_rus_owc_zul_cnt_mcd_bul_cic_afr_tsw_lat_hun_dyu_ses_fin_arw_sid_geo_dut_bos_lit_hin_mlt_sod_rom_est_dgb_mly_grk_jav_jpn_tml_kor_alb_pan_moo_eng_bat_krd_tig_sun_mnd_nor_igb_swe_aeg_ukr_por_svk_guj_qcu_spa_slo_prs_tsn_anl_mol_chh_glc_tag_ben_xho_ger_fbf_ind_tha_amr_knd_swa_yor_aze_urd_cze_uzb_bam_vie_wly_ewe_swt_akn	0.643403244819075	1.52645408859303	0.130290693488844
701	amh_cze_yor_por_chh_sid_gam_swe_tur_uzb_fbf_jav_moo_scr_bul_bsq_slo_mlt_ven_cnt_ger_eng_swt_mcd_igb_ukr_hun_tsw_dyu_est_arw_anl_geo_hin_ben_grk_prs_aeg_amr_spa_fin_zul_bat_bos_sun_jpn_knd_kor_rom_pol_bem_alb_ind_krd_heb_tag_mnd_dut_ses_rus_owc_glc_lat_ctl_nor_qcu_afr_ita_guj_ewe_wly_fre_sod_svk_mly_pan_swa_mol_lda_mao_tha_hau_tml_dgb_bam_aze_urd_lit_azi_akn_vie_tig_tsn_cic_xho	-0.564766185108933	-1.34610501407846	0.18154074883419
702	heb_arw_tsw_pol_tig_gam_chh_slo_azi_uzb_dgb_jav_bam_krd_lat_bsq_fre_wly_cic_cnt_eng_nor_igb_ger_bem_svk_est_fbf_tsn_fin_grk_sid_geo_dut_cze_ctl_afr_amr_anl_ita_hun_dyu_mao_rus_mly_jpn_knd_kor_mcd_prs_yor_bul_ind_scr_amh_bat_mnd_hin_ses_urd_owc_mol_ukr_spa_por_qcu_rom_ben_glc_xho_mlt_lit_hau_pan_sun_guj_swa_alb_ven_tag_tha_sod_tml_ewe_akn_tur_bos_swe_aze_zul_vie_aeg_moo_swt_lda	-0.620006696778467	-1.48167964758213	0.141805986223908
703	sid_dut_fbf_cze_gam_owc_sod_arw_uzb_azi_bem_bat_cic_slo_bos_bsq_lit_tig_moo_cnt_afr_swe_ses_ukr_bam_krd_fin_ven_ewe_hun_pol_wly_geo_ger_fre_por_lat_mlt_aeg_hin_est_zul_jav_svk_ind_jpn_knd_kor_nor_mol_lda_guj_sun_grk_anl_mao_mnd_rom_yor_alb_hau_ctl_ita_glc_rus_qcu_mcd_spa_eng_igb_amh_urd_heb_bul_tag_scr_xho_pan_dyu_mly_tha_chh_tml_tsn_dgb_aze_prs_ben_tur_akn_vie_amr_swa_tsw_swt	-0.399126708521109	-0.945661022549446	0.346772039746198
704	heb_glc_swa_swe_aeg_wly_gam_urd_aze_azi_bam_mao_dgb_nor_bul_bsq_rus_sod_akn_cnt_ukr_rom_tsn_por_igb_ctl_hun_lda_swt_est_guj_amr_geo_prs_dut_arw_spa_tig_anl_hin_fin_cic_jav_ita_tag_jpn_knd_kor_mcd_ger_bem_svk_ind_pan_owc_mly_mnd_alb_fbf_ben_chh_krd_mol_lat_scr_qcu_slo_bos_eng_xho_hau_grk_sid_cze_bat_fre_ewe_pol_zul_sun_tha_mlt_tml_dyu_yor_uzb_afr_lit_tur_ses_vie_amh_ven_moo_tsw	-0.450210528910495	-1.07146478003502	0.286733207101124
705	aeg_krd_tsw_bos_hau_sod_anl_grk_uzb_tur_bam_sun_bem_dut_cze_bsq_svk_gam_ewe_cnt_prs_spa_dgb_nor_igb_scr_fin_ses_zul_hun_pol_chh_geo_rus_urd_bul_ita_amh_sid_glc_est_swt_tag_ctl_mly_jpn_knd_kor_ukr_fre_swa_afr_bat_pan_tig_ind_mnd_mcd_xho_guj_heb_ben_rom_lit_por_qcu_arw_lat_alb_dyu_wly_eng_mlt_hin_jav_mol_ven_ger_fbf_mao_tha_owc_tml_yor_lda_azi_slo_swe_aze_tsn_vie_amr_cic_akn_moo	-0.660388151214094	-1.5796299368783	0.117587014438865
706	anl_pan_swa_scr_chh_gam_mlt_urd_tur_uzb_xho_bat_dyu_glc_bos_bsq_dut_amr_dgb_mnd_rus_grk_tsn_svk_fbf_slo_hun_ses_tsw_fin_nor_owc_geo_ita_hin_lat_por_aeg_hau_arw_est_moo_jav_mcd_sun_jpn_tml_kor_bul_swe_ewe_rom_ind_mol_tig_tag_cnt_krd_cic_ukr_heb_prs_eng_alb_ben_qcu_ger_guj_spa_ven_wly_fre_amh_lit_mly_pol_akn_ctl_bam_mao_tha_sid_knd_yor_lda_azi_cze_afr_aze_swt_vie_sod_zul_bem_igb	-0.740225053570839	-1.7762438803719	0.0789631139668314
707	chh_slo_ewe_lat_anl_sid_tig_glc_uzb_aze_akn_sun_dgb_swe_alb_bsq_prs_mlt_bem_cnt_rus_bul_zul_ctl_swa_ita_hun_ven_ses_est_grk_wly_geo_bos_svk_nor_ger_gam_owc_arw_fin_swt_mao_krd_jav_jpn_knd_kor_pol_guj_moo_pan_bat_cze_sod_ind_mnd_spa_xho_mcd_heb_ben_hin_fre_dut_qcu_ukr_urd_rom_fbf_aeg_eng_amr_lit_mly_afr_tsw_por_cic_tag_tha_hau_tml_lda_yor_tur_scr_mol_azi_dyu_vie_amh_igb_tsn_bam	0.393150007222348	0.925790513507838	0.356951039388816
708	sid_prs_ewe_afr_anl_heb_gam_nor_uzb_azi_tsn_tag_fbf_slo_grk_bsq_ukr_aeg_igb_mnd_rus_ita_bem_lat_akn_ctl_est_ses_yor_hun_mol_owc_geo_urd_krd_swe_arw_sod_hau_ger_fin_dgb_sun_glc_ind_jpn_tml_kor_guj_rom_dyu_mcd_mly_ben_tig_mao_cnt_bos_bam_dut_amh_eng_svk_hin_por_qcu_fre_spa_bul_tsw_mlt_alb_amr_pol_bat_scr_cic_lit_xho_jav_tha_wly_knd_swt_moo_aze_cze_pan_tur_swa_vie_chh_ven_lda_zul	0.388757873107229	0.916290476016696	0.361884499780825
709	tig_por_ewe_krd_sid_heb_mlt_ger_tur_azi_igb_bat_ses_lit_guj_bsq_slo_amh_bem_mnd_swe_nor_akn_grk_fbf_rom_hun_lda_dyu_est_urd_gam_geo_ukr_mcd_bos_alb_amr_anl_eng_fin_xho_tag_hin_mly_jpn_knd_kor_ita_ctl_cic_fre_ind_cze_sod_sun_cnt_prs_swt_pan_chh_glc_arw_pol_mol_qcu_ben_rus_bul_ven_hau_scr_owc_spa_jav_afr_dgb_svk_tsn_mao_tha_wly_tml_bam_yor_uzb_dut_lat_aze_zul_vie_aeg_moo_tsw_swa	-0.160349731161886	-0.378545750507054	0.705887983831528
710	sod_pan_yor_nor_aeg_chh_sid_rus_azi_aze_moo_jav_dyu_scr_lit_bsq_svk_owc_cic_mnd_urd_arw_lda_pol_ewe_rom_fin_ses_akn_hun_ctl_wly_geo_glc_hin_afr_mol_heb_gam_lat_est_tsw_sun_grk_ind_jpn_tml_kor_fre_bos_swa_mcd_mao_alb_anl_mly_cnt_ben_ven_ger_amr_swe_bul_eng_ita_qcu_krd_cze_dut_bam_mlt_guj_amh_ukr_bat_slo_dgb_spa_zul_tag_tha_hau_knd_igb_tsn_uzb_por_prs_tur_bem_vie_tig_swt_xho_fbf	-0.0466266133367573	-0.109825054488108	0.912784761423171
711	heb_eng_ses_nor_owc_amh_chh_ger_azi_aze_akn_bat_lda_hin_swe_bsq_por_aeg_xho_mnd_cze_glc_cic_spa_bam_urd_hun_fbf_zul_est_rom_wly_geo_afr_lat_pan_rus_sid_hau_pol_fin_swa_mao_scr_mly_jpn_knd_kor_ben_alb_ven_bos_sun_guj_sod_jav_cnt_slo_tsn_fre_amr_prs_grk_dut_arw_qcu_mol_ita_bul_ewe_gam_lit_tig_svk_ind_mcd_moo_ukr_swt_tag_tha_mlt_tml_igb_yor_uzb_krd_ctl_tur_dyu_vie_anl_bem_dgb_tsw	-0.919786380547332	-2.22699548415338	0.0283608886107592
712	aeg_mcd_moo_slo_chh_tig_sid_prs_uzb_aze_zul_mao_ses_hin_ita_bsq_bul_mlt_fbf_mnd_scr_pan_swt_lit_akn_ctl_hun_igb_ewe_est_por_gam_geo_eng_guj_ukr_krd_owc_amr_urd_fin_ven_tag_grk_sun_jpn_tml_kor_svk_mol_lda_rus_bat_lat_heb_mly_cnt_dut_bam_alb_anl_ben_pol_spa_arw_qcu_swe_fre_nor_bem_hau_rom_sod_glc_ind_cze_cic_bos_dyu_jav_tha_wly_knd_yor_tsn_azi_afr_ger_tur_dgb_vie_amh_swa_tsw_xho	0.0915587070676627	0.215303398128925	0.830002245617807
713	wly_lit_ses_ukr_amh_owc_gam_ctl_uzb_tur_bam_sun_tsw_dut_spa_bsq_urd_hau_fbf_mnd_alb_ita_swt_hin_dyu_mol_fin_bem_akn_est_krd_sid_geo_swe_scr_por_nor_anl_sod_glc_hun_moo_mao_pol_ind_jpn_tml_kor_eng_slo_igb_afr_bat_fre_tig_mly_cnt_rom_lda_rus_aeg_cze_guj_lat_svk_qcu_mcd_grk_ger_yor_heb_bos_mlt_prs_jav_arw_swa_pan_zul_tag_tha_amr_knd_cic_xho_azi_bul_ben_aze_ven_vie_chh_ewe_tsn_dgb	-0.00572190289684767	-0.013487624026471	0.989267651464151
714	amh_ita_igb_mcd_sid_gam_tig_spa_azi_aze_moo_mly_ewe_glc_swe_bsq_bos_wly_fbf_mnd_mol_dut_dgb_slo_zul_alb_hun_swt_swa_est_ben_heb_geo_cze_pan_rom_ukr_mlt_sod_bul_fin_cic_bat_afr_mao_jpn_knd_kor_por_fre_ses_eng_tag_ger_aeg_ind_cnt_guj_yor_krd_amr_lit_grk_rus_pol_qcu_hin_svk_nor_bem_anl_ctl_chh_arw_jav_prs_akn_scr_xho_sun_tha_hau_tml_bam_tsw_tur_urd_lat_uzb_tsn_vie_owc_lda_ven_dyu	0.647925160457065	1.53324162385426	0.12861127291783
715	gam_lit_bam_ger_aeg_amr_anl_ukr_uzb_tur_ewe_ind_dgb_glc_afr_bsq_lat_tig_moo_cnt_pol_slo_tsn_dut_swt_fre_fin_xho_fbf_est_svk_sod_geo_por_cze_grk_guj_amh_sid_krd_hun_bem_bat_mol_tag_jpn_knd_kor_scr_hin_dyu_ctl_mly_rus_hau_sun_mnd_arw_tsw_pan_owc_mcd_prs_swe_urd_qcu_spa_ita_bul_cic_chh_ben_wly_alb_mao_nor_yor_rom_ses_jav_tha_heb_tml_akn_zul_aze_eng_bos_azi_ven_vie_mlt_lda_swa_igb	0.151092570123402	0.35540902965513	0.723088013809501
716	anl_ben_fbf_grk_heb_sid_owc_rom_uzb_azi_dgb_mly_moo_ger_rus_bsq_pan_gam_bem_cnt_guj_pol_ven_bul_tsw_lat_est_swt_akn_fin_slo_amh_geo_hin_cze_spa_mol_wly_chh_svk_hun_lda_mao_glc_bat_jpn_tml_kor_bos_ita_zul_krd_jav_eng_aeg_ind_mnd_fre_yor_urd_amr_swe_alb_arw_prs_qcu_afr_ukr_ctl_ses_sod_scr_hau_mcd_tag_dut_dyu_por_tsn_sun_tha_mlt_knd_ewe_cic_aze_nor_lit_tur_xho_vie_tig_igb_swa_bam	0.813259754354025	1.93213101167792	0.0563869424785248
717	amh_afr_tsn_grk_sid_amr_anl_ben_aze_azi_dyu_mao_moo_rus_rom_bsq_pol_aeg_bam_mnd_krd_mcd_bem_urd_lda_hin_est_tsw_akn_fin_bos_heb_geo_swe_cze_bul_arw_mlt_tig_glc_hun_zul_ind_ctl_bat_jpn_tml_kor_eng_guj_xho_mol_tag_lit_sod_jav_cnt_slo_fbf_pan_hau_fre_ger_nor_prs_qcu_dut_ukr_alb_ewe_owc_scr_wly_ita_mly_spa_cic_por_ven_sun_tha_gam_knd_yor_dgb_tur_svk_lat_uzb_igb_vie_chh_swt_ses_swa	-0.514404053723535	-1.22380444674247	0.224117509893468
718	owc_swe_lda_urd_aeg_sod_hau_afr_aze_azi_dgb_sun_yor_cze_slo_bsq_glc_heb_ven_cnt_pan_prs_bem_mcd_bam_lit_est_swt_cic_hun_grk_sid_geo_ita_bos_fre_dut_gam_anl_mol_fin_moo_ind_rus_mly_jpn_tml_kor_alb_pol_zul_eng_mao_krd_amh_jav_mnd_nor_xho_guj_wly_hin_spa_bul_por_qcu_svk_lat_ger_swa_tig_arw_mlt_scr_tag_ukr_dyu_rom_akn_bat_tha_chh_knd_tsw_fbf_tur_ben_ctl_uzb_ewe_vie_amr_ses_igb_tsn	-0.41150962520785	-0.976525348257426	0.331337525861863
719	tig_ben_tsn_prs_chh_hau_sod_slo_azi_tur_dyu_tag_moo_mcd_bos_bsq_svk_gam_akn_cnt_lat_ukr_zul_spa_dgb_por_est_ses_yor_hun_afr_mlt_geo_alb_urd_cze_fre_wly_owc_lit_fin_lda_mly_swe_ind_jpn_knd_kor_pol_grk_bem_guj_sun_krd_sid_mao_mnd_glc_fbf_dut_anl_hin_pan_ger_ctl_qcu_rus_mol_bul_swa_heb_ita_amh_rom_bat_scr_tsw_arw_bam_jav_tha_amr_tml_xho_cic_uzb_eng_nor_aze_ven_vie_aeg_igb_ewe_swt	-0.357817027777632	-0.849316573719992	0.397886184540847
720	tig_slo_bem_hin_sid_anl_chh_rom_aze_azi_lda_bat_swt_arw_pol_bsq_krd_mlt_swa_mnd_guj_por_cic_urd_moo_alb_est_bam_ven_hun_pan_sod_geo_nor_lat_ukr_bul_wly_aeg_ita_fin_dgb_ind_prs_mao_jpn_knd_kor_svk_mcd_yor_scr_tag_lit_gam_mly_cnt_ctl_igb_spa_owc_ger_afr_mol_cze_qcu_bos_rus_grk_akn_amr_ben_amh_eng_jav_dut_xho_glc_ewe_sun_tha_heb_tml_zul_ses_uzb_fre_swe_tur_tsw_vie_hau_tsn_fbf_dyu	-1.08952120932741	-2.67501050372539	0.0088294110628004
721	amr_krd_tsn_scr_gam_sid_sod_urd_tur_aze_zul_sun_dgb_svk_alb_bsq_pol_wly_igb_cnt_lit_por_akn_pan_bam_lat_fin_ewe_cic_est_glc_hau_geo_mol_slo_swe_ita_mlt_owc_hin_hun_swt_jav_ben_tag_jpn_tml_kor_afr_cze_xho_rus_bat_grk_aeg_mly_mnd_mcd_yor_dut_chh_arw_ctl_eng_ger_qcu_spa_fre_bul_bem_tig_ukr_amh_rom_mao_prs_swa_guj_dyu_ind_tha_anl_knd_ses_fbf_uzb_bos_nor_azi_ven_vie_heb_tsw_moo_lda	-0.128889267037695	-0.304058378216331	0.76176269148664
722	tig_rom_cic_pol_hau_anl_chh_ben_azi_aze_bem_mao_dgb_arw_lat_bsq_nor_amr_dyu_mnd_swe_grk_akn_ukr_swa_krd_est_bam_ven_hun_bul_wly_geo_ita_alb_fre_ger_sid_aeg_mol_fin_swt_mly_cze_ind_jpn_knd_kor_rus_eng_tsw_bos_jav_mcd_owc_tag_cnt_por_moo_svk_gam_spa_hin_guj_pan_qcu_scr_lit_prs_yor_sod_glc_amh_ctl_sun_slo_lda_dut_igb_bat_tha_heb_tml_ewe_fbf_tur_afr_urd_uzb_zul_vie_mlt_xho_tsn_ses	-0.452237661531752	-1.0732486980724	0.285936494049247
723	mlt_nor_ven_afr_wly_anl_owc_slo_aze_tur_akn_mly_tsw_rom_ben_bsq_krd_heb_lda_cnt_svk_alb_swt_mol_dgb_pol_est_xho_cic_hun_scr_amh_geo_guj_grk_cze_arw_sod_chh_bul_fin_moo_sun_fre_tag_jpn_knd_kor_por_bos_tsn_urd_jav_mcd_tig_bat_mnd_pan_fbf_dut_hau_prs_hin_spa_ctl_qcu_lat_swe_rus_zul_sid_ita_aeg_ger_mao_glc_ses_ukr_bem_ind_tha_amr_tml_yor_dyu_azi_lit_eng_uzb_swa_vie_gam_igb_ewe_bam	-0.0935682245370168	-0.220442717248025	0.826009589707815
724	hau_swe_swt_bul_anl_tig_chh_glc_aze_tur_yor_mao_tsw_mcd_pol_bsq_svk_amh_dyu_cnt_eng_mol_igb_prs_akn_ctl_hun_lda_ewe_fin_spa_heb_geo_slo_ita_pan_dut_aeg_sid_scr_est_zul_ind_guj_jav_jpn_knd_kor_ger_ukr_tsn_alb_mly_afr_mlt_sun_mnd_hin_bem_grk_amr_rus_nor_por_ben_qcu_bos_lat_cze_dgb_sod_krd_gam_urd_tag_rom_fbf_fre_moo_bat_tha_wly_tml_swa_xho_azi_arw_lit_uzb_bam_vie_owc_ven_cic_ses	-0.119066192495823	-0.281315865778019	0.779093108007286
725	anl_bul_zul_rus_chh_owc_sid_ita_aze_tur_bam_tag_ven_eng_spa_bsq_slo_sod_ses_cnt_swe_cze_cic_dut_tsn_mol_fin_dyu_dgb_hun_grk_heb_geo_fre_ctl_krd_afr_gam_amr_urd_est_swt_jav_arw_sun_jpn_knd_kor_prs_nor_moo_mcd_mly_ger_hau_bat_mnd_por_xho_lat_tig_glc_rom_alb_ben_qcu_guj_pol_ukr_igb_wly_hin_amh_svk_mao_scr_lda_pan_bem_ind_tha_aeg_tml_tsw_ewe_azi_lit_bos_uzb_fbf_vie_mlt_yor_akn_swa	-0.430845235981343	-1.021734983951	0.309556846630094
726	anl_urd_yor_grk_chh_aeg_amh_eng_aze_uzb_ewe_tag_igb_spa_guj_bsq_rus_amr_ses_mnd_ctl_afr_dyu_ita_fbf_fre_est_akn_lda_fin_swe_tig_geo_por_mcd_pan_lit_owc_mlt_ger_hun_swt_ind_dut_sun_jpn_tml_kor_hin_svk_xho_nor_jav_ben_sid_mao_cnt_cze_ven_krd_wly_glc_lat_mol_pol_qcu_prs_ukr_rom_bem_gam_alb_hau_arw_mly_scr_tsw_bos_zul_bat_tha_heb_knd_bam_swa_tur_bul_slo_azi_cic_vie_sod_tsn_moo_dgb	-1.02156207676291	-2.49116427724638	0.014505349744453
727	heb_por_swt_hin_chh_mlt_amh_ger_azi_tur_zul_ind_swa_guj_fre_bsq_pol_amr_xho_cnt_alb_ben_dyu_bos_lda_ita_est_ses_bam_hun_scr_owc_geo_ctl_lat_svk_mol_gam_hau_krd_fin_tsn_sun_mcd_tag_jpn_tml_kor_pan_prs_ven_urd_mao_rus_sid_bat_mnd_nor_cic_slo_anl_cze_spa_glc_rom_qcu_lit_swe_arw_ewe_aeg_ukr_wly_dut_mly_eng_dgb_afr_moo_jav_tha_tig_knd_igb_akn_aze_grk_bul_uzb_tsw_vie_sod_bem_yor_fbf	-0.401472982052204	-0.954093324262595	0.342509762506725
728	sod_mcd_bam_guj_chh_aeg_sid_nor_tur_uzb_akn_jav_zul_alb_rus_bsq_mol_owc_ven_mnd_prs_glc_moo_urd_lda_hin_hun_cic_yor_fin_scr_amh_geo_svk_arw_spa_dut_tig_amr_ben_est_swt_ind_swe_mao_jpn_knd_kor_por_bos_dgb_fre_mly_afr_heb_tag_cnt_pan_ewe_lat_gam_eng_ukr_krd_ger_qcu_ctl_pol_grk_dyu_mlt_ita_anl_bul_bat_lit_ses_rom_tsw_sun_tha_wly_tml_swa_igb_azi_cze_slo_aze_bem_vie_hau_fbf_xho_tsn	0.214945083788958	0.506219628901996	0.613900418995923
729	sod_ita_yor_pan_owc_tig_chh_swe_azi_aze_akn_tag_dgb_svk_lit_bsq_hin_gam_swt_mnd_nor_glc_cic_afr_fbf_por_hun_moo_swa_fin_dut_mlt_geo_cze_urd_spa_ben_amh_wly_alb_est_bem_mao_rom_sun_jpn_tml_kor_guj_lat_xho_fre_bat_ger_anl_mly_cnt_bul_lda_mol_hau_ctl_arw_slo_prs_qcu_mcd_ukr_scr_dyu_heb_pol_sid_eng_jav_bos_tsw_grk_ewe_ind_tha_amr_knd_ven_ses_tur_krd_rus_uzb_tsn_vie_aeg_zul_bam_igb	0.101148340616914	0.238272933870277	0.812193627015728
730	chh_pan_ses_rus_sod_hau_wly_eng_aze_uzb_bem_jav_ven_svk_ctl_bsq_prs_anl_moo_mnd_ukr_alb_swt_bos_dyu_lat_est_lda_tsn_hun_swe_aeg_geo_krd_arw_scr_lit_owc_gam_spa_fin_cic_bat_guj_mao_jpn_tml_kor_nor_mcd_yor_slo_mly_ita_sid_tag_cnt_rom_dgb_pol_amh_bul_ger_mol_urd_qcu_por_cze_dut_zul_amr_glc_mlt_ben_sun_fre_swa_grk_igb_ind_tha_tig_knd_bam_ewe_tur_afr_hin_azi_akn_vie_heb_tsw_xho_fbf	-0.216190012712806	-0.511383639210978	0.610294475131906
731	mlt_ita_ven_swe_wly_sid_chh_urd_uzb_tur_xho_jav_ewe_prs_hin_bsq_krd_amr_fbf_cnt_guj_spa_yor_eng_tsw_ger_hun_cic_lda_fin_dut_gam_geo_fre_ben_svk_nor_aeg_hau_ctl_est_igb_sun_cze_mao_jpn_knd_kor_pol_arw_akn_por_bat_afr_anl_mly_mnd_alb_moo_ukr_tig_slo_rom_bos_mcd_qcu_lat_bul_glc_dyu_heb_scr_owc_rus_ind_mol_dgb_grk_swt_tag_tha_sod_tml_swa_bam_aze_pan_lit_azi_ses_vie_amh_tsn_bem_zul	0.0800706843641176	0.188431563782049	0.850948928062252
732	heb_arw_lda_grk_anl_gam_owc_ben_aze_tur_akn_jav_ewe_urd_prs_bsq_afr_mlt_dyu_cnt_ctl_bos_zul_pan_ses_dut_fin_tsn_fbf_est_mol_wly_geo_krd_fre_lit_spa_amr_sid_rom_hun_tsw_bat_pol_mly_jpn_knd_kor_glc_nor_yor_alb_mao_cze_aeg_tag_mnd_eng_ven_bul_amh_ger_mcd_slo_lat_qcu_guj_rus_ukr_cic_hau_hin_chh_svk_sun_swe_bem_scr_xho_ind_tha_tig_tml_igb_dgb_uzb_por_ita_azi_swt_vie_sod_swa_bam_moo	0.530078041072982	1.25488524680386	0.212664782454767
733	amh_hin_swa_mol_chh_owc_hau_scr_aze_tur_zul_ind_ven_fre_swe_bsq_dut_sid_fbf_cnt_cze_ger_akn_pol_bem_lat_fin_moo_tsw_est_ctl_heb_geo_mcd_por_ukr_ita_anl_aeg_guj_hun_dyu_tag_nor_mly_jpn_knd_kor_glc_slo_dgb_pan_jav_bos_tig_mao_mnd_svk_tsn_rus_wly_bul_afr_alb_rom_qcu_lit_grk_eng_lda_mlt_ben_amr_spa_bat_krd_swt_arw_ewe_sun_tha_sod_tml_xho_cic_azi_urd_prs_uzb_igb_vie_gam_ses_yor_bam	-0.0764005570813561	-0.18014185018386	0.857433156957794
734	amh_eng_swa_hin_sid_amr_tig_mcd_uzb_aze_zul_jav_fbf_mol_rus_bsq_grk_anl_akn_cnt_pan_lit_xho_ben_ses_krd_fin_igb_lda_est_por_gam_geo_dut_slo_arw_alb_mlt_owc_bul_hun_yor_mao_swe_sun_jpn_knd_kor_rom_afr_swt_glc_tag_ita_hau_bat_mnd_nor_moo_guj_chh_lat_ctl_cze_urd_qcu_ukr_prs_pol_bam_aeg_ger_sod_spa_mly_svk_tsn_fre_dgb_ind_tha_wly_tml_cic_dyu_tur_bos_scr_azi_ven_vie_heb_ewe_tsw_bem	0.253805997879703	0.597615601228537	0.551548868468999
735	heb_scr_swa_krd_chh_aeg_hau_fre_tur_uzb_moo_sun_fbf_lit_ctl_bsq_dut_amh_cic_mnd_arw_rom_lda_nor_ewe_ger_fin_yor_dyu_hun_mcd_tig_geo_mol_afr_prs_por_owc_mlt_grk_est_igb_mly_ita_bat_jpn_tml_kor_lat_bul_swt_ukr_mao_hin_anl_tag_cnt_eng_ven_svk_sod_alb_spa_guj_rus_qcu_pan_glc_swe_tsw_wly_slo_gam_cze_jav_pol_akn_ben_zul_ind_tha_amr_knd_bam_dgb_azi_urd_bos_aze_xho_vie_sid_bem_tsn_ses	-0.585184450179506	-1.39717627169794	0.165685266305332
736	anl_dut_tsw_pol_heb_wly_gam_cze_azi_uzb_xho_ind_bem_lat_slo_bsq_bul_aeg_ses_mnd_ctl_hin_ewe_bos_cic_por_fin_ven_akn_est_mcd_mlt_geo_svk_ben_guj_rus_owc_tig_swe_hun_fbf_mao_nor_bat_jpn_knd_kor_prs_urd_moo_lit_tag_ita_hau_jav_cnt_eng_lda_pan_sod_mol_grk_alb_spa_qcu_glc_krd_afr_yor_amr_ukr_sid_rom_mly_fre_bam_scr_dgb_sun_tha_amh_tml_igb_zul_aze_arw_ger_tur_dyu_vie_chh_swt_swa_tsn	0.357589215098641	0.843612732774671	0.401050524067178
737	anl_arw_swt_mcd_gam_aeg_sod_mol_azi_uzb_fbf_bat_igb_nor_spa_bsq_krd_amh_dyu_cnt_urd_lat_ses_afr_moo_bul_fin_bam_swa_est_glc_amr_geo_ita_slo_svk_dut_wly_mlt_pol_hun_yor_sun_fre_mly_jpn_tml_kor_ben_guj_tsw_hin_jav_scr_owc_tag_mnd_prs_ven_eng_sid_ukr_rus_ctl_por_qcu_grk_ger_bos_tsn_chh_swe_hau_pan_ind_alb_xho_rom_cic_mao_tha_tig_knd_lda_bem_aze_lit_cze_tur_zul_vie_heb_ewe_akn_dgb	-1.14328809473806	-2.8097335705747	0.00604444766169743
738	tig_slo_tsw_ukr_chh_mlt_heb_ctl_azi_tur_moo_bat_igb_dut_cze_bsq_afr_gam_yor_cnt_glc_swe_akn_eng_bem_bos_est_zul_tsn_fin_ben_sod_geo_arw_nor_mol_guj_aeg_amh_prs_hun_ewe_ind_hin_mao_jpn_knd_kor_ger_svk_xho_pol_tag_mcd_wly_mly_mnd_lat_dyu_ita_sid_alb_krd_scr_rus_qcu_lit_bul_spa_ven_amr_fre_owc_urd_jav_pan_lda_grk_cic_sun_tha_anl_tml_swa_dgb_uzb_por_rom_aze_fbf_vie_hau_bam_ses_swt	-0.546270213093479	-1.30234251906782	0.196015394542355
739	wly_spa_tsw_ger_sod_owc_chh_cze_aze_azi_dyu_mao_yor_eng_arw_bsq_dut_tig_dgb_mnd_mol_ita_zul_ukr_fbf_ben_hun_xho_ewe_est_fre_gam_geo_pol_slo_afr_bul_aeg_amh_prs_fin_akn_bat_krd_mly_jpn_tml_kor_urd_swe_bem_guj_tag_rus_heb_jav_cnt_lat_moo_svk_amr_nor_ctl_mcd_grk_qcu_scr_rom_bos_swt_mlt_glc_sid_lit_sun_pan_bam_hin_ses_ind_tha_anl_knd_tsn_ven_uzb_por_alb_tur_igb_vie_hau_swa_cic_lda	0.0265347785727056	0.0625148966747232	0.95028696223121
740	owc_ctl_fbf_cze_sid_heb_amr_arw_tur_uzb_tsw_jav_moo_svk_bul_bsq_pan_hau_igb_mnd_prs_rom_cic_grk_bem_swe_fin_lda_ven_hun_lit_wly_geo_pol_ukr_guj_slo_sod_aeg_ita_est_xho_mao_hin_sun_jpn_tml_kor_ger_lat_dyu_eng_bat_dut_amh_mly_cnt_alb_akn_bos_tig_afr_urd_nor_rus_qcu_ben_mcd_krd_zul_mlt_fre_chh_mol_ind_glc_yor_por_bam_tag_tha_gam_knd_swa_ses_azi_spa_scr_aze_swt_vie_anl_dgb_tsn_ewe	-0.78134479385235	-1.88235790338233	0.062913970290363
741	amh_por_lda_scr_anl_wly_sid_mol_uzb_azi_cic_mly_moo_slo_rus_bsq_alb_amr_tsn_mnd_lat_eng_swt_krd_igb_urd_hun_bem_bam_est_pol_owc_geo_cze_nor_dut_svk_heb_gam_arw_fin_zul_tag_bul_mao_jpn_knd_kor_guj_ita_swa_pan_ind_glc_mlt_sun_cnt_rom_fbf_prs_tig_bos_lit_mcd_grk_qcu_afr_ukr_swe_ewe_sod_hin_aeg_fre_bat_spa_ven_ctl_tsw_jav_tha_chh_tml_dyu_dgb_aze_ger_ben_tur_yor_vie_hau_xho_akn_ses	0.224314550903931	0.527880284622993	0.598839700394354
742	amh_pol_bam_afr_gam_amr_sid_ita_uzb_tur_fbf_ind_xho_pan_cze_bsq_nor_anl_swa_cnt_alb_eng_ewe_rus_tsw_bul_est_igb_ven_hun_fre_sod_geo_svk_ger_mol_mcd_hau_chh_scr_fin_tsn_mao_ben_jav_jpn_knd_kor_glc_rom_akn_prs_mly_lat_aeg_tag_mnd_por_moo_guj_mlt_ukr_hin_swe_dut_qcu_grk_spa_bos_zul_tig_arw_owc_urd_sun_krd_ses_lit_dyu_bat_tha_wly_tml_swt_bem_azi_ctl_slo_aze_dgb_vie_heb_lda_cic_yor	-0.0935205502496436	-0.220494389901994	0.825969469059086
743	owc_glc_yor_por_gam_sid_amh_eng_tur_uzb_dgb_bat_ses_krd_svk_bsq_slo_hau_swa_cnt_cze_pan_akn_dut_dyu_scr_hun_tsn_igb_fin_nor_aeg_geo_bul_ctl_rom_guj_mlt_amr_urd_est_ewe_mly_afr_tag_jpn_tml_kor_ben_lat_cic_mcd_jav_prs_heb_sun_mnd_ukr_zul_lit_chh_spa_arw_grk_rus_qcu_bos_alb_ita_xho_wly_pol_sod_fre_mao_ger_moo_mol_bam_ind_tha_anl_knd_lda_ven_azi_hin_swe_aze_tsw_vie_tig_bem_swt_fbf	-0.247997789199215	-0.585833699223888	0.559406319072383
744	tig_mcd_bem_arw_sod_amr_chh_bul_uzb_azi_swa_jav_dgb_mol_lat_bsq_ukr_owc_ses_mnd_ger_ctl_moo_swe_akn_krd_est_tsn_tsw_fin_slo_wly_geo_lit_prs_glc_cze_anl_heb_ita_hun_ewe_tag_pol_bat_jpn_knd_kor_fre_hin_dyu_spa_ind_rus_aeg_sun_cnt_bos_fbf_guj_sid_scr_svk_rom_eng_qcu_alb_ben_afr_ven_amh_grk_hau_dut_mao_nor_zul_por_xho_mly_tha_gam_tml_yor_igb_aze_urd_pan_tur_bam_vie_mlt_lda_cic_swt	-0.585079419343971	-1.39725477814941	0.165661735453047
745	gam_lat_lda_dut_heb_chh_owc_rus_tur_aze_zul_bat_dyu_arw_urd_bsq_lit_hau_ses_mnd_slo_svk_ewe_afr_bam_bul_fin_igb_yor_hun_grk_amr_geo_alb_nor_ukr_mol_wly_mlt_guj_est_tsn_mao_fre_sun_jpn_knd_kor_swe_spa_cic_krd_ind_ita_sod_mly_cnt_por_ven_hin_tig_glc_eng_ben_prs_qcu_bos_rom_ger_dgb_sid_ctl_amh_cze_jav_mcd_akn_scr_tsw_tag_tha_anl_tml_xho_swt_azi_pol_pan_uzb_swa_vie_aeg_fbf_bem_moo	-0.907158277614236	-2.19473583589693	0.0306725821716736
746	tig_ita_swa_eng_wly_hau_amh_alb_azi_aze_lda_sun_tsw_grk_pol_bsq_por_chh_bam_cnt_cze_fre_dyu_pan_xho_rom_hun_yor_cic_est_scr_owc_geo_dut_arw_svk_prs_anl_aeg_urd_fin_zul_mao_glc_mly_jpn_knd_kor_mol_nor_tsn_afr_tag_swe_heb_jav_mnd_slo_moo_spa_sod_ben_guj_bul_lit_qcu_hin_ukr_krd_fbf_gam_rus_sid_ger_bat_mcd_ses_ctl_swt_ind_tha_amr_tml_dgb_akn_tur_lat_bos_uzb_bem_vie_mlt_igb_ewe_ven	-0.504802965151483	-1.20298722785189	0.232034870997893
747	wly_spa_bem_prs_owc_anl_sod_fre_tur_uzb_moo_tag_bam_arw_lit_bsq_hin_gam_swa_cnt_mol_ctl_tsw_ben_igb_ger_hun_ewe_yor_est_dut_amr_geo_swe_mcd_por_rom_chh_heb_guj_fin_cic_mao_bul_ind_jpn_tml_kor_slo_nor_tsn_grk_sun_glc_aeg_bat_mnd_ita_fbf_krd_tig_pan_afr_ukr_bos_qcu_svk_alb_urd_ses_sid_rus_hau_scr_jav_pol_xho_cze_ven_mly_tha_mlt_knd_dyu_dgb_aze_eng_lat_azi_zul_vie_amh_swt_lda_akn	-0.58148172503693	-1.3909840368029	0.167549334694337
748	amh_svk_dyu_rom_tig_sid_aeg_hin_tur_aze_igb_mao_moo_mcd_swe_bsq_nor_chh_swt_mnd_cze_pol_lda_alb_bem_lit_est_ewe_zul_hun_glc_heb_geo_lat_ger_ita_mol_sod_gam_scr_fin_dgb_tag_eng_jav_jpn_knd_kor_grk_ctl_bam_prs_bat_guj_hau_ind_cnt_arw_ven_ukr_owc_krd_fre_afr_bul_qcu_ben_slo_por_ses_mlt_pan_wly_bos_sun_urd_cic_dut_fbf_mly_tha_anl_tml_tsn_tsw_uzb_spa_rus_azi_xho_vie_amr_akn_yor_swa	-0.529019323127735	-1.26002290321694	0.210813758599084
749	chh_bul_cic_prs_wly_amh_amr_ben_aze_tur_akn_jav_fbf_spa_rom_bsq_glc_gam_swa_mnd_alb_cze_dgb_ukr_ewe_pol_est_ven_dyu_fin_swe_sid_geo_afr_ctl_mol_guj_anl_hau_mcd_hun_lda_mly_krd_ind_jpn_knd_kor_slo_grk_moo_nor_sun_pan_sod_mao_cnt_dut_tsw_ita_tig_urd_scr_eng_arw_qcu_lat_ger_rus_ses_mlt_hin_aeg_lit_bat_svk_bam_bos_swt_tag_tha_owc_tml_igb_bem_azi_por_fre_uzb_tsn_vie_heb_yor_xho_zul	-0.251935478212474	-0.595543257962521	0.552926928453881
750	amh_bul_dgb_lat_hau_gam_mlt_pol_azi_tur_swt_sun_ses_svk_alb_bsq_slo_heb_cic_mnd_krd_prs_tsn_dut_bem_rom_est_fbf_dyu_fin_grk_chh_geo_fre_mcd_hin_por_anl_sod_mol_hun_bam_jav_lit_bat_jpn_tml_kor_guj_ita_xho_afr_mao_swe_amr_tag_cnt_ukr_tsw_scr_tig_ben_pan_eng_spa_qcu_urd_arw_ger_akn_sid_rus_aeg_glc_ind_ctl_swa_nor_lda_mly_tha_owc_knd_yor_moo_aze_cze_bos_uzb_igb_vie_wly_ven_zul_ewe	0.101083365512836	0.237908529937084	0.81247541186678
751	chh_svk_dyu_eng_sid_mlt_tig_scr_tur_aze_bam_sun_cic_krd_ben_bsq_cze_sod_lda_mnd_prs_hin_zul_dut_bem_swe_hun_ewe_igb_est_mcd_heb_geo_grk_rom_ger_ctl_aeg_wly_urd_fin_fbf_jav_bos_ind_jpn_tml_kor_ita_lat_ses_arw_bat_nor_amh_tag_cnt_ukr_yor_glc_amr_alb_lit_pol_fre_qcu_afr_rus_spa_swa_hau_pan_owc_por_mao_slo_dgb_bul_akn_mly_tha_gam_knd_xho_swt_azi_guj_mol_uzb_tsw_vie_anl_ven_tsn_moo	-0.6481416805855	-1.55151887112431	0.124173920954245
752	amr_spa_ses_pol_amh_chh_mlt_ben_tur_azi_ven_mly_igb_lat_slo_bsq_alb_sid_lda_mnd_guj_ita_dgb_urd_tsw_pan_fin_bem_bam_hun_grk_sod_geo_ctl_rom_svk_scr_owc_aeg_glc_est_ewe_ind_nor_tag_jpn_knd_kor_fre_rus_yor_hin_sun_dut_hau_mao_cnt_afr_xho_bos_heb_por_swe_cze_mol_qcu_eng_ger_lit_swt_anl_krd_wly_arw_bat_ukr_zul_bul_cic_jav_tha_gam_tml_dyu_tsn_aze_prs_mcd_uzb_fbf_vie_tig_akn_moo_swa	0.268120351248734	0.631436003697987	0.529304462655051
753	hau_pol_swa_mol_anl_amr_sod_ctl_aze_azi_bam_mao_tsw_mcd_dut_bsq_glc_owc_ven_cnt_ita_rus_zul_bul_swt_eng_hun_moo_dyu_est_alb_wly_geo_fre_scr_rom_krd_heb_aeg_svk_fin_cic_tag_nor_mly_jpn_tml_kor_grk_por_lda_ukr_ind_guj_mlt_bat_mnd_ben_ewe_pan_chh_prs_swe_lat_ger_qcu_afr_slo_urd_dgb_gam_hin_sid_bos_jav_spa_akn_cze_bem_sun_tha_amh_knd_yor_fbf_uzb_lit_arw_tur_xho_vie_tig_ses_tsn_igb	-0.113663726691115	-0.267950790400173	0.789330601341589
754	sid_arw_ses_ita_amh_gam_aeg_slo_tur_uzb_akn_bat_dgb_glc_por_bsq_ctl_amr_igb_mnd_ben_swe_fbf_mcd_bem_eng_hun_dyu_bam_fin_bos_wly_geo_guj_rus_mol_scr_heb_owc_ukr_est_lda_ind_prs_jav_jpn_knd_kor_afr_dut_cic_alb_mly_spa_tig_tag_cnt_nor_ven_hin_mlt_fre_krd_grk_lit_qcu_pan_cze_lat_swt_hau_svk_anl_rom_sun_bul_ewe_urd_tsn_mao_tha_sod_tml_zul_xho_azi_pol_ger_aze_moo_vie_chh_yor_swa_tsw	-0.256210450731969	-0.605339334511841	0.546427924025976
755	aeg_arw_ven_ita_amh_tig_mlt_guj_tur_uzb_lda_jav_xho_cze_eng_bsq_fre_gam_cic_cnt_bul_spa_zul_ukr_dyu_lit_est_tsn_moo_hun_urd_sid_geo_hin_lat_krd_svk_anl_amr_rom_fin_fbf_mly_mcd_tag_jpn_tml_kor_ctl_scr_ewe_rus_sun_nor_chh_mao_mnd_slo_igb_afr_wly_grk_ben_alb_pol_qcu_mol_dut_prs_swa_heb_pan_owc_por_bat_ger_bam_bos_yor_ind_tha_hau_knd_tsw_swt_azi_glc_swe_aze_ses_vie_sod_akn_bem_dgb	-0.929502245275267	-2.25029615667708	0.0267874547377372
756	mlt_nor_cic_swe_wly_aeg_chh_cze_azi_aze_lda_jav_fbf_rus_guj_bsq_mol_anl_zul_cnt_prs_dut_ses_glc_tsn_pol_est_igb_swt_hun_bos_tig_geo_ctl_scr_mcd_hin_heb_amh_afr_fin_bam_tag_pan_mly_jpn_knd_kor_lit_slo_dgb_svk_bat_ita_owc_mao_mnd_alb_bem_ger_gam_eng_arw_ukr_rom_qcu_urd_lat_krd_tsw_sod_grk_sid_ben_sun_bul_moo_fre_ewe_ind_tha_hau_tml_ven_akn_uzb_por_spa_tur_swa_vie_amr_xho_yor_dyu	-1.52314330172582	-3.88730461139563	0.000189950646337787
757	sod_mol_moo_por_tig_amh_anl_mcd_uzb_aze_cic_tag_akn_krd_bos_bsq_grk_hau_swt_cnt_lit_pan_zul_slo_tsw_dut_hun_bem_lda_fin_ita_owc_geo_spa_fre_ger_nor_gam_amr_scr_est_ses_ind_alb_bat_jpn_tml_kor_afr_ctl_dgb_lat_jav_ben_sid_sun_mnd_ukr_ewe_urd_wly_guj_rus_prs_arw_qcu_rom_glc_hin_swa_aeg_swe_chh_bul_mly_eng_tsn_pol_bam_mao_tha_mlt_knd_dyu_ven_azi_svk_cze_tur_fbf_vie_heb_xho_yor_igb	-0.487080894104186	-1.15726285094948	0.250128702140784
758	sid_slo_bem_dut_wly_amh_amr_guj_aze_tur_swt_ind_bam_bul_svk_bsq_pan_chh_yor_mnd_nor_mcd_dgb_pol_ses_arw_est_dyu_moo_hun_alb_tig_geo_prs_lat_urd_glc_owc_sod_ger_fin_swa_bat_por_mly_jpn_knd_kor_afr_rus_akn_ukr_tag_mol_aeg_sun_cnt_ctl_tsn_ben_heb_fre_hin_swe_bos_qcu_grk_spa_krd_igb_mlt_lit_hau_rom_jav_scr_ven_eng_fbf_mao_tha_gam_tml_xho_tsw_uzb_cze_ita_azi_lda_vie_anl_ewe_zul_cic	0.594407012653173	1.40758399490678	0.162587975442338
759	anl_prs_tsn_scr_tig_owc_gam_nor_aze_tur_cic_mly_xho_por_slo_bsq_fre_hau_fbf_cnt_rom_mcd_yor_alb_moo_spa_est_dgb_dyu_hun_guj_amr_geo_urd_bos_grk_bul_heb_sid_glc_fin_swa_ind_ukr_jav_jpn_knd_kor_swe_ctl_akn_hin_mao_mol_wly_bat_mnd_pan_lda_krd_chh_ita_afr_ger_arw_qcu_dut_rus_svk_tsw_aeg_ben_sod_lat_sun_lit_ewe_pol_zul_tag_tha_amh_tml_bam_ven_uzb_eng_cze_azi_igb_vie_mlt_ses_bem_swt	-0.594836321143044	-1.42418180610531	0.157740645578812
760	amr_ukr_bem_scr_heb_amh_gam_ger_tur_azi_xho_bat_swt_dut_lit_bsq_rom_tig_fbf_mnd_ben_mcd_tsw_lat_igb_afr_hun_dgb_lda_est_nor_mlt_geo_rus_pol_spa_bos_sod_hau_glc_fin_akn_ind_ctl_jav_jpn_knd_kor_guj_svk_swa_bul_mly_urd_sid_mao_cnt_swe_ven_eng_wly_por_cze_mol_hin_qcu_krd_prs_ita_dyu_chh_arw_aeg_alb_sun_pan_ewe_grk_ses_tag_tha_anl_tml_bam_moo_uzb_fre_slo_aze_zul_vie_owc_cic_tsn_yor	0.136171244100128	0.32077276184513	0.74910229198407
761	gam_prs_moo_ctl_sid_wly_owc_grk_uzb_aze_lda_tag_swa_eng_afr_bsq_guj_heb_yor_cnt_ger_lit_igb_por_akn_lat_fin_cic_xho_est_pol_amr_geo_rus_bos_mol_swe_hau_mlt_hin_hun_bem_mao_cze_bat_jpn_tml_kor_nor_slo_ven_glc_mly_arw_aeg_sun_mnd_urd_dgb_krd_sod_pan_scr_dut_ukr_qcu_svk_spa_ben_fbf_amh_bul_chh_rom_jav_alb_bam_ita_tsn_ind_tha_tig_knd_tsw_zul_tur_fre_mcd_azi_swt_vie_anl_ewe_ses_dyu	-0.399268316079885	-0.947743071673279	0.345716448791496
762	sod_dut_cic_cze_chh_amh_sid_pol_aze_uzb_akn_tag_yor_svk_mol_bsq_rus_anl_igb_mnd_eng_lat_zul_ita_ewe_alb_hun_swa_tsw_est_lit_gam_geo_krd_ger_hin_glc_amr_heb_fre_fin_ven_mao_nor_bat_jpn_knd_kor_mcd_arw_swt_urd_mly_swe_hau_jav_cnt_spa_bam_scr_owc_por_pan_prs_ben_qcu_bos_guj_rom_dgb_wly_ukr_tig_slo_sun_ctl_lda_grk_tsn_ind_tha_mlt_tml_xho_fbf_azi_afr_bul_tur_bem_vie_aeg_dyu_moo_ses	-0.883977034499519	-2.1382014900042	0.0351217627469733
763	tig_ger_lda_rus_anl_gam_heb_scr_azi_tur_cic_ind_moo_ukr_ben_bsq_eng_aeg_swt_cnt_bos_svk_igb_grk_xho_glc_hun_ven_tsw_est_dut_amr_geo_spa_pol_fre_arw_chh_owc_ita_fin_dyu_sun_bul_bat_jpn_tml_kor_urd_por_dgb_rom_tag_mol_amh_mly_mnd_slo_zul_krd_mlt_swe_lat_ctl_nor_qcu_hin_prs_lit_ewe_hau_guj_wly_pan_mao_afr_bam_alb_ses_jav_tha_sid_knd_swa_tsn_uzb_mcd_cze_aze_akn_vie_sod_yor_bem_fbf	-0.181427859385605	-0.42821991398025	0.669481120492041
764	chh_lat_akn_guj_gam_hau_anl_pol_tur_azi_bem_mly_ven_lit_arw_bsq_prs_heb_dgb_mnd_ita_rom_bam_por_ewe_alb_est_xho_ses_hun_cze_mlt_geo_pan_swe_afr_urd_sid_owc_ben_fin_yor_sun_ctl_ind_jpn_tml_kor_ger_rus_dyu_fre_mao_eng_tig_jav_cnt_spa_cic_glc_wly_scr_dut_grk_svk_qcu_mol_ukr_hin_tsn_amh_bos_amr_krd_tag_nor_zul_bul_fbf_bat_tha_sod_knd_moo_lda_uzb_mcd_slo_aze_tsw_vie_aeg_swa_swt_igb	-0.690561225978787	-1.6563107549068	0.101029273325278
765	owc_bul_bem_swe_hau_chh_amh_mcd_tur_uzb_ven_sun_lda_glc_hin_bsq_afr_wly_fbf_cnt_mol_prs_swa_por_tsw_guj_hun_xho_tsn_fin_arw_sid_geo_ctl_bos_rus_spa_heb_mlt_ben_est_moo_mly_pol_mao_jpn_knd_kor_krd_dut_swt_urd_tag_svk_anl_jav_mnd_grk_igb_rom_gam_cze_fre_ita_pan_qcu_ger_nor_slo_cic_aeg_lit_sod_lat_ind_scr_ses_eng_akn_bat_tha_tig_tml_bam_yor_aze_ukr_alb_azi_dyu_vie_amr_dgb_ewe_zul	0.198012996446039	0.465994929597872	0.642308714479113
766	aeg_pol_bam_hin_anl_sod_amr_mcd_azi_uzb_ewe_bat_bem_nor_bul_bsq_ctl_wly_moo_cnt_spa_rom_swt_ger_zul_glc_fin_cic_ses_hun_slo_chh_geo_guj_prs_mol_grk_sid_tig_lit_est_swa_tag_bos_mao_jpn_knd_kor_arw_alb_fbf_dut_sun_cze_heb_ind_mnd_krd_dgb_pan_amh_swe_fre_ita_rus_qcu_por_eng_ben_tsn_hau_lat_owc_urd_jav_afr_xho_scr_igb_mly_tha_gam_tml_ven_yor_aze_ukr_svk_tur_tsw_vie_mlt_lda_dyu_akn	-0.261421539982198	-0.617554388638793	0.538378336041226
767	heb_swe_moo_bos_hau_anl_sid_ben_uzb_aze_ses_jav_dyu_ger_pol_bsq_slo_wly_swt_mnd_rom_nor_bam_svk_bem_mcd_hun_tsw_dgb_fin_fre_tig_geo_ctl_eng_prs_dut_aeg_owc_pan_est_yor_tag_lit_ind_jpn_tml_kor_arw_krd_tsn_ita_bat_guj_amr_sun_cnt_spa_akn_grk_chh_hin_ukr_glc_por_qcu_urd_alb_bul_lda_amh_mol_sod_afr_mly_scr_cic_lat_ven_mao_tha_mlt_knd_igb_ewe_tur_cze_rus_azi_zul_vie_gam_fbf_xho_swa	-0.175553158513831	-0.414117561192218	0.679741558209696
768	wly_pan_igb_fre_heb_owc_chh_guj_azi_uzb_xho_sun_ses_por_glc_bsq_bul_sod_fbf_cnt_cze_grk_tsn_ger_swa_swe_fin_lda_cic_hun_rus_tig_geo_ukr_lit_spa_ita_amr_aeg_dut_est_bam_mly_hin_tag_jpn_tml_kor_prs_scr_akn_krd_ind_arw_amh_mao_mnd_pol_swt_slo_sid_mcd_alb_afr_nor_qcu_mol_bos_rom_dgb_hau_ben_anl_eng_jav_ctl_zul_svk_tsw_bat_tha_gam_knd_ven_bem_tur_lat_urd_aze_moo_vie_mlt_ewe_dyu_yor	0.0167237930244513	0.0393692434681872	0.968680392348591
769	aeg_guj_akn_prs_amr_tig_gam_rom_aze_uzb_swt_mly_lda_spa_swe_bsq_ger_sod_cic_mnd_hin_svk_dgb_pan_dyu_lit_fin_bam_tsn_est_ctl_sid_geo_alb_urd_mcd_mol_wly_heb_glc_hun_fbf_ind_ben_mao_jpn_tml_kor_dut_eng_ven_lat_bat_por_hau_sun_cnt_arw_ses_afr_mlt_pol_fre_cze_rus_qcu_scr_bos_ukr_bem_anl_ita_chh_nor_jav_grk_yor_krd_xho_tag_tha_owc_knd_zul_ewe_tur_slo_bul_azi_igb_vie_amh_moo_tsw_swa	0.269246808699238	0.633803233115531	0.527765022010396
770	sod_bul_swt_nor_hau_owc_heb_mol_tur_aze_xho_tag_bam_slo_lat_bsq_ger_aeg_yor_cnt_rom_ctl_igb_afr_tsw_krd_est_fbf_akn_hun_ukr_wly_geo_guj_mcd_prs_glc_amr_gam_cze_fin_zul_bat_spa_mao_jpn_tml_kor_dut_scr_moo_por_jav_alb_tig_sun_mnd_grk_dyu_swe_mlt_pan_ben_eng_svk_qcu_hin_ita_pol_lda_anl_urd_sid_rus_mly_lit_ses_bos_bem_ind_tha_chh_knd_swa_cic_azi_arw_fre_uzb_tsn_vie_amh_ewe_dgb_ven	-0.0844225358679637	-0.199004724419177	0.842693478898343
771	hau_ukr_akn_swe_gam_heb_owc_por_azi_aze_moo_tag_dyu_bos_ita_bsq_urd_wly_fbf_cnt_prs_fre_xho_grk_ewe_krd_est_cic_igb_hun_spa_sid_geo_glc_cze_svk_mol_chh_amh_lat_fin_swt_mao_arw_bat_jpn_tml_kor_pan_alb_bem_ctl_ind_rom_amr_jav_mnd_scr_ses_slo_sod_mcd_pol_hin_bul_qcu_dut_ger_lit_ven_aeg_eng_anl_nor_mly_ben_tsn_rus_dgb_sun_tha_mlt_knd_lda_yor_tur_guj_afr_uzb_zul_vie_tig_swa_bam_tsw	-0.0619497148101276	-0.145961834924609	0.884267428184822
772	heb_fre_swa_spa_amr_sid_sod_svk_uzb_tur_cic_ind_dyu_prs_guj_bsq_mcd_chh_ses_cnt_arw_pan_akn_afr_fbf_eng_hun_lda_moo_est_ger_mlt_geo_alb_scr_slo_dut_amh_aeg_bos_fin_tsw_tag_cze_bat_jpn_knd_kor_por_ukr_swt_ctl_sun_mol_gam_mao_mnd_ita_tsn_urd_owc_rom_lat_bul_krd_qcu_glc_ben_grk_xho_hau_swe_tig_hin_jav_nor_dgb_pol_igb_mly_tha_wly_tml_ven_bam_azi_rus_lit_aze_yor_vie_anl_zul_ewe_bem	-0.899251188900516	-2.1808547320677	0.0317168454948346
773	sod_bos_swt_afr_amr_anl_sid_fre_tur_uzb_swa_ind_igb_mcd_svk_bsq_ita_tig_dgb_mnd_ctl_ger_bam_hin_tsn_urd_est_ewe_zul_fin_glc_hau_geo_nor_alb_guj_lat_gam_wly_ben_hun_ven_mly_slo_jav_jpn_knd_kor_pan_arw_moo_grk_mao_bul_aeg_tag_cnt_eng_tsw_rus_chh_ukr_rom_swe_mol_qcu_lit_spa_prs_lda_owc_krd_heb_pol_sun_por_xho_dut_dyu_bat_tha_mlt_tml_akn_yor_azi_cze_scr_aze_fbf_vie_amh_cic_ses_bem	0.647397290797876	1.53731505056231	0.127611633768856
774	amr_nor_igb_bos_chh_tig_sid_rom_azi_uzb_akn_sun_swa_pan_rus_bsq_bul_wly_yor_cnt_slo_krd_bam_ita_zul_dut_hun_fbf_ewe_fin_scr_sod_geo_lit_ben_guj_por_aeg_mlt_spa_est_tsn_tag_eng_mao_jpn_knd_kor_ukr_lat_ses_swe_bat_grk_owc_jav_mnd_ctl_xho_mol_gam_mcd_urd_afr_fre_qcu_svk_pol_ger_dgb_heb_hin_hau_cze_mly_alb_dyu_prs_moo_ind_tha_amh_tml_tsw_lda_aze_glc_arw_tur_ven_vie_anl_cic_swt_bem	-0.353834966975915	-0.838699659909872	0.403788440814113
775	owc_bul_tsn_glc_amh_tig_mlt_lat_azi_tur_tsw_jav_fbf_rus_ben_bsq_urd_anl_dgb_mnd_prs_cze_ses_eng_ven_pan_fin_ewe_cic_hun_grk_amr_geo_arw_lit_ukr_swe_hau_sod_mol_est_xho_mao_fre_bat_jpn_knd_kor_nor_svk_yor_afr_ind_mcd_sid_tag_cnt_rom_swt_ger_chh_ctl_alb_spa_por_qcu_guj_hin_dut_bam_heb_pol_gam_bos_sun_ita_dyu_krd_igb_mly_tha_aeg_tml_bem_akn_uzb_scr_slo_aze_swa_vie_wly_moo_zul_lda	-0.60696383967925	-1.44616427965198	0.151492950806685
776	tig_bul_dyu_hin_mlt_anl_hau_lit_azi_tur_zul_tag_lda_ger_ukr_bsq_spa_wly_tsw_cnt_prs_cze_yor_urd_cic_mcd_hun_ses_fbf_fin_dut_chh_geo_swe_arw_rom_mol_amr_gam_nor_est_xho_ind_lat_bat_jpn_tml_kor_pol_scr_tsn_krd_mao_grk_sid_jav_mnd_afr_ven_rus_sod_fre_eng_por_slo_qcu_glc_pan_svk_moo_owc_guj_heb_alb_mly_bos_swa_ctl_bem_sun_tha_amh_knd_dgb_akn_aze_ben_ita_uzb_bam_vie_aeg_swt_ewe_igb	-0.261997982681511	-0.619495821737688	0.537104541932211
777	sod_lit_yor_arw_heb_hau_owc_slo_uzb_azi_zul_mly_tsw_bul_mol_bsq_grk_amh_igb_cnt_urd_pan_swa_alb_swt_hin_fin_ses_dgb_hun_ctl_tig_geo_krd_lat_cze_glc_anl_gam_svk_est_fbf_mao_fre_ind_jpn_knd_kor_mcd_ita_moo_swe_bat_guj_chh_sun_mnd_bos_akn_eng_amr_spa_afr_ger_ben_qcu_pol_prs_scr_tsn_aeg_rus_wly_dut_tag_por_bem_nor_ven_jav_tha_sid_tml_ewe_dyu_tur_rom_ukr_aze_xho_vie_mlt_cic_bam_lda	0.122861844034968	0.289541621141541	0.772811454265797
778	hau_bos_tsw_guj_gam_heb_amr_swe_uzb_aze_yor_mao_tsn_eng_nor_bsq_alb_sid_zul_mnd_por_krd_xho_spa_dyu_scr_hun_dgb_moo_fin_arw_aeg_geo_rus_mcd_glc_hin_chh_tig_slo_est_akn_tag_lat_mly_jpn_knd_kor_grk_fre_fbf_rom_bat_urd_wly_jav_cnt_cze_bem_svk_mlt_bul_pan_afr_ger_qcu_prs_ukr_ben_swt_anl_ita_sod_pol_sun_lit_swa_dut_igb_ind_tha_owc_tml_ewe_ven_azi_ctl_mol_tur_bam_vie_amh_lda_cic_ses	-0.109747502538728	-0.258905282322422	0.796280509497943
779	sid_spa_igb_swe_tig_heb_aeg_grk_uzb_tur_swt_ind_moo_mcd_krd_bsq_afr_mlt_ven_cnt_por_scr_akn_fre_dgb_rom_fin_cic_zul_hun_cze_gam_geo_lat_dut_prs_guj_owc_sod_alb_est_ses_jav_hin_sun_jpn_tml_kor_glc_rus_fbf_ctl_mly_urd_anl_mao_mnd_bos_bam_mol_amr_ger_ben_ita_nor_qcu_ukr_slo_arw_swa_wly_pan_hau_svk_tag_lit_tsw_eng_lda_bat_tha_chh_knd_dyu_tsn_azi_bul_pol_aze_bem_vie_amh_xho_ewe_yor	0.243923221762526	0.574939012896135	0.566720864071566
780	amh_dut_dyu_pol_chh_mlt_aeg_bul_aze_azi_bem_ind_ses_ctl_mol_bsq_afr_sod_fbf_mnd_prs_hin_zul_fre_akn_lat_est_tsw_cic_fin_ger_owc_geo_slo_glc_rus_scr_hau_gam_nor_hun_swt_bat_rom_mly_jpn_knd_kor_krd_ben_moo_urd_mao_eng_wly_jav_cnt_alb_lda_por_sid_swe_spa_ukr_arw_qcu_mcd_svk_guj_ven_anl_lit_tig_bos_tag_ita_bam_pan_yor_sun_tha_heb_tml_swa_tsn_tur_grk_cze_uzb_ewe_vie_amr_xho_igb_dgb	-0.634979234906361	-1.51647726673827	0.132790563272847
781	owc_lat_fbf_cze_heb_gam_wly_ita_azi_tur_swt_mao_igb_lit_swe_bsq_ukr_sod_bam_cnt_svk_rom_swa_pol_ven_nor_est_dgb_ses_fin_urd_anl_geo_dut_pan_slo_mcd_sid_aeg_ctl_hun_tsw_jav_glc_ind_jpn_tml_kor_afr_bos_yor_spa_tag_scr_amh_sun_mnd_arw_dyu_ger_tig_hin_rus_grk_eng_qcu_krd_mol_bul_xho_hau_fre_amr_alb_bat_ben_cic_por_akn_mly_tha_chh_knd_ewe_tsn_aze_guj_prs_uzb_lda_vie_mlt_moo_zul_bem	0.122949978789294	0.289480860780766	0.772857799488285
782	gam_swe_dgb_scr_amh_wly_sod_arw_tur_uzb_xho_tag_tsn_pan_afr_bsq_alb_chh_swa_cnt_svk_bos_lda_glc_ses_mol_hun_igb_swt_est_pol_owc_geo_ctl_ben_prs_lat_aeg_hau_krd_fin_dyu_sun_ger_mly_jpn_tml_kor_grk_por_fbf_ukr_jav_lit_tig_bat_mnd_rom_moo_nor_heb_fre_bul_slo_guj_qcu_dut_mcd_eng_cic_amr_ita_sid_hin_mao_cze_yor_spa_bam_ind_tha_mlt_knd_akn_ven_azi_rus_urd_aze_bem_vie_anl_ewe_zul_tsw	-0.312860666903012	-0.742944140833673	0.459388103402687
783	heb_pol_zul_afr_mlt_owc_wly_glc_uzb_aze_ven_mly_ses_krd_nor_bsq_slo_amr_dgb_mnd_urd_dut_dyu_arw_bam_alb_fin_lda_ewe_est_mcd_gam_geo_lat_fre_ger_svk_tig_aeg_bul_hun_igb_sun_scr_jav_jpn_tml_kor_grk_cze_fbf_ukr_tag_eng_anl_bat_cnt_ben_cic_hin_sod_spa_rom_prs_rus_qcu_lit_por_bos_xho_amh_mol_hau_swe_mao_ita_akn_ctl_swa_ind_tha_sid_knd_moo_tsn_azi_pan_guj_tur_tsw_vie_chh_bem_swt_yor	0.397660277706669	0.935239511644936	0.352087000992693
784	mlt_rom_ven_rus_wly_aeg_amh_svk_azi_aze_lda_ind_igb_dut_scr_bsq_krd_heb_bam_cnt_guj_por_dyu_alb_tsw_ben_hun_akn_bem_est_ita_sid_geo_pan_prs_spa_glc_chh_gam_bos_fin_tsn_bat_lat_jav_jpn_tml_kor_urd_pol_ewe_ger_mao_eng_amr_mly_mnd_bul_moo_grk_sod_cze_slo_hin_mcd_qcu_ctl_fre_ukr_xho_anl_mol_hau_lit_sun_swe_ses_nor_fbf_tag_tha_tig_knd_swt_cic_uzb_afr_arw_tur_zul_vie_owc_swa_dgb_yor	-0.268493100937278	-0.634531424714409	0.527291936283455
785	tig_pol_xho_por_sod_amh_gam_bos_azi_uzb_tsn_mao_cic_ukr_rus_bsq_svk_mlt_akn_cnt_scr_cze_bam_glc_dyu_krd_fin_lda_dgb_est_prs_hau_geo_ger_ctl_spa_guj_anl_sid_hin_hun_moo_sun_dut_bat_jpn_knd_kor_fre_ita_igb_pan_jav_afr_owc_ind_mnd_lit_ses_slo_aeg_swe_urd_eng_bul_qcu_grk_nor_alb_tsw_chh_mcd_amr_mol_mly_rom_yor_arw_ven_tag_tha_wly_tml_bem_swa_tur_lat_ben_aze_ewe_vie_heb_swt_fbf_zul	-0.549518447902656	-1.31244290596492	0.192600617607603
786	amh_ben_swt_arw_amr_wly_tig_swe_aze_azi_zul_mly_bam_svk_rom_bsq_dut_chh_moo_cnt_eng_nor_akn_fre_lda_hin_fin_bem_dgb_hun_glc_sod_geo_pan_rus_prs_bos_sid_heb_spa_est_dyu_jav_por_sun_jpn_tml_kor_pol_afr_ven_cze_bat_ita_mlt_ind_mnd_alb_tsw_lit_owc_grk_mcd_guj_lat_qcu_ukr_ger_bul_xho_anl_slo_aeg_ctl_mao_mol_tsn_scr_igb_tag_tha_gam_knd_cic_fbf_uzb_krd_urd_tur_ewe_vie_hau_yor_ses_swa	0.680667425135222	1.61179803063466	0.110394636415974
787	sid_bul_moo_nor_chh_aeg_sod_rom_uzb_azi_swt_bat_yor_rus_mol_bsq_slo_owc_tsn_mnd_grk_pol_ses_ita_dgb_lit_fin_xho_ven_hun_afr_anl_geo_mcd_arw_svk_guj_amh_gam_alb_est_fbf_jav_ger_mly_jpn_tml_kor_pan_bos_bem_swe_sun_glc_heb_ind_cnt_prs_bam_hin_mlt_ctl_lat_eng_ukr_qcu_dut_spa_scr_dyu_wly_ben_tig_krd_tag_cze_cic_urd_swa_mao_tha_hau_knd_igb_ewe_tur_por_fre_aze_zul_vie_amr_tsw_lda_akn	-0.597303926184177	-1.42575627864109	0.157286665523379
788	hau_cze_bem_afr_amr_anl_sod_krd_aze_azi_fbf_bat_zul_svk_arw_bsq_por_tig_dyu_mnd_ukr_bul_ses_ctl_ven_pol_fin_swa_moo_hun_glc_heb_geo_mcd_fre_mol_eng_amh_mlt_ben_est_dgb_mly_swe_jav_jpn_knd_kor_nor_spa_yor_pan_tag_lat_wly_ind_cnt_dut_akn_lit_chh_hin_rom_bos_rus_qcu_ger_prs_guj_ewe_gam_grk_aeg_slo_sun_scr_cic_alb_xho_mao_tha_owc_tml_igb_tsw_tur_ita_urd_uzb_lda_vie_sid_bam_swt_tsn	-0.41157616516928	-0.976083473576835	0.331555263084565
789	mlt_mcd_cic_guj_tig_amr_sod_lit_azi_aze_zul_sun_lda_bul_krd_bsq_rom_anl_ses_mnd_bos_arw_tsn_grk_fbf_nor_fin_igb_ewe_hun_afr_owc_geo_hin_cze_urd_ukr_hau_chh_pol_est_dgb_ind_por_mao_jpn_tml_kor_rus_scr_swt_mol_mly_glc_gam_bat_cnt_prs_dyu_alb_amh_lat_svk_pan_spa_qcu_ctl_slo_swe_ven_wly_ita_sid_eng_jav_ger_bem_fre_akn_tag_tha_heb_knd_xho_swa_tur_ben_dut_uzb_tsw_vie_aeg_bam_yor_moo	-1.2440782658446	-3.09028351509812	0.00263794375749047
790	gam_fre_moo_ben_anl_wly_heb_lit_uzb_tur_swa_jav_yor_ukr_ctl_bsq_krd_mlt_akn_mnd_cze_bul_dyu_afr_cic_ger_est_lda_xho_fin_prs_sod_geo_swe_lat_rom_spa_amh_owc_mol_hun_igb_ind_guj_bat_jpn_tml_kor_pol_por_dgb_urd_mly_hin_aeg_mao_cnt_alb_bem_slo_chh_arw_dut_eng_svk_qcu_scr_mcd_bos_swt_sid_ita_hau_grk_sun_pan_ses_rus_zul_tag_tha_amr_knd_tsn_bam_azi_nor_glc_aze_ewe_vie_tig_tsw_fbf_ven	-0.0441732464949845	-0.104056382669911	0.917348680586293
791	heb_glc_lda_lit_gam_sod_hau_scr_uzb_tur_bem_mly_dgb_mol_ger_bsq_krd_mlt_akn_mnd_fre_pan_ewe_afr_swt_bul_fin_tsw_xho_hun_nor_tig_geo_ukr_bos_alb_urd_amh_wly_eng_est_ses_bat_swe_sun_jpn_knd_kor_lat_por_bam_ctl_jav_dut_anl_mao_cnt_ben_cic_prs_amr_rus_mcd_cze_hin_qcu_guj_pol_grk_moo_aeg_arw_sid_svk_ind_ita_dyu_spa_zul_tag_tha_owc_tml_swa_tsn_aze_rom_slo_azi_yor_vie_chh_ven_fbf_igb	0.206272526376225	0.485579074356181	0.628407672743056
792	wly_pol_ses_mol_hau_mlt_owc_ger_uzb_aze_yor_mao_dgb_arw_lat_bsq_guj_heb_moo_cnt_cze_swe_ewe_scr_lda_bos_hun_ven_bam_fin_slo_amr_geo_nor_pan_fre_ctl_chh_gam_svk_est_akn_tag_rus_sun_jpn_knd_kor_hin_afr_swa_ita_ind_bul_sid_jav_mnd_por_fbf_dut_tig_alb_spa_ben_krd_qcu_lit_prs_glc_bem_sod_ukr_aeg_eng_mly_rom_dyu_mcd_cic_bat_tha_anl_tml_tsn_xho_azi_urd_grk_tur_tsw_vie_amh_zul_igb_swt	-0.121930892140115	-0.287297282327007	0.774523878353216
793	wly_ben_moo_guj_heb_sid_anl_urd_aze_azi_cic_bat_akn_mcd_arw_bsq_glc_aeg_tsn_mnd_eng_krd_tsw_svk_ses_grk_fin_ven_fbf_hun_por_hau_geo_rus_pol_ita_prs_gam_amr_fre_est_yor_ind_bos_mly_jpn_tml_kor_dut_ger_lda_afr_mao_ukr_mlt_tag_cnt_mol_dyu_nor_sod_ctl_scr_bul_hin_qcu_lit_cze_pan_bem_amh_spa_owc_swe_sun_alb_bam_rom_xho_jav_tha_tig_knd_igb_dgb_uzb_lat_slo_tur_swa_vie_chh_swt_ewe_zul	-0.214981162354714	-0.507364022088586	0.613100484877445
794	tig_alb_moo_krd_heb_wly_sod_rom_uzb_azi_fbf_mao_ven_spa_rus_bsq_ctl_anl_dgb_mnd_guj_urd_ses_fre_tsw_ben_hun_swa_lda_fin_bos_owc_geo_glc_afr_nor_svk_amr_mlt_mol_est_ewe_mly_lat_bat_jpn_knd_kor_arw_cze_bam_mcd_jav_eng_sid_tag_cnt_pol_zul_ger_hau_scr_por_hin_ita_qcu_dut_bul_lit_swt_gam_slo_chh_grk_ind_ukr_bem_pan_igb_sun_tha_aeg_tml_cic_xho_aze_swe_prs_tur_dyu_vie_amh_akn_yor_tsn	-0.591249992050822	-1.41209696649829	0.161258811963698
795	amr_rus_fbf_afr_mlt_owc_hau_pol_uzb_tur_swt_bat_lda_rom_arw_bsq_scr_chh_cic_cnt_krd_nor_dgb_hin_zul_por_est_swa_xho_hun_alb_heb_geo_bos_cze_mcd_mol_sod_wly_fre_fin_moo_ind_swe_mao_jpn_knd_kor_glc_lit_akn_svk_sun_ben_gam_jav_mnd_bul_igb_dut_sid_lat_ukr_guj_ita_qcu_prs_spa_ctl_ses_amh_ger_tig_eng_tag_pan_bem_grk_tsw_mly_tha_anl_tml_ven_yor_aze_slo_urd_azi_bam_vie_aeg_ewe_tsn_dyu	-0.626328887073681	-1.49527077163162	0.138229484279844
796	wly_spa_moo_pol_aeg_owc_gam_arw_uzb_aze_ewe_mly_dgb_grk_swe_bsq_bul_amh_swa_cnt_afr_prs_yor_urd_xho_fre_hun_tsn_bem_fin_por_hau_geo_nor_lit_glc_slo_sid_sod_svk_est_ven_tag_ctl_sun_jpn_knd_kor_rom_ukr_zul_pan_mao_rus_chh_jav_mnd_ben_swt_guj_anl_alb_dut_hin_scr_qcu_lat_mol_mcd_cic_heb_bos_mlt_eng_bat_cze_ses_ita_lda_ind_tha_tig_tml_fbf_akn_azi_krd_ger_tur_igb_vie_amr_bam_dyu_tsw	0.428884665862341	1.01223339967548	0.314052789458503
797	sod_prs_moo_nor_hau_wly_mlt_afr_tur_aze_akn_sun_lda_svk_hin_bsq_guj_heb_igb_mnd_lit_pan_tsn_fre_swa_krd_est_yor_dyu_fin_rus_amh_geo_arw_alb_cze_dut_chh_amr_glc_hun_bam_mao_bul_tag_jpn_knd_kor_slo_rom_ewe_bos_ind_por_tig_bat_cnt_lat_swt_urd_gam_scr_mcd_eng_ger_qcu_swe_ben_ita_zul_aeg_pol_sid_grk_jav_ukr_ses_spa_tsw_mly_tha_anl_tml_fbf_xho_azi_ctl_mol_uzb_dgb_vie_owc_bem_cic_ven	-0.471876441766264	-1.12031547508774	0.265464168314487
798	amr_lit_fbf_lat_heb_wly_sid_bos_azi_tur_tsn_sun_ewe_rus_mcd_bsq_spa_aeg_ven_mnd_alb_nor_akn_mol_yor_afr_hun_swa_bam_fin_dut_hau_geo_bul_swe_slo_guj_chh_anl_hin_est_dyu_ind_svk_jav_jpn_tml_kor_ukr_ctl_dgb_cze_tag_prs_amh_bat_cnt_rom_zul_grk_gam_ben_pol_eng_scr_qcu_glc_arw_ita_moo_sod_urd_tig_pan_mao_fre_tsw_krd_bem_mly_tha_owc_knd_ses_swt_uzb_por_ger_aze_cic_vie_mlt_xho_igb_lda	-0.441565607506799	-1.04742727786534	0.297617138353518
799	sod_cze_cic_spa_tig_owc_aeg_ctl_uzb_aze_tsn_ind_ven_lat_swe_bsq_dut_mlt_zul_cnt_rus_glc_moo_ita_yor_ger_fin_xho_akn_hun_grk_hau_geo_alb_nor_mol_por_anl_sid_lit_est_bem_bat_bul_tag_jpn_knd_kor_rom_afr_swa_krd_sun_prs_amr_jav_mnd_mcd_fbf_svk_gam_urd_eng_fre_ben_qcu_bos_hin_ukr_lda_heb_guj_wly_scr_mao_pol_swt_arw_dyu_mly_tha_amh_tml_ewe_ses_tur_pan_slo_azi_tsw_vie_chh_dgb_igb_bam	-0.667081734453437	-1.59948968643051	0.11310378187998
800	hau_dut_bem_mcd_owc_sid_mlt_ger_aze_tur_lda_tag_ses_afr_ctl_bsq_ukr_heb_moo_cnt_pol_grk_ewe_scr_swa_rom_fin_ven_igb_est_svk_sod_geo_glc_alb_prs_fre_chh_amh_lit_hun_swt_bat_bul_sun_jpn_knd_kor_pan_nor_zul_krd_mly_guj_aeg_jav_mnd_urd_bam_arw_amr_por_bos_swe_mol_qcu_cze_ben_ita_dgb_gam_rus_anl_spa_ind_hin_xho_slo_tsn_mao_tha_wly_tml_akn_cic_azi_lat_eng_uzb_dyu_vie_tig_tsw_yor_fbf	-0.143643022251217	-0.338750740116103	0.73556115691776
801	aeg_arw_ewe_ita_hau_tig_gam_ukr_aze_uzb_dgb_tag_fbf_afr_scr_bsq_bul_mlt_ses_mnd_pan_spa_igb_slo_bam_ctl_fin_dyu_yor_est_pol_heb_geo_bos_urd_lat_mol_sid_amh_mcd_hun_bem_sun_rus_mao_jpn_tml_kor_glc_por_moo_dut_jav_cze_amr_mly_cnt_hin_cic_nor_anl_grk_fre_lit_rom_qcu_eng_prs_svk_tsn_owc_alb_sod_swe_ind_guj_xho_ben_tsw_bat_tha_chh_knd_zul_swa_tur_ger_krd_azi_swt_vie_wly_lda_ven_akn	-0.0519501922847026	-0.122459745249308	0.902799165884177
802	chh_glc_zul_prs_anl_owc_mlt_ctl_aze_uzb_xho_sun_tsw_urd_rus_bsq_ukr_hau_fbf_mnd_slo_por_swa_lat_bem_pol_fin_akn_swt_est_bul_amh_geo_afr_ben_svk_nor_tig_aeg_ita_hun_lda_tag_krd_mly_jpn_knd_kor_dut_swe_bam_lit_mao_eng_gam_bat_cnt_spa_dgb_ger_heb_alb_scr_mcd_bos_qcu_hin_mol_pan_dyu_amr_fre_wly_cze_ind_arw_yor_grk_ewe_jav_tha_sod_tml_igb_tsn_tur_guj_rom_azi_ses_vie_sid_cic_moo_ven	0.13562894281203	0.319286863578621	0.750225072515759
803	mlt_cze_yor_prs_owc_amh_sod_slo_aze_tur_tsn_jav_akn_ger_swe_bsq_rus_wly_swa_mnd_guj_arw_bam_lit_ewe_ukr_est_dyu_fbf_hun_lat_amr_geo_mcd_spa_ita_hin_hau_chh_nor_fin_moo_mly_dut_bat_jpn_knd_kor_bos_bul_swt_eng_tag_scr_gam_sun_cnt_pan_igb_afr_tig_krd_grk_fre_alb_qcu_pol_mol_ctl_cic_heb_svk_anl_por_mao_urd_zul_ben_ses_ind_tha_sid_tml_dgb_tsw_uzb_glc_rom_azi_lda_vie_aeg_bem_ven_xho	-0.123659871619014	-0.292115205472728	0.770849199923296
804	amh_lit_cic_fre_owc_amr_wly_lat_uzb_aze_igb_bat_moo_slo_hin_bsq_ukr_gam_bem_mnd_rom_mcd_swa_pan_dyu_rus_hun_ewe_fbf_est_grk_sid_geo_eng_krd_dut_afr_heb_chh_swe_fin_yor_ind_glc_tag_jpn_tml_kor_bul_ger_bam_ctl_mly_scr_aeg_sun_cnt_cze_swt_guj_sod_ita_mol_ben_alb_qcu_por_arw_prs_tsw_mlt_bos_tig_pol_mao_nor_xho_svk_ses_jav_tha_anl_knd_ven_zul_tur_spa_urd_azi_tsn_vie_hau_dgb_akn_lda	-0.0897683125424819	-0.211631347421172	0.832857745042556
805	owc_ukr_ses_cze_heb_amh_chh_nor_tur_azi_xho_mly_ven_grk_lit_bsq_por_aeg_akn_cnt_glc_afr_moo_ita_yor_svk_fin_swa_ewe_hun_ben_mlt_geo_fre_ctl_arw_rus_amr_sod_krd_est_igb_mao_urd_jav_jpn_tml_kor_pol_slo_bam_dut_tag_swe_tig_sun_mnd_eng_tsn_pan_sid_bul_mol_guj_lat_qcu_hin_rom_bos_swt_anl_ger_wly_prs_ind_scr_fbf_spa_tsw_bat_tha_hau_knd_zul_dgb_uzb_mcd_alb_aze_cic_vie_gam_lda_dyu_bem	-0.150610438861956	-0.355292044995637	0.723175352253079
806	anl_urd_bem_cze_chh_hau_aeg_mcd_azi_tur_bam_bat_lda_nor_ger_bsq_swe_amh_igb_mnd_ctl_eng_swt_krd_tsw_mol_fin_ses_tsn_hun_bos_sid_geo_pol_prs_slo_ukr_gam_amr_grk_est_yor_tag_rus_jav_jpn_knd_kor_hin_por_swa_bul_mao_ita_heb_ind_cnt_glc_ewe_pan_wly_afr_guj_alb_lit_qcu_rom_svk_ben_ven_owc_dut_tig_scr_mly_arw_xho_fre_dgb_sun_tha_sod_tml_moo_cic_aze_lat_spa_uzb_dyu_vie_mlt_akn_fbf_zul	-0.277974379603148	-0.656290849496477	0.513257572095038
807	owc_krd_swa_grk_anl_aeg_heb_lat_aze_tur_moo_bat_swt_ger_nor_bsq_glc_sod_tsw_mnd_spa_ctl_tsn_mol_bem_scr_est_dgb_dyu_hun_por_amr_geo_rom_alb_eng_cze_wly_chh_bos_fin_lda_ind_svk_mao_jpn_knd_kor_prs_ita_ven_hin_sun_dut_mlt_jav_cnt_urd_ewe_rus_sid_ben_pol_arw_ukr_qcu_lit_afr_fre_bam_tig_pan_amh_bul_tag_guj_igb_slo_zul_mly_tha_gam_tml_fbf_cic_uzb_swe_mcd_azi_ses_vie_hau_xho_akn_yor	-0.635354674353333	-1.52032336594948	0.131822420826625
808	tig_scr_tsw_swe_wly_mlt_hau_por_uzb_aze_dyu_sun_swt_lat_eng_bsq_ben_anl_ven_cnt_bul_lit_cic_alb_igb_guj_est_moo_fbf_fin_spa_chh_geo_svk_rom_dut_mol_sod_heb_slo_hun_bem_tag_arw_bat_jpn_knd_kor_afr_ctl_zul_glc_jav_nor_owc_mly_mnd_urd_akn_ita_amr_ukr_fre_pol_rus_qcu_cze_ger_bos_xho_aeg_grk_gam_prs_ind_pan_dgb_krd_ses_mao_tha_sid_tml_bam_swa_tur_hin_mcd_azi_ewe_vie_amh_yor_tsn_lda	-0.419376097199976	-0.995844297351213	0.321909846068843
809	mlt_ctl_swa_krd_aeg_heb_amh_ita_uzb_aze_fbf_sun_moo_prs_dut_bsq_alb_hau_yor_mnd_bos_fre_bam_bul_ewe_ukr_est_dgb_ven_fin_rom_owc_geo_lit_eng_grk_arw_anl_gam_scr_hun_xho_jav_nor_tag_jpn_tml_kor_mol_pol_dyu_afr_mly_glc_tig_ind_cnt_lat_tsw_guj_sid_slo_mcd_pan_spa_qcu_rus_cze_por_ses_wly_ben_amr_svk_mao_hin_swt_urd_zul_bat_tha_chh_knd_lda_tsn_azi_ger_swe_tur_cic_vie_sod_bem_igb_akn	0.156907982803827	0.369483211660554	0.712607556071232
810	amh_spa_akn_arw_wly_sid_tig_pol_aze_tur_swt_mly_igb_prs_rus_bsq_lat_sod_ven_cnt_swe_bul_dyu_por_tsn_urd_fin_tsw_ewe_hun_ukr_mlt_geo_lit_mcd_svk_cze_hau_amr_ita_est_bem_ind_dut_sun_jpn_tml_kor_slo_bos_fbf_ben_tag_nor_aeg_mao_mnd_afr_bam_grk_anl_glc_ger_fre_alb_qcu_pan_ctl_scr_xho_gam_krd_chh_mol_jav_guj_dgb_rom_zul_bat_tha_owc_knd_moo_ses_uzb_eng_hin_azi_swa_vie_heb_cic_yor_lda	0.123315037528343	0.290733014013899	0.771902880856798
811	sod_fre_ven_grk_chh_gam_owc_scr_uzb_tur_tsw_mao_xho_mol_rus_bsq_por_amr_bam_cnt_guj_slo_dgb_pan_tsn_alb_fin_bem_ewe_hun_ita_anl_geo_prs_rom_eng_krd_aeg_hau_glc_est_swa_jav_bul_sun_jpn_tml_kor_ger_dut_fbf_lat_mly_urd_heb_bat_mnd_cze_zul_hin_tig_ctl_arw_nor_ukr_qcu_bos_lit_svk_ses_amh_pol_mlt_swe_tag_ben_igb_afr_swt_ind_tha_wly_knd_akn_moo_azi_mcd_spa_aze_cic_vie_sid_yor_dyu_lda	-0.16702036710507	-0.394331614538396	0.694239025701755
812	owc_bul_bem_lat_hau_sod_aeg_slo_azi_aze_ven_sun_xho_krd_swe_bsq_svk_sid_igb_cnt_eng_arw_fbf_cze_dgb_rom_est_akn_ses_hun_ben_heb_geo_grk_dut_scr_ctl_anl_amr_mcd_fin_tsw_ind_ger_tag_jpn_knd_kor_prs_ita_lda_rus_mao_por_gam_jav_mnd_spa_cic_pol_mlt_lit_fre_mol_pan_qcu_hin_ukr_alb_yor_amh_bos_wly_urd_mly_nor_ewe_glc_dyu_bat_tha_tig_tml_swa_bam_tur_guj_afr_uzb_tsn_vie_chh_moo_swt_zul	-0.438016594272814	-1.03995072386563	0.301058929480141
813	amh_hin_cic_afr_anl_owc_aeg_prs_tur_azi_akn_mao_swt_glc_ctl_bsq_urd_heb_tsw_mnd_nor_pol_dgb_cze_bam_por_hun_bem_igb_fin_ger_mlt_geo_alb_ben_bul_scr_sid_sod_ukr_est_ses_ind_spa_mly_jpn_tml_kor_guj_bos_fbf_mcd_tag_slo_amr_sun_cnt_arw_swa_rom_chh_grk_lat_eng_rus_qcu_mol_fre_ita_ven_gam_krd_wly_swe_jav_lit_xho_svk_dyu_bat_tha_hau_knd_lda_ewe_uzb_dut_pan_aze_zul_vie_tig_yor_moo_tsn	-0.506004782384499	-1.2060998673227	0.230838384099522
814	hau_dut_ses_lat_wly_sod_gam_prs_uzb_aze_swt_ind_tsw_bos_bul_bsq_cze_tig_tsn_mnd_ger_spa_cic_ukr_ewe_lit_hun_igb_fbf_fin_ben_heb_geo_urd_pol_ctl_rom_chh_owc_mcd_est_moo_sun_mol_tag_jpn_tml_kor_swe_grk_swa_pan_jav_guj_sid_mao_cnt_alb_lda_arw_amr_eng_nor_hin_svk_qcu_rus_scr_afr_dyu_aeg_fre_anl_glc_bat_krd_zul_por_dgb_mly_tha_mlt_knd_xho_bam_tur_ita_slo_azi_yor_vie_amh_akn_ven_bem	0.509361796018284	1.20824006320084	0.230018289838292
815	sid_ctl_dgb_cze_anl_wly_sod_glc_azi_aze_swa_bat_yor_ita_svk_bsq_ger_amh_moo_mnd_spa_prs_swt_nor_tsn_rus_est_akn_zul_hun_mol_amr_geo_hin_alb_pan_dut_gam_heb_urd_fin_dyu_tag_ukr_ind_jpn_tml_kor_swe_krd_ven_eng_mao_pol_hau_jav_cnt_grk_ewe_fre_tig_lat_lit_por_mcd_qcu_rom_bos_slo_bam_mlt_arw_owc_afr_sun_scr_bem_bul_xho_mly_tha_aeg_knd_tsw_cic_tur_guj_ben_uzb_lda_vie_chh_igb_ses_fbf	-0.322904580113572	-0.763853487785871	0.446888155731381
816	sid_por_cic_afr_aeg_gam_mlt_dut_azi_tur_zul_mao_tsn_pan_guj_bsq_svk_amh_igb_mnd_fre_rom_yor_lit_moo_mcd_est_fbf_bem_hun_cze_owc_geo_urd_glc_krd_lat_sod_wly_grk_fin_lda_sun_bos_bat_jpn_knd_kor_nor_ben_ses_swe_ind_ita_heb_tag_cnt_eng_tsw_rus_chh_prs_scr_ctl_bul_qcu_pol_ukr_spa_dyu_hau_hin_anl_mol_mly_alb_ewe_ger_dgb_jav_tha_amr_tml_swt_ven_aze_slo_arw_uzb_swa_vie_tig_xho_bam_akn	0.636861722180542	1.50585744837589	0.135492852227186
817	heb_scr_tsn_lit_chh_amr_sid_alb_aze_tur_dyu_jav_ven_afr_lat_bsq_krd_aeg_bam_mnd_ita_ger_yor_dut_ewe_ben_fin_cic_bem_hun_eng_amh_geo_swe_rus_ukr_mol_mlt_gam_por_est_zul_bat_slo_mly_jpn_tml_kor_nor_spa_akn_urd_mao_bos_sod_ind_cnt_guj_ses_mcd_hau_cze_fre_hin_arw_qcu_svk_glc_pan_swa_tig_bul_owc_pol_tag_ctl_moo_rom_dgb_sun_tha_anl_knd_tsw_lda_uzb_prs_grk_azi_swt_vie_wly_fbf_igb_xho	-0.618154819311107	-1.47530922394802	0.143507037506335
818	mlt_bul_moo_ukr_wly_anl_amr_slo_azi_aze_ses_mao_zul_nor_lit_bsq_grk_heb_lda_cnt_afr_rom_swa_fre_swt_krd_est_bam_dyu_fin_rus_amh_geo_prs_mcd_bos_scr_sod_owc_dut_hun_cic_ind_guj_mly_jpn_knd_kor_pol_ita_igb_pan_bat_ben_tig_tag_mnd_glc_fbf_svk_chh_alb_por_hin_urd_qcu_mol_ctl_lat_tsn_gam_swe_aeg_arw_jav_spa_xho_ger_dgb_sun_tha_sid_tml_yor_ewe_tur_eng_cze_uzb_tsw_vie_hau_ven_bem_akn	-0.47203364541517	-1.12168579955844	0.264883895459645
819	wly_fre_dyu_cze_sod_owc_tig_slo_tur_uzb_swa_jav_ses_afr_arw_bsq_ctl_amh_fbf_cnt_ita_lat_bem_bul_dgb_ben_est_zul_cic_hun_pan_sid_geo_nor_rus_spa_svk_chh_anl_urd_fin_yor_sun_rom_bat_jpn_tml_kor_eng_pol_xho_dut_tag_swe_aeg_mao_mnd_guj_akn_alb_mlt_hin_mol_mcd_lit_qcu_ger_prs_glc_bam_amr_scr_gam_krd_mly_grk_igb_bos_ven_ind_tha_hau_knd_swt_moo_azi_ukr_por_aze_tsn_vie_heb_tsw_ewe_lda	-0.27779405351864	-0.657438720495149	0.512522746226538
820	amr_pol_akn_nor_heb_aeg_sid_arw_tur_azi_moo_mly_bam_ita_swe_bsq_mol_mlt_ses_mnd_lat_spa_cic_ctl_dgb_lit_est_yor_fbf_fin_cze_hau_geo_scr_ukr_bos_ben_wly_anl_mcd_hun_ewe_mao_glc_sun_jpn_knd_kor_prs_urd_dyu_rus_bat_pan_gam_jav_cnt_alb_ven_krd_sod_svk_rom_dut_slo_qcu_eng_por_grk_tsn_owc_afr_chh_guj_ind_ger_igb_fre_xho_tag_tha_tig_tml_tsw_lda_uzb_bul_hin_aze_zul_vie_amh_bem_swa_swt	-0.84162116011651	-2.03136294267378	0.0450720671590646
821	hau_mol_moo_rus_amh_owc_gam_scr_uzb_aze_zul_ind_igb_slo_svk_bsq_ctl_sod_ses_mnd_glc_krd_ven_grk_dyu_lat_hun_tsn_swa_fin_prs_mlt_geo_swe_spa_eng_lit_amr_sid_hin_est_yor_sun_nor_tag_jpn_tml_kor_por_pol_cic_afr_mly_arw_wly_jav_cnt_urd_lda_bos_heb_guj_ita_mcd_dut_qcu_ukr_pan_bul_tsw_aeg_rom_anl_fre_bat_alb_akn_ben_bam_mao_tha_chh_knd_swt_bem_tur_cze_ger_azi_xho_vie_tig_ewe_fbf_dgb	0.110832465014583	0.261248951743614	0.794478203676276
822	sod_pol_lda_rom_chh_wly_heb_ctl_aze_uzb_bam_mao_akn_rus_fre_bsq_ukr_anl_tsn_mnd_spa_lit_swa_lat_dyu_bul_est_swt_moo_fin_grk_aeg_geo_por_swe_afr_krd_mlt_amr_mol_hun_zul_ind_ita_jav_jpn_tml_kor_urd_scr_ses_nor_tag_dut_owc_bat_cnt_prs_bem_slo_amh_cze_glc_hin_bos_qcu_eng_svk_arw_fbf_gam_alb_tig_mcd_mly_pan_cic_guj_ven_sun_tha_hau_knd_ewe_igb_tur_ben_ger_azi_dgb_vie_sid_yor_tsw_xho	-1.05992372041335	-2.594353618657	0.0110105038124114
823	wly_bos_bam_pol_amh_chh_tig_guj_tur_aze_ven_ind_bem_ita_arw_bsq_eng_gam_ses_cnt_bul_glc_yor_mcd_swa_grk_hun_dgb_akn_est_dut_mlt_geo_ctl_prs_rom_lit_anl_sid_hin_fin_xho_mly_pan_sun_jpn_tml_kor_ben_nor_lda_cze_jav_afr_heb_tag_mnd_rus_dyu_slo_amr_alb_ger_scr_por_qcu_lat_svk_krd_cic_sod_spa_owc_fre_bat_ukr_zul_urd_ewe_mao_tha_aeg_knd_swt_tsw_uzb_swe_mol_azi_fbf_vie_hau_moo_tsn_igb	-0.186913783384775	-0.441970761255036	0.659536417445879
824	chh_urd_fbf_ukr_tig_amr_sod_svk_azi_uzb_igb_bat_ewe_rus_bul_bsq_rom_amh_tsw_mnd_ben_hin_swt_mol_moo_eng_fin_lda_cic_est_ctl_heb_geo_swe_ger_pan_bos_wly_hau_alb_hun_dgb_mly_fre_mao_jpn_tml_kor_glc_mcd_zul_scr_jav_prs_anl_sun_cnt_lat_dyu_krd_sid_spa_arw_por_ita_qcu_grk_nor_afr_ven_aeg_guj_mlt_dut_ind_slo_yor_pol_swa_tag_tha_gam_knd_akn_bam_aze_lit_cze_tur_ses_vie_owc_bem_tsn_xho	0.247555852163105	0.583041650793593	0.561276419224311
825	sod_fre_ewe_guj_amr_gam_aeg_ben_tur_aze_ses_mao_igb_swe_rom_bsq_eng_heb_dgb_cnt_pan_slo_swa_lit_dyu_bul_est_tsw_yor_hun_ctl_tig_geo_ukr_alb_dut_krd_mlt_hau_afr_fin_lda_mly_rus_tag_jpn_tml_kor_por_scr_tsn_spa_ind_hin_sid_sun_mnd_mol_xho_mcd_chh_ger_grk_lat_pol_qcu_glc_prs_bos_bam_amh_nor_wly_urd_bat_svk_ven_cze_moo_jav_tha_anl_knd_zul_cic_azi_ita_arw_uzb_fbf_vie_owc_bem_swt_akn	-0.315480461765671	-0.745885474063116	0.457617786833479
826	hau_ger_tsn_mcd_gam_amh_owc_mol_uzb_tur_yor_tag_swt_swe_spa_bsq_eng_anl_tsw_mnd_glc_cze_zul_bul_lda_alb_fin_fbf_moo_est_krd_tig_geo_lit_prs_dut_ctl_mlt_sod_rom_hun_ses_jav_ukr_bat_jpn_knd_kor_ita_lat_dgb_hin_mly_arw_heb_ind_cnt_slo_bem_scr_wly_grk_ben_bos_pan_qcu_nor_rus_por_bam_sid_svk_amr_fre_mao_pol_akn_guj_igb_sun_tha_aeg_tml_ven_xho_azi_afr_urd_aze_swa_vie_chh_dyu_ewe_cic	-0.454236148652913	-1.07916222996722	0.283306338811793
827	mlt_scr_tsw_grk_sod_chh_wly_mcd_aze_azi_cic_mly_ewe_alb_slo_bsq_urd_aeg_yor_cnt_por_afr_akn_prs_dyu_rus_fin_fbf_bem_est_cze_tig_geo_arw_swe_spa_mol_sid_amr_ben_hun_ven_jav_pol_tag_jpn_knd_kor_ctl_eng_dgb_bul_sun_svk_gam_bat_mnd_ukr_lda_dut_heb_rom_lit_lat_ita_qcu_pan_hin_fre_igb_hau_glc_amh_guj_mao_ger_xho_nor_moo_ind_tha_owc_tml_bam_swa_tur_bos_krd_uzb_ses_vie_anl_zul_swt_tsn	-0.239085330387852	-0.565238255709148	0.57327279840633
828	sid_eng_akn_ben_aeg_wly_owc_svk_uzb_aze_swt_sun_igb_cze_ctl_bsq_glc_heb_dgb_mnd_pan_dut_tsw_afr_ven_bos_hun_swa_moo_est_lit_chh_geo_krd_grk_ger_swe_mlt_anl_ita_fin_fbf_mly_ukr_ind_jpn_tml_kor_prs_rom_yor_alb_jav_hin_sod_tag_cnt_nor_zul_fre_amh_bul_mcd_spa_rus_qcu_slo_scr_pol_lda_gam_por_amr_arw_bat_lat_xho_mol_cic_mao_tha_tig_knd_bam_dyu_tur_urd_guj_azi_ewe_vie_hau_bem_tsn_ses	0.164288567155983	0.386306778540252	0.700151881052303
829	mlt_dut_igb_krd_sod_chh_amh_nor_tur_aze_bam_tag_swa_mol_guj_bsq_urd_owc_yor_cnt_ben_alb_bem_ukr_moo_swe_hun_akn_zul_est_scr_anl_geo_cze_rom_por_lat_heb_gam_ctl_fin_dgb_ind_hin_jav_jpn_knd_kor_ger_spa_dyu_mcd_bat_rus_aeg_mao_mnd_pan_ven_eng_wly_ita_glc_fre_grk_qcu_slo_lit_bul_lda_sid_prs_tig_bos_mly_svk_fbf_arw_cic_sun_tha_amr_tml_ewe_xho_azi_pol_afr_uzb_tsw_vie_hau_swt_tsn_ses	-0.169705289330117	-0.400498673596835	0.689707809280617
830	amh_lit_bam_spa_heb_chh_owc_mol_aze_uzb_bem_mly_xho_svk_mcd_bsq_eng_amr_moo_mnd_ger_rom_yor_por_ses_rus_hun_dgb_lda_est_guj_gam_geo_slo_pan_ctl_fre_aeg_hau_alb_fin_ven_jav_ben_sun_jpn_knd_kor_krd_ukr_fbf_prs_ind_swe_sid_tag_cnt_grk_cic_arw_wly_bul_urd_glc_pol_qcu_cze_hin_bos_akn_mlt_dut_sod_scr_bat_lat_tsw_afr_zul_mao_tha_anl_tml_dyu_swa_azi_ita_nor_tur_swt_vie_tig_tsn_igb_ewe	-0.431000301929665	-1.0230546554895	0.308935841114471
831	sid_alb_igb_prs_mlt_heb_owc_por_aze_tur_ses_bat_ewe_afr_spa_bsq_fre_anl_zul_mnd_cze_nor_dyu_mol_moo_hin_hun_swa_tsn_est_slo_wly_geo_swe_ita_rom_mcd_hau_tig_svk_fin_bem_mly_pan_ind_jpn_knd_kor_glc_lat_xho_ukr_jav_grk_sod_sun_cnt_ctl_cic_urd_gam_guj_krd_ben_arw_qcu_rus_pol_scr_bam_amr_eng_chh_lit_tag_ger_fbf_dut_swt_mao_tha_amh_tml_lda_dgb_azi_bul_bos_uzb_akn_vie_aeg_ven_tsw_yor	-0.0604616560789232	-0.142428193449719	0.887049907077855
832	sod_scr_moo_hin_tig_gam_heb_ger_azi_tur_swa_mao_ewe_svk_ctl_bsq_grk_hau_igb_cnt_afr_rus_akn_fre_lda_arw_fin_ven_ses_est_bos_chh_geo_alb_pan_krd_lat_anl_mlt_mcd_hun_dyu_jav_urd_sun_jpn_tml_kor_bul_nor_zul_swe_bat_dut_amh_tag_mnd_pol_bem_lit_wly_glc_ben_spa_slo_qcu_mol_rom_ukr_fbf_owc_prs_sid_por_mly_ita_tsn_cze_cic_ind_tha_amr_knd_dgb_xho_aze_guj_eng_uzb_swt_vie_aeg_bam_tsw_yor	-0.949969034354838	-2.30813956582217	0.0232081776917164
833	owc_rom_ses_nor_gam_sid_chh_scr_aze_azi_igb_sun_tsn_lit_mcd_bsq_slo_mlt_swa_cnt_ukr_alb_cic_ben_ven_glc_est_moo_swt_fin_fre_aeg_geo_urd_swe_dut_pan_heb_tig_afr_hun_akn_ind_krd_bat_jpn_knd_kor_cze_ctl_ewe_hin_jav_bul_amh_mao_mnd_ita_bem_arw_sod_mol_guj_eng_svk_qcu_por_bos_lat_dyu_hau_rus_amr_prs_tag_ger_lda_grk_yor_mly_tha_wly_tml_bam_dgb_uzb_pol_spa_tur_fbf_vie_anl_xho_tsw_zul	0.072322730485023	0.170396214463084	0.865068699615133
834	gam_spa_fbf_urd_hau_heb_owc_rom_aze_tur_akn_ind_moo_hin_slo_bsq_ben_chh_tsw_cnt_lat_mol_dyu_glc_ses_ger_hun_igb_swa_est_svk_amh_geo_grk_rus_fre_pol_aeg_sod_lit_fin_tsn_jav_eng_mao_jpn_knd_kor_pan_por_lda_cze_bat_krd_sid_tag_mnd_swe_yor_arw_tig_nor_ita_mcd_dut_qcu_prs_ukr_scr_zul_wly_ctl_amr_bos_mly_guj_ewe_afr_xho_sun_tha_mlt_tml_bem_dgb_azi_alb_bul_uzb_bam_vie_anl_swt_ven_cic	-0.237576596166072	-0.561787880110489	0.575611967812269
835	gam_ukr_zul_ger_amh_wly_aeg_krd_uzb_azi_dgb_tag_fbf_ben_rus_bsq_pol_sod_ewe_mnd_alb_dut_cic_grk_igb_hin_hun_lda_dyu_est_pan_chh_geo_spa_ctl_mol_glc_amr_tig_swe_fin_moo_jav_nor_mao_jpn_tml_kor_prs_mcd_akn_lat_ind_afr_mlt_mly_cnt_arw_ses_urd_heb_eng_svk_ita_lit_qcu_bul_guj_rom_tsw_sid_cze_owc_bos_sun_slo_tsn_scr_bam_bat_tha_hau_knd_yor_bem_aze_por_fre_tur_swt_vie_anl_xho_swa_ven	-0.143277892370714	-0.338158266754422	0.736006110718299
836	aeg_grk_ewe_svk_heb_owc_anl_lit_azi_aze_tsw_mao_tsn_spa_ben_bsq_eng_wly_bam_mnd_alb_ctl_moo_por_xho_arw_est_dyu_zul_hun_bul_amr_geo_bos_pan_glc_ukr_tig_hau_slo_fin_fbf_tag_rus_bat_jpn_knd_kor_cze_mol_yor_afr_ind_fre_sid_mly_cnt_krd_ven_nor_sod_hin_ita_scr_swe_qcu_guj_lat_rom_ses_amh_ger_chh_prs_jav_urd_igb_dut_lda_sun_tha_gam_tml_swt_akn_tur_mcd_pol_uzb_swa_vie_mlt_cic_bem_dgb	-0.431108875694462	-1.02262033890515	0.309140127541983
837	anl_arw_zul_fre_tig_wly_owc_ita_azi_uzb_ewe_mao_igb_krd_rus_bsq_lat_heb_dyu_mnd_prs_svk_moo_swe_lda_afr_est_ven_swt_hun_guj_sod_geo_rom_nor_pan_slo_amr_amh_glc_fin_tsn_tag_cze_ind_jpn_tml_kor_ben_grk_ses_mol_jav_ctl_aeg_bat_cnt_mcd_tsw_lit_sid_bul_dut_eng_bos_qcu_scr_spa_alb_swa_mlt_ger_chh_pol_sun_por_bem_urd_dgb_mly_tha_hau_knd_yor_bam_aze_hin_ukr_tur_akn_vie_gam_cic_fbf_xho	-0.6654060542766	-1.59022970190448	0.115176849226368
838	aeg_ita_bam_urd_wly_gam_hau_hin_uzb_aze_tsw_jav_ven_nor_por_bsq_rus_mlt_cic_mnd_alb_grk_bem_bul_zul_svk_hun_lda_igb_fin_pol_amh_geo_guj_scr_ctl_slo_amr_heb_bos_est_ses_ind_spa_bat_jpn_knd_kor_mcd_arw_dyu_rom_mly_mol_tig_mao_cnt_prs_fbf_fre_anl_krd_ger_dut_afr_qcu_ben_swe_eng_moo_owc_ukr_sid_pan_sun_lit_akn_cze_dgb_tag_tha_sod_tml_swt_xho_tur_glc_lat_azi_yor_vie_chh_ewe_tsn_swa	-0.335893010476291	-0.794955530472616	0.428663499572321
839	amh_ctl_ven_pol_amr_wly_sod_urd_azi_uzb_moo_mao_tsn_svk_por_bsq_nor_tig_swa_cnt_mol_guj_dyu_glc_zul_rom_fin_bam_ses_est_grk_heb_geo_cze_pan_swe_arw_aeg_gam_eng_hun_fbf_jav_ger_bat_jpn_tml_kor_ben_ita_tsw_bos_tag_fre_anl_sun_mnd_mcd_bem_afr_sid_lat_prs_bul_hin_qcu_slo_ukr_dut_ewe_mlt_alb_owc_rus_ind_scr_xho_lit_yor_mly_tha_hau_knd_cic_igb_tur_spa_krd_aze_lda_vie_chh_akn_swt_dgb	0.00123397228528273	0.00290831660047564	0.997685731793141
840	amr_prs_dyu_arw_chh_tig_amh_rom_uzb_tur_ewe_mly_dgb_ger_hin_bsq_alb_owc_cic_mnd_lat_por_tsn_bos_fbf_nor_hun_ses_zul_est_dut_sod_geo_ctl_lit_ukr_ita_aeg_heb_guj_fin_bam_ind_swe_tag_jpn_tml_kor_rus_spa_moo_glc_jav_mcd_hau_sun_cnt_eng_yor_pan_wly_slo_fre_mol_ben_qcu_pol_afr_urd_bem_mlt_svk_anl_cze_bat_grk_lda_scr_igb_mao_tha_sid_knd_swa_swt_aze_bul_krd_azi_tsw_vie_gam_ven_akn_xho	-0.386836623355105	-0.917952006467646	0.361018531855379
841	amr_spa_ewe_bul_anl_gam_aeg_alb_tur_aze_swa_ind_lda_por_krd_bsq_bos_sid_tsw_mnd_lit_scr_swt_lat_akn_guj_fin_fbf_cic_hun_nor_hau_geo_glc_eng_rom_pan_heb_amh_ctl_est_ses_mao_ita_jav_jpn_knd_kor_grk_ukr_dgb_hin_sun_dut_wly_tag_cnt_ger_dyu_mol_sod_mcd_ben_arw_cze_qcu_afr_fre_slo_ven_mlt_pol_tig_svk_bat_swe_bam_urd_igb_mly_tha_chh_tml_bem_moo_azi_rus_prs_uzb_zul_vie_owc_tsn_xho_yor	-0.117387700761197	-0.27677859970241	0.782564336346786
842	sid_scr_swa_arw_tig_chh_sod_grk_azi_uzb_bam_bat_akn_svk_pol_bsq_spa_owc_ses_mnd_ukr_afr_dgb_hin_xho_bul_est_bem_tsn_fin_fre_heb_geo_ita_alb_pan_mcd_amr_amh_ctl_hun_zul_mao_eng_tag_jpn_tml_kor_por_swe_tsw_rom_sun_dut_aeg_ind_cnt_ben_swt_glc_wly_bos_mol_lat_rus_qcu_urd_prs_cze_ven_anl_lit_mlt_guj_mly_krd_igb_ger_yor_jav_tha_hau_knd_moo_cic_aze_nor_slo_tur_dyu_vie_gam_lda_ewe_fbf	-0.250955126507582	-0.593543452991399	0.554258376864766
843	amr_glc_bam_nor_aeg_chh_amh_ita_aze_uzb_dyu_ind_ses_guj_afr_bsq_dut_heb_xho_cnt_alb_hin_zul_ctl_tsw_prs_est_yor_ven_fin_arw_mlt_geo_rus_svk_rom_spa_sid_tig_por_hun_lda_sun_ben_bat_jpn_tml_kor_ukr_eng_igb_slo_tag_grk_anl_mao_mnd_pan_moo_krd_wly_lat_cze_pol_mol_qcu_bul_fre_mcd_tsn_hau_bos_sod_swe_jav_scr_akn_lit_fbf_mly_tha_owc_knd_ewe_cic_azi_ger_urd_tur_bem_vie_gam_swa_dgb_swt	0.258711866266882	0.608546261933029	0.544308740301671
844	hau_rus_ses_cze_chh_gam_amr_prs_tur_uzb_ven_mao_bam_mcd_urd_bsq_hin_mlt_ewe_mnd_bul_spa_fbf_svk_cic_lit_est_bem_tsn_fin_ctl_tig_geo_ben_guj_afr_dut_owc_anl_arw_hun_zul_mly_pan_jav_jpn_tml_kor_lat_ita_swa_mol_bat_grk_sod_sun_cnt_bos_dyu_nor_sid_pol_fre_eng_glc_qcu_scr_swe_krd_lda_wly_slo_aeg_ger_tag_alb_igb_por_tsw_ind_tha_heb_knd_dgb_swt_aze_rom_ukr_azi_yor_vie_amh_akn_moo_xho	-0.480439330090878	-1.14113502373526	0.256743674222514
845	amh_urd_swa_nor_gam_hau_aeg_prs_uzb_tur_igb_jav_lda_hin_lat_bsq_svk_heb_tsw_mnd_bos_fre_fbf_scr_bem_bul_est_cic_dyu_hun_ctl_mlt_geo_arw_lit_por_slo_chh_amr_alb_fin_dgb_mao_krd_ind_jpn_knd_kor_ita_cze_tsn_eng_mly_ben_wly_tag_cnt_glc_yor_dut_sid_rom_mol_ukr_guj_qcu_rus_swe_pan_xho_sod_grk_tig_afr_sun_ger_ven_mcd_zul_bat_tha_anl_tml_ewe_ses_aze_spa_pol_azi_akn_vie_owc_bam_swt_moo	-0.510255745605301	-1.21265733110969	0.228332314335325
846	heb_urd_xho_krd_amh_aeg_sid_glc_tur_azi_igb_bat_lda_alb_fre_bsq_bul_mlt_fbf_mnd_rom_rus_bam_swe_cic_cze_fin_bem_ewe_est_guj_owc_geo_pan_bos_por_ger_tig_gam_ita_hun_yor_mly_hin_jav_jpn_knd_kor_mcd_nor_swt_mol_mao_afr_wly_sun_cnt_spa_zul_dut_amr_prs_scr_ben_slo_qcu_lit_lat_grk_akn_chh_pol_sod_ctl_ind_svk_ses_arw_dyu_tag_tha_anl_tml_swa_dgb_uzb_ukr_eng_aze_moo_vie_hau_ven_tsw_tsn	-0.215578343671994	-0.509560622662617	0.611566366776176
847	tig_mcd_moo_ben_hau_sid_anl_krd_uzb_tur_swt_mao_cic_spa_pol_bsq_grk_chh_ven_mnd_ger_lat_lda_ita_bem_glc_hun_tsn_bam_est_prs_amh_geo_scr_arw_eng_svk_wly_mlt_mol_fin_swa_sun_swe_ind_jpn_knd_kor_lit_slo_dyu_urd_mly_alb_owc_tag_cnt_dut_yor_pan_gam_rom_fre_nor_cze_qcu_ukr_guj_afr_akn_sod_rus_aeg_bul_bat_ctl_ewe_bos_fbf_jav_tha_heb_tml_xho_igb_azi_por_hin_aze_tsw_vie_amr_zul_ses_dgb	-0.0123925248584933	-0.0291639993630653	0.976796287090368
848	amr_guj_tsw_lat_chh_amh_owc_por_tur_azi_cic_mly_zul_pan_urd_bsq_mcd_wly_lda_cnt_dut_mol_yor_swe_akn_svk_hun_bem_dyu_est_alb_hau_geo_glc_prs_bul_rom_tig_heb_lit_fin_ven_tag_fre_sun_jpn_knd_kor_spa_ukr_bam_eng_jav_pol_aeg_mao_mnd_grk_moo_ben_sod_krd_nor_arw_rus_qcu_ctl_ger_bos_fbf_mlt_scr_gam_slo_bat_hin_swa_afr_ewe_ind_tha_sid_tml_igb_dgb_aze_ita_cze_uzb_swt_vie_anl_xho_tsn_ses	-0.629090448100009	-1.50732569010507	0.135116696208109
849	tig_ger_tsn_svk_chh_sid_hau_pan_tur_azi_ven_bat_swa_dut_slo_bsq_arw_heb_zul_mnd_mol_afr_igb_krd_dgb_ukr_est_fbf_swt_fin_prs_gam_geo_ben_glc_lat_fre_mlt_amh_hin_hun_ses_sun_lit_jav_jpn_knd_kor_grk_ctl_ewe_scr_tag_bul_anl_ind_cnt_alb_bem_pol_wly_urd_por_bos_rom_qcu_eng_guj_ita_yor_amr_swe_aeg_rus_mao_nor_akn_mcd_moo_mly_tha_owc_tml_tsw_lda_aze_spa_cze_uzb_dyu_vie_sod_cic_bam_xho	0.175059548645925	0.412051985805356	0.681249538642245
850	aeg_grk_swt_urd_amh_heb_anl_por_uzb_aze_ses_mao_lda_ukr_guj_bsq_dut_owc_yor_mnd_ita_spa_ven_ctl_moo_prs_fin_zul_dgb_est_swe_chh_geo_bul_rom_alb_arw_gam_wly_ger_hun_tsn_tag_mol_bat_jpn_knd_kor_cze_slo_xho_glc_ind_eng_sid_sun_cnt_bos_dyu_ben_mlt_svk_hin_krd_afr_qcu_fre_lat_nor_fbf_hau_pol_tig_lit_mly_rus_bam_scr_bem_jav_tha_sod_tml_akn_cic_azi_pan_mcd_tur_igb_vie_amr_tsw_ewe_swa	-0.567659117927024	-1.35311184937292	0.179300039362555
851	wly_afr_yor_pol_sod_sid_tig_fre_aze_tur_lda_bat_dgb_ita_pan_bsq_rus_gam_xho_cnt_krd_ukr_ewe_lit_bam_lat_est_akn_ses_fin_grk_amh_geo_por_mol_guj_dut_owc_mlt_spa_hun_tsw_ind_rom_mao_jpn_knd_kor_ben_bul_bem_cze_tag_scr_aeg_sun_mnd_ctl_dyu_slo_chh_swe_prs_urd_ger_qcu_eng_alb_svk_fbf_hau_hin_anl_mcd_mly_bos_ven_arw_swa_jav_tha_heb_tml_moo_tsn_azi_glc_nor_uzb_igb_vie_amr_cic_swt_zul	0.137224396694201	0.323000735812024	0.74741979408036
852	hau_krd_igb_spa_anl_wly_tig_por_uzb_tur_lda_ind_xho_rus_afr_bsq_prs_chh_dyu_mnd_bul_swe_fbf_hin_bam_ukr_hun_yor_tsw_fin_ger_owc_geo_svk_alb_slo_fre_gam_sid_pan_est_moo_jav_grk_sun_jpn_knd_kor_urd_ben_swa_ctl_bat_pol_amr_mao_cnt_dut_bem_mol_aeg_eng_glc_ita_mcd_qcu_cze_guj_bos_zul_heb_scr_mlt_rom_mly_lat_ewe_nor_swt_tag_tha_amh_tml_cic_ses_azi_lit_arw_aze_ven_vie_sod_dgb_akn_tsn	0.262219186239903	0.617924465545049	0.538135406044907
853	anl_nor_dgb_krd_amh_hau_owc_guj_tur_aze_cic_jav_zul_dut_ita_bsq_urd_wly_ven_mnd_bul_svk_xho_prs_bem_rus_est_ewe_lda_fin_ctl_heb_geo_scr_ukr_swe_bos_gam_amr_glc_hun_bam_ind_hin_bat_jpn_knd_kor_lit_afr_ses_cze_tag_slo_mlt_mly_cnt_rom_igb_ben_sod_alb_pol_por_pan_qcu_ger_arw_eng_swt_chh_mcd_sid_fre_mao_lat_swa_grk_tsw_sun_tha_aeg_tml_fbf_akn_azi_spa_mol_uzb_yor_vie_tig_moo_tsn_dyu	-0.628679444851333	-1.50349628751628	0.136099492805875
854	sid_afr_lda_dut_tig_owc_amh_alb_tur_uzb_moo_jav_bam_urd_scr_bsq_nor_aeg_yor_mnd_ben_bos_xho_rom_akn_krd_fin_swa_tsn_hun_guj_chh_geo_grk_pol_swe_ctl_mlt_heb_mol_est_fbf_mly_glc_bat_jpn_tml_kor_ger_rus_ewe_spa_ind_arw_anl_tag_cnt_eng_ven_por_amr_lat_ita_slo_mcd_qcu_pan_lit_cze_dyu_gam_hin_wly_bul_sun_prs_zul_svk_ses_mao_tha_sod_knd_cic_igb_azi_fre_ukr_aze_tsw_vie_hau_bem_dgb_swt	-0.480017518195052	-1.1400863292626	0.257178040155002
855	gam_ben_swa_svk_amh_mlt_sid_rus_uzb_tur_tsw_bat_ses_lit_scr_bsq_urd_anl_swt_mnd_alb_hin_tsn_mcd_zul_grk_fin_ewe_xho_hun_ukr_owc_geo_slo_pan_swe_afr_tig_wly_ita_est_fbf_tag_rom_mao_jpn_tml_kor_dut_mol_akn_prs_jav_bul_chh_sun_cnt_spa_yor_bos_aeg_cze_guj_por_glc_qcu_nor_fre_ger_cic_sod_pol_amr_krd_ind_arw_bem_eng_ven_mly_tha_heb_knd_moo_lda_aze_lat_ctl_azi_dgb_vie_hau_igb_dyu_bam	-0.301946500361006	-0.714116170484553	0.476943855972501
856	tig_rom_ses_eng_mlt_amh_hau_pol_uzb_azi_bem_tag_igb_arw_bul_bsq_mol_sid_moo_cnt_ukr_svk_ven_hin_xho_pan_fin_tsw_dgb_hun_fre_amr_geo_lit_rus_cze_krd_owc_chh_ctl_est_zul_jav_prs_ind_jpn_tml_kor_ben_ita_swa_afr_mao_urd_wly_sun_mnd_dut_swt_ger_gam_lat_swe_guj_slo_qcu_grk_scr_spa_yor_sod_alb_anl_mcd_bat_bos_tsn_nor_ewe_mly_tha_aeg_knd_lda_fbf_aze_glc_por_tur_bam_vie_heb_akn_dyu_cic	-0.813814921877278	-1.96130328145245	0.0528346287332004
857	amh_eng_igb_ben_owc_aeg_mlt_arw_aze_azi_ven_ind_zul_fre_pol_bsq_grk_hau_cic_cnt_ukr_nor_dgb_slo_swt_hin_fin_dyu_xho_hun_bul_sid_geo_bos_prs_scr_urd_sod_tig_lit_est_akn_jav_afr_tag_jpn_knd_kor_rus_alb_fbf_krd_bat_mcd_heb_mly_mnd_swe_ewe_spa_wly_pan_ger_mol_dut_qcu_rom_svk_por_bem_amr_ita_anl_ctl_sun_glc_tsw_cze_lda_mao_tha_gam_tml_ses_bam_tur_guj_lat_uzb_swa_vie_chh_tsn_moo_yor	0.194755428732797	0.458955676101389	0.647336871515512
858	mlt_lit_cic_alb_chh_tig_amh_dut_aze_azi_ven_mao_xho_urd_ukr_bsq_prs_gam_dyu_mnd_scr_pol_tsw_arw_bam_pan_hun_igb_akn_fin_grk_wly_geo_rom_svk_lat_cze_anl_sod_eng_est_moo_jav_ben_ind_jpn_tml_kor_mol_spa_swt_guj_tag_slo_heb_sun_cnt_fre_yor_ita_amr_hin_nor_ger_bos_qcu_rus_glc_krd_lda_aeg_swe_sid_afr_mly_por_tsn_mcd_fbf_bat_tha_owc_knd_zul_swa_tur_ctl_bul_uzb_dgb_vie_hau_ewe_ses_bem	0.396241367424071	0.936722017924718	0.351327742575654
859	gam_arw_ewe_svk_tig_mlt_owc_pol_azi_aze_xho_jav_lda_rom_nor_bsq_hin_amh_fbf_cnt_glc_ctl_swa_por_bam_ita_hun_swt_zul_est_urd_heb_geo_guj_mol_afr_dut_sod_sid_bos_fin_cic_ind_grk_sun_jpn_knd_kor_ukr_swe_bem_lit_mly_bul_amr_mao_mnd_rus_igb_ben_chh_cze_mcd_slo_alb_qcu_lat_pan_scr_tsw_hau_ger_aeg_krd_bat_fre_dgb_eng_yor_tag_tha_wly_tml_moo_tsn_tur_prs_spa_uzb_dyu_vie_anl_ven_ses_akn	-0.193594921864455	-0.457372510842422	0.648469997783567
860	mlt_por_bam_urd_heb_aeg_amh_prs_aze_uzb_tsn_jav_dyu_dut_swe_bsq_eng_owc_moo_cnt_lat_lit_ven_pol_zul_pan_hun_lda_tsw_fin_krd_anl_geo_arw_slo_ger_bos_amr_chh_scr_est_swt_tag_rus_bat_jpn_knd_kor_ita_bul_ewe_afr_mao_cze_gam_sun_mnd_grk_fbf_ukr_wly_mcd_spa_rom_fre_qcu_mol_alb_guj_ses_sod_ben_tig_nor_ind_hin_xho_svk_bem_mly_tha_sid_tml_cic_swa_azi_glc_ctl_tur_akn_vie_hau_yor_dgb_igb	-0.327767665733733	-0.77601773272506	0.439707560647312
861	gam_pan_ven_grk_amh_mlt_heb_afr_azi_uzb_bam_jav_ses_swe_mcd_bsq_alb_chh_cic_mnd_scr_hin_akn_cze_moo_fre_hun_swt_xho_est_rus_amr_geo_pol_prs_ukr_nor_sid_wly_ger_fin_ewe_bat_glc_ind_jpn_knd_kor_slo_rom_tsn_svk_tag_mol_tig_mly_cnt_arw_dyu_bul_owc_guj_lat_ita_krd_qcu_bos_ctl_ben_bem_sod_dut_anl_spa_mao_eng_tsw_por_igb_sun_tha_aeg_tml_lda_zul_tur_lit_urd_aze_swa_vie_hau_yor_fbf_dgb	-0.478058696427886	-1.13527616331482	0.259177034888108
862	tig_ctl_swa_cze_sid_sod_gam_lat_uzb_tur_swt_bat_tsw_pan_hin_bsq_swe_chh_lda_mnd_bul_krd_bam_afr_cic_scr_fin_ses_fbf_hun_lit_aeg_geo_mcd_alb_ita_mol_heb_hau_svk_est_igb_sun_pol_jav_jpn_tml_kor_urd_ukr_dgb_por_mao_bos_mlt_tag_cnt_guj_zul_ger_wly_eng_grk_nor_spa_qcu_fre_prs_arw_ewe_owc_slo_anl_rus_ind_dut_akn_glc_xho_mly_tha_amr_knd_bem_dyu_aze_rom_ben_azi_moo_vie_amh_yor_ven_tsn	-0.615796577686142	-1.47391876694976	0.143880428068058
863	sod_swe_igb_fre_amh_wly_sid_nor_aze_uzb_moo_mao_tsn_hin_rom_bsq_mol_tig_zul_cnt_arw_ita_bam_grk_fbf_prs_est_lda_ses_hun_scr_owc_geo_glc_urd_slo_rus_mlt_hau_lat_fin_bem_mly_pol_ind_jpn_knd_kor_krd_ukr_dgb_afr_bat_lit_anl_sun_mnd_ger_tsw_mcd_amr_svk_ben_cze_eng_qcu_dut_bos_por_swa_chh_bul_heb_ctl_tag_alb_cic_spa_xho_jav_tha_aeg_tml_dyu_ewe_tur_guj_pan_azi_akn_vie_gam_ven_swt_yor	0.0320371766336198	0.0754453513390949	0.9400224325978
864	sod_por_tsw_rom_gam_wly_chh_ita_azi_aze_dyu_bat_bem_slo_lat_bsq_cze_mlt_lda_cnt_dut_prs_bam_ben_fbf_arw_est_akn_zul_hun_fre_tig_geo_mol_ger_ukr_nor_anl_amh_afr_fin_swa_sun_hin_ind_jpn_knd_kor_swe_urd_moo_ctl_tag_scr_aeg_mly_mnd_alb_ewe_pol_owc_eng_mcd_glc_rus_qcu_pan_bos_svk_swt_hau_spa_heb_guj_jav_grk_ven_lit_tsn_mao_tha_sid_tml_yor_xho_uzb_bul_krd_tur_igb_vie_amr_ses_cic_dgb	-0.224023562634527	-0.529336800440865	0.597833115253223
865	aeg_lit_swt_dut_hau_tig_gam_swe_uzb_tur_moo_sun_lda_ben_cze_bsq_ukr_amr_akn_cnt_urd_spa_bem_pan_swa_por_est_ewe_fbf_hun_mol_amh_geo_svk_hin_bos_slo_wly_mlt_ctl_fin_zul_mao_glc_ind_jpn_tml_kor_grk_rus_igb_ger_tag_fre_sid_jav_mnd_krd_tsn_pol_owc_bul_lat_mcd_scr_qcu_eng_guj_rom_ses_chh_alb_heb_ita_bat_prs_cic_arw_yor_mly_tha_anl_knd_dgb_tsw_azi_afr_nor_aze_ven_vie_sod_dyu_xho_bam	-0.26038239081228	-0.61455920949121	0.540346519857945
866	heb_slo_tsn_pol_sid_gam_mlt_prs_tur_uzb_ses_bat_ewe_rom_spa_bsq_nor_wly_igb_mnd_ctl_krd_akn_eng_fbf_lat_hun_yor_bem_fin_ita_aeg_geo_urd_pan_mcd_alb_amr_tig_arw_est_cic_ind_fre_mly_jpn_tml_kor_rus_dut_xho_svk_mao_ukr_anl_sun_cnt_swe_bam_por_amh_mol_glc_ger_grk_qcu_ben_bul_guj_moo_owc_afr_hau_hin_tag_cze_swt_bos_ven_jav_tha_chh_knd_tsw_dgb_aze_scr_lit_azi_zul_vie_sod_dyu_swa_lda	-0.0927820745331931	-0.218882444366583	0.827221262940497
867	hau_por_bem_arw_tig_sod_chh_pol_aze_uzb_swt_tag_dgb_ben_svk_bsq_prs_amr_tsn_mnd_slo_mcd_fbf_spa_ven_afr_hun_dyu_zul_fin_nor_gam_geo_cze_hin_alb_glc_heb_aeg_krd_est_tsw_mly_swe_sun_jpn_knd_kor_mol_fre_ewe_rus_mao_scr_owc_bat_cnt_grk_lda_ger_amh_lit_ctl_guj_urd_qcu_dut_rom_ita_akn_anl_ukr_wly_pan_ind_eng_cic_bos_igb_jav_tha_mlt_tml_ses_swa_azi_lat_bul_tur_moo_vie_sid_bam_yor_xho	-0.381396946756594	-0.903950319676005	0.368357363155709
868	mlt_krd_tsw_urd_sid_heb_gam_swe_aze_tur_zul_bat_moo_ukr_fre_bsq_lat_amr_yor_cnt_pan_ctl_cic_ita_ses_guj_fin_dgb_igb_est_pol_chh_geo_dut_afr_bos_eng_hau_owc_mcd_hun_xho_ind_mol_tag_jpn_knd_kor_lit_nor_bem_ben_jav_scr_anl_sun_mnd_grk_tsn_arw_tig_spa_ger_glc_hin_qcu_cze_bul_slo_fbf_wly_rom_aeg_alb_mly_prs_ewe_svk_bam_mao_tha_sod_tml_swa_ven_azi_rus_por_uzb_swt_vie_amh_lda_dyu_akn	0.334198504388051	0.787051918583891	0.433252632207706
869	sod_rom_zul_por_sid_gam_hau_ukr_uzb_aze_bem_mao_xho_svk_prs_bsq_swe_mlt_swt_cnt_krd_eng_ewe_guj_akn_lit_fin_dyu_cic_est_mcd_anl_geo_afr_pol_spa_rus_tig_amh_mol_hun_bam_sun_bos_jav_jpn_knd_kor_dut_ita_ses_cze_bat_grk_amr_tag_mnd_alb_lda_urd_wly_ger_arw_ben_fre_qcu_ctl_lat_bul_igb_chh_pan_heb_glc_ind_slo_ven_nor_fbf_mly_tha_owc_tml_moo_dgb_azi_scr_hin_tur_swa_vie_aeg_yor_tsw_tsn	-0.496075508464816	-1.18288864309566	0.239868477838703
870	sod_ben_igb_pan_anl_mlt_amr_mcd_uzb_aze_bam_mly_xho_eng_lit_bsq_nor_aeg_zul_mnd_rom_slo_ven_ctl_ses_afr_hun_bem_tsn_fin_por_wly_geo_dut_bos_cze_ukr_amh_hau_hin_est_swa_mao_urd_bat_jpn_tml_kor_arw_fre_cic_prs_ind_guj_sid_jav_cnt_mol_tsw_grk_chh_swe_ita_pol_scr_qcu_spa_svk_ger_ewe_tig_alb_owc_lat_sun_bul_lda_rus_swt_tag_tha_heb_knd_akn_fbf_tur_glc_krd_azi_moo_vie_gam_dyu_yor_dgb	-0.441108052809423	-1.04660288017779	0.29799532933686
871	heb_ita_xho_ctl_amh_mlt_aeg_krd_aze_azi_bam_tag_moo_bul_swe_bsq_cze_sid_swt_cnt_ger_nor_igb_pan_akn_rom_fin_ven_ses_hun_ben_wly_geo_grk_afr_dut_urd_sod_tig_fre_est_tsn_sun_svk_ind_jpn_tml_kor_rus_lat_ewe_lit_jav_slo_hau_mly_mnd_ukr_dyu_arw_anl_mol_glc_por_alb_qcu_bos_scr_prs_dgb_gam_guj_amr_pol_mao_spa_tsw_eng_lda_bat_tha_owc_knd_fbf_yor_tur_mcd_hin_uzb_swa_vie_chh_bem_cic_zul	0.0264012262868908	0.0621315203756048	0.950591432852027
872	anl_arw_dgb_ben_tig_hau_amh_ita_tur_azi_lda_mao_ewe_ctl_swe_bsq_pol_sid_bam_mnd_glc_por_swa_hin_xho_ukr_fin_cic_zul_est_slo_aeg_geo_rom_lit_guj_rus_chh_sod_urd_hun_tsw_mly_nor_ind_jpn_knd_kor_fre_scr_tsn_lat_jav_afr_amr_bat_cnt_krd_bem_mol_owc_pan_eng_alb_spa_qcu_ger_bul_prs_akn_heb_dut_wly_grk_sun_bos_ven_svk_fbf_tag_tha_gam_tml_moo_dyu_uzb_mcd_cze_aze_igb_vie_mlt_yor_ses_swt	-0.189858087950916	-0.448473819075066	0.65485443760501
873	amr_alb_bem_bul_anl_chh_gam_svk_aze_tur_akn_tag_yor_mcd_bos_bsq_rus_tig_bam_mnd_urd_swe_dgb_pan_swa_por_est_swt_igb_fin_ukr_heb_geo_lat_rom_cze_ctl_mlt_aeg_prs_hun_cic_jav_arw_ind_jpn_knd_kor_scr_mol_zul_hin_mao_dut_hau_sun_cnt_lit_fbf_eng_sod_slo_afr_pol_grk_qcu_ita_fre_ben_tsw_owc_spa_amh_ger_bat_glc_dyu_nor_lda_mly_tha_sid_tml_tsn_xho_azi_krd_guj_uzb_moo_vie_wly_ses_ewe_ven	-0.289803500694677	-0.685617257854665	0.494660048041504
874	amr_bos_zul_prs_chh_tig_wly_mcd_azi_uzb_tsn_jav_lda_grk_ita_bsq_arw_mlt_akn_cnt_spa_alb_swa_afr_cic_pol_est_bem_tsw_hun_svk_gam_geo_hin_mol_krd_fre_hau_aeg_swe_fin_fbf_bat_pan_sun_jpn_tml_kor_lat_ukr_ven_guj_ind_slo_sod_tag_mnd_ctl_ses_cze_anl_scr_nor_ben_por_qcu_rus_rom_bul_dgb_amh_dut_heb_glc_mao_lit_bam_eng_dyu_mly_tha_sid_knd_moo_swt_aze_ger_urd_tur_xho_vie_owc_yor_igb_ewe	-0.422880368078466	-1.00229281598621	0.318802952338829
875	anl_lat_bem_guj_aeg_tig_wly_spa_azi_tur_ses_tag_dgb_dut_ben_bsq_pol_sid_ewe_cnt_alb_lit_dyu_svk_moo_ukr_hun_xho_yor_est_glc_sod_geo_urd_cze_eng_nor_chh_heb_bul_fin_cic_mly_slo_ind_jpn_tml_kor_mol_ita_igb_arw_sun_por_amh_jav_mnd_hin_akn_bos_hau_afr_rom_swe_prs_qcu_ger_mcd_scr_tsn_amr_grk_owc_rus_bat_pan_swa_ctl_fbf_mao_tha_mlt_knd_bam_ven_uzb_krd_fre_aze_swt_vie_gam_zul_tsw_lda	0.10885572212007	0.256346984535722	0.798249127741298
876	chh_mcd_akn_bul_anl_amh_heb_guj_tur_aze_bam_jav_igb_mol_por_bsq_swe_gam_xho_mnd_arw_ukr_swt_krd_ven_alb_hun_lda_fbf_est_cze_sid_geo_ger_hin_prs_lat_mlt_wly_afr_fin_ewe_ind_spa_mly_jpn_knd_kor_nor_bos_cic_eng_bat_urd_hau_tag_cnt_rus_swa_dut_tig_ctl_lit_ben_rom_qcu_ita_glc_pan_yor_sod_grk_amr_pol_sun_svk_dyu_slo_moo_mao_tha_owc_tml_tsn_ses_uzb_scr_fre_azi_bem_vie_aeg_dgb_tsw_zul	0.214208744471217	0.504064731141958	0.615407966356878
877	tig_mcd_tsn_afr_chh_hau_aeg_bos_uzb_tur_igb_mly_akn_arw_glc_bsq_ita_gam_bam_cnt_ger_rom_ewe_prs_dyu_slo_est_ses_ven_fin_ukr_owc_geo_hin_por_spa_swe_anl_amr_lit_hun_swt_ind_pol_mao_jpn_knd_kor_grk_bul_dgb_ctl_tag_alb_sid_sun_mnd_cze_fbf_dut_heb_rus_krd_scr_nor_qcu_fre_eng_svk_zul_wly_urd_mlt_mol_bat_guj_tsw_pan_cic_jav_tha_amh_tml_xho_swa_azi_ben_lat_aze_lda_vie_sod_moo_yor_bem	-0.129815434781952	-0.306250749089136	0.760098287418727
878	sod_lit_igb_ita_sid_hau_chh_ukr_aze_tur_tsn_sun_cic_eng_ctl_bsq_svk_mlt_ven_cnt_cze_ger_moo_glc_yor_prs_fin_bem_xho_hun_guj_wly_geo_slo_swe_por_lat_aeg_amr_arw_est_bam_tag_dut_bat_jpn_knd_kor_pol_pan_akn_afr_ind_rus_owc_mao_mnd_mcd_ewe_alb_anl_grk_ben_bos_spa_qcu_mol_bul_urd_ses_gam_rom_heb_krd_mly_hin_fbf_nor_dgb_jav_tha_tig_tml_zul_swa_uzb_scr_fre_azi_lda_vie_amh_swt_dyu_tsw	-0.870126940327376	-2.10806026555152	0.0377151113101189
879	gam_bul_tsn_swe_chh_amh_hau_pan_tur_uzb_ewe_mao_bam_ctl_rus_bsq_por_anl_ven_cnt_ukr_urd_ses_glc_dgb_ger_fin_fbf_yor_hun_scr_wly_geo_alb_mcd_fre_eng_mlt_sod_guj_est_igb_bat_lit_mly_jpn_knd_kor_ita_spa_zul_nor_jav_rom_amr_tag_mnd_svk_bem_krd_tig_hin_afr_slo_cze_qcu_mol_prs_ben_swt_aeg_dut_heb_pol_sun_arw_dyu_lat_tsw_ind_tha_sid_tml_akn_lda_aze_bos_grk_azi_xho_vie_owc_swa_cic_moo	-0.0706812714431606	-0.166748419462549	0.867930022204973
880	chh_ita_xho_lat_amr_sid_gam_rus_azi_uzb_tsw_mly_swa_pol_ctl_bsq_afr_mlt_lda_mnd_dut_por_tsn_glc_dgb_rom_hun_bam_fbf_fin_grk_wly_geo_prs_guj_eng_arw_heb_tig_svk_est_cic_bat_bul_jav_jpn_tml_kor_nor_krd_igb_slo_tag_lit_owc_mao_cnt_mol_ewe_spa_anl_scr_bos_ben_hin_qcu_swe_alb_cze_yor_sod_mcd_aeg_fre_ind_urd_zul_ukr_akn_sun_tha_amh_knd_moo_swt_tur_ger_pan_aze_dyu_vie_hau_bem_ven_ses	0.721647731521595	1.71111717131893	0.090393021514885
881	wly_dut_akn_lit_aeg_sod_anl_pol_uzb_tur_xho_mly_yor_por_prs_bsq_krd_chh_zul_mnd_ger_svk_bam_fre_ses_spa_fin_cic_igb_est_rus_amr_geo_guj_lat_bul_ctl_hau_amh_ukr_hun_ewe_jav_alb_mao_jpn_tml_kor_ita_eng_fbf_rom_ind_swe_tig_sun_cnt_ben_tsn_urd_gam_glc_afr_mcd_bos_qcu_pan_scr_mol_bem_mlt_cze_heb_hin_tag_arw_tsw_grk_swa_bat_tha_sid_knd_lda_swt_azi_slo_nor_aze_dyu_vie_owc_dgb_ven_moo	0.648102240785934	1.53542374947898	0.128075002083319
882	anl_ben_yor_ukr_heb_gam_hau_mcd_uzb_tur_dyu_tag_xho_spa_grk_bsq_svk_amr_ses_mnd_ctl_ger_ewe_bos_igb_prs_hun_tsn_fbf_fin_guj_aeg_geo_por_scr_glc_afr_sod_mlt_lat_est_bam_mly_cze_sun_jpn_tml_kor_pan_alb_zul_urd_ind_eng_sid_jav_cnt_hin_bem_dut_chh_lit_swe_rus_fre_qcu_rom_arw_nor_lda_tig_ita_owc_bul_bat_slo_ven_pol_swa_mao_tha_amh_knd_swt_tsw_aze_krd_mol_azi_cic_vie_wly_moo_akn_dgb	-0.697375557589465	-1.67247609446312	0.0977915883925721
883	heb_arw_ewe_bos_hau_wly_mlt_ukr_aze_tur_xho_tag_bam_glc_bul_bsq_cze_sid_dyu_mnd_slo_swe_swa_lit_yor_hin_est_lda_akn_hun_mcd_anl_geo_guj_krd_lat_nor_aeg_sod_por_fin_fbf_ind_mol_bat_jpn_knd_kor_grk_scr_tsn_ita_sun_rom_chh_mly_cnt_ctl_bem_eng_gam_prs_urd_pol_dut_qcu_rus_afr_fre_ven_amr_ger_owc_pan_jav_ben_zul_alb_cic_mao_tha_tig_tml_tsw_ses_uzb_svk_spa_azi_dgb_vie_amh_igb_moo_swt	-0.810098663332472	-1.95555751457872	0.0535188637311913
884	sid_spa_igb_dut_wly_gam_owc_cze_azi_aze_dyu_tag_akn_pan_lat_bsq_lit_anl_ses_cnt_swe_nor_yor_bos_fbf_ben_hun_tsw_lda_est_afr_heb_geo_mol_scr_alb_arw_amr_aeg_pol_fin_bem_sun_svk_bat_jpn_tml_kor_krd_mcd_swa_fre_mao_urd_sod_ind_mnd_prs_ven_hin_chh_rom_ger_ukr_glc_qcu_grk_ita_rus_bam_amh_guj_hau_por_jav_bul_xho_slo_moo_mly_tha_tig_knd_swt_tsn_uzb_eng_ctl_tur_ewe_vie_mlt_zul_dgb_cic	-1.1511607879572	-2.83836764322287	0.00556764266045915
885	amr_bos_moo_svk_anl_amh_wly_krd_uzb_tur_ven_mly_ses_rus_slo_bsq_swe_sid_fbf_cnt_guj_fre_ewe_nor_igb_lat_est_lda_tsn_fin_rom_gam_geo_mcd_ger_ctl_lit_aeg_owc_spa_hun_zul_jav_glc_bat_jpn_knd_kor_afr_pan_akn_cze_mao_dut_mlt_sun_mnd_eng_swa_por_tig_grk_hin_ukr_pol_qcu_ben_arw_ita_cic_heb_prs_hau_bul_tag_alb_dgb_urd_xho_ind_tha_chh_tml_bam_yor_azi_mol_scr_aze_bem_vie_sod_tsw_dyu_swt	0.415905766517052	0.980438668580369	0.329413308293262
886	amh_rus_cic_krd_wly_owc_tig_spa_azi_aze_tsn_tag_akn_por_cze_bsq_grk_anl_dgb_cnt_bos_swe_ewe_dut_bem_arw_est_swt_ses_fin_pan_aeg_geo_hin_mol_ben_rom_heb_chh_lat_hun_moo_mly_svk_bat_jpn_knd_kor_pol_glc_xho_alb_ind_afr_mlt_mao_mnd_mcd_bam_urd_hau_fre_lit_guj_bul_qcu_slo_nor_ita_tsw_gam_eng_sid_ger_sun_prs_igb_ctl_fbf_jav_tha_amr_tml_swa_zul_tur_ukr_scr_uzb_yor_vie_sod_ven_dyu_lda	-0.568842715615962	-1.35613049211657	0.178341175605955
887	amh_swe_cic_scr_chh_anl_sod_hin_aze_uzb_moo_ind_swa_cze_nor_bsq_alb_gam_bam_mnd_grk_svk_akn_lit_dyu_ukr_est_yor_zul_hun_fre_owc_geo_rus_urd_afr_por_mlt_aeg_prs_fin_swt_sun_spa_jav_jpn_tml_kor_bul_pan_tsw_mcd_mly_ger_sid_bat_cnt_ita_xho_ctl_tig_dut_bos_eng_slo_qcu_lat_pol_rom_ses_heb_glc_amr_ben_tag_mol_ven_guj_lda_mao_tha_hau_knd_dgb_bem_azi_arw_krd_tur_fbf_vie_wly_igb_ewe_tsn	-0.75360829774358	-1.81035132401204	0.0734707342743232
888	sod_arw_bem_ctl_sid_gam_owc_ben_tur_uzb_fbf_jav_zul_lit_rus_bsq_grk_amh_moo_mnd_fre_glc_cic_hin_dyu_ger_est_yor_tsw_hun_lat_mlt_geo_por_pan_dut_urd_wly_heb_spa_fin_tsn_mao_mcd_ind_jpn_knd_kor_prs_mol_swt_nor_tag_cze_chh_bat_cnt_rom_ven_afr_aeg_bos_eng_pol_krd_qcu_ita_svk_swe_ses_tig_ukr_hau_scr_mly_alb_dgb_slo_bam_sun_tha_anl_tml_xho_lda_aze_guj_bul_azi_igb_vie_amr_swa_ewe_akn	-0.723838537354797	-1.73960697891903	0.0852364757644922
889	sod_cze_bem_slo_sid_hau_anl_pol_uzb_tur_cic_mao_swt_afr_rus_bsq_ctl_tig_lda_cnt_guj_hin_akn_spa_zul_nor_est_tsn_dgb_fin_ita_chh_geo_por_ukr_bos_lit_gam_amh_mcd_hun_fbf_tag_prs_bat_jpn_tml_kor_eng_svk_ses_lat_jav_urd_amr_ind_mnd_fre_bam_scr_owc_swe_glc_grk_dut_qcu_mol_bul_krd_yor_wly_ger_mlt_ben_mly_rom_tsw_alb_igb_sun_tha_aeg_knd_ewe_dyu_aze_arw_pan_azi_moo_vie_heb_ven_swa_xho	-0.470503325725151	-1.11926261102266	0.265910614465532
890	wly_grk_tsn_guj_owc_gam_hau_rom_tur_azi_akn_tag_dgb_prs_alb_bsq_cze_amh_ewe_cnt_por_eng_swa_ukr_swt_krd_est_yor_igb_fin_lat_heb_geo_bul_ita_ben_glc_sid_chh_slo_hun_zul_jav_swe_ind_jpn_knd_kor_afr_rus_bam_ger_sun_scr_sod_mly_mnd_hin_xho_lit_mlt_pol_nor_mcd_ctl_qcu_pan_urd_dut_fbf_aeg_fre_anl_arw_bat_spa_cic_svk_ses_mao_tha_tig_tml_lda_bem_aze_bos_mol_uzb_tsw_vie_amr_moo_dyu_ven	0.57653697290659	1.36748029817433	0.17477062216948
891	gam_por_tsn_guj_sid_wly_anl_hin_aze_tur_swt_jav_dgb_afr_grk_bsq_ben_amr_cic_cnt_mol_scr_ewe_glc_zul_svk_fin_fbf_bem_hun_ger_tig_geo_eng_arw_bos_alb_aeg_chh_fre_est_xho_tag_ukr_ind_jpn_knd_kor_bul_urd_yor_lit_bat_cze_sod_mly_mnd_swe_ven_rom_amh_nor_ctl_slo_spa_qcu_ita_rus_dut_swa_owc_lat_hau_krd_sun_prs_dyu_pan_bam_mao_tha_heb_tml_igb_lda_uzb_mcd_pol_azi_tsw_vie_mlt_ses_moo_akn	-0.510084832152417	-1.213609692426	0.227969993623798
892	gam_cze_tsw_spa_hau_wly_sid_afr_azi_uzb_akn_ind_cic_slo_ita_bsq_rom_amr_tsn_cnt_mcd_grk_swt_dut_lda_pan_est_bam_swa_hun_ger_tig_geo_swe_ben_scr_urd_owc_aeg_bul_fin_moo_mly_guj_sun_jpn_tml_kor_alb_mol_ses_prs_mao_lit_heb_jav_mnd_hin_ven_bos_amh_fre_lat_glc_nor_qcu_rus_ctl_eng_yor_chh_ukr_sod_pol_tag_por_dgb_svk_fbf_bat_tha_mlt_knd_ewe_igb_aze_arw_krd_tur_bem_vie_anl_dyu_zul_xho	-0.363668794595703	-0.860798262630008	0.391562986501125
893	amr_spa_akn_swe_mlt_tig_amh_ger_aze_uzb_cic_mao_ewe_prs_pan_bsq_por_hau_bam_mnd_slo_grk_bem_cze_ven_afr_hun_swt_igb_fin_mcd_heb_geo_bos_fre_mol_nor_wly_chh_hin_est_yor_sun_bul_jav_jpn_tml_kor_scr_rom_dyu_urd_bat_ben_anl_tag_cnt_alb_tsn_rus_aeg_lat_ita_glc_svk_qcu_ctl_eng_ukr_swa_gam_lit_sod_krd_mly_pol_tsw_arw_zul_ind_tha_sid_knd_xho_ses_tur_guj_dut_azi_moo_vie_owc_lda_dgb_fbf	0.5138700399153	1.21348184765356	0.2280186072736
894	hau_slo_dyu_pol_gam_aeg_sid_cze_aze_tur_ewe_ind_tsw_rus_pan_bsq_guj_chh_moo_mnd_bul_dut_yor_alb_bam_fre_est_dgb_cic_hun_bos_amr_geo_por_afr_spa_grk_tig_mlt_lat_fin_akn_bat_eng_tag_jpn_tml_kor_ger_arw_swa_glc_sun_ctl_amh_mly_cnt_swe_ven_nor_sod_ukr_prs_ita_scr_qcu_mcd_rom_svk_bem_wly_lit_owc_hin_mao_mol_lda_krd_xho_jav_tha_anl_knd_swt_fbf_uzb_ben_urd_azi_igb_vie_heb_tsn_ses_zul	-1.18352584293207	-2.93145724370392	0.00424588515989373
895	aeg_dut_dyu_spa_wly_chh_hau_hin_uzb_aze_xho_bat_swt_cze_ctl_bsq_ita_gam_ses_cnt_alb_fre_tsw_arw_igb_guj_fin_ewe_bam_hun_eng_amh_geo_krd_swe_ger_glc_tig_mlt_ukr_est_dgb_jav_rom_ind_jpn_tml_kor_mol_afr_tsn_pan_mao_lat_owc_mly_mnd_urd_lda_slo_sod_bos_bul_por_rus_qcu_mcd_pol_svk_akn_amr_ben_heb_nor_tag_scr_fbf_prs_yor_sun_tha_anl_knd_swa_ven_azi_lit_grk_tur_zul_vie_sid_moo_cic_bem	-0.000452412773185927	-0.00106504618019771	0.999152497512028
896	tig_prs_xho_dut_gam_sod_heb_ger_aze_tur_zul_jav_akn_afr_fre_bsq_rom_amr_tsw_mnd_alb_bul_cic_slo_lda_swe_fin_ewe_moo_est_ben_aeg_geo_mcd_grk_ctl_urd_amh_wly_bos_hun_ses_ind_hin_sun_jpn_tml_kor_cze_mol_fbf_svk_mao_arw_mlt_tag_cnt_ukr_dgb_pol_sid_guj_krd_lit_scr_qcu_spa_ita_glc_tsn_owc_lat_anl_por_bat_pan_swa_eng_ven_mly_tha_chh_knd_yor_swt_azi_nor_rus_uzb_bam_vie_hau_igb_bem_dyu	-0.688941647862535	-1.6527296169837	0.101758140171826
897	chh_ita_zul_pol_sid_aeg_owc_arw_uzb_tur_swt_mao_xho_alb_swe_bsq_dut_sod_dyu_mnd_pan_scr_dgb_prs_swa_lat_est_bam_tsw_fin_ukr_mlt_geo_guj_cze_rus_svk_anl_tig_bul_hun_fbf_tag_mcd_sun_jpn_knd_kor_hin_slo_bem_urd_jav_ger_amr_mly_cnt_grk_ses_ctl_hau_spa_por_mol_eng_qcu_fre_nor_afr_ven_heb_ben_wly_rom_ind_bos_lda_lit_ewe_bat_tha_amh_tml_moo_cic_azi_glc_krd_aze_igb_vie_gam_akn_tsn_yor	-0.00763166193640617	-0.0179878167575017	0.985687107514683
898	anl_swe_dgb_grk_owc_chh_sid_slo_azi_uzb_cic_sun_yor_alb_svk_bsq_krd_sod_zul_mnd_arw_nor_ses_fre_lda_mcd_est_ewe_moo_hun_ben_amr_geo_prs_hin_pan_scr_hau_amh_mol_fin_igb_tag_ger_ind_jpn_tml_kor_ita_guj_xho_pol_mly_rus_heb_bat_cnt_cze_tsn_spa_wly_lat_ctl_afr_eng_qcu_glc_urd_lit_swa_gam_dut_tig_ukr_jav_bos_fbf_rom_dyu_mao_tha_mlt_knd_bam_tsw_tur_bul_por_aze_akn_vie_aeg_ven_swt_bem	-0.931633945034211	-2.26537424313174	0.0258105696965237
899	wly_krd_xho_grk_hau_tig_owc_ger_uzb_aze_cic_mao_swa_svk_fre_bsq_urd_aeg_igb_cnt_hin_eng_lda_mol_swt_scr_fin_akn_tsw_est_slo_sid_geo_glc_prs_ben_swe_gam_chh_por_hun_moo_sun_afr_tag_jpn_knd_kor_nor_lit_ewe_pan_bat_alb_heb_ind_mnd_ctl_bam_ita_sod_lat_mcd_pol_cze_qcu_spa_arw_guj_ven_mlt_bul_amh_ukr_jav_dut_bem_rus_yor_mly_tha_amr_tml_ses_dyu_tur_bos_rom_azi_fbf_vie_anl_tsn_zul_dgb	-0.228487318020366	-0.539529010007964	0.590811330245643
900	gam_grk_cic_rom_mlt_anl_heb_cze_aze_uzb_tsw_tag_bem_afr_bos_bsq_eng_wly_xho_cnt_rus_swe_ses_ger_dgb_bul_est_lda_moo_hun_svk_sod_geo_arw_nor_fre_guj_sid_tig_ctl_fin_zul_mly_por_mao_jpn_knd_kor_slo_dut_tsn_hin_bat_ukr_hau_sun_mnd_pan_igb_mcd_owc_urd_ben_pol_scr_qcu_lit_krd_glc_ven_aeg_alb_chh_spa_ind_mol_akn_prs_swa_jav_tha_amr_tml_ewe_bam_tur_ita_lat_azi_swt_vie_amh_fbf_yor_dyu	-0.108278612332115	-0.255145054589804	0.799174467763969
901	sod_pol_yor_afr_gam_heb_amr_guj_uzb_aze_zul_ind_swa_swe_svk_bsq_lat_anl_xho_mnd_dut_cze_cic_nor_tsw_fre_fin_ven_dyu_est_spa_mlt_geo_ger_krd_ben_rus_aeg_wly_ctl_hun_tsn_jav_grk_tag_jpn_tml_kor_pan_ukr_igb_mol_mly_lit_chh_sun_cnt_prs_dgb_glc_hau_rom_arw_hin_mcd_qcu_urd_slo_scr_akn_owc_bul_sid_por_mao_ita_fbf_eng_moo_bat_tha_amh_knd_ewe_bam_tur_alb_bos_azi_swt_vie_tig_ses_bem_lda	-0.99417631244024	-2.42720371574802	0.017142056530474
[truncated: 99 more rows]
