# Supplementary material for: Future Tense and Economic Decisions: Controlling for Cultural Evolution
Source: PLoS One. 2015 Jul 17;10(7):e0132145. doi: 10.1371/journal.pone.0132145 (PMC4506144; doi:10.1371/journal.pone.0132145)
Supplement: S8 Appendix — See README files within the various sub-folders. (ZIP) [file pone.0132145.s008.zip › S3_Code/Residuals_new/PGLS/PermuteResults/permute_B_SavingsWITHINFAM_54000.csv]

	ftr	r	t	p
1	chh_glc_igb_hin_sid_mlt_heb_rus_tur_uzb_bam_bat_dyu_rom_mol_bsq_krd_aeg_bem_cnt_urd_eng_dgb_cze_ses_ita_fin_fbf_tsw_hun_nor_amr_geo_lit_ctl_arw_prs_wly_gam_pol_est_lda_sun_fre_tag_jpn_knd_kor_guj_alb_swa_ben_mao_swe_hau_mly_mnd_pan_swt_ukr_anl_afr_spa_ger_bul_qcu_bos_dut_lat_ven_sod_slo_owc_grk_ind_svk_cic_por_tsn_jav_tha_amh_tml_moo_ewe_azi_scr_mcd_aze_yor_vie_tig_zul_xho_akn	0.175465808584522	0.412908970874901	0.680623736189184
2	heb_lit_swa_lat_mlt_gam_sid_hin_tur_azi_moo_bat_yor_eng_guj_bsq_fre_hau_tsw_mnd_afr_por_dyu_ben_ses_ita_hun_dgb_cic_est_bul_owc_geo_ger_spa_bos_scr_sod_tig_ctl_fin_igb_ind_swe_mao_jpn_knd_kor_mcd_urd_zul_slo_tag_glc_amr_sun_cnt_pan_xho_rom_aeg_grk_dut_arw_pol_qcu_cze_ukr_nor_lda_anl_rus_chh_krd_jav_prs_tsn_alb_ewe_mly_tha_wly_tml_swt_fbf_uzb_svk_mol_aze_bem_vie_amh_akn_bam_ven	-0.203186885439462	-0.480485660292677	0.632010436158794
3	hau_urd_swa_prs_sod_chh_tig_mol_uzb_aze_dyu_mly_igb_scr_arw_bsq_spa_anl_tsn_mnd_ctl_mcd_akn_ben_fbf_fre_hun_cic_swt_est_eng_gam_geo_lit_grk_nor_guj_owc_aeg_hin_fin_dgb_jav_krd_sun_jpn_tml_kor_swe_svk_moo_por_tag_rom_mlt_bat_cnt_glc_tsw_ger_amh_dut_pan_alb_slo_qcu_rus_lat_ukr_yor_wly_ita_heb_bul_ind_cze_ven_afr_ses_mao_tha_sid_knd_bem_bam_azi_bos_pol_tur_zul_vie_amr_ewe_lda_xho	-0.851242016371401	-2.05868871138278	0.0423208621815468
4	aeg_ukr_ewe_cze_owc_heb_gam_guj_aze_tur_cic_ind_ses_pan_bos_bsq_rom_amr_swt_cnt_slo_svk_xho_ger_bam_bul_est_igb_lda_hun_prs_chh_geo_ctl_alb_mcd_hin_hau_amh_grk_fin_zul_tag_afr_bat_jpn_knd_kor_arw_lat_akn_ben_sun_scr_anl_jav_mnd_fre_dyu_pol_mlt_rus_urd_dut_krd_qcu_ita_eng_lit_yor_sod_nor_sid_spa_mly_swe_tsw_mol_moo_mao_tha_tig_tml_bem_fbf_azi_por_glc_uzb_swa_vie_wly_ven_tsn_dgb	-0.657117060121116	-1.57236191074151	0.119262733985565
5	tig_ukr_ven_grk_hau_mlt_heb_cze_aze_tur_tsn_mly_tsw_mol_spa_bsq_ctl_aeg_akn_cnt_afr_mcd_xho_arw_swa_por_fin_zul_ewe_hun_ita_owc_geo_svk_urd_lat_dut_amr_sid_ger_est_bem_jav_scr_bat_jpn_knd_kor_rus_swe_fbf_ben_ind_fre_sod_mao_mnd_alb_igb_rom_chh_lit_eng_guj_pan_qcu_bul_krd_bos_dyu_gam_pol_amh_hin_tag_prs_cic_slo_bam_sun_tha_anl_tml_yor_moo_uzb_glc_nor_azi_dgb_vie_wly_swt_lda_ses	-0.80089147928184	-1.92542563889109	0.0572314266581804
6	aeg_por_yor_alb_tig_sid_owc_eng_aze_tur_xho_sun_tsn_swe_krd_bsq_lit_wly_swt_mnd_dut_bul_fbf_grk_dgb_prs_est_bam_dyu_fin_scr_heb_geo_spa_arw_guj_afr_amh_amr_glc_hun_swa_mly_svk_mao_jpn_knd_kor_ger_lat_cic_ita_jav_bos_mlt_bat_cnt_ben_igb_mol_anl_pan_cze_mcd_ctl_qcu_ukr_rus_fre_ewe_gam_urd_sod_slo_tag_hin_tsw_pol_bem_ind_tha_chh_tml_ven_akn_uzb_rom_nor_azi_zul_vie_hau_moo_ses_lda	0.260684836694477	0.61451028864966	0.540378696913481
7	tig_eng_dgb_ukr_gam_aeg_anl_bos_azi_uzb_swt_bat_swa_spa_nor_bsq_mol_sid_bem_cnt_cze_prs_xho_mcd_yor_dut_hun_ven_igb_fin_grk_chh_geo_por_urd_ita_svk_hau_amh_ben_est_tsn_mly_lat_ind_jpn_tml_kor_arw_pol_tsw_swe_jav_bul_heb_mao_mnd_glc_lda_ctl_sod_ger_hin_slo_guj_qcu_rom_pan_afr_dyu_wly_scr_mlt_fre_tag_lit_akn_krd_moo_sun_tha_amr_knd_cic_zul_tur_alb_rus_aze_bam_vie_owc_fbf_ewe_ses	-0.474775306047006	-1.12707106260552	0.262612077560496
8	amr_eng_dyu_cze_owc_heb_sod_prs_azi_tur_tsw_sun_akn_rom_ukr_bsq_rus_chh_zul_cnt_por_mol_fbf_urd_tsn_slo_est_bem_ewe_fin_mcd_anl_geo_krd_dut_pol_nor_tig_wly_ben_hun_moo_jav_lat_tag_jpn_tml_kor_lit_ita_cic_bos_bat_swe_amh_mao_mnd_afr_ven_guj_sid_ctl_svk_bul_spa_qcu_pan_grk_hin_lda_aeg_scr_hau_alb_ind_fre_dgb_arw_bam_mly_tha_gam_knd_swa_xho_aze_ger_glc_uzb_yor_vie_mlt_ses_swt_igb	0.185989033986704	0.438303645172964	0.662182619845025
9	wly_por_swt_bos_aeg_amr_anl_bul_uzb_tur_moo_sun_swa_lit_fre_bsq_arw_amh_ewe_cnt_lat_swe_tsn_ger_akn_glc_fin_zul_lda_hun_urd_mlt_geo_guj_scr_rus_alb_tig_hau_krd_est_ven_jav_ben_mly_jpn_tml_kor_eng_nor_igb_ctl_ind_cze_heb_tag_mnd_ita_ses_afr_owc_mol_prs_pol_rom_qcu_grk_slo_dut_tsw_gam_mcd_sod_spa_bat_pan_dyu_ukr_fbf_mao_tha_chh_knd_bem_xho_aze_hin_svk_azi_yor_vie_sid_dgb_bam_cic	-0.424801261664297	-1.00897212976634	0.315605963885842
10	wly_krd_fbf_mcd_amh_sid_heb_lat_azi_uzb_zul_jav_ven_arw_ita_bsq_prs_hau_bem_cnt_cze_pan_dgb_fre_cic_hin_fin_tsn_ses_est_afr_amr_geo_ukr_rus_spa_eng_sod_anl_bos_hun_swt_bat_swe_mao_jpn_tml_kor_grk_scr_bam_nor_sun_guj_chh_tag_mnd_lit_yor_mol_mlt_svk_ctl_glc_rom_qcu_alb_slo_ger_tsw_tig_por_gam_dut_mly_bul_swa_urd_akn_ind_tha_owc_knd_lda_dyu_aze_pol_ben_tur_ewe_vie_aeg_igb_moo_xho	-0.416428934866079	-0.987886415480586	0.325771544423801
11	owc_ger_igb_rus_hau_tig_mlt_por_tur_uzb_swa_ind_bam_eng_prs_bsq_slo_sod_yor_mnd_lat_spa_zul_rom_lda_swe_est_xho_bem_hun_bul_sid_geo_ben_ukr_arw_svk_amr_wly_urd_fin_ewe_tag_pol_mly_jpn_knd_kor_fre_glc_dyu_cze_sun_hin_chh_mao_cnt_ctl_ven_ita_anl_mcd_pan_guj_alb_qcu_grk_scr_lit_tsn_aeg_nor_heb_afr_bat_dut_swt_krd_akn_jav_tha_amh_tml_dgb_moo_aze_mol_bos_azi_cic_vie_gam_ses_tsw_fbf	0.456891712415152	1.07752815195375	0.284031455241091
12	hau_mcd_lda_rom_gam_sid_heb_pan_azi_uzb_akn_mly_ven_eng_slo_bsq_scr_chh_ses_mnd_svk_lit_swa_krd_yor_hin_est_bam_tsn_fin_afr_owc_geo_alb_dut_guj_ita_wly_mlt_bos_hun_igb_bat_ger_ind_jpn_tml_kor_ukr_fre_dgb_arw_sun_pol_tig_jav_cnt_glc_moo_nor_sod_urd_bul_por_mol_qcu_cze_ctl_prs_cic_anl_lat_amh_grk_tag_rus_xho_swe_dyu_mao_tha_amr_knd_fbf_ewe_aze_ben_spa_tur_bem_vie_aeg_zul_swt_tsw	-0.731777228764761	-1.76027799377723	0.0816484233442204
13	mlt_ger_lda_pol_amr_amh_aeg_svk_tur_uzb_ven_mao_moo_slo_fre_bsq_arw_tig_dyu_mnd_scr_guj_zul_bul_ses_swe_est_swt_cic_hun_nor_anl_geo_cze_krd_mcd_afr_heb_sod_rus_fin_xho_ind_lit_bat_jpn_knd_kor_ben_rom_tsn_ctl_jav_hin_hau_tag_cnt_glc_dgb_dut_wly_mol_lat_ukr_grk_qcu_bos_alb_prs_fbf_owc_eng_sid_ita_mly_spa_ewe_urd_tsw_sun_tha_gam_tml_akn_swa_azi_pan_por_aze_bem_vie_chh_bam_igb_yor	0.318635617266314	0.749787666382464	0.455275169843804
14	anl_krd_yor_dut_wly_tig_hau_guj_tur_aze_fbf_bat_tsn_cze_glc_bsq_grk_owc_moo_cnt_lat_rus_ses_ben_zul_bos_fin_igb_ewe_est_slo_sod_geo_rom_mol_fre_pan_chh_amh_scr_hun_bam_ind_eng_jav_jpn_tml_kor_afr_swe_tsw_ukr_mao_ctl_amr_tag_mnd_ita_bem_bul_aeg_alb_ger_arw_pol_qcu_mcd_svk_spa_dyu_sid_lit_heb_hin_mly_nor_swa_urd_xho_sun_tha_mlt_knd_akn_swt_uzb_por_prs_azi_cic_vie_gam_dgb_ven_lda	0.687837223493411	1.63202166907461	0.106056623423245
15	aeg_spa_tsw_nor_mlt_sid_wly_prs_uzb_tur_fbf_sun_xho_ben_mcd_bsq_ctl_sod_ven_cnt_ukr_bos_akn_afr_dgb_grk_hun_bam_ses_est_slo_anl_geo_cze_rom_lit_mol_heb_gam_bul_fin_zul_bat_ger_mao_jpn_knd_kor_swe_urd_lda_guj_jav_svk_tig_mly_mnd_ita_tsn_arw_chh_rus_krd_pol_eng_qcu_fre_glc_por_igb_amh_alb_amr_scr_ind_lat_swt_dut_moo_tag_tha_owc_tml_dyu_yor_aze_pan_hin_azi_ewe_vie_hau_swa_bem_cic	-0.447971917160561	-1.06370507656984	0.290216470305265
16	sid_spa_yor_afr_mlt_amr_hau_rom_aze_azi_dyu_jav_tsn_ben_mol_bsq_bul_chh_bem_mnd_bos_scr_xho_dut_fbf_ger_fin_swa_cic_est_hin_anl_geo_guj_lit_pol_svk_amh_tig_ctl_hun_igb_bat_por_sun_jpn_knd_kor_rus_slo_ses_ukr_tag_pan_gam_mly_cnt_glc_dgb_swe_sod_grk_cze_arw_urd_qcu_krd_ita_alb_swt_heb_mcd_wly_nor_ind_eng_ewe_lat_bam_mao_tha_owc_tml_akn_zul_uzb_prs_fre_tur_tsw_vie_aeg_lda_ven_moo	-0.166092677295885	-0.392288965050322	0.695742313967835
17	wly_bul_ven_ger_mlt_hau_tig_guj_azi_aze_cic_ind_bam_ukr_arw_bsq_scr_amh_ewe_mnd_dut_pan_dgb_grk_moo_fre_hun_igb_dyu_fin_bos_amr_geo_ben_ita_afr_hin_sid_aeg_slo_est_swa_mly_nor_jav_jpn_tml_kor_swe_pol_lda_prs_sun_por_chh_mao_cnt_spa_yor_krd_owc_glc_rus_ctl_mol_qcu_mcd_lat_alb_xho_anl_eng_heb_svk_tag_cze_fbf_rom_swt_bat_tha_sod_knd_akn_tsn_uzb_urd_lit_tur_ses_vie_gam_zul_bem_tsw	0.0175616642565102	0.0413618417048592	0.967096102356464
18	hau_mcd_dyu_rus_aeg_amr_amh_dut_uzb_tur_fbf_mao_tsw_lat_hin_bsq_slo_mlt_akn_mnd_arw_ger_swt_swe_yor_svk_hun_bam_xho_fin_bul_wly_geo_ita_por_prs_guj_sid_owc_urd_est_ewe_jav_pan_sun_jpn_tml_kor_eng_afr_swa_krd_mly_glc_gam_tag_cnt_mol_igb_nor_heb_grk_fre_cze_ukr_qcu_pol_alb_spa_zul_tig_bos_anl_ctl_ind_ben_dgb_scr_lda_bat_tha_sod_knd_cic_ses_azi_rom_lit_aze_ven_vie_chh_tsn_moo_bem	-0.0427322123107495	-0.100850161311194	0.919886508910897
19	mlt_nor_zul_scr_chh_gam_amh_slo_uzb_azi_tsn_ind_lda_arw_krd_bsq_cze_sid_igb_cnt_rom_ger_yor_guj_dyu_mcd_fin_moo_bem_est_ctl_owc_geo_pan_dut_svk_hin_anl_aeg_ukr_hun_cic_jav_afr_tag_jpn_tml_kor_lat_urd_ven_ita_mao_mol_hau_mly_mnd_bul_bam_fre_heb_swe_eng_grk_prs_qcu_glc_bos_rus_ewe_wly_por_sod_pol_bat_ben_xho_spa_fbf_sun_tha_tig_knd_akn_swa_tur_alb_lit_aze_ses_vie_amr_tsw_dgb_swt	-0.285170266097164	-0.675270737800078	0.501179287138301
20	owc_mol_yor_eng_sod_hau_anl_ctl_azi_uzb_ven_tag_tsw_prs_por_bsq_grk_amr_swt_mnd_pan_lit_moo_slo_ewe_urd_hun_zul_tsn_fin_rus_mlt_geo_bul_dut_pol_lat_heb_chh_nor_est_bem_sun_afr_jav_jpn_knd_kor_ger_scr_igb_ben_mly_glc_amh_mao_cnt_krd_fbf_fre_wly_ukr_svk_swe_spa_qcu_guj_rom_ita_swa_tig_cze_aeg_bos_ind_mcd_ses_hin_lda_bat_tha_gam_tml_bam_cic_tur_arw_alb_aze_akn_vie_sid_dgb_xho_dyu	-0.23130336670211	-0.546525502730802	0.586013618085611
21	mlt_rom_xho_bos_anl_wly_gam_eng_azi_uzb_moo_jav_cic_ukr_arw_bsq_alb_heb_lda_cnt_glc_pan_zul_pol_tsn_lat_hun_bem_ven_fin_krd_amh_geo_spa_svk_prs_dut_owc_sod_ctl_est_bam_sun_scr_mly_jpn_knd_kor_cze_rus_ewe_hin_ind_lit_chh_bat_mnd_mol_akn_ben_sid_por_grk_nor_ger_qcu_fre_bul_slo_swa_amr_swe_aeg_ita_mao_mcd_swt_guj_fbf_tag_tha_hau_tml_ses_dgb_tur_urd_afr_aze_tsw_vie_tig_igb_dyu_yor	-0.172529298260356	-0.406754149588979	0.685123151776196
22	heb_fre_yor_lat_amh_hau_amr_rom_aze_azi_bam_bat_swt_grk_eng_bsq_ben_wly_igb_cnt_bos_swe_cic_ger_bem_cze_hun_ewe_dyu_fin_dut_aeg_geo_nor_hin_guj_svk_tig_owc_arw_est_tsn_tag_glc_ind_jpn_tml_kor_rus_pan_swa_bul_jav_scr_mlt_mao_mnd_krd_ven_mcd_gam_ukr_lit_slo_pol_qcu_urd_mol_spa_dgb_chh_ita_sod_afr_sun_ctl_moo_por_fbf_mly_tha_anl_knd_ses_tsw_uzb_alb_prs_tur_xho_vie_sid_zul_lda_akn	-1.59266350859179	-4.08462438218652	9.34634598561313e-05
23	sod_afr_tsw_cze_sid_chh_amh_ita_tur_aze_swt_mao_moo_glc_eng_bsq_urd_wly_tsn_mnd_grk_dut_ewe_swe_swa_ukr_hun_xho_dgb_est_rom_gam_geo_svk_pan_bos_por_tig_amr_bul_fin_akn_jav_lat_ind_jpn_knd_kor_guj_krd_bam_rus_bat_arw_anl_tag_cnt_alb_ses_hin_owc_spa_slo_pol_prs_qcu_mol_ctl_nor_bem_heb_lit_hau_fre_mly_scr_cic_ger_yor_sun_tha_mlt_tml_fbf_ven_uzb_ben_mcd_azi_dyu_vie_aeg_zul_igb_lda	-0.0920855710049142	-0.216984662101352	0.828695601741997
24	amh_bos_tsn_hin_owc_gam_anl_pol_uzb_azi_ses_ind_lda_mol_lat_bsq_rom_chh_ven_cnt_svk_nor_tsw_ita_dyu_alb_hun_xho_bem_est_ben_tig_geo_krd_arw_prs_urd_mlt_sid_spa_fin_dgb_sun_ger_jav_jpn_knd_kor_glc_fre_ewe_slo_mly_guj_amr_mao_mnd_lit_fbf_rus_hau_mcd_por_dut_pan_qcu_swe_cze_ctl_cic_heb_afr_sod_ukr_tag_bul_moo_scr_swa_bat_tha_wly_tml_akn_yor_aze_eng_grk_tur_bam_vie_aeg_zul_swt_igb	0.319800058232413	0.753394661886498	0.453115884517436
25	hau_bos_tsn_ben_chh_heb_gam_afr_aze_azi_akn_bat_dyu_dut_slo_bsq_mol_amh_ses_mnd_ctl_alb_yor_por_ewe_guj_est_bam_xho_hun_svk_aeg_geo_nor_ger_rus_spa_mlt_tig_arw_fin_lda_ind_rom_mly_jpn_tml_kor_krd_ukr_cic_grk_sun_cze_owc_jav_cnt_lit_dgb_hin_sid_pan_eng_ita_lat_qcu_urd_scr_prs_moo_amr_pol_anl_mcd_mao_swe_bem_fre_tsw_tag_tha_wly_knd_swa_fbf_uzb_glc_bul_tur_igb_vie_sod_ven_zul_swt	-0.697435534499208	-1.67882422205771	0.0965434100768787
26	mlt_glc_igb_cze_sod_aeg_hau_svk_aze_azi_tsw_mao_ven_urd_ben_bsq_hin_owc_moo_cnt_alb_lit_xho_prs_fbf_afr_fin_bem_swt_hun_lat_sid_geo_scr_rom_grk_mcd_heb_wly_bos_est_lda_tag_arw_sun_jpn_tml_kor_dut_pan_bam_slo_jav_nor_gam_ind_mnd_fre_yor_krd_amr_por_pol_mol_rus_qcu_ctl_bul_spa_tsn_amh_swe_anl_ger_mly_ita_dgb_ukr_cic_bat_tha_tig_knd_dyu_ewe_uzb_guj_eng_tur_akn_vie_chh_swa_ses_zul	0.383570546803674	0.903623728911095	0.368529660838732
27	heb_por_bam_nor_anl_amh_tig_dut_aze_azi_ven_tag_moo_ctl_spa_bsq_ita_hau_swt_cnt_prs_grk_swa_glc_ewe_ben_fin_ses_tsw_est_ukr_gam_geo_guj_swe_rom_krd_sid_owc_svk_hun_yor_bat_urd_mly_jpn_knd_kor_fre_arw_akn_mol_jav_lat_mlt_sun_mnd_hin_tsn_cze_sod_scr_pan_bos_slo_qcu_bul_ger_pol_xho_wly_mcd_amr_afr_mao_alb_dgb_eng_fbf_ind_tha_aeg_tml_igb_zul_tur_lit_rus_uzb_cic_vie_chh_lda_bem_dyu	0.0929768178560119	0.218606005766058	0.8274359826946
28	heb_dut_zul_ger_hau_aeg_amr_scr_tur_azi_xho_sun_bem_ukr_por_bsq_pan_mlt_lda_mnd_pol_rus_ven_mol_ses_swe_hun_ewe_moo_fin_cze_owc_geo_slo_krd_nor_ita_tig_sod_rom_est_dgb_mao_hin_mly_jpn_tml_kor_guj_urd_bam_eng_jav_lat_amh_ind_cnt_spa_akn_prs_chh_svk_grk_glc_bul_qcu_alb_ben_ctl_cic_sid_bos_anl_afr_bat_fre_dyu_arw_tsw_tag_tha_gam_knd_swa_tsn_aze_lit_mcd_uzb_fbf_vie_wly_yor_swt_igb	-0.112075252070244	-0.26396056636356	0.792394335172771
29	chh_rom_moo_lat_hau_anl_amr_eng_tur_uzb_ses_sun_tsw_hin_urd_bsq_afr_amh_dyu_mnd_glc_arw_ewe_swe_bem_nor_est_dgb_lda_hun_mol_owc_geo_alb_por_scr_bos_sid_sod_prs_fin_fbf_mly_guj_tag_jpn_tml_kor_cze_ctl_akn_bul_jav_grk_tig_bat_cnt_ger_bam_slo_aeg_mcd_lit_dut_pan_qcu_krd_rus_spa_swa_heb_fre_wly_ita_ind_ben_tsn_ukr_ven_mao_tha_gam_knd_yor_igb_aze_svk_pol_azi_cic_vie_mlt_zul_xho_swt	-0.0249112834992008	-0.0587562193742884	0.953272348024124
30	amr_pol_tsw_ita_owc_sod_wly_mcd_aze_tur_swa_jav_lda_krd_ukr_bsq_spa_heb_zul_mnd_slo_scr_igb_rus_bam_arw_hun_moo_tsn_est_pan_gam_geo_swe_afr_lat_rom_amh_hau_eng_fin_ses_bat_bul_mly_jpn_knd_kor_fre_cze_bem_urd_tag_ben_chh_mao_cnt_hin_ven_grk_aeg_mol_ctl_glc_guj_qcu_lit_bos_svk_fbf_mlt_dut_tig_ger_ind_prs_dyu_nor_swt_sun_tha_sid_tml_akn_yor_uzb_por_alb_azi_ewe_vie_anl_xho_dgb_cic	-0.431114169193734	-1.02269198532546	0.309106421473288
31	anl_glc_ewe_fre_mlt_sod_hau_rom_uzb_aze_moo_bat_zul_afr_bos_bsq_slo_heb_bem_cnt_alb_ger_tsn_lit_bam_svk_hun_dyu_lda_est_ctl_amr_geo_rus_nor_spa_prs_aeg_owc_pan_fin_ven_ind_bul_tag_jpn_tml_kor_pol_hin_fbf_krd_jav_scr_amh_mao_mnd_eng_akn_lat_gam_dut_cze_grk_mcd_qcu_ben_arw_ita_tsw_chh_urd_sid_mol_mly_guj_swt_swe_swa_sun_tha_wly_knd_igb_cic_azi_ukr_por_tur_yor_vie_tig_dgb_ses_xho	-0.660647010466607	-1.58278787914603	0.116864793904956
32	amh_arw_swa_ctl_anl_hau_amr_swe_tur_azi_dgb_bat_dyu_prs_krd_bsq_pol_heb_tsn_cnt_bul_lat_ewe_mcd_fbf_por_est_lda_bam_fin_lit_chh_geo_grk_slo_rom_scr_tig_wly_ita_hun_ses_ind_urd_sun_jpn_tml_kor_ger_afr_moo_ukr_tag_bos_sod_mao_mnd_cze_bem_dut_owc_pan_mol_alb_svk_qcu_hin_eng_guj_xho_gam_ben_mlt_rus_jav_nor_zul_glc_cic_mly_tha_sid_knd_swt_igb_uzb_spa_fre_aze_yor_vie_aeg_tsw_akn_ven	-0.424245286938701	-1.00702010984815	0.316538058672814
33	sod_guj_xho_krd_hau_anl_aeg_afr_tur_uzb_bam_mao_akn_prs_urd_bsq_mol_chh_dyu_mnd_ctl_ben_moo_ukr_lda_eng_est_ses_zul_fin_por_amh_geo_fre_lit_pan_nor_sid_heb_grk_hun_ewe_bat_lat_ind_jpn_knd_kor_bos_arw_tsw_glc_sun_ger_mlt_tag_cnt_rus_cic_rom_amr_cze_swe_slo_spa_qcu_scr_dut_svk_tsn_tig_hin_gam_mcd_jav_pol_fbf_ita_swa_mly_tha_wly_tml_ven_yor_aze_bul_alb_azi_dgb_vie_owc_igb_bem_swt	-0.768469052301702	-1.84754841528117	0.0678466288157872
34	heb_rom_fbf_bos_sod_tig_amh_ukr_azi_tur_swa_mly_yor_slo_ctl_bsq_pol_owc_zul_mnd_nor_alb_akn_glc_xho_hin_est_lda_swt_hun_svk_wly_geo_fre_lat_ben_bul_hau_sid_krd_fin_ses_jav_prs_mao_jpn_knd_kor_rus_scr_dgb_lit_bat_por_amr_tag_cnt_grk_cic_cze_anl_arw_ita_urd_mol_qcu_mcd_ger_pan_igb_mlt_dut_chh_swe_sun_guj_bam_eng_ewe_ind_tha_gam_tml_tsn_tsw_uzb_afr_spa_aze_ven_vie_aeg_bem_moo_dyu	0.0209102690384975	0.0492952763820879	0.960789698677297
35	aeg_spa_bam_guj_sid_mlt_anl_lit_aze_azi_swt_bat_fbf_swe_arw_bsq_hin_amh_cic_cnt_glc_por_ven_bul_akn_ctl_hun_tsw_igb_est_svk_amr_geo_ukr_alb_prs_pan_sod_gam_lat_fin_tsn_sun_rus_tag_jpn_knd_kor_pol_ger_ewe_rom_mly_eng_chh_mao_mnd_afr_swa_mcd_tig_dut_fre_ita_scr_qcu_urd_ben_krd_dgb_hau_grk_owc_bos_ind_nor_ses_mol_xho_jav_tha_heb_tml_zul_dyu_tur_slo_cze_uzb_lda_vie_wly_bem_yor_moo	-0.436265701478911	-1.03575805751733	0.303000745936347
36	owc_bos_yor_pol_amr_amh_anl_bul_aze_tur_akn_jav_ewe_glc_mol_bsq_slo_gam_tsn_cnt_swe_ger_dgb_nor_cic_cze_est_zul_moo_fin_eng_tig_geo_ben_pan_ukr_ita_heb_mlt_alb_hun_dyu_mao_mcd_mly_jpn_tml_kor_scr_dut_ses_guj_sun_prs_sod_bat_mnd_arw_xho_lat_aeg_rus_ctl_rom_urd_qcu_spa_svk_grk_fbf_chh_krd_wly_hin_ind_fre_swt_lit_tsw_tag_tha_hau_knd_ven_bem_uzb_afr_por_azi_lda_vie_sid_bam_igb_swa	-0.300878012338545	-0.711688719352795	0.478438987379013
37	aeg_pan_tsw_glc_mlt_chh_amh_slo_tur_aze_bem_ind_ewe_lit_mol_bsq_ger_hau_swt_cnt_prs_eng_swa_rom_bam_dut_fin_akn_igb_est_alb_gam_geo_arw_swe_urd_spa_tig_anl_por_hun_fbf_bat_svk_mly_jpn_knd_kor_afr_cze_lda_rus_jav_fre_sod_mao_mnd_scr_cic_mcd_owc_krd_grk_guj_ukr_qcu_nor_ita_ctl_xho_heb_pol_wly_ben_sun_bul_zul_hin_dyu_tag_tha_sid_tml_tsn_ven_uzb_lat_bos_azi_ses_vie_amr_moo_yor_dgb	-0.500167181837909	-1.18847779661156	0.237671275701128
38	mlt_fre_moo_mcd_anl_tig_amh_eng_azi_tur_ven_mly_dgb_urd_cze_bsq_bos_gam_bem_cnt_hin_rus_yor_afr_ewe_alb_fin_ses_akn_est_por_heb_geo_lit_nor_slo_guj_wly_amr_svk_hun_fbf_sun_pol_jav_jpn_tml_kor_swe_bul_swa_ukr_ind_scr_aeg_mao_mnd_arw_dyu_mol_hau_ctl_prs_pan_ita_qcu_spa_grk_ger_igb_sod_ben_chh_rom_tag_glc_tsw_lat_lda_bat_tha_owc_knd_tsn_bam_uzb_dut_krd_aze_zul_vie_sid_xho_swt_cic	0.842854713312597	2.00057284570696	0.0483543132385695
39	sid_rom_swt_guj_wly_amh_aeg_fre_aze_azi_ses_mao_cic_spa_mol_bsq_bul_tig_dyu_mnd_cze_afr_bam_prs_ven_arw_fin_igb_bem_est_ukr_sod_geo_grk_por_lit_urd_mlt_chh_pan_hun_akn_ind_pol_bat_jpn_tml_kor_swe_glc_yor_mcd_jav_dut_hau_sun_cnt_ctl_fbf_hin_amr_alb_bos_svk_rus_qcu_ben_scr_nor_swa_heb_eng_gam_krd_tag_ger_tsw_slo_lda_mly_tha_owc_knd_moo_zul_uzb_ita_lat_tur_tsn_vie_anl_xho_ewe_dgb	-0.297725592262579	-0.704960386728868	0.482596717175056
40	wly_dut_moo_rom_amh_anl_owc_hin_azi_uzb_dyu_ind_bem_pan_urd_bsq_ctl_sod_ses_cnt_mol_ita_swt_afr_tsn_fre_fin_yor_fbf_hun_mcd_chh_geo_slo_alb_ben_lit_hau_sid_svk_est_xho_jav_bul_bat_jpn_knd_kor_glc_swe_igb_por_mly_ger_gam_mao_mnd_krd_tsw_prs_aeg_ukr_guj_lat_grk_qcu_rus_cze_scr_dgb_heb_nor_mlt_bos_sun_arw_ven_eng_zul_tag_tha_amr_tml_cic_bam_tur_pol_spa_aze_lda_vie_tig_swa_akn_ewe	-0.484172947781976	-1.15111036351436	0.252637787568463
41	mlt_lit_ses_afr_owc_gam_amr_cze_azi_uzb_ewe_mao_fbf_urd_glc_bsq_pol_sod_lda_mnd_guj_rom_dyu_alb_yor_mol_est_swt_cic_fin_arw_chh_geo_spa_ger_por_ben_anl_amh_hin_hun_bem_mly_bos_jav_jpn_knd_kor_ita_svk_tsw_grk_sun_lat_aeg_ind_cnt_ctl_akn_krd_heb_mcd_bul_pan_swe_qcu_fre_dut_eng_ven_tig_slo_hau_ukr_bat_scr_bam_nor_moo_tag_tha_sid_tml_xho_dgb_tur_prs_rus_aze_zul_vie_wly_swa_tsn_igb	-0.304025383807824	-0.719300979866115	0.473759117726239
42	tig_scr_ewe_ukr_wly_sod_gam_dut_aze_azi_igb_mao_lda_swe_lit_bsq_bos_heb_ven_mnd_rus_cze_fbf_svk_moo_krd_fin_tsw_xho_est_urd_anl_geo_mol_spa_nor_glc_owc_chh_ger_hun_swa_mly_fre_sun_jpn_knd_kor_arw_grk_ses_lat_tag_ben_amh_jav_cnt_eng_bem_bul_mlt_slo_alb_mcd_ctl_qcu_prs_pol_hin_akn_hau_pan_aeg_rom_ind_ita_swt_por_zul_bat_tha_amr_tml_dgb_yor_uzb_afr_guj_tur_tsn_vie_sid_cic_dyu_bam	0.0330925761320989	0.0779802675033077	0.938011282289927
43	anl_guj_igb_nor_amr_owc_aeg_afr_azi_aze_yor_mao_bem_bul_rus_bsq_krd_tig_dyu_cnt_prs_eng_xho_slo_tsn_dut_hun_moo_cic_est_bos_sid_geo_por_mcd_ita_mol_sod_hau_glc_fin_lda_sun_arw_ind_jpn_knd_kor_cze_fre_swt_ger_mly_pan_gam_tag_mnd_scr_swa_lat_heb_ben_ctl_swe_hin_qcu_svk_alb_lit_akn_wly_pol_amh_urd_bat_rom_ven_ukr_dgb_jav_tha_chh_tml_bam_zul_uzb_spa_grk_tur_ewe_vie_mlt_ses_fbf_tsw	-0.31257308121246	-0.739533359579213	0.461445841368415
44	hau_grk_bem_slo_heb_mlt_amh_ita_tur_azi_ven_ind_yor_hin_pol_bsq_lit_tig_moo_cnt_alb_bul_xho_urd_igb_spa_fin_ewe_tsn_hun_mcd_chh_geo_glc_fre_eng_cze_anl_aeg_ger_est_swt_mao_por_sun_jpn_tml_kor_guj_nor_zul_lat_bat_rus_amr_mly_mnd_prs_akn_ctl_sod_bos_arw_svk_mol_qcu_dut_rom_swe_cic_sid_ben_wly_scr_tag_ukr_dyu_pan_swa_jav_tha_owc_knd_fbf_tsw_aze_krd_afr_uzb_ses_vie_gam_dgb_bam_lda	-0.056174663710291	-0.132343725502964	0.894998339904941
45	heb_alb_yor_rus_anl_mlt_chh_pan_tur_azi_dgb_mao_akn_dut_ger_bsq_mcd_amh_ses_cnt_por_ita_swa_pol_tsw_hin_est_swt_cic_fin_mol_sod_geo_ukr_lit_scr_prs_wly_gam_nor_hun_dyu_ind_ben_mly_jpn_tml_kor_bul_swe_ven_arw_tag_ctl_owc_bat_mnd_bos_xho_spa_tig_krd_grk_svk_glc_qcu_fre_cze_slo_bam_hau_lat_amr_afr_jav_rom_igb_eng_moo_sun_tha_aeg_knd_tsn_fbf_aze_urd_guj_uzb_lda_vie_sid_bem_zul_ewe	0.553807233564083	1.30741586148381	0.194294585581141
46	sod_hin_ven_slo_aeg_chh_sid_fre_tur_azi_xho_mao_fbf_svk_swe_bsq_mol_hau_bem_cnt_eng_por_dyu_prs_bam_grk_hun_cic_dgb_est_ita_gam_geo_arw_pol_spa_afr_owc_amr_ukr_fin_lda_jav_pan_ind_jpn_tml_kor_ger_urd_yor_bul_bat_rus_tig_tag_mnd_ctl_moo_lit_mlt_krd_rom_cze_mcd_qcu_alb_glc_scr_swt_anl_nor_heb_ben_mly_guj_ses_dut_ewe_sun_tha_amh_knd_tsn_igb_aze_lat_bos_uzb_zul_vie_wly_swa_tsw_akn	1.09625222237565	2.64214399630983	0.00966587810091315
47	sid_scr_ses_prs_amr_amh_owc_afr_uzb_aze_zul_tag_tsn_glc_ita_bsq_arw_sod_swa_mnd_hin_eng_xho_swe_dgb_ger_est_fbf_swt_hun_svk_gam_geo_pol_dut_mol_mcd_chh_hau_lat_fin_akn_jav_nor_sun_jpn_knd_kor_ctl_bos_tsw_bul_mao_ben_heb_bat_cnt_rom_ewe_pan_tig_lit_slo_spa_krd_qcu_alb_urd_guj_lda_anl_rus_mlt_por_mly_cze_yor_fre_cic_ind_tha_aeg_tml_ven_moo_azi_ukr_grk_tur_igb_vie_wly_bam_dyu_bem	0.454532993416652	1.07158945946662	0.286677474739393
48	wly_fre_zul_prs_heb_gam_mlt_ben_azi_tur_igb_ind_dyu_krd_ger_bsq_arw_sod_ses_mnd_swe_ita_fbf_rom_swa_cze_fin_swt_tsn_est_eng_aeg_geo_mol_bul_alb_dut_amh_sid_grk_hun_cic_tag_nor_mly_jpn_tml_kor_lat_spa_xho_ukr_jav_afr_anl_bat_cnt_guj_moo_urd_tig_lit_svk_hin_pol_qcu_rus_por_bos_tsw_chh_mcd_owc_glc_mao_ctl_yor_scr_lda_sun_tha_hau_knd_ewe_ven_aze_slo_pan_uzb_akn_vie_amr_bem_bam_dgb	0.248670807298174	0.587129771446658	0.558539261755467
49	heb_grk_fbf_pan_sid_mlt_gam_hin_uzb_azi_bam_ind_zul_nor_ben_bsq_rus_aeg_akn_cnt_swe_ger_swt_svk_yor_alb_hun_tsn_ewe_fin_spa_tig_geo_afr_mol_urd_fre_amh_chh_ita_est_xho_sun_bul_bat_jpn_knd_kor_pol_glc_lda_rom_mly_prs_wly_mao_mnd_por_moo_ctl_anl_cze_arw_slo_eng_qcu_lat_lit_dut_igb_owc_guj_amr_krd_jav_mcd_swa_ukr_tsw_tag_tha_sod_tml_bem_cic_aze_bos_scr_tur_dyu_vie_hau_dgb_ven_ses	-0.291549458485667	-0.689223053600721	0.49239894312311
50	aeg_grk_bam_bos_sid_tig_heb_dut_aze_uzb_igb_tag_akn_por_eng_bsq_rom_wly_ses_mnd_krd_urd_swt_ger_dyu_hin_hun_tsw_dgb_est_ctl_anl_geo_alb_guj_scr_ukr_mlt_amr_nor_fin_moo_mly_glc_bat_jpn_knd_kor_fre_bul_lda_lat_sun_afr_chh_jav_cnt_swe_ven_lit_gam_prs_mol_ita_slo_qcu_spa_cze_svk_ewe_owc_rus_sod_pan_ind_pol_tsn_mcd_fbf_mao_tha_hau_tml_swa_zul_azi_ben_arw_tur_cic_vie_amh_bem_xho_yor	-1.2491362349952	-3.09897324796196	0.00256888914815586
51	sod_ctl_igb_spa_amr_tig_wly_por_azi_uzb_dyu_tag_akn_arw_nor_bsq_ger_hau_fbf_cnt_afr_hin_bem_alb_ewe_krd_hun_cic_tsw_fin_guj_sid_geo_mol_pol_prs_ita_mlt_heb_fre_est_bam_mly_slo_sun_jpn_knd_kor_rom_swe_yor_svk_bat_bul_gam_ind_mnd_urd_swt_lat_amh_eng_bos_ben_rus_qcu_mcd_scr_cze_xho_owc_glc_anl_pan_mao_dut_swa_lit_ven_jav_tha_chh_tml_dgb_ses_aze_grk_ukr_tur_zul_vie_aeg_tsn_lda_moo	-0.537635470208076	-1.28119836699754	0.203309497534168
52	aeg_ctl_ewe_krd_hau_wly_gam_prs_tur_azi_bam_ind_akn_grk_nor_bsq_alb_anl_yor_mnd_hin_pan_swa_rom_igb_urd_fin_moo_ven_est_dut_amr_geo_slo_guj_ita_glc_tig_heb_rus_hun_dyu_mao_ger_sun_jpn_knd_kor_por_lit_tsw_afr_mly_mcd_sod_jav_cnt_mol_cic_bos_sid_arw_lat_spa_eng_qcu_pol_ukr_swe_swt_chh_cze_mlt_ben_bat_bul_fbf_scr_dgb_tag_tha_owc_tml_xho_tsn_uzb_fre_svk_aze_ses_vie_amh_lda_bem_zul	-0.766687234610993	-1.84388541415816	0.0683840017288661
53	heb_pan_bam_ctl_sid_amh_tig_guj_azi_tur_tsn_sun_fbf_hin_swe_bsq_urd_amr_moo_mnd_grk_ita_swt_cze_zul_mcd_est_dgb_xho_hun_ben_chh_geo_nor_lat_scr_lit_aeg_gam_fre_fin_bem_mao_krd_mly_jpn_tml_kor_bul_prs_ewe_bos_bat_rus_hau_tag_cnt_ger_tsw_pol_mlt_glc_rom_alb_eng_qcu_mol_afr_por_dyu_wly_svk_sod_slo_ind_dut_swa_arw_igb_jav_tha_owc_knd_yor_ses_aze_spa_ukr_uzb_akn_vie_anl_ven_cic_lda	-0.335974150621379	-0.795411714137072	0.428399502125846
54	heb_rom_bem_svk_mlt_chh_amr_lit_aze_uzb_swt_mly_lda_glc_mcd_bsq_alb_gam_ses_mnd_por_grk_ewe_ctl_dyu_pol_hun_fbf_xho_est_scr_sid_geo_krd_nor_pan_urd_wly_anl_prs_fin_akn_bat_rus_jav_jpn_knd_kor_bos_guj_igb_fre_sun_ita_hau_tag_cnt_dut_tsw_cze_owc_slo_arw_swe_ukr_qcu_mol_bul_lat_zul_tig_hin_aeg_afr_ind_ger_dgb_ben_ven_mao_tha_sod_tml_swa_tsn_azi_eng_spa_tur_bam_vie_amh_yor_moo_cic	-0.248713012302896	-0.587086330311673	0.558568312619604
55	owc_prs_dgb_cze_amh_hau_tig_bul_tur_uzb_dyu_bat_tsw_krd_nor_bsq_pol_amr_xho_mnd_fre_glc_bem_guj_bam_swe_est_moo_swt_fin_dut_chh_geo_bos_lat_ukr_mcd_aeg_anl_eng_hun_igb_mao_svk_ind_jpn_knd_kor_ben_arw_zul_afr_tag_scr_wly_sun_cnt_grk_tsn_rus_sid_pan_spa_rom_alb_qcu_hin_ita_ger_fbf_sod_por_mlt_lit_mly_ctl_akn_urd_ven_jav_tha_heb_tml_cic_lda_azi_slo_mol_aze_yor_vie_gam_swa_ewe_ses	-0.607546616213007	-1.45263135815292	0.149691866508643
56	hau_mol_fbf_grk_gam_anl_owc_guj_aze_uzb_moo_mao_yor_scr_cze_bsq_dut_aeg_ven_mnd_glc_rus_bem_ger_dyu_mcd_fin_zul_akn_est_swe_heb_geo_urd_pan_ita_lat_sod_sid_nor_hun_swt_tag_ukr_mly_jpn_knd_kor_afr_bul_dgb_slo_ind_pol_amr_jav_cnt_fre_cic_alb_mlt_bos_ctl_prs_krd_qcu_spa_ben_hin_tsn_tig_svk_chh_por_sun_arw_bam_lit_tsw_bat_tha_wly_tml_ses_lda_tur_eng_rom_azi_ewe_vie_amh_igb_swa_xho	-0.693138674482241	-1.66222023178523	0.0998357676212858
57	gam_pol_ewe_mcd_wly_hau_aeg_glc_aze_azi_dgb_tag_igb_alb_nor_bsq_pan_sod_swa_cnt_grk_rus_swt_mol_tsn_hin_est_cic_yor_hun_cze_mlt_geo_spa_slo_lat_ger_owc_sid_por_fin_xho_mao_fre_jav_jpn_knd_kor_eng_dut_lda_urd_mly_prs_amh_ind_mnd_swe_bem_bul_amr_scr_guj_bos_ben_qcu_rom_ita_arw_zul_anl_ctl_tig_krd_bat_lit_dyu_afr_bam_sun_tha_chh_tml_fbf_ven_tur_ukr_svk_uzb_akn_vie_heb_moo_tsw_ses	0.0470270625091091	0.110816571015276	0.912000607187087
58	mlt_ctl_dgb_urd_amr_sod_chh_swe_uzb_aze_tsw_mly_ses_fre_rom_bsq_hin_amh_fbf_mnd_afr_bos_cic_pan_swt_ger_est_igb_lda_hun_svk_hau_geo_glc_ukr_ita_slo_owc_anl_prs_fin_akn_bat_rus_mao_jpn_knd_kor_pol_arw_bam_lit_tag_mol_sid_jav_cnt_guj_moo_ben_heb_dut_scr_grk_bul_qcu_eng_nor_alb_zul_wly_lat_aeg_mcd_ind_cze_dyu_por_bem_sun_tha_tig_tml_swa_ven_azi_krd_spa_tur_ewe_vie_gam_yor_tsn_xho	0.427197281094407	1.0051914620056	0.317412906539795
59	sod_fre_bem_bul_amr_gam_tig_eng_tur_uzb_igb_bat_swa_pan_ctl_bsq_mol_chh_dgb_mnd_ukr_mcd_tsn_pol_akn_ger_est_dyu_ewe_hun_urd_hau_geo_spa_ita_afr_prs_mlt_amh_glc_fin_ven_mly_nor_ind_jpn_tml_kor_rom_svk_swt_rus_jav_grk_heb_mao_cnt_lit_yor_dut_wly_swe_lat_arw_bos_qcu_cze_ben_alb_bam_aeg_krd_anl_slo_tag_hin_moo_por_xho_sun_tha_owc_knd_tsw_cic_azi_guj_scr_aze_zul_vie_sid_ses_lda_fbf	0.540869779474285	1.27621983520318	0.205055793730443
60	sid_nor_tsw_krd_aeg_mlt_owc_bos_tur_azi_ven_sun_dgb_fre_rus_bsq_mcd_anl_xho_cnt_svk_glc_ses_swe_ewe_mol_est_cic_zul_fin_slo_amr_geo_alb_urd_ctl_guj_hau_wly_ben_hun_yor_mao_grk_ind_jpn_tml_kor_ger_pol_lda_rom_mly_ukr_tig_tag_mnd_pan_swa_hin_sod_cze_ita_lit_afr_qcu_bul_eng_scr_bem_gam_spa_heb_arw_jav_prs_akn_dut_bam_bat_tha_chh_knd_dyu_igb_aze_por_lat_uzb_tsn_vie_amh_fbf_swt_moo	0.115061779414447	0.270872116831299	0.787089671746412
61	sid_ctl_cic_swe_amh_aeg_gam_pol_azi_tur_swt_bat_lda_lit_pan_bsq_ukr_anl_fbf_cnt_ita_alb_bem_mcd_tsn_mol_hun_tsw_xho_est_slo_chh_geo_svk_ger_urd_lat_owc_mlt_guj_fin_akn_tag_eng_mly_jpn_knd_kor_fre_rom_swa_scr_sun_rus_hau_jav_mnd_glc_igb_hin_amr_prs_arw_spa_bul_qcu_bos_por_afr_zul_heb_dut_sod_grk_ind_nor_bam_cze_moo_mao_tha_wly_tml_dyu_ses_aze_ben_krd_uzb_dgb_vie_tig_ven_ewe_yor	-0.00985947086548642	-0.0232243300429644	0.98152108953513
62	chh_bos_dgb_grk_owc_aeg_tig_afr_aze_uzb_ewe_ind_akn_ukr_eng_bsq_lat_heb_tsw_cnt_alb_fre_xho_prs_ses_ctl_est_swt_swa_hun_ger_anl_geo_hin_scr_pan_arw_amr_sid_krd_fin_dyu_bat_mol_sun_jpn_tml_kor_nor_swe_zul_por_tag_urd_amh_mly_mnd_dut_tsn_rus_sod_slo_cze_bul_mcd_qcu_ita_spa_rom_fbf_hau_pol_mlt_svk_jav_ben_yor_glc_igb_mao_tha_gam_knd_bem_lda_azi_lit_guj_tur_bam_vie_wly_cic_ven_moo	-0.471514524768492	-1.12177007051577	0.264848239384903
63	wly_rus_cic_urd_chh_tig_heb_afr_azi_tur_ven_ind_bam_fre_lat_bsq_grk_hau_moo_mnd_hin_ben_ses_ger_ewe_ita_est_akn_yor_hun_glc_sod_geo_dut_mcd_bos_pan_amh_owc_krd_fin_swt_jav_por_tag_jpn_tml_kor_guj_prs_fbf_swe_mao_mol_mlt_sun_cnt_pol_dyu_ctl_aeg_spa_alb_nor_svk_qcu_lit_bul_scr_swa_gam_cze_sid_eng_bat_arw_xho_slo_tsw_mly_tha_amr_knd_zul_tsn_uzb_rom_ukr_aze_bem_vie_anl_dgb_igb_lda	-0.782031164324068	-1.88470307046059	0.0625927690955752
64	mlt_lit_swt_ctl_amr_sid_owc_mcd_uzb_aze_bam_sun_bem_bos_bul_bsq_guj_tig_ses_cnt_glc_swe_xho_pan_akn_lat_est_dgb_tsn_hun_ukr_hau_geo_cze_krd_rom_grk_anl_sod_dut_fin_fbf_mly_ita_ind_jpn_knd_kor_prs_ben_cic_scr_jav_slo_heb_mao_mnd_spa_lda_fre_wly_mol_svk_alb_arw_qcu_nor_eng_urd_swa_gam_ger_amh_rus_bat_por_yor_pol_tsw_tag_tha_chh_tml_igb_zul_tur_afr_hin_azi_ven_vie_aeg_ewe_moo_dyu	-0.604358168914733	-1.44370616819567	0.152181919057987
65	tig_dut_dgb_ctl_heb_anl_chh_spa_azi_uzb_igb_bat_tsw_ita_lit_bsq_urd_gam_ses_cnt_alb_slo_zul_glc_cic_krd_est_ven_xho_hun_ukr_amh_geo_ger_fre_guj_scr_sid_amr_pol_fin_ewe_jav_afr_tag_jpn_tml_kor_bos_cze_akn_hin_ind_ben_mlt_mao_mnd_rus_fbf_svk_aeg_rom_mol_grk_mcd_qcu_arw_nor_lat_swt_hau_swe_wly_prs_mly_eng_yor_por_lda_sun_tha_sod_knd_dyu_moo_aze_bul_pan_tur_tsn_vie_owc_bam_bem_swa	-0.233554219250292	-0.551525501281777	0.582596256870354
66	amr_alb_xho_krd_heb_amh_gam_fre_tur_azi_yor_jav_lda_guj_dut_bsq_ctl_chh_dyu_cnt_por_eng_bem_svk_akn_lit_hun_igb_ewe_fin_mol_hau_geo_grk_bos_bul_ita_tig_wly_arw_est_tsw_bat_hin_ind_jpn_knd_kor_ger_slo_tsn_ben_tag_lat_sid_mly_mnd_swe_dgb_ukr_owc_scr_rom_mcd_urd_qcu_rus_spa_glc_fbf_anl_pan_aeg_cze_mao_afr_moo_nor_bam_sun_tha_mlt_tml_swt_cic_aze_prs_pol_uzb_ses_vie_sod_zul_ven_swa	0.559160315965933	1.32040066940912	0.189941670587725
67	amh_arw_ewe_hin_hau_gam_aeg_pol_tur_azi_bem_mao_dgb_ctl_slo_bsq_ger_anl_yor_mnd_lat_bul_tsw_urd_akn_scr_hun_fbf_ses_fin_bos_owc_geo_mcd_por_ukr_guj_amr_chh_glc_est_lda_jav_svk_bat_jpn_knd_kor_prs_ita_cic_alb_tag_rom_tig_mly_cnt_spa_dyu_mol_heb_fre_dut_pan_lit_qcu_eng_nor_swe_moo_sid_ben_mlt_afr_ind_rus_swt_cze_swa_sun_tha_wly_tml_ven_tsn_aze_grk_krd_uzb_igb_vie_sod_zul_xho_bam	0.073213385556374	0.172422134376829	0.86348034592486
68	sid_ita_cic_swe_sod_tig_chh_hin_tur_uzb_bem_bat_tsn_dut_spa_bsq_lat_wly_moo_mnd_ger_mcd_akn_guj_xho_pan_fin_bam_ewe_hun_ben_mlt_geo_alb_nor_grk_fre_hau_anl_prs_est_zul_jav_urd_sun_jpn_knd_kor_svk_scr_fbf_glc_mao_krd_owc_tag_cnt_arw_swa_cze_heb_eng_bul_rus_pol_qcu_ctl_afr_rom_lda_amr_slo_amh_mol_mly_por_tsw_ukr_dyu_ind_tha_aeg_tml_swt_dgb_aze_lit_bos_azi_yor_vie_gam_ses_ven_igb	-0.0201901867386881	-0.0475622020960373	0.962167145986803
69	amr_mol_swt_rus_aeg_hau_wly_fre_aze_azi_dgb_ind_zul_lit_dut_bsq_pol_amh_cic_mnd_hin_krd_ses_grk_akn_svk_est_yor_bam_fin_guj_heb_geo_nor_alb_rom_prs_sod_sid_eng_hun_xho_mao_glc_mly_jpn_knd_kor_ukr_por_swa_lat_bat_ita_tig_jav_cnt_mcd_moo_ger_mlt_ctl_swe_afr_bul_qcu_arw_bos_cze_dyu_anl_spa_gam_urd_tag_slo_fbf_scr_igb_sun_tha_chh_tml_tsw_ewe_tur_pan_ben_uzb_lda_vie_owc_tsn_ven_bem	0.00730444480504902	0.0172079740645056	0.986307564461467
70	sod_rom_igb_ben_mlt_anl_gam_scr_uzb_azi_moo_ind_akn_guj_prs_bsq_svk_owc_tsn_mnd_grk_dut_dgb_fre_zul_bos_hun_cic_bem_fin_arw_aeg_geo_lit_glc_afr_ger_hau_chh_rus_est_ses_mao_ita_jav_jpn_tml_kor_mcd_pan_bam_lat_bat_slo_amh_sun_cnt_por_swa_krd_wly_mol_spa_swe_eng_qcu_ukr_alb_cze_lda_heb_nor_sid_urd_mly_hin_dyu_ctl_ewe_tag_tha_amr_knd_xho_ven_aze_bul_pol_tur_swt_vie_tig_tsw_yor_fbf	-0.580339212321421	-1.38390916283528	0.169698652105172
71	wly_pol_akn_fre_amr_heb_mlt_ita_uzb_azi_swa_sun_xho_guj_urd_bsq_pan_aeg_moo_mnd_afr_spa_ses_dut_tsn_lat_hun_bam_cic_fin_lit_sid_geo_grk_por_ctl_svk_gam_amh_ben_est_ewe_mly_bul_jav_jpn_tml_kor_mol_ukr_igb_nor_mao_slo_tig_ind_cnt_hin_yor_mcd_chh_rus_scr_rom_krd_qcu_eng_ger_glc_swt_sod_cze_anl_arw_bat_swe_dgb_prs_lda_tag_tha_hau_knd_dyu_zul_tur_bos_alb_aze_tsw_vie_owc_ven_bem_fbf	-0.0316617029289575	-0.0745251704394196	0.940752582043717
72	amr_afr_zul_lat_mlt_sod_gam_bos_uzb_aze_lda_mao_igb_slo_cze_bsq_scr_hau_dyu_cnt_nor_pol_ses_alb_bem_fre_est_swa_yor_hun_krd_tig_geo_grk_dut_prs_ita_sid_owc_swe_fin_fbf_jav_glc_ind_jpn_knd_kor_svk_arw_dgb_por_sun_bul_chh_tag_mnd_ukr_moo_rus_aeg_ger_guj_ctl_mcd_qcu_lit_mol_pan_xho_amh_hin_anl_rom_mly_spa_bam_eng_tsn_bat_tha_wly_tml_akn_swt_azi_ben_urd_tur_tsw_vie_heb_cic_ewe_ven	-0.213522206058103	-0.504189068162061	0.615320936333678
73	anl_guj_dyu_alb_chh_heb_owc_prs_azi_tur_tsw_tag_swt_afr_bul_bsq_rom_amr_yor_cnt_rus_ben_lda_scr_ses_fre_fin_cic_swa_hun_urd_wly_geo_por_dut_pan_ger_amh_sid_cze_est_akn_ind_mcd_mao_jpn_tml_kor_krd_arw_bem_lat_bat_bos_tig_jav_mnd_ctl_igb_ita_sod_slo_eng_grk_glc_qcu_ukr_lit_pol_tsn_mlt_swe_aeg_spa_sun_hin_dgb_nor_ven_mly_tha_gam_knd_fbf_bam_aze_mol_svk_uzb_zul_vie_hau_xho_ewe_moo	-0.434325418692435	-1.03301515032941	0.304275681359192
74	mlt_pan_lda_ukr_amh_sid_sod_spa_uzb_azi_igb_bat_swa_scr_pol_bsq_afr_chh_tsw_mnd_grk_fre_cic_bos_ses_ctl_fin_akn_dyu_est_slo_owc_geo_eng_mol_ger_hin_amr_heb_arw_hun_swt_jav_guj_mly_jpn_knd_kor_ben_dut_zul_urd_ind_alb_gam_sun_cnt_rus_yor_swe_wly_nor_por_lit_prs_qcu_svk_bul_ita_fbf_aeg_glc_hau_lat_tag_krd_moo_mcd_bam_mao_tha_tig_tml_dgb_bem_tur_rom_cze_aze_ven_vie_anl_xho_tsn_ewe	-0.283160605443291	-0.670634956343462	0.504115183281258
75	heb_bul_ses_eng_anl_tig_aeg_urd_uzb_tur_bam_ind_akn_dut_ben_bsq_por_hau_ewe_mnd_pan_arw_zul_grk_cic_rom_est_dyu_igb_hun_lit_owc_geo_pol_afr_mcd_hin_gam_chh_cze_fin_lda_jav_krd_mly_jpn_tml_kor_guj_slo_bem_rus_mao_scr_mlt_sun_cnt_spa_swt_swe_wly_fre_ger_mol_prs_qcu_nor_bos_alb_dgb_sid_ctl_sod_ita_bat_ukr_moo_svk_swa_tag_tha_amh_knd_tsn_ven_azi_lat_glc_aze_xho_vie_amr_tsw_yor_fbf	-0.490782901089729	-1.16598695453923	0.246601268966028
76	gam_grk_swt_ita_wly_anl_hau_spa_azi_uzb_tsn_sun_ewe_hin_scr_bsq_urd_sid_xho_mnd_ukr_rom_bam_glc_akn_mcd_hun_cic_dyu_est_fre_mlt_geo_ben_mol_dut_lit_owc_sod_swe_fin_zul_tag_lat_jav_jpn_tml_kor_por_ger_tsw_svk_mly_cze_amh_ind_cnt_bos_bem_bul_tig_pol_krd_arw_afr_qcu_pan_ctl_alb_swa_chh_nor_amr_slo_mao_rus_yor_eng_igb_bat_tha_aeg_knd_ven_moo_aze_prs_guj_tur_fbf_vie_heb_ses_lda_dgb	-0.983375545259202	-2.39544970736998	0.0186034909352813
77	mlt_rom_zul_mcd_sod_heb_amh_ita_aze_uzb_fbf_tag_dyu_svk_swe_bsq_urd_aeg_akn_cnt_alb_por_ewe_ctl_lda_krd_est_yor_cic_fin_lit_wly_geo_ger_ben_eng_bul_chh_amr_bos_hun_bem_mao_arw_sun_jpn_knd_kor_ukr_dut_swt_spa_ind_mol_gam_jav_mnd_grk_moo_scr_anl_glc_prs_afr_rus_qcu_fre_slo_hin_ven_tig_pol_hau_cze_mly_nor_xho_lat_ses_bat_tha_owc_tml_bam_tsn_tur_pan_guj_azi_dgb_vie_sid_igb_tsw_swa	-0.399054055000494	-0.945825049483354	0.346688803133939
78	anl_por_xho_rus_chh_owc_gam_bos_aze_azi_dyu_jav_cic_afr_pan_bsq_eng_tig_ven_mnd_guj_scr_zul_krd_lda_cze_est_swt_moo_hun_urd_mlt_geo_ita_alb_ben_glc_sod_amr_slo_fin_fbf_sun_arw_bat_jpn_tml_kor_swe_dut_tsw_nor_tag_ukr_hau_mao_cnt_prs_igb_svk_sid_grk_ger_spa_lit_qcu_mol_rom_pol_yor_wly_fre_amh_mcd_ind_lat_tsn_ctl_swa_mly_tha_aeg_knd_akn_bem_uzb_bul_hin_tur_bam_vie_heb_ses_dgb_ewe	-1.4338575047744	-3.61536203956101	0.000486852467057221
79	tig_pol_moo_scr_hau_owc_chh_dut_uzb_tur_cic_sun_ven_alb_cze_bsq_fre_anl_swa_mnd_lit_nor_fbf_mol_lda_por_est_tsw_igb_fin_urd_gam_geo_bos_ben_hin_swe_sod_wly_ctl_hun_dgb_mao_glc_mly_jpn_tml_kor_bul_guj_bem_pan_ind_prs_amr_tag_cnt_krd_dyu_lat_aeg_arw_grk_ger_rus_qcu_mcd_rom_spa_swt_amh_eng_sid_svk_jav_afr_akn_slo_ewe_bat_tha_heb_knd_yor_ses_aze_ukr_ita_azi_xho_vie_mlt_tsn_bam_zul	-0.149275467133969	-0.352096207166497	0.725562715650653
80	sid_urd_tsw_glc_amh_amr_gam_lat_azi_tur_xho_sun_swt_rom_grk_bsq_bos_sod_moo_cnt_swe_lit_tsn_slo_bam_nor_est_ewe_bem_hun_fre_wly_geo_krd_hin_scr_mcd_tig_aeg_guj_fin_akn_tag_prs_ind_jpn_tml_kor_svk_por_ses_arw_bat_cze_anl_mly_mnd_ukr_ven_mol_hau_pan_eng_dut_bul_qcu_afr_ben_ger_lda_heb_ita_owc_pol_jav_spa_fbf_alb_zul_mao_tha_mlt_knd_swa_dyu_uzb_ctl_rus_aze_igb_vie_chh_yor_dgb_cic	-0.238221322345782	-0.562692387923158	0.574998317143311
81	heb_prs_moo_rom_mlt_owc_hau_slo_aze_azi_swt_mly_akn_ita_guj_bsq_swe_anl_ses_mnd_bul_svk_swa_pol_fbf_cze_est_xho_tsn_hun_rus_wly_geo_por_mcd_grk_ben_amh_sid_arw_fin_zul_sun_ger_mao_jpn_knd_kor_afr_hin_cic_glc_bat_krd_tig_jav_cnt_urd_igb_spa_sod_dut_mol_bos_lit_qcu_alb_eng_nor_yor_aeg_ctl_gam_lat_tag_fre_ven_pan_bam_ind_tha_amr_tml_lda_bem_tur_ukr_scr_uzb_ewe_vie_chh_tsw_dgb_dyu	-0.0634911411942092	-0.149533330631319	0.881456615272938
82	wly_alb_xho_hin_mlt_gam_anl_ben_uzb_tur_tsw_ind_moo_rus_pol_bsq_arw_chh_swt_cnt_spa_ger_bem_glc_tsn_mcd_est_ses_yor_hun_krd_amr_geo_urd_ukr_ctl_bul_aeg_tig_lit_fin_igb_mly_pan_jav_jpn_tml_kor_por_slo_cic_nor_tag_ita_hau_bat_mnd_mol_akn_eng_sod_dut_swe_afr_cze_qcu_guj_prs_grk_swa_sid_bos_amh_fre_sun_rom_dyu_svk_ven_mao_tha_owc_knd_lda_zul_azi_lat_scr_aze_bam_vie_heb_fbf_dgb_ewe	-0.337010833496452	-0.799528425644307	0.426021476728084
83	mlt_swe_swa_eng_aeg_amr_owc_mol_aze_azi_igb_tag_bem_dut_urd_bsq_grk_wly_dgb_mnd_nor_fre_ses_ukr_moo_bul_est_ven_tsw_hun_pan_amh_geo_slo_svk_ita_pol_sid_chh_lit_fin_zul_bat_guj_jav_jpn_tml_kor_mcd_rom_fbf_hin_sun_cze_gam_ind_cnt_glc_dyu_spa_anl_alb_bos_ctl_lat_qcu_ben_scr_ger_lda_tig_krd_hau_arw_mao_prs_bam_afr_xho_mly_tha_heb_knd_akn_yor_tur_por_rus_uzb_tsn_vie_sod_ewe_cic_swt	-0.269355249306807	-0.636418106313995	0.526067235488612
84	heb_eng_ven_rus_mlt_owc_chh_cze_tur_uzb_ses_mly_dgb_por_glc_bsq_bul_hau_cic_cnt_svk_prs_dyu_ger_ewe_guj_est_swa_xho_fin_arw_sod_geo_dut_urd_hin_fre_wly_sid_ukr_hun_fbf_sun_lat_tag_jpn_knd_kor_scr_mcd_akn_ctl_mao_lit_tig_jav_mnd_bos_moo_nor_amh_afr_krd_grk_swe_qcu_rom_slo_ben_swt_amr_pan_anl_spa_ind_alb_bem_mol_yor_bat_tha_aeg_tml_lda_igb_azi_ita_pol_aze_tsw_vie_gam_tsn_bam_zul	0.0938586591903003	0.220901214097949	0.825653611143844
85	hau_ita_bam_lit_amh_mlt_sod_bos_azi_aze_dgb_jav_tsw_prs_eng_bsq_bul_chh_yor_cnt_pol_rom_swa_nor_zul_glc_fin_ewe_akn_est_ben_aeg_geo_svk_pan_ctl_rus_tig_amr_por_hun_dyu_sun_fre_tag_jpn_tml_kor_ukr_hin_fbf_ger_ind_spa_anl_mao_mnd_alb_swt_swe_heb_afr_guj_dut_mcd_qcu_mol_lat_cze_tsn_wly_scr_sid_slo_mly_grk_igb_krd_cic_bat_tha_gam_knd_xho_ses_tur_urd_arw_uzb_lda_vie_owc_ven_bem_moo	0.0167687622918132	0.0395169858061967	0.968562919869464
86	sod_ita_igb_arw_amr_chh_anl_krd_azi_tur_bam_mao_tsn_urd_bos_bsq_mcd_wly_xho_mnd_nor_por_akn_pol_moo_lat_hun_tsw_ewe_fin_grk_owc_geo_ben_svk_spa_ger_hau_sid_afr_est_fbf_ind_prs_jav_jpn_tml_kor_bul_ctl_dgb_guj_tag_scr_mlt_bat_cnt_eng_zul_hin_amh_ukr_cze_pan_rus_qcu_glc_dut_mol_ven_heb_swe_aeg_rom_mly_fre_swt_lit_lda_sun_tha_gam_knd_yor_dyu_aze_slo_alb_uzb_ses_vie_tig_swa_cic_bem	0.167174989709469	0.393258462963409	0.695028659861749
87	sid_grk_lda_slo_chh_heb_gam_cze_tur_azi_dgb_jav_yor_krd_spa_bsq_arw_amh_swt_cnt_fre_mol_bam_ukr_dyu_lat_est_ewe_fbf_hun_ctl_tig_geo_afr_bos_glc_por_mlt_anl_guj_fin_tsn_mly_rom_bat_jpn_knd_kor_nor_dut_ses_urd_ind_bul_hau_sun_mnd_svk_zul_pol_owc_pan_rus_ger_ita_qcu_hin_scr_swe_bem_wly_ben_aeg_mcd_mao_lit_akn_eng_igb_tag_tha_sod_tml_swa_moo_aze_alb_prs_uzb_cic_vie_amr_tsw_ven_xho	-0.330291041212377	-0.781828674493889	0.436301229232374
88	amh_eng_dyu_ukr_sid_chh_tig_arw_tur_uzb_fbf_sun_zul_grk_ben_bsq_bos_anl_ses_cnt_por_swe_bam_mcd_lda_dut_fin_bem_ewe_est_fre_heb_geo_mol_alb_nor_ita_amr_owc_bul_hun_tsw_tag_pol_ind_jpn_tml_kor_rus_krd_moo_prs_jav_scr_gam_mao_mnd_afr_tsn_lat_wly_glc_guj_ctl_pan_qcu_slo_urd_hin_akn_aeg_lit_sod_ger_bat_spa_igb_rom_xho_mly_tha_mlt_knd_dgb_yor_aze_svk_cze_azi_cic_vie_hau_ven_swt_swa	-0.477930859907627	-1.13684236775233	0.258524958808947
89	amr_fre_yor_por_aeg_gam_sod_bos_tur_uzb_dyu_mao_dgb_ukr_rom_bsq_slo_mlt_fbf_mnd_pan_scr_swa_mcd_zul_afr_est_akn_igb_hun_glc_sid_geo_hin_swe_spa_lit_amh_heb_dut_fin_bem_ind_ben_tag_jpn_tml_kor_cze_rus_tsn_alb_jav_krd_hau_sun_cnt_mol_ewe_ger_owc_bul_ctl_lat_grk_qcu_prs_urd_eng_lda_anl_svk_tig_pol_bat_nor_moo_arw_swt_mly_tha_chh_knd_ven_ses_azi_guj_ita_aze_tsw_vie_wly_cic_bam_xho	-0.205861938728442	-0.486133766782191	0.628015858410695
90	heb_pan_lda_slo_amr_aeg_owc_bos_uzb_tur_tsn_tag_ven_guj_lit_bsq_cze_sod_igb_mnd_afr_mcd_swa_pol_swt_grk_est_dgb_cic_hun_rus_mlt_geo_fre_urd_bul_scr_tig_hau_ctl_fin_tsw_mly_alb_sun_jpn_tml_kor_ita_ukr_xho_krd_ind_hin_amh_bat_cnt_ger_ses_eng_anl_swe_mol_nor_spa_qcu_svk_ben_prs_zul_chh_arw_sid_por_jav_dut_bem_lat_moo_mao_tha_gam_knd_ewe_akn_azi_glc_rom_aze_dyu_vie_wly_fbf_yor_bam	-0.183131548793038	-0.432098612228987	0.666669954904023
91	wly_prs_bam_afr_hau_amh_gam_slo_tur_aze_dyu_mao_cic_lit_por_bsq_svk_heb_lda_mnd_spa_alb_ven_lat_ewe_nor_hun_xho_igb_fin_mcd_sod_geo_ukr_rom_eng_cze_aeg_sid_ctl_est_tsw_sun_guj_mly_jpn_knd_kor_rus_urd_ses_scr_jav_grk_anl_ind_cnt_ita_swt_bos_amr_pan_ger_dut_fre_qcu_pol_mol_swe_bem_tig_hin_chh_glc_tag_arw_yor_krd_dgb_bat_tha_owc_tml_tsn_fbf_azi_bul_ben_uzb_zul_vie_mlt_akn_swa_moo	0.212259687981692	0.499969207734648	0.618277706040365
92	amh_ukr_akn_scr_sid_amr_aeg_fre_aze_azi_bem_tag_dyu_pol_bos_bsq_hin_owc_tsw_cnt_rom_slo_ven_ita_fbf_dut_hun_dgb_ewe_fin_mol_tig_geo_lit_krd_nor_por_wly_sod_spa_est_lda_ind_bul_sun_jpn_knd_kor_alb_lat_moo_swe_mao_arw_mlt_jav_mnd_pan_tsn_ben_heb_mcd_ger_cze_rus_qcu_grk_afr_urd_igb_anl_ctl_chh_guj_mly_prs_bam_svk_swt_bat_tha_gam_tml_yor_ses_tur_eng_glc_uzb_xho_vie_hau_swa_cic_zul	-0.167821662474771	-0.396496648326623	0.69264700211116
93	heb_ger_yor_svk_hau_tig_sid_afr_tur_aze_cic_jav_ses_por_dut_bsq_mol_gam_ven_cnt_bul_ukr_bem_lit_lda_ita_fin_xho_dyu_hun_slo_amr_geo_arw_pan_bos_pol_anl_aeg_mcd_est_bam_ind_alb_tag_jpn_tml_kor_ctl_nor_igb_rus_sun_prs_sod_mao_mnd_ben_swt_urd_mlt_swe_rom_eng_glc_qcu_fre_guj_krd_tsn_wly_lat_owc_cze_mly_spa_akn_grk_fbf_bat_tha_chh_knd_moo_tsw_uzb_hin_scr_azi_zul_vie_amh_dgb_ewe_swa	-0.259339300253746	-0.614103960240772	0.540645991837015
94	heb_grk_tsn_pol_owc_hau_mlt_bul_azi_uzb_ven_sun_xho_lat_lit_bsq_arw_wly_tsw_mnd_slo_alb_akn_swe_fbf_svk_est_zul_ses_fin_cze_amr_geo_urd_mol_fre_krd_aeg_amh_hin_hun_swt_tag_pan_bat_jpn_knd_kor_ukr_ita_bem_por_mly_ger_sid_jav_cnt_glc_dyu_eng_chh_nor_mcd_rus_guj_qcu_rom_scr_ben_bam_anl_dut_sod_prs_mao_ctl_lda_bos_moo_ind_tha_gam_tml_ewe_dgb_tur_afr_spa_aze_swa_vie_tig_igb_yor_cic	-0.191570169195425	-0.452389380494025	0.652041989518148
95	mlt_swe_akn_arw_aeg_gam_amr_guj_azi_tur_ewe_ind_cic_rom_prs_bsq_ben_anl_xho_cnt_nor_scr_ven_lat_swa_dut_est_bem_ses_hun_urd_hau_geo_ctl_ukr_fre_mcd_chh_owc_pan_fin_moo_bat_eng_mao_jpn_tml_kor_lit_spa_yor_pol_tag_mol_sod_mly_mnd_por_swt_grk_wly_glc_alb_cze_ita_qcu_hin_bul_svk_zul_sid_rus_heb_bos_jav_slo_tsw_ger_dgb_sun_tha_amh_knd_bam_lda_aze_krd_afr_uzb_dyu_vie_tig_tsn_igb_fbf	-0.192712329973321	-0.454620667911624	0.650441555715045
96	wly_mcd_swa_bul_amr_heb_sod_fre_uzb_azi_ses_tag_dgb_arw_lit_bsq_rom_hau_fbf_cnt_prs_ita_dyu_bos_swt_alb_hun_igb_bam_est_nor_owc_geo_spa_slo_eng_ben_sid_tig_lat_fin_tsw_mao_glc_jav_jpn_knd_kor_hin_ukr_cic_urd_sun_scr_chh_mly_mnd_guj_lda_rus_gam_pan_swe_cze_grk_qcu_ctl_svk_mol_tsn_aeg_krd_amh_dut_ind_pol_ven_afr_moo_bat_tha_mlt_tml_bem_yor_aze_ger_por_tur_xho_vie_anl_ewe_akn_zul	-0.07449005742949	-0.175536777877624	0.861039511010778
97	sid_svk_dgb_prs_sod_wly_tig_krd_tur_azi_bem_sun_xho_alb_ben_bsq_glc_chh_moo_cnt_pan_lat_fbf_ita_ses_swe_hun_bam_yor_est_mcd_amh_geo_guj_rom_bul_ukr_heb_aeg_ctl_fin_swa_tag_cze_jav_jpn_tml_kor_por_lit_ven_hin_ind_pol_anl_mao_mnd_spa_tsn_grk_owc_nor_ger_dut_mol_qcu_rus_eng_scr_igb_gam_afr_amr_urd_mly_bos_cic_fre_tsw_bat_tha_hau_knd_dyu_ewe_uzb_arw_slo_aze_akn_vie_mlt_zul_swt_lda	-0.0949409505311992	-0.224039922778095	0.823217688522362
98	gam_fre_dgb_bul_amh_sod_tig_spa_aze_tur_akn_bat_ewe_mcd_svk_bsq_bos_anl_fbf_mnd_mol_prs_cic_ben_lda_ctl_hun_ven_zul_est_krd_chh_geo_lit_por_slo_arw_mlt_heb_guj_fin_yor_tag_glc_mly_jpn_knd_kor_dut_grk_ses_lat_sun_rom_aeg_mao_cnt_ita_bem_eng_owc_pan_urd_ger_alb_qcu_hin_nor_cze_tsn_hau_rus_amr_swe_jav_ukr_moo_scr_igb_ind_tha_wly_tml_tsw_dyu_azi_pol_afr_uzb_swa_vie_sid_bam_swt_xho	-0.0434368258527389	-0.102376276914872	0.918678433806003
99	gam_urd_tsn_nor_mlt_aeg_sid_por_azi_tur_dyu_mly_zul_swe_spa_bsq_lit_hau_yor_mnd_ita_pol_bam_slo_moo_ger_hun_swt_xho_est_fre_amh_geo_hin_mol_bos_pan_anl_sod_lat_fin_igb_sun_ctl_jav_jpn_tml_kor_rom_scr_tsw_svk_bat_mcd_owc_mao_cnt_prs_akn_eng_chh_rus_dut_krd_arw_qcu_cze_grk_bul_dgb_amr_alb_wly_guj_ind_ukr_ses_ben_swa_tag_tha_heb_knd_ewe_lda_aze_afr_glc_uzb_cic_vie_tig_ven_bem_fbf	-1.06118532473514	-2.60015104964109	0.0108388397692031
100	sod_rom_ven_krd_amr_tig_hau_ctl_aze_tur_lda_mao_fbf_dut_afr_bsq_lat_mlt_cic_mnd_prs_ukr_yor_hin_dyu_guj_hun_bem_bam_fin_grk_anl_geo_fre_scr_bul_mol_gam_chh_pol_est_tsn_jav_arw_ind_jpn_tml_kor_slo_lit_tsw_por_mly_rus_aeg_sun_cnt_ben_akn_ger_sid_nor_spa_glc_swe_qcu_ita_pan_urd_swa_wly_eng_amh_mcd_tag_alb_ewe_svk_ses_bat_tha_owc_knd_xho_swt_uzb_bos_cze_azi_dgb_vie_heb_igb_zul_moo	-0.411435751815452	-0.977592952858751	0.330811843137089
101	tig_hin_moo_bos_amr_sid_wly_pol_tur_azi_akn_sun_igb_por_ctl_bsq_nor_gam_cic_cnt_ben_ukr_lda_rus_bam_prs_fin_ses_dgb_hun_mcd_chh_geo_guj_scr_dut_pan_mlt_heb_svk_est_tsw_ind_slo_jav_jpn_tml_kor_eng_afr_xho_urd_bat_lat_hau_mly_mnd_ita_ven_lit_anl_bul_cze_alb_ger_qcu_grk_mol_arw_tsn_amh_spa_sod_fre_tag_swe_yor_glc_swt_mao_tha_owc_knd_zul_swa_aze_krd_rom_uzb_bem_vie_aeg_ewe_dyu_fbf	-0.325513679294251	-0.770990294045588	0.442667084252698
102	amh_pol_bam_hin_tig_aeg_hau_bos_tur_aze_akn_mly_tsn_cze_grk_bsq_ukr_owc_moo_cnt_spa_svk_igb_ger_fbf_mcd_fin_ewe_zul_hun_scr_gam_geo_rom_rus_guj_glc_amr_sod_afr_est_lda_tag_ben_ind_jpn_tml_kor_alb_fre_yor_arw_mao_prs_wly_jav_mnd_mol_cic_pan_mlt_ctl_dut_eng_swe_qcu_ita_por_slo_ses_anl_bul_sid_lat_sun_lit_dyu_krd_dgb_bat_tha_chh_knd_xho_swt_azi_urd_nor_uzb_bem_vie_heb_ven_tsw_swa	-0.00790589452405509	-0.0186702822031244	0.98514413287149
103	owc_slo_swt_alb_heb_tig_amr_mcd_azi_aze_tsn_bat_akn_ctl_krd_bsq_bul_chh_bem_cnt_bos_lat_swa_swe_tsw_prs_est_xho_zul_fin_grk_gam_geo_guj_eng_nor_urd_wly_sid_dut_hun_cic_jav_glc_sun_jpn_knd_kor_hin_afr_yor_ben_mao_mol_aeg_ind_mnd_cze_ses_ger_anl_ita_pan_pol_rus_qcu_spa_por_rom_igb_mlt_lit_hau_fre_mly_svk_fbf_ukr_bam_tag_tha_amh_tml_moo_ven_tur_scr_arw_uzb_lda_vie_sod_ewe_dgb_dyu	0.726734938721927	1.72580856508928	0.0877029421584991
104	sid_grk_tsw_ita_owc_hau_heb_scr_azi_aze_moo_ind_akn_cze_svk_bsq_dut_chh_zul_mnd_bos_afr_cic_rom_bam_lat_est_ven_ewe_hun_guj_amr_geo_mcd_ukr_fre_pol_aeg_tig_pan_fin_xho_tag_eng_mao_jpn_knd_kor_rus_slo_swt_glc_sun_ctl_wly_jav_cnt_lit_igb_urd_mlt_por_hin_mol_ben_qcu_arw_krd_ger_ses_anl_swe_sod_spa_mly_bul_dgb_nor_lda_bat_tha_gam_tml_dyu_swa_uzb_alb_prs_tur_fbf_vie_amh_bem_tsn_yor	-0.214878087302998	-0.508003984843163	0.612653353070708
105	hau_ita_zul_fre_amh_owc_sid_eng_azi_uzb_tsw_jav_yor_slo_ctl_bsq_swe_chh_xho_cnt_prs_dut_moo_krd_dgb_scr_hun_tsn_akn_est_alb_anl_geo_cze_urd_arw_grk_sod_aeg_hin_fin_cic_mao_ben_ind_jpn_tml_kor_mcd_glc_fbf_afr_tag_lit_wly_sun_mnd_svk_bem_por_heb_ger_mol_bos_ukr_qcu_nor_bul_rus_swt_gam_rom_mlt_lat_mly_guj_igb_pan_bam_bat_tha_tig_knd_ses_swa_tur_pol_spa_aze_ewe_vie_amr_ven_lda_dyu	-0.285617864124004	-0.675857550951723	0.500808308708261
106	mlt_hin_ses_pol_amr_hau_sod_alb_uzb_azi_yor_mly_lda_ita_prs_bsq_eng_owc_moo_cnt_mcd_urd_tsw_glc_tsn_fre_fin_bem_akn_est_krd_chh_geo_guj_slo_swe_dut_anl_wly_svk_hun_ven_ind_mol_sun_jpn_knd_kor_ben_ctl_fbf_cze_mao_bos_sid_tag_mnd_bul_ewe_afr_heb_lit_pan_arw_ger_qcu_spa_rus_ukr_xho_aeg_por_tig_grk_jav_nor_igb_lat_swt_bat_tha_amh_tml_bam_dgb_tur_rom_scr_aze_dyu_vie_gam_cic_zul_swa	0.456215180893464	1.07622458072452	0.284610825176884
107	mlt_krd_zul_por_tig_aeg_amr_cze_aze_tur_ses_mly_tsw_dut_eng_bsq_pol_chh_ewe_cnt_urd_mcd_tsn_hin_bem_bul_est_fbf_moo_fin_nor_gam_geo_svk_afr_grk_ctl_amh_owc_lit_hun_swa_tag_prs_bat_jpn_knd_kor_pan_scr_lda_alb_mao_ita_anl_ind_mnd_spa_cic_rus_wly_glc_rom_ben_lat_qcu_bos_swe_ukr_yor_sod_fre_sid_ger_jav_guj_ven_slo_igb_sun_tha_heb_tml_dgb_dyu_uzb_arw_mol_azi_bam_vie_hau_akn_xho_swt	-0.0912582125914278	-0.2149688034904	0.830262342841611
108	anl_ben_ses_afr_sod_tig_amh_eng_azi_aze_ewe_ind_tsw_fre_swe_bsq_guj_owc_xho_mnd_ita_pan_lda_dut_igb_mol_fin_bem_bam_hun_lit_heb_geo_bul_alb_rus_pol_aeg_hau_svk_est_dyu_sun_hin_jav_jpn_knd_kor_prs_ctl_ven_lat_mao_urd_amr_tag_cnt_cze_fbf_ukr_gam_glc_arw_krd_grk_qcu_slo_rom_bos_swt_wly_mcd_mlt_scr_bat_nor_tsn_ger_moo_mly_tha_chh_tml_dgb_akn_uzb_por_spa_tur_yor_vie_sid_zul_swa_cic	-0.395861744323455	-0.939530636633658	0.349892214926617
109	amh_por_zul_lat_tig_gam_heb_fre_azi_uzb_xho_ind_bam_guj_lit_bsq_rom_amr_tsw_mnd_grk_eng_akn_swe_bem_pan_hun_dgb_yor_est_mcd_mlt_geo_krd_ukr_svk_rus_hau_anl_scr_fin_lda_mly_ben_mao_jpn_knd_kor_bos_hin_swt_arw_sun_ctl_wly_bat_cnt_pol_ses_cze_chh_dut_ger_urd_prs_qcu_slo_bul_spa_swa_owc_nor_sod_mol_jav_ita_dyu_alb_cic_tag_tha_aeg_tml_ven_igb_tur_afr_glc_aze_moo_vie_sid_ewe_tsn_fbf	-1.04520051051148	-2.54934061930348	0.0124290901092899
110	mlt_ben_ses_guj_heb_sod_anl_por_aze_azi_moo_bat_tsw_slo_afr_bsq_ctl_aeg_bam_mnd_hin_rus_swa_alb_cic_grk_fin_dyu_dgb_est_cze_hau_geo_prs_lit_ita_krd_gam_sid_fre_hun_akn_ind_swe_sun_jpn_knd_kor_dut_scr_zul_lat_mly_urd_owc_jav_cnt_ukr_bem_nor_chh_rom_bul_mol_svk_qcu_arw_mcd_bos_swt_amr_spa_wly_eng_mao_glc_xho_pol_yor_tag_tha_tig_tml_tsn_lda_tur_ger_pan_uzb_igb_vie_amh_ewe_ven_fbf	-0.688085633203066	-1.65060918072391	0.102191712676581
111	sod_arw_zul_afr_gam_amr_sid_slo_azi_tur_fbf_mly_ewe_scr_por_bsq_krd_tig_akn_cnt_fre_mol_ses_pol_dyu_lit_hun_tsw_yor_fin_swe_hau_geo_spa_glc_alb_guj_owc_wly_svk_est_swa_bat_rom_mao_jpn_tml_kor_ger_ukr_bem_ben_ind_pan_aeg_tag_mnd_eng_igb_rus_mlt_ita_ctl_nor_bos_qcu_lat_dut_prs_cic_amh_grk_anl_mcd_sun_cze_lda_bul_tsn_jav_tha_heb_knd_bam_moo_aze_urd_hin_uzb_dgb_vie_chh_xho_swt_ven	0.311006820791726	0.732778223950772	0.46553664464004
112	hau_prs_ses_rus_aeg_tig_chh_mol_uzb_aze_fbf_mao_igb_pan_fre_bsq_krd_wly_dyu_mnd_eng_guj_cic_rom_bem_mcd_hun_moo_yor_est_por_anl_geo_scr_spa_lit_nor_owc_gam_hin_fin_dgb_bat_swe_tag_jpn_knd_kor_ger_cze_zul_slo_ind_alb_sod_sun_cnt_bos_xho_urd_heb_pol_grk_svk_ctl_qcu_ukr_glc_bul_ewe_amh_ben_amr_lat_mly_dut_swt_afr_tsw_jav_tha_sid_tml_lda_tsn_tur_arw_ita_azi_akn_vie_mlt_ven_swa_bam	0.413380842387898	0.974922367296776	0.33212785525183
113	hau_ukr_tsw_rus_anl_chh_sid_mcd_azi_uzb_xho_ind_dyu_mol_guj_bsq_eng_heb_fbf_cnt_rom_alb_zul_hin_moo_ger_fin_swt_yor_hun_urd_owc_geo_por_svk_lat_swe_sod_amr_pol_est_dgb_tag_ben_jav_jpn_knd_kor_afr_pan_tsn_spa_bat_cze_aeg_mly_mnd_slo_bam_grk_mlt_lit_glc_fre_ctl_qcu_prs_krd_nor_bem_wly_dut_amh_bul_sun_arw_lda_bos_ses_mao_tha_gam_tml_ven_cic_aze_scr_ita_tur_swa_vie_tig_igb_akn_ewe	-0.01989153611185	-0.0467832547459855	0.962786290913173
114	owc_afr_ses_mol_amh_wly_amr_lat_uzb_azi_tsn_sun_cic_alb_por_bsq_grk_anl_yor_cnt_ben_pol_akn_rom_bem_rus_hun_dyu_swt_est_dut_mlt_geo_cze_arw_ctl_bul_gam_sod_ger_fin_swa_mly_ita_mao_jpn_knd_kor_eng_krd_tsw_lit_tag_ukr_aeg_ind_mnd_slo_moo_bos_sid_nor_fre_swe_urd_qcu_glc_pan_hin_xho_tig_svk_hau_prs_bat_guj_lda_mcd_ewe_jav_tha_chh_tml_bam_dgb_aze_spa_scr_tur_igb_vie_heb_ven_zul_fbf	-0.113753205807302	-0.26804851529936	0.789255608485295
115	mlt_lat_moo_prs_wly_aeg_chh_pan_azi_uzb_cic_mly_ewe_bul_ita_bsq_rom_amh_fbf_mnd_ger_slo_dyu_spa_swa_ben_hun_tsw_bem_fin_alb_amr_geo_por_mol_swe_krd_sid_anl_guj_est_zul_jav_ctl_tag_jpn_tml_kor_mcd_arw_lda_nor_ind_scr_gam_bat_cnt_grk_bam_lit_hau_pol_rus_bos_eng_qcu_svk_dut_cze_swt_tig_urd_heb_fre_mao_glc_dgb_hin_tsn_sun_tha_sod_knd_yor_ses_aze_ukr_afr_tur_akn_vie_owc_ven_xho_igb	-0.472677341068417	-1.12346380613352	0.264132311675149
116	owc_bos_moo_ben_sod_amh_sid_krd_tur_uzb_cic_tag_dyu_swe_ger_bsq_rus_chh_akn_mnd_slo_ukr_lda_prs_bem_bul_fin_zul_yor_est_scr_anl_geo_lit_guj_lat_afr_heb_hau_mol_hun_ses_mao_arw_jav_jpn_knd_kor_hin_alb_ven_grk_mly_pan_gam_ind_cnt_dut_tsw_ctl_amr_rom_pol_glc_ita_qcu_urd_nor_svk_dgb_tig_spa_mlt_por_bat_eng_tsn_fre_swt_sun_tha_wly_tml_bam_swa_aze_mcd_cze_azi_igb_vie_aeg_fbf_xho_ewe	-0.407210502018782	-0.96823055962208	0.335440523092588
117	hau_por_zul_ger_sod_tig_amr_pol_tur_azi_swt_sun_lda_mcd_lit_bsq_dut_amh_bem_mnd_svk_rom_moo_eng_swa_krd_fin_tsn_tsw_hun_guj_anl_geo_mol_ukr_bul_grk_aeg_owc_scr_est_cic_mly_afr_jav_jpn_tml_kor_spa_lat_ses_glc_mao_alb_sid_bat_cnt_swe_dyu_nor_chh_fre_cze_hin_pan_qcu_rus_prs_slo_dgb_wly_bos_gam_arw_ind_ita_bam_ctl_fbf_tag_tha_mlt_knd_ewe_yor_uzb_urd_ben_aze_xho_vie_heb_akn_igb_ven	-1.13814338239924	-2.80358828504954	0.00615152955789854
118	hau_pan_tsw_ukr_amr_sod_tig_swe_aze_azi_dgb_sun_swt_urd_krd_bsq_glc_heb_dyu_mnd_prs_rus_cic_por_bem_ben_hun_ewe_tsn_fin_rom_mlt_geo_bos_alb_slo_arw_wly_chh_guj_est_lda_jav_afr_mly_jpn_tml_kor_scr_fre_moo_lat_mao_spa_amh_tag_cnt_mol_fbf_ctl_aeg_hin_svk_mcd_pol_qcu_eng_grk_dut_ven_anl_ger_gam_cze_bat_nor_bam_lit_yor_ind_tha_sid_knd_xho_zul_uzb_ita_bul_tur_ses_vie_owc_igb_swa_akn	-0.0858781628606193	-0.20251272494991	0.839958286042217
119	anl_bos_swt_grk_mlt_heb_amh_rus_aze_azi_ewe_mly_yor_svk_ger_bsq_eng_tig_dyu_cnt_pan_ukr_xho_krd_zul_nor_fin_bem_lda_hun_hin_owc_geo_cze_mcd_swe_fre_aeg_chh_guj_est_ses_ind_prs_jav_jpn_tml_kor_ben_rom_akn_mol_sun_alb_wly_tag_mnd_bul_dgb_glc_amr_dut_slo_lit_scr_qcu_ita_spa_por_swa_sid_ctl_sod_pol_bat_arw_tsw_lat_moo_mao_tha_hau_knd_tsn_bam_uzb_afr_urd_tur_igb_vie_gam_fbf_cic_ven	-0.296142725117509	-0.700717289834351	0.485228936133438
120	amh_cze_dyu_prs_heb_aeg_mlt_por_tur_uzb_xho_jav_moo_eng_scr_bsq_krd_sid_igb_cnt_pol_afr_bem_guj_lda_svk_est_dgb_akn_hun_lit_chh_geo_ger_mcd_rom_nor_hau_amr_ben_fin_bam_tag_glc_sun_jpn_knd_kor_ukr_hin_ewe_ita_mao_bos_sod_ind_mnd_slo_tsn_bul_anl_spa_arw_dut_rus_qcu_lat_fre_alb_swt_gam_urd_wly_mol_mly_pan_zul_ctl_cic_bat_tha_tig_tml_ses_fbf_azi_grk_swe_aze_swa_vie_owc_tsw_ven_yor	-0.356609339242281	-0.845221002630002	0.400156747611088
121	chh_ita_cic_alb_mlt_amr_owc_spa_aze_azi_swa_mly_xho_afr_pan_bsq_por_tig_dgb_mnd_ctl_grk_tsn_mcd_moo_glc_fin_lda_zul_est_lat_aeg_geo_nor_arw_pol_bul_hau_sod_ben_hun_swt_sun_rom_tag_jpn_tml_kor_swe_guj_bam_cze_mao_ukr_wly_bat_cnt_krd_bem_bos_amh_ger_eng_prs_slo_qcu_rus_urd_fre_fbf_sid_hin_heb_svk_ind_lit_dyu_dut_ses_jav_tha_gam_knd_akn_tsw_tur_mol_scr_uzb_ven_vie_anl_ewe_yor_igb	-0.190454034869996	-0.450900350266575	0.653110932371033
122	aeg_svk_bam_grk_tig_gam_anl_prs_azi_tur_tsn_sun_cic_ben_mol_bsq_guj_sid_bem_cnt_nor_rom_swt_ukr_moo_urd_fin_akn_ven_est_alb_amh_geo_lit_slo_krd_ctl_amr_owc_cze_hun_yor_mly_spa_tag_jpn_tml_kor_hin_pol_dgb_pan_ind_scr_sod_bat_mnd_ita_igb_afr_mlt_glc_arw_bos_ger_qcu_lat_eng_rus_tsw_heb_swe_hau_bul_jav_dut_lda_por_xho_mao_tha_wly_knd_swa_dyu_uzb_fre_mcd_aze_ses_vie_chh_ewe_fbf_zul	-0.0350030466982357	-0.0825238462947837	0.93440751439456
123	wly_nor_lda_guj_aeg_amr_sod_bos_uzb_azi_yor_tag_swt_krd_hin_bsq_lat_chh_akn_mnd_arw_spa_tsn_grk_swa_fre_fin_dgb_fbf_hun_afr_anl_geo_rus_lit_ben_ukr_heb_gam_urd_est_moo_mao_mol_bat_jpn_knd_kor_scr_rom_ses_por_sun_slo_amh_jav_cnt_bul_dyu_prs_sid_pan_alb_svk_swe_qcu_ger_mcd_ita_cic_owc_ctl_mlt_cze_mly_dut_igb_pol_zul_ind_tha_tig_tml_bam_xho_tur_glc_eng_aze_bem_vie_hau_ven_ewe_tsw	0.00991712354921787	0.0233945618274537	0.981385666037599
124	anl_alb_akn_glc_sid_sod_gam_nor_tur_uzb_bem_mao_moo_mol_pol_bsq_bul_wly_tsw_cnt_afr_scr_bam_ben_dgb_svk_fin_xho_swt_hun_ctl_owc_geo_grk_ger_por_dut_tig_aeg_guj_est_fbf_tag_lat_sun_jpn_tml_kor_ita_fre_tsn_ukr_jav_krd_mlt_bat_mnd_bos_zul_arw_heb_mcd_hin_cze_pan_qcu_slo_lit_rom_swa_hau_prs_chh_swe_ind_spa_ses_rus_cic_mly_tha_amr_knd_dyu_ven_azi_eng_urd_aze_ewe_vie_amh_yor_lda_igb	-0.538392347813602	-1.28265356709362	0.202801147963165
125	anl_ita_bam_svk_sod_amr_owc_afr_tur_aze_xho_ind_akn_dut_rus_bsq_urd_hau_tsn_cnt_spa_lit_lda_glc_ven_prs_fin_dgb_swa_est_alb_heb_geo_cze_eng_slo_por_sid_tig_lat_hun_ewe_bat_nor_mly_jpn_tml_kor_hin_grk_tsw_ctl_mao_mol_gam_jav_mnd_swe_yor_arw_chh_guj_bos_ben_krd_qcu_rom_scr_ukr_zul_mlt_ger_aeg_pan_sun_pol_swt_bul_fbf_tag_tha_amh_knd_bem_dyu_uzb_mcd_fre_azi_igb_vie_wly_ses_cic_moo	-0.0730543810168646	-0.172276216001078	0.863594729614875
126	amr_ctl_zul_ben_anl_aeg_mlt_cze_tur_aze_dyu_ind_dgb_eng_mol_bsq_prs_wly_fbf_mnd_alb_urd_xho_swe_swa_scr_est_akn_bam_hun_ukr_gam_geo_lit_dut_nor_krd_heb_owc_pol_fin_ses_bat_guj_jav_jpn_knd_kor_slo_hin_lda_por_mao_fre_tig_tag_cnt_grk_tsw_ger_chh_pan_svk_spa_afr_qcu_bos_mcd_bul_ewe_hau_ita_amh_lat_sun_glc_bem_rus_moo_mly_tha_sid_tml_yor_ven_uzb_rom_arw_azi_tsn_vie_sod_swt_igb_cic	-0.698863655893407	-1.67633807954568	0.097030687672012
127	sod_lit_tsn_swe_aeg_anl_wly_svk_aze_azi_ewe_mly_moo_krd_spa_bsq_slo_mlt_bam_cnt_scr_mcd_akn_arw_cic_nor_hun_xho_dgb_est_cze_gam_geo_ger_mol_alb_fre_sid_heb_dut_fin_dyu_mao_rom_tag_jpn_tml_kor_ukr_lat_fbf_pan_sun_prs_owc_ind_mnd_rus_swt_pol_hau_ben_afr_hin_por_qcu_glc_grk_eng_ven_tig_bos_amr_bul_jav_guj_bem_urd_igb_bat_tha_chh_knd_tsw_lda_uzb_ita_ctl_tur_zul_vie_amh_ses_yor_swa	0.092631826789682	0.217852849613353	0.828021052496835
128	gam_pan_ewe_rus_heb_sod_chh_bul_tur_uzb_tsw_tag_dgb_arw_glc_bsq_rom_tig_bam_mnd_scr_por_yor_slo_fbf_krd_hun_zul_moo_est_swe_anl_geo_prs_ctl_lat_grk_aeg_owc_mol_fin_xho_jav_urd_bat_jpn_tml_kor_ukr_nor_bem_cze_mao_guj_wly_ind_cnt_alb_lda_ger_amr_bos_hin_eng_svk_qcu_dut_spa_lit_cic_mlt_fre_sid_ben_mly_ita_tsn_mcd_swt_sun_tha_amh_knd_igb_swa_aze_afr_pol_azi_akn_vie_hau_dyu_ven_ses	-0.116556202311476	-0.275466669491985	0.783568850480074
129	tig_swe_swa_nor_chh_amr_heb_ger_tur_azi_cic_sun_fbf_krd_bos_bsq_pan_sod_swt_cnt_pol_guj_yor_scr_dyu_ukr_est_ses_ewe_hun_spa_anl_geo_rom_lit_grk_rus_gam_sid_glc_fin_bam_bat_afr_tag_jpn_tml_kor_alb_ben_tsw_urd_mao_hin_amh_jav_mnd_ita_xho_arw_wly_svk_mol_mcd_ctl_qcu_slo_lat_cze_ven_hau_eng_owc_dut_mly_por_bem_bul_dgb_ind_tha_mlt_knd_moo_tsn_aze_fre_prs_uzb_igb_vie_aeg_zul_lda_akn	-0.879718719385181	-2.12767623851424	0.0360092215214446
130	owc_mcd_xho_svk_aeg_wly_hau_fre_azi_tur_cic_jav_bam_scr_hin_bsq_pol_mlt_akn_cnt_eng_cze_tsw_lat_swt_por_est_fbf_dyu_fin_krd_anl_geo_bos_ita_prs_guj_chh_sod_arw_hun_ewe_sun_ben_mao_jpn_tml_kor_swe_slo_zul_dut_mly_spa_amr_tag_mnd_grk_igb_glc_gam_rus_ukr_afr_pan_qcu_rom_ctl_bul_swa_heb_mol_sid_nor_bat_alb_tsn_ger_ven_ind_tha_amh_knd_yor_moo_uzb_urd_lit_aze_lda_vie_tig_ses_bem_dgb	-0.0719153939771822	-0.169459621783064	0.865803190983798
131	sod_scr_cic_spa_mlt_gam_hau_mcd_tur_uzb_dgb_tag_ewe_ben_pan_bsq_prs_heb_lda_mnd_lit_ctl_zul_dut_swa_arw_est_dyu_igb_hun_fre_amh_geo_mol_afr_bul_swe_tig_amr_krd_fin_bem_jav_rus_ind_jpn_tml_kor_por_rom_tsw_eng_mao_grk_chh_bat_cnt_nor_swt_ger_owc_urd_cze_glc_alb_qcu_guj_pol_svk_xho_anl_lat_wly_hin_sun_ukr_akn_ita_tsn_mly_tha_aeg_knd_bam_yor_azi_slo_bos_aze_fbf_vie_sid_moo_ven_ses	-0.507842734210341	-1.20744804803566	0.230321533634514
132	sid_bul_yor_eng_anl_wly_sod_svk_azi_aze_ven_sun_zul_cze_dut_bsq_mcd_heb_swa_cnt_hin_guj_bem_ukr_fbf_afr_hun_dyu_cic_fin_rom_hau_geo_krd_lit_ita_bos_amr_amh_slo_est_swt_bat_pol_mao_jpn_tml_kor_ger_urd_ewe_mol_mly_grk_tig_tag_mnd_por_xho_glc_aeg_fre_prs_lat_ben_qcu_pan_scr_rus_dgb_owc_arw_gam_nor_jav_swe_moo_spa_igb_ind_tha_mlt_knd_tsw_bam_uzb_alb_ctl_tur_akn_vie_chh_ses_lda_tsn	-0.033375881844869	-0.0786860096099188	0.937451431970504
133	hau_por_moo_alb_tig_sid_gam_svk_aze_azi_tsn_tag_xho_krd_rom_bsq_glc_chh_swa_cnt_mol_bos_tsw_eng_ses_ben_fin_swt_lda_est_scr_aeg_geo_lat_dut_guj_ger_mlt_sod_swe_hun_cic_mly_prs_sun_jpn_tml_kor_mcd_urd_ewe_bul_mao_slo_wly_jav_mnd_ukr_yor_ita_heb_arw_hin_rus_lit_qcu_nor_spa_fre_ven_owc_cze_amh_grk_ind_pan_zul_pol_dgb_bat_tha_amr_knd_dyu_fbf_uzb_ctl_afr_tur_bam_vie_anl_igb_akn_bem	-0.25951398411035	-0.615023019928189	0.54004150288679
134	anl_guj_lda_cze_owc_aeg_chh_spa_azi_aze_moo_mao_ses_mcd_lat_bsq_glc_hau_igb_cnt_scr_lit_dyu_rom_fbf_por_est_yor_zul_fin_nor_amr_geo_rus_pol_arw_prs_wly_tig_dut_hun_tsw_tag_swe_jav_jpn_knd_kor_fre_ctl_ewe_slo_bat_ukr_gam_ind_mnd_grk_bem_alb_sid_afr_krd_ben_bos_qcu_pan_hin_mol_dgb_mlt_svk_heb_ger_mly_eng_akn_ita_cic_sun_tha_amh_tml_swa_bam_tur_bul_urd_uzb_xho_vie_sod_swt_ven_tsn	-0.478079448214692	-1.13777210788268	0.258138416330837
135	mlt_guj_dgb_ben_heb_gam_tig_cze_uzb_azi_tsn_mao_ewe_bos_grk_bsq_eng_sod_bam_mnd_lat_ctl_swt_por_fbf_swe_fin_lda_dyu_hun_ukr_anl_geo_lit_ita_dut_alb_hau_amh_hin_est_zul_tag_afr_bat_jpn_tml_kor_arw_urd_akn_pan_jav_nor_amr_mly_cnt_spa_xho_glc_sid_ger_slo_fre_bul_qcu_rus_mol_pol_yor_wly_krd_chh_svk_sun_prs_bem_scr_ven_ind_tha_aeg_knd_swa_moo_aze_rom_mcd_tur_ses_vie_owc_tsw_igb_cic	-0.376843788031729	-0.893202318142646	0.37405436466054
136	owc_nor_zul_alb_amr_hau_gam_rus_tur_uzb_igb_bat_dgb_slo_prs_bsq_grk_tig_dyu_mnd_afr_por_tsn_fre_swt_rom_fin_cic_bem_hun_scr_sod_geo_ger_svk_lit_eng_chh_mlt_urd_est_lda_mao_mol_jav_jpn_knd_kor_ben_pan_akn_pol_mly_bul_anl_sun_cnt_mcd_yor_cze_aeg_ctl_hin_ukr_dut_qcu_glc_lat_arw_tsw_wly_swe_amh_spa_tag_guj_ses_bos_fbf_ind_tha_sid_tml_swa_moo_azi_ita_krd_aze_ven_vie_heb_bam_xho_ewe	0.44596710263534	1.05037282286386	0.296268538562244
137	chh_cze_ses_dut_heb_owc_hau_bos_uzb_azi_igb_bat_yor_pol_rus_bsq_urd_mlt_tsw_cnt_hin_alb_cic_pan_tsn_ger_est_zul_fbf_hun_eng_sid_geo_arw_scr_slo_prs_anl_gam_ita_fin_swa_mao_ukr_ind_jpn_knd_kor_lit_afr_dgb_guj_jav_mol_wly_tag_mnd_fre_lda_bul_sod_por_spa_swe_rom_qcu_nor_svk_ctl_akn_amr_glc_amh_ben_sun_grk_moo_mcd_bem_mly_tha_tig_tml_bam_dyu_aze_krd_lat_tur_swt_vie_aeg_ewe_xho_ven	0.105024761894963	0.247394508207226	0.805148276100513
138	heb_pol_zul_spa_gam_sid_aeg_eng_tur_azi_tsw_bat_swt_ben_ita_bsq_slo_amr_swa_mnd_ger_afr_igb_bos_fbf_lit_hun_ewe_cic_est_bul_anl_geo_prs_dut_glc_krd_sod_mlt_hin_fin_tsn_ind_svk_sun_jpn_knd_kor_guj_ukr_lda_por_jav_grk_wly_mly_cnt_nor_dgb_pan_amh_swe_scr_arw_rom_qcu_alb_ctl_cze_ses_owc_rus_tig_lat_tag_fre_xho_mcd_bam_mao_tha_chh_tml_moo_akn_aze_mol_urd_uzb_ven_vie_hau_yor_bem_dyu	-0.891791085904121	-2.1566483907594	0.0336120892260663
139	gam_glc_bem_rus_amh_owc_aeg_pan_aze_tur_tsw_bat_swa_mcd_pol_bsq_svk_sod_xho_cnt_alb_nor_swt_ukr_bam_lit_est_lda_akn_hun_fre_hau_geo_prs_grk_eng_lat_amr_wly_guj_fin_tsn_mao_rom_ind_jpn_knd_kor_cze_ger_yor_krd_sun_ita_heb_mly_mnd_mol_igb_ctl_chh_scr_dut_slo_urd_qcu_por_afr_ben_moo_mlt_spa_anl_swe_jav_bul_ses_bos_cic_tag_tha_tig_tml_fbf_ven_azi_arw_hin_uzb_dgb_vie_sid_dyu_zul_ewe	-0.0834090256489381	-0.196578979704476	0.84458596598555
140	anl_bos_dgb_arw_gam_owc_sid_lit_aze_uzb_moo_tag_bam_por_slo_bsq_pan_amh_bem_cnt_krd_ben_yor_guj_swt_ctl_hun_dyu_igb_fin_hin_tig_geo_rus_mol_grk_spa_aeg_wly_nor_est_zul_mao_afr_sun_jpn_tml_kor_glc_scr_cic_swe_bat_prs_mlt_jav_mnd_ukr_tsn_dut_heb_urd_eng_pol_mcd_qcu_svk_rom_alb_ewe_chh_cze_sod_lat_mly_fre_fbf_ger_tsw_ind_tha_hau_knd_ven_lda_tur_bul_ita_azi_ses_vie_amr_akn_xho_swa	-0.111225032463848	-0.262415552671438	0.793581490365636
141	anl_slo_ewe_arw_gam_aeg_sod_bul_uzb_aze_bem_sun_dyu_urd_afr_bsq_alb_wly_cic_cnt_fre_mcd_bam_ben_tsn_hin_est_swa_zul_fin_lat_heb_geo_scr_lit_rus_grk_chh_mlt_eng_hun_yor_ind_mol_mly_jpn_knd_kor_ukr_cze_igb_swe_mao_nor_sid_tag_mnd_ctl_swt_guj_hau_glc_ger_rom_bos_qcu_prs_spa_pan_akn_amh_pol_amr_svk_bat_dut_ses_por_xho_jav_tha_tig_tml_ven_moo_azi_ita_krd_tur_tsw_vie_owc_dgb_fbf_lda	-0.644386615240824	-1.54194653698878	0.126482515955148
142	chh_rom_yor_glc_gam_owc_hau_pol_azi_uzb_ewe_ind_tsw_afr_nor_bsq_ben_sid_xho_mnd_scr_ukr_bam_spa_ven_ita_est_dgb_akn_fin_svk_heb_geo_cze_swe_prs_alb_mlt_amh_fre_hun_swt_jav_eng_tag_jpn_knd_kor_arw_por_fbf_mol_mao_hin_anl_sun_cnt_grk_swa_slo_tig_mcd_bul_dut_guj_qcu_ctl_krd_bos_ses_amr_lat_aeg_lit_bat_urd_lda_ger_zul_mly_tha_sod_tml_igb_moo_tur_pan_rus_aze_cic_vie_wly_tsn_dyu_bem	-0.199780630139915	-0.472428172267455	0.637727949575426
143	tig_guj_yor_slo_amr_sod_hau_nor_uzb_azi_ewe_ind_bem_ctl_krd_bsq_ger_wly_tsw_cnt_spa_rus_dgb_grk_swt_bos_fin_bam_swa_est_ita_mlt_geo_scr_lat_urd_bul_anl_sid_pan_hun_akn_mao_ben_jav_jpn_tml_kor_mcd_alb_ven_svk_bat_hin_amh_sun_mnd_rom_tsn_glc_owc_por_ukr_cze_prs_qcu_swe_eng_lit_xho_chh_pol_aeg_arw_tag_fre_igb_mol_lda_mly_tha_heb_knd_zul_fbf_tur_afr_dut_aze_cic_vie_gam_ses_moo_dyu	-0.354877376560344	-0.840885374378777	0.402569002383959
144	wly_rus_xho_ctl_hau_anl_tig_arw_azi_aze_tsw_mao_tsn_ger_mcd_bsq_grk_amr_lda_cnt_guj_afr_ewe_pol_akn_urd_hun_igb_fbf_est_scr_chh_geo_ben_spa_rom_dut_sid_gam_mol_fin_bem_sun_por_ind_jpn_tml_kor_krd_pan_ses_slo_mly_cze_sod_tag_mnd_swe_zul_svk_owc_fre_lat_alb_prs_qcu_ita_ukr_bos_dgb_aeg_bul_heb_glc_bat_hin_yor_nor_swt_jav_tha_mlt_knd_swa_moo_tur_eng_lit_uzb_cic_vie_amh_dyu_bam_ven	0.0224953723432717	0.0530118369645739	0.957836182987008
145	hau_ben_igb_eng_wly_owc_mlt_lit_uzb_azi_bem_jav_zul_rom_ita_bsq_fre_aeg_tsn_mnd_bos_cze_cic_pol_ewe_grk_fin_tsw_fbf_hun_guj_amh_geo_bul_pan_arw_dut_amr_chh_glc_est_akn_mao_ger_sun_jpn_tml_kor_slo_prs_swa_scr_mly_por_anl_tag_cnt_hin_dgb_krd_gam_svk_afr_spa_lat_qcu_alb_swe_ukr_ven_sod_rus_heb_mol_ind_mcd_dyu_ctl_bam_bat_tha_tig_knd_moo_swt_aze_urd_nor_tur_xho_vie_sid_lda_ses_yor	-0.101328206702729	-0.238702406985751	0.811861557451136
146	heb_ukr_moo_prs_amr_aeg_chh_rom_aze_uzb_akn_mao_yor_mcd_afr_bsq_glc_sod_cic_mnd_ben_alb_zul_urd_ven_ctl_est_ses_xho_fin_scr_anl_geo_swe_cze_nor_bos_owc_tig_mol_hun_lda_sun_rus_tag_jpn_knd_kor_bul_krd_dgb_dut_mly_por_sid_jav_cnt_fre_swa_grk_mlt_hin_pan_ger_slo_qcu_pol_lat_lit_fbf_hau_svk_gam_ita_bat_spa_tsn_guj_dyu_ind_tha_amh_tml_swt_bem_tur_arw_eng_azi_ewe_vie_wly_igb_tsw_bam	0.0182432920042795	0.0429552039342126	0.965829334582924
147	mlt_pan_swt_hin_hau_amh_chh_bul_aze_uzb_bem_mly_lda_fre_ger_bsq_slo_tig_zul_mnd_mol_krd_xho_swe_dyu_arw_fin_ewe_tsw_hun_rus_aeg_geo_bos_dut_svk_glc_gam_amr_scr_est_fbf_jav_eng_sun_jpn_tml_kor_urd_rom_swa_lat_tag_spa_sid_bat_cnt_guj_moo_afr_heb_pol_alb_cze_nor_qcu_ita_prs_ctl_tsn_anl_ben_wly_ukr_mao_lit_akn_grk_yor_ind_tha_owc_knd_dgb_igb_azi_por_mcd_tur_cic_vie_sod_ven_bam_ses	-0.301639718287917	-0.714548470444738	0.476677863932068
148	amr_swe_fbf_fre_gam_heb_amh_por_tur_azi_ewe_ind_lda_mol_ger_bsq_urd_tig_tsn_mnd_eng_bul_zul_ukr_bam_ita_fin_cic_dgb_est_krd_aeg_geo_spa_scr_lit_prs_hau_sid_pol_hun_dyu_sun_svk_mao_jpn_knd_kor_alb_cze_xho_rom_tag_ctl_mlt_bat_cnt_lat_swt_grk_sod_ben_dut_hin_rus_qcu_bos_guj_glc_ses_owc_nor_wly_afr_jav_slo_bem_arw_moo_mly_tha_chh_tml_ven_akn_uzb_mcd_pan_aze_swa_vie_anl_igb_tsw_yor	-0.54166017390899	-1.29272490766493	0.199308663058308
149	gam_bos_tsn_pol_sod_sid_wly_svk_uzb_azi_xho_tag_fbf_afr_slo_bsq_fre_amr_tsw_mnd_mcd_hin_swa_por_swt_grk_est_ven_ses_fin_nor_owc_geo_arw_swe_krd_cze_aeg_tig_guj_hun_ewe_bat_pan_sun_jpn_tml_kor_rom_prs_lda_scr_jav_lat_amh_mao_cnt_spa_cic_ita_chh_bul_dut_glc_eng_qcu_ger_mol_ctl_bem_anl_lit_mlt_alb_mly_ukr_igb_ben_zul_ind_tha_hau_knd_yor_dyu_aze_urd_rus_tur_dgb_vie_heb_moo_akn_bam	-0.0998983498278132	-0.235820821380525	0.814090261598909
150	hau_bos_yor_cze_amr_anl_mlt_rom_aze_uzb_swa_mly_ewe_guj_afr_bsq_lit_sid_bam_cnt_prs_ita_bem_krd_dyu_svk_hun_ven_swt_est_lat_amh_geo_grk_scr_pan_ukr_gam_tig_spa_fin_lda_sun_rus_ind_jpn_tml_kor_pol_arw_moo_alb_mao_bul_owc_jav_mnd_nor_igb_por_aeg_slo_ben_swe_dut_qcu_glc_mcd_urd_xho_heb_hin_sod_mol_bat_eng_tsn_ctl_ses_tag_tha_chh_knd_tsw_dgb_azi_ger_fre_tur_cic_vie_wly_zul_akn_fbf	-0.115697965029413	-0.272634580513544	0.785738562548808
151	hau_afr_akn_ger_amr_mlt_heb_por_tur_azi_ven_mly_bam_pan_ukr_bsq_alb_gam_tsn_cnt_swe_prs_swa_pol_lda_dut_fin_zul_xho_est_rus_sod_geo_bos_lat_svk_rom_wly_sid_mcd_hun_dyu_tag_slo_mao_jpn_knd_kor_ben_urd_bem_hin_ind_guj_tig_bat_mnd_scr_fbf_lit_amh_glc_arw_bul_ctl_qcu_mol_grk_krd_ses_anl_nor_owc_fre_jav_eng_cic_spa_igb_sun_tha_aeg_tml_ewe_moo_aze_cze_ita_uzb_dgb_vie_chh_yor_swt_tsw	-0.0039864365453138	-0.00938331493755882	0.992533407027288
152	sid_ben_ses_afr_owc_chh_gam_krd_aze_azi_xho_mao_dyu_mol_lat_bsq_bul_heb_fbf_mnd_spa_guj_tsn_slo_igb_pol_est_cic_swa_hun_hin_amr_geo_ita_rus_nor_ctl_aeg_mlt_arw_fin_ven_tag_dut_jav_jpn_knd_kor_lit_eng_swt_cze_bat_ger_sod_sun_cnt_grk_dgb_swe_wly_fre_pan_urd_rom_qcu_alb_svk_bos_ewe_hau_mcd_anl_ukr_mly_por_bam_scr_bem_ind_tha_amh_tml_moo_akn_uzb_glc_prs_tur_lda_vie_tig_tsw_zul_yor	-0.160707086983591	-0.379386640061074	0.705265662235212
153	anl_ukr_xho_ben_sod_owc_chh_prs_aze_uzb_swa_jav_dgb_alb_svk_bsq_slo_amh_ses_mnd_cze_pol_bam_guj_lda_arw_hun_akn_tsn_fin_krd_heb_geo_nor_bul_hin_mol_tig_aeg_rus_est_moo_bat_spa_sun_jpn_knd_kor_mcd_pan_yor_fre_mly_dut_sid_tag_cnt_ita_tsw_ctl_wly_swe_scr_lat_lit_qcu_afr_por_urd_cic_hau_grk_gam_rom_mao_eng_ewe_ger_ven_ind_tha_amr_tml_dyu_fbf_tur_glc_bos_azi_igb_vie_mlt_bem_zul_swt	-1.2089223119144	-2.99112231943047	0.00355779151400334
154	tig_pol_dgb_grk_chh_aeg_hau_afr_tur_azi_ewe_mao_yor_svk_cze_bsq_urd_anl_tsw_mnd_dut_lit_swa_arw_fbf_ita_fin_zul_ven_hun_mcd_amr_geo_rus_spa_ctl_hin_amh_owc_rom_est_lda_tag_prs_bat_jpn_tml_kor_glc_alb_akn_slo_ind_krd_mlt_jav_cnt_guj_cic_fre_sid_ukr_bul_scr_bos_qcu_swe_lat_ger_tsn_gam_mol_sod_ben_mly_por_bam_pan_dyu_sun_tha_heb_knd_moo_xho_aze_nor_eng_uzb_ses_vie_wly_bem_swt_igb	-0.371135752829144	-0.878780195228309	0.381785351117323
155	tig_hin_tsn_pol_amr_chh_amh_swe_tur_azi_moo_tag_igb_rus_pan_bsq_slo_gam_xho_mnd_ita_ctl_ewe_ben_ven_por_est_ses_yor_hun_svk_sod_geo_lat_mcd_prs_grk_anl_heb_ukr_fin_fbf_mao_mol_sun_jpn_knd_kor_eng_bul_dgb_arw_ind_guj_wly_mly_cnt_spa_swt_cze_aeg_dut_alb_glc_scr_qcu_rom_krd_nor_bam_hau_ger_sid_lit_bat_fre_bem_bos_dyu_jav_tha_owc_tml_akn_tsw_uzb_urd_afr_aze_cic_vie_mlt_zul_swa_lda	0.256476014164039	0.605206583434589	0.546515737301647
156	gam_grk_lda_ukr_sid_hau_amr_mol_aze_azi_swa_mly_yor_svk_glc_bsq_eng_heb_zul_cnt_dut_ben_dgb_rus_ewe_bos_est_fbf_swt_fin_krd_wly_geo_slo_nor_scr_pol_mlt_aeg_mcd_hun_tsw_jav_urd_tag_jpn_knd_kor_rom_fre_tsn_lit_bat_spa_chh_ind_mnd_prs_dyu_guj_amh_cze_alb_por_bul_qcu_ita_arw_ctl_ven_anl_afr_owc_lat_sun_ger_akn_pan_moo_mao_tha_tig_tml_bem_xho_uzb_hin_swe_tur_bam_vie_sod_cic_ses_igb	-0.39247105635143	-0.930995910907037	0.35426617119495
157	amr_bos_bem_urd_heb_sod_tig_rus_azi_aze_lda_ind_zul_spa_rom_bsq_mcd_chh_akn_mnd_bul_alb_igb_ger_bam_por_hun_tsw_yor_fin_ben_mlt_geo_glc_pan_scr_krd_hau_anl_mol_est_cic_bat_ukr_jav_jpn_knd_kor_grk_hin_dyu_prs_mly_ctl_amh_sun_cnt_nor_moo_fre_aeg_svk_lit_arw_afr_qcu_swe_pol_guj_fbf_wly_cze_gam_lat_mao_eng_swa_ita_tsn_tag_tha_sid_tml_swt_ven_tur_slo_dut_uzb_ses_vie_owc_xho_ewe_dgb	-1.16652120013741	-2.88817844626622	0.00481959450122601
158	sod_prs_tsn_rus_heb_wly_amh_ctl_tur_aze_cic_mao_lda_krd_slo_bsq_rom_aeg_dgb_mnd_alb_lat_moo_dut_bam_ger_hun_swt_igb_fin_ben_amr_geo_ukr_cze_lit_afr_owc_gam_bul_est_akn_ind_glc_mly_jpn_knd_kor_ita_arw_xho_urd_tag_pan_tig_jav_cnt_bos_ses_mol_hau_mcd_guj_grk_svk_qcu_eng_hin_por_ven_mlt_pol_anl_spa_sun_scr_bem_fre_dyu_bat_tha_chh_tml_ewe_fbf_azi_swe_nor_uzb_yor_vie_sid_zul_swa_tsw	0.576605056042458	1.36328578380606	0.17608381210177
159	anl_hin_dgb_arw_heb_amr_chh_mcd_tur_aze_zul_sun_swa_pol_glc_bsq_ger_wly_bem_mnd_ctl_bul_ewe_ita_moo_slo_est_dyu_swt_fin_afr_mlt_geo_svk_scr_lat_pan_gam_sod_eng_hun_tsw_tag_prs_mly_jpn_tml_kor_nor_guj_fbf_por_jav_alb_aeg_mao_cnt_ukr_igb_dut_amh_krd_swe_spa_lit_qcu_cze_mol_urd_tsn_hau_rom_tig_fre_ind_bos_lda_rus_akn_bat_tha_sid_knd_ses_xho_uzb_grk_ben_azi_ven_vie_owc_yor_cic_bam	0.470607133366211	1.10868888827877	0.270423326227111
160	gam_pol_ses_bul_aeg_wly_sid_guj_tur_aze_tsn_mao_dgb_afr_ben_bsq_pan_hau_cic_cnt_lit_por_ven_arw_akn_ita_est_tsw_dyu_hun_mol_amr_geo_scr_dut_prs_hin_chh_owc_grk_fin_swt_bat_svk_mly_jpn_knd_kor_alb_bos_bem_eng_jav_lat_anl_sun_mnd_glc_lda_ger_sod_rom_rus_cze_ukr_qcu_nor_urd_spa_yor_mlt_swe_tig_fre_ind_krd_igb_mcd_fbf_tag_tha_amh_tml_zul_bam_azi_ctl_slo_uzb_xho_vie_heb_ewe_moo_swa	0.0189074773843903	0.0445288767844475	0.96457830641783
161	gam_mol_lda_ita_amh_owc_heb_scr_uzb_aze_dyu_bat_bam_swe_eng_bsq_hin_chh_moo_mnd_mcd_bos_igb_krd_cic_ukr_est_xho_ses_hun_afr_mlt_geo_nor_bul_glc_rus_wly_anl_ctl_fin_zul_mao_guj_ind_jpn_knd_kor_lit_rom_swa_arw_sun_prs_aeg_tag_cnt_grk_dgb_ben_sod_lat_spa_pol_fre_qcu_pan_urd_ger_ven_tig_por_hau_slo_jav_svk_bem_alb_swt_mly_tha_amr_tml_tsn_ewe_azi_cze_dut_tur_fbf_vie_sid_yor_akn_tsw	-0.898196160310688	-2.17465057727397	0.0321935093235146
162	sid_fre_swt_urd_tig_heb_gam_guj_azi_uzb_bam_jav_ses_spa_mol_bsq_ger_mlt_akn_mnd_arw_alb_xho_por_cic_krd_fin_ewe_zul_est_nor_aeg_geo_grk_swe_svk_pol_amr_anl_rus_hun_lda_mao_ukr_tag_jpn_tml_kor_glc_hin_ven_bul_bat_eng_owc_sun_cnt_mcd_swa_ctl_amh_scr_lit_prs_pan_qcu_dut_afr_bos_dyu_sod_rom_wly_ita_mly_lat_moo_ben_dgb_ind_tha_hau_knd_fbf_igb_aze_cze_slo_tur_yor_vie_chh_tsn_bem_tsw	-1.11274372324853	-2.73118446593503	0.00755058280290089
163	aeg_pan_moo_grk_sod_amh_chh_arw_aze_azi_ses_mao_dgb_alb_glc_bsq_nor_amr_akn_mnd_slo_svk_bam_eng_ewe_mcd_fin_bem_swt_est_bul_sid_geo_swe_lat_cze_pol_tig_anl_rom_hun_zul_jav_bos_ind_jpn_knd_kor_ita_dut_xho_scr_sun_krd_hau_mly_cnt_ukr_tsw_lit_mlt_ctl_guj_spa_prs_qcu_rus_ben_afr_dyu_wly_urd_gam_mol_bat_fre_igb_ger_tsn_tag_tha_heb_tml_yor_cic_tur_hin_por_uzb_lda_vie_owc_fbf_ven_swa	-0.675365000652277	-1.61496055665254	0.109707020872812
164	amh_ita_akn_grk_chh_owc_hau_glc_aze_tur_ven_tag_ewe_mol_slo_bsq_ukr_sod_igb_mnd_rus_guj_tsn_mcd_swt_arw_est_swa_xho_hun_hin_gam_geo_por_bul_bos_svk_heb_aeg_alb_fin_zul_ind_ben_mly_jpn_knd_kor_krd_prs_cic_nor_bat_ger_mlt_jav_cnt_rom_tsw_swe_sid_cze_eng_ctl_lat_qcu_afr_spa_pan_dgb_tig_urd_amr_lit_sun_fre_yor_pol_dyu_mao_tha_wly_tml_bem_moo_azi_dut_scr_uzb_bam_vie_anl_ses_fbf_lda	-0.418165163626323	-0.992977310165562	0.32329758751469
165	aeg_lit_dyu_mcd_tig_sod_amh_ger_aze_uzb_fbf_mly_akn_hin_bul_bsq_lat_sid_bam_mnd_ukr_guj_swt_urd_lda_mol_fin_igb_cic_hun_por_amr_geo_ctl_ita_fre_alb_wly_chh_afr_est_tsn_bat_krd_mao_jpn_knd_kor_rom_spa_xho_slo_sun_grk_owc_ind_cnt_dut_tsw_glc_heb_arw_prs_swe_scr_qcu_svk_pol_pan_ewe_gam_ben_anl_eng_jav_rus_ven_bos_swa_tag_tha_hau_tml_dgb_ses_azi_cze_nor_tur_moo_vie_mlt_zul_bem_yor	-0.809747137217757	-1.9546800516212	0.0536240154872682
166	hau_prs_tsn_swe_wly_owc_amr_rus_uzb_tur_igb_mao_bam_glc_ger_bsq_bos_gam_swa_mnd_bul_guj_fbf_pan_lda_cze_fin_swt_yor_est_hin_chh_geo_mcd_krd_urd_fre_heb_amh_spa_hun_bem_mly_scr_jav_jpn_knd_kor_nor_lit_moo_pol_bat_eng_tig_sun_cnt_slo_zul_ben_aeg_dut_ukr_arw_ctl_qcu_grk_lat_alb_dyu_sid_ita_anl_mol_tag_svk_cic_por_xho_ind_tha_sod_tml_ven_dgb_azi_afr_rom_aze_akn_vie_mlt_tsw_ses_ewe	0.121024212404535	0.284863289912169	0.776382268109325
167	gam_spa_ses_cze_hau_tig_sod_pol_tur_uzb_ven_mao_swt_por_afr_bsq_arw_heb_moo_mnd_dut_mol_bam_bos_zul_slo_est_ewe_tsw_hun_glc_wly_geo_svk_rus_rom_urd_owc_anl_bul_fin_akn_sun_ctl_mly_jpn_knd_kor_ger_fre_fbf_ben_tag_ita_amh_bat_cnt_eng_cic_pan_chh_nor_scr_prs_krd_qcu_lat_ukr_grk_dyu_aeg_guj_amr_mcd_jav_swe_igb_lit_tsn_ind_tha_sid_tml_swa_xho_aze_alb_hin_azi_dgb_vie_mlt_yor_lda_bem	0.328951842318541	0.774786883822664	0.440431060974457
168	aeg_mcd_zul_prs_sid_anl_tig_por_tur_azi_yor_bat_dyu_pol_ukr_bsq_dut_gam_dgb_mnd_bos_bul_swa_scr_fbf_slo_fin_bem_xho_hun_nor_hau_geo_lit_swe_pan_guj_mlt_amr_glc_est_ven_ind_ita_tag_jpn_knd_kor_fre_ben_bam_krd_sun_hin_chh_mao_cnt_urd_ewe_alb_sod_lat_grk_rus_mol_qcu_svk_ger_spa_moo_owc_rom_amh_afr_jav_cze_swt_ctl_cic_mly_tha_heb_tml_akn_tsn_uzb_eng_arw_aze_ses_vie_wly_tsw_igb_lda	-1.28479048068514	-3.19730904849585	0.00189616658977698
169	wly_pan_swt_prs_sod_amh_mlt_krd_aze_tur_ses_mly_tsn_rus_arw_bsq_swe_gam_dyu_mnd_por_hin_yor_alb_bem_spa_est_akn_zul_fin_mol_hau_geo_fre_guj_nor_glc_chh_amr_urd_hun_moo_tag_rom_bat_jpn_tml_kor_ukr_ctl_dgb_afr_sun_svk_owc_mao_cnt_scr_fbf_lit_anl_ben_ita_ger_slo_qcu_lat_eng_bul_xho_aeg_cze_sid_pol_ind_dut_igb_bos_lda_jav_tha_tig_knd_bam_ven_uzb_grk_mcd_azi_tsw_vie_heb_ewe_swa_cic	0.0444913107827872	0.104861243101013	0.916711740737673
170	sid_ukr_dyu_swe_tig_gam_chh_bos_tur_azi_ven_mao_ewe_dut_krd_bsq_urd_amh_dgb_cnt_hin_lat_lda_rom_igb_ben_fin_tsn_yor_hun_mol_wly_geo_slo_ctl_bul_prs_hau_mlt_pol_est_bem_tag_afr_mly_jpn_tml_kor_glc_scr_akn_pan_jav_arw_owc_ind_mnd_alb_tsw_ger_sod_lit_grk_rus_svk_qcu_nor_spa_guj_cic_heb_cze_anl_fre_bat_por_fbf_mcd_swt_sun_tha_amr_knd_swa_zul_aze_ita_eng_uzb_bam_vie_aeg_xho_moo_ses	-0.104884381136119	-0.247532582338147	0.805041751804366
171	gam_pan_moo_ita_anl_heb_wly_scr_tur_aze_swt_mao_dgb_prs_spa_bsq_ctl_aeg_xho_mnd_ben_bul_igb_lat_dyu_krd_hun_ven_bam_fin_eng_mlt_geo_lit_cze_arw_rus_amr_tig_rom_est_swa_sun_hin_bat_jpn_knd_kor_afr_svk_ses_swe_tag_pol_owc_jav_cnt_grk_lda_mol_hau_urd_ger_glc_por_qcu_guj_alb_dut_bem_chh_bos_amh_nor_mly_mcd_tsn_fre_akn_ind_tha_sod_tml_tsw_zul_azi_slo_ukr_uzb_cic_vie_sid_yor_ewe_fbf	-0.222424063974658	-0.525510707331178	0.600478960695463
172	heb_scr_akn_spa_anl_amr_amh_rom_aze_uzb_ewe_ind_ven_cze_hin_bsq_bul_chh_dyu_mnd_grk_rus_fbf_nor_swa_dut_est_moo_lda_hun_ben_gam_geo_slo_ger_ita_swe_hau_sod_fre_fin_yor_sun_afr_jav_jpn_tml_kor_guj_por_swt_mcd_bat_bos_wly_mao_cnt_lat_ses_arw_aeg_ctl_krd_mol_pol_qcu_svk_glc_urd_bem_sid_prs_mlt_alb_tag_lit_xho_eng_tsn_mly_tha_owc_knd_zul_dgb_azi_ukr_pan_tur_tsw_vie_tig_igb_bam_cic	-0.407008671145828	-0.965567306161001	0.336764916980976
173	sod_rus_akn_eng_heb_anl_amh_ctl_tur_azi_yor_sun_ewe_lat_afr_bsq_ukr_amr_tsn_cnt_prs_alb_bam_grk_tsw_nor_fin_ses_dyu_est_urd_hau_geo_cze_ben_fre_swe_mlt_aeg_guj_hun_igb_bat_por_mao_jpn_knd_kor_mcd_krd_bem_pan_ind_glc_tig_jav_mnd_pol_lda_scr_chh_spa_bos_ger_svk_qcu_rom_bul_hin_moo_sid_mol_wly_dut_tag_arw_fbf_slo_cic_mly_tha_gam_tml_swa_swt_uzb_lit_ita_aze_xho_vie_owc_ven_zul_dgb	-0.498411693384389	-1.18517208514853	0.238969061754093
174	owc_ukr_ewe_mcd_sid_sod_chh_bos_uzb_tur_moo_ind_swa_afr_swe_bsq_rus_wly_dgb_mnd_guj_scr_igb_cze_yor_spa_fin_bam_xho_est_dut_aeg_geo_krd_ita_hin_pan_anl_heb_grk_hun_fbf_sun_glc_mly_jpn_tml_kor_lat_alb_dyu_por_jav_bul_mlt_mao_cnt_ben_bem_lit_tig_nor_mol_ger_slo_qcu_prs_arw_rom_ven_hau_eng_amr_svk_bat_pol_lda_ctl_swt_tag_tha_amh_knd_zul_ses_aze_fre_urd_azi_akn_vie_gam_cic_tsn_tsw	-0.30250308496614	-0.716325458984307	0.475585359282242
175	mlt_bul_zul_afr_tig_heb_sod_glc_uzb_aze_xho_sun_dyu_alb_hin_bsq_prs_wly_moo_cnt_ita_ben_igb_ger_bem_krd_hun_ewe_swa_est_slo_amr_geo_lat_lit_pan_nor_amh_aeg_rom_fin_lda_mly_eng_bat_jpn_knd_kor_urd_guj_cic_bos_ind_swe_sid_tag_mnd_ctl_bam_mcd_anl_mol_rus_svk_dut_qcu_pol_scr_cze_ses_chh_ukr_owc_spa_mao_fre_fbf_por_swt_jav_tha_gam_tml_tsw_yor_azi_grk_arw_tur_akn_vie_hau_dgb_ven_tsn	-0.423585944547186	-1.00481430752004	0.317593542129761
176	amh_mol_tsw_pan_wly_anl_chh_eng_uzb_tur_lda_jav_dyu_ukr_bos_bsq_swe_gam_ven_mnd_guj_arw_akn_por_xho_alb_fin_bam_moo_est_nor_sid_geo_lat_ben_urd_cze_owc_hau_slo_hun_fbf_ind_lit_mao_jpn_knd_kor_ctl_glc_swa_bul_tag_scr_mlt_sun_cnt_dut_zul_fre_tig_grk_rus_afr_hin_qcu_ita_mcd_krd_ewe_heb_prs_amr_pol_mly_ger_swt_rom_dgb_bat_tha_aeg_tml_ses_igb_aze_spa_svk_azi_tsn_vie_sod_yor_bem_cic	-0.0599133568535547	-0.141078505252781	0.888113061236515
177	aeg_krd_swa_eng_chh_wly_owc_svk_uzb_tur_ven_ind_zul_guj_ukr_bsq_spa_sid_tsw_cnt_fre_ben_dyu_rom_igb_pan_fin_tsn_moo_hun_lat_amh_geo_dut_glc_scr_bos_tig_sod_cze_est_yor_sun_ita_jav_jpn_knd_kor_mol_rus_swt_pol_bat_arw_anl_mly_mnd_mcd_xho_swe_hau_prs_nor_bul_alb_qcu_ger_lit_urd_akn_amr_afr_gam_por_mao_grk_ewe_hin_fbf_tag_tha_mlt_tml_bam_cic_azi_ctl_slo_aze_lda_vie_heb_dgb_bem_ses	-0.171828499552652	-0.40543730820929	0.686087297091032
178	chh_slo_ses_spa_mlt_hau_wly_por_uzb_aze_dyu_ind_ewe_lat_mol_bsq_afr_amr_ven_cnt_urd_bul_igb_pol_akn_bos_fin_fbf_dgb_hun_ita_tig_geo_hin_glc_arw_ger_gam_sid_rus_est_swt_jav_dut_bat_jpn_knd_kor_ctl_rom_zul_grk_sun_guj_amh_mly_mnd_fre_swa_pan_owc_scr_mcd_cze_krd_qcu_svk_eng_lit_yor_aeg_ukr_heb_nor_mao_prs_xho_swe_tsn_tag_tha_anl_tml_lda_bam_tur_ben_alb_azi_tsw_vie_sod_bem_cic_moo	-0.218137042982195	-0.514982072894495	0.607787410327201
179	gam_alb_zul_ukr_sid_owc_tig_ger_azi_aze_lda_tag_ses_dut_prs_bsq_ben_mlt_dgb_mnd_lat_bos_akn_eng_tsw_glc_hun_swt_bam_fin_grk_sod_geo_krd_ctl_bul_arw_wly_amr_guj_est_xho_ind_rus_bat_jpn_knd_kor_hin_pan_ewe_mcd_mly_scr_hau_mao_cnt_lit_ven_pol_chh_spa_nor_urd_fre_qcu_ita_rom_mol_igb_amh_svk_anl_swe_sun_afr_dyu_cze_swa_jav_tha_aeg_tml_bem_yor_uzb_por_slo_tur_fbf_vie_heb_moo_cic_tsn	-0.245021601975283	-0.578751779920111	0.564155728981024
180	hau_hin_ses_afr_sid_mlt_heb_pol_uzb_tur_dyu_jav_cic_grk_swe_bsq_alb_amr_lda_mnd_por_bul_tsn_slo_bem_pan_hun_xho_swa_fin_ita_chh_geo_ukr_nor_ger_scr_wly_tig_guj_est_bam_ind_krd_mly_jpn_knd_kor_prs_eng_ewe_rus_sun_lat_owc_tag_cnt_arw_akn_spa_gam_bos_dut_ctl_urd_qcu_mcd_fre_glc_yor_anl_ben_aeg_mol_mao_lit_dgb_cze_zul_bat_tha_sod_tml_fbf_igb_aze_svk_rom_azi_moo_vie_amh_ven_tsw_swt	-0.0514557951519042	-0.121107636242234	0.903867062867313
181	mlt_afr_tsw_slo_hau_gam_owc_ben_tur_azi_swa_jav_moo_cze_eng_bsq_fre_sod_dgb_mnd_rus_por_ven_mol_dyu_krd_hun_tsn_fbf_est_lit_sid_geo_spa_swe_urd_dut_anl_amr_prs_fin_swt_mao_grk_tag_jpn_knd_kor_svk_hin_akn_ukr_bat_lat_heb_ind_cnt_alb_ses_pol_chh_arw_glc_bos_ger_qcu_guj_bul_nor_xho_wly_mcd_amh_ctl_sun_scr_lda_pan_cic_mly_tha_tig_tml_bam_zul_uzb_ita_rom_aze_ewe_vie_aeg_bem_yor_igb	-0.571264431841792	-1.36146093558968	0.176657451434502
182	heb_alb_akn_svk_hau_amh_chh_bul_uzb_azi_zul_mao_bam_swe_mol_bsq_ctl_owc_bem_mnd_spa_eng_tsw_mcd_dyu_ita_hun_lda_swa_est_nor_anl_geo_rus_arw_prs_glc_wly_tig_fre_fin_swt_jav_afr_ind_jpn_knd_kor_grk_pan_xho_lat_sun_urd_sod_bat_cnt_cze_ewe_ben_mlt_ger_scr_por_dut_qcu_ukr_slo_rom_moo_amr_bos_aeg_krd_mly_hin_igb_guj_tsn_tag_tha_sid_tml_fbf_yor_aze_lit_pol_tur_ven_vie_gam_cic_dgb_ses	0.199363807517364	0.468885859340916	0.640248514742247
183	amh_afr_bam_ger_hau_aeg_mlt_glc_tur_aze_xho_jav_ewe_nor_rom_bsq_lit_gam_bem_cnt_ctl_spa_lda_ita_igb_bul_est_ses_ven_fin_krd_anl_geo_arw_ben_swe_rus_sid_owc_bos_hun_dyu_ind_lat_mao_jpn_knd_kor_guj_cze_tsn_scr_tag_pan_heb_sun_mnd_eng_cic_svk_amr_slo_ukr_grk_prs_qcu_mol_mcd_urd_swa_sod_hin_chh_por_bat_alb_swt_fre_zul_mly_tha_tig_tml_yor_tsw_uzb_dut_pol_azi_dgb_vie_wly_fbf_akn_moo	-0.113913245884681	-0.26880413367401	0.788675823493551
184	mlt_bos_swa_glc_sid_hau_heb_scr_aze_azi_moo_ind_fbf_nor_ben_bsq_cze_owc_igb_mnd_lit_rus_dyu_bul_zul_ctl_fin_bam_swt_hun_ger_chh_geo_dut_fre_hin_ukr_gam_sod_alb_est_dgb_mao_eng_bat_jpn_tml_kor_guj_krd_lda_mol_jav_pan_aeg_mly_cnt_swe_ewe_por_wly_slo_prs_urd_ita_qcu_pol_arw_afr_xho_anl_rom_tig_mcd_sun_svk_akn_lat_tsw_tag_tha_amh_knd_tsn_yor_uzb_grk_spa_tur_ven_vie_amr_ses_cic_bem	0.230404129822988	0.542470393167077	0.588792095544679
185	sod_grk_bem_cze_aeg_owc_chh_eng_uzb_aze_bam_jav_ewe_arw_rom_bsq_ita_mlt_igb_cnt_rus_glc_fbf_lit_zul_pan_hun_tsn_yor_fin_prs_heb_geo_krd_hin_ben_dut_amh_amr_alb_est_ses_bat_lat_tag_jpn_tml_kor_por_ctl_dyu_fre_ind_bul_hau_sun_mnd_scr_tsw_mcd_wly_slo_mol_bos_pol_qcu_ukr_afr_swe_akn_tig_nor_gam_urd_mao_svk_swt_guj_moo_mly_tha_anl_knd_swa_dgb_azi_ger_spa_tur_ven_vie_sid_xho_cic_lda	-0.49090055116695	-1.16668474202529	0.246320668637923
186	anl_spa_ven_ukr_mlt_hau_gam_rom_uzb_aze_bem_bat_ewe_mol_hin_bsq_lit_sid_lda_cnt_bul_eng_zul_pan_dgb_grk_hun_moo_fbf_est_dut_owc_geo_fre_svk_ctl_prs_aeg_heb_pol_fin_swt_mao_afr_mly_jpn_tml_kor_urd_lat_yor_ita_ind_alb_tig_sun_mnd_scr_cic_glc_chh_slo_ben_krd_ger_qcu_arw_por_nor_akn_amh_guj_sod_swe_jav_bos_dyu_rus_tsn_tag_tha_wly_knd_swa_igb_tur_cze_mcd_azi_xho_vie_amr_tsw_bam_ses	-0.922873331490577	-2.23882669941182	0.0275521221345855
187	aeg_bul_igb_grk_amh_sid_heb_rom_uzb_azi_zul_ind_ewe_spa_por_bsq_pan_amr_ses_mnd_bos_ger_lda_scr_moo_urd_fin_dyu_yor_hun_ctl_gam_geo_ita_guj_ukr_krd_sod_anl_alb_est_cic_tag_nor_mao_jpn_tml_kor_dut_ben_tsw_hin_mly_cze_tig_bat_cnt_mcd_akn_rus_hau_pol_fre_svk_afr_qcu_prs_arw_eng_fbf_wly_slo_mlt_swe_sun_lat_swa_mol_swt_jav_tha_chh_knd_xho_bam_aze_glc_lit_tur_bem_vie_owc_dgb_ven_tsn	-0.232798010970663	-0.549572561407844	0.583929912351261
188	heb_bul_ewe_dut_amr_wly_sod_lit_tur_uzb_yor_bat_swa_nor_slo_bsq_mcd_aeg_cic_cnt_swe_guj_swt_svk_dyu_hin_fin_tsn_tsw_hun_por_anl_geo_eng_mol_scr_cze_amh_mlt_spa_est_akn_mao_ger_ind_jpn_tml_kor_pol_bos_zul_urd_jav_ita_tig_sun_mnd_ukr_bam_glc_sid_arw_alb_ben_krd_qcu_rom_afr_prs_moo_owc_rus_gam_grk_tag_ctl_xho_pan_ses_mly_tha_hau_knd_igb_fbf_aze_fre_lat_azi_lda_vie_chh_dgb_bem_ven	-1.02459222077819	-2.49543412654423	0.0143430067761781
189	heb_slo_igb_nor_sid_amr_sod_mcd_aze_tur_ven_jav_lda_pol_rus_bsq_bul_tig_moo_cnt_lit_alb_ewe_pan_swa_ukr_fin_bem_zul_est_ger_gam_geo_arw_eng_prs_svk_owc_wly_swe_hun_akn_mao_mol_ind_jpn_tml_kor_scr_ben_bam_ita_tag_guj_aeg_sun_mnd_por_cic_spa_anl_fre_dut_afr_rom_qcu_hin_grk_ctl_fbf_amh_lat_mlt_krd_mly_bos_dgb_urd_tsn_bat_tha_chh_knd_dyu_ses_uzb_glc_cze_azi_tsw_vie_hau_yor_xho_swt	1.06103444120594	2.551338777572	0.0123627847874704
190	mlt_hin_bam_mol_tig_aeg_amh_ben_aze_uzb_ewe_bat_cic_prs_pan_bsq_fre_sid_yor_cnt_rus_mcd_igb_lat_tsn_svk_est_akn_ses_fin_glc_wly_geo_lit_alb_eng_bul_sod_gam_ger_hun_tsw_mao_nor_jav_jpn_tml_kor_urd_cze_lda_spa_tag_ctl_amr_mly_mnd_scr_zul_guj_hau_pol_por_grk_dut_qcu_afr_bos_ita_ven_chh_rom_anl_krd_sun_swe_moo_slo_fbf_ind_tha_owc_knd_dgb_xho_tur_arw_ukr_azi_bem_vie_heb_dyu_swa_swt	0.0524578275264724	0.123423792848005	0.90203786917332
191	mlt_dut_akn_svk_wly_sod_heb_scr_uzb_tur_tsn_mly_tsw_por_bul_bsq_krd_gam_zul_mnd_pan_glc_swt_rom_bem_ger_fin_moo_fbf_est_fre_chh_geo_prs_grk_ita_ben_sid_aeg_ctl_hun_xho_bat_mcd_ind_jpn_knd_kor_ukr_urd_ses_rus_jav_slo_anl_tag_cnt_cze_ven_arw_amh_nor_mol_hin_guj_qcu_bos_pol_spa_dgb_tig_lat_amr_lit_sun_alb_swa_eng_bam_mao_tha_owc_tml_ewe_cic_azi_afr_swe_aze_dyu_vie_hau_igb_yor_lda	-0.102450871640296	-0.241409970841802	0.809768857172601
192	sod_ben_tsn_dut_aeg_owc_heb_scr_tur_azi_xho_mao_bam_ctl_spa_bsq_guj_anl_yor_mnd_mol_rus_cic_pan_fbf_nor_est_dyu_igb_fin_alb_amr_geo_ukr_lat_afr_pol_amh_tig_swe_hun_ven_bat_lit_tag_jpn_knd_kor_krd_grk_lda_bos_ind_por_sid_sun_cnt_glc_zul_fre_hau_urd_hin_ger_mcd_qcu_bul_slo_eng_swt_mlt_svk_gam_prs_mly_cze_moo_ita_ses_jav_tha_wly_tml_swa_akn_aze_arw_rom_uzb_tsw_vie_chh_dgb_bem_ewe	0.121783958180646	0.286407672331577	0.775202957361678
193	aeg_swe_zul_pol_tig_chh_hau_ita_tur_uzb_akn_mly_tsn_dut_grk_bsq_nor_sod_igb_cnt_scr_hin_dyu_ger_bem_lat_hun_dgb_lda_est_krd_wly_geo_rom_mcd_guj_glc_heb_amh_arw_fin_swt_tag_ben_bat_jpn_tml_kor_fre_bul_tsw_ctl_ind_slo_owc_jav_mnd_rus_cic_bos_anl_cze_lit_spa_prs_qcu_pan_mol_por_yor_mlt_eng_amr_alb_mao_urd_xho_svk_fbf_sun_tha_sid_knd_swa_ewe_azi_ukr_afr_aze_ses_vie_gam_ven_moo_bam	-0.278647913206189	-0.659344919823069	0.511303698061883
194	amh_krd_tsw_hin_gam_amr_sid_alb_azi_uzb_xho_sun_dgb_urd_fre_bsq_bos_anl_bam_cnt_spa_swe_akn_afr_dyu_dut_fin_tsn_ewe_hun_pan_heb_geo_guj_pol_bul_slo_hau_mlt_por_est_moo_mao_lat_bat_jpn_knd_kor_rus_ger_fbf_ctl_ind_svk_aeg_mly_mnd_arw_ses_prs_sod_grk_ukr_cze_rom_qcu_ben_ita_eng_zul_wly_mol_owc_glc_tag_nor_cic_scr_yor_jav_tha_tig_tml_lda_swa_tur_lit_mcd_aze_swt_vie_chh_bem_igb_ven	-0.391627791916051	-0.928018250389377	0.355800414611204
195	tig_mcd_swa_lit_sod_gam_sid_pol_aze_tur_fbf_sun_dgb_ger_glc_bsq_swe_mlt_tsw_cnt_bul_fre_bam_rom_ven_afr_fin_ses_ewe_est_nor_heb_geo_mol_arw_hin_por_chh_aeg_cze_hun_igb_mly_ita_bat_jpn_knd_kor_svk_eng_xho_lat_tag_slo_owc_jav_mnd_rus_zul_spa_hau_grk_dut_ben_urd_qcu_guj_prs_scr_lda_amr_ukr_anl_krd_mao_pan_dyu_ctl_cic_ind_tha_amh_tml_swt_akn_uzb_bos_alb_azi_moo_vie_wly_tsn_bem_yor	0.144431625257252	0.33984381681528	0.734740481352275
196	sod_fre_ewe_scr_chh_aeg_amr_pan_tur_azi_swa_mao_xho_prs_bul_bsq_cze_heb_igb_mnd_guj_ctl_fbf_lat_ses_bos_est_bem_zul_fin_ita_anl_geo_mol_urd_ben_slo_wly_amh_afr_hun_tsn_sun_svk_tag_jpn_tml_kor_ger_lit_lda_spa_bat_dut_hau_ind_cnt_nor_moo_hin_owc_eng_rus_ukr_glc_qcu_rom_krd_por_yor_mlt_swe_tig_mcd_mly_alb_swt_grk_tsw_jav_tha_sid_knd_dyu_ven_aze_arw_pol_uzb_dgb_vie_gam_bam_cic_akn	-0.172565417801649	-0.407074796167739	0.684888464347529
197	chh_fre_bem_urd_amr_sid_aeg_arw_azi_tur_moo_bat_akn_spa_svk_bsq_eng_amh_igb_cnt_ger_cze_swa_rus_dgb_ben_est_ven_zul_hun_lit_tig_geo_ukr_mcd_nor_grk_hau_sod_krd_fin_tsw_jav_slo_ind_jpn_knd_kor_dut_alb_dyu_bul_sun_lat_gam_mly_mnd_scr_yor_prs_wly_por_ita_ctl_pol_qcu_glc_rom_pan_tsn_owc_hin_anl_mol_tag_swe_cic_guj_bam_mao_tha_mlt_tml_swt_lda_aze_bos_afr_uzb_xho_vie_heb_fbf_ses_ewe	-0.187288150973327	-0.441902216262444	0.659585840174351
198	owc_ben_tsn_lit_chh_anl_gam_rus_azi_aze_ewe_jav_ses_afr_nor_bsq_grk_hau_moo_cnt_glc_rom_yor_scr_lda_svk_est_dgb_cic_fin_urd_tig_geo_hin_slo_ukr_alb_amh_heb_dut_hun_xho_mly_krd_tag_jpn_tml_kor_pan_ger_fbf_bos_sun_eng_aeg_mao_mnd_mol_tsw_arw_amr_ctl_prs_cze_fre_qcu_guj_spa_por_igb_sod_swe_mlt_mcd_bat_pol_swt_lat_ven_ind_tha_sid_knd_bem_zul_tur_ita_bul_uzb_akn_vie_wly_dyu_swa_bam	0.179390789797444	0.422063585741262	0.673952709869378
199	heb_fre_lda_mol_gam_hau_aeg_bos_uzb_tur_igb_bat_tsw_cze_guj_bsq_krd_tig_yor_cnt_urd_pan_swt_rom_dyu_mcd_est_moo_ses_fin_bul_mlt_geo_alb_ben_ger_por_anl_amr_slo_hun_akn_tag_nor_mao_jpn_tml_kor_grk_dut_tsn_svk_ind_pol_amh_jav_mnd_rus_bem_arw_sid_spa_swe_eng_hin_qcu_lit_glc_ctl_ven_owc_ita_sod_prs_sun_ukr_fbf_afr_swa_mly_tha_chh_knd_bam_xho_aze_scr_lat_azi_dgb_vie_wly_cic_zul_ewe	-1.04559346294446	-2.55637544411173	0.0121970624477958
200	wly_pol_tsn_nor_aeg_heb_hau_dut_uzb_azi_moo_bat_lda_afr_scr_bsq_spa_anl_akn_cnt_lat_grk_xho_rus_dgb_glc_hun_cic_fbf_est_fre_sod_geo_mol_ben_ctl_bul_sid_amr_lit_fin_ses_mao_pan_mly_jpn_knd_kor_slo_prs_tsw_alb_ind_swe_tig_jav_mnd_ger_zul_svk_gam_ita_rom_eng_hin_qcu_guj_krd_por_igb_amh_bos_chh_arw_sun_ukr_bam_urd_swt_tag_tha_mlt_tml_ewe_yor_tur_cze_mcd_aze_ven_vie_owc_swa_dyu_bem	-0.542087211872722	-1.28964610859553	0.200371540737386
201	anl_bul_swa_guj_sod_amr_amh_por_aze_uzb_bem_mly_fbf_svk_alb_bsq_pol_chh_tsn_mnd_lat_urd_lda_ukr_yor_ger_fin_bam_akn_hun_slo_gam_geo_scr_ita_ctl_cze_owc_wly_ben_est_moo_bat_arw_sun_jpn_knd_kor_rus_spa_cic_mcd_tag_lit_mlt_mao_cnt_krd_tsw_fre_sid_prs_afr_pan_rom_qcu_hin_dut_mol_zul_heb_eng_hau_nor_ind_bos_igb_grk_dgb_jav_tha_tig_tml_dyu_xho_tur_swe_glc_azi_ses_vie_aeg_ewe_swt_ven	0.148811755684719	0.350158880089261	0.727011265212133
202	heb_ukr_ven_fre_mlt_sid_gam_pol_uzb_tur_xho_sun_bam_mcd_cze_bsq_pan_chh_bem_mnd_arw_afr_fbf_spa_ses_bos_hun_dgb_igb_fin_grk_hau_geo_lat_svk_urd_hin_tig_amh_prs_est_akn_jav_ger_ind_jpn_tml_kor_ita_rus_zul_nor_tag_slo_wly_mao_cnt_glc_tsw_bul_anl_scr_ben_alb_lit_qcu_ctl_krd_swe_tsn_aeg_guj_amr_rom_mly_por_cic_eng_swt_bat_tha_sod_knd_dyu_yor_aze_mol_dut_azi_moo_vie_owc_swa_ewe_lda	0.871864441652321	2.08792359398926	0.0395385136701791
203	owc_grk_dyu_ctl_sod_wly_heb_urd_uzb_tur_zul_sun_dgb_scr_hin_bsq_bul_mlt_bem_cnt_cze_swe_tsw_ita_lda_bos_hun_igb_ewe_est_svk_aeg_geo_ger_lat_rus_mcd_tig_hau_fre_fin_cic_jav_ben_mao_jpn_knd_kor_lit_pan_fbf_eng_tag_krd_amh_bat_mnd_spa_swa_guj_amr_mol_arw_pol_slo_qcu_nor_ukr_alb_bam_chh_afr_anl_rom_ind_por_moo_dut_tsn_mly_tha_sid_tml_xho_ven_azi_glc_prs_aze_swt_vie_gam_yor_ses_akn	-0.497365954284918	-1.18270534060656	0.23994078314667
204	amr_rom_fbf_ukr_gam_aeg_sid_glc_azi_uzb_xho_jav_bam_alb_eng_bsq_pan_tig_ven_mnd_lat_nor_lda_hin_swa_spa_est_zul_dyu_hun_swe_chh_geo_pol_svk_bos_rus_wly_anl_ctl_fin_ewe_bat_mcd_mao_jpn_tml_kor_lit_ita_dgb_ben_mly_arw_mlt_tag_cnt_bul_tsw_afr_sod_cze_guj_por_slo_qcu_scr_urd_dut_akn_heb_ger_amh_mol_ind_prs_yor_krd_ses_sun_tha_hau_knd_cic_igb_tur_grk_fre_aze_tsn_vie_owc_swt_bem_moo	-0.22113892707165	-0.522269897449159	0.602724266266728
205	sod_rus_dgb_eng_chh_anl_owc_prs_aze_azi_cic_mly_yor_bos_glc_bsq_arw_aeg_ewe_cnt_dut_svk_igb_ctl_bam_urd_fin_zul_ven_hun_lit_hau_geo_alb_por_pol_afr_amr_sid_cze_est_bem_sun_ita_bat_jpn_knd_kor_rom_guj_swt_mcd_ind_swe_heb_jav_mnd_fre_tsw_pan_gam_grk_lat_slo_spa_qcu_bul_ukr_mol_tsn_mlt_scr_wly_hin_mao_ben_xho_nor_moo_tag_tha_amh_tml_dyu_fbf_tur_ger_krd_uzb_ses_vie_tig_lda_akn_swa	-1.20894572387487	-2.98580369319377	0.00361466326263833
206	sid_guj_ewe_fre_hau_gam_tig_ita_azi_aze_ses_bat_xho_dut_ben_bsq_bul_heb_dyu_cnt_mcd_nor_tsn_krd_yor_rom_est_dgb_moo_fin_mol_aeg_geo_pan_urd_hin_ctl_mlt_chh_scr_hun_cic_sun_lat_mly_jpn_tml_kor_alb_spa_zul_ger_ind_ukr_wly_tag_mnd_bos_bem_arw_owc_eng_lit_cze_rus_qcu_grk_glc_por_akn_amh_svk_sod_afr_mao_swe_swt_prs_tsw_jav_tha_amr_knd_fbf_igb_uzb_slo_pol_tur_lda_vie_anl_ven_bam_swa	-0.0612381332774773	-0.144431745740066	0.885472083238846
207	gam_prs_yor_mcd_hau_wly_sod_lat_azi_aze_akn_tag_moo_ben_ukr_bsq_svk_mlt_igb_mnd_nor_eng_lda_mol_ven_bos_fin_dyu_ses_est_rom_amr_geo_glc_hin_dut_guj_amh_sid_rus_hun_bam_bat_lit_jav_jpn_knd_kor_slo_grk_zul_afr_sun_cze_heb_ind_cnt_ger_tsw_swe_owc_pan_krd_bul_spa_qcu_alb_arw_ita_dgb_anl_fre_tig_por_mao_scr_xho_ctl_swt_mly_tha_chh_tml_bem_tsn_tur_urd_pol_uzb_swa_vie_aeg_cic_ewe_fbf	-0.394409326354925	-0.938118298739382	0.350613608873447
208	aeg_eng_ven_dut_amr_gam_tig_bul_tur_azi_swt_mly_igb_ctl_hin_bsq_svk_hau_lda_mnd_rus_scr_tsw_pan_swa_afr_est_tsn_dyu_hun_nor_anl_geo_guj_ukr_ger_spa_sid_owc_ben_fin_ewe_tag_ita_sun_jpn_knd_kor_bos_arw_dgb_cze_bat_mcd_amh_ind_cnt_fre_moo_swe_mlt_prs_slo_pol_lit_qcu_urd_grk_alb_ses_sod_glc_chh_krd_mao_por_bam_rom_fbf_jav_tha_heb_tml_yor_bem_aze_mol_lat_uzb_akn_vie_wly_cic_zul_xho	-0.0618706416128985	-0.145700854279424	0.884472881796209
209	mlt_ctl_yor_bos_chh_tig_gam_cze_tur_azi_cic_bat_tsw_prs_nor_bsq_alb_amr_ewe_mnd_ita_scr_akn_lit_dgb_ben_est_moo_bem_fin_swe_heb_geo_pan_rus_slo_urd_owc_wly_arw_hun_dyu_ind_lat_jav_jpn_tml_kor_grk_fre_zul_afr_mao_svk_sod_sun_cnt_dut_bam_glc_aeg_eng_bul_guj_mol_qcu_spa_mcd_ger_xho_hau_hin_sid_pol_tag_ukr_ven_krd_swa_mly_tha_anl_knd_tsn_ses_uzb_por_rom_aze_swt_vie_amh_fbf_igb_lda	-0.2339207595384	-0.553247795544515	0.581421308572608
210	wly_grk_bem_dut_aeg_gam_anl_mcd_tur_azi_yor_sun_dyu_lit_arw_bsq_rom_hau_cic_cnt_eng_spa_dgb_svk_tsn_alb_fin_tsw_igb_est_nor_amh_geo_pan_urd_prs_ita_chh_sod_fre_hun_lda_ind_cze_mao_jpn_tml_kor_ger_bul_akn_bos_tag_guj_amr_jav_mnd_swe_ewe_ben_tig_pol_slo_hin_por_qcu_ctl_lat_scr_ses_sid_rus_heb_ukr_mly_afr_xho_krd_fbf_bat_tha_owc_knd_bam_swt_uzb_mol_glc_aze_swa_vie_mlt_moo_ven_zul	0.891612497702703	2.12265592666205	0.0364393199553339
211	heb_svk_fbf_ctl_amr_hau_gam_alb_aze_azi_ses_mao_dyu_mol_bos_bsq_scr_tig_xho_cnt_dut_ben_lda_arw_tsn_hin_hun_ven_yor_fin_urd_wly_geo_eng_krd_por_rom_mlt_anl_nor_est_ewe_tag_swe_bat_jpn_tml_kor_afr_slo_igb_lit_sun_mcd_sid_mly_mnd_spa_tsw_guj_amh_bul_rus_prs_grk_qcu_ita_cze_lat_bem_chh_pol_owc_ukr_jav_fre_swa_glc_akn_ind_tha_sod_knd_cic_swt_tur_pan_ger_uzb_bam_vie_aeg_dgb_moo_zul	-0.633215053091912	-1.51580432699931	0.132960529707908
212	tig_fre_ven_slo_wly_sod_sid_rus_tur_aze_akn_sun_xho_bul_pol_bsq_grk_gam_dyu_cnt_nor_lat_lda_ita_moo_guj_est_dgb_cic_fin_glc_mlt_geo_cze_ukr_spa_lit_amh_aeg_ben_hun_tsw_ind_arw_jav_jpn_tml_kor_eng_ger_bem_ctl_mao_svk_heb_mly_mnd_hin_swa_urd_owc_swe_afr_mcd_pan_qcu_dut_scr_krd_ewe_amr_alb_chh_rom_bat_bos_ses_por_tsn_tag_tha_hau_knd_yor_swt_uzb_mol_prs_azi_fbf_vie_anl_bam_zul_igb	-0.389273656748012	-0.923944723108224	0.357906191314809
213	owc_grk_ven_nor_chh_tig_amr_ita_aze_tur_moo_ind_ewe_scr_ben_bsq_mol_heb_xho_mnd_urd_pol_zul_por_dgb_fre_est_tsw_bam_fin_cze_hau_geo_ctl_krd_bul_rus_aeg_anl_lat_hun_igb_tag_afr_mly_jpn_knd_kor_guj_dut_cic_glc_mao_svk_mlt_jav_cnt_pan_akn_arw_gam_swe_ukr_rom_ger_qcu_spa_mcd_lit_lda_amh_bos_sid_prs_sun_eng_dyu_alb_fbf_bat_tha_wly_tml_swa_swt_azi_hin_slo_uzb_bem_vie_sod_yor_ses_tsn	-1.00282080190674	-2.44852370185529	0.0162191454568526
214	mlt_afr_akn_alb_amr_sod_amh_eng_aze_azi_zul_jav_igb_guj_krd_bsq_cze_anl_swt_cnt_prs_lat_yor_fre_cic_bos_hun_tsw_swa_fin_rus_aeg_geo_mol_arw_spa_grk_wly_heb_hin_est_xho_mao_glc_mly_jpn_knd_kor_ctl_ben_fbf_ger_ind_por_tig_bat_mnd_lit_dgb_swe_gam_urd_dut_ukr_mcd_qcu_ita_svk_scr_tsn_hau_pan_chh_bul_tag_slo_lda_rom_bem_sun_tha_sid_tml_ven_ses_tur_pol_nor_uzb_bam_vie_owc_moo_ewe_dyu	-0.57252596224524	-1.36669288512187	0.175016572059464
215	mlt_ukr_ses_scr_tig_aeg_sid_mcd_azi_uzb_akn_jav_tsw_dut_alb_bsq_hin_sod_tsn_cnt_bul_svk_fbf_ger_igb_ita_hun_moo_dyu_est_cze_amr_geo_spa_guj_krd_mol_owc_chh_fre_fin_bam_mly_arw_ind_jpn_knd_kor_eng_rus_bem_swe_bat_por_heb_sun_mnd_rom_ven_afr_wly_lit_ben_ctl_bos_qcu_pol_nor_prs_swt_anl_pan_gam_glc_mao_grk_zul_slo_dgb_tag_tha_amh_tml_swa_yor_tur_lat_urd_aze_ewe_vie_hau_lda_xho_cic	-0.661366727762132	-1.58422153550073	0.116538087501768
216	heb_urd_moo_eng_anl_sod_sid_guj_tur_aze_lda_tag_tsw_alb_rus_bsq_spa_gam_ses_cnt_prs_ita_dyu_bos_tsn_por_hun_ven_igb_est_rom_wly_geo_mcd_arw_ukr_lit_owc_hau_nor_fin_dgb_ind_scr_bat_jpn_knd_kor_pan_ben_yor_swe_mao_hin_amh_sun_mnd_grk_zul_dut_aeg_lat_krd_mol_ger_qcu_pol_glc_fre_bam_amr_cze_mlt_ctl_jav_afr_xho_slo_ewe_mly_tha_tig_tml_fbf_bem_azi_bul_svk_uzb_cic_vie_chh_swt_akn_swa	0.0498366839290488	0.117359927644598	0.906827924519936
217	aeg_swe_dgb_ctl_hau_tig_gam_svk_uzb_tur_moo_mly_yor_afr_ukr_bsq_arw_amh_bam_mnd_lit_pol_cic_bos_lda_ben_hun_tsn_swa_est_pan_amr_geo_nor_mcd_cze_eng_owc_sod_hin_fin_akn_ind_guj_sun_jpn_knd_kor_rom_fre_tsw_scr_mao_bul_sid_tag_cnt_mol_swt_ita_heb_grk_urd_slo_dut_qcu_prs_spa_por_ven_chh_glc_wly_alb_bat_ger_igb_krd_zul_jav_tha_mlt_tml_ewe_fbf_aze_lat_rus_azi_ses_vie_anl_dyu_bem_xho	-0.901690185731927	-2.19155961077721	0.0309088428661895
218	hau_pol_yor_rus_gam_sod_heb_scr_uzb_azi_igb_tag_akn_mol_nor_bsq_por_chh_ven_cnt_spa_pan_zul_ita_swa_swe_est_ses_tsw_hun_slo_mlt_geo_eng_guj_ctl_fre_amh_sid_svk_fin_bam_mao_dut_ind_jpn_tml_kor_arw_cze_dyu_hin_jav_bul_tig_sun_mnd_bos_swt_urd_aeg_rom_mcd_ben_alb_qcu_krd_lat_ukr_dgb_anl_lit_owc_afr_mly_prs_fbf_glc_moo_bat_tha_amr_knd_ewe_bem_tur_ger_grk_aze_cic_vie_wly_lda_tsn_xho	-0.109451601862762	-0.258097425717345	0.796902016056653
219	owc_ben_lda_pan_tig_hau_amh_bos_aze_azi_moo_ind_akn_cze_arw_bsq_por_sod_bem_cnt_glc_scr_swt_grk_xho_mcd_fin_cic_swa_hun_afr_sid_geo_alb_bul_nor_hin_wly_chh_fre_est_tsw_jav_ger_sun_jpn_tml_kor_urd_krd_bam_rom_mao_rus_anl_mly_mnd_ukr_ses_ita_mlt_guj_dut_spa_mol_qcu_swe_eng_ctl_fbf_heb_pol_aeg_lit_tag_svk_ven_slo_yor_bat_tha_amr_knd_dyu_dgb_tur_prs_lat_uzb_tsn_vie_gam_igb_zul_ewe	0.508518155341448	1.19870173986383	0.233689506941499
220	chh_mcd_cic_slo_wly_aeg_owc_nor_aze_uzb_fbf_ind_ven_krd_ben_bsq_cze_hau_moo_cnt_bul_fre_dyu_ctl_swa_lit_est_bem_yor_fin_por_gam_geo_grk_guj_rus_alb_sid_sod_pan_hun_xho_bat_svk_mly_jpn_knd_kor_prs_glc_ewe_lat_sun_mol_anl_mao_mnd_bos_swt_afr_tig_ger_arw_eng_pol_qcu_swe_ukr_ita_lda_amr_urd_mlt_rom_jav_dut_bam_hin_ses_tag_tha_amh_tml_igb_zul_azi_scr_spa_tur_tsn_vie_heb_dgb_akn_tsw	-0.296316113083692	-0.701059503911815	0.485016350042592
221	chh_pan_tsn_alb_amh_mlt_anl_rom_uzb_azi_ven_ind_moo_por_cze_bsq_bul_aeg_swa_mnd_mol_swe_swt_svk_zul_ita_est_ses_ewe_fin_arw_heb_geo_fre_afr_krd_eng_gam_owc_lat_hun_bem_tag_hin_bat_jpn_tml_kor_mcd_scr_lda_spa_sun_prs_sid_mao_cnt_bos_xho_urd_wly_slo_pol_lit_grk_qcu_dut_rus_ukr_akn_sod_glc_hau_ger_mly_ctl_bam_guj_cic_jav_tha_amr_knd_dgb_igb_aze_ben_nor_tur_yor_vie_tig_dyu_fbf_tsw	-0.234078969768654	-0.552071952603019	0.582223346095548
222	sod_nor_tsw_lit_hau_owc_sid_prs_azi_uzb_fbf_ind_akn_cze_dut_bsq_svk_tig_zul_mnd_glc_arw_xho_lat_tsn_eng_fin_moo_swa_est_ger_anl_geo_pan_alb_ukr_bos_gam_heb_fre_hun_dyu_tag_bul_mly_jpn_knd_kor_scr_rom_lda_spa_sun_guj_aeg_mao_cnt_ita_ven_afr_amh_por_swe_slo_urd_qcu_ctl_krd_pol_swt_mlt_ben_wly_grk_bat_mcd_bam_mol_bem_jav_tha_amr_tml_dgb_igb_tur_rus_hin_aze_cic_vie_chh_ses_yor_ewe	0.452012364897249	1.06761312616128	0.2884585795085
223	anl_swe_xho_scr_sid_mlt_sod_lat_aze_azi_moo_sun_tsw_spa_lit_bsq_prs_hau_ven_mnd_mcd_ukr_dyu_arw_tsn_bos_fin_swa_bam_hun_alb_amh_geo_pol_rom_fre_eng_gam_amr_guj_est_zul_mao_bul_tag_jpn_tml_kor_ita_ctl_dgb_cze_bat_grk_wly_jav_cnt_urd_igb_slo_owc_glc_afr_nor_dut_qcu_por_svk_hin_yor_heb_pan_chh_ger_mly_mol_lda_krd_ewe_ind_tha_aeg_knd_ses_cic_tur_ben_rus_uzb_fbf_vie_tig_bem_akn_swt	-0.571341597355293	-1.36163449175081	0.176602833393477
224	chh_fre_moo_pan_aeg_mlt_heb_bul_aze_uzb_tsw_tag_tsn_por_guj_bsq_glc_amr_xho_cnt_nor_afr_igb_rus_bem_hin_fin_fbf_dyu_est_ita_tig_geo_pol_spa_bos_krd_wly_anl_scr_hun_zul_mao_rom_ind_jpn_tml_kor_lat_cze_ven_lit_mly_alb_gam_sun_mnd_swe_cic_mol_sod_urd_svk_ukr_ben_qcu_arw_dut_grk_dgb_amh_ger_owc_eng_jav_slo_ewe_prs_bam_bat_tha_sid_knd_swt_yor_azi_ctl_mcd_tur_akn_vie_hau_swa_lda_ses	-0.216858791919894	-0.51205345607484	0.60982745374897
225	wly_spa_ewe_nor_aeg_anl_gam_guj_tur_azi_yor_mly_zul_slo_afr_bsq_cze_chh_bem_cnt_pol_arw_tsn_ita_fbf_rus_fin_xho_bam_hun_lit_heb_geo_fre_rom_por_dut_tig_amh_urd_est_dyu_tag_bos_bat_jpn_knd_kor_ben_ctl_igb_prs_jav_hin_sid_mao_mnd_pan_tsw_lat_sod_alb_mcd_krd_grk_qcu_ger_glc_swe_swa_hau_ukr_amr_eng_ind_bul_cic_svk_lda_sun_tha_owc_tml_dgb_ven_aze_mol_scr_uzb_swt_vie_mlt_moo_ses_akn	0.272260445993574	0.640874341885904	0.523180437992185
226	owc_por_swa_ger_sid_sod_chh_mol_aze_tur_cic_tag_moo_ita_scr_bsq_afr_aeg_ses_cnt_ctl_swe_zul_grk_ewe_slo_hun_bam_xho_est_alb_hau_geo_dut_urd_guj_bos_mlt_heb_ben_fin_dyu_mly_hin_jav_jpn_tml_kor_krd_glc_fbf_prs_bat_bul_gam_ind_mnd_pol_yor_arw_amr_rus_fre_spa_ukr_qcu_cze_mcd_lat_bem_tig_svk_amh_nor_mao_eng_tsw_lit_dgb_sun_tha_wly_knd_lda_igb_azi_pan_rom_uzb_ven_vie_anl_tsn_akn_swt	-0.529434591423886	-1.26209621677889	0.210070136785815
227	hau_urd_swt_prs_amh_heb_aeg_scr_azi_uzb_ses_bat_zul_svk_krd_bsq_lat_owc_dyu_cnt_eng_mol_lda_glc_tsn_mcd_hun_yor_bam_fin_nor_sod_geo_ben_guj_afr_por_wly_gam_ita_est_dgb_mly_hin_mao_jpn_tml_kor_pol_alb_igb_lit_sun_arw_mlt_ind_mnd_pan_tsw_bos_sid_rom_rus_cze_ukr_qcu_spa_bul_slo_moo_tig_ctl_anl_swe_jav_grk_fbf_dut_swa_tag_tha_chh_knd_ven_ewe_tur_fre_ger_aze_cic_vie_amr_xho_akn_bem	-0.436341254201833	-1.03547667598279	0.3031313689962
228	owc_ita_akn_rus_tig_sod_chh_prs_aze_azi_xho_bat_swt_scr_ben_bsq_pol_heb_swa_mnd_hin_lit_ewe_ger_lda_svk_est_dyu_cic_fin_fre_wly_geo_por_swe_bul_arw_amr_gam_guj_hun_zul_ind_cze_mao_jpn_knd_kor_lat_nor_ven_spa_mly_ukr_hau_sun_cnt_glc_bem_grk_anl_krd_pan_bos_mol_qcu_ctl_urd_mcd_fbf_aeg_afr_amh_slo_tag_eng_tsn_alb_ses_jav_tha_mlt_tml_igb_dgb_uzb_rom_dut_tur_bam_vie_sid_tsw_yor_moo	0.0176371414248551	0.0418935602749547	0.96667336160099
229	anl_ita_lda_alb_sid_owc_wly_slo_aze_uzb_dyu_jav_fbf_ben_guj_bsq_lat_amh_tsw_mnd_hin_eng_ses_grk_dgb_arw_fin_bam_igb_hun_por_sod_geo_cze_krd_rom_pan_tig_mlt_bos_est_yor_sun_ctl_ind_jpn_knd_kor_mcd_ukr_swa_ger_mly_svk_gam_bat_cnt_lit_swt_dut_aeg_rus_afr_nor_prs_qcu_bul_scr_fre_ven_hau_swe_chh_pol_mao_mol_tsn_spa_xho_tag_tha_heb_tml_bem_cic_azi_glc_urd_tur_moo_vie_amr_akn_zul_ewe	-0.31711138298501	-0.750931925142945	0.454589536005083
230	mlt_scr_tsn_ger_sid_gam_anl_urd_tur_azi_zul_jav_yor_rus_krd_bsq_prs_heb_swt_cnt_grk_eng_fbf_rom_moo_ctl_hun_swa_xho_fin_nor_hau_geo_mol_dut_ben_por_tig_owc_alb_est_ses_ind_mcd_bat_jpn_tml_kor_ita_arw_ven_bos_tag_lit_chh_mly_mnd_bul_dgb_spa_amr_fre_hin_guj_pol_qcu_afr_cze_pan_ewe_amh_glc_sod_ukr_mao_lat_lda_swe_igb_sun_tha_aeg_knd_akn_tsw_aze_slo_svk_uzb_bem_vie_wly_bam_cic_dyu	-0.572897654046273	-1.36573837337803	0.175315067372969
231	aeg_glc_dgb_rom_sod_owc_amh_por_uzb_azi_dyu_mao_xho_nor_cze_bsq_eng_anl_akn_mnd_spa_prs_yor_fre_ven_ger_est_swt_bam_hun_pol_sid_geo_rus_svk_lat_hin_gam_chh_guj_fin_bem_tag_pan_sun_jpn_knd_kor_lit_slo_swa_afr_jav_ukr_mlt_mly_cnt_urd_moo_mol_amr_ben_arw_mcd_grk_qcu_scr_bul_dut_fbf_tig_alb_heb_ctl_bat_bos_lda_swe_tsn_ind_tha_wly_tml_ses_igb_tur_krd_ita_aze_zul_vie_hau_ewe_tsw_cic	0.318857424701435	0.750070001000623	0.455105941464421
232	gam_svk_bam_pol_chh_heb_amr_alb_azi_tur_dyu_sun_tsn_eng_mol_bsq_rus_amh_bem_mnd_fre_ukr_ses_scr_yor_grk_fin_cic_ewe_est_cze_wly_geo_por_nor_ctl_spa_hau_aeg_pan_hun_fbf_mao_dut_mly_jpn_knd_kor_arw_glc_lda_lit_jav_rom_sid_ind_cnt_ger_swt_guj_sod_hin_bul_bos_slo_qcu_urd_prs_lat_xho_anl_mcd_tig_ben_bat_krd_swa_swe_zul_tag_tha_owc_tml_dgb_igb_uzb_ita_afr_aze_moo_vie_mlt_tsw_ven_akn	-0.644852535436882	-1.54429955052624	0.125911906625838
233	wly_dut_cic_pol_owc_tig_chh_por_azi_tur_igb_jav_swa_svk_scr_bsq_ita_hau_zul_cnt_fre_lat_akn_krd_bam_swe_hun_bem_moo_fin_cze_sod_geo_ger_mol_ctl_urd_mlt_sid_nor_est_dyu_mao_alb_tag_jpn_tml_kor_rom_ben_dgb_prs_ind_slo_heb_sun_mnd_guj_tsn_rus_amh_ukr_bul_spa_afr_qcu_mcd_arw_eng_ven_aeg_pan_gam_glc_bat_lit_fbf_hin_ses_mly_tha_amr_knd_yor_ewe_uzb_grk_bos_aze_swt_vie_anl_tsw_lda_xho	-0.614374794905139	-1.47262604282916	0.144228252293247
234	owc_ger_bem_mol_mlt_hau_sod_urd_azi_aze_zul_mao_tsn_grk_glc_bsq_eng_aeg_yor_cnt_hin_ctl_tsw_lit_dgb_fre_est_ven_lda_fin_arw_amr_geo_cze_bul_ben_dut_wly_gam_scr_hun_swa_jav_ukr_sun_jpn_tml_kor_por_krd_ses_alb_ind_afr_heb_mly_mnd_pol_akn_svk_amh_swe_mcd_lat_spa_qcu_rom_rus_nor_bam_sid_prs_chh_pan_bat_bos_dyu_ita_xho_tag_tha_tig_knd_moo_ewe_uzb_guj_slo_tur_cic_vie_anl_swt_igb_fbf	-0.311923778283383	-0.73926646058921	0.461607083042606
235	hau_cze_xho_dut_mlt_gam_amr_ctl_uzb_azi_zul_bat_swt_alb_scr_bsq_hin_tig_bam_cnt_pol_prs_ses_bul_lda_ita_hun_fbf_moo_fin_glc_wly_geo_svk_ben_guj_spa_aeg_owc_bos_est_ewe_mao_grk_mly_jpn_knd_kor_eng_rus_igb_por_tag_arw_sid_jav_mnd_urd_dgb_pan_sod_rom_mcd_ukr_fre_qcu_mol_lit_lat_cic_amh_nor_chh_afr_ind_swe_dyu_krd_swa_sun_tha_anl_tml_yor_bem_tur_slo_ger_aze_tsw_vie_heb_ven_tsn_akn	-0.23947322663275	-0.566080926566142	0.572702209595925
236	owc_bos_moo_por_sid_hau_sod_arw_uzb_aze_ses_jav_ewe_guj_afr_bsq_ctl_gam_bem_mnd_cze_swe_bam_alb_ven_lat_hun_cic_igb_fin_slo_aeg_geo_ukr_urd_ger_bul_mlt_heb_grk_est_xho_mly_nor_sun_jpn_tml_kor_pol_ben_dyu_fre_tag_dut_chh_bat_cnt_lit_swt_rus_wly_eng_ita_rom_mol_qcu_krd_scr_spa_dgb_amr_hin_tig_glc_mao_pan_zul_prs_yor_ind_tha_amh_knd_swa_lda_azi_svk_mcd_tur_tsn_vie_anl_akn_fbf_tsw	-0.293409893702251	-0.69460323312067	0.489035663840151
237	anl_arw_igb_spa_sid_wly_heb_cze_uzb_tur_dgb_sun_zul_mcd_lit_bsq_guj_sod_cic_cnt_pol_hin_akn_dut_fbf_ben_est_bem_yor_hun_fre_aeg_geo_lat_krd_ukr_afr_owc_hau_rom_fin_ses_tag_glc_ind_jpn_knd_kor_pan_bul_bam_swe_mao_grk_chh_bat_mnd_por_swt_ita_tig_bos_mol_nor_eng_qcu_svk_prs_scr_swa_mlt_ctl_gam_urd_mly_alb_ewe_ger_xho_jav_tha_amh_tml_tsn_tsw_aze_slo_rus_azi_ven_vie_amr_moo_lda_dyu	-1.03217198347088	-2.51783824484815	0.0135175838017665
238	chh_scr_swa_alb_sod_aeg_sid_urd_tur_azi_ven_ind_tsn_ctl_pan_bsq_ger_mlt_bem_cnt_bul_arw_akn_hin_dgb_fre_fin_xho_lda_est_bos_hau_geo_mol_guj_nor_slo_tig_gam_swe_hun_bam_mly_rus_jav_jpn_knd_kor_krd_glc_dyu_afr_mao_eng_owc_bat_mnd_pol_tsw_lat_wly_prs_ita_ben_svk_qcu_cze_grk_ukr_cic_amh_spa_amr_rom_tag_lit_fbf_por_ses_sun_tha_heb_tml_swt_moo_aze_mcd_dut_uzb_zul_vie_anl_ewe_yor_igb	-0.236080305711925	-0.557663403218112	0.578414139065665
239	gam_krd_tsw_eng_hau_tig_mlt_guj_azi_tur_akn_bat_ses_afr_bos_bsq_dut_amr_igb_cnt_mcd_swe_ven_mol_xho_urd_fin_ewe_zul_est_scr_sid_geo_ger_pan_ita_rus_sod_amh_lit_hun_fbf_jav_hin_mao_jpn_knd_kor_alb_slo_bem_arw_mly_fre_heb_sun_mnd_grk_moo_lat_wly_ukr_prs_bul_ctl_qcu_por_svk_glc_dgb_aeg_spa_owc_cze_ind_pol_yor_rom_swt_tag_tha_chh_tml_swa_bam_aze_ben_nor_uzb_dyu_vie_anl_tsn_cic_lda	-0.0312160544897309	-0.0735823794816256	0.941500724707937
240	amr_krd_akn_ben_aeg_heb_hau_svk_uzb_tur_bam_mly_ven_bul_por_bsq_nor_anl_dgb_cnt_rom_mol_moo_slo_dyu_fre_fin_swt_tsn_hun_scr_owc_geo_prs_pan_spa_rus_chh_sod_glc_est_igb_ind_arw_bat_jpn_knd_kor_hin_eng_zul_guj_jav_cze_sid_mao_mnd_pol_lda_lit_amh_lat_ukr_urd_dut_qcu_ita_swe_grk_yor_tig_ctl_gam_bos_sun_afr_tsw_alb_xho_tag_tha_mlt_tml_ses_ewe_aze_mcd_ger_azi_fbf_vie_wly_swa_bem_cic	-1.159314020346	-2.85744858387597	0.00526933004108189
241	owc_afr_yor_nor_amr_sod_heb_ctl_aze_tur_ewe_mly_zul_cze_rus_bsq_bul_tig_ses_cnt_arw_prs_tsw_spa_swa_hin_fin_bam_lda_est_lat_chh_geo_glc_pol_ukr_ita_wly_hau_slo_hun_cic_bat_eng_sun_jpn_tml_kor_urd_dut_akn_alb_jav_pan_gam_ind_mnd_svk_moo_fre_amh_mcd_bos_ben_swe_qcu_scr_por_guj_ven_sid_rom_aeg_grk_tag_mol_igb_ger_fbf_mao_tha_mlt_knd_dyu_dgb_azi_krd_lit_uzb_bem_vie_anl_swt_tsn_xho	-0.635828955508258	-1.52593761408711	0.130419188045069
242	aeg_ukr_akn_krd_sod_amh_tig_nor_uzb_azi_ewe_mly_lda_prs_svk_bsq_pol_wly_bam_cnt_rus_guj_bem_urd_moo_alb_fin_xho_dgb_hun_fre_hau_geo_pan_grk_bul_ita_gam_sid_slo_est_igb_jav_ben_sun_jpn_knd_kor_ctl_spa_yor_scr_ind_swe_chh_mao_mnd_por_zul_lit_amr_eng_cze_mol_hin_qcu_afr_arw_dut_swt_heb_bos_mlt_rom_bat_ger_tsn_lat_ses_tag_tha_anl_tml_dyu_ven_tur_glc_mcd_aze_fbf_vie_owc_tsw_cic_swa	0.117085226236091	0.275739871940824	0.783359635501325
243	owc_swe_bam_afr_gam_chh_sid_ukr_tur_uzb_swt_jav_tsn_mol_spa_bsq_mcd_tig_cic_cnt_cze_hin_moo_rus_fbf_ger_hun_akn_dyu_est_lat_heb_geo_alb_pol_bul_pan_sod_wly_ctl_fin_bem_mly_guj_tag_jpn_knd_kor_fre_ita_igb_arw_bat_prs_anl_ind_mnd_krd_swa_lit_aeg_rom_urd_grk_ben_qcu_nor_dut_glc_ewe_amh_por_hau_scr_mao_svk_xho_bos_zul_sun_tha_mlt_tml_lda_ven_azi_eng_slo_aze_tsw_vie_amr_ses_yor_dgb	0.148280500611344	0.349205533044886	0.727724452349795
244	aeg_svk_fbf_slo_owc_amh_sod_pol_azi_aze_igb_sun_bem_ctl_cze_bsq_ita_gam_akn_mnd_urd_grk_swa_scr_tsw_krd_fin_bam_xho_est_bul_chh_geo_rom_guj_fre_mol_tig_hau_afr_hun_moo_mly_mcd_ind_jpn_knd_kor_prs_lat_dgb_pan_tag_nor_sid_bat_cnt_spa_cic_ukr_mlt_ben_hin_glc_eng_qcu_alb_rus_lit_zul_heb_swe_anl_por_jav_arw_ses_ger_dyu_mao_tha_wly_tml_ewe_lda_tur_dut_bos_uzb_yor_vie_amr_tsn_swt_ven	0.308835341455826	0.727530142545246	0.468728885243652
245	mlt_mcd_tsn_nor_owc_heb_tig_spa_aze_tur_bem_jav_cic_mol_svk_bsq_guj_sid_tsw_cnt_glc_rom_swa_prs_moo_ctl_est_lda_dyu_hun_cze_chh_geo_bul_ita_eng_pol_anl_sod_krd_fin_swt_mly_bos_tag_jpn_tml_kor_slo_rus_akn_urd_bat_ukr_wly_sun_mnd_lat_bam_afr_aeg_ger_grk_alb_swe_qcu_scr_por_ben_dgb_amh_pan_amr_dut_mao_fre_igb_lit_yor_ind_tha_gam_knd_ses_ewe_uzb_arw_hin_azi_ven_vie_hau_fbf_zul_xho	-0.0172414596035704	-0.0406441063561454	0.967666749900528
246	gam_nor_moo_pol_hau_amh_aeg_ben_azi_uzb_akn_ind_ses_mcd_bos_bsq_krd_chh_xho_mnd_ctl_prs_yor_swe_ven_lit_est_dyu_tsn_hun_spa_amr_geo_ukr_rom_mol_urd_owc_tig_grk_fin_fbf_mly_guj_mao_jpn_tml_kor_cze_bul_igb_ger_jav_alb_heb_sun_cnt_lat_bam_pan_sod_eng_slo_hin_fre_qcu_arw_por_afr_cic_mlt_ita_sid_svk_bat_scr_tsw_glc_bem_tag_tha_wly_knd_swa_swt_tur_rus_dut_aze_dgb_vie_anl_ewe_lda_zul	-0.308103209042555	-0.729927104020332	0.46726936489832
247	owc_krd_fbf_lat_amh_aeg_sid_spa_tur_azi_bam_mao_cic_bos_rom_bsq_ukr_mlt_igb_cnt_ctl_afr_ewe_glc_yor_ben_hun_ses_akn_est_arw_sod_geo_ita_guj_mol_prs_gam_heb_svk_fin_zul_tag_pan_ind_jpn_knd_kor_eng_grk_dgb_rus_sun_cze_wly_jav_mnd_urd_tsn_bul_chh_por_mcd_nor_slo_qcu_swe_dut_alb_swt_tig_scr_anl_pol_mly_fre_moo_ger_tsw_bat_tha_amr_tml_dyu_bem_uzb_lit_hin_aze_swa_vie_hau_xho_lda_ven	-1.1182516796651	-2.74945281784215	0.00717257360203005
248	amh_fre_tsn_prs_tig_amr_mlt_ben_aze_uzb_cic_jav_lda_ita_alb_bsq_urd_wly_dyu_mnd_bul_arw_tsw_pol_akn_slo_fin_bam_xho_est_ger_sid_geo_ctl_cze_hin_swe_gam_anl_afr_hun_swt_ind_scr_bat_jpn_tml_kor_lit_grk_swa_lat_tag_krd_sod_sun_cnt_pan_dgb_ukr_owc_spa_rus_por_nor_qcu_mcd_eng_mol_fbf_aeg_svk_hau_bos_mao_dut_igb_rom_bem_mly_tha_chh_knd_ses_ewe_tur_glc_guj_azi_ven_vie_heb_moo_zul_yor	-0.221335737532514	-0.522867091157214	0.602310228501109
249	mlt_eng_moo_urd_owc_amh_tig_svk_tur_aze_ses_ind_bem_rus_grk_bsq_ukr_chh_zul_cnt_alb_por_lda_krd_xho_pol_est_swa_bam_fin_lit_wly_geo_rom_prs_glc_swe_sid_anl_pan_hun_dyu_bat_ctl_mao_jpn_knd_kor_dut_mcd_tsw_nor_sun_scr_aeg_tag_mnd_afr_dgb_ben_sod_ger_spa_ita_cze_qcu_guj_bul_arw_ven_heb_hin_amr_mol_mly_fre_akn_slo_tsn_jav_tha_gam_tml_swt_cic_uzb_lat_bos_azi_igb_vie_hau_fbf_ewe_yor	0.616810693471163	1.4579925113324	0.14821140522944
250	gam_scr_fbf_grk_heb_aeg_tig_lit_tur_azi_bem_tag_tsw_bul_rus_bsq_afr_anl_lda_cnt_rom_arw_igb_hin_cic_pol_hun_ewe_xho_fin_swe_mlt_geo_alb_fre_por_urd_sid_hau_nor_est_yor_jav_mol_sun_jpn_tml_kor_ger_svk_moo_lat_mly_slo_amr_ind_mnd_glc_dgb_prs_sod_mcd_ukr_ita_cze_qcu_eng_dut_ctl_zul_amh_ben_chh_spa_mao_krd_tsn_guj_swa_bat_tha_owc_knd_swt_ses_aze_pan_bos_uzb_dyu_vie_wly_bam_akn_ven	-0.68502757788991	-1.64253718831455	0.103855904821306
251	anl_por_zul_ben_sid_mlt_hau_cze_tur_azi_xho_jav_ewe_eng_lat_bsq_urd_aeg_ven_cnt_fre_dut_igb_rom_tsw_bul_fin_bam_cic_hun_svk_wly_geo_spa_arw_ita_mcd_amr_amh_guj_est_moo_ind_prs_sun_jpn_knd_kor_hin_lit_akn_ctl_mao_krd_chh_bat_mnd_nor_dyu_grk_gam_afr_mol_pan_pol_qcu_rus_scr_alb_tsn_owc_glc_sod_bos_mly_slo_fbf_ukr_swa_tag_tha_tig_tml_dgb_bem_uzb_ger_swe_aze_lda_vie_heb_ses_swt_yor	-0.529884623645248	-1.26116938595038	0.210402318336505
252	tig_scr_bem_fre_hau_sod_amr_bul_azi_uzb_ven_ind_akn_afr_por_bsq_ukr_chh_bam_mnd_nor_rom_yor_glc_zul_spa_fin_ewe_swt_est_mcd_aeg_geo_swe_pan_lit_lat_anl_gam_ben_hun_moo_tag_hin_sun_jpn_tml_kor_ita_ger_dgb_slo_mly_prs_sid_bat_cnt_krd_igb_arw_mlt_eng_dut_grk_guj_qcu_urd_bos_mol_tsw_amh_ctl_wly_cze_jav_pol_xho_svk_cic_mao_tha_owc_knd_fbf_tsn_tur_alb_rus_aze_swa_vie_heb_lda_ses_dyu	-0.221261268202904	-0.523441640652655	0.601912013049942
253	anl_bul_zul_lit_aeg_chh_sid_krd_aze_azi_dgb_sun_bem_grk_pan_bsq_ben_heb_ven_mnd_prs_nor_ewe_glc_lda_cze_hun_cic_yor_est_slo_amr_geo_scr_alb_ita_bos_amh_wly_por_fin_dyu_bat_mcd_jav_jpn_tml_kor_ukr_guj_igb_lat_mao_hin_sod_tag_cnt_eng_fbf_dut_hau_pol_fre_rom_swe_qcu_svk_arw_ctl_tsw_gam_urd_owc_spa_ind_rus_ses_afr_swt_mly_tha_tig_knd_tsn_swa_uzb_ger_mol_tur_akn_vie_mlt_moo_xho_bam	-0.553034734753302	-1.31757606936036	0.190882297725093
254	sod_ukr_yor_guj_anl_owc_aeg_pol_tur_uzb_swa_bat_tsw_nor_por_bsq_ita_amh_akn_mnd_spa_mol_lda_swe_cic_afr_fin_swt_ses_hun_lit_wly_geo_ctl_fre_grk_arw_amr_heb_prs_est_dgb_sun_krd_jav_jpn_tml_kor_lat_hin_bem_scr_mly_pan_mlt_ind_cnt_rom_igb_glc_tig_eng_svk_bul_ben_qcu_bos_ger_rus_ven_gam_dut_chh_mcd_mao_cze_ewe_slo_zul_tag_tha_sid_knd_fbf_bam_azi_urd_alb_aze_dyu_vie_hau_xho_tsn_moo	-1.0379253795858	-2.54116188053532	0.0127038352779062
255	aeg_mol_swt_fre_tig_amh_heb_ukr_aze_tur_zul_bat_dgb_grk_svk_bsq_pol_owc_akn_cnt_alb_ctl_igb_ger_bem_mcd_fin_moo_ven_hun_hin_sid_geo_eng_prs_pan_lit_gam_amr_bos_est_fbf_mao_rom_jav_jpn_tml_kor_por_ben_ses_nor_ind_scr_sod_sun_mnd_dut_tsw_swe_chh_ita_urd_rus_guj_qcu_arw_afr_glc_bam_hau_spa_wly_cze_tag_lat_tsn_bul_xho_mly_tha_anl_knd_lda_dyu_azi_krd_slo_uzb_cic_vie_mlt_swa_yor_ewe	-1.01074425743008	-2.46025008559603	0.0157306710953465
256	wly_dut_lda_guj_amr_heb_gam_ger_aze_tur_swt_mao_ses_prs_spa_bsq_por_chh_moo_cnt_afr_mol_akn_grk_swa_cze_hun_ewe_cic_fin_ita_amh_geo_svk_scr_rus_urd_aeg_sid_pan_est_bem_mly_nor_sun_jpn_tml_kor_arw_mcd_fbf_ctl_ind_slo_anl_bat_mnd_lat_dgb_ben_sod_ukr_krd_bul_alb_qcu_rom_eng_glc_yor_owc_lit_hau_fre_jav_swe_zul_hin_bam_tag_tha_tig_knd_tsw_dyu_uzb_pol_bos_azi_ven_vie_mlt_xho_tsn_igb	0.141776181877226	0.333856045835639	0.739239815362331
257	owc_fre_dgb_arw_chh_anl_sod_rom_azi_uzb_xho_mao_bem_mol_mcd_bsq_prs_wly_moo_mnd_ukr_scr_tsn_pan_swa_bul_est_ses_ewe_fin_ger_sid_geo_grk_glc_urd_ben_amr_heb_bos_hun_igb_ind_slo_bat_jpn_knd_kor_guj_pol_zul_cze_mly_alb_amh_sun_cnt_nor_cic_swe_tig_por_ita_ctl_krd_qcu_rus_afr_dut_tsw_aeg_lit_hau_hin_tag_svk_bam_spa_yor_jav_tha_gam_tml_akn_ven_tur_eng_lat_aze_fbf_vie_mlt_swt_lda_dyu	-0.100610525556296	-0.237239434485147	0.812992871616121
258	chh_dut_lda_guj_sid_tig_mlt_por_uzb_tur_tsn_bat_tsw_bos_ctl_bsq_alb_sod_ewe_cnt_rus_rom_ses_lat_dgb_eng_est_swa_ven_fin_grk_wly_geo_pol_nor_slo_krd_hau_owc_mcd_hun_zul_tag_ben_ind_jpn_knd_kor_prs_pan_fbf_scr_jav_spa_anl_mao_mnd_glc_igb_cze_amr_hin_arw_afr_urd_qcu_ukr_mol_ger_bem_amh_ita_heb_swe_mly_svk_akn_bul_swt_sun_tha_gam_tml_moo_xho_azi_lit_fre_aze_dyu_vie_aeg_bam_cic_yor	0.393000451186483	0.927623941098469	0.356003901809374
259	sod_pan_ewe_cze_gam_sid_aeg_mol_azi_tur_lda_mly_bam_urd_fre_bsq_arw_heb_fbf_mnd_guj_spa_tsw_hin_moo_ben_est_yor_ven_fin_bos_owc_geo_ita_krd_ger_dut_amr_hau_mcd_hun_cic_sun_glc_jav_jpn_tml_kor_por_eng_tsn_alb_ind_bul_mlt_tag_cnt_ukr_igb_svk_amh_rus_rom_nor_lit_qcu_scr_lat_swe_swa_anl_afr_tig_grk_bat_ctl_zul_pol_ses_mao_tha_wly_knd_akn_xho_uzb_slo_prs_aze_dgb_vie_chh_dyu_swt_bem	-0.603755038229821	-1.44125319152231	0.152871861895496
260	owc_slo_ses_scr_aeg_gam_amh_ukr_uzb_aze_tsw_sun_xho_swe_pol_bsq_lat_wly_lda_mnd_krd_prs_akn_ita_fbf_mol_est_tsn_yor_fin_grk_sod_geo_svk_bul_eng_glc_chh_mlt_spa_hun_igb_tag_ger_mly_jpn_knd_kor_hin_nor_dgb_rus_mao_afr_tig_ind_cnt_ben_ven_bos_hau_urd_fre_dut_mcd_qcu_cze_pan_rom_bem_sid_arw_anl_por_bat_guj_bam_alb_zul_jav_tha_heb_tml_moo_cic_azi_lit_ctl_tur_ewe_vie_amr_dyu_swt_swa	0.284113780502805	0.66866870177469	0.505363215210134
261	aeg_mcd_swa_guj_tig_mlt_anl_ita_uzb_azi_xho_sun_dyu_glc_rom_bsq_spa_sid_bam_mnd_ctl_lat_tsw_ger_ewe_alb_hun_swt_bem_fin_arw_sod_geo_por_hin_ben_grk_heb_amr_fre_est_moo_tag_cze_bat_jpn_tml_kor_urd_nor_akn_swe_mao_pol_amh_ind_cnt_ukr_tsn_afr_gam_prs_bos_slo_lit_qcu_krd_bul_rus_yor_owc_mol_wly_eng_jav_svk_fbf_scr_cic_mly_tha_chh_knd_dgb_zul_aze_dut_pan_tur_ven_vie_hau_lda_igb_ses	-1.25312533019935	-3.12013997658682	0.00240765093632967
262	aeg_nor_xho_arw_hau_sid_wly_ukr_tur_azi_bam_ind_ven_mol_afr_bsq_por_owc_swa_cnt_urd_bul_swt_glc_ewe_mcd_hun_bem_cic_fin_alb_gam_geo_guj_slo_ita_prs_chh_heb_fre_est_igb_bat_rom_jav_jpn_tml_kor_ctl_swe_dgb_pol_mao_eng_sod_mly_mnd_scr_tsw_cze_amr_svk_bos_rus_dut_qcu_lit_ger_hin_moo_tig_spa_amh_ben_tag_grk_dyu_pan_yor_sun_tha_mlt_knd_akn_zul_uzb_krd_lat_aze_tsn_vie_anl_fbf_lda_ses	-0.624359705997242	-1.49157035158566	0.139196178909038
263	wly_ger_ses_por_hau_owc_tig_krd_uzb_tur_moo_mao_zul_glc_nor_bsq_ben_anl_bem_mnd_slo_eng_yor_bul_igb_ita_fin_akn_cic_est_lit_heb_geo_fre_urd_svk_guj_amr_mlt_spa_hun_swa_ind_arw_bat_jpn_tml_kor_ctl_rus_tsn_lat_sun_hin_chh_tag_cnt_pan_fbf_mcd_amh_alb_dut_bos_ukr_qcu_pol_rom_scr_dyu_sid_grk_aeg_mol_mly_swe_xho_prs_bam_jav_tha_sod_knd_ven_ewe_aze_cze_afr_azi_dgb_vie_gam_swt_tsw_lda	-0.0226965226458784	-0.0534863284719981	0.957459150527738
264	aeg_bos_akn_ita_chh_hau_tig_alb_uzb_azi_tsw_sun_moo_hin_mol_bsq_krd_sod_swt_mnd_pol_ben_yor_grk_ses_scr_fin_dyu_igb_est_lat_sid_geo_rom_por_lit_pan_amr_mlt_ukr_hun_xho_tag_cze_mao_jpn_knd_kor_rus_mcd_bam_ctl_mly_glc_amh_ind_cnt_fre_swa_nor_anl_bul_svk_ger_afr_qcu_guj_arw_prs_lda_owc_swe_wly_slo_bat_urd_ewe_spa_tsn_jav_tha_heb_tml_cic_zul_tur_dut_eng_aze_dgb_vie_gam_bem_ven_fbf	-0.116172145327825	-0.274060489150607	0.784645936838516
265	tig_ita_swt_bos_wly_aeg_amr_spa_uzb_tur_bem_mly_moo_swe_ctl_bsq_mol_chh_tsw_mnd_pan_guj_yor_scr_lda_krd_est_fbf_cic_fin_ukr_anl_geo_dut_lit_rom_eng_sid_owc_grk_hun_tsn_ind_rus_mao_jpn_knd_kor_ger_ben_swa_bul_jav_cze_mlt_tag_cnt_hin_ven_prs_heb_mcd_svk_fre_por_qcu_nor_glc_pol_xho_gam_afr_sod_slo_sun_arw_ewe_lat_zul_bat_tha_amh_tml_dgb_dyu_aze_alb_urd_azi_igb_vie_hau_ses_bam_akn	-0.248681787858821	-0.587951896873825	0.5579896135696
266	hau_dut_cic_por_sod_tig_chh_bul_tur_azi_zul_sun_dgb_slo_urd_bsq_scr_heb_fbf_mnd_lit_krd_swt_glc_dyu_ita_fin_bam_akn_hun_mcd_anl_geo_rus_nor_ger_guj_wly_gam_arw_est_tsn_ind_prs_jav_jpn_knd_kor_mol_afr_xho_bos_mao_spa_amr_bat_cnt_ctl_tsw_hin_aeg_ukr_fre_pol_alb_qcu_swe_ben_svk_ses_sid_eng_mlt_lat_mly_pan_ven_rom_swa_tag_tha_amh_tml_igb_yor_aze_cze_grk_uzb_moo_vie_owc_ewe_bem_lda	-0.142932140515612	-0.33731450939061	0.736639936802784
267	aeg_guj_dyu_lit_tig_amh_wly_arw_azi_uzb_akn_jav_moo_hin_prs_bsq_glc_owc_ven_mnd_pol_krd_cic_lat_igb_rus_hun_dgb_bam_fin_dut_mlt_geo_ukr_ger_por_fre_amr_sod_mcd_est_lda_ind_nor_sun_jpn_tml_kor_swe_mol_swt_grk_bat_bul_gam_mao_cnt_afr_yor_scr_anl_ctl_cze_svk_ben_qcu_alb_pan_slo_zul_chh_spa_hau_eng_tag_ita_ewe_rom_bem_mly_tha_sid_knd_tsn_tsw_tur_urd_bos_aze_xho_vie_heb_ses_swa_fbf	-0.325435968718449	-0.771189244140091	0.442549747897862
268	tig_fre_dgb_swe_sid_owc_anl_prs_azi_tur_moo_sun_ses_ger_grk_bsq_ita_amr_bam_mnd_bos_guj_bem_slo_akn_mcd_fin_yor_cic_est_scr_gam_geo_alb_ctl_dut_nor_amh_hau_afr_hun_tsw_tag_pol_bat_jpn_knd_kor_spa_svk_fbf_lat_mao_arw_chh_jav_cnt_cze_dyu_krd_heb_ukr_rus_hin_por_qcu_urd_lit_eng_ven_mlt_ben_aeg_glc_ind_bul_igb_rom_ewe_mly_tha_sod_tml_swa_lda_uzb_pan_mol_aze_swt_vie_wly_zul_xho_tsn	-0.289628283552543	-0.685085648606195	0.494993883447785
269	gam_lat_cic_pan_owc_wly_hau_svk_uzb_azi_lda_mao_ewe_glc_ctl_bsq_afr_aeg_moo_mnd_ita_grk_dyu_spa_tsn_bos_hun_fbf_zul_fin_bul_chh_geo_lit_dut_krd_scr_amr_tig_por_est_ven_ind_ben_bat_jpn_knd_kor_pol_prs_dgb_hin_tag_rus_amh_sun_cnt_alb_xho_ger_mlt_fre_swe_arw_mol_qcu_guj_eng_rom_igb_sid_slo_anl_mcd_mly_nor_akn_urd_tsw_jav_tha_sod_tml_swa_bam_tur_ukr_cze_aze_yor_vie_heb_bem_swt_ses	-0.312846839440437	-0.73966451540947	0.461366617920322
270	mlt_ukr_fbf_afr_sod_amh_anl_bos_uzb_aze_bam_bat_igb_arw_svk_bsq_grk_heb_dgb_mnd_alb_hin_akn_slo_lda_rom_hun_tsw_xho_est_nor_wly_geo_cze_krd_mcd_por_tig_gam_ctl_fin_ses_sun_swe_mly_jpn_knd_kor_lat_eng_tsn_pan_tag_bul_amr_mao_cnt_urd_dyu_rus_sid_dut_ben_ger_lit_qcu_scr_spa_pol_ewe_aeg_glc_owc_fre_ind_prs_zul_ita_swt_jav_tha_hau_tml_yor_moo_azi_guj_mol_tur_cic_vie_chh_ven_bem_swa	-0.485633615712232	-1.15395557479559	0.251475256823973
271	sod_mol_bam_ukr_chh_heb_amr_pol_uzb_aze_swt_sun_tsn_hin_rus_bsq_prs_gam_moo_cnt_lat_mcd_akn_scr_cic_guj_est_ses_xho_hun_krd_amh_geo_ctl_spa_por_swe_wly_owc_ger_fin_ewe_bat_alb_jav_jpn_knd_kor_pan_slo_dgb_bul_mly_eng_sid_tag_mnd_rom_bem_ben_mlt_cze_grk_lit_ita_qcu_urd_bos_arw_yor_hau_dut_tig_nor_mao_fre_ven_svk_swa_ind_tha_aeg_tml_dyu_igb_azi_glc_afr_tur_tsw_vie_anl_fbf_lda_zul	-0.817089245525894	-1.97081511618353	0.0517182422092846
272	gam_bos_tsw_slo_amh_owc_amr_rom_tur_aze_swa_mao_tsn_prs_ctl_bsq_grk_chh_lda_cnt_urd_fre_dyu_hin_cic_bul_est_ses_akn_fin_cze_tig_geo_arw_guj_krd_lit_sid_mlt_por_hun_swt_ind_glc_mly_jpn_knd_kor_ger_eng_ven_swe_sun_spa_hau_tag_mnd_pan_moo_ukr_aeg_pol_afr_alb_nor_qcu_lat_rus_mol_dgb_sod_scr_anl_mcd_bat_svk_igb_ita_ewe_jav_tha_wly_tml_zul_xho_uzb_dut_ben_azi_yor_vie_heb_fbf_bam_bem	0.293958293371942	0.692607428785826	0.490281819835368
273	amr_ukr_dyu_rus_sid_owc_hau_swe_aze_uzb_ewe_ind_tsn_ctl_pol_bsq_spa_heb_ses_mnd_mcd_alb_bam_guj_akn_lit_est_moo_igb_fin_fre_sod_geo_por_ita_glc_ben_mlt_gam_lat_hun_xho_jav_scr_sun_jpn_tml_kor_nor_mol_ven_svk_tag_urd_amh_bat_cnt_bul_tsw_prs_aeg_ger_dut_krd_cze_qcu_afr_bos_rom_lda_tig_slo_chh_arw_mly_hin_yor_pan_cic_mao_tha_wly_knd_bem_swa_tur_eng_grk_azi_fbf_vie_anl_zul_swt_dgb	-0.538581052753547	-1.28296239613181	0.202693384886954
274	sod_pan_yor_krd_amh_owc_anl_spa_aze_uzb_bam_sun_swa_rus_prs_bsq_scr_wly_ewe_mnd_ita_eng_dyu_pol_tsw_arw_hun_moo_akn_fin_svk_gam_geo_por_alb_nor_rom_hau_sid_slo_est_fbf_mao_cze_jav_jpn_tml_kor_swe_bos_cic_glc_bat_mcd_chh_tag_cnt_lit_bem_ben_amr_dut_hin_grk_ukr_qcu_ger_afr_urd_ven_mlt_guj_tig_mol_ind_lat_swt_bul_zul_mly_tha_heb_knd_ses_igb_azi_fre_ctl_tur_lda_vie_aeg_dgb_tsn_xho	-0.638403617007958	-1.52596499672439	0.1304123729656
275	sid_ukr_swt_afr_wly_heb_chh_cze_aze_uzb_dgb_tag_ses_ben_bos_bsq_nor_amr_igb_mnd_eng_guj_ewe_ctl_bam_rom_hun_xho_swa_est_lat_owc_geo_mol_prs_fre_alb_amh_mlt_slo_fin_lda_mly_krd_jav_jpn_tml_kor_por_bul_fbf_pol_bat_dut_hau_sun_cnt_grk_cic_ita_sod_scr_rus_swe_urd_qcu_glc_arw_pan_yor_gam_hin_aeg_mcd_ind_ger_bem_spa_akn_mao_tha_tig_knd_moo_zul_tur_svk_lit_azi_ven_vie_anl_tsn_dyu_tsw	-0.831223759991702	-2.0063014787656	0.0477286264503396
276	tig_dut_ses_prs_hau_owc_mlt_glc_tur_aze_moo_bat_dyu_hin_eng_bsq_por_heb_dgb_cnt_alb_lit_tsn_ger_fbf_rom_fin_ewe_zul_est_krd_anl_geo_arw_bos_ita_fre_wly_gam_urd_hun_bem_ind_spa_mao_jpn_knd_kor_afr_lat_cic_ukr_sun_ben_amh_jav_mnd_swe_lda_rus_sid_scr_grk_bul_svk_qcu_mcd_slo_pol_yor_aeg_nor_amr_cze_tag_pan_bam_mol_swt_mly_tha_chh_tml_akn_xho_uzb_guj_ctl_azi_ven_vie_sod_igb_tsw_swa	-0.00658443911380039	-0.0155100968851759	0.987658454834757
277	mlt_rom_akn_cze_chh_tig_sod_bul_uzb_azi_dgb_bat_ses_pol_lat_bsq_por_amr_ewe_mnd_fre_krd_zul_grk_bam_nor_est_bem_cic_fin_pan_aeg_geo_alb_ben_lit_rus_amh_heb_mol_hun_dyu_tag_bos_jav_jpn_tml_kor_slo_ita_fbf_afr_mao_ukr_sid_ind_cnt_prs_xho_scr_owc_eng_svk_urd_ger_qcu_spa_swe_hin_ven_anl_glc_gam_ctl_mly_arw_lda_guj_tsn_sun_tha_hau_knd_igb_tsw_tur_dut_mcd_aze_swt_vie_wly_yor_swa_moo	-0.781687892957309	-1.88257557021965	0.0628840997995185
278	aeg_ctl_zul_mcd_wly_mlt_heb_krd_aze_azi_tsw_mao_moo_ben_afr_bsq_glc_tig_yor_cnt_eng_lat_swt_mol_dyu_rom_hun_bem_ses_fin_cze_amh_geo_bos_por_guj_alb_sod_sid_ukr_est_igb_tag_hin_ind_jpn_knd_kor_spa_fre_cic_rus_mly_svk_gam_sun_mnd_pol_ewe_scr_chh_grk_bul_urd_pan_qcu_swe_dut_ita_akn_anl_prs_owc_lit_bat_slo_swa_ger_bam_jav_tha_amr_tml_xho_lda_tur_arw_nor_uzb_ven_vie_hau_fbf_dgb_tsn	-0.694620046794148	-1.66478440078514	0.0993214630089927
279	amr_ukr_cic_bul_sid_mlt_sod_mol_tur_azi_tsn_jav_lda_pol_ger_bsq_hin_chh_moo_cnt_spa_swe_dgb_afr_dyu_slo_est_fbf_zul_fin_lit_wly_geo_cze_krd_guj_urd_aeg_tig_pan_hun_ses_ind_rom_mly_jpn_knd_kor_dut_svk_xho_grk_bat_alb_owc_sun_mnd_ctl_tsw_rus_hau_nor_mcd_ben_bos_qcu_fre_ita_scr_ven_anl_por_gam_arw_mao_prs_ewe_eng_swt_tag_tha_heb_tml_yor_swa_uzb_glc_lat_aze_akn_vie_amh_bem_igb_bam	-0.421408461836812	-1.00097335319105	0.319437040189222
280	amr_por_swa_ctl_owc_gam_tig_fre_aze_azi_dgb_bat_fbf_bul_grk_bsq_glc_mlt_ses_mnd_cze_mol_swt_ita_ewe_eng_fin_moo_yor_est_slo_hau_geo_rom_afr_urd_spa_aeg_wly_scr_hun_igb_sun_bos_mao_jpn_tml_kor_hin_mcd_dyu_swe_tag_svk_heb_mly_cnt_nor_tsn_lat_sod_pol_prs_guj_arw_qcu_rus_ukr_alb_zul_amh_pan_chh_ben_ind_dut_lda_ger_cic_jav_tha_sid_knd_bem_tsw_uzb_lit_krd_tur_ven_vie_anl_akn_bam_xho	-0.722130480100641	-1.73771808484391	0.0855707111427249
281	sod_arw_swa_afr_wly_aeg_owc_swe_tur_azi_tsn_sun_ewe_eng_nor_bsq_glc_gam_bam_cnt_lat_bul_ven_lit_dgb_pol_est_cic_xho_hun_bos_anl_geo_scr_ita_slo_urd_chh_sid_ger_fin_fbf_mao_spa_mly_jpn_tml_kor_krd_hin_ses_fre_bat_rus_amr_tag_mnd_rom_zul_grk_hau_mol_dut_mcd_ctl_qcu_alb_ukr_guj_moo_mlt_pan_tig_cze_jav_por_swt_svk_dyu_ind_tha_amh_knd_lda_tsw_aze_prs_ben_uzb_bem_vie_heb_akn_igb_yor	0.027789824462211	0.0654914632664303	0.947923280498162
282	sod_mol_ses_swe_anl_wly_mlt_ger_aze_tur_zul_jav_swt_lat_svk_bsq_ukr_heb_moo_cnt_glc_rom_swa_pol_tsn_ita_hun_dyu_ewe_est_por_amh_geo_rus_lit_krd_slo_hau_chh_fre_fin_fbf_ind_spa_bat_jpn_tml_kor_urd_grk_tsw_bos_mao_guj_sid_mly_mnd_mcd_cic_arw_amr_cze_pan_eng_afr_qcu_alb_bul_ben_lda_owc_nor_gam_dut_tag_hin_yor_prs_bem_sun_tha_aeg_knd_xho_dgb_azi_ctl_scr_uzb_bam_vie_tig_ven_akn_igb	-0.00918737848755146	-0.0216308426062704	0.982788772996952
283	owc_arw_bem_swe_tig_wly_heb_lit_tur_uzb_swa_mly_xho_bos_ctl_bsq_alb_sid_lda_cnt_dut_lat_tsn_guj_dgb_ger_hun_tsw_cic_fin_cze_amr_geo_ben_rus_hin_grk_aeg_mlt_nor_est_bam_sun_glc_mao_jpn_tml_kor_rom_mcd_ses_prs_tag_spa_gam_jav_mnd_slo_dyu_ita_hau_bul_mol_por_eng_qcu_krd_fre_pan_swt_amh_afr_anl_svk_ind_pol_akn_scr_ven_bat_tha_chh_knd_igb_zul_aze_urd_ukr_azi_moo_vie_sod_ewe_fbf_yor	-0.533124503920053	-1.27215865495316	0.206488501867932
284	chh_fre_igb_bul_owc_wly_mlt_pan_azi_aze_bam_sun_akn_grk_lit_bsq_por_amh_ses_cnt_ben_urd_dyu_rom_ven_ctl_est_xho_moo_hun_rus_aeg_geo_guj_ukr_spa_alb_heb_gam_cze_fin_zul_jav_hin_ind_jpn_knd_kor_mcd_glc_swa_eng_tag_afr_tig_mao_mnd_pol_tsw_krd_sod_mol_svk_bos_swe_qcu_arw_nor_dut_swt_amr_scr_sid_ger_mly_slo_tsn_prs_fbf_bat_tha_anl_tml_ewe_yor_uzb_ita_lat_tur_lda_vie_hau_dgb_bem_cic	-0.413258101990422	-0.981631742748324	0.328828128438107
285	aeg_alb_bem_eng_heb_amh_amr_ukr_aze_uzb_ven_mly_xho_nor_mcd_bsq_urd_gam_dyu_cnt_lit_por_cic_krd_ses_mol_est_fbf_lda_hun_pol_hau_geo_ger_ben_dut_ctl_tig_chh_rus_fin_tsw_bat_hin_tag_jpn_tml_kor_pan_rom_ewe_bos_mao_lat_owc_jav_mnd_ita_yor_swe_sid_scr_fre_cze_prs_qcu_svk_arw_guj_moo_mlt_spa_anl_bul_sun_glc_zul_afr_swa_ind_tha_wly_knd_igb_bam_azi_grk_slo_tur_akn_vie_sod_dgb_tsn_swt	0.208691869648174	0.490602228720256	0.624863393917091
286	wly_ita_tsw_dut_sod_chh_aeg_eng_uzb_aze_zul_sun_ven_slo_rus_bsq_bos_hau_bem_cnt_glc_svk_fbf_guj_tsn_spa_est_swt_swa_hun_afr_amh_geo_scr_pan_nor_rom_owc_amr_ukr_fin_cic_tag_por_bat_jpn_tml_kor_ben_bul_dgb_grk_mly_urd_sid_jav_mnd_hin_akn_arw_heb_mcd_swe_lit_pol_qcu_cze_alb_mol_ses_tig_lat_anl_krd_ind_prs_igb_ctl_yor_mao_tha_gam_knd_lda_ewe_azi_fre_ger_tur_xho_vie_mlt_dyu_bam_moo	-0.187195010816045	-0.44170694206782	0.659726646242358
287	chh_spa_ewe_prs_mlt_amh_hau_guj_uzb_aze_moo_jav_igb_eng_swe_bsq_arw_gam_tsn_cnt_ukr_lat_zul_alb_lda_rus_fin_tsw_swa_est_urd_aeg_geo_fre_ctl_hin_mol_heb_owc_cze_hun_dyu_mly_pan_mao_jpn_tml_kor_ita_ger_ven_mcd_ind_svk_sid_sun_mnd_slo_akn_ben_wly_afr_bul_grk_pol_qcu_dut_por_krd_xho_tig_bos_sod_nor_tag_rom_cic_scr_bem_bat_tha_anl_knd_swt_dgb_azi_glc_lit_tur_fbf_vie_amr_bam_yor_ses	-0.957423064234723	-2.33199330371774	0.0218595653668841
288	amh_ita_swa_pan_gam_aeg_heb_urd_aze_uzb_bem_tag_akn_cze_prs_bsq_mcd_anl_dyu_mnd_krd_por_tsn_glc_bam_swe_hun_dgb_zul_fin_lat_sid_geo_spa_alb_rom_ger_sod_hau_ctl_est_ses_ind_afr_jav_jpn_tml_kor_lit_scr_yor_arw_bat_guj_amr_sun_cnt_mol_fbf_svk_chh_pol_nor_rus_grk_qcu_ukr_fre_hin_cic_tig_ben_owc_eng_mly_slo_ewe_dut_tsw_mao_tha_mlt_knd_xho_ven_azi_bos_bul_tur_moo_vie_wly_igb_swt_lda	-0.78423881688106	-1.88544300361541	0.0624917120391016
289	anl_nor_fbf_lit_sod_wly_tig_svk_aze_azi_ven_tag_xho_hin_afr_bsq_grk_chh_swa_mnd_lat_bos_tsn_mol_tsw_eng_est_bam_igb_hun_cze_heb_geo_ukr_swe_scr_pan_mlt_amr_ger_fin_moo_jav_slo_sun_jpn_tml_kor_krd_pol_akn_bul_bat_prs_hau_mly_cnt_rom_dyu_por_aeg_ctl_arw_rus_guj_qcu_alb_ben_mcd_swt_owc_ita_sid_spa_ind_dut_ses_glc_dgb_mao_tha_amh_knd_zul_ewe_tur_fre_urd_uzb_lda_vie_gam_yor_cic_bem	-0.09011984648999	-0.212413565284642	0.832249279158978
290	chh_dut_akn_ben_aeg_hau_wly_glc_azi_aze_ses_tag_ven_prs_grk_bsq_scr_tig_bam_cnt_pol_afr_fbf_ukr_cic_hin_est_bem_swa_hun_por_owc_geo_cze_fre_lat_nor_mlt_heb_bul_fin_tsw_mao_eng_bat_jpn_knd_kor_ctl_mol_lda_mcd_ind_krd_amh_mly_mnd_lit_dgb_alb_gam_slo_rus_arw_ger_qcu_pan_ita_guj_ewe_sid_bos_sod_spa_jav_rom_igb_svk_tsn_sun_tha_amr_tml_xho_yor_tur_swe_urd_uzb_dyu_vie_anl_moo_swt_zul	-0.235676501978228	-0.556521062598878	0.579191396635793
291	chh_guj_zul_ger_owc_gam_sod_swe_aze_azi_dyu_ind_fbf_por_grk_bsq_fre_aeg_xho_mnd_arw_hin_dgb_krd_igb_bul_fin_akn_cic_est_pol_tig_geo_ben_ctl_cze_nor_anl_amh_alb_hun_swa_sun_afr_mao_jpn_tml_kor_mol_glc_yor_rus_tag_pan_hau_bat_cnt_urd_moo_spa_mlt_scr_eng_rom_mcd_qcu_svk_lit_prs_bem_wly_ukr_heb_lat_jav_dut_bam_bos_swt_mly_tha_amr_knd_lda_ven_uzb_ita_slo_tur_tsn_vie_sid_tsw_ewe_ses	-0.475870041189956	-1.132872254918	0.260180132735919
292	aeg_bos_ses_pol_heb_mlt_anl_svk_aze_tur_swt_jav_swa_urd_alb_bsq_lat_chh_bem_cnt_nor_mol_lda_mcd_ewe_guj_fin_bam_ven_hun_prs_wly_geo_grk_eng_cze_ita_sod_sid_ukr_est_xho_mao_pan_sun_jpn_tml_kor_swe_arw_moo_rus_mly_rom_tig_ind_mnd_ger_dyu_krd_gam_spa_lit_dut_bul_qcu_por_ctl_slo_igb_owc_afr_amr_glc_bat_ben_dgb_scr_tsw_tag_tha_amh_knd_fbf_tsn_uzb_fre_hin_azi_cic_vie_hau_yor_zul_akn	-0.148367500592898	-0.349675999603556	0.727372472139493
293	wly_ger_lda_mcd_sid_amh_chh_guj_aze_tur_yor_mly_cic_fre_prs_bsq_ita_heb_ven_cnt_alb_grk_moo_por_tsw_bos_hun_bam_igb_est_slo_owc_geo_swe_spa_rus_pan_amr_mlt_afr_fin_swa_sun_arw_mao_jpn_tml_kor_mol_urd_bem_svk_tag_dut_anl_ind_mnd_ctl_ewe_eng_aeg_nor_bul_cze_ben_qcu_ukr_hin_lit_xho_sod_scr_tig_rom_bat_lat_fbf_glc_zul_jav_tha_hau_knd_tsn_ses_azi_krd_pol_uzb_swt_vie_gam_dgb_akn_dyu	-0.122057453534437	-0.288339065229947	0.773728861788353
294	amh_krd_yor_ger_heb_aeg_hau_urd_aze_azi_tsw_ind_bem_glc_hin_bsq_swe_amr_swt_mnd_ukr_cze_lda_bos_ewe_ben_est_akn_zul_hun_afr_chh_geo_grk_spa_rom_pan_gam_tig_fre_fin_igb_bat_lit_tag_jpn_knd_kor_svk_lat_ven_eng_mao_prs_wly_jav_cnt_mol_fbf_rus_sid_por_bul_guj_ctl_qcu_mcd_scr_dut_xho_anl_alb_mlt_ita_mly_slo_cic_arw_swa_sun_tha_owc_tml_ses_moo_uzb_pol_nor_tur_bam_vie_sod_tsn_dyu_dgb	0.162083933094343	0.381402538292766	0.703774562234833
295	amh_swe_lda_pan_gam_sod_hau_slo_uzb_tur_ses_jav_dyu_mol_ger_bsq_spa_heb_moo_cnt_bul_lat_swt_hin_xho_por_hun_ewe_yor_est_bos_aeg_geo_grk_scr_afr_lit_wly_chh_rom_fin_tsn_tag_cze_sun_jpn_tml_kor_pol_ben_bem_prs_mao_nor_anl_bat_mnd_fre_akn_ctl_sid_ukr_guj_glc_eng_qcu_rus_svk_urd_fbf_owc_mcd_amr_alb_ind_arw_swa_dut_tsw_mly_tha_tig_knd_cic_bam_azi_ita_krd_aze_ven_vie_mlt_dgb_igb_zul	-0.173629172740636	-0.409848223504685	0.682859831146696
296	tig_nor_moo_spa_chh_amh_anl_bul_uzb_azi_tsw_bat_cic_bos_fre_bsq_swe_heb_swa_cnt_mol_urd_dgb_rus_lda_alb_hun_fbf_akn_fin_hin_hau_geo_dut_glc_ger_ctl_mlt_aeg_cze_est_ven_sun_pan_mao_jpn_knd_kor_ita_svk_zul_grk_mly_ben_amr_tag_mnd_guj_swt_arw_sod_ukr_rom_lit_mcd_qcu_slo_pol_krd_tsn_owc_scr_gam_por_ind_prs_bem_lat_xho_jav_tha_wly_tml_yor_igb_tur_afr_eng_aze_dyu_vie_sid_bam_ewe_ses	-0.207917731149218	-0.490784955727753	0.624734629252045
297	aeg_svk_cic_afr_chh_anl_hau_ben_uzb_aze_igb_ind_dyu_pol_eng_bsq_mcd_owc_ses_cnt_ger_arw_tsn_ita_zul_spa_hun_bam_swa_fin_fre_wly_geo_ukr_alb_bul_mol_sod_sid_hin_est_lda_tag_lat_mly_jpn_tml_kor_grk_prs_moo_guj_jav_scr_amr_sun_mnd_urd_ewe_slo_tig_bos_swe_nor_rus_qcu_pan_dut_rom_swt_mlt_por_gam_glc_bat_lit_akn_krd_bem_mao_tha_amh_knd_yor_tsw_azi_cze_ctl_tur_ven_vie_heb_dgb_xho_fbf	-0.270027154978997	-0.638386595061627	0.524791007873421
298	aeg_guj_tsw_eng_sid_mlt_hau_glc_aze_azi_moo_ind_akn_lat_prs_bsq_urd_owc_igb_mnd_bos_pol_bam_por_dgb_bul_hun_zul_ewe_est_cze_amr_geo_rom_spa_arw_slo_sod_chh_ita_fin_bem_sun_mol_bat_jpn_knd_kor_alb_mcd_yor_ukr_tag_krd_anl_mly_cnt_rus_fbf_dut_tig_grk_nor_ger_pan_qcu_ctl_scr_fre_swa_amh_swe_wly_ben_jav_afr_tsn_lit_cic_mao_tha_gam_tml_swt_xho_tur_svk_hin_uzb_ven_vie_heb_ses_lda_dyu	-0.668319949438778	-1.60039397530705	0.112902946811741
299	amr_lat_swt_scr_tig_hau_mlt_hin_tur_azi_bam_sun_tsn_rom_cze_bsq_swe_amh_ven_cnt_bul_lit_bem_ita_ses_rus_hun_lda_tsw_est_eng_aeg_geo_dut_krd_spa_grk_sod_heb_svk_fin_cic_jav_nor_tag_jpn_knd_kor_por_glc_ewe_guj_bat_urd_owc_mao_mnd_ctl_igb_pol_gam_ukr_ben_prs_pan_qcu_fre_mol_alb_zul_sid_afr_wly_arw_mly_bos_xho_slo_moo_ind_tha_anl_tml_dgb_dyu_uzb_mcd_ger_aze_yor_vie_chh_swa_akn_fbf	-1.03909751377606	-2.53465358768709	0.0129263554401387
300	amr_ben_fbf_nor_tig_sod_sid_glc_aze_azi_igb_jav_swt_rus_lit_bsq_hin_hau_xho_mnd_mol_spa_dgb_grk_tsn_rom_est_swa_bam_fin_urd_aeg_geo_ukr_cze_krd_mcd_owc_wly_alb_hun_zul_mly_ger_bat_jpn_tml_kor_guj_bos_cic_lat_sun_scr_heb_tag_cnt_pan_akn_ctl_gam_slo_swe_pol_afr_qcu_svk_dut_bul_dyu_mlt_eng_chh_arw_mao_fre_yor_ita_bem_ind_tha_anl_knd_ven_moo_tur_por_prs_uzb_tsw_vie_amh_ses_ewe_lda	-0.463561242475889	-1.10197477816063	0.273316358120807
301	hau_swe_moo_guj_wly_chh_tig_slo_aze_azi_yor_jav_dyu_spa_pan_bsq_ger_mlt_zul_mnd_bos_ctl_fbf_glc_dgb_ukr_est_swa_cic_hun_fre_amh_geo_rus_krd_por_mcd_heb_sid_lit_fin_ven_mly_mol_sun_jpn_knd_kor_hin_afr_bam_eng_ind_urd_owc_tag_cnt_arw_bem_grk_gam_alb_scr_cze_pol_qcu_rom_bul_ben_ewe_sod_nor_amr_prs_mao_ita_lda_svk_akn_bat_tha_anl_tml_ses_swt_uzb_dut_lat_tur_tsn_vie_aeg_igb_xho_tsw	-0.44019460236753	-1.04476025193244	0.29884181090081
302	tig_pan_bem_por_sod_mlt_sid_lit_aze_tur_igb_jav_tsw_ukr_afr_bsq_ben_chh_yor_cnt_arw_fre_xho_ita_cic_grk_fin_akn_zul_est_krd_hau_geo_svk_hin_bos_mol_gam_anl_alb_hun_lda_bat_scr_sun_jpn_tml_kor_ger_rus_tsn_dut_mly_urd_amh_tag_mnd_rom_swa_cze_wly_eng_swe_nor_mcd_qcu_prs_guj_lat_dyu_owc_spa_amr_slo_mao_pol_swt_glc_fbf_ind_tha_heb_knd_bam_moo_uzb_bul_ctl_azi_dgb_vie_aeg_ven_ses_ewe	-0.505129127854715	-1.20150632261027	0.232605693381287
303	hau_por_yor_guj_mlt_wly_amr_prs_aze_tur_swt_sun_dgb_slo_grk_bsq_ukr_sod_swa_mnd_swe_cze_tsw_rus_ven_mol_hun_lda_ewe_fin_eng_anl_geo_glc_hin_ben_dut_aeg_sid_pol_est_akn_jav_lit_mao_jpn_knd_kor_rom_urd_bam_lat_bat_pan_chh_mly_cnt_svk_ses_mcd_tig_bos_bul_nor_spa_qcu_fre_ctl_arw_xho_heb_ita_gam_krd_ind_ger_fbf_alb_moo_tag_tha_amh_tml_tsn_dyu_azi_scr_afr_uzb_cic_vie_owc_bem_igb_zul	-0.598809016965873	-1.43157578058424	0.155617412406827
304	owc_fre_zul_cze_amh_amr_sod_ctl_uzb_tur_yor_mly_ses_glc_por_bsq_mcd_heb_xho_cnt_bul_ita_dyu_pan_ven_prs_est_lda_dgb_fin_arw_gam_geo_ben_lit_hin_slo_chh_mlt_dut_hun_tsw_ind_ukr_jav_jpn_knd_kor_pol_scr_swa_ger_tag_nor_wly_sun_mnd_eng_tsn_svk_sid_afr_alb_spa_lat_qcu_mol_krd_swe_moo_anl_rus_aeg_guj_mao_rom_bem_urd_akn_bat_tha_tig_tml_igb_swt_aze_grk_bos_azi_fbf_vie_hau_cic_bam_ewe	0.459090286697652	1.0838368340394	0.281239040877161
305	tig_lit_ven_ukr_anl_wly_sid_eng_azi_uzb_zul_jav_fbf_ger_pol_bsq_slo_amh_swa_mnd_rom_lat_ewe_bul_lda_grk_hun_cic_tsw_est_alb_sod_geo_glc_bos_ben_mol_heb_mlt_dut_fin_swt_tag_ita_mao_jpn_knd_kor_rus_por_yor_svk_mly_afr_aeg_bat_cnt_hin_dgb_guj_owc_prs_nor_urd_pan_qcu_krd_spa_swe_akn_hau_mcd_amr_ctl_sun_scr_xho_cze_moo_ind_tha_chh_tml_dyu_tsn_tur_fre_arw_aze_ses_vie_gam_igb_bam_bem	0.233579138084541	0.549794239784408	0.583778456339443
306	heb_glc_lda_ita_chh_wly_anl_dut_azi_uzb_ses_jav_bem_bos_fre_bsq_hin_gam_zul_mnd_afr_lit_ewe_bul_bam_por_est_swt_akn_fin_svk_owc_geo_cze_swe_ctl_grk_amr_sod_urd_hun_yor_mao_mol_bat_jpn_knd_kor_ben_spa_dgb_ukr_sun_pan_mlt_tag_cnt_arw_swa_scr_sid_pol_lat_nor_krd_qcu_slo_alb_ger_dyu_aeg_mcd_tig_rus_mly_rom_xho_prs_cic_ind_tha_hau_tml_moo_tsn_tur_guj_eng_aze_tsw_vie_amh_igb_ven_fbf	0.176854163106844	0.416090940850671	0.678302100537375
307	amh_dut_dyu_rom_sid_wly_mlt_guj_tur_azi_fbf_sun_ven_lit_arw_bsq_ben_tig_tsn_cnt_ctl_rus_tsw_slo_ses_ukr_fin_yor_moo_hun_por_hau_geo_ita_alb_mol_mcd_gam_sod_scr_est_xho_tag_hin_ind_jpn_tml_kor_ger_grk_cic_afr_jav_glc_anl_mao_mnd_bos_ewe_fre_chh_pol_krd_nor_lat_qcu_eng_swe_spa_swa_heb_pan_owc_prs_bat_cze_akn_urd_swt_mly_tha_amr_knd_lda_bam_aze_bul_svk_uzb_dgb_vie_aeg_bem_igb_zul	-0.420022448348633	-0.997276637574165	0.321218015842557
308	owc_ben_akn_afr_aeg_amr_hau_prs_tur_uzb_yor_mao_igb_pan_slo_bsq_bos_gam_cic_cnt_alb_pol_swt_ukr_ses_ger_est_dgb_lda_hun_scr_chh_geo_eng_ita_guj_lat_sod_sid_fre_fin_tsn_jav_bul_sun_jpn_knd_kor_rom_grk_swa_lit_tag_arw_amh_mly_mnd_urd_bem_cze_wly_mcd_ctl_mol_swe_qcu_por_krd_rus_ven_mlt_nor_tig_svk_bat_dut_fbf_spa_zul_ind_tha_heb_tml_moo_xho_azi_glc_hin_aze_tsw_vie_anl_dyu_bam_ewe	-0.0429255590670813	-0.101084512105643	0.919700984232314
309	heb_alb_fbf_rom_anl_chh_sod_slo_uzb_tur_dgb_mly_tsn_swe_por_bsq_spa_amh_cic_mnd_urd_lit_moo_pol_akn_ger_fin_tsw_bam_hun_rus_owc_geo_cze_mol_ctl_dut_wly_sid_ukr_est_igb_ind_mcd_jav_jpn_knd_kor_bul_fre_ven_prs_bat_nor_tig_tag_cnt_hin_ewe_guj_aeg_glc_ita_afr_eng_qcu_scr_lat_ben_swa_hau_pan_gam_bos_sun_grk_ses_svk_xho_mao_tha_amr_tml_lda_zul_azi_krd_arw_aze_swt_vie_mlt_dyu_yor_bem	0.0276270793843176	0.0650847485370216	0.948246224330183
310	amh_pan_tsn_slo_sod_chh_tig_rom_aze_tur_yor_sun_ven_ger_dut_bsq_bos_heb_swt_mnd_lit_scr_dyu_swe_fbf_fre_hun_zul_tsw_fin_eng_sid_geo_nor_hin_svk_afr_gam_aeg_prs_est_akn_ind_mcd_jav_jpn_tml_kor_arw_guj_igb_rus_mly_alb_anl_mao_cnt_cze_bam_grk_owc_krd_ita_ben_por_qcu_lat_ukr_urd_cic_hau_bul_mlt_spa_bat_glc_ewe_pol_lda_tag_tha_wly_knd_ses_dgb_uzb_mol_ctl_azi_moo_vie_amr_swa_xho_bem	-0.168506114345204	-0.397436300450259	0.691956472256338
311	aeg_spa_swt_svk_heb_amh_amr_afr_uzb_azi_igb_bat_tsn_krd_bul_bsq_nor_sid_moo_mnd_pol_hin_dyu_dut_swa_urd_hun_akn_cic_fin_bos_sod_geo_ben_grk_ita_arw_owc_tig_glc_est_tsw_mly_por_sun_jpn_tml_kor_scr_prs_lda_lit_ind_swe_wly_jav_cnt_mol_bem_alb_mlt_mcd_rus_ger_lat_qcu_guj_pan_ukr_xho_gam_ctl_anl_cze_tag_rom_ven_eng_bam_mao_tha_hau_knd_ses_zul_aze_slo_fre_tur_yor_vie_chh_dgb_ewe_fbf	-0.278751413008299	-0.658333526361341	0.511950310379482
312	sod_grk_tsn_slo_amh_hau_wly_ita_azi_tur_swt_sun_cic_mol_cze_bsq_nor_sid_moo_mnd_ben_prs_xho_mcd_swa_fre_hun_fbf_ewe_fin_hin_gam_geo_eng_glc_lat_ukr_owc_tig_ctl_est_ven_bat_guj_ind_jpn_knd_kor_afr_pol_dgb_lit_mly_urd_mlt_tag_cnt_pan_yor_scr_heb_rom_krd_alb_spa_qcu_rus_bos_swe_tsw_chh_por_amr_arw_jav_bul_ses_dut_igb_mao_tha_anl_tml_dyu_bam_uzb_ger_svk_aze_bem_vie_aeg_lda_zul_akn	0.208889588686179	0.491547806982425	0.624197186519179
313	tig_mol_fbf_spa_hau_heb_owc_eng_aze_uzb_akn_mao_tsn_cze_grk_bsq_glc_aeg_yor_cnt_prs_bos_swa_alb_dyu_rom_est_dgb_bam_fin_slo_sod_geo_svk_guj_pol_mcd_anl_wly_scr_hun_ewe_tag_por_bat_jpn_knd_kor_bul_arw_moo_ita_jav_nor_sid_mly_mnd_lit_ses_ger_mlt_urd_swe_lat_dut_qcu_ukr_afr_pan_lda_gam_ben_chh_fre_sun_hin_cic_ctl_zul_ind_tha_amr_tml_igb_xho_tur_krd_rus_azi_swt_vie_amh_bem_tsw_ven	-1.05611054063362	-2.58531830001944	0.0112829404572167
314	amh_urd_igb_ukr_sid_amr_owc_pan_tur_azi_cic_jav_ven_cze_rus_bsq_afr_sod_dgb_mnd_bul_lit_bam_ger_tsw_fre_fin_ewe_swa_est_alb_tig_geo_eng_pol_bos_guj_gam_anl_scr_hun_lda_bat_glc_mao_jpn_knd_kor_swe_mcd_zul_svk_ind_grk_aeg_sun_cnt_nor_tsn_por_wly_spa_arw_krd_slo_qcu_ita_hin_ctl_dyu_heb_mol_mlt_ben_tag_prs_akn_dut_moo_mly_tha_hau_tml_xho_swt_aze_rom_lat_uzb_fbf_vie_chh_ses_bem_yor	-0.170015010814098	-0.400925567344956	0.689394566902946
315	aeg_lit_igb_grk_anl_owc_wly_mcd_tur_uzb_ses_bat_ven_fre_ger_bsq_glc_hau_zul_cnt_swe_hin_dyu_por_tsw_arw_fin_swt_fbf_est_bul_sid_geo_pan_pol_bos_ukr_heb_amh_lat_hun_cic_jav_svk_tag_jpn_knd_kor_alb_rus_bem_spa_mao_cze_tig_ind_mnd_ctl_dgb_scr_chh_mol_slo_afr_prs_qcu_rom_ita_nor_akn_amr_eng_mlt_krd_mly_guj_ewe_ben_swa_sun_tha_gam_tml_xho_yor_azi_urd_dut_aze_bam_vie_sod_lda_tsn_moo	0.429376517336765	1.01436960924237	0.313038197101152
316	gam_prs_yor_alb_wly_anl_sod_bos_aze_azi_ven_bat_ses_urd_rom_bsq_spa_aeg_bem_cnt_krd_ukr_cic_bul_akn_fre_est_lda_moo_hun_swe_owc_geo_eng_ben_dut_slo_chh_heb_pol_fin_igb_tag_afr_sun_jpn_tml_kor_ger_ctl_swt_glc_jav_cze_hau_mao_mnd_guj_dgb_grk_tig_lat_nor_rus_mol_qcu_svk_por_arw_zul_sid_pan_amr_scr_ind_mcd_xho_ita_tsn_mly_tha_mlt_knd_ewe_dyu_tur_lit_hin_uzb_swa_vie_amh_tsw_bam_fbf	-0.665201930134644	-1.59389636178624	0.114352377110928
317	sod_lit_tsw_rom_wly_heb_amh_hin_azi_tur_moo_bat_swa_por_swe_bsq_mol_hau_yor_cnt_eng_alb_xho_svk_lda_guj_hun_igb_swt_fin_slo_gam_geo_prs_bos_lat_glc_amr_aeg_ita_est_ven_mly_fre_jav_jpn_knd_kor_pol_arw_ses_ben_tag_rus_sid_ind_mnd_nor_dgb_krd_owc_grk_pan_dut_ctl_qcu_cze_scr_ukr_dyu_chh_urd_mlt_afr_mao_bul_tsn_mcd_akn_sun_tha_anl_tml_zul_cic_aze_ger_spa_uzb_bam_vie_tig_bem_fbf_ewe	-0.826651532276253	-1.98898838530737	0.0496409929463827
318	mlt_alb_moo_hin_anl_wly_heb_spa_azi_tur_dyu_jav_bam_nor_eng_bsq_guj_amr_fbf_cnt_ita_prs_tsn_mcd_bem_lat_fin_ewe_tsw_est_grk_tig_geo_ctl_rom_pol_urd_sid_sod_ger_hun_swt_ind_pan_bat_jpn_tml_kor_svk_slo_dgb_cze_mly_dut_chh_mao_mnd_rus_xho_afr_amh_lit_arw_ukr_krd_qcu_por_fre_ben_yor_gam_glc_aeg_bos_sun_scr_lda_bul_zul_tag_tha_hau_knd_ven_igb_aze_swe_mol_uzb_cic_vie_owc_swa_ses_akn	-0.35312192594421	-0.835850225352346	0.405381547466241
319	heb_bos_swt_hin_anl_sod_wly_arw_tur_azi_moo_tag_bem_nor_pol_bsq_scr_hau_bam_cnt_ita_cze_ses_glc_ewe_mcd_est_zul_yor_fin_fre_amh_geo_mol_grk_lit_prs_chh_aeg_urd_hun_dyu_mao_afr_mly_jpn_knd_kor_krd_swe_fbf_spa_bat_pan_sid_ind_mnd_svk_xho_ctl_amr_guj_por_ger_lat_qcu_alb_dut_bul_lda_mlt_slo_tig_eng_sun_ukr_swa_rom_tsn_jav_tha_gam_tml_dgb_tsw_aze_rus_ben_uzb_igb_vie_owc_cic_akn_ven	-0.32455021770604	-0.768881296598783	0.443912035357962
320	sid_mcd_xho_rom_tig_anl_mlt_spa_aze_tur_ewe_tag_fbf_guj_por_bsq_bul_chh_igb_mnd_cze_afr_akn_lit_tsn_svk_hun_bem_tsw_est_prs_gam_geo_lat_hin_alb_mol_amh_amr_bos_fin_swt_mao_ctl_mly_jpn_tml_kor_krd_ger_moo_grk_bat_rus_wly_sun_cnt_scr_lda_fre_hau_urd_arw_ukr_dut_qcu_swe_pan_ben_dyu_aeg_glc_heb_eng_jav_pol_bam_slo_yor_ind_tha_sod_knd_ses_ven_uzb_nor_ita_azi_swa_vie_owc_dgb_cic_zul	-0.024241547485242	-0.0570832751444753	0.954601325912328
321	chh_alb_bam_swe_tig_sod_gam_ben_azi_aze_moo_ind_lda_rus_ita_bsq_ukr_hau_dgb_cnt_hin_afr_igb_grk_fbf_ctl_fin_yor_xho_hun_glc_owc_geo_por_scr_urd_eng_amh_mlt_nor_est_akn_mly_lat_bat_jpn_tml_kor_prs_lit_ewe_mcd_sun_guj_sid_mao_mnd_bos_cic_rom_anl_dut_cze_ger_pol_qcu_mol_svk_pan_swt_heb_arw_aeg_bul_tag_spa_tsw_krd_dyu_jav_tha_wly_knd_ven_swa_tur_slo_fre_uzb_zul_vie_amr_tsn_bem_ses	0.395551964568162	0.932045695909779	0.353726282139313
322	heb_bul_bem_spa_amh_chh_aeg_ita_tur_azi_swt_mao_xho_fre_mol_bsq_svk_sod_dgb_mnd_lat_lit_swa_pol_ses_hin_hun_cic_akn_fin_guj_owc_geo_ukr_mcd_nor_glc_gam_tig_ctl_est_ven_mly_alb_tag_jpn_knd_kor_dut_pan_tsn_grk_jav_prs_mlt_sun_cnt_ger_dyu_eng_amr_krd_rom_slo_urd_qcu_scr_rus_arw_bam_sid_bos_wly_por_ind_afr_ewe_cze_fbf_bat_tha_hau_tml_zul_tsw_uzb_ben_swe_aze_moo_vie_anl_lda_igb_yor	0.109877314405935	0.258701282721868	0.796437439690385
323	aeg_ger_yor_ctl_hau_anl_sod_krd_aze_azi_xho_sun_bam_urd_por_bsq_bul_amr_fbf_cnt_fre_spa_zul_ben_tsw_prs_fin_dyu_swt_hun_eng_mlt_geo_dut_mcd_nor_guj_sid_amh_grk_est_igb_mly_slo_mao_jpn_knd_kor_glc_bos_akn_cze_bat_alb_chh_jav_mnd_hin_ewe_lit_wly_ukr_pol_rom_ita_qcu_arw_lat_svk_lda_tig_mol_heb_pan_tag_rus_bem_afr_cic_ind_tha_gam_tml_moo_tsn_tur_swe_scr_uzb_ven_vie_owc_dgb_swa_ses	0.0581468606102776	0.136715295487673	0.891551366957229
324	chh_guj_lda_lit_tig_heb_owc_ger_tur_uzb_akn_mao_dgb_glc_cze_bsq_dut_sid_yor_cnt_svk_prs_ses_lat_fbf_scr_est_tsn_bam_fin_grk_amh_geo_urd_hin_fre_mcd_aeg_mlt_rus_hun_moo_bat_bos_ind_jpn_knd_kor_alb_swe_cic_por_jav_ben_amr_sun_mnd_spa_dyu_mol_hau_pan_bul_rom_afr_qcu_ukr_ctl_arw_tsw_sod_ita_gam_eng_tag_slo_swa_nor_bem_mly_tha_wly_tml_ven_zul_azi_krd_pol_aze_swt_vie_anl_igb_ewe_xho	-0.467350552095797	-1.11220514644497	0.268916753360896
325	sod_ben_swt_glc_hau_aeg_mlt_por_tur_aze_cic_ind_xho_rom_ukr_bsq_alb_amh_yor_mnd_swe_bos_moo_bul_dyu_mol_est_bem_ven_fin_pan_sid_geo_fre_krd_scr_rus_wly_chh_mcd_hun_dgb_mly_lat_bat_jpn_tml_kor_nor_arw_bam_slo_jav_pol_heb_tag_cnt_spa_ses_hin_anl_ita_svk_ctl_grk_qcu_ger_cze_prs_lda_amr_eng_tig_guj_sun_urd_swa_afr_zul_mao_tha_gam_knd_ewe_tsw_uzb_dut_lit_azi_tsn_vie_owc_igb_akn_fbf	0.022517924625511	0.0530166924000798	0.957832324793841
326	owc_ctl_yor_rom_heb_gam_amr_lat_tur_aze_swa_tag_ven_slo_ben_bsq_bos_amh_dyu_cnt_arw_svk_swt_rus_tsn_glc_fin_bam_xho_est_dut_mlt_geo_nor_fre_grk_mcd_sid_wly_pan_hun_zul_ind_bul_jav_jpn_tml_kor_hin_cze_akn_scr_mao_prs_chh_bat_mnd_ita_ewe_lit_aeg_afr_pol_swe_eng_qcu_alb_guj_ukr_ses_sod_por_tig_krd_sun_mol_lda_ger_igb_mly_tha_hau_knd_dgb_fbf_uzb_spa_urd_azi_tsw_vie_anl_moo_cic_bem	-0.265851932892163	-0.629428298973285	0.530611916213975
327	wly_ben_swt_grk_sod_sid_amr_ger_tur_azi_cic_ind_moo_ctl_krd_bsq_rom_heb_zul_mnd_rus_urd_ses_eng_bem_bul_fin_swa_ewe_hun_swe_gam_geo_svk_pan_scr_hin_mlt_hau_slo_est_dgb_jav_mcd_mao_jpn_knd_kor_nor_alb_fbf_prs_tag_ukr_owc_sun_cnt_arw_tsn_mol_anl_glc_spa_pol_guj_qcu_dut_lat_cze_lda_aeg_fre_amh_lit_mly_por_ven_afr_igb_bat_tha_chh_tml_yor_xho_uzb_ita_bos_aze_akn_vie_tig_dyu_bam_tsw	0.0558133925959587	0.131931786323756	0.895323257955102
328	gam_slo_lda_glc_sid_hau_amr_lit_uzb_aze_ven_tag_tsn_pan_rus_bsq_prs_anl_tsw_cnt_mcd_swe_dyu_afr_zul_grk_hun_bam_dgb_est_lat_wly_geo_alb_ukr_mol_eng_tig_aeg_nor_fin_ses_jav_ben_sun_jpn_tml_kor_dut_rom_bem_krd_mao_ctl_chh_ind_mnd_bul_moo_hin_sod_cze_fre_ita_urd_qcu_svk_ger_pol_swa_owc_arw_heb_spa_bat_guj_ewe_bos_akn_mly_tha_mlt_knd_xho_cic_tur_por_scr_azi_igb_vie_amh_fbf_swt_yor	-0.655720398448134	-1.57062668496857	0.119665607438332
329	wly_slo_swt_glc_anl_amh_tig_eng_uzb_tur_xho_ind_tsn_spa_guj_bsq_hin_hau_ses_cnt_svk_pol_cic_rom_zul_alb_est_fbf_moo_hun_lit_sid_geo_prs_ben_dut_ger_gam_amr_rus_fin_lda_mao_urd_bat_jpn_knd_kor_cze_fre_dyu_lat_sun_ukr_chh_mly_mnd_bul_ewe_grk_owc_afr_pan_ita_nor_qcu_ctl_mcd_arw_swa_mlt_scr_sod_por_tag_krd_dgb_bos_yor_jav_tha_heb_tml_igb_ven_azi_swe_mol_aze_tsw_vie_aeg_bam_bem_akn	0.0613287607269493	0.144318628980464	0.885561151949355
330	hau_scr_xho_spa_amr_tig_aeg_rus_aze_uzb_tsw_bat_swt_eng_hin_bsq_ger_owc_zul_mnd_bul_prs_ewe_cze_lda_ben_est_igb_fbf_hun_mcd_chh_geo_pan_grk_ukr_dut_mlt_heb_ita_fin_dyu_sun_lit_mly_jpn_knd_kor_mol_urd_bem_rom_tag_pol_gam_ind_cnt_nor_cic_svk_wly_alb_fre_krd_ctl_qcu_arw_glc_lat_yor_sod_afr_amh_bos_jav_guj_akn_por_ven_mao_tha_anl_tml_ses_moo_tur_swe_slo_azi_dgb_vie_sid_swa_bam_tsn	-0.66078267418199	-1.58037229722731	0.11741691760221
331	aeg_rus_ses_fre_sod_anl_gam_ita_tur_azi_dyu_mao_cic_rom_urd_bsq_spa_sid_swa_cnt_svk_swe_zul_mol_akn_alb_est_igb_xho_hun_cze_tig_geo_ukr_bos_afr_scr_wly_chh_guj_fin_tsw_sun_pol_tag_jpn_knd_kor_mcd_lat_fbf_ger_bat_glc_owc_jav_mnd_prs_bam_slo_amh_hin_por_krd_dut_qcu_arw_grk_pan_lda_mlt_nor_heb_ctl_mly_ben_ewe_eng_moo_ind_tha_amr_tml_swt_dgb_aze_bul_lit_uzb_yor_vie_hau_tsn_ven_bem	-0.227017813168386	-0.535855790542102	0.593337500332619
332	sid_rom_ses_grk_wly_anl_owc_lit_tur_azi_swt_jav_fbf_ukr_mol_bsq_swe_hau_lda_mnd_mcd_ben_zul_krd_dyu_por_hun_tsn_akn_fin_lat_amh_geo_scr_guj_slo_rus_tig_heb_hin_est_xho_sun_glc_bat_jpn_tml_kor_bos_fre_cic_arw_tag_spa_aeg_mly_cnt_pan_bam_dut_mlt_alb_eng_bul_pol_qcu_nor_cze_ita_yor_sod_urd_gam_prs_ind_ger_igb_svk_tsw_mao_tha_chh_knd_ven_ewe_aze_afr_ctl_uzb_moo_vie_amr_swa_bem_dgb	-0.0213187524911712	-0.0501856691232738	0.960082060581377
333	mlt_mcd_igb_slo_gam_chh_anl_rus_tur_aze_moo_bat_akn_eng_arw_bsq_bos_wly_xho_mnd_scr_swe_dgb_spa_fbf_ben_hun_zul_tsw_est_lat_amh_geo_ger_ctl_pol_afr_sid_amr_pan_fin_ven_ind_dut_jav_jpn_tml_kor_fre_lit_ses_krd_mly_hin_tig_tag_cnt_ita_cic_cze_aeg_por_svk_guj_mol_qcu_urd_bul_glc_bem_sod_rom_owc_alb_sun_grk_lda_prs_swa_mao_tha_heb_knd_dyu_ewe_azi_ukr_nor_uzb_bam_vie_hau_swt_yor_tsn	-0.759208307978265	-1.82452494678524	0.0712836193862418
334	amr_ben_cic_svk_gam_owc_heb_ukr_tur_aze_ses_mly_swt_ctl_swe_bsq_lat_mlt_ewe_cnt_fre_nor_lda_slo_dgb_scr_fin_yor_fbf_hun_dut_chh_geo_mol_bul_glc_rus_amh_aeg_hin_est_zul_sun_ita_bat_jpn_tml_kor_lit_spa_tsw_ger_mao_krd_anl_tag_mnd_prs_ven_por_hau_pol_rom_grk_pan_qcu_eng_alb_guj_tsn_wly_mcd_sod_afr_ind_bos_igb_urd_bam_jav_tha_tig_knd_xho_moo_uzb_arw_cze_azi_swa_vie_sid_bem_dyu_akn	-0.222004016310798	-0.524067207579893	0.601478575069787
335	mlt_lit_moo_pan_owc_sod_heb_guj_azi_uzb_ses_jav_tsn_cze_bul_bsq_por_hau_yor_mnd_mol_svk_xho_krd_tsw_rom_fin_bem_akn_hun_swe_wly_geo_spa_urd_prs_alb_gam_sid_rus_est_swa_mao_lat_mly_jpn_tml_kor_ctl_ben_dyu_ukr_bat_grk_amh_sun_cnt_slo_zul_nor_tig_ger_fre_pol_mcd_qcu_glc_bos_afr_ewe_amr_ita_anl_eng_ind_scr_lda_hin_cic_tag_tha_aeg_knd_fbf_swt_tur_dut_arw_aze_dgb_vie_chh_ven_igb_bam	-0.160094371677333	-0.377214318319802	0.706873752702207
336	heb_ukr_ewe_svk_amr_hau_sid_grk_aze_azi_ses_tag_tsw_scr_glc_bsq_ctl_chh_lda_mnd_lat_spa_bem_rom_xho_arw_hun_swt_swa_fin_rus_sod_geo_mol_pan_eng_prs_gam_anl_ben_est_akn_bat_slo_sun_jpn_tml_kor_fre_afr_tsn_cze_jav_swe_aeg_mao_cnt_bul_fbf_ger_owc_lit_alb_urd_ita_qcu_guj_por_mcd_dgb_wly_krd_mlt_dut_ind_pol_yor_bos_moo_mly_tha_tig_knd_cic_zul_tur_hin_nor_uzb_dyu_vie_amh_ven_igb_bam	0.117651257767781	0.277318936299481	0.782150720303758
337	chh_pan_xho_fre_owc_gam_amr_mol_tur_uzb_tsw_tag_bem_rom_scr_bsq_por_sid_dyu_cnt_guj_ukr_ewe_eng_fbf_slo_est_moo_lda_hun_bul_anl_geo_spa_afr_svk_lat_mlt_heb_bos_fin_dgb_mly_cze_bat_jpn_knd_kor_ita_ger_tsn_dut_ind_krd_sod_jav_mnd_rus_swa_hin_tig_grk_ctl_mcd_swe_qcu_nor_urd_lit_swt_amh_ben_hau_pol_sun_glc_bam_arw_ses_mao_tha_aeg_tml_igb_akn_aze_prs_alb_azi_yor_vie_wly_ven_zul_cic	-0.476529331726357	-1.1324040472602	0.260375822709862
338	amh_rus_akn_slo_anl_hau_sod_krd_azi_tur_tsn_mly_ewe_grk_nor_bsq_pan_gam_igb_mnd_lat_hin_xho_glc_cic_bul_est_ven_dyu_fin_urd_heb_geo_guj_por_alb_ctl_amr_owc_bos_hun_lda_jav_prs_tag_jpn_knd_kor_mol_spa_ses_pol_mao_svk_wly_ind_cnt_cze_zul_swe_aeg_ita_eng_rom_lit_qcu_dut_fre_ger_moo_sid_ukr_chh_scr_sun_arw_bem_afr_fbf_bat_tha_mlt_tml_dgb_swt_uzb_mcd_ben_aze_tsw_vie_tig_yor_swa_bam	-0.279224645583791	-0.661164832205011	0.510141269318699
339	hau_ger_cic_por_aeg_anl_tig_arw_uzb_azi_swa_mly_xho_bos_grk_bsq_dut_gam_bem_mnd_fre_afr_lda_guj_igb_rom_fin_zul_tsn_hun_rus_amr_geo_urd_mol_ctl_mcd_owc_heb_swe_est_tsw_jav_ita_ind_jpn_knd_kor_spa_cze_dyu_eng_tag_svk_chh_bat_cnt_ukr_ses_lit_sod_pol_ben_nor_lat_qcu_scr_hin_slo_yor_sid_prs_wly_alb_sun_krd_moo_pan_bam_mao_tha_amh_tml_dgb_ewe_tur_glc_bul_aze_fbf_vie_mlt_ven_akn_swt	-0.142494071740118	-0.335982681087621	0.737640769691522
340	sid_prs_fbf_scr_sod_hau_heb_ukr_aze_azi_xho_bat_swa_lit_rom_bsq_guj_chh_lda_cnt_pol_bul_dyu_ger_tsw_svk_est_ses_tsn_fin_ben_anl_geo_rus_alb_lat_hin_aeg_wly_mol_hun_ven_sun_grk_tag_jpn_tml_kor_arw_bos_dgb_ctl_mao_mcd_gam_jav_mnd_dut_moo_pan_amr_slo_eng_spa_fre_qcu_krd_ita_glc_bam_tig_por_mlt_nor_ind_swe_swt_cze_zul_mly_tha_amh_knd_igb_bem_tur_afr_urd_uzb_ewe_vie_owc_yor_akn_cic	-0.193334314726617	-0.456723407328954	0.648934823067531
341	amr_lit_tsn_ben_chh_gam_heb_pan_azi_uzb_bam_ind_xho_pol_dut_bsq_afr_tig_moo_cnt_krd_swe_zul_hin_ses_urd_est_dyu_fbf_hun_nor_anl_geo_grk_spa_prs_ctl_wly_hau_cze_fin_swa_tag_glc_jav_jpn_tml_kor_ita_rus_cic_fre_mly_bul_amh_sun_mnd_por_bem_eng_sid_mcd_ger_ukr_lat_qcu_mol_svk_bos_ewe_owc_slo_aeg_arw_bat_guj_lda_rom_swt_mao_tha_mlt_knd_tsw_ven_tur_alb_scr_aze_dgb_vie_sod_akn_igb_yor	-0.545252454909784	-1.29753955717751	0.197654927727962
342	hau_swe_bam_nor_mlt_sod_wly_mol_aze_tur_dgb_bat_ses_spa_bos_bsq_ben_tig_ewe_mnd_pol_urd_dyu_bul_zul_ita_hun_swa_lda_est_cze_heb_geo_eng_arw_dut_grk_owc_anl_por_fin_tsw_sun_ger_ind_jpn_knd_kor_slo_scr_xho_hin_mly_mcd_sid_tag_cnt_guj_igb_ukr_amh_afr_rom_svk_rus_qcu_ctl_prs_lat_bem_amr_alb_chh_krd_mao_pan_fbf_glc_swt_jav_tha_gam_tml_yor_cic_uzb_lit_fre_azi_tsn_vie_aeg_moo_akn_ven	-0.373678173730322	-0.88708718296561	0.377320294516661
343	chh_scr_ven_swe_tig_heb_sid_pol_azi_aze_dgb_ind_yor_krd_ita_bsq_svk_sod_fbf_mnd_spa_cze_moo_bos_cic_por_est_swt_tsn_fin_lat_aeg_geo_nor_urd_prs_ger_anl_gam_hin_hun_ses_sun_alb_jav_jpn_knd_kor_fre_eng_bam_dut_mly_ukr_wly_mao_cnt_guj_zul_mol_amh_grk_lit_arw_bul_qcu_rom_afr_ben_tsw_owc_mcd_amr_pan_tag_ctl_akn_rus_xho_bat_tha_mlt_tml_swa_ewe_tur_glc_slo_uzb_lda_vie_hau_igb_bem_dyu	-0.609290116184777	-1.45604973219672	0.148746577488509
344	gam_ita_ewe_nor_wly_anl_sid_lat_uzb_azi_fbf_ind_tsn_cze_prs_bsq_urd_chh_cic_mnd_eng_bos_akn_scr_moo_hin_fin_bam_igb_est_afr_aeg_geo_fre_dut_slo_pol_amr_heb_ctl_hun_xho_sun_guj_mly_jpn_tml_kor_rom_krd_zul_mol_bat_swe_sod_jav_cnt_alb_dgb_arw_owc_por_rus_ukr_ger_qcu_ben_glc_spa_ses_hau_lit_tig_bul_tag_pan_tsw_mcd_yor_mao_tha_mlt_knd_swa_lda_aze_svk_grk_tur_bem_vie_amh_ven_swt_dyu	-0.463303486340943	-1.10223106668538	0.273205533084974
345	hau_rus_tsn_nor_wly_tig_anl_mcd_azi_aze_bam_jav_lda_ctl_slo_bsq_mol_gam_moo_mnd_cze_grk_igb_lat_xho_hin_est_fbf_ven_hun_bul_mlt_geo_afr_pan_spa_rom_heb_aeg_bos_fin_dgb_tag_pol_ind_jpn_knd_kor_por_ita_swa_fre_mao_ukr_amr_mly_cnt_arw_tsw_ger_amh_krd_alb_eng_ben_qcu_scr_urd_swe_swt_sid_dut_sod_prs_bat_glc_zul_lit_ewe_sun_tha_owc_tml_dyu_ses_uzb_svk_guj_tur_akn_vie_chh_cic_yor_bem	-0.487718952932743	-1.15971707184548	0.249132781404798
346	sid_krd_dgb_scr_amr_gam_amh_alb_aze_uzb_igb_sun_akn_dut_bos_bsq_glc_tig_fbf_mnd_arw_mcd_zul_mol_ven_ben_est_yor_ewe_fin_ger_hau_geo_ctl_svk_grk_ukr_owc_chh_por_hun_bam_bat_pan_mly_jpn_tml_kor_afr_ita_tsn_swe_ind_urd_aeg_mao_cnt_bul_swt_pol_anl_cze_lat_fre_hin_qcu_spa_rom_eng_lda_wly_guj_sod_rus_tag_nor_ses_slo_xho_jav_tha_mlt_knd_swa_tsw_tur_lit_prs_azi_moo_vie_heb_cic_bem_dyu	0.448248572006703	1.05720137195753	0.293158132693883
347	heb_bul_fbf_scr_mlt_gam_sod_fre_tur_uzb_bam_jav_zul_dut_nor_bsq_afr_chh_ven_mnd_prs_krd_dgb_hin_bem_guj_est_dyu_swt_fin_rom_amr_geo_ita_ger_cze_slo_wly_amh_svk_hun_tsn_bat_lit_tag_jpn_knd_kor_spa_swe_yor_grk_mao_mcd_hau_ind_cnt_pan_akn_bos_sid_mol_glc_ctl_arw_qcu_lat_por_eng_lda_owc_urd_anl_alb_mly_pol_cic_ukr_tsw_sun_tha_aeg_tml_ewe_igb_aze_rus_ben_azi_moo_vie_tig_xho_swa_ses	-0.192514182334669	-0.454402034366892	0.650598302613223
348	wly_guj_tsw_rom_sod_owc_chh_prs_aze_uzb_akn_mly_swa_mol_pol_bsq_ctl_hau_zul_mnd_slo_alb_moo_ger_tsn_pan_est_fbf_ses_hun_krd_aeg_geo_rus_glc_swe_arw_heb_gam_cze_fin_yor_mao_bos_ind_jpn_knd_kor_ben_ukr_igb_ita_bat_hin_mlt_sun_cnt_lat_ewe_por_amr_spa_fre_eng_mcd_qcu_dut_lit_nor_dyu_amh_urd_anl_grk_jav_afr_xho_bul_lda_tag_tha_tig_tml_swt_cic_tur_svk_scr_azi_bam_vie_sid_ven_dgb_bem	-0.241653468460775	-0.571368017717383	0.56912848329625
349	gam_afr_ses_por_sod_chh_anl_nor_uzb_tur_yor_sun_fbf_mcd_slo_bsq_prs_sid_dgb_cnt_eng_urd_akn_bos_cic_glc_est_bam_bem_hun_krd_owc_geo_ukr_ben_hin_ctl_mlt_amh_guj_fin_dyu_mao_fre_bat_jpn_tml_kor_cze_ger_zul_scr_tag_pan_hau_ind_mnd_mol_ewe_lat_tig_alb_rom_ita_rus_qcu_grk_svk_spa_swa_amr_bul_heb_swe_mly_arw_tsw_dut_moo_jav_tha_wly_knd_tsn_xho_azi_lit_pol_aze_ven_vie_aeg_igb_swt_lda	0.523498923126415	1.23730972922771	0.219087145776376
350	amh_bul_bam_grk_hau_chh_heb_ger_uzb_tur_swa_tag_tsw_glc_ctl_bsq_ukr_anl_dyu_mnd_mcd_por_bem_krd_yor_hin_est_xho_igb_hun_alb_sid_geo_scr_lat_urd_guj_tig_gam_spa_fin_lda_jav_lit_ind_jpn_knd_kor_bos_pan_dgb_cze_bat_dut_mlt_sun_cnt_pol_moo_nor_wly_ben_fre_rus_prs_qcu_afr_eng_swe_cic_owc_mol_sod_rom_mly_svk_ven_arw_fbf_mao_tha_aeg_tml_tsn_akn_aze_ita_slo_azi_zul_vie_amr_ses_ewe_swt	-0.496915565998139	-1.1816691282832	0.240349819961865
351	amr_guj_lda_ita_sid_tig_heb_slo_tur_aze_tsn_sun_akn_ukr_ctl_bsq_prs_hau_tsw_cnt_dut_fre_ses_pol_swa_ben_est_fbf_dyu_hun_krd_anl_geo_spa_rom_svk_nor_amh_owc_scr_fin_zul_mao_hin_ind_jpn_tml_kor_bos_lit_ewe_bul_mly_swe_chh_tag_mnd_rus_ven_eng_sod_por_alb_lat_grk_qcu_arw_urd_glc_yor_mlt_ger_aeg_pan_jav_mol_dgb_mcd_bam_bat_tha_wly_knd_igb_moo_azi_cze_afr_uzb_xho_vie_gam_bem_swt_cic	0.0464361290185159	0.109513284083013	0.913031347129357
352	aeg_prs_ven_ita_mlt_hau_sid_ben_aze_tur_swt_mly_tsn_lat_alb_bsq_dut_owc_fbf_cnt_bos_eng_ses_glc_ewe_mcd_hun_xho_igb_fin_lit_wly_geo_slo_ukr_por_bul_anl_amh_urd_est_zul_bat_mol_tag_jpn_knd_kor_svk_nor_cic_spa_ind_ger_sod_sun_mnd_rus_moo_ctl_heb_fre_cze_arw_krd_qcu_guj_afr_grk_bam_tig_swe_chh_pan_jav_scr_tsw_pol_yor_mao_tha_amr_tml_dgb_akn_uzb_rom_hin_azi_swa_vie_gam_bem_dyu_lda	-0.81121775933217	-1.96014094800881	0.0529724427297053
353	gam_ben_tsw_por_anl_sid_amr_ukr_aze_azi_yor_jav_bem_lit_swe_bsq_ita_owc_akn_cnt_scr_hin_bam_ctl_ewe_bos_fin_ven_igb_est_guj_aeg_geo_alb_grk_pol_krd_wly_tig_mol_hun_lda_bat_rus_mao_jpn_tml_kor_nor_prs_moo_lat_mly_glc_amh_tag_mnd_rom_dgb_ger_heb_eng_svk_fre_arw_qcu_slo_mcd_afr_dyu_chh_bul_mlt_spa_sun_pan_xho_cze_fbf_ind_tha_hau_knd_cic_tsn_uzb_dut_urd_tur_swt_vie_sod_swa_zul_ses	-0.299637973119799	-0.709882997188541	0.479552865349247
354	sod_por_fbf_fre_amr_sid_heb_rom_tur_aze_xho_mao_zul_mcd_bos_bsq_guj_aeg_igb_cnt_pan_cze_dgb_mol_tsn_krd_est_swt_moo_fin_lat_gam_geo_ita_afr_pol_ben_chh_tig_glc_hun_cic_ind_hin_mly_jpn_tml_kor_arw_rus_ven_spa_sun_ger_owc_bat_mnd_nor_bam_svk_hau_urd_lit_ukr_bul_qcu_swe_alb_ctl_ses_anl_grk_mlt_slo_tag_dut_tsw_eng_lda_jav_tha_wly_knd_yor_akn_azi_prs_scr_uzb_dyu_vie_amh_ewe_swa_bem	0.475859241533528	1.12323952536519	0.264227035283609
355	heb_nor_dyu_rus_hau_gam_sid_fre_aze_azi_igb_jav_fbf_grk_scr_bsq_ita_sod_moo_cnt_mol_pan_cic_mcd_zul_cze_est_lda_swt_hun_rom_tig_geo_spa_lit_afr_bul_mlt_wly_svk_fin_ven_tag_arw_mly_jpn_knd_kor_urd_slo_bam_prs_bat_eng_amr_mao_mnd_alb_xho_ger_anl_pol_guj_ctl_swe_qcu_krd_por_hin_ses_chh_bos_amh_glc_ind_ben_tsn_lat_ewe_sun_tha_aeg_tml_tsw_akn_uzb_ukr_dut_tur_swa_vie_owc_bem_dgb_yor	-0.00219888513805581	-0.00517749678385571	0.995880063690266
356	owc_pan_bem_guj_sod_anl_wly_arw_azi_aze_yor_tag_ewe_por_cze_bsq_ben_tig_xho_cnt_hin_mol_fbf_krd_zul_ita_est_tsn_swa_hun_eng_aeg_geo_afr_fre_grk_pol_amr_mlt_nor_fin_lda_mao_ger_jav_jpn_tml_kor_rom_urd_ven_ukr_ind_lat_sid_bat_mnd_swe_dgb_alb_heb_spa_svk_bul_glc_qcu_mcd_slo_prs_cic_amh_lit_chh_ctl_sun_dut_tsw_rus_akn_mly_tha_gam_knd_igb_ses_uzb_bos_scr_tur_swt_vie_hau_moo_bam_dyu	-0.756791506777062	-1.82161249638721	0.0717285550947857
357	amr_ctl_fbf_pol_wly_sod_chh_pan_uzb_aze_zul_mly_bam_afr_swe_bsq_scr_owc_dgb_cnt_guj_rus_xho_lit_tsw_slo_fin_dyu_swa_est_urd_heb_geo_svk_eng_bos_por_anl_amh_ger_hun_lda_jav_lat_bat_jpn_tml_kor_bul_mol_ewe_rom_sun_ben_sid_mao_mnd_arw_swt_grk_mlt_ita_spa_alb_hin_qcu_krd_fre_dut_akn_aeg_ukr_tig_cze_ind_mcd_cic_nor_bem_tag_tha_hau_knd_ses_tsn_azi_prs_glc_tur_moo_vie_gam_ven_igb_yor	0.100935472935023	0.237956251811159	0.812438508277223
358	owc_rom_dyu_prs_wly_mlt_heb_grk_uzb_aze_yor_mao_fbf_lit_ita_bsq_bul_amr_zul_mnd_arw_lat_ven_ukr_ewe_fre_fin_cic_igb_hun_swe_gam_geo_eng_nor_ctl_por_chh_sod_mcd_est_ses_jav_ger_sun_jpn_tml_kor_scr_bos_swa_svk_ind_cze_amh_bat_cnt_guj_swt_afr_tig_pan_ben_dut_mol_qcu_spa_urd_pol_bem_aeg_slo_hau_glc_tag_alb_tsw_rus_bam_mly_tha_anl_knd_moo_xho_azi_krd_hin_tur_dgb_vie_sid_akn_lda_tsn	-0.53092643116706	-1.26241147865747	0.209957233065615
359	wly_mol_moo_scr_anl_chh_amh_pan_azi_uzb_bem_tag_akn_alb_eng_bsq_arw_sid_yor_cnt_swe_svk_lda_bul_cic_glc_hun_xho_ses_fin_ctl_hau_geo_por_urd_lat_prs_owc_heb_pol_est_tsw_bat_rom_sun_jpn_tml_kor_ukr_grk_tsn_ita_mao_spa_sod_ind_mnd_slo_dgb_dut_tig_afr_bos_krd_rus_qcu_cze_hin_ben_swt_gam_mcd_amr_ger_jav_guj_fbf_lit_dyu_mly_tha_aeg_knd_ewe_swa_aze_nor_fre_tur_bam_vie_mlt_ven_zul_igb	-0.140046724058248	-0.330050990281496	0.742103744595254
360	anl_scr_ses_grk_amh_mlt_aeg_ben_tur_azi_lda_jav_bam_bul_por_bsq_lat_sod_tsn_cnt_svk_cze_ven_nor_cic_ctl_est_yor_dgb_fin_guj_tig_geo_prs_hin_rom_pol_sid_chh_ita_hun_ewe_tag_arw_sun_jpn_tml_kor_urd_pan_swt_fre_bat_rus_owc_mly_mnd_slo_akn_krd_wly_glc_afr_ger_mcd_qcu_dut_swe_lit_moo_gam_eng_heb_spa_ind_alb_dyu_ukr_bem_mao_tha_hau_knd_tsw_fbf_aze_bos_mol_uzb_zul_vie_amr_xho_igb_swa	-0.768697623868511	-1.84769564965714	0.0678251030966481
361	anl_alb_yor_pan_chh_sod_amh_bul_tur_azi_ewe_sun_dgb_por_rom_bsq_dut_tig_fbf_cnt_prs_fre_tsw_svk_bam_mol_fin_swa_lda_hun_guj_sid_geo_hin_ben_glc_bos_aeg_hau_spa_est_xho_tag_arw_mly_jpn_knd_kor_slo_ger_cic_afr_bat_mcd_amr_jav_mnd_scr_tsn_krd_owc_nor_grk_ukr_rus_qcu_urd_eng_lat_igb_heb_lit_wly_ctl_ind_swe_ven_pol_ses_mao_tha_mlt_tml_moo_bem_uzb_cze_ita_aze_akn_vie_gam_dyu_zul_swt	-0.283773238791074	-0.67154463476587	0.503538346744393
362	amr_ukr_dgb_rom_aeg_sid_mlt_mol_aze_uzb_fbf_jav_akn_mcd_glc_bsq_pan_tig_bam_cnt_pol_swe_tsn_spa_zul_por_hun_yor_bem_est_rus_gam_geo_ita_ctl_prs_slo_hau_sod_nor_fin_igb_sun_krd_mao_jpn_knd_kor_scr_bul_dyu_ben_ind_alb_owc_bat_mnd_bos_ewe_lit_wly_grk_eng_lat_afr_qcu_ger_hin_cze_cic_heb_guj_anl_urd_mly_svk_lda_arw_tsw_tag_tha_chh_tml_moo_swa_azi_dut_fre_tur_ven_vie_amh_xho_swt_ses	0.349579152506377	0.822757092244742	0.412750793059271
363	aeg_pol_ses_mol_gam_hau_mlt_rom_aze_tur_swa_jav_ven_por_ukr_bsq_lit_wly_swt_mnd_grk_ger_igb_cze_bem_ita_fin_tsw_bam_hun_guj_amh_geo_lat_prs_ctl_arw_owc_heb_alb_est_tsn_mao_hin_tag_jpn_tml_kor_bul_fre_lda_spa_bat_nor_chh_sun_cnt_krd_akn_svk_sid_bos_slo_dut_afr_qcu_ben_swe_pan_xho_anl_eng_tig_urd_ind_rus_dyu_mcd_dgb_mly_tha_amr_knd_ewe_fbf_uzb_glc_scr_azi_cic_vie_sod_zul_yor_moo	-0.641047304106328	-1.53204854717835	0.128905227808238
364	anl_cze_ses_scr_hau_sod_amr_arw_aze_azi_bem_bat_moo_nor_por_bsq_ger_owc_akn_mnd_fre_lit_ewe_urd_dyu_mol_hun_bam_yor_fin_rus_tig_geo_prs_pan_bos_ita_gam_chh_ben_est_swt_mao_hin_mly_jpn_tml_kor_guj_mcd_lda_spa_jav_slo_sid_ind_cnt_glc_igb_swe_aeg_ctl_grk_rom_eng_qcu_dut_ukr_bul_cic_wly_pol_heb_krd_tag_svk_tsw_afr_fbf_sun_tha_amh_knd_zul_tsn_tur_lat_alb_uzb_ven_vie_mlt_swa_dgb_xho	-0.075380012764334	-0.177776944614989	0.859284804414537
365	anl_dut_ses_pan_amh_hau_sod_mol_azi_uzb_swt_jav_swa_mcd_swe_bsq_slo_amr_yor_mnd_rus_fre_akn_lit_tsn_ctl_hun_tsw_fbf_fin_glc_aeg_geo_grk_scr_hin_lat_tig_heb_pol_est_ewe_sun_urd_mly_jpn_knd_kor_arw_spa_dyu_cze_ind_bul_sid_bat_cnt_guj_igb_eng_gam_ben_bos_svk_krd_qcu_prs_por_ita_moo_mlt_nor_wly_rom_mao_ukr_bam_afr_ven_tag_tha_chh_tml_xho_dgb_aze_alb_ger_tur_bem_vie_owc_zul_lda_cic	-0.924216175298546	-2.23851000763521	0.0275735046598683
366	anl_nor_akn_swe_wly_chh_sod_cze_aze_uzb_moo_tag_ewe_guj_rom_bsq_arw_amr_swa_mnd_bos_slo_bam_afr_yor_mol_hun_fbf_xho_est_hin_gam_geo_ctl_pan_ita_lat_tig_aeg_grk_fin_zul_mao_urd_ind_jpn_tml_kor_prs_scr_swt_rus_mly_svk_hau_bat_cnt_ukr_tsn_glc_amh_dut_ben_lit_fre_qcu_pol_bul_por_dyu_owc_mcd_sid_alb_jav_ger_bem_krd_igb_sun_tha_mlt_knd_tsw_dgb_azi_spa_eng_tur_ses_vie_heb_ven_cic_lda	-1.0831895381001	-2.65626268139001	0.00929812672820816
367	sod_eng_cic_rus_tig_mlt_amr_bos_aze_tur_tsw_mao_tsn_fre_dut_bsq_svk_sid_swa_mnd_guj_hin_ses_por_swt_ben_fin_lda_ven_hun_swe_chh_geo_scr_cze_grk_rom_aeg_wly_prs_est_zul_ind_pan_tag_jpn_tml_kor_pol_ita_ewe_ger_jav_slo_heb_sun_cnt_arw_igb_nor_hau_bul_glc_mcd_alb_qcu_ukr_krd_ctl_dgb_gam_lat_anl_afr_bat_lit_yor_spa_xho_mly_tha_owc_knd_moo_dyu_uzb_urd_mol_azi_fbf_vie_amh_bem_bam_akn	-0.288142422144759	-0.682006454618169	0.496929933329467
368	chh_nor_ven_mcd_hau_sid_gam_grk_tur_azi_fbf_jav_igb_spa_krd_bsq_bul_aeg_bem_cnt_ger_pol_cic_hin_moo_afr_est_lda_yor_hun_urd_sod_geo_scr_svk_ita_guj_mlt_heb_bos_fin_ewe_bat_eng_mao_jpn_tml_kor_por_swe_swt_alb_sun_ctl_anl_tag_mnd_dut_akn_lit_owc_rus_arw_prs_ben_qcu_ukr_cze_mol_ses_amr_rom_wly_slo_ind_lat_tsw_pan_swa_mly_tha_tig_knd_dgb_tsn_aze_glc_fre_uzb_zul_vie_amh_xho_bam_dyu	-0.189829181252366	-0.44841685931966	0.654895387220314
369	heb_rus_tsn_dut_owc_hau_sid_ger_tur_azi_yor_bat_bam_krd_guj_bsq_ben_amh_fbf_mnd_nor_glc_dyu_afr_swt_lit_est_cic_zul_fin_grk_wly_geo_ita_spa_fre_scr_chh_amr_rom_hun_dgb_tag_eng_ind_jpn_tml_kor_por_bos_igb_mcd_mly_ctl_gam_jav_cnt_lat_lda_urd_sod_cze_mol_svk_prs_qcu_pol_pan_bul_ven_mlt_alb_anl_arw_sun_swe_ses_hin_akn_mao_tha_tig_knd_ewe_bem_aze_slo_ukr_uzb_tsw_vie_aeg_moo_xho_swa	-0.100308322625553	-0.236565855878846	0.813513882326332
370	amh_dut_tsw_mcd_aeg_tig_gam_ger_uzb_azi_fbf_sun_tsn_urd_scr_bsq_prs_anl_bam_mnd_svk_glc_moo_bul_dgb_fre_hun_cic_xho_est_rom_sod_geo_swe_ctl_slo_lit_mlt_amr_afr_fin_zul_jav_cze_mly_jpn_knd_kor_ita_spa_ses_pol_bat_eng_heb_mao_cnt_lat_swa_guj_owc_ben_hin_rus_pan_qcu_grk_nor_ukr_akn_chh_alb_wly_bos_ind_mol_swt_krd_ewe_tag_tha_sid_tml_igb_dyu_tur_por_arw_aze_bem_vie_hau_ven_yor_lda	-0.385223890436411	-0.913136556067961	0.363531916740156
371	aeg_lat_moo_bul_wly_mlt_tig_ger_azi_aze_fbf_jav_yor_pol_fre_bsq_pan_gam_zul_cnt_eng_por_igb_guj_dyu_grk_hun_ses_xho_fin_scr_chh_geo_glc_krd_svk_nor_amh_hau_bos_est_tsn_mly_urd_mao_jpn_knd_kor_mol_ben_swt_ctl_ind_slo_sod_tag_mnd_cze_swa_afr_amr_rom_arw_rus_alb_qcu_ita_swe_mcd_dgb_heb_spa_sid_ukr_sun_lit_cic_hin_bam_bat_tha_anl_tml_akn_bem_uzb_prs_dut_tur_lda_vie_owc_tsw_ewe_ven	-0.643244101777037	-1.53750933412693	0.12756410948802
372	gam_cze_swa_ukr_wly_chh_aeg_ctl_aze_uzb_tsw_mly_fbf_mcd_guj_bsq_lit_owc_dyu_mnd_rom_pan_akn_eng_lda_bul_fin_tsn_xho_hun_krd_sid_geo_slo_swe_fre_arw_heb_hau_ger_est_moo_tag_ita_jav_jpn_tml_kor_nor_mol_bem_ben_mao_prs_sod_sun_cnt_scr_bam_hin_amh_rus_dut_glc_urd_qcu_afr_grk_spa_swt_tig_bos_amr_por_bat_pol_yor_alb_igb_ind_tha_anl_knd_ses_zul_tur_lat_svk_azi_ven_vie_mlt_dgb_ewe_cic	-0.923059192483381	-2.24180280454919	0.0273518892583101
373	sid_prs_bem_scr_anl_gam_hau_arw_uzb_tur_swa_ind_bam_ger_ctl_bsq_ben_chh_akn_cnt_glc_mcd_zul_alb_swt_hin_hun_lda_tsw_fin_ita_heb_geo_grk_fre_bul_ukr_mlt_tig_pol_est_tsn_mly_dut_tag_jpn_tml_kor_krd_pan_fbf_slo_sun_eng_aeg_jav_mnd_nor_ven_afr_amr_rus_swe_cze_urd_qcu_guj_por_svk_dyu_owc_lit_sod_bos_bat_lat_cic_rom_xho_mao_tha_wly_knd_igb_ses_azi_mol_spa_aze_ewe_vie_amh_moo_yor_dgb	0.31869273837745	0.750222084009426	0.455014799438875
374	hau_pol_dgb_afr_anl_wly_sod_krd_uzb_aze_bam_mly_tsn_mcd_rus_bsq_prs_sid_swt_cnt_lat_spa_igb_hin_ewe_ukr_est_lda_akn_hun_alb_heb_geo_slo_fre_guj_ita_aeg_amr_urd_fin_tsw_sun_glc_mao_jpn_tml_kor_svk_dut_moo_bul_jav_eng_mlt_ind_mnd_mol_zul_ben_owc_ctl_bos_swe_rom_qcu_cze_ger_nor_ven_tig_por_chh_pan_tag_scr_cic_lit_ses_bat_tha_amh_knd_dyu_yor_azi_grk_arw_tur_fbf_vie_gam_bem_xho_swa	-0.480815468295074	-1.14341366670208	0.255801652288371
375	amh_ita_fbf_urd_heb_anl_aeg_ctl_tur_azi_yor_ind_akn_eng_slo_bsq_glc_sid_ven_cnt_mol_hin_ewe_por_bam_lat_fin_swa_swt_hun_pan_gam_geo_bul_guj_rom_swe_sod_owc_afr_est_zul_bat_cze_sun_jpn_knd_kor_dut_spa_xho_mcd_mly_ukr_tig_mao_mnd_grk_cic_ger_wly_alb_pol_ben_svk_qcu_scr_prs_fre_bem_hau_krd_amr_nor_tag_lit_dgb_arw_ses_jav_tha_mlt_tml_moo_igb_uzb_rus_bos_aze_dyu_vie_chh_tsn_lda_tsw	-0.423685896756277	-1.00512391730819	0.317445251583318
376	owc_afr_igb_bos_hau_wly_sod_prs_uzb_azi_dyu_tag_tsn_eng_mol_bsq_mcd_gam_ewe_cnt_urd_glc_tsw_scr_akn_hin_hun_zul_ven_est_rom_aeg_geo_ger_por_svk_dut_mlt_tig_krd_fin_moo_mly_cze_sun_jpn_tml_kor_guj_ukr_fbf_nor_jav_spa_sid_bat_mnd_ben_cic_pan_anl_lit_alb_rus_ctl_qcu_arw_grk_swe_bam_heb_pol_chh_bul_ind_ita_swt_fre_bem_mao_tha_amr_knd_lda_yor_tur_lat_slo_aze_ses_vie_amh_xho_dgb_swa	-0.373271923428499	-0.885840786221645	0.377988146776401
377	aeg_cze_tsn_afr_hau_mlt_heb_spa_aze_uzb_ven_jav_fbf_glc_krd_bsq_guj_chh_lda_cnt_swe_ukr_ses_bul_akn_mcd_est_swa_moo_fin_lit_owc_geo_hin_ben_prs_urd_sod_amr_svk_hun_yor_tag_bos_mly_jpn_tml_kor_dut_scr_cic_lat_bat_eng_wly_sun_mnd_ctl_ewe_mol_amh_slo_fre_alb_rus_qcu_ita_pol_pan_swt_tig_por_anl_arw_mao_ger_xho_rom_tsw_ind_tha_sid_knd_dgb_bem_azi_grk_nor_tur_igb_vie_gam_zul_dyu_bam	-0.0998153907666677	-0.235200479313124	0.814570253428111
378	owc_ukr_swt_urd_sid_wly_sod_swe_tur_aze_bam_mly_dyu_pan_ita_bsq_fre_heb_ven_mnd_krd_bul_akn_hin_tsw_eng_hun_ses_igb_fin_cze_gam_geo_por_guj_alb_afr_amr_amh_mol_est_tsn_sun_lat_jav_jpn_tml_kor_rus_rom_cic_nor_mao_ben_hau_ind_cnt_ctl_yor_bos_tig_scr_mcd_dut_pol_qcu_lit_grk_glc_dgb_mlt_spa_chh_arw_tag_slo_zul_ger_lda_bat_tha_aeg_knd_ewe_xho_azi_prs_svk_uzb_moo_vie_anl_fbf_swa_bem	-0.762630632697597	-1.83588973715088	0.0695693485626967
379	heb_dut_ven_lit_chh_amh_anl_glc_tur_azi_ses_tag_cic_scr_por_bsq_guj_sod_akn_cnt_ben_bul_yor_nor_igb_alb_fin_lda_zul_est_ukr_wly_geo_rus_cze_swe_slo_sid_amr_svk_hun_dgb_mao_pan_jav_jpn_tml_kor_bos_spa_bam_hin_bat_mol_gam_sun_mnd_ger_swt_lat_owc_arw_eng_urd_pol_qcu_prs_rom_fre_xho_hau_afr_aeg_mcd_mly_grk_dyu_ita_moo_ind_tha_mlt_knd_bem_tsw_uzb_ctl_krd_aze_tsn_vie_tig_ewe_swa_fbf	-0.122676739796906	-0.288991682897801	0.773230951969071
380	sid_bos_zul_urd_aeg_hau_amh_cze_uzb_aze_bem_tag_lda_ukr_glc_bsq_ctl_tig_xho_mnd_slo_alb_swt_fre_ses_lat_est_bam_ewe_hun_por_amr_geo_bul_guj_spa_grk_owc_gam_ben_fin_fbf_ind_svk_mly_jpn_knd_kor_rom_pol_cic_krd_bat_hin_anl_mao_cnt_ita_moo_scr_chh_mcd_swe_prs_pan_qcu_mol_nor_arw_akn_wly_lit_heb_rus_jav_eng_igb_ger_swa_sun_tha_sod_tml_ven_dgb_azi_afr_dut_tur_tsw_vie_mlt_yor_tsn_dyu	0.285987095635605	0.673525609769148	0.502283416280709
381	amh_guj_cic_hin_anl_chh_mlt_pol_azi_uzb_tsn_jav_igb_svk_bos_bsq_alb_wly_dyu_mnd_afr_swe_akn_mol_bem_prs_hun_tsw_dgb_fin_spa_sid_geo_fre_ctl_ita_cze_aeg_amr_scr_est_zul_tag_glc_mly_jpn_tml_kor_lit_bul_swa_slo_bat_dut_tig_sun_cnt_pan_swt_rom_sod_por_ukr_nor_arw_qcu_urd_eng_grk_lda_gam_lat_heb_krd_ind_ger_ses_ben_bam_mao_tha_hau_knd_moo_yor_aze_mcd_rus_tur_xho_vie_owc_ewe_fbf_ven	-0.274338388581308	-0.648659963856183	0.518156728834633
382	aeg_dut_ewe_rus_wly_amr_mlt_guj_uzb_aze_bem_mly_moo_nor_grk_bsq_ctl_hau_bam_cnt_glc_arw_tsn_urd_akn_cze_fin_dgb_fbf_hun_scr_sod_geo_ger_ita_eng_pan_anl_owc_prs_est_lda_tag_fre_jav_jpn_knd_kor_hin_spa_igb_afr_mao_rom_amh_bat_mnd_mol_cic_slo_heb_mcd_svk_lat_krd_qcu_pol_bos_alb_dyu_sid_por_tig_lit_sun_bul_yor_ben_xho_ind_tha_chh_tml_ven_tsw_azi_swe_ukr_tur_zul_vie_gam_swa_ses_swt	-0.750471981504967	-1.80332011065648	0.0745762400847326
383	tig_dut_akn_arw_wly_aeg_heb_lit_tur_azi_ewe_ind_bam_hin_lat_bsq_urd_mlt_zul_mnd_ben_rom_swt_scr_igb_svk_hun_dyu_ven_est_pan_sod_geo_guj_mol_slo_ukr_gam_chh_pol_fin_fbf_mao_ita_tag_jpn_tml_kor_nor_krd_cic_afr_mly_glc_anl_sun_cnt_spa_bem_bos_sid_prs_eng_alb_por_qcu_ger_bul_mcd_yor_hau_rus_owc_grk_bat_cze_lda_swe_dgb_jav_tha_amh_knd_tsw_tsn_uzb_fre_ctl_aze_xho_vie_amr_ses_moo_swa	-0.56980131996933	-1.35841579365602	0.177617838484147
384	amh_mcd_akn_ger_hau_chh_sid_hin_azi_tur_ven_mao_bam_rus_swe_bsq_krd_heb_cic_mnd_por_ben_swa_lat_ewe_mol_est_zul_ses_fin_alb_sod_geo_arw_eng_pan_urd_owc_aeg_bul_hun_tsw_tag_scr_bat_jpn_tml_kor_fre_cze_bem_prs_sun_afr_amr_jav_cnt_lit_moo_dut_wly_glc_svk_ukr_grk_qcu_ita_pol_ctl_dyu_gam_spa_anl_nor_mly_slo_swt_bos_lda_ind_tha_tig_knd_dgb_xho_aze_rom_guj_uzb_yor_vie_mlt_igb_tsn_fbf	0.468919257699469	1.10716604536252	0.271077623612182
385	chh_krd_dgb_rus_aeg_anl_tig_fre_tur_aze_zul_mly_ewe_bos_mcd_bsq_ukr_owc_xho_cnt_slo_bul_cic_glc_yor_spa_fin_bem_fbf_hun_cze_amh_geo_alb_swe_dut_ger_heb_mlt_por_est_tsw_sun_eng_bat_jpn_knd_kor_nor_ita_swa_hin_mao_rom_sod_ind_mnd_urd_igb_guj_sid_arw_pol_grk_ben_qcu_lit_scr_lat_moo_amr_ctl_wly_afr_tag_prs_ven_mol_akn_jav_tha_hau_tml_ses_swt_uzb_pan_svk_azi_dyu_vie_gam_tsn_bam_lda	-0.335140575864912	-0.794181649642387	0.429111570981813
386	aeg_lit_swt_prs_owc_tig_amr_scr_uzb_tur_akn_mao_xho_por_krd_bsq_pol_amh_cic_cnt_dut_fre_moo_ita_ven_nor_est_bam_yor_hun_rom_gam_geo_pan_ger_mcd_urd_hau_chh_ben_fin_dyu_sun_spa_tag_jpn_knd_kor_ukr_slo_tsn_guj_bat_bos_heb_ind_mnd_arw_ewe_cze_sid_afr_bul_lat_swe_qcu_glc_hin_mol_bem_anl_rus_wly_eng_jav_ctl_tsw_svk_lda_mly_tha_sod_tml_ses_dgb_aze_grk_alb_azi_igb_vie_mlt_zul_fbf_swa	-0.206028231769945	-0.486544664615555	0.627725683955344
387	amh_grk_ses_nor_owc_wly_sid_slo_tur_azi_xho_tag_bem_ben_eng_bsq_arw_aeg_moo_mnd_por_afr_ven_swe_cic_rom_est_bam_fbf_fin_spa_tig_geo_prs_pol_glc_ger_chh_hau_cze_hun_dyu_bat_krd_mao_jpn_knd_kor_svk_scr_yor_mol_jav_mcd_sod_ind_cnt_alb_tsn_rus_mlt_guj_bos_dut_ukr_qcu_lat_ctl_hin_swa_gam_urd_amr_bul_mly_fre_igb_pan_swt_sun_tha_anl_tml_tsw_ewe_aze_lit_ita_uzb_zul_vie_heb_akn_lda_dgb	-0.226048809502289	-0.533609457413582	0.594884835871707
388	sid_ita_cic_arw_owc_aeg_tig_swe_tur_azi_tsw_tag_fbf_nor_scr_bsq_prs_mlt_ses_cnt_hin_bul_zul_rom_ewe_mcd_est_akn_dyu_hun_dut_gam_geo_ger_grk_pol_spa_wly_hau_alb_fin_yor_ind_bos_sun_jpn_knd_kor_glc_afr_swt_rus_mly_ben_amh_jav_mnd_eng_swa_slo_heb_fre_svk_lit_guj_qcu_lat_ctl_cze_dgb_sod_mol_chh_ukr_bat_krd_ven_pan_bem_mao_tha_amr_tml_bam_igb_aze_por_urd_uzb_lda_vie_anl_tsn_moo_xho	-0.702935512136658	-1.68820721461663	0.0947222607143607
389	gam_krd_swa_urd_tig_heb_amr_prs_azi_tur_bem_tag_bam_ger_nor_bsq_rus_owc_fbf_cnt_grk_por_yor_cze_igb_spa_hun_ses_ven_fin_dut_anl_geo_alb_ctl_lat_ukr_amh_chh_slo_est_dyu_mao_fre_mly_jpn_tml_kor_mcd_scr_ewe_bos_jav_svk_wly_ind_mnd_glc_cic_swe_sid_hin_afr_rom_pol_qcu_guj_pan_mol_swt_sod_ita_aeg_bul_bat_eng_akn_lit_xho_sun_tha_mlt_knd_tsw_moo_aze_arw_ben_uzb_lda_vie_hau_dgb_tsn_zul	-0.465428361398037	-1.10580749206684	0.271662262715674
390	wly_ctl_dgb_spa_aeg_heb_gam_dut_tur_uzb_zul_mao_bem_bos_afr_bsq_lat_owc_moo_mnd_ita_alb_ses_slo_yor_cze_est_ven_igb_hun_ger_anl_geo_eng_grk_glc_svk_hau_sid_urd_fin_swa_tag_pan_sun_jpn_knd_kor_swe_hin_cic_rom_bat_krd_mlt_mly_cnt_mol_ewe_bul_amr_fre_prs_pol_ben_qcu_lit_por_mcd_dyu_chh_scr_tig_nor_jav_rus_bam_arw_xho_ind_tha_amh_tml_fbf_tsn_azi_ukr_guj_aze_akn_vie_sod_tsw_swt_lda	0.325972955541723	0.767292178544172	0.444851439901082
391	anl_nor_ven_afr_sid_chh_amr_ben_uzb_azi_moo_ind_swa_lat_cze_bsq_fre_amh_dgb_mnd_glc_svk_zul_dut_ewe_bul_fin_tsn_tsw_hun_slo_aeg_geo_eng_mcd_guj_ctl_heb_mlt_arw_est_fbf_jav_lit_bat_jpn_tml_kor_pan_por_cic_mol_mly_bos_wly_sun_cnt_grk_bam_rus_owc_swe_hin_pol_prs_qcu_alb_ger_krd_swt_sod_spa_tig_urd_mao_ukr_akn_scr_yor_tag_tha_hau_knd_xho_bem_tur_rom_ita_aze_ses_vie_gam_dyu_igb_lda	-0.749736680157191	-1.80012248831547	0.0750835461437253
392	aeg_spa_tsw_ger_tig_hau_wly_svk_aze_uzb_bem_sun_lda_ita_grk_bsq_afr_amh_zul_cnt_pol_cze_ses_eng_igb_lat_fin_ewe_cic_hun_slo_gam_geo_fre_dut_krd_bos_sod_chh_glc_est_swa_tag_hin_jav_jpn_tml_kor_nor_ukr_akn_pan_bat_por_heb_ind_mnd_mcd_ven_swe_anl_scr_ctl_rus_arw_qcu_bul_urd_rom_bam_sid_mol_owc_prs_mly_lit_fbf_guj_moo_mao_tha_amr_knd_swt_dgb_azi_ben_alb_tur_dyu_vie_mlt_xho_tsn_yor	-0.437519270887776	-1.03828873415706	0.301827663277134
393	owc_guj_bem_urd_mlt_sid_gam_svk_aze_azi_dyu_mly_ses_cze_hin_bsq_ben_heb_moo_mnd_mcd_swe_fbf_dut_swa_scr_hun_dgb_bam_fin_bul_aeg_geo_glc_por_alb_ita_chh_sod_mol_est_ven_bat_slo_ind_jpn_knd_kor_prs_arw_zul_spa_sun_afr_hau_mao_cnt_fre_lda_rus_tig_pol_nor_ukr_bos_qcu_pan_krd_ger_xho_amr_grk_wly_rom_tag_lat_cic_ctl_swt_jav_tha_anl_tml_tsn_akn_tur_eng_lit_uzb_igb_vie_amh_ewe_yor_tsw	-0.301732344541736	-0.714250944070953	0.476860921589115
394	gam_por_zul_grk_amr_aeg_chh_bos_aze_tur_dyu_ind_ses_afr_ukr_bsq_swe_heb_bem_cnt_pan_lat_akn_eng_yor_ger_est_swa_fbf_hun_rom_tig_geo_urd_guj_rus_ben_mlt_owc_hin_fin_tsn_tag_spa_mly_jpn_tml_kor_alb_mcd_igb_glc_jav_bul_sod_sun_mnd_nor_xho_arw_anl_prs_svk_ita_scr_qcu_cze_mol_krd_dgb_sid_pol_wly_ctl_bat_fre_ewe_slo_swt_mao_tha_hau_knd_bam_ven_azi_lit_dut_uzb_tsw_vie_amh_moo_lda_cic	-0.373099853092321	-0.884692496139324	0.37860408536782
395	mlt_prs_swa_mcd_amh_aeg_amr_nor_aze_uzb_cic_mly_ses_fre_dut_bsq_ctl_heb_moo_mnd_swe_krd_ewe_hin_dyu_rom_est_dgb_xho_hun_ger_anl_geo_grk_lat_bul_rus_tig_gam_ita_fin_igb_bat_por_mao_jpn_knd_kor_scr_urd_ven_ben_jav_glc_wly_ind_cnt_arw_yor_spa_sid_guj_mol_slo_ukr_qcu_cze_pol_svk_bem_sod_bos_hau_eng_sun_pan_akn_afr_zul_tag_tha_owc_tml_tsw_tsn_tur_alb_lit_azi_fbf_vie_chh_bam_swt_lda	-0.92196741055789	-2.23487243959678	0.0278201523545181
396	amr_mcd_lda_ger_aeg_mlt_sid_afr_tur_azi_yor_ind_zul_prs_grk_bsq_dut_wly_bem_mnd_por_ctl_ses_rus_fbf_swe_est_dgb_tsn_hun_ita_amh_geo_fre_eng_spa_krd_chh_gam_pan_fin_akn_mly_pol_sun_jpn_knd_kor_bul_cze_swa_arw_mao_rom_hau_bat_cnt_lat_ewe_alb_heb_scr_hin_urd_ukr_qcu_svk_nor_glc_cic_sod_bos_anl_ben_tag_guj_ven_mol_moo_jav_tha_tig_tml_xho_dyu_uzb_slo_lit_aze_swt_vie_owc_bam_igb_tsw	0.623305909113904	1.47372852044338	0.143931575308141
397	tig_bul_fbf_lit_gam_chh_aeg_svk_uzb_tur_dyu_mly_ewe_ctl_dut_bsq_ger_wly_ses_cnt_afr_ita_yor_scr_cic_pol_est_tsn_xho_fin_arw_anl_geo_mcd_swe_mol_lat_sod_owc_hin_hun_ven_bat_eng_tag_jpn_tml_kor_ben_pan_dgb_rus_ind_alb_mlt_jav_mnd_nor_swt_krd_hau_bos_urd_glc_slo_qcu_fre_rom_prs_igb_heb_spa_amh_guj_mao_ukr_swa_por_bam_sun_tha_sid_knd_zul_akn_aze_grk_cze_azi_lda_vie_amr_tsw_moo_bem	-0.376652403446688	-0.893212304008182	0.37404904605152
398	heb_alb_zul_fre_wly_chh_amh_urd_uzb_tur_ven_mly_tsw_hin_arw_bsq_mol_gam_akn_mnd_pan_swe_bem_ita_ses_prs_hun_swa_xho_fin_rom_hau_geo_krd_grk_spa_lit_anl_aeg_ukr_est_ewe_tag_por_ind_jpn_tml_kor_afr_guj_moo_cze_mao_ctl_owc_bat_cnt_slo_dyu_glc_sid_ben_rus_pol_mcd_qcu_ger_bos_eng_dgb_sod_nor_tig_bul_sun_scr_cic_dut_igb_jav_tha_amr_knd_tsn_swt_azi_svk_lat_aze_lda_vie_mlt_fbf_bam_yor	-0.568337634759937	-1.35630954823753	0.178284420967583
399	wly_bos_zul_guj_mlt_sod_gam_lat_uzb_aze_tsw_mly_bem_ctl_ben_bsq_slo_sid_fbf_cnt_lit_svk_swt_pan_swa_nor_est_dyu_moo_fin_por_chh_geo_ukr_mol_fre_ita_tig_amh_swe_hun_igb_sun_krd_mao_jpn_knd_kor_dut_rus_dgb_ger_ind_eng_amr_bat_mnd_prs_ewe_rom_aeg_arw_bul_afr_pol_qcu_mcd_glc_alb_cic_owc_urd_hau_hin_jav_grk_yor_scr_ven_tag_tha_heb_tml_tsn_ses_tur_cze_spa_azi_akn_vie_anl_xho_lda_bam	0.533038811876501	1.25916695597694	0.211121319250269
400	heb_mcd_dgb_ukr_amh_mlt_sid_swe_aze_uzb_cic_ind_ewe_pol_lat_bsq_arw_aeg_dyu_cnt_por_prs_tsw_guj_swa_rus_hun_zul_ses_fin_eng_hau_geo_glc_ita_dut_fre_sod_owc_slo_est_yor_mao_hin_mly_jpn_knd_kor_ger_krd_igb_bos_bat_bul_anl_tag_mnd_cze_bem_mol_gam_ctl_nor_svk_urd_qcu_alb_rom_pan_swt_chh_ben_amr_scr_jav_spa_bam_afr_tsn_sun_tha_wly_tml_lda_ven_tur_grk_lit_azi_fbf_vie_tig_xho_akn_moo	-0.594765297131387	-1.4188487845712	0.159285854641572
401	wly_pan_ses_cze_sod_hau_amr_ukr_tur_azi_xho_jav_tsw_nor_afr_bsq_svk_gam_ewe_cnt_rus_alb_lda_arw_dgb_swe_est_yor_tsn_hun_bul_anl_geo_lat_ita_pol_por_chh_mlt_hin_fin_akn_sun_bos_tag_jpn_knd_kor_rom_glc_igb_slo_ind_mcd_tig_bat_mnd_urd_ven_ctl_amh_prs_scr_grk_guj_qcu_fre_spa_ger_cic_owc_mol_aeg_dut_mao_ben_swa_eng_bam_mly_tha_sid_tml_moo_swt_aze_krd_lit_uzb_bem_vie_heb_dyu_fbf_zul	-0.409529557227776	-0.971822214890956	0.333659854739537
402	gam_hin_tsn_svk_anl_tig_aeg_swe_aze_uzb_akn_mly_swt_pan_krd_bsq_nor_sid_ewe_cnt_scr_alb_dyu_lat_zul_cze_fin_yor_lda_hun_arw_chh_geo_mcd_ita_bul_dut_sod_owc_ctl_est_moo_bat_rom_jav_jpn_knd_kor_ukr_ben_tsw_grk_mao_por_amr_tag_mnd_urd_dgb_ger_wly_slo_lit_prs_glc_qcu_bos_mol_rus_xho_amh_fre_mlt_spa_ind_afr_ven_guj_bam_sun_tha_heb_tml_fbf_bem_azi_pol_eng_tur_igb_vie_hau_ses_cic_swa	-0.0315994164181058	-0.0744095552197871	0.940844324540753
403	tig_glc_yor_por_owc_sod_heb_lit_uzb_azi_ven_bat_cic_cze_grk_bsq_svk_sid_zul_mnd_ger_arw_swt_pol_dgb_bos_fin_swa_bem_est_dut_gam_geo_krd_fre_slo_rom_aeg_wly_rus_hun_akn_ind_ctl_tag_jpn_tml_kor_ben_mol_fbf_bul_mly_scr_mlt_jav_cnt_eng_ewe_lat_anl_prs_afr_ita_spa_qcu_mcd_guj_nor_ses_hau_ukr_amr_alb_mao_swe_lda_pan_tsw_sun_tha_amh_knd_tsn_moo_tur_hin_urd_aze_xho_vie_chh_igb_dyu_bam	0.893118444732714	2.13416895741785	0.0354595071064888
404	gam_guj_igb_swe_anl_sid_wly_arw_tur_aze_dyu_mao_tsw_mol_grk_bsq_fre_heb_zul_cnt_urd_lit_bam_ukr_swa_pan_hun_ses_swt_est_krd_owc_geo_eng_ctl_hin_scr_tig_chh_spa_fin_tsn_sun_ger_bat_jpn_knd_kor_cze_bul_fbf_alb_jav_rus_sod_mly_mnd_por_xho_afr_amr_slo_glc_lat_svk_qcu_prs_pol_bos_akn_amh_mcd_hau_nor_ind_ben_ewe_dut_yor_tag_tha_mlt_tml_cic_dgb_uzb_ita_rom_azi_lda_vie_aeg_bem_ven_moo	0.226266636739013	0.533233883535411	0.59514372402732
405	owc_hin_tsw_spa_mlt_sod_sid_mol_aze_uzb_lda_mao_swt_slo_nor_bsq_krd_wly_ewe_cnt_mcd_rom_xho_arw_moo_rus_hun_tsn_dgb_est_pol_gam_geo_ukr_bos_lit_prs_amr_heb_alb_fin_ven_mly_swe_tag_jpn_tml_kor_ita_grk_yor_scr_bat_guj_amh_jav_mnd_ger_zul_glc_hau_dut_pan_ctl_por_qcu_afr_eng_urd_fbf_anl_ben_tig_cze_ind_svk_cic_fre_bam_sun_tha_chh_knd_bem_akn_tur_bul_lat_azi_igb_vie_aeg_ses_swa_dyu	-0.298273887943644	-0.706149162427962	0.481860672727298
406	mlt_prs_zul_mcd_anl_wly_aeg_slo_uzb_tur_xho_jav_ewe_ctl_pan_bsq_lit_amh_cic_cnt_svk_nor_dyu_grk_fbf_pol_fin_lda_bam_hun_bos_sod_geo_por_rus_mol_alb_chh_hau_afr_est_akn_sun_dut_tag_jpn_tml_kor_spa_glc_dgb_krd_mly_lat_owc_ind_mnd_bul_ses_fre_amr_swe_ita_arw_hin_qcu_cze_scr_ben_igb_heb_eng_gam_ukr_bat_ger_bem_guj_ven_mao_tha_sid_knd_tsn_swa_azi_urd_rom_aze_moo_vie_tig_tsw_swt_yor	0.127396005533705	0.300274756906382	0.764637772880696
407	anl_arw_lda_afr_amr_chh_amh_lat_tur_azi_dgb_mly_swt_bul_ukr_bsq_swe_sid_tsw_mnd_fre_grk_cic_scr_bam_hin_fin_xho_tsn_est_rom_mlt_geo_ita_nor_pan_cze_owc_sod_mol_hun_zul_jav_alb_mao_jpn_tml_kor_pol_mcd_swa_eng_bat_por_tig_ind_cnt_dut_fbf_slo_heb_ger_urd_rus_guj_qcu_svk_ctl_glc_yor_aeg_spa_gam_bos_sun_krd_ses_lit_bem_tag_tha_wly_knd_ewe_akn_aze_ben_prs_uzb_dyu_vie_hau_ven_moo_igb	-0.310338523295864	-0.735053348983595	0.464156582347415
408	owc_bul_ven_ita_anl_amr_amh_krd_uzb_tur_fbf_bat_dgb_rus_ger_bsq_glc_tig_yor_mnd_eng_pan_ses_ukr_tsw_afr_est_lda_cic_hun_mol_chh_geo_arw_por_grk_dut_wly_sod_prs_fin_akn_mao_guj_sun_jpn_tml_kor_lat_fre_bam_alb_mly_ben_sid_ind_cnt_nor_dyu_pol_mlt_bos_urd_mcd_svk_qcu_rom_spa_swe_ewe_heb_hin_hau_lit_jav_slo_xho_cze_swa_tag_tha_aeg_knd_bem_zul_azi_scr_ctl_aze_igb_vie_gam_tsn_moo_swt	0.396681110257776	0.935950011122212	0.351722990483815
409	aeg_ben_dyu_lat_owc_mlt_gam_guj_azi_aze_lda_ind_tsw_spa_afr_bsq_svk_sod_zul_cnt_arw_por_bam_urd_yor_ger_est_ses_ewe_hun_glc_sid_geo_rus_prs_rom_hin_hau_anl_alb_fin_bem_mly_krd_sun_jpn_tml_kor_dut_ctl_ven_mol_tag_pan_chh_jav_mnd_pol_cic_nor_tig_grk_ukr_cze_lit_qcu_swe_mcd_scr_akn_wly_bul_amr_fre_bat_bos_xho_ita_moo_mao_tha_heb_knd_tsn_swa_tur_eng_slo_uzb_igb_vie_amh_fbf_swt_dgb	-0.771050137807607	-1.85736775837621	0.0664234907579842
410	anl_urd_xho_bos_sid_mlt_heb_lit_uzb_aze_bem_ind_fbf_rom_hin_bsq_ger_amr_swa_cnt_ita_arw_cic_pan_swt_cze_est_yor_ewe_hun_svk_aeg_geo_slo_spa_nor_por_sod_owc_mol_fin_dgb_tag_swe_mao_jpn_knd_kor_ukr_grk_akn_pol_jav_bul_tig_sun_mnd_dut_ses_prs_amh_mcd_scr_glc_eng_qcu_fre_lat_afr_lda_wly_krd_gam_ctl_bat_rus_bam_alb_moo_mly_tha_chh_tml_ven_zul_tur_ben_guj_azi_tsn_vie_hau_tsw_dyu_igb	-1.43942892563573	-3.61866199145953	0.000481449011842072
411	amr_rom_tsn_spa_hau_sid_aeg_krd_uzb_tur_fbf_tag_moo_ben_mcd_bsq_rus_amh_swa_mnd_svk_fre_xho_mol_ewe_lat_fin_dyu_yor_est_por_owc_geo_hin_ctl_pan_ger_tig_anl_lit_hun_akn_mao_ukr_sun_jpn_knd_kor_glc_scr_bem_slo_jav_bos_wly_bat_cnt_cze_igb_prs_chh_afr_alb_swe_nor_qcu_urd_guj_ita_dgb_heb_dut_gam_eng_mly_grk_swt_pol_zul_ind_tha_mlt_tml_lda_ven_azi_bul_arw_aze_tsw_vie_sod_bam_cic_ses	-0.588527349118217	-1.40306818901742	0.163926364019728
412	amh_spa_lda_alb_gam_mlt_aeg_bul_azi_tur_xho_sun_swa_pan_dut_bsq_ctl_heb_tsw_mnd_hin_prs_moo_nor_zul_mol_fin_bam_swt_est_glc_owc_geo_ger_swe_ita_por_sod_sid_bos_hun_bem_bat_krd_mly_jpn_knd_kor_afr_cze_yor_slo_jav_svk_anl_ind_cnt_scr_cic_arw_chh_rom_lit_lat_mcd_qcu_urd_grk_guj_dgb_amr_pol_wly_ukr_tag_rus_akn_fre_fbf_mao_tha_tig_tml_igb_dyu_uzb_eng_ben_aze_tsn_vie_hau_ses_ven_ewe	-0.195903113585031	-0.462618076989339	0.64471874890205
413	gam_ger_ses_bul_amr_wly_anl_svk_uzb_aze_swa_jav_moo_krd_nor_bsq_rom_mlt_bam_mnd_ctl_urd_bem_swe_lda_spa_est_cic_zul_fin_slo_hau_geo_pol_fre_scr_dut_chh_aeg_mcd_hun_yor_bat_guj_mly_jpn_knd_kor_cze_rus_tsw_por_sun_prs_heb_mao_cnt_grk_swt_ukr_amh_bos_arw_mol_afr_qcu_ita_ben_glc_dgb_tig_lit_sid_eng_ind_alb_xho_lat_akn_tag_tha_owc_tml_ven_igb_azi_hin_pan_tur_ewe_vie_sod_dyu_tsn_fbf	-0.247816283404863	-0.585586344581492	0.559571871861311
414	heb_ita_bam_svk_gam_sid_hau_bul_tur_azi_zul_sun_swt_spa_slo_bsq_mcd_amh_bem_mnd_rom_prs_yor_arw_xho_urd_est_fbf_swa_hun_krd_sod_geo_pan_ctl_swe_eng_mlt_aeg_cze_fin_ses_tag_grk_ind_jpn_tml_kor_ger_scr_akn_ben_jav_alb_tig_mly_cnt_lit_cic_ukr_chh_hin_bos_pol_dut_qcu_glc_lat_guj_tsw_owc_nor_wly_rus_mao_afr_dgb_mol_ewe_bat_tha_amr_knd_moo_igb_uzb_por_fre_aze_dyu_vie_anl_tsn_lda_ven	-0.432944220047024	-1.02690849051459	0.307127112930706
415	mlt_pan_swa_mcd_aeg_heb_hau_grk_tur_aze_bam_ind_fbf_ger_mol_bsq_lit_amr_ses_cnt_krd_prs_zul_hin_igb_alb_est_lda_cic_fin_swe_wly_geo_slo_urd_cze_pol_amh_tig_spa_hun_tsw_mao_por_sun_jpn_knd_kor_guj_rom_swt_ctl_mly_ukr_chh_jav_mnd_arw_dgb_fre_gam_ita_scr_ben_glc_qcu_nor_bos_lat_akn_sod_rus_owc_bul_tag_dut_dyu_svk_bem_bat_tha_anl_tml_moo_xho_azi_eng_afr_uzb_tsn_vie_sid_ewe_ven_yor	-0.355994877365609	-0.844294274803561	0.40067161670535
416	hau_ger_xho_fre_wly_gam_owc_ctl_uzb_tur_zul_ind_moo_krd_guj_bsq_nor_mlt_lda_mnd_mcd_svk_swa_por_bem_arw_est_cic_ven_fin_spa_chh_geo_pol_prs_rus_glc_amh_amr_bul_hun_fbf_mao_eng_bat_jpn_knd_kor_rom_ukr_igb_urd_sun_cze_heb_jav_cnt_afr_akn_slo_aeg_ita_ben_lit_pan_qcu_hin_grk_bos_ses_tig_swe_anl_alb_tag_dut_tsn_lat_swt_mly_tha_sid_tml_ewe_dgb_aze_mol_scr_azi_tsw_vie_sod_bam_yor_dyu	0.196248127012768	0.461491163015182	0.645523865624776
417	anl_guj_dyu_dut_chh_wly_hau_svk_azi_uzb_akn_ind_yor_spa_krd_bsq_alb_heb_zul_cnt_slo_ukr_ses_nor_ven_ctl_est_lda_igb_hun_eng_mlt_geo_fre_lat_urd_cze_sid_sod_rom_fin_tsw_bat_por_jav_jpn_knd_kor_swe_scr_tsn_mcd_tag_rus_owc_mao_mnd_hin_bam_arw_tig_prs_afr_glc_pan_qcu_bul_bos_mol_dgb_aeg_pol_amr_ben_sun_ita_ewe_grk_moo_mly_tha_gam_tml_fbf_swa_tur_ger_lit_aze_swt_vie_amh_cic_xho_bem	-0.2381356365898	-0.562387237725391	0.575205306885467
418	tig_grk_bem_spa_sod_mlt_sid_bul_azi_tur_swt_mly_yor_scr_dut_bsq_prs_hau_dgb_mnd_slo_krd_moo_eng_ewe_mol_est_bam_akn_fin_afr_wly_geo_nor_glc_urd_pol_anl_amr_rus_hun_xho_jav_ita_bat_jpn_tml_kor_bos_alb_lda_fre_mao_hin_chh_sun_cnt_ctl_tsw_ger_aeg_mcd_lit_arw_lat_qcu_swe_ben_por_ses_owc_guj_heb_ukr_tag_rom_swa_pan_ven_ind_tha_gam_knd_tsn_dyu_uzb_cze_svk_aze_cic_vie_amh_fbf_zul_igb	0.0946654250202857	0.222940951850971	0.824070394017271
419	heb_lat_igb_arw_gam_mlt_aeg_dut_azi_tur_tsw_mly_tsn_rom_ben_bsq_urd_sod_cic_cnt_ita_scr_moo_bos_ewe_spa_est_bem_ven_fin_svk_amr_geo_rus_grk_slo_mcd_amh_sid_hin_hun_lda_mao_cze_ind_jpn_tml_kor_por_fre_yor_pan_tag_glc_chh_jav_mnd_pol_swa_ctl_owc_nor_afr_bul_ger_qcu_mol_krd_ukr_bam_wly_prs_anl_alb_bat_lit_ses_swe_dyu_sun_tha_hau_knd_zul_fbf_aze_eng_guj_uzb_akn_vie_tig_dgb_swt_xho	-0.532919639581914	-1.26887962450417	0.207650660980088
420	chh_grk_igb_hin_amh_aeg_tig_fre_tur_azi_tsn_tag_dgb_slo_mol_bsq_por_hau_cic_mnd_bul_cze_bem_arw_lda_ukr_fin_bam_xho_est_ben_sod_geo_guj_prs_scr_nor_owc_mlt_pan_hun_swt_mao_urd_jav_jpn_tml_kor_ita_glc_tsw_lat_sun_mcd_heb_mly_cnt_rom_akn_ger_anl_ctl_spa_dut_lit_qcu_alb_svk_rus_swa_sid_afr_wly_swe_ind_eng_zul_krd_ven_bat_tha_gam_knd_ewe_yor_aze_pol_bos_uzb_moo_vie_amr_ses_dyu_fbf	-0.347417370768508	-0.823024853199167	0.412599284876857
421	mlt_rus_bem_cze_anl_owc_heb_pan_uzb_azi_akn_sun_lda_pol_slo_bsq_dut_sid_ewe_cnt_spa_por_dgb_swe_tsn_ukr_hun_ven_xho_fin_krd_gam_geo_mcd_bul_ctl_scr_wly_amh_hin_est_zul_jav_lit_mao_jpn_tml_kor_prs_alb_yor_ger_tag_eng_amr_ind_mnd_guj_tsw_ita_tig_afr_lat_bos_urd_qcu_grk_svk_ben_moo_aeg_fre_sod_rom_mly_arw_dyu_mol_ses_bat_tha_hau_knd_swa_igb_tur_nor_glc_aze_swt_vie_chh_cic_bam_fbf	0.188273091709501	0.442849407763982	0.658903024198131
422	owc_cze_moo_ger_sod_heb_chh_prs_aze_azi_zul_bat_ses_alb_urd_bsq_afr_wly_tsw_cnt_lat_lit_dyu_glc_bem_bul_est_xho_tsn_fin_fre_tig_geo_ukr_krd_ita_rom_amh_aeg_eng_hun_igb_ind_guj_mao_jpn_tml_kor_hin_ben_cic_scr_sun_rus_mlt_tag_mnd_pol_bam_swe_amr_ctl_mcd_grk_svk_qcu_nor_slo_pan_lda_sid_dut_hau_spa_mly_por_swa_bos_fbf_jav_tha_anl_knd_yor_swt_uzb_mol_arw_tur_ven_vie_gam_ewe_akn_dgb	-0.186077923559133	-0.439252769490659	0.661497315791514
423	chh_glc_ven_urd_wly_tig_gam_prs_tur_uzb_dgb_ind_tsn_ctl_spa_bsq_rom_amh_yor_cnt_lat_slo_swa_ger_akn_scr_est_igb_fbf_hun_grk_mlt_geo_ita_lit_nor_mcd_sid_hau_hin_fin_xho_mao_guj_bat_jpn_knd_kor_fre_rus_swt_bul_jav_krd_sod_sun_mnd_mol_bem_por_amr_ukr_alb_pol_bos_qcu_swe_arw_eng_zul_anl_dut_heb_ben_mly_svk_ewe_cze_lda_tag_tha_aeg_tml_dyu_ses_aze_pan_afr_azi_moo_vie_owc_tsw_bam_cic	-0.462774523119984	-1.10072317508729	0.273858028729155
424	sid_grk_xho_pol_owc_tig_sod_rom_azi_aze_tsw_mly_lda_scr_eng_bsq_hin_chh_ewe_mnd_urd_lit_tsn_nor_dgb_por_hun_cic_bem_est_ben_heb_geo_cze_ger_pan_fre_aeg_anl_ita_fin_akn_mao_prs_bat_jpn_knd_kor_alb_mol_yor_arw_ind_bul_wly_sun_cnt_mcd_bam_afr_gam_ctl_lat_guj_ukr_qcu_rus_spa_svk_swt_mlt_glc_amh_swe_jav_slo_swa_dut_igb_tag_tha_amr_tml_ses_dyu_tur_bos_krd_uzb_moo_vie_hau_ven_fbf_zul	-0.800077728672461	-1.92803834353286	0.0569011162916673
425	sod_afr_bem_pol_aeg_amh_wly_pan_tur_azi_yor_ind_akn_eng_fre_bsq_lit_anl_ewe_cnt_nor_swe_ses_dut_dgb_ctl_fin_dyu_xho_hun_guj_mlt_geo_mol_glc_bul_bos_owc_amr_por_est_lda_jav_alb_mly_jpn_knd_kor_slo_rus_bam_rom_tag_ben_tig_sun_mnd_prs_swa_spa_heb_urd_ger_svk_krd_qcu_scr_arw_mcd_fbf_chh_grk_sid_cze_mao_ita_ven_hin_tsn_bat_tha_hau_tml_igb_tsw_aze_ukr_lat_uzb_zul_vie_gam_swt_moo_cic	-0.0260082293999162	-0.0612338803172385	0.951304351176043
426	aeg_prs_igb_alb_sid_tig_owc_eng_aze_azi_lda_ind_tsw_bos_swe_bsq_pan_chh_cic_mnd_fre_ger_yor_guj_bem_dut_hun_bam_swt_est_por_anl_geo_urd_slo_mol_svk_gam_wly_glc_fin_akn_mly_lat_jav_jpn_tml_kor_lit_ukr_moo_ita_sun_scr_heb_mao_cnt_ben_dyu_hin_sod_krd_rus_nor_cze_qcu_bul_arw_rom_xho_hau_afr_amh_ctl_bat_grk_ven_mcd_tsn_tag_tha_amr_knd_ses_swa_uzb_spa_pol_tur_fbf_vie_mlt_zul_dgb_ewe	-0.730400380115383	-1.75354744729942	0.0828027803470961
427	anl_alb_xho_bos_owc_heb_amr_urd_uzb_azi_lda_tag_moo_prs_krd_bsq_fre_aeg_igb_cnt_pan_lit_ewe_rom_akn_ctl_est_yor_dyu_fin_mol_hau_geo_cze_afr_scr_glc_tig_mlt_ben_hun_swa_bat_hin_ind_jpn_knd_kor_eng_nor_zul_dut_sun_ger_amh_mao_mnd_por_dgb_arw_sid_pol_bul_svk_lat_qcu_swe_ita_mcd_fbf_wly_ukr_sod_spa_jav_guj_tsw_slo_ses_mly_tha_gam_tml_bem_cic_tur_rus_grk_aze_ven_vie_chh_swt_tsn_bam	-1.04864076121955	-2.56821192648822	0.0118154519812892
428	wly_ctl_yor_urd_aeg_gam_owc_guj_tur_uzb_igb_jav_lda_bos_arw_bsq_nor_amr_dgb_cnt_mol_pol_swt_fre_tsw_ben_fin_ewe_tsn_est_lat_hau_geo_prs_hin_por_slo_tig_sid_ger_hun_xho_mly_krd_bat_jpn_tml_kor_rus_glc_ven_alb_ind_grk_chh_mao_mnd_pan_bam_cze_sod_dut_svk_ita_rom_qcu_afr_spa_scr_ses_mlt_eng_anl_swe_tag_bul_fbf_ukr_bem_sun_tha_amh_knd_cic_zul_azi_mcd_lit_aze_moo_vie_heb_dyu_swa_akn	0.86646520291232	2.05922040126839	0.042268794865551
429	amh_slo_bam_rus_hau_chh_wly_mol_tur_azi_tsw_ind_zul_arw_glc_bsq_pol_aeg_dgb_cnt_eng_ger_tsn_bos_bem_ctl_hun_ewe_swa_est_por_anl_geo_scr_ita_mcd_pan_owc_mlt_alb_fin_igb_mly_urd_sun_jpn_tml_kor_rom_guj_swt_fre_mao_krd_heb_bat_mnd_svk_yor_bul_gam_grk_hin_prs_cze_qcu_swe_ben_nor_xho_tig_lat_sid_dut_jav_lit_akn_spa_cic_tag_tha_sod_knd_lda_ven_aze_ukr_afr_uzb_ses_vie_amr_moo_dyu_fbf	-0.6561489126695	-1.57208935241599	0.119325943212939
430	sod_lat_swa_cze_gam_aeg_heb_prs_uzb_tur_lda_bat_cic_urd_lit_bsq_scr_wly_swt_cnt_por_bos_xho_spa_dgb_hin_hun_yor_bem_est_bul_hau_geo_fre_slo_mcd_glc_sid_chh_eng_fin_igb_mao_krd_mly_jpn_tml_kor_dut_pol_dyu_ita_ind_alb_mlt_jav_mnd_ben_ses_nor_amh_pan_guj_rom_ctl_qcu_rus_svk_afr_ven_anl_grk_amr_ukr_tag_arw_bam_ger_tsn_sun_tha_owc_knd_fbf_akn_azi_swe_mol_aze_tsw_vie_tig_ewe_moo_zul	-0.730618492810603	-1.75574567003555	0.0824242936980001
431	heb_glc_bam_slo_wly_owc_mlt_mol_uzb_azi_xho_sun_ses_ger_grk_bsq_pan_aeg_tsw_cnt_ben_swe_fbf_guj_yor_prs_hun_zul_dyu_fin_ctl_tig_geo_afr_por_pol_bos_chh_amh_nor_est_ven_mly_hin_bat_jpn_tml_kor_cze_ita_cic_lat_mao_urd_hau_ind_mnd_dut_ewe_rom_gam_arw_svk_mcd_rus_qcu_alb_eng_scr_igb_sid_bul_anl_ukr_tag_spa_bem_krd_swt_jav_tha_sod_knd_akn_dgb_tur_fre_lit_aze_moo_vie_amr_swa_lda_tsn	-0.362889690504206	-0.859839212421385	0.392088770829601
432	sod_mol_cic_spa_wly_chh_tig_arw_uzb_aze_lda_tag_xho_lit_ben_bsq_afr_amr_zul_cnt_ukr_glc_tsw_alb_igb_cze_hun_ses_akn_est_pol_anl_geo_svk_rom_nor_krd_heb_sid_ctl_fin_yor_jav_por_mly_jpn_knd_kor_bul_eng_tsn_mcd_mao_slo_amh_ind_mnd_lat_bam_hin_gam_grk_rus_guj_dut_qcu_urd_pan_ita_moo_owc_prs_mlt_ger_sun_swe_bem_fre_ven_bat_tha_hau_tml_dgb_ewe_azi_scr_bos_tur_fbf_vie_aeg_swt_swa_dyu	-1.08920316454127	-2.67604414586845	0.00880420382392299
433	sod_mcd_tsw_grk_aeg_heb_hau_lat_aze_uzb_dyu_ind_zul_nor_pan_bsq_krd_tig_swt_cnt_bos_ger_cic_cze_dgb_pol_hun_ewe_bem_fin_ben_owc_geo_slo_lit_glc_scr_amr_anl_guj_est_moo_tag_por_jav_jpn_tml_kor_swe_eng_yor_bul_mly_fre_chh_bat_mnd_prs_igb_rus_amh_rom_hin_svk_afr_qcu_urd_ukr_alb_akn_gam_ita_mlt_mol_mao_dut_tsn_spa_lda_sun_tha_sid_knd_ven_ses_tur_arw_ctl_azi_swa_vie_wly_bam_fbf_xho	-0.466333058731254	-1.10806994289597	0.270689126495525
434	chh_krd_lda_mcd_hau_amh_gam_bos_aze_azi_ven_ind_xho_afr_hin_bsq_dut_tig_swt_mnd_pol_svk_dgb_por_fbf_bul_fin_cic_swa_hun_spa_sid_geo_fre_glc_mol_slo_anl_amr_lat_est_ewe_mao_nor_mly_jpn_tml_kor_urd_ben_tsw_pan_tag_ita_sod_bat_cnt_alb_yor_grk_aeg_arw_rom_guj_scr_qcu_eng_rus_cze_akn_mlt_prs_owc_swe_sun_ger_bam_ukr_igb_jav_tha_heb_knd_zul_moo_tur_lit_ctl_uzb_ses_vie_wly_dyu_tsn_bem	0.342048551863514	0.808327362904629	0.420965073914387
435	heb_bul_ses_krd_aeg_owc_sid_rom_uzb_aze_zul_sun_tsw_guj_spa_bsq_cze_gam_akn_mnd_afr_ctl_bam_dut_ewe_alb_hun_ven_dgb_est_por_sod_geo_glc_grk_eng_arw_chh_amh_urd_fin_moo_ind_ita_mao_jpn_knd_kor_lat_ukr_lda_svk_bat_pan_hau_mly_cnt_nor_yor_mol_wly_ben_scr_ger_prs_qcu_pol_rus_fre_swa_tig_bos_amr_hin_tag_mcd_xho_swe_cic_jav_tha_mlt_tml_igb_tsn_tur_lit_slo_azi_swt_vie_anl_dyu_fbf_bem	0.111983804047269	0.26340355427672	0.792822275028069
436	hau_eng_igb_svk_chh_owc_gam_scr_azi_aze_cic_sun_akn_mcd_cze_bsq_por_wly_tsw_cnt_afr_rom_yor_ger_swt_grk_est_tsn_dgb_hun_mol_heb_geo_lat_ukr_prs_ctl_tig_anl_rus_fin_moo_tag_fre_ind_jpn_knd_kor_slo_ita_swa_ben_jav_hin_amh_mao_mnd_nor_ewe_pan_sod_spa_dut_glc_alb_qcu_pol_lit_urd_lda_sid_arw_amr_bos_bat_bul_bem_krd_zul_mly_tha_mlt_tml_bam_dyu_tur_guj_swe_uzb_xho_vie_aeg_ses_ven_fbf	-0.380490336725991	-0.902813291528311	0.368957438907001
437	sid_dut_moo_krd_mlt_tig_chh_spa_aze_tur_dyu_sun_swa_ita_fre_bsq_pol_heb_tsw_mnd_mcd_hin_ewe_alb_dgb_ben_est_bem_igb_hun_bul_amr_geo_ukr_por_ctl_afr_wly_hau_pan_fin_xho_mao_lat_mly_jpn_knd_kor_cze_arw_swt_bos_ind_mol_amh_jav_cnt_swe_zul_grk_gam_prs_scr_slo_ger_qcu_nor_glc_rus_lda_owc_rom_sod_guj_bat_urd_tsn_eng_cic_tag_tha_anl_tml_ses_yor_azi_svk_lit_uzb_akn_vie_aeg_fbf_ven_bam	-0.872175132419875	-2.10581373470334	0.0379148687623233
438	sod_mcd_swt_glc_amh_gam_mlt_prs_aze_tur_moo_mao_swa_rus_eng_bsq_ita_tig_cic_mnd_afr_ben_xho_bul_akn_ger_est_ewe_dgb_hun_fre_amr_geo_scr_pol_rom_slo_owc_aeg_krd_fin_bem_tag_ukr_mly_jpn_tml_kor_guj_arw_dyu_dut_bat_swe_chh_jav_cnt_spa_ven_alb_sid_urd_cze_mol_lit_qcu_nor_ctl_svk_tsw_wly_pan_anl_hin_ind_grk_igb_lat_bam_sun_tha_heb_knd_yor_zul_azi_bos_por_uzb_fbf_vie_hau_lda_tsn_ses	-0.614649753027893	-1.46841806356361	0.145365001029325
439	aeg_bos_ven_urd_hau_amr_sod_ita_azi_tur_tsw_bat_akn_mol_guj_bsq_krd_mlt_swa_mnd_por_spa_dgb_mcd_moo_rus_est_fbf_cic_hun_dut_sid_geo_glc_ctl_pol_rom_amh_heb_arw_fin_ses_tag_ukr_ind_jpn_tml_kor_lit_scr_swt_nor_mao_bul_owc_sun_cnt_cze_zul_prs_anl_swe_fre_ger_hin_qcu_grk_slo_alb_yor_tig_ben_wly_svk_jav_eng_bem_pan_dyu_mly_tha_chh_knd_igb_bam_aze_afr_lat_uzb_tsn_vie_gam_xho_ewe_lda	-0.548379748758553	-1.30493500839319	0.195134644589729
440	anl_ukr_xho_lat_sod_heb_sid_pan_aze_tur_igb_bat_tsn_scr_afr_bsq_nor_wly_ses_mnd_por_guj_dyu_glc_tsw_mol_fin_dgb_bam_est_ita_hau_geo_hin_cze_ctl_urd_amh_tig_arw_hun_fbf_tag_eng_ind_jpn_tml_kor_ger_slo_ven_spa_mao_bos_amr_sun_cnt_pol_moo_prs_mlt_svk_krd_alb_dut_qcu_fre_rus_grk_akn_aeg_swe_chh_rom_jav_lit_lda_bul_swa_mly_tha_owc_knd_bem_yor_azi_ben_mcd_uzb_swt_vie_gam_cic_ewe_zul	-0.112063902194185	-0.264290746400186	0.792140695268032
441	owc_ctl_swt_alb_heb_aeg_sid_rus_tur_azi_tsn_ind_ven_spa_eng_bsq_arw_tig_igb_cnt_pan_pol_dyu_hin_xho_rom_fin_bem_bam_est_krd_gam_geo_guj_fre_ben_ukr_hau_sod_afr_hun_zul_mao_prs_mly_jpn_tml_kor_glc_lat_tsw_scr_jav_bos_mlt_sun_mnd_mcd_yor_urd_amr_por_ita_lit_nor_qcu_cze_ger_swe_lda_wly_dut_amh_grk_bat_slo_akn_bul_ewe_tag_tha_anl_knd_swa_dgb_aze_svk_mol_uzb_ses_vie_chh_moo_fbf_cic	0.0895670316990584	0.2108258448494	0.833484429818546
442	anl_slo_bem_guj_chh_hau_mlt_lit_tur_aze_bam_tag_ewe_ctl_bul_bsq_svk_tig_swt_mnd_mol_afr_fbf_pol_igb_fre_hun_dgb_tsw_fin_rom_gam_geo_krd_ben_eng_ita_owc_sid_hin_est_moo_bat_grk_mly_jpn_knd_kor_alb_rus_dyu_urd_mao_swe_sod_sun_cnt_pan_cic_ger_wly_scr_mcd_ukr_lat_qcu_prs_bos_dut_swa_aeg_arw_amr_glc_ind_spa_tsn_por_ven_jav_tha_amh_tml_akn_zul_uzb_nor_cze_azi_xho_vie_heb_lda_yor_ses	-0.196178005628139	-0.463479008772465	0.644103946600001
443	hau_spa_cic_eng_owc_chh_tig_scr_aze_tur_bam_bat_xho_ukr_urd_bsq_lit_amh_lda_cnt_swe_prs_akn_fre_tsn_rus_est_zul_bem_fin_afr_heb_geo_slo_ita_hin_mcd_mlt_gam_grk_hun_ses_mly_dut_tag_jpn_tml_kor_cze_krd_dgb_pan_mao_rom_amr_jav_mnd_por_yor_pol_sod_mol_bos_ben_svk_qcu_guj_bul_lat_fbf_aeg_arw_anl_alb_ind_ctl_ewe_ger_swt_sun_tha_wly_knd_dyu_swa_azi_glc_nor_uzb_ven_vie_sid_moo_tsw_igb	0.322167347538522	0.759263573130394	0.449615117078014
444	sod_slo_tsw_grk_heb_gam_wly_bul_uzb_azi_akn_bat_bem_svk_nor_bsq_pol_tig_cic_mnd_dut_ben_zul_pan_lda_alb_est_bam_yor_hun_rom_amh_geo_arw_lat_lit_guj_chh_owc_eng_fin_moo_sun_glc_mly_jpn_tml_kor_swe_ctl_igb_prs_ind_fre_amr_tag_cnt_mol_dgb_urd_hau_bos_spa_rus_mcd_qcu_krd_afr_cze_tsn_mlt_ita_sid_scr_jav_ukr_ven_por_ewe_mao_tha_anl_knd_fbf_swa_aze_hin_ger_tur_swt_vie_aeg_xho_dyu_ses	-0.00185933412055141	-0.00438193647170795	0.996513117620489
445	sod_rom_akn_krd_sid_amh_mlt_guj_aze_azi_cic_bat_swt_swe_arw_bsq_ita_heb_dgb_mnd_nor_cze_zul_urd_moo_mol_hun_igb_ven_est_eng_aeg_geo_ger_prs_svk_pan_anl_gam_glc_fin_xho_mao_dut_jav_jpn_tml_kor_ctl_grk_tsw_hin_tag_por_tig_sun_cnt_alb_lda_lit_chh_afr_bul_rus_pol_qcu_ben_fre_scr_ses_amr_slo_wly_lat_mly_spa_bam_bos_yor_ind_tha_hau_knd_fbf_bem_tur_mcd_ukr_uzb_ewe_vie_owc_swa_tsn_dyu	-0.747128057534724	-1.79433483061027	0.0760090452093455
446	heb_afr_lda_grk_chh_wly_mlt_ita_aze_uzb_cic_bat_ewe_nor_rom_bsq_prs_sod_ses_mnd_urd_guj_tsn_mol_dyu_pan_fin_dgb_swa_hun_dut_amr_geo_ukr_ben_spa_fre_gam_tig_swe_est_xho_jav_ger_mly_jpn_tml_kor_bul_lit_igb_arw_ind_glc_owc_sun_cnt_pol_bam_bos_amh_lat_scr_alb_ctl_qcu_svk_slo_cze_zul_aeg_krd_sid_por_mao_eng_ven_rus_moo_tag_tha_hau_knd_tsw_yor_tur_mcd_hin_azi_akn_vie_anl_fbf_bem_swt	-0.604244852422046	-1.44218748167537	0.152608791767613
447	hau_bos_swa_ctl_wly_gam_amr_ger_azi_tur_tsw_ind_akn_hin_swe_bsq_pol_mlt_dgb_cnt_rom_cze_ses_dut_xho_urd_hun_igb_moo_fin_bul_anl_geo_slo_glc_guj_mcd_sod_chh_spa_est_ewe_bat_grk_jav_jpn_knd_kor_nor_eng_fbf_alb_sun_afr_sid_mao_mnd_krd_ven_lit_owc_ben_mol_scr_pan_qcu_prs_fre_rus_dyu_amh_ukr_aeg_svk_mly_por_tsn_lat_cic_tag_tha_heb_tml_bem_bam_aze_arw_ita_uzb_yor_vie_tig_lda_swt_zul	0.0129958572070688	0.0306059932400035	0.975649348983024
448	tig_afr_yor_ctl_anl_sod_chh_slo_aze_tur_xho_bat_zul_prs_rus_bsq_dut_wly_igb_cnt_spa_alb_ven_lit_tsn_pol_fin_lda_cic_est_grk_heb_geo_fre_rom_por_nor_amr_owc_lat_hun_dyu_mao_bul_jav_jpn_tml_kor_mcd_krd_bem_eng_sun_bos_aeg_mly_mnd_ukr_moo_arw_amh_svk_guj_mol_pan_qcu_ita_swe_urd_tsw_sid_scr_gam_hin_ind_glc_ewe_cze_fbf_tag_tha_mlt_knd_akn_dgb_uzb_ger_ben_azi_swt_vie_hau_ses_bam_swa	0.0388771495930357	0.0915559862755314	0.927247744125564
449	owc_rus_dyu_ukr_hau_anl_sid_bul_tur_uzb_tsn_sun_lda_urd_krd_bsq_bos_chh_ses_mnd_scr_ben_tsw_fre_igb_glc_est_zul_ven_hun_ger_aeg_geo_guj_lat_grk_pol_gam_sod_nor_fin_dgb_tag_eng_mly_jpn_tml_kor_ctl_lit_moo_pan_mao_alb_amr_ind_cnt_prs_bem_spa_amh_rom_svk_mcd_afr_qcu_hin_ita_mol_cic_mlt_dut_heb_cze_jav_swe_fbf_por_bam_bat_tha_wly_knd_swa_ewe_azi_slo_arw_aze_yor_vie_tig_xho_swt_akn	0.0768636888197555	0.180760698071808	0.856948749456784
450	sod_alb_tsw_mcd_hau_sid_mlt_afr_uzb_azi_swa_ind_bam_prs_lit_bsq_lat_wly_zul_cnt_ger_svk_xho_ctl_fbf_spa_fin_igb_bem_est_krd_owc_geo_dut_eng_ukr_pol_tig_chh_por_hun_swt_sun_ita_jav_jpn_tml_kor_bul_guj_yor_slo_tag_swe_gam_mao_mnd_rus_ses_cze_anl_arw_rom_fre_hin_qcu_pan_scr_nor_akn_aeg_ben_heb_grk_mly_glc_moo_urd_dgb_bat_tha_amh_knd_ven_dyu_tur_bos_mol_aze_tsn_vie_amr_cic_ewe_lda	0.725788684619111	1.72582074172065	0.0877007400643041
451	mlt_cze_akn_urd_wly_sid_heb_por_azi_tur_igb_mao_swa_alb_slo_bsq_afr_amr_tsn_cnt_guj_swe_tsw_nor_bam_scr_hun_dyu_yor_fin_ger_anl_geo_ctl_hin_dut_prs_hau_chh_rom_est_dgb_tag_arw_jav_jpn_tml_kor_lit_ita_moo_ukr_sun_mcd_gam_ind_mnd_fre_swt_pol_tig_grk_bul_mol_ben_qcu_pan_lat_rus_ven_owc_krd_amh_bos_mly_glc_fbf_spa_ewe_bat_tha_sod_knd_xho_zul_aze_svk_eng_uzb_cic_vie_aeg_ses_lda_bem	-1.40119573713688	-3.51807476671949	0.000674550740433192
452	owc_dut_dyu_ukr_gam_amh_amr_bos_tur_azi_moo_bat_yor_cze_fre_bsq_ita_anl_bam_mnd_lit_urd_dgb_krd_cic_prs_hun_fbf_xho_est_spa_heb_geo_guj_svk_pol_rus_wly_sid_ben_fin_akn_mly_alb_tag_jpn_tml_kor_eng_mol_tsn_glc_mao_scr_aeg_ind_cnt_rom_ses_nor_sod_pan_slo_arw_afr_qcu_hin_lat_swe_igb_chh_por_mlt_ger_sun_mcd_bem_ctl_swt_jav_tha_hau_knd_ewe_swa_uzb_grk_bul_aze_zul_vie_tig_tsw_lda_ven	-0.804278500868941	-1.93854446416416	0.0555891096260641
453	gam_rom_dgb_grk_amh_sod_owc_pan_azi_aze_zul_mao_dyu_swe_arw_bsq_bos_anl_ven_mnd_hin_ukr_moo_ita_ewe_mcd_fin_swt_cic_est_nor_aeg_geo_afr_alb_dut_cze_hau_sid_svk_hun_tsw_tag_eng_ind_jpn_knd_kor_prs_urd_akn_rus_jav_lat_chh_mly_cnt_lit_fbf_scr_amr_ger_ctl_slo_krd_qcu_bul_pol_guj_igb_wly_por_tig_glc_bat_mol_bam_ben_ses_sun_tha_mlt_tml_swa_tsn_uzb_spa_fre_tur_yor_vie_heb_xho_bem_lda	-0.73945835591228	-1.77527732987475	0.0791235763422501
454	wly_svk_fbf_ger_owc_sid_chh_rom_aze_uzb_cic_mly_tsn_lat_urd_bsq_krd_amr_ven_mnd_arw_cze_igb_rus_bam_bul_hun_tsw_yor_fin_lit_amh_geo_grk_por_alb_ben_mlt_aeg_ukr_est_bem_sun_nor_tag_jpn_knd_kor_mol_spa_xho_afr_jav_hin_sod_ind_cnt_fre_swt_pan_gam_scr_mcd_prs_dut_qcu_ita_eng_pol_dgb_heb_guj_anl_ctl_bat_bos_swa_swe_lda_mao_tha_tig_tml_ses_moo_azi_glc_slo_tur_zul_vie_hau_dyu_ewe_akn	-0.209500750249441	-0.49496291295183	0.621793675129523
455	amr_grk_dyu_guj_tig_chh_amh_rom_azi_uzb_lda_sun_zul_mol_glc_bsq_lit_heb_igb_mnd_lat_ger_bem_rus_swt_dut_hun_dgb_tsn_est_spa_sod_geo_prs_ita_mcd_por_wly_mlt_scr_fin_swa_tag_swe_mly_jpn_knd_kor_alb_svk_cic_bos_ind_krd_gam_jav_cnt_cze_xho_slo_hau_nor_hin_ukr_ctl_qcu_bul_ben_afr_ewe_owc_arw_aeg_eng_bat_fre_ses_pan_akn_mao_tha_sid_tml_tsw_bam_tur_pol_urd_aze_yor_vie_anl_ven_moo_fbf	-0.433624339038769	-1.02877931749651	0.306251648320537
456	amr_pol_tsw_ukr_hau_heb_wly_guj_aze_tur_ses_jav_zul_ctl_slo_bsq_urd_tig_yor_cnt_spa_eng_lda_ita_ewe_nor_est_swa_ven_hun_prs_sod_geo_rom_swe_bos_arw_aeg_mlt_scr_fin_moo_ind_alb_mly_jpn_knd_kor_krd_lit_cic_dut_bat_rus_owc_tag_mnd_glc_swt_cze_gam_fre_pan_svk_mol_qcu_ben_lat_grk_akn_anl_mcd_amh_hin_mao_afr_dyu_por_bem_sun_tha_sid_tml_fbf_bam_uzb_bul_ger_azi_dgb_vie_chh_igb_xho_tsn	-0.340922805919887	-0.808510258328822	0.420860352250116
457	tig_scr_zul_cze_sod_gam_sid_spa_uzb_azi_akn_tag_ses_pan_guj_bsq_fre_hau_xho_cnt_bos_slo_lda_ctl_tsw_ukr_est_moo_ven_fin_por_heb_geo_ger_bul_alb_urd_amr_mlt_mcd_hun_bem_mao_glc_sun_jpn_tml_kor_swe_arw_yor_eng_jav_hin_wly_ind_mnd_ita_ewe_krd_amh_grk_pol_rus_ben_qcu_svk_lat_rom_dyu_anl_nor_chh_afr_mly_lit_swt_mol_fbf_bat_tha_owc_knd_dgb_tsn_tur_prs_dut_aze_bam_vie_aeg_swa_igb_cic	-0.365818339153529	-0.86839724811101	0.387412351595125
458	tig_prs_akn_fre_gam_mlt_sod_slo_aze_tur_igb_tag_moo_alb_ben_bsq_krd_amr_dgb_mnd_dut_bos_bam_spa_ewe_pol_hun_swt_tsn_est_nor_chh_geo_arw_lat_lit_ctl_anl_amh_por_fin_lda_mao_rus_bat_jpn_tml_kor_grk_eng_xho_scr_mly_mol_aeg_jav_cnt_svk_yor_cze_hau_guj_ukr_ger_ita_qcu_glc_hin_pan_bem_owc_afr_heb_urd_sun_bul_fbf_rom_ven_ind_tha_wly_knd_swa_dyu_azi_mcd_swe_uzb_cic_vie_sid_zul_ses_tsw	0.258993715559758	0.610473617281259	0.543037116459811
459	chh_pol_igb_bul_sod_aeg_sid_fre_uzb_aze_zul_jav_xho_guj_slo_bsq_mcd_amr_bam_mnd_glc_eng_moo_lat_akn_pan_fin_ewe_dyu_est_krd_amh_geo_bos_afr_rus_ben_wly_mlt_cze_hun_tsw_tag_grk_bat_jpn_tml_kor_mol_arw_bem_ctl_mao_swe_heb_sun_cnt_ita_swa_ukr_hau_scr_rom_nor_lit_qcu_spa_dut_urd_swt_anl_svk_tig_por_mly_ger_fbf_alb_ven_ind_tha_gam_knd_dgb_yor_tur_hin_prs_azi_ses_vie_owc_cic_tsn_lda	0.354845418825932	0.836305658597951	0.405126660708015
460	wly_lit_tsn_por_owc_sid_anl_hin_azi_aze_xho_bat_ses_ben_swe_bsq_prs_gam_tsw_cnt_lat_cze_yor_nor_swt_scr_hun_dgb_dyu_est_ita_mlt_geo_arw_bul_slo_glc_sod_hau_urd_fin_fbf_mao_pan_jav_jpn_tml_kor_afr_bos_cic_mcd_sun_svk_tig_ind_mnd_fre_bem_ctl_chh_dut_pol_ukr_krd_qcu_guj_ger_mol_moo_aeg_eng_amr_alb_tag_spa_ewe_rus_lda_mly_tha_amh_knd_bam_igb_tur_grk_rom_uzb_swa_vie_heb_zul_akn_ven	-0.33437337030757	-0.792090764603159	0.430323561053517
461	chh_alb_cic_slo_anl_owc_hau_arw_uzb_azi_swa_mao_ewe_lit_rus_bsq_spa_sod_xho_cnt_lat_ben_fbf_cze_bem_grk_est_moo_lda_hun_krd_amr_geo_scr_ctl_bos_afr_wly_gam_guj_fin_igb_bat_por_ind_jpn_knd_kor_hin_pan_bam_bul_sun_glc_heb_mly_mnd_urd_yor_rom_amh_mcd_nor_pol_ita_qcu_eng_swe_prs_ven_sid_svk_mlt_mol_jav_ger_swt_ukr_dgb_tag_tha_aeg_tml_ses_tsn_aze_fre_dut_tur_akn_vie_tig_tsw_dyu_zul	-0.0149156364903747	-0.0351295509629838	0.972051729013207
462	sid_lat_ses_pol_tig_amh_sod_fre_uzb_tur_bem_sun_swt_guj_nor_bsq_alb_mlt_ven_mnd_hin_ita_fbf_cze_lda_pan_fin_tsw_akn_hun_afr_gam_geo_prs_swe_urd_slo_hau_anl_ukr_est_dyu_mly_por_mao_jpn_tml_kor_krd_eng_swa_svk_tag_rus_owc_ind_cnt_rom_igb_dut_amr_bos_bul_arw_ger_qcu_mol_grk_ben_zul_heb_glc_wly_lit_bat_ctl_yor_scr_dgb_jav_tha_aeg_knd_cic_xho_azi_mcd_spa_aze_tsn_vie_chh_ewe_moo_bam	-0.378660930549117	-0.896359037163048	0.372375421209524
463	amh_cze_tsw_por_wly_anl_tig_lit_uzb_tur_bam_sun_xho_ben_ukr_bsq_urd_gam_cic_mnd_rus_afr_zul_krd_ewe_nor_est_tsn_swa_fin_ger_sod_geo_svk_bos_prs_rom_sid_aeg_slo_hun_moo_mao_hin_ind_jpn_tml_kor_bul_swe_ses_alb_jav_guj_mlt_tag_cnt_spa_bem_mcd_hau_ctl_mol_pan_fre_qcu_scr_eng_lat_lda_amr_ita_chh_grk_mly_dut_dyu_glc_fbf_bat_tha_owc_knd_igb_dgb_aze_arw_pol_azi_ven_vie_heb_akn_yor_swt	-0.298411521436475	-0.706756297126129	0.481484997650996
464	amr_pol_dyu_rus_aeg_chh_sod_nor_uzb_tur_swt_mao_tsn_krd_cze_bsq_lat_anl_fbf_mnd_hin_swe_dgb_por_ven_mcd_fin_moo_ses_hun_ger_sid_geo_prs_scr_spa_ctl_owc_mlt_dut_est_ewe_ind_grk_mly_jpn_knd_kor_ukr_bos_zul_eng_jav_arw_tig_tag_cnt_glc_lda_lit_wly_mol_bul_afr_svk_qcu_slo_pan_guj_tsw_hau_alb_gam_fre_sun_rom_igb_ben_cic_bat_tha_heb_tml_yor_bem_aze_urd_ita_azi_xho_vie_amh_bam_akn_swa	-0.179111963574442	-0.422846621612417	0.673383304969584
465	tig_glc_tsn_pan_anl_amr_gam_scr_uzb_aze_ven_sun_igb_eng_pol_bsq_lat_chh_dgb_mnd_spa_bos_zul_swe_tsw_rom_fin_moo_akn_est_hin_heb_geo_fre_bul_arw_svk_sid_hau_krd_hun_ses_bat_guj_tag_jpn_tml_kor_mol_alb_ewe_por_mao_cze_owc_mly_cnt_afr_bam_ita_sod_grk_slo_ben_nor_qcu_ctl_dut_rus_xho_wly_prs_mlt_urd_ind_lit_cic_ukr_lda_jav_tha_amh_knd_bem_yor_azi_ger_mcd_tur_fbf_vie_aeg_swa_dyu_swt	0.0462089663171445	0.108792647970455	0.913601345762054
466	anl_eng_tsw_fre_aeg_gam_amh_prs_tur_azi_ses_mao_tsn_spa_guj_bsq_ita_mlt_lda_mnd_dut_nor_yor_arw_bem_swe_hun_akn_xho_fin_pol_sod_geo_mol_bos_alb_hin_owc_wly_slo_est_swt_mly_afr_bat_jpn_knd_kor_rus_lit_fbf_rom_sun_urd_hau_tag_cnt_glc_swa_svk_heb_ben_krd_ger_ukr_qcu_ctl_bul_pan_zul_amr_cze_tig_lat_jav_scr_igb_grk_bam_ind_tha_sid_tml_ven_ewe_aze_mcd_por_uzb_moo_vie_chh_dyu_dgb_cic	0.732622817237554	1.74024068387568	0.0851245837341056
467	tig_bos_zul_nor_owc_wly_heb_bul_azi_aze_fbf_tag_swt_grk_rus_bsq_ctl_aeg_swa_mnd_ger_afr_dyu_prs_tsn_lit_hun_akn_xho_est_mcd_chh_geo_rom_pol_scr_lat_sod_anl_spa_fin_dgb_mly_mol_jav_jpn_tml_kor_glc_por_moo_swe_ind_hin_mlt_mao_cnt_svk_ses_guj_amr_eng_pan_arw_cze_qcu_ben_fre_slo_tsw_sid_dut_gam_ukr_sun_ita_lda_urd_yor_bat_tha_amh_knd_bem_ven_uzb_krd_alb_tur_igb_vie_hau_cic_ewe_bam	-0.464510916778649	-1.10260882403068	0.273042239086768
468	sod_mcd_lda_pan_anl_owc_hau_mol_aze_tur_ses_mly_ven_rus_ukr_bsq_dut_heb_ewe_cnt_fre_ger_dgb_bos_zul_rom_hun_akn_swa_fin_nor_wly_geo_ctl_lit_spa_arw_mlt_gam_ben_est_igb_sun_grk_mao_jpn_tml_kor_slo_eng_xho_krd_bat_glc_amr_tag_mnd_cze_cic_scr_sid_pol_prs_svk_guj_qcu_bul_ita_urd_bem_amh_hin_aeg_lat_ind_alb_bam_swe_tsw_jav_tha_tig_knd_dyu_yor_azi_por_afr_uzb_moo_vie_chh_swt_tsn_fbf	0.460424811234793	1.0832195891011	0.281511413653645
469	chh_guj_lda_afr_sod_amh_tig_krd_uzb_azi_swt_sun_yor_urd_por_bsq_ita_amr_igb_mnd_rom_arw_bem_dut_cic_slo_est_ses_zul_hun_cze_wly_geo_swe_ben_fre_scr_mlt_sid_spa_fin_ven_tag_eng_mao_jpn_tml_kor_lat_nor_ewe_ger_jav_rus_owc_ind_cnt_mol_moo_svk_anl_alb_ukr_bul_pan_qcu_bos_glc_ctl_dyu_hau_hin_gam_mcd_mly_pol_xho_lit_tsn_bat_tha_aeg_knd_bam_dgb_aze_grk_prs_tur_fbf_vie_heb_akn_tsw_swa	0.110084446718065	0.259300145845857	0.795976777747799
470	aeg_dut_fbf_ukr_anl_sid_chh_bul_azi_aze_dyu_jav_tsn_lat_svk_bsq_urd_wly_xho_mnd_pan_ita_swt_por_lda_arw_est_akn_moo_fin_rom_mlt_geo_nor_rus_lit_grk_hau_owc_prs_hun_ven_tag_cze_bat_jpn_knd_kor_mol_swe_ses_mcd_mly_afr_heb_ind_cnt_ger_ewe_ctl_amr_fre_bos_hin_krd_qcu_glc_eng_guj_swa_gam_ben_amh_spa_mao_pol_igb_scr_bam_sun_tha_sod_tml_dgb_yor_tur_alb_slo_uzb_tsw_vie_tig_cic_zul_bem	-0.385783727572908	-0.914548530446239	0.362793798153347
471	hau_lat_igb_ben_tig_anl_amh_dut_aze_tur_akn_bat_swa_pol_grk_bsq_urd_sid_bem_cnt_spa_cze_swt_slo_tsw_rom_fin_yor_bam_hun_svk_owc_geo_swe_arw_ita_rus_amr_heb_scr_est_dyu_ind_nor_mly_jpn_tml_kor_hin_bul_fbf_krd_tag_afr_sod_jav_mnd_glc_ewe_fre_chh_por_lit_pan_alb_qcu_ctl_bos_mcd_ses_gam_eng_wly_guj_mao_prs_moo_ger_lda_sun_tha_aeg_knd_xho_ven_uzb_ukr_mol_azi_dgb_vie_mlt_cic_zul_tsn	-1.09010894475704	-2.67368116616712	0.00886192567730036
472	amr_por_ses_svk_mlt_anl_chh_guj_azi_uzb_tsn_jav_akn_ger_rus_bsq_spa_gam_fbf_cnt_prs_mol_zul_ben_yor_pan_hun_swt_swa_fin_mcd_sod_geo_pol_swe_fre_slo_amh_heb_rom_est_cic_ind_bul_sun_jpn_knd_kor_ctl_ukr_moo_hin_mao_krd_sid_mly_mnd_glc_igb_urd_owc_nor_eng_lit_ita_qcu_scr_lat_dut_dyu_tig_grk_hau_cze_tag_arw_dgb_bos_ven_bat_tha_aeg_tml_bam_lda_aze_alb_afr_tur_bem_vie_wly_ewe_xho_tsw	-0.18657930013717	-0.44039502173282	0.660672948061422
473	sod_eng_ses_ctl_gam_tig_wly_nor_aze_azi_zul_mao_fbf_arw_alb_bsq_guj_amh_bam_cnt_ukr_pol_swa_dut_dyu_hin_est_ewe_bem_fin_slo_amr_geo_svk_fre_swe_pan_mlt_hau_ita_hun_moo_ind_grk_sun_jpn_knd_kor_prs_afr_tsw_rus_bat_lat_aeg_mly_mnd_rom_lda_urd_sid_por_bul_lit_mcd_qcu_ger_krd_scr_yor_owc_mol_heb_cze_tag_spa_swt_glc_xho_jav_tha_anl_tml_tsn_dgb_uzb_bos_ben_tur_ven_vie_chh_cic_akn_igb	0.080475544709219	0.189344222312307	0.850235661925102
474	aeg_bos_yor_cze_tig_sod_amh_arw_tur_azi_bem_ind_swa_lat_nor_bsq_fre_owc_tsn_mnd_urd_grk_ewe_scr_ses_dut_est_igb_xho_hun_slo_amr_geo_swe_eng_lit_ben_sid_anl_afr_fin_akn_bat_rus_mly_jpn_knd_kor_por_pol_ven_alb_mao_krd_heb_jav_cnt_ukr_moo_mcd_chh_pan_bul_spa_guj_qcu_mol_prs_ctl_cic_mlt_svk_hau_ita_tag_ger_dyu_glc_bam_sun_tha_wly_tml_tsw_swt_aze_hin_rom_uzb_lda_vie_gam_zul_dgb_fbf	-0.430898714076108	-1.02259509934411	0.309152002085044
475	gam_ben_swt_spa_sid_sod_amh_arw_uzb_azi_swa_mao_akn_swe_mol_bsq_krd_hau_bem_mnd_guj_lit_dgb_rom_cic_afr_est_zul_dyu_fin_eng_amr_geo_ger_rus_prs_ukr_owc_chh_bul_hun_xho_sun_ctl_jav_jpn_knd_kor_scr_por_ewe_pol_mly_slo_tig_bat_cnt_ita_moo_grk_anl_hin_dut_pan_nor_qcu_alb_cze_urd_ses_heb_lat_wly_bos_tag_mcd_bam_svk_yor_ind_tha_aeg_tml_igb_lda_aze_fre_glc_tur_fbf_vie_mlt_tsn_ven_tsw	0.0546715764410567	0.128957017009789	0.897670141011185
476	sod_guj_ses_grk_mlt_heb_wly_ukr_aze_tur_tsn_jav_lda_slo_alb_bsq_cze_amh_igb_cnt_mcd_urd_zul_mol_swt_spa_fin_ven_xho_hun_ita_chh_geo_ger_rom_afr_scr_amr_owc_hin_est_tsw_bat_fre_ind_jpn_tml_kor_pan_ctl_yor_lit_mao_por_sid_sun_mnd_ben_bam_bos_gam_prs_svk_eng_krd_qcu_pol_bul_dut_fbf_hau_lat_tig_swe_tag_nor_dgb_rus_akn_mly_tha_anl_knd_moo_ewe_uzb_arw_glc_azi_bem_vie_aeg_cic_dyu_swa	-0.804615503561617	-1.93842867226578	0.0556034289597535
477	owc_lat_fbf_mol_aeg_chh_sid_svk_azi_aze_cic_bat_akn_guj_bul_bsq_rom_gam_swa_mnd_fre_hin_lda_mcd_zul_urd_fin_tsw_bem_est_arw_amr_geo_alb_ctl_eng_prs_anl_amh_por_hun_bam_tag_rus_ind_jpn_knd_kor_pol_afr_swt_dut_sun_lit_wly_mao_cnt_scr_igb_glc_mlt_slo_pan_ita_bos_qcu_ben_spa_swe_dyu_sod_cze_hau_ukr_jav_grk_ven_nor_tsn_mly_tha_tig_tml_ewe_yor_tur_ger_krd_uzb_dgb_vie_heb_ses_xho_moo	-0.384647917195563	-0.913136468405645	0.363531962595808
478	anl_mol_moo_krd_chh_sod_aeg_mcd_azi_uzb_fbf_ind_akn_nor_bul_bsq_rus_sid_xho_cnt_arw_swe_yor_grk_swa_urd_hun_igb_ewe_fin_dut_heb_geo_cze_por_lit_ger_mlt_amr_lat_est_lda_mly_svk_mao_jpn_tml_kor_bos_eng_bam_glc_sun_fre_gam_bat_mnd_ctl_swt_ukr_wly_ben_guj_ita_alb_qcu_prs_pan_rom_tsn_tig_scr_owc_slo_jav_afr_ses_pol_ven_tag_tha_amh_knd_tsw_dyu_aze_spa_hin_tur_zul_vie_hau_dgb_cic_bem	-0.946083090417984	-2.29201299603009	0.0241610184879659
479	mlt_krd_dyu_dut_sod_aeg_amr_svk_azi_tur_ewe_mly_swt_grk_arw_bsq_glc_hau_xho_mnd_afr_nor_dgb_guj_ses_alb_est_bam_fbf_hun_mcd_chh_geo_slo_lat_urd_rom_anl_gam_swe_fin_ven_sun_rus_ind_jpn_knd_kor_cze_mol_tsn_ger_jav_por_heb_bat_cnt_pol_akn_eng_tig_bul_pan_ukr_bos_qcu_ita_spa_ben_moo_sid_fre_owc_ctl_mao_scr_bem_hin_yor_tag_tha_amh_tml_igb_tsw_aze_prs_lit_uzb_cic_vie_wly_swa_lda_zul	-0.967138082729936	-2.35596333026242	0.0205746487859595
480	hau_bul_fbf_arw_sid_tig_chh_dut_tur_aze_ses_mao_akn_swe_rus_bsq_ger_sod_xho_mnd_urd_pol_bam_por_lda_ctl_est_igb_dgb_hun_glc_mlt_geo_grk_hin_nor_lat_wly_owc_guj_fin_ven_ind_lit_jav_jpn_tml_kor_pan_bos_tsw_eng_mly_krd_gam_bat_cnt_cze_bem_afr_heb_spa_ukr_prs_slo_qcu_ita_mol_scr_moo_aeg_mcd_amh_fre_tag_rom_swa_ben_ewe_sun_tha_amr_knd_swt_cic_uzb_alb_svk_azi_yor_vie_anl_dyu_tsn_zul	-0.319658679590008	-0.757752872583413	0.450514747805865
481	sid_lit_igb_spa_sod_amh_amr_por_aze_azi_ven_ind_swt_svk_ctl_bsq_prs_heb_swa_cnt_swe_arw_tsw_nor_ewe_ben_est_bem_akn_fin_krd_wly_geo_ger_lat_dut_hin_aeg_chh_glc_hun_zul_mao_ita_mly_jpn_knd_kor_pol_fre_cic_bul_jav_mol_anl_bat_mnd_rus_moo_eng_mlt_slo_cze_rom_afr_qcu_alb_scr_pan_fbf_gam_mcd_hau_guj_tag_urd_yor_ukr_bam_sun_tha_tig_tml_xho_dyu_tur_bos_grk_uzb_lda_vie_owc_dgb_ses_tsn	0.0261427249843674	0.0615630248825648	0.951042935316436
482	anl_slo_cic_pol_hau_amr_aeg_mcd_aze_tur_moo_sun_bam_cze_fre_bsq_glc_sod_swt_mnd_alb_rom_tsw_afr_akn_ukr_fin_tsn_xho_hun_nor_amh_geo_bos_hin_urd_swe_gam_owc_prs_est_ewe_mly_arw_mao_jpn_tml_kor_dut_rus_ses_svk_jav_scr_heb_bat_cnt_spa_ven_ben_mlt_krd_guj_lat_bul_qcu_pan_por_ita_zul_sid_eng_wly_lit_tag_grk_fbf_mol_swa_ind_tha_tig_knd_bem_dyu_uzb_ger_ctl_azi_yor_vie_chh_lda_dgb_igb	-0.373901392744538	-0.885082246229424	0.378394954493957
483	amh_alb_dgb_eng_amr_aeg_chh_hin_azi_aze_tsw_mao_akn_ben_pan_bsq_prs_owc_bam_mnd_arw_guj_zul_mol_fbf_glc_est_swt_xho_fin_cze_tig_geo_urd_mcd_rus_pol_sid_heb_afr_hun_dyu_mly_rom_ind_jpn_tml_kor_nor_svk_tsn_dut_jav_ctl_gam_bat_cnt_lit_cic_ita_anl_slo_ukr_por_bul_qcu_krd_spa_swe_swa_wly_scr_mlt_bos_sun_ger_bem_fre_lda_tag_tha_sod_knd_yor_moo_uzb_grk_lat_tur_ven_vie_hau_ses_ewe_igb	-0.0896657227809525	-0.211207720351633	0.833187315459391
484	owc_ctl_swt_ben_heb_anl_amh_ita_aze_uzb_cic_sun_moo_mcd_scr_bsq_ukr_aeg_yor_mnd_rom_afr_igb_nor_bem_rus_hun_dyu_swa_fin_eng_amr_geo_pan_slo_lat_cze_chh_hau_hin_est_lda_jav_arw_tag_jpn_tml_kor_mol_guj_dgb_prs_mao_bul_mlt_mly_cnt_swe_ses_por_sid_bos_lit_alb_dut_qcu_urd_ger_pol_fbf_tig_fre_wly_grk_ind_glc_bam_svk_tsn_bat_tha_sod_knd_zul_xho_azi_spa_krd_tur_ven_vie_gam_akn_tsw_ewe	-0.293900123279953	-0.694589370487481	0.489044313516146
485	gam_spa_lda_slo_hau_sod_aeg_mol_aze_azi_dgb_ind_zul_cze_eng_bsq_ger_tig_dyu_mnd_swe_lat_swa_afr_akn_hin_hun_fbf_ses_fin_mcd_owc_geo_grk_arw_fre_nor_sid_mlt_dut_est_ewe_mly_pan_mao_jpn_knd_kor_bul_por_moo_scr_sun_krd_chh_tag_cnt_pol_yor_svk_wly_rus_ctl_rom_ukr_qcu_bos_lit_glc_bem_heb_alb_amr_ita_jav_prs_xho_ben_tsw_bat_tha_anl_tml_tsn_igb_tur_guj_urd_uzb_bam_vie_amh_cic_ven_swt	-0.0148279807053866	-0.0349371594296468	0.972204728228842
486	amh_ger_ewe_alb_amr_aeg_owc_mcd_uzb_azi_tsn_jav_tsw_swe_mol_bsq_lat_sod_dgb_mnd_ukr_rom_swt_grk_bam_dut_hun_ven_lda_est_bos_anl_geo_pan_ben_eng_slo_gam_mlt_hin_fin_xho_ind_bul_sun_jpn_knd_kor_krd_lit_cic_urd_mly_prs_heb_mao_cnt_afr_zul_pol_sid_svk_nor_ctl_arw_qcu_fre_cze_por_moo_wly_spa_tig_guj_bat_rus_yor_scr_dyu_tag_tha_hau_tml_akn_swa_aze_ita_glc_tur_ses_vie_chh_bem_fbf_igb	-0.252941492211631	-0.597255414917238	0.551788260774924
487	chh_rus_bem_scr_aeg_amh_owc_fre_uzb_aze_ewe_mly_bam_ukr_rom_bsq_prs_gam_tsw_mnd_bos_svk_fbf_hin_akn_por_hun_igb_xho_fin_nor_sod_geo_eng_glc_ctl_guj_mlt_sid_slo_est_yor_sun_urd_jav_jpn_knd_kor_arw_mcd_zul_ben_bat_ger_heb_ind_cnt_mol_ven_krd_amr_spa_bul_pan_swe_qcu_afr_ita_cze_tsn_tig_pol_hau_alb_tag_lit_cic_lat_lda_mao_tha_anl_tml_dyu_swt_tur_dut_grk_azi_dgb_vie_wly_ses_moo_swa	0.235095242590747	0.553322924861443	0.581370081032965
488	wly_eng_zul_prs_heb_chh_amh_scr_azi_tur_yor_tag_cic_cze_lat_bsq_grk_mlt_moo_cnt_ctl_urd_tsn_mol_tsw_mcd_fin_ewe_igb_est_spa_amr_geo_pan_glc_ben_alb_sod_aeg_bos_hun_ven_bat_ita_sun_jpn_tml_kor_hin_swe_fbf_nor_ind_arw_hau_jav_mnd_afr_swa_ukr_anl_slo_ger_guj_lit_qcu_krd_svk_rom_dyu_owc_dut_gam_bul_mao_fre_bam_rus_xho_mly_tha_sid_knd_dgb_bem_uzb_pol_por_aze_swt_vie_tig_lda_ses_akn	0.536574826757762	1.27219442493439	0.206475850730421
489	anl_svk_ses_urd_sod_amr_amh_grk_aze_azi_swa_ind_tsw_afr_ben_bsq_guj_tig_zul_cnt_ctl_ukr_yor_pol_ven_scr_hun_fbf_dyu_fin_nor_aeg_geo_krd_eng_ger_rom_chh_hau_swe_est_igb_mly_lat_mao_jpn_knd_kor_spa_bul_akn_mcd_sun_slo_wly_tag_mnd_rus_lda_alb_heb_glc_pan_hin_ita_qcu_cze_fre_lit_ewe_mlt_bos_gam_por_jav_dut_moo_arw_dgb_bat_tha_owc_tml_cic_bem_tur_mol_prs_uzb_swt_vie_sid_xho_bam_tsn	-0.215420293250727	-0.508987316578615	0.611966600347382
490	sod_ukr_ven_scr_heb_chh_tig_alb_uzb_aze_swa_tag_akn_rom_eng_bsq_mol_mlt_igb_cnt_ger_pan_ses_lat_dgb_swe_fin_bam_tsn_hun_krd_amr_geo_lit_arw_fre_afr_anl_owc_guj_est_dyu_mao_pol_mly_jpn_tml_kor_spa_hin_lda_mcd_bat_svk_aeg_sun_mnd_ita_ewe_ben_gam_nor_por_cze_urd_qcu_ctl_dut_slo_xho_wly_bos_sid_prs_jav_rus_swt_bul_yor_ind_tha_amh_knd_fbf_cic_azi_glc_grk_tur_zul_vie_hau_moo_tsw_bem	0.147109891936413	0.346239289893592	0.729944992805154
491	sod_hin_akn_scr_owc_chh_mlt_nor_tur_uzb_yor_ind_dgb_lit_eng_bsq_prs_sid_swa_mnd_alb_glc_zul_dut_tsn_arw_est_fbf_bam_hun_svk_anl_geo_slo_ctl_lat_rom_amh_gam_por_fin_moo_bat_fre_mly_jpn_tml_kor_pan_guj_bem_cze_jav_urd_heb_sun_cnt_mcd_xho_grk_wly_mol_spa_ger_ita_qcu_pol_ukr_rus_tsw_amr_ben_hau_swe_mao_afr_igb_krd_ses_tag_tha_tig_knd_ewe_cic_azi_bos_bul_aze_dyu_vie_aeg_ven_swt_lda	0.115027415173523	0.271151703217044	0.786875296517763
492	gam_mcd_tsn_hin_amh_tig_sid_urd_azi_tur_akn_jav_swt_scr_prs_bsq_glc_wly_cic_cnt_rom_grk_yor_afr_moo_nor_fin_dgb_ven_est_fre_sod_geo_bos_ger_mol_lat_hau_mlt_guj_hun_lda_mly_eng_tag_jpn_knd_kor_pan_dut_zul_rus_ind_pol_anl_mao_mnd_ctl_igb_swe_owc_slo_bul_krd_svk_qcu_ben_ukr_cze_bem_chh_ita_aeg_por_bat_lit_xho_arw_bam_sun_tha_heb_tml_ses_tsw_aze_spa_alb_uzb_swa_vie_amr_fbf_dyu_ewe	-0.198710275720342	-0.469120875889845	0.640081155436552
493	mlt_swe_bem_pol_aeg_amh_chh_mcd_aze_azi_swa_sun_bam_guj_bul_bsq_cze_hau_tsw_mnd_svk_ben_dgb_dut_xho_mol_fin_igb_ven_est_ita_owc_geo_eng_grk_ctl_fre_sod_amr_bos_hun_cic_mly_scr_jav_jpn_knd_kor_prs_urd_akn_alb_ind_lit_heb_mao_cnt_hin_swt_rom_sid_por_rus_arw_slo_qcu_ukr_lat_krd_tsn_tig_spa_gam_nor_tag_pan_dyu_afr_zul_bat_tha_anl_tml_ewe_lda_tur_ger_glc_uzb_yor_vie_wly_fbf_ses_moo	0.412257535968132	0.97206439093543	0.33354001227212
494	anl_svk_yor_bos_gam_mlt_sod_cze_tur_uzb_zul_mly_fbf_fre_urd_bsq_nor_sid_igb_mnd_swe_slo_moo_mcd_swt_prs_hun_bam_swa_est_arw_amh_geo_rus_mol_ukr_afr_heb_wly_grk_fin_ewe_tag_rom_bat_jpn_tml_kor_krd_por_cic_pol_ind_ctl_amr_jav_cnt_ger_dyu_lat_tig_eng_spa_guj_ita_qcu_pan_lit_glc_tsn_hau_hin_aeg_dut_sun_bul_tsw_ben_ses_mao_tha_owc_knd_xho_akn_aze_alb_scr_azi_lda_vie_chh_bem_ven_dgb	0.432825008702008	1.02075751512578	0.31001735972535
495	mlt_eng_dgb_lit_gam_owc_tig_svk_aze_uzb_yor_sun_swt_guj_nor_bsq_prs_heb_akn_mnd_slo_bul_ses_afr_xho_arw_hun_swa_ven_fin_mcd_chh_geo_rom_pan_pol_ita_aeg_anl_bos_est_ewe_bat_spa_tag_jpn_knd_kor_krd_fre_moo_ctl_ind_glc_wly_jav_cnt_ukr_dyu_alb_amr_grk_cze_lat_rus_qcu_scr_dut_ben_tsw_amh_hin_sid_urd_mao_por_cic_swe_fbf_mly_tha_hau_tml_igb_lda_azi_mol_ger_tur_bem_vie_sod_zul_tsn_bam	-1.05433646894244	-2.57751093100664	0.0115232339264277
496	chh_afr_swa_ita_sid_anl_amr_rus_azi_uzb_igb_bat_bam_hin_prs_bsq_pan_aeg_cic_mnd_krd_pol_dgb_arw_ewe_scr_fin_bem_fbf_est_glc_hau_geo_bul_ukr_nor_cze_heb_gam_alb_hun_zul_sun_guj_mao_jpn_tml_kor_urd_eng_moo_bos_jav_ctl_owc_ind_cnt_grk_xho_ger_wly_dut_swe_slo_lat_qcu_rom_mcd_por_swt_mlt_ben_sod_svk_mly_fre_yor_mol_ven_tag_tha_amh_knd_tsn_tsw_tur_lit_spa_aze_ses_vie_tig_lda_akn_dyu	-0.76539612202702	-1.83897554936751	0.0691098657100573
497	sid_krd_fbf_spa_tig_sod_chh_scr_azi_uzb_xho_mao_ven_ukr_rom_bsq_nor_mlt_ses_mnd_mcd_lat_akn_guj_zul_grk_hun_bam_dyu_fin_pol_wly_geo_urd_ger_mol_por_heb_anl_slo_est_moo_jav_cze_ind_jpn_knd_kor_pan_dut_bem_rus_tag_bos_amr_mly_cnt_afr_dgb_lit_amh_alb_fre_prs_eng_qcu_glc_ben_ita_yor_aeg_svk_hau_swe_bat_hin_cic_arw_tsw_sun_tha_gam_tml_ewe_igb_aze_ctl_bul_tur_swa_vie_owc_lda_swt_tsn	0.703516780094967	1.67175074705465	0.0979350377046664
498	sod_ita_cic_ukr_owc_anl_amr_eng_azi_uzb_yor_mao_bam_mol_glc_bsq_pol_mlt_bem_cnt_scr_svk_dyu_alb_zul_rom_est_moo_xho_fin_rus_chh_geo_bul_pan_ben_nor_amh_gam_lit_hun_tsn_jav_mcd_sun_jpn_knd_kor_prs_cze_swt_por_ind_grk_tig_tag_mnd_lat_akn_arw_wly_slo_afr_ctl_ger_qcu_urd_bos_swe_ewe_aeg_guj_hau_spa_mly_krd_ses_fre_swa_bat_tha_heb_tml_tsw_dgb_aze_hin_dut_tur_lda_vie_sid_fbf_igb_ven	-0.0409187537494639	-0.0963373825185964	0.923459919228928
499	tig_hin_tsw_krd_heb_gam_owc_dut_aze_tur_dyu_jav_ven_svk_rom_bsq_mol_sid_bem_mnd_pan_grk_moo_alb_ewe_slo_est_dgb_bam_hun_arw_amr_geo_bul_bos_glc_rus_sod_chh_spa_fin_yor_ind_mcd_sun_jpn_tml_kor_pol_ben_zul_prs_bat_nor_anl_mao_cnt_swe_xho_afr_aeg_ger_ukr_eng_ctl_qcu_guj_lat_urd_akn_wly_fre_mlt_ita_mly_cze_cic_por_igb_tag_tha_amh_knd_ses_tsn_uzb_lit_scr_azi_lda_vie_hau_fbf_swt_swa	0.077052660032886	0.181533748960246	0.856343715412941
500	gam_arw_yor_mcd_sod_owc_wly_alb_uzb_tur_tsw_jav_akn_fre_ctl_bsq_lit_amr_ses_mnd_rus_swe_lda_slo_ewe_pol_hun_ven_fbf_est_spa_sid_geo_guj_por_svk_scr_heb_hau_nor_fin_swa_mao_pan_bat_jpn_knd_kor_dut_grk_dyu_eng_mly_prs_anl_tag_cnt_cze_igb_krd_tig_hin_afr_rom_bos_qcu_ben_glc_ita_tsn_mlt_bul_aeg_ger_ind_mol_bem_ukr_cic_sun_tha_amh_tml_swt_dgb_aze_urd_lat_azi_moo_vie_chh_xho_zul_bam	0.565756886782932	1.33709148478198	0.184454148071209
501	anl_ita_ses_prs_hau_chh_wly_swe_tur_uzb_dgb_sun_swa_glc_ctl_bsq_ger_amr_yor_cnt_pol_afr_dyu_mcd_bam_spa_hun_lda_moo_fin_cze_tig_geo_guj_ben_lat_lit_mlt_amh_alb_est_igb_ind_fre_bat_jpn_knd_kor_bul_mol_tsn_arw_tag_ukr_sid_mly_mnd_krd_ven_dut_owc_svk_scr_bos_slo_qcu_grk_pan_hin_akn_aeg_nor_gam_eng_jav_por_swt_urd_bem_mao_tha_heb_tml_fbf_ewe_aze_rus_rom_azi_xho_vie_sod_tsw_cic_zul	-0.342750590736451	-0.811575447124221	0.419107610203703
502	sod_spa_tsw_eng_wly_amh_chh_cze_tur_uzb_swt_ind_cic_alb_pan_bsq_rus_tig_yor_cnt_bul_afr_ewe_scr_fbf_ctl_fin_dgb_bem_hun_prs_mlt_geo_urd_guj_grk_svk_hau_gam_dut_est_lda_sun_bos_bat_jpn_tml_kor_mol_hin_igb_nor_mly_arw_sid_mao_mnd_lit_zul_ger_owc_por_swe_fre_krd_qcu_mcd_lat_pol_ses_amr_ukr_aeg_ben_jav_glc_akn_slo_xho_tag_tha_heb_knd_tsn_dyu_aze_rom_ita_azi_ven_vie_anl_bam_swa_moo	-0.219054895997808	-0.518285830135215	0.605489768169194
503	chh_prs_zul_alb_mlt_heb_owc_rus_tur_aze_dgb_mao_cic_arw_mcd_bsq_lit_hau_igb_mnd_rom_por_fbf_fre_moo_ger_est_yor_xho_fin_scr_wly_geo_lat_ctl_bul_swe_sid_aeg_ukr_hun_swt_jav_svk_tag_jpn_knd_kor_eng_krd_akn_hin_ind_afr_anl_sun_cnt_glc_tsn_ita_sod_dut_cze_guj_ben_qcu_pan_bos_pol_bam_gam_slo_tig_spa_mly_nor_tsw_urd_ewe_bat_tha_amh_tml_bem_dyu_uzb_mol_grk_azi_ven_vie_amr_swa_ses_lda	0.0336531660242626	0.0791839977218173	0.93705640740217
504	amr_urd_fbf_rom_sid_amh_owc_lat_tur_aze_zul_jav_dyu_bos_prs_bsq_guj_chh_igb_mnd_por_mcd_ven_rus_dgb_ctl_est_ses_swa_hun_pan_gam_geo_afr_spa_scr_cze_hau_sod_krd_fin_moo_mly_ger_bat_jpn_knd_kor_pol_svk_akn_glc_ind_ukr_wly_tag_cnt_arw_tsw_lit_tig_nor_ben_bul_eng_qcu_ita_mol_dut_lda_aeg_grk_anl_hin_mao_swe_yor_fre_bam_sun_tha_mlt_tml_cic_swt_azi_alb_slo_uzb_ewe_vie_heb_xho_tsn_bem	0.165355217368236	0.389198074682256	0.698019365777811
505	sod_ben_ven_ita_sid_tig_wly_urd_uzb_aze_ses_mao_tsw_pol_prs_bsq_hin_mlt_tsn_cnt_eng_swe_yor_ger_swt_spa_fin_ewe_fbf_est_rus_chh_geo_slo_cze_afr_fre_anl_amh_alb_hun_lda_bat_glc_jav_jpn_knd_kor_por_pan_bam_dut_sun_guj_gam_ind_mnd_scr_igb_mcd_hau_lat_rom_bos_grk_qcu_lit_svk_mol_dgb_heb_arw_owc_krd_mly_ukr_bem_ctl_dyu_tag_tha_amr_tml_akn_zul_tur_nor_bul_azi_xho_vie_aeg_swa_cic_moo	-0.820507460625629	-1.9830170851902	0.0503155433663232
506	tig_rom_ven_prs_sid_aeg_wly_ctl_aze_uzb_xho_jav_zul_alb_guj_bsq_nor_anl_swa_cnt_urd_hin_dyu_grk_tsn_ger_hun_tsw_fbf_est_glc_owc_geo_por_mcd_lit_pan_gam_sod_krd_fin_dgb_sun_ita_mly_jpn_knd_kor_svk_spa_akn_scr_bat_bos_amh_mao_mnd_bul_yor_lat_mlt_fre_cze_ukr_rus_qcu_arw_ben_afr_igb_amr_eng_hau_dut_tag_slo_moo_mol_lda_ind_tha_heb_tml_bem_ses_tur_swe_pol_azi_swt_vie_chh_ewe_bam_cic	-0.000950358679855333	-0.00223824284083981	0.998218936255373
507	wly_bul_bem_eng_sod_amh_tig_guj_uzb_tur_tsw_tag_ewe_lat_cze_bsq_krd_gam_dyu_mnd_swe_fre_swa_glc_yor_mcd_fin_dgb_tsn_hun_lit_amr_geo_rus_hin_afr_pol_hau_heb_nor_est_moo_sun_grk_mao_jpn_knd_kor_slo_dut_igb_rom_jav_urd_aeg_ind_cnt_arw_bam_alb_owc_spa_ita_ukr_prs_qcu_ctl_ger_mol_akn_chh_por_anl_scr_mly_pan_lda_ben_swt_bat_tha_mlt_tml_zul_cic_aze_svk_bos_azi_fbf_vie_sid_ses_xho_ven	0.0852316616596353	0.200443853757439	0.841571152454305
508	amr_rus_swt_eng_owc_sid_tig_lat_uzb_azi_bem_mao_cic_krd_ctl_bsq_alb_anl_fbf_cnt_lit_rom_akn_ben_igb_scr_hun_lda_ven_fin_pol_wly_geo_spa_afr_hin_nor_chh_mlt_por_est_bam_tag_ita_jav_jpn_knd_kor_prs_fre_ses_grk_bat_arw_hau_sun_mnd_glc_zul_dut_aeg_svk_guj_bos_ger_qcu_swe_mcd_cze_swa_heb_bul_amh_pan_ind_slo_ewe_ukr_xho_mly_tha_gam_tml_tsw_moo_aze_mol_urd_tur_dgb_vie_sod_dyu_yor_tsn	0.00243629192055148	0.00573639832525246	0.995435328605884
509	sid_slo_tsn_prs_owc_mlt_tig_cze_tur_aze_bem_sun_tsw_scr_mcd_bsq_por_aeg_dyu_cnt_rus_eng_ses_swe_igb_dut_hun_lda_xho_fin_mol_chh_geo_ita_lit_guj_svk_anl_amr_hin_est_akn_mao_afr_bat_jpn_knd_kor_bul_nor_cic_ukr_ind_pan_heb_tag_mnd_krd_yor_ctl_gam_fre_rom_grk_alb_qcu_urd_arw_glc_ewe_hau_bos_sod_pol_jav_lat_ven_ger_swt_mly_tha_wly_tml_fbf_zul_uzb_spa_ben_azi_swa_vie_amh_moo_dgb_bam	-1.16074165655363	-2.8643994164254	0.00516435692104658
510	gam_krd_fbf_afr_amr_amh_heb_lit_tur_aze_bam_sun_igb_swe_spa_bsq_bul_owc_yor_cnt_mcd_urd_tsn_scr_ewe_ukr_est_ven_dyu_fin_mol_chh_geo_guj_nor_fre_ctl_wly_hau_por_hun_tsw_bat_pol_tag_jpn_tml_kor_hin_slo_swa_eng_jav_bos_mlt_mao_mnd_alb_ses_rom_aeg_ita_arw_lat_dut_qcu_ben_grk_cze_dgb_anl_prs_sid_ger_mly_glc_cic_rus_akn_ind_tha_tig_knd_swt_moo_uzb_svk_pan_azi_bem_vie_sod_zul_lda_xho	0.290430394201146	0.685067282420468	0.495005419073031
511	chh_bul_ewe_eng_hau_gam_sod_svk_tur_azi_igb_mao_xho_lat_ita_bsq_scr_amr_lda_cnt_ben_mol_zul_cze_swt_krd_hun_yor_dgb_fin_por_sid_geo_hin_glc_urd_bos_wly_mlt_pol_est_tsw_mly_ctl_jav_jpn_knd_kor_alb_pan_dyu_afr_bat_ger_heb_tag_mnd_swe_moo_rus_tig_slo_lit_arw_rom_qcu_spa_mcd_ukr_fbf_anl_grk_owc_dut_sun_fre_tsn_prs_swa_ind_tha_amh_tml_bam_ven_uzb_guj_nor_aze_bem_vie_aeg_akn_ses_cic	0.407846790314984	0.962016883303524	0.338535793222079
512	amh_cze_zul_svk_chh_heb_owc_rom_uzb_tur_swa_mly_xho_pan_lit_bsq_bos_mlt_cic_mnd_spa_ukr_moo_por_tsw_lat_hun_yor_ven_fin_mcd_gam_geo_slo_ctl_ger_afr_sid_wly_guj_est_lda_tag_nor_ind_jpn_knd_kor_scr_arw_igb_grk_sun_glc_sod_mao_cnt_eng_bam_dut_amr_urd_swe_rus_fre_qcu_alb_ita_ben_dyu_tig_mol_hau_pol_jav_prs_bem_hin_tsn_bat_tha_anl_tml_swt_fbf_aze_bul_krd_azi_ses_vie_aeg_ewe_dgb_akn	-0.269038805128597	-0.635670463808884	0.526552375563023
513	owc_por_akn_eng_chh_aeg_gam_rus_aze_tur_tsw_sun_tsn_prs_cze_bsq_slo_anl_zul_mnd_guj_ctl_xho_nor_bem_hin_fin_ven_igb_est_bos_sod_geo_afr_fre_krd_spa_mlt_amh_mcd_hun_swa_bat_ita_mly_jpn_knd_kor_bul_swe_ses_svk_jav_grk_wly_mao_cnt_ben_moo_ger_heb_glc_lit_rom_ukr_qcu_pol_dut_alb_swt_sid_mol_tig_pan_tag_arw_lda_scr_yor_ind_tha_amr_tml_cic_fbf_azi_lat_urd_uzb_dgb_vie_hau_bam_dyu_ewe	-0.830319313324152	-2.0047757824317	0.047894585138792
514	chh_lat_igb_bul_amr_aeg_owc_lit_uzb_azi_zul_mao_moo_guj_slo_bsq_glc_anl_swt_mnd_mol_por_bam_alb_dyu_pol_est_lda_tsn_fin_prs_gam_geo_grk_svk_eng_arw_heb_wly_rus_hun_tsw_ind_nor_jav_jpn_tml_kor_rom_urd_ven_bos_tag_hin_mlt_bat_cnt_cze_ses_afr_sid_dut_spa_ben_scr_qcu_pan_ukr_ctl_swa_sod_krd_amh_ita_mly_fre_dgb_mcd_ewe_sun_tha_tig_knd_akn_bem_aze_ger_swe_tur_yor_vie_hau_cic_fbf_xho	-0.369610499640635	-0.875717233414031	0.383439990382033
515	amh_rus_swa_pol_mlt_heb_aeg_ctl_aze_tur_bam_bat_cic_spa_ukr_bsq_grk_anl_akn_cnt_bos_mol_dyu_por_swt_scr_est_igb_yor_hun_cze_wly_geo_swe_ita_pan_lat_tig_owc_guj_fin_dgb_mao_fre_jav_jpn_knd_kor_ben_alb_ven_prs_ind_rom_gam_sun_mnd_lit_tsn_bul_hau_eng_hin_mcd_ger_qcu_svk_nor_afr_fbf_amr_slo_chh_urd_tag_arw_zul_glc_moo_mly_tha_sid_tml_lda_ewe_azi_dut_krd_uzb_xho_vie_sod_bem_ses_tsw	-0.753345189584392	-1.81019567524259	0.073495058441428
516	owc_scr_ven_ukr_chh_wly_anl_mol_tur_uzb_swa_mao_yor_pol_eng_bsq_grk_aeg_bem_mnd_ctl_pan_akn_por_zul_bul_est_dyu_lda_hun_lit_mlt_geo_rom_ger_nor_swe_gam_heb_glc_fin_moo_jav_krd_tag_jpn_tml_kor_svk_ben_dgb_alb_bat_fre_amh_ind_cnt_ita_cic_dut_sid_afr_spa_lat_arw_qcu_bos_prs_rus_tsw_amr_slo_sod_mcd_sun_guj_bam_cze_fbf_mly_tha_hau_knd_ses_tsn_aze_hin_urd_azi_ewe_vie_tig_xho_swt_igb	-0.416021506939102	-0.986136803165241	0.326624661900298
517	chh_lit_ewe_mcd_anl_sid_owc_pan_azi_uzb_ven_ind_moo_rom_arw_bsq_fre_hau_tsn_mnd_por_cze_xho_prs_bem_pol_fin_dgb_igb_hun_guj_heb_geo_bul_grk_spa_ita_wly_tig_svk_est_lda_sun_rus_mly_jpn_knd_kor_hin_bos_ses_swe_jav_afr_amr_bat_cnt_scr_yor_urd_mlt_alb_ctl_mol_slo_qcu_ger_krd_glc_dyu_amh_lat_sod_dut_tag_eng_fbf_ukr_swt_mao_tha_aeg_tml_cic_tsw_aze_ben_nor_tur_bam_vie_gam_zul_swa_akn	0.478535665237527	1.13090970480444	0.261001083573338
518	gam_ukr_lda_lat_sid_sod_amh_spa_uzb_azi_dgb_sun_dyu_ger_eng_bsq_cze_anl_igb_cnt_pan_slo_bem_guj_swa_ita_hun_moo_ewe_est_swe_aeg_geo_lit_pol_dut_mol_mlt_heb_mcd_fin_ses_tag_ctl_mao_jpn_tml_kor_ben_urd_fbf_bul_bat_rus_chh_ind_mnd_nor_xho_bos_hau_arw_afr_fre_prs_qcu_hin_krd_grk_bam_amr_glc_owc_por_jav_alb_yor_svk_zul_mly_tha_wly_knd_cic_akn_tur_rom_scr_aze_tsn_vie_tig_swt_ven_tsw	-0.595220107171999	-1.42073718084182	0.15873737838986
519	gam_scr_akn_ita_sid_mlt_aeg_prs_tur_aze_zul_mao_ewe_rus_ukr_bsq_alb_sod_ses_cnt_afr_krd_bem_ger_tsn_mcd_est_ven_dgb_hun_dut_chh_geo_bul_svk_lit_hin_amh_owc_mol_fin_swa_jav_lat_ind_jpn_tml_kor_nor_por_yor_eng_tag_swe_hau_sun_mnd_fre_lda_bos_wly_spa_cze_grk_pan_qcu_rom_pol_ctl_xho_anl_ben_amr_urd_bat_glc_tsw_arw_fbf_mly_tha_tig_knd_cic_bam_azi_slo_guj_uzb_dyu_vie_heb_moo_igb_swt	-0.106934940357467	-0.252347714791375	0.801329187345504
520	hau_bul_dyu_alb_heb_wly_owc_spa_tur_azi_ses_tag_dgb_guj_ger_bsq_lat_tig_tsw_mnd_mol_cze_moo_ita_xho_slo_fin_yor_lda_est_ben_sid_geo_afr_krd_pan_por_sod_chh_ctl_hun_igb_bat_rom_ind_jpn_knd_kor_glc_fre_swa_mcd_jav_bos_amh_sun_cnt_ukr_ven_hin_aeg_prs_svk_swe_nor_qcu_pol_scr_rus_bam_gam_urd_amr_eng_mao_lit_zul_dut_tsn_mly_tha_mlt_tml_bem_fbf_aze_arw_grk_uzb_akn_vie_anl_ewe_cic_swt	0.150291112118015	0.354237755832443	0.72396262897502
521	chh_ctl_fbf_ger_mlt_owc_gam_urd_uzb_tur_yor_sun_ven_spa_pan_bsq_eng_sod_swt_cnt_cze_svk_dyu_glc_tsw_krd_est_swa_cic_fin_pol_tig_geo_ita_lit_grk_nor_amh_anl_ukr_hun_ewe_jav_arw_tag_jpn_knd_kor_mol_dut_moo_guj_mly_alb_aeg_bat_mnd_rom_lda_bul_sid_por_lat_fre_afr_qcu_mcd_slo_swe_bem_wly_hin_amr_ben_ind_scr_xho_rus_zul_mao_tha_hau_tml_akn_igb_aze_prs_bos_azi_dgb_vie_heb_bam_tsn_ses	0.118586573628265	0.278972558001514	0.780885297803406
522	amh_ctl_dyu_mol_wly_aeg_tig_krd_azi_aze_swt_jav_tsn_dut_rus_bsq_spa_heb_bam_cnt_lat_alb_ven_ben_xho_scr_fin_moo_cic_hun_afr_mlt_geo_rom_svk_arw_swe_amr_anl_bos_est_bem_bat_eng_mly_jpn_tml_kor_hin_fre_swa_guj_mao_ger_hau_ind_mnd_glc_tsw_grk_sod_cze_bul_prs_nor_qcu_ukr_mcd_por_dgb_gam_pol_chh_slo_sun_lit_lda_urd_ewe_tag_tha_sid_knd_ses_yor_tur_pan_ita_uzb_akn_vie_owc_fbf_zul_igb	-0.372949394931326	-0.88343008258905	0.379281963498564
523	wly_nor_xho_alb_aeg_amh_mlt_cze_azi_aze_swa_tag_ses_svk_ctl_bsq_prs_sid_tsw_mnd_mcd_pan_yor_scr_dyu_arw_est_moo_ven_fin_slo_heb_geo_bos_pol_swe_fre_gam_tig_lat_hun_bem_bat_lit_sun_jpn_tml_kor_spa_dut_ewe_afr_mly_por_sod_jav_cnt_guj_tsn_grk_owc_urd_ita_bul_hin_qcu_rus_glc_rom_lda_anl_krd_hau_ger_mao_ukr_dgb_ben_swt_ind_tha_amr_knd_cic_bam_uzb_mol_eng_tur_fbf_vie_chh_akn_igb_zul	0.358680975588284	0.844657132706866	0.400469972872586
524	tig_por_ven_alb_gam_hau_anl_grk_tur_aze_lda_tag_xho_arw_svk_bsq_scr_amr_zul_cnt_pan_spa_akn_mol_yor_ctl_fin_dyu_dgb_est_rus_aeg_geo_krd_hin_mcd_pol_wly_mlt_prs_hun_fbf_bat_dut_mly_jpn_tml_kor_lit_afr_bem_cze_mao_ger_sid_sun_mnd_lat_ses_ben_sod_ita_bos_bul_ukr_qcu_urd_fre_swe_bam_owc_nor_chh_rom_ind_guj_cic_eng_swt_jav_tha_heb_knd_tsw_swa_uzb_slo_glc_azi_ewe_vie_amh_igb_tsn_moo	-0.853829182662037	-2.06808302551231	0.041408971897057
525	amr_guj_ses_rom_sid_chh_aeg_ben_aze_tur_ewe_tag_cic_glc_ukr_bsq_lat_wly_dgb_cnt_pol_arw_tsw_mol_bem_slo_est_lda_yor_hun_ita_owc_geo_grk_alb_lit_bul_mlt_gam_ger_fin_swa_bat_cze_mao_jpn_tml_kor_mcd_hin_bam_svk_mly_nor_anl_sun_mnd_eng_zul_ctl_hau_prs_pan_fre_rus_qcu_swe_por_spa_moo_tig_dut_heb_bos_ind_afr_dyu_urd_ven_jav_tha_sod_knd_xho_fbf_uzb_scr_krd_azi_swt_vie_amh_akn_igb_tsn	0.067229701416145	0.158299653656694	0.8745639086876
526	chh_prs_zul_nor_amr_amh_sid_mcd_uzb_azi_fbf_tag_tsw_ctl_por_bsq_spa_anl_xho_cnt_urd_hin_dgb_mol_swa_ita_est_tsn_ses_hun_cze_mlt_geo_alb_fre_dut_swe_heb_hau_ben_fin_ewe_mao_grk_sun_jpn_knd_kor_krd_ukr_cic_arw_mly_lit_wly_jav_mnd_rus_bam_rom_owc_afr_pan_guj_slo_qcu_eng_scr_lat_lda_sod_svk_tig_ger_bat_glc_moo_bos_ven_ind_tha_aeg_tml_dyu_akn_aze_pol_bul_tur_igb_vie_gam_yor_swt_bem	-0.477693979437544	-1.13583380594693	0.258944732454882
527	owc_afr_igb_ben_mlt_sod_hau_lat_aze_uzb_ewe_bat_zul_lit_svk_bsq_slo_wly_akn_mnd_mcd_bul_xho_hin_tsn_dut_est_lda_ses_fin_pan_heb_geo_prs_cze_rus_ukr_sid_gam_fre_hun_moo_jav_glc_ind_jpn_knd_kor_nor_alb_cic_rom_mao_scr_chh_mly_cnt_ita_yor_krd_tig_eng_mol_bos_ger_qcu_swe_spa_arw_bam_amr_ctl_aeg_grk_sun_por_swa_urd_ven_tag_tha_amh_tml_fbf_tsw_azi_pol_guj_tur_dgb_vie_anl_swt_bem_dyu	-0.000305366221968315	-0.00071937462110637	0.999427562995992
528	chh_pan_yor_fre_sid_amh_aeg_hin_azi_aze_swa_mao_fbf_eng_arw_bsq_bos_sod_ven_mnd_lit_guj_ewe_svk_tsw_krd_est_lda_xho_fin_rom_heb_geo_grk_nor_pol_lat_amr_wly_dut_hun_bem_sun_urd_mly_jpn_tml_kor_por_afr_dgb_mol_tag_rus_anl_ind_cnt_swe_tsn_glc_hau_ger_bul_scr_cze_qcu_slo_prs_alb_zul_gam_ben_mlt_mcd_jav_ctl_bam_ukr_dyu_bat_tha_tig_knd_akn_swt_tur_spa_ita_uzb_moo_vie_owc_igb_cic_ses	0.0708010226940673	0.16672465683433	0.867948667367409
529	sod_ctl_swa_slo_gam_amr_tig_arw_tur_aze_igb_ind_cic_alb_dut_bsq_fre_wly_akn_cnt_grk_bul_yor_pol_bam_bos_hun_bem_swt_fin_lat_chh_geo_eng_ben_glc_ita_hau_mlt_lit_est_ven_mao_pan_mly_jpn_knd_kor_nor_rus_tsw_afr_bat_prs_amh_tag_mnd_urd_dyu_mcd_anl_hin_ger_ukr_cze_qcu_krd_por_mol_ses_aeg_guj_sid_scr_jav_rom_tsn_swe_zul_sun_tha_heb_tml_moo_xho_azi_svk_spa_uzb_ewe_vie_owc_dgb_fbf_lda	-0.142888940603688	-0.337860669305092	0.736229643537121
530	hau_mcd_xho_ben_chh_mlt_sid_dut_uzb_aze_tsw_jav_dgb_prs_spa_bsq_pol_heb_moo_mnd_krd_eng_bam_por_swa_grk_fin_ses_zul_hun_swe_wly_geo_svk_slo_bos_nor_aeg_anl_arw_est_igb_bat_rus_ind_jpn_knd_kor_guj_scr_yor_afr_mly_lat_gam_mao_cnt_pan_swt_urd_sod_lit_rom_alb_bul_qcu_fre_ger_ctl_tsn_tig_ukr_amh_mol_sun_hin_ven_ita_akn_tag_tha_owc_tml_dyu_bem_tur_glc_cze_azi_fbf_vie_amr_cic_ewe_lda	-1.01687402226435	-2.4744603503581	0.0151563787792765
531	sid_arw_igb_mcd_amr_wly_aeg_nor_tur_uzb_ven_bat_swa_guj_rus_bsq_bos_hau_ses_mnd_bul_por_zul_ben_moo_alb_fin_ewe_bam_est_glc_anl_geo_prs_ctl_pan_slo_chh_mlt_swe_hun_fbf_tag_mol_mao_jpn_tml_kor_afr_hin_cic_krd_jav_ger_heb_mly_cnt_cze_lda_rom_amh_lit_ita_grk_eng_qcu_scr_dut_ukr_dyu_sod_pol_gam_lat_sun_urd_tsw_spa_xho_ind_tha_owc_knd_bem_tsn_azi_svk_fre_aze_dgb_vie_tig_yor_akn_swt	-0.238957346428219	-0.564669730612275	0.573657912503112
532	tig_rus_ewe_lat_wly_hau_sid_pol_azi_tur_tsw_mao_igb_bos_glc_bsq_mcd_aeg_moo_mnd_scr_lit_lda_mol_ses_ger_est_swa_bem_fin_por_owc_geo_prs_ctl_ben_bul_sod_amr_arw_hun_zul_mly_hin_bat_jpn_tml_kor_rom_spa_xho_ita_tag_ukr_mlt_ind_cnt_cze_cic_swe_anl_fre_afr_krd_nor_qcu_slo_svk_alb_yor_chh_eng_heb_pan_jav_urd_dyu_guj_tsn_sun_tha_amh_knd_swt_ven_uzb_grk_dut_aze_akn_vie_gam_bam_dgb_fbf	0.216576046935888	0.509379637662832	0.611692702394508
533	wly_ukr_ewe_hin_hau_amh_sod_guj_tur_azi_ses_bat_ven_rom_arw_bsq_bul_mlt_cic_mnd_mol_rus_tsw_lit_fbf_glc_est_moo_swt_fin_afr_aeg_geo_dut_por_prs_ben_amr_owc_ctl_hun_xho_sun_spa_mao_jpn_tml_kor_cze_nor_zul_eng_tag_pan_tig_ind_cnt_swe_bam_mcd_chh_alb_krd_pol_scr_qcu_lat_fre_grk_igb_heb_svk_gam_slo_jav_ger_dgb_urd_akn_mly_tha_sid_knd_tsn_yor_aze_ita_bos_uzb_lda_vie_anl_swa_bem_dyu	-0.21352495380083	-0.505414443730804	0.614463525812893
534	anl_lat_bem_bos_hau_tig_chh_spa_aze_azi_zul_ind_lda_ger_mol_bsq_bul_wly_yor_cnt_eng_nor_dyu_urd_dgb_scr_fin_ses_swt_est_hin_heb_geo_arw_ita_grk_cze_sod_gam_svk_hun_xho_mao_rus_sun_jpn_knd_kor_dut_guj_tsn_ctl_tag_slo_mlt_jav_mnd_ben_akn_lit_amh_fre_por_rom_alb_qcu_krd_pan_mcd_ewe_sid_prs_owc_afr_bat_ukr_ven_pol_bam_mly_tha_aeg_tml_moo_cic_uzb_glc_swe_tur_igb_vie_amr_fbf_tsw_swa	-0.145981871391411	-0.34431279190829	0.731388411071363
535	amh_fre_moo_ben_chh_gam_hau_dut_azi_uzb_swt_bat_yor_cze_urd_bsq_alb_aeg_ven_cnt_pol_hin_tsw_lat_akn_eng_est_swa_bem_fin_afr_amr_geo_rom_ger_mcd_guj_heb_sid_ita_hun_zul_ind_nor_jav_jpn_tml_kor_ukr_krd_ewe_prs_mao_swe_sod_mly_mnd_svk_xho_mol_anl_bul_spa_glc_bos_qcu_scr_lit_rus_dgb_owc_por_mlt_grk_sun_pan_igb_slo_lda_tag_tha_tig_knd_bam_cic_tur_arw_ctl_aze_tsn_vie_wly_fbf_dyu_ses	-0.283433920612012	-0.670221277039013	0.504377618764581
536	amh_glc_fbf_ita_aeg_anl_sid_bul_aze_azi_bam_ind_tsn_mol_grk_bsq_pol_chh_ewe_cnt_lat_spa_swt_arw_ses_hin_fin_xho_igb_hun_svk_gam_geo_prs_bos_cze_krd_hau_owc_eng_est_moo_sun_guj_bat_jpn_knd_kor_fre_dut_bem_pan_tag_ukr_tig_mly_mnd_mcd_swa_slo_amr_urd_rom_afr_ben_qcu_swe_nor_ctl_dyu_wly_rus_heb_scr_jav_por_lda_lit_akn_mao_tha_sod_tml_cic_tsw_tur_ger_alb_uzb_yor_vie_mlt_ven_dgb_zul	0.152397382771797	0.358324039120615	0.720912911390783
537	owc_nor_xho_pan_sod_chh_wly_spa_azi_tur_ewe_tag_akn_eng_scr_bsq_ben_anl_fbf_mnd_alb_urd_swt_pol_dyu_bos_fin_cic_tsn_est_arw_aeg_geo_ctl_ger_guj_cze_amr_amh_ita_hun_dgb_bat_fre_mly_jpn_knd_kor_afr_svk_tsw_swe_sun_grk_tig_jav_cnt_ukr_bem_krd_mlt_rus_bul_mol_lit_qcu_hin_lat_mcd_ven_gam_por_hau_rom_ind_glc_lda_prs_swa_mao_tha_heb_tml_moo_ses_aze_dut_slo_uzb_bam_vie_sid_zul_igb_yor	-0.658416527598045	-1.57781675417725	0.118003294710086
538	sid_ita_bam_lat_tig_owc_anl_krd_uzb_tur_dyu_mly_ses_mcd_lit_bsq_grk_mlt_swt_cnt_bos_spa_tsw_cze_lda_prs_fin_yor_igb_hun_slo_aeg_geo_ben_por_mol_arw_hau_sod_ctl_est_akn_tag_urd_jav_jpn_tml_kor_pol_ukr_moo_pan_mao_swe_amr_bat_mnd_eng_cic_nor_wly_svk_dut_hin_rom_qcu_bul_guj_glc_zul_chh_alb_amh_ger_sun_fre_swa_afr_bem_ind_tha_gam_knd_ven_tsn_aze_rus_scr_azi_dgb_vie_heb_xho_fbf_ewe	-0.976154908516414	-2.38099095643288	0.0193048952842817
539	sid_dut_fbf_prs_amh_tig_gam_rom_tur_azi_akn_sun_bem_guj_swe_bsq_ita_heb_igb_cnt_ger_hin_dgb_mcd_moo_ben_fin_lda_ewe_hun_alb_wly_geo_cze_pan_fre_lat_owc_hau_grk_est_ses_ind_afr_mly_jpn_tml_kor_eng_ukr_ven_nor_tag_rus_amr_mao_mnd_mol_dyu_pol_chh_bos_svk_scr_slo_qcu_krd_por_ctl_swa_sod_lit_anl_spa_jav_bul_swt_arw_tsn_bat_tha_mlt_knd_xho_tsw_aze_urd_glc_uzb_yor_vie_aeg_cic_bam_zul	-0.114802004837455	-0.27074150181354	0.787189827537762
540	tig_rus_tsn_ben_anl_wly_owc_glc_tur_uzb_yor_ind_moo_afr_ita_bsq_scr_gam_ewe_mnd_slo_por_fbf_ger_tsw_lat_fin_swa_bam_est_svk_mlt_geo_eng_guj_alb_mol_aeg_amh_pol_hun_cic_tag_bos_mly_jpn_knd_kor_ukr_hin_xho_prs_mao_rom_amr_sun_cnt_bul_ven_mcd_sid_spa_dut_krd_nor_qcu_ctl_cze_grk_zul_hau_arw_sod_urd_bat_lit_ses_fre_igb_jav_tha_heb_tml_swt_akn_azi_swe_pan_aze_dyu_vie_chh_lda_dgb_bem	0.0293804772753332	0.0692051718299301	0.944974892112496
541	anl_arw_akn_krd_amr_hau_sid_svk_uzb_tur_swt_jav_moo_rus_ctl_bsq_ben_sod_dyu_cnt_dut_mcd_dgb_slo_lda_urd_est_ewe_bam_hun_prs_tig_geo_bos_rom_lit_lat_heb_owc_mol_fin_xho_sun_eng_mao_jpn_knd_kor_afr_glc_swa_pan_ind_spa_amh_bat_mnd_grk_fbf_bul_wly_ger_ukr_scr_swe_qcu_ita_fre_por_cic_mlt_alb_chh_cze_tag_hin_ses_guj_tsn_mly_tha_gam_tml_igb_ven_azi_pol_nor_aze_zul_vie_aeg_tsw_yor_bem	-0.932599950520941	-2.26238083059683	0.0260019796381173
542	chh_mol_akn_dut_sod_wly_tig_eng_aze_uzb_igb_mao_swt_bul_rus_bsq_scr_anl_bam_cnt_rom_pan_cic_hin_dyu_lit_hun_xho_fbf_est_bos_sid_geo_fre_swe_urd_ben_gam_aeg_grk_fin_yor_bat_ita_tag_jpn_tml_kor_pol_nor_tsn_alb_sun_cze_hau_mly_mnd_ctl_zul_ukr_mlt_afr_arw_svk_lat_qcu_spa_ger_glc_bem_heb_por_amr_krd_jav_prs_moo_mcd_ven_ind_tha_owc_knd_dgb_ewe_azi_guj_slo_tur_ses_vie_amh_lda_tsw_swa	0.307738862533809	0.724437391651263	0.470615857165574
543	gam_spa_lda_slo_hau_mlt_owc_ita_uzb_azi_tsn_mao_ven_bul_hin_bsq_pan_anl_swt_mnd_glc_cze_dyu_krd_igb_fre_fin_cic_dgb_est_por_amr_geo_eng_alb_svk_rom_sid_wly_ben_hun_xho_bat_lit_ind_jpn_knd_kor_scr_pol_bam_mol_jav_ger_aeg_sun_cnt_lat_swa_ukr_chh_dut_grk_afr_swe_qcu_ctl_nor_guj_zul_sod_mcd_tig_bos_tag_arw_ses_rus_ewe_mly_tha_amh_tml_bem_moo_aze_urd_prs_tur_akn_vie_heb_tsw_fbf_yor	0.115176128002565	0.271193510454131	0.786843241874981
544	gam_pan_fbf_arw_owc_aeg_tig_mol_azi_tur_igb_tag_moo_spa_nor_bsq_krd_sid_lda_mnd_afr_eng_cic_por_tsn_dut_est_xho_ven_hun_ger_sod_geo_hin_ctl_guj_grk_anl_amh_bos_fin_dgb_jav_mcd_bat_jpn_knd_kor_lit_bul_ses_svk_mly_glc_mlt_mao_cnt_prs_zul_scr_heb_lat_fre_alb_ukr_qcu_urd_swe_cze_bem_amr_ita_hau_rus_sun_ben_bam_pol_ewe_ind_tha_wly_tml_swt_swa_aze_slo_rom_uzb_tsw_vie_chh_yor_dyu_akn	-0.032991692733279	-0.0778277346387326	0.938132287494605
545	aeg_pol_bam_rom_wly_amh_tig_bul_tur_aze_tsn_jav_dyu_guj_arw_bsq_prs_heb_ven_mnd_ben_hin_xho_spa_lda_ctl_fin_ses_fbf_hun_mcd_amr_geo_mol_slo_alb_glc_sod_anl_por_est_zul_mly_scr_bat_jpn_tml_kor_fre_swe_ewe_urd_tag_cze_gam_mao_cnt_lit_swt_afr_hau_pan_rus_svk_grk_qcu_ita_bos_dut_bem_owc_lat_chh_ger_ind_eng_dgb_ukr_cic_sun_tha_sid_knd_yor_akn_uzb_nor_krd_azi_igb_vie_mlt_moo_swa_tsw	-0.772042107748609	-1.8567043128127	0.0665188519203361
546	sod_slo_ses_glc_chh_aeg_amr_pan_tur_aze_moo_ind_swt_bul_pol_bsq_swe_tig_dgb_mnd_alb_por_yor_eng_zul_dut_fin_swa_cic_est_svk_anl_geo_bos_arw_ctl_mol_heb_mlt_lat_hun_fbf_jav_ben_bat_jpn_knd_kor_grk_krd_igb_scr_mly_ita_owc_mao_cnt_spa_tsw_mcd_wly_lit_afr_cze_urd_qcu_rus_hin_rom_bem_hau_fre_gam_prs_tag_guj_dyu_ger_lda_sun_tha_sid_tml_bam_ven_azi_ukr_nor_uzb_xho_vie_amh_tsn_ewe_akn	-0.958616096463127	-2.33048409986853	0.0219427912210666
547	sid_eng_xho_ukr_amr_chh_wly_mcd_tur_aze_ewe_jav_bam_pol_bos_bsq_hin_owc_yor_mnd_nor_ger_ven_grk_tsw_lat_est_ses_swa_fin_guj_heb_geo_scr_spa_mol_ben_hau_anl_swe_hun_fbf_ind_ita_mao_jpn_tml_kor_svk_bul_tsn_urd_sun_slo_tig_bat_cnt_prs_moo_glc_gam_rom_por_fre_afr_qcu_alb_rus_krd_swt_sod_dut_aeg_arw_mly_pan_cic_ctl_bem_tag_tha_mlt_knd_igb_akn_uzb_lit_cze_azi_zul_vie_amh_lda_dyu_dgb	-0.494781939952615	-1.17653720749022	0.242382965778297
548	hau_ger_lda_svk_owc_chh_amr_mol_azi_uzb_bem_jav_ven_grk_swe_bsq_fre_sod_yor_cnt_pan_cze_ses_afr_moo_arw_est_swa_akn_fin_por_wly_geo_scr_urd_nor_mcd_tig_mlt_krd_hun_fbf_ind_ukr_sun_jpn_knd_kor_bul_prs_bam_guj_mly_eng_heb_bat_mnd_bos_cic_alb_gam_pol_hin_slo_rus_qcu_lat_ctl_ita_xho_amh_lit_aeg_spa_tag_dut_dyu_ben_dgb_mao_tha_sid_tml_tsw_ewe_tur_rom_glc_aze_zul_vie_anl_swt_tsn_igb	-0.497635058981202	-1.18589966699006	0.238682985948048
549	amh_bul_bam_arw_wly_chh_anl_ben_azi_uzb_tsn_jav_ven_prs_afr_bsq_bos_sod_swt_mnd_nor_lit_xho_lat_bem_grk_hun_fbf_ewe_fin_pol_hau_geo_slo_rom_mol_cze_mlt_gam_ita_est_yor_tag_spa_mly_jpn_knd_kor_fre_pan_moo_scr_ind_ctl_amr_sun_cnt_ukr_igb_krd_aeg_hin_svk_dut_mcd_qcu_eng_glc_alb_cic_heb_ger_owc_swe_bat_guj_dgb_por_lda_mao_tha_sid_tml_tsw_swa_tur_rus_urd_aze_akn_vie_tig_ses_dyu_zul	0.0052468772468352	0.012372636527178	0.990154819541706
550	owc_fre_ewe_ger_mlt_sod_amr_scr_tur_aze_tsw_tag_cic_urd_rus_bsq_por_tig_fbf_cnt_rom_alb_zul_lit_dgb_spa_est_dyu_bem_fin_mcd_wly_geo_eng_guj_grk_hin_sid_chh_lat_hun_swa_bat_ukr_ind_jpn_tml_kor_pol_slo_swt_pan_sun_dut_amh_jav_mnd_ctl_bam_mol_anl_nor_swe_prs_afr_qcu_krd_svk_glc_akn_gam_arw_aeg_bul_mao_ben_ven_bos_ses_mly_tha_heb_knd_yor_lda_azi_cze_ita_uzb_moo_vie_hau_igb_xho_tsn	0.252949122190882	0.595088943885195	0.553229265870925
551	hau_scr_swt_svk_anl_wly_aeg_rom_azi_tur_tsw_mao_bem_hin_ctl_bsq_bul_gam_moo_mnd_guj_slo_swa_arw_bam_rus_fin_ven_fbf_hun_alb_chh_geo_glc_lat_pan_spa_amh_heb_grk_est_ewe_tag_por_sun_jpn_knd_kor_urd_ukr_ses_eng_jav_krd_sod_ind_cnt_nor_dgb_swe_sid_ben_mol_ita_fre_qcu_bos_dut_mcd_dyu_mlt_prs_amr_pol_mly_afr_igb_ger_akn_bat_tha_tig_tml_tsn_lda_aze_lit_cze_uzb_xho_vie_owc_yor_cic_zul	-0.181442495723679	-0.427931632684727	0.669690246865231
552	anl_rus_bem_lit_amh_mlt_owc_bul_uzb_tur_moo_ind_ven_prs_ger_bsq_pol_hau_tsn_cnt_cze_rom_akn_swe_fbf_grk_est_dyu_lda_hun_ukr_chh_geo_pan_eng_ben_fre_gam_wly_bos_fin_zul_sun_nor_tag_jpn_tml_kor_slo_afr_yor_mol_jav_ctl_aeg_mao_mnd_hin_xho_glc_heb_dut_svk_mcd_guj_qcu_arw_por_spa_swt_sod_ita_sid_alb_bat_krd_tsw_lat_igb_mly_tha_tig_knd_ses_swa_azi_scr_urd_aze_bam_vie_amr_dgb_ewe_cic	-0.390669891955909	-0.925914937362575	0.356886711805977
553	aeg_nor_igb_ukr_tig_amh_owc_rus_azi_uzb_akn_ind_swa_slo_eng_bsq_lit_anl_cic_cnt_urd_arw_moo_dut_zul_swe_fin_xho_yor_est_ita_chh_geo_krd_cze_guj_bul_mlt_amr_svk_hun_lda_mao_grk_tag_jpn_knd_kor_prs_pol_fbf_scr_mly_mol_gam_sun_mnd_glc_bam_hin_sid_spa_pan_alb_por_qcu_rom_mcd_afr_tsn_wly_ben_heb_lat_bat_fre_dyu_bos_ses_jav_tha_sod_tml_dgb_ven_aze_ctl_ger_tur_bem_vie_hau_ewe_tsw_swt	-0.197035635015189	-0.464834290436663	0.643136624063809
554	hau_pan_dgb_cze_mlt_chh_aeg_ger_tur_uzb_fbf_sun_akn_arw_ita_bsq_nor_owc_yor_mnd_pol_urd_ewe_ben_cic_swe_est_zul_ses_hun_rus_heb_geo_spa_svk_alb_lit_sid_wly_krd_fin_bem_tag_grk_bat_jpn_knd_kor_fre_afr_swa_slo_mly_ctl_amr_mao_cnt_glc_ven_lat_amh_scr_hin_mol_mcd_qcu_bul_bos_prs_dyu_anl_rom_tig_eng_jav_guj_lda_por_igb_ind_tha_sod_tml_tsn_xho_aze_dut_ukr_azi_bam_vie_gam_moo_swt_tsw	0.0125364773513933	0.0295156584233682	0.976516578696341
555	gam_mcd_bem_grk_amh_owc_wly_alb_tur_aze_tsw_mao_cic_ger_krd_bsq_bul_anl_ewe_cnt_ctl_rom_zul_bos_igb_hin_hun_dgb_dyu_est_lat_tig_geo_urd_spa_swe_slo_mlt_sod_nor_fin_yor_mly_pan_bat_jpn_knd_kor_guj_lit_ses_por_tag_mol_sid_ind_mnd_ita_swt_ukr_hau_scr_pol_ben_svk_qcu_dut_arw_afr_tsn_heb_fre_aeg_prs_sun_rus_xho_glc_bam_jav_tha_chh_tml_akn_moo_uzb_cze_eng_azi_ven_vie_amr_fbf_swa_lda	0.367766571721044	0.867845071658618	0.38771303386492
556	sod_scr_tsn_prs_aeg_mlt_chh_lat_tur_uzb_bam_jav_akn_guj_fre_bsq_bul_amh_igb_cnt_pan_ita_fbf_hin_ven_mol_hun_bem_ewe_fin_cze_gam_geo_krd_pol_lit_mcd_anl_tig_rus_est_dyu_mao_swe_bat_jpn_tml_kor_bos_glc_yor_dut_ind_rom_heb_sun_mnd_ben_xho_por_wly_urd_nor_afr_spa_qcu_grk_ctl_slo_swa_hau_alb_amr_svk_mly_arw_swt_ger_cic_tag_tha_owc_knd_ses_zul_aze_ukr_eng_azi_lda_vie_sid_dgb_tsw_moo	0.193880132167338	0.456194100780817	0.649313964216998
557	gam_afr_zul_svk_heb_sod_hau_glc_uzb_azi_dgb_bat_tsw_pan_nor_bsq_ger_amr_bem_mnd_guj_prs_yor_bul_xho_cze_fin_cic_dyu_est_ben_sid_geo_alb_krd_spa_lit_owc_anl_arw_hun_ses_sun_grk_jav_jpn_tml_kor_pol_ita_moo_rus_mao_fre_chh_mly_cnt_por_igb_rom_amh_urd_hin_scr_dut_qcu_mol_eng_bos_swt_aeg_ctl_mlt_slo_ind_lat_lda_ukr_bam_tag_tha_wly_knd_fbf_swa_tur_mcd_swe_aze_ewe_vie_tig_ven_tsn_akn	0.112175533578114	0.264165592655544	0.792236834077787
558	wly_pan_swa_glc_aeg_sod_gam_eng_uzb_tur_xho_sun_yor_slo_hin_bsq_arw_heb_swt_mnd_pol_swe_dyu_dut_lda_scr_est_bam_tsw_fin_grk_owc_geo_prs_ben_rus_mcd_amr_sid_por_hun_cic_jav_bul_mao_jpn_knd_kor_cze_mol_fbf_lit_mly_svk_anl_tag_cnt_ctl_igb_ita_mlt_alb_nor_guj_fre_qcu_ger_rom_lat_moo_tig_ukr_chh_krd_ind_afr_zul_bos_akn_bat_tha_hau_tml_tsn_ven_azi_urd_spa_aze_ewe_vie_amh_dgb_bem_ses	0.17619585936282	0.415004736695383	0.679094271702361
559	sid_scr_yor_urd_gam_tig_amr_prs_tur_uzb_ven_mly_swa_ben_spa_bsq_ger_sod_tsw_cnt_alb_bul_fbf_pol_igb_swe_fin_zul_dgb_hun_eng_hau_geo_slo_ita_nor_krd_mlt_chh_lit_est_ses_mao_grk_tag_jpn_knd_kor_por_glc_xho_mol_ind_afr_anl_bat_mnd_guj_lda_fre_heb_rom_lat_mcd_svk_qcu_pan_arw_dut_moo_aeg_bos_amh_rus_jav_ukr_swt_hin_bem_sun_tha_owc_tml_dyu_bam_aze_cze_ctl_azi_akn_vie_wly_cic_ewe_tsn	0.224073630214031	0.528034804525329	0.598732876040391
560	owc_rom_ses_ita_tig_gam_wly_alb_uzb_aze_igb_bat_lda_scr_pol_bsq_prs_mlt_zul_mnd_pan_glc_tsn_lat_fbf_nor_hun_tsw_akn_fin_rus_sid_geo_krd_grk_cze_dut_heb_hau_svk_est_swa_mly_arw_ind_jpn_knd_kor_ukr_mcd_bem_ctl_mao_bos_anl_jav_cnt_eng_bam_guj_sod_mol_hin_bul_swe_qcu_spa_fre_por_yor_amr_afr_aeg_urd_sun_lit_swt_slo_moo_tag_tha_chh_tml_ven_xho_azi_ben_ger_tur_dgb_vie_amh_cic_dyu_ewe	0.306902777715917	0.723433258454312	0.471229421502707
561	owc_swe_ewe_fre_mlt_wly_anl_svk_uzb_azi_zul_ind_fbf_lit_afr_bsq_grk_aeg_tsw_cnt_krd_pan_lda_bul_tsn_prs_fin_yor_dyu_est_scr_tig_geo_guj_ben_nor_bos_gam_sod_alb_hun_ven_bat_cze_jav_jpn_knd_kor_slo_ctl_bem_ukr_tag_mcd_amh_sun_mnd_mol_moo_glc_chh_urd_ger_pol_por_qcu_rom_hin_ita_ses_amr_dut_sid_spa_mao_eng_cic_arw_xho_mly_tha_heb_tml_akn_igb_aze_lat_rus_tur_swa_vie_hau_bam_dgb_swt	-0.543207271286841	-1.29446092124427	0.19871119688494
562	chh_por_moo_bul_sid_tig_aeg_pan_tur_uzb_dgb_jav_zul_ger_urd_bsq_nor_amh_bem_cnt_alb_ctl_xho_hin_ven_slo_est_tsw_ewe_fin_mol_wly_geo_ita_svk_arw_pol_heb_amr_rom_hun_akn_mly_ukr_sun_jpn_knd_kor_lat_dut_tsn_lit_ind_bos_owc_tag_mnd_cze_ses_ben_gam_krd_fre_glc_guj_qcu_scr_afr_spa_lda_sod_prs_hau_mcd_bat_rus_cic_eng_igb_mao_tha_mlt_tml_swa_dyu_aze_grk_swe_azi_yor_vie_anl_swt_bam_fbf	-0.933754380052607	-2.26790466170797	0.0256497321798861
563	owc_ben_akn_ctl_amr_anl_wly_krd_aze_azi_zul_sun_swt_swe_lit_bsq_rom_chh_yor_cnt_scr_bul_ven_cze_xho_svk_hun_dgb_fbf_fin_arw_tig_geo_eng_spa_prs_pol_heb_mlt_hin_est_lda_jav_glc_tag_jpn_knd_kor_mol_pan_bam_fre_bat_ukr_sid_ind_mnd_alb_ewe_ita_gam_rus_grk_afr_dut_qcu_ger_guj_mcd_dyu_hau_lat_amh_urd_mao_slo_moo_por_cic_mly_tha_sod_tml_swa_tsw_uzb_nor_bos_tur_igb_vie_aeg_bem_tsn_ses	-0.618643546911469	-1.47965017610036	0.142346185495873
564	amh_swe_akn_spa_wly_anl_hau_slo_aze_tur_bam_tag_moo_nor_por_bsq_rom_heb_swa_mnd_ger_scr_lda_eng_fbf_fre_est_ses_dgb_fin_pan_aeg_geo_prs_bos_svk_rus_amr_gam_ukr_hun_tsw_ind_alb_mly_jpn_tml_kor_urd_grk_yor_lit_mao_hin_mlt_bat_cnt_pol_ven_arw_owc_mol_ctl_mcd_dut_qcu_bul_krd_afr_tsn_sid_cze_chh_ita_jav_lat_swt_glc_cic_sun_tha_sod_knd_igb_ewe_uzb_ben_guj_azi_zul_vie_tig_bem_xho_dyu	-0.689062808332	-1.65419847558704	0.101458671290219
565	sod_grk_ven_spa_amh_mlt_heb_slo_uzb_tur_xho_ind_yor_mol_mcd_bsq_swe_tig_cic_mnd_ctl_ukr_ewe_lit_moo_scr_fin_tsw_tsn_hun_prs_aeg_geo_ben_nor_ger_rus_hau_owc_pan_est_bam_bat_krd_mao_jpn_tml_kor_afr_arw_zul_alb_jav_por_amr_tag_cnt_lat_ses_cze_chh_bul_dut_fre_eng_qcu_pol_ita_bos_swt_sid_rom_wly_hin_mly_guj_dgb_urd_igb_sun_tha_gam_knd_fbf_swa_aze_svk_glc_azi_akn_vie_anl_bem_lda_dyu	-0.522199647594651	-1.24326387736813	0.216895740559821
566	hau_swe_yor_pol_mlt_amr_sid_mcd_tur_aze_swt_mao_lda_alb_rom_bsq_ger_wly_swa_mnd_guj_ctl_cic_rus_ewe_arw_hun_dgb_ses_est_ita_gam_geo_fre_pan_eng_cze_owc_tig_lit_fin_bem_sun_afr_ind_jpn_knd_kor_svk_ben_tsn_krd_bat_grk_sod_tag_cnt_spa_igb_glc_amh_slo_mol_scr_bos_qcu_prs_nor_hin_tsw_chh_ukr_aeg_lat_jav_bul_dyu_por_xho_mly_tha_anl_tml_zul_moo_azi_urd_dut_uzb_fbf_vie_heb_ven_akn_bam	-0.653703677391835	-1.56419059854315	0.121169364401137
567	wly_swe_cic_spa_aeg_heb_chh_eng_aze_tur_swt_tag_yor_afr_guj_bsq_cze_amh_fbf_cnt_hin_rom_igb_pan_swa_ger_fin_dgb_bam_hun_slo_sid_geo_lit_mcd_ita_lat_owc_anl_dut_est_tsn_mly_ukr_jav_jpn_knd_kor_por_bul_dyu_scr_mao_alb_gam_bat_mnd_krd_tsw_urd_hau_glc_grk_fre_rus_qcu_bos_nor_arw_ven_mlt_svk_amr_ben_ind_pol_bem_mol_akn_sun_tha_tig_tml_moo_zul_azi_ctl_prs_uzb_xho_vie_sod_ewe_lda_ses	0.611883846692421	1.44653578425487	0.151389034516024
568	aeg_lit_ewe_spa_sod_hau_heb_pol_azi_aze_moo_ind_fbf_por_eng_bsq_glc_amr_tsw_cnt_ukr_urd_tsn_rus_bem_prs_fin_lda_cic_hun_fre_chh_geo_svk_cze_ben_lat_mlt_wly_ita_est_swt_tag_hin_bat_jpn_knd_kor_dut_bos_dgb_mcd_jav_slo_anl_mly_mnd_scr_dyu_ctl_owc_mol_alb_swe_rom_qcu_guj_ger_pan_swa_sid_afr_gam_grk_sun_nor_ses_krd_zul_mao_tha_tig_tml_yor_igb_uzb_arw_bul_tur_bam_vie_amh_xho_ven_akn	-0.423898035059922	-1.00584616848359	0.317099501869741
569	mlt_ger_lda_urd_sid_hau_anl_eng_aze_azi_xho_mao_igb_krd_rom_bsq_nor_amr_ses_mnd_ben_dut_swt_cze_akn_ctl_est_swa_cic_fin_guj_tig_geo_bos_rus_pol_spa_chh_wly_fre_hun_moo_bat_afr_tag_jpn_tml_kor_ukr_mcd_bem_lat_mly_swe_aeg_sun_cnt_mol_ven_hin_heb_alb_grk_scr_lit_qcu_por_slo_glc_dgb_owc_bul_amh_prs_ind_arw_tsw_pan_ewe_jav_tha_sod_knd_yor_dyu_uzb_svk_ita_tur_zul_vie_gam_bam_tsn_fbf	0.282885131604859	0.665154345618268	0.507597979233395
570	gam_pan_bem_fre_wly_sid_owc_urd_azi_tur_yor_bat_cic_afr_mol_bsq_rus_hau_akn_mnd_bul_ita_igb_svk_xho_ger_est_moo_tsw_hun_dut_heb_geo_spa_ben_mcd_slo_chh_amh_scr_fin_swt_mly_krd_tag_jpn_knd_kor_cze_ukr_ewe_bos_sun_eng_anl_mao_cnt_rom_swa_por_tig_pol_prs_ctl_glc_qcu_lat_alb_lit_bam_aeg_swe_amr_guj_jav_hin_dyu_nor_fbf_ind_tha_mlt_tml_ven_zul_aze_arw_grk_uzb_dgb_vie_sod_tsn_ses_lda	0.369572711602765	0.870835974077531	0.386086096268381
571	owc_mol_ses_fre_sod_gam_mlt_urd_aze_azi_bem_mly_tsn_eng_svk_bsq_guj_aeg_bam_mnd_arw_rom_dgb_ger_cic_krd_est_ven_lda_hun_bos_chh_geo_lit_scr_afr_bul_anl_amr_ita_fin_dyu_ind_ctl_bat_jpn_tml_kor_pol_dut_tsw_lat_mao_pan_amh_jav_cnt_cze_swa_alb_tig_rus_slo_glc_nor_qcu_grk_ben_por_yor_heb_hin_hau_ukr_sun_spa_zul_swe_moo_tag_tha_sid_knd_igb_fbf_uzb_mcd_prs_tur_akn_vie_wly_ewe_xho_swt	-0.879376872852673	-2.12707909035258	0.036060148659466
572	gam_bos_dgb_ben_hau_sid_mlt_por_azi_tur_xho_mao_bam_mol_rom_bsq_rus_tig_yor_cnt_bul_svk_igb_dut_zul_krd_est_ewe_akn_fin_pan_amh_geo_ger_alb_urd_mcd_wly_chh_ukr_hun_tsn_mly_slo_jav_jpn_tml_kor_arw_hin_ven_lat_tag_afr_owc_bat_mnd_lit_dyu_nor_heb_ita_eng_cze_fre_qcu_prs_guj_swe_bem_amr_glc_sod_spa_sun_pol_swt_ctl_lda_ind_tha_aeg_knd_ses_cic_uzb_scr_grk_aze_fbf_vie_anl_swa_moo_tsw	0.0271488954794294	0.0639464966460367	0.949150076614577
573	anl_afr_bam_ctl_sod_tig_owc_glc_tur_aze_swa_bat_igb_alb_mol_bsq_por_aeg_ven_cnt_pan_guj_tsw_eng_zul_grk_hun_moo_dyu_fin_pol_hau_geo_ita_mcd_prs_ben_gam_sid_urd_est_ewe_mly_cze_mao_jpn_knd_kor_lit_ger_cic_lat_sun_fre_mlt_jav_mnd_rom_fbf_svk_wly_krd_nor_ukr_rus_qcu_scr_swe_dut_xho_amr_bos_heb_slo_ind_arw_ses_hin_akn_tag_tha_amh_tml_tsn_swt_uzb_spa_bul_azi_lda_vie_chh_bem_yor_dgb	-0.147327096431614	-0.34746900089665	0.72902414616023
574	gam_swe_fbf_guj_anl_amh_wly_svk_aze_tur_dgb_jav_lda_krd_urd_bsq_bos_heb_cic_cnt_mol_grk_tsw_hin_bam_por_hun_xho_dyu_est_rus_sod_geo_slo_ita_pan_lat_hau_sid_prs_fin_igb_mao_eng_sun_jpn_knd_kor_bul_fre_zul_ger_ind_mcd_mlt_bat_mnd_pol_yor_nor_owc_arw_ukr_dut_glc_qcu_scr_alb_rom_ven_aeg_afr_tig_ben_mly_spa_ses_lit_swt_tag_tha_chh_tml_moo_tsn_uzb_cze_ctl_azi_swa_vie_amr_ewe_bem_akn	-0.366056037331712	-0.868594442568065	0.387305006309276
575	heb_ger_dyu_slo_sod_tig_anl_arw_tur_uzb_ewe_sun_cic_svk_cze_bsq_pol_amh_ven_mnd_ukr_mcd_dgb_nor_moo_mol_est_xho_swt_hun_lat_wly_geo_fre_ita_por_grk_sid_gam_bul_fin_akn_mly_ben_ind_jpn_knd_kor_urd_glc_fbf_dut_mao_swe_amr_bat_cnt_scr_tsw_krd_chh_eng_ctl_lit_guj_qcu_bos_pan_afr_bam_hau_alb_mlt_rom_tag_rus_zul_prs_ses_jav_tha_owc_tml_tsn_lda_aze_hin_spa_azi_bem_vie_aeg_swa_igb_yor	-0.365986727865153	-0.86742569588185	0.387941497382083
576	sod_grk_ewe_ctl_heb_wly_chh_bos_aze_azi_bem_bat_tsn_rom_alb_bsq_scr_hau_ven_cnt_bul_mcd_fbf_cze_swt_pol_hun_swa_tsw_fin_spa_aeg_geo_arw_swe_lat_ger_mlt_sid_glc_est_cic_jav_dut_mly_jpn_tml_kor_mol_lit_akn_fre_mao_ita_amh_ind_mnd_ukr_bam_hin_anl_ben_slo_svk_prs_qcu_por_urd_afr_igb_gam_guj_owc_krd_tag_pan_moo_nor_dgb_sun_tha_tig_knd_lda_xho_tur_rus_eng_uzb_ses_vie_amr_dyu_yor_zul	-0.207726192762705	-0.49135071979495	0.624336018614774
577	sod_grk_ven_svk_amr_chh_tig_bos_uzb_aze_xho_mao_moo_mol_prs_bsq_mcd_aeg_dgb_mnd_ben_spa_igb_ukr_tsw_ita_hun_akn_cic_est_eng_anl_geo_nor_rom_lat_bul_hau_sid_ctl_fin_yor_jav_alb_mly_jpn_knd_kor_por_arw_swt_hin_bat_guj_owc_ind_cnt_scr_tsn_ger_amh_swe_pol_fre_dut_qcu_pan_afr_lit_bam_heb_cze_wly_urd_sun_glc_ses_krd_dyu_tag_tha_gam_tml_swa_ewe_tur_slo_rus_azi_fbf_vie_mlt_lda_zul_bem	-0.133567950573982	-0.315270369088366	0.753262718486977
578	hau_pan_igb_pol_mlt_tig_gam_krd_azi_uzb_bem_jav_dgb_fre_scr_bsq_prs_heb_moo_cnt_guj_ita_ewe_hin_bam_cze_est_tsn_ses_fin_lit_wly_geo_rus_dut_ctl_ger_owc_sid_eng_hun_xho_mly_afr_bat_jpn_knd_kor_swe_arw_ven_urd_tag_por_anl_sun_mnd_glc_tsw_grk_chh_svk_spa_ben_lat_qcu_bul_alb_bos_cic_amh_ukr_sod_nor_mao_rom_dyu_mol_fbf_ind_tha_amr_tml_zul_akn_aze_slo_mcd_tur_yor_vie_aeg_swa_lda_swt	-0.313970888213307	-0.742052637574562	0.459925446199245
579	heb_arw_bem_afr_chh_hau_mlt_dut_tur_azi_zul_mly_igb_ita_spa_bsq_prs_wly_swt_mnd_mcd_fre_akn_guj_tsw_swe_est_bam_yor_hun_rus_amh_geo_lit_eng_ukr_ctl_aeg_gam_ben_fin_dyu_tag_hin_bat_jpn_tml_kor_urd_bul_lda_nor_sun_por_amr_jav_cnt_pan_fbf_slo_owc_rom_glc_lat_pol_qcu_ger_mol_scr_xho_anl_grk_tig_bos_ind_svk_tsn_krd_swa_mao_tha_sod_knd_moo_ven_aze_cze_alb_uzb_dgb_vie_sid_ewe_cic_ses	-0.125968535484638	-0.297098880878498	0.767053592726075
580	sod_arw_igb_ger_sid_anl_owc_guj_aze_azi_swa_tag_akn_mcd_afr_bsq_glc_amr_ven_mnd_swe_ukr_bem_lat_zul_svk_fin_yor_fbf_hun_ben_aeg_geo_bul_eng_fre_cze_chh_tig_hin_est_cic_mao_nor_ind_jpn_tml_kor_grk_alb_bam_slo_sun_lit_wly_bat_cnt_scr_swt_mol_heb_rom_ctl_krd_por_qcu_rus_urd_pan_tsw_mlt_bos_amh_spa_jav_pol_lda_prs_ewe_mly_tha_hau_knd_dyu_xho_uzb_dut_ita_tur_tsn_vie_gam_ses_moo_dgb	-0.307681210453857	-0.727877236547452	0.468517379566673
581	heb_rom_bem_afr_wly_gam_amr_por_tur_aze_fbf_jav_akn_cze_spa_bsq_pan_amh_swa_mnd_ukr_scr_ven_dut_tsw_guj_hun_dyu_lda_fin_lit_hau_geo_eng_glc_swe_fre_tig_mlt_bos_est_yor_sun_ben_ind_jpn_knd_kor_nor_svk_tsn_rus_bat_hin_sid_mao_cnt_bul_moo_grk_sod_ctl_alb_ita_mol_qcu_mcd_urd_krd_cic_aeg_prs_anl_slo_tag_lat_bam_ger_dgb_mly_tha_chh_tml_zul_igb_azi_arw_pol_uzb_swt_vie_owc_ses_xho_ewe	0.164972883966212	0.388290875422114	0.698688223243648
582	aeg_lat_swt_mcd_chh_sod_hau_grk_uzb_azi_ewe_sun_dyu_pan_bos_bsq_ben_heb_lda_mnd_scr_glc_zul_ita_igb_fre_hun_cic_swa_fin_urd_mlt_geo_rus_cze_bul_mol_gam_tig_alb_est_bam_jav_eng_mly_jpn_tml_kor_ger_pol_akn_por_mao_afr_amr_tag_cnt_prs_bem_ctl_owc_lit_ukr_arw_swe_qcu_nor_slo_hin_tsw_amh_svk_sid_guj_ind_dut_xho_krd_dgb_bat_tha_anl_knd_tsn_ses_aze_spa_rom_tur_fbf_vie_wly_yor_ven_moo	-0.594990077797043	-1.41831340742033	0.159441617329664
583	aeg_ctl_tsn_svk_amr_mlt_wly_glc_tur_uzb_akn_mly_bem_guj_pol_bsq_mcd_heb_fbf_mnd_ukr_lat_swa_grk_ven_spa_est_bam_ses_hun_prs_sod_geo_krd_hin_ita_por_amh_chh_nor_fin_ewe_tag_mol_jav_jpn_knd_kor_rus_bos_dgb_fre_mao_cze_gam_bat_cnt_ger_lda_ben_anl_arw_scr_rom_eng_qcu_afr_swe_urd_dyu_tig_pan_sid_slo_ind_alb_tsw_bul_yor_sun_tha_hau_tml_xho_moo_azi_dut_lit_aze_zul_vie_owc_cic_swt_igb	0.0626953994982966	0.147583529408344	0.882990948131829
584	sod_ita_bem_nor_mlt_wly_amh_spa_azi_uzb_zul_mao_cic_cze_prs_bsq_rom_tig_dgb_cnt_lat_ctl_tsw_dut_moo_urd_est_ven_fbf_hun_pan_aeg_geo_glc_krd_mcd_arw_anl_hau_rus_fin_swt_bat_swe_ind_jpn_knd_kor_ukr_scr_ses_hin_tag_slo_sid_mly_mnd_ger_akn_lit_chh_bos_mol_alb_por_qcu_fre_afr_ben_dyu_owc_pol_amr_eng_sun_svk_lda_guj_xho_jav_tha_gam_tml_swa_ewe_tur_bul_grk_aze_yor_vie_heb_tsn_bam_igb	-0.442286932414356	-1.05151481062548	0.295746805971536
585	tig_glc_cic_bos_wly_gam_sod_nor_aze_uzb_dyu_mly_ewe_rom_mcd_bsq_grk_heb_yor_cnt_slo_ctl_igb_spa_bam_prs_fin_swt_tsn_hun_ger_aeg_geo_swe_pol_lit_alb_anl_amr_guj_est_xho_sun_svk_bat_jpn_tml_kor_mol_scr_swa_pan_tag_ben_sid_ind_mnd_urd_ven_bul_hau_arw_fre_rus_krd_qcu_ita_cze_afr_dgb_chh_ukr_amh_por_jav_eng_bem_lat_zul_mao_tha_mlt_knd_tsw_akn_tur_dut_hin_azi_moo_vie_owc_fbf_lda_ses	-1.11801913211972	-2.74718435582583	0.00721855529600435
586	hau_slo_bem_glc_anl_gam_owc_rom_azi_uzb_tsn_sun_ven_fre_ger_bsq_arw_wly_igb_mnd_lit_bos_swt_bul_yor_swe_est_fbf_moo_fin_mcd_sid_geo_scr_alb_nor_por_chh_amh_pol_hun_akn_tag_grk_mly_jpn_tml_kor_krd_urd_swa_ita_jav_mol_tig_mao_cnt_rus_ses_ukr_sod_pan_cze_dut_guj_qcu_prs_afr_eng_tsw_heb_svk_amr_ben_ind_spa_dyu_lat_dgb_bat_tha_mlt_knd_lda_bam_tur_hin_ctl_aze_xho_vie_aeg_cic_ewe_zul	0.778267687488937	1.84901249614583	0.0676328333854194
587	gam_rus_tsn_prs_aeg_wly_anl_dut_azi_tur_igb_mao_fbf_swe_hin_bsq_ger_mlt_bam_mnd_scr_bul_swt_ben_swa_lat_est_xho_dgb_hun_bos_chh_geo_ctl_spa_afr_pol_hau_tig_slo_fin_dyu_ind_glc_sun_jpn_tml_kor_cze_mol_tsw_ukr_tag_grk_heb_jav_cnt_fre_cic_svk_sod_mcd_rom_urd_eng_qcu_pan_por_ita_ewe_amr_lit_owc_arw_mly_alb_lda_nor_bem_bat_tha_sid_knd_zul_ses_aze_krd_guj_uzb_moo_vie_amh_akn_yor_ven	0.0400995507562253	0.0943499085506295	0.925034188134979
588	aeg_pol_tsn_grk_amr_sod_anl_scr_tur_azi_ses_mao_fbf_guj_afr_bsq_ger_tig_akn_cnt_ben_ita_swt_por_bem_lit_est_ven_yor_fin_pan_heb_geo_bul_alb_krd_swe_gam_sid_ctl_hun_lda_tag_mcd_bat_jpn_knd_kor_urd_nor_dgb_spa_ind_svk_owc_jav_mnd_arw_tsw_rus_chh_cze_slo_prs_ukr_qcu_hin_glc_eng_igb_hau_dut_amh_bos_sun_lat_xho_fre_ewe_mly_tha_wly_tml_zul_cic_uzb_rom_mol_aze_bam_vie_mlt_swa_dyu_moo	-0.63982211858716	-1.52828722003196	0.129835431474048
589	tig_pan_swa_alb_hau_chh_sod_guj_azi_aze_tsw_bat_fbf_por_svk_bsq_arw_wly_cic_cnt_bos_glc_xho_cze_akn_krd_hun_lda_swt_est_pol_aeg_geo_grk_fre_swe_spa_mlt_gam_hin_fin_bem_sun_mol_mly_jpn_tml_kor_ukr_urd_yor_lat_jav_slo_anl_ind_mnd_nor_dyu_afr_amh_lit_eng_mcd_prs_qcu_ben_scr_ctl_dgb_amr_ita_heb_bul_tag_rom_igb_dut_ses_mao_tha_sid_knd_moo_bam_tur_ger_rus_uzb_ewe_vie_owc_tsn_zul_ven	0.653464050889058	1.55239187322389	0.12396504891259
590	amr_ctl_bam_nor_mlt_sod_sid_rom_aze_tur_swt_mly_dgb_hin_ita_bsq_ben_chh_moo_cnt_bos_afr_zul_eng_cic_lat_hun_igb_xho_est_por_tig_geo_scr_prs_arw_glc_owc_hau_svk_fin_akn_bat_spa_sun_jpn_knd_kor_ger_pan_ewe_krd_mao_rus_wly_jav_mnd_ukr_tsw_mcd_aeg_lit_bul_fre_grk_qcu_slo_guj_alb_ven_amh_mol_gam_swe_ind_urd_bem_cze_tsn_tag_tha_heb_tml_swa_yor_uzb_pol_dut_azi_lda_vie_anl_ses_fbf_dyu	-0.442754755010518	-1.05093164605675	0.296013154462407
591	chh_swe_swt_krd_heb_anl_tig_afr_azi_aze_akn_ind_moo_grk_scr_bsq_pol_amr_swa_cnt_arw_glc_zul_dut_dyu_ctl_hun_lda_dgb_est_cze_hau_geo_por_fre_nor_eng_sod_owc_rus_fin_yor_tag_lit_sun_jpn_tml_kor_guj_prs_fbf_ita_jav_lat_gam_mao_mnd_mol_ewe_urd_mlt_ben_ger_bul_hin_qcu_spa_ukr_alb_xho_sid_rom_amh_svk_bat_bos_bam_slo_tsn_mly_tha_wly_knd_ses_ven_tur_mcd_pan_uzb_bem_vie_aeg_igb_cic_tsw	-0.805423097164201	-1.94313632303115	0.0550237719133987
592	sid_ben_igb_cze_owc_wly_amr_ger_azi_uzb_bam_bat_fbf_dut_swe_bsq_ctl_anl_ses_mnd_spa_rus_dgb_glc_dyu_mcd_fin_ewe_ven_est_mol_amh_geo_fre_grk_krd_arw_tig_aeg_por_hun_swt_mly_ukr_sun_jpn_knd_kor_slo_ita_yor_prs_tag_nor_heb_jav_cnt_afr_bem_urd_chh_eng_bul_lit_scr_qcu_guj_lat_bos_tsw_gam_svk_mlt_alb_mao_pol_akn_hin_tsn_ind_tha_hau_tml_lda_cic_tur_pan_rom_aze_xho_vie_sod_swa_zul_moo	-0.542834732655979	-1.29331858354146	0.199104193760561
593	amr_dut_cic_fre_tig_anl_gam_krd_aze_uzb_tsw_mly_swt_prs_pan_bsq_grk_owc_yor_cnt_ita_arw_lda_pol_swa_eng_fin_dyu_ses_hun_lat_aeg_geo_guj_ukr_mol_ben_amh_wly_bul_est_dgb_bat_swe_sun_jpn_tml_kor_urd_nor_zul_rus_tag_afr_heb_ind_mnd_por_bem_spa_mlt_ctl_rom_bos_mcd_qcu_glc_lit_alb_igb_chh_slo_sod_cze_mao_ger_akn_scr_moo_jav_tha_sid_knd_tsn_xho_azi_hin_svk_tur_bam_vie_hau_ewe_ven_fbf	-0.0153202995290928	-0.0360779595108559	0.971297523245808
594	owc_mol_tsw_pol_chh_amh_heb_alb_uzb_aze_swt_tag_xho_ger_guj_bsq_rom_tig_igb_mnd_slo_grk_fbf_mcd_ses_ctl_hun_lda_ewe_fin_fre_aeg_geo_glc_lit_por_lat_sod_gam_dut_est_akn_ind_bul_jav_jpn_tml_kor_prs_eng_cic_cze_mao_nor_sid_mly_cnt_afr_yor_arw_anl_rus_swe_krd_spa_qcu_svk_bos_pan_bam_hau_ben_mlt_urd_bat_ita_bem_scr_swa_sun_tha_amr_knd_dyu_ven_tur_ukr_hin_azi_moo_vie_wly_zul_dgb_tsn	0.0475405780506226	0.111998825649685	0.911065719013236
595	aeg_krd_dyu_eng_gam_heb_amr_rus_azi_uzb_igb_mly_yor_ita_rom_bsq_fre_mlt_ven_cnt_grk_ukr_zul_glc_tsw_bul_est_xho_bam_fin_ctl_tig_geo_pol_spa_bos_por_hau_anl_lat_hun_cic_bat_mol_tag_jpn_tml_kor_scr_hin_moo_alb_sun_lit_chh_jav_mnd_ger_dgb_afr_owc_arw_urd_svk_dut_qcu_mcd_nor_slo_fbf_amh_pan_sod_prs_ind_swe_bem_ben_ses_mao_tha_sid_knd_swa_swt_tur_guj_cze_aze_lda_vie_wly_tsn_akn_ewe	-1.04038915933203	-2.53937410998356	0.0127646138417794
596	wly_mol_moo_mcd_owc_sid_hau_svk_aze_azi_ses_tag_ven_guj_afr_bsq_eng_mlt_dyu_mnd_prs_swe_zul_spa_lda_alb_fin_akn_xho_est_ger_amh_geo_scr_ctl_krd_ukr_anl_amr_hin_hun_cic_mao_lit_sun_jpn_knd_kor_lat_rom_ewe_ita_mly_nor_tig_bat_cnt_dut_bam_glc_sod_rus_grk_urd_slo_qcu_arw_cze_por_bem_aeg_bos_heb_fre_jav_pan_yor_bul_dgb_ind_tha_gam_tml_swa_tsw_tur_ben_pol_uzb_fbf_vie_chh_tsn_swt_igb	0.0948913028302137	0.223414708447032	0.823702774318299
597	chh_bul_akn_prs_wly_amh_anl_rus_uzb_azi_ses_ind_lda_ger_krd_bsq_glc_heb_tsw_cnt_rom_slo_bam_pol_igb_fre_est_ven_bem_hun_alb_gam_geo_ita_urd_grk_arw_owc_aeg_bos_fin_cic_sun_mol_mly_jpn_knd_kor_por_eng_dgb_dut_jav_afr_hau_mao_mnd_lit_fbf_ukr_sid_scr_hin_spa_ctl_qcu_lat_cze_swe_swt_amr_guj_mlt_svk_bat_ben_swa_nor_ewe_tag_tha_sod_tml_dyu_moo_tur_pan_mcd_aze_zul_vie_tig_tsn_yor_xho	-0.360339701350928	-0.853260415330101	0.395707213049971
598	hau_ger_ewe_swe_amh_sid_tig_slo_tur_azi_xho_tag_tsn_glc_nor_bsq_prs_owc_bem_cnt_mcd_krd_bam_pol_igb_urd_fin_moo_yor_hun_spa_wly_geo_fre_dut_ctl_ita_amr_chh_rom_est_ses_sun_scr_ind_jpn_tml_kor_mol_hin_lda_bul_mly_eng_gam_mao_mnd_por_tsw_lat_heb_cze_rus_ukr_pan_qcu_ben_lit_afr_cic_mlt_alb_aeg_arw_bat_bos_swa_grk_swt_jav_tha_anl_knd_fbf_dyu_uzb_guj_svk_aze_akn_vie_sod_dgb_ven_zul	0.521406222376988	1.23234116320786	0.220928141509635
599	heb_ctl_swa_por_gam_mlt_amh_krd_tur_aze_ven_jav_dgb_ger_pol_bsq_rom_owc_bam_mnd_ben_mol_fbf_hin_akn_pan_hun_lda_ses_fin_swe_wly_geo_grk_scr_guj_lat_hau_tig_dut_est_swt_ind_eng_bat_jpn_tml_kor_spa_slo_tsw_mcd_tag_bos_chh_mao_cnt_nor_dyu_afr_anl_lit_ita_svk_glc_qcu_alb_rus_bul_yor_sod_urd_aeg_ukr_mly_arw_moo_fre_igb_sun_tha_sid_knd_cic_bem_azi_cze_prs_uzb_xho_vie_amr_ewe_zul_tsn	0.115348640174526	0.271660789023336	0.786484992827676
600	mlt_grk_akn_ger_sid_sod_anl_rom_uzb_tur_bem_ind_tsn_urd_scr_bsq_guj_chh_igb_cnt_eng_nor_dgb_ben_bam_glc_est_xho_tsw_fin_hin_amh_geo_swe_dut_rus_bos_amr_gam_mol_hun_moo_sun_cze_mly_jpn_knd_kor_por_lit_fbf_bul_mao_lat_heb_bat_mnd_prs_zul_spa_tig_mcd_svk_krd_ukr_qcu_pan_arw_pol_lda_aeg_slo_hau_afr_jav_fre_yor_ita_ewe_tag_tha_owc_tml_ven_dyu_azi_ctl_alb_aze_ses_vie_wly_cic_swt_swa	-0.334768217904065	-0.793594420856201	0.42945175675841
601	gam_alb_ven_lit_aeg_amr_chh_hin_aze_azi_igb_sun_zul_ukr_urd_bsq_ben_sod_tsn_mnd_spa_scr_dyu_guj_lda_rus_fin_ewe_akn_hun_afr_anl_geo_eng_fre_ger_ita_tig_mlt_grk_est_xho_jav_pan_mao_jpn_knd_kor_bul_svk_tsw_mol_ind_swe_sid_tag_cnt_glc_bam_krd_hau_prs_ctl_mcd_slo_qcu_nor_bos_por_ses_owc_cze_heb_arw_mly_dut_swa_lat_swt_bat_tha_amh_tml_yor_dgb_tur_rom_pol_uzb_moo_vie_wly_fbf_cic_bem	0.0913797636660299	0.21506047080852	0.830191083348605
602	anl_mol_swa_cze_hau_mlt_tig_bul_uzb_azi_zul_sun_ven_pol_rus_bsq_ger_owc_ewe_mnd_slo_krd_fbf_prs_akn_urd_hun_bam_tsw_est_dut_amr_geo_bos_pan_nor_ben_heb_sod_svk_fin_lda_jav_por_mly_jpn_tml_kor_fre_arw_bem_glc_tag_spa_gam_ind_cnt_lat_cic_guj_sid_ctl_hin_mcd_eng_qcu_ita_scr_swe_yor_wly_grk_aeg_afr_bat_lit_xho_alb_igb_mao_tha_amh_knd_tsn_swt_tur_ukr_rom_aze_ses_vie_chh_dgb_dyu_moo	-0.819961362341706	-1.97854200744835	0.050826175633034
603	amr_ita_fbf_guj_mlt_owc_heb_pan_uzb_azi_zul_ind_dyu_lit_prs_bsq_rus_wly_yor_cnt_pol_swe_cic_krd_lda_grk_hun_ewe_dgb_est_ger_aeg_geo_svk_rom_slo_dut_chh_amh_ukr_fin_igb_tag_fre_jav_jpn_tml_kor_alb_bul_tsw_arw_sun_scr_tig_mly_mnd_ben_swt_mcd_sid_nor_mol_glc_afr_qcu_lat_bos_spa_bam_anl_ctl_sod_eng_mao_por_tsn_urd_xho_bat_tha_gam_knd_ven_ses_tur_cze_hin_aze_akn_vie_hau_bem_swa_moo	0.14366819121416	0.338195225394685	0.735978351752553
604	amh_rus_igb_rom_owc_wly_sod_pol_azi_uzb_moo_mly_dyu_nor_ctl_bsq_scr_tig_akn_mnd_mol_arw_zul_prs_yor_hin_fin_ses_swt_est_lit_aeg_geo_ger_glc_eng_swe_mlt_chh_dut_hun_swa_mao_bos_sun_jpn_knd_kor_por_guj_fbf_cze_bat_afr_sid_ind_cnt_bul_ewe_lat_amr_ita_slo_urd_ben_qcu_pan_spa_alb_bem_gam_krd_anl_mcd_jav_fre_tsw_svk_cic_tag_tha_hau_tml_xho_bam_aze_ukr_grk_tur_dgb_vie_heb_ven_lda_tsn	-0.607586424244884	-1.45203003610593	0.149858631798205
605	aeg_slo_zul_scr_hau_mlt_amr_rom_uzb_aze_dyu_mly_ven_ger_pan_bsq_urd_anl_swa_cnt_dut_nor_tsw_grk_ses_guj_est_cic_tsn_hun_krd_tig_geo_ita_bul_swe_rus_chh_sod_arw_fin_ewe_ind_ben_jav_jpn_knd_kor_mcd_lit_moo_hin_sun_bos_sid_bat_mnd_ukr_dgb_prs_heb_glc_afr_pol_ctl_qcu_cze_eng_fre_akn_gam_svk_owc_alb_tag_lat_swt_por_bem_mao_tha_wly_tml_bam_yor_azi_mol_spa_tur_igb_vie_amh_xho_fbf_lda	-0.732446083146304	-1.76022342822441	0.0816577282687648
606	owc_bul_xho_glc_amr_amh_anl_alb_azi_tur_moo_bat_ewe_ukr_ita_bsq_hin_hau_bem_cnt_rus_urd_bam_swe_dyu_prs_fin_cic_fbf_hun_fre_sod_geo_krd_bos_pan_cze_sid_chh_grk_est_ses_mao_mcd_ind_jpn_tml_kor_mol_ger_tsw_dut_sun_slo_wly_jav_mnd_nor_tsn_arw_gam_lit_lat_scr_ben_qcu_svk_spa_guj_akn_tig_eng_mlt_afr_mly_pol_ven_rom_swa_tag_tha_heb_knd_dgb_zul_uzb_por_ctl_aze_yor_vie_aeg_lda_swt_igb	-0.559936350813369	-1.33351421261678	0.185620111540277
607	amh_svk_bam_ger_chh_aeg_hau_glc_uzb_azi_lda_bat_xho_ukr_eng_bsq_lat_heb_dgb_mnd_rom_nor_zul_prs_ewe_lit_hun_cic_bem_est_guj_amr_geo_ita_krd_afr_arw_wly_tig_ben_fin_tsw_jav_por_ind_jpn_knd_kor_slo_bul_swa_dut_mao_swe_mlt_sun_cnt_pol_swt_mol_gam_alb_scr_pan_fre_qcu_ctl_rus_bos_ven_owc_grk_anl_cze_mly_mcd_igb_spa_dyu_tag_tha_sid_tml_yor_tsn_tur_hin_urd_aze_akn_vie_sod_moo_ses_fbf	-0.832037566260501	-2.00702935669592	0.0476496242386585
608	amh_grk_igb_mol_anl_amr_hau_por_aze_tur_akn_tag_ven_rom_swe_bsq_arw_sid_swa_cnt_slo_bos_tsw_mcd_fbf_urd_hun_bem_xho_est_ita_owc_geo_hin_nor_glc_afr_aeg_tig_ctl_fin_ses_sun_eng_ind_jpn_tml_kor_pol_krd_swt_scr_mly_prs_heb_mao_mnd_pan_yor_svk_mlt_ger_fre_alb_dut_qcu_lat_cze_lit_lda_wly_bul_gam_ben_jav_spa_cic_ukr_tsn_bat_tha_sod_knd_dyu_ewe_uzb_rus_guj_azi_dgb_vie_chh_moo_zul_bam	0.149799445430286	0.352833207053362	0.725011918525785
609	amr_pan_ses_nor_owc_wly_gam_por_tur_uzb_igb_ind_bem_spa_prs_bsq_glc_hau_cic_cnt_grk_lit_yor_fre_ewe_swe_est_zul_dgb_hun_ita_tig_geo_hin_alb_afr_ben_anl_heb_bos_fin_ven_jav_ctl_sun_jpn_knd_kor_lat_urd_xho_bul_bat_ger_mlt_mly_mnd_mcd_lda_rus_aeg_pol_scr_krd_dut_qcu_slo_eng_svk_dyu_chh_rom_sod_arw_tag_ukr_bam_guj_swt_mao_tha_amh_tml_swa_fbf_aze_mol_cze_azi_moo_vie_sid_akn_tsn_tsw	-0.366045204832281	-0.86706422424042	0.388138483317191
610	amh_por_bam_dut_aeg_sid_anl_nor_uzb_azi_xho_sun_ses_hin_ben_bsq_alb_chh_swa_mnd_bul_cze_ven_glc_swt_prs_est_igb_bem_fin_krd_hau_geo_scr_grk_guj_eng_amr_owc_lat_hun_cic_mly_mcd_tag_jpn_tml_kor_lit_fre_zul_afr_mao_pan_sod_ind_cnt_ctl_dyu_rus_gam_arw_pol_svk_swe_qcu_slo_ukr_ita_moo_wly_rom_tig_bos_bat_mol_fbf_spa_tsn_jav_tha_mlt_knd_yor_tsw_aze_urd_ger_tur_lda_vie_heb_ewe_akn_dgb	-0.192573546178392	-0.454791412195013	0.650319153418451
611	chh_alb_yor_bos_heb_owc_aeg_lat_azi_uzb_cic_ind_zul_ita_krd_bsq_urd_sod_ses_mnd_dut_afr_tsw_fre_ewe_pan_est_moo_ven_hun_glc_hau_geo_por_guj_lit_bul_anl_amh_hin_fin_bem_tag_pol_mao_jpn_tml_kor_spa_mcd_akn_swe_sun_grk_sid_jav_cnt_arw_bam_mol_gam_rus_ben_svk_ukr_qcu_scr_rom_prs_igb_amr_eng_tig_cze_bat_ctl_dyu_slo_lda_mly_tha_mlt_knd_xho_swt_aze_nor_ger_tur_fbf_vie_wly_tsn_dgb_swa	-0.978774258565369	-2.38181502921698	0.019264296564032
612	anl_bul_dgb_por_chh_wly_tig_ben_aze_uzb_ven_sun_swa_lit_svk_bsq_glc_amh_tsw_mnd_krd_rus_bem_ger_igb_lat_hun_bam_ewe_fin_rom_amr_geo_urd_ukr_hin_pan_owc_mlt_ita_est_xho_mly_ctl_jav_jpn_knd_kor_scr_prs_fbf_guj_ind_fre_aeg_tag_cnt_nor_ses_arw_heb_eng_bos_afr_grk_qcu_dut_mol_mcd_zul_hau_swe_sid_spa_bat_pol_tsn_cze_dyu_mao_tha_sod_tml_cic_moo_azi_slo_alb_tur_akn_vie_gam_swt_yor_lda	0.193264899915758	0.454915588298828	0.650230140702762
613	amr_eng_ses_slo_hau_wly_amh_cze_tur_aze_dgb_ind_zul_grk_hin_bsq_nor_gam_tsw_mnd_krd_mcd_ewe_rus_tsn_lit_est_igb_swa_fin_arw_aeg_geo_pan_lat_bos_swe_heb_chh_scr_hun_swt_tag_fre_sun_jpn_knd_kor_por_afr_ven_ita_mao_mol_sid_mly_cnt_pol_moo_ben_mlt_dut_spa_ger_ukr_qcu_bul_svk_prs_xho_anl_urd_tig_guj_jav_ctl_bem_glc_yor_bat_tha_owc_tml_cic_dyu_uzb_alb_rom_azi_bam_vie_sod_lda_akn_fbf	0.0422961942104403	0.0998042080690041	0.920714595571143
614	amh_ben_ewe_pan_anl_chh_sid_rom_aze_azi_xho_mly_bem_slo_svk_bsq_guj_gam_akn_cnt_por_mol_zul_prs_cic_fre_fin_yor_ven_est_lit_owc_geo_arw_alb_bos_glc_mlt_aeg_swe_hun_tsn_tag_grk_ind_jpn_tml_kor_lat_eng_dgb_scr_mao_hin_amr_bat_mnd_ita_tsw_cze_sod_ukr_nor_afr_pol_qcu_urd_ctl_ger_fbf_tig_rus_hau_dut_jav_mcd_bam_bul_lda_sun_tha_wly_knd_swa_dyu_uzb_krd_spa_tur_moo_vie_heb_swt_ses_igb	0.611098497783657	1.4441373746775	0.152060883971283
615	gam_lat_ven_ukr_heb_tig_aeg_alb_tur_aze_cic_jav_bem_cze_spa_bsq_prs_owc_ewe_mnd_swe_dut_yor_slo_tsn_ben_est_igb_swt_hun_guj_anl_geo_nor_svk_bul_lit_wly_hau_mol_fin_fbf_mao_hin_mly_jpn_tml_kor_arw_urd_ses_pan_tag_bos_chh_bat_cnt_mcd_bam_krd_sid_ctl_por_fre_pol_qcu_eng_scr_rom_moo_sod_ita_amh_grk_ind_glc_zul_rus_tsw_sun_tha_mlt_knd_dgb_dyu_uzb_ger_afr_azi_swa_vie_amr_xho_akn_lda	-0.686485279763905	-1.64466994425767	0.103414084327436
616	hau_lit_akn_urd_tig_amh_anl_ben_tur_aze_ses_tag_bam_fre_ctl_bsq_mcd_heb_swa_mnd_lat_afr_yor_swe_tsw_eng_fin_ven_cic_hun_pol_aeg_geo_ukr_nor_rom_prs_wly_gam_grk_est_lda_jav_rus_bat_jpn_knd_kor_cze_bul_dyu_svk_sun_krd_sod_ind_cnt_slo_ewe_ger_sid_glc_arw_bos_pan_qcu_spa_dut_ita_swt_owc_guj_amr_por_mly_alb_xho_mol_zul_mao_tha_mlt_tml_moo_fbf_azi_hin_scr_uzb_igb_vie_chh_tsn_dgb_bem	-0.384069125322196	-0.90996706803863	0.365192260574337
617	mlt_spa_dyu_grk_anl_aeg_gam_swe_aze_tur_ses_mly_tsw_afr_eng_bsq_scr_tig_tsn_mnd_fre_lat_swa_rom_ven_mcd_hun_ewe_cic_est_hin_sid_geo_svk_prs_ben_glc_chh_owc_por_fin_fbf_mao_ita_sun_jpn_tml_kor_guj_pan_akn_pol_tag_alb_heb_bat_cnt_ukr_dgb_ger_hau_cze_rus_urd_arw_qcu_bul_dut_ctl_xho_wly_lit_amh_nor_jav_slo_yor_krd_moo_ind_tha_sod_knd_zul_bam_azi_mol_bos_uzb_swt_vie_amr_bem_igb_lda	0.328016170349617	0.771656897698802	0.442274007396247
618	amr_afr_tsn_ben_heb_wly_hau_rus_aze_tur_zul_mao_fbf_lat_ukr_bsq_dut_mlt_akn_mnd_ctl_swe_tsw_eng_bem_por_hun_bam_dyu_fin_nor_sid_geo_lit_krd_mcd_prs_gam_tig_slo_est_ven_jav_spa_bat_jpn_tml_kor_arw_pan_swa_grk_ind_urd_owc_sun_cnt_guj_cic_svk_sod_cze_hin_pol_ita_qcu_bul_rom_fre_dgb_anl_bos_aeg_alb_tag_ger_xho_scr_swt_mly_tha_chh_knd_yor_ewe_azi_mol_glc_uzb_ses_vie_amh_lda_igb_moo	0.456471613455262	1.07614976194592	0.284644102890044
619	aeg_prs_lda_pan_owc_gam_hau_nor_uzb_tur_tsn_tag_dyu_swe_bul_bsq_grk_wly_igb_mnd_pol_afr_cic_por_xho_ben_est_swa_dgb_hun_spa_chh_geo_slo_ita_scr_rom_mlt_amr_bos_fin_fbf_sun_cze_mly_jpn_knd_kor_hin_eng_ses_ger_bat_svk_amh_mao_cnt_ukr_bem_fre_sid_lat_dut_mol_ctl_qcu_arw_guj_rus_bam_anl_lit_tig_krd_ind_mcd_moo_alb_swt_jav_tha_heb_tml_akn_tsw_azi_glc_urd_aze_ewe_vie_sod_zul_yor_ven	-0.712646539146384	-1.71404237979609	0.0898520852323571
620	wly_rus_moo_alb_amr_heb_anl_slo_tur_azi_yor_jav_tsn_spa_mol_bsq_urd_chh_bam_mnd_krd_scr_cic_lit_tsw_nor_est_lda_bem_hun_guj_tig_geo_glc_ukr_grk_ita_hau_owc_pol_fin_akn_ind_por_bat_jpn_tml_kor_pan_ctl_swa_bos_mly_ger_aeg_mao_cnt_swe_xho_cze_mlt_prs_fre_afr_hin_qcu_ben_lat_dut_zul_sod_mcd_amh_svk_tag_eng_dyu_arw_fbf_sun_tha_gam_knd_ses_swt_aze_rom_bul_uzb_igb_vie_sid_ewe_dgb_ven	0.340941936793262	0.802392590219791	0.424371613688212
621	gam_alb_tsw_fre_sid_sod_hau_ita_uzb_azi_igb_bat_fbf_dut_cze_bsq_grk_chh_yor_mnd_afr_glc_ven_por_ses_swe_fin_swt_ewe_hun_slo_aeg_geo_scr_eng_ctl_arw_mlt_tig_hin_est_zul_ind_mcd_tag_jpn_knd_kor_rus_ben_bam_bul_jav_pan_anl_mly_cnt_nor_dgb_lit_amr_ger_rom_prs_svk_qcu_krd_ukr_spa_dyu_wly_mol_heb_urd_mao_guj_lda_bos_tsn_sun_tha_owc_tml_bem_akn_aze_pol_lat_tur_cic_vie_amh_moo_swa_xho	0.385854141164523	0.908702528016993	0.365856033794022
622	heb_ukr_tsw_guj_anl_gam_hau_por_azi_tur_bam_mao_lda_scr_grk_bsq_slo_owc_zul_mnd_rom_fre_xho_lat_moo_eng_hun_tsn_ven_fin_ita_amr_geo_alb_svk_krd_pan_aeg_sid_rus_est_dgb_ind_spa_sun_jpn_tml_kor_glc_hin_dyu_ben_jav_ger_tig_mly_cnt_afr_cic_lit_sod_swe_dut_mcd_mol_qcu_nor_arw_pol_fbf_mlt_prs_amh_bul_bat_ctl_ewe_bos_yor_tag_tha_wly_knd_ses_igb_uzb_urd_cze_aze_swt_vie_chh_akn_bem_swa	-0.596681982708157	-1.42392822214414	0.157813857662317
623	amh_guj_cic_arw_amr_anl_gam_afr_azi_tur_xho_mao_moo_krd_grk_bsq_nor_chh_igb_cnt_eng_lat_zul_ukr_bam_glc_fin_ewe_lda_est_scr_sod_geo_prs_spa_rus_cze_tig_hau_pan_hun_ses_jav_pol_ind_jpn_tml_kor_fre_ben_ven_ctl_mly_hin_heb_tag_mnd_por_yor_dut_mlt_ita_lit_mcd_ger_qcu_slo_rom_swe_tsw_aeg_alb_owc_bos_sun_svk_swt_bul_fbf_bat_tha_wly_knd_dyu_tsn_uzb_urd_mol_aze_dgb_vie_sid_swa_akn_bem	0.978357403458485	2.339817482489	0.0214325558039026
624	sid_afr_lda_scr_gam_wly_amr_svk_azi_aze_dyu_bat_moo_ger_pol_bsq_lat_owc_yor_cnt_ben_prs_xho_mcd_dgb_ctl_hun_tsn_ewe_fin_urd_aeg_geo_bul_guj_lit_spa_mlt_heb_mol_est_cic_tag_hin_jav_jpn_tml_kor_pan_eng_zul_rus_ind_swe_anl_mao_mnd_grk_ven_glc_hau_nor_bos_slo_ukr_qcu_dut_fre_ita_fbf_amh_alb_chh_cze_mly_arw_swa_krd_bem_sun_tha_sod_knd_akn_igb_uzb_rom_por_tur_tsw_vie_tig_bam_ses_swt	-0.393007837221076	-0.932315117222253	0.353587807961574
625	owc_mol_swt_afr_hau_tig_chh_rom_azi_aze_bem_mao_swa_cze_grk_bsq_slo_mlt_ewe_cnt_ukr_eng_cic_krd_tsn_hin_hun_dyu_zul_fin_ger_sod_geo_ben_alb_lit_ctl_aeg_anl_nor_est_tsw_jav_pan_mly_jpn_knd_kor_pol_por_lda_arw_ind_spa_sid_sun_mnd_dut_bam_swe_gam_guj_bos_urd_ita_qcu_mcd_svk_bul_yor_amh_prs_heb_scr_tag_glc_fbf_rus_xho_bat_tha_amr_tml_ses_ven_uzb_lat_fre_tur_igb_vie_wly_dgb_moo_akn	-0.483435275727974	-1.14896772921808	0.253515759448591
626	sod_mcd_tsw_pol_amh_aeg_gam_lat_azi_uzb_ven_bat_igb_por_ukr_bsq_lit_sid_moo_mnd_svk_alb_xho_scr_swa_ger_est_ses_ewe_hun_bul_chh_geo_spa_arw_rus_dut_hau_mlt_pan_fin_akn_ind_nor_jav_jpn_tml_kor_prs_guj_bem_grk_tag_ben_heb_mly_cnt_bos_lda_mol_amr_ita_glc_krd_slo_qcu_cze_eng_hin_swt_owc_fre_wly_urd_sun_rom_fbf_ctl_cic_mao_tha_tig_knd_bam_tsn_tur_afr_swe_aze_dgb_vie_anl_yor_zul_dyu	-0.208948391202598	-0.493573091967322	0.622771322165632
627	mlt_arw_dyu_slo_amr_gam_hau_ben_aze_azi_tsw_tag_tsn_scr_lat_bsq_mcd_aeg_bem_cnt_ctl_bos_swa_lit_ewe_afr_fin_zul_fbf_hun_guj_sid_geo_bul_nor_eng_cze_chh_amh_prs_est_cic_ind_ukr_mly_jpn_tml_kor_glc_swe_bam_mol_bat_svk_sod_sun_mnd_krd_igb_dut_wly_ger_urd_spa_rom_qcu_pan_por_fre_swt_tig_rus_owc_grk_mao_hin_akn_ita_yor_jav_tha_anl_knd_ses_xho_tur_pol_alb_uzb_lda_vie_heb_dgb_moo_ven	-0.287599978034661	-0.679862632827922	0.498280283540352
628	gam_ger_ewe_arw_wly_amh_anl_afr_uzb_tur_xho_bat_dgb_rus_mol_bsq_cze_owc_tsw_cnt_krd_ita_swt_mcd_zul_fre_est_yor_igb_fin_alb_heb_geo_prs_dut_pan_hin_chh_sod_lit_hun_bam_ind_scr_mao_jpn_knd_kor_por_eng_bem_bul_jav_swe_aeg_mly_mnd_lat_akn_bos_tig_guj_nor_rom_glc_qcu_ben_spa_grk_dyu_sid_ukr_amr_pol_sun_ctl_fbf_urd_tsn_tag_tha_mlt_tml_moo_lda_azi_slo_svk_aze_swa_vie_hau_cic_ses_ven	0.334028703109543	0.785588868773673	0.434105290618679
629	sod_pol_dyu_svk_sid_anl_gam_pan_tur_azi_akn_mly_dgb_por_grk_bsq_ita_amh_swt_mnd_spa_lat_bem_nor_yor_hin_hun_swa_fbf_fin_rom_hau_geo_cze_fre_ger_dut_aeg_owc_swe_est_tsn_jav_mcd_ind_jpn_tml_kor_afr_lit_xho_bul_sun_ben_wly_bat_cnt_prs_ven_ctl_heb_scr_guj_eng_alb_qcu_urd_mol_slo_moo_mlt_bos_amr_krd_mao_glc_cic_rus_zul_tag_tha_tig_knd_ses_ewe_aze_arw_ukr_uzb_bam_vie_chh_tsw_igb_lda	-0.439756337868103	-1.04510327402055	0.29868410718993
630	tig_lit_ven_mcd_sid_amh_gam_eng_azi_uzb_xho_ind_yor_dut_guj_bsq_prs_wly_swa_cnt_ita_rom_bam_lat_moo_rus_fin_ewe_akn_est_krd_amr_geo_mol_hin_afr_ctl_heb_chh_ukr_hun_tsw_tag_scr_bat_jpn_tml_kor_ger_por_dyu_alb_jav_arw_sod_mly_mnd_glc_igb_pan_mlt_ben_grk_pol_spa_qcu_urd_cze_bul_swt_hau_slo_owc_swe_mao_bos_tsn_nor_lda_sun_tha_anl_knd_zul_cic_aze_svk_fre_tur_bem_vie_aeg_fbf_ses_dgb	0.111675611313303	0.263391853930397	0.792831264821436
631	amh_rom_akn_grk_heb_chh_wly_arw_uzb_azi_swt_sun_dyu_krd_lit_bsq_pol_anl_ewe_mnd_fre_pan_dgb_cze_bam_urd_hun_zul_fbf_est_ukr_owc_geo_mcd_ita_afr_swe_aeg_gam_glc_fin_ven_mao_bul_ind_jpn_knd_kor_svk_ger_igb_alb_mly_ben_sid_tag_cnt_rus_xho_dut_mlt_nor_slo_por_mol_qcu_lat_spa_hin_moo_sod_eng_amr_ctl_bat_bos_lda_guj_bem_jav_tha_tig_tml_yor_swa_aze_scr_prs_tur_ses_vie_hau_tsn_cic_tsw	0.116447653817604	0.274145917060641	0.784580489979705
632	anl_alb_ses_pan_amh_owc_chh_ben_tur_uzb_moo_tag_xho_eng_lit_bsq_rus_aeg_dgb_cnt_por_ger_swa_swe_bam_mol_est_lda_bem_fin_ukr_gam_geo_arw_krd_grk_bul_mlt_tig_dut_hun_ewe_jav_pol_ind_jpn_tml_kor_nor_mcd_dyu_urd_mao_slo_sod_bat_mnd_fre_tsw_ctl_sid_guj_afr_prs_ita_qcu_spa_rom_scr_swt_amr_bos_wly_svk_sun_glc_yor_lat_igb_mly_tha_hau_knd_fbf_tsn_aze_cze_hin_azi_zul_vie_heb_ven_akn_cic	-0.89618191000422	-2.17128984343147	0.0324543093416216
633	tig_svk_ewe_bos_amh_owc_chh_spa_aze_azi_dyu_sun_ses_ben_afr_bsq_ger_anl_bam_cnt_mol_fre_moo_slo_tsw_lit_hun_lda_bem_fin_por_aeg_geo_guj_cze_ita_ctl_sod_hau_arw_est_tsn_mao_mcd_bat_jpn_tml_kor_dut_bul_dgb_krd_ind_ukr_wly_jav_mnd_alb_fbf_grk_heb_pan_nor_swe_scr_qcu_urd_hin_pol_yor_amr_rom_gam_glc_mly_prs_akn_eng_igb_tag_tha_mlt_knd_swt_cic_tur_rus_lat_uzb_zul_vie_sid_xho_swa_ven	-0.622936146898403	-1.4899410492121	0.139623490163329
634	heb_fre_ses_ukr_wly_aeg_chh_pol_azi_aze_dgb_bat_ewe_alb_bul_bsq_rom_owc_bem_cnt_lat_grk_moo_glc_cic_krd_hun_swa_ven_fin_por_sid_geo_guj_ita_eng_dut_mlt_gam_cze_est_fbf_mao_hin_tag_jpn_tml_kor_nor_ben_swt_svk_sun_ger_anl_ind_mnd_ctl_akn_arw_sod_prs_urd_bos_afr_qcu_slo_lit_mcd_tsn_amr_swe_hau_scr_mly_mol_xho_rus_yor_jav_tha_amh_knd_igb_zul_uzb_pan_spa_tur_bam_vie_tig_dyu_lda_tsw	-0.186910627891268	-0.441133682866493	0.660140076140835
635	hau_rom_ven_ukr_amr_wly_anl_glc_tur_aze_akn_jav_swa_alb_swe_bsq_grk_chh_tsn_cnt_prs_pan_zul_svk_yor_spa_hun_ses_igb_est_lat_heb_geo_bos_ctl_ita_rus_sod_sid_ger_fin_bam_mly_arw_bat_jpn_knd_kor_urd_hin_moo_fre_mao_krd_owc_ind_mnd_por_xho_guj_aeg_eng_cze_afr_mcd_qcu_ben_scr_mol_bem_gam_slo_mlt_dut_sun_nor_swt_lit_ewe_tag_tha_amh_tml_dyu_cic_uzb_bul_pol_azi_dgb_vie_tig_fbf_tsw_lda	-0.167868900022729	-0.396122741659444	0.692921850211464
636	aeg_pan_dyu_ukr_sid_wly_tig_afr_aze_azi_ses_mly_dgb_guj_rom_bsq_slo_sod_akn_mnd_cze_glc_swa_grk_fbf_prs_fin_tsn_bem_est_bos_hau_geo_urd_scr_svk_swe_gam_amr_ita_hun_xho_ind_dut_sun_jpn_knd_kor_alb_rus_lda_krd_bat_fre_amh_jav_cnt_eng_zul_bul_anl_mol_spa_lit_lat_qcu_nor_hin_ben_igb_mlt_arw_heb_mcd_tag_ctl_moo_ger_tsw_mao_tha_owc_tml_swt_ven_uzb_por_pol_tur_ewe_vie_chh_yor_bam_cic	0.0952718760467217	0.224265542501572	0.823042653519684
637	wly_ben_xho_prs_sod_hau_sid_mol_aze_uzb_igb_jav_moo_bos_slo_bsq_urd_aeg_akn_mnd_nor_eng_cic_mcd_zul_arw_est_dgb_swa_fin_dut_anl_geo_guj_cze_alb_scr_gam_amh_ita_hun_lda_sun_svk_bat_jpn_tml_kor_rom_spa_tsn_rus_mly_por_heb_ind_cnt_grk_ses_lit_owc_ukr_glc_ger_hin_qcu_bul_pol_swe_ven_tig_fre_mlt_afr_mao_ctl_tsw_pan_dyu_tag_tha_amr_knd_bem_bam_tur_krd_lat_azi_yor_vie_chh_swt_fbf_ewe	0.00301270031510237	0.00709132331619099	0.994357179526616
638	tig_scr_xho_afr_gam_amh_chh_ctl_uzb_tur_ewe_mao_lda_pan_glc_bsq_bul_hau_ven_cnt_lit_arw_yor_urd_bem_slo_fin_dgb_igb_est_alb_owc_geo_rom_rus_cze_lat_amr_anl_svk_hun_ses_sun_ukr_ind_jpn_tml_kor_eng_prs_cic_dut_bat_nor_wly_tag_mnd_bos_zul_guj_heb_ita_spa_pol_fre_qcu_ben_swe_ger_bam_sid_mol_mlt_krd_jav_por_tsw_grk_tsn_mly_tha_sod_knd_akn_moo_azi_hin_mcd_aze_fbf_vie_aeg_swt_dyu_swa	-0.71402131754933	-1.71340906906211	0.0899689733737968
639	tig_prs_dgb_urd_hau_wly_amh_guj_aze_uzb_bem_bat_swt_ita_mol_bsq_scr_gam_xho_cnt_lat_ben_tsw_ukr_zul_slo_est_dyu_tsn_fin_pol_sod_geo_por_grk_fre_dut_aeg_chh_nor_hun_swa_sun_mcd_tag_jpn_knd_kor_glc_rom_lda_afr_ind_lit_amr_jav_mnd_krd_fbf_svk_owc_swe_arw_cze_eng_qcu_pan_ctl_hin_ven_heb_spa_sid_ger_mly_alb_igb_bos_ses_mao_tha_anl_tml_bam_akn_azi_bul_rus_tur_moo_vie_mlt_yor_ewe_cic	-0.0385384409532191	-0.0908748004476311	0.927787518368372
640	heb_bos_ewe_rus_chh_sid_amh_ben_uzb_tur_bem_mao_moo_spa_pan_bsq_ctl_sod_tsw_mnd_lat_eng_swa_ukr_yor_cze_est_akn_dgb_hun_krd_mlt_geo_nor_swe_ita_urd_wly_gam_prs_fin_fbf_mly_slo_sun_jpn_knd_kor_mcd_mol_lda_dut_tag_glc_owc_bat_cnt_ger_ses_rom_aeg_grk_hin_fre_arw_qcu_svk_alb_guj_ven_tig_bul_amr_afr_jav_scr_zul_pol_cic_ind_tha_anl_tml_igb_bam_aze_por_lit_azi_xho_vie_hau_tsn_dyu_swt	-0.245486976623335	-0.580444777473058	0.563018546361975
641	amr_ita_bem_lat_wly_amh_aeg_pan_aze_tur_swa_mao_ven_guj_ctl_bsq_svk_anl_ewe_cnt_hin_ukr_cic_por_ses_slo_fin_bam_dyu_est_grk_sod_geo_eng_bul_cze_ger_gam_chh_pol_hun_zul_mly_dut_bat_jpn_tml_kor_nor_scr_lda_rom_ind_arw_sid_sun_mnd_afr_igb_bos_mlt_lit_rus_swe_mcd_qcu_urd_fre_mol_swt_owc_glc_hau_spa_jav_ben_akn_alb_tsn_tag_tha_heb_knd_yor_moo_azi_prs_krd_uzb_xho_vie_tig_fbf_tsw_dgb	-0.627916898224529	-1.50192069847748	0.136505484531927
642	owc_glc_tsw_rus_anl_sod_sid_mol_aze_tur_igb_bat_swa_ben_lat_bsq_scr_heb_ewe_cnt_slo_guj_cic_afr_xho_por_hun_dyu_zul_fin_ukr_chh_geo_fre_pan_mcd_lit_mlt_tig_swe_est_moo_jav_krd_ind_jpn_tml_kor_dut_ger_bem_nor_tag_eng_gam_mao_mnd_arw_ven_prs_aeg_grk_cze_ctl_svk_qcu_bul_bos_alb_lda_amh_urd_wly_hin_mly_pol_dgb_rom_yor_sun_tha_amr_knd_ses_tsn_azi_ita_spa_uzb_swt_vie_hau_bam_fbf_akn	0.0301128565712429	0.0709280244683669	0.94360734208526
643	amh_nor_swt_alb_gam_sod_wly_glc_aze_azi_tsn_mao_lda_fre_urd_bsq_svk_mlt_dgb_mnd_ger_rom_moo_pol_akn_scr_fin_yor_cic_est_cze_tig_geo_lit_hin_rus_ita_chh_anl_ctl_hun_bam_sun_ben_bat_jpn_tml_kor_krd_mcd_xho_spa_tag_lat_sid_ind_cnt_slo_ewe_guj_heb_bos_bul_ukr_pan_qcu_swe_dut_arw_ses_aeg_por_owc_grk_jav_prs_fbf_eng_zul_mly_tha_hau_knd_ven_bem_uzb_mol_afr_tur_tsw_vie_amr_dyu_igb_swa	-0.293057160201546	-0.694640176190623	0.489012613391405
644	wly_svk_moo_bos_anl_heb_chh_dut_azi_uzb_swt_mly_ewe_guj_ben_bsq_hin_sod_yor_cnt_spa_scr_lda_rom_dgb_lat_fin_zul_ses_est_nor_gam_geo_rus_glc_fre_afr_tig_amh_por_hun_swa_tag_ukr_bat_jpn_knd_kor_arw_lit_bam_mol_mao_prs_hau_jav_mnd_urd_bem_krd_mlt_grk_alb_mcd_slo_qcu_cze_ctl_pol_fbf_amr_pan_owc_swe_ind_ger_dyu_eng_cic_sun_tha_sid_tml_xho_tsn_aze_bul_ita_tur_tsw_vie_aeg_igb_akn_ven	0.482880171226767	1.14067502453967	0.256934140670589
645	tig_ger_dgb_glc_sid_amh_heb_nor_aze_tur_tsn_mly_fbf_afr_eng_bsq_svk_wly_cic_cnt_spa_dut_ewe_krd_zul_lit_fin_xho_tsw_hun_guj_sod_geo_cze_rus_urd_bos_chh_mlt_ukr_est_igb_tag_grk_jav_jpn_tml_kor_mol_ita_bem_alb_ind_slo_anl_mao_mnd_prs_moo_ctl_owc_scr_arw_bul_ben_qcu_pan_hin_fre_ven_hau_por_gam_swe_sun_rom_lda_pol_dyu_bat_tha_amr_knd_swa_yor_azi_mcd_lat_uzb_bam_vie_aeg_swt_akn_ses	-0.188581729873667	-0.445181850061296	0.657222834280258
646	owc_pol_xho_slo_sid_wly_mlt_krd_tur_uzb_ewe_sun_moo_bul_hin_bsq_urd_sod_akn_mnd_rus_dut_tsw_ger_zul_scr_fin_tsn_swt_est_afr_hau_geo_swe_arw_mcd_mol_tig_heb_rom_hun_yor_tag_cze_mly_jpn_knd_kor_spa_grk_dyu_prs_bat_ukr_amh_ind_cnt_ctl_dgb_svk_gam_lat_por_ben_eng_qcu_ita_guj_glc_bam_amr_alb_chh_pan_mao_fre_igb_bos_cic_jav_tha_aeg_tml_bem_swa_aze_lit_nor_azi_fbf_vie_anl_ses_lda_ven	-1.02619849776825	-2.50273770238805	0.0140690910653354
647	tig_prs_xho_krd_amr_anl_wly_bul_tur_aze_bem_ind_swt_nor_swe_bsq_fre_amh_yor_mnd_mcd_lit_tsn_ben_ses_rom_fin_dyu_tsw_est_ger_hau_geo_arw_spa_dut_pol_mlt_owc_lat_hun_akn_bat_glc_sun_jpn_knd_kor_afr_ctl_bam_urd_mly_eng_aeg_jav_cnt_pan_dgb_ukr_sid_bos_rus_ita_svk_qcu_slo_por_grk_igb_gam_cze_sod_mol_mao_hin_cic_guj_zul_tag_tha_chh_tml_swa_ewe_azi_scr_alb_uzb_lda_vie_heb_moo_fbf_ven	-0.0536513301340697	-0.126361482676036	0.899718578525586
648	aeg_fre_swa_ger_anl_hau_heb_swe_aze_azi_tsn_sun_moo_bul_alb_bsq_ctl_mlt_fbf_cnt_nor_ben_lda_pol_ewe_bos_est_bam_ses_fin_cze_tig_geo_svk_hin_dut_pan_wly_amh_urd_hun_xho_mao_arw_ind_jpn_tml_kor_mol_scr_yor_slo_jav_por_amr_mly_mnd_rus_cic_grk_gam_rom_krd_ukr_afr_qcu_lat_spa_glc_ven_owc_guj_chh_ita_bat_prs_dgb_mcd_akn_tag_tha_sid_knd_swt_tsw_tur_eng_lit_uzb_bem_vie_sod_igb_zul_dyu	-0.0953753143179728	-0.224966675001428	0.822498774485649
649	mlt_mcd_xho_rom_aeg_tig_sid_ctl_aze_azi_swt_jav_ses_rus_bul_bsq_bos_wly_igb_cnt_ita_swe_moo_afr_fbf_grk_hun_akn_dyu_fin_hin_gam_geo_spa_pan_cze_scr_amh_heb_ger_est_ven_bat_ben_sun_jpn_tml_kor_slo_glc_zul_dut_ind_fre_amr_mly_mnd_lat_dgb_ukr_sod_eng_guj_mol_urd_qcu_alb_svk_nor_tsn_anl_krd_owc_pol_tag_lit_bem_por_bam_mao_tha_chh_knd_ewe_swa_uzb_prs_arw_tur_lda_vie_hau_yor_tsw_cic	0.561581399348	1.32676790350762	0.187834036031144
650	mlt_ukr_dyu_rom_sod_chh_sid_eng_azi_aze_moo_ind_bam_prs_bos_bsq_ger_wly_dgb_cnt_glc_dut_swa_ctl_tsn_hin_hun_zul_lda_fin_pan_amr_geo_mcd_ita_por_lit_tig_owc_grk_est_yor_mly_swe_sun_jpn_knd_kor_fre_afr_igb_lat_mao_arw_amh_jav_mnd_urd_ses_scr_heb_mol_krd_slo_guj_qcu_nor_alb_svk_akn_hau_ben_aeg_rus_bat_bul_ewe_pol_fbf_tag_tha_anl_tml_cic_swt_tur_cze_spa_uzb_tsw_vie_gam_bem_xho_ven	-0.00352184663828233	-0.00829060778185487	0.99340288633557
651	wly_guj_fbf_mcd_aeg_amr_tig_hin_uzb_azi_ewe_sun_xho_urd_nor_bsq_pol_anl_lda_cnt_prs_afr_swa_ben_tsw_bul_hun_swt_akn_est_scr_chh_geo_swe_ukr_alb_cze_owc_mlt_slo_fin_ses_tag_krd_ind_jpn_knd_kor_svk_grk_moo_mol_mao_pan_amh_bat_mnd_ctl_dgb_rom_heb_spa_ger_fre_dut_qcu_bos_lit_por_cic_gam_rus_sod_ita_jav_glc_ven_eng_bam_mly_tha_sid_tml_bem_igb_aze_arw_lat_tur_yor_vie_hau_tsn_zul_dyu	-0.329821643723832	-0.780449228452818	0.437108448573036
652	owc_eng_swa_dut_sod_mlt_gam_grk_uzb_azi_moo_bat_bam_nor_rom_bsq_cze_tig_tsw_mnd_glc_krd_akn_ita_yor_mcd_fin_ses_tsn_est_afr_wly_geo_ukr_ben_slo_arw_sid_amr_lat_hun_dyu_ind_fre_mly_jpn_tml_kor_prs_guj_lda_hin_jav_scr_hau_tag_cnt_spa_xho_ger_chh_ctl_svk_pol_lit_qcu_urd_bos_bul_fbf_aeg_por_heb_pan_mao_swe_zul_mol_cic_sun_tha_amh_knd_dgb_ewe_tur_rus_alb_aze_bem_vie_anl_ven_swt_igb	0.177300262981559	0.417211172350831	0.677485491431673
653	sid_por_igb_ger_wly_heb_aeg_fre_uzb_aze_ewe_mly_zul_lit_lat_bsq_eng_sod_moo_cnt_ita_grk_akn_afr_cic_swe_fin_dyu_swa_hun_glc_gam_geo_mol_krd_ben_rus_hau_owc_dut_est_ses_mao_arw_jav_jpn_knd_kor_pol_scr_tsn_alb_ind_pan_chh_sun_mnd_ctl_bem_nor_mlt_ukr_mcd_slo_spa_qcu_cze_urd_rom_swt_tig_guj_amh_prs_bat_bul_yor_bos_dgb_tag_tha_anl_tml_ven_tsw_tur_svk_hin_azi_bam_vie_amr_lda_fbf_xho	-1.10444704476054	-2.71716952288437	0.00785278724206641
654	owc_cze_xho_glc_chh_sod_wly_rus_aze_azi_fbf_mao_akn_urd_pol_bsq_fre_mlt_dyu_mnd_dut_pan_ewe_bul_moo_hin_hun_lda_zul_fin_mcd_amh_geo_swe_ukr_ita_slo_tig_aeg_ctl_est_swt_mly_nor_tag_jpn_tml_kor_rom_lit_yor_afr_bat_svk_amr_ind_cnt_por_cic_krd_heb_mol_eng_lat_ben_qcu_scr_grk_arw_ven_gam_spa_hau_ger_jav_prs_tsn_alb_igb_sun_tha_anl_knd_dgb_bam_uzb_guj_bos_tur_swa_vie_sid_ses_tsw_bem	-0.272860452024105	-0.644828456547188	0.520625855623875
655	wly_nor_zul_scr_mlt_tig_amh_prs_aze_uzb_moo_bat_xho_dut_guj_bsq_rus_sid_yor_mnd_pol_swe_ses_fre_swt_mol_hun_dyu_dgb_fin_lit_amr_geo_spa_krd_slo_bos_hau_sod_urd_est_tsn_tag_afr_sun_jpn_tml_kor_mcd_ben_bam_bul_mao_ctl_chh_mly_cnt_arw_igb_ita_heb_glc_eng_rom_cze_qcu_por_ukr_lat_cic_aeg_svk_owc_hin_jav_ger_lda_alb_bem_ind_tha_gam_knd_swa_fbf_tur_grk_pan_azi_ewe_vie_anl_akn_ven_tsw	0.0733859050959445	0.173482114396325	0.862649527548165
656	aeg_prs_zul_krd_sid_amr_hau_ukr_aze_tur_igb_tag_lda_guj_pol_bsq_afr_heb_yor_mnd_bos_spa_ewe_ger_tsn_arw_hun_akn_ven_fin_ctl_amh_geo_nor_dut_ita_urd_tig_wly_por_est_moo_jav_cze_bat_jpn_knd_kor_alb_eng_bem_rom_mly_glc_gam_ind_cnt_grk_dyu_slo_chh_svk_ben_bul_pan_qcu_mcd_hin_lat_swa_mlt_lit_anl_fre_mao_rus_tsw_mol_bam_sun_tha_sod_tml_fbf_cic_azi_scr_swe_uzb_ses_vie_owc_xho_swt_dgb	-0.560265005185946	-1.33518751318519	0.185074034274862
657	tig_pan_bem_ben_sod_anl_sid_pol_uzb_azi_bam_ind_swa_guj_lit_bsq_glc_wly_dyu_cnt_ita_nor_akn_scr_yor_svk_fin_ses_swt_est_mol_heb_geo_fre_slo_ukr_spa_amr_amh_ctl_hun_tsn_mly_bos_jav_jpn_knd_kor_krd_grk_tsw_por_sun_afr_hau_bat_mnd_prs_lda_eng_mlt_lat_arw_mcd_dut_qcu_alb_hin_rus_moo_gam_rom_owc_cze_mao_swe_ven_bul_ewe_tag_tha_aeg_tml_zul_igb_aze_urd_ger_tur_cic_vie_chh_xho_fbf_dgb	-0.716854434854656	-1.71751350762749	0.0892136347478266
658	hau_mol_bam_pol_chh_sod_wly_por_aze_uzb_dgb_mly_akn_ita_swe_bsq_fre_owc_zul_mnd_dut_spa_moo_grk_tsw_svk_hun_dyu_fbf_est_afr_gam_geo_lat_urd_slo_rus_sid_tig_arw_fin_ven_bat_mcd_tag_jpn_tml_kor_ben_bul_lda_rom_sun_prs_aeg_jav_cnt_hin_cic_eng_anl_pan_ukr_ger_glc_qcu_krd_bos_nor_swa_heb_lit_amh_guj_ind_cze_ses_ctl_swt_mao_tha_mlt_knd_xho_igb_azi_alb_scr_tur_tsn_vie_amr_ewe_yor_bem	0.250315565966732	0.589507610187248	0.556950242893443
659	wly_slo_igb_glc_amh_sid_heb_ben_azi_aze_bam_jav_dyu_guj_rus_bsq_mol_amr_akn_cnt_rom_svk_ven_dut_swt_hin_hun_dgb_bem_est_spa_chh_geo_pan_ita_eng_bul_tig_owc_mcd_fin_tsw_mly_lat_tag_jpn_tml_kor_urd_ger_tsn_pol_mao_fre_hau_ind_mnd_krd_swa_ukr_aeg_cze_swe_arw_lit_qcu_por_bos_afr_lda_gam_scr_sod_grk_sun_alb_yor_nor_fbf_bat_tha_mlt_knd_moo_zul_tur_ctl_prs_uzb_xho_vie_anl_ewe_cic_ses	0.0864685691633863	0.203562683451877	0.839140012054747
660	aeg_ctl_dgb_prs_gam_owc_amh_bos_uzb_azi_bam_jav_lda_scr_bul_bsq_rus_wly_fbf_mnd_afr_ukr_zul_alb_ewe_pol_est_swa_xho_hun_guj_anl_geo_cze_slo_lat_ger_sid_chh_rom_fin_cic_tag_mcd_sun_jpn_tml_kor_krd_spa_swt_hin_ind_ben_hau_mao_cnt_dut_tsw_swe_heb_pan_eng_grk_urd_qcu_fre_glc_mol_bem_amr_arw_sod_svk_bat_nor_ven_ita_ses_mly_tha_tig_knd_akn_tsn_aze_por_lit_tur_yor_vie_mlt_dyu_igb_moo	-0.80236912400708	-1.93773508773313	0.0556892660548642
661	mlt_nor_ewe_ben_anl_gam_amr_arw_azi_aze_dgb_tag_igb_prs_svk_bsq_ukr_wly_yor_cnt_mol_hin_ven_ita_cic_ger_hun_swt_dyu_fin_dut_amh_geo_eng_afr_bos_rus_heb_sod_pan_est_zul_jav_rom_mly_jpn_knd_kor_guj_lat_lda_spa_bat_alb_chh_mao_mnd_cze_xho_lit_sid_grk_swe_fre_por_qcu_urd_slo_krd_tsw_tig_glc_owc_scr_sun_bul_swa_ctl_ses_ind_tha_aeg_tml_moo_bem_uzb_pol_mcd_tur_akn_vie_hau_bam_fbf_tsn	-0.758144261985262	-1.82718006840769	0.0708800012558743
662	anl_por_dgb_grk_owc_chh_sod_rus_tur_aze_igb_ind_xho_dut_spa_bsq_bul_sid_bam_mnd_urd_hin_tsn_bos_ses_alb_hun_tsw_moo_fin_eng_amh_geo_ger_afr_cze_ben_tig_heb_lit_est_swa_tag_mol_bat_jpn_tml_kor_fre_svk_dyu_ukr_mly_pol_hau_mao_cnt_ita_akn_ctl_wly_prs_arw_slo_scr_qcu_pan_krd_nor_bem_gam_mcd_aeg_rom_jav_glc_ewe_lat_yor_sun_tha_mlt_knd_ven_zul_azi_swe_guj_uzb_lda_vie_amr_swt_fbf_cic	-0.340364493388971	-0.806217232751392	0.422174408992216
663	wly_hin_lda_slo_gam_amr_owc_glc_tur_aze_tsn_sun_fbf_guj_eng_bsq_mol_mlt_zul_mnd_pan_afr_swt_por_swa_dut_fin_moo_ven_est_swe_heb_geo_ben_ctl_grk_nor_hau_chh_rom_hun_ses_ind_cze_tag_jpn_tml_kor_ukr_mcd_dyu_spa_jav_fre_amh_mly_cnt_scr_bem_ita_tig_lat_alb_lit_arw_qcu_rus_prs_bos_xho_sid_pol_anl_krd_bat_svk_dgb_ger_tsw_mao_tha_sod_knd_yor_bam_uzb_urd_bul_azi_cic_vie_aeg_ewe_akn_igb	-1.00007015380518	-2.44226577949953	0.016485330514639
664	owc_svk_moo_mcd_aeg_gam_sid_hin_tur_azi_bem_ind_fbf_rus_bul_bsq_rom_chh_ses_cnt_prs_urd_dyu_afr_tsn_por_hun_lda_igb_fin_bos_anl_geo_mol_nor_lit_lat_amh_tig_ger_est_swa_jav_krd_mao_jpn_tml_kor_scr_ctl_bam_slo_bat_cze_mlt_tag_mnd_glc_tsw_alb_amr_ben_dut_pol_spa_qcu_arw_eng_pan_dgb_heb_ukr_hau_grk_sun_fre_zul_ita_akn_mly_tha_wly_knd_swt_yor_aze_guj_swe_uzb_ven_vie_sod_ewe_xho_cic	0.272285362379868	0.642157627608505	0.522350646560253
665	sid_spa_bem_ctl_gam_anl_owc_grk_azi_tur_tsw_mao_dyu_svk_por_bsq_afr_heb_fbf_mnd_krd_lat_ses_hin_ewe_pan_est_lda_cic_hun_lit_tig_geo_scr_pol_bos_rom_wly_mlt_ukr_fin_zul_bat_alb_tag_jpn_tml_kor_ita_eng_bam_dut_jav_fre_sod_sun_cnt_cze_yor_prs_chh_slo_glc_ben_bul_qcu_swe_rus_arw_ven_amr_guj_amh_mol_ind_urd_dgb_nor_tsn_mly_tha_aeg_knd_igb_xho_uzb_ger_mcd_aze_moo_vie_hau_swt_akn_swa	-1.09362885787262	-2.67765586379144	0.00876502949717056
666	owc_bul_bem_bos_anl_gam_amh_slo_azi_uzb_moo_sun_tsn_dut_scr_bsq_arw_amr_zul_cnt_lit_por_bam_svk_swa_rom_fin_xho_akn_est_pol_tig_geo_hin_fre_guj_nor_sod_sid_alb_hun_ewe_jav_ukr_mao_jpn_tml_kor_mcd_krd_tsw_rus_mly_afr_hau_tag_mnd_cze_ven_swe_heb_lat_glc_ita_ger_qcu_urd_mol_eng_igb_mlt_prs_aeg_grk_bat_spa_ses_pan_dgb_ind_tha_wly_knd_lda_swt_tur_ctl_ben_aze_cic_vie_chh_yor_fbf_dyu	0.940618284488964	2.25223812719677	0.026659843850451
667	mlt_ukr_lda_krd_wly_amh_anl_bul_uzb_aze_tsn_mly_moo_afr_slo_bsq_swe_sid_ses_cnt_ita_cze_akn_mol_ewe_por_fin_bam_swt_hun_eng_tig_geo_pol_pan_prs_svk_aeg_chh_ger_est_fbf_jav_grk_bat_jpn_knd_kor_arw_lat_xho_lit_ind_ctl_heb_sun_mnd_urd_dgb_hin_hau_dut_guj_nor_ben_qcu_rom_alb_glc_swa_owc_rus_amr_spa_mao_fre_yor_bos_zul_tag_tha_gam_tml_ven_cic_tur_scr_mcd_azi_dyu_vie_sod_tsw_bem_igb	-0.337546543366843	-0.800167824577394	0.425652830290947
668	amr_ctl_bem_pan_mlt_aeg_chh_hin_aze_uzb_swt_mly_cic_afr_guj_bsq_spa_heb_ven_mnd_por_arw_tsn_fre_dyu_eng_hun_moo_bam_fin_bos_tig_geo_prs_slo_cze_scr_amh_sid_bul_est_zul_tag_lit_bat_jpn_knd_kor_lat_nor_igb_pol_mao_ben_sod_sun_cnt_alb_dgb_rus_hau_krd_mol_svk_swe_qcu_mcd_ger_grk_yor_anl_urd_gam_ukr_ind_dut_akn_ita_ses_jav_tha_owc_tml_fbf_swa_azi_glc_rom_tur_lda_vie_wly_ewe_xho_tsw	0.00276424124277118	0.00650694611519436	0.99482218250771
669	amr_eng_swt_hin_amh_anl_aeg_ukr_azi_uzb_moo_bat_yor_rom_afr_bsq_prs_sod_tsw_mnd_pol_fre_xho_ctl_bem_ben_hun_dyu_tsn_est_grk_gam_geo_dut_lit_nor_cze_hau_sid_slo_fin_cic_jav_bul_sun_jpn_knd_kor_krd_swe_akn_spa_tag_lat_wly_ind_cnt_ita_igb_rus_heb_guj_mol_ger_urd_qcu_bos_arw_pan_swa_mlt_svk_owc_mcd_mly_glc_ven_por_zul_mao_tha_chh_tml_bam_ewe_aze_alb_scr_tur_fbf_vie_tig_dgb_ses_lda	-0.462940190652699	-1.09961309267622	0.274339075282741
670	sod_fre_igb_glc_hau_owc_heb_guj_aze_tur_bam_ind_dgb_pol_scr_bsq_rus_tig_fbf_cnt_eng_slo_swa_dut_lda_ita_est_bem_tsn_fin_ctl_amh_geo_spa_nor_bos_urd_amr_anl_mcd_hun_ses_bat_cze_tag_jpn_tml_kor_prs_hin_ewe_ger_mao_afr_aeg_jav_mnd_svk_ven_rom_wly_mol_krd_pan_grk_qcu_lit_ben_alb_zul_chh_lat_gam_swe_sun_bul_yor_arw_cic_mly_tha_mlt_knd_akn_moo_azi_por_ukr_uzb_xho_vie_sid_tsw_swt_dyu	-0.385350585795145	-0.91416480128491	0.362994300599996
671	gam_scr_ven_por_anl_aeg_mlt_bos_aze_uzb_dgb_tag_zul_bul_rom_bsq_urd_sid_moo_cnt_guj_ben_swt_ctl_akn_krd_fin_bam_swa_est_alb_tig_geo_mcd_ger_arw_pan_wly_heb_grk_hun_tsw_jav_eng_mao_jpn_tml_kor_afr_glc_bem_ita_ind_cze_chh_mly_mnd_swe_ewe_rus_amr_dut_mol_spa_pol_qcu_svk_prs_ukr_yor_sod_hin_amh_lit_bat_slo_fbf_lat_igb_sun_tha_owc_knd_cic_tsn_tur_nor_fre_azi_ses_vie_hau_dyu_xho_lda	0.0526306643553429	0.123953449887362	0.901619644341391
672	amh_pol_bam_spa_amr_owc_hau_ben_aze_tur_fbf_tag_yor_eng_grk_bsq_slo_sod_xho_cnt_rus_mcd_ewe_guj_moo_svk_hun_swt_zul_fin_ger_gam_geo_urd_nor_afr_alb_wly_mlt_bul_est_akn_mao_cze_jav_jpn_knd_kor_rom_prs_igb_pan_bat_lit_aeg_ind_mnd_dut_ses_swe_heb_ita_krd_lat_ukr_qcu_fre_scr_hin_tsn_chh_mol_tig_glc_sun_por_tsw_ctl_dyu_mly_tha_sid_tml_ven_dgb_azi_arw_bos_uzb_cic_vie_anl_lda_swa_bem	-0.263231365288773	-0.62216154798218	0.535358043163556
673	tig_arw_yor_cze_mlt_wly_hau_afr_azi_aze_swa_ind_fbf_bos_guj_bsq_scr_sod_dyu_mnd_rus_slo_tsn_mol_moo_ita_hun_zul_akn_fin_urd_chh_geo_ger_prs_spa_ukr_gam_heb_krd_est_swt_bat_alb_mly_jpn_tml_kor_svk_swe_ewe_lat_sun_nor_owc_mao_cnt_mcd_cic_glc_amr_rom_ben_bul_por_qcu_fre_pan_lit_tsw_aeg_grk_anl_pol_tag_hin_dgb_dut_lda_jav_tha_sid_knd_ven_ses_uzb_ctl_eng_tur_igb_vie_amh_bam_bem_xho	0.335323246257487	0.789562682127366	0.431791667848336
674	amr_pan_dgb_ctl_mlt_gam_amh_lat_azi_tur_lda_mao_ewe_urd_scr_bsq_krd_hau_tsn_cnt_dut_bos_bem_eng_cic_ger_fin_ses_xho_est_grk_chh_geo_cze_por_hin_pol_tig_anl_spa_hun_igb_ind_guj_sun_jpn_knd_kor_svk_arw_moo_mcd_bat_ben_sod_mly_mnd_lit_akn_afr_wly_ita_bul_fre_mol_qcu_nor_rus_prs_ven_aeg_alb_heb_slo_tag_glc_bam_ukr_tsw_jav_tha_owc_tml_zul_swa_aze_swe_rom_uzb_fbf_vie_sid_swt_dyu_yor	0.0914555950972765	0.215166422355778	0.830108721481686
675	wly_glc_akn_dut_sid_sod_owc_ita_aze_tur_cic_bat_tsw_svk_swe_bsq_rom_chh_ewe_mnd_grk_prs_moo_slo_bam_guj_est_dgb_yor_hun_nor_aeg_geo_hin_scr_arw_por_amr_hau_urd_fin_zul_sun_alb_ind_jpn_tml_kor_ctl_fre_xho_mcd_mly_cze_gam_mao_cnt_ben_ven_ger_amh_spa_eng_bos_krd_qcu_pol_lat_bul_bem_tig_rus_mlt_mol_tag_afr_tsn_lit_dyu_jav_tha_anl_knd_swa_swt_uzb_ukr_pan_azi_fbf_vie_heb_ses_lda_igb	-1.33084947500139	-3.33914258548535	0.0012102719394769
676	sod_afr_ses_ukr_amh_hau_amr_mcd_tur_aze_tsw_ind_igb_krd_rus_bsq_por_tig_tsn_mnd_nor_glc_swt_spa_dgb_lat_fin_dyu_akn_est_pol_mlt_geo_urd_arw_rom_cze_wly_owc_hin_hun_cic_mao_prs_tag_jpn_knd_kor_eng_bul_bem_swe_jav_alb_chh_sun_cnt_slo_lda_lit_anl_fre_mol_dut_svk_qcu_ben_ctl_guj_bam_gam_bos_sid_grk_mly_scr_xho_ita_moo_bat_tha_heb_tml_ewe_fbf_uzb_pan_ger_azi_yor_vie_aeg_zul_ven_swa	-0.258372010632667	-0.610682657192034	0.542899287267418
677	sod_prs_swa_svk_aeg_wly_mlt_afr_tur_uzb_ewe_ind_tsw_lit_dut_bsq_guj_amh_dgb_cnt_arw_krd_tsn_ger_ven_rus_hun_zul_yor_fin_mcd_owc_geo_slo_alb_glc_bul_hau_gam_grk_est_ses_bat_bos_mly_jpn_tml_kor_swe_ita_swt_eng_tag_por_amr_jav_mnd_scr_akn_urd_sid_rom_fre_lat_mol_qcu_pan_ben_pol_bem_tig_ukr_anl_hin_sun_spa_dyu_ctl_igb_mao_tha_chh_knd_lda_xho_aze_cze_nor_azi_bam_vie_heb_fbf_moo_cic	-0.0577453287322128	-0.136084577543687	0.892048559677116
678	owc_rus_ven_ctl_gam_amh_tig_krd_azi_aze_swt_mao_bem_swe_ukr_bsq_rom_sid_lda_mnd_bul_spa_swa_slo_tsw_cze_est_dgb_tsn_hun_ger_heb_geo_hin_fre_ita_dut_chh_sod_bos_fin_yor_jav_nor_tag_jpn_tml_kor_glc_ben_zul_pan_ind_mol_wly_bat_cnt_mcd_igb_eng_anl_urd_scr_lit_arw_qcu_alb_guj_por_dyu_mlt_prs_aeg_pol_sun_grk_bam_svk_ses_mly_tha_hau_knd_cic_moo_tur_afr_lat_uzb_akn_vie_amr_fbf_xho_ewe	0.103261376861692	0.243368195522585	0.808256187732953
679	hau_bos_ses_ger_amh_chh_sid_por_azi_uzb_ven_mly_tsw_lit_rus_bsq_grk_anl_akn_cnt_mcd_ctl_yor_eng_dyu_svk_est_fbf_bem_hun_spa_aeg_geo_swe_slo_alb_glc_heb_gam_nor_fin_dgb_ind_bul_tag_jpn_tml_kor_ukr_guj_moo_scr_sun_afr_tig_jav_mnd_arw_swa_cze_wly_dut_ben_pol_urd_qcu_hin_pan_prs_lda_owc_ita_mlt_fre_mao_lat_igb_krd_zul_bat_tha_amr_knd_xho_bam_tur_rom_mol_aze_ewe_vie_sod_tsn_cic_swt	-0.614799852759705	-1.46980459406487	0.14498967428232
680	tig_afr_swa_scr_sid_hau_wly_bul_tur_azi_ewe_ind_moo_ger_mcd_bsq_spa_amr_lda_cnt_urd_ctl_ven_lit_tsn_ukr_fin_xho_igb_est_pan_amh_geo_bos_arw_cze_slo_mlt_sod_por_hun_swt_jav_krd_mly_jpn_tml_kor_ita_hin_ses_rom_mao_eng_aeg_sun_mnd_lat_bem_swe_chh_grk_nor_glc_ben_qcu_prs_mol_dut_fbf_anl_svk_owc_guj_bat_pol_zul_rus_dgb_tag_tha_gam_knd_cic_akn_uzb_fre_alb_aze_bam_vie_heb_dyu_tsw_yor	-0.0274011289073244	-0.0646411879556241	0.948598434734332
681	anl_ctl_ven_pol_heb_wly_gam_swe_uzb_aze_bam_tag_tsw_afr_alb_bsq_spa_chh_lda_mnd_ukr_glc_swa_dut_xho_krd_fin_moo_igb_hun_rom_sod_geo_eng_ger_hin_bul_amh_mlt_prs_est_bem_mao_bos_bat_jpn_knd_kor_lit_fre_dgb_lat_jav_ita_sid_ind_cnt_ben_ewe_por_tig_nor_cze_arw_mcd_qcu_pan_svk_slo_yor_amr_guj_owc_mol_mly_grk_akn_scr_cic_sun_tha_aeg_tml_tsn_zul_tur_rus_urd_azi_fbf_vie_hau_swt_ses_dyu	0.0181828792588303	0.0427952713860965	0.965956481552868
682	mlt_nor_akn_slo_sod_tig_hau_svk_azi_tur_swa_tag_bem_prs_ita_bsq_pan_sid_xho_cnt_lat_ctl_bam_guj_ewe_glc_hun_ven_dyu_est_arw_owc_geo_bos_rus_eng_fre_chh_heb_hin_fin_ses_mly_swe_jav_jpn_knd_kor_krd_ben_cic_afr_ind_mcd_wly_mao_mnd_grk_lda_rom_gam_spa_ukr_dut_bul_qcu_por_urd_scr_zul_amr_alb_anl_mol_bat_cze_yor_pol_moo_sun_tha_aeg_tml_fbf_swt_uzb_ger_lit_aze_igb_vie_amh_tsw_dgb_tsn	-0.266874420982	-0.631273460852088	0.529410251511517
683	wly_nor_ven_urd_sod_sid_chh_lat_uzb_azi_dyu_bat_fbf_bul_swe_bsq_ben_amh_swa_mnd_svk_bos_bem_afr_ewe_krd_est_igb_cic_fin_pol_mlt_geo_glc_eng_mcd_guj_aeg_heb_lit_hun_akn_tag_ukr_mao_jpn_tml_kor_dut_alb_swt_spa_jav_pan_hau_sun_cnt_ctl_tsw_prs_tig_rom_ita_rus_grk_qcu_fre_scr_mol_ses_gam_ger_amr_arw_ind_hin_yor_por_zul_mly_tha_owc_knd_xho_lda_tur_slo_cze_aze_bam_vie_anl_dgb_tsn_moo	-0.914833626744368	-2.2243512766055	0.028544459472019
684	owc_cze_yor_spa_mlt_amh_aeg_fre_aze_azi_swa_ind_zul_arw_scr_bsq_pan_heb_swt_cnt_ita_lit_bam_dut_tsn_bul_fin_ven_dgb_hun_afr_sod_geo_nor_mol_grk_guj_sid_gam_ukr_est_dyu_mly_urd_bat_jpn_knd_kor_glc_rom_lda_svk_mao_ben_anl_jav_mnd_ger_ewe_swe_wly_alb_hin_eng_slo_qcu_por_ctl_rus_fbf_hau_pol_chh_mcd_sun_krd_tsw_prs_akn_tag_tha_tig_tml_igb_moo_tur_bos_lat_uzb_ses_vie_amr_xho_bem_cic	-0.375521240989031	-0.889849079212334	0.375843033484188
685	owc_alb_ven_prs_amh_anl_sid_grk_azi_tur_tsw_bat_ewe_swe_ukr_bsq_dut_tig_xho_mnd_mcd_urd_dgb_eng_swa_ita_est_igb_dyu_hun_ctl_sod_geo_guj_spa_bos_rom_hau_aeg_hin_fin_ses_tag_ger_sun_jpn_knd_kor_svk_fre_moo_pan_ind_bul_chh_jav_cnt_nor_cic_afr_heb_glc_scr_rus_pol_qcu_krd_cze_lat_lda_wly_mol_amr_arw_mao_lit_fbf_slo_zul_mly_tha_mlt_tml_tsn_swt_uzb_por_ben_aze_bam_vie_gam_yor_bem_akn	-0.659615595451937	-1.58325080701675	0.116759220547509
686	amh_bos_bam_spa_owc_tig_hau_lit_azi_uzb_lda_ind_dgb_ger_mol_bsq_eng_sid_tsn_cnt_slo_lat_bem_bul_moo_afr_hun_cic_xho_fin_pan_heb_geo_glc_arw_fre_grk_mlt_sod_cze_est_dyu_sun_alb_tag_jpn_knd_kor_krd_prs_swa_svk_mly_mcd_wly_jav_mnd_rom_zul_ben_anl_guj_nor_ukr_scr_qcu_pol_ctl_hin_swt_gam_urd_chh_por_mao_swe_fbf_dut_ses_bat_tha_aeg_tml_ven_yor_tur_rus_ita_aze_igb_vie_amr_tsw_ewe_akn	-0.830612254702483	-2.00631478579467	0.0477271811323541
687	sid_ukr_akn_prs_wly_heb_gam_scr_aze_uzb_zul_tag_swt_ben_glc_bsq_cze_sod_swa_cnt_swe_afr_moo_arw_dgb_krd_est_ses_tsw_fin_rom_mlt_geo_pan_mol_mcd_eng_amr_hau_grk_hun_yor_ind_svk_mly_jpn_knd_kor_guj_bul_ewe_rus_sun_urd_owc_jav_mnd_nor_lda_lit_amh_spa_ger_alb_slo_qcu_pol_ctl_fre_cic_anl_lat_chh_dut_bat_hin_igb_por_dyu_mao_tha_aeg_tml_bem_xho_azi_bos_ita_tur_bam_vie_tig_tsn_fbf_ven	-0.264036772473277	-0.624091587591638	0.534095360514792
688	chh_ctl_bam_mol_owc_sid_anl_afr_azi_tur_lda_mao_dgb_ben_pan_bsq_mcd_amr_yor_mnd_krd_glc_bem_bul_tsw_guj_est_swt_akn_hun_spa_tig_geo_arw_svk_swe_ukr_aeg_heb_slo_fin_ses_ind_cze_sun_jpn_knd_kor_urd_rus_swa_alb_jav_nor_hau_mly_cnt_dut_tsn_por_wly_bos_lat_pol_grk_qcu_ita_lit_fre_dyu_gam_ger_mlt_hin_bat_scr_ewe_prs_cic_tag_tha_sod_tml_moo_igb_aze_eng_rom_uzb_ven_vie_amh_zul_fbf_xho	-0.751060481404189	-1.8065673416367	0.0740639789674908
689	owc_glc_ses_por_mlt_sid_amr_dut_uzb_azi_ewe_sun_swt_lit_prs_bsq_swe_chh_zul_mnd_svk_cze_xho_ctl_dgb_rus_fin_tsn_akn_est_slo_wly_geo_afr_hin_nor_arw_gam_anl_mol_hun_cic_ind_eng_jav_jpn_knd_kor_spa_lat_bam_ben_mly_bos_tig_bat_cnt_mcd_yor_pol_amh_ita_ukr_grk_rom_qcu_urd_guj_krd_ven_hau_alb_aeg_ger_mao_scr_bem_fre_swa_tag_tha_sod_tml_dyu_tsw_aze_pan_bul_tur_moo_vie_heb_fbf_igb_lda	-0.395401783943644	-0.93765345598053	0.350851250731212
690	amh_rus_tsn_por_anl_tig_chh_cze_azi_uzb_fbf_jav_akn_ben_eng_bsq_alb_hau_swt_mnd_svk_mcd_dyu_hin_lda_mol_fin_bem_zul_est_ctl_amr_geo_ita_prs_glc_spa_gam_wly_krd_hun_dgb_bat_pol_ind_jpn_knd_kor_dut_lit_igb_bos_mao_nor_heb_sun_cnt_arw_yor_ger_aeg_lat_fre_bul_grk_qcu_pan_afr_rom_ven_owc_ukr_mlt_scr_mly_swe_tsw_guj_ses_tag_tha_sod_tml_swa_moo_aze_urd_slo_tur_cic_vie_sid_bam_ewe_xho	-0.230242462547282	-0.54426855104294	0.587559272168141
691	owc_mcd_dgb_pol_gam_heb_wly_slo_aze_tur_lda_bat_moo_swe_ukr_bsq_glc_aeg_ewe_cnt_svk_alb_fbf_grk_swt_bul_est_cic_tsw_fin_rom_amh_geo_afr_arw_por_bos_amr_sid_krd_hun_igb_mao_lat_mly_jpn_tml_kor_ben_ctl_akn_eng_ind_guj_sod_tag_mnd_ita_zul_urd_tig_dut_cze_pan_mol_qcu_nor_prs_hin_ses_hau_fre_anl_ger_jav_rus_swa_spa_yor_sun_tha_chh_knd_tsn_xho_azi_scr_lit_uzb_bem_vie_mlt_ven_dyu_bam	-0.208054159214557	-0.491073176132121	0.624531548818621
692	chh_ukr_ven_eng_aeg_owc_sod_ben_aze_tur_tsn_bat_ewe_hin_grk_bsq_cze_amr_bem_cnt_por_mcd_cic_ctl_akn_krd_hun_xho_yor_fin_afr_anl_geo_bos_rom_arw_swe_hau_gam_lit_est_zul_ind_scr_mao_jpn_tml_kor_nor_spa_moo_slo_jav_guj_tig_sun_mnd_mol_ses_ita_wly_prs_dut_bul_lat_qcu_urd_alb_rus_tsw_mlt_glc_sid_pol_tag_svk_swa_fre_swt_mly_tha_heb_knd_dgb_igb_azi_ger_pan_uzb_dyu_vie_amh_fbf_bam_lda	-0.947912238235919	-2.30003982709715	0.0236825270475392
693	heb_svk_dyu_ben_aeg_chh_sod_nor_aze_tur_igb_tag_bem_ctl_rus_bsq_lat_owc_tsw_mnd_arw_swe_tsn_fre_xho_mol_fin_swt_lda_est_mcd_gam_geo_lit_bul_urd_slo_anl_mlt_krd_hun_moo_jav_alb_mao_jpn_tml_kor_por_glc_zul_pol_bat_ita_amh_sun_cnt_ger_fbf_rom_wly_spa_bos_cze_dut_qcu_pan_ukr_scr_ven_hau_prs_amr_guj_mly_grk_akn_hin_swa_ind_tha_sid_knd_dgb_cic_uzb_afr_eng_azi_bam_vie_tig_ses_yor_ewe	0.266928833756767	0.628237532820545	0.531388150945134
694	amr_mol_bem_lat_sid_sod_owc_ger_azi_aze_zul_bat_ses_swe_pol_bsq_slo_aeg_xho_cnt_urd_nor_lda_afr_swt_bul_est_cic_igb_hun_ita_hau_geo_lit_bos_guj_krd_heb_mlt_ben_fin_ven_jav_hin_mao_jpn_knd_kor_ukr_eng_dyu_arw_ind_glc_anl_tag_mnd_por_tsn_prs_tig_mcd_alb_scr_pan_qcu_svk_spa_rom_dgb_chh_ctl_wly_dut_mly_cze_tsw_rus_akn_sun_tha_amh_tml_swa_yor_uzb_fre_grk_tur_ewe_vie_gam_fbf_moo_bam	-0.231006426302806	-0.546039915905436	0.586346006183137
695	mlt_ger_dyu_spa_aeg_gam_wly_glc_azi_aze_swa_bat_zul_nor_hin_bsq_bul_tig_akn_cnt_lat_mol_bam_dut_bem_rus_hun_dgb_fbf_fin_guj_amr_geo_rom_pan_pol_bos_anl_chh_ctl_est_xho_sun_scr_tag_jpn_knd_kor_mcd_grk_moo_prs_jav_arw_sid_mao_mnd_ita_tsn_swe_amh_slo_ukr_eng_urd_qcu_fre_krd_alb_ewe_heb_svk_sod_ben_mly_cze_ses_por_tsw_ind_tha_owc_tml_cic_swt_tur_afr_lit_uzb_igb_vie_hau_lda_ven_yor	0.180768439297288	0.425891295521932	0.671171100989795
696	hau_mol_fbf_ita_amr_heb_aeg_por_tur_uzb_tsn_bat_dgb_lat_dut_bsq_pol_sod_lda_mnd_rus_mcd_bam_afr_ewe_ukr_est_igb_dyu_hun_nor_anl_geo_hin_krd_rom_scr_owc_gam_ger_fin_cic_mly_svk_sun_jpn_knd_kor_urd_cze_xho_slo_jav_arw_chh_tag_cnt_ben_tsw_pan_wly_alb_prs_swe_bul_qcu_guj_lit_eng_swa_tig_grk_sid_spa_ind_fre_swt_glc_bem_mao_tha_mlt_tml_zul_akn_aze_bos_ctl_azi_ven_vie_amh_ses_yor_moo	-0.881176937240658	-2.13025701416427	0.0357898388390608
697	aeg_ita_bam_spa_tig_hau_sod_afr_azi_tur_ven_mly_xho_por_arw_bsq_nor_anl_tsw_mnd_svk_ukr_akn_pol_swa_ctl_est_ses_dgb_fin_hin_heb_geo_swe_slo_mol_prs_sid_amr_dut_hun_bem_jav_lat_bat_jpn_tml_kor_lit_pan_swt_fre_sun_scr_owc_ind_cnt_ben_igb_guj_wly_bul_cze_glc_alb_qcu_bos_rom_grk_cic_gam_urd_mlt_eng_tag_mcd_lda_rus_ewe_mao_tha_amh_knd_fbf_yor_aze_ger_krd_uzb_zul_vie_chh_tsn_moo_dyu	-0.639813511066533	-1.53145303200781	0.129052151493701
698	amh_scr_cic_pol_owc_amr_anl_rus_uzb_aze_swt_bat_fbf_bul_swe_bsq_arw_gam_ewe_cnt_afr_mcd_dgb_hin_yor_eng_est_tsw_ven_fin_rom_heb_geo_lat_ctl_lit_krd_sod_hau_pan_hun_igb_jav_guj_mly_jpn_tml_kor_spa_bos_dyu_svk_ind_prs_chh_mao_mnd_alb_lda_fre_sid_slo_cze_grk_por_qcu_urd_mol_dut_moo_wly_ita_aeg_ukr_tag_ben_akn_nor_bem_sun_tha_tig_knd_tsn_zul_tur_ger_glc_azi_bam_vie_mlt_swa_xho_ses	-0.271498356959552	-0.641457235119279	0.52280344544355
699	tig_guj_igb_lat_aeg_chh_heb_bul_tur_aze_bem_tag_ewe_ger_grk_bsq_por_sid_lda_cnt_ctl_scr_xho_krd_yor_nor_hun_zul_fbf_est_bos_gam_geo_glc_rom_mcd_pol_amr_anl_alb_fin_bam_jav_arw_bat_jpn_knd_kor_fre_ukr_ses_mol_ind_rus_hau_mly_mnd_lit_swa_pan_wly_cze_swe_eng_urd_qcu_prs_slo_svk_moo_sod_ben_owc_ita_sun_spa_ven_afr_swt_mao_tha_mlt_tml_akn_dyu_azi_hin_dut_uzb_tsn_vie_amh_dgb_tsw_cic	-0.101082369060264	-0.238045445911555	0.812369535120374
700	chh_pol_ewe_mcd_amh_wly_sid_por_uzb_tur_swt_mly_akn_urd_rus_bsq_fre_owc_lda_cnt_grk_svk_ses_alb_cic_slo_fin_zul_ven_est_krd_gam_geo_cze_dut_ben_eng_aeg_amr_bos_hun_yor_mao_prs_tag_jpn_knd_kor_lit_mol_bam_swe_bat_spa_mlt_sun_mnd_afr_tsn_ger_tig_bul_lat_hin_ctl_qcu_rom_guj_pan_tsw_hau_scr_heb_ukr_ind_glc_moo_nor_dgb_jav_tha_anl_tml_fbf_igb_azi_ita_arw_aze_dyu_vie_sod_swa_xho_bem	-0.32124921480344	-0.761386203238855	0.448352829428993
701	mlt_nor_cic_prs_gam_heb_chh_glc_tur_uzb_bem_tag_xho_mol_spa_bsq_slo_tig_zul_cnt_alb_rom_akn_lat_igb_ukr_hun_bam_dyu_est_swe_amr_geo_fre_ger_ben_urd_owc_amh_pan_fin_tsn_sun_afr_ind_jpn_tml_kor_bos_hin_swa_arw_bat_krd_anl_mao_mnd_guj_yor_grk_aeg_rus_ctl_dut_cze_qcu_eng_ita_svk_fbf_sod_por_sid_mcd_jav_bul_ses_lit_ewe_mly_tha_hau_knd_ven_moo_aze_scr_pol_azi_swt_vie_wly_tsw_dgb_lda	-0.117918840485057	-0.27845919372169	0.781278083309437
702	amr_ger_lda_lit_owc_sid_mlt_fre_aze_azi_swa_bat_akn_dut_afr_bsq_urd_anl_moo_mnd_cze_hin_swt_spa_xho_pol_hun_yor_tsw_est_rus_tig_geo_pan_slo_guj_arw_wly_gam_ben_fin_ses_mao_ita_jav_jpn_tml_kor_bos_svk_ewe_grk_sun_ctl_amh_ind_cnt_prs_fbf_eng_hau_scr_glc_por_rom_qcu_krd_lat_mcd_dyu_chh_bul_heb_ukr_tag_nor_cic_swe_tsn_mly_tha_aeg_knd_igb_bam_tur_mol_alb_uzb_bem_vie_sod_ven_zul_dgb	-0.379303501675269	-0.897852574638792	0.371582719720541
703	hau_guj_bem_rus_heb_anl_owc_pan_aze_uzb_ewe_tag_dyu_urd_arw_bsq_ukr_amh_dgb_cnt_cze_ita_fbf_spa_igb_nor_est_zul_cic_fin_lat_amr_geo_scr_glc_ctl_hin_tig_gam_prs_hun_akn_bat_rom_sun_jpn_knd_kor_swe_mcd_ses_pol_jav_bos_mlt_ind_mnd_krd_swa_ger_sid_alb_lit_afr_mol_qcu_grk_bul_ben_ven_wly_svk_sod_fre_mly_eng_tsw_por_yor_mao_tha_chh_tml_moo_swt_tur_dut_slo_azi_bam_vie_aeg_tsn_xho_lda	-0.404151934118293	-0.960602176718875	0.339243108623487
704	mlt_rom_bem_dut_amr_hau_tig_spa_uzb_aze_swa_sun_ewe_ger_grk_bsq_prs_owc_swt_cnt_alb_scr_ven_nor_lda_ctl_hun_tsn_cic_fin_bos_chh_geo_eng_ita_lit_bul_gam_sid_por_est_zul_bat_hin_mao_jpn_knd_kor_ben_pol_tsw_pan_jav_guj_aeg_tag_mnd_lat_igb_swe_amh_mol_arw_krd_afr_qcu_glc_mcd_cze_dyu_anl_rus_sod_slo_ind_fre_moo_urd_xho_mly_tha_heb_tml_bam_dgb_tur_svk_ukr_azi_akn_vie_wly_fbf_ses_yor	0.0863763001408673	0.203203447874079	0.839419958641111
705	tig_pan_bam_fre_mlt_hau_wly_mol_tur_azi_bem_ind_dyu_nor_krd_bsq_swe_sid_lda_cnt_slo_spa_ses_ben_fbf_eng_hun_swt_xho_est_lat_chh_geo_glc_guj_dut_ctl_owc_amh_por_fin_ewe_mao_rom_tag_jpn_knd_kor_svk_scr_akn_hin_sun_afr_aeg_bat_mnd_prs_cic_grk_heb_ita_pol_ger_bul_qcu_ukr_bos_mcd_tsn_anl_arw_amr_alb_jav_lit_swa_urd_igb_mly_tha_sod_tml_yor_tsw_uzb_cze_rus_aze_moo_vie_gam_dgb_zul_ven	0.592702838521954	1.40234069773459	0.164142763699064
706	hau_pol_yor_ger_tig_anl_wly_ita_uzb_aze_ses_jav_swa_prs_urd_bsq_mcd_amr_bam_cnt_svk_spa_swt_lat_moo_bos_fin_cic_dgb_hun_hin_chh_geo_mol_por_rus_ukr_mlt_aeg_pan_est_igb_tag_guj_ind_jpn_knd_kor_nor_alb_ven_dut_mao_rom_gam_mly_mnd_eng_fbf_glc_amh_bul_lit_fre_ctl_qcu_scr_grk_slo_zul_owc_swe_heb_ben_sun_arw_xho_afr_dyu_bat_tha_sod_tml_akn_lda_tur_krd_cze_azi_ewe_vie_sid_bem_tsn_tsw	-0.476998490696961	-1.13342688300762	0.259948456729466
707	tig_prs_moo_grk_owc_amh_amr_swe_uzb_azi_fbf_ind_zul_bos_fre_bsq_ger_aeg_ewe_mnd_hin_rom_bam_ukr_akn_lit_fin_dyu_bem_est_slo_gam_geo_glc_bul_afr_pol_sod_sid_rus_hun_tsw_jav_mcd_mly_jpn_knd_kor_alb_krd_lda_eng_tag_spa_anl_sun_cnt_dut_swt_scr_hau_cze_ben_svk_ctl_qcu_mol_urd_pan_igb_heb_nor_mlt_arw_bat_guj_swa_por_tsn_mao_tha_chh_tml_xho_ses_tur_ita_lat_aze_yor_vie_wly_ven_dgb_cic	0.023237072682326	0.0547048350466113	0.956490965844261
708	wly_krd_xho_cze_heb_aeg_mlt_alb_aze_azi_dyu_mao_yor_eng_arw_bsq_bul_tig_dgb_cnt_rom_glc_lda_svk_tsn_slo_hun_ven_akn_est_rus_sod_geo_ita_dut_ctl_urd_gam_anl_bos_fin_bam_bat_ger_jav_jpn_tml_kor_lit_nor_swa_lat_mly_prs_sid_tag_mnd_spa_cic_swe_chh_grk_pol_hin_ben_qcu_fre_ukr_pan_moo_owc_mol_amr_por_ind_afr_swt_scr_fbf_sun_tha_amh_knd_igb_ses_uzb_mcd_guj_tur_tsw_vie_hau_ewe_bem_zul	-0.559530878754269	-1.33510990702572	0.185099334105335
709	wly_swe_cic_cze_amr_heb_mlt_rom_tur_azi_zul_mly_tsn_krd_bul_bsq_urd_owc_lda_cnt_nor_slo_dyu_grk_akn_ita_est_swt_tsw_hun_prs_sid_geo_fre_lat_mcd_afr_hau_anl_por_fin_moo_bat_rus_jav_jpn_tml_kor_svk_ben_swa_eng_ind_pan_sod_tag_mnd_ger_igb_ukr_aeg_guj_dut_spa_lit_qcu_hin_bos_scr_yor_chh_arw_gam_mol_mao_ctl_ses_alb_dgb_sun_tha_tig_knd_xho_fbf_uzb_pol_glc_aze_ven_vie_amh_bam_bem_ewe	-0.217003766195078	-0.512573866301024	0.609464715683482
710	tig_por_lda_lit_aeg_gam_amr_pol_uzb_azi_moo_sun_tsn_grk_glc_bsq_guj_anl_bam_cnt_ita_cze_dgb_krd_bem_arw_hun_yor_zul_fin_ctl_heb_geo_lat_ben_prs_eng_amh_owc_bul_est_akn_ind_urd_bat_jpn_knd_kor_bos_svk_cic_swe_jav_pan_sod_mly_mnd_hin_igb_mol_hau_dut_rom_rus_mcd_qcu_fre_alb_ger_ewe_mlt_slo_chh_afr_tag_scr_swa_spa_ven_mao_tha_wly_tml_swt_tsw_aze_ukr_nor_tur_ses_vie_sid_xho_fbf_dyu	0.0144495261923833	0.0340098291971727	0.972942201344694
711	amh_bul_yor_fre_hau_chh_heb_ben_tur_uzb_ven_sun_dgb_svk_hin_bsq_ctl_sod_tsn_mnd_pan_afr_tsw_slo_bem_pol_est_bam_dyu_hun_prs_gam_geo_spa_grk_swe_guj_tig_anl_nor_fin_fbf_jav_rom_mly_jpn_knd_kor_lat_mcd_cic_arw_ind_alb_amr_tag_cnt_por_zul_mol_owc_krd_ukr_urd_scr_qcu_rus_dut_lit_ses_aeg_ger_sid_cze_mao_ita_moo_eng_igb_bat_tha_wly_tml_akn_ewe_aze_glc_bos_azi_lda_vie_mlt_xho_swt_swa	0.151992514458903	0.357892470743876	0.721234792062846
712	tig_swe_zul_cze_aeg_hau_sod_alb_aze_tur_lda_ind_xho_rus_dut_bsq_eng_sid_yor_cnt_pan_ukr_ven_bos_cic_ctl_est_swt_bem_fin_lat_owc_geo_afr_spa_fre_guj_chh_anl_nor_hun_ses_jav_pol_tag_jpn_tml_kor_bul_por_igb_ben_sun_ger_amh_bat_mnd_krd_fbf_hin_wly_grk_svk_mcd_scr_qcu_lit_mol_prs_ewe_mlt_slo_gam_urd_mao_arw_dgb_rom_swa_mly_tha_amr_knd_tsn_akn_azi_glc_ita_uzb_bam_vie_heb_moo_tsw_dyu	-0.63400851674534	-1.51848664927283	0.132284064642128
713	tig_pol_ewe_krd_anl_sid_chh_lit_aze_azi_dgb_bat_ses_ben_ita_bsq_svk_wly_cic_cnt_dut_eng_lda_afr_swa_pan_est_bem_yor_hun_por_sod_geo_glc_scr_swe_mol_heb_amr_fre_fin_akn_sun_arw_ind_jpn_knd_kor_ukr_grk_tsw_spa_tag_nor_mlt_jav_mnd_prs_zul_rom_gam_ger_cze_slo_guj_qcu_bul_mcd_rus_swt_amh_ctl_hau_lat_mly_urd_tsn_hin_dyu_mao_tha_aeg_tml_ven_xho_tur_alb_bos_uzb_fbf_vie_owc_igb_moo_bam	-0.612306172069495	-1.46263064308858	0.146939795483026
714	tig_alb_akn_ukr_chh_gam_anl_glc_aze_uzb_ewe_mao_moo_ben_lat_bsq_afr_aeg_cic_mnd_ita_mol_tsn_por_swt_krd_est_bam_igb_fin_lit_owc_geo_pan_guj_eng_prs_wly_hau_slo_hun_fbf_tag_spa_jav_jpn_knd_kor_swe_scr_ses_grk_bat_dut_sod_mly_cnt_rom_tsw_pol_mlt_bos_rus_urd_ctl_qcu_svk_hin_nor_swa_sid_arw_amr_cze_sun_ger_zul_bul_yor_ind_tha_heb_tml_dyu_ven_tur_fre_mcd_azi_dgb_vie_amh_bem_xho_lda	0.0986669431223362	0.232130235279047	0.816946903593012
715	sod_alb_igb_lit_heb_tig_mlt_glc_aze_azi_ewe_sun_swa_scr_guj_bsq_spa_gam_bam_mnd_rom_ita_dgb_slo_ses_pol_est_zul_cic_hun_svk_anl_geo_krd_dut_ben_rus_amr_aeg_mol_fin_swt_ind_mcd_jav_jpn_tml_kor_afr_grk_lda_cze_mly_por_sid_tag_cnt_arw_fbf_nor_owc_ukr_hin_bul_prs_qcu_fre_pan_bos_dyu_amh_ger_hau_urd_bat_ctl_yor_lat_moo_mao_tha_wly_knd_akn_bem_uzb_eng_swe_tur_ven_vie_chh_tsw_tsn_xho	-0.418303768768701	-0.994316982066953	0.322648637916035
716	gam_krd_ewe_bul_amr_amh_heb_fre_azi_aze_fbf_mly_bam_afr_mcd_bsq_ben_anl_swt_cnt_spa_nor_xho_glc_moo_cze_est_lda_tsn_hun_pol_sid_geo_ger_guj_ctl_svk_chh_aeg_bos_fin_akn_tag_alb_mao_jpn_knd_kor_urd_rus_ven_rom_sun_scr_hau_jav_mnd_swe_dyu_mol_wly_dut_ukr_hin_pan_qcu_eng_por_lit_yor_tig_lat_mlt_grk_bat_prs_swa_slo_dgb_ind_tha_owc_tml_zul_igb_uzb_ita_arw_tur_cic_vie_sod_ses_bem_tsw	-0.687720127389529	-1.65039771273978	0.102235034026285
717	gam_alb_yor_por_heb_sod_tig_grk_uzb_aze_ven_bat_moo_fre_rom_bsq_ita_wly_cic_mnd_guj_krd_tsn_slo_lda_swe_fin_tsw_dyu_hun_arw_chh_geo_ger_svk_ukr_rus_anl_amh_pol_est_bam_jav_afr_mao_jpn_knd_kor_scr_urd_zul_ctl_sun_mcd_amr_tag_cnt_cze_swa_eng_mlt_glc_lit_lat_mol_qcu_dut_bul_pan_dgb_hau_bos_owc_spa_mly_prs_swt_nor_ewe_ind_tha_aeg_tml_ses_fbf_azi_hin_ben_tur_igb_vie_sid_xho_bem_akn	-0.301347074074421	-0.714508367309786	0.476702535719134
718	owc_rom_fbf_scr_mlt_gam_heb_pol_uzb_tur_ven_mao_bem_ben_bul_bsq_arw_wly_swa_mnd_ukr_pan_bam_swe_lda_urd_est_akn_igb_fin_glc_anl_geo_ita_cze_afr_rus_chh_sid_dut_hun_swt_mly_ctl_jav_jpn_knd_kor_spa_hin_cic_mcd_sun_grk_amr_tag_cnt_guj_xho_ger_aeg_svk_krd_por_nor_qcu_prs_alb_eng_dgb_tig_slo_amh_mol_bat_lit_tsw_bos_zul_ind_tha_hau_tml_ewe_yor_azi_lat_fre_aze_dyu_vie_sod_ses_tsn_moo	-0.229341770526489	-0.542018135595323	0.589102355828907
719	mlt_alb_zul_bos_anl_wly_chh_svk_uzb_aze_moo_bat_akn_scr_mol_bsq_rom_tig_ven_mnd_fre_dut_yor_krd_bam_bul_fin_fbf_lda_hun_swe_sod_geo_eng_glc_por_cze_heb_sid_slo_est_bem_ind_guj_tag_jpn_knd_kor_lit_hin_tsw_arw_mao_rus_amh_sun_cnt_afr_swt_spa_owc_ger_pan_pol_ben_qcu_mcd_ita_prs_xho_gam_nor_hau_ukr_mly_grk_swa_lat_ses_jav_tha_aeg_tml_igb_ewe_tur_urd_ctl_azi_cic_vie_amr_dgb_tsn_dyu	-0.251733859862059	-0.595685167512223	0.552832507213419
720	mlt_urd_dyu_krd_aeg_amh_anl_pol_azi_uzb_tsw_jav_lda_ctl_nor_bsq_ita_owc_swt_cnt_slo_alb_moo_ukr_ven_hin_est_yor_ewe_hun_swe_tig_geo_prs_lat_mol_spa_wly_chh_svk_fin_cic_sun_guj_bat_jpn_tml_kor_rom_arw_bem_fre_mly_bul_sod_ind_mnd_ben_bam_por_amr_scr_bos_dut_grk_qcu_eng_pan_afr_zul_hau_mcd_heb_lit_tag_rus_fbf_ger_swa_mao_tha_sid_knd_xho_tsn_aze_glc_cze_tur_dgb_vie_gam_ses_akn_igb	0.44476790367247	1.0478465002595	0.297424945895782
721	amr_urd_ewe_ukr_sod_owc_heb_dut_aze_azi_dgb_mao_lda_nor_bul_bsq_glc_wly_bem_mnd_ger_spa_xho_fre_dyu_krd_hun_ven_tsn_fin_guj_mlt_geo_slo_swe_lat_hin_hau_amh_ita_est_ses_sun_ben_bat_jpn_knd_kor_bos_grk_yor_alb_mly_por_sid_jav_cnt_ctl_moo_cze_gam_rus_lit_mol_eng_qcu_arw_scr_rom_cic_anl_svk_aeg_prs_ind_pan_fbf_afr_zul_tag_tha_chh_tml_bam_igb_tur_pol_mcd_uzb_swa_vie_tig_swt_tsw_akn	-0.33573594676784	-0.794445881871613	0.428958551332326
722	wly_guj_ven_prs_chh_aeg_sod_ctl_aze_azi_akn_sun_lda_ger_pan_bsq_ita_anl_dyu_cnt_rus_afr_moo_mol_cic_hin_est_tsw_bam_fin_eng_amr_geo_rom_por_grk_nor_hau_amh_dut_hun_swa_mly_spa_jav_jpn_knd_kor_mcd_bul_tsn_svk_ind_bos_tig_bat_mnd_alb_ses_slo_owc_krd_urd_swe_ukr_qcu_fre_lat_arw_swt_gam_pol_mlt_cze_tag_glc_ewe_lit_xho_mao_tha_sid_tml_igb_zul_uzb_ben_scr_tur_bem_vie_heb_fbf_dgb_yor	-0.942962035238742	-2.28934016346782	0.0243222296409056
723	gam_rus_igb_ita_tig_anl_amh_fre_uzb_azi_tsn_jav_fbf_lat_por_bsq_ben_amr_dyu_mnd_slo_rom_xho_afr_yor_mcd_est_moo_zul_fin_hin_hau_geo_nor_prs_pan_urd_aeg_heb_ctl_hun_swa_mao_ger_mly_jpn_knd_kor_guj_glc_swt_lit_tag_bul_owc_bat_cnt_grk_tsw_krd_sid_spa_alb_scr_arw_qcu_dut_svk_swe_dgb_chh_mol_mlt_bos_sun_pol_bam_ukr_ses_ind_tha_wly_tml_ven_akn_aze_eng_cze_tur_bem_vie_sod_cic_ewe_lda	-0.589375923458981	-1.40504917255848	0.163338207669002
724	gam_ger_xho_scr_tig_sod_heb_ita_azi_uzb_lda_ind_ses_pol_ben_bsq_spa_owc_igb_cnt_bos_svk_fbf_krd_ven_prs_est_moo_ewe_hun_guj_amr_geo_eng_ukr_rus_lit_hau_aeg_nor_fin_cic_sun_swe_bat_jpn_tml_kor_hin_fre_zul_mcd_mly_bul_wly_mao_mnd_ctl_tsw_urd_amh_pan_dut_por_mol_qcu_rom_cze_alb_tsn_anl_arw_sid_lat_tag_slo_akn_glc_yor_jav_tha_chh_knd_dyu_bem_tur_grk_afr_aze_swa_vie_mlt_bam_dgb_swt	-0.472189819448862	-1.12346540127389	0.264131638062623
725	hau_hin_bem_mol_amr_anl_aeg_alb_uzb_aze_tsw_sun_bam_dut_pol_bsq_guj_tig_tsn_cnt_ukr_bul_akn_rus_swt_slo_fin_yor_lda_hun_cze_sod_geo_krd_urd_glc_swe_chh_gam_por_est_dyu_mao_ben_jav_jpn_knd_kor_arw_ita_swa_grk_tag_lat_wly_mly_mnd_lit_ewe_afr_owc_svk_rom_mcd_fre_qcu_prs_spa_ctl_zul_sid_scr_mlt_pan_bat_ger_xho_eng_ses_ind_tha_heb_tml_ven_cic_tur_nor_bos_azi_igb_vie_amh_moo_dgb_fbf	0.0839793473170363	0.197660366454527	0.84374218993337
726	owc_nor_dyu_ben_amr_mlt_gam_alb_tur_uzb_dgb_mly_zul_por_spa_bsq_dut_chh_fbf_cnt_mcd_ctl_igb_glc_tsw_grk_fin_xho_moo_est_lit_amh_geo_bul_svk_ukr_bos_wly_tig_guj_hun_yor_jav_lat_bat_jpn_knd_kor_rus_hin_akn_eng_ind_cze_anl_sun_mnd_arw_bam_afr_sod_prs_ita_swe_scr_qcu_fre_slo_pol_lda_hau_rom_aeg_ger_mao_pan_ses_krd_swt_tag_tha_heb_tml_bem_ewe_azi_urd_mol_aze_tsn_vie_sid_cic_swa_ven	0.672544017871354	1.5892258421105	0.115403400066391
727	hau_bos_tsw_guj_owc_sid_aeg_cze_azi_uzb_dgb_jav_ewe_alb_swe_bsq_scr_gam_bem_mnd_slo_svk_akn_pan_ven_nor_hun_zul_swt_est_mol_mlt_geo_fre_arw_ben_urd_wly_amr_krd_fin_bam_ind_ita_bat_jpn_knd_kor_pol_mcd_dyu_glc_tag_lat_amh_sun_cnt_spa_fbf_rom_sod_ukr_bul_eng_ger_qcu_afr_lit_ctl_cic_heb_dut_tig_grk_mly_por_yor_prs_moo_mao_tha_chh_tml_lda_xho_tur_rus_hin_aze_swa_vie_anl_tsn_ses_igb	-0.194268588646296	-0.458756795968406	0.6474791713845
728	aeg_dut_swa_nor_amh_wly_tig_scr_azi_aze_tsw_bat_swt_ukr_pan_bsq_ctl_gam_ewe_cnt_grk_svk_tsn_bos_yor_rom_hun_cic_dyu_est_hin_anl_geo_por_eng_guj_ger_mlt_sid_krd_fin_bam_mly_afr_ind_jpn_knd_kor_ben_bul_lda_mcd_jav_prs_owc_sun_mnd_fre_dgb_spa_amr_rus_alb_slo_mol_qcu_arw_glc_lit_zul_chh_ita_heb_lat_tag_swe_bem_cze_ses_mao_tha_hau_tml_akn_xho_tur_urd_pol_uzb_fbf_vie_sod_ven_igb_moo	-0.400515362165863	-0.950009800152769	0.344569594621607
729	mlt_bul_tsw_hin_sid_chh_aeg_glc_aze_azi_ven_sun_dgb_scr_grk_bsq_ger_amh_xho_mnd_fre_mol_swt_pol_dyu_ukr_fin_lda_cic_hun_ben_gam_geo_nor_dut_lat_pan_owc_amr_mcd_est_igb_ind_por_jav_jpn_tml_kor_krd_cze_tsn_urd_bat_arw_hau_mly_cnt_alb_ses_rom_sod_rus_bos_guj_ita_qcu_ctl_swe_prs_bem_tig_lit_heb_slo_mao_spa_bam_svk_zul_tag_tha_anl_knd_akn_fbf_tur_afr_eng_uzb_moo_vie_wly_yor_ewe_swa	-0.52837538915035	-1.25641789577521	0.212111346939173
730	wly_guj_ven_por_amh_hau_gam_rom_tur_uzb_lda_bat_cic_dut_urd_bsq_slo_anl_ses_mnd_ben_lat_swt_ita_zul_ukr_hun_xho_akn_est_fre_tig_geo_bul_prs_rus_ctl_aeg_sod_nor_fin_tsw_jav_swe_sun_jpn_tml_kor_cze_eng_dyu_pol_mao_alb_owc_tag_cnt_lit_bam_pan_chh_bos_arw_mcd_hin_qcu_afr_mol_scr_dgb_mlt_krd_heb_spa_mly_glc_moo_ger_igb_ind_tha_amr_knd_ewe_swa_azi_grk_svk_aze_yor_vie_sid_tsn_fbf_bem	-0.547534373960773	-1.30314085342124	0.195743860450558
731	hau_bul_xho_rus_mlt_owc_wly_grk_uzb_azi_dgb_mly_zul_alb_ita_bsq_arw_amr_moo_cnt_scr_krd_lda_ben_bam_slo_est_tsn_igb_hun_guj_sod_geo_pol_afr_rom_ger_heb_anl_lat_fin_yor_sun_lit_jav_jpn_tml_kor_ukr_bos_bem_swe_mao_cze_sid_tag_mnd_ctl_ewe_hin_chh_pan_eng_mol_prs_qcu_mcd_por_fre_ses_aeg_svk_tig_glc_ind_dut_swa_nor_fbf_bat_tha_amh_knd_tsw_ven_aze_urd_spa_tur_akn_vie_gam_cic_swt_dyu	-0.463795256764604	-1.10254539331518	0.273069653681848
732	sid_ita_zul_slo_owc_amr_heb_hin_aze_azi_dgb_mao_ven_rus_eng_bsq_lit_hau_akn_cnt_guj_spa_tsw_pan_xho_bos_fin_igb_cic_hun_alb_sod_geo_grk_svk_arw_scr_gam_anl_dut_est_bam_mly_ben_sun_jpn_tml_kor_ukr_ctl_ses_bul_ind_mol_aeg_jav_mnd_lat_bem_krd_tig_afr_prs_por_fre_qcu_ger_glc_cze_swt_amh_rom_wly_mcd_tag_pol_ewe_urd_tsn_bat_tha_mlt_knd_swa_yor_uzb_nor_swe_tur_lda_vie_chh_fbf_moo_dyu	0.241185416185179	0.567398978654991	0.571810280677288
733	amh_ctl_cic_dut_owc_hau_sod_krd_tur_azi_swt_ind_igb_bul_swe_bsq_glc_amr_xho_mnd_rus_scr_zul_pol_bem_alb_hun_ven_bam_fin_fre_gam_geo_pan_ita_bos_por_heb_anl_slo_est_fbf_sun_mol_bat_jpn_tml_kor_arw_prs_yor_spa_mly_mcd_chh_jav_cnt_rom_ewe_lat_aeg_grk_ukr_ger_lit_qcu_svk_hin_urd_tsn_sid_guj_wly_nor_tag_ben_moo_afr_ses_mao_tha_mlt_knd_akn_dgb_aze_cze_eng_uzb_tsw_vie_tig_dyu_lda_swa	-0.365195412942621	-0.865240917626317	0.389133047810414
734	amh_lat_xho_rus_aeg_sod_wly_pol_uzb_aze_fbf_sun_igb_ukr_ctl_bsq_alb_heb_zul_cnt_bos_cze_bem_bul_moo_krd_fin_ven_cic_est_lit_sid_geo_ben_eng_ger_guj_tig_owc_fre_hun_akn_tag_svk_bat_jpn_tml_kor_pan_rom_bam_prs_mao_scr_chh_ind_mnd_urd_swt_hin_gam_dut_spa_afr_slo_qcu_grk_mcd_mol_ses_anl_glc_mlt_ita_jav_nor_tsw_por_swa_mly_tha_hau_knd_ewe_dyu_azi_swe_arw_tur_dgb_vie_amr_yor_lda_tsn	-0.479903907776354	-1.14102633004394	0.256788670748566
735	aeg_ger_moo_svk_sid_tig_owc_urd_azi_uzb_tsn_jav_igb_guj_rus_bsq_grk_amh_lda_mnd_ita_scr_ewe_slo_dgb_por_fin_bem_fbf_hun_ben_chh_geo_alb_bul_prs_pol_heb_anl_dut_est_dyu_bat_fre_ind_jpn_knd_kor_afr_bos_ses_lit_mao_arw_mlt_tag_cnt_pan_yor_mcd_wly_rom_ukr_mol_lat_qcu_krd_hin_eng_bam_gam_ctl_sod_glc_sun_nor_akn_cze_cic_mly_tha_hau_tml_swa_swt_aze_spa_swe_tur_ven_vie_amr_zul_tsw_xho	-0.966364143706303	-2.35625265620315	0.0205595570498047
736	sod_bul_igb_scr_heb_owc_amr_svk_azi_uzb_tsw_bat_bam_slo_ita_bsq_grk_anl_ses_mnd_rus_krd_ven_rom_fbf_prs_fin_cic_lda_hun_por_sid_geo_nor_alb_spa_pan_tig_amh_mol_est_akn_ind_lat_mly_jpn_tml_kor_swe_afr_xho_guj_mao_lit_mlt_tag_cnt_arw_ewe_bos_hau_ukr_pol_dut_ctl_qcu_hin_fre_mcd_bem_aeg_eng_chh_ben_sun_glc_yor_urd_tsn_jav_tha_wly_knd_moo_swt_tur_ger_cze_aze_swa_vie_gam_zul_dgb_dyu	0.337803781968863	0.795799892715676	0.428174935530895
737	sid_lat_ses_ctl_mlt_anl_amh_svk_uzb_azi_swa_ind_dyu_rus_pol_bsq_nor_sod_tsw_cnt_swe_urd_bem_dut_xho_prs_est_yor_fbf_fin_bos_chh_geo_ita_por_afr_grk_wly_hau_pan_hun_dgb_tag_ben_bat_jpn_knd_kor_arw_ukr_ven_lit_mly_rom_owc_jav_mnd_mcd_zul_scr_aeg_fre_alb_mol_guj_qcu_cze_ger_slo_tsn_amr_eng_heb_bul_sun_spa_moo_glc_cic_mao_tha_gam_tml_akn_swt_tur_hin_krd_aze_igb_vie_tig_ewe_lda_bam	0.262003685413739	0.617487746608846	0.538422087882709
738	hau_ben_yor_mcd_heb_gam_sod_ctl_aze_tur_moo_mao_ses_eng_arw_bsq_ita_sid_ven_mnd_rus_swe_swt_mol_dgb_glc_est_cic_bem_fin_krd_wly_geo_grk_guj_bos_rom_amr_amh_por_hun_bam_sun_ger_bat_jpn_knd_kor_ukr_spa_lda_svk_ind_pol_owc_mly_cnt_nor_ewe_afr_chh_fre_dut_bul_scr_qcu_urd_slo_hin_dyu_tig_prs_mlt_alb_jav_lit_tsw_lat_akn_tag_tha_aeg_tml_fbf_swa_uzb_cze_pan_azi_xho_vie_anl_tsn_zul_igb	-0.179844670695949	-0.424609402308526	0.672102149490871
739	hau_ger_bam_afr_aeg_owc_sod_hin_azi_tur_lda_sun_dgb_lit_dut_bsq_mol_amr_bem_cnt_lat_glc_fbf_grk_moo_por_fin_zul_swt_est_bos_heb_geo_urd_prs_ukr_fre_sid_anl_rom_hun_swa_jav_alb_bat_jpn_tml_kor_ben_svk_tsw_pol_ind_pan_chh_mao_mnd_cze_ses_slo_tig_spa_swe_scr_ita_qcu_arw_rus_bul_tsn_amh_nor_wly_guj_mly_krd_yor_mcd_ven_tag_tha_mlt_knd_cic_xho_aze_eng_ctl_uzb_dyu_vie_gam_ewe_igb_akn	-0.616905081851276	-1.47331224824986	0.144043538331412
740	hau_mcd_dyu_bos_tig_sod_owc_ukr_azi_uzb_tsn_mao_fbf_pan_arw_bsq_spa_wly_yor_cnt_alb_mol_bam_svk_lda_por_est_ven_ses_fin_ctl_amr_geo_swe_guj_krd_grk_chh_heb_bul_hun_xho_jav_lat_mly_jpn_knd_kor_nor_eng_dgb_scr_sun_afr_gam_tag_mnd_prs_bem_hin_aeg_lit_ita_pol_urd_qcu_ben_dut_fre_swt_amh_cze_sid_slo_ind_rus_tsw_glc_moo_bat_tha_anl_tml_swa_igb_tur_ger_rom_aze_akn_vie_mlt_cic_ewe_zul	-0.852636570916227	-2.06181546880699	0.0420154547540977
741	mlt_guj_moo_afr_amh_wly_anl_alb_azi_uzb_tsn_mly_xho_arw_lit_bsq_fre_owc_akn_mnd_eng_lat_tsw_scr_igb_svk_hun_dyu_ses_fin_por_heb_geo_ben_ctl_slo_krd_gam_tig_ukr_est_swt_bat_cze_ind_jpn_tml_kor_hin_mol_yor_rom_mao_glc_chh_jav_cnt_pol_cic_prs_amr_urd_bul_mcd_ger_qcu_pan_bos_dut_fbf_sod_swe_sid_spa_tag_rus_ven_ita_bam_sun_tha_hau_knd_swa_zul_aze_grk_nor_tur_ewe_vie_aeg_bem_lda_dgb	-0.779900889337125	-1.8790685262485	0.0633668255835585
742	heb_dut_ses_ctl_sod_mlt_amh_mol_aze_uzb_xho_jav_swa_guj_bul_bsq_fre_chh_zul_cnt_rus_scr_tsw_nor_dyu_glc_fin_ven_tsn_est_ger_tig_geo_mcd_urd_pol_grk_wly_amr_slo_hun_moo_tag_svk_mao_jpn_knd_kor_pan_eng_ewe_krd_mly_cze_owc_ind_mnd_spa_yor_ita_anl_ben_hin_arw_lit_qcu_por_swe_lat_bem_aeg_afr_gam_alb_sun_prs_bam_rom_dgb_bat_tha_hau_tml_lda_cic_tur_ukr_bos_azi_akn_vie_sid_fbf_igb_swt	-0.00868754273918887	-0.0204644997784677	0.98371667388973
743	aeg_fre_akn_bul_sod_amr_amh_spa_azi_tur_bem_jav_cic_rus_por_bsq_hin_heb_dyu_cnt_alb_lit_zul_prs_moo_krd_fin_ewe_igb_est_slo_chh_geo_ben_eng_arw_scr_sid_owc_lat_hun_xho_mao_mol_sun_jpn_knd_kor_mcd_urd_swa_swe_tag_glc_gam_mly_mnd_cze_fbf_pan_mlt_dut_guj_ita_ctl_qcu_grk_pol_ukr_ses_hau_bos_wly_svk_ind_ger_dgb_afr_tsn_bat_tha_anl_tml_tsw_yor_uzb_nor_rom_aze_swt_vie_tig_ven_lda_bam	-0.635326117443183	-1.51607897761761	0.132891139706817
744	sod_spa_igb_ger_sid_chh_heb_swe_aze_azi_dgb_bat_xho_ita_rom_bsq_lat_amr_tsw_cnt_guj_urd_dyu_hin_yor_bul_hun_swt_fbf_est_lit_aeg_geo_dut_slo_eng_pol_mlt_wly_fre_fin_zul_sun_mol_jav_jpn_knd_kor_afr_cze_lda_prs_mly_arw_tig_ind_mnd_ukr_bam_alb_amh_bos_scr_pan_por_qcu_nor_grk_ben_ses_gam_glc_hau_krd_tag_mcd_cic_svk_moo_mao_tha_anl_tml_bem_ven_tur_rus_ctl_uzb_ewe_vie_owc_akn_tsn_swa	-0.939602478851512	-2.28162849447119	0.0247926786117279
745	heb_por_fbf_guj_sid_hau_mlt_rom_uzb_aze_bem_ind_xho_prs_ger_bsq_rus_chh_zul_mnd_lit_lat_igb_ita_tsw_ukr_est_bam_dgb_hun_fre_wly_geo_grk_svk_eng_afr_aeg_amh_slo_fin_swt_mao_alb_mly_jpn_tml_kor_bos_mcd_akn_glc_bat_nor_gam_tag_cnt_mol_moo_krd_anl_scr_urd_pan_arw_qcu_dut_pol_ben_ven_sod_swe_amr_spa_jav_hin_tsn_cze_lda_sun_tha_owc_knd_ewe_ses_azi_ctl_bul_tur_dyu_vie_tig_swa_yor_cic	-0.0876895709164304	-0.206789412182038	0.836626404901988
746	amh_ukr_yor_urd_chh_anl_hau_swe_azi_aze_dgb_bat_bem_ger_ctl_bsq_rus_sid_moo_mnd_scr_pan_lda_hin_zul_lat_est_swa_ewe_hun_afr_tig_geo_grk_lit_bul_alb_owc_mlt_por_fin_xho_sun_mcd_ind_jpn_knd_kor_pol_ben_dyu_cze_mao_arw_aeg_mly_cnt_spa_ses_guj_gam_mol_nor_slo_bos_qcu_svk_rom_eng_tsw_wly_dut_amr_ita_tag_glc_cic_fre_swt_jav_tha_sod_tml_tsn_akn_uzb_krd_prs_tur_igb_vie_heb_fbf_ven_bam	-0.162268421169105	-0.382535304669306	0.70293719580748
747	owc_glc_dyu_fre_wly_hau_heb_hin_aze_uzb_bam_sun_igb_swe_pan_bsq_spa_amr_ewe_mnd_eng_afr_cic_guj_ses_ita_hun_swt_yor_est_prs_mlt_geo_svk_pol_krd_ger_anl_sod_ben_fin_swa_mly_rom_ind_jpn_tml_kor_slo_bos_fbf_lit_bat_urd_gam_jav_cnt_ukr_lda_alb_tig_arw_mol_mcd_grk_qcu_cze_por_ctl_zul_chh_dut_aeg_bul_mao_rus_dgb_lat_bem_tag_tha_amh_knd_moo_xho_azi_nor_scr_tur_akn_vie_sid_tsn_ven_tsw	-0.605130716547972	-1.44713309976438	0.151222070685252
748	anl_glc_dyu_krd_amh_chh_owc_arw_azi_aze_igb_bat_yor_hin_spa_bsq_fre_sod_swt_mnd_guj_slo_dgb_lit_zul_urd_est_akn_ewe_hun_eng_sid_geo_pan_pol_nor_ukr_tig_hau_scr_fin_bem_tag_mol_sun_jpn_tml_kor_por_ita_cic_lat_jav_dut_aeg_mly_cnt_ben_tsw_cze_heb_rus_ger_afr_svk_qcu_swe_bul_grk_fbf_mlt_mcd_amr_prs_ind_ctl_xho_rom_moo_mao_tha_wly_knd_ven_ses_tur_bos_alb_uzb_tsn_vie_gam_lda_swa_bam	0.774123995912234	1.8402731653747	0.0689174064118606
749	sid_ukr_swt_urd_mlt_hau_sod_dut_azi_aze_moo_mao_tsw_mcd_mol_bsq_arw_amh_cic_cnt_pan_cze_dyu_grk_lda_ben_est_zul_tsn_hun_scr_owc_geo_lat_eng_nor_hin_chh_aeg_lit_fin_akn_sun_guj_mly_jpn_knd_kor_svk_krd_ewe_alb_tag_ctl_gam_ind_mnd_por_bam_spa_amr_swe_ita_fre_rus_qcu_afr_bos_pol_fbf_anl_ger_heb_prs_jav_glc_igb_slo_ses_bat_tha_wly_tml_swa_dgb_tur_bul_rom_uzb_xho_vie_tig_yor_bem_ven	0.00237009607795494	0.00558377105482377	0.995556778665194
750	aeg_pol_ven_swe_sid_anl_amr_por_uzb_aze_tsn_mly_xho_grk_krd_bsq_mol_amh_akn_cnt_glc_lit_moo_arw_zul_ctl_fin_lda_yor_hun_urd_owc_geo_bul_afr_pan_eng_heb_mlt_ger_est_dyu_sun_ita_ind_jpn_knd_kor_rus_scr_igb_dut_tag_prs_gam_bat_mnd_cze_dgb_ben_hau_slo_hin_mcd_rom_qcu_guj_fre_ukr_bam_chh_alb_wly_bos_jav_nor_fbf_spa_ses_mao_tha_sod_tml_cic_bem_tur_svk_lat_azi_tsw_vie_tig_swt_swa_ewe	-0.67707948797282	-1.62245148555002	0.108092018716529
751	mlt_arw_fbf_ctl_amr_anl_tig_swe_tur_uzb_lda_tag_tsw_cze_mol_bsq_ger_aeg_yor_mnd_alb_hin_swa_ben_cic_spa_fin_ses_xho_hun_krd_wly_geo_slo_pol_grk_dut_hau_heb_nor_est_ewe_mao_ita_ind_jpn_knd_kor_rus_urd_igb_rom_bat_glc_sid_sun_cnt_svk_bam_fre_sod_prs_bos_lat_lit_qcu_bul_guj_scr_akn_chh_afr_owc_por_mly_pan_zul_eng_ven_jav_tha_gam_tml_swt_dyu_azi_mcd_ukr_aze_dgb_vie_amh_tsn_bem_moo	-1.0469251253103	-2.55814852543719	0.0121392001672182
752	gam_cze_ses_nor_wly_mlt_hau_por_aze_uzb_ewe_bat_dyu_lit_slo_bsq_prs_anl_igb_cnt_mcd_lat_tsw_rom_bem_guj_hun_dgb_xho_est_pan_tig_geo_swe_ben_urd_ger_chh_heb_glc_fin_moo_mly_bul_jav_jpn_knd_kor_svk_dut_ven_alb_ind_scr_amh_mao_mnd_bos_cic_rus_amr_afr_arw_hin_pol_qcu_ukr_mol_grk_tsn_sod_ita_owc_fre_sun_ctl_yor_krd_bam_tag_tha_aeg_tml_akn_lda_tur_spa_eng_azi_zul_vie_sid_swt_fbf_swa	-0.741138588235323	-1.77676838429364	0.0788761508301363
753	gam_nor_lda_urd_aeg_wly_tig_ben_uzb_aze_dgb_sun_xho_afr_pol_bsq_lit_heb_bem_cnt_rus_ctl_bam_svk_akn_cze_est_tsn_yor_hun_swe_amh_geo_por_hin_slo_bos_anl_amr_alb_fin_zul_mly_krd_bat_jpn_knd_kor_dut_mcd_ewe_ita_tag_fre_chh_ind_mnd_guj_ven_rom_sod_bul_prs_scr_pan_qcu_eng_glc_ukr_igb_mlt_lat_owc_grk_jav_mol_fbf_spa_tsw_mao_tha_sid_tml_dyu_swa_azi_ger_arw_tur_swt_vie_hau_moo_ses_cic	-0.291922897124341	-0.690755734021926	0.491439545761782
754	sod_por_bam_rus_heb_amr_gam_hin_azi_uzb_fbf_tag_cic_afr_lit_bsq_rom_owc_tsw_mnd_scr_ger_yor_nor_igb_slo_fin_dyu_ven_hun_eng_tig_geo_svk_ctl_fre_prs_aeg_chh_krd_est_swt_mly_pol_bat_jpn_knd_kor_pan_dut_moo_bos_mao_urd_amh_ind_cnt_cze_ses_guj_sid_ita_mol_mcd_ukr_qcu_swe_bul_grk_tsn_wly_arw_anl_glc_sun_alb_zul_spa_bem_jav_tha_mlt_tml_akn_swa_aze_ben_lat_tur_lda_vie_hau_dgb_xho_ewe	-0.0992935642969751	-0.234216299829518	0.815331910811964
755	wly_rus_ven_guj_amh_heb_anl_alb_azi_uzb_cic_jav_tsn_por_pan_bsq_spa_amr_igb_mnd_ukr_ger_swa_mcd_bam_hin_fin_moo_tsw_est_dut_hau_geo_bos_bul_lit_cze_aeg_mlt_ben_hun_dyu_tag_svk_ind_jpn_knd_kor_swe_prs_ewe_nor_sun_pol_tig_mao_cnt_rom_swt_lat_chh_ctl_slo_scr_grk_qcu_glc_ita_krd_bem_gam_eng_owc_fre_bat_afr_fbf_mol_xho_mly_tha_sod_tml_akn_zul_tur_urd_arw_aze_ses_vie_sid_lda_yor_dgb	-1.14882386406425	-2.82001162814523	0.0058691589017951
756	heb_bul_zul_ben_wly_gam_aeg_mol_aze_tur_akn_jav_lda_pol_ger_bsq_mcd_sod_bam_cnt_glc_dut_xho_ita_swt_rom_hun_cic_moo_est_guj_mlt_geo_prs_fre_swe_spa_anl_amr_scr_fin_yor_mly_pan_mao_jpn_tml_kor_ukr_lat_bem_ctl_tag_alb_sid_sun_mnd_rus_ewe_urd_amh_hin_arw_cze_nor_qcu_eng_slo_por_fbf_tig_grk_owc_krd_ind_lit_dgb_afr_dyu_bat_tha_hau_knd_ven_ses_uzb_svk_bos_azi_swa_vie_chh_igb_tsn_tsw	-0.803768738076875	-1.93473662997606	0.0560616430326271
757	aeg_alb_yor_arw_gam_sod_heb_pol_tur_aze_ven_sun_tsn_nor_eng_bsq_fre_amh_dgb_cnt_spa_cze_fbf_swe_swa_mcd_est_cic_akn_fin_ita_tig_geo_grk_ben_ctl_guj_owc_anl_glc_hun_tsw_bat_por_ind_jpn_knd_kor_krd_ukr_dyu_slo_jav_pan_hau_tag_mnd_hin_ewe_bul_mlt_prs_urd_scr_svk_qcu_rom_lit_dut_igb_wly_afr_sid_mol_mly_rus_bam_bos_xho_mao_tha_amr_tml_zul_lda_uzb_lat_ger_azi_bem_vie_chh_ses_moo_swt	-0.459047089517445	-1.09264959413887	0.277370037936015
758	tig_alb_tsn_dut_hau_heb_gam_scr_tur_aze_ses_bat_zul_fre_ger_bsq_rom_amr_ven_cnt_grk_ctl_fbf_mol_yor_bos_fin_dyu_bam_hun_urd_owc_geo_ben_hin_arw_pan_sid_wly_pol_est_dgb_mly_svk_sun_jpn_knd_kor_prs_ukr_lda_krd_mao_glc_mlt_tag_mnd_bul_swa_por_anl_cze_lat_swe_guj_qcu_nor_ita_afr_moo_aeg_mcd_amh_rus_ind_eng_igb_slo_bem_jav_tha_sod_tml_akn_ewe_uzb_lit_spa_azi_swt_vie_chh_tsw_xho_cic	0.589367587476842	1.39248138240603	0.16709712296035
759	owc_bos_moo_grk_chh_hau_wly_dut_uzb_azi_fbf_tag_zul_prs_ita_bsq_ger_anl_bem_cnt_nor_urd_dyu_svk_swt_ben_est_igb_yor_hun_lat_mlt_geo_afr_mcd_glc_pan_heb_tig_spa_fin_cic_mao_hin_sun_jpn_tml_kor_fre_por_tsw_arw_bat_mol_aeg_jav_mnd_scr_ven_ctl_sid_bul_guj_rus_pol_qcu_cze_alb_rom_ewe_sod_slo_gam_lit_mly_ukr_akn_krd_lda_ind_tha_amr_knd_xho_swa_tur_swe_eng_aze_tsn_vie_amh_ses_bam_dgb	-0.490534101055082	-1.16644378515693	0.246417538579092
760	chh_ukr_ewe_ben_hau_heb_amh_slo_tur_azi_lda_tag_xho_svk_alb_bsq_rom_owc_dgb_cnt_eng_pol_fbf_bul_swt_urd_hun_tsn_tsw_fin_ita_sid_geo_swe_bos_glc_lat_wly_aeg_ctl_est_igb_mao_ger_sun_jpn_tml_kor_mol_prs_bem_por_mly_afr_gam_jav_mnd_arw_dyu_mcd_anl_dut_krd_lit_cze_qcu_grk_guj_hin_yor_sod_scr_amr_pan_bat_nor_ven_rus_cic_ind_tha_tig_knd_ses_akn_uzb_spa_fre_aze_zul_vie_mlt_swa_bam_moo	-0.0577941975760217	-0.136224693715886	0.891938102862089
761	sid_pan_lda_por_heb_hau_mlt_nor_tur_aze_ven_mly_bem_ben_guj_bsq_svk_tig_swt_mnd_lat_grk_dyu_glc_moo_rom_est_zul_fbf_fin_ctl_sod_geo_spa_urd_prs_fre_wly_chh_eng_hun_tsn_ind_mol_tag_jpn_knd_kor_lit_dut_xho_bul_mao_rus_aeg_jav_cnt_ger_yor_slo_owc_scr_ukr_arw_bos_qcu_mcd_krd_pol_ses_gam_afr_anl_hin_bat_alb_tsw_ita_swa_sun_tha_amh_tml_bam_akn_uzb_swe_cze_azi_cic_vie_amr_dgb_ewe_igb	-0.0674413128253249	-0.158950533646352	0.874052519322037
762	anl_prs_dyu_cze_mlt_wly_amr_por_azi_tur_swt_jav_moo_hin_dut_bsq_mcd_sid_cic_mnd_ita_ben_ven_bos_swa_guj_hun_igb_xho_est_lat_amh_geo_ctl_glc_mol_krd_heb_hau_arw_fin_tsn_bat_grk_mao_jpn_knd_kor_urd_bul_bem_rom_ind_slo_chh_sun_cnt_pol_yor_eng_owc_afr_svk_ger_nor_qcu_ukr_spa_rus_ses_tig_swe_sod_lit_mly_alb_ewe_scr_fbf_tag_tha_aeg_tml_zul_dgb_aze_pan_fre_uzb_akn_vie_gam_bam_tsw_lda	-0.717506393016517	-1.72036294924751	0.0886923115326885
763	amh_guj_yor_ben_tig_mlt_heb_swe_uzb_tur_dyu_mao_swa_lit_prs_bsq_mcd_hau_zul_cnt_svk_rus_akn_ita_ven_dut_fin_cic_dgb_est_mol_anl_geo_afr_rom_ctl_spa_sod_chh_hin_hun_moo_tag_glc_sun_jpn_knd_kor_fre_nor_tsw_ger_mly_por_aeg_bat_mnd_cze_tsn_alb_amr_pan_slo_lat_bos_qcu_pol_bul_ukr_fbf_sid_eng_wly_scr_ind_arw_igb_grk_ses_jav_tha_gam_tml_ewe_bem_aze_urd_krd_azi_swt_vie_owc_bam_xho_lda	-0.107762532936906	-0.254352861552387	0.799784516965455
764	heb_urd_akn_ukr_tig_wly_amr_rus_azi_aze_swt_mao_tsn_cze_glc_bsq_arw_gam_xho_cnt_grk_bos_fbf_bul_lda_por_est_moo_cic_hun_eng_anl_geo_swe_ita_slo_spa_sod_sid_lat_fin_ewe_bat_svk_tag_jpn_tml_kor_prs_nor_dyu_pan_sun_mol_chh_ind_mnd_ctl_bam_scr_aeg_ben_fre_pol_dut_qcu_afr_mcd_rom_tsw_mlt_lit_hau_hin_mly_krd_yor_alb_ses_jav_tha_amh_knd_swa_ven_tur_ger_guj_uzb_dgb_vie_owc_zul_bem_igb	-0.386768033856806	-0.918491150985675	0.360737820852636
765	anl_bos_cic_afr_owc_gam_chh_por_uzb_azi_swa_mly_moo_scr_ger_bsq_spa_sod_ewe_cnt_mol_ben_tsn_grk_zul_urd_est_akn_tsw_fin_nor_sid_geo_alb_slo_rus_prs_heb_amh_guj_hun_yor_jav_ctl_tag_jpn_knd_kor_svk_pol_ses_fre_mao_krd_hau_sun_mnd_bul_dyu_lit_wly_arw_pan_swe_ita_qcu_hin_mcd_dut_xho_mlt_eng_tig_cze_bat_ukr_ven_glc_bam_ind_tha_aeg_tml_swt_bem_aze_rom_lat_tur_lda_vie_amr_fbf_igb_dgb	-0.457299290244492	-1.0871764590761	0.279768511149096
766	wly_lat_bem_rus_mlt_amh_tig_ben_aze_tur_xho_mly_bam_rom_cze_bsq_bul_amr_tsn_mnd_alb_scr_ses_afr_lda_pan_est_zul_cic_fin_fre_anl_geo_dut_grk_hin_lit_gam_heb_pol_hun_moo_mao_por_jav_jpn_tml_kor_guj_spa_dyu_ukr_sun_nor_hau_tag_cnt_svk_ven_arw_aeg_mol_urd_swe_bos_qcu_ita_ger_krd_ewe_chh_slo_sid_ctl_bat_mcd_akn_glc_fbf_ind_tha_sod_knd_yor_tsw_azi_prs_eng_uzb_swt_vie_owc_dgb_igb_swa	0.033936791703493	0.079930379597635	0.9364643762367
767	sid_hin_xho_krd_wly_mlt_sod_urd_tur_aze_fbf_sun_moo_glc_pan_bsq_mcd_anl_tsn_cnt_por_eng_tsw_lit_swa_prs_hun_yor_bem_fin_dut_heb_geo_nor_swe_spa_ben_owc_gam_ctl_est_akn_mao_bul_bat_jpn_knd_kor_slo_bos_lda_alb_tag_svk_chh_ind_mnd_arw_ses_pol_hau_ukr_rus_ger_rom_qcu_cze_guj_afr_ewe_amr_fre_aeg_mol_jav_ita_swt_scr_ven_mly_tha_amh_tml_dgb_igb_uzb_lat_grk_azi_bam_vie_tig_zul_cic_dyu	-0.307666320676265	-0.727930185637757	0.468485119156665
768	sid_alb_swt_eng_owc_chh_hau_lit_uzb_tur_tsw_jav_yor_fre_nor_bsq_ben_tig_moo_cnt_ctl_swe_ses_spa_zul_slo_hun_bem_dyu_est_cze_amh_geo_ger_bos_ukr_pol_aeg_anl_afr_fin_swa_sun_por_ind_jpn_knd_kor_svk_ita_xho_rus_mao_krd_amr_mly_mnd_rom_cic_glc_wly_dut_hin_bul_lat_qcu_guj_grk_arw_ewe_mlt_mol_sod_mcd_tag_prs_fbf_urd_ven_bat_tha_heb_tml_bam_tsn_aze_pan_scr_azi_akn_vie_gam_igb_lda_dgb	-0.351781752392992	-0.834192111019214	0.406310346416331
769	hau_krd_moo_rus_owc_heb_anl_mol_aze_tur_akn_sun_yor_hin_por_bsq_scr_mlt_ses_cnt_glc_svk_tsn_ctl_igb_grk_est_bem_swa_hun_cze_amr_geo_alb_rom_dut_spa_wly_aeg_urd_fin_xho_mly_arw_ind_jpn_knd_kor_fre_ger_dgb_mcd_mao_bul_amh_tag_mnd_slo_zul_guj_tig_lit_pan_ukr_nor_qcu_ben_prs_bos_tsw_gam_ita_sid_eng_bat_lat_ven_swe_lda_jav_tha_chh_tml_fbf_bam_uzb_pol_afr_azi_cic_vie_sod_swt_dyu_ewe	-1.58916504622975	-4.06099897714366	0.000101860859600322
770	heb_fre_bam_slo_sid_wly_tig_nor_azi_uzb_cic_tag_akn_arw_guj_bsq_krd_mlt_dgb_cnt_mcd_ben_ven_bos_igb_afr_fin_lda_zul_est_por_sod_geo_rom_alb_urd_spa_amh_owc_eng_hun_swt_ind_rus_jav_jpn_tml_kor_dut_svk_dyu_ger_mao_mol_hau_sun_mnd_bul_ses_ita_anl_swe_pol_ctl_prs_qcu_lat_pan_scr_swa_gam_hin_aeg_glc_bat_lit_yor_cze_tsw_mly_tha_chh_knd_ewe_bem_aze_grk_ukr_tur_tsn_vie_amr_moo_fbf_xho	-0.189676639355194	-0.447955733884568	0.655226939221615
771	hau_ctl_ven_ita_tig_heb_sid_nor_tur_azi_tsn_tag_bem_fre_guj_bsq_swe_sod_lda_mnd_grk_prs_moo_ger_akn_rom_hun_dgb_igb_fin_eng_owc_geo_dut_bos_svk_rus_wly_gam_afr_est_xho_sun_mcd_bat_jpn_knd_kor_lit_pol_fbf_slo_jav_cze_amr_mly_cnt_ben_ewe_pan_aeg_krd_hin_ukr_scr_qcu_spa_urd_alb_tsw_chh_lat_anl_bul_mao_mol_swt_arw_dyu_ind_tha_amh_tml_ses_cic_uzb_glc_por_aze_yor_vie_mlt_zul_bam_swa	0.471774090806979	1.11223311597475	0.268904793081481
772	tig_guj_ewe_spa_amh_gam_sod_fre_uzb_tur_cic_tag_tsn_lit_ita_bsq_nor_aeg_igb_cnt_krd_cze_zul_lat_bem_ukr_hun_swt_swa_fin_scr_chh_geo_glc_arw_mcd_svk_hau_owc_hin_est_dyu_bat_dut_sun_jpn_knd_kor_rus_urd_xho_por_mao_ger_sid_ind_mnd_afr_ven_mol_heb_bos_slo_bul_eng_qcu_pol_ctl_pan_bam_amr_swe_wly_prs_jav_alb_moo_rom_lda_mly_tha_mlt_tml_akn_yor_azi_grk_ben_aze_ses_vie_anl_dgb_tsw_fbf	-0.511600587901545	-1.21873348838176	0.226027816222538
773	owc_scr_tsw_bos_mlt_sid_heb_mcd_aze_tur_tsn_tag_yor_krd_prs_bsq_hin_sod_moo_mnd_guj_bul_ven_spa_swt_grk_hun_xho_ewe_fin_ger_anl_geo_svk_eng_mol_lit_gam_amh_ita_est_fbf_bat_afr_ind_jpn_knd_kor_rus_ukr_cic_fre_sun_urd_tig_mly_cnt_rom_lda_slo_hau_nor_arw_swe_glc_qcu_lat_pol_por_bem_aeg_ben_wly_cze_jav_ctl_ses_dut_dgb_mao_tha_amr_tml_bam_swa_azi_alb_pan_uzb_dyu_vie_chh_zul_akn_igb	0.00321420916557645	0.00756767446011811	0.993978136908525
774	amr_bul_tsn_ben_chh_heb_tig_urd_tur_azi_swa_mly_bem_alb_scr_bsq_lit_aeg_tsw_cnt_mcd_afr_akn_ita_lda_glc_hun_yor_ses_est_bos_owc_geo_ukr_eng_swe_rus_sid_gam_por_fin_cic_sun_rom_jav_jpn_tml_kor_prs_ger_fbf_hin_ind_lat_anl_bat_mnd_pan_igb_cze_hau_svk_krd_grk_nor_qcu_fre_dut_guj_ewe_sod_ctl_amh_slo_tag_spa_dgb_pol_dyu_mao_tha_wly_knd_swt_zul_uzb_mol_arw_aze_ven_vie_mlt_xho_bam_moo	-0.503657026239655	-1.19809472443516	0.233924562375328
775	sod_krd_dgb_dut_amh_owc_wly_urd_tur_uzb_swa_bat_tsw_rom_alb_bsq_hin_hau_yor_mnd_grk_eng_ven_cze_ses_svk_hun_akn_moo_est_ger_mlt_geo_ben_mol_pan_rus_gam_anl_spa_fin_zul_mly_guj_tag_jpn_tml_kor_lat_swe_dyu_fre_ind_slo_aeg_sun_cnt_nor_igb_pol_sid_por_afr_ukr_bul_qcu_mcd_lit_glc_fbf_tig_scr_amr_prs_mao_ita_ewe_bos_swt_jav_tha_chh_knd_tsn_bam_aze_arw_ctl_azi_lda_vie_heb_cic_xho_bem	0.118022359370816	0.277573624282133	0.781955783827468
776	gam_guj_xho_prs_wly_amh_amr_afr_azi_uzb_tsn_tag_dgb_scr_pol_bsq_spa_hau_dyu_cnt_ita_cze_igb_hin_fbf_pan_fin_cic_tsw_est_ukr_aeg_geo_dut_slo_rus_mcd_heb_owc_nor_hun_swa_ind_alb_bat_jpn_knd_kor_svk_arw_ewe_grk_jav_bos_tig_sun_mnd_swe_zul_por_anl_mol_ctl_ger_eng_qcu_fre_lat_krd_yor_sod_urd_chh_glc_mly_ben_lda_lit_ven_mao_tha_sid_tml_bam_akn_aze_bul_rom_tur_moo_vie_mlt_bem_swt_ses	-0.181579662647907	-0.429552462591745	0.668514795420053
777	sid_mcd_cic_eng_wly_anl_sod_mol_tur_azi_ses_bat_tsw_alb_lit_bsq_bos_gam_swa_mnd_urd_guj_tsn_ger_moo_rus_fin_swt_dgb_est_arw_chh_geo_afr_fre_hin_ita_heb_hau_spa_hun_ven_jav_pan_mly_jpn_tml_kor_ukr_swe_zul_lat_tag_pol_mlt_ind_cnt_nor_xho_por_aeg_grk_slo_dut_cze_qcu_krd_glc_rom_dyu_tig_bul_amh_ben_mao_scr_lda_prs_yor_sun_tha_amr_knd_bam_fbf_aze_ctl_svk_uzb_bem_vie_owc_ewe_igb_akn	-0.304231392144151	-0.720344627096944	0.473119503052374
778	amr_por_swa_krd_chh_owc_sid_pol_aze_tur_fbf_sun_bem_alb_ben_bsq_eng_anl_ven_mnd_swe_pan_ewe_arw_moo_urd_est_yor_zul_fin_ctl_aeg_geo_lat_mol_scr_afr_wly_gam_rom_hun_akn_ind_bul_bat_jpn_knd_kor_nor_prs_xho_dut_mly_hin_amh_tag_cnt_glc_lda_mcd_tig_spa_guj_fre_ita_qcu_svk_bos_ukr_swt_hau_rus_sod_grk_mao_slo_ses_cze_igb_jav_tha_heb_tml_dgb_dyu_azi_lit_ger_uzb_tsn_vie_mlt_tsw_cic_bam	-0.413384358890062	-0.981473097588217	0.328905901329242
779	aeg_alb_ses_slo_owc_anl_chh_guj_tur_uzb_moo_tag_igb_eng_ukr_bsq_mcd_hau_swa_cnt_scr_arw_akn_ger_tsw_por_hun_tsn_yor_est_prs_gam_geo_lat_rus_afr_lit_sod_tig_hin_fin_dyu_bat_nor_jav_jpn_knd_kor_fre_dut_xho_swe_mly_grk_amr_mao_mnd_ita_fbf_cze_mlt_spa_pol_ben_urd_qcu_glc_svk_mol_bam_amh_rom_sid_bos_sun_bul_lda_krd_ewe_ind_tha_heb_tml_dgb_bem_aze_pan_ctl_azi_cic_vie_wly_swt_ven_zul	-0.00796557433444226	-0.0187803170551858	0.985056588963255
780	wly_krd_tsw_cze_hau_amr_anl_ben_uzb_azi_ven_ind_zul_ita_bul_bsq_mol_sid_yor_cnt_prs_arw_cic_mcd_dgb_dut_hun_lda_swt_fin_grk_tig_geo_fre_spa_lit_pan_aeg_owc_rom_est_ewe_jav_eng_mly_jpn_tml_kor_slo_pol_moo_hin_sun_bos_gam_mao_mnd_alb_akn_ger_heb_ukr_por_glc_afr_qcu_swe_rus_lat_igb_sod_nor_mlt_svk_bat_ctl_ses_urd_bam_tag_tha_amh_knd_dyu_bem_tur_scr_guj_aze_xho_vie_chh_swa_tsn_fbf	-0.29937879884267	-0.70826316703383	0.480553296146685
781	sod_afr_yor_lit_mlt_hau_amr_spa_uzb_aze_fbf_ind_ven_ctl_por_bsq_alb_tig_ewe_mnd_lat_arw_bam_krd_moo_pan_fin_igb_akn_est_fre_anl_geo_dut_eng_pol_ita_heb_chh_urd_hun_tsw_mly_guj_sun_jpn_tml_kor_bul_rom_lda_glc_mao_slo_owc_bat_cnt_mol_tsn_bos_wly_ben_ger_rus_nor_qcu_grk_hin_prs_xho_aeg_mcd_gam_cze_tag_swe_dgb_svk_cic_jav_tha_sid_knd_bem_swa_azi_scr_ukr_tur_swt_vie_amh_dyu_ses_zul	0.108966919497931	0.257038583291824	0.797716811150272
782	amr_bul_yor_pan_aeg_hau_chh_nor_aze_tur_bem_jav_moo_bos_pol_bsq_glc_owc_dgb_cnt_lit_alb_tsw_hin_cic_urd_fin_ses_zul_est_mol_wly_geo_eng_spa_scr_arw_amh_tig_ben_hun_dyu_mao_ukr_ind_jpn_tml_kor_dut_afr_swa_slo_mly_mcd_mlt_tag_mnd_guj_tsn_prs_anl_ita_grk_cze_ger_qcu_swe_rus_por_ven_heb_ctl_sod_lat_bat_rom_lda_krd_xho_sun_tha_gam_knd_igb_fbf_azi_svk_fre_uzb_swt_vie_sid_bam_ewe_akn	0.497236463666422	1.17516862584449	0.242927235774601
783	tig_urd_lda_prs_sid_owc_sod_glc_azi_uzb_xho_mly_dyu_ben_pol_bsq_krd_amr_igb_cnt_fre_lit_swa_cze_moo_dut_hun_ses_yor_est_guj_heb_geo_ger_ctl_scr_ita_amh_mlt_mol_fin_zul_ind_rom_bat_jpn_knd_kor_mcd_por_bem_bos_mao_pan_anl_sun_mnd_bul_dgb_swe_aeg_ukr_nor_slo_grk_qcu_eng_spa_arw_ven_hau_lat_gam_rus_jav_afr_cic_svk_ewe_tag_tha_wly_tml_akn_bam_tur_hin_alb_aze_tsn_vie_chh_fbf_swt_tsw	-0.122633050907281	-0.289286007489349	0.773006430213643
784	mlt_afr_cic_scr_sod_tig_chh_fre_uzb_azi_igb_jav_bem_nor_pol_bsq_prs_amh_swt_mnd_grk_swe_xho_bul_moo_slo_hun_akn_swa_est_lit_wly_geo_spa_ger_eng_glc_heb_owc_rom_fin_lda_mly_mol_sun_jpn_knd_kor_rus_cze_tsw_ctl_bat_alb_gam_tag_cnt_arw_dyu_svk_sid_pan_bos_por_hin_qcu_ita_guj_lat_dgb_aeg_ukr_hau_krd_ind_dut_bam_urd_ses_mao_tha_anl_tml_ewe_yor_tur_mcd_ben_aze_ven_vie_amr_tsn_zul_fbf	-0.0307181911943311	-0.0723935604971176	0.942444175232608
785	aeg_rus_dyu_rom_wly_amr_gam_guj_uzb_tur_swa_ind_ses_glc_alb_bsq_ben_sod_swt_mnd_bul_arw_dgb_pan_moo_ctl_hun_yor_fbf_est_ukr_heb_geo_nor_afr_dut_pol_sid_amh_fre_fin_ven_mly_krd_mao_jpn_knd_kor_scr_por_akn_lit_sun_spa_hau_tag_cnt_grk_cic_svk_mlt_eng_mcd_lat_mol_qcu_urd_slo_cze_zul_tig_bos_owc_swe_bat_ita_bem_ger_ewe_jav_tha_chh_tml_igb_tsn_aze_hin_prs_azi_xho_vie_anl_tsw_lda_bam	-0.734678864855387	-1.76800954804332	0.0803387915909297
786	sid_ger_ses_urd_hau_amr_heb_cze_azi_tur_tsn_tag_bam_guj_por_bsq_ukr_sod_bem_cnt_eng_swe_cic_afr_moo_lat_hun_tsw_lda_est_hin_tig_geo_alb_ctl_bos_prs_aeg_gam_ita_fin_ven_mao_rom_ind_jpn_tml_kor_spa_slo_igb_krd_jav_lit_owc_bat_mnd_rus_xho_arw_mlt_nor_svk_mol_glc_qcu_pol_ben_pan_akn_anl_dut_wly_bul_sun_fre_dgb_mcd_zul_mly_tha_chh_knd_yor_swt_aze_grk_scr_uzb_fbf_vie_amh_ewe_swa_dyu	-0.437203169014251	-1.03918074036389	0.301414911378763
787	gam_pan_moo_urd_chh_anl_amh_spa_aze_uzb_zul_jav_bam_ben_guj_bsq_alb_aeg_swa_mnd_afr_pol_cic_rus_ven_scr_fin_dyu_dgb_hun_mcd_tig_geo_rom_ctl_swe_krd_heb_owc_slo_est_bem_mao_por_tag_jpn_tml_kor_ita_arw_fbf_eng_bat_ukr_amr_ind_cnt_lat_ewe_bos_hau_dut_lit_glc_mol_qcu_bul_fre_svk_tsn_sid_nor_wly_hin_mly_cze_xho_prs_tsw_sun_tha_mlt_knd_lda_ses_azi_ger_grk_tur_akn_vie_sod_swt_igb_yor	-0.115266957303341	-0.271676800154502	0.78647271836701
788	sod_prs_tsn_mcd_amh_gam_tig_ctl_azi_aze_ewe_ind_swt_guj_krd_bsq_slo_wly_bam_mnd_mol_dut_yor_arw_ses_glc_hun_lda_swa_est_ger_chh_geo_pan_spa_svk_nor_amr_mlt_swe_fin_cic_jav_lit_tag_jpn_tml_kor_cze_ita_dgb_bos_mly_hin_anl_mao_cnt_pol_igb_grk_sid_eng_bul_ukr_lat_qcu_fre_urd_alb_dyu_aeg_ben_owc_rom_bat_por_tsw_rus_moo_sun_tha_heb_knd_ven_fbf_uzb_afr_scr_tur_akn_vie_hau_zul_bem_xho	0.395979694830151	0.933835666281839	0.352806945983153
789	wly_afr_cic_swe_amr_aeg_mlt_pol_azi_aze_bem_tag_lda_urd_por_bsq_ger_amh_dyu_mnd_eng_mol_bam_lat_swt_mcd_fin_ven_fbf_hun_arw_tig_geo_rom_krd_fre_pan_heb_chh_ita_est_tsw_bat_ukr_sun_jpn_knd_kor_guj_ben_dgb_lit_jav_glc_anl_mly_cnt_spa_igb_grk_sod_dut_nor_ctl_rus_qcu_bos_prs_slo_zul_gam_alb_sid_svk_mao_scr_swa_cze_ses_ind_tha_owc_tml_yor_tsn_uzb_hin_bul_tur_moo_vie_hau_akn_xho_ewe	0.351278779593812	0.829049084508218	0.40919943316641
790	chh_fre_swa_lit_gam_wly_hau_pan_azi_aze_bem_mao_moo_guj_por_bsq_mol_sid_dgb_mnd_slo_arw_cic_hin_tsn_ukr_fin_akn_ven_est_ger_aeg_geo_dut_ita_scr_eng_owc_amr_bos_hun_zul_jav_bul_tag_jpn_tml_kor_swe_cze_dyu_ctl_sun_rom_tig_bat_cnt_grk_ses_nor_sod_svk_urd_rus_lat_qcu_pol_prs_glc_yor_mlt_krd_heb_afr_mly_mcd_tsw_alb_igb_ind_tha_amh_knd_xho_ewe_tur_ben_spa_uzb_fbf_vie_anl_bam_swt_lda	-0.35612545464811	-0.844270555024293	0.400684800186383
791	amr_eng_tsn_krd_anl_aeg_gam_bos_tur_uzb_dyu_bat_swa_alb_mcd_bsq_arw_tig_dgb_mnd_glc_fre_akn_rus_swt_grk_fin_xho_bam_est_lat_sid_geo_guj_pol_ben_nor_chh_heb_por_hun_tsw_ind_mol_mao_jpn_knd_kor_hin_rom_fbf_scr_tag_cze_mlt_jav_cnt_slo_cic_swe_wly_ger_ctl_spa_bul_qcu_svk_prs_lit_igb_amh_pan_sod_dut_sun_afr_ewe_urd_moo_mly_tha_hau_tml_zul_lda_aze_ukr_ita_azi_ven_vie_owc_ses_yor_bem	-0.17908657966204	-0.422851758306521	0.673379570316371
792	heb_bul_yor_scr_anl_aeg_mlt_por_azi_aze_tsw_mao_ewe_nor_ger_bsq_grk_hau_swa_cnt_mol_rus_zul_glc_dgb_hin_est_dyu_ven_hun_ukr_gam_geo_pan_arw_lit_lat_sid_chh_krd_fin_xho_jav_cze_tag_jpn_tml_kor_alb_swe_ses_guj_sun_bos_sod_bat_mnd_ita_cic_afr_wly_spa_eng_pol_mcd_qcu_fre_rom_slo_swt_amh_svk_owc_prs_ind_urd_akn_dut_fbf_mly_tha_tig_knd_bam_igb_tur_ctl_ben_uzb_lda_vie_amr_tsn_bem_moo	-0.425410071504141	-1.00885043388662	0.315664020401667
793	hau_ita_lda_ctl_tig_wly_mlt_arw_azi_aze_xho_mly_ses_guj_nor_bsq_ukr_sod_swa_cnt_grk_svk_ven_lit_swt_bul_hun_zul_fbf_est_eng_anl_geo_hin_pol_swe_slo_amh_heb_alb_fin_cic_bat_dut_tag_jpn_tml_kor_glc_urd_igb_krd_mao_rom_owc_sun_mnd_cze_bam_mol_sid_pan_prs_bos_afr_qcu_spa_ben_rus_bem_gam_scr_aeg_lat_ind_mcd_tsw_ger_moo_jav_tha_amr_knd_dgb_ewe_uzb_por_fre_tur_tsn_vie_chh_dyu_akn_yor	-0.412074122155726	-0.978570134099903	0.330331165271078
794	tig_cze_igb_dut_mlt_owc_amr_lit_azi_tur_tsw_jav_ses_mol_arw_bsq_afr_aeg_yor_cnt_ctl_guj_dgb_mcd_swa_swe_hun_cic_fbf_est_nor_heb_geo_pan_hin_prs_slo_sid_amh_eng_fin_zul_mao_fre_tag_jpn_knd_kor_ger_lat_tsn_scr_bat_rus_sod_mly_mnd_glc_lda_alb_anl_por_bul_rom_svk_qcu_ita_spa_urd_swt_wly_krd_gam_bos_sun_pol_xho_ukr_moo_ind_tha_chh_tml_akn_bam_uzb_ben_grk_aze_ven_vie_hau_dyu_bem_ewe	-0.0405143495468262	-0.0955727993828504	0.924065506271563
795	owc_pol_bam_alb_hau_sod_chh_guj_aze_tur_fbf_mao_swa_swe_lat_bsq_urd_heb_ewe_mnd_fre_arw_dyu_mol_yor_slo_hun_swt_ses_est_krd_mlt_geo_ctl_lit_por_scr_gam_amh_ben_fin_ven_tag_ger_mly_jpn_knd_kor_dut_ukr_xho_eng_jav_nor_sid_sun_cnt_svk_akn_spa_aeg_grk_bos_glc_prs_qcu_hin_ita_pan_tsw_amr_afr_anl_bul_bat_rus_tsn_cze_lda_ind_tha_wly_tml_zul_moo_azi_mcd_rom_uzb_dgb_vie_tig_bem_igb_cic	0.44972497145037	1.06148627249879	0.291217770972928
796	chh_pan_cic_ukr_owc_heb_wly_arw_azi_aze_akn_mao_ewe_swe_mol_bsq_lit_sid_dgb_cnt_slo_ita_fbf_bos_bam_krd_est_zul_swt_hun_glc_anl_geo_scr_eng_pol_spa_mlt_hau_por_fin_tsw_tag_hin_jav_jpn_tml_kor_cze_grk_dyu_dut_bat_guj_amh_ind_mnd_prs_ven_lat_aeg_rom_ctl_ger_ben_qcu_fre_alb_afr_swa_amr_mcd_tig_rus_sun_urd_yor_svk_igb_mly_tha_gam_knd_xho_tsn_uzb_nor_bul_tur_ses_vie_sod_lda_moo_bem	-0.522932136279033	-1.24146951863644	0.217554454937898
797	amr_bos_ses_cze_tig_hau_sod_rom_azi_aze_cic_bat_akn_svk_ctl_bsq_prs_chh_dgb_mnd_lit_ben_tsn_arw_xho_krd_hun_lda_igb_est_eng_aeg_geo_pan_glc_dut_rus_anl_owc_urd_fin_fbf_jav_por_sun_jpn_tml_kor_nor_spa_ewe_ita_tag_fre_gam_mao_cnt_afr_moo_bul_wly_hin_mol_alb_ger_qcu_mcd_ukr_scr_zul_mlt_grk_sid_guj_mly_slo_swt_pol_dyu_ind_tha_heb_knd_swa_tsw_uzb_swe_lat_tur_bem_vie_amh_bam_ven_yor	-0.244957961163807	-0.578914676428907	0.564046262914668
798	aeg_krd_bam_por_amh_hau_sod_mol_uzb_tur_xho_sun_igb_ben_bul_bsq_slo_amr_ses_cnt_prs_nor_dyu_ita_ewe_ctl_hun_tsn_akn_fin_spa_sid_geo_fre_mcd_alb_eng_mlt_anl_lat_est_dgb_tag_cze_jav_jpn_tml_kor_grk_glc_tsw_guj_bat_rus_tig_mao_mnd_afr_swt_svk_owc_pan_bos_rom_lit_qcu_pol_hin_arw_ven_heb_urd_wly_ger_ind_scr_lda_swe_bem_mly_tha_gam_knd_cic_swa_azi_ukr_dut_aze_fbf_vie_chh_yor_moo_zul	-0.945570709024225	-2.30010530067584	0.0236786586667356
799	chh_krd_tsw_bos_hau_sod_wly_ben_aze_azi_akn_mao_ewe_grk_nor_bsq_scr_amr_dyu_cnt_rom_lit_yor_arw_bem_pol_fin_ven_swa_est_prs_aeg_geo_lat_bul_alb_glc_amh_anl_mol_hun_cic_sun_cze_tag_jpn_tml_kor_fre_afr_ses_rus_ind_swe_owc_jav_mnd_ita_lda_ger_heb_guj_slo_hin_svk_qcu_urd_dut_mcd_dgb_mlt_eng_gam_spa_mly_pan_swt_por_igb_bat_tha_tig_knd_bam_zul_tur_ukr_ctl_uzb_moo_vie_sid_xho_fbf_tsn	-0.357107827516947	-0.846252622251776	0.399584078608217
800	gam_por_zul_afr_heb_owc_amr_alb_aze_uzb_swa_jav_tsn_rus_bul_bsq_scr_wly_moo_mnd_rom_urd_lda_pan_akn_svk_fin_xho_fbf_est_ctl_tig_geo_mcd_swe_ben_eng_hau_sid_lit_hun_tsw_bat_fre_sun_jpn_tml_kor_arw_ukr_ven_glc_mao_bos_amh_ind_cnt_mol_ewe_hin_mlt_cze_nor_spa_lat_qcu_ita_ger_prs_ses_chh_krd_aeg_guj_mly_grk_bem_pol_dyu_tag_tha_anl_knd_swt_cic_tur_slo_dut_azi_igb_vie_sod_dgb_yor_bam	0.0814860544760868	0.191963043855402	0.848189678769908
801	aeg_prs_xho_glc_chh_amh_sid_grk_tur_aze_tsw_jav_swt_svk_spa_bsq_krd_gam_zul_mnd_pol_mol_ses_swe_dgb_ger_fin_tsn_bem_est_por_heb_geo_ctl_lat_eng_cze_amr_anl_mcd_hun_cic_mao_ukr_tag_jpn_knd_kor_lit_guj_swa_bos_ind_arw_mlt_bat_cnt_hin_ven_urd_tig_slo_rus_dut_fre_qcu_nor_rom_pan_ewe_hau_scr_wly_bul_sun_afr_igb_ben_dyu_mly_tha_owc_tml_lda_bam_azi_alb_ita_uzb_moo_vie_sod_fbf_yor_akn	-0.697944862858771	-1.67808166073063	0.0966887414201532
802	chh_swe_tsn_svk_gam_amh_hau_bos_azi_aze_ses_mly_fbf_rom_cze_bsq_arw_tig_cic_mnd_pol_lat_bam_bul_tsw_ukr_hun_dyu_moo_fin_krd_amr_geo_rus_ctl_por_pan_sid_owc_alb_est_bem_tag_afr_mao_jpn_knd_kor_hin_eng_ven_lit_jav_glc_aeg_sun_cnt_ben_yor_prs_heb_ger_mol_fre_guj_qcu_mcd_slo_urd_akn_anl_scr_wly_nor_bat_grk_zul_spa_swt_ind_tha_mlt_tml_igb_swa_uzb_ita_dut_tur_xho_vie_sod_dgb_ewe_lda	0.575293431247381	1.36131293798692	0.176704036313618
803	wly_urd_swa_ita_heb_hau_aeg_svk_azi_aze_dyu_sun_swt_rom_prs_bsq_dut_amh_ses_mnd_swe_cze_lda_arw_yor_ben_est_tsn_cic_hun_ger_chh_geo_krd_lit_afr_fre_amr_owc_alb_fin_xho_mao_slo_mly_jpn_tml_kor_hin_mcd_fbf_bos_jav_ctl_sid_ind_cnt_grk_ewe_pol_mlt_rus_ukr_lat_pan_qcu_nor_scr_mol_bam_gam_eng_sod_por_tag_guj_tsw_spa_bem_bat_tha_anl_knd_akn_moo_uzb_bul_glc_tur_zul_vie_tig_dgb_ven_igb	-0.152519759858276	-0.359854566848857	0.719771788972338
804	anl_svk_fbf_spa_aeg_heb_amr_scr_aze_azi_cic_jav_yor_ctl_por_bsq_mcd_sid_swt_mnd_cze_ben_bam_mol_dgb_ger_est_moo_ven_hun_lit_chh_geo_afr_ita_lat_arw_sod_gam_nor_fin_xho_sun_pan_mly_jpn_knd_kor_eng_rom_igb_bos_tag_slo_hau_mao_cnt_guj_akn_dut_mlt_pol_rus_ukr_alb_qcu_bul_fre_hin_bem_amh_krd_tig_swe_ind_urd_zul_glc_tsw_bat_tha_wly_tml_ses_ewe_uzb_prs_grk_tur_tsn_vie_owc_lda_swa_dyu	-0.0234651690214038	-0.0552532418715914	0.956055241269796
805	gam_slo_cic_ukr_sid_tig_wly_rus_tur_aze_akn_mao_moo_por_alb_bsq_prs_owc_fbf_cnt_mol_svk_ven_guj_bem_ctl_est_tsw_xho_hun_swe_heb_geo_pan_afr_lat_nor_amh_anl_cze_fin_yor_sun_bos_mly_jpn_tml_kor_eng_glc_lda_urd_jav_fre_aeg_bat_mnd_scr_tsn_spa_mlt_bul_lit_arw_rom_qcu_hin_grk_ger_dgb_amr_ben_hau_mcd_ind_dut_bam_pol_igb_tag_tha_chh_knd_swa_ses_azi_ita_krd_uzb_swt_vie_sod_zul_ewe_dyu	-0.0385814517134746	-0.0908674785677349	0.927793320437768
806	anl_arw_igb_lat_amr_amh_gam_lit_uzb_aze_xho_jav_tsw_ita_rus_bsq_afr_sod_dgb_mnd_dut_prs_swt_swe_ven_fre_fin_akn_ses_est_scr_tig_geo_eng_cze_mol_bos_aeg_hau_slo_hun_dyu_bat_glc_mao_jpn_tml_kor_pan_spa_fbf_por_tag_grk_owc_ind_cnt_ukr_yor_pol_chh_rom_alb_bul_svk_qcu_ctl_urd_mcd_bem_mlt_ger_wly_ben_mly_krd_lda_nor_swa_sun_tha_heb_knd_bam_zul_tur_hin_guj_azi_moo_vie_sid_tsn_ewe_cic	-0.372812371207609	-0.883140042278217	0.379437813544702
807	sid_guj_ses_mcd_hau_tig_chh_mol_azi_tur_moo_sun_bam_scr_rom_bsq_glc_amh_swt_mnd_rus_grk_yor_swe_akn_bos_fin_dgb_fbf_est_por_amr_geo_svk_prs_ger_spa_heb_anl_fre_hun_swa_bat_pol_jav_jpn_tml_kor_ctl_lit_cic_arw_mao_urd_gam_ind_cnt_ben_ewe_krd_mlt_ukr_slo_alb_afr_qcu_lat_pan_hin_dyu_wly_bul_sod_dut_mly_cze_zul_ita_igb_tag_tha_aeg_knd_xho_tsn_aze_nor_eng_uzb_lda_vie_owc_bem_ven_tsw	-0.654904931510349	-1.56759018376841	0.120373208364334
808	mlt_ukr_lda_rom_wly_owc_amh_ben_uzb_aze_bam_mly_igb_krd_nor_bsq_cze_sid_cic_cnt_rus_guj_tsn_arw_fbf_eng_fin_ses_bem_est_spa_chh_geo_scr_glc_mol_ita_sod_heb_slo_hun_ven_sun_por_jav_jpn_tml_kor_prs_bos_tsw_ger_bat_fre_amr_mao_mnd_lit_xho_lat_aeg_afr_grk_mcd_swe_qcu_pan_urd_dut_akn_tig_bul_gam_ctl_tag_pol_dyu_svk_swt_ind_tha_hau_knd_ewe_zul_tur_alb_hin_azi_dgb_vie_anl_yor_swa_moo	0.0831464611946943	0.195858994441158	0.845147851058333
809	aeg_scr_tsn_ger_heb_owc_amr_rus_tur_azi_bem_mly_fbf_bos_cze_bsq_ctl_wly_ewe_cnt_krd_afr_akn_bul_bam_glc_fin_swa_zul_est_mol_mlt_geo_pol_guj_mcd_lat_anl_amh_rom_hun_tsw_sun_ita_jav_jpn_tml_kor_alb_prs_dgb_fre_ind_pan_chh_mao_mnd_ukr_yor_slo_tig_eng_swe_ben_spa_qcu_grk_hin_por_igb_sod_urd_sid_lit_bat_svk_cic_dut_ven_tag_tha_gam_knd_swt_xho_uzb_nor_arw_aze_moo_vie_hau_ses_dyu_lda	-0.673057874801599	-1.61241462535365	0.110260301853951
810	owc_ben_dgb_spa_hau_amr_chh_swe_aze_tur_moo_sun_yor_svk_glc_bsq_ctl_mlt_ewe_cnt_eng_fre_zul_scr_swa_ita_fin_tsw_ven_hun_guj_sod_geo_grk_urd_bul_ukr_wly_amh_rus_est_tsn_jav_krd_mly_jpn_knd_kor_ger_pol_bam_alb_bat_cze_tig_tag_mnd_pan_dyu_prs_sid_por_mcd_afr_bos_qcu_lat_dut_slo_swt_aeg_lit_anl_rom_ind_nor_akn_hin_lda_mao_tha_heb_tml_ses_igb_azi_arw_mol_uzb_bem_vie_gam_xho_cic_fbf	0.0302931242218343	0.0713251160567978	0.943292166198996
811	amh_krd_cic_ita_sid_anl_aeg_fre_uzb_tur_lda_mly_dyu_prs_dut_bsq_pol_hau_swt_mnd_rom_arw_tsn_swe_ses_lat_hun_dgb_igb_fin_ger_wly_geo_ctl_bos_scr_ben_owc_amr_por_est_moo_sun_alb_bat_jpn_tml_kor_spa_ukr_akn_mol_jav_slo_gam_ind_cnt_pan_bam_glc_heb_guj_grk_mcd_eng_qcu_nor_cze_rus_fbf_tig_afr_mlt_svk_tag_hin_bem_lit_yor_mao_tha_sod_knd_zul_xho_azi_urd_bul_aze_swa_vie_chh_ven_ewe_tsw	-1.03128398274161	-2.51686488273777	0.0135525392393005
812	chh_ben_yor_svk_amh_sid_tig_scr_tur_aze_swa_mly_lda_slo_cze_bsq_fre_owc_igb_mnd_lit_nor_ewe_mcd_tsn_afr_est_tsw_ses_fin_prs_gam_geo_glc_rom_por_urd_sod_amr_alb_hun_swt_ind_pan_mao_jpn_tml_kor_spa_swe_fbf_grk_bat_rus_heb_tag_cnt_eng_ven_dut_anl_pol_ita_bul_krd_qcu_ukr_arw_bos_xho_hau_hin_wly_ctl_jav_ger_bem_lat_akn_sun_tha_aeg_knd_zul_dgb_uzb_guj_mol_azi_dyu_vie_mlt_moo_bam_cic	0.198971759469628	0.468504333961222	0.640520245092042
813	wly_lat_ven_rom_amh_hau_sid_hin_aze_uzb_swa_sun_ses_krd_svk_bsq_cze_sod_lda_cnt_ger_pan_yor_urd_dyu_swe_est_fbf_igb_fin_alb_mlt_geo_guj_por_eng_ben_aeg_amr_scr_hun_xho_jav_bos_ind_jpn_knd_kor_nor_spa_ewe_ukr_bat_mol_heb_tag_mnd_grk_tsn_slo_chh_glc_fre_pol_prs_qcu_afr_bul_mcd_moo_anl_arw_tig_ita_mly_ctl_zul_rus_cic_mao_tha_owc_tml_akn_bam_tur_lit_dut_azi_swt_vie_gam_dgb_bem_tsw	-0.273978771538311	-0.648107979429622	0.518512062769378
814	sod_krd_moo_por_mlt_hau_amr_nor_azi_uzb_zul_tag_ses_spa_swe_bsq_grk_wly_igb_cnt_mcd_pol_tsw_guj_swa_eng_hun_xho_swt_fin_svk_sid_geo_arw_slo_ctl_hin_aeg_amh_prs_est_bem_mao_bul_ind_jpn_tml_kor_fre_ger_lda_glc_sun_bos_chh_jav_mnd_mol_cic_lat_anl_ita_afr_cze_rus_qcu_dut_ben_alb_akn_heb_scr_owc_pan_bat_ukr_fbf_lit_ewe_mly_tha_tig_knd_bam_tsn_tur_urd_rom_aze_dgb_vie_gam_dyu_yor_ven	0.178866613518189	0.421499194651713	0.674363239295555
815	aeg_lit_yor_svk_amh_sod_wly_pan_azi_aze_swt_tag_swa_pol_spa_bsq_rom_gam_bam_cnt_bos_hin_moo_scr_igb_alb_est_tsn_tsw_fin_afr_tig_geo_glc_arw_eng_rus_owc_amr_grk_hun_dyu_bat_slo_mly_jpn_knd_kor_cze_guj_akn_mcd_jav_urd_anl_ind_mnd_mol_xho_prs_sid_bul_ger_por_krd_qcu_dut_nor_ctl_fbf_chh_ita_mlt_ben_mao_fre_cic_swe_zul_sun_tha_heb_tml_dgb_bem_tur_lat_ukr_uzb_ses_vie_hau_ven_lda_ewe	-0.426848068944985	-1.01477996609768	0.312843549569806
816	sid_krd_akn_fre_gam_wly_chh_urd_aze_uzb_yor_jav_tsw_ben_nor_bsq_eng_anl_lda_cnt_slo_rom_tsn_afr_dyu_guj_fin_bem_dgb_est_ita_amh_geo_dut_por_ctl_glc_sod_mlt_pan_hun_ses_mao_scr_ind_jpn_tml_kor_svk_hin_xho_spa_sun_swe_hau_mly_mnd_ukr_moo_mol_owc_bos_rus_bul_arw_qcu_mcd_grk_ger_bam_tig_pol_heb_alb_bat_lit_zul_prs_cic_tag_tha_aeg_knd_ewe_igb_tur_cze_lat_azi_ven_vie_amr_swt_swa_fbf	-0.442806372193388	-1.05074060908807	0.296100442157619
817	wly_ben_dgb_fre_chh_aeg_hau_svk_azi_aze_akn_mao_tsn_glc_afr_bsq_grk_tig_cic_mnd_cze_rus_tsw_alb_bam_pol_hun_dyu_ven_fin_prs_amh_geo_swe_krd_lat_hin_heb_gam_ita_est_igb_ind_bul_bat_jpn_tml_kor_nor_guj_yor_ctl_sun_por_amr_jav_cnt_dut_xho_ger_owc_mol_slo_scr_urd_qcu_mcd_spa_rom_lda_mlt_ukr_sod_lit_tag_arw_moo_bos_ses_mly_tha_sid_knd_swa_ewe_uzb_pan_eng_tur_zul_vie_anl_bem_fbf_swt	-1.13877873012387	-2.81227580040802	0.00600065025103762
818	wly_scr_zul_krd_anl_chh_sod_spa_aze_tur_cic_mly_dyu_swe_rus_bsq_por_gam_dgb_mnd_hin_alb_yor_ger_ses_pol_est_swa_tsw_fin_arw_aeg_geo_afr_mol_bos_svk_sid_tig_glc_hun_tsn_ind_slo_bat_jpn_knd_kor_fre_bul_moo_dut_tag_lit_hau_mao_cnt_eng_ewe_cze_amr_ctl_nor_rom_grk_qcu_mcd_ita_pan_ven_mlt_lat_owc_ukr_jav_ben_xho_guj_igb_sun_tha_heb_tml_bem_swt_azi_urd_prs_uzb_bam_vie_amh_lda_fbf_akn	0.150375362015317	0.354039849319036	0.724110446204115
819	hau_por_ven_guj_amr_owc_wly_grk_azi_uzb_zul_mly_tsw_alb_bul_bsq_fre_mlt_fbf_mnd_nor_glc_ewe_swe_moo_cze_est_cic_akn_hun_scr_gam_geo_ctl_mcd_pan_ukr_anl_sid_afr_fin_bam_bat_lat_sun_jpn_tml_kor_ger_svk_lda_krd_tag_prs_aeg_jav_cnt_bos_ses_eng_sod_mol_ben_rus_urd_qcu_spa_pol_arw_yor_tig_dut_amh_hin_mao_rom_dgb_lit_bem_ind_tha_chh_knd_xho_swt_tur_ita_slo_aze_swa_vie_heb_dyu_igb_tsn	-0.102842954652571	-0.242387683265114	0.809013513190038
820	aeg_afr_tsw_slo_anl_sod_gam_prs_uzb_tur_ewe_mao_bem_hin_scr_bsq_por_heb_ven_mnd_lit_ben_swa_cze_moo_spa_hun_tsn_swt_fin_pol_amr_geo_bul_rus_fre_nor_hau_wly_pan_est_dyu_bat_lat_tag_jpn_knd_kor_eng_urd_bam_guj_mly_ita_sid_sun_cnt_ukr_fbf_svk_tig_krd_ctl_grk_glc_qcu_alb_bos_arw_akn_mlt_ger_owc_mol_jav_rom_ses_mcd_igb_ind_tha_amh_tml_yor_dgb_aze_swe_dut_azi_lda_vie_chh_zul_cic_xho	-0.243476126874793	-0.575715901243314	0.566197732126643
821	hau_rom_swt_pan_tig_amr_aeg_krd_aze_azi_tsw_bat_igb_alb_lit_bsq_nor_wly_swa_mnd_hin_dut_dgb_por_zul_ctl_hun_bem_dyu_est_pol_heb_geo_mcd_ukr_lat_mol_sid_anl_fre_fin_ven_jav_bos_ind_jpn_knd_kor_glc_spa_tsn_guj_mly_slo_sod_mao_cnt_grk_bam_urd_owc_svk_swe_ita_ben_qcu_cze_eng_rus_fbf_gam_afr_mlt_arw_sun_bul_xho_scr_yor_tag_tha_amh_tml_ses_akn_uzb_prs_ger_tur_lda_vie_chh_ewe_moo_cic	-0.495704440688288	-1.17899388397238	0.241408159858059
822	heb_hin_lda_ger_gam_aeg_sid_afr_aze_uzb_igb_jav_bam_grk_ita_bsq_svk_amh_ses_cnt_cze_prs_xho_urd_zul_mol_hun_dyu_cic_est_glc_anl_geo_fre_ctl_rom_spa_amr_mlt_pan_fin_yor_tag_rus_mly_jpn_knd_kor_pol_mcd_ewe_lit_ind_slo_owc_bat_mnd_ukr_ven_krd_chh_eng_alb_lat_bos_qcu_dut_por_ben_dgb_sod_scr_tig_swe_mao_nor_fbf_bul_moo_sun_tha_wly_tml_tsw_swa_azi_arw_guj_tur_akn_vie_hau_bem_swt_tsn	-0.359738879913065	-0.852670225693456	0.396032825776352
823	anl_prs_bam_mol_aeg_amr_amh_spa_uzb_azi_akn_ind_yor_pan_ukr_bsq_bul_wly_ewe_mnd_fre_krd_tsw_dut_ses_afr_hun_igb_fbf_fin_por_owc_geo_lit_guj_mcd_ita_hau_heb_swe_est_swt_tag_rus_jav_jpn_tml_kor_lat_ben_lda_urd_bat_pol_mlt_mao_cnt_eng_cic_nor_sod_arw_grk_alb_svk_qcu_slo_ctl_ger_zul_gam_rom_sid_glc_mly_bos_moo_hin_ven_sun_tha_chh_knd_xho_swa_tur_cze_scr_aze_tsn_vie_tig_bem_dgb_dyu	-0.113082834480035	-0.266469493201489	0.790467572636744
824	wly_nor_yor_bos_owc_aeg_sod_swe_tur_azi_ven_mao_lda_grk_afr_bsq_ctl_amr_ses_mnd_guj_prs_moo_spa_swa_ger_est_bem_tsn_hun_krd_heb_geo_ita_lit_ukr_eng_mlt_anl_fre_fin_swt_mly_rom_tag_jpn_knd_kor_pan_hin_xho_slo_ind_arw_sid_sun_cnt_svk_dyu_glc_gam_ben_dut_lat_mcd_qcu_scr_cze_por_cic_tig_pol_chh_rus_jav_urd_igb_bul_dgb_bat_tha_hau_tml_akn_bam_uzb_mol_alb_aze_tsw_vie_amh_fbf_ewe_zul	-1.09801202469304	-2.70386225126326	0.0081498805861208
825	wly_grk_dgb_afr_anl_tig_chh_lit_aze_uzb_cic_sun_bem_prs_krd_bsq_scr_hau_yor_cnt_ctl_hin_igb_rom_akn_urd_fin_ven_xho_hun_arw_amr_geo_lat_spa_fre_slo_sid_sod_ben_est_tsw_jav_pol_mao_jpn_knd_kor_ita_swe_fbf_ger_mly_rus_heb_bat_mnd_por_dyu_ukr_gam_glc_dut_cze_mol_qcu_svk_bul_mcd_lda_mlt_nor_amh_pan_ind_guj_swa_bos_tsn_tag_tha_owc_tml_swt_zul_azi_alb_eng_tur_ses_vie_aeg_moo_bam_ewe	-0.194390922480155	-0.4591598938974	0.647190766148379
826	gam_nor_dgb_urd_anl_tig_amh_alb_azi_aze_yor_ind_lda_afr_rom_bsq_pol_aeg_swt_mnd_glc_grk_ewe_hin_dyu_lit_hun_tsw_ses_fin_swe_amr_geo_svk_prs_rus_ukr_chh_sid_dut_est_xho_jav_lat_mao_jpn_knd_kor_bul_por_fbf_ita_sun_cze_hau_mly_cnt_scr_swa_mol_wly_spa_slo_pan_fre_qcu_krd_ger_bos_bem_mlt_guj_sod_mcd_tag_ctl_tsn_eng_moo_bat_tha_heb_tml_bam_akn_uzb_ben_arw_tur_igb_vie_owc_ven_zul_cic	0.162669486041036	0.38280118826233	0.702740701680873
827	chh_guj_moo_spa_hau_gam_tig_ben_uzb_tur_tsw_sun_zul_ita_pol_bsq_por_anl_tsn_mnd_urd_swe_fbf_alb_akn_fre_est_ses_ven_hun_ukr_owc_geo_ger_rus_lat_lit_sod_wly_grk_fin_ewe_mly_scr_jav_jpn_knd_kor_hin_glc_swa_mol_mao_arw_sid_ind_cnt_cze_bam_slo_aeg_nor_krd_pan_ctl_qcu_rom_eng_mcd_bem_mlt_dut_heb_afr_tag_bos_lda_svk_dyu_bat_tha_amr_tml_xho_dgb_azi_prs_bul_aze_igb_vie_amh_swt_yor_cic	0.0312615875258134	0.0737683226218766	0.941353167149945
828	anl_cze_ven_urd_amr_owc_sod_hin_uzb_aze_xho_sun_akn_prs_glc_bsq_mcd_hau_igb_mnd_ukr_afr_zul_rus_bam_lat_est_ses_bem_hun_swe_mlt_geo_nor_alb_grk_bul_heb_sid_arw_fin_dyu_tag_scr_ind_jpn_tml_kor_krd_mol_dgb_svk_mao_ben_chh_jav_cnt_pol_lda_fre_aeg_guj_ita_pan_rom_qcu_bos_spa_lit_moo_wly_dut_amh_slo_bat_eng_swa_ger_swt_mly_tha_tig_knd_tsw_ewe_azi_ctl_por_tur_yor_vie_gam_cic_tsn_fbf	-0.650093361696158	-1.55415603507748	0.123543810908289
829	wly_nor_ewe_por_amh_tig_chh_bul_tur_uzb_fbf_bat_swa_hin_ctl_bsq_svk_gam_moo_mnd_ger_lit_bem_alb_dyu_grk_hun_tsn_cic_fin_pol_anl_geo_krd_slo_afr_mol_amr_mlt_bos_est_yor_ind_arw_tag_jpn_knd_kor_rus_prs_xho_glc_mly_spa_aeg_sun_cnt_ben_lda_guj_owc_pan_dut_rom_mcd_qcu_eng_cze_ita_dgb_sid_lat_heb_scr_mao_ukr_igb_urd_tsw_jav_tha_sod_tml_bam_ven_aze_swe_fre_azi_ses_vie_hau_zul_akn_swt	-0.189370909371665	-0.44798482007981	0.655206024027905
830	hau_afr_cic_mcd_wly_mlt_aeg_ger_uzb_aze_swa_mao_zul_bul_krd_bsq_eng_sid_fbf_mnd_rus_rom_dyu_spa_tsn_ukr_fin_ses_moo_est_ita_sod_geo_glc_guj_ctl_grk_amh_chh_dut_hun_xho_ind_mol_sun_jpn_tml_kor_pan_lit_lda_lat_jav_hin_owc_tag_cnt_por_bem_urd_gam_scr_nor_fre_swe_qcu_arw_alb_bos_dgb_tig_cze_heb_slo_mly_prs_ven_ben_swt_bat_tha_anl_knd_yor_akn_tur_pol_svk_azi_ewe_vie_amr_bam_igb_tsw	-0.528742138289244	-1.25893544362035	0.211204563353133
831	owc_arw_ses_prs_anl_tig_heb_afr_uzb_aze_fbf_tag_zul_scr_lat_bsq_cze_wly_tsn_mnd_ger_grk_bam_rus_dgb_svk_fin_ewe_igb_est_guj_amr_geo_swe_ita_ukr_hin_amh_chh_pan_hun_akn_ind_alb_sun_jpn_knd_kor_por_dut_lda_mcd_mao_glc_mlt_jav_cnt_lit_xho_rom_sid_slo_urd_eng_pol_qcu_ben_bul_bos_swt_aeg_krd_sod_ctl_bat_fre_cic_spa_swa_mly_tha_gam_tml_yor_ven_tur_mol_nor_azi_dyu_vie_hau_tsw_moo_bem	0.052825796429206	0.124561435929523	0.901139604013009
832	amh_rus_tsw_spa_gam_anl_aeg_lit_aze_uzb_lda_tag_bam_cze_mcd_bsq_lat_tig_dyu_cnt_fre_ukr_swt_ger_yor_bul_hun_cic_moo_est_glc_heb_geo_pan_krd_bos_alb_owc_chh_ctl_fin_swa_ind_ben_sun_jpn_knd_kor_slo_nor_dgb_pol_mao_arw_sid_jav_mnd_hin_fbf_mol_sod_swe_dut_urd_svk_qcu_grk_eng_guj_bem_mlt_rom_amr_prs_mly_ita_tsn_scr_zul_bat_tha_hau_tml_xho_ven_tur_por_afr_azi_ses_vie_wly_akn_ewe_igb	-0.578591191842933	-1.37951850983422	0.171043039187261
833	chh_pol_akn_lit_heb_wly_sid_dut_uzb_aze_zul_sun_ewe_alb_urd_bsq_swe_mlt_dgb_cnt_mcd_bul_cic_rom_yor_bos_hun_bem_bam_est_spa_hau_geo_ben_ita_mol_grk_amr_anl_prs_fin_dyu_bat_nor_tag_jpn_tml_kor_rus_fre_ven_pan_jav_por_aeg_mly_mnd_slo_xho_eng_amh_ger_ctl_ukr_lat_qcu_afr_cze_svk_igb_tig_glc_owc_hin_mao_scr_lda_krd_tsn_ind_tha_gam_knd_fbf_tsw_azi_arw_guj_tur_moo_vie_sod_swt_ses_swa	0.209755085082025	0.493204477624825	0.623030731482076
834	amh_mol_akn_dut_sod_sid_anl_pan_azi_tur_ven_tag_igb_slo_fre_bsq_bul_aeg_swa_mnd_alb_ita_xho_spa_dgb_rom_est_yor_tsw_hun_grk_heb_geo_afr_lit_ctl_ukr_chh_tig_hin_fin_ewe_sun_arw_jav_jpn_knd_kor_glc_prs_zul_por_bat_cze_amr_mao_cnt_lat_cic_urd_gam_ger_pol_scr_mcd_qcu_rus_nor_krd_ses_hau_bos_wly_guj_mly_ben_tsn_svk_moo_ind_tha_mlt_tml_dyu_swt_aze_eng_swe_uzb_bem_vie_owc_fbf_lda_bam	-0.357286619924313	-0.845595597373833	0.399948745965002
835	chh_nor_lda_ben_amh_hau_sid_dut_tur_azi_tsw_jav_ses_pol_svk_bsq_arw_aeg_ven_cnt_mol_prs_xho_mcd_bam_krd_hun_bem_igb_est_ger_anl_geo_cze_ukr_grk_bos_sod_gam_alb_fin_cic_sun_swe_ind_jpn_tml_kor_ita_lat_yor_por_mao_slo_owc_mly_mnd_glc_moo_lit_heb_bul_rus_scr_spa_qcu_eng_urd_hin_swa_wly_fre_mlt_guj_tag_pan_swt_afr_dyu_bat_tha_amr_knd_ewe_fbf_uzb_rom_ctl_aze_tsn_vie_tig_dgb_zul_akn	-0.101790451150336	-0.240130319744975	0.810757739683818
836	amr_ben_fbf_bos_tig_wly_sod_ita_tur_aze_yor_ind_tsn_fre_rom_bsq_guj_amh_zul_cnt_afr_ukr_bam_mcd_ewe_scr_fin_ven_akn_hun_slo_anl_geo_grk_swe_glc_por_hau_chh_dut_est_moo_tag_svk_sun_jpn_tml_kor_bul_ger_swt_spa_bat_prs_sid_mly_mnd_lit_tsw_ctl_owc_alb_hin_urd_mol_qcu_nor_pol_krd_dyu_heb_rus_aeg_eng_mao_cze_bem_lat_ses_jav_tha_mlt_knd_dgb_igb_uzb_pan_arw_azi_swa_vie_gam_cic_lda_xho	-0.274366715336518	-0.649301892434192	0.517743655317323
837	wly_alb_ven_pol_aeg_tig_mlt_ben_tur_aze_moo_mao_xho_spa_arw_bsq_grk_chh_dyu_cnt_ctl_lit_igb_urd_swt_bul_fin_fbf_lda_est_mcd_heb_geo_slo_fre_hin_bos_anl_hau_swe_hun_bam_tag_krd_mly_jpn_tml_kor_por_mol_akn_ita_bat_scr_sod_ind_mnd_nor_tsn_afr_sid_lat_dut_svk_pan_qcu_eng_guj_cze_zul_amh_ukr_amr_rom_sun_rus_tsw_ger_yor_jav_tha_gam_knd_cic_bem_azi_prs_glc_uzb_dgb_vie_owc_ses_swa_ewe	0.0543913374323763	0.128193174418963	0.898272906566197
838	heb_hin_ewe_alb_aeg_chh_gam_pan_uzb_tur_swa_sun_lda_afr_lit_bsq_lat_tig_xho_mnd_scr_bul_igb_cze_fbf_urd_hun_bem_akn_est_eng_owc_geo_ukr_ben_rom_grk_amr_anl_pol_fin_ven_tag_ger_mao_jpn_knd_kor_fre_nor_bam_guj_bat_dut_sid_mly_cnt_mol_ses_ita_mlt_prs_krd_bos_mcd_qcu_rus_slo_arw_tsn_wly_spa_sod_svk_jav_ctl_tsw_glc_zul_ind_tha_amh_tml_moo_yor_aze_por_swe_azi_dyu_vie_hau_dgb_swt_cic	-0.124094346620703	-0.292555834152432	0.770513387283305
839	amr_fre_moo_ctl_owc_sid_tig_ben_azi_tur_swa_mao_dgb_dut_lit_bsq_svk_gam_xho_cnt_ita_eng_akn_prs_bem_grk_hun_tsn_tsw_est_por_hau_geo_lat_glc_mcd_scr_wly_mlt_bul_fin_lda_ind_rus_bat_jpn_tml_kor_spa_mol_igb_cze_sun_pol_amh_tag_mnd_slo_ven_arw_chh_hin_krd_afr_guj_qcu_urd_bos_alb_zul_anl_ger_heb_rom_jav_ukr_swt_nor_cic_mly_tha_sod_knd_bam_ses_uzb_swe_pan_aze_yor_vie_aeg_dyu_ewe_fbf	-0.502699683190913	-1.19663687902218	0.234489781288965
840	amh_lit_ewe_mcd_sod_chh_aeg_ger_azi_uzb_xho_ind_swa_krd_lat_bsq_eng_owc_ven_mnd_ben_dut_bam_grk_fbf_urd_hun_igb_swt_fin_spa_heb_geo_svk_mol_fre_ita_anl_gam_pol_est_moo_bat_guj_tag_jpn_tml_kor_hin_rus_tsw_afr_mly_bos_sid_mao_cnt_bul_tsn_por_hau_cze_swe_slo_ctl_qcu_pan_scr_alb_lda_wly_arw_tig_nor_jav_glc_akn_ukr_dgb_sun_tha_mlt_knd_yor_dyu_tur_prs_rom_aze_cic_vie_amr_ses_zul_bem	-0.171028708313762	-0.403935983249582	0.687187148547413
841	sod_bos_dyu_eng_hau_amr_amh_slo_tur_aze_ven_bat_tsn_cze_por_bsq_scr_anl_bem_mnd_mol_pol_lda_bul_fbf_nor_hun_swa_akn_est_glc_gam_geo_grk_spa_lat_arw_mlt_heb_lit_fin_xho_jav_ita_ind_jpn_tml_kor_pan_fre_cic_alb_sun_svk_tig_mao_cnt_ben_zul_guj_chh_rus_urd_prs_ger_qcu_swe_ukr_ctl_igb_aeg_dut_owc_krd_tag_mcd_ses_hin_bam_mly_tha_sid_knd_yor_moo_azi_afr_rom_uzb_tsw_vie_wly_swt_dgb_ewe	-0.394015924716307	-0.934729572660857	0.352348407605784
842	amh_spa_dyu_por_hau_chh_heb_ger_aze_uzb_tsw_mly_zul_swe_prs_bsq_alb_sid_lda_mnd_ukr_pol_akn_glc_swt_lat_est_dgb_swa_hun_arw_amr_geo_hin_dut_afr_scr_tig_owc_cze_fin_ses_sun_guj_bat_jpn_knd_kor_fre_slo_bem_rom_ind_urd_wly_tag_cnt_ita_igb_bos_anl_bul_grk_ben_nor_qcu_lit_mol_krd_ven_sod_mcd_aeg_ctl_mao_pan_fbf_eng_moo_jav_tha_gam_tml_xho_tsn_tur_rus_svk_azi_yor_vie_mlt_bam_ewe_cic	0.177285648565031	0.417466026093351	0.677299765795702
843	amh_ukr_dyu_hin_wly_owc_gam_bul_azi_tur_xho_bat_swa_spa_ben_bsq_guj_sod_ses_cnt_mol_rus_akn_svk_lda_rom_hun_cic_bam_fin_pol_amr_geo_slo_krd_bos_pan_chh_aeg_ger_est_swt_mao_afr_sun_jpn_knd_kor_dut_arw_moo_ctl_mly_eng_anl_tag_mnd_lit_bem_urd_sid_cze_lat_grk_scr_qcu_ita_alb_glc_igb_heb_swe_tig_fre_jav_nor_fbf_mcd_zul_ind_tha_hau_tml_ven_ewe_aze_prs_por_uzb_yor_vie_mlt_tsn_dgb_tsw	-0.0819620385026885	-0.193329029319048	0.847122899015588
844	amh_mol_moo_guj_aeg_hau_sid_glc_azi_tur_swt_mao_fbf_ita_ukr_bsq_pan_anl_xho_mnd_dut_urd_tsn_por_lda_slo_fin_swa_zul_est_krd_owc_geo_ben_rom_rus_hin_heb_sod_ger_hun_dyu_sun_bos_jav_jpn_tml_kor_arw_afr_ewe_alb_ind_svk_chh_tag_cnt_cze_bam_ctl_mlt_scr_swe_eng_mcd_qcu_prs_fre_grk_tsw_amr_lat_wly_spa_mly_nor_cic_lit_yor_bat_tha_gam_knd_bem_ses_uzb_pol_bul_aze_ven_vie_tig_igb_dgb_akn	-0.169562368255192	-0.400639998706907	0.689604102985402
845	sod_ctl_lda_krd_tig_amh_hau_mol_azi_aze_bam_ind_dyu_arw_por_bsq_pol_owc_yor_cnt_ukr_fre_ewe_spa_xho_ben_fin_swt_zul_est_nor_aeg_geo_slo_svk_pan_lat_wly_amr_hin_hun_swa_jav_rus_sun_jpn_tml_kor_grk_mcd_ses_swe_bat_lit_mlt_mao_mnd_bos_tsw_urd_anl_scr_rom_alb_cze_qcu_prs_ger_eng_bem_chh_glc_heb_bul_mly_afr_dgb_dut_fbf_tag_tha_sid_knd_cic_akn_uzb_guj_ita_tur_moo_vie_gam_igb_ven_tsn	0.296996403062657	0.698958996913696	0.486322009633895
846	chh_mcd_moo_ger_gam_mlt_owc_dut_uzb_aze_zul_mao_yor_lat_slo_bsq_fre_aeg_lda_cnt_bul_arw_igb_svk_ses_grk_est_ewe_tsw_fin_rus_amr_geo_pan_krd_guj_alb_tig_sod_cze_hun_swt_ind_prs_mly_jpn_tml_kor_hin_ita_bem_por_tag_ctl_anl_jav_mnd_bos_tsn_mol_amh_rom_glc_urd_eng_qcu_spa_lit_scr_cic_sid_afr_hau_ben_sun_pol_xho_swe_dyu_bat_tha_heb_knd_dgb_ven_azi_nor_ukr_tur_akn_vie_wly_bam_fbf_swa	0.158421271780158	0.373068812655267	0.709946205581581
847	mlt_urd_bem_fre_sid_gam_wly_bos_aze_azi_lda_ind_swt_mol_cze_bsq_rus_chh_bam_mnd_spa_ger_moo_eng_xho_dut_hun_yor_dgb_est_ben_aeg_geo_swe_ukr_mcd_pol_owc_tig_krd_fin_igb_tag_glc_bat_jpn_tml_kor_slo_nor_ewe_hin_sun_pan_sod_mao_cnt_ctl_fbf_scr_heb_arw_afr_guj_lit_qcu_bul_por_alb_tsn_anl_grk_amh_ita_mly_lat_akn_prs_ven_jav_tha_amr_knd_zul_tsw_tur_rom_svk_uzb_dyu_vie_hau_swa_ses_cic	-0.117202242938015	-0.276680944245345	0.782639096168017
848	aeg_rom_swa_bul_sid_heb_tig_ben_uzb_tur_moo_tag_igb_slo_glc_bsq_cze_anl_lda_cnt_por_nor_dgb_pan_bam_krd_fin_cic_bem_est_afr_sod_geo_arw_alb_grk_ita_owc_amr_svk_hun_ewe_bat_mol_jav_jpn_tml_kor_swe_bos_tsn_ukr_sun_spa_mlt_mly_mnd_ctl_ven_lat_wly_urd_lit_mcd_scr_qcu_hin_dut_pol_xho_amh_prs_chh_ger_ind_rus_dyu_eng_fbf_mao_tha_hau_knd_ses_zul_aze_guj_fre_azi_swt_vie_gam_yor_akn_tsw	-0.633512208337051	-1.51111931997848	0.134148583788654
849	anl_lat_dgb_fre_tig_amr_sid_grk_uzb_aze_ses_ind_zul_svk_hin_bsq_bos_aeg_fbf_cnt_spa_pan_xho_eng_swa_rus_fin_tsn_bem_est_urd_wly_geo_guj_bul_ctl_arw_hau_chh_ger_hun_akn_mly_nor_tag_jpn_knd_kor_cze_ita_ven_rom_bat_prs_sod_sun_mnd_mol_igb_pol_mlt_ukr_lit_krd_ben_qcu_afr_glc_por_lda_heb_dut_owc_scr_jav_mcd_tsw_alb_bam_mao_tha_amh_tml_dyu_cic_tur_swe_slo_azi_swt_vie_gam_yor_moo_ewe	-0.450371596130033	-1.06914401271423	0.287771959507906
850	tig_cze_lda_spa_wly_amh_sid_nor_aze_azi_dyu_sun_ewe_swe_bos_bsq_dut_mlt_tsn_mnd_grk_scr_akn_eng_cic_urd_hun_swt_igb_est_ita_gam_geo_rus_pol_ctl_rom_anl_heb_guj_fin_bem_mly_arw_bat_jpn_knd_kor_mcd_ben_ses_por_tag_bul_owc_jav_cnt_mol_fbf_prs_aeg_svk_ukr_hin_krd_qcu_lit_pan_slo_zul_amr_afr_hau_lat_mao_fre_swa_glc_dgb_ind_tha_chh_tml_yor_moo_uzb_ger_alb_tur_ven_vie_sod_tsw_xho_bam	-0.066178133500888	-0.156160636018528	0.876244885576867
851	wly_lat_ven_pan_hau_amh_anl_cze_uzb_tur_bam_sun_dgb_slo_lit_bsq_prs_sod_dyu_cnt_ita_grk_ewe_krd_lda_ben_hun_zul_bem_est_afr_aeg_geo_eng_rus_urd_rom_heb_sid_swe_fin_swt_ind_mcd_tag_jpn_tml_kor_ctl_hin_moo_pol_bat_scr_chh_mly_mnd_svk_igb_fre_amr_mol_nor_ger_ukr_qcu_arw_por_alb_tsn_gam_guj_tig_bos_mao_dut_ses_bul_cic_jav_tha_mlt_knd_swa_fbf_azi_glc_spa_aze_akn_vie_owc_tsw_yor_xho	-0.756446942309255	-1.81646562374265	0.0725204967508433
852	hau_grk_igb_bos_chh_heb_amh_swe_uzb_aze_ewe_tag_xho_pan_ukr_bsq_hin_tig_moo_mnd_rom_pol_cic_mol_swa_ctl_hun_dyu_swt_est_scr_aeg_geo_arw_prs_cze_svk_amr_anl_ben_fin_bem_bat_fre_mly_jpn_tml_kor_alb_ger_lda_krd_sun_urd_mlt_mao_cnt_bul_ven_eng_owc_mcd_ita_spa_lat_qcu_rus_slo_por_zul_sid_lit_gam_glc_jav_dut_fbf_guj_akn_ind_tha_wly_knd_dgb_ses_tur_afr_nor_azi_yor_vie_sod_tsw_tsn_bam	-0.739495307534988	-1.77830936754976	0.0786211125796638
853	hau_alb_ven_grk_amh_aeg_owc_svk_tur_aze_tsn_tag_bam_rus_por_bsq_slo_heb_akn_cnt_mcd_bul_bem_bos_dyu_fre_fin_xho_moo_hun_ctl_wly_geo_prs_pol_pan_cze_gam_sod_guj_est_zul_sun_swe_jav_jpn_knd_kor_krd_lit_ses_ita_mao_spa_sid_mly_mnd_urd_cic_hin_mlt_ger_dut_scr_afr_qcu_lat_nor_arw_tsw_anl_rom_tig_ukr_ind_eng_yor_glc_ewe_bat_tha_amr_tml_igb_swt_azi_ben_mol_uzb_fbf_vie_chh_lda_swa_dgb	-0.502082246466184	-1.19477469477165	0.235213194695062
854	owc_mcd_moo_swe_aeg_tig_gam_rom_uzb_tur_zul_tag_xho_rus_krd_bsq_ben_hau_dyu_mnd_ctl_mol_tsw_slo_tsn_grk_hun_ven_igb_est_dut_sod_geo_ita_lat_afr_ger_chh_sid_pan_fin_bam_sun_cze_jav_jpn_knd_kor_hin_fre_swt_ukr_mao_pol_mlt_ind_cnt_lit_yor_glc_wly_guj_scr_por_nor_qcu_spa_bul_urd_ses_anl_svk_amh_arw_bat_alb_ewe_prs_akn_mly_tha_amr_tml_fbf_dgb_aze_bos_eng_azi_bem_vie_heb_swa_lda_cic	-0.484180409450559	-1.15241968864444	0.252102335856674
855	sod_pan_yor_lit_aeg_amh_sid_ita_aze_tur_swa_mao_tsw_svk_spa_bsq_swe_tig_dyu_mnd_mcd_por_swt_scr_akn_ukr_est_bam_lda_hun_prs_heb_geo_ger_mol_glc_cze_hau_mlt_afr_fin_bem_sun_rus_bat_jpn_tml_kor_slo_krd_ewe_grk_tag_ctl_chh_jav_cnt_hin_tsn_dut_gam_guj_lat_ben_eng_qcu_bul_alb_bos_xho_anl_urd_owc_nor_mly_rom_fbf_pol_moo_ind_tha_wly_knd_igb_cic_uzb_arw_fre_azi_ses_vie_amr_dgb_ven_zul	0.000173692349124061	0.000409439809526628	0.999674191297797
856	sod_hin_ewe_slo_heb_amh_chh_spa_aze_tur_swt_mly_zul_afr_ita_bsq_bul_amr_swa_cnt_mol_nor_bem_pol_xho_mcd_fin_lda_cic_hun_rus_mlt_geo_lat_ctl_por_urd_aeg_anl_glc_est_ven_jav_grk_mao_jpn_tml_kor_guj_ger_moo_alb_sun_krd_hau_tag_mnd_arw_akn_ben_gam_cze_svk_bos_fre_qcu_lit_pan_prs_tsw_owc_swe_tig_dut_bat_eng_dyu_ukr_dgb_ind_tha_wly_knd_yor_bam_azi_scr_rom_uzb_tsn_vie_sid_ses_fbf_igb	0.121564704527693	0.286196734318865	0.775364001408943
857	mlt_mol_dgb_alb_amh_anl_owc_dut_azi_uzb_akn_mly_ven_afr_ctl_bsq_rus_gam_moo_cnt_prs_rom_tsn_cze_igb_ger_fin_zul_tsw_hun_bul_chh_geo_swe_lit_guj_ukr_sid_sod_pan_est_bem_ind_hin_jav_jpn_knd_kor_ben_spa_yor_nor_bat_eng_hau_mao_mnd_mcd_swt_fre_aeg_svk_por_glc_scr_qcu_grk_ita_arw_bam_wly_slo_tig_bos_sun_urd_lda_krd_cic_tag_tha_heb_tml_ses_swa_tur_pol_lat_aze_xho_vie_amr_fbf_ewe_dyu	-0.4953262597914	-1.17824218065677	0.241706136489765
858	owc_lit_ses_arw_aeg_tig_amr_ger_tur_aze_dyu_bat_xho_rus_ctl_bsq_glc_anl_moo_cnt_guj_fre_dgb_grk_ven_scr_est_yor_lda_fin_hin_gam_geo_lat_ben_ita_krd_amh_wly_mol_hun_fbf_tag_afr_mly_jpn_knd_kor_prs_slo_igb_cze_ind_svk_heb_sun_mnd_bul_cic_bos_chh_swe_pan_nor_pol_qcu_dut_ukr_por_tsw_sod_spa_sid_mcd_jav_eng_akn_urd_bem_mao_tha_mlt_tml_swt_ewe_azi_alb_rom_uzb_zul_vie_hau_swa_bam_tsn	0.194718095213004	0.458410340218413	0.647727093718538
859	mlt_ctl_ses_arw_sod_sid_heb_svk_tur_uzb_yor_mly_zul_krd_lit_bsq_hin_gam_ven_mnd_rom_afr_igb_slo_akn_swe_est_dyu_dgb_fin_cze_aeg_geo_nor_ger_grk_spa_wly_tig_ben_hun_xho_ind_urd_tag_jpn_tml_kor_scr_rus_tsw_eng_bat_guj_chh_mao_cnt_prs_bem_mol_owc_ukr_fre_bos_dut_qcu_ita_por_glc_fbf_hau_alb_anl_bul_jav_pan_swa_pol_lda_sun_tha_amh_knd_moo_tsn_aze_mcd_lat_azi_bam_vie_amr_ewe_swt_cic	-0.170101721428542	-0.40219631230775	0.688462451066945
860	amh_swe_dyu_dut_wly_owc_gam_rus_azi_tur_zul_tag_swa_eng_krd_bsq_arw_sod_swt_cnt_spa_scr_ewe_prs_bem_bos_hun_ses_yor_est_guj_chh_geo_alb_hin_por_grk_sid_anl_ctl_fin_bam_bat_glc_sun_jpn_knd_kor_ita_ben_tsw_pan_ind_slo_hau_mao_mnd_afr_tsn_mol_tig_fre_ger_lat_ukr_qcu_nor_pol_urd_ven_aeg_cze_heb_lit_jav_rom_akn_mcd_cic_mly_tha_mlt_tml_fbf_dgb_uzb_bul_svk_aze_xho_vie_amr_lda_igb_moo	-0.198471958598972	-0.468642977401608	0.640421494668654
861	sod_ukr_cic_alb_hau_anl_aeg_scr_tur_azi_bem_tag_akn_bos_lit_bsq_por_sid_xho_mnd_rus_eng_lda_spa_bam_hin_hun_yor_igb_fin_mol_chh_geo_lat_dut_svk_ita_wly_heb_arw_est_swt_sun_urd_mly_jpn_knd_kor_afr_swe_tsw_mcd_jav_ctl_mlt_bat_cnt_guj_swa_cze_gam_glc_bul_krd_nor_qcu_rom_ben_pan_dyu_tig_prs_amr_grk_mao_ger_dgb_pol_ses_ind_tha_owc_tml_tsn_fbf_uzb_fre_slo_aze_ven_vie_amh_moo_ewe_zul	-0.213706140304284	-0.505832559811696	0.614171087183507
862	chh_bul_igb_fre_heb_mlt_amh_ben_azi_uzb_ewe_sun_ven_krd_swe_bsq_arw_aeg_swa_mnd_pan_spa_lda_alb_bam_ger_fin_tsw_yor_est_afr_sid_geo_rom_lit_guj_hin_tig_wly_pol_hun_dgb_mao_ctl_jav_jpn_knd_kor_glc_prs_zul_por_ind_nor_sod_tag_cnt_dut_fbf_urd_anl_ukr_svk_rus_grk_qcu_ita_scr_mcd_ses_gam_eng_owc_lat_bat_bos_xho_mol_bem_mly_tha_amr_tml_tsn_akn_tur_cze_slo_aze_cic_vie_hau_swt_moo_dyu	-0.479297250936716	-1.13965958884981	0.257354942952204
863	hau_slo_ses_grk_aeg_sod_amh_glc_azi_aze_tsw_jav_dgb_ita_cze_bsq_por_wly_tsn_mnd_ger_lit_igb_ben_fbf_lat_hun_ven_bam_est_ctl_amr_geo_swe_spa_arw_krd_tig_chh_prs_fin_moo_sun_rom_tag_jpn_knd_kor_svk_bul_akn_mol_ind_eng_mlt_mly_cnt_ukr_swa_guj_heb_dut_rus_mcd_nor_qcu_pan_bos_alb_ewe_owc_fre_gam_scr_bat_urd_yor_hin_lda_mao_tha_anl_tml_cic_xho_tur_afr_pol_uzb_swt_vie_sid_zul_dyu_bem	-0.356555775876619	-0.844318977311107	0.400657887304301
864	anl_bul_yor_slo_tig_gam_owc_alb_azi_aze_ses_mao_tsn_grk_rus_bsq_guj_mlt_bam_cnt_glc_nor_moo_krd_dyu_ger_est_ven_cic_fin_ctl_sod_geo_eng_por_lit_hin_hau_chh_arw_hun_ewe_bat_lat_sun_jpn_tml_kor_spa_bos_fbf_pan_mly_pol_amh_ind_mnd_scr_igb_prs_heb_fre_mcd_mol_rom_qcu_dut_ukr_urd_swa_amr_svk_wly_cze_jav_afr_bem_ita_dgb_tag_tha_aeg_knd_lda_xho_uzb_swe_ben_tur_tsw_vie_sid_zul_akn_swt	-0.463632729473264	-1.10244570018515	0.273112744666842
865	wly_pan_yor_por_amr_anl_gam_mcd_tur_azi_swt_ind_zul_afr_hin_bsq_ben_tig_ses_mnd_cze_swe_tsw_bos_ven_ita_fin_bam_akn_hun_urd_aeg_geo_krd_eng_scr_ger_sod_sid_nor_est_swa_jav_arw_sun_jpn_tml_kor_lit_ukr_igb_slo_bat_dut_amh_tag_cnt_bul_lda_rus_heb_fre_svk_lat_alb_qcu_ctl_spa_pol_moo_hau_prs_chh_guj_mly_grk_bem_rom_tsn_mao_tha_mlt_knd_ewe_cic_aze_mol_glc_uzb_dyu_vie_owc_fbf_xho_dgb	0.329676514269092	0.778403358454904	0.438307251121139
866	gam_ben_moo_bos_amr_sid_chh_ctl_tur_uzb_yor_sun_zul_spa_ita_bsq_nor_amh_dgb_mnd_cze_fre_ewe_prs_bam_swe_fin_xho_lda_est_afr_owc_geo_bul_rom_alb_grk_anl_sod_eng_hun_swt_ind_slo_jav_jpn_knd_kor_ukr_scr_ven_lat_mao_mcd_aeg_bat_cnt_guj_dyu_rus_mlt_mol_urd_hin_dut_qcu_por_pan_krd_igb_tig_arw_hau_svk_mly_glc_swa_pol_bem_tag_tha_wly_tml_ses_tsw_aze_ger_lit_azi_fbf_vie_heb_akn_tsn_cic	0.360462286075318	0.849549908013511	0.397757063234685
867	sid_alb_xho_krd_wly_tig_heb_pan_azi_uzb_bem_jav_zul_urd_fre_bsq_afr_anl_akn_cnt_mol_bul_swa_bos_ses_dut_est_tsw_swt_fin_por_amh_geo_pol_cze_nor_ger_aeg_owc_glc_hun_dgb_mly_arw_ind_jpn_knd_kor_svk_prs_dyu_slo_tag_ukr_hau_bat_mnd_hin_lda_rom_chh_scr_mcd_ita_ben_qcu_grk_swe_rus_yor_mlt_lit_sod_eng_mao_ctl_bam_lat_fbf_sun_tha_gam_tml_ewe_ven_tur_guj_spa_aze_cic_vie_amr_moo_igb_tsn	-0.158145210232517	-0.372973090447056	0.710017207223899
868	hau_slo_tsw_mcd_sid_heb_mlt_ben_aze_tur_moo_jav_ven_pol_por_bsq_bos_anl_ses_cnt_alb_guj_tsn_bul_swa_nor_hun_swt_xho_fin_urd_chh_geo_spa_eng_swe_fre_aeg_wly_krd_est_lda_mly_scr_tag_jpn_knd_kor_arw_afr_bem_lat_ind_svk_sod_sun_mnd_ita_cic_hin_amh_cze_ukr_mol_lit_qcu_dut_rus_ger_yor_gam_ctl_owc_glc_mao_grk_dyu_rom_igb_bat_tha_amr_tml_akn_bam_azi_pan_prs_uzb_fbf_vie_tig_dgb_zul_ewe	-0.721171229316418	-1.73102318934173	0.0867640366164077
869	sod_afr_dgb_pol_anl_hau_wly_swe_uzb_aze_bam_mao_yor_fre_ukr_bsq_hin_aeg_ven_mnd_svk_dut_ses_por_swt_urd_hun_swa_tsn_fin_nor_heb_geo_ger_glc_lit_pan_sid_chh_alb_est_moo_tag_ita_bat_jpn_tml_kor_scr_mol_ewe_mcd_mly_ben_amh_jav_cnt_cze_tsw_arw_mlt_grk_bos_lat_spa_qcu_ctl_eng_krd_dyu_amr_guj_owc_rom_ind_slo_igb_prs_xho_sun_tha_gam_knd_lda_bem_azi_bul_rus_tur_fbf_vie_tig_akn_cic_zul	-0.190079278754729	-0.448631073728844	0.65474138926861
870	owc_ita_yor_svk_hau_anl_sid_glc_aze_azi_dgb_tag_igb_alb_mcd_bsq_dut_wly_ses_cnt_arw_mol_swa_bos_bem_ukr_est_fbf_cic_hun_urd_amh_geo_ben_rus_grk_por_gam_sod_rom_fin_dyu_ind_guj_mly_jpn_tml_kor_spa_scr_zul_ctl_jav_bul_chh_sun_mnd_krd_lda_swe_tig_lit_pol_cze_pan_qcu_afr_nor_eng_akn_aeg_ger_amr_slo_bat_prs_xho_lat_bam_mao_tha_heb_knd_tsw_ven_uzb_fre_hin_tur_swt_vie_mlt_tsn_ewe_moo	-0.322190491006725	-0.762983630250779	0.447404220198716
871	mlt_lat_cic_mol_sod_sid_aeg_ctl_uzb_aze_zul_tag_dgb_fre_prs_bsq_slo_wly_ewe_mnd_cze_dut_bem_nor_swa_spa_fin_bam_dyu_est_por_anl_geo_rom_svk_rus_glc_heb_owc_guj_hun_xho_jav_scr_mao_jpn_knd_kor_urd_eng_tsw_lit_ind_arw_tig_bat_cnt_alb_moo_mcd_amh_pol_swe_grk_ger_qcu_afr_bos_ben_akn_amr_hin_chh_krd_mly_pan_ses_ukr_yor_sun_tha_gam_tml_ven_fbf_azi_ita_bul_tur_igb_vie_hau_tsn_lda_swt	-0.403519085626352	-0.957905858823251	0.340593861123462
872	amr_guj_lda_rus_amh_wly_gam_por_uzb_tur_xho_sun_bam_lat_spa_bsq_urd_mlt_cic_mnd_svk_ctl_zul_glc_fbf_eng_fin_tsw_dgb_est_slo_anl_geo_pol_afr_fre_cze_tig_sod_dut_hun_bem_mao_lit_mly_jpn_tml_kor_bul_krd_tsn_scr_jav_ita_aeg_ind_cnt_swe_ewe_rom_chh_pan_arw_bos_ukr_qcu_grk_mcd_ben_dyu_hau_ger_heb_mol_tag_alb_ven_nor_ses_bat_tha_owc_knd_moo_swt_azi_hin_prs_aze_akn_vie_sid_yor_igb_swa	0.12742284379031	0.30021793310252	0.764680977149861
873	aeg_ben_tsn_grk_wly_gam_owc_fre_uzb_tur_dyu_ind_tsw_ita_arw_bsq_afr_mlt_swa_mnd_krd_swe_yor_hin_moo_pan_fin_igb_akn_est_alb_heb_geo_ukr_eng_svk_lit_amr_amh_mol_hun_zul_jav_slo_bat_jpn_knd_kor_pol_mcd_swt_dut_tag_guj_chh_mly_cnt_rom_ewe_ger_hau_rus_ctl_scr_bul_qcu_por_bos_nor_fbf_tig_lat_sid_urd_sun_glc_ven_cze_dgb_mao_tha_anl_tml_lda_cic_azi_prs_spa_aze_ses_vie_sod_xho_bem_bam	-1.03226155522461	-2.51814282403716	0.0135066623757829
874	hau_afr_tsw_rom_tig_mlt_owc_fre_aze_uzb_zul_jav_lda_bul_pan_bsq_lit_anl_bem_cnt_ukr_mol_xho_pol_tsn_ger_est_yor_fbf_hun_bos_gam_geo_lat_alb_swe_cze_aeg_chh_scr_fin_ewe_mly_spa_bat_jpn_tml_kor_slo_arw_swt_svk_sun_eng_heb_ind_mnd_ctl_moo_rus_amh_ita_mcd_krd_glc_qcu_dut_hin_urd_swa_sid_guj_sod_ben_mao_prs_ven_por_dgb_tag_tha_amr_knd_bam_igb_azi_nor_grk_tur_ses_vie_wly_akn_dyu_cic	-0.407227126018229	-0.965367942805298	0.336864194524436
875	aeg_guj_moo_spa_amh_anl_heb_rus_uzb_azi_ses_sun_swa_mol_mcd_bsq_urd_gam_lda_cnt_ctl_cze_swt_alb_dgb_lat_fin_yor_dyu_hun_eng_sid_geo_krd_bul_hin_arw_wly_mlt_dut_est_tsn_mly_grk_bat_jpn_knd_kor_pan_svk_fbf_nor_mao_ita_hau_ind_mnd_afr_ven_por_tig_scr_rom_ger_lit_qcu_fre_prs_pol_cic_chh_swe_owc_bos_tag_ben_ewe_ukr_igb_jav_tha_amr_tml_xho_bem_aze_slo_glc_tur_tsw_vie_sod_akn_zul_bam	-0.499405118447697	-1.18653536720558	0.238433237908055
876	aeg_nor_moo_por_amh_hau_heb_mcd_azi_uzb_akn_mao_zul_swe_svk_bsq_eng_sid_cic_mnd_ben_fre_tsn_lat_swa_rom_fin_ven_dgb_est_grk_gam_geo_ita_lit_pol_afr_amr_owc_dut_hun_bam_sun_pan_jav_jpn_knd_kor_ukr_arw_bem_cze_bat_bos_tig_tag_cnt_mol_tsw_slo_anl_scr_prs_alb_rus_qcu_ger_guj_ctl_igb_mlt_hin_chh_urd_ind_krd_lda_glc_xho_mly_tha_sod_tml_yor_fbf_tur_bul_spa_aze_swt_vie_wly_ewe_dyu_ses	-0.844773634363798	-2.0420049733292	0.0439829035798928
877	sod_prs_tsn_slo_hau_owc_heb_lat_aze_azi_dyu_sun_ses_nor_spa_bsq_pol_chh_xho_cnt_ukr_glc_dgb_dut_ven_bul_hun_lda_zul_fin_guj_amh_geo_eng_mol_cze_krd_sid_wly_ger_est_bam_mao_ita_bat_jpn_tml_kor_afr_svk_yor_lit_jav_hin_anl_ind_mnd_ctl_cic_alb_tig_bos_fre_por_swe_qcu_rom_arw_grk_swa_mlt_mcd_gam_ben_tag_rus_fbf_pan_igb_mly_tha_aeg_knd_ewe_bem_uzb_urd_scr_tur_moo_vie_amr_akn_tsw_swt	-0.0914559354133476	-0.215464603512028	0.829876939328964
878	sod_bos_tsn_arw_gam_aeg_wly_rus_uzb_aze_bem_tag_lda_fre_urd_bsq_ctl_hau_ven_mnd_pan_hin_fbf_spa_igb_eng_fin_swt_tsw_est_lat_mlt_geo_alb_cze_lit_ger_amr_amh_swe_hun_dgb_mly_slo_jav_jpn_tml_kor_grk_nor_swa_svk_sun_krd_sid_mao_cnt_prs_cic_bul_anl_dut_pol_rom_guj_qcu_mcd_ukr_afr_ewe_heb_ben_owc_glc_bat_mol_dyu_ita_xho_ind_tha_tig_knd_ses_zul_azi_por_scr_tur_akn_vie_chh_moo_bam_yor	-0.559557796336383	-1.33454766617732	0.185282703889102
879	hau_krd_yor_swe_anl_chh_amr_bos_uzb_azi_bem_jav_dyu_urd_prs_bsq_alb_tig_ven_cnt_por_fre_moo_svk_ewe_dut_hun_dgb_ses_est_ctl_mlt_geo_ben_cze_lit_mcd_sod_gam_glc_fin_tsw_mao_bul_mly_jpn_knd_kor_slo_scr_xho_ukr_ind_ita_owc_bat_mnd_eng_swt_arw_sid_nor_ger_guj_pan_qcu_afr_grk_rom_tsn_aeg_pol_heb_mol_sun_hin_akn_spa_swa_tag_tha_wly_tml_cic_zul_tur_rus_lat_aze_igb_vie_amh_fbf_bam_lda	-0.123230700118948	-0.290536167187243	0.772052977208491
880	wly_rom_ewe_cze_gam_heb_aeg_spa_uzb_tur_ses_mly_akn_rus_pol_bsq_krd_sod_dgb_mnd_slo_scr_moo_lit_tsw_por_hun_swt_xho_est_ukr_amh_geo_alb_nor_eng_pan_chh_sid_glc_fin_dyu_ind_swe_tag_jpn_tml_kor_ctl_arw_tsn_mol_jav_mcd_mlt_mao_cnt_ben_fbf_ita_anl_afr_fre_grk_bul_qcu_lat_guj_hin_swa_hau_svk_tig_prs_sun_bos_yor_dut_igb_bat_tha_owc_knd_bam_ven_azi_ger_urd_aze_bem_vie_amr_zul_cic_lda	-0.0653920445485277	-0.154042264812927	0.877910196494595
881	gam_svk_ses_por_heb_chh_wly_hin_azi_uzb_akn_jav_xho_rom_pan_bsq_ger_mlt_cic_mnd_eng_alb_dgb_slo_fbf_urd_est_igb_lda_fin_bos_anl_geo_rus_lat_arw_ctl_sid_sod_guj_hun_dyu_sun_spa_ind_jpn_tml_kor_swe_krd_yor_afr_bat_nor_amr_mly_cnt_mol_bem_bul_amh_scr_ben_glc_cze_qcu_lit_fre_dut_tsn_hau_ukr_aeg_ita_mao_prs_tsw_pol_zul_tag_tha_owc_knd_ewe_swa_tur_grk_mcd_aze_ven_vie_tig_moo_swt_bam	0.381107627584942	0.897978897165971	0.371515722311165
882	mlt_por_swa_cze_owc_amr_tig_pan_azi_tur_swt_ind_lda_bul_bos_bsq_scr_gam_bem_cnt_nor_grk_yor_rom_cic_hin_fin_tsn_fbf_hun_ben_sid_geo_fre_ukr_lit_mcd_aeg_heb_prs_est_dyu_sun_afr_bat_jpn_tml_kor_glc_krd_zul_alb_mao_ger_wly_tag_mnd_svk_ewe_dut_hau_rus_slo_pol_eng_qcu_arw_ita_mol_dgb_amh_swe_sod_ctl_mly_guj_bam_spa_xho_jav_tha_anl_knd_moo_akn_uzb_lat_urd_aze_tsw_vie_chh_ses_igb_ven	-0.380986869483935	-0.902958616048304	0.368880708300559
883	hau_ita_akn_rom_amr_tig_chh_fre_azi_uzb_yor_jav_dyu_mcd_nor_bsq_grk_aeg_lda_cnt_swe_lat_tsn_bul_bem_lit_est_fbf_zul_hun_ukr_mlt_geo_rus_hin_svk_ger_heb_sod_spa_fin_dgb_bat_alb_tag_jpn_tml_kor_ctl_glc_moo_ben_mao_guj_sid_ind_mnd_urd_ses_pan_amh_krd_afr_slo_arw_qcu_eng_bos_prs_ven_owc_pol_gam_cze_sun_dut_bam_mol_ewe_mly_tha_anl_knd_swa_cic_tur_scr_por_aze_xho_vie_wly_tsw_igb_swt	-0.593819679057468	-1.41565439533192	0.16021696597267
884	owc_rom_ewe_mcd_mlt_sod_sid_lit_uzb_azi_akn_sun_igb_krd_hin_bsq_rus_amh_tsn_cnt_afr_guj_bam_pan_dgb_prs_fin_fbf_moo_est_bul_tig_geo_ctl_mol_scr_pol_chh_wly_ben_hun_lda_bat_lat_tag_jpn_knd_kor_spa_arw_ses_bos_mao_cze_gam_ind_mnd_fre_yor_ita_anl_svk_grk_nor_alb_qcu_por_slo_dut_swt_heb_eng_hau_urd_jav_glc_cic_ger_ven_mly_tha_amr_tml_zul_bem_tur_swe_ukr_aze_xho_vie_aeg_swa_tsw_dyu	-0.237570297111994	-0.562293781652112	0.575268707247472
885	sod_mcd_fbf_scr_gam_aeg_heb_afr_tur_uzb_swa_ind_yor_bos_ita_bsq_guj_anl_dgb_mnd_urd_arw_xho_rom_moo_prs_est_cic_akn_fin_fre_amr_geo_ukr_ctl_swe_pol_mlt_chh_alb_hun_ven_tag_slo_mly_jpn_knd_kor_svk_eng_bem_mol_bat_krd_hau_mao_cnt_dut_igb_bul_tig_por_glc_pan_grk_qcu_spa_ger_cze_zul_sid_lat_amh_lit_jav_hin_ewe_ben_tsw_sun_tha_owc_tml_lda_tsn_aze_nor_rus_azi_bam_vie_wly_swt_ses_dyu	-0.473736119021716	-1.12523350281023	0.263385725754198
886	gam_bos_ewe_ctl_owc_mlt_amh_glc_uzb_azi_dgb_mao_dyu_fre_ben_bsq_mol_chh_tsn_mnd_hin_dut_akn_urd_tsw_rom_hun_fbf_lda_fin_nor_hau_geo_lat_guj_pan_ita_anl_amr_pol_est_bem_bat_prs_jav_jpn_tml_kor_lit_svk_moo_slo_mly_swe_tig_tag_cnt_ukr_swa_rus_heb_por_eng_spa_ger_qcu_mcd_grk_alb_xho_wly_krd_sod_bul_ind_cze_igb_scr_ses_sun_tha_sid_knd_zul_bam_tur_afr_arw_aze_ven_vie_aeg_yor_swt_cic	0.26644093108017	0.62847744192647	0.531231712328663
887	amr_bos_tsw_slo_tig_anl_sid_arw_aze_uzb_xho_mao_ewe_guj_mcd_bsq_afr_chh_swa_cnt_rom_por_dyu_pan_ses_ger_est_yor_fbf_hun_ctl_hau_geo_swe_grk_pol_svk_gam_wly_bul_fin_cic_bat_fre_jav_jpn_tml_kor_rus_ukr_akn_lat_sun_spa_mlt_ind_mnd_urd_zul_hin_heb_eng_glc_mol_prs_qcu_alb_lit_dut_bem_owc_ben_aeg_ita_tag_nor_igb_krd_dgb_mly_tha_sod_knd_tsn_ven_azi_scr_cze_tur_bam_vie_amh_swt_lda_moo	0.10094256539622	0.237326848255447	0.812925263528764
888	heb_lit_bam_pan_gam_mlt_tig_rom_tur_aze_ses_mly_swa_eng_hin_bsq_mol_wly_dgb_cnt_krd_lat_tsn_grk_akn_por_fin_moo_zul_hun_nor_anl_geo_scr_guj_cze_arw_amh_owc_dut_est_ven_bat_alb_mao_jpn_knd_kor_pol_prs_lda_bul_ind_mcd_aeg_sun_mnd_ctl_yor_ita_sid_ger_ukr_swe_ben_qcu_svk_glc_afr_swt_chh_bos_amr_urd_jav_slo_tsw_fre_cic_tag_tha_sod_tml_xho_dyu_azi_spa_rus_uzb_igb_vie_hau_fbf_ewe_bem	-0.54241940221971	-1.29294776182839	0.199231891063823
889	chh_bos_xho_slo_amh_heb_hau_bul_azi_aze_fbf_jav_swa_nor_scr_bsq_glc_anl_bam_mnd_ctl_swe_dyu_ger_moo_arw_fin_ewe_bem_hun_cze_tig_geo_fre_rom_hin_ukr_owc_amr_mcd_est_igb_mly_ita_ind_jpn_tml_kor_grk_lat_akn_afr_mao_urd_wly_sun_cnt_ben_dgb_por_sod_eng_alb_spa_pol_qcu_pan_guj_prs_zul_aeg_dut_gam_svk_bat_lit_swt_krd_tsw_tag_tha_mlt_knd_tsn_ses_uzb_rus_mol_tur_yor_vie_sid_cic_ven_lda	-0.738303631489909	-1.77155827733714	0.0797435121110171
890	mlt_hin_cic_ctl_hau_sod_sid_fre_azi_uzb_lda_tag_zul_pol_ben_bsq_por_wly_bam_mnd_slo_ger_ses_spa_swt_svk_hun_yor_moo_fin_glc_gam_geo_dut_pan_mol_mcd_chh_tig_arw_est_swa_jav_cze_ind_jpn_tml_kor_scr_swe_ewe_urd_mly_alb_owc_sun_cnt_lat_dgb_bul_amh_grk_eng_krd_lit_qcu_ita_ukr_rus_xho_amr_rom_heb_prs_bat_nor_akn_guj_bem_mao_tha_aeg_knd_dyu_tsn_tur_bos_afr_aze_igb_vie_anl_tsw_fbf_ven	-0.102254507259307	-0.241097790893898	0.810010073670636
891	hau_prs_xho_rus_sod_heb_chh_guj_azi_uzb_dgb_mao_swt_ita_slo_bsq_cze_aeg_ven_cnt_lat_mol_dyu_dut_ewe_lit_fin_moo_ses_est_mcd_tig_geo_hin_pol_rom_alb_mlt_owc_eng_hun_igb_bat_por_ind_jpn_knd_kor_pan_swe_swa_ger_jav_afr_gam_mly_mnd_spa_lda_bos_amh_fre_ukr_scr_nor_qcu_glc_bul_svk_zul_sid_arw_amr_ben_sun_grk_bam_krd_cic_tag_tha_anl_tml_tsw_bem_aze_urd_ctl_tur_fbf_vie_wly_tsn_yor_akn	-0.639660082276027	-1.52783213459497	0.12994833562706
892	tig_lit_igb_por_aeg_amr_gam_bos_aze_azi_swa_tag_bem_fre_guj_bsq_grk_sod_swt_cnt_urd_svk_ses_pol_xho_slo_est_fbf_cic_fin_dut_amh_geo_afr_prs_krd_glc_sid_owc_hin_hun_ven_bat_mcd_mao_jpn_tml_kor_ukr_nor_tsn_swe_ind_rom_anl_mly_mnd_mol_zul_arw_hau_ger_alb_bul_ctl_qcu_ben_eng_ita_dyu_wly_pan_mlt_cze_sun_scr_lda_lat_ewe_jav_tha_chh_knd_akn_tsw_uzb_spa_rus_tur_yor_vie_heb_moo_dgb_bam	0.910485832050116	2.17389708929045	0.032251822331235
893	owc_ita_zul_glc_mlt_amh_heb_spa_uzb_tur_ses_sun_tsw_urd_rus_bsq_ctl_aeg_swt_mnd_lit_ukr_bam_ger_yor_bos_est_igb_swa_fin_pan_sod_geo_afr_hin_ben_prs_tig_anl_mol_hun_moo_bat_dut_mly_jpn_knd_kor_cze_grk_bem_bul_tag_fre_sid_jav_cnt_mcd_akn_arw_chh_slo_lat_rom_svk_qcu_krd_pol_guj_tsn_amr_nor_hau_eng_mao_por_xho_swe_dgb_ind_tha_wly_tml_fbf_dyu_aze_alb_scr_azi_cic_vie_gam_ewe_ven_lda	-0.0619458607284139	-0.146060414329093	0.884189824890577
894	heb_bos_moo_por_chh_owc_amh_scr_tur_uzb_swt_ind_swa_pol_afr_bsq_eng_mlt_yor_cnt_lit_rus_tsw_mol_ewe_nor_hun_igb_bem_est_arw_anl_geo_mcd_grk_urd_cze_sod_tig_lat_fin_dgb_tag_hin_jav_jpn_knd_kor_slo_ger_cic_guj_mao_dut_amr_sun_mnd_ctl_lda_fre_sid_glc_svk_spa_pan_qcu_rom_krd_swe_dyu_hau_prs_wly_ita_mly_alb_bam_ukr_tsn_bat_tha_aeg_tml_ses_xho_azi_bul_ben_aze_fbf_vie_gam_zul_akn_ven	-0.352125849861769	-0.833711842006401	0.406579611825932
895	aeg_pan_dgb_mol_amr_amh_wly_bos_uzb_tur_lda_bat_igb_rom_fre_bsq_arw_sod_yor_cnt_lat_svk_ses_grk_fbf_ben_fin_ven_swt_hun_swe_chh_geo_spa_eng_prs_ita_anl_hau_glc_est_ewe_tag_ctl_sun_jpn_knd_kor_afr_slo_bam_scr_jav_mcd_sid_ind_mnd_ukr_moo_ger_gam_cze_hin_nor_alb_qcu_krd_guj_pol_tsn_tig_por_owc_dut_mly_bul_akn_lit_dyu_mao_tha_mlt_tml_cic_tsw_azi_rus_urd_aze_bem_vie_heb_swa_zul_xho	-0.91091499050749	-2.20572507728808	0.029867273515628
896	wly_cze_xho_slo_owc_gam_tig_dut_aze_azi_yor_ind_ewe_mcd_nor_bsq_arw_sod_tsn_mnd_krd_lit_cic_rus_igb_alb_hun_swt_dyu_fin_hin_anl_geo_fre_prs_pol_bos_sid_chh_rom_est_tsw_bat_glc_mly_jpn_tml_kor_ukr_urd_fbf_ben_tag_eng_aeg_mao_cnt_ctl_akn_swe_amh_guj_grk_afr_por_qcu_spa_lat_pan_swa_amr_scr_hau_ger_sun_svk_bam_bul_ses_jav_tha_mlt_knd_zul_lda_tur_mol_ita_uzb_ven_vie_heb_dgb_moo_bem	0.155103620731201	0.365544622923485	0.715535008457792
897	tig_hin_swt_fre_wly_mlt_anl_pol_azi_tur_zul_jav_tsn_grk_scr_bsq_arw_chh_swa_cnt_krd_dut_igb_lit_ven_por_est_xho_yor_hun_prs_heb_geo_mcd_urd_slo_nor_sod_hau_alb_fin_dgb_bat_eng_mao_jpn_knd_kor_spa_svk_tsw_mol_sun_bul_amr_ind_mnd_guj_akn_lat_gam_afr_pan_ukr_rom_qcu_rus_ben_glc_ewe_sid_ctl_aeg_ger_mly_cze_moo_ita_cic_tag_tha_amh_tml_lda_fbf_uzb_swe_bos_aze_dyu_vie_owc_bem_bam_ses	-0.164410432867269	-0.387862863515001	0.699003869319126
898	chh_alb_ses_dut_gam_sid_amr_scr_tur_uzb_dgb_bat_zul_ita_ger_bsq_spa_heb_igb_mnd_nor_rom_tsn_pan_ewe_mcd_est_tsw_dyu_hun_swe_anl_geo_glc_ben_por_urd_tig_mlt_ukr_fin_swt_mly_eng_tag_jpn_knd_kor_hin_lit_xho_pol_mao_krd_amh_jav_cnt_prs_yor_rus_wly_grk_fre_ctl_arw_qcu_cze_bul_svk_moo_aeg_slo_owc_lat_sun_bos_swa_mol_ven_ind_tha_hau_tml_fbf_bam_aze_afr_guj_azi_akn_vie_sod_cic_lda_bem	-0.635117885100875	-1.51851903186117	0.13227591453524
899	aeg_slo_bem_svk_amr_heb_tig_swe_aze_azi_tsn_bat_yor_scr_spa_bsq_glc_wly_cic_mnd_arw_pan_akn_lat_ewe_dut_hun_dgb_xho_est_rus_gam_geo_grk_pol_cze_fre_chh_sod_alb_fin_lda_mao_lit_mly_jpn_tml_kor_afr_urd_tsw_nor_tag_mcd_hau_ind_cnt_bul_ven_rom_anl_mol_eng_ben_ita_qcu_guj_hin_krd_swt_sid_ger_amh_bos_sun_ctl_igb_por_dyu_jav_tha_mlt_knd_ses_zul_uzb_prs_ukr_tur_moo_vie_owc_bam_fbf_swa	0.0083894848589059	0.019747427590819	0.984287162225397
900	sid_lit_moo_spa_aeg_owc_heb_cze_uzb_tur_akn_mao_cic_ukr_swe_bsq_mcd_hau_tsw_mnd_bos_pan_yor_lat_ewe_bul_hun_dyu_tsn_est_arw_sod_geo_hin_urd_dut_glc_mlt_tig_pol_fin_igb_bat_scr_jav_jpn_knd_kor_ctl_fre_dgb_guj_mly_nor_gam_sun_cnt_grk_bam_por_amr_ger_eng_mol_krd_qcu_prs_ben_ita_zul_amh_afr_anl_svk_ind_slo_xho_alb_bem_tag_tha_wly_tml_swa_lda_azi_rus_rom_aze_ses_vie_chh_ven_fbf_swt	-0.34245500349735	-0.812106680884241	0.418804283340612
901	amr_rom_ven_glc_chh_sid_sod_guj_azi_tur_moo_sun_tsw_slo_nor_bsq_cze_gam_lda_mnd_svk_hin_dgb_afr_zul_dut_hun_ses_ewe_est_alb_tig_geo_mcd_lit_bos_por_mlt_wly_krd_fin_cic_tag_pan_bat_jpn_tml_kor_scr_arw_akn_grk_mao_ctl_hau_mly_cnt_lat_fbf_urd_owc_spa_bul_prs_ben_qcu_pol_ita_swe_xho_anl_rus_amh_ger_jav_fre_bam_mol_tsn_ind_tha_heb_knd_swa_igb_aze_ukr_eng_uzb_swt_vie_aeg_dyu_yor_bem	-0.101075121840556	-0.238346603691981	0.812136662905563
[truncated: 99 more rows]
