# Supplementary material for: Future Tense and Economic Decisions: Controlling for Cultural Evolution
Source: PLoS One. 2015 Jul 17;10(7):e0132145. doi: 10.1371/journal.pone.0132145 (PMC4506144; doi:10.1371/journal.pone.0132145)
Supplement: S8 Appendix — See README files within the various sub-folders. (ZIP) [file pone.0132145.s008.zip › S3_Code/Residuals_new/PGLS/PermuteResults/permute_B_SavingsWITHINFAM_55000.csv]

	ftr	r	t	p
1	chh_ukr_swa_arw_anl_sod_mlt_cze_tur_azi_yor_ind_tsw_rom_krd_bsq_grk_gam_dyu_cnt_urd_ben_bam_por_ses_mcd_hun_igb_bem_est_bos_hau_geo_spa_ctl_ger_slo_heb_sid_pan_fin_akn_tag_mol_mao_jpn_tml_kor_nor_prs_dgb_bul_bat_afr_tig_sun_mnd_fre_xho_hin_aeg_guj_swe_dut_glc_qcu_eng_lat_svk_zul_amr_rus_owc_lit_mly_ita_lda_scr_ven_jav_tha_amh_knd_fbf_swt_aze_alb_pol_uzb_tsn_vie_wly_moo_ewe_cic	0.197579283044114	0.465453199307983	0.642695086552776
2	wly_lat_tsw_rus_heb_gam_mlt_prs_azi_uzb_fbf_tag_akn_dut_rom_bsq_slo_aeg_igb_cnt_arw_alb_swt_ben_zul_pol_est_xho_bam_hun_bul_sid_geo_cze_mol_lit_ger_sod_amr_fre_fin_ewe_bat_swe_mly_jpn_knd_kor_pan_scr_dgb_guj_jav_nor_tig_sun_mnd_hin_swa_ita_chh_glc_afr_eng_bos_qcu_ukr_spa_krd_yor_hau_por_amh_svk_ind_urd_tsn_ctl_lda_mao_tha_owc_tml_moo_cic_aze_mcd_grk_tur_ses_vie_anl_dyu_bem_ven	-0.805833831385915	-1.94157642685039	0.055215273553727
3	wly_ger_dyu_scr_sid_amh_amr_por_aze_uzb_fbf_ind_dgb_slo_pan_bsq_bul_hau_moo_mnd_fre_swe_igb_ita_zul_bos_fin_bem_ven_est_pol_anl_geo_rus_grk_arw_hin_chh_sod_guj_hun_cic_bat_dut_sun_jpn_tml_kor_alb_ctl_akn_afr_jav_krd_mlt_mly_cnt_mol_swa_eng_owc_ben_cze_svk_mcd_qcu_spa_lat_rom_xho_tig_prs_aeg_ukr_mao_glc_yor_lit_tsw_tag_tha_heb_knd_tsn_lda_azi_urd_nor_tur_ses_vie_gam_swt_ewe_bam	-0.167321035059166	-0.395340393744453	0.693497064657481
4	chh_fre_zul_rus_sid_mlt_wly_krd_aze_azi_cic_mly_bem_por_dut_bsq_lat_tig_dgb_mnd_pan_ger_tsn_prs_yor_mcd_hun_ven_tsw_fin_urd_anl_geo_pol_bos_eng_glc_gam_owc_alb_est_igb_jav_grk_tag_jpn_tml_kor_guj_ukr_swt_ctl_mao_rom_sod_bat_cnt_ita_ewe_ben_aeg_cze_mol_slo_afr_qcu_svk_scr_bul_moo_hau_spa_amh_lit_sun_arw_fbf_nor_akn_ind_tha_heb_knd_bam_ses_tur_swe_hin_uzb_swa_vie_amr_xho_lda_dyu	-0.511247742162337	-1.21918342674282	0.225857841736527
5	amr_prs_ewe_scr_tig_aeg_wly_ita_azi_aze_dgb_jav_yor_ben_nor_bsq_guj_chh_swa_cnt_bul_pan_akn_lat_zul_mol_est_xho_tsn_fin_ger_heb_geo_cze_glc_slo_ukr_gam_anl_pol_hun_dyu_tag_grk_bat_jpn_tml_kor_afr_alb_swt_por_mao_ctl_owc_sun_mnd_swe_lda_krd_hau_lit_rom_eng_svk_qcu_bos_urd_fre_ses_sid_rus_sod_mcd_ind_spa_bam_arw_ven_mly_tha_mlt_knd_bem_tsw_uzb_dut_hin_tur_cic_vie_amh_moo_igb_fbf	-0.242139704312549	-0.571958049646065	0.568730332677016
6	hau_svk_tsn_lit_wly_mlt_amh_mcd_azi_aze_dgb_bat_ven_rom_swe_bsq_pan_chh_swa_cnt_guj_ger_cic_prs_moo_bul_fin_xho_lda_hun_ctl_sid_geo_hin_fre_krd_scr_amr_gam_alb_est_tsw_tag_eng_mao_jpn_knd_kor_afr_ben_fbf_nor_sun_mol_anl_ind_mnd_slo_akn_grk_aeg_dut_por_glc_spa_qcu_ita_arw_cze_yor_heb_rus_tig_urd_mly_pol_ses_lat_bam_jav_tha_sod_tml_bem_igb_uzb_ukr_bos_tur_zul_vie_owc_swt_ewe_dyu	0.342365065748587	0.808479633927925	0.42087788598624
7	sod_ita_akn_urd_heb_hau_owc_pol_azi_aze_tsw_sun_igb_ukr_ger_bsq_krd_amh_ewe_mnd_swe_guj_swa_scr_xho_grk_fin_tsn_yor_hun_bul_tig_geo_spa_ben_pan_eng_chh_mlt_mcd_est_dgb_bat_fre_tag_jpn_tml_kor_mol_nor_fbf_dut_mao_rom_aeg_mly_cnt_prs_lda_glc_wly_rus_svk_afr_bos_qcu_arw_por_hin_ven_gam_lit_amr_lat_ind_cze_moo_ctl_bem_jav_tha_sid_knd_ses_dyu_tur_slo_alb_uzb_cic_vie_anl_swt_zul_bam	0.239088256151783	0.56178395836096	0.575614629152688
8	anl_svk_tsw_ukr_sid_owc_sod_ita_tur_uzb_swa_bat_igb_grk_bos_bsq_dut_gam_lda_cnt_prs_alb_fbf_pan_moo_spa_fin_bem_dyu_est_hin_aeg_geo_ger_glc_rom_afr_heb_amh_lat_hun_cic_sun_urd_mao_jpn_knd_kor_lit_por_akn_ben_mly_guj_chh_ind_mnd_bul_swt_slo_hau_mol_ctl_eng_swe_qcu_fre_mcd_cze_dgb_mlt_krd_wly_nor_tag_scr_ses_pol_tsn_jav_tha_tig_tml_zul_ewe_azi_arw_rus_aze_bam_vie_amr_ven_yor_xho	-0.567347066996008	-1.35549343823106	0.178543210575316
9	hau_cze_bem_ita_wly_sid_amh_afr_tur_aze_ewe_mao_yor_glc_slo_bsq_lat_amr_fbf_mnd_hin_pan_tsn_dut_dgb_ukr_est_tsw_ses_hun_svk_owc_geo_krd_bul_prs_lit_chh_tig_rom_fin_swa_jav_scr_tag_jpn_tml_kor_arw_spa_lda_por_bat_swe_mlt_sun_cnt_ger_xho_eng_anl_guj_ctl_alb_urd_qcu_grk_fre_bos_dyu_sod_mol_heb_mcd_ind_nor_moo_pol_ven_mly_tha_aeg_knd_zul_bam_uzb_rus_ben_azi_akn_vie_gam_swt_igb_cic	0.0524924589392459	0.123572472460988	0.901920466813565
10	sod_slo_zul_ben_amr_chh_mlt_fre_aze_tur_tsw_sun_swa_dut_bos_bsq_prs_amh_xho_cnt_lit_guj_fbf_svk_dgb_glc_est_igb_akn_fin_hin_wly_geo_alb_mcd_grk_por_gam_anl_ita_hun_lda_jav_nor_mly_jpn_knd_kor_cze_pan_yor_krd_ind_mol_hau_tag_mnd_rom_dyu_ctl_aeg_eng_swe_ukr_rus_qcu_ger_afr_spa_tsn_heb_pol_owc_arw_bat_lat_ses_scr_bem_mao_tha_sid_tml_ewe_swt_uzb_bul_urd_azi_bam_vie_tig_moo_cic_ven	0.225745087080334	0.531239844425541	0.59651911667956
11	gam_slo_bam_lat_owc_sod_hau_bul_tur_uzb_ses_ind_dgb_por_bos_bsq_spa_sid_cic_mnd_eng_mcd_bem_hin_dyu_guj_est_akn_lda_fin_ger_anl_geo_svk_lit_swe_ukr_heb_mlt_afr_hun_fbf_mao_dut_tag_jpn_tml_kor_fre_glc_zul_scr_jav_rom_amr_sun_cnt_cze_yor_grk_chh_arw_urd_prs_rus_qcu_ctl_mol_krd_moo_amh_alb_aeg_pan_bat_ben_tsw_ita_igb_mly_tha_wly_knd_xho_swt_aze_pol_nor_azi_ewe_vie_tig_swa_ven_tsn	-0.187540466087029	-0.442933016054053	0.658842766116167
12	amh_ben_cic_glc_aeg_wly_tig_grk_azi_tur_akn_tag_ses_bul_afr_bsq_alb_sid_dgb_cnt_mcd_eng_tsw_mol_moo_pol_fin_tsn_lda_hun_cze_gam_geo_ita_bos_krd_nor_heb_anl_fre_est_fbf_ind_rom_mao_jpn_knd_kor_svk_prs_yor_lat_bat_slo_sod_jav_mnd_hin_zul_ukr_mlt_arw_ctl_lit_spa_qcu_rus_por_dut_dyu_hau_ger_owc_guj_mly_urd_bam_swe_xho_sun_tha_chh_tml_ven_bem_uzb_scr_pan_aze_swt_vie_amr_ewe_swa_igb	-0.0109444970200404	-0.0257786073427374	0.979489159309435
13	sod_rom_tsw_krd_aeg_amr_heb_ukr_uzb_azi_ses_tag_zul_scr_hin_bsq_grk_mlt_swa_cnt_nor_dut_cic_swe_moo_lit_hun_ven_yor_fin_arw_tig_geo_fre_guj_rus_afr_sid_anl_bos_est_igb_mly_ctl_bat_jpn_knd_kor_alb_lat_ewe_eng_mao_mol_amh_jav_mnd_spa_bam_prs_gam_pol_slo_por_glc_qcu_urd_bul_ita_xho_chh_pan_owc_mcd_sun_ben_swt_cze_dyu_ind_tha_hau_tml_akn_lda_aze_svk_ger_tur_tsn_vie_wly_dgb_fbf_bem	-0.552408333064769	-1.31534396550666	0.191628077457214
14	gam_nor_xho_spa_owc_chh_tig_ger_tur_aze_bam_bat_ven_bul_scr_bsq_urd_amh_ewe_cnt_dut_alb_tsw_ukr_moo_slo_hun_yor_igb_est_por_sid_geo_rom_lat_krd_ctl_mlt_wly_lit_fin_zul_ind_cze_jav_jpn_knd_kor_swe_glc_bem_svk_tag_grk_anl_mly_mnd_prs_akn_rus_sod_afr_ita_arw_pol_qcu_mol_fre_guj_swa_heb_hin_amr_pan_mao_mcd_cic_bos_dyu_sun_tha_aeg_tml_fbf_tsn_uzb_ben_eng_azi_ses_vie_hau_lda_swt_dgb	0.495575599559276	1.17087834858278	0.244639088967822
15	aeg_rom_moo_svk_mlt_hau_heb_glc_tur_azi_cic_ind_dgb_rus_spa_bsq_ger_sod_tsw_mnd_dut_mol_dyu_mcd_fbf_urd_fin_swt_bam_est_afr_tig_geo_guj_eng_prs_por_chh_gam_ben_hun_akn_mao_ukr_sun_jpn_knd_kor_bos_pol_ewe_ita_mly_pan_amh_bat_cnt_alb_tsn_ctl_sid_lat_hin_slo_lit_qcu_swe_fre_cze_xho_anl_grk_owc_scr_jav_nor_ses_arw_ven_tag_tha_wly_tml_yor_igb_aze_bul_krd_uzb_lda_vie_amr_bem_swa_zul	-0.556179621519718	-1.32584717705054	0.188137718730984
16	aeg_nor_igb_krd_wly_mlt_owc_rus_aze_azi_lda_mly_moo_guj_alb_bsq_cze_amr_tsw_cnt_pan_glc_xho_hin_bam_grk_est_akn_swa_hun_ctl_heb_geo_por_swe_bul_scr_sod_gam_spa_fin_ses_tag_rom_bat_jpn_tml_kor_eng_arw_tsn_pol_ind_prs_sid_jav_mnd_ben_swt_ger_tig_urd_bos_fre_lat_qcu_svk_dut_mol_ewe_hau_ita_chh_lit_mao_afr_dgb_slo_dyu_sun_tha_amh_knd_bem_fbf_uzb_mcd_ukr_tur_yor_vie_anl_zul_ven_cic	-1.25997414522169	-3.13357492806923	0.00231024724770682
17	sid_lit_xho_prs_sod_mlt_amh_ukr_aze_uzb_akn_sun_igb_por_rus_bsq_arw_aeg_ven_cnt_slo_krd_tsn_cze_tsw_ben_est_dyu_lda_fin_mcd_gam_geo_hin_ctl_lat_ita_anl_wly_swe_hun_moo_bat_alb_tag_jpn_knd_kor_nor_guj_zul_ger_jav_scr_heb_mao_mnd_svk_bem_eng_hau_bul_spa_mol_bos_qcu_pan_pol_fre_swa_amr_afr_owc_dut_ind_glc_swt_rom_ses_mly_tha_tig_tml_fbf_dgb_azi_grk_urd_tur_ewe_vie_chh_bam_yor_cic	-0.107579416608277	-0.253710663571306	0.800279149653811
18	amr_scr_fbf_glc_mlt_tig_heb_dut_uzb_azi_yor_sun_tsw_eng_ben_bsq_afr_gam_ven_cnt_ita_mcd_ewe_lit_igb_spa_fin_tsn_bam_hun_pol_amh_geo_krd_prs_bos_por_sid_anl_alb_est_dyu_mly_fre_jav_jpn_knd_kor_ctl_arw_swa_swe_tag_rus_wly_bat_mnd_hin_xho_ger_aeg_mol_grk_pan_slo_qcu_bul_urd_lat_cic_chh_svk_sod_cze_ind_nor_akn_rom_bem_mao_tha_hau_tml_moo_lda_tur_guj_ukr_aze_dgb_vie_owc_ses_zul_swt	-0.09732171898185	-0.229376751062838	0.819079809149524
19	sod_dut_zul_krd_mlt_amr_sid_lit_uzb_azi_moo_jav_xho_fre_grk_bsq_afr_hau_swa_mnd_ger_ukr_akn_rus_dyu_pol_fin_fbf_yor_hun_swe_heb_geo_mcd_mol_ctl_pan_owc_anl_lat_est_ses_sun_ita_tag_jpn_tml_kor_nor_bul_cic_eng_bat_svk_chh_ind_cnt_arw_igb_hin_amh_glc_por_scr_cze_qcu_slo_prs_alb_bem_aeg_spa_wly_guj_mly_ben_dgb_rom_bam_mao_tha_gam_knd_ven_tsn_aze_urd_bos_tur_tsw_vie_tig_lda_ewe_swt	-0.560878107119506	-1.33557168023572	0.184948833000341
20	owc_scr_swa_cze_sid_heb_mlt_spa_azi_uzb_fbf_jav_dyu_rom_lat_bsq_afr_amr_ewe_mnd_bul_svk_igb_bos_cic_dut_est_lda_ses_hun_nor_aeg_geo_ctl_ben_prs_urd_gam_amh_alb_fin_ven_bat_eng_mly_jpn_tml_kor_grk_ger_bem_ita_sun_hin_hau_mao_cnt_guj_tsw_mcd_tig_pan_rus_fre_pol_qcu_lit_krd_arw_bam_chh_por_sod_ukr_ind_mol_yor_slo_swt_tag_tha_anl_knd_tsn_moo_aze_swe_glc_tur_dgb_vie_wly_zul_xho_akn	-1.07282043863601	-2.62369741988634	0.010166199511336
21	hau_urd_tsn_lit_amr_gam_heb_bul_tur_uzb_lda_sun_dgb_rus_afr_bsq_swe_tig_bem_cnt_fre_ben_fbf_pan_yor_ctl_fin_ven_moo_hun_ukr_owc_geo_guj_krd_prs_nor_amh_anl_ger_est_swt_jav_lat_tag_jpn_knd_kor_cze_slo_ses_svk_mly_mcd_mlt_bat_mnd_spa_akn_rom_sod_glc_eng_ita_scr_qcu_por_arw_pol_bam_aeg_bos_chh_grk_mao_hin_zul_dut_cic_ind_tha_sid_tml_tsw_xho_aze_mol_alb_azi_igb_vie_wly_ewe_dyu_swa	0.200080703031761	0.471332322299201	0.638507258802426
22	owc_pan_ses_ben_gam_sod_wly_swe_uzb_aze_bem_tag_yor_afr_krd_bsq_spa_aeg_dyu_cnt_lat_ger_ven_rom_swt_glc_hun_swa_tsw_fin_ita_amh_geo_hin_nor_bos_dut_hau_anl_ctl_est_igb_ind_slo_mao_jpn_knd_kor_pol_alb_akn_lit_sun_ukr_mlt_bat_mnd_por_tsn_arw_sid_mol_mcd_grk_svk_qcu_fre_bul_cze_lda_amr_scr_heb_prs_jav_guj_ewe_rus_cic_mly_tha_tig_tml_bam_xho_tur_eng_urd_azi_moo_vie_chh_zul_dgb_fbf	-0.255216446881108	-0.602852092845096	0.548074384450777
23	owc_por_moo_svk_sod_mlt_wly_dut_azi_tur_fbf_bat_lda_eng_spa_bsq_glc_amr_cic_mnd_cze_afr_igb_grk_dgb_krd_est_swt_yor_hun_ctl_anl_geo_bos_urd_mol_hin_heb_amh_rus_fin_ven_ind_scr_mly_jpn_knd_kor_lat_alb_bam_slo_jav_ben_chh_mao_cnt_ger_swa_bul_tig_swe_pan_guj_lit_qcu_ita_mcd_ukr_tsw_sid_rom_gam_nor_tag_arw_akn_prs_bem_sun_tha_aeg_tml_xho_tsn_aze_fre_pol_uzb_ewe_vie_hau_dyu_zul_ses	-0.775778245239192	-1.86388770430063	0.0654924121457476
24	amr_scr_bem_rus_sod_chh_sid_mol_azi_aze_swt_tag_igb_lit_guj_bsq_nor_gam_yor_mnd_ukr_bos_lda_hin_moo_ben_fin_dgb_ewe_est_cze_wly_geo_pol_mcd_ita_pan_amh_owc_urd_hun_cic_ind_ger_mly_jpn_knd_kor_afr_fre_akn_alb_mao_rom_tig_bat_cnt_grk_bam_krd_heb_eng_slo_dut_lat_qcu_ctl_swe_svk_ses_hau_arw_aeg_por_jav_prs_dyu_glc_tsn_sun_tha_anl_tml_ven_tsw_tur_spa_bul_uzb_swa_vie_mlt_zul_fbf_xho	0.346340822797684	0.816382560685466	0.416367601519611
25	sid_afr_cic_bul_chh_wly_sod_mol_tur_aze_fbf_bat_xho_krd_rom_bsq_ger_aeg_dgb_cnt_dut_mcd_zul_glc_moo_swe_fin_tsn_bem_hun_eng_gam_geo_lit_guj_nor_fre_amr_anl_alb_est_swt_sun_ben_mly_jpn_knd_kor_pol_por_igb_cze_tag_prs_owc_jav_mnd_arw_dyu_slo_tig_grk_ukr_rus_hin_qcu_lat_urd_bos_tsw_hau_scr_amh_svk_ind_spa_ses_ctl_ven_mao_tha_mlt_tml_yor_ewe_azi_pan_ita_uzb_akn_vie_heb_bam_swa_lda	-1.20564322582015	-2.98872681370127	0.00358330335835335
26	gam_dut_ewe_ita_heb_sod_chh_lit_aze_azi_swa_sun_dgb_lat_svk_bsq_glc_sid_igb_mnd_prs_ctl_xho_spa_moo_pan_fin_zul_fbf_hun_slo_tig_geo_mcd_scr_arw_fre_amr_amh_rom_est_lda_bat_cze_tag_jpn_tml_kor_ben_eng_swt_alb_ind_krd_aeg_jav_cnt_ger_dyu_mol_owc_rus_urd_bul_por_qcu_hin_bos_ukr_tsn_anl_grk_hau_nor_mly_pol_tsw_afr_bam_mao_tha_mlt_knd_ven_cic_uzb_swe_guj_tur_akn_vie_wly_ses_yor_bem	0.361278824340578	0.852193230529433	0.396296108246831
27	wly_ukr_fbf_cze_owc_anl_tig_scr_azi_tur_cic_mao_dyu_spa_mol_bsq_pan_amr_tsw_cnt_bos_guj_swa_dut_ses_rus_fin_bem_akn_hun_glc_sid_geo_pol_por_ctl_eng_hau_mlt_lit_est_yor_jav_ita_sun_jpn_tml_kor_nor_prs_igb_afr_tag_arw_heb_ind_mnd_svk_ven_grk_gam_bul_slo_urd_rom_qcu_fre_lat_hin_tsn_chh_ger_aeg_alb_mly_mcd_zul_krd_ewe_bat_tha_amh_knd_bam_swt_uzb_swe_ben_aze_moo_vie_sod_lda_xho_dgb	0.383140074673008	0.904538891350276	0.368046982323325
28	sid_hin_fbf_bul_amr_wly_chh_por_tur_aze_igb_ind_ses_fre_spa_bsq_ger_anl_xho_cnt_dut_krd_dyu_lat_moo_nor_est_bam_cic_hun_ita_gam_geo_pol_pan_rus_eng_tig_owc_slo_fin_akn_sun_mcd_mly_jpn_tml_kor_swe_rom_bem_lit_jav_bos_hau_bat_mnd_alb_zul_ctl_mlt_glc_mol_prs_grk_qcu_arw_guj_urd_swa_amh_ben_sod_cze_tag_ukr_dgb_scr_swt_mao_tha_heb_knd_tsw_yor_uzb_svk_afr_azi_ewe_vie_aeg_tsn_lda_ven	-0.388819740814511	-0.922767451591104	0.358516253759724
29	aeg_bos_tsn_urd_gam_chh_owc_rus_tur_aze_ewe_tag_cic_eng_pan_bsq_lat_amr_yor_cnt_ita_swe_ven_ben_swa_ctl_hun_xho_moo_est_bul_mlt_geo_lit_arw_pol_fre_sod_amh_afr_fin_lda_bat_krd_mly_jpn_tml_kor_rom_prs_tsw_dut_jav_guj_tig_ind_mnd_ger_bam_alb_wly_ukr_nor_glc_mcd_qcu_svk_scr_grk_ses_hau_por_heb_cze_mao_slo_igb_hin_akn_sun_tha_sid_knd_dyu_dgb_uzb_spa_mol_azi_swt_vie_anl_zul_bem_fbf	-0.828149683218706	-2.0029845687252	0.0480900543316268
30	chh_ben_bam_hin_amr_owc_sid_bos_tur_aze_akn_jav_tsw_rus_prs_bsq_por_sod_cic_mnd_guj_slo_yor_krd_zul_glc_hun_dgb_ses_est_ukr_hau_geo_scr_dut_lit_pol_wly_gam_rom_fin_lda_sun_spa_bat_jpn_tml_kor_ita_arw_tsn_bul_ind_fre_mlt_tag_cnt_afr_ven_svk_tig_pan_eng_lat_ger_qcu_nor_swe_urd_xho_amh_mcd_heb_alb_mly_mol_fbf_ctl_dyu_mao_tha_anl_knd_igb_moo_azi_grk_cze_uzb_ewe_vie_aeg_swa_swt_bem	0.0380076198749695	0.0894340725747308	0.92892926755867
31	anl_lat_lda_afr_sid_wly_heb_pan_azi_aze_swt_mly_moo_ctl_urd_bsq_swe_gam_ven_mnd_spa_mol_fbf_alb_tsw_ger_hun_dyu_tsn_fin_cze_amh_geo_krd_glc_bos_svk_amr_aeg_fre_est_zul_tag_ukr_mao_jpn_knd_kor_grk_nor_dgb_pol_sun_lit_sod_ind_cnt_bul_bam_hin_hau_arw_ita_dut_scr_qcu_mcd_ben_rom_ses_owc_prs_mlt_rus_jav_slo_xho_guj_cic_bat_tha_tig_tml_bem_ewe_tur_eng_por_uzb_igb_vie_chh_swa_yor_akn	-0.300550521030277	-0.711465984148311	0.478576306123669
32	tig_hin_bem_alb_owc_wly_sod_svk_aze_uzb_zul_mly_dyu_afr_ukr_bsq_urd_sid_ewe_cnt_por_arw_swa_cze_yor_pan_hun_dgb_ven_fin_krd_amh_geo_ctl_spa_pol_rom_aeg_heb_prs_est_fbf_mao_rus_jav_jpn_tml_kor_bos_mcd_cic_fre_ind_dut_anl_tag_mnd_lit_igb_ben_hau_lat_nor_mol_swe_qcu_guj_scr_glc_moo_chh_ger_gam_grk_bat_eng_akn_ita_bam_sun_tha_mlt_knd_tsn_swt_tur_bul_slo_azi_tsw_vie_amr_xho_lda_ses	-0.733231701953468	-1.76236226057797	0.0812936525502597
33	amh_por_tsn_lat_sod_anl_heb_eng_uzb_tur_yor_jav_lda_guj_grk_bsq_cze_tig_swa_cnt_hin_pan_zul_prs_bem_spa_est_ven_akn_fin_dut_sid_geo_afr_ukr_pol_nor_aeg_wly_rus_hun_igb_mao_scr_bat_jpn_knd_kor_lit_ben_ewe_ita_sun_arw_owc_mly_mnd_bos_fbf_mol_amr_alb_ger_bul_svk_qcu_urd_swe_rom_dyu_mlt_krd_chh_slo_ind_mcd_cic_fre_swt_tag_tha_hau_tml_xho_bam_aze_ctl_glc_azi_dgb_vie_gam_ses_moo_tsw	-0.570104320175501	-1.35983436003116	0.177169955870895
34	gam_fre_dyu_mol_tig_wly_mlt_urd_uzb_aze_dgb_sun_ses_prs_ctl_bsq_rom_aeg_igb_cnt_scr_lit_tsn_guj_zul_pan_hun_fbf_yor_est_bos_chh_geo_afr_cze_hin_grk_amh_sod_ita_fin_ewe_mly_krd_jav_jpn_tml_kor_dut_mcd_bem_rus_ind_swe_owc_mao_mnd_pol_cic_bul_sid_spa_alb_lat_ukr_qcu_por_eng_slo_lda_hau_svk_amr_ben_tag_arw_bam_nor_akn_bat_tha_heb_knd_moo_tsw_azi_glc_ger_tur_swa_vie_anl_swt_ven_xho	-0.31557583829718	-0.746197452740389	0.457430243030857
35	heb_rus_ses_grk_hau_amh_anl_ger_tur_azi_dyu_ind_swt_alb_por_bsq_prs_aeg_dgb_mnd_eng_bos_igb_mcd_zul_scr_est_cic_yor_hun_ben_wly_geo_pan_nor_rom_afr_tig_sid_arw_fin_tsw_mao_swe_mly_jpn_knd_kor_hin_urd_tsn_ita_jav_pol_sod_sun_cnt_fre_moo_dut_amr_krd_guj_lit_lat_qcu_ctl_bul_glc_akn_chh_mol_owc_cze_bat_spa_bam_slo_ewe_tag_tha_gam_tml_lda_xho_uzb_svk_ukr_aze_fbf_vie_mlt_swa_bem_ven	-0.365270201318552	-0.864688088467571	0.389434912278231
36	wly_mol_bem_mcd_sid_amh_chh_bul_aze_tur_bam_mly_cic_ben_ita_bsq_ukr_owc_dgb_mnd_krd_prs_fbf_ger_akn_arw_est_ven_yor_hun_urd_sod_geo_pol_grk_glc_fre_hau_amr_svk_fin_zul_ind_eng_jav_jpn_tml_kor_cze_guj_tsw_lat_sun_hin_anl_bat_cnt_slo_swa_lit_gam_pan_rom_por_swe_qcu_afr_nor_bos_swt_heb_rus_aeg_ctl_tag_scr_tsn_spa_moo_mao_tha_tig_knd_xho_igb_uzb_dut_alb_azi_ses_vie_mlt_ewe_dyu_lda	-0.319606223437223	-0.756283299054793	0.451390880404828
37	wly_prs_dgb_ukr_tig_aeg_anl_hin_azi_tur_moo_sun_xho_lit_rus_bsq_ben_heb_tsn_cnt_ctl_pol_ses_urd_ven_slo_fin_akn_cic_est_svk_owc_geo_ger_alb_bos_spa_gam_hau_scr_hun_dyu_mao_fre_jav_jpn_tml_kor_rom_cze_fbf_ita_bat_nor_amh_mly_mnd_mcd_tsw_dut_amr_por_pan_afr_grk_qcu_eng_bul_mol_bem_sod_guj_mlt_swe_ind_glc_igb_lat_bam_tag_tha_chh_knd_swa_swt_aze_arw_krd_uzb_yor_vie_sid_ewe_zul_lda	0.112823796971611	0.265531951332561	0.791187418350875
38	anl_rom_moo_ita_gam_owc_tig_guj_aze_uzb_bem_ind_swt_pan_mol_bsq_hin_wly_dgb_cnt_pol_ben_tsw_spa_ven_alb_hun_akn_dyu_fin_lit_sod_geo_rus_bos_swe_ctl_heb_chh_por_est_swa_tag_ger_mly_jpn_tml_kor_nor_fre_bam_grk_jav_ukr_hau_bat_mnd_dut_fbf_arw_aeg_eng_scr_krd_afr_qcu_svk_mcd_bul_yor_amr_glc_sid_lat_sun_urd_tsn_slo_lda_mao_tha_amh_knd_ses_xho_tur_prs_cze_azi_igb_vie_mlt_zul_cic_ewe	-0.0356683902565441	-0.0841777116847451	0.933096075765076
39	amr_nor_tsn_guj_sid_aeg_tig_svk_tur_azi_igb_tag_xho_eng_grk_bsq_glc_amh_bem_mnd_afr_spa_moo_lat_ses_bul_est_cic_dgb_hun_urd_wly_geo_alb_arw_cze_rus_gam_chh_swe_fin_fbf_mao_dut_jav_jpn_knd_kor_mcd_hin_swt_prs_ind_lit_sod_bat_cnt_pol_ven_slo_mlt_ukr_ger_ita_krd_qcu_scr_por_pan_lda_hau_fre_anl_mol_sun_bos_bam_ctl_swa_mly_tha_heb_tml_akn_tsw_aze_ben_rom_uzb_zul_vie_owc_dyu_ewe_yor	-0.497367377717629	-1.18413276935602	0.239378133566162
40	sod_rom_bem_prs_mlt_gam_wly_mcd_tur_azi_yor_tag_swt_scr_glc_bsq_hin_chh_ewe_cnt_dut_lit_xho_afr_tsn_guj_est_bam_swa_hun_fre_aeg_geo_bul_nor_alb_pan_heb_owc_ukr_fin_ses_sun_ita_mly_jpn_knd_kor_urd_mol_cic_lat_mao_pol_sid_jav_mnd_arw_dyu_swe_tig_rus_spa_ger_cze_qcu_krd_bos_por_zul_hau_eng_anl_slo_bat_grk_fbf_ben_dgb_ind_tha_amr_tml_igb_akn_aze_svk_ctl_uzb_tsw_vie_amh_moo_lda_ven	-0.283147988546817	-0.670842332133356	0.503983652970277
41	amr_afr_swt_guj_mlt_owc_sod_rom_uzb_tur_igb_mly_zul_ctl_cze_bsq_por_heb_tsw_cnt_fre_glc_akn_rus_ewe_pan_fin_ses_tsn_hun_mol_chh_geo_swe_lit_grk_ben_sid_gam_ita_est_bem_mao_scr_jav_jpn_tml_kor_dut_mcd_bam_bos_sun_pol_amh_bat_mnd_ger_moo_arw_hau_nor_spa_eng_urd_qcu_slo_alb_ukr_yor_wly_krd_aeg_bul_ind_prs_xho_svk_dyu_tag_tha_anl_knd_lda_dgb_aze_lat_hin_azi_fbf_vie_tig_cic_swa_ven	-0.0774156655794216	-0.182266269453184	0.855770481935136
42	mlt_urd_tsn_spa_sid_sod_heb_lat_aze_azi_fbf_tag_cic_pan_grk_bsq_glc_amr_lda_cnt_ger_bos_xho_slo_zul_bul_est_dgb_tsw_hun_krd_owc_geo_ctl_rom_rus_prs_tig_aeg_dut_fin_swa_sun_pol_bat_jpn_tml_kor_ita_fre_swt_cze_ind_ukr_wly_jav_mnd_mcd_ven_swe_amh_por_afr_nor_alb_qcu_hin_arw_mol_bam_hau_ben_gam_scr_mly_svk_moo_lit_ewe_mao_tha_anl_knd_bem_yor_uzb_guj_eng_tur_dyu_vie_chh_akn_ses_igb	-1.05811894084605	-2.57675668483681	0.0115466906849414
43	amr_ukr_cic_bul_hau_mlt_tig_prs_uzb_azi_xho_bat_swt_mcd_arw_bsq_pol_sod_ses_mnd_fre_afr_igb_grk_akn_ger_hun_tsn_ven_fin_glc_gam_geo_scr_rus_hin_por_amh_chh_lat_est_dgb_mly_spa_tag_jpn_tml_kor_cze_rom_swa_slo_sun_guj_aeg_mao_cnt_pan_fbf_nor_wly_urd_bos_ita_alb_qcu_lit_svk_mol_bem_anl_dut_heb_eng_jav_swe_zul_krd_yor_ind_tha_owc_knd_moo_lda_tur_ctl_ben_aze_ewe_vie_sid_bam_tsw_dyu	0.826996702387701	1.96657598458617	0.0522132793491881
44	anl_urd_tsn_guj_amh_tig_hau_dut_aze_uzb_cic_tag_igb_afr_ben_bsq_ger_mlt_yor_mnd_spa_ita_moo_ctl_ewe_por_est_lda_dyu_fin_cze_aeg_geo_arw_nor_lit_pan_wly_gam_scr_hun_bem_mly_mcd_jav_jpn_tml_kor_fre_rom_swa_prs_bat_pol_sid_sun_cnt_ukr_zul_hin_owc_lat_krd_grk_swe_qcu_eng_rus_alb_swt_amr_bul_heb_svk_mao_mol_xho_glc_bam_ind_tha_sod_knd_fbf_ses_tur_bos_slo_azi_akn_vie_chh_ven_tsw_dgb	-0.501348208502251	-1.19290291403903	0.235941952528232
45	amh_pan_igb_rom_heb_owc_chh_swe_azi_uzb_tsw_ind_cic_bul_cze_bsq_pol_hau_lda_mnd_prs_arw_bem_lit_moo_mcd_hun_zul_bam_est_lat_aeg_geo_afr_hin_fre_ger_sod_sid_eng_fin_dyu_sun_svk_jav_jpn_knd_kor_glc_mol_xho_nor_bat_ben_mlt_tag_cnt_bos_ven_urd_gam_ita_alb_rus_spa_qcu_krd_guj_dut_ses_tig_ukr_anl_scr_mao_por_akn_grk_swa_mly_tha_wly_tml_swt_ewe_tur_ctl_slo_aze_dgb_vie_amr_fbf_yor_tsn	0.0608382223201522	0.143319742108873	0.886347744190137
46	owc_rom_tsn_svk_tig_heb_sid_ita_azi_uzb_tsw_sun_dgb_pol_alb_bsq_lat_amh_dyu_mnd_arw_lit_akn_cze_yor_krd_fin_moo_lda_est_eng_anl_geo_mol_slo_ger_grk_aeg_wly_spa_hun_xho_tag_afr_mao_jpn_knd_kor_ctl_scr_bam_nor_ind_prs_chh_mly_cnt_glc_zul_dut_hau_mcd_swe_fre_urd_qcu_ben_hin_bos_cic_mlt_por_amr_pan_jav_ukr_ven_guj_swa_bat_tha_sod_tml_igb_bem_aze_rus_bul_tur_swt_vie_gam_ewe_ses_fbf	0.327546887271913	0.772463076507162	0.441798898350231
47	chh_eng_swt_urd_hau_gam_amh_scr_aze_tur_tsw_jav_dgb_ukr_rus_bsq_glc_tig_bem_cnt_cze_fre_igb_ben_fbf_krd_fin_dyu_lda_hun_por_amr_geo_slo_hin_bos_guj_aeg_mlt_pol_est_ses_tag_spa_sun_jpn_tml_kor_bul_mcd_zul_lit_mao_nor_sod_ind_mnd_dut_yor_ctl_anl_svk_ger_mol_prs_qcu_arw_pan_swe_tsn_owc_lat_wly_alb_bat_rom_xho_afr_ewe_mly_tha_sid_knd_bam_swa_azi_grk_ita_uzb_ven_vie_heb_cic_moo_akn	-0.664602493582337	-1.59460733061489	0.114193058874008
48	chh_rus_tsn_nor_sod_wly_mlt_krd_uzb_tur_ses_sun_swt_glc_swe_bsq_urd_gam_moo_cnt_dut_afr_lda_pol_ewe_ben_hun_swa_fbf_est_alb_amh_geo_mcd_bul_guj_slo_amr_sid_ita_fin_bam_bat_fre_jav_jpn_tml_kor_scr_ger_igb_svk_ind_hin_owc_mao_mnd_arw_dgb_por_hau_rom_eng_lit_lat_qcu_cze_pan_mol_cic_aeg_spa_heb_ukr_tag_ctl_dyu_bos_zul_mly_tha_tig_knd_xho_tsw_azi_prs_grk_aze_akn_vie_anl_yor_ven_bem	0.0563950882937763	0.13292546743688	0.894539520012267
49	anl_por_ven_prs_mlt_sod_heb_krd_tur_azi_ewe_tag_bem_ctl_pol_bsq_rom_sid_cic_mnd_ukr_ger_xho_swe_dgb_pan_fin_akn_ses_est_guj_tig_geo_urd_arw_cze_lit_aeg_hau_hin_hun_swa_ind_alb_jav_jpn_tml_kor_bos_bul_tsw_afr_sun_mol_amh_mly_cnt_glc_igb_ben_wly_fre_lat_spa_ita_qcu_dut_mcd_nor_tsn_owc_eng_gam_slo_mao_svk_fbf_rus_yor_bat_tha_chh_knd_swt_lda_uzb_scr_grk_aze_dyu_vie_amr_bam_zul_moo	-0.559695806878143	-1.33315246781086	0.185738325016493
50	gam_grk_dgb_ger_owc_anl_amr_ctl_azi_aze_lda_mly_bem_krd_ben_bsq_cze_heb_swt_cnt_dut_arw_ven_pol_ewe_guj_est_moo_tsw_hun_fre_mlt_geo_bos_por_urd_lit_sid_tig_mcd_fin_swa_tag_pan_ind_jpn_tml_kor_rom_ita_bam_svk_jav_spa_aeg_mao_mnd_afr_dyu_scr_hau_ukr_prs_hin_mol_qcu_lat_rus_alb_yor_wly_nor_chh_eng_sun_glc_cic_swe_tsn_bat_tha_amh_knd_xho_igb_tur_slo_bul_uzb_akn_vie_sod_ses_zul_fbf	-0.434288021433002	-1.03154566699645	0.304960201528483
51	wly_mol_swa_bos_anl_sod_sid_ctl_tur_uzb_zul_jav_dgb_lat_urd_bsq_pan_hau_tsw_cnt_rus_ben_bam_swe_tsn_scr_hun_fbf_moo_est_fre_tig_geo_mcd_dut_afr_arw_gam_aeg_alb_fin_dyu_bat_por_mao_jpn_knd_kor_nor_slo_swt_bul_tag_svk_amr_ind_mnd_ita_akn_grk_chh_glc_krd_prs_cze_qcu_lit_ukr_pol_ses_owc_spa_heb_ger_mly_eng_ewe_rom_lda_sun_tha_mlt_tml_xho_igb_aze_hin_guj_azi_bem_vie_amh_cic_ven_yor	0.510079861038816	1.20371532326669	0.231754593792486
52	chh_eng_swa_glc_heb_sid_amr_cze_tur_uzb_dyu_sun_yor_arw_pol_bsq_ger_owc_bam_mnd_krd_mcd_zul_lit_lda_nor_fin_ewe_dgb_est_ctl_aeg_geo_dut_slo_por_ben_sod_amh_hin_hun_swt_ind_swe_mao_jpn_tml_kor_lat_mol_tsw_fre_tag_pan_gam_jav_cnt_bul_tsn_spa_wly_alb_urd_svk_prs_qcu_rus_ita_bos_xho_hau_scr_tig_grk_bat_ukr_akn_guj_cic_mly_tha_anl_knd_igb_ven_azi_rom_afr_aze_ses_vie_mlt_bem_moo_fbf	-0.795222267118646	-1.91698822534492	0.0583092108989629
53	aeg_glc_akn_grk_sid_amh_anl_spa_aze_uzb_ses_bat_swt_urd_slo_bsq_cze_hau_bam_cnt_ukr_prs_lda_pol_xho_krd_fin_tsw_dgb_hun_bul_wly_geo_arw_mol_eng_afr_heb_sod_dut_est_moo_tag_scr_mly_jpn_knd_kor_ger_ctl_zul_guj_mao_lit_chh_sun_mnd_rus_yor_nor_owc_fre_hin_ben_lat_qcu_ita_rom_bos_swa_tig_por_amr_svk_ind_alb_ven_swe_bem_jav_tha_gam_tml_igb_cic_azi_mcd_pan_tur_ewe_vie_mlt_tsn_fbf_dyu	-0.420376059358357	-0.998566530997573	0.320595833554199
54	wly_rus_tsw_spa_anl_amr_amh_lit_azi_tur_tsn_tag_dyu_svk_guj_bsq_lat_gam_igb_mnd_prs_por_xho_mcd_ses_urd_hun_ewe_akn_fin_scr_mlt_geo_arw_ita_hin_cze_hau_chh_rom_est_bam_bat_krd_mao_jpn_tml_kor_grk_ger_fbf_ukr_jav_bos_sid_ind_cnt_nor_cic_bul_owc_swe_ctl_alb_pan_qcu_eng_fre_pol_ven_sod_glc_heb_ben_sun_afr_swa_slo_lda_mly_tha_tig_knd_moo_bem_aze_mol_dut_uzb_swt_vie_aeg_zul_dgb_yor	-0.0690504834012355	-0.162975210320758	0.87089156985661
55	anl_ger_moo_prs_sid_sod_wly_fre_azi_uzb_swa_jav_tsw_svk_bul_bsq_pol_owc_zul_mnd_ben_pan_tsn_ita_xho_mol_hun_bem_bam_est_cze_aeg_geo_swe_grk_lat_eng_chh_amh_rus_fin_ses_ind_hin_mao_jpn_tml_kor_krd_spa_igb_rom_bat_bos_mlt_mly_cnt_alb_ven_ukr_amr_dut_ctl_slo_glc_qcu_afr_nor_arw_dyu_tig_lit_heb_mcd_tag_scr_ewe_guj_yor_sun_tha_hau_knd_swt_dgb_tur_por_urd_aze_lda_vie_gam_fbf_akn_cic	-0.11663432568232	-0.2750360639625	0.783898635024909
56	wly_nor_dyu_scr_owc_sid_hau_ctl_aze_tur_moo_bat_swa_swe_hin_bsq_ukr_anl_ses_cnt_svk_mol_tsw_alb_tsn_ben_est_akn_fbf_hun_rus_sod_geo_urd_prs_eng_spa_amh_gam_arw_fin_bem_jav_por_mly_jpn_knd_kor_krd_fre_ven_slo_sun_bos_aeg_ind_mnd_lat_ewe_rom_mlt_glc_lit_ger_cze_qcu_ita_bul_mcd_igb_tig_grk_amr_pan_tag_pol_zul_guj_lda_mao_tha_chh_tml_xho_yor_uzb_afr_dut_azi_swt_vie_heb_cic_bam_dgb	-0.177623646223405	-0.419569350323229	0.675767722307317
57	gam_eng_zul_slo_sid_aeg_tig_ctl_tur_azi_ewe_mly_tsw_glc_ita_bsq_afr_owc_swa_mnd_urd_spa_xho_mol_bam_bos_hun_fbf_cic_fin_rom_mlt_geo_lit_hin_bul_krd_sod_chh_lat_est_moo_mao_fre_bat_jpn_tml_kor_nor_arw_dgb_guj_sun_rus_anl_ind_cnt_prs_igb_svk_wly_swe_por_pol_mcd_qcu_cze_grk_alb_ven_amh_ben_heb_scr_tag_pan_akn_dut_ses_jav_tha_hau_knd_lda_yor_uzb_ger_ukr_aze_swt_vie_amr_bem_dyu_tsn	-0.0536111241520416	-0.126320337115969	0.899751056768427
58	sod_pan_xho_ctl_tig_amr_heb_slo_aze_azi_fbf_bat_cic_lit_ben_bsq_glc_aeg_dgb_cnt_mol_spa_ven_hin_lda_afr_hun_tsn_moo_est_ukr_chh_geo_prs_guj_svk_bos_sid_amh_cze_fin_swt_mao_swe_mly_jpn_tml_kor_krd_scr_bem_mcd_tag_ger_gam_ind_mnd_grk_bam_arw_mlt_fre_lat_por_bul_qcu_eng_rom_nor_yor_owc_dut_wly_ita_sun_urd_ses_alb_ewe_jav_tha_anl_knd_zul_tsw_uzb_pol_rus_tur_igb_vie_hau_akn_swa_dyu	-1.12611271760286	-2.75763299836197	0.00700897149265286
59	tig_pol_tsn_lit_chh_wly_amr_pan_uzb_azi_cic_jav_bam_prs_dut_bsq_krd_mlt_fbf_cnt_nor_guj_zul_swe_yor_bul_est_swa_ses_hun_mol_anl_geo_ita_urd_arw_bos_sid_gam_rus_fin_akn_mao_glc_mly_jpn_tml_kor_lat_ctl_swt_ben_tag_cze_hau_sun_mnd_spa_lda_ger_heb_scr_rom_mcd_svk_qcu_eng_ukr_por_dyu_amh_fre_sod_afr_bat_slo_moo_grk_igb_ind_tha_owc_knd_xho_tsw_aze_alb_hin_tur_bem_vie_aeg_dgb_ven_ewe	-0.583271790854776	-1.39305738967423	0.166923412057103
60	amh_ukr_ewe_pol_aeg_hau_sid_grk_tur_aze_yor_sun_xho_mol_lit_bsq_swe_owc_swa_mnd_lat_guj_bam_hin_tsw_mcd_hun_dgb_zul_est_rom_mlt_geo_cze_svk_rus_ctl_gam_amr_krd_fin_lda_jav_scr_mao_jpn_knd_kor_nor_prs_igb_spa_ind_eng_anl_mly_cnt_glc_tsn_urd_sod_alb_bul_fre_por_qcu_dut_afr_bos_dyu_heb_ita_chh_slo_bat_ben_bem_arw_ven_tag_tha_tig_tml_cic_ses_uzb_ger_pan_azi_fbf_vie_wly_swt_moo_akn	0.457524322692422	1.08003147393766	0.282921134495826
61	chh_hin_bam_urd_hau_tig_sid_cze_tur_uzb_lda_ind_zul_afr_slo_bsq_bul_amr_akn_cnt_alb_krd_ewe_eng_moo_dut_est_swt_yor_hun_lat_wly_geo_ctl_grk_bos_glc_sod_anl_por_fin_swa_mao_lit_jav_jpn_knd_kor_ukr_fre_dyu_ger_bat_nor_mlt_sun_mnd_guj_fbf_prs_gam_ita_pol_arw_ben_qcu_mol_rus_mcd_bem_amh_pan_heb_swe_tag_svk_dgb_spa_xho_mly_tha_aeg_tml_ven_cic_aze_scr_rom_azi_tsw_vie_owc_ses_igb_tsn	-0.945708919882453	-2.2959837473626	0.023923261747341
62	amr_lit_swa_svk_owc_anl_chh_lat_tur_aze_bam_mao_igb_ita_cze_bsq_hin_gam_dgb_cnt_grk_pan_ven_ukr_tsw_por_fin_yor_ewe_hun_pol_aeg_geo_mol_bul_rus_nor_heb_hau_guj_est_cic_tag_slo_mly_jpn_knd_kor_ben_rom_ses_spa_sun_bos_wly_ind_mnd_urd_bem_fre_sid_prs_arw_alb_eng_qcu_krd_ger_swe_moo_tig_mcd_sod_glc_jav_dut_tsn_ctl_xho_bat_tha_mlt_tml_akn_dyu_azi_afr_scr_uzb_swt_vie_amh_zul_lda_fbf	-0.821446265202976	-1.98373731485306	0.0502337705091653
63	chh_dut_tsn_mcd_heb_amr_sod_nor_azi_uzb_akn_bat_lda_prs_ctl_bsq_krd_wly_igb_mnd_guj_lit_zul_mol_moo_por_est_fbf_ewe_hun_pol_hau_geo_ukr_arw_eng_slo_gam_sid_grk_fin_dgb_mly_scr_jav_jpn_knd_kor_bul_ben_bam_ger_mao_glc_amh_ind_cnt_fre_ven_rom_tig_bos_alb_urd_lat_qcu_ita_swe_pan_xho_anl_hin_aeg_cze_tag_spa_swa_afr_ses_sun_tha_mlt_tml_yor_swt_tur_svk_rus_aze_cic_vie_owc_dyu_bem_tsw	0.319998362948637	0.753787154109681	0.452881278606882
64	wly_nor_ses_afr_amr_mlt_tig_rus_aze_azi_bem_tag_ewe_guj_hin_bsq_ita_heb_cic_mnd_glc_svk_bam_ctl_dyu_dut_est_zul_akn_hun_arw_amh_geo_scr_alb_pan_pol_gam_chh_krd_fin_tsw_jav_mol_bat_jpn_tml_kor_eng_prs_ven_lat_ind_cze_hau_mly_cnt_por_moo_bul_aeg_grk_spa_ger_bos_qcu_lit_ukr_fre_xho_anl_ben_sod_mcd_mao_urd_swa_swe_dgb_sun_tha_owc_knd_lda_swt_uzb_slo_rom_tur_fbf_vie_sid_yor_igb_tsn	0.293094721299891	0.689901917597145	0.491973875224177
65	tig_hin_zul_urd_amh_heb_mlt_mcd_uzb_azi_swt_tag_ven_slo_fre_bsq_afr_sod_bam_cnt_prs_alb_ses_grk_tsn_pan_hun_ewe_moo_est_guj_aeg_geo_ukr_ben_cze_ita_hau_sid_mol_fin_lda_ind_rom_mao_jpn_tml_kor_pol_nor_dgb_arw_sun_scr_amr_bat_mnd_glc_cic_lat_owc_krd_spa_bul_bos_qcu_ctl_por_swe_tsw_chh_eng_gam_rus_jav_lit_dyu_dut_bem_mly_tha_wly_knd_akn_xho_tur_svk_ger_aze_yor_vie_anl_igb_swa_fbf	-0.28541106214328	-0.675128915552971	0.50126896818477
66	amr_spa_dyu_urd_owc_heb_hau_guj_aze_tur_swt_jav_ven_dut_krd_bsq_hin_anl_bam_mnd_nor_lat_cic_glc_swa_pol_est_igb_zul_fin_alb_sid_geo_bul_cze_mol_rom_gam_chh_svk_hun_lda_sun_prs_tag_jpn_knd_kor_fre_eng_moo_ukr_mly_pan_sod_ind_cnt_swe_xho_scr_aeg_ctl_mcd_lit_slo_qcu_afr_bos_grk_ses_tig_arw_wly_ita_mao_por_bem_rus_fbf_bat_tha_amh_tml_akn_tsn_azi_ben_ger_uzb_yor_vie_mlt_tsw_dgb_ewe	-0.0641906592854619	-0.151281461446195	0.880081364513567
67	heb_grk_zul_por_owc_sod_wly_spa_aze_azi_akn_bat_igb_lat_ukr_bsq_alb_gam_ses_cnt_dut_rus_xho_mol_bem_krd_fin_ewe_fbf_est_urd_amh_geo_ctl_pol_fre_swe_sid_mlt_guj_hun_dgb_sun_arw_jav_jpn_tml_kor_nor_prs_bam_lit_mly_ger_tig_tag_mnd_hin_swt_eng_anl_afr_slo_bul_rom_qcu_cze_ben_scr_yor_amr_svk_chh_mcd_mao_bos_tsn_glc_cic_ind_tha_hau_knd_ven_dyu_tur_ita_pan_uzb_tsw_vie_aeg_moo_swa_lda	-0.497586827977408	-1.18509478484523	0.238999469676894
68	chh_pol_akn_por_amr_wly_anl_ger_uzb_azi_moo_tag_ven_arw_ben_bsq_eng_amh_swa_cnt_svk_ctl_igb_lat_yor_spa_est_tsn_ses_fin_scr_sod_geo_ukr_glc_mcd_afr_mlt_sid_nor_hun_fbf_mly_lit_ind_jpn_tml_kor_ita_dut_bem_rus_jav_guj_aeg_sun_mnd_cze_swt_hin_hau_fre_swe_alb_pan_qcu_krd_rom_prs_bam_tig_bos_owc_grk_bat_slo_zul_mol_xho_mao_tha_heb_knd_dyu_cic_aze_urd_bul_tur_dgb_vie_gam_lda_ewe_tsw	0.190091317085385	0.447261266602647	0.655726395777712
69	amh_arw_dyu_bul_owc_aeg_chh_eng_tur_uzb_zul_jav_moo_pol_pan_bsq_nor_hau_ven_mnd_lat_ger_ewe_ben_swt_scr_fin_fbf_ses_est_krd_amr_geo_svk_ukr_mcd_ita_wly_gam_mol_hun_tsw_ind_ctl_tag_jpn_tml_kor_bos_urd_dgb_prs_mao_afr_heb_sun_cnt_cze_cic_rom_tig_guj_rus_lit_por_qcu_slo_spa_glc_yor_mlt_swe_sid_alb_mly_dut_bam_grk_lda_bat_tha_sod_knd_akn_tsn_aze_hin_fre_azi_igb_vie_anl_swa_xho_bem	0.189472260330233	0.446123651050757	0.656544899869467
70	amh_pol_swt_bul_tig_sod_amr_afr_azi_aze_igb_ind_lda_ben_nor_bsq_urd_mlt_yor_mnd_prs_arw_xho_lat_moo_glc_fin_akn_cic_est_grk_anl_geo_ita_por_bos_ger_sid_wly_ctl_hun_tsn_mly_cze_sun_jpn_knd_kor_alb_scr_bam_mcd_bat_eng_aeg_jav_cnt_rus_swa_krd_heb_ukr_pan_rom_mol_qcu_fre_hin_lit_ven_gam_guj_owc_swe_tag_dut_ewe_svk_ses_mao_tha_chh_tml_tsw_bem_uzb_slo_spa_tur_dgb_vie_hau_fbf_dyu_zul	-0.123334146323245	-0.290817432858109	0.771838513868241
71	anl_cze_ven_alb_aeg_wly_hau_bul_tur_aze_ses_mly_bam_krd_ita_bsq_ctl_sod_tsn_mnd_hin_fre_lda_slo_dgb_lat_hun_swa_akn_fin_pol_owc_geo_rus_afr_svk_ben_amr_mlt_mcd_est_zul_ind_scr_bat_jpn_tml_kor_swe_nor_tsw_rom_sun_pan_tig_mao_cnt_glc_cic_arw_amh_bos_ger_lit_grk_qcu_eng_spa_prs_igb_sid_dut_heb_guj_tag_por_fbf_ukr_moo_jav_tha_chh_knd_swt_dyu_azi_urd_mol_uzb_bem_vie_gam_ewe_xho_yor	0.383418060762427	0.903621867501364	0.368530642998405
72	sod_slo_swt_lit_heb_amh_amr_dut_uzb_azi_yor_bat_ewe_pol_rus_bsq_mol_hau_moo_mnd_swe_ctl_zul_afr_bem_eng_fin_dgb_dyu_hun_prs_owc_geo_ger_mcd_nor_por_chh_wly_pan_est_tsn_jav_spa_tag_jpn_tml_kor_urd_ukr_bam_cze_sun_hin_mlt_mao_cnt_scr_igb_glc_gam_svk_ita_bos_bul_qcu_krd_guj_fre_ses_anl_lat_sid_ben_ind_grk_akn_arw_tsw_mly_tha_aeg_knd_lda_fbf_aze_rom_alb_tur_swa_vie_tig_cic_ven_xho	-0.463084819861606	-1.10014131940832	0.274110098771456
73	owc_mol_ven_glc_chh_mlt_hau_krd_tur_aze_akn_jav_lda_prs_nor_bsq_rom_anl_dyu_mnd_fre_alb_bam_ger_igb_cze_hun_zul_moo_fin_ctl_gam_geo_lat_swe_afr_por_heb_tig_scr_est_tsn_mly_guj_tag_jpn_knd_kor_ita_ben_cic_ukr_sun_bul_sod_ind_cnt_hin_xho_eng_amh_lit_arw_spa_svk_qcu_mcd_urd_dut_dgb_sid_pol_amr_pan_mao_rus_swt_grk_fbf_bat_tha_aeg_tml_swa_tsw_azi_slo_bos_uzb_ewe_vie_wly_yor_bem_ses	-0.626744696487349	-1.49505349935118	0.138286098654561
74	heb_ita_zul_afr_sod_anl_amr_lat_tur_aze_yor_bat_xho_spa_por_bsq_ctl_wly_dgb_mnd_prs_alb_swa_rus_cic_cze_fin_ses_fbf_est_swe_amh_geo_slo_bul_rom_guj_aeg_sid_bos_hun_ven_mao_fre_tag_jpn_knd_kor_scr_glc_lda_lit_sun_pan_hau_mly_cnt_nor_tsn_mcd_tig_krd_svk_mol_ben_qcu_grk_eng_ukr_ewe_chh_urd_mlt_arw_jav_ger_swt_hin_bam_ind_tha_gam_tml_akn_igb_uzb_dut_pol_azi_dyu_vie_owc_bem_tsw_moo	-0.298318073009722	-0.705544612291451	0.482234909489653
75	wly_rom_tsw_hin_tig_mlt_gam_glc_azi_tur_dgb_sun_ven_bos_bul_bsq_slo_anl_igb_cnt_pol_mcd_swt_ita_lda_ukr_est_dyu_moo_fin_cze_aeg_geo_prs_nor_ctl_mol_heb_chh_svk_hun_bam_mao_krd_ind_jpn_knd_kor_afr_spa_xho_rus_mly_ger_amh_bat_mnd_fre_yor_alb_sod_dut_eng_urd_grk_qcu_guj_pan_swe_fbf_sid_lit_owc_por_jav_lat_swa_scr_ses_tag_tha_hau_tml_ewe_tsn_uzb_arw_ben_aze_akn_vie_amr_bem_cic_zul	-1.42147662485362	-3.58077656072089	0.000547049728362148
76	owc_ita_zul_ctl_hau_sod_wly_ger_aze_tur_fbf_sun_tsw_alb_hin_bsq_fre_gam_swt_mnd_mcd_cze_akn_urd_cic_bos_fin_lda_bem_hun_ben_tig_geo_swe_nor_slo_afr_heb_sid_pol_est_ewe_bat_lat_tag_jpn_knd_kor_rus_pan_igb_krd_mly_scr_anl_jav_cnt_mol_dgb_bul_amh_rom_dut_spa_arw_qcu_eng_lit_glc_xho_mlt_guj_amr_grk_ind_svk_ven_por_ses_mao_tha_aeg_tml_yor_moo_azi_prs_ukr_uzb_dyu_vie_chh_bam_tsn_swa	0.197417594893477	0.464680618195962	0.643246275666556
77	mlt_ben_dyu_glc_amh_owc_sod_prs_uzb_tur_lda_jav_tsw_bos_spa_bsq_fre_anl_swa_mnd_ita_mcd_swt_nor_tsn_mol_hun_dgb_bem_est_krd_heb_geo_arw_rom_ctl_ger_gam_aeg_lit_fin_ewe_bat_pan_mly_jpn_tml_kor_pol_scr_bam_por_ind_dut_amr_sun_cnt_cze_ven_slo_hau_hin_afr_urd_lat_qcu_eng_grk_ukr_akn_chh_guj_sid_svk_mao_alb_ses_rus_moo_tag_tha_wly_knd_fbf_xho_aze_swe_bul_azi_cic_vie_tig_yor_zul_igb	-0.721506060736224	-1.73220301517289	0.0865527541014732
78	wly_alb_dgb_mol_amr_tig_amh_ita_aze_tur_swa_sun_ven_fre_lat_bsq_pol_sid_ses_cnt_por_mcd_cic_rus_tsw_dut_est_moo_ewe_fin_ben_heb_geo_eng_krd_arw_ukr_mlt_chh_grk_hun_lda_mao_spa_bat_jpn_tml_kor_ger_nor_tsn_ctl_ind_rom_hau_jav_mnd_lit_igb_bul_aeg_glc_cze_urd_pan_qcu_afr_prs_scr_akn_anl_guj_gam_bos_tag_hin_dyu_slo_bem_mly_tha_owc_knd_fbf_swt_uzb_svk_swe_azi_yor_vie_sod_bam_xho_zul	0.654617987504718	1.55319413973525	0.123773346619881
79	wly_scr_dyu_rus_aeg_owc_sid_pan_tur_azi_yor_mly_tsn_guj_ger_bsq_svk_sod_ewe_mnd_rom_afr_akn_ita_xho_lat_est_cic_swt_hun_pol_heb_geo_eng_mcd_krd_bos_amr_gam_por_fin_swa_jav_fre_bat_jpn_tml_kor_bul_lit_lda_grk_sun_alb_mlt_mao_cnt_swe_ven_mol_tig_spa_hin_prs_ctl_qcu_ukr_dut_ben_fbf_amh_urd_chh_arw_tag_glc_zul_nor_dgb_ind_tha_anl_knd_tsw_bem_uzb_slo_cze_aze_bam_vie_hau_igb_moo_ses	-0.405702152184007	-0.962043564159292	0.338522462758283
80	amr_spa_dgb_afr_wly_hau_sod_nor_aze_uzb_zul_sun_lda_mcd_hin_bsq_scr_gam_tsw_cnt_slo_fre_fbf_swe_swt_alb_hun_yor_igb_est_arw_sid_geo_cze_rus_por_guj_owc_amh_dut_fin_akn_mao_lit_tag_jpn_knd_kor_svk_prs_bem_glc_bat_krd_anl_jav_mnd_urd_bam_bos_chh_pol_grk_eng_pan_qcu_ger_rom_ben_xho_mlt_lat_heb_ukr_mly_ita_tsn_ctl_cic_ind_tha_tig_tml_ven_swa_azi_mol_bul_tur_ses_vie_aeg_moo_dyu_ewe	0.00325468319688637	0.00766808912247856	0.993898235024309
81	amh_swe_tsw_rus_tig_heb_anl_guj_tur_azi_akn_mao_ven_arw_cze_bsq_scr_amr_zul_cnt_lat_glc_yor_bos_tsn_ukr_hun_swa_dgb_fin_alb_chh_geo_bul_fre_slo_rom_sid_sod_ita_est_bem_tag_hin_jav_jpn_knd_kor_prs_urd_cic_ctl_mly_mol_aeg_sun_mnd_nor_ewe_pol_mlt_spa_ben_ger_grk_qcu_dut_svk_krd_ses_hau_lit_owc_afr_ind_por_dyu_mcd_bam_bat_tha_gam_tml_xho_fbf_uzb_eng_pan_aze_swt_vie_wly_igb_lda_moo	-0.0862749035057914	-0.203265406241564	0.839371673993928
82	hau_pan_swa_slo_chh_anl_amh_bul_aze_azi_dyu_bat_zul_alb_eng_bsq_por_wly_igb_mnd_dut_ukr_ven_afr_bem_hin_hun_lda_cic_est_bos_mlt_geo_mcd_spa_ben_fre_amr_gam_arw_fin_ses_mly_guj_sun_jpn_knd_kor_swe_ger_akn_pol_tag_scr_sid_jav_cnt_mol_yor_ita_aeg_grk_prs_ctl_svk_qcu_glc_rus_cze_moo_owc_lat_tig_urd_ind_lit_xho_nor_swt_mao_tha_heb_tml_tsn_fbf_tur_krd_rom_uzb_ewe_vie_sod_tsw_dgb_bam	-1.01263104977551	-2.47217581019341	0.0152474214940849
83	owc_glc_xho_ger_mlt_chh_hau_rom_uzb_azi_ses_sun_ewe_nor_scr_bsq_mol_wly_moo_cnt_bos_hin_swt_fre_igb_alb_fin_bem_lda_hun_rus_sid_geo_spa_ukr_pol_eng_amr_sod_mcd_est_cic_jav_guj_mao_jpn_tml_kor_ctl_prs_yor_lat_ind_svk_heb_mly_mnd_slo_bam_krd_aeg_swe_urd_afr_grk_qcu_por_dut_arw_ven_gam_pan_anl_ita_bat_lit_tsw_cze_fbf_tag_tha_tig_knd_zul_tsn_aze_bul_ben_tur_akn_vie_amh_dgb_dyu_swa	0.538708153654014	1.27269743228358	0.206298007508393
84	amh_ctl_igb_ger_mlt_chh_aeg_por_aze_azi_xho_mao_dgb_spa_bos_bsq_grk_heb_ven_cnt_alb_cze_zul_nor_tsw_guj_fin_swa_dyu_hun_svk_hau_geo_dut_lat_pan_slo_gam_sod_rus_est_tsn_bat_rom_ind_jpn_tml_kor_mcd_ita_lda_swe_mly_scr_tig_sun_mnd_mol_ewe_arw_wly_hin_glc_pol_lit_qcu_urd_bul_fre_fbf_owc_ben_anl_ukr_jav_prs_yor_krd_cic_tag_tha_amr_knd_swt_ses_tur_eng_afr_uzb_moo_vie_sid_bem_bam_akn	0.0829700180321466	0.195187436876708	0.84567201474687
85	anl_rom_akn_arw_aeg_gam_wly_bul_tur_uzb_dyu_mly_igb_svk_bos_bsq_pan_heb_tsn_cnt_ger_pol_ewe_dut_swa_alb_hun_moo_ses_fin_fre_owc_geo_mcd_cze_swe_afr_chh_sid_guj_est_bam_bat_glc_jav_jpn_tml_kor_rus_spa_zul_lat_sun_ben_hau_ind_mnd_scr_xho_ctl_tig_hin_eng_nor_grk_qcu_lit_slo_urd_lda_amr_krd_sod_ita_tag_ukr_cic_mol_tsw_mao_tha_mlt_knd_bem_yor_aze_por_prs_azi_dgb_vie_amh_ven_fbf_swt	0.143935817788495	0.338751478100179	0.735560602740046
86	anl_swe_yor_rom_heb_sid_owc_pan_azi_aze_xho_mao_swt_arw_lit_bsq_grk_wly_cic_mnd_urd_alb_lda_scr_tsw_fre_hun_ewe_swa_est_ger_hau_geo_prs_krd_eng_guj_mlt_amr_ita_fin_igb_ind_glc_jav_jpn_tml_kor_rus_hin_akn_svk_sun_pol_tig_tag_cnt_afr_moo_cze_chh_bos_ctl_spa_slo_qcu_ben_nor_dut_dgb_amh_bul_aeg_por_mly_mol_zul_ukr_ses_bat_tha_sod_knd_bem_tsn_tur_lat_mcd_uzb_fbf_vie_gam_ven_bam_dyu	0.296523036626114	0.697405370005224	0.487288973707578
87	sod_swe_moo_lat_wly_chh_mlt_bos_aze_uzb_tsw_bat_tsn_rom_scr_bsq_slo_gam_ses_cnt_pol_nor_yor_por_swa_glc_fin_akn_cic_hun_fre_owc_geo_svk_guj_urd_rus_amr_heb_arw_est_lda_sun_lit_ind_jpn_tml_kor_ukr_krd_swt_eng_jav_afr_amh_mly_mnd_bul_dgb_grk_aeg_ctl_cze_prs_mol_qcu_pan_ben_mcd_dyu_sid_alb_hau_ger_tag_spa_ewe_dut_xho_mao_tha_tig_knd_ven_igb_tur_hin_ita_azi_zul_vie_anl_fbf_bam_bem	-0.0562578301706987	-0.132671051947663	0.894740173119315
88	owc_krd_swa_spa_mlt_sod_sid_nor_uzb_tur_ven_bat_swt_lit_rom_bsq_arw_anl_moo_cnt_prs_svk_cic_swe_ses_bos_fin_ewe_bam_est_mol_hau_geo_urd_hin_grk_glc_amh_aeg_ctl_hun_igb_jav_eng_mao_jpn_knd_kor_ukr_por_zul_bul_tag_ger_gam_mly_mnd_alb_yor_pan_amr_lat_mcd_scr_ita_qcu_ben_pol_cze_xho_tig_afr_wly_dut_ind_fre_fbf_guj_dgb_sun_tha_chh_tml_tsn_tsw_aze_rus_slo_azi_lda_vie_heb_akn_bem_dyu	-0.0434071378343478	-0.102271047870256	0.918761727164762
89	hau_glc_cic_urd_tig_owc_heb_por_azi_tur_akn_bat_bam_pol_grk_bsq_ctl_sod_ses_mnd_nor_dut_lda_ukr_swt_slo_est_bem_tsw_hun_alb_chh_geo_mol_rom_afr_fre_sid_mlt_bul_fin_igb_ind_krd_tag_jpn_tml_kor_spa_bos_xho_ita_sun_prs_wly_mly_cnt_lit_dyu_cze_amh_pan_hin_arw_lat_qcu_scr_ben_rus_ewe_anl_swe_gam_mcd_mao_ger_fbf_guj_yor_jav_tha_amr_knd_dgb_moo_uzb_eng_svk_aze_tsn_vie_aeg_ven_swa_zul	-0.305719125595538	-0.723730530570143	0.471047729997464
90	wly_krd_ewe_por_chh_sid_tig_cze_aze_uzb_yor_sun_dyu_ctl_mcd_bsq_mol_amr_zul_cnt_ita_lit_lda_arw_bem_alb_hun_fbf_ses_fin_ger_gam_geo_prs_svk_bos_ukr_mlt_owc_grk_est_cic_jav_afr_mly_jpn_tml_kor_scr_guj_xho_bul_mao_glc_sod_ind_mnd_rus_swa_swe_amh_rom_fre_spa_pol_qcu_dut_eng_nor_bam_anl_slo_hau_hin_bat_ben_ven_lat_igb_tag_tha_heb_knd_tsn_akn_azi_pan_urd_tur_moo_vie_aeg_tsw_dgb_swt	-0.385501669217564	-0.914825102691874	0.362649330002829
91	amh_cze_yor_slo_owc_tig_heb_pan_aze_tur_bem_mly_ven_prs_svk_bsq_bul_gam_ewe_cnt_grk_scr_zul_alb_fbf_guj_est_xho_ses_fin_ger_sod_geo_lat_hin_bos_glc_anl_sid_ita_hun_swt_sun_afr_jav_jpn_tml_kor_arw_ben_tsw_rus_tag_spa_mlt_mao_mnd_krd_swa_lit_wly_dut_mcd_por_urd_qcu_ctl_ukr_nor_akn_aeg_eng_hau_swe_bat_mol_moo_rom_bam_ind_tha_chh_knd_dgb_tsn_uzb_fre_pol_azi_igb_vie_amr_dyu_lda_cic	-0.179789568237098	-0.424882027752279	0.671904096763586
92	mlt_ger_bem_lit_hau_tig_aeg_glc_azi_tur_akn_jav_xho_prs_pan_bsq_eng_heb_dgb_cnt_mcd_ctl_bam_slo_swa_hin_hun_igb_ewe_fin_cze_anl_geo_pol_bul_rom_mol_wly_sod_por_est_zul_ind_arw_sun_jpn_tml_kor_swe_scr_lda_krd_bat_dut_owc_mao_mnd_lat_ses_ben_sid_nor_alb_spa_ukr_qcu_rus_afr_grk_yor_chh_bos_gam_ita_mly_fre_dyu_svk_ven_tag_tha_amr_knd_tsw_fbf_uzb_urd_guj_aze_tsn_vie_amh_swt_moo_cic	-1.1590822458435	-2.85736858798412	0.00527054947725651
93	amh_mcd_tsn_arw_heb_tig_anl_krd_tur_aze_ewe_sun_bem_alb_afr_bsq_ctl_gam_moo_cnt_pan_hin_igb_fre_xho_svk_est_ses_dyu_hun_ita_sid_geo_rom_guj_prs_spa_amr_hau_glc_fin_dgb_mao_rus_bat_jpn_tml_kor_bos_swe_akn_scr_ind_dut_aeg_jav_mnd_pol_tsw_bul_wly_ben_mol_slo_grk_qcu_por_lat_lit_fbf_sod_ukr_mlt_ger_tag_nor_swa_cze_ven_mly_tha_owc_knd_zul_yor_azi_eng_urd_uzb_bam_vie_chh_swt_cic_lda	-0.0139625790337164	-0.0328602349364673	0.973856465789316
94	owc_scr_dyu_spa_chh_gam_anl_glc_aze_uzb_ewe_mly_bem_afr_pol_bsq_swe_tig_fbf_cnt_dut_fre_akn_rus_tsw_svk_est_xho_ven_hun_guj_aeg_geo_mcd_bos_mol_bul_sid_sod_ben_fin_yor_jav_lat_ind_jpn_knd_kor_lit_ita_dgb_urd_bat_por_wly_sun_mnd_nor_igb_pan_amr_alb_krd_hin_grk_qcu_prs_ger_rom_ses_amh_slo_hau_ctl_mao_ukr_cic_cze_moo_tag_tha_mlt_tml_bam_zul_azi_arw_eng_tur_lda_vie_heb_swt_swa_tsn	-0.285374475104218	-0.67477543070823	0.501492531289897
95	aeg_ita_bam_guj_sod_sid_amr_dut_tur_azi_akn_bat_dgb_hin_alb_bsq_pol_owc_swa_mnd_rus_cze_moo_urd_ven_bul_hun_tsw_igb_est_glc_chh_geo_por_rom_slo_grk_heb_gam_afr_fin_ewe_mly_arw_tag_jpn_knd_kor_nor_scr_cic_eng_mao_swe_mlt_jav_cnt_lit_lda_svk_hau_krd_ukr_ctl_pan_qcu_fre_bos_ger_ses_amh_spa_tig_ben_ind_mcd_dyu_mol_yor_sun_tha_wly_tml_bem_zul_aze_lat_prs_uzb_tsn_vie_anl_swt_fbf_xho	-0.152545603768756	-0.359946931186231	0.719702944746831
96	hau_alb_igb_lit_anl_sod_tig_mol_uzb_azi_dyu_ind_ven_pan_arw_bsq_ctl_amh_bem_mnd_slo_por_tsn_bos_swa_urd_fin_tsw_xho_hun_nor_owc_geo_swe_grk_mcd_ita_amr_sid_cze_est_ewe_sun_hin_bat_jpn_knd_kor_scr_ger_moo_ben_tag_rom_gam_mly_cnt_svk_yor_rus_wly_krd_guj_afr_pol_qcu_eng_ukr_fre_akn_heb_glc_aeg_spa_mao_bul_swt_dut_ses_jav_tha_chh_tml_bam_dgb_aze_lat_prs_tur_cic_vie_mlt_lda_zul_fbf	0.459256663258228	1.08382249670998	0.281245365473483
97	mlt_lit_dyu_pan_wly_amh_hau_pol_uzb_tur_bem_mao_ses_urd_guj_bsq_por_aeg_cic_cnt_dut_alb_lda_svk_ven_spa_hun_bam_moo_est_rus_sid_geo_arw_lat_ita_prs_sod_chh_hin_fin_tsw_mly_slo_sun_jpn_tml_kor_cze_ctl_ewe_bul_tag_rom_tig_bat_mnd_swe_xho_grk_heb_mol_afr_scr_mcd_qcu_bos_eng_krd_yor_amr_glc_owc_ger_jav_nor_zul_fre_dgb_ind_tha_anl_knd_akn_igb_azi_ukr_ben_aze_tsn_vie_gam_fbf_swa_swt	-0.0441105291089035	-0.103906134465847	0.917467588015372
98	gam_por_xho_lit_tig_aeg_sid_afr_uzb_tur_ses_mly_tsw_cze_bos_bsq_rom_chh_swt_mnd_mol_svk_lda_pan_zul_dut_hun_swa_akn_fin_rus_amr_geo_lat_slo_guj_grk_sod_wly_eng_est_cic_tag_alb_jav_jpn_knd_kor_krd_pol_moo_ctl_sun_ben_owc_mao_cnt_fre_ven_mcd_hau_ukr_urd_bul_ita_qcu_ger_spa_swe_dyu_mlt_nor_anl_hin_bat_arw_igb_scr_fbf_ind_tha_heb_tml_bam_bem_aze_glc_prs_azi_ewe_vie_amh_tsn_yor_dgb	0.542710421939786	1.28413514539809	0.202284550862621
99	tig_mcd_yor_afr_sod_amh_aeg_krd_tur_aze_ses_mao_ewe_swe_ben_bsq_urd_hau_fbf_mnd_ger_spa_swa_rom_ven_scr_est_cic_akn_hun_lat_chh_geo_pan_prs_ukr_ctl_amr_anl_alb_fin_xho_tag_slo_ind_jpn_tml_kor_guj_cze_moo_arw_mly_grk_mlt_bat_cnt_rus_zul_lit_owc_glc_svk_ita_nor_qcu_mol_pol_hin_bam_heb_bos_gam_eng_sun_por_igb_bul_swt_jav_tha_sid_knd_dgb_tsn_azi_fre_dut_uzb_dyu_vie_wly_tsw_lda_bem	0.013504224397352	0.0318060876859656	0.974694852591489
100	mlt_pol_tsw_prs_aeg_hau_anl_bul_uzb_azi_cic_jav_akn_mol_bos_bsq_arw_sod_tsn_mnd_grk_nor_xho_swe_bem_por_est_dyu_swt_fin_ukr_chh_geo_guj_lat_fre_lit_sid_owc_ctl_hun_ewe_tag_pan_bat_jpn_tml_kor_eng_ita_igb_spa_mao_ger_amh_sun_cnt_urd_dgb_krd_wly_scr_slo_svk_rom_qcu_glc_hin_mcd_lda_tig_rus_gam_ben_mly_dut_moo_cze_bam_ind_tha_amr_knd_yor_ses_tur_alb_afr_aze_zul_vie_heb_swa_fbf_ven	-0.546618964520239	-1.3019950932626	0.196133650567783
101	anl_guj_xho_mol_heb_owc_sod_eng_uzb_azi_yor_sun_akn_ben_glc_bsq_nor_mlt_swa_cnt_grk_ctl_bem_ger_igb_rus_est_tsn_tsw_hun_krd_aeg_geo_bos_dut_alb_swe_chh_amr_lat_fin_dgb_ind_pan_bat_jpn_tml_kor_spa_bul_moo_ita_tag_pol_sid_jav_mnd_urd_dyu_por_amh_afr_lit_scr_cze_qcu_hin_prs_rom_ses_hau_slo_gam_svk_mly_mcd_ven_ukr_cic_mao_tha_tig_knd_fbf_ewe_tur_fre_arw_aze_lda_vie_wly_bam_swt_zul	-0.621138502100459	-1.48573206266418	0.140732114582502
102	amh_slo_swt_guj_chh_sid_aeg_lit_aze_azi_tsw_jav_lda_bul_ger_bsq_rus_gam_bem_cnt_grk_krd_igb_por_ven_cze_fin_dyu_moo_hun_eng_wly_geo_fre_pan_pol_bos_heb_owc_arw_est_ewe_bat_mcd_mly_jpn_knd_kor_ita_urd_dgb_prs_tag_glc_mlt_ind_mnd_ukr_ses_svk_hau_dut_alb_spa_afr_qcu_nor_ctl_mol_tsn_tig_lat_sod_hin_sun_rom_xho_ben_akn_mao_tha_amr_tml_swa_cic_tur_swe_scr_uzb_zul_vie_anl_fbf_yor_bam	-0.385295493184975	-0.914220549855158	0.362965167021354
103	hau_ben_swa_ctl_anl_sod_mlt_afr_uzb_aze_bem_ind_ewe_pan_guj_bsq_rus_amr_dyu_cnt_lat_bos_tsn_ita_akn_krd_fin_dgb_ses_hun_mcd_gam_geo_por_cze_rom_fre_amh_sid_pol_est_yor_tag_nor_mao_jpn_knd_kor_svk_mol_bam_prs_bat_eng_aeg_sun_mnd_ger_tsw_bul_heb_ukr_lit_alb_dut_qcu_hin_spa_arw_xho_tig_scr_chh_glc_jav_urd_cic_swe_zul_mly_tha_owc_tml_fbf_igb_tur_grk_slo_azi_ven_vie_wly_moo_swt_lda	-0.158802868715698	-0.37473724808946	0.708709060426529
104	owc_dut_lda_glc_heb_hau_sid_alb_uzb_aze_ses_mly_bam_scr_fre_bsq_bos_wly_fbf_mnd_cze_slo_tsw_grk_swa_por_fin_xho_cic_hun_ben_mlt_geo_ukr_pol_guj_eng_gam_amh_arw_est_tsn_mao_mol_sun_jpn_tml_kor_rom_ctl_dgb_ita_jav_ger_sod_tag_cnt_prs_zul_mcd_anl_swe_spa_rus_svk_qcu_lit_hin_bul_moo_chh_krd_tig_nor_ind_afr_igb_urd_ven_bat_tha_aeg_knd_dyu_yor_azi_pan_lat_tur_akn_vie_amr_bem_ewe_swt	0.415665174051724	0.980850815579105	0.329211080677879
105	wly_lit_igb_spa_anl_chh_owc_grk_uzb_tur_bem_tag_fbf_cze_glc_bsq_ita_hau_ven_cnt_guj_fre_dgb_ctl_ses_krd_est_lda_bam_fin_rom_tig_geo_svk_bul_hin_afr_amh_sod_scr_hun_tsw_jav_por_mly_jpn_tml_kor_urd_pol_zul_mol_sun_rus_gam_bat_mnd_slo_yor_dut_heb_swe_ukr_mcd_lat_qcu_nor_arw_bos_moo_mlt_ben_aeg_ger_mao_pan_tsn_prs_dyu_ind_tha_amr_knd_xho_swa_azi_eng_alb_aze_swt_vie_sid_ewe_cic_akn	0.611397410501248	1.44858857285673	0.150815828437065
106	sod_dut_bam_scr_sid_hau_aeg_prs_uzb_aze_yor_sun_zul_cze_ita_bsq_glc_owc_fbf_cnt_lat_mol_dgb_slo_ven_afr_fin_ses_tsw_est_spa_anl_geo_ctl_svk_hin_grk_amr_tig_pan_hun_xho_ind_ben_mly_jpn_knd_kor_mcd_rus_tsn_fre_tag_por_gam_jav_mnd_pol_cic_ger_amh_nor_guj_alb_arw_qcu_swe_ukr_bul_akn_wly_bos_heb_rom_mao_eng_swt_krd_igb_bat_tha_chh_tml_ewe_swa_tur_urd_lit_azi_lda_vie_mlt_bem_dyu_moo	-0.878328579088588	-2.12666659500067	0.0360953643102057
107	gam_ita_ven_ben_anl_mlt_sid_urd_azi_tur_swt_bat_moo_svk_mol_bsq_spa_owc_swa_cnt_ger_arw_dyu_slo_ses_dut_fin_tsw_zul_est_krd_chh_geo_glc_alb_ukr_mcd_heb_hau_hin_hun_fbf_tag_ctl_jav_jpn_knd_kor_bos_pol_bem_pan_ind_por_wly_mao_mnd_lit_lda_grk_tig_rom_afr_rus_cze_qcu_swe_guj_eng_akn_sod_nor_amh_bul_mly_fre_bam_prs_yor_sun_tha_aeg_tml_tsn_ewe_aze_scr_lat_uzb_xho_vie_amr_igb_dgb_cic	-0.321899167167812	-0.761333412631839	0.448384198177668
108	anl_cze_tsn_svk_sid_chh_gam_fre_uzb_tur_tsw_mly_xho_ben_urd_bsq_nor_sod_dyu_mnd_grk_glc_swt_ger_igb_lat_fin_lda_yor_est_spa_wly_geo_eng_hin_pan_mcd_heb_tig_guj_hun_zul_sun_pol_jav_jpn_tml_kor_afr_prs_ses_swe_bat_ita_amr_mao_cnt_por_ven_rom_mlt_bul_bos_rus_dut_qcu_arw_slo_scr_cic_amh_krd_aeg_ctl_tag_alb_ewe_mol_swa_ind_tha_owc_knd_akn_bam_aze_lit_ukr_azi_fbf_vie_hau_bem_dgb_moo	0.166180207547	0.391057205078724	0.696649416027
109	sod_spa_swa_bos_anl_mlt_heb_fre_tur_azi_fbf_ind_tsw_slo_rom_bsq_urd_gam_dgb_cnt_grk_swe_tsn_ita_moo_lit_est_cic_igb_fin_prs_amh_geo_lat_ukr_pol_afr_sid_owc_nor_hun_akn_tag_glc_jav_jpn_knd_kor_ben_ger_swt_guj_mao_dut_hau_sun_mnd_alb_bam_svk_tig_cze_hin_rus_bul_qcu_scr_krd_pan_ewe_chh_por_amr_eng_bat_arw_zul_ctl_bem_mly_tha_wly_tml_xho_ses_aze_mcd_mol_uzb_lda_vie_aeg_dyu_yor_ven	-0.337762970854405	-0.800531136623685	0.425443446502372
110	tig_scr_ewe_rus_aeg_wly_amh_ita_uzb_azi_swa_tag_bem_nor_ukr_bsq_lit_anl_swt_mnd_pan_por_cic_ben_zul_grk_hun_yor_igb_est_slo_owc_geo_guj_svk_glc_urd_chh_sid_spa_fin_ven_sun_hin_ind_jpn_tml_kor_alb_swe_akn_lat_mao_fre_mlt_jav_cnt_cze_fbf_arw_hau_ctl_dut_mcd_eng_qcu_pol_afr_rom_bam_gam_ger_amr_prs_mly_krd_tsn_mol_dyu_bat_tha_sod_knd_moo_ses_aze_bos_bul_tur_lda_vie_heb_xho_tsw_dgb	0.536019748963605	1.26550651033653	0.208851188796425
111	owc_dut_bem_lit_chh_sid_sod_ctl_azi_aze_tsn_mao_ven_pol_grk_bsq_lat_hau_dyu_mnd_scr_bos_fbf_spa_dgb_swe_fin_ses_akn_hun_eng_aeg_geo_pan_ukr_glc_fre_mlt_anl_ita_est_xho_ind_ben_bat_jpn_knd_kor_mcd_cze_swa_rom_mly_nor_amh_jav_cnt_alb_lda_guj_amr_krd_rus_ger_mol_qcu_svk_slo_prs_yor_wly_bul_tig_por_tag_afr_zul_urd_tsw_sun_tha_gam_tml_bam_cic_uzb_hin_arw_tur_igb_vie_heb_swt_moo_ewe	-0.40636939940265	-0.965266633510418	0.336914651133017
112	mlt_arw_dgb_mcd_owc_chh_tig_nor_uzb_aze_moo_bat_igb_afr_lat_bsq_ukr_sid_swa_cnt_bos_swe_bem_svk_xho_ben_fin_ses_tsw_est_ita_anl_geo_pan_alb_bul_spa_wly_amh_rom_hun_yor_ind_prs_sun_jpn_tml_kor_ctl_guj_lda_ger_jav_hin_sod_mly_mnd_glc_zul_urd_heb_fre_rus_lit_slo_qcu_dut_krd_por_swt_hau_grk_amr_cze_mao_scr_dyu_eng_ewe_tag_tha_gam_knd_cic_fbf_azi_pol_mol_tur_akn_vie_aeg_bam_ven_tsn	0.569562087965929	1.35223077677195	0.179580642793674
113	sid_ben_cic_por_amh_sod_hau_scr_aze_azi_xho_jav_swa_grk_pol_bsq_afr_wly_dyu_mnd_prs_rus_dgb_mcd_swt_krd_fin_ses_moo_est_eng_anl_geo_glc_ita_alb_svk_tig_aeg_guj_hun_akn_tag_mol_bat_jpn_knd_kor_fre_ukr_ven_ger_mly_nor_amr_ind_cnt_cze_zul_hin_heb_urd_lat_ctl_swe_qcu_slo_bos_rom_igb_owc_arw_chh_bul_sun_dut_bam_pan_bem_mao_tha_mlt_tml_tsw_yor_uzb_spa_lit_tur_tsn_vie_gam_ewe_fbf_lda	-0.14613726405012	-0.344763179303932	0.7310508739656
114	wly_ita_moo_hin_heb_amr_chh_pan_azi_aze_lda_bat_dgb_arw_slo_bsq_ger_owc_bem_mnd_krd_prs_fbf_ukr_swa_bos_est_swt_xho_fin_grk_amh_geo_svk_urd_bul_fre_gam_hau_spa_hun_bam_sun_mol_mly_jpn_tml_kor_mcd_cze_ven_swe_tag_pol_anl_mao_cnt_alb_yor_ctl_mlt_lit_rom_ben_scr_qcu_por_lat_glc_ses_sid_dut_aeg_nor_jav_guj_ewe_rus_zul_ind_tha_sod_knd_tsw_igb_uzb_afr_eng_tur_cic_vie_tig_akn_tsn_dyu	0.702068899508756	1.66129426317503	0.100022022092185
115	aeg_ita_xho_rus_chh_gam_tig_guj_uzb_aze_igb_mly_ewe_arw_ger_bsq_eng_heb_yor_mnd_bul_urd_ses_svk_fbf_lit_est_akn_tsn_hun_bos_hau_geo_pan_alb_dut_grk_owc_sod_afr_fin_dyu_tag_mcd_bat_jpn_tml_kor_glc_mol_tsw_swe_sun_scr_wly_ind_cnt_krd_cic_ctl_amr_nor_fre_rom_lat_qcu_por_cze_pol_dgb_amh_slo_mlt_spa_mao_prs_zul_hin_ven_jav_tha_anl_knd_lda_swa_tur_ben_ukr_azi_swt_vie_sid_bem_moo_bam	-0.498392294705501	-1.1845745086978	0.239204204907241
116	wly_bul_dgb_nor_tig_sid_gam_dut_tur_aze_cic_tag_dyu_krd_afr_bsq_ita_aeg_ses_mnd_rus_svk_ewe_guj_fbf_urd_hun_bem_tsn_fin_ctl_anl_geo_pol_mcd_mol_ger_amh_owc_cze_est_igb_sun_prs_ind_jpn_knd_kor_rom_slo_lda_fre_mly_ben_chh_bat_cnt_arw_bam_swe_mlt_scr_hin_grk_por_qcu_lat_spa_ukr_moo_hau_lit_amr_eng_jav_glc_tsw_alb_xho_mao_tha_sod_tml_ven_zul_uzb_bos_pan_azi_akn_vie_heb_swa_yor_swt	-0.706993803033962	-1.69630198083103	0.0931737099928529
117	sod_lit_tsw_grk_mlt_hau_anl_dut_tur_aze_lda_bat_dyu_urd_spa_bsq_mol_amr_fbf_mnd_lat_alb_moo_svk_swa_ger_fin_zul_tsn_est_prs_heb_geo_guj_fre_glc_por_gam_amh_swe_hun_bem_sun_bos_jav_jpn_tml_kor_krd_afr_igb_nor_mao_ita_sid_tag_cnt_rus_akn_ukr_chh_pol_pan_ctl_cze_qcu_hin_mcd_slo_ses_owc_scr_wly_arw_ind_ben_swt_rom_cic_mly_tha_tig_knd_dgb_yor_uzb_bul_eng_azi_ven_vie_aeg_ewe_bam_xho	-0.943429735992788	-2.29092022002459	0.0242268148639498
118	anl_eng_ses_ita_hau_owc_heb_dut_tur_azi_xho_mly_ewe_prs_krd_bsq_mcd_amr_ven_mnd_glc_pol_tsw_cze_swa_arw_fin_moo_cic_est_lit_aeg_geo_rus_ukr_urd_grk_tig_amh_spa_hun_bem_sun_lat_tag_jpn_tml_kor_fre_nor_lda_bul_ind_svk_mlt_jav_cnt_scr_dyu_mol_gam_pan_por_swe_bos_qcu_guj_slo_rom_fbf_sid_alb_wly_ctl_mao_afr_tsn_ben_akn_bat_tha_sod_knd_swt_dgb_uzb_ger_hin_aze_yor_vie_chh_igb_zul_bam	-0.0885403961790729	-0.20853459032637	0.835267623195107
119	sid_guj_akn_prs_aeg_owc_gam_rom_tur_aze_zul_mly_ewe_krd_bos_bsq_mcd_heb_bem_mnd_rus_cze_dgb_ger_ses_arw_hun_bam_fbf_est_ctl_amh_geo_afr_mol_bul_ita_chh_tig_por_fin_tsw_sun_eng_jav_jpn_tml_kor_lit_alb_cic_ukr_mao_pan_anl_tag_cnt_ben_dyu_svk_hau_nor_scr_urd_fre_qcu_slo_hin_grk_ven_sod_dut_mlt_pol_bat_swe_yor_lat_tsn_ind_tha_wly_knd_swa_moo_uzb_spa_glc_azi_xho_vie_amr_igb_lda_swt	0.638827842014163	1.51053948067227	0.134296201519581
120	amr_bul_lda_cze_sid_wly_anl_hin_uzb_tur_swt_mly_tsw_eng_afr_bsq_dut_tig_cic_mnd_krd_scr_tsn_fre_yor_glc_est_dyu_fbf_hun_lat_gam_geo_svk_alb_urd_ctl_heb_hau_lit_fin_zul_jav_ita_tag_jpn_knd_kor_rom_pol_bem_pan_sun_grk_aeg_mao_cnt_mol_ses_ben_chh_spa_guj_rus_ukr_qcu_mcd_swe_nor_moo_mlt_prs_amh_slo_bat_ger_xho_arw_bam_ind_tha_owc_tml_swa_igb_aze_bos_por_azi_ven_vie_sod_ewe_akn_dgb	-0.20181266116317	-0.476323993970686	0.634960749955905
121	aeg_fre_lda_lit_amh_heb_sod_ctl_aze_uzb_tsn_ind_swa_dut_bos_bsq_svk_sid_swt_cnt_grk_mol_akn_por_cic_rus_est_zul_bem_fin_alb_owc_geo_rom_mcd_guj_urd_tig_anl_bul_hun_bam_sun_arw_bat_jpn_tml_kor_swe_krd_tsw_ukr_tag_prs_hau_mly_mnd_spa_dgb_eng_wly_ger_pan_cze_nor_qcu_afr_ben_pol_moo_mlt_glc_chh_hin_mao_slo_dyu_scr_ses_jav_tha_amr_knd_xho_ven_tur_ita_lat_azi_yor_vie_gam_ewe_igb_fbf	-0.514987108904827	-1.22473962869186	0.223766497497031
122	aeg_hin_bem_mcd_sod_amr_wly_glc_aze_tur_ewe_sun_swa_ctl_afr_bsq_lat_chh_dgb_mnd_alb_nor_bam_swe_dyu_krd_est_akn_swt_fin_ger_anl_geo_pan_arw_por_spa_sid_owc_ita_hun_tsw_bat_fre_ind_jpn_knd_kor_bos_rus_igb_cze_jav_pol_mlt_mly_cnt_scr_ses_ukr_heb_guj_dut_slo_grk_qcu_rom_urd_eng_tsn_amh_bul_hau_prs_tag_ben_fbf_mol_xho_mao_tha_tig_tml_zul_cic_azi_lit_svk_uzb_moo_vie_gam_ven_yor_lda	-0.0164115200742963	-0.0386725634566027	0.96923434389571
123	tig_cze_cic_por_anl_hau_sod_svk_azi_uzb_dgb_ind_ewe_ctl_lat_bsq_scr_aeg_bem_cnt_guj_bul_lda_fre_fbf_rom_est_igb_ses_fin_hin_owc_geo_alb_prs_rus_glc_heb_wly_mol_hun_xho_sun_eng_mao_jpn_tml_kor_grk_pan_zul_slo_tag_pol_amr_bat_mnd_swe_moo_arw_gam_dut_bos_ita_spa_qcu_ben_nor_urd_tsw_chh_krd_amh_ukr_mly_lit_dyu_ger_swa_jav_tha_sid_knd_akn_tsn_aze_mcd_afr_tur_bam_vie_mlt_ven_swt_yor	-0.481171608580599	-1.14480089616364	0.25522934937115
124	mlt_scr_bem_ita_chh_owc_amh_ukr_azi_uzb_lda_mao_fbf_slo_mcd_bsq_ctl_sod_igb_mnd_eng_spa_yor_lit_zul_cze_fin_swa_ewe_est_bos_anl_geo_prs_swe_nor_glc_gam_amr_rus_hun_dgb_tag_grk_jav_jpn_knd_kor_lat_por_ven_pan_sun_afr_heb_mly_cnt_rom_tsn_bul_sid_mol_ben_urd_krd_qcu_fre_dut_alb_swt_aeg_pol_hau_hin_bat_guj_dyu_svk_tsw_ind_tha_tig_tml_xho_akn_aze_ger_arw_tur_ses_vie_wly_moo_cic_bam	0.155092720885757	0.365124444875265	0.715847568062036
125	heb_slo_fbf_scr_gam_mlt_chh_guj_aze_azi_swt_sun_bem_afr_urd_bsq_mcd_amr_igb_mnd_bos_ben_cic_nor_akn_por_fin_zul_dyu_hun_prs_hau_geo_rus_glc_rom_hin_anl_sid_arw_est_bam_mao_ger_bat_jpn_tml_kor_svk_pol_lda_krd_ind_bul_wly_mly_cnt_pan_xho_swe_aeg_grk_lat_cze_alb_qcu_fre_eng_mol_tsn_tig_lit_owc_ukr_jav_ita_swa_ctl_dgb_tag_tha_sod_knd_yor_tsw_tur_dut_spa_uzb_moo_vie_amh_ses_ewe_ven	-0.929620048659662	-2.26008937241831	0.0261493455678357
126	anl_pol_bam_dut_aeg_amh_mlt_swe_aze_azi_tsw_tag_igb_ger_urd_bsq_afr_wly_ewe_cnt_ben_cze_swt_por_bem_scr_est_swa_dgb_hun_prs_chh_geo_nor_fre_eng_mcd_tig_sid_grk_fin_cic_mly_arw_bat_jpn_tml_kor_glc_spa_akn_guj_ind_rom_owc_jav_mnd_krd_yor_rus_gam_mol_ctl_bos_hin_qcu_ita_bul_alb_tsn_heb_svk_sod_lit_sun_lat_xho_slo_lda_mao_tha_amr_knd_ses_ven_uzb_ukr_pan_tur_dyu_vie_hau_zul_fbf_moo	-0.383420966450263	-0.908412111823004	0.366008584934788
127	wly_pan_yor_rom_gam_amr_heb_alb_tur_aze_moo_ind_lda_afr_ben_bsq_slo_tig_ven_cnt_krd_ctl_igb_svk_dgb_urd_fin_akn_zul_est_ukr_sod_geo_ita_bos_pol_spa_hau_anl_mcd_hun_ewe_mly_por_jav_jpn_knd_kor_prs_nor_tsw_dut_sun_swe_mlt_bat_mnd_bul_dyu_rus_owc_guj_eng_arw_grk_qcu_cze_scr_mol_cic_chh_hin_sid_lit_tag_ger_tsn_glc_bam_mao_tha_amh_tml_ses_bem_uzb_lat_fre_azi_swt_vie_aeg_xho_swa_fbf	-1.05940636182243	-2.5880350077236	0.0112003925029751
128	owc_cze_igb_pol_hau_aeg_gam_bos_azi_aze_tsw_mao_zul_ger_swe_bsq_ukr_wly_yor_mnd_por_bul_akn_lat_swt_dut_est_xho_dgb_hun_ctl_chh_geo_grk_urd_krd_lit_sid_anl_hin_fin_ewe_ind_nor_sun_jpn_knd_kor_pan_svk_fbf_eng_jav_glc_amh_bat_cnt_ben_swa_arw_amr_alb_mcd_spa_mol_qcu_ita_scr_guj_bem_heb_fre_tig_afr_mly_rom_cic_prs_bam_tag_tha_sod_tml_lda_dyu_uzb_slo_rus_tur_ven_vie_mlt_moo_tsn_ses	0.208283912315667	0.490698851833116	0.624795303775912
129	sod_afr_bam_lat_anl_amr_hau_mcd_azi_uzb_tsn_mly_yor_swe_scr_bsq_alb_owc_tsw_cnt_mol_nor_swa_krd_fbf_ctl_est_bem_dgb_hun_pol_amh_geo_slo_eng_cze_lit_sid_mlt_guj_fin_dyu_bat_ben_sun_jpn_tml_kor_dut_grk_akn_rus_mao_bos_wly_ind_mnd_ukr_igb_fre_gam_ita_glc_prs_spa_qcu_por_urd_ger_xho_tig_svk_heb_rom_jav_arw_ses_pan_swt_tag_tha_chh_knd_cic_zul_aze_hin_bul_tur_ven_vie_aeg_ewe_lda_moo	-0.426756425919454	-1.01355187739621	0.313426319330457
130	heb_scr_swt_alb_sid_tig_wly_ger_uzb_tur_ses_mly_yor_lat_arw_bsq_guj_anl_ewe_mnd_bul_grk_tsn_ctl_ven_rom_hun_lda_cic_est_por_chh_geo_bos_mol_hin_ben_sod_amr_svk_fin_fbf_sun_lit_jav_jpn_tml_kor_cze_pol_moo_slo_tag_nor_hau_ind_cnt_pan_bem_krd_aeg_ita_fre_mcd_spa_qcu_urd_prs_swe_akn_gam_glc_mlt_ukr_bat_dut_igb_rus_xho_mao_tha_amh_knd_zul_bam_azi_afr_eng_aze_swa_vie_owc_dyu_tsw_dgb	0.137741410456338	0.324276173152409	0.74645717227385
131	amh_lat_bam_ger_anl_heb_hau_hin_uzb_tur_dyu_mly_akn_fre_nor_bsq_prs_chh_dgb_cnt_pol_dut_fbf_mcd_lda_cze_hun_swa_igb_fin_afr_tig_geo_spa_ctl_alb_lit_owc_wly_grk_est_xho_bat_svk_ind_jpn_tml_kor_krd_glc_tsn_bos_jav_slo_sod_mao_mnd_ita_tsw_eng_sid_urd_rom_swe_ben_qcu_bul_scr_rus_ewe_amr_pan_mlt_arw_sun_guj_ven_por_yor_tag_tha_aeg_knd_bem_zul_aze_mol_ukr_azi_swt_vie_gam_moo_ses_cic	-0.307450025520213	-0.727339182289246	0.468845271940633
132	hau_svk_akn_glc_amh_aeg_sod_bos_azi_aze_ses_tag_igb_nor_prs_bsq_hin_amr_ven_cnt_por_guj_swa_bul_moo_mol_fin_xho_bam_est_krd_gam_geo_swe_ben_ctl_urd_mlt_anl_scr_hun_ewe_sun_grk_bat_jpn_knd_kor_ukr_pan_swt_eng_mao_lit_heb_ind_mnd_alb_zul_pol_wly_rom_spa_arw_fre_qcu_mcd_afr_dut_dyu_chh_rus_owc_cze_jav_lat_lda_ita_yor_mly_tha_sid_tml_tsn_cic_tur_slo_ger_uzb_tsw_vie_tig_bem_dgb_fbf	-0.823574410864952	-1.98609757143839	0.0499665864028671
133	sid_pol_yor_arw_amh_sod_gam_guj_uzb_tur_ses_sun_moo_lat_krd_bsq_alb_chh_dyu_mnd_nor_afr_akn_ita_bam_pan_est_swa_ven_hun_ben_hau_geo_ukr_mcd_urd_bul_heb_mlt_spa_fin_fbf_ind_por_mly_jpn_tml_kor_bos_prs_cic_svk_mao_eng_amr_tag_cnt_fre_swt_ctl_wly_hin_grk_scr_ger_qcu_dut_lit_glc_xho_tig_mol_aeg_cze_jav_rom_tsn_slo_igb_bat_tha_anl_knd_tsw_ewe_aze_swe_rus_azi_dgb_vie_owc_bem_lda_zul	-0.515528328560935	-1.22631112057109	0.223177551747474
134	wly_fre_tsw_spa_sid_aeg_sod_rus_azi_tur_swa_jav_akn_nor_lat_bsq_scr_amr_dgb_mnd_arw_por_bam_grk_tsn_cze_fin_fbf_yor_hun_krd_tig_geo_lit_eng_mol_mcd_amh_hau_ctl_est_swt_tag_pan_mao_jpn_tml_kor_dut_ben_zul_pol_ind_urd_heb_bat_cnt_hin_dyu_bos_gam_svk_slo_rom_bul_qcu_alb_ukr_afr_ven_mlt_guj_owc_ita_sun_glc_bem_ger_cic_mly_tha_chh_knd_xho_lda_aze_prs_swe_uzb_igb_vie_anl_moo_ewe_ses	-0.792440798977696	-1.90839953570992	0.0594238664739778
135	sid_cze_cic_ben_aeg_anl_tig_ukr_azi_uzb_ses_mly_ven_ctl_pol_bsq_rus_amr_dgb_mnd_lat_slo_lda_arw_igb_dut_est_fbf_akn_hun_bos_chh_geo_svk_urd_prs_por_wly_heb_eng_fin_tsn_ind_guj_jav_jpn_knd_kor_krd_nor_yor_lit_tag_afr_hau_bat_cnt_alb_swt_ita_sod_rom_bul_spa_pan_qcu_mol_grk_scr_moo_owc_glc_amh_ger_mao_hin_zul_fre_ewe_sun_tha_mlt_tml_tsw_swa_aze_swe_mcd_tur_xho_vie_gam_bam_bem_dyu	-0.10660122260567	-0.251076692993403	0.802308731809059
136	gam_rom_xho_fre_sid_tig_hau_cze_tur_azi_fbf_bat_moo_grk_spa_bsq_scr_amh_ewe_mnd_guj_ben_zul_prs_yor_dut_hun_swa_tsn_est_arw_anl_geo_bos_svk_eng_urd_sod_owc_rus_fin_dyu_jav_mcd_sun_jpn_knd_kor_krd_ctl_akn_ukr_ind_lat_heb_mly_cnt_glc_swt_ger_mlt_hin_por_ita_slo_qcu_mol_pan_swe_lda_wly_alb_chh_afr_mao_bul_tsw_pol_ven_tag_tha_aeg_tml_ses_bem_uzb_lit_nor_aze_cic_vie_amr_igb_dgb_bam	-0.885274914158715	-2.14055687334487	0.0349257815914941
137	gam_alb_xho_ben_owc_anl_mlt_lat_tur_azi_tsn_sun_yor_svk_ctl_bsq_afr_amh_dyu_cnt_eng_mol_moo_pan_fbf_krd_hun_dgb_tsw_fin_por_hau_geo_rom_nor_ger_ukr_aeg_heb_mcd_est_swt_bat_fre_ind_jpn_tml_kor_prs_guj_bem_swe_jav_pol_sid_mao_mnd_dut_swa_scr_tig_bul_rus_lit_grk_qcu_urd_spa_bos_ses_sod_hin_amr_ita_mly_glc_ven_arw_zul_tag_tha_chh_knd_bam_igb_aze_slo_cze_uzb_cic_vie_wly_ewe_akn_lda	-0.371075376837925	-0.879315725237927	0.381496510856228
138	gam_nor_bem_ger_amr_anl_mlt_scr_uzb_aze_xho_sun_igb_hin_glc_bsq_fre_sid_cic_mnd_slo_urd_lda_bul_zul_pan_fin_yor_dgb_est_alb_chh_geo_mol_ukr_prs_spa_wly_owc_mcd_hun_swa_ind_grk_mly_jpn_tml_kor_rus_swe_bam_ita_tag_guj_aeg_mao_cnt_ctl_ven_ben_amh_afr_por_bos_lat_qcu_arw_cze_dut_swt_tig_rom_hau_pol_jav_lit_tsn_krd_tsw_bat_tha_sod_knd_moo_dyu_azi_eng_svk_tur_ewe_vie_heb_akn_fbf_ses	0.665430041092101	1.57412491782051	0.118854517331259
139	aeg_pan_bem_lit_anl_tig_gam_eng_aze_azi_bam_mao_xho_grk_scr_bsq_por_heb_moo_cnt_nor_rom_swa_ukr_ven_prs_fin_tsw_yor_hun_bos_sid_geo_mol_lat_ita_guj_chh_sod_krd_est_swt_bat_swe_ind_jpn_tml_kor_ger_hin_akn_mcd_sun_ctl_amr_jav_mnd_svk_zul_urd_hau_pol_dut_rus_afr_qcu_glc_fre_slo_fbf_mlt_arw_wly_cze_tag_alb_igb_bul_dgb_mly_tha_amh_knd_ses_lda_tur_ben_spa_uzb_cic_vie_owc_dyu_ewe_tsn	0.326716347880346	0.770422741641614	0.443001913414452
140	anl_cze_igb_ger_sid_wly_heb_ita_azi_aze_ven_ind_zul_spa_ctl_bsq_rom_mlt_bem_cnt_arw_ukr_swa_bos_tsn_rus_est_cic_dyu_fin_nor_tig_geo_bul_glc_por_afr_amh_amr_urd_hun_ses_sun_guj_mly_jpn_knd_kor_fre_swe_lda_scr_bat_lat_hau_jav_mnd_prs_yor_eng_gam_mcd_pol_lit_hin_qcu_alb_krd_pan_ewe_aeg_ben_owc_svk_mao_slo_fbf_dut_akn_tag_tha_chh_tml_bam_dgb_uzb_mol_grk_tur_moo_vie_sod_swt_tsw_xho	0.0511670058426197	0.12048607461449	0.904358032247722
141	heb_ukr_fbf_mcd_aeg_owc_hau_slo_aze_tur_swt_mao_bam_prs_ger_bsq_pan_anl_dgb_mnd_ita_fre_cic_glc_akn_ben_fin_tsw_yor_est_rom_sod_geo_lat_dut_grk_lit_mlt_chh_ctl_hun_tsn_bat_por_tag_jpn_knd_kor_svk_krd_ewe_bul_jav_afr_gam_sun_cnt_mol_ven_cze_tig_bos_urd_pol_alb_qcu_rus_hin_spa_dyu_amh_guj_wly_swe_ind_nor_swa_eng_bem_mly_tha_amr_tml_xho_ses_azi_scr_arw_uzb_zul_vie_sid_lda_moo_igb	-0.713207390229037	-1.70786325276262	0.0909978687979282
142	anl_urd_dyu_slo_sid_amr_wly_pan_azi_uzb_lda_mao_bam_ukr_alb_bsq_bul_heb_xho_mnd_bos_mol_cic_guj_tsn_eng_est_fbf_dgb_fin_cze_gam_geo_rom_arw_afr_lat_mlt_tig_lit_hun_igb_bat_fre_mly_jpn_tml_kor_swe_nor_yor_ita_ind_ger_aeg_sun_cnt_ben_moo_prs_amh_mcd_rus_krd_scr_qcu_por_glc_hin_swa_chh_svk_sod_spa_jav_dut_akn_ctl_swt_tag_tha_hau_knd_ewe_ven_aze_pol_grk_tur_zul_vie_owc_bem_tsw_ses	-0.654949788196838	-1.56828267324116	0.120211544096549
143	amr_eng_tsw_fre_sod_wly_mlt_afr_tur_azi_moo_tag_xho_mcd_arw_bsq_ctl_heb_dgb_cnt_glc_por_tsn_slo_lda_mol_est_ses_fbf_hun_pan_hau_geo_urd_guj_alb_grk_amh_aeg_pol_fin_dyu_sun_cze_mao_jpn_knd_kor_scr_spa_bem_swe_mly_ben_owc_ind_mnd_ger_ewe_bos_gam_ita_dut_lit_svk_qcu_hin_krd_lat_cic_sid_ukr_tig_rom_jav_prs_swa_nor_igb_bat_tha_chh_tml_ven_bam_aze_rus_bul_uzb_yor_vie_anl_zul_akn_swt	-1.21551599360309	-3.01236982848717	0.00333874797205307
144	mlt_glc_bem_ita_tig_anl_hau_scr_uzb_aze_lda_sun_swa_prs_bos_bsq_mcd_aeg_moo_cnt_eng_rom_bam_svk_swt_cze_est_zul_dgb_hun_ger_sid_geo_pan_mol_swe_urd_gam_owc_grk_fin_tsn_mly_guj_bat_jpn_tml_kor_ctl_dut_akn_pol_jav_ukr_amh_ind_mnd_arw_igb_krd_chh_lit_lat_por_bul_qcu_nor_afr_hin_tsw_wly_spa_heb_rus_mao_alb_xho_slo_ewe_tag_tha_amr_knd_ses_fbf_azi_fre_ben_tur_ven_vie_sod_yor_cic_dyu	-0.71108214322377	-1.70283490469081	0.0919390523110294
145	mlt_pol_moo_bos_gam_hau_amr_eng_azi_uzb_tsw_mao_ewe_hin_scr_bsq_prs_heb_yor_cnt_pan_cze_fbf_urd_xho_por_hun_cic_dyu_est_lat_anl_geo_glc_ben_swe_dut_amh_owc_spa_fin_bam_mly_svk_tag_jpn_knd_kor_afr_fre_tsn_mol_jav_ukr_aeg_sun_mnd_krd_igb_alb_sod_slo_ita_bul_lit_qcu_grk_nor_ctl_dgb_chh_rus_sid_ger_bat_arw_bem_guj_ses_ind_tha_tig_tml_lda_zul_tur_rom_mcd_aze_ven_vie_wly_swt_akn_swa	-0.514014655467066	-1.22486998870176	0.223717599746556
146	chh_swe_zul_bul_aeg_mlt_tig_lit_uzb_azi_ses_bat_swa_dut_fre_bsq_afr_wly_fbf_cnt_prs_nor_tsn_pan_dgb_ita_est_igb_dyu_fin_rom_anl_geo_ctl_ben_scr_rus_hau_gam_lat_hun_cic_ind_mcd_mly_jpn_tml_kor_arw_svk_ewe_mol_mao_ukr_sod_tag_mnd_hin_tsw_grk_amh_spa_bos_pol_eng_qcu_glc_guj_por_swt_heb_urd_sid_alb_sun_cze_akn_krd_bem_jav_tha_amr_knd_xho_lda_aze_slo_ger_tur_ven_vie_owc_moo_bam_yor	0.258293550865594	0.608195947662406	0.54454003088087
147	heb_alb_cic_krd_chh_mlt_sod_swe_uzb_aze_xho_jav_igb_rom_ukr_bsq_fre_gam_swa_mnd_hin_lit_lda_ita_ewe_lat_est_dyu_fbf_fin_glc_amr_geo_ctl_grk_mol_dut_sid_anl_nor_hun_tsn_sun_mcd_mly_jpn_knd_kor_spa_bos_moo_cze_ind_eng_aeg_tag_cnt_scr_zul_guj_owc_por_prs_ger_pol_qcu_svk_arw_afr_swt_wly_ben_amh_rus_mao_bul_bam_pan_tsw_bat_tha_tig_tml_ven_yor_tur_slo_urd_azi_akn_vie_hau_dgb_ses_bem	-0.288377540930541	-0.682241821374415	0.496781801365013
148	sod_ger_xho_spa_owc_sid_amh_ita_uzb_azi_fbf_sun_ses_swe_mol_bsq_ukr_hau_dgb_mnd_krd_bos_ewe_urd_lda_mcd_hun_akn_cic_est_dut_anl_geo_rom_por_afr_hin_gam_aeg_bul_fin_bam_ind_prs_jav_jpn_tml_kor_rus_pol_bem_glc_mly_svk_chh_bat_cnt_grk_dyu_eng_wly_alb_ben_fre_nor_qcu_pan_guj_arw_tsn_amr_lit_heb_ctl_tag_slo_yor_lat_swt_mao_tha_tig_knd_igb_zul_aze_cze_scr_tur_moo_vie_mlt_ven_tsw_swa	-0.185207023259969	-0.437432584213231	0.662811812290825
149	heb_hin_moo_cze_amr_chh_gam_por_aze_azi_akn_bat_ewe_spa_ita_bsq_dut_aeg_ven_cnt_ger_lit_tsw_krd_zul_slo_fin_tsn_cic_hun_alb_owc_geo_nor_fre_grk_pan_hau_amh_mol_est_dgb_mly_bul_sun_jpn_tml_kor_ukr_swe_dyu_lat_jav_guj_tig_ind_mnd_afr_swa_ben_sid_scr_eng_rus_ctl_qcu_arw_svk_pol_fbf_anl_mcd_mlt_prs_tag_rom_yor_bos_lda_mao_tha_sod_knd_xho_bam_uzb_urd_glc_tur_igb_vie_wly_swt_bem_ses	-0.188050765746004	-0.443815867350618	0.658206615853707
150	tig_rus_ven_glc_amr_anl_owc_prs_aze_azi_ses_jav_cic_nor_swe_bsq_mcd_sid_xho_cnt_ger_ben_akn_afr_bam_urd_est_moo_swa_hun_scr_amh_geo_mol_slo_spa_svk_aeg_gam_ctl_fin_tsw_mly_lat_tag_jpn_knd_kor_fre_lit_yor_bos_ind_cze_mlt_sun_mnd_arw_igb_grk_sod_rom_ita_bul_eng_qcu_ukr_dut_guj_fbf_wly_pan_hau_pol_bat_alb_bem_krd_dyu_mao_tha_heb_tml_dgb_swt_uzb_hin_por_tur_lda_vie_chh_tsn_ewe_zul	-0.133591542657871	-0.315008097789045	0.753461208037782
151	owc_bos_tsn_krd_gam_amr_aeg_glc_uzb_tur_cic_bat_akn_mol_lit_bsq_spa_anl_dyu_mnd_slo_por_bam_grk_yor_afr_hun_igb_tsw_est_scr_hau_geo_ukr_hin_guj_urd_chh_amh_ctl_fin_bem_tag_ger_ind_jpn_tml_kor_ita_fre_moo_prs_sun_bul_heb_mly_cnt_dut_ven_rom_tig_eng_ben_mcd_rus_qcu_nor_pan_svk_swa_sod_arw_sid_cze_mao_swe_zul_pol_fbf_jav_tha_mlt_knd_swt_dgb_azi_alb_lat_aze_ewe_vie_wly_xho_lda_ses	-0.57394211759099	-1.36677971117897	0.17498943891431
152	sid_guj_ses_glc_chh_anl_aeg_krd_aze_azi_cic_mao_bem_slo_pol_bsq_fre_sod_tsn_cnt_spa_mcd_yor_eng_swt_bul_hun_lda_dgb_est_ukr_wly_geo_pan_urd_mol_rus_tig_amr_cze_fin_dyu_ind_swe_mly_jpn_knd_kor_alb_grk_ven_ger_bat_lat_amh_tag_mnd_scr_ewe_lit_heb_ben_arw_afr_bos_qcu_svk_hin_por_xho_gam_rom_owc_nor_jav_dut_swa_ctl_tsw_sun_tha_hau_tml_akn_moo_uzb_ita_prs_tur_igb_vie_mlt_zul_fbf_bam	-0.621672938845416	-1.48611667042357	0.140630526294953
153	amh_mol_dgb_pan_gam_mlt_tig_guj_aze_uzb_ewe_jav_bem_dut_por_bsq_ita_sid_igb_cnt_prs_bos_tsw_glc_tsn_bul_est_yor_ven_hun_urd_aeg_geo_rus_svk_ukr_fre_chh_wly_scr_fin_ses_mao_rom_mly_jpn_knd_kor_alb_arw_zul_grk_sun_eng_hau_ind_mnd_afr_bam_nor_anl_cze_hin_ben_swe_qcu_pol_krd_lat_dyu_heb_ctl_amr_spa_bat_ger_fbf_lit_swt_tag_tha_sod_tml_moo_xho_tur_mcd_slo_azi_cic_vie_owc_swa_akn_lda	-0.26958760798278	-0.637516379203649	0.525354994990513
154	chh_dut_ven_svk_heb_anl_wly_prs_azi_uzb_swa_bat_akn_ctl_bul_bsq_glc_owc_bam_mnd_swe_alb_dyu_pan_igb_ger_hun_yor_lda_fin_arw_amh_geo_grk_scr_pol_mol_gam_mlt_ukr_est_bem_sun_rus_mao_jpn_tml_kor_rom_cze_zul_nor_ind_urd_tig_mly_cnt_por_dgb_afr_aeg_ita_ben_slo_spa_qcu_krd_bos_mcd_fbf_hau_lit_amr_fre_jav_guj_swt_eng_moo_tag_tha_sid_knd_cic_ses_aze_hin_lat_tur_xho_vie_sod_tsw_tsn_ewe	0.52223993608928	1.23333631894973	0.220558508096757
155	wly_ben_zul_bos_amr_tig_sid_por_tur_aze_dyu_bat_swt_hin_glc_bsq_rus_anl_ses_mnd_eng_spa_swa_swe_moo_dut_hun_ewe_yor_est_ctl_sod_geo_scr_lit_lat_svk_hau_mlt_mcd_fin_akn_tag_nor_mao_jpn_knd_kor_cze_grk_igb_slo_sun_pan_amh_mly_cnt_arw_cic_krd_owc_ger_afr_mol_ita_qcu_urd_ukr_rom_bam_heb_bul_gam_prs_jav_fre_tsn_guj_tsw_ind_tha_aeg_tml_xho_ven_azi_pol_alb_uzb_lda_vie_chh_dgb_fbf_bem	-0.587472758484183	-1.400556430192	0.164674438144344
156	sid_lit_ewe_hin_mlt_wly_aeg_bos_azi_aze_cic_mly_ven_afr_por_bsq_guj_amr_xho_mnd_lat_ctl_dgb_svk_tsw_urd_fin_dyu_akn_est_spa_hau_geo_pan_slo_mol_fre_heb_chh_eng_hun_ses_jav_grk_ind_jpn_knd_kor_mcd_swe_yor_ben_bat_alb_sod_sun_cnt_cze_bem_dut_anl_prs_ukr_arw_bul_qcu_ita_scr_rom_tsn_tig_rus_amh_krd_tag_pol_fbf_ger_swa_mao_tha_owc_tml_moo_swt_uzb_nor_glc_tur_igb_vie_gam_lda_bam_zul	0.00611561776554297	0.0144121771342784	0.98853201751803
157	wly_krd_bam_eng_heb_tig_sod_hin_azi_uzb_bem_mao_cic_urd_rom_bsq_nor_gam_yor_cnt_glc_bos_dyu_fre_dgb_lat_fin_akn_tsn_hun_por_aeg_geo_arw_swe_guj_afr_anl_mlt_cze_est_igb_tag_dut_sun_jpn_tml_kor_grk_lit_ses_bul_bat_pol_hau_mly_mnd_pan_zul_scr_amh_ben_spa_ita_prs_qcu_ctl_ger_slo_lda_owc_alb_amr_ukr_jav_mcd_moo_mol_fbf_ind_tha_chh_knd_ewe_swa_aze_svk_rus_tur_swt_vie_sid_tsw_xho_ven	0.0950280426040492	0.223866999637139	0.823351847749193
158	hau_por_fbf_svk_heb_anl_wly_ctl_aze_tur_xho_ind_cic_ukr_eng_bsq_prs_sid_akn_mnd_ger_lat_ewe_swe_moo_pan_est_tsn_swa_hun_guj_amr_geo_nor_alb_bul_ita_mlt_gam_cze_fin_igb_jav_mcd_tag_jpn_knd_kor_bos_spa_tsw_mol_mly_rom_amh_sun_cnt_rus_bem_scr_chh_ben_slo_hin_lit_qcu_glc_pol_fre_ses_sod_afr_aeg_grk_mao_dut_ven_urd_zul_bat_tha_tig_tml_yor_swt_azi_krd_arw_uzb_dyu_vie_owc_lda_bam_dgb	-0.0905699889399399	-0.213551887234835	0.83136399219371
159	heb_eng_lda_guj_tig_mlt_gam_mcd_azi_uzb_xho_mao_igb_pan_grk_bsq_hin_aeg_bem_mnd_spa_ger_fbf_bul_tsn_ctl_est_dgb_bam_fin_cze_amr_geo_krd_swe_glc_lat_chh_wly_slo_hun_swt_jav_pol_tag_jpn_tml_kor_nor_urd_swa_ben_bat_fre_owc_ind_cnt_dut_ewe_ita_sod_alb_mol_afr_bos_qcu_ukr_por_rom_akn_sid_arw_hau_scr_mly_rus_ven_svk_moo_sun_tha_amh_knd_tsw_dyu_tur_prs_lit_aze_ses_vie_anl_yor_cic_zul	-0.280784664077138	-0.664289806352428	0.508148542979381
160	amr_slo_moo_nor_aeg_anl_sid_mol_aze_uzb_swt_jav_dgb_pan_guj_bsq_alb_hau_cic_cnt_rus_swe_ven_svk_xho_dut_hun_ses_yor_est_lat_tig_geo_urd_bul_eng_por_sod_owc_ukr_fin_tsw_bat_prs_ind_jpn_knd_kor_rom_glc_ewe_arw_mly_bos_gam_mao_mnd_scr_lda_mcd_amh_lit_grk_fre_krd_qcu_hin_spa_ita_akn_chh_ctl_heb_ger_tag_pol_igb_afr_dyu_sun_tha_mlt_tml_tsn_swa_azi_cze_ben_tur_fbf_vie_wly_bem_bam_zul	0.0944653049973964	0.222396208838391	0.824493145343425
161	aeg_mol_ven_lit_sod_owc_tig_bos_uzb_aze_bem_mao_dyu_pol_afr_bsq_ita_sid_xho_mnd_cze_scr_yor_prs_ses_ben_hun_ewe_cic_fin_ukr_mlt_geo_dut_alb_rus_svk_amh_hau_fre_est_bam_sun_grk_tag_jpn_knd_kor_ger_eng_swa_por_bat_urd_heb_jav_cnt_bul_tsw_spa_chh_glc_pan_slo_lat_qcu_mcd_swe_arw_lda_anl_hin_gam_rom_mly_guj_akn_nor_tsn_ind_tha_wly_tml_swt_igb_tur_krd_ctl_azi_moo_vie_amr_zul_dgb_fbf	-0.129614225806388	-0.305714413902087	0.760505358411543
162	aeg_rom_moo_alb_amr_amh_gam_dut_aze_azi_ven_mao_bam_pol_swe_bsq_slo_heb_fbf_cnt_krd_lit_cic_ger_xho_pan_est_ewe_swa_fin_scr_mlt_geo_urd_glc_cze_fre_sod_hau_prs_hun_tsw_ind_svk_mly_jpn_tml_kor_guj_eng_ses_mcd_bat_ukr_chh_sun_mnd_arw_swt_ctl_sid_grk_ben_mol_bos_qcu_ita_por_hin_dgb_wly_spa_tig_afr_tag_nor_tsn_rus_zul_jav_tha_anl_knd_bem_dyu_uzb_bul_lat_tur_akn_vie_owc_lda_yor_igb	-0.400001580845926	-0.947569732827154	0.345804251434152
163	aeg_lat_ewe_alb_owc_amr_sid_mcd_aze_tur_bam_tag_tsn_por_ger_bsq_guj_chh_swa_cnt_ukr_grk_xho_prs_bem_ben_est_fbf_ven_fin_afr_wly_geo_slo_hin_scr_fre_sod_hau_ctl_hun_swt_jav_rus_sun_jpn_knd_kor_cze_rom_zul_pan_ind_bul_amh_mly_mnd_bos_akn_nor_tig_mol_pol_arw_swe_qcu_svk_ita_krd_dgb_gam_spa_anl_urd_mao_dut_dyu_lit_igb_bat_tha_heb_tml_cic_yor_azi_glc_eng_uzb_lda_vie_mlt_tsw_moo_ses	-0.821583949864886	-1.9821843269479	0.050410233690978
164	sod_pol_zul_afr_chh_aeg_heb_prs_aze_tur_ewe_mao_ven_nor_dut_bsq_cze_sid_bem_mnd_pan_ctl_tsw_por_swt_slo_est_igb_dyu_fin_spa_wly_geo_ben_krd_glc_arw_gam_mlt_guj_hun_moo_ind_ger_bat_jpn_knd_kor_alb_lit_dgb_ita_sun_rus_amr_jav_cnt_swe_swa_hin_tig_bul_mol_mcd_rom_qcu_urd_scr_svk_tsn_anl_fre_hau_grk_tag_lat_xho_ukr_fbf_mly_tha_owc_tml_ses_bam_uzb_eng_bos_azi_yor_vie_amh_cic_akn_lda	-0.231616770421931	-0.547253161633676	0.585515696068775
165	sod_lat_dyu_slo_hau_amr_tig_bos_tur_aze_igb_jav_ses_bul_ctl_bsq_scr_sid_yor_mnd_pan_fre_bem_arw_ven_urd_est_moo_bam_hun_por_chh_geo_ben_krd_mol_hin_wly_mlt_rom_fin_lda_bat_eng_sun_jpn_knd_kor_glc_guj_cic_prs_tag_dut_aeg_mly_cnt_svk_tsw_nor_owc_afr_pol_ita_mcd_qcu_spa_rus_swe_tsn_gam_lit_anl_alb_mao_grk_fbf_cze_swa_ind_tha_heb_tml_ewe_dgb_uzb_ukr_ger_azi_akn_vie_amh_swt_xho_zul	0.422140566788019	0.994643081473079	0.322490803062451
166	mlt_lit_swa_guj_hau_wly_aeg_fre_tur_aze_zul_ind_yor_rus_swe_bsq_cze_tig_bem_cnt_arw_urd_akn_svk_igb_krd_est_cic_dyu_hun_mol_chh_geo_pan_ger_ben_alb_sod_amh_ctl_fin_swt_mly_prs_sun_jpn_tml_kor_ukr_hin_tsw_scr_mao_por_anl_bat_mnd_rom_ven_spa_heb_glc_pol_afr_mcd_qcu_lat_bos_nor_bam_amr_bul_sid_eng_tag_grk_fbf_ita_moo_jav_tha_owc_knd_xho_lda_azi_slo_dut_uzb_ewe_vie_gam_ses_dgb_tsn	0.494045806680239	1.16633938954906	0.246459516323167
167	anl_svk_ses_cze_tig_owc_heb_lit_azi_tur_zul_bat_swa_bos_rus_bsq_eng_sod_yor_mnd_ita_grk_xho_mol_ewe_lat_fin_bam_ven_est_ctl_amr_geo_scr_afr_por_ukr_amh_chh_urd_hun_lda_ind_prs_mao_jpn_tml_kor_bul_alb_swt_swe_tag_guj_aeg_jav_cnt_fre_akn_glc_sid_krd_ger_nor_mcd_qcu_rom_slo_pol_fbf_wly_pan_hau_ben_sun_arw_igb_dut_moo_mly_tha_gam_knd_tsn_bem_uzb_spa_hin_aze_tsw_vie_mlt_cic_dyu_dgb	-0.329355441615686	-0.780172890578583	0.437270259984537
168	sid_bos_moo_alb_gam_hau_chh_spa_aze_azi_dgb_jav_yor_por_mcd_bsq_ita_heb_swa_mnd_cze_pol_dyu_fre_tsw_ctl_fin_akn_ven_est_guj_anl_geo_prs_slo_mol_scr_amh_sod_nor_hun_lda_ind_ukr_sun_jpn_tml_kor_ben_rom_tsn_ger_tag_lat_amr_mly_cnt_eng_ewe_hin_aeg_glc_krd_urd_grk_qcu_arw_swe_bul_xho_tig_afr_owc_rus_bat_svk_igb_pan_bam_mao_tha_wly_knd_bem_ses_uzb_dut_lit_tur_swt_vie_mlt_fbf_cic_zul	-0.0686328081873505	-0.162017111282634	0.871643865261724
169	sod_scr_swt_glc_hau_tig_gam_lit_uzb_tur_bam_mao_yor_rom_por_bsq_alb_anl_fbf_mnd_ctl_cze_zul_rus_swa_bul_fin_ewe_igb_hun_spa_heb_geo_slo_ben_krd_eng_mlt_chh_grk_est_dyu_bat_pan_mly_jpn_knd_kor_hin_svk_xho_ukr_ind_dut_aeg_sun_cnt_ita_tsw_bos_wly_swe_fre_mcd_mol_qcu_prs_urd_lat_lda_amr_nor_owc_arw_jav_ger_cic_pol_ses_tag_tha_amh_tml_akn_bem_azi_guj_afr_aze_dgb_vie_sid_moo_tsn_ven	-0.173291592231947	-0.408793270445743	0.68363120697481
170	wly_ita_cic_slo_mlt_sod_owc_rus_aze_azi_lda_mly_swa_guj_pan_bsq_krd_gam_zul_mnd_por_arw_akn_alb_swt_hin_fin_ses_bam_est_urd_hau_geo_bos_lit_mol_ben_amh_tig_eng_hun_ven_sun_ukr_mao_jpn_knd_kor_cze_dut_tsn_pol_jav_prs_aeg_ind_cnt_ctl_yor_afr_sid_spa_nor_bul_rom_qcu_glc_grk_svk_ewe_anl_mcd_heb_lat_tag_swe_moo_scr_bem_bat_tha_amr_tml_tsw_fbf_uzb_ger_fre_tur_dyu_vie_chh_xho_dgb_igb	0.366784038310507	0.863011573253047	0.390351234305797
171	hau_glc_bem_mol_heb_mlt_anl_cze_tur_uzb_ewe_tag_akn_scr_lit_bsq_svk_sid_ses_cnt_afr_prs_zul_bul_moo_bos_hun_igb_fbf_est_guj_sod_geo_mcd_eng_arw_spa_wly_aeg_ger_fin_xho_ind_rus_bat_jpn_knd_kor_slo_fre_cic_alb_mly_grk_owc_jav_mnd_ukr_ven_dut_tig_lat_nor_urd_krd_qcu_ben_ctl_pan_bam_chh_ita_amh_hin_sun_pol_swt_swe_swa_mao_tha_amr_tml_tsw_dyu_aze_rom_por_azi_lda_vie_gam_yor_tsn_dgb	-0.617175557599417	-1.47387747374726	0.143891528426284
172	sid_hin_moo_grk_anl_sod_aeg_krd_tur_uzb_tsn_mly_cic_rus_pol_bsq_alb_hau_akn_cnt_ben_ukr_dyu_pan_ven_slo_fin_xho_tsw_est_glc_amh_geo_lat_lit_eng_mcd_amr_mlt_swe_hun_ses_mao_nor_tag_jpn_tml_kor_spa_urd_yor_mol_jav_guj_gam_sun_mnd_ctl_lda_dut_tig_prs_scr_bos_afr_qcu_por_ita_svk_fbf_heb_rom_wly_arw_bat_bul_dgb_cze_bam_ind_tha_chh_knd_zul_igb_azi_ger_fre_aze_bem_vie_owc_ewe_swa_swt	0.59696639005232	1.41407434871666	0.160679066120587
173	sod_nor_swt_fre_amr_aeg_heb_afr_azi_aze_igb_ind_xho_bos_urd_bsq_hin_anl_bem_cnt_pol_svk_bam_ger_yor_cze_est_swa_ewe_hun_scr_wly_geo_ita_ukr_por_dut_chh_hau_mcd_fin_ses_jav_lit_tag_jpn_tml_kor_alb_rom_tsw_pan_bat_bul_mlt_sun_mnd_prs_tsn_spa_sid_rus_ben_grk_arw_qcu_slo_eng_swe_ven_owc_ctl_gam_guj_mao_lat_zul_mol_akn_mly_tha_amh_knd_lda_dyu_uzb_glc_krd_tur_moo_vie_tig_dgb_cic_fbf	-1.00870323919051	-2.46175292279499	0.0156690289883385
174	wly_alb_lda_ukr_chh_aeg_hau_cze_tur_aze_dyu_sun_ses_bul_fre_bsq_spa_heb_bam_mnd_hin_rom_ewe_krd_akn_pol_fin_dgb_fbf_est_nor_anl_geo_por_ger_slo_eng_sod_mlt_glc_hun_yor_jav_grk_ind_jpn_tml_kor_urd_pan_igb_ben_mly_ctl_owc_mao_cnt_lit_bem_bos_sid_scr_rus_dut_swe_qcu_arw_afr_ita_cic_gam_guj_amr_prs_tag_mcd_tsn_mol_ven_bat_tha_amh_knd_swa_tsw_azi_lat_svk_uzb_xho_vie_tig_moo_zul_swt	-0.581170003413985	-1.38749328583124	0.168607199356659
175	anl_spa_bem_guj_aeg_sid_heb_rom_azi_uzb_cic_mly_dgb_mol_ita_bsq_cze_sod_ewe_mnd_svk_scr_moo_nor_tsw_krd_est_swa_dyu_hun_pol_amr_geo_ger_rus_fre_por_wly_hau_hin_fin_akn_tag_ctl_mao_jpn_knd_kor_ben_lat_yor_grk_bat_afr_tig_sun_cnt_mcd_ses_ukr_mlt_slo_pan_bos_lit_qcu_swe_prs_glc_zul_chh_bul_amh_alb_jav_eng_fbf_urd_xho_ind_tha_owc_tml_ven_tsn_tur_arw_dut_aze_bam_vie_gam_swt_lda_igb	-0.364182888132869	-0.862308802954494	0.39073573865231
176	hau_bos_dgb_bul_chh_owc_gam_mcd_uzb_tur_yor_sun_swa_lit_lat_bsq_afr_sid_lda_cnt_fre_spa_bam_mol_tsw_por_fin_ses_ewe_hun_glc_amh_geo_alb_guj_arw_krd_wly_aeg_hin_est_dyu_ind_eng_mao_jpn_knd_kor_scr_nor_swt_rom_mly_urd_tig_bat_mnd_svk_akn_ukr_heb_ger_pol_swe_ita_qcu_slo_ben_ctl_xho_anl_cze_amr_grk_jav_prs_bem_pan_cic_tag_tha_mlt_tml_ven_moo_aze_dut_rus_azi_zul_vie_sod_tsn_fbf_igb	0.278684455817633	0.656626677250987	0.513042529522414
177	sid_swe_ses_scr_hau_mlt_owc_urd_tur_aze_fbf_bat_xho_arw_nor_bsq_glc_gam_akn_mnd_ukr_mol_dyu_ita_zul_bos_hun_yor_cic_fin_spa_aeg_geo_grk_fre_slo_rom_wly_chh_hin_est_moo_sun_lit_mly_jpn_tml_kor_rus_ben_dgb_eng_mao_svk_sod_jav_cnt_cze_lda_prs_anl_guj_krd_pol_ger_qcu_pan_dut_bul_tsn_amh_lat_amr_por_tag_ctl_tsw_mcd_igb_ind_tha_tig_knd_ewe_bam_azi_alb_afr_uzb_ven_vie_heb_bem_swa_swt	0.307530038947106	0.724635047249669	0.470495134740687
178	amh_slo_ses_por_sid_amr_gam_glc_tur_azi_tsn_sun_cic_krd_fre_bsq_cze_chh_swa_cnt_pol_prs_bem_nor_lda_ctl_fin_zul_xho_est_bul_owc_geo_ben_mol_rom_scr_wly_aeg_urd_hun_moo_ind_svk_tag_jpn_tml_kor_pan_rus_ewe_ger_jav_arw_hau_mly_mnd_hin_fbf_ukr_tig_mcd_alb_swe_bos_qcu_lit_guj_lat_igb_heb_spa_sod_ita_bat_grk_akn_eng_bam_mao_tha_anl_knd_dgb_dyu_aze_dut_afr_uzb_yor_vie_mlt_ven_tsw_swt	-0.342792934172275	-0.812211075577024	0.41874469090371
179	tig_ben_lda_arw_sod_chh_mlt_ukr_azi_tur_cic_tag_ses_slo_pan_bsq_svk_owc_tsn_cnt_prs_rus_zul_afr_akn_urd_hun_igb_ewe_est_swe_sid_geo_hin_mol_por_bos_aeg_amh_eng_fin_bem_mao_mcd_jav_jpn_knd_kor_krd_guj_xho_cze_ind_scr_gam_mly_mnd_ctl_yor_lat_wly_nor_glc_ita_grk_qcu_rom_ger_spa_bam_heb_dut_anl_bul_sun_lit_moo_alb_dgb_bat_tha_hau_tml_fbf_dyu_uzb_pol_fre_aze_ven_vie_amr_tsw_swt_swa	-0.302455888295825	-0.716268404203418	0.475620415251645
180	gam_afr_bem_mcd_sid_owc_mlt_ita_azi_tur_bam_jav_akn_grk_krd_bsq_slo_hau_yor_cnt_ben_swe_igb_por_fbf_hin_hun_swa_xho_est_dut_amr_geo_spa_rus_rom_lat_tig_chh_alb_fin_ven_tag_nor_mly_jpn_tml_kor_guj_lit_lda_pan_bat_svk_wly_mao_mnd_cze_swt_bos_amh_bul_scr_ctl_glc_qcu_prs_urd_fre_tsw_anl_mol_aeg_eng_ind_ger_ewe_pol_dyu_sun_tha_heb_knd_cic_zul_aze_ukr_arw_uzb_moo_vie_sod_tsn_ses_dgb	-0.139053527213055	-0.327867333425464	0.743748948299434
181	amr_mcd_dgb_dut_gam_owc_wly_hin_aze_azi_akn_jav_cic_guj_urd_bsq_swe_sid_bam_mnd_scr_ukr_zul_nor_tsw_pan_hun_yor_bem_fin_arw_amh_geo_glc_fre_lat_grk_tig_mlt_lit_est_ven_mao_pol_bat_jpn_tml_kor_por_ita_igb_ben_tag_alb_aeg_ind_cnt_prs_ewe_bos_chh_cze_mol_ger_ctl_qcu_svk_afr_spa_tsn_hau_rus_sod_bul_mly_eng_fbf_rom_moo_sun_tha_heb_knd_dyu_swa_tur_krd_slo_uzb_xho_vie_anl_lda_swt_ses	-0.408035492390536	-0.967737870621815	0.335685272270979
182	tig_glc_xho_scr_amh_chh_sid_lat_tur_aze_lda_ind_bem_urd_spa_bsq_swe_gam_akn_cnt_pol_mol_swa_bos_ewe_eng_est_zul_ses_fin_fre_amr_geo_svk_dut_rom_ukr_mlt_sod_hin_hun_swt_mao_alb_mly_jpn_tml_kor_guj_pan_moo_ita_jav_krd_hau_sun_mnd_afr_igb_nor_owc_arw_grk_cze_por_qcu_ctl_mcd_lit_yor_wly_prs_aeg_slo_tag_bul_dyu_ger_ven_bat_tha_heb_knd_bam_cic_azi_ben_rus_uzb_fbf_vie_anl_dgb_tsw_tsn	-0.470704037018403	-1.12087391178891	0.265227587324288
183	chh_alb_zul_ita_heb_aeg_sod_prs_azi_aze_fbf_mao_bem_ctl_ukr_bsq_bos_anl_tsw_cnt_arw_cze_yor_guj_tsn_ben_est_dyu_moo_fin_scr_sid_geo_nor_slo_lat_svk_amr_amh_mcd_hun_akn_tag_grk_ind_jpn_knd_kor_ger_rus_lda_mol_jav_pol_tig_sun_mnd_spa_ses_por_gam_swe_afr_dut_lit_qcu_bul_rom_glc_igb_owc_pan_wly_eng_mly_urd_swt_hin_xho_bat_tha_mlt_tml_ewe_dgb_tur_fre_krd_uzb_swa_vie_hau_ven_cic_bam	-0.814431189660641	-1.96903195369717	0.0519259878987213
184	owc_nor_dgb_por_sid_anl_heb_ukr_azi_aze_swa_ind_tsn_ger_rus_bsq_slo_gam_akn_cnt_eng_lit_fbf_dut_xho_fre_est_ses_ewe_fin_krd_tig_geo_urd_ben_prs_grk_amh_sod_cze_hun_swt_tag_afr_mao_jpn_tml_kor_mol_mcd_ven_pan_mly_arw_mlt_sun_mnd_bos_zul_hin_amr_svk_pol_guj_lat_qcu_glc_bul_alb_dyu_wly_rom_chh_swe_bat_spa_yor_ita_bem_jav_tha_aeg_knd_igb_lda_tur_ctl_scr_uzb_cic_vie_hau_tsw_moo_bam	-0.12940918329272	-0.305048192161451	0.761011105352794
185	sid_ben_ewe_ger_hau_gam_sod_pan_azi_aze_dgb_sun_igb_swe_ctl_bsq_cze_owc_swa_cnt_ukr_krd_ses_urd_tsn_bul_hun_cic_bem_est_lit_mlt_geo_pol_glc_lat_nor_wly_amr_rus_fin_xho_bat_slo_mao_jpn_tml_kor_por_mol_lda_eng_tag_guj_aeg_mly_mnd_grk_zul_rom_anl_spa_mcd_arw_prs_qcu_fre_dut_ita_yor_chh_svk_tig_alb_ind_scr_moo_hin_fbf_jav_tha_amh_knd_tsw_dyu_uzb_afr_bos_tur_akn_vie_heb_swt_bam_ven	0.203560125741354	0.479032759371829	0.633039762389164
186	anl_slo_lda_guj_chh_owc_heb_afr_uzb_tur_dgb_jav_swt_rom_fre_bsq_prs_aeg_swa_cnt_rus_swe_akn_pol_dyu_por_est_ven_tsw_hun_spa_wly_geo_eng_ctl_grk_svk_tig_amh_urd_fin_moo_tag_arw_mao_jpn_tml_kor_ger_alb_igb_hin_sun_mol_sid_bat_mnd_scr_fbf_pan_hau_ben_cze_dut_bos_qcu_nor_bul_lit_tsn_amr_lat_mlt_ukr_ind_glc_ewe_ita_zul_mly_tha_sod_knd_bem_cic_aze_krd_mcd_azi_bam_vie_gam_yor_xho_ses	-0.460124288498642	-1.0931115653533	0.277168243224576
187	heb_lat_swa_dut_wly_amr_gam_prs_azi_aze_igb_tag_ewe_grk_alb_bsq_ita_amh_ven_mnd_afr_pan_lda_spa_cic_scr_fin_zul_tsw_est_guj_sod_geo_lit_urd_hin_glc_owc_aeg_swe_hun_swt_sun_rus_jav_jpn_knd_kor_mol_krd_akn_cze_mao_nor_tig_bat_cnt_ger_bem_mcd_hau_rom_fre_ben_pol_qcu_bos_svk_ukr_fbf_mlt_por_anl_ctl_ind_arw_yor_eng_bam_mly_tha_sid_tml_dgb_xho_uzb_slo_bul_tur_dyu_vie_chh_moo_ses_tsn	-0.160916656323704	-0.379334069938034	0.705304562218712
188	sid_krd_swa_ukr_gam_wly_amr_por_aze_uzb_akn_sun_ven_bos_hin_bsq_rus_amh_bem_mnd_spa_rom_dgb_eng_xho_slo_est_ewe_zul_hun_urd_mlt_geo_ben_swe_prs_ita_anl_heb_glc_fin_fbf_mao_guj_jav_jpn_knd_kor_svk_pol_swt_lat_bat_mol_aeg_tag_cnt_lit_cic_bul_sod_fre_alb_cze_pan_qcu_scr_grk_afr_igb_hau_ger_owc_ctl_ind_nor_dyu_arw_tsw_mly_tha_tig_tml_lda_bam_azi_mcd_dut_tur_ses_vie_chh_yor_moo_tsn	-0.387563458355743	-0.919032798199556	0.360455946972025
189	amr_mol_ses_dut_sid_owc_aeg_ita_tur_uzb_lda_tag_tsw_ukr_alb_bsq_bos_amh_ewe_cnt_svk_prs_bem_lat_zul_urd_hun_akn_tsn_fin_glc_hau_geo_por_fre_guj_rus_chh_gam_grk_est_swt_jav_eng_sun_jpn_knd_kor_afr_pan_yor_scr_mao_hin_heb_ind_mnd_rom_swa_ben_anl_krd_slo_arw_cze_qcu_ger_nor_lit_dgb_mlt_swe_sod_bul_mly_ctl_igb_mcd_cic_bat_tha_wly_tml_fbf_xho_aze_pol_spa_azi_moo_vie_tig_ven_bam_dyu	0.0502887393959844	0.118540591331662	0.905895002075807
190	hau_bos_moo_ben_wly_aeg_gam_afr_tur_azi_bem_mao_ses_hin_prs_bsq_glc_chh_bam_cnt_cze_scr_igb_slo_zul_pol_est_dyu_cic_fin_alb_heb_geo_rus_bul_mcd_arw_amr_anl_eng_hun_dgb_mly_krd_ind_jpn_tml_kor_urd_dut_akn_ctl_bat_por_tig_sun_mnd_grk_lda_lit_sod_mol_ita_nor_fre_qcu_svk_lat_rom_ewe_owc_guj_sid_ukr_jav_swe_tsw_pan_tsn_tag_tha_amh_knd_ven_swa_uzb_spa_ger_aze_yor_vie_mlt_swt_xho_fbf	-0.445966328754025	-1.05956444262711	0.292086958886377
191	heb_pol_zul_afr_mlt_amh_anl_lit_azi_tur_ewe_mly_tsw_scr_slo_bsq_urd_sod_dgb_cnt_ben_svk_swa_krd_lda_mol_est_ven_swt_hun_bul_wly_geo_glc_bos_dut_spa_owc_chh_lat_fin_fbf_ind_hin_mao_jpn_tml_kor_swe_por_xho_rom_bat_rus_sid_jav_mnd_cze_cic_guj_aeg_grk_ukr_fre_prs_qcu_pan_alb_arw_akn_amr_ita_gam_mcd_tag_ger_bem_ctl_dyu_sun_tha_tig_knd_bam_moo_aze_nor_eng_uzb_igb_vie_hau_yor_tsn_ses	-0.56952227356181	-1.35823777694818	0.17767410397806
192	tig_krd_akn_rom_wly_chh_mlt_dut_uzb_aze_swt_mao_dyu_por_lit_bsq_svk_gam_lda_mnd_mol_hin_ewe_pan_zul_alb_fin_yor_moo_est_swe_aeg_geo_bos_grk_pol_mcd_sid_heb_fre_hun_tsw_ind_glc_bat_jpn_tml_kor_spa_slo_bem_nor_tag_prs_amr_sun_cnt_lat_cic_rus_sod_ben_ukr_ger_guj_qcu_scr_ctl_arw_tsn_anl_bul_owc_urd_mly_eng_ses_cze_xho_jav_tha_hau_knd_igb_fbf_azi_afr_ita_tur_ven_vie_amh_bam_swa_dgb	0.631836542737843	1.49599998742911	0.13803960607547
193	chh_guj_swa_cze_amr_anl_hau_arw_aze_tur_dyu_mao_ven_mcd_lat_bsq_bos_aeg_bem_mnd_spa_por_igb_ita_swt_swe_est_ses_cic_hun_ben_tig_geo_ukr_dut_mol_nor_owc_sod_bul_fin_moo_mly_scr_sun_jpn_knd_kor_slo_rus_akn_rom_jav_pan_wly_tag_cnt_afr_bam_fre_gam_ger_grk_urd_glc_qcu_lit_krd_eng_zul_mlt_pol_sid_hin_bat_prs_ewe_svk_tsn_ind_tha_amh_tml_dgb_fbf_uzb_ctl_alb_azi_lda_vie_heb_yor_xho_tsw	-0.332732133310872	-0.787923489590161	0.432745153058112
194	tig_bos_lda_krd_owc_anl_wly_ger_uzb_tur_ewe_bat_bem_svk_lit_bsq_ctl_gam_cic_cnt_dut_pan_dgb_ben_dyu_por_fin_tsn_ven_hun_urd_sid_geo_rom_mol_guj_hin_mlt_heb_lat_est_zul_mao_afr_jav_jpn_tml_kor_ukr_eng_igb_grk_sun_alb_hau_tag_mnd_nor_tsw_bul_chh_mcd_arw_glc_rus_qcu_fre_prs_scr_fbf_amh_spa_aeg_slo_mly_pol_xho_swe_bam_ind_tha_sod_knd_swt_akn_azi_ita_cze_aze_yor_vie_amr_moo_ses_swa	-0.344874647400899	-0.816760189768246	0.416152812557578
195	owc_mol_moo_guj_heb_gam_wly_prs_aze_azi_yor_bat_swt_pol_alb_bsq_lit_chh_ewe_cnt_cze_svk_swa_ctl_xho_krd_hun_tsw_dgb_fin_por_hau_geo_arw_spa_bul_mcd_amr_aeg_swe_est_bam_ind_slo_mly_jpn_knd_kor_scr_pan_bem_nor_jav_lat_tig_tag_mnd_afr_akn_hin_anl_dut_glc_ita_fre_qcu_ger_ben_ukr_dyu_sid_eng_mlt_bos_sun_grk_ven_urd_ses_mao_tha_amh_tml_cic_igb_uzb_rus_rom_tur_zul_vie_sod_tsn_fbf_lda	0.0857927357745367	0.202103630225091	0.840277157304621
196	amh_glc_lda_dut_hau_amr_anl_urd_azi_uzb_ses_mly_tsw_mol_lit_bsq_bul_sid_xho_mnd_pol_svk_tsn_ctl_ven_scr_hun_igb_swt_fin_eng_heb_geo_swe_spa_ger_nor_tig_aeg_afr_est_ewe_sun_lat_ind_jpn_knd_kor_hin_rom_bam_por_bat_prs_owc_jav_cnt_ben_akn_mcd_mlt_guj_fre_ukr_alb_qcu_pan_rus_ita_moo_gam_slo_wly_krd_tag_cze_dyu_bos_bem_mao_tha_chh_tml_dgb_swa_aze_arw_grk_tur_yor_vie_sod_cic_fbf_zul	-0.64427538852393	-1.54409576409891	0.125961244403267
197	tig_lit_swt_swe_mlt_anl_aeg_krd_azi_tur_dyu_ind_igb_guj_bos_bsq_mol_chh_bam_mnd_pol_mcd_zul_eng_ven_nor_fin_tsn_ewe_est_glc_amr_geo_pan_grk_fre_hin_heb_gam_slo_hun_bem_mly_ita_mao_jpn_tml_kor_rus_ben_yor_ctl_jav_ger_amh_tag_cnt_bul_akn_lat_sid_dut_prs_ukr_cze_qcu_rom_scr_alb_ses_sod_arw_hau_afr_bat_urd_lda_por_swa_sun_tha_owc_knd_cic_fbf_aze_spa_svk_uzb_tsw_vie_wly_xho_moo_dgb	-0.136369652522129	-0.321556109628263	0.748510592838214
198	wly_ben_zul_fre_gam_heb_sod_glc_uzb_azi_ven_jav_tsw_lit_mol_bsq_dut_hau_swa_mnd_urd_scr_akn_guj_moo_ger_est_lda_xho_hun_spa_anl_geo_svk_mcd_ukr_nor_chh_tig_alb_fin_tsn_sun_lat_mly_jpn_knd_kor_pol_slo_igb_rus_bat_bul_mlt_ind_cnt_afr_bam_ita_aeg_ctl_swe_rom_pan_qcu_hin_cze_por_cic_owc_prs_amh_arw_tag_bos_fbf_krd_bem_mao_tha_sid_tml_dyu_ses_tur_grk_eng_aze_ewe_vie_amr_dgb_yor_swt	-0.351085856873741	-0.833031461140714	0.406961256216584
199	amh_cze_bam_rus_tig_hau_heb_nor_tur_uzb_dgb_mly_ses_prs_mcd_bsq_alb_mlt_ewe_cnt_urd_bul_swa_slo_igb_lit_est_zul_swt_fin_ita_sod_geo_glc_por_ctl_swe_aeg_owc_ukr_hun_akn_bat_pan_ind_jpn_tml_kor_dut_lat_bem_fre_sun_ben_anl_tag_mnd_rom_dyu_spa_gam_ger_eng_krd_bos_qcu_guj_svk_hin_moo_wly_afr_amr_pol_jav_arw_tsn_mol_yor_mao_tha_chh_knd_xho_ven_aze_grk_scr_azi_cic_vie_sid_fbf_lda_tsw	-0.675900736836304	-1.61978989324302	0.108663638998064
200	tig_pan_dyu_swe_gam_sod_mlt_ctl_uzb_azi_ven_mao_bam_lat_cze_bsq_spa_amh_igb_mnd_ita_grk_zul_pol_dgb_urd_fin_yor_swa_est_fre_owc_geo_ukr_svk_alb_bos_chh_hau_nor_hun_tsn_mly_rus_ind_jpn_tml_kor_bul_mcd_tsw_ben_tag_guj_wly_sun_cnt_lit_fbf_scr_amr_por_eng_slo_krd_qcu_dut_arw_ger_moo_sid_mol_heb_prs_bat_afr_ewe_glc_bem_jav_tha_aeg_knd_lda_akn_tur_rom_hin_aze_xho_vie_anl_swt_ses_cic	-0.0881692705015099	-0.207746939976014	0.835880819835106
201	sod_mcd_bam_grk_mlt_aeg_owc_swe_uzb_aze_ven_jav_yor_eng_svk_bsq_slo_gam_zul_cnt_spa_ben_tsw_ita_swa_guj_est_moo_igb_hun_lit_sid_geo_krd_arw_scr_por_amh_tig_ukr_fin_tsn_mly_hin_ind_jpn_knd_kor_nor_afr_cic_mol_tag_ger_wly_sun_mnd_alb_bem_fre_chh_ctl_bos_bul_pan_qcu_pol_rus_lat_dgb_heb_dut_amr_urd_bat_rom_ses_glc_dyu_mao_tha_anl_tml_lda_swt_azi_cze_prs_tur_xho_vie_hau_fbf_akn_ewe	-0.424493736225889	-1.00739284400973	0.316359935460705
202	anl_nor_cic_spa_aeg_sod_chh_pan_uzb_azi_zul_tag_xho_mcd_guj_bsq_swe_amh_moo_mnd_ukr_urd_bem_lat_bam_pol_fin_lda_fbf_hun_grk_tig_geo_svk_cze_alb_mol_sid_amr_ctl_est_swt_jav_arw_bat_jpn_knd_kor_glc_prs_tsn_krd_mly_bos_heb_sun_cnt_scr_ses_por_wly_dut_afr_slo_ben_qcu_ita_rus_hin_dyu_hau_ger_gam_eng_mao_lit_ven_rom_ewe_ind_tha_mlt_tml_tsw_yor_aze_bul_fre_tur_dgb_vie_owc_swa_igb_akn	0.240893690693749	0.566495310370711	0.572421722788392
203	sod_ben_dgb_fre_tig_wly_heb_ukr_tur_aze_fbf_sun_swt_guj_nor_bsq_dut_sid_igb_mnd_pol_grk_ven_urd_dyu_glc_est_cic_bem_fin_ita_chh_geo_ger_por_spa_krd_hau_gam_scr_hun_akn_bat_lit_mao_jpn_knd_kor_mol_afr_swa_pan_jav_alb_amr_tag_cnt_bul_ewe_prs_owc_slo_svk_swe_cze_qcu_rus_mcd_eng_zul_amh_ctl_anl_arw_ind_bos_yor_rom_tsn_mly_tha_aeg_tml_lda_ses_uzb_lat_hin_azi_tsw_vie_mlt_moo_bam_xho	-0.480513199166415	-1.14345931817507	0.255782804319573
204	anl_rom_xho_eng_hau_tig_owc_ita_uzb_tur_tsw_tag_dgb_slo_dut_bsq_ukr_heb_igb_cnt_glc_afr_tsn_lat_cic_lit_est_lda_bam_hun_bos_amr_geo_nor_por_fre_cze_gam_mlt_pan_fin_ses_ind_ben_sun_jpn_tml_kor_mol_grk_fbf_alb_mao_pol_sod_jav_mnd_mcd_swa_guj_aeg_ctl_arw_ger_svk_qcu_krd_scr_rus_zul_chh_prs_amh_bul_mly_hin_ven_swe_ewe_bat_tha_wly_knd_swt_akn_aze_spa_urd_azi_yor_vie_sid_bem_moo_dyu	-0.318875824726023	-0.755057123833721	0.452122652474147
205	tig_por_swt_mcd_hau_mlt_amr_ger_aze_uzb_ses_ind_bem_swe_nor_bsq_urd_chh_dyu_mnd_hin_fre_swa_pol_akn_rom_hun_ewe_fbf_fin_ita_wly_geo_scr_spa_guj_bos_amh_aeg_bul_est_ven_sun_lit_jav_jpn_knd_kor_ctl_grk_igb_afr_bat_prs_sod_mao_cnt_rus_yor_arw_gam_pan_ukr_ben_lat_qcu_glc_svk_mol_tsw_heb_eng_owc_slo_mly_krd_tsn_dut_zul_tag_tha_sid_tml_bam_dgb_azi_alb_cze_tur_cic_vie_anl_lda_xho_moo	-0.0407635906573164	-0.0959991638698489	0.923727799314965
206	chh_rus_yor_glc_wly_anl_tig_urd_uzb_azi_ven_bat_ewe_rom_swe_bsq_mol_owc_moo_mnd_fre_nor_bam_spa_bem_eng_fin_dyu_ses_hun_guj_sod_geo_arw_mcd_ben_ctl_heb_gam_alb_est_xho_mao_ita_sun_jpn_knd_kor_por_krd_cic_svk_jav_lat_mlt_tag_cnt_bos_zul_dut_sid_lit_grk_bul_scr_qcu_slo_afr_pol_tsn_hau_ukr_amh_hin_mly_pan_igb_cze_dgb_ind_tha_aeg_tml_akn_tsw_aze_prs_ger_tur_swt_vie_amr_fbf_lda_swa	-0.340771250319005	-0.806915408117167	0.421774049364646
207	tig_krd_bam_lat_sid_chh_sod_mcd_azi_uzb_cic_bat_moo_rom_guj_bsq_ger_wly_ses_mnd_swe_pol_tsn_grk_ven_scr_hun_fbf_swa_fin_svk_hau_geo_prs_ukr_slo_bul_anl_amr_ctl_est_lda_ind_hin_sun_jpn_tml_kor_arw_glc_igb_nor_mly_spa_amh_jav_cnt_afr_zul_dut_gam_rus_cze_fre_bos_qcu_por_lit_mol_xho_heb_pan_mlt_alb_tag_ita_bem_ben_swt_mao_tha_owc_knd_dyu_tsw_tur_urd_eng_aze_dgb_vie_aeg_ewe_yor_akn	-0.347413191673893	-0.823629448624724	0.412257307609283
208	hau_cze_lda_glc_anl_tig_amh_nor_aze_tur_tsw_mao_tsn_lit_rus_bsq_ben_mlt_bem_cnt_lat_pan_moo_bos_igb_ukr_hun_cic_xho_fin_slo_chh_geo_mcd_eng_krd_scr_amr_heb_fre_est_ven_tag_swe_sun_jpn_tml_kor_prs_guj_fbf_pol_bat_svk_wly_jav_mnd_bul_bam_dut_sod_urd_hin_grk_arw_qcu_afr_ita_por_zul_owc_spa_aeg_ger_mly_ctl_yor_mol_dyu_ind_tha_sid_knd_akn_ewe_uzb_alb_rom_azi_ses_vie_gam_dgb_swt_swa	0.689774814568256	1.63719746772676	0.104968765206194
209	mlt_mcd_cic_krd_tig_sod_gam_por_uzb_tur_swa_mao_moo_ger_rom_bsq_cze_heb_dyu_cnt_urd_ita_xho_mol_ewe_bos_fin_bem_fbf_hun_prs_owc_geo_rus_ukr_lat_ctl_hau_amh_pan_est_tsw_tag_bul_jav_jpn_tml_kor_slo_hin_igb_svk_sun_arw_sid_bat_mnd_grk_bam_swe_amr_afr_alb_nor_eng_qcu_pol_ben_guj_yor_aeg_spa_wly_scr_mly_lit_tsn_fre_dgb_ind_tha_anl_knd_ses_ven_azi_dut_glc_aze_zul_vie_chh_lda_swt_akn	-0.0375277489375039	-0.08843638764409	0.929720000998472
210	anl_krd_zul_ben_mlt_amr_heb_rus_aze_uzb_xho_mly_moo_bos_urd_bsq_swe_chh_bem_cnt_ctl_nor_tsw_afr_dyu_ukr_fin_ses_yor_est_mol_owc_geo_spa_dut_prs_lit_aeg_gam_mcd_hun_cic_sun_ita_bat_jpn_tml_kor_eng_scr_ewe_svk_mao_lat_wly_tag_mnd_bul_swt_hin_tig_por_fre_ger_grk_qcu_pan_pol_arw_lda_hau_alb_sod_glc_ind_cze_ven_guj_tsn_jav_tha_amh_knd_dgb_bam_azi_slo_rom_tur_fbf_vie_sid_akn_swa_igb	-0.444824709045873	-1.05535356504016	0.293997603133968
211	mlt_cze_zul_glc_aeg_gam_heb_swe_azi_aze_ven_jav_ewe_alb_eng_bsq_pan_anl_moo_cnt_bul_slo_xho_dut_swa_lat_fin_tsn_fbf_est_nor_hau_geo_rom_rus_mol_ita_chh_wly_pol_hun_igb_sun_ukr_tag_jpn_tml_kor_krd_grk_akn_svk_mly_prs_sod_mao_mnd_afr_swt_por_amh_spa_ger_bos_ben_qcu_fre_hin_ctl_bam_amr_scr_tig_mcd_ind_lit_bem_arw_dgb_bat_tha_sid_knd_cic_tsw_tur_guj_urd_uzb_yor_vie_owc_lda_ses_dyu	0.576339684939546	1.36662602006469	0.17503746956617
212	mlt_grk_ses_prs_tig_amr_hau_eng_aze_azi_zul_sun_bam_urd_pol_bsq_swe_sid_fbf_cnt_dut_ben_moo_mol_bem_lat_fin_swa_swt_est_guj_heb_geo_scr_hin_alb_ctl_amh_gam_afr_hun_lda_bat_ger_jav_jpn_knd_kor_glc_bos_dyu_por_mly_arw_anl_mao_mnd_slo_cic_mcd_aeg_lit_cze_svk_krd_qcu_ita_rom_fre_xho_sod_spa_wly_pan_ind_nor_akn_ukr_yor_tag_tha_owc_tml_ewe_dgb_uzb_rus_bul_tur_tsw_vie_chh_ven_igb_tsn	0.381072496204691	0.898903586312538	0.371025528805171
213	heb_ben_swa_prs_amh_amr_tig_scr_tur_azi_ses_mao_lda_afr_svk_bsq_eng_aeg_igb_cnt_ita_alb_moo_por_tsw_spa_est_dyu_dgb_hun_swe_chh_geo_bul_lat_pan_ctl_owc_anl_fre_fin_fbf_bat_cze_tag_jpn_knd_kor_urd_rom_tsn_guj_jav_hin_hau_mly_mnd_mol_xho_rus_sod_nor_krd_bos_slo_qcu_dut_arw_ger_swt_gam_grk_mlt_ukr_sun_pol_akn_lit_bam_ind_tha_wly_tml_zul_cic_aze_mcd_glc_uzb_yor_vie_sid_bem_ven_ewe	0.0444027120295146	0.104480248610576	0.917013240393867
214	chh_rom_tsw_guj_aeg_anl_amh_arw_azi_uzb_ewe_jav_xho_ita_eng_bsq_por_owc_tsn_cnt_grk_bul_swt_scr_dgb_krd_fin_swa_ses_est_pan_heb_geo_fre_urd_glc_svk_wly_amr_cze_hun_moo_tag_alb_ind_jpn_tml_kor_ukr_mcd_yor_slo_mao_pol_mlt_sun_mnd_rus_akn_swe_tig_dut_ger_nor_spa_qcu_lit_ctl_hin_zul_sid_prs_hau_lat_bat_afr_igb_mol_ven_mly_tha_gam_knd_lda_cic_tur_ben_bos_aze_fbf_vie_sod_bam_bem_dyu	-0.418929177210487	-0.994490509452625	0.322564642830248
215	anl_slo_yor_alb_sod_gam_aeg_prs_tur_uzb_ven_mao_dgb_svk_mcd_bsq_lat_chh_zul_mnd_lit_pan_tsw_guj_bem_afr_fin_xho_bam_hun_ctl_sid_geo_scr_por_ita_ukr_amh_mlt_ben_est_ewe_jav_bul_sun_jpn_knd_kor_rus_dut_dyu_mol_mly_ger_hau_tag_cnt_nor_lda_fre_owc_urd_spa_swe_hin_qcu_bos_arw_krd_swt_tig_pol_amr_cze_ind_glc_fbf_rom_akn_bat_tha_wly_tml_igb_tsn_aze_eng_grk_azi_swa_vie_heb_cic_ses_moo	-0.0585050141830673	-0.137860931889279	0.890648376791839
216	tig_hin_bem_mcd_owc_wly_anl_slo_azi_uzb_tsn_ind_ewe_afr_svk_bsq_prs_hau_swt_cnt_dut_alb_dyu_grk_xho_ctl_hun_ven_tsw_est_arw_gam_geo_fre_ger_spa_bul_heb_sod_lat_fin_bam_tag_cze_bat_jpn_tml_kor_ukr_pan_lda_glc_mly_mol_amr_mao_mnd_nor_swa_rus_chh_swe_eng_rom_ita_qcu_lit_bos_urd_moo_sid_ben_aeg_guj_jav_por_dgb_scr_ses_sun_tha_mlt_knd_fbf_zul_tur_pol_krd_aze_igb_vie_amh_akn_yor_cic	0.139273706778693	0.327430823998617	0.744077964716802
217	tig_glc_tsn_hin_mlt_hau_wly_krd_uzb_tur_akn_mao_ses_arw_ita_bsq_svk_gam_bam_mnd_lit_mol_yor_urd_zul_afr_hun_ewe_fbf_fin_mcd_owc_geo_ger_swe_rom_por_amr_amh_ukr_est_bem_ind_pan_sun_jpn_knd_kor_dut_ben_dgb_bul_bat_grk_aeg_mly_cnt_spa_dyu_lat_sid_alb_scr_prs_fre_qcu_pol_nor_rus_xho_chh_slo_sod_bos_tag_guj_cic_ctl_ven_jav_tha_heb_tml_swa_moo_azi_eng_cze_aze_lda_vie_anl_igb_swt_tsw	0.00469613930320745	0.0110541629528753	0.9912039123502
218	owc_spa_ewe_eng_mlt_amr_chh_pan_uzb_tur_dgb_mly_bam_fre_hin_bsq_guj_gam_cic_cnt_krd_slo_moo_lit_lda_dut_hun_ven_swt_est_pol_tig_geo_bul_ben_prs_alb_heb_wly_urd_fin_zul_mao_glc_bat_jpn_knd_kor_ita_arw_bem_ger_jav_por_hau_tag_mnd_lat_tsn_nor_amh_rom_cze_grk_svk_qcu_scr_mcd_afr_yor_sod_rus_sid_ukr_sun_ctl_xho_swe_akn_ind_tha_aeg_tml_swa_fbf_aze_bos_mol_azi_ses_vie_anl_igb_dyu_tsw	-0.832270513296299	-2.00819880431545	0.0475229289724581
219	tig_afr_igb_svk_sod_owc_amr_nor_aze_azi_xho_jav_fbf_alb_dut_bsq_glc_anl_yor_cnt_bos_bul_lda_scr_moo_grk_fin_tsw_bam_est_lit_gam_geo_krd_slo_spa_ukr_aeg_chh_rom_hun_swa_mao_urd_mly_jpn_tml_kor_eng_arw_dyu_pan_sun_cze_amh_tag_mnd_mol_ses_pol_wly_rus_ita_mcd_prs_qcu_fre_ger_por_ewe_heb_guj_sid_ben_ind_hin_bem_swe_zul_bat_tha_mlt_knd_dgb_swt_tur_ctl_lat_uzb_akn_vie_hau_tsn_ven_cic	-0.125456910407684	-0.295877487440532	0.767983294508143
220	sod_ger_akn_rom_mlt_wly_gam_guj_uzb_aze_dyu_mly_lda_mcd_lat_bsq_lit_amr_yor_cnt_alb_slo_moo_bul_xho_fre_est_igb_dgb_fin_swe_amh_geo_bos_nor_cze_arw_owc_sid_spa_hun_swt_sun_ita_mao_jpn_tml_kor_por_afr_tsw_ukr_bat_scr_hau_tag_mnd_rus_bam_eng_tig_glc_mol_krd_prs_qcu_urd_dut_ben_ven_anl_hin_heb_grk_jav_pan_zul_ctl_ewe_ind_tha_chh_knd_swa_ses_tur_svk_pol_azi_fbf_vie_aeg_cic_tsn_bem	0.353380018451453	0.832416060230256	0.407306638528094
221	aeg_lit_ven_nor_amr_owc_tig_krd_azi_tur_ses_tag_dyu_spa_rom_bsq_ger_chh_dgb_cnt_prs_bul_yor_eng_bem_fre_fin_lda_fbf_hun_mcd_hau_geo_urd_afr_ita_cze_sid_sod_pan_est_ewe_mao_grk_mly_jpn_tml_kor_pol_ben_akn_glc_bat_lat_amh_jav_mnd_slo_cic_rus_anl_alb_bos_por_dut_qcu_swe_scr_arw_swt_wly_ctl_gam_hin_sun_mol_igb_svk_bam_ind_tha_heb_knd_moo_swa_aze_guj_ukr_uzb_xho_vie_mlt_zul_tsw_tsn	0.231679447979701	0.545702597885822	0.586576955363527
222	sid_rus_dgb_ukr_amr_aeg_mlt_guj_aze_tur_dyu_mly_zul_pol_arw_bsq_ben_hau_moo_cnt_swe_spa_yor_ctl_bem_bos_est_ewe_tsn_fin_afr_tig_geo_prs_dut_fre_krd_amh_gam_svk_hun_bam_bat_alb_ind_jpn_tml_kor_hin_ita_cic_ger_mao_slo_wly_tag_mnd_mol_ses_pan_owc_rom_nor_lit_glc_qcu_por_bul_lat_akn_anl_grk_sod_scr_jav_cze_xho_urd_tsw_sun_tha_chh_knd_igb_swt_uzb_eng_mcd_azi_ven_vie_heb_lda_swa_fbf	0.0105305479075128	0.02479613244456	0.980270703831799
223	heb_nor_cic_rom_sod_owc_chh_guj_aze_uzb_tsn_bat_dgb_bos_lat_bsq_fre_wly_swa_mnd_glc_prs_tsw_ger_fbf_urd_fin_xho_dyu_hun_lit_hau_geo_spa_ctl_cze_pan_mlt_amr_rus_est_yor_tag_svk_sun_jpn_knd_kor_por_krd_igb_pol_ind_ita_gam_mly_cnt_ukr_ewe_alb_amh_hin_mcd_ben_arw_qcu_slo_bul_dut_ven_tig_swe_anl_eng_mao_afr_moo_mol_zul_jav_tha_aeg_tml_bam_swt_azi_grk_scr_tur_lda_vie_sid_ses_bem_akn	-0.792948153090018	-1.91014069470807	0.0591964549566553
224	sod_krd_bem_alb_mlt_amr_aeg_bul_uzb_tur_swa_mao_fbf_guj_mcd_bsq_cze_hau_zul_mnd_ger_scr_yor_rus_swt_grk_fin_moo_igb_hun_arw_sid_geo_ukr_nor_fre_prs_gam_anl_hin_est_tsn_ind_afr_bat_jpn_knd_kor_spa_swe_xho_rom_sun_mol_wly_mly_cnt_dut_cic_ita_amh_glc_ben_lit_urd_qcu_svk_ctl_eng_akn_tig_lat_heb_por_tag_slo_tsw_pan_dgb_jav_tha_chh_tml_ven_lda_azi_bos_pol_aze_dyu_vie_owc_ewe_bam_ses	0.00529456116842978	0.0124585273446932	0.990086477880751
225	tig_svk_xho_dut_chh_amh_heb_por_aze_tur_igb_ind_moo_rus_bos_bsq_hin_mlt_yor_cnt_afr_prs_swa_ger_cic_pan_hun_tsw_tsn_fin_rom_owc_geo_bul_arw_ukr_ben_anl_sid_grk_est_ven_bat_pol_mao_jpn_knd_kor_scr_eng_bam_lat_mly_glc_wly_tag_mnd_lit_dgb_cze_hau_spa_fre_mcd_swe_qcu_krd_ita_guj_akn_amr_slo_aeg_alb_jav_mol_dyu_nor_ses_sun_tha_gam_tml_bem_swt_azi_urd_ctl_uzb_zul_vie_sod_ewe_lda_fbf	-0.405664009183563	-0.961687252243826	0.338700513898771
226	owc_afr_moo_arw_amh_sid_anl_mcd_tur_uzb_swa_sun_tsw_prs_scr_bsq_por_amr_cic_cnt_krd_spa_ven_fre_tsn_lat_fin_swt_zul_est_grk_wly_geo_lit_svk_bul_pan_sod_mlt_alb_hun_xho_jav_ukr_ind_jpn_knd_kor_dut_swe_ses_bos_bat_rom_hau_mao_mnd_rus_dyu_ctl_heb_eng_urd_ita_nor_qcu_mol_pol_ger_fbf_chh_cze_tig_slo_mly_ben_akn_hin_dgb_tag_tha_gam_tml_igb_lda_aze_glc_guj_azi_bem_vie_aeg_ewe_yor_bam	-0.714155236392454	-1.71258735586731	0.0901208197026509
227	sod_lat_yor_scr_aeg_amr_wly_afr_uzb_azi_ven_ind_bam_cze_bos_bsq_fre_tig_xho_cnt_mol_dut_igb_rom_tsn_spa_est_dyu_ses_hun_urd_amh_geo_ben_pan_pol_prs_sid_hau_arw_fin_cic_bat_alb_jav_jpn_knd_kor_swe_grk_moo_hin_mly_lit_mlt_tag_mnd_mcd_fbf_eng_gam_ukr_rus_ita_ctl_qcu_guj_bul_ger_tsw_chh_por_anl_krd_sun_slo_swa_nor_bem_mao_tha_heb_tml_lda_dgb_aze_svk_glc_tur_ewe_vie_owc_akn_swt_zul	0.0774405946331175	0.182049070703802	0.855940442636697
228	anl_lit_tsn_grk_amh_sid_heb_prs_uzb_azi_swa_bat_ewe_glc_swe_bsq_ger_wly_bem_cnt_afr_bos_swt_rom_dyu_fre_est_fbf_zul_fin_slo_aeg_geo_ben_pol_ita_hin_gam_mlt_dut_hun_bam_jav_bul_mao_jpn_knd_kor_ctl_por_xho_rus_sun_mol_amr_ind_mnd_guj_cic_scr_owc_arw_nor_urd_lat_qcu_eng_ukr_mcd_ses_hau_cze_sod_svk_mly_krd_igb_alb_yor_tag_tha_chh_tml_ven_akn_tur_spa_pan_aze_dgb_vie_tig_moo_lda_tsw	-0.847308868536597	-2.04793153548291	0.0433861928257029
229	aeg_ger_ewe_mcd_amr_mlt_hau_bos_uzb_azi_bem_bat_ses_krd_glc_bsq_grk_amh_zul_cnt_afr_nor_lda_slo_dyu_prs_fin_bam_ven_hun_dut_chh_geo_arw_ben_spa_por_tig_wly_lat_est_cic_mao_eng_jav_jpn_knd_kor_urd_ukr_tsn_swe_mly_pol_gam_ind_mnd_pan_moo_mol_heb_hin_scr_rus_ctl_qcu_cze_svk_alb_fbf_owc_lit_sod_guj_sun_fre_swa_bul_swt_tag_tha_anl_tml_yor_igb_aze_rom_ita_tur_tsw_vie_sid_xho_dgb_akn	-0.484403591211255	-1.15253701930247	0.252054392479656
230	amr_fre_yor_guj_hau_gam_anl_alb_azi_uzb_igb_tag_ven_ukr_mol_bsq_arw_chh_bam_cnt_ger_rom_ses_nor_tsn_grk_est_cic_fbf_hun_dut_heb_geo_lit_lat_glc_hin_owc_aeg_ben_fin_lda_mly_swe_sun_jpn_tml_kor_prs_ctl_swt_ita_mao_eng_sod_ind_mnd_rus_dyu_svk_amh_krd_pol_bul_scr_qcu_urd_mcd_pan_tsw_tig_spa_mlt_afr_bat_por_xho_slo_ewe_jav_tha_sid_knd_zul_bem_aze_cze_bos_tur_dgb_vie_wly_moo_swa_akn	-0.40211444035434	-0.954830854555461	0.342138588400981
231	owc_alb_moo_ita_gam_wly_heb_ger_uzb_aze_ses_tag_igb_lat_pol_bsq_swe_aeg_zul_cnt_ctl_bul_swt_guj_bem_slo_fin_swa_akn_hun_rus_chh_geo_scr_cze_krd_eng_amh_anl_hin_est_yor_sun_lit_ind_jpn_tml_kor_urd_fre_cic_glc_jav_ben_amr_mly_mnd_spa_ven_bos_hau_grk_dut_mcd_arw_qcu_por_ukr_afr_tsn_sid_pan_mlt_mol_bat_prs_ewe_svk_xho_mao_tha_tig_knd_bam_lda_azi_nor_rom_tur_dyu_vie_sod_dgb_fbf_tsw	-0.328784703125861	-0.778865141696121	0.438036495853363
232	heb_cze_dyu_nor_amr_owc_tig_ctl_azi_uzb_bam_tag_moo_lit_eng_bsq_mcd_gam_bem_mnd_prs_bos_ewe_hin_fbf_spa_fin_zul_lda_est_rus_chh_geo_rom_pol_afr_pan_amh_sod_lat_hun_igb_mly_glc_sun_jpn_knd_kor_slo_bul_ses_urd_mao_svk_sid_bat_cnt_ukr_cic_krd_hau_ger_guj_mol_ita_qcu_arw_alb_grk_yor_mlt_swe_anl_scr_ind_por_ven_ben_akn_jav_tha_wly_tml_tsw_dgb_aze_dut_fre_tur_tsn_vie_aeg_swt_xho_swa	0.331228588118487	0.779937400313246	0.437408180466691
233	heb_spa_dgb_ita_wly_owc_anl_ctl_tur_uzb_moo_sun_tsn_krd_mcd_bsq_cze_sod_swa_mnd_glc_rus_bem_eng_fbf_por_est_xho_igb_hun_urd_chh_geo_pol_arw_rom_ben_amr_mlt_nor_fin_dyu_tag_bul_ind_jpn_tml_kor_mol_lat_akn_slo_mly_swe_tig_mao_cnt_fre_ses_svk_amh_pan_grk_bos_ukr_qcu_hin_lit_ger_ven_gam_scr_aeg_alb_jav_guj_cic_afr_swt_bat_tha_sid_knd_bam_tsw_aze_prs_dut_azi_yor_vie_hau_zul_lda_ewe	-0.652287907355715	-1.56185603815761	0.121718520305982
234	amh_rom_tsw_afr_heb_gam_mlt_bul_aze_azi_cic_mly_moo_ben_ctl_bsq_svk_chh_swt_mnd_mcd_lat_dgb_hin_swa_pan_fin_yor_bam_est_lit_amr_geo_mol_por_rus_bos_anl_sid_arw_hun_ewe_tag_guj_jav_jpn_knd_kor_cze_ukr_akn_prs_ind_ita_aeg_bat_cnt_dut_fbf_slo_tig_grk_spa_glc_krd_qcu_swe_urd_fre_xho_wly_nor_owc_pol_sun_ger_tsn_eng_ven_mao_tha_hau_tml_igb_ses_uzb_alb_scr_tur_zul_vie_sod_dyu_bem_lda	-0.327909543312762	-0.776610304347037	0.439359490851325
235	owc_lit_swa_ctl_amh_hau_wly_alb_azi_aze_swt_jav_ven_prs_swe_bsq_krd_sod_xho_mnd_pan_ger_bem_arw_cic_svk_fin_igb_bam_est_dut_anl_geo_glc_bul_hin_mcd_amr_aeg_lat_hun_zul_ind_ita_tag_jpn_tml_kor_afr_ben_lda_rus_mly_mol_sid_bat_cnt_cze_dyu_nor_tig_guj_grk_slo_spa_qcu_bos_por_fre_fbf_chh_eng_mlt_ukr_sun_pol_yor_urd_tsw_mao_tha_heb_knd_akn_ses_uzb_rom_scr_tur_dgb_vie_gam_moo_tsn_ewe	-0.716961997931315	-1.72113426422203	0.0885516244616752
236	anl_eng_ses_urd_chh_amh_owc_ctl_uzb_aze_fbf_ind_lda_krd_fre_bsq_ita_aeg_tsn_cnt_arw_scr_zul_mol_tsw_swe_fin_akn_swa_est_rom_hau_geo_afr_svk_pan_slo_amr_wly_guj_hun_ewe_tag_alb_mao_jpn_tml_kor_lat_glc_swt_cze_jav_mcd_tig_mly_mnd_bul_bem_ukr_sid_lit_bos_rus_prs_qcu_pol_por_ger_moo_gam_dut_heb_ben_sun_nor_ven_hin_dgb_bat_tha_mlt_knd_igb_cic_tur_spa_grk_azi_xho_vie_sod_bam_yor_dyu	-0.339945058369552	-0.804500549682844	0.423159780671755
237	mlt_dut_bam_bos_aeg_amh_tig_eng_azi_aze_yor_jav_tsn_scr_afr_bsq_rus_gam_ewe_mnd_lit_ger_bem_ita_ses_spa_fin_swt_swa_hun_grk_anl_geo_hin_svk_arw_ukr_hau_wly_ctl_est_dyu_ind_pol_bat_jpn_tml_kor_ben_urd_cic_bul_mly_mcd_amr_tag_cnt_nor_lda_fre_chh_glc_pan_guj_rom_qcu_krd_prs_cze_igb_sod_alb_heb_por_sun_mol_moo_slo_xho_mao_tha_sid_knd_ven_tsw_uzb_lat_swe_tur_dgb_vie_owc_zul_akn_fbf	-0.137789869086571	-0.324954386221998	0.74594546226011
238	hau_hin_swa_cze_amr_chh_gam_dut_uzb_tur_bam_ind_cic_krd_nor_bsq_guj_aeg_ven_cnt_glc_bos_bem_slo_akn_por_hun_xho_yor_fin_pol_anl_geo_rom_ukr_fre_svk_amh_sid_mol_est_ses_sun_ben_mly_jpn_knd_kor_prs_ita_fbf_lat_tag_spa_heb_mao_mnd_urd_dyu_pan_mlt_afr_bul_mcd_rus_qcu_ger_grk_ctl_dgb_wly_arw_sod_scr_bat_lit_swt_eng_lda_jav_tha_tig_tml_zul_tsw_aze_swe_alb_azi_tsn_vie_owc_igb_moo_ewe	-0.112448559589545	-0.265067031680514	0.791544451364838
239	wly_grk_ewe_pol_owc_sid_hau_dut_aze_uzb_dyu_bat_igb_afr_lit_bsq_por_amr_bam_mnd_fre_glc_lda_krd_swa_ukr_est_zul_ses_fin_svk_amh_geo_alb_rus_mol_rom_gam_aeg_prs_hun_ven_ind_ger_mao_jpn_knd_kor_mcd_cze_moo_nor_sun_bos_anl_tag_cnt_arw_bem_lat_mlt_eng_guj_hin_ben_qcu_scr_ctl_urd_xho_tig_slo_heb_pan_jav_swe_akn_spa_fbf_mly_tha_sod_tml_swt_yor_azi_ita_bul_tur_tsw_vie_chh_tsn_dgb_cic	-0.211080126776388	-0.497961067052086	0.619686982107802
240	gam_lat_fbf_arw_aeg_owc_amh_ben_azi_aze_dgb_jav_zul_pan_ita_bsq_nor_amr_bem_mnd_ctl_pol_igb_fre_ses_svk_fin_tsn_moo_hun_prs_chh_geo_rom_urd_mcd_grk_mlt_anl_spa_est_akn_bat_cze_mly_jpn_knd_kor_glc_alb_swt_hin_mao_afr_wly_tag_cnt_mol_xho_krd_sod_bul_ukr_por_lit_qcu_rus_swe_slo_cic_sid_bos_hau_guj_sun_eng_tsw_ger_bam_ind_tha_tig_tml_ewe_swa_uzb_scr_dut_tur_yor_vie_heb_lda_dyu_ven	-0.252537979681904	-0.59685978240459	0.552051271619732
241	aeg_swe_bam_ger_amh_tig_hau_rom_tur_uzb_xho_mao_moo_cze_mcd_bsq_ita_chh_yor_cnt_ctl_mol_fbf_dut_dgb_guj_est_tsw_lda_fin_pol_gam_geo_prs_urd_por_ben_anl_heb_bul_hun_zul_tag_spa_bat_jpn_knd_kor_hin_nor_igb_lat_sun_krd_sod_mly_mnd_afr_dyu_alb_sid_svk_lit_rus_arw_qcu_pan_fre_bos_ewe_mlt_scr_owc_slo_ind_grk_swa_glc_cic_jav_tha_wly_tml_akn_bem_azi_ukr_eng_aze_tsn_vie_amr_ses_ven_swt	-0.425376707898142	-1.0110334324158	0.314623676785932
242	hau_por_fbf_svk_amh_tig_sod_arw_aze_uzb_cic_sun_swt_ukr_mcd_bsq_grk_aeg_tsn_mnd_fre_alb_tsw_lat_lda_scr_est_bem_akn_hun_urd_heb_geo_cze_lit_ger_rom_sid_wly_guj_fin_moo_bat_rus_jav_jpn_tml_kor_glc_prs_dgb_nor_mao_spa_owc_ind_cnt_ita_ewe_mol_chh_dut_eng_krd_pol_qcu_ben_bos_afr_zul_gam_bul_anl_swe_tag_ctl_dyu_slo_swa_mly_tha_amr_knd_xho_yor_tur_pan_hin_azi_igb_vie_mlt_bam_ven_ses	-0.808297705000168	-1.94778350078168	0.0544565902901642
243	anl_prs_ewe_ben_heb_chh_sod_nor_uzb_aze_cic_tag_igb_rom_grk_bsq_cze_sid_tsn_cnt_dut_swe_ven_arw_dyu_hin_est_swa_dgb_fin_svk_tig_geo_guj_lit_rus_scr_mlt_amh_afr_hun_swt_jav_eng_mao_jpn_tml_kor_pol_bul_fbf_glc_mly_spa_owc_sun_mnd_alb_xho_urd_hau_fre_mol_por_ctl_qcu_ita_bos_pan_bam_gam_lat_aeg_krd_bat_slo_moo_ger_zul_ind_tha_amr_knd_tsw_yor_tur_ukr_mcd_azi_bem_vie_wly_akn_lda_ses	-0.204451652671849	-0.482815475971881	0.630361361006067
244	amh_ctl_dyu_lit_heb_sod_owc_slo_uzb_azi_ses_tag_swt_pol_afr_bsq_fre_anl_swa_cnt_grk_mol_bem_alb_cic_nor_hun_moo_zul_est_pan_wly_geo_bul_prs_dut_lat_hau_gam_urd_fin_xho_ind_ita_sun_jpn_tml_kor_spa_swe_tsn_arw_bat_scr_tig_mly_mnd_por_dgb_rom_sid_rus_ben_ger_cze_qcu_guj_svk_mcd_ven_aeg_eng_amr_hin_mao_bos_fbf_krd_lda_jav_tha_mlt_knd_bam_ewe_tur_glc_ukr_aze_igb_vie_chh_yor_akn_tsw	0.253567635087859	0.597003426810804	0.551955771636824
245	amh_prs_cic_ita_gam_sod_owc_spa_azi_tur_tsn_ind_swa_lit_por_bsq_mcd_wly_ewe_cnt_scr_arw_moo_fre_bem_urd_hun_swt_dgb_est_guj_aeg_geo_dut_hin_ger_swe_hau_heb_grk_fin_yor_bat_nor_tag_jpn_tml_kor_afr_eng_ses_glc_jav_svk_tig_mao_mnd_cze_xho_pol_anl_ukr_bos_rom_krd_qcu_bul_lat_ctl_bam_amr_ben_chh_pan_sun_slo_zul_rus_akn_mly_tha_mlt_knd_igb_lda_uzb_alb_mol_aze_fbf_vie_sid_ven_dyu_tsw	-0.444366336059745	-1.05628132617914	0.293575910791214
246	gam_afr_swt_por_sid_hau_tig_rom_azi_uzb_lda_mly_akn_slo_scr_bsq_glc_mlt_ewe_cnt_lit_ctl_dgb_fre_zul_arw_est_swa_xho_fin_swe_amr_geo_bos_krd_cze_urd_amh_heb_pan_hun_igb_sun_dut_ind_jpn_tml_kor_hin_grk_dyu_pol_tag_ita_sod_bat_mnd_spa_tsw_lat_chh_bul_guj_ben_nor_qcu_ger_ukr_alb_ses_anl_mol_owc_eng_jav_rus_bem_svk_ven_mao_tha_aeg_knd_moo_yor_aze_prs_mcd_tur_cic_vie_wly_fbf_tsn_bam	-0.386064985822189	-0.914284844734424	0.362931569084208
247	amh_arw_ses_ger_anl_gam_owc_grk_tur_azi_zul_mly_tsn_scr_rus_bsq_urd_aeg_tsw_mnd_slo_guj_igb_ukr_lda_spa_hun_xho_ven_est_dut_amr_geo_krd_fre_mcd_bos_chh_wly_eng_fin_swa_mao_mol_sun_jpn_tml_kor_alb_bul_yor_por_jav_ita_hau_bat_cnt_pan_bam_swe_tig_ctl_svk_rom_nor_qcu_prs_cze_ben_ewe_sod_lat_mlt_afr_tag_hin_cic_glc_fbf_ind_tha_heb_knd_bem_dgb_aze_lit_pol_uzb_moo_vie_sid_swt_dyu_akn	-0.0975815922950608	-0.229994846072772	0.818600900992822
248	tig_ctl_ses_ukr_amr_sod_owc_swe_uzb_azi_moo_mao_dgb_eng_rom_bsq_bul_gam_swa_cnt_scr_glc_ven_lit_swt_nor_hun_dyu_ewe_fin_slo_wly_geo_arw_grk_fre_mcd_mlt_aeg_lat_est_cic_mly_pol_sun_jpn_knd_kor_prs_svk_bem_alb_tag_pan_sid_jav_mnd_afr_zul_urd_amh_bos_ben_guj_krd_qcu_por_spa_rus_tsw_heb_cze_anl_hin_ind_ger_akn_dut_tsn_bat_tha_chh_tml_xho_lda_aze_mol_ita_tur_bam_vie_hau_igb_yor_fbf	0.735689250860745	1.74451607477784	0.0843728366909419
249	sod_rom_ven_nor_mlt_tig_gam_mcd_azi_aze_ses_mly_bam_grk_bos_bsq_krd_owc_akn_mnd_prs_afr_yor_lit_dgb_bul_hun_igb_ewe_est_svk_sid_geo_ben_urd_scr_ctl_heb_aeg_mol_fin_dyu_bat_dut_tag_jpn_tml_kor_eng_ger_bem_fre_mao_pan_chh_jav_cnt_glc_swa_arw_wly_ukr_slo_swe_hin_qcu_lat_alb_rus_fbf_anl_cze_hau_ita_ind_por_cic_guj_swt_sun_tha_amr_knd_tsn_zul_tur_spa_pol_uzb_moo_vie_amh_lda_tsw_xho	0.0784108020267921	0.184569459550638	0.853968627063234
250	chh_hin_zul_pan_owc_amr_sid_mcd_uzb_aze_tsw_bat_yor_eng_arw_bsq_krd_wly_ewe_mnd_ctl_dut_dgb_ukr_moo_guj_est_bam_cic_hun_fre_amh_geo_lat_scr_rom_mol_gam_sod_afr_fin_ses_mly_cze_sun_jpn_tml_kor_glc_ger_swa_pol_mao_ben_mlt_jav_cnt_lit_lda_grk_anl_spa_slo_rus_bos_qcu_por_ita_nor_fbf_aeg_swe_tig_svk_ind_prs_bem_alb_tsn_tag_tha_hau_knd_ven_igb_azi_urd_bul_tur_akn_vie_heb_swt_dyu_xho	0.1597697678543	0.376125557145711	0.707680223749005
251	tig_svk_dyu_mol_aeg_heb_sid_ita_azi_aze_ses_bat_lda_lit_krd_bsq_spa_gam_cic_cnt_bos_afr_ewe_urd_dgb_ctl_hun_xho_swt_fin_rus_amr_geo_glc_ukr_hin_nor_anl_amh_rom_est_fbf_sun_arw_tag_jpn_tml_kor_scr_pan_akn_pol_jav_ger_wly_mly_mnd_cze_tsw_guj_mlt_swe_prs_fre_grk_qcu_alb_lat_por_moo_hau_bul_owc_dut_mao_slo_tsn_mcd_ven_ind_tha_chh_knd_zul_igb_uzb_ben_eng_tur_yor_vie_sod_bem_swa_bam	0.0673945194796366	0.158735962154421	0.874221099925289
252	hau_swe_ses_fre_owc_gam_sod_guj_aze_uzb_ewe_ind_zul_ukr_por_bsq_afr_heb_moo_mnd_mcd_hin_yor_ita_ven_cze_fin_swt_igb_hun_pol_amr_geo_nor_lat_bos_bul_amh_mlt_pan_est_xho_mao_slo_bat_jpn_tml_kor_eng_rus_tsn_mol_tag_alb_chh_jav_cnt_ger_swa_rom_anl_svk_urd_prs_spa_qcu_arw_ctl_grk_fbf_aeg_ben_wly_lit_mly_scr_bam_dut_bem_sun_tha_tig_knd_tsw_dgb_tur_glc_krd_azi_akn_vie_sid_dyu_cic_lda	-0.0820403356490987	-0.193707649942868	0.846827261815384
253	aeg_krd_swa_por_mlt_gam_chh_slo_tur_uzb_ewe_mao_ses_bos_cze_bsq_eng_sid_bam_mnd_grk_ben_cic_guj_dgb_ger_fin_yor_ven_est_bul_amh_geo_fre_spa_nor_prs_hau_anl_rus_hun_bem_sun_lit_ind_jpn_knd_kor_pol_mcd_akn_ctl_bat_svk_wly_tag_cnt_ita_tsn_rom_heb_alb_dut_lat_swe_qcu_afr_ukr_arw_zul_owc_glc_amr_mol_mly_scr_igb_urd_fbf_jav_tha_sod_tml_tsw_dyu_aze_hin_pan_azi_moo_vie_tig_swt_xho_lda	0.0841135158320324	0.197914102138399	0.843544233380733
254	owc_rus_fbf_afr_mlt_amh_tig_lit_tur_aze_yor_tag_lda_svk_mcd_bsq_rom_sid_tsn_mnd_slo_por_bam_lat_swa_fre_est_ven_cic_fin_scr_sod_geo_cze_ukr_arw_pan_wly_aeg_nor_hun_moo_sun_grk_bat_jpn_knd_kor_ben_mol_akn_spa_mao_prs_hau_ind_cnt_hin_dgb_swe_gam_krd_guj_ger_alb_qcu_bul_glc_dut_igb_chh_ctl_anl_bos_jav_urd_tsw_pol_bem_mly_tha_amr_tml_xho_dyu_uzb_ita_eng_azi_zul_vie_heb_ses_swt_ewe	-0.135325398437357	-0.318960515019822	0.750471741477112
255	tig_mol_ven_pol_sid_aeg_mlt_hin_tur_aze_lda_bat_xho_spa_bul_bsq_dut_wly_tsw_mnd_cze_por_swa_rom_fbf_alb_fin_yor_zul_hun_mcd_gam_geo_nor_guj_bos_grk_amh_anl_prs_est_dyu_mao_swe_mly_jpn_knd_kor_pan_arw_bem_ita_tag_ctl_heb_jav_cnt_glc_ewe_ben_sod_eng_urd_slo_lit_qcu_svk_rus_lat_swt_hau_krd_owc_fre_ind_scr_ses_afr_cic_sun_tha_amr_tml_bam_igb_azi_ukr_ger_uzb_moo_vie_chh_dgb_akn_tsn	-0.643242004199001	-1.54225582905833	0.126407395574111
256	chh_swe_dyu_arw_owc_sid_mlt_pol_azi_uzb_lda_mao_zul_guj_ctl_bsq_fre_amr_akn_cnt_prs_eng_swa_mcd_swt_afr_fin_bem_igb_est_rus_tig_geo_lit_pan_urd_nor_sod_wly_scr_hun_moo_tag_svk_ind_jpn_knd_kor_hin_ita_ses_spa_bat_ukr_heb_sun_mnd_krd_ven_lat_aeg_slo_bos_rom_alb_qcu_dut_mol_grk_tsw_anl_cze_amh_por_jav_bul_fbf_ger_xho_mly_tha_hau_tml_bam_ewe_tur_glc_ben_aze_cic_vie_gam_tsn_dgb_yor	0.160992782992391	0.379664035680759	0.70506041251017
257	sid_swe_cic_hin_amr_owc_tig_ctl_uzb_aze_swa_tag_bam_scr_ger_bsq_eng_mlt_ewe_mnd_slo_arw_tsn_pol_yor_afr_fin_tsw_zul_est_alb_sod_geo_ben_pan_fre_urd_amh_aeg_lat_hun_bem_mly_ukr_bat_jpn_knd_kor_por_ita_fbf_bos_ind_mcd_chh_mao_cnt_bul_akn_mol_hau_krd_grk_lit_dut_qcu_guj_rus_glc_moo_wly_svk_gam_nor_sun_prs_dyu_rom_xho_jav_tha_anl_tml_ven_dgb_tur_spa_cze_azi_swt_vie_heb_igb_ses_lda	-0.292787008219858	-0.69243867718493	0.490387265798416
258	wly_bul_xho_krd_gam_sid_anl_grk_aze_tur_cic_mao_igb_lat_bos_bsq_dut_hau_dyu_cnt_ctl_cze_ses_arw_bem_eng_est_swt_yor_hun_scr_heb_geo_hin_glc_slo_rus_owc_amr_swe_fin_tsn_ind_spa_tag_jpn_knd_kor_por_ita_bam_ukr_sun_guj_amh_bat_mnd_ger_ven_nor_sod_alb_rom_mcd_mol_qcu_ben_svk_lit_fbf_tig_pol_aeg_afr_jav_prs_dgb_urd_lda_mly_tha_chh_tml_moo_tsw_azi_pan_fre_uzb_swa_vie_mlt_akn_ewe_zul	-0.803610847212747	-1.93595681553198	0.05590985529696
259	owc_scr_dgb_arw_mlt_chh_amr_hin_aze_azi_moo_tag_akn_lit_ukr_bsq_cze_hau_cic_cnt_prs_rus_ses_pol_fbf_spa_est_igb_swa_hun_dut_aeg_geo_lat_eng_nor_guj_anl_heb_grk_fin_xho_sun_pan_ind_jpn_tml_kor_ger_krd_ewe_ctl_mao_por_gam_jav_mnd_glc_dyu_svk_sod_fre_swe_afr_rom_qcu_mol_bul_ita_yor_wly_mcd_amh_slo_bat_urd_swt_ben_zul_mly_tha_sid_knd_tsw_lda_uzb_bos_alb_tur_bem_vie_tig_ven_tsn_bam	-0.81680115766536	-1.97033929769018	0.0517736077548049
260	hau_krd_bem_pol_tig_amh_anl_fre_aze_azi_yor_bat_cic_bul_dut_bsq_slo_owc_fbf_cnt_eng_pan_tsw_ita_dyu_mol_est_igb_moo_hun_mcd_aeg_geo_glc_guj_hin_cze_gam_sid_alb_fin_akn_mly_ger_jav_jpn_tml_kor_prs_lit_bam_spa_sun_svk_heb_mao_mnd_por_xho_arw_chh_bos_afr_rus_grk_qcu_nor_ukr_lat_ses_amr_ctl_sod_ben_ind_swe_zul_scr_swa_tag_tha_wly_knd_lda_ven_tur_urd_rom_uzb_ewe_vie_mlt_dgb_tsn_swt	-0.634067701099293	-1.51714988269267	0.132620849492421
261	owc_rom_xho_bos_gam_amh_mlt_ger_tur_uzb_fbf_bat_tsw_afr_grk_bsq_lat_sid_dgb_cnt_nor_krd_dyu_alb_ven_mol_est_tsn_cic_fin_scr_aeg_geo_glc_arw_spa_urd_tig_chh_hin_hun_zul_tag_pol_mly_jpn_knd_kor_prs_guj_igb_ukr_sun_swe_amr_ind_mnd_pan_moo_dut_heb_fre_lit_bul_mcd_qcu_ctl_eng_svk_swt_hau_slo_anl_ben_mao_ita_ses_cze_swa_jav_tha_wly_tml_akn_yor_aze_por_rus_azi_lda_vie_sod_bam_ewe_bem	0.215536672023773	0.507564319205801	0.61296052472266
262	wly_arw_lda_svk_owc_aeg_tig_urd_azi_aze_igb_mao_swt_dut_grk_bsq_mol_gam_xho_cnt_glc_fre_tsw_scr_fbf_lat_est_dyu_moo_hun_ukr_sid_geo_rom_ita_ben_bos_hau_mlt_rus_fin_dgb_bat_cze_sun_jpn_tml_kor_bul_hin_yor_krd_mly_slo_anl_tag_mnd_spa_cic_lit_amh_eng_guj_afr_nor_qcu_prs_mcd_swe_zul_chh_por_amr_ger_jav_alb_akn_pan_ses_ind_tha_heb_knd_swa_ven_tur_pol_ctl_uzb_tsn_vie_sod_bem_ewe_bam	-0.00346795805165172	-0.00816972261840927	0.993499076520724
263	amr_rus_ses_ben_mlt_wly_sod_mol_uzb_tur_dyu_sun_bam_dut_eng_bsq_nor_heb_akn_cnt_prs_por_igb_ctl_moo_ita_fin_ewe_tsw_est_fre_chh_geo_grk_cze_lit_arw_gam_amh_swe_hun_xho_bat_ger_tag_jpn_knd_kor_alb_pan_fbf_ukr_ind_afr_owc_mao_mnd_urd_zul_hin_anl_svk_pol_slo_bos_qcu_lat_rom_glc_tsn_aeg_mcd_tig_spa_mly_scr_yor_krd_bem_jav_tha_hau_tml_cic_swa_azi_bul_guj_aze_dgb_vie_sid_ven_swt_lda	0.195067363042874	0.459029815544513	0.647283827672542
264	amh_fre_moo_ctl_owc_amr_heb_arw_aze_azi_akn_sun_swa_glc_hin_bsq_ita_anl_ven_cnt_pan_grk_tsw_rom_dgb_bos_fin_swt_lda_est_afr_tig_geo_krd_prs_guj_nor_wly_chh_ben_hun_xho_ind_eng_mly_jpn_tml_kor_cze_mol_ewe_por_bat_ger_sod_mao_mnd_lat_ses_rus_mlt_alb_pol_swe_bul_qcu_lit_scr_mcd_cic_hau_spa_aeg_urd_tag_svk_bam_ukr_igb_jav_tha_sid_knd_yor_bem_tur_slo_dut_uzb_dyu_vie_gam_zul_fbf_tsn	0.427556074569736	1.00887422346287	0.315652670731376
265	amh_svk_xho_rus_chh_mlt_hau_bul_aze_tur_swa_jav_cic_fre_cze_bsq_nor_wly_dgb_mnd_glc_ukr_yor_pol_fbf_lat_fin_bam_akn_est_bos_anl_geo_ctl_lit_hin_slo_aeg_sid_afr_hun_moo_bat_eng_ind_jpn_tml_kor_alb_guj_tsn_ita_sun_ger_sod_tag_cnt_por_igb_spa_gam_mcd_krd_rom_grk_qcu_swe_dut_ben_bem_owc_urd_tig_scr_mao_prs_ses_pan_zul_mly_tha_amr_knd_dyu_tsw_azi_mol_arw_uzb_ven_vie_heb_lda_swt_ewe	-0.906883090112254	-2.19712510730548	0.0304958983846124
266	sod_arw_moo_por_owc_sid_mlt_scr_uzb_tur_bem_bat_cic_eng_hin_bsq_alb_tig_ewe_mnd_glc_dut_yor_swe_dgb_pan_est_xho_fbf_fin_pol_wly_geo_ger_rus_urd_grk_hau_anl_bos_hun_tsw_mly_prs_ind_jpn_tml_kor_fre_mol_dyu_ben_tag_spa_aeg_jav_cnt_krd_zul_mcd_gam_afr_ukr_ita_svk_qcu_cze_rom_lit_igb_heb_lat_amr_guj_mao_bul_swa_nor_lda_sun_tha_chh_knd_ven_bam_aze_ctl_slo_azi_tsn_vie_amh_akn_swt_ses	-0.189959667999222	-0.448019368513387	0.655181181425191
267	heb_ger_dgb_eng_amh_mlt_sod_fre_uzb_aze_ses_mao_igb_cze_pol_bsq_ben_chh_bam_cnt_slo_alb_swa_prs_tsn_scr_fin_akn_moo_hun_pan_tig_geo_ukr_por_guj_arw_hau_wly_spa_est_zul_ind_rom_bat_jpn_knd_kor_glc_swe_lda_rus_mly_bos_aeg_sun_mnd_nor_ewe_ita_gam_svk_urd_dut_hin_qcu_grk_ctl_bul_cic_anl_lit_owc_afr_tag_mol_bem_lat_tsw_jav_tha_amr_tml_dyu_swt_tur_krd_mcd_azi_yor_vie_sid_ven_fbf_xho	0.244713981568357	0.575553569242825	0.566307021876852
268	chh_pol_dgb_dut_owc_aeg_sid_rus_uzb_tur_ven_mao_bam_scr_cze_bsq_eng_amr_swt_mnd_ctl_afr_ewe_hin_swa_ukr_hun_yor_akn_fin_nor_wly_geo_por_ita_rom_spa_amh_hau_slo_est_ses_jav_alb_ind_jpn_knd_kor_mol_guj_bem_lit_mly_fre_anl_bat_cnt_arw_fbf_urd_tig_grk_krd_glc_ger_qcu_prs_pan_svk_tsw_gam_bos_mlt_ben_tag_bul_igb_lat_zul_sun_tha_sod_tml_dyu_lda_azi_swe_mcd_aze_cic_vie_heb_xho_moo_tsn	-0.0180669220954786	-0.0425958095577395	0.966115055679635
269	sod_scr_bam_rus_tig_gam_amr_bos_tur_azi_dgb_mao_moo_ctl_grk_bsq_bul_wly_xho_cnt_rom_hin_tsn_ita_dyu_krd_est_swa_yor_hun_swe_anl_geo_glc_cze_nor_fre_hau_sid_mcd_fin_bem_mly_pol_ind_jpn_knd_kor_ukr_ger_fbf_arw_sun_eng_amh_bat_mnd_lit_ven_prs_mlt_pan_ben_por_dut_qcu_mol_svk_lat_zul_owc_alb_aeg_spa_tag_afr_ewe_slo_lda_jav_tha_heb_tml_tsw_cic_aze_guj_urd_uzb_akn_vie_chh_igb_ses_swt	-0.631600556396103	-1.51125715338339	0.134113512393292
270	chh_prs_swt_rus_mlt_amh_wly_krd_tur_uzb_tsn_sun_dgb_por_ukr_bsq_arw_hau_bam_cnt_nor_slo_yor_ctl_zul_glc_hun_swa_xho_est_mcd_heb_geo_pan_urd_guj_grk_anl_aeg_afr_fin_ven_tag_ita_mao_jpn_knd_kor_bos_lit_cic_svk_bat_ben_sod_mly_mnd_spa_akn_fre_sid_rom_dut_alb_bul_qcu_hin_scr_ger_ses_owc_pol_gam_lat_ind_mol_ewe_swe_lda_jav_tha_tig_tml_moo_bem_azi_eng_cze_aze_igb_vie_amr_fbf_tsw_dyu	-0.49437516748597	-1.17682883461625	0.242267101581642
271	owc_grk_fbf_arw_tig_anl_gam_spa_uzb_azi_cic_sun_igb_krd_svk_bsq_prs_amr_tsw_mnd_cze_lat_zul_ukr_lda_pol_fin_ven_swa_hun_scr_mlt_geo_bos_swe_mol_dut_aeg_sid_ben_est_moo_ind_por_mly_jpn_tml_kor_pan_fre_swt_alb_bat_slo_wly_mao_cnt_mcd_dgb_ita_sod_ctl_glc_hin_nor_qcu_urd_eng_rom_akn_chh_bul_heb_lit_jav_guj_bam_afr_xho_tag_tha_hau_knd_ewe_bem_tur_rus_ger_aze_yor_vie_amh_dyu_tsn_ses	-0.883631037015964	-2.1373527205125	0.0351926185869195
272	anl_por_xho_ctl_tig_hau_aeg_nor_uzb_tur_dyu_mly_swt_hin_slo_bsq_glc_heb_igb_cnt_ben_bos_cic_bul_tsw_arw_hun_swa_ven_fin_spa_sid_geo_krd_ukr_pol_mcd_chh_amh_afr_est_ses_bat_fre_mao_jpn_tml_kor_rom_swe_bam_lit_ind_prs_owc_tag_mnd_cze_ewe_grk_amr_svk_guj_mol_alb_qcu_eng_dut_pan_zul_wly_ger_sod_urd_sun_rus_akn_lat_lda_jav_tha_mlt_knd_yor_bem_aze_scr_ita_azi_dgb_vie_gam_tsn_moo_fbf	-0.138500106439031	-0.326406431665675	0.744850280779543
273	chh_scr_akn_spa_gam_anl_amr_rom_uzb_azi_ewe_jav_swa_arw_ctl_bsq_swe_wly_zul_cnt_pol_glc_igb_eng_swt_grk_hun_yor_moo_est_pan_owc_geo_mcd_prs_nor_ukr_tig_aeg_cze_fin_bam_bat_dut_mly_jpn_tml_kor_lit_urd_bem_svk_tag_rus_amh_mao_mnd_bul_ses_bos_heb_hin_ita_slo_mol_qcu_alb_afr_krd_tsw_sod_ger_mlt_ben_sun_guj_ven_fre_dyu_ind_tha_sid_knd_lda_dgb_tur_lat_por_aze_tsn_vie_hau_fbf_xho_cic	-0.308947358992781	-0.731227316718576	0.466478732112755
274	mlt_guj_cic_urd_sod_amr_owc_rus_uzb_tur_yor_mly_lda_ukr_glc_bsq_slo_wly_fbf_cnt_mol_lat_moo_grk_ven_prs_fin_zul_dyu_est_alb_hau_geo_rom_scr_afr_fre_amh_anl_cze_hun_swt_tag_ita_sun_jpn_tml_kor_pan_ger_dgb_nor_jav_krd_heb_ind_mnd_bul_bam_por_chh_swe_spa_mcd_lit_qcu_ctl_hin_dut_tsw_tig_ben_aeg_svk_mao_pol_akn_eng_tsn_bat_tha_gam_knd_bem_xho_azi_bos_arw_aze_igb_vie_sid_swa_ewe_ses	0.211127113959733	0.496207758887912	0.620918583784028
275	owc_svk_yor_rom_gam_aeg_chh_pol_aze_tur_bam_tag_moo_nor_arw_bsq_urd_wly_swt_cnt_pan_bul_dyu_ctl_tsn_grk_hun_lda_dgb_fin_glc_amr_geo_ukr_ger_hin_lat_sod_anl_slo_est_ven_jav_rus_mly_jpn_knd_kor_fre_scr_tsw_eng_sun_prs_sid_bat_mnd_alb_xho_spa_hau_guj_krd_bos_por_qcu_mcd_swe_dut_zul_mlt_ben_tig_ita_mao_lit_ewe_afr_akn_ind_tha_heb_tml_swa_cic_uzb_cze_mol_azi_ses_vie_amh_igb_fbf_bem	-0.686863937713416	-1.64747588477596	0.102835121436456
276	mlt_spa_bem_glc_hau_wly_amr_hin_uzb_tur_zul_mao_bam_lat_ukr_bsq_ctl_chh_akn_mnd_bul_cze_ven_por_xho_afr_hun_dyu_ewe_est_ben_tig_geo_lit_urd_guj_fre_anl_owc_rom_fin_swt_mly_swe_tag_jpn_tml_kor_pan_mol_moo_rus_bat_alb_gam_jav_cnt_prs_yor_arw_aeg_grk_pol_nor_mcd_qcu_bos_ita_scr_dgb_sod_krd_heb_ger_ind_eng_igb_svk_tsw_sun_tha_sid_knd_tsn_swa_aze_slo_dut_azi_lda_vie_amh_cic_fbf_ses	0.475155830954322	1.12255787334517	0.264515072931807
277	hau_krd_ewe_afr_chh_owc_amr_hin_aze_uzb_zul_jav_xho_dut_por_bsq_nor_sid_akn_mnd_ukr_mol_cic_bos_ven_grk_est_fbf_tsw_fin_rom_tig_geo_mcd_svk_bul_prs_aeg_gam_pol_hun_swa_sun_rus_tag_jpn_tml_kor_arw_lat_igb_pan_ind_alb_sod_mly_cnt_slo_moo_swe_wly_urd_glc_lit_eng_qcu_spa_ctl_guj_lda_amh_cze_mlt_ger_mao_ben_bem_fre_bam_bat_tha_heb_knd_tsn_yor_azi_scr_ita_tur_ses_vie_anl_dyu_swt_dgb	-0.309158528885101	-0.732129079623516	0.465930831912477
278	aeg_eng_moo_ukr_mlt_heb_amh_ita_azi_uzb_igb_mao_dyu_lat_mol_bsq_rom_owc_ewe_cnt_scr_pol_akn_por_tsw_spa_fin_dgb_zul_est_nor_chh_geo_fre_pan_rus_glc_sod_wly_hin_hun_cic_sun_ger_mly_jpn_knd_kor_svk_krd_bem_cze_jav_prs_anl_bat_mnd_urd_yor_lit_gam_bos_alb_ctl_arw_qcu_dut_swe_grk_swa_hau_bul_sid_ben_ind_guj_ven_slo_bam_tag_tha_tig_tml_fbf_ses_aze_afr_mcd_tur_xho_vie_amr_tsn_swt_lda	-0.186054122961841	-0.438960209679628	0.661708524468449
279	sid_alb_yor_grk_amh_gam_tig_ger_tur_azi_bam_mao_cic_slo_scr_bsq_ctl_mlt_swt_mnd_dut_prs_dyu_ben_tsn_urd_hun_akn_ven_fin_rus_sod_geo_svk_glc_ukr_eng_wly_chh_mol_est_ses_jav_afr_sun_jpn_tml_kor_nor_ita_tsw_mcd_bat_bul_heb_ind_cnt_pan_igb_lat_aeg_swe_guj_krd_hin_qcu_pol_rom_lit_ewe_anl_fre_amr_arw_tag_bos_dgb_spa_xho_mly_tha_owc_knd_zul_moo_aze_por_cze_uzb_bem_vie_hau_swa_fbf_lda	0.463361619695393	1.09561916311545	0.276074667086971
280	owc_cze_tsn_ben_sid_aeg_chh_glc_tur_aze_ewe_mao_swa_mol_pan_bsq_hin_heb_tsw_mnd_afr_lit_lda_dut_bem_spa_fin_akn_ven_hun_arw_sod_geo_pol_bos_scr_ukr_anl_amr_krd_est_dyu_jav_svk_ind_jpn_tml_kor_prs_grk_cic_fre_bat_rom_wly_sun_cnt_alb_yor_swe_amh_ger_guj_rus_bul_qcu_urd_lat_mcd_ses_gam_eng_mlt_por_tag_nor_bam_ctl_swt_mly_tha_hau_knd_moo_igb_uzb_ita_slo_azi_dgb_vie_tig_zul_xho_fbf	-1.05273637162395	-2.57488822182914	0.0116049846993985
281	amh_ita_tsw_glc_aeg_chh_owc_arw_aze_azi_dgb_mly_akn_grk_dut_bsq_urd_tig_swa_mnd_hin_por_lda_ben_ewe_swe_fin_bem_zul_hun_nor_wly_geo_bos_svk_guj_slo_anl_hau_pan_est_moo_jav_ukr_bat_jpn_knd_kor_alb_eng_yor_fre_sun_afr_gam_mao_cnt_krd_igb_lat_mlt_scr_lit_ger_ctl_qcu_prs_spa_rus_cic_sid_bul_amr_pol_tag_mcd_dyu_mol_ses_ind_tha_sod_tml_xho_tsn_uzb_rom_cze_tur_swt_vie_heb_bam_ven_fbf	0.184295065440739	0.433863733806061	0.665392217204279
282	wly_afr_ses_ita_sid_owc_anl_nor_tur_uzb_ven_bat_cic_bul_pan_bsq_lit_heb_swa_cnt_grk_slo_igb_dut_akn_ctl_fin_bem_dyu_est_alb_amr_geo_rus_glc_bos_urd_amh_aeg_pol_hun_zul_sun_mcd_tag_jpn_knd_kor_svk_prs_fbf_hin_ind_por_gam_mly_mnd_ukr_tsw_guj_chh_mol_lat_scr_spa_qcu_rom_eng_ben_moo_tig_ger_hau_fre_mao_swe_yor_krd_tsn_jav_tha_sod_tml_ewe_swt_azi_arw_cze_aze_dgb_vie_mlt_lda_bam_xho	-0.45881246622339	-1.08945461794261	0.278768426569346
283	owc_ita_tsw_lat_aeg_hau_anl_prs_aze_uzb_dyu_sun_fbf_lit_dut_bsq_cze_chh_ewe_mnd_por_ben_akn_hin_ven_mol_fin_swa_moo_hun_fre_tig_geo_rus_alb_pan_nor_wly_amr_krd_est_yor_mao_glc_ind_jpn_knd_kor_scr_ger_dgb_bul_jav_mcd_mlt_bat_cnt_urd_lda_svk_gam_grk_rom_ukr_afr_qcu_arw_slo_swe_bam_amh_spa_heb_guj_tag_pol_xho_eng_tsn_mly_tha_sod_tml_ses_cic_tur_ctl_bos_azi_zul_vie_sid_igb_swt_bem	0.0472039497884687	0.110971850054384	0.911877810528027
284	anl_bul_cic_pan_owc_heb_gam_scr_aze_tur_bam_tag_xho_rom_fre_bsq_ger_aeg_ewe_cnt_ita_pol_ven_ukr_swa_slo_fin_ses_tsn_hun_swe_sid_geo_cze_spa_rus_glc_amh_mlt_mol_est_dgb_mao_krd_sun_jpn_tml_kor_bos_mcd_dyu_lit_jav_ctl_hau_mly_mnd_prs_zul_por_tig_guj_alb_lat_dut_qcu_svk_arw_nor_akn_sod_urd_chh_ben_ind_grk_yor_eng_moo_bat_tha_wly_knd_fbf_swt_uzb_hin_afr_azi_lda_vie_amr_bem_igb_tsw	-0.51810204692183	-1.23140529372321	0.221276165647564
285	sid_prs_tsn_urd_anl_owc_sod_eng_azi_uzb_ses_mao_dgb_nor_krd_bsq_ger_wly_yor_cnt_dut_cze_bam_spa_bem_ctl_fin_ewe_fbf_est_rus_chh_geo_bos_pol_glc_por_amh_heb_lat_hun_cic_bat_grk_ind_jpn_knd_kor_arw_scr_moo_ben_sun_swe_mlt_tag_mnd_ukr_swt_svk_amr_slo_mol_rom_hin_qcu_guj_afr_pan_igb_gam_fre_hau_ita_jav_bul_swa_lit_ven_mly_tha_aeg_tml_lda_tsw_tur_mcd_alb_aze_zul_vie_tig_xho_akn_dyu	0.0139803844254626	0.0329113148685028	0.973815841518989
286	sod_ukr_ven_pol_chh_hau_owc_pan_tur_uzb_swa_mao_dyu_mcd_bul_bsq_alb_gam_fbf_cnt_fre_svk_moo_scr_ewe_urd_hun_bem_yor_est_afr_amr_geo_guj_bos_arw_por_heb_wly_ben_fin_bam_mly_krd_tag_jpn_tml_kor_spa_swe_zul_prs_jav_nor_anl_ind_mnd_mol_cic_slo_sid_lit_grk_ita_lat_qcu_glc_eng_hin_swt_mlt_cze_tig_rom_bat_ctl_tsw_dut_lda_sun_tha_aeg_knd_xho_ses_azi_rus_ger_aze_dgb_vie_amh_igb_tsn_akn	-0.354919258401454	-0.840236470492603	0.402930799906374
287	tig_bul_dgb_bos_chh_hau_amh_hin_tur_aze_bam_sun_igb_ben_scr_bsq_nor_gam_tsn_cnt_rus_lat_tsw_ita_ven_ctl_fin_ewe_dyu_hun_mcd_wly_geo_fre_arw_grk_slo_heb_aeg_alb_est_yor_tag_eng_mao_jpn_tml_kor_ukr_krd_moo_prs_bat_dut_sid_jav_mnd_pan_lda_pol_amr_svk_ger_swe_por_qcu_afr_rom_urd_fbf_anl_spa_owc_glc_mly_guj_ses_mol_swt_ind_tha_mlt_knd_cic_xho_azi_cze_lit_uzb_bem_vie_sod_zul_swa_akn	-0.189144100366753	-0.446920902888171	0.655971240403146
288	chh_dut_yor_cze_sod_tig_amr_nor_uzb_tur_tsn_ind_dyu_hin_grk_bsq_ita_wly_swa_cnt_glc_lit_xho_pol_lda_scr_fin_fbf_akn_est_afr_anl_geo_swe_ger_ben_slo_hau_mlt_mol_hun_bem_mao_mcd_tag_jpn_knd_kor_krd_ctl_bam_rus_jav_alb_sid_bat_mnd_svk_ewe_spa_owc_arw_lat_bos_guj_qcu_ukr_bul_pan_dgb_gam_urd_aeg_por_mly_eng_tsw_rom_swt_sun_tha_amh_tml_moo_igb_aze_prs_fre_azi_ses_vie_heb_ven_zul_cic	-0.383943323693049	-0.910968618061547	0.364667076880411
289	wly_ben_tsn_mcd_owc_amr_aeg_lit_aze_tur_bam_bat_tsw_dut_hin_bsq_alb_chh_swa_mnd_ukr_urd_swt_eng_yor_grk_est_igb_dyu_hun_afr_hau_geo_fre_scr_rom_rus_sid_heb_pol_fin_bem_jav_ger_sun_jpn_tml_kor_pan_ita_lda_bos_ind_por_tig_tag_cnt_bul_fbf_spa_gam_cze_guj_mol_arw_qcu_nor_slo_lat_cic_sod_ctl_mlt_prs_mao_svk_akn_glc_zul_mly_tha_anl_knd_ven_moo_uzb_krd_swe_azi_ses_vie_amh_ewe_xho_dgb	-1.11360556763	-2.73529857987645	0.00746390366076087
290	sid_prs_igb_ger_tig_gam_owc_fre_tur_azi_swa_ind_swt_guj_swe_bsq_alb_amh_tsw_cnt_rus_lit_lda_lat_dyu_bul_fin_ses_akn_hun_krd_heb_geo_ben_ctl_pol_pan_mlt_anl_mcd_est_ewe_tag_eng_jav_jpn_knd_kor_bos_grk_zul_nor_mly_arw_sod_bat_mnd_slo_ven_ukr_hau_afr_mol_cze_spa_qcu_scr_ita_glc_fbf_chh_svk_wly_urd_mao_dut_bem_rom_moo_sun_tha_aeg_tml_xho_yor_aze_por_hin_uzb_cic_vie_amr_bam_dgb_tsn	-0.49317285355515	-1.17325272397367	0.243690634848276
291	heb_pan_lda_glc_amh_chh_aeg_por_tur_azi_akn_jav_dgb_hin_bul_bsq_dut_owc_ewe_mnd_nor_fre_tsw_eng_fbf_swe_fin_swt_zul_est_ita_gam_geo_rus_scr_bos_lat_wly_hau_krd_hun_yor_bat_rom_sun_jpn_knd_kor_ben_arw_bem_cze_mly_grk_anl_mao_cnt_pol_cic_lit_amr_svk_afr_mcd_spa_qcu_ger_mol_guj_ses_sid_slo_sod_prs_ind_ukr_swa_urd_igb_tag_tha_tig_tml_moo_ven_uzb_alb_ctl_aze_tsn_vie_mlt_bam_xho_dyu	0.133232018327046	0.313563580750958	0.754554729435509
292	mlt_bul_moo_mcd_owc_chh_sid_bos_aze_tur_akn_ind_fbf_afr_urd_bsq_slo_heb_tsn_mnd_nor_arw_swa_dut_ewe_hin_fin_igb_dgb_est_ita_amr_geo_glc_spa_alb_guj_sod_aeg_lit_hun_bem_sun_pol_mly_jpn_tml_kor_cze_rom_swt_eng_jav_swe_wly_mao_cnt_mol_tsw_ben_gam_prs_ger_pan_fre_qcu_ctl_krd_por_xho_tig_grk_anl_svk_tag_scr_ses_ukr_cic_bat_tha_amh_knd_yor_zul_uzb_rus_lat_azi_dyu_vie_hau_lda_ven_bam	-0.340636182568568	-0.806476724716687	0.422025580260057
293	wly_ctl_zul_prs_sod_owc_heb_guj_aze_tur_dyu_sun_fbf_ukr_scr_bsq_bul_amr_moo_mnd_urd_lit_ses_slo_dgb_spa_hun_yor_swt_est_lat_anl_geo_hin_mol_swe_pol_gam_sid_afr_fin_ven_mly_svk_bat_jpn_tml_kor_alb_arw_swa_krd_tag_rom_mlt_jav_cnt_grk_tsw_dut_hau_rus_ben_ita_eng_qcu_glc_cze_mcd_tsn_tig_nor_aeg_bos_mao_fre_ewe_ger_lda_ind_tha_amh_knd_xho_igb_azi_por_pan_uzb_bam_vie_chh_cic_akn_bem	-0.257741202661408	-0.609172941259581	0.54389510700624
294	anl_dut_yor_nor_amh_hau_owc_por_tur_aze_bam_mly_ven_afr_pol_bsq_lit_sid_moo_mnd_ben_ukr_igb_cze_xho_mol_est_cic_zul_hun_slo_gam_geo_ctl_bos_grk_urd_wly_aeg_fre_fin_ewe_mao_ita_jav_jpn_knd_kor_arw_spa_fbf_svk_tag_bul_heb_ind_cnt_rom_bem_eng_tig_krd_pan_rus_swe_qcu_scr_hin_glc_lda_amr_ger_sod_alb_sun_lat_swa_prs_tsn_bat_tha_mlt_tml_dyu_akn_uzb_mcd_guj_azi_dgb_vie_chh_ses_swt_tsw	-0.134932377353733	-0.318123831414186	0.751104263066522
295	tig_nor_moo_mol_mlt_owc_hau_ita_tur_uzb_bam_ind_swa_pol_grk_bsq_rom_amr_igb_cnt_pan_prs_dgb_urd_yor_fre_hun_dyu_ses_est_ben_aeg_geo_ctl_ukr_lat_swe_gam_sod_lit_fin_ven_mao_por_sun_jpn_knd_kor_bos_dut_lda_eng_tag_cze_chh_bat_mnd_guj_tsn_afr_anl_alb_bul_glc_arw_qcu_krd_mcd_spa_cic_wly_scr_amh_svk_mly_rus_swt_hin_xho_jav_tha_heb_tml_fbf_tsw_aze_ger_slo_azi_zul_vie_sid_bem_ewe_akn	-0.600211755781691	-1.43330307492749	0.155124597752752
296	hau_pol_ven_guj_amr_heb_aeg_slo_azi_aze_cic_mly_dgb_lit_grk_bsq_urd_sod_swt_cnt_bos_svk_igb_mcd_tsw_dut_hun_lda_swa_fin_bul_mlt_geo_glc_fre_eng_por_tig_sid_alb_est_dyu_bat_rom_jav_jpn_tml_kor_spa_ger_yor_ita_ind_rus_owc_tag_mnd_lat_zul_arw_wly_ukr_scr_ben_prs_qcu_nor_ctl_afr_fbf_amh_mol_chh_hin_mao_pan_bem_swe_tsn_sun_tha_gam_knd_bam_ewe_uzb_cze_krd_tur_moo_vie_anl_ses_akn_xho	-0.743475170919654	-1.7878772165133	0.0770528186849731
297	mlt_bos_yor_por_amh_amr_owc_urd_tur_uzb_bam_jav_moo_ger_hin_bsq_grk_aeg_igb_cnt_pol_swe_zul_cze_swt_rom_est_dyu_tsn_fin_alb_wly_geo_slo_spa_ben_mcd_anl_tig_fre_hun_akn_ind_arw_tag_jpn_knd_kor_nor_scr_ewe_dut_sun_eng_sid_mao_mnd_lat_tsw_ita_hau_prs_glc_afr_svk_qcu_mol_ukr_krd_ses_sod_lit_heb_ctl_bat_rus_cic_pan_lda_mly_tha_gam_tml_fbf_bem_aze_guj_bul_azi_dgb_vie_chh_ven_swa_xho	-0.453570490588071	-1.07678828724328	0.284360187169362
298	sod_swe_tsn_por_amr_mlt_gam_fre_tur_uzb_cic_sun_lda_ctl_guj_bsq_lit_heb_ses_cnt_urd_mcd_zul_lat_igb_dut_est_bam_yor_hun_krd_sid_geo_nor_rom_ukr_pol_chh_anl_ger_fin_dgb_jav_ben_mly_jpn_tml_kor_alb_slo_tsw_eng_ind_mol_owc_mao_mnd_bul_xho_afr_wly_cze_svk_pan_scr_qcu_spa_ita_glc_fbf_aeg_bos_hau_hin_tag_rus_akn_arw_bem_bat_tha_amh_knd_ven_dyu_aze_grk_prs_azi_ewe_vie_tig_moo_swa_swt	0.115175347991408	0.271138759011408	0.786885221234808
299	heb_fre_bam_slo_gam_sid_hau_spa_aze_uzb_lda_mao_akn_dut_bos_bsq_arw_aeg_igb_cnt_ctl_cze_fbf_ukr_dyu_scr_fin_dgb_yor_est_guj_chh_geo_lat_urd_ben_mcd_wly_owc_swe_hun_tsn_mly_por_ind_jpn_tml_kor_krd_svk_xho_glc_tag_grk_anl_jav_mnd_rus_ven_afr_tig_ger_alb_bul_rom_qcu_nor_ita_pan_tsw_amr_pol_sod_hin_bat_prs_moo_eng_swa_sun_tha_amh_knd_ses_zul_tur_mol_lit_azi_swt_vie_mlt_cic_ewe_bem	-0.182631080663148	-0.430878974809671	0.667553401780001
300	amh_prs_fbf_nor_anl_amr_hau_eng_uzb_azi_akn_mao_cic_mol_pan_bsq_rus_sod_bem_cnt_ger_ukr_tsw_ctl_ewe_slo_fin_yor_dgb_est_scr_tig_geo_grk_mcd_alb_swe_wly_chh_ben_hun_tsn_tag_krd_ind_jpn_knd_kor_rom_bul_swa_por_sun_ita_owc_mly_mnd_bos_lda_fre_sid_glc_lat_lit_afr_qcu_svk_hin_dut_bam_mlt_pol_gam_guj_bat_cze_moo_arw_dyu_jav_tha_heb_tml_zul_swt_aze_urd_spa_tur_xho_vie_aeg_ven_ses_igb	-0.334719890226771	-0.793822318241294	0.429319715291097
301	sod_slo_bam_dut_owc_sid_heb_swe_uzb_tur_dyu_sun_swt_ben_scr_bsq_fre_aeg_ses_cnt_ita_rus_akn_glc_swa_eng_fin_moo_bem_est_arw_tig_geo_grk_cze_nor_bul_gam_wly_lit_hun_cic_jav_krd_tag_jpn_tml_kor_pol_ukr_ven_lat_ind_urd_hau_mly_mnd_prs_zul_bos_amh_mol_pan_hin_alb_qcu_mcd_ger_svk_yor_anl_guj_amr_ctl_bat_afr_xho_spa_ewe_mao_tha_chh_knd_dgb_tsw_azi_por_rom_aze_tsn_vie_mlt_lda_fbf_igb	-0.269527274337937	-0.637305411980089	0.525491770344881
302	gam_prs_bam_hin_sod_heb_aeg_nor_azi_aze_igb_jav_tsn_ita_krd_bsq_arw_mlt_fbf_cnt_slo_ukr_dgb_spa_dyu_grk_fin_ven_bem_hun_urd_chh_geo_rus_scr_dut_bul_amr_hau_guj_est_moo_mao_eng_sun_jpn_tml_kor_lat_afr_zul_swe_ind_mcd_owc_bat_mnd_por_ewe_bos_amh_pan_cze_svk_rom_qcu_alb_glc_pol_swt_tig_ben_wly_ger_tag_lit_ses_mol_cic_mly_tha_anl_knd_akn_xho_uzb_fre_ctl_tur_yor_vie_sid_lda_tsw_swa	-0.814722580331105	-1.96184647072653	0.0527703290606735
303	gam_prs_bem_scr_anl_sid_owc_ctl_tur_aze_zul_jav_ewe_cze_urd_bsq_guj_mlt_xho_mnd_glc_fre_dyu_afr_igb_swe_est_swt_tsn_hun_rus_hau_geo_lit_spa_mcd_pan_tig_wly_bos_fin_moo_tag_dut_ind_jpn_tml_kor_slo_krd_cic_eng_sun_nor_chh_mly_cnt_pol_akn_ukr_aeg_ben_grk_lat_bul_qcu_por_alb_hin_swa_amr_ger_sod_svk_bat_arw_bam_rom_ses_mao_tha_amh_knd_lda_yor_uzb_ita_mol_azi_dgb_vie_heb_fbf_ven_tsw	0.874990206751263	2.09118760899981	0.039237886199567
304	owc_arw_dgb_hin_gam_mlt_anl_svk_tur_aze_fbf_tag_bem_mol_fre_bsq_swe_amh_ven_cnt_alb_ukr_dyu_pan_bam_lit_fin_ses_lda_est_grk_chh_geo_krd_ger_slo_rus_sod_aeg_lat_hun_zul_sun_nor_ind_jpn_tml_kor_por_rom_tsn_scr_jav_ben_hau_mao_mnd_urd_xho_ctl_tig_cze_pol_prs_bos_qcu_guj_mcd_glc_yor_wly_eng_sid_ita_bat_afr_swa_spa_cic_mly_tha_heb_knd_moo_akn_uzb_dut_bul_azi_tsw_vie_amr_swt_ewe_igb	-1.04383473936753	-2.54842057195455	0.0124597277077893
305	amr_mol_yor_grk_anl_owc_wly_swe_azi_uzb_xho_tag_moo_svk_afr_bsq_fre_tig_swa_cnt_urd_eng_ses_ben_igb_glc_est_dyu_fbf_fin_ger_chh_geo_rus_krd_por_ukr_sod_sid_pol_hun_lda_jav_bos_mly_jpn_tml_kor_slo_lit_dgb_rom_bat_alb_hau_sun_mnd_scr_bem_pan_aeg_prs_bul_ctl_spa_qcu_arw_nor_hin_ven_heb_cze_mlt_guj_ind_mcd_zul_lat_tsn_mao_tha_gam_knd_swt_bam_tur_dut_ita_aze_akn_vie_amh_tsw_cic_ewe	1.27346726950802	3.09450826763982	0.00260415838996513
306	chh_ben_ses_bul_aeg_anl_hau_spa_aze_azi_bam_mly_ven_eng_grk_bsq_glc_gam_akn_mnd_bos_slo_moo_svk_tsn_guj_est_igb_swt_hun_lat_sid_geo_lit_dut_mcd_prs_heb_sod_pan_fin_yor_sun_ger_tag_jpn_tml_kor_ukr_arw_bem_krd_mao_por_amh_jav_cnt_mol_ewe_afr_tig_ctl_fre_pol_rus_qcu_rom_ita_hin_zul_owc_alb_amr_cze_bat_swe_tsw_urd_dgb_ind_tha_wly_knd_xho_fbf_tur_nor_scr_uzb_swa_vie_mlt_lda_dyu_cic	0.0342325103396576	0.0807706998282006	0.935797875768928
307	heb_guj_swa_alb_owc_wly_aeg_glc_uzb_azi_moo_ind_zul_ger_krd_bsq_cze_chh_lda_mnd_dut_ben_tsw_ukr_ewe_bul_est_akn_yor_fin_arw_sid_geo_lit_nor_hin_rom_hau_sod_pol_hun_ses_bat_prs_jav_jpn_tml_kor_svk_spa_fbf_por_sun_swe_amh_mly_cnt_lat_igb_urd_mlt_eng_bos_mol_pan_qcu_ita_ctl_grk_cic_amr_mcd_gam_rus_tag_scr_bem_slo_ven_mao_tha_tig_knd_tsn_bam_aze_afr_fre_tur_dyu_vie_anl_xho_dgb_swt	-0.438910426761341	-1.04226371188119	0.299991291453608
308	heb_pan_bam_svk_amh_aeg_sid_ben_uzb_azi_tsn_tag_lda_guj_swe_bsq_ger_wly_akn_mnd_glc_por_igb_arw_ses_spa_hun_swt_dgb_est_dut_amr_geo_rus_cze_eng_scr_anl_gam_urd_fin_tsw_bat_mcd_mly_jpn_knd_kor_afr_alb_dyu_slo_mao_ctl_sod_sun_cnt_lit_ven_lat_mlt_pol_krd_mol_grk_qcu_prs_ukr_rom_fbf_tig_hin_hau_bul_jav_fre_bem_ita_cic_ind_tha_owc_tml_zul_moo_aze_nor_bos_tur_ewe_vie_chh_swa_xho_yor	0.0905843430410891	0.213475107202823	0.831423698143371
309	owc_rom_moo_nor_sod_mlt_chh_mcd_aze_tur_tsw_mly_tsn_swe_glc_bsq_prs_heb_xho_cnt_afr_ben_lda_bos_ven_dut_est_zul_dyu_fin_alb_amr_geo_hin_ctl_eng_rus_aeg_sid_lit_hun_ses_mao_urd_tag_jpn_tml_kor_guj_lat_swa_slo_bat_cze_hau_ind_mnd_ita_igb_pol_tig_grk_svk_krd_mol_qcu_ukr_arw_spa_bam_wly_ger_anl_por_jav_bul_swt_pan_dgb_sun_tha_amh_knd_ewe_yor_uzb_scr_fre_azi_akn_vie_gam_bem_fbf_cic	0.291467511549278	0.686780687147495	0.493929874643854
310	anl_krd_dyu_urd_wly_chh_sod_glc_uzb_tur_cic_ind_tsn_lit_fre_bsq_bul_owc_igb_mnd_dut_rus_akn_spa_yor_bos_fin_fbf_xho_hun_ctl_heb_geo_lat_ger_ita_pan_amr_aeg_slo_est_dgb_mao_afr_tag_jpn_tml_kor_guj_grk_swa_svk_mly_arw_sid_sun_cnt_pol_moo_mol_amh_ben_prs_cze_eng_qcu_hin_rom_por_lda_tig_scr_gam_nor_bat_mcd_ses_alb_zul_jav_tha_hau_knd_tsw_swt_azi_ukr_swe_aze_bam_vie_mlt_ewe_ven_bem	-0.929467714875358	-2.25549009344861	0.0264473450038924
311	sid_pan_ewe_lit_hau_amr_chh_bul_tur_azi_tsw_sun_swa_scr_bos_bsq_slo_aeg_ses_mnd_nor_prs_dyu_alb_moo_afr_est_akn_swt_fin_grk_heb_geo_ita_eng_fre_rus_sod_owc_svk_hun_fbf_bat_mcd_tag_jpn_tml_kor_swe_guj_bem_glc_mao_rom_gam_ind_cnt_ben_igb_arw_wly_cze_urd_por_dut_qcu_hin_lat_pol_tsn_anl_ctl_mlt_spa_mly_mol_zul_krd_lda_jav_tha_amh_knd_cic_dgb_aze_ger_ukr_uzb_xho_vie_tig_bam_yor_ven	-0.196803425382749	-0.464934290295462	0.643065274203432
312	sod_slo_cic_lit_tig_wly_gam_scr_azi_uzb_fbf_sun_akn_dut_guj_bsq_swe_sid_ewe_cnt_alb_afr_lda_ben_dyu_glc_est_swt_zul_hun_bos_owc_geo_hin_por_pol_grk_amh_heb_eng_fin_ven_mao_rom_bat_jpn_tml_kor_ctl_prs_dgb_nor_mly_arw_anl_ind_mnd_ukr_moo_urd_aeg_mol_mcd_lat_fre_qcu_ita_ger_rus_tsw_mlt_cze_hau_svk_tag_spa_ses_bul_bam_jav_tha_amr_knd_yor_swa_tur_krd_pan_aze_xho_vie_chh_bem_tsn_igb	0.465737045380153	1.09778293679408	0.275133440776221
313	sod_pol_ven_hin_wly_hau_sid_spa_aze_tur_yor_sun_ewe_nor_pan_bsq_ita_amr_tsw_mnd_afr_mcd_zul_rus_akn_ukr_hun_dyu_bem_est_rom_heb_geo_glc_lat_bul_prs_gam_aeg_fre_fin_dgb_mly_eng_jav_jpn_tml_kor_bos_guj_lda_scr_ind_mol_anl_tag_cnt_cze_bam_ben_mlt_alb_lit_ctl_urd_qcu_ger_dut_swe_swt_chh_slo_owc_svk_mao_por_fbf_krd_cic_bat_tha_amh_knd_xho_moo_uzb_arw_grk_azi_igb_vie_tig_ses_swa_tsn	-0.397172887003644	-0.941139815122991	0.349071446089698
314	chh_urd_fbf_lit_heb_anl_mlt_prs_tur_uzb_lda_bat_igb_rus_lat_bsq_svk_sid_bam_mnd_krd_arw_akn_nor_dyu_ukr_hun_moo_ses_est_ita_hau_geo_hin_swe_mol_glc_aeg_gam_guj_fin_bem_sun_afr_mao_jpn_knd_kor_spa_dut_dgb_fre_tag_mcd_amr_ind_cnt_eng_swa_alb_owc_cze_bul_pol_ger_qcu_por_grk_bos_tsn_amh_rom_tig_scr_jav_ctl_ven_slo_xho_mly_tha_wly_tml_swt_ewe_aze_ben_pan_azi_zul_vie_sod_yor_tsw_cic	-1.1189277624679	-2.75200865945132	0.00712108689981178
315	chh_svk_tsn_mol_wly_hau_tig_afr_tur_azi_cic_sun_bam_dut_krd_bsq_lit_amr_fbf_mnd_pan_swe_dgb_ukr_swa_lat_est_ewe_dyu_fin_alb_sod_geo_fre_nor_urd_ctl_anl_heb_scr_hun_zul_mao_cze_ind_jpn_knd_kor_ger_mcd_bem_bul_mly_glc_aeg_jav_cnt_ben_moo_pol_amh_guj_arw_rus_slo_qcu_prs_hin_spa_xho_owc_grk_mlt_rom_tag_eng_akn_bos_ses_bat_tha_sid_tml_swt_tsw_uzb_por_ita_aze_ven_vie_gam_yor_lda_igb	-0.231316260484334	-0.546231130987534	0.586215107314575
316	tig_fre_fbf_guj_amh_owc_heb_spa_aze_azi_bem_bat_moo_swe_slo_bsq_urd_aeg_cic_cnt_eng_cze_dyu_lit_tsn_dut_hun_ses_swt_est_ctl_mlt_geo_bos_ukr_krd_ita_chh_gam_mol_fin_igb_jav_alb_ind_jpn_tml_kor_lat_pol_zul_bul_mao_arw_wly_mly_mnd_mcd_dgb_rus_amr_scr_rom_ben_nor_qcu_pan_hin_glc_swa_sod_ger_anl_svk_sun_prs_ewe_grk_yor_tag_tha_sid_knd_bam_xho_tur_por_afr_uzb_lda_vie_hau_akn_ven_tsw	-0.05451424353932	-0.128373316034639	0.898130747333691
317	amr_dut_ewe_ukr_wly_heb_sid_por_azi_aze_bem_tag_yor_mcd_arw_bsq_urd_owc_swa_cnt_afr_nor_ses_spa_akn_krd_fin_lda_igb_hun_eng_aeg_geo_alb_pol_hin_prs_anl_tig_guj_est_ven_mao_rom_ind_jpn_knd_kor_rus_ben_dgb_cze_sun_lat_mlt_bat_mnd_ita_cic_swe_gam_ctl_bul_ger_lit_qcu_pan_fre_slo_xho_amh_bos_sod_svk_jav_glc_swt_mol_dyu_mly_tha_hau_tml_fbf_zul_tur_scr_grk_uzb_tsw_vie_chh_bam_tsn_moo	-1.25103307186148	-3.10247417162567	0.00254154606470695
318	mlt_nor_swa_hin_hau_sod_sid_krd_uzb_aze_lda_ind_tsw_bos_guj_bsq_rom_heb_dyu_mnd_svk_cze_fbf_lat_ven_bul_hun_igb_bam_fin_mcd_tig_geo_ger_scr_urd_pol_aeg_anl_glc_est_dgb_sun_dut_bat_jpn_knd_kor_swe_rus_tsn_ita_mly_arw_owc_tag_cnt_eng_xho_ben_gam_pan_grk_afr_mol_qcu_alb_fre_ukr_swt_amr_prs_amh_lit_mao_spa_cic_ctl_moo_jav_tha_wly_tml_ses_bem_tur_slo_por_azi_akn_vie_chh_yor_zul_ewe	-0.65103995424282	-1.5581361699119	0.122597624397258
319	gam_nor_bem_slo_sod_tig_hau_bul_tur_azi_xho_bat_ewe_scr_dut_bsq_spa_amh_ses_cnt_alb_hin_dgb_arw_moo_ctl_hun_bam_ven_est_pol_heb_geo_swe_eng_rus_ben_chh_amr_ger_fin_zul_mly_cze_sun_jpn_knd_kor_lat_guj_akn_pan_mao_prs_aeg_tag_mnd_lit_fbf_rom_wly_ukr_fre_bos_svk_qcu_mcd_ita_afr_swt_owc_krd_mlt_urd_ind_grk_tsn_por_tsw_jav_tha_anl_tml_dyu_cic_aze_glc_mol_uzb_swa_vie_sid_yor_igb_lda	-0.0162646464684682	-0.0382768059027174	0.969549029545469
320	owc_arw_dgb_scr_anl_gam_heb_ctl_tur_azi_cic_tag_zul_guj_ukr_bsq_rom_amr_bam_cnt_cze_eng_fbf_urd_tsw_por_hun_dyu_ewe_est_alb_wly_geo_pan_slo_nor_prs_tig_sid_krd_fin_lda_jav_pol_mao_jpn_tml_kor_ben_hin_yor_ita_sun_mcd_sod_mly_mnd_ger_moo_grk_hau_rus_spa_swe_afr_qcu_svk_bos_glc_xho_chh_mol_aeg_fre_bat_lat_ses_bul_tsn_ind_tha_amh_knd_akn_bem_aze_lit_dut_uzb_ven_vie_mlt_igb_swt_swa	1.09063437291049	2.62566142526285	0.0101118374628119
321	gam_eng_swt_krd_tig_sod_heb_lat_tur_azi_zul_mly_ewe_urd_scr_bsq_glc_amr_xho_cnt_spa_dut_bam_guj_moo_lit_est_igb_swa_fin_por_amh_geo_hin_cze_ita_ben_hau_wly_afr_hun_tsn_sun_pan_tag_jpn_tml_kor_fre_ger_ses_svk_bat_alb_chh_mao_mnd_nor_cic_prs_sid_ukr_grk_rom_ctl_qcu_rus_bul_arw_fbf_anl_swe_mlt_mol_ind_pol_akn_mcd_lda_jav_tha_aeg_knd_yor_tsw_uzb_slo_bos_aze_dyu_vie_owc_ven_bem_dgb	-0.352658226760534	-0.834905290614533	0.405910698082442
322	sod_rom_dyu_svk_wly_amh_mlt_ger_aze_azi_akn_ind_ven_scr_lat_bsq_glc_sid_cic_mnd_pan_urd_ses_lit_bem_rus_fin_dgb_swa_hun_arw_hau_geo_slo_pol_prs_afr_heb_aeg_hin_est_tsw_tag_swe_jav_jpn_knd_kor_fre_grk_zul_guj_bat_nor_amr_mly_cnt_cze_ewe_mcd_chh_eng_ukr_ita_alb_qcu_ctl_bos_por_igb_owc_ben_anl_spa_sun_dut_fbf_bul_moo_mao_tha_gam_tml_xho_yor_uzb_krd_mol_tur_tsn_vie_tig_lda_bam_swt	-0.514383808032526	-1.22411354583135	0.22400144801385
323	anl_eng_dyu_prs_heb_amh_chh_grk_azi_tur_bem_jav_zul_scr_pan_bsq_glc_owc_ven_cnt_rus_spa_fbf_lat_akn_hin_est_ewe_dgb_fin_bos_amr_geo_lit_svk_swe_fre_wly_hau_bul_hun_cic_mly_ctl_sun_jpn_knd_kor_alb_slo_tsw_guj_bat_ger_mlt_tag_mnd_pol_moo_arw_gam_dut_ben_rom_mol_qcu_nor_ukr_ita_ses_tig_mcd_aeg_krd_ind_afr_swa_cze_lda_mao_tha_sod_tml_tsn_xho_aze_por_urd_uzb_swt_vie_sid_igb_yor_bam	0.214837701515464	0.505553387632554	0.614366338795691
324	gam_alb_tsn_rus_anl_owc_amr_bos_uzb_tur_ven_sun_dgb_mol_lit_bsq_spa_chh_tsw_mnd_hin_ctl_ses_ger_xho_eng_hun_fbf_akn_fin_swe_hau_geo_mcd_slo_por_ukr_sod_aeg_guj_est_bam_bat_grk_tag_jpn_knd_kor_rom_ben_zul_cze_mly_pan_amh_jav_cnt_glc_cic_scr_mlt_afr_dut_ita_urd_qcu_krd_lat_svk_lda_tig_bul_sid_arw_ind_prs_dyu_pol_ewe_mao_tha_wly_tml_igb_yor_aze_fre_nor_azi_swt_vie_heb_swa_moo_bem	-0.206014160630352	-0.487088579856626	0.627341663071514
325	sid_ukr_tsw_lit_hau_tig_amh_bul_uzb_azi_cic_tag_swa_swe_ben_bsq_alb_wly_akn_mnd_pan_slo_moo_krd_xho_scr_est_lda_ewe_hun_arw_sod_geo_mol_bos_rus_grk_owc_chh_eng_fin_yor_mao_guj_mly_jpn_tml_kor_rom_nor_ses_dut_sun_glc_gam_jav_cnt_hin_zul_por_heb_spa_fre_cze_ger_qcu_afr_ctl_mcd_igb_mlt_lat_anl_prs_bat_svk_bem_urd_dyu_ind_tha_aeg_knd_tsn_fbf_tur_pol_ita_aze_bam_vie_amr_dgb_ven_swt	0.56807700649019	1.34739271889837	0.181127378695121
326	gam_pol_ses_svk_heb_hau_sod_hin_uzb_tur_dyu_jav_zul_nor_fre_bsq_lit_amr_bam_mnd_mol_por_yor_grk_bem_spa_hun_fbf_swt_est_prs_tig_geo_rus_scr_glc_ctl_wly_amh_ukr_fin_tsn_mly_ita_sun_jpn_tml_kor_guj_ben_tsw_swe_tag_rom_chh_ind_cnt_cze_lda_afr_anl_eng_arw_alb_bos_qcu_pan_dut_lat_swa_mlt_krd_aeg_mcd_mao_slo_igb_urd_ewe_bat_tha_owc_knd_cic_moo_azi_ger_bul_aze_akn_vie_sid_ven_dgb_xho	0.617613143069611	1.46340704581895	0.146727764481661
327	gam_ita_tsn_prs_amr_hau_wly_grk_uzb_aze_fbf_jav_swt_bos_swe_bsq_bul_aeg_moo_mnd_nor_spa_akn_pan_zul_ger_est_igb_ses_fin_glc_tig_geo_slo_lat_scr_fre_sod_anl_urd_hun_ven_sun_dut_tag_jpn_tml_kor_ctl_hin_bam_pol_ind_ukr_chh_mly_cnt_rus_dyu_eng_mlt_mol_afr_alb_krd_qcu_arw_lit_cze_dgb_amh_svk_sid_mcd_bat_guj_bem_ben_yor_mao_tha_owc_knd_xho_lda_azi_por_rom_tur_swa_vie_heb_ewe_cic_tsw	-0.437099877485021	-1.03768056360764	0.30210929693904
328	tig_ita_tsn_ukr_hau_gam_owc_rom_uzb_aze_lda_bat_dyu_lit_hin_bsq_guj_sid_tsw_mnd_krd_prs_xho_ger_igb_scr_hun_swa_cic_fin_grk_amh_geo_por_mol_dut_fre_amr_wly_mcd_est_akn_mly_ctl_ind_jpn_knd_kor_ben_lat_swt_nor_sun_arw_anl_jav_cnt_rus_ewe_swe_mlt_pan_spa_bul_pol_qcu_alb_glc_svk_fbf_aeg_eng_sod_afr_tag_slo_bam_bos_zul_mao_tha_heb_tml_moo_ses_tur_cze_urd_azi_yor_vie_chh_dgb_ven_bem	0.0806757921161218	0.189959831490679	0.849754617793319
329	aeg_rus_moo_dut_amr_tig_sod_nor_tur_uzb_xho_bat_ven_ctl_urd_bsq_lat_anl_dgb_cnt_rom_svk_swt_slo_igb_glc_hun_yor_akn_est_cze_hau_geo_por_guj_fre_afr_sid_mlt_ger_fin_cic_tag_arw_sun_jpn_tml_kor_spa_mcd_ses_pan_mao_grk_gam_mly_mnd_mol_zul_hin_heb_swe_ita_krd_pol_qcu_eng_bos_ben_swa_amh_ukr_chh_bul_jav_prs_ewe_alb_bem_ind_tha_owc_knd_dyu_tsw_azi_lit_scr_aze_tsn_vie_wly_bam_lda_fbf	-0.845690964116532	-2.04481707109594	0.0436988977834189
330	hau_swe_xho_scr_wly_amr_amh_bul_tur_uzb_lda_mao_bem_urd_ctl_bsq_fre_sid_moo_mnd_lit_eng_bam_afr_fbf_pol_fin_ewe_dyu_est_lat_chh_geo_krd_ita_mcd_glc_aeg_anl_cze_hun_swt_jav_bos_bat_jpn_tml_kor_nor_ben_ses_spa_tag_ger_heb_mly_cnt_arw_igb_slo_mlt_alb_ukr_hin_dut_qcu_por_grk_guj_zul_sod_pan_gam_rom_ind_rus_dgb_svk_cic_sun_tha_owc_knd_tsw_akn_azi_prs_mol_aze_ven_vie_tig_tsn_swa_yor	-0.402346956870991	-0.954632860270292	0.342238206561618
331	mlt_slo_igb_cze_sid_tig_aeg_svk_aze_azi_lda_ind_yor_fre_nor_bsq_arw_anl_moo_mnd_krd_lat_zul_rom_swt_lit_est_swa_bem_hun_rus_wly_geo_prs_swe_scr_grk_amr_hau_bos_fin_ses_bat_ita_tag_jpn_knd_kor_mol_ukr_fbf_afr_sun_bul_chh_mao_cnt_dut_tsn_guj_owc_hin_spa_eng_pan_qcu_glc_ctl_ben_dgb_heb_por_sod_pol_mly_mcd_xho_alb_tsw_jav_tha_gam_tml_bam_akn_tur_urd_ger_uzb_cic_vie_amh_ewe_ven_dyu	-0.711585311624067	-1.7065191370681	0.0912486800327418
332	aeg_ukr_dyu_ger_gam_amh_chh_swe_tur_azi_swa_sun_yor_urd_fre_bsq_prs_sod_lda_cnt_rus_cze_dgb_mcd_igb_eng_fin_cic_swt_hun_slo_sid_geo_scr_lit_spa_mol_hau_tig_lat_est_tsw_tag_krd_mao_jpn_knd_kor_ita_svk_fbf_bul_ind_rom_mlt_jav_mnd_ctl_ses_alb_owc_pan_dut_bos_guj_qcu_ben_hin_por_zul_wly_glc_amr_nor_mly_pol_bam_grk_ewe_bat_tha_heb_tml_akn_tsn_aze_arw_afr_uzb_moo_vie_anl_ven_xho_bem	-0.358256105036943	-0.84830136753662	0.398448272761813
333	aeg_urd_cic_scr_amh_chh_owc_bul_uzb_aze_dyu_mao_ven_grk_krd_bsq_slo_gam_bam_mnd_mol_ben_xho_pol_moo_prs_est_tsn_akn_hun_ita_wly_geo_spa_cze_ger_pan_anl_sod_ukr_fin_swt_bat_nor_mly_jpn_knd_kor_glc_eng_bem_dut_ind_rus_amr_tag_cnt_bos_dgb_arw_sid_mcd_guj_swe_lit_qcu_alb_ctl_fre_lda_hau_hin_heb_lat_sun_por_zul_rom_igb_jav_tha_mlt_tml_ses_ewe_tur_afr_svk_azi_fbf_vie_tig_swa_yor_tsw	-0.204127989456954	-0.482078750713619	0.630882623384446
334	heb_dut_zul_urd_gam_hau_aeg_ben_aze_uzb_dyu_sun_igb_glc_prs_bsq_alb_owc_swt_cnt_rom_eng_lda_por_cic_ukr_est_yor_ses_fin_lat_amr_geo_svk_krd_ger_ctl_wly_mlt_guj_hun_dgb_jav_nor_mao_jpn_knd_kor_hin_mcd_bem_slo_mly_spa_sid_bat_mnd_pan_fbf_ita_sod_arw_scr_fre_afr_qcu_grk_cze_bul_ven_anl_bos_chh_rus_tag_lit_ewe_swe_tsw_ind_tha_tig_tml_swa_bam_azi_mol_pol_tur_moo_vie_amh_akn_tsn_xho	-0.789848849862335	-1.9007029449386	0.0604379561689813
335	sod_ita_lda_alb_gam_owc_hau_ger_aze_tur_ewe_sun_bem_grk_scr_bsq_krd_aeg_fbf_mnd_swe_rom_cic_rus_ses_cze_fin_swa_akn_hun_glc_amr_geo_dut_pol_ben_por_amh_anl_urd_est_swt_jav_nor_ind_jpn_tml_kor_bul_ukr_tsn_arw_mly_hin_sid_bat_cnt_ctl_dgb_pan_wly_lit_guj_svk_bos_qcu_spa_prs_mol_tsw_mlt_eng_tig_fre_mao_slo_yor_mcd_moo_tag_tha_chh_knd_igb_ven_azi_lat_afr_uzb_dyu_vie_heb_bam_xho_zul	-0.298767195128629	-0.707115158524124	0.48126302215042
336	owc_ctl_lda_krd_aeg_tig_mlt_slo_azi_tur_bam_jav_dyu_mcd_mol_bsq_fre_anl_akn_cnt_pan_cze_igb_lit_tsn_glc_est_cic_swa_fin_prs_hau_geo_rus_por_arw_swe_gam_sod_scr_hun_ewe_sun_svk_ind_jpn_knd_kor_lat_pol_yor_nor_mly_hin_amh_bat_mnd_grk_xho_bos_sid_afr_urd_dut_ben_qcu_guj_ger_ita_ven_heb_spa_chh_ukr_mao_rom_swt_alb_moo_tag_tha_wly_tml_dgb_tsw_uzb_bul_eng_aze_fbf_vie_amr_zul_bem_ses	-0.406295419780672	-0.965330572826242	0.336882805888534
337	chh_bul_tsn_arw_tig_heb_mlt_fre_azi_uzb_fbf_tag_akn_cze_slo_bsq_lat_amh_bam_cnt_grk_ben_cic_ger_lda_glc_fin_ven_swa_hun_hin_anl_geo_mol_lit_ita_scr_sod_sid_guj_est_dgb_mly_rus_bat_jpn_knd_kor_krd_svk_bem_afr_jav_urd_gam_sun_mnd_ukr_yor_pan_hau_mcd_dut_por_ctl_qcu_bos_pol_rom_igb_aeg_eng_amr_spa_ind_swe_zul_alb_dyu_mao_tha_owc_tml_ses_tsw_aze_nor_prs_tur_ewe_vie_wly_xho_moo_swt	-0.471109334580243	-1.12063524543101	0.26532867995341
338	aeg_alb_ses_grk_anl_tig_wly_nor_uzb_tur_tsn_mao_lda_lat_svk_bsq_pol_heb_dyu_cnt_ben_lit_tsw_arw_swt_glc_est_bem_bam_fin_urd_mlt_geo_ger_scr_slo_bul_chh_sod_ita_hun_akn_tag_ukr_jav_jpn_tml_kor_afr_mol_fbf_hin_ind_rus_gam_sun_mnd_mcd_cic_cze_owc_spa_rom_bos_pan_qcu_por_prs_swe_ven_hau_dut_amr_fre_bat_eng_swa_guj_dgb_mly_tha_sid_knd_moo_zul_aze_krd_ctl_azi_xho_vie_amh_igb_yor_ewe	-0.128520658700733	-0.3031504228377	0.762452321620992
339	sod_por_swa_cze_owc_chh_tig_krd_azi_tur_zul_tag_moo_lat_ben_bsq_fre_anl_dyu_mnd_bos_bul_swt_mcd_ses_urd_fin_xho_ven_est_lit_hau_geo_eng_hin_afr_glc_mlt_gam_scr_hun_tsw_bat_rus_ind_jpn_knd_kor_alb_mol_igb_dut_sun_spa_sid_mly_cnt_pol_cic_ctl_heb_ukr_nor_arw_svk_qcu_slo_ita_pan_dgb_wly_swe_amh_ger_mao_rom_ewe_guj_fbf_jav_tha_amr_tml_tsn_bem_aze_prs_grk_uzb_bam_vie_aeg_yor_akn_lda	-0.57065452730518	-1.36012468883965	0.177078396109713
340	sid_alb_dyu_cze_heb_owc_gam_urd_uzb_tur_swa_bat_xho_swe_bos_bsq_hin_amh_akn_mnd_ben_lit_dgb_guj_bam_slo_fin_ven_igb_hun_por_hau_geo_rus_pol_mcd_lat_mlt_chh_pan_est_ewe_mly_nor_mao_jpn_knd_kor_krd_ctl_fbf_ita_sun_ger_anl_tag_cnt_fre_swt_eng_sod_svk_afr_scr_mol_qcu_spa_arw_ukr_bem_wly_grk_aeg_rom_ind_dut_lda_glc_ses_jav_tha_amr_tml_moo_tsw_azi_prs_bul_aze_tsn_vie_tig_zul_yor_cic	0.390565800402473	0.919192133706652	0.360373055323037
341	heb_scr_zul_dut_gam_aeg_mlt_swe_uzb_azi_lda_tag_dgb_svk_rus_bsq_prs_sid_ven_mnd_fre_mol_cic_ctl_dyu_ben_est_tsn_swa_fin_spa_hau_geo_pol_slo_bul_grk_chh_amr_rom_hun_ses_ind_glc_bat_jpn_tml_kor_alb_por_ewe_eng_sun_nor_owc_mao_cnt_bos_akn_guj_tig_ita_krd_lit_mcd_qcu_afr_arw_ukr_moo_anl_hin_amh_urd_mly_cze_igb_ger_tsw_jav_tha_sod_knd_yor_bam_tur_pan_lat_aze_xho_vie_wly_bem_swt_fbf	-0.930967367953275	-2.26268381394132	0.0259825491944114
342	heb_krd_ven_glc_sod_amr_owc_hin_uzb_azi_tsn_jav_fbf_grk_ita_bsq_pan_amh_moo_mnd_lat_swe_xho_cze_bam_pol_fin_tsw_lda_est_fre_wly_geo_eng_ben_spa_rus_aeg_tig_arw_hun_swt_bat_urd_mly_jpn_tml_kor_afr_alb_ewe_bul_sun_mol_gam_ind_cnt_ukr_dyu_ctl_chh_por_guj_mcd_ger_qcu_lit_slo_rom_dgb_mlt_bos_sid_nor_tag_svk_zul_dut_cic_mao_tha_anl_knd_swa_akn_aze_prs_scr_tur_bem_vie_hau_ses_yor_igb	-0.789084807480585	-1.89854482770053	0.0607249090146874
343	gam_grk_zul_scr_heb_hau_mlt_pol_tur_aze_akn_tag_ses_urd_por_bsq_arw_owc_bem_cnt_slo_bos_dgb_glc_yor_nor_fin_cic_tsw_est_prs_tig_geo_eng_lit_ita_mol_wly_anl_ctl_hun_fbf_bat_mcd_sun_jpn_knd_kor_swe_ger_lda_pan_jav_fre_aeg_mly_mnd_ukr_ewe_krd_amh_hin_guj_lat_rom_qcu_afr_alb_rus_xho_chh_ben_sod_bul_mao_dut_bam_spa_swa_ind_tha_sid_tml_igb_swt_uzb_cze_svk_azi_tsn_vie_amr_dyu_moo_ven	-0.179413182392663	-0.423257314940838	0.673084734640431
344	owc_pan_ewe_dut_sid_wly_mlt_bul_aze_uzb_tsw_ind_dyu_ben_alb_bsq_ctl_hau_bem_mnd_swe_eng_swa_ita_igb_ukr_fin_akn_yor_est_svk_gam_geo_scr_hin_guj_prs_tig_amr_urd_hun_tsn_tag_spa_mly_jpn_tml_kor_arw_grk_ses_ger_mao_rus_anl_sun_cnt_krd_lda_nor_aeg_rom_pol_lat_glc_qcu_mcd_bos_afr_cic_heb_lit_sod_slo_jav_fre_bam_cze_moo_bat_tha_amh_knd_dgb_zul_tur_por_mol_azi_xho_vie_chh_swt_ven_fbf	0.654054541995886	1.55091096433234	0.124319531758428
345	anl_ukr_dgb_dut_amr_owc_heb_slo_aze_uzb_swa_jav_xho_fre_bos_bsq_mcd_mlt_bam_cnt_urd_nor_ses_svk_moo_hin_fin_bem_ewe_est_ger_sod_geo_bul_ctl_ita_mol_wly_chh_por_hun_zul_bat_ben_sun_jpn_knd_kor_swe_lit_akn_pol_mao_afr_tig_mly_mnd_alb_cic_lat_aeg_spa_arw_rus_scr_qcu_grk_cze_prs_swt_sid_guj_gam_eng_ind_rom_dyu_pan_tsw_tag_tha_amh_tml_igb_ven_azi_krd_glc_tur_lda_vie_hau_tsn_yor_fbf	0.0198285438695241	0.0466986386171089	0.962853549273846
346	chh_por_fbf_rus_wly_sid_amh_eng_tur_aze_xho_mao_cic_slo_ita_bsq_mcd_hau_dgb_cnt_pan_prs_lda_hin_ses_rom_fin_swa_akn_hun_pol_tig_geo_glc_bul_ctl_mol_anl_owc_fre_est_swt_bat_ukr_jav_jpn_tml_kor_alb_cze_dyu_grk_mly_urd_amr_tag_mnd_nor_igb_svk_aeg_lit_bos_ben_ger_qcu_krd_spa_guj_zul_sod_dut_heb_lat_sun_afr_yor_arw_tsw_ind_tha_mlt_knd_moo_ven_azi_scr_swe_uzb_ewe_vie_gam_bem_tsn_bam	0.642886200903668	1.52353007777079	0.131019481924943
347	mlt_svk_tsn_lat_heb_amr_hau_ukr_azi_uzb_moo_sun_zul_glc_lit_bsq_bul_chh_ven_mnd_guj_ger_lda_krd_bam_arw_fin_ewe_yor_est_eng_gam_geo_scr_cze_bos_por_sod_tig_ctl_hun_swt_mao_fre_jav_jpn_knd_kor_nor_pan_bem_spa_bat_prs_aeg_tag_cnt_swe_fbf_grk_amh_mol_ita_alb_afr_qcu_rus_pol_ben_ses_wly_hin_sid_mcd_ind_slo_akn_dut_cic_mly_tha_anl_tml_dgb_swa_tur_urd_rom_aze_tsw_vie_owc_dyu_xho_igb	0.0719256040727733	0.169305041814036	0.865924426477978
348	amh_por_swt_scr_chh_hau_mlt_fre_azi_tur_dgb_jav_igb_slo_ctl_bsq_guj_amr_yor_cnt_alb_svk_moo_lat_bem_krd_est_zul_bam_hun_ita_sod_geo_cze_eng_dut_afr_tig_heb_grk_fin_ses_tag_lit_bat_jpn_tml_kor_pol_rus_akn_mcd_mao_hin_owc_ind_mnd_glc_swa_bos_sid_mol_swe_arw_rom_qcu_ger_prs_spa_fbf_wly_urd_aeg_ben_mly_pan_ven_nor_cic_sun_tha_anl_knd_lda_tsw_uzb_bul_ukr_aze_tsn_vie_gam_ewe_dyu_xho	-0.66755841719166	-1.59592259235525	0.113898795094958
349	hau_glc_akn_mol_mlt_wly_sod_mcd_aze_uzb_ewe_mao_moo_bul_svk_bsq_cze_tig_yor_cnt_ger_slo_dyu_dut_swa_lat_fin_tsn_bem_est_rom_amr_geo_spa_grk_arw_alb_amh_sid_lit_hun_ven_jav_prs_ind_jpn_tml_kor_ctl_urd_cic_ben_sun_ukr_anl_mly_mnd_scr_fbf_hin_owc_afr_pol_swe_eng_qcu_ita_guj_por_igb_gam_fre_chh_krd_bat_rus_swt_bos_ses_tag_tha_aeg_knd_zul_dgb_azi_nor_pan_tur_lda_vie_heb_xho_bam_tsw	-0.569448206519452	-1.35797192248111	0.177758157338131
350	anl_alb_ewe_guj_sid_tig_sod_ger_aze_uzb_dyu_bat_fbf_scr_lat_bsq_lit_mlt_swa_mnd_mol_bos_cic_spa_igb_svk_hun_bam_ven_fin_ita_owc_geo_mcd_bul_ben_prs_chh_aeg_grk_est_swt_mao_urd_jav_jpn_tml_kor_krd_dut_yor_arw_sun_swe_hau_mly_cnt_rus_dgb_nor_amh_hin_ctl_pol_slo_qcu_eng_ukr_glc_moo_wly_cze_heb_rom_ind_afr_lda_pan_ses_tag_tha_amr_knd_xho_zul_azi_fre_por_tur_tsw_vie_gam_bem_akn_tsn	-0.651627338047737	-1.55779619107416	0.122678221243304
351	gam_bul_lda_mol_chh_hau_anl_krd_azi_tur_dyu_mao_swt_urd_ukr_bsq_nor_amh_igb_cnt_eng_rus_bam_svk_ses_ben_hun_ven_akn_fin_arw_sod_geo_slo_bos_prs_rom_sid_aeg_fre_est_dgb_tag_lit_sun_jpn_knd_kor_pan_swe_ewe_afr_ind_mcd_mlt_bat_mnd_guj_zul_por_amr_spa_hin_pol_grk_qcu_ger_ita_ctl_fbf_owc_dut_wly_alb_jav_lat_tsn_scr_xho_mly_tha_heb_tml_yor_moo_aze_glc_cze_uzb_tsw_vie_tig_bem_swa_cic	-0.71114172457887	-1.70617656433678	0.0913126941438755
352	amh_dut_xho_afr_aeg_sod_wly_swe_azi_aze_ven_sun_moo_svk_arw_bsq_ctl_tig_tsn_mnd_eng_ben_tsw_fre_lda_nor_fin_fbf_ses_est_prs_owc_geo_alb_scr_bos_guj_mlt_sid_cze_hun_cic_jav_lit_ind_jpn_tml_kor_glc_pan_akn_bul_tag_mcd_amr_mao_cnt_krd_zul_por_chh_grk_lat_ita_slo_qcu_mol_ukr_urd_dgb_heb_spa_gam_rom_bat_hin_yor_rus_igb_mly_tha_hau_knd_bam_swt_uzb_ger_pol_tur_swa_vie_anl_bem_dyu_ewe	-0.479520125991537	-1.14011504753934	0.257166138238099
353	chh_rom_dgb_scr_sid_tig_sod_krd_azi_aze_swa_mly_zul_slo_svk_bsq_ukr_anl_akn_cnt_bul_urd_bam_guj_yor_glc_fin_tsn_swt_hun_afr_mlt_geo_lat_rus_swe_ger_wly_amh_nor_est_fbf_bat_arw_tag_jpn_knd_kor_cze_ctl_ses_hin_jav_ita_aeg_mao_mnd_mol_bem_prs_amr_eng_spa_por_pan_qcu_bos_grk_mcd_tsw_hau_alb_owc_dut_sun_pol_cic_fre_ewe_ind_tha_gam_tml_moo_lda_uzb_ben_lit_tur_igb_vie_heb_dyu_xho_ven	0.281752207637584	0.663469206761104	0.508671418994649
354	amr_alb_cic_ctl_wly_owc_chh_grk_tur_azi_tsn_mly_swt_ben_scr_bsq_nor_anl_bem_cnt_rus_cze_yor_pol_igb_eng_est_akn_lda_hun_ita_aeg_geo_ukr_dut_ger_spa_tig_heb_prs_fin_xho_mao_afr_tag_jpn_knd_kor_krd_fre_bam_mcd_jav_lit_amh_ind_mnd_svk_moo_urd_gam_hin_mol_pan_por_qcu_slo_swe_bul_tsw_sid_lat_mlt_rom_bat_glc_ses_arw_dyu_sun_tha_hau_tml_ewe_dgb_uzb_guj_bos_aze_fbf_vie_sod_zul_ven_swa	-0.141637827109278	-0.33414705874154	0.73902093098352
355	heb_rom_lda_arw_gam_sid_aeg_hin_uzb_azi_dgb_ind_tsn_afr_spa_bsq_pol_sod_cic_cnt_pan_svk_ewe_ctl_bem_dut_fin_tsw_bam_est_urd_anl_geo_mol_scr_ben_por_mlt_owc_fre_hun_swt_tag_ita_mly_jpn_tml_kor_cze_krd_igb_nor_sun_eng_tig_bat_mnd_lit_xho_grk_amh_slo_ger_rus_lat_qcu_alb_bul_guj_ven_wly_bos_hau_glc_jav_prs_zul_mcd_dyu_mao_tha_amr_knd_ses_fbf_tur_ukr_swe_aze_moo_vie_chh_akn_swa_yor	-0.939772193259672	-2.27841330698728	0.0249911743024548
356	hau_rus_bem_nor_gam_sod_owc_ctl_tur_azi_dgb_bat_moo_scr_arw_bsq_lat_anl_xho_cnt_alb_guj_cic_grk_fbf_swe_fin_lda_yor_est_ita_tig_geo_lit_ukr_ger_spa_amh_chh_pan_hun_igb_ind_bul_mao_jpn_knd_kor_rom_bos_ewe_hin_jav_glc_heb_sun_mnd_cze_swa_mol_aeg_mcd_krd_fre_urd_qcu_eng_por_afr_bam_mlt_svk_wly_ben_tag_prs_tsw_slo_swt_mly_tha_sid_tml_ses_akn_uzb_pol_dut_aze_tsn_vie_amr_dyu_zul_ven	-0.000705779734069214	-0.00166405984160252	0.998675837260645
357	hau_fre_swt_nor_amr_mlt_anl_glc_aze_azi_yor_bat_akn_krd_svk_bsq_bos_tig_ewe_mnd_lit_rus_bam_afr_zul_mol_est_xho_dgb_fin_spa_amh_geo_slo_urd_ita_ukr_aeg_chh_ger_hun_dyu_tag_ben_sun_jpn_knd_kor_ctl_cze_tsw_lat_mao_rom_gam_jav_cnt_scr_tsn_por_wly_guj_swe_eng_mcd_qcu_grk_prs_pol_moo_owc_dut_sod_arw_mly_hin_swa_bul_cic_ind_tha_heb_tml_fbf_bem_uzb_alb_pan_tur_ven_vie_sid_igb_lda_ses	-0.663089903022263	-1.58757227099254	0.115777353802503
358	sod_mol_igb_lat_hau_mlt_anl_fre_aze_tur_ewe_mly_swa_arw_rom_bsq_lit_sid_bem_cnt_pan_cze_xho_afr_fbf_rus_est_moo_akn_hun_mcd_amh_geo_bul_ukr_ctl_slo_amr_gam_scr_fin_tsw_ind_spa_bat_jpn_knd_kor_ita_svk_cic_pol_jav_urd_heb_tag_mnd_ben_yor_krd_wly_swe_guj_alb_grk_qcu_hin_por_prs_bam_owc_eng_chh_bos_mao_dut_swt_nor_dgb_sun_tha_aeg_tml_dyu_ses_azi_ger_glc_uzb_ven_vie_tig_lda_tsn_zul	-0.499470565314589	-1.18729134573477	0.238136480094477
359	hau_lat_tsw_rom_aeg_amh_tig_bul_azi_aze_zul_sun_tsn_guj_mol_bsq_lit_sod_yor_cnt_ger_ita_bem_svk_fbf_pol_est_igb_ven_fin_ukr_sid_geo_cze_urd_slo_rus_chh_gam_nor_hun_dgb_ind_spa_mao_jpn_knd_kor_hin_mcd_moo_afr_bat_fre_anl_jav_mnd_ben_lda_scr_owc_eng_pan_swe_glc_qcu_por_prs_grk_bam_mlt_krd_amr_alb_mly_arw_swt_ctl_ses_tag_tha_heb_tml_swa_ewe_uzb_dut_bos_tur_cic_vie_wly_dyu_akn_xho	0.450721380984441	1.06369752631887	0.290219873581043
360	aeg_pol_swa_ita_gam_owc_chh_ben_azi_aze_igb_mao_bem_bos_guj_bsq_ukr_anl_tsn_cnt_grk_spa_dyu_alb_tsw_scr_est_yor_ewe_fin_dut_mlt_geo_slo_lat_hin_afr_amh_amr_rom_hun_fbf_ind_eng_bat_jpn_knd_kor_svk_krd_cic_ctl_tag_mcd_tig_mly_mnd_rus_akn_fre_sid_lit_urd_cze_pan_qcu_prs_mol_por_ven_wly_ger_sod_glc_jav_swe_zul_bul_bam_sun_tha_heb_tml_dgb_swt_uzb_nor_arw_tur_ses_vie_hau_moo_lda_xho	-1.05856763109496	-2.59211498096778	0.0110774449644154
361	anl_nor_yor_scr_mlt_owc_sid_bul_azi_aze_cic_mao_moo_por_urd_bsq_pan_tig_akn_mnd_hin_spa_dgb_eng_bem_ita_est_ven_swt_fin_guj_amh_geo_grk_prs_rus_arw_chh_gam_ukr_hun_ses_ind_fre_tag_jpn_knd_kor_bos_glc_fbf_alb_jav_swe_wly_bat_cnt_ben_swa_mcd_amr_ger_dut_svk_pol_qcu_slo_lat_ctl_ewe_hau_lit_aeg_mol_sun_cze_bam_afr_igb_mly_tha_sod_tml_zul_tsn_uzb_krd_rom_tur_xho_vie_heb_tsw_lda_dyu	-0.13843223600211	-0.326772943755294	0.744573927772504
362	chh_urd_swa_ben_tig_wly_mlt_lat_aze_azi_cic_mly_swt_bos_bul_bsq_ctl_sid_bam_cnt_afr_mcd_yor_mol_ses_fre_est_xho_zul_hun_eng_anl_geo_grk_swe_ita_por_aeg_heb_arw_fin_dgb_mao_svk_tag_jpn_tml_kor_pol_guj_bem_alb_ind_hin_amr_sun_mnd_krd_ven_dut_owc_pan_ukr_prs_rom_qcu_scr_lit_glc_tsw_sod_cze_amh_spa_bat_ger_dyu_nor_fbf_jav_tha_hau_knd_ewe_igb_uzb_slo_rus_tur_moo_vie_gam_tsn_akn_lda	-0.339215500528944	-0.803397318656132	0.423793754024397
363	gam_arw_igb_pol_heb_chh_aeg_swe_aze_azi_bam_ind_tsn_ukr_alb_bsq_prs_mlt_dyu_mnd_bul_svk_ven_dut_swt_afr_est_lda_ewe_fin_hin_amh_geo_ben_bos_mcd_eng_tig_amr_ger_hun_tsw_mao_spa_tag_jpn_tml_kor_glc_urd_yor_fre_jav_ctl_anl_sun_cnt_pan_moo_krd_owc_mol_grk_rus_scr_qcu_nor_guj_lat_ses_sid_cze_wly_lit_bat_por_akn_ita_zul_mly_tha_sod_knd_fbf_bem_uzb_slo_rom_tur_cic_vie_hau_dgb_xho_swa	-0.0802419876964574	-0.188961651712222	0.850534635572582
364	sod_pol_akn_spa_amh_anl_amr_bos_azi_aze_xho_sun_bem_fre_glc_bsq_ita_owc_cic_mnd_arw_lit_yor_prs_fbf_bul_hun_tsn_lda_est_krd_wly_geo_hin_mcd_cze_afr_tig_chh_nor_fin_ven_mly_swe_jav_jpn_tml_kor_scr_eng_ses_rus_tag_lat_aeg_mao_cnt_slo_swa_alb_mlt_ger_urd_guj_grk_qcu_ctl_rom_dut_zul_sid_ukr_heb_por_bat_mol_tsw_ben_moo_ind_tha_gam_knd_swt_igb_tur_pan_svk_uzb_dyu_vie_hau_bam_ewe_dgb	-0.169292801217507	-0.399830130590373	0.690198475517026
365	gam_spa_yor_glc_anl_chh_heb_ger_azi_uzb_swt_jav_igb_slo_mol_bsq_mcd_hau_ses_cnt_pol_rom_tsn_guj_dyu_pan_fin_moo_bem_est_afr_sid_geo_ita_eng_ctl_grk_aeg_owc_dut_hun_xho_ind_prs_sun_jpn_tml_kor_rus_scr_ven_ben_mao_por_tig_tag_mnd_svk_akn_bos_amr_lat_nor_alb_arw_qcu_krd_cze_hin_dgb_mlt_urd_wly_swe_bat_lit_lda_fre_zul_mly_tha_sod_knd_fbf_swa_aze_ukr_bul_tur_ewe_vie_amh_cic_tsw_bam	-0.231853652459468	-0.548330068829857	0.584779157209548
366	sid_mcd_tsw_grk_mlt_hau_anl_ukr_uzb_aze_dgb_tag_xho_rom_slo_bsq_swe_gam_cic_mnd_pan_prs_lda_ger_ven_hin_fin_swa_swt_est_ita_heb_geo_nor_por_scr_rus_sod_amh_spa_hun_dyu_ind_lat_sun_jpn_knd_kor_bos_bul_bem_eng_mao_glc_amr_mly_cnt_afr_zul_pol_owc_krd_lit_ben_arw_qcu_urd_dut_ctl_ses_chh_cze_tig_fre_jav_svk_igb_alb_fbf_bat_tha_wly_tml_bam_ewe_azi_guj_mol_tur_tsn_vie_aeg_akn_moo_yor	-0.641539844201343	-1.53838163559701	0.127350905623424
367	aeg_mol_igb_afr_owc_wly_sid_hin_aze_tur_ven_tag_bam_grk_scr_bsq_eng_hau_swt_cnt_lit_pan_xho_glc_lda_fre_fin_dgb_cic_hun_slo_amh_geo_ben_prs_ger_mcd_tig_gam_rom_est_tsw_bat_rus_jav_jpn_knd_kor_ctl_svk_dyu_dut_mao_swe_heb_sun_mnd_pol_moo_krd_mlt_ukr_bul_arw_alb_qcu_nor_spa_urd_bem_chh_lat_anl_cze_ind_ita_zul_por_akn_mly_tha_sod_tml_ses_fbf_azi_guj_bos_uzb_ewe_vie_amr_swa_tsn_yor	-0.394118449321177	-0.934923055303391	0.352249209198979
368	sid_ctl_dyu_nor_tig_gam_chh_grk_uzb_tur_xho_mly_moo_swe_lat_bsq_rom_owc_bem_cnt_ukr_ita_akn_por_tsn_alb_hun_dgb_igb_est_lit_hau_geo_krd_glc_bul_pan_anl_amh_ger_fin_swt_mao_mcd_sun_jpn_knd_kor_mol_eng_tsw_arw_ind_scr_aeg_tag_mnd_ben_ven_hin_heb_fre_svk_pol_guj_qcu_cze_spa_rus_lda_sod_bos_wly_dut_jav_afr_ewe_slo_swa_bat_tha_mlt_tml_ses_bam_aze_prs_urd_azi_cic_vie_amr_yor_fbf_zul	0.148456407104389	0.349668138059955	0.72737835328431
369	aeg_arw_igb_bos_chh_tig_sod_svk_aze_tur_moo_bat_dgb_ukr_spa_bsq_scr_amr_lda_mnd_lit_ben_dyu_grk_tsw_krd_hun_bem_akn_fin_guj_gam_geo_urd_ita_fre_eng_owc_heb_cze_est_fbf_jav_mol_tag_jpn_tml_kor_pol_ctl_tsn_rom_ind_alb_amh_mly_cnt_hin_swt_afr_anl_nor_prs_por_swe_qcu_dut_bul_slo_cic_hau_rus_sid_mcd_sun_pan_swa_lat_ewe_mao_tha_wly_knd_zul_xho_azi_glc_ger_uzb_yor_vie_mlt_bam_ven_ses	0.0280384323905379	0.0660344877636892	0.94749211613812
370	wly_mcd_cic_dut_sod_aeg_amr_scr_azi_uzb_tsw_mly_fbf_fre_lat_bsq_krd_chh_moo_cnt_grk_bul_yor_ctl_lda_lit_hun_xho_bam_fin_por_sid_geo_ukr_rus_afr_ita_anl_mlt_svk_est_dgb_tag_spa_ind_jpn_knd_kor_hin_pan_ewe_pol_bat_ben_gam_jav_mnd_mol_igb_guj_hau_ger_alb_nor_rom_qcu_prs_cze_eng_zul_amh_urd_heb_arw_sun_slo_swt_swe_ses_mao_tha_owc_tml_bem_ven_aze_glc_bos_tur_swa_vie_tig_tsn_akn_dyu	-0.744348586785038	-1.7881940391479	0.0770013337191013
371	sod_mol_ven_ben_wly_owc_anl_glc_uzb_azi_ewe_ind_ses_swe_cze_bsq_ctl_sid_bem_mnd_scr_urd_dgb_rom_akn_por_est_igb_zul_fin_arw_amh_geo_lat_ita_bos_guj_aeg_chh_krd_hun_lda_sun_slo_tag_jpn_tml_kor_ukr_nor_swa_svk_bat_grk_amr_jav_cnt_pol_swt_hin_tig_rus_afr_fre_bul_qcu_prs_lit_dut_tsw_gam_spa_heb_pan_mly_alb_fbf_eng_dyu_mao_tha_mlt_knd_tsn_yor_tur_mcd_ger_aze_xho_vie_hau_bam_cic_moo	-0.52299168535715	-1.24518802963784	0.21619100012325
372	sod_pan_xho_alb_gam_hau_mlt_rom_uzb_azi_moo_ind_igb_mcd_lat_bsq_hin_sid_fbf_mnd_ben_eng_swt_glc_swa_slo_hun_ewe_yor_est_rus_amh_geo_scr_prs_ger_por_owc_anl_ukr_fin_lda_jav_guj_tag_jpn_knd_kor_mol_bul_akn_nor_sun_pol_wly_mao_cnt_svk_dyu_ita_amr_urd_cze_swe_dut_qcu_bos_arw_lit_tsw_aeg_ctl_heb_spa_bat_grk_bam_krd_dgb_mly_tha_tig_tml_cic_ses_tur_fre_afr_aze_tsn_vie_chh_bem_zul_ven	-0.239772315750202	-0.566720529961329	0.572269304673249
373	sod_bos_ses_por_amr_wly_heb_ctl_tur_azi_igb_bat_ewe_ger_pol_bsq_ukr_gam_tsw_mnd_mcd_glc_dyu_arw_moo_scr_est_lda_cic_hun_spa_sid_geo_fre_hin_slo_prs_mlt_chh_guj_fin_yor_sun_rom_mao_jpn_tml_kor_rus_urd_bem_ben_mly_lat_hau_jav_cnt_nor_akn_alb_tig_cze_pan_lit_afr_qcu_eng_krd_svk_swa_anl_grk_amh_bul_ind_ita_ven_dut_bam_tag_tha_owc_knd_fbf_dgb_uzb_swe_mol_aze_tsn_vie_aeg_zul_xho_swt	-0.0277748954646773	-0.0655093608688415	0.947909069458275
374	amh_mol_ven_alb_mlt_gam_chh_fre_uzb_tur_igb_bat_tsw_nor_ctl_bsq_eng_owc_swa_mnd_krd_guj_bem_dut_moo_pan_est_lda_xho_fin_urd_aeg_geo_bos_ben_ukr_lit_sid_wly_ita_hun_akn_jav_rus_sun_jpn_knd_kor_spa_slo_dgb_afr_mao_hin_sod_mly_cnt_prs_bam_svk_hau_scr_bul_rom_swe_qcu_pol_por_glc_zul_amr_ger_tig_arw_ind_lat_cic_grk_fbf_tag_tha_heb_tml_dyu_ewe_azi_cze_mcd_aze_swt_vie_anl_tsn_ses_yor	0.21205027667975	0.502027856132327	0.616834464445546
375	amr_mol_xho_rom_gam_aeg_chh_bul_azi_aze_akn_mao_lda_glc_eng_bsq_bos_amh_dgb_cnt_ukr_lat_ven_afr_swa_ita_hun_ses_cic_fin_guj_heb_geo_fre_ctl_scr_arw_sod_hau_mcd_est_moo_ind_pol_bat_jpn_knd_kor_por_lit_zul_spa_tag_nor_owc_jav_mnd_alb_tsn_pan_mlt_rus_slo_hin_dut_qcu_ger_grk_krd_swt_wly_svk_tig_urd_sun_cze_dyu_prs_ewe_mly_tha_sid_tml_igb_bam_uzb_swe_ben_tur_bem_vie_anl_tsw_fbf_yor	-0.923603532027161	-2.24019779616693	0.0274597154451201
376	heb_grk_dyu_cze_sid_wly_gam_lit_azi_tur_fbf_mao_bem_por_ita_bsq_rus_sod_ses_cnt_glc_ctl_zul_bul_bam_eng_fin_tsw_moo_est_ben_amh_geo_lat_ger_svk_alb_mlt_chh_mcd_hun_lda_mly_afr_bat_jpn_tml_kor_ukr_slo_ewe_bos_sun_krd_tig_ind_mnd_prs_swt_hin_aeg_urd_arw_mol_dut_qcu_rom_pan_guj_cic_anl_fre_owc_scr_jav_nor_yor_pol_tsn_tag_tha_amr_knd_ven_xho_uzb_swe_spa_aze_igb_vie_hau_akn_dgb_swa	-0.0651850606331302	-0.153708154811471	0.878172900052721
377	tig_ger_xho_pol_amh_gam_heb_swe_azi_uzb_fbf_sun_dyu_dut_fre_bsq_krd_amr_ewe_cnt_slo_guj_ses_mol_moo_ben_fin_ven_bam_hun_cze_owc_geo_lit_urd_afr_arw_hau_chh_eng_est_bem_jav_nor_ind_jpn_tml_kor_ctl_ita_akn_bul_mly_grk_aeg_bat_mnd_lat_tsw_hin_sid_spa_glc_mcd_ukr_qcu_pan_rom_svk_tsn_anl_rus_mlt_por_mao_scr_igb_alb_cic_tag_tha_wly_knd_swa_dgb_tur_bos_prs_aze_zul_vie_sod_yor_lda_swt	-0.335509166251254	-0.794780810266677	0.428764637133405
378	sid_bul_bam_bos_tig_amh_sod_arw_azi_uzb_bem_bat_swt_rus_slo_bsq_prs_heb_ven_mnd_guj_lit_moo_krd_cic_ger_est_zul_dgb_hun_mol_wly_geo_ben_ukr_eng_glc_owc_gam_ctl_fin_xho_sun_alb_tag_jpn_knd_kor_cze_svk_tsn_nor_mly_urd_anl_mao_cnt_grk_ewe_pol_amr_dut_rom_scr_spa_qcu_swe_hin_pan_dyu_mlt_mcd_hau_ita_ind_lat_akn_afr_lda_jav_tha_aeg_tml_ses_tsw_tur_por_fre_aze_igb_vie_chh_yor_fbf_swa	0.11656749356221	0.274358897836516	0.784417330809974
379	wly_alb_fbf_mcd_amh_hau_gam_arw_aze_tur_ven_bat_dyu_grk_afr_bsq_slo_amr_akn_cnt_por_mol_xho_pan_moo_eng_hun_ewe_igb_est_ita_sod_geo_cze_dut_nor_ctl_mlt_owc_urd_fin_tsw_mao_pol_mly_jpn_knd_kor_bul_lit_cic_guj_tag_glc_sid_ind_mnd_hin_tsn_swe_anl_lat_rus_fre_spa_qcu_svk_scr_rom_dgb_aeg_prs_tig_krd_jav_ger_bem_bos_swa_sun_tha_chh_tml_lda_swt_azi_ukr_ben_uzb_zul_vie_heb_yor_ses_bam	0.363020401797489	0.857082231728871	0.393602664544986
380	amh_ctl_tsw_grk_hau_amr_anl_eng_uzb_azi_dyu_mao_ses_alb_ger_bsq_cze_sid_cic_mnd_mol_lit_ven_pol_zul_nor_fin_yor_akn_hun_fre_heb_geo_lat_bul_guj_bos_owc_wly_scr_est_bem_jav_svk_tag_jpn_tml_kor_prs_rom_igb_spa_ind_por_sod_bat_cnt_glc_ewe_arw_mlt_dut_urd_swe_mcd_qcu_ukr_slo_hin_fbf_aeg_afr_gam_ben_sun_rus_dgb_pan_tsn_mly_tha_tig_knd_lda_xho_aze_krd_ita_tur_bam_vie_chh_swt_swa_moo	0.247504924324245	0.582749444767091	0.561472314897028
381	amr_dut_yor_mcd_hau_sod_gam_lat_tur_aze_tsw_jav_zul_arw_hin_bsq_nor_wly_ses_cnt_spa_cze_moo_bos_xho_bul_fin_bem_swt_est_krd_mlt_geo_glc_ger_fre_ita_amh_aeg_grk_hun_dgb_bat_pol_tag_jpn_tml_kor_eng_slo_fbf_afr_mao_rus_chh_mly_mnd_swe_akn_ukr_sid_lit_guj_pan_ctl_qcu_ben_prs_por_tsn_owc_scr_anl_svk_sun_alb_cic_mol_bam_ind_tha_tig_knd_lda_ewe_azi_urd_rom_uzb_dyu_vie_heb_ven_swa_igb	0.034757184548767	0.0818115932633427	0.934972353992618
382	sod_lat_swt_por_anl_hau_mlt_afr_aze_uzb_xho_bat_zul_cze_dut_bsq_lit_gam_lda_cnt_fre_ita_yor_alb_igb_ger_fin_swa_ewe_est_hin_heb_geo_rus_bos_bul_krd_amr_owc_ben_hun_cic_jav_nor_mly_jpn_tml_kor_prs_ctl_tsn_mol_sun_glc_sid_mao_mnd_grk_dyu_spa_amh_scr_pol_rom_mcd_qcu_eng_ukr_urd_fbf_tig_pan_wly_guj_ind_slo_ses_svk_bem_tag_tha_chh_knd_tsw_akn_tur_swe_arw_azi_bam_vie_aeg_dgb_moo_ven	-0.495050969531018	-1.17977019793836	0.241100703442957
383	amr_eng_swt_mcd_owc_anl_amh_lat_azi_uzb_dyu_mao_bem_afr_urd_bsq_rom_wly_swa_cnt_ger_swe_zul_bul_tsw_grk_hun_moo_lda_fin_slo_tig_geo_arw_pan_ukr_hin_gam_sod_glc_est_ses_ind_cze_tag_jpn_knd_kor_fre_mol_akn_dut_jav_prs_sid_sun_mnd_spa_xho_bos_heb_alb_ita_rus_por_qcu_pol_lit_scr_cic_aeg_nor_hau_ben_bat_krd_tsn_guj_ewe_mly_tha_mlt_tml_fbf_bam_tur_ctl_svk_aze_igb_vie_chh_dgb_yor_ven	-0.0725871165658043	-0.170962643803227	0.864624553850654
384	gam_slo_cic_afr_amr_amh_wly_svk_uzb_aze_ewe_mly_tsn_guj_mol_bsq_eng_anl_dyu_cnt_mcd_urd_akn_fre_tsw_hin_est_xho_moo_hun_arw_sid_geo_krd_pol_lit_pan_aeg_tig_cze_fin_dgb_bat_rus_mao_jpn_tml_kor_por_bos_ven_ukr_jav_prs_sod_ind_mnd_grk_yor_ger_hau_scr_dut_ctl_spa_qcu_glc_ben_ita_igb_mlt_bul_heb_alb_sun_swe_fbf_lat_bam_tag_tha_owc_knd_bem_zul_azi_rom_nor_tur_lda_vie_chh_swt_ses_swa	0.229985501408902	0.541241761534863	0.589635147014336
385	heb_mcd_swt_pan_gam_tig_mlt_ger_uzb_azi_dyu_jav_yor_slo_guj_bsq_afr_sid_igb_mnd_mol_por_ven_bos_cic_urd_est_ses_zul_hun_alb_amr_geo_scr_bul_nor_lat_wly_anl_glc_fin_moo_bat_cze_mao_jpn_knd_kor_ctl_pol_xho_rus_tag_svk_hau_mly_cnt_rom_dgb_krd_sod_eng_dut_ben_fre_qcu_ita_ukr_hin_bam_owc_grk_chh_spa_sun_arw_swa_prs_tsw_ind_tha_aeg_tml_lda_fbf_aze_lit_swe_tur_tsn_vie_amh_bem_ewe_akn	-0.923550626603927	-2.23498837895621	0.0278122612840501
386	mlt_ben_cic_glc_gam_hau_sod_pol_uzb_tur_yor_jav_xho_mcd_spa_bsq_guj_chh_lda_cnt_scr_bul_swt_rom_dyu_grk_fin_zul_swa_hun_ukr_wly_geo_bos_urd_eng_slo_aeg_heb_prs_est_bem_sun_dut_tag_jpn_tml_kor_arw_ger_ses_ita_bat_lat_amh_mao_mnd_mol_bam_alb_anl_ctl_lit_swe_hin_qcu_afr_cze_pan_tsw_owc_rus_amr_por_ind_svk_tsn_krd_igb_mly_tha_sid_knd_dgb_fbf_azi_nor_fre_aze_ven_vie_tig_akn_moo_ewe	-0.732405074652267	-1.76215305754542	0.0813292042795371
387	wly_scr_bem_afr_sod_amh_heb_ger_tur_uzb_swt_mly_dgb_alb_bul_bsq_ben_gam_tsw_cnt_dut_arw_cic_prs_yor_fre_fin_lda_bam_est_mcd_hau_geo_guj_ctl_svk_lat_owc_tig_cze_hun_swa_mao_lit_sun_jpn_knd_kor_mol_bos_ses_urd_jav_ita_anl_bat_mnd_ukr_tsn_krd_sid_spa_swe_glc_slo_qcu_eng_rom_grk_dyu_mlt_pan_amr_hin_ind_rus_zul_por_igb_tag_tha_chh_tml_moo_xho_azi_nor_pol_aze_ewe_vie_aeg_fbf_ven_akn	0.260788544048917	0.613608078752624	0.540972288420763
388	amr_mol_dyu_bos_mlt_wly_gam_lat_tur_azi_ses_mao_tsn_ger_arw_bsq_krd_heb_fbf_mnd_scr_afr_ven_rus_cic_alb_est_akn_swa_fin_pan_aeg_geo_ben_slo_guj_ctl_chh_anl_fre_hun_yor_mly_rom_tag_jpn_tml_kor_dut_por_bam_spa_jav_svk_sid_sun_cnt_bul_lda_urd_amh_pol_ukr_glc_mcd_qcu_nor_hin_grk_dgb_hau_ita_owc_eng_bat_swe_tsw_cze_moo_ind_tha_tig_knd_xho_swt_aze_lit_prs_uzb_ewe_vie_sod_bem_igb_zul	-0.0902137762051648	-0.212615851316159	0.832091942993256
389	amh_dut_tsw_spa_sod_aeg_owc_slo_tur_uzb_akn_tag_moo_afr_prs_bsq_ben_heb_dyu_mnd_mcd_swe_zul_cze_yor_lit_est_lda_fbf_hun_por_amr_geo_krd_nor_urd_alb_chh_gam_pan_fin_tsn_jav_ctl_sun_jpn_tml_kor_ukr_arw_bam_mol_ind_glc_sid_bat_cnt_scr_cic_ger_hau_ita_fre_pol_svk_qcu_guj_eng_hin_xho_tig_bul_anl_lat_mao_grk_bem_bos_ewe_mly_tha_wly_knd_swa_swt_azi_rus_rom_aze_igb_vie_mlt_ven_dgb_ses	-0.630790328211692	-1.50630774655167	0.135377400847814
390	tig_nor_cic_ctl_owc_sod_heb_rus_tur_uzb_ses_sun_dyu_spa_pol_bsq_rom_sid_akn_cnt_ita_cze_xho_por_bem_pan_hun_fbf_swt_fin_prs_hau_geo_krd_guj_lat_slo_amh_anl_dut_est_moo_tag_swe_ind_jpn_knd_kor_glc_afr_tsn_ukr_jav_scr_mlt_mly_mnd_ben_tsw_mol_wly_bul_fre_urd_mcd_qcu_eng_lit_arw_ewe_aeg_grk_chh_svk_mao_ger_dgb_hin_ven_bat_tha_amr_tml_zul_yor_aze_alb_bos_azi_bam_vie_gam_igb_swa_lda	-0.138467914795128	-0.32618952859986	0.745013843126995
391	aeg_dut_lda_eng_amh_amr_owc_ukr_tur_uzb_zul_sun_tsn_rom_pol_bsq_bul_mlt_swa_mnd_cze_ita_ven_lat_cic_urd_hun_igb_yor_fin_guj_tig_geo_grk_por_mol_ger_sid_chh_ben_est_tsw_mao_fre_bat_jpn_knd_kor_swe_krd_bam_nor_jav_afr_anl_mly_cnt_lit_moo_slo_gam_pan_rus_spa_arw_qcu_glc_ctl_hin_ewe_hau_svk_wly_prs_tag_mcd_fbf_alb_dyu_ind_tha_heb_tml_dgb_bem_aze_bos_scr_azi_ses_vie_sod_swt_xho_akn	-0.33427954935227	-0.790114559383456	0.431470930555106
392	hau_grk_moo_mcd_sod_heb_wly_afr_uzb_aze_dyu_sun_ven_urd_ger_bsq_fre_gam_swt_mnd_prs_mol_ses_swe_bam_ctl_est_igb_zul_fin_lit_amr_geo_pan_ben_rus_dut_owc_chh_hin_hun_fbf_tag_krd_mao_jpn_knd_kor_pol_scr_tsn_rom_ind_spa_sid_mly_cnt_lat_tsw_por_anl_eng_bos_cze_arw_qcu_ukr_alb_ita_xho_amh_nor_aeg_bul_jav_slo_lda_glc_dgb_bat_tha_mlt_tml_ewe_yor_tur_svk_guj_azi_swa_vie_tig_akn_bem_cic	-0.180520338991335	-0.426725773501606	0.670565288866859
393	owc_scr_bam_prs_heb_tig_sid_nor_tur_aze_lda_ind_moo_spa_grk_bsq_arw_anl_tsw_cnt_lat_alb_tsn_lit_swa_ben_hun_yor_zul_fin_pan_amr_geo_mol_rom_por_cze_mlt_aeg_mcd_est_fbf_tag_ctl_mao_jpn_knd_kor_eng_ita_xho_pol_sun_bos_wly_bat_mnd_glc_bem_rus_hau_ukr_urd_bul_svk_qcu_hin_afr_fre_dgb_amh_slo_sod_krd_mly_swe_ses_ger_dyu_jav_tha_gam_tml_ven_akn_azi_dut_guj_uzb_ewe_vie_chh_swt_cic_igb	-0.462586022212552	-1.09926472909609	0.274490157084969
394	chh_lit_ses_arw_amr_sod_amh_lat_aze_azi_dyu_mly_cic_mol_urd_bsq_por_gam_igb_mnd_guj_ctl_swa_rom_bem_bul_est_tsw_bam_fin_scr_tig_geo_ger_eng_nor_rus_heb_owc_cze_hun_fbf_sun_glc_ind_jpn_tml_kor_hin_prs_yor_ukr_tag_alb_aeg_jav_cnt_ita_xho_slo_hau_dut_bos_fre_pol_qcu_svk_ben_swe_akn_mlt_pan_sid_spa_bat_afr_ewe_grk_zul_mao_tha_wly_knd_moo_dgb_tur_mcd_krd_uzb_lda_vie_anl_swt_ven_tsn	0.0231023187919019	0.0544640451772512	0.956682284318032
395	amh_svk_bem_afr_tig_wly_chh_ita_tur_uzb_tsn_tag_moo_nor_bos_bsq_spa_sod_dgb_cnt_pan_pol_yor_mol_zul_scr_fin_tsw_ses_hun_glc_gam_geo_bul_lit_ctl_mcd_amr_anl_arw_est_akn_ind_ukr_sun_jpn_tml_kor_guj_lat_lda_rus_jav_fre_hau_mly_mnd_cze_fbf_por_heb_rom_urd_dut_alb_qcu_grk_krd_hin_igb_sid_eng_owc_swe_bat_ger_ven_prs_dyu_mao_tha_mlt_knd_swa_ewe_aze_slo_ben_azi_bam_vie_aeg_xho_swt_cic	-0.166246987435912	-0.392445035461198	0.695627410946398
396	chh_scr_zul_prs_wly_mlt_owc_nor_azi_aze_dgb_mly_igb_por_svk_bsq_pan_sod_fbf_mnd_glc_lit_moo_cze_ses_lat_est_yor_ewe_fin_mcd_aeg_geo_ctl_eng_afr_bos_gam_amr_grk_hun_bam_bat_ben_mao_jpn_tml_kor_mol_pol_lda_ita_sun_arw_hau_tag_cnt_ger_tsn_hin_heb_guj_urd_fre_spa_qcu_bul_slo_rus_dyu_tig_dut_anl_alb_jav_ukr_ven_rom_bem_ind_tha_sid_knd_tsw_xho_uzb_krd_swe_tur_akn_vie_amh_swa_swt_cic	0.269422775287626	0.636934737492568	0.525732132758125
397	gam_arw_akn_fre_hau_sod_amh_swe_aze_azi_moo_tag_igb_mol_glc_bsq_guj_aeg_fbf_cnt_prs_por_ven_bos_tsn_bul_est_lda_yor_fin_cze_anl_geo_ger_svk_rus_hin_wly_mlt_nor_hun_ses_bat_ukr_jav_jpn_knd_kor_scr_grk_cic_pan_mly_rom_sid_ind_mnd_urd_zul_pol_tig_ben_spa_dut_ctl_qcu_mcd_alb_krd_dyu_amr_lat_chh_afr_sun_eng_swt_ita_xho_mao_tha_owc_tml_bam_ewe_tur_slo_lit_uzb_dgb_vie_heb_swa_bem_tsw	-0.844926608887194	-2.04331441590214	0.0438504609581594
398	gam_ukr_moo_bos_wly_sid_amr_lit_azi_uzb_xho_mly_igb_ctl_hin_bsq_guj_amh_bem_mnd_eng_mol_ewe_pan_akn_afr_fin_ven_fbf_est_nor_chh_geo_pol_ita_rus_dut_aeg_heb_rom_hun_zul_bat_fre_mao_jpn_tml_kor_bul_prs_dgb_scr_sun_swe_sod_ind_cnt_glc_swa_ben_tig_svk_urd_arw_grk_qcu_cze_alb_lat_dyu_anl_slo_mlt_por_jav_krd_yor_ger_swt_tag_tha_hau_knd_tsw_cic_aze_spa_mcd_tur_tsn_vie_owc_lda_bam_ses	-0.316333470878184	-0.748633455844226	0.455967365717623
399	heb_dut_ses_ukr_amr_gam_sod_lit_azi_tur_swa_mao_ven_rus_nor_bsq_lat_hau_bem_cnt_guj_rom_moo_ben_ewe_bos_fin_xho_zul_hun_urd_sid_geo_mol_fre_arw_eng_aeg_amh_svk_est_dyu_tag_prs_bat_jpn_knd_kor_alb_slo_cic_grk_ind_scr_anl_mly_mnd_bul_bam_cze_chh_ita_glc_pan_mcd_qcu_spa_por_ger_igb_mlt_hin_tig_afr_sun_ctl_fbf_swe_tsn_jav_tha_wly_tml_yor_lda_uzb_pol_krd_aze_akn_vie_owc_tsw_swt_dgb	0.0227911903751806	0.0536516452160814	0.957327791585035
400	hau_mol_akn_swe_aeg_owc_chh_guj_azi_aze_lda_tag_moo_rus_pol_bsq_alb_sid_swa_mnd_bos_mcd_ewe_ger_fbf_svk_fin_ses_xho_hun_pan_mlt_geo_eng_hin_fre_lat_anl_sod_glc_est_igb_ind_prs_mao_jpn_knd_kor_ben_spa_yor_ctl_bat_por_amh_sun_cnt_urd_bam_grk_amr_rom_bul_ita_slo_qcu_scr_nor_afr_tsn_tig_krd_heb_lit_jav_dut_ven_ukr_swt_mly_tha_wly_tml_dgb_tsw_tur_arw_cze_uzb_bem_vie_gam_zul_cic_dyu	-0.246902885853446	-0.583744227117233	0.560805547815121
401	heb_grk_moo_guj_sod_hau_wly_lat_tur_azi_dgb_ind_akn_ita_mcd_bsq_nor_amr_bam_cnt_glc_mol_fbf_scr_ewe_pan_est_yor_xho_fin_ben_chh_geo_spa_afr_bos_slo_tig_owc_urd_hun_swt_tag_ger_jav_jpn_knd_kor_ctl_pol_ven_svk_mly_swe_anl_mao_mnd_por_ses_arw_aeg_dut_fre_alb_lit_qcu_rus_rom_prs_bem_gam_hin_sid_bul_sun_ukr_igb_cze_cic_bat_tha_mlt_tml_zul_tsw_aze_krd_eng_uzb_dyu_vie_amh_swa_lda_tsn	-0.103051223765437	-0.2428113852511	0.808686233023252
402	heb_krd_yor_spa_amr_amh_hau_bos_uzb_azi_ewe_ind_bam_hin_fre_bsq_swe_mlt_igb_mnd_lat_svk_moo_cze_lda_lit_fin_akn_zul_hun_arw_sid_geo_ger_mcd_ben_eng_wly_aeg_prs_est_swa_mao_dut_bat_jpn_knd_kor_pol_guj_cic_grk_sun_slo_sod_mly_cnt_rom_dgb_ctl_anl_nor_glc_scr_alb_qcu_bul_pan_rus_ven_tig_por_chh_afr_tag_ukr_dyu_urd_swt_jav_tha_owc_tml_ses_tsn_aze_ita_mol_tur_tsw_vie_gam_fbf_bem_xho	-0.528190991067718	-1.25731403953331	0.211788242081382
403	heb_urd_moo_svk_sid_tig_wly_eng_uzb_aze_yor_ind_akn_swe_pol_bsq_slo_chh_tsw_mnd_afr_spa_zul_rom_swt_krd_est_cic_ses_hun_arw_amh_geo_cze_ita_lit_bul_sod_amr_mcd_fin_tsn_mao_rus_mly_jpn_tml_kor_glc_alb_dgb_guj_tag_hin_mlt_sun_cnt_nor_bem_scr_hau_fre_ger_grk_lat_qcu_dut_prs_ctl_igb_owc_ben_gam_bos_bat_mol_lda_pan_xho_jav_tha_aeg_knd_fbf_ewe_azi_por_ukr_tur_bam_vie_anl_swa_dyu_ven	-0.390555826565229	-0.925839021577395	0.356925959658745
404	sid_dut_zul_ctl_sod_anl_wly_krd_tur_uzb_dyu_jav_tsn_ben_glc_bsq_svk_amh_ven_cnt_mol_rom_ewe_ita_cic_ger_hun_akn_moo_fin_urd_chh_geo_eng_lat_guj_nor_owc_amr_mcd_est_swa_mly_lit_sun_jpn_knd_kor_por_fre_bem_arw_ind_bos_hau_tag_mnd_pan_dgb_bul_heb_rus_swe_slo_scr_qcu_pol_alb_prs_igb_aeg_grk_tig_afr_mao_hin_xho_ukr_bam_bat_tha_mlt_tml_fbf_lda_azi_spa_cze_aze_tsw_vie_gam_swt_yor_ses	0.204752821810572	0.48259645468636	0.630516307750393
405	mlt_pan_moo_slo_amh_wly_aeg_grk_tur_azi_cic_mly_ses_urd_ctl_bsq_rus_owc_dgb_cnt_swe_glc_xho_ger_yor_por_fin_zul_swa_est_svk_sid_geo_eng_arw_dut_alb_anl_sod_ben_hun_akn_ind_guj_mao_jpn_knd_kor_pol_hin_lda_bos_sun_mcd_gam_bat_mnd_nor_bem_lit_heb_bul_scr_prs_rom_qcu_cze_fre_spa_ven_amr_lat_hau_ukr_tag_ita_dyu_afr_igb_jav_tha_tig_tml_swt_bam_uzb_mol_krd_aze_fbf_vie_chh_ewe_tsw_tsn	-0.236539933434029	-0.558811118604499	0.577633726628841
406	mlt_alb_moo_svk_owc_heb_sid_dut_tur_aze_ven_ind_akn_slo_mol_bsq_afr_tig_zul_mnd_bul_cze_ses_guj_dgb_ctl_est_swt_tsn_fin_rom_amr_geo_rus_lit_urd_spa_wly_hau_arw_hun_swa_mao_ita_tag_jpn_tml_kor_fre_nor_fbf_grk_sun_prs_gam_bat_cnt_mcd_xho_pan_chh_por_swe_eng_scr_qcu_ukr_glc_ger_lda_sod_hin_amh_lat_jav_krd_igb_ben_yor_mly_tha_aeg_knd_cic_tsw_uzb_pol_bos_azi_ewe_vie_anl_dyu_bam_bem	-0.866828874436784	-2.09582846266203	0.0388138437999736
407	mlt_cze_swa_prs_amh_chh_sid_alb_uzb_azi_yor_mly_dgb_lat_mol_bsq_krd_amr_xho_cnt_ita_eng_moo_nor_bam_ben_fin_dyu_ses_hun_grk_hau_geo_bul_glc_ger_fre_heb_gam_guj_est_swt_bat_mcd_mao_jpn_knd_kor_ctl_por_akn_slo_tag_dut_sod_ind_mnd_spa_igb_bos_anl_pol_svk_swe_urd_qcu_hin_scr_afr_cic_aeg_pan_tig_arw_sun_rus_tsn_ukr_ewe_jav_tha_wly_tml_zul_fbf_aze_lit_rom_tur_bem_vie_owc_tsw_ven_lda	0.334866675700925	0.793000686951294	0.429795872849025
408	sid_glc_dgb_lit_aeg_amr_mlt_hin_tur_aze_bam_jav_cic_arw_prs_bsq_scr_anl_igb_mnd_spa_swe_zul_dut_xho_nor_fin_ewe_bem_hun_mol_chh_geo_slo_bos_eng_por_sod_amh_cze_est_moo_sun_ctl_tag_jpn_tml_kor_bul_grk_swa_mcd_ind_guj_tig_mao_cnt_pol_tsn_lat_wly_rus_urd_ben_alb_qcu_ukr_pan_ita_swt_owc_afr_heb_rom_mly_fre_tsw_svk_fbf_bat_tha_hau_knd_dyu_lda_uzb_ger_krd_azi_ses_vie_gam_ven_yor_akn	0.383699673940221	0.902745756557229	0.368993100461037
409	hau_rus_igb_spa_wly_anl_amh_pan_tur_aze_moo_mly_swa_svk_guj_bsq_bos_tig_bem_cnt_grk_afr_bam_ctl_ewe_scr_est_tsw_tsn_fin_prs_mlt_geo_urd_eng_nor_mcd_sod_chh_slo_hun_zul_jav_hin_bat_jpn_knd_kor_mol_ger_cic_ukr_tag_cze_sid_ind_mnd_swe_swt_bul_heb_ita_por_rom_pol_qcu_arw_ben_lit_lda_aeg_lat_owc_krd_sun_glc_dyu_fre_fbf_mao_tha_gam_tml_akn_xho_uzb_dut_alb_azi_dgb_vie_amr_ven_yor_ses	-0.285242961644655	-0.675009199569236	0.501344677097521
410	gam_mcd_tsn_pan_hau_wly_amh_alb_azi_tur_zul_jav_ewe_bos_cze_bsq_urd_aeg_dyu_cnt_lat_ger_akn_ctl_swa_dut_est_xho_dgb_hun_ukr_sod_geo_por_lit_arw_slo_mlt_amr_hin_fin_ses_mly_fre_bat_jpn_tml_kor_guj_glc_cic_bul_mao_ben_heb_tag_mnd_mol_swt_swe_sid_svk_rus_prs_grk_qcu_spa_afr_scr_tsw_chh_krd_owc_pol_sun_rom_lda_ita_bem_ind_tha_tig_knd_igb_ven_uzb_nor_eng_aze_moo_vie_anl_yor_fbf_bam	-0.74600074097192	-1.79239091333437	0.0763220090954112
411	chh_ben_akn_glc_amr_sid_hau_por_aze_tur_yor_mao_ses_swe_urd_bsq_guj_wly_swt_cnt_fre_lit_cic_scr_lda_rom_fin_igb_moo_est_bos_anl_geo_alb_ita_dut_cze_aeg_gam_nor_hun_dgb_mly_hin_ind_jpn_tml_kor_slo_bul_swa_eng_sun_pol_amh_jav_mnd_spa_ven_ger_sod_krd_afr_ukr_prs_qcu_arw_lat_svk_tsw_tig_grk_owc_mol_bat_rus_ewe_mcd_xho_tag_tha_heb_knd_zul_bam_azi_pan_ctl_uzb_fbf_vie_mlt_bem_tsn_dyu	-0.968930824815283	-2.36867641691533	0.0199206975327436
412	wly_ben_swa_glc_sid_anl_tig_nor_uzb_aze_yor_bat_tsw_rom_arw_bsq_bos_chh_akn_mnd_por_grk_lda_mcd_ven_scr_fin_dgb_ewe_hun_svk_owc_geo_bul_fre_ger_urd_amr_aeg_spa_est_fbf_sun_lat_mly_jpn_tml_kor_alb_eng_zul_dut_ind_swe_hau_tag_cnt_ctl_bem_prs_sod_ita_hin_afr_guj_qcu_rus_pol_lit_ses_amh_krd_heb_ukr_mao_pan_moo_slo_xho_jav_tha_gam_knd_tsn_cic_azi_mol_cze_tur_dyu_vie_mlt_bam_swt_igb	-0.0538059044420059	-0.126834855790152	0.899344933804404
413	aeg_lat_swt_nor_gam_wly_hau_dut_uzb_aze_fbf_jav_tsw_slo_pan_bsq_ita_owc_zul_mnd_svk_ben_dyu_rus_yor_krd_est_dgb_lda_fin_mol_amh_geo_ctl_hin_spa_ger_chh_mlt_bos_hun_ses_sun_swe_ind_jpn_knd_kor_guj_afr_swa_por_mly_pol_amr_mao_cnt_fre_cic_lit_sod_prs_mcd_rom_bul_qcu_grk_arw_alb_xho_heb_eng_tig_ukr_tag_scr_tsn_glc_bam_bat_tha_sid_tml_moo_ven_azi_cze_urd_tur_bem_vie_anl_akn_ewe_igb	-0.421634164839713	-1.00083511709576	0.319503520136811
414	sid_ctl_xho_arw_anl_chh_amh_rus_azi_uzb_lda_sun_tsn_bul_urd_bsq_nor_gam_ses_mnd_eng_scr_akn_ger_igb_guj_fin_yor_tsw_hun_bos_tig_geo_pan_glc_krd_spa_wly_hau_prs_est_swa_ind_hin_tag_jpn_knd_kor_afr_rom_dyu_svk_mao_ukr_aeg_bat_cnt_lit_ewe_mcd_sod_slo_ben_alb_por_qcu_pol_dut_cze_bem_owc_mol_heb_swe_jav_fre_fbf_lat_moo_mly_tha_mlt_tml_dgb_swt_aze_grk_ita_tur_cic_vie_amr_zul_ven_bam	0.445457121881778	1.05020648376644	0.2963445850227
415	heb_eng_dyu_grk_amr_amh_gam_mcd_uzb_aze_swa_ind_fbf_mol_scr_bsq_arw_mlt_bem_cnt_pol_guj_dgb_glc_yor_spa_hun_cic_bam_fin_ita_aeg_geo_svk_ctl_bos_rus_sid_anl_lit_est_akn_mly_cze_sun_jpn_knd_kor_fre_rom_swt_hin_bat_urd_owc_mao_mnd_ben_tsw_ukr_chh_dut_afr_alb_lat_qcu_ger_bul_swe_ewe_hau_krd_wly_pan_tag_slo_tsn_prs_xho_jav_tha_tig_tml_ven_moo_azi_por_nor_tur_zul_vie_sod_lda_ses_igb	-0.27853970658703	-0.658712306203925	0.511708094991082
416	aeg_grk_bam_krd_amr_amh_wly_nor_aze_tur_igb_ind_tsn_scr_lit_bsq_pol_heb_ven_mnd_urd_fre_ses_mol_moo_mcd_hun_ewe_dyu_est_slo_mlt_geo_prs_swe_dut_ctl_anl_tig_spa_fin_cic_tag_bul_mly_jpn_tml_kor_arw_por_dgb_ita_jav_ger_gam_bat_cnt_rom_tsw_pan_owc_glc_afr_svk_alb_qcu_bos_eng_lat_xho_hau_ukr_sid_cze_mao_hin_lda_rus_fbf_sun_tha_sod_knd_bem_akn_azi_guj_ben_uzb_swt_vie_chh_yor_swa_zul	-0.209626353742148	-0.495241356352022	0.621597890081742
417	gam_urd_swt_cze_hau_wly_mlt_glc_tur_aze_tsw_mly_dgb_ukr_hin_bsq_alb_aeg_moo_cnt_por_swe_tsn_ben_xho_dut_hun_swa_ven_est_eng_heb_geo_guj_grk_ctl_ger_amr_owc_spa_fin_dyu_tag_rom_ind_jpn_tml_kor_lat_ita_ses_bos_jav_pol_anl_sun_mnd_fre_fbf_svk_amh_rus_nor_krd_pan_qcu_mol_arw_afr_bam_tig_slo_sod_lit_mao_mcd_igb_scr_ewe_bat_tha_chh_knd_lda_akn_uzb_bul_prs_azi_yor_vie_sid_zul_cic_bem	-0.0293346105647606	-0.069109038128326	0.945051205125204
418	owc_ger_moo_krd_sod_amh_mlt_slo_aze_azi_dgb_bat_tsw_guj_afr_bsq_lat_sid_xho_cnt_rom_prs_swa_pol_fbf_fre_hun_bem_tsn_est_ben_heb_geo_cze_swe_hin_nor_gam_tig_por_fin_bam_sun_urd_tag_jpn_knd_kor_rus_spa_igb_grk_mly_alb_wly_jav_mnd_dut_swt_ukr_anl_eng_arw_svk_lit_qcu_mol_glc_pan_yor_amr_scr_chh_ita_mao_ctl_cic_mcd_dyu_ind_tha_hau_tml_ses_zul_tur_bos_bul_uzb_ewe_vie_aeg_ven_lda_akn	-0.0482984908676523	-0.113960373946533	0.909514867570658
419	gam_pol_dgb_svk_tig_chh_owc_guj_azi_tur_tsw_bat_yor_urd_glc_bsq_alb_sid_swa_cnt_ukr_lit_bam_prs_ses_ben_fin_ven_tsn_est_pan_wly_geo_grk_afr_ger_dut_anl_aeg_lat_hun_zul_tag_mcd_ind_jpn_tml_kor_hin_fre_ewe_rus_jav_por_amr_mly_mnd_scr_igb_krd_sod_bos_swe_slo_arw_qcu_bul_spa_mol_moo_amh_eng_mlt_nor_mao_cze_bem_rom_akn_sun_tha_heb_knd_swt_fbf_uzb_ctl_ita_aze_dyu_vie_hau_cic_xho_lda	0.387852172456112	0.915903128134067	0.362086570411021
420	sid_scr_dgb_rom_tig_amh_sod_afr_tur_uzb_xho_ind_swa_urd_bul_bsq_bos_heb_yor_cnt_ger_lat_ewe_por_cic_arw_est_bam_tsw_fin_ben_owc_geo_mol_dut_glc_mcd_anl_mlt_eng_hun_akn_bat_pol_jav_jpn_knd_kor_hin_slo_igb_grk_sun_fre_chh_mao_mnd_ctl_ven_ukr_amr_pan_cze_svk_ita_qcu_krd_alb_rus_bem_hau_prs_gam_spa_mly_guj_ses_nor_moo_tag_tha_aeg_tml_swt_fbf_aze_lit_swe_azi_dyu_vie_wly_lda_zul_tsn	-0.484274549423	-1.15044659832787	0.252909543374963
421	aeg_mcd_tsn_spa_sod_mlt_hau_alb_azi_uzb_cic_ind_bam_lit_hin_bsq_cze_sid_ses_mnd_bul_bos_dyu_afr_dgb_fre_est_xho_swt_fin_dut_amh_geo_arw_lat_ita_por_owc_anl_ctl_hun_yor_sun_rom_mly_jpn_knd_kor_urd_mol_ewe_ben_jav_scr_amr_mao_cnt_slo_akn_ukr_gam_ger_pan_eng_grk_qcu_svk_prs_glc_tsw_wly_swe_chh_pol_tag_guj_lda_rus_swa_bat_tha_heb_tml_ven_zul_aze_nor_krd_tur_bem_vie_tig_fbf_igb_moo	-0.209974904473529	-0.495103981829314	0.621694480378434
422	sod_hin_bam_nor_hau_chh_wly_pan_uzb_aze_akn_tag_zul_rom_krd_bsq_urd_anl_tsw_cnt_glc_dut_xho_ben_tsn_lit_est_ewe_lda_hun_cze_amh_geo_prs_bos_svk_scr_amr_mlt_slo_fin_ses_bat_arw_mao_jpn_knd_kor_guj_ctl_dyu_alb_mly_lat_owc_sun_mnd_ukr_yor_pol_sid_swe_rus_mcd_eng_qcu_fre_grk_por_swa_aeg_afr_tig_ger_jav_bul_igb_mol_moo_ind_tha_gam_tml_fbf_swt_azi_ita_spa_tur_ven_vie_heb_dgb_cic_bem	-0.282453787729735	-0.669244603684454	0.504997504424343
423	hau_swe_ewe_glc_anl_amr_aeg_alb_uzb_tur_ven_jav_fbf_mol_eng_bsq_ger_tig_dgb_mnd_bul_ukr_tsw_ita_zul_pol_fin_bem_igb_hun_nor_gam_geo_lit_bos_grk_prs_wly_chh_scr_est_tsn_ind_rom_sun_jpn_tml_kor_arw_mcd_akn_pan_tag_slo_sid_bat_cnt_por_bam_spa_owc_cze_rus_ctl_dut_qcu_guj_hin_urd_moo_heb_lat_sod_ben_mao_krd_lda_fre_swt_mly_tha_amh_knd_dyu_xho_aze_svk_afr_azi_swa_vie_mlt_cic_yor_ses	-0.145834563321687	-0.344094746561874	0.731551841370983
424	sod_eng_bam_slo_heb_gam_wly_ita_uzb_azi_swa_tag_cic_pan_guj_bsq_mol_hau_yor_mnd_urd_fre_dgb_swe_fbf_scr_fin_ewe_tsw_hun_arw_mlt_geo_spa_rus_glc_bos_anl_amh_dut_est_ses_mao_nor_mly_jpn_knd_kor_ben_bul_lda_alb_jav_cze_owc_bat_cnt_por_akn_prs_amr_afr_ukr_pol_ger_qcu_hin_lit_ctl_bem_sid_mcd_tig_krd_sun_lat_moo_svk_swt_ind_tha_aeg_tml_igb_zul_tur_grk_rom_aze_xho_vie_chh_tsn_dyu_ven	-0.360796165475896	-0.855435991658377	0.394508349035634
425	gam_alb_akn_swe_amr_chh_mlt_pan_uzb_tur_lda_tag_ven_ben_lat_bsq_scr_heb_swt_mnd_krd_pol_yor_hin_cic_mcd_hun_dgb_tsn_fin_rus_wly_geo_urd_slo_arw_rom_amh_sod_ctl_est_bam_sun_dut_bat_jpn_knd_kor_prs_ukr_xho_ger_jav_mol_aeg_mao_cnt_bul_igb_glc_sid_cze_afr_fre_nor_qcu_ita_lit_spa_moo_tig_bos_owc_por_mly_eng_bem_grk_ewe_ind_tha_anl_tml_ses_swa_aze_svk_guj_azi_fbf_vie_hau_dyu_zul_tsw	-0.152984241296676	-0.360848398686611	0.719031152771645
426	anl_lit_bam_cze_heb_sod_chh_lat_tur_aze_dyu_sun_cic_spa_alb_bsq_eng_sid_xho_cnt_guj_afr_tsw_pol_zul_por_hun_igb_fbf_est_svk_wly_geo_pan_swe_nor_prs_owc_aeg_slo_fin_ewe_mao_glc_ind_jpn_tml_kor_mcd_fre_ses_rus_tag_ita_amr_jav_mnd_ben_moo_grk_mlt_ger_dut_scr_mol_qcu_ctl_bos_arw_bem_tig_bul_hau_ukr_mly_krd_yor_urd_ven_bat_tha_amh_knd_akn_swa_uzb_rom_hin_azi_dgb_vie_gam_lda_tsn_swt	0.674587690529233	1.59909933077353	0.113190564984249
427	wly_rom_cic_cze_heb_sod_aeg_dut_tur_aze_dgb_bat_igb_swe_mcd_bsq_spa_mlt_tsw_mnd_grk_krd_ses_prs_tsn_ita_hun_lda_dyu_est_bos_tig_geo_lat_ctl_fre_guj_amr_anl_afr_fin_moo_jav_arw_mao_jpn_knd_kor_urd_lit_zul_glc_tag_nor_amh_sun_cnt_alb_ewe_svk_gam_ukr_ben_mol_eng_qcu_pol_por_scr_fbf_sid_pan_hau_rus_ind_slo_bem_hin_swa_mly_tha_chh_tml_yor_bam_uzb_ger_bul_azi_akn_vie_owc_swt_ven_xho	-0.48181341944133	-1.14619137412544	0.254656614628979
428	owc_slo_tsw_pol_aeg_wly_tig_mol_tur_uzb_ses_ind_dgb_ukr_spa_bsq_ger_heb_dyu_cnt_eng_arw_bam_swe_ven_fre_hun_ewe_fbf_est_urd_sod_geo_bos_svk_alb_nor_sid_anl_afr_fin_xho_jav_ben_tag_jpn_tml_kor_lit_guj_zul_hin_bat_ita_amh_sun_mnd_por_moo_lat_amr_bul_ctl_krd_glc_qcu_rom_cze_pan_bem_gam_dut_mlt_grk_mao_prs_akn_rus_swa_mly_tha_chh_knd_lda_tsn_aze_mcd_scr_azi_swt_vie_hau_yor_igb_cic	0.136846912347515	0.321859875841024	0.748281184505533
429	amh_rus_dyu_alb_heb_wly_amr_ben_azi_tur_zul_sun_swt_glc_pol_bsq_svk_chh_swa_cnt_spa_hin_igb_eng_moo_scr_est_tsw_akn_fin_ctl_sod_geo_guj_krd_mcd_fre_mlt_anl_prs_hun_ven_jav_lat_mao_jpn_tml_kor_grk_bos_lda_afr_mly_dut_aeg_bat_mnd_nor_bem_ita_sid_ger_arw_rom_swe_qcu_bul_urd_pan_ewe_tig_por_hau_slo_ind_cze_ses_lit_fbf_tag_tha_owc_knd_xho_bam_uzb_ukr_mol_aze_tsn_vie_gam_yor_dgb_cic	-0.0608360713087546	-0.143574785623286	0.886146894531412
430	sid_prs_fbf_hin_aeg_tig_owc_lat_tur_azi_igb_jav_dyu_ben_bul_bsq_rus_amr_yor_mnd_nor_ger_ewe_dut_tsw_mol_fin_tsn_swt_est_glc_anl_geo_slo_ctl_urd_pol_gam_amh_ukr_hun_ses_ind_bos_tag_jpn_knd_kor_spa_lit_bam_por_sun_afr_mlt_bat_cnt_guj_lda_cze_sod_krd_eng_rom_ita_qcu_fre_pan_grk_zul_hau_arw_wly_swe_mao_scr_akn_mcd_dgb_mly_tha_heb_tml_moo_bem_uzb_alb_svk_aze_swa_vie_chh_ven_xho_cic	0.342310432068583	0.806984170721382	0.421734630581157
431	sid_glc_xho_mol_anl_hau_amh_por_azi_uzb_dyu_sun_zul_ita_prs_bsq_mcd_amr_akn_cnt_spa_ukr_fbf_krd_bam_lat_est_ewe_swa_fin_swe_gam_geo_eng_rus_bos_urd_heb_wly_ben_hun_ses_tag_lit_ind_jpn_tml_kor_cze_hin_dgb_arw_bat_guj_owc_jav_mnd_grk_swt_pol_mlt_slo_rom_alb_pan_qcu_bul_afr_dut_lda_aeg_ctl_tig_fre_mao_nor_tsn_scr_yor_mly_tha_chh_knd_cic_tsw_tur_svk_ger_aze_bem_vie_sod_igb_ven_moo	0.136753932817435	0.321995188307429	0.748179001998399
432	heb_rom_zul_eng_sod_tig_owc_fre_azi_aze_moo_mao_fbf_rus_alb_bsq_spa_wly_bem_mnd_scr_ukr_dgb_bul_swa_nor_fin_bam_tsn_hun_guj_sid_geo_ctl_swe_krd_arw_anl_hau_grk_est_lda_mly_svk_jav_jpn_tml_kor_ben_dut_xho_pol_ind_urd_aeg_sun_cnt_mcd_tsw_por_mlt_pan_mol_afr_glc_qcu_lit_slo_ita_akn_amh_prs_chh_hin_bat_bos_swt_cze_ewe_tag_tha_gam_knd_cic_yor_uzb_ger_lat_tur_dyu_vie_amr_igb_ven_ses	-0.317394048474545	-0.75183160198108	0.454050869805864
433	owc_nor_tsn_prs_aeg_wly_mlt_cze_tur_azi_dyu_tag_fbf_guj_lat_bsq_grk_heb_akn_cnt_pol_por_moo_fre_bem_pan_fin_ses_swt_hun_scr_sod_geo_rom_dut_eng_spa_gam_sid_ben_est_yor_ind_slo_sun_jpn_tml_kor_mcd_svk_lda_ger_mao_swe_hau_bat_mnd_krd_ewe_glc_anl_rus_bul_lit_ita_qcu_ctl_bos_afr_dgb_chh_urd_amh_alb_jav_mol_cic_arw_igb_mly_tha_tig_knd_tsw_ven_aze_ukr_hin_uzb_bam_vie_amr_xho_zul_swa	-0.242288226472091	-0.572517833320922	0.568352718511646
434	mlt_mcd_bem_pan_hau_wly_gam_prs_tur_uzb_moo_jav_cic_lat_rus_bsq_bul_anl_igb_mnd_swe_spa_lda_ctl_dgb_lit_hun_ewe_swa_fin_mol_amh_geo_krd_grk_guj_cze_owc_heb_arw_est_tsn_ind_ben_sun_jpn_tml_kor_afr_nor_zul_hin_bat_bos_sod_mao_cnt_ger_bam_alb_tig_scr_eng_urd_slo_qcu_pol_por_rom_tsw_sid_fre_amr_svk_mly_dut_xho_ita_akn_tag_tha_chh_knd_yor_ses_azi_ukr_glc_aze_dyu_vie_aeg_swt_fbf_ven	-0.916764342294135	-2.227013362675	0.0283596509422101
435	anl_swe_ses_alb_amh_tig_heb_lit_aze_tur_zul_mly_akn_lat_scr_bsq_ukr_mlt_ewe_cnt_pan_bul_bem_hin_igb_cze_est_bam_moo_hun_prs_sid_geo_eng_arw_mol_svk_sod_amr_fre_fin_yor_bat_rus_mao_jpn_knd_kor_pol_mcd_swa_ctl_ind_spa_hau_sun_mnd_ita_tsw_guj_gam_por_slo_urd_bos_qcu_afr_ben_rom_tsn_owc_grk_aeg_ger_tag_krd_cic_dut_lda_jav_tha_chh_tml_ven_swt_uzb_glc_nor_azi_fbf_vie_wly_dyu_dgb_xho	-0.133459778826206	-0.314513656987236	0.753835450819822
436	amh_urd_xho_alb_aeg_amr_gam_fre_uzb_aze_cic_ind_swt_grk_ben_bsq_bul_sid_fbf_cnt_cze_eng_tsw_slo_swa_krd_est_ven_tsn_hun_prs_anl_geo_mcd_guj_afr_hin_tig_chh_lat_fin_dyu_tag_rus_mly_jpn_tml_kor_spa_glc_bem_ctl_jav_pan_heb_bat_mnd_nor_moo_pol_owc_svk_swe_scr_bos_qcu_lit_rom_ger_akn_mlt_ukr_wly_ita_mao_dut_dgb_por_ses_sun_tha_hau_knd_igb_yor_tur_arw_mol_azi_zul_vie_sod_bam_ewe_lda	-0.192084390120429	-0.453557700054525	0.651203786137964
437	gam_pan_dgb_ger_hau_aeg_amr_slo_uzb_azi_ewe_mly_dyu_eng_pol_bsq_cze_sod_cic_cnt_bos_ctl_fbf_afr_bam_rus_fin_zul_tsw_hun_glc_sid_geo_dut_mcd_mol_ita_tig_heb_krd_est_akn_bat_fre_tag_jpn_tml_kor_urd_spa_ses_alb_ind_lit_amh_sun_mnd_lat_moo_swe_mlt_rom_svk_por_scr_qcu_nor_ben_prs_lda_chh_hin_owc_grk_mao_ukr_xho_bul_igb_jav_tha_anl_knd_ven_swa_aze_arw_guj_tur_swt_vie_wly_tsn_bem_yor	-0.65323422150305	-1.56004948788528	0.122144828753335
438	gam_swe_swt_lit_heb_sid_hau_rom_azi_tur_tsn_mly_moo_ukr_ita_bsq_pol_chh_ses_cnt_nor_lat_swa_rus_ewe_ctl_fin_fbf_akn_hun_guj_amh_geo_bos_hin_ger_afr_owc_amr_pan_est_bem_bat_eng_sun_jpn_knd_kor_krd_prs_ven_svk_tag_grk_sod_jav_mnd_por_lda_slo_mlt_dut_scr_mol_cze_qcu_ben_bul_alb_zul_aeg_urd_wly_fre_mao_spa_dgb_mcd_yor_ind_tha_anl_tml_xho_tsw_aze_glc_arw_uzb_bam_vie_tig_dyu_cic_igb	0.196585530438109	0.463394325918566	0.644164408737687
439	mlt_bos_bam_prs_chh_amh_gam_rus_tur_uzb_swt_jav_akn_nor_ben_bsq_fre_wly_zul_cnt_grk_ctl_fbf_alb_dgb_cze_est_tsn_xho_hun_ger_owc_geo_urd_mcd_krd_bul_tig_hau_pan_fin_swa_tag_lit_sun_jpn_knd_kor_lat_svk_moo_slo_bat_arw_sod_mly_mnd_glc_ewe_guj_aeg_rom_dut_afr_swe_qcu_por_ita_mol_dyu_amr_scr_heb_ukr_mao_eng_bem_hin_tsw_ind_tha_anl_tml_cic_ven_azi_pol_spa_aze_yor_vie_sid_igb_ses_lda	0.273405878274842	0.643567970288867	0.521439491606417
440	sid_ita_tsw_mol_aeg_tig_heb_alb_tur_aze_dgb_sun_swt_bul_scr_bsq_afr_mlt_tsn_cnt_dut_bos_ven_slo_dyu_rom_est_yor_zul_fin_guj_hau_geo_pol_krd_svk_pan_wly_chh_swe_hun_swa_tag_urd_jav_jpn_knd_kor_hin_por_igb_grk_ind_ger_anl_mao_mnd_rus_ewe_lit_owc_eng_mcd_cze_prs_qcu_ukr_spa_lat_xho_amr_arw_gam_glc_bat_fre_lda_ben_moo_mly_tha_sod_tml_fbf_bem_uzb_ctl_nor_azi_akn_vie_amh_ses_bam_cic	-0.249142700194855	-0.588744846029042	0.557459725164014
441	chh_glc_bem_cze_aeg_sod_amr_krd_aze_uzb_akn_tag_lda_por_eng_bsq_swe_mlt_zul_cnt_ben_nor_swa_alb_ewe_lat_est_bam_tsn_fin_grk_wly_geo_spa_mol_arw_lit_hau_heb_scr_hun_ses_mly_svk_sun_jpn_tml_kor_dut_pol_yor_ita_bat_prs_anl_mao_mnd_pan_swt_mcd_amh_guj_slo_ger_afr_qcu_fre_ctl_rom_dgb_tig_urd_gam_rus_jav_bul_fbf_bos_cic_ind_tha_sid_knd_dyu_moo_tur_ukr_hin_azi_ven_vie_owc_igb_tsw_xho	-0.233641145291665	-0.551755324220397	0.582439406682066
442	sod_spa_moo_cze_amr_heb_owc_krd_uzb_aze_lda_tag_ewe_rus_mol_bsq_swe_sid_ses_mnd_arw_lat_zul_fre_fbf_guj_fin_bem_swa_hun_afr_tig_geo_prs_ukr_glc_svk_amh_mlt_urd_est_tsw_mly_bul_sun_jpn_knd_kor_mcd_alb_bam_bos_ind_grk_anl_mao_cnt_slo_tsn_dut_aeg_pol_nor_ctl_ita_qcu_ben_hin_ger_igb_wly_scr_gam_lit_bat_rom_dgb_por_akn_jav_tha_chh_tml_swt_cic_azi_eng_pan_tur_ven_vie_hau_dyu_xho_yor	0.220956171866409	0.519818152168219	0.604425438061414
443	chh_rus_lda_por_amr_amh_sid_slo_uzb_aze_bem_mao_fbf_lat_pan_bsq_afr_owc_ven_cnt_bul_rom_ewe_ben_yor_dut_hun_ses_swt_fin_ita_aeg_geo_arw_fre_alb_nor_hau_sod_bos_est_tsw_sun_grk_tag_jpn_tml_kor_mol_swe_moo_ger_mly_lit_wly_bat_mnd_eng_cic_ukr_anl_guj_svk_prs_mcd_qcu_hin_scr_cze_swa_heb_ctl_gam_spa_jav_urd_akn_glc_dgb_ind_tha_tig_knd_dyu_tsn_azi_pol_krd_tur_xho_vie_mlt_zul_igb_bam	0.100380896047495	0.237094091415172	0.813105286868005
444	mlt_alb_ewe_eng_gam_heb_anl_lit_tur_aze_bem_mao_yor_swe_prs_bsq_cze_hau_igb_mnd_krd_urd_tsw_rus_moo_pan_fin_akn_ven_hun_glc_wly_geo_nor_svk_bos_ita_owc_sid_afr_est_ses_mly_pol_sun_jpn_knd_kor_mcd_scr_swa_grk_ind_slo_sod_jav_cnt_por_fbf_rom_aeg_dut_guj_ukr_bul_qcu_ger_arw_fre_dgb_amr_lat_tig_hin_bat_ben_tsn_ctl_lda_tag_tha_chh_tml_cic_bam_uzb_spa_mol_azi_xho_vie_amh_dyu_zul_swt	-0.43298466036981	-1.02763045165392	0.306789067567927
445	heb_rom_akn_ita_owc_amr_anl_afr_azi_uzb_dgb_ind_tsn_arw_por_bsq_mcd_sid_fbf_cnt_slo_guj_dyu_spa_igb_lit_est_xho_cic_fin_prs_gam_geo_scr_svk_pan_ger_chh_mlt_hin_hun_tsw_sun_bul_bat_jpn_tml_kor_ctl_fre_ewe_krd_jav_urd_wly_tag_mnd_grk_swa_dut_sod_cze_nor_pol_bos_qcu_rus_eng_ukr_moo_aeg_glc_amh_swe_mao_lat_swt_ben_bam_mly_tha_hau_knd_bem_lda_tur_alb_mol_aze_yor_vie_tig_ses_zul_ven	-0.253352096201188	-0.598083923501992	0.551237682837812
446	owc_lit_igb_mol_gam_hau_heb_mcd_azi_tur_dyu_jav_dgb_urd_cze_bsq_swe_amr_tsw_mnd_afr_pan_tsn_nor_zul_pol_hun_akn_bam_fin_krd_mlt_geo_ctl_ita_lat_hin_wly_anl_prs_est_fbf_mly_dut_tag_jpn_tml_kor_glc_ukr_cic_eng_bat_rus_aeg_sun_cnt_ben_bem_alb_chh_guj_ger_svk_grk_qcu_spa_arw_fre_swt_sod_rom_amh_bul_ind_bos_xho_scr_ses_mao_tha_tig_knd_yor_ewe_aze_por_slo_uzb_swa_vie_sid_moo_lda_ven	-1.10782396461229	-2.72429577832155	0.00769777421113026
447	hau_lit_swt_por_gam_sid_anl_svk_azi_tur_zul_jav_moo_afr_swe_bsq_lat_wly_swa_mnd_hin_nor_cic_guj_tsw_pan_est_bam_lda_hun_ger_heb_geo_bos_alb_grk_urd_aeg_chh_rus_fin_ewe_mao_glc_tag_jpn_knd_kor_mcd_slo_yor_dut_bat_fre_owc_ind_cnt_prs_ses_mol_amh_cze_ben_pol_eng_qcu_ctl_arw_ukr_dyu_tig_ita_mlt_scr_mly_krd_xho_bul_bem_sun_tha_amr_tml_dgb_akn_uzb_spa_rom_aze_fbf_vie_sod_tsn_igb_ven	-0.451512754133877	-1.07309690474948	0.28600422701665
448	wly_guj_swa_ben_gam_tig_sid_urd_tur_aze_yor_mly_dyu_eng_afr_bsq_mcd_mlt_ven_cnt_cze_slo_swt_lit_akn_prs_est_moo_tsn_fin_mol_amh_geo_nor_arw_dut_bul_anl_chh_svk_hun_dgb_sun_glc_ind_jpn_knd_kor_ger_swe_xho_fre_mao_pan_hau_tag_mnd_krd_lda_rom_owc_hin_grk_rus_alb_qcu_bos_ita_ukr_cic_sod_lat_aeg_ctl_bat_pol_fbf_scr_tsw_jav_tha_amr_tml_zul_ses_uzb_spa_por_azi_bam_vie_heb_igb_ewe_bem	-0.315205370429759	-0.746666851688082	0.457148149777811
449	chh_swe_zul_slo_heb_wly_sod_lat_uzb_tur_ses_mao_akn_fre_ben_bsq_afr_amh_cic_mnd_arw_mol_tsw_scr_swa_alb_hun_moo_swt_est_eng_sid_geo_ger_grk_hin_rom_mlt_hau_svk_fin_fbf_jav_mcd_bat_jpn_tml_kor_cze_spa_ven_dut_ind_rus_amr_mly_cnt_por_dyu_ita_gam_bul_pan_guj_lit_qcu_bos_prs_glc_dgb_owc_pol_aeg_nor_sun_ukr_yor_krd_igb_tag_tha_tig_knd_lda_bam_aze_urd_ctl_azi_xho_vie_anl_ewe_bem_tsn	-0.117953011702198	-0.278253373055001	0.781435576840787
450	chh_grk_tsn_mcd_aeg_amr_sod_lat_tur_aze_dgb_ind_dyu_rus_eng_bsq_ben_anl_ven_cnt_ctl_slo_fbf_mol_zul_scr_est_swa_igb_fin_pol_mlt_geo_pan_hin_alb_ukr_hau_tig_afr_hun_xho_mly_nor_tag_jpn_knd_kor_lit_ger_lda_glc_sun_svk_gam_mao_mnd_spa_yor_bul_wly_cze_rom_por_bos_qcu_dut_swe_ita_swt_heb_arw_owc_krd_bat_guj_ses_prs_bam_jav_tha_sid_tml_bem_akn_azi_urd_fre_uzb_ewe_vie_amh_cic_moo_tsw	0.196600005408952	0.463068677263315	0.644396938705694
451	chh_lat_tsn_ukr_hau_anl_amh_eng_tur_azi_yor_tag_moo_grk_nor_bsq_hin_tig_ses_cnt_fre_scr_dgb_slo_swt_cze_hun_xho_zul_fin_svk_mlt_geo_urd_ger_dut_mcd_sid_heb_guj_est_fbf_bat_pol_jav_jpn_knd_kor_mol_ita_cic_krd_sun_arw_gam_ind_mnd_rus_lda_alb_wly_afr_bul_ben_por_qcu_bos_rom_glc_ewe_owc_spa_amr_prs_mly_swe_bem_lit_swa_mao_tha_aeg_tml_bam_tsw_aze_ctl_pan_uzb_ven_vie_sod_igb_dyu_akn	-0.71712982294293	-1.71803472145967	0.0891180884138206
452	wly_por_tsn_dut_sid_mlt_amh_guj_azi_uzb_cic_bat_swt_fre_hin_bsq_cze_chh_igb_cnt_pan_rus_bem_svk_bam_grk_hun_ewe_xho_fin_ben_heb_geo_afr_swe_bul_mcd_tig_anl_arw_est_swa_ind_alb_sun_jpn_knd_kor_ctl_lit_tsw_scr_mao_ukr_gam_tag_mnd_ger_dyu_krd_amr_ita_eng_prs_lat_qcu_rom_spa_glc_lda_sod_pol_aeg_nor_mly_slo_fbf_urd_dgb_jav_tha_owc_tml_zul_ses_aze_mol_bos_tur_moo_vie_hau_akn_yor_ven	-0.0146026297996252	-0.0344018754045362	0.972630417880318
453	aeg_lit_dyu_afr_amr_sid_wly_alb_tur_aze_swa_bat_xho_rus_urd_bsq_grk_gam_tsw_mnd_spa_krd_swt_swe_lda_rom_hun_zul_fbf_est_bos_sod_geo_bul_mcd_hin_ita_tig_anl_ger_fin_yor_jav_ben_sun_jpn_tml_kor_slo_fre_ses_prs_tag_pol_amh_ind_cnt_nor_bam_mol_owc_svk_eng_arw_por_qcu_scr_lat_ctl_tsn_mlt_ukr_chh_pan_mao_guj_akn_glc_ven_mly_tha_heb_knd_bem_ewe_uzb_cze_dut_azi_igb_vie_hau_cic_dgb_moo	-0.981033441929775	-2.39010037140078	0.0188603060902
454	amr_ger_tsw_hin_gam_amh_aeg_pol_uzb_tur_cic_tag_swt_slo_alb_bsq_krd_heb_fbf_mnd_rus_ita_bem_scr_swa_eng_fin_bam_dgb_est_pan_sod_geo_cze_glc_svk_grk_mlt_chh_lit_hun_ses_mao_prs_bat_jpn_knd_kor_fre_swe_igb_mcd_mly_ben_tig_jav_cnt_nor_xho_rom_sid_afr_arw_dut_spa_qcu_ukr_guj_bos_akn_wly_bul_owc_mol_sun_lat_yor_por_tsn_ind_tha_hau_tml_dyu_ven_aze_urd_ctl_azi_moo_vie_anl_lda_ewe_zul	-0.954084738471661	-2.32064337892678	0.0224923637952219
455	chh_spa_igb_pol_aeg_hau_tig_bos_aze_azi_xho_sun_swa_nor_ger_bsq_mcd_wly_dyu_cnt_arw_rom_tsn_ukr_ven_glc_hun_cic_lda_fin_slo_heb_geo_hin_guj_lat_lit_mlt_anl_swe_est_zul_mao_cze_mly_jpn_tml_kor_grk_ita_tsw_prs_bat_krd_gam_tag_mnd_urd_akn_por_amr_scr_alb_svk_dut_qcu_bul_eng_mol_bam_sid_ctl_amh_fre_jav_afr_ses_rus_bem_ind_tha_owc_knd_swt_dgb_tur_pan_ben_uzb_fbf_vie_sod_yor_ewe_moo	0.110606342576453	0.260345174971002	0.795173085802456
456	mlt_nor_lda_swe_sod_gam_owc_spa_uzb_tur_moo_jav_dgb_pan_ben_bsq_mol_wly_cic_mnd_lat_por_ven_afr_akn_bos_est_swt_yor_fin_krd_hau_geo_ita_urd_rom_bul_anl_aeg_arw_hun_xho_sun_eng_tag_jpn_knd_kor_svk_grk_bem_prs_mly_ctl_tig_mao_cnt_fre_igb_rus_heb_scr_alb_mcd_lit_qcu_slo_pol_ger_zul_amh_dut_chh_ukr_bat_hin_ewe_glc_bam_ind_tha_amr_tml_tsw_dyu_azi_cze_guj_aze_fbf_vie_sid_swa_tsn_ses	-0.665067572618629	-1.59551198921471	0.113990594208979
457	hau_swe_xho_dut_owc_sod_gam_grk_aze_azi_tsn_tag_ses_urd_mol_bsq_prs_heb_swa_cnt_scr_alb_ewe_cze_yor_ctl_fin_bam_dyu_hun_krd_chh_geo_guj_glc_eng_ukr_aeg_amr_por_est_swt_sun_lat_jav_jpn_knd_kor_nor_svk_fbf_arw_mao_bul_amh_mly_mnd_hin_igb_pan_sid_ger_ben_spa_ita_qcu_bos_fre_pol_dgb_wly_rom_anl_mcd_ind_lit_moo_rus_bem_bat_tha_tig_tml_ven_lda_uzb_afr_slo_tur_cic_vie_mlt_zul_akn_tsw	-0.200232584306012	-0.472563878112205	0.637631471205078
458	amr_bos_yor_pan_heb_tig_hau_prs_tur_aze_ses_sun_ewe_ukr_spa_bsq_cze_sod_tsw_mnd_fre_nor_tsn_ita_swt_hin_est_dgb_zul_fin_rus_owc_geo_pol_arw_rom_slo_amh_gam_glc_hun_lda_mao_lat_mly_jpn_tml_kor_ben_lit_bam_alb_tag_afr_sid_bat_cnt_guj_dyu_dut_anl_grk_mcd_ger_swe_qcu_krd_por_mol_swa_mlt_scr_aeg_bul_ind_ctl_moo_urd_ven_jav_tha_wly_knd_cic_akn_azi_eng_svk_uzb_bem_vie_chh_igb_fbf_xho	1.17770434895124	2.84827107227804	0.00541093138840023
459	hau_glc_zul_lat_gam_sid_mlt_fre_uzb_aze_ven_mao_xho_spa_krd_bsq_alb_amh_bam_mnd_swe_grk_dgb_rus_dyu_bos_est_yor_ses_fin_nor_chh_geo_lit_scr_ben_por_sod_tig_bul_hun_tsw_jav_ger_sun_jpn_knd_kor_eng_afr_moo_svk_bat_slo_amr_mly_cnt_pol_ewe_mol_heb_hin_prs_cze_rom_qcu_arw_ita_mcd_tsn_owc_ukr_wly_ctl_tag_dut_fbf_pan_akn_ind_tha_anl_tml_igb_swa_tur_urd_guj_azi_lda_vie_aeg_swt_bem_cic	0.0844643384622627	0.198828334046965	0.842831061946101
460	gam_afr_igb_lit_chh_hau_heb_pan_aze_azi_akn_mao_bam_guj_mol_bsq_hin_mlt_yor_mnd_svk_urd_tsw_ger_bem_dut_fin_dgb_zul_est_prs_anl_geo_ben_ukr_swe_grk_aeg_amh_fre_hun_lda_bat_ctl_tag_jpn_knd_kor_rus_spa_moo_eng_mly_krd_wly_ind_cnt_bos_dyu_scr_owc_alb_bul_cze_mcd_qcu_ita_nor_glc_tsn_sid_pol_sod_por_sun_slo_fbf_lat_swa_jav_tha_amr_tml_ven_swt_tur_rom_arw_uzb_xho_vie_tig_cic_ses_ewe	-0.854041676118631	-2.06206535428231	0.0419911290680219
461	tig_urd_ven_ita_sid_heb_amr_hin_tur_uzb_bam_ind_dgb_slo_guj_bsq_lat_anl_yor_cnt_fre_glc_tsw_nor_swa_rom_est_moo_tsn_hun_ctl_hau_geo_swe_eng_mcd_por_chh_wly_alb_fin_cic_bat_ger_mao_jpn_tml_kor_afr_scr_bem_ben_mly_pol_sod_jav_mnd_pan_xho_spa_owc_grk_svk_mol_rus_qcu_prs_lit_krd_dyu_aeg_bos_mlt_ukr_tag_cze_igb_dut_fbf_sun_tha_gam_knd_ewe_zul_aze_arw_bul_azi_lda_vie_amh_swt_ses_akn	-0.191016325060768	-0.450666677224319	0.653278747012877
462	sod_spa_zul_glc_tig_owc_amr_bul_azi_aze_xho_bat_ses_rus_ben_bsq_swe_sid_tsn_mnd_cze_grk_swa_hin_fbf_por_fin_ven_igb_est_slo_amh_geo_ctl_urd_ita_lit_hau_heb_mol_hun_swt_tag_bos_mly_jpn_knd_kor_prs_dut_dgb_svk_mao_afr_mlt_ind_cnt_ukr_dyu_nor_chh_eng_fre_lat_rom_qcu_pan_mcd_ger_cic_wly_alb_gam_guj_jav_scr_moo_krd_lda_sun_tha_anl_tml_ewe_yor_tur_pol_arw_uzb_akn_vie_aeg_bem_tsw_bam	-0.664127020798642	-1.59349392306225	0.114442636803672
463	anl_krd_bem_arw_tig_amh_aeg_pol_azi_tur_moo_ind_yor_bul_ben_bsq_pan_hau_igb_cnt_hin_mcd_akn_lat_dgb_scr_hun_bam_tsn_fin_slo_amr_geo_grk_eng_lit_por_owc_heb_svk_est_dyu_tag_bos_sun_jpn_knd_kor_spa_dut_swa_swe_jav_alb_sod_mao_mnd_rom_tsw_glc_wly_cze_ger_ukr_prs_qcu_ita_afr_urd_ven_chh_guj_gam_mol_mly_nor_zul_ctl_ewe_bat_tha_sid_tml_xho_lda_aze_rus_fre_uzb_cic_vie_mlt_fbf_swt_ses	-0.964879868403443	-2.34432427949137	0.0211899589390422
464	mlt_lit_xho_prs_wly_chh_gam_ben_aze_tur_dgb_bat_igb_rom_ita_bsq_krd_heb_swt_mnd_afr_swe_tsw_eng_zul_dut_est_lda_cic_hun_fre_sod_geo_mol_pol_arw_bul_tig_owc_spa_fin_yor_jav_ukr_mly_jpn_tml_kor_alb_slo_tsn_hin_ind_scr_amh_tag_cnt_cze_ses_svk_sid_pan_ger_por_grk_qcu_glc_ctl_nor_bem_hau_guj_aeg_urd_mao_rus_fbf_mcd_dyu_sun_tha_amr_knd_swa_bam_azi_bos_lat_uzb_ven_vie_anl_moo_akn_ewe	-0.180959082509732	-0.427209215857923	0.670214420176798
465	sod_ctl_ewe_bul_amh_aeg_tig_slo_aze_uzb_fbf_tag_ven_ita_mcd_bsq_afr_chh_swt_cnt_prs_eng_lda_lit_tsn_swe_fin_dgb_xho_est_guj_wly_geo_rus_glc_cze_pol_mlt_sid_arw_hun_zul_bat_krd_sun_jpn_knd_kor_bos_lat_yor_ukr_ind_hin_heb_jav_mnd_ben_swa_rom_owc_nor_dut_scr_grk_qcu_pan_svk_fre_akn_hau_spa_anl_urd_mly_ger_ses_mol_igb_mao_tha_gam_tml_bem_moo_tur_por_alb_azi_cic_vie_amr_tsw_dyu_bam	0.200477328987107	0.471659348419513	0.638274652980488
466	chh_pan_tsw_lat_owc_sod_amr_prs_uzb_azi_xho_mly_tsn_ukr_mol_bsq_scr_hau_lda_cnt_lit_guj_igb_ita_swt_afr_hun_ses_fbf_fin_grk_gam_geo_alb_pol_slo_mcd_aeg_tig_swe_est_dyu_mao_nor_jav_jpn_knd_kor_rus_ctl_bam_ger_tag_arw_amh_bat_mnd_rom_ewe_ben_heb_dut_hin_svk_urd_qcu_cze_glc_spa_swa_sid_fre_wly_bul_sun_eng_akn_por_dgb_ind_tha_anl_tml_bem_cic_tur_krd_bos_aze_zul_vie_mlt_moo_yor_ven	-0.761471274629717	-1.83274592082891	0.0700400866949012
467	amh_rus_igb_pan_gam_anl_aeg_ben_tur_aze_dyu_tag_akn_lat_ger_bsq_glc_mlt_swa_mnd_nor_lit_tsw_urd_xho_prs_hun_ewe_swt_est_afr_heb_geo_dut_arw_rom_mcd_amr_tig_fre_fin_fbf_mao_guj_sun_jpn_knd_kor_grk_bul_ses_slo_jav_eng_hau_bat_cnt_por_cic_krd_owc_spa_scr_swe_svk_qcu_alb_bos_cze_moo_chh_ctl_sid_ukr_ind_pol_yor_mol_tsn_mly_tha_wly_tml_ven_lda_azi_ita_hin_uzb_zul_vie_sod_bam_dgb_bem	-0.637498677206845	-1.52239054366797	0.131304370957922
468	tig_ita_ven_por_anl_sid_aeg_mol_uzb_aze_ewe_sun_igb_prs_arw_bsq_pol_gam_dyu_cnt_grk_slo_cic_hin_tsn_mcd_hun_ses_bam_fin_alb_amr_geo_guj_pan_nor_spa_chh_sod_ukr_est_yor_jav_ger_tag_jpn_tml_kor_urd_glc_akn_lit_mao_lat_owc_ind_mnd_rus_xho_swe_amh_svk_cze_scr_ben_qcu_afr_fre_eng_moo_hau_dut_mlt_ctl_mly_bos_lda_krd_fbf_bat_tha_wly_knd_bem_dgb_azi_bul_rom_tur_swt_vie_heb_tsw_zul_swa	-0.00427199635670514	-0.0100616857894036	0.991993624218038
469	amh_mcd_ewe_guj_hau_anl_chh_bul_tur_uzb_akn_sun_tsw_slo_lat_bsq_spa_mlt_bam_cnt_urd_ctl_igb_swe_bem_ita_est_dyu_ses_hun_krd_heb_geo_grk_prs_glc_scr_sid_tig_mol_fin_xho_jav_svk_bat_jpn_knd_kor_nor_ben_swa_cze_ind_rom_amr_mly_mnd_por_fbf_rus_aeg_pol_fre_lit_hin_qcu_pan_dut_alb_yor_sod_bos_owc_eng_tag_ger_cic_ukr_zul_mao_tha_gam_tml_swt_tsn_azi_arw_afr_aze_dgb_vie_wly_moo_lda_ven	-0.0485297864228363	-0.114362105631286	0.909197291007304
470	amr_spa_bem_afr_sid_tig_sod_guj_tur_azi_ses_bat_xho_swe_arw_bsq_grk_heb_zul_mnd_eng_dut_ven_rom_tsw_ben_fin_dgb_igb_est_svk_owc_geo_bos_slo_rus_hin_wly_chh_por_hun_fbf_ind_pan_jav_jpn_knd_kor_ita_ger_yor_bul_mao_krd_gam_mly_cnt_lat_swt_lit_anl_fre_scr_mcd_urd_qcu_mol_cze_alb_akn_mlt_nor_amh_glc_tag_pol_cic_ukr_dyu_sun_tha_aeg_tml_ewe_moo_uzb_ctl_prs_aze_lda_vie_hau_swa_bam_tsn	0.0118770509242282	0.0279680580924778	0.977747556107766
471	amh_urd_fbf_rus_sod_chh_wly_ben_tur_azi_xho_bat_bam_guj_fre_bsq_krd_gam_dgb_cnt_slo_svk_tsn_hin_ven_glc_est_tsw_swt_hun_bos_anl_geo_pol_arw_swe_mol_hau_aeg_scr_fin_zul_mly_bul_sun_jpn_tml_kor_eng_nor_bem_alb_mao_grk_heb_tag_mnd_lit_ewe_dut_amr_afr_lat_ger_rom_qcu_prs_ukr_spa_ses_owc_ita_mlt_pan_ind_por_akn_ctl_igb_jav_tha_tig_knd_cic_yor_aze_cze_mcd_uzb_dyu_vie_sid_lda_moo_swa	0.242236084114663	0.570180260412956	0.569930386013917
472	sid_swe_tsw_lat_sod_amr_chh_spa_tur_aze_fbf_mly_bem_ben_ita_bsq_bos_gam_lda_cnt_pan_urd_dyu_prs_swa_slo_fin_akn_ses_hun_grk_owc_geo_fre_ctl_cze_afr_anl_hau_eng_est_yor_mao_hin_sun_jpn_knd_kor_alb_arw_swt_dut_tag_rus_mlt_jav_mnd_scr_ven_svk_tig_mcd_rom_bul_krd_qcu_lit_guj_ukr_zul_amh_glc_aeg_mol_bat_nor_igb_ger_ewe_ind_tha_heb_tml_cic_bam_azi_pol_por_uzb_tsn_vie_wly_moo_xho_dgb	-0.06245135307191	-0.14713475118075	0.883344162990456
473	amh_ger_akn_mol_sod_tig_chh_svk_azi_tur_lda_tag_ewe_ctl_alb_bsq_spa_aeg_ven_mnd_guj_nor_bem_krd_swa_slo_est_fbf_moo_fin_prs_mlt_geo_swe_rom_glc_lat_amr_gam_dut_hun_xho_bat_grk_mly_jpn_knd_kor_ben_ita_zul_cze_mao_urd_anl_ind_cnt_mcd_swt_scr_hau_pol_eng_fre_ukr_qcu_rus_afr_bos_bam_owc_bul_heb_lit_sun_arw_tsw_pan_cic_jav_tha_wly_tml_ses_igb_aze_hin_por_uzb_dgb_vie_sid_dyu_tsn_yor	0.386929499789611	0.911704090566689	0.364281722034214
474	hau_scr_yor_glc_sod_chh_aeg_afr_uzb_azi_swt_jav_moo_rom_bos_bsq_ctl_heb_ewe_mnd_ger_urd_dgb_ita_ven_fre_hun_akn_zul_est_ben_tig_geo_dut_cze_krd_ukr_gam_amh_mol_fin_tsw_bat_pan_ind_jpn_tml_kor_eng_pol_cic_hin_sun_alb_owc_tag_cnt_prs_bem_bul_mlt_mcd_lit_rus_swe_qcu_slo_nor_arw_igb_wly_guj_anl_grk_mao_svk_fbf_lat_dyu_mly_tha_amr_knd_xho_tsn_aze_por_spa_tur_bam_vie_sid_ses_swa_lda	0.0776536837216253	0.18260333247455	0.855506739425427
475	hau_dut_igb_alb_chh_owc_sod_bul_uzb_tur_swa_sun_tsn_krd_mcd_bsq_ben_gam_bem_mnd_prs_ger_dyu_ctl_swt_swe_est_akn_dgb_fin_eng_aeg_geo_lat_lit_cze_spa_wly_anl_fre_hun_cic_bat_scr_ind_jpn_knd_kor_svk_mol_fbf_arw_tag_pan_amr_jav_cnt_slo_xho_rom_tig_urd_grk_hin_pol_qcu_glc_afr_por_ses_amh_rus_mlt_ita_mao_guj_lda_ukr_zul_mly_tha_heb_tml_ewe_moo_aze_bos_nor_azi_tsw_vie_sid_bam_yor_ven	-0.323121970091822	-0.764714961124789	0.446377404740097
476	heb_por_xho_nor_chh_anl_sod_lat_aze_azi_ven_tag_dyu_lit_alb_bsq_rom_mlt_lda_mnd_urd_grk_ses_ben_swt_dut_est_dgb_bem_fin_hin_amr_geo_ctl_ger_guj_glc_hau_amh_bul_hun_ewe_ind_spa_sun_jpn_knd_kor_mol_krd_zul_cze_mly_ukr_owc_jav_cnt_rus_fbf_pol_tig_fre_ita_scr_slo_qcu_mcd_afr_svk_yor_sid_arw_wly_swe_bat_prs_bam_pan_igb_mao_tha_gam_tml_tsn_akn_uzb_eng_bos_tur_tsw_vie_aeg_cic_swa_moo	-0.669170751873921	-1.60213905222461	0.112516187111219
477	sod_ita_swt_scr_tig_owc_gam_nor_uzb_aze_igb_tag_ven_hin_svk_bsq_bos_sid_ses_cnt_bul_prs_fbf_rus_dyu_afr_fin_akn_cic_est_mcd_mlt_geo_arw_cze_guj_ctl_heb_chh_dut_hun_tsw_mly_swe_sun_jpn_tml_kor_lat_glc_zul_eng_ind_lit_wly_mao_mnd_grk_swa_rom_aeg_pol_pan_ukr_ben_qcu_por_fre_alb_yor_hau_spa_anl_urd_bat_slo_moo_mol_bem_jav_tha_amh_knd_dgb_tsn_azi_ger_krd_tur_ewe_vie_amr_bam_lda_xho	0.403558392794855	0.953534811641719	0.342791017072293
478	amh_pan_yor_scr_sod_chh_sid_dut_azi_uzb_swa_mly_ses_ger_mcd_bsq_hin_amr_ewe_mnd_bul_glc_dgb_krd_tsw_guj_fin_cic_tsn_est_fre_hau_geo_bos_lit_por_mol_anl_wly_cze_hun_dyu_sun_pol_bat_jpn_tml_kor_ctl_svk_bam_rus_tag_alb_aeg_mao_cnt_spa_bem_afr_mlt_slo_lat_ukr_eng_qcu_ita_ben_grk_ven_tig_swe_heb_arw_ind_urd_swt_rom_moo_jav_tha_gam_knd_igb_akn_aze_nor_prs_tur_fbf_vie_owc_xho_zul_lda	0.70398274445423	1.66958404288613	0.0983645564680476
479	wly_bul_ven_scr_aeg_hau_mlt_prs_uzb_aze_cic_sun_dyu_eng_rus_bsq_ben_anl_bem_cnt_swe_hin_tsw_ger_bam_grk_fin_yor_tsn_hun_guj_gam_geo_bos_mcd_lat_rom_sid_tig_ita_est_xho_jav_krd_mao_jpn_tml_kor_urd_pan_lda_svk_mly_por_amr_ind_mnd_alb_fbf_dut_owc_nor_spa_mol_glc_qcu_afr_pol_slo_akn_sod_ukr_chh_ctl_tag_fre_moo_cze_swa_bat_tha_amh_knd_swt_ewe_azi_arw_lit_tur_dgb_vie_heb_igb_ses_zul	-0.0479207617576056	-0.112771217938177	0.910455004014096
480	amr_arw_swa_nor_wly_chh_sid_cze_aze_uzb_ewe_tag_cic_prs_pan_bsq_spa_heb_dgb_cnt_slo_ger_zul_mcd_tsn_lat_hun_xho_bam_fin_rus_anl_geo_svk_guj_afr_eng_hau_amh_hin_est_swt_ind_ctl_bat_jpn_tml_kor_mol_bos_ven_dut_jav_urd_aeg_mly_mnd_krd_moo_ukr_sod_ita_rom_fre_alb_qcu_scr_grk_pol_akn_tig_por_gam_swe_mao_bul_bem_lit_fbf_sun_tha_mlt_knd_igb_ses_azi_glc_ben_tur_yor_vie_owc_tsw_lda_dyu	-0.362016000887278	-0.857109888565284	0.393587459979815
481	owc_mcd_igb_arw_heb_tig_aeg_bos_uzb_tur_dyu_jav_ses_ukr_guj_bsq_scr_gam_swt_cnt_mol_dut_akn_ctl_dgb_lit_hun_bem_fbf_est_swe_amr_geo_alb_slo_nor_ger_chh_sid_eng_fin_cic_ind_prs_tag_jpn_knd_kor_rus_hin_tsn_urd_sun_svk_amh_mly_mnd_afr_ewe_ita_hau_bul_glc_rom_cze_qcu_pan_por_grk_bam_anl_fre_sod_ben_bat_spa_zul_krd_tsw_mao_tha_mlt_tml_ven_xho_azi_pol_lat_aze_moo_vie_wly_swa_lda_yor	-0.684394799545396	-1.64192499292798	0.103983008028473
482	heb_afr_bam_dut_wly_sid_chh_bos_uzb_aze_tsn_ind_dyu_ger_arw_bsq_mcd_mlt_lda_mnd_scr_mol_fbf_alb_swt_svk_hun_dgb_moo_fin_rus_amh_geo_cze_grk_eng_pan_amr_sod_rom_est_yor_jav_bul_bat_jpn_tml_kor_lat_hin_swa_ita_mao_por_anl_mly_cnt_prs_tsw_fre_hau_krd_guj_nor_pol_qcu_slo_ctl_lit_zul_owc_glc_gam_urd_tag_ukr_akn_ben_igb_sun_tha_aeg_knd_xho_ses_azi_spa_swe_tur_cic_vie_tig_ven_bem_ewe	-0.547759945401178	-1.30477087539408	0.195190318127341
483	heb_swe_akn_urd_mlt_sid_owc_afr_uzb_aze_swa_bat_igb_mcd_hin_bsq_lit_chh_ven_mnd_glc_spa_zul_ger_yor_alb_est_xho_tsw_fin_slo_tig_geo_por_prs_guj_ukr_hau_gam_eng_hun_cic_mao_ita_jav_jpn_tml_kor_rom_krd_fbf_cze_ind_ctl_aeg_tag_cnt_mol_swt_ben_amr_bos_lat_arw_pan_qcu_grk_scr_fre_dgb_sod_bul_amh_nor_sun_svk_ses_dut_bem_mly_tha_wly_knd_moo_ewe_tur_pol_rus_azi_tsn_vie_anl_dyu_lda_bam	-0.233657762688081	-0.552757938863692	0.581755373942378
484	wly_swe_swa_grk_aeg_amr_amh_rom_azi_tur_bam_mly_ewe_mol_por_bsq_hin_chh_bem_cnt_svk_pan_swt_dut_xho_prs_est_zul_ses_fin_alb_gam_geo_bul_cze_fre_nor_tig_heb_ben_hun_fbf_sun_ita_bat_jpn_knd_kor_pol_slo_akn_scr_ind_lit_hau_tag_mnd_ger_dgb_urd_owc_bos_arw_spa_rus_qcu_krd_mcd_afr_tsn_mlt_ctl_sod_eng_jav_glc_tsw_ukr_dyu_mao_tha_anl_tml_yor_lda_uzb_lat_guj_aze_cic_vie_sid_ven_igb_moo	0.703315282644395	1.66931735639902	0.0984175288337575
485	wly_alb_bam_hin_hau_aeg_gam_nor_azi_aze_moo_tag_dgb_mol_slo_bsq_spa_anl_zul_mnd_eng_mcd_xho_bos_fbf_swe_fin_bem_ses_est_cze_owc_geo_pan_krd_guj_pol_sid_tig_ita_hun_swt_ind_ukr_mly_jpn_tml_kor_ger_scr_tsn_grk_jav_svk_mlt_bat_cnt_bul_ewe_rom_chh_glc_dut_prs_arw_qcu_lit_ben_lat_swa_sod_por_heb_rus_mao_fre_yor_afr_cic_sun_tha_amh_knd_dyu_igb_uzb_ctl_urd_tur_akn_vie_amr_lda_tsw_ven	0.214469969623303	0.50461397437799	0.615023563628296
486	anl_ben_igb_cze_sod_sid_aeg_dut_tur_uzb_xho_ind_tsn_krd_ukr_bsq_bul_amr_ewe_mnd_ita_por_akn_lit_fbf_swe_est_yor_swa_hun_mcd_wly_geo_alb_svk_prs_nor_owc_chh_spa_fin_tsw_mly_guj_mao_jpn_tml_kor_glc_urd_lda_lat_sun_slo_hau_jav_cnt_rus_zul_ctl_amh_ger_pol_rom_pan_qcu_arw_eng_grk_ses_heb_bos_tig_afr_tag_fre_cic_mol_dyu_bat_tha_gam_knd_swt_ven_aze_hin_scr_azi_bem_vie_mlt_bam_moo_dgb	-0.441494498839934	-1.04775772956444	0.297465635773419
487	anl_glc_tsn_pol_hau_heb_sod_lat_azi_tur_igb_mly_dgb_swe_mol_bsq_grk_aeg_ses_cnt_slo_lit_xho_pan_lda_dut_est_ewe_dyu_hun_krd_amr_geo_svk_guj_prs_hin_chh_owc_ger_fin_akn_bat_urd_ind_jpn_knd_kor_rom_bos_moo_arw_tag_afr_mlt_sun_mnd_scr_zul_eng_amh_ukr_rus_alb_nor_qcu_bul_ctl_por_cic_wly_fre_tig_ben_mao_spa_bem_cze_yor_jav_tha_gam_tml_swa_swt_uzb_ita_mcd_aze_ven_vie_sid_tsw_bam_fbf	-0.483855366947327	-1.14932536541907	0.253369063516524
488	hau_grk_xho_ger_sid_amh_chh_mol_uzb_tur_ewe_jav_tsw_lit_guj_bsq_bul_wly_dgb_cnt_afr_ben_akn_mcd_swt_prs_fin_ses_bem_hun_hin_gam_geo_alb_spa_rus_ukr_sod_mlt_por_est_yor_ind_slo_mly_jpn_knd_kor_nor_scr_swa_lat_sun_eng_aeg_tag_mnd_pan_zul_bos_owc_rom_fre_svk_pol_qcu_ita_arw_ctl_dyu_amr_cze_anl_dut_mao_glc_igb_krd_fbf_bat_tha_heb_tml_ven_cic_aze_swe_urd_azi_moo_vie_tig_lda_tsn_bam	0.293703818541512	0.691498561603083	0.49097493226785
489	tig_afr_swa_slo_gam_chh_hau_krd_uzb_tur_dgb_tag_fbf_fre_pan_bsq_lit_mlt_xho_cnt_prs_svk_lda_dut_igb_rom_hun_yor_akn_est_ben_amh_geo_ukr_mcd_cze_ger_amr_sid_ctl_fin_dyu_bat_arw_sun_jpn_tml_kor_scr_hin_cic_eng_mao_spa_aeg_ind_mnd_mol_bam_bos_heb_swe_glc_nor_lat_qcu_guj_bul_grk_ewe_anl_urd_owc_rus_mly_por_zul_pol_tsw_jav_tha_wly_knd_ven_bem_aze_alb_ita_azi_ses_vie_sod_swt_moo_tsn	0.583166512393191	1.38202544112758	0.170274445141452
490	aeg_swe_ewe_lit_gam_hau_owc_por_azi_uzb_cic_sun_ven_pol_mcd_bsq_svk_tig_tsn_mnd_alb_fre_tsw_bul_akn_mol_hun_yor_ses_est_cze_amh_geo_grk_nor_afr_prs_sid_chh_ita_fin_dyu_ind_rus_jav_jpn_tml_kor_pan_urd_swa_arw_mao_rom_anl_bat_cnt_ukr_zul_scr_mlt_hin_ben_krd_lat_qcu_spa_ger_eng_xho_wly_dut_amr_slo_mly_guj_bam_bos_bem_tag_tha_sod_knd_moo_igb_aze_glc_ctl_tur_lda_vie_heb_dgb_fbf_swt	-0.327160567770504	-0.773801240448687	0.441010927889386
491	owc_slo_fbf_ben_aeg_anl_sid_dut_uzb_azi_igb_mao_yor_spa_rus_bsq_bul_chh_akn_cnt_hin_mcd_xho_swe_ewe_scr_est_zul_lda_hun_pan_heb_geo_prs_pol_mol_fre_gam_hau_ita_fin_tsw_sun_svk_mly_jpn_knd_kor_bos_glc_dgb_eng_tag_ger_wly_bat_mnd_alb_ven_guj_sod_arw_ukr_lat_rom_qcu_krd_grk_cze_ses_amr_por_mlt_afr_ind_urd_dyu_ctl_bam_jav_tha_amh_tml_tsn_swt_tur_lit_nor_aze_moo_vie_tig_bem_cic_swa	-0.233405972562059	-0.551881005142022	0.582353640096868
492	amr_eng_swa_hin_heb_chh_aeg_rom_uzb_azi_bam_ind_akn_arw_urd_bsq_lat_anl_fbf_cnt_ger_krd_lda_por_ses_scr_hun_dyu_zul_est_mcd_owc_geo_ita_guj_ben_prs_hau_tig_slo_fin_cic_sun_mol_mly_jpn_knd_kor_cze_swe_yor_glc_mao_grk_sod_jav_mnd_lit_dgb_nor_wly_bul_rus_bos_ctl_qcu_spa_afr_alb_bem_gam_pol_sid_svk_bat_dut_ven_fre_tsw_tag_tha_mlt_tml_xho_tsn_aze_pan_ukr_tur_moo_vie_amh_igb_swt_ewe	-0.970729294186612	-2.36713888480315	0.0199987945203194
493	amh_afr_dgb_eng_sod_anl_mlt_dut_aze_tur_swt_mao_akn_ben_lat_bsq_guj_owc_yor_cnt_ita_cze_zul_swe_xho_hin_hun_lda_ses_fin_scr_chh_geo_krd_ctl_rus_urd_wly_sid_pan_est_tsw_ind_mcd_mly_jpn_tml_kor_ger_fre_dyu_pol_bat_alb_gam_sun_mnd_bos_fbf_rom_amr_ukr_nor_grk_spa_qcu_lit_por_slo_moo_hau_prs_tig_glc_jav_arw_swa_mol_tsn_tag_tha_aeg_knd_igb_ven_uzb_svk_bul_azi_ewe_vie_heb_bam_cic_bem	-0.306351843396962	-0.724488261245107	0.470584785802125
494	mlt_swe_fbf_lat_sod_aeg_gam_dut_uzb_azi_swt_tag_tsn_eng_lit_bsq_por_owc_bem_mnd_cze_ukr_dyu_svk_akn_ita_est_dgb_cic_fin_fre_wly_geo_ger_rus_pan_urd_chh_amr_ben_hun_yor_mly_mol_sun_jpn_knd_kor_hin_slo_ven_bul_bat_ctl_heb_ind_cnt_grk_igb_rom_sid_alb_prs_scr_guj_qcu_spa_bos_afr_bam_anl_arw_amh_pol_mao_glc_zul_mcd_xho_jav_tha_tig_tml_lda_tsw_aze_nor_krd_tur_moo_vie_hau_swa_ewe_ses	-0.0749959197008276	-0.17669174250612	0.860134747845562
495	heb_ctl_bam_glc_sod_owc_sid_lit_aze_uzb_cic_sun_tsw_dut_grk_bsq_afr_aeg_dgb_mnd_alb_prs_swa_cze_fbf_nor_est_bem_ses_fin_rom_amr_geo_lat_ukr_ita_slo_mlt_tig_fre_hun_lda_tag_rus_jav_jpn_knd_kor_krd_eng_igb_pan_mao_scr_anl_mly_cnt_bul_swt_urd_gam_guj_ben_hin_svk_qcu_swe_spa_mcd_tsn_hau_pol_wly_por_bat_arw_ven_bos_moo_ind_tha_chh_tml_xho_zul_tur_mol_ger_azi_ewe_vie_amh_akn_yor_dyu	0.0242284673629516	0.0570262363333863	0.954646639519402
496	chh_nor_swa_eng_owc_sid_heb_scr_uzb_azi_tsw_mao_akn_pan_arw_bsq_glc_gam_tsn_cnt_alb_mol_dgb_ita_ven_por_est_swt_dyu_hun_cze_anl_geo_hin_ger_guj_rus_amh_tig_prs_fin_cic_jav_ukr_bat_jpn_knd_kor_spa_slo_lda_fre_mly_krd_hau_sun_mnd_dut_bem_mcd_amr_bos_grk_ctl_rom_qcu_ben_pol_svk_ewe_aeg_lat_mlt_urd_tag_afr_xho_bul_yor_ind_tha_wly_tml_igb_fbf_tur_lit_swe_aze_bam_vie_sod_ses_zul_moo	0.757442213751559	1.7965829166428	0.075648438594287
497	tig_ctl_ven_afr_amr_sid_owc_eng_aze_azi_lda_bat_yor_ita_ukr_bsq_mol_heb_tsn_mnd_grk_spa_ses_glc_tsw_scr_hun_zul_dgb_est_lat_sod_geo_guj_rus_ben_svk_gam_wly_pol_fin_akn_tag_ger_mly_jpn_knd_kor_prs_bos_ewe_dut_mao_rom_amh_sun_cnt_hin_cic_fre_aeg_lit_nor_pan_mcd_qcu_por_arw_slo_bam_anl_swe_hau_alb_jav_krd_xho_cze_swt_ind_tha_chh_tml_bem_swa_uzb_bul_urd_tur_fbf_vie_mlt_dyu_moo_igb	0.185957212099389	0.437939318703339	0.662445753908121
498	wly_scr_xho_rom_sid_hau_aeg_por_azi_tur_moo_sun_dgb_mol_mcd_bsq_svk_gam_lda_cnt_glc_ger_fbf_nor_bam_dut_fin_yor_ewe_hun_prs_tig_geo_rus_pol_slo_ben_sod_chh_spa_est_dyu_jav_alb_ind_jpn_knd_kor_afr_fre_ven_hin_bat_bul_heb_tag_mnd_ukr_tsw_grk_amr_bos_arw_pan_urd_qcu_krd_ctl_eng_bem_anl_swe_amh_lit_mly_cze_swa_lat_akn_mao_tha_owc_tml_tsn_cic_uzb_ita_guj_aze_swt_vie_mlt_zul_igb_ses	0.0754972358997711	0.177832035822995	0.859241660723679
499	sid_prs_tsw_eng_gam_chh_amh_mol_azi_aze_dgb_jav_xho_ctl_slo_bsq_ukr_aeg_moo_cnt_svk_bul_yor_ger_fbf_ita_fin_lda_swt_hun_hin_heb_geo_guj_lat_urd_ben_anl_tig_alb_est_ses_mao_rom_bat_jpn_knd_kor_lit_pan_akn_mcd_ind_bos_wly_tag_mnd_fre_ewe_swe_mlt_por_rus_arw_glc_qcu_krd_nor_scr_bem_hau_cze_amr_pol_sun_spa_zul_afr_bam_mly_tha_sod_tml_tsn_swa_tur_dut_grk_uzb_cic_vie_owc_igb_ven_dyu	-0.740885904534703	-1.7834776224228	0.0777707218774607
500	amr_eng_ven_dut_wly_aeg_amh_slo_aze_uzb_xho_mly_zul_cze_krd_bsq_scr_mlt_akn_cnt_svk_nor_tsw_fre_swt_pan_hun_swa_tsn_est_pol_tig_geo_por_bos_grk_arw_heb_anl_spa_fin_ses_mao_ben_sun_jpn_knd_kor_ukr_swe_moo_ger_bat_prs_hau_tag_mnd_afr_bem_lit_sod_mol_ita_rom_ctl_qcu_lat_rus_mcd_ewe_sid_bul_gam_hin_jav_glc_lda_alb_igb_ind_tha_chh_tml_fbf_bam_tur_guj_urd_azi_yor_vie_owc_dyu_dgb_cic	-0.790805113517913	-1.90215829558637	0.0602450917600194
501	amr_rus_xho_grk_hau_sod_mlt_scr_azi_aze_moo_mly_bem_lit_rom_bsq_afr_gam_dyu_mnd_ben_arw_dgb_eng_lda_glc_hun_igb_akn_est_svk_wly_geo_swe_hin_lat_pan_aeg_tig_bul_fin_tsn_mao_ukr_bat_jpn_tml_kor_alb_mol_cic_prs_tag_nor_owc_jav_cnt_pol_yor_dut_chh_guj_bos_slo_urd_qcu_ctl_fre_spa_zul_sid_krd_amh_ita_ind_por_swt_cze_swa_sun_tha_anl_knd_bam_ses_tur_mcd_ger_uzb_ewe_vie_heb_fbf_tsw_ven	-0.740576808281173	-1.77899032543165	0.0785086290452605
502	amr_mol_swa_lit_sod_chh_owc_ctl_uzb_tur_dyu_ind_akn_urd_rus_bsq_ukr_tig_tsn_cnt_scr_hin_ewe_ger_bam_spa_fin_lda_bem_est_guj_heb_geo_cze_swe_ita_por_gam_aeg_ben_hun_cic_bat_mcd_jav_jpn_tml_kor_slo_bul_moo_arw_tag_grk_amh_mao_mnd_prs_igb_svk_hau_pan_krd_alb_afr_qcu_eng_fre_bos_swt_wly_lat_mlt_glc_mly_pol_tsw_rom_yor_sun_tha_anl_knd_fbf_zul_azi_dut_nor_aze_xho_vie_sid_ses_ven_dgb	-0.400034567960868	-0.950103849942806	0.344522063365377
503	chh_grk_yor_rom_amh_aeg_tig_ita_tur_azi_ses_ind_ven_arw_nor_bsq_ukr_anl_bem_cnt_fre_eng_dgb_glc_bam_krd_fin_dyu_igb_hun_scr_hau_geo_guj_pan_prs_alb_owc_amr_por_est_tsw_jav_lit_tag_jpn_tml_kor_cze_ger_moo_spa_mao_hin_gam_bat_mnd_mcd_xho_lat_sid_bul_mol_svk_swe_qcu_pol_bos_afr_tsn_heb_ctl_wly_slo_sun_dut_cic_rus_akn_mly_tha_sod_knd_ewe_swt_aze_urd_ben_uzb_fbf_vie_mlt_lda_swa_zul	-0.876287645783846	-2.11653929378367	0.036969347571265
504	amr_cze_dgb_afr_gam_sid_sod_bul_aze_azi_dyu_bat_igb_nor_ctl_bsq_guj_hau_ewe_mnd_rus_ger_bam_svk_tsn_dut_fin_fbf_zul_hun_slo_owc_geo_ben_scr_por_rom_wly_chh_fre_est_swt_sun_pol_jav_jpn_tml_kor_lat_grk_yor_eng_mly_hin_heb_mao_cnt_krd_lda_ukr_tig_mcd_urd_lit_spa_qcu_glc_arw_ita_akn_anl_swe_mlt_bos_ind_mol_swa_pan_tsw_tag_tha_aeg_knd_moo_cic_tur_prs_alb_uzb_bem_vie_amh_xho_ven_ses	0.168054570417326	0.395896542218935	0.693088142897932
505	tig_afr_ses_mol_owc_anl_aeg_por_uzb_azi_ewe_mly_swa_hin_dut_bsq_bul_sid_tsw_mnd_mcd_ctl_igb_rus_fbf_grk_hun_bem_zul_fin_ben_hau_geo_svk_glc_urd_ita_wly_sod_prs_est_lda_mao_lit_sun_jpn_knd_kor_swe_krd_dyu_pan_ind_ger_mlt_bat_cnt_ukr_swt_rom_amr_guj_fre_nor_pol_qcu_slo_eng_cze_bam_heb_alb_amh_scr_jav_spa_akn_arw_moo_tag_tha_gam_tml_dgb_tsn_tur_lat_bos_aze_yor_vie_chh_xho_cic_ven	-0.129659565123632	-0.305567358478803	0.760616983223217
506	tig_bul_fbf_arw_owc_aeg_hau_por_tur_azi_swa_mao_yor_alb_guj_bsq_eng_sid_igb_cnt_ukr_swe_xho_urd_bam_glc_hun_ven_bem_fin_rus_wly_geo_mol_svk_ita_afr_chh_mlt_pan_est_ses_mly_slo_jav_jpn_knd_kor_scr_fre_dyu_bos_tag_hin_anl_ind_mnd_cze_dgb_rom_heb_mcd_nor_lit_prs_qcu_dut_ben_grk_tsn_sod_pol_amh_spa_sun_lat_lda_ctl_swt_bat_tha_gam_tml_akn_zul_uzb_ger_krd_aze_cic_vie_amr_tsw_moo_ewe	-0.00402147570087989	-0.00947137390924227	0.992463337896712
507	amh_glc_cic_ukr_anl_wly_tig_cze_azi_tur_dgb_jav_fbf_prs_pol_bsq_hin_sid_tsn_cnt_lat_svk_bem_mol_xho_bul_fin_swt_bam_est_arw_heb_geo_eng_grk_fre_urd_gam_chh_ben_hun_zul_mly_pan_mao_jpn_knd_kor_ita_mcd_igb_afr_bat_swe_mlt_sun_mnd_guj_moo_nor_sod_dut_scr_alb_rom_qcu_ctl_krd_ger_ses_aeg_spa_owc_lit_ind_rus_yor_slo_swa_tag_tha_hau_tml_lda_ewe_uzb_por_bos_aze_tsw_vie_amr_dyu_ven_akn	0.325179035384445	0.76569507991317	0.445796722004304
508	chh_afr_fbf_slo_sid_heb_anl_rom_azi_tur_dyu_tag_zul_pan_rus_bsq_arw_sod_cic_cnt_dut_mol_yor_grk_moo_bul_hun_ses_igb_est_ctl_wly_geo_ben_eng_guj_cze_hau_gam_nor_fin_tsw_sun_mcd_ind_jpn_tml_kor_svk_bos_lda_glc_mao_pol_mlt_bat_mnd_ger_ven_krd_tig_lit_urd_prs_spa_qcu_por_swe_lat_bam_owc_scr_amh_ukr_mly_alb_xho_fre_swa_jav_tha_amr_knd_dgb_ewe_uzb_ita_hin_aze_akn_vie_aeg_bem_swt_tsn	-0.690917900615075	-1.65559922606684	0.101173752946188
509	sod_dut_igb_pan_wly_owc_sid_ctl_tur_uzb_fbf_mao_dyu_alb_nor_bsq_mol_amr_swa_cnt_swe_svk_ewe_grk_akn_rom_fin_bem_lda_hun_afr_heb_geo_hin_lat_glc_urd_mlt_amh_cze_est_tsw_tag_eng_bat_jpn_knd_kor_guj_bul_ven_krd_ind_bos_anl_jav_mnd_rus_tsn_arw_aeg_spa_scr_por_lit_qcu_ger_ben_ita_moo_chh_slo_hau_prs_mly_mcd_swt_fre_ses_sun_tha_gam_tml_yor_dgb_azi_ukr_pol_aze_cic_vie_tig_xho_bam_zul	0.00908215148705568	0.0213949642124521	0.982976427594593
510	sod_alb_xho_krd_aeg_sid_tig_scr_aze_tur_ewe_tag_akn_guj_bos_bsq_mol_heb_swt_mnd_fre_eng_zul_ger_bem_prs_fin_tsn_igb_est_ben_hau_geo_cze_urd_bul_spa_amr_chh_hin_hun_bam_sun_grk_jav_jpn_tml_kor_mcd_swe_moo_glc_ind_ukr_anl_mao_cnt_arw_dyu_ctl_amh_rus_lit_pol_ita_qcu_por_slo_lat_dgb_mlt_svk_wly_afr_bat_dut_lda_pan_swa_mly_tha_owc_knd_ses_ven_uzb_rom_nor_azi_cic_vie_gam_tsw_yor_fbf	-0.185291310200707	-0.437719009334486	0.662604892458599
511	wly_pol_tsw_grk_anl_sod_aeg_lat_azi_aze_akn_mly_zul_rus_alb_bsq_por_mlt_swa_mnd_ctl_mol_ses_bos_cic_pan_est_moo_fbf_hun_rom_amr_geo_nor_glc_svk_ukr_amh_hau_spa_fin_xho_sun_eng_jav_jpn_tml_kor_afr_urd_tsn_ger_tag_swe_chh_bat_cnt_bul_igb_guj_owc_slo_hin_scr_ita_qcu_arw_cze_mcd_lda_tig_lit_gam_krd_ind_dut_bam_ben_dyu_mao_tha_sid_knd_dgb_ewe_uzb_fre_prs_tur_swt_vie_heb_ven_yor_bem	-1.12303936148366	-2.75699203306774	0.00702166665255949
512	wly_spa_swa_guj_heb_aeg_amr_dut_azi_uzb_ven_jav_moo_nor_fre_bsq_eng_anl_dgb_mnd_cze_rus_tsn_ita_bam_alb_est_bem_cic_hun_ger_sid_geo_hin_urd_pol_pan_gam_owc_ben_fin_ewe_ind_mol_bat_jpn_knd_kor_grk_scr_tsw_glc_mly_ctl_amh_mao_cnt_por_fbf_svk_chh_prs_arw_swe_lat_qcu_slo_bos_lit_zul_tig_afr_mlt_mcd_tag_krd_akn_rom_ses_sun_tha_sod_tml_xho_yor_aze_bul_ukr_tur_igb_vie_hau_swt_dyu_lda	-0.51650947525463	-1.2300414892028	0.221784041691612
513	sid_arw_xho_pol_amh_owc_hau_bos_tur_azi_cic_bat_dgb_dut_mcd_bsq_ben_anl_fbf_mnd_eng_krd_ses_grk_ewe_glc_hun_zul_ven_est_swe_wly_geo_lit_ita_ukr_prs_tig_chh_rom_fin_yor_sun_mol_jav_jpn_tml_kor_rus_hin_swa_slo_mao_scr_mlt_mly_cnt_lat_tsn_pan_heb_spa_urd_nor_guj_qcu_bul_ctl_afr_swt_gam_por_amr_cze_ind_alb_igb_ger_bem_tag_tha_aeg_knd_bam_dyu_aze_fre_svk_uzb_tsw_vie_sod_akn_moo_lda	-0.491430326768877	-1.16718962691696	0.246117781805556
514	sod_prs_yor_rus_amh_chh_gam_scr_tur_uzb_bem_mly_zul_hin_rom_bsq_pol_mlt_bam_mnd_afr_ukr_swt_lat_moo_lit_est_cic_akn_hun_dut_amr_geo_glc_nor_pan_arw_tig_aeg_fre_fin_xho_mao_ben_ind_jpn_knd_kor_swe_krd_fbf_ita_bat_por_heb_tag_cnt_guj_tsw_ctl_anl_bul_slo_mol_ger_qcu_cze_urd_bos_ven_wly_alb_sid_grk_jav_mcd_dyu_eng_ewe_sun_tha_hau_tml_swa_igb_azi_spa_svk_aze_tsn_vie_owc_dgb_lda_ses	-0.713113246209546	-1.7103784678031	0.0905300445549281
515	amr_arw_ven_slo_amh_wly_owc_grk_tur_uzb_akn_mly_swa_pol_dut_bsq_ben_mlt_yor_cnt_hin_ita_dgb_por_dyu_rus_fin_moo_cic_hun_krd_gam_geo_eng_swe_scr_lat_tig_aeg_nor_est_swt_mao_bos_bat_jpn_knd_kor_ctl_spa_ewe_pan_sun_lit_anl_tag_mnd_alb_tsw_guj_heb_mol_fre_ger_ukr_qcu_rom_afr_prs_igb_chh_urd_sid_bul_ind_cze_lda_mcd_fbf_jav_tha_sod_tml_bam_tsn_azi_glc_svk_aze_ses_vie_hau_xho_bem_zul	-0.578769218163115	-1.37978882180708	0.170960038114271
516	owc_pol_bem_glc_sid_wly_sod_swe_tur_azi_cic_tag_ewe_dut_grk_bsq_ita_anl_yor_cnt_mcd_guj_bam_hin_tsn_ctl_est_ses_swa_fin_cze_amr_geo_afr_fre_lit_bul_hau_gam_pan_hun_akn_mly_slo_bat_jpn_tml_kor_urd_lat_dyu_mol_ind_bos_heb_mao_mnd_arw_swt_scr_aeg_svk_ger_eng_rus_qcu_prs_krd_ben_dgb_chh_rom_tig_alb_jav_por_zul_ukr_tsw_sun_tha_mlt_knd_xho_moo_uzb_spa_nor_aze_fbf_vie_amh_ven_igb_lda	0.071317403335686	0.168004066820049	0.866944894664683
517	owc_glc_tsn_ben_amr_amh_mlt_spa_azi_uzb_ses_bat_moo_scr_svk_bsq_cze_hau_tsw_mnd_lat_mol_zul_swe_dyu_lit_fin_dgb_igb_hun_nor_anl_geo_pol_dut_guj_afr_aeg_sod_ita_est_ven_ind_bos_tag_jpn_tml_kor_grk_ukr_cic_por_sun_prs_gam_mao_cnt_ctl_swt_urd_heb_hin_rom_ger_alb_qcu_slo_fre_eng_fbf_tig_bul_chh_krd_mly_pan_ewe_mcd_yor_jav_tha_wly_knd_lda_xho_tur_rus_arw_aze_swa_vie_sid_bem_bam_akn	-0.328010010631799	-0.777230941859681	0.438995107901496
518	owc_rus_tsn_scr_sod_sid_gam_svk_azi_tur_fbf_mly_dyu_lit_arw_bsq_nor_tig_lda_mnd_cze_glc_xho_pol_swa_bos_hun_dgb_akn_est_guj_hau_geo_swe_rom_por_krd_aeg_amh_hin_fin_tsw_jav_ger_ind_jpn_tml_kor_alb_mcd_swt_lat_mao_urd_wly_bat_cnt_eng_cic_prs_amr_mol_ctl_spa_ukr_qcu_afr_slo_ben_moo_heb_grk_mlt_ita_sun_bul_yor_fre_ven_tag_tha_chh_knd_bam_ses_uzb_dut_pan_aze_bem_vie_anl_igb_zul_ewe	-0.0916030977681748	-0.216410084887071	0.829142097391659
519	heb_dut_ven_por_amr_aeg_amh_spa_azi_aze_bem_mao_akn_ctl_rus_bsq_cze_tig_ewe_mnd_ben_urd_tsn_ger_moo_hin_hun_cic_swt_fin_swe_sod_geo_guj_arw_lat_afr_wly_gam_grk_est_zul_ind_slo_sun_jpn_tml_kor_fre_lit_xho_eng_tag_bos_sid_jav_cnt_rom_lda_ita_chh_prs_svk_ukr_alb_qcu_scr_mcd_nor_dyu_anl_krd_owc_pol_bat_glc_ses_mol_igb_mly_tha_hau_knd_bam_dgb_uzb_pan_bul_tur_swa_vie_mlt_yor_fbf_tsw	-0.864695808491564	-2.09113674303623	0.039242555965914
520	hau_bul_dgb_cze_owc_aeg_anl_ita_aze_azi_cic_tag_tsw_glc_guj_bsq_eng_sod_zul_cnt_arw_nor_bam_swe_lda_lat_fin_ven_bem_est_ukr_sid_geo_spa_ctl_scr_grk_chh_amh_mcd_hun_tsn_bat_rus_mly_jpn_knd_kor_afr_bos_ewe_prs_sun_ger_amr_jav_mnd_por_akn_krd_mlt_alb_dut_mol_fre_qcu_slo_ben_urd_dyu_wly_svk_tig_hin_mao_rom_ses_pol_moo_ind_tha_gam_tml_fbf_xho_tur_lit_pan_uzb_yor_vie_heb_igb_swt_swa	-0.385315638480103	-0.913380312817975	0.363404423213311
521	mlt_ukr_bam_ben_heb_hau_tig_svk_azi_uzb_akn_sun_bem_ger_rus_bsq_alb_wly_moo_mnd_fre_eng_swt_dut_tsn_rom_est_tsw_fbf_fin_grk_owc_geo_krd_glc_urd_hin_amr_sod_pan_hun_igb_jav_swe_bat_jpn_knd_kor_scr_pol_cic_slo_ind_bos_gam_mly_cnt_bul_yor_guj_chh_ctl_arw_lit_cze_qcu_afr_mol_mcd_ven_anl_spa_sid_lat_mao_nor_ses_por_dgb_tag_tha_aeg_tml_zul_dyu_aze_prs_ita_tur_xho_vie_amh_ewe_swa_lda	-0.33648914373792	-0.795664845989769	0.428253054003287
522	chh_lat_tsw_scr_tig_sod_owc_mol_tur_azi_bem_mly_swa_bul_prs_bsq_swe_hau_ven_mnd_grk_slo_ses_cze_ewe_urd_hun_yor_bam_est_ger_wly_geo_bos_por_rom_eng_heb_sid_guj_fin_igb_tag_ukr_bat_jpn_tml_kor_glc_lit_akn_hin_ind_rus_gam_jav_cnt_svk_tsn_afr_mlt_ctl_ita_mcd_pol_qcu_alb_ben_fre_lda_anl_arw_aeg_krd_mao_spa_xho_dut_zul_sun_tha_amh_knd_dgb_fbf_uzb_pan_nor_aze_dyu_vie_amr_cic_moo_swt	0.0348040308567638	0.0820697894280741	0.934767592257693
523	sod_rom_ven_svk_amh_chh_heb_fre_aze_azi_bam_bat_tsn_rus_guj_bsq_arw_tig_igb_cnt_slo_ben_ewe_urd_lda_bul_hun_swa_fbf_est_lit_owc_geo_bos_eng_grk_nor_sid_anl_ukr_fin_tsw_mao_lat_tag_jpn_knd_kor_dut_pan_ses_ger_mly_krd_mlt_ind_mnd_mol_yor_mcd_aeg_scr_pol_por_glc_qcu_afr_cze_swe_dgb_wly_ctl_gam_hin_jav_alb_xho_prs_moo_sun_tha_amr_tml_bem_akn_tur_spa_ita_uzb_cic_vie_hau_dyu_zul_swt	-0.386142334043327	-0.91507406592579	0.362519314795025
524	chh_fre_bem_spa_hau_wly_anl_svk_uzb_aze_zul_mao_yor_ben_glc_bsq_bul_sod_akn_mnd_swe_slo_igb_guj_dyu_ctl_fin_moo_tsn_hun_urd_owc_geo_ita_rus_lat_arw_tig_amr_bos_est_ewe_sun_pol_ind_jpn_tml_kor_pan_hin_dgb_dut_jav_krd_aeg_bat_cnt_ukr_ven_afr_mlt_ger_cze_alb_rom_qcu_grk_lit_eng_tsw_sid_nor_heb_scr_mly_mol_swa_mcd_xho_tag_tha_amh_knd_cic_ses_azi_por_prs_tur_lda_vie_gam_swt_bam_fbf	-0.091017215865905	-0.214390342983028	0.830712053825818
525	gam_por_dyu_prs_wly_amh_mlt_mcd_aze_azi_tsn_sun_moo_bos_ctl_bsq_dut_hau_ses_cnt_arw_lat_fbf_rom_lda_lit_est_xho_igb_fin_ben_aeg_geo_pan_svk_glc_krd_heb_owc_spa_hun_akn_mly_afr_ind_jpn_knd_kor_nor_ita_swa_fre_bat_swe_sid_jav_mnd_hin_swt_ger_sod_slo_eng_bul_alb_qcu_guj_rus_cze_ewe_amr_ukr_chh_urd_mao_scr_bam_grk_tsw_tag_tha_tig_tml_cic_yor_tur_mol_pol_uzb_ven_vie_anl_dgb_bem_zul	-0.720456347409632	-1.73312451312639	0.0863880265994565
526	hau_lat_xho_arw_gam_anl_wly_swe_uzb_aze_igb_ind_dyu_afr_por_bsq_ukr_amr_ewe_cnt_rus_fre_ven_slo_tsw_krd_hun_zul_tsn_fin_rom_sod_geo_ben_ger_ctl_nor_sid_amh_scr_est_bem_sun_prs_tag_jpn_knd_kor_pan_urd_swa_glc_jav_pol_aeg_bat_mnd_guj_akn_mcd_chh_eng_spa_bul_dut_qcu_mol_bos_hin_yor_owc_svk_tig_grk_mao_ita_fbf_alb_ses_mly_tha_mlt_tml_lda_cic_azi_cze_lit_tur_dgb_vie_heb_moo_bam_swt	-1.00444471913769	-2.44716185183077	0.0162767437430717
527	mlt_arw_tsn_ben_owc_wly_aeg_por_azi_tur_bam_bat_lda_ukr_fre_bsq_rom_tig_igb_mnd_grk_mol_zul_svk_dyu_dut_est_dgb_ven_hun_ita_amh_geo_krd_swe_ger_hin_gam_sid_lit_fin_xho_sun_scr_jav_jpn_tml_kor_rus_eng_fbf_bul_mly_afr_amr_mao_cnt_guj_cic_slo_hau_prs_pol_mcd_glc_qcu_urd_pan_spa_swa_heb_nor_chh_ctl_tag_cze_moo_alb_tsw_ind_tha_anl_knd_ewe_akn_uzb_bos_lat_aze_yor_vie_sod_bem_ses_swt	-0.393741379824546	-0.932664705236731	0.35340818250439
528	anl_mcd_tsn_pan_hau_mlt_heb_rus_uzb_aze_yor_mly_moo_rom_mol_bsq_afr_wly_swa_cnt_cze_prs_cic_slo_ses_guj_fin_dyu_akn_hun_nor_amh_geo_ctl_urd_lat_ben_gam_aeg_bos_est_ewe_jav_swe_ind_jpn_knd_kor_ger_alb_zul_lit_mao_dut_tig_bat_mnd_ita_bam_spa_amr_krd_grk_scr_svk_qcu_ukr_fre_glc_lda_owc_pol_sod_eng_tag_bul_fbf_por_dgb_sun_tha_chh_tml_xho_ven_tur_arw_hin_azi_igb_vie_sid_tsw_bem_swt	-0.552906511515242	-1.31902924370145	0.190397938234039
529	sid_cze_ses_pol_owc_tig_aeg_bul_tur_uzb_bem_mao_moo_ben_ita_bsq_prs_amr_lda_cnt_lit_glc_akn_mol_ven_dut_est_fbf_cic_fin_fre_chh_geo_eng_alb_ger_mcd_gam_amh_afr_hun_tsn_jav_svk_mly_jpn_knd_kor_spa_rom_swt_nor_sun_hin_anl_bat_mnd_grk_dgb_pan_hau_slo_ctl_lat_rus_qcu_arw_ukr_swe_dyu_heb_scr_mlt_por_tag_bos_yor_guj_igb_ind_tha_sod_tml_ewe_tsw_aze_krd_urd_azi_zul_vie_wly_bam_swa_xho	0.585620443749573	1.38609440119318	0.16903255513636
530	chh_ben_tsw_alb_wly_sid_sod_lat_uzb_aze_swa_mao_akn_rus_slo_bsq_bos_hau_ven_mnd_mol_arw_bam_dut_zul_ger_hun_xho_bem_fin_scr_heb_geo_swe_por_ita_svk_gam_amh_grk_est_tsn_tag_krd_bat_jpn_knd_kor_bul_urd_dgb_ukr_jav_afr_owc_mly_cnt_rom_cic_hin_mlt_cze_nor_glc_fre_qcu_pol_ctl_spa_fbf_tig_mcd_amr_eng_sun_lit_igb_pan_moo_ind_tha_aeg_tml_yor_swt_azi_guj_prs_tur_ses_vie_anl_lda_dyu_ewe	-0.0170252283668509	-0.0400936582173708	0.968104404354412
531	mlt_ukr_yor_bos_anl_chh_sod_ctl_tur_azi_bem_sun_tsw_mol_cze_bsq_spa_sid_akn_mnd_pan_scr_swa_glc_dyu_ger_hun_ses_igb_est_por_wly_geo_alb_eng_rus_pol_amr_aeg_hin_fin_fbf_bat_rom_tag_jpn_tml_kor_nor_guj_ewe_bul_jav_slo_heb_mly_cnt_swe_lda_ben_amh_dut_svk_grk_ita_qcu_urd_afr_krd_bam_hau_prs_tig_mcd_mao_lat_ven_arw_xho_ind_tha_owc_knd_zul_dgb_uzb_lit_fre_aze_swt_vie_gam_tsn_cic_moo	-0.493395066949853	-1.17483912768156	0.243058403906795
532	hau_eng_tsw_ukr_amr_gam_amh_krd_aze_uzb_fbf_tag_dgb_bos_afr_bsq_ctl_heb_bem_cnt_arw_svk_tsn_lit_moo_guj_est_akn_cic_hun_rom_sid_geo_urd_spa_mcd_lat_anl_aeg_ita_fin_ses_bat_glc_mao_jpn_tml_kor_ben_pol_xho_slo_jav_bul_owc_ind_mnd_hin_igb_pan_tig_nor_scr_grk_dut_qcu_ger_prs_cze_swa_chh_mol_sod_alb_sun_swe_ewe_por_yor_mly_tha_wly_knd_dyu_lda_azi_fre_rus_tur_ven_vie_mlt_zul_bam_swt	-0.597472889523695	-1.42638694966975	0.157105101690547
533	hau_krd_dgb_fre_amr_heb_tig_swe_tur_aze_akn_tag_moo_dut_mcd_bsq_alb_sid_ses_cnt_cze_grk_fbf_svk_tsw_afr_hun_tsn_ewe_est_ukr_anl_geo_lat_guj_glc_rus_gam_amh_prs_fin_xho_bat_pol_sun_jpn_tml_kor_pan_bul_dyu_nor_mao_ben_chh_ind_mnd_bos_cic_ctl_owc_hin_eng_ita_arw_qcu_slo_scr_rom_swt_wly_mol_mlt_spa_mly_por_ven_lit_bem_jav_tha_sod_knd_yor_bam_azi_ger_urd_uzb_igb_vie_aeg_zul_swa_lda	-0.247624962914354	-0.586017173108387	0.55928353684684
534	sid_arw_yor_alb_wly_gam_tig_guj_azi_tur_tsn_jav_dgb_rom_glc_bsq_pan_hau_lda_mnd_mcd_bos_fbf_prs_akn_hin_hun_cic_swa_est_ukr_chh_geo_slo_bul_afr_swe_amr_mlt_por_fin_zul_ind_urd_bat_jpn_tml_kor_cze_svk_ses_ita_mly_scr_amh_tag_cnt_lit_ewe_mol_owc_rus_ctl_eng_lat_qcu_grk_dut_spa_bam_aeg_pol_heb_krd_mao_ben_swt_nor_igb_sun_tha_sod_knd_xho_tsw_uzb_ger_fre_aze_bem_vie_anl_dyu_ven_moo	-0.190169504506542	-0.449624684444742	0.654027281443221
535	mlt_ben_lda_nor_tig_wly_owc_swe_tur_uzb_ven_mly_akn_lat_alb_bsq_grk_hau_xho_cnt_guj_pan_bam_krd_ewe_svk_hun_fbf_moo_est_slo_gam_geo_cze_rus_mcd_prs_amh_anl_dut_fin_bem_tag_scr_mao_jpn_tml_kor_por_arw_swt_eng_sun_ita_chh_jav_mnd_urd_dyu_bul_amr_afr_spa_lit_fre_qcu_hin_rom_ukr_ses_aeg_pol_sod_bos_bat_glc_igb_ger_cic_ind_tha_heb_knd_swa_tsn_azi_ctl_mol_aze_yor_vie_sid_zul_tsw_dgb	0.186842615329881	0.439871580889237	0.66105066542796
536	wly_mol_bam_lat_amr_owc_gam_fre_azi_aze_zul_sun_akn_bos_spa_bsq_eng_sid_fbf_cnt_scr_ger_bem_prs_dyu_krd_est_xho_dgb_hun_swe_hau_geo_afr_arw_nor_alb_amh_anl_cze_fin_igb_tag_mcd_bat_jpn_tml_kor_ctl_dut_cic_rus_jav_pol_mlt_ind_mnd_ita_yor_grk_chh_hin_por_pan_ben_qcu_slo_rom_guj_tsn_tig_lit_heb_bul_mly_urd_lda_glc_tsw_mao_tha_aeg_knd_moo_ewe_tur_ukr_svk_uzb_ven_vie_sod_swa_swt_ses	-0.210902704235853	-0.497656771337383	0.619900655334731
537	chh_ita_zul_lat_wly_aeg_gam_lit_uzb_aze_dgb_jav_dyu_krd_bos_bsq_svk_tig_tsw_mnd_eng_bul_swt_fre_ewe_glc_est_swa_igb_hun_ctl_amr_geo_swe_pol_rom_guj_anl_heb_ger_fin_xho_ind_nor_sun_jpn_tml_kor_ukr_hin_moo_mol_mly_por_hau_tag_cnt_urd_bem_slo_sod_pan_alb_mcd_grk_qcu_dut_spa_prs_ses_owc_rus_sid_scr_mao_afr_lda_arw_yor_bat_tha_amh_knd_fbf_ven_tur_ben_cze_azi_cic_vie_mlt_bam_tsn_akn	-0.782011167327422	-1.8863828643037	0.0623635474354522
538	wly_eng_tsn_swe_aeg_chh_heb_bos_uzb_aze_xho_tag_swt_ben_mcd_bsq_lat_amh_akn_mnd_ukr_pan_ewe_rom_swa_svk_fin_zul_ven_est_mol_owc_geo_prs_nor_ger_krd_mlt_anl_bul_hun_igb_bat_urd_ind_jpn_knd_kor_hin_ita_cic_afr_sun_cze_gam_mao_cnt_guj_yor_glc_sod_fre_arw_grk_pol_qcu_slo_dut_ctl_dyu_hau_rus_sid_alb_jav_spa_bam_lit_tsw_mly_tha_amr_tml_ses_dgb_azi_scr_por_tur_fbf_vie_tig_lda_moo_bem	-0.423220077785456	-1.0046439662108	0.317675148390534
539	wly_bos_moo_cze_mlt_sid_tig_urd_tur_aze_zul_ind_akn_arw_guj_bsq_prs_hau_ven_mnd_dut_bul_bem_swe_swt_scr_est_ewe_dyu_hun_grk_heb_geo_ger_slo_rom_por_chh_amh_hin_fin_ses_mao_ctl_sun_jpn_knd_kor_pan_ben_cic_krd_bat_lit_anl_jav_cnt_svk_fbf_alb_gam_pol_glc_afr_rus_qcu_lat_nor_ita_bam_sod_ukr_amr_eng_mly_fre_yor_mol_xho_tag_tha_aeg_tml_tsw_igb_uzb_spa_mcd_azi_lda_vie_owc_tsn_swa_dgb	-0.271766181957418	-0.642495137745893	0.522132521745961
540	sid_afr_akn_alb_anl_heb_sod_mol_aze_tur_tsn_tag_bem_scr_grk_bsq_ctl_hau_dgb_cnt_rus_hin_swa_cze_zul_eng_hun_cic_swt_fin_slo_gam_geo_ben_urd_lat_pan_aeg_wly_ger_est_moo_mly_ukr_bat_jpn_tml_kor_krd_glc_bam_spa_sun_mcd_tig_ind_mnd_prs_fbf_arw_owc_dut_ita_rom_guj_qcu_swe_por_nor_tsw_chh_lit_amh_bul_mao_fre_dyu_pol_ses_jav_tha_mlt_knd_lda_xho_azi_bos_svk_uzb_ven_vie_amr_yor_igb_ewe	-0.123677400441409	-0.291755208066125	0.771123594130663
541	heb_spa_igb_rus_amr_chh_anl_prs_tur_aze_tsn_mao_swa_mcd_dut_bsq_alb_hau_ses_mnd_rom_ben_xho_cze_tsw_ita_hun_yor_ven_fin_lat_wly_geo_krd_lit_glc_urd_aeg_tig_mol_est_cic_jav_bul_ind_jpn_knd_kor_fre_bos_fbf_slo_sun_pol_owc_bat_cnt_afr_ewe_grk_gam_por_ctl_pan_hin_qcu_swe_svk_arw_swt_sid_ukr_amh_ger_mly_guj_akn_eng_moo_tag_tha_mlt_tml_zul_dyu_uzb_scr_nor_azi_bem_vie_sod_dgb_lda_bam	-0.664979141611882	-1.59153136815601	0.114883618918524
542	chh_por_ses_urd_sod_owc_tig_svk_aze_azi_dgb_jav_bam_krd_spa_bsq_arw_amh_lda_cnt_nor_scr_tsw_afr_xho_guj_est_cic_igb_fin_grk_heb_geo_ben_swe_lat_ukr_mlt_amr_rom_hun_tsn_mao_mol_ind_jpn_tml_kor_slo_lit_ewe_ctl_tag_pol_anl_sun_mnd_ger_akn_alb_aeg_mcd_glc_dut_rus_qcu_bul_eng_ita_ven_gam_cze_sid_bos_mly_fre_moo_hin_swt_bat_tha_hau_knd_zul_yor_uzb_pan_prs_tur_swa_vie_wly_dyu_bem_fbf	-0.164408462011549	-0.38799506923911	0.698906365875422
543	chh_ben_igb_arw_tig_aeg_sid_por_uzb_aze_akn_mao_zul_dut_lit_bsq_fre_heb_yor_mnd_bul_bos_cic_hin_tsn_alb_est_dyu_ven_hun_nor_owc_geo_pan_ita_guj_urd_amr_wly_svk_fin_lda_ind_prs_bat_jpn_knd_kor_ger_eng_moo_mcd_jav_afr_mlt_mly_cnt_rus_ses_ctl_gam_krd_spa_slo_mol_qcu_rom_swe_glc_bam_sod_ukr_hau_pol_sun_grk_fbf_cze_bem_tag_tha_amh_tml_dgb_xho_tur_lat_scr_azi_swa_vie_anl_tsw_swt_ewe	-0.575737662755781	-1.37459990015778	0.172558691308187
544	gam_pan_lda_afr_heb_sod_hau_scr_tur_aze_zul_tag_dgb_krd_nor_bsq_glc_amr_ven_cnt_bos_rom_moo_lat_tsn_ukr_fin_ses_yor_est_svk_wly_geo_rus_guj_por_urd_mlt_sid_lit_hun_igb_ind_mcd_mly_jpn_knd_kor_pol_spa_swt_bul_jav_ger_amh_mao_mnd_ctl_fbf_swe_aeg_eng_ben_fre_mol_qcu_prs_slo_cze_dyu_anl_dut_tig_ita_sun_hin_bam_arw_xho_bat_tha_chh_tml_bem_ewe_azi_alb_grk_uzb_akn_vie_owc_swa_tsw_cic	1.01480297301449	2.47329031982034	0.0152029454883094
545	amr_hin_dyu_arw_gam_sid_hau_nor_aze_uzb_akn_sun_ewe_slo_spa_bsq_prs_anl_fbf_cnt_rus_krd_moo_cze_bem_bul_fin_xho_lda_hun_eng_mlt_geo_bos_ctl_fre_ukr_tig_heb_svk_est_igb_bat_grk_mao_jpn_knd_kor_ben_por_zul_pan_jav_swe_wly_mly_mnd_rom_bam_alb_amh_ita_mol_afr_mcd_qcu_glc_urd_guj_swa_sod_scr_aeg_ger_ind_lat_cic_dut_ven_tag_tha_owc_tml_tsw_swt_azi_pol_lit_tur_tsn_vie_chh_yor_ses_dgb	-0.60705023874975	-1.44939538470526	0.150591000735196
546	gam_spa_moo_ita_amh_aeg_wly_pan_azi_uzb_ewe_mao_swa_lat_arw_bsq_hin_hau_tsw_cnt_glc_cze_bem_slo_igb_lit_hun_swt_zul_est_prs_chh_geo_por_svk_fre_urd_heb_owc_grk_fin_dyu_ind_ukr_jav_jpn_knd_kor_dut_mol_bam_afr_sun_ctl_sid_bat_mnd_eng_lda_pol_tig_krd_ben_mcd_swe_qcu_guj_nor_rom_cic_anl_bos_mlt_scr_mly_rus_fbf_alb_xho_tag_tha_amr_tml_akn_ses_aze_bul_ger_tur_ven_vie_sod_tsn_dgb_yor	-0.882789529464718	-2.13833238507399	0.035110846560189
547	sod_hin_bam_mol_heb_anl_wly_glc_tur_uzb_dgb_ind_igb_alb_ben_bsq_nor_tig_zul_cnt_lit_pol_tsn_dut_dyu_spa_est_cic_bem_fin_krd_owc_geo_ita_eng_fre_swe_gam_chh_mcd_hun_akn_mao_bos_tag_jpn_tml_kor_guj_slo_swt_rom_sun_lat_amr_bat_mnd_pan_tsw_grk_aeg_urd_prs_svk_rus_qcu_arw_por_ctl_moo_mlt_afr_amh_cze_jav_ukr_ses_ger_swa_mly_tha_hau_knd_fbf_ven_aze_scr_bul_azi_ewe_vie_sid_xho_lda_yor	-0.10161917093662	-0.239730949330944	0.811066426125651
548	wly_pol_cic_ita_aeg_amr_hau_ukr_azi_uzb_tsn_bat_ven_afr_hin_bsq_por_mlt_fbf_mnd_svk_krd_akn_eng_dyu_glc_est_bem_bam_fin_ger_sid_geo_grk_prs_nor_lat_gam_tig_ben_hun_xho_mao_alb_jav_jpn_tml_kor_mol_fre_tsw_pan_tag_urd_amh_ind_cnt_bul_moo_swe_heb_spa_cze_lit_mcd_qcu_scr_arw_ctl_ewe_chh_bos_sod_dut_sun_rus_yor_slo_ses_mly_tha_anl_knd_igb_zul_aze_rom_guj_tur_swa_vie_owc_lda_dgb_swt	-0.423017510840297	-1.00407393168453	0.317948339237551
549	tig_lit_dgb_lat_chh_sod_mlt_ben_azi_aze_ses_bat_lda_dut_ger_bsq_rom_aeg_tsw_mnd_guj_mol_xho_ctl_cic_cze_hun_ven_akn_fin_nor_hau_geo_krd_fre_ita_spa_gam_wly_slo_est_fbf_ind_scr_sun_jpn_tml_kor_por_bos_yor_urd_tag_arw_anl_mao_cnt_eng_ewe_glc_owc_alb_prs_swe_bul_qcu_rus_pol_afr_bam_sid_grk_heb_svk_mly_mcd_tsn_ukr_swt_jav_tha_amr_knd_dyu_bem_tur_hin_pan_uzb_moo_vie_amh_swa_zul_igb	-0.0813057343117038	-0.191406094166191	0.848624715325394
550	chh_pan_tsn_guj_owc_amr_sod_fre_uzb_azi_tsw_jav_ses_pol_rus_bsq_arw_tig_xho_mnd_ben_prs_swt_alb_yor_rom_fin_zul_moo_hun_slo_hau_geo_swe_lat_mol_cze_sid_heb_lit_est_bam_ind_eng_sun_jpn_knd_kor_bul_por_ewe_ctl_tag_hin_mlt_bat_cnt_ger_akn_nor_wly_dut_glc_ita_afr_qcu_scr_grk_krd_fbf_gam_bos_anl_mcd_mao_svk_ven_urd_lda_mly_tha_aeg_tml_swa_cic_tur_spa_ukr_aze_bem_vie_amh_dyu_dgb_igb	-0.732440584732919	-1.75900316426869	0.081866045260664
551	anl_ita_swt_rom_sod_owc_aeg_prs_aze_uzb_ses_mly_igb_slo_pol_bsq_spa_hau_bem_cnt_swe_ukr_swa_mol_fbf_pan_hun_ewe_zul_est_dut_mlt_geo_urd_lit_glc_svk_heb_chh_bos_fin_akn_bat_bul_ind_jpn_tml_kor_ger_krd_xho_fre_jav_cze_tig_tag_mnd_scr_yor_ben_gam_eng_por_mcd_lat_qcu_arw_rus_hin_tsw_amh_nor_wly_grk_mao_alb_dyu_ctl_bam_sun_tha_sid_knd_ven_moo_azi_afr_guj_tur_lda_vie_amr_tsn_cic_dgb	-0.835354349994348	-2.01618964292675	0.0466648988455475
552	heb_scr_akn_ger_sid_owc_hau_bul_tur_uzb_dyu_ind_moo_svk_mol_bsq_alb_chh_lda_cnt_krd_fre_bam_swe_xho_ukr_fin_ven_fbf_hun_lit_amr_geo_rus_dut_mcd_guj_anl_sod_glc_est_swa_mly_por_bat_jpn_knd_kor_nor_ita_swt_cze_sun_rom_tig_mao_mnd_grk_dgb_pol_mlt_hin_spa_ctl_prs_qcu_ben_lat_pan_zul_wly_urd_amh_bos_tag_eng_igb_slo_cic_jav_tha_gam_tml_ses_yor_azi_afr_arw_aze_tsn_vie_aeg_ewe_tsw_bem	-0.549376937909605	-1.31004245341046	0.193408119402524
553	sod_afr_swt_glc_gam_amr_sid_cze_tur_aze_swa_mly_akn_mol_hin_bsq_dut_tig_dyu_mnd_rom_ben_moo_prs_zul_eng_hun_ewe_tsw_fin_lat_amh_geo_scr_urd_ctl_svk_owc_mlt_ita_est_bem_mao_guj_jav_jpn_knd_kor_bul_slo_fbf_fre_tag_por_heb_bat_cnt_swe_dgb_mcd_hau_rus_grk_ukr_alb_qcu_nor_bos_krd_xho_chh_pan_anl_spa_sun_lit_tsn_ger_ven_ind_tha_aeg_tml_ses_cic_azi_pol_arw_uzb_bam_vie_wly_igb_lda_yor	-0.216038738369006	-0.510281188765029	0.611063495910347
554	sid_lat_fbf_lit_heb_amr_wly_spa_azi_aze_akn_jav_cic_urd_bos_bsq_ger_gam_bam_mnd_rom_guj_ses_hin_ewe_prs_est_dyu_tsn_fin_scr_aeg_geo_bul_afr_swe_cze_anl_amh_ita_hun_zul_mao_slo_ind_jpn_tml_kor_mol_mcd_bem_rus_tag_alb_owc_mly_cnt_glc_swt_krd_tig_dut_grk_ctl_pol_qcu_pan_svk_ukr_lda_chh_ben_hau_fre_sun_arw_swa_eng_igb_bat_tha_sod_knd_yor_dgb_tur_por_nor_uzb_xho_vie_mlt_ven_tsw_moo	-0.222486700924512	-0.5256888933388	0.600355620957029
555	wly_arw_ewe_pol_tig_amr_mlt_swe_aze_uzb_akn_jav_bam_glc_hin_bsq_bul_hau_swt_cnt_mol_rus_ses_fre_dgb_bos_fin_xho_bem_hun_eng_heb_geo_afr_guj_nor_por_anl_chh_prs_est_moo_sun_alb_ind_jpn_knd_kor_ben_ger_igb_dut_mao_cze_owc_bat_mnd_rom_tsn_slo_sid_urd_ukr_grk_svk_qcu_spa_mcd_ctl_ven_amh_scr_sod_lit_mly_lat_yor_pan_lda_tag_tha_gam_tml_cic_zul_azi_krd_ita_tur_swa_vie_aeg_dyu_fbf_tsw	-1.02357357757737	-2.50062653228047	0.0141477830247203
556	sod_glc_moo_urd_amr_anl_gam_hin_uzb_azi_zul_tag_ewe_dut_alb_bsq_afr_hau_bem_cnt_nor_ben_igb_spa_fbf_lit_hun_tsw_lda_fin_krd_wly_geo_grk_rom_svk_ukr_chh_heb_cze_est_ven_mao_prs_bat_jpn_tml_kor_mol_lat_bam_por_ind_mcd_aeg_jav_mnd_guj_dgb_fre_owc_pan_bos_slo_swe_qcu_bul_eng_ita_xho_amh_ctl_sid_arw_mly_scr_akn_rus_ses_sun_tha_tig_knd_swt_swa_aze_pol_ger_tur_cic_vie_mlt_yor_dyu_tsn	0.0300611064546789	0.0707136867136891	0.943777468009709
557	anl_rus_bem_swe_gam_heb_sid_guj_aze_uzb_moo_bat_ses_rom_krd_bsq_dut_owc_ven_cnt_mcd_fre_ewe_mol_tsn_eng_hun_lda_dgb_est_glc_aeg_geo_hin_nor_grk_ukr_hau_tig_bos_fin_tsw_jav_ben_mly_jpn_knd_kor_slo_pan_dyu_scr_ind_por_amh_mao_mnd_alb_swa_lit_chh_pol_bul_ctl_spa_qcu_svk_ger_ita_cic_sod_urd_amr_lat_tag_prs_swt_arw_zul_sun_tha_mlt_tml_bam_akn_tur_cze_afr_azi_yor_vie_wly_fbf_xho_igb	-0.39607596773881	-0.939630565933347	0.349841209319363
558	owc_fre_ewe_pol_wly_amh_hau_cze_azi_aze_bem_tag_tsn_pan_hin_bsq_ger_anl_akn_mnd_alb_bos_swa_guj_tsw_slo_hun_cic_moo_est_nor_amr_geo_svk_mcd_afr_glc_aeg_sod_mol_fin_igb_bat_krd_ind_jpn_tml_kor_lit_scr_ven_eng_sun_spa_mlt_mly_cnt_dut_swt_urd_heb_rom_ben_por_prs_qcu_rus_ctl_lat_fbf_gam_arw_sid_ita_jav_grk_zul_swe_lda_mao_tha_tig_knd_xho_dyu_uzb_ukr_bul_tur_dgb_vie_chh_ses_bam_yor	-0.570627508601724	-1.36140634259419	0.176674634468593
559	wly_eng_yor_prs_sod_aeg_heb_ita_uzb_aze_igb_mao_ses_pan_ben_bsq_cze_sid_bam_cnt_urd_afr_swa_ger_swt_rus_est_dgb_moo_hun_lat_gam_geo_mcd_spa_mol_pol_mlt_anl_glc_fin_dyu_bat_svk_tag_jpn_knd_kor_rom_grk_xho_slo_jav_scr_hau_sun_mnd_nor_lda_fre_amr_arw_bul_krd_alb_qcu_ukr_lit_bos_tsn_chh_dut_owc_swe_ind_por_bem_hin_ven_mly_tha_tig_tml_zul_akn_tur_guj_ctl_azi_cic_vie_amh_tsw_ewe_fbf	-0.767461687088113	-1.84874705905936	0.0676715525321653
560	amr_mol_lda_scr_owc_wly_sid_fre_tur_aze_ven_ind_dgb_ita_nor_bsq_guj_anl_xho_cnt_urd_bos_igb_svk_tsw_ctl_fin_bem_akn_est_arw_heb_geo_hin_afr_pol_spa_aeg_mlt_dut_hun_cic_tag_glc_mao_jpn_knd_kor_prs_rus_ewe_swe_jav_ben_hau_sun_mnd_pan_fbf_lit_tig_eng_rom_cze_grk_qcu_alb_ger_slo_tsn_chh_por_amh_ukr_bat_krd_moo_mcd_yor_mly_tha_gam_tml_bam_swt_uzb_lat_bul_azi_ses_vie_sod_zul_swa_dyu	-0.515951850419107	-1.22920106500413	0.222097435025475
561	mlt_pol_dyu_eng_chh_heb_owc_urd_azi_uzb_swt_ind_bam_arw_ben_bsq_scr_amh_bem_mnd_spa_guj_tsw_krd_swa_pan_est_fbf_akn_hun_hin_gam_geo_por_ctl_svk_swe_anl_hau_cze_fin_xho_jav_dut_tag_jpn_knd_kor_ita_glc_moo_slo_sun_nor_aeg_mao_cnt_grk_zul_bul_tig_ger_rom_afr_prs_qcu_lat_mol_ukr_cic_sid_lit_wly_mcd_bat_fre_lda_bos_igb_mly_tha_sod_tml_ses_ewe_aze_alb_rus_tur_ven_vie_amr_dgb_yor_tsn	-0.555041356366325	-1.3216143479662	0.18953856789944
562	sod_ben_fbf_krd_chh_tig_amr_nor_uzb_aze_ses_sun_bem_glc_grk_bsq_svk_gam_tsn_cnt_hin_rom_cic_cze_lda_ctl_fin_dgb_dyu_est_ukr_heb_geo_lit_afr_mcd_alb_hau_mlt_bul_hun_swa_jav_pol_mao_jpn_knd_kor_slo_por_yor_ita_mly_scr_anl_ind_mnd_arw_ven_prs_sid_ger_rus_spa_pan_qcu_swe_eng_mol_igb_aeg_fre_wly_guj_bat_dut_xho_bos_zul_tag_tha_amh_tml_ewe_moo_azi_lat_urd_tur_akn_vie_owc_swt_bam_tsw	-0.160952313262395	-0.380695794865864	0.704297187950061
563	tig_rus_tsn_krd_gam_amh_heb_ger_uzb_tur_fbf_jav_bam_mol_scr_bsq_guj_hau_tsw_cnt_nor_hin_ses_svk_igb_rom_fin_moo_ven_est_prs_mlt_geo_ukr_alb_ctl_ita_sod_sid_lit_hun_yor_mao_urd_ind_jpn_knd_kor_pol_bul_swa_mcd_sun_fre_wly_bat_mnd_pan_bem_spa_anl_afr_arw_glc_slo_qcu_por_eng_dut_lda_chh_ben_owc_grk_tag_lat_xho_cze_cic_mly_tha_aeg_tml_ewe_akn_aze_bos_swe_azi_dyu_vie_amr_dgb_zul_swt	-0.431821948135072	-1.02444678111321	0.30828164812184
564	owc_bul_ses_svk_tig_chh_sid_lat_uzb_tur_ewe_jav_moo_eng_prs_bsq_hin_anl_fbf_cnt_glc_nor_tsw_lit_cic_swe_fin_swt_akn_hun_afr_hau_geo_arw_bos_krd_slo_heb_aeg_ukr_est_bem_ind_dut_bat_jpn_knd_kor_rom_pan_dyu_ben_tag_rus_amh_mao_mnd_ita_xho_urd_amr_ctl_grk_por_scr_qcu_pol_mol_spa_swa_wly_alb_gam_ger_mly_mcd_igb_guj_dgb_sun_tha_mlt_tml_yor_zul_azi_fre_cze_aze_bam_vie_sod_tsn_lda_ven	-0.771890167754349	-1.85283817919994	0.0670768373973948
565	tig_por_dyu_afr_wly_chh_sid_bos_aze_azi_fbf_bat_akn_mol_rom_bsq_lat_gam_tsw_cnt_urd_lit_ses_pan_swt_eng_hun_yor_zul_est_ctl_anl_geo_ukr_fre_slo_prs_heb_hau_grk_fin_lda_mly_nor_tag_jpn_tml_kor_glc_spa_ven_ita_ind_svk_owc_jav_mnd_scr_cic_arw_sod_mcd_bul_rus_cze_qcu_ger_hin_alb_tsn_amh_swe_mlt_ben_sun_pol_igb_guj_bam_mao_tha_amr_knd_moo_swa_uzb_dut_krd_tur_bem_vie_aeg_ewe_dgb_xho	-0.243407588076025	-0.57601434758941	0.565996830460843
566	hau_fre_akn_ger_sid_gam_amh_nor_azi_tur_yor_mly_xho_alb_slo_bsq_pan_chh_ven_cnt_lit_urd_zul_rom_dyu_mcd_fin_moo_ses_hun_ukr_heb_geo_afr_hin_grk_ita_wly_sod_eng_est_swa_tag_rus_ind_jpn_tml_kor_pol_arw_bam_guj_bat_ben_mlt_sun_mnd_cze_swt_svk_aeg_ctl_bul_krd_mol_qcu_por_prs_bos_tsn_anl_lat_tig_dut_jav_swe_ewe_scr_lda_mao_tha_owc_knd_cic_bem_uzb_spa_glc_aze_tsw_vie_amr_igb_dgb_fbf	0.222698581276578	0.526791905540134	0.59959237892936
567	sod_bos_lda_slo_amr_sid_tig_pan_uzb_aze_cic_bat_tsw_pol_por_bsq_alb_owc_dgb_cnt_mcd_cze_xho_scr_tsn_mol_fin_ses_zul_est_swe_anl_geo_ben_rom_fre_afr_gam_wly_spa_hun_akn_sun_glc_jav_jpn_tml_kor_ukr_ger_ewe_ita_ind_eng_hau_mly_mnd_rus_ven_bul_amh_prs_dut_lat_ctl_qcu_grk_urd_arw_moo_mlt_krd_chh_svk_mao_hin_fbf_guj_bem_tag_tha_aeg_knd_dyu_swt_azi_lit_nor_tur_swa_vie_heb_igb_bam_yor	-0.51551929690217	-1.22695274695609	0.222937414646094
568	sod_scr_swt_glc_hau_gam_aeg_fre_uzb_tur_zul_sun_ses_alb_cze_bsq_grk_wly_ven_cnt_ita_slo_bem_mol_dyu_por_fin_dgb_akn_est_pan_anl_geo_svk_lat_prs_urd_amh_owc_pol_hun_lda_ind_bos_bat_jpn_knd_kor_krd_swe_yor_bul_tag_ben_chh_mly_mnd_rus_bam_spa_tig_afr_hin_ger_lit_qcu_eng_mcd_rom_tsn_amr_nor_sid_arw_jav_ctl_swa_ukr_cic_mao_tha_heb_tml_moo_xho_azi_guj_dut_aze_tsw_vie_mlt_igb_ewe_fbf	-0.291904139770303	-0.691113315085108	0.491215860976506
569	amr_guj_igb_fre_anl_tig_sod_ita_tur_aze_ven_ind_bem_por_glc_bsq_nor_hau_bam_cnt_pol_afr_fbf_urd_dyu_arw_est_akn_dgb_hun_swe_wly_geo_grk_rom_prs_bul_gam_owc_rus_fin_tsw_jav_bos_mly_jpn_tml_kor_ctl_svk_yor_ger_sun_mcd_heb_bat_mnd_hin_zul_lit_aeg_lat_cze_krd_ben_qcu_pan_slo_dut_cic_mlt_ukr_chh_mol_tag_spa_lda_eng_moo_mao_tha_amh_knd_xho_swa_uzb_alb_scr_azi_ses_vie_sid_tsn_ewe_swt	0.561170971149784	1.32702549313743	0.187749141233054
570	anl_lat_dyu_ger_amr_gam_owc_rus_azi_aze_xho_sun_yor_slo_nor_bsq_por_sod_bem_mnd_arw_swe_zul_ben_swa_bos_est_moo_fbf_hun_grk_wly_geo_urd_mol_alb_guj_hau_tig_dut_fin_lda_mao_fre_mly_jpn_knd_kor_lit_pan_ewe_hin_tag_svk_sid_jav_cnt_krd_ven_afr_heb_mcd_prs_pol_ctl_qcu_cze_ukr_rom_akn_aeg_scr_chh_ita_ind_eng_dgb_bul_cic_bat_tha_mlt_tml_igb_ses_tur_spa_glc_uzb_tsn_vie_amh_tsw_swt_bam	0.5429373084193	1.28556363320509	0.201787388776926
571	aeg_arw_lda_cze_heb_sid_tig_bul_uzb_azi_ven_mao_akn_lat_rus_bsq_urd_owc_igb_mnd_ben_svk_moo_prs_ewe_eng_est_fbf_zul_fin_ctl_wly_geo_glc_grk_pan_mol_amh_chh_krd_hun_cic_sun_ger_mly_jpn_knd_kor_rom_bos_ses_swe_bat_por_anl_tag_cnt_ita_bam_pol_sod_guj_hin_dut_spa_qcu_afr_scr_nor_tsw_gam_ukr_amr_slo_ind_mcd_swa_alb_dgb_jav_tha_mlt_tml_yor_bem_aze_lit_fre_tur_xho_vie_hau_tsn_dyu_swt	-0.0948206347778613	-0.223599889432801	0.823559090580658
572	anl_pol_cic_grk_sid_sod_chh_arw_tur_aze_xho_ind_moo_krd_nor_bsq_ctl_amr_bam_mnd_prs_lit_ses_mcd_ven_cze_fin_lda_swt_hun_dut_aeg_geo_guj_hin_eng_spa_hau_gam_urd_est_tsw_bat_lat_mao_jpn_tml_kor_afr_bos_ewe_ukr_jav_rom_tig_tag_cnt_fre_igb_ger_owc_pan_por_bul_swe_qcu_rus_scr_ita_dyu_mlt_mol_wly_alb_sun_svk_fbf_ben_bem_mly_tha_amh_knd_yor_swa_azi_glc_slo_uzb_dgb_vie_heb_tsn_zul_akn	-0.766657476121142	-1.84457703864417	0.0682822669898796
573	wly_mol_akn_ger_sod_amh_gam_lit_uzb_aze_dgb_tag_ven_dut_ben_bsq_slo_heb_ses_mnd_fre_cze_bem_alb_moo_grk_fin_tsn_swa_hun_hin_aeg_geo_nor_pol_mcd_eng_amr_tig_arw_est_fbf_ind_rom_mao_jpn_knd_kor_bul_afr_bam_ctl_bat_spa_hau_jav_cnt_glc_xho_rus_chh_prs_scr_lat_guj_qcu_bos_urd_ukr_dyu_mlt_ita_owc_por_sun_svk_cic_swe_swt_mly_tha_sid_tml_igb_lda_azi_pan_krd_tur_tsw_vie_anl_zul_yor_ewe	-1.00676308319121	-2.46263828902039	0.0156328149462576
574	gam_prs_moo_ukr_owc_wly_mlt_swe_uzb_aze_dgb_tag_yor_pan_krd_bsq_mol_heb_tsw_cnt_nor_glc_dyu_spa_akn_arw_est_fbf_bem_hun_guj_anl_geo_ctl_fre_rom_pol_amr_sid_mcd_fin_xho_sun_scr_mly_jpn_knd_kor_bul_por_swa_afr_ind_lit_hau_jav_mnd_cze_zul_slo_chh_bos_rus_lat_ita_qcu_grk_ger_alb_ses_amh_dut_sod_svk_bat_ben_lda_urd_swt_mao_tha_tig_tml_tsn_bam_tur_hin_eng_azi_ewe_vie_aeg_igb_cic_ven	-1.04726378568397	-2.56551702527984	0.011901377593919
575	mlt_swe_zul_cze_heb_hau_wly_hin_aze_azi_swa_sun_igb_spa_eng_bsq_rom_chh_ses_cnt_pan_ben_fbf_prs_swt_pol_fin_akn_ven_est_mol_owc_geo_rus_grk_lat_krd_tig_anl_por_hun_ewe_ind_scr_mly_jpn_knd_kor_mcd_fre_tsw_alb_mao_ukr_amr_bat_mnd_urd_moo_ctl_sod_bos_glc_nor_ita_qcu_guj_afr_ger_tsn_sid_arw_amh_bul_tag_slo_lda_svk_yor_jav_tha_gam_tml_dgb_xho_uzb_lit_dut_tur_cic_vie_aeg_bam_dyu_bem	-0.0710136027830997	-0.167373520869246	0.867439568064005
576	chh_rus_moo_mcd_mlt_hau_owc_pan_tur_azi_ewe_tag_tsw_ben_prs_bsq_glc_wly_dgb_mnd_hin_bos_fbf_arw_akn_ger_hun_bam_lda_est_dut_sid_geo_guj_nor_rom_mol_tig_amh_alb_fin_zul_sun_fre_bat_jpn_tml_kor_lit_svk_ven_grk_mly_slo_sod_jav_cnt_scr_yor_krd_gam_lat_por_bul_eng_qcu_urd_ukr_ctl_tsn_anl_afr_heb_ita_ind_swe_igb_pol_xho_mao_tha_amr_knd_swa_cic_aze_cze_spa_uzb_swt_vie_aeg_bem_ses_dyu	0.0826343503961705	0.194617393758297	0.846116998927012
577	wly_nor_tsw_bul_anl_sod_mlt_arw_tur_azi_swa_bat_fbf_rus_ctl_bsq_swe_aeg_moo_mnd_mol_scr_cic_lat_akn_urd_hun_bem_dgb_fin_por_tig_geo_mcd_eng_dut_pan_hau_owc_glc_est_zul_mly_prs_jav_jpn_tml_kor_pol_guj_ven_slo_ind_afr_amr_mao_cnt_rom_xho_hin_amh_ita_lit_krd_fre_qcu_grk_alb_ben_lda_sid_cze_chh_bos_sun_spa_yor_ukr_bam_tag_tha_heb_knd_dyu_tsn_uzb_ger_svk_aze_swt_vie_gam_ewe_igb_ses	-0.200112500844007	-0.471989073646167	0.638040163972902
578	sid_krd_ven_prs_amh_amr_tig_swe_aze_azi_fbf_mly_tsn_bul_ben_bsq_glc_gam_dyu_mnd_hin_lat_igb_grk_cic_lit_hun_bem_dgb_fin_pol_aeg_geo_alb_afr_dut_bos_hau_heb_fre_est_moo_jav_cze_mao_jpn_tml_kor_ctl_mol_zul_urd_ind_spa_chh_sun_cnt_ger_ewe_ita_sod_svk_mcd_nor_guj_qcu_ukr_arw_slo_swt_wly_por_anl_rus_bat_eng_lda_pan_bam_tag_tha_owc_knd_akn_ses_tur_rom_scr_uzb_yor_vie_mlt_xho_swa_tsw	-0.710502310358042	-1.70532172339246	0.0914725921421441
579	mlt_por_ewe_ukr_amr_heb_gam_svk_azi_tur_akn_sun_lda_spa_cze_bsq_rus_sid_bam_mnd_ita_krd_dgb_pol_xho_ctl_hun_moo_tsn_est_dut_tig_geo_pan_afr_ben_prs_sod_owc_hin_fin_igb_mly_nor_mao_jpn_tml_kor_alb_urd_cic_grk_jav_arw_amh_bat_cnt_scr_yor_slo_wly_lat_mcd_rom_ger_qcu_swe_fre_guj_swa_anl_mol_chh_lit_ind_eng_fbf_bul_dyu_tag_tha_aeg_knd_ven_tsw_uzb_glc_bos_aze_ses_vie_hau_swt_bem_zul	-0.284280568247137	-0.671970636580113	0.503268336377625
580	chh_cze_dgb_ita_mlt_aeg_heb_pan_uzb_aze_ewe_bat_lda_bul_afr_bsq_svk_anl_akn_cnt_hin_ger_dyu_guj_cic_lat_hun_swa_bam_est_swe_sid_geo_pol_ukr_nor_arw_sod_amh_ben_fin_ven_ind_grk_mly_jpn_knd_kor_rom_slo_fbf_ctl_mao_urd_owc_tag_mnd_scr_xho_por_tig_rus_fre_alb_bos_qcu_dut_glc_mol_zul_gam_eng_hau_spa_sun_mcd_bem_krd_tsn_jav_tha_wly_tml_yor_swt_tur_lit_prs_azi_tsw_vie_amr_ses_moo_igb	-0.792736163600846	-1.90748901494142	0.0595430819704235
581	chh_ben_swt_grk_aeg_anl_mlt_glc_azi_tur_yor_mao_akn_dut_spa_bsq_cze_wly_moo_mnd_pol_bos_swa_urd_ses_ctl_est_dyu_tsw_fin_lat_sod_geo_krd_swe_pan_prs_heb_hau_lit_hun_igb_jav_nor_ind_jpn_knd_kor_svk_slo_tsn_afr_sun_ita_tig_tag_cnt_ger_bem_eng_amr_mol_fre_mcd_alb_qcu_bul_rom_arw_cic_owc_hin_gam_guj_mly_scr_zul_ukr_bam_bat_tha_sid_tml_fbf_ewe_aze_por_rus_uzb_xho_vie_amh_lda_dgb_ven	0.391208980412759	0.921984955687636	0.358922110798419
582	amr_ita_igb_eng_aeg_tig_mlt_glc_uzb_tur_zul_mly_moo_fre_ben_bsq_rom_gam_ses_mnd_rus_slo_xho_hin_bam_por_est_cic_ewe_fin_pol_amh_geo_prs_pan_lit_spa_owc_sid_alb_hun_yor_tag_lat_sun_jpn_knd_kor_swe_bos_dyu_guj_jav_mcd_heb_bat_cnt_afr_swt_urd_anl_nor_scr_bul_svk_qcu_mol_ctl_dut_tsw_hau_cze_wly_ger_ind_ukr_akn_krd_fbf_mao_tha_chh_tml_tsn_ven_azi_arw_grk_aze_bem_vie_sod_lda_swa_dgb	0.825639587718431	1.96326858729317	0.0526023016397389
583	sod_pan_dyu_grk_sid_heb_amr_alb_uzb_aze_akn_jav_zul_mol_ben_bsq_eng_gam_xho_cnt_mcd_ukr_dgb_hin_ses_dut_hun_yor_swa_est_urd_anl_geo_lit_slo_por_ctl_chh_aeg_bul_fin_swt_bat_spa_mly_jpn_knd_kor_krd_swe_moo_arw_ind_prs_amh_tag_mnd_cze_bam_scr_tig_ger_svk_nor_pol_qcu_lat_ita_fre_lda_mlt_bos_owc_guj_sun_rom_bem_glc_tsw_mao_tha_wly_tml_igb_tsn_tur_afr_rus_azi_cic_vie_hau_fbf_ewe_ven	-0.989082194418947	-2.40516608515484	0.0181449619553756
584	sid_bos_xho_eng_gam_aeg_owc_pan_azi_aze_cic_jav_akn_glc_lat_bsq_krd_amh_swt_cnt_lit_alb_tsw_hin_ses_guj_fin_bam_fbf_hun_ben_amr_geo_urd_dut_ctl_slo_hau_heb_scr_est_dgb_mao_ita_sun_jpn_tml_kor_mcd_spa_yor_mol_mly_por_anl_ind_mnd_pol_igb_grk_sod_svk_ukr_afr_bul_qcu_ger_rus_arw_ven_wly_rom_chh_swe_bat_nor_tsn_cze_zul_tag_tha_tig_knd_swa_moo_uzb_prs_fre_tur_dyu_vie_mlt_lda_ewe_bem	-0.475699888290299	-1.13111159867684	0.260916545799995
585	amr_pan_ewe_ukr_amh_gam_owc_arw_aze_azi_akn_sun_bem_alb_guj_bsq_prs_sod_ven_cnt_urd_ben_yor_spa_cic_krd_est_fbf_bam_fin_pol_wly_geo_lat_bos_ita_por_hau_tig_ger_hun_swa_jav_svk_bat_jpn_tml_kor_grk_scr_swt_afr_mao_fre_heb_mly_mnd_lit_ses_slo_sid_bul_mcd_dut_hin_qcu_ctl_cze_eng_xho_chh_swe_anl_rom_ind_rus_dgb_mol_moo_tag_tha_mlt_knd_tsn_tsw_uzb_glc_nor_tur_igb_vie_aeg_dyu_lda_zul	-0.590583907287411	-1.40953276604662	0.162012995293517
586	sod_fre_swt_urd_chh_hau_wly_slo_uzb_azi_dgb_bat_dyu_spa_bos_bsq_eng_amr_tsw_mnd_hin_guj_akn_glc_igb_cze_est_ven_swa_fin_lat_tig_geo_pan_ben_svk_mcd_mlt_anl_swe_hun_bam_tag_prs_jav_jpn_tml_kor_ctl_dut_lda_bul_ind_mol_gam_sun_cnt_krd_moo_ger_aeg_por_ita_nor_rom_qcu_grk_scr_arw_bem_sid_lit_heb_alb_mao_pol_zul_ukr_fbf_mly_tha_owc_knd_ewe_ses_aze_rus_afr_tur_cic_vie_amh_xho_yor_tsn	-0.450340304078599	-1.06861893523844	0.288007336375068
587	heb_hin_swa_guj_amh_owc_aeg_swe_azi_tur_bam_ind_dgb_rom_afr_bsq_spa_tig_ven_mnd_alb_lit_fbf_eng_bem_ctl_est_swt_zul_hun_grk_anl_geo_pan_prs_dut_bul_chh_wly_rus_fin_tsn_mao_arw_tag_jpn_knd_kor_svk_lat_akn_ger_mly_krd_hau_sun_cnt_ita_moo_bos_mlt_mcd_scr_por_fre_qcu_cze_glc_nor_cic_sod_pol_sid_urd_jav_ukr_yor_slo_lda_bat_tha_gam_tml_dyu_ewe_uzb_ben_mol_aze_ses_vie_amr_tsw_igb_xho	-0.467279787525216	-1.11197337366878	0.269015877893843
588	chh_arw_swt_bul_mlt_owc_gam_spa_tur_aze_igb_mly_ewe_rom_ita_bsq_slo_amr_dgb_mnd_dut_scr_lda_eng_ses_pol_est_xho_bam_fin_ukr_heb_geo_pan_glc_ben_bos_hau_sod_por_hun_swa_jav_nor_tag_jpn_tml_kor_ger_alb_yor_lat_sun_afr_tig_ind_cnt_fre_ven_guj_anl_mcd_grk_prs_urd_qcu_svk_rus_hin_fbf_sid_ctl_amh_lit_bat_mol_dyu_krd_tsw_mao_tha_wly_knd_bem_tsn_azi_swe_cze_uzb_cic_vie_aeg_akn_moo_zul	0.0186402405990912	0.0439649831773455	0.965026576851468
589	amr_dut_tsn_slo_heb_tig_anl_lit_uzb_azi_bem_mly_moo_fre_cze_bsq_hin_aeg_cic_mnd_grk_ben_tsw_rus_akn_spa_fin_bam_dgb_hun_lat_gam_geo_prs_pan_krd_eng_hau_amh_por_est_zul_jav_svk_bat_jpn_tml_kor_nor_guj_xho_glc_sun_ctl_owc_ind_cnt_ger_swt_urd_chh_ukr_mcd_afr_mol_qcu_bos_scr_alb_ewe_wly_arw_sid_pol_mao_bul_ses_ita_ven_tag_tha_sod_knd_yor_lda_tur_swe_rom_aze_dyu_vie_mlt_fbf_swa_igb	-0.796010815378934	-1.91404211046545	0.0586895577125332
590	hau_guj_fbf_urd_aeg_amh_wly_eng_uzb_azi_bem_mly_cic_bul_lit_bsq_mol_gam_ewe_cnt_spa_glc_bam_ctl_xho_hin_est_dyu_moo_hun_alb_mlt_geo_slo_bos_prs_nor_tig_anl_por_fin_dgb_sun_dut_mao_jpn_tml_kor_fre_pan_akn_rom_ind_cze_sid_tag_mnd_ger_tsw_swe_sod_arw_grk_krd_scr_qcu_ita_svk_afr_lda_amr_lat_owc_ukr_jav_ben_yor_rus_swt_bat_tha_chh_knd_ses_swa_aze_mcd_pol_tur_ven_vie_heb_tsn_igb_zul	-0.132478238510996	-0.312504151624078	0.755357051503822
591	aeg_eng_akn_nor_owc_gam_anl_pan_uzb_azi_ewe_jav_swa_cze_dut_bsq_rom_hau_zul_cnt_ita_lit_fbf_krd_cic_guj_hun_lda_moo_fin_prs_chh_geo_svk_grk_ukr_bul_tig_sid_urd_est_ses_bat_ctl_tag_jpn_tml_kor_mcd_spa_dyu_scr_mao_mol_wly_sun_mnd_slo_bam_alb_mlt_arw_ben_por_hin_qcu_swe_afr_bos_swt_heb_ger_amh_glc_ind_rus_dgb_lat_yor_mly_tha_amr_knd_xho_igb_tur_fre_pol_aze_tsn_vie_sod_ven_tsw_bem	-0.514143913371403	-1.22447706193866	0.223865009278401
592	aeg_grk_zul_lat_gam_wly_anl_lit_uzb_azi_igb_mao_bam_alb_hin_bsq_prs_amr_yor_cnt_bos_ben_cic_pol_dgb_eng_hun_lda_swt_fin_nor_owc_geo_rom_mol_ctl_arw_sid_tig_bul_est_tsn_mly_rus_sun_jpn_tml_kor_urd_ukr_ven_por_ind_fre_sod_bat_mnd_mcd_moo_ita_hau_pan_slo_guj_cze_qcu_svk_glc_scr_dyu_heb_swe_mlt_krd_jav_ger_ewe_spa_akn_tag_tha_amh_knd_xho_bem_tur_afr_dut_aze_tsw_vie_chh_fbf_ses_swa	-0.33082585947241	-0.783373016596148	0.435398553253512
593	hau_spa_yor_svk_sid_mlt_amh_nor_uzb_azi_bem_sun_swt_pan_rus_bsq_scr_amr_fbf_cnt_por_rom_bam_pol_zul_hin_fin_akn_dgb_est_swe_wly_geo_arw_urd_afr_slo_chh_aeg_ger_hun_swa_mao_krd_mly_jpn_tml_kor_grk_mcd_cic_alb_ind_ben_owc_jav_mnd_dut_tsw_guj_sod_mol_fre_ukr_lat_qcu_cze_eng_ctl_xho_gam_prs_anl_ita_bat_bos_ses_lit_igb_tag_tha_tig_knd_lda_ven_tur_glc_bul_aze_ewe_vie_heb_dyu_moo_tsn	-0.426646191653697	-1.01275401650805	0.313805320243409
594	mlt_slo_fbf_dut_anl_sod_wly_mcd_tur_azi_swa_mao_xho_bos_ben_bsq_rus_amr_zul_cnt_krd_fre_tsw_alb_akn_spa_hun_tsn_lda_fin_guj_gam_geo_lit_afr_nor_lat_sid_chh_bul_est_swt_mly_pol_sun_jpn_knd_kor_cze_ctl_yor_rom_jav_ukr_heb_bat_mnd_grk_moo_arw_hau_ita_prs_urd_scr_qcu_por_mol_glc_dgb_tig_hin_owc_swe_ind_eng_bem_svk_dyu_tag_tha_aeg_tml_bam_ven_uzb_ger_pan_aze_cic_vie_amh_igb_ewe_ses	-0.211668748053921	-0.499616908363075	0.618524840246584
595	mlt_grk_bam_scr_sid_wly_heb_slo_aze_tur_ven_bat_moo_hin_pan_bsq_urd_aeg_swa_cnt_bos_rus_bem_alb_igb_krd_fin_ewe_yor_est_ita_chh_geo_lat_rom_svk_bul_tig_hau_dut_hun_ses_tag_ctl_sun_jpn_knd_kor_swe_mcd_tsw_afr_ind_fre_anl_jav_mnd_pol_dyu_mol_amh_ger_spa_eng_ben_qcu_lit_prs_guj_xho_gam_nor_sod_ukr_mao_cze_cic_glc_fbf_mly_tha_owc_tml_tsn_lda_uzb_arw_por_azi_dgb_vie_amr_swt_zul_akn	-0.50612583175705	-1.20394602001359	0.231665839053186
596	chh_arw_fbf_ben_anl_aeg_hau_bos_azi_uzb_lda_mly_swt_pan_scr_bsq_prs_tig_ven_mnd_mcd_cze_ewe_swe_akn_hin_fin_dyu_xho_hun_nor_owc_geo_rom_svk_grk_fre_sod_amh_krd_est_cic_mao_mol_bat_jpn_knd_kor_lit_ger_tsn_rus_tag_ita_gam_sun_cnt_dut_tsw_pol_wly_eng_slo_por_spa_qcu_guj_lat_glc_yor_sid_alb_mlt_urd_ind_ctl_zul_bul_bam_jav_tha_heb_tml_bem_igb_aze_afr_ukr_tur_moo_vie_amr_swa_ses_dgb	-0.448934886208807	-1.06700603365339	0.288731177921709
597	gam_alb_swa_ctl_heb_owc_amr_ukr_uzb_azi_yor_jav_fbf_bul_pol_bsq_ita_amh_igb_cnt_urd_arw_cic_ben_moo_lit_hun_lda_zul_fin_scr_hau_geo_afr_guj_swe_bos_tig_sid_mcd_est_ewe_sun_pan_ind_jpn_tml_kor_glc_slo_ses_svk_mly_spa_mlt_tag_mnd_rom_xho_fre_chh_mol_eng_lat_hin_qcu_dut_rus_prs_dgb_aeg_grk_sod_nor_mao_krd_bem_por_dyu_bat_tha_wly_knd_tsw_akn_tur_cze_ger_aze_ven_vie_anl_swt_bam_tsn	-0.0904654030792475	-0.213615283068966	0.831314694854944
598	sid_cze_lda_fre_wly_hau_gam_pol_aze_tur_akn_bat_swt_lit_rus_bsq_svk_sod_cic_cnt_eng_slo_fbf_spa_moo_scr_hun_tsn_swa_fin_dut_aeg_geo_bos_grk_rom_afr_chh_tig_ctl_est_zul_mly_arw_jav_jpn_knd_kor_prs_ita_ven_ukr_sun_por_owc_ind_mnd_mol_dgb_bul_amr_ger_ben_alb_mcd_qcu_guj_swe_lat_ewe_anl_nor_mlt_urd_tag_krd_igb_pan_bam_mao_tha_amh_tml_xho_bem_uzb_hin_glc_azi_ses_vie_heb_tsw_dyu_yor	-0.0905238883245585	-0.213851523581055	0.83113099742302
599	sod_pan_dyu_ger_sid_wly_amr_mol_uzb_tur_swt_mao_igb_eng_lit_bsq_swe_gam_dgb_mnd_cze_ben_ven_krd_moo_rus_fin_xho_akn_hun_ita_anl_geo_prs_bos_dut_svk_mlt_tig_scr_est_tsw_sun_hin_bat_jpn_knd_kor_grk_lat_bam_arw_tag_ctl_chh_ind_cnt_guj_yor_urd_amh_nor_fre_mcd_alb_qcu_spa_afr_bul_lda_owc_por_heb_glc_mly_pol_ses_ukr_cic_jav_tha_hau_tml_fbf_ewe_aze_rom_slo_azi_swa_vie_aeg_bem_zul_tsn	-0.0562457579498476	-0.132796098890195	0.894641549897005
600	sod_cze_xho_urd_gam_mlt_heb_bos_uzb_tur_igb_tag_tsw_lat_bul_bsq_alb_aeg_zul_mnd_guj_afr_bam_slo_ewe_krd_fin_yor_akn_est_ukr_sid_geo_ita_ger_prs_svk_owc_amh_arw_hun_lda_bat_dut_sun_jpn_tml_kor_hin_scr_swa_por_mao_fre_hau_mly_cnt_mcd_swt_glc_wly_swe_ctl_eng_pan_qcu_mol_ben_grk_bem_chh_spa_tig_rus_ind_pol_ses_nor_cic_jav_tha_anl_knd_dyu_fbf_azi_rom_lit_aze_dgb_vie_amr_moo_tsn_ven	-1.25624491333112	-3.12121129314265	0.00239974588530646
601	amh_alb_tsn_krd_anl_sid_gam_mol_aze_tur_swa_jav_moo_ctl_bul_bsq_spa_amr_zul_cnt_pol_ukr_dgb_fre_bam_nor_est_fbf_bem_fin_hin_chh_geo_swe_afr_lit_pan_tig_heb_ger_hun_igb_tag_urd_sun_jpn_knd_kor_glc_por_akn_bos_mao_rom_hau_mly_mnd_arw_ven_prs_wly_dut_slo_ben_eng_qcu_mcd_guj_grk_ses_aeg_lat_sod_ita_ind_svk_xho_cze_lda_bat_tha_owc_tml_yor_swt_azi_rus_scr_uzb_ewe_vie_mlt_dyu_cic_tsw	0.202769129751269	0.477219550249632	0.634325366956202
602	mlt_pol_tsw_krd_tig_amh_hau_ctl_azi_aze_dyu_mly_tsn_alb_svk_bsq_bos_sod_dgb_mnd_prs_glc_ewe_fre_ven_spa_est_lda_ses_hun_lat_amr_geo_rus_ger_swe_grk_heb_gam_arw_fin_akn_sun_cze_jav_jpn_knd_kor_mol_scr_xho_pan_ind_lit_aeg_bat_cnt_slo_moo_ukr_owc_hin_ben_nor_rom_qcu_guj_bul_afr_igb_anl_por_sid_urd_mao_ita_bem_mcd_fbf_tag_tha_wly_tml_bam_swa_tur_eng_dut_uzb_yor_vie_chh_swt_zul_cic	0.213270768775552	0.502237317006722	0.61668770339336
603	aeg_lit_swt_mcd_gam_mlt_sid_grk_tur_aze_ses_mly_dyu_fre_hin_bsq_slo_anl_akn_mnd_swe_cze_swa_guj_igb_krd_hun_zul_moo_fin_scr_tig_geo_arw_ctl_prs_bos_wly_chh_bul_est_lda_ind_rus_mao_jpn_tml_kor_ben_rom_ven_ukr_tag_spa_amh_sun_cnt_mol_tsw_glc_amr_dut_pol_urd_pan_qcu_ita_lat_por_cic_sod_nor_hau_afr_bat_alb_yor_eng_fbf_jav_tha_owc_knd_bem_ewe_azi_ger_svk_uzb_bam_vie_heb_tsn_xho_dgb	-0.281461200347775	-0.665595941138968	0.507316881202748
604	mlt_ger_tsw_dut_amr_aeg_tig_por_tur_uzb_swa_ind_xho_glc_scr_bsq_guj_hau_igb_mnd_ctl_arw_tsn_urd_ses_afr_hun_cic_dyu_est_rus_wly_geo_pol_prs_ukr_slo_anl_amh_svk_fin_akn_sun_ben_jav_jpn_tml_kor_ita_mol_bem_alb_mao_bul_sid_mly_cnt_swe_fbf_bos_owc_lat_krd_fre_rom_qcu_nor_eng_mcd_zul_gam_spa_chh_hin_tag_pan_ven_grk_bam_bat_tha_heb_knd_dgb_ewe_azi_lit_cze_aze_yor_vie_sod_moo_lda_swt	-0.520672959649116	-1.24008213216312	0.218064769792853
605	hau_ctl_yor_scr_tig_sod_wly_dut_tur_azi_ses_mly_bem_ben_svk_bsq_ita_amr_xho_cnt_fre_bos_swt_spa_zul_swe_fin_bam_swa_est_krd_heb_geo_arw_pol_prs_cze_aeg_anl_mcd_hun_igb_jav_ukr_tag_jpn_tml_kor_ger_glc_ven_lit_ind_por_amh_bat_mnd_slo_tsw_rom_mlt_urd_afr_nor_pan_qcu_hin_eng_bul_akn_sid_grk_chh_lat_mao_alb_dgb_mol_dyu_sun_tha_gam_knd_cic_fbf_aze_rus_guj_uzb_tsn_vie_owc_lda_ewe_moo	-0.320859203964516	-0.759908812083407	0.449231189310264
606	aeg_swe_ven_dut_amh_owc_mlt_lit_aze_uzb_cic_ind_zul_ger_grk_bsq_fre_amr_fbf_cnt_mcd_por_moo_ben_swt_ita_est_igb_ewe_hun_slo_hau_geo_ukr_pol_alb_pan_heb_tig_hin_fin_dgb_tag_spa_mao_jpn_knd_kor_rus_cze_akn_eng_bat_lat_gam_mly_mnd_glc_dyu_svk_wly_bos_guj_arw_bul_qcu_prs_rom_mol_yor_sod_ctl_sid_krd_jav_scr_xho_afr_ses_sun_tha_anl_tml_bem_tsn_azi_urd_nor_tur_swa_vie_chh_bam_lda_tsw	-0.907614119656831	-2.19853659309098	0.03039193862647
607	heb_dut_swt_hin_owc_hau_chh_ben_aze_azi_akn_sun_fbf_mol_rus_bsq_grk_amh_dgb_mnd_alb_ukr_moo_por_dyu_urd_fin_tsw_ewe_est_svk_wly_geo_bul_scr_guj_lit_gam_sod_ger_hun_ses_mly_cze_ind_jpn_tml_kor_pan_krd_lda_ctl_bat_rom_amr_jav_cnt_pol_tsn_ita_sid_prs_glc_bos_eng_qcu_lat_mcd_afr_ven_anl_swe_aeg_slo_mao_nor_cic_arw_yor_tag_tha_tig_knd_bem_zul_tur_spa_fre_uzb_bam_vie_mlt_xho_igb_swa	-0.0307596045893012	-0.0723910386173563	0.942446176692108
608	chh_urd_xho_ita_sod_amr_wly_ger_uzb_azi_cic_mao_fbf_nor_lat_bsq_grk_mlt_swt_cnt_alb_krd_dgb_rus_zul_ben_est_lda_akn_fin_ctl_amh_geo_hin_svk_bul_cze_aeg_tig_dut_hun_tsw_bat_ukr_mly_jpn_knd_kor_rom_arw_bam_spa_ind_eng_owc_jav_mnd_lit_bem_mcd_hau_pol_bos_por_fre_qcu_mol_guj_pan_igb_sid_afr_gam_scr_sun_prs_dyu_swe_ewe_tag_tha_anl_tml_ven_swa_aze_glc_slo_tur_tsn_vie_heb_moo_yor_ses	-0.772617659590989	-1.85880809098979	0.0662168566177844
609	aeg_dut_ewe_nor_sid_mlt_tig_fre_aze_tur_cic_mao_dgb_pol_bos_bsq_por_amr_akn_mnd_hin_ctl_bem_glc_bam_urd_hun_swt_lda_est_bul_owc_geo_rus_svk_grk_pan_sod_heb_lit_fin_fbf_mly_slo_jav_jpn_tml_kor_mol_prs_yor_spa_tag_ukr_hau_sun_cnt_scr_moo_mcd_gam_guj_afr_ben_rom_qcu_krd_swe_cze_tsw_anl_ita_amh_eng_bat_ger_ven_alb_zul_ind_tha_chh_knd_dyu_ses_uzb_lat_arw_azi_swa_vie_wly_xho_tsn_igb	-0.778062153671922	-1.87294523805325	0.0642171219825309
610	amr_grk_swa_ger_owc_sod_anl_bos_aze_tur_ven_ind_bam_scr_glc_bsq_pan_heb_fbf_mnd_pol_urd_akn_dut_lda_mol_hun_dyu_dgb_fin_ukr_aeg_geo_alb_ita_hin_rom_wly_mlt_eng_est_igb_tag_swe_mao_jpn_knd_kor_spa_bul_swt_rus_bat_krd_tig_sun_cnt_afr_tsn_cze_chh_arw_nor_fre_slo_qcu_lit_por_ctl_xho_hau_lat_amh_mcd_jav_guj_bem_ben_cic_mly_tha_gam_tml_tsw_ewe_uzb_svk_prs_azi_ses_vie_sid_yor_zul_moo	-0.887202795292993	-2.14577715138608	0.0344948040667534
611	gam_urd_lda_rus_sod_chh_mlt_bul_aze_tur_ven_jav_ewe_arw_bos_bsq_swe_tig_bam_cnt_ben_svk_xho_afr_yor_spa_hun_swa_tsw_fin_dut_aeg_geo_mcd_nor_lit_glc_sid_heb_ukr_est_swt_mao_slo_ind_jpn_tml_kor_cze_krd_dyu_pol_mly_scr_amr_tag_mnd_ctl_bem_guj_amh_mol_pan_fre_alb_qcu_rom_ger_eng_cic_owc_grk_wly_hin_sun_ita_akn_por_ses_bat_tha_hau_knd_zul_igb_azi_prs_lat_uzb_dgb_vie_anl_moo_fbf_tsn	-0.455354219561114	-1.08146479216204	0.282286749415384
612	sod_por_fbf_ukr_amh_gam_mlt_bos_uzb_aze_igb_bat_cic_pol_slo_bsq_urd_chh_dyu_mnd_guj_swe_tsn_mcd_yor_nor_est_zul_bem_fin_ben_amr_geo_krd_ger_ctl_arw_wly_aeg_pan_hun_xho_mao_rom_mly_jpn_knd_kor_lat_prs_ven_mol_sun_alb_owc_tag_cnt_ita_lda_bul_hau_fre_afr_rus_dut_qcu_lit_glc_spa_swa_tig_svk_heb_grk_ind_cze_akn_hin_dgb_jav_tha_sid_tml_tsw_ewe_tur_scr_eng_azi_moo_vie_anl_bam_ses_swt	0.0375329714177257	0.0884265530036089	0.929727795974937
613	amr_nor_akn_pan_chh_owc_amh_hin_azi_tur_fbf_jav_swt_afr_mcd_bsq_ben_mlt_dyu_mnd_rus_scr_tsw_ctl_tsn_pol_fin_swa_yor_est_lit_wly_geo_spa_fre_glc_ita_anl_hau_slo_hun_bem_mly_mol_tag_jpn_knd_kor_grk_rom_moo_por_mao_prs_gam_bat_cnt_urd_ven_guj_tig_dut_ger_lat_bul_qcu_eng_krd_swe_ewe_aeg_ukr_sod_alb_sun_svk_lda_arw_bam_ind_tha_heb_tml_dgb_ses_aze_bos_cze_uzb_cic_vie_sid_zul_xho_igb	-0.34164542157291	-0.80920982855931	0.420459938037042
614	wly_urd_zul_ita_owc_sod_anl_eng_azi_aze_dgb_tag_swa_prs_ukr_bsq_spa_amr_swt_cnt_ger_pol_ewe_lat_bam_bul_hun_tsw_ses_fin_lit_hau_geo_bos_afr_rom_alb_gam_amh_pan_est_cic_mly_scr_bat_jpn_knd_kor_svk_glc_igb_grk_jav_cze_tig_ind_mnd_hin_moo_swe_heb_por_mol_krd_rus_qcu_guj_arw_slo_tsn_sid_ctl_chh_nor_mao_mcd_lda_ben_dyu_sun_tha_aeg_tml_ven_fbf_uzb_dut_fre_tur_bem_vie_mlt_akn_yor_xho	-0.777775195445701	-1.86827592758798	0.0648719297129821
615	hau_lat_ewe_spa_gam_mlt_heb_scr_aze_tur_ses_mly_igb_grk_dut_bsq_ben_tig_moo_mnd_afr_mcd_swa_hin_tsn_rus_est_ven_bam_hun_guj_sid_geo_swe_alb_lit_eng_amr_chh_mol_fin_swt_jav_pol_ind_jpn_tml_kor_slo_ukr_akn_bul_sun_svk_amh_tag_cnt_fre_tsw_prs_wly_nor_cze_ger_por_qcu_ctl_arw_bos_dgb_anl_glc_sod_urd_mao_rom_cic_pan_fbf_bat_tha_owc_knd_lda_bem_uzb_ita_krd_azi_zul_vie_aeg_xho_dyu_yor	-0.402029697938012	-0.953534278264353	0.342791285740981
616	hau_nor_ewe_alb_aeg_mlt_amh_scr_tur_azi_zul_mao_lda_ger_eng_bsq_svk_gam_xho_mnd_afr_slo_bem_mol_tsw_dut_fin_dgb_bam_est_pan_tig_geo_lit_pol_cze_krd_anl_owc_bul_hun_moo_tag_mcd_ind_jpn_knd_kor_ukr_arw_yor_spa_jav_bos_wly_mly_cnt_glc_dyu_urd_chh_ctl_rom_lat_grk_qcu_swe_guj_hin_tsn_sid_prs_amr_fre_bat_rus_ven_por_ses_sun_tha_sod_tml_igb_akn_uzb_ben_ita_aze_swt_vie_heb_cic_swa_fbf	0.403348402343849	0.95034370796502	0.344400862213519
617	sid_scr_tsn_cze_amh_amr_tig_prs_aze_azi_moo_tag_bem_fre_lat_bsq_afr_owc_zul_cnt_ben_rom_lda_svk_ven_por_fin_akn_bam_hun_pol_hau_geo_hin_mcd_arw_glc_chh_wly_bul_est_swt_sun_bos_ind_jpn_tml_kor_rus_pan_swa_dut_jav_eng_aeg_bat_mnd_urd_ses_grk_sod_slo_alb_krd_ita_qcu_mol_ger_lit_yor_heb_ukr_mlt_ctl_mly_guj_igb_spa_tsw_mao_tha_anl_knd_xho_fbf_uzb_nor_swe_tur_ewe_vie_gam_dgb_cic_dyu	0.155537650677955	0.365776023172293	0.715362896471094
618	mlt_afr_akn_mcd_sid_amr_sod_svk_tur_uzb_swa_sun_bem_krd_pol_bsq_lat_owc_bam_mnd_urd_bos_xho_dut_ses_hin_fin_moo_zul_hun_ukr_tig_geo_ita_ger_fre_pan_wly_amh_arw_est_ven_jav_cze_tag_jpn_knd_kor_mol_ben_lda_eng_ind_rus_anl_mao_cnt_swe_dyu_ctl_hau_grk_alb_rom_por_qcu_slo_bul_scr_yor_heb_lit_aeg_glc_mly_guj_ewe_prs_cic_bat_tha_gam_tml_tsw_tsn_aze_spa_nor_azi_fbf_vie_chh_dgb_swt_igb	0.753737097298652	1.78653669441072	0.077270974569492
619	hau_mol_dgb_rus_chh_amh_tig_swe_uzb_aze_swt_ind_swa_hin_urd_bsq_nor_wly_moo_mnd_mcd_slo_bem_svk_bam_fre_fin_igb_cic_hun_ctl_heb_geo_pol_ukr_lit_bul_sid_anl_pan_est_fbf_tag_ger_sun_jpn_knd_kor_spa_guj_lda_ben_mao_alb_amr_mly_cnt_lat_ven_ita_owc_glc_por_dut_eng_qcu_arw_afr_grk_ses_sod_bos_mlt_scr_bat_prs_tsw_cze_zul_jav_tha_gam_tml_ewe_akn_tur_rom_krd_azi_yor_vie_aeg_tsn_dyu_xho	-0.324270779565739	-0.76831902446075	0.444244289957076
620	anl_ben_zul_mol_owc_aeg_heb_afr_uzb_azi_akn_mao_yor_pol_spa_bsq_urd_mlt_igb_cnt_rus_krd_xho_svk_tsn_grk_hun_moo_swt_est_lit_hau_geo_ger_bos_pan_hin_sod_sid_glc_fin_cic_tag_arw_sun_jpn_knd_kor_guj_fre_ven_ctl_mly_eng_chh_bat_mnd_mcd_dyu_ukr_amr_dut_prs_bul_ita_qcu_por_alb_lat_dgb_gam_cze_amh_rom_ind_nor_bam_slo_lda_jav_tha_tig_tml_tsw_bem_tur_swe_scr_aze_ewe_vie_wly_ses_fbf_swa	-0.871556455403488	-2.10604509006768	0.0378942549118014
621	wly_lit_ven_pan_amh_tig_owc_krd_aze_tur_ewe_mao_xho_por_rom_bsq_pol_hau_lda_mnd_mcd_spa_tsw_ctl_akn_grk_est_dyu_igb_hun_bul_anl_geo_svk_bos_ger_slo_sid_heb_lat_fin_yor_sun_mol_bat_jpn_tml_kor_alb_dut_moo_swe_mly_ben_chh_ind_cnt_nor_ses_glc_mlt_hin_ukr_fre_urd_qcu_eng_afr_arw_cic_amr_ita_sod_cze_jav_rus_bem_scr_zul_tag_tha_aeg_knd_fbf_swa_uzb_prs_guj_azi_tsn_vie_gam_bam_dgb_swt	-0.990251711226385	-2.40866115702759	0.017982500644405
622	anl_ukr_dyu_pol_gam_chh_amh_bul_aze_azi_yor_tag_ven_por_lat_bsq_glc_hau_fbf_cnt_ger_urd_akn_bos_zul_grk_hun_ses_swt_fin_lit_amr_geo_prs_nor_eng_mol_sod_tig_swe_est_swa_sun_scr_bat_jpn_knd_kor_mcd_slo_igb_guj_ind_hin_owc_jav_mnd_alb_bem_ctl_sid_afr_rom_svk_ita_qcu_dut_pan_ben_tsw_wly_fre_aeg_rus_mly_spa_lda_arw_xho_mao_tha_heb_tml_moo_dgb_tur_cze_krd_uzb_bam_vie_mlt_tsn_cic_ewe	-0.679441515560377	-1.62667007228589	0.107190965859616
623	hau_prs_zul_grk_anl_gam_amh_pol_uzb_aze_xho_ind_moo_rom_svk_bsq_slo_tig_ses_cnt_urd_ger_swt_spa_akn_dut_est_lda_yor_hun_arw_mlt_geo_lit_bul_ctl_alb_sid_sod_cze_fin_bam_mao_bos_jav_jpn_tml_kor_afr_rus_swa_nor_tag_lat_wly_bat_mnd_eng_ven_ukr_owc_ben_swe_fre_mol_qcu_krd_glc_hin_dgb_amr_ita_aeg_pan_sun_scr_dyu_mcd_bem_mly_tha_chh_knd_igb_tsw_tur_por_guj_azi_cic_vie_heb_fbf_tsn_ewe	0.317806525812085	0.750414900142702	0.454899261424646
624	heb_krd_bem_ben_amh_anl_chh_afr_aze_azi_swt_ind_fbf_dut_svk_bsq_slo_aeg_dyu_mnd_ukr_arw_ewe_rom_ven_rus_est_swa_xho_fin_ctl_mlt_geo_nor_fre_bul_lit_owc_amr_ita_hun_bam_sun_glc_jav_jpn_tml_kor_cze_por_moo_guj_mao_hin_tig_bat_cnt_mcd_tsw_mol_sod_alb_pol_eng_urd_qcu_lat_ger_grk_yor_wly_prs_gam_pan_mly_spa_lda_scr_akn_tag_tha_hau_knd_zul_cic_uzb_swe_bos_tur_ses_vie_sid_igb_tsn_dgb	-0.742881676040529	-1.7802196727974	0.0783058972051913
625	sod_arw_swt_alb_chh_amh_anl_afr_aze_azi_ewe_mao_lda_nor_swe_bsq_spa_owc_igb_mnd_ukr_bul_bem_lat_dyu_mol_fin_xho_ven_hun_glc_hau_geo_svk_scr_ita_lit_mlt_sid_fre_est_dgb_bat_pan_jav_jpn_tml_kor_guj_krd_moo_urd_sun_grk_aeg_ind_cnt_hin_tsn_slo_gam_mcd_por_dut_ben_qcu_rus_pol_eng_akn_amr_ctl_heb_cze_tag_ger_cic_prs_yor_mly_tha_wly_knd_fbf_swa_tur_bos_rom_uzb_tsw_vie_tig_zul_ses_bam	-0.174025397549465	-0.410749995939785	0.682200726811726
626	wly_mcd_yor_rus_chh_amr_aeg_ger_tur_aze_cic_tag_tsn_alb_nor_bsq_glc_owc_ses_mnd_bul_pol_bam_urd_akn_slo_fin_ewe_bem_est_scr_amh_geo_ita_dut_rom_cze_sod_anl_swe_hun_dgb_ind_ctl_bat_jpn_tml_kor_bos_hin_lda_krd_jav_prs_sid_sun_cnt_ukr_ven_spa_mlt_afr_fre_guj_svk_qcu_arw_grk_pan_fbf_hau_lat_heb_por_mao_lit_dyu_eng_swa_mly_tha_gam_knd_tsw_swt_azi_mol_ben_uzb_xho_vie_tig_igb_zul_moo	-0.418845020715853	-0.994194247820889	0.322708055582094
627	hau_glc_swa_ben_wly_aeg_sid_spa_tur_aze_ven_ind_tsw_dut_swe_bsq_arw_mlt_swt_mnd_urd_nor_lda_svk_xho_slo_fin_yor_dgb_est_cze_heb_geo_ger_grk_rus_por_owc_sod_lat_hun_fbf_jav_eng_bat_jpn_knd_kor_mcd_guj_zul_fre_mao_afr_chh_sun_cnt_hin_bam_pol_amh_ctl_scr_ita_lit_qcu_ukr_pan_bul_tsn_amr_rom_gam_prs_mly_bos_igb_krd_akn_tag_tha_anl_tml_bem_ses_uzb_alb_mol_azi_dyu_vie_tig_ewe_cic_moo	-0.617514244192572	-1.47629537043164	0.143242677789778
628	mlt_mcd_ven_nor_anl_hau_sid_arw_uzb_aze_swt_tag_moo_alb_rom_bsq_grk_owc_zul_mnd_afr_ukr_bem_pol_dyu_scr_hun_cic_tsw_fin_spa_heb_geo_guj_swe_bul_ger_gam_aeg_lit_est_xho_mao_hin_sun_jpn_knd_kor_svk_rus_akn_krd_jav_ctl_amr_bat_cnt_cze_yor_glc_sod_ben_bos_pan_slo_qcu_por_dut_fre_dgb_amh_lat_tig_eng_ind_ita_ewe_mol_igb_mly_tha_chh_tml_tsn_fbf_azi_urd_prs_tur_lda_vie_wly_ses_swa_bam	-0.365335899800694	-0.865481985498081	0.389001461460226
629	mlt_mcd_moo_ukr_sid_anl_gam_svk_tur_aze_yor_bat_lda_hin_fre_bsq_swe_amh_tsw_cnt_ben_mol_swa_slo_ses_scr_hun_akn_bem_est_pan_sod_geo_grk_eng_lit_lat_chh_aeg_por_fin_xho_sun_cze_tag_jpn_tml_kor_pol_krd_cic_guj_ind_ctl_heb_jav_mnd_dut_igb_ger_hau_ita_glc_nor_rus_qcu_bul_bos_urd_bam_tig_rom_wly_spa_mly_alb_dyu_prs_swt_mao_tha_owc_knd_tsn_dgb_azi_arw_afr_uzb_ewe_vie_amr_fbf_zul_ven	-0.500290759808717	-1.19025280182747	0.236976519128267
630	anl_lit_yor_bul_gam_chh_amh_swe_aze_uzb_ses_jav_ewe_rom_arw_bsq_bos_heb_dgb_cnt_cze_krd_tsn_urd_ven_ctl_fin_moo_dyu_hun_scr_amr_geo_afr_alb_slo_ger_owc_hau_ukr_est_xho_ind_eng_sun_jpn_tml_kor_rus_guj_bam_pol_mly_pan_mlt_tag_mnd_mcd_igb_nor_sod_prs_fre_glc_por_qcu_grk_svk_mol_fbf_aeg_lat_tig_dut_bat_ita_zul_ben_swa_mao_tha_sid_knd_cic_akn_tur_spa_hin_azi_bem_vie_wly_lda_swt_tsw	0.0425403023896811	0.100178348108783	0.920418376858306
631	tig_scr_igb_spa_hau_amr_sid_bul_tur_azi_tsn_sun_moo_bos_slo_bsq_prs_mlt_dyu_cnt_alb_hin_swa_svk_yor_grk_est_bem_fbf_fin_por_heb_geo_rus_swe_mol_lit_anl_chh_arw_hun_swt_bat_fre_jav_jpn_tml_kor_mcd_eng_bam_krd_tag_glc_wly_ind_mnd_guj_cic_afr_sod_pan_ctl_cze_lat_qcu_ben_rom_urd_xho_amh_ukr_owc_ger_mao_dut_ses_nor_dgb_mly_tha_aeg_knd_ewe_zul_uzb_ita_pol_aze_akn_vie_gam_tsw_lda_ven	-0.906782558880225	-2.19613892547674	0.0305687174165343
632	hau_guj_lda_ben_sod_amr_anl_alb_aze_azi_bem_mly_tsw_swe_ctl_bsq_rus_mlt_bam_mnd_glc_fre_cic_spa_moo_arw_fin_dgb_akn_est_lat_owc_geo_dut_bul_mol_prs_sid_wly_bos_hun_xho_mao_eng_sun_jpn_knd_kor_mcd_pol_zul_rom_ind_pan_amh_tag_cnt_grk_ewe_nor_aeg_afr_urd_svk_lit_qcu_ukr_slo_hin_tsn_tig_scr_chh_cze_bat_krd_ses_por_yor_jav_tha_heb_tml_dyu_fbf_tur_ita_ger_uzb_swt_vie_gam_igb_ven_swa	-0.296534563945651	-0.701623431544293	0.484666145606662
633	amh_cze_fbf_prs_tig_chh_gam_ctl_tur_azi_bem_jav_ven_ita_pol_bsq_ukr_sod_swt_mnd_slo_alb_tsw_lit_cic_lat_est_ses_lda_fin_mol_amr_geo_pan_guj_krd_nor_sid_anl_rus_hun_tsn_mly_swe_sun_jpn_knd_kor_arw_urd_bam_afr_mao_bos_hau_ind_cnt_dut_akn_mcd_wly_spa_svk_ger_ben_qcu_fre_bul_grk_swa_aeg_por_owc_glc_bat_scr_dyu_hin_moo_tag_tha_heb_tml_dgb_igb_aze_eng_rom_uzb_zul_vie_mlt_xho_ewe_yor	-0.365012256678249	-0.864976487299979	0.389277418156502
634	sid_spa_swa_pan_aeg_sod_hau_grk_tur_aze_igb_mao_ewe_hin_nor_bsq_ger_wly_yor_mnd_pol_glc_fbf_dut_bam_ctl_fin_zul_swt_hun_rus_amr_geo_eng_afr_bos_krd_mlt_owc_fre_est_ses_jav_rom_mly_jpn_tml_kor_svk_guj_xho_urd_tag_cze_amh_sun_cnt_ukr_lda_mcd_chh_slo_lit_alb_por_qcu_scr_mol_bul_bem_tig_arw_anl_prs_bat_swe_ven_lat_dgb_ind_tha_gam_knd_moo_tsw_azi_ita_ben_uzb_tsn_vie_heb_cic_dyu_akn	0.202745257230521	0.477307917205072	0.634262686831969
635	aeg_scr_dgb_ita_sid_anl_wly_fre_aze_tur_moo_bat_cic_cze_lit_bsq_dut_sod_zul_cnt_guj_alb_dyu_lat_yor_ger_est_ven_ewe_hun_prs_amh_geo_hin_spa_arw_por_chh_mlt_ben_fin_xho_mly_svk_mao_jpn_knd_kor_krd_slo_bem_afr_tag_swe_hau_sun_mnd_bul_lda_ctl_amr_bos_rus_pan_mcd_qcu_mol_grk_nor_akn_tig_pol_owc_rom_jav_ukr_bam_urd_igb_ind_tha_heb_tml_tsw_ses_uzb_glc_eng_azi_swa_vie_gam_tsn_fbf_swt	-0.396010726568412	-0.93882388564564	0.350253089478509
636	gam_ger_bem_fre_amh_aeg_anl_glc_uzb_aze_zul_mao_igb_pol_prs_bsq_hin_hau_moo_mnd_ukr_ben_ewe_mcd_tsw_grk_est_bam_ses_hun_lat_heb_geo_scr_por_guj_cze_amr_sid_arw_fin_lda_mly_eng_tag_jpn_tml_kor_urd_mol_ven_nor_jav_lit_sod_sun_cnt_svk_cic_ita_wly_rom_ctl_bos_swe_qcu_krd_spa_rus_akn_owc_afr_chh_slo_bat_pan_swa_bul_swt_ind_tha_tig_knd_xho_tsn_azi_alb_dut_tur_dyu_vie_mlt_yor_dgb_fbf	-0.59463827192027	-1.42156471310658	0.15849748359961
637	sid_mol_yor_pan_gam_tig_owc_hin_azi_uzb_bam_mao_ewe_afr_por_bsq_grk_wly_akn_cnt_ctl_spa_swt_bul_tsw_pol_fin_tsn_igb_est_glc_heb_geo_rus_lit_bos_ger_amh_amr_scr_hun_dyu_bat_ita_mly_jpn_knd_kor_guj_krd_zul_alb_sun_rom_hau_ind_mnd_mcd_lda_urd_sod_ben_lat_swe_prs_qcu_nor_fre_svk_moo_chh_cze_mlt_dut_tag_ukr_ses_slo_bem_jav_tha_aeg_tml_xho_fbf_tur_eng_arw_aze_swa_vie_anl_cic_ven_dgb	-0.0737768636265452	-0.173966471339855	0.862269937143231
638	hau_slo_cic_arw_wly_tig_amr_pol_aze_azi_swt_jav_ses_bos_mcd_bsq_mol_sod_fbf_mnd_ctl_alb_swa_eng_dyu_ger_est_moo_ven_hun_pan_mlt_geo_ben_ukr_spa_krd_owc_gam_hin_fin_dgb_bat_urd_tag_jpn_tml_kor_svk_cze_igb_grk_ind_por_anl_mao_cnt_rus_zul_ita_sid_dut_glc_rom_guj_qcu_swe_scr_nor_tsn_heb_lat_amh_bul_sun_fre_bam_prs_akn_mly_tha_aeg_knd_bem_xho_tur_afr_lit_uzb_tsw_vie_chh_ewe_lda_yor	-0.773005682883703	-1.86314370910565	0.0655981023999643
639	gam_ita_fbf_afr_anl_hau_aeg_bos_tur_azi_dgb_tag_tsn_spa_glc_bsq_cze_heb_ewe_cnt_rom_ger_igb_hin_zul_krd_est_lda_bem_fin_nor_owc_geo_eng_svk_urd_alb_chh_sod_ben_hun_swt_sun_prs_bat_jpn_tml_kor_mol_por_tsw_mcd_mly_fre_amr_mao_mnd_ukr_ven_lat_tig_ctl_pol_arw_grk_qcu_scr_pan_slo_xho_sid_bul_wly_guj_ind_dut_bam_lit_ses_jav_tha_amh_knd_swa_cic_aze_swe_rus_uzb_yor_vie_mlt_moo_dyu_akn	0.0264188728976692	0.0621509817144509	0.950575976826742
640	sod_lat_moo_rom_wly_sid_heb_bul_aze_azi_dyu_mao_dgb_ita_ukr_bsq_krd_amh_ses_cnt_mcd_swe_lda_rus_ven_dut_hun_swt_tsn_est_urd_hau_geo_grk_alb_cze_svk_tig_aeg_ben_fin_akn_tag_arw_sun_jpn_knd_kor_pan_fre_xho_lit_mly_mol_chh_ind_mnd_prs_yor_pol_owc_scr_nor_eng_ctl_qcu_spa_ger_slo_swa_amr_bos_mlt_hin_jav_glc_ewe_por_bem_bat_tha_gam_tml_zul_igb_tur_guj_afr_uzb_bam_vie_anl_tsw_cic_fbf	-0.362091149418543	-0.85780891452973	0.393203284935365
641	sid_swe_tsw_dut_amr_tig_owc_ger_uzb_azi_moo_jav_swa_rus_lit_bsq_hin_hau_bem_cnt_rom_svk_bam_bos_xho_afr_est_tsn_ses_fin_lat_anl_geo_por_grk_urd_nor_heb_gam_pol_hun_lda_mly_cze_ind_jpn_knd_kor_bul_guj_ven_fre_tag_ukr_wly_sun_mnd_scr_igb_pan_amh_ctl_ben_mol_ita_qcu_arw_mcd_alb_swt_aeg_prs_mlt_spa_bat_glc_fbf_eng_dyu_mao_tha_sod_tml_yor_cic_tur_krd_slo_aze_akn_vie_chh_ewe_dgb_zul	0.151987859060506	0.358127691396253	0.721059349021739
642	amh_urd_tsw_cze_hau_sod_owc_pan_tur_azi_swa_mao_ven_grk_dut_bsq_spa_aeg_swt_cnt_ger_krd_zul_slo_igb_prs_hun_tsn_bam_fin_bos_heb_geo_ctl_por_pol_mcd_amr_sid_lat_est_yor_jav_lit_sun_jpn_tml_kor_glc_swe_xho_rus_ind_bul_anl_mly_mnd_afr_cic_guj_gam_ukr_ita_alb_arw_qcu_ben_mol_eng_fbf_mlt_svk_tig_hin_tag_rom_ewe_scr_akn_bat_tha_chh_knd_lda_ses_uzb_nor_fre_aze_bem_vie_wly_dyu_dgb_moo	-0.404976840578856	-0.961013497706193	0.339037359885868
643	aeg_eng_xho_grk_gam_anl_amr_bul_aze_tur_moo_sun_dyu_fre_slo_bsq_rus_sid_akn_cnt_mcd_swe_fbf_guj_yor_bos_hun_cic_ven_fin_glc_wly_geo_ger_cze_alb_pol_amh_chh_krd_est_tsw_bat_nor_jav_jpn_tml_kor_scr_afr_tsn_mol_ind_lat_hau_mao_mnd_ctl_igb_rom_tig_ben_hin_spa_ukr_qcu_por_dut_urd_ewe_owc_prs_sod_lit_mly_svk_dgb_ita_swa_tag_tha_mlt_knd_swt_ses_azi_pan_arw_uzb_zul_vie_heb_bem_bam_lda	-1.27725525183266	-3.17806715887615	0.00201324307608883
644	aeg_bos_fbf_spa_tig_mlt_owc_ita_aze_azi_yor_bat_zul_krd_pol_bsq_por_amr_ses_mnd_rom_guj_swt_eng_ven_rus_est_swa_lda_fin_cze_hau_geo_ukr_slo_urd_lat_heb_amh_bul_hun_tsn_tag_alb_jav_jpn_tml_kor_hin_ctl_moo_glc_sun_swe_sod_mao_cnt_pan_ewe_arw_wly_mcd_prs_dut_ben_qcu_nor_fre_mol_bem_chh_lit_anl_grk_ind_scr_tsw_afr_cic_mly_tha_sid_knd_igb_akn_uzb_svk_ger_tur_xho_vie_gam_dyu_dgb_bam	-0.257022830342999	-0.607146522526376	0.545233197469175
645	owc_mol_bem_spa_amh_amr_chh_krd_aze_uzb_cic_bat_tsw_lat_swe_bsq_grk_heb_bam_cnt_fre_hin_dyu_nor_dgb_pol_est_xho_ven_hun_bos_gam_geo_ctl_rom_urd_alb_sid_hau_dut_fin_igb_sun_pan_ind_jpn_tml_kor_ukr_rus_fbf_lit_mao_cze_sod_jav_mnd_eng_swa_por_mlt_prs_slo_ben_scr_qcu_afr_mcd_ger_tsn_wly_guj_tig_svk_mly_arw_yor_bul_moo_tag_tha_anl_knd_lda_zul_azi_glc_ita_tur_ewe_vie_aeg_akn_swt_ses	-1.07588734561257	-2.63073303311223	0.00997267399616763
646	gam_spa_swt_pol_sid_sod_amh_cze_azi_tur_tsw_bat_fbf_por_pan_bsq_svk_amr_ven_cnt_rom_ukr_ewe_glc_igb_ger_est_lda_bam_fin_dut_tig_geo_urd_ctl_afr_bos_chh_owc_mcd_hun_ses_mly_bul_sun_jpn_tml_kor_ita_lit_dgb_ben_mao_hin_heb_tag_mnd_prs_zul_lat_mlt_nor_arw_swe_eng_qcu_scr_alb_grk_swa_hau_guj_wly_fre_ind_krd_bem_slo_dyu_jav_tha_anl_knd_xho_yor_uzb_rus_mol_aze_tsn_vie_aeg_cic_moo_akn	-0.00142143975410586	-0.00334875539063498	0.997335257607804
647	heb_scr_ewe_prs_amr_hau_aeg_glc_azi_uzb_xho_tag_tsn_pan_pol_bsq_rus_gam_dyu_cnt_krd_urd_lda_afr_dgb_svk_hun_swa_zul_fin_guj_mlt_geo_ctl_nor_swe_rom_chh_sid_eng_est_igb_jav_ben_mao_jpn_tml_kor_hin_grk_moo_fre_mly_lat_amh_ind_mnd_por_akn_arw_owc_alb_slo_lit_mol_qcu_bul_mcd_spa_tsw_anl_ger_wly_dut_sun_cze_ven_ita_fbf_bat_tha_tig_knd_ses_yor_tur_ukr_bos_aze_bam_vie_sod_bem_swt_cic	-0.126609201895872	-0.298618306562603	0.76589750994551
648	aeg_glc_xho_pan_heb_gam_anl_svk_uzb_tur_akn_tag_swt_bul_alb_bsq_nor_amh_tsw_mnd_ita_ctl_bem_spa_dyu_afr_fin_yor_bam_hun_cze_hau_geo_slo_por_swe_prs_tig_wly_ger_est_cic_ind_eng_mly_jpn_tml_kor_scr_lat_swa_lit_mao_mcd_sod_jav_cnt_dut_igb_ukr_sid_arw_pol_hin_rom_qcu_urd_fre_grk_ven_amr_guj_owc_mol_bat_ben_ses_bos_fbf_sun_tha_mlt_knd_moo_lda_aze_krd_rus_azi_dgb_vie_chh_ewe_zul_tsn	-0.185508023238568	-0.438084611234897	0.662340811589547
649	amh_nor_ven_dut_chh_gam_aeg_svk_uzb_azi_zul_mly_yor_bul_krd_bsq_cze_tig_bem_cnt_lit_rus_moo_por_fbf_prs_fin_swa_tsn_hun_slo_wly_geo_urd_eng_grk_mcd_amr_mlt_ben_est_akn_bat_guj_ind_jpn_knd_kor_glc_alb_lda_fre_tag_ita_sod_mao_mnd_scr_dgb_spa_heb_rom_bos_hin_afr_qcu_ctl_ukr_pan_igb_sid_ger_hau_lat_sun_swe_dyu_arw_cic_jav_tha_anl_tml_xho_swt_tur_pol_mol_aze_ses_vie_owc_bam_ewe_tsw	-0.158211799576974	-0.373044602881	0.709964162862615
650	sod_glc_dgb_afr_aeg_sid_heb_grk_tur_azi_lda_mly_dyu_lit_urd_bsq_cze_gam_bem_mnd_pan_pol_swt_mol_bam_hin_hun_igb_tsw_est_nor_amh_geo_por_bos_guj_scr_owc_tig_ben_fin_yor_mao_dut_sun_jpn_knd_kor_rom_krd_akn_arw_tag_ita_chh_bat_cnt_ukr_ewe_prs_anl_fre_lat_swe_spa_qcu_rus_eng_mcd_zul_wly_ger_mlt_svk_jav_ctl_ses_alb_swa_ind_tha_amr_tml_moo_tsn_uzb_slo_bul_aze_ven_vie_hau_xho_fbf_cic	-0.311147137609148	-0.737065433495717	0.462938007964218
651	anl_svk_tsw_lat_mlt_tig_aeg_mcd_aze_uzb_tsn_ind_dyu_afr_ctl_bsq_swe_gam_igb_mnd_cze_pol_bam_ger_ewe_guj_fin_akn_lda_hun_nor_amr_geo_alb_hin_lit_eng_amh_chh_prs_est_cic_bat_fre_jav_jpn_tml_kor_glc_scr_dgb_arw_mly_rom_heb_mao_cnt_por_xho_bos_sid_pan_urd_ukr_dut_qcu_bul_ita_spa_ses_sod_rus_hau_slo_sun_mol_swt_grk_ven_tag_tha_owc_knd_swa_bem_tur_krd_ben_azi_yor_vie_wly_zul_fbf_moo	-0.626285627093802	-1.49879378125643	0.137314028899866
652	chh_krd_dyu_guj_aeg_hau_mlt_bos_aze_azi_swt_sun_yor_grk_scr_bsq_ita_wly_ewe_cnt_fre_dut_dgb_ukr_tsn_ctl_est_tsw_akn_hun_glc_amr_geo_ben_afr_pan_swe_anl_tig_ger_fin_moo_ind_eng_bat_jpn_tml_kor_nor_rus_cic_bul_jav_lit_amh_tag_mnd_svk_swa_cze_sid_spa_mol_rom_lat_qcu_alb_por_mcd_xho_gam_prs_sod_urd_mly_arw_ven_slo_fbf_mao_tha_heb_knd_zul_lda_uzb_hin_pol_tur_bam_vie_owc_bem_igb_ses	-0.340433931941093	-0.805932986618346	0.422337471072296
653	tig_dut_ewe_nor_mlt_owc_sod_ben_aze_azi_swt_mao_yor_slo_ctl_bsq_urd_chh_bam_cnt_grk_pan_tsw_pol_bem_cze_hun_igb_ven_fin_ita_gam_geo_krd_ukr_scr_lit_amh_sid_mcd_est_fbf_tag_ger_sun_jpn_knd_kor_prs_guj_dgb_bos_bat_bul_heb_jav_mnd_alb_lda_fre_wly_rus_rom_lat_svk_qcu_swe_hin_glc_xho_anl_eng_hau_por_mly_afr_swa_arw_zul_ind_tha_aeg_tml_dyu_cic_tur_spa_mol_uzb_ses_vie_amr_moo_akn_tsn	0.369343687525166	0.870809558577544	0.386100446733392
654	hau_dut_fbf_guj_sid_gam_anl_ukr_aze_tur_ses_ind_dgb_hin_pan_bsq_rus_amh_cic_mnd_urd_pol_tsw_ger_tsn_nor_hun_xho_lda_est_rom_tig_geo_cze_svk_lit_krd_owc_wly_mcd_fin_dyu_bat_ita_tag_jpn_knd_kor_prs_spa_yor_scr_jav_grk_amr_mly_cnt_afr_bem_bos_chh_fre_arw_glc_swe_qcu_eng_ctl_bul_swa_heb_por_aeg_slo_sun_ben_ewe_mol_ven_mao_tha_sod_tml_bam_swt_azi_lat_alb_uzb_akn_vie_mlt_igb_zul_moo	0.191381972331605	0.4501879656372	0.65362259420002
655	anl_pan_moo_eng_hau_gam_aeg_ger_aze_uzb_swa_tag_cic_rus_mol_bsq_swe_heb_ven_cnt_urd_ben_dyu_lat_tsw_ukr_fin_bam_zul_hun_dut_amh_geo_fre_slo_guj_mcd_owc_amr_rom_est_bem_mao_scr_jav_jpn_knd_kor_hin_cze_swt_alb_ind_prs_mlt_sun_mnd_bul_ses_ctl_tig_spa_nor_lit_arw_qcu_afr_grk_glc_fbf_sod_por_wly_ita_bat_krd_dgb_bos_yor_mly_tha_sid_tml_igb_lda_azi_pol_svk_tur_xho_vie_chh_ewe_tsn_akn	-0.560317250212266	-1.33427488944422	0.185371716737585
656	amr_spa_bam_ctl_anl_amh_chh_lat_aze_uzb_ses_ind_igb_pol_slo_bsq_rus_wly_bem_cnt_ger_por_swa_glc_cic_krd_est_fbf_ewe_fin_rom_sid_geo_hin_ita_nor_urd_hau_tig_afr_hun_zul_mao_swe_jav_jpn_tml_kor_scr_bul_swt_mol_sun_dut_mlt_tag_mnd_svk_lda_alb_heb_fre_ukr_pan_lit_qcu_ben_eng_prs_ven_owc_bos_gam_grk_bat_cze_moo_guj_akn_mly_tha_aeg_knd_dgb_dyu_azi_arw_mcd_tur_yor_vie_sod_tsn_xho_tsw	-0.469095642123939	-1.1160346727487	0.267282630518963
657	amh_pol_moo_lat_wly_owc_sid_afr_azi_uzb_tsw_mao_igb_lit_ctl_bsq_ita_anl_tsn_cnt_arw_glc_bam_cze_ven_svk_fin_lda_swt_est_swe_aeg_geo_fre_prs_hin_nor_chh_tig_rom_hun_swa_bat_slo_tag_jpn_knd_kor_krd_spa_yor_alb_sun_guj_mlt_mly_mnd_ger_fbf_dut_sod_grk_rus_bul_eng_qcu_bos_urd_mol_zul_heb_ben_hau_pan_jav_ukr_akn_por_xho_ind_tha_amr_tml_ses_ewe_tur_mcd_scr_aze_dyu_vie_gam_bem_dgb_cic	0.305596611226984	0.719734074254793	0.47349363078509
658	amr_grk_tsw_scr_amh_owc_tig_krd_azi_aze_ven_mly_yor_spa_mol_bsq_fre_aeg_dgb_cnt_bul_guj_cic_alb_ses_afr_fin_swt_lda_hun_pol_heb_geo_svk_dut_prs_ben_gam_mlt_pan_est_akn_mao_lat_jav_jpn_knd_kor_por_arw_fbf_ita_bat_nor_sod_tag_mnd_swe_bam_cze_chh_rus_mcd_lit_ger_qcu_glc_eng_rom_tsn_wly_ukr_anl_ctl_sun_bos_zul_hin_bem_ind_tha_sid_tml_dyu_xho_uzb_urd_slo_tur_moo_vie_hau_ewe_igb_swa	-0.238411163248094	-0.562860848775897	0.574884061969877
659	anl_nor_yor_mol_aeg_amr_amh_eng_aze_uzb_fbf_tag_dgb_bos_ita_bsq_ctl_tig_zul_mnd_hin_scr_ses_glc_ven_prs_fin_swa_moo_hun_alb_owc_geo_ukr_pan_urd_pol_mlt_wly_grk_est_cic_jav_lat_ind_jpn_tml_kor_spa_ben_lda_krd_mly_rus_hau_mao_cnt_bul_bem_afr_chh_cze_mcd_rom_arw_qcu_lit_dut_guj_tsw_sod_svk_gam_slo_bat_ger_xho_por_akn_sun_tha_sid_knd_swt_igb_azi_fre_swe_tur_tsn_vie_heb_ewe_dyu_bam	-0.321324398751226	-0.760582009638608	0.448830827233373
660	mlt_pan_swa_alb_gam_owc_amh_mol_uzb_azi_xho_mao_zul_prs_urd_bsq_afr_anl_dgb_cnt_fre_por_lda_lat_moo_grk_hun_yor_bem_fin_lit_amr_geo_ben_ita_rus_spa_aeg_hau_ger_est_swt_tag_glc_mly_jpn_knd_kor_mcd_slo_ewe_swe_sun_ctl_heb_jav_mnd_bul_cic_guj_sid_arw_eng_hin_nor_qcu_ukr_rom_dut_akn_wly_pol_sod_cze_ind_bos_ven_krd_bam_bat_tha_tig_tml_tsn_dyu_tur_scr_svk_aze_igb_vie_chh_tsw_fbf_ses	-0.370645061551458	-0.878387750356391	0.381997104371465
661	anl_slo_ewe_bos_gam_wly_owc_hin_aze_tur_yor_jav_dgb_svk_krd_bsq_mol_mlt_tsw_mnd_fre_alb_ven_prs_ses_ukr_hun_akn_moo_fin_guj_tig_geo_ctl_rus_grk_swe_amr_amh_pan_est_lda_tag_urd_mao_jpn_tml_kor_ger_por_swt_cze_mly_nor_hau_bat_cnt_eng_dyu_arw_aeg_pol_rom_lat_afr_qcu_mcd_ben_bul_swa_heb_dut_sod_glc_ind_spa_igb_ita_bam_sun_tha_chh_knd_fbf_tsn_uzb_lit_scr_azi_cic_vie_sid_xho_zul_bem	0.156108410545493	0.367729324455515	0.713910647330767
662	anl_swe_moo_svk_owc_aeg_hau_grk_uzb_azi_ses_ind_tsw_slo_cze_bsq_krd_amh_cic_cnt_dut_nor_dgb_ita_igb_urd_hun_swa_ven_est_ukr_heb_geo_glc_afr_rom_mol_mlt_gam_alb_fin_yor_bat_guj_tag_jpn_knd_kor_pan_ger_dyu_rus_sun_bul_tig_mao_mnd_hin_akn_por_chh_fre_mcd_lat_ctl_qcu_scr_ben_pol_zul_sod_bos_sid_arw_jav_spa_fbf_prs_ewe_mly_tha_amr_tml_bam_swt_tur_eng_lit_aze_tsn_vie_wly_bem_lda_xho	-1.42586303901406	-3.59321897962525	0.000524624326152388
663	amr_prs_igb_urd_owc_gam_tig_ben_uzb_azi_dyu_bat_ven_mol_fre_bsq_afr_anl_swa_mnd_ger_slo_zul_mcd_fbf_lat_fin_swt_tsw_hun_pan_heb_geo_scr_swe_lit_pol_sod_mlt_guj_est_ewe_mao_rus_ind_jpn_tml_kor_spa_bul_cic_rom_tag_alb_amh_sun_cnt_arw_lda_glc_hau_por_grk_bos_ita_qcu_eng_ukr_krd_akn_chh_dut_aeg_svk_mly_cze_yor_ctl_dgb_jav_tha_sid_knd_bam_moo_tur_hin_nor_aze_bem_vie_wly_xho_tsn_ses	-0.633055967413627	-1.51299894327869	0.133670938565346
664	wly_mol_tsn_dut_owc_hau_tig_swe_tur_azi_xho_bat_cic_lit_krd_bsq_mcd_sod_lda_mnd_bul_ctl_ses_pan_dyu_ben_fin_igb_fbf_est_hin_heb_geo_slo_lat_nor_grk_sid_mlt_bos_hun_tsw_tag_ger_ind_jpn_tml_kor_prs_arw_dgb_svk_mly_guj_amr_mao_cnt_pol_ven_urd_gam_glc_rom_eng_ukr_qcu_rus_cze_fre_swt_aeg_scr_anl_afr_jav_spa_ewe_ita_yor_sun_tha_chh_knd_bam_akn_uzb_por_alb_aze_bem_vie_amh_zul_moo_swa	0.358000627855485	0.842904826051081	0.401444320474129
665	wly_pol_moo_fre_gam_anl_mlt_slo_azi_uzb_swt_mao_igb_spa_prs_bsq_alb_owc_tsw_cnt_swe_urd_ven_dut_akn_ukr_hun_swa_dyu_est_ctl_tig_geo_lat_bos_por_mcd_chh_sid_rom_fin_dgb_mly_hin_ind_jpn_tml_kor_ger_arw_cic_svk_tag_cze_sod_bat_mnd_pan_ses_lit_amh_bul_krd_nor_afr_qcu_ben_rus_guj_ewe_aeg_mol_hau_eng_sun_glc_bem_scr_xho_jav_tha_amr_knd_fbf_tsn_aze_grk_ita_tur_zul_vie_heb_yor_bam_lda	0.0238220868669585	0.0561210727455256	0.955365752665581
666	wly_swe_lda_por_heb_aeg_tig_scr_tur_aze_ses_mly_yor_lat_eng_bsq_urd_mlt_ven_cnt_afr_rom_ewe_alb_tsn_ctl_fin_dgb_moo_est_spa_sid_geo_rus_bul_pan_arw_anl_chh_pol_hun_igb_jav_fre_bat_jpn_tml_kor_guj_mol_fbf_bos_tag_ben_hau_mao_mnd_lit_tsw_krd_amr_ger_mcd_hin_ukr_qcu_dut_cze_nor_dyu_amh_slo_sod_prs_ind_svk_swa_ita_xho_sun_tha_gam_knd_bem_bam_uzb_glc_grk_azi_cic_vie_owc_akn_swt_zul	0.294554971124954	0.693127703804362	0.48995679929407
667	wly_urd_dyu_hin_hau_tig_heb_por_uzb_aze_ses_tag_bem_krd_alb_bsq_ctl_amh_lda_cnt_fre_eng_xho_ben_ven_svk_fin_tsn_cic_hun_grk_amr_geo_spa_nor_rus_arw_sod_anl_rom_est_zul_bat_mcd_mly_jpn_tml_kor_pan_dut_yor_bul_sun_ukr_chh_jav_mnd_mol_tsw_cze_sid_guj_slo_ger_prs_qcu_scr_afr_glc_ewe_gam_lit_mlt_bos_ind_swe_bam_pol_akn_mao_tha_owc_knd_igb_fbf_tur_ita_lat_azi_moo_vie_aeg_swa_swt_dgb	-0.374432641557612	-0.888372841978878	0.376632179504102
668	amr_prs_cic_ctl_gam_sid_aeg_fre_uzb_tur_swt_mao_lda_mcd_por_bsq_lat_mlt_zul_cnt_ita_afr_igb_guj_yor_eng_est_moo_tsw_hun_rus_hau_geo_glc_dut_rom_pan_owc_tig_nor_fin_bam_sun_hin_mly_jpn_knd_kor_alb_pol_dgb_bos_bat_lit_wly_jav_mnd_slo_tsn_ben_sod_arw_bul_svk_mol_qcu_ukr_scr_swe_swa_heb_ger_amh_spa_tag_grk_ses_krd_dyu_ind_tha_chh_tml_ven_fbf_aze_cze_urd_azi_xho_vie_anl_bem_akn_ewe	-0.726013473706269	-1.744525264221	0.0843712267987036
669	tig_ctl_xho_krd_wly_owc_heb_glc_uzb_aze_tsn_mly_tsw_ukr_prs_bsq_ben_hau_lda_cnt_ger_svk_dyu_pol_ses_mcd_est_ven_swt_fin_por_amh_geo_eng_arw_rus_swe_anl_aeg_dut_hun_yor_mao_rom_jav_jpn_knd_kor_cze_nor_ewe_alb_sun_afr_sid_tag_mnd_bos_dgb_grk_chh_ita_mol_lit_guj_qcu_lat_hin_pan_akn_mlt_urd_sod_slo_ind_scr_cic_bul_fbf_bat_tha_gam_tml_zul_moo_tur_fre_spa_azi_igb_vie_amr_bam_swa_bem	-0.202185844533378	-0.477432803838346	0.634174107249722
670	amh_ctl_ses_urd_amr_wly_hau_ita_tur_aze_zul_jav_yor_bul_lat_bsq_swe_sod_swt_cnt_spa_pol_fbf_eng_ewe_svk_fin_xho_moo_est_pan_tig_geo_alb_dut_nor_ukr_gam_aeg_cze_hun_bem_mao_scr_bat_jpn_knd_kor_slo_por_swa_lit_ind_rom_sid_tag_mnd_ger_lda_bos_chh_guj_hin_grk_afr_qcu_rus_ben_arw_tsw_owc_krd_heb_mol_sun_fre_tsn_glc_bam_mly_tha_mlt_tml_dyu_cic_uzb_mcd_prs_azi_igb_vie_anl_ven_akn_dgb	-0.855507226011202	-2.07331056132957	0.0409089041019742
671	mlt_krd_bem_bul_heb_owc_tig_svk_tur_aze_lda_sun_tsw_rom_mol_bsq_slo_aeg_fbf_mnd_por_mcd_ven_ita_bam_fre_fin_igb_moo_est_cze_chh_geo_pan_prs_alb_hin_amh_gam_ukr_hun_zul_tag_lat_mly_jpn_knd_kor_grk_ger_swt_eng_ind_urd_anl_mao_cnt_bos_yor_guj_sod_glc_ben_rus_lit_qcu_scr_afr_pol_dgb_wly_spa_sid_arw_jav_swe_xho_nor_ewe_bat_tha_hau_tml_tsn_cic_uzb_dut_ctl_azi_ses_vie_amr_dyu_akn_swa	-0.415323660872979	-0.985685923183878	0.32684475147039
672	heb_ukr_moo_pol_chh_tig_mlt_mol_tur_azi_zul_ind_xho_fre_arw_bsq_por_aeg_akn_cnt_pan_prs_tsn_eng_dyu_scr_fin_cic_ses_hun_bos_sod_geo_rus_glc_ctl_slo_gam_hau_lit_est_bam_bat_mcd_tag_jpn_knd_kor_grk_alb_ven_spa_mao_ita_owc_jav_mnd_ben_igb_krd_anl_guj_urd_cze_hin_qcu_ger_swe_afr_swa_amh_nor_sid_bul_mly_dut_ewe_svk_bem_sun_tha_amr_tml_fbf_swt_uzb_lat_rom_aze_tsw_vie_wly_lda_yor_dgb	-0.293844779445932	-0.694220105256759	0.489274749672693
673	heb_krd_bam_mol_amh_sid_anl_por_azi_uzb_tsw_sun_ven_cze_nor_bsq_ita_wly_swa_cnt_hin_urd_tsn_glc_bem_lit_hun_swt_xho_fin_svk_amr_geo_rom_fre_lat_swe_sod_mlt_dut_est_akn_bat_scr_tag_jpn_knd_kor_prs_mcd_zul_guj_ind_pan_chh_mly_mnd_ctl_igb_bul_hau_eng_arw_ukr_grk_qcu_alb_pol_ben_ses_tig_afr_gam_bos_mao_spa_ewe_ger_lda_jav_tha_owc_tml_cic_dyu_tur_rus_slo_aze_fbf_vie_aeg_dgb_moo_yor	-1.05384849110604	-2.57639764484646	0.0115578718060426
674	tig_dut_swt_ita_amh_heb_wly_nor_uzb_azi_ven_ind_tsn_pol_svk_bsq_scr_sid_cic_mnd_prs_bul_xho_cze_igb_fre_fin_dyu_ewe_est_por_chh_geo_slo_lit_rus_ukr_mlt_gam_mcd_hun_yor_jav_bos_mly_jpn_tml_kor_swe_ben_moo_grk_sun_krd_owc_mao_cnt_eng_lda_hin_amr_glc_pan_rom_spa_qcu_mol_lat_arw_ses_hau_urd_anl_afr_bat_ctl_zul_alb_akn_tag_tha_aeg_knd_tsw_fbf_tur_guj_ger_aze_swa_vie_sod_bem_dgb_bam	-0.265332136233019	-0.627800845282051	0.531672964676785
675	tig_lit_fbf_spa_wly_chh_sid_krd_aze_azi_bem_mly_tsw_swe_pan_bsq_urd_anl_akn_cnt_ukr_ger_dyu_bos_swa_bul_fin_igb_lda_est_lat_amh_geo_slo_cze_guj_rus_amr_gam_ben_hun_zul_ind_mol_tag_jpn_knd_kor_rom_ita_ewe_prs_jav_afr_owc_bat_mnd_alb_yor_glc_aeg_scr_grk_eng_mcd_qcu_arw_svk_nor_ses_mlt_fre_heb_dut_sun_hin_xho_pol_ven_mao_tha_sod_tml_dgb_cic_uzb_por_ctl_tur_moo_vie_hau_tsn_bam_swt	-0.285230005715845	-0.675988161380979	0.500725758001389
676	gam_arw_bem_guj_owc_aeg_amr_ukr_uzb_azi_yor_mao_ses_mol_afr_bsq_fre_wly_lda_mnd_swe_bul_fbf_nor_dgb_dut_fin_igb_swt_est_cze_amh_geo_rom_lit_pan_mcd_hau_tig_pol_hun_akn_mly_ctl_tag_jpn_tml_kor_glc_ita_tsw_spa_jav_ger_sod_sun_cnt_urd_dyu_svk_anl_lat_grk_eng_slo_qcu_krd_por_hin_bam_sid_bos_chh_alb_ind_rus_xho_prs_zul_bat_tha_heb_knd_ewe_ven_aze_scr_ben_tur_cic_vie_mlt_moo_tsn_swa	-0.418674314920465	-0.992573700864647	0.323493268991873
677	mlt_bos_tsw_hin_anl_owc_wly_grk_aze_azi_swa_ind_dgb_lit_pan_bsq_dut_hau_ewe_mnd_slo_pol_akn_lat_bam_svk_fin_moo_ses_hun_cze_amh_geo_bul_scr_guj_mol_sid_sod_por_est_cic_bat_rom_tag_jpn_tml_kor_ctl_prs_tsn_ger_sun_krd_gam_mao_cnt_arw_ven_nor_tig_glc_ukr_alb_ita_qcu_urd_afr_mcd_bem_chh_ben_heb_rus_jav_eng_zul_spa_igb_mly_tha_amr_knd_yor_fbf_tur_swe_fre_uzb_lda_vie_aeg_dyu_swt_xho	-0.400851152890507	-0.951213522899129	0.343961573457415
678	mlt_bul_swa_alb_chh_amr_owc_rom_aze_azi_bem_mao_ewe_mcd_urd_bsq_bos_hau_ven_mnd_rus_pol_ses_prs_cic_slo_est_swt_dyu_hun_cze_wly_geo_swe_dut_nor_arw_sid_anl_fre_fin_xho_tag_grk_mly_jpn_knd_kor_hin_ctl_zul_glc_ind_ukr_amh_sun_cnt_ger_tsn_guj_aeg_svk_pan_lat_afr_qcu_eng_scr_krd_dgb_tig_ben_heb_lit_bat_spa_igb_ita_moo_jav_tha_gam_tml_tsw_bam_tur_por_mol_uzb_yor_vie_sod_fbf_akn_lda	-0.595097517143346	-1.4232304499198	0.158015446104754
679	wly_pol_moo_lit_gam_sod_chh_hin_uzb_azi_ven_jav_akn_lat_ita_bsq_arw_hau_dyu_cnt_grk_eng_swt_slo_swa_mcd_hun_xho_yor_fin_dut_owc_geo_afr_ger_bos_prs_amh_amr_krd_est_dgb_tag_guj_ind_jpn_tml_kor_nor_spa_bem_ctl_bat_ben_mlt_sun_mnd_pan_lda_rus_heb_por_ukr_mol_cze_qcu_swe_urd_alb_tsw_sid_rom_anl_fre_mao_glc_zul_bul_ses_mly_tha_aeg_knd_cic_igb_tur_scr_svk_aze_fbf_vie_tig_ewe_bam_tsn	-0.197665441084394	-0.466167684880061	0.642185522889988
680	amr_ita_lda_dut_owc_gam_mlt_glc_tur_uzb_cic_tag_bem_krd_arw_bsq_grk_chh_ses_cnt_bos_fre_ewe_por_swt_hin_fin_yor_tsn_hun_urd_tig_geo_guj_mcd_svk_eng_hau_anl_bul_est_ven_bat_scr_mly_jpn_knd_kor_mol_rom_dgb_pol_ind_rus_aeg_sun_mnd_afr_tsw_lat_sid_nor_lit_ger_pan_qcu_swe_spa_cze_zul_heb_alb_wly_slo_jav_ctl_fbf_ben_igb_mao_tha_amh_tml_xho_bam_azi_ukr_prs_aze_akn_vie_sod_dyu_moo_swa	-0.231168166198541	-0.546345412344872	0.586136881042943
681	aeg_por_ses_afr_amh_gam_sod_slo_aze_uzb_lda_bat_moo_fre_rom_bsq_urd_chh_bam_mnd_bul_eng_ewe_mol_igb_krd_hun_dgb_yor_est_ctl_heb_geo_pan_guj_alb_arw_sid_mlt_grk_fin_zul_jav_bos_mao_jpn_tml_kor_ger_spa_cic_lit_ind_lat_tig_mly_cnt_prs_akn_mcd_hau_swe_pol_glc_ben_qcu_scr_ita_dut_tsw_owc_rus_wly_hin_tag_ukr_tsn_nor_xho_sun_tha_amr_knd_swa_fbf_tur_svk_cze_azi_swt_vie_anl_ven_bem_dyu	-0.744537310325166	-1.79192773492957	0.0763967365368132
682	tig_afr_ewe_mcd_anl_sid_sod_swe_uzb_azi_bem_mao_swa_grk_rom_bsq_dut_hau_akn_cnt_glc_nor_dyu_svk_cic_krd_hun_ses_dgb_est_scr_chh_geo_eng_hin_rus_lat_heb_amh_spa_fin_swt_mly_arw_bat_jpn_knd_kor_prs_por_moo_ben_sun_cze_wly_jav_mnd_fre_fbf_ita_amr_pan_urd_mol_alb_qcu_ukr_lit_pol_yor_gam_ger_aeg_slo_ind_ctl_tsn_guj_lda_tag_tha_owc_tml_zul_bam_tur_bos_bul_aze_igb_vie_mlt_ven_xho_tsw	-0.161652125106246	-0.381306420639545	0.703845631390138
683	hau_scr_ewe_rom_chh_tig_amh_mcd_aze_tur_dyu_bat_swt_fre_eng_bsq_guj_aeg_dgb_cnt_grk_ita_bem_cze_zul_prs_fin_bam_tsn_est_rus_gam_geo_ger_ctl_swe_mol_owc_sod_pan_hun_igb_ind_krd_mly_jpn_tml_kor_por_afr_xho_pol_mao_hin_mlt_jav_mnd_alb_tsw_slo_wly_nor_spa_glc_svk_qcu_arw_dut_lat_akn_heb_urd_amr_bos_tag_ben_yor_lit_swa_sun_tha_sid_knd_moo_lda_azi_ukr_bul_uzb_fbf_vie_anl_cic_ses_ven	-0.0790397951329906	-0.186305200794069	0.852611215273791
684	wly_rus_tsn_mol_gam_owc_sid_alb_azi_aze_swt_mao_yor_por_glc_bsq_bos_heb_dyu_mnd_ita_ukr_cic_slo_ven_mcd_fin_ses_lda_hun_arw_amr_geo_lat_afr_nor_fre_tig_mlt_prs_est_igb_sun_guj_mly_jpn_tml_kor_swe_urd_swa_spa_ind_hin_hau_tag_cnt_ger_bem_eng_aeg_rom_dut_ben_pol_qcu_svk_lit_grk_tsw_anl_scr_sod_pan_jav_krd_dgb_ctl_akn_bat_tha_amh_knd_xho_moo_tur_cze_bul_uzb_fbf_vie_chh_ewe_zul_bam	0.489341581219997	1.15658033083472	0.250406169725051
685	aeg_hin_xho_glc_wly_hau_gam_bos_azi_uzb_igb_tag_akn_ita_prs_bsq_lit_mlt_swt_cnt_swe_por_lda_ctl_zul_pol_fin_cic_ven_hun_urd_amr_geo_eng_svk_ger_slo_amh_owc_bul_est_ses_mly_mol_sun_jpn_knd_kor_rom_cze_bam_dut_mao_krd_tig_jav_mnd_scr_moo_nor_anl_afr_mcd_arw_rus_qcu_alb_ben_lat_tsw_heb_pan_chh_spa_ind_fre_dgb_ukr_tsn_bat_tha_sod_tml_yor_dyu_tur_grk_guj_aze_fbf_vie_sid_bem_swa_ewe	-0.0938677133524833	-0.221356369572438	0.825300262859258
686	sid_svk_igb_grk_mlt_aeg_owc_bul_aze_tur_tsw_ind_moo_hin_lit_bsq_rus_hau_zul_mnd_prs_ben_akn_arw_fbf_ukr_fin_ses_tsn_hun_spa_tig_geo_mcd_lat_ctl_swe_heb_sod_guj_est_xho_mao_alb_bat_jpn_tml_kor_eng_slo_yor_krd_tag_dut_amr_jav_cnt_fre_dyu_urd_amh_cze_ita_nor_pan_qcu_mol_scr_ger_swa_anl_glc_chh_afr_mly_pol_ewe_rom_lda_sun_tha_gam_knd_bam_bem_azi_bos_por_uzb_swt_vie_wly_cic_dgb_ven	0.321576904146249	0.758268465827257	0.450207592713577
687	chh_afr_swt_mol_sid_tig_hau_mcd_tur_aze_bam_ind_zul_eng_urd_bsq_pan_aeg_dyu_mnd_ukr_swe_akn_ger_dgb_grk_hun_yor_ses_fin_ben_amr_geo_hin_pol_guj_svk_heb_mlt_krd_est_ewe_tag_lit_sun_jpn_tml_kor_alb_dut_tsw_arw_mly_slo_gam_mao_cnt_lat_igb_ctl_wly_bos_bul_scr_glc_qcu_fre_rom_prs_fbf_sod_rus_anl_por_jav_spa_xho_ita_ven_bat_tha_amh_knd_swa_moo_azi_nor_cze_uzb_cic_vie_owc_tsn_lda_bem	-1.19761525958735	-2.96317781088323	0.00386611396975668
688	chh_krd_swa_bos_amh_amr_aeg_rus_aze_uzb_dgb_mly_dyu_hin_urd_bsq_mcd_sid_cic_mnd_svk_ukr_xho_bul_lda_afr_hun_zul_bam_fin_slo_wly_geo_lat_lit_ita_pol_sod_hau_dut_est_igb_bat_por_ind_jpn_tml_kor_guj_scr_fbf_alb_tag_pan_heb_sun_cnt_ctl_ewe_glc_tig_swe_prs_fre_ger_qcu_spa_cze_eng_ven_gam_rom_owc_grk_mao_ben_akn_nor_yor_jav_tha_mlt_knd_ses_moo_tur_arw_mol_azi_tsn_vie_anl_tsw_swt_bem	-0.774975833633742	-1.86749960632785	0.06498133916962
689	aeg_prs_tsn_bos_mlt_gam_owc_swe_azi_uzb_zul_tag_fbf_slo_ben_bsq_ita_hau_igb_cnt_hin_guj_dyu_ukr_swt_svk_est_akn_swa_hun_spa_amh_geo_ctl_krd_grk_glc_heb_wly_por_fin_yor_sun_bul_jav_jpn_tml_kor_pan_cze_cic_mcd_mly_urd_sid_ind_mnd_ger_bem_fre_tig_rus_lat_dut_mol_qcu_pol_afr_scr_dgb_sod_lit_chh_alb_mao_rom_ewe_arw_bam_bat_tha_amr_knd_moo_xho_tur_eng_nor_aze_ses_vie_anl_lda_tsw_ven	-0.23359956049501	-0.551742972550853	0.582447835973872
690	owc_bul_swa_rom_gam_heb_sid_lat_tur_aze_igb_bat_ses_spa_ita_bsq_nor_wly_moo_mnd_pol_afr_dgb_mcd_lda_ben_hun_yor_fbf_est_cze_sod_geo_guj_prs_hin_arw_anl_hau_dut_fin_akn_tag_ger_ind_jpn_tml_kor_swe_rus_ven_lit_mao_fre_tig_jav_cnt_grk_zul_urd_amh_scr_slo_mol_glc_qcu_svk_krd_por_xho_aeg_alb_mlt_bos_sun_ukr_bem_ctl_tsn_mly_tha_amr_knd_bam_tsw_uzb_eng_pan_azi_cic_vie_chh_swt_dyu_ewe	-0.847588759882637	-2.04686032687392	0.0434935291234539
691	tig_spa_dgb_bul_aeg_sod_gam_scr_aze_uzb_tsw_mao_xho_krd_urd_bsq_fre_sid_cic_mnd_dut_nor_yor_hin_ven_ukr_hun_igb_akn_est_rom_anl_geo_bos_pol_grk_mol_heb_owc_por_fin_fbf_jav_rus_sun_jpn_tml_kor_svk_pan_lda_afr_ind_ben_amh_tag_cnt_prs_dyu_cze_hau_lit_swe_alb_ger_qcu_mcd_slo_guj_swa_wly_eng_amr_ita_bat_glc_swt_arw_bem_mly_tha_mlt_knd_ewe_ses_tur_ctl_lat_azi_moo_vie_chh_bam_tsn_zul	0.142670592845596	0.336055585416091	0.737585972349793
692	amh_slo_ewe_pol_mlt_hau_anl_rom_uzb_tur_zul_tag_bam_arw_ukr_bsq_glc_chh_moo_mnd_urd_ben_lda_bos_tsw_krd_hun_yor_fbf_fin_afr_owc_geo_ctl_dut_nor_cze_aeg_tig_guj_est_dgb_ind_eng_mao_jpn_tml_kor_pan_hin_ven_mcd_bat_lit_heb_mly_cnt_mol_igb_ita_amr_prs_spa_fre_ger_qcu_rus_grk_scr_xho_sid_svk_sod_swe_sun_por_swa_lat_akn_jav_tha_gam_knd_swt_cic_aze_alb_bul_azi_dyu_vie_wly_bem_tsn_ses	0.177669912892314	0.418062236899071	0.676865352781705
693	hau_ger_yor_bul_amh_wly_anl_cze_aze_tur_ven_sun_lda_scr_swe_bsq_dut_mlt_moo_mnd_guj_glc_bem_prs_bam_ita_est_swa_xho_fin_alb_amr_geo_afr_hin_mol_mcd_gam_sid_arw_hun_ewe_ind_ukr_mao_jpn_tml_kor_rus_grk_cic_rom_tag_ctl_heb_mly_cnt_lit_dyu_krd_sod_urd_svk_bos_lat_qcu_slo_pol_eng_ses_tig_ben_owc_fre_bat_spa_swt_pan_fbf_jav_tha_chh_knd_akn_tsw_uzb_nor_por_azi_igb_vie_aeg_tsn_dgb_zul	-0.0200121377851525	-0.0471587970097641	0.962487788937263
694	gam_prs_dyu_svk_anl_heb_aeg_glc_azi_uzb_bem_sun_ven_nor_pol_bsq_bul_sod_ewe_cnt_por_spa_swa_rus_xho_guj_fin_akn_cic_hun_hin_sid_geo_mol_arw_lat_ukr_hau_amh_ctl_est_zul_bat_alb_jav_jpn_knd_kor_bos_eng_moo_scr_mao_lit_owc_ind_mnd_ger_lda_urd_amr_grk_cze_slo_fre_qcu_dut_mcd_rom_dgb_wly_afr_chh_ben_mly_swe_fbf_krd_tsw_tag_tha_tig_tml_igb_ses_aze_ita_pan_tur_bam_vie_mlt_tsn_swt_yor	0.19201335317616	0.45194119993479	0.652363652442888
695	aeg_bul_xho_krd_sid_mlt_tig_urd_uzb_aze_yor_mly_ewe_slo_ger_bsq_glc_amh_tsw_mnd_ukr_hin_cic_mcd_dyu_ctl_est_bem_zul_fin_pan_chh_geo_pol_bos_swe_nor_anl_heb_afr_hun_igb_bat_svk_tag_jpn_knd_kor_rus_lit_bam_dut_jav_grk_owc_mao_cnt_spa_ven_rom_amr_alb_prs_ita_fre_qcu_eng_mol_scr_tsn_sod_ben_wly_lat_sun_cze_akn_por_lda_ind_tha_hau_tml_ses_fbf_azi_guj_arw_tur_swt_vie_gam_swa_moo_dgb	-0.575923509204512	-1.37333106839552	0.172951328637481
696	anl_ger_ses_svk_tig_amh_aeg_ctl_uzb_aze_lda_bat_akn_rus_pan_bsq_spa_gam_tsn_mnd_urd_lat_swa_alb_swt_nor_est_tsw_yor_hun_por_wly_geo_fre_guj_eng_mol_mlt_chh_cze_fin_bam_mly_lit_mao_jpn_knd_kor_bul_slo_dgb_mcd_sun_scr_amr_ind_cnt_afr_zul_rom_sid_dut_krd_bos_arw_qcu_pol_prs_swe_cic_hau_ben_owc_ukr_jav_grk_ven_ita_xho_tag_tha_heb_tml_moo_ewe_azi_hin_glc_tur_igb_vie_sod_bem_dyu_fbf	-1.04100603768692	-2.5536004131887	0.0122881206837749
697	owc_ger_ven_lit_aeg_tig_mlt_pan_uzb_aze_swa_mao_tsn_fre_bos_bsq_hin_hau_fbf_mnd_pol_ben_cic_ukr_bam_afr_hun_lda_dyu_fin_cze_sid_geo_eng_scr_mol_prs_wly_sod_mcd_est_dgb_mly_slo_ind_jpn_tml_kor_ita_rom_tsw_svk_jav_krd_amr_bat_cnt_urd_yor_alb_heb_dut_grk_glc_ctl_qcu_swe_arw_por_moo_chh_guj_gam_bul_sun_nor_ewe_spa_ses_tag_tha_anl_knd_igb_xho_azi_lat_rus_tur_zul_vie_amh_bem_swt_akn	-0.155912457791415	-0.36752949340213	0.714059170367017
698	sid_guj_swt_pan_aeg_gam_amr_mcd_tur_uzb_bam_tag_dgb_scr_slo_bsq_svk_chh_lda_cnt_swe_bul_dyu_lit_moo_urd_est_swa_zul_hun_ben_hau_geo_krd_pol_lat_ukr_anl_heb_nor_fin_bem_mao_afr_ind_jpn_knd_kor_ita_cze_igb_rom_mly_grk_mlt_jav_mnd_bos_tsw_ctl_wly_por_ger_dut_rus_qcu_prs_mol_alb_fbf_tig_arw_amh_eng_sun_glc_ven_fre_tsn_bat_tha_owc_tml_xho_cic_aze_hin_spa_azi_ses_vie_sod_akn_ewe_yor	-0.501521311692518	-1.192887199258	0.235948077773602
699	sod_lit_lda_bul_amh_gam_mlt_urd_uzb_tur_cic_mao_swa_ger_rom_bsq_krd_sid_bam_cnt_afr_nor_zul_eng_dgb_rus_fin_yor_dyu_hun_svk_aeg_geo_guj_mcd_ctl_pol_heb_anl_scr_est_igb_mly_pan_jav_jpn_tml_kor_slo_cze_fbf_ukr_bat_bos_hau_tag_mnd_lat_tsn_grk_owc_ben_fre_spa_prs_qcu_por_dut_glc_moo_amr_mol_chh_arw_sun_swe_bem_hin_xho_ind_tha_tig_knd_ses_swt_azi_ita_alb_aze_ewe_vie_wly_akn_ven_tsw	-0.45069203575939	-1.07098398101406	0.286948196403259
700	sod_fre_moo_ita_hau_aeg_amr_eng_uzb_aze_bam_ind_swa_pol_bos_bsq_por_anl_igb_mnd_ger_nor_tsw_arw_bem_rom_fin_ewe_zul_hun_grk_tig_geo_ctl_spa_lat_hin_heb_owc_krd_est_swt_bat_pan_tag_jpn_tml_kor_dut_swe_ven_alb_sun_svk_amh_mao_cnt_mol_dgb_rus_wly_bul_lit_ben_scr_qcu_mcd_prs_afr_fbf_mlt_cze_gam_guj_mly_slo_xho_ukr_lda_jav_tha_sid_knd_yor_tsn_azi_glc_urd_tur_cic_vie_chh_akn_dyu_ses	-0.677191116111626	-1.62073971149214	0.10845937181412
701	hau_bul_swt_guj_wly_chh_aeg_pol_uzb_azi_dyu_tag_ven_urd_swe_bsq_bos_gam_xho_cnt_pan_spa_bam_alb_swa_mol_fin_fbf_tsn_hun_ger_amh_geo_ita_afr_prs_dut_amr_tig_lit_est_zul_mly_cze_ind_jpn_tml_kor_krd_arw_yor_ben_sun_rus_sod_bat_mnd_fre_igb_slo_mlt_eng_ukr_por_nor_qcu_mcd_ctl_svk_bem_anl_lat_owc_hin_jav_grk_cic_glc_tsw_mao_tha_sid_knd_ses_moo_tur_scr_rom_aze_dgb_vie_heb_lda_ewe_akn	-0.975873857669389	-2.38038180363962	0.019334954590424
702	sod_ita_dyu_rom_anl_mlt_gam_lat_azi_aze_akn_mly_dgb_prs_ctl_bsq_ger_wly_ven_cnt_mcd_slo_swa_ben_igb_lit_hun_xho_bem_fin_dut_amh_geo_por_mol_krd_rus_heb_tig_pan_est_tsn_bat_alb_mao_jpn_tml_kor_afr_fre_lda_cze_ind_urd_sid_sun_mnd_guj_zul_pol_chh_ukr_swe_nor_arw_qcu_bul_scr_svk_cic_amr_eng_hau_grk_tag_glc_ses_hin_yor_jav_tha_owc_knd_swt_ewe_uzb_bos_spa_tur_moo_vie_aeg_fbf_tsw_bam	-0.0665453366174509	-0.157002952989703	0.875582870864964
703	amh_scr_xho_mol_hau_owc_chh_mcd_azi_uzb_akn_ind_yor_grk_spa_bsq_urd_amr_lda_cnt_hin_alb_bem_prs_igb_bos_hun_swt_moo_fin_bul_mlt_geo_lit_ger_pol_cze_heb_sid_afr_est_bam_mao_eng_bat_jpn_knd_kor_slo_pan_ses_ukr_tag_glc_wly_jav_mnd_dut_zul_svk_aeg_swe_ben_fre_lat_qcu_ctl_nor_rom_tsw_anl_guj_tig_arw_mly_por_dgb_krd_ewe_sun_tha_sod_tml_cic_fbf_aze_ita_rus_tur_ven_vie_gam_swa_dyu_tsn	0.293384778024721	0.693175969658047	0.489926653148097
704	sod_krd_ses_nor_aeg_anl_amh_por_azi_aze_zul_mly_bam_ctl_lit_bsq_arw_hau_swa_cnt_urd_bos_ven_cze_tsw_glc_fin_bem_dgb_est_grk_mlt_geo_pan_ger_prs_fre_owc_amr_spa_hun_akn_sun_bul_tag_jpn_tml_kor_hin_swe_igb_lat_ind_rom_heb_bat_mnd_guj_fbf_mol_gam_scr_mcd_slo_pol_qcu_ben_dut_eng_xho_wly_afr_tig_rus_jav_alb_dyu_ukr_yor_mao_tha_sid_knd_tsn_moo_tur_svk_ita_uzb_cic_vie_chh_lda_swt_ewe	0.702828458201232	1.66614100403825	0.0990502343593376
705	sid_ita_cic_ben_hau_heb_amh_ctl_tur_uzb_swa_mao_moo_cze_rus_bsq_alb_aeg_ven_cnt_afr_urd_ses_ukr_dgb_rom_fin_swt_tsn_hun_mcd_chh_geo_ger_grk_pol_hin_mlt_gam_fre_est_yor_jav_bos_bat_jpn_tml_kor_dut_eng_bem_lat_tag_krd_amr_sun_mnd_guj_igb_pan_wly_svk_lit_prs_swe_qcu_glc_slo_scr_dyu_sod_mol_tig_por_mly_arw_ewe_bul_bam_ind_tha_anl_knd_lda_zul_aze_nor_spa_azi_fbf_vie_owc_xho_tsw_akn	0.0701731656820803	0.165104595633155	0.869220011325318
706	aeg_alb_cic_rus_tig_heb_mlt_bos_uzb_azi_zul_sun_lda_cze_glc_bsq_slo_hau_tsn_mnd_bul_lit_dyu_ger_fbf_krd_fin_xho_ven_est_guj_anl_geo_scr_grk_swe_ben_gam_amh_ita_hun_moo_mao_urd_tag_jpn_tml_kor_spa_pan_ses_arw_jav_mcd_sid_bat_cnt_nor_swa_ctl_sod_ukr_fre_hin_por_qcu_pol_prs_svk_ewe_chh_rom_owc_dut_ind_afr_akn_eng_dgb_mly_tha_wly_knd_yor_bam_aze_lat_mol_tur_bem_vie_amr_tsw_igb_swt	-1.08459863187847	-2.66142113073199	0.00916695994365462
707	sid_eng_swt_hin_mlt_amh_tig_krd_uzb_azi_moo_tag_dyu_ger_glc_bsq_ben_heb_xho_mnd_ctl_mcd_swa_guj_ven_spa_fin_lda_cic_est_alb_hau_geo_nor_afr_pol_arw_owc_amr_pan_hun_bem_ind_lat_jav_jpn_tml_kor_rus_scr_igb_por_sun_fre_gam_bat_cnt_lit_fbf_dut_anl_grk_slo_bul_ukr_qcu_svk_bos_swe_yor_chh_ita_sod_cze_mao_mol_akn_rom_ses_mly_tha_wly_knd_tsw_zul_tur_prs_urd_aze_tsn_vie_aeg_bam_dgb_ewe	-0.380032806605895	-0.902241390984693	0.369259497440822
708	sid_por_dyu_ita_amr_heb_amh_pan_tur_aze_akn_mly_fbf_guj_ben_bsq_rus_chh_igb_mnd_mcd_rom_zul_hin_swa_spa_fin_yor_lda_est_svk_wly_geo_scr_fre_urd_bul_mlt_aeg_grk_hun_dgb_ind_krd_tag_jpn_knd_kor_eng_prs_tsw_bos_mao_arw_hau_jav_cnt_ctl_ewe_ukr_owc_dut_cze_glc_afr_qcu_lat_swe_alb_swt_tig_nor_gam_lit_bat_mol_ven_ger_moo_sun_tha_sod_tml_bam_cic_azi_slo_pol_uzb_bem_vie_anl_tsn_xho_ses	-0.322859427100614	-0.765168528152576	0.44610862932167
709	sid_lit_fbf_cze_wly_tig_chh_grk_aze_tur_swt_sun_ven_eng_slo_bsq_arw_amr_igb_mnd_nor_dut_bam_pan_lda_ger_est_tsn_cic_hun_svk_anl_geo_fre_guj_bos_hin_sod_aeg_ben_fin_dyu_jav_ctl_mly_jpn_tml_kor_lat_rom_dgb_pol_mao_bul_owc_bat_cnt_scr_ses_glc_hau_urd_mcd_por_ukr_qcu_alb_krd_swe_swa_gam_afr_heb_prs_ind_ita_zul_spa_ewe_tag_tha_amh_knd_moo_bem_uzb_mol_rus_azi_tsw_vie_mlt_yor_xho_akn	-0.6528129249497	-1.56569848053947	0.120815715233875
710	owc_lit_zul_scr_aeg_mlt_tig_swe_aze_uzb_bem_tag_igb_krd_bul_bsq_urd_sid_bam_mnd_grk_glc_moo_guj_cic_hin_est_ses_dgb_hun_bos_amr_geo_slo_ben_mcd_svk_amh_chh_pol_fin_yor_sun_mol_mly_jpn_knd_kor_eng_por_tsn_spa_bat_rus_sod_mao_cnt_afr_fbf_rom_heb_prs_ger_pan_lat_qcu_fre_dut_nor_swt_anl_alb_gam_ctl_ind_cze_swa_ita_tsw_jav_tha_hau_tml_xho_ven_azi_ukr_arw_tur_lda_vie_wly_ewe_akn_dyu	-0.160041511595463	-0.37788458305914	0.70637743796689
711	aeg_rom_fbf_afr_owc_mlt_sid_svk_uzb_tur_bem_mao_yor_ger_ita_bsq_cze_gam_lda_cnt_spa_por_moo_pan_tsw_bul_est_dgb_ven_fin_grk_amr_geo_ukr_dut_bos_eng_anl_hau_mcd_hun_ewe_ind_krd_mly_jpn_tml_kor_glc_lit_igb_scr_jav_lat_chh_sun_mnd_mol_cic_prs_wly_alb_pol_guj_ctl_qcu_urd_ben_hin_bam_heb_swe_amh_nor_tag_fre_dyu_arw_ses_bat_tha_tig_knd_tsn_swt_aze_slo_rus_azi_swa_vie_sod_zul_akn_xho	-0.0940219260907457	-0.222106739289329	0.824717811113296
712	sod_grk_swa_pol_anl_aeg_amh_urd_uzb_tur_swt_mly_moo_glc_ita_bsq_ctl_chh_yor_mnd_scr_rom_tsw_por_ewe_afr_est_ven_tsn_hun_lat_gam_geo_mol_rus_eng_pan_amr_wly_mcd_fin_ses_tag_krd_jav_jpn_knd_kor_prs_arw_dyu_lit_ind_svk_tig_bat_cnt_hin_zul_bos_sid_ukr_swe_fre_alb_qcu_cze_ger_spa_fbf_owc_slo_heb_guj_mao_nor_lda_bul_dgb_sun_tha_mlt_tml_bem_igb_azi_ben_dut_aze_cic_vie_hau_akn_xho_bam	0.0460205639123469	0.108434320027461	0.913884787797072
713	amh_dut_fbf_arw_amr_aeg_heb_bos_azi_tur_cic_sun_bam_prs_cze_bsq_ita_chh_ven_cnt_ukr_grk_swt_mcd_xho_ger_hun_lda_yor_fin_spa_owc_geo_afr_por_krd_ctl_wly_mlt_lat_est_igb_ind_scr_jav_jpn_knd_kor_rom_mol_ewe_nor_bat_hin_tig_mao_mnd_fre_tsn_guj_sid_eng_rus_bul_ben_qcu_alb_pol_lit_dyu_anl_glc_gam_swe_tag_urd_zul_slo_swa_mly_tha_hau_tml_moo_tsw_uzb_svk_pan_aze_ses_vie_sod_dgb_akn_bem	-0.675740513237295	-1.6177117962283	0.109111631525989
714	chh_alb_yor_glc_gam_anl_sid_lat_azi_uzb_cic_mao_tsw_bul_hin_bsq_pol_mlt_tsn_mnd_afr_arw_zul_krd_ses_urd_est_dgb_akn_hun_rom_amr_geo_dut_pan_ben_ukr_heb_hau_eng_fin_fbf_tag_spa_jav_jpn_knd_kor_ita_bos_dyu_swe_sun_grk_tig_mly_cnt_prs_ven_svk_owc_mol_cze_slo_guj_qcu_lit_nor_fre_igb_sod_ger_amh_por_bat_ctl_moo_mcd_bem_ind_tha_wly_tml_ewe_bam_tur_rus_scr_aze_swt_vie_aeg_lda_swa_xho	-0.433505625974934	-1.02944449741706	0.305940778848865
715	wly_alb_akn_spa_mlt_chh_hau_lat_azi_uzb_bem_jav_xho_guj_afr_bsq_nor_amh_cic_mnd_eng_rus_tsw_por_dyu_pan_est_moo_lda_fin_swe_sod_geo_bul_fre_grk_cze_amr_sid_ukr_hun_swa_mly_mol_tag_jpn_tml_kor_urd_mcd_tsn_rom_bat_glc_gam_mao_cnt_ger_zul_svk_anl_dut_arw_hin_krd_qcu_ctl_scr_prs_swt_owc_ita_heb_slo_sun_pol_yor_lit_fbf_ind_tha_aeg_knd_ven_bam_tur_bos_ben_aze_igb_vie_tig_ewe_dgb_ses	-0.0212955193846744	-0.0502307857533836	0.960046205063341
716	wly_ger_moo_scr_amh_aeg_heb_urd_uzb_tur_tsn_mly_ses_mcd_slo_bsq_hin_sid_yor_cnt_svk_rom_ven_pol_bam_ben_hun_dgb_swa_fin_por_mlt_geo_afr_fre_ctl_swe_sod_owc_guj_est_akn_ind_eng_bat_jpn_tml_kor_spa_bul_xho_glc_jav_pan_tig_mao_mnd_lit_bem_arw_chh_lat_mol_alb_cze_qcu_rus_grk_ita_tsw_anl_dut_gam_krd_tag_bos_igb_prs_ewe_sun_tha_hau_knd_zul_lda_azi_ukr_nor_aze_fbf_vie_amr_swt_dyu_cic	-0.598602512451398	-1.43109020462264	0.155756169385196
717	aeg_pol_swt_cze_amr_anl_gam_grk_tur_uzb_bem_mao_bam_scr_bul_bsq_por_sid_tsw_mnd_ita_lit_fbf_swe_igb_eng_est_akn_moo_fin_hin_hau_geo_lat_afr_nor_bos_heb_sod_ben_hun_lda_jav_alb_mly_jpn_knd_kor_rus_ger_zul_spa_bat_glc_owc_ind_cnt_slo_xho_arw_amh_rom_ctl_urd_dut_qcu_svk_guj_mcd_cic_chh_mol_tig_krd_sun_fre_tsn_ukr_ewe_tag_tha_wly_tml_dgb_ven_aze_pan_prs_azi_yor_vie_mlt_dyu_ses_swa	-0.327865010842642	-0.776278018488316	0.439554651962716
718	owc_pol_tsn_fre_sid_hau_mlt_por_azi_tur_dyu_bat_yor_mcd_rus_bsq_slo_aeg_xho_mnd_pan_svk_igb_ita_fbf_arw_est_ven_ses_hun_grk_anl_geo_rom_alb_ctl_hin_amh_wly_bul_fin_lda_mao_spa_mly_jpn_tml_kor_afr_prs_bem_lit_ind_dut_sod_jav_cnt_urd_swa_mol_amr_swe_guj_ben_eng_qcu_ger_glc_ukr_moo_heb_lat_chh_nor_tag_scr_ewe_cze_tsw_sun_tha_gam_knd_akn_zul_aze_bos_krd_uzb_swt_vie_tig_dgb_cic_bam	-0.446247861666164	-1.05971581456772	0.292018433558702
719	wly_mcd_tsn_swe_aeg_amh_mlt_rus_azi_aze_bem_ind_moo_alb_svk_bsq_dut_tig_yor_mnd_pol_ita_lda_scr_zul_nor_est_ses_tsw_hun_fre_sod_geo_grk_arw_eng_ben_sid_chh_rom_fin_ewe_mao_mol_mly_jpn_tml_kor_lit_ctl_swt_cze_tag_spa_amr_jav_cnt_hin_cic_afr_heb_lat_pan_urd_krd_qcu_slo_ukr_glc_akn_owc_por_hau_prs_sun_ger_xho_bul_fbf_bat_tha_gam_knd_swa_ven_uzb_guj_bos_tur_dyu_vie_anl_bam_dgb_igb	0.591764520166392	1.39859546533305	0.16526028363603
720	amh_svk_ewe_fre_chh_sod_tig_ukr_aze_azi_fbf_mly_bam_ger_slo_bsq_rom_sid_dyu_mnd_ben_pan_ven_ctl_moo_hin_fin_igb_swt_est_lit_anl_geo_dut_pol_mcd_eng_hau_owc_prs_hun_bem_tag_cze_jav_jpn_knd_kor_guj_spa_xho_arw_bat_alb_gam_mao_cnt_nor_tsw_ita_amr_krd_lat_mol_scr_qcu_bul_grk_swe_akn_heb_bos_mlt_por_sun_glc_zul_urd_lda_ind_tha_aeg_tml_tsn_dgb_uzb_rus_afr_tur_yor_vie_wly_cic_ses_swa	-0.0508561613856982	-0.119863494082347	0.904849843707938
721	owc_glc_swa_nor_heb_chh_amh_bos_azi_tur_lda_tag_xho_swe_rus_bsq_pan_gam_ses_cnt_arw_scr_dgb_grk_akn_bul_fin_dyu_ven_hun_svk_tig_geo_krd_lit_por_urd_wly_mlt_ger_est_igb_mao_afr_mly_jpn_tml_kor_ita_ukr_zul_prs_jav_guj_anl_ind_mnd_eng_swt_ben_aeg_ctl_slo_alb_mcd_qcu_rom_cze_hin_fbf_sid_spa_sod_fre_sun_lat_bem_pol_tsn_bat_tha_amr_knd_cic_tsw_uzb_dut_mol_aze_yor_vie_hau_bam_moo_ewe	0.304384630237265	0.716995071192235	0.475174039446114
722	mlt_spa_moo_scr_amr_anl_hau_rus_aze_azi_lda_jav_ses_krd_pol_bsq_mcd_wly_swa_cnt_swe_slo_akn_pan_tsn_afr_est_ven_bem_fin_ita_heb_geo_urd_fre_grk_arw_chh_tig_ben_hun_igb_ind_guj_mly_jpn_tml_kor_ukr_alb_bam_dut_mao_lit_gam_sun_mnd_svk_cic_bos_owc_por_nor_rom_mol_qcu_ctl_cze_bul_zul_amh_glc_sod_lat_bat_prs_dgb_eng_swt_tag_tha_sid_knd_xho_dyu_uzb_ger_hin_tur_tsw_vie_aeg_ewe_yor_fbf	-0.521070471810095	-1.2413368388273	0.217603220065342
723	anl_grk_lda_swe_sid_amh_sod_por_azi_tur_moo_tag_ewe_afr_scr_bsq_bos_mlt_tsn_mnd_fre_svk_zul_ger_swa_pan_fin_dyu_bam_est_urd_wly_geo_bul_hin_rus_dut_owc_hau_prs_hun_ses_mao_lat_ind_jpn_knd_kor_arw_lit_xho_nor_sun_mol_aeg_jav_cnt_ben_fbf_eng_amr_guj_ita_ukr_ctl_qcu_rom_slo_glc_swt_gam_cze_heb_spa_bat_mcd_dgb_krd_cic_mly_tha_tig_tml_igb_yor_uzb_alb_pol_aze_akn_vie_chh_ven_tsw_bem	-0.00733663965247223	-0.0172721405238132	0.98625651214332
724	hau_slo_dgb_rom_amh_owc_wly_pol_tur_azi_ven_ind_dyu_ita_glc_bsq_ctl_anl_yor_mnd_swe_hin_lda_grk_ewe_nor_est_tsn_swa_hun_dut_aeg_geo_bul_ger_fre_krd_amr_sod_cze_fin_fbf_bat_urd_mly_jpn_knd_kor_pan_ukr_tsw_svk_sun_prs_sid_jav_cnt_eng_ses_afr_heb_bos_ben_por_lit_qcu_guj_arw_scr_igb_mlt_lat_gam_mcd_mao_mol_bem_rus_zul_tag_tha_chh_tml_akn_cic_uzb_spa_alb_aze_moo_vie_tig_bam_xho_swt	-0.290245630168974	-0.686946056041886	0.493826135984338
725	mlt_ger_bam_krd_chh_hau_aeg_prs_uzb_azi_igb_jav_zul_fre_scr_bsq_bul_sid_tsn_cnt_arw_pol_yor_nor_swt_swe_fin_ses_dgb_hun_ukr_amh_geo_rom_pan_por_grk_tig_heb_urd_est_akn_tag_lat_mly_jpn_knd_kor_eng_ben_bem_rus_ind_guj_gam_bat_mnd_spa_ven_ctl_amr_alb_cze_glc_mcd_qcu_dut_lit_svk_moo_sod_ita_wly_bos_mao_afr_swa_slo_tsw_sun_tha_owc_tml_cic_dyu_tur_mol_hin_aze_xho_vie_anl_ewe_lda_fbf	-0.951451972763593	-2.32058989054673	0.0224953838759937
726	owc_grk_fbf_bos_amr_sid_chh_guj_aze_azi_ses_sun_akn_por_krd_bsq_ben_amh_swa_cnt_afr_fre_xho_arw_ewe_glc_fin_dgb_zul_est_hin_tig_geo_spa_bul_rus_mcd_anl_gam_swe_hun_cic_bat_ger_mao_jpn_tml_kor_rom_pol_bam_lit_tag_prs_wly_ind_mnd_urd_moo_ita_heb_slo_ukr_alb_scr_qcu_nor_svk_dut_swt_aeg_lat_mlt_eng_mly_mol_tsn_ctl_yor_jav_tha_hau_knd_lda_bem_uzb_pan_cze_tur_tsw_vie_sod_ven_dyu_igb	0.418580587514776	0.993005451394114	0.323283946756649
727	amr_scr_igb_spa_anl_tig_chh_pol_aze_tur_tsw_ind_akn_bul_svk_bsq_mcd_aeg_fbf_mnd_guj_rus_moo_lat_ewe_arw_fin_tsn_ses_hun_afr_amh_geo_ita_hin_prs_ben_sod_sid_swe_est_cic_tag_pan_bat_jpn_knd_kor_glc_alb_swt_dut_sun_por_owc_mly_cnt_fre_dyu_nor_mlt_cze_krd_mol_ctl_qcu_ukr_bos_urd_swa_wly_eng_heb_rom_mao_slo_lda_ger_zul_jav_tha_gam_tml_yor_bam_uzb_grk_lit_azi_bem_vie_hau_dgb_ven_xho	-0.0218073428918311	-0.0513441355860508	0.959161419283143
728	sid_arw_tsw_guj_hau_wly_amr_ger_tur_azi_swt_mly_cic_mcd_pan_bsq_krd_chh_dgb_cnt_slo_grk_bam_lat_bem_bul_hun_yor_fbf_fin_svk_anl_geo_rom_rus_dut_bos_aeg_mlt_por_est_ses_sun_ctl_jav_jpn_knd_kor_ita_alb_akn_ben_tag_lit_owc_ind_mnd_fre_ewe_urd_tig_nor_prs_mol_swe_qcu_scr_spa_pol_dyu_sod_eng_gam_cze_bat_hin_moo_afr_igb_mao_tha_amh_tml_tsn_lda_uzb_ukr_glc_aze_zul_vie_heb_ven_xho_swa	-0.222630354937019	-0.527398754788929	0.599172653069483
729	tig_bos_dgb_arw_amr_owc_sid_nor_azi_aze_ewe_mao_lda_guj_pan_bsq_cze_heb_tsn_cnt_mol_fre_akn_ita_dyu_hin_fin_bem_bam_est_ctl_amh_geo_por_lat_spa_slo_mlt_aeg_dut_hun_moo_bat_grk_sun_jpn_tml_kor_ukr_lit_zul_eng_jav_rom_anl_tag_mnd_mcd_yor_pol_gam_krd_afr_ben_urd_qcu_prs_rus_glc_fbf_sod_bul_chh_scr_ind_ger_swa_alb_igb_mly_tha_hau_knd_xho_tsw_uzb_svk_swe_tur_ven_vie_wly_swt_ses_cic	-0.741857121586835	-1.78597580752857	0.0773624046454718
730	heb_ger_dyu_hin_owc_sid_mlt_bul_aze_uzb_zul_tag_swt_urd_ben_bsq_lat_gam_swa_mnd_glc_ukr_ses_por_akn_prs_hun_tsw_ewe_est_alb_aeg_geo_mcd_scr_ctl_afr_tig_amr_dut_fin_igb_mly_guj_sun_jpn_knd_kor_slo_svk_xho_nor_mao_lit_hau_ind_cnt_swe_ven_eng_sod_grk_pol_arw_spa_qcu_mol_fre_cze_cic_wly_krd_anl_pan_bat_rus_bam_rom_dgb_jav_tha_chh_tml_tsn_yor_azi_ita_bos_tur_bem_vie_amh_moo_fbf_lda	-0.177902738862925	-0.420119290992637	0.675367374807412
731	sid_swe_moo_lat_heb_aeg_hau_krd_aze_tur_swt_mao_zul_por_guj_bsq_cze_owc_lda_mnd_rus_lit_yor_hin_dgb_rom_fin_bem_igb_hun_pan_sod_geo_mcd_nor_ben_grk_gam_tig_pol_est_ven_jav_dut_ind_jpn_tml_kor_ctl_mol_ses_ita_bat_eng_mlt_tag_cnt_prs_tsw_arw_chh_glc_fre_spa_ukr_qcu_afr_scr_urd_dyu_wly_slo_anl_svk_mly_bos_xho_bul_fbf_sun_tha_amr_knd_cic_ewe_uzb_alb_ger_azi_swa_vie_amh_akn_tsn_bam	0.312271664060116	0.734617157728137	0.464420991035648
732	tig_glc_dyu_arw_sid_mlt_aeg_pol_azi_uzb_swt_mly_lda_scr_nor_bsq_mol_hau_yor_cnt_rom_dut_ewe_slo_bem_lit_fin_ven_igb_est_bos_amr_geo_ben_fre_ctl_ita_amh_sod_alb_hun_ses_bat_hin_ind_jpn_tml_kor_rus_por_akn_krd_tag_cze_wly_sun_mnd_swe_moo_pan_gam_prs_ger_afr_eng_qcu_ukr_svk_mcd_xho_anl_urd_owc_lat_jav_grk_dgb_spa_tsw_mao_tha_heb_knd_fbf_bam_tur_guj_bul_aze_zul_vie_chh_swa_tsn_cic	-0.534656910176944	-1.27349289289558	0.206016995321619
733	chh_bul_xho_pol_anl_wly_sid_spa_uzb_azi_swt_sun_akn_ctl_eng_bsq_ukr_aeg_igb_mnd_glc_por_dgb_pan_tsn_ita_fin_zul_bem_hun_bos_amh_geo_mcd_rom_urd_slo_owc_gam_mol_est_ewe_tag_lat_bat_jpn_tml_kor_scr_dut_ven_hin_jav_ben_tig_mly_cnt_krd_lda_arw_heb_grk_ger_swe_alb_qcu_fre_nor_cze_bam_sod_svk_hau_prs_mao_guj_cic_rus_dyu_ind_tha_amr_knd_moo_tsw_aze_afr_lit_tur_ses_vie_mlt_fbf_swa_yor	0.779103223395787	1.8555684557662	0.0666823817350075
734	aeg_ukr_igb_ben_sod_tig_mlt_mol_aze_azi_akn_bat_yor_slo_ger_bsq_grk_amr_tsn_mnd_alb_ita_tsw_bul_ven_spa_fin_ses_cic_est_glc_owc_geo_rom_cze_bos_arw_sid_chh_pol_hun_zul_mly_guj_ind_jpn_tml_kor_urd_hin_ewe_svk_jav_krd_wly_sun_cnt_lit_xho_scr_hau_por_afr_rus_fre_qcu_nor_ctl_eng_bam_heb_swe_gam_dut_mao_pan_moo_lat_lda_tag_tha_anl_knd_dyu_fbf_uzb_prs_mcd_tur_dgb_vie_amh_swa_bem_swt	-0.326893058094783	-0.77236473942281	0.441856835889296
735	tig_urd_xho_grk_amh_aeg_amr_bul_azi_aze_tsw_mao_zul_krd_mol_bsq_cze_gam_tsn_mnd_lit_scr_cic_pol_fbf_ukr_hun_bem_dgb_fin_rus_sod_geo_ger_fre_pan_guj_wly_hau_swe_est_ewe_sun_nor_bat_jpn_tml_kor_eng_ctl_ses_glc_jav_bos_anl_ind_cnt_por_akn_slo_heb_alb_lat_svk_ben_qcu_afr_rom_ita_yor_sid_hin_chh_mcd_mly_prs_bam_spa_ven_tag_tha_mlt_knd_moo_igb_uzb_dut_arw_tur_swt_vie_owc_lda_dyu_swa	-0.634996069185822	-1.51777152341089	0.132464149550234
736	amr_bul_tsw_spa_anl_tig_sod_pan_aze_tur_cic_jav_bem_ger_swe_bsq_cze_mlt_tsn_cnt_ukr_rus_bam_alb_dyu_fre_hun_yor_xho_est_ita_owc_geo_grk_ctl_lat_eng_hau_amh_dut_fin_igb_mly_krd_mao_jpn_tml_kor_scr_lit_lda_prs_bat_glc_aeg_tag_mnd_nor_akn_mol_chh_hin_slo_afr_ben_qcu_rom_bos_pol_zul_heb_urd_gam_mcd_ind_guj_ses_svk_swt_sun_tha_wly_knd_moo_ewe_uzb_por_arw_azi_fbf_vie_sid_dgb_ven_swa	0.103907474392309	0.24432548877695	0.807516972192605
737	mlt_lat_dgb_por_wly_tig_amh_ben_tur_uzb_xho_jav_ewe_krd_ctl_bsq_pol_owc_swt_mnd_glc_slo_akn_scr_zul_afr_est_yor_ven_fin_dut_chh_geo_ukr_bul_alb_rus_anl_sod_prs_hun_cic_mao_arw_sun_jpn_knd_kor_hin_mcd_ses_spa_ind_fre_hau_tag_cnt_pan_moo_grk_aeg_mol_bos_urd_swe_qcu_cze_guj_eng_bem_sid_ger_gam_rom_mly_nor_igb_svk_bam_bat_tha_heb_tml_tsn_lda_azi_lit_ita_aze_tsw_vie_amr_dyu_swa_fbf	0.332401661211748	0.786435556623712	0.433611724935488
738	owc_dut_tsw_alb_amh_amr_aeg_mcd_uzb_azi_ewe_sun_ven_rom_ita_bsq_bos_chh_cic_mnd_guj_mol_akn_grk_bem_lat_hun_yor_swa_est_lit_gam_geo_arw_afr_ben_glc_mlt_sid_slo_fin_fbf_jav_urd_tag_jpn_knd_kor_por_scr_lda_swe_ind_rus_hau_bat_cnt_bul_zul_cze_tig_fre_ukr_svk_eng_qcu_krd_spa_ger_xho_wly_pan_sod_nor_mao_ctl_dgb_pol_swt_mly_tha_heb_tml_igb_tsn_tur_prs_hin_aze_bam_vie_anl_ses_dyu_moo	-0.896521517372558	-2.1660687015213	0.0328631289296932
739	anl_ger_ses_ukr_hau_gam_tig_por_azi_uzb_akn_tag_swa_ben_glc_bsq_nor_owc_zul_mnd_slo_dut_dgb_ctl_xho_arw_hun_fbf_bam_fin_spa_chh_geo_mol_pol_rom_grk_wly_aeg_prs_est_ewe_mao_alb_ind_jpn_tml_kor_hin_afr_moo_cze_mly_urd_heb_bat_cnt_pan_bem_ita_mlt_lit_krd_eng_bos_qcu_guj_bul_lat_dyu_amr_fre_sod_scr_sun_mcd_tsn_rus_tsw_jav_tha_amh_knd_igb_lda_tur_swe_svk_aze_swt_vie_sid_cic_ven_yor	0.352756356360992	0.830079063857465	0.408619851339901
740	amh_ukr_cic_bul_gam_sid_tig_bos_aze_azi_igb_ind_lda_ctl_scr_bsq_glc_wly_bam_mnd_prs_urd_ven_cze_tsw_nor_fin_dgb_dyu_hun_mol_aeg_geo_rom_pol_ben_lit_heb_sod_ger_est_zul_bat_svk_mly_jpn_tml_kor_hin_ita_ewe_fre_jav_lat_hau_sun_cnt_grk_bem_krd_chh_arw_pan_dut_guj_qcu_alb_spa_mcd_ses_anl_por_owc_slo_mao_afr_yor_swe_swt_tag_tha_mlt_knd_swa_fbf_tur_rus_eng_uzb_moo_vie_amr_tsn_akn_xho	-0.368534828816846	-0.875011793007919	0.383821706909222
741	wly_fre_swa_eng_hau_gam_heb_bos_uzb_aze_ewe_mly_bem_svk_cze_bsq_mcd_aeg_lda_mnd_rom_guj_ven_swe_yor_spa_hun_fbf_tsn_est_nor_sod_geo_krd_rus_bul_urd_anl_amr_grk_fin_bam_jav_alb_ind_jpn_knd_kor_arw_afr_tsw_ita_tag_ger_tig_mao_cnt_ctl_zul_ben_owc_lat_pol_scr_pan_qcu_lit_glc_slo_cic_amh_dut_chh_hin_sun_mol_ses_prs_dgb_bat_tha_mlt_tml_xho_dyu_azi_ukr_por_tur_akn_vie_sid_moo_swt_igb	-0.739871640568579	-1.77806988464145	0.0786607030509389
742	anl_rom_ewe_fre_wly_sod_hau_ukr_uzb_tur_zul_mly_tsw_cze_ita_bsq_swe_amh_bem_mnd_spa_slo_dgb_lit_moo_ctl_fin_cic_yor_hun_alb_amr_geo_urd_prs_pol_arw_owc_aeg_ger_est_dyu_tag_bos_sun_jpn_tml_kor_mol_krd_lda_dut_bat_guj_chh_mao_cnt_pan_ven_afr_heb_hin_lat_svk_eng_qcu_bul_scr_mcd_bam_tig_nor_mlt_grk_jav_glc_ses_por_akn_ind_tha_gam_knd_igb_fbf_azi_ben_rus_aze_xho_vie_sid_swt_tsn_swa	-0.134153971615086	-0.316297473705777	0.752485555036272
743	sid_slo_ewe_urd_mlt_amr_hau_rom_aze_azi_fbf_sun_zul_por_grk_bsq_bos_amh_ven_mnd_lit_nor_yor_prs_lda_swe_hun_swt_tsn_est_krd_gam_geo_ukr_fre_alb_ben_owc_wly_guj_fin_bem_mao_lat_jav_jpn_knd_kor_eng_ger_dyu_ctl_tag_pan_chh_mly_cnt_dut_igb_arw_anl_afr_spa_cze_rus_qcu_mcd_scr_bul_dgb_heb_svk_aeg_pol_bat_hin_moo_glc_akn_ind_tha_sod_tml_tsw_ses_uzb_ita_mol_tur_cic_vie_tig_swa_bam_xho	0.337486496475425	0.794929511347903	0.428678559963697
744	heb_eng_zul_ukr_owc_sid_mlt_swe_uzb_azi_ses_tag_cic_ger_bos_bsq_fre_amh_swt_cnt_guj_urd_xho_ben_bem_lit_hun_tsn_dgb_est_por_anl_geo_arw_pol_glc_hin_gam_sod_slo_fin_ewe_ind_krd_mao_jpn_knd_kor_scr_pan_lda_alb_bat_ctl_tig_sun_mnd_rom_akn_grk_wly_ita_mcd_nor_svk_qcu_spa_afr_rus_tsw_hau_dut_aeg_lat_jav_cze_igb_mol_moo_mly_tha_chh_tml_yor_swa_tur_prs_bul_aze_ven_vie_amr_bam_dyu_fbf	-0.348773273164379	-0.826186986433448	0.410812577936743
745	sod_alb_ewe_pol_amr_aeg_mlt_hin_uzb_aze_swt_ind_zul_ukr_urd_bsq_rus_owc_bem_cnt_dut_slo_tsn_ctl_ven_por_hun_ses_moo_est_afr_heb_geo_mcd_scr_ita_cze_tig_anl_rom_fin_lda_tag_bos_bat_jpn_tml_kor_ger_svk_swa_guj_mly_prs_chh_sun_mnd_lit_akn_fre_amh_spa_krd_glc_lat_qcu_ben_bul_arw_yor_sid_pan_hau_grk_mao_swe_tsw_eng_dgb_jav_tha_gam_knd_cic_xho_tur_mol_nor_azi_fbf_vie_wly_bam_dyu_igb	-0.497692512267931	-1.18666454165143	0.23838251196456
746	aeg_arw_ewe_pol_hau_chh_tig_mol_uzb_azi_yor_sun_bem_krd_glc_bsq_slo_gam_fbf_mnd_ukr_ita_swa_ctl_tsw_grk_hun_bam_moo_fin_ger_sod_geo_prs_fre_hin_urd_amh_owc_lat_est_ses_mly_alb_ind_jpn_knd_kor_eng_bul_dgb_mcd_tag_swe_anl_bat_cnt_guj_igb_nor_wly_ben_rus_svk_spa_qcu_afr_rom_cze_ven_sid_lit_heb_scr_jav_bos_tsn_pan_lda_mao_tha_amr_tml_cic_zul_aze_dut_por_tur_dyu_vie_mlt_akn_swt_xho	0.00665529125085581	0.0156561368646574	0.987542258858006
747	sid_guj_yor_fre_aeg_amh_chh_rom_aze_uzb_tsn_tag_cic_rus_swe_bsq_alb_heb_swt_mnd_spa_pan_ewe_arw_bem_ctl_fin_ven_moo_est_ukr_gam_geo_mcd_eng_grk_afr_amr_tig_dut_hun_igb_sun_svk_ind_jpn_knd_kor_mol_hin_swa_glc_mly_prs_sod_jav_cnt_nor_fbf_ben_mlt_por_cze_urd_ger_qcu_bos_lat_lit_zul_anl_pol_owc_bul_bat_krd_dyu_scr_ses_mao_tha_hau_tml_bam_akn_azi_slo_ita_tur_lda_vie_wly_tsw_xho_dgb	0.577634187423357	1.36470578695592	0.175638412690919
748	heb_por_swt_alb_aeg_hau_gam_fre_azi_tur_fbf_tag_ven_bul_pol_bsq_krd_sod_moo_cnt_ctl_arw_tsn_ita_igb_ger_hun_bam_tsw_fin_dut_amr_geo_lit_mol_spa_pan_anl_owc_prs_est_bem_mly_grk_bat_jpn_tml_kor_scr_nor_ewe_mcd_ind_cze_wly_mao_mnd_eng_dgb_bos_sid_hin_guj_ben_rom_qcu_slo_swe_glc_akn_chh_afr_mlt_rus_sun_ukr_lda_svk_yor_jav_tha_amh_knd_dyu_xho_uzb_urd_lat_aze_zul_vie_tig_ses_cic_swa	-0.293982463698367	-0.696018148186587	0.488153259460181
749	owc_por_moo_bul_anl_sod_chh_hin_azi_aze_igb_sun_ven_svk_pan_bsq_cze_amh_dgb_mnd_alb_nor_ewe_lit_swa_urd_est_bam_fbf_hun_fre_wly_geo_dut_lat_rom_prs_hau_gam_eng_fin_cic_jav_spa_bat_jpn_tml_kor_swe_glc_ses_slo_tag_krd_tig_ind_cnt_ita_lda_rus_amr_mol_pol_mcd_ben_qcu_ger_ctl_arw_yor_aeg_bos_sid_guj_mao_ukr_swt_afr_bem_mly_tha_heb_knd_tsn_xho_tur_grk_scr_uzb_tsw_vie_mlt_dyu_zul_akn	0.597397081366746	1.41956173486836	0.159078610462656
750	anl_lit_yor_guj_sod_sid_gam_mcd_tur_uzb_fbf_bat_igb_glc_slo_bsq_pol_hau_bam_mnd_scr_rus_swa_lat_xho_bul_fin_dgb_ven_est_dut_wly_geo_grk_cze_eng_urd_aeg_tig_ita_hun_zul_ind_bos_mly_jpn_knd_kor_arw_afr_tsw_swe_mao_rom_mlt_sun_cnt_nor_lda_hin_amr_ctl_fre_ger_pan_qcu_ukr_svk_mol_moo_owc_ben_amh_alb_tag_krd_swt_prs_dyu_jav_tha_heb_tml_ewe_ses_aze_spa_por_azi_cic_vie_chh_tsn_bem_akn	-0.0681273255653867	-0.16055846660748	0.87278941339773
751	aeg_pol_dyu_ita_wly_mlt_tig_eng_azi_uzb_igb_bat_lda_bos_lat_bsq_svk_heb_fbf_mnd_ukr_lit_xho_ger_tsn_scr_est_cic_akn_hun_slo_hau_geo_fre_nor_krd_dut_amr_anl_ctl_fin_ven_jav_arw_ind_jpn_tml_kor_alb_afr_yor_por_tag_spa_gam_mly_cnt_glc_dgb_pan_sod_mol_prs_rus_guj_qcu_ben_hin_rom_ses_owc_bul_chh_cze_sun_urd_tsw_swe_bam_mao_tha_amh_knd_moo_ewe_tur_grk_mcd_aze_swt_vie_sid_zul_bem_swa	-1.1437928158135	-2.81416254109298	0.00596833361478714
752	gam_slo_tsw_ctl_wly_tig_hau_hin_uzb_tur_cic_jav_tsn_prs_afr_bsq_por_heb_swa_mnd_glc_bos_bem_ger_ewe_swe_est_lda_fbf_fin_dut_owc_geo_krd_ukr_rom_svk_mlt_chh_mol_hun_swt_sun_guj_ind_jpn_knd_kor_lit_arw_zul_rus_mao_ben_anl_tag_cnt_nor_dgb_mcd_amr_pol_spa_alb_ita_qcu_lat_cze_urd_bam_sod_eng_aeg_fre_bat_scr_dyu_grk_moo_mly_tha_sid_tml_xho_yor_aze_bul_pan_azi_igb_vie_amh_akn_ses_ven	0.229903819597922	0.540909525153302	0.589863215099994
753	sod_lit_yor_cze_sid_amr_anl_mcd_azi_uzb_xho_ind_tsw_rom_bos_bsq_dut_aeg_moo_mnd_rus_hin_ses_ita_dgb_por_fin_swt_akn_hun_ukr_mlt_geo_afr_mol_grk_guj_chh_gam_nor_est_zul_mao_arw_bat_jpn_tml_kor_lat_urd_ven_bul_mly_slo_owc_tag_cnt_pan_dyu_glc_wly_prs_ctl_swe_spa_qcu_fre_eng_krd_ewe_heb_ger_hau_pol_sun_ben_swa_svk_cic_jav_tha_amh_knd_igb_bam_tur_alb_scr_aze_lda_vie_tig_tsn_bem_fbf	-0.606864431122933	-1.44943426401931	0.150580173113276
754	sid_mcd_moo_guj_anl_hau_wly_arw_aze_azi_akn_ind_cic_eng_slo_bsq_pan_heb_ses_cnt_scr_glc_tsn_lit_swt_svk_fin_bam_tsw_hun_rom_mlt_geo_ctl_dut_alb_ger_chh_amh_swe_est_yor_mly_afr_mao_jpn_knd_kor_grk_por_bem_ben_jav_rus_gam_bat_mnd_hin_igb_spa_tig_bul_prs_krd_ita_qcu_bos_mol_pol_ven_amr_ukr_sod_nor_sun_lat_ewe_cze_xho_tag_tha_aeg_tml_fbf_dyu_tur_urd_fre_uzb_dgb_vie_owc_zul_lda_swa	-0.529258151242415	-1.26065056653952	0.210588434765363
755	aeg_slo_dyu_grk_amh_gam_owc_bul_aze_azi_tsn_mao_moo_ctl_cze_bsq_glc_sod_bem_cnt_rus_ukr_zul_afr_ven_krd_hun_fbf_lda_est_por_wly_geo_pan_lit_lat_alb_mlt_amr_prs_fin_dgb_sun_svk_ind_jpn_tml_kor_ben_ger_bam_scr_jav_swe_anl_mly_mnd_eng_tsw_guj_sid_spa_bos_mol_dut_qcu_rom_arw_pol_swa_chh_mcd_tig_nor_bat_ita_akn_hin_cic_tag_tha_heb_knd_ewe_yor_tur_urd_fre_uzb_xho_vie_hau_ses_swt_igb	-0.36802320181641	-0.871574500831846	0.385685018751719
756	chh_lat_ses_grk_owc_hau_sod_pol_tur_azi_yor_sun_cic_mcd_spa_bsq_bul_tig_swa_cnt_ger_ita_xho_scr_fbf_cze_est_bem_bam_fin_ukr_anl_geo_ctl_urd_svk_dut_wly_amr_lit_hun_moo_mly_hin_ind_jpn_knd_kor_nor_glc_lda_ben_tag_pan_amh_bat_mnd_rom_tsw_bos_aeg_swe_guj_slo_krd_qcu_afr_prs_eng_swt_gam_mol_mlt_por_mao_alb_igb_rus_akn_jav_tha_heb_tml_dgb_tsn_uzb_arw_fre_aze_zul_vie_sid_ewe_ven_dyu	-0.216818914076422	-0.511678463445752	0.610088892764216
757	sod_guj_tsw_por_heb_aeg_amh_swe_aze_tur_ven_mao_akn_alb_urd_bsq_ukr_chh_dgb_mnd_afr_slo_bam_scr_zul_fre_est_ses_xho_fin_rus_wly_geo_eng_pan_lit_grk_hau_anl_bul_hun_fbf_mly_svk_sun_jpn_tml_kor_ita_dut_yor_hin_jav_glc_sid_ind_cnt_ctl_moo_mcd_amr_pol_bos_nor_prs_qcu_ger_mol_ben_tsn_gam_cze_owc_arw_tag_rom_lda_lat_bem_bat_tha_mlt_knd_dyu_ewe_azi_krd_spa_uzb_swt_vie_tig_cic_igb_swa	0.193284706930563	0.454529797352938	0.650506702447853
758	anl_pol_ses_fre_aeg_sid_amr_guj_tur_azi_dyu_mly_bem_dut_prs_bsq_alb_amh_zul_mnd_swe_ben_dgb_nor_tsn_glc_est_ven_swa_hun_ukr_wly_geo_mcd_ita_pan_svk_mlt_gam_afr_fin_tsw_tag_scr_bat_jpn_knd_kor_hin_lat_yor_urd_jav_slo_hau_sun_cnt_bul_akn_spa_heb_mol_rom_cze_arw_qcu_ctl_grk_krd_cic_sod_por_owc_lit_mao_eng_bam_bos_xho_ind_tha_chh_tml_swt_igb_uzb_rus_ger_aze_moo_vie_tig_ewe_lda_fbf	-0.221850933809991	-0.523781018493266	0.601676849792736
759	hau_pan_xho_nor_owc_amh_chh_ger_uzb_aze_bem_mly_swt_svk_eng_bsq_rom_heb_ven_mnd_hin_lat_yor_swe_tsw_ben_hun_cic_akn_est_urd_amr_geo_grk_slo_krd_ukr_sid_aeg_mol_fin_swa_mao_spa_jav_jpn_knd_kor_rus_guj_tsn_fre_tag_ctl_tig_ind_cnt_ita_igb_bos_anl_alb_lit_cze_afr_qcu_scr_bul_arw_ewe_gam_glc_wly_prs_sun_pol_bam_por_ses_bat_tha_mlt_tml_dgb_lda_tur_mcd_dut_azi_moo_vie_sod_dyu_fbf_zul	-0.613763810216538	-1.46657929128915	0.145863912997797
760	sid_mol_lda_eng_aeg_wly_mlt_lit_azi_tur_xho_sun_yor_svk_cze_bsq_pol_anl_akn_mnd_slo_dut_dgb_hin_igb_fre_hun_bam_fbf_est_scr_amh_geo_arw_alb_nor_rus_tig_hau_mcd_fin_moo_tag_por_ind_jpn_knd_kor_guj_ukr_ses_bos_jav_lat_heb_mly_cnt_ben_zul_ita_chh_ctl_prs_pan_spa_qcu_krd_swe_urd_swt_owc_glc_amr_bul_bat_ger_tsn_grk_tsw_mao_tha_gam_tml_bem_cic_uzb_rom_afr_aze_dyu_vie_sod_ven_swa_ewe	0.235376033305803	0.553294617364135	0.581389382479814
761	chh_pan_igb_eng_hau_tig_heb_por_aze_uzb_ewe_ind_akn_fre_guj_bsq_bul_aeg_swt_cnt_pol_afr_yor_glc_swa_slo_hun_ses_zul_fin_arw_amr_geo_grk_mol_ita_hin_owc_gam_lit_est_cic_mly_svk_jav_jpn_tml_kor_bos_prs_moo_lat_mao_rus_sid_tag_mnd_rom_ven_cze_anl_ger_dut_urd_krd_qcu_ctl_scr_spa_bem_amh_swe_mlt_ben_sun_mcd_tsw_ukr_lda_bat_tha_wly_knd_tsn_dyu_tur_alb_nor_azi_dgb_vie_sod_xho_bam_fbf	-0.162813431413919	-0.384039885738941	0.701825541803059
762	mlt_afr_zul_swe_tig_aeg_owc_rus_aze_tur_tsw_jav_ewe_pol_ger_bsq_eng_sod_swa_cnt_bos_hin_ven_alb_yor_glc_hun_moo_fbf_fin_bul_wly_geo_cze_por_grk_arw_heb_anl_fre_est_cic_ind_lit_sun_jpn_knd_kor_prs_urd_xho_dut_mly_krd_amh_mao_mnd_slo_dgb_spa_gam_mol_scr_pan_ctl_qcu_guj_ukr_nor_swt_sid_rom_amr_ben_tag_lat_lda_ita_tsn_bat_tha_chh_tml_bem_dyu_uzb_svk_mcd_azi_akn_vie_hau_bam_ses_igb	-0.658431705570577	-1.57772066554	0.11802538799647
763	mlt_hin_lda_fre_wly_sid_tig_dut_aze_uzb_zul_ind_swt_alb_ger_bsq_ukr_heb_swa_cnt_mol_rus_dgb_svk_moo_rom_est_bem_tsw_hun_guj_owc_geo_swe_slo_por_pan_gam_aeg_nor_fin_tsn_tag_urd_mly_jpn_knd_kor_mcd_eng_dyu_scr_bat_ctl_sod_sun_mnd_prs_xho_grk_hau_ben_lat_krd_glc_qcu_spa_ita_arw_ewe_amh_pol_chh_afr_jav_bul_yor_lit_fbf_mao_tha_anl_tml_ses_cic_azi_bos_cze_tur_ven_vie_amr_bam_akn_igb	-0.726027725656157	-1.74064913249039	0.0850525287573894
764	aeg_pol_tsw_krd_gam_amh_sid_urd_aze_azi_lda_sun_igb_nor_dut_bsq_lit_mlt_dyu_cnt_guj_spa_swa_slo_ewe_afr_est_cic_fbf_fin_mol_amr_geo_cze_hin_arw_rus_chh_owc_ukr_hun_tsn_jav_glc_tag_jpn_tml_kor_fre_lat_moo_bos_mao_ben_heb_ind_mnd_alb_ven_grk_anl_eng_ger_svk_pan_qcu_swe_ctl_rom_ses_tig_por_hau_bul_mly_ita_zul_prs_dgb_bat_tha_wly_knd_akn_xho_tur_scr_mcd_uzb_swt_vie_sod_bam_bem_yor	-0.292263480483094	-0.691181851562852	0.491172994339195
765	wly_grk_dyu_ukr_chh_aeg_heb_bos_tur_aze_swt_mao_swa_scr_nor_bsq_dut_hau_lda_mnd_lit_ctl_bam_rus_akn_swe_est_xho_igb_hun_mol_anl_geo_afr_cze_hin_pan_amh_gam_por_fin_ses_sun_guj_bat_jpn_tml_kor_lat_alb_tsn_urd_tag_bul_sid_mly_cnt_krd_zul_spa_amr_slo_mcd_ger_rom_qcu_svk_eng_pol_ewe_owc_ben_sod_prs_ind_arw_bem_glc_fbf_jav_tha_mlt_knd_ven_cic_uzb_ita_fre_azi_tsw_vie_tig_dgb_yor_moo	-0.657536331112915	-1.57278912206725	0.119163712703765
766	amr_bul_akn_rus_owc_sid_sod_fre_uzb_tur_ewe_mly_moo_ita_lat_bsq_ctl_amh_dyu_mnd_spa_hin_yor_mcd_dgb_rom_est_bem_ses_fin_pan_aeg_geo_prs_alb_slo_dut_hau_wly_bos_hun_cic_tag_scr_bat_jpn_tml_kor_swe_afr_swt_pol_sun_grk_chh_ind_cnt_svk_zul_guj_heb_ukr_glc_nor_ben_qcu_lit_cze_arw_swa_gam_eng_anl_ger_mao_mol_ven_krd_tsn_jav_tha_tig_knd_fbf_igb_aze_urd_por_azi_xho_vie_mlt_tsw_bam_lda	-0.362597870296105	-0.859550820636074	0.392246962199531
767	amr_pol_tsn_spa_owc_aeg_mlt_krd_aze_uzb_swt_mao_dyu_dut_cze_bsq_swe_tig_dgb_cnt_nor_svk_igb_bos_lda_rom_hun_fbf_bem_fin_lat_gam_geo_scr_glc_eng_mcd_sid_hau_slo_est_cic_bat_ben_jav_jpn_knd_kor_pan_urd_ses_guj_ind_rus_amh_mly_mnd_ger_ven_grk_wly_ctl_por_hin_afr_qcu_alb_lit_ita_akn_sod_bul_chh_fre_sun_ukr_yor_arw_tsw_tag_tha_anl_tml_moo_ewe_tur_prs_mol_azi_bam_vie_heb_zul_swa_xho	-0.886763830783058	-2.14367274570193	0.034667981743873
768	tig_fre_ven_cze_owc_mlt_hau_scr_azi_uzb_xho_tag_ses_glc_prs_bsq_svk_anl_fbf_mnd_ukr_lat_tsn_pan_yor_mol_est_ewe_swt_fin_alb_sid_geo_krd_ger_bos_dut_chh_amr_hin_hun_moo_mao_bul_sun_jpn_knd_kor_pol_swe_akn_eng_bat_slo_gam_mly_cnt_ita_dyu_mcd_sod_rom_ctl_afr_lit_qcu_nor_guj_rus_igb_aeg_por_amh_arw_ind_ben_bam_urd_lda_jav_tha_heb_tml_tsw_cic_tur_spa_grk_aze_dgb_vie_wly_zul_bem_swa	0.115998160607517	0.273044202066287	0.785424639348285
769	gam_dut_igb_grk_aeg_anl_hau_krd_tur_azi_dgb_jav_zul_pol_ita_bsq_eng_tig_bam_mnd_slo_hin_dyu_ben_tsw_mol_hun_fbf_lda_fin_por_chh_geo_cze_scr_guj_ger_amr_sid_spa_est_swa_sun_bos_ind_jpn_knd_kor_lit_prs_ewe_glc_tag_fre_wly_bat_cnt_alb_swt_svk_amh_ctl_nor_mcd_urd_qcu_bul_rom_afr_ven_sod_swe_owc_arw_mly_rus_moo_ukr_ses_mao_tha_mlt_tml_tsn_akn_uzb_lat_pan_aze_xho_vie_heb_yor_cic_bem	-0.211861027603447	-0.500175924873303	0.618132716623214
770	sod_pan_bam_rus_amh_chh_heb_pol_uzb_tur_moo_tag_swt_rom_glc_bsq_urd_gam_bem_cnt_lit_fre_fbf_cze_akn_ita_fin_tsw_swa_hun_eng_wly_geo_prs_swe_ben_mcd_owc_hau_spa_est_dgb_jav_nor_bat_jpn_knd_kor_dut_por_tsn_mol_ind_ger_tig_sun_mnd_guj_zul_ctl_aeg_krd_alb_arw_ukr_qcu_grk_bul_bos_dyu_amr_hin_anl_slo_mly_lat_ewe_afr_ses_mao_tha_sid_tml_xho_ven_aze_scr_svk_azi_lda_vie_mlt_yor_cic_igb	-0.133040153287523	-0.313911124760337	0.754291587551743
771	amr_prs_moo_swe_owc_mlt_tig_por_aze_uzb_fbf_tag_bam_fre_urd_bsq_hin_wly_lda_cnt_ita_afr_ses_arw_zul_krd_hun_swa_ewe_fin_glc_sid_geo_nor_bul_ben_pan_sod_anl_grk_est_dyu_jav_dut_sun_jpn_knd_kor_ger_pol_bem_ctl_ind_rom_gam_mly_mnd_spa_ven_bos_hau_svk_slo_mcd_eng_qcu_cze_lat_guj_xho_aeg_ukr_chh_rus_bat_mol_yor_scr_akn_mao_tha_heb_tml_swt_tsw_tur_alb_lit_azi_tsn_vie_amh_igb_cic_dgb	-0.468931179532029	-1.11352861938187	0.268351218933044
772	wly_ger_swt_fre_anl_chh_owc_ctl_aze_azi_ven_bat_bem_afr_rom_bsq_ben_amh_yor_cnt_guj_lat_cic_ukr_ewe_nor_fin_fbf_tsw_est_eng_heb_geo_grk_ita_urd_spa_tig_sid_dut_hun_bam_jav_alb_mao_jpn_knd_kor_por_hin_lda_krd_ind_prs_gam_tag_mnd_swe_dgb_arw_amr_bul_pan_cze_bos_qcu_scr_rus_pol_tsn_mlt_mol_sod_glc_sun_slo_ses_lit_zul_mly_tha_hau_tml_xho_akn_tur_mcd_svk_uzb_moo_vie_aeg_dyu_swa_igb	0.425673599585391	1.00609503485288	0.316980424913243
773	tig_afr_swt_bos_sod_heb_mlt_mol_uzb_tur_moo_bat_cic_pol_eng_bsq_scr_hau_dyu_cnt_prs_glc_xho_lat_ven_swe_est_fbf_igb_fin_mcd_amh_geo_nor_ctl_alb_slo_anl_sid_ita_hun_akn_jav_guj_ind_jpn_tml_kor_rom_grk_lda_pan_tag_por_gam_mao_mnd_hin_swa_cze_owc_ukr_rus_ger_arw_qcu_spa_dut_svk_dgb_aeg_bul_chh_krd_mly_fre_ses_lit_zul_sun_tha_wly_knd_tsn_bem_azi_ben_urd_aze_tsw_vie_amr_ewe_yor_bam	-0.195689611508139	-0.46216575019476	0.645041860192027
774	mlt_ben_fbf_svk_amh_anl_owc_pol_aze_tur_cic_ind_igb_por_ita_bsq_mol_heb_ses_mnd_lat_prs_bam_cze_swt_slo_est_tsw_zul_fin_rus_hau_geo_afr_swe_guj_lit_sod_sid_ctl_hun_tsn_bat_bos_jav_jpn_tml_kor_grk_krd_yor_spa_sun_pan_tig_mao_cnt_ger_dyu_bul_amr_glc_arw_nor_dut_qcu_scr_rom_mcd_ven_aeg_urd_chh_fre_mly_alb_ewe_eng_xho_tag_tha_wly_knd_akn_moo_azi_hin_ukr_uzb_lda_vie_gam_swa_bem_dgb	-0.218205996392271	-0.515342592285215	0.607536490287584
775	amh_fre_fbf_bul_mlt_wly_amr_ctl_uzb_azi_igb_mao_dyu_hin_swe_bsq_pan_gam_bem_mnd_lit_krd_akn_lat_lda_ben_hun_xho_bam_est_glc_heb_geo_slo_svk_rom_afr_sod_sid_mcd_fin_swa_ind_pol_bat_jpn_knd_kor_ita_spa_swt_ukr_mly_rus_tig_sun_cnt_mol_ses_bos_hau_arw_por_nor_ger_qcu_grk_alb_urd_dgb_owc_guj_chh_cze_jav_scr_cic_dut_tsw_tag_tha_anl_tml_zul_tsn_tur_prs_eng_aze_ewe_vie_aeg_ven_yor_moo	-0.677624433770331	-1.62443601184361	0.107667385382517
776	tig_mol_dyu_mcd_owc_amr_sid_hin_aze_uzb_tsw_mao_bam_spa_swe_bsq_prs_heb_xho_mnd_slo_nor_yor_urd_akn_ctl_hun_lda_ewe_est_lit_hau_geo_rom_cze_scr_ita_mlt_wly_arw_fin_fbf_mly_svk_ind_jpn_tml_kor_bul_lat_moo_alb_bat_ger_chh_tag_cnt_grk_igb_glc_gam_dut_krd_pol_ben_qcu_bos_por_ukr_tsn_aeg_pan_amh_fre_jav_guj_swt_eng_ses_sun_tha_anl_knd_swa_dgb_tur_afr_rus_azi_ven_vie_sod_bem_cic_zul	-0.582695838788511	-1.39125059487776	0.167468763502117
777	gam_pol_ses_eng_tig_hau_sid_lat_uzb_tur_tsw_bat_swt_scr_urd_bsq_bul_heb_ewe_mnd_rus_svk_lda_slo_swa_spa_est_yor_zul_hun_ita_amh_geo_ben_ctl_lit_ger_mlt_sod_alb_fin_xho_tag_guj_mly_jpn_knd_kor_glc_mol_igb_por_mao_grk_amr_jav_cnt_ukr_tsn_cze_anl_arw_prs_bos_afr_qcu_mcd_fre_rom_moo_aeg_swe_chh_krd_ind_hin_cic_dut_dgb_sun_tha_owc_tml_bem_akn_azi_nor_pan_aze_fbf_vie_wly_ven_dyu_bam	0.352909947918191	0.832412007994695	0.407308913358375
778	wly_ben_bam_swe_anl_heb_aeg_pan_azi_aze_xho_tag_ewe_grk_spa_bsq_urd_amr_swt_cnt_prs_pol_igb_alb_bem_ctl_est_swa_dgb_fin_scr_hau_geo_ukr_arw_krd_bos_sid_gam_svk_hun_ses_sun_mol_jav_jpn_knd_kor_afr_dut_lda_glc_mao_cze_owc_ind_mnd_rus_fbf_mcd_amh_fre_eng_rom_nor_qcu_ger_slo_hin_ven_chh_lit_sod_ita_bat_guj_yor_lat_cic_mly_tha_tig_tml_akn_tsn_tur_por_bul_uzb_moo_vie_mlt_tsw_zul_dyu	-0.254397544402112	-0.600890385428535	0.549374715915356
779	aeg_lit_igb_bos_sod_mlt_chh_por_azi_uzb_swa_mly_dyu_spa_pol_bsq_grk_gam_ven_mnd_krd_swe_lda_dut_fbf_mol_fin_akn_bem_hun_eng_amh_geo_lat_fre_rus_rom_heb_sid_slo_est_ewe_mao_pan_jav_jpn_tml_kor_ger_svk_zul_scr_bat_bul_hau_tag_cnt_ukr_tsn_arw_wly_hin_alb_nor_ita_qcu_cze_guj_mcd_tsw_amr_ben_owc_prs_sun_afr_moo_ctl_swt_ind_tha_anl_knd_bam_xho_aze_glc_urd_tur_cic_vie_tig_ses_dgb_yor	-0.0610008082886901	-0.14380137449743	0.885968459458526
780	heb_ger_ewe_grk_tig_anl_chh_ctl_tur_aze_akn_mly_cic_swe_pol_bsq_dut_owc_ses_cnt_por_rus_tsw_bos_xho_glc_hun_bam_moo_fin_ita_gam_geo_guj_ben_scr_nor_amh_sid_spa_est_yor_bat_urd_jav_jpn_tml_kor_bul_eng_dgb_mcd_mao_slo_hau_sun_mnd_lat_dyu_fre_amr_svk_mol_alb_lit_qcu_arw_pan_rom_zul_wly_afr_mlt_prs_tag_cze_ven_hin_fbf_ind_tha_sod_knd_swa_tsn_azi_ukr_krd_uzb_swt_vie_aeg_igb_lda_bem	-0.397577770776028	-0.945792756331769	0.346705189497094
781	wly_arw_tsn_krd_hau_sod_owc_slo_azi_uzb_yor_jav_lda_fre_pan_bsq_nor_chh_dyu_mnd_bos_cze_ses_scr_tsw_lat_fin_swt_ven_est_mol_anl_geo_afr_lit_glc_ben_amr_gam_rom_hun_moo_sun_ctl_mao_jpn_knd_kor_pol_urd_ewe_mcd_ind_spa_aeg_tag_cnt_ger_akn_swe_tig_ukr_eng_ita_dut_qcu_svk_rus_alb_bam_heb_prs_amh_grk_bat_hin_fbf_bul_zul_mly_tha_sid_tml_igb_cic_aze_guj_por_tur_swa_vie_mlt_dgb_bem_xho	-0.0383285002228501	-0.0903396081458001	0.928211630487647
782	gam_ctl_tsn_ukr_sid_anl_hau_ben_azi_tur_swt_mly_lda_glc_krd_bsq_ita_amh_yor_mnd_nor_rom_akn_eng_dyu_swe_est_xho_tsw_hun_slo_owc_geo_mcd_por_pan_rus_heb_mlt_mol_fin_bem_mao_afr_ind_jpn_tml_kor_ger_cze_ses_pol_tag_bos_tig_bat_cnt_grk_bam_spa_wly_svk_scr_dut_alb_qcu_lat_hin_bul_swa_aeg_fre_amr_lit_jav_prs_ven_urd_dgb_sun_tha_chh_knd_igb_fbf_uzb_arw_guj_aze_moo_vie_sod_ewe_cic_zul	-0.0645517350118268	-0.152116928390402	0.879424233984265
783	heb_glc_yor_swe_wly_owc_hau_svk_tur_aze_tsw_mao_swa_por_rus_bsq_mol_gam_tsn_cnt_krd_urd_moo_mcd_lda_slo_est_swt_zul_fin_spa_mlt_geo_lat_ger_eng_dut_sid_amh_pan_hun_bam_sun_guj_mly_jpn_knd_kor_grk_alb_ses_afr_ind_ctl_sod_jav_mnd_hin_bem_lit_amr_fre_nor_ben_rom_qcu_ita_prs_scr_dgb_chh_cze_aeg_bos_tag_pol_ewe_bul_fbf_bat_tha_tig_tml_igb_xho_azi_ukr_arw_uzb_akn_vie_anl_ven_cic_dyu	0.251823726404883	0.59321406539302	0.554477832371988
784	owc_slo_bam_fre_sod_hau_aeg_mol_azi_aze_zul_sun_ewe_eng_pol_bsq_ger_mlt_ses_cnt_scr_spa_fbf_bos_lda_grk_est_igb_swt_fin_rus_sid_geo_ctl_dut_alb_ukr_amr_chh_rom_hun_swa_bat_lit_ind_jpn_knd_kor_nor_afr_dyu_swe_tag_bul_anl_jav_mnd_glc_tsn_arw_tig_krd_por_lat_pan_qcu_cze_guj_svk_moo_amh_prs_heb_mcd_mao_ita_cic_urd_tsw_mly_tha_wly_tml_yor_ven_tur_ben_hin_uzb_akn_vie_gam_xho_bem_dgb	-0.218207081885197	-0.515457433094701	0.60745657141332
785	chh_dut_bam_pan_tig_hau_heb_guj_tur_aze_fbf_sun_swt_ben_nor_bsq_eng_anl_ses_cnt_lat_alb_lda_por_xho_mol_fin_dyu_cic_est_slo_gam_geo_pol_cze_krd_ita_sid_owc_rus_hun_yor_mly_hin_ind_jpn_knd_kor_glc_bul_bem_afr_bat_swe_amh_tag_mnd_arw_tsn_mcd_sod_bos_grk_rom_spa_qcu_ger_lit_scr_tsw_wly_ctl_amr_svk_mao_urd_swa_fre_moo_jav_tha_aeg_tml_akn_igb_uzb_ukr_prs_azi_zul_vie_mlt_ewe_dgb_ven	-0.423278794194612	-1.00321232361444	0.318361564473405
786	mlt_urd_bem_rom_wly_amh_aeg_swe_azi_uzb_swa_jav_akn_scr_slo_bsq_bos_heb_tsw_mnd_dut_svk_lda_spa_ven_cze_fin_ses_dgb_hun_fre_tig_geo_guj_hin_ben_glc_chh_owc_prs_est_zul_sun_nor_bat_jpn_knd_kor_pan_krd_fbf_arw_mao_alb_sid_mly_cnt_ita_tsn_eng_gam_lat_ger_mol_por_qcu_ctl_ukr_pol_ewe_amr_grk_anl_lit_ind_bul_swt_rus_dyu_tag_tha_hau_tml_moo_cic_tur_afr_mcd_aze_xho_vie_sod_igb_bam_yor	-0.428197021364828	-1.01491813341393	0.312778029899391
787	amr_lat_ven_eng_sid_tig_hau_pan_azi_aze_tsw_ind_akn_rus_slo_bsq_krd_anl_tsn_mnd_urd_bul_dyu_prs_cic_alb_hun_yor_lda_est_ita_gam_geo_lit_svk_bos_grk_wly_heb_cze_fin_xho_bat_rom_mao_jpn_knd_kor_guj_nor_ewe_glc_sun_por_sod_tag_cnt_arw_ses_ukr_chh_hin_fre_spa_swe_qcu_mol_scr_afr_fbf_amh_ger_aeg_ben_mly_mcd_bam_pol_dgb_jav_tha_owc_tml_swt_moo_tur_dut_ctl_uzb_bem_vie_mlt_swa_zul_igb	0.0226628390967931	0.0533015254624771	0.957605994441119
788	owc_krd_tsw_ukr_hau_chh_heb_bos_aze_tur_lda_mao_yor_alb_eng_bsq_slo_amh_zul_mnd_pan_fre_cic_ger_fbf_guj_est_moo_xho_hun_svk_aeg_geo_urd_afr_por_scr_mlt_sid_hin_fin_ses_tag_rus_bat_jpn_tml_kor_arw_mcd_akn_swe_ind_cze_amr_sun_cnt_spa_ven_bul_sod_grk_rom_ben_mol_qcu_nor_lat_prs_swa_wly_pol_tig_ita_mly_ctl_dyu_glc_ewe_jav_tha_gam_knd_bam_dgb_uzb_dut_lit_azi_igb_vie_anl_swt_bem_tsn	-0.661113816596416	-1.58439346060367	0.116498957639521
789	gam_ctl_ses_mcd_anl_sod_mlt_glc_tur_aze_dyu_ind_swa_ita_mol_bsq_scr_tig_xho_mnd_bos_hin_yor_spa_bam_pol_est_fbf_moo_hun_bul_heb_geo_swe_ben_svk_nor_owc_amr_por_fin_akn_mao_grk_sun_jpn_knd_kor_rom_pan_cic_ukr_tag_urd_sid_jav_cnt_ger_zul_alb_hau_eng_afr_rus_prs_qcu_lat_lit_guj_ewe_chh_slo_aeg_krd_bat_cze_tsw_fre_igb_mly_tha_amh_tml_bem_tsn_azi_arw_dut_uzb_lda_vie_wly_ven_swt_dgb	-0.544165878334969	-1.29875658948927	0.197238521619803
790	owc_ger_ses_ita_amh_amr_gam_rus_aze_tur_cic_jav_xho_ukr_fre_bsq_svk_wly_akn_mnd_rom_ben_dyu_glc_tsn_scr_fin_moo_bam_hun_mol_anl_geo_bul_dut_urd_pol_hau_aeg_alb_est_swa_mly_bos_ind_jpn_tml_kor_cze_ctl_swt_slo_bat_pan_sod_tag_cnt_hin_ewe_grk_mlt_afr_lit_krd_arw_qcu_spa_nor_swe_lda_heb_eng_sid_por_mao_guj_fbf_lat_dgb_sun_tha_chh_knd_igb_tsw_azi_prs_mcd_uzb_bem_vie_tig_yor_zul_ven	-0.0484221860873451	-0.114147077516515	0.909367273004887
791	amr_bul_moo_rom_owc_tig_amh_prs_uzb_azi_dgb_ind_tsw_svk_arw_bsq_ita_chh_bam_mnd_bos_mcd_ewe_fre_fbf_grk_fin_swa_xho_est_cze_anl_geo_urd_lat_slo_krd_hau_heb_ctl_hun_zul_sun_lit_mao_jpn_tml_kor_pol_ben_tsn_eng_bat_por_gam_mly_cnt_mol_cic_nor_aeg_hin_rus_scr_alb_qcu_afr_ukr_ger_ses_sod_spa_sid_pan_tag_swe_swt_glc_igb_jav_tha_mlt_knd_lda_dyu_aze_guj_dut_tur_akn_vie_wly_ven_yor_bem	-0.581491922927796	-1.38872514564263	0.168233306776684
792	sod_cze_zul_slo_aeg_tig_anl_afr_azi_aze_tsw_mao_tsn_svk_fre_bsq_ben_gam_cic_cnt_prs_scr_dyu_ukr_akn_bul_hun_lda_bem_est_bos_wly_geo_eng_lat_swe_mcd_mlt_sid_por_fin_swt_ind_rom_mly_jpn_tml_kor_hin_spa_swa_pan_bat_alb_hau_tag_mnd_pol_bam_glc_amh_urd_mol_dut_krd_qcu_ctl_guj_arw_xho_heb_nor_amr_rus_sun_grk_igb_ita_moo_jav_tha_owc_knd_ven_fbf_uzb_ger_lit_tur_dgb_vie_chh_ewe_ses_yor	0.388134988883985	0.914328246861437	0.362908889983846
793	mlt_dut_swt_ger_amr_wly_anl_alb_azi_tur_tsw_tag_tsn_hin_fre_bsq_pol_owc_ven_cnt_mol_nor_swa_bul_yor_lat_est_cic_bam_fin_mcd_aeg_geo_glc_arw_krd_cze_heb_amh_prs_hun_moo_mao_bos_jav_jpn_knd_kor_ukr_lit_dyu_rus_bat_ben_tig_mly_mnd_scr_lda_spa_hau_swe_svk_urd_pan_qcu_eng_grk_slo_igb_sid_rom_gam_ctl_ind_por_ses_afr_fbf_sun_tha_chh_tml_dgb_bem_aze_ita_guj_uzb_ewe_vie_sod_zul_akn_xho	-0.52686938251487	-1.25588015093739	0.212305404641927
794	owc_bos_tsw_ben_wly_amh_mlt_krd_tur_aze_tsn_tag_akn_lat_nor_bsq_pol_tig_xho_mnd_ukr_swe_fbf_svk_ven_bul_hun_ses_dyu_est_glc_aeg_geo_spa_lit_pan_scr_amr_gam_eng_fin_yor_ind_slo_sun_jpn_tml_kor_mol_dut_cic_fre_jav_prs_anl_mly_cnt_por_swt_ctl_sod_urd_mcd_arw_alb_qcu_rus_rom_hin_dgb_sid_ita_chh_cze_mao_ger_zul_afr_lda_bat_tha_heb_knd_moo_ewe_uzb_guj_grk_azi_swa_vie_hau_bem_igb_bam	-0.343051348684334	-0.813250486782001	0.418151632328431
795	sod_krd_swt_slo_amr_owc_anl_urd_aze_tur_zul_bat_fbf_por_mol_bsq_hin_hau_akn_cnt_prs_nor_tsn_ben_ven_ctl_fin_lda_igb_est_fre_amh_geo_arw_afr_bos_guj_wly_gam_ukr_hun_dgb_tag_swe_sun_jpn_tml_kor_eng_scr_tsw_grk_mao_lit_heb_jav_mnd_cze_ewe_pol_chh_ger_mcd_ita_glc_qcu_lat_rom_pan_dyu_mlt_dut_sid_spa_ind_bul_swa_alb_yor_mly_tha_aeg_knd_moo_bam_uzb_rus_svk_azi_xho_vie_tig_ses_bem_cic	-0.203803137765365	-0.481222334000949	0.631488806853605
796	sid_guj_bam_cze_hau_owc_heb_slo_aze_uzb_zul_ind_akn_lat_ctl_bsq_spa_gam_dyu_cnt_ben_rom_ven_por_xho_arw_hun_moo_yor_est_ger_mlt_geo_bos_ita_svk_urd_tig_wly_prs_fin_igb_bat_afr_sun_jpn_knd_kor_bul_swe_ses_grk_tag_pol_sod_mao_mnd_rus_ewe_glc_amh_eng_ukr_pan_fre_qcu_dut_mcd_scr_swt_anl_hin_chh_mol_jav_alb_bem_lit_tsn_mly_tha_amr_tml_tsw_dgb_tur_krd_nor_azi_cic_vie_aeg_lda_fbf_swa	-0.479227439556954	-1.14009360749172	0.257175023750701
797	wly_ben_ven_eng_aeg_amh_tig_hin_aze_tur_moo_mao_lda_bul_cze_bsq_spa_mlt_yor_cnt_lat_slo_cic_rom_xho_ita_est_dyu_akn_hun_grk_amr_geo_urd_glc_nor_alb_sid_chh_prs_fin_tsw_jav_pol_tag_jpn_tml_kor_ger_swe_zul_por_sun_lit_anl_ind_mnd_scr_fbf_ukr_sod_fre_afr_mol_svk_qcu_arw_mcd_krd_tsn_heb_guj_owc_bos_bat_rus_swa_dut_bem_mly_tha_gam_knd_ses_bam_azi_ctl_pan_uzb_swt_vie_hau_igb_dgb_ewe	0.788126815730516	1.87374844767261	0.0641050435114732
798	amr_hin_ven_afr_gam_sid_tig_ctl_uzb_aze_tsn_tag_fbf_spa_arw_bsq_bul_mlt_moo_cnt_urd_ukr_swt_bos_akn_pol_fin_lda_bam_est_prs_aeg_geo_scr_ita_ben_por_wly_amh_dut_hun_cic_mao_grk_mly_jpn_tml_kor_guj_nor_ses_krd_jav_lit_hau_ind_mnd_mcd_zul_fre_sod_pan_svk_cze_slo_qcu_rus_ger_lat_ewe_heb_swe_chh_rom_sun_glc_xho_alb_swa_bat_tha_owc_knd_bem_yor_azi_eng_mol_tur_dyu_vie_anl_igb_dgb_tsw	-0.591262572666505	-1.4152874632753	0.160324187740702
799	mlt_ben_bem_afr_aeg_sod_anl_dut_uzb_aze_bam_mao_moo_prs_arw_bsq_grk_tig_tsw_cnt_cze_swe_dyu_mcd_swa_slo_fin_swt_akn_hun_por_owc_geo_bul_spa_alb_guj_amr_heb_nor_est_xho_bat_bos_sun_jpn_tml_kor_rom_urd_tsn_lit_ind_fre_sid_tag_mnd_svk_yor_rus_wly_mol_pan_scr_ctl_qcu_krd_ita_eng_dgb_amh_glc_gam_lat_mly_hin_ewe_ukr_fbf_jav_tha_chh_knd_ven_ses_tur_pol_ger_azi_cic_vie_hau_igb_zul_lda	-0.115229285661822	-0.271616440913623	0.786518991277246
800	anl_nor_swt_por_wly_sid_sod_lit_uzb_azi_lda_ind_yor_grk_ita_bsq_ben_chh_ewe_mnd_pan_rus_tsw_lat_fbf_slo_hun_dgb_tsn_est_fre_gam_geo_ctl_scr_prs_svk_owc_aeg_mol_fin_bem_mao_glc_sun_jpn_knd_kor_guj_urd_moo_ukr_mly_ger_amh_jav_cnt_dut_swa_afr_amr_swe_alb_pol_arw_qcu_krd_bul_eng_akn_hau_cze_tig_hin_tag_spa_bam_bos_ses_bat_tha_mlt_tml_dyu_igb_tur_mcd_rom_aze_xho_vie_heb_ven_zul_cic	-0.514775865272849	-1.22581995540057	0.223361503810209
801	sid_ctl_tsn_por_amh_amr_anl_prs_uzb_azi_lda_mao_dyu_krd_ger_bsq_lit_owc_igb_mnd_slo_guj_fbf_bul_ewe_arw_est_yor_bem_hun_cze_tig_geo_ben_hin_afr_alb_sod_chh_mol_fin_swt_tag_rus_sun_jpn_knd_kor_urd_svk_xho_rom_mly_glc_hau_bat_cnt_nor_bam_spa_aeg_scr_lat_eng_dut_qcu_bos_ita_ukr_ven_heb_mcd_gam_swe_ind_grk_zul_pol_ses_jav_tha_mlt_tml_tsw_cic_aze_pan_fre_tur_dgb_vie_wly_akn_swa_moo	-0.263962360615676	-0.624382232297221	0.533905345583045
802	amr_afr_moo_mol_sid_amh_heb_pol_tur_azi_tsw_mao_ven_krd_rus_bsq_guj_hau_ewe_mnd_lit_mcd_swt_lat_xho_scr_est_dyu_lda_fin_alb_mlt_geo_fre_slo_hin_ukr_gam_wly_grk_hun_tsn_mly_bul_tag_jpn_knd_kor_ben_ger_cic_nor_bat_svk_chh_sun_cnt_urd_bam_bos_aeg_glc_pan_rom_prs_qcu_swe_arw_cze_akn_anl_eng_tig_ita_ind_spa_dgb_ctl_swa_jav_tha_owc_tml_yor_ses_aze_por_dut_uzb_igb_vie_sod_bem_zul_fbf	0.371073949596855	0.875301326174853	0.383665010804867
803	amh_nor_dgb_urd_amr_mlt_sid_slo_aze_tur_ses_jav_tsw_bos_pol_bsq_rus_gam_ewe_cnt_swe_ben_bam_mcd_dyu_ctl_est_fbf_moo_fin_pan_heb_geo_arw_guj_alb_afr_aeg_wly_spa_hun_xho_ind_por_bat_jpn_knd_kor_hin_krd_yor_ita_mly_mol_anl_tag_mnd_grk_igb_svk_chh_cze_glc_ger_rom_qcu_fre_dut_bul_tsn_sod_eng_tig_prs_sun_lat_swa_scr_akn_mao_tha_owc_tml_bem_cic_azi_lit_ukr_uzb_swt_vie_hau_zul_lda_ven	0.00727869077316854	0.0171631999973336	0.986343187777964
804	amh_prs_ewe_spa_sid_sod_tig_cze_uzb_aze_fbf_mly_igb_slo_scr_bsq_por_gam_akn_mnd_urd_rus_swa_mol_swt_nor_fin_bem_yor_hun_pan_chh_geo_ita_arw_krd_bul_owc_wly_lat_est_tsn_ind_eng_sun_jpn_tml_kor_mcd_grk_dgb_ger_mao_swe_aeg_jav_cnt_bos_cic_ctl_amr_ben_ukr_svk_guj_qcu_glc_afr_lit_lda_anl_fre_mlt_hin_tag_pol_zul_dut_bam_bat_tha_heb_knd_xho_dyu_tur_rom_alb_azi_ven_vie_hau_ses_moo_tsw	0.606192933346199	1.43251307319172	0.155349843655012
805	amh_por_moo_slo_chh_gam_sid_mol_tur_azi_bam_jav_xho_guj_spa_bsq_swe_wly_ewe_cnt_glc_eng_yor_krd_ven_pan_hun_tsw_swa_est_rom_owc_geo_grk_prs_ger_nor_mlt_sod_bos_fin_tsn_sun_svk_tag_jpn_tml_kor_urd_ben_bem_arw_mly_hin_anl_ind_mnd_cze_fbf_fre_hau_afr_alb_lat_ukr_qcu_scr_pol_bul_zul_amr_rus_tig_lit_bat_ctl_dgb_dut_dyu_mao_tha_heb_knd_akn_igb_uzb_ita_mcd_aze_ses_vie_aeg_swt_cic_lda	0.10480440063394	0.24709119429011	0.805382295919184
806	amr_guj_xho_glc_hau_sid_sod_nor_aze_uzb_lda_mao_ven_ukr_fre_bsq_ctl_amh_igb_mnd_spa_pan_tsn_swe_bam_rus_est_ses_dgb_fin_cze_wly_geo_mol_pol_dut_por_anl_heb_lat_hun_zul_sun_bos_mly_jpn_knd_kor_lit_svk_cic_rom_jav_eng_mlt_tag_cnt_alb_moo_urd_chh_slo_arw_ita_prs_qcu_grk_ben_bul_swa_aeg_hin_gam_krd_ind_mcd_tsw_ger_swt_bat_tha_owc_tml_akn_dyu_azi_scr_afr_tur_bem_vie_tig_ewe_yor_fbf	-0.380962422099056	-0.903312743218217	0.368693773201025
807	sid_scr_swa_eng_heb_sod_aeg_ctl_azi_uzb_moo_mao_tsn_spa_prs_bsq_glc_hau_akn_cnt_mcd_slo_dyu_nor_ewe_pol_hun_fbf_zul_fin_lat_owc_geo_rus_swe_cze_svk_gam_wly_ita_est_bem_ind_alb_mly_jpn_knd_kor_ger_mol_cic_lit_sun_ben_anl_bat_mnd_krd_tsw_pan_amr_dut_hin_grk_bos_qcu_fre_bul_arw_yor_amh_urd_tig_rom_tag_guj_ven_ukr_igb_jav_tha_mlt_tml_swt_dgb_tur_por_afr_aze_bam_vie_chh_lda_xho_ses	0.460778384010768	1.08702981317088	0.279832971735914
808	gam_arw_akn_nor_amh_heb_hau_ger_aze_azi_bam_bat_swt_ben_afr_bsq_bos_sod_tsn_cnt_hin_scr_yor_pol_tsw_guj_hun_swa_ewe_est_fre_aeg_geo_eng_alb_spa_por_owc_wly_lit_fin_dyu_mao_grk_ind_jpn_knd_kor_bul_mcd_ven_pan_mly_rom_amr_tag_mnd_krd_moo_lat_anl_cze_dut_svk_rus_qcu_glc_ukr_swe_bem_mlt_slo_chh_ctl_jav_urd_ses_ita_lda_sun_tha_sid_tml_xho_cic_uzb_mol_prs_tur_zul_vie_tig_fbf_dgb_igb	0.015817146837347	0.0373013496866098	0.97032468163658
809	amr_dut_swt_hin_sid_gam_mlt_mol_azi_uzb_akn_bat_lda_bul_alb_bsq_bos_sod_xho_mnd_afr_svk_bem_ita_ven_arw_fin_bam_moo_est_por_hau_geo_scr_guj_ukr_ctl_tig_owc_mcd_hun_ses_sun_lat_tag_jpn_tml_kor_spa_nor_cic_ben_mao_pan_amh_mly_cnt_grk_tsn_pol_anl_fre_krd_lit_urd_qcu_rus_cze_slo_tsw_heb_glc_aeg_prs_jav_eng_igb_ger_zul_ind_tha_chh_knd_yor_ewe_aze_rom_swe_tur_dyu_vie_wly_swa_fbf_dgb	0.179680673118338	0.423013268369301	0.673262147978025
810	anl_eng_cic_nor_amh_sid_gam_ger_uzb_azi_lda_bat_yor_fre_lit_bsq_lat_aeg_zul_cnt_glc_rom_igb_urd_fbf_alb_hun_tsw_ewe_est_pol_chh_geo_krd_por_scr_prs_amr_wly_pan_fin_bam_mao_bos_mly_jpn_tml_kor_dut_mol_ven_afr_ind_ita_hau_tag_mnd_swe_swa_ukr_sod_grk_ctl_bul_rus_qcu_spa_svk_hin_ses_tig_cze_mlt_guj_sun_slo_xho_mcd_dgb_jav_tha_heb_knd_tsn_moo_aze_arw_ben_tur_swt_vie_owc_bem_akn_dyu	-0.239105426725255	-0.565060603907441	0.57339312485116
811	sid_lit_fbf_eng_aeg_heb_amh_slo_azi_uzb_swt_ind_tsn_hin_pan_bsq_mcd_wly_tsw_mnd_afr_dut_lda_lat_ewe_arw_est_dyu_yor_hun_prs_hau_geo_bul_ben_guj_krd_amr_gam_fre_fin_igb_mao_mol_jav_jpn_tml_kor_glc_alb_ven_svk_sun_swe_tig_tag_cnt_pol_xho_urd_mlt_cze_spa_ctl_ita_qcu_ukr_rus_bos_cic_anl_por_sod_rom_bat_nor_zul_grk_moo_mly_tha_chh_knd_swa_akn_tur_scr_ger_aze_bem_vie_owc_bam_dgb_ses	0.45853013739166	1.0853265408321	0.280582424194785
812	mlt_fre_ven_pol_aeg_amr_heb_guj_tur_azi_bam_sun_fbf_spa_rus_bsq_alb_amh_dyu_cnt_mcd_ukr_akn_urd_lda_prs_fin_swa_ewe_est_eng_chh_geo_bos_bul_hin_nor_hau_wly_ben_hun_igb_jav_slo_tag_jpn_tml_kor_arw_lat_cic_krd_ind_swe_owc_bat_mnd_cze_tsn_scr_anl_mol_ita_grk_ger_qcu_svk_glc_ctl_zul_tig_por_gam_afr_mao_pan_xho_dut_ses_mly_tha_sod_knd_swt_moo_aze_rom_lit_uzb_yor_vie_sid_bem_tsw_dgb	-0.0447231493516834	-0.105347684489803	0.916326813469897
813	owc_lit_bem_krd_hau_mlt_anl_rom_aze_tur_xho_bat_igb_slo_spa_bsq_ctl_chh_zul_mnd_glc_scr_ewe_lat_dyu_bos_hun_lda_ven_est_ben_gam_geo_fre_grk_mcd_hin_sod_heb_eng_fin_swa_tag_prs_ind_jpn_knd_kor_rus_por_tsn_ukr_mao_pan_aeg_sun_cnt_afr_moo_cze_amr_nor_guj_alb_ger_qcu_dut_pol_bul_ses_amh_ita_sid_svk_jav_swe_swt_mol_akn_mly_tha_wly_tml_yor_tsw_azi_urd_arw_uzb_fbf_vie_tig_bam_dgb_cic	-0.0445890348258352	-0.105005449458726	0.916597626336243
814	gam_lat_akn_ita_owc_mlt_tig_guj_tur_aze_ven_mao_ewe_por_pan_bsq_dut_amh_ses_cnt_afr_lit_cic_grk_dgb_ukr_fin_xho_moo_est_ger_hau_geo_alb_ben_slo_arw_heb_sod_mcd_hun_tsw_mly_glc_sun_jpn_tml_kor_eng_prs_igb_fre_jav_spa_wly_ind_mnd_mol_bem_rus_amr_swe_rom_hin_urd_qcu_bul_ctl_bos_lda_anl_krd_sid_nor_tag_svk_swt_scr_dyu_bat_tha_aeg_knd_swa_zul_uzb_pol_cze_azi_bam_vie_chh_tsn_fbf_yor	-0.0195566285749718	-0.0461548971627975	0.963285756465067
815	hau_afr_swa_ita_gam_amh_mlt_alb_uzb_aze_ewe_bat_dgb_arw_bul_bsq_slo_heb_swt_mnd_prs_glc_igb_bos_xho_urd_fin_ven_ses_hun_rom_wly_geo_scr_pol_guj_swe_owc_sod_lit_est_lda_sun_pan_tag_jpn_tml_kor_ger_hin_moo_nor_mao_rus_anl_jav_cnt_mol_akn_svk_aeg_por_dut_ctl_lat_qcu_ben_eng_spa_zul_chh_cze_amr_grk_ind_ukr_bem_krd_yor_mly_tha_sid_knd_dyu_tsn_tur_mcd_fre_azi_bam_vie_tig_tsw_cic_fbf	0.0390501227113267	0.0919332816194307	0.926948788483546
816	owc_spa_ses_alb_gam_tig_sod_pan_tur_aze_dgb_sun_cic_slo_grk_bsq_prs_amr_zul_mnd_rus_pol_moo_arw_ewe_mol_hun_dyu_yor_fin_fre_anl_geo_ukr_scr_cze_bos_hau_chh_nor_est_bem_ind_guj_jav_jpn_knd_kor_svk_rom_swa_hin_tag_afr_amh_bat_cnt_glc_akn_mcd_aeg_ita_urd_lat_lit_qcu_ger_eng_ctl_bam_wly_por_mlt_krd_mao_bul_swt_swe_igb_mly_tha_sid_tml_lda_fbf_azi_ben_dut_uzb_tsn_vie_heb_ven_xho_tsw	-0.338236548806074	-0.802144110641107	0.424514596433533
817	owc_rus_fbf_dut_wly_sid_mlt_swe_uzb_tur_igb_bat_cic_mcd_slo_bsq_nor_chh_dyu_mnd_alb_grk_bam_hin_swt_lat_hun_swa_moo_est_glc_gam_geo_arw_prs_ita_pan_heb_anl_scr_fin_tsw_mao_guj_sun_jpn_knd_kor_svk_ger_ewe_pol_jav_afr_amh_tag_cnt_por_ven_krd_tig_bul_bos_fre_rom_qcu_mol_spa_ukr_lda_amr_cze_aeg_eng_mly_ben_akn_ctl_ses_ind_tha_sod_tml_dgb_bem_azi_urd_lit_aze_tsn_vie_hau_yor_zul_xho	0.110649563564722	0.260534480686712	0.795027521613804
818	sod_pan_igb_guj_owc_anl_amr_cze_azi_tur_moo_tag_ewe_slo_urd_bsq_svk_aeg_lda_mnd_ukr_lit_zul_bul_cic_scr_est_dgb_bem_hun_nor_chh_geo_prs_rus_mol_mcd_tig_amh_grk_fin_tsw_jav_spa_ind_jpn_knd_kor_glc_arw_ses_eng_mly_rom_gam_sun_cnt_bos_dyu_por_wly_swe_afr_ita_ctl_qcu_ben_fre_hin_fbf_heb_alb_mlt_ger_bat_dut_ven_lat_swa_mao_tha_sid_tml_swt_xho_aze_krd_pol_uzb_akn_vie_hau_yor_bam_tsn	-0.729501288205704	-1.74822003637548	0.0837259860147046
819	wly_eng_xho_por_chh_owc_amh_slo_aze_azi_ven_jav_akn_prs_mol_bsq_dut_amr_swa_mnd_lit_nor_tsw_guj_tsn_urd_est_fbf_dyu_hun_pol_hau_geo_swe_arw_krd_glc_anl_gam_ukr_fin_yor_tag_cze_mly_jpn_tml_kor_mcd_bos_ewe_svk_sun_afr_sod_mao_cnt_spa_swt_ger_mlt_alb_rom_bul_lat_qcu_grk_fre_ben_bem_sid_hin_tig_rus_bat_pan_ses_ctl_bam_ind_tha_aeg_knd_dgb_lda_tur_scr_ita_uzb_moo_vie_heb_zul_igb_cic	-0.866415603215111	-2.09752608178671	0.0386597208552629
820	hau_bul_swt_rom_amh_wly_gam_rus_aze_azi_cic_jav_lda_hin_dut_bsq_svk_mlt_dgb_mnd_spa_eng_bam_ita_zul_grk_est_tsn_xho_hun_swe_chh_geo_fre_ben_slo_guj_aeg_tig_bos_fin_moo_mao_scr_bat_jpn_tml_kor_mcd_mol_fbf_alb_mly_ukr_heb_ind_cnt_pan_swa_cze_owc_glc_urd_afr_por_qcu_lit_lat_ctl_dyu_sid_prs_sod_krd_sun_ger_igb_nor_tsw_tag_tha_anl_knd_yor_bem_uzb_pol_arw_tur_ven_vie_amr_ses_ewe_akn	-0.941042329073616	-2.2860842639968	0.0245198876790374
821	mlt_mol_swt_alb_sid_tig_amr_ger_uzb_azi_moo_mly_swa_lit_rus_bsq_hin_aeg_zul_mnd_scr_urd_akn_rom_bem_slo_est_fbf_xho_hun_pol_heb_geo_pan_cze_guj_eng_anl_owc_arw_fin_cic_mao_ctl_bat_jpn_tml_kor_swe_grk_ewe_lat_sun_prs_chh_jav_cnt_mcd_lda_glc_gam_krd_por_ben_afr_qcu_bul_bos_spa_tsn_wly_ita_amh_nor_tag_ukr_ses_svk_yor_ind_tha_hau_knd_tsw_igb_tur_dut_fre_aze_ven_vie_sod_bam_dyu_dgb	-1.16472812784641	-2.87006303444971	0.00508024713753649
822	gam_lit_yor_ukr_sid_tig_chh_swe_azi_tur_dyu_sun_cic_fre_hin_bsq_scr_sod_akn_mnd_rus_spa_bam_dut_ses_pan_hun_igb_zul_est_ben_wly_geo_lat_slo_nor_guj_amh_anl_glc_fin_tsn_jav_svk_mao_jpn_tml_kor_arw_prs_dgb_afr_ind_alb_mlt_tag_cnt_cze_ven_bos_heb_ctl_ger_bul_por_qcu_ita_mol_grk_lda_owc_rom_hau_pol_bat_eng_moo_mcd_bem_mly_tha_aeg_knd_swa_xho_aze_urd_krd_uzb_tsw_vie_amr_ewe_fbf_swt	-0.215866448131363	-0.509374709056113	0.611696142946482
823	aeg_ben_ses_afr_sid_amr_heb_nor_azi_aze_lda_mly_ewe_arw_mcd_bsq_pol_sod_swa_cnt_glc_ukr_tsw_por_akn_lat_hun_dgb_fbf_fin_lit_gam_geo_mol_guj_rom_ger_anl_owc_bul_est_tsn_jav_rus_mao_jpn_knd_kor_swe_urd_moo_pan_sun_dut_mlt_ind_mnd_svk_dyu_alb_hau_hin_eng_bos_spa_qcu_prs_fre_ita_bem_chh_slo_wly_grk_bat_cze_zul_ctl_igb_tag_tha_amh_tml_bam_cic_uzb_scr_krd_tur_ven_vie_tig_swt_yor_xho	-1.30851115400543	-3.26686506309813	0.00152388042976248
824	tig_ger_tsn_dut_heb_owc_amr_scr_uzb_aze_swt_tag_moo_por_urd_bsq_rus_gam_ewe_cnt_ctl_pol_tsw_fre_dgb_bos_fin_dyu_xho_est_grk_chh_geo_cze_prs_lit_afr_anl_amh_guj_hun_yor_mly_swe_sun_jpn_tml_kor_mol_svk_ven_ita_ind_glc_wly_bat_mnd_bul_ses_krd_sod_mcd_hin_pan_alb_qcu_ukr_ben_eng_igb_aeg_rom_hau_slo_jav_lat_swa_nor_bam_mao_tha_sid_knd_cic_fbf_tur_arw_spa_azi_bem_vie_mlt_akn_lda_zul	0.0362686847644558	0.0854457673916834	0.932090691119059
825	gam_ctl_dgb_urd_hau_anl_heb_nor_tur_uzb_fbf_mly_tsn_rom_bos_bsq_alb_chh_swa_mnd_pol_eng_tsw_hin_ses_krd_hun_bam_cic_fin_guj_aeg_geo_glc_pan_afr_scr_sid_amr_lit_est_swt_ind_rus_tag_jpn_knd_kor_ger_fre_lda_por_jav_svk_owc_sun_cnt_mol_zul_ita_amh_dut_bul_mcd_swe_qcu_cze_prs_ben_igb_tig_lat_wly_spa_bat_slo_moo_grk_akn_mao_tha_sod_tml_ewe_bem_aze_ukr_arw_azi_xho_vie_mlt_ven_yor_dyu	-0.90740552088851	-2.20415937815084	0.0299808701617588
826	owc_ger_fbf_mol_sid_amr_tig_spa_tur_uzb_akn_mao_tsw_cze_ctl_bsq_arw_sod_xho_mnd_por_eng_lda_rom_ses_scr_fin_yor_ewe_hun_alb_chh_geo_rus_ita_mcd_ben_anl_hau_bul_est_bem_tag_swe_sun_jpn_tml_kor_lit_fre_cic_lat_bat_nor_aeg_jav_cnt_afr_swt_guj_mlt_bos_grk_hin_pan_qcu_svk_prs_pol_swa_wly_dut_heb_urd_mly_ukr_ven_glc_dgb_ind_tha_amh_knd_dyu_zul_azi_krd_slo_aze_bam_vie_gam_tsn_igb_moo	0.156603377269695	0.368453179532206	0.713372739348176
827	owc_ben_xho_guj_amr_anl_gam_grk_aze_uzb_moo_jav_ses_afr_pan_bsq_pol_wly_ewe_mnd_prs_eng_bam_glc_ven_bos_hun_yor_tsn_est_lat_chh_geo_bul_cze_ctl_ita_sid_aeg_arw_fin_dyu_mly_slo_tag_jpn_tml_kor_alb_hin_swa_svk_sun_dut_mlt_ind_cnt_urd_igb_por_amh_swe_mcd_lit_spa_qcu_mol_ger_scr_zul_tig_krd_sod_ukr_bat_rom_bem_fre_fbf_mao_tha_hau_knd_dgb_lda_azi_nor_rus_tur_akn_vie_heb_tsw_cic_swt	-0.57167302976978	-1.36583603835707	0.175284507824823
828	mlt_eng_bam_ger_wly_aeg_amr_bos_tur_azi_igb_tag_xho_rus_cze_bsq_mcd_sod_akn_cnt_nor_krd_swt_mol_moo_lit_est_tsn_dyu_fin_swe_chh_geo_arw_lat_ukr_glc_heb_hau_slo_hun_dgb_bat_ita_mly_jpn_knd_kor_pol_guj_yor_rom_jav_dut_owc_sun_mnd_ctl_tsw_pan_gam_hin_prs_ben_alb_qcu_bul_scr_urd_swa_anl_svk_amh_fre_mao_por_ses_afr_lda_ind_tha_sid_tml_ewe_cic_aze_spa_grk_uzb_bem_vie_tig_zul_ven_fbf	-0.0197681653247991	-0.0466217108667388	0.962914696648178
829	tig_rus_ven_guj_wly_heb_sid_lat_aze_uzb_swt_ind_swa_cze_prs_bsq_rom_mlt_lda_cnt_spa_nor_akn_dut_dgb_swe_hun_bam_ewe_est_glc_aeg_geo_ctl_bos_afr_pol_sod_chh_grk_fin_yor_tag_mol_mly_jpn_knd_kor_eng_fre_moo_ita_bat_ger_gam_sun_mnd_alb_cic_ben_amr_scr_ukr_hin_por_qcu_svk_mcd_arw_zul_owc_slo_hau_pan_mao_lit_tsn_krd_ses_jav_tha_anl_tml_fbf_xho_azi_bul_urd_tur_dyu_vie_amh_tsw_igb_bem	-0.37100100822316	-0.878995996827715	0.381668941261987
830	amr_glc_fbf_grk_aeg_gam_sod_scr_azi_tur_swt_mly_dyu_prs_spa_bsq_krd_tig_swa_mnd_ukr_ben_cic_fre_dgb_lit_fin_yor_tsw_hun_ita_hau_geo_lat_alb_mcd_ger_anl_owc_afr_est_ewe_sun_cze_tag_jpn_tml_kor_swe_por_xho_guj_mao_hin_wly_jav_cnt_slo_bem_ctl_mlt_dut_rus_eng_svk_qcu_bos_rom_pan_ses_chh_mol_sid_pol_ind_bul_lda_arw_igb_bat_tha_heb_knd_ven_moo_aze_urd_nor_uzb_bam_vie_amh_zul_tsn_akn	-0.0808727112385667	-0.190782523159137	0.849111845765467
831	anl_grk_moo_spa_sod_wly_amh_ben_aze_azi_igb_mao_tsw_dut_ctl_bsq_alb_owc_swa_cnt_mol_por_bem_ger_ven_lit_hun_ses_cic_est_slo_heb_geo_arw_nor_scr_krd_hau_sid_hin_fin_dyu_ind_pol_bat_jpn_tml_kor_pan_cze_tsn_rus_jav_urd_gam_sun_mnd_fre_xho_mcd_mlt_rom_eng_svk_afr_qcu_bos_lat_glc_bam_aeg_swe_amr_ukr_tag_ita_fbf_prs_ewe_mly_tha_tig_knd_zul_dgb_tur_guj_bul_uzb_swt_vie_chh_yor_lda_akn	-0.265087047523126	-0.627447234061101	0.531903652464258
832	tig_mcd_swt_rus_anl_amr_mlt_swe_azi_uzb_xho_tag_dgb_ukr_dut_bsq_bos_wly_tsw_mnd_ctl_hin_swa_mol_ewe_guj_fin_ses_ven_hun_glc_gam_geo_arw_bul_grk_slo_hau_sod_nor_est_yor_mao_pan_mly_jpn_tml_kor_cze_ger_cic_lat_ind_prs_chh_jav_cnt_afr_bam_por_aeg_lit_pol_ben_rom_qcu_ita_eng_scr_bem_owc_krd_sid_spa_bat_svk_fbf_urd_lda_sun_tha_amh_knd_tsn_dyu_tur_fre_alb_aze_igb_vie_heb_zul_moo_akn	0.179081115399702	0.421676752831618	0.674234075569053
833	hau_ger_xho_mol_gam_heb_chh_alb_azi_uzb_lda_ind_tsn_ukr_guj_bsq_pol_sod_ven_mnd_rom_krd_igb_afr_bem_lat_hun_yor_zul_fin_arw_sid_geo_grk_hin_ben_svk_amr_anl_spa_est_swa_mao_pan_bat_jpn_tml_kor_cze_swe_swt_mcd_jav_dut_tig_tag_cnt_slo_akn_nor_aeg_urd_ctl_por_prs_qcu_scr_fre_ita_bam_mlt_lit_wly_bul_mly_eng_dyu_bos_fbf_sun_tha_owc_knd_tsw_ses_aze_rus_glc_tur_moo_vie_amh_dgb_ewe_cic	-0.716538795230086	-1.7184960485097	0.0890335901239573
834	gam_bul_swa_ctl_amr_sod_amh_prs_azi_aze_tsw_bat_igb_ben_ukr_bsq_urd_hau_ewe_cnt_arw_lit_tsn_mcd_akn_guj_est_ses_fbf_hun_bos_wly_geo_ita_eng_swe_scr_anl_aeg_ger_fin_xho_ind_rus_jav_jpn_knd_kor_glc_spa_swt_slo_tag_rom_tig_mly_mnd_grk_cic_por_mlt_nor_afr_svk_hin_qcu_pan_dut_alb_bam_heb_pol_sid_krd_sun_cze_zul_fre_dyu_mao_tha_chh_tml_lda_yor_uzb_lat_mol_tur_dgb_vie_owc_bem_moo_ven	-0.402240210618952	-0.956626826082534	0.341235830450946
835	aeg_mcd_akn_prs_amr_amh_sid_urd_uzb_azi_xho_mly_igb_alb_ctl_bsq_mol_heb_dyu_mnd_slo_dut_swa_scr_ven_krd_hun_bam_lda_fin_ukr_anl_geo_lat_eng_ger_hin_chh_hau_spa_est_yor_bat_rom_tag_jpn_knd_kor_por_ben_zul_rus_jav_fre_wly_mao_cnt_guj_ses_pan_tig_grk_swe_nor_svk_qcu_bul_bos_glc_fbf_owc_arw_mlt_pol_ind_ita_moo_lit_cic_sun_tha_gam_tml_swt_tsw_aze_cze_afr_tur_dgb_vie_sod_tsn_bem_ewe	0.230888236454555	0.543618182752809	0.588005026848129
836	mlt_slo_bam_ben_amr_sid_aeg_krd_uzb_tur_xho_tag_ewe_nor_lit_bsq_ita_chh_bem_cnt_fre_ukr_igb_bos_swt_arw_hun_dgb_fbf_est_grk_amh_geo_ctl_scr_por_hin_wly_owc_cze_fin_cic_jav_spa_mly_jpn_tml_kor_guj_afr_ven_bul_bat_alb_gam_mao_mnd_lat_tsw_prs_hau_glc_urd_rus_swe_qcu_ger_pan_pol_dyu_sod_mol_heb_mcd_sun_eng_swa_rom_yor_ind_tha_anl_knd_zul_ses_aze_svk_dut_azi_tsn_vie_tig_moo_akn_lda	-0.112417053486077	-0.264993211718597	0.79160114517208
837	gam_arw_dgb_pan_wly_mlt_chh_ben_uzb_tur_fbf_sun_tsn_por_cze_bsq_nor_heb_dyu_cnt_scr_alb_akn_bul_bem_grk_hun_ewe_xho_est_fre_anl_geo_ger_mol_dut_hin_sod_tig_rom_fin_tsw_ind_guj_tag_jpn_knd_kor_ctl_lit_ven_ukr_bat_krd_sid_mly_mnd_eng_lda_afr_owc_rus_spa_mcd_prs_qcu_ita_swe_glc_igb_aeg_svk_amh_pol_mao_slo_swa_bos_bam_jav_tha_hau_tml_moo_swt_aze_urd_lat_azi_yor_vie_amr_ses_cic_zul	-0.765878627987454	-1.84086209062946	0.0688302061724411
838	heb_fre_xho_nor_amr_owc_tig_svk_azi_aze_dyu_bat_lda_ger_mol_bsq_prs_mlt_moo_cnt_rom_guj_yor_dut_ven_ctl_hun_igb_ses_fin_alb_sod_geo_lat_afr_pan_rus_hau_anl_slo_est_swa_sun_bos_mao_jpn_knd_kor_bul_por_cic_cze_tag_lit_chh_mly_mnd_ita_ewe_eng_wly_ukr_pol_swe_glc_qcu_grk_scr_mcd_fbf_sid_urd_amh_spa_jav_hin_bam_ben_swt_ind_tha_gam_tml_tsn_akn_tur_arw_krd_uzb_bem_vie_aeg_tsw_dgb_zul	-0.365733917120497	-0.86682658035278	0.388268022376928
839	amh_lit_igb_swe_owc_chh_mlt_arw_tur_aze_zul_bat_ses_pan_eng_bsq_mcd_hau_swa_cnt_rus_glc_cic_nor_tsw_lat_est_fbf_yor_hun_grk_sid_geo_ben_guj_krd_spa_tig_aeg_dut_fin_dgb_jav_urd_mly_jpn_knd_kor_svk_scr_moo_bos_sun_rom_gam_tag_mnd_fre_tsn_ukr_wly_hin_bul_cze_afr_qcu_slo_ger_pol_bam_amr_ita_anl_mol_ind_por_dyu_ctl_lda_mao_tha_sod_tml_ewe_swt_uzb_alb_prs_azi_bem_vie_heb_akn_xho_ven	-0.231444041731166	-0.546820744486831	0.585811566159105
840	sod_spa_ses_rus_aeg_owc_gam_pan_uzb_tur_cic_sun_akn_swe_ukr_bsq_por_amh_tsn_mnd_bos_scr_ven_guj_igb_lat_hun_fbf_swt_fin_ctl_sid_geo_rom_mcd_arw_afr_mlt_amr_lit_est_yor_ind_prs_mao_jpn_knd_kor_urd_slo_dyu_hin_mly_glc_tig_tag_cnt_pol_lda_krd_wly_ben_bul_mol_ger_qcu_ita_svk_grk_zul_anl_eng_heb_fre_jav_cze_tsw_alb_swa_bat_tha_hau_tml_moo_ewe_azi_nor_dut_aze_dgb_vie_chh_xho_bem_bam	0.137327669383979	0.323106749613872	0.747339766091477
841	hau_ger_ven_bul_gam_amr_owc_pol_azi_aze_yor_mao_akn_glc_swe_bsq_mol_wly_ewe_mnd_ben_alb_swa_urd_moo_mcd_hun_fbf_lda_fin_guj_sid_geo_ctl_cze_scr_ukr_sod_mlt_ita_est_cic_sun_pan_tag_jpn_knd_kor_lit_grk_dyu_afr_bat_dut_anl_mly_cnt_fre_igb_bos_chh_prs_lat_rom_krd_qcu_spa_rus_slo_tsn_amh_nor_aeg_hin_ind_arw_zul_por_bem_jav_tha_tig_tml_ses_tsw_uzb_svk_eng_tur_bam_vie_heb_dgb_swt_xho	-0.172713276056478	-0.407378781646747	0.684666000037759
842	gam_ben_ses_rom_tig_amr_mlt_lit_uzb_tur_ewe_bat_swt_swe_guj_bsq_krd_hau_bam_cnt_ukr_slo_akn_glc_ven_rus_fin_igb_dyu_hun_mol_heb_geo_prs_dut_bul_hin_wly_chh_mcd_est_tsn_ind_eng_tag_jpn_tml_kor_arw_grk_dgb_ger_mao_urd_aeg_jav_mnd_lat_swa_pol_owc_alb_ita_pan_por_qcu_fre_scr_bos_lda_sid_ctl_sod_cze_sun_spa_cic_nor_bem_mly_tha_amh_knd_fbf_moo_aze_afr_svk_azi_tsw_vie_anl_zul_yor_xho	-0.690967546146905	-1.66060058597361	0.100161736569981
843	sod_mol_bam_swe_mlt_amh_heb_mcd_uzb_aze_xho_jav_tsn_grk_pol_bsq_krd_hau_akn_mnd_guj_bos_zul_lat_igb_nor_est_swt_dgb_hun_ben_anl_geo_alb_lit_cze_ctl_chh_amr_rus_fin_ses_sun_ita_mao_jpn_tml_kor_afr_por_cic_svk_tag_fre_owc_ind_cnt_hin_ven_spa_sid_arw_eng_ukr_bul_qcu_dut_ger_prs_fbf_gam_glc_wly_scr_mly_slo_ewe_urd_yor_bat_tha_aeg_knd_swa_dyu_azi_pan_rom_tur_moo_vie_tig_tsw_bem_lda	-0.626158762994727	-1.49508704624402	0.138277356196304
844	chh_glc_ewe_scr_amh_amr_hau_lat_azi_tur_lda_jav_tsn_nor_por_bsq_prs_anl_ses_cnt_swe_pol_tsw_eng_bam_mol_fin_moo_igb_est_guj_gam_geo_arw_krd_fre_mcd_aeg_sid_alb_hun_bem_mly_lit_ind_jpn_knd_kor_grk_pan_fbf_spa_bat_cze_mlt_mao_mnd_bul_dgb_svk_tig_ita_dut_afr_bos_qcu_hin_rus_ger_dyu_wly_ben_sod_rom_sun_ctl_ven_slo_zul_tag_tha_heb_tml_cic_swa_uzb_urd_ukr_aze_xho_vie_owc_swt_yor_akn	-0.906207810372068	-2.19524585640023	0.0306347919517793
845	sod_bul_ses_ben_sid_aeg_hau_svk_tur_aze_moo_jav_bem_alb_dut_bsq_hin_amh_lda_cnt_lit_rom_swa_nor_zul_fre_est_ven_tsw_hun_ctl_mlt_geo_lat_pol_eng_urd_anl_gam_ita_fin_fbf_sun_grk_mly_jpn_knd_kor_prs_afr_swt_rus_ind_scr_owc_tag_mnd_guj_ewe_swe_amr_cze_ukr_bos_por_qcu_mol_arw_spa_dgb_tig_krd_chh_slo_bat_mcd_igb_pan_cic_mao_tha_heb_tml_bam_xho_azi_ger_glc_uzb_dyu_vie_wly_akn_yor_tsn	-0.611085799209682	-1.45904155541631	0.147923049898222
846	anl_cze_xho_bul_sod_amh_mlt_dut_uzb_aze_moo_mly_lda_swe_urd_bsq_ben_wly_tsn_cnt_slo_scr_akn_ukr_yor_lit_fin_tsw_cic_hun_prs_aeg_geo_alb_rus_ctl_svk_tig_sid_nor_est_zul_jav_hin_bat_jpn_knd_kor_fre_ita_dyu_ger_tag_mol_heb_mao_mnd_grk_ewe_pol_gam_spa_rom_lat_pan_qcu_eng_afr_mcd_ses_amr_guj_hau_glc_sun_bos_igb_krd_ven_ind_tha_owc_tml_dgb_swa_azi_por_arw_tur_bem_vie_chh_fbf_bam_swt	-0.133085821140135	-0.313760200437009	0.754405855882811
847	mlt_alb_igb_ita_wly_amh_chh_dut_tur_aze_ven_sun_tsn_bos_ben_bsq_lit_owc_dyu_mnd_glc_spa_cic_slo_yor_urd_est_zul_xho_fin_cze_sid_geo_svk_ukr_por_hin_hau_gam_pan_hun_bem_tag_scr_jav_jpn_tml_kor_ger_pol_lda_fre_mly_arw_anl_bat_cnt_prs_moo_lat_aeg_rus_krd_afr_nor_qcu_guj_eng_grk_ewe_amr_swe_sod_bul_ind_mcd_ses_mol_fbf_mao_tha_heb_knd_swa_dgb_azi_ctl_rom_uzb_bam_vie_tig_tsw_akn_swt	0.571566567770371	1.35201041912304	0.179650873983871
848	gam_prs_ses_hin_mlt_owc_chh_nor_aze_tur_swa_ind_tsw_alb_bos_bsq_urd_sid_ven_cnt_glc_arw_tsn_fre_dgb_swe_est_akn_yor_fin_rom_sod_geo_guj_pan_cze_mol_tig_aeg_ctl_hun_fbf_tag_svk_bat_jpn_knd_kor_mcd_eng_moo_afr_sun_krd_amh_jav_mnd_ita_cic_lit_hau_pol_ukr_rus_grk_qcu_lat_por_ger_lda_amr_ben_wly_dut_mly_slo_swt_bul_ewe_mao_tha_anl_tml_bem_zul_uzb_scr_spa_azi_igb_vie_heb_bam_xho_dyu	-0.137261538941179	-0.323963679680656	0.746692986047201
849	wly_scr_akn_por_amh_hau_mlt_pan_azi_aze_lda_bat_fbf_cze_glc_bsq_lit_aeg_xho_cnt_mol_urd_moo_spa_dyu_slo_fin_cic_igb_hun_rus_tig_geo_rom_ctl_eng_ita_heb_chh_alb_est_ses_ind_ukr_tag_jpn_tml_kor_bos_afr_yor_dut_mao_fre_gam_jav_mnd_svk_zul_hin_sid_swe_nor_guj_grk_qcu_mcd_krd_lat_tsn_owc_ben_amr_bul_sun_prs_swa_arw_ewe_mly_tha_sod_knd_ven_tsw_tur_ger_pol_uzb_swt_vie_anl_bem_dgb_bam	-1.17822300457091	-2.90398562486019	0.00460225971968159
850	mlt_spa_ewe_slo_wly_tig_owc_bos_azi_tur_zul_ind_swa_ita_ger_bsq_lat_hau_bam_mnd_swe_guj_tsw_cze_swt_dut_fin_cic_igb_hun_fre_gam_geo_scr_rus_alb_svk_amh_amr_mcd_est_yor_mao_mol_mly_jpn_knd_kor_por_lit_ses_urd_sun_hin_sod_tag_cnt_arw_dyu_eng_anl_prs_pol_ctl_krd_qcu_rom_pan_afr_tsn_heb_glc_aeg_bul_jav_ukr_bem_ben_akn_bat_tha_sid_tml_xho_dgb_aze_nor_grk_uzb_fbf_vie_chh_ven_lda_moo	0.523264605665751	1.23620823283795	0.219494312828
851	aeg_lit_akn_cze_chh_amh_tig_swe_azi_aze_ewe_mly_dyu_grk_lat_bsq_eng_sid_ses_cnt_pol_mol_yor_ben_igb_krd_hun_ven_bem_est_dut_anl_geo_ctl_ger_ukr_pan_sod_owc_prs_fin_lda_jav_arw_sun_jpn_knd_kor_bos_glc_tsw_urd_tag_guj_mlt_ind_mnd_svk_cic_hin_hau_ita_alb_bul_mcd_qcu_fre_afr_rus_swa_heb_spa_amr_slo_bat_rom_moo_scr_fbf_mao_tha_gam_tml_dgb_swt_uzb_nor_por_tur_xho_vie_wly_bam_zul_tsn	-0.239740496798722	-0.56673393574422	0.572260232882426
852	wly_scr_lda_ita_anl_owc_gam_eng_uzb_tur_fbf_mly_akn_rus_por_bsq_mol_sid_xho_cnt_ctl_prs_swt_dut_moo_krd_fin_swa_ewe_hun_rom_hau_geo_lat_spa_arw_swe_tig_amr_pol_est_igb_sun_ukr_mao_jpn_tml_kor_ger_nor_dgb_afr_jav_hin_mlt_tag_mnd_bos_ven_alb_aeg_ben_lit_grk_guj_qcu_cze_bul_mcd_tsn_heb_pan_sod_fre_ind_glc_cic_slo_tsw_bat_tha_amh_knd_zul_dyu_aze_svk_urd_azi_bam_vie_chh_ses_bem_yor	0.562866920897552	1.33067430728837	0.186549676951044
853	sod_pan_igb_scr_mlt_wly_amh_afr_tur_azi_cic_bat_tsn_ben_cze_bsq_ger_gam_yor_cnt_glc_alb_dgb_spa_xho_krd_hun_lda_ses_fin_eng_amr_geo_bos_arw_ukr_mcd_owc_heb_rom_est_swa_mly_mol_jav_jpn_tml_kor_guj_svk_swt_bul_sun_grk_hau_tag_mnd_dut_dyu_pol_anl_lat_prs_lit_nor_qcu_ctl_ita_fre_fbf_tig_por_aeg_rus_ind_hin_ven_urd_ewe_mao_tha_sid_knd_bam_bem_aze_slo_swe_uzb_akn_vie_chh_tsw_moo_zul	0.412409152929883	0.974149984459943	0.332509110317328
854	amr_ukr_swt_dut_wly_anl_hau_ben_azi_aze_bem_tag_fbf_nor_bos_bsq_lit_sid_igb_mnd_grk_pol_ses_prs_swa_glc_hun_cic_akn_fin_lat_tig_geo_ger_svk_fre_spa_owc_heb_pan_est_ven_mly_mol_jav_jpn_knd_kor_afr_slo_lda_ctl_mao_krd_gam_bat_cnt_ita_tsw_rom_sod_por_rus_cze_scr_qcu_mcd_urd_eng_xho_chh_alb_aeg_hin_sun_guj_dyu_arw_yor_ind_tha_mlt_tml_bam_ewe_tur_swe_bul_uzb_dgb_vie_amh_tsn_moo_zul	-0.58504073710579	-1.39544454103136	0.166204970547542
855	mlt_rus_lda_slo_amr_hau_owc_bos_tur_azi_moo_sun_dgb_svk_dut_bsq_rom_anl_swa_mnd_glc_mol_yor_nor_akn_swe_fin_igb_ven_est_mcd_tig_geo_hin_alb_ctl_urd_gam_sod_lat_hun_bam_mao_grk_ind_jpn_knd_kor_guj_cze_zul_eng_mly_ukr_heb_jav_cnt_afr_xho_ita_aeg_spa_ben_pol_arw_qcu_lit_prs_bul_dyu_sid_por_wly_ger_bat_krd_fbf_pan_tsw_tag_tha_amh_tml_cic_tsn_uzb_scr_fre_aze_bem_vie_chh_ses_swt_ewe	-0.0665693081479675	-0.156931490960086	0.875639032653695
856	heb_grk_xho_ger_gam_amh_aeg_bul_uzb_tur_swt_jav_bem_prs_bos_bsq_rus_owc_yor_mnd_por_swe_igb_svk_swa_arw_est_akn_ewe_fin_pol_tig_geo_urd_ben_fre_lit_sod_sid_mcd_hun_dyu_tag_dut_mly_jpn_knd_kor_ctl_hin_moo_scr_mao_lat_wly_bat_cnt_guj_tsw_alb_anl_pan_nor_mol_glc_qcu_ita_slo_rom_zul_amr_krd_mlt_cze_ind_eng_dgb_ukr_cic_sun_tha_hau_tml_ses_tsn_aze_afr_spa_azi_ven_vie_chh_fbf_lda_bam	0.0854274554420642	0.20113456553396	0.841032606601923
857	sid_rus_ewe_por_heb_mlt_wly_dut_azi_tur_akn_bat_bem_krd_cze_bsq_ukr_chh_dgb_cnt_glc_spa_swa_nor_bam_alb_est_ses_cic_hun_arw_anl_geo_pan_ger_prs_eng_owc_aeg_bul_fin_tsn_tag_scr_mao_jpn_knd_kor_guj_mcd_zul_lat_ind_mol_sod_sun_mnd_svk_yor_ben_hau_hin_fre_rom_bos_qcu_lit_afr_slo_swt_amh_urd_gam_grk_mly_ita_dyu_swe_igb_jav_tha_tig_tml_ven_xho_aze_pol_ctl_uzb_moo_vie_amr_fbf_tsw_lda	-0.515841457974844	-1.22847998758408	0.222366580851394
858	tig_scr_moo_spa_sod_owc_heb_ita_aze_tur_ewe_sun_cic_alb_rus_bsq_hin_gam_tsn_mnd_mol_lat_bam_swe_tsw_slo_est_ven_ses_fin_glc_aeg_geo_dut_cze_mcd_grk_amr_wly_ger_hun_yor_bat_nor_ind_jpn_tml_kor_ctl_afr_dyu_ukr_mao_bos_sid_mly_cnt_bul_xho_pan_anl_prs_arw_por_urd_qcu_svk_pol_rom_igb_chh_lit_mlt_krd_jav_guj_dgb_fre_fbf_tag_tha_hau_knd_akn_lda_azi_eng_ben_uzb_zul_vie_amh_bem_swt_swa	0.050341577211444	0.118611451755908	0.905839014633493
859	gam_hin_dgb_krd_anl_heb_sod_slo_tur_azi_ewe_jav_swt_lit_rom_bsq_alb_amr_lda_mnd_swe_eng_tsn_spa_akn_mol_est_ven_dyu_fin_grk_aeg_geo_ben_glc_pan_ctl_mlt_owc_ita_hun_bem_sun_guj_ind_jpn_knd_kor_prs_bul_tsw_rus_mly_pol_wly_tag_cnt_urd_igb_mcd_chh_fre_lat_nor_por_qcu_cze_afr_svk_ses_sid_ukr_hau_arw_mao_bos_swa_dut_yor_bat_tha_tig_tml_zul_bam_aze_ger_scr_uzb_xho_vie_amh_moo_fbf_cic	-0.307259121385751	-0.726807086599151	0.469169659996705
860	mlt_pan_igb_mcd_amr_hau_tig_ben_azi_tur_ven_jav_cic_mol_guj_bsq_glc_amh_lda_cnt_ctl_arw_swt_urd_bem_fre_fin_ses_swa_hun_lit_heb_geo_prs_spa_nor_ukr_gam_sid_grk_est_fbf_mly_alb_bat_jpn_knd_kor_hin_lat_moo_swe_ind_rom_chh_tag_mnd_cze_ewe_pol_wly_scr_eng_krd_ger_qcu_dut_afr_slo_akn_aeg_bul_owc_por_mao_rus_tsn_svk_dyu_sun_tha_anl_tml_tsw_yor_uzb_ita_bos_aze_xho_vie_sod_bam_dgb_zul	0.0733598796479186	0.172637241364245	0.863311731403504
861	sod_krd_tsn_scr_anl_aeg_amh_prs_tur_aze_ses_sun_ven_arw_alb_bsq_ita_heb_fbf_mnd_ukr_eng_ewe_lat_xho_cze_est_lda_bem_hun_dut_tig_geo_urd_fre_grk_slo_hau_mlt_rom_fin_swa_mao_ger_mly_jpn_knd_kor_bos_glc_tsw_ben_jav_spa_gam_tag_cnt_ctl_dgb_mol_wly_afr_guj_hin_pan_qcu_bul_mcd_por_zul_amr_nor_owc_svk_ind_swe_akn_rus_yor_bat_tha_sid_tml_bam_swt_uzb_pol_lit_azi_dyu_vie_chh_moo_igb_cic	0.461335210231817	1.09214904116829	0.277588800401928
862	gam_ita_fbf_bos_sid_owc_chh_fre_azi_uzb_moo_sun_bem_grk_alb_bsq_dut_tig_yor_mnd_glc_svk_xho_guj_igb_por_fin_tsn_lda_hun_ctl_hau_geo_pol_bul_arw_ukr_mlt_aeg_prs_est_tsw_ind_pan_mly_jpn_tml_kor_mcd_spa_akn_ger_tag_mol_anl_jav_cnt_afr_dyu_krd_amh_scr_urd_rus_swe_qcu_lit_nor_rom_swt_heb_lat_wly_cze_bat_hin_cic_eng_ven_mao_tha_sod_knd_zul_bam_aze_slo_ben_tur_ses_vie_amr_ewe_dgb_swa	-0.222803295720987	-0.526749310012326	0.59962184510708
863	aeg_rus_cic_urd_sod_chh_amr_svk_uzb_aze_tsn_bat_dgb_scr_mcd_bsq_spa_heb_tsw_cnt_lit_arw_xho_ctl_ven_grk_est_bem_fbf_fin_cze_amh_geo_fre_por_eng_nor_anl_mlt_slo_hun_lda_ind_ita_tag_jpn_tml_kor_prs_alb_swa_guj_mly_krd_gam_mao_mnd_hin_zul_ukr_tig_glc_bos_ger_bul_qcu_pol_mol_swe_akn_owc_pan_sid_lat_sun_afr_swt_ben_igb_jav_tha_hau_knd_bam_dyu_azi_dut_rom_tur_moo_vie_wly_ses_yor_ewe	-0.740863769143957	-1.77891873743154	0.078520447993651
864	chh_ita_tsw_dut_amh_tig_anl_fre_uzb_tur_bam_mly_igb_rus_por_bsq_grk_amr_tsn_mnd_mcd_bul_xho_lat_ses_guj_est_ven_fbf_hun_arw_wly_geo_prs_scr_lit_afr_sod_hau_rom_fin_swa_tag_krd_ind_jpn_knd_kor_pan_alb_dyu_svk_mao_cze_heb_sun_cnt_urd_zul_hin_aeg_bos_glc_nor_swe_qcu_pol_ger_eng_moo_owc_slo_gam_mol_jav_ukr_yor_ben_cic_bat_tha_sid_tml_bem_ewe_aze_ctl_spa_azi_swt_vie_mlt_akn_lda_dgb	-0.314751170946358	-0.745023022895655	0.458136471489243
865	aeg_glc_moo_guj_hau_mlt_sod_ita_uzb_aze_ven_mao_tsn_krd_ukr_bsq_ben_gam_yor_mnd_scr_swe_ses_por_igb_pol_hun_akn_lda_est_rom_heb_geo_grk_cze_lit_hin_anl_tig_mol_fin_tsw_mly_slo_jav_jpn_tml_kor_bul_lat_fbf_svk_sun_dut_amr_bat_cnt_alb_bem_rus_amh_arw_afr_nor_mcd_qcu_urd_ctl_fre_swa_wly_pan_chh_bos_ind_spa_dyu_eng_cic_tag_tha_sid_knd_bam_ewe_tur_ger_prs_azi_swt_vie_owc_zul_xho_dgb	-0.256970583814227	-0.607617576261135	0.544922001877749
866	sod_cze_igb_svk_sid_aeg_anl_hin_tur_azi_dgb_bat_swa_prs_lit_bsq_mcd_mlt_tsn_cnt_pol_ctl_yor_fre_moo_scr_hun_akn_ses_fin_ukr_amh_geo_spa_mol_pan_alb_amr_wly_afr_est_ewe_ind_ita_jav_jpn_tml_kor_glc_nor_ven_arw_tag_ben_chh_mly_mnd_swe_zul_lat_gam_dut_grk_guj_slo_qcu_krd_bos_bul_xho_hau_rus_owc_urd_mao_rom_bem_ger_lda_sun_tha_tig_knd_tsw_bam_uzb_por_eng_aze_dyu_vie_heb_cic_swt_fbf	-0.941940007915078	-2.28513714380481	0.0245776500522462
867	owc_cze_igb_hin_mlt_sid_tig_alb_azi_tur_yor_jav_tsn_swe_glc_bsq_krd_wly_fbf_mnd_spa_arw_ven_ger_swa_bos_est_swt_xho_hun_afr_amh_geo_guj_fre_slo_lat_aeg_amr_grk_fin_bem_tag_rus_ind_jpn_tml_kor_ita_nor_dgb_ukr_mao_eng_chh_mly_cnt_pan_bam_prs_hau_lit_pol_rom_svk_qcu_scr_urd_por_tsw_sod_mcd_gam_ctl_bat_mol_ewe_ben_akn_sun_tha_heb_knd_zul_cic_aze_dut_bul_uzb_moo_vie_anl_lda_dyu_ses	-0.930679264002392	-2.2612087809221	0.0260772639065079
868	amr_svk_dgb_lat_sod_wly_tig_fre_aze_uzb_akn_mly_cic_grk_hin_bsq_por_amh_swt_mnd_ben_arw_lda_ger_yor_scr_hun_ewe_igb_fin_mcd_owc_geo_ctl_krd_mol_pol_anl_aeg_afr_est_ses_tag_alb_sun_jpn_knd_kor_spa_guj_swa_rus_ind_slo_hau_jav_cnt_urd_tsw_nor_mlt_dut_pan_swe_lit_qcu_glc_bul_prs_xho_heb_rom_chh_ukr_bat_ita_bam_bos_moo_mao_tha_gam_tml_zul_ven_tur_cze_eng_azi_tsn_vie_sid_fbf_dyu_bem	-0.869612370191424	-2.10606154299765	0.0378927893185212
869	sid_ctl_swt_ukr_owc_wly_anl_por_azi_tur_moo_sun_ewe_afr_grk_bsq_lat_amh_akn_cnt_mcd_pol_ses_rom_lda_dut_est_dyu_tsw_hun_arw_heb_geo_urd_scr_lit_glc_amr_mlt_bos_fin_bem_mao_ger_ind_jpn_knd_kor_nor_spa_zul_fre_mly_svk_hau_jav_mnd_pan_xho_mol_tig_ita_bul_swe_eng_qcu_slo_krd_hin_yor_gam_guj_chh_cze_bat_alb_swa_prs_igb_tag_tha_sod_tml_dgb_ven_aze_ben_rus_uzb_cic_vie_aeg_fbf_tsn_bam	-0.981234062261318	-2.38606969380589	0.0190558905162286
870	heb_cze_fbf_pan_aeg_owc_mlt_grk_tur_uzb_tsw_mly_bem_afr_glc_bsq_lat_sid_zul_mnd_prs_rus_swt_bos_cic_pol_fin_xho_lda_hun_urd_tig_geo_eng_ben_mol_bul_amr_sod_lit_est_igb_mao_alb_sun_jpn_tml_kor_rom_svk_ven_slo_jav_fre_gam_ind_cnt_ger_ewe_dut_chh_krd_por_arw_ita_qcu_ukr_ctl_mcd_dgb_wly_spa_anl_scr_bat_hin_swa_swe_moo_tag_tha_amh_knd_yor_tsn_azi_nor_guj_aze_dyu_vie_hau_bam_akn_ses	-0.275325660624843	-0.650724003681227	0.516829160412027
871	mlt_urd_swt_bos_anl_amr_hau_ukr_azi_uzb_xho_mao_tsn_cze_pol_bsq_ita_owc_yor_cnt_ctl_eng_ven_slo_ewe_alb_hun_ses_zul_fin_guj_sod_geo_svk_lit_spa_hin_sid_aeg_rom_est_cic_mly_grk_sun_jpn_tml_kor_glc_dut_bem_pan_bat_lat_tig_jav_mnd_fre_akn_afr_chh_prs_mcd_arw_por_qcu_bul_scr_rus_dyu_heb_krd_gam_mol_ind_ben_tsw_swe_swa_tag_tha_wly_knd_dgb_fbf_aze_ger_nor_tur_bam_vie_amh_moo_lda_igb	-0.711859340956946	-1.70621789165074	0.0913049696595606
872	wly_mol_xho_pan_owc_mlt_sid_afr_aze_tur_cic_mly_dyu_fre_guj_bsq_urd_chh_bem_cnt_arw_glc_bam_scr_fbf_pol_hun_tsn_ven_est_alb_tig_geo_ita_rus_slo_lat_heb_amr_ctl_fin_zul_bat_svk_mao_jpn_tml_kor_ger_hin_tsw_grk_sun_eng_gam_jav_mnd_dut_akn_bos_hau_prs_krd_mcd_por_qcu_cze_ukr_spa_moo_amh_rom_sod_bul_ind_ben_ewe_nor_lda_tag_tha_anl_knd_swt_ses_uzb_lit_swe_azi_yor_vie_aeg_swa_dgb_igb	-1.2543424494958	-3.11171350110479	0.00247067802342628
873	amr_glc_igb_mol_heb_hau_wly_dut_aze_tur_cic_tag_bem_rus_mcd_bsq_por_aeg_fbf_mnd_ita_rom_xho_prs_lda_eng_hun_tsw_tsn_fin_slo_gam_geo_pol_ger_bul_ukr_mlt_anl_nor_est_bam_mly_scr_jav_jpn_knd_kor_bos_grk_dgb_afr_bat_svk_chh_mao_cnt_alb_swt_lat_tig_arw_ben_ctl_cze_qcu_lit_krd_guj_dyu_sod_fre_sid_pan_sun_hin_swa_spa_akn_ind_tha_owc_tml_ven_moo_uzb_swe_urd_azi_ses_vie_amh_ewe_zul_yor	-0.467687830077687	-1.11046710335079	0.269660700361104
874	gam_spa_akn_rus_owc_tig_heb_lit_uzb_aze_dgb_sun_cic_mcd_guj_bsq_lat_sid_xho_cnt_eng_nor_ses_alb_moo_bul_est_igb_swt_hun_pan_chh_geo_rom_prs_scr_urd_anl_hau_ger_fin_lda_tag_slo_mly_jpn_tml_kor_svk_ben_zul_pol_ind_swe_aeg_jav_mnd_bos_fbf_fre_wly_grk_ctl_hin_dut_qcu_glc_por_ukr_bem_sod_afr_amr_arw_mao_mol_yor_krd_dyu_bat_tha_mlt_knd_tsn_ewe_tur_ita_cze_azi_bam_vie_amh_tsw_ven_swa	-0.0844009975866987	-0.198891075708962	0.842782123404014
875	owc_svk_ven_cze_sod_sid_hau_slo_tur_azi_tsn_bat_dgb_rus_spa_bsq_guj_amh_swt_mnd_dut_ctl_dyu_pan_swa_mol_fin_akn_yor_hun_ita_chh_geo_bul_grk_bos_eng_mlt_wly_pol_est_moo_mly_nor_jav_jpn_tml_kor_ben_ukr_zul_por_sun_glc_gam_mao_cnt_krd_bem_ger_anl_lit_lat_rom_arw_qcu_afr_prs_alb_ses_aeg_urd_heb_fre_tag_mcd_lda_hin_igb_ind_tha_tig_knd_ewe_tsw_aze_scr_swe_uzb_xho_vie_amr_bam_fbf_cic	0.449001321304721	1.06145400683255	0.291232349196491
876	hau_ctl_cic_swe_sid_tig_aeg_mcd_uzb_azi_yor_sun_bem_scr_slo_bsq_eng_sod_dgb_cnt_dut_bos_akn_svk_zul_por_est_tsw_xho_fin_nor_anl_geo_cze_urd_lit_afr_amh_heb_rus_hun_fbf_mly_ger_ind_jpn_tml_kor_alb_mol_moo_pan_tag_spa_mlt_bat_mnd_ukr_swa_pol_chh_krd_grk_glc_bul_qcu_hin_prs_ita_tsn_wly_ben_amr_fre_jav_arw_lda_rom_igb_mao_tha_gam_knd_ses_swt_tur_guj_lat_aze_bam_vie_owc_ven_ewe_dyu	-0.273261718444269	-0.645613084759273	0.52011971888743
877	owc_spa_fbf_alb_amh_hau_sid_ger_aze_tur_xho_sun_ses_afr_cze_bsq_dut_wly_dgb_mnd_svk_rus_tsw_pol_swa_bul_est_akn_ven_fin_glc_heb_geo_lat_slo_por_ben_mlt_amr_pan_hun_bam_jav_swe_ind_jpn_knd_kor_mcd_arw_moo_ita_mao_guj_anl_mly_cnt_grk_zul_lit_gam_rom_ukr_mol_krd_qcu_scr_bos_fre_tsn_sod_ctl_aeg_nor_tag_eng_dyu_prs_swt_bat_tha_tig_tml_yor_igb_uzb_hin_urd_azi_lda_vie_chh_bem_cic_ewe	0.428889191447682	1.01136091753817	0.314467806205519
878	hau_mcd_swt_swe_aeg_chh_wly_grk_azi_uzb_tsw_sun_moo_lit_pan_bsq_bul_heb_lda_mnd_lat_rom_ewe_pol_bam_guj_est_bem_dyu_hun_arw_owc_geo_bos_ger_nor_spa_sid_amh_prs_fin_zul_mly_afr_ind_jpn_knd_kor_svk_cze_tsn_dut_jav_ita_gam_tag_cnt_ukr_ven_eng_amr_mol_ben_glc_por_qcu_fre_ctl_rus_akn_tig_krd_mlt_hin_bat_scr_xho_alb_dgb_mao_tha_anl_tml_swa_igb_aze_slo_urd_tur_ses_vie_sod_yor_fbf_cic	-0.296404306956902	-0.700487101775619	0.485371959613018
879	chh_bul_bam_eng_owc_wly_mlt_dut_tur_aze_cic_tag_tsn_rus_ukr_bsq_prs_hau_ewe_cnt_ger_nor_yor_afr_xho_ita_fin_swt_fbf_est_swe_amr_geo_krd_glc_lat_ctl_heb_sod_alb_hun_igb_mao_lit_sun_jpn_knd_kor_mcd_rom_zul_pol_jav_scr_gam_bat_mnd_slo_dgb_bos_tig_cze_grk_mol_pan_qcu_urd_hin_por_dyu_sid_ben_aeg_guj_mly_fre_moo_spa_lda_ind_tha_amh_tml_bem_akn_uzb_svk_arw_azi_ven_vie_anl_ses_swa_tsw	-0.275531949961926	-0.651774209218766	0.516154367393273
880	amr_ben_ven_por_heb_chh_sod_pan_uzb_aze_ewe_jav_lda_fre_hin_bsq_bul_aeg_xho_cnt_arw_ctl_bem_krd_zul_cze_est_igb_cic_fin_nor_anl_geo_rus_pol_lat_dut_gam_wly_urd_hun_moo_tag_rom_mly_jpn_tml_kor_scr_mcd_swa_spa_mao_guj_owc_sun_mnd_prs_tsw_svk_sid_grk_mol_glc_ger_qcu_ita_slo_swe_dgb_amh_afr_mlt_ukr_bat_bos_ses_alb_tsn_ind_tha_hau_knd_akn_dyu_tur_eng_lit_azi_fbf_vie_tig_yor_swt_bam	-0.0592198045184378	-0.139466095176844	0.88938343038605
881	chh_arw_zul_afr_amh_amr_wly_pan_aze_uzb_yor_jav_akn_ger_guj_bsq_scr_tig_ewe_mnd_fre_nor_moo_bos_bem_lit_hun_cic_dgb_est_cze_sid_geo_krd_mol_alb_glc_aeg_sod_hin_fin_ses_mao_grk_ind_jpn_knd_kor_ita_mcd_swa_bul_sun_ben_anl_bat_cnt_por_tsw_urd_mlt_rom_spa_ctl_slo_qcu_prs_svk_swe_xho_heb_lat_owc_eng_tag_pol_igb_ukr_fbf_mly_tha_hau_tml_bam_tsn_azi_dut_rus_tur_ven_vie_gam_dyu_swt_lda	0.166400278568768	0.39215461349094	0.695841232702246
882	sod_por_dyu_glc_wly_gam_heb_mol_aze_azi_ses_mao_fbf_afr_slo_bsq_dut_amr_igb_mnd_fre_swe_bem_lat_tsn_pol_est_dgb_bam_hun_ger_chh_geo_ben_svk_krd_bos_hau_owc_scr_fin_ven_mly_rus_jav_jpn_knd_kor_urd_arw_swt_bul_ind_lit_anl_tag_cnt_mcd_swa_cze_mlt_hin_rom_ita_spa_qcu_alb_grk_prs_xho_tig_guj_sid_eng_bat_ukr_moo_ctl_yor_sun_tha_amh_tml_cic_zul_uzb_pan_nor_tur_akn_vie_aeg_tsw_ewe_lda	-0.24893148875138	-0.588446927694436	0.557658779945154
883	sid_grk_dgb_fre_amh_gam_tig_urd_tur_uzb_lda_bat_tsn_ben_nor_bsq_eng_sod_ven_mnd_hin_krd_swa_dut_moo_guj_fin_xho_tsw_hun_spa_anl_geo_pan_lat_arw_rom_amr_owc_cze_est_swt_mly_ita_jav_jpn_tml_kor_afr_ctl_bem_swe_tag_alb_wly_sun_cnt_slo_bam_mcd_aeg_prs_por_glc_bos_qcu_scr_svk_lit_akn_heb_ukr_mlt_bul_ind_ger_yor_pol_cic_mao_tha_hau_knd_igb_ses_aze_mol_rus_azi_zul_vie_chh_ewe_fbf_dyu	0.132229829141428	0.31209447639795	0.755667376856671
884	mlt_lat_moo_scr_gam_hau_sod_cze_aze_tur_swa_tag_fbf_ita_spa_bsq_prs_amh_xho_cnt_guj_hin_zul_ukr_dyu_ben_est_tsw_bem_hun_lit_aeg_geo_ctl_fre_bos_urd_anl_amr_eng_fin_bam_mly_pol_bat_jpn_tml_kor_arw_svk_yor_rom_ind_glc_tig_jav_mnd_slo_ven_pan_heb_ger_afr_swe_rus_qcu_mcd_krd_mol_tsn_wly_por_chh_bul_sun_alb_cic_dut_lda_mao_tha_owc_knd_igb_ewe_uzb_grk_nor_azi_swt_vie_sid_ses_dgb_akn	-0.603434257173462	-1.44024958531677	0.153154839925339
885	aeg_guj_swa_grk_sod_chh_amh_cze_aze_uzb_akn_sun_dgb_rus_ctl_bsq_pol_hau_fbf_mnd_mol_bul_zul_scr_ewe_bos_est_swt_dyu_fin_pan_tig_geo_mcd_hin_ben_ita_wly_anl_glc_hun_igb_mao_eng_bat_jpn_tml_kor_prs_dut_ses_ger_ind_spa_owc_jav_cnt_swe_moo_ukr_amr_alb_lat_fre_urd_qcu_krd_afr_por_xho_sid_nor_mlt_svk_tag_arw_bam_slo_lda_mly_tha_gam_knd_yor_tsn_azi_lit_rom_tur_tsw_vie_heb_ven_bem_cic	-0.601703736937049	-1.43611503805782	0.154324893124605
886	amr_afr_bem_grk_wly_gam_amh_svk_azi_aze_swa_sun_zul_fre_ctl_bsq_arw_hau_swt_cnt_glc_guj_dgb_pan_tsw_scr_fin_tsn_lda_est_bul_tig_geo_mcd_nor_swe_cze_mlt_owc_ger_hun_ewe_jav_krd_mao_jpn_knd_kor_mol_ita_fbf_rus_ind_prs_aeg_mly_mnd_dut_yor_rom_heb_lat_alb_urd_ben_qcu_hin_slo_spa_bam_sod_por_chh_pol_bat_ukr_xho_bos_cic_tag_tha_anl_tml_ven_moo_uzb_eng_lit_tur_akn_vie_sid_ses_dyu_igb	0.0629799284374547	0.148279305681289	0.882443378046383
887	heb_lat_tsn_urd_amr_mlt_owc_ukr_tur_azi_dgb_mly_ewe_hin_fre_bsq_afr_sod_moo_mnd_slo_guj_ven_mol_dyu_bos_est_tsw_xho_hun_lit_amh_geo_glc_scr_dut_bul_hau_chh_nor_fin_akn_jav_ctl_ind_jpn_knd_kor_grk_pol_yor_ger_bat_cze_gam_mao_cnt_eng_bam_ita_tig_swe_rom_mcd_arw_qcu_svk_por_rus_igb_anl_krd_aeg_pan_tag_spa_fbf_prs_bem_sun_tha_wly_tml_ses_cic_uzb_ben_alb_aze_lda_vie_sid_swt_zul_swa	-0.0688202073373123	-0.162016396071748	0.87164442688652
888	amh_rus_bam_dut_sid_sod_amr_pan_aze_uzb_bem_mly_dyu_nor_urd_bsq_ctl_gam_tsn_cnt_swe_glc_yor_lat_ewe_ita_est_igb_fbf_fin_bul_chh_geo_bos_por_eng_guj_owc_wly_ger_hun_ven_sun_prs_mao_jpn_tml_kor_pol_ukr_swa_slo_tag_ben_anl_ind_mnd_fre_tsw_krd_hau_rom_arw_grk_cze_qcu_svk_afr_hin_zul_mlt_spa_heb_mol_jav_scr_moo_alb_akn_bat_tha_aeg_knd_cic_ses_azi_mcd_lit_tur_xho_vie_tig_swt_lda_dgb	-0.00244969123053724	-0.00576457107188816	0.995412910724992
889	chh_guj_zul_mcd_mlt_owc_hau_fre_uzb_azi_swt_ind_fbf_ben_rus_bsq_svk_heb_swa_mnd_hin_arw_cic_ger_tsw_prs_hun_ewe_igb_est_rom_amh_geo_glc_krd_pan_nor_sid_tig_ctl_fin_ven_mao_swe_tag_jpn_tml_kor_spa_ita_moo_lat_mly_mol_amr_bat_cnt_cze_yor_eng_wly_afr_slo_alb_ukr_qcu_bul_dut_lit_bam_gam_grk_aeg_urd_jav_bos_tsn_pol_dgb_sun_tha_anl_knd_lda_akn_aze_por_scr_tur_ses_vie_sod_bem_xho_dyu	0.142870798013227	0.335928954816279	0.737681153028689
890	mlt_spa_ewe_alb_sod_amr_owc_ukr_tur_azi_swt_ind_zul_glc_slo_bsq_prs_chh_swa_mnd_bos_cze_bam_grk_yor_pan_fin_lda_ses_est_ctl_wly_geo_lit_scr_mol_pol_sid_aeg_svk_hun_dgb_jav_lat_mly_jpn_tml_kor_ita_eng_igb_swe_mao_hin_hau_bat_cnt_urd_xho_fre_gam_rus_krd_nor_por_qcu_ben_afr_rom_ven_anl_arw_heb_ger_sun_guj_cic_mcd_dyu_tag_tha_amh_knd_tsw_bem_uzb_bul_dut_aze_moo_vie_tig_akn_tsn_fbf	0.119888507438603	0.282097741541058	0.778495385004197
891	owc_lit_ses_bos_tig_aeg_chh_ger_aze_uzb_bem_tag_tsw_eng_dut_bsq_hin_gam_ewe_cnt_por_urd_swa_rom_lda_arw_fin_akn_tsn_est_swe_amh_geo_spa_glc_guj_nor_anl_wly_pol_hun_ven_sun_pan_jav_jpn_knd_kor_grk_slo_swt_prs_bat_mcd_hau_ind_mnd_ukr_dgb_rus_sod_alb_afr_cze_ctl_qcu_krd_lat_ben_igb_amr_bul_heb_fre_mly_svk_fbf_scr_moo_mao_tha_sid_tml_xho_dyu_azi_ita_mol_tur_zul_vie_mlt_bam_yor_cic	-0.152986967450215	-0.361215477279072	0.718757661472056
892	chh_swe_dyu_rus_amh_aeg_hau_slo_aze_azi_ven_mly_dgb_ita_lat_bsq_rom_mlt_swa_cnt_eng_glc_ewe_scr_lda_ben_hun_yor_igb_fin_grk_sod_geo_alb_pol_nor_prs_amr_sid_krd_est_bam_bat_spa_ind_jpn_tml_kor_arw_afr_tsw_cze_jav_bos_anl_mao_mnd_ukr_xho_lit_owc_ctl_pan_svk_mcd_qcu_mol_hin_guj_ses_heb_por_tig_dut_sun_bul_akn_fre_fbf_tag_tha_wly_knd_zul_bem_uzb_ger_urd_tur_moo_vie_gam_swt_tsn_cic	-0.423543087458765	-1.00654546154799	0.316764981672597
893	amh_alb_cic_svk_wly_sid_hau_prs_aze_azi_yor_ind_bam_cze_urd_bsq_spa_heb_swt_cnt_guj_nor_tsw_lit_ewe_bul_hun_bem_zul_est_swe_chh_geo_mol_ita_eng_scr_sod_aeg_krd_fin_xho_mao_por_sun_jpn_tml_kor_ctl_hin_akn_ben_jav_rom_mlt_tag_mnd_grk_moo_slo_amr_rus_arw_pan_ger_qcu_bos_pol_dut_ses_owc_afr_anl_glc_mly_lat_igb_ukr_tsn_bat_tha_gam_knd_fbf_dyu_tur_fre_mcd_uzb_ven_vie_tig_dgb_lda_swa	-0.0622731246892148	-0.146708019478185	0.883680047799189
894	hau_ita_ses_afr_chh_gam_tig_lit_azi_aze_fbf_mao_swa_hin_lat_bsq_por_owc_bem_mnd_pan_krd_yor_rus_lda_mol_fin_xho_dyu_est_slo_mlt_geo_ctl_bul_bos_fre_aeg_anl_guj_hun_zul_sun_arw_bat_jpn_knd_kor_nor_grk_tsn_ger_tag_alb_amr_jav_cnt_urd_akn_pol_sod_eng_glc_swe_mcd_qcu_spa_svk_prs_dgb_amh_ukr_heb_scr_ind_ben_moo_rom_ven_mly_tha_sid_tml_ewe_swt_tur_cze_dut_uzb_tsw_vie_wly_bam_igb_cic	-0.520291513785586	-1.23969134495557	0.218208668625643
895	sid_pan_lda_prs_sod_amh_tig_krd_tur_uzb_ses_bat_xho_lat_alb_bsq_pol_hau_moo_cnt_ger_mol_bem_ben_swt_urd_est_fbf_tsw_fin_bos_anl_geo_rom_fre_eng_guj_wly_amr_ctl_hun_tsn_ind_grk_mao_jpn_knd_kor_afr_spa_dgb_lit_tag_ita_aeg_sun_mnd_ukr_igb_slo_chh_scr_hin_por_rus_qcu_arw_glc_svk_yor_owc_bul_mlt_dut_mly_swe_cic_nor_swa_jav_tha_gam_tml_zul_ven_aze_mcd_cze_azi_ewe_vie_heb_bam_dyu_akn	-0.218990202369392	-0.517153315605277	0.60627694521233
896	hau_scr_ven_mcd_wly_amr_amh_mol_azi_uzb_tsn_mly_bam_afr_hin_bsq_urd_owc_swt_mnd_ger_svk_akn_glc_bem_grk_hun_zul_swa_est_pol_sid_geo_ben_prs_swe_slo_gam_anl_ukr_fin_dgb_sun_lat_tag_jpn_knd_kor_bos_krd_cic_nor_ind_pan_mlt_jav_cnt_fre_ewe_ctl_heb_alb_eng_bul_guj_qcu_lit_arw_ita_lda_aeg_por_chh_cze_mao_spa_xho_dut_fbf_bat_tha_sod_tml_dyu_igb_aze_rus_rom_tur_moo_vie_tig_tsw_yor_ses	-0.180679245857535	-0.426446546981352	0.670767976794998
897	hau_arw_bem_guj_aeg_chh_sod_prs_aze_tur_fbf_ind_ses_fre_bos_bsq_dut_gam_ven_mnd_afr_grk_moo_mcd_akn_cze_est_igb_dgb_fin_por_sid_geo_rom_krd_ukr_glc_wly_amr_bul_hun_swa_sun_nor_mly_jpn_tml_kor_lit_pol_xho_ben_tag_lat_mlt_mao_cnt_scr_lda_ger_owc_rus_mol_swe_svk_qcu_ita_ctl_pan_swt_heb_eng_tig_slo_jav_spa_dyu_hin_yor_bat_tha_anl_knd_zul_bam_azi_urd_alb_uzb_tsw_vie_amh_ewe_cic_tsn	-0.0660865876945703	-0.155921971028706	0.876432479123343
898	amr_grk_dyu_slo_aeg_gam_owc_pan_uzb_tur_bem_sun_bam_glc_rom_bsq_eng_wly_igb_mnd_lat_afr_fbf_dut_moo_rus_hun_swt_tsn_est_krd_chh_geo_mol_ben_swe_urd_amh_sid_bul_fin_swa_ind_svk_tag_jpn_knd_kor_por_ukr_ses_bos_mly_ita_hau_jav_cnt_cze_zul_lit_mlt_fre_guj_pol_ctl_qcu_alb_arw_hin_lda_tig_nor_heb_ger_bat_prs_cic_spa_dgb_mao_tha_anl_tml_ewe_akn_aze_mcd_scr_azi_yor_vie_sod_tsw_xho_ven	0.432755441586975	1.02133099169096	0.30974712305329
899	sod_eng_moo_glc_sid_owc_chh_alb_uzb_aze_ewe_tag_ven_ben_slo_bsq_hin_aeg_igb_cnt_grk_urd_zul_cze_swt_bos_hun_yor_dgb_fin_bul_tig_geo_pol_mcd_prs_fre_hau_amh_spa_est_xho_bat_ita_mao_jpn_tml_kor_svk_swe_fbf_mol_mly_scr_heb_sun_mnd_lat_ses_ukr_gam_pan_dut_nor_krd_qcu_por_lit_afr_tsw_mlt_rus_wly_rom_jav_arw_swa_ctl_cic_ind_tha_anl_knd_bem_dyu_tur_ger_guj_azi_lda_vie_amr_akn_bam_tsn	-0.442546887020332	-1.05121292299103	0.295884666612964
900	amh_ben_yor_por_sid_chh_amr_ukr_azi_tur_tsw_bat_tsn_mol_svk_bsq_alb_heb_ses_cnt_ita_nor_ven_glc_swt_swe_hun_igb_ewe_est_pan_gam_geo_dut_krd_slo_guj_aeg_tig_ger_fin_swa_jav_pol_tag_jpn_knd_kor_cze_bos_cic_prs_mly_afr_anl_ind_mnd_eng_akn_spa_sod_lat_grk_rus_scr_qcu_rom_ctl_mcd_dgb_wly_urd_owc_hin_sun_bul_moo_lit_bam_mao_tha_hau_tml_fbf_lda_uzb_arw_fre_aze_bem_vie_mlt_dyu_xho_zul	-0.0888521656822025	-0.2094490170669	0.834555857043649
901	amh_fre_yor_bul_chh_amr_tig_ctl_azi_tur_bam_bat_tsn_mol_pol_bsq_grk_anl_dgb_cnt_lit_dut_xho_cze_ses_eng_fin_tsw_dyu_est_nor_wly_geo_rus_hin_por_alb_sod_sid_bos_hun_zul_mao_afr_jav_jpn_tml_kor_rom_prs_lda_swe_mly_ita_mlt_sun_mnd_spa_akn_mcd_hau_ben_scr_pan_glc_qcu_ger_svk_arw_ewe_owc_krd_heb_ukr_ind_urd_igb_guj_moo_tag_tha_gam_knd_fbf_bem_uzb_lat_slo_aze_ven_vie_aeg_cic_swa_swt	-0.143573378478642	-0.339144381432659	0.735265577932108
[truncated: 99 more rows]
