# Supplementary material for: Future Tense and Economic Decisions: Controlling for Cultural Evolution
Source: PLoS One. 2015 Jul 17;10(7):e0132145. doi: 10.1371/journal.pone.0132145 (PMC4506144; doi:10.1371/journal.pone.0132145)
Supplement: S8 Appendix — See README files within the various sub-folders. (ZIP) [file pone.0132145.s008.zip › S3_Code/Residuals_new/PGLS/PermuteResults/permute_B_SavingsWITHINFAM_56000.csv]

	ftr	r	t	p
1	wly_svk_swa_spa_hau_amh_owc_alb_tur_aze_bem_ind_akn_fre_pol_bsq_afr_heb_moo_mnd_hin_dut_yor_nor_dgb_prs_fin_bam_lda_est_bos_tig_geo_bul_ukr_ben_scr_sod_anl_cze_hun_tsw_sun_slo_bat_jpn_knd_kor_guj_mol_ewe_ger_mly_lat_mlt_mao_cnt_eng_xho_mcd_chh_lit_ita_pan_grk_qcu_krd_urd_rus_igb_sid_arw_gam_glc_jav_rom_ven_ctl_cic_tag_tha_aeg_tml_swt_ses_uzb_swe_por_azi_zul_vie_amr_tsn_dyu_fbf	-1.13340619919776	-2.78970739330358	0.00639982233460188
2	heb_dut_ewe_por_gam_sid_owc_bos_uzb_azi_xho_jav_yor_hin_ctl_bsq_krd_aeg_moo_mnd_ben_eng_bem_svk_dyu_lat_fin_igb_tsw_hun_swe_mlt_geo_bul_fre_prs_guj_chh_tig_pol_est_lda_ind_slo_mly_jpn_tml_kor_mol_glc_ses_arw_mao_pan_anl_tag_cnt_cze_cic_scr_wly_spa_ukr_rus_grk_qcu_ita_nor_mcd_zul_sod_rom_amr_ger_bat_lit_dgb_urd_ven_sun_tha_hau_knd_akn_tsn_tur_alb_afr_aze_fbf_vie_amh_swt_bam_swa	0.0704825384455519	0.166060262283218	0.868470009593855
3	sid_lat_igb_grk_hau_sod_heb_mol_azi_aze_bem_sun_yor_scr_alb_bsq_nor_wly_akn_mnd_glc_spa_ses_pol_swa_prs_hun_xho_moo_est_arw_tig_geo_mcd_krd_ita_rom_aeg_mlt_cze_fin_cic_ind_fre_mly_jpn_tml_kor_urd_rus_bam_ger_bat_ukr_owc_tag_cnt_lit_lda_afr_gam_pan_por_ben_bos_qcu_slo_hin_swe_tsn_amh_eng_chh_ctl_mao_dut_ven_svk_dyu_jav_tha_anl_knd_zul_tsw_tur_guj_bul_uzb_ewe_vie_amr_fbf_dgb_swt	-0.867472609393858	-2.09554507943903	0.0388396231107064
4	sod_lat_yor_lit_tig_owc_hau_ukr_azi_uzb_bam_bat_dyu_alb_scr_bsq_mol_anl_tsw_mnd_krd_ctl_bem_prs_fbf_afr_est_ses_swa_fin_por_heb_geo_eng_spa_ita_urd_wly_amh_svk_hun_cic_mly_bul_jav_jpn_tml_kor_rom_glc_lda_bos_sun_arw_sid_mao_cnt_hin_dgb_ger_gam_slo_nor_pol_dut_qcu_ben_pan_guj_tsn_chh_grk_amr_fre_tag_cze_swt_mcd_igb_ind_tha_aeg_knd_ven_akn_aze_swe_rus_tur_ewe_vie_mlt_moo_zul_xho	-0.779403471063923	-1.87329986664825	0.064167617474381
5	mlt_mol_lda_scr_owc_hau_aeg_dut_tur_uzb_ven_ind_moo_ita_lat_bsq_ben_heb_zul_cnt_cze_afr_swt_mcd_bem_ukr_fin_xho_tsw_est_krd_amh_geo_bos_nor_por_svk_chh_tig_prs_hun_ewe_mao_pol_mly_jpn_tml_kor_ctl_glc_swa_slo_sun_guj_gam_tag_mnd_bul_ses_eng_anl_fre_arw_alb_ger_qcu_hin_urd_swe_yor_wly_rom_amr_pan_jav_spa_cic_rus_tsn_bat_tha_sid_knd_fbf_igb_azi_lit_grk_aze_dyu_vie_sod_akn_bam_dgb	-0.155470722970977	-0.366532190467299	0.714800573299118
6	anl_spa_swa_bos_amh_tig_wly_ben_azi_tur_dgb_ind_swt_pol_hin_bsq_urd_aeg_ses_cnt_fre_mcd_fbf_prs_bam_grk_fin_zul_xho_est_bul_sid_geo_svk_cze_arw_ctl_gam_amr_dut_hun_ven_sun_mol_jav_jpn_knd_kor_slo_rom_bem_swe_bat_rus_sod_mao_mnd_glc_ewe_krd_heb_ita_lat_pan_ukr_qcu_afr_scr_ger_dyu_hau_por_mlt_eng_tag_alb_moo_guj_cic_mly_tha_chh_tml_tsw_lda_uzb_lit_nor_aze_tsn_vie_owc_akn_igb_yor	-0.301013450153531	-0.711199149020938	0.478740841767221
7	sid_rom_lda_pan_aeg_amr_owc_arw_azi_tur_xho_mly_ses_slo_ger_bsq_lat_mlt_bam_mnd_afr_por_ven_hin_bem_dut_est_zul_dgb_hun_ctl_chh_geo_ita_mol_glc_mcd_gam_sod_nor_fin_fbf_sun_svk_jav_jpn_tml_kor_ukr_pol_igb_scr_tag_prs_hau_ind_cnt_alb_swt_urd_heb_bul_grk_spa_eng_qcu_ben_bos_rus_tsw_amh_cze_anl_fre_mao_swe_tsn_krd_yor_bat_tha_wly_knd_dyu_moo_uzb_guj_lit_aze_ewe_vie_tig_akn_swa_cic	0.680548688199824	1.6130907829422	0.110113141498036
8	amh_rom_ewe_glc_mlt_amr_aeg_fre_azi_uzb_fbf_ind_igb_pan_rus_bsq_mol_sod_dyu_mnd_spa_alb_moo_lit_bem_lat_fin_xho_tsn_hun_mcd_anl_geo_bul_afr_eng_por_hau_tig_slo_est_yor_tag_swe_mao_jpn_knd_kor_ger_svk_akn_bos_jav_hin_gam_mly_cnt_arw_cic_guj_sid_scr_nor_dut_urd_qcu_ben_krd_cze_swa_owc_prs_chh_ita_sun_ukr_zul_grk_ven_bat_tha_heb_tml_dgb_lda_aze_ctl_pol_tur_tsw_vie_wly_swt_ses_bam	-0.631924407201478	-1.50957868046056	0.134541086694151
9	chh_ukr_igb_rus_sod_wly_amh_swe_azi_uzb_akn_tag_tsw_pol_nor_bsq_bul_gam_moo_mnd_rom_arw_xho_ctl_bem_ger_hun_fbf_ses_fin_urd_owc_geo_ita_eng_prs_mcd_heb_aeg_glc_est_dyu_mly_svk_sun_jpn_tml_kor_krd_hin_lda_guj_jav_por_anl_mao_cnt_pan_yor_dut_hau_afr_scr_mol_alb_qcu_ben_fre_bos_ven_tig_grk_mlt_cze_ind_spa_cic_lit_bam_bat_tha_sid_knd_swt_ewe_tur_slo_lat_aze_dgb_vie_amr_swa_zul_tsn	0.0272213087131265	0.0640874560551353	0.949038141270196
10	amh_slo_bam_bul_amr_sid_anl_eng_uzb_aze_lda_tag_xho_alb_mcd_bsq_svk_chh_moo_mnd_glc_guj_bem_swe_tsw_bos_est_ven_swt_fin_fre_hau_geo_prs_cze_lat_spa_owc_tig_lit_hun_tsn_bat_scr_mly_jpn_knd_kor_ben_mol_yor_ger_sun_arw_aeg_ind_cnt_grk_dyu_afr_sod_dut_pan_nor_ctl_qcu_pol_rus_urd_ewe_wly_krd_gam_hin_jav_ukr_dgb_ita_cic_mao_tha_heb_tml_fbf_igb_tur_por_rom_azi_zul_vie_mlt_akn_swa_ses	-0.346652853709275	-0.822843126094802	0.412702108551649
11	sod_dut_xho_cze_sid_wly_gam_rom_aze_azi_igb_mao_bem_ukr_prs_bsq_swe_hau_ses_mnd_pol_lit_ven_afr_cic_arw_hun_swt_akn_fin_ctl_heb_geo_svk_spa_bul_bos_amh_owc_ger_est_tsw_jav_rus_mly_jpn_knd_kor_eng_mol_moo_krd_tag_guj_aeg_sun_cnt_slo_fbf_nor_amr_glc_pan_mcd_urd_qcu_alb_ben_scr_dyu_mlt_ita_anl_fre_ind_grk_tsn_por_ewe_bat_tha_tig_tml_zul_yor_uzb_hin_lat_tur_lda_vie_chh_dgb_bam_swa	0.213530660287208	0.502824370535319	0.616276460862747
12	hau_lat_fbf_bul_gam_mlt_chh_arw_uzb_aze_ses_ind_bem_por_grk_bsq_ukr_sod_xho_mnd_guj_spa_bam_cze_swa_ctl_hun_igb_tsn_fin_pol_amr_geo_scr_alb_glc_eng_anl_wly_ita_est_zul_mly_krd_sun_jpn_tml_kor_mol_ben_swt_nor_tag_urd_tig_jav_cnt_swe_dyu_rus_amh_rom_prs_fre_bos_qcu_afr_lit_mcd_cic_heb_dut_aeg_slo_mao_pan_akn_hin_dgb_bat_tha_sid_knd_yor_lda_azi_svk_ger_tur_ven_vie_owc_moo_ewe_tsw	0.0988720464574594	0.233436725065204	0.815935350349648
13	anl_nor_ewe_mcd_owc_sid_sod_glc_aze_uzb_ven_jav_moo_arw_pan_bsq_prs_aeg_swt_mnd_mol_cze_zul_ita_igb_ctl_fin_swa_bam_hun_alb_tig_geo_hin_lit_urd_por_amr_chh_slo_est_xho_ind_dut_bat_jpn_tml_kor_pol_spa_yor_fre_mly_swe_mlt_mao_cnt_ger_ses_bul_amh_scr_bos_rom_eng_qcu_ben_grk_ukr_cic_gam_svk_heb_rus_sun_krd_tsw_afr_dgb_tag_tha_wly_knd_lda_fbf_azi_lat_guj_tur_bem_vie_hau_tsn_akn_dyu	-0.585685397271162	-1.40063188820827	0.164651926576892
14	owc_urd_tsn_spa_mlt_amr_chh_rom_azi_aze_ewe_bat_swa_hin_swe_bsq_dut_gam_bem_mnd_ita_eng_tsw_guj_fbf_bos_est_dyu_ses_fin_mcd_hau_geo_pol_ctl_rus_por_sod_amh_lat_hun_igb_mly_slo_mao_jpn_tml_kor_cze_alb_moo_ukr_sun_grk_aeg_ind_cnt_prs_swt_mol_wly_ger_afr_scr_fre_qcu_svk_glc_nor_ven_anl_lit_tig_bul_jav_pan_xho_ben_zul_tag_tha_sid_knd_bam_cic_tur_arw_krd_uzb_akn_vie_heb_lda_yor_dgb	-0.0314335307678433	-0.0740555045444853	0.941125274282233
15	tig_rus_dyu_mcd_chh_sod_amr_mol_tur_azi_moo_mly_bem_eng_bul_bsq_por_wly_ven_cnt_bos_lit_lda_ita_tsn_nor_est_akn_dgb_hun_scr_hau_geo_slo_cze_grk_ukr_heb_sid_urd_fin_cic_sun_pol_tag_jpn_knd_kor_ben_glc_ses_ctl_jav_alb_mlt_bat_mnd_pan_yor_hin_gam_ger_rom_swe_afr_qcu_fre_krd_svk_tsw_aeg_spa_amh_lat_ind_dut_ewe_guj_igb_mao_tha_anl_tml_xho_swa_uzb_arw_prs_aze_bam_vie_owc_zul_swt_fbf	-0.706779256503003	-1.6998607053927	0.0924994802285165
16	hau_eng_bam_lat_heb_wly_anl_arw_azi_uzb_fbf_jav_zul_ger_por_bsq_krd_mlt_yor_cnt_slo_rus_cic_ctl_igb_scr_hun_swa_tsn_est_nor_aeg_geo_lit_grk_spa_afr_tig_sid_mcd_fin_ewe_mao_bos_sun_jpn_knd_kor_fre_ukr_dgb_mol_ind_bul_amh_bat_mnd_pan_moo_swe_chh_ita_urd_ben_svk_qcu_glc_cze_prs_akn_owc_pol_gam_rom_tag_hin_lda_guj_bem_mly_tha_amr_tml_xho_ven_aze_dut_alb_tur_tsw_vie_sod_swt_ses_dyu	-1.04067329765041	-2.54417434675412	0.0126020095200154
17	anl_fre_akn_ben_aeg_chh_mlt_ukr_uzb_azi_yor_sun_dgb_mol_pol_bsq_bul_heb_ven_cnt_dut_krd_swt_nor_lda_bos_hun_xho_cic_est_prs_wly_geo_swe_lit_rom_arw_owc_amh_slo_fin_igb_ind_pan_mly_jpn_knd_kor_alb_guj_ses_rus_jav_urd_gam_mao_mnd_hin_zul_lat_sod_mcd_ger_ita_cze_qcu_eng_scr_grk_fbf_tig_spa_hau_glc_tag_svk_bam_ctl_swa_bat_tha_amr_tml_tsn_dyu_tur_por_afr_aze_ewe_vie_sid_bem_tsw_moo	-0.482175533555483	-1.14605680353319	0.254712004215788
18	amr_lat_xho_alb_wly_mlt_hau_lit_aze_uzb_tsw_tag_igb_spa_ben_bsq_hin_amh_yor_cnt_rus_pan_bem_slo_cic_svk_fin_swa_tsn_hun_mol_aeg_geo_ukr_por_urd_scr_anl_gam_cze_est_zul_mao_nor_sun_jpn_knd_kor_arw_dut_dyu_afr_mly_ger_tig_jav_mnd_krd_dgb_bos_chh_fre_prs_eng_mcd_qcu_grk_swe_guj_ses_sid_ita_heb_bul_ind_ctl_lda_glc_moo_bat_tha_owc_tml_ewe_ven_azi_pol_rom_tur_bam_vie_sod_akn_fbf_swt	-0.661452819967709	-1.58377258868295	0.116640316505634
19	amh_por_swt_spa_amr_hau_mlt_urd_uzb_azi_moo_bat_fbf_guj_alb_bsq_afr_anl_zul_cnt_ger_arw_bam_svk_bem_mcd_est_ewe_cic_hun_scr_chh_geo_ben_krd_eng_lat_owc_wly_bos_fin_yor_mly_glc_sun_jpn_knd_kor_ctl_ukr_dgb_ita_tag_nor_sid_mao_mnd_hin_ven_lit_gam_grk_mol_cze_pan_qcu_bul_dut_prs_igb_aeg_rus_heb_fre_jav_pol_tsw_swe_ses_ind_tha_tig_tml_lda_xho_aze_slo_rom_tur_tsn_vie_sod_swa_dyu_akn	-0.189994355861019	-0.448288030374605	0.654988009060637
20	owc_ukr_yor_mcd_chh_wly_hau_arw_aze_uzb_tsw_jav_lda_hin_bul_bsq_rus_amh_ses_cnt_afr_glc_swa_mol_zul_krd_hun_ewe_ven_fin_svk_tig_geo_pol_grk_spa_alb_amr_sid_cze_est_dyu_bat_pan_tag_jpn_tml_kor_por_fre_dgb_dut_sun_lit_aeg_mao_mnd_urd_fbf_eng_sod_guj_ger_ben_scr_qcu_prs_ctl_rom_bem_mlt_slo_heb_bos_mly_ita_swt_lat_xho_ind_tha_gam_knd_akn_tsn_azi_swe_nor_tur_moo_vie_anl_cic_igb_bam	0.737243539847902	1.75768158962328	0.0820921513907904
21	chh_grk_ven_scr_owc_mlt_sod_afr_azi_aze_cic_sun_akn_pan_ukr_bsq_rus_wly_bem_cnt_dut_glc_swa_nor_zul_ben_fin_dgb_dyu_hun_mol_amh_geo_krd_lat_mcd_rom_hau_amr_ctl_est_tsw_bat_eng_ind_jpn_knd_kor_hin_bul_swt_prs_tag_swe_tig_jav_mnd_pol_fbf_lit_sid_svk_arw_slo_ita_qcu_guj_ger_urd_ses_gam_fre_aeg_bos_mly_spa_lda_alb_xho_mao_tha_heb_tml_tsn_moo_tur_cze_por_uzb_yor_vie_anl_ewe_bam_igb	-0.767323766360529	-1.84629852135188	0.0680295938413287
22	tig_ben_bem_glc_sid_hau_gam_prs_aze_uzb_igb_sun_lda_svk_swe_bsq_ctl_chh_bam_cnt_spa_bos_cic_mcd_ven_pol_fin_xho_fbf_hun_rus_wly_geo_slo_rom_eng_ger_amr_sod_pan_est_yor_mao_alb_tag_jpn_tml_kor_scr_afr_dgb_por_jav_ukr_heb_ind_mnd_grk_zul_ita_aeg_guj_dut_arw_nor_qcu_krd_cze_lat_akn_anl_urd_amh_mol_bat_lit_ses_fre_tsn_mly_tha_owc_knd_swt_swa_azi_bul_hin_tur_ewe_vie_mlt_tsw_dyu_moo	-0.0354923852350287	-0.0837995063712413	0.933395958913487
23	amr_ben_swa_lit_gam_amh_mlt_eng_aze_azi_ses_tag_yor_hin_spa_bsq_cze_wly_bem_mnd_ita_nor_ewe_urd_cic_lat_hun_dgb_fbf_est_mcd_heb_geo_arw_guj_grk_svk_tig_aeg_ctl_fin_zul_mly_pol_mao_jpn_tml_kor_ger_por_moo_scr_ind_fre_sid_jav_cnt_bos_igb_prs_anl_rus_swe_afr_dut_qcu_ukr_bul_slo_lda_hau_alb_sod_krd_bat_rom_xho_glc_swt_sun_tha_chh_knd_tsn_tsw_tur_mol_pan_uzb_dyu_vie_owc_bam_ven_akn	-0.0757966114428087	-0.178682502849743	0.858575686998297
24	owc_ita_moo_slo_sid_hau_heb_guj_azi_uzb_dgb_tag_cic_hin_swe_bsq_nor_amh_igb_cnt_dut_arw_zul_krd_bam_pol_fin_ewe_yor_est_bul_sod_geo_ctl_glc_rus_lit_mlt_wly_mcd_hun_xho_mly_ben_bat_jpn_knd_kor_scr_mol_swa_fre_mao_urd_amr_jav_mnd_alb_swt_bos_anl_por_cze_grk_spa_qcu_ger_ukr_svk_akn_gam_rom_aeg_eng_ind_pan_fbf_prs_lda_sun_tha_tig_tml_tsn_tsw_tur_lat_afr_aze_bem_vie_chh_ven_ses_dyu	0.199234201877138	0.469099264414329	0.640096544561391
25	heb_pan_ses_guj_sod_tig_chh_bul_aze_azi_dgb_jav_lda_lat_bos_bsq_eng_owc_igb_cnt_dut_krd_tsn_ctl_moo_pol_hun_yor_zul_fin_ben_amr_geo_fre_glc_nor_hin_gam_sid_rom_est_swa_tag_arw_mao_jpn_tml_kor_afr_rus_tsw_prs_sun_urd_hau_bat_mnd_por_bam_swe_mlt_lit_ita_mcd_alb_qcu_mol_slo_spa_swt_wly_ukr_amh_cze_mly_ger_bem_svk_dyu_ind_tha_anl_knd_fbf_xho_uzb_grk_scr_tur_cic_vie_aeg_ewe_akn_ven	-0.804707497980764	-1.93790820349948	0.0556678309802555
26	tig_por_bem_glc_anl_mlt_hau_mol_aze_azi_lda_jav_bam_afr_scr_bsq_grk_sid_cic_mnd_prs_nor_dgb_pol_swa_pan_hun_ses_igb_est_lit_amr_geo_ger_bul_alb_rom_chh_gam_svk_fin_moo_ind_mcd_mao_jpn_knd_kor_spa_swe_fbf_hin_tag_urd_sod_mly_cnt_arw_yor_ctl_amh_lat_bos_ben_rus_qcu_dut_slo_krd_zul_aeg_eng_owc_fre_sun_cze_akn_guj_xho_bat_tha_heb_tml_tsw_tsn_uzb_ukr_ita_tur_swt_vie_wly_ven_dyu_ewe	-0.469846813959826	-1.11782292199632	0.266521935874948
27	wly_guj_moo_eng_chh_anl_hau_cze_tur_uzb_yor_mly_swt_nor_ukr_bsq_ctl_amh_xho_cnt_grk_slo_tsw_mol_tsn_bul_est_swa_igb_fin_pan_heb_geo_ita_arw_lit_prs_amr_sod_rom_hun_lda_bat_rus_ind_jpn_tml_kor_bos_krd_dgb_lat_tag_por_sid_jav_mnd_fre_bam_hin_owc_mcd_afr_scr_ger_qcu_dut_alb_ben_ses_tig_urd_aeg_spa_mao_swe_ewe_pol_ven_sun_tha_gam_knd_bem_dyu_aze_glc_svk_azi_cic_vie_mlt_zul_akn_fbf	-0.432991891347721	-1.03053474256306	0.305431716581776
28	mlt_scr_dgb_pol_amr_hau_anl_mol_uzb_azi_dyu_tag_lda_prs_fre_bsq_ben_gam_moo_mnd_ger_slo_akn_glc_cic_por_est_bam_igb_fin_urd_wly_geo_arw_guj_lat_dut_sid_sod_hin_hun_ewe_ind_afr_mly_jpn_knd_kor_ita_mcd_fbf_nor_jav_alb_heb_bat_cnt_eng_tsn_svk_aeg_grk_rus_spa_bos_qcu_bul_ukr_rom_tsw_amh_cze_tig_pan_sun_swe_ses_lit_yor_mao_tha_chh_tml_zul_bem_tur_krd_ctl_aze_swa_vie_owc_swt_xho_ven	0.238088702493299	0.560017178694265	0.576814184671232
29	sod_hin_bam_cze_mlt_tig_amh_nor_aze_uzb_ses_sun_tsn_slo_pol_bsq_spa_aeg_moo_mnd_svk_fre_xho_afr_igb_urd_hun_dgb_akn_fin_arw_gam_geo_glc_prs_krd_swe_chh_wly_bos_est_fbf_mly_ita_bat_jpn_knd_kor_guj_por_ven_lat_ind_ben_hau_jav_cnt_mol_ewe_rus_sid_ctl_eng_ger_ukr_qcu_alb_mcd_dut_yor_anl_lit_amr_scr_tag_pan_bem_grk_cic_mao_tha_heb_tml_lda_tsw_azi_rom_bul_tur_zul_vie_owc_dyu_swa_swt	0.250148157606118	0.588739478914478	0.557463310902319
30	heb_arw_swt_glc_chh_aeg_tig_cze_aze_uzb_swa_mao_moo_svk_swe_bsq_hin_gam_yor_mnd_urd_prs_fbf_slo_dgb_lit_fin_akn_igb_est_ger_anl_geo_fre_rus_guj_afr_sod_sid_bos_hun_dyu_jav_scr_mly_jpn_knd_kor_lat_krd_zul_rom_tag_mol_amr_ind_cnt_ben_ses_mcd_mlt_bul_ita_pol_nor_qcu_ctl_ukr_pan_lda_wly_grk_owc_dut_bat_eng_ewe_alb_tsn_sun_tha_amh_tml_ven_tsw_tur_spa_por_azi_cic_vie_hau_xho_bem_bam	-0.748020023824332	-1.80002926543512	0.0750983789018919
31	heb_scr_bam_afr_amr_aeg_mlt_ita_aze_uzb_dgb_bat_tsn_pol_urd_bsq_ger_anl_ewe_mnd_glc_swe_moo_svk_cic_hin_fin_swa_xho_est_rus_chh_geo_rom_mol_ukr_slo_wly_gam_dut_hun_ses_sun_pan_jav_jpn_tml_kor_cze_ben_zul_lit_mao_ctl_tig_ind_cnt_mcd_lda_fre_hau_nor_bos_spa_krd_qcu_guj_alb_prs_tsw_sid_grk_owc_por_mly_bul_yor_eng_igb_tag_tha_sod_knd_akn_fbf_azi_arw_lat_tur_ven_vie_amh_dyu_swt_bem	-0.492204275623513	-1.16964199697469	0.245133995924533
32	owc_krd_dyu_ben_wly_amr_heb_spa_aze_uzb_dgb_ind_bam_ita_fre_bsq_glc_sod_bem_cnt_guj_dut_igb_alb_tsn_lat_hun_zul_ses_fin_swe_gam_geo_cze_svk_mol_ukr_anl_tig_grk_est_swt_mao_por_mly_jpn_tml_kor_prs_bul_fbf_mcd_tag_pol_mlt_jav_mnd_eng_yor_pan_sid_bos_scr_rus_arw_qcu_ger_afr_urd_xho_chh_ctl_hau_rom_sun_nor_tsw_slo_lda_bat_tha_amh_knd_akn_ewe_azi_lit_hin_tur_moo_vie_aeg_swa_cic_ven	-0.680214108698912	-1.62867793562328	0.106764232861968
33	sod_krd_cic_alb_anl_gam_owc_prs_azi_aze_swt_jav_lda_urd_guj_bsq_mcd_amh_dgb_cnt_ukr_grk_bem_scr_tsw_mol_hun_bam_swa_fin_por_chh_geo_ctl_fre_swe_nor_heb_hau_ita_est_ses_bat_eng_sun_jpn_tml_kor_spa_ger_xho_arw_mao_svk_sid_mly_mnd_slo_ewe_rus_tig_lat_afr_rom_pol_qcu_dut_pan_bos_akn_amr_ben_wly_hin_tag_cze_zul_lit_fbf_ind_tha_aeg_knd_dyu_tsn_tur_bul_glc_uzb_ven_vie_mlt_yor_moo_igb	0.0368081438997955	0.0866858787976294	0.931107568725434
34	amh_slo_tsw_arw_chh_owc_anl_urd_uzb_azi_swt_jav_lda_lat_dut_bsq_glc_amr_moo_cnt_swe_scr_ven_svk_bem_cze_fin_ewe_yor_est_prs_heb_geo_por_grk_ger_eng_tig_sid_ctl_hun_bam_mao_spa_mly_jpn_tml_kor_hin_ita_fbf_bos_bat_nor_mlt_tag_mnd_mol_akn_pol_hau_lit_afr_alb_guj_qcu_krd_pan_ukr_dyu_sod_bul_gam_rus_sun_ben_tsn_fre_dgb_ind_tha_wly_knd_igb_ses_tur_mcd_rom_aze_zul_vie_aeg_swa_cic_xho	-0.50149038271575	-1.1939015988878	0.235552923520656
35	mlt_fre_zul_pan_tig_sod_sid_krd_tur_aze_cic_mao_ven_pol_scr_bsq_mol_chh_swt_mnd_ben_por_bem_alb_tsn_mcd_hun_ewe_dyu_fin_ctl_amh_geo_ita_nor_spa_eng_aeg_anl_lit_est_yor_tag_arw_sun_jpn_knd_kor_swe_guj_ses_dut_mly_rus_wly_ind_cnt_ukr_moo_bos_amr_slo_grk_glc_lat_qcu_hin_bul_afr_fbf_gam_ger_hau_rom_jav_cze_swa_urd_bam_bat_tha_owc_tml_lda_akn_azi_prs_svk_uzb_tsw_vie_heb_xho_dgb_igb	-0.676615635318764	-1.62425590904192	0.107705866899891
36	tig_afr_igb_rus_mlt_sod_owc_swe_uzb_tur_bem_ind_fbf_dut_svk_bsq_ger_amh_lda_mnd_bos_pan_zul_krd_ses_prs_fin_moo_yor_hun_glc_chh_geo_grk_nor_eng_alb_gam_aeg_por_est_dyu_mao_bul_mly_jpn_tml_kor_fre_guj_dgb_ben_sun_ctl_heb_bat_cnt_mcd_swt_pol_wly_mol_ukr_spa_rom_qcu_lit_ita_arw_tsn_anl_cze_amr_slo_jav_urd_ewe_scr_akn_tag_tha_hau_knd_swa_cic_azi_hin_lat_aze_bam_vie_sid_ven_tsw_xho	0.608566760448359	1.43879086118215	0.153566865236543
37	anl_glc_ses_nor_sid_aeg_amh_svk_uzb_aze_igb_ind_dgb_rom_ita_bsq_hin_wly_zul_cnt_swe_lit_ven_ger_fbf_cze_hun_cic_swt_est_ukr_chh_geo_krd_fre_bul_slo_sod_gam_dut_fin_bam_bat_scr_mly_jpn_tml_kor_por_ben_tsn_spa_mao_ctl_mlt_sun_mnd_mcd_dyu_eng_amr_guj_arw_bos_rus_qcu_mol_grk_afr_lda_owc_pol_tig_urd_jav_alb_xho_prs_swa_tag_tha_hau_knd_tsw_ewe_tur_pan_lat_azi_bem_vie_heb_yor_akn_moo	-0.707637156933651	-1.69867146902441	0.0927243466053141
38	wly_afr_dgb_scr_owc_anl_amr_prs_aze_uzb_zul_mao_ven_ctl_por_bsq_pol_sod_moo_cnt_rom_spa_yor_ger_fbf_dut_est_ewe_tsn_fin_ita_amh_geo_slo_bul_bos_grk_gam_mlt_mcd_hun_bam_sun_urd_jav_jpn_knd_kor_guj_lat_xho_fre_mly_rus_aeg_ind_mnd_krd_tsw_arw_sid_swe_nor_svk_cze_qcu_pan_eng_lit_bem_heb_hin_tig_ukr_bat_glc_igb_alb_cic_tag_tha_chh_tml_swa_lda_azi_mol_ben_tur_dyu_vie_hau_ses_swt_akn	-0.295719881487326	-0.700154806663155	0.485578466492436
39	amr_dut_swt_spa_sid_owc_anl_svk_uzb_aze_fbf_jav_dgb_urd_ita_bsq_lit_hau_moo_mnd_ukr_nor_tsn_fre_akn_rom_hun_lda_xho_fin_hin_chh_geo_alb_ben_grk_cze_mlt_aeg_eng_est_cic_mao_scr_mly_jpn_tml_kor_afr_ger_tsw_pan_bat_pol_gam_ind_cnt_prs_swa_bos_wly_lat_rus_krd_arw_qcu_swe_bul_mol_yor_heb_ctl_tig_glc_sun_mcd_igb_guj_ewe_tag_tha_amh_knd_ven_bem_tur_slo_por_azi_zul_vie_sod_ses_bam_dyu	-1.33610907314861	-3.33187561037095	0.00123882321171603
40	gam_svk_akn_ita_amr_sod_aeg_prs_aze_azi_lda_mly_fbf_rus_hin_bsq_dut_sid_ven_cnt_mol_fre_dyu_nor_bem_mcd_est_xho_moo_hun_krd_chh_geo_bos_lat_slo_alb_wly_hau_ben_fin_yor_bat_urd_tag_jpn_tml_kor_ukr_glc_bam_swe_sun_cze_tig_mao_mnd_guj_igb_pan_anl_ctl_por_bul_lit_qcu_ger_arw_scr_swt_amh_pol_mlt_spa_jav_grk_ewe_afr_cic_ind_tha_heb_knd_swa_zul_tur_eng_rom_uzb_tsw_vie_owc_dgb_tsn_ses	-0.160957555169935	-0.379816890688715	0.704947321817584
41	sid_arw_moo_pol_amh_aeg_heb_guj_aze_azi_ewe_mao_bem_prs_lit_bsq_svk_amr_tsn_mnd_ukr_grk_ses_krd_bam_alb_fin_dyu_yor_est_ita_gam_geo_eng_dut_ctl_hin_owc_anl_mol_hun_swa_bat_swe_mly_jpn_knd_kor_spa_lat_dgb_ger_ind_rus_mlt_tag_cnt_glc_igb_ben_wly_mcd_urd_bul_rom_qcu_scr_afr_fre_zul_tig_slo_sod_por_sun_nor_cic_cze_xho_jav_tha_chh_tml_ven_swt_uzb_pan_bos_tur_akn_vie_hau_tsw_fbf_lda	-0.574506951727667	-1.37033277682218	0.173881840224672
42	amr_grk_bem_mol_sid_heb_tig_ukr_tur_aze_bam_tag_ewe_eng_pol_bsq_ctl_aeg_swt_mnd_bul_lit_moo_urd_tsw_afr_hun_tsn_fbf_est_bos_sod_geo_swe_cze_hin_por_owc_mlt_prs_fin_dyu_bat_nor_mao_jpn_knd_kor_lat_rom_yor_dut_jav_slo_chh_sun_cnt_pan_ses_ger_anl_svk_ita_alb_krd_qcu_arw_ben_spa_igb_wly_scr_gam_rus_mly_guj_akn_glc_lda_ind_tha_amh_tml_dgb_zul_uzb_mcd_fre_azi_swa_vie_hau_cic_ven_xho	-0.729976560655933	-1.75188873094425	0.083089322118951
43	aeg_slo_tsw_grk_gam_hau_amr_arw_aze_azi_akn_mly_cic_dut_ctl_bsq_por_sid_swa_mnd_alb_hin_zul_svk_ven_ukr_est_igb_ses_hun_glc_sod_geo_pol_ben_lat_krd_amh_chh_lit_fin_dyu_mao_mol_ind_jpn_tml_kor_rus_mcd_bem_scr_sun_afr_heb_bat_cnt_pan_dgb_rom_anl_cze_bul_ger_eng_qcu_spa_bos_prs_yor_owc_nor_mlt_ita_tag_urd_bam_swe_ewe_jav_tha_wly_knd_lda_swt_tur_fre_guj_uzb_xho_vie_tig_tsn_moo_fbf	-0.0159156945647377	-0.0374772832925438	0.970184782638556
44	mlt_pol_dgb_bul_wly_hau_sod_rus_uzb_aze_xho_sun_ses_glc_ctl_bsq_mol_amh_cic_mnd_swe_spa_swa_ben_ven_por_est_bem_igb_fin_dut_tig_geo_nor_grk_eng_rom_sid_chh_arw_hun_akn_mly_lit_jav_jpn_knd_kor_krd_prs_yor_pan_mao_fre_anl_bat_cnt_lat_fbf_bos_amr_guj_slo_ger_hin_qcu_svk_cze_afr_lda_aeg_urd_gam_ukr_ind_scr_tsn_ita_bam_tag_tha_heb_tml_moo_dyu_azi_alb_mcd_tur_ewe_vie_owc_tsw_zul_swt	0.186986279234258	0.440099816005201	0.660885959106566
45	sod_arw_ewe_pan_anl_hau_amh_ctl_aze_azi_bam_ind_swa_grk_ben_bsq_cze_gam_xho_mnd_eng_lat_cic_prs_lda_svk_fin_swt_ses_est_spa_aeg_geo_hin_swe_ita_por_owc_tig_rom_hun_moo_jav_bul_bat_jpn_tml_kor_mol_scr_tsw_bos_sun_urd_amr_mly_cnt_guj_akn_slo_wly_alb_mcd_lit_pol_qcu_afr_fre_ukr_fbf_chh_krd_mlt_ger_mao_rus_bem_glc_igb_tag_tha_sid_knd_tsn_dgb_uzb_dut_nor_tur_zul_vie_heb_dyu_ven_yor	-0.528730522091539	-1.26308436015745	0.209716405504308
46	owc_por_tsn_mcd_mlt_amh_hau_afr_uzb_aze_yor_jav_moo_krd_ctl_bsq_mol_tig_dyu_mnd_slo_prs_ven_bos_ses_rom_est_fbf_dgb_fin_ger_sid_geo_cze_pol_nor_spa_anl_gam_pan_hun_lda_mly_scr_tag_jpn_tml_kor_ita_alb_swa_urd_ind_eng_heb_bat_cnt_ben_swt_guj_chh_lit_rus_lat_swe_qcu_bul_arw_svk_tsw_wly_grk_amr_dut_mao_hin_akn_fre_ewe_sun_tha_aeg_knd_bem_igb_azi_ukr_glc_tur_bam_vie_sod_cic_zul_xho	0.129831499501511	0.30537304560097	0.760764487342137
47	chh_prs_dyu_eng_anl_amr_sid_dut_tur_azi_fbf_sun_akn_hin_afr_bsq_urd_gam_moo_mnd_ctl_cze_ses_swe_bem_grk_fin_swt_bam_est_glc_amh_geo_ukr_scr_alb_slo_owc_aeg_fre_hun_zul_jav_lat_mly_jpn_knd_kor_krd_pan_tsn_spa_bat_nor_tig_ind_cnt_guj_ewe_svk_hau_ita_arw_bul_lit_qcu_rom_ger_pol_yor_mlt_por_heb_bos_tag_mol_swa_rus_ven_mao_tha_sod_tml_xho_lda_aze_mcd_ben_uzb_cic_vie_wly_dgb_igb_tsw	0.397129923192495	0.935985164014266	0.35170498687775
48	aeg_lat_akn_glc_hau_gam_owc_por_azi_uzb_ven_mao_swt_grk_ita_bsq_arw_chh_yor_mnd_bul_swe_fbf_nor_swa_cze_fin_lda_ses_hun_guj_amh_geo_rom_hin_mcd_ger_sod_anl_prs_est_dgb_sun_pol_jav_jpn_tml_kor_svk_eng_bam_dut_tag_spa_heb_mly_cnt_bos_ewe_afr_mlt_krd_ukr_lit_pan_qcu_ctl_fre_alb_bem_tig_ben_amr_scr_bat_rus_tsn_mol_tsw_ind_tha_sid_knd_xho_cic_aze_urd_slo_tur_moo_vie_wly_zul_dyu_igb	0.150884533062394	0.354831931167875	0.723518899715942
49	gam_bul_akn_mol_amr_heb_sod_ukr_azi_aze_tsn_mly_lda_urd_guj_bsq_pol_mlt_xho_mnd_arw_alb_bem_ctl_moo_hin_fin_ven_ses_est_glc_sid_geo_spa_grk_scr_mcd_tig_chh_lit_hun_yor_mao_ita_sun_jpn_knd_kor_swe_rus_dyu_nor_jav_fre_owc_ind_cnt_por_cic_prs_hau_rom_svk_afr_eng_qcu_pan_ben_cze_ewe_amh_lat_anl_slo_bat_ger_zul_dut_swa_tag_tha_aeg_tml_dgb_igb_uzb_bos_krd_tur_bam_vie_wly_swt_fbf_tsw	-0.142988509046445	-0.336938931645673	0.736922127430136
50	tig_swe_dgb_eng_amr_sod_gam_grk_uzb_tur_lda_mao_bam_pol_ger_bsq_guj_chh_cic_mnd_dut_fre_dyu_svk_swa_urd_fin_ewe_akn_est_arw_hau_geo_nor_ukr_slo_afr_wly_mlt_spa_hun_fbf_bat_lat_sun_jpn_knd_kor_glc_por_xho_ctl_ind_alb_aeg_tag_cnt_bul_swt_mcd_sid_ita_bos_prs_mol_qcu_scr_hin_pan_igb_heb_ben_amh_rom_mly_krd_ven_cze_ses_jav_tha_anl_tml_tsn_tsw_azi_rus_lit_aze_yor_vie_owc_bem_zul_moo	0.242583680201256	0.571275842338768	0.569190694998929
51	wly_glc_swa_ben_amr_aeg_heb_mcd_azi_tur_tsn_bat_fbf_krd_por_bsq_pan_sid_xho_mnd_ukr_ita_dgb_afr_dyu_alb_fin_zul_ven_est_scr_tig_geo_rom_swe_pol_nor_hau_mlt_spa_hun_tsw_tag_lit_mly_jpn_knd_kor_prs_grk_akn_eng_jav_arw_owc_sun_cnt_lat_bem_mol_gam_dut_ger_rus_bul_qcu_guj_hin_bos_swt_amh_urd_anl_fre_ind_slo_moo_cze_bam_mao_tha_chh_tml_ses_ewe_aze_ctl_svk_uzb_yor_vie_sod_lda_cic_igb	-0.265828485509115	-0.628505577383288	0.531213367469108
52	gam_lat_igb_spa_aeg_tig_chh_fre_azi_aze_fbf_ind_ses_por_ctl_bsq_rom_amh_xho_mnd_grk_lit_moo_afr_bam_mol_fin_dyu_tsn_est_prs_sod_geo_rus_hin_urd_slo_anl_mlt_svk_hun_bem_sun_pol_mly_jpn_knd_kor_eng_nor_cic_swe_bat_alb_amr_tag_cnt_ben_swt_ita_owc_scr_cze_bos_mcd_qcu_dut_ukr_glc_tsw_heb_guj_hau_krd_mao_pan_dgb_bul_ewe_jav_tha_wly_tml_zul_lda_tur_arw_ger_uzb_yor_vie_sid_akn_swa_ven	0.419920209299787	0.990853354063762	0.324328222447341
53	chh_rus_swa_ger_aeg_heb_tig_swe_tur_aze_bem_bat_xho_alb_guj_bsq_lit_amr_ven_cnt_slo_bos_dyu_afr_akn_mol_fin_yor_tsn_hun_ben_owc_geo_ctl_glc_hin_por_mlt_sid_pol_est_fbf_jav_urd_mly_jpn_knd_kor_rom_nor_bam_fre_ind_scr_gam_mao_mnd_prs_zul_ukr_hau_krd_eng_dut_pan_qcu_grk_spa_arw_dgb_sod_ita_amh_svk_tag_mcd_ses_lat_ewe_sun_tha_anl_tml_swt_moo_uzb_bul_cze_azi_cic_vie_wly_tsw_lda_igb	-0.460944436558744	-1.09432558844413	0.276638427615306
54	sod_ita_tsw_ben_sid_gam_tig_ctl_uzb_azi_dyu_mly_moo_ger_glc_bsq_mol_owc_swt_cnt_pol_rom_dgb_nor_ven_urd_hun_akn_ses_fin_prs_mlt_geo_mcd_guj_ukr_hin_heb_hau_eng_est_igb_bat_spa_mao_jpn_knd_kor_lat_cze_swa_arw_tag_pan_anl_jav_mnd_afr_tsn_scr_chh_bul_por_swe_fre_qcu_alb_krd_bos_yor_amh_svk_wly_lit_sun_slo_cic_dut_bem_ind_tha_aeg_tml_fbf_lda_aze_rus_grk_tur_bam_vie_amr_zul_ewe_xho	-0.449379899091832	-1.06764479195962	0.288444365680774
55	chh_ctl_fbf_nor_heb_amr_sod_pan_tur_uzb_swt_ind_bam_scr_svk_bsq_cze_wly_xho_mnd_ukr_dut_cic_alb_ven_bos_hun_tsw_akn_est_pol_anl_geo_spa_rom_por_prs_hau_tig_mol_fin_bem_jav_rus_mly_jpn_tml_kor_guj_slo_moo_afr_tag_fre_owc_mao_cnt_ger_zul_urd_sid_mcd_hin_ben_bul_qcu_glc_eng_arw_igb_aeg_lat_amh_krd_bat_grk_dgb_ita_yor_sun_tha_mlt_knd_swa_lda_azi_swe_lit_aze_ewe_vie_gam_dyu_ses_tsn	0.088489841300816	0.208446811685915	0.83533595504409
56	aeg_mcd_tsw_pol_mlt_hau_sod_svk_aze_azi_fbf_mly_ses_hin_cze_bsq_lit_gam_dyu_cnt_urd_guj_igb_nor_swt_ita_est_zul_akn_fin_slo_owc_geo_alb_bos_arw_krd_chh_amr_bul_hun_swa_mao_ukr_jav_jpn_tml_kor_eng_prs_bam_grk_tag_ger_anl_bat_mnd_lat_tsn_ben_tig_rom_spa_rus_glc_qcu_swe_afr_ctl_moo_wly_scr_heb_por_sun_mol_cic_dut_lda_ind_tha_amh_knd_xho_yor_tur_pan_fre_uzb_bem_vie_sid_dgb_ven_ewe	0.348950542691422	0.820474575302972	0.414043677617631
57	mlt_afr_lda_arw_sid_gam_sod_krd_tur_azi_swa_mly_akn_grk_bul_bsq_hin_wly_dyu_mnd_slo_pan_moo_fre_tsw_cze_hun_dgb_yor_est_scr_chh_geo_nor_eng_lit_urd_amr_heb_lat_fin_bam_bat_ita_ind_jpn_tml_kor_swe_rom_igb_ger_jav_dut_anl_tag_cnt_ctl_zul_por_hau_alb_spa_pol_mol_qcu_mcd_svk_ben_xho_aeg_prs_owc_rus_sun_glc_swt_guj_tsn_mao_tha_tig_knd_ven_cic_aze_ukr_bos_uzb_ewe_vie_amh_fbf_ses_bem	0.0411027163436071	0.0968022578949756	0.923091737327708
58	tig_fre_ses_bul_wly_amh_sod_ita_azi_aze_akn_sun_zul_lat_bos_bsq_swe_chh_tsw_mnd_pan_mol_dyu_glc_ewe_grk_fin_swt_fbf_est_pol_hau_geo_hin_ctl_spa_urd_sid_owc_nor_hun_tsn_tag_por_bat_jpn_knd_kor_krd_prs_lda_svk_jav_guj_amr_mao_cnt_ger_yor_arw_aeg_rus_afr_rom_lit_qcu_ukr_ben_dut_igb_anl_alb_heb_scr_ind_mcd_swa_cze_xho_mly_tha_mlt_tml_bem_ven_tur_eng_slo_uzb_dgb_vie_gam_cic_moo_bam	0.157304265687477	0.370390493134669	0.711933804358206
59	anl_bos_xho_mcd_heb_aeg_wly_swe_uzb_azi_yor_bat_fbf_arw_lit_bsq_mol_owc_zul_mnd_svk_afr_dgb_prs_igb_hin_hun_ven_tsw_fin_krd_hau_geo_pan_spa_ita_ben_chh_sod_slo_est_ses_jav_glc_sun_jpn_knd_kor_alb_cze_bem_dut_mly_urd_gam_tag_cnt_guj_cic_ctl_mlt_rom_pol_lat_por_qcu_ger_fre_nor_swa_tig_scr_sid_grk_ind_eng_swt_bul_tsn_mao_tha_amr_tml_ewe_moo_aze_ukr_rus_tur_bam_vie_amh_akn_lda_dyu	-0.630633757333929	-1.50619362859505	0.135406652098091
60	chh_bul_xho_rom_wly_sod_mlt_rus_aze_uzb_lda_tag_bam_afr_mol_bsq_ita_aeg_swa_mnd_pol_ukr_cic_glc_fbf_alb_hun_igb_yor_fin_ger_amr_geo_slo_mcd_nor_urd_amh_sid_pan_est_akn_sun_guj_jav_jpn_tml_kor_dut_grk_ven_cze_mly_ben_tig_mao_cnt_svk_swt_lit_anl_scr_arw_fre_por_qcu_spa_hin_prs_bem_owc_lat_hau_krd_ind_bos_zul_ctl_ses_bat_tha_gam_knd_tsw_dgb_tur_eng_swe_azi_dyu_vie_heb_tsn_ewe_moo	-0.825679005031363	-1.99727477091355	0.0487176977357556
61	heb_pol_yor_dut_aeg_chh_owc_slo_tur_aze_tsn_mao_zul_fre_prs_bsq_spa_anl_swt_mnd_rus_glc_dgb_bos_xho_ben_est_fbf_bem_fin_scr_sod_geo_lit_krd_arw_rom_sid_amh_mcd_hun_cic_sun_pan_tag_jpn_knd_kor_ukr_alb_igb_afr_jav_grk_mlt_bat_cnt_cze_bam_urd_gam_ita_eng_mol_lat_qcu_ctl_hin_por_tsw_tig_svk_wly_guj_mly_ger_swa_nor_ses_ind_tha_amr_tml_akn_ewe_uzb_swe_bul_azi_moo_vie_hau_dyu_ven_lda	0.209627076034486	0.493377648143594	0.622908858228118
62	mlt_pan_yor_cze_gam_tig_sod_rom_tur_aze_igb_mao_bem_bos_spa_bsq_fre_wly_ewe_mnd_ita_glc_akn_slo_dgb_scr_fin_ses_moo_hun_prs_owc_geo_rus_afr_krd_ctl_anl_hau_por_est_ven_sun_bul_mly_jpn_knd_kor_guj_ger_dyu_pol_tag_swe_heb_bat_cnt_mcd_zul_urd_amr_svk_eng_mol_nor_qcu_ben_alb_lit_tsn_amh_dut_chh_arw_jav_grk_lda_ukr_cic_ind_tha_sid_tml_fbf_tsw_azi_lat_hin_uzb_xho_vie_aeg_bam_swa_swt	-0.0749287801297631	-0.176820442196761	0.860033940063144
63	sid_ben_ven_krd_amh_gam_amr_urd_azi_aze_dyu_jav_cic_dut_svk_bsq_nor_tig_bam_mnd_ita_arw_swa_rus_moo_lat_fin_dgb_swt_hun_slo_sod_geo_ctl_mcd_ukr_prs_aeg_mlt_grk_est_lda_ind_mol_mao_jpn_tml_kor_alb_pol_akn_guj_mly_fre_anl_sun_cnt_afr_bem_scr_owc_swe_glc_hin_eng_qcu_lit_ger_spa_yor_hau_rom_wly_pan_bat_bul_fbf_cze_ses_tag_tha_chh_knd_tsn_tsw_uzb_por_bos_tur_zul_vie_heb_igb_ewe_xho	-0.663223599517747	-1.58859570582162	0.115545790889693
64	amh_dut_tsn_ukr_owc_hau_aeg_lit_tur_azi_dyu_sun_lda_rom_slo_bsq_por_mlt_xho_mnd_hin_guj_ewe_pan_ven_fre_hun_dgb_bem_est_prs_anl_geo_afr_mol_spa_nor_sid_wly_mcd_fin_swt_mly_arw_tag_jpn_tml_kor_grk_swe_akn_bos_jav_lat_chh_bat_cnt_alb_yor_scr_heb_urd_rus_ita_bul_qcu_krd_eng_ben_ses_amr_pol_tig_ger_mao_ctl_bam_svk_fbf_ind_tha_sod_knd_moo_igb_aze_glc_cze_uzb_cic_vie_gam_zul_tsw_swa	0.0770237301554449	0.181436626428435	0.856419724382424
65	chh_lat_yor_swe_amh_amr_sod_ukr_tur_uzb_moo_mly_bem_hin_svk_bsq_eng_hau_cic_cnt_dut_urd_dgb_fre_xho_krd_fin_zul_dyu_est_lit_owc_geo_bos_cze_ger_guj_aeg_gam_pol_hun_tsn_tag_nor_jav_jpn_tml_kor_pan_slo_lda_mcd_mao_ben_wly_bat_mnd_glc_bam_prs_heb_alb_scr_afr_bul_qcu_spa_rom_por_tsw_mlt_arw_anl_mol_sun_rus_ewe_ctl_akn_ind_tha_sid_knd_igb_swt_aze_ita_grk_azi_ven_vie_tig_fbf_swa_ses	-0.0398843850390488	-0.0939796737427658	0.925327482563267
66	hau_swe_tsn_por_anl_owc_heb_ita_aze_tur_xho_ind_cic_mcd_lit_bsq_guj_sid_zul_cnt_svk_krd_ewe_eng_igb_alb_hun_dgb_akn_est_bul_tig_geo_fre_arw_rus_ctl_gam_sod_nor_fin_dyu_mly_spa_tag_jpn_knd_kor_mol_ger_moo_scr_sun_afr_mlt_bat_mnd_dut_yor_prs_amh_ukr_pol_grk_lat_qcu_urd_slo_bos_lda_aeg_cze_chh_hin_mao_rom_bam_ben_fbf_jav_tha_wly_tml_ven_swa_uzb_glc_pan_azi_tsw_vie_amr_ses_swt_bem	0.3783861520126	0.891005588126791	0.375225528598264
67	owc_ukr_dgb_urd_sod_hau_mlt_afr_aze_tur_tsw_ind_xho_rom_mcd_bsq_slo_heb_dyu_mnd_svk_grk_yor_scr_moo_pan_hun_tsn_lda_fin_lit_tig_geo_nor_spa_swe_cze_amr_aeg_ctl_est_zul_bat_prs_mao_jpn_tml_kor_alb_ita_cic_fre_mly_mol_amh_tag_cnt_ben_swa_krd_wly_eng_dut_por_rus_qcu_glc_pol_lat_bam_anl_guj_chh_hin_jav_arw_fbf_bos_akn_sun_tha_sid_knd_ewe_ven_uzb_bul_ger_azi_bem_vie_gam_ses_swt_igb	-0.297090408854782	-0.702833850829285	0.483914934103189
68	aeg_ukr_ses_ctl_wly_sod_anl_pol_tur_aze_dyu_sun_tsw_fre_alb_bsq_nor_tig_fbf_cnt_lat_bul_igb_swe_bam_slo_fin_ven_swa_hun_ita_amr_geo_krd_arw_prs_hin_gam_mlt_cze_est_akn_jav_svk_ind_jpn_knd_kor_ben_spa_ewe_pan_mao_urd_heb_tag_mnd_rom_swt_mcd_sid_ger_rus_bos_lit_qcu_scr_mol_por_tsn_hau_grk_owc_glc_mly_dut_zul_guj_cic_bat_tha_amh_tml_lda_moo_azi_eng_afr_uzb_bem_vie_chh_xho_yor_dgb	-0.556745176077035	-1.32646446721277	0.187934077616982
69	amh_glc_bam_mol_owc_heb_amr_ita_uzb_aze_ses_bat_moo_svk_lit_bsq_ben_aeg_cic_mnd_ukr_cze_fbf_afr_xho_ger_hun_yor_tsw_fin_dut_hau_geo_pan_hin_eng_slo_anl_mlt_rus_est_dyu_mly_nor_jav_jpn_tml_kor_guj_por_igb_swe_mao_spa_chh_ind_cnt_rom_akn_mcd_tig_urd_prs_alb_grk_qcu_bos_fre_ctl_swa_wly_bul_gam_scr_tag_lat_ewe_krd_tsn_sun_tha_sod_knd_dgb_bem_azi_arw_pol_tur_swt_vie_sid_zul_lda_ven	-0.597191626946935	-1.42606963090569	0.157196434375473
70	tig_lat_yor_urd_heb_wly_mlt_pan_azi_uzb_dgb_jav_igb_prs_cze_bsq_eng_chh_lda_cnt_grk_fre_tsw_rus_tsn_hin_hun_cic_swt_fin_nor_gam_geo_mol_por_ita_mcd_anl_amh_swe_est_ewe_mao_bos_sun_jpn_tml_kor_ger_slo_ven_krd_ind_scr_sid_tag_mnd_svk_swa_dut_sod_guj_ctl_lit_alb_qcu_rom_afr_bul_fbf_amr_spa_aeg_ben_bat_arw_ses_ukr_dyu_mly_tha_owc_knd_xho_moo_tur_pol_glc_aze_bam_vie_hau_zul_akn_bem	0.477102258362784	1.12996582216833	0.261396565065018
71	tig_mcd_tsw_ger_amr_amh_aeg_glc_tur_azi_zul_tag_ven_grk_mol_bsq_ben_anl_lda_cnt_arw_prs_dyu_afr_xho_por_est_bam_ses_hun_cze_wly_geo_svk_bos_eng_hin_heb_gam_lat_fin_swt_mly_ita_bat_jpn_tml_kor_nor_ctl_dgb_dut_sun_pol_sid_jav_mnd_guj_fbf_scr_owc_slo_rus_bul_lit_qcu_swe_urd_ukr_yor_sod_rom_chh_fre_ind_spa_igb_krd_akn_mao_tha_hau_knd_swa_moo_uzb_alb_pan_aze_bem_vie_mlt_ewe_tsn_cic	-0.22518849555582	-0.53170834319061	0.59619583650839
72	sid_afr_tsw_spa_tig_amh_heb_bul_azi_uzb_dyu_bat_ven_nor_lat_bsq_cze_gam_cic_mnd_slo_scr_swa_ger_akn_hin_fin_bam_igb_hun_grk_sod_geo_alb_glc_rom_prs_owc_chh_guj_est_lda_tag_mcd_ind_jpn_tml_kor_lit_por_yor_svk_mly_rus_wly_sun_cnt_krd_ses_ukr_mlt_mol_ita_urd_eng_qcu_arw_bos_ctl_tsn_anl_dut_aeg_ben_jav_pan_fbf_pol_bem_mao_tha_amr_knd_swt_moo_aze_fre_swe_tur_xho_vie_hau_zul_ewe_dgb	-0.304353909355063	-0.720593460229542	0.472967073296603
73	chh_cze_igb_alb_tig_anl_hau_rom_tur_azi_ewe_mly_ses_pol_pan_bsq_urd_amr_bam_mnd_rus_krd_dgb_mcd_moo_fre_hun_swa_lda_fin_slo_owc_geo_nor_glc_afr_ben_sid_gam_ctl_est_dyu_ind_svk_mao_jpn_knd_kor_prs_guj_cic_por_sun_swe_mlt_tag_cnt_ukr_bem_grk_heb_ita_bul_eng_arw_qcu_scr_ger_bos_akn_amh_spa_sod_dut_jav_mol_tsw_lit_fbf_bat_tha_wly_tml_zul_swt_aze_hin_lat_uzb_yor_vie_aeg_ven_xho_tsn	-0.205009673459669	-0.484263137437921	0.629337627705163
74	amh_bul_zul_pol_owc_mlt_anl_slo_azi_uzb_igb_ind_ewe_mcd_ben_bsq_ita_aeg_bam_cnt_swe_rom_ven_hin_akn_guj_fin_cic_ses_est_alb_hau_geo_por_eng_urd_glc_sod_gam_spa_hun_tsw_sun_scr_mao_jpn_tml_kor_lat_svk_tsn_prs_mly_pan_wly_jav_mnd_lit_swt_krd_amr_ger_bos_arw_grk_qcu_cze_dut_afr_dgb_chh_rus_sid_ctl_tag_nor_dyu_ukr_lda_bat_tha_tig_knd_fbf_bem_tur_mol_fre_aze_swa_vie_heb_moo_yor_xho	-0.491682914684924	-1.16816051203121	0.245727968465576
75	amr_fre_ses_ita_sid_tig_chh_ukr_tur_aze_igb_mly_cic_grk_swe_bsq_svk_gam_moo_cnt_urd_hin_ven_ben_akn_krd_fin_xho_yor_est_pol_hau_geo_glc_lit_dut_prs_anl_sod_guj_hun_ewe_sun_arw_ind_jpn_knd_kor_por_alb_zul_mol_bat_ger_mlt_mao_mnd_slo_lda_afr_aeg_rom_bos_nor_lat_qcu_ctl_pan_scr_tsn_owc_bul_heb_cze_jav_mcd_bem_eng_tsw_tag_tha_amh_tml_swa_dgb_uzb_rus_spa_azi_bam_vie_wly_dyu_swt_fbf	-0.177314079631276	-0.418653651433517	0.676434542351446
76	sod_krd_bam_lit_owc_tig_aeg_spa_tur_azi_dyu_ind_ewe_alb_mol_bsq_eng_mlt_bem_mnd_bos_prs_tsn_grk_akn_ger_fin_cic_ven_est_ukr_sid_geo_swe_mcd_hin_rom_gam_wly_ctl_hun_swt_sun_bul_mao_jpn_knd_kor_ita_guj_zul_ben_mly_glc_amh_bat_cnt_rus_ses_fre_amr_por_pol_cze_afr_qcu_urd_svk_nor_fbf_heb_lat_chh_slo_jav_arw_swa_dut_igb_tag_tha_anl_tml_tsw_moo_uzb_pan_scr_aze_lda_vie_hau_dgb_yor_xho	-0.509120967199087	-1.21146843212765	0.228785209189746
77	sod_grk_swa_bos_tig_anl_amr_ger_tur_aze_moo_jav_xho_lit_guj_bsq_scr_sid_cic_cnt_alb_eng_dyu_rom_ven_pan_hun_dgb_tsw_est_por_mlt_geo_arw_krd_ben_ita_heb_chh_prs_fin_fbf_sun_ukr_mao_jpn_tml_kor_pol_afr_ses_fre_ind_mcd_aeg_mly_mnd_urd_akn_swe_owc_mol_glc_cze_slo_qcu_nor_lat_rus_swt_hau_svk_wly_bul_tag_dut_yor_ctl_tsn_bat_tha_gam_knd_lda_ewe_azi_hin_spa_uzb_bem_vie_amh_igb_bam_zul	-0.323535271149794	-0.766246665144183	0.44547012133603
78	amh_rom_tsn_lit_chh_amr_gam_glc_tur_aze_lda_tag_igb_krd_bos_bsq_mcd_wly_ses_cnt_ukr_urd_ven_bul_ewe_ctl_fin_bem_tsw_hun_pol_aeg_geo_ita_rus_nor_lat_anl_owc_afr_est_dgb_mao_por_jav_jpn_tml_kor_cze_eng_zul_spa_ind_mol_heb_bat_mnd_dut_dyu_ben_sod_ger_swe_alb_arw_qcu_guj_fre_hin_xho_mlt_scr_tig_pan_mly_prs_swa_slo_swt_sun_tha_sid_knd_moo_yor_uzb_svk_grk_azi_fbf_vie_hau_akn_cic_bam	-0.744024445971756	-1.79543928675846	0.0758317060696246
79	amh_mcd_dyu_afr_aeg_mlt_wly_bos_aze_uzb_ses_mao_ven_por_pol_bsq_dut_sod_tsw_cnt_krd_rom_lda_guj_ewe_grk_hun_fbf_tsn_est_slo_chh_geo_cze_ita_swe_eng_anl_heb_glc_fin_igb_sun_rus_bat_jpn_tml_kor_lit_ukr_cic_spa_mly_mol_amr_tag_mnd_ctl_bam_arw_gam_bul_pan_prs_lat_qcu_ben_urd_scr_dgb_owc_alb_sid_fre_ind_nor_moo_svk_zul_jav_tha_hau_knd_xho_bem_tur_ger_hin_azi_yor_vie_tig_swt_swa_akn	-0.0328157399287117	-0.0772993530303734	0.938551466891516
80	tig_mol_akn_ctl_anl_mlt_chh_prs_aze_uzb_swt_tag_tsw_spa_scr_bsq_swe_wly_lda_cnt_ita_ben_zul_rus_tsn_grk_est_moo_bem_hun_arw_sod_geo_pol_lit_urd_slo_amr_heb_fre_fin_dgb_ind_por_bat_jpn_tml_kor_cze_lat_fbf_eng_mly_pan_aeg_jav_mnd_hin_bam_bul_sid_krd_svk_glc_rom_qcu_afr_bos_ger_ven_hau_alb_owc_ukr_sun_dut_igb_guj_ewe_mao_tha_gam_knd_yor_xho_tur_nor_mcd_azi_swa_vie_amh_cic_dyu_ses	0.246693768779057	0.580517897682668	0.562969457008363
81	amh_mol_lda_ger_chh_heb_sod_hin_aze_uzb_ewe_ind_igb_prs_ita_bsq_grk_mlt_ven_mnd_rus_alb_zul_por_cic_slo_est_tsn_moo_hun_cze_aeg_geo_ctl_mcd_bul_pol_anl_sid_urd_fin_bam_jav_ukr_tag_jpn_tml_kor_glc_afr_akn_lat_bat_bos_amr_mao_cnt_svk_swa_arw_wly_spa_eng_nor_scr_qcu_pan_swe_rom_fbf_hau_fre_tig_krd_mly_ben_swt_guj_ses_sun_tha_owc_knd_dgb_bem_azi_lit_dut_tur_yor_vie_gam_tsw_dyu_xho	-0.854239251614311	-2.07135099000565	0.0410957447386525
82	owc_por_swa_fre_heb_sod_chh_krd_azi_uzb_igb_bat_bem_arw_bos_bsq_eng_sid_ses_mnd_nor_svk_tsn_swe_lda_mol_fin_xho_tsw_hun_ger_anl_geo_prs_ukr_lat_ben_amr_hau_pan_est_swt_jav_afr_tag_jpn_tml_kor_bul_ita_cic_guj_mly_lit_mlt_ind_cnt_ctl_fbf_alb_tig_rus_cze_urd_grk_qcu_rom_hin_scr_zul_aeg_dut_wly_slo_sun_pol_dyu_mcd_ewe_mao_tha_gam_knd_akn_bam_tur_glc_spa_aze_yor_vie_amh_ven_moo_dgb	-0.420909878258527	-1.00077752607204	0.319531219294829
83	sid_pol_bem_arw_amr_heb_chh_glc_aze_azi_swa_bat_igb_hin_ukr_bsq_bos_amh_tsn_mnd_krd_cze_lda_lat_fbf_urd_fin_moo_swt_est_ger_mlt_geo_por_ben_bul_slo_aeg_wly_scr_hun_ses_ind_rus_mly_jpn_knd_kor_guj_rom_zul_mol_sun_svk_hau_tag_cnt_alb_ven_fre_owc_swe_pan_eng_nor_qcu_spa_mcd_ctl_tsw_gam_prs_sod_grk_jav_afr_dyu_dut_ewe_mao_tha_tig_tml_akn_dgb_uzb_lit_ita_tur_cic_vie_anl_bam_xho_yor	-0.10091025340265	-0.238193972024913	0.812254684227146
84	amr_ctl_zul_bul_anl_hau_sid_hin_azi_tur_bam_bat_akn_pol_slo_bsq_ben_sod_moo_cnt_mol_svk_cic_lit_igb_pan_est_ewe_dyu_fin_ita_amh_geo_guj_fre_rus_rom_chh_gam_krd_hun_xho_tag_grk_mly_jpn_knd_kor_cze_eng_swa_afr_ind_bos_mlt_sun_mnd_ger_swt_glc_owc_urd_mcd_swe_ukr_qcu_spa_nor_alb_ses_heb_arw_tig_prs_mao_por_ven_lat_tsn_jav_tha_wly_tml_bem_yor_uzb_dut_scr_aze_dgb_vie_aeg_tsw_fbf_lda	0.063775077755367	0.150184377010561	0.880944395803561
85	amr_scr_cic_nor_tig_hau_mlt_lit_aze_azi_bam_tag_ven_ben_urd_bsq_afr_anl_ewe_mnd_grk_spa_fbf_svk_akn_alb_hun_zul_swa_est_mol_heb_geo_pol_dut_lat_swe_wly_sid_ger_fin_igb_ind_arw_jav_jpn_knd_kor_slo_rom_dgb_ukr_sun_rus_owc_bat_cnt_pan_dyu_prs_gam_krd_ctl_ita_mcd_qcu_glc_hin_cze_xho_sod_bul_amh_eng_mao_fre_bem_guj_tsn_mly_tha_chh_tml_tsw_lda_uzb_por_bos_tur_yor_vie_aeg_swt_moo_ses	-1.25921494110675	-3.13151552556064	0.00232493608341766
86	amh_swe_xho_mol_anl_tig_sod_ben_tur_azi_zul_mao_tsn_ukr_dut_bsq_rom_sid_ven_mnd_lat_rus_swa_hin_akn_krd_est_dyu_lda_fin_ctl_amr_geo_urd_nor_mcd_bul_wly_aeg_ger_hun_fbf_tag_arw_bat_jpn_knd_kor_bos_svk_tsw_guj_ind_lit_owc_mly_cnt_ita_bem_prs_mlt_pan_eng_cze_slo_qcu_alb_scr_glc_ewe_hau_afr_gam_grk_jav_pol_bam_spa_yor_sun_tha_heb_tml_dgb_ses_aze_fre_por_uzb_igb_vie_chh_swt_cic_moo	-0.0694804043169506	-0.163675571999596	0.870341723812615
87	hau_pol_swt_bos_sid_sod_heb_rus_uzb_tur_bam_jav_dyu_lat_krd_bsq_glc_aeg_yor_cnt_mol_swe_zul_bul_igb_ukr_est_ewe_fbf_hun_slo_mlt_geo_fre_prs_ben_spa_amh_owc_pan_fin_dgb_ind_scr_sun_jpn_tml_kor_nor_grk_swa_lit_mly_urd_tig_mao_mnd_mcd_lda_alb_anl_cze_ctl_rom_svk_qcu_ger_arw_hin_tsw_wly_eng_gam_ita_tag_afr_tsn_guj_xho_bat_tha_amr_knd_moo_cic_azi_por_dut_aze_ses_vie_chh_bem_ven_akn	-0.73014090217312	-1.75163408837212	0.0831333835970182
88	mlt_afr_ven_ctl_sod_wly_aeg_bul_uzb_tur_dyu_jav_moo_slo_ukr_bsq_mcd_heb_ewe_mnd_grk_urd_lda_lit_swt_spa_hun_yor_bem_fin_por_amh_geo_bos_hin_ger_nor_sid_chh_eng_est_bam_ind_glc_bat_jpn_knd_kor_svk_mol_tsn_krd_mao_cze_owc_mly_cnt_ben_fbf_arw_gam_lat_dut_scr_prs_qcu_rus_pol_guj_ses_hau_alb_tig_ita_sun_swe_tsw_rom_cic_tag_tha_amr_tml_zul_swa_aze_pan_fre_azi_akn_vie_anl_igb_xho_dgb	-0.55719770942917	-1.32793864644025	0.18744842164475
89	wly_slo_igb_spa_owc_hau_amr_cze_uzb_aze_xho_jav_tsn_ben_prs_bsq_dut_chh_lda_mnd_ita_guj_ewe_scr_bam_mol_hun_dgb_dyu_fin_rom_tig_geo_ger_rus_por_urd_sid_amh_bos_est_zul_mao_grk_mly_jpn_tml_kor_nor_swe_swa_eng_sun_lat_mlt_tag_cnt_pol_bem_krd_anl_fre_bul_glc_ukr_qcu_lit_ctl_afr_fbf_sod_alb_gam_svk_ind_arw_ses_hin_swt_bat_tha_heb_knd_yor_akn_azi_mcd_pan_tur_moo_vie_aeg_tsw_ven_cic	-0.109975369432863	-0.25937598777213	0.79591844320848
90	tig_afr_igb_glc_sod_amr_aeg_dut_uzb_aze_tsn_ind_moo_swe_eng_bsq_ukr_chh_xho_mnd_scr_mcd_tsw_mol_swt_rom_est_akn_fbf_fin_ger_wly_geo_prs_rus_nor_ben_sid_owc_krd_hun_cic_sun_lat_mly_jpn_knd_kor_guj_hin_yor_grk_tag_lit_amh_mao_cnt_urd_ven_bul_heb_ita_fre_cze_spa_qcu_arw_alb_bos_bam_mlt_pol_hau_slo_jav_pan_dyu_ctl_ewe_bat_tha_anl_tml_bem_swa_tur_svk_por_azi_zul_vie_gam_lda_ses_dgb	0.24121584541283	0.567978144626492	0.571418570054891
91	sod_ctl_bam_krd_amh_mlt_amr_svk_tur_aze_swt_mly_bem_cze_prs_bsq_grk_hau_lda_cnt_scr_dut_cic_mol_yor_lat_est_dyu_xho_hun_nor_sid_geo_pol_ukr_hin_ben_chh_anl_bos_fin_ewe_mao_ita_tag_jpn_tml_kor_bul_swe_zul_por_sun_ger_gam_jav_mnd_slo_swa_rom_owc_fre_mcd_afr_urd_qcu_eng_rus_alb_akn_aeg_glc_tig_pan_bat_lit_dgb_guj_ven_ind_tha_wly_knd_ses_tsn_uzb_spa_arw_azi_fbf_vie_heb_igb_moo_tsw	-0.400058488021456	-0.948607477543797	0.345278810256682
92	wly_rus_lda_urd_amr_hau_sod_lat_aze_uzb_dgb_ind_zul_spa_nor_bsq_ctl_sid_ses_mnd_arw_ita_swa_hin_dyu_bos_est_fbf_ven_fin_bul_amh_geo_mcd_por_krd_grk_anl_aeg_pan_hun_cic_jav_dut_mao_jpn_knd_kor_guj_ben_bem_mol_mly_svk_chh_sun_cnt_pol_akn_eng_tig_swe_fre_scr_ger_qcu_ukr_prs_alb_bam_mlt_rom_gam_slo_tag_lit_tsw_cze_igb_bat_tha_heb_tml_yor_ewe_azi_afr_glc_tur_xho_vie_owc_tsn_moo_swt	-0.59794568657635	-1.42825932382942	0.156567015116625
93	sid_scr_bam_ctl_aeg_amr_owc_bos_uzb_tur_igb_mly_swt_svk_dut_bsq_pol_amh_swa_cnt_cze_guj_ewe_urd_dgb_krd_fin_moo_dyu_est_ita_hau_geo_swe_mcd_glc_prs_chh_tig_ukr_hun_ses_sun_por_ind_jpn_knd_kor_ger_mol_akn_pan_tag_afr_mlt_mao_mnd_arw_yor_slo_wly_nor_hin_ben_grk_qcu_lat_spa_rus_xho_gam_fre_sod_lit_bat_rom_zul_eng_lda_jav_tha_heb_tml_tsw_tsn_azi_bul_alb_aze_bem_vie_anl_ven_cic_fbf	-0.217718801819508	-0.514316459327644	0.60825079804288
94	anl_spa_moo_pan_hau_mlt_chh_afr_tur_uzb_dgb_tag_yor_bul_arw_bsq_swe_tig_fbf_cnt_lit_mcd_akn_guj_cic_urd_fin_ewe_tsn_est_scr_amr_geo_ben_ctl_fre_hin_heb_owc_cze_hun_swa_mao_ita_sun_jpn_tml_kor_bos_alb_bem_por_mly_grk_amh_jav_mnd_lat_bam_krd_sid_svk_rom_prs_ger_qcu_eng_mol_rus_swt_gam_nor_aeg_dut_ind_pol_zul_glc_ven_bat_tha_wly_knd_tsw_ses_azi_slo_ukr_aze_igb_vie_sod_dyu_lda_xho	-0.671513929855131	-1.61017959754878	0.110747861747213
95	amr_bos_yor_arw_hau_wly_heb_ukr_azi_uzb_igb_tag_akn_lit_por_bsq_mol_sid_zul_cnt_ger_alb_bam_scr_ses_pol_fin_bem_tsw_hun_glc_tig_geo_nor_eng_pan_cze_amh_sod_guj_est_tsn_ind_svk_jav_jpn_knd_kor_dut_slo_xho_ben_mly_spa_anl_mao_mnd_rus_dyu_urd_chh_hin_ctl_mcd_lat_qcu_grk_fre_krd_fbf_mlt_afr_owc_ita_bat_rom_dgb_swe_cic_sun_tha_aeg_tml_ven_swa_aze_bul_prs_tur_moo_vie_gam_lda_ewe_swt	-0.0397027694153086	-0.0934499084329864	0.925747172575693
96	owc_svk_lda_rus_chh_mlt_aeg_eng_uzb_aze_fbf_tag_ses_urd_spa_bsq_ger_hau_zul_mnd_bos_nor_moo_lit_bam_por_fin_swa_xho_hun_krd_wly_geo_ita_bul_lat_pol_heb_amr_arw_est_dyu_mao_ukr_jav_jpn_knd_kor_glc_alb_dgb_scr_bat_swe_amh_sun_cnt_cze_cic_fre_sod_mcd_mol_slo_rom_qcu_afr_guj_pan_tsw_sid_grk_gam_ctl_mly_ben_akn_dut_ewe_ind_tha_anl_tml_swt_bem_tur_hin_prs_azi_ven_vie_tig_yor_igb_tsn	-0.911774091780666	-2.20841696817711	0.0296728467575021
97	hau_prs_bam_rom_owc_sod_wly_grk_tur_aze_tsw_mao_ses_cze_lat_bsq_afr_heb_xho_cnt_glc_fre_dgb_arw_swa_hin_est_zul_bem_hun_spa_aeg_geo_pol_alb_mol_krd_tig_sid_svk_fin_dyu_bat_guj_mly_jpn_tml_kor_ctl_ukr_lda_swe_tag_mcd_amh_sun_mnd_urd_fbf_rus_anl_pan_por_ger_ben_qcu_nor_scr_lit_cic_chh_bul_gam_slo_ind_ita_ewe_bos_tsn_jav_tha_amr_knd_moo_swt_uzb_eng_dut_azi_yor_vie_mlt_ven_igb_akn	-0.219561040012212	-0.519450531873575	0.6046807043317
98	hau_ger_igb_fre_aeg_gam_chh_eng_aze_azi_akn_bat_dgb_ben_nor_bsq_ukr_heb_bem_mnd_pol_guj_tsw_slo_swt_bos_est_ses_cic_hun_glc_anl_geo_hin_pan_lit_svk_sid_owc_arw_fin_dyu_tag_prs_ind_jpn_knd_kor_mcd_cze_tsn_grk_jav_dut_mlt_sun_cnt_bul_zul_scr_amr_rom_ita_urd_rus_qcu_alb_spa_lat_moo_tig_por_wly_swe_mly_mol_swa_krd_fbf_mao_tha_sod_tml_ewe_bam_tur_ctl_afr_uzb_xho_vie_amh_ven_yor_lda	-0.0480178252804272	-0.113074706093756	0.910215056743335
99	mlt_bos_dgb_prs_heb_gam_chh_urd_uzb_aze_yor_bat_bam_mcd_spa_bsq_ctl_aeg_cic_mnd_ukr_krd_dyu_lat_zul_guj_est_swa_swt_fin_lit_hau_geo_ben_bul_cze_hin_wly_amr_pol_hun_fbf_sun_svk_mao_jpn_knd_kor_grk_fre_tsw_rus_tag_por_sid_mly_cnt_eng_lda_swe_owc_ita_afr_alb_rom_qcu_mol_pan_slo_ewe_amh_glc_anl_arw_jav_scr_tsn_ger_xho_ind_tha_tig_tml_ven_akn_tur_nor_dut_azi_moo_vie_sod_ses_bem_igb	-0.15155595503813	-0.357500253456037	0.721527366676349
100	sod_prs_tsw_afr_heb_sid_anl_ger_uzb_tur_lda_sun_dgb_glc_hin_bsq_eng_amr_zul_mnd_fre_rom_tsn_grk_swa_spa_hun_igb_ses_est_slo_aeg_geo_bul_nor_ita_swe_amh_mlt_scr_fin_swt_mly_por_tag_jpn_knd_kor_dut_urd_xho_ukr_jav_lat_gam_mao_cnt_bos_bem_krd_wly_alb_guj_cze_mol_qcu_arw_lit_ben_bam_hau_pan_owc_svk_ind_ctl_dyu_mcd_moo_bat_tha_tig_tml_ewe_fbf_azi_pol_rus_aze_ven_vie_chh_akn_cic_yor	-0.476023894421765	-1.130504238299	0.261170920200094
101	tig_dut_dyu_scr_wly_heb_mlt_pol_azi_tur_lda_ind_swt_mol_spa_bsq_rus_amh_yor_mnd_ita_pan_bam_cze_zul_ctl_fin_igb_ses_hun_krd_chh_geo_lit_grk_ger_bos_owc_sod_rom_est_xho_mao_arw_tag_jpn_tml_kor_bul_lat_dgb_ben_bat_swe_sid_sun_cnt_guj_ewe_prs_anl_fre_ukr_eng_alb_qcu_svk_hin_urd_ven_amr_mcd_gam_por_jav_nor_tsn_afr_swa_mly_tha_hau_knd_cic_tsw_uzb_slo_glc_aze_akn_vie_aeg_bem_fbf_moo	-0.518752044293091	-1.23520478365342	0.219865717048576
102	wly_krd_xho_grk_chh_anl_mlt_slo_aze_tur_moo_mly_akn_prs_rom_bsq_hin_tig_lda_mnd_dut_por_fbf_ctl_igb_mol_fin_ses_swt_est_pol_amh_geo_nor_ben_lit_ger_amr_sid_afr_hun_tsn_sun_glc_jav_jpn_tml_kor_spa_pan_swa_bos_ind_rus_aeg_tag_cnt_mcd_bem_arw_sod_eng_ita_urd_alb_qcu_bul_fre_swe_yor_gam_svk_hau_guj_mao_lat_ewe_cze_zul_bat_tha_owc_knd_bam_dgb_azi_scr_ukr_uzb_ven_vie_heb_cic_tsw_dyu	-0.204800851390747	-0.483303878844681	0.630015899588544
103	owc_ben_lda_lat_sid_heb_hau_urd_aze_azi_xho_jav_cic_mcd_krd_bsq_grk_sod_ven_mnd_ger_rom_bem_prs_akn_slo_fin_tsw_ewe_hun_bul_wly_geo_pan_ukr_glc_spa_mlt_tig_pol_est_ses_bat_svk_sun_jpn_tml_kor_lit_hin_bam_swe_mly_mol_amh_tag_cnt_dut_swt_eng_amr_arw_ita_rus_guj_qcu_alb_cze_scr_fbf_aeg_nor_chh_bos_ind_afr_dyu_fre_zul_mao_tha_anl_knd_tsn_swa_tur_ctl_por_uzb_moo_vie_gam_igb_yor_dgb	-0.148054370470035	-0.349243819837988	0.727695805849296
104	anl_scr_dgb_nor_amr_mlt_chh_por_aze_azi_igb_bat_ses_svk_mcd_bsq_bos_owc_tsn_mnd_ger_afr_zul_arw_bem_fre_fin_cic_tsw_est_slo_sid_geo_prs_eng_grk_cze_amh_wly_guj_hun_ewe_tag_bul_ind_jpn_tml_kor_lit_ita_moo_swe_mao_pol_heb_jav_cnt_rom_swt_lat_tig_ben_glc_mol_ukr_qcu_dut_urd_rus_xho_sod_hin_gam_alb_mly_ctl_swa_krd_lda_sun_tha_hau_knd_akn_yor_uzb_pan_spa_tur_bam_vie_aeg_dyu_fbf_ven	0.098147814305732	0.230943642210383	0.817865895108544
105	mlt_scr_fbf_bul_hau_wly_heb_afr_uzb_azi_tsn_mly_dyu_spa_rus_bsq_ctl_chh_yor_mnd_arw_ukr_igb_fre_swa_slo_fin_xho_bem_est_por_amh_geo_ita_eng_glc_lit_anl_sod_bos_hun_moo_sun_lat_mao_jpn_knd_kor_mol_grk_tsw_prs_jav_alb_aeg_tag_cnt_svk_lda_pan_gam_cze_rom_mcd_pol_qcu_hin_ger_swe_cic_owc_guj_sid_ben_bat_krd_bam_dut_dgb_ind_tha_amr_tml_ewe_zul_tur_urd_nor_aze_ven_vie_tig_ses_swt_akn	0.141389115688128	0.332464011931663	0.740287125671904
106	amh_bul_yor_rom_mlt_anl_gam_urd_azi_uzb_xho_mao_ven_svk_spa_bsq_grk_hau_bem_mnd_pan_nor_dyu_swe_bam_ger_est_tsw_cic_fin_hin_wly_geo_glc_mcd_rus_slo_owc_sod_pol_hun_swa_jav_por_ind_jpn_tml_kor_lit_mol_ses_cze_sun_fre_heb_tag_cnt_krd_zul_bos_sid_ben_ita_dut_alb_qcu_guj_afr_eng_dgb_amr_prs_tig_lat_bat_scr_lda_ctl_moo_mly_tha_chh_knd_swt_akn_tur_arw_ukr_aze_igb_vie_aeg_fbf_ewe_tsn	-0.677737970909817	-1.6263015240234	0.107269442696981
107	sid_urd_bam_scr_hau_sod_amh_nor_uzb_tur_ven_sun_dyu_bul_ita_bsq_cze_owc_moo_mnd_ctl_rus_swt_ger_tsn_por_fin_swa_xho_hun_bos_aeg_geo_arw_ukr_swe_afr_tig_heb_pol_est_fbf_jav_glc_mao_jpn_tml_kor_fre_mol_igb_alb_ind_spa_anl_tag_cnt_lit_tsw_slo_gam_hin_ben_krd_guj_qcu_mcd_grk_rom_zul_wly_svk_mlt_eng_mly_dut_lda_lat_ses_bat_tha_chh_knd_yor_ewe_aze_pan_prs_azi_cic_vie_amr_bem_akn_dgb	-0.0573441739720396	-0.135100068130867	0.892824731083131
108	hau_bul_fbf_svk_gam_anl_mlt_pan_aze_azi_yor_ind_cic_afr_lat_bsq_nor_aeg_ses_mnd_cze_ben_dyu_guj_lda_hin_fin_dgb_bem_hun_pol_tig_geo_krd_rom_arw_slo_amh_sid_eng_est_bam_sun_alb_bat_jpn_knd_kor_prs_por_zul_ukr_mly_mcd_chh_mao_cnt_glc_ewe_ita_owc_bos_dut_grk_ctl_qcu_mol_lit_fre_xho_amr_scr_wly_swe_jav_rus_swt_urd_igb_tag_tha_sod_tml_tsn_moo_tur_spa_ger_uzb_tsw_vie_heb_swa_ven_akn	-0.862686635239405	-2.08495762704516	0.0398134106255045
109	owc_ger_fbf_hin_tig_aeg_anl_por_azi_uzb_swa_jav_dgb_bul_mol_bsq_bos_sid_akn_mnd_glc_fre_lda_rus_bam_slo_hun_ven_cic_fin_lit_mlt_geo_pol_ben_scr_ukr_chh_amh_ita_est_zul_tag_arw_ind_jpn_knd_kor_dut_svk_bem_rom_mly_grk_gam_mao_cnt_lat_ewe_mcd_heb_alb_guj_spa_ctl_qcu_krd_pan_eng_igb_hau_prs_wly_afr_sun_urd_tsw_nor_ses_bat_tha_sod_tml_dyu_moo_aze_swe_cze_tur_yor_vie_amr_swt_tsn_xho	-0.39609239973335	-0.940488305225503	0.349403601877314
110	aeg_fre_igb_afr_mlt_wly_tig_rus_azi_tur_tsn_mly_lda_urd_krd_bsq_svk_owc_cic_mnd_glc_mol_ven_pol_moo_scr_hun_fbf_ses_est_pan_chh_geo_bos_slo_eng_cze_anl_gam_grk_fin_dgb_jav_ctl_bat_jpn_tml_kor_rom_por_tsw_ben_mao_mcd_amh_sun_cnt_spa_swt_ukr_sod_dut_alb_swe_lat_qcu_nor_prs_arw_dyu_sid_hin_heb_bul_tag_ita_xho_guj_ewe_ind_tha_hau_knd_swa_bem_uzb_lit_ger_aze_bam_vie_amr_zul_akn_yor	-0.295544945351532	-0.699288401088816	0.48611712684144
111	aeg_fre_bem_grk_amr_anl_sid_dut_tur_aze_ewe_tag_swt_guj_scr_bsq_ger_gam_yor_mnd_glc_swe_akn_mcd_dyu_por_hun_swa_bam_est_spa_chh_geo_cze_svk_afr_bul_tig_heb_arw_fin_fbf_sun_lit_bat_jpn_tml_kor_hin_urd_ses_ctl_mly_eng_wly_ind_cnt_alb_ven_pol_mlt_lat_ben_pan_nor_qcu_rus_bos_ukr_igb_hau_krd_owc_ita_jav_slo_moo_mol_dgb_mao_tha_amh_knd_xho_tsn_azi_rom_prs_uzb_tsw_vie_sod_lda_zul_cic	-0.230006692229416	-0.543134330364651	0.588336756547505
112	chh_ita_lda_bos_amh_aeg_heb_glc_azi_aze_swt_mly_igb_nor_lit_bsq_eng_gam_moo_cnt_hin_rus_dyu_ctl_tsw_mcd_hun_ewe_fbf_est_mol_anl_geo_scr_pol_arw_slo_amr_hau_urd_fin_tsn_ind_rom_sun_jpn_tml_kor_bul_prs_swa_por_mao_swe_tig_bat_mnd_svk_bem_lat_mlt_spa_ukr_pan_afr_qcu_grk_fre_guj_yor_wly_ben_owc_cze_tag_dut_ses_krd_xho_jav_tha_sod_knd_zul_ven_tur_alb_ger_uzb_akn_vie_sid_cic_bam_dgb	-0.41201565118211	-0.978696620057351	0.330268980113703
113	chh_bul_ewe_hin_tig_heb_amr_bos_tur_aze_dgb_mao_dyu_svk_mol_bsq_krd_hau_bem_cnt_swe_prs_igb_nor_xho_arw_hun_akn_swa_fin_lit_sid_geo_alb_urd_ctl_guj_anl_sod_spa_est_bam_tag_rom_mly_jpn_knd_kor_ger_eng_tsw_pol_bat_glc_mlt_jav_mnd_por_ven_pan_aeg_afr_ukr_lat_mcd_qcu_ita_cze_dut_cic_gam_slo_amh_grk_ind_fre_tsn_ben_fbf_sun_tha_owc_tml_zul_yor_uzb_scr_rus_azi_lda_vie_wly_swt_ses_moo	-0.279385669719637	-0.660733604672258	0.510416579306961
114	anl_svk_yor_alb_mlt_aeg_wly_mcd_tur_aze_igb_mao_dyu_nor_pol_bsq_krd_sod_cic_cnt_arw_bul_dgb_spa_xho_slo_fin_ven_swa_est_prs_owc_geo_afr_ger_urd_rus_hau_tig_swe_hun_ses_bat_pan_ind_jpn_tml_kor_eng_glc_tsn_bos_sun_hin_sid_mly_mnd_ctl_ewe_fre_amh_rom_grk_por_lat_qcu_scr_guj_mol_akn_gam_ben_amr_dut_tag_ukr_bam_lit_lda_jav_tha_chh_knd_zul_tsw_azi_ita_cze_uzb_fbf_vie_heb_bem_swt_moo	-0.180211884661386	-0.425202973391523	0.671670970784394
115	amr_guj_igb_lit_anl_owc_sid_pan_aze_azi_dgb_mao_fbf_ben_ukr_bsq_urd_wly_bem_mnd_dut_slo_swa_arw_ses_mcd_fin_tsw_bam_est_lat_heb_geo_afr_pol_glc_prs_tig_sod_hin_hun_akn_sun_rom_tag_jpn_knd_kor_krd_scr_dyu_grk_jav_eng_amh_bat_cnt_ger_tsn_rus_gam_ctl_cze_por_bos_qcu_bul_nor_alb_ven_chh_spa_hau_mol_ind_ita_xho_fre_swt_mly_tha_aeg_tml_lda_cic_tur_svk_swe_uzb_yor_vie_mlt_ewe_moo_zul	-0.407829330515732	-0.967632302848237	0.335737729525227
116	anl_svk_ewe_nor_gam_aeg_mlt_ukr_tur_azi_tsn_mao_xho_glc_arw_bsq_krd_chh_ven_cnt_pan_cze_igb_dut_bam_alb_hun_lda_zul_est_urd_wly_geo_guj_pol_eng_rom_tig_amh_ita_fin_cic_sun_ger_bat_jpn_tml_kor_mol_spa_swa_grk_ind_por_owc_tag_mnd_swe_dgb_prs_sid_ctl_rus_lat_bos_qcu_fre_slo_afr_ses_hau_scr_heb_mcd_jav_bul_dyu_lit_bem_mly_tha_amr_knd_akn_swt_uzb_ben_hin_aze_yor_vie_sod_moo_fbf_tsw	-0.635346070727276	-1.51939229227635	0.132056279831834
117	wly_fre_igb_scr_tig_aeg_sod_ger_tur_uzb_ven_bat_swa_swe_prs_bsq_por_amh_tsw_cnt_spa_mcd_tsn_pan_swt_alb_hun_cic_fbf_est_lit_anl_geo_rus_eng_bul_guj_owc_sid_hin_fin_bem_mly_dut_jav_jpn_knd_kor_urd_pol_dyu_grk_sun_nor_chh_tag_mnd_cze_lda_mol_amr_krd_afr_ukr_svk_qcu_bos_glc_rom_akn_heb_ctl_hau_lat_ind_ben_ses_arw_xho_mao_tha_gam_tml_yor_zul_aze_slo_ita_azi_bam_vie_mlt_ewe_moo_dgb	0.464806653037958	1.1002680024602	0.274055203746809
118	owc_prs_ses_por_aeg_gam_chh_afr_uzb_tur_akn_bat_xho_alb_ctl_bsq_krd_amr_igb_mnd_ukr_bos_swt_hin_tsw_arw_fin_fbf_ewe_hun_bul_hau_geo_svk_lit_slo_ita_heb_anl_swe_est_swa_mao_glc_sun_jpn_knd_kor_fre_lat_tsn_mol_tag_scr_sid_mly_cnt_mcd_cic_pol_tig_pan_ben_spa_eng_qcu_cze_urd_nor_zul_sod_grk_wly_rom_ind_ger_dgb_dut_lda_jav_tha_mlt_tml_ven_bem_azi_rus_guj_aze_bam_vie_amh_yor_moo_dyu	-0.110925500021258	-0.261492225047569	0.794291187682226
119	hau_alb_dyu_ita_amr_tig_wly_spa_uzb_azi_fbf_ind_moo_pol_mol_bsq_eng_amh_swa_cnt_prs_lit_tsn_rom_ewe_slo_fin_ven_xho_est_fre_sid_geo_ger_ben_urd_krd_sod_chh_guj_hun_cic_sun_arw_mly_jpn_knd_kor_afr_cze_bam_pan_mao_por_anl_jav_mnd_bul_akn_ukr_owc_scr_swe_rus_dut_qcu_svk_hin_lat_igb_mlt_nor_gam_grk_bat_mcd_tsw_bos_zul_tag_tha_heb_tml_lda_bem_tur_ctl_glc_aze_dgb_vie_aeg_swt_ses_yor	-0.117645595816209	-0.277566287050531	0.781961399500764
120	mlt_krd_fbf_bos_sod_hau_tig_pan_tur_aze_akn_ind_cic_rus_rom_bsq_pol_amr_tsn_mnd_hin_ctl_lda_swe_moo_ukr_est_swa_swt_hun_ger_owc_geo_scr_arw_svk_spa_gam_amh_nor_fin_bem_mao_urd_sun_jpn_tml_kor_alb_bul_dyu_afr_tag_mol_aeg_mly_cnt_ita_tsw_grk_heb_guj_lat_por_eng_qcu_prs_slo_lit_dgb_anl_cze_chh_glc_jav_fre_ewe_mcd_igb_bat_tha_sid_knd_ses_bam_azi_ben_dut_uzb_zul_vie_wly_yor_xho_ven	0.372469271074876	0.878184238355307	0.382106943079291
121	wly_krd_xho_arw_anl_amh_sod_guj_tur_aze_dgb_bat_igb_ctl_por_bsq_grk_sid_lda_cnt_hin_ben_yor_nor_dyu_lit_fin_zul_akn_hun_dut_chh_geo_eng_ita_prs_pol_aeg_mlt_fre_est_bam_mly_bul_tag_jpn_knd_kor_cze_alb_fbf_glc_ind_svk_amr_mao_mnd_afr_tsn_slo_tig_pan_spa_urd_rom_qcu_mcd_ukr_ger_swt_owc_swe_heb_mol_jav_lat_cic_bos_tsw_sun_tha_gam_tml_ewe_swa_azi_rus_scr_uzb_moo_vie_hau_ses_bem_ven	-0.2483241022075	-0.587202465751241	0.558490649769106
122	heb_guj_ven_rom_gam_chh_aeg_dut_aze_tur_dgb_sun_akn_ctl_ger_bsq_por_hau_swt_cnt_ukr_svk_igb_mol_dyu_lat_hun_yor_bem_est_ben_anl_geo_prs_afr_swe_mcd_mlt_wly_fre_fin_ewe_bat_scr_tag_jpn_tml_kor_glc_krd_cic_grk_ind_nor_amh_mly_mnd_spa_swa_arw_owc_bos_lit_slo_bul_qcu_pol_rus_eng_lda_sid_pan_sod_alb_mao_hin_xho_ita_ses_jav_tha_amr_knd_moo_bam_uzb_urd_cze_azi_tsw_vie_tig_fbf_tsn_zul	-0.974638863306296	-2.36917414346934	0.0198954741726413
123	amh_lit_swt_lat_gam_mlt_anl_ctl_aze_azi_yor_bat_zul_cze_por_bsq_eng_owc_akn_mnd_hin_nor_bam_pan_igb_bul_est_ewe_cic_hun_ben_amr_geo_bos_guj_swe_afr_tig_sid_spa_fin_ses_tag_arw_sun_jpn_tml_kor_urd_glc_dgb_pol_mly_krd_heb_mao_cnt_scr_fbf_ukr_chh_ita_fre_slo_rus_qcu_ger_rom_grk_xho_sod_mcd_wly_alb_jav_prs_ven_mol_dyu_ind_tha_aeg_knd_moo_bem_tur_svk_dut_uzb_tsn_vie_hau_tsw_swa_lda	-0.215258453087341	-0.508542655426238	0.612277106039797
124	amr_guj_dgb_prs_chh_owc_mlt_dut_uzb_tur_fbf_bat_cic_hin_bul_bsq_urd_hau_bem_cnt_mol_por_ses_alb_lda_bos_est_swt_swa_hun_fre_aeg_geo_ukr_krd_swe_glc_tig_sid_pol_fin_tsw_mly_ita_sun_jpn_knd_kor_ctl_ben_dyu_rus_ind_scr_heb_jav_mnd_lat_zul_rom_wly_mcd_spa_arw_eng_qcu_ger_cze_grk_tsn_sod_pan_amh_afr_mao_svk_bam_slo_moo_tag_tha_anl_tml_igb_yor_azi_lit_nor_aze_ewe_vie_gam_akn_ven_xho	-0.889943261320605	-2.15470251248902	0.0337686315643269
125	sod_arw_dgb_urd_heb_anl_amr_rus_aze_uzb_ewe_mao_tsw_svk_mol_bsq_spa_gam_igb_mnd_ger_glc_swt_rom_ven_krd_hun_ses_xho_fin_mcd_owc_geo_grk_pan_ctl_bul_amh_hau_fre_est_yor_ind_bos_mly_jpn_knd_kor_swe_ben_bam_alb_sun_hin_wly_tag_cnt_lit_zul_prs_aeg_afr_dut_eng_guj_qcu_ita_nor_scr_lda_chh_lat_tig_cze_jav_slo_akn_pol_tsn_bat_tha_sid_tml_fbf_swa_azi_por_ukr_tur_bem_vie_mlt_moo_cic_dyu	-0.0333096936694113	-0.0784452367502327	0.937642428481716
126	heb_arw_lda_slo_anl_amh_gam_bos_tur_uzb_fbf_mao_akn_ctl_hin_bsq_swe_mlt_igb_cnt_guj_ben_bam_pol_dyu_dut_hun_swa_ven_est_ita_wly_geo_mcd_lit_nor_fre_owc_amr_por_fin_ses_ind_bul_tag_jpn_knd_kor_eng_pan_swt_rus_mly_svk_aeg_bat_mnd_urd_tsw_rom_sod_krd_alb_prs_ger_qcu_glc_scr_afr_dgb_tig_ukr_sid_cze_sun_lat_tsn_mol_cic_jav_tha_hau_tml_zul_bem_azi_spa_grk_aze_xho_vie_chh_yor_moo_ewe	0.0346887601155212	0.081657921659389	0.935094224897612
127	wly_grk_igb_ukr_hau_chh_sod_pan_tur_uzb_zul_sun_bem_hin_alb_bsq_scr_amh_bam_mnd_swe_eng_tsw_mol_ses_rus_est_fbf_ven_hun_bos_mlt_geo_glc_ita_svk_arw_aeg_owc_guj_fin_swa_tag_krd_ind_jpn_tml_kor_cze_prs_akn_fre_mao_slo_gam_bat_cnt_ger_yor_ctl_sid_mcd_lat_urd_por_qcu_ben_spa_rom_ewe_anl_nor_tig_dut_jav_lit_dgb_afr_lda_mly_tha_amr_knd_cic_dyu_aze_bul_pol_azi_xho_vie_heb_tsn_moo_swt	-0.750257086847062	-1.80182411357155	0.0748132262335158
128	gam_afr_bem_glc_chh_tig_owc_hin_uzb_tur_moo_sun_ven_fre_spa_bsq_ukr_amr_lda_mnd_rus_mol_fbf_scr_xho_ctl_est_tsn_tsw_fin_arw_amh_geo_ger_dut_pol_alb_anl_wly_eng_hun_swa_ind_bos_bat_jpn_knd_kor_mcd_krd_ses_lit_mly_prs_hau_jav_cnt_urd_dgb_por_aeg_slo_cze_nor_bul_qcu_swe_pan_lat_cic_mlt_ben_sod_svk_tag_guj_dyu_grk_akn_mao_tha_sid_tml_ewe_igb_azi_rom_ita_aze_swt_vie_heb_zul_yor_bam	-0.022913082486648	-0.0541297339042811	0.956947913991463
129	gam_por_yor_ita_sid_tig_amh_dut_azi_tur_tsw_ind_bam_ger_eng_bsq_slo_hau_moo_cnt_afr_pan_igb_pol_dgb_cze_fin_swt_zul_hun_grk_aeg_geo_ukr_svk_swe_bul_owc_heb_nor_est_cic_sun_rus_tag_jpn_tml_kor_rom_fre_xho_mol_jav_glc_sod_mao_mnd_lat_bem_ctl_mlt_ben_prs_urd_krd_qcu_lit_mcd_guj_tsn_wly_scr_amr_spa_bat_hin_dyu_alb_swa_mly_tha_anl_knd_ewe_ses_aze_arw_bos_uzb_fbf_vie_chh_akn_lda_ven	-0.768635034394751	-1.84988107807822	0.067506263301537
130	hau_alb_zul_ger_gam_sod_amh_ita_uzb_aze_igb_tag_dgb_fre_rus_bsq_afr_owc_bam_cnt_svk_cze_ses_ben_akn_hin_fin_yor_dyu_est_arw_mlt_geo_lat_prs_lit_ukr_anl_sid_glc_hun_lda_jav_ctl_ind_jpn_knd_kor_slo_grk_ewe_bos_mly_guj_heb_sun_mnd_urd_swt_scr_aeg_pol_nor_swe_mcd_qcu_por_bul_rom_xho_chh_spa_tig_mol_bat_dut_moo_pan_ven_mao_tha_wly_tml_swa_fbf_tur_eng_krd_azi_cic_vie_amr_bem_tsn_tsw	0.097577643511593	0.22989941712019	0.818674836117818
131	chh_dut_igb_guj_aeg_owc_gam_lit_azi_tur_tsw_jav_tsn_prs_fre_bsq_ctl_mlt_lda_cnt_rom_glc_bem_cze_moo_krd_fin_zul_swt_hun_ben_amh_geo_afr_pol_swe_lat_amr_tig_mol_est_bam_bat_eng_sun_jpn_tml_kor_nor_arw_ses_svk_ind_ger_sid_mly_mnd_scr_dyu_urd_anl_mcd_spa_bul_hin_qcu_grk_alb_por_xho_hau_ita_heb_slo_mao_pan_cic_ukr_fbf_tag_tha_wly_knd_swa_ven_uzb_rus_bos_aze_yor_vie_sod_akn_ewe_dgb	0.619067875486393	1.47553151955326	0.143447412775271
132	amh_mcd_tsw_slo_sod_heb_hau_guj_azi_tur_xho_mao_igb_ger_rus_bsq_svk_mlt_dgb_cnt_ita_hin_lda_bul_yor_lit_fin_bem_fbf_hun_alb_wly_geo_eng_krd_ctl_mol_chh_aeg_por_est_cic_bat_scr_sun_jpn_knd_kor_arw_pol_dyu_cze_tag_prs_owc_ind_mnd_fre_tsn_afr_sid_ukr_glc_rom_ben_qcu_spa_nor_dut_moo_gam_lat_tig_urd_mly_pan_ewe_bos_ses_jav_tha_anl_tml_zul_ven_aze_swe_grk_uzb_bam_vie_amr_akn_swa_swt	-0.691628605537395	-1.65644230006104	0.101002580702559
133	wly_prs_zul_fre_mlt_hau_tig_guj_tur_aze_igb_bat_tsw_eng_afr_bsq_ukr_gam_cic_mnd_scr_bul_bam_mcd_ses_svk_est_bem_dgb_fin_ctl_owc_geo_pol_glc_por_lat_amr_chh_ita_hun_lda_mly_krd_mao_jpn_knd_kor_grk_hin_xho_ben_tag_lit_heb_jav_cnt_ger_dyu_slo_amh_dut_rus_spa_nor_qcu_arw_pan_cze_ven_anl_alb_aeg_swe_ind_bos_fbf_rom_moo_sun_tha_sid_tml_akn_ewe_uzb_mol_urd_azi_swa_vie_sod_swt_yor_tsn	0.821419707754468	1.95431326320969	0.0536680219118155
134	amr_swe_akn_fre_wly_anl_tig_lat_aze_azi_lda_mao_bam_urd_scr_bsq_ben_amh_swa_mnd_dut_ger_igb_nor_dgb_svk_hun_swt_ses_fin_cze_aeg_geo_alb_bul_mcd_hin_hau_owc_rom_est_cic_sun_pan_mly_jpn_knd_kor_slo_glc_tsn_ita_ind_spa_sid_tag_cnt_prs_bem_ukr_gam_bos_mol_arw_krd_qcu_pol_guj_afr_ven_chh_lit_sod_por_jav_rus_ewe_grk_yor_bat_tha_heb_tml_tsw_dyu_tur_ctl_eng_uzb_xho_vie_mlt_moo_zul_fbf	-1.03870665256946	-2.54166639644376	0.0126867304819315
135	amr_ger_swt_mol_aeg_owc_gam_ukr_tur_aze_ewe_mao_bem_nor_guj_bsq_lat_wly_igb_mnd_hin_afr_xho_rom_dyu_dut_hun_tsn_zul_est_scr_mlt_geo_swe_rus_cze_pan_sid_sod_fre_fin_lda_tag_spa_jav_jpn_tml_kor_bos_urd_swa_arw_bat_prs_chh_sun_cnt_grk_ven_por_hau_lit_glc_mcd_krd_qcu_slo_pol_bul_cic_tig_ctl_amh_ben_mly_alb_yor_ita_moo_ind_tha_anl_knd_tsw_akn_azi_svk_eng_uzb_dgb_vie_heb_ses_bam_fbf	-0.810753751822925	-1.95313897773648	0.0538091160965591
136	amr_krd_yor_afr_amh_gam_hau_fre_aze_tur_igb_mao_bam_ben_alb_bsq_ctl_owc_tsw_cnt_prs_rus_ewe_glc_dyu_urd_hun_moo_cic_est_grk_heb_geo_arw_cze_ger_svk_sod_anl_ukr_fin_tsn_jav_pan_mly_jpn_knd_kor_hin_pol_bem_lit_bat_ita_wly_ind_mnd_dut_akn_por_mlt_lat_eng_nor_mol_qcu_slo_bos_spa_zul_chh_scr_tig_bul_sun_swe_lda_guj_fbf_tag_tha_sid_tml_swa_ses_azi_mcd_rom_uzb_swt_vie_aeg_ven_xho_dgb	-1.02689728701516	-2.51056882802861	0.0137806102272795
137	wly_lat_igb_bul_anl_amr_tig_dut_azi_aze_fbf_bat_bam_rus_prs_bsq_glc_chh_zul_cnt_swe_mol_yor_ukr_bem_ctl_fin_dgb_lda_hun_fre_amh_geo_afr_guj_lit_pan_hau_mlt_mcd_est_tsw_tag_por_sun_jpn_knd_kor_ita_ben_xho_spa_mly_svk_sid_mao_mnd_alb_moo_pol_heb_grk_cze_eng_scr_qcu_rom_hin_bos_ses_gam_krd_owc_nor_jav_arw_swt_ger_ven_ind_tha_aeg_tml_tsn_cic_tur_urd_slo_uzb_akn_vie_sod_ewe_dyu_swa	-0.385631193584942	-0.914902255858966	0.362609035399117
138	amh_grk_swt_glc_aeg_sod_sid_dut_azi_tur_cic_bat_xho_pan_bos_bsq_alb_gam_ses_mnd_eng_cze_yor_guj_ewe_rus_hun_dgb_bem_fin_ctl_anl_geo_lit_mcd_lat_bul_heb_chh_swe_est_moo_jav_spa_mao_jpn_tml_kor_svk_urd_tsn_slo_mly_ger_mlt_ind_cnt_prs_fbf_por_tig_ukr_hin_pol_krd_qcu_scr_mol_ita_akn_owc_fre_wly_nor_sun_arw_tsw_rom_ven_tag_tha_amr_knd_igb_dyu_aze_afr_ben_uzb_bam_vie_hau_zul_swa_lda	-0.527808894777506	-1.25886501422509	0.211229892192836
139	chh_ita_xho_ukr_heb_aeg_wly_bos_uzb_tur_ven_ind_zul_slo_eng_bsq_lit_sod_bam_mnd_ger_ben_dyu_krd_moo_ctl_hun_yor_akn_est_dut_tig_geo_fre_glc_swe_scr_amr_owc_alb_fin_ewe_mao_prs_sun_jpn_knd_kor_grk_pan_ses_rom_tag_spa_gam_jav_cnt_por_dgb_guj_mlt_pol_arw_cze_bul_qcu_mol_svk_lat_igb_sid_afr_anl_rus_mly_urd_tsw_nor_cic_bat_tha_amh_tml_swa_tsn_aze_hin_mcd_azi_lda_vie_hau_bem_fbf_swt	-0.0775209797729745	-0.182778580486715	0.855369619172246
140	anl_slo_bam_bul_mlt_chh_amr_pol_azi_aze_swa_sun_xho_mcd_fre_bsq_guj_amh_akn_mnd_ita_svk_igb_swe_swt_prs_est_dyu_tsw_hun_lit_tig_geo_nor_bos_pan_mol_hau_sid_urd_fin_lda_jav_scr_ind_jpn_knd_kor_eng_por_ven_ukr_bat_glc_wly_mly_cnt_hin_moo_krd_aeg_spa_arw_rom_lat_qcu_ben_afr_alb_yor_owc_ger_sod_cze_mao_dut_cic_ctl_tsn_tag_tha_gam_tml_zul_bem_uzb_grk_rus_tur_dgb_vie_heb_ewe_fbf_ses	-0.441363064391816	-1.04919602137472	0.296806830683919
141	owc_eng_xho_fre_amh_gam_aeg_por_uzb_aze_lda_ind_tsn_glc_rus_bsq_bos_chh_cic_cnt_lit_guj_akn_spa_moo_dut_hun_ven_igb_est_cze_sod_geo_mcd_ita_swe_grk_amr_hau_afr_fin_ewe_tag_ger_bat_jpn_knd_kor_mol_alb_swa_urd_mly_rom_anl_jav_mnd_ukr_bam_pan_tig_nor_scr_pol_krd_qcu_arw_svk_hin_dgb_mlt_ben_heb_lat_sun_prs_swt_ctl_zul_mao_tha_sid_tml_ses_yor_azi_slo_bul_tur_fbf_vie_wly_bem_tsw_dyu	-0.189799862747713	-0.447905542735137	0.655263031134077
142	aeg_slo_ven_svk_gam_mlt_amr_swe_aze_uzb_tsw_mao_fbf_glc_afr_bsq_pol_sod_lda_cnt_eng_krd_zul_mol_xho_ukr_est_tsn_dgb_hun_cze_wly_geo_lat_arw_urd_bul_hau_amh_nor_fin_swt_jav_fre_mly_jpn_knd_kor_ben_guj_dyu_prs_sun_bos_tig_tag_mnd_mcd_akn_ita_anl_pan_spa_por_scr_qcu_rom_dut_hin_yor_sid_ger_heb_ctl_bat_alb_igb_grk_bem_ind_tha_owc_tml_moo_bam_tur_rus_lit_azi_cic_vie_chh_ses_swa_ewe	0.134078366273296	0.31538275584239	0.753177668134882
143	tig_arw_ven_slo_amh_mlt_sod_rus_aze_azi_akn_bat_moo_fre_bos_bsq_ukr_aeg_swt_cnt_pol_krd_bem_guj_lda_urd_est_ses_cic_hun_lit_amr_geo_ita_ctl_afr_swe_gam_sid_grk_fin_fbf_mao_hin_jav_jpn_knd_kor_bul_pan_igb_eng_ind_lat_hau_sun_mnd_ben_dyu_nor_wly_spa_glc_dut_prs_qcu_mol_rom_scr_ewe_heb_ger_owc_por_tag_mcd_yor_alb_swa_mly_tha_chh_tml_tsn_bam_uzb_cze_svk_tur_zul_vie_anl_tsw_dgb_xho	-1.41709421789001	-3.5671777530811	0.000572595942402433
144	tig_mol_dgb_mcd_amh_owc_heb_por_uzb_azi_dyu_jav_lda_bul_glc_bsq_grk_sod_zul_cnt_nor_prs_ewe_slo_fbf_ben_est_igb_swa_fin_ita_wly_geo_afr_rom_lat_rus_chh_amr_pol_hun_bam_ind_guj_tag_jpn_tml_kor_spa_dut_ses_cze_sun_swe_hau_mao_mnd_pan_swt_scr_sid_urd_ger_arw_bos_qcu_hin_eng_ctl_akn_anl_lit_mlt_krd_bat_alb_ven_ukr_tsw_mly_tha_aeg_knd_bem_moo_aze_svk_fre_tur_cic_vie_gam_tsn_xho_yor	-0.210385996726275	-0.496679475163222	0.62058712290411
145	anl_mcd_ewe_fre_tig_aeg_sid_krd_azi_uzb_dyu_bat_cic_glc_spa_bsq_swe_amh_bem_mnd_ukr_rus_xho_mol_tsn_eng_est_fbf_moo_fin_por_heb_geo_nor_pan_cze_urd_sod_chh_ger_hun_ven_mly_hin_mao_jpn_tml_kor_bul_dut_swa_arw_ind_scr_amr_sun_cnt_lit_ses_rom_gam_pol_bos_grk_ctl_qcu_ben_prs_guj_tsw_wly_lat_mlt_slo_jav_ita_igb_svk_akn_tag_tha_owc_knd_lda_dgb_tur_alb_afr_aze_zul_vie_hau_bam_swt_yor	-0.506539730882167	-1.20491304681928	0.231294066844683
146	mlt_rus_dgb_spa_tig_anl_hau_ukr_azi_tur_igb_tag_swt_alb_nor_bsq_swe_heb_xho_cnt_afr_mol_swa_arw_ses_hin_hun_moo_fbf_fin_bul_aeg_geo_rom_urd_lat_cze_sid_wly_fre_est_ewe_bat_grk_sun_jpn_tml_kor_prs_scr_zul_bos_ind_mcd_owc_mao_mnd_ben_bam_ger_amh_por_glc_svk_eng_qcu_ctl_guj_lit_lda_gam_pan_chh_ita_jav_krd_ven_dut_bem_mly_tha_amr_knd_dyu_tsn_aze_pol_slo_uzb_tsw_vie_sod_akn_cic_yor	-0.998332196294262	-2.42950487323576	0.0170402369871546
147	owc_svk_tsw_hin_amr_amh_sid_fre_uzb_tur_ven_ind_swa_swe_afr_bsq_rus_tig_yor_cnt_alb_arw_bem_dut_akn_nor_est_zul_dgb_hun_lat_aeg_geo_urd_prs_por_ger_mlt_chh_ben_fin_ewe_bat_scr_tag_jpn_tml_kor_bul_guj_tsn_krd_sun_pan_gam_mao_mnd_ukr_swt_cze_wly_slo_spa_pol_rom_qcu_lit_mcd_mol_fbf_heb_eng_anl_ctl_jav_bos_xho_ita_cic_mly_tha_hau_knd_lda_dyu_aze_grk_glc_azi_ses_vie_sod_moo_igb_bam	0.182841105020487	0.431203751959114	0.667318102976377
148	mlt_mol_fbf_pan_sid_tig_amr_scr_azi_uzb_bem_mao_bam_rus_alb_bsq_glc_aeg_dyu_mnd_slo_ben_akn_urd_yor_dut_hun_igb_lda_fin_guj_hau_geo_lat_swe_arw_ita_owc_anl_cze_est_dgb_jav_eng_ind_jpn_knd_kor_ukr_spa_swt_afr_bat_svk_heb_sun_cnt_bos_moo_mcd_sod_por_prs_bul_nor_qcu_hin_rom_pol_ses_amh_grk_chh_ger_mly_ctl_tsw_lit_tsn_tag_tha_wly_tml_ven_xho_tur_krd_fre_aze_swa_vie_gam_ewe_zul_cic	-0.333644118146357	-0.788883078791954	0.432186829183294
149	sod_pan_akn_svk_hau_owc_aeg_hin_uzb_tur_tsn_mao_zul_bul_mcd_bsq_arw_amr_xho_mnd_lat_scr_igb_por_ewe_mol_hun_dgb_bem_est_ukr_mlt_geo_rom_ita_ger_ben_gam_chh_dut_fin_tsw_mly_fre_ind_jpn_tml_kor_krd_rus_dyu_ctl_tag_nor_anl_sun_cnt_grk_cic_glc_sid_afr_slo_cze_urd_qcu_lit_eng_spa_fbf_wly_prs_amh_pol_bat_guj_bam_swe_yor_jav_tha_tig_knd_lda_ses_azi_bos_alb_aze_swt_vie_heb_moo_ven_swa	-0.544966165836521	-1.29896173461878	0.197168395780149
150	anl_spa_swt_grk_owc_sid_mlt_slo_aze_azi_tsn_bat_moo_cze_bos_bsq_guj_heb_bem_mnd_glc_ben_bam_por_yor_mol_est_cic_fbf_hun_nor_sod_geo_prs_ita_lit_rus_tig_gam_urd_fin_zul_mao_dut_sun_jpn_tml_kor_pan_fre_xho_ger_mly_svk_wly_ind_cnt_afr_dyu_bul_hau_mcd_ctl_lat_hin_qcu_arw_eng_rom_swa_chh_swe_amr_alb_tag_krd_tsw_scr_lda_jav_tha_amh_knd_ses_ven_tur_pol_ukr_uzb_akn_vie_aeg_igb_ewe_dgb	-0.531089791892605	-1.26540198126317	0.20888847329741
151	owc_krd_dgb_alb_chh_anl_wly_pan_azi_tur_bem_ind_zul_guj_rus_bsq_dut_hau_lda_cnt_bos_mol_fbf_mcd_ven_pol_fin_moo_akn_est_swe_sid_geo_por_nor_slo_urd_amr_tig_ben_hun_xho_sun_fre_tag_jpn_knd_kor_afr_lat_tsn_rom_jav_arw_aeg_bat_mnd_ger_yor_svk_amh_bul_lit_prs_spa_qcu_scr_grk_ukr_tsw_sod_ita_mlt_hin_mao_ctl_dyu_cze_cic_mly_tha_heb_tml_swt_bam_uzb_eng_glc_aze_ewe_vie_gam_ses_igb_swa	-0.171115642612103	-0.403851130634556	0.687249330606096
152	aeg_nor_bam_ukr_amh_sid_gam_eng_uzb_azi_dgb_jav_tsw_svk_ger_bsq_por_mlt_xho_cnt_grk_glc_yor_ctl_lda_krd_hun_moo_zul_est_swe_owc_geo_ita_cze_afr_alb_amr_tig_bos_fin_tsn_mao_mol_tag_jpn_tml_kor_spa_mcd_cic_rus_ind_prs_hau_sun_mnd_arw_dyu_lit_heb_urd_scr_slo_dut_qcu_hin_fre_pol_ses_anl_lat_wly_guj_bat_bul_ven_rom_swa_mly_tha_sod_knd_igb_bem_tur_pan_ben_aze_swt_vie_chh_akn_fbf_ewe	-0.676936566521866	-1.62265095388526	0.10804927724872
153	hau_bos_zul_ctl_gam_chh_aeg_svk_azi_uzb_lda_mly_moo_afr_cze_bsq_pan_owc_igb_cnt_eng_fre_dyu_dut_cic_mol_hun_ewe_dgb_est_nor_sod_geo_por_arw_rus_lit_tig_mlt_alb_fin_swt_jav_prs_ind_jpn_tml_kor_swe_pol_ven_glc_sun_ger_anl_mao_mnd_ita_fbf_guj_sid_scr_urd_mcd_hin_qcu_slo_spa_ben_swa_amh_grk_wly_rom_bat_lat_bam_krd_xho_tag_tha_amr_knd_ses_yor_tur_ukr_bul_aze_bem_vie_heb_akn_tsw_tsn	-0.729828191523661	-1.7528893985782	0.0829163601450883
154	gam_rom_ses_prs_sid_tig_chh_slo_aze_azi_swa_bat_dyu_scr_grk_bsq_svk_aeg_dgb_mnd_ita_ukr_zul_krd_tsn_hin_fin_xho_akn_est_urd_wly_geo_rus_lit_pan_ctl_anl_mlt_por_hun_ewe_mly_dut_jav_jpn_knd_kor_swe_pol_moo_glc_mao_ger_sod_tag_cnt_afr_fbf_guj_hau_bos_mcd_mol_eng_qcu_arw_nor_alb_yor_amh_spa_owc_lat_sun_ben_igb_bul_lda_ind_tha_amr_tml_bam_ven_uzb_cze_fre_tur_tsw_vie_heb_swt_bem_cic	-0.336150608972847	-0.796099278960745	0.428001784072012
155	sod_grk_dyu_lit_hau_gam_mlt_afr_aze_uzb_tsn_tag_swa_slo_ctl_bsq_ger_aeg_lda_cnt_rom_pol_xho_urd_yor_ben_fin_tsw_ewe_est_ita_owc_geo_swe_scr_hin_fre_amh_anl_guj_hun_swt_bat_bul_jav_jpn_tml_kor_prs_por_zul_bos_mao_ukr_chh_ind_mnd_rus_cic_krd_amr_mol_cze_eng_alb_qcu_glc_spa_nor_fbf_wly_svk_tig_dut_mly_lat_bem_pan_dgb_sun_tha_sid_knd_moo_ses_azi_arw_mcd_tur_akn_vie_heb_bam_igb_ven	0.013896769619603	0.0327134088629095	0.973973238099886
156	anl_krd_dgb_dut_owc_sod_amr_urd_azi_uzb_dyu_bat_ven_nor_alb_bsq_afr_heb_tsn_mnd_ger_hin_lda_spa_bam_prs_fin_igb_yor_est_eng_aeg_geo_rom_cze_arw_bos_hau_wly_lit_hun_akn_mly_fre_ind_jpn_tml_kor_scr_pol_bem_svk_tag_por_chh_mao_cnt_pan_cic_lat_gam_ctl_ben_ukr_mcd_qcu_grk_rus_glc_moo_tig_slo_amh_bul_jav_guj_fbf_mol_xho_sun_tha_sid_knd_ses_swa_tur_ita_swe_aze_tsw_vie_mlt_ewe_swt_zul	-0.816392572234477	-1.96713640560384	0.0521476044045809
157	chh_bul_bem_krd_amh_tig_amr_svk_tur_uzb_ses_mao_cic_rus_ukr_bsq_afr_sod_ven_cnt_ctl_eng_zul_urd_igb_lit_hun_dyu_moo_fin_slo_anl_geo_hin_ger_dut_fre_owc_heb_guj_est_tsn_jav_scr_mly_jpn_tml_kor_arw_ben_yor_pan_ind_grk_sid_bat_mnd_cze_lda_mcd_hau_mol_glc_bos_prs_qcu_ita_spa_nor_xho_wly_swe_aeg_pol_sun_rom_swt_alb_swa_tag_tha_mlt_knd_dgb_fbf_aze_lat_por_azi_ewe_vie_gam_bam_tsw_akn	-0.242529845290602	-0.572850020871058	0.56812869184098
158	amh_ben_moo_fre_hau_owc_gam_ita_azi_uzb_bam_mly_yor_pol_rus_bsq_ctl_wly_xho_mnd_prs_arw_fbf_nor_dgb_eng_est_akn_swt_hun_rom_sod_geo_spa_mcd_por_ukr_mlt_amr_bul_fin_cic_jav_svk_sun_jpn_tml_kor_ger_slo_ven_mol_tag_bos_anl_bat_cnt_glc_ewe_urd_heb_pan_swe_lit_afr_qcu_cze_krd_hin_ses_chh_grk_sid_scr_ind_lat_igb_guj_lda_mao_tha_aeg_knd_swa_tsw_tur_dut_alb_aze_bem_vie_tig_dyu_zul_tsn	-0.204147642708138	-0.482293204392652	0.630730869617855
159	owc_spa_swt_pol_anl_heb_chh_fre_aze_uzb_igb_jav_ven_alb_mol_bsq_ben_mlt_ewe_mnd_bul_rus_tsw_hin_dgb_nor_hun_swa_fbf_est_glc_amh_geo_urd_prs_lat_swe_amr_hau_rom_fin_cic_tag_por_mao_jpn_tml_kor_svk_pan_bam_afr_sun_ctl_sid_ind_cnt_arw_lda_krd_sod_bos_mcd_grk_slo_qcu_eng_ger_dut_ses_aeg_lit_tig_scr_bat_ita_tsn_ukr_yor_mly_tha_wly_knd_xho_dyu_tur_cze_guj_azi_bem_vie_gam_zul_moo_akn	0.133526294875924	0.3143156043926	0.753985373533296
160	owc_fre_lda_spa_wly_mlt_tig_slo_azi_aze_bem_tag_moo_arw_grk_bsq_hin_amh_igb_cnt_dut_svk_yor_rus_bam_ctl_est_ven_dgb_fin_ben_anl_geo_bul_nor_swe_mol_amr_hau_lat_hun_ewe_bat_ger_sun_jpn_knd_kor_bos_mcd_zul_scr_mao_prs_heb_ind_mnd_pol_tsn_ita_chh_ukr_glc_urd_afr_qcu_rom_alb_pan_akn_aeg_lit_sod_eng_jav_krd_ses_cze_fbf_mly_tha_gam_tml_xho_tsw_uzb_guj_por_tur_dyu_vie_sid_swt_cic_swa	-0.295018381917111	-0.699007310236075	0.486291956747317
161	tig_krd_fbf_lit_hau_owc_amh_bos_uzb_tur_swt_ind_zul_eng_afr_bsq_guj_wly_xho_cnt_por_urd_dgb_cze_igb_spa_fin_akn_ewe_hun_dut_sod_geo_glc_ukr_ben_pol_aeg_sid_swe_est_yor_sun_slo_mly_jpn_knd_kor_grk_mol_bem_arw_mao_ita_heb_jav_mnd_pan_lda_rus_gam_prs_scr_alb_ger_qcu_nor_ctl_fre_bam_anl_bul_mlt_svk_bat_hin_swa_rom_moo_tag_tha_amr_tml_ses_cic_azi_lat_mcd_aze_dyu_vie_chh_tsn_ven_tsw	0.252754175427137	0.595196719854761	0.553157535554625
162	anl_alb_xho_scr_sod_wly_gam_fre_uzb_azi_swt_mao_moo_ger_glc_bsq_ctl_mlt_fbf_mnd_mcd_cze_ses_spa_zul_eng_hun_swa_akn_est_bul_chh_geo_por_afr_prs_lat_amh_amr_swe_fin_cic_mly_rom_ind_jpn_knd_kor_bos_ita_ven_pan_tag_mol_heb_sun_cnt_dut_bam_guj_tig_slo_ben_grk_urd_qcu_krd_rus_svk_lda_sid_arw_hau_pol_bat_nor_yor_hin_dgb_jav_tha_aeg_tml_dyu_tsn_aze_lit_ukr_tur_bem_vie_owc_igb_tsw_ewe	-0.0808391678582494	-0.190516185200837	0.849319925455628
163	amh_rus_fbf_nor_aeg_amr_wly_prs_tur_uzb_swt_mly_lda_dut_ger_bsq_guj_sod_tsn_mnd_slo_grk_xho_lit_yor_arw_hun_dgb_ewe_fin_krd_anl_geo_pan_afr_spa_pol_gam_tig_swe_est_swa_jav_ukr_tag_jpn_tml_kor_cze_urd_ven_eng_ind_ben_sid_mao_cnt_ita_igb_ctl_mlt_mol_rom_glc_hin_qcu_svk_por_mcd_cic_owc_lat_chh_bul_bat_scr_bem_fre_moo_sun_tha_heb_knd_zul_ses_aze_bos_alb_azi_tsw_vie_hau_akn_bam_dyu	-0.242665201851178	-0.573075631511561	0.567976564921921
164	sod_urd_ewe_prs_gam_amr_sid_scr_azi_aze_dyu_bat_akn_dut_nor_bsq_fre_owc_bam_cnt_rom_rus_lda_grk_tsn_ita_est_fbf_ses_fin_bul_hau_geo_por_swe_guj_pan_tig_mlt_ctl_hun_tsw_jav_ukr_ind_jpn_tml_kor_ger_lat_igb_lit_sun_afr_amh_mao_mnd_glc_dgb_ben_aeg_alb_eng_spa_krd_qcu_mcd_arw_mol_yor_wly_svk_heb_pol_tag_bos_zul_cze_swt_mly_tha_chh_knd_ven_xho_tur_slo_hin_uzb_swa_vie_anl_bem_cic_moo	-0.53808799618742	-1.28176106089472	0.203112818238771
165	anl_lat_ses_por_amr_mlt_sod_slo_tur_azi_yor_bat_tsn_fre_krd_bsq_bos_owc_xho_cnt_eng_ita_dyu_arw_ewe_spa_est_akn_ven_hun_urd_chh_geo_pol_pan_swe_glc_amh_hau_ctl_fin_igb_mao_ger_jav_jpn_tml_kor_guj_afr_bam_ben_mly_rus_wly_tag_mnd_rom_cic_scr_tig_svk_alb_prs_ukr_qcu_hin_bul_cze_fbf_aeg_grk_heb_nor_ind_dut_lda_lit_bem_sun_tha_sid_knd_swa_swt_uzb_mol_mcd_aze_zul_vie_gam_tsw_dgb_moo	0.25230889766588	0.594039940540797	0.553927672131741
166	heb_prs_lda_fre_aeg_hau_anl_lat_aze_tur_moo_ind_ven_lit_slo_bsq_eng_sid_dyu_mnd_ita_ben_ses_bos_swa_rus_est_bem_bam_hun_glc_tig_geo_krd_pol_grk_pan_gam_owc_scr_fin_akn_mly_alb_bat_jpn_tml_kor_nor_ctl_igb_ukr_mao_swe_chh_sun_cnt_cze_tsw_svk_amh_dut_ger_bul_spa_qcu_arw_urd_hin_zul_sod_mcd_amr_mol_tag_guj_fbf_por_dgb_jav_tha_mlt_knd_ewe_xho_uzb_afr_rom_azi_yor_vie_wly_tsn_swt_cic	0.0270429957524332	0.0636235777567131	0.949406509148261
167	mlt_slo_ven_mcd_hau_tig_anl_grk_uzb_tur_dyu_mao_bem_dut_scr_bsq_pan_owc_igb_mnd_krd_lat_dgb_ger_yor_ukr_hun_ewe_cic_fin_nor_wly_geo_por_lit_arw_rus_heb_sid_hin_est_moo_bat_pol_ind_jpn_tml_kor_bul_mol_bam_afr_jav_rom_gam_mly_cnt_guj_tsw_alb_amr_eng_cze_swe_svk_qcu_prs_bos_ctl_akn_amh_fre_aeg_urd_sun_glc_fbf_ita_tsn_tag_tha_chh_knd_lda_zul_azi_ben_spa_aze_swa_vie_sod_swt_ses_xho	-0.752208952056555	-1.81063040361128	0.0734271375838582
168	anl_spa_swa_grk_tig_aeg_amr_ger_azi_tur_ven_ind_fbf_swe_por_bsq_bos_mlt_ses_cnt_ita_slo_dyu_dut_akn_cze_est_ewe_moo_fin_lat_hau_geo_pol_alb_svk_urd_wly_owc_hin_hun_yor_jav_krd_bat_jpn_knd_kor_guj_rom_zul_rus_tag_arw_sid_mao_mnd_fre_xho_eng_chh_bul_prs_lit_ctl_qcu_afr_ukr_glc_tsn_gam_mol_sod_ben_sun_mcd_dgb_pan_bem_mly_tha_heb_tml_lda_bam_aze_scr_nor_uzb_swt_vie_amh_igb_tsw_cic	-0.506395537032731	-1.20341981523409	0.231868318874502
169	tig_rom_akn_nor_aeg_hau_amr_scr_tur_aze_ses_bat_bem_afr_cze_bsq_swe_heb_swt_cnt_ita_rus_bam_fre_dgb_krd_hun_zul_dyu_est_ger_sid_geo_urd_ctl_por_spa_gam_wly_ukr_fin_igb_sun_pol_ind_jpn_knd_kor_lat_hin_yor_pan_mly_arw_sod_mao_mnd_bos_swa_alb_amh_eng_dut_mcd_ben_qcu_bul_slo_svk_tsn_chh_prs_anl_glc_tag_mol_moo_guj_tsw_jav_tha_owc_tml_ewe_fbf_uzb_grk_lit_azi_cic_vie_mlt_ven_lda_xho	-0.130140705863999	-0.307113774314809	0.759443404959719
170	hau_slo_ewe_krd_chh_wly_amr_por_azi_tur_fbf_jav_dyu_guj_hin_bsq_bos_gam_lda_mnd_urd_svk_ven_ben_igb_lat_fin_xho_cic_est_dut_owc_geo_mol_swe_lit_ukr_sid_mlt_rom_hun_swt_bat_ita_ind_jpn_knd_kor_rus_fre_ses_pan_sun_mcd_anl_mao_cnt_prs_tsn_nor_sod_alb_glc_arw_ctl_qcu_pol_ger_bul_yor_tig_cze_heb_afr_tag_scr_bem_eng_akn_mly_tha_amh_tml_bam_moo_aze_grk_spa_uzb_tsw_vie_aeg_zul_dgb_swa	-0.366761252103017	-0.868902991872309	0.387137080595786
171	amr_mol_lda_rus_tig_wly_heb_ctl_aze_tur_tsn_tag_moo_swe_dut_bsq_por_chh_bam_mnd_bos_hin_ewe_grk_zul_prs_hun_dgb_ven_fin_arw_owc_geo_scr_spa_fre_pan_sid_gam_mcd_est_xho_sun_pol_mao_jpn_tml_kor_cze_krd_swa_ben_mly_lit_amh_ind_cnt_alb_yor_afr_mlt_glc_ger_urd_nor_qcu_slo_rom_ukr_cic_sod_ita_anl_eng_bat_lat_ses_guj_igb_jav_tha_hau_knd_dyu_akn_uzb_bul_svk_azi_bem_vie_aeg_swt_fbf_tsw	0.0278402135262379	0.0655504189049529	0.947876468653067
172	amh_rom_swa_guj_aeg_mlt_anl_grk_uzb_tur_zul_mao_moo_svk_hin_bsq_swe_gam_bam_mnd_cze_eng_cic_bos_igb_mol_est_akn_lda_fin_nor_wly_geo_pan_fre_prs_krd_chh_tig_rus_hun_swt_ind_mcd_bat_jpn_tml_kor_bul_ctl_ven_por_jav_lit_heb_sun_cnt_alb_dgb_spa_sid_ukr_lat_arw_scr_qcu_slo_ger_pol_fbf_owc_urd_amr_afr_tag_ben_tsn_dut_tsw_mly_tha_sod_knd_yor_ses_azi_ita_glc_aze_ewe_vie_hau_xho_dyu_bem	0.452253160168563	1.06625230676876	0.289069863949866
173	sod_alb_akn_rus_hau_mlt_heb_bos_azi_uzb_lda_bat_moo_slo_prs_bsq_bul_anl_igb_mnd_hin_grk_cic_lit_dyu_fre_fin_tsw_yor_hun_eng_tig_geo_nor_pol_cze_svk_sid_owc_glc_est_xho_ind_ctl_sun_jpn_tml_kor_spa_mcd_dgb_swe_mly_ben_gam_tag_cnt_dut_fbf_ukr_wly_guj_ita_afr_arw_qcu_lat_urd_por_swa_amh_krd_aeg_scr_jav_rom_zul_ger_ven_mao_tha_amr_knd_swt_tsn_aze_pan_mol_tur_ewe_vie_chh_ses_bam_bem	-0.838157779882079	-2.02453414681285	0.0457830689508074
174	owc_swe_fbf_cze_sid_wly_gam_pan_azi_uzb_dgb_bat_cic_lit_alb_bsq_slo_tig_moo_cnt_spa_ben_xho_mol_tsw_hin_fin_lda_igb_hun_ctl_hau_geo_mcd_glc_por_lat_anl_amh_prs_est_dyu_jav_arw_mao_jpn_knd_kor_pol_rom_swt_ita_ind_bos_amr_tag_mnd_rus_zul_guj_chh_fre_urd_nor_svk_qcu_dut_grk_ukr_ven_mlt_scr_sod_afr_sun_ger_akn_krd_bem_mly_tha_heb_tml_ses_ewe_tur_bul_eng_aze_swa_vie_aeg_yor_bam_tsn	-0.427384329190993	-1.01519967697396	0.312644548882141
175	anl_eng_igb_por_amr_aeg_hau_hin_azi_aze_ven_jav_dyu_scr_cze_bsq_pol_gam_tsw_cnt_spa_alb_dgb_urd_moo_afr_fin_tsn_zul_est_swe_wly_geo_ita_bul_bos_nor_heb_sid_guj_hun_cic_sun_krd_bat_jpn_tml_kor_rom_grk_xho_mol_ind_ger_tig_mao_mnd_fre_bam_lit_sod_pan_prs_ben_dut_qcu_rus_ukr_ctl_ses_mlt_lat_chh_slo_tag_glc_bem_arw_swt_mly_tha_owc_knd_yor_lda_uzb_mcd_svk_tur_ewe_vie_amh_swa_akn_fbf	-0.295904529179978	-0.699767939866943	0.485818948151888
176	sod_scr_bem_pol_mlt_sid_aeg_arw_tur_azi_bam_sun_igb_lit_hin_bsq_bos_tig_fbf_mnd_pan_afr_cic_nor_dgb_slo_est_dyu_lda_hun_krd_heb_geo_urd_svk_rus_ukr_chh_amh_ita_fin_zul_mly_grk_jav_jpn_tml_kor_dut_mol_xho_glc_ind_eng_gam_tag_cnt_swe_ses_ben_owc_rom_ctl_alb_fre_qcu_ger_guj_cze_tsw_wly_prs_amr_por_mao_spa_akn_mcd_swa_bat_tha_hau_knd_ewe_yor_aze_bul_lat_uzb_swt_vie_anl_ven_tsn_moo	-0.537159054423154	-1.2810212522791	0.203371433872943
177	owc_prs_bem_alb_amh_sid_gam_swe_aze_tur_yor_jav_lda_mol_arw_bsq_nor_mlt_dyu_cnt_grk_svk_tsw_pan_ven_dut_est_cic_akn_fin_ben_anl_geo_spa_scr_lat_ctl_chh_aeg_cze_hun_dgb_ind_fre_tag_jpn_tml_kor_urd_rus_igb_ita_bat_mcd_amr_sun_mnd_afr_swt_ukr_hau_glc_lit_eng_pol_qcu_rom_slo_por_zul_tig_guj_heb_bos_mao_hin_ses_krd_fbf_mly_tha_wly_knd_swa_moo_uzb_bul_ger_azi_bam_vie_sod_xho_tsn_ewe	0.295656748617108	0.696761848279679	0.487689804896908
178	heb_ukr_ven_rom_aeg_wly_amr_hin_uzb_azi_xho_mly_tsn_por_dut_bsq_grk_anl_bam_cnt_mol_fre_ewe_bul_fbf_rus_est_akn_swt_hun_svk_chh_geo_scr_lit_krd_nor_tig_hau_mcd_fin_cic_bat_glc_ind_jpn_tml_kor_eng_lat_swa_cze_mao_prs_mlt_tag_mnd_arw_bem_ger_sod_ctl_ita_slo_guj_qcu_pan_bos_ben_ses_owc_alb_gam_spa_sun_pol_zul_swe_yor_jav_tha_sid_knd_dgb_tsw_tur_urd_afr_aze_igb_vie_amh_dyu_moo_lda	-0.343739592432856	-0.813085802724873	0.418245562861079
179	sid_ben_bam_slo_heb_tig_chh_spa_aze_uzb_moo_bat_ven_dut_rom_bsq_nor_anl_bem_mnd_alb_ger_dyu_svk_swt_swe_fin_ewe_xho_est_glc_hau_geo_guj_fre_por_cze_sod_aeg_mol_hun_tsn_ind_lat_jav_jpn_knd_kor_pol_eng_tsw_krd_mly_ita_mlt_tag_cnt_afr_fbf_hin_owc_ukr_ctl_arw_bos_qcu_pan_lit_urd_lda_wly_prs_amh_mcd_mao_rus_igb_grk_yor_sun_tha_gam_tml_akn_cic_azi_bul_scr_tur_swa_vie_amr_ses_dgb_zul	-0.23463537614708	-0.554637504368488	0.580474071600057
180	heb_slo_fbf_eng_sid_hau_sod_arw_tur_uzb_yor_ind_dgb_afr_bos_bsq_ita_gam_lda_mnd_guj_dut_ven_svk_tsw_por_est_bam_swt_hun_scr_aeg_geo_bul_ger_pan_spa_owc_tig_lit_fin_swa_mao_swe_tag_jpn_knd_kor_ben_ukr_akn_grk_jav_nor_amh_bat_cnt_mol_bem_lat_anl_rus_cze_fre_prs_qcu_mcd_pol_glc_zul_wly_urd_chh_krd_mly_hin_dyu_alb_ewe_sun_tha_amr_tml_cic_xho_azi_ctl_rom_aze_igb_vie_mlt_ses_tsn_moo	-0.343367521581645	-0.81299446136509	0.418297666501541
181	anl_swe_lda_nor_gam_sod_hau_alb_azi_aze_xho_ind_moo_ukr_prs_bsq_mcd_sid_akn_cnt_dut_hin_fbf_pol_ses_guj_fin_ewe_zul_est_cze_wly_geo_lit_arw_krd_lat_amh_heb_ctl_hun_bem_mao_rus_tag_jpn_tml_kor_grk_pan_igb_bos_sun_svk_owc_mly_mnd_scr_tsn_afr_mlt_rom_spa_eng_por_qcu_ger_bul_mol_tsw_tig_ben_amr_urd_bat_glc_dgb_slo_ven_jav_tha_aeg_knd_swt_dyu_tur_fre_ita_uzb_cic_vie_chh_bam_yor_swa	-0.15593575094942	-0.367725228107159	0.713913691802537
182	owc_fre_bam_guj_tig_sod_chh_bul_aze_uzb_xho_sun_fbf_nor_ukr_bsq_slo_hau_zul_mnd_lat_dut_swa_svk_ses_swe_est_yor_swt_hun_hin_amr_geo_afr_scr_prs_rus_sid_aeg_arw_fin_moo_bat_mol_mao_jpn_knd_kor_krd_bos_tsw_eng_ind_ctl_wly_jav_cnt_glc_bem_rom_amh_ben_lit_ita_pan_qcu_grk_cze_alb_igb_gam_spa_heb_urd_mly_por_lda_ger_tsn_tag_tha_mlt_tml_dyu_cic_azi_mcd_pol_tur_ven_vie_anl_akn_ewe_dgb	-0.763754421190009	-1.83903116676801	0.0691016074774513
183	sod_pol_cic_afr_anl_hau_mlt_dut_azi_tur_bam_mly_tsw_swe_glc_bsq_rus_chh_ven_cnt_hin_por_ses_lat_swt_ben_est_igb_ewe_hun_prs_gam_geo_lit_guj_ctl_urd_wly_heb_krd_fin_fbf_mao_bul_tag_jpn_knd_kor_rom_fre_bem_ukr_jav_slo_aeg_sun_mnd_mcd_lda_bos_owc_nor_mol_scr_cze_qcu_spa_svk_arw_akn_sid_ger_amr_ita_ind_eng_dyu_grk_swa_bat_tha_amh_tml_moo_tsn_uzb_alb_pan_aze_yor_vie_tig_zul_xho_dgb	0.847131078479428	2.01115004324023	0.0472044775058666
184	hau_grk_ven_arw_aeg_sid_owc_rom_uzb_azi_cic_mly_igb_prs_bul_bsq_glc_amh_bam_cnt_pol_por_fbf_ita_swa_bos_fin_lda_moo_hun_dut_sod_geo_scr_swe_slo_fre_tig_heb_eng_est_dgb_mao_hin_sun_jpn_knd_kor_mol_svk_ewe_alb_jav_nor_chh_ind_mnd_pan_bem_afr_anl_lat_krd_ben_lit_qcu_mcd_guj_ger_swt_wly_urd_amr_cze_bat_spa_ses_ctl_akn_tag_tha_mlt_tml_xho_yor_tur_ukr_rus_aze_tsn_vie_gam_dyu_tsw_zul	-0.095395866877895	-0.224848804823146	0.822590202104733
185	amr_dut_dgb_ukr_anl_sod_mlt_eng_tur_uzb_fbf_sun_igb_ger_bos_bsq_prs_chh_ewe_cnt_hin_mol_bam_bul_xho_afr_hun_tsw_ven_fin_rom_aeg_geo_ben_scr_ita_lat_amh_tig_nor_est_yor_jav_cze_mly_jpn_knd_kor_mcd_pan_lda_arw_ind_fre_gam_tag_mnd_lit_moo_swe_hau_guj_krd_pol_grk_qcu_spa_ctl_rus_tsn_wly_slo_sid_alb_bat_por_swa_svk_cic_mao_tha_heb_tml_bem_swt_azi_urd_glc_aze_zul_vie_owc_dyu_ses_akn	-0.316998841018247	-0.749458055276305	0.455472780790233
186	chh_ctl_dyu_arw_amh_sid_anl_rus_uzb_tur_bam_bat_fbf_grk_guj_bsq_slo_sod_yor_cnt_lit_ger_dgb_por_tsn_svk_fin_tsw_bem_hun_pan_hau_geo_rom_pol_alb_lat_wly_owc_glc_est_ven_ind_scr_jav_jpn_tml_kor_krd_dut_zul_ukr_mly_nor_gam_tag_mnd_ben_cic_fre_heb_eng_hin_mol_mcd_qcu_ita_spa_afr_ses_tig_swe_aeg_bos_mao_prs_xho_cze_lda_sun_tha_mlt_knd_igb_ewe_azi_urd_bul_aze_akn_vie_amr_moo_swa_swt	-0.247871585395404	-0.586037877850781	0.5592696818984
187	amh_dut_tsn_hin_chh_gam_hau_ita_azi_tur_akn_tag_ewe_krd_nor_bsq_afr_sid_ven_cnt_urd_ger_igb_ben_ses_arw_est_swa_dgb_fin_rus_wly_geo_bul_svk_grk_bos_amr_sod_por_hun_bam_mao_ctl_sun_jpn_tml_kor_guj_prs_xho_pol_bat_lit_aeg_jav_mnd_fre_swt_rom_tig_eng_swe_mcd_scr_qcu_alb_glc_pan_lda_anl_mol_owc_spa_mly_slo_bem_cze_yor_ind_tha_mlt_knd_fbf_tsw_uzb_ukr_lat_aze_zul_vie_heb_dyu_cic_moo	0.0992126048807389	0.233671136844208	0.815753889317953
188	tig_fre_xho_pan_heb_sid_anl_eng_tur_aze_ewe_mao_zul_afr_por_bsq_ukr_sod_yor_cnt_grk_mcd_fbf_ger_moo_lat_hun_bem_akn_est_lit_hau_geo_ctl_pol_ben_swe_amh_aeg_rus_fin_swt_tag_svk_jav_jpn_knd_kor_guj_dut_swa_prs_sun_urd_owc_bat_mnd_bul_tsw_rom_gam_slo_krd_spa_hin_qcu_mol_cze_scr_lda_amr_arw_wly_alb_mly_nor_ses_glc_igb_ind_tha_mlt_tml_tsn_ven_uzb_bos_ita_azi_dyu_vie_chh_dgb_cic_bam	-1.03947886361733	-2.54043927168181	0.0127283702914753
189	hau_rus_yor_lat_chh_sid_gam_rom_tur_uzb_swt_ind_igb_bul_fre_bsq_scr_heb_bam_cnt_urd_ita_moo_guj_zul_glc_hun_tsn_ses_est_nor_owc_geo_por_ben_ukr_eng_amr_sod_ger_fin_swa_sun_mol_mly_jpn_knd_kor_krd_hin_lda_mcd_bat_cze_tig_jav_mnd_bos_dyu_svk_amh_pan_slo_dut_lit_qcu_pol_prs_swe_akn_wly_afr_aeg_ctl_mao_spa_cic_arw_dgb_tag_tha_mlt_tml_tsw_xho_azi_grk_alb_aze_fbf_vie_anl_ven_ewe_bem	-0.491055114455053	-1.16709818048894	0.246154520511902
190	amh_bos_lda_arw_chh_sod_wly_scr_uzb_aze_yor_mao_bem_svk_ben_bsq_por_anl_swt_cnt_fre_bul_cic_krd_akn_prs_hun_igb_moo_fin_spa_sid_geo_alb_eng_cze_afr_hau_tig_nor_est_tsw_mly_rus_tag_jpn_tml_kor_slo_dut_dgb_pol_jav_mol_gam_ind_mnd_rom_swa_lit_amr_ctl_urd_pan_hin_qcu_guj_grk_ukr_ses_heb_mcd_aeg_swe_sun_ita_fbf_ger_xho_bat_tha_owc_knd_dyu_ewe_azi_glc_lat_tur_tsn_vie_mlt_ven_bam_zul	-0.250375049751655	-0.592511378787208	0.554946143804044
191	aeg_swe_dyu_urd_gam_wly_anl_ben_uzb_azi_xho_bat_igb_pol_pan_bsq_nor_sod_swt_cnt_spa_ita_bam_cze_tsw_ukr_est_ven_dgb_fin_rus_tig_geo_prs_afr_slo_lat_heb_chh_arw_hun_cic_ind_fre_sun_jpn_knd_kor_scr_glc_fbf_alb_jav_svk_hau_mao_mnd_krd_yor_lit_amr_rom_dut_por_mol_qcu_ger_guj_bul_moo_mlt_eng_sid_mcd_mly_grk_ewe_bos_ses_tag_tha_owc_tml_lda_akn_aze_ctl_hin_tur_swa_vie_amh_bem_tsn_zul	-0.0711285238112466	-0.167635289415366	0.867234200030781
192	owc_glc_ses_alb_chh_heb_aeg_rus_tur_azi_moo_tag_ewe_nor_mol_bsq_krd_anl_ven_cnt_ctl_rom_xho_bul_tsn_urd_hun_dyu_cic_est_afr_amh_geo_por_bos_scr_grk_sid_wly_swe_fin_akn_jav_ger_ind_jpn_knd_kor_pol_arw_dgb_eng_mly_hin_sod_sun_mnd_pan_igb_dut_mlt_ben_mcd_svk_slo_qcu_lit_prs_ita_lda_amr_ukr_tig_fre_mao_guj_bam_spa_swt_bat_tha_hau_tml_bem_swa_aze_lat_cze_uzb_fbf_vie_gam_zul_yor_tsw	-0.219036271975027	-0.516991254994937	0.606389626736588
193	hau_hin_igb_ben_amr_gam_heb_pan_tur_uzb_dgb_bat_dyu_mol_svk_bsq_arw_aeg_fbf_cnt_afr_fre_akn_ita_tsw_bul_est_tsn_bem_fin_lat_chh_geo_bos_rus_pol_guj_anl_amh_alb_hun_yor_jav_slo_tag_jpn_knd_kor_spa_nor_zul_mcd_ind_swe_sid_sun_mnd_urd_swt_krd_sod_por_prs_glc_ukr_qcu_cze_grk_rom_swa_mlt_ctl_wly_dut_mly_scr_ses_lit_xho_mao_tha_tig_tml_ven_lda_aze_eng_ger_azi_ewe_vie_owc_cic_bam_moo	-0.354370663682302	-0.83928258140381	0.403463001806708
194	hau_ben_swt_svk_chh_aeg_tig_ctl_tur_uzb_akn_sun_bam_pol_lit_bsq_bul_sod_cic_mnd_spa_lat_fbf_fre_ewe_urd_hun_swa_zul_est_scr_gam_geo_dut_swe_por_slo_wly_amr_rom_fin_tsn_mao_alb_mly_jpn_knd_kor_prs_afr_ses_glc_jav_ger_sid_ind_cnt_cze_lda_guj_amh_mol_bos_nor_eng_qcu_mcd_pan_ukr_bem_heb_krd_anl_hin_tag_rus_yor_arw_igb_bat_tha_mlt_tml_ven_moo_azi_grk_ita_aze_xho_vie_owc_tsw_dyu_dgb	-0.299619421961572	-0.709001069667857	0.480097413432342
195	gam_mol_tsn_prs_heb_wly_sid_ita_uzb_azi_igb_tag_dyu_nor_bos_bsq_ben_owc_xho_mnd_ctl_krd_dgb_ger_tsw_slo_hun_akn_ven_fin_por_hau_geo_fre_ukr_grk_dut_amr_anl_guj_est_zul_jav_rom_mly_jpn_knd_kor_hin_scr_bem_glc_mao_bul_mlt_bat_cnt_spa_moo_urd_tig_cze_swe_lit_svk_qcu_arw_mcd_afr_swa_sod_alb_chh_eng_ind_pan_ses_lat_cic_sun_tha_aeg_tml_yor_lda_tur_pol_rus_aze_swt_vie_amh_fbf_bam_ewe	-0.130426587458045	-0.307555647061214	0.759108170036975
196	gam_ukr_swa_guj_hau_owc_aeg_scr_azi_tur_fbf_ind_dgb_swe_rus_bsq_lit_sid_yor_cnt_arw_krd_dyu_rom_swt_cze_est_cic_ven_hun_lat_anl_geo_prs_mcd_hin_alb_amh_sod_mol_fin_bam_jav_glc_tag_jpn_tml_kor_ita_bul_igb_por_sun_spa_wly_mly_mnd_slo_akn_svk_tig_urd_ctl_pol_afr_qcu_pan_grk_ger_bem_heb_eng_chh_ben_mao_bos_zul_nor_tsn_bat_tha_mlt_knd_moo_xho_aze_dut_fre_uzb_tsw_vie_amr_ses_lda_ewe	-0.57038286611009	-1.36067775981156	0.176904075589722
197	tig_urd_swa_rom_sid_heb_sod_mcd_uzb_tur_dyu_sun_lda_dut_pol_bsq_spa_amr_igb_mnd_alb_cze_bam_glc_ewe_hin_fin_yor_ven_est_ita_chh_geo_lat_swe_grk_ukr_amh_anl_mol_hun_moo_bat_por_ind_jpn_tml_kor_eng_ben_akn_svk_mao_krd_aeg_mly_cnt_fre_cic_scr_hau_slo_bos_pan_lit_qcu_bul_ctl_prs_tsw_owc_nor_wly_ger_jav_rus_bem_afr_tsn_tag_tha_mlt_knd_fbf_xho_azi_guj_arw_aze_swt_vie_gam_ses_zul_dgb	-0.421859375847405	-1.00045020657517	0.319688678220763
198	amh_rom_igb_alb_anl_gam_heb_nor_aze_azi_cic_bat_ven_scr_dut_bsq_swe_sod_bem_cnt_guj_fre_dyu_mcd_xho_mol_fin_tsw_fbf_est_ben_mlt_geo_slo_krd_lat_glc_chh_amr_lit_hun_ses_jav_arw_ind_jpn_tml_kor_bos_svk_tsn_pan_mly_afr_hau_mao_mnd_ctl_yor_urd_aeg_cze_ita_ukr_hin_qcu_por_eng_grk_swt_wly_pol_sid_spa_tag_bul_lda_ger_zul_sun_tha_owc_knd_moo_ewe_tur_rus_prs_uzb_akn_vie_tig_dgb_bam_swa	0.0948071631070379	0.223063154038252	0.823975565339994
199	owc_guj_tsw_alb_amr_aeg_heb_rus_azi_tur_moo_tag_tsn_ctl_eng_bsq_cze_wly_yor_cnt_spa_lit_igb_pol_swa_krd_est_xho_dyu_hun_grk_sod_geo_ita_mol_nor_pan_mlt_tig_mcd_fin_cic_ind_bul_sun_jpn_knd_kor_svk_ger_ewe_scr_bat_por_anl_mly_mnd_arw_zul_prs_chh_afr_hin_swe_ben_qcu_urd_ukr_fre_ses_amh_bos_sid_rom_mao_dut_swt_lat_lda_jav_tha_gam_tml_fbf_akn_uzb_slo_glc_aze_dgb_vie_hau_bam_bem_ven	-0.319660526829056	-0.756576808048199	0.45121581751951
200	owc_slo_akn_ben_aeg_heb_anl_afr_aze_azi_dgb_tag_xho_grk_lat_bsq_alb_amr_ses_cnt_eng_mcd_zul_scr_bem_prs_hun_bam_swt_fin_guj_tig_geo_dut_urd_bos_glc_wly_amh_ger_est_dyu_jav_swe_ind_jpn_tml_kor_hin_pol_ewe_rom_mao_ctl_hau_mly_mnd_nor_igb_bul_sid_fre_ita_ukr_krd_qcu_cze_por_arw_cic_mlt_rus_sod_pan_sun_spa_fbf_svk_lda_bat_tha_gam_knd_swa_moo_tur_lit_mol_uzb_ven_vie_chh_yor_tsn_tsw	0.377031670933807	0.887957351983751	0.376854473457393
201	amh_glc_swt_prs_heb_tig_hau_mcd_azi_tur_tsn_tag_tsw_ben_swe_bsq_spa_chh_ses_mnd_pan_lit_lda_lat_dgb_ger_est_xho_igb_fin_cze_amr_geo_grk_ita_ctl_bos_aeg_gam_pol_hun_dyu_sun_rus_jav_jpn_knd_kor_svk_arw_moo_dut_mao_rom_sid_ind_cnt_bul_akn_alb_owc_krd_hin_nor_eng_qcu_afr_mol_ukr_ven_mlt_scr_wly_fre_bat_por_swa_slo_yor_mly_tha_sod_tml_bam_bem_uzb_urd_guj_aze_cic_vie_anl_zul_ewe_fbf	-0.612311108913065	-1.46992009892777	0.144958441774073
202	anl_hin_ven_ukr_tig_mlt_owc_pol_azi_uzb_zul_sun_bam_arw_spa_bsq_ita_wly_ses_cnt_alb_swe_bem_lit_tsw_nor_fin_cic_dyu_est_scr_heb_geo_mol_urd_slo_afr_amr_aeg_prs_hun_swa_jav_grk_ind_jpn_knd_kor_svk_eng_lda_glc_mao_ctl_hau_mly_mnd_ger_ewe_krd_chh_rus_fre_bul_guj_qcu_bos_pan_cze_moo_sod_por_gam_dut_tag_rom_yor_mcd_swt_bat_tha_amh_tml_igb_tsn_tur_ben_lat_aze_dgb_vie_sid_akn_fbf_xho	-0.0990360288289137	-0.233438347327605	0.815934094501957
203	heb_scr_ses_mol_amr_wly_sod_dut_uzb_azi_yor_bat_ewe_krd_spa_bsq_bos_amh_fbf_cnt_ukr_swe_cic_hin_bem_guj_fin_ven_swa_hun_fre_owc_geo_ben_svk_mcd_por_sid_hau_prs_est_akn_sun_arw_mly_jpn_tml_kor_ger_pol_bam_pan_jav_lat_chh_mao_mnd_lit_dyu_ita_anl_glc_rus_cze_slo_qcu_ctl_nor_urd_xho_tig_alb_mlt_rom_ind_afr_dgb_bul_moo_tag_tha_aeg_knd_zul_swt_aze_grk_eng_tur_tsn_vie_gam_lda_igb_tsw	-0.379857141177618	-0.899678590248115	0.37061500034896
204	owc_nor_cic_eng_hau_sid_chh_prs_azi_tur_zul_mly_dyu_lit_bos_bsq_swe_mlt_ven_cnt_alb_rus_ses_scr_swa_mcd_fin_xho_yor_hun_ctl_amr_geo_bul_pol_hin_ger_tig_gam_svk_est_ewe_sun_urd_tag_jpn_tml_kor_fre_ben_tsn_cze_ind_grk_amh_mao_mnd_guj_fbf_afr_sod_glc_pan_krd_spa_qcu_mol_rom_slo_moo_anl_dut_heb_ukr_jav_arw_tsw_ita_lda_bat_tha_aeg_knd_swt_dgb_aze_lat_por_uzb_bam_vie_wly_akn_igb_bem	0.403295781245698	0.952602681967907	0.343260750903189
205	owc_pol_akn_spa_chh_gam_hau_rom_azi_uzb_cic_bat_tsn_guj_krd_bsq_dut_amh_dgb_mnd_ukr_hin_bam_nor_lda_glc_fin_ewe_swa_est_pan_sid_geo_fre_por_scr_bul_mlt_aeg_ger_hun_ses_jav_ita_sun_jpn_tml_kor_svk_ctl_moo_rus_mly_mol_heb_tag_cnt_alb_xho_swe_anl_lit_slo_urd_grk_qcu_lat_bos_arw_ven_tig_mcd_amr_cze_mao_eng_yor_ben_zul_ind_tha_sod_knd_igb_swt_aze_prs_afr_tur_dyu_vie_wly_tsw_fbf_bem	-0.323441282014875	-0.766491374291489	0.445325270308645
206	sod_grk_ses_swe_owc_anl_sid_mol_tur_uzb_bem_sun_swa_bos_pan_bsq_nor_gam_tsw_cnt_prs_rus_dgb_alb_xho_ctl_fin_bam_yor_est_bul_hau_geo_slo_ita_krd_rom_tig_wly_scr_hun_tsn_bat_svk_mly_jpn_tml_kor_guj_ger_zul_hin_tag_afr_aeg_jav_mnd_spa_igb_ukr_amh_ben_mcd_fre_pol_qcu_lit_dut_glc_fbf_chh_por_heb_arw_mao_lat_swt_eng_ewe_ind_tha_mlt_knd_cic_lda_azi_cze_urd_aze_akn_vie_amr_ven_dyu_moo	-0.196889297778622	-0.465152840076978	0.642909350664242
207	anl_ctl_yor_mol_hau_amh_aeg_ukr_aze_uzb_dgb_tag_bem_ita_krd_bsq_rom_tig_swa_mnd_ben_bul_dyu_alb_moo_prs_fin_tsn_xho_est_ger_amr_geo_fre_eng_glc_pan_wly_owc_slo_hun_cic_ind_svk_bat_jpn_tml_kor_pol_guj_ven_scr_mao_mcd_chh_sun_cnt_afr_fbf_lit_sod_arw_lat_spa_grk_qcu_swe_nor_hin_ses_sid_dut_gam_rus_mly_bos_igb_urd_ewe_jav_tha_mlt_knd_lda_zul_tur_por_cze_azi_akn_vie_heb_tsw_bam_swt	-0.86145358408246	-2.08532297095877	0.039779460424816
208	sod_hin_swa_ben_wly_sid_mlt_prs_azi_aze_tsn_mao_bem_svk_glc_bsq_bos_owc_cic_cnt_por_afr_zul_arw_swt_cze_hun_ewe_dgb_est_guj_hau_geo_ukr_mcd_dut_pol_amh_heb_pan_fin_xho_mly_bul_ind_jpn_tml_kor_spa_eng_lda_nor_tag_scr_tig_sun_mnd_grk_tsw_rom_amr_ger_urd_mol_slo_qcu_lat_ctl_fre_moo_gam_ita_anl_swe_bat_alb_yor_lit_akn_jav_tha_aeg_knd_ven_fbf_uzb_rus_krd_tur_bam_vie_chh_igb_ses_dyu	0.283757777790127	0.668423998305789	0.505518650364966
209	amr_cze_cic_rus_hau_wly_owc_bul_azi_aze_fbf_bat_swt_bos_prs_bsq_ukr_chh_ven_cnt_pan_ger_swa_scr_zul_alb_hun_ewe_bem_est_dut_aeg_geo_mol_lit_mcd_spa_sod_heb_afr_fin_moo_ind_fre_jav_jpn_knd_kor_arw_por_yor_nor_mao_ita_amh_mly_mnd_slo_igb_glc_tig_swe_ctl_svk_guj_qcu_krd_lat_hin_ses_mlt_rom_anl_urd_sun_eng_tsn_pol_akn_tag_tha_gam_tml_xho_lda_uzb_ben_grk_tur_dyu_vie_sid_dgb_bam_tsw	-0.272379236605644	-0.644762679108508	0.520668298104545
210	mlt_swe_swa_mcd_amh_sid_anl_hin_azi_tur_ven_jav_bam_ctl_ukr_bsq_slo_hau_yor_mnd_arw_dut_igb_pan_ses_krd_est_tsn_lda_fin_rus_wly_geo_grk_scr_nor_ben_owc_sod_por_hun_fbf_bat_guj_tag_jpn_knd_kor_lit_bul_zul_afr_mao_mol_aeg_mly_cnt_svk_tsw_glc_heb_ita_bos_alb_pol_qcu_fre_rom_urd_cic_tig_ger_amr_lat_sun_prs_dgb_eng_dyu_ind_tha_chh_tml_xho_akn_uzb_spa_cze_aze_moo_vie_gam_ewe_swt_bem	0.801157234078326	1.90486329739838	0.0598879997511647
211	aeg_ita_dyu_krd_amr_heb_gam_cze_uzb_tur_xho_tag_lda_pan_ukr_bsq_spa_tig_yor_cnt_prs_rom_swt_eng_igb_lat_fin_tsn_swa_hun_fre_owc_geo_urd_hin_nor_ctl_sid_anl_slo_est_ewe_bat_svk_mly_jpn_tml_kor_mol_dut_ses_swe_sun_pol_mlt_ind_mnd_afr_dgb_ger_amh_por_glc_alb_bos_qcu_mcd_grk_guj_bam_sod_bul_chh_rus_jav_arw_cic_ben_tsw_mao_tha_wly_knd_akn_zul_azi_lit_scr_aze_ven_vie_hau_bem_fbf_moo	-0.348805708144334	-0.825902590592174	0.410973079386859
212	sod_urd_ewe_lit_sid_wly_chh_dut_uzb_aze_ven_jav_lda_fre_krd_bsq_arw_gam_moo_mnd_bul_ben_ses_por_tsn_pan_est_dyu_swa_fin_ctl_heb_geo_guj_pol_prs_swe_tig_aeg_mcd_hun_bem_mly_scr_sun_jpn_tml_kor_glc_eng_tsw_svk_mao_lat_anl_bat_cnt_nor_igb_slo_owc_ita_spa_bos_mol_qcu_ger_ukr_rus_zul_mlt_grk_amr_hin_ind_alb_akn_rom_bam_tag_tha_hau_knd_swt_fbf_tur_afr_cze_azi_xho_vie_amh_cic_yor_dgb	-0.164241714855591	-0.387410244472469	0.699337719956048
213	gam_grk_xho_ger_heb_mlt_hau_lit_uzb_aze_tsn_jav_bam_slo_rus_bsq_swe_owc_ven_cnt_ctl_glc_lda_prs_dyu_ukr_hun_fbf_akn_est_alb_sod_geo_nor_mcd_spa_guj_amr_sid_svk_fin_moo_mly_bos_bat_jpn_knd_kor_fre_dut_swa_ben_mao_ita_anl_ind_mnd_mol_dgb_pan_tig_scr_eng_bul_urd_qcu_hin_krd_cze_cic_wly_arw_aeg_por_tag_rom_zul_lat_igb_sun_tha_chh_tml_tsw_yor_tur_pol_afr_azi_swt_vie_amh_ses_ewe_bem	0.35550426369632	0.837652953365123	0.404373206879445
214	sod_cze_tsn_ukr_mlt_owc_hau_mcd_uzb_azi_yor_mao_bam_pol_arw_bsq_alb_amr_ses_cnt_krd_guj_swa_spa_ewe_por_hun_bem_fbf_est_bul_wly_geo_hin_scr_rom_urd_gam_tig_rus_fin_cic_mly_nor_ind_jpn_tml_kor_lit_grk_tsw_pan_tag_swe_chh_bat_mnd_ger_akn_mol_heb_prs_afr_ita_eng_qcu_ben_lat_glc_dgb_aeg_bos_amh_slo_jav_ctl_dyu_svk_ven_sun_tha_anl_knd_swt_moo_aze_dut_fre_tur_lda_vie_sid_xho_igb_zul	0.0098926636491746	0.0232927624731273	0.981466649818271
215	tig_glc_igb_spa_anl_aeg_wly_guj_aze_azi_cic_jav_xho_hin_eng_bsq_pol_owc_swa_mnd_krd_swe_dgb_afr_akn_ita_fin_lda_ses_est_urd_amr_geo_slo_por_prs_pan_chh_mlt_grk_hun_dyu_sun_mcd_mly_jpn_knd_kor_cze_ctl_zul_mol_bat_fre_heb_tag_cnt_alb_swt_dut_gam_arw_bos_ukr_bul_qcu_nor_lit_svk_tsw_hau_rom_amh_lat_ind_ben_bem_ger_ven_mao_tha_sid_tml_ewe_yor_uzb_rus_scr_tur_tsn_vie_sod_moo_bam_fbf	-0.380922990251926	-0.904615071619759	0.368006821071838
216	chh_ukr_swa_mcd_hau_aeg_tig_slo_aze_azi_akn_ind_tsw_ita_guj_bsq_svk_mlt_swt_mnd_hin_cze_cic_mol_dgb_nor_est_lda_igb_hun_rus_gam_geo_pol_spa_ger_prs_sid_owc_ctl_fin_yor_sun_afr_bat_jpn_tml_kor_alb_arw_bem_eng_mao_glc_wly_tag_cnt_urd_zul_bos_heb_krd_pan_scr_por_qcu_rom_lat_ben_ven_anl_lit_sod_swe_jav_bul_tsn_dut_ewe_mly_tha_amr_knd_moo_xho_uzb_fre_grk_tur_dyu_vie_amh_bam_ses_fbf	0.0912777757862703	0.214957125116772	0.830271421369716
217	sod_por_igb_pol_gam_anl_tig_bul_tur_uzb_cic_tag_dyu_prs_svk_bsq_ukr_amh_ven_cnt_spa_eng_moo_ger_xho_slo_fin_swa_ewe_est_alb_hau_geo_fre_ita_afr_lit_chh_owc_mcd_hun_fbf_sun_arw_bat_jpn_tml_kor_pan_krd_dgb_ctl_ind_cze_sid_jav_mnd_scr_tsw_rus_aeg_guj_urd_swe_rom_qcu_mol_nor_bos_bam_amr_glc_wly_dut_mao_ben_akn_hin_bem_mly_tha_mlt_knd_lda_ses_aze_lat_grk_azi_yor_vie_heb_swt_zul_tsn	-0.343878730749887	-0.815521003016483	0.416857889562429
218	anl_ukr_ewe_urd_hau_heb_mlt_nor_uzb_tur_zul_bat_dgb_lat_fre_bsq_mcd_aeg_bem_cnt_arw_prs_moo_slo_ses_scr_fin_igb_dyu_hun_grk_amr_geo_ger_bul_glc_swe_gam_owc_pan_est_akn_jav_rom_mao_jpn_tml_kor_dut_ita_xho_eng_mly_afr_sod_tag_mnd_por_tsn_cze_chh_guj_ben_spa_svk_qcu_pol_lit_mol_swt_amh_bos_wly_ctl_ind_hin_tsw_krd_yor_sun_tha_sid_knd_lda_fbf_aze_rus_alb_azi_bam_vie_tig_ven_cic_swa	-0.58819422128623	-1.40333600933351	0.163846753180566
219	amr_dut_ewe_prs_amh_mlt_anl_spa_tur_uzb_tsw_sun_ses_krd_arw_bsq_fre_chh_moo_cnt_pan_svk_zul_ukr_cic_eng_fin_swa_bam_hun_nor_sod_geo_ben_hin_ctl_urd_tig_aeg_glc_est_tsn_bat_mol_ind_jpn_tml_kor_cze_por_akn_scr_jav_rus_heb_tag_mnd_lit_dyu_grk_owc_ger_guj_ita_slo_qcu_pol_swe_alb_fbf_hau_afr_sid_bos_mly_mcd_igb_rom_xho_mao_tha_wly_knd_dgb_yor_aze_bul_lat_azi_ven_vie_gam_lda_bem_swt	-0.315440384311445	-0.745807291479082	0.457664792620004
220	mlt_bul_tsn_scr_sod_amr_wly_swe_tur_uzb_ses_ind_swa_ger_pol_bsq_mcd_owc_ven_mnd_lat_glc_akn_guj_lda_por_fin_moo_ewe_hun_krd_tig_geo_arw_ben_lit_urd_anl_amh_hin_est_igb_mly_nor_tag_jpn_knd_kor_ukr_prs_fbf_afr_mao_fre_sid_jav_cnt_bos_tsw_ctl_heb_spa_mol_svk_grk_qcu_alb_cze_dut_xho_aeg_rom_gam_pan_sun_rus_cic_ita_bem_bat_tha_hau_tml_dyu_dgb_azi_slo_eng_aze_zul_vie_chh_swt_yor_bam	-0.350214402296999	-0.830623277558457	0.408313816360125
221	wly_krd_bam_svk_chh_owc_sid_afr_aze_tur_cic_tag_swa_ben_por_bsq_nor_amr_fbf_cnt_spa_pan_swt_lit_yor_fre_fin_ewe_lda_hun_rus_anl_geo_mcd_grk_urd_guj_amh_tig_ukr_est_tsn_sun_lat_mly_jpn_tml_kor_ctl_scr_ven_slo_mao_cze_aeg_bat_mnd_swe_xho_hin_hau_alb_rom_arw_eng_qcu_prs_dut_bos_zul_heb_pol_gam_glc_ind_ger_dyu_bul_moo_jav_tha_mlt_knd_tsw_igb_azi_ita_mol_uzb_bem_vie_sod_dgb_akn_ses	-0.124408561843401	-0.293530204905907	0.769770953562506
222	hau_lit_tsn_por_anl_amh_tig_spa_aze_uzb_yor_mly_moo_arw_ger_bsq_bos_wly_dgb_cnt_alb_hin_dyu_pan_swa_fre_hun_ses_igb_fin_ben_owc_geo_glc_mol_cze_bul_sod_sid_prs_est_ewe_ind_krd_tag_jpn_knd_kor_ctl_ukr_xho_lat_jav_scr_chh_sun_mnd_rus_ven_nor_amr_guj_slo_svk_eng_qcu_swe_dut_grk_tsw_gam_urd_mlt_afr_bat_pol_zul_ita_akn_mao_tha_aeg_tml_swt_bam_tur_mcd_rom_azi_fbf_vie_heb_lda_bem_cic	-0.49692656440135	-1.18253288491317	0.240008824091378
223	amh_svk_lda_arw_gam_hau_owc_ukr_tur_aze_ewe_bat_igb_afr_dut_bsq_pol_chh_ses_mnd_eng_pan_xho_prs_fbf_bos_est_dgb_zul_hun_scr_tig_geo_cze_rom_ger_ita_wly_anl_bul_fin_cic_ind_lat_sun_jpn_knd_kor_mcd_fre_tsn_urd_tag_nor_heb_mao_cnt_krd_akn_ben_sid_mol_hin_spa_swe_qcu_rus_grk_lit_swa_aeg_guj_amr_slo_jav_alb_bem_glc_moo_mly_tha_sod_tml_tsw_bam_azi_ctl_por_uzb_swt_vie_mlt_yor_ven_dyu	-0.335015756512632	-0.793246511610925	0.429653378139166
224	aeg_por_swt_bul_gam_heb_mlt_cze_uzb_tur_xho_sun_akn_alb_rus_bsq_ukr_sid_tsw_cnt_afr_grk_fbf_nor_cic_bos_fin_dgb_yor_est_rom_amr_geo_svk_ita_spa_pan_amh_tig_lit_hun_moo_tag_scr_jav_jpn_knd_kor_hin_guj_igb_mol_bat_mcd_anl_ind_mnd_prs_ven_swe_hau_glc_ctl_fre_pol_qcu_ger_arw_dut_bam_wly_krd_sod_lat_mly_urd_dyu_ben_ewe_mao_tha_chh_tml_swa_tsn_aze_slo_eng_azi_lda_vie_owc_ses_zul_bem	-0.274111152697208	-0.648824251224938	0.518050995352245
225	gam_svk_lda_lat_amh_heb_sid_slo_azi_uzb_swt_sun_bam_ita_guj_bsq_spa_anl_dyu_mnd_alb_bul_ses_hin_tsw_rus_hun_akn_ven_fin_mcd_aeg_geo_bos_por_prs_eng_hau_chh_pan_est_moo_bat_arw_tag_jpn_knd_kor_nor_pol_xho_afr_jav_lit_wly_ind_cnt_cze_swa_grk_amr_scr_fre_ukr_urd_qcu_ctl_mol_glc_bem_sod_krd_mlt_rom_mly_swe_zul_ger_igb_mao_tha_owc_tml_ewe_tsn_aze_ben_dut_tur_dgb_vie_tig_cic_yor_fbf	-0.389733380805844	-0.92403951627953	0.357857098360392
226	sod_prs_bam_rus_mlt_chh_heb_ita_azi_tur_igb_jav_dyu_lat_svk_bsq_grk_gam_ses_mnd_ger_dut_lda_pan_yor_ben_hun_dgb_cic_fin_eng_aeg_geo_rom_guj_alb_bul_anl_amr_swe_est_ven_sun_arw_mao_jpn_tml_kor_ctl_bos_fbf_afr_ind_mcd_amh_tag_cnt_fre_zul_ukr_sid_pol_hin_scr_krd_qcu_urd_nor_glc_akn_wly_slo_owc_mol_bat_lit_swa_por_tsn_mly_tha_tig_knd_swt_bem_uzb_spa_cze_aze_xho_vie_hau_tsw_ewe_moo	-0.677994289569767	-1.62574813370424	0.107387365734906
227	sod_cze_yor_arw_tig_sid_chh_svk_azi_uzb_tsn_bat_ven_guj_mol_bsq_pan_heb_zul_cnt_ger_alb_swa_rom_bam_nor_hun_ses_tsw_est_ben_wly_geo_bul_krd_afr_fre_aeg_amh_ukr_fin_igb_ind_grk_tag_jpn_tml_kor_spa_mcd_dyu_glc_jav_hin_hau_mly_mnd_lat_bem_ita_gam_urd_pol_prs_rus_qcu_scr_bos_por_ewe_anl_eng_mlt_dut_mao_slo_akn_lit_lda_sun_tha_owc_knd_moo_xho_aze_swe_ctl_tur_cic_vie_amr_fbf_dgb_swt	-0.269388281860899	-0.637147634368336	0.525594073633626
228	heb_eng_tsw_grk_aeg_wly_amh_arw_azi_aze_fbf_jav_dgb_glc_ger_bsq_ctl_amr_yor_mnd_cze_ukr_moo_spa_igb_bos_est_zul_swt_fin_pol_tig_geo_fre_svk_nor_por_chh_gam_ben_hun_swa_tag_urd_mly_jpn_knd_kor_swe_rom_bam_ita_ind_lat_mlt_mao_cnt_scr_xho_guj_owc_lit_pan_bul_hin_qcu_prs_slo_rus_akn_anl_afr_hau_mol_sun_dut_ven_krd_lda_bat_tha_sid_tml_dyu_ses_tur_alb_mcd_uzb_ewe_vie_sod_tsn_cic_bem	0.459829201062373	1.08550675041375	0.280503065176725
229	sid_fre_fbf_scr_owc_mlt_hau_pol_tur_uzb_igb_bat_tsn_mcd_slo_bsq_swe_tig_dyu_mnd_pan_prs_tsw_alb_swa_afr_fin_lda_dgb_est_lit_chh_geo_cze_mol_dut_hin_amr_aeg_bos_hun_xho_sun_glc_tag_jpn_tml_kor_rus_nor_moo_eng_mly_ita_gam_ind_cnt_ben_zul_ukr_heb_grk_ctl_ger_svk_qcu_bul_rom_krd_yor_sod_spa_wly_guj_jav_lat_swt_urd_ses_mao_tha_amh_knd_cic_ven_azi_por_arw_aze_bem_vie_anl_ewe_akn_bam	-0.453716639312215	-1.07804260780516	0.283803029673565
230	heb_swe_zul_rom_tig_amh_hau_urd_aze_tur_swt_mly_bam_ukr_mcd_bsq_pan_sod_dyu_cnt_alb_lit_akn_ben_yor_bos_fin_bem_moo_hun_nor_anl_geo_eng_afr_bul_por_gam_wly_pol_est_xho_ind_prs_bat_jpn_tml_kor_mol_dut_dgb_fre_mao_lat_sid_tag_mnd_ita_tsw_guj_aeg_krd_ctl_arw_slo_qcu_scr_cze_hin_lda_owc_ger_amr_svk_sun_rus_swa_glc_cic_jav_tha_chh_knd_ses_fbf_uzb_grk_spa_azi_ewe_vie_mlt_ven_igb_tsn	-0.221218264789289	-0.52284755502701	0.602323770949845
231	owc_fre_yor_prs_wly_amr_sid_svk_azi_tur_igb_tag_tsn_bos_grk_bsq_ger_gam_xho_mnd_ben_mcd_bem_ukr_tsw_nor_est_ven_zul_hun_ita_mlt_geo_pan_dut_scr_ctl_sod_tig_hin_fin_ewe_bat_spa_mao_jpn_tml_kor_slo_swe_ses_pol_sun_rus_anl_mly_cnt_cze_swa_lit_chh_guj_por_mol_glc_qcu_krd_afr_urd_cic_hau_bul_amh_rom_jav_alb_akn_arw_dgb_ind_tha_aeg_knd_dyu_lda_uzb_lat_eng_aze_swt_vie_heb_bam_moo_fbf	0.264389930513207	0.622866307938571	0.534896793520072
232	heb_ctl_ven_mcd_hau_gam_sod_prs_aze_tur_swt_mao_swa_spa_eng_bsq_hin_anl_ewe_mnd_pan_guj_fbf_krd_tsn_slo_hun_yor_tsw_est_ben_sid_geo_svk_mol_lat_bos_wly_owc_pol_fin_zul_ind_cze_tag_jpn_tml_kor_scr_lit_moo_fre_jav_ukr_chh_sun_cnt_ger_bem_ita_aeg_swe_grk_rus_arw_qcu_glc_bul_rom_akn_amr_afr_tig_alb_mly_urd_bam_por_ses_bat_tha_mlt_knd_dgb_lda_azi_nor_dut_uzb_igb_vie_amh_cic_dyu_xho	0.0608979381168641	0.143343176123834	0.886329289327992
233	hau_prs_tsw_swe_aeg_sid_tig_scr_azi_tur_zul_tag_akn_mcd_grk_bsq_por_heb_ven_cnt_lit_krd_bem_pol_lda_eng_est_bam_ses_fin_ben_amr_geo_ctl_bos_lat_spa_sod_chh_urd_hun_moo_mly_mol_bat_jpn_knd_kor_cze_alb_dgb_dut_jav_svk_mlt_sun_mnd_arw_xho_rus_gam_bul_ita_pan_guj_qcu_rom_slo_ger_ewe_owc_afr_wly_ukr_mao_hin_igb_glc_swt_ind_tha_anl_tml_cic_dyu_aze_nor_fre_uzb_tsn_vie_amh_yor_swa_fbf	-0.400402895298106	-0.950265250820374	0.344440503857645
234	owc_rom_tsn_prs_mlt_tig_sod_scr_aze_uzb_akn_jav_igb_fre_svk_bsq_bos_hau_cic_cnt_ita_alb_tsw_dut_ses_hin_hun_fbf_bem_fin_lat_chh_geo_slo_cze_guj_arw_gam_anl_glc_est_xho_ind_rus_mly_jpn_knd_kor_mol_lit_bam_pan_mao_ukr_wly_tag_mnd_urd_zul_spa_amr_ben_swe_ger_grk_qcu_mcd_afr_krd_swa_aeg_por_sid_nor_bat_pol_dgb_bul_ven_sun_tha_heb_tml_moo_swt_azi_ctl_eng_tur_lda_vie_amh_ewe_yor_dyu	0.184098721838792	0.433268497029819	0.665822987605326
235	anl_ben_ven_arw_aeg_owc_hau_lit_aze_tur_tsw_bat_akn_alb_bul_bsq_fre_amh_swt_mnd_svk_urd_dyu_cze_bam_slo_hun_igb_swa_est_pan_tig_geo_rom_nor_mcd_bos_sod_chh_krd_fin_zul_sun_mol_jav_jpn_knd_kor_rus_glc_lda_lat_ind_grk_heb_mly_cnt_swe_moo_ita_sid_eng_afr_spa_prs_qcu_guj_ctl_ger_tsn_amr_hin_gam_scr_mao_dut_xho_por_ses_tag_tha_mlt_tml_fbf_bem_azi_pol_ukr_uzb_ewe_vie_wly_cic_dgb_yor	-0.241989239395012	-0.571487048811442	0.569048150813604
236	tig_por_tsn_prs_amh_hau_heb_hin_azi_uzb_dgb_jav_zul_rom_lit_bsq_dut_amr_fbf_cnt_ger_pol_xho_rus_ewe_krd_fin_lda_bem_est_lat_owc_geo_eng_alb_pan_bul_anl_sod_slo_hun_akn_mao_guj_sun_jpn_knd_kor_ita_cze_cic_ben_ind_swe_mlt_mly_mnd_scr_swa_fre_aeg_urd_svk_mol_grk_qcu_mcd_glc_afr_tsw_wly_arw_sid_bos_bat_ukr_ven_spa_bam_tag_tha_gam_tml_swt_dyu_tur_nor_ctl_aze_igb_vie_chh_yor_moo_ses	-0.521822818958185	-1.2424799765351	0.217183333278294
237	gam_ctl_yor_scr_sid_hau_amh_prs_azi_uzb_dyu_ind_swt_nor_pol_bsq_urd_anl_xho_cnt_arw_alb_tsw_por_cic_mcd_fin_igb_tsn_hun_eng_heb_geo_spa_rus_lit_hin_amr_chh_ita_est_zul_jav_krd_mao_jpn_tml_kor_svk_slo_dgb_swe_sun_lat_owc_tag_mnd_ger_akn_ben_aeg_glc_dut_cze_pan_qcu_grk_bos_bul_bem_mlt_afr_wly_ukr_mly_mol_ven_fre_ses_bat_tha_tig_knd_ewe_lda_tur_rom_guj_aze_bam_vie_sod_swa_moo_fbf	-0.566124442738441	-1.35415718844017	0.178967550284515
238	mlt_rus_ses_pan_gam_amr_tig_bul_aze_azi_bem_mly_igb_mol_pol_bsq_afr_sid_bam_cnt_nor_urd_moo_krd_ven_scr_fin_lda_swa_hun_alb_owc_geo_guj_glc_bos_cze_chh_amh_ctl_est_cic_mao_eng_sun_jpn_tml_kor_fre_rom_ewe_arw_ind_dut_aeg_bat_mnd_por_xho_ukr_sod_mcd_prs_ben_slo_qcu_svk_swe_ger_yor_hau_lat_anl_grk_tag_spa_tsw_ita_tsn_jav_tha_heb_knd_swt_dgb_uzb_hin_lit_tur_akn_vie_wly_fbf_zul_dyu	0.476444812413525	1.12393125435068	0.263934964272149
239	amr_fre_swa_spa_gam_hau_amh_pan_aze_azi_dyu_jav_bam_hin_bul_bsq_rom_mlt_xho_mnd_dut_ita_cic_bos_akn_lat_hun_dgb_lda_est_lit_chh_geo_glc_krd_cze_svk_sid_heb_nor_fin_bem_sun_por_mly_jpn_knd_kor_eng_prs_tsn_ctl_mao_arw_anl_bat_cnt_grk_ses_scr_owc_swe_rus_urd_guj_qcu_ukr_mcd_pol_fbf_wly_mol_tig_alb_ind_afr_swt_ger_igb_tag_tha_aeg_tml_ewe_ven_uzb_slo_ben_tur_tsw_vie_sod_zul_moo_yor	-1.25336318973401	-3.11688522438862	0.00243181597516408
240	tig_arw_zul_lit_aeg_heb_owc_por_tur_uzb_swt_mly_dgb_dut_pan_bsq_afr_wly_akn_cnt_scr_ukr_ven_fre_bam_bul_est_bem_ses_hun_urd_hau_geo_rom_glc_mol_eng_amr_chh_ger_fin_xho_jav_svk_mao_jpn_knd_kor_alb_mcd_igb_prs_bat_swe_anl_sun_mnd_ben_moo_krd_mlt_ctl_slo_pol_grk_qcu_cze_rus_spa_dyu_sid_nor_gam_guj_tag_lat_tsn_bos_tsw_ind_tha_sod_tml_yor_lda_azi_ita_hin_aze_cic_vie_amh_ewe_fbf_swa	0.0951943754061093	0.223978113486336	0.823265641517645
241	gam_bos_bem_nor_heb_anl_wly_prs_uzb_tur_cic_sun_tsn_ctl_slo_bsq_glc_mlt_ses_cnt_guj_fre_ven_scr_swa_rus_hun_ewe_swt_fin_pol_owc_geo_alb_rom_spa_ger_chh_sid_bul_est_lda_ind_cze_jav_jpn_tml_kor_por_grk_akn_urd_tag_svk_aeg_bat_mnd_mol_xho_lat_hau_eng_pan_swe_ben_qcu_ukr_ita_hin_fbf_sod_afr_amr_dut_mao_krd_bam_lit_tsw_mly_tha_amh_knd_igb_dgb_aze_arw_mcd_azi_moo_vie_tig_zul_yor_dyu	0.212773686213104	0.500636352743241	0.617809831252142
242	gam_ger_swt_pan_sod_mlt_sid_urd_azi_aze_tsn_jav_ses_ita_lit_bsq_eng_amh_tsw_cnt_mcd_fre_zul_ukr_bem_svk_fin_swa_lda_est_scr_owc_geo_slo_spa_guj_prs_anl_wly_cze_hun_dyu_sun_ben_bat_jpn_tml_kor_arw_hin_akn_pol_mao_lat_amr_ind_mnd_ctl_dgb_por_tig_rom_bos_alb_dut_qcu_mol_grk_glc_yor_chh_krd_hau_rus_mly_bul_ewe_swe_cic_tag_tha_aeg_knd_igb_ven_tur_nor_afr_uzb_fbf_vie_heb_moo_xho_bam	-0.443545719330985	-1.05389990071654	0.294659162299933
243	hau_bul_lda_krd_sod_sid_amr_arw_tur_uzb_igb_mao_tsn_afr_rom_bsq_guj_chh_yor_mnd_alb_por_ven_pan_cic_grk_fin_dyu_swt_est_mol_anl_geo_lat_hin_svk_urd_owc_mlt_glc_hun_fbf_jav_dut_ind_jpn_knd_kor_slo_fre_ewe_ctl_bat_prs_tig_tag_cnt_ben_zul_ukr_aeg_spa_rus_swe_lit_qcu_ger_pol_nor_xho_gam_bos_heb_eng_mly_scr_swa_mcd_moo_sun_tha_amh_tml_bem_akn_azi_ita_cze_aze_ses_vie_wly_tsw_bam_dgb	0.345756783471656	0.815783821978847	0.416708290078889
244	chh_svk_bam_ita_gam_hau_amr_krd_aze_azi_tsn_mly_cic_por_rus_bsq_prs_heb_ven_cnt_rom_ben_zul_fre_tsw_bos_fin_xho_akn_hun_ukr_wly_geo_mcd_urd_slo_nor_mlt_anl_spa_est_ewe_ind_alb_sun_jpn_knd_kor_hin_scr_fbf_bul_tag_ctl_amh_bat_mnd_pan_swa_swe_sod_lat_ger_pol_grk_qcu_glc_lit_eng_moo_owc_guj_aeg_afr_jav_arw_lda_cze_igb_mao_tha_sid_tml_dgb_swt_tur_dut_mol_uzb_yor_vie_tig_bem_dyu_ses	-0.502332811174885	-1.19472508328139	0.235232489486312
245	owc_swe_cic_scr_tig_aeg_heb_mol_azi_tur_tsn_tag_swt_hin_ukr_bsq_bul_anl_fbf_mnd_lit_pol_ses_mcd_moo_ctl_est_tsw_igb_fin_pan_hau_geo_ita_ger_ben_dut_wly_mlt_slo_hun_ven_jav_rus_sun_jpn_knd_kor_spa_bos_yor_afr_ind_cze_sid_bat_cnt_grk_zul_urd_amh_arw_alb_svk_lat_qcu_rom_guj_krd_ewe_gam_fre_amr_por_mao_prs_dgb_glc_akn_mly_tha_chh_tml_xho_bam_aze_nor_eng_uzb_bem_vie_sod_dyu_swa_lda	-0.929399650961734	-2.25665058918545	0.0263718735291117
246	hau_ger_dyu_lat_sod_anl_amh_ita_azi_aze_ven_mao_ses_cze_ukr_bsq_urd_mlt_fbf_cnt_por_rom_swt_hin_bam_lit_hun_tsn_swa_fin_ctl_amr_geo_bul_ben_guj_svk_sid_wly_glc_est_moo_jav_bos_mly_jpn_tml_kor_spa_swe_akn_mol_tag_pol_heb_ind_mnd_afr_lda_scr_gam_prs_mcd_rus_nor_qcu_pan_fre_dut_igb_chh_slo_owc_eng_bat_alb_dgb_arw_tsw_sun_tha_tig_knd_cic_bem_tur_krd_grk_uzb_xho_vie_aeg_zul_ewe_yor	-0.399365873795216	-0.948700137959376	0.345231918686244
247	sid_ctl_dgb_krd_mlt_gam_aeg_ita_aze_uzb_swt_mao_yor_pol_mcd_bsq_svk_tig_xho_cnt_lit_nor_akn_prs_dyu_alb_est_bam_lda_fin_dut_hau_geo_rus_por_fre_ger_wly_owc_swe_hun_igb_jav_guj_bat_jpn_knd_kor_scr_hin_tsw_ben_ind_grk_amr_sun_mnd_rom_fbf_spa_amh_afr_slo_ukr_glc_qcu_arw_cze_lat_ven_chh_eng_heb_bul_mly_mol_zul_bos_bem_tag_tha_sod_tml_ewe_tsn_tur_urd_pan_azi_cic_vie_anl_swa_ses_moo	0.0483328862251439	0.113845377490128	0.909605777171312
248	owc_fre_igb_afr_sod_tig_anl_svk_tur_uzb_yor_mao_ven_arw_krd_bsq_eng_chh_swt_mnd_mol_pol_bem_ukr_zul_cze_est_cic_moo_hun_ita_gam_geo_prs_ben_glc_scr_wly_mlt_swe_fin_swa_mly_mcd_tag_jpn_knd_kor_bul_urd_dgb_por_bat_hin_sid_ind_cnt_lit_ewe_grk_hau_lat_ctl_spa_slo_qcu_nor_alb_rus_ses_amh_ger_amr_pan_jav_bos_fbf_guj_bam_sun_tha_heb_tml_xho_akn_azi_rom_dut_aze_tsn_vie_aeg_lda_dyu_tsw	-0.207874974005026	-0.490762794074265	0.624750245578231
249	mlt_prs_cic_alb_wly_amr_anl_rom_aze_tur_xho_sun_ven_afr_lit_bsq_mcd_sid_swt_cnt_rus_por_yor_hin_tsw_lat_hun_ses_dyu_est_bos_hau_geo_arw_dut_ben_guj_amh_heb_grk_fin_bem_mao_ita_mly_jpn_tml_kor_spa_ger_ewe_cze_ind_pan_sod_tag_mnd_swe_bam_glc_gam_ukr_urd_pol_ctl_qcu_bul_svk_fre_fbf_tig_slo_aeg_krd_bat_eng_lda_mol_akn_jav_tha_owc_knd_swa_dgb_azi_nor_scr_uzb_moo_vie_chh_tsn_zul_igb	-0.0574032272080608	-0.13516391093314	0.892774395271865
250	amr_slo_bam_rom_chh_sod_gam_cze_tur_aze_zul_mly_lda_bul_fre_bsq_ben_amh_cic_cnt_svk_ukr_tsn_afr_ewe_prs_hun_bem_moo_est_scr_hau_geo_hin_spa_swe_arw_tig_aeg_lat_fin_akn_sun_ita_bat_jpn_tml_kor_eng_guj_igb_krd_jav_pan_sid_tag_mnd_mcd_fbf_grk_heb_nor_ctl_por_dut_qcu_urd_pol_glc_dgb_owc_rus_wly_mol_ind_lit_swt_ger_xho_mao_tha_mlt_knd_dyu_tsw_uzb_bos_alb_azi_swa_vie_anl_yor_ven_ses	-0.711174898544114	-1.70876373723361	0.090830154230799
251	wly_mol_cic_ita_mlt_owc_aeg_pan_azi_uzb_bam_sun_moo_cze_bul_bsq_por_sod_tsn_mnd_nor_pol_zul_hin_tsw_ukr_est_igb_yor_hun_prs_heb_geo_lit_urd_rom_glc_gam_anl_eng_fin_swa_mao_swe_mly_jpn_tml_kor_grk_scr_lda_mcd_jav_lat_chh_tag_cnt_ctl_ven_guj_tig_bos_krd_slo_svk_qcu_afr_fre_spa_akn_hau_ben_amr_alb_ind_ger_ses_rus_dgb_bat_tha_sid_knd_swt_dyu_aze_dut_arw_tur_ewe_vie_amh_bem_fbf_xho	-0.195563342167105	-0.461306050729332	0.645656158361842
252	chh_spa_dgb_swe_amh_sid_anl_por_tur_azi_dyu_mly_bam_guj_rom_bsq_slo_sod_bem_cnt_mcd_pol_ven_scr_akn_dut_fin_igb_ewe_est_arw_amr_geo_afr_fre_grk_rus_heb_aeg_urd_hun_yor_mao_hin_ind_jpn_tml_kor_mol_pan_xho_lat_tag_bos_owc_bat_mnd_glc_moo_svk_tig_lit_ger_cze_eng_qcu_ben_alb_ctl_tsw_hau_prs_wly_nor_jav_krd_zul_bul_tsn_sun_tha_mlt_knd_lda_swa_aze_ita_ukr_uzb_cic_vie_gam_swt_ses_fbf	-0.532218626254885	-1.26860162801251	0.207749410195153
253	hau_hin_moo_pan_heb_amh_mlt_nor_azi_tur_ven_mao_tsw_cze_rus_bsq_ita_sid_fbf_cnt_afr_lit_bam_guj_ewe_swe_est_dyu_igb_hun_glc_amr_geo_ukr_scr_svk_ctl_gam_anl_mcd_fin_xho_ind_lat_tag_jpn_tml_kor_bul_prs_dgb_alb_bat_dut_chh_sun_mnd_krd_bem_grk_aeg_urd_bos_pol_ben_qcu_slo_fre_mol_zul_tig_por_wly_rom_mly_arw_tsn_spa_akn_jav_tha_owc_knd_swa_ses_aze_ger_eng_uzb_swt_vie_sod_lda_yor_cic	0.0168024089477428	0.0395579385919608	0.968530357726322
254	sod_urd_bam_hin_wly_amh_hau_pol_uzb_aze_xho_ind_igb_mcd_alb_bsq_eng_gam_dgb_cnt_ita_lit_fbf_bos_ewe_svk_fin_akn_bem_hun_nor_owc_geo_ben_lat_mol_guj_sid_amr_ukr_est_yor_mao_pan_mly_jpn_knd_kor_fre_prs_ven_rus_jav_grk_mlt_sun_mnd_ger_cic_afr_chh_scr_ctl_dut_rom_qcu_swe_por_cze_moo_heb_bul_tig_arw_bat_krd_dyu_spa_tsw_tag_tha_aeg_tml_tsn_swa_azi_glc_slo_tur_lda_vie_anl_ses_zul_swt	-0.545036489603245	-1.29827915349177	0.197401797909693
255	mlt_ctl_ses_por_aeg_tig_wly_prs_aze_azi_tsw_tag_lda_grk_ita_bsq_spa_gam_dgb_cnt_eng_ben_swa_dut_igb_arw_fin_ven_xho_est_nor_sid_geo_pol_mol_pan_bul_hau_anl_urd_hun_cic_mao_rus_jav_jpn_tml_kor_guj_rom_yor_afr_bat_mcd_chh_ind_mnd_svk_bam_slo_amr_ukr_bos_scr_glc_qcu_cze_hin_lat_bem_heb_fre_owc_krd_sun_ger_swt_swe_akn_mly_tha_sod_knd_moo_fbf_tur_alb_lit_uzb_ewe_vie_amh_zul_dyu_tsn	0.10571264096315	0.248959279355396	0.803941269643601
256	tig_ben_tsn_por_aeg_sod_anl_cze_azi_tur_swt_tag_fbf_grk_lit_bsq_nor_wly_bam_mnd_ger_afr_swa_spa_ewe_krd_est_ses_bem_fin_bul_heb_geo_ukr_swe_pan_guj_chh_hau_ita_hun_igb_mly_fre_ind_jpn_knd_kor_lat_pol_yor_dut_jav_arw_sid_bat_cnt_rom_akn_urd_owc_slo_scr_eng_svk_qcu_prs_mol_glc_tsw_amr_rus_mlt_mcd_sun_ctl_dyu_bos_moo_mao_tha_gam_tml_cic_lda_uzb_hin_alb_aze_zul_vie_amh_ven_dgb_xho	0.285148514812575	0.671149910640731	0.503788601908061
257	gam_mol_swa_svk_hau_wly_chh_krd_tur_azi_bem_bat_tsn_ger_por_bsq_cze_aeg_xho_mnd_urd_bul_igb_lit_lda_scr_fin_ses_dgb_hun_alb_tig_geo_mcd_spa_lat_rom_mlt_amr_pan_est_ewe_tag_ukr_jav_jpn_knd_kor_nor_bos_tsw_afr_ind_slo_amh_mao_cnt_eng_swt_ben_heb_dut_prs_hin_arw_qcu_pol_guj_swe_moo_sid_rus_owc_fre_sun_grk_dyu_ctl_akn_mly_tha_sod_tml_bam_yor_uzb_glc_ita_aze_fbf_vie_anl_cic_zul_ven	-0.906542912882847	-2.19457164171502	0.0306847568732125
258	aeg_ita_bam_rom_mlt_hau_amr_mol_tur_aze_zul_sun_swa_spa_svk_bsq_mcd_sod_bem_cnt_pol_scr_swt_swe_cic_eng_est_ewe_igb_hun_lit_tig_geo_prs_fre_arw_bos_gam_amh_urd_fin_lda_ind_afr_tag_jpn_tml_kor_cze_ukr_ven_guj_jav_nor_sid_bat_mnd_por_xho_rus_anl_hin_ben_ctl_glc_qcu_slo_bul_alb_tsn_wly_ger_heb_pan_mao_grk_ses_krd_dgb_mly_tha_owc_knd_yor_akn_azi_dut_lat_uzb_tsw_vie_chh_dyu_fbf_moo	-0.0797839078794933	-0.187870682536469	0.851387332723741
259	aeg_eng_xho_bos_tig_wly_chh_afr_azi_aze_ven_tag_ses_ita_svk_bsq_bul_anl_fbf_cnt_swe_cze_bem_ctl_dgb_dut_est_yor_dyu_hun_fre_mlt_geo_spa_scr_slo_nor_owc_heb_guj_fin_cic_bat_prs_jav_jpn_tml_kor_pan_ben_zul_pol_mao_mcd_amr_mly_mnd_hin_moo_ger_hau_urd_krd_mol_rom_qcu_ukr_glc_lit_swt_sod_arw_gam_lat_sun_alb_tsw_grk_lda_ind_tha_sid_knd_igb_tsn_uzb_por_rus_tur_akn_vie_amh_swa_ewe_bam	-0.681902272572413	-1.63381723648468	0.105678203314612
260	hau_arw_dgb_ita_sod_amh_sid_dut_tur_azi_cic_sun_akn_rom_fre_bsq_lit_gam_zul_cnt_krd_bul_yor_ukr_bem_eng_hun_xho_moo_est_scr_anl_geo_ctl_pan_prs_grk_mlt_amr_por_fin_bam_mly_ben_jav_jpn_knd_kor_spa_nor_tsw_mcd_ind_pol_chh_bat_mnd_bos_ven_mol_tig_hin_swe_ger_lat_qcu_rus_cze_urd_igb_owc_afr_heb_slo_mao_glc_dyu_guj_swt_tag_tha_aeg_tml_fbf_lda_aze_alb_svk_uzb_swa_vie_wly_ewe_ses_tsn	-0.703854477827543	-1.68743396534	0.0948712756912673
261	gam_prs_zul_nor_chh_heb_sod_pan_uzb_azi_akn_jav_ses_bos_fre_bsq_pol_hau_lda_cnt_ctl_mol_tsw_slo_tsn_ukr_hun_swt_dyu_fin_dut_owc_geo_ben_krd_grk_glc_anl_amr_por_est_moo_ind_scr_sun_jpn_knd_kor_ger_eng_igb_guj_mao_swe_sid_tag_mnd_ita_fbf_rom_tig_alb_mcd_lit_afr_qcu_svk_hin_lat_xho_wly_spa_aeg_rus_bat_urd_ewe_cze_bem_mly_tha_mlt_tml_yor_ven_tur_arw_bul_aze_bam_vie_amh_dgb_cic_swa	-0.889252163350861	-2.15030943638164	0.0341243778478027
262	sod_por_dgb_ger_aeg_sid_tig_slo_uzb_aze_zul_jav_bem_svk_nor_bsq_rom_gam_dyu_cnt_cze_pol_swa_eng_ewe_bos_hun_yor_ven_fin_scr_owc_geo_prs_mol_lat_hin_heb_mlt_glc_est_swt_mao_mcd_ind_jpn_knd_kor_grk_ita_lda_bul_sun_krd_wly_bat_mnd_rus_xho_dut_anl_fre_swe_spa_ben_qcu_alb_guj_ctl_igb_amr_afr_amh_pan_mly_ukr_akn_arw_bam_tag_tha_chh_tml_ses_fbf_tur_urd_lit_azi_tsw_vie_hau_tsn_moo_cic	0.357858672455232	0.843996401255101	0.40083719439013
263	amh_urd_swa_krd_amr_anl_hau_bul_uzb_azi_moo_sun_cic_alb_slo_bsq_spa_heb_yor_mnd_pol_prs_swt_lit_fbf_ctl_hun_xho_akn_est_cze_sid_geo_afr_rom_bos_dut_owc_gam_lat_fin_igb_jav_por_tag_jpn_tml_kor_scr_eng_ven_grk_ind_mcd_wly_mao_cnt_guj_zul_svk_mlt_swe_glc_fre_rus_qcu_pan_ben_nor_tsn_sod_ger_chh_ita_mly_hin_dgb_ukr_dyu_bat_tha_tig_knd_bem_lda_tur_mol_arw_aze_ewe_vie_aeg_tsw_bam_ses	-0.276534814853003	-0.653773865238981	0.514870804722697
264	sid_alb_ven_mcd_hau_chh_amh_ukr_uzb_aze_dyu_tag_xho_krd_prs_bsq_dut_owc_zul_cnt_cze_glc_ses_ger_tsw_guj_est_dgb_swt_fin_spa_tig_geo_afr_mol_hin_swe_wly_aeg_fre_hun_ewe_mao_lit_bat_jpn_knd_kor_pol_lat_swa_ben_jav_grk_anl_mly_mnd_bos_tsn_rom_gam_nor_rus_slo_por_qcu_pan_urd_scr_lda_sod_ctl_mlt_svk_ind_eng_akn_bul_moo_sun_tha_amr_tml_bam_yor_azi_arw_ita_tur_igb_vie_heb_bem_fbf_cic	-0.0255191552408667	-0.0600980107450258	0.952206531417144
265	mlt_pol_tsw_glc_heb_sid_hau_slo_aze_azi_yor_jav_bam_mcd_bul_bsq_rom_amr_dgb_cnt_guj_swe_zul_urd_fbf_nor_est_ewe_tsn_fin_afr_chh_geo_por_spa_fre_alb_tig_gam_hin_hun_akn_mao_arw_bat_jpn_tml_kor_lit_rus_bem_krd_ind_mol_anl_mly_mnd_ita_swa_svk_sod_pan_ger_prs_scr_qcu_ben_dut_eng_lda_amh_ukr_wly_bos_sun_lat_moo_cze_swt_tag_tha_owc_knd_dyu_ses_uzb_grk_ctl_tur_igb_vie_aeg_xho_ven_cic	0.141841183680583	0.333650088288195	0.739394738614567
266	aeg_dut_xho_guj_amh_gam_heb_svk_tur_uzb_dgb_mao_moo_ukr_ben_bsq_pan_chh_yor_cnt_glc_swe_akn_nor_fbf_rus_fin_lda_swt_est_bos_amr_geo_mcd_ita_cze_slo_owc_wly_alb_hun_ewe_ind_hin_sun_jpn_tml_kor_lit_por_cic_rom_jav_eng_anl_mly_mnd_pol_dyu_bul_hau_scr_ctl_krd_ger_qcu_fre_arw_mol_ses_tig_lat_sod_afr_tag_urd_bem_grk_bam_bat_tha_sid_knd_tsw_tsn_aze_spa_prs_azi_ven_vie_mlt_igb_swa_zul	-0.0805449364260471	-0.189855605491529	0.84983605720279
267	aeg_ita_dgb_pol_sid_heb_tig_fre_uzb_azi_yor_mly_ses_ger_arw_bsq_hin_hau_dyu_mnd_grk_nor_tsn_glc_swa_por_hun_moo_swt_fin_dut_owc_geo_ben_slo_alb_mcd_mlt_chh_bos_est_lda_bat_afr_tag_jpn_knd_kor_scr_lat_zul_lit_ind_pan_sod_jav_cnt_spa_fbf_ukr_wly_rus_bul_cze_krd_qcu_guj_rom_prs_tsw_amh_ctl_anl_eng_mao_swe_akn_svk_bem_sun_tha_gam_tml_ewe_igb_aze_urd_mol_tur_xho_vie_amr_bam_ven_cic	-0.210352581860708	-0.496721683946223	0.620557467872743
268	anl_ukr_bem_guj_chh_hau_tig_slo_azi_uzb_xho_ind_swa_ben_nor_bsq_fre_amr_cic_cnt_rom_scr_bam_arw_yor_alb_fin_fbf_moo_hun_por_sod_geo_urd_afr_lit_lat_sid_mlt_ita_est_tsn_bat_eng_tag_jpn_knd_kor_grk_pol_lda_prs_jav_cze_gam_sun_mnd_bul_igb_ctl_amh_mol_spa_bos_krd_qcu_hin_dut_swe_zul_wly_pan_aeg_svk_mao_mcd_swt_glc_ven_mly_tha_owc_tml_dgb_ewe_aze_rus_ger_tur_tsw_vie_heb_ses_akn_dyu	-0.795856950659613	-1.9183545786017	0.0581335206573826
269	wly_ctl_ven_rus_sod_aeg_amr_ger_azi_uzb_xho_ind_dyu_guj_glc_bsq_prs_gam_yor_mnd_spa_slo_swa_nor_akn_fre_hun_dgb_cic_fin_grk_hau_geo_rom_arw_alb_bos_amh_anl_bul_est_igb_mly_ukr_jav_jpn_knd_kor_dut_afr_tsn_cze_tag_scr_chh_sun_cnt_ita_bam_lat_heb_swe_mol_mcd_pol_qcu_hin_ben_urd_zul_owc_krd_sid_svk_mao_por_bem_lit_ewe_bat_tha_mlt_tml_fbf_moo_aze_eng_pan_tur_ses_vie_tig_swt_tsw_lda	-0.185907252325813	-0.438677399389183	0.661912720649848
270	heb_pan_tsw_rus_amr_anl_gam_swe_uzb_aze_ven_tag_yor_ger_ben_bsq_alb_sid_bem_mnd_bos_bul_swa_mcd_akn_mol_fin_swt_moo_est_slo_mlt_geo_cze_ita_glc_svk_tig_hau_afr_hun_ewe_sun_krd_mao_jpn_tml_kor_lat_guj_dyu_eng_mly_dut_chh_jav_cnt_prs_ses_grk_aeg_rom_por_lit_pol_qcu_hin_fre_ctl_fbf_sod_urd_amh_scr_ind_spa_zul_nor_tsn_bat_tha_owc_knd_xho_bam_tur_arw_ukr_azi_cic_vie_wly_dgb_igb_lda	0.0932362719381951	0.219549708457731	0.826703029146538
271	heb_mcd_bem_dut_amr_gam_mlt_krd_tur_uzb_fbf_mly_moo_bos_pol_bsq_slo_aeg_swa_mnd_swe_cze_zul_fre_dyu_ukr_hun_akn_tsw_est_arw_chh_geo_prs_lat_ger_alb_sid_owc_rom_fin_igb_sun_spa_bat_jpn_tml_kor_urd_ctl_ses_mol_tag_glc_tig_jav_cnt_hin_yor_svk_wly_rus_bul_ben_scr_qcu_guj_nor_lit_ven_hau_por_anl_eng_ind_afr_dgb_ita_lda_mao_tha_amh_knd_ewe_bam_azi_grk_pan_aze_tsn_vie_sod_swt_cic_xho	-0.427018551121038	-1.01296169718568	0.313706638012682
272	hau_krd_swt_lit_amr_heb_aeg_urd_tur_azi_dgb_bat_zul_hin_swe_bsq_ben_anl_xho_mnd_alb_pan_yor_afr_fbf_svk_hun_akn_ven_est_spa_mlt_geo_bul_por_rus_prs_owc_gam_arw_fin_bem_jav_bos_mao_jpn_tml_kor_scr_ita_tsw_mcd_sun_eng_wly_mly_cnt_slo_cic_nor_amh_guj_ctl_fre_glc_qcu_cze_lat_ukr_igb_sod_mol_sid_rom_ind_dut_tsn_grk_dyu_tag_tha_tig_knd_swa_lda_aze_ger_pol_uzb_ewe_vie_chh_ses_bam_moo	-0.890357443247936	-2.1517443019478	0.0340078277560007
273	sid_slo_swa_urd_wly_chh_owc_arw_aze_azi_tsn_bat_dgb_spa_cze_bsq_alb_amr_cic_mnd_nor_swe_ewe_svk_xho_prs_est_lda_zul_fin_fre_mlt_geo_glc_afr_pan_ita_anl_aeg_guj_hun_swt_jav_krd_sun_jpn_tml_kor_hin_rus_ses_lat_mly_pol_sod_mao_cnt_ger_akn_bos_amh_ben_dut_por_ukr_qcu_rom_scr_mol_tsw_tig_mcd_gam_eng_ind_lit_moo_ctl_dyu_tag_tha_heb_knd_ven_bam_tur_grk_bul_uzb_bem_vie_hau_yor_igb_fbf	-1.04144035676197	-2.54671330429532	0.0125167598742738
274	anl_fre_yor_slo_amr_amh_chh_urd_tur_aze_igb_jav_swa_mol_lat_bsq_krd_tig_cic_mnd_lit_bul_tsw_swe_dgb_arw_fin_dyu_swt_hun_svk_mlt_geo_rus_grk_rom_guj_owc_sid_cze_est_bem_ind_eng_tag_jpn_knd_kor_ita_ben_tsn_ukr_sun_mcd_hau_bat_cnt_scr_xho_por_sod_ctl_afr_pol_glc_qcu_spa_hin_ger_akn_gam_dut_aeg_pan_mly_nor_ven_bos_bam_mao_tha_heb_tml_fbf_ewe_uzb_prs_alb_azi_lda_vie_wly_zul_moo_ses	-0.150250933120194	-0.354510818505678	0.723758694459111
275	aeg_hin_bam_glc_sid_amr_tig_ukr_tur_aze_swt_mao_bem_ger_svk_bsq_dut_gam_xho_cnt_spa_urd_ses_pol_moo_grk_est_akn_dyu_fin_pan_wly_geo_afr_ctl_guj_bos_amh_chh_por_hun_zul_ind_ita_bat_jpn_tml_kor_mol_lat_cic_alb_jav_nor_anl_sun_mnd_cze_igb_arw_hau_lit_mcd_bul_fre_qcu_eng_rom_ben_ewe_mlt_scr_owc_swe_tag_krd_ven_prs_yor_mly_tha_heb_knd_lda_tsn_azi_slo_rus_uzb_tsw_vie_sod_fbf_dgb_swa	-0.132986873508869	-0.313563235153179	0.754554991118226
276	mlt_swe_swt_glc_amh_owc_sod_krd_uzb_aze_dgb_mao_xho_bos_pan_bsq_ukr_wly_tsw_cnt_por_eng_moo_nor_bam_prs_hun_swa_tsn_est_ben_tig_geo_scr_pol_rus_rom_gam_chh_slo_fin_igb_sun_ger_jav_jpn_tml_kor_afr_alb_ven_mcd_bat_lat_heb_tag_mnd_arw_akn_guj_hau_urd_cze_fre_ctl_qcu_lit_hin_dut_lda_sid_spa_anl_bul_mly_mol_zul_grk_fbf_ind_tha_amr_knd_dyu_yor_tur_svk_ita_azi_ewe_vie_aeg_ses_cic_bem	-0.236330381870916	-0.559285040117502	0.577311621049519
277	amh_scr_zul_por_sid_mlt_sod_rus_tur_azi_cic_sun_tsn_ctl_arw_bsq_eng_hau_bam_mnd_cze_ben_swt_hin_fbf_swe_hun_igb_ven_fin_mcd_tig_geo_bos_afr_rom_pan_aeg_amr_lat_est_yor_bat_ukr_tag_jpn_knd_kor_pol_fre_swa_guj_jav_bul_chh_mao_cnt_prs_lda_nor_wly_ita_spa_lit_svk_qcu_ger_krd_urd_akn_gam_mol_owc_glc_mly_alb_ewe_grk_moo_ind_tha_anl_tml_dgb_xho_uzb_slo_dut_aze_tsw_vie_heb_dyu_bem_ses	-1.26690441985934	-3.14576685586858	0.00222504190824616
278	wly_slo_bem_spa_owc_anl_sod_bul_azi_aze_swa_ind_tsn_ukr_pan_bsq_guj_hau_lda_mnd_glc_afr_ses_nor_swt_fre_hun_fbf_dyu_fin_dut_aeg_geo_rom_hin_lat_ita_chh_mlt_urd_est_bam_jav_rus_mao_jpn_knd_kor_ctl_bos_zul_alb_bat_ben_gam_sun_cnt_lit_tsw_mcd_tig_krd_eng_svk_por_qcu_prs_ger_scr_xho_amr_grk_sid_swe_tag_pol_akn_cze_igb_mly_tha_amh_tml_ewe_dgb_uzb_arw_mol_tur_yor_vie_heb_moo_cic_ven	-0.841280932248917	-2.03383012136828	0.0448175257533393
279	chh_cze_akn_lat_amh_aeg_amr_swe_uzb_tur_igb_tag_lda_por_prs_bsq_pol_mlt_xho_mnd_hin_fre_moo_grk_bem_guj_hun_ses_zul_fin_mcd_hau_geo_rom_ita_svk_pan_owc_gam_spa_est_dyu_bat_dut_mao_jpn_tml_kor_ben_urd_swa_lit_ind_arw_wly_jav_cnt_bos_cic_rus_tig_afr_slo_eng_scr_qcu_krd_mol_ctl_bam_sid_ger_sod_bul_sun_glc_tsw_nor_fbf_mly_tha_anl_knd_ewe_yor_aze_alb_ukr_azi_ven_vie_heb_swt_tsn_dgb	-0.936673592738955	-2.27291095297645	0.0253341179011596
280	heb_ukr_dgb_ben_gam_sid_mlt_rus_aze_azi_ses_mao_xho_bos_svk_bsq_guj_sod_tsn_cnt_urd_prs_lda_hin_fbf_slo_hun_cic_tsw_est_dut_owc_geo_cze_mcd_fre_nor_amh_hau_pol_fin_igb_sun_bul_tag_jpn_knd_kor_eng_por_bem_lit_ind_alb_tig_jav_mnd_rom_akn_swe_anl_afr_ita_ger_krd_qcu_lat_scr_ctl_swa_chh_grk_wly_glc_mly_arw_zul_spa_ewe_bat_tha_amr_tml_bam_yor_tur_mol_pan_uzb_ven_vie_aeg_moo_swt_dyu	-0.499121500992835	-1.18765058252844	0.237995555349079
281	owc_dut_bem_ita_mlt_gam_wly_slo_tur_azi_swt_mly_zul_por_guj_bsq_lit_amr_tsw_cnt_krd_fre_ewe_ben_tsn_pol_hun_swa_yor_est_afr_tig_geo_alb_prs_glc_ctl_chh_heb_scr_fin_moo_jav_ukr_mao_jpn_tml_kor_rom_hin_lda_urd_ind_eng_sod_sun_mnd_cze_dgb_rus_anl_mol_svk_swe_pan_qcu_nor_spa_mcd_dyu_sid_bos_aeg_bul_tag_grk_akn_lat_ven_bat_tha_hau_knd_bam_igb_uzb_arw_ger_aze_xho_vie_amh_fbf_cic_ses	0.375957996835358	0.885706330894841	0.378060235680223
282	amr_dut_zul_mcd_owc_wly_hau_swe_aze_azi_igb_mly_cic_eng_urd_bsq_ben_amh_tsw_mnd_ukr_rus_moo_grk_yor_mol_fin_akn_xho_hun_pan_sod_geo_por_ita_svk_hin_anl_mlt_pol_est_tsn_mao_bos_bat_jpn_knd_kor_ctl_bul_bam_prs_sun_alb_gam_jav_cnt_afr_lda_fre_chh_nor_cze_rom_guj_qcu_scr_lat_arw_ewe_sid_krd_aeg_glc_tag_slo_dgb_lit_ses_ind_tha_heb_tml_fbf_bem_tur_ger_spa_uzb_swt_vie_tig_ven_swa_dyu	-0.514678952536342	-1.22435609744862	0.223910404253137
283	sid_nor_ses_lat_sod_wly_mlt_fre_uzb_azi_swt_mao_dyu_glc_krd_bsq_ben_gam_tsn_mnd_alb_bul_zul_guj_moo_cze_fin_ewe_bam_hun_por_hau_geo_pol_svk_ita_rus_heb_owc_swe_est_bem_ind_pan_tag_jpn_knd_kor_ukr_afr_dgb_mol_mly_bos_amh_sun_cnt_rom_lda_arw_anl_hin_spa_eng_ctl_qcu_prs_mcd_urd_akn_tig_ger_amr_lit_bat_dut_yor_slo_xho_jav_tha_aeg_tml_igb_ven_aze_scr_grk_tur_tsw_vie_chh_swa_cic_fbf	-0.0868810236397609	-0.20488006385433	0.838113575661788
284	sod_cze_lda_por_amh_tig_sid_urd_azi_uzb_tsw_bat_igb_krd_ukr_bsq_svk_hau_ses_cnt_slo_ben_xho_fre_ven_lat_fin_swt_cic_est_alb_amr_geo_prs_spa_nor_eng_anl_owc_ita_hun_dyu_ind_scr_tag_jpn_tml_kor_glc_pol_dgb_rus_sun_ger_gam_jav_mnd_dut_moo_ctl_chh_lit_grk_mol_guj_qcu_afr_hin_mcd_bem_wly_pan_aeg_arw_mly_swe_ewe_rom_akn_mao_tha_heb_knd_zul_yor_tur_bos_bul_aze_tsn_vie_mlt_swa_fbf_bam	-0.554828050683869	-1.3223895550214	0.189281431544495
285	tig_scr_cic_spa_amh_amr_heb_arw_azi_aze_tsw_mly_zul_urd_por_bsq_prs_anl_dgb_cnt_cze_bul_yor_krd_fbf_guj_hun_ewe_ven_fin_slo_owc_geo_afr_mcd_swe_grk_sod_chh_dut_est_igb_sun_pol_bat_jpn_knd_kor_rus_hin_swa_nor_ind_ita_hau_tag_mnd_lit_dyu_svk_aeg_mol_pan_ukr_bos_qcu_ben_ger_fre_bem_wly_alb_sid_ctl_jav_glc_swt_rom_tsn_mao_tha_mlt_tml_akn_lda_tur_lat_eng_uzb_xho_vie_gam_bam_ses_moo	0.0330665271695392	0.077885073966079	0.938086799703753
286	aeg_rom_ses_grk_sid_gam_anl_nor_azi_tur_swt_tag_dgb_mcd_bos_bsq_ukr_tig_tsn_cnt_dut_scr_yor_swe_bem_hin_est_bam_xho_fin_por_amh_geo_ben_ctl_krd_eng_wly_hau_lit_hun_fbf_mly_spa_bat_jpn_knd_kor_bul_mol_cic_slo_jav_alb_chh_sun_mnd_arw_moo_afr_amr_svk_pol_lat_cze_qcu_ger_urd_pan_dyu_sod_rus_owc_glc_mao_guj_ewe_fre_akn_ind_tha_heb_tml_zul_ven_aze_prs_ita_uzb_igb_vie_mlt_swa_tsw_lda	-0.489456193633114	-1.16384444967317	0.247464253521622
287	amh_bul_igb_spa_owc_chh_heb_ukr_aze_uzb_zul_tag_bem_mol_lat_bsq_pol_anl_tsn_mnd_fre_urd_dgb_swe_akn_cze_fin_fbf_yor_hun_ger_tig_geo_dut_scr_rom_bos_amr_wly_svk_est_swt_bat_ben_mly_jpn_knd_kor_nor_arw_dyu_por_ind_hin_aeg_jav_cnt_krd_swa_mcd_gam_ita_afr_slo_lit_qcu_alb_eng_grk_ewe_sod_prs_mlt_pan_mao_glc_tsw_rus_xho_sun_tha_sid_tml_cic_moo_azi_guj_ctl_tur_bam_vie_hau_ses_ven_lda	0.212858253367695	0.500970560208304	0.617575507756345
288	owc_pan_bam_bul_wly_gam_mlt_lat_uzb_azi_tsw_bat_swa_cze_ita_bsq_pol_sod_dgb_cnt_prs_mcd_fbf_ger_ven_svk_hun_dyu_bem_fin_bos_sid_geo_mol_glc_spa_scr_amh_hau_urd_est_igb_mly_guj_ind_jpn_knd_kor_eng_arw_cic_rom_sun_krd_aeg_mao_mnd_rus_xho_afr_heb_lit_nor_slo_ben_qcu_fre_swe_alb_moo_tig_ctl_amr_hin_jav_ukr_akn_por_ses_tag_tha_chh_tml_tsn_lda_tur_grk_dut_aze_zul_vie_anl_yor_swt_ewe	0.208219263023842	0.489963985196225	0.625313244745543
289	hau_ctl_swa_prs_owc_sid_amh_eng_uzb_azi_ses_sun_moo_svk_pol_bsq_mcd_tig_igb_cnt_fre_rus_dyu_por_fbf_afr_fin_dgb_bam_hun_bos_anl_geo_ukr_ben_ger_cze_amr_heb_dut_est_ewe_tag_nor_mly_jpn_knd_kor_glc_swe_ven_pan_mao_mol_chh_ind_mnd_arw_bem_rom_wly_guj_krd_alb_spa_qcu_bul_lit_lat_cic_gam_urd_sod_grk_bat_ita_tsn_scr_swt_jav_tha_mlt_tml_akn_xho_tur_slo_hin_aze_tsw_vie_aeg_yor_lda_zul	-0.764316716920814	-1.84458276760573	0.0682814248146458
290	sid_lat_yor_nor_owc_gam_aeg_por_azi_tur_swt_jav_lda_svk_pol_bsq_ben_amh_swa_mnd_slo_mcd_dgb_guj_bem_swe_fin_moo_xho_hun_krd_hau_geo_bul_ger_eng_glc_amr_mlt_urd_est_dyu_mly_alb_ind_jpn_knd_kor_dut_scr_tsw_grk_tag_bos_wly_sun_cnt_hin_zul_afr_anl_fre_rus_ukr_lit_qcu_pan_ita_mol_cic_tig_ctl_chh_rom_mao_spa_ewe_prs_igb_bat_tha_sod_tml_ses_ven_uzb_arw_cze_aze_tsn_vie_heb_bam_fbf_akn	-0.443858195397691	-1.05437134916329	0.294444496242094
291	owc_mcd_moo_spa_chh_sod_amr_guj_aze_uzb_fbf_ind_ven_bos_hin_bsq_ger_tig_yor_cnt_fre_ctl_tsw_ukr_bem_alb_est_akn_dgb_hun_nor_hau_geo_rom_prs_swe_cze_wly_gam_svk_fin_cic_mao_urd_sun_jpn_knd_kor_pol_eng_igb_glc_bat_ita_mlt_tag_mnd_slo_dyu_lat_anl_ben_rus_dut_krd_qcu_lit_grk_arw_ses_amh_scr_aeg_por_mly_afr_bam_bul_swt_jav_tha_heb_tml_swa_lda_tur_mol_pan_azi_ewe_vie_sid_zul_xho_tsn	0.59823195409396	1.41448540048718	0.160558751616521
292	sid_scr_lda_ukr_amr_chh_owc_prs_tur_uzb_bem_sun_ses_rus_spa_bsq_mol_hau_akn_cnt_grk_ctl_fbf_lit_xho_mcd_fin_igb_tsw_est_lat_sod_geo_nor_rom_ger_pol_anl_amh_hin_hun_dgb_jav_ben_mly_jpn_tml_kor_cze_pan_swa_ita_ind_dut_wly_tag_mnd_urd_dyu_swe_mlt_bos_krd_fre_svk_qcu_afr_por_alb_moo_heb_guj_tig_slo_bat_glc_yor_arw_ven_mao_tha_aeg_knd_tsn_bam_azi_eng_bul_aze_swt_vie_gam_cic_zul_ewe	0.0305417604210305	0.0719573072333948	0.942790407863962
293	sod_prs_xho_pol_amh_tig_hau_slo_azi_uzb_lda_mly_tsw_bos_fre_bsq_glc_wly_bem_mnd_ukr_svk_dyu_cze_yor_eng_est_akn_ewe_fin_urd_owc_geo_por_grk_krd_alb_amr_chh_spa_hun_dgb_tag_bul_ind_jpn_tml_kor_dut_guj_swa_mcd_mao_pan_gam_bat_cnt_ger_fbf_ben_aeg_hin_ctl_afr_arw_qcu_lat_nor_rom_bam_heb_mol_anl_scr_jav_lit_tsn_ita_ses_sun_tha_sid_knd_zul_moo_aze_rus_swe_tur_swt_vie_mlt_ven_igb_cic	-0.00485736995650316	-0.0114600429224054	0.990880957040991
294	hau_ben_ses_svk_amh_owc_tig_ger_tur_uzb_bem_jav_dgb_grk_rus_bsq_glc_anl_yor_cnt_urd_bos_ewe_swe_dyu_guj_fin_moo_swt_est_eng_chh_geo_alb_ctl_por_ukr_wly_mlt_mol_hun_ven_mao_cze_ind_jpn_knd_kor_lat_scr_akn_afr_mly_rom_sid_sun_mnd_nor_igb_slo_gam_fre_spa_prs_hin_qcu_krd_pol_pan_cic_heb_bul_amr_lit_tag_mcd_lda_dut_tsn_bat_tha_sod_tml_bam_xho_azi_arw_ita_aze_zul_vie_aeg_swa_fbf_tsw	-0.652089671950123	-1.5612167951957	0.121869233053892
295	tig_dut_lda_nor_aeg_mlt_gam_ger_azi_tur_ewe_mly_ven_scr_slo_bsq_grk_sod_tsn_cnt_mol_cze_akn_spa_moo_glc_est_dgb_zul_fin_arw_amr_geo_urd_lat_eng_mcd_chh_owc_swe_hun_cic_mao_ukr_jav_jpn_tml_kor_fre_lit_dyu_svk_sun_ctl_sid_tag_mnd_pan_swa_bos_wly_hin_ben_rus_prs_qcu_krd_afr_rom_bam_anl_ita_amh_guj_ind_bul_swt_por_tsw_bat_tha_hau_knd_fbf_igb_uzb_pol_alb_aze_bem_vie_heb_ses_yor_xho	0.0218932446608281	0.051692246883073	0.958884783588902
296	owc_bul_cic_svk_anl_hau_amh_lit_tur_azi_ven_ind_swt_eng_cze_bsq_arw_chh_ewe_mnd_swe_nor_lda_por_fbf_rom_est_dyu_moo_fin_grk_mlt_geo_pan_rus_mcd_mol_amr_sid_ukr_hun_dgb_bat_lat_mly_jpn_tml_kor_krd_slo_xho_guj_tag_ger_gam_sun_cnt_bos_akn_spa_sod_ita_afr_ben_prs_qcu_scr_glc_pol_swa_heb_alb_aeg_urd_jav_hin_yor_fre_tsn_mao_tha_wly_knd_igb_bem_aze_dut_ctl_uzb_tsw_vie_tig_zul_bam_ses	0.428022350862579	1.01101622724291	0.314631867226837
297	mlt_cze_bam_swe_amr_wly_sid_hin_tur_aze_swt_jav_yor_mcd_rom_bsq_pol_gam_fbf_cnt_ger_bos_tsw_guj_tsn_pan_fin_igb_akn_hun_krd_anl_geo_arw_grk_ita_fre_aeg_tig_rus_est_ses_tag_slo_bat_jpn_knd_kor_glc_svk_cic_afr_mao_scr_heb_sun_mnd_spa_ven_mol_amh_bul_ben_dut_urd_qcu_eng_por_ctl_swa_sod_alb_hau_ukr_ind_prs_dgb_nor_moo_mly_tha_chh_tml_zul_lda_azi_lit_lat_uzb_xho_vie_owc_bem_ewe_dyu	-0.206736703315173	-0.488452296302993	0.626379288442644
298	owc_rus_bam_fre_wly_amr_hau_alb_aze_tur_swt_sun_dgb_swe_ctl_bsq_krd_anl_swa_mnd_pol_nor_xho_pan_zul_bos_est_akn_tsw_fin_por_tig_geo_mol_urd_ita_glc_sid_heb_lit_hun_yor_bat_arw_tag_jpn_tml_kor_grk_bul_dyu_cze_ind_dut_amh_jav_cnt_mcd_lda_eng_sod_lat_prs_slo_rom_qcu_svk_scr_afr_ven_chh_hin_gam_ukr_mly_spa_ewe_ger_igb_mao_tha_mlt_knd_ses_moo_azi_ben_guj_uzb_fbf_vie_aeg_cic_bem_tsn	-0.743603331368541	-1.78497803712049	0.0775252724068708
299	mlt_ita_bam_guj_heb_aeg_owc_glc_aze_azi_xho_ind_tsw_rom_bul_bsq_spa_gam_zul_mnd_hin_lit_tsn_prs_akn_rus_est_fbf_cic_fin_pan_amh_geo_mcd_eng_slo_scr_sod_chh_krd_hun_swa_mly_swe_jav_jpn_tml_kor_lat_por_bem_dut_mao_pol_hau_tag_cnt_nor_swt_arw_tig_ctl_afr_bos_ukr_qcu_grk_mol_fre_lda_anl_ben_wly_ger_sun_alb_dyu_svk_ses_bat_tha_sid_knd_ewe_moo_tur_cze_urd_uzb_dgb_vie_amr_yor_ven_igb	0.526439051297796	1.24370055876122	0.216735654378654
300	owc_cze_zul_grk_wly_tig_sid_hin_azi_aze_igb_mao_ses_svk_nor_bsq_slo_amh_moo_cnt_ger_rus_cic_dut_tsw_mol_fin_ven_bem_est_fre_aeg_geo_bul_rom_ben_guj_hau_mlt_krd_hun_xho_tag_prs_sun_jpn_knd_kor_glc_scr_dyu_ctl_mly_por_sod_bat_mnd_lit_tsn_spa_amr_afr_arw_pan_alb_qcu_mcd_swe_pol_akn_heb_ita_anl_eng_jav_bos_ewe_urd_swa_ind_tha_gam_tml_dgb_fbf_tur_ukr_lat_uzb_yor_vie_chh_swt_bam_lda	0.793286558370772	1.89355591156411	0.0613926509601684
301	wly_arw_dgb_nor_sod_sid_tig_pol_uzb_tur_igb_tag_tsn_rom_ita_bsq_spa_owc_akn_cnt_pan_por_bem_slo_swa_cze_fin_xho_dyu_hun_rus_chh_geo_hin_glc_lat_mcd_amr_aeg_grk_est_ses_mly_dut_mao_jpn_tml_kor_svk_fre_ven_ukr_bat_bul_gam_jav_mnd_bos_bam_ben_hau_eng_ger_afr_lit_qcu_scr_ctl_krd_lda_mlt_swe_amh_urd_sun_prs_moo_alb_tsw_ind_tha_anl_knd_cic_ewe_azi_guj_mol_aze_zul_vie_heb_swt_yor_fbf	-0.834861044465537	-2.01812517080442	0.0464590726218646
302	gam_arw_dgb_spa_owc_sod_chh_scr_azi_tur_ewe_sun_dyu_bos_rus_bsq_ger_hau_igb_mnd_swe_eng_xho_svk_cic_hin_est_tsw_zul_fin_prs_anl_geo_slo_nor_alb_pan_amr_amh_ukr_hun_swt_tag_lit_bat_jpn_knd_kor_mol_ita_bam_dut_jav_glc_sid_ind_cnt_grk_bem_fre_heb_bul_urd_mcd_lat_qcu_afr_krd_por_moo_mlt_pol_wly_ctl_mao_guj_swa_cze_ven_mly_tha_aeg_tml_akn_lda_aze_ben_rom_uzb_fbf_vie_tig_tsn_yor_ses	-0.764804629724124	-1.83934895643264	0.069054436946842
303	hau_bos_igb_pan_sod_amr_mlt_cze_tur_azi_xho_jav_ses_rus_krd_bsq_afr_chh_fbf_mnd_por_ger_cic_guj_bam_lat_est_akn_swt_hun_scr_heb_geo_arw_svk_mcd_nor_anl_amh_mol_fin_ewe_mly_spa_tag_jpn_tml_kor_ctl_glc_dyu_dut_mao_eng_gam_bat_cnt_ukr_tsn_prs_tig_slo_grk_ita_pol_qcu_alb_swe_ben_ven_wly_urd_owc_rom_sun_fre_moo_lit_zul_ind_tha_aeg_knd_swa_bem_aze_bul_hin_uzb_tsw_vie_sid_dgb_yor_lda	-0.765320958884366	-1.83887562478279	0.0691247048713107
304	anl_rom_tsn_slo_chh_amh_mlt_mcd_azi_uzb_dyu_tag_igb_swe_nor_bsq_ctl_gam_akn_mnd_bos_bul_xho_ger_swa_dut_fin_tsw_bam_hun_rus_wly_geo_krd_afr_prs_scr_hau_heb_ben_est_moo_bat_ukr_jav_jpn_tml_kor_lit_ita_dgb_grk_mly_pan_sod_mao_cnt_mol_swt_spa_sid_alb_svk_hin_guj_qcu_fre_arw_lat_zul_aeg_eng_tig_urd_sun_glc_lda_pol_ewe_ind_tha_amr_knd_fbf_ses_tur_por_cze_aze_bem_vie_owc_ven_yor_cic	-0.498224950315323	-1.18446072272164	0.239248997873004
305	heb_pol_akn_spa_amh_owc_sid_grk_uzb_azi_zul_sun_cic_rus_mol_bsq_cze_hau_swa_cnt_slo_lat_dyu_afr_tsw_fre_hun_moo_igb_est_ger_gam_geo_bul_dut_swe_glc_sod_chh_ben_fin_yor_bat_ctl_mly_jpn_knd_kor_urd_ita_ses_nor_tag_svk_anl_ind_mnd_pan_ven_rom_tig_ukr_arw_hin_mcd_qcu_krd_bos_lit_fbf_aeg_scr_wly_por_mao_alb_dgb_guj_swt_jav_tha_mlt_tml_tsn_lda_aze_prs_eng_tur_ewe_vie_amr_bem_xho_bam	0.400364117633557	0.943806213023662	0.347714175292084
306	chh_eng_tsn_urd_anl_owc_gam_spa_azi_uzb_swa_tag_lda_hin_dut_bsq_guj_sid_igb_cnt_svk_lit_yor_bul_bem_mol_est_ses_fbf_fin_fre_mlt_geo_cze_ita_glc_grk_amh_aeg_por_hun_moo_sun_ger_bat_jpn_knd_kor_swe_slo_swt_rus_mao_afr_tig_jav_mnd_mcd_ven_rom_sod_scr_pan_nor_ben_qcu_lat_prs_ctl_dyu_wly_bos_heb_alb_ind_pol_tsw_krd_dgb_mly_tha_hau_tml_zul_ewe_tur_arw_ukr_aze_bam_vie_amr_xho_akn_cic	-0.075265212645464	-0.17741779810727	0.859566074014963
307	sod_ukr_dgb_hin_mlt_owc_heb_ita_azi_aze_bem_mly_akn_urd_bos_bsq_pol_sid_fbf_mnd_dut_ger_swt_prs_lda_glc_fin_igb_tsw_hun_mcd_anl_geo_bul_fre_afr_rom_tig_amr_spa_est_moo_ind_alb_mao_jpn_knd_kor_rus_pan_zul_cze_bat_lit_hau_tag_cnt_lat_cic_grk_aeg_scr_nor_krd_swe_qcu_svk_guj_eng_dyu_chh_slo_wly_ctl_sun_arw_ven_ben_bam_jav_tha_gam_tml_yor_swa_uzb_mol_por_tur_tsn_vie_amh_ses_ewe_xho	-0.344643616401613	-0.816392077542653	0.416362187677626
308	owc_grk_dyu_lit_hau_mlt_gam_eng_tur_uzb_cic_ind_lda_mcd_rus_bsq_hin_aeg_moo_mnd_arw_alb_ewe_krd_tsn_ctl_hun_dgb_bam_est_lat_amr_geo_spa_fre_swe_cze_anl_heb_prs_fin_akn_mly_ben_bat_jpn_tml_kor_afr_mol_tsw_svk_jav_pol_amh_sun_cnt_por_ven_ita_chh_nor_ukr_urd_dut_qcu_rom_ger_glc_bem_wly_guj_sid_scr_mao_bos_xho_slo_swa_tag_tha_tig_knd_zul_swt_azi_bul_pan_aze_fbf_vie_sod_ses_yor_igb	-1.15301334243335	-2.84268599829875	0.00549880447825362
309	wly_mol_yor_swe_heb_gam_anl_nor_uzb_tur_swa_mly_igb_svk_fre_bsq_glc_mlt_ses_cnt_mcd_pan_tsn_slo_dyu_ben_fin_bam_zul_est_lat_owc_geo_por_scr_cze_ctl_aeg_sod_grk_hun_lda_bat_alb_mao_jpn_knd_kor_prs_arw_tsw_bos_ind_spa_sid_jav_mnd_rus_cic_ita_amh_pol_ukr_dut_hin_qcu_lit_urd_afr_swt_chh_eng_amr_bul_sun_krd_ewe_guj_fbf_tag_tha_tig_tml_moo_akn_aze_ger_rom_azi_bem_vie_hau_dgb_xho_ven	-0.702815898892252	-1.68988871611155	0.0943988718209787
310	tig_arw_cic_nor_sid_gam_amr_guj_azi_uzb_ven_tag_zul_mol_fre_bsq_ben_owc_swt_mnd_lit_svk_igb_hin_ewe_lat_hun_dgb_yor_est_dut_hau_geo_spa_afr_prs_grk_aeg_mlt_eng_fin_dyu_mao_glc_ind_jpn_tml_kor_ctl_slo_ses_urd_jav_swe_wly_bat_cnt_rus_moo_pol_anl_por_pan_alb_ger_qcu_mcd_ita_bos_tsn_sod_rom_amh_bul_sun_scr_bam_ukr_swa_mly_tha_heb_knd_akn_lda_tur_cze_krd_aze_fbf_vie_chh_tsw_xho_bem	-0.390796072219462	-0.926915437650049	0.356369719329813
311	gam_guj_lda_prs_sid_sod_wly_hin_tur_azi_xho_bat_moo_svk_pol_bsq_ger_heb_swt_cnt_lit_eng_bem_pan_fbf_arw_hun_swa_ven_fin_dut_aeg_geo_cze_alb_glc_rom_chh_owc_grk_est_dgb_tag_spa_jav_jpn_tml_kor_urd_bos_tsw_nor_mly_afr_tig_ind_mnd_fre_tsn_ukr_hau_por_bul_mol_mcd_qcu_scr_krd_ctl_ses_mlt_lat_anl_slo_sun_ita_ewe_ben_igb_mao_tha_amh_knd_cic_zul_uzb_swe_rus_aze_dyu_vie_amr_akn_bam_yor	0.186221399481471	0.438978731852232	0.661695151883378
312	chh_dut_moo_nor_owc_tig_sod_glc_tur_aze_cic_mly_swt_ita_arw_bsq_pan_wly_bem_cnt_eng_bul_lda_ukr_dgb_mcd_hun_fbf_tsw_est_grk_mlt_geo_swe_fre_prs_krd_anl_hau_scr_fin_akn_tag_svk_jav_jpn_tml_kor_spa_afr_zul_por_sun_ctl_heb_bat_mnd_pol_swa_urd_aeg_rom_bos_lit_ger_qcu_slo_cze_guj_igb_amr_ben_gam_lat_ind_alb_xho_rus_bam_mao_tha_sid_knd_yor_tsn_uzb_hin_mol_azi_ven_vie_amh_ses_ewe_dyu	0.146778922896889	0.346418098726621	0.729811070448429
313	gam_eng_fbf_pan_owc_amh_anl_spa_aze_uzb_dyu_bat_tsn_ita_rom_bsq_arw_amr_igb_mnd_swe_scr_xho_bul_ses_dut_est_yor_ven_fin_nor_heb_geo_guj_ctl_rus_pol_sod_wly_prs_hun_zul_mly_lat_ind_jpn_tml_kor_mcd_bos_bam_krd_jav_ukr_hau_mao_cnt_mol_lda_slo_tig_grk_urd_por_fre_qcu_hin_lit_ben_swa_mlt_afr_sid_ger_tag_svk_tsw_alb_dgb_sun_tha_chh_knd_swt_moo_azi_cze_glc_tur_bem_vie_aeg_akn_cic_ewe	-0.745518578562451	-1.79228956360842	0.0763383552951437
314	anl_mol_fbf_lat_wly_gam_sid_arw_azi_tur_ven_bat_ewe_pan_pol_bsq_prs_mlt_swa_mnd_mcd_rus_yor_glc_zul_cze_est_dyu_cic_hun_rom_hau_geo_spa_eng_svk_swe_chh_aeg_lit_fin_dgb_mao_hin_sun_jpn_tml_kor_urd_scr_ses_bul_tag_ukr_owc_ind_cnt_dut_bem_ctl_heb_guj_krd_grk_nor_qcu_alb_ger_fre_akn_amr_slo_tig_ben_mly_por_moo_afr_igb_jav_tha_sod_knd_tsw_tsn_uzb_ita_bos_aze_swt_vie_amh_lda_xho_bam	-0.277808116691207	-0.656507896305217	0.513118583776405
315	amr_bos_tsn_mcd_tig_hau_mlt_dut_uzb_tur_moo_mly_bam_cze_prs_bsq_swe_aeg_swt_mnd_grk_ukr_bem_svk_zul_mol_est_igb_dgb_hun_bul_sod_geo_ita_glc_lit_por_anl_wly_guj_fin_akn_tag_spa_sun_jpn_knd_kor_rus_fre_yor_ben_mao_scr_amh_jav_cnt_arw_cic_pol_chh_lat_ctl_nor_eng_qcu_krd_alb_ger_fbf_heb_afr_gam_slo_ind_pan_ewe_hin_xho_bat_tha_sid_tml_dyu_swa_azi_rom_urd_aze_tsw_vie_owc_lda_ses_ven	-0.595659891480778	-1.4218696646545	0.158409151020058
316	mlt_hin_lda_afr_amr_wly_hau_grk_aze_azi_dyu_ind_tsn_rus_ita_bsq_bul_anl_tsw_cnt_swe_arw_moo_ctl_fbf_mcd_est_igb_zul_fin_pol_sod_geo_guj_slo_svk_bos_owc_tig_lit_hun_ses_mao_glc_tag_jpn_tml_kor_cze_lat_yor_mol_sun_ger_sid_bat_mnd_nor_xho_rom_heb_fre_ukr_pan_alb_qcu_por_urd_ben_bem_chh_dut_aeg_krd_mly_spa_akn_eng_ven_jav_tha_amh_knd_swt_swa_uzb_prs_scr_tur_dgb_vie_gam_cic_bam_ewe	-0.195848169703822	-0.462092135686503	0.645094451803099
317	wly_krd_dgb_scr_amr_tig_mlt_alb_azi_uzb_bem_tag_moo_dut_glc_bsq_guj_aeg_ewe_mnd_afr_por_tsn_lat_ses_spa_fin_dyu_lda_hun_grk_gam_geo_swe_hin_prs_ukr_hau_owc_pol_est_xho_bat_bul_sun_jpn_knd_kor_lit_svk_akn_fre_jav_pan_anl_mly_cnt_rus_ven_urd_chh_arw_nor_rom_eng_qcu_cze_mol_slo_cic_sod_mcd_amh_ita_mao_bos_swt_ger_igb_ind_tha_heb_tml_zul_tsw_tur_ben_ctl_aze_bam_vie_sid_yor_fbf_swa	-0.0187187108701756	-0.0440597942206582	0.964951205483299
318	aeg_arw_xho_ukr_owc_tig_hau_ctl_uzb_tur_swt_mao_akn_afr_scr_bsq_slo_amr_bam_cnt_spa_swe_tsw_guj_bem_dut_hun_swa_ven_est_bos_anl_geo_lit_urd_prs_cze_sid_heb_pan_fin_dyu_ind_ger_sun_jpn_knd_kor_pol_por_igb_rom_mly_nor_gam_jav_mnd_mol_tsn_eng_wly_grk_rus_glc_hin_qcu_krd_mcd_ita_zul_chh_lat_mlt_bul_bat_ben_moo_alb_ses_tag_tha_amh_tml_yor_cic_aze_fre_svk_azi_dgb_vie_sod_lda_ewe_fbf	-1.28361964327555	-3.18339922174742	0.00198014253030361
319	amh_nor_akn_lat_owc_anl_sid_rom_uzb_tur_bem_bat_cic_slo_afr_bsq_urd_gam_swt_cnt_guj_cze_tsn_glc_bam_alb_fin_zul_fbf_est_ctl_mlt_geo_hin_pol_rus_pan_sod_wly_lit_hun_ven_ind_svk_jav_jpn_knd_kor_bos_eng_ewe_ger_tag_arw_chh_sun_mnd_swe_dyu_ita_hau_spa_ukr_ben_mol_qcu_prs_scr_grk_igb_heb_bul_aeg_dut_mao_krd_moo_fre_tsw_mly_tha_amr_tml_lda_yor_azi_por_mcd_aze_swa_vie_tig_dgb_ses_xho	-0.460749957652531	-1.09899322315428	0.274607946533737
320	amh_slo_ewe_grk_wly_mlt_owc_glc_uzb_azi_ven_jav_bam_ger_urd_bsq_svk_amr_bem_mnd_spa_eng_ses_lit_dgb_mol_est_xho_cic_fin_arw_hau_geo_lat_nor_alb_pol_tig_gam_bos_hun_tsw_ind_fre_bat_jpn_tml_kor_swe_krd_yor_rom_mao_ben_chh_sun_cnt_pan_zul_ukr_sid_dut_guj_hin_por_qcu_scr_prs_afr_fbf_aeg_ctl_sod_mcd_tag_ita_tsn_cze_igb_mly_tha_heb_knd_dyu_swt_aze_rus_bul_tur_swa_vie_anl_lda_moo_akn	-0.142370091883419	-0.335833517537924	0.73775289024722
321	amh_por_dgb_eng_sid_aeg_sod_urd_uzb_tur_bem_jav_moo_bul_pan_bsq_pol_anl_lda_mnd_mcd_arw_zul_svk_xho_ita_hun_swt_bam_fin_dut_owc_geo_nor_scr_prs_ukr_mlt_heb_hin_est_dyu_ind_glc_mly_jpn_tml_kor_ben_lat_yor_bos_mao_grk_gam_bat_cnt_mol_ses_cze_tig_ctl_fre_swe_rom_qcu_ger_alb_guj_swa_chh_rus_wly_krd_tag_slo_akn_lit_cic_sun_tha_amr_knd_tsw_ewe_azi_afr_spa_aze_ven_vie_hau_tsn_igb_fbf	-0.862383738309778	-2.08286034547725	0.0400087878121969
322	wly_bul_swa_krd_chh_sid_hau_eng_tur_azi_swt_bat_dyu_ita_pol_bsq_spa_tig_igb_cnt_guj_svk_ven_bos_tsw_ukr_hun_bem_xho_est_mcd_amh_geo_glc_arw_lit_mol_aeg_heb_dut_fin_moo_ind_slo_mao_jpn_knd_kor_ben_grk_cic_rus_sun_lat_mlt_jav_mnd_urd_tsn_swe_owc_scr_prs_afr_ger_qcu_alb_nor_cze_fbf_amr_rom_gam_fre_mly_por_ewe_ctl_ses_tag_tha_sod_tml_akn_dgb_aze_hin_pan_uzb_bam_vie_anl_zul_lda_yor	-1.09588550143435	-2.68704688969375	0.00853990283943282
323	aeg_swe_ewe_ukr_heb_sid_amr_hin_aze_uzb_ses_sun_xho_mol_cze_bsq_ben_tig_tsw_mnd_guj_grk_ven_rus_lda_lit_hun_tsn_moo_fin_eng_chh_geo_ita_spa_svk_slo_sod_hau_krd_est_yor_ind_alb_jav_jpn_tml_kor_afr_lat_akn_pol_mao_nor_owc_mly_cnt_prs_dgb_rom_mlt_scr_ctl_fre_bos_qcu_dut_bul_urd_swt_gam_arw_wly_mcd_tag_glc_swa_pan_bem_bat_tha_anl_knd_igb_zul_tur_por_ger_azi_dyu_vie_amh_cic_fbf_bam	-0.320149125803514	-0.756725801870175	0.451126965377224
324	gam_ita_igb_dut_aeg_wly_owc_por_tur_aze_dgb_ind_xho_mol_afr_bsq_hin_sod_akn_mnd_eng_ger_dyu_krd_swt_lat_fin_lda_moo_hun_nor_hau_geo_alb_cze_rus_scr_sid_chh_slo_est_bam_bat_pol_tag_jpn_tml_kor_mcd_pan_bem_ben_mao_grk_mlt_sun_cnt_guj_fbf_glc_heb_ukr_fre_swe_lit_qcu_arw_bul_svk_ewe_anl_bos_amh_spa_jav_prs_ven_ctl_cic_mly_tha_tig_knd_tsn_ses_azi_rom_urd_uzb_yor_vie_amr_zul_swa_tsw	0.0415491859645711	0.0979669794305753	0.922169350067638
325	owc_mcd_swa_hin_mlt_amr_wly_pan_aze_uzb_lda_bat_xho_ctl_nor_bsq_ben_tig_bam_mnd_grk_afr_ewe_urd_fbf_guj_fin_dgb_dyu_hun_krd_sid_geo_lit_lat_bul_mol_heb_anl_rus_est_bem_jav_cze_mly_jpn_knd_kor_svk_scr_igb_por_tag_arw_amh_ind_cnt_prs_zul_glc_aeg_spa_slo_bos_pol_qcu_swe_alb_dut_tsw_hau_ita_chh_fre_sun_ukr_moo_rom_swt_mao_tha_sod_tml_ses_ven_azi_ger_eng_tur_akn_vie_gam_cic_tsn_yor	-0.275423050191173	-0.651396993312856	0.516396688085334
326	aeg_ukr_dyu_swe_hau_anl_owc_ita_aze_azi_cic_ind_akn_rus_cze_bsq_scr_amh_bem_cnt_nor_ctl_fbf_por_dgb_pol_est_swt_ven_hun_lit_heb_geo_spa_hin_lat_urd_mlt_chh_arw_fin_igb_bat_bul_sun_jpn_knd_kor_guj_ger_tsw_grk_mao_alb_sid_jav_mnd_mol_swa_slo_sod_bos_dut_ben_mcd_qcu_eng_glc_fre_moo_tig_afr_gam_svk_tag_rom_ses_prs_bam_mly_tha_wly_tml_xho_yor_tur_krd_pan_uzb_lda_vie_amr_zul_tsn_ewe	-1.24451247838224	-3.08332533669132	0.00269447705514987
327	amr_pol_tsw_alb_gam_sod_tig_mol_uzb_tur_swa_sun_igb_svk_krd_bsq_dut_aeg_ses_mnd_nor_spa_dgb_glc_akn_lit_est_yor_bam_fin_arw_wly_geo_ukr_urd_eng_scr_anl_mlt_grk_hun_fbf_bat_lat_mly_jpn_tml_kor_afr_hin_ven_fre_mao_pan_owc_jav_cnt_prs_swt_ctl_amh_bul_ita_ben_ger_qcu_slo_rus_mcd_cic_hau_guj_heb_bos_ind_por_tsn_swe_moo_tag_tha_sid_knd_dyu_ewe_azi_cze_rom_aze_bem_vie_chh_zul_lda_xho	-1.04640447229297	-2.55973492602864	0.0120876396236162
328	heb_svk_tsw_ita_amh_sid_owc_ctl_azi_uzb_tsn_tag_cic_glc_bul_bsq_spa_tig_lda_mnd_eng_urd_ven_krd_xho_cze_fin_bam_yor_hun_nor_mlt_geo_dut_rus_por_arw_chh_wly_guj_est_akn_bat_grk_mly_jpn_knd_kor_ger_afr_moo_scr_mao_swe_hau_ind_cnt_prs_ewe_pol_amr_fre_rom_slo_alb_qcu_lit_mol_hin_dgb_sod_mcd_anl_lat_sun_pan_fbf_bos_swa_jav_tha_gam_tml_igb_bem_aze_ben_ukr_tur_ses_vie_aeg_zul_swt_dyu	0.758701309513607	1.80407654929066	0.074456647418483
329	anl_arw_tsn_scr_heb_chh_sid_cze_tur_uzb_swa_bat_igb_prs_hin_bsq_por_amh_lda_mnd_ctl_bul_moo_eng_swt_fre_est_akn_cic_hun_bos_sod_geo_ger_pol_svk_urd_owc_hau_pan_fin_ses_mao_alb_mly_jpn_tml_kor_ben_rom_xho_dut_sun_swe_aeg_jav_cnt_slo_fbf_afr_tig_krd_spa_glc_ita_qcu_mcd_rus_grk_zul_wly_lat_gam_mol_tag_ukr_ewe_nor_bam_ind_tha_mlt_knd_dgb_bem_azi_guj_lit_aze_dyu_vie_amr_yor_tsw_ven	-0.219175163465716	-0.517872000472574	0.605777354878431
330	owc_prs_swa_pan_sod_chh_tig_dut_tur_uzb_tsn_jav_zul_scr_bul_bsq_mol_gam_tsw_mnd_lat_lit_ses_ben_bem_ukr_fin_xho_akn_est_mcd_mlt_geo_ita_svk_cze_arw_sid_aeg_glc_hun_swt_bat_nor_mly_jpn_knd_kor_slo_urd_igb_ger_mao_afr_wly_tag_cnt_pol_fbf_guj_anl_spa_rom_hin_krd_qcu_bos_rus_grk_yor_amh_fre_amr_eng_sun_por_bam_alb_ven_ind_tha_hau_tml_ewe_lda_aze_swe_ctl_azi_moo_vie_heb_cic_dyu_dgb	-0.559655958543623	-1.33515642493669	0.185084168820868
331	chh_krd_dyu_ben_anl_amr_hau_dut_aze_azi_xho_tag_tsn_mol_swe_bsq_arw_aeg_lda_cnt_fre_guj_akn_hin_moo_bos_est_ses_tsw_fin_svk_owc_geo_ger_nor_ukr_prs_tig_amh_mcd_hun_bam_jav_spa_mly_jpn_knd_kor_ctl_ita_igb_lat_bat_bul_sod_mao_mnd_por_cic_rus_wly_alb_urd_eng_rom_qcu_grk_pol_lit_yor_sid_cze_mlt_glc_ind_pan_zul_slo_swa_sun_tha_gam_tml_ven_dgb_tur_afr_scr_uzb_fbf_vie_heb_bem_swt_ewe	-0.124176404283153	-0.292870120430983	0.77027388962247
332	mlt_krd_tsw_guj_sid_amr_amh_ukr_aze_uzb_xho_tag_igb_arw_alb_bsq_grk_owc_zul_mnd_hin_spa_ewe_lat_tsn_por_est_swt_moo_hun_nor_sod_geo_slo_swe_afr_cze_wly_hau_pol_fin_ses_bat_glc_ind_jpn_knd_kor_scr_rom_fbf_ben_mly_eng_chh_jav_cnt_rus_yor_ctl_gam_mol_pan_svk_fre_qcu_lit_mcd_ger_bam_tig_bos_heb_dut_mao_prs_dgb_ita_dyu_sun_tha_aeg_tml_cic_ven_tur_urd_bul_azi_swa_vie_anl_lda_akn_bem	-0.872555952128137	-2.11103056680155	0.0374523947242328
333	sod_eng_swa_ben_gam_heb_tig_rom_azi_uzb_ewe_jav_lda_ger_prs_bsq_ukr_aeg_akn_cnt_urd_krd_cic_pan_bam_swe_fin_fbf_swt_est_dut_owc_geo_bul_cze_alb_guj_chh_sid_mcd_hun_yor_bat_svk_tag_jpn_tml_kor_spa_mol_moo_lat_mly_scr_mlt_ind_mnd_hin_dgb_pol_anl_por_lit_grk_fre_qcu_nor_afr_slo_zul_amr_ctl_amh_arw_mao_rus_tsw_glc_bem_sun_tha_hau_knd_igb_tsn_tur_bos_ita_aze_ven_vie_wly_ses_dyu_xho	-0.122826228802445	-0.289883909109939	0.772550388056758
334	sid_dut_ewe_urd_chh_sod_aeg_ukr_azi_uzb_xho_mly_akn_grk_scr_bsq_afr_heb_cic_cnt_swe_mol_zul_svk_swa_krd_hun_yor_moo_est_cze_tig_geo_bul_glc_ger_lat_amh_owc_alb_fin_igb_jav_nor_sun_jpn_knd_kor_ben_ita_dyu_mcd_ind_rus_hau_tag_mnd_guj_bam_arw_amr_lit_eng_fre_pol_qcu_hin_slo_pan_ses_anl_prs_mlt_bos_mao_ctl_swt_rom_fbf_bat_tha_gam_tml_ven_lda_tur_por_spa_aze_tsn_vie_wly_tsw_bem_dgb	0.457655935608913	1.08190715146701	0.282091159746672
335	amh_urd_tsn_rus_heb_hau_anl_lit_uzb_tur_xho_mao_fbf_ita_krd_bsq_ger_wly_ses_mnd_svk_swe_dyu_pol_bam_hin_fin_moo_tsw_hun_mol_gam_geo_fre_slo_bos_bul_tig_sid_grk_est_akn_jav_ukr_bat_jpn_tml_kor_arw_alb_lda_rom_ind_lat_amr_sun_cnt_ctl_yor_mcd_chh_eng_nor_cze_pan_qcu_afr_scr_glc_ven_sod_por_aeg_guj_mly_spa_igb_dut_cic_tag_tha_mlt_knd_bem_dgb_aze_ben_prs_azi_swt_vie_owc_ewe_zul_swa	0.467769363030304	1.10324819450594	0.272766011596179
336	gam_svk_dyu_urd_mlt_heb_aeg_spa_aze_uzb_akn_tag_igb_bos_ger_bsq_arw_wly_ven_mnd_ita_scr_bem_afr_swa_rus_est_fbf_swt_hun_ctl_sod_geo_swe_pan_pol_ukr_hau_sid_cze_fin_cic_ind_mcd_mly_jpn_tml_kor_hin_lat_zul_prs_jav_bul_anl_sun_cnt_krd_tsw_por_tig_mol_slo_dut_nor_qcu_ben_alb_fre_moo_owc_eng_chh_guj_mao_lit_xho_glc_tsn_bat_tha_amh_knd_lda_ses_azi_grk_rom_tur_dgb_vie_amr_yor_bam_ewe	-0.740128766017386	-1.77961230218685	0.0784060045907938
337	gam_lit_dgb_arw_sid_heb_sod_alb_aze_tur_tsn_mao_xho_glc_bul_bsq_nor_tig_bem_cnt_pol_prs_ewe_eng_swa_ctl_est_akn_moo_hun_swe_aeg_geo_ukr_ben_mol_krd_mlt_amh_hin_fin_cic_tag_urd_jav_jpn_tml_kor_ger_grk_fbf_mcd_ind_rus_wly_mly_mnd_pan_ses_guj_owc_afr_spa_slo_ita_qcu_cze_svk_rom_ven_chh_bos_hau_scr_bat_fre_yor_dut_dyu_sun_tha_anl_knd_tsw_zul_azi_lat_por_uzb_lda_vie_amr_igb_bam_swt	-0.529834667063537	-1.26256774275949	0.209901287255234
338	mlt_ita_bem_pan_amr_owc_aeg_eng_aze_tur_igb_jav_moo_pol_prs_bsq_ben_tig_dgb_mnd_fre_mcd_ewe_nor_cic_mol_hun_xho_ven_est_hin_heb_geo_guj_lat_ger_glc_sid_anl_rus_fin_zul_tag_ctl_mao_jpn_knd_kor_dut_por_bam_spa_bat_cze_gam_sun_cnt_svk_dyu_afr_wly_alb_swe_arw_scr_qcu_urd_grk_rom_lda_sod_krd_hau_lit_ind_slo_swa_bul_ses_mly_tha_amh_tml_yor_fbf_azi_ukr_bos_uzb_tsn_vie_chh_swt_tsw_akn	-0.702208387371991	-1.68383933530321	0.0955665145203307
339	anl_bul_zul_bos_hau_mlt_wly_pan_aze_uzb_ses_jav_swa_ger_fre_bsq_mol_gam_ewe_mnd_svk_urd_tsw_ctl_cic_grk_est_lda_fbf_hun_dut_sod_geo_swe_ukr_cze_eng_heb_amh_hin_fin_xho_tag_por_sun_jpn_tml_kor_slo_pol_dyu_glc_mly_lit_sid_ind_cnt_spa_ven_afr_chh_krd_guj_prs_rom_qcu_alb_scr_mcd_swt_aeg_ben_amr_lat_bat_ita_dgb_arw_bem_mao_tha_tig_knd_yor_akn_azi_nor_rus_tur_bam_vie_owc_tsn_igb_moo	-0.241490994290486	-0.570370162570525	0.56980213866194
340	mlt_ita_ewe_guj_amr_sid_wly_pan_uzb_aze_igb_ind_dyu_mcd_ukr_bsq_cze_gam_ven_cnt_alb_swe_dgb_ctl_lda_rom_est_xho_swa_fin_eng_chh_geo_prs_spa_rus_svk_owc_anl_bos_hun_tsn_mly_dut_sun_jpn_tml_kor_ger_ben_bem_nor_tag_fre_amh_mao_mnd_afr_tsw_arw_aeg_bul_scr_pol_grk_qcu_slo_lit_krd_bam_sod_por_hau_urd_bat_glc_swt_hin_fbf_jav_tha_heb_knd_zul_cic_azi_lat_mol_tur_moo_vie_tig_akn_yor_ses	-0.0543115394478959	-0.127908870235455	0.89849727271258
341	heb_guj_dgb_hin_amr_owc_amh_svk_uzb_aze_igb_tag_swa_ukr_eng_bsq_afr_wly_cic_mnd_cze_scr_moo_prs_lda_alb_hun_yor_fbf_fin_ctl_chh_geo_spa_lat_pan_urd_mlt_hau_ita_est_zul_mao_rus_sun_jpn_knd_kor_ben_nor_dyu_slo_ind_pol_gam_jav_cnt_mcd_xho_rom_aeg_ger_dut_bos_bul_qcu_mol_fre_swe_swt_tig_por_sod_arw_mly_krd_tsw_lit_ven_bat_tha_anl_tml_tsn_ses_tur_grk_glc_azi_ewe_vie_sid_bem_bam_akn	-0.236398200374482	-0.558503347590233	0.57784295236355
342	hau_por_igb_arw_owc_gam_tig_mcd_uzb_aze_ses_mao_bem_nor_fre_bsq_pan_aeg_swt_cnt_svk_grk_ven_bul_lda_scr_fin_swa_bam_est_mol_amr_geo_bos_swe_lat_rus_mlt_sod_slo_hun_moo_ind_pol_sun_jpn_tml_kor_eng_ctl_tsn_ben_jav_guj_amh_bat_mnd_krd_fbf_ger_heb_urd_dut_glc_rom_qcu_cze_hin_ukr_yor_sid_alb_wly_lit_mly_afr_zul_prs_dgb_tag_tha_anl_knd_akn_dyu_azi_spa_ita_tur_cic_vie_chh_xho_tsw_ewe	-0.757625632378982	-1.82151564242007	0.071743391132013
343	amr_pol_igb_eng_aeg_heb_owc_spa_azi_tur_fbf_sun_tsw_afr_alb_bsq_ukr_tig_bem_mnd_mcd_swe_ven_hin_bam_prs_est_swa_zul_hun_guj_sid_geo_glc_urd_lat_arw_chh_wly_svk_fin_cic_ind_fre_mly_jpn_knd_kor_nor_krd_ewe_slo_tag_ita_amh_bat_cnt_dut_akn_scr_sod_cze_ben_rom_lit_qcu_grk_por_bul_tsn_mlt_ger_hau_mol_jav_ctl_xho_rus_yor_mao_tha_gam_tml_dgb_moo_aze_bos_pan_uzb_swt_vie_anl_lda_dyu_ses	-0.351098602836323	-0.832692225020361	0.407151624214227
344	gam_glc_moo_arw_aeg_hau_amh_urd_uzb_tur_dgb_ind_dyu_pan_bul_bsq_por_anl_swa_mnd_ben_lit_lda_ctl_bem_lat_hun_tsn_ses_est_grk_tig_geo_afr_slo_dut_swe_wly_owc_bos_fin_fbf_mly_alb_mao_jpn_tml_kor_svk_cze_ven_eng_bat_rom_chh_tag_cnt_scr_zul_mol_sid_rus_guj_mcd_fre_qcu_pol_krd_spa_ewe_heb_ger_sod_hin_jav_ukr_swt_nor_yor_sun_tha_amr_knd_bam_xho_azi_prs_ita_aze_akn_vie_mlt_cic_tsw_igb	-0.288921822032181	-0.682794510325964	0.496434051466799
345	chh_cze_swt_dut_tig_wly_amr_prs_tur_azi_xho_tag_moo_urd_svk_bsq_bul_mlt_lda_mnd_alb_bos_akn_mcd_ses_ita_fin_yor_swa_hun_krd_anl_geo_ukr_arw_nor_spa_sod_sid_por_est_ven_jav_pol_sun_jpn_tml_kor_lit_grk_cic_ctl_mao_slo_amh_mly_cnt_ben_dyu_ger_owc_scr_eng_rom_hin_qcu_swe_guj_pan_zul_hau_lat_heb_glc_bat_mol_ewe_rus_bem_ind_tha_gam_knd_igb_tsn_uzb_afr_fre_aze_tsw_vie_aeg_fbf_bam_dgb	-0.0317661119872614	-0.0748665483722318	0.940481697946222
346	amh_grk_ses_rom_sid_amr_mlt_arw_aze_azi_bem_sun_moo_eng_lit_bsq_dut_aeg_swt_mnd_prs_spa_ven_ita_dyu_scr_est_cic_tsw_hun_krd_heb_geo_pol_swe_lat_svk_anl_chh_por_fin_zul_mly_ger_ind_jpn_tml_kor_hin_bul_swa_ctl_bat_ukr_gam_mao_cnt_alb_fbf_nor_owc_bos_guj_glc_ben_qcu_afr_slo_fre_akn_tig_urd_wly_mol_tag_cze_igb_mcd_lda_jav_tha_sod_knd_bam_dgb_uzb_pan_rus_tur_yor_vie_hau_xho_tsn_ewe	-1.33423921385177	-3.32299037012941	0.00127459133418842
347	sid_bul_zul_rom_anl_heb_tig_slo_uzb_aze_lda_ind_ven_glc_por_bsq_pan_owc_akn_mnd_cze_spa_cic_pol_swt_nor_hun_tsw_ses_est_svk_sod_geo_arw_afr_scr_rus_aeg_amr_hin_fin_igb_jav_mol_sun_jpn_tml_kor_ben_ita_tsn_lit_bat_guj_wly_mao_cnt_grk_bem_mcd_amh_urd_krd_ctl_ukr_qcu_alb_ger_dut_dgb_chh_bos_mlt_fre_mly_prs_bam_eng_xho_tag_tha_hau_knd_fbf_swa_tur_swe_lat_azi_yor_vie_gam_dyu_moo_ewe	-0.528551967586916	-1.25793846266906	0.211563319941193
348	gam_nor_swt_pol_chh_wly_amr_krd_tur_aze_cic_ind_dgb_lit_bul_bsq_rus_tig_xho_cnt_svk_ita_bam_pan_lda_lat_fin_dyu_fbf_est_ctl_hau_geo_ben_grk_dut_afr_mlt_sod_swe_hun_ewe_jav_arw_mao_jpn_tml_kor_mol_bos_zul_cze_bat_ukr_owc_mly_mnd_mcd_tsw_hin_heb_prs_alb_glc_eng_qcu_scr_fre_urd_moo_sid_por_amh_rom_sun_spa_swa_guj_ven_tag_tha_anl_knd_yor_tsn_azi_slo_ger_uzb_bem_vie_aeg_akn_ses_igb	-0.831061208843582	-2.00541840626583	0.0478246233058809
349	owc_bos_swt_urd_chh_mlt_sod_rus_azi_uzb_tsn_ind_dgb_pan_lat_bsq_mol_wly_akn_mnd_guj_swe_ses_krd_xho_ger_fin_dyu_bam_hun_alb_amr_geo_fre_afr_lit_nor_tig_gam_glc_est_moo_sun_cze_bat_jpn_knd_kor_eng_ben_tsw_svk_mao_dut_aeg_tag_cnt_arw_ven_bul_heb_ctl_scr_slo_hin_qcu_pol_ita_mcd_cic_sid_por_anl_grk_jav_prs_swa_spa_zul_mly_tha_amh_tml_bem_ewe_tur_rom_ukr_aze_igb_vie_hau_yor_lda_fbf	0.123110335252571	0.289541231394283	0.772811751544545
350	anl_por_dgb_grk_aeg_sod_heb_nor_azi_uzb_lda_mao_dyu_pol_alb_bsq_afr_owc_igb_mnd_lit_guj_cic_mol_xho_svk_hun_swa_bam_est_ben_tig_geo_lat_pan_bul_slo_hau_amh_ukr_fin_tsw_mly_ita_jav_jpn_tml_kor_krd_arw_ven_bos_tag_eng_mlt_bat_cnt_rus_tsn_rom_wly_glc_prs_dut_mcd_qcu_scr_urd_ger_akn_gam_fre_chh_swe_sun_cze_bem_hin_yor_ind_tha_sid_knd_ewe_moo_tur_spa_ctl_aze_ses_vie_amr_zul_swt_fbf	-0.12685951782996	-0.299090950891758	0.765537997746506
351	heb_lat_swt_grk_sid_wly_sod_lit_aze_uzb_tsw_mly_bam_prs_spa_bsq_rus_amr_moo_cnt_nor_pol_xho_afr_akn_ita_est_zul_igb_hun_cze_owc_geo_ukr_eng_bul_alb_chh_hau_fre_fin_swa_tag_pan_mao_jpn_knd_kor_bos_urd_tsn_mol_jav_scr_gam_sun_mnd_swe_bem_por_amh_hin_arw_slo_krd_qcu_svk_ger_guj_ven_tig_ben_mlt_mcd_bat_dut_lda_rom_yor_ind_tha_anl_tml_cic_dgb_tur_glc_ctl_azi_fbf_vie_aeg_ses_ewe_dyu	-0.745648771267375	-1.78841453550467	0.0769655189816814
352	mlt_swe_tsn_ben_gam_sod_anl_bos_azi_uzb_akn_bat_ven_lat_afr_bsq_ctl_hau_zul_mnd_krd_bul_dgb_fre_tsw_pan_hun_lda_xho_est_ger_owc_geo_pol_alb_eng_ukr_amr_amh_rom_fin_ewe_jav_mol_ind_jpn_tml_kor_por_rus_cic_scr_mly_cze_wly_mao_cnt_grk_dyu_slo_chh_guj_spa_glc_lit_qcu_mcd_arw_ita_igb_heb_svk_tig_urd_sun_dut_moo_nor_yor_tag_tha_sid_knd_fbf_swt_aze_prs_hin_tur_bam_vie_aeg_ses_swa_bem	-1.06709236281522	-2.61330945454949	0.0104581516693686
353	wly_mcd_swa_dut_mlt_owc_tig_ukr_azi_tur_lda_bat_swt_mol_swe_bsq_nor_anl_moo_cnt_ita_scr_akn_guj_bem_ger_hun_ewe_bam_fin_ctl_chh_geo_cze_lit_bul_pan_hau_gam_alb_est_tsn_tag_ben_mly_jpn_tml_kor_slo_fre_tsw_por_ind_grk_amr_jav_mnd_krd_igb_hin_aeg_rus_urd_svk_spa_qcu_afr_pol_glc_zul_heb_bos_amh_eng_mao_arw_dyu_prs_fbf_sun_tha_sid_knd_ven_dgb_uzb_rom_lat_aze_cic_vie_sod_xho_yor_ses	0.12995182416145	0.306022778699375	0.760271305550464
354	amr_ctl_tsw_guj_wly_amh_aeg_ita_uzb_azi_cic_jav_igb_grk_urd_bsq_mcd_heb_swt_mnd_afr_fre_dgb_eng_xho_bul_hun_swa_tsn_fin_svk_mlt_geo_pol_spa_ger_rom_sid_chh_ben_est_ven_ind_lit_mao_jpn_tml_kor_dut_alb_moo_krd_sun_prs_gam_mly_cnt_lat_akn_slo_owc_bos_scr_swe_mol_qcu_hin_arw_nor_ewe_tig_cze_anl_ukr_bat_por_bam_rus_fbf_tag_tha_sod_knd_yor_dyu_aze_pan_glc_tur_lda_vie_hau_zul_bem_ses	-0.681503809380956	-1.63256379439838	0.105942254316707
355	wly_por_fbf_slo_owc_anl_amh_mol_tur_aze_bem_mly_ses_fre_pan_bsq_swe_sid_cic_cnt_prs_bul_dyu_cze_lda_scr_fin_swt_zul_hun_svk_gam_geo_krd_rom_guj_spa_chh_tig_hin_est_xho_sun_rus_mao_jpn_tml_kor_ita_alb_ewe_ctl_ind_arw_sod_jav_mnd_lat_tsn_lit_mlt_dut_urd_ben_nor_qcu_ukr_glc_grk_moo_aeg_ger_amr_bos_tag_mcd_yor_pol_bam_bat_tha_hau_knd_tsw_swa_uzb_eng_afr_azi_ven_vie_heb_akn_igb_dgb	0.275596391922935	0.649369254508646	0.517700318651356
356	chh_hin_ses_por_sid_sod_amr_ctl_aze_uzb_bem_jav_swa_alb_mol_bsq_bos_amh_yor_mnd_dut_slo_akn_bul_cic_urd_est_xho_bam_fin_pol_aeg_geo_swe_glc_pan_ukr_anl_owc_lit_hun_dyu_tag_scr_mao_jpn_tml_kor_guj_eng_ewe_grk_mly_ita_gam_bat_cnt_svk_swt_mcd_hau_nor_ger_fre_ben_qcu_afr_lat_spa_lda_wly_rus_tig_rom_ind_arw_zul_prs_dgb_sun_tha_mlt_knd_fbf_igb_tur_krd_cze_azi_ven_vie_heb_tsw_tsn_moo	-0.823928719988616	-1.98852055858447	0.0496935614908259
357	heb_lat_akn_bos_amh_anl_tig_ger_tur_aze_dgb_jav_zul_por_guj_bsq_pol_chh_igb_cnt_eng_ukr_tsn_spa_dyu_glc_est_swa_swt_hun_ita_hau_geo_afr_urd_hin_arw_sid_wly_bul_fin_xho_ind_nor_mly_jpn_tml_kor_svk_alb_ewe_rom_bat_ctl_sod_tag_mnd_rus_tsw_fre_amr_krd_ben_mcd_slo_qcu_lit_prs_dut_yor_owc_scr_mlt_cze_mao_pan_fbf_swe_lda_sun_tha_aeg_knd_cic_bem_uzb_mol_grk_azi_ven_vie_gam_moo_ses_bam	-0.495707078605186	-1.17937273827427	0.241258080923196
358	mlt_bul_xho_nor_chh_amh_aeg_pol_aze_uzb_ewe_bat_cic_fre_ita_bsq_cze_amr_dyu_mnd_rus_ben_ses_glc_dgb_mol_est_yor_bem_fin_spa_anl_geo_hin_krd_afr_guj_sod_heb_urd_hun_swt_tag_eng_mly_jpn_knd_kor_svk_scr_akn_arw_mao_slo_gam_ind_cnt_swe_zul_mcd_owc_ctl_alb_ukr_ger_qcu_lat_lit_prs_tsw_sid_dut_hau_por_sun_rom_igb_pan_swa_jav_tha_wly_tml_tsn_ven_tur_grk_bos_azi_bam_vie_tig_lda_fbf_moo	-0.930998267030581	-2.25491846640932	0.0264845897506493
359	anl_pol_akn_scr_heb_sid_sod_guj_azi_uzb_moo_jav_zul_bul_cze_bsq_afr_amh_dyu_cnt_arw_ger_tsw_mol_ven_bos_fin_dgb_xho_hun_glc_amr_geo_pan_swe_prs_svk_aeg_owc_urd_est_ses_tag_ita_mao_jpn_tml_kor_ctl_ben_igb_fre_ind_lit_mlt_mly_mnd_alb_lda_nor_gam_spa_mcd_slo_por_qcu_hin_eng_dut_bam_hau_lat_wly_rus_sun_ukr_yor_rom_swt_bat_tha_tig_knd_swa_tsn_tur_grk_krd_aze_bem_vie_chh_cic_fbf_ewe	-0.0317580154147196	-0.07487180249632	0.940477528842458
360	mlt_guj_akn_mcd_amr_tig_amh_grk_azi_tur_fbf_sun_ewe_ita_krd_bsq_pol_hau_bam_cnt_dut_afr_tsn_arw_moo_fre_hun_tsw_lda_est_swe_wly_geo_alb_eng_lit_prs_aeg_sid_mol_fin_ven_mly_slo_ind_jpn_tml_kor_rom_scr_dgb_svk_bat_ben_gam_mao_mnd_lat_bem_pan_owc_rus_ukr_hin_urd_qcu_bul_nor_por_yor_chh_ger_anl_bos_jav_ctl_igb_cze_ses_tag_tha_heb_knd_cic_xho_uzb_glc_spa_aze_swa_vie_sod_zul_dyu_swt	-0.521211542584284	-1.24076607862349	0.217813088308131
361	sod_slo_xho_lit_aeg_heb_anl_scr_tur_azi_tsw_mao_dgb_nor_alb_bsq_ger_gam_ewe_mnd_lat_arw_tsn_ukr_ses_por_fin_fbf_yor_hun_spa_amh_geo_swe_hin_rus_krd_hau_chh_ita_est_lda_sun_prs_bat_jpn_tml_kor_mcd_mol_dyu_svk_mly_rom_owc_tag_cnt_eng_bam_ben_sid_bul_glc_afr_pol_qcu_dut_grk_fre_zul_mlt_guj_wly_pan_ind_ctl_ven_cze_swa_jav_tha_tig_knd_bem_swt_aze_bos_urd_uzb_igb_vie_amr_akn_cic_moo	0.06784755230756	0.159767890961632	0.873410406266021
362	owc_bul_yor_bos_mlt_hau_gam_swe_azi_aze_lda_tag_akn_ctl_guj_bsq_dut_anl_dyu_cnt_cze_krd_fbf_ita_xho_pan_est_moo_ewe_hun_ger_aeg_geo_glc_ukr_svk_mcd_tig_amh_alb_fin_dgb_mao_prs_ind_jpn_knd_kor_lat_ben_ven_slo_mly_arw_amr_bat_mnd_por_tsw_scr_sod_rom_eng_spa_pol_qcu_fre_afr_grk_igb_wly_urd_sid_nor_jav_lit_bem_rus_tsn_sun_tha_chh_tml_cic_bam_uzb_mol_hin_tur_swt_vie_heb_swa_zul_ses	-0.373083629005298	-0.88583653584669	0.377990425504726
363	amh_slo_tsw_glc_mlt_chh_heb_bos_azi_uzb_swa_mly_cic_spa_pol_bsq_rus_owc_tsn_cnt_lit_svk_bem_guj_dgb_urd_est_ewe_fbf_fin_grk_aeg_geo_krd_mcd_hin_fre_gam_tig_ukr_hun_igb_mao_prs_jav_jpn_tml_kor_nor_ita_swt_pan_ind_por_wly_bat_mnd_scr_yor_bul_sid_rom_ctl_mol_afr_qcu_alb_ben_lat_dyu_amr_eng_sod_dut_sun_swe_ses_ger_lda_tag_tha_anl_knd_xho_ven_aze_arw_cze_tur_bam_vie_hau_moo_akn_zul	-0.556901250130914	-1.32783992786374	0.187480914208699
364	sod_afr_yor_hin_wly_chh_tig_grk_azi_aze_ewe_mly_zul_lat_swe_bsq_scr_sid_ven_mnd_rom_ukr_cic_cze_tsw_fre_est_akn_bam_fin_nor_owc_geo_mol_bos_spa_pan_aeg_gam_guj_hun_igb_bat_eng_tag_jpn_knd_kor_pol_alb_xho_svk_ind_bul_amh_mao_cnt_glc_moo_ita_heb_ben_ctl_prs_krd_qcu_arw_mcd_rus_dyu_mlt_slo_amr_dut_sun_lit_lda_ger_ses_jav_tha_anl_tml_tsn_swt_tur_por_urd_uzb_swa_vie_hau_fbf_dgb_bem	-0.123490739746207	-0.291770594686677	0.771111865674017
365	sod_lat_zul_ukr_aeg_owc_anl_glc_tur_aze_swa_mly_igb_ctl_scr_bsq_fre_heb_ven_mnd_krd_afr_tsn_dut_bam_hin_est_fbf_bem_hun_slo_tig_geo_ita_por_arw_mcd_amr_hau_mol_fin_dyu_mao_svk_ind_jpn_tml_kor_eng_ger_ewe_swe_bat_bul_gam_tag_cnt_alb_akn_guj_sid_rus_lit_bos_pol_qcu_rom_pan_nor_tsw_mlt_prs_wly_cze_jav_spa_dgb_urd_yor_sun_tha_amh_knd_swt_lda_uzb_grk_ben_azi_cic_vie_chh_ses_moo_xho	-0.332580299020041	-0.787147814956437	0.433196778660476
366	hau_por_ses_mcd_wly_tig_sod_eng_uzb_azi_swa_mly_zul_ctl_scr_bsq_bos_anl_cic_mnd_ukr_rus_yor_fre_ewe_glc_fin_bem_akn_hun_nor_amh_geo_mol_bul_guj_prs_sid_heb_ben_est_fbf_sun_urd_tag_jpn_knd_kor_lat_afr_tsw_arw_jav_grk_gam_mao_cnt_pan_tsn_ger_aeg_spa_ita_slo_rom_qcu_cze_dut_swe_igb_chh_alb_owc_pol_ind_svk_lda_krd_moo_bat_tha_mlt_tml_swt_dgb_tur_lit_hin_aze_dyu_vie_amr_bam_ven_xho	-0.476160989792091	-1.13244295743342	0.260359556046285
367	gam_pan_ses_rom_aeg_chh_anl_guj_azi_uzb_tsw_jav_tsn_scr_krd_bsq_ger_tig_swa_mnd_por_bul_cic_fre_lda_grk_est_fbf_bem_fin_ukr_wly_geo_bos_dut_ctl_cze_heb_amr_pol_hun_zul_bat_ben_tag_jpn_tml_kor_lat_afr_yor_eng_ind_arw_sid_mly_cnt_prs_swt_alb_owc_nor_lit_svk_ita_qcu_urd_rus_mcd_igb_hau_hin_amh_swe_mao_slo_dgb_mol_dyu_sun_tha_mlt_knd_moo_ven_aze_glc_spa_tur_bam_vie_sod_xho_akn_ewe	-0.531022346380138	-1.26398369062132	0.209394848195441
368	aeg_spa_ewe_prs_wly_amh_hau_fre_azi_uzb_tsw_tag_fbf_urd_bos_bsq_krd_chh_yor_cnt_hin_rus_moo_glc_xho_bul_hun_swa_akn_fin_afr_gam_geo_cze_slo_pan_nor_tig_sod_ita_est_lda_mao_grk_bat_jpn_knd_kor_swe_por_bam_lit_sun_svk_heb_ind_mnd_alb_igb_ukr_sid_guj_mcd_arw_lat_qcu_scr_mol_ger_ses_mlt_dut_owc_rom_jav_ctl_ven_ben_bem_mly_tha_amr_tml_dgb_swt_aze_eng_pol_tur_zul_vie_anl_cic_tsn_dyu	-0.334034888645234	-0.790497254883404	0.431248599904327
369	chh_pol_yor_cze_hau_wly_mlt_guj_tur_aze_swt_tag_igb_arw_krd_bsq_bul_amr_tsn_mnd_prs_rus_ewe_ben_bem_hin_fin_cic_bam_hun_glc_owc_geo_nor_lit_afr_dut_sid_amh_alb_est_moo_mly_ukr_ind_jpn_tml_kor_urd_ger_swa_ita_sun_mcd_heb_bat_cnt_spa_fbf_bos_tig_slo_por_swe_fre_qcu_lat_scr_ctl_ses_sod_rom_anl_pan_jav_eng_zul_grk_dgb_mao_tha_aeg_knd_akn_tsw_uzb_svk_mol_azi_ven_vie_gam_lda_dyu_xho	-0.0865238392711973	-0.20391851824596	0.838862736034101
370	gam_lat_dgb_ger_wly_amr_hau_ita_uzb_tur_igb_mly_yor_slo_pan_bsq_rom_tig_swt_cnt_bul_krd_ses_urd_zul_ben_fin_dyu_xho_hun_ctl_aeg_geo_bos_grk_mol_mcd_sid_anl_spa_est_fbf_bat_ukr_tag_jpn_knd_kor_scr_glc_moo_fre_sun_lit_sod_ind_mnd_svk_swa_prs_owc_por_dut_afr_pol_qcu_rus_cze_alb_ewe_chh_swe_amh_hin_mao_eng_tsw_nor_bam_jav_tha_heb_tml_tsn_akn_azi_arw_guj_aze_bem_vie_mlt_lda_cic_ven	-0.703709875460094	-1.68866576806176	0.0946339816920638
371	heb_lat_ven_hin_amr_wly_mlt_dut_azi_uzb_dgb_tag_yor_svk_por_bsq_bul_tig_fbf_mnd_scr_slo_xho_mcd_tsw_swe_est_bem_zul_fin_spa_hau_geo_ukr_pol_krd_afr_sod_aeg_alb_hun_moo_mao_rus_sun_jpn_tml_kor_ctl_bos_igb_nor_bat_eng_gam_ind_cnt_rom_akn_fre_amh_mol_prs_guj_ben_qcu_cze_urd_grk_dyu_anl_lit_sid_glc_jav_pan_tsn_ger_swa_mly_tha_chh_knd_swt_cic_tur_arw_ita_aze_bam_vie_owc_ses_ewe_lda	-0.509627698078028	-1.21263904397778	0.228339275651734
372	mlt_guj_xho_ita_chh_wly_aeg_slo_tur_aze_yor_jav_akn_ben_swe_bsq_mcd_sod_fbf_mnd_pol_por_dgb_ctl_tsn_arw_est_dyu_swa_hun_bul_hau_geo_bos_hin_cze_lat_tig_owc_ger_fin_ven_sun_rom_ind_jpn_tml_kor_nor_fre_zul_glc_bat_spa_amr_mly_cnt_lit_bem_grk_amh_eng_pan_svk_afr_qcu_prs_rus_urd_tsw_anl_mol_gam_scr_tag_alb_ses_dut_ewe_mao_tha_heb_knd_cic_lda_uzb_krd_ukr_azi_bam_vie_sid_igb_swt_moo	-0.289911419232371	-0.685460539133761	0.494758450201713
373	tig_pan_ses_ita_amr_chh_sid_mcd_tur_aze_fbf_bat_tsn_ben_eng_bsq_nor_hau_moo_mnd_grk_urd_yor_bul_igb_swe_hun_tsw_zul_fin_fre_aeg_geo_arw_glc_hin_ukr_wly_anl_svk_est_swt_tag_prs_mao_jpn_tml_kor_guj_slo_dyu_dut_jav_lat_heb_sun_cnt_pol_akn_spa_sod_krd_por_alb_ctl_qcu_rom_mol_lit_lda_owc_rus_gam_cze_ind_afr_ven_ger_dgb_mly_tha_amh_knd_ewe_bam_uzb_scr_bos_azi_cic_vie_mlt_swa_xho_bem	-0.372996324875008	-0.884093834626649	0.378925454068681
374	anl_krd_fbf_guj_owc_amr_chh_slo_tur_azi_ses_tag_bem_glc_afr_bsq_por_sid_zul_cnt_ger_lit_dgb_ita_akn_prs_est_tsw_ewe_hun_pan_heb_geo_lat_urd_pol_grk_tig_mlt_arw_fin_ven_mly_alb_jav_jpn_tml_kor_scr_cze_lda_rus_bat_ben_hau_mao_mnd_rom_tsn_ctl_sod_bul_swe_mcd_fre_qcu_ukr_mol_hin_swt_gam_svk_amh_spa_sun_bos_bam_dut_yor_ind_tha_aeg_knd_xho_cic_aze_eng_nor_uzb_moo_vie_wly_swa_igb_dyu	-0.609136759520605	-1.45316511544369	0.149543959588852
375	heb_alb_xho_cze_aeg_owc_hau_prs_azi_aze_moo_sun_akn_lit_dut_bsq_ben_amr_swt_mnd_swe_pan_tsn_mcd_tsw_lat_fin_zul_igb_hun_scr_sod_geo_bul_svk_nor_ctl_chh_anl_fre_est_bam_mly_ger_ind_jpn_knd_kor_eng_afr_cic_hin_tag_arw_tig_jav_cnt_bos_lda_guj_amh_slo_glc_mol_ita_qcu_grk_rus_rom_ewe_gam_por_wly_ukr_bat_spa_ses_pol_yor_mao_tha_mlt_tml_ven_bem_tur_urd_krd_uzb_fbf_vie_sid_dyu_swa_dgb	-0.431218998614687	-1.02335007639359	0.30879693790028
376	amr_bul_moo_krd_wly_anl_hau_cze_tur_aze_yor_sun_akn_arw_mcd_bsq_afr_heb_bam_cnt_ger_fre_swa_nor_ses_bos_fin_dyu_xho_hun_urd_tig_geo_prs_lit_lat_swe_amh_gam_ukr_est_tsn_ind_glc_bat_jpn_knd_kor_ben_por_ven_ita_mao_pol_sod_tag_mnd_guj_tsw_grk_aeg_pan_svk_eng_mol_qcu_dut_rus_scr_fbf_chh_hin_sid_slo_mly_ctl_bem_spa_dgb_jav_tha_owc_tml_swt_cic_azi_rom_alb_uzb_ewe_vie_mlt_igb_zul_lda	-0.268245248450192	-0.633586894437715	0.527905613557781
377	tig_rom_igb_ctl_anl_hau_amr_prs_azi_uzb_xho_sun_bam_ger_mol_bsq_nor_chh_dyu_cnt_ukr_ita_tsn_por_ewe_lit_hun_tsw_swt_fin_glc_wly_geo_lat_grk_rus_dut_mlt_amh_swe_est_bem_bat_fre_ind_jpn_tml_kor_arw_bul_zul_scr_mly_alb_heb_jav_mnd_pol_lda_svk_sid_bos_spa_mcd_hin_qcu_ben_pan_eng_ses_sod_urd_aeg_slo_mao_krd_fbf_guj_dgb_tag_tha_owc_knd_cic_akn_tur_cze_afr_aze_swa_vie_gam_yor_ven_moo	0.51091302136617	1.20477030762484	0.231348915634819
378	sod_arw_akn_swe_sid_amr_anl_pol_azi_uzb_ses_tag_dyu_alb_fre_bsq_ger_aeg_tsn_mnd_prs_slo_xho_krd_moo_dut_est_zul_cic_hun_eng_amh_geo_spa_mol_rus_rom_gam_chh_bul_fin_ven_ind_lit_mao_jpn_tml_kor_hin_bos_yor_grk_sun_lat_hau_jav_cnt_nor_dgb_ita_tig_ctl_afr_pan_por_qcu_scr_mcd_ukr_lda_mlt_guj_heb_cze_mly_urd_swa_ben_tsw_bat_tha_owc_knd_bem_fbf_aze_svk_glc_tur_bam_vie_wly_igb_ewe_swt	-0.338321976327719	-0.800234343742204	0.425614489433758
379	sod_scr_xho_rus_anl_heb_mlt_nor_tur_aze_ses_jav_ven_bos_bul_bsq_hin_wly_swt_cnt_guj_ger_ewe_ben_yor_dut_est_swa_cic_fin_swe_tig_geo_pan_ctl_pol_cze_amh_chh_lat_hun_lda_sun_ukr_tag_jpn_tml_kor_lit_afr_dgb_rom_ind_spa_gam_mly_mnd_ita_dyu_mcd_sid_svk_arw_eng_slo_qcu_fre_krd_grk_moo_owc_prs_hau_mol_mao_alb_igb_glc_bam_bat_tha_aeg_knd_tsn_bem_azi_urd_por_uzb_zul_vie_amr_tsw_fbf_akn	-0.228089979166234	-0.538492623393878	0.591523571407367
380	tig_slo_yor_rus_gam_amh_sid_mol_aze_uzb_xho_mly_moo_svk_fre_bsq_cze_amr_lda_cnt_swe_ctl_dgb_pan_tsn_urd_fin_swa_ewe_hun_hin_sod_geo_spa_lat_grk_krd_hau_mlt_alb_est_cic_bat_prs_sun_jpn_knd_kor_ger_ben_ven_ukr_ind_dut_wly_jav_mnd_bos_dyu_ita_chh_por_lit_guj_pol_qcu_mcd_afr_scr_tsw_aeg_eng_owc_arw_mao_bul_akn_nor_bam_tag_tha_heb_tml_igb_bem_azi_glc_rom_tur_zul_vie_anl_fbf_swt_ses	-0.547608921500921	-1.30530282412912	0.195009925308819
381	wly_cze_ewe_rus_chh_heb_amh_nor_tur_aze_cic_bat_swt_ger_dut_bsq_krd_sod_moo_cnt_lit_ben_swa_afr_ses_pol_fin_lda_dgb_est_pan_mlt_geo_arw_mcd_svk_guj_anl_owc_bul_hun_tsn_jav_hin_sun_jpn_knd_kor_ita_prs_yor_por_ind_glc_aeg_mly_mnd_slo_tsw_ukr_amr_scr_eng_spa_urd_qcu_bos_lat_ctl_dyu_hau_alb_gam_fre_tag_swe_zul_mol_akn_mao_tha_tig_tml_bem_igb_azi_rom_grk_uzb_fbf_vie_sid_bam_ven_xho	0.357409477184762	0.843232420763835	0.401262055824874
382	chh_krd_tsn_eng_sid_gam_hau_guj_azi_aze_zul_jav_igb_svk_grk_bsq_por_wly_bem_mnd_bos_rus_lda_fre_ses_ger_est_ewe_xho_hun_pol_amr_geo_glc_cze_ita_scr_amh_mlt_lit_fin_moo_ind_mol_tag_jpn_tml_kor_mcd_hin_dgb_rom_sun_alb_tig_mly_cnt_slo_cic_dut_heb_nor_ben_pan_bul_qcu_urd_prs_afr_tsw_anl_ctl_sod_arw_bat_lat_dyu_swe_bam_mao_tha_owc_knd_akn_ven_tur_spa_ukr_uzb_fbf_vie_aeg_swt_yor_swa	0.0448290545591771	0.105785776297511	0.915980162900301
383	sod_dut_fbf_glc_sid_owc_aeg_bul_tur_aze_tsw_sun_lda_lit_slo_bsq_prs_tig_zul_cnt_lat_mol_igb_ctl_dyu_pan_est_bam_ven_hun_rom_hau_geo_por_urd_grk_bos_gam_wly_swe_fin_akn_jav_scr_tag_jpn_tml_kor_pol_spa_swa_rus_mao_nor_amh_mly_mnd_arw_xho_guj_mlt_hin_eng_cze_fre_qcu_ger_ita_mcd_swt_amr_svk_chh_ukr_ind_afr_yor_ben_dgb_bat_tha_anl_knd_ewe_bem_uzb_alb_krd_azi_ses_vie_heb_moo_tsn_cic	-0.764790757433644	-1.83786078552039	0.0692755628865429
384	gam_afr_bem_bul_hau_sod_sid_mol_aze_azi_ses_jav_moo_rus_ita_bsq_arw_tig_bam_cnt_swe_lit_xho_scr_ewe_fre_hun_cic_lda_est_glc_amr_geo_grk_por_bos_pan_owc_mlt_ctl_fin_fbf_mly_mcd_mao_jpn_tml_kor_lat_hin_swt_guj_ind_ger_amh_bat_mnd_spa_akn_svk_heb_krd_dut_slo_alb_qcu_ukr_cze_ben_yor_wly_prs_chh_nor_tag_eng_igb_rom_dyu_sun_tha_anl_knd_dgb_tsn_tur_pol_urd_uzb_ven_vie_aeg_zul_swa_tsw	-0.226695397554973	-0.536134392105018	0.593145722601881
385	owc_lat_igb_krd_heb_gam_tig_ita_azi_aze_tsw_ind_ses_lit_ben_bsq_ukr_hau_fbf_mnd_afr_rus_yor_pan_cic_scr_fin_lda_bem_est_svk_wly_geo_bos_ger_bul_dut_sid_mlt_eng_hun_swt_jav_mol_bat_jpn_knd_kor_slo_arw_bam_prs_mao_nor_amr_tag_cnt_spa_dyu_glc_aeg_guj_hin_fre_rom_qcu_grk_pol_ctl_ven_anl_alb_amh_swe_mly_urd_akn_por_ewe_sun_tha_sod_tml_tsn_zul_tur_cze_mcd_uzb_moo_vie_chh_swa_xho_dgb	0.827176890688938	1.97112532353417	0.0516821740500172
386	amr_glc_bem_alb_heb_anl_tig_dut_azi_uzb_cic_mly_moo_swe_ben_bsq_mol_gam_tsn_cnt_bul_grk_akn_prs_dgb_lit_est_yor_swt_hun_ger_wly_geo_ita_ctl_por_krd_hau_owc_slo_fin_zul_sun_svk_tag_jpn_tml_kor_ukr_rus_fbf_cze_jav_bos_sid_mao_mnd_hin_dyu_pan_mlt_fre_arw_urd_eng_qcu_pol_lat_spa_ven_aeg_guj_sod_rom_bat_scr_ewe_mcd_lda_ind_tha_chh_knd_ses_xho_tur_nor_afr_aze_tsw_vie_amh_bam_swa_igb	0.173418576843003	0.408042445203009	0.684180410760598
387	tig_lat_ses_ger_amh_sid_heb_krd_uzb_azi_moo_tag_tsn_mcd_bul_bsq_arw_mlt_fbf_mnd_ben_pan_swa_eng_lda_lit_hun_ven_tsw_est_bos_anl_geo_spa_swe_prs_rom_wly_sod_hin_fin_ewe_mly_nor_sun_jpn_knd_kor_fre_dut_akn_pol_bat_ukr_aeg_mao_cnt_guj_bam_grk_amr_cze_rus_afr_ita_qcu_svk_ctl_urd_zul_chh_slo_hau_scr_jav_por_igb_alb_dgb_ind_tha_gam_tml_swt_yor_tur_mol_glc_aze_bem_vie_owc_dyu_cic_xho	-0.494939263642793	-1.17750081371798	0.242000273307852
388	mlt_ctl_xho_prs_sod_hau_owc_guj_azi_uzb_lda_mly_tsn_bul_krd_bsq_ukr_wly_dgb_cnt_mcd_dut_swa_cze_igb_grk_fin_bem_cic_est_por_aeg_geo_glc_scr_lit_afr_amh_chh_rus_hun_fbf_ind_ger_mao_jpn_tml_kor_mol_svk_yor_pol_bat_lat_anl_jav_mnd_spa_zul_hin_amr_bos_rom_ben_ita_qcu_eng_arw_nor_ewe_gam_alb_heb_slo_sun_pan_ses_fre_moo_tag_tha_sid_knd_akn_dyu_tur_swe_urd_aze_ven_vie_tig_bam_swt_tsw	-0.144953796724664	-0.342331258997329	0.732874072568562
389	wly_guj_dyu_ukr_heb_hau_aeg_lat_aze_azi_tsw_jav_moo_bos_dut_bsq_arw_sod_tsn_mnd_lit_swe_zul_nor_cic_cze_hun_ewe_swa_fin_por_sid_geo_urd_prs_svk_ctl_amr_anl_rom_est_swt_bat_pan_ind_jpn_knd_kor_spa_scr_lda_slo_mao_alb_chh_tag_cnt_afr_fbf_ben_gam_eng_krd_mcd_fre_qcu_glc_pol_rus_yor_amh_bul_mlt_mol_mly_hin_xho_ita_akn_sun_tha_tig_tml_ses_igb_tur_ger_grk_uzb_ven_vie_owc_bem_dgb_bam	-0.610843827903498	-1.45824367978747	0.148142325760576
390	gam_mol_xho_bos_owc_hau_sid_rom_azi_uzb_dyu_sun_akn_swe_lat_bsq_urd_sod_yor_cnt_krd_dut_lda_ger_bam_alb_est_swt_ewe_fin_fre_amh_geo_hin_eng_por_afr_aeg_wly_pan_hun_zul_tag_ben_mly_jpn_knd_kor_svk_rus_ses_lit_mao_mcd_anl_jav_mnd_cze_ven_ita_chh_ukr_guj_spa_ctl_qcu_glc_scr_grk_tsw_mlt_arw_heb_pol_ind_bul_tsn_prs_moo_bat_tha_tig_tml_dgb_bem_aze_slo_nor_tur_fbf_vie_amr_swa_igb_cic	-0.31846885611386	-0.755539746525558	0.451834545626182
391	sid_svk_ven_grk_heb_sod_hau_swe_uzb_tur_cic_jav_tsn_rom_eng_bsq_ben_mlt_moo_cnt_ukr_lit_tsw_glc_ewe_scr_est_yor_dyu_fin_afr_amh_geo_cze_prs_ctl_ita_gam_wly_mcd_hun_bem_sun_bul_ind_jpn_knd_kor_krd_rus_xho_spa_mly_por_anl_tag_mnd_lat_ses_pol_aeg_bos_slo_alb_ger_qcu_hin_guj_urd_dgb_amr_nor_chh_mol_mao_pan_swt_arw_igb_bat_tha_owc_tml_bam_zul_azi_fre_dut_aze_lda_vie_tig_fbf_swa_akn	0.560174539559686	1.32443970080061	0.18860265711222
392	gam_alb_dyu_cze_owc_chh_mlt_dut_azi_tur_yor_tag_ewe_prs_fre_bsq_slo_aeg_tsw_mnd_ctl_krd_moo_pol_zul_afr_hun_igb_bam_fin_bos_sid_geo_rom_urd_ukr_bul_amr_amh_por_est_tsn_sun_scr_mly_jpn_knd_kor_ben_guj_fbf_lat_jav_mol_sod_mao_cnt_grk_swt_svk_anl_arw_ita_ger_pan_qcu_nor_hin_rus_swa_wly_glc_tig_lit_bat_swe_dgb_eng_cic_ind_tha_heb_tml_lda_akn_aze_spa_mcd_uzb_ven_vie_hau_ses_bem_xho	-0.153780076254707	-0.362961723072466	0.717457125663421
393	tig_lit_ewe_ukr_wly_aeg_hau_mol_tur_aze_moo_sun_dgb_guj_pol_bsq_scr_amr_swt_cnt_afr_ger_zul_cze_akn_alb_fin_fbf_tsn_est_fre_chh_geo_ctl_lat_bul_grk_sid_gam_mcd_hun_xho_mly_krd_tag_jpn_knd_kor_eng_bos_ven_slo_mao_spa_sod_bat_mnd_hin_bam_ita_amh_svk_ben_pan_urd_qcu_rom_nor_glc_yor_heb_rus_owc_prs_ind_por_tsw_swe_lda_jav_tha_anl_tml_cic_dyu_uzb_arw_dut_azi_igb_vie_mlt_swa_bem_ses	-0.873435147256384	-2.1159474743055	0.0370209830292347
394	amh_bos_cic_guj_aeg_gam_mlt_hin_tur_azi_akn_tag_dgb_bul_ukr_bsq_lat_owc_igb_mnd_pan_ben_zul_spa_moo_grk_hun_bam_yor_est_cze_hau_geo_swe_por_rus_arw_anl_sod_lit_fin_tsw_mly_krd_jav_jpn_knd_kor_glc_svk_ses_eng_sun_slo_amr_bat_cnt_ita_ven_mcd_tig_alb_afr_fre_dut_qcu_urd_ctl_scr_dyu_chh_nor_sid_pol_mao_ger_lda_mol_ewe_ind_tha_wly_tml_swa_fbf_aze_rom_prs_uzb_bem_vie_heb_xho_swt_tsn	-0.223303230194708	-0.527577711327753	0.599048904036577
395	tig_cze_swt_bos_wly_sid_hau_mol_aze_tur_moo_bat_dyu_ben_ger_bsq_por_anl_dgb_mnd_mcd_swe_swa_afr_tsn_nor_fin_yor_xho_hun_pan_mlt_geo_rom_urd_lat_lit_chh_amr_fre_est_tsw_mao_ctl_ind_jpn_knd_kor_grk_prs_fbf_rus_tag_scr_sod_sun_cnt_slo_ven_guj_owc_arw_glc_svk_ita_qcu_bul_dut_alb_bam_gam_krd_amh_spa_mly_hin_ewe_ukr_igb_jav_tha_aeg_tml_zul_bem_uzb_pol_eng_azi_cic_vie_heb_akn_ses_lda	-0.68360988527164	-1.6345739079263	0.105519059336861
396	amr_lat_xho_ukr_sod_wly_owc_nor_azi_tur_swa_sun_cic_bos_pan_bsq_slo_aeg_ven_mnd_krd_ger_tsw_ctl_dgb_rom_hun_dyu_ewe_fin_mcd_tig_geo_hin_svk_mol_grk_hau_heb_por_est_igb_bat_cze_ind_jpn_knd_kor_urd_fre_yor_pol_mly_rus_mlt_jav_cnt_ita_tsn_spa_sid_prs_afr_alb_scr_qcu_dut_guj_lit_zul_gam_ben_amh_bul_mao_swe_ses_arw_akn_tag_tha_anl_tml_moo_bem_uzb_eng_glc_aze_lda_vie_chh_swt_fbf_bam	-1.03959452112984	-2.53423595102227	0.0129407534685673
397	gam_glc_igb_bos_anl_sod_sid_prs_aze_uzb_ewe_ind_yor_por_rus_bsq_afr_amr_bam_mnd_ita_urd_dyu_scr_ses_ger_est_xho_tsw_hun_dut_owc_geo_krd_arw_alb_hin_mlt_hau_cze_fin_cic_sun_swe_bat_jpn_knd_kor_bul_nor_zul_mcd_tag_lit_heb_mly_cnt_ctl_fbf_fre_tig_grk_lat_slo_rom_qcu_svk_guj_pan_akn_chh_spa_aeg_ukr_jav_pol_bem_eng_moo_mao_tha_amh_tml_lda_swt_tur_ben_mol_azi_tsn_vie_wly_dgb_swa_ven	0.427852515678006	1.00694403698002	0.316574420796865
398	aeg_guj_dyu_urd_owc_sid_sod_dut_uzb_aze_akn_bat_fbf_rus_cze_bsq_ger_mlt_ven_mnd_lit_mol_lda_hin_xho_krd_fin_zul_yor_est_ita_amh_geo_grk_prs_fre_bul_tig_anl_por_hun_tsw_ind_slo_tag_jpn_tml_kor_ben_eng_dgb_arw_mao_ctl_amr_jav_cnt_pan_igb_swe_wly_lat_nor_glc_ukr_qcu_spa_alb_svk_bem_gam_rom_heb_afr_sun_bos_tsn_scr_cic_mly_tha_hau_knd_ses_swa_tur_pol_mcd_azi_moo_vie_chh_bam_swt_ewe	-0.389089272037106	-0.922012469245798	0.358907835368501
399	tig_svk_dyu_rom_heb_wly_sod_afr_tur_aze_xho_mly_ses_bos_cze_bsq_prs_chh_lda_cnt_arw_rus_tsn_nor_bam_eng_est_ewe_igb_hun_lat_sid_geo_mol_slo_pan_bul_amh_aeg_ctl_fin_fbf_sun_glc_ind_jpn_tml_kor_urd_hin_tsw_pol_mao_dut_owc_bat_mnd_ger_zul_swe_mlt_ben_spa_ukr_fre_qcu_mcd_ita_scr_akn_gam_guj_hau_por_tag_lit_dgb_krd_cic_jav_tha_anl_knd_ven_moo_uzb_alb_grk_azi_yor_vie_amr_swa_swt_bem	-0.211736486779208	-0.499577316193734	0.618552616467505
400	chh_scr_dyu_grk_mlt_sod_owc_arw_azi_aze_tsn_ind_tsw_svk_lit_bsq_ctl_aeg_bem_mnd_nor_glc_lda_hin_cic_guj_hun_akn_bam_fin_pan_anl_geo_alb_cze_urd_swe_hau_amr_slo_est_moo_mly_dut_bat_jpn_tml_kor_fre_mcd_ewe_mol_jav_lat_tig_tag_cnt_bos_zul_por_wly_eng_prs_ger_ben_qcu_afr_rom_bul_fbf_gam_ukr_sid_spa_sun_pol_igb_krd_swa_mao_tha_heb_knd_ses_dgb_tur_rus_ita_uzb_swt_vie_amh_ven_yor_xho	-1.09841504339694	-2.69669172235963	0.00831417186295481
401	gam_alb_ven_ben_amh_chh_hau_scr_aze_uzb_swa_jav_dyu_ita_mol_bsq_rom_tig_akn_mnd_ukr_svk_cic_lit_bem_nor_fin_igb_tsw_hun_mcd_sid_geo_bul_grk_ctl_fre_aeg_mlt_rus_est_yor_ind_lat_tag_jpn_knd_kor_dut_spa_lda_por_mao_krd_anl_mly_cnt_urd_tsn_glc_sod_ger_pan_cze_hin_qcu_eng_pol_arw_dgb_wly_swe_owc_slo_sun_bos_bam_afr_fbf_bat_tha_heb_tml_moo_xho_azi_guj_prs_tur_zul_vie_amr_ses_ewe_swt	-0.445973181490877	-1.06145260106898	0.291232984357752
402	aeg_bos_swt_ger_wly_owc_chh_eng_tur_aze_ses_bat_swa_ctl_dut_bsq_mol_heb_akn_cnt_scr_afr_igb_nor_cic_bul_fin_tsn_ewe_hun_ben_amr_geo_por_glc_cze_slo_anl_gam_lat_est_xho_jav_urd_tag_jpn_tml_kor_ukr_mcd_bam_ita_sun_guj_sid_mao_mnd_hin_dyu_swe_tig_pan_spa_rus_rom_qcu_prs_arw_grk_fbf_sod_pol_hau_fre_ind_krd_moo_alb_zul_mly_tha_mlt_knd_bem_ven_azi_lit_svk_uzb_lda_vie_amh_dgb_yor_tsw	-1.22731920029324	-3.04602049966364	0.00301722961132016
403	heb_bul_xho_alb_mlt_chh_owc_afr_azi_uzb_dgb_bat_moo_ctl_mcd_bsq_rom_sod_igb_mnd_urd_glc_ses_grk_yor_pan_fin_fbf_lda_hun_arw_anl_geo_mol_prs_lit_scr_sid_amr_eng_est_ewe_ind_lat_jav_jpn_tml_kor_ben_swe_bam_dut_tag_spa_wly_mly_cnt_nor_zul_svk_hau_pol_por_bos_ita_qcu_fre_cze_krd_dyu_amh_hin_gam_slo_mao_ger_cic_guj_swa_sun_tha_aeg_knd_swt_ven_tur_rus_ukr_aze_tsw_vie_tig_akn_bem_tsn	-0.628779264403122	-1.50000611242369	0.137000105316405
404	chh_ger_bem_afr_owc_amr_wly_nor_azi_aze_tsn_sun_igb_lit_por_bsq_guj_mlt_zul_cnt_fre_slo_bam_swe_cic_spa_fin_moo_ewe_hun_ita_gam_geo_scr_ben_rom_mcd_amh_sod_prs_est_xho_mly_ukr_mao_jpn_tml_kor_urd_dut_swa_cze_tag_arw_tig_jav_mnd_alb_akn_grk_hau_lat_bos_pan_rus_qcu_mol_hin_bul_swt_aeg_ctl_anl_krd_ind_svk_dgb_pol_dyu_bat_tha_sid_knd_ven_ses_tur_eng_glc_uzb_yor_vie_heb_lda_tsw_fbf	0.439193191385287	1.03590940187229	0.302930504523442
405	heb_ben_cic_cze_owc_wly_amr_glc_aze_azi_bam_sun_xho_bul_ger_bsq_afr_aeg_swt_mnd_mcd_lit_tsn_rus_dgb_eng_fin_ewe_tsw_est_ita_tig_geo_urd_rom_alb_grk_sid_sod_ctl_hun_fbf_mly_ukr_ind_jpn_tml_kor_por_slo_dyu_fre_jav_dut_gam_mao_cnt_bos_swa_mol_amh_swe_arw_scr_svk_qcu_pan_guj_hin_ven_hau_krd_chh_lat_tag_prs_lda_pol_bem_bat_tha_anl_knd_yor_zul_uzb_nor_spa_tur_ses_vie_mlt_akn_moo_igb	-0.574197359885036	-1.3676890469484	0.174705463098275
406	owc_glc_yor_lat_chh_mlt_aeg_rus_aze_uzb_swa_tag_swt_cze_slo_bsq_fre_sid_tsw_mnd_mol_spa_igb_nor_xho_por_est_bem_ses_hun_prs_heb_geo_eng_grk_swe_krd_anl_wly_ctl_fin_bam_bat_ger_sun_jpn_knd_kor_lit_bul_cic_hin_ind_guj_tig_jav_cnt_urd_akn_dut_amr_svk_arw_bos_rom_qcu_ben_mcd_afr_zul_hau_ukr_sod_ita_mly_scr_moo_pol_dgb_mao_tha_gam_tml_fbf_ven_tur_alb_pan_azi_tsn_vie_amh_dyu_lda_ewe	-0.399373395618555	-0.948208541735847	0.345480742149597
407	amh_scr_ewe_pan_sid_anl_tig_ukr_uzb_azi_swt_ind_bem_prs_krd_bsq_slo_chh_zul_cnt_alb_spa_lda_cze_dyu_nor_hun_akn_ven_fin_grk_gam_geo_bul_pol_rom_fre_aeg_heb_glc_est_ses_mao_svk_jav_jpn_tml_kor_ben_mol_igb_swe_mly_guj_wly_sun_mnd_arw_cic_afr_mlt_lat_ita_ctl_urd_qcu_hin_mcd_por_dgb_amr_ger_hau_dut_bat_bos_tsn_rus_tsw_tag_tha_sod_knd_moo_fbf_aze_lit_eng_tur_bam_vie_owc_yor_swa_xho	-0.177019620263843	-0.417844726403994	0.677023823322256
408	mlt_dut_dgb_ctl_anl_heb_amr_eng_aze_tur_akn_mao_ewe_bos_arw_bsq_rus_owc_tsw_cnt_prs_afr_lda_por_zul_mol_est_igb_bam_fin_grk_gam_geo_cze_scr_spa_svk_sod_wly_guj_hun_ses_jav_ukr_tag_jpn_tml_kor_lit_rom_ven_hin_sun_ita_amh_ind_mnd_ben_xho_urd_aeg_nor_pan_fre_glc_qcu_krd_lat_bul_swt_hau_ger_sid_pol_bat_swe_yor_alb_bem_mly_tha_chh_knd_tsn_moo_azi_mcd_slo_uzb_dyu_vie_tig_fbf_swa_cic	-0.021908264241349	-0.051636660668893	0.95892895628275
409	hau_urd_fbf_grk_sid_gam_amh_spa_azi_aze_cic_mly_moo_lat_krd_bsq_rom_sod_ses_cnt_scr_guj_ven_pan_xho_glc_est_lda_igb_hun_ctl_aeg_geo_afr_bul_nor_ukr_owc_heb_svk_fin_ewe_sun_fre_ind_jpn_knd_kor_mol_bos_zul_rus_bat_ger_anl_tag_mnd_arw_dgb_dut_mlt_pol_ita_ben_slo_qcu_por_lit_swe_yor_chh_eng_tig_mcd_jav_alb_bem_cze_akn_mao_tha_amr_tml_dyu_swt_tur_hin_prs_uzb_swa_vie_wly_bam_tsw_tsn	0.150628484128516	0.35472069976176	0.723601959985744
410	mlt_eng_igb_mol_sod_amr_gam_glc_uzb_azi_ewe_ind_fbf_ben_rom_bsq_pol_amh_bem_mnd_ita_rus_ven_ukr_dyu_bul_est_swt_tsw_hun_nor_chh_geo_slo_cze_krd_afr_wly_hau_guj_fin_zul_bat_urd_sun_jpn_tml_kor_pan_hin_lda_lit_tag_grk_owc_mly_cnt_mcd_bam_por_tig_swe_spa_ger_ctl_qcu_scr_lat_alb_tsn_sid_fre_heb_dut_jav_svk_yor_prs_moo_mao_tha_anl_knd_akn_ses_tur_arw_bos_aze_cic_vie_aeg_xho_swa_dgb	-0.789947885358466	-1.89998366675416	0.0605334674365
411	gam_ben_dyu_spa_wly_sid_hau_guj_tur_azi_dgb_bat_bam_dut_bos_bsq_ger_amr_swt_mnd_nor_lit_swa_afr_cic_eng_est_bem_ven_hun_urd_heb_geo_prs_svk_bul_slo_tig_chh_grk_fin_xho_mly_hin_jav_jpn_knd_kor_scr_pan_tsw_fre_tag_pol_sod_ind_cnt_ctl_zul_mcd_anl_swe_rus_alb_lat_qcu_arw_cze_mol_ewe_aeg_ukr_amh_ita_sun_krd_igb_rom_ses_mao_tha_owc_tml_lda_fbf_aze_por_glc_uzb_moo_vie_mlt_tsn_akn_yor	-0.193567573494233	-0.457695839947755	0.648238512595591
412	wly_slo_swt_por_amr_sid_tig_lit_azi_uzb_lda_tag_xho_bul_ukr_bsq_scr_chh_bem_mnd_bos_fre_ewe_ctl_yor_svk_est_fbf_dyu_fin_pol_sod_geo_glc_nor_mcd_lat_owc_heb_grk_hun_moo_sun_swe_mly_jpn_tml_kor_krd_afr_cic_rom_mao_eng_anl_ind_cnt_cze_akn_mol_aeg_ger_arw_ben_urd_qcu_prs_dut_pan_tsn_amh_spa_gam_ita_bat_rus_swa_guj_dgb_jav_tha_mlt_knd_ses_ven_aze_hin_alb_tur_bam_vie_hau_igb_tsw_zul	-0.036765820586898	-0.0867441690767184	0.931061360591328
413	mlt_fre_tsn_afr_anl_hau_aeg_lat_azi_tur_ven_sun_yor_ctl_prs_bsq_dut_owc_ses_mnd_eng_bul_ewe_mol_akn_spa_fin_lda_igb_est_ita_gam_geo_glc_urd_nor_swe_tig_wly_guj_hun_moo_jav_bos_ind_jpn_tml_kor_alb_por_bam_lit_mao_svk_heb_tag_cnt_rus_swt_arw_amh_ger_rom_grk_mcd_qcu_hin_scr_pol_bem_amr_pan_chh_ben_bat_slo_xho_ukr_fbf_mly_tha_sid_knd_dyu_zul_uzb_cze_krd_aze_dgb_vie_sod_tsw_cic_swa	0.109516555590621	0.25788804620948	0.797063118911784
414	chh_grk_lda_krd_owc_wly_heb_eng_azi_aze_moo_ind_tsw_lat_alb_bsq_ger_sod_ewe_mnd_urd_por_swt_dut_akn_fre_est_yor_ven_fin_ita_anl_geo_guj_pan_cze_ben_amr_sid_ctl_hun_bam_bat_nor_sun_jpn_knd_kor_ukr_swe_dgb_pol_jav_afr_hau_tag_cnt_mcd_ses_bos_aeg_hin_bul_slo_spa_qcu_glc_mol_rus_swa_amh_arw_mlt_scr_mao_rom_xho_prs_dyu_mly_tha_tig_tml_fbf_igb_uzb_svk_lit_tur_tsn_vie_gam_cic_zul_bem	-0.157172765405163	-0.370786962199746	0.711639456173537
415	wly_cze_tsn_por_sid_tig_chh_nor_tur_aze_bam_jav_ven_glc_swe_bsq_lat_anl_ses_mnd_rus_mol_fbf_arw_bem_mcd_fin_ewe_dyu_est_dut_sod_geo_hin_grk_urd_bos_hau_aeg_eng_hun_cic_sun_krd_ind_jpn_tml_kor_afr_ben_swt_slo_mao_ita_amh_tag_cnt_svk_dgb_ger_amr_prs_pol_spa_guj_qcu_lit_ctl_scr_xho_heb_ukr_mlt_pan_mly_bul_lda_rom_swa_bat_tha_owc_knd_zul_yor_uzb_fre_alb_azi_igb_vie_gam_moo_akn_tsw	-0.287583408419979	-0.681663225605536	0.497145993057559
416	tig_prs_swt_hin_sid_hau_sod_por_tur_aze_ven_mao_swa_grk_bul_bsq_dut_heb_cic_mnd_pan_cze_ewe_eng_bem_spa_est_lda_fbf_fin_slo_gam_geo_bos_pol_mcd_rom_amr_aeg_rus_hun_akn_tag_glc_bat_jpn_knd_kor_scr_ger_tsn_lit_ind_urd_mlt_mly_cnt_ctl_tsw_fre_amh_guj_ita_afr_krd_qcu_mol_lat_ukr_zul_owc_arw_anl_ben_sun_nor_yor_alb_ses_jav_tha_chh_tml_dyu_moo_uzb_swe_svk_azi_bam_vie_wly_dgb_xho_igb	-0.223213125573705	-0.527701975009969	0.598962982218985
417	aeg_ctl_swa_svk_mlt_amh_sid_hin_uzb_aze_fbf_mao_tsn_lat_prs_bsq_ita_sod_akn_mnd_scr_pan_moo_rus_cic_arw_est_swt_dgb_hun_grk_wly_geo_ben_ukr_dut_urd_heb_anl_mol_fin_ewe_bat_alb_sun_jpn_tml_kor_mcd_bul_xho_pol_ind_slo_amr_jav_cnt_afr_ses_fre_chh_swe_bos_spa_cze_qcu_guj_nor_lit_igb_owc_eng_tig_por_mly_rom_tsw_krd_yor_tag_tha_hau_knd_lda_bem_tur_ger_glc_azi_dyu_vie_gam_ven_zul_bam	-0.453246377272209	-1.07612323407217	0.28465590253515
418	heb_rom_ses_pol_hau_sod_tig_arw_tur_azi_swt_ind_lda_dut_ukr_bsq_lit_owc_dyu_cnt_urd_bul_fbf_scr_tsn_mcd_fin_dgb_yor_est_mol_anl_geo_fre_spa_lat_ctl_aeg_gam_glc_hun_swa_mao_por_jav_jpn_knd_kor_swe_slo_tsw_prs_tag_hin_sid_bat_mnd_guj_bam_cze_wly_alb_svk_ita_grk_qcu_pan_nor_afr_ewe_mlt_ben_amr_krd_sun_ger_cic_bos_akn_mly_tha_chh_tml_moo_zul_aze_rus_eng_uzb_igb_vie_amh_xho_ven_bem	-0.132972092130002	-0.313759931323329	0.754406059639945
419	amr_prs_moo_bul_chh_mlt_sid_ukr_azi_aze_bam_jav_ses_spa_pan_bsq_nor_heb_tsn_mnd_urd_dut_ewe_lit_dyu_fre_hun_swt_bem_fin_pol_owc_geo_svk_rus_eng_alb_aeg_tig_scr_est_akn_mly_hin_bat_jpn_tml_kor_bos_por_dgb_ger_sun_guj_hau_ind_cnt_ctl_fbf_slo_amh_glc_mcd_ben_arw_qcu_swe_rom_lat_cic_sod_afr_anl_ita_mao_mol_lda_krd_igb_tag_tha_wly_knd_tsw_yor_tur_cze_grk_uzb_xho_vie_gam_swa_ven_zul	-0.332365855156205	-0.78716136913071	0.433188884556135
420	sid_swe_ven_spa_anl_chh_sod_nor_uzb_azi_ses_bat_cic_guj_arw_bsq_krd_wly_lda_cnt_ctl_ger_swa_pol_igb_hin_hun_xho_tsw_est_mol_mlt_geo_fre_eng_ita_por_heb_gam_rom_fin_akn_tag_glc_ind_jpn_knd_kor_rus_mcd_swt_alb_mao_ukr_tig_jav_mnd_prs_tsn_svk_aeg_scr_ben_urd_bos_qcu_slo_bul_afr_bam_amr_cze_owc_lat_sun_pan_bem_grk_dyu_mly_tha_hau_tml_dgb_moo_aze_dut_lit_tur_yor_vie_amh_ewe_fbf_zul	0.376874105249523	0.890123266418546	0.375696576684567
421	anl_cze_yor_svk_wly_sod_mlt_lit_tur_aze_dyu_bat_cic_afr_prs_bsq_grk_amh_bam_cnt_eng_hin_xho_mol_tsw_mcd_est_igb_ven_fin_spa_owc_geo_arw_scr_ben_lat_amr_tig_rom_hun_bem_sun_guj_tag_jpn_tml_kor_dut_slo_zul_nor_mly_ita_chh_jav_mnd_alb_dgb_krd_gam_bul_bos_ger_ukr_qcu_glc_por_swe_akn_hau_fre_aeg_rus_mao_pol_tsn_ctl_swt_ind_tha_sid_knd_swa_fbf_azi_pan_urd_uzb_lda_vie_heb_ses_moo_ewe	-0.209238589267655	-0.4947509019129	0.621942767084735
422	sid_bos_bem_pol_heb_anl_tig_ita_tur_aze_tsn_sun_akn_rom_slo_bsq_krd_amr_ses_cnt_ukr_afr_moo_nor_dgb_lit_hun_fbf_ewe_fin_hin_gam_geo_ger_scr_cze_glc_wly_sod_swe_est_ven_bat_urd_jav_jpn_knd_kor_spa_arw_zul_prs_mly_dut_chh_tag_mnd_ben_cic_eng_aeg_pan_por_bul_mcd_qcu_mol_svk_alb_dyu_hau_lat_owc_rus_ind_ctl_bam_fre_swa_mao_tha_mlt_tml_xho_igb_azi_guj_grk_uzb_lda_vie_amh_tsw_swt_yor	-0.295436028279562	-0.69914026423134	0.48620925912648
423	mlt_rom_cic_ben_heb_wly_amr_alb_aze_azi_bem_tag_tsn_por_pol_bsq_ukr_sid_tsw_mnd_nor_glc_dyu_urd_swt_prs_est_xho_fbf_hun_svk_gam_geo_cze_ger_slo_afr_chh_hau_ctl_fin_dgb_bat_fre_sun_jpn_tml_kor_grk_lat_zul_arw_jav_ita_sod_mly_cnt_pan_yor_eng_aeg_rus_dut_bos_mol_qcu_swe_bul_hin_igb_tig_scr_owc_guj_ind_lit_swa_mcd_lda_mao_tha_anl_knd_moo_ven_tur_krd_spa_uzb_ses_vie_amh_bam_akn_ewe	0.0623628275682857	0.146792653315554	0.883613429964584
424	amr_bul_cic_lat_mlt_gam_chh_urd_azi_tur_tsn_sun_lda_rus_ukr_bsq_svk_owc_fbf_cnt_alb_pol_igb_ben_dyu_rom_fin_bam_ses_hun_por_heb_geo_mcd_cze_grk_ctl_tig_anl_prs_est_ewe_bat_pan_mao_jpn_tml_kor_afr_scr_swa_mol_jav_nor_aeg_mly_mnd_slo_bem_arw_sid_bos_hin_lit_guj_qcu_ita_eng_ger_moo_amh_dut_hau_spa_ind_swe_zul_krd_swt_tag_tha_sod_knd_akn_tsw_aze_glc_fre_uzb_xho_vie_wly_yor_ven_dgb	-0.00652608728070766	-0.0153561236506546	0.987780963154111
425	chh_por_bem_ita_sid_sod_mlt_ger_uzb_azi_dyu_bat_swt_rom_ukr_bsq_alb_amr_akn_cnt_ctl_ben_ses_cze_moo_krd_hun_tsw_tsn_fin_urd_heb_geo_guj_bos_hin_mcd_amh_owc_fre_est_yor_sun_rus_ind_jpn_tml_kor_lit_eng_lda_spa_jav_prs_tig_mly_mnd_mol_igb_pan_aeg_arw_scr_afr_swe_qcu_lat_glc_svk_bam_hau_bul_anl_dut_tag_pol_cic_grk_fbf_mao_tha_wly_knd_dgb_zul_tur_nor_slo_aze_ewe_vie_gam_xho_swa_ven	0.167965568430588	0.395512905230197	0.693370211658787
426	owc_cze_bam_mol_amh_sod_gam_por_aze_azi_tsw_tag_fbf_ita_slo_bsq_hin_aeg_cic_cnt_pan_prs_bem_ukr_moo_mcd_fin_akn_swt_hun_guj_tig_geo_grk_bos_arw_svk_amr_chh_rom_est_zul_bat_afr_sun_jpn_knd_kor_ctl_nor_ven_swe_mly_lit_heb_jav_mnd_bul_igb_fre_anl_urd_alb_scr_dut_qcu_lat_rus_eng_ewe_mlt_spa_wly_krd_ind_ger_swa_pol_dgb_mao_tha_sid_tml_ses_dyu_tur_glc_ben_uzb_lda_vie_hau_yor_xho_tsn	0.342495632297245	0.809431968484715	0.420332839001568
427	tig_rom_fbf_ger_sod_mlt_gam_mcd_azi_tur_yor_mly_bam_lit_spa_bsq_slo_anl_tsw_cnt_swe_ben_tsn_dut_cic_urd_est_dgb_swa_hun_nor_owc_geo_krd_alb_pol_afr_hau_heb_ctl_fin_xho_mao_grk_bat_jpn_tml_kor_guj_svk_zul_hin_tag_prs_wly_jav_mnd_bul_ses_cze_sid_scr_lat_fre_rus_qcu_mol_pan_glc_moo_chh_por_amr_arw_ind_eng_lda_ukr_bem_sun_tha_amh_knd_swt_dyu_aze_bos_ita_uzb_ewe_vie_aeg_akn_ven_igb	-0.0647340649958077	-0.152597939586306	0.879045936328912
428	aeg_ger_swa_pol_amr_amh_owc_cze_azi_tur_cic_mao_fbf_nor_bos_bsq_arw_sid_tsn_cnt_bul_prs_tsw_eng_lda_mcd_fin_bam_ses_est_lit_sod_geo_pan_ita_glc_grk_gam_heb_rus_hun_moo_bat_scr_sun_jpn_tml_kor_dut_alb_swt_lat_ind_guj_hau_jav_mnd_hin_igb_slo_wly_ben_ukr_spa_fre_qcu_afr_krd_ctl_ven_mlt_swe_anl_mol_mly_svk_yor_por_dyu_tag_tha_tig_knd_bem_ewe_uzb_rom_urd_aze_dgb_vie_chh_xho_akn_zul	-0.210533585037663	-0.49708911171481	0.620299347084583
429	anl_grk_lda_glc_owc_hau_chh_slo_tur_uzb_ewe_ind_akn_ben_swe_bsq_pan_gam_yor_mnd_krd_ger_zul_dut_tsn_ukr_hun_igb_dgb_fin_afr_wly_geo_cze_arw_guj_alb_aeg_mlt_fre_est_cic_tag_bul_bat_jpn_knd_kor_por_mcd_tsw_bos_mly_hin_amh_jav_cnt_nor_moo_lat_tig_rus_lit_eng_pol_qcu_urd_rom_ctl_swa_amr_ita_sod_scr_sun_svk_ses_prs_fbf_mao_tha_heb_tml_bem_xho_aze_mol_spa_azi_dyu_vie_sid_ven_swt_bam	-0.185630523557399	-0.43839576747026	0.662116091411944
430	amh_bos_swt_rom_gam_heb_owc_fre_aze_tur_akn_sun_swa_dut_spa_bsq_arw_sid_zul_mnd_swe_ger_cic_prs_fbf_cze_fin_xho_yor_est_por_chh_geo_pan_ben_eng_scr_tig_anl_nor_hun_moo_jav_slo_ind_jpn_knd_kor_ita_ctl_bam_grk_tag_alb_sod_mly_cnt_rus_bem_svk_aeg_pol_afr_glc_urd_qcu_hin_lit_bul_igb_mlt_guj_hau_lat_bat_mol_dgb_mcd_tsn_mao_tha_amr_tml_dyu_ven_azi_krd_ukr_uzb_lda_vie_wly_tsw_ses_ewe	0.18076819747727	0.425687308756953	0.671319223818405
431	tig_arw_yor_svk_chh_gam_wly_scr_tur_azi_ses_bat_xho_hin_urd_bsq_ben_sod_dgb_cnt_nor_swe_moo_cze_ven_guj_fin_swt_zul_est_lit_sid_geo_mol_rus_afr_pol_heb_mlt_pan_hun_bam_jav_mcd_mao_jpn_tml_kor_prs_alb_lda_ctl_tag_por_anl_sun_mnd_grk_bem_bos_hau_spa_rom_eng_bul_qcu_fre_dut_krd_igb_amh_ger_aeg_glc_mly_lat_ewe_slo_tsw_ind_tha_owc_knd_tsn_dyu_uzb_ukr_ita_aze_cic_vie_amr_akn_fbf_swa	0.476052459501928	1.12291723844083	0.264363192863806
432	amr_prs_zul_por_aeg_owc_gam_urd_tur_uzb_dyu_ind_bam_ctl_afr_bsq_glc_chh_moo_mnd_spa_pan_tsn_bul_fbf_alb_est_swa_igb_hun_bos_sod_geo_pol_guj_swe_ita_tig_anl_hin_fin_xho_bat_slo_mly_jpn_knd_kor_ukr_svk_bem_mol_jav_grk_heb_mao_cnt_fre_ven_dut_mlt_mcd_lit_rus_ben_qcu_krd_lat_scr_dgb_hau_nor_wly_rom_tag_eng_yor_cze_akn_sun_tha_sid_tml_cic_ewe_aze_arw_ger_azi_ses_vie_amh_swt_lda_tsw	0.319128041196581	0.751194149631029	0.454432495781086
433	gam_nor_ses_ben_heb_tig_amh_urd_tur_uzb_dyu_mao_akn_guj_hin_bsq_krd_hau_cic_cnt_dut_svk_bem_scr_xho_rom_est_bam_tsw_hun_eng_anl_geo_ukr_arw_rus_ger_sid_amr_por_fin_swa_sun_bul_tag_jpn_knd_kor_ita_lat_igb_mcd_mly_cze_aeg_bat_mnd_spa_zul_glc_mlt_pol_pan_fre_alb_qcu_ctl_swe_prs_dgb_sod_mol_wly_lit_ind_slo_lda_grk_ewe_jav_tha_chh_tml_swt_moo_aze_bos_afr_azi_tsn_vie_owc_ven_fbf_yor	0.30956078245851	0.729024503076255	0.467818661798031
434	mlt_bos_yor_krd_wly_aeg_gam_guj_tur_aze_akn_mly_moo_ger_rus_bsq_ben_amh_fbf_mnd_pol_eng_cic_dut_swa_scr_fin_xho_ven_hun_rom_sid_geo_bul_pan_lit_prs_tig_anl_lat_est_bem_sun_fre_ind_jpn_knd_kor_grk_por_bam_ita_bat_afr_chh_tag_cnt_svk_ewe_mcd_heb_cze_spa_glc_alb_qcu_swe_slo_ukr_dgb_owc_mol_amr_nor_mao_urd_tsn_hin_igb_jav_tha_sod_tml_lda_swt_uzb_arw_ctl_azi_ses_vie_hau_tsw_dyu_zul	-0.245832294724331	-0.580821757295323	0.562765482919834
435	tig_rus_tsw_bul_heb_anl_sid_dut_tur_azi_akn_tag_bam_svk_afr_bsq_slo_aeg_tsn_cnt_urd_guj_fbf_ben_cic_krd_fin_bem_dyu_hun_mol_mlt_geo_ger_ctl_hin_mcd_gam_amr_prs_est_xho_bat_eng_mly_jpn_tml_kor_ukr_por_ses_arw_ind_rom_amh_mao_mnd_pan_igb_fre_sod_cze_glc_bos_alb_qcu_swe_nor_pol_zul_wly_lit_chh_lat_jav_grk_swa_spa_swt_sun_tha_owc_knd_yor_ven_aze_scr_ita_uzb_dgb_vie_hau_ewe_lda_moo	-1.12375923389302	-2.75877308338151	0.00698644236084444
436	hau_eng_tsw_alb_amr_heb_sod_fre_aze_tur_ses_bat_dgb_ita_guj_bsq_swe_owc_tsn_mnd_grk_nor_akn_cze_swt_rus_hun_moo_cic_fin_mol_aeg_geo_urd_bul_hin_krd_wly_mlt_bos_est_swa_ind_ctl_mao_jpn_tml_kor_ben_slo_igb_ukr_mly_lat_sid_sun_cnt_glc_fbf_spa_anl_svk_afr_lit_prs_qcu_por_arw_pol_dyu_chh_scr_tig_rom_jav_pan_ewe_dut_yor_tag_tha_amh_knd_ven_zul_azi_mcd_ger_uzb_lda_vie_gam_xho_bem_bam	0.103457052197281	0.243700698992854	0.807999410992319
437	anl_arw_ses_ben_sid_tig_hau_grk_aze_tur_bam_ind_akn_dut_afr_bsq_ger_amr_moo_cnt_eng_prs_fbf_krd_ven_svk_est_xho_dgb_fin_nor_sod_geo_pan_cze_swe_fre_owc_amh_scr_hun_swt_bat_alb_mly_jpn_knd_kor_pol_urd_dyu_guj_sun_glc_gam_mao_mnd_por_yor_mol_chh_bul_ctl_hin_lat_qcu_spa_rus_lit_ewe_aeg_ita_wly_bos_tag_ukr_lda_slo_swa_jav_tha_mlt_tml_tsw_igb_uzb_rom_mcd_azi_cic_vie_heb_zul_tsn_bem	-0.228703053182672	-0.540205287810385	0.590346784729979
438	sod_swe_ses_hin_heb_owc_aeg_bul_azi_uzb_fbf_sun_tsn_pol_mol_bsq_grk_tig_moo_cnt_rus_ctl_yor_mcd_dgb_slo_est_swt_xho_fin_ben_mlt_geo_glc_cze_fre_ukr_sid_amr_nor_hun_zul_mao_lat_ind_jpn_tml_kor_svk_ita_tsw_eng_tag_guj_chh_jav_mnd_por_ven_krd_gam_arw_dut_prs_rom_qcu_ger_pan_lit_lda_hau_spa_anl_scr_mly_urd_bem_bos_swa_bat_tha_wly_knd_cic_igb_aze_afr_alb_tur_bam_vie_amh_akn_dyu_ewe	-0.203649919726876	-0.480838270330775	0.631760734220011
439	heb_fre_bam_svk_sid_sod_aeg_por_uzb_aze_lda_mao_igb_pol_glc_bsq_ita_gam_dgb_mnd_rom_scr_yor_lat_xho_afr_hun_moo_fbf_est_bos_wly_geo_dut_urd_alb_pan_amh_hau_mcd_fin_tsw_bat_grk_sun_jpn_tml_kor_ctl_ben_ven_hin_jav_guj_anl_ind_cnt_arw_ses_nor_tig_rus_prs_krd_slo_qcu_ukr_cze_ger_tsn_chh_spa_mlt_eng_tag_mol_swt_bul_akn_mly_tha_owc_knd_cic_swa_azi_lit_swe_tur_dyu_vie_amr_zul_ewe_bem	-0.385617584774701	-0.914893908680304	0.3626133947231
440	heb_grk_cic_nor_mlt_amr_hau_guj_tur_uzb_fbf_mao_tsw_cze_rus_bsq_scr_owc_tsn_cnt_eng_ctl_ven_lit_yor_arw_fin_xho_bam_est_spa_gam_geo_prs_glc_bul_bos_tig_amh_mcd_hun_zul_bat_swe_sun_jpn_tml_kor_alb_afr_swt_rom_jav_fre_anl_ind_mnd_urd_lda_pol_chh_por_krd_lat_pan_qcu_ukr_mol_slo_akn_sid_ita_sod_svk_tag_ger_dgb_ben_moo_mly_tha_aeg_knd_ewe_dyu_azi_hin_dut_aze_igb_vie_wly_bem_ses_swa	-0.259205269539376	-0.612256316596898	0.541862273326853
441	tig_prs_swt_afr_heb_gam_amr_dut_azi_uzb_xho_ind_ven_bul_ukr_bsq_grk_wly_yor_mnd_rom_mol_bem_bos_ses_cze_est_zul_lda_fin_slo_anl_geo_glc_alb_lat_ita_aeg_amh_hin_hun_tsw_tag_por_jav_jpn_knd_kor_arw_pol_akn_pan_mly_urd_chh_sun_cnt_nor_bam_fre_mlt_rus_swe_ger_mcd_qcu_krd_ben_guj_swa_sod_eng_owc_scr_mao_svk_dgb_lit_dyu_bat_tha_hau_tml_igb_moo_tur_spa_ctl_aze_ewe_vie_sid_tsn_cic_fbf	-0.192535254731757	-0.454983744027141	0.650181287029347
442	sid_hin_bam_dut_amh_heb_chh_eng_tur_aze_fbf_tag_ses_afr_fre_bsq_swe_amr_tsn_mnd_mcd_grk_ewe_ukr_lda_scr_fin_zul_bem_hun_svk_gam_geo_slo_bul_rom_glc_aeg_mlt_pan_est_ven_sun_alb_mly_jpn_tml_kor_mol_nor_dgb_lit_mao_lat_sod_jav_cnt_ctl_xho_guj_wly_ben_rus_ger_pol_qcu_por_krd_cze_swt_owc_spa_anl_bos_ind_arw_yor_urd_akn_bat_tha_hau_knd_tsw_igb_azi_prs_ita_uzb_swa_vie_tig_dyu_cic_moo	-0.418012626056993	-0.992297450948519	0.32362724815729
443	aeg_swe_swt_guj_anl_sid_amh_arw_aze_uzb_dgb_ind_yor_eng_pol_bsq_bos_gam_bam_mnd_ger_svk_cic_slo_igb_afr_est_ewe_dyu_hun_rus_mlt_geo_fre_mcd_grk_scr_amr_owc_alb_fin_moo_sun_ita_tag_jpn_tml_kor_urd_rom_lda_ben_mao_dut_sod_mly_cnt_prs_xho_por_hau_lit_spa_glc_nor_qcu_mol_pan_bul_ses_chh_lat_wly_ctl_jav_hin_bem_ukr_ven_bat_tha_heb_knd_zul_akn_tur_krd_cze_azi_fbf_vie_tig_swa_tsn_tsw	-0.238276572312442	-0.563718512803351	0.574302537904215
444	amh_slo_ses_ger_aeg_sod_owc_ben_uzb_aze_dgb_mly_ven_rus_eng_bsq_urd_hau_tsn_cnt_ukr_krd_zul_glc_akn_swe_hun_bem_igb_est_prs_mlt_geo_svk_nor_pol_afr_tig_amr_mol_fin_xho_sun_scr_jav_jpn_tml_kor_mcd_cze_lda_fre_mao_alb_chh_bat_mnd_hin_tsw_rom_anl_spa_bul_arw_dut_qcu_grk_pan_por_ewe_wly_ita_gam_lit_tag_bos_yor_lat_swt_ind_tha_sid_knd_bam_moo_tur_ctl_guj_azi_fbf_vie_heb_swa_cic_dyu	-0.279541197025787	-0.661323315050041	0.510040108442876
445	owc_pan_swa_grk_aeg_gam_amh_fre_azi_aze_moo_tag_igb_swe_scr_bsq_mcd_anl_bam_mnd_afr_dut_tsn_ita_tsw_glc_hun_yor_ewe_est_svk_heb_geo_bul_krd_prs_slo_sod_chh_por_fin_lda_sun_ben_mly_jpn_knd_kor_arw_lit_xho_rom_bat_hin_wly_mao_cnt_ukr_cic_urd_amr_alb_ger_guj_spa_qcu_nor_mol_rus_ses_mlt_bos_hau_lat_ind_pol_dgb_ctl_fbf_jav_tha_sid_tml_dyu_ven_uzb_cze_eng_tur_akn_vie_tig_swt_zul_bem	0.412477527597481	0.97297062428907	0.33309180694699
446	aeg_arw_swa_eng_wly_gam_sid_mcd_uzb_aze_bem_bat_ven_dut_ukr_bsq_alb_anl_igb_cnt_pol_scr_dgb_svk_swt_grk_est_ewe_akn_hun_lit_amh_geo_glc_ctl_lat_guj_amr_sod_mol_fin_ses_tag_afr_jav_jpn_knd_kor_fre_slo_yor_krd_sun_rom_tig_ind_mnd_urd_tsw_rus_chh_pan_hin_bos_spa_qcu_swe_bul_nor_zul_mlt_ger_heb_ben_mly_cze_lda_ita_fbf_mao_tha_owc_tml_bam_moo_tur_prs_por_azi_tsn_vie_hau_xho_cic_dyu	-0.70781225371368	-1.69610212992146	0.0932116919407983
447	wly_spa_lda_prs_sod_amr_mlt_lit_tur_aze_zul_mly_tsw_dut_rus_bsq_mol_hau_bam_mnd_mcd_eng_cic_grk_bem_cze_est_ses_akn_hun_por_owc_geo_bul_bos_swe_ben_tig_gam_fre_fin_dgb_tag_ita_mao_jpn_knd_kor_pol_ctl_yor_glc_jav_arw_amh_ind_cnt_scr_swt_guj_anl_alb_ukr_rom_ger_qcu_afr_urd_nor_ven_heb_hin_chh_lat_bat_svk_xho_krd_igb_sun_tha_sid_tml_tsn_ewe_azi_slo_pan_uzb_dyu_vie_aeg_swa_fbf_moo	0.113896671149626	0.26847269101444	0.788930124389946
448	anl_ukr_swt_prs_gam_tig_wly_glc_azi_tur_fbf_tag_bem_rom_krd_bsq_swe_aeg_tsw_mnd_ger_nor_dyu_mcd_yor_fre_fin_ven_bam_est_pol_heb_geo_bos_slo_ctl_urd_hau_amr_lit_hun_lda_sun_lat_jav_jpn_knd_kor_mol_spa_dgb_ita_ind_guj_owc_mao_cnt_por_swa_bul_chh_rus_arw_grk_dut_qcu_eng_alb_ben_igb_mlt_cze_sod_hin_bat_afr_ewe_pan_zul_mly_tha_sid_tml_akn_xho_aze_svk_scr_uzb_moo_vie_amh_ses_tsn_cic	-0.63229257110345	-1.51162392843846	0.134020222416602
449	aeg_prs_zul_urd_chh_wly_gam_eng_aze_tur_igb_ind_fbf_arw_slo_bsq_grk_owc_moo_cnt_spa_lit_yor_swe_ewe_ctl_fin_akn_ven_hun_por_sod_geo_hin_ben_krd_bul_tig_hau_mcd_est_bem_sun_ita_mao_jpn_tml_kor_glc_rus_tsw_ger_jav_bos_sid_mly_mnd_guj_ses_alb_heb_rom_scr_cze_pol_qcu_mol_pan_nor_xho_anl_lat_mlt_fre_bat_ukr_swa_dut_swt_tag_tha_amr_knd_cic_bam_azi_svk_afr_uzb_tsn_vie_amh_lda_dgb_dyu	-0.395527080119667	-0.938512164346349	0.35041233389888
450	amr_krd_igb_cze_gam_owc_anl_mcd_aze_tur_swa_ind_ewe_ctl_ger_bsq_rom_mlt_fbf_mnd_eng_fre_bam_urd_yor_bul_est_swt_bem_hun_rus_wly_geo_dut_ita_spa_alb_aeg_chh_afr_fin_cic_bat_por_tag_jpn_knd_kor_grk_ukr_xho_bos_jav_pan_heb_sun_cnt_glc_zul_lit_hau_prs_nor_mol_arw_qcu_lat_slo_swe_moo_tig_guj_sod_hin_mao_pol_dgb_ben_tsn_mly_tha_sid_tml_ses_dyu_azi_svk_scr_uzb_lda_vie_amh_ven_akn_tsw	-0.395888220896552	-0.938174357364671	0.350584956996607
451	hau_grk_igb_afr_aeg_amh_heb_ukr_aze_tur_tsw_ind_fbf_dut_guj_bsq_svk_anl_bem_mnd_mol_spa_dyu_arw_ses_urd_fin_dgb_swt_hun_slo_gam_geo_prs_fre_cze_hin_sod_tig_ctl_est_yor_mao_lat_bat_jpn_tml_kor_glc_ger_zul_mcd_sun_bos_owc_jav_cnt_nor_lda_eng_wly_rus_lit_pol_scr_qcu_pan_bul_rom_ven_mlt_por_chh_ben_tag_alb_cic_ita_tsn_mly_tha_sid_knd_swa_akn_azi_krd_swe_uzb_xho_vie_amr_ewe_moo_bam	-0.384179630534142	-0.909729926527621	0.36531668092882
452	amr_dut_tsn_ben_gam_owc_anl_lat_azi_tur_bem_bat_akn_slo_eng_bsq_grk_mlt_yor_cnt_glc_ukr_ven_guj_bam_spa_est_ewe_swt_fin_nor_wly_geo_mol_rus_por_bos_amh_sod_swe_hun_fbf_ind_prs_mao_jpn_knd_kor_pan_svk_tsw_rom_tag_ger_chh_sun_mnd_alb_igb_ita_sid_scr_cze_krd_urd_qcu_afr_lit_hin_moo_aeg_bul_hau_mcd_mly_fre_cic_arw_dyu_jav_tha_heb_tml_dgb_lda_uzb_pol_ctl_aze_xho_vie_tig_zul_ses_swa	-0.413799672049295	-0.980604533564577	0.329331913711971
453	tig_glc_swa_bos_chh_hau_wly_nor_uzb_azi_lda_mly_yor_guj_lit_bsq_rus_gam_swt_cnt_afr_pol_tsw_slo_xho_prs_fin_igb_tsn_hun_ctl_amr_geo_grk_fre_swe_mcd_heb_sod_krd_est_dgb_ind_urd_tag_jpn_tml_kor_hin_alb_moo_pan_bat_por_owc_mao_mnd_svk_cic_scr_mlt_cze_arw_ben_mol_qcu_bul_dut_ger_fbf_anl_lat_sid_ukr_sun_spa_bam_rom_ewe_jav_tha_amh_knd_zul_ven_aze_eng_ita_tur_akn_vie_aeg_bem_ses_dyu	-0.100400683381957	-0.237432208026085	0.812843777420175
454	sid_bul_igb_bos_sod_owc_tig_alb_tur_aze_bem_mao_bam_mol_ctl_bsq_nor_anl_yor_mnd_eng_lit_cic_por_tsn_slo_est_lda_dyu_hun_pol_hau_geo_fre_spa_afr_hin_chh_amr_cze_fin_fbf_jav_ita_bat_jpn_knd_kor_rom_mcd_moo_lat_mly_ben_amh_ind_cnt_dut_xho_swe_mlt_scr_guj_grk_urd_qcu_prs_krd_svk_akn_heb_pan_gam_glc_sun_arw_swa_ukr_dgb_tag_tha_wly_tml_ewe_swt_uzb_rus_ger_azi_zul_vie_aeg_tsw_ven_ses	-0.511432282566164	-1.21862523240974	0.226068726229275
455	sid_pol_swa_ger_amh_amr_gam_glc_aze_azi_fbf_ind_bam_bos_lit_bsq_svk_heb_tsn_mnd_ukr_hin_zul_grk_igb_scr_fin_dgb_moo_hun_cze_sod_geo_spa_ita_guj_mcd_owc_aeg_afr_est_ses_jav_slo_mly_jpn_tml_kor_por_swe_akn_bul_mao_krd_chh_bat_cnt_pan_ven_eng_tig_rus_rom_ctl_nor_qcu_prs_arw_ben_tsw_mlt_urd_anl_mol_tag_lat_swt_fre_bem_sun_tha_wly_knd_ewe_cic_tur_alb_dut_uzb_lda_vie_hau_dyu_xho_yor	-0.174310094648225	-0.411291828461305	0.681804820515862
456	owc_spa_bem_urd_sod_mlt_tig_bul_uzb_tur_tsn_mao_igb_bos_ger_bsq_por_gam_swt_cnt_cze_slo_xho_swe_yor_pan_hun_fbf_akn_fin_guj_anl_geo_svk_lit_pol_ctl_amh_amr_mcd_est_lda_bat_hin_tag_jpn_knd_kor_fre_rom_swa_mol_jav_krd_sid_ind_mnd_ita_ven_prs_chh_dut_nor_afr_rus_qcu_lat_eng_ukr_ewe_heb_glc_hau_scr_mly_grk_bam_alb_tsw_sun_tha_aeg_tml_moo_cic_aze_arw_ben_azi_dgb_vie_wly_zul_dyu_ses	-0.646939337753616	-1.54740138789272	0.12516282233865
457	chh_lit_tsw_cze_mlt_heb_aeg_alb_azi_tur_akn_ind_cic_afr_rom_bsq_nor_amh_lda_mnd_bul_svk_zul_glc_bam_spa_hun_fbf_yor_est_ben_anl_geo_pol_ger_fre_ita_tig_wly_urd_fin_xho_tag_dut_sun_jpn_knd_kor_ctl_scr_swt_bos_bat_por_sod_mly_cnt_guj_ven_pan_hau_arw_eng_lat_mol_qcu_hin_grk_ukr_ewe_sid_swe_owc_prs_jav_rus_moo_mcd_bem_mao_tha_amr_tml_dgb_ses_aze_slo_krd_uzb_igb_vie_gam_swa_tsn_dyu	-0.623104456582937	-1.48717049466675	0.14035246825541
458	sod_lat_swa_prs_gam_wly_amh_rus_tur_uzb_tsw_sun_ven_alb_eng_bsq_ukr_chh_zul_mnd_afr_lit_tsn_pol_swt_mol_fin_cic_xho_hun_bul_mlt_geo_pan_ctl_bos_swe_aeg_owc_slo_est_ewe_mly_guj_ind_jpn_knd_kor_ben_glc_ses_rom_tag_dut_sid_mao_cnt_grk_akn_fre_anl_ita_krd_spa_urd_qcu_cze_arw_ger_moo_tig_svk_amr_nor_jav_por_lda_scr_dyu_bat_tha_heb_tml_bem_dgb_azi_mcd_hin_aze_bam_vie_hau_fbf_yor_igb	0.183656597966024	0.433613899625109	0.66557300751456
459	sod_por_swa_spa_amh_mlt_sid_nor_azi_tur_cic_bat_zul_rom_scr_bsq_bos_heb_swt_cnt_grk_dut_yor_fre_lda_ben_est_akn_igb_hun_mol_anl_geo_ctl_lit_rus_ukr_gam_chh_guj_fin_tsn_ind_eng_tag_jpn_tml_kor_cze_urd_tsw_swe_jav_ger_wly_mly_mnd_arw_moo_svk_tig_pan_krd_alb_lat_qcu_mcd_slo_afr_fbf_owc_bul_hau_glc_mao_ita_ewe_pol_dgb_sun_tha_amr_knd_dyu_xho_uzb_prs_hin_aze_bem_vie_aeg_ses_bam_ven	-1.1092440460865	-2.72810210864192	0.00761612400375459
460	amr_alb_lda_eng_hau_anl_chh_prs_aze_uzb_cic_jav_zul_afr_ctl_bsq_guj_mlt_swt_cnt_krd_mcd_tsn_bos_ses_lat_hun_ven_ewe_est_ger_owc_geo_urd_swe_dut_nor_aeg_sod_rus_fin_yor_ind_ita_bat_jpn_knd_kor_rom_por_dgb_arw_mly_bul_heb_tag_mnd_ben_fbf_fre_sid_ukr_hin_scr_slo_qcu_spa_pol_pan_bem_amh_glc_tig_mol_mao_svk_tsw_lit_swa_sun_tha_wly_tml_moo_akn_azi_grk_cze_tur_xho_vie_gam_igb_bam_dyu	-0.310674914464436	-0.735061642863375	0.464151555621341
461	amr_pol_xho_grk_wly_chh_mlt_svk_azi_uzb_dgb_ind_akn_pan_scr_bsq_bul_anl_swt_cnt_ukr_lat_swa_urd_lda_bos_fin_tsn_dyu_est_eng_sod_geo_spa_ctl_ita_por_tig_amh_slo_hun_bem_mao_mol_jav_jpn_tml_kor_fre_prs_ses_mcd_sun_swe_heb_mly_mnd_guj_zul_ben_hau_glc_cze_hin_rus_qcu_alb_nor_krd_fbf_owc_dut_aeg_rom_tag_arw_cic_lit_bam_bat_tha_sid_knd_tsw_ewe_tur_ger_afr_aze_moo_vie_gam_yor_ven_igb	0.245662564405757	0.57790478961517	0.564725071934754
462	hau_alb_yor_ger_aeg_sod_gam_afr_tur_aze_bem_tag_bam_mcd_ctl_bsq_lit_amh_dgb_cnt_spa_cze_swa_lat_dyu_rom_hun_swt_moo_est_svk_tig_geo_grk_swe_guj_krd_chh_mlt_bul_fin_akn_sun_glc_mao_jpn_tml_kor_scr_hin_ewe_pan_jav_pol_heb_bat_mnd_fre_fbf_mol_anl_ukr_prs_ita_arw_qcu_ben_bos_nor_lda_owc_urd_sid_por_ind_eng_igb_slo_tsn_mly_tha_wly_knd_xho_ses_azi_rus_dut_uzb_ven_vie_amr_tsw_zul_cic	0.244253440255397	0.57545864190888	0.566370936312747
463	hau_bul_lda_rom_wly_anl_amh_mcd_tur_azi_ses_sun_fbf_krd_ger_bsq_nor_gam_swa_cnt_swe_cze_dyu_glc_ewe_bos_hun_yor_zul_est_spa_owc_geo_grk_fre_guj_alb_sod_aeg_mol_fin_swt_mly_pan_tag_jpn_knd_kor_ita_afr_ven_por_bat_pol_chh_jav_mnd_dut_moo_svk_amr_prs_ben_slo_arw_qcu_lat_lit_scr_cic_mlt_rus_tig_urd_ind_eng_igb_ukr_xho_mao_tha_heb_tml_dgb_tsn_aze_hin_ctl_uzb_tsw_vie_sid_akn_bem_bam	-0.504767042119657	-1.2005517582191	0.232974171283893
464	sid_swe_yor_lit_sod_owc_gam_mol_aze_azi_fbf_mao_lda_mcd_slo_bsq_pan_tig_ewe_cnt_ger_guj_xho_spa_igb_nor_fin_akn_moo_est_bos_anl_geo_ben_rus_svk_por_wly_hau_ita_hun_bem_sun_urd_bat_jpn_tml_kor_afr_cze_swt_prs_tag_lat_amr_mly_mnd_alb_ven_fre_aeg_pol_scr_grk_dut_qcu_rom_ukr_bul_swa_chh_krd_mlt_arw_jav_eng_dyu_glc_zul_ind_tha_heb_knd_tsw_bam_uzb_ctl_hin_tur_tsn_vie_amh_cic_dgb_ses	-0.0391561795580694	-0.0922745900130521	0.926678356670049
465	mlt_arw_bam_alb_amh_heb_chh_svk_tur_uzb_yor_mao_ven_lit_ben_bsq_guj_gam_swt_cnt_por_rus_igb_swe_ewe_glc_fin_moo_dyu_est_bos_hau_geo_fre_grk_spa_hin_sod_tig_ukr_hun_lda_bat_ger_tag_jpn_knd_kor_nor_krd_tsn_mcd_ind_scr_owc_sun_mnd_mol_tsw_prs_wly_bul_afr_dut_pan_qcu_ctl_urd_lat_akn_anl_pol_sid_rom_mly_eng_dgb_cze_ses_jav_tha_amr_tml_swa_xho_azi_slo_ita_aze_cic_vie_aeg_fbf_bem_zul	-0.636189551712212	-1.52420608162584	0.13085070802369
466	sod_afr_akn_por_heb_mlt_aeg_ita_tur_azi_fbf_mao_lda_eng_krd_bsq_dut_wly_dyu_mnd_alb_lit_bem_lat_moo_fre_est_zul_bam_hun_ger_amh_geo_cze_rus_scr_spa_hau_owc_svk_fin_yor_mly_slo_bat_jpn_knd_kor_bos_mcd_ewe_pol_sun_mol_gam_tag_cnt_arw_tsn_ukr_anl_grk_urd_glc_ctl_qcu_nor_swe_bul_dgb_sid_prs_chh_ben_jav_hin_igb_rom_tsw_ind_tha_amr_tml_xho_cic_uzb_guj_pan_aze_ses_vie_tig_swa_ven_swt	0.116274907016403	0.273907580288681	0.784763085142337
467	aeg_pan_dyu_nor_heb_sid_amr_rus_aze_uzb_xho_bat_swt_scr_fre_bsq_afr_gam_igb_cnt_por_bos_ven_ctl_tsn_eng_hun_lda_tsw_est_hin_tig_geo_arw_rom_prs_slo_owc_mlt_urd_fin_ewe_sun_glc_tag_jpn_tml_kor_dut_grk_dgb_ukr_jav_guj_amh_ind_mnd_alb_swa_lat_chh_ger_bul_swe_mol_qcu_krd_ita_spa_ses_sod_svk_hau_cze_mly_pol_cic_mcd_akn_mao_tha_anl_knd_fbf_zul_tur_lit_ben_azi_bam_vie_wly_moo_bem_yor	-0.327622778912088	-0.77453100261384	0.440581556528725
468	sod_grk_bem_pan_gam_owc_sid_krd_uzb_azi_akn_sun_tsw_prs_swe_bsq_urd_heb_bam_cnt_dut_arw_zul_nor_swa_lat_hun_ven_tsn_est_afr_hau_geo_glc_mcd_cze_slo_mlt_chh_scr_fin_fbf_mao_bos_tag_jpn_tml_kor_spa_fre_dyu_svk_bat_ben_wly_ind_mnd_bul_swt_rom_amh_guj_por_pol_rus_qcu_alb_lit_eng_lda_anl_ctl_aeg_ita_mly_mol_ses_hin_igb_jav_tha_amr_knd_moo_ewe_tur_ger_ukr_aze_yor_vie_tig_cic_xho_dgb	-0.420123597931153	-0.996048347284899	0.321811228215742
469	amh_fre_xho_svk_owc_chh_mlt_rom_uzb_azi_lda_tag_ven_eng_mcd_bsq_alb_anl_bem_cnt_bos_bul_swa_por_swt_afr_est_yor_tsw_hun_urd_wly_geo_guj_slo_prs_pan_tig_amr_rus_fin_moo_jav_ctl_ind_jpn_tml_kor_scr_lit_cic_glc_mao_arw_gam_mly_mnd_pol_igb_ita_sid_ger_hin_spa_krd_qcu_lat_nor_ukr_dgb_heb_grk_aeg_mol_sun_cze_fbf_dut_ewe_bat_tha_sod_knd_tsn_ses_aze_ben_swe_tur_dyu_vie_hau_bam_zul_akn	-0.220644943842878	-0.520787869147344	0.60375232694379
470	chh_nor_ses_pol_tig_wly_heb_slo_aze_uzb_tsw_jav_moo_mol_por_bsq_guj_anl_fbf_cnt_ben_rom_swt_afr_lda_grk_hun_ven_cic_est_svk_amr_geo_prs_mcd_swe_glc_sod_amh_urd_fin_yor_sun_cze_mly_jpn_tml_kor_krd_eng_igb_lit_ind_rus_aeg_bat_mnd_ita_dyu_ctl_owc_arw_hin_bos_alb_qcu_dut_ukr_pan_akn_sid_spa_hau_fre_mao_lat_ewe_scr_zul_tag_tha_mlt_knd_xho_bam_azi_bul_ger_tur_bem_vie_gam_tsn_swa_dgb	-0.597302264407306	-1.42668141715606	0.157020382774396
471	owc_slo_dgb_krd_sod_amr_amh_svk_tur_uzb_ses_bat_moo_hin_por_bsq_mol_anl_swa_mnd_ukr_glc_swt_swe_bam_pol_est_tsw_tsn_fin_prs_hau_geo_lit_ita_spa_bos_sid_wly_scr_hun_igb_mao_urd_jav_jpn_tml_kor_ger_ctl_ewe_rus_sun_mcd_gam_ind_cnt_arw_xho_afr_tig_pan_alb_cze_guj_qcu_dut_nor_eng_dyu_heb_ben_mlt_lat_tag_grk_cic_rom_lda_mly_tha_chh_knd_yor_bem_azi_bul_fre_aze_akn_vie_aeg_zul_fbf_ven	-0.509028658422682	-1.21201604249765	0.228576523816663
472	heb_nor_moo_krd_amh_gam_anl_glc_azi_uzb_bam_tag_swt_pol_alb_bsq_pan_sod_xho_cnt_mcd_spa_swa_grk_yor_svk_est_akn_ewe_fin_ben_chh_geo_lit_lat_rus_urd_tig_aeg_dut_hun_bem_bat_fre_mao_jpn_tml_kor_por_eng_ven_slo_jav_prs_sid_mly_mnd_cze_dyu_guj_wly_swe_ukr_ita_ger_qcu_hin_afr_arw_lda_hau_bos_owc_scr_sun_mol_igb_ctl_ses_ind_tha_mlt_knd_dgb_fbf_aze_rom_bul_tur_cic_vie_amr_zul_tsn_tsw	-0.765611342563928	-1.84387994054331	0.0683848073768387
473	sod_bos_ses_lit_gam_chh_wly_rom_azi_aze_lda_jav_cic_fre_hin_bsq_afr_amh_igb_cnt_ctl_lat_yor_ger_tsw_alb_hun_swt_bam_est_rus_anl_geo_grk_pan_eng_scr_owc_sid_dut_fin_bem_ind_nor_sun_jpn_knd_kor_por_ita_zul_ukr_mly_slo_tig_bat_mnd_ben_dyu_guj_hau_prs_swe_mcd_svk_qcu_krd_spa_pol_ewe_aeg_urd_heb_mol_mao_arw_dgb_glc_swa_tag_tha_amr_tml_ven_tsn_uzb_bul_cze_tur_akn_vie_mlt_xho_moo_fbf	-0.57623556661177	-1.37901404560877	0.171198020263984
474	sid_ben_dyu_guj_aeg_hau_amr_scr_azi_uzb_akn_ind_zul_hin_glc_bsq_lit_tig_yor_cnt_mol_alb_tsn_prs_xho_cze_hun_ses_tsw_fin_ctl_gam_geo_dut_bul_slo_eng_sod_heb_rus_est_swa_tag_svk_mly_jpn_tml_kor_nor_lat_moo_swe_sun_mcd_mlt_bat_mnd_ukr_ven_fre_owc_ita_spa_pol_bos_qcu_krd_pan_grk_ewe_chh_arw_wly_rom_mao_afr_lda_por_fbf_jav_tha_amh_knd_swt_cic_tur_ger_urd_aze_bam_vie_anl_dgb_bem_igb	-0.217578529645379	-0.513571978764801	0.608769280935951
475	mlt_ctl_dyu_arw_anl_tig_sid_lit_uzb_aze_bam_bat_swa_scr_eng_bsq_krd_wly_bem_mnd_rom_bos_ewe_slo_akn_pan_hun_ven_tsn_est_rus_gam_geo_mol_hin_alb_bul_amr_chh_fre_fin_igb_sun_ita_mao_jpn_tml_kor_prs_por_yor_ben_tag_ukr_amh_ind_cnt_afr_swt_lat_aeg_nor_grk_spa_pol_qcu_swe_cze_guj_moo_owc_ger_heb_svk_mly_glc_zul_urd_xho_jav_tha_hau_knd_lda_cic_azi_dut_mcd_tur_dgb_vie_sod_tsw_fbf_ses	0.376116565325306	0.887033592307643	0.377348994588322
476	sid_pan_ses_spa_gam_mlt_tig_rus_tur_uzb_ewe_tag_moo_alb_krd_bsq_ctl_owc_dyu_mnd_prs_mol_cic_cze_fbf_rom_hun_lda_igb_est_urd_hau_geo_fre_grk_mcd_bul_amr_sod_lit_fin_bam_bat_guj_mly_jpn_knd_kor_dut_slo_ven_glc_sun_swe_chh_mao_cnt_arw_yor_hin_heb_bos_nor_scr_ben_qcu_pol_ger_lat_xho_aeg_afr_amh_eng_jav_ukr_tsn_por_akn_ind_tha_anl_tml_swa_swt_aze_ita_svk_azi_bem_vie_wly_dgb_tsw_zul	-0.369685380271566	-0.876704574763138	0.382906133025711
477	hau_arw_bam_ukr_amr_gam_anl_svk_tur_azi_yor_ind_tsw_dut_rus_bsq_afr_owc_bem_mnd_ita_spa_swt_rom_tsn_ben_est_moo_akn_hun_ger_wly_geo_nor_guj_urd_krd_tig_aeg_lit_fin_zul_jav_por_bat_jpn_knd_kor_mol_pol_fbf_lat_mao_mcd_chh_tag_cnt_bos_cic_pan_sid_hin_prs_bul_eng_qcu_fre_alb_scr_igb_mlt_glc_heb_grk_sun_ctl_dgb_cze_ewe_mly_tha_sod_tml_ses_swa_aze_slo_swe_uzb_lda_vie_amh_ven_dyu_xho	-0.367180423196136	-0.869285550536847	0.386928938495961
478	sod_scr_dyu_lat_wly_sid_heb_alb_uzb_aze_zul_bat_cic_swe_spa_bsq_ger_amr_fbf_mnd_grk_fre_tsn_arw_ewe_glc_est_dgb_swt_fin_hin_aeg_geo_mcd_por_afr_nor_hau_anl_ctl_hun_bem_sun_krd_mly_jpn_tml_kor_eng_dut_akn_cze_jav_rus_gam_ind_cnt_lit_bam_guj_tig_pan_mol_bul_pol_qcu_urd_rom_ukr_tsw_amh_ita_owc_slo_mao_ben_ven_bos_igb_tag_tha_chh_knd_ses_xho_azi_prs_svk_tur_swa_vie_mlt_lda_moo_yor	-1.02475896609778	-2.50199517193452	0.0140967233552062
479	wly_pol_dgb_svk_chh_amh_sod_ita_azi_uzb_lda_tag_tsw_ger_spa_bsq_afr_owc_bam_cnt_lat_por_tsn_pan_cic_mcd_est_xho_fbf_hun_rom_gam_geo_bos_slo_cze_grk_sid_mlt_urd_fin_ses_sun_swe_mly_jpn_knd_kor_hin_dut_moo_mol_mao_eng_amr_bat_mnd_alb_dyu_rus_heb_nor_ukr_ben_bul_qcu_scr_ctl_lit_igb_hau_prs_tig_fre_ind_arw_swt_guj_bem_jav_tha_aeg_tml_yor_ven_aze_krd_glc_tur_swa_vie_anl_zul_ewe_akn	-0.294363234981732	-0.696248613820412	0.488009613462569
480	sod_arw_swt_guj_gam_heb_chh_mol_tur_aze_zul_mly_dgb_dut_ukr_bsq_afr_sid_akn_mnd_slo_spa_moo_svk_fbf_alb_est_tsn_tsw_hun_bos_mlt_geo_bul_mcd_fre_pol_amr_tig_eng_fin_yor_bat_por_mao_jpn_tml_kor_ben_lat_bem_ita_ind_prs_aeg_tag_cnt_krd_ewe_grk_wly_cze_scr_nor_pan_qcu_glc_hin_swe_ven_amh_lit_anl_rus_sun_rom_ses_ger_swa_jav_tha_hau_knd_xho_igb_uzb_urd_ctl_azi_lda_vie_owc_bam_dyu_cic	-0.0840847671956794	-0.198131846331404	0.843374364257552
481	owc_hin_cic_slo_hau_sod_amr_pan_aze_uzb_fbf_jav_tsn_ben_ukr_bsq_guj_heb_ewe_cnt_scr_bul_zul_glc_ven_swe_est_moo_xho_fin_lit_chh_geo_krd_por_arw_dut_anl_sid_afr_hun_swt_tag_ita_ind_jpn_tml_kor_eng_spa_bem_urd_bat_cze_aeg_sun_mnd_rus_ses_pol_mlt_mol_mcd_prs_grk_qcu_svk_rom_ger_igb_wly_lat_tig_ctl_mao_fre_dgb_alb_tsw_mly_tha_amh_knd_akn_bam_tur_nor_bos_azi_lda_vie_gam_swa_dyu_yor	-0.370649386099877	-0.878127409621526	0.382137617978121
482	mlt_lit_dgb_grk_heb_amh_aeg_arw_tur_aze_lda_jav_swa_fre_eng_bsq_spa_anl_akn_cnt_ben_rom_moo_lat_cic_ita_est_tsw_dyu_fin_ukr_wly_geo_krd_bos_glc_nor_amr_gam_slo_hun_igb_ind_scr_sun_jpn_knd_kor_mol_alb_tsn_pan_tag_dut_hau_bat_mnd_prs_zul_mcd_sid_svk_swe_afr_cze_qcu_pol_bul_ctl_bam_tig_urd_owc_hin_mao_por_swt_guj_ses_mly_tha_sod_tml_bem_yor_azi_ger_rus_uzb_xho_vie_chh_ven_fbf_ewe	-0.591633385083566	-1.41168539032845	0.161379682996396
483	hau_slo_bem_glc_heb_anl_amr_por_azi_aze_tsn_tag_dyu_pan_cze_bsq_eng_wly_ewe_cnt_mol_svk_igb_ita_yor_lat_fin_swt_cic_est_pol_tig_geo_scr_mcd_dut_urd_sod_amh_lit_hun_xho_ind_ger_mao_jpn_tml_kor_bos_bul_ses_grk_mly_guj_owc_sun_mnd_hin_zul_ctl_aeg_prs_fre_ben_nor_qcu_rus_spa_alb_dgb_mlt_arw_gam_rom_bat_ukr_swa_krd_akn_jav_tha_chh_knd_lda_tsw_tur_afr_swe_uzb_fbf_vie_sid_moo_bam_ven	-0.127996200236773	-0.301854390170853	0.763437044689267
484	chh_lit_bam_mcd_amr_anl_sid_fre_aze_azi_tsw_mly_tsn_glc_ita_bsq_hin_aeg_swt_cnt_ctl_arw_swa_svk_fbf_rus_hun_cic_ven_est_urd_sod_geo_alb_spa_grk_pol_owc_wly_bul_fin_akn_tag_prs_ind_jpn_knd_kor_ben_lat_moo_pan_mao_nor_hau_bat_mnd_guj_zul_ger_tig_swe_ukr_dut_krd_qcu_bos_rom_eng_dyu_amh_slo_gam_cze_sun_por_dgb_afr_lda_jav_tha_mlt_tml_xho_yor_uzb_mol_scr_tur_bem_vie_heb_igb_ses_ewe	-0.623370211828167	-1.48869923894803	0.139949863692252
485	sod_mol_moo_hin_aeg_gam_amh_rom_uzb_azi_fbf_jav_bam_afr_nor_bsq_lit_tig_dyu_mnd_swe_lat_akn_fre_lda_pol_hun_zul_yor_fin_bul_anl_geo_ben_prs_svk_rus_hau_owc_cze_est_cic_tag_guj_bat_jpn_knd_kor_glc_eng_ewe_alb_ind_dut_wly_mao_cnt_spa_tsw_por_heb_pan_urd_scr_ger_qcu_mcd_grk_slo_tsn_amr_ita_mlt_arw_sun_ukr_ses_krd_dgb_mly_tha_chh_tml_xho_bem_tur_ctl_bos_aze_swa_vie_sid_ven_igb_swt	-0.0697597264279902	-0.164486046194605	0.869705509185202
486	sod_ger_ven_mol_hau_aeg_amh_rus_azi_aze_yor_mao_igb_ctl_lit_bsq_grk_chh_cic_mnd_guj_alb_ewe_bul_akn_pol_hun_dyu_swt_fin_lat_anl_geo_cze_nor_dut_svk_heb_wly_prs_est_zul_ind_pan_tag_jpn_tml_kor_krd_rom_tsw_swe_mly_fre_mlt_sun_cnt_por_fbf_hin_owc_slo_afr_mcd_scr_qcu_urd_ita_ukr_moo_tig_spa_sid_arw_jav_ben_tsn_bos_ses_bat_tha_amr_knd_bam_lda_tur_eng_glc_uzb_xho_vie_gam_dgb_bem_swa	-0.540338696790086	-1.28854979294607	0.200751029484304
487	aeg_alb_swt_nor_sod_heb_amh_eng_tur_azi_igb_mly_tsw_ben_ukr_bsq_pan_amr_tsn_mnd_lit_svk_moo_pol_ses_ctl_fin_dgb_ven_hun_dut_chh_geo_krd_afr_fre_bul_hau_wly_scr_est_bam_tag_rus_bat_jpn_tml_kor_mcd_guj_ewe_spa_ind_slo_sid_jav_cnt_bos_yor_por_mlt_rom_urd_arw_hin_qcu_cze_glc_swe_lda_gam_ger_owc_ita_sun_grk_dyu_prs_bem_mao_tha_tig_knd_swa_akn_aze_mol_lat_uzb_zul_vie_anl_fbf_cic_xho	-0.600558116755917	-1.4356384936203	0.154460194895539
488	gam_ben_moo_bos_sid_wly_sod_prs_azi_uzb_cic_sun_ses_mcd_eng_bsq_ctl_aeg_fbf_mnd_guj_hin_ven_svk_tsw_krd_hun_ewe_lda_est_rom_mlt_geo_pol_bul_afr_nor_tig_owc_ger_fin_dyu_tag_dut_ind_jpn_tml_kor_rus_fre_igb_por_jav_slo_amh_mao_cnt_lat_xho_lit_chh_urd_pan_ukr_alb_qcu_glc_grk_ita_tsn_hau_arw_amr_mol_mly_spa_zul_cze_bem_bat_tha_heb_knd_swa_yor_tur_swe_scr_aze_swt_vie_anl_dgb_akn_bam	-0.300418374739602	-0.710716964452915	0.479038245609983
489	tig_ukr_lda_lat_mlt_amr_owc_spa_azi_aze_bam_bat_dyu_prs_ita_bsq_alb_hau_ven_cnt_eng_slo_akn_rus_ewe_swe_fin_ses_moo_hun_bul_amh_geo_glc_ctl_afr_guj_sod_aeg_mol_est_dgb_sun_rom_mly_jpn_tml_kor_bos_pol_tsw_krd_ind_svk_gam_jav_mnd_lit_yor_grk_heb_cze_urd_nor_ben_qcu_arw_pan_scr_swt_wly_por_sid_dut_mao_fre_xho_mcd_swa_tag_tha_anl_knd_zul_igb_uzb_ger_hin_tur_tsn_vie_chh_fbf_cic_bem	-0.88620518567085	-2.14177193965494	0.0348250527228029
490	amr_prs_bem_spa_aeg_anl_sid_rus_azi_aze_fbf_mao_ven_fre_svk_bsq_guj_owc_zul_mnd_swe_grk_yor_glc_moo_lit_hun_cic_igb_est_eng_gam_geo_pol_ger_alb_hin_mlt_wly_arw_fin_ewe_sun_urd_mly_jpn_tml_kor_slo_ukr_swa_cze_tag_mol_tig_bat_cnt_ctl_tsn_lat_sod_mcd_nor_por_rom_qcu_ita_bos_krd_akn_hau_bul_heb_afr_jav_dut_xho_pan_ses_ind_tha_amh_knd_swt_lda_tur_scr_ben_uzb_bam_vie_chh_dgb_tsw_dyu	0.485588915156755	1.14721084033271	0.254237276383791
491	wly_mol_bam_svk_heb_gam_sod_bul_uzb_tur_yor_bat_tsw_scr_nor_bsq_alb_anl_dgb_mnd_guj_prs_bem_eng_lda_rus_hun_zul_akn_fin_fre_hau_geo_hin_pol_swe_grk_tig_amh_spa_est_moo_tag_glc_mao_jpn_knd_kor_bos_ita_ewe_arw_sun_urd_chh_jav_cnt_afr_ven_ger_aeg_ukr_pan_slo_krd_qcu_cze_dut_mcd_ses_amr_lit_sid_lat_mly_ben_xho_por_igb_ind_tha_owc_tml_tsn_dyu_azi_rom_ctl_aze_cic_vie_mlt_swt_fbf_swa	-0.348186790557413	-0.825333913130888	0.411294131277803
492	sid_lat_ses_slo_heb_gam_mlt_prs_aze_azi_lda_mly_zul_ctl_ita_bsq_mol_tig_fbf_cnt_spa_bos_tsw_arw_swa_swe_fin_igb_xho_est_urd_hau_geo_bul_eng_guj_krd_amh_owc_fre_hun_bam_sun_mcd_ind_jpn_knd_kor_por_alb_ven_svk_tag_ger_wly_bat_mnd_nor_yor_pol_aeg_dut_lit_ben_afr_qcu_cze_pan_hin_tsn_anl_rus_amr_grk_jav_glc_dyu_ukr_swt_mao_tha_sod_tml_bem_ewe_tur_scr_rom_uzb_cic_vie_chh_akn_moo_dgb	0.747001081919311	1.779569201983	0.0784131124264347
493	owc_eng_dyu_por_sid_aeg_anl_afr_uzb_azi_ses_sun_ven_cze_ita_bsq_spa_wly_yor_mnd_lat_grk_bem_ger_akn_slo_est_swa_fbf_hun_guj_sod_geo_swe_hin_scr_urd_amr_amh_fre_fin_ewe_bat_pol_tag_jpn_tml_kor_arw_prs_xho_mcd_mly_krd_chh_ind_cnt_svk_tsn_glc_heb_lit_alb_bul_nor_qcu_ukr_dut_rus_bam_mlt_mol_hau_pan_mao_rom_igb_bos_lda_jav_tha_tig_knd_moo_cic_aze_ben_ctl_tur_dgb_vie_gam_tsw_swt_zul	-0.510428019861998	-1.2183229856161	0.226182973926743
494	anl_por_ses_fre_owc_wly_sid_nor_aze_tur_lda_tag_zul_krd_prs_bsq_glc_mlt_tsn_mnd_ger_lat_dgb_hin_akn_arw_fin_igb_dyu_est_ita_amr_geo_pol_pan_dut_eng_heb_amh_urd_hun_bam_mly_bul_mao_jpn_tml_kor_mol_mcd_bem_cze_jav_guj_hau_ind_cnt_bos_yor_swe_aeg_alb_afr_lit_svk_qcu_ctl_scr_slo_tsw_tig_grk_chh_spa_sun_ukr_swa_ben_ewe_bat_tha_gam_knd_fbf_xho_azi_rus_rom_uzb_swt_vie_sod_cic_moo_ven	-0.586365267845244	-1.40166863952889	0.164342868521568
495	hau_glc_moo_mol_aeg_anl_sod_rom_aze_azi_tsw_bat_bem_afr_bos_bsq_bul_amr_dyu_mnd_eng_grk_swa_slo_akn_rus_est_xho_tsn_hun_ita_owc_geo_dut_lat_spa_prs_tig_mlt_arw_fin_dgb_tag_svk_ind_jpn_tml_kor_ben_nor_ven_fre_mly_por_sid_sun_cnt_ukr_ses_ger_gam_swe_scr_krd_urd_qcu_alb_guj_mcd_fbf_amh_pan_heb_lit_jav_hin_cic_cze_zul_mao_tha_wly_knd_yor_lda_tur_pol_ctl_uzb_igb_vie_chh_ewe_swt_bam	-0.202387892721579	-0.477488317804239	0.634134734017587
496	sod_spa_dgb_eng_sid_tig_heb_rus_uzb_azi_lda_ind_xho_ben_glc_bsq_svk_mlt_akn_cnt_afr_krd_tsw_slo_cic_cze_hun_bem_swt_est_ger_gam_geo_urd_swe_mol_rom_amh_wly_pan_fin_fbf_bat_ctl_sun_jpn_knd_kor_lit_por_ses_arw_mly_prs_amr_jav_mnd_bul_zul_hin_aeg_grk_ukr_alb_guj_qcu_bos_ita_pol_moo_owc_dut_anl_nor_tag_lat_dyu_mcd_ven_mao_tha_hau_tml_igb_bam_tur_fre_scr_aze_ewe_vie_chh_yor_tsn_swa	-0.0277011572014594	-0.0652853899490122	0.948086907879826
497	gam_lat_swa_dut_anl_mlt_amh_fre_tur_aze_zul_mao_lda_krd_cze_bsq_arw_heb_tsn_cnt_mol_afr_bam_spa_tsw_ben_fin_igb_moo_hun_ukr_wly_geo_swe_alb_svk_prs_sod_aeg_slo_est_yor_tag_pan_sun_jpn_tml_kor_scr_mcd_ewe_nor_bat_rus_owc_jav_mnd_hin_ses_ctl_chh_guj_pol_eng_por_qcu_rom_glc_ita_xho_hau_lit_tig_ger_ind_urd_bem_grk_dgb_mly_tha_amr_knd_dyu_swt_uzb_bos_bul_azi_akn_vie_sid_cic_fbf_ven	-0.502107293287801	-1.19343275347823	0.235735500695867
498	amr_prs_fbf_nor_sid_aeg_wly_pol_uzb_azi_zul_jav_ewe_hin_ita_bsq_rus_mlt_yor_cnt_ger_lit_cic_guj_ven_urd_hun_moo_ses_est_bul_gam_geo_dut_ben_ctl_ukr_heb_tig_eng_fin_bem_sun_slo_bat_jpn_knd_kor_mcd_krd_igb_swe_mao_scr_hau_tag_mnd_por_lda_rom_anl_afr_bos_grk_pan_qcu_alb_lat_mol_tsw_amh_spa_owc_arw_mly_cze_swa_fre_akn_ind_tha_chh_tml_tsn_dgb_aze_svk_glc_tur_swt_vie_sod_dyu_xho_bam	0.160584114792398	0.378076419019562	0.70623541144427
499	owc_svk_lda_grk_sid_tig_aeg_bul_uzb_tur_ven_ind_zul_scr_urd_bsq_bos_anl_tsw_mnd_mcd_ger_dgb_pan_xho_rus_hun_tsn_ses_fin_nor_sod_geo_lit_slo_afr_guj_wly_hau_por_est_moo_mly_hin_sun_jpn_knd_kor_eng_ben_ewe_glc_tag_ukr_chh_mao_cnt_prs_yor_dut_gam_lat_pol_rom_cze_qcu_arw_fre_ctl_akn_heb_ita_mlt_alb_jav_spa_dyu_swe_bem_bat_tha_amr_tml_swa_swt_azi_mol_krd_aze_igb_vie_amh_bam_fbf_cic	0.0551283145952951	0.129797197649335	0.897007204672616
500	aeg_nor_zul_cze_mlt_heb_chh_ctl_tur_uzb_tsn_tag_fbf_urd_scr_bsq_lat_amr_bem_cnt_arw_rus_swt_alb_akn_afr_fin_xho_yor_est_grk_wly_geo_mol_ben_pol_por_sod_owc_slo_hun_dgb_ind_ger_sun_jpn_knd_kor_bos_eng_swa_ita_mly_guj_sid_jav_mnd_dut_tsw_glc_hau_lit_krd_ukr_svk_qcu_hin_bul_pan_dyu_tig_spa_gam_swe_mao_fre_cic_prs_lda_bat_tha_amh_tml_ses_moo_aze_rom_mcd_azi_bam_vie_anl_ewe_ven_igb	-0.661311564097861	-1.5861389311262	0.116102285012916
501	hau_prs_ewe_ben_tig_sod_owc_cze_uzb_aze_igb_sun_bem_mol_hin_bsq_slo_wly_lda_mnd_afr_mcd_dyu_bos_dgb_eng_hun_yor_tsw_est_scr_aeg_geo_pan_spa_lit_glc_anl_amr_lat_fin_zul_mao_ita_jav_jpn_knd_kor_rus_arw_moo_nor_bat_rom_heb_ind_cnt_ukr_xho_dut_gam_guj_swe_alb_krd_qcu_svk_bul_ctl_cic_sid_pol_chh_grk_tag_por_fbf_ger_swa_mly_tha_amh_tml_swt_ses_tur_urd_fre_azi_bam_vie_mlt_akn_ven_tsn	-0.643043208527304	-1.53762544429017	0.127535714114949
502	sid_urd_fbf_por_sod_tig_owc_alb_azi_aze_lda_tag_dyu_lit_mol_bsq_eng_anl_moo_mnd_ukr_arw_zul_nor_xho_krd_hun_tsw_akn_est_slo_heb_geo_guj_bos_ctl_mcd_wly_amr_rus_fin_bem_ind_bul_mly_jpn_tml_kor_fre_pol_swa_ita_sun_grk_chh_bat_cnt_afr_bam_ben_amh_lat_cze_swe_pan_qcu_ger_svk_prs_ven_mlt_spa_hau_hin_mao_glc_igb_dut_ewe_jav_tha_gam_knd_ses_yor_uzb_scr_rom_tur_cic_vie_aeg_swt_dgb_tsn	-0.613400916928611	-1.46623479276866	0.145957533360263
503	mlt_swe_yor_mol_amr_anl_aeg_svk_uzb_aze_fbf_mly_xho_slo_glc_bsq_afr_hau_dgb_cnt_scr_eng_ewe_nor_swt_grk_fin_cic_bem_est_rus_sid_geo_ukr_ger_ben_guj_owc_gam_prs_hun_ven_ind_pol_mao_jpn_knd_kor_por_urd_tsw_lat_bat_mcd_heb_jav_mnd_spa_tsn_hin_chh_cze_ctl_arw_rom_qcu_dut_fre_pan_ses_amh_bul_tig_bos_tag_alb_lda_lit_zul_sun_tha_wly_tml_swa_igb_azi_ita_krd_tur_dyu_vie_sod_moo_bam_akn	-0.15488560405602	-0.365159599535948	0.715821415561319
504	sid_krd_yor_guj_owc_amr_chh_alb_azi_tur_fbf_ind_ses_mol_arw_bsq_svk_heb_cic_mnd_ita_ctl_bam_hin_tsn_bos_hun_lda_zul_fin_swe_mlt_geo_slo_lit_rus_afr_sod_tig_mcd_est_akn_sun_scr_tag_jpn_knd_kor_rom_fre_tsw_grk_mao_cze_amh_bat_cnt_ben_ewe_pol_anl_ukr_prs_nor_pan_qcu_bul_ger_dut_igb_hau_spa_aeg_eng_mly_urd_dgb_lat_swt_jav_tha_wly_tml_moo_dyu_uzb_por_glc_aze_bem_vie_gam_xho_swa_ven	0.265814041868452	0.626389005528998	0.532594324031543
505	owc_dut_yor_nor_aeg_tig_heb_swe_uzb_tur_fbf_jav_xho_alb_ita_bsq_prs_mlt_bem_mnd_grk_cze_moo_urd_cic_pan_hun_swt_lda_est_scr_amr_geo_mol_svk_bul_lit_sid_chh_glc_fin_dyu_tag_bos_sun_jpn_tml_kor_ukr_arw_bam_eng_mao_guj_anl_mly_cnt_ctl_zul_hin_hau_ger_pol_rom_afr_qcu_rus_por_spa_tsw_amh_mcd_wly_krd_bat_lat_ewe_ben_ses_ind_tha_gam_knd_dgb_akn_azi_slo_fre_aze_ven_vie_sod_tsn_swa_igb	0.210958329375399	0.496851832248645	0.620466032271874
506	mlt_lit_cic_hin_aeg_gam_heb_eng_tur_uzb_xho_mao_tsw_rus_afr_bsq_por_anl_bem_cnt_rom_bos_zul_lat_ewe_ctl_est_dyu_fbf_hun_guj_owc_geo_cze_grk_fre_pol_sid_amr_urd_fin_dgb_jav_pan_mly_jpn_tml_kor_alb_arw_yor_scr_bat_krd_hau_sun_mnd_swe_swa_mcd_wly_glc_bul_nor_ita_qcu_spa_svk_prs_swt_amh_ger_sod_mol_ind_ben_moo_dut_akn_tag_tha_chh_knd_igb_bam_azi_ukr_slo_aze_ses_vie_tig_ven_lda_tsn	-0.0788658451890657	-0.185774529375396	0.853026172442396
507	sid_ita_xho_glc_tig_amr_heb_ukr_tur_uzb_swa_ind_moo_alb_bos_bsq_fre_wly_ewe_cnt_lat_dut_ven_eng_cic_svk_est_zul_igb_hun_guj_mlt_geo_rom_hin_prs_bul_amh_aeg_swe_fin_tsn_mao_spa_jav_jpn_knd_kor_slo_ctl_tsw_ben_sun_grk_hau_mly_mnd_mcd_dgb_scr_sod_nor_krd_pan_ger_qcu_mol_pol_arw_yor_gam_rus_owc_por_tag_afr_swt_cze_akn_bat_tha_anl_tml_bem_ses_aze_lit_urd_azi_fbf_vie_chh_lda_dyu_bam	-0.707620321398932	-1.69611799508459	0.0932086762828239
508	owc_mol_bam_pol_aeg_anl_heb_rus_tur_uzb_igb_mao_zul_lit_mcd_bsq_glc_chh_ses_mnd_swe_krd_swa_scr_dgb_ben_est_yor_tsn_hun_arw_sid_geo_urd_bos_ctl_nor_sod_amh_alb_fin_swt_sun_svk_ind_jpn_tml_kor_lat_ukr_fbf_cze_jav_eng_wly_mly_cnt_grk_akn_pan_amr_slo_ita_spa_hin_qcu_bul_por_prs_tsw_mlt_dut_gam_fre_tag_rom_xho_ger_lda_bat_tha_hau_knd_ewe_bem_aze_guj_afr_azi_dyu_vie_tig_moo_ven_cic	0.295549423505886	0.696055736215716	0.488129829787274
509	sod_hin_bem_ctl_owc_gam_amh_slo_uzb_azi_akn_jav_cic_grk_afr_bsq_prs_aeg_yor_cnt_ben_rus_zul_rom_swt_guj_est_xho_ses_hun_spa_sid_geo_lat_cze_lit_eng_anl_tig_bul_fin_bam_tag_swe_bat_jpn_knd_kor_ukr_dut_lda_krd_ind_pan_wly_mly_mnd_ger_dgb_arw_chh_glc_pol_svk_por_qcu_fre_mol_alb_ewe_amr_mcd_heb_bos_mao_urd_ven_ita_dyu_sun_tha_hau_tml_tsw_swa_tur_scr_nor_aze_fbf_vie_mlt_igb_moo_tsn	-0.238758824421357	-0.563933142197376	0.574157056486878
510	owc_krd_lda_ctl_amh_tig_chh_mol_uzb_azi_yor_jav_dgb_lat_pol_bsq_ita_hau_dyu_cnt_guj_cze_ven_lit_bem_afr_fin_akn_cic_hun_alb_gam_geo_ben_por_prs_spa_aeg_sod_rom_est_ewe_mao_bul_bat_jpn_tml_kor_dut_scr_tsw_glc_tag_nor_heb_ind_mnd_pan_igb_bos_wly_fre_rus_slo_ukr_qcu_swe_svk_eng_swt_amr_arw_mlt_urd_mly_grk_xho_mcd_swa_sun_tha_anl_knd_ses_moo_tur_ger_hin_aze_zul_vie_sid_bam_tsn_fbf	-0.136377868851659	-0.321698031032282	0.74840340906646
511	chh_cze_fbf_por_tig_amh_aeg_mcd_uzb_tur_swa_sun_cic_bos_bul_bsq_lat_amr_swt_cnt_dut_scr_moo_ger_yor_afr_fin_lda_ses_est_pol_owc_geo_krd_rom_prs_lit_sid_wly_urd_hun_dgb_mao_mol_tag_jpn_tml_kor_nor_rus_ven_ben_mly_svk_gam_jav_mnd_grk_zul_ita_hau_hin_glc_arw_alb_qcu_ukr_eng_slo_akn_anl_spa_sod_pan_ind_ctl_ewe_fre_dyu_bat_tha_heb_knd_tsn_igb_azi_swe_guj_aze_bam_vie_mlt_tsw_bem_xho	-0.451229269082994	-1.07349540781529	0.285826431134299
512	owc_mcd_dyu_pan_sid_sod_tig_bul_uzb_azi_zul_mao_moo_rus_hin_bsq_ita_amr_akn_cnt_svk_urd_tsn_ben_swa_swe_est_lda_cic_hun_nor_aeg_geo_ger_dut_rom_lit_chh_mlt_cze_fin_ewe_bat_bos_mly_jpn_tml_kor_spa_pol_xho_slo_jav_fre_hau_ind_mnd_ukr_swt_prs_gam_afr_eng_ctl_glc_qcu_scr_guj_grk_bam_anl_lat_wly_krd_sun_alb_bem_arw_yor_tag_tha_amh_knd_fbf_tsw_aze_por_mol_tur_dgb_vie_heb_ses_ven_igb	-0.442918811046151	-1.05287255005772	0.295127318125746
513	tig_grk_ven_prs_mlt_anl_heb_eng_uzb_tur_lda_sun_swa_alb_bos_bsq_slo_owc_yor_cnt_rom_ctl_moo_svk_dyu_hin_est_cic_swt_hun_bul_gam_geo_pan_glc_lat_dut_sod_sid_ita_fin_igb_mly_pol_jav_jpn_tml_kor_ben_arw_bem_nor_mao_ger_wly_bat_mnd_mol_zul_urd_aeg_scr_cze_krd_lit_qcu_swe_por_rus_dgb_amr_fre_amh_afr_tag_spa_tsw_guj_tsn_ind_tha_hau_knd_akn_fbf_aze_ukr_mcd_azi_xho_vie_chh_bam_ewe_ses	-0.00709790990968078	-0.0167177661317429	0.986697587088089
514	chh_svk_moo_urd_amr_mlt_aeg_ben_tur_aze_swa_mly_zul_mol_hin_bsq_alb_heb_fbf_cnt_bul_eng_ewe_rom_igb_guj_fin_dgb_tsn_est_rus_tig_geo_fre_slo_nor_grk_wly_hau_ukr_hun_tsw_bat_lat_jav_jpn_tml_kor_krd_arw_akn_pan_tag_bos_anl_ind_mnd_pol_xho_dut_gam_lit_prs_spa_swe_qcu_cze_scr_mcd_lda_sod_ctl_amh_afr_mao_ita_swt_por_dyu_sun_tha_sid_knd_yor_bam_uzb_ger_glc_azi_bem_vie_owc_ven_cic_ses	0.0143020166621307	0.0336906822793262	0.973196013132721
515	sid_ctl_akn_eng_owc_amh_heb_guj_tur_aze_swt_jav_lda_fre_mcd_bsq_urd_mlt_cic_cnt_ukr_arw_moo_dut_dgb_glc_hun_xho_zul_est_spa_tig_geo_cze_ger_bos_hin_hau_anl_scr_fin_dyu_ind_lat_mao_jpn_tml_kor_rus_por_bam_svk_bat_ben_gam_tag_mnd_grk_ses_ita_sod_pan_slo_mol_afr_qcu_swe_prs_lit_tsw_wly_alb_amr_bul_sun_rom_swa_pol_tsn_mly_tha_chh_knd_ven_fbf_uzb_krd_nor_azi_bem_vie_aeg_igb_yor_ewe	-0.624960414050483	-1.49419545055489	0.138509856839635
516	heb_slo_ewe_ita_chh_amr_sod_scr_aze_uzb_lda_mly_yor_por_dut_bsq_bos_wly_fbf_mnd_prs_nor_swa_afr_bem_alb_est_dgb_ven_hun_cze_anl_geo_ukr_lit_rom_spa_hau_tig_urd_fin_akn_sun_swe_tag_jpn_knd_kor_glc_guj_cic_pan_ind_ctl_sid_mao_cnt_grk_bam_ger_gam_mcd_svk_arw_bul_qcu_rus_eng_mol_igb_mlt_hin_aeg_krd_bat_ben_swt_pol_dyu_jav_tha_owc_tml_tsn_xho_tur_fre_lat_azi_ses_vie_amh_tsw_zul_moo	-0.470077678062301	-1.11872859401013	0.266137254465252
517	sod_spa_zul_ger_tig_amh_amr_glc_tur_aze_ewe_ind_bam_eng_arw_bsq_ita_owc_dgb_mnd_grk_pol_dyu_prs_tsn_por_est_ven_yor_fin_lat_mlt_geo_fre_cze_urd_krd_heb_anl_mol_hun_akn_tag_guj_jav_jpn_tml_kor_slo_nor_tsw_scr_sun_alb_hau_bat_cnt_lit_moo_rom_chh_pan_hin_ben_rus_qcu_ukr_swe_afr_bem_sid_mcd_aeg_dut_mly_bos_cic_bul_ses_mao_tha_wly_knd_swt_lda_uzb_svk_ctl_azi_igb_vie_gam_fbf_xho_swa	-0.164071087268166	-0.387252329624001	0.699454211445423
518	gam_spa_bam_grk_anl_aeg_chh_rom_aze_azi_dyu_mly_zul_bos_bul_bsq_alb_hau_xho_cnt_arw_mcd_fbf_rus_swt_guj_hun_lda_swa_fin_nor_mlt_geo_pan_ukr_ita_lat_sod_tig_urd_est_ven_sun_krd_bat_jpn_tml_kor_pol_afr_ewe_hin_jav_fre_amh_mao_mnd_ger_bem_cze_amr_slo_scr_lit_prs_qcu_swe_ben_mol_akn_wly_eng_heb_dut_tag_por_tsw_ctl_yor_ind_tha_sid_knd_tsn_ses_tur_svk_glc_uzb_moo_vie_owc_dgb_cic_igb	0.286797648043696	0.675076417452899	0.501302167455678
519	amr_ita_fbf_eng_chh_aeg_wly_bos_aze_azi_ewe_bat_akn_rus_lit_bsq_fre_gam_lda_cnt_slo_guj_moo_bul_ven_mol_hun_ses_dyu_fin_lat_heb_geo_krd_scr_dut_mcd_sid_sod_grk_est_tsn_tag_hin_sun_jpn_tml_kor_arw_rom_swt_pan_mao_swe_amh_jav_mnd_svk_swa_por_anl_urd_prs_ger_afr_qcu_pol_ctl_ben_bam_mlt_spa_hau_glc_mly_nor_tsw_ukr_dgb_ind_tha_owc_knd_yor_cic_uzb_cze_alb_tur_zul_vie_tig_xho_bem_igb	0.117854895148433	0.277537675224294	0.7819832981523
520	owc_pol_swa_ctl_wly_anl_aeg_afr_azi_aze_lda_bat_tsn_cze_ger_bsq_nor_mlt_moo_cnt_swe_pan_ven_por_ses_mol_fin_fbf_cic_est_eng_amr_geo_rom_ukr_ita_grk_heb_hau_hin_hun_yor_sun_mcd_jav_jpn_tml_kor_bul_guj_zul_bos_tag_ben_amh_mly_mnd_slo_akn_svk_chh_prs_glc_lit_rus_qcu_arw_krd_alb_bem_gam_scr_sid_urd_mao_dut_ewe_lat_xho_ind_tha_tig_knd_dgb_bam_uzb_fre_spa_tur_swt_vie_sod_igb_dyu_tsw	-0.960203891450819	-2.33321628342998	0.0217923283515315
521	hau_glc_bem_ctl_chh_amr_sid_rus_tur_azi_tsw_mao_xho_spa_rom_bsq_cze_tig_cic_cnt_nor_pol_igb_ukr_lda_ben_est_swa_tsn_hun_ita_heb_geo_alb_swe_prs_slo_wly_mlt_afr_fin_ses_bat_svk_jav_jpn_tml_kor_guj_lit_dgb_eng_sun_por_amh_ind_mnd_lat_moo_pan_gam_mol_bul_mcd_fre_qcu_hin_urd_scr_zul_owc_arw_aeg_ger_tag_grk_akn_krd_swt_mly_tha_sod_knd_ewe_ven_aze_bos_dut_uzb_bam_vie_anl_fbf_yor_dyu	-0.597306089205857	-1.42734447338062	0.156829748942314
522	heb_eng_ses_slo_mlt_hau_aeg_cze_aze_tur_yor_mao_zul_mol_pol_bsq_guj_amh_cic_mnd_rus_krd_akn_ger_swa_arw_fin_moo_tsn_hun_bos_chh_geo_ben_ctl_ukr_hin_amr_sid_lat_est_tsw_sun_glc_tag_jpn_knd_kor_urd_bul_fbf_scr_ind_afr_tig_mly_cnt_swe_lda_pan_gam_lit_prs_alb_grk_qcu_por_fre_nor_ewe_anl_rom_wly_dut_bat_svk_bem_spa_igb_jav_tha_sod_tml_swt_dgb_azi_ita_mcd_uzb_xho_vie_owc_dyu_bam_ven	-0.496722450677342	-1.18155911509959	0.24039327611792
523	chh_ctl_xho_rus_tig_anl_amh_rom_aze_uzb_dgb_tag_swt_swe_urd_bsq_afr_mlt_fbf_cnt_slo_lit_tsw_pol_moo_dut_est_zul_ven_hun_ger_owc_geo_ukr_prs_arw_hin_sid_aeg_ita_fin_lda_bat_scr_mao_jpn_knd_kor_bul_grk_dyu_krd_ind_spa_sod_mly_mnd_nor_bem_pan_wly_fre_por_alb_glc_qcu_ben_mol_cze_ewe_hau_svk_heb_mcd_sun_eng_yor_bos_bam_jav_tha_amr_tml_tsn_swa_tur_guj_lat_azi_akn_vie_gam_cic_ses_igb	0.0468863834628959	0.110414348922825	0.912318699508076
524	hau_glc_swt_guj_wly_amr_gam_urd_uzb_azi_tsw_jav_dyu_alb_rus_bsq_grk_amh_tsn_mnd_cze_arw_akn_lit_igb_scr_est_moo_lda_hun_rom_sod_geo_swe_bul_lat_slo_heb_sid_mol_fin_xho_bat_prs_mao_jpn_knd_kor_krd_bos_swa_eng_tag_afr_anl_ind_cnt_dut_dgb_pan_mlt_ita_pol_ukr_mcd_qcu_ger_hin_ben_bam_chh_fre_aeg_spa_mly_ctl_fbf_nor_yor_sun_tha_tig_tml_ven_ses_tur_svk_por_aze_cic_vie_owc_ewe_bem_zul	0.286024227680015	0.672945394724645	0.502650803307362
525	amh_fre_lda_glc_sod_mlt_hau_mcd_aze_uzb_cic_mly_swt_ita_afr_bsq_por_anl_akn_mnd_arw_rom_tsw_hin_xho_prs_hun_yor_bem_fin_bul_wly_geo_lat_svk_pol_bos_chh_tig_nor_est_dyu_bat_lit_mao_jpn_knd_kor_alb_guj_igb_ukr_jav_ctl_heb_ind_cnt_rus_ses_cze_gam_ger_grk_mol_dut_qcu_pan_eng_slo_ewe_sid_scr_amr_spa_sun_swe_fbf_urd_dgb_tag_tha_aeg_tml_tsn_zul_tur_krd_ben_azi_ven_vie_owc_bam_swa_moo	0.0210215634498217	0.0495540951235094	0.960583999667254
526	tig_alb_dyu_lit_chh_sid_gam_ita_uzb_azi_ewe_ind_bam_cze_nor_bsq_mol_heb_bem_cnt_ukr_ben_yor_swe_swa_rus_est_dgb_xho_fin_ctl_anl_geo_pan_grk_slo_ger_hau_wly_por_hun_tsw_mly_bul_bat_jpn_tml_kor_bos_prs_moo_rom_sun_afr_aeg_jav_mnd_pol_zul_krd_amh_fre_hin_eng_dut_qcu_spa_mcd_glc_igb_owc_scr_sod_urd_mao_guj_swt_lat_lda_tag_tha_mlt_knd_fbf_cic_tur_arw_svk_aze_ven_vie_amr_tsn_ses_akn	-0.0684499157864644	-0.161307563018086	0.872201075723618
527	sod_rom_bam_mcd_heb_anl_owc_slo_aze_uzb_akn_mly_yor_pol_lit_bsq_ben_mlt_fbf_cnt_lat_swe_swt_afr_zul_nor_fin_xho_dgb_hun_svk_wly_geo_urd_hin_alb_eng_hau_amh_ukr_est_ven_ind_mol_jav_jpn_tml_kor_por_bos_ses_spa_sun_ctl_aeg_tag_mnd_krd_ewe_prs_sid_cze_bul_ita_arw_qcu_pan_rus_fre_dyu_gam_scr_chh_grk_mao_ger_igb_glc_cic_bat_tha_tig_knd_bem_moo_tur_dut_guj_azi_tsn_vie_amr_lda_tsw_swa	-0.0144418493242864	-0.0340083365960616	0.972943388376979
528	hau_ben_tsw_rom_mlt_anl_sid_pol_tur_azi_fbf_mao_lda_afr_pan_bsq_bul_amh_cic_mnd_eng_lat_igb_ctl_xho_scr_est_dyu_bam_fin_nor_wly_geo_grk_swe_ger_svk_aeg_gam_guj_hun_swt_ind_urd_bat_jpn_tml_kor_slo_bos_zul_arw_sun_prs_sod_tag_cnt_lit_dgb_krd_tig_mol_alb_hin_spa_qcu_cze_ita_rus_ven_owc_glc_heb_mcd_jav_fre_ses_ukr_yor_mly_tha_amr_knd_tsn_swa_uzb_por_dut_aze_moo_vie_chh_akn_bem_ewe	-0.196690773251053	-0.464047462686015	0.643698142001799
529	anl_rom_igb_alb_wly_heb_amr_ben_uzb_tur_bam_ind_ewe_mol_mcd_bsq_afr_gam_ses_mnd_krd_por_cic_ger_tsn_arw_hun_lda_bem_est_nor_aeg_geo_guj_glc_scr_lat_hau_sod_cze_fin_akn_bat_hin_sun_jpn_tml_kor_swe_bul_moo_fre_mly_rus_mlt_tag_cnt_ita_dgb_ctl_chh_grk_prs_eng_bos_qcu_pol_pan_slo_yor_owc_spa_sid_urd_mao_ukr_xho_dut_tsw_jav_tha_amh_knd_ven_swa_azi_lit_svk_aze_dyu_vie_tig_swt_zul_fbf	-0.844139798693682	-2.0421759291426	0.0439655929237377
530	amr_slo_zul_svk_anl_wly_chh_spa_uzb_azi_moo_sun_igb_bul_eng_bsq_afr_mlt_ses_mnd_arw_alb_dyu_hin_bam_mol_hun_fbf_dgb_fin_ukr_tig_geo_bos_krd_ctl_ben_gam_aeg_grk_est_akn_mly_mcd_bat_jpn_knd_kor_pan_rom_swa_pol_mao_nor_hau_jav_cnt_lat_xho_ita_sod_prs_ger_por_fre_qcu_swe_guj_scr_tsw_amh_lit_heb_rus_ind_cze_lda_urd_bem_tag_tha_owc_tml_ewe_swt_aze_dut_glc_tur_tsn_vie_sid_cic_yor_ven	-0.226432994319218	-0.53469546905106	0.594136527580951
531	gam_fre_zul_rom_amr_mlt_amh_svk_tur_uzb_fbf_mly_xho_rus_bul_bsq_urd_sod_ses_mnd_por_slo_dyu_cze_swa_ben_est_tsw_moo_hun_scr_wly_geo_ita_dut_glc_bos_hau_sid_krd_fin_ven_jav_pol_tag_jpn_tml_kor_eng_pan_tsn_nor_bat_swe_anl_sun_cnt_spa_bam_alb_aeg_ctl_mol_ukr_arw_qcu_hin_lat_guj_bem_owc_prs_chh_mcd_mao_grk_cic_ger_yor_ind_tha_heb_knd_lda_dgb_azi_lit_afr_aze_swt_vie_tig_igb_ewe_akn	-0.21431809370374	-0.506799616490269	0.613494947565203
532	hau_arw_lda_mol_sod_amh_owc_ukr_aze_uzb_swt_bat_tsw_dut_glc_bsq_swe_anl_ses_mnd_afr_bos_tsn_svk_moo_por_est_ven_xho_fin_fre_aeg_geo_guj_scr_ita_slo_mlt_heb_bul_hun_akn_jav_eng_mly_jpn_knd_kor_lit_krd_zul_mcd_ind_pol_amr_tag_cnt_cze_ewe_alb_tig_hin_ben_rus_pan_qcu_ctl_urd_nor_bem_wly_rom_sid_prs_sun_lat_igb_grk_dyu_mao_tha_chh_tml_dgb_swa_tur_ger_spa_azi_cic_vie_gam_bam_fbf_yor	-0.620796368268399	-1.48366973653181	0.141277825003538
533	amh_fre_dgb_hin_mlt_sod_heb_guj_tur_azi_akn_tag_cic_svk_arw_bsq_swe_sid_swt_cnt_ita_lat_swa_grk_igb_prs_fin_xho_tsw_hun_glc_wly_geo_slo_pol_mcd_bul_aeg_anl_dut_est_zul_mao_ben_ind_jpn_tml_kor_ger_por_ses_rus_bat_spa_owc_sun_mnd_pan_fbf_afr_amr_scr_ctl_alb_rom_qcu_krd_lit_bos_bem_gam_nor_tig_eng_mly_mol_lda_ukr_dyu_jav_tha_chh_knd_tsn_moo_aze_cze_urd_uzb_ven_vie_hau_yor_ewe_bam	-0.472659751002549	-1.12352378806573	0.264106982707015
534	owc_slo_xho_arw_tig_aeg_chh_grk_uzb_azi_igb_sun_dyu_bul_rus_bsq_glc_heb_swt_cnt_nor_ben_zul_swe_ewe_alb_hun_moo_cic_est_fre_anl_geo_dut_ctl_pol_spa_amr_mlt_ukr_fin_tsw_mao_cze_tag_jpn_knd_kor_pan_prs_ven_ita_ind_scr_sid_jav_mnd_urd_yor_eng_wly_guj_rom_mol_por_qcu_mcd_lit_bos_lda_hau_afr_amh_krd_bat_hin_fbf_svk_dgb_mly_tha_sod_tml_ses_swa_tur_ger_lat_aze_bam_vie_gam_bem_tsn_akn	-0.834537652115389	-2.01475659208227	0.0468177930748139
535	hau_alb_swa_nor_heb_sid_chh_spa_aze_tur_ewe_tag_tsn_ita_krd_bsq_mcd_wly_cic_cnt_fre_slo_ses_pol_dyu_rom_fin_bam_ven_hun_ben_owc_geo_guj_ctl_cze_swe_sod_gam_por_est_akn_mly_grk_jav_jpn_knd_kor_bul_ger_dgb_scr_ind_urd_amr_mao_mnd_eng_xho_svk_tig_ukr_prs_bos_dut_qcu_mol_pan_rus_moo_anl_arw_aeg_glc_bat_lit_swt_hin_yor_sun_tha_amh_tml_tsw_fbf_uzb_lat_afr_azi_igb_vie_mlt_zul_lda_bem	0.365390977105571	0.861463770197191	0.391198388051544
536	mlt_dut_zul_grk_chh_wly_gam_svk_azi_aze_dyu_mly_cic_slo_ctl_bsq_swe_anl_tsw_cnt_lit_ukr_ses_ita_akn_bos_est_lda_swa_hun_afr_hau_geo_arw_bul_ger_pol_sid_heb_nor_fin_ven_jav_glc_mao_jpn_knd_kor_pan_alb_dgb_hin_sun_por_owc_bat_mnd_eng_bam_spa_amr_prs_guj_krd_scr_qcu_lat_rus_cze_tsn_amh_mol_tig_mcd_tag_fre_bem_rom_ewe_ind_tha_aeg_tml_fbf_xho_uzb_urd_ben_tur_moo_vie_sod_igb_swt_yor	-0.74556160543604	-1.78909369437544	0.076855291387046
537	chh_dut_swa_guj_wly_gam_owc_scr_uzb_tur_ven_sun_tsn_slo_lat_bsq_glc_sod_tsw_mnd_afr_pan_fbf_ukr_xho_lit_hun_ses_zul_fin_mol_anl_geo_bos_bul_pol_por_amr_aeg_grk_est_ewe_mly_urd_mao_jpn_tml_kor_rus_svk_cic_spa_jav_ben_heb_tag_cnt_ger_moo_krd_sid_ctl_eng_fre_mcd_qcu_nor_hin_rom_bem_hau_alb_mlt_prs_bat_cze_dgb_ita_swt_ind_tha_amh_knd_dyu_bam_azi_swe_arw_aze_yor_vie_tig_igb_akn_lda	0.073167800426742	0.172243645407431	0.863620261714981
538	owc_arw_yor_krd_tig_anl_wly_afr_tur_uzb_dyu_ind_tsw_ukr_lit_bsq_lat_sid_moo_cnt_slo_mol_zul_pan_lda_scr_fin_akn_bem_est_mcd_chh_geo_bos_swe_eng_guj_amh_sod_bul_hun_cic_jav_cze_sun_jpn_tml_kor_glc_rom_fbf_grk_mao_nor_mlt_mly_mnd_svk_swa_hin_hau_ger_fre_spa_prs_qcu_urd_ben_ita_bam_aeg_pol_amr_dut_tag_ctl_ses_alb_ewe_bat_tha_heb_knd_swt_ven_aze_por_rus_azi_igb_vie_gam_tsn_xho_dgb	0.124557625040551	0.293097803663788	0.770100400559059
539	mlt_por_lda_mol_sod_gam_amh_swe_aze_tur_tsn_mly_dyu_mcd_krd_bsq_pan_wly_xho_mnd_grk_lat_bem_rom_yor_guj_est_ses_ewe_hun_nor_sid_geo_urd_ben_alb_ger_tig_anl_bul_fin_akn_sun_arw_mao_jpn_knd_kor_cze_dut_zul_afr_ind_ctl_chh_tag_cnt_svk_cic_pol_amr_ukr_lit_eng_slo_qcu_rus_scr_ita_bam_heb_hin_owc_spa_bat_prs_swa_fre_tsw_jav_tha_hau_tml_moo_igb_uzb_glc_bos_azi_fbf_vie_aeg_swt_ven_dgb	0.108157459197276	0.254714654143378	0.799505893584892
540	wly_urd_dyu_bul_heb_owc_gam_swe_azi_aze_dgb_mao_moo_cze_ger_bsq_svk_sid_ven_mnd_ben_lit_ewe_rus_akn_ctl_fin_bem_lda_est_hin_amh_geo_afr_ita_ukr_glc_aeg_chh_mcd_hun_zul_bat_dut_sun_jpn_knd_kor_spa_nor_swa_prs_tag_eng_hau_mly_cnt_bos_igb_arw_tig_rom_pol_grk_slo_qcu_pan_por_guj_tsn_mlt_fre_amr_lat_jav_scr_xho_alb_yor_ind_tha_sod_tml_ses_fbf_tur_mol_krd_uzb_swt_vie_anl_bam_cic_tsw	0.077092105000682	0.181684732110294	0.856225557326625
541	heb_rus_zul_krd_aeg_mlt_sid_hin_uzb_azi_moo_sun_xho_grk_lit_bsq_urd_amr_dyu_cnt_mol_afr_tsn_ben_igb_alb_fin_lda_dgb_est_scr_sod_geo_bul_rom_ita_ctl_wly_hau_por_hun_tsw_mao_prs_mly_jpn_tml_kor_ukr_glc_cic_mcd_tag_ger_amh_ind_mnd_lat_bam_pol_tig_nor_fre_dut_guj_qcu_eng_arw_cze_ewe_anl_svk_gam_pan_jav_spa_akn_slo_ses_bat_tha_chh_knd_swa_bem_aze_bos_swe_tur_yor_vie_owc_ven_fbf_swt	-0.0413703752327946	-0.0975300427787326	0.922515364413028
542	aeg_arw_dgb_ita_sod_gam_hau_ukr_aze_uzb_zul_mly_tsn_mcd_afr_bsq_svk_wly_dyu_cnt_mol_glc_fbf_urd_lda_spa_fin_tsw_yor_hun_ger_anl_geo_bul_swe_guj_eng_amr_tig_fre_est_swt_tag_ctl_jav_jpn_tml_kor_hin_dut_igb_pol_sun_lit_owc_ind_mnd_por_ses_krd_amh_bos_lat_nor_grk_qcu_rom_cze_pan_xho_heb_prs_chh_slo_bat_scr_swa_ben_moo_mao_tha_sid_knd_ven_bem_azi_alb_rus_tur_akn_vie_mlt_cic_bam_ewe	-0.478833052961669	-1.13902808293651	0.2576168875203
543	hau_spa_fbf_fre_anl_mlt_amh_rus_aze_tur_igb_jav_xho_swe_guj_bsq_scr_sid_ses_cnt_por_krd_yor_hin_bam_ben_est_swa_zul_hun_ger_gam_geo_mcd_eng_slo_nor_sod_chh_alb_fin_tsn_tag_urd_mly_jpn_tml_kor_afr_mol_dgb_pol_mao_lat_tig_sun_mnd_ukr_tsw_bos_wly_svk_glc_prs_dut_qcu_cze_pan_grk_akn_heb_arw_amr_lit_bat_bul_moo_ctl_ven_ind_tha_aeg_knd_cic_swt_uzb_rom_ita_azi_dyu_vie_owc_ewe_lda_bem	-0.277901527747933	-0.657556899632111	0.512447123834581
544	amr_prs_dyu_hin_owc_tig_mlt_pol_tur_aze_swa_mao_ven_fre_ctl_bsq_ben_gam_cic_mnd_pan_nor_moo_lat_swt_krd_fin_dgb_ewe_est_mcd_heb_geo_grk_mol_bos_afr_hau_wly_ger_hun_igb_bat_lit_sun_jpn_knd_kor_dut_alb_zul_slo_mly_bul_amh_ind_cnt_ukr_bam_urd_aeg_svk_spa_por_guj_qcu_swe_arw_scr_yor_anl_rom_chh_eng_tag_glc_tsw_rus_lda_jav_tha_sid_tml_akn_ses_azi_cze_ita_uzb_xho_vie_sod_bem_tsn_fbf	0.774206163601763	1.8580859743284	0.0663203861233577
545	mlt_swe_ses_dut_owc_hau_heb_pan_azi_aze_yor_jav_akn_spa_urd_bsq_bos_aeg_bem_cnt_bul_por_tsw_nor_igb_grk_hun_ewe_zul_fin_mol_tig_geo_lat_mcd_arw_ita_sod_gam_hin_est_swa_ind_ger_bat_jpn_knd_kor_eng_guj_bam_fre_mao_alb_amr_mly_mnd_scr_ven_ukr_sid_glc_krd_rom_lit_qcu_ben_svk_afr_dgb_anl_prs_chh_rus_tag_cze_xho_slo_dyu_sun_tha_wly_tml_lda_tsn_uzb_ctl_pol_tur_cic_vie_amh_swt_moo_fbf	-0.227601949011576	-0.536882749192697	0.592630727618061
546	chh_hin_bam_afr_wly_gam_anl_lit_uzb_tur_cic_sun_yor_eng_ita_bsq_pol_sod_ven_cnt_por_guj_fbf_fre_moo_ger_hun_ewe_dgb_fin_urd_heb_geo_scr_lat_prs_spa_mlt_amr_bos_est_igb_bat_arw_jav_jpn_knd_kor_cze_mcd_lda_dut_mly_glc_tig_mao_mnd_ukr_ses_rus_owc_alb_pan_krd_bul_qcu_rom_slo_ben_zul_hau_mol_amh_swe_ind_svk_xho_nor_swa_tag_tha_aeg_tml_swt_tsn_azi_ctl_grk_aze_akn_vie_sid_tsw_bem_dyu	-1.06335526734219	-2.60547822088796	0.0106832354145105
547	gam_urd_tsn_nor_tig_anl_sod_guj_aze_tur_moo_mao_ven_svk_lit_bsq_por_heb_zul_cnt_prs_ben_bam_grk_lda_glc_fin_xho_ewe_hun_afr_aeg_geo_bos_rus_ita_krd_owc_mlt_cze_est_swt_jav_hin_ind_jpn_knd_kor_eng_mol_cic_slo_mly_fre_chh_sun_mnd_arw_akn_spa_amh_ctl_ukr_swe_mcd_qcu_pan_scr_lat_tsw_wly_dut_amr_bul_bat_pol_dyu_ger_dgb_tag_tha_hau_tml_bem_igb_azi_alb_rom_uzb_yor_vie_sid_ses_swa_fbf	-1.13012997125215	-2.78341091554852	0.00651544278878678
548	amr_lit_zul_ger_heb_amh_gam_alb_uzb_aze_yor_bat_dyu_fre_ben_bsq_nor_aeg_moo_mnd_hin_slo_lda_ita_fbf_urd_fin_tsn_ewe_est_rom_mlt_geo_guj_svk_por_ctl_owc_wly_dut_hun_ven_jav_eng_sun_jpn_tml_kor_pan_spa_bem_mol_ind_rus_chh_tag_cnt_krd_dgb_mcd_anl_lat_scr_bos_prs_qcu_swe_pol_arw_cic_sid_ukr_sod_grk_mao_glc_akn_bul_ses_mly_tha_tig_knd_swt_xho_tur_afr_cze_azi_igb_vie_hau_swa_bam_tsw	-0.501720764984415	-1.19294611865049	0.235925112994328
549	chh_eng_dgb_ger_aeg_tig_amh_pol_aze_azi_bam_bat_tsw_glc_slo_bsq_rus_sod_swa_mnd_dut_bos_bem_urd_swt_bul_fin_ses_moo_hun_swe_hau_geo_ctl_mol_nor_spa_sid_mlt_lit_est_cic_mly_scr_jav_jpn_tml_kor_rom_ita_yor_ben_ind_svk_owc_mao_cnt_arw_ewe_pan_gam_krd_grk_mcd_hin_qcu_alb_lat_cze_xho_wly_prs_heb_guj_tag_por_lda_ukr_dyu_sun_tha_anl_knd_igb_zul_uzb_afr_fre_tur_akn_vie_amr_fbf_tsn_ven	0.263755337588466	0.620501751369264	0.536445147179392
550	aeg_mol_ven_grk_sid_chh_sod_eng_uzb_tur_bam_ind_ewe_ita_lat_bsq_mcd_owc_swt_mnd_rus_ben_dgb_por_tsw_nor_fin_bem_fbf_est_slo_wly_geo_lit_cze_rom_bul_amh_gam_swe_hun_cic_tag_ger_mao_jpn_knd_kor_ctl_alb_yor_ukr_sun_fre_mlt_mly_cnt_pan_akn_svk_tig_guj_scr_hin_prs_qcu_arw_afr_krd_igb_amr_bos_heb_dut_jav_glc_tsn_urd_lda_bat_tha_hau_tml_moo_ses_aze_pol_spa_azi_swa_vie_anl_xho_dyu_zul	0.165847813441974	0.390335540713418	0.697181074554519
551	amh_mcd_tsw_rus_anl_sod_mlt_mol_uzb_azi_akn_ind_lda_bos_pol_bsq_fre_gam_ven_mnd_afr_nor_dgb_pan_tsn_eng_est_swa_xho_hun_glc_hau_geo_bul_rom_prs_grk_amr_owc_ctl_fin_zul_mly_urd_jav_jpn_knd_kor_spa_ukr_bem_guj_bat_dut_wly_mao_cnt_lat_cic_alb_sid_ger_ita_hin_por_qcu_arw_slo_lit_igb_tig_scr_aeg_svk_sun_krd_bam_cze_dyu_tag_tha_chh_tml_swt_yor_aze_swe_ben_tur_moo_vie_heb_ewe_fbf_ses	-0.156675465492408	-0.369545664781009	0.712561170762607
552	aeg_arw_swt_pol_chh_hau_sod_mol_azi_tur_dgb_mao_ewe_glc_dut_bsq_fre_wly_tsw_cnt_spa_rus_xho_rom_fbf_pan_fin_moo_bem_hun_ctl_anl_geo_swe_urd_hin_lat_sid_amh_scr_est_ses_tag_cze_ind_jpn_tml_kor_ben_svk_bam_afr_sun_guj_owc_mly_mnd_ukr_cic_alb_mlt_krd_lit_bul_por_qcu_ger_slo_nor_ven_tig_ita_amr_eng_bat_mcd_igb_prs_dyu_jav_tha_gam_knd_lda_swa_uzb_grk_bos_aze_zul_vie_heb_akn_yor_tsn	-0.721489401536428	-1.73145359819027	0.0866869102797992
553	owc_pan_swa_glc_mlt_amr_tig_rus_uzb_tur_tsw_jav_fbf_urd_fre_bsq_scr_chh_yor_mnd_pol_lat_ses_dut_bam_ita_fin_bem_xho_est_ger_anl_geo_spa_prs_bos_afr_aeg_amh_arw_hun_cic_bat_hin_sun_jpn_tml_kor_swe_mol_ven_ukr_mao_nor_gam_tag_cnt_grk_lda_svk_wly_krd_bul_slo_por_qcu_rom_cze_mcd_dyu_heb_guj_sid_alb_mly_ctl_swt_eng_igb_ind_tha_sod_knd_moo_tsn_azi_ben_lit_aze_zul_vie_hau_dgb_ewe_akn	-0.247468473468124	-0.585538068774396	0.559604185349305
554	tig_nor_cic_rus_anl_heb_hau_lit_tur_aze_dyu_mao_bem_cze_guj_bsq_swe_chh_yor_cnt_afr_ben_akn_hin_zul_bos_fin_swt_fbf_hun_mol_mlt_geo_grk_bul_spa_ukr_wly_aeg_ger_est_ven_ind_por_jav_jpn_tml_kor_urd_arw_tsw_alb_bat_glc_sid_mly_mnd_slo_dgb_mcd_owc_dut_fre_lat_krd_qcu_ita_svk_rom_moo_amr_pol_sod_scr_sun_ctl_bam_eng_lda_tag_tha_amh_knd_tsn_igb_uzb_prs_pan_azi_swa_vie_gam_ewe_xho_ses	-0.0397667432489076	-0.0937202414342684	0.925533007071636
555	amh_hin_cic_alb_wly_anl_owc_spa_aze_azi_ven_ind_yor_rus_krd_bsq_urd_hau_moo_mnd_guj_grk_dyu_ita_bem_rom_est_bam_zul_fin_bul_amr_geo_dut_swe_ben_slo_chh_tig_arw_hun_swa_tag_ctl_sun_jpn_tml_kor_por_svk_ses_fre_jav_lat_aeg_mao_cnt_scr_fbf_eng_heb_mcd_bos_ger_lit_qcu_glc_nor_pol_lda_sid_pan_mlt_ukr_bat_mol_igb_cze_tsn_mly_tha_gam_knd_akn_dgb_tur_afr_prs_uzb_ewe_vie_sod_xho_swt_tsw	0.22539932036561	0.530783045721999	0.596834401485136
556	gam_ger_moo_fre_sid_tig_chh_hin_aze_azi_dgb_mao_igb_urd_lat_bsq_afr_heb_akn_mnd_krd_bul_cic_eng_dyu_bos_est_tsw_swt_hun_scr_wly_geo_mcd_ukr_rom_rus_hau_amh_glc_fin_ewe_ind_lit_jav_jpn_tml_kor_pol_por_yor_grk_bat_ctl_owc_sun_cnt_slo_tsn_mol_aeg_guj_arw_swe_svk_qcu_nor_spa_dut_ven_sod_ita_amr_alb_tag_pan_fbf_ben_ses_mly_tha_mlt_knd_zul_bem_uzb_cze_prs_tur_bam_vie_anl_swa_lda_xho	-0.554021994730169	-1.32270783201449	0.189175934688794
557	heb_mcd_ven_lat_gam_owc_aeg_eng_azi_uzb_tsn_ind_dyu_cze_rus_bsq_arw_chh_akn_cnt_bos_glc_moo_slo_ses_scr_est_igb_zul_hun_grk_hau_geo_dut_mol_prs_pol_sid_anl_ben_fin_swa_mao_spa_tag_jpn_knd_kor_guj_swe_yor_ger_jav_hin_wly_sun_mnd_alb_cic_nor_sod_rom_por_pan_krd_qcu_ctl_svk_lit_bem_amh_urd_tig_ukr_mly_bul_bam_fre_swt_bat_tha_mlt_tml_xho_tsw_aze_ita_afr_tur_fbf_vie_amr_lda_ewe_dgb	-0.892347949613369	-2.15756660001154	0.0335384402628635
558	wly_rus_tsn_slo_tig_sid_heb_pan_azi_uzb_swt_tag_dyu_ben_krd_bsq_pol_chh_bem_mnd_glc_dut_ewe_urd_xho_bos_hun_moo_lda_est_por_aeg_geo_nor_prs_fre_alb_amh_gam_arw_fin_fbf_mao_ukr_mly_jpn_tml_kor_ita_lat_bam_ger_ind_svk_hau_jav_cnt_lit_cic_grk_sod_mcd_rom_spa_ctl_qcu_scr_eng_cze_zul_anl_mol_mlt_swe_bat_bul_ven_guj_igb_sun_tha_amr_knd_dgb_swa_tur_hin_afr_aze_akn_vie_owc_yor_tsw_ses	0.469833512526312	1.10970657074406	0.269986687461913
559	sod_ger_bam_slo_tig_owc_aeg_prs_tur_azi_swa_bat_fbf_bos_swe_bsq_glc_heb_bem_mnd_alb_bul_cic_cze_lda_fre_fin_igb_swt_est_afr_gam_geo_ctl_nor_spa_scr_mlt_chh_arw_hun_akn_tag_hin_mao_jpn_tml_kor_pan_guj_dyu_rus_ind_lit_amh_jav_cnt_ben_dgb_dut_amr_mcd_grk_eng_rom_qcu_ukr_ita_lat_moo_anl_krd_sid_svk_sun_urd_xho_por_tsn_mly_tha_hau_knd_ses_tsw_uzb_pol_mol_aze_yor_vie_wly_ven_ewe_zul	-0.565797380400789	-1.35014690818873	0.180245631816799
560	chh_arw_akn_bul_heb_anl_owc_spa_aze_uzb_ses_tag_tsw_ben_rom_bsq_nor_aeg_xho_cnt_cze_bos_moo_mcd_bem_alb_hun_ven_dgb_est_afr_sod_geo_mol_lat_ger_dut_gam_wly_scr_fin_ewe_jav_pan_mao_jpn_tml_kor_pol_glc_fbf_por_bat_eng_amr_mly_mnd_urd_tsn_rus_tig_hin_grk_prs_guj_qcu_ukr_swe_fre_zul_amh_ita_mlt_slo_ind_krd_yor_lit_swa_sun_tha_hau_knd_lda_cic_tur_ctl_svk_azi_swt_vie_sid_bam_igb_dyu	0.342778032381603	0.80726989100045	0.421570862366983
561	amr_mcd_cic_ita_hau_amh_sid_ukr_uzb_azi_tsw_jav_lda_ben_arw_bsq_guj_sod_ses_cnt_dut_bos_ewe_rom_akn_por_est_yor_igb_hun_krd_owc_geo_glc_afr_grk_ctl_mlt_anl_mol_fin_ven_bat_fre_ind_jpn_tml_kor_alb_bul_xho_ger_mao_prs_gam_mly_mnd_swe_zul_pan_heb_svk_spa_pol_nor_qcu_eng_hin_lat_tsn_aeg_lit_wly_cze_tag_scr_fbf_urd_dyu_sun_tha_tig_knd_bem_swt_tur_slo_rus_aze_swa_vie_chh_moo_dgb_bam	0.151964886987589	0.357891474374608	0.721235535252327
562	amr_mcd_fbf_ben_anl_sod_gam_ger_azi_aze_tsw_jav_akn_alb_ukr_bsq_slo_amh_dyu_mnd_glc_lit_zul_pan_dgb_cze_hun_xho_ses_fin_lat_aeg_geo_grk_rus_svk_por_tig_hau_eng_est_moo_mly_bos_bat_jpn_knd_kor_hin_spa_igb_scr_mao_afr_mlt_ind_cnt_ctl_bam_krd_wly_fre_arw_swe_rom_qcu_ita_mol_guj_tsn_chh_dut_sid_nor_tag_urd_bem_prs_ven_sun_tha_heb_tml_lda_yor_uzb_bul_pol_tur_cic_vie_owc_swt_swa_ewe	0.156782064042656	0.369426767420602	0.712649479381301
563	gam_eng_bam_urd_heb_amr_tig_rus_azi_uzb_cic_sun_swa_fre_glc_bsq_nor_sid_ses_cnt_hin_lit_moo_spa_bem_grk_fin_ewe_ven_hun_bul_anl_geo_rom_dut_arw_ita_amh_wly_ctl_est_akn_mao_guj_bat_jpn_knd_kor_lat_slo_dyu_krd_jav_afr_chh_ind_mnd_mol_swt_por_mlt_mcd_ukr_ben_scr_qcu_swe_bos_pan_xho_sod_cze_hau_pol_mly_prs_tsw_ger_zul_tag_tha_owc_tml_fbf_dgb_tur_svk_alb_aze_yor_vie_aeg_tsn_igb_lda	-0.624225071315076	-1.4941150844845	0.138530828858333
564	wly_ctl_dyu_grk_mlt_amh_owc_svk_aze_azi_swt_mao_tsn_glc_fre_bsq_afr_heb_moo_mnd_lat_pan_bem_urd_lda_bul_fin_ewe_ses_est_spa_aeg_geo_ben_lit_pol_bos_anl_tig_alb_hun_xho_jav_slo_mly_jpn_knd_kor_arw_dut_dgb_eng_tag_krd_chh_bat_cnt_por_igb_rom_gam_rus_prs_hin_ger_qcu_mcd_swe_ita_zul_sod_guj_amr_scr_ind_cze_yor_nor_swa_sun_tha_hau_tml_akn_bam_uzb_ukr_mol_tur_cic_vie_sid_fbf_ven_tsw	-0.255525545141964	-0.604367010336946	0.547071269508261
565	wly_svk_lda_alb_sod_tig_amh_bul_azi_uzb_tsw_jav_ses_ctl_mol_bsq_glc_mlt_moo_cnt_grk_lit_akn_ger_bem_mcd_fin_swt_bam_hun_spa_hau_geo_eng_cze_bos_urd_amr_anl_dut_est_swa_ind_ben_tag_jpn_knd_kor_rus_rom_tsn_hin_bat_ita_sid_mly_mnd_guj_cic_swe_heb_por_fre_nor_ukr_qcu_afr_scr_slo_ewe_aeg_prs_owc_pol_sun_pan_yor_lat_ven_mao_tha_gam_tml_dyu_zul_tur_arw_krd_aze_xho_vie_chh_dgb_fbf_igb	-0.16204770211764	-0.382868437218732	0.702691006343517
566	hau_nor_ses_pol_heb_sod_owc_por_uzb_azi_swa_mly_lda_alb_prs_bsq_urd_anl_dgb_cnt_arw_ctl_igb_ben_dyu_bul_hun_bam_ven_fin_fre_wly_geo_bos_svk_krd_hin_amr_tig_spa_est_yor_sun_scr_jav_jpn_knd_kor_ita_eng_cic_glc_ind_ger_amh_bat_mnd_guj_akn_slo_chh_mcd_rus_pan_grk_qcu_lat_afr_ukr_moo_gam_lit_sid_mol_tag_swe_fbf_cze_swt_mao_tha_aeg_tml_bem_tsn_aze_rom_dut_tur_xho_vie_mlt_zul_ewe_tsw	-1.08417016020112	-2.65832829226969	0.00924540034575081
567	aeg_bul_tsw_rom_mlt_chh_sid_urd_azi_tur_moo_jav_dyu_mcd_mol_bsq_dut_amh_cic_cnt_spa_swe_xho_ben_fbf_lat_est_igb_bem_fin_arw_wly_geo_fre_grk_hin_pan_owc_hau_cze_hun_lda_sun_nor_mly_jpn_tml_kor_eng_rus_ven_ukr_ind_ctl_heb_tag_mnd_scr_bam_alb_amr_por_lit_prs_afr_qcu_guj_glc_slo_dgb_anl_svk_sod_pol_bat_bos_swt_ger_ewe_mao_tha_tig_knd_ses_tsn_aze_ita_krd_uzb_swa_vie_gam_zul_yor_akn	-0.138918534279326	-0.327619686322481	0.743935605018554
568	tig_lat_fbf_arw_anl_owc_gam_dut_uzb_aze_igb_ind_zul_cze_ita_bsq_ctl_mlt_tsw_mnd_rom_glc_tsn_guj_ven_mol_est_bem_dgb_hun_mcd_wly_geo_nor_ger_fre_bul_sid_chh_spa_fin_ewe_jav_bos_sun_jpn_tml_kor_eng_pol_akn_afr_mao_svk_amh_bat_cnt_lit_xho_pan_heb_urd_prs_ukr_hin_qcu_alb_krd_scr_dyu_aeg_ben_sod_rus_tag_por_lda_swe_moo_mly_tha_amr_knd_cic_yor_tur_grk_slo_azi_bam_vie_hau_ses_swa_swt	0.238654831976127	0.562216271403449	0.575321292548766
569	owc_pan_bem_dut_gam_amr_anl_glc_aze_uzb_tsw_mao_dgb_guj_slo_bsq_ctl_wly_ses_cnt_fre_lat_dyu_ukr_akn_svk_fin_yor_tsn_est_ben_heb_geo_rom_krd_alb_mol_mlt_chh_scr_hun_zul_jav_bul_mly_jpn_knd_kor_lit_arw_ven_grk_ind_urd_tig_sun_mnd_nor_xho_eng_sid_prs_cze_spa_ger_qcu_hin_ita_pol_cic_amh_mcd_aeg_bos_bat_por_lda_rus_fbf_tag_tha_sod_tml_igb_swa_tur_swe_afr_azi_moo_vie_hau_bam_ewe_swt	-0.405628806628461	-0.961691820289409	0.338698230833318
570	gam_glc_fbf_rom_wly_mlt_aeg_pan_aze_azi_cic_sun_dyu_spa_ita_bsq_por_amr_swt_cnt_ger_mol_moo_cze_swa_ben_est_zul_yor_hun_swe_hau_geo_bul_fre_pol_krd_tig_chh_rus_fin_tsn_mly_guj_bat_jpn_tml_kor_hin_prs_igb_eng_ind_svk_sid_mao_mnd_dut_akn_ctl_owc_urd_mcd_grk_lat_qcu_lit_bos_slo_xho_sod_ukr_heb_nor_tag_scr_bem_alb_ses_jav_tha_amh_knd_dgb_ven_uzb_arw_afr_tur_bam_vie_anl_lda_tsw_ewe	-0.61656037139471	-1.47487127302338	0.143624562409267
571	tig_alb_zul_pan_gam_anl_aeg_pol_aze_tur_cic_jav_fbf_glc_fre_bsq_rom_owc_ewe_mnd_afr_krd_ses_swe_ven_bul_hun_swt_yor_est_bos_hau_geo_eng_ger_lat_dut_sid_amh_prs_fin_tsn_sun_svk_tag_jpn_tml_kor_ukr_ctl_dgb_mol_bat_spa_chh_ind_cnt_grk_moo_nor_mlt_lit_scr_hin_rus_qcu_por_slo_cze_igb_heb_arw_wly_mcd_mly_urd_xho_guj_dyu_mao_tha_sod_knd_swa_bem_azi_ita_ben_uzb_tsw_vie_amr_lda_akn_bam	-0.905731865292216	-2.19640653128394	0.0305489425888079
572	amh_nor_zul_mcd_amr_owc_hau_lat_uzb_azi_xho_mao_swt_guj_grk_bsq_krd_sid_ewe_mnd_spa_ger_cic_fre_dyu_prs_est_bem_swa_fin_eng_wly_geo_ben_pan_bul_cze_tig_heb_hin_hun_fbf_tag_lit_ind_jpn_knd_kor_alb_rus_lda_rom_mly_slo_chh_bat_cnt_mol_ses_swe_sod_arw_ukr_urd_pol_qcu_ita_bos_glc_tsn_mlt_por_anl_afr_sun_scr_dgb_ctl_yor_jav_tha_gam_tml_bam_igb_tur_dut_svk_aze_akn_vie_aeg_moo_tsw_ven	0.00919166931985303	0.0216427263005719	0.982779318871809
573	amh_ita_fbf_mol_wly_heb_aeg_pol_tur_uzb_moo_sun_tsn_scr_guj_bsq_svk_sod_yor_cnt_prs_rom_igb_slo_xho_ukr_fin_tsw_cic_hun_afr_anl_geo_lat_fre_spa_alb_amr_gam_ctl_est_swa_ind_por_mao_jpn_knd_kor_rus_hin_bem_grk_jav_lit_owc_tag_mnd_dut_lda_bos_mlt_glc_eng_cze_bul_qcu_urd_swe_ben_dyu_tig_arw_hau_ger_bat_mcd_zul_pan_ven_mly_tha_sid_tml_dgb_ewe_aze_krd_nor_azi_swt_vie_chh_akn_ses_bam	-0.361910229405055	-0.857521843514171	0.393361027268701
574	heb_slo_moo_rom_aeg_owc_sod_arw_aze_tur_dyu_jav_tsn_mcd_bos_bsq_hin_amh_xho_cnt_eng_alb_lda_scr_fbf_lat_fin_akn_cic_est_grk_anl_geo_ukr_dut_por_spa_amr_mlt_fre_hun_ses_mao_ben_sun_jpn_tml_kor_glc_afr_swt_nor_tag_svk_wly_bat_mnd_bul_ewe_prs_sid_rus_ctl_ger_cze_qcu_swe_lit_krd_tsw_chh_guj_hau_mol_ind_pol_zul_urd_ven_mly_tha_tig_knd_bam_igb_uzb_ita_pan_azi_swa_vie_gam_yor_bem_dgb	-0.304863434091112	-0.722132472728169	0.47202491829371
575	gam_ger_ewe_lat_mlt_sod_heb_fre_aze_azi_swt_mao_tsn_arw_bul_bsq_alb_hau_igb_mnd_ben_lit_moo_swe_akn_rom_est_yor_tsw_fin_grk_chh_geo_eng_krd_scr_mcd_owc_anl_pan_hun_bam_sun_prs_jav_jpn_knd_kor_slo_por_zul_guj_tag_hin_amh_bat_cnt_glc_xho_ctl_sid_dut_pol_svk_cze_qcu_spa_rus_ukr_lda_wly_mol_amr_urd_ind_ita_cic_afr_ses_mly_tha_tig_tml_ven_fbf_uzb_nor_bos_tur_swa_vie_aeg_dgb_dyu_bem	-0.873355200669974	-2.11634821364889	0.0369860122408943
576	sod_bos_tsn_swe_amh_owc_tig_ita_tur_azi_moo_tag_tsw_lat_arw_bsq_rus_chh_lda_cnt_hin_eng_swt_nor_akn_grk_fin_xho_zul_est_pol_aeg_geo_mol_scr_fre_lit_anl_wly_ctl_hun_cic_ind_rom_jav_jpn_tml_kor_urd_bul_fbf_spa_bat_slo_gam_mly_mnd_krd_ewe_cze_mlt_pan_prs_guj_afr_qcu_ukr_ben_glc_ses_sid_ger_hau_mcd_sun_svk_bam_dut_swa_mao_tha_amr_knd_dyu_yor_uzb_alb_por_aze_bem_vie_heb_dgb_ven_igb	-0.4659832366888	-1.10859233675643	0.270464777395028
577	anl_mol_tsn_nor_gam_owc_sid_guj_aze_azi_swt_ind_ses_prs_mcd_bsq_lat_sod_swa_cnt_glc_rom_bam_scr_lda_pol_fin_akn_ewe_hun_fre_wly_geo_lit_dut_ben_ukr_amr_hau_eng_est_yor_tag_grk_mly_jpn_tml_kor_krd_svk_cic_ita_jav_afr_aeg_sun_mnd_slo_igb_rus_amh_bul_cze_pan_swe_qcu_ger_por_spa_ven_mlt_hin_heb_urd_bat_bos_bem_ctl_dyu_mao_tha_tig_knd_xho_moo_tur_alb_arw_uzb_zul_vie_chh_fbf_tsw_dgb	-0.00207375251422065	-0.00488331607472246	0.996114152827308
578	chh_lit_lda_urd_amh_sid_anl_ctl_tur_azi_swt_bat_akn_scr_spa_bsq_slo_mlt_zul_cnt_svk_dut_dyu_afr_ses_bos_hun_yor_moo_fin_ukr_owc_geo_lat_krd_rus_pol_wly_amr_glc_est_ven_jav_eng_tag_jpn_tml_kor_arw_cze_dgb_guj_ind_bul_tig_mao_mnd_nor_bam_ben_sod_mcd_prs_ita_swe_qcu_fre_por_grk_fbf_heb_pan_gam_mol_sun_alb_xho_rom_tsn_mly_tha_aeg_knd_cic_swa_aze_ger_hin_uzb_igb_vie_hau_ewe_bem_tsw	-0.560179891140998	-1.33456341128056	0.185277566908001
579	anl_urd_igb_fre_heb_amr_wly_lat_aze_uzb_swt_bat_bam_eng_krd_bsq_ukr_gam_zul_mnd_mcd_glc_ses_pol_lda_pan_hun_dgb_akn_est_prs_owc_geo_por_arw_ctl_nor_hau_sid_rus_fin_swa_jav_bos_tag_jpn_knd_kor_alb_ger_fbf_lit_sun_mol_chh_mly_cnt_dut_tsn_svk_tig_ita_swe_spa_slo_qcu_cze_afr_guj_tsw_aeg_ben_sod_rom_mao_grk_bem_hin_ven_ind_tha_amh_tml_ewe_dyu_azi_bul_scr_tur_cic_vie_mlt_moo_yor_xho	-0.17557742430786	-0.41452647830368	0.679443180943995
580	amr_ctl_tsn_por_sid_anl_mlt_bul_azi_aze_ewe_mao_dgb_pol_ben_bsq_rom_hau_akn_mnd_arw_fre_tsw_lat_cic_mcd_est_fbf_ven_hun_pan_aeg_geo_ger_svk_mol_alb_wly_heb_lit_fin_xho_bat_afr_tag_jpn_knd_kor_prs_hin_lda_spa_jav_bos_sod_sun_cnt_cze_bem_guj_owc_glc_dut_urd_swe_qcu_grk_ukr_eng_zul_amh_rus_gam_scr_ind_krd_swt_nor_ses_mly_tha_chh_tml_moo_igb_uzb_slo_ita_tur_dyu_vie_tig_swa_bam_yor	-1.53898136385324	-3.93187424719377	0.000162139907943088
581	amh_ger_xho_fre_sod_amr_wly_grk_aze_uzb_swt_sun_tsn_slo_rus_bsq_ukr_sid_tsw_cnt_svk_bul_akn_lat_ewe_spa_fin_dyu_ven_hun_mol_aeg_geo_mcd_alb_arw_urd_chh_mlt_dut_est_dgb_tag_afr_mly_jpn_knd_kor_pol_ita_moo_bos_mao_ctl_tig_bat_mnd_prs_cic_scr_owc_guj_pan_rom_ben_qcu_lit_por_hin_bem_heb_swe_gam_glc_ind_eng_bam_cze_zul_jav_tha_anl_tml_lda_swa_azi_nor_krd_tur_yor_vie_hau_fbf_ses_igb	-0.143675606440453	-0.338989288104903	0.735382030285025
582	sod_bos_xho_ukr_anl_amr_owc_ctl_azi_aze_ses_tag_yor_lit_cze_bsq_guj_sid_cic_mnd_prs_rus_swt_krd_fbf_slo_fin_bem_bam_hun_dut_gam_geo_ita_mcd_grk_bul_chh_mlt_afr_est_ewe_mao_eng_mly_jpn_knd_kor_svk_mol_swa_fre_ind_por_tig_sun_cnt_lat_igb_glc_amh_ben_swe_pan_ger_qcu_rom_spa_hin_moo_heb_urd_wly_arw_jav_pol_akn_nor_dgb_bat_tha_aeg_tml_tsw_tsn_uzb_scr_alb_tur_ven_vie_hau_zul_lda_dyu	-0.437714863581189	-1.04055086856053	0.300781665571707
583	sid_svk_lda_scr_wly_hau_amh_ita_aze_tur_bem_sun_fbf_ger_ukr_bsq_glc_heb_tsw_cnt_mol_guj_dyu_hin_tsn_krd_hun_yor_swt_fin_rom_aeg_geo_grk_arw_pol_prs_gam_sod_rus_est_igb_mao_fre_ind_jpn_tml_kor_alb_dut_akn_spa_jav_slo_anl_mly_mnd_cze_moo_por_amr_pan_lit_eng_urd_qcu_afr_swe_lat_ses_owc_bos_chh_mcd_tag_bul_ven_ctl_dgb_bat_tha_tig_knd_ewe_cic_azi_ben_nor_uzb_zul_vie_mlt_bam_swa_xho	-0.402947437332563	-0.956307348743738	0.341396304612476
584	owc_por_swa_spa_tig_amh_chh_krd_uzb_tur_bem_bat_moo_guj_alb_bsq_urd_anl_lda_cnt_rom_mol_tsn_bul_dyu_mcd_est_bam_ewe_hun_scr_sod_geo_lat_afr_ben_hin_sid_gam_lit_fin_xho_mao_ita_sun_jpn_tml_kor_prs_swe_akn_fre_tag_ger_hau_ind_mnd_pan_tsw_rus_wly_bos_dut_slo_arw_qcu_grk_cze_nor_yor_amr_ctl_heb_svk_jav_pol_cic_eng_fbf_mly_tha_mlt_knd_zul_dgb_aze_glc_ukr_azi_ven_vie_aeg_swt_ses_igb	-0.110690973508457	-0.260962163426089	0.794698687190426
585	wly_por_zul_guj_sid_hau_sod_pol_uzb_azi_fbf_bat_lda_rus_scr_bsq_ger_tig_akn_cnt_krd_mcd_dgb_ben_bam_spa_est_tsn_dyu_fin_arw_owc_geo_pan_fre_rom_urd_mlt_anl_ctl_hun_swt_ind_svk_sun_jpn_tml_kor_bos_glc_ven_hin_jav_slo_amh_mly_mnd_dut_bem_nor_gam_afr_swe_ukr_prs_qcu_lat_bul_alb_ewe_heb_lit_amr_cze_tag_grk_ses_mol_moo_mao_tha_aeg_knd_igb_xho_aze_ita_eng_tur_tsw_vie_chh_swa_yor_cic	-0.463080237939856	-1.10093326565313	0.273767053395549
586	anl_ben_tsw_bos_gam_aeg_amr_swe_azi_aze_yor_sun_fbf_krd_prs_bsq_urd_owc_cic_cnt_ctl_bul_lda_lit_ewe_eng_fin_xho_swa_hun_nor_heb_geo_guj_afr_rus_fre_tig_amh_pan_est_swt_mao_spa_tag_jpn_tml_kor_arw_cze_dgb_svk_ind_pol_hau_mly_mnd_mcd_bam_dut_sod_ger_ukr_grk_rom_qcu_hin_alb_slo_igb_wly_ita_chh_lat_bat_mol_bem_por_tsn_jav_tha_mlt_knd_dyu_zul_tur_scr_glc_uzb_ses_vie_sid_ven_akn_moo	-0.785603879981385	-1.89012760890951	0.0618550852182757
587	heb_pol_moo_ctl_wly_amr_aeg_afr_uzb_azi_cic_jav_fbf_rus_glc_bsq_pan_chh_xho_mnd_lit_nor_ven_rom_tsn_ben_est_zul_bem_fin_eng_gam_geo_mcd_por_slo_scr_mlt_sod_lat_hun_dgb_sun_grk_mao_jpn_tml_kor_urd_bul_ewe_bos_ind_swe_anl_tag_cnt_ger_bam_krd_owc_cze_ita_alb_prs_qcu_ukr_guj_arw_lda_sid_spa_amh_dut_mly_fre_igb_mol_akn_bat_tha_hau_knd_ses_tsw_aze_hin_svk_tur_swt_vie_tig_swa_dyu_yor	-0.245754815421145	-0.580499203952572	0.562982006870196
588	gam_scr_yor_nor_heb_tig_hau_eng_uzb_azi_moo_mly_xho_prs_lat_bsq_por_anl_bem_mnd_arw_ukr_fbf_slo_akn_ctl_hun_igb_ewe_est_rus_amr_geo_afr_svk_pan_fre_amh_sid_glc_fin_ses_tag_bos_ind_jpn_knd_kor_mcd_guj_ven_mol_mao_ben_sod_bat_cnt_rom_lda_hin_mlt_pol_ita_ger_krd_qcu_urd_swe_dut_dgb_wly_cze_chh_bul_sun_lit_tsn_alb_cic_jav_tha_owc_tml_dyu_swt_tur_grk_spa_aze_zul_vie_aeg_tsw_bam_swa	-0.858849804287245	-2.08438390611838	0.0398667750339119
589	chh_arw_fbf_grk_amr_tig_sid_hin_azi_uzb_xho_bat_igb_lit_ctl_bsq_krd_amh_lda_cnt_dut_ukr_zul_ben_ses_pan_fin_yor_tsw_hun_por_owc_geo_pol_rom_glc_lat_aeg_mlt_ger_est_akn_sun_slo_mao_jpn_tml_kor_guj_swe_swt_ita_mly_scr_wly_jav_mnd_mcd_bam_spa_hau_mol_bos_cze_prs_qcu_svk_nor_afr_dyu_anl_alb_sod_urd_tag_fre_cic_rus_moo_ind_tha_gam_knd_bem_tsn_tur_eng_bul_aze_swa_vie_heb_ewe_dgb_ven	0.396808587779183	0.938327055818474	0.350506919615207
590	amr_mcd_akn_urd_mlt_wly_tig_guj_uzb_aze_cic_ind_moo_rom_dut_bsq_grk_aeg_lda_mnd_prs_scr_igb_eng_tsw_lit_est_dgb_yor_fin_bul_hau_geo_ctl_svk_cze_nor_sod_owc_mol_hun_tsn_jav_arw_mly_jpn_tml_kor_fre_rus_swa_alb_bat_glc_gam_mao_cnt_pan_ewe_ita_anl_bos_ger_swe_ben_qcu_krd_por_ukr_xho_heb_afr_sid_slo_sun_spa_ses_hin_bam_tag_tha_amh_knd_dyu_zul_azi_pol_lat_tur_fbf_vie_chh_swt_bem_ven	-0.520214798179912	-1.23907606060057	0.218435374141823
591	tig_lat_moo_grk_wly_amr_sod_arw_azi_uzb_xho_ind_fbf_hin_svk_bsq_scr_aeg_ses_mnd_glc_por_swt_rus_bem_pol_hun_ven_tsw_fin_ctl_mlt_geo_ger_bul_mol_dut_sid_owc_mcd_est_tsn_mao_ben_bat_jpn_knd_kor_urd_ukr_bam_ita_mly_pan_gam_jav_cnt_spa_cic_afr_hau_lit_alb_swe_nor_qcu_rom_eng_krd_yor_chh_fre_amh_guj_tag_bos_swa_cze_akn_sun_tha_anl_tml_dgb_lda_tur_slo_prs_aze_dyu_vie_heb_zul_igb_ewe	-0.81563548881838	-1.96138522278083	0.0528249247230362
592	sod_guj_igb_glc_aeg_anl_heb_scr_azi_aze_swt_mao_zul_pol_cze_bsq_ukr_hau_dyu_mnd_dut_alb_fbf_ita_tsw_svk_est_ven_xho_hun_por_sid_geo_mol_krd_prs_arw_owc_tig_swe_fin_ses_tag_fre_bat_jpn_knd_kor_hin_ben_yor_slo_sun_bos_wly_ind_cnt_afr_moo_ger_mlt_mcd_rus_urd_eng_qcu_nor_ctl_grk_cic_amr_lit_gam_spa_jav_pan_dgb_lat_akn_mly_tha_chh_tml_bem_swa_uzb_bul_rom_tur_lda_vie_amh_ewe_bam_tsn	-0.250311830071309	-0.5912704158428	0.555773673602859
593	sod_mol_swa_lat_mlt_heb_gam_rom_uzb_azi_bem_sun_bam_nor_spa_bsq_bul_sid_moo_mnd_prs_lit_cic_guj_ses_swe_hun_dgb_tsw_fin_por_chh_geo_glc_ger_scr_ukr_owc_amr_slo_est_igb_mly_hin_ind_jpn_tml_kor_cze_urd_ven_bos_bat_ctl_wly_mao_cnt_arw_tsn_grk_aeg_svk_alb_pan_pol_qcu_mcd_fre_rus_zul_tig_ita_anl_eng_tag_dut_lda_krd_swt_jav_tha_hau_knd_dyu_ewe_aze_afr_ben_tur_akn_vie_amh_xho_yor_fbf	0.200915792506251	0.472347557970411	0.637785264253152
594	amh_ctl_moo_mcd_mlt_sod_sid_slo_uzb_azi_ewe_jav_yor_ita_lit_bsq_prs_tig_zul_cnt_bos_hin_dgb_grk_xho_glc_hun_ses_tsn_fin_eng_hau_geo_nor_rom_scr_guj_amr_chh_fre_est_bam_tag_pol_mly_jpn_tml_kor_krd_por_swa_mol_bat_pan_anl_sun_mnd_afr_igb_dut_heb_swe_urd_bul_spa_qcu_ukr_alb_svk_swt_gam_cze_owc_ger_mao_rus_lda_ben_akn_ind_tha_wly_knd_fbf_bem_tur_arw_lat_aze_dyu_vie_aeg_tsw_ven_cic	0.345169870417564	0.813084822330372	0.418246122084627
595	sid_afr_tsw_svk_owc_mlt_amr_pol_tur_azi_igb_jav_dyu_mcd_ger_bsq_por_heb_ven_mnd_grk_ctl_ses_mol_tsn_rom_hun_swt_akn_fin_lit_hau_geo_dut_bul_scr_guj_amh_aeg_bos_est_bam_bat_rus_mao_jpn_tml_kor_eng_ukr_xho_pan_sun_prs_wly_mly_cnt_slo_zul_ben_gam_alb_nor_fre_cze_qcu_urd_arw_lat_moo_chh_swe_sod_spa_ind_ita_cic_glc_bem_tag_tha_tig_knd_swa_lda_uzb_hin_krd_aze_ewe_vie_anl_dgb_yor_fbf	-0.994517681372387	-2.4180371062835	0.0175530562889316
596	wly_scr_yor_ukr_sid_amh_anl_cze_aze_tur_bam_jav_swa_ctl_slo_bsq_bul_gam_moo_cnt_eng_krd_ven_grk_tsw_ger_hun_ewe_zul_fin_lit_tig_geo_nor_spa_fre_alb_mlt_amr_urd_est_ses_ind_lat_mao_jpn_tml_kor_svk_rus_akn_pol_tag_glc_sod_sun_mnd_dut_bem_arw_heb_rom_hin_afr_mcd_qcu_swe_ita_guj_dyu_hau_prs_chh_mol_mly_ben_tsn_pan_igb_bat_tha_owc_knd_cic_lda_azi_bos_por_uzb_xho_vie_aeg_fbf_swt_dgb	0.0790245007192995	0.186233987502632	0.852666897920827
597	sid_urd_xho_slo_mlt_sod_owc_mcd_aze_uzb_yor_mly_bam_swe_spa_bsq_dut_amh_cic_cnt_fre_lit_swt_bul_dyu_eng_est_moo_zul_hun_pol_tig_geo_guj_por_alb_arw_amr_heb_lat_fin_fbf_sun_mol_ind_jpn_tml_kor_cze_glc_akn_grk_jav_ita_wly_mao_mnd_rom_tsn_hin_anl_ger_ben_scr_prs_qcu_svk_bos_nor_igb_chh_ctl_aeg_rus_tag_krd_bem_afr_lda_bat_tha_gam_knd_dgb_ewe_azi_ukr_pan_tur_ven_vie_hau_ses_swa_tsw	-0.00676788597485404	-0.015935187715054	0.987320234198222
598	tig_ben_igb_guj_aeg_owc_chh_por_aze_uzb_xho_mly_dgb_pol_nor_bsq_grk_wly_bam_cnt_slo_cze_lda_glc_akn_arw_hun_ses_bem_fin_fre_anl_geo_ctl_ita_afr_alb_sid_heb_dut_est_ewe_mao_krd_bat_jpn_knd_kor_bos_mcd_dyu_eng_sun_pan_gam_ind_mnd_ger_tsn_lat_amh_mol_swe_rom_hin_qcu_urd_svk_spa_swa_hau_scr_amr_bul_tag_prs_cic_lit_ven_jav_tha_sod_tml_swt_moo_tur_rus_ukr_azi_zul_vie_mlt_fbf_tsw_yor	0.0316580306385845	0.0745168561245451	0.940759179556825
599	sid_lit_igb_hin_mlt_tig_wly_swe_uzb_aze_akn_sun_ses_prs_ger_bsq_svk_sod_zul_mnd_lat_cze_bam_slo_ven_glc_hun_dyu_bem_est_mol_aeg_geo_dut_ita_alb_fre_owc_amr_spa_fin_lda_ind_scr_mao_jpn_tml_kor_por_pol_swa_mcd_bat_nor_heb_tag_cnt_urd_fbf_rus_gam_ukr_guj_krd_arw_qcu_pan_eng_bos_moo_chh_grk_anl_afr_jav_rom_dgb_ctl_yor_mly_tha_amh_knd_cic_tsw_tur_bul_ben_azi_tsn_vie_hau_xho_ewe_swt	-0.289621509036468	-0.686041285411898	0.494393858569606
600	sod_rom_dgb_fre_owc_tig_amh_arw_uzb_azi_lda_mao_fbf_slo_pan_bsq_prs_chh_moo_cnt_ctl_ben_xho_krd_ses_por_fin_akn_tsw_hun_alb_sid_geo_ukr_urd_hin_bos_wly_gam_lat_est_ewe_bat_scr_mly_jpn_knd_kor_guj_rus_cic_eng_ind_afr_amr_tag_mnd_mcd_bem_cze_heb_dut_ita_pol_lit_qcu_swe_spa_bul_dyu_aeg_glc_anl_mol_sun_ger_bam_svk_igb_jav_tha_mlt_tml_swt_ven_aze_grk_nor_tur_zul_vie_hau_swa_yor_tsn	0.976006965527134	2.34087547849953	0.0213753851289857
601	anl_mol_swa_nor_aeg_owc_sod_cze_aze_azi_bem_sun_tsn_eng_pan_bsq_mcd_hau_ven_mnd_lat_slo_zul_hin_yor_ctl_fin_fbf_ses_est_svk_sid_geo_ben_glc_ukr_ger_amr_heb_por_hun_dgb_jav_rus_mao_jpn_knd_kor_rom_scr_swt_spa_mly_krd_wly_bat_cnt_bos_cic_fre_chh_dut_lit_afr_swe_qcu_alb_grk_pol_lda_gam_urd_amh_guj_tag_prs_akn_arw_igb_ind_tha_mlt_tml_bam_ewe_tur_ita_bul_uzb_dyu_vie_tig_xho_tsw_moo	-0.468294853322375	-1.11329415558439	0.268451347317269
602	chh_glc_dgb_arw_amr_wly_sid_nor_azi_uzb_tsn_jav_igb_mcd_ger_bsq_bul_mlt_xho_cnt_slo_krd_bam_pan_cic_ben_hun_fbf_ewe_est_lat_aeg_geo_ita_prs_hin_bos_anl_tig_guj_fin_moo_mly_lit_sun_jpn_tml_kor_por_fre_ven_rom_bat_eng_hau_tag_mnd_mol_lda_afr_gam_rus_svk_urd_pol_qcu_grk_scr_ukr_swa_heb_swe_owc_alb_ind_spa_akn_dut_yor_mao_tha_sod_knd_ses_zul_tur_ctl_cze_aze_bem_vie_amh_tsw_dyu_swt	-0.19175041784436	-0.453111119099354	0.651524129957603
603	tig_grk_ewe_spa_aeg_heb_gam_ukr_tur_uzb_moo_mly_ses_pan_glc_bsq_eng_wly_yor_mnd_rus_pol_lda_nor_tsw_afr_fin_bam_tsn_hun_cze_owc_geo_swe_krd_mcd_scr_anl_sod_ita_est_fbf_mao_bul_ind_jpn_tml_kor_ben_ger_xho_dut_tag_lit_amh_sun_cnt_fre_akn_arw_chh_rom_ctl_lat_bos_qcu_slo_hin_guj_igb_amr_svk_hau_mol_jav_por_cic_urd_swt_bat_tha_sid_knd_bem_ven_aze_alb_prs_azi_swa_vie_mlt_zul_dgb_dyu	0.155972115907539	0.367539932566681	0.714051411258198
604	owc_swe_igb_pan_amr_tig_gam_svk_aze_tur_ven_bat_moo_glc_grk_bsq_mol_sid_dgb_cnt_afr_guj_xho_nor_yor_rus_hun_tsn_ewe_est_bul_chh_geo_lit_slo_krd_dut_hau_sod_prs_fin_swt_mly_rom_ind_jpn_tml_kor_arw_scr_cic_lat_sun_por_heb_jav_mnd_urd_fbf_spa_mlt_cze_pol_ukr_ctl_qcu_ger_fre_ita_zul_wly_eng_aeg_alb_mao_mcd_swa_hin_bem_tag_tha_amh_knd_lda_akn_uzb_ben_bos_azi_bam_vie_anl_dyu_ses_tsw	0.264765007644682	0.622636330459755	0.535047286251285
605	tig_bul_ewe_swe_sid_mlt_amh_mol_aze_tur_bem_jav_zul_mcd_ben_bsq_por_sod_bam_mnd_grk_pol_swa_ita_tsw_svk_est_akn_moo_hun_scr_hau_geo_dut_spa_nor_pan_amr_gam_rom_fin_cic_sun_cze_bat_jpn_knd_kor_lat_lit_fbf_bos_tag_afr_aeg_mly_cnt_guj_tsn_glc_chh_ukr_slo_alb_arw_qcu_eng_rus_hin_ven_wly_fre_heb_ctl_mao_ger_ses_prs_swt_ind_tha_owc_tml_yor_igb_azi_krd_urd_uzb_xho_vie_anl_lda_dyu_dgb	-0.267458106945689	-0.633795414433071	0.527770102782744
606	sod_rus_ewe_mcd_amh_owc_hau_lat_azi_uzb_bem_jav_igb_pan_alb_bsq_ita_anl_moo_mnd_bos_glc_zul_spa_tsn_guj_est_akn_bam_fin_ukr_gam_geo_bul_arw_fre_cze_mlt_amr_rom_hun_swa_ind_por_bat_jpn_knd_kor_nor_svk_dyu_grk_tag_afr_heb_sun_cnt_slo_tsw_mol_sid_krd_dut_hin_eng_qcu_ger_swe_ben_ven_chh_lit_wly_prs_mly_scr_xho_pol_ses_mao_tha_aeg_tml_yor_swt_aze_ctl_urd_tur_lda_vie_tig_cic_fbf_dgb	-0.594098081395492	-1.41617236932429	0.160065701788632
607	sid_krd_igb_spa_wly_heb_hau_lit_uzb_azi_ewe_mly_tsn_swe_hin_bsq_ita_sod_swa_mnd_rom_svk_zul_slo_moo_alb_fin_xho_bem_hun_glc_owc_geo_pan_mcd_afr_arw_chh_mlt_prs_est_swt_bat_lat_ind_jpn_knd_kor_pol_ger_yor_nor_tag_ukr_amh_mao_cnt_ctl_ven_bos_tig_dut_eng_rus_urd_qcu_por_scr_ben_ses_gam_mol_amr_guj_jav_fre_dyu_cze_lda_sun_tha_anl_tml_fbf_akn_aze_bul_grk_tur_cic_vie_aeg_tsw_dgb_bam	-0.725599017637767	-1.74175494345709	0.084857702640051
608	anl_urd_cic_hin_mlt_amr_owc_por_azi_uzb_swa_mao_igb_dut_fre_bsq_ctl_tig_dgb_mnd_ita_alb_ewe_scr_yor_swe_fin_akn_lda_est_bul_amh_geo_krd_rus_ben_mol_wly_sid_lit_hun_bem_bat_afr_ind_jpn_knd_kor_bos_rom_zul_nor_sun_lat_sod_tag_cnt_guj_moo_ger_gam_mcd_prs_slo_eng_qcu_grk_spa_svk_tsn_chh_pan_aeg_arw_mly_ukr_dyu_glc_swt_jav_tha_hau_tml_fbf_bam_aze_cze_pol_tur_ses_vie_heb_ven_xho_tsw	-0.167294965564736	-0.395012115568089	0.693738481802635
609	owc_arw_ewe_bul_amh_hau_gam_ita_aze_tur_swa_bat_bem_mcd_pan_bsq_afr_chh_dgb_mnd_grk_ger_cic_rom_akn_krd_hun_tsw_zul_est_hin_aeg_geo_por_urd_fre_alb_sod_heb_lit_fin_bam_mao_cze_tag_jpn_tml_kor_svk_glc_ven_guj_jav_dut_amr_sun_cnt_bos_tsn_lat_anl_ukr_slo_pol_spa_qcu_ben_prs_scr_swt_mlt_ctl_tig_swe_mly_mol_lda_rus_dyu_ind_tha_sid_knd_xho_yor_azi_nor_eng_uzb_moo_vie_wly_ses_igb_fbf	0.173968239778947	0.409980364252835	0.682763234258564
610	amh_dut_akn_ukr_amr_gam_chh_pol_tur_azi_dgb_mly_dyu_alb_ctl_bsq_fre_sid_igb_mnd_pan_rus_ses_bul_xho_urd_hun_moo_lda_est_lit_hau_geo_slo_ben_spa_krd_sod_aeg_mol_fin_ven_bat_svk_sun_jpn_knd_kor_mcd_ger_zul_por_ind_afr_owc_mao_cnt_nor_swa_hin_tig_cze_arw_bos_rom_qcu_prs_lat_eng_bem_anl_glc_wly_grk_jav_swe_tsw_guj_yor_tag_tha_mlt_tml_ewe_swt_aze_ita_scr_uzb_fbf_vie_heb_bam_cic_tsn	-0.500880578484817	-1.19176303975256	0.236386544840395
611	owc_arw_dgb_prs_sod_amr_hau_hin_azi_aze_zul_mao_ewe_spa_por_bsq_mol_amh_ven_cnt_afr_ben_ses_ita_xho_dut_est_akn_yor_fin_rus_aeg_geo_slo_cze_mcd_svk_sid_tig_krd_hun_swa_jav_guj_tag_jpn_knd_kor_alb_urd_bem_eng_sun_fre_mlt_bat_mnd_swe_dyu_ctl_heb_scr_pan_nor_bul_qcu_lat_rom_glc_lda_gam_bos_chh_pol_ind_lit_cic_grk_fbf_mly_tha_wly_tml_igb_tsn_tur_ukr_ger_uzb_moo_vie_anl_bam_tsw_swt	-0.500625959480687	-1.19196214884375	0.236308841710453
612	gam_urd_lda_mcd_amh_wly_chh_hin_aze_uzb_cic_ind_ven_afr_prs_bsq_alb_sid_bem_mnd_por_lit_dgb_mol_moo_cze_hun_ewe_yor_est_pol_owc_geo_bos_guj_bul_glc_tig_hau_pan_fin_swt_bat_ita_mao_jpn_knd_kor_scr_ctl_dyu_grk_sun_ger_sod_tag_cnt_ben_swa_svk_heb_krd_fre_spa_lat_qcu_arw_dut_nor_zul_anl_slo_amr_eng_mly_swe_xho_rus_igb_jav_tha_mlt_tml_bam_tsn_tur_rom_ukr_azi_tsw_vie_aeg_ses_fbf_akn	0.298015488294381	0.704963785814229	0.482594611706711
613	heb_cze_lda_guj_wly_gam_sid_spa_aze_uzb_cic_sun_xho_por_mol_bsq_ita_sod_igb_cnt_grk_swe_swa_ger_ses_lat_fin_tsn_zul_est_eng_mlt_geo_afr_krd_pol_pan_aeg_amr_bul_hun_dyu_mly_prs_tag_jpn_tml_kor_ctl_slo_ven_mcd_jav_svk_owc_bat_mnd_ukr_fbf_rus_tig_nor_fre_bos_urd_qcu_alb_arw_dut_moo_chh_scr_amh_rom_ind_lit_ewe_hin_bam_mao_tha_anl_knd_akn_yor_azi_ben_glc_tur_tsw_vie_hau_bem_dgb_swt	-1.04678711634672	-2.55759120700979	0.0121573608606406
614	tig_mol_dgb_fre_wly_heb_gam_por_uzb_aze_xho_mly_akn_slo_cze_bsq_rom_hau_cic_mnd_swe_ukr_tsw_lat_tsn_bos_est_fbf_lda_fin_rus_amh_geo_dut_hin_guj_alb_mlt_sod_scr_hun_dyu_jav_arw_mao_jpn_tml_kor_mcd_bul_bam_ger_ind_prs_aeg_tag_cnt_afr_ses_krd_sid_svk_urd_eng_ita_qcu_nor_glc_grk_zul_owc_pol_amr_lit_bat_ben_swt_spa_ven_sun_tha_anl_knd_moo_igb_tur_ctl_pan_azi_ewe_vie_chh_bem_yor_swa	0.519476653885062	1.22619265506848	0.223221909577612
615	chh_svk_ewe_fre_gam_mlt_tig_rom_uzb_tur_akn_sun_ses_lat_ita_bsq_bos_sid_dgb_mnd_rus_afr_bem_bul_cic_urd_est_lda_dyu_fin_dut_hau_geo_ben_slo_pan_krd_sod_owc_pol_hun_igb_bat_prs_mao_jpn_knd_kor_guj_lit_xho_scr_jav_eng_amh_ind_cnt_por_tsn_mcd_anl_arw_nor_cze_spa_qcu_ger_swe_ctl_ven_amr_hin_aeg_mol_tag_glc_bam_grk_yor_mly_tha_wly_tml_fbf_moo_aze_ukr_alb_azi_zul_vie_heb_tsw_swt_swa	0.105089238629505	0.248208938762786	0.804519995476239
616	hau_bul_bam_rus_amh_tig_owc_cze_azi_tur_ewe_tag_dgb_nor_svk_bsq_eng_wly_fbf_mnd_bos_swe_igb_grk_yor_pan_hun_swt_ses_fin_pol_gam_geo_ger_ukr_guj_ita_sid_aeg_prs_est_cic_sun_slo_bat_jpn_knd_kor_mol_spa_dyu_por_jav_alb_anl_mao_cnt_hin_ven_lat_amr_fre_rom_krd_afr_qcu_dut_arw_lit_xho_sod_mcd_mlt_scr_mly_ctl_bem_glc_swa_ind_tha_heb_tml_lda_zul_aze_ben_urd_uzb_tsw_vie_chh_akn_moo_tsn	-0.170073248539478	-0.400953827576739	0.689373832264505
617	mlt_bul_swa_grk_hau_anl_sid_cze_tur_uzb_dyu_sun_swt_rus_ger_bsq_svk_amr_ven_cnt_scr_lat_lda_ctl_ewe_rom_hun_bam_bem_est_mol_amh_geo_hin_alb_glc_arw_tig_aeg_krd_fin_cic_ind_pol_tag_jpn_knd_kor_nor_guj_tsn_eng_mao_por_sod_bat_mnd_dut_dgb_ukr_owc_urd_ita_prs_lit_qcu_swe_ben_afr_tsw_wly_fre_gam_slo_jav_spa_ses_bos_zul_mly_tha_chh_tml_xho_fbf_azi_mcd_pan_aze_igb_vie_heb_moo_yor_akn	-1.2017550714078	-2.9739269407322	0.00374470624993897
618	sid_grk_yor_svk_anl_tig_heb_arw_aze_tur_dgb_bat_igb_hin_alb_bsq_guj_aeg_lda_cnt_ctl_ger_bam_bos_ses_por_hun_tsn_akn_fin_ukr_chh_geo_cze_rom_prs_afr_mlt_gam_mcd_est_swa_mao_nor_ind_jpn_tml_kor_spa_swe_moo_rus_tag_pol_sod_sun_mnd_ita_ven_dut_hau_fre_eng_urd_glc_qcu_bul_pan_ben_ewe_amr_lat_amh_slo_mly_lit_tsw_mol_cic_jav_tha_wly_knd_zul_dyu_azi_scr_krd_uzb_xho_vie_owc_swt_fbf_bem	0.418479902607493	0.987079648324455	0.32616474400063
619	sid_lat_lda_por_sod_owc_chh_dut_tur_uzb_swa_tag_zul_hin_krd_bsq_fre_amh_ewe_mnd_mol_ukr_tsw_bos_moo_pol_fin_fbf_xho_est_eng_amr_geo_grk_ctl_prs_glc_wly_hau_alb_hun_bam_ind_cze_jav_jpn_knd_kor_guj_arw_igb_swe_mao_svk_mlt_bat_cnt_ger_akn_mcd_gam_nor_scr_rom_ben_qcu_bul_ita_urd_bem_anl_rus_heb_slo_mly_pan_cic_lit_ses_sun_tha_aeg_tml_ven_tsn_aze_afr_spa_azi_dgb_vie_tig_dyu_swt_yor	0.319948000967917	0.755497224905202	0.451859925130031
620	amh_nor_ven_urd_anl_hau_sod_rus_aze_azi_ewe_jav_tsn_ita_ctl_bsq_lit_aeg_cic_cnt_lat_cze_igb_mol_lda_arw_est_xho_akn_hun_por_tig_geo_pan_guj_ben_grk_owc_gam_rom_fin_dgb_ind_scr_mao_jpn_tml_kor_hin_dut_bem_glc_mly_bos_amr_sun_mnd_alb_bam_svk_chh_krd_slo_eng_pol_qcu_mcd_swe_spa_fbf_mlt_fre_heb_ger_bat_afr_zul_bul_swa_tag_tha_wly_knd_swt_yor_tur_ukr_prs_uzb_ses_vie_sid_dyu_moo_tsw	0.156681065960029	0.368726584399795	0.713169605587508
621	chh_guj_dyu_afr_mlt_hau_sid_ger_azi_tur_akn_mly_ses_slo_krd_bsq_arw_gam_yor_cnt_ctl_ita_tsw_pol_xho_fre_fin_cic_moo_est_rus_tig_geo_nor_mol_hin_bul_heb_anl_scr_hun_swa_mao_bos_sun_jpn_knd_kor_spa_swe_dgb_por_bat_lit_wly_tag_mnd_alb_lda_ukr_sod_rom_cze_glc_urd_qcu_lat_dut_svk_bem_aeg_prs_amr_grk_ind_pan_ewe_eng_tsn_jav_tha_amh_tml_igb_fbf_uzb_mcd_ben_aze_ven_vie_owc_zul_bam_swt	0.342073842370197	0.806491988146733	0.422016827062801
622	gam_nor_igb_ctl_tig_chh_owc_pan_tur_azi_dgb_bat_tsn_spa_rom_bsq_ger_amh_fbf_mnd_ita_ben_swt_ukr_ses_cze_hun_lda_xho_fin_arw_aeg_geo_bul_rus_mcd_guj_mlt_sod_por_est_bem_sun_scr_mly_jpn_knd_kor_lit_swe_zul_alb_mao_svk_heb_tag_cnt_eng_akn_prs_sid_bos_hin_fre_dut_qcu_glc_afr_pol_ewe_hau_urd_amr_slo_jav_krd_dyu_grk_tsw_ind_tha_wly_tml_swa_yor_uzb_lat_mol_aze_bam_vie_anl_ven_moo_cic	0.31986119255153	0.753974570459623	0.452769278092588
623	amh_lit_ven_pan_heb_chh_sid_mcd_azi_aze_lda_ind_ewe_cze_rom_bsq_bul_gam_ses_mnd_pol_scr_bam_ctl_moo_spa_fin_fbf_tsw_hun_fre_anl_geo_ben_grk_bos_ukr_aeg_wly_guj_est_dgb_mao_krd_tag_jpn_tml_kor_urd_glc_xho_eng_sun_por_owc_jav_cnt_ger_igb_dut_mlt_ita_prs_lat_afr_qcu_arw_alb_nor_dyu_hau_swe_amr_rus_mly_hin_swa_slo_bem_bat_tha_sod_knd_zul_tsn_tur_mol_svk_uzb_swt_vie_tig_yor_akn_cic	-0.277113530534247	-0.656382721973818	0.513198738108912
624	chh_slo_dyu_svk_anl_owc_sod_ben_uzb_aze_swa_mao_xho_rus_bos_bsq_scr_mlt_zul_mnd_mcd_hin_tsn_fre_akn_guj_est_ses_cic_hun_urd_amr_geo_lit_cze_swe_rom_wly_sid_por_fin_lda_jav_mol_ind_jpn_knd_kor_nor_eng_bem_krd_tag_glc_heb_bat_cnt_afr_swt_lat_amh_spa_prs_pol_pan_qcu_ukr_alb_ger_igb_hau_grk_gam_bul_sun_dut_yor_ita_dgb_mly_tha_aeg_tml_tsw_ven_tur_ctl_arw_azi_fbf_vie_tig_ewe_moo_bam	-0.416554471473449	-0.989679503221077	0.324898757197331
625	amr_bul_bam_alb_sod_hau_gam_ita_uzb_azi_ses_jav_dyu_scr_grk_bsq_cze_owc_ven_cnt_dut_ctl_lda_fre_ewe_lit_hun_swa_tsw_est_pan_wly_geo_ben_nor_spa_lat_aeg_sid_rom_fin_moo_mly_guj_ind_jpn_knd_kor_pol_glc_yor_afr_tag_swe_mlt_bat_mnd_krd_xho_por_tig_mol_arw_eng_svk_qcu_urd_bos_ukr_bem_heb_slo_amh_hin_sun_prs_fbf_mcd_swt_mao_tha_anl_tml_zul_cic_tur_ger_rus_aze_tsn_vie_chh_akn_igb_dgb	-0.483379807298056	-1.15002785445659	0.253081090063327
626	gam_arw_ewe_rom_amh_tig_sid_slo_uzb_aze_igb_jav_swt_lat_eng_bsq_ger_sod_tsw_cnt_bul_glc_moo_guj_xho_prs_hun_ses_fbf_fin_rus_aeg_geo_pol_mol_dut_urd_wly_heb_mcd_est_dyu_mao_swe_mly_jpn_knd_kor_pan_spa_bam_cze_ind_grk_mlt_sun_mnd_ita_swa_svk_anl_krd_lit_ben_hin_qcu_alb_bos_por_tsn_chh_fre_amr_nor_tag_scr_yor_ctl_lda_bat_tha_hau_tml_ven_bem_tur_afr_ukr_azi_dgb_vie_owc_zul_akn_cic	-0.00526026940411347	-0.0124057712606277	0.990128454866946
627	owc_lat_ven_eng_tig_sid_wly_pan_azi_tur_igb_sun_dyu_por_ctl_bsq_rus_hau_bam_cnt_ben_ukr_swa_swe_fbf_dut_fin_akn_moo_est_afr_amr_geo_prs_scr_spa_cze_anl_gam_krd_hun_dgb_mao_svk_bat_jpn_tml_kor_grk_nor_bem_slo_mly_ita_sod_ind_mnd_lit_cic_guj_chh_alb_bos_fre_mcd_qcu_hin_bul_glc_tsw_mlt_urd_aeg_rom_tag_pol_yor_ger_tsn_jav_tha_amh_knd_xho_ses_aze_mol_arw_uzb_swt_vie_heb_zul_ewe_lda	-0.430704068201023	-1.02310310276164	0.308913058936271
628	aeg_nor_dyu_cze_amh_tig_gam_mcd_aze_azi_zul_ind_bam_eng_ctl_bsq_urd_anl_swa_cnt_bul_mol_lda_alb_tsw_por_fin_ewe_xho_hun_krd_sod_geo_rom_dut_fre_afr_hau_owc_swe_est_dgb_jav_pol_bat_jpn_tml_kor_bos_lit_ses_lat_tag_svk_chh_mly_mnd_slo_ven_ben_mlt_glc_grk_rus_guj_qcu_ukr_prs_ger_akn_amr_scr_sid_pan_mao_spa_tsn_hin_fbf_sun_tha_wly_knd_bem_swt_tur_ita_arw_uzb_moo_vie_heb_yor_cic_igb	-0.489937706540113	-1.16842087655485	0.24562350616465
629	anl_grk_swt_ita_gam_owc_wly_bul_azi_tur_dgb_ind_akn_arw_cze_bsq_hin_amr_igb_cnt_bos_guj_ewe_mcd_tsw_scr_fin_fbf_zul_est_slo_heb_geo_mol_svk_spa_eng_chh_hau_nor_hun_cic_sun_lat_mly_jpn_tml_kor_pan_swe_bem_prs_mao_ukr_sid_jav_mnd_rom_moo_rus_tig_pol_urd_alb_ben_qcu_krd_afr_ger_ses_mlt_lit_sod_ctl_bat_por_bam_glc_swa_tag_tha_aeg_knd_lda_xho_aze_dut_fre_uzb_yor_vie_amh_dyu_ven_tsn	-0.545124294444758	-1.29772737652267	0.197590622948093
630	hau_slo_yor_ctl_amh_anl_mlt_prs_aze_azi_bam_tag_dyu_rus_bos_bsq_fre_owc_ven_cnt_nor_svk_ses_hin_moo_swe_hun_swa_zul_est_alb_sid_geo_eng_lit_ben_lat_wly_gam_pol_fin_lda_jav_por_ind_jpn_tml_kor_dut_ita_tsw_guj_bat_afr_heb_mao_mnd_ukr_fbf_arw_amr_krd_ger_urd_mol_qcu_mcd_glc_grk_cic_tig_spa_sod_bul_sun_pan_akn_rom_tsn_mly_tha_chh_knd_ewe_bem_uzb_scr_cze_tur_igb_vie_aeg_dgb_xho_swt	-0.331773306787527	-0.786660053105467	0.433480912951047
631	sod_eng_tsn_ctl_aeg_anl_heb_mcd_tur_aze_igb_bat_dgb_arw_bul_bsq_pan_amh_bam_cnt_ukr_afr_zul_hin_xho_pol_est_swa_tsw_hun_mol_sid_geo_slo_ger_krd_prs_chh_gam_fre_fin_ven_sun_lit_jav_jpn_tml_kor_lat_rus_yor_grk_mly_nor_hau_ind_mnd_ita_cic_alb_wly_swe_glc_scr_ben_qcu_dut_cze_spa_ewe_mlt_urd_tig_bos_tag_por_fbf_rom_ses_mao_tha_owc_knd_lda_swt_uzb_guj_svk_azi_akn_vie_amr_bem_dyu_moo	-0.422516211677938	-1.00251207087337	0.318697667272138
632	heb_alb_tsn_pol_owc_tig_anl_urd_azi_aze_xho_mly_bam_mcd_lit_bsq_spa_sid_yor_mnd_ger_svk_dyu_dut_zul_ben_fin_tsw_cic_est_ukr_amr_geo_lat_bul_bos_eng_sod_chh_fre_hun_lda_mao_swe_sun_jpn_tml_kor_arw_grk_swa_pan_bat_slo_gam_ind_cnt_scr_moo_ita_hau_rom_ctl_rus_guj_qcu_prs_mol_afr_swt_amh_por_aeg_hin_tag_nor_ses_cze_dgb_jav_tha_wly_knd_akn_ewe_tur_krd_glc_uzb_igb_vie_mlt_bem_ven_fbf	0.417860007779348	0.983962530745608	0.327686898776748
633	heb_ukr_tsn_fre_tig_sid_aeg_pan_tur_uzb_ven_sun_cic_guj_mol_bsq_spa_hau_xho_mnd_eng_bos_bam_mcd_dgb_hin_fin_lda_swa_hun_slo_sod_geo_arw_ctl_rus_grk_amr_chh_svk_est_zul_mao_afr_tag_jpn_tml_kor_lat_nor_akn_bul_jav_krd_mlt_bat_cnt_scr_fbf_prs_gam_cze_rom_swe_glc_qcu_alb_por_dut_ewe_owc_pol_amh_lit_mly_urd_dyu_ger_swt_ind_tha_wly_knd_ses_yor_aze_ita_ben_azi_bem_vie_anl_moo_igb_tsw	-0.641077659636949	-1.53378780008733	0.128476880644594
634	chh_por_tsw_ukr_mlt_amr_aeg_lat_aze_uzb_akn_mly_igb_swe_pol_bsq_mol_wly_dgb_mnd_lit_svk_ewe_krd_swt_mcd_fin_zul_tsn_hun_scr_gam_geo_slo_cze_dut_rus_owc_sid_prs_est_bem_sun_spa_mao_jpn_knd_kor_glc_grk_yor_bos_ind_rom_anl_jav_cnt_ctl_ven_bul_heb_afr_fre_nor_urd_qcu_arw_eng_ben_moo_hau_ger_amh_guj_tag_hin_swa_pan_lda_bat_tha_tig_tml_bam_ses_tur_ita_alb_azi_fbf_vie_sod_xho_cic_dyu	0.473769751596161	1.11756680029594	0.266630793266029
635	owc_svk_zul_arw_anl_sod_wly_krd_tur_aze_xho_mly_cic_nor_spa_bsq_slo_mlt_moo_mnd_fre_por_bem_grk_ewe_glc_hun_tsw_dgb_fin_mol_amh_geo_swe_ukr_rom_ben_tig_chh_ctl_est_swa_ind_lit_jav_jpn_tml_kor_bos_scr_akn_rus_mao_ger_gam_tag_cnt_urd_yor_mcd_aeg_pol_alb_prs_dut_qcu_bul_guj_eng_lda_amr_ita_heb_afr_sun_hin_swt_pan_tsn_bat_tha_hau_knd_bam_ses_azi_lat_cze_uzb_ven_vie_sid_dyu_fbf_igb	0.898027905303151	2.15230402578955	0.0339624568056424
636	amh_swe_swt_dut_heb_sid_anl_lat_tur_uzb_yor_mao_xho_alb_hin_bsq_rom_owc_igb_cnt_grk_bos_tsn_spa_fbf_ita_hun_moo_lda_est_ctl_hau_geo_arw_fre_por_svk_chh_gam_rus_fin_bem_bat_nor_jav_jpn_knd_kor_scr_eng_ses_pan_mly_afr_mlt_tag_mnd_urd_dyu_ukr_tig_ger_glc_slo_prs_qcu_guj_mcd_cze_ven_wly_krd_amr_pol_sun_mol_zul_ben_dgb_ind_tha_aeg_tml_swa_tsw_azi_bul_lit_aze_bam_vie_sod_ewe_cic_akn	0.0359662305690825	0.0846194078629536	0.932745862230185
637	tig_arw_zul_mcd_gam_hau_aeg_grk_uzb_azi_ewe_mly_fbf_ben_spa_bsq_glc_heb_xho_mnd_slo_bul_cic_ger_igb_urd_fin_bem_tsw_hun_cze_anl_geo_pan_dut_bos_mol_owc_mlt_ukr_est_ven_sun_pol_jav_jpn_tml_kor_ita_lit_dgb_rom_bat_por_amr_tag_cnt_scr_akn_ctl_sod_lat_afr_eng_alb_qcu_fre_svk_nor_yor_amh_guj_sid_hin_ind_swe_bam_rus_lda_mao_tha_chh_knd_tsn_dyu_aze_prs_krd_tur_swa_vie_wly_moo_swt_ses	-0.701897326845875	-1.68077693485025	0.0961620797429447
638	sod_glc_igb_ukr_aeg_heb_anl_slo_tur_uzb_dgb_mao_swt_mcd_nor_bsq_ben_chh_fbf_cnt_grk_prs_ses_mol_yor_lat_est_moo_tsn_fin_pan_sid_geo_rom_ita_krd_hin_gam_wly_eng_hun_swa_jav_arw_mly_jpn_knd_kor_ger_guj_tsw_pol_tag_spa_owc_ind_mnd_scr_bam_ctl_amh_por_swe_urd_svk_qcu_afr_cze_bul_ewe_amr_alb_hau_fre_bat_dut_lda_bos_bem_sun_tha_tig_tml_zul_akn_aze_lit_rus_azi_xho_vie_mlt_cic_ven_dyu	0.140590982893343	0.330732263211673	0.74159070671832
639	wly_rom_igb_spa_gam_aeg_owc_afr_aze_uzb_lda_sun_tsn_ita_arw_bsq_slo_anl_dyu_mnd_cze_guj_yor_alb_dgb_ger_hun_akn_ses_fin_lat_heb_geo_glc_bos_scr_prs_sod_amr_swe_est_moo_bat_pan_mly_jpn_tml_kor_lit_dut_fbf_mol_mao_svk_tig_jav_cnt_grk_swa_urd_mlt_por_hin_pol_mcd_qcu_eng_bul_rus_bam_chh_fre_hau_nor_ind_ben_xho_ctl_ven_tag_tha_amh_knd_tsw_ewe_azi_krd_ukr_tur_zul_vie_sid_swt_bem_cic	-1.37708619423421	-3.46161662691708	0.000812923259785843
640	amr_pan_bem_eng_gam_sid_mlt_dut_tur_aze_xho_mao_igb_mol_ukr_bsq_ger_heb_ven_mnd_bul_bos_dgb_prs_ewe_slo_fin_moo_swt_est_afr_amh_geo_hin_ben_alb_urd_owc_chh_fre_hun_ses_sun_lit_tag_jpn_knd_kor_krd_rus_yor_nor_mly_lat_sod_bat_cnt_grk_tsn_spa_wly_guj_cze_mcd_rom_qcu_por_pol_scr_zul_anl_swe_aeg_arw_ind_ctl_cic_svk_bam_jav_tha_hau_tml_fbf_swa_uzb_ita_glc_azi_lda_vie_tig_dyu_tsw_akn	0.200692531045864	0.472391060574733	0.637754334754589
641	anl_urd_zul_ukr_sod_gam_sid_ctl_tur_azi_dyu_jav_dgb_hin_nor_bsq_rom_mlt_moo_mnd_afr_slo_fbf_mol_yor_pan_est_lda_akn_hun_eng_heb_geo_alb_rus_fre_dut_hau_amr_ita_fin_xho_tag_svk_mao_jpn_knd_kor_lit_cze_swa_bul_ind_krd_chh_mly_cnt_glc_bam_ben_wly_bos_mcd_scr_arw_qcu_swe_grk_guj_cic_aeg_ger_tig_spa_sun_prs_tsw_por_bem_bat_tha_owc_tml_tsn_ewe_aze_pol_lat_uzb_ven_vie_amh_igb_swt_ses	-0.632454103209774	-1.51147438178601	0.134058253749811
642	hau_lat_akn_mol_aeg_mlt_heb_ctl_aze_azi_dgb_mly_cic_ita_ukr_bsq_ben_sod_tsw_cnt_bul_cze_lda_scr_bam_ger_hun_ven_xho_est_prs_amh_geo_spa_krd_arw_eng_gam_owc_grk_fin_moo_jav_guj_ind_jpn_knd_kor_slo_lit_fbf_pan_sun_dut_amr_bat_mnd_nor_tsn_rom_tig_urd_fre_afr_mcd_qcu_swe_alb_bos_swa_anl_rus_sid_glc_mao_pol_igb_por_zul_tag_tha_chh_tml_ewe_ses_uzb_hin_svk_tur_dyu_vie_wly_bem_swt_yor	0.0342357530655186	0.0805395496235845	0.935981208146529
643	wly_scr_igb_rus_sod_amh_sid_lit_uzb_aze_zul_bat_lda_arw_mol_bsq_fre_mlt_ven_mnd_bul_swe_xho_pan_swa_afr_hun_cic_bem_fin_nor_heb_geo_ctl_ukr_hin_spa_aeg_gam_slo_est_fbf_tag_ger_jav_jpn_knd_kor_pol_cze_moo_urd_mao_alb_hau_ind_cnt_ita_dgb_grk_amr_eng_dut_rom_ben_qcu_por_lat_svk_ses_tig_glc_anl_krd_mly_bos_yor_guj_akn_sun_tha_owc_tml_tsw_bam_tur_mcd_prs_azi_ewe_vie_chh_tsn_swt_dyu	0.436340039024897	1.02918689030995	0.306061145382244
644	wly_dut_ses_eng_hau_tig_mlt_spa_azi_tur_lda_mao_cic_swe_por_bsq_guj_amr_dgb_cnt_rom_mol_bem_hin_dyu_ger_est_swt_zul_hun_fre_amh_geo_pol_ben_nor_lat_sod_sid_grk_fin_ewe_mly_bos_bat_jpn_tml_kor_krd_arw_bam_cze_jav_glc_owc_sun_mnd_svk_xho_ukr_chh_bul_mcd_ctl_pan_qcu_urd_rus_lit_igb_heb_slo_aeg_scr_tag_prs_swa_afr_moo_ind_tha_anl_knd_yor_fbf_aze_ita_alb_uzb_tsw_vie_gam_ven_akn_tsn	-0.199614811383414	-0.470785643707853	0.638896178877123
645	heb_krd_cic_nor_owc_sid_amh_ita_aze_tur_fbf_bat_xho_mcd_dut_bsq_scr_aeg_swa_mnd_mol_bos_ses_afr_moo_alb_hun_lda_yor_est_slo_hau_geo_lat_eng_glc_pol_wly_sod_swe_fin_igb_jav_pan_sun_jpn_tml_kor_por_fre_dyu_spa_ind_ukr_amr_mly_cnt_ben_tsw_ger_chh_bul_prs_guj_hin_qcu_lit_cze_grk_swt_gam_arw_anl_rus_mao_rom_bam_svk_akn_tag_tha_mlt_knd_tsn_zul_uzb_ctl_urd_azi_ven_vie_tig_ewe_bem_dgb	-0.60671236942936	-1.44945591925371	0.150574142540741
646	owc_lit_akn_dut_gam_chh_sid_mol_azi_tur_bam_tag_moo_rus_cze_bsq_eng_mlt_tsw_mnd_rom_ita_ven_guj_ewe_ukr_est_xho_bem_hun_por_aeg_geo_urd_swe_bul_nor_heb_hau_slo_fin_cic_bat_afr_jav_jpn_tml_kor_fre_alb_swa_grk_mao_hin_wly_mly_cnt_pol_fbf_ctl_tig_mcd_scr_krd_ger_qcu_glc_bos_prs_dyu_sod_ben_amr_spa_sun_arw_swt_svk_igb_ind_tha_anl_knd_zul_lda_uzb_lat_pan_aze_ses_vie_amh_tsn_dgb_yor	-0.808156463669318	-1.94644192252896	0.0546198169574831
647	owc_glc_xho_urd_wly_tig_anl_swe_azi_uzb_dyu_tag_yor_rus_bul_bsq_pan_amh_swt_mnd_ben_bos_swa_slo_cic_ita_fin_tsw_moo_hun_mol_amr_geo_rom_scr_krd_mcd_gam_heb_fre_est_tsn_jav_lat_bat_jpn_knd_kor_alb_nor_ewe_ger_mly_eng_mlt_ind_cnt_grk_ses_ukr_aeg_svk_hin_guj_dut_qcu_arw_lit_afr_zul_chh_pol_sid_spa_sun_por_fbf_ctl_ven_mao_tha_hau_tml_igb_dgb_aze_cze_prs_tur_akn_vie_sod_bem_bam_lda	-0.67516399430952	-1.61975407980033	0.108671347056078
648	chh_afr_ven_fre_hau_owc_amr_prs_aze_azi_ewe_jav_xho_mol_mcd_bsq_grk_sid_tsw_mnd_rom_lit_swa_ben_bam_ctl_est_dgb_swt_hun_lat_wly_geo_pan_dut_nor_svk_sod_gam_swe_fin_tsn_bat_hin_ind_jpn_tml_kor_guj_eng_fbf_ukr_tag_urd_aeg_mly_cnt_por_dyu_alb_anl_scr_ger_rus_glc_qcu_bos_krd_spa_lda_heb_cze_tig_bul_mao_arw_akn_pol_igb_sun_tha_mlt_knd_bem_zul_tur_slo_ita_uzb_cic_vie_amh_ses_yor_moo	0.329617218415867	0.776653984517249	0.439333839982436
649	amr_rom_swa_eng_anl_chh_tig_krd_tur_uzb_dgb_bat_akn_ukr_afr_bsq_bul_wly_bam_mnd_slo_dut_tsw_por_tsn_lat_est_fbf_zul_fin_arw_hau_geo_swe_glc_lit_rus_gam_mlt_pan_hun_cic_ind_mcd_mly_jpn_knd_kor_hin_urd_moo_svk_mao_cze_amh_tag_cnt_grk_yor_nor_sid_pol_scr_prs_ger_qcu_mol_spa_bos_bem_sod_ctl_owc_alb_sun_guj_lda_fre_swt_jav_tha_aeg_tml_ven_ses_azi_ben_ita_aze_igb_vie_heb_ewe_dyu_xho	-0.732744772410782	-1.75767339151215	0.0820935555972533
650	tig_bul_dyu_swe_sod_heb_hau_cze_tur_azi_tsn_mly_tsw_lat_grk_bsq_prs_owc_moo_cnt_svk_glc_bam_hin_ewe_pan_hun_xho_swa_fin_ctl_aeg_geo_mol_lit_slo_dut_mlt_wly_ita_est_ses_jav_fre_bat_jpn_tml_kor_urd_ben_fbf_rus_tag_mcd_chh_sun_mnd_rom_yor_nor_anl_spa_guj_arw_scr_qcu_pol_por_eng_bem_amh_ger_sid_bos_ind_afr_lda_krd_zul_mao_tha_amr_knd_akn_igb_uzb_ukr_alb_aze_swt_vie_gam_dgb_cic_ven	-0.670794944786111	-1.60581251735358	0.111705509599584
651	amr_scr_dgb_lat_mlt_sid_gam_cze_tur_azi_tsn_bat_ewe_alb_slo_bsq_hin_aeg_swt_mnd_eng_svk_yor_urd_fbf_nor_hun_bam_akn_fin_ben_anl_geo_bos_guj_swe_mcd_heb_tig_ctl_est_bem_ind_mol_mly_jpn_knd_kor_afr_dut_igb_glc_jav_grk_wly_tag_cnt_spa_moo_arw_sod_rus_pan_por_lit_qcu_prs_pol_krd_lda_amh_ita_chh_ukr_sun_rom_xho_ger_swa_mao_tha_owc_tml_zul_tsw_uzb_fre_bul_aze_ven_vie_hau_ses_dyu_cic	-0.73884252290628	-1.77622013831427	0.0789670522916915
652	mlt_cze_dyu_eng_tig_hau_aeg_scr_aze_uzb_swt_sun_tsw_ukr_bos_bsq_pol_sod_tsn_cnt_por_ben_bam_arw_yor_alb_hun_zul_bem_fin_nor_anl_geo_urd_ger_ita_hin_gam_wly_grk_est_cic_ind_rom_bat_jpn_knd_kor_pan_swe_ewe_lit_mly_spa_sid_jav_mnd_prs_fbf_krd_amh_svk_guj_ctl_dut_qcu_mol_lat_glc_akn_amr_mcd_chh_bul_tag_afr_swa_rus_igb_mao_tha_owc_tml_xho_lda_tur_slo_fre_azi_moo_vie_heb_dgb_ven_ses	-0.00806376179824929	-0.0190178098236868	0.984867639952919
653	mlt_bos_yor_lit_sod_wly_sid_swe_azi_uzb_swt_mao_lda_bul_grk_bsq_guj_amr_xho_cnt_scr_lat_swa_rom_moo_krd_hun_igb_ewe_fin_nor_heb_geo_ger_cze_svk_ben_aeg_amh_mcd_est_zul_mly_alb_tag_jpn_tml_kor_pan_ctl_ses_fre_jav_eng_chh_sun_mnd_por_dgb_arw_owc_ukr_hin_glc_slo_qcu_prs_pol_urd_tsn_tig_spa_hau_ita_bat_afr_akn_rus_bam_ind_tha_anl_knd_cic_bem_aze_mol_dut_tur_fbf_vie_gam_ven_tsw_dyu	-0.344513336518887	-0.81663438206275	0.416224362444823
654	aeg_urd_bam_prs_heb_sod_hau_afr_tur_uzb_yor_tag_ewe_hin_ukr_bsq_ben_wly_tsw_mnd_lit_alb_cic_ctl_ven_ita_est_tsn_bem_fin_mcd_gam_geo_dut_krd_swe_rus_amr_mlt_guj_hun_lda_mao_slo_mly_jpn_tml_kor_svk_spa_moo_pol_ind_scr_amh_bat_cnt_glc_akn_lat_owc_fre_bul_pan_nor_qcu_por_ger_arw_dgb_tig_cze_chh_mol_sun_rom_fbf_eng_igb_jav_tha_anl_knd_ses_xho_azi_grk_bos_aze_zul_vie_sid_swa_dyu_swt	-0.333645301536508	-0.789729011420016	0.431694986635611
655	owc_ger_bam_mol_heb_chh_hau_krd_uzb_aze_swa_mly_lda_cze_bos_bsq_afr_sod_tsn_mnd_por_prs_bem_ben_zul_ita_fin_ses_dyu_est_swe_gam_geo_svk_glc_mcd_eng_wly_anl_arw_hun_akn_sun_lat_bat_jpn_tml_kor_spa_rom_fbf_ctl_tag_nor_sid_ind_cnt_alb_xho_urd_mlt_slo_lit_grk_dut_qcu_hin_ukr_rus_igb_amr_pol_tig_guj_mao_fre_swt_scr_cic_jav_tha_aeg_knd_yor_ewe_azi_bul_pan_tur_dgb_vie_amh_moo_tsw_ven	0.541599651567108	1.27873152833827	0.204173398744874
656	owc_grk_bem_guj_amh_heb_anl_rom_tur_azi_tsw_tag_bam_spa_cze_bsq_krd_gam_swa_mnd_hin_rus_akn_ger_fbf_prs_est_dyu_ewe_fin_fre_wly_geo_lat_ita_glc_slo_sid_amr_scr_hun_yor_sun_nor_mao_jpn_knd_kor_bos_afr_tsn_ctl_ind_bul_mlt_bat_cnt_pan_cic_mcd_chh_por_swe_ben_dut_qcu_ukr_pol_urd_ven_sod_svk_aeg_lit_mly_mol_swt_arw_ses_jav_tha_hau_tml_dgb_zul_aze_alb_eng_uzb_lda_vie_tig_moo_igb_xho	0.197045313046798	0.463500433404255	0.644088650151445
657	owc_rus_akn_ukr_anl_heb_chh_guj_tur_azi_xho_ind_dyu_ger_prs_bsq_hin_aeg_zul_cnt_mcd_fre_swa_bos_bem_arw_fin_cic_yor_hun_svk_sid_geo_lit_glc_alb_bul_gam_hau_ben_est_ses_tag_nor_mao_jpn_knd_kor_spa_cze_swt_ctl_sun_mol_amh_jav_mnd_lat_fbf_urd_wly_slo_grk_eng_pan_qcu_ita_dut_por_lda_amr_pol_sod_krd_mly_scr_igb_rom_moo_bat_tha_mlt_tml_tsw_ewe_aze_afr_swe_uzb_bam_vie_tig_dgb_ven_tsn	0.325720864218109	0.767840593884619	0.444527114933329
658	heb_lit_yor_ger_sid_hau_anl_mol_aze_uzb_cic_jav_lda_dut_swe_bsq_urd_owc_ses_cnt_svk_prs_igb_guj_dyu_ctl_est_fbf_dgb_fin_pan_chh_geo_krd_scr_eng_bos_sod_mlt_cze_hun_akn_sun_hin_tag_jpn_knd_kor_glc_fre_tsw_bul_mly_rom_amh_mao_mnd_alb_ewe_rus_amr_ita_por_lat_ukr_qcu_afr_arw_ben_moo_tig_grk_gam_mcd_bat_nor_zul_pol_ven_ind_tha_aeg_tml_bam_tsn_azi_slo_spa_tur_swt_vie_wly_bem_swa_xho	-0.548511070906061	-1.30715140638526	0.194384005938336
659	aeg_ben_akn_ger_heb_amr_owc_hin_aze_uzb_swt_tag_bam_swe_grk_bsq_arw_hau_xho_mnd_pan_bul_lda_lit_moo_bos_hun_ewe_swa_est_prs_sod_geo_guj_mcd_dut_fre_amh_sid_eng_fin_yor_ind_nor_bat_jpn_tml_kor_ita_pol_zul_rus_mao_mol_anl_mly_cnt_ctl_dgb_afr_wly_rom_ukr_glc_cze_qcu_spa_svk_lat_ses_mlt_scr_chh_krd_jav_por_tsn_alb_igb_sun_tha_tig_knd_tsw_ven_azi_slo_urd_tur_cic_vie_gam_fbf_bem_dyu	-0.200531241248614	-0.473653768553652	0.636856853612212
660	amh_pan_swt_swe_wly_heb_amr_eng_azi_uzb_cic_mly_tsn_krd_rom_bsq_ger_gam_lda_cnt_mcd_ctl_ven_urd_fbf_nor_fin_ewe_yor_hun_afr_chh_geo_glc_svk_grk_lat_aeg_owc_rus_est_bem_jav_hin_bat_jpn_knd_kor_guj_lit_bam_alb_mao_ukr_hau_tag_mnd_dut_swa_slo_sid_arw_por_prs_ita_qcu_spa_cze_pol_xho_anl_ben_sod_mol_sun_bos_akn_fre_dyu_ind_tha_mlt_tml_tsw_moo_aze_bul_scr_tur_ses_vie_tig_dgb_igb_zul	-0.382324833327292	-0.906636258618638	0.366942290334759
661	hau_ger_swa_svk_sod_wly_anl_krd_tur_aze_ewe_bat_tsn_mol_pan_bsq_grk_owc_akn_cnt_slo_swe_xho_ukr_dyu_dut_hun_ses_zul_est_bos_chh_geo_cze_rus_hin_eng_tig_aeg_bul_fin_cic_ind_scr_jav_jpn_tml_kor_ben_ita_bem_arw_mao_ctl_mlt_sun_mnd_rom_igb_urd_amh_afr_lat_pol_mcd_qcu_por_fre_guj_dgb_heb_glc_gam_spa_mly_alb_swt_prs_tsw_tag_tha_amr_knd_fbf_yor_uzb_lit_nor_azi_moo_vie_sid_ven_bam_lda	-0.533945795357703	-1.26934380559419	0.207485852862428
662	aeg_lat_ewe_eng_sid_mlt_chh_rom_uzb_aze_bam_jav_moo_prs_spa_bsq_urd_hau_cic_mnd_mcd_por_xho_grk_tsn_bul_hun_dyu_bem_est_dut_amr_geo_fre_afr_krd_swe_gam_tig_mol_fin_yor_mly_ctl_mao_jpn_knd_kor_glc_scr_tsw_arw_bat_guj_anl_sun_cnt_bos_zul_cze_heb_ger_rus_pan_alb_qcu_nor_slo_pol_swt_wly_ita_owc_svk_ind_ukr_lda_hin_swa_tag_tha_sod_tml_ven_ses_tur_ben_lit_azi_akn_vie_amh_dgb_igb_fbf	-0.400157948250627	-0.948091600183629	0.345539949699876
663	heb_rom_zul_hin_chh_wly_sid_mcd_uzb_tur_ses_ind_yor_ben_grk_bsq_arw_amr_tsw_mnd_prs_cze_swt_ctl_swa_swe_fin_cic_bam_hun_slo_aeg_geo_pol_scr_glc_mol_sod_amh_ger_est_ven_mao_rus_tag_jpn_tml_kor_ita_spa_tsn_svk_mly_ukr_hau_jav_cnt_por_xho_bos_anl_guj_krd_lat_eng_qcu_urd_afr_fre_fbf_gam_lit_tig_dut_bat_nor_dyu_pan_bem_sun_tha_mlt_knd_ewe_dgb_aze_bul_alb_azi_igb_vie_owc_akn_lda_moo	-0.3929487166625	-0.933192297977655	0.353137205612554
664	sid_arw_lda_fre_aeg_tig_amh_guj_azi_tur_cic_ind_dyu_afr_hin_bsq_prs_chh_bem_mnd_slo_mol_ven_svk_akn_lit_est_tsn_swt_hun_eng_hau_geo_krd_cze_bul_rom_owc_amr_spa_fin_tsw_jav_bos_bat_jpn_knd_kor_pol_rus_ewe_glc_sun_ger_heb_mly_cnt_mcd_moo_alb_mlt_por_swe_lat_nor_qcu_urd_scr_ita_igb_wly_grk_gam_ctl_mao_ben_fbf_pan_zul_tag_tha_anl_tml_bam_yor_uzb_ukr_dut_aze_ses_vie_sod_dgb_xho_swa	-0.115051654337961	-0.271009356720388	0.786984439849426
665	wly_urd_igb_fre_hau_owc_gam_rom_azi_aze_dyu_bat_fbf_prs_alb_bsq_por_chh_yor_cnt_rus_ukr_lda_lat_bam_glc_est_ses_tsw_hun_nor_mlt_geo_lit_eng_ctl_grk_aeg_sid_mcd_fin_tsn_tag_pol_mly_jpn_knd_kor_krd_spa_xho_arw_ind_scr_amh_jav_mnd_svk_cic_ben_tig_hin_bos_guj_slo_qcu_cze_afr_dut_bem_anl_mol_heb_swe_mao_bul_zul_pan_ven_sun_tha_amr_tml_swt_akn_uzb_ger_ita_tur_swa_vie_sod_moo_dgb_ewe	0.0983054921866262	0.231692164883387	0.81728615024736
666	amh_ita_xho_nor_aeg_amr_hau_glc_uzb_aze_swt_mao_akn_prs_scr_bsq_lit_owc_bem_mnd_por_rom_tsw_bos_yor_ctl_est_swa_lda_hun_ben_tig_geo_ukr_krd_slo_rus_mlt_sod_ger_fin_zul_tag_mol_bat_jpn_tml_kor_guj_alb_ses_grk_ind_arw_gam_mly_cnt_bul_cic_swe_anl_dut_svk_mcd_afr_qcu_lat_pol_pan_ewe_heb_spa_wly_cze_sun_eng_moo_urd_dyu_jav_tha_sid_knd_tsn_igb_tur_hin_fre_azi_dgb_vie_chh_bam_fbf_ven	0.554713011835093	1.31079492597569	0.193154719466926
667	sid_rus_moo_guj_gam_aeg_sod_slo_azi_aze_zul_mao_tsn_glc_ctl_bsq_grk_owc_xho_mnd_eng_hin_akn_ukr_bam_pol_fin_lda_swt_est_afr_chh_geo_arw_spa_bul_nor_hau_mlt_swe_hun_ses_mly_por_bat_jpn_tml_kor_urd_lat_swa_bos_ind_rom_wly_jav_cnt_mcd_fbf_fre_heb_krd_cze_prs_ben_qcu_alb_svk_ger_yor_anl_scr_amr_mol_sun_dut_dyu_pan_bem_tag_tha_amh_knd_ven_tsw_uzb_ita_lit_tur_ewe_vie_tig_igb_cic_dgb	0.239091587200063	0.563686801481796	0.574324034171005
668	wly_pol_dyu_nor_chh_amh_mlt_guj_aze_uzb_ewe_tag_bam_grk_urd_bsq_afr_sod_dgb_mnd_lat_cze_bem_fre_akn_bos_fin_lda_fbf_est_lit_aeg_geo_krd_rus_prs_eng_gam_amr_bul_hun_swt_mao_ita_bat_jpn_tml_kor_rom_scr_moo_svk_mly_slo_owc_jav_cnt_ben_yor_dut_hau_mcd_arw_por_mol_qcu_alb_spa_ger_tsw_heb_ukr_anl_swe_ind_hin_zul_glc_ses_sun_tha_sid_knd_igb_ven_azi_pan_ctl_tur_swa_vie_tig_tsn_cic_xho	-0.062136612905158	-0.1465361963049	0.883815297548607
669	chh_scr_cic_cze_tig_hau_heb_pol_uzb_tur_tsw_mly_dyu_bos_arw_bsq_ukr_mlt_yor_cnt_dut_rus_ewe_ger_swa_guj_fin_igb_akn_est_prs_amh_geo_lit_fre_ctl_slo_sid_gam_hin_hun_tsn_tag_spa_mao_jpn_knd_kor_swe_alb_xho_pan_ind_ita_amr_sun_mnd_svk_dgb_lat_owc_mol_eng_afr_grk_qcu_glc_por_urd_ses_aeg_krd_wly_bul_bat_nor_lda_ben_ven_jav_tha_sod_tml_swt_bem_azi_rom_mcd_aze_zul_vie_anl_fbf_bam_moo	0.00916699519701055	0.0215888829104631	0.982822154236693
670	anl_alb_igb_ben_amr_wly_mlt_spa_uzb_aze_bam_ind_swt_pan_hin_bsq_rus_tig_xho_mnd_swe_bul_dyu_por_tsn_ger_fin_ven_tsw_est_rom_gam_geo_arw_bos_urd_ctl_amh_owc_pol_hun_moo_jav_lit_mly_jpn_tml_kor_mol_svk_dgb_guj_sun_fre_sod_tag_cnt_ita_cic_glc_hau_grk_cze_nor_lat_qcu_slo_dut_krd_fbf_sid_scr_heb_mcd_mao_prs_akn_eng_lda_bat_tha_chh_knd_bem_zul_tur_afr_ukr_azi_swa_vie_aeg_ses_yor_ewe	-0.042461808122829	-0.100156615838315	0.920435582689837
671	owc_rom_fbf_ita_tig_amh_sid_scr_azi_tur_swt_bat_igb_ben_glc_bsq_bul_heb_zul_cnt_fre_pan_akn_por_moo_prs_fin_xho_tsw_est_mcd_chh_geo_rus_ctl_mol_hin_hau_sod_lat_hun_swa_sun_svk_jav_jpn_tml_kor_ukr_slo_bam_krd_tag_pol_amr_mao_mnd_afr_dyu_nor_mlt_eng_urd_grk_lit_qcu_dut_bos_spa_ven_gam_ger_wly_alb_ind_arw_tsn_guj_ses_mly_tha_anl_knd_lda_bem_aze_cze_swe_uzb_yor_vie_aeg_cic_dgb_ewe	-0.769797212785308	-1.85261903947928	0.0671085819659637
672	mlt_glc_yor_rus_heb_anl_sod_ukr_tur_aze_ses_tag_bam_mcd_krd_bsq_guj_owc_dgb_mnd_pan_bul_moo_spa_ewe_svk_hun_dyu_swa_fin_dut_aeg_geo_mol_ctl_ita_cze_amr_gam_arw_est_bem_mao_slo_jav_jpn_knd_kor_rom_scr_cic_pol_sun_bos_chh_ind_cnt_grk_ven_urd_sid_lit_eng_ben_por_qcu_ger_swe_fre_swt_hau_prs_wly_hin_bat_nor_fbf_afr_xho_mly_tha_amh_tml_tsw_lda_uzb_alb_lat_azi_tsn_vie_tig_zul_akn_igb	-0.524516358950782	-1.25001174488289	0.214431632188238
673	amh_arw_igb_ger_hau_mlt_wly_slo_aze_uzb_bem_ind_akn_rom_ita_bsq_scr_gam_xho_mnd_hin_ben_ewe_mol_fbf_swe_hun_tsn_dyu_fin_nor_anl_geo_pol_grk_cze_guj_tig_aeg_por_est_swt_mao_rus_sun_jpn_knd_kor_ctl_prs_tsw_fre_jav_bul_owc_bat_cnt_bos_dgb_lat_chh_spa_mcd_eng_pan_qcu_ukr_lit_alb_swa_heb_krd_sid_afr_tag_glc_lda_urd_yor_mly_tha_amr_tml_bam_moo_tur_svk_dut_azi_cic_vie_sod_zul_ven_ses	-0.236763266039224	-0.559378779475356	0.577247920326146
674	amr_grk_ses_hin_aeg_anl_gam_ben_azi_uzb_tsn_tag_ewe_urd_mcd_bsq_pol_mlt_xho_mnd_guj_lat_cic_ita_dgb_por_fin_akn_lda_est_dut_wly_geo_scr_slo_rom_lit_sod_heb_swe_hun_igb_mao_pan_ind_jpn_tml_kor_bos_afr_zul_krd_sun_ger_hau_mly_cnt_mol_moo_spa_owc_ukr_fre_ctl_svk_qcu_prs_nor_bul_ven_tig_rus_amh_eng_bat_arw_swt_cze_dyu_jav_tha_chh_knd_fbf_tsw_aze_alb_glc_tur_yor_vie_sid_bem_bam_swa	-0.28806519818405	-0.681036425833354	0.497540689356452
675	sid_rus_ses_grk_gam_sod_aeg_svk_tur_azi_lda_jav_akn_cze_hin_bsq_ben_chh_dgb_mnd_mol_dut_bem_ger_yor_glc_fin_zul_tsn_est_prs_tig_geo_rom_ukr_krd_arw_mlt_wly_bul_hun_moo_sun_lat_ind_jpn_knd_kor_pol_lit_tsw_spa_mao_mcd_owc_tag_cnt_nor_dyu_pan_heb_por_slo_alb_guj_qcu_bos_fre_ita_ven_hau_swe_anl_scr_mly_urd_xho_eng_swt_bat_tha_amr_tml_swa_fbf_aze_ctl_afr_uzb_ewe_vie_amh_igb_cic_bam	-0.204241523547393	-0.482083164810703	0.630879499679319
676	owc_glc_xho_scr_heb_wly_mlt_fre_tur_aze_zul_tag_ewe_mcd_prs_bsq_rom_tig_tsw_mnd_ita_lat_dgb_slo_fbf_afr_hun_swa_bem_fin_arw_sid_geo_alb_grk_pan_guj_amr_aeg_eng_est_tsn_bat_svk_sun_jpn_knd_kor_bos_lit_dyu_spa_ind_ger_amh_mao_cnt_cze_swt_por_gam_bul_dut_ben_hin_qcu_swe_ctl_ukr_moo_sod_rus_hau_krd_mly_mol_akn_urd_yor_jav_tha_anl_tml_igb_bam_azi_pol_nor_uzb_cic_vie_chh_lda_ses_ven	-0.324765738806317	-0.769026227627044	0.443826416932214
677	amr_afr_bam_alb_sid_wly_sod_eng_tur_uzb_ewe_tag_bem_pol_ben_bsq_svk_tig_tsw_mnd_bul_hin_tsn_urd_fbf_swe_fin_dgb_swa_est_ukr_mlt_geo_pan_ita_ger_guj_hau_aeg_krd_hun_dyu_bat_fre_jav_jpn_tml_kor_spa_mol_ven_lit_mly_nor_chh_ind_cnt_dut_ses_grk_owc_scr_rom_glc_arw_qcu_prs_bos_rus_cic_anl_slo_gam_mcd_sun_cze_zul_lat_swt_mao_tha_amh_knd_akn_igb_azi_por_ctl_aze_lda_vie_heb_yor_xho_moo	-0.0637277459798037	-0.150361081815404	0.880805379651597
678	mlt_rus_swa_dut_owc_amh_wly_por_azi_uzb_bam_sun_tsn_afr_lat_bsq_ben_heb_ewe_cnt_fre_ger_igb_ita_bem_pan_hun_moo_lda_est_hin_sod_geo_spa_svk_bos_urd_gam_amr_arw_fin_zul_ind_prs_jav_jpn_knd_kor_cze_eng_tsw_guj_tag_krd_chh_mao_mnd_rom_fbf_slo_hau_swe_mol_glc_scr_qcu_pol_nor_ukr_akn_aeg_grk_sid_mcd_mly_bul_xho_lit_dyu_bat_tha_anl_tml_ses_ven_tur_alb_ctl_aze_dgb_vie_tig_swt_cic_yor	-0.756215242279681	-1.81398372116354	0.0729049751238651
679	chh_grk_yor_scr_heb_gam_anl_pan_tur_azi_ses_tag_xho_ctl_guj_bsq_swe_hau_dgb_cnt_arw_ger_zul_lat_igb_rom_hun_moo_bam_fin_ukr_amr_geo_bos_svk_nor_krd_mlt_amh_glc_est_fbf_sun_urd_ind_jpn_knd_kor_ita_ben_tsw_mol_mly_prs_aeg_mao_mnd_hin_swt_cze_tig_fre_dut_eng_spa_qcu_afr_alb_pol_lda_owc_mcd_sod_lit_jav_rus_ewe_slo_dyu_bat_tha_wly_tml_ven_akn_aze_bul_por_uzb_swa_vie_sid_tsn_bem_cic	0.23756239479806	0.559455569674898	0.577195739936236
680	hau_ger_tsn_lit_amh_tig_chh_slo_uzb_tur_bam_jav_ven_alb_dut_bsq_guj_anl_dyu_cnt_fre_afr_yor_ukr_swt_prs_est_dgb_moo_hun_spa_aeg_geo_bos_swe_svk_cze_sid_gam_por_fin_ses_ind_pan_mly_jpn_knd_kor_bul_hin_swa_arw_sun_grk_owc_bat_mnd_rus_akn_lat_amr_mol_pol_eng_scr_qcu_mcd_krd_glc_zul_heb_ita_wly_rom_mao_nor_tsw_ben_xho_tag_tha_mlt_tml_lda_igb_azi_ctl_urd_aze_fbf_vie_sod_ewe_bem_cic	-0.338796559263936	-0.802874140240786	0.424094596546955
681	tig_alb_tsn_ita_owc_gam_anl_dut_uzb_azi_yor_sun_akn_por_urd_bsq_rus_amh_bam_cnt_cze_grk_ses_lit_moo_mol_est_swa_cic_hun_prs_mlt_geo_swe_bul_pan_ger_heb_amr_bos_fin_ewe_tag_rom_mao_jpn_knd_kor_ben_afr_swt_lat_mly_svk_wly_jav_mnd_pol_xho_glc_chh_nor_fre_scr_krd_qcu_ctl_spa_arw_tsw_hau_mcd_sod_ukr_bat_slo_dyu_hin_fbf_ind_tha_aeg_tml_ven_lda_tur_guj_eng_aze_bem_vie_sid_dgb_igb_zul	-0.898538643038737	-2.17874156915109	0.0318785041917887
682	heb_bos_swa_guj_anl_owc_wly_alb_aze_tur_cic_sun_bem_urd_eng_bsq_ukr_sid_tsw_mnd_afr_ita_ven_slo_lda_ger_fin_zul_ewe_hun_krd_gam_geo_mol_mcd_ctl_bul_aeg_amh_lit_est_yor_jav_scr_mly_jpn_tml_kor_hin_prs_tsn_ben_mao_spa_mlt_tag_cnt_por_swt_dut_hau_cze_arw_grk_fre_qcu_rus_pan_lat_fbf_sod_rom_amr_svk_ind_swe_akn_nor_dyu_bat_tha_tig_knd_dgb_ses_uzb_pol_glc_azi_igb_vie_chh_xho_bam_moo	0.0932590564596885	0.219582538325721	0.826677533652829
683	amh_lat_dgb_pol_anl_wly_tig_glc_azi_uzb_bem_tag_yor_por_spa_bsq_bos_aeg_akn_mnd_scr_cze_ven_rus_swa_mcd_fin_swt_lda_est_grk_owc_geo_prs_ben_nor_guj_gam_amr_krd_hun_moo_sun_hin_jav_jpn_knd_kor_fre_lit_xho_urd_mly_svk_chh_bat_cnt_slo_dyu_arw_sod_swe_mol_eng_ukr_qcu_ita_ger_alb_ses_heb_ctl_sid_bul_mao_pan_cic_dut_fbf_ind_tha_mlt_tml_zul_bam_aze_rom_afr_tur_tsw_vie_hau_tsn_ewe_igb	0.211010281661189	0.497140771394365	0.620263059578473
684	hau_ctl_xho_ger_amh_tig_amr_ukr_uzb_tur_igb_mly_ewe_pan_afr_bsq_eng_anl_tsn_cnt_ben_dut_cic_cze_fbf_arw_fin_dyu_akn_hun_hin_chh_geo_urd_lat_ita_swe_aeg_sod_alb_est_ses_bat_grk_ind_jpn_knd_kor_spa_nor_zul_glc_jav_mcd_sid_mao_mnd_prs_swa_fre_owc_slo_lit_pol_guj_qcu_svk_mol_krd_lda_mlt_por_gam_rom_tag_scr_dgb_bul_bem_sun_tha_wly_tml_bam_swt_azi_rus_bos_aze_ven_vie_heb_yor_moo_tsw	-0.576921742653144	-1.37732665875006	0.171717194322198
685	sid_rom_ses_ctl_tig_hau_amr_fre_aze_uzb_bam_jav_yor_svk_slo_bsq_bul_mlt_swa_mnd_grk_mol_moo_cze_fbf_arw_hun_swt_tsn_fin_lit_gam_geo_krd_prs_ita_afr_chh_owc_ben_est_cic_ind_ger_mao_jpn_knd_kor_pol_rus_ven_eng_bat_mcd_heb_mly_cnt_guj_zul_ukr_amh_bos_pan_hin_dut_qcu_lat_nor_glc_igb_aeg_scr_sod_urd_tag_alb_lda_spa_bem_sun_tha_anl_tml_akn_xho_azi_swe_por_tur_ewe_vie_wly_tsw_dyu_dgb	0.0628327193629168	0.147854162149001	0.882777955670188
686	gam_urd_akn_pan_amh_sod_hau_alb_azi_aze_swa_jav_bam_svk_ben_bsq_cze_amr_lda_mnd_grk_rus_bem_ita_igb_dut_est_dyu_swt_hun_scr_sid_geo_bos_guj_lat_ctl_aeg_mlt_glc_fin_moo_mly_por_sun_jpn_knd_kor_rom_slo_ses_nor_tag_arw_tig_mao_cnt_bul_ewe_mcd_owc_fre_swe_mol_lit_qcu_pol_eng_spa_dgb_heb_hin_wly_krd_ind_ukr_fbf_afr_yor_bat_tha_anl_tml_tsn_ven_tur_ger_prs_uzb_xho_vie_chh_tsw_zul_cic	-0.551742839717049	-1.31313665727958	0.192367712350496
687	aeg_fre_swt_ben_heb_amr_wly_scr_uzb_tur_ven_tag_ewe_eng_svk_bsq_slo_gam_moo_mnd_swe_ukr_cic_spa_ses_prs_hun_bam_fbf_est_rom_sid_geo_urd_mol_bos_alb_sod_mlt_lat_fin_xho_jav_afr_sun_jpn_knd_kor_krd_guj_tsw_nor_mao_por_owc_ind_cnt_pan_yor_grk_amh_ctl_pol_hin_ger_qcu_cze_glc_ita_lda_chh_arw_hau_mcd_mly_dut_swa_bul_bem_bat_tha_anl_tml_tsn_dyu_azi_rus_lit_aze_igb_vie_tig_dgb_zul_akn	0.236217783936878	0.555741133537533	0.579722352607297
688	chh_prs_lda_alb_mlt_sid_aeg_fre_uzb_tur_dyu_mao_cic_guj_glc_bsq_por_amh_fbf_mnd_scr_lat_ven_spa_akn_slo_fin_tsn_bem_est_nor_gam_geo_swe_krd_pol_pan_amr_hau_eng_hun_zul_sun_rom_mly_jpn_knd_kor_bos_ctl_dgb_svk_tag_lit_sod_jav_cnt_afr_xho_dut_heb_cze_ger_grk_bul_qcu_ben_mol_rus_ses_anl_arw_owc_ukr_bat_mcd_bam_ita_yor_ind_tha_wly_tml_ewe_swt_azi_hin_urd_aze_igb_vie_tig_swa_moo_tsw	0.0272947221607586	0.0643239652335492	0.948850332505223
689	aeg_arw_ses_nor_chh_sid_tig_por_tur_uzb_ven_bat_cic_glc_alb_bsq_bul_mlt_swa_cnt_mcd_prs_dyu_swe_igb_pol_hun_tsn_bem_est_ita_wly_geo_slo_eng_rom_lit_heb_gam_urd_fin_fbf_jav_cze_mly_jpn_knd_kor_hin_scr_bam_ger_tag_bos_anl_ind_mnd_lat_swt_ukr_amh_mol_grk_svk_krd_qcu_fre_guj_spa_moo_hau_pan_amr_ben_sun_ctl_akn_rus_lda_mao_tha_owc_tml_yor_ewe_azi_afr_dut_aze_dgb_vie_sod_tsw_xho_zul	0.177987289283467	0.418898579291406	0.676256158426304
690	aeg_prs_bem_rus_heb_chh_amh_ger_azi_aze_fbf_sun_cic_afr_lat_bsq_lit_sod_yor_mnd_alb_scr_ses_pan_dgb_pol_hun_lda_swt_fin_fre_owc_geo_swe_dut_guj_ita_anl_sid_mcd_est_tsn_mao_bul_mly_jpn_tml_kor_slo_mol_igb_cze_ind_eng_amr_jav_cnt_krd_tsw_spa_mlt_nor_ukr_rom_arw_qcu_svk_ben_bos_moo_tig_ctl_gam_urd_bat_grk_xho_glc_zul_tag_tha_wly_knd_dyu_bam_uzb_por_hin_tur_ewe_vie_hau_ven_swa_akn	-0.436022027641334	-1.03593677814938	0.302917799916591
691	aeg_lit_zul_ger_tig_gam_heb_mol_azi_tur_akn_tag_moo_prs_swe_bsq_fre_chh_ses_cnt_svk_scr_yor_bos_dyu_pan_fin_dgb_igb_hun_ita_hau_geo_cze_spa_pol_afr_amr_amh_guj_est_lda_sun_bul_bat_jpn_tml_kor_krd_eng_swa_alb_mly_arw_sid_jav_mnd_urd_tsw_dut_owc_por_glc_ben_nor_qcu_slo_ukr_mcd_bam_mlt_grk_anl_hin_mao_rom_tsn_lat_ven_ind_tha_wly_knd_swt_xho_uzb_ctl_rus_aze_cic_vie_sod_fbf_bem_ewe	-0.167405029831341	-0.395055777736278	0.693706370639442
692	amr_spa_tsn_lit_heb_chh_mlt_pan_uzb_aze_igb_tag_tsw_nor_eng_bsq_svk_aeg_swt_cnt_guj_rus_moo_glc_yor_rom_fin_lda_fbf_hun_ukr_owc_geo_ita_slo_fre_bos_sid_tig_ctl_est_akn_jav_grk_mly_jpn_knd_kor_afr_swe_bem_alb_sun_prs_amh_ind_mnd_ben_xho_ger_anl_scr_mol_hin_pol_qcu_lat_dut_mcd_swa_hau_cze_sod_arw_mao_urd_ses_por_zul_bat_tha_wly_tml_dgb_cic_tur_krd_bul_azi_bam_vie_gam_ewe_dyu_ven	-0.350507358881386	-0.832653901220788	0.407173133644815
693	anl_lat_bam_afr_wly_owc_amh_krd_uzb_tur_ses_bat_lda_svk_bul_bsq_mol_tig_ven_cnt_urd_swe_zul_pan_igb_ctl_hun_tsw_cic_est_spa_amr_geo_mcd_arw_eng_rus_sid_chh_ger_fin_dgb_jav_lit_ind_jpn_knd_kor_grk_dut_dyu_slo_mao_nor_aeg_mly_mnd_prs_xho_bos_heb_ukr_rom_guj_cze_qcu_ita_por_fre_fbf_mlt_alb_sod_pol_sun_glc_swa_ben_ewe_tag_tha_hau_tml_swt_tsn_aze_scr_hin_azi_akn_vie_gam_yor_bem_moo	0.174759146269436	0.411379327631928	0.681740894948867
694	heb_afr_moo_mcd_gam_owc_mlt_pol_azi_uzb_dyu_mao_xho_dut_alb_bsq_bos_aeg_igb_cnt_lat_ger_lda_grk_zul_eng_fin_tsw_fbf_hun_ita_sid_geo_arw_slo_spa_lit_anl_wly_cze_est_bam_mly_mol_jav_jpn_knd_kor_ctl_ben_ses_por_bat_urd_amr_ind_mnd_glc_ven_nor_hau_bul_fre_prs_rus_qcu_guj_svk_hin_dgb_sod_swe_tig_scr_sun_ukr_bem_rom_cic_tag_tha_amh_tml_yor_tsn_tur_pan_krd_aze_ewe_vie_chh_swa_swt_akn	-0.37853462238766	-0.897118401414333	0.371972252339431
695	heb_nor_tsn_mcd_hau_gam_tig_rus_uzb_tur_lda_ind_cic_ger_slo_bsq_prs_amh_moo_cnt_dut_ctl_bem_eng_dyu_lit_hun_fbf_zul_fin_arw_owc_geo_guj_ita_pol_alb_mlt_sid_urd_est_akn_bat_cze_mly_jpn_knd_kor_spa_bos_ven_fre_tag_ben_aeg_sun_mnd_por_ses_lat_wly_scr_pan_ukr_hin_qcu_mol_grk_afr_yor_chh_glc_amr_bul_mao_svk_swt_rom_swa_jav_tha_anl_tml_igb_dgb_aze_swe_krd_azi_xho_vie_sod_ewe_tsw_bam	-0.023235554977775	-0.0547297884611054	0.95647113936999
696	gam_krd_yor_nor_chh_hau_heb_slo_aze_uzb_bem_mao_zul_eng_ger_bsq_lat_sid_akn_mnd_arw_ukr_tsn_guj_ses_afr_hun_igb_ewe_est_ita_anl_geo_glc_fre_bul_rus_sod_amh_svk_fin_lda_jav_cze_bat_jpn_tml_kor_ben_prs_xho_swe_ind_por_wly_mly_cnt_hin_swa_scr_amr_spa_bos_urd_mcd_qcu_grk_dut_pol_cic_mlt_pan_owc_rom_sun_ctl_moo_alb_dgb_tag_tha_tig_knd_bam_swt_azi_lit_mol_tur_fbf_vie_aeg_dyu_tsw_ven	-0.7965019357601	-1.92475064650682	0.0573170253007199
697	anl_krd_bem_prs_mlt_tig_heb_fre_tur_uzb_fbf_tag_ewe_glc_grk_bsq_ita_amr_ven_cnt_urd_scr_swa_mcd_yor_pan_fin_zul_tsn_est_afr_owc_geo_ukr_hin_guj_ctl_chh_sid_lit_hun_igb_bat_lat_mao_jpn_knd_kor_rom_por_cic_pol_mly_svk_wly_sun_mnd_bos_bam_mol_gam_cze_slo_bul_alb_qcu_dut_arw_spa_dgb_hau_ben_sod_ger_jav_eng_tsw_swe_swt_ind_tha_amh_tml_ses_akn_azi_nor_rus_aze_lda_vie_aeg_dyu_moo_xho	-0.378106374112407	-0.895884035980234	0.3726277532021
698	tig_fre_ven_bul_amh_anl_aeg_pan_azi_tur_yor_ind_cic_spa_swe_bsq_afr_chh_zul_cnt_ben_ita_swa_nor_fbf_arw_est_ewe_igb_fin_por_sid_geo_pol_scr_eng_glc_hau_sod_rom_hun_tsw_mly_slo_sun_jpn_tml_kor_lit_mol_tsn_krd_jav_lat_amr_bat_mnd_ger_swt_grk_wly_svk_ctl_prs_guj_qcu_rus_cze_urd_xho_mlt_bos_heb_hin_mao_alb_bam_ukr_dgb_tag_tha_owc_knd_akn_moo_uzb_dut_mcd_aze_lda_vie_gam_bem_ses_dyu	0.010162686382805	0.0239071380770082	0.980977902554599
699	wly_pol_akn_ita_chh_amh_anl_lat_uzb_tur_fbf_mly_bam_spa_arw_bsq_alb_gam_bem_mnd_guj_glc_yor_pan_lda_grk_est_cic_dgb_hun_prs_sod_geo_swe_ger_rus_ben_amr_tig_afr_fin_swt_tag_bul_bat_jpn_knd_kor_bos_nor_ven_mol_sun_slo_aeg_mao_cnt_ukr_ses_fre_sid_krd_eng_cze_ctl_qcu_lit_rom_hin_dyu_mlt_por_hau_mcd_jav_urd_igb_scr_tsn_ind_tha_owc_tml_swa_ewe_aze_svk_dut_azi_xho_vie_heb_zul_tsw_moo	-0.0884328031771744	-0.208447025734665	0.835335788414923
700	anl_pan_yor_eng_sid_heb_tig_svk_uzb_tur_akn_jav_bem_cze_por_bsq_ukr_wly_swt_cnt_dut_grk_dgb_mcd_fbf_hin_est_tsn_ses_fin_krd_sod_geo_fre_rus_spa_swe_gam_chh_scr_hun_igb_ind_urd_sun_jpn_knd_kor_lit_lat_bam_bos_mly_arw_amh_tag_mnd_afr_lda_nor_aeg_pol_ben_ger_alb_qcu_mol_guj_ita_dyu_mlt_glc_owc_prs_mao_bul_tsw_slo_xho_bat_tha_hau_tml_moo_cic_aze_ctl_rom_azi_swa_vie_amr_ven_ewe_zul	-0.555195141341375	-1.32456085919863	0.188562600435128
701	aeg_ita_ses_urd_mlt_tig_gam_rom_tur_azi_lda_tag_tsw_grk_mcd_bsq_ukr_sid_bam_cnt_rus_swe_bem_svk_igb_alb_hun_tsn_swt_est_por_wly_geo_prs_ben_cze_ger_chh_hau_glc_fin_akn_bat_afr_mao_jpn_tml_kor_hin_bul_yor_ctl_ind_mol_heb_sun_mnd_fre_ewe_lat_sod_pan_scr_spa_dut_qcu_pol_slo_guj_cic_owc_lit_amh_nor_jav_krd_zul_arw_ven_mly_tha_anl_knd_dgb_fbf_aze_eng_bos_uzb_dyu_vie_amr_moo_swa_xho	-0.350738293092968	-0.830700930778358	0.408270159897028
702	hau_krd_ewe_prs_mlt_sid_gam_guj_uzb_azi_moo_ind_dyu_por_eng_bsq_pan_aeg_xho_mnd_ger_spa_tsw_scr_fbf_cze_est_bem_bam_hun_alb_tig_geo_arw_svk_slo_mol_wly_amh_glc_fin_tsn_bat_bos_mao_jpn_knd_kor_rom_hin_akn_rus_sun_lat_amr_tag_cnt_ben_zul_mcd_sod_pol_nor_ctl_grk_qcu_lit_urd_fre_ven_heb_bul_anl_dut_mly_ita_cic_swe_lda_jav_tha_owc_tml_dgb_igb_tur_afr_ukr_aze_swt_vie_chh_ses_yor_swa	0.397801925395815	0.937576856884396	0.350890420491123
703	amr_spa_moo_arw_anl_aeg_gam_mol_azi_uzb_tsw_tag_yor_ger_ukr_bsq_ctl_amh_dgb_mnd_cze_afr_bam_pan_cic_eng_fin_bem_tsn_hun_bul_sid_geo_krd_dut_rom_rus_heb_hau_pol_est_dyu_sun_swe_mly_jpn_knd_kor_alb_bos_xho_glc_mao_mcd_wly_jav_cnt_scr_lda_hin_chh_lat_svk_prs_fre_qcu_guj_urd_ben_swt_mlt_grk_owc_ita_bat_lit_zul_por_fbf_ind_tha_tig_tml_ven_swa_tur_nor_slo_aze_akn_vie_sod_ewe_igb_ses	-0.007869174462255	-0.0185342807850857	0.985252336073152
704	tig_bul_moo_ger_aeg_gam_chh_prs_uzb_azi_cic_ind_swa_cze_dut_bsq_alb_anl_zul_mnd_fre_rom_fbf_eng_dyu_mcd_hun_yor_bam_fin_por_hau_geo_spa_pol_guj_bos_owc_sid_svk_est_ven_bat_ukr_jav_jpn_knd_kor_mol_urd_bem_rus_mly_ita_wly_mao_cnt_afr_ewe_ctl_amr_lit_krd_hin_lat_qcu_nor_pan_glc_lda_mlt_grk_amh_ben_sun_arw_akn_swe_dgb_tag_tha_sod_tml_igb_xho_tur_slo_scr_aze_swt_vie_heb_ses_tsn_tsw	-0.499216368354377	-1.18886760416946	0.237518575593886
705	sid_fre_lda_scr_wly_amr_aeg_ben_tur_aze_moo_bat_tsn_pan_ita_bsq_ctl_tig_ewe_mnd_ukr_prs_zul_ger_cic_grk_est_igb_tsw_hun_afr_sod_geo_rus_lat_swe_bos_chh_owc_krd_fin_akn_mly_eng_tag_jpn_tml_kor_urd_mcd_bem_arw_sun_por_anl_mao_cnt_slo_yor_svk_hau_rom_lit_glc_mol_qcu_nor_bul_spa_dyu_heb_dut_gam_alb_ind_guj_swa_hin_swt_jav_tha_amh_knd_dgb_bam_azi_cze_pol_uzb_fbf_vie_mlt_xho_ses_ven	-0.130531734540391	-0.308018002009031	0.758757445160896
706	amr_slo_xho_eng_hau_tig_aeg_ita_uzb_aze_cic_sun_moo_krd_arw_bsq_spa_amh_swt_mnd_bul_urd_tsw_nor_bam_lit_hun_dgb_tsn_est_afr_gam_geo_ctl_lat_dut_ukr_mlt_owc_bos_fin_bem_mao_guj_tag_jpn_knd_kor_rus_rom_lda_scr_bat_ger_heb_mly_cnt_pan_ewe_prs_anl_ben_svk_swe_pol_qcu_grk_fre_mcd_ses_sod_mol_chh_glc_jav_alb_igb_por_swa_ind_tha_wly_tml_fbf_dyu_tur_cze_hin_azi_zul_vie_sid_ven_yor_akn	-0.426285151942821	-1.0128232784757	0.313772407193715
707	heb_alb_igb_ben_chh_sid_sod_nor_tur_aze_tsw_sun_xho_arw_ukr_bsq_cze_wly_swa_mnd_afr_mcd_ses_ctl_swt_dut_est_tsn_dyu_fin_lit_hau_geo_scr_slo_hin_glc_amr_mlt_bul_hun_ewe_tag_ita_mao_jpn_tml_kor_por_prs_akn_mol_mly_grk_tig_ind_cnt_eng_lda_swe_aeg_guj_rus_ger_fre_qcu_pol_rom_urd_fbf_owc_bos_amh_pan_jav_spa_ven_svk_zul_bat_tha_gam_knd_yor_moo_azi_lat_krd_uzb_cic_vie_anl_bem_bam_dgb	-0.280571704297459	-0.665597588143603	0.507315832955978
708	wly_slo_zul_hin_amr_chh_aeg_rus_aze_tur_bam_tag_igb_pan_dut_bsq_nor_anl_swa_mnd_alb_cze_dgb_svk_moo_afr_est_fbf_tsn_fin_arw_sod_geo_pol_ukr_spa_guj_mlt_heb_urd_hun_dyu_mly_por_bat_jpn_tml_kor_glc_bos_cic_ben_sun_rom_hau_mao_cnt_lit_ewe_ctl_amh_fre_grk_swe_prs_qcu_lat_ita_mcd_bem_sid_mol_gam_eng_ind_scr_tsw_krd_yor_jav_tha_tig_knd_ven_lda_uzb_bul_ger_azi_akn_vie_owc_ses_swt_xho	-0.455847320863314	-1.08290675755586	0.281649526820233
709	wly_mcd_lda_svk_heb_amh_owc_arw_azi_aze_cic_mly_moo_urd_lit_bsq_scr_mlt_swt_cnt_pan_grk_dgb_cze_swa_afr_hun_tsn_ven_fin_hin_anl_geo_prs_fre_rus_bos_amr_sid_ctl_est_bem_jav_rom_ind_jpn_knd_kor_ukr_nor_tsw_guj_mao_ita_sod_tag_mnd_alb_bam_bul_gam_pol_ger_ben_spa_qcu_glc_lat_por_fbf_tig_swe_aeg_mol_sun_slo_akn_dut_xho_bat_tha_chh_tml_dyu_ewe_tur_eng_krd_uzb_yor_vie_hau_zul_ses_igb	0.424733919626973	1.00160664112809	0.319132599489102
710	sod_urd_ewe_slo_chh_aeg_anl_swe_uzb_azi_lda_mly_igb_alb_bul_bsq_lat_heb_yor_mnd_fre_por_xho_rus_tsn_ukr_est_bam_tsw_hun_pol_tig_geo_eng_afr_ben_scr_hau_amr_svk_fin_ses_mao_grk_bat_jpn_tml_kor_mol_guj_bem_hin_ind_dut_gam_tag_cnt_cze_ven_nor_mlt_rom_spa_pan_ger_qcu_mcd_glc_krd_akn_owc_ita_amh_lit_jav_bos_swt_ctl_zul_sun_tha_sid_knd_fbf_cic_tur_arw_prs_aze_dyu_vie_wly_moo_dgb_swa	-1.22254260526069	-3.01614791166956	0.00330113112487833
711	gam_bos_swt_lat_anl_aeg_sid_ger_aze_uzb_fbf_bat_igb_eng_swe_bsq_hin_mlt_cic_cnt_nor_pan_dgb_urd_moo_ukr_fin_bem_dyu_hun_alb_wly_geo_pol_slo_glc_svk_heb_chh_ita_est_bam_mly_por_mao_jpn_knd_kor_bul_scr_tsn_dut_jav_grk_owc_ind_mnd_rus_ven_rom_tig_cze_ctl_ben_mcd_qcu_lit_prs_guj_ewe_amr_afr_sod_mol_sun_fre_lda_krd_zul_tag_tha_amh_tml_yor_akn_tur_spa_arw_azi_swa_vie_hau_xho_tsw_ses	0.143280192441611	0.337463647350467	0.73652789189031
712	amr_ben_yor_rom_tig_amh_mlt_ukr_tur_uzb_tsn_sun_dgb_rus_guj_bsq_cze_anl_ses_cnt_bul_ita_bem_slo_swa_nor_fin_fbf_igb_hun_ctl_wly_geo_krd_mol_lit_lat_hau_gam_afr_est_ven_mao_arw_mly_jpn_tml_kor_urd_grk_dyu_eng_ind_hin_sid_jav_mnd_glc_moo_spa_aeg_pol_dut_pan_fre_qcu_por_ger_scr_cic_chh_alb_sod_mcd_bat_prs_xho_bos_akn_tag_tha_owc_knd_swt_tsw_azi_swe_svk_aze_lda_vie_heb_ewe_bam_zul	-0.61795915973253	-1.47744480291681	0.14293502477347
713	sod_svk_tsn_afr_tig_gam_wly_alb_uzb_azi_fbf_jav_bam_guj_cze_bsq_rom_hau_dyu_cnt_prs_mol_igb_eng_ewe_rus_hun_lda_xho_fin_arw_amr_geo_hin_swe_por_pan_mlt_aeg_nor_est_cic_mao_urd_ind_jpn_tml_kor_bos_fre_zul_pol_tag_ita_anl_sun_mnd_ctl_ses_spa_heb_mcd_ger_krd_lit_qcu_dut_bul_lat_tsw_chh_glc_owc_scr_mly_ben_swt_ukr_dgb_bat_tha_amh_knd_yor_swa_tur_slo_grk_aze_bem_vie_sid_ven_akn_moo	-0.252001626846004	-0.595550463821161	0.552922133754758
714	tig_ben_tsn_bul_chh_owc_heb_rus_aze_azi_fbf_sun_dyu_svk_guj_bsq_ctl_aeg_zul_cnt_rom_arw_ven_spa_ewe_bos_hun_igb_moo_fin_lit_hau_geo_eng_urd_fre_hin_anl_mlt_grk_est_swt_jav_por_tag_jpn_tml_kor_slo_glc_bam_ukr_ind_alb_sid_mly_mnd_mol_tsw_swe_sod_ger_afr_ita_prs_qcu_pol_lat_mcd_cic_wly_cze_amr_dut_mao_krd_lda_nor_ses_bat_tha_amh_knd_xho_swa_uzb_scr_pan_tur_akn_vie_gam_bem_yor_dgb	-0.855850166691439	-2.0678375753923	0.0414325804781772
715	anl_mcd_tsw_nor_aeg_tig_gam_pan_tur_uzb_ven_mao_bem_fre_pol_bsq_eng_owc_igb_cnt_rom_lit_cic_ita_tsn_por_fin_xho_ses_est_bul_chh_geo_krd_alb_slo_svk_wly_heb_hin_hun_akn_jav_mol_mly_jpn_tml_kor_swe_bos_dyu_ctl_sun_lat_sid_bat_mnd_grk_swt_guj_amr_rus_scr_cze_spa_qcu_ger_glc_urd_yor_amh_ben_mlt_prs_ind_afr_moo_ukr_lda_tag_tha_hau_knd_fbf_bam_aze_arw_dut_azi_zul_vie_sod_ewe_dgb_swa	0.172873539416578	0.406701497978299	0.685161691460398
716	owc_spa_ses_ben_sod_heb_chh_ctl_azi_uzb_yor_sun_cic_scr_alb_bsq_afr_hau_xho_cnt_mcd_guj_bem_glc_zul_eng_fin_dyu_bam_est_por_wly_geo_hin_pol_urd_fre_aeg_mlt_nor_hun_ven_mao_cze_bat_jpn_knd_kor_bul_grk_tsw_rom_mly_swe_amh_ind_mnd_lit_akn_bos_tig_prs_rus_svk_ita_qcu_lat_ukr_krd_swa_gam_dut_sid_pan_jav_arw_fbf_mol_igb_tag_tha_anl_tml_dgb_tsn_tur_ger_slo_aze_lda_vie_amr_swt_ewe_moo	-1.0946542609505	-2.68777601473896	0.00852264555361398
717	sid_nor_swt_dut_hau_tig_heb_arw_tur_aze_ses_mly_xho_ukr_hin_bsq_ben_aeg_ewe_cnt_por_pol_swa_glc_bem_bul_est_tsw_dyu_fin_rom_anl_geo_grk_mcd_urd_alb_amh_mlt_lat_hun_dgb_sun_scr_ind_jpn_tml_kor_mol_slo_bam_cze_jav_rus_gam_tag_mnd_pan_akn_swe_amr_ita_krd_eng_guj_qcu_fre_ctl_svk_moo_wly_afr_sod_prs_bat_ger_lda_lit_tsn_mao_tha_owc_knd_ven_yor_azi_bos_spa_uzb_fbf_vie_chh_zul_cic_igb	-0.60087096982466	-1.43389260407295	0.154956675000566
718	heb_guj_yor_glc_sid_sod_anl_scr_azi_tur_tsw_bat_bem_lat_lit_bsq_prs_gam_dgb_cnt_afr_swe_zul_krd_akn_alb_est_ven_fbf_fin_urd_owc_geo_grk_mol_arw_ita_aeg_amh_nor_hun_ewe_tag_pan_mao_jpn_tml_kor_por_rus_moo_svk_mly_slo_mlt_jav_mnd_ukr_igb_rom_tig_bos_hin_mcd_cze_qcu_fre_pol_spa_tsn_hau_dut_wly_ctl_sun_ben_cic_eng_ses_ind_tha_amr_knd_lda_xho_uzb_bul_ger_aze_swa_vie_chh_dyu_swt_bam	-0.0504471923951679	-0.118857301451205	0.905644770323228
719	sod_pan_bam_mcd_heb_sid_gam_mol_azi_uzb_lda_tag_fbf_grk_lit_bsq_cze_hau_swa_cnt_glc_eng_tsn_alb_dgb_arw_est_ses_akn_fin_ukr_tig_geo_swe_pol_lat_prs_mlt_aeg_ger_hun_zul_bat_ctl_ind_jpn_tml_kor_fre_por_bem_afr_jav_ita_anl_mly_mnd_hin_swt_svk_amh_dut_scr_nor_slo_qcu_spa_rom_bos_moo_wly_rus_owc_bul_mao_ben_dyu_krd_ewe_sun_tha_chh_knd_igb_tsw_tur_guj_urd_aze_xho_vie_amr_cic_ven_yor	-0.29135765619612	-0.688474518256955	0.492867867343879
720	amh_cze_yor_prs_amr_sid_hau_ctl_azi_tur_lda_jav_fbf_bul_fre_bsq_ukr_mlt_bam_cnt_eng_por_dgb_rom_swa_grk_est_bem_akn_hun_mcd_anl_geo_lat_nor_svk_afr_sod_heb_dut_fin_ewe_bat_lit_sun_jpn_knd_kor_rus_glc_ses_swe_ind_spa_chh_tag_mnd_mol_dyu_pan_wly_ita_arw_krd_bos_qcu_ben_ger_hin_ven_gam_pol_tig_scr_mao_guj_swt_alb_cic_mly_tha_owc_tml_moo_xho_aze_slo_urd_uzb_tsn_vie_aeg_tsw_zul_igb	-0.839011636832745	-2.02761734846653	0.0454608712903783
721	owc_slo_zul_hin_aeg_amr_amh_urd_uzb_aze_cic_tag_igb_scr_cze_bsq_ctl_tig_xho_cnt_glc_pan_ewe_grk_swa_krd_est_fbf_ses_hun_swe_heb_geo_ger_fre_prs_dut_hau_anl_arw_fin_dgb_jav_ita_sun_jpn_tml_kor_ukr_alb_yor_mol_bat_mcd_sid_ind_mnd_spa_ven_rom_gam_eng_afr_ben_por_qcu_bos_pol_lit_lda_chh_nor_wly_rus_mly_bul_tsw_lat_swt_mao_tha_mlt_knd_bam_akn_tur_svk_guj_azi_tsn_vie_sod_dyu_bem_moo	-0.765827321618054	-1.84222191111592	0.0686292138885168
722	anl_svk_zul_grk_chh_sid_wly_krd_aze_tur_ewe_sun_swt_mcd_spa_bsq_rus_amr_yor_mnd_fre_arw_swa_glc_akn_pan_hun_dyu_igb_est_slo_sod_geo_rom_ger_mol_lat_heb_gam_cze_fin_ses_tag_hin_jav_jpn_tml_kor_ita_swe_bam_dut_ind_ukr_aeg_mao_cnt_scr_moo_ben_mlt_nor_bos_alb_afr_qcu_urd_prs_pol_dgb_amh_bul_tig_eng_bat_ctl_lda_lit_tsn_mly_tha_hau_knd_fbf_tsw_uzb_por_guj_azi_ven_vie_owc_xho_cic_bem	-0.902503746648407	-2.18310445573161	0.031545525303656
723	wly_ita_tsn_eng_amr_sid_hau_ctl_uzb_aze_swa_tag_dgb_urd_mol_bsq_nor_mlt_dyu_cnt_grk_krd_bam_ukr_ses_swe_fin_swt_akn_hun_lit_aeg_geo_glc_ben_lat_guj_anl_chh_arw_est_xho_mao_hin_mly_jpn_knd_kor_cze_spa_yor_pan_bat_bul_amh_ind_mnd_rom_zul_slo_owc_fre_alb_svk_pol_qcu_bos_por_scr_lda_heb_rus_sod_afr_sun_ger_ven_prs_bem_jav_tha_gam_tml_moo_ewe_tur_dut_mcd_azi_cic_vie_tig_fbf_tsw_igb	0.0392855268348971	0.0925915053643332	0.926427260111675
724	gam_spa_igb_pan_sid_chh_heb_bul_uzb_aze_bem_mly_swa_ita_afr_bsq_cze_hau_ven_cnt_pol_scr_cic_lat_akn_hin_hun_tsn_bam_fin_slo_amh_geo_arw_por_krd_ctl_wly_sod_guj_est_ewe_ind_eng_sun_jpn_knd_kor_mcd_swe_dgb_alb_bat_prs_anl_jav_mnd_ben_yor_svk_mlt_bos_mol_nor_ger_qcu_rus_fre_urd_ses_tig_grk_amr_dut_mao_glc_fbf_lit_zul_tag_tha_owc_tml_moo_tsw_azi_ukr_rom_tur_xho_vie_aeg_dyu_swt_lda	0.201537528275913	0.47448708831409	0.636264860336491
725	mlt_mol_zul_pol_wly_chh_amh_nor_uzb_aze_lda_ind_swt_bos_prs_bsq_swe_anl_moo_cnt_glc_rus_fbf_pan_cic_grk_hun_ewe_dgb_est_lit_aeg_geo_arw_scr_bul_ctl_owc_hau_svk_fin_dyu_mao_ger_sun_jpn_tml_kor_krd_afr_akn_ukr_mly_dut_amr_jav_mnd_fre_ses_urd_heb_mcd_lat_cze_guj_qcu_por_ita_ben_bam_sid_eng_tig_slo_tag_spa_tsn_rom_xho_bat_tha_gam_knd_ven_bem_azi_alb_hin_tur_tsw_vie_sod_swa_yor_igb	-0.0943904116252557	-0.222658998585223	0.824289199199351
726	aeg_ctl_dyu_bos_heb_chh_sod_scr_azi_tur_tsn_jav_yor_guj_ben_bsq_lit_anl_akn_mnd_urd_lat_bam_prs_swa_rus_hun_ses_bem_est_dut_amr_geo_cze_grk_rom_ukr_mlt_amh_mcd_fin_zul_sun_ita_mao_jpn_knd_kor_bul_swe_cic_ger_ind_pol_hau_tag_cnt_pan_lda_svk_wly_afr_slo_glc_nor_qcu_por_alb_arw_xho_owc_krd_tig_mol_bat_eng_dgb_spa_tsw_mly_tha_sid_tml_fbf_igb_aze_fre_hin_uzb_swt_vie_gam_ewe_ven_moo	-0.373974207905418	-0.886179371888773	0.377806650478309
727	amh_eng_cic_ita_mlt_amr_sid_rom_azi_aze_bem_ind_dyu_ger_lat_bsq_hin_aeg_xho_cnt_ctl_swe_tsn_bul_zul_afr_fin_ven_swa_est_lit_tig_geo_cze_nor_por_pol_chh_heb_guj_hun_ses_bat_alb_mao_jpn_tml_kor_ben_ukr_akn_arw_tag_mcd_gam_mly_mnd_prs_swt_pan_sod_slo_mol_rus_dut_qcu_svk_krd_spa_bam_wly_grk_owc_glc_sun_bos_yor_fre_ewe_jav_tha_anl_knd_dgb_lda_tur_urd_scr_uzb_tsw_vie_hau_fbf_moo_igb	-0.371104476962241	-0.878610838791175	0.381876722558752
728	sid_ukr_tsn_bos_heb_sod_mlt_ger_aze_tur_cic_sun_lda_dut_prs_bsq_bul_aeg_dgb_mnd_lit_rus_tsw_urd_akn_swe_hun_zul_igb_fin_mcd_wly_geo_cze_ita_guj_rom_amh_amr_svk_est_moo_mao_fre_mly_jpn_knd_kor_afr_grk_ewe_spa_ind_krd_owc_tag_cnt_alb_bem_lat_anl_ben_eng_slo_por_qcu_mol_hin_pol_swt_chh_arw_hau_pan_bat_scr_bam_nor_fbf_jav_tha_tig_tml_swa_yor_azi_glc_ctl_uzb_ven_vie_gam_ses_xho_dyu	0.184946857332921	0.435153954437909	0.664458875203631
729	anl_por_zul_bos_sid_owc_chh_krd_tur_aze_dyu_sun_yor_swe_dut_bsq_ita_sod_bam_mnd_svk_urd_bem_fre_ses_pol_fin_ven_igb_est_guj_tig_geo_grk_prs_ger_glc_gam_amr_alb_hun_xho_jav_mcd_bat_jpn_tml_kor_ctl_pan_fbf_arw_tag_ukr_wly_ind_cnt_ben_cic_slo_heb_scr_rus_nor_bul_qcu_mol_lat_cze_tsn_aeg_spa_hau_lit_mao_rom_akn_eng_swt_mly_tha_mlt_knd_tsw_moo_azi_afr_hin_uzb_swa_vie_amh_dgb_ewe_lda	-0.266303909265121	-0.630124031354168	0.530158654167161
730	hau_fre_ven_ukr_anl_tig_aeg_svk_azi_tur_moo_sun_igb_ger_por_bsq_spa_amr_bam_mnd_prs_lit_yor_rom_zul_swe_fin_bem_ses_hun_pan_mlt_geo_bul_glc_urd_guj_gam_amh_hin_est_dyu_ind_nor_jav_jpn_knd_kor_arw_bos_lda_ben_mao_scr_owc_bat_cnt_krd_cic_mcd_sid_rus_eng_afr_alb_qcu_ita_pol_slo_tsw_wly_cze_heb_lat_mly_mol_swa_ctl_ewe_tag_tha_chh_tml_tsn_swt_uzb_grk_dut_aze_akn_vie_sod_xho_dgb_fbf	-0.336349787468702	-0.795635620694494	0.42826996063471
731	owc_ukr_yor_fre_anl_aeg_mlt_bul_azi_uzb_tsw_mao_lda_swe_spa_bsq_guj_sid_swa_cnt_alb_arw_dgb_hin_bem_krd_fin_dyu_cic_hun_prs_heb_geo_pan_mol_urd_ger_hau_wly_scr_est_zul_tag_por_ind_jpn_knd_kor_lat_lit_moo_slo_jav_ben_amh_sun_mnd_mcd_fbf_afr_chh_rus_glc_rom_dut_qcu_nor_svk_ita_ven_amr_ctl_gam_pol_mly_eng_xho_bos_ses_bat_tha_tig_tml_igb_akn_aze_cze_grk_tur_tsn_vie_sod_ewe_bam_swt	-0.249515545974836	-0.589636352139387	0.556864273471595
732	tig_rom_bem_dut_chh_heb_hau_fre_azi_uzb_ewe_jav_zul_svk_ukr_bsq_swe_sod_moo_cnt_eng_rus_xho_ctl_ven_ben_est_bam_yor_hun_ger_aeg_geo_bul_por_cze_alb_wly_anl_nor_fin_tsw_sun_lit_mly_jpn_knd_kor_ita_lat_dgb_krd_bat_glc_mlt_tag_mnd_mcd_tsn_urd_sid_guj_pol_arw_mol_qcu_afr_hin_scr_akn_gam_prs_owc_grk_mao_slo_fbf_spa_swt_ind_tha_amh_tml_igb_lda_aze_bos_pan_tur_cic_vie_amr_dyu_swa_ses	-0.706039057434987	-1.69280323826093	0.0938404772013971
733	wly_ger_akn_mcd_tig_amr_heb_lit_azi_uzb_zul_ind_igb_dut_slo_bsq_eng_sod_tsw_mnd_alb_bul_yor_pol_ven_scr_hun_xho_swt_est_prs_owc_geo_swe_lat_ita_hin_anl_sid_krd_fin_lda_sun_bos_mly_jpn_tml_kor_afr_por_swa_rus_bat_mol_hau_mao_cnt_grk_tsn_cze_gam_rom_glc_ukr_spa_qcu_fre_guj_ctl_dgb_chh_arw_aeg_pan_jav_svk_ewe_urd_cic_tag_tha_amh_knd_moo_dyu_aze_ben_nor_tur_ses_vie_mlt_bem_fbf_bam	-0.138388462967415	-0.326337767125758	0.744902058097937
734	sod_lit_swt_ger_chh_tig_gam_nor_aze_uzb_ses_jav_cic_scr_prs_bsq_svk_wly_dgb_mnd_ben_fre_ven_hin_igb_glc_est_zul_bem_fin_dut_amr_geo_lat_swe_urd_alb_aeg_hau_mol_hun_tsn_tag_guj_mao_jpn_tml_kor_ita_bos_swa_pol_bat_arw_sid_sun_cnt_bul_fbf_ctl_anl_mcd_eng_por_pan_qcu_rus_afr_grk_akn_owc_cze_heb_krd_mly_ukr_ewe_spa_moo_ind_tha_amh_knd_bam_dyu_azi_slo_rom_tur_yor_vie_mlt_tsw_xho_lda	0.129770762688982	0.305785657147806	0.760451281888643
735	amr_bul_xho_nor_heb_amh_aeg_scr_uzb_azi_cic_mly_fbf_cze_rom_bsq_spa_hau_yor_mnd_ben_lat_moo_guj_akn_grk_est_ven_swa_hun_mcd_gam_geo_por_hin_bos_arw_owc_chh_slo_fin_swt_jav_ctl_sun_jpn_tml_kor_afr_eng_dgb_mol_tag_glc_mlt_bat_cnt_urd_ses_pan_sod_krd_dut_ger_ukr_qcu_pol_rus_svk_igb_sid_fre_tig_alb_ind_lit_bem_ita_tsw_mao_tha_anl_knd_zul_lda_tur_prs_swe_aze_dyu_vie_wly_bam_ewe_tsn	-0.684786356266163	-1.63889495388564	0.104613950976469
736	anl_hin_dyu_afr_sid_amh_mlt_glc_uzb_tur_zul_ind_xho_scr_ctl_bsq_ita_sod_bem_cnt_pol_dut_tsn_swe_ewe_ukr_hun_tsw_akn_est_lit_aeg_geo_ger_slo_pan_krd_heb_amr_rom_fin_igb_mly_mcd_sun_jpn_knd_kor_eng_lat_fbf_fre_jav_svk_gam_tag_mnd_bul_lda_bos_hau_mol_alb_spa_cze_qcu_grk_prs_nor_swa_wly_rus_owc_urd_mao_por_yor_guj_ses_bat_tha_tig_tml_bam_cic_azi_arw_ben_aze_dgb_vie_chh_ven_swt_moo	-0.971353859039131	-2.36493244491478	0.020111342288528
737	owc_svk_ven_slo_gam_sod_anl_alb_aze_uzb_igb_jav_tsw_afr_por_bsq_bul_hau_bam_mnd_rus_ben_cic_glc_moo_rom_est_tsn_fbf_fin_ger_sid_geo_fre_pan_swe_dut_amh_amr_mcd_hun_swa_mly_hin_mao_jpn_knd_kor_bos_cze_bem_grk_ind_guj_mlt_bat_cnt_prs_xho_mol_tig_ita_urd_lit_pol_qcu_krd_spa_ctl_akn_aeg_eng_heb_scr_sun_lat_dgb_ukr_yor_tag_tha_wly_tml_swt_lda_azi_arw_nor_tur_zul_vie_chh_ewe_ses_dyu	-0.00608893541386807	-0.0143305470526374	0.988596967274272
738	owc_rus_zul_glc_tig_amr_chh_lit_aze_azi_tsw_jav_fbf_mcd_ita_bsq_mol_sid_dgb_cnt_spa_nor_akn_scr_yor_pan_est_ven_ewe_hun_fre_aeg_geo_bul_ctl_guj_eng_amh_mlt_alb_fin_swa_tag_rom_bat_jpn_knd_kor_bos_cze_swt_ukr_mly_lat_wly_sun_mnd_slo_lda_afr_sod_ger_prs_svk_krd_qcu_por_dut_swe_igb_gam_hin_anl_arw_ind_ben_bem_pol_xho_mao_tha_heb_tml_bam_tsn_uzb_urd_grk_tur_ses_vie_hau_cic_dyu_moo	-0.466911793736013	-1.10888906609056	0.27033740067755
739	anl_mol_xho_alb_tig_heb_owc_por_aze_tur_lda_mao_akn_hin_ita_bsq_lit_mlt_tsw_mnd_ukr_bul_igb_scr_dgb_krd_est_zul_swt_fin_svk_sid_geo_nor_prs_afr_swe_hau_amh_grk_hun_cic_sun_rus_bat_jpn_tml_kor_arw_spa_moo_slo_jav_mcd_sod_ind_cnt_fre_yor_dut_aeg_pan_pol_rom_ger_qcu_eng_bos_urd_ewe_wly_glc_amr_ctl_mly_lat_ven_cze_fbf_tag_tha_gam_knd_swa_tsn_azi_guj_ben_uzb_bem_vie_chh_dyu_ses_bam	-0.110070972334065	-0.259439120572207	0.795869884898465
740	tig_ctl_igb_bul_heb_amh_sod_lat_tur_azi_fbf_tag_swt_arw_ita_bsq_bos_gam_zul_cnt_spa_krd_cic_por_dgb_glc_hun_ven_bam_fin_urd_chh_geo_scr_ger_afr_mcd_aeg_mlt_ben_est_tsn_mao_slo_jav_jpn_knd_kor_fre_guj_moo_cze_sun_ukr_amr_ind_mnd_prs_yor_nor_wly_pan_svk_rom_hin_qcu_pol_lit_dut_tsw_anl_rus_owc_swe_bat_grk_dyu_alb_lda_mly_tha_hau_tml_xho_ewe_uzb_eng_mol_aze_swa_vie_sid_akn_bem_ses	-0.464881361583337	-1.10907419207155	0.270257953000766
741	amh_arw_dyu_ben_wly_anl_sod_krd_uzb_aze_dgb_tag_bem_mol_lat_bsq_lit_hau_swa_mnd_svk_dut_tsw_eng_igb_spa_est_yor_ewe_fin_nor_sid_geo_bul_alb_pol_pan_amr_mlt_fre_hun_ses_bat_ger_mly_jpn_knd_kor_grk_por_cic_ukr_jav_rom_owc_mao_cnt_afr_zul_rus_aeg_scr_urd_swe_cze_qcu_ita_guj_slo_moo_gam_ctl_chh_glc_ind_bos_bam_prs_lda_sun_tha_heb_tml_fbf_ven_azi_hin_mcd_tur_akn_vie_tig_swt_tsn_xho	-0.306963699047565	-0.726729363598699	0.469217053784397
742	gam_rus_fbf_rom_anl_sod_chh_prs_uzb_aze_dgb_ind_lda_lit_arw_bsq_dut_tig_zul_cnt_guj_ukr_ewe_hin_akn_grk_fin_xho_swt_hun_cze_heb_geo_mcd_swe_nor_fre_owc_amr_afr_est_dyu_sun_scr_mao_jpn_tml_kor_krd_por_bem_slo_mly_spa_mlt_tag_mnd_urd_cic_eng_amh_lat_pan_bos_mol_qcu_ger_glc_bul_ses_hau_ctl_sid_ita_jav_alb_igb_svk_tsw_bat_tha_aeg_knd_yor_swa_tur_ben_pol_azi_tsn_vie_wly_ven_bam_moo	-0.267076024166909	-0.631424903289506	0.52931168686114
743	tig_fre_swa_ger_sid_amr_wly_pan_tur_aze_bem_bat_moo_afr_alb_bsq_urd_amh_cic_mnd_mcd_guj_dgb_spa_tsn_bul_hun_xho_igb_fin_grk_sod_geo_ita_bos_glc_cze_hau_gam_pol_est_fbf_ind_ctl_mao_jpn_tml_kor_nor_swe_ses_eng_tag_por_chh_jav_cnt_slo_lda_svk_anl_arw_mol_dut_lit_qcu_lat_rom_prs_akn_owc_krd_heb_scr_mly_ben_ven_hin_swt_sun_tha_mlt_knd_bam_yor_azi_rus_ukr_uzb_dyu_vie_aeg_tsw_ewe_zul	-0.424387306922527	-1.00889049842213	0.315644906335438
744	tig_hin_bem_slo_sid_gam_amr_guj_aze_uzb_dyu_tag_moo_bul_ctl_bsq_krd_hau_fbf_cnt_swe_ukr_lda_mol_igb_cze_fin_swt_bam_hun_ger_owc_geo_afr_bos_lit_rus_heb_anl_grk_est_yor_jav_alb_mao_jpn_tml_kor_arw_ben_tsn_pan_mly_spa_aeg_ind_mnd_glc_tsw_mcd_amh_scr_rom_svk_ita_qcu_fre_nor_por_cic_sod_prs_chh_eng_sun_pol_xho_lat_zul_bat_tha_mlt_knd_akn_ewe_tur_urd_dut_azi_ven_vie_wly_dgb_ses_swa	-0.0335677534921879	-0.0791736694857994	0.937064600022503
745	sod_dut_dgb_spa_aeg_owc_tig_glc_azi_uzb_xho_mao_cic_cze_rus_bsq_pol_sid_bem_cnt_guj_bul_swa_pan_moo_scr_est_swt_dyu_hun_eng_chh_geo_bos_rom_slo_arw_anl_wly_urd_fin_tsw_tag_krd_jav_jpn_knd_kor_ger_afr_bam_alb_sun_lat_gam_ind_mnd_ben_ewe_swe_mlt_nor_svk_lit_ctl_qcu_grk_hin_ita_igb_amr_fre_heb_ukr_mly_mol_tsn_por_yor_bat_tha_hau_tml_ven_akn_aze_mcd_prs_tur_lda_vie_amh_ses_fbf_zul	0.374792942890596	0.883673878187232	0.379150993510821
746	hau_pol_lda_spa_mlt_anl_owc_ctl_aze_tur_fbf_mly_swa_arw_cze_bsq_glc_aeg_swt_cnt_nor_ita_bem_krd_ewe_bul_est_igb_bam_fin_ukr_amr_geo_fre_hin_ger_bos_amh_heb_rom_hun_dyu_mao_alb_jav_jpn_knd_kor_guj_lit_tsw_slo_tag_prs_sod_ind_mnd_dut_ses_ben_chh_mol_mcd_rus_urd_qcu_lat_por_pan_yor_gam_grk_wly_eng_sun_swe_xho_afr_dgb_bat_tha_tig_tml_moo_zul_uzb_svk_scr_azi_ven_vie_sid_tsn_akn_cic	-0.784063890564129	-1.88886742449305	0.0620258027217752
747	anl_alb_xho_ita_hau_gam_wly_bos_azi_tur_dgb_jav_moo_mol_bul_bsq_scr_sid_swa_cnt_pan_afr_tsn_glc_dyu_guj_est_swt_ewe_fin_ger_amh_geo_nor_lat_cze_rus_aeg_mlt_dut_hun_bem_bat_rom_mao_jpn_tml_kor_por_spa_lda_eng_mly_mcd_tig_tag_mnd_fre_fbf_prs_amr_slo_ctl_arw_swe_qcu_urd_krd_ben_yor_sod_svk_chh_grk_sun_lit_tsw_hin_cic_ind_tha_owc_knd_igb_ses_aze_ukr_pol_uzb_bam_vie_heb_zul_ven_akn	-0.512092768954826	-1.22342187449549	0.22426122028578
748	aeg_por_dyu_lat_anl_amh_tig_fre_azi_aze_cic_mao_xho_grk_svk_bsq_dut_gam_ven_mnd_bos_swe_moo_scr_ewe_ger_hun_yor_akn_est_guj_amr_geo_rus_prs_urd_mcd_owc_hau_ita_fin_swt_sun_pol_ind_jpn_tml_kor_mol_alb_swa_ben_tag_rom_heb_mly_cnt_afr_zul_pan_sod_krd_ctl_hin_lit_qcu_slo_cze_eng_bam_chh_glc_mlt_bul_jav_ukr_tsn_spa_igb_bat_tha_wly_knd_lda_dgb_tur_nor_arw_uzb_bem_vie_sid_fbf_ses_tsw	0.438088481455375	1.03161486048106	0.304927946283475
749	sod_dut_swt_swe_owc_wly_amh_spa_aze_tur_ewe_mao_akn_krd_ukr_bsq_scr_gam_fbf_mnd_urd_arw_moo_glc_tsn_pol_est_cic_bem_fin_ita_anl_geo_svk_mol_ger_rom_aeg_chh_alb_hun_dgb_mly_fre_sun_jpn_knd_kor_lit_guj_swa_lat_bat_prs_heb_jav_cnt_grk_xho_ben_amr_bul_rus_eng_slo_qcu_hin_afr_por_lda_hau_mcd_sid_ctl_ind_pan_zul_cze_tsw_tag_tha_mlt_tml_ven_igb_uzb_bos_nor_azi_ses_vie_tig_dyu_yor_bam	-0.383678112468001	-0.910979017038372	0.364661626476168
750	wly_prs_moo_eng_mlt_amh_anl_alb_uzb_aze_zul_ind_akn_mol_ctl_bsq_por_sid_lda_cnt_afr_lat_dyu_glc_ewe_slo_fin_bem_tsw_hun_cze_aeg_geo_ita_hin_krd_lit_sod_tig_scr_est_yor_mly_ben_bat_jpn_tml_kor_rom_pan_tsn_svk_mao_nor_amr_jav_mnd_arw_ses_mcd_hau_pol_ukr_bul_dut_qcu_urd_bos_grk_dgb_owc_spa_heb_rus_sun_ger_ven_fre_cic_tag_tha_chh_knd_bam_igb_tur_swe_guj_azi_swa_vie_gam_swt_xho_fbf	-0.16746970528212	-0.395438686178614	0.693424786138785
751	anl_dut_dyu_guj_sod_tig_wly_ctl_azi_uzb_zul_mao_swt_nor_alb_bsq_arw_chh_ven_cnt_hin_fre_moo_afr_bam_swe_hun_ses_yor_est_ben_aeg_geo_por_lat_slo_ita_mlt_amh_urd_fin_dgb_mly_scr_jav_jpn_knd_kor_rus_grk_xho_bul_sun_spa_owc_ind_mnd_ukr_ewe_cze_hau_pan_pol_glc_bos_qcu_prs_lit_rom_akn_gam_ger_sid_mcd_bat_mol_swa_krd_lda_tag_tha_heb_tml_fbf_tsw_aze_eng_svk_tur_cic_vie_amr_igb_tsn_bem	-0.774697836012789	-1.86460636915456	0.065390455766079
752	chh_guj_fbf_ita_hau_wly_aeg_ctl_azi_tur_swa_tag_akn_bul_krd_bsq_afr_owc_dyu_mnd_mcd_urd_yor_prs_igb_rus_hun_xho_cic_fin_glc_tig_geo_cze_por_nor_slo_sod_gam_swe_est_tsn_bat_rom_jav_jpn_knd_kor_scr_pol_ewe_svk_mly_mol_amr_ind_cnt_lat_ses_hin_anl_fre_dut_ukr_spa_qcu_eng_arw_pan_bem_mlt_alb_heb_ben_sun_lit_lda_bos_dgb_mao_tha_amh_tml_moo_ven_aze_grk_ger_uzb_swt_vie_sid_bam_zul_tsw	0.677620619055676	1.60706940724916	0.111429210864426
753	sod_pan_lda_ita_hau_gam_anl_arw_uzb_tur_xho_bat_swa_mol_bos_bsq_pol_chh_bem_cnt_nor_mcd_moo_ger_bam_rus_fin_fbf_tsn_est_ben_owc_geo_scr_alb_ukr_grk_aeg_wly_eng_hun_akn_tag_lat_mao_jpn_knd_kor_glc_ctl_dyu_slo_sun_urd_heb_ind_mnd_hin_zul_por_amh_prs_fre_dut_afr_qcu_cze_svk_guj_dgb_amr_swe_mlt_rom_mly_lit_cic_bul_igb_jav_tha_sid_tml_tsw_yor_aze_krd_spa_azi_ven_vie_tig_swt_ses_ewe	0.160123987733647	0.376820785632021	0.7071652131098
754	heb_urd_zul_guj_mlt_owc_hau_alb_azi_aze_tsn_sun_igb_prs_mcd_bsq_bos_amr_swa_mnd_mol_eng_akn_dut_dgb_ben_hun_yor_ewe_est_swe_anl_geo_bul_svk_hin_grk_aeg_sid_pan_fin_tsw_mly_pol_mao_jpn_knd_kor_rus_ita_swt_lit_jav_rom_wly_bat_cnt_arw_fbf_scr_tig_glc_fre_ctl_cze_qcu_ukr_lat_krd_bem_sod_afr_amh_por_tag_slo_ven_spa_bam_ind_tha_chh_tml_lda_xho_tur_ger_nor_uzb_ses_vie_gam_dyu_moo_cic	-0.423529115342838	-1.00512613895616	0.317444187670652
755	tig_dut_dgb_rom_chh_hau_wly_spa_aze_azi_swa_sun_ses_ita_scr_bsq_swe_sod_cic_mnd_rus_cze_xho_hin_ven_ger_hun_fbf_igb_fin_grk_heb_geo_bul_krd_pol_nor_aeg_mlt_slo_est_tsw_jav_fre_mao_jpn_knd_kor_arw_ben_zul_glc_bat_mol_amr_mly_cnt_lat_yor_afr_anl_prs_alb_bos_guj_qcu_por_mcd_ctl_ewe_owc_lit_gam_pan_tag_ukr_swt_svk_bem_ind_tha_sid_tml_dyu_tsn_tur_urd_eng_uzb_bam_vie_amh_lda_akn_moo	-0.12486624159546	-0.29494103673609	0.768696333113078
756	aeg_spa_ven_urd_sid_chh_mlt_scr_azi_uzb_moo_bat_tsn_svk_glc_bsq_ita_hau_lda_mnd_lit_lat_dgb_ben_swt_guj_hun_xho_ses_est_prs_sod_geo_ger_swe_pan_arw_heb_amr_rus_fin_zul_sun_rom_jav_jpn_tml_kor_alb_pol_igb_afr_mly_cze_anl_tag_cnt_grk_bem_hin_amh_mcd_ctl_eng_slo_qcu_bul_por_mol_cic_wly_dut_tig_bos_ind_krd_tsw_ukr_dyu_mao_tha_owc_knd_ewe_yor_aze_fre_nor_tur_bam_vie_gam_fbf_swa_akn	-0.642978097579959	-1.53689201810655	0.12771516140644
757	owc_mcd_swt_guj_tig_chh_amh_arw_uzb_azi_akn_mao_zul_afr_prs_bsq_ctl_gam_fbf_cnt_lat_eng_ewe_svk_tsw_nor_est_dgb_ven_hun_rom_heb_geo_hin_lit_swe_ukr_amr_mlt_urd_fin_moo_jav_glc_tag_jpn_knd_kor_cze_bul_ses_bos_bat_ben_sid_ind_mnd_pol_bem_rus_hau_scr_dut_ger_slo_qcu_por_fre_ita_cic_wly_mol_sod_grk_mly_pan_tsn_spa_lda_sun_tha_anl_tml_igb_yor_tur_krd_alb_aze_xho_vie_aeg_swa_bam_dyu	-0.561666094107116	-1.34074322351391	0.1832696041378
758	hau_ben_fbf_bos_wly_chh_amr_por_tur_uzb_bem_sun_tsw_krd_spa_bsq_slo_sid_cic_mnd_cze_eng_moo_arw_zul_glc_est_igb_dgb_hun_afr_tig_geo_pan_mcd_rus_urd_amh_aeg_hin_fin_yor_mly_mol_tag_jpn_tml_kor_prs_bul_bam_svk_ind_ita_anl_jav_cnt_ctl_ses_ukr_sod_guj_pol_nor_rom_qcu_dut_lat_swe_akn_owc_lit_heb_scr_bat_grk_ewe_ger_lda_mao_tha_gam_knd_tsn_swt_azi_fre_alb_aze_ven_vie_mlt_xho_swa_dyu	0.187691305866462	0.441181287518095	0.660105740034261
759	wly_slo_akn_urd_hau_chh_mlt_dut_tur_uzb_ses_jav_bam_cze_guj_bsq_afr_anl_bem_cnt_pan_nor_dgb_rus_swa_por_est_fbf_cic_fin_ctl_gam_geo_bos_bul_mol_fre_sod_aeg_ukr_hun_lda_bat_scr_mly_jpn_tml_kor_spa_pol_tsw_hin_tag_ita_tig_mao_mnd_glc_tsn_ben_owc_svk_grk_mcd_swe_qcu_ger_alb_prs_ewe_amh_krd_heb_arw_sun_rom_swt_eng_dyu_ind_tha_sid_knd_xho_igb_aze_lit_lat_azi_moo_vie_amr_yor_ven_zul	0.0332580864855449	0.0782554076381355	0.937793015708276
760	hau_ben_moo_grk_aeg_sid_heb_rus_aze_tur_ven_sun_tsw_mol_krd_bsq_mcd_amh_igb_mnd_cze_bul_zul_hin_lda_lat_est_bam_akn_fin_guj_chh_geo_dut_ukr_slo_afr_gam_tig_bos_hun_bem_jav_arw_ind_jpn_tml_kor_glc_ger_dyu_swe_mly_scr_anl_tag_cnt_nor_cic_lit_amr_pol_ita_eng_spa_qcu_rom_pan_ctl_tsn_owc_por_sod_fre_bat_prs_ewe_urd_fbf_mao_tha_mlt_knd_ses_xho_uzb_svk_alb_azi_swt_vie_wly_swa_dgb_yor	0.702338529850805	1.66613217078417	0.0990519984661865
761	mlt_dut_yor_ctl_aeg_gam_hau_lit_uzb_tur_akn_tag_swt_ger_nor_bsq_krd_amh_ven_cnt_slo_hin_zul_ita_fbf_afr_est_dgb_xho_hun_grk_anl_geo_eng_mol_svk_lat_tig_sod_swe_fin_bem_bat_pan_sun_jpn_knd_kor_urd_prs_ses_bul_mly_ukr_heb_jav_mnd_mcd_moo_alb_owc_cze_spa_pol_rom_qcu_ben_bos_glc_tsw_wly_arw_amr_guj_mao_rus_igb_scr_dyu_ind_tha_chh_tml_ewe_cic_aze_por_fre_azi_tsn_vie_sid_bam_lda_swa	-0.372598209671064	-0.88342861303058	0.379282753049152
762	anl_prs_dgb_svk_hau_mlt_chh_bos_uzb_aze_yor_tag_tsw_dut_pol_bsq_alb_aeg_fbf_cnt_rom_lit_ven_urd_xho_spa_hun_dyu_akn_fin_ben_owc_geo_afr_bul_rus_por_gam_heb_mcd_est_ewe_mly_guj_jav_jpn_knd_kor_glc_krd_swa_swe_mao_fre_amr_ind_mnd_nor_zul_ctl_sid_pan_ger_slo_hin_qcu_cze_eng_scr_bam_tig_grk_amh_ita_sun_lat_moo_arw_igb_bat_tha_wly_tml_cic_swt_tur_ukr_mol_azi_lda_vie_sod_bem_ses_tsn	-0.0547116477105295	-0.128780549244416	0.897809390420221
763	wly_mcd_bam_por_hau_aeg_heb_krd_azi_tur_swt_mly_cic_hin_swe_bsq_prs_tig_xho_cnt_ctl_alb_ewe_lat_zul_scr_fin_dgb_ses_hun_mol_sid_geo_rom_nor_bul_grk_anl_sod_svk_est_moo_ind_fre_bat_jpn_knd_kor_cze_eng_fbf_slo_jav_pan_owc_tag_mnd_urd_ven_ben_amh_ger_rus_guj_dut_qcu_ita_ukr_bos_tsw_chh_spa_mlt_arw_sun_pol_yor_lit_tsn_mao_tha_gam_tml_lda_swa_aze_glc_afr_uzb_bem_vie_amr_dyu_igb_akn	-0.228606341500223	-0.539837088711007	0.590599685102833
764	sod_rom_ewe_glc_hau_aeg_amr_arw_uzb_aze_dgb_sun_lda_krd_scr_bsq_rus_anl_zul_mnd_grk_prs_swt_pan_swa_alb_hun_tsw_ven_est_ctl_owc_geo_lit_ger_ita_bos_gam_tig_ben_fin_yor_jav_cze_tag_jpn_tml_kor_urd_por_akn_mol_mly_hin_amh_ind_cnt_spa_dyu_nor_chh_swe_dut_svk_fre_qcu_lat_eng_afr_fbf_wly_mcd_sid_guj_mao_slo_tsn_bul_xho_bat_tha_mlt_knd_bam_moo_tur_pol_ukr_azi_cic_vie_heb_ses_bem_igb	-0.663381391776543	-1.58756331801047	0.11577938114343
765	chh_urd_bam_hin_amh_tig_heb_ukr_aze_uzb_swt_bat_tsn_pan_slo_bsq_fre_amr_yor_mnd_mol_alb_tsw_scr_xho_swe_est_bem_moo_hun_krd_aeg_geo_bul_arw_nor_ita_sod_owc_afr_fin_akn_sun_eng_jav_jpn_knd_kor_rom_glc_cic_prs_mao_ger_hau_mly_cnt_por_lda_grk_gam_ben_mcd_cze_rus_qcu_lit_svk_dut_zul_mlt_pol_wly_ctl_ind_guj_dyu_bos_ses_tag_tha_anl_tml_ewe_dgb_tur_lat_spa_azi_fbf_vie_sid_ven_swa_igb	-0.455424538877913	-1.08165514045061	0.282202575253022
766	amh_prs_bem_hin_heb_hau_aeg_grk_aze_azi_dyu_jav_xho_fre_bos_bsq_ctl_chh_tsw_cnt_scr_ger_ses_eng_swa_rom_est_swt_cic_hun_mol_sod_geo_arw_alb_svk_ben_mlt_gam_spa_fin_lda_bat_pan_mly_jpn_tml_kor_urd_ita_moo_lat_tag_rus_amr_sun_mnd_ukr_akn_cze_tig_mcd_lit_dut_glc_qcu_slo_pol_krd_zul_anl_por_sid_nor_ind_guj_tsn_swe_fbf_mao_tha_wly_knd_ven_dgb_tur_bul_afr_uzb_ewe_vie_owc_igb_yor_bam	-0.0327906502894437	-0.0772596424794492	0.938582971044381
767	heb_ger_cic_slo_amh_aeg_chh_dut_tur_uzb_akn_bat_bam_ukr_lat_bsq_lit_mlt_tsn_mnd_urd_svk_zul_scr_ses_pol_est_yor_bem_hun_arw_amr_geo_hin_ita_mcd_rom_gam_sid_grk_fin_swt_tag_eng_ind_jpn_tml_kor_swe_krd_ven_spa_jav_cze_wly_mly_cnt_mol_ewe_ben_hau_rus_pan_fre_bos_qcu_alb_guj_afr_tsw_sod_ctl_anl_por_sun_prs_dgb_bul_fbf_mao_tha_tig_knd_swa_xho_azi_glc_nor_aze_igb_vie_owc_lda_moo_dyu	-0.375829815826618	-0.89007009884546	0.375724973286869
768	sod_rom_ewe_ctl_wly_amh_owc_bos_azi_aze_lda_mao_swa_fre_prs_bsq_urd_tig_ses_mnd_arw_scr_akn_guj_igb_lit_fin_yor_cic_hun_cze_amr_geo_krd_alb_svk_pan_chh_anl_mol_est_zul_jav_dut_tag_jpn_knd_kor_afr_grk_dgb_pol_sun_glc_gam_ind_cnt_swe_tsw_ger_heb_ita_rus_mcd_lat_qcu_bul_slo_ukr_bam_mlt_nor_aeg_por_mly_spa_tsn_hin_xho_bat_tha_sid_tml_swt_moo_tur_ben_eng_uzb_ven_vie_hau_dyu_bem_fbf	-0.343757487969263	-0.814484998248449	0.417447908459
769	amh_fre_bem_spa_wly_mlt_heb_pol_azi_uzb_zul_bat_cic_swe_glc_bsq_arw_sid_akn_cnt_guj_nor_swa_bul_dgb_dut_fin_lda_swt_hun_ben_owc_geo_ger_hin_mol_svk_anl_gam_lit_est_xho_sun_pan_jav_jpn_knd_kor_ctl_rom_dyu_por_mly_ita_hau_ind_mnd_krd_tsw_prs_amr_alb_grk_cze_scr_qcu_ukr_mcd_bos_tsn_sod_lat_aeg_afr_mao_slo_ses_urd_igb_tag_tha_chh_tml_yor_fbf_tur_rus_eng_aze_bam_vie_tig_ewe_moo_ven	0.0324532027007894	0.0764212932612455	0.939248093628776
770	hau_ger_xho_alb_owc_wly_amh_scr_uzb_aze_dyu_mly_moo_slo_svk_bsq_lat_sod_swt_cnt_lit_rom_dgb_eng_zul_mol_fin_ses_igb_est_nor_aeg_geo_spa_afr_prs_pan_amr_heb_arw_hun_swa_tag_hin_jav_jpn_knd_kor_ctl_bos_tsn_dut_sun_por_tig_bat_mnd_urd_cic_fre_mlt_bul_glc_cze_guj_qcu_ben_ita_rus_yor_sid_swe_anl_grk_mao_mcd_fbf_krd_ewe_ind_tha_chh_tml_ven_akn_tur_ukr_pol_azi_tsw_vie_gam_bam_bem_lda	-0.198419852581043	-0.468444715864927	0.640562710772137
771	sod_ben_tsw_pol_mlt_hau_tig_ukr_azi_aze_igb_mly_zul_cze_rom_bsq_urd_anl_dyu_cnt_mcd_scr_lda_prs_ven_bul_hun_xho_ewe_fin_rus_heb_geo_afr_glc_dut_alb_sid_amr_pan_est_tsn_tag_svk_sun_jpn_tml_kor_slo_eng_yor_guj_bat_lit_owc_jav_mnd_nor_fbf_ger_gam_arw_swe_bos_krd_qcu_fre_por_hin_ses_aeg_ita_chh_grk_mao_mol_dgb_spa_moo_ind_tha_wly_knd_cic_akn_uzb_ctl_lat_tur_bam_vie_amh_swt_bem_swa	-0.448995248453161	-1.06593257650815	0.289213616388137
772	heb_prs_lda_eng_tig_sod_sid_ita_azi_aze_cic_sun_bam_mol_arw_bsq_rus_amr_swt_cnt_ctl_mcd_yor_afr_moo_lat_hun_fbf_bem_fin_grk_chh_geo_scr_urd_spa_swe_wly_gam_bos_est_igb_ind_lit_tag_jpn_tml_kor_fre_dut_swa_svk_jav_guj_mlt_bat_mnd_ukr_ven_hin_amh_por_slo_cze_alb_qcu_ben_glc_pol_dyu_aeg_bul_hau_pan_mly_ger_tsw_krd_ses_mao_tha_anl_knd_dgb_akn_uzb_rom_nor_tur_tsn_vie_owc_zul_ewe_xho	-0.269504071706187	-0.637456341445949	0.52539391709382
773	anl_ger_tsw_bul_sid_aeg_gam_pol_tur_uzb_xho_tag_bam_pan_cze_bsq_grk_heb_bem_mnd_ita_mol_dgb_fre_igb_rus_hun_lda_yor_est_hin_hau_geo_arw_ben_svk_afr_tig_amr_mcd_fin_fbf_mao_alb_bat_jpn_tml_kor_scr_eng_zul_por_mly_nor_sod_sun_cnt_rom_moo_bos_mlt_ukr_urd_swe_ctl_qcu_guj_glc_krd_ven_wly_lat_amh_prs_jav_dut_swa_lit_dyu_ind_tha_chh_knd_tsn_ses_aze_slo_spa_azi_akn_vie_owc_swt_cic_ewe	-0.439056496765081	-1.04276574165274	0.299759901840075
774	hau_swe_bem_svk_anl_sod_sid_nor_tur_aze_ewe_ind_ses_ben_pan_bsq_spa_amh_ven_cnt_ita_hin_moo_mol_dgb_grk_fin_cic_bam_hun_ukr_mlt_geo_prs_krd_bos_lit_amr_aeg_dut_est_zul_mly_urd_mao_jpn_knd_kor_eng_bul_fbf_rus_jav_ctl_owc_bat_mnd_guj_akn_fre_chh_mcd_cze_scr_glc_qcu_afr_lat_arw_swt_wly_rom_tig_slo_tag_alb_swa_pol_xho_sun_tha_gam_tml_tsw_yor_azi_ger_por_uzb_tsn_vie_heb_igb_dyu_lda	-0.62276565130983	-1.48996945507296	0.139616031483142
775	amh_grk_moo_glc_aeg_amr_mlt_afr_azi_uzb_tsw_bat_dgb_fre_pol_bsq_ita_chh_xho_cnt_bul_eng_igb_svk_ewe_cze_fin_swt_yor_hun_dut_owc_geo_rom_prs_hin_por_gam_tig_nor_est_zul_sun_ukr_mao_jpn_tml_kor_mol_slo_ses_ger_mly_scr_sid_jav_mnd_ctl_bam_guj_heb_mcd_ben_pan_lit_qcu_bos_urd_krd_swa_wly_alb_hau_spa_tag_rus_tsn_swe_ven_ind_tha_sod_knd_fbf_dyu_aze_arw_lat_tur_cic_vie_anl_bem_lda_akn	-0.103024273381872	-0.24293270888115	0.808592525260659
776	wly_cze_swt_lit_owc_hau_heb_mol_uzb_tur_xho_sun_cic_pan_por_bsq_arw_aeg_ses_mnd_ben_nor_dgb_scr_ewe_ger_fin_bem_tsw_est_grk_chh_geo_ctl_ita_mcd_krd_amr_gam_rom_hun_yor_mao_eng_tag_jpn_knd_kor_spa_urd_tsn_prs_bat_glc_sod_mly_cnt_guj_igb_pol_anl_ukr_alb_bos_rus_qcu_lat_afr_bul_zul_sid_slo_tig_swe_jav_hin_dyu_fre_akn_ind_tha_mlt_tml_ven_fbf_aze_svk_dut_azi_bam_vie_amh_moo_swa_lda	-0.33399950244665	-0.791626472209552	0.430592963767452
777	anl_dut_lda_por_owc_hau_amr_bos_uzb_aze_ven_mao_igb_pol_svk_bsq_ctl_heb_tsw_cnt_krd_spa_ewe_mcd_tsn_afr_est_xho_moo_fin_arw_aeg_geo_prs_rus_swe_alb_chh_wly_urd_hun_akn_tag_glc_jav_jpn_tml_kor_cze_mol_fbf_rom_sun_eng_gam_mly_mnd_ukr_ses_bul_tig_fre_ben_scr_ger_qcu_lit_nor_hin_bam_sid_slo_amh_ita_ind_lat_dyu_grk_yor_bat_tha_sod_knd_swt_cic_azi_pan_guj_tur_zul_vie_mlt_bem_dgb_swa	-0.609082621124615	-1.45325964614415	0.149517776455499
778	mlt_krd_bem_swe_wly_gam_chh_pol_azi_aze_ewe_tag_swt_nor_urd_bsq_arw_amr_cic_cnt_dut_lit_zul_ctl_fbf_guj_fin_igb_akn_hun_cze_anl_geo_scr_afr_mol_fre_hau_sod_ita_est_ven_sun_por_mly_jpn_tml_kor_mcd_spa_ses_bul_mao_alb_owc_bat_mnd_ukr_dgb_slo_sid_lat_svk_grk_ger_qcu_ben_prs_pan_moo_tig_rom_aeg_hin_ind_glc_tsw_rus_dyu_jav_tha_heb_knd_bam_xho_tur_bos_eng_uzb_swa_vie_amh_yor_tsn_lda	-0.570261496824089	-1.36113710841846	0.176759393889745
779	anl_grk_bem_urd_amr_owc_aeg_prs_aze_uzb_ses_ind_dgb_slo_afr_bsq_rus_mlt_swa_cnt_eng_pan_bam_mcd_ven_bul_est_yor_akn_hun_svk_sid_geo_mol_guj_scr_nor_chh_heb_ctl_fin_swt_mao_lit_mly_jpn_knd_kor_bos_por_xho_lat_tag_pol_wly_bat_mnd_krd_zul_ben_tig_swe_alb_ger_fre_qcu_dut_rom_ita_tsw_amh_arw_sod_hin_sun_glc_fbf_ukr_moo_jav_tha_hau_tml_dyu_igb_azi_spa_cze_tur_ewe_vie_gam_cic_tsn_lda	-0.0445721255171694	-0.104947067838663	0.916643825085133
780	amr_glc_tsw_guj_amh_sid_sod_fre_uzb_tur_bam_mly_lda_bos_rus_bsq_ukr_anl_ewe_cnt_scr_rom_moo_ben_ses_mol_est_fbf_swt_fin_lit_hau_geo_urd_por_arw_krd_tig_heb_mcd_hun_swa_sun_ctl_ind_jpn_tml_kor_swe_pan_yor_grk_jav_afr_mlt_bat_mnd_dut_dyu_eng_gam_ita_alb_spa_slo_qcu_prs_pol_bul_akn_wly_cze_aeg_ger_tag_hin_dgb_nor_bem_mao_tha_chh_knd_tsn_zul_aze_svk_lat_azi_cic_vie_owc_igb_ven_xho	-0.202827730111746	-0.478472252134463	0.63343705414718
781	mlt_mcd_ses_swe_amr_sid_hau_ukr_azi_tur_ven_bat_bem_pol_pan_bsq_bul_owc_moo_mnd_rus_mol_tsn_glc_tsw_fre_fin_lda_cic_est_rom_amh_geo_dut_cze_hin_scr_gam_wly_eng_hun_dgb_jav_ger_mao_jpn_knd_kor_lit_alb_akn_grk_tag_afr_chh_ind_cnt_guj_igb_ben_anl_bos_ctl_prs_svk_qcu_por_ita_lat_yor_aeg_arw_sod_urd_mly_spa_bam_nor_swt_sun_tha_tig_tml_swa_zul_uzb_krd_slo_aze_dyu_vie_heb_ewe_fbf_xho	0.605376659807535	1.43244731489875	0.155368604079279
782	chh_rus_dyu_cze_aeg_amh_wly_spa_uzb_aze_lda_mao_ses_urd_eng_bsq_pan_owc_ewe_cnt_mol_afr_moo_pol_bem_svk_fin_cic_igb_est_prs_tig_geo_lat_glc_krd_rom_anl_heb_bul_hun_bam_tag_ukr_ind_jpn_knd_kor_scr_fre_akn_dut_jav_hin_mlt_sun_mnd_lit_zul_nor_sid_ita_slo_grk_por_qcu_swe_arw_mcd_tsn_amr_guj_gam_ctl_mly_ger_xho_alb_tsw_bat_tha_hau_tml_fbf_dgb_tur_ben_bos_azi_swa_vie_sod_swt_yor_ven	-0.3408353259346	-0.807474180046096	0.421453791883151
783	sod_arw_dgb_urd_tig_hau_anl_ger_aze_tur_swa_bat_ven_bul_ita_bsq_ben_amh_lda_cnt_prs_pan_dyu_spa_zul_grk_est_swt_yor_fin_rus_amr_geo_alb_ukr_glc_cze_sid_aeg_ctl_hun_ses_mao_lit_mly_jpn_knd_kor_mol_pol_xho_por_tag_dut_wly_ind_mnd_lat_tsn_bos_chh_svk_guj_krd_rom_qcu_scr_fre_slo_fbf_gam_nor_mlt_afr_sun_eng_igb_hin_ewe_jav_tha_owc_tml_cic_tsw_uzb_swe_mcd_azi_bem_vie_heb_bam_moo_akn	-0.914373210099647	-2.21858475404548	0.0289484037526351
784	sod_prs_tsn_svk_chh_amh_gam_arw_azi_tur_bem_ind_igb_hin_afr_bsq_rus_mlt_bam_cnt_bul_glc_zul_grk_lda_rom_fin_ven_swt_est_eng_aeg_geo_nor_cze_alb_pol_sid_tig_mcd_hun_fbf_tag_guj_jav_jpn_knd_kor_lat_spa_ewe_ukr_sun_krd_heb_mao_mnd_ctl_yor_ben_amr_swe_ita_slo_fre_qcu_lit_scr_por_tsw_owc_dut_wly_urd_mly_bos_swa_mol_akn_bat_tha_anl_tml_dgb_moo_aze_pan_ger_uzb_xho_vie_hau_ses_cic_dyu	-0.577151964989853	-1.3766430840564	0.171927856607807
785	sod_bul_ven_pol_amh_aeg_owc_guj_tur_uzb_tsn_mly_moo_lat_rom_bsq_fre_sid_ses_mnd_scr_krd_bam_mol_fbf_alb_fin_tsw_yor_est_hin_amr_geo_spa_pan_lit_svk_tig_gam_mcd_hun_swa_jav_ben_bat_jpn_knd_kor_ukr_grk_zul_ita_ind_ctl_wly_mao_cnt_cze_cic_bos_heb_nor_eng_slo_dut_qcu_afr_por_glc_dyu_mlt_rus_chh_urd_tag_arw_igb_prs_dgb_sun_tha_anl_tml_bem_lda_azi_swe_ger_aze_akn_vie_hau_swt_ewe_xho	-0.407669722935109	-0.967672326105731	0.335717841099524
786	anl_ita_swa_lat_sid_chh_gam_ger_azi_tur_zul_jav_tsw_por_prs_bsq_cze_heb_cic_cnt_svk_hin_swt_glc_lda_nor_est_fbf_moo_hun_bul_amr_geo_fre_ukr_spa_afr_sod_hau_rus_fin_ven_sun_lit_ind_jpn_knd_kor_grk_bos_akn_scr_mly_ben_tig_tag_mnd_guj_bem_urd_wly_dut_pol_slo_pan_qcu_alb_rom_arw_tsn_aeg_eng_owc_mcd_bat_mol_bam_krd_dgb_mao_tha_mlt_tml_xho_ewe_uzb_ctl_swe_aze_igb_vie_amh_ses_dyu_yor	-0.631932024527238	-1.51149017094977	0.134054237994035
787	aeg_spa_yor_swe_sid_amr_chh_lit_uzb_azi_moo_tag_tsw_arw_fre_bsq_ger_mlt_zul_mnd_dut_slo_dyu_cze_lda_bos_hun_bem_ses_est_ita_owc_geo_pol_scr_urd_hin_anl_wly_afr_fin_swa_mao_mol_sun_jpn_knd_kor_bul_prs_igb_eng_bat_svk_hau_ind_cnt_glc_tsn_pan_heb_rus_grk_ctl_ben_qcu_krd_mcd_por_cic_sod_nor_gam_lat_jav_rom_xho_alb_ewe_mly_tha_amh_tml_swt_akn_tur_ukr_guj_aze_bam_vie_tig_ven_fbf_dgb	-0.834317496293325	-2.01357147533752	0.0469445582518906
788	amh_alb_dyu_bul_tig_heb_hau_lat_tur_azi_bam_sun_swa_mcd_afr_bsq_rus_anl_tsw_cnt_ukr_cze_lda_slo_swt_dut_est_zul_akn_fin_guj_sod_geo_bos_spa_scr_hin_wly_amr_ctl_hun_xho_jav_swe_mly_jpn_tml_kor_pol_krd_dgb_eng_tag_prs_sid_bat_mnd_urd_ewe_ita_owc_rom_grk_mol_svk_qcu_por_arw_pan_yor_aeg_fre_gam_lit_ind_ben_ven_ger_bem_mao_tha_mlt_knd_moo_fbf_uzb_glc_nor_aze_cic_vie_chh_ses_tsn_igb	-0.882275292214819	-2.13720887748293	0.0352046389765427
789	wly_dut_cic_lit_owc_chh_mlt_bul_tur_aze_xho_jav_zul_rom_mcd_bsq_fre_tig_dyu_mnd_slo_cze_akn_pol_igb_ita_fin_ewe_ven_hun_por_gam_geo_mol_ctl_eng_guj_heb_aeg_arw_est_swa_bat_nor_mao_jpn_tml_kor_prs_scr_swt_glc_ind_spa_sod_tag_cnt_ukr_dgb_ger_amr_afr_pan_krd_lat_qcu_hin_alb_swe_tsw_amh_bos_hau_ben_mly_urd_moo_svk_tsn_sun_tha_sid_knd_bam_yor_azi_grk_rus_uzb_fbf_vie_anl_bem_ses_lda	-0.0317014004695841	-0.0746970888152688	0.94061616358341
790	gam_grk_moo_ukr_mlt_tig_sid_ben_uzb_azi_swt_bat_igb_cze_bul_bsq_spa_heb_cic_cnt_scr_ita_ewe_afr_tsn_bos_est_akn_yor_hun_arw_amr_geo_swe_fre_prs_slo_chh_anl_krd_fin_lda_jav_urd_ind_jpn_tml_kor_nor_eng_dgb_pan_mly_ger_sod_mao_mnd_rom_bam_por_owc_svk_ctl_guj_hin_qcu_lat_alb_mol_tsw_wly_glc_aeg_rus_sun_pol_bem_mcd_fbf_tag_tha_hau_knd_zul_ses_aze_dut_lit_tur_dyu_vie_amh_ven_swa_xho	-0.267754880301093	-0.633152265665382	0.528188123436589
791	tig_pan_tsn_ukr_mlt_hau_owc_bul_uzb_tur_zul_tag_igb_guj_urd_bsq_ita_gam_yor_mnd_lat_grk_ses_rom_ewe_lit_hun_xho_fbf_est_hin_anl_geo_swe_krd_por_ben_wly_amh_glc_fin_bem_bat_alb_jav_jpn_knd_kor_scr_dut_moo_bos_mao_nor_chh_mly_cnt_eng_dgb_rus_sid_ctl_spa_ger_pol_qcu_cze_fre_slo_cic_sod_mol_heb_arw_sun_mcd_ven_prs_dyu_ind_tha_aeg_tml_tsw_swt_azi_svk_afr_aze_swa_vie_amr_lda_bam_akn	-0.375446066531278	-0.889265590034671	0.376154822806934
792	amh_dut_swa_spa_sod_mlt_chh_mol_azi_tur_zul_tag_ven_lat_ben_bsq_guj_hau_lda_cnt_arw_slo_dyu_grk_ewe_alb_hun_tsw_tsn_fin_svk_aeg_geo_bos_krd_cze_ita_anl_heb_rom_est_ses_mly_prs_ind_jpn_knd_kor_eng_fre_moo_swe_jav_ukr_gam_mao_mnd_bul_yor_nor_wly_pan_urd_afr_ger_qcu_mcd_pol_hin_swt_amr_scr_sid_rus_bat_por_fbf_ctl_xho_sun_tha_tig_tml_dgb_igb_uzb_lit_glc_aze_bem_vie_owc_cic_bam_akn	-0.867389611336669	-2.10011376195475	0.0384258080646491
793	tig_eng_ses_mol_mlt_gam_hau_fre_aze_tur_tsn_jav_xho_cze_mcd_bsq_lat_sod_moo_mnd_guj_arw_bam_pol_zul_slo_est_ewe_fbf_fin_ben_aeg_geo_nor_ctl_bos_rom_amr_wly_ger_hun_swt_bat_hin_sun_jpn_knd_kor_afr_lit_ven_glc_mly_grk_heb_tag_cnt_dut_dgb_svk_owc_prs_por_scr_alb_qcu_pan_krd_urd_igb_anl_spa_sid_ita_mao_bul_tsw_rus_swa_ind_tha_amh_tml_lda_akn_uzb_ukr_swe_azi_bem_vie_chh_yor_cic_dyu	0.389615900346959	0.920270012136833	0.359812626356775
794	sod_mol_akn_dut_anl_amh_hau_urd_aze_tur_bam_ind_lda_ger_spa_bsq_ctl_gam_bem_cnt_ukr_bos_zul_por_ewe_lit_est_ven_tsw_fin_swe_aeg_geo_rom_fre_cze_arw_heb_chh_svk_hun_swt_sun_afr_mly_jpn_knd_kor_guj_bul_cic_ben_jav_alb_wly_bat_mnd_mcd_ses_hin_amr_glc_eng_slo_prs_qcu_grk_pan_krd_fbf_owc_lat_mlt_pol_tag_nor_igb_rus_dyu_mao_tha_sid_tml_yor_tsn_uzb_scr_ita_azi_xho_vie_tig_moo_swa_dgb	-0.184348599453653	-0.435129639613389	0.664476459598313
795	heb_mol_swt_ukr_aeg_sod_wly_prs_aze_uzb_moo_sun_ses_svk_bos_bsq_fre_chh_tsw_mnd_por_glc_tsn_scr_swa_alb_hun_igb_cic_est_rom_anl_geo_bul_ctl_eng_lit_owc_hau_lat_fin_lda_tag_ben_jav_jpn_tml_kor_slo_pan_fbf_hin_ind_grk_gam_bat_cnt_ger_xho_afr_mlt_swe_spa_ita_guj_qcu_mcd_rus_krd_yor_tig_urd_amr_dut_mao_cze_bem_pol_akn_mly_tha_amh_knd_ven_zul_azi_arw_nor_tur_ewe_vie_sid_dgb_bam_dyu	-0.291020405212272	-0.688193575865923	0.4930439280471
796	owc_ukr_cic_spa_sod_anl_gam_afr_tur_azi_ven_jav_ewe_lat_ben_bsq_nor_amr_tsn_mnd_pan_mcd_lda_arw_akn_ita_hun_dgb_swa_est_eng_wly_geo_krd_slo_por_cze_heb_amh_alb_fin_tsw_mly_lit_ind_jpn_knd_kor_pol_hin_fbf_ger_bat_grk_aeg_tag_cnt_svk_bem_ctl_chh_rom_swe_guj_fre_qcu_urd_mol_glc_dyu_mlt_scr_sid_bos_sun_bul_yor_dut_swt_mao_tha_hau_tml_bam_ses_aze_rus_prs_uzb_zul_vie_tig_moo_xho_igb	0.0955599834285773	0.224831635074158	0.822603520260115
797	amh_cze_swa_nor_chh_hau_aeg_alb_aze_uzb_xho_mly_moo_ukr_bul_bsq_swe_mlt_fbf_cnt_ctl_por_tsn_dut_dgb_arw_fin_cic_ven_hun_urd_heb_geo_fre_eng_pol_guj_sod_amr_rom_est_bem_tag_spa_sun_jpn_knd_kor_hin_slo_tsw_mcd_bat_ben_anl_ind_mnd_ger_ewe_mol_sid_grk_lit_glc_lat_qcu_svk_pan_prs_zul_wly_afr_owc_scr_jav_rus_dyu_bos_ses_mao_tha_tig_tml_swt_lda_azi_ita_krd_tur_yor_vie_gam_bam_igb_akn	-0.307710376117992	-0.727834361205532	0.468543503237209
798	heb_ukr_tsw_bos_mlt_sid_hau_svk_tur_uzb_akn_sun_cic_glc_arw_bsq_bul_gam_bem_cnt_slo_fre_swt_urd_moo_grk_fin_swa_dyu_est_mcd_tig_geo_lit_hin_rom_krd_sod_owc_dut_hun_lda_tag_scr_ind_jpn_knd_kor_mol_pol_dgb_pan_bat_afr_amr_mly_mnd_cze_ven_spa_amh_eng_nor_lat_guj_qcu_rus_ben_alb_ewe_aeg_por_anl_ita_mao_ger_tsn_prs_zul_jav_tha_wly_tml_ses_fbf_aze_ctl_swe_azi_igb_vie_chh_yor_xho_bam	0.729472002020585	1.73510663606987	0.086034573062752
799	hau_ctl_bam_cze_aeg_mlt_owc_prs_uzb_azi_xho_tag_dgb_spa_lit_bsq_por_sod_swt_mnd_rus_bul_akn_svk_yor_eng_fin_ses_igb_hun_pol_gam_geo_bos_pan_ita_fre_anl_chh_glc_est_cic_jav_alb_mao_jpn_tml_kor_slo_nor_swa_rom_mly_urd_amh_sun_cnt_dut_zul_mcd_sid_scr_grk_ger_swe_qcu_guj_krd_ben_moo_heb_arw_wly_hin_ind_lat_bem_mol_ewe_bat_tha_tig_knd_ven_lda_tur_ukr_afr_aze_dyu_vie_amr_tsw_tsn_fbf	0.234523765607343	0.552994948649088	0.58159373005487
800	amr_rom_ven_pol_chh_anl_tig_nor_aze_azi_xho_tag_fbf_grk_afr_bsq_ukr_gam_lda_mnd_bul_dut_swt_eng_akn_slo_fin_zul_ewe_hun_fre_amh_geo_prs_mcd_bos_rus_mlt_sod_por_est_dgb_bat_krd_jav_jpn_knd_kor_swe_ita_cic_ben_sun_pan_aeg_mly_cnt_urd_bem_lat_heb_arw_ger_mol_spa_qcu_guj_lit_scr_ses_hau_cze_sid_ctl_mao_svk_moo_alb_yor_ind_tha_wly_tml_swa_bam_uzb_glc_hin_tur_tsw_vie_owc_igb_tsn_dyu	0.122468568092486	0.288084768755317	0.773922901031719
801	owc_ukr_xho_ctl_sid_tig_gam_ita_tur_aze_cic_ind_bam_glc_pol_bsq_eng_amr_tsw_mnd_mcd_ger_dgb_rom_tsn_scr_hun_akn_fbf_fin_bul_sod_geo_alb_swe_pan_grk_mlt_wly_svk_est_swt_jav_cze_sun_jpn_tml_kor_fre_bos_dyu_lat_mly_arw_aeg_tag_cnt_lit_ewe_spa_chh_rus_urd_mol_afr_qcu_slo_prs_nor_swa_anl_ben_heb_hin_bat_dut_bem_por_ven_mao_tha_amh_knd_igb_ses_uzb_krd_guj_azi_moo_vie_hau_lda_yor_zul	-0.179576356880591	-0.423816203335086	0.672678511946655
802	amh_glc_bam_grk_wly_sid_chh_alb_aze_tur_akn_bat_tsw_dut_bos_bsq_krd_mlt_fbf_cnt_eng_por_dyu_guj_tsn_swe_fin_cic_ven_est_scr_hau_geo_arw_ctl_mcd_lat_sod_tig_fre_hun_ses_sun_cze_jav_jpn_knd_kor_prs_ben_yor_nor_tag_rus_amr_ind_mnd_urd_igb_pan_aeg_ger_afr_lit_pol_qcu_svk_ukr_ita_moo_heb_mol_gam_slo_mly_rom_ewe_bul_dgb_mao_tha_anl_tml_bem_swa_azi_spa_hin_uzb_swt_vie_owc_lda_xho_zul	0.462416753098062	1.09211020168554	0.277605779861983
803	hau_cze_dyu_scr_sid_wly_amh_ben_tur_azi_moo_mly_ven_por_bos_bsq_ita_owc_zul_mnd_prs_hin_igb_spa_yor_grk_est_swt_tsw_hun_bul_amr_geo_svk_glc_mol_dut_heb_anl_ctl_fin_ewe_tag_eng_ind_jpn_tml_kor_pan_afr_swa_rus_jav_nor_gam_bat_cnt_lit_xho_fre_aeg_swe_urd_lat_ger_qcu_arw_pol_krd_dgb_sod_mcd_tig_slo_sun_alb_fbf_rom_ses_mao_tha_chh_knd_tsn_cic_uzb_ukr_guj_aze_lda_vie_mlt_bam_akn_bem	-0.703918521727106	-1.68807533355281	0.094747662384285
804	amh_svk_ses_grk_sod_gam_chh_rus_aze_tur_ewe_mly_bam_guj_bos_bsq_arw_heb_bem_mnd_ukr_rom_cic_ctl_xho_pan_hun_dgb_swa_fin_ita_tig_geo_hin_bul_slo_fre_aeg_mlt_swe_est_tsw_ind_alb_tag_jpn_knd_kor_lat_dut_dyu_mol_sun_glc_sid_mao_cnt_prs_swt_spa_hau_afr_ben_krd_por_qcu_urd_scr_pol_moo_owc_lit_anl_mcd_jav_ger_lda_nor_tsn_bat_tha_wly_tml_zul_akn_uzb_cze_eng_azi_ven_vie_amr_igb_fbf_yor	-0.484997255030313	-1.15321047897252	0.251779329929172
805	amr_scr_moo_slo_heb_amh_mlt_urd_aze_uzb_yor_jav_bem_ita_bos_bsq_prs_sid_fbf_mnd_krd_spa_dyu_ger_ewe_afr_fin_zul_swt_hun_cze_owc_geo_eng_fre_bul_por_gam_chh_ctl_est_swa_mao_ben_mly_jpn_tml_kor_glc_lit_tsw_guj_ind_nor_sod_tag_cnt_rom_akn_grk_anl_hin_svk_swe_pan_qcu_lat_mcd_rus_igb_tig_dut_aeg_alb_bat_ukr_ses_arw_dgb_sun_tha_hau_knd_bam_cic_azi_mol_pol_tur_tsn_vie_wly_lda_xho_ven	0.503939820534198	1.18932517262358	0.237339421243081
806	wly_ctl_dyu_lit_mlt_gam_aeg_glc_uzb_tur_ewe_mao_fbf_slo_mol_bsq_alb_tig_ven_mnd_dut_nor_yor_urd_moo_swe_hun_tsn_akn_fin_fre_heb_geo_rom_spa_krd_rus_amr_hau_pol_est_cic_tag_lat_mly_jpn_knd_kor_guj_hin_bam_ukr_bat_svk_sid_ind_cnt_afr_xho_grk_amh_mcd_eng_ger_pan_qcu_por_ben_arw_ses_owc_ita_sod_bul_jav_bos_zul_scr_lda_sun_tha_anl_tml_tsw_bem_aze_prs_cze_azi_dgb_vie_chh_swt_swa_igb	-0.419658106819874	-0.996130840892907	0.32177136453419
807	aeg_guj_xho_ben_hau_gam_chh_afr_aze_azi_swt_jav_ses_alb_bos_bsq_hin_sod_cic_mnd_arw_eng_ven_swe_igb_urd_fin_akn_tsw_est_krd_amr_geo_grk_prs_por_svk_sid_heb_rom_hun_yor_mly_glc_sun_jpn_knd_kor_mcd_nor_bem_bul_tag_lat_wly_ind_cnt_spa_fbf_mol_owc_ukr_fre_pol_ita_qcu_slo_ctl_dut_tsn_amh_pan_mlt_lit_mao_ger_dgb_scr_swa_bat_tha_tig_tml_zul_bam_tur_cze_rus_uzb_ewe_vie_anl_lda_dyu_moo	-0.296348439175066	-0.700714117315449	0.485230907167096
808	sid_grk_igb_bul_mlt_hau_gam_ukr_aze_tur_xho_sun_dyu_pol_glc_bsq_lat_sod_bem_mnd_krd_rom_ses_ctl_fbf_cze_est_cic_lda_fin_afr_heb_geo_alb_rus_prs_nor_anl_tig_swe_hun_bam_jav_mol_ind_jpn_tml_kor_urd_ben_tsn_ita_mly_eng_chh_mao_cnt_scr_swt_lit_wly_hin_arw_mcd_bos_qcu_svk_por_guj_yor_aeg_spa_amr_pan_tag_ger_dgb_fre_tsw_bat_tha_owc_knd_ven_swa_azi_dut_slo_uzb_ewe_vie_amh_akn_zul_moo	0.0543021276274178	0.12803582458133	0.898397082321485
809	wly_prs_moo_svk_mlt_anl_amh_bos_uzb_tur_zul_ind_akn_afr_nor_bsq_urd_aeg_dgb_cnt_glc_mol_xho_ger_tsw_lat_est_ses_swa_fin_eng_tig_geo_cze_grk_guj_pan_owc_gam_mcd_hun_igb_mly_alb_bat_jpn_knd_kor_spa_ben_tsn_rom_jav_ita_amr_mao_mnd_dut_ven_krd_chh_bul_swe_por_ctl_qcu_pol_arw_slo_fbf_hau_ukr_sid_rus_tag_scr_yor_fre_bem_sun_tha_sod_tml_dyu_bam_azi_hin_lit_aze_swt_vie_heb_lda_cic_ewe	-0.114249260996792	-0.269088063043296	0.788457995581671
810	heb_pol_ewe_cze_owc_sod_sid_ita_tur_azi_ses_mly_moo_hin_scr_bsq_guj_tig_tsn_cnt_slo_mol_dgb_ben_lda_krd_fin_bem_fbf_est_ger_mlt_geo_mcd_bos_prs_arw_aeg_chh_eng_hun_bam_tag_urd_mao_jpn_knd_kor_alb_svk_dyu_rus_bat_dut_wly_sun_mnd_glc_cic_spa_hau_por_fre_bul_ukr_qcu_lit_lat_afr_xho_gam_pan_anl_grk_jav_nor_swt_rom_akn_ind_tha_amr_tml_ven_igb_uzb_ctl_swe_aze_tsw_vie_amh_swa_yor_zul	-0.407453552630152	-0.967026714271872	0.33603875370093
811	sid_svk_ven_mcd_sod_mlt_amr_guj_tur_uzb_akn_tag_dgb_fre_ctl_bsq_urd_aeg_lda_cnt_krd_pol_xho_alb_moo_glc_fin_swa_yor_est_rus_hau_geo_hin_rom_lit_eng_anl_amh_ita_hun_cic_jav_afr_mly_jpn_tml_kor_ger_lat_zul_prs_sun_swe_owc_bat_mnd_nor_dyu_por_chh_ukr_pan_ben_cze_qcu_spa_bos_grk_ses_gam_arw_heb_slo_ind_bul_fbf_mol_ewe_mao_tha_tig_knd_swt_bam_aze_dut_scr_azi_bem_vie_wly_tsn_igb_tsw	-0.922637238761338	-2.24264516120792	0.027295447509398
812	hau_spa_ewe_urd_wly_gam_owc_bul_azi_uzb_bam_mao_dgb_swe_slo_bsq_lit_anl_xho_cnt_svk_ben_ses_nor_akn_arw_fin_ven_moo_hun_afr_heb_geo_cze_dut_pan_ukr_tig_amr_bos_est_dyu_tag_lat_jav_jpn_knd_kor_ctl_alb_igb_glc_mly_krd_sid_sun_mnd_mcd_zul_ita_sod_rom_por_scr_prs_qcu_mol_fre_rus_tsn_amh_hin_chh_guj_bat_pol_cic_ger_bem_ind_tha_aeg_tml_swa_fbf_tur_grk_eng_aze_lda_vie_mlt_swt_tsw_yor	-1.20585036366073	-2.98030737602366	0.00367431683236981
813	sod_fre_dgb_dut_gam_heb_amr_ctl_uzb_aze_akn_mly_tsn_bos_krd_bsq_mcd_hau_tsw_mnd_scr_grk_moo_cze_lda_por_hun_zul_swa_est_ita_mlt_geo_rus_urd_hin_guj_owc_sid_lit_fin_ses_tag_prs_bat_jpn_tml_kor_ukr_rom_fbf_ben_jav_spa_chh_mao_cnt_swe_bem_glc_tig_afr_lat_nor_pan_qcu_pol_eng_slo_cic_amh_bul_aeg_ger_sun_mol_swt_alb_xho_ind_tha_wly_knd_ewe_ven_tur_arw_svk_azi_yor_vie_anl_bam_igb_dyu	-0.920340814478045	-2.23742977849838	0.0276465494681783
814	tig_bos_bem_arw_gam_sid_amh_ukr_azi_uzb_zul_ind_akn_urd_grk_bsq_mcd_heb_cic_mnd_afr_mol_bam_prs_dgb_bul_est_tsw_xho_fin_hin_sod_geo_eng_svk_fre_glc_aeg_owc_dut_hun_tsn_jav_krd_mao_jpn_tml_kor_pan_rom_lda_guj_bat_nor_wly_tag_cnt_lat_moo_ger_chh_por_slo_scr_alb_qcu_spa_pol_ben_yor_mlt_lit_anl_ctl_sun_rus_dyu_cze_ses_mly_tha_hau_knd_fbf_swt_tur_swe_ita_aze_ven_vie_amr_igb_swa_ewe	-0.615861051174072	-1.47097531551386	0.144673353702398
815	mlt_glc_lda_ita_tig_sid_anl_bos_azi_tur_akn_mly_tsn_ukr_swe_bsq_scr_owc_bem_cnt_hin_prs_yor_ben_fbf_lit_est_swt_bam_fin_cze_heb_geo_svk_eng_guj_urd_hau_chh_pol_hun_tsw_jav_afr_ind_jpn_tml_kor_bul_arw_ses_slo_sun_ger_amh_tag_mnd_fre_ven_ctl_aeg_mcd_alb_lat_pan_qcu_por_mol_rom_swa_wly_grk_sod_krd_bat_rus_ewe_dut_cic_mao_tha_amr_knd_dyu_igb_aze_spa_nor_uzb_xho_vie_gam_moo_zul_dgb	-0.274840665144702	-0.650157774895754	0.517193174412635
816	sod_bos_ses_afr_gam_anl_chh_alb_azi_uzb_ewe_bat_dgb_slo_cze_bsq_por_amh_swt_cnt_mcd_nor_dyu_lit_zul_fre_est_akn_lda_fin_dut_wly_geo_scr_pan_prs_ctl_tig_hau_spa_hun_xho_jav_bul_mao_jpn_knd_kor_swe_pol_yor_ukr_sun_arw_mlt_ind_mnd_lat_bem_ben_amr_grk_ger_rus_svk_qcu_guj_urd_rom_tsw_aeg_mol_heb_glc_tag_eng_tsn_ita_moo_mly_tha_sid_tml_igb_swa_aze_krd_hin_tur_fbf_vie_owc_ven_cic_bam	0.058956056146855	0.138887477552018	0.889839376283334
817	aeg_fre_igb_rus_gam_amr_mlt_rom_aze_azi_swa_mly_bem_urd_ita_bsq_krd_heb_ewe_mnd_cze_lat_yor_slo_moo_nor_fin_cic_tsn_hun_por_owc_geo_mol_ctl_bos_pan_wly_sod_guj_est_ses_ind_bul_sun_jpn_knd_kor_glc_ukr_xho_lit_bat_prs_hau_tag_cnt_svk_akn_hin_sid_pol_scr_alb_spa_qcu_swe_eng_ben_tsw_chh_dut_tig_grk_mao_afr_fbf_ger_swt_jav_tha_anl_tml_zul_dgb_tur_arw_mcd_uzb_dyu_vie_amh_bam_ven_lda	-0.939162152743032	-2.28197026622289	0.0247716604912669
818	amr_scr_fbf_lat_tig_owc_mlt_krd_aze_azi_moo_ind_swt_pan_ben_bsq_bos_wly_lda_mnd_pol_eng_dyu_spa_ses_guj_fin_bem_akn_est_arw_amh_geo_por_alb_prs_grk_heb_gam_slo_hun_ewe_bat_rus_mly_jpn_tml_kor_ukr_cze_dgb_ctl_mao_lit_anl_sun_cnt_mcd_igb_rom_sid_glc_ita_nor_ger_qcu_afr_urd_hin_ven_chh_dut_sod_fre_jav_mol_xho_svk_bam_tag_tha_aeg_knd_tsn_swa_uzb_bul_swe_tur_yor_vie_hau_zul_tsw_cic	-0.33028030621742	-0.782029078623678	0.436184030127821
819	sid_ita_yor_rus_amh_mlt_aeg_ukr_aze_uzb_igb_ind_cic_pol_ben_bsq_glc_chh_lda_cnt_lat_krd_bem_bos_dyu_svk_est_moo_fbf_fin_rom_anl_geo_dut_pan_spa_fre_heb_owc_hin_hun_swa_mao_cze_bat_jpn_tml_kor_mcd_por_swt_alb_mly_scr_amr_tag_mnd_mol_ses_nor_wly_ctl_slo_afr_bul_qcu_swe_lit_ger_zul_tig_prs_hau_urd_jav_grk_tsn_guj_tsw_sun_tha_gam_knd_xho_akn_tur_arw_eng_azi_dgb_vie_sod_bam_ewe_ven	-0.448487934916968	-1.06698437374489	0.288740906974326
820	wly_ita_yor_nor_tig_amr_mlt_bul_tur_azi_dyu_mao_swa_ctl_prs_bsq_bos_gam_fbf_mnd_afr_cze_bem_mcd_swt_arw_est_zul_moo_fin_urd_heb_geo_alb_pol_guj_dut_sod_owc_spa_hun_ven_sun_rom_jav_jpn_knd_kor_scr_swe_ses_pan_tag_ger_aeg_bat_cnt_ben_cic_glc_chh_svk_lit_lat_slo_qcu_hin_krd_por_igb_amh_ukr_hau_grk_mly_rus_lda_eng_tsn_ind_tha_anl_tml_ewe_tsw_aze_fre_mol_uzb_xho_vie_sid_dgb_bam_akn	-0.582592191483868	-1.39194966386386	0.167257599871372
821	sod_prs_tsw_scr_chh_amr_gam_mol_azi_aze_igb_jav_ses_ita_glc_bsq_slo_amh_ewe_cnt_guj_cze_fbf_por_moo_bos_hun_zul_xho_est_ger_wly_geo_mcd_ukr_lit_alb_mlt_hau_urd_fin_tsn_ind_lat_tag_jpn_tml_kor_ben_ctl_swt_swe_bat_pan_aeg_mao_mnd_eng_ven_fre_anl_krd_nor_arw_bul_qcu_spa_svk_grk_swa_sid_dut_owc_afr_mly_rus_bam_hin_bem_sun_tha_tig_knd_lda_akn_tur_rom_pol_uzb_dgb_vie_heb_cic_dyu_yor	-0.338670817400348	-0.802384430659852	0.424376308494073
822	chh_grk_bam_mol_heb_tig_mlt_guj_azi_aze_swt_mly_ewe_pan_pol_bsq_ben_anl_xho_cnt_bul_eng_swa_svk_bem_scr_fin_dgb_tsn_hun_hin_owc_geo_spa_arw_nor_ger_wly_hau_prs_est_ven_ind_rus_bat_jpn_tml_kor_rom_krd_moo_lit_mao_glc_amr_tag_mnd_fre_yor_mcd_sod_ctl_dut_afr_slo_qcu_lat_cze_ita_fbf_amh_ukr_aeg_alb_jav_bos_cic_swe_lda_sun_tha_sid_knd_tsw_akn_uzb_urd_por_tur_zul_vie_gam_dyu_ses_igb	0.479536064444437	1.13017893636565	0.261307234646069
823	wly_afr_dgb_slo_amh_tig_sod_fre_aze_tur_akn_mao_swa_urd_krd_bsq_glc_gam_fbf_cnt_lat_eng_cic_scr_ses_por_est_ewe_tsn_fin_grk_amr_geo_lit_alb_dut_hin_chh_hau_ctl_hun_bem_jav_ukr_tag_jpn_tml_kor_guj_ben_moo_mol_mly_nor_aeg_bat_mnd_pol_xho_ita_anl_rom_pan_spa_svk_qcu_prs_bul_rus_yor_sid_cze_heb_bos_sun_mcd_ven_swe_tsw_ind_tha_owc_knd_bam_lda_azi_ger_arw_uzb_swt_vie_mlt_dyu_igb_zul	0.438814555813962	1.03383844002836	0.303892627005628
824	hau_ger_moo_ctl_wly_anl_aeg_scr_aze_uzb_swa_jav_ewe_mcd_mol_bsq_rom_gam_ven_cnt_swe_pol_ses_dut_yor_rus_hun_lda_akn_est_eng_amr_geo_nor_lit_pan_bos_mlt_amh_spa_fin_zul_sun_arw_ind_jpn_tml_kor_cze_por_xho_lat_bat_bul_tig_mly_mnd_fre_swt_urd_sod_ben_svk_slo_grk_qcu_ita_krd_alb_tsn_sid_ukr_owc_afr_mao_hin_tsw_guj_dyu_tag_tha_chh_knd_dgb_igb_azi_glc_prs_tur_fbf_vie_heb_bam_bem_cic	-0.863219467528558	-2.08650868880706	0.0396694475171906
825	aeg_scr_bam_svk_hau_amr_anl_spa_azi_aze_lda_sun_igb_dut_lat_bsq_rus_gam_dgb_cnt_pol_bos_ses_krd_tsn_glc_fin_ven_akn_hun_ben_sod_geo_arw_rom_ita_alb_wly_mlt_slo_est_fbf_bat_nor_mly_jpn_knd_kor_urd_mol_cic_bul_jav_swe_owc_tag_mnd_cze_dyu_fre_amh_por_guj_pan_lit_qcu_grk_afr_eng_bem_heb_ukr_sid_mcd_mao_ctl_yor_hin_swa_ind_tha_tig_tml_zul_tsw_tur_ger_prs_uzb_moo_vie_chh_ewe_xho_swt	-0.27327947261482	-0.64577402886956	0.520015931237794
826	chh_prs_swt_rus_sod_tig_hau_bul_azi_tur_ven_jav_cic_slo_guj_bsq_por_owc_tsn_cnt_krd_ben_bam_scr_tsw_swe_hun_ses_zul_est_lat_aeg_geo_alb_hin_ita_ger_amh_anl_cze_fin_dyu_bat_bos_tag_jpn_knd_kor_eng_dut_xho_svk_mao_afr_mlt_sun_mnd_fre_igb_grk_wly_rom_urd_glc_mcd_qcu_nor_pol_lit_bem_gam_pan_amr_ctl_mly_ukr_moo_arw_swa_ind_tha_sid_tml_akn_ewe_uzb_mol_spa_aze_fbf_vie_heb_yor_lda_dgb	-0.262875642653706	-0.621825258341235	0.535578208988851
827	amr_glc_dyu_mol_heb_sod_chh_pol_uzb_aze_xho_tag_yor_afr_guj_bsq_slo_owc_lda_cnt_swe_prs_cic_pan_bam_rus_fin_akn_bem_hun_svk_gam_geo_lit_lat_nor_mcd_anl_tig_cze_est_swt_mly_bos_mao_jpn_tml_kor_alb_eng_ses_spa_sun_arw_wly_bat_mnd_rom_moo_dut_sid_por_ger_grk_fre_qcu_ctl_scr_krd_tsn_hau_bul_mlt_ben_jav_hin_ven_ita_fbf_ind_tha_amh_knd_igb_swa_tur_urd_ukr_azi_zul_vie_aeg_dgb_ewe_tsw	0.0793899053391624	0.186951737887095	0.852105713258402
828	hau_ger_yor_eng_sid_sod_amh_slo_aze_uzb_dgb_mao_moo_hin_ita_bsq_lat_amr_zul_mnd_spa_ukr_igb_guj_dyu_pan_fin_swt_tsn_hun_bos_wly_geo_rom_ctl_swe_dut_anl_aeg_krd_est_bam_tag_arw_mly_jpn_tml_kor_rus_svk_lda_nor_jav_mol_mlt_bat_cnt_afr_akn_cze_owc_alb_lit_prs_grk_qcu_fre_glc_scr_ses_heb_ben_gam_pol_sun_urd_fbf_por_swa_ind_tha_tig_knd_cic_ven_tur_bul_mcd_azi_xho_vie_chh_tsw_ewe_bem	-0.695727799724778	-1.66910174275117	0.0984603734416473
829	wly_ger_bam_lat_chh_hau_amh_prs_aze_uzb_tsn_ind_swt_por_swe_bsq_cze_amr_tsw_cnt_ukr_arw_ven_mcd_cic_afr_fin_akn_moo_hun_scr_sid_geo_lit_guj_rus_bul_tig_owc_slo_est_ses_mao_alb_bat_jpn_knd_kor_bos_pol_igb_grk_sun_nor_sod_mly_mnd_rom_zul_glc_gam_dut_urd_svk_pan_qcu_mol_spa_krd_dgb_anl_fre_aeg_ctl_jav_ita_fbf_ben_xho_tag_tha_mlt_tml_yor_ewe_azi_hin_eng_tur_lda_vie_heb_swa_bem_dyu	-0.456013476109559	-1.0833221508672	0.281466143443587
830	heb_ita_tsw_fre_sid_aeg_amh_ctl_aze_tur_swa_jav_lda_rom_scr_bsq_bul_hau_ewe_mnd_ger_ben_swt_glc_yor_ukr_hun_xho_akn_est_spa_wly_geo_mcd_prs_eng_hin_chh_mlt_pan_fin_bem_bat_lit_sun_jpn_tml_kor_grk_arw_igb_krd_tag_slo_gam_mao_cnt_pol_tsn_dut_anl_svk_nor_por_rus_qcu_swe_cze_lat_ven_owc_bos_sod_alb_ind_mol_dgb_guj_cic_mly_tha_tig_knd_fbf_zul_azi_urd_afr_uzb_bam_vie_amr_dyu_moo_ses	-0.808689388332804	-1.94768703391617	0.0544683133732971
831	sid_rom_ven_ben_aeg_anl_hau_krd_azi_tur_ewe_ind_dgb_ukr_ger_bsq_arw_owc_tsn_mnd_glc_ctl_bam_grk_swt_lat_fin_dyu_akn_est_por_gam_geo_svk_spa_pol_prs_sod_amr_mcd_hun_ses_tag_slo_jav_jpn_tml_kor_urd_fre_xho_alb_mao_hin_wly_mly_cnt_scr_swa_eng_tig_lit_mol_cze_swe_qcu_bul_pan_ita_lda_chh_dut_mlt_bos_bat_rus_yor_guj_tsw_sun_tha_amh_knd_moo_bem_uzb_nor_afr_aze_igb_vie_heb_cic_zul_fbf	0.0193046802365652	0.0454315383829577	0.963860754181935
832	mlt_ben_tsw_mol_chh_heb_gam_afr_uzb_aze_ven_mly_cic_ger_nor_bsq_rus_sod_akn_mnd_slo_krd_ses_fre_lda_mcd_hun_fbf_tsn_est_grk_tig_geo_spa_alb_bul_swe_amr_amh_lat_fin_ewe_mao_lit_sun_jpn_knd_kor_ita_pol_moo_prs_jav_rom_owc_bat_cnt_ukr_yor_guj_wly_bos_urd_glc_scr_qcu_svk_eng_pan_bam_hau_hin_anl_arw_ind_por_igb_ctl_dgb_tag_tha_sid_tml_bem_swa_tur_cze_dut_azi_swt_vie_aeg_dyu_zul_xho	-0.72270469405363	-1.73715960038637	0.0856697396016408
833	sid_guj_xho_rom_gam_heb_owc_arw_tur_uzb_yor_mao_igb_swe_afr_bsq_grk_chh_bam_mnd_lit_alb_ven_ger_swa_bul_fin_zul_cic_hun_fre_amr_geo_scr_hin_mol_ctl_tig_amh_eng_est_akn_jav_spa_mly_jpn_knd_kor_ita_cze_swt_nor_tag_pan_aeg_sun_cnt_ukr_tsn_slo_anl_prs_ben_krd_dut_qcu_lat_svk_glc_dgb_sod_por_mlt_mcd_bat_pol_moo_urd_ewe_ind_tha_hau_tml_lda_dyu_azi_rus_bos_aze_fbf_vie_wly_tsw_bem_ses	0.0955127212837428	0.224832009435709	0.82260322987644
834	heb_spa_moo_rus_wly_tig_mlt_scr_azi_uzb_cic_ind_ewe_ger_lit_bsq_mcd_chh_bam_cnt_eng_svk_ven_ctl_tsn_krd_hun_tsw_bem_fin_cze_sod_geo_prs_ita_dut_lat_owc_sid_pan_est_swt_bat_slo_mao_jpn_knd_kor_nor_arw_xho_glc_mly_swe_gam_sun_mnd_fre_zul_hin_hau_afr_mol_guj_ukr_qcu_ben_alb_urd_igb_amr_pol_aeg_grk_tag_bul_dgb_bos_yor_jav_tha_amh_tml_swa_lda_aze_por_rom_tur_akn_vie_anl_dyu_ses_fbf	-0.210225283660453	-0.496525662799121	0.620695193641652
835	aeg_ukr_tsw_lit_gam_heb_sod_prs_azi_tur_moo_jav_dgb_alb_rom_bsq_guj_hau_cic_mnd_krd_ger_dyu_grk_tsn_bos_hun_ewe_bam_est_ben_chh_geo_slo_hin_glc_ita_amh_amr_spa_fin_akn_mao_pol_bat_jpn_tml_kor_fre_mcd_swt_arw_mly_afr_owc_sun_cnt_pan_bem_rus_mlt_por_nor_eng_svk_qcu_mol_ctl_cze_fbf_sid_scr_wly_bul_tag_lat_yor_dut_igb_ind_tha_anl_knd_swa_ses_uzb_swe_urd_aze_xho_vie_tig_lda_ven_zul	-0.467712521364918	-1.1100980289622	0.269818862433378
836	aeg_lit_ven_rus_wly_amr_owc_afr_uzb_aze_dyu_bat_bem_cze_mcd_bsq_pan_mlt_akn_cnt_alb_hin_zul_svk_tsw_bos_hun_fbf_lda_fin_urd_chh_geo_fre_nor_prs_grk_anl_heb_slo_est_swt_mao_dut_mly_jpn_knd_kor_ctl_mol_xho_arw_sun_ben_sid_tag_mnd_pol_cic_spa_sod_ita_glc_krd_guj_qcu_ger_scr_eng_igb_amh_bul_tig_por_jav_lat_bam_swe_dgb_ind_tha_hau_tml_yor_ses_azi_ukr_rom_tur_tsn_vie_gam_ewe_swa_moo	-0.816822879924879	-1.96741944400781	0.0521144622262735
837	heb_bos_swt_hin_anl_mlt_hau_dut_azi_tur_ven_mao_swa_ukr_lit_bsq_guj_amh_moo_cnt_ita_mcd_bam_krd_bem_nor_fin_igb_lda_est_cze_chh_geo_fre_urd_ben_swe_tig_aeg_spa_hun_dgb_sun_afr_mly_jpn_knd_kor_scr_rom_akn_pol_ind_alb_sod_tag_mnd_ctl_tsn_prs_sid_pan_bul_glc_grk_qcu_rus_arw_eng_tsw_amr_slo_owc_por_jav_svk_ewe_ger_zul_bat_tha_gam_tml_xho_dyu_aze_mol_lat_uzb_fbf_vie_wly_cic_yor_ses	0.0270844016230988	0.0637498381767747	0.949306244079552
838	aeg_arw_akn_rom_sid_sod_chh_scr_uzb_azi_dyu_tag_moo_swe_por_bsq_krd_heb_bam_cnt_lit_grk_tsn_svk_swa_mcd_fin_swt_cic_hun_urd_gam_geo_spa_cze_prs_rus_amh_amr_hin_est_ven_mao_ben_ind_jpn_knd_kor_eng_afr_bem_fre_mly_ukr_wly_sun_mnd_slo_zul_ctl_mlt_guj_lat_nor_mol_qcu_bos_alb_ger_xho_owc_dut_hau_bul_jav_glc_tsw_ita_ewe_bat_tha_anl_tml_lda_yor_tur_pan_pol_aze_ses_vie_tig_igb_fbf_dgb	-0.818797281209709	-1.97288160294409	0.0514783725653216
839	sod_eng_swa_hin_tig_chh_hau_arw_uzb_tur_dyu_bat_akn_nor_ctl_bsq_prs_aeg_yor_mnd_alb_urd_fbf_pan_cic_lit_hun_bam_swt_est_fre_owc_geo_cze_slo_bul_scr_sid_heb_dut_fin_dgb_jav_swe_mly_jpn_tml_kor_mol_grk_moo_svk_sun_glc_amr_ind_cnt_spa_ven_rom_anl_ukr_ita_lat_ben_qcu_krd_rus_guj_ewe_wly_por_mlt_pol_tag_ger_zul_mcd_bem_mao_tha_amh_knd_xho_tsw_azi_bos_afr_aze_ses_vie_gam_igb_tsn_lda	0.00207910112494316	0.00489542473966522	0.996104517562814
840	mlt_arw_yor_bul_tig_owc_amh_ger_azi_tur_ven_mao_akn_ben_rom_bsq_grk_amr_zul_cnt_eng_mcd_igb_swe_bam_afr_est_moo_ewe_fin_mol_hau_geo_pol_urd_ita_svk_chh_aeg_slo_hun_ses_jav_glc_ind_jpn_tml_kor_guj_lit_dgb_ctl_bat_fre_sid_mly_mnd_rus_swt_krd_heb_prs_nor_ukr_alb_qcu_scr_por_pan_lda_wly_cze_anl_spa_sun_bos_bem_lat_swa_tag_tha_sod_knd_tsw_cic_uzb_hin_dut_aze_fbf_vie_gam_xho_tsn_dyu	-0.0142741193256745	-0.0335992982429423	0.973268689717906
841	sid_mcd_tsn_prs_hau_anl_wly_cze_aze_uzb_ven_jav_moo_slo_urd_bsq_fre_heb_tsw_cnt_afr_svk_ses_scr_akn_ita_hun_lda_swa_est_grk_mlt_geo_ukr_guj_krd_arw_amr_sod_glc_fin_bam_mao_ger_bat_jpn_tml_kor_dut_por_xho_nor_mly_pan_chh_tag_mnd_pol_dgb_ben_aeg_rom_mol_bul_swe_qcu_spa_eng_lit_swt_gam_rus_tig_hin_sun_ctl_igb_lat_fbf_ind_tha_amh_knd_ewe_dyu_azi_alb_bos_tur_cic_vie_owc_zul_bem_yor	-0.135811809592695	-0.320401062366893	0.74938310649039
842	anl_scr_ewe_ukr_gam_aeg_mlt_krd_azi_aze_dyu_sun_yor_rus_svk_bsq_rom_sid_ses_mnd_grk_arw_lda_lit_swt_ita_fin_swa_bam_hun_mol_heb_geo_lat_eng_cze_ctl_owc_tig_spa_est_zul_ind_afr_mao_jpn_knd_kor_swe_mcd_cic_ben_bat_pol_hau_jav_cnt_nor_igb_glc_chh_hin_por_fre_guj_qcu_dut_bul_slo_fbf_amh_prs_sod_urd_tag_bos_xho_pan_tsw_mly_tha_amr_tml_bem_dgb_tur_alb_ger_uzb_ven_vie_wly_tsn_moo_akn	-0.797990702153227	-1.92279794578569	0.057565264993364
843	gam_svk_swt_urd_chh_aeg_owc_glc_tur_aze_ses_mly_ven_eng_ben_bsq_fre_amh_yor_cnt_ger_krd_swa_grk_fbf_ita_hun_akn_ewe_fin_por_mlt_geo_prs_pol_ctl_mcd_tig_sid_cze_est_lda_mao_guj_sun_jpn_knd_kor_scr_alb_tsw_afr_tag_nor_hau_jav_mnd_swe_bem_ukr_amr_lit_rus_lat_rom_qcu_bul_pan_dut_igb_wly_hin_anl_slo_bat_spa_cic_arw_dyu_ind_tha_heb_tml_tsn_xho_uzb_mol_bos_azi_bam_vie_sod_moo_zul_dgb	0.551095363757769	1.30228354188315	0.196035465323429
844	wly_afr_tsn_prs_heb_sid_anl_grk_azi_tur_igb_mao_fbf_pol_ger_bsq_dut_aeg_moo_cnt_nor_eng_akn_bos_swa_rom_hun_swt_ven_est_guj_gam_geo_urd_bul_scr_lit_hau_amr_spa_fin_ses_tag_rus_ind_jpn_knd_kor_svk_lat_bam_arw_bat_por_owc_jav_mnd_pan_yor_cze_amh_slo_fre_ben_ctl_qcu_hin_krd_ukr_cic_tig_mol_sod_mcd_mly_ita_tsw_alb_bem_sun_tha_mlt_tml_zul_ewe_aze_swe_glc_uzb_xho_vie_chh_lda_dyu_dgb	-0.537624562203514	-1.2782631483025	0.20433773428957
845	sid_rus_cic_arw_amr_heb_chh_scr_tur_aze_moo_mao_ven_fre_slo_bsq_grk_owc_tsn_mnd_glc_bos_fbf_swe_bam_ukr_fin_bem_swt_hun_guj_wly_geo_hin_mcd_eng_ger_sod_mlt_por_est_tsw_jav_lat_ind_jpn_tml_kor_pol_afr_zul_pan_tag_cze_hau_mly_cnt_prs_igb_bul_aeg_ctl_ita_alb_urd_qcu_nor_mol_spa_dgb_amh_rom_anl_krd_bat_ben_xho_svk_ses_sun_tha_tig_knd_akn_lda_azi_dut_lit_uzb_dyu_vie_gam_yor_swa_ewe	0.313954187211996	0.739718421018504	0.461334058982391
846	heb_bul_yor_pan_sid_anl_hau_lit_aze_uzb_dyu_mao_akn_arw_fre_bsq_ger_mlt_swa_mnd_krd_mol_tsw_urd_bem_ita_hun_xho_ven_fin_eng_aeg_geo_scr_por_cze_rus_chh_amh_pol_est_dgb_bat_alb_tag_jpn_tml_kor_afr_ctl_ses_mcd_sun_nor_gam_mly_cnt_glc_moo_lat_wly_prs_ben_svk_dut_qcu_spa_guj_rom_zul_amr_bos_sod_swe_jav_slo_tsn_ukr_igb_ind_tha_tig_knd_bam_swt_azi_grk_hin_tur_ewe_vie_owc_cic_fbf_lda	-0.322486221923074	-0.763056497696461	0.447360976577529
847	sid_guj_fbf_ben_owc_anl_chh_hin_azi_aze_tsn_mly_ses_scr_ita_bsq_urd_tig_swa_cnt_mcd_alb_dyu_cze_zul_ctl_fin_bam_cic_est_krd_mlt_geo_glc_eng_dut_spa_amr_amh_ukr_hun_bem_sun_slo_bat_jpn_tml_kor_bos_lit_moo_grk_jav_bul_aeg_mao_mnd_svk_yor_nor_heb_arw_pan_rom_por_qcu_prs_swe_afr_dgb_wly_ger_sod_fre_tag_pol_akn_lat_swt_ind_tha_gam_knd_ven_lda_tur_rus_mol_uzb_xho_vie_hau_tsw_ewe_igb	0.159019833140163	0.374248741543024	0.709071207450029
848	heb_ben_ewe_lit_tig_sid_amh_afr_azi_uzb_bam_bat_dyu_rom_lat_bsq_rus_hau_akn_mnd_mol_cze_cic_prs_zul_arw_hun_yor_bem_fin_spa_sod_geo_swe_ita_fre_ukr_anl_gam_hin_est_tsw_mao_ger_jav_jpn_knd_kor_alb_nor_swa_dut_sun_glc_wly_mly_cnt_pol_dgb_bos_mlt_ctl_eng_pan_urd_qcu_slo_svk_guj_igb_amr_mcd_chh_grk_ind_bul_xho_krd_ven_tag_tha_owc_tml_fbf_swt_aze_scr_por_tur_tsn_vie_aeg_ses_moo_lda	-0.632487311632854	-1.51362279586184	0.133512702560048
849	amh_guj_moo_ita_amr_gam_heb_afr_aze_tur_ses_jav_swt_mcd_fre_bsq_lit_sod_zul_cnt_cze_swe_tsn_bos_yor_rom_fin_akn_bam_est_pan_wly_geo_mol_ger_hin_glc_sid_anl_ctl_hun_dyu_ind_ukr_tag_jpn_knd_kor_urd_svk_swa_scr_mao_por_tig_sun_mnd_arw_fbf_rus_hau_prs_bul_pol_lat_qcu_krd_dut_eng_cic_chh_ben_aeg_alb_mly_grk_tsw_nor_bem_bat_tha_mlt_tml_dgb_ven_uzb_spa_slo_azi_ewe_vie_owc_igb_lda_xho	0.113300160439161	0.266568460777616	0.790391595806038
850	gam_lit_tsw_alb_sid_chh_sod_grk_aze_uzb_ewe_sun_ses_mcd_lat_bsq_ctl_mlt_zul_mnd_pol_urd_dgb_bos_tsn_ita_fin_xho_akn_hun_swe_aeg_geo_spa_bul_rom_scr_hau_tig_pan_est_dyu_tag_ger_bat_jpn_tml_kor_slo_nor_bem_hin_jav_krd_amr_mao_cnt_svk_ven_por_owc_afr_guj_mol_ukr_qcu_fre_glc_ben_fbf_heb_cze_anl_prs_ind_rus_swt_dut_lda_mly_tha_wly_knd_cic_igb_tur_arw_eng_azi_yor_vie_amh_swa_moo_bam	-0.14968862896352	-0.353286564856774	0.724673173205761
851	mlt_mol_bem_bul_chh_owc_anl_mcd_tur_aze_ses_bat_moo_fre_prs_bsq_spa_amh_zul_mnd_bos_ger_ewe_por_ven_lit_fin_fbf_lda_est_ben_heb_geo_alb_swe_arw_lat_gam_hau_eng_hun_cic_mly_ukr_ind_jpn_tml_kor_ita_pol_tsw_pan_sun_guj_wly_jav_cnt_rom_swt_cze_sod_nor_dut_slo_rus_qcu_grk_svk_ctl_dyu_tig_hin_sid_krd_tag_scr_tsn_afr_igb_mao_tha_aeg_knd_swa_yor_azi_urd_glc_uzb_akn_vie_amr_xho_bam_dgb	-0.923310706716899	-2.23817712766808	0.0275959958633339
852	owc_lat_lda_grk_anl_heb_sid_rom_uzb_aze_yor_bat_igb_swe_ger_bsq_por_gam_bem_cnt_svk_ben_xho_nor_moo_ctl_hun_tsw_swt_fin_urd_mlt_geo_alb_arw_ukr_pan_chh_hau_pol_est_ewe_tag_guj_jav_jpn_tml_kor_cze_afr_ses_spa_mao_fre_aeg_ind_mnd_dut_dgb_lit_wly_slo_bos_hin_scr_qcu_prs_eng_krd_ven_tig_glc_amh_rus_sun_mol_dyu_bul_zul_mly_tha_amr_knd_cic_akn_tur_ita_mcd_azi_bam_vie_sod_tsn_fbf_swa	-0.470586057536645	-1.11951830664741	0.265802143537812
853	gam_svk_tsn_pol_owc_aeg_heb_alb_aze_uzb_tsw_bat_igb_ita_pan_bsq_urd_amh_bem_cnt_swe_slo_fbf_fre_xho_ctl_fin_bam_ewe_hun_ukr_hau_geo_bos_lat_glc_grk_mlt_tig_arw_est_moo_sun_nor_mao_jpn_knd_kor_guj_ger_yor_dut_tag_por_anl_jav_mnd_scr_zul_rom_chh_rus_cze_krd_mcd_qcu_afr_ben_hin_ses_wly_eng_sod_bul_ind_lit_swt_mol_dgb_mly_tha_sid_tml_cic_lda_tur_prs_spa_azi_swa_vie_amr_dyu_ven_akn	-0.17888932191578	-0.422421375416331	0.673692510225837
854	sid_ger_bem_spa_chh_amh_hau_cze_uzb_tur_ewe_bat_bam_rus_lat_bsq_swe_tig_tsn_mnd_ben_prs_lda_slo_akn_krd_fin_xho_ven_est_alb_wly_geo_por_pol_nor_grk_heb_owc_guj_hun_igb_sun_arw_ind_jpn_knd_kor_fre_eng_yor_mcd_mao_bul_aeg_tag_cnt_urd_swt_afr_amr_rom_pan_mol_dut_qcu_ctl_bos_lit_fbf_sod_scr_anl_ita_jav_hin_dyu_ukr_cic_mly_tha_gam_tml_moo_zul_azi_glc_svk_aze_ses_vie_mlt_swa_tsw_dgb	0.115203228938734	0.271132421075009	0.786890080736677
855	amr_lit_moo_scr_chh_anl_heb_guj_aze_tur_ses_bat_igb_glc_prs_bsq_svk_amh_yor_mnd_ukr_ctl_dgb_arw_bam_rus_hun_tsn_xho_fin_bos_mlt_geo_ben_krd_por_swe_sid_tig_slo_est_swt_tag_eng_jav_jpn_tml_kor_fre_alb_fbf_hin_mly_cze_owc_sun_cnt_pol_akn_pan_aeg_rom_spa_nor_lat_qcu_bul_urd_mol_ewe_wly_mcd_sod_afr_mao_grk_cic_ger_ven_ind_tha_gam_knd_tsw_swa_uzb_ita_dut_azi_dyu_vie_hau_zul_lda_bem	-0.434446454364971	-1.0310197279369	0.305205448566831
856	heb_bul_ven_arw_anl_hau_amh_fre_uzb_tur_fbf_mly_igb_pan_cze_bsq_afr_wly_xho_cnt_guj_ben_bem_krd_lda_scr_est_yor_ses_fin_swe_tig_geo_lit_rus_bos_dut_sid_owc_prs_hun_zul_sun_ita_ind_jpn_tml_kor_ger_hin_cic_slo_jav_spa_aeg_mao_mnd_mol_bam_svk_sod_nor_ukr_ctl_alb_qcu_lat_mcd_pol_dgb_amr_urd_gam_por_tag_grk_swt_glc_ewe_bat_tha_mlt_knd_tsn_moo_aze_rom_eng_azi_swa_vie_chh_akn_tsw_dyu	0.406824130189597	0.958963502749564	0.340063605047001
857	hau_bul_tsn_grk_heb_amr_sid_rus_azi_tur_dgb_bat_ses_lit_slo_bsq_svk_gam_dyu_mnd_urd_ctl_swa_guj_bem_mol_hun_fbf_ven_fin_pan_wly_geo_prs_bos_mcd_cze_tig_chh_glc_est_xho_tag_rom_mao_jpn_tml_kor_pol_ger_igb_afr_mly_spa_amh_ind_cnt_ben_tsw_arw_sod_swe_por_lat_dut_qcu_fre_krd_scr_cic_owc_ukr_mlt_nor_sun_hin_akn_ita_ewe_jav_tha_anl_knd_yor_bam_aze_alb_eng_uzb_zul_vie_aeg_moo_lda_swt	-0.631935411144869	-1.50987303851804	0.134466024564293
858	sid_alb_dyu_fre_wly_owc_aeg_ger_azi_uzb_ven_sun_ewe_lit_krd_bsq_guj_heb_akn_mnd_rom_hin_swa_pol_ses_pan_est_moo_fbf_fin_eng_anl_geo_rus_lat_scr_arw_amr_tig_svk_hun_dgb_mly_ita_ind_jpn_knd_kor_spa_por_lda_glc_mao_nor_sod_bat_cnt_bul_bam_urd_chh_grk_dut_ctl_ukr_qcu_swe_mcd_bos_yor_mlt_slo_gam_cze_jav_afr_swt_prs_xho_tag_tha_amh_tml_igb_zul_aze_mol_ben_tur_tsw_vie_hau_tsn_cic_bem	-0.358076821675059	-0.848581134358222	0.398293326047101
859	sod_svk_swt_nor_amr_tig_chh_urd_aze_uzb_ewe_mly_moo_afr_glc_bsq_lit_hau_tsw_cnt_ctl_pol_dgb_bul_fbf_prs_hun_dyu_lda_est_mcd_aeg_geo_bos_por_ben_lat_owc_amh_alb_fin_bem_bat_swe_tag_jpn_knd_kor_slo_krd_cic_grk_mao_dut_gam_jav_mnd_hin_swa_ger_heb_guj_rom_pan_cze_qcu_arw_scr_mol_bam_wly_rus_sid_eng_sun_fre_yor_spa_tsn_ind_tha_mlt_tml_zul_ses_azi_ukr_ita_tur_ven_vie_anl_akn_igb_xho	-0.567588811462606	-1.35689266638226	0.178099687217798
860	anl_ukr_zul_afr_aeg_gam_sod_pan_azi_uzb_xho_jav_swt_pol_scr_bsq_mcd_sid_igb_cnt_swe_prs_bem_guj_swa_grk_hun_ses_tsw_est_glc_mlt_geo_krd_ctl_mol_ita_tig_amr_bos_fin_akn_mly_rus_sun_jpn_knd_kor_ben_slo_lda_bul_tag_arw_heb_bat_mnd_lat_bam_rom_hau_por_urd_cze_svk_qcu_fre_hin_dut_yor_chh_lit_amh_eng_mao_spa_fbf_ger_dyu_ind_tha_owc_tml_ven_cic_aze_nor_alb_tur_ewe_vie_wly_moo_tsn_dgb	0.080208017938405	0.188734227546433	0.850712374773754
861	gam_bul_igb_por_amr_sod_aeg_ukr_tur_azi_ewe_sun_lda_prs_bos_bsq_lat_tig_swa_cnt_ben_spa_bam_afr_dgb_swe_est_xho_ses_fin_nor_anl_geo_fre_ctl_cze_pol_owc_wly_arw_hun_dyu_jav_lit_mao_jpn_tml_kor_slo_hin_zul_rus_mly_alb_mlt_tag_mnd_ger_tsw_svk_heb_dut_krd_grk_rom_qcu_guj_pan_eng_swt_amh_mcd_hau_mol_bat_glc_yor_urd_cic_ind_tha_chh_knd_ven_moo_aze_scr_ita_uzb_akn_vie_sid_fbf_bem_tsn	0.120409096152857	0.28335429848062	0.777535060036803
862	amr_nor_bam_ctl_heb_chh_tig_rus_aze_uzb_zul_sun_yor_fre_pan_bsq_ukr_owc_xho_cnt_rom_spa_ven_mol_ses_alb_est_lda_cic_hun_bul_amh_geo_eng_hin_prs_slo_mlt_gam_lit_fin_igb_mly_ben_bat_jpn_knd_kor_svk_lat_tsn_mcd_jav_glc_aeg_mao_mnd_grk_dgb_ger_wly_urd_bos_guj_por_qcu_swe_cze_pol_swa_sid_afr_sod_dut_tag_krd_tsw_arw_ewe_ind_tha_anl_tml_akn_dyu_azi_ita_scr_tur_bem_vie_hau_swt_moo_fbf	0.224003950946776	0.526560013476734	0.599752802250483
863	chh_ger_swt_mcd_gam_sid_amr_arw_azi_aze_lda_sun_bem_cze_lat_bsq_prs_heb_igb_cnt_pan_ita_xho_krd_fbf_guj_est_ses_tsn_fin_bul_amh_geo_swe_glc_scr_spa_owc_anl_grk_hun_ven_mao_ctl_jav_jpn_knd_kor_nor_lit_yor_ben_ind_por_wly_mly_mnd_dut_ewe_svk_sod_fre_rus_ukr_urd_qcu_mol_eng_hin_cic_aeg_bos_hau_afr_tag_pol_moo_alb_swa_bat_tha_mlt_tml_akn_dyu_uzb_rom_slo_tur_bam_vie_tig_dgb_tsw_zul	-0.31125198840042	-0.736178291937509	0.463475062049273
864	sod_bul_xho_urd_anl_chh_aeg_rom_aze_tur_dyu_mly_zul_mcd_slo_bsq_krd_gam_moo_cnt_rus_pan_dgb_nor_ven_bos_est_bem_ses_hun_lit_amr_geo_por_swe_alb_ger_tig_mlt_ctl_fin_swt_ind_cze_jav_jpn_tml_kor_dut_glc_igb_prs_sun_mol_amh_tag_mnd_fre_tsn_pol_hau_grk_scr_lat_arw_qcu_guj_ben_hin_lda_sid_afr_heb_ita_mao_svk_yor_ukr_akn_bat_tha_owc_knd_swa_bam_azi_spa_eng_uzb_ewe_vie_wly_tsw_fbf_cic	0.00966971824720823	0.0227551892215525	0.981894305182167
865	sid_fre_tsw_pol_hau_tig_chh_ben_aze_tur_lda_mao_tsn_rus_por_bsq_grk_sod_zul_cnt_ukr_glc_akn_dut_igb_lat_hun_xho_fbf_est_lit_heb_geo_ctl_bul_hin_spa_owc_amh_rom_fin_yor_mly_prs_bat_jpn_tml_kor_svk_ita_swa_ger_tag_scr_anl_sun_mnd_slo_dgb_nor_amr_cze_urd_arw_alb_qcu_guj_krd_swe_ses_aeg_mol_gam_mcd_jav_afr_moo_eng_bam_ind_tha_wly_knd_ven_bem_azi_pan_bos_uzb_ewe_vie_mlt_swt_cic_dyu	0.0745734000872415	0.175778058670046	0.860850483828591
866	hau_lit_bam_ita_wly_heb_sod_prs_uzb_tur_cic_mao_ewe_arw_ctl_bsq_rus_owc_ses_cnt_guj_hin_tsn_urd_dgb_ben_est_swt_zul_fin_alb_tig_geo_pol_eng_bul_spa_gam_amr_cze_hun_lda_mly_ukr_tag_jpn_tml_kor_dut_mcd_yor_ger_bat_rom_mlt_sun_mnd_bos_tsw_glc_chh_mol_afr_grk_swe_qcu_scr_svk_por_ven_anl_nor_aeg_pan_jav_lat_akn_fre_bem_ind_tha_amh_knd_igb_xho_azi_slo_krd_aze_swa_vie_sid_fbf_dyu_moo	0.0207877524553994	0.0489179003374422	0.961089627143371
867	tig_bul_cic_mol_owc_wly_amh_pol_tur_uzb_ven_ind_xho_bos_dut_bsq_alb_sod_igb_cnt_rus_ctl_lda_por_tsw_nor_est_dgb_ewe_hun_pan_anl_geo_lat_krd_lit_ger_gam_amr_slo_fin_dyu_jav_ben_bat_jpn_tml_kor_fre_rom_tsn_ita_mao_scr_mlt_sun_mnd_guj_fbf_svk_heb_grk_prs_eng_urd_qcu_cze_mcd_swe_swt_hau_spa_sid_afr_mly_glc_yor_arw_swa_tag_tha_chh_knd_moo_akn_azi_ukr_hin_aze_bam_vie_aeg_zul_bem_ses	0.0886377298428347	0.20897558144228	0.834924349947371
868	sod_ger_moo_nor_chh_sid_heb_cze_azi_uzb_ses_bat_ven_urd_eng_bsq_ctl_tig_lda_mnd_mol_rom_akn_rus_xho_por_est_cic_bam_hun_bul_hau_geo_swe_pan_slo_bos_owc_gam_scr_fin_swt_jav_krd_sun_jpn_knd_kor_pol_spa_yor_ukr_mly_grk_aeg_tag_cnt_arw_swa_fre_wly_lat_prs_hin_alb_qcu_glc_ben_svk_fbf_amh_mcd_mlt_afr_mao_dut_tsn_ita_zul_ind_tha_anl_tml_bem_tsw_tur_lit_guj_aze_dgb_vie_amr_ewe_dyu_igb	-0.232637304524159	-0.54983174342324	0.583752834788156
869	sod_hin_moo_lit_amr_gam_chh_rus_aze_azi_igb_ind_bem_swe_dut_bsq_mcd_amh_swa_cnt_spa_arw_tsn_mol_zul_bul_est_swt_xho_hun_pan_aeg_geo_slo_svk_grk_urd_wly_tig_rom_fin_dgb_sun_cze_jav_jpn_knd_kor_ukr_ben_ven_pol_bat_guj_hau_mao_mnd_scr_bam_nor_heb_prs_eng_glc_ger_qcu_afr_bos_fre_lda_mlt_krd_owc_por_mly_ctl_ewe_alb_dyu_tag_tha_sid_tml_fbf_tsw_tur_lat_ita_uzb_ses_vie_anl_akn_yor_cic	-0.258018973466307	-0.610886480401839	0.542764914729409
870	sid_svk_lda_scr_heb_mlt_amh_por_aze_azi_swa_mao_dgb_lat_slo_bsq_ukr_anl_ven_mnd_dut_ita_igb_pol_swt_lit_est_yor_moo_hun_cze_owc_geo_rus_spa_ben_fre_hau_tig_mol_fin_xho_ind_swe_sun_jpn_tml_kor_urd_nor_tsn_bos_mly_pan_chh_jav_cnt_eng_akn_arw_aeg_grk_bul_guj_krd_qcu_mcd_glc_ctl_ses_wly_alb_sod_ger_bat_hin_bam_afr_tsw_tag_tha_amr_knd_cic_ewe_uzb_prs_rom_tur_bem_vie_gam_dyu_zul_fbf	0.222513624614522	0.524603969849323	0.601106781503982
871	amh_guj_dyu_arw_owc_gam_sid_hin_aze_tur_bem_ind_xho_ctl_cze_bsq_lit_amr_dgb_mnd_pol_bos_lda_dut_zul_glc_est_ewe_tsw_fin_ger_tig_geo_mol_mcd_urd_scr_sod_mlt_slo_hun_swt_bat_grk_sun_jpn_tml_kor_ben_swe_cic_fre_jav_ukr_hau_tag_cnt_alb_fbf_spa_chh_pan_eng_prs_rom_qcu_por_rus_svk_ven_anl_ita_aeg_bul_mly_nor_igb_lat_ses_mao_tha_heb_knd_bam_moo_azi_afr_krd_uzb_swa_vie_wly_yor_tsn_akn	0.592204421913043	1.40031374293088	0.164746855574149
872	aeg_fre_yor_hin_sod_anl_tig_lit_aze_azi_ses_tag_bem_pan_rom_bsq_ukr_wly_swa_cnt_por_dut_zul_ita_swt_swe_est_ewe_igb_fin_guj_chh_geo_ger_alb_svk_mol_amr_hau_cze_hun_tsw_sun_scr_mao_jpn_tml_kor_bul_lat_dyu_afr_ind_rus_sid_bat_mnd_bos_ven_glc_amh_urd_eng_slo_nor_qcu_grk_ben_prs_xho_gam_arw_mlt_spa_mly_pol_bam_krd_cic_jav_tha_owc_knd_fbf_tsn_tur_ctl_mcd_uzb_akn_vie_heb_moo_lda_dgb	-0.85940688920413	-2.08250160235139	0.040042290017115
873	wly_ben_swt_eng_gam_aeg_heb_bos_uzb_aze_ven_ind_moo_mol_spa_bsq_rus_anl_bam_mnd_arw_urd_xho_lit_bem_svk_hun_tsw_tsn_est_hin_amr_geo_guj_cze_nor_glc_chh_tig_krd_fin_cic_mao_scr_jav_jpn_tml_kor_afr_alb_ewe_ctl_tag_rom_mlt_bat_cnt_slo_ses_prs_owc_lat_dut_ita_bul_qcu_grk_ger_por_yor_sod_ukr_sid_mcd_sun_pan_akn_swe_dgb_mly_tha_amh_knd_lda_zul_azi_pol_fre_tur_fbf_vie_hau_igb_dyu_swa	-1.04123515172265	-2.54357115682292	0.012622339238203
874	aeg_fre_tsw_bul_amr_sid_anl_ita_azi_tur_dyu_mao_moo_afr_alb_bsq_nor_amh_xho_mnd_krd_guj_swt_ukr_igb_ctl_fin_ven_dgb_est_ben_wly_geo_mcd_prs_grk_rom_tig_gam_scr_hun_bam_sun_por_jav_jpn_knd_kor_glc_lit_zul_ger_tag_svk_heb_mly_cnt_spa_fbf_cze_hau_pol_bos_rus_pan_qcu_arw_swe_lat_ses_owc_dut_chh_slo_ind_hin_ewe_eng_yor_bat_tha_mlt_tml_bem_tsn_uzb_mol_urd_aze_swa_vie_sod_cic_lda_akn	-0.0472872569118346	-0.111330303682762	0.911594348964444
875	gam_bul_tsn_arw_hau_mlt_aeg_rom_azi_tur_ses_mly_bam_hin_mol_bsq_pol_chh_swa_mnd_fre_por_ewe_mcd_dyu_eng_est_swt_xho_hun_guj_anl_geo_spa_swe_urd_afr_amh_sod_rus_fin_zul_ind_nor_tag_jpn_knd_kor_glc_prs_fbf_svk_mao_ukr_amr_bat_cnt_ger_igb_slo_sid_pan_ctl_grk_ben_qcu_scr_cze_ita_cic_wly_alb_tig_lit_jav_lat_dgb_krd_tsw_sun_tha_heb_tml_yor_moo_uzb_bos_dut_aze_akn_vie_owc_ven_lda_bem	-0.612254508162724	-1.46182824621508	0.147159175451033
876	anl_hin_tsw_pan_chh_amr_wly_ger_aze_azi_swt_ind_bam_nor_rus_bsq_lat_amh_fbf_cnt_ctl_mcd_tsn_spa_dgb_arw_hun_ven_ewe_est_guj_gam_geo_krd_por_slo_glc_aeg_sod_ukr_fin_akn_jav_swe_mly_jpn_knd_kor_afr_eng_swa_pol_sun_ben_owc_bat_mnd_urd_moo_ita_heb_lit_fre_dut_bul_qcu_grk_cze_scr_lda_tig_rom_hau_prs_tag_svk_xho_bos_bem_mao_tha_sid_tml_yor_ses_uzb_alb_mol_tur_cic_vie_mlt_zul_dyu_igb	-0.646562815335395	-1.54681541475492	0.125304061978792
877	aeg_glc_zul_ukr_anl_hau_amh_afr_azi_aze_cic_mly_bem_fre_ctl_bsq_bul_chh_tsw_mnd_mol_ger_xho_pol_akn_lat_fin_bam_swa_est_cze_amr_geo_lit_scr_rom_prs_heb_tig_bos_hun_ewe_jav_guj_mao_jpn_tml_kor_ben_ita_tsn_arw_bat_pan_mlt_tag_cnt_svk_lda_nor_gam_eng_spa_urd_alb_qcu_slo_hin_dut_yor_wly_mcd_sod_por_sun_rus_dgb_krd_moo_ind_tha_owc_knd_igb_dyu_tur_grk_swe_uzb_swt_vie_sid_ses_ven_fbf	-0.0902267590073489	-0.212704383207647	0.832023085874107
878	mlt_arw_tsn_ben_hau_amh_wly_svk_tur_azi_zul_ind_dyu_guj_urd_bsq_nor_sid_ses_cnt_bos_dut_lda_prs_bam_lat_hun_bem_ven_fin_rom_amr_geo_glc_scr_slo_eng_heb_anl_ctl_est_xho_bat_ita_mao_jpn_tml_kor_pan_ger_fbf_fre_tag_spa_aeg_mly_mnd_ukr_cic_krd_chh_grk_por_alb_bul_qcu_swe_hin_pol_igb_owc_cze_sod_afr_jav_rus_dgb_mol_akn_sun_tha_gam_knd_tsw_swt_uzb_mcd_lit_aze_moo_vie_tig_yor_ewe_swa	-0.210030574517596	-0.496016193419309	0.621053213429969
879	tig_rom_xho_spa_sod_owc_amh_glc_azi_aze_zul_sun_bem_ita_lit_bsq_mol_chh_cic_mnd_ger_dut_tsn_slo_swa_guj_fin_tsw_lda_hun_ben_gam_geo_arw_hin_cze_bul_amr_wly_ctl_est_moo_jav_scr_mao_jpn_tml_kor_pol_svk_ewe_por_tag_nor_aeg_ind_cnt_urd_dgb_fre_sid_afr_krd_swe_lat_qcu_grk_pan_bos_bam_hau_eng_heb_alb_bat_rus_fbf_prs_akn_mly_tha_mlt_knd_igb_ses_tur_mcd_ukr_uzb_dyu_vie_anl_ven_swt_yor	0.160048110851262	0.376899062179236	0.707107236013454
880	amh_alb_dyu_svk_heb_sod_sid_bos_aze_tur_dgb_ind_bam_ctl_mcd_bsq_guj_anl_swt_cnt_rom_ger_ewe_bul_moo_cze_hun_zul_tsn_est_arw_owc_geo_eng_slo_por_pan_aeg_gam_dut_fin_tsw_mly_krd_mao_jpn_knd_kor_ukr_spa_igb_afr_bat_rus_mlt_tag_mnd_fre_cic_lat_hau_ben_mol_hin_lit_qcu_glc_swe_grk_akn_amr_pol_wly_prs_jav_nor_bem_urd_swa_sun_tha_tig_tml_lda_xho_azi_scr_ita_uzb_ven_vie_chh_fbf_yor_ses	0.31472614151801	0.741730497946759	0.460119699850475
881	heb_nor_ven_fre_tig_amr_amh_bos_azi_aze_fbf_ind_yor_ger_afr_bsq_ita_wly_cic_cnt_rus_guj_lda_pol_bem_spa_est_tsn_igb_hun_svk_mlt_geo_bul_ctl_scr_pan_owc_chh_ukr_fin_swa_tag_slo_sun_jpn_tml_kor_glc_prs_ewe_hin_bat_mcd_hau_mao_mnd_rom_bam_eng_sod_arw_por_grk_mol_qcu_cze_urd_lat_xho_sid_lit_anl_swe_mly_alb_ses_dut_dgb_jav_tha_aeg_knd_tsw_swt_tur_krd_ben_uzb_dyu_vie_gam_moo_zul_akn	0.109841275543464	0.258246390552712	0.796787403410329
882	amh_guj_tsw_swe_mlt_wly_aeg_dut_aze_tur_ses_bat_swa_urd_afr_bsq_pan_chh_dgb_mnd_hin_scr_moo_lit_xho_ben_fin_ven_ewe_est_krd_amr_geo_ger_ctl_mcd_lat_anl_owc_ita_hun_bam_mly_alb_jav_jpn_knd_kor_eng_pol_zul_bos_sun_arw_tig_mao_cnt_rus_akn_prs_hau_grk_glc_nor_bul_qcu_spa_cze_fre_yor_gam_rom_sod_mol_tag_por_swt_ukr_tsn_ind_tha_heb_tml_fbf_cic_uzb_slo_svk_azi_lda_vie_sid_bem_igb_dyu	-0.0684521773621225	-0.161327167633172	0.872185679291337
883	hau_dut_fbf_hin_mlt_amh_gam_ctl_uzb_tur_swa_ind_akn_arw_pan_bsq_afr_sid_ven_mnd_grk_scr_moo_por_tsw_mcd_hun_dgb_bem_est_ukr_wly_geo_ger_krd_rom_lat_aeg_anl_eng_fin_bam_sun_alb_tag_jpn_knd_kor_bos_swe_igb_rus_jav_prs_sod_bat_cnt_ben_yor_bul_heb_fre_ita_spa_mol_qcu_urd_pol_slo_swt_amr_glc_owc_lit_mao_guj_cic_svk_tsn_mly_tha_chh_tml_xho_ewe_aze_cze_nor_azi_ses_vie_tig_lda_zul_dyu	-0.0878981625369223	-0.207335097033787	0.836201485620679
884	gam_nor_fbf_scr_amh_sod_chh_lat_aze_tur_yor_bat_lda_pol_alb_bsq_ita_mlt_cic_cnt_por_pan_ses_guj_zul_svk_est_igb_dgb_hun_dut_anl_geo_rus_lit_hin_afr_heb_hau_swe_fin_dyu_tag_krd_mao_jpn_tml_kor_prs_arw_ewe_urd_mly_spa_wly_jav_mnd_bos_swa_ger_amr_fre_grk_bul_mcd_qcu_rom_ctl_ukr_bem_sid_slo_owc_ben_ind_cze_swt_mol_bam_sun_tha_aeg_knd_xho_tsw_uzb_eng_glc_azi_akn_vie_tig_ven_moo_tsn	-0.629306476320213	-1.50434359947274	0.135881552751493
885	chh_dut_moo_mol_hau_tig_gam_fre_azi_uzb_bem_bat_dyu_hin_ukr_bsq_glc_owc_cic_cnt_guj_pan_xho_bul_yor_alb_hun_fbf_swt_est_lat_amh_geo_bos_urd_por_cze_wly_anl_rus_fin_ewe_mly_pol_jav_jpn_knd_kor_arw_scr_ses_swe_mao_krd_sod_ind_mnd_slo_dgb_grk_mlt_ita_eng_prs_nor_qcu_rom_ger_afr_swa_sid_lit_amr_ctl_sun_spa_tsw_mcd_igb_tag_tha_heb_tml_ven_lda_aze_ben_svk_tur_akn_vie_aeg_tsn_bam_zul	-0.406471242761647	-0.963847725804855	0.337621850199934
886	gam_scr_dgb_ger_amr_aeg_heb_swe_aze_uzb_xho_sun_ewe_lit_fre_bsq_glc_wly_fbf_cnt_dut_eng_swt_krd_cic_ben_fin_tsw_bam_est_slo_sid_geo_urd_guj_ctl_hin_chh_tig_alb_hun_bem_ind_rom_mly_jpn_knd_kor_pan_svk_moo_nor_tag_afr_mlt_jav_mnd_prs_akn_arw_sod_ita_rus_mcd_bul_qcu_lat_por_mol_igb_owc_bos_anl_cze_mao_pol_zul_spa_lda_bat_tha_amh_tml_ses_yor_tur_grk_ukr_azi_ven_vie_hau_tsn_dyu_swa	0.581107587483071	1.37293867933818	0.173072889916077
887	hau_eng_yor_ben_sid_heb_amh_nor_uzb_azi_dyu_tag_lda_scr_mol_bsq_pol_wly_igb_cnt_bul_bos_ses_prs_moo_ukr_fin_ven_akn_est_ita_mlt_geo_cze_slo_pan_urd_aeg_sod_lat_hun_cic_mly_rus_sun_jpn_knd_kor_afr_ger_tsn_fre_jav_por_owc_bat_mnd_alb_bam_ctl_amr_krd_spa_glc_arw_qcu_mcd_dut_lit_swa_chh_hin_gam_swe_ind_svk_swt_grk_xho_mao_tha_anl_tml_bem_dgb_tur_guj_rom_aze_tsw_vie_tig_fbf_zul_ewe	-0.84729319080589	-2.04753446910532	0.0434259527659597
888	gam_alb_dgb_pan_sod_owc_amh_afr_azi_uzb_ses_sun_yor_slo_dut_bsq_krd_heb_bam_mnd_rom_lat_swt_urd_tsn_svk_hun_moo_dyu_fin_swe_wly_geo_mol_scr_bos_glc_tig_aeg_bul_est_tsw_tag_fre_jav_jpn_knd_kor_spa_nor_igb_mcd_mly_ctl_amr_bat_cnt_grk_akn_pol_mlt_arw_prs_eng_ger_qcu_rus_lit_cze_ewe_hau_ben_sid_por_mao_guj_cic_ukr_swa_ind_tha_chh_tml_lda_xho_aze_ita_hin_tur_ven_vie_anl_zul_bem_fbf	0.394687985856645	0.930431930597185	0.354556436315199
889	hau_pan_lda_lat_tig_anl_sod_ctl_uzb_aze_yor_bat_akn_rom_prs_bsq_ita_gam_tsn_cnt_eng_afr_bem_slo_xho_svk_fin_cic_swa_hun_fre_aeg_geo_bul_mcd_pol_arw_heb_chh_guj_est_igb_sun_hin_mao_jpn_knd_kor_alb_por_ewe_mol_jav_krd_owc_ind_mnd_dut_dgb_swe_mlt_scr_nor_cze_urd_qcu_lit_glc_ben_fbf_amh_spa_wly_ger_tag_bos_ses_rus_bam_mly_tha_sid_tml_moo_zul_azi_grk_ukr_tur_dyu_vie_amr_ven_tsw_swt	-0.66421066234143	-1.59091706396394	0.115021930638678
890	hau_arw_swa_mcd_mlt_aeg_amh_afr_uzb_azi_dyu_bat_zul_prs_grk_bsq_slo_owc_yor_mnd_hin_ger_fbf_mol_ses_alb_hun_lda_bam_est_spa_wly_geo_por_ben_pan_urd_tig_amr_bos_fin_xho_mao_guj_jav_jpn_tml_kor_fre_cze_moo_pol_mly_nor_chh_ind_cnt_ukr_tsn_ita_sod_ctl_lat_dut_rus_qcu_svk_krd_rom_tsw_heb_swe_sid_eng_sun_scr_akn_glc_ewe_tag_tha_anl_knd_ven_bem_tur_bul_lit_aze_swt_vie_gam_cic_igb_dgb	-0.756094458903635	-1.81784639404655	0.0723073290262559
891	hau_rus_bem_ben_owc_mlt_anl_urd_aze_uzb_zul_sun_bam_mcd_ukr_bsq_bul_sod_xho_mnd_mol_ger_swa_ita_ses_pol_est_akn_igb_fin_hin_tig_geo_prs_krd_rom_grk_gam_sid_afr_hun_swt_jav_swe_mao_jpn_knd_kor_alb_slo_dgb_nor_bat_ctl_amr_mly_cnt_glc_ewe_bos_chh_svk_pan_spa_scr_qcu_fre_eng_cze_fbf_amh_lat_wly_dut_tag_guj_moo_arw_yor_ind_tha_aeg_tml_cic_ven_azi_lit_por_tur_lda_vie_heb_dyu_tsn_tsw	-0.343805258046507	-0.813311505211055	0.418116832568406
892	gam_rus_dgb_bul_chh_owc_hau_glc_tur_aze_yor_jav_dyu_cze_lat_bsq_urd_heb_tsn_cnt_slo_ita_bem_prs_zul_spa_fin_swa_xho_hun_svk_amr_geo_eng_mcd_hin_ger_mlt_tig_afr_est_tsw_ind_pan_bat_jpn_knd_kor_krd_grk_ses_scr_mly_ben_sod_mao_mnd_nor_igb_fre_aeg_arw_ctl_mol_lit_qcu_bos_swe_dut_fbf_sid_guj_anl_rom_tag_pol_cic_alb_bam_sun_tha_amh_tml_akn_moo_uzb_por_ukr_azi_swt_vie_wly_ven_ewe_lda	-0.190090090194426	-0.4488391806194	0.654591796283104
893	wly_bul_bem_arw_mlt_owc_hau_ger_tur_azi_ses_tag_swa_hin_urd_bsq_rus_aeg_yor_cnt_ben_grk_tsn_swe_lda_fre_est_cic_swt_hun_pan_chh_geo_mcd_eng_guj_ita_anl_heb_lat_fin_akn_sun_nor_ind_jpn_knd_kor_alb_scr_dyu_bos_jav_dut_gam_mao_mnd_ctl_igb_mol_amr_slo_cze_prs_lit_qcu_rom_afr_spa_fbf_tig_krd_sid_pol_mly_por_dgb_ukr_ewe_bat_tha_sod_tml_moo_ven_uzb_svk_glc_aze_zul_vie_amh_tsw_bam_xho	-0.474067047554006	-1.12730502190791	0.262513690727714
894	mlt_slo_dyu_afr_owc_tig_hau_spa_tur_uzb_tsw_tag_akn_glc_hin_bsq_lit_wly_igb_mnd_grk_dut_ses_svk_swt_ger_est_moo_yor_hun_mol_amh_geo_bul_nor_ctl_bos_sid_aeg_mcd_fin_bem_mly_alb_sun_jpn_knd_kor_cze_arw_swa_eng_bat_urd_sod_jav_cnt_guj_ewe_prs_anl_ita_krd_por_fre_qcu_swe_pol_ukr_xho_chh_pan_heb_rom_mao_ben_zul_lat_fbf_ind_tha_gam_tml_dgb_ven_azi_scr_rus_aze_lda_vie_amr_bam_cic_tsn	0.4124845226692	0.973122575196606	0.333016693686642
895	mlt_ctl_cic_glc_sid_chh_aeg_cze_tur_azi_zul_mao_ven_ukr_bul_bsq_rus_wly_tsn_mnd_rom_afr_xho_fre_tsw_arw_hun_bem_moo_fin_ita_amr_geo_pol_swe_hin_urd_anl_sod_scr_est_swa_ind_krd_sun_jpn_knd_kor_eng_svk_swt_ben_mly_alb_heb_bat_cnt_mol_igb_pan_tig_nor_por_lat_grk_qcu_prs_slo_bos_dyu_owc_lit_hau_spa_tag_guj_bam_dut_yor_jav_tha_gam_tml_dgb_ewe_aze_mcd_ger_uzb_lda_vie_amh_fbf_ses_akn	0.407892545753476	0.961775629447939	0.338656345599624
896	sid_fre_ewe_krd_aeg_chh_amr_dut_uzb_tur_bam_bat_ven_pan_ben_bsq_pol_gam_fbf_mnd_grk_bul_swt_svk_moo_ukr_est_xho_tsn_fin_guj_heb_geo_ita_bos_mcd_hin_tig_sod_cze_hun_dyu_mly_rom_mao_jpn_knd_kor_swe_eng_swa_urd_jav_ctl_owc_sun_cnt_por_dgb_arw_mlt_glc_spa_prs_rus_qcu_lat_mol_ger_yor_hau_scr_amh_slo_tag_alb_zul_lit_igb_ind_tha_wly_tml_bem_ses_azi_afr_nor_aze_tsw_vie_anl_cic_akn_lda	-0.100334483885437	-0.236645015740989	0.813452648094753
897	wly_lit_cic_spa_tig_aeg_sod_afr_uzb_azi_dyu_tag_bam_ita_pol_bsq_lat_hau_xho_cnt_fre_pan_igb_bos_fbf_mol_hun_swa_ewe_fin_grk_anl_geo_hin_guj_alb_mcd_heb_mlt_cze_est_lda_ind_por_jav_jpn_tml_kor_svk_ukr_yor_krd_bat_bul_sid_mao_mnd_dut_swt_ctl_gam_rom_ger_urd_swe_qcu_scr_glc_prs_bem_amh_rus_chh_ben_mly_nor_ses_eng_akn_sun_tha_amr_knd_tsn_tsw_aze_slo_arw_tur_dgb_vie_owc_ven_moo_zul	-1.39151411674129	-3.49439696580586	0.000729630848715341
898	sid_hin_ses_ita_aeg_heb_gam_mcd_azi_uzb_igb_jav_yor_swe_alb_bsq_grk_mlt_moo_cnt_lat_pol_xho_dut_dyu_por_hun_lda_akn_fin_glc_sod_geo_fre_cze_guj_nor_owc_chh_mol_est_ewe_mly_eng_ind_jpn_knd_kor_scr_ben_ven_lit_bat_ger_tig_mao_mnd_rus_tsw_arw_hau_spa_ukr_afr_bul_qcu_slo_svk_ctl_zul_amr_krd_amh_pan_tag_prs_swt_bos_fbf_sun_tha_wly_tml_bam_tsn_tur_rom_urd_aze_swa_vie_anl_cic_dgb_bem	0.189667661037017	0.446463335879996	0.656300455785847
899	amh_afr_igb_bul_sod_anl_heb_prs_azi_tur_swt_mao_cic_lat_swe_bsq_alb_sid_xho_mnd_rus_svk_swa_ita_tsw_fre_fin_ewe_tsn_est_dut_owc_geo_slo_ctl_pol_rom_wly_amr_pan_hun_zul_sun_guj_tag_jpn_tml_kor_urd_ukr_yor_por_mly_ger_hau_ind_cnt_scr_ven_krd_gam_eng_lit_hin_mol_qcu_arw_glc_cze_ses_mlt_nor_tig_mcd_jav_bos_bam_grk_moo_bat_tha_aeg_knd_lda_fbf_aze_spa_ben_uzb_bem_vie_chh_dgb_dyu_akn	-0.261512844399044	-0.618558706293075	0.537719200722081
900	hau_scr_swt_ctl_aeg_sid_amr_eng_uzb_azi_tsw_bat_zul_lit_prs_bsq_rus_owc_lda_cnt_alb_mol_bem_ger_cic_por_hun_ven_bam_est_bul_mlt_geo_glc_lat_guj_dut_sod_gam_cze_fin_ewe_jav_ukr_mly_jpn_knd_kor_slo_pan_xho_ita_sun_bos_tig_ind_mnd_ben_tsn_pol_anl_nor_arw_krd_swe_qcu_grk_fre_svk_igb_wly_spa_heb_afr_tag_urd_ses_mcd_dgb_mao_tha_amh_tml_yor_swa_aze_hin_rom_tur_dyu_vie_chh_fbf_akn_moo	-0.0748766119971071	-0.176521140958971	0.860268380047896
901	aeg_guj_yor_lit_sod_heb_wly_bos_aze_tur_tsn_bat_bem_dut_arw_bsq_fre_hau_swa_cnt_slo_urd_ven_pan_igb_ita_est_xho_ses_hun_spa_mlt_geo_glc_ben_scr_ger_gam_sid_swe_fin_dgb_mao_rus_mly_jpn_knd_kor_rom_grk_fbf_ukr_jav_eng_owc_ind_mnd_mol_lda_nor_chh_pol_krd_afr_ctl_qcu_cze_mcd_por_cic_amh_lat_amr_hin_sun_prs_bam_alb_dyu_tag_tha_anl_tml_akn_zul_azi_svk_bul_uzb_ewe_vie_tig_swt_moo_tsw	-0.981343291373672	-2.39126830102902	0.0188039678715714
[truncated: 99 more rows]
