# Supplementary material for: Future Tense and Economic Decisions: Controlling for Cultural Evolution
Source: PLoS One. 2015 Jul 17;10(7):e0132145. doi: 10.1371/journal.pone.0132145 (PMC4506144; doi:10.1371/journal.pone.0132145)
Supplement: S8 Appendix — See README files within the various sub-folders. (ZIP) [file pone.0132145.s008.zip › S3_Code/Residuals_new/PGLS/PermuteResults/permute_B_SavingsWITHINFAM_57000.csv]

	ftr	r	t	p
1	amr_hin_akn_fre_hau_gam_aeg_lat_uzb_aze_fbf_tag_ewe_ita_svk_bsq_spa_heb_xho_mnd_dut_urd_bem_nor_swa_scr_fin_lda_zul_hun_mcd_sod_geo_pan_lit_grk_eng_amh_chh_swe_est_tsw_jav_rus_bat_jpn_knd_kor_alb_pol_swt_mol_mao_krd_wly_sun_cnt_rom_ses_slo_tig_bul_guj_glc_cze_qcu_ukr_afr_ben_bam_anl_prs_mlt_ctl_mly_ger_moo_bos_cic_ind_tha_owc_tml_ven_dgb_azi_por_arw_tur_dyu_vie_sid_tsn_igb_yor	-0.112543587443781	-0.265148637636819	0.791481779209754
2	gam_slo_xho_ita_wly_mlt_chh_svk_uzb_aze_fbf_mly_tsn_nor_hin_bsq_spa_aeg_bam_mnd_urd_bul_ven_pan_akn_guj_fin_cic_ewe_est_arw_tig_geo_alb_ger_mcd_cze_sod_hau_prs_hun_dgb_jav_rom_tag_jpn_knd_kor_mol_eng_tsw_lat_sun_bos_amr_ind_cnt_swe_zul_dut_heb_ben_por_ukr_scr_qcu_pol_grk_fre_dyu_amh_rus_anl_lit_mao_afr_igb_ctl_lda_bat_tha_owc_tml_swa_yor_tur_glc_krd_azi_bem_vie_sid_swt_moo_ses	0.107995107596031	0.254052961137806	0.800015495632844
3	hau_eng_ven_rus_sid_aeg_gam_mcd_uzb_tur_tsn_ind_cic_dut_spa_bsq_ita_chh_yor_mnd_pol_alb_swa_scr_ewe_pan_est_bem_zul_hun_bul_tig_geo_arw_grk_hin_nor_anl_amr_por_fin_akn_tag_slo_mao_jpn_tml_kor_guj_cze_xho_ger_sun_afr_mlt_jav_cnt_lat_dgb_swe_owc_ukr_bos_rom_svk_qcu_ben_glc_mol_ses_amh_ctl_heb_prs_mly_lit_igb_fre_dyu_bat_tha_sod_knd_bam_tsw_azi_urd_krd_aze_lda_vie_wly_fbf_moo_swt	-0.505083231786598	-1.2011905172123	0.232727553032836
4	sod_arw_swa_eng_mlt_heb_aeg_spa_aze_azi_ses_bat_tsn_svk_urd_bsq_slo_owc_dyu_cnt_mol_por_tsw_hin_bam_cze_est_zul_fbf_fin_rom_hau_geo_grk_nor_mcd_ben_gam_tig_ctl_hun_yor_mao_glc_jav_jpn_knd_kor_ger_bul_igb_lit_sun_bos_amh_tag_mnd_fre_swt_lat_sid_pan_rus_guj_prs_qcu_swe_scr_alb_dgb_wly_krd_chh_afr_mly_pol_akn_dut_cic_ind_tha_amr_tml_ven_lda_uzb_ukr_ita_tur_moo_vie_anl_ewe_bem_xho	-0.415857243887177	-0.98511342698955	0.327124346994448
5	tig_bul_swt_ctl_anl_hau_sod_ben_aze_azi_bem_mao_dyu_grk_swe_bsq_rus_aeg_dgb_cnt_pol_ita_akn_slo_ewe_krd_fin_zul_bam_hun_nor_mlt_geo_guj_hin_prs_spa_wly_amr_dut_est_xho_sun_arw_tag_jpn_knd_kor_cze_pan_igb_fre_mly_urd_owc_jav_mnd_afr_swa_lat_gam_scr_ger_svk_ukr_qcu_rom_mcd_lit_yor_amh_por_sid_alb_ind_eng_cic_mol_tsn_bat_tha_heb_tml_lda_ven_uzb_glc_bos_tur_fbf_vie_chh_ses_tsw_moo	-0.522024587790584	-1.24135630693359	0.217596064259032
6	owc_urd_xho_krd_heb_chh_wly_grk_uzb_azi_swt_ind_cic_alb_rus_bsq_eng_amr_dgb_mnd_afr_svk_lda_por_akn_arw_hun_moo_ven_est_lit_aeg_geo_nor_ger_lat_mol_sod_tig_cze_fin_bam_sun_pan_mly_jpn_tml_kor_glc_ita_ewe_guj_mao_spa_anl_jav_cnt_fre_dyu_mcd_mlt_slo_bul_dut_pol_qcu_rom_ctl_ben_ses_hau_scr_sid_swe_tag_bos_swa_hin_igb_bat_tha_gam_knd_yor_zul_tur_prs_ukr_aze_fbf_vie_amh_bem_tsn_tsw	0.0213882407921507	0.0503555004732017	0.959947091020766
7	chh_glc_swt_svk_wly_amr_hau_alb_tur_aze_swa_tag_igb_eng_pan_bsq_nor_aeg_dgb_mnd_guj_spa_ven_ita_bam_mol_est_yor_lda_fin_ben_sid_geo_fre_dut_cze_ger_mlt_tig_bul_hun_xho_jav_por_mao_jpn_tml_kor_grk_rom_dyu_slo_bat_arw_anl_mly_cnt_krd_moo_afr_sod_lit_bos_mcd_lat_qcu_scr_rus_hin_zul_heb_swe_owc_ctl_ind_ukr_tsn_urd_bem_sun_tha_amh_knd_tsw_ses_uzb_prs_pol_azi_ewe_vie_gam_cic_fbf_akn	-0.0789117872443542	-0.185912234352887	0.852918490408842
8	tig_prs_tsn_eng_sid_heb_amh_hin_aze_azi_swa_mao_ses_afr_ctl_bsq_glc_aeg_bem_mnd_bul_rus_fbf_mcd_ven_bos_est_xho_moo_hun_arw_owc_geo_swe_fre_lit_ukr_mlt_hau_scr_fin_zul_tag_ger_ind_jpn_tml_kor_lat_ita_ewe_grk_jav_guj_wly_bat_cnt_cze_yor_svk_amr_pol_spa_alb_dut_qcu_rom_slo_ben_swt_anl_nor_sod_urd_mly_mol_dgb_por_akn_sun_tha_chh_knd_igb_bam_tur_krd_pan_uzb_cic_vie_gam_lda_dyu_tsw	-0.136474054657711	-0.322187150263537	0.748034047797514
9	mlt_eng_ses_grk_amr_gam_owc_cze_uzb_tur_dyu_mao_tsw_scr_bul_bsq_lit_sod_akn_cnt_bos_slo_dgb_urd_yor_ita_est_zul_swt_fin_afr_amh_geo_krd_mol_ctl_ukr_heb_hau_alb_hun_ven_mly_svk_tag_jpn_knd_kor_nor_ben_fbf_ger_bat_spa_aeg_sun_mnd_guj_tsn_pan_tig_pol_lat_rus_swe_qcu_arw_rom_mcd_ewe_anl_por_chh_glc_jav_dut_bam_hin_xho_ind_tha_sid_tml_lda_moo_aze_prs_fre_azi_swa_vie_wly_igb_cic_bem	0.601223056942467	1.42275037143549	0.158154257234603
10	mlt_rus_dgb_ben_aeg_chh_heb_prs_uzb_tur_bam_mao_bem_krd_svk_bsq_urd_gam_tsw_mnd_grk_swe_ven_hin_xho_alb_fin_ewe_yor_est_por_hau_geo_ukr_bul_glc_spa_amr_owc_dut_hun_fbf_tag_rom_sun_jpn_knd_kor_bos_ctl_akn_afr_ind_nor_anl_jav_cnt_ita_dyu_lat_wly_pol_mol_arw_ger_qcu_mcd_pan_eng_moo_sod_guj_sid_scr_bat_fre_cic_lit_swt_mly_tha_amh_tml_lda_igb_aze_slo_cze_azi_zul_vie_tig_swa_tsn_ses	0.326975722948275	0.769619060809083	0.443476298794243
11	sid_bul_akn_guj_owc_anl_aeg_ger_aze_tur_fbf_mao_dyu_dut_ita_bsq_slo_gam_xho_cnt_rus_mol_dgb_hin_bem_glc_fin_ewe_cic_est_svk_sod_geo_spa_grk_lat_pan_wly_chh_swe_hun_igb_ind_nor_bat_jpn_knd_kor_mcd_pol_tsw_arw_tag_ctl_hau_mly_mnd_krd_tsn_alb_mlt_urd_rom_bos_cze_qcu_prs_ukr_lit_lda_heb_ben_tig_afr_sun_scr_yor_eng_bam_jav_tha_amr_tml_swt_zul_azi_por_fre_uzb_ven_vie_amh_swa_moo_ses	-0.472497503752661	-1.12465227201073	0.263630767535715
12	owc_spa_ewe_ger_amh_anl_wly_cze_tur_azi_ven_tag_lda_bos_grk_bsq_ctl_amr_moo_mnd_eng_glc_fbf_lit_akn_urd_hun_swt_dgb_fin_guj_mlt_geo_hin_bul_pan_lat_sod_aeg_afr_est_ses_mly_rus_ind_jpn_tml_kor_rom_prs_yor_scr_bat_slo_hau_mao_cnt_alb_xho_nor_heb_pol_dut_por_ben_qcu_mcd_ita_fre_cic_gam_krd_tig_swe_jav_ukr_tsn_arw_swa_sun_tha_chh_knd_tsw_bam_uzb_svk_mol_aze_igb_vie_sid_bem_zul_dyu	-0.326415964621549	-0.771779470557406	0.442201751828612
13	tig_scr_ses_ctl_chh_gam_heb_nor_tur_azi_zul_tag_xho_slo_guj_bsq_hin_wly_bam_cnt_mol_fre_swa_prs_akn_lit_fin_moo_swt_est_glc_aeg_geo_ita_svk_spa_bos_mlt_amr_urd_hun_lda_bat_dut_jav_jpn_knd_kor_bul_rom_igb_krd_sun_pan_owc_ind_mnd_lat_dyu_grk_amh_por_rus_ben_pol_qcu_cze_afr_swe_tsw_hau_mcd_sid_ukr_mao_ger_ewe_alb_bem_mly_tha_sod_tml_yor_tsn_aze_arw_eng_uzb_fbf_vie_anl_cic_ven_dgb	-0.95686457147998	-2.3311120393389	0.0219081291921152
14	wly_svk_moo_spa_anl_amr_heb_scr_tur_aze_bam_jav_tsn_pol_mol_bsq_arw_sid_dgb_mnd_bos_hin_zul_glc_swa_mcd_hun_ewe_bem_fin_prs_gam_geo_nor_swe_grk_ben_sod_mlt_urd_est_igb_tag_guj_bat_jpn_knd_kor_pan_ger_fbf_ukr_sun_bul_chh_mly_cnt_ctl_dyu_lat_hau_slo_cze_afr_fre_qcu_alb_eng_rus_lda_tig_krd_owc_dut_ind_ita_ses_por_yor_mao_tha_amh_tml_akn_tsw_azi_rom_lit_uzb_xho_vie_aeg_swt_ven_cic	-0.565848420181776	-1.35006515575601	0.180271757905732
15	owc_ita_ewe_rom_aeg_tig_gam_svk_aze_uzb_fbf_bat_tsn_cze_prs_bsq_fre_chh_bem_cnt_pan_urd_cic_swe_dgb_hin_hun_zul_tsw_fin_lit_hau_geo_grk_nor_bul_lat_heb_wly_rus_est_bam_ind_pol_sun_jpn_tml_kor_mcd_ger_akn_scr_tag_eng_mlt_mly_mnd_afr_igb_ukr_anl_bos_slo_glc_ben_qcu_dut_guj_arw_swa_sod_ctl_amh_krd_jav_por_dyu_alb_ven_mao_tha_amr_knd_xho_lda_tur_spa_mol_azi_swt_vie_sid_moo_ses_yor	0.246722515751544	0.580982436832848	0.562657637031208
16	amh_rus_yor_rom_chh_hau_wly_ita_tur_aze_dyu_ind_tsw_ukr_dut_bsq_prs_gam_swa_cnt_cze_alb_bam_nor_tsn_eng_est_akn_lda_fin_fre_sid_geo_grk_pol_slo_mol_mlt_owc_por_hun_igb_mao_guj_bat_jpn_tml_kor_afr_scr_xho_bos_sun_lat_amr_tag_mnd_ctl_ven_ben_heb_ger_glc_hin_spa_qcu_pan_bul_svk_swt_anl_krd_sod_lit_mly_mcd_cic_urd_bem_jav_tha_tig_knd_ses_dgb_azi_swe_arw_uzb_ewe_vie_aeg_zul_fbf_moo	0.27883107150022	0.657485650064664	0.51249271546118
17	sid_arw_tsw_lat_amr_chh_hau_slo_aze_azi_fbf_mly_igb_ben_lit_bsq_cze_tig_swa_cnt_rus_afr_ses_mol_bem_nor_fin_zul_yor_hun_glc_owc_geo_krd_prs_urd_por_sod_mlt_scr_est_bam_tag_eng_jav_jpn_tml_kor_bul_pan_dyu_mcd_mao_rom_amh_sun_mnd_spa_swt_bos_gam_fre_pol_ita_svk_qcu_swe_ger_ukr_ven_aeg_grk_anl_dut_bat_hin_xho_guj_cic_ind_tha_wly_knd_ewe_lda_tur_ctl_alb_uzb_akn_vie_heb_tsn_dgb_moo	0.178831606273374	0.420764957696715	0.674897459459825
18	tig_svk_cic_scr_mlt_amr_chh_swe_azi_uzb_xho_tag_akn_rom_glc_bsq_grk_amh_moo_cnt_bos_spa_tsn_lat_zul_lit_est_tsw_bam_fin_fre_owc_geo_alb_pol_afr_arw_anl_sid_ben_hun_swa_sun_mol_bat_jpn_tml_kor_urd_hin_ewe_guj_ind_ita_sod_mao_mnd_mcd_dgb_ger_gam_bul_dut_krd_ctl_qcu_slo_nor_prs_fbf_wly_ukr_aeg_cze_mly_pan_yor_por_lda_jav_tha_hau_knd_igb_bem_aze_eng_rus_tur_swt_vie_heb_dyu_ses_ven	-0.0495823254756825	-0.116777817033338	0.907287937755872
19	owc_guj_swa_rus_tig_amh_mlt_svk_aze_azi_tsw_ind_swt_eng_urd_bsq_dut_amr_ewe_mnd_alb_bul_zul_grk_akn_rom_hun_tsn_moo_est_krd_anl_geo_mcd_spa_bos_scr_aeg_chh_lat_fin_ven_tag_por_jav_jpn_knd_kor_glc_ben_fbf_swe_mao_mol_sid_sun_cnt_hin_bem_afr_gam_nor_lit_prs_ita_qcu_ger_slo_pol_dyu_hau_fre_sod_ukr_bat_pan_cic_cze_dgb_mly_tha_heb_tml_igb_lda_tur_ctl_arw_uzb_xho_vie_wly_bam_yor_ses	-0.801950240929023	-1.93242795574971	0.0563497899439556
20	chh_arw_ses_grk_heb_tig_hau_glc_uzb_aze_swa_mly_lda_krd_bul_bsq_eng_gam_akn_mnd_bos_nor_yor_afr_ewe_pan_fin_xho_tsw_est_ben_sod_geo_rus_alb_mcd_ger_aeg_owc_hin_hun_dyu_sun_svk_ind_jpn_tml_kor_lit_por_bem_spa_tag_mol_mlt_bat_cnt_fre_dgb_ctl_sid_lat_ukr_cze_dut_qcu_urd_pol_scr_zul_anl_rom_wly_ita_mao_slo_ven_prs_cic_jav_tha_amr_knd_fbf_swt_azi_swe_guj_tur_moo_vie_amh_bam_igb_tsn	-0.0314207076552751	-0.0740323758273178	0.941143627866682
21	wly_hin_ven_rus_chh_amr_hau_afr_azi_uzb_swa_mao_lda_glc_alb_bsq_pan_sod_zul_cnt_dut_bul_ewe_ben_tsw_krd_fin_fbf_akn_hun_eng_gam_geo_ita_ger_prs_swe_owc_mlt_rom_est_swt_jav_lit_tag_jpn_knd_kor_spa_nor_dgb_mcd_mly_scr_sid_bat_mnd_svk_cic_bos_aeg_ctl_lat_mol_grk_qcu_urd_por_ukr_igb_heb_cze_anl_slo_sun_guj_tsn_pol_bam_ind_tha_tig_tml_moo_yor_tur_arw_fre_aze_dyu_vie_amh_xho_bem_ses	0.23138383203544	0.545065726245923	0.587013114608232
22	anl_ger_moo_grk_aeg_owc_tig_bos_tur_uzb_dyu_sun_fbf_slo_cze_bsq_lit_amr_tsw_cnt_ben_svk_igb_swe_tsn_rom_est_akn_swt_hun_hin_heb_geo_nor_urd_krd_eng_chh_sod_scr_fin_swa_tag_lat_bat_jpn_knd_kor_dut_pan_bem_glc_jav_mol_amh_mly_mnd_afr_zul_por_wly_guj_rus_mcd_alb_qcu_ctl_prs_spa_ses_mlt_ita_hau_bul_ind_fre_ven_ukr_cic_mao_tha_gam_tml_yor_lda_azi_pol_arw_aze_dgb_vie_sid_xho_ewe_bam	-0.459517147178122	-1.09164774789706	0.277808006055497
23	amh_mcd_bam_alb_owc_mlt_wly_lit_tur_uzb_tsn_bat_akn_arw_lat_bsq_krd_heb_xho_mnd_grk_ger_swa_afr_ven_pol_hun_zul_moo_est_por_amr_geo_glc_scr_bul_slo_tig_chh_pan_fin_ses_mao_hin_mly_jpn_knd_kor_prs_spa_igb_nor_jav_mol_hau_ind_cnt_ukr_tsw_ben_anl_bos_swe_svk_cze_qcu_dut_eng_urd_yor_sod_rom_aeg_ita_tag_guj_swt_fre_dgb_sun_tha_gam_tml_dyu_ewe_azi_rus_ctl_aze_fbf_vie_sid_bem_cic_lda	0.103264927642049	0.243133122414455	0.808437736268878
24	sid_grk_yor_rus_wly_hau_amr_slo_aze_azi_igb_sun_ewe_mcd_urd_bsq_cze_gam_zul_cnt_prs_hin_tsw_afr_ses_arw_fin_akn_xho_hun_eng_anl_geo_ita_guj_por_spa_amh_heb_lit_est_fbf_mao_pan_mly_jpn_knd_kor_krd_rom_bem_ben_ind_lat_mlt_bat_mnd_dut_ven_svk_sod_ctl_bul_mol_bos_qcu_ukr_ger_swe_lda_aeg_alb_tig_glc_tag_fre_tsn_nor_dgb_jav_tha_owc_tml_swa_cic_uzb_pol_scr_tur_moo_vie_chh_bam_swt_dyu	-0.0303959174755669	-0.0716415030076302	0.943041052911449
25	aeg_ger_akn_bos_owc_sod_sid_hin_tur_uzb_bam_sun_bem_rom_swe_bsq_ita_hau_fbf_cnt_ukr_svk_swa_spa_ven_ctl_est_dyu_dgb_hun_ben_wly_geo_pol_rus_mcd_alb_mlt_amh_krd_fin_cic_ind_por_jav_jpn_tml_kor_lit_glc_ewe_scr_mao_fre_heb_mly_mnd_eng_tsn_bul_chh_pan_afr_nor_slo_qcu_urd_prs_guj_xho_anl_lat_tig_dut_tag_cze_yor_mol_swt_bat_tha_gam_knd_moo_igb_aze_grk_arw_azi_tsw_vie_amr_zul_ses_lda	0.199127439396889	0.468562662844546	0.640478698869598
26	mlt_nor_fbf_ita_gam_owc_aeg_ukr_azi_uzb_ven_mao_swt_hin_glc_bsq_rus_hau_moo_mnd_prs_krd_dgb_rom_bem_guj_est_xho_ewe_fin_grk_heb_geo_bos_por_spa_lat_amh_sid_fre_hun_dyu_tag_cze_mly_jpn_tml_kor_mol_svk_ses_lit_sun_pan_tig_bat_cnt_alb_akn_pol_anl_slo_eng_scr_arw_qcu_dut_urd_swe_tsn_wly_afr_chh_bul_ind_ben_zul_mcd_cic_jav_tha_sod_knd_tsw_igb_tur_ctl_ger_aze_swa_vie_amr_yor_bam_lda	-0.482728591778361	-1.1485900271888	0.253670751260762
27	wly_eng_igb_lit_anl_sod_mlt_nor_tur_uzb_zul_tag_ewe_hin_arw_bsq_scr_sid_swt_mnd_bul_pan_swa_mcd_fbf_ukr_hun_dgb_lda_fin_urd_amr_geo_alb_prs_slo_por_amh_hau_ita_est_xho_ind_bos_mly_jpn_tml_kor_rus_ger_ses_grk_mao_swe_owc_jav_cnt_afr_yor_mol_chh_pol_ben_lat_krd_qcu_spa_glc_rom_cic_heb_fre_tig_ctl_bat_guj_bam_svk_bem_sun_tha_aeg_knd_dyu_tsw_azi_cze_dut_aze_ven_vie_gam_tsn_akn_moo	-0.184054864644045	-0.434287044395045	0.665085937338915
28	sod_scr_igb_fre_amh_sid_owc_mcd_tur_aze_bem_bat_tsn_mol_svk_bsq_cze_amr_dyu_cnt_glc_bos_swa_spa_fbf_swe_est_ven_bam_hun_slo_tig_geo_nor_eng_urd_lit_heb_aeg_rus_fin_cic_mao_grk_ind_jpn_knd_kor_pan_afr_ewe_pol_tag_alb_hau_sun_mnd_rom_ses_hin_mlt_dut_ita_ukr_guj_qcu_prs_arw_krd_lda_anl_bul_chh_ben_jav_ctl_dgb_ger_akn_mly_tha_wly_tml_xho_zul_azi_lat_por_uzb_yor_vie_gam_tsw_swt_moo	-0.741447823586441	-1.78264894099877	0.0779065594665232
29	sid_alb_zul_arw_aeg_hau_amh_spa_uzb_tur_ewe_jav_lda_fre_dut_bsq_por_chh_swt_cnt_pan_ger_cic_urd_ven_rus_fin_dgb_tsn_est_cze_sod_geo_glc_pol_rom_ita_gam_heb_slo_hun_yor_ind_lat_tag_jpn_tml_kor_prs_hin_fbf_swe_bat_mol_anl_sun_mnd_svk_igb_afr_amr_ukr_ben_guj_mcd_qcu_krd_bos_bul_tsw_wly_scr_tig_eng_mao_ctl_bam_lit_bem_mly_tha_owc_knd_xho_ses_aze_grk_nor_azi_akn_vie_mlt_moo_swa_dyu	0.28332661795402	0.666845462382669	0.506521947660799
30	mlt_ukr_tsw_slo_anl_chh_tig_alb_tur_azi_moo_tag_ven_spa_mcd_bsq_arw_sid_dyu_cnt_guj_cze_bem_eng_igb_krd_est_fbf_swt_hun_afr_owc_geo_ben_fre_svk_ita_sod_amh_lit_fin_yor_mly_bos_sun_jpn_knd_kor_dut_hin_cic_pol_bat_prs_amr_jav_mnd_lat_xho_mol_wly_rus_grk_glc_rom_qcu_ger_swe_scr_akn_aeg_pan_hau_urd_ind_por_zul_nor_lda_mao_tha_heb_tml_swa_ses_uzb_ctl_bul_aze_ewe_vie_gam_bam_tsn_dgb	0.188765587241014	0.444365079875316	0.657811000247562
31	heb_scr_xho_glc_chh_amr_owc_spa_uzb_azi_igb_mly_bam_bul_nor_bsq_krd_gam_fbf_mnd_afr_mol_swa_urd_tsn_por_fin_akn_tsw_hun_pan_sod_geo_ita_pol_bos_mcd_anl_aeg_rom_est_zul_sun_eng_tag_jpn_tml_kor_grk_alb_yor_swe_mao_lat_hau_jav_cnt_dut_lda_arw_amh_svk_hin_guj_ukr_qcu_lit_slo_ben_dyu_mlt_rus_tig_cze_bat_ger_ven_ctl_ses_ind_tha_wly_knd_cic_moo_aze_prs_fre_tur_dgb_vie_sid_ewe_bem_swt	-0.484330937162248	-1.15328263827407	0.251749870376248
32	sid_pol_bam_mol_anl_wly_amh_scr_aze_tur_swa_tag_moo_bos_nor_bsq_glc_tig_xho_cnt_krd_arw_yor_afr_fbf_prs_hun_tsw_ses_fin_swe_owc_geo_por_urd_rus_dut_chh_amr_bul_est_bem_ind_alb_jav_jpn_knd_kor_rom_mcd_tsn_svk_sun_cze_gam_mly_mnd_eng_dgb_guj_hau_ita_ben_slo_hin_qcu_fre_ukr_lit_akn_heb_spa_aeg_grk_mao_ger_swt_lat_ewe_bat_tha_mlt_tml_zul_lda_uzb_ctl_pan_azi_ven_vie_sod_igb_cic_dyu	0.369493915705795	0.870593116813085	0.386218043191944
33	heb_bos_tsw_lat_sod_amr_mlt_nor_tur_azi_ses_mao_moo_hin_svk_bsq_swe_hau_zul_cnt_ger_ita_bam_dut_cic_scr_fin_ewe_dgb_est_alb_tig_geo_ben_mcd_guj_grk_aeg_anl_bul_hun_akn_jav_arw_mly_jpn_tml_kor_cze_prs_swt_glc_tag_spa_gam_sun_mnd_slo_xho_pan_amh_fre_rus_urd_eng_qcu_krd_pol_ctl_swa_wly_mol_chh_por_bat_rom_fbf_afr_yor_ind_tha_owc_knd_tsn_bem_aze_lit_ukr_uzb_lda_vie_sid_igb_dyu_ven	-0.592380474607059	-1.41367123063667	0.16079712566677
34	sod_rus_cic_ben_aeg_sid_amh_fre_tur_azi_igb_jav_lda_dut_mol_bsq_prs_tig_zul_cnt_lit_ukr_yor_ctl_moo_mcd_hun_ewe_akn_fin_krd_anl_geo_eng_bul_pol_svk_amr_gam_swe_est_bam_mao_ita_sun_jpn_tml_kor_spa_slo_tsn_rom_bat_por_wly_mly_mnd_hin_dgb_bos_heb_ger_arw_afr_scr_qcu_alb_cze_glc_tsw_owc_guj_hau_pan_tag_urd_xho_grk_fbf_ind_tha_mlt_knd_swt_swa_uzb_nor_lat_aze_ven_vie_chh_bem_dyu_ses	-0.130382516980831	-0.307713117609736	0.75898871321012
35	anl_svk_fbf_prs_sod_aeg_mlt_slo_tur_uzb_yor_bat_xho_fre_arw_bsq_eng_heb_swa_cnt_urd_krd_ven_por_moo_lat_hun_dyu_bem_fin_mcd_amr_geo_ger_nor_glc_bos_gam_chh_rom_est_akn_jav_ctl_mly_jpn_tml_kor_pan_afr_zul_scr_mao_guj_tig_sun_mnd_cze_igb_swe_amh_ukr_lit_hin_grk_qcu_pol_bul_alb_dgb_wly_ben_hau_rus_ind_mol_bam_spa_swt_tag_tha_sid_knd_tsw_lda_azi_ita_dut_aze_tsn_vie_owc_ewe_cic_ses	-1.22179148504963	-3.02656640061056	0.00319942126812341
36	owc_ukr_fbf_arw_wly_sod_mlt_dut_azi_tur_cic_mly_bem_urd_glc_bsq_mol_sid_dyu_cnt_spa_pan_ven_guj_yor_grk_hun_xho_ses_fin_krd_anl_geo_afr_rus_svk_lit_amh_hau_ctl_est_lda_jav_prs_mao_jpn_tml_kor_bul_swe_swa_ger_tag_rom_chh_bat_mnd_bos_tsn_hin_amr_pol_ben_por_cze_qcu_mcd_eng_slo_zul_tig_ita_heb_alb_sun_fre_dgb_scr_ewe_ind_tha_gam_knd_igb_swt_aze_nor_lat_uzb_moo_vie_aeg_tsw_bam_akn	-0.536771066557602	-1.27931437405017	0.203969038320404
37	tig_mol_fbf_slo_hau_anl_sid_bul_tur_azi_ven_mao_dgb_glc_spa_bsq_nor_owc_swa_mnd_cze_hin_tsn_ukr_swt_ita_fin_ses_bem_est_pol_amr_geo_lit_fre_alb_krd_amh_mlt_arw_hun_tsw_tag_swe_mly_jpn_tml_kor_bos_ger_zul_scr_sun_rom_wly_ind_cnt_rus_bam_eng_heb_pan_mcd_ctl_afr_qcu_por_grk_prs_xho_aeg_guj_sod_lat_jav_svk_lda_urd_ewe_bat_tha_chh_knd_akn_cic_aze_ben_dut_uzb_moo_vie_gam_yor_igb_dyu	0.987331868898471	2.37128963131193	0.0197885831356248
38	chh_cze_tsn_pol_sod_tig_amr_scr_uzb_aze_ewe_ind_dgb_rus_swe_bsq_arw_amh_moo_cnt_guj_hin_akn_urd_zul_alb_hun_yor_bem_fin_svk_anl_geo_bul_glc_krd_ctl_heb_owc_bos_est_xho_mly_fre_mao_jpn_knd_kor_lat_dut_ses_slo_tag_spa_sid_jav_mnd_afr_swt_nor_wly_ger_lit_grk_mcd_qcu_pan_por_ben_tsw_aeg_ita_gam_rom_sun_eng_cic_mol_igb_bat_tha_hau_tml_swa_dyu_tur_prs_ukr_azi_bam_vie_mlt_lda_ven_fbf	-0.0363619363574092	-0.0857515474184543	0.931848268227346
39	heb_prs_lda_arw_gam_amr_hau_hin_azi_uzb_ewe_tag_bam_mcd_svk_bsq_ukr_tig_akn_mnd_ctl_mol_cic_grk_moo_pol_hun_ven_dyu_fin_nor_aeg_geo_ger_swe_pan_slo_sod_chh_dut_est_bem_sun_ben_jav_jpn_tml_kor_krd_lat_tsn_lit_bat_ita_mlt_ind_cnt_guj_dgb_fre_anl_alb_bul_scr_glc_qcu_rom_spa_eng_xho_sid_urd_owc_rus_mly_por_tsw_afr_yor_mao_tha_wly_knd_zul_igb_aze_cze_bos_tur_swa_vie_amh_fbf_swt_ses	-0.640851673446657	-1.53470540645242	0.128251343905832
40	sod_pol_zul_ita_owc_heb_amr_afr_aze_tur_xho_mly_lda_rom_bul_bsq_krd_anl_ses_mnd_lat_nor_akn_urd_bam_bos_fin_dyu_tsw_est_scr_tig_geo_alb_mcd_eng_dut_aeg_wly_arw_hun_fbf_sun_prs_jav_jpn_knd_kor_mol_guj_swt_por_tag_rus_hau_bat_cnt_grk_igb_fre_chh_hin_ger_ukr_lit_qcu_slo_glc_svk_ven_mlt_pan_amh_spa_mao_ben_dgb_cze_cic_ind_tha_gam_tml_moo_ewe_uzb_swe_ctl_azi_bem_vie_sid_swa_tsn_yor	-0.418476816292486	-0.993337901566992	0.323122828689151
41	aeg_prs_bam_afr_amr_hau_gam_lat_azi_uzb_fbf_sun_swa_scr_urd_bsq_glc_sod_dgb_mnd_rom_por_yor_pan_zul_mol_hun_ewe_igb_est_svk_anl_geo_ita_arw_fre_grk_heb_tig_swe_fin_bem_ind_dut_mly_jpn_tml_kor_ctl_eng_moo_krd_bat_alb_mlt_mao_cnt_nor_dyu_cze_chh_ger_pol_ben_slo_qcu_rus_ukr_guj_tsn_owc_lit_sid_bos_tag_mcd_ven_bul_xho_jav_tha_amh_knd_tsw_ses_tur_spa_hin_aze_cic_vie_wly_lda_akn_swt	-0.248633213479302	-0.587641017276199	0.558197426826316
42	owc_rom_swt_swe_aeg_amh_gam_urd_aze_azi_ven_mly_dyu_glc_por_bsq_rus_amr_fbf_cnt_lat_ben_bam_scr_moo_pol_est_akn_ewe_hun_krd_tig_geo_grk_afr_hin_lit_chh_heb_ukr_fin_igb_jav_prs_mao_jpn_knd_kor_fre_ita_zul_svk_tag_ctl_anl_ind_mnd_mcd_swa_nor_mlt_arw_slo_alb_guj_qcu_eng_mol_ger_lda_sid_bos_hau_dut_sun_spa_yor_cze_tsn_bat_tha_wly_tml_cic_ses_uzb_pan_bul_tur_tsw_vie_sod_dgb_xho_bem	0.641902012537234	1.51758797938761	0.132510401199828
43	sid_mcd_tsn_prs_heb_amr_tig_cze_uzb_aze_cic_bat_bem_urd_spa_bsq_alb_owc_xho_cnt_guj_pol_ewe_ben_dyu_por_est_dgb_moo_fin_rom_anl_geo_afr_swe_grk_nor_wly_chh_lat_hun_swt_mly_bos_sun_jpn_knd_kor_ukr_krd_fbf_arw_mao_mol_hau_jav_mnd_rus_lda_slo_gam_fre_svk_dut_ger_qcu_ita_lit_ctl_swa_sod_hin_mlt_eng_ind_scr_zul_bul_igb_tag_tha_aeg_tml_bam_akn_azi_pan_glc_tur_yor_vie_amh_ses_ven_tsw	-0.40631007063697	-0.964208212037883	0.337442088151156
44	mlt_urd_xho_bos_hau_anl_sid_rus_aze_azi_cic_mly_zul_svk_scr_bsq_lat_aeg_bam_mnd_ita_ukr_fbf_cze_lda_mol_est_swa_dyu_hun_krd_wly_geo_hin_pol_lit_mcd_sod_owc_slo_fin_dgb_ind_prs_jav_jpn_knd_kor_arw_bul_bem_spa_bat_guj_heb_tag_cnt_dut_akn_rom_amh_pan_grk_alb_ger_qcu_ben_glc_nor_ewe_chh_ctl_gam_swe_sun_afr_ses_eng_tsn_mao_tha_tig_tml_moo_igb_uzb_por_fre_tur_tsw_vie_amr_ven_swt_yor	-0.807651899040009	-1.94454314267468	0.0548515456669563
45	heb_ukr_dyu_krd_sid_mlt_owc_svk_tur_aze_tsn_mly_fbf_ita_hin_bsq_eng_amr_dgb_mnd_fre_ger_moo_rus_ewe_por_est_ven_swa_fin_ben_gam_geo_spa_mcd_ctl_scr_tig_aeg_urd_hun_igb_jav_bos_mao_jpn_knd_kor_nor_lit_bem_bul_tag_mol_anl_ind_cnt_dut_swt_prs_wly_lat_alb_guj_rom_qcu_grk_arw_pol_ses_chh_glc_hau_slo_bat_cze_xho_swe_akn_sun_tha_amh_tml_zul_lda_azi_afr_pan_uzb_tsw_vie_sod_cic_yor_bam	-0.326161843351341	-0.771833036552306	0.442170177324958
46	sid_lit_ewe_grk_wly_heb_mlt_por_aze_uzb_dgb_jav_akn_pan_pol_bsq_bos_amr_bem_cnt_ben_nor_zul_arw_tsw_guj_est_cic_lda_hun_ctl_hau_geo_dut_alb_slo_swe_owc_tig_scr_fin_ses_sun_ukr_ind_jpn_tml_kor_rom_eng_swt_urd_mly_ger_chh_tag_mnd_spa_ven_mcd_aeg_afr_bul_krd_prs_qcu_ita_lat_svk_swa_anl_hin_sod_mol_mao_fre_xho_rus_tsn_bat_tha_amh_knd_dyu_moo_tur_cze_glc_azi_bam_vie_gam_fbf_yor_igb	0.528958307285184	1.25243355237531	0.213552285048378
47	tig_glc_swa_ben_amr_aeg_gam_alb_azi_uzb_dgb_bat_igb_krd_eng_bsq_slo_hau_bam_cnt_cze_swe_xho_svk_tsn_lat_est_dyu_ewe_hun_ita_sid_geo_ger_bul_nor_dut_sod_chh_guj_fin_moo_sun_spa_tag_jpn_knd_kor_mol_por_ven_hin_ind_lit_amh_mao_mnd_scr_yor_urd_owc_pol_rom_arw_ctl_qcu_grk_fre_pan_bem_mlt_prs_wly_afr_jav_mcd_zul_bos_lda_mly_tha_anl_tml_akn_fbf_aze_ukr_rus_tur_ses_vie_heb_tsw_swt_cic	-0.537386784553689	-1.28050573038019	0.20355178935656
48	chh_eng_swt_arw_anl_sod_hau_nor_azi_tur_tsn_bat_fbf_hin_fre_bsq_glc_amh_xho_mnd_cze_guj_ewe_ctl_tsw_rus_hun_cic_moo_fin_mol_mlt_geo_pol_swe_ben_grk_aeg_gam_urd_est_bam_sun_rom_tag_jpn_tml_kor_prs_bul_dyu_alb_ind_krd_tig_mao_cnt_ita_bem_pan_wly_spa_lat_mcd_slo_qcu_scr_svk_dut_lda_heb_lit_sid_ukr_jav_afr_ses_por_igb_mly_tha_amr_knd_zul_yor_aze_ger_bos_uzb_dgb_vie_owc_akn_swa_ven	-0.227533190336496	-0.537714181779935	0.592058807234941
49	amr_ita_ses_afr_wly_sid_gam_guj_uzb_aze_moo_mly_tsn_hin_ben_bsq_swe_heb_bam_cnt_prs_pol_ven_spa_tsw_urd_hun_ewe_dyu_fin_glc_chh_geo_dut_lit_krd_scr_owc_mlt_rus_est_igb_mao_rom_jav_jpn_knd_kor_arw_svk_cic_eng_bat_mcd_anl_sun_mnd_grk_bem_lat_aeg_ger_nor_ukr_mol_qcu_pan_alb_bul_swt_sod_ctl_tig_fre_ind_por_lda_bos_zul_tag_tha_amh_tml_dgb_yor_azi_cze_slo_tur_xho_vie_hau_swa_akn_fbf	0.198629184411588	0.467690090715598	0.641100329928618
50	wly_prs_igb_svk_sod_anl_chh_swe_azi_tur_dyu_sun_bem_krd_ben_bsq_ita_heb_bam_cnt_alb_slo_cic_eng_swt_mol_fin_lda_moo_est_arw_gam_geo_lit_mcd_ger_lat_hau_amr_glc_hun_ven_mly_bos_tag_jpn_tml_kor_cze_bul_zul_afr_bat_rus_sid_mao_mnd_ukr_ewe_por_amh_hin_pan_guj_ctl_qcu_urd_rom_fre_xho_aeg_scr_tig_nor_ind_dut_ses_spa_fbf_jav_tha_owc_knd_swa_yor_uzb_grk_pol_aze_akn_vie_mlt_dgb_tsw_tsn	-0.185780352951294	-0.438439038488314	0.662084843093764
51	anl_cze_dgb_spa_mlt_owc_sid_guj_aze_uzb_fbf_ind_ewe_pol_lit_bsq_fre_amr_swt_cnt_bos_grk_bem_ctl_bam_slo_est_tsw_lda_hun_arw_gam_geo_rus_ukr_prs_nor_amh_aeg_glc_fin_ses_mao_alb_jav_jpn_knd_kor_krd_swe_cic_svk_tag_dut_wly_mly_mnd_afr_igb_eng_chh_lat_ben_hin_rom_qcu_bul_mol_por_zul_hau_scr_sod_ger_sun_mcd_moo_pan_akn_bat_tha_heb_tml_ven_tsn_azi_ita_urd_tur_xho_vie_tig_yor_dyu_swa	-0.538723768397679	-1.28201159671569	0.203025293369939
52	amh_fre_zul_swe_gam_mlt_tig_pan_azi_tur_bam_mly_yor_rom_arw_bsq_ita_chh_dgb_cnt_por_ger_ven_bul_ses_glc_fin_bem_tsw_est_afr_heb_geo_spa_ctl_pol_slo_amr_anl_grk_hun_cic_sun_guj_ind_jpn_knd_kor_rus_mcd_swa_nor_tag_lit_sod_mao_mnd_cze_moo_ben_aeg_eng_svk_krd_alb_qcu_hin_urd_prs_dyu_sid_ukr_owc_scr_bat_bos_fbf_mol_swt_jav_tha_wly_tml_xho_lda_aze_lat_dut_uzb_akn_vie_hau_ewe_tsn_igb	-0.188771227915176	-0.446197033368966	0.656492089302047
53	amr_guj_ewe_bos_amh_sod_sid_nor_azi_uzb_ven_tag_bem_cze_eng_bsq_mol_aeg_dyu_cnt_glc_dut_moo_spa_xho_lat_fin_bam_cic_est_prs_anl_geo_bul_ben_krd_por_chh_heb_ctl_hun_ses_mao_ukr_bat_jpn_tml_kor_swe_hin_swt_pan_jav_lit_owc_mly_mnd_pol_swa_ita_tig_urd_afr_arw_rus_qcu_svk_mcd_rom_zul_mlt_alb_wly_grk_sun_slo_tsw_scr_yor_ind_tha_gam_knd_lda_fbf_aze_ger_fre_tur_akn_vie_hau_dgb_tsn_igb	-0.348988837534549	-0.826194219654771	0.410808496294076
54	sid_swe_ven_pan_wly_heb_aeg_bos_azi_aze_xho_tag_dyu_urd_bul_bsq_rus_sod_zul_cnt_spa_alb_bem_ctl_tsn_ger_fin_akn_ses_est_eng_mlt_geo_scr_pol_slo_mol_chh_tig_nor_hun_fbf_mly_svk_sun_jpn_knd_kor_arw_ita_moo_mcd_ind_grk_gam_bat_mnd_cze_swt_lat_amh_lit_prs_por_afr_qcu_rom_fre_dut_ewe_amr_ben_hau_ukr_jav_guj_cic_glc_lda_mao_tha_owc_tml_igb_dgb_tur_krd_hin_uzb_tsw_vie_anl_swa_bam_yor	-0.616003696153863	-1.47370591718783	0.143937653071499
55	anl_mol_cic_lit_chh_mlt_hau_alb_uzb_azi_bam_mly_swa_swe_spa_bsq_pol_wly_tsn_cnt_rus_lat_zul_svk_ses_guj_est_yor_moo_hun_fre_amr_geo_afr_bul_hin_ukr_sid_sod_krd_fin_lda_ind_dut_tag_jpn_tml_kor_nor_scr_dgb_ctl_mao_ger_owc_jav_mnd_pan_bem_arw_tig_grk_por_ita_glc_qcu_bos_slo_cze_dyu_heb_mcd_aeg_eng_sun_rom_igb_prs_ven_bat_tha_amh_knd_swt_fbf_tur_urd_ben_aze_xho_vie_gam_ewe_akn_tsw	-0.0198125651829647	-0.0466629817597029	0.962881891726016
56	sod_ukr_moo_scr_aeg_gam_mlt_hin_azi_uzb_zul_sun_akn_rom_mol_bsq_rus_amh_bem_mnd_bul_mcd_yor_lat_xho_pan_hun_tsn_ses_est_cze_hau_geo_bos_fre_prs_dut_anl_tig_ben_fin_dyu_mly_arw_tag_jpn_knd_kor_slo_ctl_dgb_pol_ind_svk_owc_jav_cnt_lit_igb_ger_chh_grk_swe_por_spa_qcu_alb_nor_eng_swa_sid_guj_heb_krd_mao_urd_ewe_afr_tsw_bat_tha_amr_tml_lda_swt_aze_glc_ita_tur_cic_vie_wly_fbf_ven_bam	0.15160161787877	0.356641370635618	0.722168195172111
57	owc_nor_swa_guj_sid_wly_tig_spa_tur_aze_akn_mly_ven_dut_ita_bsq_hin_chh_yor_mnd_cze_rus_bam_alb_lda_ben_est_moo_xho_hun_mol_amh_geo_slo_por_eng_pol_mlt_gam_arw_fin_fbf_bat_lit_ind_jpn_tml_kor_ger_lat_tsn_ctl_mao_swe_sod_tag_cnt_afr_zul_prs_amr_fre_grk_glc_bos_qcu_ukr_mcd_svk_swt_aeg_rom_anl_urd_sun_scr_cic_pan_dyu_jav_tha_heb_knd_ewe_ses_azi_krd_bul_uzb_tsw_vie_hau_bem_dgb_igb	-0.0111583957749578	-0.0263121210902186	0.979064765199675
58	wly_scr_fbf_urd_tig_mlt_anl_lat_uzb_aze_ses_jav_tsw_arw_spa_bsq_slo_gam_dyu_mnd_mol_dut_cic_hin_swa_rom_hun_akn_igb_est_swe_heb_geo_rus_nor_lit_pan_aeg_sod_bul_fin_zul_mao_svk_tag_jpn_knd_kor_bos_afr_swt_ben_ind_ger_chh_sun_cnt_fre_dgb_krd_owc_ukr_cze_pol_grk_qcu_prs_ctl_alb_bam_hau_por_sid_glc_mly_eng_lda_ita_ven_bat_tha_amr_tml_bem_tsn_tur_mcd_guj_azi_yor_vie_amh_xho_ewe_moo	-0.642469243886004	-1.5368320333882	0.127729846683343
59	aeg_nor_swa_guj_amh_heb_tig_por_tur_uzb_ses_ind_akn_arw_rus_bsq_lit_chh_dgb_mnd_bul_slo_xho_krd_lda_svk_est_zul_tsw_hun_grk_wly_geo_spa_rom_pol_mol_amr_sod_mcd_fin_bam_tag_ukr_mao_jpn_tml_kor_ctl_dut_ewe_alb_sun_ben_hau_bat_cnt_afr_bem_glc_owc_prs_ita_fre_lat_qcu_bos_cze_urd_moo_sid_ger_mlt_hin_mly_pan_cic_eng_ven_jav_tha_gam_knd_igb_tsn_aze_swe_scr_azi_swt_vie_anl_fbf_dyu_yor	-0.779195144626936	-1.87664530416555	0.0637021837166427
60	tig_cze_zul_afr_chh_owc_sod_urd_aze_tur_ven_sun_lda_svk_prs_bsq_mcd_gam_fbf_cnt_glc_mol_swa_krd_xho_pol_fin_swt_bem_hun_bos_anl_geo_por_ben_ita_rom_heb_aeg_ctl_est_moo_tag_ger_bat_jpn_knd_kor_scr_guj_cic_bul_ind_rus_wly_mao_mnd_fre_dyu_grk_mlt_lit_eng_nor_lat_qcu_swe_spa_hin_akn_amh_alb_sid_arw_mly_pan_tsn_dut_yor_jav_tha_hau_tml_tsw_dgb_uzb_ukr_slo_azi_bam_vie_amr_igb_ses_ewe	-0.0775428244666326	-0.182998612926584	0.855197464280493
61	hau_nor_igb_rus_tig_sid_owc_krd_aze_uzb_bam_ind_tsw_slo_svk_bsq_bos_amh_yor_mnd_bul_swe_cic_scr_swa_dut_est_tsn_ven_fin_lit_sod_geo_prs_fre_glc_ctl_aeg_mlt_urd_hun_dyu_bat_mol_jav_jpn_tml_kor_afr_mcd_lda_grk_sun_lat_gam_tag_cnt_ben_moo_guj_heb_arw_por_hin_pol_qcu_eng_spa_ita_akn_wly_rom_anl_alb_mly_pan_swt_cze_zul_mao_tha_amr_knd_fbf_ewe_tur_ukr_ger_azi_bem_vie_chh_dgb_ses_xho	-0.232071035089089	-0.548145678058283	0.584905238189519
62	amh_afr_swa_dut_sid_aeg_sod_rus_azi_tur_dyu_tag_fbf_grk_ger_bsq_ukr_heb_cic_mnd_rom_por_lda_spa_dgb_ita_est_ewe_bem_hun_cze_hau_geo_pol_alb_prs_slo_owc_amr_lit_fin_xho_sun_svk_jav_jpn_knd_kor_bos_nor_bam_hin_bat_swe_tig_ind_cnt_ben_akn_ctl_gam_krd_glc_scr_fre_qcu_mol_guj_urd_ven_anl_pan_wly_arw_mly_bul_ses_lat_moo_mao_tha_mlt_tml_swt_igb_aze_mcd_eng_uzb_tsw_vie_chh_tsn_zul_yor	-0.712671975970361	-1.709801282217	0.0906372255611385
63	sid_cze_cic_fre_aeg_chh_heb_lit_azi_tur_ven_jav_dgb_mcd_mol_bsq_rom_wly_yor_cnt_bos_prs_lda_dut_swa_slo_est_tsw_ses_fin_lat_amr_geo_spa_arw_ctl_krd_tig_amh_urd_hun_dyu_mao_guj_mly_jpn_tml_kor_ita_ger_swt_por_ind_grk_mlt_bat_mnd_alb_akn_nor_owc_pol_pan_ukr_svk_qcu_hin_afr_rus_tsn_anl_swe_hau_glc_tag_ben_fbf_scr_igb_sun_tha_sod_knd_bem_zul_uzb_eng_bul_aze_ewe_vie_gam_bam_xho_moo	0.89021597424393	2.12185507720926	0.0365083398690193
64	tig_glc_swa_bos_chh_amr_amh_dut_aze_azi_dgb_tag_akn_slo_nor_bsq_rus_aeg_ses_mnd_ita_urd_swt_fre_xho_spa_est_ewe_yor_hun_pan_mlt_geo_svk_ctl_rom_ger_hau_sod_mcd_fin_bam_ind_guj_mao_jpn_tml_kor_grk_scr_bem_krd_jav_por_sid_sun_cnt_mol_zul_lit_anl_ukr_lat_swe_pol_qcu_prs_hin_arw_cic_owc_afr_gam_alb_bat_cze_moo_ben_lda_mly_tha_heb_knd_tsw_igb_tur_bul_eng_uzb_ven_vie_wly_tsn_dyu_fbf	-0.868621876197933	-2.10011415152305	0.0384257729419417
65	gam_rus_dyu_mol_amh_sid_wly_slo_aze_uzb_akn_tag_igb_prs_svk_bsq_fre_aeg_ven_mnd_eng_krd_zul_arw_swt_dut_hun_cic_dgb_fin_alb_hau_geo_swe_afr_lat_grk_amr_chh_pan_est_ses_sun_ctl_mly_jpn_knd_kor_ger_mcd_fbf_ukr_ind_ben_anl_mao_cnt_cze_bam_ita_sod_guj_spa_rom_pol_qcu_hin_glc_bul_bem_heb_nor_owc_lit_bat_urd_xho_bos_lda_jav_tha_mlt_tml_swa_ewe_tur_por_scr_azi_tsw_vie_tig_moo_yor_tsn	-0.184662457696625	-0.435912156546294	0.663910640344771
66	anl_lit_bam_urd_tig_hau_wly_hin_aze_azi_ewe_sun_yor_ger_arw_bsq_fre_owc_tsw_cnt_bos_grk_swt_eng_igb_guj_est_moo_bem_fin_ctl_amr_geo_rus_spa_lat_pan_chh_amh_afr_hun_ses_mly_swe_ind_jpn_tml_kor_nor_bul_lda_mcd_jav_ukr_mlt_mao_mnd_ita_akn_scr_sod_cze_rom_slo_glc_qcu_dut_alb_por_fbf_heb_krd_gam_prs_bat_ben_xho_svk_ven_tag_tha_sid_knd_swa_dgb_uzb_pol_mol_tur_cic_vie_aeg_zul_tsn_dyu	-0.270177985088574	-0.638993238441794	0.524398028593942
67	sod_mol_lda_svk_gam_hau_mlt_fre_uzb_aze_zul_mao_ewe_afr_spa_bsq_bul_heb_swt_mnd_alb_ger_swa_arw_ven_prs_est_xho_tsn_fin_ita_amr_geo_por_scr_bos_ctl_wly_anl_ben_hun_tsw_tag_glc_ind_jpn_tml_kor_swe_guj_dgb_mcd_jav_urd_owc_sun_cnt_krd_ses_pan_amh_cze_lit_dut_pol_qcu_rom_eng_lat_igb_tig_grk_sid_nor_bat_rus_fbf_ukr_bam_mly_tha_chh_knd_akn_moo_azi_slo_hin_tur_bem_vie_aeg_cic_yor_dyu	-0.538309878248552	-1.28099530747242	0.203380507844618
68	tig_guj_bem_svk_anl_sod_sid_por_tur_uzb_xho_mao_dyu_lit_pan_bsq_slo_amh_igb_mnd_ita_hin_dgb_pol_swa_bul_est_bam_lda_fin_glc_gam_geo_rom_rus_mol_grk_owc_mlt_nor_hun_moo_mly_spa_tag_jpn_tml_kor_ben_ukr_ewe_ctl_sun_dut_chh_jav_cnt_scr_akn_urd_heb_eng_bos_fre_krd_qcu_arw_cze_lat_ses_hau_ger_amr_afr_ind_mcd_zul_alb_fbf_bat_tha_wly_knd_tsn_cic_aze_prs_swe_azi_yor_vie_aeg_tsw_ven_swt	0.749549110959076	1.77858313843849	0.0785758739256627
69	owc_krd_xho_grk_gam_wly_chh_prs_tur_aze_tsw_mly_akn_scr_guj_bsq_por_sid_ses_mnd_lit_urd_igb_cze_tsn_arw_fin_dgb_bem_hun_hin_tig_geo_bul_ben_bos_spa_sod_aeg_svk_est_swt_mao_fre_ind_jpn_knd_kor_afr_pan_cic_pol_bat_lat_anl_jav_cnt_glc_swa_alb_hau_ukr_mcd_ita_ger_qcu_rom_ctl_mol_fbf_mlt_nor_amh_eng_tag_dut_yor_swe_lda_sun_tha_amr_tml_moo_bam_uzb_rus_slo_azi_ven_vie_heb_ewe_zul_dyu	-0.066049301713422	-0.155640494324721	0.876653732256056
70	wly_dut_tsn_grk_owc_heb_hau_glc_aze_tur_fbf_sun_lda_ukr_ger_bsq_pan_tig_igb_cnt_lat_krd_ven_mol_bem_rom_fin_ewe_swa_est_hin_mlt_geo_prs_svk_lit_bos_aeg_amr_eng_hun_yor_mly_spa_mao_jpn_knd_kor_slo_fre_ses_cze_bat_rus_anl_ind_mnd_nor_dgb_bul_sod_swe_afr_urd_por_qcu_guj_mcd_pol_akn_chh_ctl_gam_ben_jav_arw_bam_alb_moo_tag_tha_amh_tml_swt_zul_uzb_scr_ita_azi_tsw_vie_sid_dyu_xho_cic	-0.624160889447535	-1.49125727421399	0.139278209070194
71	sod_eng_igb_grk_amh_sid_hau_rus_uzb_tur_yor_mao_dgb_fre_cze_bsq_prs_aeg_fbf_mnd_scr_svk_cic_urd_swt_slo_hun_moo_lda_est_ben_gam_geo_bos_swe_guj_pan_amr_chh_bul_fin_xho_bat_alb_mly_jpn_tml_kor_mcd_dut_dyu_por_jav_ukr_tig_tag_cnt_krd_zul_pol_heb_lit_ita_rom_arw_qcu_nor_mol_ctl_bem_anl_spa_wly_hin_sun_ger_tsw_lat_bam_ind_tha_owc_knd_tsn_ewe_aze_glc_afr_azi_ses_vie_mlt_swa_ven_akn	0.369963317227924	0.873593033083715	0.384590118802713
72	aeg_prs_swa_rus_tig_gam_heb_slo_azi_aze_fbf_tag_ven_scr_ukr_bsq_ctl_hau_ses_mnd_rom_svk_igb_por_swt_pan_fin_tsn_ewe_hun_lit_amh_geo_urd_glc_mcd_spa_sod_chh_alb_est_bem_sun_afr_ind_jpn_tml_kor_nor_mol_moo_ita_mly_guj_amr_mao_cnt_dut_lda_krd_owc_hin_swe_bos_ben_qcu_eng_pol_ger_akn_wly_fre_anl_bul_bat_arw_tsw_grk_dyu_jav_tha_mlt_knd_xho_bam_uzb_cze_lat_tur_zul_vie_sid_cic_yor_dgb	0.196210094070086	0.461823872028465	0.645286119750349
73	tig_mol_lda_rus_chh_mlt_amh_bos_azi_uzb_swa_mao_tsn_svk_cze_bsq_ctl_aeg_fbf_mnd_urd_lit_moo_arw_yor_ukr_est_bem_ewe_hun_pol_amr_geo_rom_prs_grk_nor_wly_sod_alb_fin_xho_bat_slo_ind_jpn_knd_kor_guj_spa_zul_glc_sun_ger_heb_tag_cnt_bul_tsw_eng_hau_por_dut_afr_ita_qcu_lat_fre_scr_dyu_sid_pan_anl_krd_mly_hin_swt_ben_cic_jav_tha_owc_tml_ses_ven_aze_mcd_swe_tur_igb_vie_gam_bam_dgb_akn	-0.0483907641601064	-0.114027766117914	0.909461591745978
74	chh_dut_igb_eng_wly_hau_sid_ger_tur_aze_tsn_mao_ses_fre_afr_bsq_lat_tig_akn_cnt_slo_pan_ewe_scr_bem_mcd_est_lda_swt_hun_bul_mlt_geo_spa_ukr_ctl_por_aeg_gam_arw_fin_tsw_mly_bos_ind_jpn_tml_kor_svk_alb_zul_ita_jav_nor_amr_bat_mnd_rom_bam_prs_owc_hin_grk_mol_krd_qcu_glc_cze_swe_moo_anl_ben_amh_rus_tag_guj_fbf_lit_dyu_sun_tha_heb_knd_xho_ven_azi_urd_pol_uzb_swa_vie_sod_yor_dgb_cic	-0.237445620904151	-0.561436529924306	0.57585042117451
75	sod_dut_bem_eng_amr_sid_aeg_prs_aze_azi_yor_mao_swt_alb_slo_bsq_pol_wly_igb_mnd_bul_mol_moo_krd_tsw_swe_fin_zul_cic_est_hin_chh_geo_rom_pan_scr_ger_hau_heb_svk_hun_tsn_bat_afr_jav_jpn_knd_kor_lat_ctl_swa_ben_sun_por_amh_mly_cnt_urd_fbf_guj_anl_fre_rus_ukr_grk_qcu_mcd_nor_cze_dgb_gam_bos_tig_spa_ind_lit_xho_arw_dyu_tag_tha_mlt_tml_ewe_ses_uzb_ita_glc_tur_bam_vie_owc_akn_ven_lda	0.0385192813762302	0.0907511510610816	0.927885502241681
76	aeg_ukr_akn_arw_heb_hau_anl_rom_tur_uzb_ewe_mao_yor_ben_guj_bsq_ger_tig_bam_mnd_pol_pan_moo_ctl_cic_swe_est_ven_bem_hun_slo_sid_geo_eng_krd_rus_glc_gam_sod_nor_fin_lda_bat_lit_jav_jpn_knd_kor_mol_hin_ses_lat_tag_scr_chh_sun_cnt_alb_dyu_ita_amh_mcd_por_bul_afr_qcu_cze_svk_urd_zul_amr_grk_mlt_bos_mly_prs_igb_dut_swt_ind_tha_wly_tml_fbf_tsw_aze_fre_spa_azi_dgb_vie_owc_swa_xho_tsn	-0.270287617997819	-0.638717170175691	0.524576844659909
77	tig_pan_igb_glc_wly_sod_amh_ben_aze_uzb_akn_mao_dgb_svk_eng_bsq_por_amr_lda_mnd_mol_ctl_ven_ukr_swa_rus_hun_dyu_ewe_fin_urd_owc_geo_afr_rom_spa_bos_heb_chh_fre_est_fbf_ind_mcd_tag_jpn_tml_kor_arw_lat_xho_krd_jav_cze_sid_sun_cnt_lit_yor_ita_mlt_grk_slo_alb_pol_qcu_dut_ger_prs_ses_hau_nor_gam_swe_bat_bul_cic_scr_moo_mly_tha_aeg_knd_tsw_bam_tur_guj_hin_azi_tsn_vie_anl_swt_bem_zul	-0.975296965674972	-2.36701705103688	0.0200049945077269
78	heb_guj_swt_spa_amh_chh_sid_eng_azi_uzb_fbf_mly_ven_mol_lit_bsq_rus_tig_ewe_cnt_swe_afr_dgb_glc_swa_ger_fin_bam_cic_hun_cze_hau_geo_nor_hin_ben_prs_wly_mlt_krd_est_zul_jav_svk_sun_jpn_tml_kor_slo_fre_moo_ita_mao_por_sod_bat_mnd_lat_ses_arw_aeg_pan_bos_scr_rom_qcu_mcd_ctl_dut_tsw_anl_grk_amr_alb_tag_ukr_lda_urd_igb_ind_tha_gam_knd_yor_dyu_tur_bul_pol_aze_akn_vie_owc_bem_tsn_xho	0.562708100853072	1.32886825054711	0.187142655805885
79	sid_grk_cic_eng_amh_aeg_mlt_mol_uzb_tur_lda_bat_moo_bos_alb_bsq_glc_hau_igb_cnt_nor_lit_dgb_pol_yor_bul_fin_fbf_akn_est_slo_sod_geo_fre_ita_cze_krd_amr_tig_hin_hun_dyu_jav_ukr_sun_jpn_tml_kor_ger_urd_zul_rom_mly_arw_gam_mao_mnd_ben_bam_swe_heb_afr_ctl_rus_prs_qcu_lat_mcd_guj_tsn_chh_svk_anl_pan_tag_por_ewe_dut_xho_ind_tha_wly_knd_bem_tsw_azi_spa_scr_aze_ses_vie_owc_swa_swt_ven	-0.215789918044749	-0.5098562496044	0.611360031216631
80	owc_svk_dyu_afr_gam_mlt_sod_grk_tur_azi_fbf_sun_lda_lat_eng_bsq_scr_wly_bem_mnd_arw_ukr_swa_urd_swt_guj_hun_tsn_ven_est_nor_anl_geo_mol_cze_rus_slo_aeg_amh_rom_fin_igb_jav_bul_mly_jpn_knd_kor_mcd_fre_zul_lit_tag_pan_chh_bat_cnt_ger_moo_prs_hau_bos_krd_glc_spa_qcu_ita_ctl_swe_ses_tig_pol_sid_alb_mao_dut_xho_hin_dgb_ind_tha_amr_tml_yor_akn_aze_ben_por_uzb_tsw_vie_heb_ewe_bam_cic	-0.669487725204961	-1.60477094962855	0.111934890586176
81	sod_ben_cic_swe_gam_sid_wly_mcd_tur_azi_tsw_jav_moo_urd_nor_bsq_lat_chh_lda_cnt_glc_rom_dgb_arw_xho_pan_fin_ewe_ven_hun_ctl_amh_geo_grk_rus_slo_mol_amr_aeg_scr_est_zul_tag_dut_sun_jpn_tml_kor_hin_krd_tsn_eng_bat_ita_anl_mao_mnd_lit_bam_alb_tig_ger_bul_spa_por_qcu_pol_svk_afr_ses_owc_fre_hau_ukr_mly_cze_swt_prs_dyu_ind_tha_mlt_knd_fbf_swa_uzb_guj_bos_aze_yor_vie_heb_igb_bem_akn	-0.19503077801776	-0.460136314602126	0.646492387762802
82	wly_afr_swt_krd_amh_anl_sid_dut_aze_azi_dgb_mao_tsn_glc_pol_bsq_lit_tig_swa_mnd_mcd_fre_lda_eng_zul_lat_fin_bem_bam_hun_spa_mlt_geo_cze_grk_bul_slo_chh_hau_prs_est_ses_tag_rom_sun_jpn_knd_kor_ben_urd_yor_ita_bat_ger_heb_mly_cnt_rus_igb_alb_sod_por_hin_scr_bos_qcu_pan_swe_mol_akn_amr_ctl_gam_arw_ind_ukr_dyu_nor_moo_jav_tha_aeg_tml_tsw_ewe_tur_svk_guj_uzb_ven_vie_owc_fbf_xho_cic	-0.334471892114982	-0.791855140677124	0.4304602679134
83	aeg_nor_bam_krd_anl_hau_wly_swe_tur_azi_ven_jav_ewe_guj_rus_bsq_rom_chh_bem_mnd_fre_mol_swa_mcd_igb_bos_fin_yor_fbf_est_svk_amr_geo_grk_pan_slo_hin_sid_heb_ita_hun_moo_bat_dut_ind_jpn_tml_kor_ben_bul_dgb_urd_mao_lat_sod_mly_cnt_ukr_tsn_por_amh_pol_glc_arw_scr_qcu_ger_afr_prs_ses_owc_cze_gam_spa_sun_lit_dyu_ctl_tsw_tag_tha_tig_knd_zul_lda_uzb_eng_alb_aze_akn_vie_mlt_cic_swt_xho	-0.375669912839532	-0.891428006101499	0.375000142197459
84	wly_svk_swt_slo_sod_hau_aeg_swe_aze_tur_ewe_jav_lda_prs_grk_bsq_ger_anl_ses_mnd_dut_afr_bam_scr_tsw_guj_hun_zul_ven_fin_ukr_gam_geo_ctl_fre_lat_spa_chh_sid_urd_est_bem_tag_ben_sun_jpn_tml_kor_alb_mcd_xho_cze_ind_bul_owc_bat_cnt_rom_dyu_rus_mlt_lit_hin_pol_nor_qcu_krd_ita_por_cic_amh_eng_heb_arw_mao_mol_igb_bos_tsn_mly_tha_amr_knd_yor_moo_uzb_pan_glc_azi_fbf_vie_tig_akn_dgb_swa	-0.535441858238867	-1.27413144879082	0.205791617357329
85	chh_cze_lda_ger_sid_amr_hau_pan_tur_uzb_fbf_mao_xho_ukr_bos_bsq_ctl_tig_tsn_mnd_rom_alb_cic_ita_akn_svk_hun_bam_dgb_fin_glc_amh_geo_rus_arw_urd_ben_anl_wly_spa_est_ses_ind_hin_tag_jpn_tml_kor_mcd_guj_dyu_bul_mly_krd_heb_bat_cnt_scr_moo_slo_gam_nor_pol_grk_swe_qcu_lit_mol_fre_tsw_sod_eng_owc_lat_jav_afr_zul_por_swt_sun_tha_aeg_knd_yor_swa_azi_prs_dut_aze_ven_vie_mlt_ewe_igb_bem	-0.769979697285623	-1.85474425153182	0.0668012532716837
86	sod_rom_ven_urd_sid_gam_wly_spa_azi_tur_dyu_bat_lda_mol_ben_bsq_guj_owc_ses_mnd_prs_dut_tsw_grk_tsn_por_est_zul_cic_fin_glc_amh_geo_mcd_ger_ukr_pol_heb_hau_bos_hun_swt_sun_bul_ind_jpn_tml_kor_slo_alb_fbf_cze_mly_afr_aeg_mao_cnt_ita_dgb_arw_amr_ctl_rus_swe_lit_qcu_lat_pan_krd_akn_mlt_hin_tig_scr_jav_fre_bem_nor_xho_tag_tha_anl_knd_moo_igb_uzb_svk_eng_aze_ewe_vie_chh_bam_swa_yor	-0.0246249967207444	-0.0580186067540112	0.953858287466994
87	amh_mcd_tsn_spa_sid_heb_hau_scr_aze_azi_yor_ind_lda_eng_ben_bsq_svk_mlt_dgb_cnt_swe_rus_zul_lit_cic_cze_fin_ven_dyu_hun_ukr_chh_geo_glc_nor_prs_bul_sod_gam_lat_est_bam_bat_ctl_jav_jpn_knd_kor_guj_pol_igb_urd_mao_krd_anl_sun_mnd_dut_swa_mol_amr_alb_por_arw_pan_qcu_hin_rom_bos_moo_owc_slo_tig_fre_tag_ger_xho_ita_akn_mly_tha_aeg_tml_fbf_ses_uzb_grk_afr_tur_bem_vie_wly_swt_tsw_ewe	-0.523400907300541	-1.24486646809843	0.2163086585951
88	mlt_ita_zul_cze_sid_chh_tig_scr_azi_tur_xho_mao_ses_hin_rus_bsq_grk_anl_igb_cnt_nor_pan_bam_lat_bem_afr_fin_swt_yor_est_lit_amr_geo_alb_swe_mcd_rom_amh_gam_arw_hun_ewe_mly_bul_jav_jpn_knd_kor_por_glc_moo_mol_bat_eng_heb_sun_mnd_fre_fbf_prs_wly_spa_urd_slo_bos_qcu_dut_guj_ben_tsn_sod_krd_owc_ctl_tag_ger_lda_pol_dgb_ind_tha_hau_tml_ven_dyu_uzb_svk_ukr_aze_swa_vie_aeg_cic_tsw_akn	-0.208008513313692	-0.49134697482095	0.624338656779438
89	wly_urd_fbf_ukr_chh_aeg_sid_ita_uzb_azi_tsn_ind_zul_mol_pan_bsq_ger_tig_ewe_mnd_nor_spa_yor_lit_tsw_ben_fin_akn_bam_hun_hin_owc_geo_bos_prs_por_pol_heb_anl_alb_est_xho_tag_eng_mao_jpn_knd_kor_guj_fre_swt_lat_jav_mcd_mlt_bat_cnt_afr_cic_swe_amh_cze_dut_ctl_grk_qcu_arw_svk_rom_moo_gam_rus_hau_krd_mly_bul_ven_slo_swa_sun_tha_amr_tml_bem_lda_aze_scr_glc_tur_dgb_vie_sod_ses_dyu_igb	-0.714239968922371	-1.71494623441692	0.0896854788611559
90	sid_eng_moo_lit_wly_tig_amh_ctl_aze_azi_fbf_mly_ven_hin_bos_bsq_glc_chh_xho_cnt_rom_afr_tsn_guj_bam_svk_fin_dgb_yor_est_lat_gam_geo_grk_ita_pan_bul_sod_amr_mol_hun_lda_ind_slo_jav_jpn_knd_kor_pol_scr_swa_swe_tag_ger_heb_bat_mnd_nor_ewe_spa_owc_prs_fre_alb_krd_qcu_arw_rus_urd_igb_mlt_mcd_hau_ukr_mao_por_cic_ben_zul_sun_tha_aeg_tml_dyu_ses_uzb_cze_dut_tur_tsw_vie_anl_akn_swt_bem	-0.172372890846411	-0.406957924682691	0.68497400126807
91	owc_prs_tsn_mol_amr_wly_aeg_swe_tur_azi_swa_mly_fbf_arw_slo_bsq_guj_sid_igb_mnd_krd_hin_tsw_alb_dgb_bos_fin_dyu_xho_est_grk_chh_geo_ben_rus_scr_ctl_heb_tig_lit_hun_lda_sun_bul_mao_jpn_tml_kor_pan_rom_zul_ita_bat_ukr_sod_tag_cnt_urd_ses_cze_anl_ger_mcd_dut_svk_qcu_afr_nor_eng_bem_mlt_por_hau_spa_ind_pol_ven_glc_swt_jav_tha_gam_knd_akn_yor_aze_lat_fre_uzb_moo_vie_amh_bam_ewe_cic	-0.0276615481715111	-0.0652596284994054	0.948107363273426
92	tig_dut_bam_rus_heb_sid_amr_eng_tur_azi_swt_sun_tsw_por_hin_bsq_swe_chh_dgb_mnd_lat_krd_ven_rom_lda_spa_est_moo_yor_hun_bos_aeg_geo_nor_guj_glc_grk_gam_wly_alb_fin_swa_bat_fre_mly_jpn_knd_kor_pan_arw_xho_ukr_mao_scr_owc_jav_cnt_lit_fbf_svk_mlt_ger_prs_cze_mol_qcu_ben_bul_slo_zul_hau_pol_amh_afr_ind_urd_akn_mcd_ses_tag_tha_sod_tml_cic_ewe_uzb_ctl_ita_aze_tsn_vie_anl_dyu_bem_igb	-0.545941220619413	-1.30207387972105	0.196106828751575
93	sod_dut_tsw_bul_mlt_anl_heb_arw_uzb_azi_tsn_sun_fbf_lit_fre_bsq_prs_wly_dyu_mnd_spa_eng_ewe_svk_ses_pan_est_bam_swt_fin_afr_hau_geo_pol_swe_ctl_mcd_aeg_chh_por_hun_igb_jav_nor_mly_jpn_tml_kor_ukr_scr_xho_mol_bat_ben_amr_mao_cnt_grk_dgb_bos_tig_rom_ger_lat_glc_qcu_cze_alb_hin_lda_owc_urd_amh_guj_ind_rus_ven_slo_bem_tag_tha_sid_knd_cic_swa_tur_ita_krd_aze_akn_vie_gam_zul_moo_yor	-0.457093099453169	-1.08497766384049	0.280736103429287
94	hau_pol_fbf_slo_mlt_amh_owc_mol_tur_azi_bem_sun_dgb_lit_ben_bsq_swe_sod_swt_mnd_rom_pan_tsn_alb_ven_grk_fin_xho_lda_est_cze_amr_geo_urd_ukr_krd_scr_tig_wly_guj_hun_igb_jav_prs_ind_jpn_knd_kor_spa_rus_yor_nor_bat_afr_heb_tag_cnt_ger_ewe_svk_anl_dut_ctl_bos_mcd_qcu_bul_glc_arw_bam_aeg_por_chh_ita_mly_hin_moo_eng_cic_mao_tha_gam_tml_ses_akn_aze_fre_lat_uzb_swa_vie_sid_zul_dyu_tsw	0.44080608401082	1.04124019379736	0.300463414086308
95	mlt_afr_swt_bos_tig_wly_chh_lat_azi_tur_fbf_tag_ewe_glc_svk_bsq_spa_heb_bam_mnd_pol_alb_ses_arw_tsn_scr_est_bem_igb_hun_dut_gam_geo_krd_mol_rom_swe_anl_sod_por_fin_akn_mao_fre_sun_jpn_tml_kor_ben_slo_moo_pan_mly_urd_hau_ind_cnt_eng_yor_ukr_owc_nor_prs_guj_ger_qcu_cze_ctl_grk_zul_amh_ita_aeg_mcd_bat_lit_xho_rus_tsw_jav_tha_amr_knd_dgb_dyu_aze_bul_hin_uzb_ven_vie_sid_cic_lda_swa	0.113049619626808	0.266549213261293	0.790406371853461
96	hau_grk_swt_swe_gam_tig_sid_fre_uzb_azi_fbf_mao_ses_alb_eng_bsq_ben_chh_dyu_mnd_mol_mcd_akn_pan_xho_arw_est_ewe_dgb_hun_prs_wly_geo_urd_ukr_cze_bos_heb_sod_rom_fin_yor_jav_guj_tag_jpn_tml_kor_slo_nor_cic_ger_ind_glc_amr_bat_cnt_ita_moo_bul_owc_hin_por_scr_spa_qcu_krd_lat_dut_zul_amh_lit_aeg_ctl_mly_svk_lda_rus_swa_sun_tha_mlt_knd_bam_tsw_aze_afr_pol_tur_igb_vie_anl_ven_tsn_bem	0.449945664384582	1.06301105174919	0.290529416067222
97	chh_spa_bam_slo_hau_amr_aeg_bul_tur_uzb_ewe_sun_ses_lit_cze_bsq_ben_heb_tsn_mnd_lat_eng_akn_rom_swt_ger_est_dyu_bem_hun_mol_amh_geo_ukr_prs_krd_por_wly_tig_ita_fin_lda_mao_pol_bat_jpn_tml_kor_svk_urd_igb_ctl_mly_arw_mlt_jav_cnt_afr_ven_guj_anl_scr_dut_bos_grk_qcu_swe_hin_fre_fbf_sod_rus_owc_glc_ind_alb_xho_nor_zul_tag_tha_sid_knd_moo_tsw_azi_pan_mcd_aze_cic_vie_gam_swa_dgb_yor	-0.181799102149893	-0.429118539622227	0.668829402421043
98	wly_afr_bem_svk_sid_heb_hau_cze_tur_azi_yor_mly_zul_bul_rom_bsq_hin_gam_lda_cnt_ben_arw_ewe_nor_cic_lat_hun_akn_fbf_fin_spa_owc_geo_swe_pan_bos_slo_mlt_anl_fre_est_xho_mao_rus_ind_jpn_knd_kor_alb_prs_igb_scr_bat_pol_aeg_tag_mnd_ukr_swa_krd_amr_grk_glc_mol_eng_qcu_ctl_ger_guj_bam_sod_ita_amh_dut_jav_mcd_tsn_por_moo_sun_tha_tig_tml_swt_ses_uzb_lit_urd_aze_dyu_vie_chh_tsw_dgb_ven	-0.294755531830102	-0.697431952147744	0.487272420343607
99	anl_ben_ven_urd_hau_owc_chh_pol_tur_uzb_fbf_mly_moo_rus_swe_bsq_mol_mlt_zul_mnd_lat_alb_tsn_dut_swa_eng_hun_dgb_ewe_est_bul_wly_geo_glc_grk_scr_hin_gam_tig_guj_fin_lda_jav_mcd_mao_jpn_knd_kor_afr_cze_cic_krd_tag_svk_amr_ind_cnt_lit_yor_por_sid_slo_nor_prs_spa_qcu_ctl_bos_ita_bam_sod_arw_amh_fre_sun_pan_tsw_ukr_bem_bat_tha_heb_tml_ses_igb_aze_ger_rom_azi_dyu_vie_aeg_akn_swt_xho	-0.123661625051919	-0.291461918998927	0.77134716398257
100	amh_cze_akn_spa_owc_gam_sid_ukr_aze_tur_moo_tag_tsn_pol_glc_bsq_bos_mlt_yor_cnt_prs_arw_fbf_svk_swa_scr_fin_igb_zul_hun_slo_anl_geo_ger_grk_ctl_mol_heb_wly_urd_est_dgb_bat_lat_ind_jpn_tml_kor_nor_ben_tsw_guj_jav_fre_amr_mly_mnd_swe_xho_rus_sod_dut_krd_ita_hin_qcu_por_alb_lit_lda_aeg_afr_tig_rom_sun_mcd_bam_bul_bem_mao_tha_hau_knd_dyu_ewe_azi_eng_pan_uzb_ses_vie_chh_cic_ven_swt	0.0734752111118495	0.173209963827297	0.862862826022983
101	sod_arw_tsw_ger_mlt_amh_chh_slo_tur_aze_igb_bat_cic_eng_fre_bsq_spa_owc_bam_cnt_por_lat_swt_ukr_yor_afr_fin_ven_dyu_hun_dut_tig_geo_ben_krd_glc_bul_anl_wly_lit_est_ewe_tag_grk_sun_jpn_knd_kor_rom_cze_swa_pol_ind_svk_heb_jav_mnd_rus_moo_scr_gam_mol_mcd_swe_nor_qcu_prs_pan_ctl_ses_aeg_hin_sid_alb_mly_urd_fbf_guj_tsn_mao_tha_hau_tml_akn_zul_azi_bos_ita_uzb_bem_vie_amr_xho_dgb_lda	-0.0576932576298365	-0.135986494793244	0.892125881841411
102	gam_por_ewe_lit_aeg_amh_amr_pol_uzb_aze_tsn_tag_swa_glc_guj_bsq_hin_hau_dyu_mnd_arw_bul_zul_nor_igb_dut_hun_ses_fbf_fin_lat_sod_geo_afr_ukr_scr_prs_chh_tig_fre_est_moo_sun_ita_mly_jpn_knd_kor_grk_ctl_tsw_krd_mao_cze_heb_ind_cnt_spa_akn_eng_wly_mol_bos_svk_rom_qcu_rus_pan_urd_yor_owc_ben_mlt_ger_jav_slo_bam_swe_lda_bat_tha_sid_tml_xho_bem_tur_alb_mcd_azi_dgb_vie_anl_ven_cic_swt	-0.0709234961831547	-0.167070448139183	0.867677352259721
103	sid_pol_igb_alb_owc_wly_tig_bul_azi_uzb_zul_mao_bam_glc_pan_bsq_urd_gam_yor_mnd_hin_grk_bem_ukr_fbf_svk_hun_dyu_tsn_est_fre_amr_geo_lit_bos_rom_lat_chh_mlt_ctl_fin_moo_mly_prs_sun_jpn_knd_kor_krd_afr_dgb_dut_bat_ger_amh_ind_cnt_scr_akn_ben_anl_guj_mcd_eng_spa_qcu_por_slo_arw_xho_hau_rus_aeg_ita_jav_nor_ven_mol_swt_tag_tha_sod_tml_ewe_cic_aze_cze_swe_tur_tsw_vie_heb_ses_lda_swa	0.183450604637481	0.432665408900801	0.666259554302187
104	mlt_afr_tsw_alb_sid_sod_wly_arw_aze_azi_lda_bat_bam_mol_prs_bsq_dut_tig_ven_mnd_slo_mcd_tsn_cze_zul_rom_fin_xho_moo_est_ctl_amh_geo_lit_ukr_guj_ita_amr_gam_lat_hun_ses_mao_bos_tag_jpn_tml_kor_bul_pol_ewe_por_ind_svk_aeg_jav_cnt_scr_yor_spa_hau_urd_fre_hin_swe_qcu_nor_ben_krd_dyu_owc_eng_chh_glc_sun_rus_fbf_ger_swa_mly_tha_anl_knd_cic_igb_tur_pan_grk_uzb_dgb_vie_heb_akn_swt_bem	-0.472568096670751	-1.12477551892085	0.263578794377342
105	sid_dut_dgb_lat_anl_aeg_gam_bul_azi_tur_tsw_jav_tsn_pan_pol_bsq_ukr_mlt_akn_mnd_glc_mol_fbf_nor_lda_krd_hun_ses_yor_fin_cze_wly_geo_svk_bos_urd_prs_heb_owc_ben_est_bem_bat_por_sun_jpn_knd_kor_hin_rus_swa_spa_mao_eng_tig_ind_cnt_rom_xho_scr_chh_ger_guj_afr_arw_qcu_lit_grk_alb_ewe_amh_ctl_sod_fre_tag_swe_igb_mcd_swt_mly_tha_hau_tml_bam_ven_uzb_ita_slo_aze_moo_vie_amr_cic_zul_dyu	-0.612186128260121	-1.45978048636657	0.147720198332497
106	chh_bul_igb_svk_amr_anl_sid_mcd_azi_tur_dyu_mly_akn_hin_rus_bsq_cze_sod_yor_mnd_bos_urd_lda_por_bam_scr_fin_moo_dgb_est_rom_heb_geo_ita_nor_ctl_lit_aeg_hau_mol_hun_cic_jav_arw_bat_jpn_tml_kor_afr_ger_tsn_glc_ind_guj_wly_tag_cnt_slo_xho_krd_mlt_prs_lat_dut_swe_qcu_ben_pol_pan_tsw_tig_grk_owc_fre_mao_ukr_zul_spa_bem_sun_tha_amh_knd_fbf_ewe_aze_alb_eng_uzb_ses_vie_gam_swa_ven_swt	-0.426836811319004	-1.01528292365444	0.31260508857626
107	amr_lat_zul_swe_aeg_owc_mlt_bos_azi_uzb_xho_tag_bam_scr_spa_bsq_pol_heb_cic_cnt_urd_ben_ewe_por_lda_eng_est_yor_dgb_hun_rom_tig_geo_prs_lit_bul_arw_wly_amh_pan_fin_dyu_jav_svk_mly_jpn_knd_kor_alb_mol_fbf_afr_bat_cze_gam_mao_mnd_nor_swa_ita_anl_slo_rus_hin_guj_qcu_ukr_grk_ctl_ses_chh_glc_sid_mcd_ind_ger_moo_dut_tsn_sun_tha_hau_tml_bem_tsw_tur_fre_krd_aze_akn_vie_sod_swt_igb_ven	-0.230766905158139	-0.544887163997382	0.587135429711052
108	wly_eng_swa_lat_amh_amr_chh_lit_aze_azi_fbf_tag_ven_ita_afr_bsq_ger_heb_ewe_mnd_mol_dut_swt_svk_igb_urd_hun_bem_akn_est_ctl_anl_geo_pol_fre_bos_bul_sod_mlt_swe_fin_tsw_mao_prs_sun_jpn_tml_kor_nor_glc_lda_por_bat_pan_aeg_jav_cnt_rus_ses_rom_tig_spa_arw_hin_mcd_qcu_grk_ukr_guj_dyu_owc_alb_hau_scr_ind_slo_bam_cze_zul_mly_tha_gam_knd_moo_dgb_uzb_krd_ben_tur_cic_vie_sid_xho_tsn_yor	-0.267273424728327	-0.631447883804245	0.529296731073873
109	sid_ita_yor_svk_gam_sod_amr_por_azi_tur_ven_mao_swt_ben_urd_bsq_ger_anl_igb_mnd_arw_eng_tsn_grk_dgb_ctl_est_ewe_zul_hun_afr_aeg_geo_scr_nor_mol_swe_mlt_tig_hin_fin_moo_tag_glc_mly_jpn_tml_kor_alb_ukr_xho_bos_sun_pan_heb_ind_cnt_lit_dyu_mcd_wly_rus_prs_krd_fre_qcu_guj_dut_rom_ses_amh_slo_chh_bul_jav_spa_lda_lat_fbf_bat_tha_hau_knd_swa_bam_aze_cze_pol_uzb_akn_vie_owc_tsw_bem_cic	-0.429220094267773	-1.01929325664575	0.310708072891057
110	chh_cze_tsn_spa_amh_owc_tig_lat_aze_uzb_ven_mly_tsw_pol_krd_bsq_rus_anl_fbf_mnd_guj_prs_dgb_lit_ewe_hin_est_swa_xho_fin_nor_amr_geo_arw_afr_ben_svk_hau_mlt_por_hun_ses_ind_fre_bat_jpn_tml_kor_mcd_bos_igb_ctl_tag_dut_gam_sun_cnt_alb_moo_slo_sod_urd_scr_swe_ger_qcu_ukr_mol_eng_lda_heb_pan_wly_bul_mao_ita_akn_grk_dyu_jav_tha_aeg_knd_cic_swt_azi_glc_rom_tur_zul_vie_sid_bem_yor_bam	-0.375167643423941	-0.889187532954993	0.376196545158866
111	chh_ita_fbf_mcd_gam_tig_aeg_spa_tur_aze_dgb_sun_bam_guj_grk_bsq_pol_hau_yor_cnt_afr_prs_ses_arw_igb_ctl_est_swt_tsw_fin_lat_amr_geo_lit_cze_swe_por_wly_sid_urd_hun_ewe_ind_mol_mao_jpn_tml_kor_glc_rom_lda_krd_bat_bos_mlt_mly_mnd_eng_swa_svk_owc_ukr_scr_alb_hin_qcu_slo_bul_pan_ven_amh_dut_anl_fre_tag_ger_xho_nor_akn_jav_tha_sod_knd_moo_bem_azi_rus_ben_uzb_tsn_vie_heb_zul_cic_dyu	-0.223332808120687	-0.527655593818505	0.598995051715759
112	aeg_rus_bem_cze_chh_hau_sod_slo_aze_tur_tsw_tag_swa_ita_ger_bsq_fre_owc_bam_mnd_spa_nor_dgb_mol_xho_pol_fin_fbf_igb_hun_ctl_gam_geo_rom_mcd_urd_eng_amr_tig_afr_est_dyu_sun_prs_mly_jpn_tml_kor_dut_scr_zul_svk_ind_krd_heb_jav_cnt_glc_ven_bos_anl_lat_swe_ukr_guj_qcu_bul_ben_alb_moo_mlt_lit_amh_por_mao_grk_ewe_hin_akn_bat_tha_sid_knd_yor_cic_azi_pan_arw_uzb_ses_vie_wly_lda_tsn_swt	0.357786893974821	0.843411579712239	0.401162398094127
113	amr_prs_moo_lit_wly_heb_anl_bul_aze_tur_zul_mly_ses_afr_ben_bsq_fre_owc_fbf_cnt_ita_pol_dgb_hin_cic_pan_hun_bam_yor_est_guj_sid_geo_ctl_grk_cze_ger_tig_sod_mol_fin_ewe_sun_mcd_bat_jpn_tml_kor_rom_svk_bem_urd_ind_rus_mlt_mao_mnd_dut_dyu_scr_aeg_nor_eng_ukr_bos_qcu_lat_arw_glc_ven_hau_slo_gam_alb_tag_swe_swt_spa_igb_jav_tha_amh_knd_lda_tsw_azi_por_krd_uzb_tsn_vie_chh_swa_akn_xho	-0.369025104010623	-0.874541058732209	0.38407655448662
114	heb_por_igb_ctl_tig_hau_gam_bul_azi_tur_swa_tag_zul_ben_nor_bsq_mol_wly_dgb_mnd_svk_eng_bam_guj_lda_lit_fin_bem_cic_est_fre_mlt_geo_prs_urd_bos_ukr_chh_aeg_rom_hun_tsw_jav_cze_ind_jpn_tml_kor_rus_pan_ven_alb_sun_grk_amh_mly_cnt_dut_dyu_lat_anl_ita_mcd_ger_afr_qcu_swe_scr_glc_akn_amr_pol_sod_hin_bat_slo_tsn_spa_moo_mao_tha_owc_knd_fbf_xho_aze_arw_krd_uzb_ewe_vie_sid_swt_ses_yor	-0.0977689024049939	-0.23051987080732	0.818194158920857
115	mlt_dut_xho_rus_anl_chh_owc_rom_tur_azi_ewe_jav_dyu_ben_bul_bsq_prs_hau_ses_cnt_krd_nor_swa_guj_dgb_cze_est_swt_yor_hun_lit_heb_geo_ctl_slo_eng_swe_wly_amr_spa_fin_akn_mly_fre_sun_jpn_tml_kor_mol_alb_zul_svk_bat_afr_sod_ind_mnd_scr_tsw_por_aeg_ita_ger_pan_mcd_qcu_bos_pol_lat_cic_sid_ukr_amh_grk_tag_hin_bem_arw_fbf_mao_tha_gam_knd_ven_lda_uzb_urd_glc_aze_bam_vie_tig_tsn_igb_moo	-0.356523206424387	-0.844270816423423	0.400684654898999
116	heb_ben_tsw_nor_aeg_amr_sod_krd_uzb_aze_dgb_mao_yor_grk_bos_bsq_pan_amh_akn_cnt_pol_spa_xho_por_bem_rus_est_bam_moo_hun_scr_sid_geo_alb_cze_svk_lit_anl_owc_prs_fin_ses_mly_rom_tag_jpn_tml_kor_afr_glc_cic_ger_sun_guj_gam_ind_mnd_dut_fbf_bul_wly_mol_lat_slo_fre_qcu_ctl_ukr_hin_lda_mlt_eng_tig_urd_jav_ita_ven_swe_ewe_bat_tha_chh_knd_dyu_igb_tur_arw_mcd_azi_zul_vie_hau_swa_tsn_swt	-0.631140588747181	-1.51038919133711	0.13433448358075
117	hau_fre_xho_slo_sid_amr_owc_cze_azi_tur_moo_mly_cic_hin_krd_bsq_urd_wly_swa_cnt_eng_nor_tsw_lit_akn_ger_fin_ses_dgb_hun_swe_gam_geo_ukr_ben_glc_scr_chh_tig_dut_est_ven_bat_ita_jav_jpn_knd_kor_svk_prs_bem_mol_ind_guj_amh_tag_mnd_pol_yor_spa_anl_afr_lat_pan_bul_qcu_alb_rom_rus_ewe_sod_mcd_aeg_bos_mao_ctl_igb_arw_dyu_sun_tha_mlt_tml_tsn_lda_aze_por_grk_uzb_swt_vie_heb_zul_bam_fbf	0.152095870506058	0.357889472573632	0.721237028391749
118	heb_mol_tsn_lit_sid_aeg_owc_swe_aze_tur_ewe_bat_bem_cze_mcd_bsq_grk_mlt_moo_cnt_scr_rom_swa_rus_swt_ger_est_igb_fbf_fin_pol_anl_geo_prs_bul_ctl_krd_gam_amh_glc_hun_zul_jav_ben_mly_jpn_tml_kor_dut_alb_yor_svk_ind_afr_hau_tag_mnd_spa_cic_fre_sod_eng_slo_lat_guj_qcu_bos_ukr_ita_dyu_chh_nor_wly_arw_sun_hin_ven_por_xho_mao_tha_tig_knd_lda_ses_uzb_urd_pan_azi_dgb_vie_amr_akn_tsw_bam	-0.550140957669393	-1.31209729772774	0.192716723302566
119	heb_bos_tsw_mcd_mlt_hau_tig_lat_aze_uzb_igb_ind_dyu_swe_ctl_bsq_ben_amr_yor_mnd_krd_lit_fbf_rom_ewe_eng_hun_akn_ven_fin_pol_amh_geo_scr_mol_prs_rus_gam_owc_ger_est_zul_sun_afr_jav_jpn_tml_kor_svk_glc_moo_grk_tag_pan_chh_bat_cnt_guj_bam_nor_sid_fre_slo_por_urd_qcu_alb_dut_hin_xho_sod_bul_wly_arw_mao_ita_lda_cze_ses_mly_tha_aeg_knd_bem_swt_azi_spa_ukr_tur_cic_vie_anl_tsn_swa_dgb	-0.925977015500508	-2.24318096163057	0.0272595995913404
120	amr_arw_zul_ctl_aeg_gam_owc_dut_azi_aze_akn_bat_bem_nor_prs_bsq_grk_wly_fbf_cnt_glc_ita_dgb_bul_ewe_ger_hun_yor_tsw_fin_slo_mlt_geo_scr_urd_bos_rom_chh_sod_ben_est_lda_mao_lit_mly_jpn_knd_kor_afr_fre_swa_swe_jav_por_tig_ind_mnd_ukr_tsn_mcd_heb_lat_cze_krd_hin_qcu_spa_svk_pan_igb_amh_pol_hau_mol_sun_eng_cic_guj_dyu_tag_tha_sid_tml_swt_ses_tur_rus_alb_uzb_bam_vie_anl_moo_xho_ven	-0.0406568401665163	-0.0958201551163723	0.923869583584792
121	gam_ukr_fbf_slo_owc_aeg_hau_por_azi_tur_swa_jav_tsw_glc_alb_bsq_ctl_mlt_dyu_mnd_cze_urd_xho_ger_bem_krd_hun_tsn_dgb_fin_mol_wly_geo_guj_ita_mcd_dut_anl_tig_fre_est_yor_bat_svk_mly_jpn_tml_kor_grk_afr_akn_pol_mao_swe_chh_tag_cnt_hin_cic_arw_sod_scr_lit_rom_lat_qcu_rus_bos_spa_ses_heb_nor_sid_bul_ind_prs_lda_pan_igb_sun_tha_amr_knd_moo_zul_aze_ben_eng_uzb_bam_vie_amh_ven_ewe_swt	-0.607741158940393	-1.45006667582036	0.150404135446095
122	wly_svk_dyu_guj_aeg_anl_owc_afr_uzb_tur_cic_bat_xho_rus_slo_bsq_bul_sod_swa_cnt_glc_bos_dgb_arw_swt_grk_est_igb_fbf_fin_lit_gam_geo_dut_por_mcd_ctl_heb_sid_pan_hun_ewe_ind_pol_mly_jpn_knd_kor_ita_urd_ses_spa_sun_krd_hau_mao_mnd_rom_zul_nor_mlt_fre_hin_lat_ukr_qcu_swe_ger_prs_moo_chh_scr_amr_cze_jav_mol_bam_alb_ven_tag_tha_tig_tml_tsn_tsw_aze_ben_eng_azi_yor_vie_amh_akn_bem_lda	0.0128946526385958	0.0303496425358408	0.97585324242804
123	gam_rus_yor_bos_mlt_anl_amr_mcd_uzb_azi_dyu_tag_akn_nor_fre_bsq_afr_sod_dgb_mnd_grk_cze_ses_ben_ven_arw_fin_swt_tsw_est_dut_chh_geo_ukr_hin_krd_guj_tig_owc_pan_hun_fbf_ind_pol_mly_jpn_knd_kor_swe_alb_moo_urd_mao_ger_heb_sun_cnt_lat_cic_spa_hau_ita_slo_por_scr_qcu_bul_svk_lit_swa_amh_mol_aeg_rom_bat_eng_tsn_ctl_lda_jav_tha_wly_tml_xho_igb_aze_glc_prs_tur_ewe_vie_sid_bem_zul_bam	0.444906454574146	1.04983434387732	0.296514766993226
124	sod_nor_cic_rus_heb_hau_sid_grk_uzb_tur_fbf_tag_bam_glc_krd_bsq_slo_owc_ewe_mnd_hin_pan_ses_scr_ven_lat_est_bem_xho_fin_rom_gam_geo_fre_ger_swe_afr_aeg_anl_bos_hun_swa_jav_mol_mao_jpn_tml_kor_por_ctl_dyu_arw_bat_dut_amr_sun_cnt_bul_tsw_ben_wly_ita_svk_alb_spa_qcu_ukr_mcd_guj_swt_mlt_lit_tig_eng_ind_pol_tsn_cze_igb_mly_tha_chh_knd_dgb_zul_aze_prs_urd_azi_lda_vie_amh_moo_yor_akn	-0.122820075864661	-0.289689762915884	0.772698461951313
125	wly_ctl_dgb_bos_gam_owc_amr_mcd_azi_uzb_yor_tag_lda_afr_pol_bsq_svk_mlt_ewe_mnd_guj_rus_fbf_grk_xho_bul_est_bem_tsn_hun_hin_sid_geo_rom_scr_ita_glc_anl_hau_nor_fin_bam_sun_alb_mly_jpn_knd_kor_prs_ben_ven_spa_ind_por_sod_bat_cnt_urd_akn_fre_tig_lat_swe_pan_lit_qcu_mol_ger_krd_cic_chh_arw_amh_ukr_mao_dut_swt_eng_dyu_jav_tha_heb_tml_tsw_moo_aze_slo_cze_tur_zul_vie_aeg_ses_swa_igb	-0.750748478727935	-1.80671084564706	0.0740414083482448
126	heb_ita_ses_mol_hau_sid_mlt_pol_uzb_azi_swa_tag_ewe_spa_ger_bsq_por_amr_xho_mnd_ctl_lat_moo_rus_tsn_slo_est_igb_dgb_hun_glc_sod_geo_cze_swe_urd_ben_aeg_chh_prs_fin_swt_jav_scr_sun_jpn_knd_kor_hin_dut_bem_ukr_ind_pan_tig_mao_cnt_fre_zul_bos_gam_grk_eng_bul_guj_qcu_nor_rom_afr_lda_amh_lit_owc_krd_bat_mcd_tsw_arw_fbf_mly_tha_wly_tml_bam_cic_tur_svk_alb_aze_akn_vie_anl_dyu_yor_ven	-0.753527719931945	-1.8116405038596	0.0732695234991713
127	tig_rus_fbf_swe_anl_gam_amh_ger_tur_azi_swa_mly_akn_dut_cze_bsq_ben_aeg_swt_cnt_scr_guj_yor_afr_ses_arw_est_tsn_zul_fin_ctl_mlt_geo_bos_pol_grk_fre_wly_sod_mcd_hun_ven_sun_prs_ind_jpn_tml_kor_eng_svk_xho_slo_jav_ukr_sid_bat_mnd_krd_bem_rom_hau_bul_ita_lit_hin_qcu_spa_glc_mol_dgb_amr_lat_chh_alb_tag_por_dyu_nor_igb_mao_tha_owc_knd_ewe_cic_aze_urd_pan_uzb_lda_vie_heb_tsw_bam_moo	-0.208387339282262	-0.49222220082227	0.623722232817807
128	aeg_svk_akn_ctl_chh_sod_gam_rom_tur_azi_cic_tag_yor_nor_bul_bsq_por_hau_bam_mnd_afr_lat_dgb_pan_swa_lit_fin_ses_xho_hun_mol_amr_geo_pol_glc_slo_alb_anl_wly_dut_est_tsw_mao_swe_sun_jpn_tml_kor_fre_scr_tsn_ukr_mly_bos_mlt_bat_cnt_eng_ven_rus_owc_ben_urd_mcd_cze_qcu_spa_guj_krd_igb_sid_grk_amh_ger_ind_prs_bem_arw_fbf_jav_tha_heb_knd_dyu_lda_aze_ita_hin_uzb_swt_vie_tig_moo_ewe_zul	-0.451157128881433	-1.07137589665263	0.286772942979483
129	owc_lat_xho_dut_sod_hau_tig_eng_azi_uzb_swa_mly_ven_prs_mol_bsq_scr_chh_akn_mnd_pan_ger_tsn_slo_lda_urd_hun_swt_ewe_fin_hin_anl_geo_grk_spa_krd_alb_amr_sid_ben_est_yor_sun_swe_jav_jpn_tml_kor_por_guj_dyu_rom_mao_pol_gam_ind_cnt_fre_bem_bos_amh_rus_glc_ita_nor_qcu_afr_arw_mcd_igb_aeg_bul_mlt_ctl_tag_cze_cic_svk_dgb_bat_tha_wly_knd_moo_fbf_aze_lit_ukr_tur_tsw_vie_heb_ses_bam_zul	-0.435938472285205	-1.03621984233288	0.302786458414269
130	hau_cze_dgb_alb_anl_sod_owc_arw_azi_aze_xho_jav_bem_urd_guj_bsq_rus_mlt_zul_mnd_lit_hin_ses_fre_dyu_ger_est_tsn_tsw_hun_prs_gam_geo_pan_glc_dut_ctl_amr_heb_mol_fin_ewe_mao_krd_sun_jpn_knd_kor_ukr_bos_ven_scr_ind_swe_tig_tag_cnt_svk_moo_rom_chh_spa_afr_bul_eng_qcu_ita_lat_ben_yor_aeg_mcd_amh_pol_mly_por_swa_nor_akn_bat_tha_sid_tml_fbf_swt_uzb_slo_grk_tur_cic_vie_wly_igb_lda_bam	-0.1583998756207	-0.373526908478572	0.709606449903369
131	amr_por_dyu_pan_sid_amh_chh_urd_tur_uzb_bem_mao_zul_prs_hin_bsq_arw_aeg_ewe_cnt_lit_grk_yor_rus_moo_slo_est_swa_igb_fin_fre_mlt_geo_mcd_eng_svk_cze_heb_sod_lat_hun_fbf_jav_rom_tag_jpn_knd_kor_bul_ben_xho_pol_bat_afr_tig_mly_mnd_spa_ven_bos_wly_alb_glc_ukr_swe_qcu_ita_krd_guj_swt_owc_nor_hau_ctl_sun_dut_cic_mol_ses_ind_tha_anl_tml_akn_tsw_azi_scr_ger_aze_dgb_vie_gam_lda_bam_tsn	-0.664747035986871	-1.59003032710004	0.115221815775435
132	wly_guj_swa_ben_anl_owc_gam_bos_tur_uzb_tsn_mao_bam_mcd_ctl_bsq_scr_sid_lda_mnd_dut_bul_akn_cze_swt_mol_hun_tsw_zul_fin_pol_tig_geo_alb_rus_ukr_ger_heb_chh_krd_est_moo_mly_svk_sun_jpn_tml_kor_grk_fre_cic_nor_jav_eng_mlt_ind_cnt_spa_ven_urd_sod_pan_arw_slo_afr_qcu_hin_prs_por_ses_amh_glc_amr_lat_tag_lit_fbf_swe_ewe_bat_tha_hau_knd_yor_dyu_aze_rom_ita_azi_dgb_vie_aeg_xho_igb_bem	0.317119542705773	0.746527985112117	0.457231593656333
133	amh_mol_swt_urd_sid_mlt_heb_ita_azi_aze_tsn_sun_ewe_hin_guj_bsq_ukr_owc_bam_cnt_pol_glc_dyu_arw_zul_por_fin_cic_lda_hun_cze_aeg_geo_ctl_rus_mcd_ger_sod_amr_nor_est_igb_tag_grk_ind_jpn_tml_kor_slo_scr_ven_pan_mao_dut_gam_bat_mnd_prs_tsw_svk_chh_afr_swe_bos_eng_qcu_ben_bul_rom_ses_hau_spa_wly_krd_mly_alb_xho_fre_swa_jav_tha_anl_knd_fbf_moo_uzb_lat_lit_tur_dgb_vie_tig_yor_akn_bem	-0.818292811309562	-1.97312166233618	0.0514505688574494
134	mlt_ger_dyu_mol_tig_chh_owc_lit_uzb_aze_fbf_tag_yor_ukr_bul_bsq_scr_aeg_ewe_cnt_guj_glc_tsw_grk_swa_alb_fin_bem_cic_hun_rom_amr_geo_afr_nor_fre_svk_sod_sid_prs_est_ven_ind_spa_bat_jpn_tml_kor_ita_arw_akn_dut_sun_mcd_wly_mly_mnd_slo_zul_eng_anl_rus_por_ctl_urd_qcu_cze_hin_pan_dgb_gam_bos_amh_krd_jav_swe_xho_pol_swt_mao_tha_heb_knd_tsn_igb_tur_lat_ben_azi_ses_vie_hau_moo_lda_bam	-0.725394098169126	-1.74247106628932	0.0847317291042082
135	amh_dut_tsn_rus_sod_owc_aeg_hin_uzb_azi_moo_bat_cic_ukr_slo_bsq_glc_hau_akn_mnd_mcd_pan_dyu_fre_yor_lat_est_lda_tsw_fin_urd_chh_geo_por_eng_alb_bos_amr_mlt_mol_hun_ewe_mao_prs_sun_jpn_tml_kor_arw_ita_igb_pol_jav_nor_heb_ind_cnt_bul_fbf_krd_tig_rom_afr_spa_svk_qcu_cze_guj_ctl_ses_sid_lit_wly_scr_mly_ben_zul_ger_ven_tag_tha_anl_knd_bem_swa_aze_swe_grk_tur_dgb_vie_gam_xho_bam_swt	-0.920116708057585	-2.22925625005712	0.0282047581427947
136	sod_rom_swa_pol_hau_amr_chh_krd_aze_uzb_ven_tag_bam_grk_swe_bsq_pan_tig_cic_mnd_lit_nor_dgb_guj_ewe_cze_hun_bem_igb_fin_bul_gam_geo_eng_urd_hin_dut_amh_sid_spa_est_tsn_mly_lat_sun_jpn_tml_kor_bos_por_lda_ukr_ind_fre_wly_bat_cnt_glc_moo_mcd_heb_ger_ctl_alb_rus_qcu_mol_afr_ita_yor_aeg_prs_anl_svk_jav_scr_dyu_ben_xho_mao_tha_owc_knd_ses_fbf_tur_arw_slo_azi_akn_vie_mlt_tsw_swt_zul	0.46375539974565	1.09378118449405	0.276875925824643
137	hau_dut_xho_pol_wly_tig_amr_krd_azi_aze_tsw_tag_igb_swe_fre_bsq_pan_amh_yor_cnt_spa_rom_bam_afr_swa_hin_hun_ses_dyu_est_mcd_chh_geo_nor_arw_rus_slo_aeg_sid_ben_fin_fbf_ind_guj_mao_jpn_knd_kor_por_ctl_dgb_prs_jav_bul_sod_sun_mnd_grk_akn_lit_heb_ukr_ger_mol_alb_qcu_svk_ita_urd_ewe_gam_scr_owc_bos_mly_lat_zul_eng_swt_bat_tha_anl_tml_moo_bem_tur_cze_glc_uzb_tsn_vie_mlt_lda_ven_cic	-0.375152155266406	-0.889692600076019	0.375926632698943
138	sod_bos_swt_rom_mlt_sid_chh_nor_azi_aze_igb_mly_xho_guj_urd_bsq_prs_amh_swa_mnd_bul_ukr_lda_slo_akn_svk_est_moo_zul_hun_grk_heb_geo_spa_ctl_afr_mol_anl_wly_rus_fin_ewe_sun_mcd_bat_jpn_knd_kor_fre_ben_dyu_alb_mao_arw_gam_ind_cnt_por_tsw_cze_hau_lit_swe_hin_pan_qcu_dut_lat_scr_tsn_aeg_glc_tig_krd_jav_eng_ven_ita_cic_tag_tha_amr_tml_dgb_ses_tur_pol_ger_uzb_bem_vie_owc_fbf_yor_bam	-0.55671333864628	-1.32989482388165	0.186805429854382
139	amr_eng_tsw_pol_tig_heb_gam_rom_tur_aze_dgb_mao_fbf_lit_ita_bsq_scr_amh_igb_cnt_ctl_afr_bam_arw_moo_lat_est_ewe_ven_fin_ukr_chh_geo_krd_urd_ben_svk_anl_aeg_swe_hun_lda_sun_fre_jav_jpn_knd_kor_spa_prs_cic_grk_bat_cze_mlt_tag_mnd_glc_swt_nor_hau_rus_mcd_ger_hin_qcu_alb_por_dut_tsn_owc_bos_sod_guj_ind_mol_dyu_pan_swa_mly_tha_sid_tml_yor_ses_azi_bul_slo_uzb_zul_vie_wly_akn_bem_xho	-0.453037376775826	-1.07569688853717	0.28484558791648
140	tig_cze_tsw_rom_amh_mlt_sid_bos_uzb_azi_dgb_jav_bam_lat_mcd_bsq_afr_sod_ewe_cnt_spa_slo_yor_eng_bem_pan_hun_swt_zul_est_bul_wly_geo_urd_grk_por_pol_gam_owc_ukr_fin_cic_mly_prs_tag_jpn_knd_kor_fre_glc_lda_mol_bat_rus_amr_sun_mnd_alb_tsn_dut_aeg_ctl_svk_ger_ita_qcu_arw_hin_nor_dyu_hau_scr_anl_krd_mao_swe_fbf_guj_moo_ind_tha_chh_tml_ven_swa_tur_lit_ben_aze_akn_vie_heb_xho_ses_igb	0.701805117410842	1.66852998744114	0.0985740602778916
141	wly_glc_xho_dut_chh_sod_hau_mcd_tur_azi_akn_ind_tsn_eng_pol_bsq_cze_aeg_dgb_mnd_nor_pan_ven_slo_fbf_rom_fin_zul_dyu_hun_alb_anl_geo_krd_grk_hin_swe_tig_heb_svk_est_cic_sun_urd_jav_jpn_tml_kor_rus_prs_swt_fre_mly_ita_owc_mao_cnt_ukr_lda_ger_sid_bul_lit_por_spa_qcu_bos_ctl_afr_yor_gam_arw_mlt_scr_bat_mol_ewe_lat_moo_tag_tha_amr_knd_bem_igb_uzb_ben_guj_aze_bam_vie_amh_tsw_ses_swa	-0.978946148227631	-2.38230192549009	0.019240344812336
142	anl_ben_ewe_por_amh_heb_chh_lat_tur_uzb_igb_mao_lda_mcd_arw_bsq_ita_owc_dyu_cnt_pol_slo_bem_krd_fbf_glc_est_swt_moo_hun_lit_mlt_geo_mol_fre_guj_afr_sid_tig_ger_fin_bam_sun_prs_jav_jpn_tml_kor_ctl_grk_swa_swe_bat_hin_wly_tag_mnd_bos_xho_alb_amr_urd_scr_rus_dut_qcu_ukr_cze_rom_tsn_gam_eng_hau_pan_mly_spa_dgb_svk_akn_ind_tha_aeg_knd_ven_cic_aze_nor_bul_azi_tsw_vie_sod_yor_ses_zul	-0.355718506324372	-0.842525184025374	0.401655605971871
143	wly_mcd_tsn_bul_sid_sod_chh_por_aze_tur_dyu_sun_igb_cze_bos_bsq_grk_gam_swa_mnd_scr_swe_cic_guj_swt_urd_fin_bem_ewe_est_pan_hau_geo_alb_lit_eng_krd_aeg_amh_afr_hun_moo_mao_rom_tag_jpn_knd_kor_dut_ukr_bam_ctl_jav_ita_anl_mly_cnt_lat_yor_hin_amr_ger_pol_glc_ben_qcu_mol_arw_rus_lda_tig_nor_owc_prs_bat_svk_fbf_slo_xho_ind_tha_heb_tml_akn_ses_uzb_fre_spa_azi_tsw_vie_mlt_zul_dgb_ven	-0.477640139521262	-1.13764467582155	0.258191372528531
144	anl_swe_ewe_fre_amh_aeg_wly_glc_tur_azi_bam_mao_swa_prs_alb_bsq_ita_hau_lda_cnt_bos_slo_igb_eng_dyu_cze_hun_moo_ven_est_urd_tig_geo_mol_ben_afr_mcd_amr_sid_guj_fin_akn_mly_spa_bat_jpn_knd_kor_krd_svk_dgb_nor_jav_scr_owc_ind_mnd_arw_tsn_lat_heb_pan_dut_ukr_rus_qcu_bul_ctl_hin_swt_mlt_rom_gam_ger_tag_por_fbf_grk_bem_sun_tha_sod_tml_yor_ses_aze_pol_lit_uzb_cic_vie_chh_xho_zul_tsw	-0.309030718335748	-0.73125902879868	0.466459458074762
145	heb_fre_ses_eng_chh_owc_tig_bul_aze_tur_yor_jav_xho_mol_urd_bsq_ukr_amr_igb_mnd_ctl_spa_ven_arw_lda_slo_hun_cic_moo_est_dut_sod_geo_prs_por_scr_guj_gam_wly_glc_fin_fbf_sun_afr_tag_jpn_tml_kor_ben_ita_akn_nor_bat_krd_amh_ind_cnt_bos_bam_ger_sid_alb_rus_pol_lit_qcu_rom_lat_svk_tsw_hau_swe_aeg_hin_mao_pan_dgb_mcd_bem_mly_tha_mlt_knd_zul_dyu_uzb_cze_grk_azi_tsn_vie_anl_swa_ewe_swt	-0.848781383000532	-2.05675303107177	0.0425108854260474
146	mlt_glc_tsn_bul_tig_owc_gam_dut_aze_tur_swt_jav_cic_mcd_urd_bsq_ukr_anl_yor_cnt_por_lat_ven_ctl_zul_slo_fin_tsw_xho_hun_eng_sid_geo_guj_ger_ita_fre_aeg_hau_pol_est_lda_tag_prs_mly_jpn_knd_kor_mol_svk_fbf_hin_bat_rom_wly_sun_mnd_nor_ewe_spa_amr_rus_alb_scr_arw_qcu_pan_afr_krd_ses_heb_swe_amh_grk_mao_bos_bem_lit_dgb_ind_tha_sod_tml_bam_swa_uzb_cze_ben_azi_moo_vie_chh_akn_dyu_igb	-0.259148990383469	-0.613120213359554	0.541293407860003
147	owc_mcd_xho_arw_chh_aeg_amh_pol_azi_aze_akn_tag_dyu_svk_guj_bsq_afr_amr_cic_mnd_glc_spa_yor_mol_tsn_ger_hun_tsw_ven_est_ukr_wly_geo_krd_fre_rus_ita_sid_sod_swe_fin_bam_jav_eng_mly_jpn_knd_kor_ben_hin_dgb_lit_sun_ctl_gam_ind_cnt_grk_swa_prs_heb_slo_lat_urd_dut_qcu_nor_pan_bul_swt_mlt_cze_hau_por_mao_rom_zul_scr_fbf_bat_tha_anl_tml_lda_bem_uzb_bos_alb_tur_igb_vie_tig_ses_moo_ewe	-0.265437954876462	-0.626936135101035	0.532237172658195
148	gam_por_dyu_pan_anl_owc_wly_alb_azi_tur_ewe_jav_swa_guj_rus_bsq_ita_amr_akn_cnt_hin_ctl_dgb_slo_moo_bul_fin_yor_bem_hun_fre_hau_geo_lit_krd_swe_nor_heb_sid_dut_est_xho_sun_eng_tag_jpn_tml_kor_scr_prs_fbf_mol_bat_mcd_mlt_mao_mnd_ukr_lda_bos_sod_glc_spa_ben_pol_qcu_rom_svk_grk_igb_tig_afr_amh_lat_mly_ger_tsw_urd_bam_ind_tha_chh_knd_zul_swt_uzb_arw_cze_aze_ven_vie_aeg_cic_ses_tsn	-0.0426444315377689	-0.100531780928078	0.920138563023899
149	aeg_spa_yor_nor_owc_mlt_hau_grk_aze_azi_xho_sun_swa_pan_ger_bsq_lat_tig_fbf_mnd_ita_svk_lda_arw_ven_alb_hun_bem_dgb_fin_bul_sod_geo_afr_swe_slo_eng_sid_heb_dut_est_swt_mly_ben_jav_jpn_tml_kor_ukr_urd_tsn_mol_bat_rom_anl_tag_cnt_fre_bam_por_gam_glc_hin_ctl_mcd_qcu_rus_guj_pol_moo_amh_prs_amr_bos_ind_scr_zul_lit_igb_mao_tha_wly_knd_dyu_cic_uzb_cze_krd_tur_ewe_vie_chh_ses_tsw_akn	0.295981828518301	0.695102810780678	0.488724005157866
150	sod_fre_bam_pol_owc_wly_tig_slo_uzb_tur_lda_mao_ewe_ctl_svk_bsq_prs_amh_fbf_mnd_bul_lat_yor_scr_tsn_glc_fin_ses_dgb_est_rom_gam_geo_cze_spa_mcd_ita_amr_anl_hin_hun_akn_tag_ukr_sun_jpn_tml_kor_dut_pan_swa_mol_bat_grk_heb_ind_cnt_arw_bem_guj_aeg_bos_lit_urd_ger_qcu_swe_alb_krd_igb_hau_rus_mlt_eng_mly_ben_xho_nor_moo_jav_tha_chh_knd_cic_zul_aze_afr_por_azi_tsw_vie_sid_swt_dyu_ven	0.149445812196862	0.352088347266579	0.725568590527717
151	gam_prs_swa_glc_amh_aeg_sod_pan_tur_uzb_xho_sun_lda_lit_bos_bsq_svk_mlt_ven_mnd_swe_ben_tsw_guj_tsn_ukr_hun_zul_swt_fin_spa_anl_geo_nor_lat_mcd_por_heb_sid_fre_est_bam_mao_slo_ind_jpn_knd_kor_dut_ger_moo_mol_mly_grk_owc_jav_cnt_bul_ses_arw_chh_alb_ita_hin_scr_qcu_krd_ctl_rus_cic_hau_cze_wly_pol_bat_eng_yor_urd_dgb_tag_tha_amr_tml_ewe_bem_azi_rom_afr_aze_igb_vie_tig_akn_fbf_dyu	-0.730225223818401	-1.7503303069399	0.0833592818249403
152	chh_glc_tsw_scr_wly_aeg_tig_alb_aze_uzb_bem_jav_bam_prs_bos_bsq_ukr_amr_swt_cnt_ita_por_fbf_arw_yor_urd_est_ses_swa_hun_spa_hau_geo_eng_fre_pol_guj_owc_sid_hin_fin_ewe_mly_lat_bat_jpn_tml_kor_afr_mol_akn_svk_mao_nor_mlt_ind_mnd_rom_cic_lit_sod_pan_ger_slo_krd_qcu_swe_dut_rus_ven_anl_ben_heb_grk_sun_cze_tsn_bul_dgb_tag_tha_gam_knd_igb_dyu_tur_ctl_mcd_azi_moo_vie_amh_zul_xho_lda	0.157373274825539	0.370268811758713	0.712024152294635
153	sid_prs_swa_nor_hau_tig_aeg_urd_azi_aze_yor_jav_ses_pan_pol_bsq_scr_anl_xho_mnd_rus_spa_swt_fre_akn_bos_hun_bem_dgb_est_alb_chh_geo_lit_glc_por_krd_mlt_sod_arw_fin_cic_mao_svk_sun_jpn_knd_kor_grk_ben_fbf_cze_bat_mol_amr_mly_cnt_slo_igb_ger_owc_ukr_ctl_bul_lat_qcu_swe_ita_mcd_moo_wly_rom_amh_guj_ind_afr_ewe_hin_tsw_tag_tha_gam_tml_ven_lda_uzb_dut_eng_tur_dyu_vie_heb_tsn_bam_zul	-0.97683935427372	-2.38206442194437	0.0192520249516199
154	gam_guj_zul_fre_tig_aeg_amr_alb_aze_tur_fbf_mao_lda_cze_hin_bsq_slo_heb_tsw_cnt_mcd_nor_bam_ita_ses_rus_hun_xho_ewe_fin_scr_sid_geo_por_arw_ctl_dut_anl_owc_urd_est_tsn_mly_bul_jav_jpn_tml_kor_mol_pan_dyu_lit_tag_ukr_chh_sun_mnd_rom_swa_ger_sod_afr_glc_grk_ben_qcu_svk_bos_lat_igb_hau_krd_mlt_swe_ind_prs_moo_spa_yor_bat_tha_amh_knd_cic_akn_azi_pol_eng_uzb_swt_vie_wly_dgb_bem_ven	-0.71699759905263	-1.72265303766691	0.0882751360078687
155	sod_ben_swa_pan_sid_anl_heb_ita_azi_aze_yor_sun_ven_alb_hin_bsq_nor_owc_swt_cnt_ukr_fre_bem_afr_dyu_eng_fin_cic_tsw_est_urd_aeg_geo_rom_bul_rus_ger_gam_mlt_lat_hun_dgb_tag_dut_ind_jpn_tml_kor_scr_arw_ewe_bos_jav_svk_tig_bat_mnd_ctl_zul_por_hau_grk_swe_mol_lit_qcu_guj_pol_spa_lda_amh_slo_chh_prs_mly_krd_ses_mcd_akn_mao_tha_wly_knd_bam_tsn_uzb_glc_cze_tur_fbf_vie_amr_igb_moo_xho	-0.976347244605169	-2.37656325104805	0.0195243338242962
156	heb_glc_lda_mol_chh_sod_wly_ger_aze_uzb_dyu_tag_dgb_ben_arw_bsq_bul_mlt_xho_cnt_guj_lat_ven_spa_akn_grk_hun_igb_yor_est_bos_anl_geo_krd_lit_pan_pol_amh_sid_afr_fin_ses_sun_hin_jav_jpn_tml_kor_ukr_prs_zul_rus_ind_alb_gam_bat_mnd_scr_tsn_fre_amr_swe_cze_slo_dut_qcu_urd_ctl_ita_swt_aeg_rom_tig_eng_mly_nor_bem_por_fbf_mao_tha_owc_knd_bam_tsw_tur_mcd_svk_azi_cic_vie_hau_ewe_moo_swa	-0.651333210121086	-1.55990592427574	0.122178757595003
157	anl_ben_zul_svk_sod_amh_sid_lit_aze_azi_yor_sun_tsn_grk_prs_bsq_guj_heb_swt_cnt_lat_ita_swa_swe_bem_nor_fin_igb_akn_est_ctl_hau_geo_ukr_eng_cze_por_chh_wly_bos_hun_lda_mly_rom_ind_jpn_tml_kor_slo_urd_xho_krd_bat_dut_owc_tag_mnd_pan_ses_afr_mlt_mol_arw_glc_fre_qcu_pol_alb_ger_ven_amr_scr_gam_bul_mao_mcd_moo_spa_cic_jav_tha_tig_knd_fbf_ewe_tur_hin_rus_uzb_dgb_vie_aeg_tsw_dyu_bam	-0.43957529707914	-1.04417378469905	0.299111568838398
158	owc_lat_tsn_urd_chh_heb_anl_mcd_azi_tur_ses_sun_zul_grk_cze_bsq_swe_wly_akn_mnd_pan_ukr_moo_dut_igb_glc_hun_bem_dgb_fin_rom_sid_geo_mol_arw_ben_eng_gam_amr_pol_est_dyu_mly_rus_bat_jpn_knd_kor_bul_svk_cic_alb_jav_fre_hau_mao_cnt_afr_ewe_ger_aeg_ctl_por_spa_nor_qcu_krd_prs_slo_yor_sod_bos_amh_lit_ind_hin_fbf_ita_lda_tag_tha_mlt_tml_swa_bam_aze_guj_scr_uzb_swt_vie_tig_tsw_ven_xho	-0.0822978770708575	-0.193961208092493	0.84662928901469
159	chh_bul_igb_ukr_mlt_aeg_amh_prs_tur_aze_swt_mly_xho_fre_dut_bsq_slo_tig_lda_mnd_por_afr_dyu_ita_cic_urd_fin_fbf_ven_hun_hin_sid_geo_pol_scr_ctl_krd_owc_gam_svk_est_ses_bat_pan_ind_jpn_tml_kor_alb_rom_moo_lat_mao_eng_heb_jav_cnt_bos_tsn_mol_amr_swe_ger_arw_mcd_qcu_lit_glc_grk_zul_wly_ben_sod_rus_sun_cze_yor_guj_bem_tag_tha_hau_knd_swa_bam_azi_nor_spa_uzb_tsw_vie_anl_ewe_akn_dgb	-0.279321156330766	-0.660386748286524	0.510638081226822
160	tig_glc_bem_eng_amh_sod_hau_pan_azi_aze_swa_jav_dgb_mcd_swe_bsq_ctl_amr_bam_mnd_guj_rom_akn_urd_lda_alb_hun_zul_tsw_fin_prs_mlt_geo_scr_bos_ger_spa_aeg_sid_pol_est_dyu_bat_afr_sun_jpn_tml_kor_dut_mol_igb_arw_tag_lat_wly_mly_cnt_lit_yor_bul_heb_krd_rus_por_ita_qcu_ukr_cze_svk_ses_anl_grk_gam_hin_mao_ben_cic_slo_fbf_ind_tha_owc_knd_tsn_moo_uzb_fre_nor_tur_swt_vie_chh_xho_ven_ewe	-0.0677716079810212	-0.159866364937203	0.873333051164573
161	amh_rom_akn_slo_aeg_amr_owc_pol_tur_uzb_ses_sun_dyu_lit_rus_bsq_mcd_sid_tsw_cnt_urd_eng_swt_lat_cic_arw_fin_igb_zul_hun_krd_mlt_geo_swe_dut_ben_fre_heb_hau_ukr_est_lda_ind_spa_mly_jpn_knd_kor_bos_guj_yor_nor_tag_svk_anl_mao_mnd_glc_swa_alb_tig_cze_pan_prs_mol_qcu_scr_afr_grk_ewe_chh_por_wly_ita_bat_ctl_xho_bul_bem_jav_tha_gam_tml_dgb_ven_aze_hin_ger_azi_bam_vie_sod_fbf_tsn_moo	0.00415237298162001	0.0097793602547943	0.992218271507417
162	chh_alb_dgb_mcd_heb_sid_owc_lit_aze_uzb_akn_tag_swa_lat_ukr_bsq_spa_mlt_dyu_mnd_bul_pol_tsn_cze_yor_urd_hun_moo_xho_est_ita_wly_geo_grk_prs_dut_fre_hau_aeg_arw_fin_tsw_jav_rom_ind_jpn_knd_kor_hin_scr_fbf_rus_mao_swe_amr_bat_cnt_glc_lda_krd_sod_pan_ben_bos_ctl_qcu_svk_eng_ger_swt_amh_por_gam_slo_sun_nor_bem_afr_bam_mly_tha_tig_tml_cic_ewe_azi_mol_guj_tur_igb_vie_anl_ven_ses_zul	-0.313789513084216	-0.742453465910813	0.459683807551969
163	chh_dut_fbf_eng_wly_amr_hau_slo_tur_uzb_bem_bat_cic_mcd_guj_bsq_lat_sid_swa_mnd_urd_afr_akn_pan_moo_bul_est_dyu_xho_hun_grk_sod_geo_ben_swe_svk_pol_amh_owc_spa_fin_ven_tag_cze_mao_jpn_knd_kor_por_lit_dgb_hin_sun_bos_tig_mly_cnt_ctl_zul_ukr_mlt_fre_ger_mol_alb_qcu_glc_scr_rom_yor_anl_rus_gam_prs_ind_nor_ses_krd_igb_jav_tha_aeg_tml_swt_tsw_aze_ita_arw_azi_ewe_vie_heb_lda_tsn_bam	-0.168853860973078	-0.398462886976916	0.691202353601944
164	mlt_bul_bam_pan_amh_aeg_sid_grk_uzb_azi_swt_sun_lda_afr_slo_bsq_prs_amr_dgb_mnd_spa_cze_yor_bos_moo_ita_fin_ven_xho_hun_mol_heb_geo_arw_lit_ger_guj_hau_chh_dut_est_tsw_mao_rom_mly_jpn_tml_kor_alb_scr_ses_lat_jav_ctl_sod_bat_cnt_svk_dyu_swe_gam_pol_glc_krd_mcd_qcu_urd_ukr_por_akn_owc_eng_tig_fre_ind_nor_bem_rus_swa_tag_tha_wly_knd_tsn_igb_aze_hin_ben_tur_zul_vie_anl_ewe_cic_fbf	-0.929102910453673	-2.25344055004903	0.0265810978861266
165	heb_pan_ven_arw_amr_mlt_sid_lit_tur_aze_bam_jav_dyu_mol_spa_bsq_rus_tig_igb_mnd_grk_alb_lda_prs_tsn_ben_fin_ses_swt_hun_pol_anl_geo_ger_swe_glc_mcd_aeg_hau_urd_est_bem_sun_lat_bat_jpn_tml_kor_bos_slo_dgb_hin_tag_guj_owc_mao_cnt_krd_xho_fre_wly_eng_scr_bul_ctl_qcu_por_cze_ita_fbf_sod_dut_amh_rom_mly_ukr_akn_afr_zul_ind_tha_chh_knd_yor_swa_uzb_svk_nor_azi_cic_vie_gam_tsw_moo_ewe	-0.818486869232439	-1.97480203730849	0.0512563050178283
166	chh_eng_xho_swe_owc_hau_heb_spa_tur_uzb_fbf_tag_swt_glc_urd_bsq_hin_wly_ewe_cnt_arw_cze_swa_scr_dgb_lat_fin_zul_yor_est_mcd_mlt_geo_krd_ita_por_bul_anl_tig_rus_hun_tsn_ind_afr_mao_jpn_tml_kor_mol_dut_cic_prs_jav_ger_sid_sun_mnd_fre_tsw_nor_aeg_lit_pol_ctl_alb_qcu_slo_ukr_guj_bam_gam_ben_amh_bos_mly_svk_lda_pan_ven_bat_tha_sod_knd_akn_moo_aze_grk_rom_azi_igb_vie_amr_bem_dyu_ses	-0.389463954535727	-0.923802736494541	0.357979733595921
167	gam_bos_ses_dut_owc_anl_mlt_bul_aze_uzb_xho_bat_akn_svk_guj_bsq_cze_wly_zul_mnd_lit_ita_cic_afr_bem_fre_est_moo_yor_fin_arw_amr_geo_scr_glc_por_pol_sid_tig_ger_hun_dgb_mao_hin_mly_jpn_tml_kor_rom_swe_bam_rus_sun_krd_sod_tag_cnt_prs_lda_ben_aeg_ukr_mol_eng_nor_qcu_ctl_grk_spa_fbf_amh_mcd_heb_alb_ind_urd_ewe_lat_ven_jav_tha_chh_knd_tsn_swa_tur_slo_pan_azi_dyu_vie_hau_swt_igb_tsw	0.296848340285209	0.69914158332131	0.486208438688899
168	aeg_rom_igb_scr_heb_gam_mlt_hin_uzb_azi_cic_mly_bem_guj_mcd_bsq_alb_amr_akn_mnd_pol_mol_swa_ger_ven_nor_fin_ses_fbf_hun_afr_sod_geo_slo_dut_pan_glc_anl_amh_prs_est_tsw_mao_grk_tag_jpn_tml_kor_bos_bul_lda_svk_sun_eng_sid_ind_cnt_ita_dyu_spa_hau_urd_fre_por_lit_qcu_lat_arw_swe_xho_tig_ukr_wly_ctl_bat_krd_yor_cze_swt_jav_tha_owc_knd_ewe_dgb_aze_rus_ben_tur_tsn_vie_chh_moo_zul_bam	-0.423049996368576	-1.00419968944917	0.317888055986307
169	sid_mcd_akn_grk_hau_heb_chh_fre_uzb_tur_cic_mao_yor_prs_cze_bsq_eng_tig_dgb_cnt_rus_dut_tsw_nor_ewe_lat_hun_ven_lda_fin_urd_sod_geo_ukr_ita_bos_por_anl_amr_spa_est_swt_bat_hin_tag_jpn_tml_kor_lit_rom_ses_slo_ind_arw_gam_jav_mnd_afr_swa_mol_owc_svk_ben_scr_bul_qcu_krd_ger_ctl_xho_wly_guj_mlt_pol_sun_swe_fbf_alb_bam_mly_tha_amh_knd_moo_tsn_aze_pan_glc_azi_zul_vie_aeg_igb_dyu_bem	-1.15006606524038	-2.83379708846862	0.00564136110855211
170	chh_lat_dgb_scr_amh_amr_mlt_dut_uzb_aze_dyu_sun_moo_urd_swe_bsq_ctl_sod_ewe_cnt_ger_svk_zul_nor_cic_ben_hun_tsn_akn_est_por_sid_geo_cze_krd_pan_slo_anl_tig_bos_fin_bam_mly_ukr_tag_jpn_tml_kor_grk_pol_swa_hin_bat_bul_wly_jav_mnd_lit_ses_eng_gam_rus_alb_rom_mol_qcu_ita_prs_mcd_swt_heb_guj_owc_fre_mao_spa_ven_afr_fbf_ind_tha_hau_knd_xho_tsw_tur_arw_glc_azi_bem_vie_aeg_yor_lda_igb	-1.12238895398152	-2.75419663301254	0.00707727888952531
171	sod_rus_bem_ita_wly_chh_mlt_grk_aze_azi_cic_jav_ven_guj_rom_bsq_prs_amr_dgb_cnt_bul_alb_akn_pol_dyu_por_est_tsn_bam_fin_svk_tig_geo_afr_glc_eng_mcd_heb_hau_mol_hun_ses_tag_hin_bat_jpn_tml_kor_fre_ukr_zul_nor_ind_cze_owc_mly_mnd_spa_igb_scr_amh_slo_ctl_ger_urd_qcu_lat_pan_dut_swt_aeg_ben_anl_swe_sun_lit_lda_arw_ewe_mao_tha_gam_knd_tsw_swa_tur_bos_krd_uzb_fbf_vie_sid_moo_xho_yor	0.047962036809472	0.112908893730255	0.910346152177559
172	owc_alb_swt_rom_aeg_hau_wly_bos_azi_tur_cic_ind_ven_por_ger_bsq_urd_heb_bam_mnd_fre_mcd_tsw_grk_zul_ben_hun_tsn_lda_fin_bul_amr_geo_eng_arw_glc_ita_tig_sid_hin_est_dyu_sun_nor_tag_jpn_knd_kor_ukr_prs_ses_pol_mly_lit_anl_mao_cnt_afr_xho_slo_gam_scr_svk_swe_cze_qcu_krd_guj_dut_bem_chh_mol_mlt_rus_jav_pan_ewe_ctl_igb_bat_tha_amh_tml_swa_fbf_aze_spa_lat_uzb_dgb_vie_sod_moo_yor_akn	0.0671569594386703	0.158107511391749	0.874714882975017
173	chh_dut_ewe_pol_sod_wly_aeg_glc_uzb_azi_tsn_tag_dgb_afr_swe_bsq_spa_mlt_akn_mnd_krd_ukr_igb_bul_swa_bos_hun_bem_cic_fin_urd_hau_geo_prs_rus_svk_hin_amr_anl_lat_est_xho_mly_lit_jav_jpn_knd_kor_rom_mcd_yor_scr_bat_guj_gam_ind_cnt_alb_swt_fre_sid_ben_mol_ger_arw_qcu_por_eng_ita_tsw_heb_ctl_tig_cze_mao_slo_zul_nor_ses_sun_tha_owc_tml_lda_ven_tur_pan_grk_aze_fbf_vie_amh_dyu_moo_bam	-0.68536489709518	-1.64112492615675	0.10414930612893
174	gam_bul_swt_hin_chh_tig_hau_lat_tur_azi_tsn_ind_ses_cze_spa_bsq_rom_heb_akn_cnt_alb_ita_ven_bos_xho_glc_hun_bam_igb_fin_grk_aeg_geo_pol_lit_pan_nor_sid_anl_krd_est_lda_bat_swe_tag_jpn_tml_kor_fre_por_yor_mcd_mly_scr_wly_sun_mnd_afr_dyu_dut_mlt_ctl_urd_ben_svk_qcu_ger_ukr_rus_swa_owc_arw_amr_slo_mao_prs_dgb_eng_cic_jav_tha_sod_knd_moo_bem_uzb_mol_guj_aze_fbf_vie_amh_tsw_zul_ewe	0.052784481254109	0.124341119084844	0.901313552736019
175	gam_fre_bam_ctl_amr_wly_sid_pan_uzb_tur_cic_tag_tsw_urd_dut_bsq_rus_sod_akn_cnt_grk_mol_lda_nor_fbf_bul_fin_moo_ven_est_cze_chh_geo_hin_afr_lit_glc_owc_hau_rom_hun_ses_mly_pol_ind_jpn_knd_kor_ita_lat_dgb_mcd_bat_por_heb_mao_mnd_eng_swt_arw_tig_scr_ben_alb_ger_qcu_spa_guj_krd_dyu_aeg_svk_anl_ukr_sun_slo_bem_swe_yor_jav_tha_mlt_tml_xho_zul_aze_prs_bos_azi_ewe_vie_amh_igb_swa_tsn	0.532831853834326	1.25722719691258	0.211819537384114
176	tig_svk_moo_rus_wly_aeg_sod_mcd_tur_azi_bam_mly_tsn_fre_ukr_bsq_ctl_amr_akn_mnd_mol_ita_dgb_ben_swt_nor_est_bem_lda_hun_alb_mlt_geo_scr_slo_lit_pan_sid_amh_rom_fin_ewe_tag_krd_mao_jpn_tml_kor_eng_bul_zul_grk_bat_lat_chh_sun_cnt_por_xho_prs_owc_dut_bos_pol_glc_qcu_ger_swe_hin_dyu_heb_spa_hau_arw_jav_guj_yor_afr_cic_ind_tha_gam_knd_swa_fbf_aze_urd_cze_uzb_ven_vie_anl_ses_tsw_igb	-0.343496919861293	-0.813832006852274	0.417820052834169
177	amr_bos_ses_fre_gam_heb_chh_ctl_aze_azi_akn_bat_igb_ben_mcd_bsq_pan_sod_bem_cnt_rom_afr_ewe_ukr_swa_por_fin_swt_ven_est_ita_mlt_geo_hin_grk_glc_lit_anl_amh_alb_hun_fbf_mao_lat_sun_jpn_knd_kor_dut_svk_cic_krd_jav_urd_sid_mly_mnd_swe_xho_cze_tig_arw_spa_rus_bul_qcu_scr_prs_mol_tsn_owc_guj_hau_eng_ind_ger_moo_slo_dgb_tag_tha_aeg_tml_bam_yor_uzb_pol_nor_tur_dyu_vie_wly_lda_tsw_zul	-0.771047344416928	-1.85363777243024	0.0669611148738763
178	owc_scr_xho_ukr_sod_heb_sid_ita_azi_tur_ewe_mao_cic_lat_rus_bsq_urd_gam_zul_cnt_guj_rom_swa_por_tsw_ger_est_yor_igb_fin_lit_chh_geo_hin_eng_alb_spa_amr_hau_swe_hun_bam_mly_bul_tag_jpn_tml_kor_pol_fre_dyu_ben_sun_glc_aeg_bat_mnd_pan_ven_krd_wly_slo_arw_dut_afr_qcu_cze_prs_mcd_moo_amh_mol_anl_ctl_jav_bos_akn_svk_tsn_ind_tha_tig_knd_lda_bem_aze_nor_grk_uzb_ses_vie_mlt_swt_fbf_dgb	0.321628651083549	0.75653809695998	0.451238904439756
179	heb_slo_bem_rus_aeg_owc_amh_glc_azi_uzb_ses_ind_moo_alb_nor_bsq_mcd_hau_ewe_cnt_svk_scr_ven_afr_swa_ita_est_igb_dgb_hun_guj_tig_geo_pol_ben_arw_lat_amr_chh_bos_fin_dyu_tag_eng_sun_jpn_knd_kor_lit_dut_yor_urd_mao_ctl_mlt_jav_mnd_prs_swt_ger_anl_pan_por_cze_bul_qcu_spa_mol_hin_zul_wly_rom_sid_fre_mly_krd_xho_swe_tsw_bat_tha_gam_tml_bam_akn_tur_ukr_grk_aze_lda_vie_sod_fbf_cic_tsn	0.086058103310296	0.202510245783866	0.839960218362282
180	owc_urd_akn_por_sod_amr_sid_grk_uzb_tur_ewe_jav_dgb_pan_swe_bsq_krd_tig_yor_mnd_ger_afr_zul_slo_ven_pol_est_swa_moo_fin_dut_mlt_geo_ukr_scr_bos_mol_gam_heb_hin_hun_ses_mao_cze_ind_jpn_tml_kor_lit_rus_tsn_eng_bat_prs_aeg_mly_cnt_glc_fbf_ctl_wly_arw_fre_rom_ita_qcu_ben_bul_spa_dyu_hau_nor_anl_alb_sun_lat_igb_mcd_swt_tag_tha_chh_knd_xho_bem_aze_svk_guj_azi_lda_vie_amh_cic_tsw_bam	0.242685560394314	0.570807456002268	0.569506872819376
181	mlt_spa_bem_krd_amh_sid_anl_pol_tur_aze_xho_tag_igb_pan_por_bsq_hin_chh_ewe_mnd_bul_ctl_cic_ben_tsn_rus_est_fbf_dgb_hun_guj_owc_geo_cze_eng_fre_arw_amr_gam_scr_fin_lda_jav_lit_sun_jpn_tml_kor_mol_swe_bam_ita_mao_afr_hau_ind_cnt_alb_yor_mcd_heb_urd_lat_bos_glc_qcu_slo_ger_prs_swa_wly_ukr_tig_rom_bat_svk_zul_nor_moo_mly_tha_aeg_knd_tsw_dyu_azi_grk_dut_uzb_ven_vie_sod_ses_swt_akn	-0.486175092876632	-1.15719200759776	0.250157492213375
182	tig_hin_dgb_glc_wly_gam_mlt_spa_azi_tur_bem_bat_akn_mcd_prs_bsq_grk_sod_ven_cnt_pol_svk_zul_bos_ewe_ctl_est_cic_tsw_fin_ukr_anl_geo_mol_krd_eng_por_amh_heb_lat_hun_xho_mao_ben_tag_jpn_tml_kor_urd_pan_tsn_rom_sun_afr_sid_mly_mnd_dut_moo_rus_amr_swe_ita_alb_bul_qcu_cze_ger_lit_lda_owc_slo_chh_guj_jav_fre_dyu_scr_bam_ind_tha_hau_knd_igb_ses_aze_nor_arw_uzb_fbf_vie_aeg_swt_swa_yor	-0.4899389892163	-1.16644756649777	0.246416018187715
183	owc_mcd_akn_lat_anl_tig_chh_prs_tur_aze_fbf_sun_ses_eng_grk_bsq_rom_aeg_swt_cnt_svk_alb_xho_afr_zul_spa_hun_moo_yor_est_mol_wly_geo_nor_arw_fre_pan_sod_amh_ger_fin_swa_tag_pol_mly_jpn_knd_kor_urd_slo_cic_lit_ind_rus_sid_jav_mnd_ben_ven_por_amr_guj_ita_krd_ctl_qcu_cze_bul_bos_tsw_mlt_hin_hau_dut_mao_glc_lda_swe_bam_bat_tha_gam_tml_dyu_tsn_uzb_ukr_scr_azi_bem_vie_heb_dgb_ewe_igb	-0.0358757242537371	-0.0845865286162425	0.932771931181796
184	hau_bos_swt_arw_sod_sid_chh_spa_aze_azi_fbf_jav_ses_urd_lat_bsq_lit_amh_cic_mnd_afr_eng_bam_guj_tsw_scr_hun_lda_swa_fin_pan_aeg_geo_cze_hin_krd_swe_anl_owc_alb_est_igb_mao_nor_tag_jpn_tml_kor_svk_ita_zul_fre_bat_mol_tig_sun_cnt_ben_xho_glc_heb_rom_dut_por_grk_qcu_bul_mcd_pol_bem_amr_slo_mlt_ger_ind_prs_akn_rus_dyu_mly_tha_gam_knd_moo_ven_uzb_ctl_ukr_tur_dgb_vie_wly_tsn_ewe_yor	-0.197493456211865	-0.467048882460653	0.641557297647386
185	tig_krd_cic_pol_owc_hau_sod_bos_tur_uzb_dgb_sun_xho_eng_mcd_bsq_hin_chh_moo_cnt_fre_svk_igb_rom_swt_urd_fin_tsn_ses_est_lat_anl_geo_bul_ger_prs_por_sid_heb_afr_hun_lda_mao_dut_ind_jpn_knd_kor_swe_guj_bem_cze_tag_ctl_wly_bat_mnd_scr_yor_glc_mlt_alb_ita_spa_rus_qcu_nor_mol_slo_fbf_gam_ben_amh_grk_jav_arw_ven_ukr_dyu_mly_tha_amr_tml_tsw_zul_azi_lit_pan_aze_akn_vie_aeg_bam_ewe_swa	-0.906357261929719	-2.19093616559637	0.0309554032144303
186	chh_pan_swa_rom_wly_aeg_sid_lat_aze_azi_dgb_sun_ses_rus_glc_bsq_bul_anl_tsn_cnt_svk_arw_xho_urd_cic_nor_est_igb_moo_fin_ita_sod_geo_eng_prs_mcd_ctl_amh_mlt_grk_hun_dyu_jav_lit_ind_jpn_knd_kor_spa_por_swt_hin_mly_scr_gam_bat_mnd_cze_lda_ben_owc_dut_pol_fre_alb_qcu_bos_ukr_mol_bam_amr_krd_hau_ger_tag_afr_akn_slo_tsw_mao_tha_tig_tml_ewe_yor_tur_swe_guj_uzb_ven_vie_heb_bem_zul_fbf	-0.548784662541549	-1.30783120414134	0.194154207455587
187	anl_slo_igb_hin_hau_sod_sid_afr_uzb_azi_bam_jav_tsw_glc_ger_bsq_ita_gam_lda_mnd_grk_rom_dyu_alb_swa_bul_fin_bem_akn_est_ctl_amr_geo_lit_arw_krd_ukr_mlt_owc_mcd_hun_tsn_bat_por_mly_jpn_knd_kor_prs_ben_ven_scr_tag_fre_chh_ind_cnt_pan_xho_spa_wly_swe_bos_mol_svk_qcu_dut_guj_cze_moo_amh_eng_aeg_rus_sun_lat_cic_pol_swt_mao_tha_tig_tml_dgb_ewe_aze_nor_urd_tur_yor_vie_heb_fbf_ses_zul	-0.374962045399043	-0.890222731310446	0.375643456473785
188	tig_svk_ewe_scr_amr_sid_mlt_mcd_tur_uzb_swt_jav_moo_dut_ctl_bsq_nor_heb_lda_cnt_mol_swe_zul_afr_tsw_alb_est_ses_igb_hun_rus_aeg_geo_eng_ukr_rom_lit_chh_sod_cze_fin_dgb_bat_glc_tag_jpn_tml_kor_guj_hin_xho_ita_mly_krd_wly_sun_mnd_spa_akn_por_owc_fre_ben_grk_prs_qcu_slo_pol_urd_bem_amh_pan_gam_lat_mao_bul_yor_ger_dyu_ind_tha_hau_knd_swa_ven_aze_bos_arw_azi_tsn_vie_anl_cic_bam_fbf	-0.766976577380234	-1.848730054773	0.0676740335685309
189	sod_glc_dyu_arw_heb_tig_chh_guj_tur_uzb_dgb_sun_akn_fre_slo_bsq_krd_gam_ewe_mnd_nor_scr_tsw_rus_zul_por_hun_igb_yor_fin_ukr_aeg_geo_alb_prs_svk_urd_mlt_hau_bos_est_ven_bat_ita_mly_jpn_knd_kor_afr_eng_swa_rom_jav_hin_amr_mao_cnt_pol_lda_ben_sid_bul_mcd_cze_pan_qcu_spa_dut_lat_bam_amh_ctl_wly_ger_tag_mol_xho_swe_ses_ind_tha_owc_tml_cic_fbf_aze_lit_grk_azi_tsn_vie_anl_moo_bem_swt	-0.371047215173115	-0.882088382237056	0.380003247377798
190	mlt_dut_dgb_ben_chh_tig_amr_por_tur_uzb_lda_mly_bem_alb_cze_bsq_glc_hau_dyu_cnt_guj_ita_igb_slo_yor_mol_hun_swt_fbf_est_lit_sid_geo_arw_pol_ctl_swe_sod_owc_fre_fin_ven_bat_hin_jav_jpn_tml_kor_bos_mcd_akn_urd_tag_ger_aeg_mao_mnd_rom_swa_ukr_wly_eng_grk_scr_rus_qcu_lat_pan_prs_ewe_anl_nor_heb_spa_ind_svk_tsw_krd_moo_sun_tha_amh_knd_tsn_cic_azi_bul_afr_aze_ses_vie_gam_xho_bam_zul	0.1986195841588	0.467664102789464	0.641118847970614
191	mlt_ita_lda_spa_anl_amh_amr_ben_azi_uzb_xho_tag_bem_rom_mol_bsq_slo_hau_ses_cnt_pan_svk_igb_arw_dyu_lit_est_fbf_bam_fin_scr_owc_geo_grk_urd_ctl_ger_sod_chh_guj_hun_tsn_mao_alb_mly_jpn_tml_kor_swe_bos_swt_mcd_bat_pol_heb_ind_mnd_glc_swa_bul_gam_rus_fre_afr_cze_qcu_nor_ukr_hin_dgb_aeg_por_sid_eng_jav_lat_ewe_prs_cic_sun_tha_wly_knd_tsw_zul_aze_dut_krd_tur_yor_vie_tig_akn_moo_ven	0.507440417162997	1.19745401994694	0.234172847924759
192	sod_urd_tsn_ger_gam_anl_tig_bul_tur_azi_zul_jav_igb_rom_lit_bsq_guj_chh_xho_cnt_krd_svk_swt_bos_tsw_pan_hun_fbf_ven_est_afr_mlt_geo_rus_lat_glc_prs_heb_amr_spa_fin_lda_mly_fre_mao_jpn_knd_kor_hin_ita_yor_grk_sun_ukr_amh_tag_mnd_cze_swa_ctl_aeg_eng_scr_por_mol_qcu_nor_mcd_pol_moo_wly_arw_owc_swe_ind_dut_cic_alb_ewe_bat_tha_hau_tml_bem_dgb_uzb_slo_ben_aze_akn_vie_sid_dyu_ses_bam	-0.442396810086258	-1.05050022969683	0.296210300024859
193	chh_glc_lda_scr_anl_heb_owc_pan_tur_aze_tsw_mly_ses_hin_ukr_bsq_nor_amh_ewe_cnt_guj_ctl_bam_dut_cic_ben_fin_xho_dgb_hun_por_sid_geo_spa_alb_swe_urd_wly_mlt_lat_est_zul_bat_afr_mao_jpn_tml_kor_bul_cze_tsn_pol_jav_bos_sod_sun_mnd_mol_swt_krd_tig_slo_rus_eng_mcd_qcu_lit_ger_ita_bem_amr_arw_gam_grk_tag_svk_akn_prs_ven_ind_tha_aeg_knd_dyu_fbf_azi_rom_fre_uzb_igb_vie_hau_swa_moo_yor	0.120737201361218	0.283953239295282	0.777077440299656
194	amr_bul_dgb_urd_sod_gam_tig_ukr_aze_uzb_fbf_mao_dyu_rus_scr_bsq_grk_hau_igb_cnt_por_slo_ses_alb_ewe_ita_fin_swa_akn_est_mol_aeg_geo_nor_dut_swe_ger_sid_amh_guj_hun_tsn_mly_eng_sun_jpn_knd_kor_bos_ctl_cic_svk_ind_glc_wly_jav_mnd_pol_moo_rom_chh_pan_afr_fre_arw_qcu_hin_spa_lit_lda_mlt_lat_owc_prs_bat_mcd_zul_krd_yor_tag_tha_heb_tml_tsw_bam_azi_ben_cze_tur_xho_vie_anl_ven_bem_swt	-1.04816215887479	-2.56572305787481	0.0118947885227545
195	mlt_hin_ewe_grk_heb_chh_wly_afr_azi_tur_fbf_bat_dgb_dut_krd_bsq_nor_amh_tsw_mnd_bos_alb_igb_ben_xho_mcd_est_cic_dyu_fin_fre_aeg_geo_mol_lit_por_svk_hau_tig_spa_hun_ven_sun_pan_ind_jpn_tml_kor_prs_lat_yor_ger_mly_scr_gam_tag_cnt_guj_bam_glc_sid_rom_slo_bul_eng_qcu_swe_ukr_cze_zul_anl_pol_sod_rus_jav_ctl_lda_arw_tsn_mao_tha_owc_knd_moo_swt_aze_urd_ita_uzb_bem_vie_amr_akn_ses_swa	0.0296473956110635	0.0698862760379075	0.944434231590726
196	owc_pan_fbf_cze_mlt_amh_amr_dut_azi_uzb_yor_ind_cic_guj_lat_bsq_afr_aeg_dgb_cnt_swe_por_ewe_mcd_lda_urd_fin_bam_tsw_est_slo_gam_geo_fre_bul_ben_mol_anl_sod_rom_hun_swa_tag_krd_bat_jpn_tml_kor_alb_svk_dyu_ukr_sun_pol_wly_mly_mnd_glc_moo_hin_sid_ger_grk_bos_lit_qcu_ctl_ita_rus_igb_tig_eng_chh_arw_jav_spa_xho_nor_ses_mao_tha_hau_knd_zul_ven_tur_scr_prs_aze_akn_vie_heb_bem_swt_tsn	-1.08602668612446	-2.6512949323412	0.00942605057865072
197	amr_rom_igb_bul_aeg_mlt_wly_glc_aze_tur_cic_jav_ses_hin_scr_bsq_slo_anl_bem_cnt_pol_svk_fbf_nor_zul_guj_fin_dgb_xho_est_ukr_chh_geo_pan_eng_fre_afr_hau_amh_mcd_hun_lda_bat_grk_mao_jpn_knd_kor_ger_arw_tsw_lit_ind_swe_tig_tag_mnd_dut_dyu_spa_sid_ita_lat_rus_krd_qcu_urd_bos_por_swt_heb_cze_owc_prs_mly_ctl_tsn_ben_yor_sun_tha_gam_tml_ewe_swa_azi_alb_mol_uzb_akn_vie_sod_ven_moo_bam	-0.0135638724623621	-0.031975919575482	0.974559779560117
198	owc_hin_cic_fre_chh_amh_heb_bul_azi_aze_igb_ind_tsn_spa_mcd_bsq_slo_tig_moo_mnd_lat_mol_ses_dut_ven_alb_fin_zul_bam_est_por_aeg_geo_rus_cze_scr_rom_gam_hau_swe_hun_akn_tag_bos_bat_jpn_knd_kor_ita_prs_yor_urd_mao_nor_sid_sun_cnt_pan_fbf_afr_mlt_guj_ben_glc_lit_qcu_krd_svk_eng_dyu_amr_arw_wly_ctl_mly_grk_swt_ger_dgb_jav_tha_sod_tml_lda_ewe_uzb_ukr_pol_tur_swa_vie_anl_bem_xho_tsw	0.102551393441025	0.241483641463872	0.809711935727613
199	mlt_grk_tsw_afr_hau_sid_gam_swe_tur_aze_cic_jav_lda_eng_lit_bsq_rom_anl_dyu_cnt_mol_spa_dgb_guj_moo_ita_hun_tsn_yor_est_urd_aeg_geo_glc_pol_lat_ger_sod_owc_arw_fin_ses_ind_dut_bat_jpn_knd_kor_bul_rus_zul_cze_mao_por_heb_mly_mnd_ben_igb_bos_wly_krd_hin_scr_mcd_qcu_svk_ctl_slo_xho_chh_prs_amr_alb_sun_ukr_swt_pan_fbf_tag_tha_amh_tml_akn_ven_azi_fre_nor_uzb_bem_vie_tig_ewe_swa_bam	-0.527240041341858	-1.25541995917037	0.21247157898518
200	heb_guj_ses_cze_anl_amh_mlt_ita_tur_uzb_zul_tag_lda_grk_ben_bsq_rus_sid_dyu_cnt_urd_krd_swa_mol_yor_lit_hun_bem_ven_est_glc_sod_geo_pol_ukr_prs_pan_chh_owc_mcd_fin_igb_ind_scr_sun_jpn_knd_kor_eng_ctl_moo_afr_jav_lat_hau_mao_mnd_svk_swt_rom_aeg_fre_nor_bul_alb_qcu_swe_spa_ger_fbf_tig_por_amr_bos_mly_slo_bam_dut_dgb_bat_tha_wly_tml_cic_tsn_aze_hin_arw_azi_akn_vie_gam_tsw_ewe_xho	0.863997486243617	2.05969372568094	0.0422224895044258
201	amr_eng_ewe_cze_mlt_heb_hau_dut_azi_tur_ses_sun_tsw_mol_lit_bsq_mcd_sod_cic_cnt_lat_ger_fbf_arw_dyu_prs_fin_ven_swt_est_bul_owc_geo_scr_por_swe_grk_anl_wly_pan_hun_zul_mly_nor_jav_jpn_knd_kor_hin_ctl_akn_ben_ind_rom_tig_mao_mnd_guj_xho_spa_sid_ukr_pol_alb_afr_qcu_glc_bos_slo_yor_amh_svk_gam_ita_tag_rus_tsn_fre_bem_bat_tha_chh_tml_moo_lda_aze_urd_krd_uzb_igb_vie_aeg_dgb_swa_bam	-0.573710187653931	-1.36938330318338	0.174177297687236
202	tig_dut_swa_eng_anl_amr_mlt_por_aze_uzb_ses_tag_moo_ctl_glc_bsq_ukr_chh_dgb_mnd_pol_nor_akn_slo_ewe_rus_fin_tsn_fbf_est_grk_amh_geo_lit_svk_prs_spa_gam_heb_hin_hun_bam_bat_bos_mao_jpn_tml_kor_mol_bul_igb_mcd_sun_alb_sod_jav_cnt_lat_bem_urd_owc_fre_guj_rom_swe_qcu_cze_ita_ger_ven_hau_krd_wly_scr_ind_pan_swt_arw_lda_mly_tha_aeg_knd_yor_cic_tur_afr_ben_azi_dyu_vie_sid_tsw_zul_xho	0.00191944610288588	0.00452292638512411	0.996400927059894
203	hau_krd_lda_arw_sid_tig_sod_svk_uzb_aze_swa_jav_moo_bul_lit_bsq_mol_wly_fbf_mnd_afr_rus_xho_scr_ses_ben_hun_dgb_igb_fin_ukr_mlt_geo_glc_swe_pan_slo_chh_anl_fre_est_dyu_mao_por_mly_jpn_knd_kor_pol_urd_zul_ita_tag_hin_owc_bat_cnt_cze_ewe_grk_amh_nor_spa_rom_alb_qcu_mcd_ctl_bos_tsw_gam_lat_amr_eng_sun_dut_swt_guj_ven_ind_tha_heb_tml_bem_akn_azi_ger_prs_tur_yor_vie_aeg_bam_cic_tsn	-0.703244623860223	-1.68767072627754	0.0948256285851664
204	heb_scr_ven_mcd_anl_owc_amr_cze_aze_tur_tsn_jav_akn_mol_urd_bsq_rus_aeg_xho_cnt_afr_eng_tsw_alb_swt_rom_hun_igb_bem_est_prs_gam_geo_dut_ita_lat_krd_hau_amh_lit_fin_ewe_mly_guj_tag_jpn_tml_kor_pan_grk_bam_bos_sun_ger_sod_bat_mnd_ctl_swa_ben_wly_svk_ukr_glc_swe_qcu_slo_fre_spa_cic_tig_bul_chh_arw_ind_hin_lda_nor_dyu_mao_tha_mlt_knd_moo_ses_azi_pol_por_uzb_yor_vie_sid_dgb_zul_fbf	-0.449447097824323	-1.06704027310649	0.288715798931479
205	hau_nor_lda_urd_anl_heb_sid_spa_azi_uzb_xho_tag_cic_rus_pol_bsq_ger_amh_tsn_cnt_ctl_guj_tsw_ukr_ewe_prs_est_ven_akn_fin_eng_amr_geo_lit_mcd_alb_slo_wly_owc_por_hun_bem_jav_afr_bat_jpn_tml_kor_swe_grk_fbf_bul_ind_krd_mlt_sun_mnd_ita_ses_glc_gam_ben_mol_scr_cze_qcu_svk_hin_arw_yor_sod_lat_tig_rom_mao_pan_dyu_dut_swa_mly_tha_chh_knd_igb_zul_aze_fre_bos_tur_moo_vie_aeg_bam_swt_dgb	0.0188207194875997	0.044310294612817	0.964752068217376
206	amh_dut_swa_rus_hau_chh_sod_eng_tur_aze_akn_mly_moo_urd_rom_bsq_grk_amr_tsw_mnd_slo_cze_ven_lat_dgb_bos_est_tsn_swt_fin_swe_heb_geo_spa_pol_guj_alb_sid_owc_ukr_hun_fbf_ind_glc_sun_jpn_tml_kor_pan_svk_yor_por_bat_prs_anl_tag_cnt_afr_ses_krd_mlt_lit_bul_mol_nor_qcu_arw_mcd_ben_zul_gam_scr_tig_ctl_jav_fre_igb_ger_lda_mao_tha_wly_knd_cic_bam_uzb_hin_ita_azi_dyu_vie_aeg_xho_bem_ewe	-0.350795591864214	-0.830933158743117	0.40813961872435
207	amr_arw_swt_prs_wly_aeg_anl_swe_tur_uzb_ewe_tag_akn_scr_lat_bsq_ukr_tig_lda_cnt_pan_rom_ven_mol_xho_svk_fin_moo_igb_hun_ben_amh_geo_lit_mcd_afr_bul_hau_owc_dut_est_yor_ind_cze_mly_jpn_knd_kor_eng_rus_tsw_urd_mao_spa_sod_bat_mnd_guj_dyu_krd_mlt_fre_bos_alb_hin_qcu_pol_glc_por_fbf_heb_ctl_gam_ger_jav_nor_dgb_grk_ses_sun_tha_sid_tml_zul_swa_aze_slo_ita_azi_tsn_vie_chh_bam_bem_cic	-0.113223924848526	-0.266892926035463	0.790142519922593
208	anl_hin_tsw_arw_amh_sid_sod_glc_aze_azi_akn_jav_moo_guj_swe_bsq_pol_wly_bem_mnd_grk_ctl_fbf_por_lda_rom_est_tsn_ewe_fin_mcd_owc_geo_ita_dut_lit_cze_aeg_amr_urd_hun_ses_mao_ukr_mly_jpn_tml_kor_nor_ben_dyu_afr_tag_krd_chh_ind_cnt_bul_zul_eng_hau_alb_scr_lat_fre_qcu_pan_ger_bos_bam_gam_svk_heb_spa_sun_rus_ven_slo_dgb_bat_tha_tig_knd_igb_swt_tur_prs_mol_uzb_xho_vie_mlt_swa_cic_yor	-1.01843233883319	-2.49198880140535	0.0144738730189756
209	amh_eng_yor_ger_sid_mlt_gam_scr_aze_tur_swa_jav_fbf_urd_afr_bsq_por_wly_lda_mnd_krd_ukr_xho_slo_zul_lit_est_akn_tsn_hun_rom_tig_geo_grk_rus_swe_svk_anl_amr_guj_fin_ven_mly_ben_bat_jpn_knd_kor_pol_cze_bem_pan_tag_nor_owc_mao_cnt_mcd_bam_spa_hau_alb_ita_prs_arw_qcu_hin_bul_ctl_dyu_sod_mol_heb_bos_ind_dut_ses_lat_ewe_sun_tha_aeg_tml_dgb_swt_azi_fre_glc_uzb_tsw_vie_chh_cic_igb_moo	-0.101960826409815	-0.240249157288525	0.810665892034051
210	gam_swe_cic_eng_anl_heb_aeg_slo_tur_uzb_fbf_mao_igb_lit_hin_bsq_glc_mlt_swt_mnd_pan_rom_xho_urd_tsw_bos_hun_ses_dyu_fin_ben_sid_geo_bul_grk_alb_arw_wly_sod_lat_est_bam_sun_ctl_tag_jpn_tml_kor_spa_rus_bem_scr_jav_mol_amr_mly_cnt_nor_dgb_fre_amh_ger_ukr_krd_por_qcu_cze_svk_mcd_akn_hau_dut_tig_afr_ind_ita_ven_pol_zul_bat_tha_owc_knd_ewe_swa_aze_prs_guj_azi_lda_vie_chh_tsn_moo_yor	0.352809755461035	0.830256465874994	0.40852007524434
211	sid_alb_ven_lat_heb_amr_gam_nor_azi_uzb_ewe_mao_ses_dut_rus_bsq_krd_owc_xho_mnd_ger_pol_swa_ita_lda_grk_hun_yor_fbf_fin_svk_tig_geo_pan_ukr_afr_slo_aeg_anl_mol_est_swt_jav_ctl_ind_jpn_tml_kor_glc_spa_cic_rom_sun_mcd_sod_bat_cnt_swe_igb_lit_chh_eng_cze_urd_ben_qcu_por_bos_prs_bem_wly_bul_mlt_arw_mly_hin_zul_guj_dyu_tag_tha_hau_knd_dgb_bam_aze_fre_scr_tur_tsw_vie_amh_moo_akn_tsn	-0.731774770415152	-1.75817498868683	0.0820076763908775
212	gam_lit_swt_mcd_tig_amr_aeg_mol_aze_tur_xho_mao_fbf_dut_alb_bsq_grk_hau_tsn_mnd_scr_krd_yor_rom_akn_svk_hun_dyu_ses_fin_glc_chh_geo_afr_bul_eng_rus_sod_sid_hin_est_zul_bat_ger_tag_jpn_tml_kor_slo_pan_igb_arw_sun_pol_amh_jav_cnt_por_ewe_lat_owc_urd_nor_prs_ukr_qcu_ctl_guj_spa_tsw_anl_cze_wly_fre_ind_ben_swa_ita_lda_mly_tha_heb_knd_bam_dgb_azi_bos_swe_uzb_bem_vie_mlt_ven_cic_moo	-0.700430116943363	-1.67782446663386	0.0967391199352514
213	anl_mol_igb_pan_tig_chh_heb_dut_uzb_azi_yor_ind_ven_urd_lit_bsq_krd_owc_swa_cnt_grk_nor_dyu_glc_bem_afr_est_lda_tsw_hun_guj_mlt_geo_ctl_ukr_scr_ita_sid_amr_eng_fin_dgb_mao_cze_bat_jpn_knd_kor_rus_bos_xho_pol_jav_arw_aeg_tag_mnd_rom_cic_lat_gam_mcd_fre_alb_prs_qcu_slo_por_spa_fbf_sod_swe_wly_ger_sun_svk_tsn_bul_ewe_mly_tha_hau_tml_bam_swt_tur_hin_ben_aze_akn_vie_amh_zul_ses_moo	-0.73509126501009	-1.76433326731042	0.0809593307103438
214	hau_alb_ven_ita_aeg_mlt_chh_hin_uzb_azi_yor_sun_tsw_svk_swe_bsq_cze_sid_tsn_cnt_slo_por_akn_mcd_moo_rus_est_bam_cic_hun_krd_gam_geo_fre_rom_guj_grk_anl_tig_pan_fin_swa_tag_scr_mao_jpn_tml_kor_ger_nor_swt_arw_jav_dut_amh_mly_mnd_eng_dgb_ctl_heb_pol_ben_spa_lat_qcu_afr_lit_bos_igb_wly_mol_owc_prs_ind_bul_lda_urd_zul_bat_tha_sod_knd_dyu_fbf_tur_ukr_glc_aze_bem_vie_amr_ewe_ses_xho	-0.0730474752603241	-0.172239597860855	0.863623434598312
215	sod_prs_ses_lit_hau_wly_aeg_bos_azi_uzb_swa_bat_ven_rom_ger_bsq_ctl_owc_fbf_mnd_slo_lat_zul_pan_cic_grk_fin_tsn_lda_hun_glc_mlt_geo_eng_mol_bul_por_amh_tig_alb_est_igb_sun_hin_jav_jpn_knd_kor_arw_spa_yor_afr_mly_nor_anl_mao_cnt_fre_tsw_krd_chh_scr_ita_svk_ukr_qcu_guj_swe_mcd_bam_gam_ben_amr_pol_ind_rus_xho_urd_akn_tag_tha_sid_tml_dgb_dyu_aze_cze_dut_tur_swt_vie_heb_bem_moo_ewe	0.0279730916252518	0.0658767283807889	0.947617376328592
216	hau_nor_igb_ukr_sod_aeg_owc_bos_uzb_aze_bem_sun_swa_pan_swe_bsq_prs_gam_bam_mnd_rus_alb_swt_svk_akn_dut_est_xho_cic_hun_ita_anl_geo_por_mol_urd_arw_mlt_amr_ger_fin_yor_jav_scr_mly_jpn_knd_kor_glc_rom_ses_mcd_tag_ben_tig_ind_cnt_cze_ven_ctl_sid_lat_pol_lit_krd_qcu_fre_slo_grk_lda_amh_afr_chh_eng_mao_bul_ewe_guj_moo_bat_tha_heb_tml_zul_dyu_tur_hin_spa_azi_tsw_vie_wly_tsn_dgb_fbf	-1.21085888039798	-2.99331867827693	0.00353454820950517
217	owc_svk_cic_guj_tig_aeg_anl_bul_aze_tur_ses_mly_akn_arw_hin_bsq_scr_amh_bam_cnt_bos_rom_dgb_rus_swa_ctl_hun_igb_zul_fin_slo_heb_geo_ger_nor_eng_cze_sid_sod_krd_est_fbf_sun_alb_ind_jpn_knd_kor_glc_prs_swt_mcd_tag_grk_wly_mao_mnd_fre_dyu_pan_amr_lat_lit_urd_spa_qcu_pol_ukr_swe_ven_mlt_ita_hau_por_jav_mol_yor_ben_tsw_bat_tha_chh_tml_moo_xho_azi_dut_afr_uzb_bem_vie_gam_ewe_tsn_lda	0.0886846590682134	0.208761731240601	0.835090809751868
218	amr_lat_bem_fre_tig_mlt_owc_rus_tur_aze_dgb_ind_tsn_hin_prs_bsq_slo_sid_zul_cnt_rom_arw_ven_nor_yor_glc_fin_bam_fbf_hun_guj_sod_geo_por_scr_swe_alb_amh_anl_mcd_est_swa_tag_urd_sun_jpn_tml_kor_bul_ger_moo_bos_bat_grk_chh_jav_mnd_afr_xho_pan_wly_ukr_ctl_pol_eng_qcu_spa_krd_svk_ses_hau_cze_aeg_lit_mly_mol_ewe_dut_igb_mao_tha_heb_knd_lda_tsw_azi_ben_ita_uzb_cic_vie_gam_akn_dyu_swt	-0.355698149148531	-0.8418831941241	0.40201305249412
219	gam_ita_igb_alb_hau_amr_aeg_lit_azi_uzb_cic_tag_ewe_dut_swe_bsq_krd_wly_zul_cnt_prs_hin_moo_rus_dyu_por_est_tsw_fbf_fin_svk_chh_geo_rom_urd_ukr_mcd_mlt_amh_pol_hun_bem_ind_arw_mao_jpn_knd_kor_ger_pan_yor_lat_jav_glc_owc_sun_mnd_ben_xho_cze_sod_bos_ctl_scr_slo_qcu_afr_mol_bul_lda_anl_eng_sid_fre_mly_nor_tsn_grk_dgb_bat_tha_tig_tml_swa_ses_aze_guj_spa_tur_ven_vie_heb_akn_swt_bam	0.105974506371741	0.249546464366834	0.803488459270932
220	heb_spa_bam_ben_chh_amh_sid_lit_azi_uzb_moo_sun_xho_por_scr_bsq_pol_amr_swa_mnd_glc_fre_fbf_swe_dyu_lat_fin_dgb_tsn_est_mol_hau_geo_rus_arw_dut_guj_owc_gam_prs_hun_swt_tag_grk_jav_jpn_tml_kor_bul_ukr_lda_urd_mly_eng_aeg_ind_cnt_ctl_yor_ger_wly_alb_cze_afr_ita_qcu_bos_nor_svk_akn_sod_rom_mlt_slo_mao_hin_zul_krd_tsw_bat_tha_tig_knd_bem_cic_aze_mcd_pan_tur_ses_vie_anl_ven_igb_ewe	-0.212587751841815	-0.501944762473526	0.616892689236474
221	anl_lit_bam_pan_sid_sod_aeg_lat_tur_aze_xho_bat_ven_slo_urd_bsq_nor_chh_igb_mnd_guj_krd_swt_ctl_ewe_arw_fin_swa_fbf_est_hin_hau_geo_ben_ita_bul_fre_wly_owc_por_hun_zul_mao_mcd_ind_jpn_tml_kor_bos_cze_dgb_spa_sun_rom_heb_jav_cnt_dut_lda_swe_amh_glc_alb_mol_eng_qcu_afr_prs_rus_ses_mlt_svk_tig_ger_mly_ukr_bem_grk_tsn_tag_tha_amr_knd_moo_tsw_azi_scr_pol_uzb_akn_vie_gam_yor_cic_dyu	-0.730234981130016	-1.75191893419098	0.0830840972469706
222	amh_bul_bem_lit_amr_heb_sod_alb_aze_uzb_xho_ind_ses_krd_svk_bsq_dut_aeg_swt_mnd_bos_nor_swa_urd_ven_ita_est_cic_dyu_hun_hin_sid_geo_ukr_ben_pol_grk_anl_hau_afr_fin_moo_mao_rus_bat_jpn_tml_kor_mol_glc_lda_guj_mly_por_mlt_jav_cnt_cze_zul_prs_chh_fre_lat_rom_scr_qcu_ger_slo_arw_igb_tig_swe_wly_ctl_tag_mcd_ewe_pan_fbf_sun_tha_gam_knd_bam_tsn_tur_spa_eng_azi_akn_vie_owc_tsw_yor_dgb	0.306620690122814	0.722263933508976	0.471944489180503
223	aeg_dut_cic_lit_heb_anl_hau_spa_tur_azi_ses_mao_igb_pan_prs_bsq_por_sod_akn_mnd_ctl_mol_tsw_urd_fbf_glc_est_dgb_tsn_fin_alb_sid_geo_nor_slo_fre_pol_mlt_owc_hin_hun_ven_bat_bul_sun_jpn_tml_kor_rom_ukr_xho_grk_mly_ita_amh_ind_cnt_guj_ewe_svk_chh_eng_scr_lat_swe_qcu_krd_bos_cze_zul_wly_mcd_tig_ger_jav_ben_bem_arw_dyu_tag_tha_amr_knd_moo_swa_aze_rus_afr_uzb_bam_vie_gam_yor_lda_swt	-0.595712983149362	-1.42034057279836	0.158852450751556
224	amh_ger_igb_mcd_wly_hau_sod_pol_tur_azi_ewe_jav_ses_lit_swe_bsq_ctl_heb_cic_mnd_ben_svk_dgb_alb_moo_spa_est_xho_tsn_fin_hin_aeg_geo_arw_dut_afr_pan_owc_anl_rus_hun_dyu_mly_cze_sun_jpn_tml_kor_fre_guj_lda_prs_bat_nor_mlt_tag_cnt_bos_swa_lat_amr_ita_grk_urd_rom_qcu_por_mol_slo_yor_sid_krd_tig_bul_ind_scr_fbf_eng_ven_mao_tha_chh_knd_swt_bam_uzb_glc_ukr_aze_zul_vie_gam_tsw_bem_akn	-0.59550089638561	-1.42237335258364	0.158263335207616
225	owc_lat_akn_prs_aeg_chh_heb_fre_uzb_aze_ses_sun_tsn_pol_pan_bsq_lit_amh_swt_mnd_spa_por_moo_scr_dgb_hin_hun_fbf_lda_fin_slo_amr_geo_svk_dut_grk_afr_tig_wly_ukr_est_ven_bat_arw_tag_jpn_knd_kor_alb_guj_ewe_krd_ind_ita_sid_mao_cnt_ctl_cic_mol_gam_urd_bos_eng_ger_qcu_bul_swe_mcd_tsw_anl_rom_hau_cze_jav_ben_xho_nor_bam_mly_tha_mlt_tml_swa_yor_azi_rus_glc_tur_zul_vie_sod_dyu_bem_igb	-0.137990745039306	-0.325469998388446	0.745556510373503
226	wly_grk_igb_pan_tig_anl_mlt_ctl_uzb_azi_bam_sun_akn_pol_ukr_bsq_mcd_gam_dgb_cnt_lat_ita_dyu_scr_swa_cze_fin_fbf_moo_hun_slo_aeg_geo_hin_svk_bos_nor_chh_owc_ger_est_cic_mly_swe_jav_jpn_tml_kor_alb_por_swt_fre_bat_lit_sod_ind_mnd_eng_xho_rus_amr_arw_rom_ben_afr_qcu_prs_krd_guj_tsw_sid_urd_heb_bul_tag_glc_ven_mol_ewe_mao_tha_hau_knd_yor_zul_aze_spa_dut_tur_tsn_vie_amh_ses_bem_lda	-0.279373176684482	-0.660280857718957	0.510705712941727
227	wly_prs_ses_lit_amh_sid_chh_slo_uzb_azi_moo_tag_xho_rom_ctl_bsq_lat_aeg_dgb_mnd_fre_dut_swt_urd_yor_alb_fin_bam_fbf_est_eng_hau_geo_ita_krd_guj_svk_heb_gam_cze_hun_tsw_sun_por_ind_jpn_knd_kor_spa_bos_lda_mcd_mao_pan_mlt_mly_cnt_scr_tsn_nor_owc_ukr_grk_pol_ben_qcu_hin_rus_mol_igb_amr_bul_tig_arw_bat_swe_swa_glc_akn_jav_tha_anl_tml_cic_bem_aze_afr_ger_tur_zul_vie_sod_ven_ewe_dyu	-0.660079271595506	-1.58354664123057	0.11669179373007
228	gam_urd_akn_glc_sod_amh_hau_fre_azi_aze_tsw_ind_dyu_guj_lit_bsq_mol_chh_cic_mnd_eng_rus_ewe_dut_zul_hin_est_tsn_fbf_fin_mcd_owc_geo_pan_grk_por_alb_sid_anl_bul_hun_yor_mly_ctl_mao_jpn_knd_kor_arw_lat_ven_slo_bat_nor_mlt_sun_cnt_cze_bem_ben_heb_bos_ita_prs_spa_qcu_krd_scr_rom_swa_amr_afr_wly_swe_jav_ger_dgb_ukr_moo_tag_tha_tig_tml_lda_ses_uzb_svk_pol_tur_bam_vie_aeg_igb_xho_swt	0.777928385637137	1.85462162520032	0.0668189542987393
229	gam_rom_ses_guj_chh_tig_hau_ctl_uzb_azi_bem_tag_dyu_rus_cze_bsq_arw_heb_lda_mnd_slo_ita_tsw_grk_bam_alb_est_zul_xho_fin_svk_owc_geo_prs_pan_ger_fre_anl_amh_ben_hun_ven_bat_por_sun_jpn_knd_kor_swe_pol_tsn_mol_mao_krd_aeg_mly_cnt_hin_igb_glc_amr_bul_lit_lat_ukr_qcu_eng_nor_spa_ewe_mlt_afr_sid_dut_ind_bos_moo_mcd_swt_jav_tha_wly_tml_cic_swa_aze_scr_urd_tur_fbf_vie_sod_dgb_yor_akn	-0.144886279897233	-0.34199716042997	0.733124664583892
230	aeg_mcd_xho_ctl_sod_tig_owc_ger_azi_uzb_moo_mao_bam_arw_alb_bsq_afr_chh_dyu_mnd_guj_rom_zul_glc_swa_por_hun_fbf_akn_est_slo_amh_geo_fre_cze_urd_dut_gam_wly_lat_fin_tsw_mly_pol_sun_jpn_tml_kor_spa_mol_lda_grk_ind_krd_amr_bat_cnt_swe_cic_ita_sid_bul_nor_rus_ben_qcu_eng_pan_ukr_yor_hau_scr_mlt_hin_tag_svk_ven_lit_ewe_jav_tha_anl_knd_tsn_bem_aze_bos_prs_tur_swt_vie_heb_igb_ses_dgb	-0.336487033010907	-0.796674401582652	0.427669275397732
231	mlt_nor_lda_lit_anl_gam_sod_pol_azi_aze_swa_mao_tsn_mcd_ukr_bsq_ger_tig_bam_cnt_bul_slo_ven_glc_akn_grk_hun_ses_tsw_est_eng_heb_geo_scr_fre_hin_ctl_sid_owc_swe_fin_cic_jav_lat_bat_jpn_knd_kor_rom_por_dgb_arw_mly_prs_wly_tag_mnd_afr_zul_ben_amh_spa_alb_cze_krd_qcu_svk_rus_pan_moo_aeg_ita_hau_dut_ind_mol_dyu_urd_igb_sun_tha_amr_tml_bem_xho_uzb_guj_bos_tur_fbf_vie_chh_swt_ewe_yor	-0.0454474535878028	-0.10704871677701	0.914980922286985
232	hau_fre_ses_scr_tig_heb_amh_spa_aze_tur_fbf_jav_swt_ben_alb_bsq_dut_owc_igb_mnd_lat_mol_bem_bul_lda_rus_hun_ven_zul_fin_svk_mlt_geo_ita_grk_glc_ger_aeg_wly_ctl_est_ewe_bat_por_ind_jpn_knd_kor_rom_arw_swa_mcd_tag_slo_sod_sun_cnt_lit_cic_cze_sid_swe_hin_ukr_pol_qcu_urd_afr_prs_xho_chh_pan_amr_guj_mao_bos_yor_krd_moo_mly_tha_anl_tml_tsn_tsw_uzb_nor_eng_azi_bam_vie_gam_akn_dyu_dgb	-0.938953823236884	-2.2780764645598	0.0250120506097345
233	tig_ukr_fbf_swe_aeg_anl_heb_guj_aze_tur_tsn_mao_dgb_cze_bos_bsq_mol_sod_ven_mnd_nor_svk_xho_ita_cic_ben_est_igb_swa_hun_krd_owc_geo_eng_slo_lit_dut_wly_sid_pan_fin_bam_mly_glc_bat_jpn_knd_kor_scr_rus_swt_rom_sun_ger_amr_jav_cnt_afr_bem_ctl_gam_arw_prs_mcd_por_qcu_pol_bul_alb_ses_amh_grk_mlt_urd_tag_fre_akn_lat_moo_ind_tha_hau_tml_yor_lda_azi_hin_spa_uzb_ewe_vie_chh_dyu_tsw_zul	-0.0604045045908185	-0.142243047515628	0.887195735005912
234	chh_urd_ses_ukr_sod_hau_heb_grk_uzb_aze_dgb_mao_swt_pan_mcd_bsq_spa_sid_ewe_cnt_mol_guj_bam_fre_tsn_arw_fin_dyu_bem_est_rom_anl_geo_cze_ctl_bos_bul_amh_gam_hin_hun_yor_sun_rus_jav_jpn_tml_kor_pol_lat_tsw_ben_ind_ita_owc_tag_mnd_alb_akn_ger_aeg_por_prs_swe_nor_qcu_lit_eng_dut_swa_wly_scr_mlt_krd_bat_afr_cic_svk_igb_mly_tha_amr_knd_moo_xho_tur_glc_slo_azi_fbf_vie_tig_ven_lda_zul	-0.582605835155109	-1.38975436085207	0.167921405899843
235	wly_ger_dyu_pol_anl_sod_chh_grk_azi_tur_tsw_jav_ses_ita_pan_bsq_fre_tig_ven_cnt_prs_slo_cic_urd_yor_rom_est_swt_fbf_hun_afr_mlt_geo_bul_eng_svk_ben_hau_gam_lat_fin_xho_sun_mcd_bat_jpn_tml_kor_cze_hin_lda_guj_tag_dut_amr_ind_mnd_ukr_igb_por_amh_alb_mol_ctl_arw_qcu_lit_nor_rus_moo_aeg_scr_owc_glc_mao_krd_zul_bos_bem_mly_tha_sid_knd_akn_bam_aze_spa_swe_uzb_ewe_vie_heb_tsn_swa_dgb	0.329491600359044	0.776699136694911	0.439307325606188
236	amr_eng_bem_arw_gam_hau_wly_svk_aze_azi_tsn_ind_akn_hin_ita_bsq_bul_aeg_igb_mnd_ctl_rom_swa_scr_fbf_por_est_lda_ses_hun_rus_anl_geo_lit_ben_pan_guj_sod_heb_glc_fin_swt_bat_nor_jav_jpn_knd_kor_krd_pol_xho_ukr_mly_mol_mlt_sun_cnt_grk_bam_bos_chh_fre_urd_mcd_afr_qcu_dut_ger_lat_dgb_sid_alb_tig_spa_tag_swe_ewe_slo_ven_mao_tha_amh_tml_tsw_moo_uzb_cze_prs_tur_yor_vie_owc_zul_dyu_cic	-1.06012925873767	-2.59260945151284	0.0110626274622609
237	wly_lit_moo_alb_owc_sod_amh_rus_aze_tur_dyu_jav_fbf_scr_svk_bsq_urd_anl_zul_mnd_fre_guj_swa_bul_ven_por_hun_dgb_tsn_fin_ita_aeg_geo_arw_glc_mcd_ben_mlt_sid_eng_est_akn_tag_mol_bat_jpn_knd_kor_grk_bos_cic_ger_ind_cze_gam_mly_cnt_pan_xho_ukr_heb_slo_krd_swe_afr_qcu_lat_prs_dut_ses_chh_pol_hau_rom_mao_ctl_bem_hin_yor_sun_tha_tig_tml_lda_bam_azi_nor_spa_uzb_swt_vie_amr_igb_tsw_ewe	-0.0429010886551528	-0.101143363153095	0.919654395278933
238	tig_swe_bem_dut_wly_sod_anl_pol_aze_azi_dyu_ind_akn_urd_ger_bsq_prs_mlt_yor_cnt_lit_fre_igb_afr_bam_lat_est_ewe_dgb_hun_ctl_amh_geo_por_pan_alb_hin_aeg_sid_slo_fin_ses_jav_rus_sun_jpn_tml_kor_krd_cze_cic_svk_bat_nor_hau_mao_mnd_mol_tsn_bul_chh_rom_ita_ukr_grk_qcu_ben_scr_spa_tsw_gam_guj_amr_bos_tag_arw_xho_eng_zul_mly_tha_heb_knd_swt_moo_uzb_glc_mcd_tur_swa_vie_owc_lda_fbf_ven	-1.04809650008745	-2.56073982962262	0.0120550807826369
239	owc_svk_bem_guj_heb_sod_tig_cze_uzb_tur_xho_jav_moo_rom_swe_bsq_rus_hau_ewe_cnt_ukr_alb_ven_ben_igb_lit_fin_dyu_bam_hun_mcd_gam_geo_krd_scr_arw_mol_amh_amr_prs_est_yor_tag_pan_ind_jpn_tml_kor_grk_urd_swt_ita_mao_ger_chh_mly_mnd_lat_cic_bos_aeg_bul_por_afr_eng_qcu_hin_dut_slo_zul_anl_pol_wly_glc_bat_fre_dgb_spa_swa_sun_tha_sid_knd_fbf_lda_aze_ctl_nor_azi_tsw_vie_mlt_akn_tsn_ses	0.495907128340501	1.17285904822096	0.243847708468354
240	amr_ctl_cic_rom_sid_anl_chh_eng_tur_uzb_akn_bat_tsn_mcd_bos_bsq_guj_aeg_swa_mnd_glc_grk_igb_nor_ewe_alb_fin_zul_lda_hun_fre_sod_geo_swe_arw_pol_ukr_amh_wly_ben_est_swt_ind_lit_mly_jpn_tml_kor_rus_por_bem_slo_mao_spa_hau_sun_cnt_krd_bam_urd_owc_lat_mol_ita_scr_qcu_dut_hin_bul_ses_mlt_afr_gam_cze_jav_svk_ven_ger_yor_tag_tha_heb_knd_tsw_dyu_azi_pan_prs_aze_xho_vie_tig_dgb_moo_fbf	-1.13635608788112	-2.80466124093528	0.00613270904893606
241	sid_slo_fbf_guj_wly_sod_heb_rus_uzb_azi_xho_mly_bem_nor_alb_bsq_bul_owc_cic_cnt_glc_urd_yor_scr_akn_krd_fin_ewe_bam_est_mcd_aeg_geo_grk_prs_bos_pan_hau_amr_ben_hun_lda_ind_fre_sun_jpn_knd_kor_ger_afr_moo_lit_tag_ita_amh_jav_mnd_ctl_zul_pol_gam_lat_arw_cze_hin_qcu_rom_por_svk_ven_mlt_swe_anl_ukr_bat_dut_dgb_mol_swa_mao_tha_chh_tml_swt_dyu_tur_spa_eng_aze_tsw_vie_tig_tsn_igb_ses	-0.111838379677193	-0.263709552828936	0.792587175366271
242	amh_bos_bem_prs_chh_aeg_mlt_swe_azi_uzb_dyu_tag_fbf_afr_bul_bsq_spa_hau_ses_cnt_ben_ger_swt_krd_tsw_rus_est_yor_igb_hun_ukr_amr_geo_urd_dut_guj_cze_heb_wly_ita_fin_ven_jav_rom_mly_jpn_tml_kor_grk_arw_akn_mol_ind_pol_owc_mao_mnd_fre_moo_lit_gam_hin_slo_svk_ctl_qcu_lat_alb_por_tsn_anl_glc_sod_eng_sun_pan_zul_mcd_dgb_bat_tha_sid_knd_swa_cic_tur_scr_nor_aze_bam_vie_tig_lda_xho_ewe	-0.0231108979172479	-0.0545244080132	0.956634323068111
243	mlt_pan_ven_cze_amr_hau_aeg_ukr_aze_tur_xho_mly_bam_ctl_ger_bsq_ben_owc_ewe_cnt_grk_mol_tsw_eng_fbf_bul_est_bem_zul_hun_urd_heb_geo_bos_lit_guj_rus_anl_wly_swe_fin_swa_bat_hin_sun_jpn_tml_kor_svk_scr_igb_lat_ind_krd_sid_mao_mnd_nor_cic_arw_tig_dut_fre_ita_alb_qcu_spa_rom_slo_dyu_gam_afr_sod_prs_jav_glc_akn_mcd_tsn_tag_tha_chh_knd_swt_moo_azi_por_pol_uzb_dgb_vie_amh_ses_lda_yor	-0.796169328067939	-1.91422412755313	0.058665998570607
244	chh_swe_swt_arw_anl_amr_owc_ita_azi_tur_dyu_jav_dgb_ctl_fre_bsq_pan_heb_ven_cnt_grk_ben_igb_lat_tsn_hin_est_lda_moo_hun_bos_sid_geo_krd_mol_ukr_lit_amh_aeg_bul_fin_bam_bat_por_sun_jpn_tml_kor_svk_guj_ewe_nor_tag_rom_hau_mly_mnd_alb_fbf_pol_sod_eng_spa_rus_scr_qcu_afr_dut_glc_xho_wly_urd_mlt_mcd_ind_cze_akn_ger_tsw_mao_tha_tig_knd_zul_bem_aze_slo_prs_uzb_yor_vie_gam_cic_swa_ses	-0.0317840988323976	-0.0748207649138985	0.940518026809754
245	aeg_prs_swa_rom_sid_anl_mlt_ita_aze_uzb_bem_ind_lda_por_pol_bsq_bos_amr_bam_mnd_slo_hin_moo_spa_xho_eng_est_yor_tsn_fin_alb_owc_geo_scr_mcd_mol_arw_sod_amh_pan_hun_zul_jav_ben_mao_jpn_tml_kor_urd_svk_dyu_grk_tag_nor_chh_bat_cnt_lit_dgb_cze_wly_glc_dut_swe_guj_qcu_ctl_lat_fre_swt_heb_ukr_gam_afr_sun_ger_cic_bul_igb_mly_tha_hau_knd_fbf_ses_tur_rus_krd_azi_ven_vie_tig_akn_tsw_ewe	-0.603489311589529	-1.43964978753836	0.153324152824464
246	sid_glc_fbf_ctl_aeg_wly_heb_krd_uzb_azi_ewe_tag_ses_slo_fre_bsq_alb_amr_tsn_mnd_lat_bos_xho_arw_ven_grk_fin_bam_swt_est_mol_gam_geo_guj_rom_afr_pol_chh_sod_prs_hun_tsw_sun_dut_bat_jpn_knd_kor_por_eng_dyu_hin_mao_rus_hau_ind_cnt_lit_igb_spa_anl_bul_ger_ita_svk_qcu_pan_nor_mcd_yor_mlt_swe_tig_ben_mly_urd_zul_cze_akn_jav_tha_amh_tml_cic_swa_aze_scr_ukr_tur_moo_vie_owc_dgb_lda_bem	0.446563759871289	1.05361865407097	0.294787273937629
247	amr_rus_tsw_urd_chh_aeg_anl_eng_uzb_aze_igb_tag_bem_pan_por_bsq_swe_hau_tsn_mnd_svk_ita_lda_krd_swt_pol_est_akn_cic_fin_arw_wly_geo_spa_hin_mol_mcd_sod_heb_bul_hun_moo_bat_rom_mao_jpn_tml_kor_ukr_ctl_bam_lat_jav_scr_sid_ind_cnt_cze_yor_dut_amh_guj_prs_bos_glc_qcu_grk_alb_ben_dgb_tig_fre_gam_nor_sun_afr_ses_ger_ven_mly_tha_mlt_knd_dyu_zul_azi_slo_lit_tur_fbf_vie_owc_swa_xho_ewe	-0.835467544341212	-2.01268306306433	0.0470397789759098
248	owc_ukr_xho_arw_chh_heb_sid_prs_tur_aze_fbf_bat_dgb_glc_fre_bsq_urd_hau_igb_mnd_bos_afr_ven_lat_tsw_scr_est_tsn_cic_fin_swe_wly_geo_lit_pan_krd_nor_sod_amr_rus_hun_ses_tag_por_ind_jpn_tml_kor_grk_eng_akn_alb_jav_ben_tig_mao_cnt_ita_yor_slo_amh_pol_ger_mol_hin_qcu_bul_dut_mcd_swt_gam_ctl_aeg_cze_sun_svk_dyu_spa_ewe_mly_tha_mlt_knd_bem_swa_uzb_guj_rom_azi_moo_vie_anl_lda_bam_zul	-0.659086505106421	-1.57481969449559	0.118693950865546
249	anl_mol_akn_glc_sid_amr_hau_swe_tur_aze_dyu_bat_lda_krd_ita_bsq_bul_wly_swa_mnd_prs_ukr_yor_fre_bam_afr_hun_zul_ses_fin_rus_owc_geo_ben_scr_slo_guj_mlt_tig_bos_est_moo_tag_lat_mao_jpn_tml_kor_pan_eng_tsn_por_sun_grk_amh_jav_cnt_pol_ewe_hin_sod_arw_ctl_ger_cze_qcu_nor_mcd_urd_igb_heb_dut_gam_rom_ind_alb_swt_svk_ven_mly_tha_aeg_knd_fbf_dgb_uzb_lit_spa_azi_cic_vie_chh_xho_bem_tsw	-1.14967822215565	-2.82925782337474	0.00571545944177932
250	tig_ben_swt_slo_anl_gam_amr_lat_azi_tur_ewe_mly_xho_hin_bos_bsq_pol_hau_cic_cnt_ctl_ita_ven_fre_dgb_dut_est_bem_moo_fin_rom_heb_geo_guj_spa_alb_bul_wly_mlt_mcd_hun_dyu_tag_urd_bat_jpn_knd_kor_prs_lit_fbf_glc_jav_eng_owc_mao_mnd_scr_tsw_krd_sod_ger_arw_swe_nor_qcu_grk_afr_ukr_akn_sid_por_chh_rus_ind_cze_igb_svk_swa_sun_tha_amh_tml_lda_yor_uzb_mol_pan_aze_bam_vie_aeg_zul_tsn_ses	-0.356660663353249	-0.845096863646353	0.40022569298014
251	heb_prs_tsw_ger_tig_amr_chh_fre_tur_aze_swa_bat_fbf_krd_ben_bsq_swe_gam_bam_mnd_mcd_urd_tsn_nor_lda_ita_fin_yor_ses_est_guj_sid_geo_por_spa_hin_bul_sod_wly_alb_hun_xho_tag_eng_ind_jpn_knd_kor_scr_dut_moo_pol_jav_ctl_owc_mao_cnt_grk_ven_slo_anl_rus_afr_bos_svk_qcu_lat_mol_arw_ewe_hau_cze_amh_glc_mly_lit_akn_pan_dyu_sun_tha_aeg_tml_igb_bem_azi_ukr_rom_uzb_dgb_vie_mlt_zul_cic_swt	-0.536969259536818	-1.27897559745063	0.204087803534996
252	tig_por_dgb_hin_anl_heb_mlt_arw_azi_aze_fbf_mao_lda_ger_alb_bsq_glc_amh_bam_cnt_svk_cze_cic_rus_moo_lit_est_ewe_tsn_fin_mcd_wly_geo_nor_grk_bul_slo_sod_chh_bos_hun_igb_sun_spa_ind_jpn_knd_kor_prs_scr_dyu_ctl_bat_pan_aeg_mly_mnd_ita_bem_dut_sid_ben_afr_mol_urd_qcu_lat_guj_ukr_swa_hau_swe_owc_eng_tag_fre_yor_krd_tsw_jav_tha_gam_tml_swt_ven_tur_pol_rom_uzb_ses_vie_amr_zul_akn_xho	0.421366087792847	0.992665264325544	0.323448869497167
253	hau_bos_xho_rom_gam_amr_chh_krd_tur_azi_yor_ind_ewe_ita_arw_bsq_nor_heb_bam_mnd_lat_ben_cic_slo_ses_svk_fin_moo_igb_est_ukr_owc_geo_fre_alb_hin_mcd_sod_anl_mol_hun_swt_mao_urd_jav_jpn_knd_kor_cze_glc_dgb_bul_bat_swe_aeg_sun_cnt_grk_fbf_guj_tig_pol_rus_ctl_spa_qcu_scr_pan_afr_tsn_mlt_eng_sid_lit_tag_prs_lda_ger_ven_mly_tha_wly_tml_dyu_akn_uzb_por_dut_aze_zul_vie_amh_tsw_bem_swa	-0.783423358058707	-1.88704462928912	0.0622734381135851
254	sid_ctl_bam_ukr_wly_anl_chh_krd_azi_tur_tsw_mly_bem_alb_hin_bsq_pol_amr_xho_cnt_mol_guj_lda_afr_ses_cze_fin_moo_dgb_est_bul_sod_geo_dut_lat_por_svk_mlt_amh_arw_hun_dyu_sun_spa_jav_jpn_knd_kor_ben_glc_akn_bos_mao_fre_heb_ind_mnd_rus_swt_ger_owc_prs_scr_urd_slo_qcu_eng_rom_lit_ewe_hau_nor_tig_ita_bat_grk_tsn_pan_ven_tag_tha_aeg_tml_igb_yor_aze_swe_mcd_uzb_swa_vie_gam_zul_cic_fbf	-0.0928212127907363	-0.218797353218402	0.827287354883029
255	aeg_urd_fbf_svk_mlt_gam_sod_bul_tur_aze_dyu_jav_tsw_glc_lat_bsq_mcd_amr_zul_cnt_eng_ctl_igb_swe_bem_mol_hun_swt_bam_fin_ben_tig_geo_ita_ukr_scr_prs_wly_owc_dut_est_yor_sun_ger_ind_jpn_tml_kor_bos_guj_dgb_fre_mao_nor_hau_tag_mnd_rom_tsn_alb_sid_grk_rus_pol_hin_qcu_cze_spa_krd_ven_amh_pan_anl_lit_bat_arw_cic_por_moo_mly_tha_heb_knd_swa_lda_azi_afr_slo_uzb_ses_vie_chh_xho_ewe_akn	-1.03095592893934	-2.51860676335756	0.0134900419299267
256	hau_ctl_akn_lit_tig_heb_anl_scr_azi_uzb_bem_mly_ewe_afr_hin_bsq_arw_mlt_xho_cnt_nor_eng_swt_urd_cic_guj_est_ses_dgb_fin_ben_sid_geo_ukr_krd_swe_rom_aeg_gam_spa_hun_bam_tag_bos_mao_jpn_tml_kor_bul_por_yor_mol_bat_slo_sod_sun_mnd_pan_lda_lat_amr_ita_cze_svk_alb_qcu_pol_prs_grk_ven_amh_dut_chh_fre_jav_ger_fbf_mcd_moo_ind_tha_wly_knd_swa_dyu_tur_rus_glc_aze_tsn_vie_owc_tsw_igb_zul	-0.0431300158447582	-0.101682801655475	0.919227366251752
257	gam_spa_bam_urd_sid_anl_heb_ita_tur_aze_moo_sun_ven_arw_pan_bsq_cze_mlt_fbf_cnt_bos_rom_dyu_krd_ewe_ukr_fin_xho_ses_hun_lit_aeg_geo_pol_glc_alb_slo_hau_wly_eng_est_igb_mao_fre_tag_jpn_knd_kor_rus_scr_cic_dut_ind_mol_sod_jav_mnd_grk_bem_nor_amr_afr_hin_guj_ben_qcu_por_ctl_mcd_zul_owc_prs_tig_bul_mly_ger_swt_svk_swa_bat_tha_amh_tml_lda_dgb_azi_swe_lat_uzb_akn_vie_chh_tsw_tsn_yor	-0.482475998263719	-1.14723661486757	0.254226680845811
258	mlt_ger_fbf_slo_amr_aeg_wly_mcd_tur_aze_swa_sun_tsw_hin_lit_bsq_rom_sod_lda_cnt_dut_mol_xho_svk_swt_arw_hun_tsn_ses_fin_swe_amh_geo_afr_grk_cze_ctl_chh_owc_alb_est_cic_bat_eng_ind_jpn_tml_kor_bos_pan_dgb_rus_mly_fre_heb_jav_mnd_urd_ven_pol_sid_nor_por_bul_lat_qcu_ita_ben_scr_moo_gam_prs_hau_glc_tag_ukr_zul_krd_igb_mao_tha_tig_knd_bem_dyu_azi_guj_spa_uzb_ewe_vie_anl_yor_akn_bam	-0.0487151021662458	-0.114710524461447	0.908921871210644
259	amr_hin_igb_nor_owc_anl_chh_ben_aze_uzb_tsn_sun_ewe_prs_urd_bsq_grk_gam_swa_cnt_ger_cze_dyu_krd_ses_guj_hun_fbf_xho_est_afr_sid_geo_ita_svk_eng_ukr_wly_aeg_swe_fin_tsw_jav_spa_ind_jpn_tml_kor_bul_rus_ven_alb_tag_por_sod_mao_mnd_fre_akn_pol_tig_bos_arw_scr_mcd_qcu_mol_dut_lat_dgb_mlt_glc_amh_pan_bat_slo_bam_rom_zul_mly_tha_heb_knd_lda_moo_tur_ctl_lit_azi_swt_vie_hau_bem_cic_yor	-0.686535268684353	-1.64527164767052	0.103289710763649
260	tig_pol_dyu_guj_aeg_amr_chh_ger_uzb_aze_dgb_jav_zul_por_alb_bsq_rom_anl_ven_mnd_fre_svk_ewe_nor_fbf_ita_fin_bem_bam_hun_scr_sid_geo_ctl_afr_bos_prs_sod_owc_eng_est_lda_ind_pan_mao_jpn_tml_kor_grk_swe_igb_glc_mly_ben_amh_bat_cnt_dut_tsw_mcd_mlt_mol_krd_ukr_lit_qcu_hin_bul_spa_akn_hau_arw_heb_urd_tag_lat_cic_cze_xho_sun_tha_gam_knd_swt_moo_tur_rus_slo_azi_ses_vie_wly_swa_yor_tsn	0.147698126221338	0.34796283379652	0.728654460088864
261	amh_ita_tsn_spa_tig_wly_aeg_alb_aze_uzb_yor_sun_dyu_mol_grk_bsq_lat_anl_tsw_cnt_prs_rus_lda_ctl_fbf_arw_hun_swt_ses_fin_eng_heb_geo_ben_pol_cze_ger_sid_amr_lit_est_moo_ind_scr_tag_jpn_knd_kor_hin_guj_bem_ukr_jav_swe_sod_bat_mnd_krd_cic_bul_gam_glc_mcd_bos_nor_qcu_rom_afr_pan_akn_chh_por_owc_fre_mly_dut_igb_svk_xho_mao_tha_hau_tml_bam_ewe_azi_urd_slo_tur_dgb_vie_mlt_zul_ven_swa	-0.917873580290273	-2.22909746593088	0.0282156992873197
262	tig_cze_cic_alb_wly_sod_aeg_mol_azi_uzb_swt_ind_tsn_lat_pol_bsq_ben_anl_akn_mnd_slo_urd_igb_pan_lda_fre_hun_xho_ses_est_swe_sid_geo_ukr_spa_bos_svk_owc_amh_guj_fin_moo_mly_grk_mao_jpn_knd_kor_ita_afr_bam_por_sun_dut_mlt_bat_cnt_hin_ven_bul_chh_krd_nor_lit_eng_qcu_rus_rom_ctl_dgb_hau_arw_amr_scr_tag_glc_bem_mcd_swa_jav_tha_gam_tml_tsw_dyu_tur_ger_prs_aze_ewe_vie_heb_zul_fbf_yor	0.00911168461192794	0.0214392652786801	0.982941183518529
263	tig_dut_igb_ita_mlt_hau_amr_ben_uzb_tur_swt_ind_dgb_nor_lit_bsq_hin_aeg_tsw_mnd_cze_alb_akn_pol_xho_ger_est_ewe_swa_hun_lat_sod_geo_mol_arw_mcd_rus_owc_sid_urd_fin_fbf_mao_ukr_bat_jpn_tml_kor_swe_spa_moo_slo_jav_afr_wly_sun_cnt_bul_dyu_prs_anl_krd_guj_svk_glc_qcu_rom_eng_ctl_tsn_amh_por_chh_grk_mly_bos_ven_fre_ses_tag_tha_heb_knd_yor_bam_aze_pan_scr_azi_bem_vie_gam_zul_lda_cic	-0.440511501635309	-1.04617319856812	0.298192574298616
264	gam_arw_dgb_afr_sod_amh_owc_nor_tur_aze_yor_ind_moo_ukr_ita_bsq_mol_hau_ven_mnd_ben_svk_dyu_slo_akn_pan_est_zul_ses_hun_rom_sid_geo_prs_bul_krd_cze_wly_amr_lat_fin_cic_tag_lit_bat_jpn_knd_kor_grk_guj_ewe_bos_mao_fre_anl_mly_cnt_mcd_bam_hin_mlt_por_eng_dut_scr_qcu_glc_alb_urd_swt_heb_ctl_aeg_swe_jav_pol_igb_ger_xho_sun_tha_tig_tml_fbf_lda_uzb_spa_rus_azi_bem_vie_chh_tsn_swa_tsw	0.212692189635206	0.500639022624359	0.617807959156835
265	aeg_ben_cic_spa_amh_sod_anl_dut_azi_tur_ses_ind_moo_urd_pol_bsq_arw_hau_igb_mnd_cze_mol_ven_mcd_tsw_afr_fin_xho_swa_est_scr_amr_geo_swe_guj_eng_svk_gam_heb_hin_hun_yor_mao_pan_tag_jpn_tml_kor_glc_ita_zul_lat_sun_rus_tig_bat_cnt_por_dgb_ger_mlt_nor_bos_fre_rom_qcu_krd_grk_ukr_akn_owc_prs_chh_bul_mly_slo_lda_alb_swt_jav_tha_sid_knd_fbf_tsn_uzb_ctl_lit_aze_ewe_vie_wly_bem_dyu_bam	-0.868044829349471	-2.10060276887723	0.0383817419905182
266	tig_eng_swt_arw_heb_sid_anl_fre_aze_azi_bem_mly_xho_scr_swe_bsq_svk_hau_dgb_mnd_urd_ita_fbf_slo_lda_spa_est_yor_igb_fin_rus_mlt_geo_bul_ctl_dut_lat_chh_sod_mol_hun_ewe_ind_grk_mao_jpn_knd_kor_por_nor_tsw_ben_jav_krd_aeg_sun_cnt_glc_zul_prs_gam_cze_mcd_rom_pol_qcu_ger_alb_pan_dyu_amr_afr_owc_lit_tag_guj_bam_bos_moo_bat_tha_wly_tml_ven_akn_uzb_hin_ukr_tur_cic_vie_amh_tsn_ses_swa	0.0279702459975925	0.0658150958979251	0.94766631258084
267	tig_ctl_yor_rus_chh_amh_sid_ita_aze_azi_ven_jav_xho_pan_krd_bsq_bos_sod_moo_cnt_spa_lit_akn_prs_ewe_ger_est_tsw_bam_fin_alb_gam_geo_swe_cze_lat_guj_owc_hau_grk_hun_lda_mao_glc_mly_jpn_tml_kor_urd_ben_cic_mcd_bat_dut_aeg_sun_mnd_ukr_zul_scr_mlt_pol_svk_arw_afr_qcu_nor_mol_slo_bem_heb_eng_anl_rom_tag_por_igb_fre_tsn_ind_tha_wly_knd_fbf_dyu_uzb_hin_bul_tur_dgb_vie_amr_swt_ses_swa	0.80231147452145	1.90169069607052	0.0603070018696347
268	amr_svk_yor_spa_amh_chh_heb_afr_azi_uzb_zul_ind_swt_prs_rom_bsq_ctl_aeg_bam_mnd_ben_pol_cic_pan_fbf_arw_fin_tsw_moo_hun_mcd_wly_geo_alb_eng_ita_cze_mlt_gam_hin_est_bem_sun_rus_bat_jpn_tml_kor_bul_krd_ses_ger_mao_bos_hau_jav_cnt_ukr_dyu_slo_tig_guj_glc_lit_por_qcu_grk_dut_swe_ewe_sid_mol_sod_lat_tag_urd_ven_scr_akn_mly_tha_anl_knd_igb_swa_tur_fre_nor_aze_dgb_vie_owc_tsn_lda_xho	-0.986223319052974	-2.39836729325761	0.0184647355174701
269	anl_spa_lda_ben_owc_mlt_heb_ctl_tur_aze_zul_jav_swa_rom_por_bsq_bul_aeg_igb_mnd_slo_urd_moo_glc_yor_ukr_fin_cic_tsw_hun_pol_gam_geo_pan_cze_guj_rus_sod_wly_grk_est_dgb_mly_ita_ind_jpn_tml_kor_mol_arw_tsn_swe_bat_alb_chh_mao_cnt_krd_bam_eng_sid_hin_svk_ger_fre_qcu_lat_prs_mcd_fbf_hau_afr_amr_scr_tag_bos_dyu_lit_ses_sun_tha_amh_knd_xho_akn_azi_dut_nor_uzb_bem_vie_tig_ven_ewe_swt	-0.372148892860015	-0.881084095841476	0.380543701380635
270	anl_ctl_ven_guj_sod_chh_gam_dut_uzb_azi_lda_sun_dyu_alb_por_bsq_ita_wly_bam_cnt_urd_arw_moo_lat_dgb_nor_hun_akn_yor_fin_spa_mlt_geo_afr_rom_slo_ger_heb_amr_lit_est_swt_mly_krd_mao_jpn_tml_kor_svk_pan_swa_mcd_ind_scr_amh_bat_mnd_ukr_bem_pol_sid_cze_hin_swe_prs_qcu_fre_mol_bos_igb_tig_eng_owc_glc_jav_rus_zul_bul_fbf_tag_tha_aeg_knd_ses_tsw_aze_ben_grk_tur_xho_vie_hau_cic_tsn_ewe	-0.871616088185575	-2.1076969943927	0.0377473509257688
271	sid_prs_ewe_slo_tig_wly_anl_nor_aze_uzb_swa_ind_swt_afr_pan_bsq_grk_owc_xho_cnt_cze_ita_ven_svk_lda_krd_fin_tsn_dyu_est_dut_gam_geo_bul_rom_spa_eng_chh_aeg_ctl_hun_bam_mly_mol_tag_jpn_knd_kor_por_swe_ses_ger_bat_rus_heb_sun_mnd_hin_yor_lat_hau_fre_ben_urd_glc_qcu_lit_alb_mcd_moo_amh_arw_mlt_bos_mao_scr_zul_pol_akn_jav_tha_amr_tml_dgb_bem_azi_ukr_guj_tur_tsw_vie_sod_cic_fbf_igb	0.0771940772907961	0.181958160058482	0.856011583354817
272	owc_eng_bem_ben_sod_aeg_heb_por_aze_uzb_zul_bat_lda_svk_ita_bsq_bul_sid_igb_cnt_nor_guj_tsw_grk_moo_alb_fin_cic_dyu_est_ukr_amr_geo_prs_arw_hin_scr_chh_gam_fre_hun_yor_mao_ger_mly_jpn_knd_kor_slo_rom_ewe_rus_jav_dut_amh_sun_mnd_afr_swt_swe_tig_cze_bos_lat_mol_qcu_spa_mcd_lit_swa_anl_pol_hau_glc_ind_krd_bam_pan_fbf_tag_tha_wly_tml_ven_dgb_azi_ctl_urd_tur_ses_vie_mlt_xho_akn_tsn	-0.121273431844248	-0.285963398483124	0.77554215687476
273	owc_pol_tsn_nor_aeg_chh_sod_eng_aze_tur_akn_jav_ses_arw_ben_bsq_svk_gam_moo_mnd_fre_mcd_dyu_ger_cic_spa_est_tsw_swt_hun_mol_anl_geo_bul_krd_bos_prs_tig_sid_hin_fin_yor_bat_guj_mly_jpn_tml_kor_afr_pan_bem_lat_ind_scr_heb_tag_cnt_urd_dgb_glc_hau_alb_cze_ukr_lit_qcu_swe_por_rus_lda_mlt_slo_amr_ita_sun_dut_ewe_grk_xho_mao_tha_amh_knd_swa_igb_uzb_ctl_rom_azi_zul_vie_wly_fbf_bam_ven	0.0129903774024168	0.0305862803248453	0.975665027970639
274	chh_ita_ewe_spa_heb_tig_mlt_nor_aze_tur_dyu_jav_dgb_bos_prs_bsq_krd_hau_igb_mnd_guj_swe_tsw_bul_tsn_pol_hun_bam_ven_fin_rom_sid_geo_glc_pan_arw_ukr_wly_amr_mol_est_swt_mao_por_mly_jpn_knd_kor_svk_lat_cic_ger_tag_ben_gam_bat_cnt_cze_moo_mcd_aeg_afr_slo_eng_urd_qcu_dut_ctl_fre_zul_owc_hin_amh_grk_sun_scr_fbf_rus_yor_ind_tha_sod_tml_ses_swa_uzb_alb_lit_azi_lda_vie_anl_xho_akn_bem	-0.272733109437262	-0.645671535766928	0.520082024468654
275	chh_spa_tsn_rom_sid_tig_heb_lat_uzb_azi_yor_jav_swt_nor_guj_bsq_fre_hau_fbf_mnd_krd_prs_cic_pan_xho_por_fin_moo_ewe_hun_ukr_sod_geo_ger_pol_urd_eng_aeg_amh_alb_est_lda_tag_arw_mao_jpn_tml_kor_ctl_dut_akn_mol_bat_ita_amr_ind_cnt_afr_zul_ben_wly_mcd_scr_bos_bul_qcu_lit_grk_hin_bam_anl_cze_gam_swe_sun_svk_dgb_slo_dyu_mly_tha_owc_knd_ses_bem_tur_rus_glc_aze_tsw_vie_mlt_igb_ven_swa	-0.381308828357728	-0.905293012113892	0.367649541767011
276	gam_urd_igb_mcd_hau_heb_anl_spa_azi_tur_yor_bat_xho_guj_ben_bsq_ger_wly_akn_cnt_bos_svk_ven_eng_bam_ita_fin_tsn_dgb_est_krd_owc_geo_mol_pol_cze_afr_sid_sod_bul_hun_fbf_tag_ctl_sun_jpn_tml_kor_scr_dut_bem_ukr_mao_fre_aeg_ind_mnd_lit_zul_grk_tig_pan_por_hin_swe_qcu_rus_rom_nor_lda_amh_glc_chh_slo_jav_arw_swt_prs_ses_mly_tha_amr_knd_swa_tsw_aze_alb_lat_uzb_cic_vie_mlt_moo_ewe_dyu	-0.518038885595716	-1.23236315033252	0.220919969899466
277	tig_guj_bem_ger_owc_amr_sid_grk_azi_tur_bam_mao_dyu_fre_pan_bsq_hin_anl_ses_cnt_bul_rus_xho_arw_ven_afr_fin_fbf_zul_hun_scr_wly_geo_dut_lat_prs_por_aeg_hau_rom_est_tsn_tag_alb_bat_jpn_knd_kor_urd_mol_yor_bos_sun_pol_heb_ind_mnd_svk_cic_eng_gam_swe_krd_ukr_glc_qcu_ita_slo_cze_swt_sod_ctl_amh_spa_mly_ben_akn_lit_dgb_jav_tha_chh_tml_igb_moo_aze_nor_mcd_uzb_tsw_vie_mlt_swa_lda_ewe	-0.35931960709831	-0.850899427344655	0.397010776920435
278	anl_lat_tsw_pan_heb_chh_hau_slo_aze_uzb_lda_mao_xho_pol_cze_bsq_ctl_sid_swa_cnt_mol_glc_swt_prs_yor_ita_fin_ewe_igb_hun_nor_amr_geo_alb_afr_spa_ukr_amh_mlt_bos_est_akn_ind_ben_jav_jpn_tml_kor_krd_eng_bem_bul_mly_swe_owc_tag_mnd_guj_zul_hin_gam_mcd_arw_grk_rus_qcu_por_dut_ger_bam_tig_svk_aeg_rom_bat_lit_dgb_fre_ven_sun_tha_wly_knd_moo_cic_azi_urd_scr_tur_ses_vie_sod_dyu_fbf_tsn	-0.622393180707402	-1.48876766259015	0.13993186502342
279	amh_bul_xho_grk_aeg_mlt_sod_por_azi_tur_lda_tag_bam_dut_ita_bsq_spa_heb_ewe_cnt_glc_scr_igb_lat_bem_fre_fin_yor_swa_est_rus_wly_geo_alb_mcd_nor_afr_gam_owc_ukr_hun_ses_bat_eng_sun_jpn_knd_kor_slo_pol_dgb_cze_mao_svk_anl_ind_mnd_guj_zul_arw_chh_ger_urd_prs_ben_qcu_hin_ctl_pan_akn_amr_mol_hau_lit_mly_krd_tsn_bos_cic_jav_tha_sid_tml_tsw_dyu_aze_rom_swe_uzb_fbf_vie_tig_ven_moo_swt	0.214022918667399	0.50327689967055	0.615959538812358
280	gam_fre_tsn_svk_wly_sid_amh_ben_tur_azi_akn_ind_ven_guj_ger_bsq_pol_heb_bem_mnd_spa_lat_yor_glc_fbf_lit_fin_moo_ses_hun_slo_owc_geo_nor_grk_arw_cze_mlt_tig_ita_est_ewe_jav_afr_sun_jpn_tml_kor_rom_prs_swt_mcd_mao_dut_sod_tag_cnt_ctl_bam_scr_anl_mol_bul_ukr_rus_qcu_pan_por_krd_dgb_chh_swe_amr_urd_mly_alb_xho_eng_dyu_bat_tha_aeg_knd_swa_igb_aze_bos_hin_uzb_zul_vie_hau_cic_tsw_lda	-0.321083182817416	-0.760199481277654	0.449058298129818
281	sod_eng_tsw_svk_amh_owc_aeg_ita_tur_aze_dyu_sun_moo_grk_slo_bsq_glc_wly_yor_mnd_pol_por_ewe_ben_akn_lit_hun_fbf_igb_est_fre_anl_geo_pan_krd_spa_ukr_tig_heb_prs_fin_lda_jav_dut_mao_jpn_knd_kor_guj_lat_swt_ger_tag_alb_gam_mly_cnt_scr_dgb_rus_mlt_bos_swe_nor_ctl_qcu_mcd_afr_urd_ses_chh_cze_sid_arw_bat_mol_bem_bul_cic_ind_tha_amr_tml_ven_bam_uzb_hin_rom_azi_swa_vie_hau_xho_zul_tsn	-0.610760386136957	-1.4588057951978	0.147987816362855
282	gam_swe_tsn_lit_sid_mlt_chh_ukr_uzb_azi_ewe_mao_xho_arw_krd_bsq_alb_amh_dyu_mnd_guj_ben_zul_bos_akn_scr_est_dgb_fbf_hun_pol_amr_geo_spa_hin_mol_afr_tig_hau_urd_fin_cic_mly_mcd_tag_jpn_knd_kor_pan_ger_ses_glc_ind_cze_anl_bat_cnt_rus_ven_dut_wly_slo_svk_lat_nor_qcu_rom_eng_prs_bem_aeg_ctl_sod_por_sun_ita_lda_fre_igb_jav_tha_heb_tml_tsw_yor_tur_bul_grk_aze_moo_vie_owc_swa_bam_swt	-0.125317540967412	-0.295470588727667	0.768293093594958
283	anl_hin_xho_fre_heb_amh_aeg_pol_uzb_tur_cic_ind_fbf_prs_spa_bsq_grk_chh_moo_mnd_urd_ger_swa_afr_zul_slo_est_swt_bem_hun_rus_gam_geo_pan_lit_dut_cze_amr_mlt_guj_fin_akn_jav_svk_mly_jpn_tml_kor_arw_swe_tsw_por_sun_ita_tig_bat_cnt_ukr_ven_scr_sid_alb_mcd_bos_bul_qcu_glc_ben_rom_dgb_hau_eng_wly_nor_mao_ctl_ewe_lat_bam_tag_tha_owc_knd_dyu_yor_aze_krd_mol_azi_lda_vie_sod_tsn_igb_ses	-0.179188158963421	-0.422726335657952	0.673470761674904
284	aeg_slo_tsw_lit_tig_sod_owc_eng_aze_tur_swa_ind_moo_svk_lat_bsq_afr_wly_tsn_mnd_rus_arw_fbf_por_bam_ukr_fin_dgb_xho_est_fre_heb_geo_guj_glc_alb_spa_sid_gam_pan_hun_ses_tag_grk_jav_jpn_tml_kor_mcd_scr_akn_ger_mly_bul_chh_bat_cnt_prs_yor_krd_amr_urd_bos_dut_hin_qcu_ben_ita_mol_igb_anl_pol_amh_ctl_mao_rom_swt_swe_zul_sun_tha_hau_knd_ewe_bem_azi_nor_cze_uzb_cic_vie_mlt_dyu_ven_lda	-0.168984115545673	-0.399162303332496	0.690688748586535
285	aeg_afr_fbf_rus_mlt_hau_owc_pol_uzb_aze_swa_jav_tsw_urd_ita_bsq_lat_heb_bem_mnd_ukr_ger_yor_por_dyu_prs_fin_zul_ewe_est_svk_sod_geo_arw_hin_rom_scr_amr_anl_cze_hun_swt_mao_nor_sun_jpn_knd_kor_spa_bul_ses_dut_tag_guj_tig_mly_cnt_mcd_xho_krd_wly_glc_pan_ben_slo_qcu_eng_grk_alb_igb_amh_lit_sid_swe_bat_bos_cic_fre_tsn_ind_tha_gam_tml_akn_ven_tur_mol_ctl_azi_lda_vie_chh_dgb_bam_moo	-0.707013906869029	-1.69330749001032	0.0937441410759672
286	mlt_lit_igb_eng_sid_aeg_gam_spa_uzb_aze_fbf_bat_akn_urd_mol_bsq_ben_sod_xho_mnd_ukr_mcd_bem_rom_yor_slo_hun_ses_dyu_est_dut_chh_geo_ctl_ita_guj_rus_wly_anl_pol_fin_tsw_mly_nor_sun_jpn_tml_kor_glc_ger_tsn_grk_mao_lat_amr_ind_cnt_afr_swa_hin_tig_cze_fre_arw_prs_qcu_bul_bos_krd_swt_heb_alb_owc_por_tag_pan_zul_swe_ven_jav_tha_hau_knd_cic_moo_azi_svk_scr_tur_dgb_vie_amh_bam_ewe_lda	-0.633914085247648	-1.51660426323796	0.132758506564386
287	amh_pol_moo_glc_heb_mlt_owc_lat_tur_aze_ewe_mao_ses_ukr_dut_bsq_slo_anl_zul_cnt_afr_ita_fbf_rus_akn_eng_hun_tsn_xho_est_ctl_wly_geo_arw_fre_svk_nor_hau_gam_por_fin_tsw_sun_pan_jav_jpn_knd_kor_ben_spa_yor_mcd_bat_krd_amr_tag_mnd_scr_bam_bos_chh_urd_bul_prs_guj_qcu_ger_hin_rom_ven_sid_mol_sod_lit_ind_swe_lda_cze_swt_mly_tha_tig_tml_dgb_swa_uzb_alb_grk_azi_dyu_vie_aeg_cic_igb_bem	-0.405562370069854	-0.961561042472432	0.338763596304103
288	owc_ukr_ewe_cze_tig_sod_chh_ctl_azi_uzb_ven_mly_swt_ita_por_bsq_nor_heb_zul_cnt_pol_swe_xho_slo_fbf_guj_est_tsn_bam_fin_lat_wly_geo_scr_afr_hin_spa_hau_anl_rus_hun_moo_mao_ben_tag_jpn_knd_kor_mcd_arw_tsw_prs_jav_bos_amh_ind_mnd_ger_swa_svk_amr_glc_lit_mol_alb_qcu_grk_rom_urd_dyu_sid_pan_aeg_bul_bat_fre_lda_krd_dgb_sun_tha_mlt_tml_yor_ses_aze_eng_dut_tur_akn_vie_gam_igb_cic_bem	0.0726213871770813	0.170902028637047	0.864672081040148
289	amr_hin_bam_arw_tig_amh_heb_swe_uzb_azi_xho_bat_ewe_svk_ita_bsq_krd_owc_cic_cnt_scr_slo_dyu_glc_tsw_lit_est_yor_bem_hun_pol_mlt_geo_ukr_mcd_urd_rus_sid_wly_guj_fin_akn_sun_alb_tag_jpn_tml_kor_nor_eng_swa_ger_mly_por_gam_mao_mnd_fre_ven_pan_hau_bul_cze_spa_lat_qcu_ben_bos_afr_moo_aeg_mol_sod_grk_jav_dut_igb_ctl_fbf_ind_tha_anl_knd_zul_dgb_aze_prs_rom_tur_swt_vie_chh_tsn_lda_ses	-0.148800268427459	-0.350941062552837	0.726426303599004
290	owc_mol_swt_svk_tig_mlt_chh_dut_uzb_tur_bam_mao_lda_alb_nor_bsq_bul_amh_yor_mnd_urd_eng_swa_ger_ven_hin_fin_tsw_zul_est_lat_heb_geo_glc_ukr_mcd_bos_amr_anl_swe_hun_ewe_tag_arw_ind_jpn_tml_kor_scr_ita_dgb_rom_jav_por_sid_bat_cnt_pan_ses_ctl_aeg_prs_slo_afr_grk_qcu_spa_guj_krd_fbf_hau_rus_sod_cze_sun_pol_akn_ben_moo_mly_tha_gam_knd_cic_xho_azi_lit_fre_aze_igb_vie_wly_bem_tsn_dyu	-0.708128146338831	-1.70429233170251	0.0916654432885297
291	sid_krd_swt_cze_amr_wly_aeg_ben_tur_azi_moo_jav_cic_mcd_pol_bsq_lat_amh_lda_mnd_scr_por_ven_afr_zul_grk_hun_dgb_tsw_fin_fre_owc_geo_ita_swe_ger_prs_mlt_chh_slo_est_igb_mao_bul_bat_jpn_knd_kor_spa_lit_akn_nor_sun_hin_sod_tag_cnt_glc_dyu_mol_anl_eng_dut_bos_ukr_qcu_alb_rom_pan_tsn_hau_urd_tig_svk_mly_arw_ses_rus_swa_ind_tha_heb_tml_fbf_bam_aze_ctl_guj_uzb_bem_vie_gam_ewe_yor_xho	0.223969852810555	0.527753265295027	0.598927519332787
292	heb_ger_zul_spa_hau_wly_owc_ukr_aze_tur_tsw_mao_igb_prs_por_bsq_guj_chh_lda_cnt_glc_svk_ses_pol_moo_eng_est_bam_swt_fin_swe_amh_geo_ita_lit_alb_rus_aeg_tig_hin_hun_xho_bat_urd_jav_jpn_tml_kor_afr_dut_bem_ben_tag_bul_sod_sun_mnd_slo_yor_fre_amr_mcd_arw_ctl_lat_qcu_pan_cze_mol_swa_mlt_scr_anl_rom_ind_krd_akn_grk_tsn_mly_tha_sid_knd_dyu_fbf_uzb_bos_nor_azi_dgb_vie_gam_ven_cic_ewe	0.113783043179444	0.267836492537495	0.789418314597574
293	owc_prs_bam_lat_sid_hau_gam_grk_tur_azi_dyu_bat_fbf_svk_guj_bsq_rom_amh_tsn_cnt_cze_scr_akn_ben_tsw_dut_est_xho_ewe_hun_eng_heb_geo_spa_nor_glc_mol_tig_chh_hin_fin_moo_jav_arw_mly_jpn_knd_kor_swe_bul_bem_por_ind_ger_aeg_mao_mnd_alb_ses_slo_mlt_fre_ukr_lit_pan_qcu_ita_rus_bos_swa_sod_pol_wly_mcd_tag_afr_zul_urd_igb_sun_tha_anl_tml_cic_swt_aze_ctl_krd_uzb_ven_vie_amr_dgb_yor_lda	-0.194124063863604	-0.458329617974908	0.647784863934697
294	anl_mcd_igb_nor_tig_sid_chh_rom_tur_uzb_swt_sun_bam_pol_scr_bsq_ger_hau_ses_mnd_por_dut_xho_rus_fbf_guj_fin_tsn_akn_est_mol_aeg_geo_eng_spa_swe_hin_owc_heb_prs_hun_moo_ind_arw_mly_jpn_tml_kor_fre_alb_dyu_ctl_mao_svk_amr_tag_cnt_lat_ewe_ukr_gam_cze_bul_afr_slo_qcu_bos_pan_grk_ven_amh_ita_wly_urd_jav_glc_dgb_lit_tsw_bat_tha_mlt_knd_zul_swa_aze_ben_krd_azi_cic_vie_sod_lda_bem_yor	-0.231702673879675	-0.547354722864905	0.585446215687187
295	tig_alb_fbf_ukr_chh_amr_hau_lat_uzb_aze_lda_tag_cic_scr_cze_bsq_bul_mlt_yor_cnt_afr_mol_tsn_eng_zul_nor_est_dyu_bem_fin_dut_gam_geo_pol_swe_urd_grk_wly_aeg_pan_hun_ses_mly_spa_jav_jpn_knd_kor_slo_fre_akn_arw_ind_ben_anl_bat_mnd_krd_moo_glc_amh_por_hin_bos_prs_qcu_lit_guj_svk_ewe_sid_mcd_sod_ita_mao_ger_swt_ctl_bam_sun_tha_owc_tml_igb_ven_azi_rom_rus_tur_swa_vie_heb_xho_dgb_tsw	-0.654571657094005	-1.56951382183917	0.119924554444403
296	anl_alb_zul_pol_gam_owc_sod_dut_uzb_aze_swt_mao_igb_ita_spa_bsq_afr_amr_ven_cnt_rom_glc_bem_prs_akn_lat_est_swa_tsn_fin_nor_aeg_geo_bul_ben_eng_lit_wly_sid_slo_hun_fbf_sun_ukr_tag_jpn_knd_kor_grk_ctl_moo_hin_jav_mol_hau_mly_mnd_por_dyu_svk_mlt_ger_pan_bos_rus_qcu_guj_urd_scr_dgb_tig_arw_amh_cze_bat_swe_xho_fre_lda_ind_tha_chh_tml_ses_tsw_tur_mcd_krd_azi_bam_vie_heb_cic_yor_ewe	-0.407091531798498	-0.966344867754238	0.336377895136877
297	anl_urd_ses_svk_owc_amr_sod_cze_aze_uzb_bam_mao_ewe_dut_hin_bsq_prs_amh_ven_cnt_mcd_swe_swt_ger_moo_lit_hun_tsw_dgb_fin_ukr_tig_geo_ita_eng_krd_lat_aeg_gam_nor_est_lda_mly_afr_ind_jpn_tml_kor_pol_spa_cic_grk_tag_glc_hau_jav_mnd_rus_igb_bos_heb_arw_guj_por_bul_qcu_pan_alb_slo_yor_chh_ctl_wly_mol_sun_rom_akn_scr_dyu_bat_tha_mlt_knd_swa_fbf_tur_ben_fre_azi_zul_vie_sid_bem_tsn_xho	-0.792828940607651	-1.91114699765866	0.059065357456863
298	chh_prs_moo_afr_amr_tig_anl_grk_tur_azi_zul_mao_dyu_svk_ukr_bsq_ger_heb_ses_cnt_spa_rus_dgb_mol_swt_ita_est_yor_lda_fin_ben_hau_geo_arw_glc_slo_bul_wly_owc_cze_hun_bam_mly_krd_sun_jpn_knd_kor_por_lit_xho_guj_bat_lat_amh_tag_mnd_eng_fbf_swe_aeg_nor_ctl_hin_fre_qcu_rom_mcd_bos_igb_sid_urd_mlt_pol_jav_alb_swa_scr_cic_ind_tha_sod_tml_ewe_bem_uzb_pan_dut_aze_ven_vie_gam_tsn_akn_tsw	0.455661457001939	1.07414288783317	0.285537713734335
299	anl_bul_lda_grk_owc_heb_gam_cze_azi_aze_moo_mao_akn_mol_glc_bsq_ben_aeg_swa_mnd_arw_guj_ven_prs_cic_urd_est_ewe_yor_hun_mcd_hau_geo_spa_dut_krd_lit_amr_chh_scr_fin_tsn_tag_rom_ind_jpn_tml_kor_pol_pan_tsw_svk_sun_ger_sid_mly_cnt_eng_xho_ita_mlt_hin_ukr_slo_alb_qcu_lat_rus_ctl_dgb_amh_afr_wly_swe_jav_bos_bem_fre_zul_bat_tha_sod_knd_igb_ses_uzb_nor_por_tur_swt_vie_tig_bam_fbf_dyu	-1.07340591424151	-2.62150310921766	0.0102272488355669
300	anl_fre_ses_lit_owc_heb_hau_rom_uzb_azi_tsn_ind_igb_por_nor_bsq_glc_sid_cic_cnt_dut_prs_tsw_krd_bam_scr_fin_zul_fbf_est_urd_tig_geo_hin_cze_pol_ben_chh_gam_mol_hun_moo_jav_ukr_mao_jpn_knd_kor_grk_arw_swt_mcd_bat_svk_mlt_mly_mnd_pan_xho_alb_wly_eng_spa_ctl_lat_qcu_ger_afr_swe_yor_sod_bos_aeg_rus_sun_ita_swa_bul_ewe_tag_tha_amh_tml_dgb_ven_aze_slo_guj_tur_dyu_vie_amr_lda_akn_bem	-0.406615051438439	-0.965068875706123	0.337013157686646
301	mlt_swe_ses_svk_hau_sid_heb_arw_uzb_azi_lda_mao_yor_fre_ctl_bsq_bos_anl_ven_cnt_pan_hin_bem_pol_tsn_alb_fin_swt_bam_hun_lit_amh_geo_spa_mol_rom_por_aeg_chh_krd_est_dgb_bat_urd_sun_jpn_knd_kor_dut_scr_akn_glc_tag_rus_tig_jav_mnd_nor_swa_slo_gam_guj_bul_cze_afr_qcu_ukr_ben_lat_xho_wly_ita_owc_grk_ind_prs_moo_mcd_zul_mly_tha_sod_tml_fbf_tsw_tur_ger_eng_aze_ewe_vie_amr_dyu_cic_igb	-1.23126455493767	-3.05970930580426	0.00289484717501182
302	amr_ben_zul_hin_gam_aeg_hau_ctl_azi_uzb_bam_ind_swa_lat_nor_bsq_bul_tig_dyu_mnd_dut_mol_ses_alb_xho_svk_est_bem_ewe_hun_slo_owc_geo_bos_mcd_ger_swe_amh_chh_guj_fin_akn_mly_lit_mao_jpn_knd_kor_afr_grk_cic_rus_tag_por_sod_sun_cnt_spa_yor_fre_anl_rom_cze_glc_prs_qcu_ukr_ita_urd_ven_mlt_arw_heb_pan_bat_eng_swt_scr_lda_jav_tha_sid_tml_moo_fbf_tur_krd_pol_aze_igb_vie_wly_dgb_tsn_tsw	-0.128705388901677	-0.303545152127675	0.762152484609864
303	mlt_slo_moo_alb_owc_chh_sid_mol_azi_uzb_igb_mly_tsn_glc_ctl_bsq_rom_sod_zul_cnt_dut_afr_bem_scr_cic_ger_hun_swa_akn_fin_lat_wly_geo_guj_urd_rus_ita_tig_amh_por_est_ewe_bat_fre_jav_jpn_tml_kor_swe_mcd_tsw_svk_mao_nor_heb_ind_mnd_krd_xho_arw_anl_prs_spa_bul_ben_qcu_grk_hin_ukr_yor_gam_pan_aeg_lit_sun_pol_ses_bos_bam_tag_tha_amr_knd_dgb_dyu_aze_cze_eng_tur_fbf_vie_hau_swt_ven_lda	0.366266164587917	0.863617101740149	0.390020121026591
304	anl_ger_dyu_dut_owc_sid_amh_spa_aze_uzb_fbf_mly_zul_rom_ukr_bsq_mol_amr_ses_mnd_pol_arw_yor_bul_ven_krd_fin_lda_tsn_est_por_mlt_geo_alb_glc_slo_fre_hau_gam_ctl_hun_igb_bat_swe_sun_jpn_tml_kor_svk_afr_tsw_urd_tag_ben_wly_ind_cnt_grk_swt_scr_chh_nor_guj_ita_hin_qcu_pan_prs_rus_akn_heb_cze_sod_lat_mao_bos_swa_eng_bem_jav_tha_tig_knd_moo_xho_azi_lit_mcd_tur_ewe_vie_aeg_bam_dgb_cic	-0.423704744621084	-1.00730707131621	0.316400918825492
305	amh_cze_bam_fre_mlt_hau_gam_glc_tur_azi_cic_bat_tsw_grk_hin_bsq_nor_tig_yor_mnd_pol_arw_swt_ctl_xho_por_hun_lda_igb_fin_eng_amr_geo_lat_spa_swe_ukr_chh_owc_rom_est_dyu_jav_bul_ind_jpn_tml_kor_alb_scr_tsn_urd_tag_guj_wly_mly_cnt_lit_ses_slo_heb_mcd_ben_svk_ger_qcu_dut_prs_pan_zul_sid_afr_aeg_ita_sun_bos_bem_rus_akn_mao_tha_anl_knd_ewe_swa_uzb_mol_krd_aze_dgb_vie_sod_ven_moo_fbf	-0.0299967201630955	-0.0706499369281301	0.943828068516707
306	sid_alb_igb_scr_aeg_wly_heb_prs_tur_aze_cic_bat_ses_por_ukr_bsq_ctl_gam_moo_cnt_nor_hin_akn_spa_yor_slo_hun_zul_tsn_fin_grk_chh_geo_lit_bul_urd_glc_mlt_sod_svk_est_lda_ind_cze_mly_jpn_tml_kor_lat_mol_swa_arw_sun_eng_owc_jav_mnd_pol_xho_ita_amh_rus_rom_dut_mcd_qcu_swe_fre_bos_ewe_amr_ger_tig_ben_mao_krd_swt_afr_bem_tag_tha_hau_knd_dgb_fbf_uzb_guj_pan_azi_tsw_vie_anl_bam_ven_dyu	-0.297607370495321	-0.704713066375794	0.482749926460067
307	amh_svk_dyu_cze_hau_anl_sid_urd_uzb_aze_cic_bat_bem_afr_bos_bsq_lat_mlt_fbf_cnt_dut_bul_moo_grk_ewe_arw_fin_dgb_yor_est_ger_owc_geo_krd_hin_spa_ben_tig_aeg_swe_hun_ses_jav_rom_mly_jpn_tml_kor_lit_slo_tsn_ita_mao_fre_chh_sun_mnd_nor_swt_prs_heb_scr_ukr_alb_pan_qcu_por_mol_mcd_swa_wly_pol_sod_guj_tag_rus_zul_eng_igb_ind_tha_amr_knd_xho_lda_azi_glc_ctl_tur_bam_vie_gam_akn_tsw_ven	-0.158493488777767	-0.373849159463713	0.709367481339412
308	amh_bul_moo_lat_anl_heb_wly_ukr_aze_uzb_fbf_bat_tsw_eng_mcd_bsq_ger_owc_ewe_mnd_por_guj_swa_mol_bam_svk_hun_yor_lda_est_ben_tig_geo_nor_rus_pol_ita_amr_chh_rom_fin_bem_sun_bos_jav_jpn_knd_kor_scr_spa_tsn_krd_tag_lit_mlt_ind_cnt_glc_zul_grk_sid_swe_prs_cze_hin_qcu_urd_ctl_pan_ven_aeg_dut_hau_afr_mao_slo_akn_arw_ses_mly_tha_gam_tml_igb_dyu_azi_alb_fre_tur_swt_vie_sod_xho_cic_dgb	0.0272482341368719	0.0641916546451292	0.948955398212883
309	hau_eng_ses_arw_sod_amr_amh_prs_uzb_azi_igb_bat_fbf_afr_ben_bsq_svk_anl_ven_mnd_alb_mol_ewe_pol_dgb_rom_hun_bem_akn_fin_fre_heb_geo_cze_ukr_ita_mcd_mlt_sid_guj_est_xho_jav_lit_sun_jpn_tml_kor_glc_ctl_swt_scr_mly_rus_aeg_ind_cnt_urd_swa_dut_wly_spa_por_swe_krd_qcu_bos_grk_pan_tsw_owc_ger_tig_lat_tag_slo_lda_hin_moo_mao_tha_chh_knd_dyu_bam_aze_nor_bul_tur_yor_vie_gam_zul_cic_tsn	-0.232668820186028	-0.549475259488066	0.583996397240162
310	owc_arw_bem_hin_hau_sod_sid_por_uzb_tur_ses_jav_cic_ctl_cze_bsq_guj_heb_swa_cnt_prs_rom_lda_spa_xho_eng_fin_tsw_zul_hun_svk_wly_geo_nor_bul_ben_dut_amr_chh_lit_est_dyu_bat_lat_mao_jpn_tml_kor_pan_ita_akn_mcd_ind_alb_amh_mly_mnd_ger_moo_mol_tig_rus_pol_bos_fre_qcu_scr_afr_slo_tsn_mlt_krd_aeg_urd_tag_grk_dgb_glc_fbf_sun_tha_gam_knd_ewe_bam_azi_swe_ukr_aze_ven_vie_anl_swt_yor_igb	0.00678069621150437	0.0159786843963934	0.987285626488192
311	sid_por_swa_pol_amh_heb_chh_ben_aze_azi_ven_mly_ses_bos_nor_bsq_urd_tig_moo_mnd_ukr_guj_swt_slo_zul_lit_fin_dyu_igb_est_mcd_amr_geo_prs_bul_arw_rus_hau_wly_grk_hun_fbf_mao_ita_jav_jpn_knd_kor_ger_afr_dgb_swe_sun_hin_gam_ind_cnt_pan_tsw_glc_aeg_ctl_cze_rom_eng_qcu_spa_fre_alb_bem_sod_krd_mlt_lat_tag_svk_ewe_mol_akn_bat_tha_owc_tml_xho_lda_uzb_scr_dut_tur_tsn_vie_anl_yor_cic_bam	-0.0865659401521141	-0.204413968598364	0.838476701684384
312	sid_scr_xho_slo_aeg_hau_amr_eng_aze_azi_swt_tag_yor_ger_pan_bsq_arw_tig_dgb_cnt_alb_afr_bem_cze_dyu_mcd_est_akn_bam_fin_svk_anl_geo_urd_bul_swe_dut_chh_wly_pol_hun_tsw_bat_lat_jav_jpn_tml_kor_fre_rus_tsn_spa_mao_mol_amh_ind_mnd_grk_zul_nor_owc_glc_hin_bos_ben_qcu_krd_rom_ukr_swa_gam_por_heb_lit_mly_ita_igb_ctl_cic_sun_tha_mlt_knd_ses_fbf_uzb_prs_guj_tur_ewe_vie_sod_ven_lda_moo	-0.33678993762922	-0.797560467403924	0.427157293364487
313	sod_alb_swa_ctl_mlt_owc_hau_guj_azi_tur_yor_ind_akn_nor_urd_bsq_bul_chh_xho_mnd_fre_svk_cic_lat_lda_mol_fin_ven_dgb_hun_arw_anl_geo_swe_cze_hin_bos_amr_gam_ita_est_ewe_mao_pan_jav_jpn_tml_kor_prs_mcd_ses_dut_tag_rus_sid_sun_cnt_por_moo_eng_heb_afr_rom_spa_ger_qcu_slo_lit_grk_zul_tig_scr_wly_glc_mly_pol_bam_ben_igb_bat_tha_aeg_knd_fbf_swt_uzb_ukr_krd_aze_dyu_vie_amh_bem_tsn_tsw	-0.452437473357805	-1.07765047423547	0.283977130985658
314	heb_svk_tsw_cze_mlt_amr_amh_scr_azi_uzb_dgb_ind_yor_arw_slo_bsq_swe_gam_fbf_cnt_grk_krd_bem_nor_swa_lit_fin_igb_xho_est_spa_sid_geo_por_bos_mol_glc_owc_tig_ukr_hun_ses_mao_ctl_tag_jpn_tml_kor_mcd_alb_cic_pol_sun_dut_aeg_bat_mnd_rus_bam_ben_anl_pan_prs_bul_hin_qcu_guj_rom_urd_ven_hau_lat_wly_eng_mly_afr_akn_ger_swt_jav_tha_sod_knd_dyu_lda_tur_ita_fre_aze_tsn_vie_chh_zul_ewe_moo	-0.0402740519932414	-0.094866944289018	0.924624617560003
315	aeg_swe_lda_bul_chh_heb_gam_prs_aze_uzb_swt_jav_ses_hin_krd_bsq_ben_amr_moo_mnd_lat_mol_dyu_pan_bam_ita_est_swa_ven_fin_ukr_anl_geo_ger_fre_svk_nor_sid_wly_ctl_hun_zul_mao_guj_bat_jpn_knd_kor_alb_cze_yor_rom_tag_urd_owc_sun_cnt_mcd_tsw_scr_hau_arw_pol_afr_spa_qcu_lit_por_bos_igb_mlt_glc_sod_grk_ind_slo_fbf_eng_dgb_mly_tha_amh_tml_xho_cic_tur_rus_dut_azi_tsn_vie_tig_ewe_bem_akn	-0.627375766284793	-1.49976996030475	0.137061210882162
316	owc_fre_tsn_nor_anl_sod_hau_krd_tur_uzb_dyu_ind_bem_spa_rom_bsq_dut_mlt_xho_cnt_afr_rus_cic_grk_yor_lit_est_ven_bam_hun_pan_wly_geo_ger_urd_mol_pol_aeg_amr_cze_fin_swa_bat_ben_tag_jpn_knd_kor_ctl_slo_lda_swe_sun_scr_tig_jav_mnd_hin_zul_bul_gam_por_bos_ukr_svk_qcu_guj_eng_prs_tsw_chh_glc_heb_arw_mao_lat_swt_ita_fbf_mly_tha_sid_tml_akn_igb_aze_mcd_alb_azi_moo_vie_amh_dgb_ses_ewe	-0.646463538696587	-1.54822555287775	0.124964383742555
317	owc_bul_moo_por_mlt_heb_hau_dut_uzb_aze_xho_sun_ewe_eng_slo_bsq_krd_amr_dyu_mnd_scr_lit_igb_spa_zul_ger_fin_tsw_ses_est_prs_wly_geo_ukr_mcd_nor_fre_chh_gam_swe_hun_bam_tag_bos_jav_jpn_tml_kor_lat_afr_dgb_ben_bat_urd_aeg_mao_cnt_cze_swa_hin_anl_rus_guj_pol_arw_qcu_ctl_grk_svk_akn_sod_alb_tig_ita_mly_glc_yor_rom_ven_ind_tha_amh_knd_tsn_cic_tur_mol_pan_azi_swt_vie_sid_fbf_lda_bem	0.637128302766154	1.50687593357291	0.135231834312698
318	aeg_dut_akn_swe_hau_anl_sid_cze_tur_aze_ses_tag_lda_glc_ben_bsq_lat_owc_yor_cnt_svk_arw_igb_alb_moo_krd_est_cic_bem_hun_mcd_gam_geo_spa_slo_lit_scr_wly_chh_afr_fin_swt_sun_prs_ind_jpn_tml_kor_mol_guj_xho_eng_jav_ger_heb_mao_mnd_ctl_bam_ita_mlt_pan_bul_bos_ukr_qcu_pol_rus_hin_dgb_amh_por_sod_grk_bat_rom_ven_fre_dyu_mly_tha_amr_knd_ewe_zul_azi_urd_nor_uzb_swa_vie_tig_tsw_fbf_tsn	-0.710942708177995	-1.70528749994322	0.0914789983964871
319	sod_lit_swt_hin_owc_tig_hau_rom_uzb_tur_ewe_tag_dyu_eng_urd_bsq_spa_mlt_bam_mnd_scr_afr_tsw_pol_bem_rus_fin_lda_fbf_hun_svk_wly_geo_swe_bul_glc_alb_amr_gam_ben_est_moo_mao_ita_jav_jpn_knd_kor_slo_ger_dgb_nor_ind_mcd_sid_mly_cnt_krd_swa_dut_chh_prs_lat_pan_por_qcu_arw_mol_ctl_akn_amh_fre_heb_guj_sun_ukr_igb_bos_zul_bat_tha_aeg_tml_cic_ses_aze_grk_cze_azi_ven_vie_anl_tsn_xho_yor	-0.485480105145183	-1.15465790273954	0.251188875683934
320	aeg_lat_bam_bul_tig_sid_hau_spa_aze_tur_fbf_jav_moo_slo_eng_bsq_lit_sod_dgb_mnd_grk_ita_tsn_alb_lda_cze_est_ewe_swa_fin_ger_amh_geo_mol_glc_por_ukr_chh_heb_rus_hun_swt_mao_pan_ind_jpn_tml_kor_bos_afr_ven_ctl_mly_dut_amr_sun_cnt_krd_igb_guj_mlt_fre_prs_rom_pol_qcu_urd_scr_swe_zul_owc_nor_gam_arw_tag_hin_tsw_ben_cic_bat_tha_anl_knd_akn_bem_azi_mcd_svk_uzb_ses_vie_wly_xho_yor_dyu	-0.780138848959945	-1.87733204015546	0.0636069929983685
321	owc_mol_swa_prs_tig_gam_mlt_fre_tur_uzb_swt_mao_bem_lit_krd_bsq_pol_anl_zul_cnt_afr_ita_tsw_arw_moo_grk_fin_tsn_lda_est_glc_sod_geo_eng_ukr_pan_dut_amr_hau_nor_hun_fbf_ind_urd_bat_jpn_knd_kor_spa_swe_akn_slo_jav_bul_heb_mly_mnd_alb_igb_scr_wly_mcd_hin_rom_por_qcu_cze_ger_bos_ses_amh_lat_chh_ctl_tag_svk_ven_rus_dyu_sun_tha_aeg_tml_dgb_yor_aze_guj_ben_azi_cic_vie_sid_xho_ewe_bam	-0.374363819762284	-0.886305608776342	0.377738996111426
322	amr_nor_ewe_swe_gam_anl_hau_lit_azi_uzb_lda_mao_bem_urd_hin_bsq_arw_owc_dyu_mnd_pan_afr_moo_ita_tsn_ger_hun_akn_swt_fin_eng_sid_geo_cze_krd_bul_lat_heb_chh_grk_est_fbf_sun_por_jav_jpn_tml_kor_rom_dut_tsw_alb_bat_bos_sod_tag_cnt_slo_zul_ctl_tig_ukr_spa_fre_svk_qcu_pol_glc_guj_xho_amh_mol_mlt_rus_mly_scr_yor_mcd_dgb_ind_tha_wly_knd_bam_ses_aze_prs_ben_tur_igb_vie_aeg_swa_ven_cic	-0.786429878821192	-1.89929263971132	0.0606253469957307
323	aeg_fre_ewe_por_amr_chh_owc_svk_tur_uzb_moo_mly_dyu_hin_dut_bsq_rom_amh_bem_cnt_spa_ukr_fbf_bos_dgb_swe_hun_xho_swa_est_afr_tig_geo_ita_glc_rus_pol_heb_hau_mol_fin_cic_jav_mcd_sun_jpn_knd_kor_krd_urd_igb_grk_bat_alb_anl_tag_mnd_pan_lda_eng_sod_prs_ctl_ger_arw_qcu_cze_nor_guj_yor_gam_lat_mlt_slo_ind_lit_zul_bul_akn_mao_tha_sid_tml_tsw_swt_aze_scr_ben_azi_bam_vie_wly_ses_tsn_ven	-0.217401954678563	-0.513388822539199	0.60889686812111
324	wly_ctl_igb_rom_amr_hau_gam_por_tur_aze_zul_mao_swt_mcd_scr_bsq_guj_owc_bam_mnd_slo_nor_lda_svk_akn_eng_fin_dgb_yor_hun_afr_amh_geo_dut_lat_rus_ben_mlt_sid_hin_est_cic_jav_spa_mly_jpn_knd_kor_bos_pan_dyu_pol_sun_swe_chh_ind_cnt_alb_tsw_glc_anl_cze_lit_fre_ita_qcu_bul_ger_krd_xho_sod_prs_tig_grk_tag_urd_bem_arw_swa_bat_tha_aeg_tml_ses_tsn_uzb_mol_ukr_azi_moo_vie_heb_ewe_fbf_ven	0.160011339099416	0.376689897089331	0.707262162192548
325	anl_afr_swt_ukr_chh_mlt_heb_arw_tur_aze_yor_mly_bam_svk_spa_bsq_hin_amr_bem_cnt_cze_bul_dgb_guj_akn_eng_hun_moo_ses_fin_prs_sod_geo_por_ger_bos_dut_owc_amh_alb_est_ven_mao_krd_bat_jpn_knd_kor_scr_grk_ewe_slo_tag_rom_sid_jav_mnd_glc_tsn_ctl_hau_ita_mcd_mol_urd_qcu_pol_ben_lit_cic_tig_rus_wly_swe_sun_nor_fbf_fre_swa_ind_tha_gam_tml_igb_xho_azi_lat_pan_uzb_tsw_vie_aeg_zul_lda_dyu	-1.28632999931908	-3.20352749552136	0.00185971021510696
326	owc_bos_swa_dut_wly_hau_sod_glc_azi_aze_cic_mao_yor_alb_ita_bsq_ger_amh_bem_mnd_nor_pan_lda_slo_fbf_prs_hun_xho_swt_est_ctl_anl_geo_lat_krd_scr_lit_tig_aeg_cze_fin_bam_jav_eng_sun_jpn_tml_kor_swe_mcd_zul_spa_bat_grk_chh_tag_cnt_por_tsw_ukr_sid_svk_rus_bul_pol_qcu_ben_hin_afr_igb_gam_mol_amr_rom_mly_urd_dgb_arw_ewe_ind_tha_mlt_knd_ses_akn_uzb_guj_fre_tur_tsn_vie_heb_moo_ven_dyu	-0.428929430162328	-1.01748414798238	0.311562881322202
327	amr_nor_bem_grk_aeg_anl_mlt_afr_uzb_azi_ven_mly_swa_dut_pan_bsq_lit_tig_ewe_cnt_por_urd_bam_slo_dyu_prs_hun_igb_tsw_est_eng_gam_geo_rus_krd_swe_ukr_heb_chh_guj_fin_cic_mao_alb_jav_jpn_knd_kor_hin_mcd_ses_ctl_bat_ita_hau_sun_mnd_scr_yor_mol_amh_ger_lat_arw_fre_qcu_pol_ben_bos_swt_wly_bul_sid_rom_ind_glc_zul_spa_lda_tag_tha_sod_tml_dgb_xho_aze_svk_cze_tur_moo_vie_owc_fbf_akn_tsn	-0.447532317889307	-1.063162392733	0.290461154580565
328	sod_svk_lda_lit_owc_aeg_mlt_slo_aze_azi_bem_sun_ses_mol_rus_bsq_ctl_wly_akn_cnt_fre_arw_dgb_por_igb_nor_est_tsn_moo_fin_krd_heb_geo_pan_pol_ita_ben_sid_amr_prs_hun_dyu_bat_rom_mao_jpn_tml_kor_mcd_bul_ven_dut_jav_lat_gam_tag_mnd_spa_zul_guj_amh_hin_afr_bos_ukr_qcu_urd_scr_eng_fbf_anl_swe_tig_ger_ind_alb_swa_cze_ewe_mly_tha_chh_knd_bam_xho_uzb_glc_grk_tur_yor_vie_hau_swt_cic_tsw	-0.688733966149811	-1.65132796130009	0.102044574198668
329	anl_glc_swt_urd_mlt_chh_amr_krd_azi_tur_ven_jav_cic_scr_lat_bsq_dut_aeg_ewe_cnt_ita_spa_bam_mcd_igb_swe_hun_fbf_lda_est_lit_wly_geo_rus_arw_afr_ger_heb_hau_mol_fin_dyu_mao_ben_ind_jpn_tml_kor_prs_hin_akn_bul_sun_ctl_sod_mly_mnd_cze_ses_grk_tig_por_bos_nor_guj_qcu_slo_eng_svk_dgb_owc_ukr_amh_fre_tag_rom_tsw_pol_moo_bat_tha_gam_knd_bem_zul_aze_pan_alb_uzb_yor_vie_sid_swa_tsn_xho	-0.0956702084607216	-0.225507725048314	0.822079133042945
330	sid_grk_bem_ger_aeg_amh_amr_lit_aze_tur_fbf_ind_moo_mcd_nor_bsq_bul_owc_tsw_mnd_dut_afr_akn_mol_ewe_swe_hun_tsn_dgb_fin_pol_wly_geo_prs_slo_glc_urd_hau_sod_krd_est_bam_bat_arw_tag_jpn_tml_kor_pan_fre_xho_alb_mao_spa_mlt_mly_cnt_ukr_ven_ita_tig_por_svk_hin_ben_qcu_ctl_bos_rom_ses_chh_cze_anl_guj_sun_scr_igb_lat_lda_jav_tha_gam_knd_cic_swt_azi_eng_rus_uzb_zul_vie_heb_dyu_yor_swa	0.196346099063234	0.462097779682132	0.645090419560935
331	sod_alb_yor_ben_tig_heb_anl_lat_aze_tur_akn_tag_ewe_glc_spa_bsq_pol_amh_cic_mnd_bos_mol_ven_rus_dyu_eng_hun_swt_lda_est_ukr_mlt_geo_dut_cze_mcd_lit_aeg_hau_urd_fin_ses_mao_afr_sun_jpn_knd_kor_nor_por_bem_arw_ind_ita_amr_mly_cnt_svk_bam_pan_gam_grk_ctl_bul_rom_qcu_prs_fre_slo_swa_chh_scr_sid_krd_jav_hin_xho_ger_zul_bat_tha_wly_tml_moo_fbf_uzb_swe_guj_azi_tsn_vie_owc_igb_dgb_tsw	-0.559733573750161	-1.33629335706929	0.184713808397834
332	anl_slo_ses_lat_owc_hau_sid_scr_uzb_tur_igb_jav_moo_eng_pan_bsq_nor_amh_ewe_mnd_grk_bos_fbf_ctl_swa_ita_fin_tsn_cic_est_fre_mlt_geo_bul_guj_hin_alb_aeg_sod_svk_hun_lda_tag_rom_ind_jpn_knd_kor_por_prs_dyu_ben_bat_urd_gam_sun_cnt_dut_ven_krd_wly_rus_arw_swe_afr_qcu_mcd_ukr_ger_dgb_tig_lit_heb_spa_mly_cze_tsw_glc_xho_mao_tha_amr_tml_bem_akn_azi_pol_mol_aze_yor_vie_chh_swt_zul_bam	-0.6074576530262	-1.45244814809491	0.149742661104519
333	aeg_nor_dgb_spa_sod_sid_owc_grk_azi_aze_bem_bat_tsn_lit_slo_bsq_bul_amh_cic_cnt_hin_glc_ses_fre_fbf_bos_hun_ven_tsw_est_prs_anl_geo_urd_dut_guj_mol_mlt_tig_eng_fin_moo_mly_ben_jav_jpn_tml_kor_ger_ita_swa_pan_ind_cze_chh_sun_mnd_ctl_igb_scr_amr_por_rom_mcd_arw_qcu_rus_afr_lat_dyu_hau_swe_wly_alb_tag_krd_ewe_ukr_zul_mao_tha_heb_knd_akn_swt_uzb_pol_svk_tur_bam_vie_gam_lda_yor_xho	-0.345193224264479	-0.816937075032001	0.416052226105687
334	owc_guj_moo_fre_mlt_amh_heb_dut_azi_uzb_swa_mao_ven_rus_prs_bsq_rom_aeg_swt_cnt_mol_urd_xho_afr_dgb_lat_fin_akn_tsw_est_ctl_chh_geo_glc_hin_slo_ben_sid_anl_swe_hun_fbf_ind_bos_tag_jpn_knd_kor_eng_lit_igb_arw_mly_pol_hau_bat_mnd_cze_yor_por_gam_svk_grk_bul_alb_qcu_ita_krd_nor_ses_amr_scr_tig_ger_jav_ukr_cic_pan_lda_sun_tha_wly_tml_ewe_dyu_tur_mcd_spa_aze_zul_vie_sod_tsn_bam_bem	-0.391021526299299	-0.927187929538059	0.356228996672995
335	wly_dut_xho_lit_anl_sid_chh_swe_uzb_azi_cic_mly_tsw_ita_ben_bsq_pol_tig_swt_mnd_glc_bul_dyu_arw_ewe_fre_est_ses_akn_hun_rus_heb_geo_slo_ukr_por_ctl_amr_aeg_guj_fin_bam_bat_prs_mao_jpn_knd_kor_svk_krd_moo_afr_sun_mcd_hau_jav_cnt_lat_ven_cze_sod_spa_mol_urd_pan_qcu_hin_scr_ger_lda_owc_bos_mlt_rom_ind_nor_zul_eng_swa_tag_tha_amh_tml_fbf_igb_aze_grk_alb_tur_tsn_vie_gam_dgb_bem_yor	-0.379443062582555	-0.899779943918942	0.370561333348967
336	sid_lit_moo_rus_owc_mlt_hau_alb_aze_uzb_tsn_bat_lda_spa_mcd_bsq_bos_anl_akn_cnt_hin_urd_fbf_lat_ewe_glc_hun_bam_xho_fin_scr_heb_geo_ger_swe_cze_bul_aeg_chh_svk_est_ses_jav_ctl_sun_jpn_knd_kor_ben_guj_ven_ita_ind_por_gam_tag_mnd_pan_swt_pol_amh_eng_fre_nor_krd_qcu_arw_dut_ukr_dyu_amr_rom_tig_slo_mao_mol_swa_prs_igb_mly_tha_sod_tml_dgb_yor_azi_grk_afr_tur_cic_vie_wly_bem_zul_tsw	-0.818557380851537	-1.9745633808013	0.0512838574092143
337	mlt_swe_moo_guj_owc_sid_amh_afr_tur_azi_ewe_mly_bem_lit_scr_bsq_grk_heb_fbf_mnd_dut_mcd_tsn_slo_cic_alb_est_swt_dyu_fin_rus_anl_geo_pan_svk_urd_ukr_aeg_gam_glc_hun_yor_tag_ben_jav_jpn_knd_kor_ita_ger_swa_nor_mao_bos_tig_ind_cnt_pol_lda_lat_chh_por_ctl_mol_krd_qcu_arw_fre_spa_igb_hau_hin_wly_rom_bat_cze_ven_prs_dgb_sun_tha_sod_tml_tsw_xho_aze_eng_bul_uzb_zul_vie_amr_akn_bam_ses	-0.618248188658447	-1.48209407355705	0.141695872438314
338	gam_ben_xho_guj_aeg_heb_sod_rus_tur_aze_fbf_jav_bam_alb_urd_bsq_bul_chh_akn_cnt_fre_lat_ewe_prs_yor_por_hun_moo_dgb_fin_bos_tig_geo_arw_scr_ukr_ita_wly_sid_pan_est_tsw_ind_ger_mly_jpn_knd_kor_hin_glc_igb_eng_bat_svk_owc_sun_mnd_ctl_ses_swe_amh_mol_cze_lit_mcd_qcu_dut_pol_krd_dyu_amr_afr_mlt_grk_tag_spa_ven_slo_swa_mao_tha_hau_tml_cic_lda_azi_rom_nor_uzb_zul_vie_anl_tsn_swt_bem	0.00236277424498175	0.00556804163301087	0.995569295040031
339	anl_cze_zul_lit_sod_wly_heb_mcd_azi_uzb_xho_mly_cic_por_arw_bsq_pol_tig_bam_cnt_krd_nor_ven_ger_fbf_guj_est_ses_moo_hun_urd_sid_geo_ita_hin_afr_prs_aeg_amh_mol_fin_yor_jav_pan_tag_jpn_knd_kor_swe_eng_akn_spa_mao_alb_owc_ind_mnd_rom_swa_grk_gam_rus_bos_ukr_glc_qcu_slo_ctl_bul_tsn_hau_ben_mlt_dut_bat_svk_tsw_lat_ewe_sun_tha_chh_tml_dgb_dyu_aze_fre_scr_tur_swt_vie_amr_lda_bem_igb	-0.53265634267448	-1.27053073709228	0.207064869824042
340	gam_mcd_dyu_rus_chh_amh_mlt_swe_aze_uzb_swt_tag_ven_pan_alb_bsq_hin_hau_igb_mnd_lat_scr_dgb_spa_xho_ukr_est_swa_lda_fin_fre_anl_geo_bul_bos_slo_arw_sod_heb_ita_hun_ses_mly_prs_bat_jpn_knd_kor_afr_dut_ewe_lit_mao_cze_owc_sun_cnt_krd_akn_mol_wly_ger_eng_rom_ctl_qcu_grk_ben_nor_bam_aeg_guj_amr_pol_ind_glc_tsn_por_tsw_jav_tha_tig_tml_cic_yor_azi_urd_svk_tur_moo_vie_sid_bem_zul_fbf	0.285505744693045	0.672819259598582	0.502730690051013
341	wly_grk_cic_spa_amr_hau_owc_prs_azi_uzb_moo_mly_igb_scr_ctl_bsq_lit_amh_akn_cnt_cze_ukr_lda_nor_ewe_svk_hun_bam_tsn_est_pol_gam_geo_glc_slo_hin_ita_tig_sid_mol_fin_zul_ind_pan_jav_jpn_knd_kor_rus_rom_swt_krd_mao_eng_aeg_bat_mnd_lat_dgb_urd_mlt_bul_fre_arw_guj_qcu_alb_ben_mcd_ven_heb_dut_anl_afr_sun_swe_swa_por_yor_tag_tha_sod_tml_ses_tsw_aze_bos_ger_tur_xho_vie_chh_fbf_bem_dyu	0.216103991211577	0.508312125376773	0.612438112419072
342	anl_scr_yor_por_chh_sid_tig_swe_uzb_tur_tsw_bat_swt_ben_grk_bsq_rus_mlt_bem_mnd_mol_cze_swa_spa_dyu_nor_fin_dgb_ewe_hun_ger_owc_geo_slo_krd_hin_pan_wly_aeg_pol_est_ses_ind_svk_tag_jpn_tml_kor_guj_lit_ven_glc_mly_ukr_amr_jav_cnt_fre_cic_rom_heb_urd_eng_bos_ita_qcu_arw_lat_mcd_igb_hau_alb_gam_prs_sun_ctl_zul_bul_lda_mao_tha_amh_knd_xho_tsn_aze_afr_dut_azi_moo_vie_sod_bam_akn_fbf	-0.408861493719285	-0.970707801624558	0.33421169352175
343	heb_mcd_tsw_ger_wly_anl_chh_rom_azi_uzb_moo_mly_swt_pol_ita_bsq_ben_owc_bem_cnt_prs_fre_cic_grk_lda_mol_est_fbf_igb_fin_glc_aeg_geo_urd_lit_swe_lat_sid_amh_por_hun_ses_bat_alb_tag_jpn_knd_kor_bul_ctl_ewe_bos_mao_nor_tig_jav_mnd_cze_xho_ukr_mlt_krd_eng_spa_arw_qcu_hin_scr_slo_zul_amr_guj_hau_afr_sun_dut_swa_svk_ven_ind_tha_sod_tml_tsn_dgb_tur_rus_pan_aze_dyu_vie_gam_akn_yor_bam	0.0608798009833529	0.143574575708018	0.886147059839011
344	mlt_swe_bam_rus_sod_sid_heb_eng_azi_aze_yor_sun_cic_mol_lat_bsq_bos_chh_tsn_cnt_krd_ctl_ewe_fre_zul_grk_est_dgb_bem_hun_glc_amr_geo_pol_slo_ben_prs_tig_anl_cze_fin_ven_ind_por_mly_jpn_tml_kor_bul_dut_lda_ukr_jav_urd_owc_bat_mnd_guj_akn_hin_hau_svk_pan_alb_lit_qcu_nor_afr_rom_tsw_aeg_scr_wly_mcd_tag_arw_fbf_ger_moo_mao_tha_gam_knd_ses_swt_uzb_ita_spa_tur_swa_vie_amh_xho_dyu_igb	-0.436629471148348	-1.03845887012702	0.301748907938605
345	aeg_mol_igb_bos_wly_anl_sid_fre_uzb_azi_akn_jav_zul_arw_rom_bsq_grk_mlt_moo_mnd_hin_spa_tsw_lat_ven_ger_est_dyu_cic_hun_guj_owc_geo_krd_bul_cze_alb_amr_sod_pan_fin_ewe_bat_slo_ind_jpn_knd_kor_swe_dut_xho_por_tag_ben_heb_mao_cnt_ctl_ses_pol_amh_ita_svk_glc_lit_qcu_eng_ukr_urd_fbf_tig_prs_gam_nor_mly_afr_tsn_scr_bam_sun_tha_hau_tml_lda_yor_tur_mcd_rus_aze_swa_vie_chh_dgb_swt_bem	-0.192258664306747	-0.453978686563879	0.650901861775457
346	sod_glc_ven_scr_hau_amr_amh_por_tur_uzb_zul_ind_moo_ben_lat_bsq_alb_sid_dgb_cnt_lit_cze_tsw_pan_dyu_urd_fin_tsn_lda_hun_rom_mlt_geo_ita_ukr_ger_afr_anl_wly_grk_est_cic_jav_krd_tag_jpn_knd_kor_dut_rus_bem_prs_sun_svk_gam_bat_mnd_fre_yor_guj_aeg_bos_hin_swe_mcd_qcu_bul_eng_nor_fbf_chh_pol_tig_slo_mao_spa_swt_arw_ses_mly_tha_owc_tml_bam_swa_azi_ctl_mol_aze_akn_vie_heb_igb_xho_ewe	-0.325698654755223	-0.771900048290117	0.442130679067088
347	wly_bul_swt_spa_heb_amr_chh_lat_aze_azi_xho_mao_fbf_cze_dut_bsq_swe_gam_yor_cnt_guj_rom_tsw_eng_cic_grk_hun_akn_bam_est_mol_aeg_geo_afr_slo_ben_ita_anl_tig_prs_fin_lda_bat_arw_jav_jpn_knd_kor_ctl_lit_igb_bos_sun_nor_owc_mly_mnd_scr_swa_glc_sod_fre_hin_por_mcd_qcu_ukr_urd_alb_moo_amh_krd_hau_rus_ind_ger_ewe_svk_dyu_tag_tha_mlt_tml_dgb_zul_uzb_pol_pan_tur_ses_vie_sid_ven_bem_tsn	-0.639570914650864	-1.5300602210491	0.129396297716005
348	owc_hin_tsw_grk_chh_sid_heb_bul_tur_aze_swa_bat_zul_lat_krd_bsq_scr_aeg_xho_mnd_nor_pol_dyu_pan_ven_ita_fin_swt_ewe_est_afr_wly_geo_rom_por_ger_lit_mlt_hau_ben_hun_akn_ind_bos_tag_jpn_tml_kor_mcd_spa_tsn_guj_mly_rus_sod_mao_cnt_fre_bem_alb_amr_slo_eng_ctl_swe_qcu_prs_glc_urd_fbf_amh_ukr_anl_svk_sun_cze_yor_arw_moo_jav_tha_gam_knd_ses_bam_azi_dut_mol_uzb_cic_vie_tig_lda_dgb_igb	0.22829283601379	0.538101711215568	0.591792324025314
349	amr_nor_cic_por_wly_aeg_sod_grk_tur_aze_ven_mly_moo_guj_ukr_bsq_ctl_amh_lda_cnt_mcd_swe_fbf_hin_dgb_dut_est_xho_zul_fin_prs_tig_geo_lit_arw_slo_mol_gam_mlt_svk_hun_bam_tag_cze_ind_jpn_knd_kor_urd_pan_ses_afr_jav_spa_hau_sun_mnd_lat_akn_alb_owc_eng_bul_ger_krd_qcu_fre_pol_glc_igb_chh_rom_sid_ita_mao_scr_swt_rus_ewe_bat_tha_heb_tml_tsw_tsn_azi_bos_ben_uzb_bem_vie_anl_dyu_swa_yor	-0.608276217200118	-1.45195625520559	0.149879103449648
350	sod_rus_ven_ctl_amh_wly_aeg_alb_uzb_azi_tsn_ind_dyu_eng_rom_bsq_nor_amr_dgb_cnt_fre_hin_bam_ukr_ses_slo_fin_fbf_moo_est_bos_sid_geo_spa_krd_mcd_lit_gam_hau_por_hun_xho_mao_ger_sun_jpn_tml_kor_pol_pan_bem_swe_jav_cze_heb_mly_mnd_scr_tsw_ben_chh_svk_bul_arw_lat_qcu_mol_glc_guj_yor_mlt_dut_owc_prs_tag_afr_swt_ita_akn_bat_tha_anl_knd_ewe_swa_tur_grk_urd_aze_cic_vie_tig_lda_igb_zul	-0.167798211615468	-0.39549619423167	0.693382499387753
351	sod_hin_tsw_mcd_owc_hau_anl_scr_azi_tur_ewe_jav_ven_bos_glc_bsq_slo_amh_igb_cnt_grk_krd_swt_guj_swa_pol_fin_bam_bem_hun_pan_chh_geo_ger_fre_ita_svk_wly_tig_por_est_dyu_ind_bul_bat_jpn_knd_kor_alb_spa_dgb_mol_mly_ukr_gam_mao_mnd_rus_moo_cze_amr_eng_ben_afr_dut_qcu_urd_prs_arw_yor_aeg_nor_sid_lit_tag_ctl_ses_lat_lda_sun_tha_mlt_tml_xho_fbf_aze_rom_swe_uzb_tsn_vie_heb_zul_akn_cic	-0.388534296701965	-0.922175709691646	0.358823145402974
352	gam_swe_bam_dut_owc_sod_chh_ben_uzb_azi_ewe_jav_yor_urd_lat_bsq_mcd_wly_igb_mnd_mol_prs_tsw_grk_swa_slo_hun_tsn_ses_fin_afr_anl_geo_pol_krd_lit_ger_amh_sid_ukr_est_fbf_mao_bos_ind_jpn_tml_kor_alb_eng_bem_scr_bat_ctl_mlt_sun_cnt_bul_swt_svk_tig_nor_rus_arw_rom_qcu_cze_hin_spa_dgb_heb_glc_hau_guj_tag_por_dyu_fre_ven_mly_tha_aeg_knd_lda_zul_tur_ita_pan_aze_xho_vie_amr_akn_cic_moo	-0.410095231346903	-0.973209744097715	0.332973608861989
353	gam_ger_akn_pan_aeg_sod_wly_rus_azi_tur_tsw_bat_tsn_prs_grk_bsq_scr_sid_dyu_cnt_nor_mol_bam_glc_xho_slo_est_zul_yor_fin_pol_amh_geo_mcd_lat_afr_hin_owc_hau_arw_hun_fbf_ind_alb_mly_jpn_tml_kor_guj_ctl_dgb_ita_sun_svk_heb_jav_mnd_cze_cic_eng_anl_spa_fre_krd_bul_qcu_ukr_lit_urd_lda_tig_rom_chh_swe_mao_dut_igb_por_ses_tag_tha_amr_knd_ven_swa_aze_ben_bos_uzb_ewe_vie_mlt_bem_swt_moo	0.446310108476883	1.05221565590128	0.295426925004687
354	amh_pol_dgb_scr_aeg_mlt_hau_alb_tur_uzb_moo_mly_lda_rom_lat_bsq_eng_gam_swa_cnt_svk_nor_yor_ger_bam_spa_fin_zul_igb_est_lit_amr_geo_grk_afr_pan_ita_sid_chh_mol_hun_swt_mao_ukr_bat_jpn_knd_kor_mcd_por_dyu_bul_sun_krd_tig_jav_mnd_bos_tsw_arw_anl_swe_guj_ben_urd_qcu_prs_rus_fre_xho_wly_dut_owc_cze_ind_glc_cic_slo_fbf_tag_tha_heb_tml_ses_ven_azi_ctl_hin_aze_ewe_vie_sod_akn_tsn_bem	-0.313153825476472	-0.740795734397756	0.46068363631263
355	mlt_alb_tsn_ben_hau_amh_heb_krd_aze_azi_moo_bat_ven_hin_grk_bsq_arw_owc_bam_mnd_pan_glc_xho_spa_dyu_dut_est_yor_igb_fin_fre_anl_geo_ukr_prs_mol_scr_amr_gam_urd_hun_tsw_sun_eng_ind_jpn_knd_kor_cze_guj_akn_por_mao_swe_wly_tag_cnt_bos_ewe_nor_sid_svk_rom_bul_ctl_qcu_slo_lat_afr_cic_sod_pol_tig_ita_mly_ger_lda_rus_swa_jav_tha_aeg_tml_fbf_zul_uzb_mcd_lit_tur_ses_vie_chh_dgb_swt_bem	-0.494845727897338	-1.17606049964634	0.242572448286513
356	amh_bul_swt_rus_amr_heb_gam_mcd_uzb_aze_akn_sun_lda_arw_glc_bsq_ukr_aeg_bam_cnt_fre_afr_ven_bos_bem_prs_fin_cic_yor_hun_guj_hau_geo_nor_lit_rom_svk_sod_owc_ita_est_moo_jav_alb_ind_jpn_knd_kor_cze_dut_ses_pol_mly_spa_tig_mao_mnd_ger_igb_urd_wly_lat_hin_slo_grk_qcu_scr_pan_mol_fbf_sid_eng_anl_krd_tag_por_tsn_ben_dyu_bat_tha_chh_tml_xho_tsw_tur_swe_ctl_azi_zul_vie_mlt_ewe_dgb_swa	-0.368610934319233	-0.872767008768658	0.385037940344864
357	mlt_ita_swa_ben_wly_owc_sod_pol_uzb_azi_xho_ind_igb_mcd_swe_bsq_lit_amh_cic_cnt_ctl_guj_fbf_nor_bam_rus_est_dgb_ewe_hun_mol_chh_geo_hin_krd_scr_cze_aeg_heb_por_fin_swt_sun_spa_mly_jpn_knd_kor_eng_urd_zul_bos_bat_rom_amr_tag_mnd_pan_lda_slo_sid_grk_glc_bul_prs_qcu_alb_dut_ukr_tsw_gam_svk_anl_afr_mao_ger_bem_fre_ses_jav_tha_hau_tml_ven_akn_aze_arw_lat_tur_dyu_vie_tig_tsn_moo_yor	-0.631226993152107	-1.51108545822513	0.134157200937274
358	hau_slo_tsw_ita_gam_sid_amh_spa_tur_uzb_dgb_mao_dyu_fre_lat_bsq_bul_aeg_ewe_mnd_swe_arw_ses_krd_ven_urd_est_cic_akn_fin_cze_sod_geo_nor_svk_mcd_por_mlt_owc_guj_hun_swa_ind_grk_bat_jpn_tml_kor_prs_pan_xho_rom_tag_hin_chh_sun_cnt_bos_igb_dut_tig_mol_eng_scr_rus_qcu_alb_pol_lit_tsn_heb_ctl_amr_ukr_mly_ger_zul_afr_bem_jav_tha_wly_knd_bam_lda_azi_ben_glc_aze_yor_vie_anl_moo_swt_fbf	0.00876590063605555	0.0206492668774608	0.983569678228769
359	gam_eng_ven_urd_amh_wly_hau_rus_uzb_tur_tsw_jav_yor_krd_bul_bsq_ben_tig_zul_mnd_glc_ger_swa_swe_akn_arw_fin_bem_bam_est_svk_sid_geo_ukr_nor_afr_por_amr_chh_bos_hun_tsn_sun_rom_bat_jpn_knd_kor_hin_ita_ewe_grk_mao_fre_aeg_ind_cnt_slo_lda_cze_owc_lat_prs_ctl_guj_qcu_pan_mol_pol_igb_heb_scr_sod_dut_mly_lit_dgb_spa_ses_tag_tha_mlt_tml_moo_swt_azi_mcd_alb_aze_dyu_vie_anl_fbf_cic_xho	-0.0410859247624248	-0.0968008735548371	0.923092833702076
360	anl_pan_tsn_pol_sod_sid_wly_fre_azi_uzb_ses_ind_akn_cze_ben_bsq_nor_gam_dgb_cnt_ctl_spa_moo_guj_dyu_lit_hun_yor_ewe_est_ger_aeg_geo_lat_dut_rus_mcd_mlt_amr_scr_fin_xho_bat_alb_mao_jpn_tml_kor_eng_prs_bem_urd_mly_svk_heb_jav_mnd_grk_fbf_bos_chh_bul_hin_rom_arw_qcu_afr_mol_slo_ven_amh_por_owc_glc_tag_ukr_lda_ita_tsw_sun_tha_hau_knd_cic_bam_aze_swe_krd_tur_zul_vie_tig_swa_igb_swt	-0.52623028474865	-1.25370727925832	0.213090863125673
361	tig_fre_tsw_dut_aeg_anl_chh_eng_azi_uzb_xho_jav_moo_ukr_arw_bsq_mcd_wly_swa_cnt_afr_rom_akn_bos_dyu_grk_fin_ses_lda_hun_spa_amr_geo_guj_mol_alb_lat_mlt_owc_por_est_dgb_tag_lit_ind_jpn_tml_kor_nor_glc_igb_ben_sun_rus_gam_mao_mnd_cze_zul_slo_sid_swe_hin_urd_prs_qcu_pan_ctl_ger_ven_amh_ita_heb_svk_mly_krd_ewe_bul_cic_bat_tha_hau_knd_bam_bem_tur_scr_pol_aze_swt_vie_sod_tsn_fbf_yor	-0.245065286140432	-0.579274127484341	0.563804749443497
362	anl_ben_ses_prs_wly_gam_amr_lat_uzb_azi_fbf_ind_bem_svk_rus_bsq_nor_aeg_akn_cnt_pol_scr_igb_spa_yor_cze_est_cic_swa_hun_glc_owc_geo_bul_mol_afr_por_tig_sid_eng_fin_bam_jav_lit_mly_jpn_knd_kor_guj_rom_tsw_grk_tag_ukr_sod_mao_mnd_mcd_dgb_ita_chh_pan_ger_krd_slo_qcu_alb_ctl_dut_lda_hau_hin_amh_arw_bat_bos_swt_urd_moo_sun_tha_heb_tml_tsn_xho_aze_swe_fre_tur_ewe_vie_mlt_ven_zul_dyu	-0.538430834889047	-1.28099525098166	0.203380527602101
363	aeg_por_bem_pan_owc_amh_chh_slo_tur_uzb_igb_tag_yor_bul_ger_bsq_spa_mlt_dyu_cnt_eng_swe_fbf_cze_tsw_alb_hun_ewe_tsn_fin_nor_wly_geo_lat_lit_ukr_glc_hau_heb_svk_est_moo_mly_mcd_jav_jpn_tml_kor_afr_hin_cic_arw_ind_scr_anl_bat_mnd_krd_ven_pol_tig_rus_ctl_mol_urd_qcu_ita_dut_guj_zul_sid_grk_gam_prs_mao_ben_ses_bos_swt_sun_tha_sod_knd_bam_akn_azi_rom_fre_aze_lda_vie_amr_dgb_xho_swa	-0.0184460643616779	-0.0434050175243037	0.965471735851631
364	amh_spa_swa_slo_chh_gam_owc_ukr_uzb_azi_ses_mao_swt_swe_rom_bsq_fre_anl_dyu_cnt_cze_grk_moo_hin_lda_glc_est_bem_zul_fin_ctl_wly_geo_mcd_afr_scr_alb_amr_hau_lit_hun_cic_tag_bos_sun_jpn_tml_kor_ben_pan_xho_por_bat_mol_sid_mly_mnd_rus_tsw_dut_mlt_urd_arw_lat_ger_qcu_nor_ita_krd_yor_heb_svk_sod_prs_ind_guj_bam_pol_dgb_jav_tha_aeg_knd_ven_akn_tur_eng_bul_aze_igb_vie_tig_fbf_tsn_ewe	-0.105806659184364	-0.249359461530766	0.80363266008669
365	gam_ctl_igb_ben_amr_heb_sod_cze_uzb_aze_zul_mao_xho_guj_lat_bsq_alb_wly_bem_cnt_grk_hin_lda_pol_bam_mol_hun_swa_akn_fin_mcd_sid_geo_eng_prs_ger_fre_tig_aeg_spa_est_moo_ind_ita_bat_jpn_tml_kor_lit_nor_dgb_svk_jav_por_chh_sun_mnd_rus_yor_rom_mlt_scr_urd_bul_glc_qcu_afr_dut_bos_swt_amh_arw_hau_krd_mly_pan_dyu_ukr_fbf_tag_tha_owc_knd_cic_tsw_tur_slo_swe_azi_ses_vie_anl_ven_ewe_tsn	-0.269863456578938	-0.638316621636773	0.524836346017043
366	sid_ben_bam_glc_amr_tig_sod_hin_azi_tur_swa_jav_akn_pan_guj_bsq_svk_chh_tsn_cnt_mol_ger_ses_grk_ewe_eng_hun_igb_dyu_est_nor_mlt_geo_lit_prs_fre_alb_wly_gam_bul_fin_yor_ind_ukr_bat_jpn_tml_kor_afr_arw_bem_ita_sun_mcd_aeg_tag_mnd_spa_zul_dut_anl_pol_rom_scr_swe_qcu_por_ctl_lat_tsw_amh_slo_hau_krd_mao_cze_lda_rus_fbf_mly_tha_heb_knd_ven_swt_uzb_bos_urd_aze_cic_vie_owc_xho_moo_dgb	0.477034537058681	1.12539586080604	0.263317305601105
367	tig_nor_zul_ukr_amr_chh_sod_mcd_azi_tur_tsw_sun_igb_ctl_guj_bsq_urd_mlt_bam_cnt_arw_eng_yor_afr_ewe_krd_fin_fbf_ven_est_cze_heb_geo_ger_por_rus_mol_anl_hau_slo_hun_swa_jav_fre_mly_jpn_knd_kor_hin_svk_dyu_prs_tag_bos_aeg_ind_mnd_dut_dgb_swe_amh_lat_glc_ben_pan_qcu_rom_alb_scr_swt_owc_spa_gam_grk_mao_bul_bem_lit_xho_bat_tha_sid_tml_moo_ses_uzb_pol_ita_aze_tsn_vie_wly_cic_lda_akn	-0.437288281211914	-1.03860568458615	0.301680959218793
368	sid_por_ewe_rus_amr_hau_heb_fre_aze_azi_akn_mly_cic_afr_scr_bsq_guj_anl_swa_cnt_mol_lit_bem_urd_zul_nor_hun_moo_fbf_est_pol_owc_geo_prs_dut_arw_cze_aeg_amh_bul_fin_igb_sun_glc_bat_jpn_knd_kor_svk_swe_swt_grk_mao_mcd_tig_tag_mnd_eng_dyu_krd_chh_rom_lat_ctl_ita_qcu_ger_ukr_spa_xho_mlt_pan_sod_hin_ind_slo_dgb_ben_ven_jav_tha_gam_tml_tsn_ses_uzb_bos_alb_tur_yor_vie_wly_bam_lda_tsw	-0.249703789619025	-0.590367417766526	0.556376217771366
369	sod_spa_lda_ger_amr_gam_heb_mol_aze_tur_xho_mao_dyu_slo_rom_bsq_ukr_anl_bem_cnt_por_lit_tsn_hin_tsw_swe_fin_ven_bam_est_pan_tig_geo_urd_alb_afr_rus_owc_aeg_glc_hun_yor_jav_ita_sun_jpn_tml_kor_guj_scr_zul_krd_ind_arw_hau_tag_mnd_grk_akn_eng_chh_mcd_pol_prs_bul_qcu_ben_svk_cze_ewe_amh_dut_wly_nor_mly_bos_dgb_lat_igb_bat_tha_sid_knd_fbf_swt_azi_ctl_fre_uzb_ses_vie_mlt_moo_swa_cic	0.162208143352289	0.381647912940091	0.703593144751597
370	gam_cze_zul_mcd_owc_wly_anl_ukr_azi_uzb_igb_sun_dgb_ger_alb_bsq_lat_hau_ewe_cnt_pol_nor_lda_rus_dyu_svk_fin_xho_akn_est_guj_sid_geo_ctl_dut_lit_ben_mlt_chh_spa_hun_moo_mly_rom_jav_jpn_knd_kor_bul_fre_ses_urd_bat_ita_aeg_ind_mnd_arw_bam_eng_amr_afr_grk_hin_mol_qcu_krd_scr_pan_tsn_heb_bos_tig_prs_mao_slo_ven_glc_swa_tag_tha_sod_tml_fbf_tsw_aze_por_swe_tur_cic_vie_amh_bem_swt_yor	-0.0795801454541156	-0.18752642323164	0.851656441124285
371	anl_nor_dgb_hin_amr_tig_owc_pol_azi_aze_bam_mly_akn_lat_bul_bsq_lit_hau_xho_cnt_por_mol_igb_rus_swt_grk_est_fbf_ewe_hun_pan_mlt_geo_urd_mcd_guj_rom_heb_wly_cze_fin_ven_tag_slo_sun_jpn_knd_kor_ctl_swe_yor_ukr_ind_ben_amh_jav_mnd_arw_swa_eng_sid_bos_svk_scr_dut_qcu_fre_glc_ita_ses_chh_prs_aeg_ger_mao_afr_zul_alb_tsw_bat_tha_gam_tml_cic_moo_uzb_krd_spa_tur_lda_vie_sod_bem_tsn_dyu	-0.0756649217329214	-0.178235376678917	0.858925804588516
372	sod_pan_xho_guj_tig_hau_amr_alb_azi_aze_dgb_sun_ewe_dut_glc_bsq_svk_wly_ses_mnd_slo_krd_moo_nor_bem_lit_fin_dyu_zul_hun_bos_aeg_geo_rus_urd_ctl_pol_sid_amh_cze_est_tsw_mao_prs_mly_jpn_knd_kor_ben_por_bam_arw_jav_grk_anl_tag_cnt_mcd_swa_lat_chh_rom_mol_spa_eng_qcu_hin_ukr_fre_fbf_mlt_ger_owc_ita_ind_scr_cic_afr_akn_bat_tha_gam_tml_igb_swt_tur_bul_swe_uzb_tsn_vie_heb_lda_yor_ven	-0.248176269576513	-0.586506216562041	0.55895632991146
373	aeg_pan_xho_bos_amr_owc_anl_ita_aze_uzb_swa_sun_moo_mol_pol_bsq_fre_chh_cic_cnt_scr_ctl_igb_alb_ses_guj_est_zul_fbf_fin_arw_mlt_geo_bul_ger_krd_spa_wly_sid_cze_hun_yor_jav_eng_mly_jpn_tml_kor_grk_rus_dyu_dut_bat_afr_heb_mao_mnd_slo_akn_prs_amh_mcd_svk_ben_swe_qcu_lit_urd_ukr_lda_sod_lat_hau_por_tag_rom_tsn_glc_ven_ind_tha_tig_knd_bam_ewe_azi_nor_hin_tur_swt_vie_gam_dgb_bem_tsw	-0.133916944973539	-0.315570652669776	0.753035481207381
374	amh_pan_fbf_mol_sid_hau_anl_ita_uzb_azi_xho_bat_ewe_rus_grk_bsq_fre_chh_ses_cnt_lat_krd_bam_por_ven_ctl_est_moo_tsn_fin_pol_owc_geo_eng_spa_scr_arw_gam_sod_swe_hun_cic_ind_guj_sun_jpn_tml_kor_cze_ger_bem_alb_mly_prs_mlt_jav_mnd_glc_swt_nor_aeg_afr_mcd_hin_slo_qcu_rom_bul_svk_yor_amr_dut_wly_bos_tag_lit_tsw_urd_dyu_mao_tha_tig_knd_igb_lda_tur_ukr_ben_aze_swa_vie_heb_akn_dgb_zul	0.272838470981662	0.643214405110847	0.521667835072007
375	owc_mcd_bem_spa_tig_gam_mlt_ger_aze_uzb_igb_jav_akn_lit_fre_bsq_cze_heb_swt_cnt_bos_krd_dyu_arw_bam_grk_fin_tsn_ven_est_lat_hau_geo_pan_eng_ctl_rom_amr_sid_alb_hun_ses_tag_ben_bat_jpn_tml_kor_glc_hin_ewe_dut_ind_por_amh_mly_mnd_guj_xho_rus_anl_pol_bul_swe_afr_qcu_slo_prs_scr_swa_chh_nor_aeg_mol_sun_urd_dgb_svk_lda_mao_tha_wly_knd_moo_cic_azi_ukr_ita_tur_fbf_vie_sod_zul_tsw_yor	0.438696540511109	1.03732102005326	0.302275879131115
376	anl_rom_bem_eng_amr_sod_gam_glc_uzb_azi_ewe_bat_cic_afr_ctl_bsq_spa_hau_yor_mnd_lit_swe_zul_bul_ven_ger_hun_fbf_dyu_fin_cze_sid_geo_por_prs_rus_dut_tig_owc_mol_est_swa_sun_mcd_mao_jpn_knd_kor_hin_lat_swt_fre_mly_slo_heb_ind_cnt_guj_lda_pol_amh_ukr_urd_grk_pan_qcu_alb_bos_nor_xho_wly_arw_aeg_ben_jav_ita_akn_svk_moo_tag_tha_chh_tml_tsn_tsw_aze_scr_krd_tur_igb_vie_mlt_ses_bam_dgb	0.141998697726671	0.334232506658264	0.738956665700177
377	aeg_eng_swt_spa_amr_wly_tig_por_aze_uzb_ses_sun_ven_pan_ctl_bsq_arw_owc_akn_cnt_krd_glc_yor_pol_tsw_alb_est_igb_swa_hun_ben_mlt_geo_rom_scr_lit_hin_sid_sod_lat_fin_fbf_mly_ger_mao_jpn_tml_kor_bos_afr_dgb_cze_ind_guj_chh_jav_mnd_slo_lda_fre_hau_swe_svk_grk_ita_qcu_urd_prs_nor_moo_gam_mcd_amh_ukr_tag_rus_xho_mol_ewe_bat_tha_heb_knd_zul_bam_azi_dut_bul_tur_bem_vie_anl_tsn_dyu_cic	-0.335587229057062	-0.794499210903441	0.428927671842361
378	aeg_hin_ses_mol_tig_amr_anl_slo_azi_tur_akn_bat_xho_lit_por_bsq_ctl_wly_swa_mnd_guj_pol_yor_svk_fbf_scr_hun_igb_lda_fin_krd_heb_geo_bos_prs_bul_alb_owc_amh_swe_est_moo_ind_spa_mly_jpn_tml_kor_arw_rom_swt_ger_tag_mcd_gam_sun_cnt_ukr_ewe_lat_sod_glc_afr_grk_ben_qcu_dut_rus_nor_dgb_sid_pan_chh_cze_jav_urd_dyu_ita_cic_mao_tha_mlt_knd_tsw_ven_uzb_eng_fre_aze_zul_vie_hau_tsn_bem_bam	-1.09580398910925	-2.68854560545384	0.00850446488273191
379	gam_arw_swt_mol_mlt_hau_tig_afr_aze_azi_tsn_mly_ven_guj_mcd_bsq_alb_owc_moo_mnd_rus_hin_fbf_glc_akn_bul_hun_dgb_swa_est_ger_amr_geo_ukr_lat_dut_eng_wly_chh_slo_fin_ewe_sun_spa_ind_jpn_tml_kor_ctl_urd_xho_lit_jav_svk_heb_bat_cnt_bos_zul_rom_amh_swe_por_nor_fre_qcu_ben_cze_krd_bem_aeg_ita_sod_grk_mao_scr_dyu_prs_lda_tag_tha_sid_knd_igb_bam_tur_pol_pan_uzb_ses_vie_anl_tsw_yor_cic	-0.0712757066425596	-0.16803905197703	0.866917449797178
380	amh_guj_swa_ctl_tig_chh_gam_afr_azi_tur_yor_mly_zul_swe_rom_bsq_ger_amr_dgb_mnd_glc_lit_lda_alb_fbf_scr_fin_ewe_tsn_est_spa_hau_geo_urd_por_fre_arw_wly_sid_cze_hun_dyu_ind_eng_tag_jpn_tml_kor_pol_lat_bam_pan_jav_ukr_owc_sun_cnt_bul_xho_svk_mlt_hin_ben_grk_mcd_qcu_krd_mol_nor_bem_sod_bos_aeg_dut_mao_slo_tsw_rus_cic_bat_tha_heb_knd_ses_ven_uzb_ita_prs_aze_akn_vie_anl_swt_igb_moo	0.19989154533014	0.470691375127701	0.638963253980485
381	hau_dut_xho_urd_sod_tig_anl_afr_uzb_aze_ven_sun_zul_svk_nor_bsq_fre_mlt_moo_mnd_rus_ben_fbf_lit_lda_pol_fin_swt_ewe_hun_prs_gam_geo_krd_ctl_grk_mcd_amh_chh_pan_est_bam_jav_por_ind_jpn_knd_kor_ukr_spa_tsw_alb_bat_arw_owc_tag_cnt_glc_tsn_hin_sid_rom_bos_bul_swe_qcu_slo_mol_scr_cic_amr_ita_heb_guj_mly_lat_dgb_eng_igb_mao_tha_wly_tml_dyu_bem_azi_cze_ger_tur_yor_vie_aeg_swa_ses_akn	-0.141217497052956	-0.332901431701021	0.739957975813841
382	aeg_bul_moo_rom_amr_amh_wly_mcd_azi_tur_tsn_tag_swa_slo_lit_bsq_eng_hau_fbf_cnt_ita_por_ewe_ctl_bem_urd_hun_dyu_yor_est_lat_sid_geo_swe_mol_pol_ger_sod_tig_dut_fin_zul_sun_arw_mly_jpn_tml_kor_ukr_fre_xho_krd_mao_guj_gam_ind_mnd_glc_igb_rus_chh_ben_grk_afr_bos_qcu_pan_prs_spa_swt_anl_svk_owc_nor_bat_cze_tsw_hin_lda_jav_tha_mlt_knd_bam_ven_uzb_scr_alb_aze_akn_vie_heb_dgb_ses_cic	-0.46399573688544	-1.10234164384975	0.273157726627525
383	amh_bul_akn_guj_aeg_anl_wly_glc_aze_azi_igb_mly_swt_pan_ita_bsq_slo_heb_zul_mnd_scr_lat_dgb_ctl_lda_ger_est_xho_yor_hun_swe_amr_geo_fre_bos_mcd_spa_gam_tig_por_fin_dyu_jav_krd_mao_jpn_tml_kor_lit_pol_fbf_mol_tag_ben_owc_ind_cnt_rom_bam_ukr_sod_rus_hin_cze_afr_qcu_dut_nor_grk_ses_sid_urd_chh_prs_sun_eng_tsn_svk_swa_bat_tha_mlt_knd_ven_moo_uzb_arw_alb_tur_bem_vie_hau_ewe_tsw_cic	-0.348164488047443	-0.824866719833714	0.41155800254657
384	gam_dut_dyu_nor_tig_sod_chh_spa_aze_azi_zul_tag_ven_bul_alb_bsq_ukr_aeg_swa_cnt_ita_krd_ses_scr_dgb_eng_fin_xho_igb_est_por_mlt_geo_ger_ctl_pol_swe_amh_owc_fre_hun_bem_ind_glc_bat_jpn_tml_kor_rom_mol_cic_grk_sun_slo_amr_mly_mnd_hin_moo_prs_wly_afr_arw_urd_bos_qcu_lat_cze_pan_swt_anl_ben_sid_rus_mao_guj_akn_mcd_ewe_jav_tha_hau_knd_lda_fbf_uzb_svk_lit_tur_bam_vie_heb_tsn_yor_tsw	-0.183883474079333	-0.43393473991124	0.665340837866881
385	amh_pan_igb_afr_chh_anl_owc_arw_azi_aze_tsn_sun_swa_hin_rus_bsq_ctl_sid_swt_cnt_bos_ita_xho_eng_akn_urd_fin_cic_tsw_est_cze_wly_geo_spa_mcd_alb_svk_hau_gam_bul_hun_dyu_bat_ben_mly_jpn_tml_kor_grk_rom_fbf_nor_jav_glc_aeg_tag_mnd_scr_zul_dut_tig_lat_swe_pol_lit_qcu_fre_mol_slo_lda_heb_guj_amr_prs_ind_ukr_ewe_por_yor_mao_tha_sod_knd_bem_bam_uzb_krd_ger_tur_ses_vie_mlt_ven_moo_dgb	0.0528750575445364	0.124493643799604	0.901193128024434
386	sid_ukr_bam_alb_anl_sod_amh_svk_aze_uzb_xho_ind_bem_fre_ita_bsq_prs_amr_swa_mnd_rom_ben_cic_cze_akn_grk_fin_swt_fbf_est_rus_wly_geo_hin_ger_bul_mol_chh_tig_krd_hun_tsn_jav_por_bat_jpn_knd_kor_nor_urd_yor_lat_sun_glc_gam_tag_cnt_mcd_dyu_arw_owc_swe_dut_slo_ctl_qcu_eng_afr_pan_igb_heb_pol_mlt_scr_mly_bos_ewe_spa_dgb_mao_tha_hau_tml_moo_tsw_tur_lit_guj_azi_ses_vie_aeg_zul_ven_lda	0.162151965715122	0.381703505134617	0.703552045103755
387	chh_pol_bam_alb_gam_amh_owc_dut_uzb_aze_yor_sun_bem_rom_guj_bsq_hin_anl_moo_mnd_bos_svk_ven_nor_tsn_eng_hun_xho_akn_est_ger_amr_geo_por_ben_glc_cze_wly_tig_lat_fin_cic_ind_bul_jav_jpn_tml_kor_afr_prs_lda_spa_mao_mol_aeg_mly_cnt_urd_dgb_pan_sid_rus_ctl_lit_krd_qcu_grk_ukr_fre_ses_mlt_swe_heb_arw_bat_mcd_zul_ita_fbf_tag_tha_sod_knd_igb_dyu_azi_scr_slo_tur_tsw_vie_hau_swa_ewe_swt	-0.405414822165923	-0.961973504945594	0.338557466932146
388	chh_grk_yor_slo_tig_hau_owc_lat_uzb_tur_cic_mly_swa_glc_mol_bsq_lit_amr_lda_cnt_krd_scr_tsw_ita_dgb_fre_est_dyu_ses_hun_ben_heb_geo_pol_pan_ukr_nor_sod_mlt_urd_fin_moo_jav_rom_sun_jpn_tml_kor_hin_cze_bam_mcd_ind_ctl_sid_bat_mnd_svk_ewe_eng_wly_por_ger_spa_prs_qcu_rus_bul_bos_bem_gam_alb_aeg_afr_tag_arw_fbf_dut_swt_mao_tha_amh_knd_tsn_ven_azi_swe_guj_aze_igb_vie_anl_zul_xho_akn	-0.51455526239705	-1.22485665134382	0.223722602203301
389	heb_dut_akn_scr_amh_tig_owc_ben_uzb_azi_dgb_bat_lda_cze_urd_bsq_fre_gam_ses_cnt_prs_bos_tsn_ger_moo_pan_hun_ven_igb_fin_bul_aeg_geo_rus_swe_krd_ukr_amr_wly_eng_est_bam_tag_arw_ind_jpn_tml_kor_por_ita_xho_nor_jav_afr_sod_mao_mnd_lat_fbf_mcd_mlt_pol_svk_guj_spa_qcu_hin_slo_lit_bem_chh_ctl_hau_alb_sun_glc_cic_mol_swa_mly_tha_anl_knd_ewe_dyu_aze_grk_rom_tur_tsw_vie_sid_zul_swt_yor	-0.685788132067943	-1.64155954033849	0.104058942661379
390	amh_fre_cic_dut_chh_heb_owc_lit_azi_aze_tsw_sun_igb_hin_ctl_bsq_cze_aeg_swt_cnt_krd_pol_zul_ben_moo_eng_hun_fbf_bem_est_spa_mlt_geo_mol_ita_por_ger_hau_anl_lat_fin_tsn_bat_slo_jav_jpn_tml_kor_alb_guj_bam_scr_tag_bul_sod_ind_mnd_mcd_yor_prs_gam_arw_urd_glc_svk_qcu_afr_grk_nor_ven_tig_rom_wly_pan_mao_swe_dgb_bos_akn_mly_tha_amr_knd_ses_xho_tur_rus_ukr_uzb_ewe_vie_sid_lda_swa_dyu	-1.10373214384331	-2.70471509531015	0.00813053795460948
391	sid_rus_moo_guj_amh_gam_chh_spa_azi_tur_igb_mao_ewe_cze_ita_bsq_afr_wly_ven_mnd_ukr_arw_bem_glc_swa_lat_fin_tsn_yor_hun_bos_heb_geo_rom_krd_mol_pan_sod_anl_dut_est_cic_bat_urd_mly_jpn_tml_kor_ben_scr_akn_prs_jav_grk_amr_ind_cnt_por_tsw_eng_aeg_mcd_ger_fre_slo_qcu_ctl_nor_hin_ses_tig_alb_hau_bul_tag_lit_zul_svk_dyu_sun_tha_owc_knd_bam_swt_uzb_swe_pol_aze_lda_vie_mlt_xho_dgb_fbf	-0.00384836167931809	-0.00907547313679742	0.992778359325752
392	amr_svk_moo_ukr_wly_gam_tig_urd_uzb_aze_ewe_mly_xho_eng_cze_bsq_glc_owc_zul_mnd_rus_alb_yor_bul_tsn_krd_est_swa_igb_fin_ita_heb_geo_por_nor_dut_ctl_hau_mlt_guj_hun_tsw_bat_spa_sun_jpn_knd_kor_mcd_lit_ses_lat_tag_grk_sid_mao_cnt_ben_lda_swe_chh_slo_pan_bos_rom_qcu_hin_fre_afr_swt_anl_ger_amh_pol_ind_scr_cic_mol_akn_jav_tha_aeg_tml_bam_ven_tur_arw_prs_azi_dyu_vie_sod_bem_fbf_dgb	-0.576129437960613	-1.37346178479681	0.172910847387111
393	amr_lit_tsw_arw_sod_heb_hau_ita_tur_azi_bem_ind_akn_fre_spa_bsq_lat_anl_zul_cnt_grk_guj_lda_cze_dgb_ben_hun_ven_swt_fin_rom_wly_geo_mcd_ukr_pan_slo_amh_sid_scr_est_cic_bat_nor_mly_jpn_knd_kor_mol_afr_moo_hin_sun_ctl_gam_tag_mnd_svk_igb_dut_owc_swe_alb_glc_ger_qcu_bos_urd_por_dyu_chh_pol_aeg_krd_jav_prs_ses_bul_ewe_mao_tha_mlt_tml_tsn_fbf_uzb_rus_eng_aze_xho_vie_tig_bam_swa_yor	-0.324980983832322	-0.7679590315303	0.444457090613761
394	tig_eng_xho_svk_amr_gam_sod_mcd_azi_uzb_swt_bat_bam_nor_pol_bsq_hin_owc_fbf_cnt_slo_ukr_zul_glc_moo_ctl_fin_lda_igb_est_bos_wly_geo_dut_mol_ben_urd_mlt_hau_grk_hun_ven_ind_pan_sun_jpn_knd_kor_afr_ita_swa_swe_jav_fre_anl_mao_mnd_spa_yor_lit_heb_alb_arw_rom_krd_qcu_scr_cze_por_ewe_amh_rus_chh_guj_mly_prs_ses_ger_dgb_tag_tha_sid_tml_tsn_cic_tur_bul_lat_aze_bem_vie_aeg_akn_tsw_dyu	0.0959270474672482	0.225875562706079	0.821793865624745
395	amr_guj_zul_lit_aeg_tig_wly_bos_aze_tur_bam_jav_akn_dut_glc_bsq_eng_anl_yor_mnd_fre_por_dgb_cze_moo_urd_hun_bem_ses_est_mcd_sod_geo_lat_ukr_ger_spa_amh_heb_pol_fin_ven_mly_ctl_ind_jpn_tml_kor_hin_mol_cic_ita_tag_ben_sid_bat_cnt_swe_lda_slo_gam_nor_scr_bul_afr_qcu_pan_arw_svk_ewe_chh_grk_owc_rom_mao_rus_xho_alb_tsn_sun_tha_hau_knd_tsw_igb_uzb_prs_krd_azi_dyu_vie_mlt_swt_swa_fbf	-0.827169528265137	-1.99375030703354	0.0491085986834635
396	sod_mol_xho_bos_anl_sid_chh_mcd_uzb_azi_tsn_sun_bem_pol_pan_bsq_ukr_tig_dgb_mnd_afr_ger_fbf_eng_akn_ben_fin_bam_ses_est_ctl_owc_geo_cze_fre_hin_svk_hau_aeg_spa_hun_dyu_ind_guj_jav_jpn_tml_kor_krd_prs_zul_lat_mao_bul_gam_bat_cnt_ita_ewe_slo_amh_rus_urd_alb_lit_qcu_por_glc_nor_swt_mlt_arw_amr_swe_mly_dut_yor_rom_swa_tag_tha_wly_knd_cic_tsw_tur_grk_scr_aze_igb_vie_heb_ven_lda_moo	-0.425983191984306	-1.01309424934791	0.313643664942635
397	mlt_ctl_ven_afr_amh_wly_aeg_glc_uzb_aze_yor_bat_cic_fre_eng_bsq_dut_anl_bem_mnd_nor_ukr_akn_pol_ewe_urd_fin_tsw_ses_hun_swe_amr_geo_scr_cze_arw_bos_gam_hau_ben_est_moo_tag_guj_sun_jpn_tml_kor_slo_svk_dyu_spa_mly_lat_sid_mao_cnt_prs_swt_krd_heb_ita_pan_mol_grk_qcu_rom_bul_rus_xho_tig_lit_chh_mcd_ind_hin_igb_ger_dgb_jav_tha_owc_knd_lda_zul_tur_por_alb_azi_bam_vie_sod_fbf_tsn_swa	-0.664257609104373	-1.59064146126937	0.115084026330932
398	tig_afr_lda_ben_mlt_sid_wly_slo_azi_aze_ewe_mao_ven_por_dut_bsq_pan_hau_moo_cnt_svk_bos_zul_ita_yor_grk_est_igb_dgb_hun_guj_gam_geo_spa_lit_urd_eng_heb_aeg_glc_fin_akn_jav_scr_ind_jpn_knd_kor_bul_pol_cic_ctl_mly_ukr_amh_bat_mnd_hin_tsn_alb_amr_fre_rom_prs_rus_qcu_lat_krd_swe_tsw_anl_arw_owc_nor_tag_mcd_swa_mol_swt_sun_tha_chh_tml_bam_xho_tur_cze_ger_uzb_dyu_vie_sod_ses_bem_fbf	-0.395365000585654	-0.940121675508947	0.349590608363595
399	chh_por_dgb_lit_owc_wly_sid_grk_aze_azi_ses_mao_fbf_pan_svk_bsq_nor_sod_ven_cnt_bos_glc_zul_dut_lda_ukr_est_yor_cic_fin_fre_hau_geo_mcd_alb_urd_arw_gam_heb_rus_hun_dyu_bat_ctl_tag_jpn_tml_kor_swe_scr_xho_spa_mly_hin_mlt_ind_mnd_guj_tsn_ger_anl_ben_krd_prs_eng_qcu_cze_pol_rom_igb_amh_lat_tig_ita_jav_slo_bem_afr_swa_sun_tha_amr_knd_ewe_akn_uzb_mol_bul_tur_moo_vie_aeg_tsw_bam_swt	-0.273819032557992	-0.648354620711515	0.51835327432868
400	chh_rom_dgb_spa_gam_amr_tig_por_azi_aze_ven_ind_akn_grk_arw_bsq_mol_owc_tsn_cnt_mcd_ita_igb_ukr_lda_glc_hun_swa_tsw_fin_rus_amh_geo_cze_pan_afr_dut_mlt_wly_nor_est_ewe_tag_alb_jav_jpn_knd_kor_ben_hin_moo_eng_sun_urd_sid_mly_mnd_swe_dyu_guj_heb_lat_krd_fre_lit_qcu_pol_ger_svk_zul_sod_prs_hau_bos_mao_scr_bam_slo_cic_bat_tha_anl_tml_fbf_yor_uzb_bul_ctl_tur_ses_vie_aeg_xho_bem_swt	-0.409833892863923	-0.973068701502716	0.333043323574275
401	aeg_ger_swt_guj_sod_sid_owc_scr_uzb_aze_fbf_sun_ven_pol_alb_bsq_rus_anl_zul_cnt_ben_fre_moo_lat_tsn_mol_hun_akn_ses_fin_rom_hau_geo_afr_krd_ctl_slo_tig_amr_ukr_est_dgb_jav_grk_mao_jpn_knd_kor_glc_arw_lda_nor_tag_prs_chh_ind_mnd_dut_yor_spa_wly_por_pan_cze_swe_qcu_ita_svk_mcd_bam_mlt_eng_amh_bos_bat_bul_xho_hin_cic_mly_tha_gam_tml_swa_bem_azi_lit_urd_tur_dyu_vie_heb_igb_tsw_ewe	-0.67367052087194	-1.61396952284439	0.109922126387585
402	aeg_hin_swa_afr_tig_amr_owc_bos_azi_tur_ewe_bat_dgb_cze_nor_bsq_ita_amh_ven_cnt_alb_svk_igb_prs_akn_ctl_hun_yor_tsw_fin_swe_chh_geo_fre_ukr_pan_mcd_sid_wly_por_est_bam_mao_pol_mly_jpn_knd_kor_dut_spa_bem_mol_jav_guj_anl_sun_mnd_arw_tsn_ben_hau_rus_rom_grk_ger_qcu_scr_glc_lit_xho_mlt_lat_heb_bul_tag_urd_moo_eng_lda_ind_tha_sod_tml_zul_fbf_uzb_slo_krd_aze_cic_vie_gam_ses_swt_dyu	0.146738213734612	0.345009675732085	0.730866162748793
403	anl_fre_dgb_ben_owc_sod_amr_svk_uzb_azi_fbf_sun_tsw_afr_scr_bsq_rom_mlt_zul_mnd_cze_krd_ses_bos_akn_por_est_moo_igb_fin_guj_chh_geo_mcd_slo_pan_ger_heb_aeg_alb_hun_bem_ind_ita_bat_jpn_tml_kor_nor_hin_cic_urd_jav_dut_gam_tag_cnt_prs_lda_ukr_tig_glc_spa_swe_pol_qcu_ctl_mol_rus_tsn_hau_lat_amh_lit_mao_eng_ewe_arw_bam_mly_tha_sid_knd_ven_yor_tur_bul_grk_aze_xho_vie_wly_swt_dyu_swa	-0.874339526629455	-2.11529772298729	0.037077744817066
404	tig_pol_igb_grk_anl_gam_owc_ctl_uzb_aze_bem_mao_cic_ger_lit_bsq_cze_aeg_lda_mnd_scr_urd_bam_krd_xho_ita_est_ses_dgb_hun_rus_chh_geo_swe_bul_eng_slo_amr_wly_dut_fin_ven_jav_glc_ind_jpn_tml_kor_nor_bos_zul_spa_tag_prs_mlt_sun_cnt_arw_yor_svk_hau_lat_afr_alb_ben_qcu_mol_pan_guj_tsn_heb_por_sid_hin_bat_mcd_swa_ukr_akn_mly_tha_sod_knd_ewe_dyu_tur_fre_rom_azi_fbf_vie_amh_tsw_moo_swt	0.188912702608099	0.444746185150568	0.657536534968828
405	owc_mcd_akn_bul_aeg_mlt_amh_prs_tur_aze_ewe_bat_dgb_spa_guj_bsq_nor_sid_bam_cnt_ben_dut_lda_slo_tsn_krd_hun_ven_yor_fin_urd_tig_geo_arw_grk_ita_alb_heb_amr_eng_est_swt_sun_scr_ind_jpn_tml_kor_rom_svk_tsw_lat_mly_bos_anl_jav_mnd_cze_dyu_ger_wly_por_swe_pol_afr_qcu_fre_lit_glc_moo_chh_mol_sod_ukr_mao_ctl_fbf_rus_bem_tag_tha_hau_knd_cic_ses_azi_hin_pan_uzb_zul_vie_gam_swa_xho_igb	-0.086289997286841	-0.203381469332954	0.839281226759761
406	tig_mcd_moo_guj_hau_owc_aeg_glc_tur_azi_dgb_sun_bam_slo_por_bsq_pan_sod_swa_cnt_bos_svk_zul_spa_fbf_swe_fin_bem_igb_est_rom_gam_geo_lat_hin_lit_eng_heb_wly_prs_hun_tsn_bat_ger_mao_jpn_knd_kor_alb_grk_akn_fre_ind_pol_amr_mly_mnd_bul_ewe_ita_chh_mol_ben_arw_rus_qcu_ukr_urd_cze_ven_mlt_dut_sid_krd_jav_ctl_lda_nor_swt_tag_tha_anl_tml_yor_tsw_uzb_afr_scr_aze_dyu_vie_amh_ses_cic_xho	-0.614966953676126	-1.47018077214199	0.144887974999656
407	heb_rus_yor_fre_tig_sid_owc_mol_tur_uzb_igb_mao_ses_lat_cze_bsq_swe_wly_swt_cnt_por_scr_cic_glc_dgb_svk_est_ven_tsn_fin_urd_chh_geo_bul_eng_ctl_pol_amr_aeg_rom_hun_moo_mly_ita_sun_jpn_knd_kor_ben_spa_swa_dut_jav_alb_hau_tag_mnd_guj_tsw_slo_mlt_prs_bos_mcd_krd_qcu_hin_pan_arw_lda_gam_lit_anl_nor_bat_ukr_akn_grk_xho_ind_tha_sod_tml_fbf_ewe_aze_ger_afr_azi_bam_vie_amh_dyu_zul_bem	-0.105117916366498	-0.247685474317836	0.80492379981739
408	sid_fre_yor_ctl_gam_chh_amh_rom_tur_uzb_lda_bat_ses_nor_ben_bsq_swe_amr_dyu_mnd_slo_por_igb_afr_bem_pan_est_tsw_dgb_fin_ger_mlt_geo_hin_ita_lit_pol_sod_owc_spa_hun_ewe_mao_bul_ind_jpn_knd_kor_ukr_cze_swt_grk_mly_mcd_tig_jav_cnt_svk_moo_krd_anl_eng_mol_arw_prs_qcu_guj_rus_urd_swa_wly_scr_hau_dut_sun_bos_fbf_glc_cic_tag_tha_heb_tml_akn_tsn_azi_lat_alb_aze_bam_vie_aeg_zul_xho_ven	-0.72091891979581	-1.7312827900244	0.0867175112059246
409	sod_ita_tsn_guj_amh_anl_tig_krd_azi_aze_ses_mao_ewe_svk_dut_bsq_ukr_amr_dgb_cnt_nor_ben_xho_slo_cic_mcd_fin_akn_swt_hun_afr_gam_geo_spa_alb_bul_mol_hau_wly_bos_est_igb_mly_grk_ind_jpn_tml_kor_scr_fre_dyu_arw_bat_hin_mlt_sun_mnd_pan_bem_prs_chh_lat_por_ctl_ger_qcu_eng_urd_swe_swa_owc_rus_heb_lit_jav_pol_fbf_glc_zul_tag_tha_sid_knd_tsw_yor_tur_rom_cze_uzb_bam_vie_aeg_moo_ven_lda	-0.674313427972205	-1.61671164724624	0.109327770340499
410	gam_lat_xho_dut_wly_heb_sod_rom_tur_aze_tsw_bat_tsn_alb_svk_bsq_scr_hau_moo_mnd_lit_slo_fbf_ger_cic_grk_est_swt_igb_fin_ukr_amr_geo_bul_urd_cze_pan_owc_amh_ita_hun_bem_jav_eng_sun_jpn_tml_kor_afr_spa_dgb_nor_mly_rus_anl_tag_cnt_arw_yor_hin_chh_krd_ctl_ben_bos_qcu_swe_por_fre_swa_aeg_mcd_tig_prs_mao_mol_ven_guj_lda_ind_tha_sid_knd_bam_ewe_uzb_glc_pol_azi_akn_vie_mlt_zul_dyu_ses	-0.197001285524887	-0.465154386379949	0.642908247517002
411	heb_rus_moo_fre_owc_amr_anl_glc_uzb_aze_ven_ind_zul_nor_afr_bsq_rom_mlt_lda_mnd_krd_ctl_tsw_swe_yor_ita_hun_ewe_xho_est_mcd_amh_geo_spa_pol_lat_dut_sod_wly_bul_fin_cic_tag_alb_mao_jpn_knd_kor_scr_ukr_dyu_eng_mly_mol_chh_sun_cnt_hin_swt_svk_hau_cze_ben_pan_lit_qcu_prs_arw_slo_ses_gam_grk_tig_bos_bat_urd_tsn_guj_akn_jav_tha_sid_tml_swa_igb_tur_ger_por_azi_bem_vie_aeg_bam_dgb_fbf	-0.852433787796152	-2.05856917439748	0.0423325757849991
412	chh_ita_dgb_svk_gam_hau_sod_mol_tur_uzb_swt_ind_moo_dut_glc_bsq_arw_tig_lda_mnd_guj_bos_igb_afr_tsn_ctl_est_akn_ewe_fin_lit_amh_geo_rus_eng_por_krd_anl_sid_spa_hun_fbf_bat_mcd_tag_jpn_tml_kor_nor_rom_bem_grk_sun_ukr_mlt_jav_cnt_lat_cic_ben_amr_prs_scr_pol_hin_qcu_pan_slo_bul_ses_heb_ger_owc_urd_mly_cze_swa_swe_zul_mao_tha_wly_knd_xho_tsw_azi_fre_alb_aze_yor_vie_aeg_dyu_ven_bam	0.163549418634839	0.385593222776572	0.700678544525223
413	amh_ger_cic_alb_heb_tig_mlt_arw_azi_aze_moo_jav_xho_por_nor_bsq_rom_sid_ses_mnd_prs_svk_dyu_grk_ewe_bos_hun_bam_swa_est_mcd_amr_geo_spa_krd_cze_slo_anl_aeg_lit_fin_ven_tag_dut_sun_jpn_knd_kor_pan_fre_zul_ben_mly_pol_gam_mao_cnt_eng_yor_scr_hau_ukr_lat_rus_swe_qcu_bul_ctl_afr_akn_chh_mol_owc_urd_bat_hin_fbf_glc_swt_ind_tha_sod_tml_dgb_tsn_tur_ita_guj_uzb_bem_vie_wly_igb_lda_tsw	-0.8938414029495	-2.17218071184331	0.0323849975481613
414	sid_bul_igb_grk_mlt_chh_hau_glc_azi_aze_ewe_ind_zul_afr_ita_bsq_ctl_tig_bam_mnd_nor_mol_dgb_prs_ses_urd_hun_ven_swt_est_rus_wly_geo_rom_scr_fre_ben_sod_aeg_guj_fin_tsw_tag_slo_mly_jpn_knd_kor_mcd_lat_cic_spa_mao_por_amr_sun_cnt_alb_bem_krd_heb_svk_dut_bos_lit_qcu_swe_ukr_eng_fbf_gam_ger_owc_pol_bat_arw_tsn_hin_akn_jav_tha_anl_tml_dyu_lda_tur_pan_cze_uzb_yor_vie_amh_swa_xho_moo	0.00850866044394044	0.0200292434364494	0.984062954167066
415	gam_bul_moo_scr_anl_sod_wly_cze_aze_azi_bam_bat_cic_alb_pol_bsq_afr_heb_ven_cnt_prs_spa_lda_dut_ses_bos_est_ewe_yor_hun_mcd_owc_geo_urd_ben_eng_rom_sid_aeg_mol_fin_dgb_mao_por_ind_jpn_knd_kor_glc_guj_dyu_hin_jav_rus_amr_sun_mnd_lat_fbf_pan_amh_fre_ita_ger_slo_qcu_ukr_ctl_nor_akn_chh_swe_tig_lit_mly_svk_bem_grk_swa_tag_tha_hau_tml_tsn_tsw_uzb_arw_krd_tur_swt_vie_mlt_xho_zul_igb	0.337504458572077	0.795512119959541	0.428341409314471
416	wly_slo_dyu_scr_amr_heb_owc_fre_tur_aze_dgb_jav_zul_lat_spa_bsq_guj_aeg_swa_cnt_afr_bos_lda_rus_igb_grk_est_tsw_xho_hun_ger_tig_geo_dut_urd_prs_ita_chh_amh_ben_fin_moo_mao_mol_mly_jpn_knd_kor_bul_pol_bam_hin_sun_svk_sod_ind_mnd_ukr_yor_cze_gam_swe_krd_ctl_por_qcu_eng_nor_mcd_ewe_anl_arw_hau_glc_bat_rom_bem_alb_ven_tag_tha_mlt_tml_fbf_tsn_uzb_pan_lit_azi_swt_vie_sid_ses_akn_cic	-0.141084417167844	-0.332612198589173	0.740175612682248
417	chh_pan_yor_bos_anl_sid_mlt_ctl_uzb_tur_fbf_mao_igb_ukr_por_bsq_glc_amh_lda_cnt_mcd_cze_swt_ita_tsw_grk_fin_dyu_ven_hun_fre_tig_geo_dut_slo_ger_pol_hau_heb_bul_est_bem_ind_hin_tag_jpn_tml_kor_eng_afr_swa_rom_bat_lat_owc_sun_mnd_nor_zul_prs_wly_svk_lit_rus_ben_qcu_mol_guj_alb_cic_gam_spa_amr_urd_jav_swe_bam_scr_moo_mly_tha_aeg_knd_ses_xho_azi_krd_arw_aze_dgb_vie_sod_ewe_tsn_akn	-0.278745564159705	-0.658501761752456	0.511842722704451
418	tig_arw_igb_svk_heb_chh_amh_bul_tur_aze_bam_tag_tsn_grk_por_bsq_cze_wly_tsw_mnd_nor_dut_lda_ita_zul_slo_fin_yor_cic_est_spa_sod_geo_eng_scr_hin_guj_hau_owc_krd_hun_swa_jav_urd_ind_jpn_tml_kor_ger_mcd_dyu_rom_mly_prs_gam_mao_cnt_rus_akn_pan_mlt_afr_pol_ben_mol_qcu_lit_lat_swe_ven_amr_ukr_anl_alb_bat_ctl_xho_bos_swt_sun_tha_sid_knd_fbf_ewe_uzb_glc_fre_azi_dgb_vie_aeg_bem_moo_ses	0.393018725064975	0.92724940621435	0.356197253269403
419	amr_alb_yor_urd_aeg_sid_gam_pol_aze_tur_tsw_jav_cic_afr_dut_bsq_bul_amh_ven_cnt_ctl_rom_swa_lit_lda_glc_est_igb_moo_fin_mcd_tig_geo_guj_slo_hin_swe_owc_anl_cze_hun_akn_tag_rus_mly_jpn_knd_kor_bos_pan_tsn_spa_sun_por_wly_mao_mnd_ben_dgb_ita_heb_ger_prs_mol_grk_qcu_fre_nor_krd_ewe_sod_lat_hau_arw_bat_scr_dyu_svk_bem_ind_tha_chh_tml_ses_fbf_uzb_ukr_eng_azi_xho_vie_mlt_swt_zul_bam	0.367360757087699	0.86507324626384	0.389224587071856
420	wly_mcd_bam_grk_sod_amr_gam_lit_azi_uzb_bem_mly_dgb_ctl_mol_bsq_prs_aeg_dyu_cnt_por_scr_ewe_bos_lda_pol_fin_igb_tsw_est_dut_hau_geo_ukr_rom_spa_eng_anl_owc_glc_hun_ses_sun_alb_jav_jpn_knd_kor_pan_svk_cic_guj_ind_urd_amh_mao_mnd_cze_akn_ben_heb_ita_krd_swe_nor_qcu_bul_hin_afr_swt_chh_slo_sid_arw_tag_rus_xho_fre_yor_bat_tha_tig_tml_fbf_swa_aze_lat_ger_tur_moo_vie_mlt_zul_tsn_ven	-0.612800488806355	-1.46542923682368	0.146176632356388
421	wly_ctl_xho_grk_amr_aeg_sod_guj_tur_aze_dgb_bat_ven_spa_cze_bsq_eng_heb_lda_mnd_fre_ukr_bem_prs_tsw_mcd_hun_swt_zul_fin_dut_mlt_geo_hin_nor_pol_rus_tig_owc_bul_est_igb_mao_afr_ind_jpn_knd_kor_por_ita_tsn_urd_jav_arw_sid_sun_cnt_krd_ewe_ben_anl_svk_mol_pan_alb_qcu_scr_slo_bos_cic_hau_ger_amh_rom_mly_glc_dyu_swe_yor_tag_tha_chh_tml_fbf_akn_azi_lat_lit_uzb_swa_vie_gam_moo_ses_bam	-0.178930228106175	-0.42223097801028	0.673830970260927
422	chh_mol_bem_urd_aeg_mlt_anl_pan_tur_azi_dgb_sun_fbf_arw_por_bsq_ctl_tig_xho_mnd_cze_scr_tsw_bul_cic_ger_fin_ewe_akn_hun_swe_sod_geo_eng_spa_bos_nor_hau_amh_mcd_est_swt_mly_lit_bat_jpn_tml_kor_dut_guj_moo_rom_ind_slo_sid_jav_cnt_alb_lda_fre_amr_lat_pol_ukr_hin_qcu_ben_prs_afr_zul_gam_ita_wly_glc_mao_grk_ven_svk_igb_tag_tha_owc_knd_swa_tsn_uzb_rus_krd_aze_bam_vie_heb_ses_dyu_yor	-0.539820630492031	-1.28679561442618	0.201359345178691
423	wly_bos_fbf_ita_amr_aeg_mlt_swe_tur_aze_dgb_sun_dyu_lit_pol_bsq_scr_chh_ven_mnd_ben_afr_lda_rus_xho_mcd_hun_ewe_cic_est_rom_tig_geo_glc_cze_ctl_guj_owc_heb_nor_fin_swa_tag_por_mly_jpn_tml_kor_bul_svk_bam_ger_mao_prs_gam_jav_cnt_krd_akn_slo_sod_eng_dut_mol_spa_qcu_fre_alb_lat_tsw_anl_grk_sid_pan_bat_hin_bem_ukr_yor_ind_tha_amh_knd_ses_swt_uzb_arw_urd_azi_igb_vie_hau_tsn_zul_moo	0.0298173417707693	0.0702224517586107	0.944167384874403
424	gam_fre_tsn_rus_sid_amr_amh_ctl_tur_uzb_swt_jav_bem_eng_nor_bsq_bul_anl_fbf_mnd_urd_ben_zul_alb_ven_bos_hun_dgb_ses_est_mcd_heb_geo_swe_guj_svk_grk_chh_wly_arw_fin_cic_mly_mol_mao_jpn_knd_kor_pol_ger_tsw_pan_bat_prs_hau_ind_cnt_scr_xho_afr_tig_cze_lat_slo_lit_qcu_hin_glc_rom_igb_aeg_ita_mlt_spa_tag_krd_yor_ukr_bam_sun_tha_owc_tml_moo_ewe_aze_dut_por_azi_dyu_vie_sod_swa_lda_akn	-0.133849411370899	-0.315607977039519	0.753007237797722
425	hau_pan_akn_lit_tig_chh_owc_afr_azi_tur_ven_mao_ewe_mol_ita_bsq_por_amr_tsw_mnd_nor_swe_xho_mcd_dgb_bos_fin_yor_zul_est_ben_amh_geo_urd_eng_slo_spa_wly_aeg_cze_hun_bam_sun_glc_ind_jpn_tml_kor_grk_guj_fbf_bul_jav_hin_sid_tag_cnt_dut_swt_fre_sod_rom_lat_ctl_pol_qcu_ger_arw_scr_tsn_gam_alb_mlt_rus_bat_prs_swa_krd_bem_mly_tha_heb_knd_ses_dyu_uzb_svk_ukr_aze_lda_vie_anl_moo_igb_cic	-0.510344177984535	-1.21281257724348	0.228273223367829
426	gam_ben_dgb_ger_wly_anl_aeg_cze_azi_aze_cic_jav_swt_bul_ita_bsq_dut_amh_bam_mnd_rom_ukr_akn_slo_tsw_hin_fin_igb_ewe_hun_scr_tig_geo_alb_nor_grk_urd_mlt_hau_swe_est_fbf_bat_mol_ind_jpn_tml_kor_glc_ctl_bem_spa_sun_fre_heb_mly_cnt_arw_ven_bos_amr_pol_guj_pan_krd_qcu_mcd_rus_prs_yor_owc_lit_chh_svk_mao_lat_swa_afr_tsn_tag_tha_sod_knd_zul_ses_tur_eng_por_uzb_dyu_vie_sid_xho_moo_lda	-0.777815287729641	-1.87570269363312	0.063833036723484
427	amh_pan_ses_alb_chh_sid_anl_slo_azi_aze_igb_ind_dgb_mcd_mol_bsq_fre_hau_xho_mnd_ger_ita_ven_ben_moo_cze_fin_akn_lda_est_prs_gam_geo_urd_rus_pol_glc_heb_aeg_spa_hun_bem_sun_arw_mly_jpn_knd_kor_ctl_rom_bam_guj_bat_swe_wly_jav_cnt_bul_tsn_svk_tig_por_ukr_eng_lat_qcu_krd_bos_nor_fbf_amr_scr_owc_dut_tag_afr_tsw_lit_dyu_mao_tha_mlt_tml_ewe_yor_uzb_hin_grk_tur_swa_vie_sod_zul_cic_swt	-0.552459616493407	-1.31588850246442	0.191445938849351
428	heb_arw_bam_afr_amh_anl_aeg_scr_azi_aze_dyu_jav_swt_ben_spa_bsq_alb_gam_cic_mnd_grk_rom_lda_hin_moo_lat_hun_fbf_ewe_est_bos_tig_geo_pol_swe_ita_por_hau_amr_nor_fin_zul_tag_eng_ind_jpn_tml_kor_cze_pan_xho_glc_bat_urd_sod_sun_cnt_mcd_igb_rus_owc_ctl_svk_slo_ger_qcu_lit_dut_prs_ven_mlt_krd_wly_mol_mao_ukr_ses_fre_dgb_mly_tha_chh_knd_tsw_tsn_tur_guj_bul_uzb_yor_vie_sid_bem_swa_akn	-0.953148781842133	-2.31070812501917	0.0230595144296562
429	gam_prs_tsn_ukr_sod_anl_hau_slo_aze_uzb_lda_mao_bam_rom_alb_bsq_spa_amr_swt_mnd_urd_ger_igb_mcd_dyu_hin_fin_fbf_zul_est_por_amh_geo_ben_grk_svk_ita_owc_aeg_krd_hun_tsw_mly_afr_sun_jpn_knd_kor_bos_fre_ven_arw_jav_cze_mlt_ind_cnt_lit_akn_ctl_chh_swe_bul_mol_rus_qcu_dut_lat_eng_ewe_sid_guj_tig_nor_tag_glc_swa_pol_xho_bat_tha_heb_tml_yor_dgb_tur_scr_pan_azi_cic_vie_wly_bem_moo_ses	-0.978710385116755	-2.38111736785396	0.0192986625773752
430	wly_bos_xho_swe_aeg_sid_anl_cze_aze_uzb_moo_jav_akn_bul_alb_bsq_eng_gam_tsn_cnt_rom_ctl_ses_rus_swa_dut_hun_bam_bem_fin_ben_heb_geo_lat_scr_nor_urd_amr_hau_guj_est_yor_sun_arw_mao_jpn_tml_kor_lit_por_tsw_ger_bat_fre_tig_tag_mnd_mol_igb_pan_amh_hin_ita_spa_svk_qcu_glc_krd_mcd_dyu_owc_pol_chh_grk_mly_ukr_swt_prs_fbf_ind_tha_sod_knd_ven_cic_tur_slo_afr_azi_zul_vie_mlt_ewe_dgb_lda	-0.0929705777596836	-0.219307032374206	0.826891495805681
431	sid_slo_bam_afr_aeg_gam_anl_lit_uzb_azi_ses_sun_ewe_ita_ctl_bsq_dut_owc_ven_cnt_alb_scr_zul_por_yor_urd_est_lda_igb_hun_rus_mlt_geo_fre_krd_ben_grk_heb_hau_arw_fin_fbf_tag_swe_ind_jpn_tml_kor_pan_nor_swt_prs_mly_rom_sod_mao_mnd_mcd_xho_glc_tig_svk_spa_ger_hin_qcu_mol_guj_bul_bem_chh_eng_amr_ukr_bat_bos_dgb_cze_swa_jav_tha_wly_knd_akn_tsw_tur_pol_lat_aze_tsn_vie_amh_moo_dyu_cic	-0.296131648043214	-0.700645934026186	0.485273269384701
432	sod_pan_bem_prs_anl_hau_tig_glc_tur_azi_igb_tag_ewe_cze_fre_bsq_svk_gam_lda_mnd_rom_ben_tsw_slo_zul_por_hun_fbf_swt_est_ger_mlt_geo_bos_swe_dut_eng_heb_amh_urd_fin_yor_jav_mol_mao_jpn_knd_kor_krd_mcd_xho_lat_bat_pol_chh_mly_cnt_ctl_bam_scr_owc_grk_guj_rus_ukr_qcu_hin_ita_spa_akn_sid_arw_amr_afr_ind_nor_cic_alb_tsn_sun_tha_wly_tml_ven_swa_uzb_bul_lit_aze_moo_vie_aeg_dyu_ses_dgb	-0.220560262136172	-0.521573932414553	0.603206946979318
433	amr_ben_bem_cze_tig_sod_amh_pan_uzb_aze_tsw_mao_fbf_afr_krd_bsq_mcd_aeg_cic_cnt_rom_eng_xho_arw_moo_swe_fin_ewe_ven_hun_lit_heb_geo_glc_urd_lat_nor_owc_gam_svk_est_dyu_mly_dut_ind_jpn_tml_kor_alb_bul_akn_grk_jav_ita_hau_bat_mnd_bos_bam_rus_wly_ger_spa_ukr_ctl_qcu_slo_scr_por_igb_mlt_hin_sid_fre_sun_guj_ses_mol_dgb_tag_tha_anl_knd_yor_swa_tur_pol_prs_azi_lda_vie_chh_zul_tsn_swt	-0.469435013345007	-1.11521200529956	0.267633090015608
434	heb_scr_swa_hin_mlt_sid_owc_alb_tur_uzb_tsn_jav_lda_spa_lat_bsq_ctl_gam_ses_mnd_cze_arw_xho_guj_zul_ukr_est_dyu_ven_fin_afr_chh_geo_ben_rom_glc_mcd_aeg_amr_lit_hun_cic_ind_urd_bat_jpn_knd_kor_fre_bul_bem_bos_mao_por_hau_sun_cnt_eng_yor_ita_tig_svk_slo_pol_dut_qcu_pan_mol_ger_swt_anl_grk_sod_prs_mly_nor_dgb_krd_tsw_tag_tha_wly_tml_bam_ewe_azi_swe_rus_aze_igb_vie_amh_fbf_moo_akn	-0.0959211370889202	-0.226273170631571	0.8214855375385
435	aeg_prs_tsn_hin_heb_amh_amr_ukr_uzb_aze_lda_sun_ewe_lat_guj_bsq_svk_gam_bem_cnt_eng_ita_swt_lit_tsw_krd_fin_yor_bam_hun_pan_owc_geo_bul_scr_arw_alb_wly_tig_por_est_dyu_tag_bos_jav_jpn_knd_kor_ger_swe_ven_fre_mao_grk_mlt_ind_mnd_nor_fbf_mol_sid_pol_urd_rom_cze_qcu_dut_spa_ctl_igb_anl_afr_chh_slo_mly_ben_xho_mcd_dgb_bat_tha_hau_tml_akn_swa_azi_rus_glc_tur_cic_vie_sod_moo_zul_ses	0.30074010739408	0.708179463887632	0.480605023816518
436	chh_krd_cic_eng_sod_anl_wly_urd_aze_azi_swt_mao_akn_rus_fre_bsq_mcd_tig_tsn_mnd_grk_cze_moo_mol_lda_lit_fin_igb_fbf_est_prs_sid_geo_lat_dut_rom_pan_mlt_heb_spa_hun_swa_ind_swe_tag_jpn_knd_kor_bos_ger_xho_svk_sun_ukr_aeg_mly_cnt_arw_tsw_slo_gam_afr_ben_alb_glc_qcu_bul_scr_hin_ses_hau_ita_amh_nor_bat_guj_dyu_pol_zul_jav_tha_amr_tml_bem_ven_tur_por_ctl_uzb_dgb_vie_owc_yor_ewe_bam	-0.211076916747579	-0.498067589755822	0.619612190705061
437	owc_arw_ses_mol_hau_wly_mlt_eng_uzb_azi_dgb_jav_lda_scr_por_bsq_guj_sod_yor_cnt_ukr_ita_ewe_mcd_swa_ctl_hun_zul_akn_fin_spa_amh_geo_pol_nor_glc_ger_sid_anl_bul_est_ven_tag_pan_mao_jpn_knd_kor_rom_fre_bam_alb_bat_rus_tig_mly_mnd_bos_swt_cze_chh_ben_swe_krd_urd_qcu_svk_hin_lat_cic_aeg_afr_gam_slo_ind_grk_xho_lit_dyu_sun_tha_amr_tml_tsw_tsn_aze_dut_prs_tur_bem_vie_heb_moo_igb_fbf	-0.191423648371212	-0.451632668764864	0.652585126030922
438	hau_por_ven_ctl_aeg_owc_amr_cze_tur_azi_bam_mly_yor_bos_guj_bsq_arw_mlt_swa_mnd_ben_spa_moo_ukr_bem_pan_est_lda_dgb_hun_mcd_anl_geo_bul_afr_fre_dut_tig_sid_glc_fin_ses_tag_swe_bat_jpn_knd_kor_svk_mol_zul_alb_mao_krd_sod_ind_cnt_eng_fbf_grk_chh_prs_slo_scr_urd_qcu_hin_rom_lat_igb_amh_rus_heb_ger_jav_nor_cic_lit_xho_sun_tha_gam_tml_tsn_swt_aze_ita_pol_uzb_tsw_vie_wly_ewe_dyu_akn	0.021963275966619	0.0517229804273	0.95886036062002
439	aeg_cze_dgb_por_tig_heb_amh_ctl_tur_aze_ven_bat_moo_alb_bos_bsq_rus_gam_yor_mnd_mol_krd_swt_arw_swa_eng_hun_ses_bam_est_svk_anl_geo_pan_mcd_hin_ita_sod_mlt_scr_fin_zul_tag_ukr_jav_jpn_tml_kor_urd_rom_akn_bul_sun_swe_hau_ind_cnt_ben_cic_fre_chh_spa_dut_slo_lat_qcu_nor_pol_grk_tsn_sid_glc_amr_afr_mao_guj_bem_prs_igb_mly_tha_wly_knd_xho_ewe_azi_ger_lit_uzb_lda_vie_owc_dyu_fbf_tsw	-0.367083822672469	-0.869228241071577	0.386960114948614
440	anl_slo_fbf_ben_heb_amr_sid_pan_tur_azi_xho_ind_igb_grk_por_bsq_mcd_mlt_swt_cnt_ukr_bul_tsw_urd_zul_mol_fin_bam_swa_est_ita_tig_geo_dut_arw_eng_lat_chh_gam_hin_hun_cic_bat_glc_mao_jpn_knd_kor_afr_swe_bem_alb_tag_rom_hau_sun_mnd_pol_dyu_svk_amh_rus_krd_scr_ger_qcu_nor_spa_cze_ses_aeg_bos_sod_ctl_jav_guj_lda_lit_moo_mly_tha_owc_tml_yor_dgb_aze_prs_fre_uzb_tsn_vie_wly_ewe_ven_akn	0.885844344290641	2.11666194554631	0.0369586541686453
441	wly_cze_dgb_arw_amh_sid_sod_lit_azi_uzb_moo_ind_ewe_alb_lat_bsq_pol_owc_cic_mnd_rus_slo_zul_prs_swt_rom_est_dyu_akn_fin_pan_mlt_geo_svk_por_ita_urd_tig_hau_swe_hun_lda_tag_afr_sun_jpn_tml_kor_bos_bul_ven_fre_jav_scr_chh_mly_cnt_ukr_bem_hin_heb_dut_eng_glc_mol_qcu_nor_krd_mcd_igb_gam_ben_aeg_ger_bat_guj_tsn_spa_swa_mao_tha_anl_knd_yor_fbf_tur_ctl_grk_aze_tsw_vie_amr_ses_xho_bam	-0.151630670487756	-0.357589035239725	0.72146113624852
442	hau_pol_bem_ctl_heb_aeg_owc_glc_uzb_tur_lda_mao_igb_afr_scr_bsq_mcd_sid_ses_cnt_bos_lat_tsw_prs_yor_eng_est_dyu_fbf_fin_krd_chh_geo_alb_slo_pan_rus_tig_sod_mol_hun_zul_sun_urd_jav_jpn_tml_kor_spa_grk_xho_nor_mly_ukr_amr_tag_mnd_arw_akn_svk_anl_cze_hin_rom_ben_qcu_ger_bul_dut_moo_amh_guj_wly_lit_ind_ita_ven_por_bam_bat_tha_gam_knd_swa_ewe_aze_swe_fre_azi_cic_vie_mlt_swt_dgb_tsn	-0.188450240657515	-0.445135717692434	0.657256049006573
443	wly_ita_yor_nor_owc_chh_tig_grk_uzb_aze_igb_mao_swt_lat_hin_bsq_prs_amr_moo_mnd_mcd_ger_cic_por_dgb_slo_hun_zul_swa_est_scr_mlt_geo_glc_guj_spa_rom_hau_aeg_afr_fin_ewe_bat_lit_ind_jpn_tml_kor_swe_pan_fbf_svk_sun_mol_sid_jav_cnt_bul_ven_ben_anl_cze_ctl_eng_urd_qcu_pol_ukr_rus_tsw_heb_fre_amh_krd_tag_dut_akn_arw_dyu_mly_tha_gam_knd_xho_lda_tur_bos_alb_azi_bam_vie_sod_bem_tsn_ses	-0.55631379844273	-1.32825770960214	0.187343433017092
444	gam_swe_akn_glc_mlt_heb_hau_bos_azi_uzb_xho_sun_bam_guj_ctl_bsq_nor_tig_tsw_cnt_mol_pan_fbf_prs_tsn_afr_est_yor_dyu_hun_rom_sid_geo_scr_slo_ukr_spa_owc_amr_krd_fin_swa_mao_ita_ind_jpn_knd_kor_hin_alb_zul_lat_jav_pol_chh_bat_mnd_ben_igb_lit_wly_por_mcd_svk_dut_qcu_ger_rus_eng_bem_anl_urd_amh_grk_mly_cze_moo_fre_cic_tag_tha_sod_tml_dgb_ven_tur_bul_arw_aze_swt_vie_aeg_ewe_ses_lda	-0.239197001556911	-0.565288473671899	0.573238787172412
445	anl_ita_swa_swe_hau_heb_aeg_bul_aze_tur_fbf_ind_tsw_rom_arw_bsq_nor_wly_bem_cnt_svk_glc_dyu_scr_moo_cze_fin_igb_bam_est_ben_sod_geo_lat_ctl_prs_pan_mlt_tig_grk_hun_tsn_mly_hin_sun_jpn_tml_kor_mol_krd_yor_guj_mao_bos_amh_jav_mnd_ukr_lda_spa_chh_alb_dut_slo_fre_qcu_eng_por_afr_cic_gam_pol_amr_lit_bat_urd_zul_ger_akn_tag_tha_owc_knd_ven_xho_uzb_rus_mcd_azi_ses_vie_sid_dgb_swt_ewe	-0.647259446310829	-1.54895162146138	0.124789770936889
446	sod_urd_bam_ctl_gam_mlt_anl_glc_azi_tur_swt_tag_lda_pan_scr_bsq_pol_amr_dgb_mnd_fre_afr_ewe_hin_ses_rus_hun_ven_xho_est_ita_hau_geo_mcd_alb_svk_lit_owc_amh_grk_fin_yor_sun_dut_mao_jpn_tml_kor_ukr_swe_akn_eng_jav_ben_tig_bat_cnt_bul_swa_nor_sid_lat_spa_por_slo_qcu_arw_mol_ger_igb_chh_guj_wly_rom_mly_prs_moo_krd_dyu_ind_tha_aeg_knd_bem_tsw_uzb_cze_bos_aze_cic_vie_heb_tsn_zul_fbf	-0.76231646271352	-1.82964879592459	0.0705064279905298
447	tig_cze_ven_scr_aeg_wly_owc_lat_aze_uzb_zul_tag_akn_spa_mcd_bsq_prs_gam_swt_mnd_svk_pol_yor_ctl_swa_arw_fin_moo_dgb_hun_fre_amh_geo_glc_dut_swe_lit_anl_chh_ukr_est_fbf_mly_pan_jav_jpn_knd_kor_krd_guj_dyu_ger_sun_nor_mlt_ind_cnt_ita_bam_afr_sid_alb_hin_mol_rus_qcu_ben_slo_por_igb_amr_eng_hau_urd_bat_bul_ewe_rom_tsw_mao_tha_sod_tml_lda_tsn_azi_grk_bos_tur_ses_vie_heb_xho_cic_bem	-0.0624966426787787	-0.147395074515359	0.883139270340904
448	heb_bul_bem_swe_gam_amh_wly_dut_tur_azi_zul_bat_cic_spa_svk_bsq_rus_chh_yor_mnd_prs_pol_dgb_alb_xho_fre_est_tsw_bam_fin_cze_anl_geo_eng_slo_pan_ben_mlt_hau_mcd_hun_moo_mao_ger_ind_jpn_knd_kor_urd_ukr_fbf_ita_sun_por_aeg_tag_cnt_krd_tsn_lit_sod_guj_ctl_rom_nor_qcu_hin_afr_arw_swt_owc_grk_sid_bos_mly_glc_dyu_scr_akn_jav_tha_tig_tml_igb_swa_uzb_lat_mol_aze_ses_vie_amr_ewe_lda_ven	-0.344609213894721	-0.816398492648119	0.416358538348865
449	wly_scr_tsn_glc_mlt_chh_hau_guj_aze_uzb_ewe_tag_bem_bos_rom_bsq_ben_amr_ven_mnd_pan_spa_fbf_prs_ses_mcd_hun_cic_yor_fin_krd_amh_geo_alb_nor_fre_hin_sod_heb_ita_est_dyu_mao_grk_mly_jpn_knd_kor_dut_lit_moo_ger_jav_urd_owc_bat_cnt_por_lda_eng_anl_svk_ctl_swe_rus_qcu_mol_ukr_arw_zul_sid_pol_aeg_afr_ind_lat_bam_slo_swa_sun_tha_gam_tml_akn_xho_tur_bul_cze_azi_tsw_vie_tig_dgb_swt_igb	0.0838956983009223	0.197536567742684	0.843838777413288
450	anl_lit_swa_scr_amh_chh_hau_pan_azi_aze_bem_ind_zul_dut_cze_bsq_glc_wly_bam_mnd_ctl_hin_tsn_rom_ses_por_hun_dgb_fbf_fin_svk_amr_geo_krd_swe_pol_spa_heb_sod_afr_est_lda_jav_alb_sun_jpn_tml_kor_arw_slo_ewe_ita_mly_prs_tig_tag_cnt_mcd_yor_bos_sid_ger_bul_lat_grk_qcu_nor_rus_ukr_xho_mlt_mol_gam_urd_bat_ben_moo_guj_akn_mao_tha_owc_knd_swt_cic_tur_eng_fre_uzb_igb_vie_aeg_tsw_ven_dyu	-0.623475596725434	-1.49188841701555	0.139112880527664
451	mlt_alb_ewe_ita_tig_aeg_chh_ger_azi_uzb_dyu_jav_bem_ukr_arw_bsq_fre_gam_tsw_cnt_mcd_spa_xho_krd_fbf_por_est_ven_swt_fin_slo_wly_geo_grk_bos_prs_scr_amr_hau_hin_hun_ses_tag_swe_sun_jpn_tml_kor_lit_afr_bam_eng_mly_pol_amh_bat_mnd_glc_cic_mol_anl_urd_svk_ctl_nor_qcu_pan_ben_rus_akn_owc_guj_sid_rom_ind_lat_yor_cze_dgb_mao_tha_heb_knd_igb_zul_tur_bul_dut_aze_lda_vie_sod_swa_moo_tsn	-0.370542395530932	-0.878627827185002	0.381867556339731
452	mlt_arw_zul_lit_owc_chh_hau_glc_azi_tur_fbf_ind_xho_krd_mcd_bsq_svk_aeg_tsn_cnt_alb_eng_lda_mol_dgb_afr_fin_cic_yor_est_ctl_tig_geo_spa_dut_hin_guj_gam_wly_swe_hun_swa_jav_ita_sun_jpn_knd_kor_cze_nor_akn_ukr_mao_ben_amh_tag_mnd_rus_ses_por_heb_rom_bul_scr_ger_qcu_urd_slo_pan_ven_sod_prs_sid_grk_mly_pol_dyu_fre_bem_bat_tha_amr_tml_tsw_igb_uzb_bos_lat_aze_swt_vie_anl_bam_ewe_moo	-0.612659766303246	-1.46242274658668	0.1469966111861
453	amh_svk_xho_guj_mlt_aeg_tig_hin_uzb_aze_swt_bat_bem_rom_cze_bsq_afr_wly_moo_mnd_grk_lit_ven_dut_dyu_spa_hun_lda_zul_est_prs_anl_geo_ctl_krd_fre_lat_sod_gam_nor_fin_cic_jav_mol_tag_jpn_tml_kor_ukr_rus_ewe_bul_ind_mcd_amr_sun_cnt_ita_swa_swe_sid_slo_scr_pan_ben_qcu_urd_por_bos_akn_heb_pol_chh_eng_mly_glc_yor_alb_dgb_mao_tha_hau_knd_bam_tsw_tur_arw_ger_azi_fbf_vie_owc_igb_ses_tsn	-0.397206577021088	-0.942351079986863	0.348454455248034
454	heb_lit_lda_cze_amh_anl_mlt_arw_tur_aze_fbf_mao_igb_pan_eng_bsq_rus_wly_xho_mnd_ukr_pol_akn_scr_swt_mcd_fin_dyu_yor_est_por_owc_geo_lat_glc_hin_dut_gam_amr_urd_hun_ses_mly_rom_tag_jpn_knd_kor_krd_guj_tsn_prs_jav_alb_hau_bat_cnt_ben_cic_svk_chh_bos_slo_bul_swe_qcu_afr_ita_nor_ewe_sid_grk_aeg_ger_sun_spa_tsw_ctl_zul_ind_tha_tig_tml_swa_bem_uzb_fre_mol_azi_dgb_vie_sod_ven_bam_moo	-0.0807017888517484	-0.19038279267553	0.849424143959136
455	gam_fre_tsw_arw_anl_owc_tig_glc_azi_aze_dgb_ind_dyu_mol_swe_bsq_ukr_aeg_fbf_mnd_alb_dut_yor_pan_lda_urd_fin_ven_zul_hun_krd_hau_geo_ita_grk_bul_cze_heb_mlt_ben_est_cic_sun_afr_mao_jpn_tml_kor_mcd_lit_igb_hin_jav_svk_chh_tag_cnt_lat_tsn_pol_sid_ctl_scr_bos_prs_qcu_eng_guj_slo_ewe_amh_rus_sod_spa_bat_rom_akn_nor_bem_mly_tha_wly_knd_swa_ses_tur_ger_por_uzb_moo_vie_amr_swt_bam_xho	-0.989260114851878	-2.40545886811705	0.0181313025845422
456	sod_spa_akn_lit_sid_wly_anl_mol_uzb_tur_fbf_mly_xho_swe_scr_bsq_por_amh_cic_cnt_prs_fre_ses_pol_ven_ger_fin_dgb_tsn_est_nor_owc_geo_mcd_slo_arw_eng_hau_chh_urd_hun_igb_sun_bos_tag_jpn_tml_kor_svk_rom_swa_cze_bat_pan_tig_mao_mnd_lat_tsw_rus_mlt_dut_hin_grk_afr_qcu_ukr_alb_ctl_yor_gam_ita_aeg_guj_jav_ben_zul_krd_lda_ind_tha_amr_knd_bem_moo_azi_glc_bul_aze_bam_vie_heb_dyu_ewe_swt	0.103202882365762	0.243040446441914	0.808509313424416
457	hau_hin_zul_bos_owc_sod_heb_rom_tur_azi_akn_mly_swt_urd_svk_bsq_alb_sid_cic_mnd_prs_lat_xho_mcd_tsw_fre_est_ses_bem_hun_nor_mlt_geo_swe_ctl_bul_krd_chh_tig_guj_fin_dgb_mao_pan_jav_jpn_knd_kor_pol_glc_tsn_ukr_sun_cze_anl_ind_cnt_por_yor_rus_gam_eng_spa_dut_lit_qcu_ger_arw_grk_bam_aeg_scr_amr_ita_tag_slo_fbf_afr_lda_bat_tha_amh_tml_dyu_swa_uzb_ben_mol_aze_igb_vie_wly_ven_moo_ewe	0.249601807002769	0.587086491061439	0.558568205118284
458	amh_eng_bem_dut_owc_heb_wly_urd_uzb_aze_bam_mao_igb_lit_slo_bsq_cze_sod_zul_cnt_ben_por_xho_bos_akn_mcd_hun_dyu_swt_est_prs_mlt_geo_svk_bul_guj_ctl_amr_anl_ger_fin_moo_bat_lat_sun_jpn_knd_kor_mol_nor_lda_hin_tag_ukr_chh_ind_mnd_grk_cic_spa_hau_pol_rus_arw_swe_qcu_fre_rom_glc_swa_gam_afr_sid_alb_mly_pan_tsn_krd_fbf_jav_tha_aeg_tml_ven_ewe_tur_scr_ita_azi_tsw_vie_tig_ses_yor_dgb	-0.948261984851477	-2.30184666583366	0.0235759776843034
459	sid_pan_ven_fre_chh_aeg_amh_urd_uzb_azi_moo_bat_xho_rus_eng_bsq_ukr_anl_lda_mnd_ger_lat_ses_spa_bam_bos_est_yor_swt_fin_pol_owc_geo_hin_lit_rom_dut_amr_wly_ben_hun_swa_tag_ita_mao_jpn_tml_kor_krd_swe_dyu_slo_sun_ctl_mlt_jav_cnt_grk_ewe_por_gam_guj_glc_mcd_scr_qcu_prs_cze_afr_igb_hau_alb_sod_arw_mly_bul_zul_mol_tsw_ind_tha_heb_knd_dgb_akn_tur_svk_nor_aze_tsn_vie_tig_bem_fbf_cic	-0.730672352350746	-1.75144052057638	0.0831668900122596
460	gam_urd_dgb_svk_tig_anl_sid_rom_tur_azi_fbf_mao_dyu_pan_hin_bsq_eng_aeg_moo_cnt_lit_prs_akn_arw_swa_bos_est_lda_igb_fin_dut_wly_geo_grk_alb_afr_lat_hau_heb_guj_hun_ewe_mly_bul_sun_jpn_tml_kor_por_nor_tsw_ctl_jav_mcd_amh_tag_mnd_ukr_yor_scr_sod_mol_fre_pol_ben_qcu_ita_glc_slo_bam_chh_spa_amr_krd_ind_cze_xho_ger_swt_bat_tha_mlt_knd_tsn_zul_uzb_swe_rus_aze_bem_vie_owc_ven_ses_cic	-0.278660327709385	-0.658678897691568	0.511729456027389
461	amh_slo_ses_ita_gam_aeg_owc_ukr_azi_uzb_yor_tag_igb_spa_eng_bsq_bos_chh_swa_cnt_fre_ctl_lda_afr_dgb_mcd_fin_bam_moo_hun_alb_heb_geo_guj_urd_hin_pan_anl_amr_prs_est_xho_jav_cze_bat_jpn_knd_kor_arw_krd_zul_ben_sun_ger_hau_ind_mnd_dut_fbf_lat_sod_scr_grk_bul_svk_qcu_rom_nor_rus_tsw_tig_mol_wly_pol_mao_glc_cic_por_akn_mly_tha_sid_tml_tsn_swt_aze_swe_lit_tur_ven_vie_mlt_dyu_ewe_bem	-1.00217980718115	-2.44897595443456	0.0162000581173066
462	anl_arw_dgb_slo_aeg_hau_amr_afr_azi_uzb_ewe_mly_akn_grk_guj_bsq_ctl_gam_tsn_cnt_eng_ita_bam_lat_swa_pol_est_ven_cic_fin_mol_amh_geo_urd_dut_ger_spa_tig_wly_ben_hun_bem_tag_lit_mao_jpn_tml_kor_pan_alb_yor_ukr_jav_svk_sod_bat_mnd_mcd_zul_prs_heb_bos_nor_cze_rus_qcu_fre_krd_scr_lda_owc_rom_mlt_glc_sun_swe_swt_hin_fbf_ind_tha_sid_knd_igb_moo_aze_por_bul_tur_tsw_vie_chh_ses_dyu_xho	0.390515612475497	0.920660457689421	0.359609756543397
463	amh_guj_tsw_eng_anl_aeg_wly_lit_tur_aze_dgb_mao_swa_alb_ita_bsq_mol_heb_ses_mnd_krd_afr_dyu_urd_tsn_hin_est_akn_bam_fin_lat_owc_geo_ger_mcd_ukr_cze_amr_gam_ben_hun_lda_ind_prs_bat_jpn_knd_kor_svk_grk_ven_spa_tag_bos_hau_mly_cnt_arw_moo_rom_sod_swe_slo_bul_por_qcu_dut_ctl_nor_igb_tig_scr_mlt_pol_jav_pan_swt_glc_bem_sun_tha_chh_tml_zul_cic_azi_rus_fre_uzb_ewe_vie_sid_fbf_xho_yor	0.168383866907611	0.396544787978935	0.692611619015784
464	wly_slo_cic_spa_anl_mlt_tig_scr_tur_aze_akn_mly_tsn_ita_por_bsq_guj_amr_fbf_mnd_bul_grk_yor_mcd_xho_ukr_est_igb_ewe_hun_ben_sid_geo_lat_pan_ctl_bos_amh_heb_hin_fin_bem_jav_glc_sun_jpn_tml_kor_pol_svk_tsw_prs_ind_swe_sod_mao_cnt_nor_dyu_dut_chh_ger_alb_fre_arw_qcu_urd_lit_eng_swt_aeg_rus_hau_rom_bat_cze_bam_krd_lda_tag_tha_owc_knd_ven_swa_uzb_afr_mol_azi_dgb_vie_gam_moo_ses_zul	0.646828475622109	1.53305477893916	0.128657273506186
465	aeg_mcd_swa_eng_sid_heb_mlt_fre_uzb_azi_fbf_jav_moo_dut_lit_bsq_ben_anl_swt_cnt_arw_slo_bam_ukr_xho_rus_est_zul_akn_fin_ctl_owc_geo_pol_grk_lat_scr_wly_amr_mol_hun_ven_bat_bos_tag_jpn_tml_kor_alb_prs_yor_bul_mly_krd_tig_ind_mnd_glc_ewe_rom_sod_por_swe_hin_pan_qcu_guj_nor_ger_lda_chh_urd_gam_cze_sun_spa_tsw_ita_cic_mao_tha_amh_knd_ses_tsn_aze_afr_svk_tur_igb_vie_hau_bem_dgb_dyu	-0.797063967645487	-1.91574037844076	0.0584700545974172
466	amh_pan_yor_krd_hau_anl_sod_grk_aze_uzb_xho_mly_ewe_prs_ben_bsq_eng_chh_dyu_mnd_scr_ukr_tsn_mol_ses_bul_hun_moo_zul_est_bos_amr_geo_fre_ita_ger_por_gam_wly_svk_fin_fbf_sun_glc_tag_jpn_knd_kor_lit_swe_akn_urd_ind_nor_heb_jav_cnt_slo_ven_hin_sid_rus_cze_guj_alb_qcu_ctl_arw_mcd_igb_tig_spa_mlt_afr_mao_pol_tsw_dut_lda_bat_tha_aeg_tml_bam_swa_azi_rom_lat_tur_bem_vie_owc_dgb_swt_cic	0.328502523974576	0.77459405205432	0.440544471460001
467	heb_nor_akn_eng_mlt_sid_amr_fre_aze_uzb_xho_bat_moo_pol_ctl_bsq_bos_sod_igb_cnt_arw_mol_tsw_mcd_ses_swe_est_tsn_swa_fin_lat_hau_geo_pan_rus_ukr_bul_chh_owc_lit_hun_lda_jav_spa_mao_jpn_tml_kor_prs_svk_bam_urd_ind_alb_amh_mly_mnd_glc_cic_scr_wly_ben_ita_grk_afr_qcu_ger_cze_por_zul_aeg_rom_anl_guj_sun_slo_fbf_hin_ven_tag_tha_gam_knd_yor_dyu_azi_dut_krd_tur_dgb_vie_tig_bem_swt_ewe	0.649425719750917	1.53617359476753	0.127891131367689
468	anl_cze_ses_eng_owc_heb_sod_alb_aze_tur_swt_jav_bam_svk_grk_bsq_swe_mlt_moo_cnt_lat_mcd_zul_arw_cic_urd_hun_yor_xho_fin_ger_chh_geo_glc_dut_lit_krd_sid_tig_afr_est_ewe_sun_scr_mao_jpn_tml_kor_bos_rom_igb_ben_bat_pol_amr_mly_mnd_pan_tsw_ctl_amh_hin_mol_prs_slo_qcu_bul_rus_guj_bem_hau_ita_aeg_ukr_tag_spa_dgb_por_akn_ind_tha_gam_knd_lda_ven_uzb_fre_nor_azi_swa_vie_wly_tsn_fbf_dyu	-0.18373593159664	-0.433475053082021	0.665673491137447
469	wly_ger_swa_ctl_amh_owc_aeg_prs_azi_tur_ses_mao_bem_eng_cze_bsq_ukr_gam_swt_mnd_hin_pol_yor_fre_xho_guj_est_dyu_ven_fin_ita_anl_geo_nor_lit_dut_svk_sod_chh_alb_hun_tsw_jav_slo_ind_jpn_tml_kor_bul_mcd_lda_urd_sun_mol_sid_tag_cnt_ben_dgb_afr_amr_spa_rus_grk_scr_qcu_swe_pan_lat_ewe_hau_por_heb_glc_mly_bos_akn_rom_moo_bat_tha_tig_knd_bam_zul_uzb_arw_krd_aze_tsn_vie_mlt_fbf_cic_igb	0.114886371485119	0.27112102772423	0.786898816410297
470	chh_pol_ewe_arw_amh_wly_anl_fre_tur_uzb_xho_tag_cic_lat_eng_bsq_rom_sod_tsn_mnd_scr_afr_igb_rus_lda_spa_hun_ven_yor_est_prs_hau_geo_slo_dut_hin_por_sid_mlt_bos_fin_fbf_sun_glc_mly_jpn_tml_kor_krd_grk_bem_ukr_jav_ben_tig_bat_cnt_svk_dgb_ger_owc_lit_urd_pan_guj_qcu_ctl_alb_mcd_ses_heb_bul_aeg_swe_mao_ita_dyu_mol_akn_ind_tha_gam_knd_swa_zul_azi_nor_cze_aze_moo_vie_amr_bam_tsw_swt	-0.113745152689618	-0.26810009647333	0.78921602654224
471	amr_bul_dgb_ben_hau_aeg_gam_glc_tur_azi_lda_mly_swa_lat_rus_bsq_hin_tig_ses_mnd_lit_scr_xho_krd_zul_eng_fin_tsn_bem_est_rom_chh_geo_dut_fre_slo_por_wly_sod_arw_hun_bam_tag_ita_sun_jpn_tml_kor_prs_mol_moo_cze_mao_swe_heb_bat_cnt_pan_cic_bos_amh_grk_mcd_guj_afr_qcu_spa_ctl_pol_dyu_owc_urd_anl_svk_ind_nor_fbf_alb_akn_jav_tha_sid_knd_tsw_yor_aze_ger_ukr_uzb_ven_vie_mlt_swt_igb_ewe	0.192435799633922	0.452578818666994	0.651906047933176
472	anl_eng_lda_ben_mlt_chh_hau_grk_aze_tur_bam_sun_zul_prs_pan_bsq_hin_gam_cic_mnd_scr_dut_ewe_guj_xho_ita_est_dgb_dyu_fin_cze_aeg_geo_pol_urd_svk_arw_sid_heb_alb_hun_fbf_tag_slo_ind_jpn_tml_kor_rus_ukr_igb_glc_bat_fre_wly_mly_cnt_nor_moo_mcd_sod_bos_spa_ger_krd_qcu_lit_por_rom_swt_owc_bul_tig_lat_jav_afr_swa_ctl_yor_mao_tha_amr_knd_tsw_tsn_azi_mol_swe_uzb_akn_vie_amh_bem_ses_ven	-0.568607166451826	-1.35736900630876	0.177948888626753
473	owc_por_swa_slo_sid_tig_sod_dut_uzb_azi_cic_sun_yor_bos_lit_bsq_mol_wly_lda_cnt_alb_ctl_zul_swe_igb_krd_hun_tsn_akn_fin_pol_gam_geo_hin_nor_rom_ger_anl_amr_guj_est_ses_ind_mcd_tag_jpn_tml_kor_pan_ukr_moo_arw_jav_fre_aeg_mao_mnd_bul_bam_prs_mlt_urd_rus_grk_ita_qcu_svk_spa_cze_ven_hau_glc_chh_eng_mly_afr_fbf_lat_swt_bat_tha_amh_knd_xho_dyu_aze_ben_scr_tur_tsw_vie_heb_dgb_ewe_bem	-0.174783924436038	-0.412448801996915	0.680959740917598
474	chh_nor_dgb_mol_wly_gam_amr_krd_uzb_tur_swa_bat_bam_svk_slo_bsq_pol_heb_moo_mnd_por_ger_tsn_dut_cic_rus_hun_tsw_lda_fin_guj_amh_geo_bul_pan_urd_prs_sod_sid_ben_est_xho_sun_glc_tag_jpn_tml_kor_lat_eng_fbf_grk_mly_cze_anl_mao_cnt_bos_ewe_ita_hau_afr_arw_mcd_fre_qcu_ctl_rom_ukr_yor_tig_swe_aeg_hin_ind_alb_akn_lit_bem_jav_tha_mlt_knd_ses_dyu_aze_scr_spa_azi_zul_vie_owc_ven_igb_swt	0.39411695973811	0.928353126744057	0.355627656913637
475	tig_rus_ven_svk_chh_wly_aeg_hin_azi_aze_swt_bat_bam_alb_bos_bsq_mol_amh_igb_cnt_prs_swe_ewe_eng_swa_mcd_hun_akn_tsn_est_arw_gam_geo_lit_ben_rom_ctl_mlt_heb_bul_fin_fbf_jav_slo_mao_jpn_tml_kor_nor_krd_zul_ger_tag_pol_anl_sun_mnd_grk_lda_fre_sod_guj_urd_dut_afr_qcu_glc_por_scr_dyu_hau_pan_amr_spa_mly_cze_dgb_lat_bem_ind_tha_sid_knd_cic_ses_tur_ita_ukr_uzb_xho_vie_owc_tsw_yor_moo	0.28655444509177	0.67472309516498	0.50152563570266
476	gam_mol_swt_ctl_amr_amh_tig_mcd_azi_aze_fbf_bat_ven_bul_cze_bsq_ita_wly_tsw_cnt_pan_arw_tsn_slo_lda_svk_est_moo_bem_fin_dut_aeg_geo_rom_prs_ger_swe_sod_owc_lat_hun_dgb_mly_afr_sun_jpn_tml_kor_rus_ben_bam_nor_mao_spa_chh_jav_mnd_scr_akn_fre_sid_glc_krd_lit_pol_qcu_ukr_bos_eng_cic_mlt_hin_hau_por_ind_grk_ewe_alb_dyu_tag_tha_heb_knd_swa_ses_tur_guj_urd_uzb_xho_vie_anl_igb_zul_yor	-0.713297852377494	-1.71595641704237	0.0894995723694223
477	hau_bul_swt_slo_sod_anl_amh_ben_aze_tur_bam_jav_bem_spa_por_bsq_lit_tig_moo_cnt_afr_guj_ven_grk_yor_dut_hun_akn_igb_est_prs_wly_geo_ukr_rom_ctl_pan_heb_aeg_fre_fin_swa_tag_ita_sun_jpn_tml_kor_pol_alb_lda_mcd_bat_lat_chh_ind_mnd_svk_tsw_mol_owc_swe_rus_hin_eng_qcu_cze_nor_glc_cic_gam_arw_amr_krd_mly_scr_ses_ger_fbf_mao_tha_mlt_knd_ewe_xho_azi_urd_bos_uzb_tsn_vie_sid_dyu_dgb_zul	-0.795886792143675	-1.91228476142742	0.058917428773137
478	sod_pan_cic_fre_mlt_owc_amr_scr_tur_aze_yor_mly_tsw_ukr_nor_bsq_ben_tig_zul_cnt_rus_bos_ven_urd_dgb_bul_fin_swa_xho_hun_swe_amh_geo_spa_ctl_lat_ita_heb_chh_alb_est_akn_jav_ger_mao_jpn_tml_kor_eng_rom_bam_por_bat_dut_hau_ind_mnd_svk_swt_afr_gam_cze_mcd_arw_krd_qcu_mol_pol_hin_fbf_aeg_prs_anl_glc_tag_lit_bem_guj_ses_sun_tha_sid_knd_lda_moo_azi_slo_grk_uzb_igb_vie_wly_dyu_ewe_tsn	0.189472366328972	0.446014069925275	0.656623764639165
479	mlt_scr_swa_dut_owc_sod_gam_bul_azi_uzb_akn_bat_lda_eng_glc_bsq_nor_amr_moo_mnd_guj_hin_xho_pol_ewe_ben_fin_igb_tsn_hun_urd_tig_geo_mcd_cze_pan_svk_sid_chh_afr_est_tsw_sun_lat_tag_jpn_knd_kor_slo_ctl_yor_arw_mao_krd_amh_jav_cnt_bos_cic_mol_wly_ukr_grk_alb_lit_qcu_ger_por_spa_fbf_hau_prs_aeg_rus_ind_fre_dgb_swe_swt_mly_tha_heb_tml_zul_dyu_tur_ita_rom_aze_bem_vie_anl_ven_ses_bam	-0.484920168010027	-1.15203517730097	0.252259499255346
480	wly_arw_ewe_prs_heb_anl_amh_dut_tur_uzb_akn_mly_swa_rom_eng_bsq_pol_amr_cic_cnt_svk_krd_xho_rus_bam_spa_fin_ses_moo_est_lat_gam_geo_ita_lit_fre_hin_hau_mlt_alb_hun_tsn_tag_nor_jav_jpn_knd_kor_cze_ukr_igb_ger_mao_bul_owc_bat_mnd_urd_yor_scr_tig_pan_mol_slo_ctl_qcu_glc_mcd_swe_dgb_chh_bos_sid_por_ind_guj_lda_grk_swt_sun_tha_aeg_tml_ven_zul_azi_ben_afr_aze_bem_vie_sod_fbf_dyu_tsw	-0.713143610112913	-1.70812960118002	0.0909482352678166
481	owc_nor_yor_spa_amh_chh_gam_hin_aze_tur_swa_ind_tsn_pan_glc_bsq_bos_sid_ewe_mnd_swe_ukr_moo_eng_dgb_bul_fin_xho_tsw_est_ctl_hau_geo_lat_pol_scr_mol_anl_aeg_guj_hun_fbf_mao_cze_jav_jpn_knd_kor_urd_svk_cic_fre_tag_ger_tig_mly_cnt_rus_akn_arw_wly_rom_krd_lit_prs_qcu_slo_ben_mcd_swt_heb_afr_sod_alb_sun_por_lda_dut_igb_bat_tha_amr_tml_bem_ven_azi_ita_grk_uzb_bam_vie_mlt_ses_zul_dyu	0.151635358557689	0.357474212338545	0.721546793522871
482	sod_ger_cic_ben_sid_heb_tig_nor_tur_uzb_dgb_jav_fbf_lat_prs_bsq_hin_amr_swt_mnd_por_pan_bam_slo_yor_svk_est_igb_bem_fin_arw_owc_geo_mcd_grk_swe_afr_aeg_anl_dut_hun_akn_tag_rus_mly_jpn_tml_kor_scr_eng_moo_mol_mao_fre_amh_sun_cnt_bul_tsw_ukr_mlt_ita_ctl_alb_glc_qcu_pol_rom_spa_swa_hau_cze_gam_krd_bat_urd_ses_lit_ewe_ind_tha_chh_knd_zul_dyu_azi_guj_bos_aze_tsn_vie_wly_ven_xho_lda	-0.339798953008915	-0.804940181385567	0.422907302954571
483	sod_krd_akn_alb_heb_anl_owc_arw_aze_uzb_lda_mly_bam_hin_prs_bsq_rus_mlt_zul_cnt_ita_bos_moo_eng_dyu_guj_fin_tsn_ses_hun_fre_amh_geo_afr_dut_scr_bul_chh_hau_ukr_est_yor_jav_ben_ind_jpn_knd_kor_slo_spa_dgb_ger_mao_grk_amr_sun_mnd_mcd_xho_lit_wly_mol_pan_swe_lat_qcu_por_cze_nor_ven_aeg_ctl_gam_rom_tag_pol_cic_glc_swa_bat_tha_sid_tml_bem_fbf_tur_svk_urd_azi_ewe_vie_tig_igb_swt_tsw	-0.158583599066105	-0.374164562349972	0.709133619188037
484	hau_svk_bam_bul_chh_amr_heb_urd_aze_azi_ses_bat_lda_dut_fre_bsq_rom_anl_ewe_cnt_guj_lit_xho_cze_swt_prs_est_dyu_igb_fin_krd_owc_geo_glc_scr_bos_pan_tig_aeg_ben_hun_cic_tag_arw_jav_jpn_tml_kor_ger_pol_moo_alb_mly_nor_amh_ind_mnd_swe_dgb_ita_mlt_ukr_mcd_por_eng_qcu_slo_spa_mol_tsw_wly_rus_gam_afr_sun_hin_zul_ctl_akn_mao_tha_sod_knd_ven_fbf_tur_grk_lat_uzb_bem_vie_sid_swa_yor_tsn	-1.03463287326558	-2.52552965766653	0.0132442041485873
485	aeg_fre_ewe_afr_heb_anl_sod_arw_uzb_tur_xho_mao_cic_eng_alb_bsq_bul_hau_swa_cnt_ger_guj_dgb_ben_ses_ukr_fin_dyu_tsw_est_mcd_chh_geo_bos_cze_krd_spa_owc_wly_dut_hun_igb_tag_rus_sun_jpn_tml_kor_swe_pan_ven_nor_bat_por_mlt_mly_mnd_ctl_moo_ita_tig_mol_slo_scr_rom_qcu_lit_lat_prs_akn_gam_grk_amr_svk_jav_glc_swt_hin_zul_ind_tha_amh_knd_bem_tsn_aze_urd_pol_azi_yor_vie_sid_fbf_bam_lda	-0.132391424946993	-0.311861364155241	0.755843975202303
486	anl_slo_ewe_cze_amh_sod_mlt_lit_azi_aze_yor_mao_bem_rus_grk_bsq_mol_aeg_dgb_mnd_pan_ctl_zul_hin_swa_dut_fin_tsw_xho_hun_svk_sid_geo_ita_fre_glc_ukr_amr_wly_prs_est_moo_mly_por_bat_jpn_knd_kor_rom_alb_swt_eng_ind_spa_chh_sun_cnt_bos_igb_ger_hau_mcd_scr_pol_guj_qcu_bul_swe_ben_tsn_heb_arw_gam_urd_jav_krd_bam_lat_ses_tag_tha_tig_tml_cic_ven_tur_nor_afr_uzb_akn_vie_owc_dyu_fbf_lda	-0.935250746493312	-2.26732993256047	0.0256861853764539
487	sid_ita_lda_grk_mlt_owc_anl_urd_azi_uzb_moo_mao_igb_rom_scr_bsq_rus_gam_bem_cnt_pol_lit_bam_hin_ven_ger_fin_xho_akn_hun_guj_hau_geo_lat_bos_pan_por_tig_amr_mol_est_ewe_tag_slo_sun_jpn_knd_kor_ben_svk_cic_ctl_bat_ukr_aeg_mly_mnd_mcd_swa_krd_wly_arw_afr_glc_cze_qcu_prs_spa_swe_tsn_amh_bul_sod_alb_jav_fre_dgb_eng_dyu_ind_tha_heb_tml_tsw_zul_tur_dut_nor_aze_fbf_vie_chh_swt_ses_yor	0.381639240205542	0.897794871146571	0.371613326332375
488	aeg_lat_fbf_grk_amh_sod_chh_swe_azi_aze_dgb_sun_tsw_guj_cze_bsq_nor_amr_bem_mnd_urd_scr_moo_hin_igb_ctl_fin_tsn_dyu_hun_ita_anl_geo_slo_eng_lit_por_owc_heb_pol_est_swt_mly_mol_tag_jpn_tml_kor_bos_arw_lda_pan_mao_svk_hau_bat_cnt_afr_zul_glc_gam_prs_rom_rus_spa_qcu_alb_dut_ben_akn_wly_fre_mlt_ger_jav_mcd_swa_bul_ses_ind_tha_tig_knd_bam_yor_uzb_krd_ukr_tur_ewe_vie_sid_cic_ven_xho	-0.681117451989752	-1.63224156746419	0.106010220718497
489	wly_pol_swt_afr_owc_chh_anl_spa_aze_uzb_ewe_sun_lda_hin_lit_bsq_bos_gam_xho_cnt_prs_urd_cic_eng_dgb_ctl_est_ven_bem_fin_nor_aeg_geo_dut_svk_lat_scr_sod_mlt_rus_hun_zul_mly_krd_mao_jpn_knd_kor_bul_mol_moo_pan_ind_rom_heb_tag_mnd_ben_bam_glc_amh_cze_ita_fre_ger_qcu_swe_ukr_arw_tsn_sid_por_tig_slo_jav_alb_dyu_grk_fbf_bat_tha_amr_tml_swa_igb_tur_mcd_guj_azi_yor_vie_hau_akn_ses_tsw	-0.360409254773063	-0.853799269917329	0.395410065893081
490	sid_swe_tsw_bos_anl_sod_owc_lat_uzb_aze_tsn_jav_swt_pol_ita_bsq_dut_hau_dgb_cnt_svk_rom_ewe_guj_yor_lit_est_zul_swa_hun_krd_heb_geo_mcd_ctl_eng_mol_amr_tig_bul_fin_bem_bat_nor_mly_jpn_knd_kor_slo_spa_moo_rus_sun_ben_chh_mao_mnd_por_lda_urd_gam_prs_ger_cze_scr_qcu_grk_hin_glc_akn_aeg_ukr_amh_alb_ind_afr_igb_arw_fbf_tag_tha_mlt_tml_ven_xho_tur_pan_fre_azi_bam_vie_wly_ses_dyu_cic	-0.24445855556811	-0.577619587372862	0.564916846753935
491	chh_arw_ven_ctl_hau_anl_tig_por_aze_tur_bem_jav_moo_ger_swe_bsq_grk_sod_igb_mnd_lat_bul_fbf_nor_zul_eng_fin_yor_tsw_hun_pan_amh_geo_ita_afr_dut_ukr_mlt_wly_ben_est_dgb_bat_mol_tag_jpn_knd_kor_slo_glc_ses_prs_mly_rom_sid_sun_cnt_guj_ewe_bos_amr_krd_rus_urd_lit_qcu_fre_cze_spa_swa_heb_pol_owc_scr_ind_mcd_dyu_hin_swt_mao_tha_gam_tml_xho_akn_uzb_alb_svk_azi_lda_vie_aeg_cic_bam_tsn	-0.541015632118428	-1.29140266720447	0.199764619229193
492	hau_swe_swt_ita_wly_amr_tig_mol_aze_azi_ses_bat_tsw_nor_cze_bsq_hin_sid_lda_cnt_dut_scr_bam_ben_yor_krd_hun_dyu_ewe_fin_svk_sod_geo_pan_mcd_spa_glc_heb_gam_afr_est_dgb_tag_pol_sun_jpn_knd_kor_bul_ukr_moo_guj_jav_ctl_aeg_mao_mnd_arw_ven_slo_chh_rus_eng_lat_bos_qcu_lit_alb_por_zul_mlt_urd_owc_ger_ind_prs_tsn_fre_fbf_mly_tha_anl_tml_cic_akn_uzb_rom_grk_tur_swa_vie_amh_igb_xho_bem	-0.285921209576399	-0.676040420831897	0.500692730114875
493	amh_pol_ewe_ben_hau_gam_aeg_ita_uzb_tur_tsw_mao_akn_swe_svk_bsq_glc_mlt_yor_mnd_alb_eng_lda_lit_dgb_cze_hun_bam_bem_fin_pan_heb_geo_mol_por_spa_bos_sod_amr_scr_est_swt_tag_fre_ind_jpn_tml_kor_prs_rus_ses_slo_sun_urd_anl_bat_cnt_ctl_xho_dut_sid_afr_arw_ukr_mcd_qcu_krd_lat_hin_zul_owc_guj_tig_rom_mly_nor_igb_grk_dyu_jav_tha_chh_knd_fbf_tsn_azi_bul_ger_aze_swa_vie_wly_ven_moo_cic	0.140639042919109	0.330940119419714	0.741434202207008
494	tig_krd_moo_svk_heb_mlt_sod_hin_tur_azi_igb_tag_lda_lat_dut_bsq_pan_aeg_bam_mnd_slo_spa_yor_ita_xho_ukr_est_ses_cic_hun_grk_owc_geo_eng_lit_cze_ben_gam_wly_ctl_fin_bem_ind_glc_sun_jpn_tml_kor_mcd_prs_swt_swe_bat_bul_hau_mly_cnt_pol_ven_arw_amh_rom_nor_ger_afr_qcu_por_scr_fre_tsn_chh_rus_anl_urd_jav_guj_fbf_mol_akn_mao_tha_amr_knd_zul_tsw_aze_alb_bos_uzb_swa_vie_sid_dgb_ewe_dyu	-0.0392954023323585	-0.0923686887150851	0.926603800148932
495	heb_dut_tsw_afr_gam_hau_aeg_cze_azi_uzb_igb_bat_lda_ger_rom_bsq_slo_wly_zul_mnd_spa_alb_swt_urd_dyu_ukr_est_akn_tsn_fin_pan_sod_geo_lat_nor_bos_grk_tig_chh_por_hun_moo_tag_fre_mly_jpn_knd_kor_pol_hin_swa_bul_ind_swe_amh_sun_cnt_svk_ses_lit_amr_guj_arw_ita_ben_qcu_krd_eng_rus_dgb_owc_ctl_anl_glc_jav_mol_bem_prs_bam_mao_tha_mlt_tml_fbf_xho_tur_mcd_scr_aze_cic_vie_sid_ven_ewe_yor	-0.186761944957293	-0.44046099832594	0.660625345272623
496	hau_ben_swt_prs_wly_mlt_sod_fre_uzb_tur_swa_ind_tsn_rom_lat_bsq_guj_tig_xho_cnt_eng_spa_zul_lit_fbf_afr_hun_lda_ven_fin_arw_aeg_geo_svk_swe_slo_dut_amr_heb_mol_est_igb_bat_hin_jav_jpn_tml_kor_mcd_bul_moo_cze_mao_ger_amh_sun_mnd_krd_ses_urd_anl_por_glc_ctl_ita_qcu_pan_rus_alb_yor_owc_pol_sid_bos_mly_scr_dyu_nor_akn_tag_tha_chh_knd_dgb_cic_azi_grk_ukr_aze_bam_vie_gam_bem_ewe_tsw	-0.597084399543309	-1.4254485708178	0.15737531014139
497	sid_ctl_yor_prs_heb_anl_aeg_pan_aze_azi_ewe_ind_ses_dut_mcd_bsq_eng_gam_akn_cnt_ben_ukr_lda_lat_igb_hin_hun_zul_tsn_fin_bos_amh_geo_grk_svk_swe_guj_hau_owc_spa_est_swa_bat_scr_mao_jpn_tml_kor_fre_lit_fbf_rus_sun_slo_wly_tag_mnd_ger_xho_afr_tig_mol_bul_arw_por_qcu_krd_glc_ita_moo_sod_nor_amr_urd_mly_pol_ven_alb_bam_jav_tha_chh_knd_cic_bem_uzb_cze_rom_tur_swt_vie_mlt_dgb_tsw_dyu	-0.0629028736397215	-0.148137919958348	0.882554642810566
498	owc_krd_xho_grk_amh_hau_heb_ger_uzb_tur_tsw_ind_dyu_arw_glc_bsq_rus_aeg_ewe_mnd_pan_pol_bem_lit_fbf_prs_est_ses_dgb_fin_slo_mlt_geo_urd_eng_alb_mol_sod_chh_spa_hun_zul_jav_mcd_bat_jpn_knd_kor_ukr_nor_swt_rom_tag_ctl_amr_mao_cnt_ita_bam_bul_tig_hin_guj_swe_svk_qcu_bos_lat_scr_tsn_gam_cze_sid_fre_sun_dut_yor_ben_akn_mly_tha_anl_tml_moo_swa_aze_por_afr_azi_lda_vie_wly_igb_cic_ven	-0.599079888924097	-1.42838208632348	0.156531785061138
499	heb_svk_ven_mcd_aeg_sid_chh_spa_uzb_tur_moo_mly_tsw_bul_pan_bsq_slo_sod_swa_cnt_lit_ita_fbf_alb_ses_hin_est_lda_zul_fin_krd_hau_geo_guj_dut_prs_bos_wly_amr_pol_hun_igb_sun_ben_tag_jpn_tml_kor_rus_fre_cic_mol_jav_ger_anl_ind_mnd_nor_bem_swe_owc_ukr_ctl_por_glc_qcu_urd_lat_afr_xho_tig_grk_amh_rom_bat_arw_swt_cze_tsn_mao_tha_gam_knd_akn_dyu_aze_scr_eng_azi_bam_vie_mlt_ewe_dgb_yor	-0.232070098014307	-0.548432974706451	0.584708798784741
500	anl_ger_moo_ukr_owc_heb_hau_arw_aze_tur_ewe_ind_ven_krd_lat_bsq_pan_wly_cic_mnd_por_mol_fbf_rom_ses_scr_est_xho_igb_hun_ctl_tig_geo_guj_ita_rus_fre_sid_amh_urd_fin_zul_jav_ben_mly_jpn_knd_kor_svk_lit_swt_prs_mao_eng_gam_bat_cnt_slo_tsw_mcd_aeg_grk_spa_swe_cze_qcu_bos_hin_glc_bam_mlt_afr_amr_dut_sun_bul_dyu_pol_tsn_tag_tha_sod_tml_dgb_akn_azi_nor_alb_uzb_bem_vie_chh_yor_swa_lda	-0.152988768110921	-0.360895121660224	0.718996339865589
501	heb_urd_bam_grk_amh_wly_sod_ger_azi_uzb_yor_jav_bem_hin_rom_bsq_por_amr_akn_cnt_swe_bos_lda_alb_ven_arw_est_tsw_cic_fin_mcd_anl_geo_lit_cze_rus_ben_owc_chh_eng_hun_xho_mao_afr_mly_jpn_knd_kor_svk_nor_dgb_guj_tag_scr_hau_sun_mnd_prs_igb_fre_mlt_mol_pan_ctl_bul_qcu_ita_slo_krd_swt_sid_spa_gam_dut_ind_pol_swa_glc_tsn_bat_tha_aeg_tml_fbf_ses_tur_lat_ukr_aze_zul_vie_tig_moo_ewe_dyu	-0.841827463235529	-2.03210097522568	0.0449957940412225
502	amh_grk_dgb_svk_gam_mlt_wly_scr_aze_tur_tsw_tag_dyu_dut_pan_bsq_hin_chh_moo_cnt_ita_prs_bam_spa_igb_afr_fin_tsn_bem_hun_ctl_hau_geo_ger_swe_lit_arw_owc_anl_pol_est_ses_sun_eng_bat_jpn_tml_kor_mcd_ukr_fbf_guj_ind_ben_tig_mly_mnd_slo_lda_krd_sid_nor_fre_rus_mol_qcu_alb_bul_glc_ven_amr_bos_heb_por_jav_rom_swa_cze_swt_mao_tha_sod_knd_zul_ewe_uzb_lat_urd_azi_yor_vie_aeg_cic_akn_xho	-0.393553131650928	-0.934465133744515	0.352484014298778
503	sod_nor_moo_krd_amr_aeg_hau_urd_aze_tur_swa_sun_bam_afr_prs_bsq_bos_anl_fbf_cnt_por_mcd_ses_spa_ven_ita_fin_cic_zul_hun_ctl_tig_geo_arw_bul_mol_cze_heb_gam_eng_est_dgb_mao_slo_bat_jpn_tml_kor_grk_scr_tsn_swe_ind_glc_wly_mly_mnd_fre_igb_pol_mlt_lat_lit_ben_alb_qcu_svk_guj_pan_dyu_amh_rom_owc_rus_jav_dut_yor_ger_lda_tag_tha_sid_knd_ewe_bem_uzb_ukr_hin_azi_swt_vie_chh_xho_tsw_akn	-0.337916442822783	-0.799931204075351	0.425789232144829
504	anl_guj_ven_ben_wly_amr_mlt_spa_aze_tur_ewe_ind_tsw_prs_afr_bsq_ctl_hau_moo_cnt_bul_bos_bem_ger_akn_arw_hun_fbf_dgb_fin_eng_amh_geo_slo_swe_mcd_glc_tig_gam_svk_est_yor_mly_rus_tag_jpn_tml_kor_lit_krd_swt_nor_sun_por_heb_jav_mnd_hin_zul_fre_aeg_grk_mol_scr_alb_qcu_dut_urd_ita_xho_owc_lat_sod_pol_bat_cze_swa_ukr_ses_mao_tha_chh_knd_dyu_lda_azi_pan_rom_uzb_igb_vie_sid_cic_bam_tsn	-0.493752457862252	-1.17506859935816	0.242967049428186
505	sod_prs_moo_slo_tig_chh_amr_ita_aze_uzb_ses_mao_lda_mol_cze_bsq_ukr_mlt_dgb_cnt_rom_dut_igb_urd_bam_hin_hun_fbf_tsn_est_mcd_anl_geo_ger_ben_lit_swe_owc_heb_guj_fin_akn_jav_svk_mly_jpn_knd_kor_krd_arw_dyu_lat_tag_rus_aeg_ind_mnd_nor_swa_scr_sid_por_glc_spa_bos_qcu_alb_fre_eng_yor_gam_pol_wly_afr_bat_bul_ewe_ctl_ven_sun_tha_amh_tml_xho_cic_azi_pan_grk_tur_tsw_vie_hau_swt_bem_zul	-0.629638496455656	-1.50921611293216	0.134633587669096
506	aeg_por_zul_glc_heb_chh_amh_mol_azi_aze_akn_sun_ewe_spa_grk_bsq_scr_hau_bam_cnt_ctl_eng_dgb_lit_tsn_ita_fin_xho_ven_est_alb_mlt_geo_cze_ben_nor_urd_tig_gam_bos_hun_bem_jav_mcd_ind_jpn_tml_kor_ger_slo_moo_pan_mao_swe_wly_bat_mnd_lat_tsw_prs_amr_krd_afr_fre_hin_qcu_dut_svk_guj_swt_anl_rom_sod_ukr_tag_rus_ses_bul_igb_mly_tha_sid_knd_fbf_lda_uzb_arw_pol_tur_dyu_vie_owc_cic_swa_yor	0.212642757659473	0.500549955087223	0.617870413830252
507	gam_grk_dgb_prs_amr_mlt_heb_ctl_tur_azi_tsw_mly_tsn_hin_glc_bsq_rom_hau_moo_cnt_dut_eng_swt_guj_ses_rus_fin_fbf_ewe_est_mol_amh_geo_slo_bul_lit_ben_sod_aeg_cze_hun_igb_sun_ukr_tag_jpn_tml_kor_krd_pol_swa_fre_jav_lat_sid_mao_mnd_nor_ven_svk_anl_por_ger_arw_urd_qcu_spa_swe_mcd_lda_owc_bos_chh_alb_ind_scr_cic_pan_bem_bat_tha_tig_knd_dyu_yor_aze_ita_afr_uzb_bam_vie_wly_akn_xho_zul	0.309982411206811	0.73051006895538	0.466914782489419
508	aeg_bos_dyu_eng_amh_hau_sid_alb_azi_uzb_tsw_mly_yor_dut_slo_bsq_mcd_amr_tsn_cnt_grk_ben_xho_lat_cic_rom_hun_zul_fbf_est_mol_heb_geo_ukr_glc_rus_pol_anl_tig_svk_fin_bam_bat_lit_tag_jpn_tml_kor_por_bul_ewe_cze_jav_ger_chh_ind_mnd_guj_dgb_pan_gam_fre_ita_afr_nor_qcu_prs_scr_ctl_moo_wly_hin_mlt_swe_sun_arw_swt_urd_igb_mao_tha_owc_knd_swa_ses_aze_krd_spa_tur_akn_vie_sod_lda_bem_ven	-0.369809057383219	-0.876217949853433	0.383169194182817
509	amr_guj_tsw_grk_amh_mlt_wly_svk_aze_uzb_yor_mao_ven_pan_ukr_bsq_bos_heb_dgb_cnt_slo_rom_tsn_arw_akn_glc_fin_swt_swa_est_pol_sod_geo_urd_ben_hin_lit_anl_hau_afr_hun_fbf_jav_prs_ind_jpn_tml_kor_por_swe_moo_mol_sun_alb_owc_bat_mnd_dut_ewe_spa_tig_lat_cze_rus_mcd_qcu_ita_scr_krd_zul_chh_ctl_sid_fre_mly_nor_xho_eng_bam_tag_tha_gam_knd_ses_lda_azi_ger_bul_tur_cic_vie_aeg_bem_dyu_igb	-0.967958384146423	-2.35565611187578	0.0205906845674293
510	sod_lat_ewe_pan_amr_gam_hau_ita_tur_uzb_ses_tag_xho_slo_fre_bsq_ger_heb_lda_cnt_guj_glc_fbf_rus_dgb_bul_hun_igb_akn_est_scr_wly_geo_arw_cze_rom_nor_chh_sid_ukr_fin_bem_ind_mcd_mly_jpn_tml_kor_grk_por_yor_pol_bat_ben_aeg_jav_mnd_mol_tsw_urd_owc_spa_prs_krd_afr_qcu_lit_bos_alb_swt_amh_ctl_anl_svk_sun_dut_swa_hin_zul_mao_tha_tig_knd_ven_dyu_aze_swe_eng_azi_bam_vie_mlt_cic_moo_tsn	0.583477093775541	1.38302003664351	0.169970244221712
511	heb_prs_akn_ukr_tig_owc_amh_por_tur_uzb_xho_ind_tsn_guj_nor_bsq_rus_chh_swa_cnt_glc_fre_swt_bul_cic_rom_fin_bam_ses_hun_swe_sid_geo_lit_pol_ger_krd_gam_amr_afr_est_zul_jav_pan_mly_jpn_tml_kor_spa_ben_igb_hin_tag_mol_anl_bat_mnd_cze_lda_arw_mlt_grk_ita_ctl_dut_qcu_svk_eng_scr_moo_sod_slo_wly_urd_mao_mcd_dyu_bos_yor_sun_tha_hau_knd_bem_fbf_azi_alb_lat_aze_dgb_vie_aeg_ewe_tsw_ven	0.268653044399999	0.632771058046172	0.528435973838474
512	gam_bul_swt_lat_tig_owc_wly_alb_tur_aze_dgb_jav_ewe_spa_lit_bsq_bos_amh_swa_cnt_swe_ger_tsn_ita_cic_svk_est_bam_ses_fin_hin_sod_geo_cze_mcd_por_mol_mlt_sid_prs_hun_yor_sun_rom_bat_jpn_knd_kor_guj_glc_lda_ctl_tag_ukr_chh_mly_mnd_nor_bem_urd_aeg_afr_ben_fre_krd_qcu_pan_scr_slo_dyu_heb_pol_hau_arw_mao_dut_tsw_grk_ven_ind_tha_amr_tml_igb_moo_azi_rus_eng_uzb_fbf_vie_anl_zul_xho_akn	0.350859802757557	0.829103663014781	0.409168708715127
513	anl_bul_yor_grk_chh_hau_aeg_spa_uzb_tur_moo_bat_tsw_nor_lit_bsq_por_sid_zul_cnt_glc_bos_dyu_slo_akn_rom_est_xho_fbf_hun_dut_tig_geo_pan_ger_urd_arw_sod_amh_afr_fin_cic_sun_mcd_tag_jpn_knd_kor_mol_scr_ewe_lat_jav_ita_amr_mao_mnd_svk_tsn_cze_mlt_hin_swe_alb_ctl_qcu_rus_fre_pol_swa_wly_prs_heb_krd_mly_eng_dgb_guj_lda_ind_tha_owc_tml_igb_bam_aze_ukr_ben_azi_swt_vie_gam_bem_ses_ven	-0.0911950339259977	-0.214765163620931	0.830420651597687
514	wly_krd_bem_arw_sid_amr_amh_slo_aze_azi_swt_jav_dyu_mol_bul_bsq_prs_sod_igb_cnt_lit_mcd_ewe_svk_akn_eng_hun_cic_lda_fin_nor_aeg_geo_ben_ukr_pol_dut_tig_owc_grk_est_ses_mly_afr_bat_jpn_tml_kor_spa_rus_swa_rom_mao_pan_gam_ind_mnd_guj_yor_ita_mlt_swe_alb_fre_por_qcu_ctl_lat_bos_ven_heb_urd_chh_glc_tag_hin_tsn_cze_fbf_sun_tha_anl_knd_moo_xho_tur_scr_ger_uzb_tsw_vie_hau_bam_dgb_zul	-0.577557790344903	-1.37908365140712	0.17117662967667
515	sid_hin_dyu_lit_anl_mlt_wly_guj_tur_azi_dgb_bat_igb_cze_ukr_bsq_lat_tig_bem_cnt_eng_por_fbf_arw_xho_grk_est_akn_swa_fin_prs_sod_geo_ctl_glc_afr_ita_aeg_gam_fre_hun_ven_ind_nor_mly_jpn_knd_kor_bul_rom_swt_rus_sun_mcd_amh_tag_mnd_ben_yor_scr_owc_bos_dut_krd_mol_qcu_ger_urd_pan_lda_heb_pol_chh_svk_mao_alb_moo_slo_ewe_jav_tha_amr_tml_ses_tsn_uzb_spa_swe_aze_tsw_vie_hau_cic_zul_bam	-0.0109330643362677	-0.0257940944017435	0.979476839736935
516	gam_dut_yor_glc_tig_heb_hau_ger_azi_aze_ses_mao_akn_ita_guj_bsq_fre_owc_dgb_cnt_urd_swe_cic_scr_igb_ukr_fin_lda_ven_hun_mcd_amr_geo_slo_spa_ben_eng_anl_aeg_grk_est_bam_bat_cze_jav_jpn_tml_kor_hin_svk_zul_rus_sun_pol_sod_mly_mnd_bul_bem_lit_mlt_krd_ctl_bos_afr_qcu_mol_rom_por_swt_sid_alb_chh_prs_tag_lat_xho_pan_moo_ind_tha_amh_knd_ewe_dyu_uzb_nor_arw_tur_swa_vie_wly_tsn_tsw_fbf	-0.166034860813244	-0.392157268087484	0.695839278157208
517	amr_scr_xho_bul_heb_amh_sid_fre_azi_aze_swa_tag_dgb_rus_prs_bsq_guj_owc_dyu_mnd_spa_cze_igb_arw_bam_ben_est_tsn_ses_fin_nor_aeg_geo_krd_swe_por_afr_tig_hau_mcd_hun_bem_jav_pan_mly_jpn_tml_kor_ger_alb_yor_slo_bat_grk_gam_mao_cnt_pol_zul_rom_wly_ita_urd_hin_glc_qcu_svk_lit_ctl_akn_mlt_dut_sod_lat_ind_eng_moo_bos_lda_sun_tha_anl_knd_ewe_ven_tur_ukr_mol_uzb_cic_vie_chh_tsw_swt_fbf	-0.064306301418842	-0.151575434762888	0.879850132317014
518	amr_svk_lda_fre_wly_chh_heb_arw_tur_uzb_xho_tag_bam_bul_bos_bsq_hin_anl_akn_mnd_cze_slo_zul_ger_tsw_alb_est_dgb_dyu_fin_pol_amh_geo_scr_mol_glc_grk_gam_sod_swe_hun_tsn_jav_afr_ind_jpn_tml_kor_rom_mcd_moo_ita_sun_urd_sid_bat_cnt_prs_bem_nor_owc_spa_pan_ben_ukr_qcu_rus_lit_guj_ven_hau_krd_aeg_eng_mly_ctl_igb_lat_yor_mao_tha_mlt_knd_ewe_fbf_azi_dut_por_aze_ses_vie_tig_cic_swa_swt	-0.0924343684509633	-0.217762880473177	0.828090949178538
519	owc_pol_ses_ita_hau_anl_heb_fre_uzb_tur_tsn_jav_fbf_nor_bos_bsq_ctl_sod_igb_cnt_dut_urd_bem_spa_tsw_rom_hun_akn_dgb_fin_lit_wly_geo_ukr_svk_mol_eng_aeg_amh_grk_est_ewe_mly_bul_bat_jpn_tml_kor_guj_scr_swt_alb_ind_mcd_mlt_tag_mnd_afr_bam_krd_amr_cze_swe_rus_prs_qcu_hin_por_ger_zul_gam_pan_tig_slo_mao_arw_xho_ben_swa_sun_tha_sid_knd_lda_moo_aze_lat_glc_azi_ven_vie_chh_dyu_yor_cic	0.0582533571004061	0.137166818816683	0.89119545931429
520	chh_krd_yor_alb_tig_heb_amr_arw_aze_uzb_ewe_mly_igb_svk_spa_bsq_swe_wly_ven_mnd_grk_pol_tsw_rom_bem_eng_fin_akn_lda_est_bul_anl_geo_bos_ita_mol_por_aeg_sid_ukr_hun_swa_sun_hin_jav_jpn_tml_kor_rus_guj_xho_nor_tag_mcd_hau_mao_cnt_ctl_fbf_pan_mlt_glc_ben_ger_prs_qcu_slo_afr_lat_bam_amh_scr_owc_urd_bat_fre_dgb_cze_moo_ind_tha_sod_knd_dyu_zul_azi_lit_dut_tur_cic_vie_gam_ses_swt_tsn	-0.208878796252224	-0.493706923282732	0.622677151247055
521	mlt_prs_ven_pan_sid_aeg_amh_eng_azi_uzb_swt_ind_swa_hin_afr_bsq_lat_owc_moo_cnt_krd_dut_akn_pol_lda_swe_hun_dgb_cic_fin_lit_heb_geo_alb_ctl_bul_rom_amr_hau_grk_est_dyu_jav_spa_bat_jpn_tml_kor_slo_ita_ewe_arw_mao_fre_wly_tag_mnd_rus_tsn_mcd_sod_bos_scr_ukr_urd_qcu_cze_por_mol_yor_chh_ger_gam_glc_mly_nor_bam_guj_tsw_sun_tha_tig_knd_zul_bem_tur_svk_ben_aze_ses_vie_anl_igb_xho_fbf	-1.01501831061308	-2.48036369194155	0.014923369432524
522	heb_bul_igb_urd_owc_chh_sid_ukr_azi_uzb_dyu_bat_bam_hin_swe_bsq_cze_mlt_ewe_cnt_mol_guj_ven_grk_tsw_alb_est_zul_swt_fin_lit_sod_geo_prs_ben_afr_dut_gam_amr_spa_hun_swa_sun_lat_mly_jpn_tml_kor_rom_fre_bem_nor_jav_ita_aeg_tag_mnd_pol_yor_eng_hau_scr_rus_svk_glc_qcu_ger_por_ctl_moo_wly_mcd_amh_krd_ind_bos_tsn_arw_dgb_mao_tha_anl_knd_lda_cic_aze_slo_pan_tur_akn_vie_tig_xho_ses_fbf	0.0150196645266514	0.0353385809480493	0.97188549926676
523	gam_cze_igb_fre_mlt_heb_hau_pol_azi_aze_moo_jav_tsn_por_guj_bsq_glc_amr_akn_mnd_eng_mol_zul_svk_bem_bos_hun_dgb_lda_fin_bul_amh_geo_dut_ukr_hin_scr_owc_anl_mcd_est_dyu_bat_grk_tag_jpn_tml_kor_ben_spa_bam_afr_sun_slo_sod_mao_cnt_ger_ewe_nor_aeg_ctl_prs_rom_pan_qcu_urd_lat_alb_xho_tig_ita_wly_arw_mly_lit_ses_krd_ven_ind_tha_sid_knd_tsw_swa_tur_swe_rus_uzb_swt_vie_chh_yor_fbf_cic	0.00467153163176414	0.0110072322041295	0.991241254851348
524	hau_prs_akn_rom_heb_wly_chh_ukr_tur_azi_dgb_bat_tsw_glc_pan_bsq_hin_amh_cic_cnt_eng_spa_igb_ben_zul_afr_est_swt_yor_hun_urd_aeg_geo_mcd_krd_alb_dut_sid_amr_rus_fin_fbf_mao_guj_sun_jpn_tml_kor_nor_grk_moo_mol_tag_ger_tig_jav_mnd_svk_dyu_bos_gam_cze_arw_ita_ctl_qcu_scr_pol_lit_ses_mlt_swe_sod_lat_mly_por_ven_fre_xho_ind_tha_owc_knd_lda_bem_aze_bul_slo_uzb_tsn_vie_anl_swa_bam_ewe	-0.421034702151968	-1.00075057610971	0.319544181780931
525	gam_ben_swa_por_chh_tig_sod_ctl_tur_uzb_xho_tag_igb_alb_grk_bsq_rom_aeg_ewe_cnt_ger_bul_yor_rus_tsw_fre_fin_moo_cic_hun_cze_amh_geo_glc_prs_krd_bos_sid_wly_arw_est_lda_ind_dut_sun_jpn_knd_kor_ukr_eng_ses_swe_bat_svk_heb_jav_mnd_spa_dyu_mcd_amr_lat_scr_lit_guj_qcu_pan_mol_urd_tsn_owc_afr_hau_slo_mao_ita_swt_hin_akn_mly_tha_mlt_tml_zul_bem_aze_pol_nor_azi_bam_vie_anl_fbf_ven_dgb	-0.036528222021165	-0.0860660785664282	0.93159891413582
526	tig_swe_zul_rus_sod_heb_sid_arw_uzb_aze_moo_mly_bem_scr_ukr_bsq_ita_owc_ven_cnt_por_ger_ses_svk_cic_slo_hun_yor_lda_fin_guj_mlt_geo_rom_krd_mol_cze_amr_gam_spa_est_tsn_ind_lat_tag_jpn_knd_kor_urd_mcd_fbf_lit_jav_eng_amh_mao_mnd_ctl_bam_fre_anl_hin_pol_nor_afr_qcu_ben_dut_bul_swt_aeg_glc_chh_pan_sun_bos_dyu_alb_swa_bat_tha_hau_tml_dgb_akn_tur_prs_grk_azi_tsw_vie_wly_xho_igb_ewe	-0.0854172199968813	-0.201676933708867	0.840609776765727
527	anl_ger_tsn_swe_aeg_wly_sod_lit_aze_azi_igb_bat_zul_prs_grk_bsq_afr_amh_yor_mnd_por_eng_dyu_dut_lda_arw_fin_ses_akn_hun_mcd_mlt_geo_glc_ben_bos_bul_gam_sid_krd_est_ewe_tag_alb_mao_jpn_knd_kor_slo_cze_ven_ita_mly_urd_amr_jav_cnt_pol_moo_lat_tig_rus_spa_ukr_rom_qcu_ctl_mol_hin_swa_owc_svk_heb_pan_sun_nor_tsw_guj_dgb_ind_tha_hau_tml_cic_bam_uzb_scr_fre_tur_bem_vie_chh_fbf_swt_xho	0.385507238993099	0.907331890672322	0.366576362358847
528	sod_slo_fbf_bos_gam_wly_sid_bul_uzb_azi_zul_bat_tsw_urd_spa_bsq_cze_mlt_cic_cnt_scr_eng_akn_lit_igb_pol_est_moo_dyu_hun_mol_amh_geo_swe_por_krd_svk_tig_owc_grk_fin_ewe_jav_rus_mao_jpn_knd_kor_ita_fre_yor_afr_sun_arw_chh_mly_mnd_ukr_ven_ger_aeg_ben_glc_pan_lat_qcu_alb_mcd_guj_tsn_anl_rom_amr_ctl_tag_prs_bam_dut_dgb_ind_tha_hau_tml_swt_ses_tur_nor_hin_aze_xho_vie_heb_swa_bem_lda	0.237106666306466	0.558624235485107	0.577760767273017
529	gam_scr_dgb_por_amr_amh_chh_ctl_azi_aze_ewe_tag_dyu_rom_urd_bsq_fre_mlt_xho_mnd_ger_lat_lda_alb_tsn_ita_fin_moo_swt_est_bul_hau_geo_dut_grk_hin_mol_wly_aeg_svk_hun_bam_mly_prs_bat_jpn_tml_kor_ben_mcd_cic_guj_jav_eng_heb_sun_cnt_rus_tsw_nor_tig_swe_lit_glc_arw_qcu_afr_pan_bos_yor_anl_slo_sod_spa_ind_cze_ses_ukr_swa_mao_tha_sid_knd_zul_fbf_uzb_pol_krd_tur_igb_vie_owc_bem_akn_ven	0.143923781187901	0.338694733601427	0.73560321455072
530	owc_slo_igb_eng_heb_aeg_amr_cze_azi_aze_akn_bat_ven_ita_ben_bsq_mcd_gam_fbf_cnt_spa_scr_ses_bos_dyu_fre_est_swa_xho_hun_krd_mlt_geo_por_glc_bul_arw_amh_sod_ukr_fin_bam_ind_pol_mao_jpn_knd_kor_swe_mol_moo_afr_tag_pan_chh_mly_mnd_ctl_lda_nor_tig_rus_dut_guj_ger_qcu_grk_svk_urd_cic_sid_rom_hau_hin_jav_lat_ewe_alb_swt_sun_tha_wly_tml_dgb_zul_tur_lit_prs_uzb_yor_vie_anl_tsw_tsn_bem	-0.933087338800232	-2.27585279318992	0.025150251295171
531	wly_scr_tsn_nor_gam_tig_hau_ger_azi_aze_bam_ind_fbf_pan_eng_bsq_mcd_sid_ses_mnd_guj_cze_ewe_hin_dyu_afr_hun_yor_moo_est_spa_chh_geo_pol_fre_rom_ukr_mlt_anl_bos_fin_xho_bat_arw_tag_jpn_knd_kor_swe_rus_cic_prs_mly_por_sod_mao_cnt_ben_igb_ita_amh_grk_lit_krd_slo_qcu_urd_ctl_alb_zul_heb_dut_owc_glc_sun_bul_tsw_lat_ven_jav_tha_aeg_tml_dgb_swa_uzb_svk_mol_tur_akn_vie_amr_swt_lda_bem	-0.935481429690051	-2.27183410672942	0.0254017163251816
532	hau_grk_ven_ben_chh_sod_tig_swe_uzb_aze_yor_mly_tsw_ita_rus_bsq_scr_heb_moo_cnt_ger_slo_fbf_alb_akn_por_fin_dgb_dyu_est_pol_sid_geo_hin_bul_krd_cze_wly_amh_mol_hun_xho_mao_lat_jav_jpn_tml_kor_urd_prs_swa_dut_tag_nor_anl_sun_mnd_spa_cic_ukr_gam_eng_afr_glc_pan_qcu_bos_arw_svk_zul_mlt_guj_aeg_rom_bat_ctl_bam_fre_lda_ind_tha_amr_knd_bem_swt_azi_lit_mcd_tur_ewe_vie_owc_igb_tsn_ses	-0.0201591978703744	-0.047446556365022	0.962259065335665
533	amh_urd_bam_lit_aeg_wly_sod_hin_uzb_azi_yor_tag_tsn_fre_rus_bsq_ger_gam_igb_mnd_pan_por_swt_svk_ven_mcd_hun_zul_lda_fin_scr_anl_geo_cze_arw_ukr_glc_hau_amr_pol_est_dyu_sun_ctl_mly_jpn_tml_kor_mol_grk_ewe_bul_mao_eng_tig_ind_cnt_ben_moo_rom_mlt_bos_afr_alb_nor_qcu_dut_prs_krd_cic_chh_swe_heb_spa_bat_slo_ses_guj_xho_jav_tha_owc_knd_swa_akn_tur_ita_lat_aze_dgb_vie_sid_fbf_tsw_bem	0.418013555104977	0.985673866958926	0.326850637859656
534	amr_afr_zul_ita_wly_gam_amh_ctl_tur_aze_ses_tag_tsn_swe_pan_bsq_hin_aeg_fbf_cnt_spa_scr_dgb_rus_xho_fre_hun_bem_yor_est_glc_chh_geo_rom_svk_eng_ger_tig_sod_cze_fin_swt_bat_bos_jav_jpn_knd_kor_por_ben_tsw_lit_mly_mcd_sid_ind_mnd_dut_lda_slo_mlt_nor_prs_ukr_krd_qcu_guj_mol_pol_ewe_anl_arw_heb_bul_mao_lat_moo_urd_igb_sun_tha_hau_tml_cic_swa_azi_grk_alb_uzb_ven_vie_owc_bam_akn_dyu	0.401353770556784	0.947921539843996	0.345626063039027
535	aeg_krd_cic_fre_heb_owc_wly_cze_tur_uzb_xho_bat_ven_glc_hin_bsq_nor_amr_akn_cnt_por_pan_zul_rom_swa_guj_hun_bem_yor_fin_ita_tig_geo_alb_lat_ukr_bul_gam_mlt_scr_est_dyu_mly_eng_jav_jpn_knd_kor_ctl_afr_tsn_grk_tag_ben_amh_sun_mnd_arw_ewe_prs_sid_dut_urd_spa_svk_qcu_rus_mcd_swe_lda_sod_bos_anl_ger_mao_pol_bam_slo_ses_ind_tha_chh_tml_igb_fbf_azi_mol_lit_aze_moo_vie_hau_dgb_tsw_swt	-0.0464710624387703	-0.10936252848618	0.91315058592388
536	aeg_glc_ven_dut_amh_sod_amr_ctl_aze_azi_bem_tag_zul_rom_ukr_bsq_por_gam_dgb_mnd_swe_afr_swt_slo_cic_fre_fin_tsw_dyu_hun_scr_sid_geo_bos_lat_grk_ben_wly_chh_arw_est_xho_jav_guj_bat_jpn_tml_kor_nor_prs_tsn_eng_ind_spa_anl_mly_cnt_rus_moo_alb_mlt_mol_ita_ger_krd_qcu_hin_mcd_pan_akn_owc_cze_heb_lit_sun_pol_yor_bul_ses_mao_tha_hau_knd_igb_swa_uzb_urd_svk_tur_lda_vie_tig_ewe_fbf_bam	-0.393626425126463	-0.934253879144667	0.352592371701876
537	hau_bos_yor_lat_tig_chh_amr_spa_tur_azi_fbf_bat_bem_dut_urd_bsq_ger_wly_ses_cnt_glc_slo_tsn_bul_xho_rus_est_bam_swt_hun_alb_anl_geo_rom_ben_por_grk_amh_sod_eng_fin_akn_tag_nor_sun_jpn_knd_kor_lit_krd_ven_mol_jav_prs_aeg_mao_mnd_fre_swa_ukr_sid_afr_hin_scr_mcd_qcu_cze_arw_swe_cic_owc_pol_heb_svk_ind_pan_zul_guj_tsw_mly_tha_mlt_tml_ewe_moo_aze_ita_ctl_uzb_lda_vie_gam_igb_dyu_dgb	-0.152299957349974	-0.35911462785634	0.720323389560778
538	tig_ben_tsw_rom_amr_aeg_wly_urd_azi_tur_dyu_ind_tsn_ger_pan_bsq_bos_chh_ses_mnd_ukr_swe_yor_nor_cic_mol_fin_swt_akn_hun_pol_hau_geo_arw_glc_svk_ctl_mlt_amh_ita_est_fbf_mly_afr_bat_jpn_tml_kor_alb_guj_dgb_krd_mao_lit_sod_tag_cnt_dut_igb_hin_anl_prs_scr_spa_rus_qcu_lat_eng_slo_moo_gam_cze_sid_grk_jav_mcd_bam_bul_ewe_sun_tha_owc_knd_ven_swa_uzb_por_fre_aze_zul_vie_heb_lda_xho_bem	-0.212068808834508	-0.501202982189661	0.617412572616007
539	amh_rom_igb_por_hau_chh_aeg_alb_azi_aze_ven_jav_fbf_glc_scr_bsq_ben_tig_moo_mnd_nor_lat_yor_guj_akn_prs_est_lda_zul_fin_grk_mlt_geo_arw_urd_spa_ita_heb_owc_afr_hun_dyu_ind_krd_mao_jpn_tml_kor_hin_swe_xho_ctl_tag_mol_sid_sun_cnt_ukr_cic_svk_gam_mcd_rus_lit_pol_qcu_cze_pan_eng_tsn_anl_bos_amr_slo_mly_fre_swa_dut_tsw_bat_tha_sod_knd_ses_bem_uzb_bul_ger_tur_ewe_vie_wly_bam_dgb_swt	0.335449276224249	0.791646766076432	0.430581186301827
540	mlt_cze_ewe_prs_owc_amh_hau_lat_azi_tur_tsn_jav_akn_swe_bul_bsq_glc_sod_dyu_mnd_ukr_urd_moo_grk_bem_mol_fin_fbf_xho_est_rom_heb_geo_svk_guj_arw_pol_amr_chh_rus_hun_tsw_tag_scr_ind_jpn_tml_kor_bos_pan_swt_lit_mao_hin_sid_mly_cnt_fre_yor_ita_tig_mcd_por_krd_spa_qcu_dut_ben_slo_cic_aeg_ger_anl_nor_bat_ctl_ses_afr_igb_sun_tha_gam_knd_swa_ven_aze_eng_alb_uzb_lda_vie_wly_bam_zul_dgb	0.151359320333705	0.356751493819949	0.722086019125951
541	mlt_mcd_fbf_ger_chh_gam_amr_slo_uzb_aze_swa_sun_dyu_pol_swe_bsq_scr_tig_lda_mnd_krd_urd_xho_prs_moo_mol_est_igb_akn_hun_ctl_anl_geo_grk_lit_ukr_pan_heb_amh_bos_fin_dgb_jav_alb_tag_jpn_tml_kor_rom_glc_bem_afr_bat_eng_sod_ind_cnt_bul_tsn_spa_hau_por_svk_cze_lat_qcu_dut_ita_fre_ewe_owc_guj_wly_hin_mao_arw_swt_nor_tsw_mly_tha_sid_knd_ven_yor_tur_rus_ben_azi_cic_vie_aeg_bam_zul_ses	-0.891723110482106	-2.16141828456388	0.0332310254439033
542	tig_scr_bem_guj_owc_sod_aeg_krd_uzb_tur_moo_tag_xho_lit_ben_bsq_ctl_heb_cic_mnd_svk_prs_igb_mol_swa_alb_hun_dgb_bam_est_ukr_hau_geo_glc_afr_ita_grk_mlt_gam_por_fin_ven_mly_bul_ind_jpn_tml_kor_cze_fre_swt_rus_bat_nor_amr_jav_cnt_eng_akn_mcd_wly_lat_ger_urd_hin_qcu_slo_arw_rom_dyu_sid_swe_anl_dut_sun_pol_tsw_pan_ewe_mao_tha_amh_knd_lda_tsn_aze_bos_spa_azi_yor_vie_chh_fbf_zul_ses	-0.0845034765939565	-0.199253124602657	0.84249973706142
543	heb_pol_swa_guj_chh_sod_owc_mcd_tur_aze_akn_mao_ewe_lat_mol_bsq_slo_mlt_moo_mnd_ctl_bul_fbf_eng_igb_lit_hun_tsn_yor_est_ger_sid_geo_cze_rom_glc_alb_aeg_amh_nor_fin_dgb_sun_afr_ind_jpn_tml_kor_rus_krd_swt_prs_bat_grk_tig_tag_cnt_por_lda_ben_anl_ukr_fre_scr_hin_qcu_arw_swe_svk_bam_hau_bos_wly_urd_jav_spa_cic_dut_ven_mly_tha_amr_knd_dyu_ses_uzb_ita_pan_azi_bem_vie_gam_zul_tsw_xho	-0.359046052414657	-0.850423429814005	0.39727390626496
544	tig_urd_swa_ukr_chh_aeg_anl_cze_uzb_aze_bam_tag_xho_guj_arw_bsq_alb_gam_moo_mnd_prs_rus_igb_ger_tsn_spa_hun_ven_lda_fin_ctl_sod_geo_rom_slo_dut_grk_hau_wly_ita_est_dyu_jav_mcd_sun_jpn_knd_kor_afr_bul_swt_bos_ind_pol_heb_bat_cnt_por_dgb_mol_amr_scr_pan_lat_svk_qcu_glc_krd_ben_tsw_owc_nor_amh_fre_mao_lit_cic_eng_bem_mly_tha_sid_tml_zul_ses_azi_swe_hin_tur_yor_vie_mlt_ewe_fbf_akn	-0.696942183875003	-1.67057393785529	0.0981681343490861
545	sid_lat_swt_bos_anl_sod_tig_afr_aze_tur_bem_jav_tsw_glc_prs_bsq_ukr_heb_igb_cnt_pol_lit_xho_rus_dgb_mcd_est_fbf_ven_fin_dut_gam_geo_guj_nor_alb_rom_owc_mlt_cze_hun_cic_tag_pan_bat_jpn_knd_kor_ctl_bul_moo_ben_mly_urd_wly_sun_mnd_svk_lda_scr_aeg_spa_mol_hin_swe_qcu_fre_arw_eng_ses_hau_grk_chh_krd_mao_slo_ewe_por_swa_ind_tha_amr_tml_tsn_zul_uzb_ita_ger_azi_akn_vie_amh_dyu_bam_yor	0.00745355443093286	0.0175672108254058	0.986021748130661
546	sod_ben_ewe_cze_chh_amr_tig_lit_uzb_azi_swt_bat_yor_bos_spa_bsq_slo_aeg_moo_mnd_bul_grk_xho_guj_tsw_eng_hun_dyu_igb_est_nor_anl_geo_ger_dut_rus_prs_amh_wly_urd_fin_akn_mao_hin_mly_jpn_tml_kor_por_afr_tsn_svk_jav_fre_sid_tag_cnt_mol_ven_swe_heb_ukr_pol_ita_mcd_qcu_glc_alb_pan_ses_mlt_lat_hau_ctl_ind_rom_lda_krd_bem_sun_tha_gam_knd_swa_cic_tur_scr_arw_aze_bam_vie_owc_fbf_zul_dgb	-0.115131302097265	-0.271471138660164	0.786630386776559
547	amh_scr_ven_swe_owc_tig_sid_nor_azi_uzb_ewe_tag_xho_ukr_prs_bsq_por_hau_ses_cnt_dut_lat_dgb_pan_tsw_bos_hun_swt_zul_est_spa_aeg_geo_rus_alb_hin_mcd_mlt_sod_fre_fin_yor_bat_arw_jav_jpn_knd_kor_svk_ctl_dyu_mol_ind_rom_chh_mao_mnd_guj_moo_grk_wly_eng_cze_krd_lit_qcu_ger_bul_slo_akn_anl_afr_amr_pol_sun_urd_swa_ita_bam_mly_tha_heb_tml_cic_igb_tur_ben_glc_aze_tsn_vie_gam_bem_fbf_lda	-0.240549397460539	-0.568461101859827	0.571092028056933
548	gam_ctl_moo_mcd_chh_tig_anl_krd_azi_tur_tsw_bat_bem_eng_prs_bsq_cze_amr_lda_cnt_guj_ita_ses_hin_zul_dut_fin_swa_dgb_hun_bul_hau_geo_grk_por_alb_ukr_aeg_sid_lat_est_ven_mly_rus_mao_jpn_knd_kor_swe_arw_fbf_nor_sun_fre_heb_tag_mnd_glc_yor_pan_mlt_pol_urd_bos_mol_qcu_slo_spa_scr_ewe_amh_lit_owc_svk_ind_afr_xho_ger_tsn_jav_tha_wly_tml_swt_igb_aze_ben_rom_uzb_akn_vie_sod_dyu_bam_cic	-0.211645891361292	-0.499838247375207	0.618369568196501
549	sid_dut_dgb_ben_heb_mlt_tig_afr_azi_aze_lda_bat_bem_scr_mcd_bsq_lit_aeg_swt_cnt_slo_alb_yor_eng_zul_hin_hun_dyu_tsw_fin_urd_hau_geo_ctl_prs_swe_svk_amh_wly_guj_est_xho_mly_fre_sun_jpn_knd_kor_pol_lat_moo_rus_mao_grk_anl_ind_mnd_glc_igb_mol_chh_arw_pan_bul_nor_qcu_bos_krd_ukr_ses_amr_ger_sod_rom_tag_ita_swa_spa_ewe_jav_tha_gam_tml_tsn_fbf_tur_cze_por_uzb_ven_vie_owc_akn_cic_bam	-0.070916708023214	-0.166976235659368	0.867751271778302
550	gam_mol_lda_cze_amr_aeg_sid_dut_azi_tur_bem_jav_bam_afr_guj_bsq_urd_sod_tsw_mnd_mcd_pan_igb_swe_swt_arw_est_moo_cic_fin_fre_mlt_geo_bos_lat_spa_svk_heb_anl_nor_hun_ewe_ind_lit_sun_jpn_knd_kor_ctl_bul_yor_slo_bat_alb_owc_mly_cnt_ita_xho_eng_chh_hin_ukr_pol_ger_qcu_por_rom_rus_ven_hau_prs_tig_scr_mao_grk_dyu_krd_zul_tag_tha_wly_tml_swa_akn_aze_glc_ben_uzb_dgb_vie_amh_fbf_tsn_ses	-0.488650102329984	-1.16225465753806	0.248105996827881
551	mlt_ger_xho_guj_heb_anl_tig_svk_aze_uzb_yor_mly_ses_prs_krd_bsq_arw_aeg_dgb_cnt_rom_lat_bem_ukr_zul_dut_fin_fbf_igb_hun_mcd_owc_geo_spa_mol_swe_fre_gam_sod_slo_est_ven_bat_pol_sun_jpn_tml_kor_bos_nor_dyu_glc_jav_ctl_chh_ind_mnd_eng_ewe_grk_wly_ben_ita_afr_urd_qcu_hin_scr_cze_moo_amh_rus_amr_pan_mao_por_bam_alb_tsn_tag_tha_hau_knd_swa_lda_tur_lit_bul_azi_akn_vie_sid_cic_swt_tsw	-0.255056372034304	-0.602193725526738	0.548510615471489
552	gam_afr_xho_urd_sid_wly_mlt_pan_aze_azi_moo_sun_swa_fre_lat_bsq_pol_anl_bam_cnt_ukr_nor_cic_ger_ven_rus_est_swt_igb_hun_rom_amh_geo_dut_ctl_cze_spa_hau_heb_svk_fin_akn_ind_guj_mao_jpn_knd_kor_glc_prs_dyu_slo_bat_ita_chh_jav_mnd_grk_bem_alb_tig_mol_eng_arw_mcd_qcu_bos_bul_ben_lda_amr_hin_sod_scr_mly_por_ewe_swe_yor_tag_tha_owc_tml_dgb_tsw_uzb_lit_krd_tur_zul_vie_aeg_tsn_ses_fbf	-0.813876235155594	-1.9606513826264	0.0529118846572694
553	heb_lat_swa_spa_sod_anl_hau_ita_aze_uzb_fbf_sun_ewe_ger_hin_bsq_pan_amr_tsw_cnt_rom_fre_igb_alb_ses_svk_fin_akn_swt_est_pol_tig_geo_arw_swe_cze_bul_amh_chh_grk_hun_cic_bat_slo_mly_jpn_knd_kor_dut_urd_yor_scr_ind_glc_gam_mao_mnd_eng_lda_nor_aeg_guj_mcd_ctl_lit_qcu_mol_ukr_ben_bem_mlt_rus_sid_bos_tag_prs_dyu_afr_ven_jav_tha_wly_tml_moo_tsn_azi_krd_por_tur_zul_vie_owc_xho_bam_dgb	-0.391979008304348	-0.929074000260941	0.355255951547381
554	heb_por_cic_glc_gam_hau_sid_slo_uzb_aze_igb_sun_zul_ctl_svk_bsq_spa_amr_tsn_cnt_cze_alb_ses_lat_ewe_prs_est_akn_swt_hun_bos_amh_geo_mcd_urd_ger_pol_mlt_anl_scr_fin_yor_bat_ukr_mao_jpn_tml_kor_rus_fre_bem_pan_ind_arw_tig_jav_mnd_swe_dyu_bul_chh_rom_hin_ita_nor_qcu_eng_mol_dut_dgb_owc_guj_wly_ben_mly_afr_xho_krd_tsw_tag_tha_sod_knd_lda_ven_tur_grk_lit_azi_fbf_vie_aeg_bam_swa_moo	-0.904349976957095	-2.19007783473588	0.0310196054649645
555	chh_urd_tsw_rom_sod_sid_gam_slo_aze_uzb_dgb_mao_xho_guj_nor_bsq_fre_tig_bem_cnt_eng_arw_moo_mcd_igb_lat_est_swt_ven_hun_afr_wly_geo_ben_grk_mol_prs_heb_amr_krd_fin_zul_ind_alb_bat_jpn_knd_kor_pol_bul_tsn_por_mly_spa_amh_sun_mnd_ukr_swa_ger_hau_ita_ctl_swe_hin_qcu_lit_cze_rus_cic_aeg_pan_owc_scr_tag_svk_dyu_dut_ses_jav_tha_mlt_tml_akn_yor_azi_bos_glc_tur_lda_vie_anl_ewe_bam_fbf	-0.318940419072488	-0.755078653157347	0.452109798062861
556	tig_cze_zul_slo_heb_gam_amr_scr_tur_azi_ewe_jav_fbf_prs_rom_bsq_mol_amh_yor_mnd_nor_urd_moo_ukr_bem_ctl_fin_swt_akn_hun_alb_wly_geo_dut_rus_hin_bul_mlt_aeg_pan_est_swa_ind_ita_sun_jpn_tml_kor_por_spa_ven_guj_bat_krd_sod_tag_cnt_fre_cic_arw_hau_bos_pol_ben_svk_qcu_grk_swe_mcd_dgb_chh_ger_owc_lit_mao_lat_lda_glc_tsw_mly_tha_anl_knd_tsn_dyu_aze_afr_eng_uzb_ses_vie_sid_igb_bam_xho	-0.509277511025492	-1.21205214912401	0.22856276901262
557	sod_eng_zul_pan_amr_mlt_chh_mol_aze_azi_tsw_mly_swa_krd_svk_bsq_nor_gam_ses_mnd_glc_hin_ven_arw_fbf_guj_fin_yor_swt_est_slo_owc_geo_lit_pol_ger_mcd_anl_sid_rus_hun_igb_jav_bos_sun_jpn_tml_kor_scr_ben_dgb_ukr_mao_spa_heb_ind_cnt_ctl_lda_afr_wly_alb_dut_cze_bul_qcu_grk_lat_urd_akn_hau_rom_tig_swe_tag_fre_dyu_por_bem_bat_tha_amh_knd_ewe_bam_tur_ita_prs_uzb_xho_vie_aeg_tsn_moo_cic	0.17154138725742	0.403905752283099	0.687209302287862
558	hau_lat_akn_ukr_gam_amh_sid_por_aze_azi_igb_bat_moo_urd_rus_bsq_pol_owc_bem_mnd_ben_spa_ewe_nor_dyu_pan_fin_ses_tsn_hun_ita_chh_geo_prs_swe_grk_glc_aeg_heb_krd_est_fbf_tag_mcd_mly_jpn_knd_kor_ctl_ger_xho_lit_ind_guj_anl_jav_cnt_alb_dgb_bul_wly_scr_slo_hin_cze_qcu_dut_bos_arw_cic_tig_mol_sod_rom_mao_fre_zul_afr_swa_sun_tha_amr_tml_tsw_bam_tur_svk_eng_uzb_swt_vie_mlt_yor_ven_lda	-0.463546758517871	-1.10097219227	0.273750199341917
559	sod_rus_bam_swe_chh_wly_amh_svk_uzb_azi_tsw_ind_ewe_dut_ctl_bsq_slo_sid_xho_cnt_prs_bos_lda_por_dgb_lit_est_igb_dyu_hun_scr_mlt_geo_ger_grk_guj_nor_aeg_heb_hin_fin_bem_mly_eng_bat_jpn_tml_kor_pol_ukr_yor_urd_mao_lat_anl_tag_mnd_rom_tsn_ben_tig_ita_alb_pan_cze_qcu_bul_spa_krd_ven_owc_mcd_gam_glc_jav_arw_swa_mol_zul_sun_tha_amr_knd_swt_moo_aze_afr_fre_tur_cic_vie_hau_ses_fbf_akn	-0.730514732897756	-1.75558432175002	0.0824520258485829
560	owc_mol_zul_ita_hau_amr_sod_hin_azi_aze_akn_ind_swt_scr_pol_bsq_afr_tig_fbf_cnt_ben_slo_ses_rus_igb_lit_hun_dgb_bam_est_lat_anl_geo_spa_dut_arw_prs_heb_amh_ctl_fin_moo_bat_pan_mao_jpn_tml_kor_urd_bos_cic_por_jav_fre_sid_sun_mnd_guj_yor_alb_wly_rom_eng_bul_grk_qcu_cze_krd_swe_xho_aeg_nor_chh_glc_mly_svk_tsn_ger_bem_tag_tha_gam_knd_swa_ven_tur_ukr_mcd_uzb_dyu_vie_mlt_ewe_tsw_lda	-0.694225161024346	-1.66698259908721	0.0988822745609141
561	heb_scr_bem_lit_owc_amr_sod_prs_tur_aze_bam_sun_ewe_krd_ita_bsq_cze_wly_moo_mnd_ukr_arw_lda_eng_ven_nor_est_tsn_igb_hun_bul_tig_geo_urd_pol_ben_swe_gam_anl_bos_fin_swa_ind_slo_bat_jpn_knd_kor_ctl_ger_swt_pan_tag_mcd_mlt_mao_cnt_lat_dgb_rom_aeg_rus_alb_spa_grk_qcu_hin_por_guj_fbf_sid_dut_chh_mol_jav_fre_akn_afr_tsw_mly_tha_hau_tml_xho_dyu_azi_glc_svk_uzb_ses_vie_amh_cic_yor_zul	-0.331696727694829	-0.785153372956806	0.434359285677761
562	mlt_dut_zul_bul_wly_sod_amr_pol_aze_tur_tsw_tag_ses_krd_swe_bsq_ctl_heb_lda_mnd_arw_lit_ven_grk_swa_alb_hun_moo_cic_fin_cze_anl_geo_lat_ukr_mcd_urd_sid_hau_slo_est_bam_mly_prs_jav_jpn_tml_kor_rus_ger_bem_ben_ind_afr_chh_sun_cnt_fre_ewe_pan_owc_svk_spa_ita_guj_qcu_eng_bos_scr_akn_amh_rom_gam_glc_mao_hin_tsn_por_xho_bat_tha_aeg_knd_swt_dyu_uzb_mol_nor_azi_igb_vie_tig_yor_dgb_fbf	-0.585826446296323	-1.39597497856772	0.166045650423212
563	chh_rus_moo_ukr_sod_amh_tig_rom_azi_uzb_fbf_tag_ewe_fre_prs_bsq_por_hau_ses_cnt_lit_bos_ven_pol_bam_scr_fin_yor_lda_est_hin_amr_geo_spa_slo_alb_bul_owc_heb_lat_hun_cic_sun_eng_ind_jpn_knd_kor_ben_swe_dgb_urd_mao_krd_sid_jav_mnd_ctl_swt_guj_mlt_cze_mcd_ita_ger_qcu_glc_grk_pan_zul_gam_arw_anl_dut_mly_afr_akn_mol_swa_bat_tha_wly_tml_tsn_igb_tur_svk_nor_aze_bem_vie_aeg_dyu_tsw_xho	-0.103601892443228	-0.244391669378283	0.807465874414549
564	amr_arw_igb_pan_heb_tig_amh_mol_tur_uzb_zul_tag_ses_ukr_lit_bsq_cze_gam_dgb_mnd_pol_hin_tsw_spa_xho_lat_fin_moo_ven_hun_urd_sid_geo_bos_slo_alb_afr_wly_owc_ctl_est_tsn_jav_rom_sun_jpn_tml_kor_ger_eng_bam_nor_ind_svk_sod_mao_cnt_ita_lda_mcd_chh_scr_fre_ben_dut_qcu_grk_bul_glc_fbf_anl_rus_hau_por_mly_krd_bem_prs_ewe_bat_tha_mlt_knd_swa_swt_azi_swe_guj_aze_cic_vie_aeg_akn_dyu_yor	0.190732496786066	0.448858084421411	0.654578208405772
565	chh_ita_ewe_alb_amr_aeg_gam_bul_azi_uzb_yor_tag_tsw_ukr_lat_bsq_arw_sid_fbf_mnd_spa_prs_tsn_mcd_bam_fre_est_xho_moo_hun_slo_mlt_geo_mol_nor_lit_hin_sod_owc_swe_fin_igb_mly_ben_jav_jpn_knd_kor_svk_rus_cic_rom_mao_urd_heb_bat_cnt_guj_ven_por_anl_bos_scr_pan_glc_qcu_krd_cze_dut_lda_wly_afr_tig_ger_ind_pol_swa_ctl_bem_sun_tha_amh_tml_ses_dyu_aze_eng_grk_tur_dgb_vie_hau_akn_zul_swt	0.0631757086327288	0.148876801486782	0.88197319941191
566	sid_ita_ewe_svk_wly_aeg_amr_dut_azi_aze_tsw_mao_xho_ger_alb_bsq_krd_mlt_igb_cnt_grk_eng_cic_swe_dyu_nor_hun_swt_yor_fin_rus_amh_geo_arw_pan_urd_scr_hau_gam_slo_est_bem_bat_guj_jav_jpn_tml_kor_ukr_mcd_bam_spa_mly_afr_chh_tag_mnd_fre_moo_ctl_heb_mol_bul_cze_pol_qcu_lat_glc_por_fbf_tig_prs_sod_ben_ind_bos_ses_hin_tsn_sun_tha_owc_knd_akn_lda_tur_rom_lit_uzb_ven_vie_anl_dgb_zul_swa	-0.470932926816802	-1.12146323203077	0.264978082670329
567	tig_alb_xho_fre_aeg_amr_gam_krd_uzb_tur_ven_jav_tsw_pan_urd_bsq_guj_anl_zul_cnt_rom_ita_tsn_ukr_lda_dut_hun_ewe_bam_fin_cze_sid_geo_scr_lit_afr_ctl_heb_amh_por_est_bem_mao_mcd_ind_jpn_tml_kor_glc_mol_moo_lat_sun_eng_owc_bat_mnd_swe_cic_spa_sod_rus_svk_grk_arw_qcu_hin_ben_bos_swt_wly_bul_chh_ger_mly_nor_dyu_prs_yor_tag_tha_hau_knd_ses_akn_aze_pol_slo_azi_swa_vie_mlt_fbf_igb_dgb	-0.400863563490077	-0.950171093785524	0.344488082011741
568	hau_pan_moo_lit_owc_wly_sod_rus_uzb_tur_tsw_sun_xho_ita_pol_bsq_guj_amh_swa_mnd_ukr_bos_zul_ger_tsn_rom_est_swt_igb_fin_ctl_aeg_geo_swe_cze_arw_hin_sid_chh_urd_hun_akn_mly_bul_ind_jpn_knd_kor_eng_lat_lda_nor_bat_mol_heb_mao_cnt_dut_ses_alb_anl_glc_prs_spa_slo_qcu_mcd_fre_ben_dyu_tig_scr_mlt_grk_jav_afr_cic_por_dgb_tag_tha_gam_tml_ven_yor_aze_svk_krd_azi_ewe_vie_amr_fbf_bem_bam	-0.433369086611368	-1.02989355562053	0.305731033339466
569	heb_scr_yor_nor_aeg_amh_mlt_pan_azi_uzb_tsw_ind_akn_afr_swe_bsq_slo_anl_moo_mnd_glc_bul_ven_lat_swt_ita_hun_ewe_swa_fin_ben_wly_geo_svk_spa_rom_ctl_gam_owc_eng_est_xho_jav_bos_tag_jpn_knd_kor_prs_grk_zul_arw_mao_guj_chh_mly_cnt_rus_ses_dut_hau_pol_hin_krd_cze_qcu_urd_mol_lit_fbf_sid_alb_amr_por_sun_mcd_igb_fre_dgb_bat_tha_sod_tml_bam_cic_aze_ger_ukr_tur_dyu_vie_tig_lda_tsn_bem	0.680441877055461	1.61490173072949	0.109719779690568
570	aeg_spa_tsw_slo_heb_tig_sod_mol_azi_tur_xho_tag_zul_prs_lat_bsq_fre_gam_fbf_cnt_bos_guj_yor_alb_igb_glc_hun_tsn_dgb_est_ben_hau_geo_urd_cze_ita_scr_anl_chh_arw_fin_lda_mao_ger_jav_jpn_knd_kor_por_ukr_swt_nor_bat_rom_wly_ind_mnd_swe_ven_afr_mlt_rus_dut_grk_mcd_qcu_svk_krd_bul_swa_amr_hin_amh_ctl_sun_pol_ewe_lit_akn_mly_tha_owc_tml_bem_bam_aze_pan_eng_uzb_dyu_vie_sid_moo_ses_cic	-0.0135837271347247	-0.032046102768117	0.974503960715508
571	tig_bos_xho_eng_hau_owc_sid_hin_aze_tur_bam_jav_swt_lit_ger_bsq_swe_wly_tsn_cnt_urd_arw_swa_ben_tsw_ctl_est_yor_moo_fin_cze_amr_geo_prs_bul_pan_svk_sod_heb_ita_hun_cic_bat_slo_mly_jpn_knd_kor_por_lat_zul_krd_ind_spa_mlt_sun_mnd_mcd_fbf_grk_chh_dut_nor_glc_alb_qcu_scr_pol_rom_ewe_amh_afr_aeg_rus_mao_guj_ven_fre_bem_tag_tha_anl_tml_dgb_igb_uzb_ukr_mol_azi_dyu_vie_gam_lda_akn_ses	-0.259630788002132	-0.613740151155437	0.540885373262799
572	mlt_ita_fbf_eng_anl_wly_sod_rus_aze_uzb_xho_tag_ven_ben_bos_bsq_urd_amh_dgb_cnt_rom_afr_ses_hin_akn_grk_hun_yor_swt_fin_fre_hau_geo_spa_pol_dut_lit_gam_sid_arw_est_bem_sun_ukr_bat_jpn_knd_kor_pan_bul_tsw_glc_mly_nor_heb_mao_mnd_por_cic_alb_chh_scr_ctl_krd_lat_qcu_ger_slo_cze_moo_tig_prs_aeg_guj_ind_mol_zul_svk_lda_jav_tha_amr_tml_igb_bam_tur_mcd_swe_azi_dyu_vie_owc_tsn_ewe_swa	0.140612065624738	0.330627352057918	0.741669703282574
573	mlt_swe_xho_pan_gam_owc_amr_bos_aze_tur_ses_sun_cic_ita_bul_bsq_ger_anl_tsw_cnt_cze_hin_dyu_arw_ewe_mol_fin_yor_dgb_est_ukr_tig_geo_krd_urd_rus_lat_heb_hau_lit_hun_zul_bat_pol_mao_jpn_tml_kor_mcd_svk_bem_nor_mly_afr_aeg_tag_mnd_rom_tsn_ctl_sid_fre_alb_slo_por_qcu_prs_guj_eng_swa_amh_dut_chh_glc_ind_grk_akn_ben_fbf_jav_tha_wly_knd_swt_lda_azi_scr_spa_uzb_ven_vie_sod_moo_bam_igb	-0.565895176244107	-1.34911712037103	0.180574935782498
574	mlt_rom_yor_urd_anl_sid_gam_rus_aze_uzb_xho_sun_igb_mcd_eng_bsq_lit_owc_fbf_cnt_bul_ben_cic_krd_bam_afr_fin_bem_ven_est_mol_sod_geo_swe_nor_pan_glc_wly_chh_lat_hun_lda_ind_ita_jav_jpn_tml_kor_por_svk_tsw_ctl_mao_bos_amr_tag_mnd_prs_tsn_spa_amh_grk_pol_alb_ger_qcu_dut_cze_ukr_ses_tig_hin_aeg_guj_bat_scr_swt_fre_moo_mly_tha_heb_knd_ewe_zul_azi_arw_slo_tur_swa_vie_hau_dgb_akn_dyu	0.0730716407507179	0.171906855515892	0.863884279913341
575	chh_hin_dyu_urd_heb_hau_mlt_pol_azi_uzb_igb_jav_ses_ger_mcd_bsq_guj_sod_fbf_cnt_afr_ukr_lda_krd_tsn_dut_fin_xho_bem_hun_bos_aeg_geo_arw_nor_glc_ctl_amh_anl_por_est_cic_mly_mol_mao_jpn_knd_kor_prs_rom_ven_scr_bat_lit_gam_ind_mnd_slo_akn_svk_sid_ita_rus_swe_alb_qcu_ben_fre_bul_ewe_wly_grk_tig_lat_sun_eng_zul_pan_moo_tag_tha_amr_tml_tsw_bam_aze_spa_cze_tur_swa_vie_owc_yor_dgb_swt	-0.364558065658298	-0.864247688226432	0.389675490108542
576	anl_ben_swa_alb_wly_chh_tig_krd_uzb_tur_igb_ind_cic_bos_rus_bsq_arw_gam_tsn_mnd_prs_mol_swt_ukr_bem_swe_est_ses_ewe_fin_rom_amr_geo_eng_svk_spa_afr_sid_mlt_ger_hun_moo_tag_lit_jav_jpn_tml_kor_scr_lat_yor_nor_mly_hin_owc_mao_cnt_mcd_bam_pol_sod_ctl_dut_glc_ita_qcu_grk_bul_fre_akn_amh_guj_aeg_pan_bat_slo_fbf_por_xho_sun_tha_hau_knd_dgb_zul_azi_cze_urd_aze_tsw_vie_heb_lda_ven_dyu	-0.0117126012002685	-0.027587110270584	0.978050574344975
577	hau_ita_swa_mol_anl_aeg_wly_krd_aze_azi_tsw_mly_cic_glc_alb_bsq_ger_sid_akn_mnd_pol_scr_ses_arw_fbf_bos_hun_moo_bam_fin_mcd_mlt_geo_por_nor_ben_guj_gam_amh_slo_est_ewe_jav_bul_mao_jpn_knd_kor_dut_afr_zul_ukr_tag_ctl_sod_bat_cnt_spa_tsn_cze_owc_swe_rom_lat_grk_qcu_rus_urd_svk_swt_heb_hin_tig_lit_sun_eng_yor_pan_ven_ind_tha_chh_tml_dgb_igb_tur_fre_prs_uzb_bem_vie_amr_lda_xho_dyu	0.567472098627823	1.34063572060777	0.18330439370231
578	mlt_slo_ewe_rom_aeg_anl_sod_ben_azi_aze_igb_tag_fbf_ukr_arw_bsq_mol_tig_bem_cnt_scr_fre_tsn_alb_ven_bos_hun_bam_cic_est_por_wly_geo_pan_ita_hin_spa_owc_heb_glc_fin_ses_sun_krd_mly_jpn_knd_kor_guj_bul_dgb_svk_ind_eng_chh_jav_mnd_urd_dyu_ger_amr_afr_lit_rus_ctl_qcu_pol_swe_nor_moo_amh_mcd_gam_dut_bat_cze_yor_prs_xho_mao_tha_hau_tml_lda_tsw_tur_grk_lat_uzb_swa_vie_sid_zul_akn_swt	-0.45941025369526	-1.09264734759654	0.277371019501766
579	mlt_rus_tsw_por_tig_gam_chh_lit_uzb_azi_yor_sun_bam_dut_rom_bsq_guj_owc_ewe_mnd_svk_spa_swt_ukr_cic_arw_fin_akn_xho_est_ger_amr_geo_bos_eng_pol_ctl_wly_sod_ben_hun_igb_jav_prs_bat_jpn_knd_kor_afr_alb_zul_hin_mly_fre_aeg_tag_cnt_ita_ses_urd_amh_pan_scr_swe_grk_qcu_mol_krd_cze_tsn_hau_lat_anl_slo_mao_bul_dgb_mcd_swa_ind_tha_heb_tml_ven_fbf_aze_glc_nor_tur_moo_vie_sid_lda_bem_dyu	0.398108538617983	0.939596204290108	0.349858747543199
580	chh_slo_tsn_spa_gam_wly_sod_bos_azi_tur_igb_bat_yor_cze_ben_bsq_ita_anl_tsw_cnt_swe_rom_fbf_ger_xho_por_hun_moo_swa_est_mcd_heb_geo_guj_hin_krd_pan_amh_amr_alb_fin_ven_mly_arw_jav_jpn_tml_kor_pol_bul_zul_afr_sun_scr_tig_ind_mnd_ukr_swt_ctl_aeg_urd_rus_prs_dut_qcu_lat_nor_glc_bam_mlt_eng_hau_grk_mao_svk_akn_mol_cic_tag_tha_sid_knd_ewe_dyu_aze_lit_fre_uzb_bem_vie_owc_ses_dgb_lda	-0.483311758883208	-1.1508454595468	0.252746218574151
581	owc_ben_cic_hin_sod_heb_anl_urd_uzb_azi_swt_mly_tsw_rom_mol_bsq_mcd_gam_akn_cnt_swe_pol_ven_ita_moo_eng_est_swa_lda_fin_grk_amr_geo_arw_glc_slo_bos_sid_amh_bul_hun_xho_sun_svk_tag_jpn_tml_kor_ukr_rus_dgb_guj_ind_prs_aeg_bat_mnd_afr_ewe_cze_chh_por_ctl_scr_pan_qcu_nor_dut_spa_dyu_wly_ger_mlt_lat_jav_alb_bam_lit_zul_mao_tha_hau_knd_ses_tsn_tur_krd_fre_aze_bem_vie_tig_fbf_yor_igb	-0.0339693704348007	-0.0799606088978307	0.936440399062699
582	tig_mcd_bem_hin_sod_sid_anl_pan_azi_tur_swa_sun_dyu_mol_urd_bsq_grk_amr_bam_mnd_ctl_bul_ses_dut_tsw_por_est_tsn_ewe_hun_krd_heb_geo_prs_ukr_ben_cze_hau_amh_swe_fin_zul_jav_rus_bat_jpn_tml_kor_bos_ita_fbf_svk_mly_pol_wly_mao_cnt_scr_ven_arw_chh_fre_lat_spa_alb_qcu_lit_ger_nor_yor_owc_guj_gam_glc_ind_rom_xho_slo_igb_tag_tha_mlt_knd_cic_moo_aze_eng_afr_uzb_dgb_vie_aeg_lda_akn_swt	-0.878880098311852	-2.12551622569349	0.0361937313539377
583	wly_glc_fbf_ita_gam_chh_anl_krd_aze_tur_cic_bat_bam_scr_ctl_bsq_dut_amr_swt_mnd_ben_lat_dgb_mol_tsw_fre_est_dyu_akn_fin_mcd_mlt_geo_guj_ger_slo_bul_hau_sid_bos_hun_igb_sun_hin_tag_jpn_knd_kor_urd_grk_xho_por_jav_spa_amh_mly_cnt_nor_ewe_rom_owc_ukr_pan_lit_prs_qcu_arw_alb_rus_zul_aeg_eng_sod_svk_mao_swe_moo_afr_ses_ind_tha_heb_tml_lda_ven_azi_pol_cze_uzb_bem_vie_tig_yor_tsn_swa	-0.185089252269779	-0.437274543837235	0.662925995344928
584	anl_mol_bem_ctl_hau_sod_amh_prs_uzb_azi_igb_ind_ven_lat_guj_bsq_scr_sid_bam_cnt_mcd_glc_dgb_cze_ewe_slo_fin_cic_xho_hun_grk_chh_geo_svk_rus_por_hin_wly_gam_lit_est_fbf_tag_bos_jav_jpn_knd_kor_pol_ukr_yor_arw_mao_krd_aeg_bat_mnd_ben_swa_pan_heb_urd_nor_eng_dut_qcu_ita_spa_fre_moo_amr_ger_owc_rom_mly_afr_zul_bul_tsw_sun_tha_mlt_tml_akn_lda_aze_swe_alb_tur_tsn_vie_tig_dyu_ses_swt	0.917550694046262	2.19556267085771	0.0306113378926477
585	amh_cze_swt_fre_chh_mlt_aeg_hin_uzb_tur_zul_mly_igb_eng_ben_bsq_urd_hau_akn_cnt_grk_guj_yor_ukr_swa_afr_est_dyu_cic_hun_nor_gam_geo_svk_spa_pol_alb_wly_sid_bul_fin_ewe_jav_prs_sun_jpn_tml_kor_swe_bos_bam_glc_mao_ctl_heb_bat_mnd_mcd_ven_krd_amr_slo_rom_mol_rus_qcu_pan_por_lat_fbf_owc_dut_tig_ger_tag_lit_tsn_ita_lda_ind_tha_anl_knd_dgb_ses_azi_arw_scr_aze_xho_vie_sod_moo_bem_tsw	-0.0543653372723987	-0.128007768032319	0.898419223971074
586	heb_mcd_igb_ukr_mlt_wly_amr_bul_uzb_aze_bam_ind_yor_prs_mol_bsq_nor_tig_swa_cnt_rom_slo_ven_bos_moo_fre_est_cic_ewe_fin_lat_aeg_geo_pol_pan_ctl_guj_gam_hau_spa_hun_xho_jav_arw_bat_jpn_tml_kor_lit_afr_tsw_urd_mly_ben_anl_mao_mnd_alb_ses_glc_owc_swe_rus_grk_ger_qcu_scr_dut_svk_zul_chh_eng_sod_hin_tag_krd_dgb_ita_dyu_sun_tha_amh_knd_lda_swt_azi_cze_por_tur_akn_vie_sid_bem_tsn_fbf	-0.462413152049437	-1.09984622204156	0.274238001654267
587	heb_pan_fbf_mcd_aeg_tig_sid_svk_azi_uzb_xho_tag_swa_slo_bos_bsq_ukr_amr_ven_cnt_grk_cze_yor_bul_dgb_glc_est_swt_dyu_fin_por_chh_geo_prs_fre_urd_eng_wly_amh_ben_hun_ewe_ind_krd_jav_jpn_knd_kor_scr_lit_cic_spa_bat_mol_gam_mao_mnd_rom_bam_arw_sod_alb_lat_swe_rus_qcu_hin_ctl_afr_bem_owc_nor_mlt_ger_mly_dut_tsn_pol_moo_sun_tha_anl_tml_ses_akn_aze_ita_guj_tur_igb_vie_hau_lda_zul_tsw	0.305380023640753	0.718833845412536	0.474045564437912
588	gam_ger_akn_scr_tig_chh_hau_ukr_azi_tur_moo_sun_igb_swe_grk_bsq_urd_mlt_ven_cnt_afr_pol_ses_krd_lda_glc_hun_yor_zul_fin_eng_sod_geo_alb_arw_lit_cze_aeg_anl_guj_est_bem_mly_fre_bat_jpn_knd_kor_slo_ben_xho_rus_mao_lat_amh_jav_mnd_ctl_fbf_mcd_heb_rom_bul_nor_ita_qcu_mol_svk_por_dyu_wly_pan_amr_prs_ind_bos_tsn_spa_ewe_tag_tha_owc_tml_swa_swt_uzb_hin_dut_aze_dgb_vie_sid_tsw_cic_bam	-0.804457153563518	-1.94329569454201	0.0550042382876562
589	tig_guj_tsw_swe_sod_wly_chh_lit_azi_uzb_dyu_sun_zul_ctl_por_bsq_eng_owc_yor_cnt_lat_hin_moo_glc_bem_bos_fin_swt_akn_hun_ukr_anl_geo_pan_ger_bul_svk_sid_hau_nor_est_tsn_jav_mcd_bat_jpn_tml_kor_slo_krd_ewe_ita_ind_rus_amr_tag_mnd_grk_igb_scr_heb_dut_ben_rom_spa_qcu_prs_cze_urd_swa_aeg_arw_gam_mol_mly_pol_xho_fre_ses_mao_tha_mlt_knd_fbf_dgb_tur_afr_alb_aze_ven_vie_amh_lda_cic_bam	-0.121074857672257	-0.285816636445708	0.775654218077183
590	owc_fre_tsn_grk_amh_heb_aeg_arw_aze_tur_tsw_ind_ven_ita_lit_bsq_spa_mlt_ewe_mnd_guj_rus_dyu_hin_cic_eng_hun_igb_fbf_est_krd_sid_geo_por_lat_pan_glc_gam_wly_bos_fin_yor_mly_bul_tag_jpn_tml_kor_swe_ger_akn_alb_mao_slo_anl_bat_cnt_prs_bem_svk_chh_cze_scr_urd_ben_qcu_rom_ctl_mcd_dgb_amr_afr_tig_ukr_sun_nor_ses_dut_swt_jav_tha_hau_knd_bam_xho_azi_pol_mol_uzb_lda_vie_sod_moo_swa_zul	0.0033041643891995	0.00778227462224202	0.993807375494688
591	sod_lit_moo_rus_tig_heb_chh_grk_uzb_tur_swa_mao_swt_arw_krd_bsq_dut_gam_fbf_mnd_pol_ctl_tsw_rom_lda_cze_est_bem_tsn_fin_spa_sid_geo_ita_svk_mol_hin_aeg_amr_ukr_hun_ven_bat_alb_sun_jpn_tml_kor_ben_por_cic_scr_ind_guj_owc_tag_cnt_afr_akn_urd_hau_bul_fre_prs_eng_qcu_ger_swe_pan_zul_amh_nor_mlt_bos_mly_mcd_ses_glc_ewe_jav_tha_wly_knd_bam_xho_aze_slo_lat_azi_yor_vie_anl_igb_dgb_dyu	-0.703258984041136	-1.68747294271418	0.0948637596898531
592	gam_lit_lda_urd_wly_owc_amh_guj_uzb_tur_fbf_tag_cic_ctl_hin_bsq_afr_sod_swa_mnd_ben_glc_yor_mcd_tsw_rom_fin_zul_akn_est_rus_heb_geo_eng_ita_krd_grk_mlt_amr_prs_hun_bam_sun_spa_jav_jpn_tml_kor_ukr_swe_ses_bul_mao_lat_chh_mly_cnt_por_swt_cze_anl_ger_mol_arw_nor_qcu_scr_pan_svk_xho_sid_pol_aeg_bos_bat_alb_igb_fre_tsn_ind_tha_hau_knd_dgb_dyu_aze_slo_dut_azi_ewe_vie_tig_bem_moo_ven	0.0642035219890481	0.151148130719261	0.880186242617906
593	wly_afr_lda_ukr_aeg_hau_amr_prs_azi_aze_cic_tag_tsw_lat_slo_bsq_guj_amh_moo_mnd_ctl_ben_ewe_rom_tsn_spa_fin_ses_akn_est_swe_owc_geo_ita_svk_fre_rus_sid_mlt_urd_hun_swa_sun_ger_ind_jpn_tml_kor_krd_bul_yor_arw_mao_pan_sod_jav_cnt_por_dgb_dut_tig_mcd_scr_alb_bos_qcu_grk_eng_glc_dyu_gam_pol_chh_mol_mly_lit_xho_nor_zul_bat_tha_anl_knd_ven_fbf_uzb_hin_cze_tur_igb_vie_heb_bem_bam_swt	-0.45803020664197	-1.08918797830176	0.278885350327721
594	amh_hin_fbf_glc_tig_anl_owc_spa_tur_azi_swa_jav_ven_pan_ukr_bsq_afr_hau_dyu_cnt_bos_urd_ses_svk_tsw_pol_hun_cic_yor_est_slo_amr_geo_fre_dut_grk_guj_mlt_chh_ctl_fin_swt_mly_lit_mao_jpn_tml_kor_mcd_ita_lda_rus_tag_krd_heb_sun_mnd_ben_tsn_swe_sid_eng_bul_alb_rom_qcu_por_cze_nor_bem_gam_mol_sod_ger_ind_lat_bam_prs_moo_bat_tha_wly_knd_ewe_zul_aze_scr_arw_uzb_akn_vie_aeg_xho_dgb_igb	-0.470696674554124	-1.12093042353721	0.265203654421206
595	tig_ukr_dyu_rom_gam_sid_anl_pol_aze_tur_bem_bat_tsw_spa_grk_bsq_lit_sod_akn_mnd_svk_ctl_zul_bul_lda_swe_hun_swa_swt_fin_guj_heb_geo_ben_slo_por_afr_aeg_amr_lat_est_cic_sun_alb_jav_jpn_knd_kor_pan_scr_yor_dut_tag_arw_wly_mly_cnt_eng_igb_nor_mlt_ita_fre_glc_mcd_qcu_krd_hin_prs_ewe_hau_cze_owc_urd_ind_bos_fbf_mol_moo_mao_tha_chh_tml_dgb_ses_uzb_ger_rus_azi_xho_vie_amh_bam_tsn_ven	-0.956909257716601	-2.32433385531739	0.0222848536421182
596	amh_pol_xho_mcd_gam_mlt_hau_guj_azi_aze_dyu_tag_fbf_afr_scr_bsq_por_owc_cic_cnt_ger_rom_moo_rus_ven_prs_est_lda_zul_fin_glc_sid_geo_cze_bos_nor_ctl_amr_sod_urd_hun_bem_bat_alb_jav_jpn_tml_kor_pan_eng_tsw_bul_mao_ben_tig_sun_mnd_grk_akn_dut_anl_lit_slo_mol_ukr_qcu_ita_svk_lat_yor_aeg_fre_heb_hin_ind_spa_bam_arw_igb_mly_tha_chh_knd_ewe_swt_uzb_krd_swe_tur_dgb_vie_wly_tsn_ses_swa	0.744360938348615	1.77865297956132	0.0785643366332438
597	anl_ita_xho_guj_heb_gam_sod_ben_tur_aze_igb_sun_ses_grk_por_bsq_rus_aeg_dgb_mnd_lat_nor_ven_svk_swa_fre_est_lda_ewe_hun_dut_hau_geo_krd_eng_pan_glc_sid_chh_cze_fin_fbf_jav_bos_tag_jpn_tml_kor_slo_afr_akn_swe_mao_lit_amh_mly_cnt_hin_yor_rom_owc_ukr_arw_urd_ger_qcu_scr_alb_spa_tsw_amr_mcd_tig_bul_bat_pol_bam_mol_bem_ind_tha_mlt_knd_moo_cic_uzb_ctl_prs_azi_zul_vie_wly_dyu_tsn_swt	0.0811011956894007	0.190913417715525	0.849009586754297
598	chh_mcd_tsw_slo_amh_wly_anl_fre_tur_uzb_ven_jav_xho_afr_urd_bsq_bul_owc_bam_cnt_swe_svk_fbf_ctl_swa_alb_hun_igb_dgb_fin_hin_hau_geo_glc_dut_cze_rom_tig_mlt_bos_est_lda_mly_mol_ind_jpn_tml_kor_ukr_lit_bem_krd_sun_ita_sid_tag_mnd_lat_dyu_grk_aeg_prs_scr_ger_por_qcu_pan_spa_rus_ses_amr_guj_gam_arw_mao_ben_tsn_eng_akn_bat_tha_heb_knd_yor_ewe_azi_nor_pol_aze_cic_vie_sod_swt_moo_zul	-0.331045876943741	-0.784762784735347	0.434587163386895
599	hau_urd_lda_fre_chh_anl_sod_ukr_uzb_aze_cic_jav_ewe_slo_ita_bsq_rus_sid_dyu_cnt_guj_krd_bam_eng_yor_bos_est_ven_igb_hun_pan_tig_geo_ger_hin_scr_glc_amr_gam_mol_fin_akn_sun_prs_bat_jpn_tml_kor_alb_rom_tsw_arw_mao_cze_amh_ind_mnd_spa_fbf_por_owc_pol_lat_bul_dut_qcu_nor_ctl_grk_swa_aeg_lit_wly_mcd_tag_afr_moo_svk_dgb_mly_tha_mlt_knd_bem_ses_azi_ben_swe_tur_tsn_vie_heb_zul_xho_swt	-0.880116824969216	-2.12976410808948	0.0358316493432541
600	amr_arw_bem_bos_mlt_chh_heb_guj_tur_azi_bam_jav_ven_spa_nor_bsq_swe_aeg_swt_cnt_cze_mcd_moo_alb_igb_hin_hun_tsw_zul_fin_lat_amh_geo_urd_pan_pol_rus_sid_gam_dut_est_cic_ind_prs_mly_jpn_knd_kor_ger_rom_yor_por_tag_eng_tig_mao_mnd_bul_lda_mol_anl_ukr_slo_ita_glc_qcu_krd_grk_scr_swa_sod_fre_wly_ben_bat_afr_fbf_ctl_akn_sun_tha_hau_tml_ses_ewe_aze_lit_svk_uzb_dyu_vie_owc_xho_dgb_tsn	-0.366516210706518	-0.868517079131199	0.38734711787313
601	sid_cze_yor_hin_heb_sod_aeg_scr_uzb_tur_akn_jav_fbf_slo_mcd_bsq_por_gam_tsn_mnd_bul_grk_igb_ger_bem_rus_est_zul_moo_hun_krd_anl_geo_ctl_mol_ita_glc_tig_wly_urd_fin_dgb_mly_nor_sun_jpn_tml_kor_ben_ukr_cic_guj_ind_alb_amh_bat_cnt_bos_tsw_arw_hau_pol_fre_pan_swe_qcu_prs_afr_rom_swa_chh_svk_owc_dut_mao_lat_dyu_lit_ewe_tag_tha_amr_knd_swt_ven_aze_spa_eng_azi_ses_vie_mlt_bam_lda_xho	-1.12264604204271	-2.75691484044072	0.00702319696880061
602	amh_lat_cic_urd_chh_wly_mlt_pol_azi_tur_ven_bat_xho_bul_afr_bsq_rus_owc_dyu_cnt_ben_pan_ses_arw_yor_mcd_fin_akn_bem_est_svk_sid_geo_alb_hin_eng_spa_hau_gam_krd_hun_lda_sun_guj_ind_jpn_knd_kor_ita_grk_bam_lit_tag_por_amr_mao_mnd_nor_tsn_cze_sod_ger_scr_slo_bos_qcu_ctl_prs_ukr_swt_heb_mol_anl_fre_jav_rom_fbf_glc_tsw_mly_tha_aeg_tml_igb_ewe_aze_swe_dut_uzb_dgb_vie_tig_moo_zul_swa	0.0754348236957889	0.177646742339009	0.859386771686979
603	aeg_arw_igb_bul_hau_amh_owc_scr_azi_aze_fbf_mao_lda_afr_ctl_bsq_swe_sid_swt_cnt_fre_grk_dyu_por_bem_pan_est_zul_tsw_hun_bos_chh_geo_nor_spa_pol_alb_sod_amr_rus_fin_ses_ind_mol_tag_jpn_tml_kor_mcd_svk_tsn_ita_sun_cze_tig_jav_mnd_ben_swa_krd_gam_guj_rom_eng_prs_qcu_glc_ger_hin_akn_heb_ukr_wly_dut_bat_slo_ven_lit_yor_mly_tha_anl_knd_cic_dgb_uzb_lat_urd_tur_bam_vie_mlt_ewe_xho_moo	-0.778801697427268	-1.87019113423567	0.0646026737934744
604	gam_grk_moo_por_hau_sod_heb_ukr_uzb_azi_cic_jav_fbf_ben_lat_bsq_ita_chh_bam_mnd_nor_svk_yor_bul_ses_mcd_fin_tsw_xho_est_guj_mlt_geo_arw_eng_lit_alb_sid_amr_fre_hun_swa_sun_swe_bat_jpn_knd_kor_dut_pol_swt_mol_ind_glc_anl_mly_cnt_bos_dyu_afr_wly_ger_krd_slo_urd_qcu_rom_hin_rus_akn_tig_scr_aeg_prs_tag_ctl_ewe_spa_bem_mao_tha_amh_tml_igb_tsn_aze_pan_cze_tur_dgb_vie_owc_zul_ven_lda	0.486604407055066	1.14742410661766	0.254149615099824
605	tig_cze_swa_swe_chh_amh_wly_pol_aze_azi_cic_mao_dgb_urd_rus_bsq_nor_mlt_swt_cnt_ben_ctl_akn_krd_tsn_grk_hun_moo_xho_fin_ita_owc_geo_rom_mol_svk_glc_sid_hau_dut_est_dyu_jav_alb_ind_jpn_tml_kor_bos_guj_lda_ger_tag_pan_anl_bat_mnd_fre_ewe_lat_sod_por_mcd_scr_afr_qcu_arw_ukr_spa_bem_gam_prs_aeg_slo_sun_hin_yor_eng_ven_mly_tha_heb_knd_bam_zul_tur_lit_bul_uzb_tsw_vie_amr_igb_ses_fbf	0.0747664428358002	0.175987861493239	0.86068612409004
606	mlt_ger_igb_ukr_owc_sid_chh_krd_azi_uzb_ewe_ind_akn_bul_mol_bsq_eng_amr_dyu_cnt_glc_afr_swa_scr_ven_mcd_est_fbf_bam_hun_ctl_amh_geo_svk_pol_ita_arw_wly_gam_nor_fin_lda_sun_guj_mao_jpn_tml_kor_lit_cze_dgb_lat_jav_prs_hau_mly_mnd_dut_tsn_rus_heb_bos_slo_grk_spa_qcu_ben_swe_hin_yor_anl_fre_tig_urd_tag_pan_ses_rom_cic_bat_tha_aeg_knd_xho_tsw_tur_por_alb_aze_moo_vie_sod_zul_swt_bem	0.430313452217586	1.01487106460252	0.31280034914668
607	anl_bos_lda_ben_tig_amr_aeg_bul_azi_tur_xho_jav_cic_lit_glc_bsq_afr_chh_swa_cnt_guj_grk_dgb_urd_zul_fre_fin_dyu_tsw_hun_arw_gam_geo_lat_swe_ger_scr_hau_amh_mol_est_bam_sun_svk_tag_jpn_tml_kor_hin_ctl_moo_krd_mly_eng_owc_mao_mnd_pan_akn_mcd_mlt_alb_cze_slo_ukr_qcu_rus_dut_pol_ven_heb_ita_sod_prs_bat_rom_ses_spa_bem_ind_tha_sid_knd_yor_tsn_aze_nor_por_uzb_swt_vie_wly_ewe_fbf_igb	0.346947646137722	0.817364268938658	0.415809360880552
608	aeg_pol_tsw_spa_heb_sod_anl_hin_uzb_tur_dyu_jav_swa_afr_eng_bsq_krd_owc_lda_mnd_ger_ben_ewe_grk_bam_prs_fin_swt_zul_hun_svk_wly_geo_dut_ctl_mcd_fre_gam_amr_bul_est_bem_tag_pan_mly_jpn_knd_kor_alb_lat_cic_lit_ind_nor_sid_mao_cnt_arw_ven_urd_amh_scr_guj_glc_por_qcu_rom_slo_bos_tsn_hau_swe_tig_ita_sun_ukr_igb_cze_akn_bat_tha_chh_tml_dgb_yor_aze_rus_mol_azi_fbf_vie_mlt_ses_xho_moo	0.0181422411791084	0.0426898581485319	0.966040285949502
609	tig_scr_bem_pan_wly_heb_chh_grk_tur_aze_fbf_sun_akn_lit_mcd_bsq_arw_sid_bam_cnt_prs_rus_dgb_ben_cic_hin_est_ses_moo_hun_nor_anl_geo_slo_bul_rom_spa_amh_aeg_fre_fin_xho_bat_ita_mao_jpn_knd_kor_dut_lat_swt_afr_mly_bos_owc_tag_mnd_ger_ven_alb_amr_glc_pol_urd_por_qcu_mol_ctl_ukr_yor_sod_cze_mlt_guj_jav_svk_dyu_krd_ewe_ind_tha_hau_tml_swa_igb_azi_swe_eng_uzb_tsw_vie_gam_lda_tsn_zul	-0.599637413900907	-1.43191838269442	0.155519568657767
610	amr_glc_lda_urd_heb_aeg_owc_rus_azi_aze_bem_tag_zul_pol_fre_bsq_lit_gam_igb_mnd_ita_alb_ven_arw_swt_ben_hun_dyu_fbf_fin_krd_tig_geo_ukr_ger_eng_lat_chh_wly_bos_est_bam_mao_scr_mly_jpn_tml_kor_por_bul_tsw_cze_ind_afr_sid_sun_cnt_mol_moo_guj_anl_grk_nor_hin_dut_qcu_pan_svk_slo_ses_amh_swe_mlt_mcd_jav_rom_ewe_spa_akn_bat_tha_sod_knd_tsn_cic_uzb_prs_ctl_tur_swa_vie_hau_xho_dgb_yor	0.278260813236338	0.654832805577126	0.514191762803688
611	sid_ben_tsw_afr_hau_anl_amh_spa_aze_azi_ewe_jav_akn_slo_ctl_bsq_alb_wly_tsn_cnt_ukr_bos_dyu_por_bem_prs_est_xho_zul_hun_ita_amr_geo_fre_glc_eng_urd_gam_heb_grk_fin_fbf_tag_mcd_sun_jpn_knd_kor_rom_cze_dgb_mol_mly_scr_tig_bat_mnd_guj_moo_dut_mlt_svk_krd_arw_hin_qcu_ger_pan_bul_cic_aeg_lit_owc_rus_mao_pol_swt_nor_yor_ind_tha_chh_tml_igb_bam_tur_lat_swe_uzb_ven_vie_sod_lda_swa_ses	-0.226109755541077	-0.534235684908275	0.594453285051037
612	sid_scr_ewe_ctl_amh_anl_amr_cze_azi_uzb_tsn_mao_tsw_pol_fre_bsq_lat_heb_xho_cnt_rus_nor_cic_ger_dgb_glc_hun_bam_swt_est_pan_wly_geo_ita_bul_afr_bos_aeg_owc_eng_fin_ven_ind_swe_tag_jpn_tml_kor_hin_ukr_moo_grk_bat_rom_sod_sun_mnd_por_yor_dut_tig_krd_svk_prs_slo_qcu_arw_guj_urd_dyu_chh_alb_mlt_mol_jav_mcd_igb_spa_ses_mly_tha_hau_knd_bem_fbf_aze_ben_lit_tur_lda_vie_gam_swa_akn_zul	-1.04745194033375	-2.56327669351208	0.0119732376083757
613	sod_pan_dyu_dut_gam_aeg_sid_arw_uzb_aze_fbf_sun_ven_mol_cze_bsq_grk_chh_lda_mnd_guj_rus_swt_mcd_bam_svk_est_yor_akn_hun_krd_amr_geo_fre_bos_swe_prs_hau_wly_ger_fin_ses_bat_afr_tag_jpn_knd_kor_rom_ctl_swa_hin_mao_glc_heb_jav_cnt_bul_xho_eng_tig_pol_lat_slo_urd_qcu_ben_spa_lit_dgb_owc_ukr_anl_nor_mly_scr_moo_ita_igb_ind_tha_amh_tml_zul_cic_tur_alb_por_azi_tsn_vie_mlt_tsw_ewe_bem	-0.584800930036362	-1.39561839701057	0.166152738987239
614	sid_urd_igb_ger_owc_tig_heb_ukr_azi_aze_xho_jav_swa_ctl_svk_bsq_grk_aeg_lda_mnd_bos_lat_moo_rom_cic_krd_est_ven_akn_fin_cze_hau_geo_swe_hin_pol_bul_gam_wly_ben_hun_zul_tag_alb_bat_jpn_tml_kor_guj_fre_dgb_afr_mly_dut_amr_mao_cnt_lit_yor_eng_mlt_slo_por_spa_glc_qcu_pan_mol_mcd_tsw_anl_prs_chh_scr_ind_rus_bem_nor_fbf_sun_tha_amh_knd_tsn_ses_uzb_ita_arw_tur_ewe_vie_sod_dyu_swt_bam	0.00860772221448675	0.020274506537652	0.983867827912284
615	wly_grk_ses_scr_owc_aeg_gam_por_tur_azi_igb_mao_swt_ger_rus_bsq_slo_sid_ewe_cnt_rom_pol_lda_arw_ven_nor_fin_cic_dyu_hun_eng_amr_geo_mcd_prs_bul_ctl_anl_amh_ukr_est_bam_jav_guj_ind_jpn_tml_kor_urd_mol_tsn_bos_sun_ita_sod_tag_mnd_swe_moo_glc_chh_svk_dut_ben_lit_qcu_alb_cze_pan_yor_tig_spa_heb_krd_bat_hin_fbf_afr_dgb_mly_tha_mlt_knd_bem_tsw_aze_lat_fre_uzb_akn_vie_hau_zul_xho_swa	-0.440167436346643	-1.04643226758604	0.298073638290785
616	owc_dut_xho_ukr_chh_tig_aeg_cze_tur_aze_swa_sun_bem_spa_fre_bsq_mol_sid_ses_mnd_ben_hin_lda_ger_fbf_prs_fin_dyu_igb_est_swe_hau_geo_krd_pol_scr_ctl_amr_sod_bos_hun_akn_bat_guj_mao_jpn_tml_kor_urd_nor_yor_pan_mly_rus_gam_jav_cnt_bul_swt_rom_anl_grk_eng_arw_lat_qcu_glc_alb_por_dgb_amh_svk_mlt_lit_tag_mcd_tsn_afr_moo_ind_tha_wly_knd_ven_tsw_azi_slo_ita_uzb_cic_vie_heb_zul_ewe_bam	-0.487890196159291	-1.16035146793039	0.248875802829414
617	aeg_hin_fbf_ger_heb_amr_gam_dut_uzb_tur_zul_mao_tsn_mcd_swe_bsq_cze_sid_dgb_cnt_nor_pan_yor_rus_dyu_afr_fin_igb_bam_est_spa_mlt_geo_slo_ctl_ita_eng_chh_hau_fre_hun_ses_ind_ukr_mly_jpn_knd_kor_rom_lit_xho_bos_jav_urd_tig_tag_mnd_scr_lda_grk_wly_por_glc_arw_lat_qcu_ben_svk_alb_swt_owc_bul_sod_prs_bat_guj_moo_pol_swa_sun_tha_anl_tml_akn_ewe_aze_krd_mol_azi_cic_vie_amh_tsw_ven_bem	-0.084612386916497	-0.199299013489714	0.842463946693287
618	sod_ita_zul_bul_amh_hau_aeg_slo_aze_azi_xho_tag_dgb_spa_pol_bsq_alb_anl_tsw_mnd_pan_arw_ven_guj_cic_fre_fin_yor_dyu_hun_afr_mlt_geo_rom_krd_mcd_rus_heb_wly_nor_est_ewe_mly_mol_ind_jpn_knd_kor_prs_ukr_akn_bos_mao_glc_gam_sun_cnt_urd_swa_dut_owc_grk_ger_por_lit_qcu_eng_scr_ben_bem_tig_hin_chh_cze_jav_lat_ses_swe_tsn_bat_tha_amr_tml_igb_fbf_uzb_svk_ctl_tur_bam_vie_sid_moo_lda_swt	-0.983486069057379	-2.39358008663365	0.0186928935647065
619	mlt_ita_fbf_rom_hau_amh_chh_dut_azi_tur_moo_mly_yor_swe_krd_bsq_slo_aeg_dyu_cnt_pan_cze_dgb_ben_bam_prs_est_lda_cic_hun_grk_anl_geo_ctl_hin_ger_bul_amr_wly_pol_fin_xho_mao_urd_bat_jpn_knd_kor_fre_lat_ewe_scr_tag_afr_owc_sun_mnd_por_igb_eng_tig_alb_rus_mol_lit_qcu_arw_bos_glc_zul_sid_nor_sod_spa_jav_svk_tsn_mcd_ven_ind_tha_gam_tml_akn_ses_uzb_ukr_guj_aze_swt_vie_heb_tsw_swa_bem	-0.861874362061683	-2.09121857657843	0.0392350434457534
620	heb_cze_akn_hin_gam_sid_sod_rom_tur_uzb_swa_mao_igb_lat_arw_bsq_fre_hau_tsn_mnd_eng_lit_xho_ben_cic_guj_fin_dgb_fbf_est_bul_amr_geo_swe_spa_ger_afr_aeg_chh_ukr_hun_swt_ind_por_bat_jpn_tml_kor_glc_bos_tsw_alb_tag_grk_anl_mly_cnt_prs_bam_pol_wly_krd_scr_urd_svk_qcu_rus_dut_pan_moo_owc_nor_amh_slo_sun_ctl_ven_mcd_zul_jav_tha_mlt_knd_yor_lda_azi_mol_ita_aze_dyu_vie_tig_bem_ses_ewe	-0.481075914603227	-1.14521080360412	0.255060414906572
621	wly_lit_fbf_ukr_tig_amr_amh_swe_aze_azi_dyu_tag_ven_arw_pol_bsq_por_sid_ewe_mnd_hin_ctl_yor_alb_zul_krd_est_xho_dgb_hun_svk_anl_geo_cze_nor_afr_prs_sod_chh_urd_fin_bam_jav_mcd_ind_jpn_knd_kor_ita_pan_bem_bos_bat_eng_gam_mao_cnt_glc_igb_fre_heb_slo_mol_spa_scr_qcu_grk_bul_ger_swt_hau_guj_mlt_rom_sun_lat_swa_dut_tsn_mly_tha_owc_tml_cic_akn_uzb_ben_rus_tur_moo_vie_aeg_ses_tsw_lda	-0.382989880125598	-0.908716302859239	0.365848799083918
622	chh_lit_igb_scr_mlt_hau_owc_bul_tur_azi_zul_ind_ven_nor_por_bsq_swe_tig_dgb_cnt_pol_ger_tsn_cze_dyu_pan_fin_yor_ewe_est_mol_sod_geo_alb_prs_guj_ukr_heb_anl_arw_hun_xho_bat_krd_sun_jpn_tml_kor_mcd_grk_ses_glc_mao_svk_sid_tag_mnd_urd_swa_ben_aeg_ita_ctl_dut_rus_qcu_hin_fre_rom_bam_amr_afr_amh_eng_jav_spa_tsw_bos_cic_mly_tha_wly_knd_bem_swt_aze_slo_lat_uzb_lda_vie_gam_akn_fbf_moo	-0.34497788950096	-0.818318713222125	0.415267054481327
623	sod_lit_tsw_urd_tig_amh_chh_ita_uzb_tur_ses_bat_swa_ben_afr_bsq_prs_hau_tsn_cnt_mcd_grk_igb_arw_ven_ger_est_bam_fbf_hun_por_anl_geo_hin_eng_pan_glc_wly_owc_fre_fin_yor_ind_svk_mao_jpn_knd_kor_rom_bos_akn_cze_mly_nor_mlt_jav_mnd_mol_lda_pol_aeg_scr_bul_krd_guj_qcu_rus_slo_spa_bem_heb_swe_amr_ctl_sun_ukr_xho_alb_zul_tag_tha_gam_tml_cic_dgb_azi_dut_lat_aze_dyu_vie_sid_ewe_moo_swt	0.348508721324262	0.821282728102803	0.413585637955613
624	aeg_lit_dgb_fre_amr_heb_gam_ctl_uzb_aze_xho_jav_bem_pol_urd_bsq_spa_tig_swt_cnt_svk_hin_ven_ita_ses_alb_hun_lda_moo_est_slo_hau_geo_ukr_cze_ger_rom_mlt_chh_guj_fin_fbf_mao_nor_tag_jpn_tml_kor_eng_pan_akn_krd_sun_ben_anl_bat_mnd_glc_bam_lat_amh_bos_mcd_por_swe_qcu_afr_prs_grk_cic_sod_mol_wly_bul_mly_arw_dyu_scr_ewe_ind_tha_sid_knd_zul_tsw_tur_rus_dut_azi_tsn_vie_owc_igb_yor_swa	0.391696491618195	0.922350132107342	0.35873266828535
625	owc_bul_swt_ger_amh_chh_sid_rus_uzb_aze_tsn_jav_swa_pol_fre_bsq_afr_aeg_lda_cnt_arw_spa_akn_nor_moo_glc_est_ewe_igb_fin_alb_anl_geo_mol_guj_swe_svk_wly_amr_urd_hun_zul_ind_ben_bat_jpn_tml_kor_ita_lit_bem_lat_tag_prs_gam_mao_mnd_mcd_dyu_eng_hau_krd_por_ukr_bos_qcu_ctl_grk_dut_fbf_sod_slo_tig_cze_mly_hin_ven_pan_tsw_sun_tha_heb_knd_ses_cic_azi_rom_scr_tur_bam_vie_mlt_yor_xho_dgb	-0.406762459509093	-0.964526104295513	0.337283618122734
626	amh_svk_moo_ger_wly_sid_tig_por_uzb_tur_fbf_mly_akn_alb_arw_bsq_afr_sod_yor_cnt_bos_hin_ses_slo_ewe_cze_fin_ven_swa_est_grk_amr_geo_swe_bul_eng_rus_mlt_heb_lat_hun_dyu_jav_fre_ind_jpn_tml_kor_pan_prs_bem_lit_tag_pol_owc_sun_mnd_guj_zul_ukr_hau_mol_scr_krd_glc_qcu_mcd_rom_spa_xho_chh_dut_aeg_urd_bat_nor_lda_ctl_cic_mao_tha_gam_knd_tsn_tsw_azi_ben_ita_aze_dgb_vie_anl_swt_bam_igb	-0.666101220466957	-1.59674128125888	0.113715936237613
627	sod_hin_tsw_por_anl_amr_aeg_alb_uzb_aze_swt_mly_moo_scr_cze_bsq_ita_hau_ses_cnt_arw_urd_igb_rom_fbf_lit_fin_akn_yor_est_guj_amh_geo_rus_ger_nor_svk_heb_wly_mol_hun_cic_mao_spa_ind_jpn_knd_kor_eng_ben_xho_dut_bat_ukr_mlt_tag_mnd_swe_bem_prs_owc_afr_bos_krd_pol_qcu_pan_slo_glc_dgb_sid_grk_gam_ctl_sun_fre_swa_lat_bam_jav_tha_tig_tml_zul_ewe_tur_bul_mcd_azi_dyu_vie_chh_ven_lda_tsn	-0.117039838329116	-0.275834100590888	0.783287480084116
628	anl_rus_lda_swe_chh_sod_aeg_bul_aze_azi_tsn_bat_swt_mcd_lit_bsq_por_hau_akn_mnd_lat_ita_ses_pol_fbf_ben_fin_tsw_moo_hun_glc_amr_geo_eng_afr_scr_alb_mlt_gam_krd_est_bam_tag_spa_mao_jpn_tml_kor_svk_guj_dgb_pan_mly_grk_heb_jav_cnt_arw_ven_fre_tig_dut_slo_hin_prs_qcu_ger_rom_nor_swa_amh_mol_owc_ukr_ind_cze_igb_ctl_bem_sun_tha_sid_knd_dyu_cic_tur_urd_bos_uzb_ewe_vie_wly_xho_yor_zul	-0.734204423202911	-1.76388548290944	0.0810351840835057
629	sod_krd_bem_urd_tig_hau_wly_ger_azi_tur_ses_ind_tsn_grk_afr_bsq_ctl_heb_akn_cnt_nor_guj_moo_fre_ewe_alb_fin_ven_fbf_est_mcd_gam_geo_dut_eng_ukr_bos_amr_aeg_spa_hun_dyu_mao_arw_jav_jpn_knd_kor_pol_bul_zul_slo_mly_ben_chh_bat_mnd_glc_swt_lat_anl_swe_por_pan_svk_qcu_rus_lit_ita_bam_amh_mol_owc_cze_sun_rom_tsw_scr_xho_tag_tha_mlt_tml_lda_yor_uzb_hin_prs_aze_cic_vie_sid_igb_dgb_swa	-0.327701291810375	-0.775396812458283	0.440072454609487
630	chh_guj_ven_krd_hau_aeg_heb_urd_azi_tur_swa_mly_dgb_glc_ctl_bsq_lit_owc_swt_mnd_nor_ukr_ewe_afr_bem_hin_hun_lda_bam_fin_mol_anl_geo_scr_pol_ben_prs_wly_mlt_por_est_dyu_sun_swe_jav_jpn_tml_kor_arw_grk_fbf_rus_tag_rom_sid_mao_cnt_mcd_akn_spa_tig_alb_slo_ger_svk_qcu_dut_fre_bul_xho_gam_eng_amr_bos_bat_cze_moo_lat_ses_ind_tha_sod_knd_tsw_igb_uzb_ita_pan_aze_yor_vie_amh_zul_cic_tsn	-0.451624203730053	-1.07308243022517	0.286010686390438
631	gam_pan_akn_arw_amr_tig_wly_lat_uzb_tur_yor_mao_dgb_svk_bos_bsq_afr_heb_ven_cnt_eng_hin_bem_rom_igb_fre_est_tsw_dyu_fin_dut_anl_geo_mol_krd_bul_glc_aeg_hau_slo_hun_bam_tag_ger_jav_jpn_knd_kor_rus_lit_zul_grk_ind_ctl_sod_sun_mnd_mcd_swa_urd_owc_pol_por_guj_ukr_qcu_spa_cze_swe_tsn_amh_ben_sid_alb_mly_ita_ewe_scr_lda_bat_tha_chh_tml_moo_ses_aze_prs_nor_azi_swt_vie_mlt_xho_cic_fbf	-0.168398233383007	-0.397713616767076	0.691752728239672
632	chh_dut_ses_urd_sod_gam_amh_lat_uzb_tur_tsn_jav_swa_svk_scr_bsq_cze_mlt_cic_cnt_alb_ger_yor_prs_zul_fre_fin_swt_ven_hun_ita_hau_geo_swe_bul_rom_pol_owc_aeg_krd_est_igb_tag_afr_bat_jpn_tml_kor_rus_nor_akn_mcd_mly_glc_heb_mao_mnd_por_dyu_spa_amr_hin_eng_ctl_arw_qcu_lit_slo_pan_bam_sid_bos_anl_mol_ind_grk_ewe_ben_tsw_sun_tha_tig_knd_xho_bem_azi_guj_ukr_aze_fbf_vie_wly_moo_lda_dgb	0.0420516490380265	0.0989707420815362	0.921374517551067
633	sid_pan_moo_lit_heb_anl_mlt_prs_uzb_azi_xho_mao_swt_pol_afr_bsq_krd_hau_fbf_cnt_ctl_nor_bem_ita_tsw_arw_hun_yor_lda_fin_ben_chh_geo_cze_hin_swe_bos_aeg_amh_mol_est_ewe_bat_bul_tag_jpn_tml_kor_alb_guj_dgb_por_jav_ger_sod_ind_mnd_spa_bam_grk_gam_slo_glc_fre_rus_qcu_ukr_rom_eng_igb_wly_lat_amr_urd_sun_mcd_dyu_scr_ses_mly_tha_owc_knd_akn_zul_aze_dut_svk_tur_tsn_vie_tig_swa_cic_ven	-0.286963275856734	-0.678630754690203	0.499057115174088
634	wly_alb_igb_afr_sid_hau_tig_lit_aze_uzb_fbf_jav_lda_mcd_eng_bsq_nor_amh_ses_mnd_pan_ctl_dyu_dut_akn_por_hun_xho_tsn_fin_swe_anl_geo_bul_cze_arw_mol_aeg_gam_prs_est_bem_mao_lat_ind_jpn_knd_kor_rom_pol_dgb_grk_bat_glc_mlt_tag_cnt_urd_swt_guj_chh_slo_rus_ger_spa_qcu_bos_ben_svk_yor_heb_scr_sod_krd_mly_hin_ewe_fre_tsw_sun_tha_amr_tml_swa_zul_azi_ukr_ita_tur_bam_vie_owc_cic_moo_ven	-0.292074678808028	-0.69128052390244	0.491111282594564
635	tig_rus_ewe_por_chh_aeg_sod_ctl_uzb_azi_swa_mly_cic_spa_pol_bsq_fre_amr_dgb_cnt_rom_urd_bem_glc_akn_alb_est_ses_swt_fin_guj_hau_geo_lit_grk_pan_scr_sid_amh_ukr_hun_xho_bat_slo_ind_jpn_knd_kor_krd_ita_igb_arw_mao_hin_heb_sun_mnd_afr_moo_swe_owc_dut_eng_mol_bul_qcu_cze_lat_nor_lda_anl_prs_mlt_bos_tag_ger_zul_mcd_ven_jav_tha_wly_tml_tsn_fbf_aze_svk_ben_tur_yor_vie_gam_bam_dyu_tsw	-0.225099308936283	-0.531686305386503	0.596211041528738
636	wly_scr_fbf_hin_mlt_tig_amh_fre_aze_uzb_tsw_ind_yor_prs_dut_bsq_mcd_anl_moo_cnt_bul_lit_ven_rom_ewe_spa_est_igb_swt_hun_grk_aeg_geo_ukr_urd_afr_rus_amr_gam_mol_fin_lda_bat_pol_tag_jpn_tml_kor_ctl_ger_akn_por_mao_pan_owc_sun_mnd_nor_dgb_bos_sid_lat_glc_slo_svk_qcu_ita_cze_guj_bem_hau_arw_chh_ben_mly_eng_dyu_krd_ses_jav_tha_sod_knd_zul_bam_azi_alb_swe_tur_cic_vie_heb_xho_tsn_swa	-0.240584845765105	-0.568794966646944	0.570866344750766
637	sid_cze_tsn_pan_amh_heb_chh_pol_azi_tur_dgb_mly_dyu_alb_glc_bsq_lat_sod_lda_mnd_hin_svk_ven_ita_swt_rus_hun_bam_fbf_fin_prs_tig_geo_grk_nor_ger_eng_wly_owc_guj_est_ses_mao_bul_sun_jpn_tml_kor_lit_rom_cic_por_bat_ben_amr_ind_cnt_spa_akn_ukr_gam_arw_mcd_urd_swe_qcu_fre_ctl_dut_tsw_aeg_krd_hau_mol_tag_slo_xho_scr_ewe_jav_tha_mlt_knd_swa_bem_aze_bos_afr_uzb_igb_vie_anl_yor_moo_zul	0.0651304330179616	0.153264809568127	0.878521513991401
638	anl_slo_tsw_rus_owc_amr_mlt_eng_aze_tur_swt_mly_ven_svk_ita_bsq_guj_amh_cic_mnd_rom_nor_bem_krd_zul_lat_est_akn_ses_fin_bul_aeg_geo_mcd_glc_dut_alb_wly_chh_ger_hun_ewe_mao_ben_bat_jpn_tml_kor_hin_por_xho_spa_sun_urd_heb_jav_cnt_scr_lda_pan_gam_fre_arw_ctl_cze_qcu_pol_swe_bos_fbf_sid_prs_tig_lit_tag_grk_bam_mol_tsn_ind_tha_sod_knd_swa_dyu_azi_afr_ukr_uzb_dgb_vie_hau_moo_igb_yor	0.117323543283382	0.275994101145309	0.783164964289681
639	sid_alb_igb_lit_hau_sod_chh_scr_aze_uzb_dyu_ind_ses_dut_ctl_bsq_lat_owc_xho_mnd_urd_eng_swa_ukr_dgb_slo_fin_zul_tsw_hun_mol_mlt_geo_svk_pan_glc_bul_wly_anl_guj_est_swt_jav_hin_mao_jpn_tml_kor_por_krd_ewe_arw_sun_rom_tig_mly_cnt_grk_cic_ben_gam_bos_rus_ger_ita_qcu_nor_fre_spa_fbf_amr_mcd_amh_swe_tag_prs_ven_cze_bem_bat_tha_aeg_knd_yor_tsn_azi_pol_afr_tur_moo_vie_heb_akn_lda_bam	-0.556765297326754	-1.32697157795825	0.187766907882794
640	mlt_grk_bam_rus_hau_sod_aeg_arw_aze_uzb_swt_tag_tsw_prs_rom_bsq_pan_wly_xho_cnt_alb_mol_moo_afr_ewe_lit_hun_akn_yor_fin_hin_gam_geo_ger_spa_svk_bos_amr_owc_pol_est_dyu_bat_scr_ind_jpn_knd_kor_guj_swe_ven_mcd_jav_eng_tig_sun_mnd_slo_lda_fre_heb_ukr_lat_ben_por_qcu_krd_urd_cze_dgb_sid_nor_chh_ita_mly_bul_igb_dut_swa_mao_tha_anl_tml_bem_cic_azi_glc_ctl_tur_zul_vie_amh_ses_fbf_tsn	-0.554004874938033	-1.32172305820376	0.18950249292758
641	gam_eng_bem_ita_hau_heb_tig_prs_aze_uzb_fbf_tag_ewe_spa_svk_bsq_afr_chh_bam_mnd_bul_grk_igb_mol_tsn_ger_hun_cic_moo_fin_pol_aeg_geo_glc_rom_pan_urd_sod_sid_swe_est_ses_ind_ben_mao_jpn_knd_kor_ctl_krd_swt_scr_bat_lat_amr_mly_cnt_mcd_zul_guj_owc_fre_slo_alb_arw_qcu_nor_rus_hin_tsw_mlt_bos_wly_dut_sun_ukr_akn_cze_lda_jav_tha_amh_tml_ven_dgb_tur_por_lit_azi_swa_vie_anl_dyu_yor_xho	-0.229295273075663	-0.542367201446821	0.588862880958482
642	amh_mol_lda_cze_amr_hau_anl_rus_azi_tur_cic_tag_bam_urd_prs_bsq_svk_chh_ses_mnd_swe_nor_igb_pol_swt_bos_fin_bem_ewe_hun_ctl_heb_geo_ben_pan_scr_ita_tig_mlt_ger_est_fbf_bat_eng_mly_jpn_tml_kor_guj_lit_dgb_krd_ind_slo_sid_jav_cnt_glc_yor_por_owc_ukr_rom_grk_alb_qcu_fre_hin_arw_zul_sod_lat_gam_mcd_sun_spa_akn_dut_moo_mao_tha_wly_knd_swa_tsn_uzb_afr_bul_aze_xho_vie_aeg_dyu_ven_tsw	-0.397713446226206	-0.94374860940649	0.347743461046182
643	sid_glc_lda_slo_gam_anl_amh_rus_uzb_azi_ses_ind_moo_rom_ita_bsq_grk_mlt_xho_mnd_mol_ctl_tsw_cze_fbf_eng_est_dgb_igb_fin_pan_wly_geo_dut_pol_svk_por_sod_hau_lit_hun_ewe_tag_nor_mly_jpn_tml_kor_ukr_ben_akn_bos_sun_alb_aeg_mao_cnt_spa_cic_arw_amr_krd_lat_afr_scr_qcu_ger_prs_bul_swa_heb_hin_chh_swe_jav_guj_bem_mcd_dyu_bat_tha_owc_knd_yor_swt_tur_urd_fre_aze_ven_vie_tig_bam_zul_tsn	0.793426227648996	1.8868136737536	0.0623048737650405
644	hau_scr_dgb_prs_aeg_amh_anl_glc_tur_azi_ses_jav_yor_fre_ger_bsq_lat_amr_igb_cnt_alb_bos_akn_por_dyu_pan_fin_moo_ewe_hun_eng_wly_geo_slo_ukr_mol_rus_gam_heb_ctl_est_bam_sun_bul_ind_jpn_knd_kor_ben_mcd_tsn_ita_mly_swe_sid_bat_mnd_spa_swa_cze_owc_svk_lit_grk_rom_qcu_pol_krd_afr_tsw_sod_nor_mlt_hin_tag_urd_ven_arw_bem_mao_tha_tig_tml_zul_swt_aze_guj_dut_uzb_cic_vie_chh_fbf_lda_xho	-0.40401655559397	-0.957610556749367	0.340742008646964
645	sod_pol_fbf_grk_anl_amh_chh_ukr_tur_azi_ven_ind_bam_ger_fre_bsq_ben_heb_igb_cnt_bos_por_ewe_alb_tsw_eng_fin_zul_lda_hun_pan_owc_geo_mol_slo_ctl_scr_gam_tig_rus_est_xho_tag_mcd_jav_jpn_knd_kor_hin_krd_akn_swe_mly_prs_sid_mao_mnd_svk_moo_spa_mlt_urd_afr_guj_arw_qcu_nor_ita_bul_swt_aeg_glc_hau_dut_bat_lat_swa_lit_bem_sun_tha_wly_tml_ses_tsn_aze_rom_cze_uzb_dgb_vie_amr_dyu_cic_yor	0.502754690910052	1.18734558137901	0.238115200196103
646	aeg_rom_xho_dut_chh_amr_heb_nor_tur_azi_ewe_bat_igb_ctl_bos_bsq_ger_gam_zul_mnd_arw_ben_tsw_eng_yor_pol_est_ven_lda_fin_alb_owc_geo_lat_cze_guj_urd_tig_sid_grk_hun_dgb_tag_krd_mly_jpn_tml_kor_prs_mol_bem_slo_mao_svk_sod_jav_cnt_scr_fbf_afr_mlt_ita_pan_glc_spa_qcu_fre_mcd_rus_akn_amh_por_wly_hin_ind_lit_swa_bul_swt_sun_tha_hau_knd_tsn_bam_aze_ukr_swe_uzb_cic_vie_anl_ses_dyu_moo	-0.583701370866944	-1.39250688926992	0.167089427741042
647	amh_ukr_swt_prs_amr_gam_aeg_slo_aze_uzb_swa_mao_dyu_ben_krd_bsq_lat_wly_lda_mnd_spa_bul_tsw_scr_ven_urd_fin_yor_ewe_hun_glc_chh_geo_mol_ger_ita_pol_sod_sid_por_est_xho_tag_fre_bat_jpn_tml_kor_nor_rom_bem_guj_ind_arw_owc_jav_cnt_hin_ses_svk_tig_grk_lit_rus_bos_qcu_mcd_afr_ctl_tsn_anl_cze_heb_eng_mly_alb_fbf_pan_dgb_sun_tha_hau_knd_bam_moo_azi_swe_dut_tur_igb_vie_mlt_zul_akn_cic	0.560265003934898	1.32751784807392	0.187586954014356
648	heb_pol_ewe_alb_wly_amr_owc_rus_uzb_aze_moo_mao_dgb_bul_ben_bsq_rom_tig_tsn_cnt_arw_ukr_cic_ita_igb_scr_est_bam_swa_hun_svk_sid_geo_hin_afr_ctl_dut_aeg_hau_guj_fin_dyu_ind_prs_jav_jpn_tml_kor_grk_fre_ven_mol_sun_bos_gam_mly_mnd_spa_bem_lat_chh_por_swe_urd_glc_qcu_nor_lit_ger_tsw_mlt_pan_amh_cze_bat_eng_ses_krd_xho_tag_tha_sod_knd_akn_lda_tur_mcd_slo_azi_zul_vie_anl_fbf_swt_yor	-0.870088030381284	-2.10738738712951	0.0377748467764204
649	mlt_prs_swa_ger_amr_heb_aeg_slo_azi_aze_moo_sun_dgb_scr_ben_bsq_rus_chh_yor_cnt_afr_spa_ewe_mol_tsw_pol_est_ven_ses_hun_por_gam_geo_eng_alb_dut_rom_wly_amh_hin_fin_tsn_mly_pan_ind_jpn_tml_kor_cze_arw_swt_mcd_mao_ctl_owc_jav_mnd_swe_akn_fre_sid_guj_krd_svk_bos_qcu_ita_lit_grk_cic_tig_nor_sod_glc_bat_urd_lda_bul_igb_tag_tha_anl_knd_bam_xho_uzb_ukr_lat_tur_bem_vie_hau_dyu_zul_fbf	-0.422524884377547	-1.00162860567855	0.319122043927936
650	amr_lit_igb_ben_hau_wly_amh_ukr_uzb_azi_zul_jav_bam_eng_rom_bsq_ger_sod_dyu_mnd_fre_dut_cic_glc_bem_pol_fin_akn_dgb_est_cze_anl_geo_pan_prs_nor_arw_gam_tig_guj_hun_moo_sun_mcd_tag_jpn_tml_kor_alb_urd_ven_bul_mly_hin_aeg_bat_cnt_rus_xho_spa_mlt_por_mol_krd_bos_qcu_grk_svk_ctl_swt_sid_lat_chh_slo_mao_swe_swa_scr_lda_ind_tha_heb_knd_fbf_ewe_aze_afr_ita_tur_tsw_vie_owc_ses_tsn_yor	0.100959932799594	0.237556189197923	0.812747892004748
651	sod_bos_ven_pan_mlt_heb_aeg_lat_tur_uzb_akn_mly_igb_rus_eng_bsq_glc_sid_dyu_cnt_nor_fre_bem_hin_xho_swe_est_tsw_swa_fin_krd_hau_geo_slo_ukr_dut_rom_amh_anl_pol_hun_tsn_mao_arw_ind_jpn_knd_kor_ita_mcd_lda_cze_bat_alb_tig_tag_mnd_ger_ses_afr_amr_prs_lit_bul_ben_qcu_guj_scr_grk_fbf_chh_por_gam_spa_sun_urd_bam_ctl_dgb_jav_tha_wly_tml_moo_ewe_azi_mol_svk_aze_cic_vie_owc_zul_swt_yor	-0.576459061602419	-1.37465024924648	0.172543124873825
652	amr_guj_tsw_pan_heb_wly_mlt_arw_aze_uzb_zul_sun_swa_svk_ukr_bsq_ger_aeg_igb_mnd_lat_cze_fbf_hin_akn_ben_hun_ses_yor_fin_fre_owc_geo_glc_pol_grk_eng_sod_chh_lit_est_dgb_mao_ctl_jav_jpn_tml_kor_prs_dut_ewe_slo_tag_scr_tig_mly_cnt_rus_xho_ita_gam_bul_swe_por_mcd_qcu_afr_bos_alb_lda_hau_nor_anl_krd_bat_rom_moo_spa_swt_ind_tha_sid_knd_bam_tsn_azi_mol_urd_tur_bem_vie_amh_ven_cic_dyu	-0.3693971359371	-0.875244405122811	0.383695813483093
653	owc_grk_tsn_rom_amh_heb_wly_ben_tur_aze_swt_ind_zul_scr_mcd_bsq_prs_hau_xho_cnt_afr_ctl_dgb_mol_tsw_fre_est_cic_ses_hun_bos_tig_geo_bul_arw_dut_ita_amr_aeg_pan_fin_ewe_mao_cze_tag_jpn_knd_kor_swe_hin_fbf_pol_jav_glc_chh_mly_mnd_svk_dyu_alb_sid_guj_urd_slo_por_qcu_ukr_eng_lit_bem_gam_krd_mlt_lat_sun_rus_bam_nor_igb_bat_tha_anl_tml_swa_moo_azi_spa_ger_uzb_lda_vie_sod_yor_akn_ven	-0.854204199054961	-2.06366388440471	0.0418358027891624
654	owc_por_fbf_pan_sid_hau_amh_scr_azi_aze_lda_ind_bam_eng_nor_bsq_mol_gam_moo_cnt_lit_spa_ewe_glc_tsw_swe_fin_swt_ven_est_ben_wly_geo_ita_slo_dut_mcd_amr_sod_afr_hun_tsn_sun_prs_jav_jpn_tml_kor_urd_pol_dyu_krd_bat_guj_anl_mly_mnd_lat_akn_bos_mlt_ger_rus_bul_ctl_qcu_hin_arw_alb_yor_tig_svk_heb_ukr_tag_rom_zul_cze_cic_mao_tha_chh_knd_swa_igb_uzb_fre_grk_tur_xho_vie_aeg_dgb_bem_ses	-0.329194984686334	-0.779810097523596	0.437482748970797
655	mlt_rom_swt_krd_amh_hau_amr_bul_tur_aze_ses_jav_fbf_cze_urd_bsq_svk_sod_dyu_mnd_grk_ben_lda_lat_zul_pan_hun_moo_akn_est_eng_gam_geo_slo_ctl_swe_prs_sid_aeg_por_fin_bam_tag_afr_mly_jpn_knd_kor_glc_guj_cic_rus_ind_ita_tig_mao_cnt_ger_xho_pol_owc_mcd_fre_alb_hin_qcu_bos_lit_spa_tsw_heb_scr_anl_nor_sun_arw_swa_mol_ven_bat_tha_chh_tml_igb_bem_uzb_ukr_dut_azi_yor_vie_wly_tsn_dgb_ewe	0.211777299257895	0.498816937388547	0.619086174059289
656	tig_ben_swa_eng_hau_sod_aeg_rus_azi_uzb_moo_mao_yor_spa_scr_bsq_ctl_chh_zul_cnt_por_rom_cic_nor_swt_afr_est_igb_akn_hun_guj_heb_geo_urd_bul_alb_arw_anl_wly_mol_fin_ven_jav_ita_tag_jpn_tml_kor_glc_lit_ewe_grk_ind_krd_sid_bat_mnd_bos_tsn_pol_amr_cze_hin_slo_prs_qcu_dut_mcd_pan_tsw_mlt_lat_gam_fre_mly_svk_dyu_ger_ses_sun_tha_amh_knd_xho_bam_aze_swe_ukr_tur_lda_vie_owc_dgb_bem_fbf	-0.455892623885475	-1.08446606000239	0.28096156835704
657	sod_grk_ses_pan_hau_tig_anl_svk_aze_azi_xho_mly_ven_por_dut_bsq_lit_heb_zul_cnt_ctl_alb_tsn_fre_bem_mol_est_ewe_igb_hun_rus_aeg_geo_urd_glc_ukr_guj_chh_sid_hin_fin_lda_jav_ger_tag_jpn_tml_kor_lat_swe_dyu_krd_bat_bos_amr_ind_mnd_arw_bam_scr_mlt_slo_eng_cze_afr_qcu_mcd_ben_rom_fbf_amh_spa_gam_bul_mao_ita_akn_pol_yor_sun_tha_owc_knd_dgb_moo_uzb_prs_nor_tur_tsw_vie_wly_swt_cic_swa	-0.203448137610949	-0.480137093548257	0.632257316753424
658	owc_svk_ses_dut_tig_aeg_chh_grk_tur_aze_dgb_ind_yor_lit_afr_bsq_scr_anl_igb_mnd_ukr_prs_fbf_ctl_bam_fre_est_swt_cic_fin_guj_heb_geo_ger_glc_eng_mol_amr_wly_hin_hun_xho_jav_lat_bat_jpn_tml_kor_bos_rom_lda_pol_mly_pan_sid_sun_cnt_urd_zul_arw_gam_slo_rus_alb_ita_qcu_mcd_por_nor_ven_mlt_spa_sod_ben_tag_bul_tsn_krd_tsw_mao_tha_hau_knd_moo_dyu_uzb_swe_cze_azi_akn_vie_amh_bem_swa_ewe	-0.936453280845675	-2.2708942972943	0.0254608418970111
659	mlt_ben_ven_ger_sid_amr_anl_urd_azi_tur_cic_bat_fbf_alb_scr_bsq_svk_amh_zul_mnd_hin_mol_akn_glc_igb_eng_hun_ewe_swt_est_cze_aeg_geo_swe_mcd_guj_rom_gam_wly_grk_fin_tsn_mao_lit_ind_jpn_tml_kor_ctl_bul_xho_nor_sun_por_sod_jav_cnt_lat_dyu_arw_owc_afr_fre_slo_ukr_qcu_spa_ita_krd_bam_tig_rus_heb_pan_tag_pol_yor_bos_tsw_mly_tha_hau_knd_bem_moo_aze_prs_dut_uzb_dgb_vie_chh_lda_swa_ses	-0.871833740791353	-2.11035215111967	0.0375122592335144
660	sod_mol_zul_ger_owc_aeg_amr_ben_azi_aze_swt_tag_swa_lit_cze_bsq_lat_mlt_cic_mnd_svk_guj_dyu_nor_akn_glc_est_bem_igb_fin_pan_heb_geo_urd_arw_alb_eng_anl_chh_bul_hun_lda_sun_fre_mly_jpn_knd_kor_hin_grk_fbf_rus_ind_afr_gam_mao_cnt_swe_xho_ita_sid_rom_slo_scr_dut_qcu_ctl_pol_ukr_moo_wly_por_hau_mcd_jav_prs_tsn_spa_ewe_bat_tha_tig_tml_yor_bam_uzb_krd_bos_tur_dgb_vie_amh_ses_ven_tsw	-0.626300003472465	-1.49886798562715	0.137294798081442
661	sid_bul_ewe_ben_hau_sod_owc_pol_uzb_aze_tsw_mly_ven_ger_cze_bsq_lit_tig_swa_cnt_svk_hin_cic_alb_ses_arw_fin_yor_bam_hun_guj_amh_geo_por_scr_slo_swe_heb_gam_ita_est_akn_bat_glc_tag_jpn_knd_kor_lat_ukr_zul_krd_sun_nor_chh_mao_mnd_ctl_igb_eng_amr_pan_afr_mol_prs_qcu_grk_mcd_rus_swt_mlt_rom_aeg_bos_jav_dut_xho_urd_tsn_ind_tha_anl_tml_moo_lda_azi_spa_fre_tur_dyu_vie_wly_dgb_bem_fbf	0.317715548810781	0.748676323978887	0.455941646357953
662	amh_ita_zul_scr_mlt_anl_aeg_rus_tur_uzb_ven_bat_ses_afr_mol_bsq_pol_sod_swt_cnt_urd_nor_tsn_pan_dyu_ctl_est_xho_akn_hun_slo_hau_geo_swe_lat_rom_mcd_sid_gam_hin_fin_cic_tag_spa_sun_jpn_tml_kor_alb_bul_lda_prs_mly_cze_chh_ind_mnd_ukr_yor_bos_heb_ben_eng_ger_guj_qcu_krd_glc_svk_fbf_amr_fre_wly_lit_mao_dut_bam_grk_ewe_jav_tha_tig_knd_tsw_moo_aze_por_arw_azi_dgb_vie_owc_igb_bem_swa	-0.0440993300567749	-0.103873651756452	0.9174932952946
663	anl_prs_fbf_eng_amh_aeg_tig_hin_azi_aze_bam_ind_igb_rus_ukr_bsq_grk_wly_ewe_cnt_krd_guj_dgb_arw_xho_cze_est_tsw_ses_hun_bos_sid_geo_fre_ger_por_lit_sod_hau_rom_fin_moo_tag_ita_jav_jpn_tml_kor_nor_pol_dyu_ctl_mly_svk_gam_bat_mnd_ben_ven_scr_heb_glc_mcd_pan_mol_qcu_alb_slo_spa_yor_mlt_lat_amr_dut_sun_bul_lda_swe_bem_mao_tha_owc_knd_zul_tsn_uzb_urd_afr_tur_swa_vie_chh_cic_akn_swt	-0.37776045140863	-0.894936706789991	0.373131318493184
664	tig_ctl_tsn_lat_aeg_amh_wly_por_uzb_azi_igb_sun_fbf_swe_grk_bsq_spa_gam_moo_mnd_ukr_afr_ven_krd_bem_urd_fin_cic_xho_hun_svk_chh_geo_pan_ger_mol_scr_heb_hau_arw_est_ewe_mao_ben_tag_jpn_knd_kor_mcd_hin_dgb_bul_mly_fre_anl_ind_cnt_dut_zul_guj_sid_prs_rom_ita_cze_qcu_nor_alb_eng_yor_sod_rus_amr_lit_bat_slo_bam_glc_dyu_jav_tha_mlt_tml_tsw_ses_tur_bos_pol_aze_lda_vie_owc_swa_akn_swt	0.369631279876739	0.870358355632319	0.38634561801681
665	sid_mol_moo_ita_amh_mlt_aeg_swe_azi_aze_swa_mao_xho_guj_cze_bsq_pan_anl_akn_mnd_fre_hin_swt_ukr_lda_glc_est_ewe_dgb_fin_por_owc_geo_scr_pol_mcd_prs_amr_gam_bul_hun_ven_sun_ctl_ind_jpn_knd_kor_ben_grk_ses_arw_jav_slo_hau_bat_cnt_rom_cic_svk_chh_bos_spa_eng_lat_qcu_alb_nor_afr_dyu_tig_ger_sod_urd_mly_lit_tsw_krd_bam_tag_tha_heb_tml_bem_zul_uzb_dut_rus_tur_igb_vie_wly_tsn_yor_fbf	-0.577369482308939	-1.37619056520635	0.172067420770054
666	anl_ita_ven_pan_chh_gam_owc_bos_uzb_aze_ses_mao_zul_urd_guj_bsq_krd_aeg_tsw_mnd_alb_ctl_swt_scr_yor_por_est_lda_moo_fin_hin_sod_geo_eng_ben_grk_spa_heb_tig_arw_hun_swa_jav_pol_bat_jpn_knd_kor_swe_nor_dgb_mcd_sun_ukr_hau_tag_cnt_svk_cic_afr_mlt_prs_dut_rus_ger_qcu_slo_lat_lit_ewe_amh_bul_sid_fre_mly_mol_dyu_glc_xho_ind_tha_amr_tml_akn_bem_tur_rom_cze_azi_bam_vie_wly_tsn_fbf_igb	-0.531479934643939	-1.26735800028691	0.208191592277026
667	gam_nor_bam_mcd_tig_aeg_wly_urd_azi_uzb_ewe_jav_tsw_scr_ukr_bsq_slo_amr_fbf_mnd_cze_lat_moo_guj_lda_glc_fin_swa_cic_hun_bos_chh_geo_spa_afr_hin_ita_anl_mlt_rom_est_zul_sun_ctl_ind_jpn_knd_kor_krd_eng_dyu_mol_bat_dut_sid_tag_cnt_ger_ven_arw_amh_alb_grk_svk_pol_qcu_lit_bul_fre_tsn_hau_pan_sod_prs_mao_rus_bem_por_dgb_mly_tha_heb_tml_xho_yor_tur_swe_ben_aze_swt_vie_owc_ses_igb_akn	-1.0697890383859	-2.62326961384049	0.0101780758420405
668	sod_eng_igb_rus_amh_hau_chh_por_aze_azi_swa_jav_swt_cze_pan_bsq_svk_owc_ewe_cnt_guj_nor_akn_ger_tsn_scr_hun_ven_lda_fin_ita_sid_geo_swe_bos_fre_lat_gam_anl_grk_est_dgb_mao_arw_mly_jpn_tml_kor_spa_rom_xho_mcd_ind_lit_aeg_tag_mnd_afr_dyu_slo_wly_urd_mol_glc_alb_qcu_dut_bul_krd_moo_mlt_hin_amr_pol_sun_ctl_cic_prs_bem_bat_tha_heb_knd_yor_tsw_tur_ukr_ben_uzb_zul_vie_tig_ses_bam_fbf	-0.254671506863417	-0.602076949716548	0.548588008751188
669	tig_mcd_fbf_guj_owc_sod_amh_grk_azi_aze_bam_jav_tsw_spa_bos_bsq_prs_amr_akn_mnd_svk_afr_moo_bul_ses_rus_est_bem_yor_hun_slo_wly_geo_mol_dut_alb_ukr_anl_gam_pan_fin_igb_ind_fre_mly_jpn_tml_kor_rom_scr_tsn_swe_sun_hin_hau_tag_cnt_glc_ven_krd_aeg_pol_ctl_arw_ben_qcu_eng_nor_ger_dyu_sid_lit_mlt_ita_bat_por_swa_lat_cic_mao_tha_chh_knd_xho_swt_tur_urd_cze_uzb_zul_vie_heb_ewe_lda_dgb	0.0176899340145584	0.0417394936972724	0.966795850652904
670	owc_lat_dgb_hin_chh_aeg_sid_fre_tur_azi_bem_mly_ewe_guj_spa_bsq_eng_sod_akn_cnt_arw_cze_swt_grk_igb_afr_hun_ses_swa_est_bos_amr_geo_ita_krd_ben_alb_anl_hau_ukr_fin_dyu_mao_dut_sun_jpn_knd_kor_slo_pol_zul_pan_bat_bul_gam_ind_mnd_mol_tsn_por_mlt_ger_swe_ctl_lit_qcu_scr_prs_rom_lda_tig_mcd_amh_rus_jav_urd_fbf_glc_moo_tag_tha_heb_tml_yor_tsw_aze_svk_nor_uzb_bam_vie_wly_cic_ven_xho	-1.20111766339253	-2.96786925574517	0.00381268560349463
671	owc_mol_akn_cze_amr_hau_wly_nor_tur_uzb_zul_sun_tsn_dut_lit_bsq_ukr_amh_bam_mnd_prs_spa_fbf_por_ven_fre_fin_dyu_ses_est_hin_mlt_geo_krd_afr_ita_grk_gam_sid_glc_hun_yor_jav_svk_mao_jpn_tml_kor_rus_alb_dgb_urd_mly_ben_heb_tag_cnt_swe_ewe_scr_chh_eng_pol_ger_bos_qcu_guj_pan_lat_lda_anl_arw_tig_ctl_bat_mcd_bem_rom_igb_ind_tha_sod_knd_cic_moo_aze_slo_bul_azi_swa_vie_aeg_tsw_xho_swt	0.797020096374552	1.89647671181915	0.0610009704375785
672	chh_mol_ven_scr_anl_owc_sod_glc_uzb_tur_tsw_sun_bem_eng_bos_bsq_lit_wly_yor_cnt_pan_ukr_ses_arw_moo_alb_hun_swt_xho_est_slo_amh_geo_hin_rom_grk_afr_amr_gam_spa_fin_swa_bat_ben_tag_jpn_knd_kor_por_ita_fbf_mcd_ind_nor_heb_mly_mnd_rus_dgb_svk_aeg_ger_guj_ctl_lat_qcu_prs_dut_swe_lda_mlt_urd_sid_krd_mao_cze_igb_pol_akn_jav_tha_tig_tml_cic_ewe_aze_bul_fre_azi_bam_vie_hau_dyu_zul_tsn	0.913977227109247	2.1874416237362	0.0312175179457071
673	aeg_spa_tsn_hin_sid_chh_heb_dut_aze_tur_swa_mly_bam_mcd_ctl_bsq_bos_anl_moo_mnd_svk_rus_swt_mol_zul_afr_hun_dyu_lda_fin_ukr_wly_geo_grk_bul_eng_alb_gam_sod_swe_est_igb_ind_krd_tag_jpn_tml_kor_ita_cze_akn_urd_jav_lit_amr_bat_cnt_pan_cic_glc_owc_scr_nor_rom_pol_qcu_guj_slo_arw_ven_mlt_ger_amh_por_sun_fre_bem_lat_fbf_mao_tha_tig_knd_ewe_tsw_uzb_prs_ben_azi_dgb_vie_hau_ses_yor_xho	-0.240911333519297	-0.569293063802274	0.570529725174301
674	hau_svk_lda_spa_sod_sid_amh_pan_uzb_azi_ewe_jav_ses_glc_pol_bsq_ukr_mlt_dgb_cnt_ben_dut_swa_rom_tsw_bos_est_swt_tsn_hun_ger_chh_geo_mcd_lit_slo_arw_heb_aeg_nor_fin_xho_mly_scr_mao_jpn_knd_kor_ctl_ita_cic_swe_tag_guj_tig_bat_mnd_lat_igb_cze_owc_hin_fre_krd_bul_qcu_prs_alb_afr_ven_gam_grk_amr_urd_ind_rus_akn_eng_yor_sun_tha_wly_tml_zul_bam_aze_mol_por_tur_dyu_vie_anl_fbf_bem_moo	-0.522583342400817	-1.24445907132566	0.216457791195971
675	aeg_ger_bam_afr_anl_amh_amr_spa_azi_aze_zul_mly_tsn_grk_urd_bsq_scr_owc_swt_cnt_bos_guj_cic_slo_fbf_svk_est_igb_moo_fin_ukr_tig_geo_nor_ben_mcd_pan_heb_hau_dut_hun_ewe_mao_krd_tag_jpn_tml_kor_fre_swe_swa_mol_sun_arw_sod_jav_mnd_rus_yor_rom_sid_glc_ctl_bul_alb_qcu_lat_por_ita_ven_wly_eng_gam_pol_ind_lit_dgb_hin_dyu_bat_tha_chh_knd_bem_akn_uzb_cze_prs_tur_tsw_vie_mlt_ses_xho_lda	-0.336681287251891	-0.798433299809021	0.426653312792349
676	hau_lit_cic_rom_heb_amh_owc_ctl_uzb_azi_tsn_tag_zul_ger_hin_bsq_mol_chh_fbf_mnd_spa_por_ewe_bos_ven_swe_fin_lda_akn_est_slo_amr_geo_pan_guj_dut_svk_sid_anl_arw_hun_dyu_jav_grk_ind_jpn_tml_kor_ukr_ben_bam_fre_mao_lat_gam_sun_cnt_eng_bem_cze_aeg_afr_mcd_alb_urd_qcu_glc_bul_krd_igb_tig_nor_wly_scr_mly_ita_yor_pol_dgb_bat_tha_mlt_knd_moo_xho_aze_rus_prs_tur_ses_vie_sod_swa_tsw_swt	0.508908273175485	1.20250288019658	0.232221453932067
677	hau_spa_bam_grk_chh_sid_gam_guj_aze_tur_dyu_mly_cic_arw_hin_bsq_pol_tig_tsw_mnd_lit_por_moo_ukr_dgb_prs_hun_ewe_ven_est_dut_anl_geo_rus_rom_bos_glc_amr_amh_ger_fin_igb_tag_cze_jav_jpn_tml_kor_alb_ben_tsn_pan_sun_mcd_heb_ind_cnt_urd_xho_svk_wly_swe_scr_ctl_nor_qcu_fre_ita_lat_swa_mlt_afr_owc_mol_mao_krd_lda_slo_akn_bat_tha_aeg_knd_swt_fbf_azi_eng_bul_uzb_bem_vie_sod_yor_zul_ses	-0.196798969080581	-0.464996024541576	0.643021228512767
678	amh_pan_swt_lit_amr_heb_tig_guj_azi_uzb_moo_mao_dgb_bul_ctl_bsq_svk_mlt_cic_mnd_hin_slo_tsw_grk_fbf_dut_hun_ses_ewe_fin_afr_aeg_geo_krd_alb_ger_swe_chh_hau_scr_est_dyu_tag_pol_sun_jpn_knd_kor_mol_arw_akn_glc_mly_cze_anl_jav_cnt_nor_lda_fre_owc_spa_ita_ben_ukr_qcu_bos_urd_rus_zul_wly_prs_sod_lat_ind_eng_swa_mcd_bam_bat_tha_gam_tml_igb_ven_tur_por_rom_aze_yor_vie_sid_xho_bem_tsn	-0.0543280779340366	-0.127975714831118	0.898444519794456
679	mlt_prs_swa_slo_sid_anl_heb_swe_aze_tur_zul_tag_moo_ger_alb_bsq_grk_aeg_ven_cnt_por_eng_yor_svk_ewe_urd_est_xho_bam_fin_ctl_gam_geo_ben_cze_arw_mcd_amh_tig_hin_hun_swt_sun_afr_mly_jpn_knd_kor_glc_guj_bem_nor_mao_krd_hau_jav_mnd_lat_cic_rus_wly_dut_spa_rom_pan_qcu_lit_pol_bul_tsw_amr_ukr_sod_fre_ind_ita_dgb_scr_lda_bat_tha_owc_tml_tsn_dyu_uzb_mol_bos_azi_ses_vie_chh_fbf_akn_igb	-0.143307205625002	-0.337815562781973	0.736263526145052
680	amh_fre_lda_lat_sod_chh_mlt_cze_azi_tur_akn_tag_bem_grk_krd_bsq_ctl_aeg_fbf_mnd_ita_arw_ewe_prs_cic_hin_est_bam_dyu_hun_slo_gam_geo_glc_afr_swe_rus_tig_anl_alb_fin_zul_mly_urd_sun_jpn_tml_kor_mol_ger_ven_por_ind_mcd_amr_bat_cnt_scr_tsn_pol_sid_guj_rom_nor_ben_qcu_eng_bos_spa_dgb_heb_pan_wly_lit_jav_svk_swt_dut_xho_mao_tha_owc_knd_tsw_swa_uzb_ukr_bul_aze_moo_vie_hau_yor_ses_igb	-0.300213480928191	-0.710318793271208	0.479283908570931
681	anl_ben_akn_rom_mlt_aeg_amh_por_uzb_azi_cic_ind_zul_afr_guj_bsq_alb_tig_yor_cnt_glc_krd_swa_bos_swt_grk_fin_xho_igb_est_rus_chh_geo_prs_cze_spa_pol_sid_heb_fre_hun_bem_jav_ita_bat_jpn_knd_kor_arw_bul_tsw_nor_mly_slo_amr_mao_mnd_dut_fbf_scr_owc_ger_svk_mol_hin_qcu_mcd_urd_ctl_ewe_wly_ukr_gam_lat_sun_swe_dyu_lit_tsn_tag_tha_sod_tml_moo_dgb_tur_eng_pan_aze_lda_vie_hau_ven_bam_ses	-0.579672585017676	-1.38262055164946	0.170092378486096
682	anl_mcd_tsw_glc_amr_tig_wly_ctl_tur_azi_dgb_jav_ewe_rom_bos_bsq_urd_aeg_ven_cnt_afr_swe_lda_hin_zul_nor_est_xho_akn_fin_dut_chh_geo_lat_bul_pan_ukr_gam_sod_ger_hun_swa_mly_krd_mao_jpn_knd_kor_rus_arw_cic_alb_sun_guj_amh_bat_mnd_fre_igb_slo_sid_ben_prs_spa_cze_qcu_por_eng_scr_tsn_heb_mol_owc_svk_tag_grk_moo_lit_fbf_ind_tha_mlt_tml_bam_dyu_aze_pol_ita_uzb_swt_vie_hau_bem_ses_yor	0.0451167061432162	0.1061443973561	0.915696407534317
683	sod_cze_xho_alb_amh_aeg_wly_slo_aze_azi_bam_mly_igb_por_prs_bsq_ukr_sid_lda_cnt_krd_rom_ewe_bos_ven_eng_hun_swt_fbf_fin_pol_owc_geo_lit_arw_mol_ben_anl_tig_glc_est_swa_jav_fre_sun_jpn_knd_kor_ctl_dut_tsw_pan_ind_ger_mlt_tag_mnd_rus_yor_hin_amr_ita_scr_spa_svk_qcu_mcd_nor_grk_tsn_heb_guj_hau_lat_mao_bul_akn_afr_dgb_bat_tha_chh_tml_dyu_moo_tur_swe_urd_uzb_bem_vie_gam_ses_zul_cic	0.329810395411131	0.777057129492691	0.439097137220929
684	owc_fre_xho_ger_sid_wly_aeg_mcd_azi_uzb_yor_jav_tsn_nor_arw_bsq_afr_mlt_dgb_mnd_mol_glc_swa_krd_bem_pol_fin_swt_cic_hun_hin_anl_geo_cze_spa_ben_rus_hau_amh_ukr_est_ewe_sun_swe_ind_jpn_tml_kor_pan_urd_igb_slo_mly_bos_chh_tag_cnt_svk_fbf_bul_gam_rom_ita_guj_scr_qcu_alb_ctl_por_ses_heb_prs_amr_eng_bat_lat_zul_lit_moo_mao_tha_tig_knd_bam_lda_aze_dut_grk_tur_akn_vie_sod_ven_tsw_dyu	-0.215239279700187	-0.508584096077727	0.612248165152238
685	amr_glc_zul_scr_hau_sod_heb_pan_uzb_aze_yor_mly_akn_guj_ita_bsq_slo_aeg_moo_mnd_arw_ben_tsn_ukr_ewe_eng_hun_bem_xho_est_rom_owc_geo_por_lit_alb_dut_sid_tig_pol_fin_lda_jav_svk_ind_jpn_knd_kor_bos_cze_ses_spa_mao_rus_wly_sun_cnt_mcd_dyu_ger_anl_grk_urd_lat_mol_qcu_prs_swe_krd_dgb_amh_bul_gam_afr_tag_fre_swa_ctl_ven_bat_tha_mlt_tml_fbf_swt_tur_nor_hin_azi_cic_vie_chh_bam_igb_tsw	-0.680352709082572	-1.63101937614334	0.106268333482661
686	tig_svk_yor_arw_amh_chh_heb_slo_tur_aze_moo_sun_igb_afr_dut_bsq_glc_mlt_tsw_mnd_mcd_ukr_swt_urd_swa_pan_hun_ewe_dgb_est_pol_owc_geo_rus_spa_guj_swe_sid_sod_mol_fin_bem_tag_cze_jav_jpn_knd_kor_bul_alb_xho_lat_bat_fre_gam_mly_cnt_ben_fbf_nor_aeg_por_grk_eng_hin_qcu_ger_rom_bos_ses_wly_prs_hau_ita_mao_scr_dyu_lit_zul_ind_tha_anl_tml_lda_bam_uzb_krd_ctl_azi_ven_vie_amr_tsn_cic_akn	-0.312052068389711	-0.73849640423297	0.46207247633032
687	wly_ben_cic_pol_tig_aeg_mlt_mcd_aze_azi_tsw_bat_tsn_ctl_alb_bsq_spa_gam_dyu_mnd_swe_rus_xho_bul_zul_hin_est_lda_igb_fin_krd_hau_geo_rom_pan_bos_scr_chh_amr_guj_hun_ven_sun_prs_tag_jpn_knd_kor_ger_afr_moo_nor_mly_lat_sod_ind_cnt_dut_yor_lit_anl_por_arw_ita_urd_qcu_glc_mol_grk_dgb_sid_cze_heb_slo_mao_ukr_bem_fre_bam_jav_tha_amh_tml_ewe_fbf_uzb_svk_eng_tur_swt_vie_owc_ses_akn_swa	0.346511058545928	0.816206010841861	0.416468042851126
688	hau_svk_bam_rom_mlt_aeg_sid_grk_azi_tur_yor_mly_tsn_guj_ukr_bsq_swe_amh_dgb_mnd_eng_nor_dyu_fre_ses_lit_hun_fbf_bem_est_mcd_sod_geo_por_ctl_ben_pan_heb_tig_dut_fin_ewe_bat_alb_ind_jpn_tml_kor_glc_spa_cic_lat_sun_prs_chh_mao_cnt_afr_moo_ita_wly_rus_bos_bul_pol_qcu_cze_urd_mol_igb_anl_hin_gam_slo_jav_krd_swt_ger_ven_tag_tha_owc_knd_akn_tsw_aze_scr_arw_uzb_lda_vie_amr_swa_zul_xho	-0.773451810243265	-1.86588719834313	0.0652090753434388
689	sid_ita_igb_bul_chh_amr_mlt_ger_azi_aze_ses_mao_ven_spa_hin_bsq_mol_amh_bem_cnt_grk_ben_xho_guj_swt_swe_est_dgb_tsn_fin_lat_gam_geo_mcd_por_ukr_rus_sod_heb_rom_hun_swa_sun_afr_bat_jpn_knd_kor_prs_glc_moo_pol_ind_arw_anl_jav_mnd_svk_tsw_bos_tig_fre_urd_cze_alb_qcu_pan_krd_scr_lda_hau_dut_wly_lit_tag_slo_zul_ctl_yor_mly_tha_owc_tml_akn_bam_uzb_nor_eng_tur_fbf_vie_aeg_dyu_ewe_cic	-0.496796889823428	-1.18441113375457	0.239268520937195
690	anl_rus_dgb_lit_heb_owc_mlt_guj_azi_uzb_fbf_mao_moo_svk_mol_bsq_ctl_gam_ses_mnd_ukr_ben_tsw_dut_swa_bul_est_igb_cic_hun_krd_wly_geo_cze_alb_arw_ita_hau_amh_grk_fin_xho_sun_rom_jav_jpn_knd_kor_scr_lat_yor_fre_mly_glc_tig_bat_cnt_swe_bem_prs_sid_nor_spa_mcd_afr_qcu_bos_por_urd_akn_amr_ger_sod_eng_ind_pol_bam_slo_lda_tag_tha_aeg_tml_ewe_ven_aze_hin_pan_tur_tsn_vie_chh_zul_dyu_swt	-0.390095961595579	-0.924037686104022	0.357858046159233
691	amr_hin_bem_alb_sod_wly_tig_mcd_uzb_tur_tsw_tag_zul_spa_rus_bsq_slo_sid_swa_cnt_glc_nor_igb_guj_bam_pol_est_yor_ven_hun_por_heb_geo_swe_arw_scr_rom_hau_chh_ctl_fin_fbf_bat_prs_mao_jpn_knd_kor_ben_ita_ses_mol_ind_lat_aeg_jav_mnd_grk_tsn_dut_owc_krd_bos_lit_ger_qcu_pan_afr_ukr_xho_anl_eng_gam_svk_mly_fre_ewe_bul_cic_sun_tha_mlt_tml_swt_lda_aze_urd_cze_azi_moo_vie_amh_akn_dgb_dyu	0.113959235622071	0.268312788797964	0.789052818271398
692	mlt_pol_tsw_guj_sid_owc_sod_alb_tur_aze_ven_tag_swt_glc_mcd_bsq_dut_tig_ses_cnt_afr_lat_tsn_lit_igb_svk_hun_dgb_bem_est_swe_anl_geo_ctl_grk_scr_mol_wly_heb_slo_fin_lda_ind_rus_jav_jpn_knd_kor_urd_prs_bam_cze_mao_fre_hau_mly_mnd_eng_zul_hin_chh_ita_por_ukr_arw_qcu_spa_ger_bul_akn_aeg_rom_amr_krd_sun_ben_xho_bos_cic_bat_tha_gam_tml_swa_moo_uzb_nor_pan_azi_ewe_vie_amh_fbf_yor_dyu	-0.0236406316302661	-0.0556956404555902	0.955703752928575
693	chh_por_tsw_slo_anl_amh_gam_svk_aze_uzb_swa_mly_dyu_ita_nor_bsq_urd_sod_xho_mnd_pan_lit_moo_mcd_cic_ger_fin_dgb_ven_hun_arw_heb_geo_prs_glc_grk_krd_aeg_mlt_fre_est_fbf_mao_bul_jav_jpn_tml_kor_ctl_dut_lda_rom_tag_cze_owc_bat_cnt_lat_ses_swe_amr_hin_eng_rus_bos_qcu_afr_scr_pol_ewe_sid_spa_wly_guj_sun_mol_tsn_ukr_akn_ind_tha_hau_knd_yor_bam_azi_alb_ben_tur_igb_vie_tig_bem_zul_swt	0.043317786131305	0.102070250726828	0.918920669337032
694	owc_hin_moo_dut_anl_tig_amh_ctl_azi_uzb_swa_sun_swt_rus_alb_bsq_bul_chh_dgb_mnd_spa_nor_xho_rom_lda_pol_est_akn_ses_hun_glc_sid_geo_lit_prs_svk_ita_wly_hau_ger_fin_bem_jav_urd_bat_jpn_tml_kor_krd_eng_dyu_grk_tag_ben_mlt_mao_cnt_mcd_yor_guj_gam_bos_slo_afr_por_qcu_arw_pan_lat_bam_aeg_mol_amr_cze_mly_fre_ewe_swe_cic_ind_tha_heb_knd_tsn_igb_tur_scr_ukr_aze_fbf_vie_sod_ven_tsw_zul	0.298320020879911	0.701711917681443	0.484611207513105
695	heb_scr_lda_prs_mlt_aeg_hau_alb_azi_aze_swa_bat_zul_mcd_ger_bsq_urd_owc_moo_cnt_krd_svk_igb_lat_swt_ita_est_ewe_ses_fin_ukr_chh_geo_mol_eng_ben_fre_tig_anl_ctl_hun_yor_mly_swe_ind_jpn_knd_kor_dut_grk_dgb_lit_tag_afr_amh_jav_mnd_spa_cic_hin_sid_guj_bul_slo_por_qcu_rus_pol_arw_akn_gam_glc_wly_pan_sun_bos_bam_nor_tsw_mao_tha_sod_tml_dyu_bem_uzb_cze_rom_tur_fbf_vie_amr_tsn_ven_xho	-0.518060726496102	-1.23348362984545	0.220503830326361
696	aeg_nor_fbf_rom_amh_chh_sid_pol_aze_tur_tsn_sun_dyu_lat_alb_bsq_ger_owc_akn_mnd_guj_fre_lda_ben_swt_pan_est_swa_moo_fin_dut_amr_geo_afr_prs_arw_grk_gam_tig_bos_hun_dgb_jav_ukr_mly_jpn_knd_kor_swe_svk_igb_rus_mao_eng_wly_tag_cnt_ctl_ses_cze_hau_mol_scr_ita_bul_qcu_slo_urd_mcd_cic_heb_lit_sod_spa_ind_por_ewe_glc_xho_bat_tha_anl_tml_yor_tsw_uzb_hin_krd_azi_zul_vie_mlt_bam_bem_ven	-0.318772361700637	-0.754537679263475	0.452432858410449
697	aeg_ukr_swa_nor_anl_amr_owc_por_aze_tur_dyu_mly_igb_arw_lit_bsq_mol_chh_fbf_cnt_cze_hin_ses_spa_dgb_mcd_est_ewe_moo_fin_ita_tig_geo_swe_lat_rus_ctl_sod_heb_slo_hun_swt_bat_krd_jav_jpn_knd_kor_svk_scr_cic_ger_sun_bul_amh_tag_mnd_fre_zul_alb_wly_prs_bos_grk_pol_qcu_pan_glc_dut_yor_mlt_rom_hau_eng_ind_guj_tsw_afr_ven_mao_tha_sid_tml_bem_akn_azi_urd_ben_uzb_lda_vie_gam_bam_xho_tsn	-0.449152835363248	-1.06708125846906	0.288697390686774
698	tig_swe_ven_prs_anl_wly_amr_guj_uzb_tur_igb_mao_dyu_pol_ita_bsq_mcd_amh_fbf_cnt_lat_urd_zul_lit_dgb_por_hun_tsw_bem_fin_rom_owc_geo_dut_cze_grk_krd_mlt_gam_arw_est_swt_tag_spa_bat_jpn_tml_kor_eng_hin_tsn_bos_sun_slo_chh_mly_mnd_ben_xho_scr_sod_glc_nor_pan_ctl_qcu_rus_mol_svk_lda_aeg_ger_sid_fre_ind_afr_ewe_alb_yor_jav_tha_hau_knd_moo_ses_aze_ukr_bul_azi_akn_vie_heb_cic_swa_bam	0.164723239969451	0.3880748545835	0.698847525586477
699	aeg_ben_swa_rom_hau_owc_gam_grk_uzb_tur_dgb_bat_igb_swe_pan_bsq_ukr_amh_tsn_mnd_eng_alb_yor_glc_bem_dut_hun_akn_moo_est_cze_sid_geo_lat_por_fre_lit_amr_tig_nor_fin_lda_ind_bos_mao_jpn_tml_kor_afr_bul_zul_pol_mly_hin_sod_jav_cnt_guj_ven_rus_mlt_mol_prs_svk_krd_qcu_spa_slo_arw_ses_anl_urd_wly_scr_tag_ger_bam_mcd_tsw_sun_tha_heb_knd_xho_cic_aze_ita_ctl_azi_swt_vie_chh_ewe_dyu_fbf	-0.149945254319043	-0.353809702560548	0.724282356959239
700	mlt_nor_swt_rom_wly_chh_heb_arw_aze_uzb_dyu_ind_zul_spa_pol_bsq_mol_sid_ses_mnd_prs_fre_akn_krd_dgb_ctl_est_fbf_swa_hun_bos_aeg_geo_ben_alb_bul_pan_gam_anl_swe_fin_tsw_tag_lat_jav_jpn_knd_kor_ita_glc_bam_afr_mly_rus_tig_mao_cnt_guj_ewe_svk_hau_cze_dut_mcd_ger_qcu_slo_ukr_grk_xho_amr_hin_sod_scr_sun_lit_yor_por_tsn_bat_tha_owc_tml_lda_bem_azi_urd_eng_tur_moo_vie_amh_ven_cic_igb	-0.394160343066902	-0.937196602230183	0.351084909439037
701	mlt_ukr_xho_hin_sid_aeg_amh_pan_uzb_tur_fbf_sun_yor_fre_cze_bsq_rus_wly_swt_mnd_alb_lit_igb_eng_tsn_rom_hun_dgb_cic_fin_spa_heb_geo_scr_glc_krd_mcd_amr_gam_bos_est_akn_mao_ita_jav_jpn_knd_kor_por_grk_tsw_guj_mly_ger_chh_bat_cnt_svk_lda_swe_owc_afr_prs_arw_ben_qcu_ctl_nor_slo_dyu_hau_urd_anl_bul_tag_mol_bam_dut_ewe_ind_tha_tig_tml_swa_ven_aze_lat_pol_azi_zul_vie_sod_moo_bem_ses	-0.26903029896455	-0.636153094191532	0.526239173466904
702	tig_rus_cic_mcd_amh_gam_chh_ben_azi_aze_swa_mly_xho_pan_bos_bsq_ger_anl_dyu_mnd_por_rom_bam_lat_akn_urd_hun_dgb_ses_est_ita_aeg_geo_lit_dut_ctl_swe_owc_hau_mol_fin_bem_tag_spa_ind_jpn_knd_kor_slo_alb_fbf_arw_sun_nor_sod_bat_cnt_cze_igb_guj_heb_scr_krd_fre_glc_qcu_prs_ukr_afr_ven_mlt_bul_sid_grk_jav_svk_yor_hin_tsw_mao_tha_wly_tml_zul_moo_uzb_eng_pol_tur_lda_vie_amr_swt_ewe_tsn	-0.494167417665629	-1.1756802443904	0.242723668559502
703	sid_glc_ses_swe_chh_hau_mlt_lit_uzb_azi_tsn_ind_akn_eng_ger_bsq_krd_amh_bam_mnd_cze_mol_ven_rom_dyu_fre_est_igb_swt_hun_ita_aeg_geo_alb_dut_nor_rus_anl_gam_por_fin_fbf_bat_ben_sun_jpn_tml_kor_arw_lat_ewe_pol_mly_mcd_owc_mao_cnt_spa_tsw_slo_tig_grk_bos_afr_ctl_qcu_urd_hin_prs_dgb_wly_pan_amr_scr_jav_guj_bem_svk_cic_tag_tha_heb_knd_yor_lda_tur_ukr_bul_aze_moo_vie_sod_zul_xho_swa	-0.926534420991065	-2.25284084419592	0.0266203467133175
704	heb_prs_ses_grk_tig_wly_mlt_bos_uzb_tur_lda_tag_fbf_alb_mcd_bsq_pol_sod_bam_cnt_urd_ger_akn_krd_igb_guj_hun_tsw_ewe_est_por_sid_geo_glc_afr_cze_ita_chh_owc_dut_fin_moo_sun_bul_ind_jpn_knd_kor_rus_ukr_zul_lit_jav_nor_gam_mao_mnd_pan_dyu_arw_aeg_rom_fre_hin_scr_qcu_eng_ctl_ben_dgb_amh_spa_hau_lat_bat_slo_cic_swe_bem_mly_tha_anl_tml_xho_swt_azi_mol_svk_aze_yor_vie_amr_tsn_ven_swa	-0.635504820331628	-1.51960675078299	0.132002385072237
705	amh_lit_igb_slo_gam_owc_amr_dut_uzb_tur_cic_sun_lda_bul_rom_bsq_glc_wly_zul_mnd_nor_mcd_ven_eng_ewe_bos_est_tsn_ses_fin_spa_heb_geo_ukr_por_pan_ctl_mlt_sod_ita_hun_dyu_bat_scr_mly_jpn_knd_kor_pol_krd_bem_hin_mao_urd_sid_jav_cnt_cze_xho_arw_tig_swe_ger_ben_mol_qcu_prs_svk_lat_swt_aeg_guj_hau_fre_ind_alb_tsw_grk_fbf_tag_tha_chh_tml_moo_bam_aze_afr_rus_azi_akn_vie_anl_swa_dgb_yor	-0.327542113121875	-0.775839769395687	0.439812125667447
706	anl_nor_bam_ita_chh_wly_tig_svk_azi_aze_moo_mao_lda_hin_fre_bsq_guj_amh_ven_mnd_grk_bos_tsw_glc_ewe_scr_hun_igb_akn_est_ukr_owc_geo_swe_bul_krd_lat_sod_heb_dut_fin_zul_bat_arw_tag_jpn_knd_kor_alb_rom_tsn_lit_sun_pan_hau_mly_cnt_ben_dyu_ger_mlt_pol_afr_spa_rus_qcu_eng_por_mol_swt_gam_slo_sid_mcd_jav_ctl_cic_cze_ses_ind_tha_aeg_tml_bem_dgb_uzb_urd_prs_tur_xho_vie_amr_swa_fbf_yor	-1.13571109859522	-2.80063834154876	0.00620354666860172
707	amh_urd_ses_ger_heb_hau_owc_dut_uzb_aze_tsw_jav_swa_pan_cze_bsq_por_sid_lda_cnt_rom_mcd_bam_ukr_dgb_rus_est_fbf_dyu_fin_swe_aeg_geo_alb_bul_spa_hin_tig_amr_arw_hun_tsn_mly_krd_mao_jpn_tml_kor_prs_scr_igb_lat_sun_bos_mlt_tag_mnd_nor_moo_fre_wly_slo_ctl_guj_ben_qcu_glc_mol_lit_ewe_gam_svk_sod_grk_bat_ita_swt_eng_cic_ind_tha_chh_knd_zul_akn_azi_afr_pol_tur_xho_vie_anl_bem_ven_yor	-0.134974042803702	-0.318215364667454	0.75103505686494
708	chh_glc_swt_afr_sid_aeg_anl_mcd_azi_uzb_swa_sun_igb_pan_grk_bsq_arw_sod_moo_cnt_bul_lat_tsw_mol_akn_eng_est_zul_ven_fin_prs_amr_geo_ben_swe_cze_krd_tig_wly_guj_hun_bam_mao_bos_jav_jpn_knd_kor_slo_dut_yor_spa_ind_ita_amh_tag_mnd_ctl_bem_urd_gam_nor_rom_hin_pol_qcu_lit_fre_ukr_dgb_owc_rus_heb_svk_bat_ger_xho_scr_dyu_mly_tha_mlt_tml_ses_tsn_aze_por_alb_tur_lda_vie_hau_cic_ewe_fbf	-0.780783495050951	-1.87705441937793	0.063645460532403
709	anl_eng_bem_cze_mlt_gam_aeg_ukr_aze_azi_ewe_tag_fbf_svk_ctl_bsq_glc_heb_swa_cnt_ita_swe_cic_spa_moo_grk_fin_swt_lda_est_lit_sod_geo_arw_urd_afr_por_chh_tig_dut_hun_igb_jav_hin_mao_jpn_tml_kor_pol_ben_dgb_slo_mly_alb_wly_ind_mnd_ger_tsn_mol_hau_bul_fre_nor_mcd_qcu_bos_pan_krd_zul_amh_guj_sid_rus_sun_scr_akn_prs_tsw_bat_tha_amr_knd_xho_dyu_tur_rom_lat_uzb_ses_vie_owc_bam_ven_yor	-0.312152640730524	-0.738585513394139	0.462018608469918
710	amh_lit_xho_prs_hau_anl_owc_nor_tur_uzb_ven_sun_dyu_slo_urd_bsq_glc_gam_bem_mnd_dut_rom_ses_swe_yor_bul_fin_dgb_swt_est_pan_heb_geo_por_ctl_fre_lat_aeg_sid_pol_hun_zul_mao_hin_mly_jpn_tml_kor_alb_ger_tsn_arw_tag_svk_wly_ind_cnt_cze_fbf_mol_mlt_mcd_ukr_ben_rus_qcu_scr_grk_spa_igb_chh_eng_sod_ita_bat_krd_bam_guj_akn_jav_tha_tig_knd_ewe_swa_aze_bos_afr_azi_lda_vie_amr_tsw_cic_moo	-0.458067224427784	-1.0895034570345	0.278747013883311
711	amh_hin_cic_urd_owc_aeg_tig_krd_azi_tur_tsw_mao_bem_ukr_ger_bsq_dut_sod_dgb_mnd_spa_nor_bam_pol_ses_cze_est_akn_dyu_fin_ben_heb_geo_slo_mol_eng_mcd_chh_gam_afr_hun_ewe_tag_swe_jav_jpn_knd_kor_fre_glc_lda_prs_ind_guj_anl_mly_cnt_scr_xho_ctl_wly_pan_bul_rom_bos_qcu_ita_lit_por_swa_sid_alb_hau_svk_sun_rus_moo_lat_tsn_bat_tha_amr_tml_fbf_zul_aze_grk_arw_uzb_swt_vie_mlt_igb_yor_ven	-0.0198951789839282	-0.0468232510313394	0.962754499377696
712	owc_glc_tsn_scr_amh_sid_sod_lit_aze_uzb_swa_mao_bam_bul_lat_bsq_arw_gam_yor_cnt_por_mol_moo_rus_ses_ger_fin_ewe_dgb_est_pol_heb_geo_guj_ita_nor_fre_wly_tig_pan_hun_cic_mly_eng_ind_jpn_knd_kor_ben_afr_swt_dut_tag_spa_amr_sun_mnd_ukr_bem_swe_anl_grk_krd_urd_ctl_qcu_prs_bos_rom_xho_hau_svk_aeg_cze_bat_slo_ven_mcd_igb_jav_tha_mlt_tml_fbf_zul_tur_alb_hin_azi_tsw_vie_chh_lda_akn_dyu	0.708053819526172	1.67533177141363	0.0972284888045975
713	heb_ger_ewe_eng_amh_chh_sod_bul_tur_azi_xho_mly_dgb_rus_por_bsq_svk_sid_bem_cnt_mcd_cze_moo_spa_tsw_ukr_hun_swt_cic_fin_prs_hau_geo_afr_scr_lit_ctl_amr_tig_pan_est_swa_ind_alb_mao_jpn_knd_kor_urd_fre_akn_mol_jav_grk_gam_tag_mnd_slo_tsn_hin_owc_ben_pol_ita_rom_qcu_glc_dut_arw_bam_wly_nor_mlt_krd_bat_swe_zul_guj_ven_sun_tha_anl_tml_fbf_yor_uzb_lat_bos_aze_ses_vie_aeg_lda_dyu_igb	-0.729570764115932	-1.75428853323136	0.0826750216846468
714	gam_ger_ven_rom_heb_hau_aeg_slo_aze_tur_fbf_tag_xho_ctl_por_bsq_bul_wly_ewe_cnt_krd_pan_zul_ukr_lda_ita_hun_tsw_igb_est_nor_amr_geo_fre_guj_swe_mol_amh_anl_rus_fin_cic_mao_scr_ind_jpn_knd_kor_spa_grk_swa_afr_mly_dut_chh_jav_mnd_urd_bem_svk_sod_glc_alb_hin_pol_qcu_mcd_cze_arw_akn_owc_bos_mlt_ben_bat_eng_ses_prs_dyu_sun_tha_tig_tml_dgb_yor_uzb_lat_lit_azi_tsn_vie_sid_bam_moo_swt	-0.396996138972847	-0.941887429123111	0.348690545238311
715	sod_rom_moo_ita_wly_chh_amr_mol_azi_aze_dgb_mao_swa_ctl_slo_bsq_ger_aeg_zul_mnd_lit_eng_ven_dut_bam_krd_fin_akn_lda_hun_ukr_mlt_geo_svk_scr_spa_arw_sid_hau_afr_est_igb_bat_bos_ind_jpn_knd_kor_pol_cze_swt_grk_jav_rus_anl_tag_cnt_fre_ses_swe_gam_pan_urd_por_mcd_qcu_alb_hin_nor_fbf_tig_lat_heb_guj_sun_bul_tsw_ben_xho_mly_tha_owc_tml_tsn_bem_uzb_prs_glc_tur_cic_vie_amh_yor_ewe_dyu	-0.564309272367345	-1.34461960372658	0.182018468206847
716	gam_spa_ewe_grk_wly_amh_owc_arw_azi_uzb_dyu_mao_zul_lit_pan_bsq_cze_hau_tsw_cnt_urd_pol_swa_krd_ven_rom_est_igb_ses_hun_ukr_sid_geo_ita_lat_slo_mcd_anl_aeg_por_fin_fbf_bat_glc_mly_jpn_tml_kor_scr_nor_moo_ctl_ind_swe_amr_jav_mnd_ger_dgb_hin_chh_ben_dut_rus_afr_qcu_mol_fre_svk_xho_tig_bul_sod_guj_sun_prs_yor_bos_swt_tag_tha_heb_knd_bam_cic_aze_eng_alb_tur_lda_vie_mlt_tsn_bem_akn	-0.821999701696566	-1.9857003776518	0.0500114643444005
717	owc_lat_ven_arw_chh_amh_tig_ukr_azi_uzb_tsw_ind_cic_bul_bos_bsq_slo_hau_bem_mnd_dut_spa_zul_ita_tsn_ger_est_xho_moo_fin_pan_sod_geo_nor_hin_pol_ben_mlt_heb_por_hun_swa_mly_lit_jav_jpn_knd_kor_scr_eng_ses_svk_tag_krd_gam_mao_cnt_mol_fbf_cze_amr_grk_prs_urd_afr_qcu_alb_guj_fre_ewe_wly_glc_sid_swe_sun_mcd_yor_ctl_bam_bat_tha_aeg_tml_dyu_dgb_aze_rom_rus_tur_lda_vie_anl_igb_akn_swt	-0.90985011017481	-2.20550352409855	0.0298833250585546
718	aeg_spa_zul_guj_sod_hau_amh_afr_tur_uzb_bam_sun_akn_pan_mcd_bsq_bos_heb_lda_mnd_mol_prs_ses_ita_yor_pol_est_cic_ewe_hun_krd_gam_geo_urd_dut_swe_glc_amr_mlt_cze_fin_fbf_jav_ukr_tag_jpn_tml_kor_scr_ger_dyu_alb_bat_hin_tig_mao_cnt_slo_igb_ctl_chh_fre_nor_lit_por_qcu_eng_rus_grk_tsw_sid_arw_anl_svk_mly_bul_moo_rom_swa_ind_tha_wly_knd_tsn_dgb_azi_lat_ben_aze_xho_vie_owc_ven_bem_swt	-0.624409099098337	-1.49337392865437	0.138724355207711
719	amr_lit_dyu_urd_sod_heb_owc_eng_azi_tur_ewe_bat_yor_afr_bul_bsq_ctl_sid_cic_mnd_pan_fre_zul_krd_xho_grk_fin_ses_swt_hun_scr_gam_geo_mcd_slo_alb_ger_tig_aeg_ita_est_fbf_jav_cze_tag_jpn_tml_kor_mol_guj_tsn_dut_mly_bos_amh_mao_cnt_prs_tsw_rom_wly_lat_ben_spa_arw_qcu_hin_svk_glc_akn_mlt_rus_hau_swe_ind_por_bam_ukr_ven_sun_tha_anl_knd_dgb_bem_uzb_nor_pol_aze_lda_vie_chh_swa_moo_igb	-0.163975884009624	-0.386478802327198	0.700024935101694
720	sid_ger_moo_bos_chh_amr_tig_alb_tur_aze_tsn_mao_fbf_scr_urd_bsq_krd_heb_lda_cnt_swe_dut_yor_glc_zul_svk_hun_ses_bem_fin_nor_aeg_geo_spa_hin_guj_mol_wly_gam_ctl_est_ewe_tag_eng_mly_jpn_tml_kor_ukr_grk_tsw_ita_bat_arw_amh_jav_mnd_afr_bam_mcd_anl_lit_cze_prs_ben_qcu_lat_bul_por_dyu_hau_rus_owc_pan_sun_fre_cic_rom_igb_ind_tha_sod_knd_dgb_swt_azi_pol_slo_uzb_xho_vie_mlt_swa_ven_akn	-0.0941074412667578	-0.222354599512961	0.824525438657212
721	gam_ben_bem_krd_wly_amh_hau_svk_azi_uzb_fbf_mao_bam_rom_pol_bsq_bos_sod_tsn_mnd_spa_ukr_tsw_scr_cic_ger_fin_yor_zul_hun_pan_amr_geo_mcd_arw_por_swe_chh_aeg_rus_est_swt_tag_ita_bat_jpn_tml_kor_grk_lat_moo_nor_jav_prs_owc_mly_cnt_alb_dyu_dut_heb_urd_slo_ctl_fre_qcu_lit_cze_guj_akn_sid_eng_anl_mol_ind_hin_ewe_bul_dgb_sun_tha_mlt_knd_ven_ses_aze_afr_glc_tur_swa_vie_tig_lda_igb_xho	0.0854576647407519	0.200947508662072	0.841178446818243
722	sid_swe_igb_fre_hau_owc_aeg_rus_aze_azi_lda_mly_moo_bos_svk_bsq_mol_mlt_yor_cnt_ita_lit_cic_rom_dyu_eng_hun_tsn_swa_est_hin_sod_geo_guj_grk_spa_scr_wly_gam_mcd_fin_ven_bat_afr_jav_jpn_tml_kor_cze_prs_zul_ben_tag_pan_anl_mao_mnd_ger_ewe_urd_tig_lat_ukr_pol_alb_qcu_arw_dut_por_swt_heb_glc_amr_krd_sun_nor_fbf_slo_xho_ind_tha_chh_knd_akn_tsw_uzb_bul_ctl_tur_dgb_vie_amh_bam_bem_ses	0.0229296827522686	0.0539793702646009	0.957067388199743
723	mlt_hin_xho_prs_hau_owc_gam_glc_aze_azi_lda_sun_fbf_swe_scr_bsq_eng_amr_tsn_mnd_arw_ita_ven_dut_bem_ben_hun_bam_ses_fin_cze_tig_geo_afr_bul_guj_mol_anl_aeg_ukr_est_dyu_bat_spa_mly_jpn_knd_kor_rom_ctl_tsw_fre_mao_por_chh_ind_cnt_rus_swa_urd_heb_krd_pan_svk_alb_qcu_slo_pol_lit_igb_sod_grk_amh_mcd_tag_ger_akn_lat_dgb_jav_tha_wly_tml_moo_zul_tur_nor_bos_uzb_ewe_vie_sid_yor_cic_swt	-0.201609087630686	-0.476167457452797	0.635071838212869
724	amr_afr_fbf_ben_anl_gam_owc_mcd_uzb_azi_akn_mao_swa_lit_krd_bsq_ctl_sod_cic_cnt_rus_ukr_ven_scr_bem_rom_hun_xho_moo_est_hin_sid_geo_cze_nor_fre_grk_mlt_chh_urd_fin_igb_ind_alb_mly_jpn_knd_kor_spa_pan_yor_glc_bat_slo_tig_tag_mnd_svk_tsn_arw_heb_por_dut_mol_bul_qcu_prs_pol_ita_ses_amh_eng_aeg_ger_sun_swe_ewe_bos_tsw_jav_tha_hau_tml_swt_dgb_aze_lat_guj_tur_dyu_vie_wly_bam_lda_zul	0.134289908463502	0.315984057907806	0.752722675560119
725	amr_ita_bem_mol_aeg_hau_sod_prs_uzb_aze_moo_mao_akn_urd_alb_bsq_arw_anl_zul_mnd_dut_lit_swa_por_dgb_scr_fin_bam_xho_est_slo_gam_geo_afr_spa_bos_bul_chh_mlt_grk_hun_ewe_tag_eng_jav_jpn_tml_kor_cze_glc_tsn_rus_mly_swe_wly_sun_cnt_rom_yor_hin_owc_ukr_ger_pan_lat_qcu_fre_ben_ctl_fbf_tig_guj_sid_svk_ind_krd_cic_pol_lda_bat_tha_heb_knd_swt_ven_tur_mcd_nor_azi_dyu_vie_amh_ses_tsw_igb	-0.319166981931334	-0.755601021941242	0.451797974150845
726	gam_ger_xho_urd_sid_aeg_wly_bul_tur_azi_zul_ind_dyu_slo_ctl_bsq_pol_amh_tsw_cnt_swe_hin_moo_grk_bam_mol_hun_ven_bem_est_cze_amr_geo_dut_guj_krd_rus_anl_owc_pan_fin_cic_sun_lit_tag_jpn_tml_kor_afr_lat_ses_ukr_bat_glc_heb_mly_mnd_prs_dgb_eng_chh_svk_scr_fre_ita_qcu_ben_rom_alb_swt_mlt_bos_tig_arw_mao_spa_yor_nor_akn_jav_tha_sod_knd_swa_igb_aze_por_mcd_uzb_fbf_vie_hau_tsn_ewe_lda	-0.355675702214674	-0.843205719784884	0.401276909621925
727	hau_swe_ven_rom_sod_chh_mlt_urd_uzb_azi_zul_mao_xho_dut_arw_bsq_spa_wly_ewe_cnt_bos_lit_tsn_fre_tsw_cze_hun_yor_dgb_fin_rus_amr_geo_ukr_ctl_glc_mcd_owc_aeg_pol_est_dyu_sun_svk_tag_jpn_knd_kor_krd_hin_lda_pan_mly_slo_tig_ind_mnd_mol_moo_ben_anl_guj_nor_ger_eng_qcu_alb_ita_scr_ses_amh_grk_heb_por_bat_prs_bem_bul_cic_jav_tha_gam_tml_fbf_swt_aze_afr_lat_tur_bam_vie_sid_swa_igb_akn	0.411376549060163	0.97005884301619	0.334533322307023
728	owc_slo_swt_spa_amr_chh_tig_nor_uzb_aze_fbf_mao_tsw_scr_ctl_bsq_glc_sod_bem_mnd_bul_prs_bam_urd_ewe_eng_hun_cic_yor_fin_pol_heb_geo_cze_guj_krd_ukr_gam_mlt_lit_est_moo_tag_arw_mly_jpn_tml_kor_svk_dut_xho_fre_sun_alb_sid_bat_cnt_lat_tsn_ben_hau_por_pan_ger_afr_qcu_grk_bos_rus_ven_amh_swe_wly_hin_ind_ita_lda_rom_dgb_jav_tha_anl_knd_swa_akn_tur_mol_mcd_azi_dyu_vie_aeg_igb_zul_ses	-0.19536017953731	-0.461471667013299	0.645537798141782
729	sid_arw_lda_svk_anl_mlt_wly_lit_uzb_tur_cic_mao_tsn_mcd_pan_bsq_pol_amr_xho_mnd_eng_prs_dgb_urd_ven_ita_fin_bam_fbf_est_scr_tig_geo_hin_ctl_grk_mol_sod_hau_rus_hun_dyu_tag_krd_mly_jpn_tml_kor_ben_cze_igb_guj_jav_slo_heb_bat_cnt_ger_moo_afr_amh_swe_glc_por_fre_qcu_dut_lat_ukr_swa_chh_spa_owc_bul_sun_rom_yor_bos_akn_ind_tha_gam_knd_zul_swt_azi_alb_nor_aze_ewe_vie_aeg_bem_tsw_ses	0.174857287210704	0.411267958898229	0.681822259659604
730	anl_rus_dgb_ukr_sod_tig_chh_cze_aze_uzb_dyu_bat_lda_dut_ctl_bsq_swe_amr_swa_cnt_lit_ger_tsn_bos_fbf_mcd_est_bam_ses_hun_alb_heb_geo_bul_prs_lat_pol_sid_mlt_pan_fin_moo_mly_rom_mao_jpn_tml_kor_arw_urd_swt_guj_sun_fre_aeg_tag_mnd_hin_cic_eng_amh_nor_slo_glc_krd_qcu_mol_scr_ben_tsw_wly_afr_owc_svk_jav_ita_igb_grk_ven_ind_tha_gam_knd_zul_yor_tur_spa_por_azi_xho_vie_hau_bem_akn_ewe	-0.411324267511031	-0.976338694150548	0.331429489675835
731	sod_prs_swt_afr_amr_wly_hau_cze_tur_uzb_igb_sun_bem_svk_dut_bsq_eng_gam_yor_mnd_arw_lit_ven_grk_tsw_ita_est_ewe_dgb_fin_urd_owc_geo_ukr_slo_fre_pan_aeg_heb_ctl_hun_cic_ind_rus_bat_jpn_knd_kor_hin_swe_lda_glc_tag_pol_anl_mao_cnt_alb_tsn_mcd_sid_ben_guj_bos_lat_qcu_por_krd_mol_fbf_amh_ger_chh_rom_mly_bul_zul_scr_swa_jav_tha_mlt_tml_moo_xho_aze_nor_spa_azi_ses_vie_tig_akn_bam_dyu	0.200685926134692	0.472056941948612	0.637991902983933
732	heb_scr_bem_fre_amr_aeg_amh_bos_azi_uzb_moo_mly_cic_spa_dut_bsq_glc_tig_dyu_cnt_ukr_rom_swt_guj_ewe_swe_est_yor_igb_fin_alb_owc_geo_mol_arw_ben_cze_hau_wly_krd_hun_akn_ind_afr_bat_jpn_tml_kor_por_hin_tsn_rus_mao_svk_sod_sun_mnd_lit_dgb_ita_mlt_bul_pol_ger_pan_qcu_prs_mcd_grk_ven_chh_eng_gam_ctl_tag_lat_swa_urd_xho_jav_tha_anl_knd_bam_zul_tur_nor_slo_aze_tsw_vie_sid_lda_ses_fbf	-0.334448559561798	-0.791574542224531	0.430623101994479
733	aeg_cze_xho_swe_gam_sod_chh_guj_aze_tur_tsn_sun_moo_slo_afr_bsq_pol_owc_swt_cnt_urd_dut_ven_bos_dyu_ger_fin_fbf_bam_hun_alb_amr_geo_svk_ukr_ben_hin_hau_sid_krd_est_bem_tag_prs_ind_jpn_knd_kor_fre_lit_ewe_lat_jav_mol_anl_mly_mnd_nor_igb_rus_tig_grk_spa_glc_scr_qcu_rom_ctl_por_swa_amh_ita_mlt_pan_bat_eng_zul_arw_ses_mao_tha_heb_tml_cic_lda_azi_mcd_bul_uzb_akn_vie_wly_dgb_tsw_yor	-0.150179111311499	-0.354053435808907	0.724100298061901
734	amh_lit_bam_swe_amr_owc_chh_mcd_tur_aze_dgb_mao_ewe_ita_nor_bsq_urd_tig_dyu_mnd_hin_rus_ven_prs_swa_krd_fin_zul_xho_hun_svk_anl_geo_fre_ctl_bul_guj_sid_hau_cze_est_fbf_sun_bos_bat_jpn_knd_kor_pol_grk_moo_glc_tag_ger_aeg_mly_cnt_lat_akn_arw_heb_alb_scr_afr_dut_qcu_mol_ukr_spa_yor_mlt_pan_sod_ben_ind_slo_bem_por_ses_jav_tha_gam_tml_igb_lda_azi_rom_eng_uzb_cic_vie_wly_tsw_tsn_swt	0.495446221721969	1.16923320070621	0.245297792477377
735	owc_ukr_ven_mcd_amh_chh_anl_swe_azi_aze_bem_mly_xho_por_glc_bsq_afr_tig_dyu_mnd_krd_spa_akn_svk_swa_ger_hun_zul_lda_est_scr_wly_geo_eng_pol_ben_rom_aeg_gam_arw_fin_tsn_tag_cze_jav_jpn_knd_kor_pan_ita_swt_alb_ind_nor_heb_bat_cnt_bos_tsw_dut_amr_grk_fre_ctl_mol_qcu_urd_prs_lit_dgb_hau_hin_mlt_guj_mao_bul_fbf_lat_ewe_sun_tha_sid_tml_moo_ses_uzb_rus_slo_tur_igb_vie_sod_cic_bam_yor	0.30061222117545	0.708549649297844	0.480376276434078
736	sod_por_dgb_glc_amr_wly_aeg_nor_azi_uzb_dyu_ind_zul_eng_rus_bsq_mol_heb_lda_cnt_prs_spa_bem_mcd_akn_afr_hun_moo_swa_est_bos_sid_geo_dut_lat_lit_ben_tig_anl_scr_fin_bam_mao_ita_bat_jpn_knd_kor_pol_swe_ven_cze_mly_urd_chh_sun_mnd_alb_fbf_grk_owc_bul_fre_pan_arw_qcu_ctl_slo_guj_xho_hau_hin_amh_rom_jav_svk_igb_ukr_cic_tag_tha_mlt_tml_ses_yor_aze_krd_ger_tur_ewe_vie_gam_tsw_tsn_swt	-0.387053073497333	-0.917013799194237	0.361507350744593
737	tig_pol_ewe_por_owc_mlt_anl_mcd_azi_uzb_swt_bat_bem_lat_dut_bsq_svk_hau_tsn_mnd_ita_guj_igb_glc_yor_nor_hun_ven_lda_fin_slo_sod_geo_ctl_hin_swe_cze_sid_amh_ukr_est_swa_tag_eng_jav_jpn_tml_kor_spa_arw_xho_ben_mao_lit_heb_mly_cnt_urd_dgb_grk_aeg_rom_pan_rus_bos_qcu_alb_bul_ger_akn_chh_scr_gam_mol_sun_prs_cic_fre_fbf_ind_tha_amr_knd_bam_zul_aze_afr_krd_tur_tsw_vie_wly_ses_dyu_moo	-0.49282482169562	-1.17329515805986	0.243673708285206
738	mlt_nor_yor_fre_chh_anl_sod_rus_uzb_tur_xho_jav_swa_grk_bul_bsq_scr_sid_igb_cnt_spa_glc_akn_slo_bam_ben_hun_moo_dgb_fin_ita_amr_geo_hin_pol_ger_prs_heb_amh_afr_est_zul_mao_urd_sun_jpn_knd_kor_svk_eng_cic_mol_tag_swe_aeg_mly_mnd_lit_bem_mcd_wly_cze_lat_rom_pan_qcu_guj_alb_por_tsw_tig_ctl_hau_dut_ind_arw_fbf_ukr_dyu_bat_tha_gam_tml_tsn_ses_azi_krd_bos_aze_lda_vie_owc_swt_ven_ewe	0.0233472637249543	0.0549685604272588	0.956281426989387
739	sid_dut_yor_afr_amr_anl_sod_slo_uzb_tur_ven_mly_zul_ita_hin_bsq_mcd_amh_swa_mnd_pol_lat_tsn_ger_xho_ben_hun_akn_ewe_fin_arw_hau_geo_glc_spa_lit_mol_gam_owc_grk_est_ses_ind_fre_mao_jpn_tml_kor_svk_ukr_lda_alb_tag_urd_mlt_sun_cnt_eng_dgb_scr_chh_nor_por_pan_ctl_qcu_rus_cze_krd_moo_wly_rom_aeg_bos_bat_prs_fbf_bul_dyu_jav_tha_tig_knd_cic_igb_aze_swe_guj_azi_swt_vie_heb_bam_bem_tsw	0.0377111793553238	0.088765071515589	0.929459488756943
740	hau_urd_ses_alb_owc_aeg_tig_bos_tur_aze_yor_mly_zul_mol_lit_bsq_nor_mlt_moo_cnt_dut_pan_cic_rom_dyu_arw_fin_bem_swt_est_spa_amr_geo_pol_scr_grk_ctl_heb_sod_slo_hun_akn_mao_ukr_bat_jpn_tml_kor_prs_afr_lda_fre_jav_swe_chh_sun_mnd_lat_bam_glc_amh_cze_eng_bul_svk_qcu_guj_ger_hin_ewe_sid_por_wly_ben_ind_ita_swa_krd_xho_tag_tha_gam_knd_igb_fbf_azi_mcd_rus_uzb_tsw_vie_anl_ven_tsn_dgb	-1.11862562499043	-2.7464519685711	0.00723345808393624
741	amr_spa_fbf_mol_hau_owc_heb_ben_azi_tur_cic_sun_igb_afr_eng_bsq_nor_gam_swa_cnt_bul_urd_zul_arw_bem_bos_est_ewe_swt_hun_pan_chh_geo_krd_rom_prs_por_amh_tig_ita_fin_ses_mao_ctl_mly_jpn_knd_kor_pol_lit_tsw_glc_tag_guj_sod_ind_mnd_fre_tsn_grk_anl_lat_alb_rus_ger_qcu_slo_hin_scr_bam_wly_dut_mlt_ukr_bat_svk_dgb_mcd_ven_jav_tha_sid_tml_akn_lda_uzb_cze_swe_aze_moo_vie_aeg_yor_xho_dyu	0.247436457556174	0.582754567945312	0.561468880015766
742	chh_ctl_bam_mol_sid_mlt_aeg_alb_azi_aze_cic_bat_tsw_ukr_slo_bsq_lat_gam_moo_cnt_pan_bos_swt_rom_dyu_lit_hun_bem_ses_fin_eng_sod_geo_ben_por_rus_ita_anl_owc_nor_est_igb_ind_afr_mao_jpn_tml_kor_grk_cze_tsn_guj_mly_pol_amh_tag_mnd_arw_dgb_bul_amr_scr_glc_ger_fre_qcu_prs_svk_swe_xho_hau_urd_tig_mcd_jav_hin_swa_spa_fbf_sun_tha_heb_knd_yor_zul_tur_dut_krd_uzb_akn_vie_wly_ewe_ven_lda	-0.432076345613885	-1.02613935988679	0.307487520222956
743	amr_ctl_ven_cze_wly_mlt_heb_eng_aze_azi_lda_mly_tsn_mcd_svk_bsq_lit_chh_dgb_mnd_arw_glc_swa_urd_tsw_guj_est_ewe_bem_fin_ita_sod_geo_mol_dut_ben_slo_amh_sid_grk_hun_cic_jav_ukr_mao_jpn_knd_kor_pan_por_swt_scr_bat_pol_owc_tag_cnt_swe_fbf_alb_aeg_ger_prs_fre_nor_qcu_krd_rus_rom_moo_tig_afr_hau_lat_sun_spa_bam_hin_yor_ind_tha_anl_tml_zul_dyu_tur_bul_bos_uzb_igb_vie_gam_ses_xho_akn	-0.0428731904605054	-0.10099545754126	0.919771484086954
744	sod_mcd_bem_alb_amh_sid_aeg_afr_aze_uzb_swt_mao_tsw_svk_rus_bsq_glc_heb_dyu_mnd_pan_urd_tsn_swe_igb_dut_est_fbf_bam_hun_bos_mlt_geo_ita_lat_ger_mol_gam_owc_ukr_fin_zul_ind_cze_jav_jpn_tml_kor_krd_nor_lda_grk_sun_pol_wly_tag_cnt_ben_cic_scr_amr_spa_rom_lit_guj_qcu_fre_slo_eng_ven_chh_ctl_tig_hin_bat_por_dgb_prs_akn_mly_tha_hau_knd_ewe_yor_tur_bul_arw_azi_ses_vie_anl_xho_swa_moo	-0.912174204378087	-2.21123493172066	0.0294704999427143
745	sod_por_dgb_nor_gam_amr_amh_cze_tur_uzb_zul_bat_xho_ukr_glc_bsq_urd_aeg_moo_cnt_ita_mcd_ven_spa_ses_rom_est_bem_fbf_fin_hin_chh_geo_prs_fre_grk_scr_sid_hau_rus_hun_igb_sun_dut_tag_jpn_tml_kor_krd_ger_dyu_lat_jav_slo_owc_mly_mnd_alb_swa_afr_mlt_swe_guj_ctl_mol_qcu_lit_eng_bos_akn_heb_arw_anl_ben_mao_svk_swt_pan_tsn_ind_tha_tig_knd_tsw_cic_aze_pol_bul_azi_lda_vie_wly_bam_ewe_yor	0.335006348566188	0.789769489483553	0.431671460127595
746	wly_rom_igb_spa_tig_owc_amr_pol_tur_azi_swt_sun_moo_bul_dut_bsq_ita_aeg_lda_cnt_urd_grk_fbf_bos_tsw_svk_hun_ven_ewe_fin_ben_chh_geo_lat_nor_mol_glc_amh_gam_swe_est_ses_mao_por_mly_jpn_tml_kor_ukr_alb_tsn_krd_tag_scr_anl_bat_mnd_slo_bem_afr_heb_lit_cze_guj_rus_qcu_ger_arw_prs_bam_sid_ctl_mlt_mcd_jav_fre_dgb_hin_dyu_ind_tha_sod_knd_xho_cic_aze_pan_eng_uzb_akn_vie_hau_yor_zul_swa	0.489609341308598	1.1562331339745	0.250547400807856
747	anl_scr_fbf_ukr_amr_chh_heb_pol_uzb_aze_tsw_ind_ses_lat_bul_bsq_guj_sod_yor_mnd_por_slo_dgb_lit_swt_swe_fin_igb_zul_est_eng_owc_geo_nor_fre_cze_svk_hau_aeg_rom_hun_ewe_sun_ita_tag_jpn_knd_kor_ger_arw_ven_mcd_mly_urd_mlt_mao_cnt_prs_lda_mol_tig_grk_afr_ctl_dut_qcu_pan_spa_ben_xho_amh_glc_gam_bos_bat_krd_moo_rus_bem_jav_tha_sid_tml_swa_cic_tur_hin_alb_azi_tsn_vie_wly_dyu_akn_bam	-0.126471844558732	-0.298063425241401	0.766319640278565
748	gam_afr_fbf_fre_mlt_chh_heb_bul_aze_tur_tsn_sun_bem_cze_slo_bsq_rom_sod_zul_mnd_pol_glc_ven_grk_dgb_ben_hun_yor_moo_fin_svk_amh_geo_mcd_ita_ger_guj_amr_hau_pan_est_ewe_mao_lat_ind_jpn_knd_kor_urd_alb_swt_hin_jav_arw_sid_tag_cnt_scr_akn_ukr_wly_dut_krd_nor_spa_qcu_rus_lit_swe_dyu_aeg_mol_owc_eng_bat_ctl_lda_bos_bam_mly_tha_anl_tml_xho_cic_uzb_prs_por_azi_igb_vie_tig_ses_tsw_swa	-0.132917037480651	-0.313517269961266	0.754589795695187
749	amr_afr_igb_swe_mlt_tig_hau_eng_aze_azi_xho_mao_lda_lat_cze_bsq_urd_anl_bam_mnd_alb_fre_tsn_pan_ven_mol_hun_yor_swa_est_rom_aeg_geo_svk_dut_por_slo_amh_heb_krd_fin_dgb_jav_ger_tag_jpn_knd_kor_spa_ctl_tsw_ben_mly_guj_sod_ind_cnt_pol_ewe_prs_gam_rus_mcd_ita_bos_qcu_arw_lit_hin_zul_sid_bul_owc_glc_bat_ukr_fbf_scr_bem_sun_tha_chh_tml_moo_ses_tur_grk_nor_uzb_akn_vie_wly_dyu_cic_swt	-0.237964247399776	-0.562261339295127	0.575290716844565
750	anl_afr_bem_spa_gam_heb_aeg_ita_aze_azi_xho_bat_swa_prs_arw_bsq_guj_amr_ses_cnt_pol_rom_moo_glc_lda_rus_hun_akn_tsw_fin_fre_sod_geo_alb_ukr_cze_hin_mlt_wly_svk_est_swt_tag_por_mly_jpn_tml_kor_nor_urd_fbf_dut_jav_lat_chh_mao_mnd_krd_tsn_grk_owc_swe_ben_mol_scr_qcu_ger_mcd_bos_bam_hau_ctl_sid_eng_sun_bul_igb_pan_ewe_ind_tha_amh_knd_zul_dyu_tur_slo_lit_uzb_ven_vie_tig_dgb_yor_cic	-1.00184605160205	-2.43719688944734	0.0167037902886022
751	aeg_glc_swt_urd_amr_heb_anl_ukr_azi_uzb_zul_ind_xho_grk_pan_bsq_arw_owc_cic_cnt_ctl_prs_tsw_krd_akn_dut_est_tsn_yor_fin_alb_tig_geo_nor_bos_por_lit_amh_sod_ita_hun_swa_bat_rom_mly_jpn_tml_kor_eng_ger_bem_lat_jav_rus_mlt_tag_mnd_svk_moo_pol_chh_hin_slo_cze_bul_qcu_mol_guj_scr_bam_hau_swe_sid_fre_mao_mcd_fbf_spa_lda_sun_tha_gam_knd_dyu_ewe_tur_afr_ben_aze_igb_vie_wly_dgb_ven_ses	-0.00430163841798895	-0.0101195017709454	0.991947619944083
752	heb_ben_ses_bul_tig_gam_amr_grk_tur_uzb_akn_ind_tsn_mcd_scr_bsq_ctl_wly_igb_mnd_slo_arw_tsw_por_moo_fre_fin_yor_fbf_est_nor_amh_geo_pan_prs_swe_rus_aeg_hau_svk_hun_xho_mly_cze_jav_jpn_tml_kor_hin_alb_ewe_ukr_mao_ger_mlt_bat_cnt_urd_zul_afr_sid_lat_spa_bos_dut_qcu_rom_krd_guj_dgb_owc_glc_sod_pol_tag_mol_swt_lit_cic_sun_tha_anl_knd_swa_ven_azi_eng_ita_aze_bem_vie_chh_lda_dyu_bam	-0.570082837205017	-1.35842748395219	0.177614144020263
753	tig_svk_dyu_scr_sid_anl_heb_ben_aze_azi_ven_tag_akn_rus_ger_bsq_afr_wly_bem_cnt_pan_hin_xho_por_lda_guj_hun_tsw_igb_est_nor_gam_geo_urd_dut_grk_ita_hau_aeg_bul_fin_ewe_mly_spa_jav_jpn_knd_kor_lit_ukr_swa_fre_ind_bos_owc_bat_mnd_slo_cic_mcd_chh_pol_lat_krd_alb_qcu_prs_rom_arw_zul_mlt_ctl_amr_eng_mao_glc_moo_swe_swt_sun_tha_sod_tml_tsn_fbf_tur_mol_cze_uzb_ses_vie_amh_bam_dgb_yor	-0.516707941059857	-1.22904185109749	0.222156842024192
754	anl_svk_akn_urd_amr_chh_amh_ukr_uzb_aze_tsw_mly_lda_pan_prs_bsq_rom_hau_swt_mnd_alb_lit_yor_cze_bam_ctl_hun_ses_cic_fin_glc_sid_geo_ita_arw_ger_lat_mlt_owc_mcd_est_xho_ind_dut_tag_jpn_knd_kor_por_spa_ven_fre_mao_mol_aeg_bat_cnt_nor_tsn_bul_wly_grk_bos_eng_slo_qcu_ben_rus_swe_fbf_gam_scr_sod_guj_jav_hin_igb_krd_bem_sun_tha_tig_tml_zul_dyu_azi_afr_pol_tur_swa_vie_heb_ewe_moo_dgb	0.00641641468774291	0.0151059954468221	0.98797997749493
755	sod_krd_moo_ita_chh_heb_owc_dut_azi_uzb_lda_ind_swt_ger_ukr_bsq_grk_anl_ses_mnd_por_spa_ewe_hin_xho_glc_fin_ven_bam_hun_pan_hau_geo_swe_ben_svk_pol_tig_wly_fre_est_cic_mao_rus_sun_jpn_tml_kor_lit_nor_zul_mcd_jav_lat_aeg_bat_cnt_scr_tsw_alb_gam_cze_afr_eng_ctl_qcu_mol_guj_urd_dgb_amr_arw_amh_prs_mly_bul_akn_slo_dyu_tag_tha_sid_knd_swa_tsn_aze_bos_rom_tur_igb_vie_mlt_bem_fbf_yor	-0.887163015227364	-2.15314774492013	0.0338941647079199
756	gam_ctl_tsw_arw_tig_hau_aeg_ger_tur_uzb_ewe_sun_dgb_scr_grk_bsq_pan_sod_igb_cnt_svk_bos_swa_nor_zul_mol_hun_xho_ven_fin_alb_amr_geo_rus_bul_lat_spa_mlt_sid_ukr_est_tsn_ind_glc_jav_jpn_knd_kor_pol_fre_ses_ben_tag_ita_amh_bat_mnd_hin_fbf_por_wly_urd_dut_cze_swe_qcu_rom_afr_slo_bem_anl_mcd_chh_lit_mly_prs_akn_eng_lda_mao_tha_heb_tml_dyu_yor_aze_krd_guj_azi_moo_vie_owc_bam_cic_swt	-0.736013414341265	-1.76790021200533	0.0803571901945654
757	hau_ita_lda_dut_anl_amr_sod_arw_tur_aze_moo_sun_akn_swe_svk_bsq_grk_wly_dyu_mnd_rus_rom_tsn_pol_ewe_por_fin_yor_swa_est_prs_mlt_geo_ger_scr_lat_eng_heb_sid_guj_hun_dgb_mao_pan_tag_jpn_tml_kor_bos_ben_swt_hin_jav_ukr_amh_mly_cnt_ctl_ses_bul_aeg_urd_alb_spa_mcd_qcu_slo_nor_glc_fbf_gam_afr_chh_lit_bat_fre_igb_cze_cic_ind_tha_owc_knd_ven_bam_uzb_mol_krd_azi_tsw_vie_tig_bem_xho_zul	-0.0794282191815839	-0.187190818657509	0.851918800996772
758	amr_swe_tsw_scr_heb_chh_wly_bul_tur_uzb_ven_mly_ewe_ben_por_bsq_slo_owc_dgb_mnd_hin_cze_igb_ukr_moo_svk_fin_fbf_zul_hun_fre_sid_geo_bos_mcd_grk_urd_tig_amh_ctl_est_akn_ind_dut_tag_jpn_tml_kor_afr_alb_bem_rom_bat_ita_gam_mao_cnt_guj_dyu_ger_hau_pol_prs_rus_eng_qcu_glc_arw_pan_yor_sod_lat_aeg_lit_sun_nor_lda_spa_tsn_jav_tha_mlt_knd_cic_bam_aze_mol_krd_azi_swa_vie_anl_swt_xho_ses	0.256800166817585	0.604057616525314	0.5472760620812
759	anl_afr_ewe_krd_mlt_hau_sid_grk_uzb_tur_fbf_mao_bam_ctl_por_bsq_hin_amh_tsw_cnt_mol_nor_dgb_rus_xho_swe_fin_igb_ses_hun_urd_sod_geo_cze_ukr_pol_fre_wly_gam_scr_est_yor_sun_spa_bat_jpn_knd_kor_slo_guj_bem_mcd_jav_alb_amr_tag_mnd_dut_swt_ita_owc_bos_ger_lit_glc_qcu_eng_ben_lat_ven_aeg_bul_chh_pan_mly_prs_cic_rom_moo_ind_tha_tig_tml_akn_swa_azi_arw_svk_aze_tsn_vie_heb_zul_lda_dyu	0.121823846287552	0.287214661097951	0.774586939449771
760	anl_rom_ven_krd_amr_hau_sid_slo_tur_uzb_igb_jav_dyu_ukr_hin_bsq_rus_tig_ewe_mnd_pan_mol_zul_bos_fbf_svk_fin_swt_yor_hun_fre_chh_geo_bul_afr_arw_por_heb_gam_nor_est_xho_ind_grk_mao_jpn_knd_kor_swe_prs_dgb_dut_sun_scr_owc_bat_cnt_lat_cic_urd_wly_ger_ita_glc_ben_qcu_spa_ctl_lit_bam_sod_pol_mlt_alb_mly_eng_bem_cze_swa_tag_tha_amh_tml_moo_tsw_azi_mcd_guj_aze_lda_vie_aeg_tsn_ses_akn	-0.0977182350964161	-0.230333266639588	0.818338717402051
761	wly_rus_ses_glc_sod_sid_hau_fre_azi_aze_tsw_mly_fbf_slo_eng_bsq_bos_amr_akn_cnt_krd_ita_lda_rom_dgb_pan_hun_yor_tsn_fin_ben_heb_geo_urd_lit_swe_prs_chh_owc_ger_est_xho_mao_guj_bat_jpn_knd_kor_dut_ctl_igb_bul_ind_scr_gam_jav_mnd_ukr_swt_mol_tig_por_mcd_cze_svk_qcu_pol_alb_grk_cic_anl_afr_amh_nor_tag_spa_zul_arw_bem_sun_tha_aeg_tml_moo_swa_tur_lat_hin_uzb_ewe_vie_mlt_dyu_ven_bam	0.0814420754355422	0.192032376197621	0.848135526171102
762	wly_lat_bem_pan_sod_sid_hau_ukr_tur_aze_ses_tag_akn_mcd_pol_bsq_bul_heb_yor_cnt_hin_fre_igb_scr_lda_afr_fin_moo_xho_est_rom_amr_geo_prs_ger_alb_nor_owc_chh_urd_hun_fbf_mly_eng_mao_jpn_tml_kor_glc_cze_swa_por_sun_guj_tig_jav_mnd_bos_dyu_krd_aeg_mol_ctl_slo_grk_qcu_arw_ita_lit_cic_gam_rus_amh_dut_bat_swe_ewe_svk_ven_ind_tha_mlt_knd_zul_bam_uzb_ben_spa_azi_swt_vie_anl_tsw_tsn_dgb	-0.173880135828412	-0.410449997216755	0.682419968185944
763	mlt_scr_lda_krd_gam_tig_amr_por_uzb_aze_ewe_mao_tsw_ita_mol_bsq_bul_amh_fbf_cnt_arw_guj_igb_slo_swa_ctl_est_xho_ven_fin_ger_sid_geo_mcd_alb_fre_ukr_wly_sod_prs_hun_zul_ind_rom_mly_jpn_knd_kor_svk_rus_swt_spa_tag_dut_hau_jav_mnd_cze_bem_bos_chh_hin_pol_swe_glc_qcu_ben_eng_lit_ses_aeg_pan_anl_nor_bat_grk_yor_urd_dgb_sun_tha_owc_tml_tsn_cic_azi_afr_lat_tur_akn_vie_heb_bam_dyu_moo	0.0163669659819801	0.0385847530997948	0.969304165667406
764	gam_swe_xho_lat_mlt_chh_sid_svk_tur_azi_moo_mao_lda_prs_por_bsq_bul_owc_swa_mnd_hin_pol_zul_bos_ewe_ukr_fin_dyu_bam_est_ctl_tig_geo_eng_pan_nor_guj_anl_wly_ger_hun_tsn_bat_spa_tag_jpn_knd_kor_dut_ben_tsw_arw_ind_lit_sod_jav_cnt_slo_swt_rom_hau_glc_krd_cze_rus_qcu_mol_ita_alb_fbf_amr_urd_heb_mcd_sun_scr_akn_afr_cic_mly_tha_aeg_tml_yor_bem_aze_fre_grk_uzb_ses_vie_amh_dgb_igb_ven	-0.103817359099082	-0.244780485811601	0.807165687665187
765	owc_svk_xho_ukr_anl_chh_wly_lit_tur_azi_dgb_mao_akn_cze_ita_bsq_hin_sid_cic_mnd_glc_pan_ewe_bul_zul_rom_hun_tsn_ses_est_urd_amr_geo_fre_mcd_rus_slo_aeg_hau_swe_fin_swa_bat_dut_mly_jpn_knd_kor_ctl_mol_dyu_grk_sun_scr_tig_ind_cnt_ben_fbf_krd_heb_bos_nor_por_lat_qcu_eng_prs_alb_yor_amh_afr_mlt_guj_jav_ger_lda_arw_bem_tag_tha_sod_tml_bam_swt_uzb_spa_pol_aze_igb_vie_gam_moo_tsw_ven	0.28166165030513	0.663926787290131	0.508379818938019
766	wly_rus_ses_ita_anl_mlt_heb_nor_aze_tur_tsw_tag_tsn_arw_lit_bsq_alb_chh_akn_cnt_guj_prs_dyu_ger_swa_slo_hun_dgb_xho_fin_krd_tig_geo_scr_eng_hin_mcd_amh_amr_mol_est_fbf_bat_urd_ind_jpn_knd_kor_ctl_swe_bem_fre_mly_dut_hau_jav_mnd_bos_moo_ben_sod_spa_pan_grk_lat_qcu_glc_cze_afr_swt_sid_bul_owc_svk_sun_rom_lda_pol_cic_mao_tha_gam_tml_yor_bam_uzb_ukr_por_azi_ewe_vie_aeg_igb_zul_ven	-0.125133812829829	-0.295221066558077	0.768483090047326
767	hau_mcd_yor_glc_anl_chh_sod_ger_azi_aze_lda_sun_moo_urd_ukr_bsq_ben_wly_tsn_mnd_bul_ctl_ewe_nor_swa_lat_fin_cic_dgb_hun_prs_aeg_geo_cze_bos_afr_rom_amh_owc_alb_est_zul_mly_pol_bat_jpn_tml_kor_spa_hin_fbf_por_tag_lit_gam_ind_cnt_krd_dyu_rus_mlt_ita_pan_grk_eng_qcu_slo_arw_svk_swt_amr_swe_tig_guj_mao_fre_tsw_mol_ven_jav_tha_heb_knd_bem_akn_tur_scr_dut_uzb_ses_vie_sid_igb_xho_bam	0.0286152765279687	0.067439602404387	0.946376520428938
768	heb_ger_yor_bos_chh_mlt_owc_fre_uzb_tur_akn_tag_zul_krd_spa_bsq_hin_anl_lda_mnd_scr_slo_xho_grk_igb_arw_fin_fbf_ses_hun_ben_tig_geo_prs_lit_ctl_bul_wly_amr_mol_est_moo_ind_rus_jav_jpn_tml_kor_pan_afr_bem_dut_bat_lat_hau_mao_cnt_cze_cic_rom_aeg_svk_swe_por_eng_qcu_urd_guj_ita_bam_sod_glc_sid_alb_sun_mcd_ven_nor_dgb_mly_tha_gam_knd_ewe_swa_azi_pol_ukr_aze_tsw_vie_amh_swt_tsn_dyu	-0.464871224364898	-1.10518791697447	0.271929181458836
769	wly_spa_swa_fre_sod_amr_sid_cze_tur_azi_bam_jav_cic_nor_prs_bsq_rus_aeg_bem_cnt_mcd_alb_tsn_slo_dgb_urd_fin_igb_xho_est_swe_heb_geo_eng_guj_dut_grk_gam_tig_svk_hun_fbf_ind_bul_sun_jpn_knd_kor_ukr_rom_lda_krd_mao_ctl_amh_bat_mnd_ita_tsw_bos_chh_pol_ger_mol_glc_qcu_lat_scr_arw_zul_hau_pan_owc_afr_tag_por_yor_ben_akn_mly_tha_anl_tml_ewe_moo_aze_hin_lit_uzb_swt_vie_mlt_ses_dyu_ven	-1.24069955890537	-3.06561933742095	0.00284344611839113
770	mlt_pol_tsw_pan_amr_owc_sid_hin_uzb_tur_ses_tag_swa_por_ben_bsq_guj_tig_swt_mnd_ger_nor_yor_bul_zul_prs_est_akn_tsn_hun_slo_chh_geo_mcd_alb_spa_scr_anl_sod_arw_fin_moo_jav_urd_mao_jpn_tml_kor_rus_krd_bem_ukr_sun_cze_gam_mly_cnt_eng_dyu_svk_hau_ita_grk_lat_fre_qcu_rom_swe_afr_lda_amh_mol_heb_ctl_bat_glc_ewe_lit_bam_ind_tha_aeg_knd_ven_xho_aze_dut_bos_azi_cic_vie_wly_fbf_dgb_igb	0.177989592949231	0.418937667444335	0.676227691759306
771	mlt_guj_fbf_spa_heb_tig_chh_ita_uzb_tur_tsw_sun_moo_mol_afr_bsq_scr_anl_bam_cnt_ukr_pol_cic_nor_ewe_fre_fin_bem_ven_est_cze_wly_geo_bos_bul_lat_grk_aeg_gam_alb_hun_swt_bat_eng_ind_jpn_knd_kor_mcd_prs_xho_krd_mly_slo_amh_mao_mnd_swe_zul_por_sod_urd_svk_rus_dut_qcu_arw_ger_ben_lda_hau_rom_sid_glc_jav_lit_dgb_hin_igb_tag_tha_amr_tml_akn_dyu_azi_ctl_pan_aze_swa_vie_owc_tsn_ses_yor	-0.50478089900583	-1.20226801085857	0.232311970476
772	mlt_svk_ses_swe_sod_chh_aeg_rus_uzb_aze_xho_tag_moo_hin_dut_bsq_krd_heb_akn_cnt_mcd_guj_tsn_nor_ewe_mol_hun_tsw_fbf_est_por_anl_geo_alb_arw_urd_ita_hau_gam_slo_fin_ven_ind_ger_bat_jpn_tml_kor_cze_ben_cic_afr_mao_eng_amh_sun_mnd_bul_dyu_grk_tig_spa_ukr_fre_ctl_qcu_lit_rom_prs_swt_amr_pol_owc_lat_jav_glc_swa_scr_bam_mly_tha_sid_knd_dgb_igb_azi_bos_pan_tur_zul_vie_wly_bem_lda_yor	-1.0875316508978	-2.66393970010853	0.00910353056149567
773	hau_slo_tsw_swe_wly_gam_aeg_arw_uzb_tur_cic_sun_dgb_urd_fre_bsq_pol_heb_zul_cnt_rom_mol_moo_krd_bem_pan_hun_igb_ewe_est_alb_anl_geo_ger_nor_bos_rus_sid_mlt_grk_fin_ven_ind_ctl_tag_jpn_knd_kor_afr_glc_fbf_ukr_mao_hin_amh_bat_mnd_por_dyu_eng_tig_lit_lat_scr_mcd_qcu_spa_bul_guj_bam_amr_dut_sod_ben_jav_prs_swa_svk_akn_mly_tha_owc_tml_swt_ses_aze_cze_ita_azi_lda_vie_chh_xho_tsn_yor	-0.878531461223909	-2.1252319002825	0.0362180795219263
774	amh_krd_swa_prs_hau_wly_mlt_rom_aze_tur_lda_mly_swt_bos_guj_bsq_ctl_gam_yor_mnd_eng_ita_ses_rus_ewe_scr_est_igb_bem_fin_ben_sid_geo_arw_glc_hin_slo_heb_sod_cze_hun_xho_mao_ukr_jav_jpn_knd_kor_nor_urd_akn_fre_sun_alb_chh_bat_cnt_mol_bam_grk_owc_lit_spa_ger_swe_qcu_svk_lat_dut_cic_anl_mcd_tig_pan_ind_por_dgb_afr_moo_tag_tha_amr_tml_ven_dyu_azi_bul_pol_uzb_tsw_vie_aeg_zul_fbf_tsn	-0.447248082823111	-1.06265889291712	0.290688297750301
775	sod_guj_tsw_dut_gam_aeg_mlt_fre_azi_uzb_dyu_mao_bem_ctl_alb_bsq_arw_amh_ven_mnd_lat_spa_swt_ukr_bam_nor_fin_tsn_moo_hun_scr_amr_geo_swe_pan_prs_ben_owc_chh_urd_est_fbf_sun_lit_ind_jpn_knd_kor_eng_rus_akn_mol_jav_ger_tig_bat_cnt_afr_dgb_slo_sid_svk_mcd_ita_cze_qcu_grk_rom_glc_ewe_anl_bos_heb_krd_tag_pol_ses_por_lda_mly_tha_wly_tml_cic_yor_aze_bul_hin_tur_swa_vie_hau_xho_igb_zul	-0.698306223770738	-1.67658493598016	0.0969822152509889
776	owc_grk_cic_spa_anl_amr_mlt_ukr_aze_azi_igb_ind_bam_bos_mcd_bsq_fre_wly_lda_mnd_ctl_rom_swt_alb_akn_svk_fin_tsw_moo_hun_ben_gam_geo_krd_bul_swe_afr_amh_heb_scr_est_fbf_bat_glc_mly_jpn_tml_kor_prs_guj_bem_ger_sun_urd_hau_tag_cnt_cze_swa_ita_aeg_eng_pol_por_hin_qcu_rus_lat_arw_ses_tig_slo_sod_pan_mao_mol_yor_lit_ven_jav_tha_sid_knd_dgb_tsn_uzb_dut_nor_tur_ewe_vie_chh_xho_dyu_zul	0.052979146459966	0.12471419245524	0.901018999622543
777	owc_slo_zul_dut_sid_heb_amh_bul_tur_azi_ses_mly_fbf_guj_prs_bsq_ben_chh_cic_mnd_alb_krd_igb_ita_swa_glc_fin_dyu_ewe_est_swe_aeg_geo_rus_pan_svk_mcd_sod_wly_arw_hun_tsn_ind_grk_mao_jpn_knd_kor_spa_ukr_ven_lit_jav_eng_hau_tag_cnt_ctl_bem_afr_tig_hin_por_pol_urd_qcu_ger_fre_bos_swt_gam_mol_amr_cze_sun_nor_xho_lat_bam_bat_tha_anl_tml_tsw_moo_uzb_scr_rom_aze_yor_vie_mlt_dgb_akn_lda	-0.202191694695677	-0.477416185370697	0.634185894088124
778	chh_pan_akn_guj_sod_tig_owc_por_aze_azi_bam_tag_igb_rus_dut_bsq_slo_hau_dyu_cnt_lit_ita_ven_mcd_tsw_ukr_hun_tsn_bem_est_rom_wly_geo_pol_alb_svk_swe_heb_gam_afr_fin_zul_mly_lat_jav_jpn_tml_kor_ctl_glc_xho_urd_mao_fre_sid_sun_mnd_krd_fbf_cze_amr_ger_scr_nor_ben_qcu_spa_bul_mol_dgb_amh_grk_mlt_eng_bat_arw_moo_prs_ewe_ind_tha_aeg_knd_ses_lda_uzb_bos_hin_tur_swt_vie_anl_swa_yor_cic	-0.253346912230929	-0.598879393827913	0.550709318596695
779	sid_cze_igb_scr_heb_wly_owc_bul_tur_aze_tsn_tag_ven_mol_guj_bsq_fre_chh_ses_cnt_dut_swe_zul_ger_yor_alb_hun_dgb_swa_est_svk_mlt_geo_krd_slo_bos_por_aeg_gam_urd_fin_xho_jav_spa_sun_jpn_knd_kor_arw_lit_cic_rus_ind_grk_hau_mao_mnd_eng_bem_mcd_sod_ben_pol_pan_nor_qcu_ita_rom_hin_ewe_amh_ukr_tig_afr_mly_lat_bam_prs_swt_bat_tha_amr_tml_akn_tsw_uzb_ctl_glc_azi_moo_vie_anl_lda_fbf_dyu	-0.292426274971901	-0.692472268110737	0.490366275217031
780	chh_mol_bem_glc_heb_gam_anl_afr_uzb_azi_zul_tag_yor_rus_rom_bsq_arw_sod_cic_cnt_lat_spa_swt_urd_akn_bul_hun_igb_ewe_est_krd_sid_geo_swe_alb_mcd_ctl_hau_mlt_eng_fin_moo_mly_ukr_bat_jpn_knd_kor_prs_svk_swa_nor_sun_cze_owc_jav_mnd_bos_dyu_grk_tig_pan_por_guj_dut_qcu_slo_ger_scr_dgb_wly_pol_amh_lit_mao_ben_ses_ita_bam_ind_tha_aeg_tml_tsw_xho_tur_hin_fre_aze_lda_vie_amr_tsn_ven_fbf	-0.376483240786151	-0.891681895508872	0.374864717240414
781	anl_por_tsw_prs_chh_amh_gam_glc_aze_uzb_ses_mao_yor_lat_slo_bsq_ctl_hau_moo_mnd_krd_guj_bem_rom_dgb_swe_fin_fbf_lda_est_mol_heb_geo_dut_ukr_pol_arw_wly_sid_ger_hun_xho_ind_fre_bat_jpn_tml_kor_ita_bul_igb_bos_jav_pan_owc_mly_cnt_mcd_bam_svk_aeg_grk_ben_nor_hin_qcu_scr_alb_spa_swt_sod_eng_amr_cze_tag_rus_dyu_lit_ven_sun_tha_tig_knd_swa_cic_azi_urd_afr_tur_tsn_vie_mlt_akn_ewe_zul	0.364837868057388	0.860005251740705	0.391997711223897
782	amr_lit_dgb_lat_aeg_mlt_wly_cze_tur_azi_zul_bat_swt_guj_urd_bsq_mcd_chh_lda_mnd_pan_glc_tsn_krd_ses_arw_est_ven_yor_fin_rom_anl_geo_por_pol_bos_ita_sod_sid_slo_hun_ewe_sun_ger_tag_jpn_tml_kor_fre_grk_akn_svk_ind_rus_tig_mly_cnt_ctl_xho_spa_amh_dut_ukr_eng_prs_qcu_hin_bul_alb_tsw_owc_scr_heb_ben_mao_mol_swa_nor_cic_jav_tha_hau_knd_bem_moo_aze_afr_swe_uzb_bam_vie_gam_igb_dyu_fbf	0.00490102205154837	0.0115328423056182	0.990823031337502
783	owc_pan_dgb_alb_mlt_wly_anl_bos_uzb_aze_bam_sun_igb_urd_dut_bsq_ctl_sod_dyu_cnt_arw_krd_ses_bul_lda_pol_est_yor_fbf_hun_hin_aeg_geo_glc_prs_cze_spa_hau_tig_afr_fin_cic_tag_guj_bat_jpn_knd_kor_lat_eng_zul_ita_jav_rus_chh_mly_mnd_rom_ewe_ben_gam_svk_ukr_mcd_por_qcu_slo_fre_ger_ven_amr_lit_sid_scr_mao_mol_xho_swe_bem_ind_tha_amh_tml_tsw_tsn_tur_nor_grk_azi_swt_vie_heb_moo_akn_swa	-1.11162022619088	-2.73102739872218	0.00755391011111601
784	hau_afr_fbf_slo_tig_amh_sod_svk_uzb_tur_yor_ind_igb_krd_nor_bsq_dut_gam_ven_cnt_pol_prs_xho_lit_swa_ukr_fin_dyu_lda_est_ger_chh_geo_mol_mcd_spa_swe_anl_heb_pan_hun_tsn_bat_arw_jav_jpn_knd_kor_guj_cze_moo_scr_mao_grk_aeg_tag_mnd_fre_tsw_hin_amr_ctl_rom_urd_rus_qcu_ben_eng_por_cic_mlt_alb_owc_bos_sun_ita_bam_glc_dgb_mly_tha_sid_tml_bem_ewe_aze_lat_bul_azi_swt_vie_wly_akn_zul_ses	-0.0124732007449721	-0.029381168991672	0.97662355077814
785	mlt_mcd_moo_arw_tig_amh_sid_nor_uzb_azi_zul_mly_dgb_lit_ben_bsq_spa_amr_tsw_cnt_dut_por_dyu_lat_ven_alb_hun_bem_xho_est_rus_owc_geo_rom_krd_grk_svk_gam_heb_ctl_fin_lda_jav_afr_ind_jpn_knd_kor_bos_ger_igb_ukr_mao_ita_anl_sun_mnd_mol_swa_cze_hau_scr_swe_pol_eng_qcu_prs_slo_pan_tsn_wly_bul_sod_fre_bat_glc_akn_urd_ewe_tag_tha_chh_tml_cic_bam_aze_guj_hin_tur_ses_vie_aeg_swt_fbf_yor	0.293549988273472	0.691109652403815	0.491218151884574
786	hau_rom_dyu_urd_chh_aeg_heb_swe_aze_tur_cic_bat_tsn_krd_dut_bsq_slo_sod_ewe_cnt_ukr_bos_ses_rus_yor_ctl_est_fbf_zul_fin_hin_amh_geo_afr_cze_por_ben_amr_sid_ita_hun_bam_mly_bul_jav_jpn_tml_kor_pol_mcd_igb_glc_ind_ger_mlt_tag_mnd_mol_swa_svk_gam_prs_pan_eng_nor_qcu_lit_lat_alb_tsw_owc_guj_wly_arw_sun_spa_xho_grk_akn_mao_tha_anl_knd_ven_dgb_uzb_scr_fre_azi_lda_vie_tig_bem_swt_moo	-0.602279558621805	-1.43710005861446	0.154045513548632
787	hau_dut_cic_hin_mlt_sid_sod_fre_aze_tur_ewe_sun_dyu_eng_urd_bsq_guj_wly_dgb_mnd_ctl_svk_ven_grk_tsw_arw_est_xho_zul_fin_lit_anl_geo_lat_cze_ger_pan_aeg_gam_ukr_hun_tsn_mly_afr_mao_jpn_tml_kor_bos_nor_swt_rom_bat_ita_amr_jav_cnt_por_yor_prs_heb_slo_mol_spa_swe_qcu_bul_glc_alb_bam_amh_ben_tig_pol_ind_mcd_ses_rus_lda_tag_tha_owc_knd_igb_swa_uzb_scr_krd_azi_akn_vie_chh_moo_fbf_bem	0.11342301866927	0.267616540834749	0.789587115235282
788	wly_arw_tsw_dut_anl_heb_owc_ben_uzb_aze_bem_mao_dyu_nor_prs_bsq_pan_chh_lda_mnd_scr_urd_fbf_cze_moo_ita_fin_igb_xho_est_ger_amh_geo_rus_hin_glc_rom_tig_hau_alb_hun_swt_mly_guj_sun_jpn_knd_kor_spa_por_ewe_afr_tag_pol_sod_jav_cnt_svk_tsn_bos_mlt_eng_mol_swe_mcd_qcu_fre_bul_slo_ses_sid_ctl_aeg_ukr_ind_grk_ven_krd_swa_bat_tha_amr_tml_cic_yor_tur_lit_lat_azi_dgb_vie_gam_akn_bam_zul	0.442971306822395	1.04431101978158	0.299048429881132
789	wly_dut_dyu_mcd_gam_amr_sid_nor_tur_aze_tsw_sun_bem_glc_mol_bsq_slo_heb_igb_cnt_por_cze_fbf_ben_swt_afr_hun_swa_ven_est_ukr_tig_geo_ctl_grk_pol_svk_anl_hau_urd_fin_xho_jav_prs_mao_jpn_knd_kor_ita_arw_ewe_krd_tag_rom_chh_bat_mnd_bul_moo_lat_aeg_spa_rus_guj_fre_qcu_eng_hin_alb_lda_sod_ger_amh_scr_ind_bos_akn_pan_yor_mly_tha_mlt_tml_dgb_zul_uzb_lit_swe_azi_tsn_vie_owc_bam_cic_ses	-0.515310073179738	-1.2249316726183	0.22369446495303
790	owc_mcd_xho_fre_heb_aeg_hau_svk_uzb_aze_bam_bat_fbf_dut_prs_bsq_cze_tig_dgb_mnd_scr_krd_ewe_arw_tsn_spa_est_lda_yor_fin_ger_anl_geo_swe_lat_bul_nor_amr_wly_alb_hun_ven_sun_rus_mao_jpn_tml_kor_por_grk_akn_ukr_tag_guj_amh_ind_cnt_ctl_ses_bos_mlt_lit_slo_eng_afr_qcu_pol_ben_hin_moo_sod_ita_sid_urd_jav_mol_cic_pan_zul_mly_tha_chh_knd_igb_bem_azi_glc_rom_tur_swa_vie_gam_tsw_dyu_swt	-0.445425654749984	-1.05787343796143	0.292853214641886
791	chh_arw_ses_glc_aeg_mlt_owc_nor_aze_uzb_akn_mao_zul_scr_pan_bsq_svk_sid_yor_mnd_pol_prs_dgb_grk_tsw_rus_est_ewe_swt_hun_guj_hau_geo_bos_slo_eng_mol_tig_wly_ctl_fin_dyu_tag_hin_sun_jpn_tml_kor_alb_ger_moo_fre_ind_ben_sod_mly_cnt_krd_swa_lit_heb_ukr_lat_mcd_spa_qcu_rom_bul_swe_cic_anl_urd_amr_dut_bat_afr_bam_cze_bem_jav_tha_gam_knd_fbf_igb_tur_ita_por_azi_ven_vie_amh_xho_tsn_lda	0.96416496672848	2.31258656529542	0.0229513265754242
792	chh_dut_swt_ger_gam_aeg_hau_pol_tur_azi_dyu_mly_tsw_urd_pan_bsq_ctl_heb_zul_mnd_por_ben_swa_glc_ses_arw_est_moo_tsn_hun_lit_amr_geo_svk_guj_ukr_afr_tig_sid_eng_fin_ven_mao_fre_bat_jpn_tml_kor_mcd_ita_xho_grk_jav_rom_amh_ind_cnt_slo_fbf_bul_wly_swe_bos_cze_spa_qcu_lat_krd_hin_dgb_anl_rus_mlt_mol_sun_scr_lda_alb_akn_tag_tha_sod_knd_yor_cic_uzb_nor_prs_aze_bam_vie_owc_bem_igb_ewe	-0.793536205949158	-1.90865092846858	0.0593909868166105
793	amh_spa_ses_nor_anl_chh_amr_pan_tur_azi_cic_mly_akn_rus_svk_bsq_guj_aeg_moo_cnt_slo_hin_dgb_dut_tsw_ctl_est_swa_tsn_hun_swe_sod_geo_ger_por_afr_alb_heb_wly_krd_fin_yor_tag_mol_mao_jpn_tml_kor_arw_mcd_zul_urd_ind_bos_tig_bat_mnd_lat_bem_glc_gam_eng_bul_prs_cze_qcu_fre_ita_rom_lda_owc_ben_sid_lit_sun_ukr_ewe_scr_xho_jav_tha_hau_knd_igb_fbf_uzb_grk_pol_aze_dyu_vie_mlt_swt_ven_bam	-0.465827622498863	-1.10732707055883	0.271008386228913
794	sod_bul_yor_nor_aeg_amh_mlt_urd_uzb_azi_ses_tag_tsw_alb_rom_bsq_ctl_chh_zul_cnt_guj_ger_dgb_pol_ven_ita_fin_moo_bam_est_slo_hau_geo_bos_cze_dut_swe_owc_wly_mcd_hun_lda_sun_pan_jav_jpn_knd_kor_ukr_lit_swt_grk_ind_ben_amr_mly_mnd_fre_tsn_mol_sid_lat_svk_prs_eng_qcu_krd_spa_arw_akn_anl_por_tig_rus_bat_glc_dyu_hin_swa_mao_tha_heb_tml_fbf_cic_tur_scr_afr_aze_ewe_vie_gam_bem_igb_xho	0.632778069358941	1.49613542766217	0.138004361724247
795	tig_ctl_moo_por_amr_sod_heb_ger_aze_tur_igb_bat_bem_ita_prs_bsq_swe_owc_dgb_cnt_spa_lit_lda_rom_ven_eng_est_bam_cic_hun_fre_anl_geo_scr_svk_rus_urd_amh_aeg_ben_fin_ewe_mly_bul_ind_jpn_tml_kor_krd_lat_dyu_mcd_mao_bos_wly_sun_mnd_pan_tsn_hin_gam_alb_guj_nor_glc_qcu_arw_cze_ukr_swa_mlt_grk_hau_pol_jav_afr_zul_slo_ses_tag_tha_sid_knd_swt_xho_azi_dut_mol_uzb_akn_vie_chh_tsw_yor_fbf	-0.440800635756335	-1.04764186675192	0.297518749569169
796	sid_grk_ven_hin_aeg_amh_hau_spa_tur_uzb_swa_bat_tsn_svk_lat_bsq_glc_heb_dgb_cnt_urd_dut_akn_afr_dyu_lit_fin_fbf_bem_est_ctl_sod_geo_ukr_por_scr_alb_mlt_wly_nor_hun_ewe_mao_eng_ind_jpn_tml_kor_ita_ger_yor_swe_mly_krd_anl_sun_mnd_fre_moo_ben_amr_slo_mol_prs_cze_qcu_pol_rus_pan_ses_tig_guj_gam_bos_tag_mcd_igb_bul_cic_jav_tha_owc_knd_xho_zul_aze_arw_rom_azi_swt_vie_chh_tsw_lda_bam	0.211805351809414	0.499423249333415	0.618660708645502
797	owc_bos_tsn_pan_chh_sid_sod_arw_uzb_tur_bem_ind_cic_swe_prs_bsq_ita_anl_yor_cnt_ukr_scr_fbf_alb_lda_fre_est_swa_xho_fin_hin_amr_geo_grk_mcd_slo_cze_heb_gam_urd_hun_ven_bat_bul_mly_jpn_tml_kor_rom_nor_swt_rus_mao_glc_aeg_sun_mnd_spa_bam_mol_hau_ger_por_lit_guj_qcu_pol_lat_afr_akn_mlt_ctl_tig_svk_tag_ben_ewe_krd_zul_jav_tha_wly_knd_dgb_ses_azi_dut_eng_aze_moo_vie_amh_dyu_tsw_igb	-0.0753643706392771	-0.177659880186992	0.859376482737781
798	sod_scr_igb_ukr_heb_tig_sid_mcd_tur_aze_dyu_ind_fbf_ita_pan_bsq_afr_amh_zul_cnt_ger_alb_tsw_bos_akn_nor_fin_ven_swa_hun_lit_aeg_geo_fre_glc_cze_rus_owc_wly_prs_est_cic_mly_svk_tag_jpn_tml_kor_krd_urd_lda_arw_mao_dut_gam_jav_mnd_mol_yor_lat_amr_slo_por_ctl_pol_qcu_spa_guj_ben_swt_mlt_rom_chh_hin_bat_swe_ses_bul_xho_sun_tha_hau_knd_tsn_moo_uzb_eng_grk_azi_ewe_vie_anl_bam_dgb_bem	-0.257809097987594	-0.609779953578143	0.543494606254105
799	owc_bos_ven_rus_chh_sod_gam_alb_uzb_azi_tsw_mao_zul_mol_ctl_bsq_lit_wly_fbf_mnd_nor_dut_swa_bul_igb_grk_hun_tsn_ses_fin_svk_tig_geo_por_lat_prs_krd_mlt_aeg_mcd_est_dyu_bat_cze_mly_jpn_knd_kor_urd_eng_moo_fre_sun_pol_amh_jav_cnt_slo_akn_swe_anl_ger_guj_rom_spa_qcu_hin_scr_ukr_ewe_sid_pan_amr_ita_ind_ben_xho_afr_bam_tag_tha_heb_tml_cic_lda_tur_glc_arw_aze_bem_vie_hau_swt_dgb_yor	-0.388749610219056	-0.92201292252675	0.358907600186382
800	hau_slo_ven_swe_anl_heb_mlt_krd_aze_tur_cic_ind_swa_guj_prs_bsq_ukr_amr_akn_mnd_fre_svk_xho_mcd_ewe_bul_hun_tsw_swt_est_urd_sod_geo_bos_dut_arw_afr_chh_gam_lit_fin_dgb_tag_ben_bat_jpn_tml_kor_nor_pan_moo_rom_sun_ger_sid_mao_cnt_cze_bem_ctl_aeg_spa_por_scr_alb_qcu_lat_grk_rus_fbf_tig_glc_wly_pol_mly_ita_dyu_hin_zul_jav_tha_owc_knd_lda_ses_uzb_eng_mol_azi_yor_vie_amh_igb_tsn_bam	-0.367082601276496	-0.869405842044588	0.386863504762889
801	mlt_urd_swt_arw_amr_heb_sid_bul_uzb_azi_zul_tag_yor_grk_mol_bsq_pol_hau_ewe_mnd_lit_rom_moo_rus_dgb_alb_hun_tsn_lda_fin_ctl_sod_geo_ita_hin_bos_spa_owc_anl_krd_est_xho_ind_prs_mao_jpn_knd_kor_pan_swe_igb_glc_sun_por_amh_mly_cnt_dut_bam_cze_tig_mcd_lat_scr_guj_qcu_ger_fre_nor_cic_chh_svk_gam_ukr_bat_afr_tsw_slo_ven_jav_tha_aeg_tml_dyu_ses_aze_ben_eng_tur_akn_vie_wly_fbf_bem_swa	-0.743910175884984	-1.78671589088738	0.0772417826468278
802	amr_lat_akn_slo_tig_anl_wly_dut_azi_tur_tsw_mao_bam_cze_spa_bsq_glc_heb_swa_cnt_svk_alb_ses_pol_cic_swe_fin_ven_ewe_hun_bos_hau_geo_scr_eng_krd_mol_mlt_amh_hin_est_moo_sun_rus_tag_jpn_tml_kor_nor_ukr_dgb_ita_bat_pan_sod_mly_mnd_guj_swt_ctl_gam_prs_urd_ben_fre_qcu_bul_mcd_ger_bem_sid_rom_chh_afr_jav_grk_fbf_por_igb_ind_tha_aeg_knd_tsn_dyu_uzb_arw_lit_aze_lda_vie_owc_zul_xho_yor	-0.868158564053627	-2.09671056729091	0.0387336934665936
803	aeg_pan_ewe_lat_sod_hau_gam_ben_azi_aze_tsw_mly_dyu_ukr_bul_bsq_eng_amr_ses_mnd_glc_rom_bem_prs_yor_urd_hun_fbf_ven_fin_bos_mlt_geo_spa_lit_slo_por_sid_tig_afr_est_tsn_tag_krd_sun_jpn_tml_kor_dut_hin_akn_swe_bat_arw_owc_jav_cnt_alb_bam_grk_heb_guj_rus_nor_mcd_qcu_scr_cze_ita_swt_amh_fre_chh_pol_mao_mol_igb_ctl_zul_ind_tha_anl_knd_cic_moo_tur_svk_ger_uzb_swa_vie_wly_lda_xho_dgb	-0.415306573613621	-0.984412885363092	0.327466691967675
804	hau_mcd_bem_alb_tig_anl_mlt_urd_uzb_aze_ses_sun_akn_arw_ger_bsq_krd_owc_cic_mnd_pol_ben_zul_rom_bam_prs_fin_ven_fbf_est_pan_sod_geo_glc_swe_hin_bos_gam_heb_ukr_hun_tsn_tag_rus_mly_jpn_knd_kor_afr_nor_moo_lat_ind_ita_wly_mao_cnt_scr_dgb_spa_aeg_lit_fre_dut_eng_qcu_svk_cze_ctl_dyu_sid_grk_amr_guj_bat_bul_swa_slo_swt_jav_tha_amh_tml_xho_lda_azi_mol_por_tur_tsw_vie_chh_igb_yor_ewe	-0.301629107571586	-0.71357710745975	0.477275654458381
805	sid_swe_tsn_ben_aeg_sod_chh_krd_aze_tur_xho_sun_tsw_por_mcd_bsq_ger_amr_ven_mnd_arw_grk_swt_bul_bem_ukr_hun_cic_ewe_est_bos_tig_geo_rom_lit_pan_ita_anl_gam_urd_fin_swa_mly_ctl_bat_jpn_tml_kor_hin_svk_akn_guj_ind_alb_amh_jav_cnt_prs_moo_scr_wly_eng_fre_slo_glc_qcu_mol_rus_pol_bam_hau_afr_heb_spa_mao_lat_lda_cze_yor_tag_tha_mlt_knd_zul_igb_uzb_nor_dut_azi_dyu_vie_owc_dgb_fbf_ses	0.0580420210497943	0.136567660466571	0.891667743244824
806	anl_fre_cic_hin_owc_amh_heb_afr_tur_uzb_dgb_ind_lda_pan_slo_bsq_mcd_amr_dyu_mnd_scr_lat_moo_ukr_bam_ger_est_tsn_swt_fin_mol_aeg_geo_cze_por_dut_ita_wly_gam_prs_hun_yor_jav_pol_mao_jpn_tml_kor_bos_nor_igb_alb_mly_guj_tig_bat_cnt_ben_fbf_grk_sid_krd_swe_lit_urd_qcu_arw_glc_eng_tsw_mlt_spa_hau_ctl_tag_svk_xho_rom_swa_sun_tha_chh_knd_akn_ven_azi_bul_rus_aze_ewe_vie_sod_bem_ses_zul	-0.112825484508733	-0.266045808265602	0.790792855957208
807	gam_nor_fbf_urd_hau_chh_amr_arw_azi_tur_cic_mly_swt_ger_mol_bsq_pol_aeg_swa_mnd_cze_lit_ses_dut_bam_lat_est_moo_dyu_fin_ben_tig_geo_swe_svk_pan_alb_heb_wly_rom_hun_tsw_bat_rus_sun_jpn_tml_kor_hin_mcd_dgb_glc_jav_ita_owc_mao_cnt_bos_tsn_spa_amh_por_slo_fre_ctl_qcu_prs_krd_guj_bem_sod_bul_mlt_afr_tag_ukr_lda_scr_igb_ind_tha_sid_knd_akn_ewe_aze_eng_grk_uzb_xho_vie_anl_yor_zul_ven	-0.23247027695211	-0.549431781398868	0.584026106300183
808	chh_por_zul_grk_aeg_heb_sod_ita_tur_azi_tsw_mao_ven_mcd_pan_bsq_ukr_sid_swa_mnd_swe_nor_akn_scr_bam_eng_fin_ses_lda_est_svk_tig_geo_rom_hin_fre_ctl_hau_wly_lit_hun_bem_bat_krd_mly_jpn_knd_kor_cze_lat_ewe_prs_sun_ger_owc_jav_cnt_mol_xho_pol_anl_afr_dut_urd_ben_qcu_arw_spa_bos_fbf_gam_bul_amh_slo_ind_rus_yor_guj_dyu_tag_tha_amr_tml_moo_cic_uzb_alb_glc_aze_swt_vie_mlt_dgb_tsn_igb	-0.0929869655352719	-0.2192269993514	0.826953653128979
809	hau_spa_ses_svk_chh_sod_heb_alb_azi_tur_zul_mao_swa_hin_glc_bsq_scr_sid_ewe_cnt_lat_nor_akn_ita_swt_slo_hun_xho_dyu_est_ukr_amr_geo_prs_arw_mcd_krd_anl_wly_lit_fin_fbf_sun_mol_ind_jpn_knd_kor_ctl_pan_lda_urd_bat_ger_owc_jav_mnd_por_ven_swe_gam_eng_cze_grk_bul_qcu_rom_rus_pol_yor_aeg_fre_mlt_bos_tag_dut_dgb_ben_moo_mly_tha_amh_tml_tsn_bem_aze_guj_afr_uzb_cic_vie_tig_bam_igb_tsw	-0.569200781277385	-1.35995758713073	0.177131089888537
810	owc_krd_xho_scr_aeg_amh_hau_arw_aze_uzb_ewe_mly_zul_bos_spa_bsq_fre_amr_swt_mnd_ben_dut_igb_mol_bem_eng_est_tsw_dyu_hun_urd_sod_geo_rom_guj_cze_hin_tig_heb_nor_fin_akn_bat_ctl_ind_jpn_knd_kor_glc_pol_lda_svk_jav_grk_anl_mao_cnt_rus_swa_alb_mlt_lat_por_pan_prs_qcu_lit_afr_mcd_ses_chh_ger_gam_swe_tag_bul_tsn_ukr_fbf_sun_tha_sid_tml_cic_dgb_tur_slo_ita_azi_bam_vie_wly_moo_yor_ven	-0.0934560828700365	-0.220117757529429	0.826261911589329
811	sid_urd_dgb_ctl_gam_hau_owc_bul_azi_uzb_ses_bat_tsw_lit_mcd_bsq_ger_mlt_akn_cnt_arw_krd_swt_bos_swa_prs_fin_lda_tsn_hun_guj_chh_geo_eng_ukr_cze_pan_tig_amh_nor_est_bam_ind_fre_jav_jpn_tml_kor_rom_hin_moo_alb_mly_rus_sod_sun_mnd_mol_igb_lat_heb_spa_scr_ben_por_qcu_swe_grk_glc_fbf_aeg_ita_wly_pol_mao_svk_cic_afr_zul_tag_tha_amr_knd_ewe_yor_aze_dut_slo_tur_dyu_vie_anl_xho_bem_ven	-0.142849281895486	-0.337146427809423	0.736766220568796
812	chh_guj_bem_scr_owc_amh_amr_ben_aze_tur_yor_sun_akn_lat_cze_bsq_dut_hau_ses_cnt_mol_nor_swt_grk_ven_urd_est_zul_tsw_fin_swe_sid_geo_spa_alb_afr_rus_wly_tig_bul_hun_dyu_tag_ita_mao_jpn_knd_kor_rom_slo_fbf_ukr_jav_lit_gam_ind_mnd_bos_tsn_glc_heb_hin_svk_pol_eng_qcu_fre_arw_krd_swa_anl_pan_aeg_ctl_bat_por_bam_mcd_cic_mly_tha_sod_tml_igb_moo_uzb_ger_prs_azi_xho_vie_mlt_dgb_lda_ewe	-0.110443165232209	-0.260628064896426	0.794955563920705
813	amr_guj_lda_rus_wly_chh_heb_ben_aze_uzb_zul_tag_fbf_lat_urd_bsq_swe_owc_bam_cnt_mol_cze_igb_spa_xho_svk_fin_bem_tsn_hun_mcd_anl_geo_dut_lit_bul_fre_sid_hau_ctl_est_ewe_sun_scr_bat_jpn_knd_kor_pan_krd_swt_slo_mly_glc_aeg_jav_mnd_grk_cic_ukr_mlt_alb_ita_hin_nor_qcu_por_ger_afr_dyu_gam_rom_amh_bos_ind_pol_dgb_arw_akn_mao_tha_sod_tml_tsw_swa_tur_prs_eng_azi_ven_vie_tig_ses_moo_yor	0.201669050151904	0.474648171070225	0.636150453788289
814	amr_spa_ses_rus_tig_chh_anl_pan_azi_tur_fbf_ind_lda_mol_nor_bsq_afr_heb_cic_mnd_bul_ukr_zul_grk_tsn_pol_fin_moo_ewe_est_ita_sod_geo_slo_fre_mcd_dut_gam_owc_ctl_hun_swa_sun_scr_jav_jpn_tml_kor_svk_lit_bam_prs_mly_arw_sid_mao_cnt_hin_akn_krd_hau_glc_lat_bos_cze_qcu_swe_por_ger_swt_aeg_urd_amh_ben_bat_eng_tsw_rom_bem_tag_tha_mlt_knd_dgb_ven_aze_guj_alb_uzb_yor_vie_wly_igb_xho_dyu	-0.156046116816446	-0.36783578164718	0.71383152826256
815	gam_ukr_bam_grk_wly_hau_mlt_eng_tur_aze_swa_tag_dgb_prs_bul_bsq_afr_amr_cic_cnt_svk_bos_ven_urd_tsw_guj_est_xho_fbf_hun_alb_sod_geo_krd_mcd_ctl_rom_heb_owc_pan_fin_lda_ind_spa_sun_jpn_tml_kor_fre_mol_ses_rus_jav_ger_tig_mao_mnd_swe_dyu_glc_amh_hin_pol_cze_dut_qcu_lat_nor_ita_igb_sid_por_aeg_slo_bat_arw_zul_lit_moo_mly_tha_chh_knd_akn_bem_uzb_ben_scr_azi_swt_vie_anl_tsn_yor_ewe	-0.402490746842744	-0.955056608076188	0.34202502655255
816	owc_scr_swa_lat_aeg_sid_gam_fre_aze_uzb_dgb_ind_moo_glc_grk_bsq_swe_sod_lda_mnd_arw_ben_yor_spa_ewe_bul_hun_ses_igb_est_bos_mlt_geo_cze_nor_eng_guj_heb_hau_ctl_fin_bam_tag_rom_sun_jpn_knd_kor_pol_prs_zul_lit_bat_slo_amh_mly_cnt_afr_dyu_svk_chh_dut_alb_mcd_mol_qcu_por_ger_hin_akn_tig_ukr_anl_ita_jav_krd_tsn_urd_swt_mao_tha_wly_tml_cic_ven_tur_rus_pan_azi_tsw_vie_amr_bem_fbf_xho	-0.0617652407969209	-0.145530607968358	0.884606910241288
817	wly_ctl_tsw_urd_amr_amh_anl_rom_uzb_aze_ven_tag_zul_mcd_scr_bsq_swe_gam_lda_mnd_svk_alb_fbf_eng_yor_bul_est_tsn_ewe_hun_lit_heb_geo_mol_prs_cze_ben_hau_chh_pan_fin_dgb_ind_slo_bat_jpn_tml_kor_ita_pol_xho_afr_jav_bos_owc_sun_cnt_arw_ses_dut_sod_hin_ger_rus_fre_qcu_lat_ukr_por_swa_sid_krd_tig_guj_mly_nor_bam_grk_moo_mao_tha_mlt_knd_igb_bem_azi_glc_spa_tur_cic_vie_aeg_dyu_swt_akn	-0.0478674222810982	-0.112872743683264	0.910374733645405
818	aeg_lit_tsn_rus_amh_mlt_sid_svk_aze_uzb_tsw_bat_zul_swe_krd_bsq_fre_gam_xho_mnd_dut_guj_bam_grk_dgb_ita_hun_lda_swa_est_lat_chh_geo_bos_scr_hin_nor_anl_hau_eng_fin_dyu_ind_bul_tag_jpn_tml_kor_ben_ctl_cic_arw_mly_mol_heb_mao_cnt_mcd_ven_urd_wly_ukr_rom_pol_ger_qcu_afr_spa_slo_akn_tig_alb_owc_por_sun_cze_fbf_prs_swt_jav_tha_sod_knd_moo_igb_tur_glc_pan_azi_bem_vie_amr_ses_yor_ewe	-0.286265446193291	-0.677566070539975	0.499729039476458
819	owc_urd_cic_pan_gam_sod_amh_arw_uzb_azi_lda_mly_yor_fre_swe_bsq_eng_heb_dyu_cnt_guj_cze_akn_hin_ven_rus_hun_ses_zul_est_ukr_chh_geo_prs_pol_glc_spa_anl_aeg_nor_fin_tsw_ind_bos_bat_jpn_knd_kor_mcd_ita_xho_mol_jav_krd_amr_tag_mnd_ben_bam_alb_sid_rom_afr_lit_svk_qcu_ger_scr_dut_moo_hau_slo_tig_grk_sun_por_dgb_lat_swa_mao_tha_mlt_tml_fbf_bem_aze_ctl_bul_tur_igb_vie_wly_swt_tsn_ewe	-0.790870496961072	-1.9014647464019	0.060336936773826
820	chh_swe_lda_mol_aeg_anl_owc_glc_tur_uzb_swa_tag_tsw_pol_krd_bsq_slo_gam_dgb_cnt_ita_lit_xho_spa_ven_eng_est_ses_bam_hun_dut_heb_geo_rom_scr_ben_guj_sod_hau_fre_fin_dyu_mly_alb_jav_jpn_knd_kor_ukr_ctl_moo_cze_ind_ger_sid_sun_mnd_nor_tsn_arw_amh_urd_svk_afr_pan_qcu_bul_lat_rus_igb_mlt_hin_tig_prs_bat_bos_yor_mcd_ewe_mao_tha_wly_tml_fbf_swt_aze_grk_por_azi_bem_vie_amr_zul_akn_cic	-0.151244609128191	-0.356914427576648	0.721964440788751
821	sod_pol_bam_glc_tig_heb_mlt_svk_azi_aze_yor_ind_tsn_grk_swe_bsq_ukr_chh_bem_mnd_ger_rus_igb_pan_fbf_spa_hun_dyu_xho_fin_prs_amh_geo_scr_cze_fre_eng_hau_wly_arw_est_ewe_bat_mol_mao_jpn_knd_kor_bul_mcd_ven_nor_jav_rom_aeg_mly_cnt_ita_zul_lit_owc_hin_dut_ben_por_qcu_afr_guj_ctl_swt_amr_slo_sid_alb_sun_urd_dgb_krd_tsw_tag_tha_gam_tml_swa_ses_uzb_bos_lat_tur_lda_vie_anl_akn_cic_moo	0.0141843138158882	0.0334277759682048	0.973405099853736
822	tig_bos_swa_scr_chh_owc_hau_svk_tur_azi_tsw_jav_igb_ita_hin_bsq_alb_wly_moo_mnd_grk_por_bem_afr_cic_bul_hun_swt_zul_fin_lit_heb_geo_pan_glc_rom_arw_gam_amh_swe_est_fbf_tag_ger_bat_jpn_knd_kor_guj_cze_lda_urd_ind_pol_anl_mly_cnt_ctl_bam_spa_aeg_mol_eng_rus_prs_qcu_nor_mcd_ukr_yor_mlt_krd_sid_slo_mao_lat_akn_ben_ewe_sun_tha_amr_tml_xho_tsn_aze_dut_fre_uzb_dyu_vie_sod_ses_ven_dgb	0.458118482360406	1.08214817748625	0.281984629135212
823	chh_afr_yor_dut_gam_sid_hau_pan_aze_uzb_akn_tag_xho_fre_pol_bsq_ben_mlt_bem_mnd_svk_spa_fbf_scr_swt_mol_hun_lda_dyu_est_slo_wly_geo_swe_guj_arw_grk_amh_heb_ger_fin_ses_mao_glc_ind_jpn_knd_kor_alb_lit_dgb_hin_sun_eng_anl_jav_cnt_cze_igb_nor_owc_ita_bul_rom_rus_qcu_por_bos_lat_swa_amr_ukr_aeg_mcd_mly_ctl_ven_prs_moo_bat_tha_sod_tml_cic_tsn_azi_krd_urd_tur_ewe_vie_tig_bam_tsw_zul	0.190146185706145	0.447009668828478	0.655907381961996
824	amr_cze_swa_bos_hau_tig_owc_krd_tur_uzb_dyu_tag_bam_bul_grk_bsq_scr_wly_dgb_mnd_ben_slo_swt_ukr_bem_pan_fin_fbf_tsw_hun_alb_gam_geo_prs_swe_rus_rom_sod_chh_mol_est_ses_bat_ita_jav_jpn_knd_kor_eng_svk_tsn_hin_ind_afr_aeg_sun_cnt_urd_xho_dut_mlt_ger_lat_lit_pol_qcu_por_ctl_arw_ven_amh_mcd_sid_guj_mly_fre_ewe_glc_cic_mao_tha_heb_tml_igb_yor_aze_spa_nor_azi_lda_vie_anl_akn_zul_moo	-0.0872685228186813	-0.205588311522809	0.837561860346794
825	sod_slo_ewe_arw_aeg_heb_amh_fre_azi_tur_dyu_bat_fbf_swe_cze_bsq_scr_anl_tsw_cnt_bul_mol_ven_rom_akn_ben_est_yor_igb_fin_lit_tig_geo_prs_grk_guj_ita_sid_owc_ctl_hun_zul_jav_pol_mly_jpn_tml_kor_por_krd_lda_mcd_sun_eng_mlt_mao_mnd_alb_tsn_urd_wly_bos_rus_spa_afr_qcu_dut_ger_svk_bam_gam_glc_amr_lat_tag_hin_ses_ukr_swt_ind_tha_hau_knd_xho_dgb_uzb_pan_nor_aze_cic_vie_chh_swa_moo_bem	0.255052953839199	0.600488237825951	0.549641473093206
826	owc_hin_cic_bos_hau_amr_aeg_prs_uzb_tur_yor_mao_tsw_slo_pol_bsq_fre_tig_igb_mnd_rus_urd_ewe_lat_dyu_ger_hun_moo_ven_fin_pan_amh_geo_glc_nor_scr_bul_gam_anl_mcd_est_xho_ind_krd_bat_jpn_knd_kor_dut_swe_ses_grk_mly_alb_chh_jav_cnt_svk_tsn_afr_sid_spa_lit_ukr_ben_qcu_eng_ctl_ita_dgb_sod_cze_wly_guj_sun_por_fbf_mol_zul_tag_tha_mlt_tml_akn_swa_aze_rom_arw_azi_lda_vie_heb_bam_bem_swt	-0.958148449935226	-2.33145301704982	0.0218893276351798
827	chh_guj_fbf_lat_owc_aeg_sid_pol_tur_azi_moo_bat_bam_ben_rus_bsq_fre_sod_lda_cnt_mcd_ctl_cic_dut_zul_ukr_fin_ven_yor_est_afr_amr_geo_pan_urd_nor_svk_amh_wly_rom_hun_dyu_mly_ger_mao_jpn_tml_kor_hin_scr_tsw_bul_sun_glc_tig_tag_mnd_grk_akn_cze_mlt_lit_prs_ita_eng_qcu_mol_slo_spa_tsn_hau_arw_gam_swe_jav_alb_swa_krd_ses_ind_tha_heb_knd_swt_bem_uzb_bos_por_aze_dgb_vie_anl_xho_igb_ewe	0.113226576755691	0.267031946649981	0.790035807357694
828	amh_ben_swa_prs_heb_hau_wly_alb_uzb_azi_swt_jav_ven_rus_bos_bsq_ctl_owc_ewe_mnd_grk_ita_dyu_scr_cic_nor_hun_dgb_tsw_est_por_chh_geo_urd_lit_lat_krd_mlt_gam_pol_fin_zul_tag_mcd_ind_jpn_knd_kor_glc_bul_igb_eng_sun_hin_aeg_mly_cnt_arw_fbf_pan_tig_guj_spa_slo_dut_qcu_cze_afr_ger_lda_sid_ukr_anl_mol_mao_rom_yor_swe_xho_bat_tha_amr_tml_bem_akn_tur_fre_svk_aze_moo_vie_sod_bam_tsn_ses	0.804307695427629	1.9096443638194	0.059261205460727
829	hau_dut_ewe_swe_sid_aeg_mlt_grk_aze_azi_tsw_ind_dgb_prs_hin_bsq_mcd_owc_cic_cnt_lat_rus_dyu_cze_yor_bul_hun_lda_ses_est_fre_amh_geo_bos_ukr_por_pan_amr_wly_lit_fin_xho_sun_ita_tag_jpn_tml_kor_eng_krd_swa_guj_bat_pol_tig_mly_mnd_ger_swt_spa_anl_afr_slo_alb_glc_qcu_urd_ctl_arw_fbf_chh_mol_gam_rom_jav_scr_zul_nor_bam_mao_tha_heb_knd_akn_igb_tur_ben_svk_uzb_tsn_vie_sod_ven_bem_moo	-0.849545805246488	-2.04924541063404	0.0432548516611119
830	owc_afr_cic_ctl_sid_tig_aeg_nor_azi_aze_zul_mly_tsw_por_lit_bsq_pan_chh_ses_mnd_mcd_swe_igb_prs_bem_svk_fin_ewe_akn_hun_krd_gam_geo_rom_alb_spa_guj_mlt_sod_fre_est_swt_ind_bos_bat_jpn_tml_kor_bul_urd_bam_eng_jav_slo_heb_sun_cnt_ben_dgb_arw_amh_pol_grk_ukr_cze_qcu_lat_dut_hin_lda_hau_ger_amr_ita_mao_mol_tsn_rus_fbf_tag_tha_anl_knd_ven_dyu_uzb_scr_glc_tur_moo_vie_wly_swa_yor_xho	-0.0339711589297249	-0.0799900606124113	0.936417038707759
831	wly_lit_dyu_hin_amr_aeg_tig_ukr_tur_aze_ewe_ind_fbf_guj_bos_bsq_ben_mlt_akn_mnd_ita_svk_tsn_arw_xho_lat_fin_cic_lda_est_nor_chh_geo_mol_glc_grk_urd_anl_gam_swe_hun_ses_tag_slo_mly_jpn_tml_kor_rom_krd_tsw_por_mao_cze_owc_jav_cnt_ctl_dgb_fre_heb_scr_pan_ger_dut_qcu_bul_spa_eng_moo_sod_prs_amh_alb_bat_rus_bam_mcd_yor_sun_tha_hau_knd_swt_igb_uzb_afr_pol_azi_bem_vie_sid_swa_zul_ven	0.223639475218871	0.528871771006831	0.598154408084522
832	amr_bul_dgb_mol_hau_heb_owc_rus_azi_aze_swt_ind_moo_ctl_grk_bsq_scr_anl_cic_mnd_hin_urd_bam_cze_yor_ukr_hun_bem_ven_fin_mcd_sid_geo_ger_krd_prs_pol_amh_sod_ita_est_tsn_mao_eng_jav_jpn_tml_kor_swe_por_swa_arw_mly_lat_gam_sun_cnt_glc_fbf_lit_wly_spa_pan_rom_ben_qcu_guj_alb_afr_akn_tig_svk_aeg_nor_bat_fre_lda_bos_igb_tag_tha_mlt_knd_zul_xho_tur_slo_dut_uzb_dyu_vie_chh_tsw_ses_ewe	-0.389868617366678	-0.922503277563536	0.358653240059089
833	sod_arw_bam_cze_heb_wly_anl_mcd_tur_azi_yor_jav_lda_bul_por_bsq_bos_aeg_swt_cnt_glc_fre_dgb_afr_bem_rom_fin_ses_xho_est_eng_amr_geo_rus_svk_pan_nor_owc_tig_hin_hun_cic_bat_ben_mly_jpn_tml_kor_lit_spa_swa_alb_ind_urd_chh_mao_mnd_slo_fbf_grk_amh_swe_lat_ukr_ctl_qcu_ita_mol_guj_moo_sid_ger_mlt_dut_tag_prs_ven_pol_zul_sun_tha_hau_knd_akn_tsn_aze_krd_scr_uzb_tsw_vie_gam_dyu_ewe_igb	-0.350525702414173	-0.829296781081589	0.409060005936036
834	hau_rus_akn_fre_sod_wly_chh_nor_uzb_aze_dgb_sun_swa_slo_svk_bsq_krd_gam_cic_mnd_bos_prs_ven_grk_xho_mol_est_bam_lda_hun_ger_anl_geo_arw_glc_hin_scr_amh_amr_mcd_fin_tsn_jav_pol_ind_jpn_knd_kor_cze_lat_yor_bul_tag_eng_heb_mao_cnt_swe_tsw_rom_owc_spa_afr_dut_guj_qcu_por_urd_ita_zul_tig_ctl_sid_lit_bat_ukr_moo_pan_bem_mly_tha_mlt_tml_swt_fbf_tur_ben_alb_azi_ewe_vie_aeg_dyu_ses_igb	-0.123324378432624	-0.290982482065387	0.771712673111427
835	heb_por_igb_grk_tig_anl_sid_eng_uzb_aze_bam_tag_dgb_scr_nor_bsq_ger_wly_ewe_cnt_cze_lit_tsw_dut_tsn_mol_est_swt_ven_fin_arw_hau_geo_swe_krd_hin_rom_amh_aeg_fre_hun_xho_sun_bul_ind_jpn_knd_kor_lat_pan_akn_mcd_jav_afr_gam_bat_mnd_glc_bem_ben_mlt_spa_prs_urd_bos_qcu_guj_ctl_ita_moo_chh_svk_amr_rus_mly_slo_yor_alb_zul_mao_tha_owc_tml_lda_cic_azi_pol_ukr_tur_dyu_vie_sod_swa_ses_fbf	-0.621692112098679	-1.48569522721645	0.140741847113552
836	owc_bul_ses_pan_wly_hau_sid_lat_aze_tur_cic_jav_fbf_svk_por_bsq_swe_sod_bem_cnt_prs_cze_swt_ben_ewe_bos_fin_yor_lda_hun_grk_gam_geo_fre_lit_ger_dut_amr_heb_rom_est_dgb_mly_guj_tag_jpn_knd_kor_eng_ita_igb_alb_bat_slo_aeg_mao_mnd_afr_zul_pol_mlt_rus_ukr_scr_glc_qcu_hin_mol_urd_ven_tig_spa_amh_krd_ind_nor_dyu_arw_swa_sun_tha_anl_tml_akn_tsn_uzb_mcd_ctl_azi_moo_vie_chh_xho_tsw_bam	-0.190629319002319	-0.449679648479075	0.653987788187077
837	chh_pol_cic_scr_wly_anl_mlt_spa_tur_aze_xho_jav_swa_ita_pan_bsq_arw_sod_ses_mnd_nor_ukr_swt_ben_dgb_eng_est_ven_yor_fin_ctl_amh_geo_dut_glc_swe_mol_heb_aeg_bul_hun_akn_bat_rom_mao_jpn_knd_kor_hin_slo_moo_prs_tag_grk_sid_ind_cnt_bos_tsn_guj_owc_svk_fre_afr_cze_qcu_lat_urd_alb_igb_tig_por_gam_rus_mly_mcd_tsw_krd_dyu_sun_tha_hau_tml_fbf_ewe_uzb_ger_lit_azi_zul_vie_amr_bam_lda_bem	-0.794813955919516	-1.91347409091899	0.0587631299111018
838	amh_scr_xho_mcd_aeg_hau_owc_ita_azi_aze_dgb_sun_swa_bul_svk_bsq_urd_sid_ses_mnd_ukr_dut_ewe_ctl_tsw_slo_hun_yor_moo_est_afr_heb_geo_fre_rus_glc_pan_anl_amr_rom_fin_lda_jav_arw_tag_jpn_tml_kor_bos_prs_bem_ben_mao_eng_chh_ind_cnt_por_cic_ger_wly_mol_pol_hin_lat_qcu_grk_swe_lit_tsn_gam_nor_tig_alb_bat_cze_igb_spa_swt_mly_tha_sod_knd_akn_dyu_uzb_guj_krd_tur_fbf_vie_mlt_bam_ven_zul	-0.896624177348164	-2.18286550088751	0.0315636837476639
839	amr_bos_xho_guj_sod_owc_aeg_ctl_aze_tur_zul_bat_cic_prs_ukr_bsq_mol_tig_lda_cnt_nor_rom_fbf_hin_tsw_pan_hun_moo_ses_fin_mcd_mlt_geo_slo_svk_lat_swe_hau_heb_ben_est_bam_jav_spa_ind_jpn_tml_kor_por_krd_ewe_cze_tag_pol_amh_mao_mnd_lit_swt_eng_chh_afr_bul_arw_dut_qcu_grk_rus_fre_dyu_gam_ger_anl_ita_sun_alb_swa_urd_yor_mly_tha_sid_knd_dgb_akn_uzb_scr_glc_azi_tsn_vie_wly_igb_bem_ven	-0.575450806138463	-1.37098542625942	0.173678969344394
840	tig_pan_tsw_swe_heb_chh_hau_guj_azi_tur_bem_mao_lda_bos_arw_bsq_fre_owc_dyu_mnd_bul_pol_ven_lat_xho_nor_fin_cic_moo_est_urd_aeg_geo_prs_rom_por_afr_anl_gam_spa_hun_fbf_tag_lit_ind_jpn_knd_kor_ita_hin_akn_grk_jav_svk_sod_bat_cnt_alb_dgb_slo_sid_eng_cze_krd_glc_qcu_scr_ukr_mcd_tsn_wly_rus_mlt_ger_sun_mol_swt_dut_yor_mly_tha_amh_tml_bam_swa_uzb_ctl_ben_aze_ewe_vie_amr_zul_igb_ses	-0.10661571789114	-0.251687464332523	0.801837986226004
841	gam_nor_dgb_slo_hau_mlt_amh_krd_aze_tur_moo_sun_bem_alb_guj_bsq_rom_tig_swa_cnt_afr_arw_akn_lat_dyu_spa_est_ven_bam_hun_ger_amr_geo_prs_ukr_fre_eng_sid_anl_bul_fin_ses_ind_hin_mly_jpn_tml_kor_rus_glc_lda_bos_mao_pan_aeg_jav_mnd_mcd_xho_svk_sod_urd_cze_ita_lit_qcu_ctl_por_scr_yor_chh_mol_wly_ben_tag_dut_tsw_grk_zul_bat_tha_heb_knd_cic_fbf_uzb_swe_pol_azi_ewe_vie_owc_swt_igb_tsn	-0.0196910295236108	-0.0463915241137361	0.963097665956662
842	hau_ger_bem_cze_mlt_gam_tig_rom_uzb_azi_tsn_mao_lda_slo_guj_bsq_spa_amh_xho_cnt_lat_pol_zul_rus_swa_lit_hun_moo_bam_fin_bos_heb_geo_prs_por_ben_afr_sod_aeg_mol_est_swt_bat_scr_jav_jpn_tml_kor_pan_krd_fbf_ukr_ind_nor_sid_mly_mnd_eng_tsw_svk_wly_ctl_dut_alb_arw_qcu_hin_ita_bul_yor_owc_swe_chh_glc_tag_fre_igb_urd_dgb_sun_tha_anl_knd_akn_ses_tur_mcd_grk_aze_cic_vie_amr_ven_dyu_ewe	-0.462198650353819	-1.09750571511214	0.275253905781978
843	anl_lat_dyu_rus_wly_aeg_mlt_alb_aze_azi_cic_tag_swt_ukr_ger_bsq_mcd_chh_tsn_mnd_lit_nor_lda_pan_ven_ben_est_fbf_ewe_fin_urd_heb_geo_spa_fre_svk_grk_owc_hau_ita_hun_zul_mly_hin_ind_jpn_tml_kor_glc_ctl_swa_swe_sun_afr_amh_jav_cnt_slo_akn_por_tig_rom_bos_scr_cze_qcu_arw_prs_dut_tsw_sid_bul_amr_krd_mao_eng_igb_guj_ses_bat_tha_sod_knd_bam_yor_tur_pol_mol_uzb_dgb_vie_gam_bem_moo_xho	-0.434829068394033	-1.03269381611268	0.304425277812925
844	sid_arw_zul_afr_mlt_chh_sod_glc_aze_azi_lda_sun_xho_ita_por_bsq_urd_amh_dgb_cnt_slo_ctl_swa_eng_tsn_pol_fin_fbf_yor_hun_swe_wly_geo_bos_ukr_rom_alb_owc_heb_mcd_est_igb_jav_prs_mao_jpn_tml_kor_bul_lit_swt_ben_bat_nor_amr_ind_mnd_ger_akn_dut_gam_cze_spa_guj_mol_qcu_svk_krd_pan_cic_anl_scr_tig_hin_tag_grk_moo_fre_ses_mly_tha_aeg_knd_ewe_bam_tur_lat_rus_uzb_tsw_vie_hau_dyu_bem_ven	-0.422340787624465	-1.00213553804077	0.318878490649667
845	sid_ben_moo_lat_wly_owc_aeg_rom_uzb_aze_lda_bat_xho_slo_fre_bsq_mol_tig_fbf_cnt_guj_lit_ven_hin_ewe_afr_est_cic_swa_fin_dut_amr_geo_swe_ita_ukr_mcd_chh_heb_ger_hun_bam_tag_bul_jav_jpn_knd_kor_alb_krd_dgb_pan_sun_arw_gam_mly_mnd_spa_igb_grk_mlt_prs_svk_nor_eng_qcu_scr_cze_pol_swt_sod_rus_amh_glc_ind_ctl_zul_por_yor_mao_tha_hau_tml_dyu_bem_azi_urd_bos_tur_ses_vie_anl_tsw_tsn_akn	-1.0519387833589	-2.57508187577006	0.0115989306054886
846	chh_ctl_xho_por_mlt_heb_amh_svk_uzb_azi_bem_mly_ses_nor_krd_bsq_pol_wly_igb_cnt_arw_urd_akn_prs_zul_guj_est_swa_moo_hun_dut_anl_geo_pan_rom_mol_afr_gam_tig_swe_fin_dgb_sun_hin_jav_jpn_tml_kor_slo_glc_yor_ukr_tag_ben_aeg_mao_mnd_lit_ewe_alb_sod_bos_ger_ita_mcd_qcu_spa_cze_bul_dyu_sid_eng_owc_fre_ind_lat_tsw_rus_swt_bat_tha_hau_knd_fbf_bam_tur_grk_scr_aze_tsn_vie_amr_lda_ven_cic	0.251152769909261	0.590949283786845	0.555987918526956
847	amh_dut_bam_alb_owc_sid_chh_spa_uzb_aze_yor_ind_zul_ger_grk_bsq_krd_anl_bem_cnt_nor_ita_ses_lit_ven_bul_fin_akn_igb_hun_guj_amr_geo_swe_hin_rus_bos_heb_aeg_pol_est_cic_mly_fre_jav_jpn_tml_kor_cze_pan_dyu_mcd_mao_slo_sod_bat_mnd_ukr_dgb_svk_gam_rom_arw_mol_scr_qcu_glc_urd_eng_swt_hau_lat_mlt_por_sun_ben_swa_prs_xho_tag_tha_wly_knd_moo_lda_tur_afr_ctl_azi_tsw_vie_tig_ewe_tsn_fbf	-0.503038522019832	-1.19646035548144	0.234558287614846
848	chh_fre_tsw_pol_amh_sid_amr_dut_azi_uzb_fbf_mao_dgb_alb_lat_bsq_pan_wly_cic_mnd_eng_nor_dyu_ben_akn_krd_est_zul_moo_hun_grk_hau_geo_spa_lit_glc_ctl_owc_anl_hin_fin_xho_jav_mol_mly_jpn_tml_kor_guj_swe_swt_bos_sun_cze_aeg_bat_cnt_ger_ven_ita_gam_rus_svk_arw_bul_qcu_prs_por_rom_bem_sod_mcd_tig_ukr_ind_scr_swa_urd_tsn_tag_tha_mlt_knd_lda_ewe_aze_afr_slo_tur_bam_vie_heb_ses_yor_igb	-0.720988011076433	-1.73192345480048	0.086602779402945
849	chh_svk_ses_hin_aeg_hau_amh_por_azi_tur_zul_sun_moo_scr_slo_bsq_ger_wly_dgb_cnt_ben_rom_ewe_mol_cic_ita_hun_fbf_swa_est_bos_owc_geo_spa_nor_lat_swe_amr_heb_glc_fin_swt_bat_grk_mao_jpn_tml_kor_cze_bul_dyu_guj_ind_pol_sid_mly_mnd_ukr_tsn_prs_anl_pan_arw_dut_rus_qcu_mcd_urd_afr_yor_mlt_lit_gam_fre_jav_ctl_igb_alb_xho_tag_tha_sod_knd_bem_tsw_uzb_krd_eng_aze_akn_vie_tig_ven_bam_lda	-0.329082308624439	-0.779108483487178	0.437893857702852
850	sid_hin_xho_alb_amh_hau_aeg_fre_azi_aze_swt_jav_tsn_pan_scr_bsq_glc_chh_ven_mnd_slo_ben_bam_rom_cic_mol_est_lda_moo_hun_nor_gam_geo_cze_pol_ger_ctl_anl_owc_prs_fin_swa_bat_afr_ind_jpn_knd_kor_ita_krd_zul_ukr_tag_por_amr_mly_cnt_eng_fbf_svk_mlt_mcd_lat_bul_guj_qcu_spa_lit_bos_tsw_wly_swe_sod_arw_mao_urd_bem_dut_dyu_sun_tha_heb_tml_dgb_ses_uzb_rus_grk_tur_akn_vie_tig_ewe_igb_yor	0.0570855177249655	0.134375894697775	0.893395724423951
851	anl_alb_yor_afr_amh_chh_amr_fre_tur_aze_dgb_tag_tsw_ukr_hin_bsq_swe_hau_ses_cnt_rom_lit_cic_bos_bem_guj_est_ven_zul_hun_grk_aeg_geo_mcd_ben_spa_ger_wly_gam_pol_fin_tsn_mao_ita_bat_jpn_tml_kor_svk_pan_lda_slo_jav_nor_tig_ind_mnd_glc_xho_ctl_sod_prs_bul_eng_cze_qcu_por_krd_arw_bam_sid_dut_heb_scr_mly_urd_swt_lat_akn_sun_tha_mlt_knd_igb_moo_uzb_rus_mol_azi_dyu_vie_owc_fbf_swa_ewe	-0.581199943336029	-1.3884138548272	0.168327729609667
852	aeg_swe_yor_eng_sid_owc_chh_guj_tur_azi_dgb_mly_cic_slo_lit_bsq_arw_sod_bam_mnd_cze_rom_lda_krd_zul_pol_hun_ses_ewe_est_hin_tig_geo_prs_pan_ctl_ita_wly_amh_svk_fin_swa_bat_afr_tag_jpn_knd_kor_mcd_ben_xho_dut_mao_por_hau_jav_cnt_ukr_ven_scr_amr_alb_ger_glc_bul_qcu_mol_grk_lat_tsw_gam_rus_mlt_urd_sun_nor_swt_spa_akn_ind_tha_heb_tml_igb_moo_uzb_bos_fre_aze_fbf_vie_anl_dyu_tsn_bem	-0.118552750877789	-0.279606564482875	0.780400284891608
853	amh_mcd_bam_ita_sod_gam_aeg_hin_tur_azi_swa_tag_igb_rom_por_bsq_slo_heb_yor_cnt_guj_bos_akn_ctl_fbf_grk_hun_zul_ewe_fin_scr_wly_geo_afr_nor_bul_pol_amr_anl_ben_est_moo_sun_ger_mly_jpn_tml_kor_svk_swe_swt_cze_jav_fre_tig_ind_mnd_lit_xho_mol_owc_lat_krd_pan_prs_qcu_glc_dut_rus_tsn_sid_ukr_chh_alb_bat_urd_ven_eng_cic_mao_tha_mlt_knd_bem_tsw_aze_arw_spa_uzb_dyu_vie_hau_ses_lda_dgb	-1.16263545258273	-2.86712920253603	0.00512365880281806
854	tig_cze_fbf_fre_amh_sid_owc_afr_azi_tur_dyu_mao_swa_prs_svk_bsq_mol_sod_moo_mnd_pol_bul_cic_ita_ewe_slo_est_yor_ses_hun_guj_gam_geo_grk_krd_scr_rom_chh_heb_ukr_fin_lda_ind_dut_bat_jpn_knd_kor_por_spa_swt_arw_jav_lit_mlt_sun_cnt_ger_dgb_urd_wly_ctl_lat_bos_eng_qcu_mcd_pan_nor_akn_hau_rus_anl_alb_tag_swe_bam_hin_zul_mly_tha_amr_tml_igb_tsw_aze_ben_glc_uzb_tsn_vie_aeg_xho_ven_bem	-0.365594553302221	-0.86636327305319	0.388520646904748
855	amh_ita_ses_bos_owc_sod_aeg_lat_tur_azi_igb_mao_swa_lit_glc_bsq_dut_sid_ven_cnt_afr_ben_tsn_slo_dyu_krd_est_yor_akn_hun_prs_chh_geo_svk_cze_rus_grk_hau_wly_nor_fin_xho_bat_ger_tag_jpn_knd_kor_ctl_spa_cic_hin_ind_arw_anl_sun_mnd_urd_lda_fre_heb_ukr_mcd_swe_rom_qcu_eng_pan_guj_moo_mlt_mol_amr_bul_mly_alb_zul_pol_tsw_jav_tha_gam_tml_ewe_fbf_aze_scr_por_uzb_bem_vie_tig_swt_dgb_bam	0.182485068130352	0.429320839335558	0.668682721782291
856	mlt_urd_lda_lit_amr_heb_sid_arw_azi_tur_dyu_tag_tsw_grk_scr_bsq_pan_amh_ses_mnd_swe_ukr_swa_bos_akn_ger_hun_moo_igb_fin_svk_sod_geo_lat_ben_alb_dut_owc_chh_prs_est_tsn_ind_ita_sun_jpn_tml_kor_fre_spa_ewe_cze_mao_bul_gam_mly_cnt_ctl_swt_pol_anl_hin_rom_guj_slo_qcu_por_afr_glc_cic_wly_eng_tig_mcd_jav_nor_bam_rus_bem_bat_tha_aeg_knd_fbf_yor_uzb_krd_mol_aze_ven_vie_hau_dgb_zul_xho	-0.0362261625611469	-0.0853596487038073	0.932158967308151
857	wly_glc_bam_ger_chh_hau_sod_grk_aze_tur_igb_mly_ses_spa_ben_bsq_lit_aeg_bem_cnt_mol_swe_ewe_fre_tsw_bos_fin_xho_swt_est_pol_mlt_geo_hin_ita_nor_pan_amr_sid_cze_hun_lda_jav_eng_tag_jpn_knd_kor_dut_arw_tsn_alb_mao_urd_gam_ind_mnd_lat_yor_krd_owc_afr_rus_guj_bul_qcu_scr_ctl_prs_dyu_amh_rom_tig_por_bat_svk_akn_ukr_swa_sun_tha_heb_tml_moo_ven_uzb_slo_mcd_azi_zul_vie_anl_fbf_cic_dgb	-0.63519828073359	-1.52063194416614	0.131744986822617
858	sid_grk_dyu_dut_owc_tig_hau_guj_uzb_azi_swt_mao_ewe_afr_slo_bsq_mcd_sod_ven_mnd_prs_ita_tsn_por_bam_ben_est_moo_swa_fin_arw_heb_geo_scr_fre_cze_ukr_amr_wly_rus_hun_dgb_bat_svk_jav_jpn_tml_kor_swe_ctl_lda_lat_tag_krd_anl_ind_cnt_alb_bem_rom_gam_urd_eng_bul_pan_qcu_lit_nor_mol_tsw_amh_glc_mlt_pol_mly_spa_yor_bos_igb_sun_tha_aeg_knd_ses_cic_tur_ger_hin_aze_fbf_vie_chh_zul_xho_akn	-0.160238601208507	-0.378235710801009	0.706117487034554
859	gam_eng_yor_dut_chh_hau_owc_prs_tur_azi_igb_bat_swt_rom_bul_bsq_fre_sid_tsn_mnd_spa_glc_fbf_krd_ven_lit_fin_swa_bem_hun_arw_anl_geo_urd_lat_swe_bos_amr_aeg_ger_est_dgb_mly_slo_ind_jpn_tml_kor_mol_svk_lda_ctl_sun_pol_tig_mao_cnt_pan_bam_guj_wly_ita_hin_alb_rus_qcu_nor_mcd_ukr_ewe_amh_scr_sod_ben_tag_por_akn_afr_ses_jav_tha_heb_knd_moo_cic_uzb_cze_grk_aze_dyu_vie_mlt_xho_zul_tsw	-0.314808010336892	-0.744839627829251	0.458246809863214
860	amh_lat_ven_svk_hau_owc_amr_afr_uzb_tur_moo_ind_ewe_mol_lit_bsq_spa_mlt_zul_mnd_ctl_bos_fbf_scr_dyu_swe_fin_dgb_akn_est_guj_aeg_geo_hin_urd_prs_dut_wly_sod_cze_hun_tsn_mly_alb_tag_jpn_knd_kor_rom_ukr_igb_fre_mao_rus_sid_bat_cnt_nor_swa_arw_chh_mcd_pan_eng_slo_qcu_krd_ben_grk_ses_heb_por_tig_bul_jav_ger_lda_glc_bem_sun_tha_anl_tml_tsw_bam_azi_ita_pol_aze_cic_vie_gam_xho_swt_yor	-0.510676747154335	-1.21473514908264	0.22754235655729
861	wly_mol_akn_ctl_owc_anl_aeg_afr_aze_uzb_swa_mly_ven_ben_lat_bsq_bul_tig_lda_mnd_lit_bos_igb_swe_tsw_slo_est_cic_moo_fin_rus_chh_geo_rom_urd_cze_guj_gam_sod_grk_hun_tsn_sun_glc_mao_jpn_knd_kor_svk_hin_bam_eng_ind_mcd_amr_jav_cnt_dut_zul_ukr_mlt_prs_ita_pan_krd_qcu_por_alb_arw_dgb_amh_ger_heb_nor_bat_pol_bem_spa_ewe_tag_tha_hau_tml_fbf_dyu_tur_scr_fre_azi_ses_vie_sid_xho_swt_yor	0.200677332939661	0.471741342025238	0.63821633857001
862	sid_lat_swa_afr_gam_anl_chh_ukr_azi_tur_zul_tag_bem_slo_pol_bsq_spa_amr_ses_mnd_scr_mcd_dyu_arw_cic_nor_est_yor_ven_fin_krd_tig_geo_ctl_prs_lit_rus_mlt_amh_fre_hun_igb_sun_pan_jav_jpn_knd_kor_ger_bos_bam_hin_ind_guj_owc_mao_cnt_svk_ewe_cze_sod_rom_mol_grk_swe_qcu_por_eng_ben_tsw_heb_dut_wly_glc_bat_urd_xho_ita_dgb_mly_tha_aeg_tml_tsn_moo_aze_alb_bul_uzb_swt_vie_hau_fbf_lda_akn	-0.966231836995565	-2.34871404609649	0.0209560017469702
863	hau_glc_dgb_ger_amh_anl_chh_guj_azi_uzb_dyu_mly_yor_spa_pol_bsq_ctl_sod_ses_cnt_krd_lit_lda_afr_akn_mcd_fin_tsw_cic_est_nor_amr_geo_ukr_eng_swe_slo_heb_wly_urd_hun_swt_jav_alb_sun_jpn_tml_kor_ben_grk_xho_pan_ind_hin_owc_tag_mnd_rom_bam_dut_tig_fre_svk_lat_ita_qcu_arw_bul_bos_igb_gam_rus_mlt_cze_bat_por_ewe_scr_swa_mao_tha_aeg_knd_tsn_zul_aze_prs_mol_tur_moo_vie_sid_ven_bem_fbf	-0.664210623693779	-1.590139705945	0.115197144977615
864	heb_bos_moo_ukr_mlt_sod_chh_alb_aze_azi_tsn_mao_dgb_arw_hin_bsq_ben_gam_ven_mnd_svk_guj_swa_nor_cic_lat_fin_bem_bam_hun_prs_hau_geo_glc_mol_rom_swe_wly_sid_rus_est_yor_tag_pan_jav_jpn_tml_kor_ger_dut_dyu_lit_bat_ctl_amh_mly_cnt_spa_zul_slo_owc_afr_urd_por_ita_qcu_eng_mcd_pol_swt_anl_bul_aeg_grk_sun_fre_fbf_cze_igb_ind_tha_tig_knd_akn_xho_uzb_scr_krd_tur_lda_vie_amr_ses_tsw_ewe	-0.0146146192541444	-0.0344141605444063	0.972620647918077
865	chh_krd_ven_ukr_amr_amh_sod_scr_aze_uzb_lda_mao_tsn_arw_dut_bsq_ita_anl_tsw_mnd_swe_por_igb_rus_zul_guj_hun_dyu_dgb_est_mol_owc_geo_lit_hin_ben_glc_mlt_aeg_pan_fin_fbf_sun_alb_mly_jpn_knd_kor_afr_cze_bam_ger_jav_slo_tig_tag_cnt_grk_moo_svk_sid_mcd_bos_fre_eng_qcu_bul_pol_lat_swt_heb_nor_gam_rom_bat_urd_akn_prs_bem_ind_tha_wly_tml_cic_yor_tur_spa_ctl_azi_ewe_vie_hau_swa_ses_xho	-0.140306355065211	-0.33079534542105	0.741543208069474
866	sod_prs_dgb_afr_heb_hau_tig_hin_aze_uzb_ses_mly_igb_grk_rom_bsq_swe_anl_ven_mnd_scr_rus_dyu_ger_moo_nor_hun_bem_xho_est_glc_aeg_geo_cze_guj_ctl_mcd_gam_sid_svk_fin_akn_tag_slo_bat_jpn_tml_kor_bos_por_ewe_arw_ind_bul_mlt_jav_cnt_ben_bam_pol_owc_spa_fre_lat_alb_qcu_eng_pan_mol_cic_amr_ukr_wly_lit_mao_urd_tsn_ita_swt_sun_tha_amh_knd_tsw_swa_tur_dut_krd_azi_fbf_vie_chh_lda_yor_zul	-0.19886845082708	-0.470309678871317	0.639234873721054
867	mlt_fre_igb_cze_sid_wly_amr_guj_aze_uzb_ses_tag_bam_arw_swe_bsq_ita_sod_fbf_cnt_glc_slo_lda_rom_tsw_prs_est_dyu_xho_fin_pol_chh_geo_bul_svk_hin_ben_heb_aeg_ger_hun_cic_ind_por_bat_jpn_tml_kor_eng_grk_ewe_lat_jav_bos_owc_sun_mnd_alb_ven_mol_anl_ukr_spa_scr_dut_qcu_krd_mcd_rus_dgb_amh_lit_hau_pan_mao_urd_zul_nor_swt_mly_tha_gam_knd_swa_akn_azi_afr_ctl_tur_moo_vie_tig_bem_yor_tsn	-0.211081500203461	-0.498199832557687	0.619519346349165
868	chh_spa_cic_pol_aeg_amr_sid_ctl_aze_tur_swt_ind_fbf_glc_pan_bsq_arw_hau_akn_cnt_cze_eng_ewe_mcd_dyu_grk_hun_xho_bam_est_guj_amh_geo_svk_urd_scr_slo_anl_heb_ukr_fin_moo_tag_rus_jav_jpn_knd_kor_fre_ita_tsw_lit_bat_prs_tig_sun_mnd_lat_tsn_bul_mlt_rom_mol_bos_dut_qcu_ger_krd_por_ven_sod_hin_wly_alb_mly_swe_yor_nor_igb_mao_tha_owc_tml_ses_zul_azi_afr_ben_uzb_lda_vie_gam_bem_swa_dgb	-0.211663726632278	-0.499645761818723	0.618504598209878
869	anl_swe_bem_guj_amr_tig_owc_ita_aze_uzb_ses_mao_xho_dut_rom_bsq_pol_heb_fbf_mnd_lat_alb_bam_hin_dgb_rus_est_zul_yor_fin_krd_wly_geo_ben_grk_bos_por_chh_amh_mcd_hun_moo_mly_ukr_jav_jpn_knd_kor_scr_afr_igb_mol_sun_eng_aeg_tag_cnt_slo_tsw_lit_hau_svk_ctl_urd_pan_qcu_ger_cze_nor_swa_gam_spa_sid_glc_ind_fre_cic_prs_lda_bat_tha_sod_tml_akn_ven_azi_bul_arw_tur_ewe_vie_mlt_swt_dyu_tsn	-0.0139174502279222	-0.0327673098319691	0.97393037002996
870	amr_alb_ewe_eng_heb_mlt_chh_ben_azi_aze_swt_jav_igb_dut_scr_bsq_lit_anl_moo_cnt_mcd_urd_bem_hin_swa_grk_fin_xho_ses_hun_cze_sod_geo_ctl_krd_lat_ger_tig_aeg_bul_est_yor_mao_pol_ind_jpn_tml_kor_spa_swe_dgb_mol_tag_por_hau_sun_mnd_ita_cic_afr_owc_glc_pan_ukr_svk_qcu_rom_rus_fre_bam_wly_nor_amh_guj_mly_prs_akn_bos_zul_bat_tha_sid_knd_lda_ven_uzb_slo_arw_tur_tsw_vie_gam_dyu_fbf_tsn	-0.459346713205254	-1.09138022179497	0.277925038943659
871	aeg_ita_ewe_ger_wly_tig_amr_glc_aze_azi_dgb_bat_tsw_ukr_por_bsq_scr_amh_cic_cnt_arw_eng_moo_fre_akn_svk_est_zul_yor_fin_hin_anl_geo_spa_ben_lit_lat_chh_sod_urd_hun_swa_tag_bos_sun_jpn_knd_kor_afr_alb_igb_pol_mly_swe_gam_mao_mnd_prs_ven_rus_sid_pan_mol_rom_ctl_qcu_bul_dut_slo_ses_hau_krd_mlt_guj_jav_nor_swt_mcd_xho_ind_tha_owc_tml_lda_dyu_uzb_cze_grk_tur_bem_vie_heb_fbf_bam_tsn	-0.64950900712531	-1.55642734030414	0.123003152603118
872	amh_dut_xho_nor_gam_chh_aeg_krd_uzb_tur_fbf_mly_tsw_spa_por_bsq_slo_sid_yor_mnd_ben_ctl_swa_rus_ven_prs_est_bem_ses_fin_ger_amr_geo_cze_grk_rom_fre_heb_anl_hin_hun_moo_mao_lit_jav_jpn_knd_kor_swe_svk_cic_glc_ind_alb_sod_bat_cnt_mcd_tsn_bul_tig_mol_lat_scr_pol_qcu_ukr_guj_eng_ewe_owc_pan_wly_afr_sun_bos_dgb_arw_akn_tag_tha_hau_tml_igb_dyu_azi_ita_urd_aze_lda_vie_mlt_swt_zul_bam	-0.408178515059357	-0.96799802867146	0.335556021080698
873	mlt_scr_fbf_cze_sod_aeg_amr_ukr_uzb_aze_swt_ind_tsn_ger_alb_bsq_ben_gam_bem_mnd_eng_fre_dgb_por_bam_lat_hun_dyu_ewe_fin_svk_hau_geo_bos_slo_urd_pol_amh_owc_bul_est_akn_tag_guj_sun_jpn_tml_kor_rus_mcd_swa_ctl_mao_afr_chh_mly_cnt_dut_tsw_lit_heb_glc_krd_prs_nor_qcu_ita_rom_grk_xho_wly_arw_sid_pan_jav_spa_ven_swe_cic_bat_tha_tig_knd_ses_yor_tur_mol_hin_azi_moo_vie_anl_lda_zul_igb	-0.485458589984139	-1.15408932376479	0.251420701529595
874	gam_dut_igb_ukr_wly_aeg_hau_rus_uzb_azi_bem_tag_ses_lit_fre_bsq_ben_tig_tsn_mnd_bos_pol_tsw_cze_dyu_lat_hun_zul_fbf_est_eng_amh_geo_spa_pan_arw_afr_anl_chh_mol_fin_bam_mly_swe_mao_jpn_tml_kor_rom_ctl_swa_por_bat_ita_mlt_ind_cnt_grk_ven_prs_owc_bul_scr_hin_slo_qcu_mcd_nor_glc_lda_sid_ger_sod_urd_sun_alb_ewe_guj_cic_jav_tha_amr_knd_swt_yor_aze_krd_svk_tur_moo_vie_heb_dgb_akn_xho	-0.934093027674825	-2.26271855478651	0.0259803220654171
875	anl_nor_ewe_spa_chh_sod_owc_guj_aze_azi_akn_sun_xho_pan_afr_bsq_rus_aeg_yor_mnd_mol_ita_swt_rom_cic_alb_est_tsn_lda_hun_lat_wly_geo_ukr_cze_ger_bos_hau_sid_swe_fin_igb_bat_hin_jav_jpn_knd_kor_dut_glc_bem_pol_tag_por_amh_mao_cnt_lit_dyu_slo_tig_ben_scr_krd_prs_qcu_bul_fre_eng_swa_gam_grk_amr_ctl_mly_svk_tsw_mcd_bam_ind_tha_mlt_tml_ses_fbf_uzb_arw_urd_tur_ven_vie_heb_zul_moo_dgb	-0.797658971583662	-1.92521640749548	0.0572579486156088
876	sid_alb_swt_scr_sod_amr_tig_eng_azi_uzb_akn_mly_lda_grk_cze_bsq_arw_heb_bem_cnt_prs_pan_bam_ben_yor_ctl_hun_igb_ses_fin_ita_aeg_geo_pol_slo_afr_swe_hau_chh_glc_est_dgb_mao_rus_jav_jpn_knd_kor_guj_lat_moo_dut_tag_por_mlt_ind_mnd_lit_tsw_mcd_anl_ukr_rom_krd_ger_qcu_fre_bos_hin_swa_owc_urd_wly_spa_bat_bul_zul_nor_tsn_sun_tha_amh_tml_fbf_cic_tur_svk_mol_aze_ven_vie_gam_dyu_ewe_xho	-0.392414741427454	-0.93227121809887	0.353610368371101
877	sod_pan_akn_lat_amr_mlt_gam_guj_tur_azi_ven_mao_lda_prs_krd_bsq_rus_tig_tsn_cnt_lit_por_swt_glc_dyu_fre_fin_bem_bam_hun_mol_sid_geo_eng_scr_hin_mcd_hau_anl_afr_est_igb_jav_bos_tag_jpn_knd_kor_pol_grk_moo_ger_mly_spa_aeg_bat_mnd_ukr_cic_ben_heb_bul_dut_swe_arw_qcu_urd_nor_svk_yor_amh_alb_owc_rom_ind_ctl_tsw_cze_ses_sun_tha_chh_tml_ewe_zul_aze_ita_slo_uzb_swa_vie_wly_fbf_xho_dgb	0.227744569882389	0.535952272512071	0.593271082890311
878	hau_pol_swa_spa_sod_anl_tig_alb_azi_aze_dyu_jav_fbf_glc_hin_bsq_ukr_gam_bam_mnd_mcd_krd_akn_guj_zul_svk_hun_lda_tsw_est_bul_wly_geo_ger_ben_cze_por_sid_chh_arw_fin_bem_mao_mol_sun_jpn_tml_kor_swe_slo_ewe_lat_mly_lit_aeg_bat_cnt_eng_tsn_urd_mlt_bos_scr_ita_nor_qcu_fre_rom_dut_cic_amr_rus_heb_pan_tag_grk_ven_prs_swt_ind_tha_owc_knd_xho_ses_tur_ctl_afr_uzb_dgb_vie_amh_moo_igb_yor	0.536179054681507	1.26640343928332	0.208531464389629
879	sod_spa_ven_alb_amr_mlt_heb_ita_tur_azi_bem_mly_xho_scr_grk_bsq_hin_wly_moo_cnt_krd_lat_lda_por_tsn_rom_est_akn_ewe_hun_guj_sid_geo_arw_ben_nor_pan_anl_owc_slo_fin_ses_sun_bul_jav_jpn_tml_kor_cze_ger_swt_ctl_ind_glc_hau_mao_mnd_dut_yor_pol_tig_ukr_mol_swe_eng_qcu_svk_rus_afr_zul_amh_mcd_chh_prs_tag_fre_bam_lit_tsw_bat_tha_aeg_knd_igb_dgb_aze_urd_bos_uzb_fbf_vie_gam_dyu_cic_swa	-0.394909020779179	-0.936942625324842	0.351214849737403
880	mlt_glc_xho_eng_wly_anl_owc_slo_azi_aze_tsw_tag_ven_ita_afr_bsq_dut_sid_akn_mnd_mcd_guj_zul_por_dgb_lat_hun_ewe_swa_est_mol_aeg_geo_swe_arw_pol_ben_heb_amh_ger_fin_lda_mly_prs_jav_jpn_knd_kor_svk_lit_fbf_krd_bat_urd_sod_sun_cnt_ctl_igb_bul_tig_rus_alb_scr_fre_qcu_nor_ukr_bos_ses_gam_grk_amr_rom_mao_spa_yor_pan_bem_ind_tha_chh_tml_dyu_cic_tur_cze_hin_uzb_tsn_vie_hau_swt_moo_bam	-0.424391159994762	-1.00795993987586	0.31608905839637
881	tig_ukr_tsw_ger_gam_amr_heb_krd_azi_uzb_ewe_jav_tsn_slo_por_bsq_pol_wly_moo_cnt_ben_fre_zul_arw_lda_nor_hun_akn_igb_fin_mcd_owc_geo_bos_glc_lit_svk_chh_hau_alb_est_swa_bat_rom_sun_jpn_tml_kor_scr_hin_fbf_dut_mao_lat_sod_mly_mnd_rus_xho_cze_mlt_spa_eng_prs_swe_qcu_ita_pan_bul_ses_anl_guj_aeg_grk_tag_ctl_dgb_urd_bem_ind_tha_sid_knd_ven_swt_aze_afr_mol_tur_yor_vie_amh_cic_dyu_bam	0.116026378617765	0.273004166827249	0.785455319741454
882	heb_afr_bem_grk_sid_gam_anl_glc_uzb_aze_tsn_mao_lda_mcd_svk_bsq_pol_mlt_moo_cnt_ctl_ben_ven_guj_tsw_nor_est_xho_zul_fin_scr_chh_geo_por_dut_lit_bul_aeg_tig_eng_hun_ewe_mly_spa_tag_jpn_tml_kor_ger_fre_akn_rus_bat_pan_hau_jav_mnd_alb_bam_lat_sod_ita_swe_urd_bos_qcu_krd_ukr_hin_swa_owc_mol_amh_slo_sun_rom_fbf_arw_swt_ind_tha_wly_knd_dyu_yor_tur_cze_prs_azi_cic_vie_amr_igb_dgb_ses	-0.278098625594972	-0.657752296938969	0.512322102790498
883	aeg_urd_ewe_fre_gam_amh_wly_mol_azi_tur_akn_sun_ses_pol_pan_bsq_rus_hau_bam_cnt_guj_ukr_xho_nor_zul_rom_est_dgb_tsn_hun_ctl_amr_geo_mcd_bul_swe_cze_chh_sid_dut_fin_bem_tag_ger_mly_jpn_knd_kor_grk_prs_ven_ita_ind_hin_mlt_mao_mnd_bos_yor_spa_sod_alb_arw_krd_por_qcu_ben_glc_slo_cic_tig_scr_anl_svk_jav_lat_lda_afr_dyu_bat_tha_owc_tml_tsw_moo_uzb_lit_eng_aze_swt_vie_heb_fbf_swa_igb	-0.324695014069616	-0.768704172078321	0.444016685195164
884	amh_pan_bem_krd_amr_hau_sid_rus_uzb_tur_yor_bat_bam_alb_ger_bsq_swe_owc_lda_mnd_fre_ben_igb_spa_ewe_svk_fin_tsn_zul_hun_dut_sod_geo_ctl_rom_ukr_mol_anl_mlt_prs_est_dgb_ind_glc_mao_jpn_tml_kor_bos_lit_akn_pol_tag_por_wly_sun_cnt_eng_ven_afr_aeg_hin_scr_lat_guj_qcu_cze_slo_nor_swa_chh_mcd_heb_bul_jav_grk_fbf_urd_tsw_mly_tha_gam_knd_xho_dyu_azi_ita_arw_aze_cic_vie_tig_swt_ses_moo	-0.147709463717388	-0.348564253594161	0.72820432046626
885	amr_bul_xho_ben_gam_tig_amh_lat_aze_tur_fbf_sun_ewe_lit_nor_bsq_rom_heb_tsw_cnt_ukr_fre_ven_guj_swt_mol_est_bam_bem_fin_glc_mlt_geo_dut_arw_bos_alb_sid_anl_afr_hun_akn_jav_grk_tag_jpn_tml_kor_por_cze_yor_spa_bat_ctl_hau_mly_mnd_hin_tsn_ita_sod_rus_svk_slo_prs_qcu_mcd_pan_pol_dyu_owc_swe_chh_urd_mao_eng_cic_krd_dgb_ind_tha_aeg_knd_ses_swa_uzb_scr_ger_azi_zul_vie_wly_moo_lda_igb	-0.648040392930981	-1.54736491193693	0.125171610613779
886	sod_slo_cic_bul_chh_aeg_hau_swe_uzb_aze_zul_ind_yor_pan_pol_bsq_ukr_heb_lda_cnt_lat_bos_swa_dut_dyu_arw_est_bam_swt_hun_por_anl_geo_afr_mol_grk_cze_sid_mlt_ger_fin_ses_bat_ctl_jav_jpn_knd_kor_hin_guj_tsn_spa_mao_alb_owc_tag_mnd_svk_ewe_ben_amr_eng_ita_krd_lit_qcu_mcd_rom_scr_xho_gam_glc_wly_fre_sun_prs_tsw_rus_moo_mly_tha_amh_tml_bem_dgb_tur_nor_urd_azi_akn_vie_tig_igb_ven_fbf	-0.628288727468117	-1.50057792691333	0.13685223385937
887	mlt_prs_ewe_eng_hau_amr_amh_ita_tur_aze_ven_sun_xho_ben_ger_bsq_swe_wly_dgb_mnd_grk_mol_fbf_scr_yor_urd_est_dyu_bem_hun_rom_sid_geo_bul_rus_ctl_guj_sod_anl_lat_fin_tsn_mao_afr_jav_jpn_tml_kor_alb_fre_bam_cze_ind_dut_tig_mly_cnt_svk_ses_arw_heb_hin_krd_slo_bos_qcu_lit_spa_glc_cic_aeg_pol_chh_por_bat_pan_zul_ukr_moo_tag_tha_gam_knd_lda_swa_uzb_mcd_nor_azi_akn_vie_owc_swt_tsw_igb	0.445723951046685	1.05371889585538	0.294741608104242
888	gam_glc_dgb_dut_sid_anl_chh_slo_uzb_azi_xho_mao_swt_hin_swe_bsq_mol_tig_tsw_cnt_urd_nor_fbf_ukr_ewe_spa_fin_akn_igb_est_eng_amr_geo_rus_ger_lat_krd_amh_heb_fre_hun_bem_ind_arw_jav_jpn_knd_kor_bul_prs_moo_scr_tag_ctl_aeg_bat_mnd_svk_zul_ita_sod_grk_pan_rom_guj_qcu_ben_por_afr_bam_mlt_bos_wly_mcd_sun_pol_cic_alb_swa_mly_tha_hau_tml_tsn_dyu_aze_cze_lit_tur_yor_vie_owc_lda_ses_ven	-0.165563330866359	-0.390639274465911	0.696957291934073
889	gam_pan_dgb_scr_mlt_wly_owc_cze_tur_azi_tsw_ind_ven_lat_swe_bsq_prs_aeg_tsn_mnd_urd_dut_dyu_afr_ses_ctl_est_swt_moo_fin_guj_anl_geo_mcd_grk_ita_nor_hau_amh_ger_hun_igb_mao_lit_sun_jpn_knd_kor_alb_rom_cic_eng_bat_rus_chh_mly_cnt_slo_swa_hin_tig_krd_pol_por_arw_qcu_mol_bos_ben_zul_heb_fre_amr_bul_jav_svk_xho_ukr_bam_tag_tha_sod_tml_fbf_akn_aze_glc_spa_uzb_yor_vie_sid_ewe_lda_bem	-0.0470383331703797	-0.110846176852619	0.911977194345705
890	amh_guj_cic_por_gam_anl_aeg_alb_uzb_aze_igb_mly_ewe_prs_slo_bsq_ukr_chh_moo_cnt_pol_mcd_zul_glc_bam_dut_est_akn_dyu_fin_ctl_tig_geo_pan_svk_nor_ita_wly_sod_afr_hun_swa_mao_swe_bat_jpn_tml_kor_rus_grk_dgb_urd_jav_bos_amr_tag_mnd_bul_tsn_rom_owc_hin_ger_scr_lit_qcu_arw_spa_fre_yor_heb_cze_mlt_mol_sun_eng_xho_krd_fbf_ind_tha_sid_knd_bem_tsw_azi_ben_lat_tur_lda_vie_hau_swt_ses_ven	0.142184944119812	0.334459631029535	0.738785854721654
891	sid_bul_tsn_nor_gam_wly_owc_ctl_aze_tur_swa_tag_lda_svk_prs_bsq_urd_anl_yor_mnd_pan_rus_ewe_swe_ses_fre_fin_moo_bam_hun_afr_hau_geo_arw_cze_alb_ita_amr_heb_lat_est_swt_bat_por_mly_jpn_knd_kor_rom_slo_zul_bos_sun_grk_sod_mao_cnt_mol_xho_ger_chh_eng_scr_hin_spa_qcu_guj_krd_mcd_dgb_aeg_ukr_mlt_pol_ind_lit_tsw_dut_akn_jav_tha_amh_tml_igb_fbf_azi_glc_ben_uzb_cic_vie_tig_ven_dyu_bem	-0.164272760603011	-0.388001093998773	0.698901922656917
892	aeg_por_bam_scr_chh_gam_sid_afr_uzb_tur_xho_bat_igb_ctl_mcd_bsq_pol_mlt_zul_cnt_alb_slo_dyu_urd_yor_glc_fin_tsn_cic_hun_cze_owc_geo_krd_ukr_ben_ita_tig_hau_bul_est_ses_mao_lit_ind_jpn_tml_kor_mol_svk_moo_grk_tag_rus_sod_jav_mnd_fre_lda_guj_amr_eng_hin_dut_ger_qcu_bos_swe_prs_dgb_heb_lat_wly_spa_sun_rom_akn_arw_swt_mly_tha_anl_knd_bem_ewe_azi_nor_pan_aze_swa_vie_amh_fbf_tsw_ven	0.0917790217358577	0.215989884132343	0.829468664843801
893	chh_urd_ewe_arw_aeg_anl_hau_por_tur_aze_swa_jav_moo_hin_ger_bsq_dut_heb_zul_cnt_lit_ita_bam_pol_yor_rus_hun_lda_fbf_est_krd_owc_geo_alb_ctl_scr_grk_sod_sid_ukr_fin_ses_mao_bos_sun_jpn_knd_kor_afr_spa_tsw_glc_mly_fre_tig_tag_mnd_ben_dyu_pan_wly_lat_svk_rom_bul_qcu_swe_nor_mol_swt_mlt_slo_amh_prs_ind_guj_cic_cze_ven_bat_tha_gam_tml_xho_tsn_uzb_eng_mcd_azi_dgb_vie_amr_bem_akn_igb	-0.226150344418198	-0.534315538044009	0.594398266483621
894	chh_slo_swa_ukr_sid_amr_amh_dut_aze_azi_ven_mly_swt_ben_urd_bsq_svk_anl_moo_cnt_lat_nor_dyu_lit_cic_ger_est_lda_xho_fin_arw_owc_geo_grk_scr_glc_spa_aeg_gam_afr_hun_yor_bat_ctl_ind_jpn_knd_kor_mol_pan_zul_hin_tag_bos_sod_mao_mnd_swe_bem_eng_wly_guj_krd_cze_rom_qcu_prs_bul_alb_fbf_mlt_mcd_heb_ita_sun_rus_ses_por_igb_jav_tha_hau_tml_dgb_akn_uzb_fre_pol_tur_tsn_vie_tig_bam_tsw_ewe	0.0613098243352219	0.144308755317833	0.885568926591156
895	wly_ita_swa_bos_tig_chh_amh_afr_uzb_tur_cic_bat_ven_grk_lat_bsq_ger_aeg_moo_mnd_mol_spa_swt_swe_bem_alb_fin_yor_dyu_hun_urd_anl_geo_cze_ctl_svk_eng_hau_sid_rus_est_ses_sun_arw_mly_jpn_knd_kor_krd_hin_ewe_rom_tag_fre_mlt_mao_cnt_nor_igb_bul_heb_mcd_guj_lit_prs_qcu_pol_por_scr_tsn_owc_ben_sod_glc_ind_dut_fbf_pan_lda_jav_tha_amr_tml_tsw_zul_aze_slo_ukr_azi_akn_vie_gam_dgb_xho_bam	0.0088841113479675	0.0209337114688701	0.983343382985263
896	owc_urd_akn_nor_mlt_hau_tig_glc_aze_tur_bem_tag_zul_swe_scr_bsq_fre_sod_swt_cnt_ita_cze_ewe_ctl_tsn_rus_est_dgb_moo_hun_bul_anl_geo_dut_spa_afr_bos_aeg_gam_lat_fin_tsw_mao_slo_ind_jpn_knd_kor_pol_rom_ses_krd_sun_svk_amr_bat_mnd_grk_dyu_pan_heb_ben_ukr_por_guj_qcu_prs_arw_mcd_ven_sid_lit_chh_ger_jav_mol_fbf_alb_cic_mly_tha_amh_tml_igb_yor_azi_hin_eng_uzb_lda_vie_wly_swa_bam_xho	-0.507891520055272	-1.21093782187922	0.228987547547684
897	amh_pan_swt_glc_tig_sod_mlt_slo_aze_tur_akn_ind_cic_alb_ben_bsq_nor_aeg_swa_cnt_rom_ukr_yor_bos_moo_pol_est_fbf_bam_hun_cze_heb_geo_ita_mcd_eng_svk_chh_amr_swe_fin_igb_mao_scr_tag_jpn_tml_kor_urd_ger_bem_por_mly_lit_anl_bat_mnd_grk_zul_bul_wly_rus_guj_prs_arw_qcu_hin_krd_afr_tsw_gam_lat_owc_spa_jav_fre_ses_dut_lda_sun_tha_hau_knd_dyu_tsn_uzb_mol_ctl_azi_ven_vie_sid_dgb_ewe_xho	-0.67606290095334	-1.61817132730264	0.109012439015553
898	heb_slo_ven_prs_anl_wly_amr_lit_uzb_aze_swt_jav_moo_mol_arw_bsq_lat_tig_tsn_mnd_fre_afr_fbf_svk_igb_grk_hun_zul_bam_fin_ukr_sod_geo_hin_mcd_spa_pan_mlt_aeg_eng_est_bem_mly_krd_sun_jpn_knd_kor_ben_guj_cic_scr_bat_bul_gam_tag_cnt_glc_lda_nor_amh_por_alb_rom_urd_qcu_dut_cze_rus_ewe_owc_ctl_hau_pol_mao_ger_akn_swe_ses_ind_tha_sid_tml_tsw_dgb_azi_bos_ita_tur_xho_vie_chh_dyu_yor_swa	-0.407790854968882	-0.967116150649541	0.335994285825289
899	sid_por_zul_ben_anl_sod_mlt_dut_aze_azi_dgb_bat_akn_mcd_guj_bsq_mol_aeg_bam_mnd_ita_pan_ewe_bos_bem_svk_fin_dyu_yor_hun_alb_hau_geo_rom_ger_slo_arw_amr_heb_spa_est_swa_ind_cze_mao_jpn_knd_kor_ctl_grk_cic_krd_sun_ukr_wly_mly_cnt_afr_xho_swe_gam_prs_hin_pol_fre_qcu_nor_urd_lat_swt_tig_eng_owc_lit_jav_rus_tsw_bul_moo_tag_tha_chh_tml_lda_ses_uzb_glc_scr_tur_ven_vie_amh_tsn_fbf_igb	-0.821112866004341	-1.98112920621588	0.0505304260501686
900	heb_mcd_dgb_svk_gam_wly_amr_krd_uzb_aze_tsn_ind_yor_scr_bul_bsq_fre_amh_moo_mnd_ukr_arw_bam_dut_xho_pol_fin_bem_fbf_est_ben_sod_geo_pan_urd_eng_swe_chh_sid_lit_hun_ven_sun_por_tag_jpn_knd_kor_slo_guj_swa_afr_bat_spa_hau_jav_cnt_bos_swt_lat_anl_hin_grk_alb_cze_qcu_ctl_rom_rus_lda_tig_mol_mlt_nor_mao_ita_zul_ger_igb_mly_tha_owc_tml_dyu_akn_tur_prs_glc_azi_cic_vie_aeg_ewe_tsw_ses	0.281097626744883	0.662722454583743	0.50914748929791
901	chh_krd_akn_arw_heb_aeg_amh_rus_azi_tur_tsw_bat_swa_bos_ukr_bsq_por_sod_fbf_mnd_scr_mcd_swt_dut_cic_ben_est_zul_lda_hun_pol_amr_geo_alb_spa_pan_urd_owc_gam_slo_fin_ven_mly_hin_ind_jpn_tml_kor_swe_glc_ewe_bul_sun_svk_anl_mao_cnt_ita_igb_eng_sid_rom_lat_nor_grk_qcu_mol_afr_ctl_moo_wly_lit_mlt_cze_tag_fre_xho_prs_bam_jav_tha_hau_knd_bem_dgb_aze_ger_guj_uzb_yor_vie_tig_tsn_ses_dyu	0.146403766167492	0.344128159174674	0.731526797000363
[truncated: 99 more rows]
