# Supplementary material for: Future Tense and Economic Decisions: Controlling for Cultural Evolution
Source: PLoS One. 2015 Jul 17;10(7):e0132145. doi: 10.1371/journal.pone.0132145 (PMC4506144; doi:10.1371/journal.pone.0132145)
Supplement: S8 Appendix — See README files within the various sub-folders. (ZIP) [file pone.0132145.s008.zip › S3_Code/Residuals_new/PGLS/PermuteResults/permute_B_SavingsWITHINFAM_58000.csv]

	ftr	r	t	p
1	sid_ctl_akn_bos_tig_sod_anl_rom_azi_uzb_tsw_mao_swt_mol_rus_bsq_dut_chh_ven_cnt_slo_pol_swa_por_ses_ukr_hun_zul_fbf_fin_prs_gam_geo_urd_svk_alb_krd_heb_owc_mcd_est_bem_mly_glc_tag_jpn_knd_kor_pan_ben_cic_swe_sun_hin_aeg_ind_mnd_ita_igb_ger_wly_grk_scr_cze_lit_qcu_lat_eng_afr_xho_hau_guj_amh_bul_jav_spa_ewe_arw_lda_bat_tha_mlt_tml_dgb_bam_tur_fre_nor_aze_moo_vie_amr_yor_dyu_tsn	-0.0139694344011171	-0.0329013637054192	0.973823755751579
2	owc_ctl_cic_pan_heb_mlt_amh_ukr_aze_uzb_xho_tag_ses_alb_mcd_bsq_urd_tig_swt_mnd_prs_svk_tsn_cze_akn_slo_est_ven_dyu_fin_ben_hau_geo_eng_ger_bul_lit_gam_wly_glc_hun_moo_ind_por_jav_jpn_tml_kor_mol_pol_igb_lat_mao_guj_amr_sun_cnt_afr_dgb_rus_sod_hin_arw_ita_scr_qcu_spa_rom_grk_bem_chh_bos_aeg_krd_bat_nor_zul_dut_lda_mly_tha_sid_knd_yor_bam_azi_fre_swe_tur_fbf_vie_anl_ewe_tsw_swa	0.772865091925765	1.83032992664084	0.0704036471449336
3	mlt_ukr_ven_ger_amh_aeg_owc_prs_uzb_tur_akn_bat_cic_eng_ita_bsq_ctl_sod_moo_mnd_slo_afr_swt_swe_tsw_bul_hun_xho_yor_fin_nor_chh_geo_hin_fre_svk_ben_hau_sid_rus_est_zul_sun_guj_mly_jpn_tml_kor_alb_pol_dyu_arw_tag_lit_anl_ind_cnt_por_ses_mol_wly_dut_pan_grk_scr_qcu_mcd_urd_glc_swa_tig_krd_gam_cze_jav_lat_dgb_bos_igb_mao_tha_amr_knd_fbf_bem_azi_rom_spa_aze_lda_vie_heb_tsn_bam_ewe	-0.795439868999252	-1.91286848360026	0.0588416563296549
4	anl_grk_zul_scr_mlt_sod_sid_cze_uzb_azi_ewe_tag_dyu_arw_ctl_bsq_ukr_amh_swt_cnt_mcd_mol_akn_rus_fbf_urd_fin_swa_tsn_est_pol_wly_geo_pan_alb_bos_dut_gam_heb_por_hun_moo_ind_hin_jav_jpn_knd_kor_slo_guj_bem_ger_mao_ita_chh_bat_mnd_fre_cic_bul_amr_spa_glc_swe_krd_qcu_rom_prs_svk_ven_hau_ben_owc_lit_mly_nor_igb_lat_lda_sun_tha_aeg_tml_xho_bam_tur_afr_eng_aze_tsw_vie_tig_ses_yor_dgb	0.159571444189608	0.376116544252852	0.707686901203443
5	sid_mcd_xho_scr_anl_amh_amr_grk_uzb_azi_tsw_tag_moo_hin_glc_bsq_swe_wly_lda_cnt_bos_slo_bem_spa_swa_ger_fin_cic_dyu_est_urd_sod_geo_afr_krd_pan_pol_gam_mlt_lat_hun_akn_sun_bul_mly_jpn_tml_kor_alb_prs_zul_guj_mao_ben_hau_ind_mnd_eng_swt_mol_tig_rom_fre_lit_ctl_qcu_arw_cze_ukr_ven_heb_dut_owc_rus_bat_svk_bam_ita_dgb_jav_tha_aeg_knd_ewe_fbf_aze_nor_por_tur_ses_vie_chh_igb_tsn_yor	0.301163650763799	0.70872319729584	0.480269057287636
6	tig_nor_tsw_cze_anl_mlt_gam_slo_tur_aze_yor_mly_dyu_por_hin_bsq_ita_aeg_ses_mnd_swe_pan_swt_dut_ewe_bul_est_bem_tsn_fin_glc_amh_geo_spa_pol_lit_alb_sod_hau_krd_hun_moo_bat_grk_ind_jpn_knd_kor_ben_bos_swa_ukr_mao_rom_chh_tag_cnt_urd_igb_ger_owc_ctl_fre_mcd_rus_qcu_lat_prs_svk_fbf_sid_arw_amr_eng_sun_afr_bam_guj_cic_jav_tha_wly_tml_dgb_lda_uzb_mol_scr_azi_zul_vie_heb_xho_ven_akn	-0.151338353750075	-0.356927874567245	0.72195440719684
7	anl_pol_lda_ukr_sod_sid_mlt_ctl_tur_uzb_tsn_bat_ven_slo_alb_bsq_por_amh_bem_mnd_urd_bul_dgb_swe_yor_grk_hun_cic_moo_fin_guj_heb_geo_ger_pan_lat_prs_amr_owc_rus_est_ses_mao_ita_jav_jpn_tml_kor_lit_krd_akn_mol_sun_bos_wly_mly_cnt_hin_tsw_spa_gam_cze_fre_nor_dut_qcu_mcd_afr_rom_bam_chh_ben_hau_scr_ind_eng_dyu_glc_ewe_tag_tha_tig_knd_igb_swt_aze_arw_svk_azi_fbf_vie_aeg_zul_xho_swa	-1.16802407711699	-2.88443557263784	0.00487241898390243
8	wly_rus_zul_dut_gam_chh_tig_bos_tur_uzb_swa_tag_fbf_hin_cze_bsq_ukr_anl_dgb_cnt_arw_ger_bam_urd_ses_ctl_fin_tsn_swt_est_bul_hau_geo_ita_mol_spa_mcd_aeg_amr_pan_hun_dyu_mao_swe_jav_jpn_tml_kor_prs_slo_lda_nor_bat_krd_sid_ind_mnd_scr_moo_lit_mlt_rom_eng_lat_grk_qcu_por_pol_glc_tsw_heb_guj_amh_fre_sun_svk_akn_afr_yor_mly_tha_sod_knd_ven_bem_azi_ben_alb_aze_xho_vie_owc_cic_ewe_igb	-0.528455972673307	-1.25837231541961	0.211407146101322
9	sod_pol_moo_krd_amr_wly_hau_ctl_aze_tur_fbf_mao_swa_slo_glc_bsq_dut_heb_dgb_cnt_afr_por_swt_spa_tsw_nor_hun_tsn_ewe_est_mol_anl_geo_scr_mcd_ukr_ita_owc_aeg_cze_fin_xho_bat_rus_sun_jpn_knd_kor_svk_guj_bam_eng_tag_urd_mlt_jav_mnd_alb_cic_lat_gam_bos_ben_ger_pan_qcu_bul_prs_hin_ses_sid_arw_tig_lit_ind_grk_bem_fre_zul_mly_tha_amh_tml_lda_dyu_azi_swe_rom_uzb_ven_vie_chh_akn_igb_yor	-0.493895895948766	-1.17480295434508	0.243072807034832
10	amh_alb_akn_ben_aeg_heb_owc_guj_tur_aze_xho_mly_ewe_hin_swe_bsq_eng_anl_lda_mnd_rom_pan_bem_mcd_cic_lit_est_swa_ses_hun_urd_wly_geo_spa_grk_nor_dut_tig_hau_ukr_fin_dyu_mao_cze_sun_jpn_knd_kor_slo_fre_ven_lat_ind_por_amr_tag_cnt_glc_tsn_bos_gam_mol_ger_pol_ita_qcu_rus_afr_scr_fbf_mlt_svk_sod_prs_bat_krd_bam_ctl_dgb_jav_tha_sid_tml_igb_moo_uzb_arw_bul_azi_swt_vie_chh_zul_yor_tsw	-0.0252100448023123	-0.059346218752476	0.952803686993601
11	owc_cze_bam_mcd_sod_tig_aeg_pan_uzb_aze_akn_ind_dyu_alb_ctl_bsq_lit_gam_ewe_mnd_scr_slo_fbf_afr_tsn_rus_fin_moo_tsw_est_krd_heb_geo_ger_glc_prs_spa_wly_amr_arw_hun_ven_mly_hin_sun_jpn_knd_kor_ben_dut_igb_urd_bat_svk_anl_tag_cnt_bul_yor_por_mlt_pol_grk_ita_bos_qcu_lat_nor_mol_bem_chh_swe_sid_rom_jav_ukr_xho_eng_ses_mao_tha_hau_tml_zul_cic_azi_fre_guj_tur_dgb_vie_amh_lda_swa_swt	-0.555752536541323	-1.32342333188454	0.188938934201951
12	gam_arw_dgb_mol_sod_aeg_anl_svk_aze_uzb_ses_ind_yor_pol_slo_bsq_prs_owc_zul_mnd_rom_lit_ewe_glc_moo_afr_hun_swt_tsn_fin_bos_chh_geo_por_rus_alb_ben_hau_tig_ukr_est_igb_sun_dut_mly_jpn_tml_kor_ctl_cze_ven_eng_tag_spa_wly_bat_cnt_urd_swa_bul_heb_ger_scr_fre_pan_qcu_ita_krd_mcd_cic_mlt_grk_sid_nor_mao_guj_dyu_swe_akn_jav_tha_amr_knd_bem_bam_tur_lat_hin_azi_xho_vie_amh_fbf_lda_tsw	-0.642772823440981	-1.5377154511545	0.127513705883764
13	wly_mcd_lda_slo_sod_amh_tig_ukr_uzb_azi_bam_bat_xho_ita_krd_bsq_nor_amr_swt_cnt_eng_mol_tsw_svk_igb_pol_fin_ewe_dgb_est_ctl_sid_geo_cze_urd_por_lit_heb_chh_glc_hun_fbf_tag_pan_sun_jpn_tml_kor_grk_arw_tsn_spa_mao_swe_mlt_ind_mnd_afr_akn_ger_owc_lat_hin_guj_fre_qcu_rus_scr_bul_ven_aeg_prs_anl_dut_mly_alb_moo_rom_cic_jav_tha_gam_knd_dyu_yor_tur_ben_bos_aze_bem_vie_hau_ses_zul_swa	0.465347923177887	1.09867267834815	0.274747056027825
14	wly_ctl_fbf_swe_gam_tig_amr_krd_aze_uzb_ven_sun_dgb_por_eng_bsq_fre_aeg_xho_mnd_ita_spa_igb_glc_ewe_bul_hun_swa_akn_fin_slo_owc_geo_grk_prs_dut_ukr_chh_heb_afr_est_bam_ind_bos_bat_jpn_tml_kor_ger_hin_dyu_rom_mao_guj_amh_mly_cnt_scr_zul_arw_anl_lat_lit_pol_mol_qcu_rus_cze_svk_lda_mlt_urd_hau_alb_jav_mcd_tsn_ben_swt_tag_tha_sid_knd_cic_moo_azi_pan_nor_tur_ses_vie_sod_bem_yor_tsw	-0.39302113004709	-0.931778373444345	0.35386371199472
15	amr_lat_cic_ukr_chh_wly_aeg_lit_aze_azi_dyu_bat_bam_krd_mcd_bsq_grk_tig_tsn_mnd_nor_dut_ven_guj_yor_bos_est_akn_zul_fin_glc_sid_geo_bul_mol_eng_rom_anl_gam_afr_hun_ses_jav_ita_mao_jpn_tml_kor_hin_slo_dgb_pol_ind_rus_hau_tag_cnt_ctl_swa_por_heb_alb_ger_svk_cze_qcu_ben_arw_urd_bem_mlt_spa_amh_pan_sun_prs_ewe_fre_swt_mly_tha_owc_knd_moo_tsw_uzb_scr_swe_tur_fbf_vie_sod_xho_igb_lda	-0.610615112835354	-1.45852437054949	0.148065156277034
16	amh_cze_bem_krd_gam_owc_wly_fre_aze_tur_swt_bat_swa_slo_pol_bsq_rus_hau_ven_mnd_arw_dut_dgb_ger_tsn_mcd_est_yor_dyu_fin_urd_heb_geo_bos_ctl_prs_hin_chh_tig_spa_hun_zul_ind_lat_tag_jpn_knd_kor_lit_bul_akn_ukr_mly_afr_sod_sun_cnt_rom_bam_glc_aeg_guj_swe_grk_pan_qcu_mol_svk_nor_cic_sid_ita_amr_por_jav_ben_moo_alb_tsw_mao_tha_mlt_tml_ses_ewe_azi_eng_scr_uzb_igb_vie_anl_fbf_xho_lda	-0.403862899743003	-0.960134522602487	0.339477134869645
17	sid_por_bam_lit_amh_chh_gam_mcd_azi_uzb_tsn_bat_tsw_nor_glc_bsq_ger_anl_swt_cnt_fre_ukr_akn_scr_moo_spa_fin_lda_dgb_hun_lat_wly_geo_dut_ita_cze_bul_amr_heb_guj_est_igb_ind_mol_mao_jpn_tml_kor_arw_krd_ewe_rus_mly_grk_tig_sun_mnd_eng_cic_svk_owc_afr_swe_pol_ctl_qcu_prs_bos_alb_dyu_sod_ben_aeg_hin_tag_pan_fbf_urd_bem_jav_tha_mlt_knd_zul_ses_aze_rom_slo_tur_swa_vie_hau_ven_yor_xho	0.126463383857152	0.297760838695844	0.766549865089653
18	aeg_ukr_xho_lit_sod_mlt_hau_glc_tur_azi_fbf_jav_swa_arw_ben_bsq_ita_tig_ven_cnt_rom_scr_zul_urd_dgb_afr_est_lda_igb_fin_krd_chh_geo_guj_lat_pan_ger_anl_amh_nor_hun_yor_bat_fre_sun_jpn_knd_kor_swe_cze_akn_prs_mly_bul_sid_tag_mnd_grk_bam_mol_wly_rus_hin_dut_slo_qcu_ctl_mcd_spa_cic_gam_alb_heb_eng_mao_bos_tsn_por_moo_ind_tha_owc_tml_swt_tsw_uzb_pol_svk_aze_ewe_vie_amr_ses_bem_dyu	-0.525781067621182	-1.25139061999979	0.213930644282152
19	sod_mol_tsn_svk_hau_amh_sid_slo_azi_aze_xho_mly_bam_alb_nor_bsq_scr_amr_akn_cnt_ita_ukr_fbf_bos_dgb_urd_hun_lda_moo_fin_arw_chh_geo_pol_fre_spa_eng_aeg_tig_ben_est_tsw_bat_ctl_jav_jpn_tml_kor_prs_krd_bem_lit_ind_rus_mlt_tag_mnd_dut_igb_cze_anl_pan_ger_glc_afr_qcu_grk_mcd_guj_ses_wly_lat_gam_por_mao_rom_cic_swe_zul_sun_tha_heb_knd_yor_ven_uzb_bul_hin_tur_swt_vie_owc_swa_dyu_ewe	-0.237347593887105	-0.560540423105025	0.576458802953461
20	wly_slo_ven_ben_sid_aeg_amr_fre_uzb_tur_bam_jav_xho_grk_ger_bsq_scr_sod_igb_cnt_alb_rom_akn_prs_zul_bos_est_swa_dyu_hun_mcd_owc_geo_bul_ita_ctl_spa_gam_mlt_ukr_fin_tsw_sun_mol_mly_jpn_knd_kor_glc_eng_fbf_guj_mao_hin_heb_bat_mnd_rus_yor_krd_chh_por_cze_dut_pol_qcu_lat_swe_arw_ewe_tig_urd_amh_nor_ind_pan_dgb_lit_swt_tag_tha_anl_tml_lda_cic_azi_afr_svk_aze_bem_vie_hau_tsn_ses_moo	-0.427558167487164	-1.0146661793774	0.31289751472923
21	aeg_urd_akn_prs_gam_chh_hau_afr_azi_aze_moo_jav_yor_spa_eng_bsq_glc_tig_ven_cnt_rus_bos_fbf_pol_tsw_pan_est_tsn_swa_hun_bul_wly_geo_por_mol_dut_arw_anl_amh_ita_fin_xho_tag_fre_mao_jpn_tml_kor_alb_ctl_igb_lat_mly_lit_sid_ind_mnd_guj_swt_ben_owc_nor_ukr_cze_scr_qcu_mcd_svk_slo_ewe_amr_rom_mlt_swe_sun_ger_dgb_hin_lda_bat_tha_heb_knd_cic_zul_tur_grk_krd_uzb_dyu_vie_sod_bem_ses_bam	-0.499675713495927	-1.18764238490589	0.237998770521243
22	tig_lit_ven_pol_amh_amr_wly_swe_azi_tur_dyu_sun_tsw_ben_alb_bsq_eng_mlt_akn_cnt_spa_ger_fbf_rus_yor_pan_est_xho_bem_fin_cze_chh_geo_scr_lat_prs_guj_aeg_gam_fre_hun_swt_mao_krd_jav_jpn_tml_kor_hin_mcd_igb_por_ind_glc_hau_bat_mnd_svk_dgb_ita_sod_ctl_rom_bos_afr_qcu_ukr_bul_urd_lda_heb_grk_owc_arw_mly_slo_bam_nor_ewe_tag_tha_sid_knd_cic_tsn_uzb_mol_dut_aze_moo_vie_anl_ses_swa_zul	-0.617813763447423	-1.47679846937658	0.143107956640659
23	tig_lat_swa_glc_amr_chh_sid_rom_tur_aze_zul_sun_moo_ctl_ita_bsq_guj_amh_yor_cnt_krd_scr_akn_grk_dyu_afr_hun_ewe_cic_est_eng_anl_geo_pol_dut_spa_prs_mlt_hau_swe_fin_swt_tag_ger_mly_jpn_knd_kor_ukr_por_tsw_bos_jav_mol_heb_bat_mnd_mcd_tsn_rus_owc_arw_urd_hin_pan_qcu_cze_bul_fre_ses_wly_nor_aeg_svk_ind_lit_bam_ben_fbf_mao_tha_sod_tml_xho_dgb_uzb_alb_slo_azi_bem_vie_gam_igb_ven_lda	0.385222059687997	0.907630701692962	0.366419247824618
24	sid_rus_swt_mol_owc_gam_anl_pan_aze_azi_moo_ind_dyu_guj_afr_bsq_svk_sod_bam_cnt_krd_fre_tsw_spa_zul_pol_hun_fbf_tsn_est_glc_amh_geo_nor_prs_cze_ita_mlt_aeg_eng_fin_ewe_sun_arw_mao_jpn_tml_kor_urd_rom_lda_swe_mly_ben_wly_bat_mnd_por_ven_ger_tig_alb_mcd_scr_bos_qcu_hin_slo_dut_akn_amr_lat_chh_grk_jav_ctl_xho_lit_dgb_tag_tha_hau_knd_yor_swa_tur_ukr_bul_uzb_cic_vie_heb_ses_bem_igb	-1.09313408644032	-2.67678430434547	0.00878619387777532
25	gam_swe_ewe_ita_wly_amh_tig_eng_tur_aze_ses_mly_fbf_guj_ger_bsq_bos_anl_tsn_cnt_hin_ctl_dyu_slo_lda_ukr_fin_zul_yor_est_mol_sid_geo_spa_cze_fre_lat_owc_chh_por_hun_akn_sun_bul_jav_jpn_knd_kor_mcd_pan_bam_lit_bat_prs_amr_tag_mnd_arw_swt_rus_sod_urd_glc_svk_pol_qcu_grk_nor_krd_xho_mlt_alb_aeg_afr_mao_scr_moo_rom_dgb_ind_tha_heb_tml_bem_tsw_uzb_ben_dut_azi_swa_vie_hau_cic_ven_igb	0.390411494222274	0.921870271633013	0.358981618611499
26	sod_rus_akn_bul_gam_chh_tig_pan_uzb_tur_moo_bat_yor_grk_eng_bsq_ger_amr_swa_mnd_dut_guj_ven_krd_dgb_bos_hun_bam_bem_fin_swe_mlt_geo_alb_lat_fre_arw_anl_wly_hin_est_tsw_ind_ukr_sun_jpn_tml_kor_rom_urd_xho_ctl_tag_por_owc_mly_cnt_spa_tsn_scr_aeg_slo_glc_ben_lit_qcu_ita_mol_svk_lda_heb_mcd_hau_afr_jav_cze_ses_pol_zul_mao_tha_amh_knd_fbf_swt_azi_nor_prs_aze_igb_vie_sid_ewe_dyu_cic	-0.347171473385995	-0.822825526116869	0.412712067678814
27	hau_nor_zul_hin_heb_gam_amh_grk_uzb_tur_swa_bat_dgb_bos_por_bsq_svk_aeg_fbf_cnt_eng_urd_lda_guj_swt_swe_est_akn_tsn_fin_spa_tig_geo_ita_ger_fre_afr_sid_sod_mcd_hun_ewe_sun_rus_tag_jpn_knd_kor_lat_prs_moo_arw_mly_slo_chh_mao_mnd_pol_bam_cze_wly_rom_scr_dut_ukr_qcu_glc_ben_ctl_tsw_amr_mol_mlt_lit_jav_krd_dyu_alb_ven_ind_tha_anl_tml_yor_bem_aze_pan_bul_azi_xho_vie_owc_ses_cic_igb	-0.159780417221992	-0.377350265863589	0.706773076607296
28	owc_bos_yor_spa_gam_mlt_sid_svk_aze_azi_bem_ind_akn_bul_afr_bsq_pol_amh_cic_mnd_ger_glc_ewe_cze_bam_mcd_fin_fbf_xho_hun_fre_wly_geo_alb_prs_ukr_krd_tig_anl_guj_est_swa_mao_rom_sun_jpn_knd_kor_ita_ctl_zul_hin_tag_eng_heb_jav_cnt_swe_dgb_urd_sod_rus_mol_slo_lat_qcu_ben_por_pan_tsw_aeg_nor_chh_scr_mly_dut_lda_lit_moo_bat_tha_hau_tml_ses_swt_uzb_arw_grk_tur_ven_vie_amr_igb_dyu_tsn	-0.279903169740772	-0.662119092172568	0.509532318761845
29	chh_afr_ven_ita_amr_wly_anl_nor_aze_tur_dyu_sun_ses_krd_eng_bsq_prs_owc_moo_cnt_grk_dut_tsn_mol_xho_hin_est_yor_akn_hun_lit_sid_geo_slo_rus_bul_ben_sod_hau_spa_fin_lda_mao_alb_bat_jpn_knd_kor_mcd_ger_swa_pol_ind_fre_tig_mly_mnd_lat_swt_por_gam_pan_ukr_scr_svk_qcu_urd_swe_ctl_bem_mlt_cze_amh_rom_jav_arw_fbf_glc_tsw_tag_tha_aeg_tml_zul_igb_uzb_bos_guj_azi_dgb_vie_heb_cic_ewe_bam	-0.98640321209344	-2.40449689384917	0.0181762165073153
30	anl_ger_yor_mol_amr_wly_hau_hin_uzb_aze_zul_mao_ses_cze_swe_bsq_prs_amh_ewe_cnt_krd_eng_tsn_ben_ven_urd_fin_fbf_akn_est_rus_heb_geo_alb_scr_slo_rom_sid_sod_ctl_hun_dgb_tag_ukr_sun_jpn_knd_kor_lat_ita_swa_bul_mly_pan_aeg_bat_mnd_pol_lda_grk_chh_guj_glc_fre_arw_qcu_lit_dut_svk_igb_tig_nor_owc_bos_ind_por_bam_afr_bem_jav_tha_gam_tml_cic_moo_azi_spa_mcd_tur_dyu_vie_mlt_tsw_xho_swt	0.222401555129378	0.522914173650048	0.602277591482035
31	amh_mcd_igb_grk_chh_hau_amr_por_tur_aze_swa_tag_akn_nor_glc_bsq_dut_owc_fbf_mnd_bos_lat_dyu_krd_ses_fre_est_tsn_yor_fin_ctl_anl_geo_mol_ita_pol_eng_heb_sod_rom_hun_bam_sun_lit_mly_jpn_knd_kor_guj_svk_cic_ger_bat_spa_tig_ind_cnt_urd_ewe_afr_aeg_ben_slo_alb_prs_qcu_hin_bul_pan_moo_sid_rus_gam_cze_mao_swe_dgb_scr_zul_jav_tha_wly_tml_swt_tsw_azi_arw_ukr_uzb_lda_vie_mlt_bem_xho_ven	0.010187444781825	0.0240354571745321	0.980875823226501
32	hau_nor_swa_fre_amh_owc_wly_scr_azi_uzb_ewe_bat_swt_ben_ctl_bsq_lit_chh_tsw_mnd_rus_spa_dgb_grk_ses_mcd_fin_yor_moo_hun_mol_sid_geo_afr_cze_krd_slo_aeg_anl_arw_est_lda_tag_lat_mly_jpn_knd_kor_prs_alb_bem_urd_jav_ita_amr_mao_cnt_pol_xho_dut_sod_rom_glc_swe_guj_qcu_bul_ger_eng_fbf_mlt_svk_gam_ukr_ind_pan_igb_hin_bam_sun_tha_tig_tml_zul_cic_tur_bos_por_aze_akn_vie_heb_ven_dyu_tsn	-0.229627516481956	-0.543319622691309	0.588209709553893
33	hau_eng_bem_ctl_amh_mlt_heb_ger_azi_uzb_igb_mao_dgb_bul_por_bsq_cze_sid_cic_mnd_lit_ben_tsn_fre_moo_scr_est_zul_ses_hun_bos_aeg_geo_glc_alb_pol_slo_gam_wly_swe_fin_xho_tag_rom_ind_jpn_tml_kor_ita_hin_ven_dut_mly_svk_amr_bat_cnt_mol_dyu_arw_anl_prs_grk_pan_mcd_qcu_afr_nor_krd_yor_chh_lat_owc_urd_jav_rus_tsw_guj_lda_sun_tha_sod_knd_ewe_swt_aze_spa_ukr_tur_bam_vie_tig_fbf_swa_akn	-0.406318582077189	-0.964395022125801	0.337348956998211
34	gam_arw_akn_scr_mlt_anl_sod_eng_tur_aze_xho_ind_lda_urd_fre_bsq_ben_aeg_dgb_mnd_pan_lat_ewe_bos_tsw_ger_hun_swa_dyu_fin_afr_wly_geo_rom_nor_alb_swe_amh_amr_mcd_est_fbf_mao_hin_tag_jpn_tml_kor_ita_glc_cic_guj_mly_mol_sid_jav_cnt_krd_swt_spa_hau_dut_lit_cze_prs_qcu_grk_svk_por_zul_chh_ukr_owc_slo_bat_rus_ses_ctl_moo_sun_tha_heb_knd_bem_yor_azi_bul_pol_uzb_tsn_vie_tig_ven_igb_bam	-0.405723804557242	-0.962930438787681	0.338079551525074
35	mlt_spa_cic_hin_sod_heb_anl_glc_tur_aze_moo_mao_tsw_grk_ger_bsq_slo_tig_igb_cnt_arw_afr_ewe_swe_fbf_alb_hun_ven_tsn_fin_rus_aeg_geo_ben_por_rom_ctl_sid_chh_bos_est_dgb_bat_scr_tag_jpn_knd_kor_ita_dut_bam_eng_sun_lat_amr_ind_mnd_fre_swt_ukr_wly_nor_lit_guj_krd_qcu_pol_mcd_bul_zul_hau_svk_owc_mol_jav_pan_xho_prs_swa_mly_tha_amh_tml_ses_akn_azi_cze_urd_uzb_yor_vie_gam_dyu_bem_lda	-0.631679592359619	-1.5122097379412	0.133871326380599
36	amr_ctl_lda_krd_sod_aeg_gam_bos_uzb_tur_akn_tag_ses_mol_ukr_bsq_urd_heb_swa_mnd_grk_hin_xho_mcd_yor_nor_hun_igb_tsw_fin_swe_sid_geo_svk_rus_pol_fre_wly_amh_alb_est_swt_sun_ger_mly_jpn_tml_kor_prs_cze_fbf_por_mao_lat_mlt_ind_cnt_glc_moo_rom_chh_scr_slo_pan_lit_qcu_dut_afr_spa_tsn_anl_ben_tig_ita_jav_guj_zul_bul_dyu_bat_tha_hau_knd_ven_cic_aze_arw_eng_azi_bam_vie_owc_ewe_dgb_bem	-0.10023339342825	-0.236224464653463	0.813777979292544
37	amr_alb_moo_bos_anl_sod_owc_mol_tur_azi_zul_bat_akn_lit_cze_bsq_pol_mlt_ewe_cnt_urd_spa_xho_rom_yor_ukr_hun_bam_ven_fin_ben_gam_geo_ger_hin_rus_guj_wly_aeg_svk_est_bem_mly_glc_jav_jpn_tml_kor_dut_ctl_tsw_eng_sun_swe_hau_tag_mnd_arw_swt_scr_sid_lat_grk_prs_krd_qcu_slo_nor_bul_swa_chh_pan_amh_afr_ind_por_dyu_fre_ses_mao_tha_heb_knd_dgb_cic_aze_ita_mcd_uzb_igb_vie_tig_fbf_lda_tsn	-0.645784796198779	-1.54401015115414	0.125981976316785
38	heb_grk_ewe_pan_chh_hau_wly_ger_uzb_tur_swa_mao_ven_fre_dut_bsq_bos_aeg_swt_cnt_guj_rom_tsn_ben_moo_slo_est_akn_dyu_hun_arw_sod_geo_lat_mcd_nor_por_sid_amh_ukr_fin_zul_sun_prs_bat_jpn_tml_kor_cze_urd_fbf_pol_tag_swe_gam_mly_mnd_spa_xho_hin_tig_eng_lit_rus_mol_qcu_ctl_alb_krd_lda_mlt_scr_anl_glc_ind_afr_ses_svk_cic_jav_tha_owc_knd_bam_igb_aze_bul_ita_azi_dgb_vie_amr_tsw_bem_yor	-0.449243803249798	-1.06672964155992	0.288855342717928
39	aeg_rus_ewe_urd_chh_heb_tig_scr_azi_uzb_yor_tag_dgb_grk_mol_bsq_arw_owc_igb_mnd_ger_fre_ses_alb_bam_ita_hun_ven_tsn_fin_dut_amr_geo_bos_hin_guj_svk_wly_sid_ctl_est_moo_mao_rom_mly_jpn_tml_kor_afr_bul_lda_krd_sun_glc_anl_jav_cnt_mcd_tsw_lit_sod_por_slo_nor_pol_qcu_ukr_swe_prs_swt_mlt_pan_gam_lat_bat_ben_dyu_eng_swa_ind_tha_hau_knd_cic_akn_aze_spa_cze_tur_fbf_vie_amh_xho_bem_zul	-0.609135122100642	-1.45522136671815	0.148975220591252
40	sod_pol_swa_ita_anl_gam_hau_fre_uzb_tur_tsw_bat_lda_rom_scr_bsq_arw_mlt_ven_mnd_dut_swe_swt_hin_xho_mol_hun_bam_akn_fin_lat_amr_geo_lit_alb_por_svk_aeg_owc_cze_est_cic_ind_grk_mly_jpn_tml_kor_eng_rus_fbf_ger_jav_glc_heb_sun_cnt_prs_ewe_guj_tig_afr_bos_nor_slo_qcu_ctl_ben_spa_moo_amh_pan_chh_mcd_tag_urd_ses_ukr_tsn_mao_tha_sid_knd_dgb_igb_azi_bul_krd_aze_bem_vie_wly_yor_dyu_zul	-0.0203183573828849	-0.0478635111149472	0.961927657242594
41	wly_ben_tsn_rom_amh_heb_sid_pan_uzb_aze_cic_jav_zul_urd_grk_bsq_ctl_sod_akn_cnt_cze_bul_lda_pol_fbf_ita_hun_bam_swt_fin_por_mlt_geo_svk_ukr_spa_krd_chh_anl_scr_est_igb_mao_rus_ind_jpn_knd_kor_lit_swe_moo_glc_bat_ger_tig_tag_mnd_hin_dgb_guj_aeg_lat_afr_mol_nor_qcu_eng_prs_dut_tsw_hau_arw_owc_bos_sun_fre_ven_mcd_dyu_mly_tha_gam_tml_ewe_bem_azi_alb_slo_tur_swa_vie_amr_ses_xho_yor	-0.312419570700704	-0.739986197888332	0.461172341337611
42	wly_svk_bem_mcd_mlt_tig_aeg_lat_uzb_aze_moo_sun_ses_pan_spa_bsq_bul_owc_fbf_cnt_arw_krd_zul_dut_ven_nor_est_akn_dyu_fin_slo_sid_geo_glc_hin_ger_mol_sod_hau_fre_hun_bam_mly_ben_bat_jpn_tml_kor_alb_eng_yor_urd_mao_ukr_chh_ind_mnd_swe_cic_lit_amh_afr_cze_rus_pol_qcu_grk_ctl_rom_dgb_amr_guj_heb_prs_tag_por_swt_bos_igb_jav_tha_gam_knd_lda_tsw_tur_ita_scr_azi_ewe_vie_anl_tsn_swa_xho	0.0843411393939905	0.198460233306227	0.843118193210932
43	aeg_svk_dgb_pol_sid_gam_owc_pan_uzb_aze_ewe_tag_zul_rom_ben_bsq_guj_chh_igb_mnd_por_ita_cic_hin_moo_ger_hun_fbf_akn_est_eng_heb_geo_prs_ukr_rus_scr_mlt_hau_swe_fin_dyu_ind_grk_jav_jpn_tml_kor_urd_alb_swa_bos_sun_mcd_anl_mao_cnt_arw_bem_dut_wly_spa_slo_lit_glc_qcu_bul_afr_ctl_xho_amh_mol_sod_krd_bat_fre_swt_lat_ven_mly_tha_tig_knd_tsw_lda_tur_nor_cze_azi_tsn_vie_amr_bam_yor_ses	-0.469723916246142	-1.12022685295465	0.265501726542306
44	gam_mol_ewe_glc_wly_anl_mlt_ctl_azi_aze_ven_ind_cic_lit_bul_bsq_scr_amr_dgb_mnd_cze_afr_bem_nor_lda_ukr_est_ses_igb_hun_rus_amh_geo_krd_svk_fre_spa_heb_tig_ger_fin_swa_bat_pan_tag_jpn_knd_kor_pol_grk_akn_rom_jav_dut_sid_mao_cnt_bos_dyu_ita_chh_swe_alb_slo_ben_qcu_arw_eng_hin_tsw_aeg_por_owc_prs_sun_mcd_fbf_urd_bam_mly_tha_hau_tml_swt_moo_tur_lat_guj_uzb_tsn_vie_sod_xho_yor_zul	-0.792321526172715	-1.90683484970863	0.0596288569695732
45	amh_pan_cic_alb_anl_owc_heb_ben_tur_aze_yor_ind_dyu_urd_lit_bsq_ukr_tig_dgb_cnt_rus_prs_tsn_nor_ven_fre_est_igb_moo_hun_por_gam_geo_krd_guj_mol_pol_hau_mlt_slo_fin_zul_mly_ita_mao_jpn_tml_kor_lat_scr_fbf_eng_bat_afr_sod_sun_mnd_swe_tsw_grk_chh_ger_bos_spa_cze_qcu_hin_bul_glc_bem_sid_arw_aeg_rom_jav_ctl_akn_mcd_swt_tag_tha_wly_knd_ses_ewe_uzb_dut_svk_azi_bam_vie_amr_xho_lda_swa	-0.167601268834778	-0.395208840305934	0.693593805812211
46	owc_dut_fbf_grk_amh_amr_aeg_pol_aze_tur_dgb_tag_ses_eng_bul_bsq_swe_wly_ewe_mnd_arw_lat_akn_por_bem_mol_est_lda_swt_hun_mcd_hau_geo_spa_scr_ben_ukr_sod_sid_alb_fin_zul_jav_ctl_bat_jpn_tml_kor_guj_krd_yor_urd_sun_prs_gam_mly_cnt_hin_cic_cze_chh_ger_svk_lit_rus_qcu_afr_ita_fre_ven_anl_glc_tig_slo_mao_bos_igb_nor_tsw_ind_tha_heb_knd_moo_xho_azi_rom_pan_uzb_swa_vie_mlt_dyu_bam_tsn	-0.995034141600711	-2.42092471966209	0.0174226482219655
47	owc_grk_yor_lat_sod_tig_mlt_glc_azi_aze_lda_tag_igb_alb_eng_bsq_rus_wly_tsn_cnt_rom_slo_bam_fre_moo_por_est_xho_fbf_hun_bos_amr_geo_pan_ukr_bul_dut_aeg_hau_urd_fin_ewe_mly_cze_jav_jpn_knd_kor_nor_ctl_ven_mcd_bat_ger_heb_sun_mnd_hin_swa_lit_chh_svk_ita_swe_scr_qcu_ben_guj_afr_tsw_amh_prs_sid_spa_mao_pol_dyu_mol_ses_ind_tha_anl_tml_akn_dgb_uzb_arw_krd_tur_zul_vie_gam_bem_cic_swt	-0.571924855983747	-1.36493839881786	0.175565532924602
48	owc_rus_lda_dut_sid_mlt_amr_svk_tur_uzb_moo_sun_akn_krd_bul_bsq_nor_gam_tsn_cnt_ben_lit_fbf_bos_swa_guj_est_xho_ses_fin_spa_hau_geo_rom_prs_eng_swe_sod_amh_mcd_hun_tsw_mly_ukr_tag_jpn_knd_kor_ger_por_bem_lat_jav_urd_aeg_mao_mnd_glc_dyu_grk_wly_hin_arw_pol_pan_qcu_afr_alb_fre_zul_chh_scr_anl_mol_bat_ctl_dgb_cze_yor_ind_tha_heb_tml_igb_ven_azi_slo_ita_aze_ewe_vie_tig_swt_cic_bam	0.0105343484883117	0.024778283168815	0.980284902851895
49	hau_bul_moo_pol_tig_anl_sod_eng_azi_tur_igb_bat_yor_mcd_swe_bsq_rus_amr_dgb_mnd_mol_nor_ewe_rom_xho_hin_fin_zul_ven_est_krd_sid_geo_ctl_cze_ger_por_aeg_mlt_spa_hun_tsn_sun_pan_jav_jpn_tml_kor_alb_arw_fbf_prs_mly_svk_heb_tag_cnt_grk_lda_ukr_chh_scr_guj_lat_ita_qcu_urd_glc_fre_bam_owc_bos_wly_lit_ind_dut_tsw_slo_ses_mao_tha_gam_knd_akn_swt_aze_ben_afr_uzb_swa_vie_amh_dyu_cic_bem	-0.563751240176805	-1.34649709496387	0.181414810467466
50	amr_eng_lda_bos_mlt_owc_tig_pan_aze_tur_tsw_ind_swt_dut_arw_bsq_alb_wly_moo_cnt_bul_rom_ses_fre_bam_pol_est_dgb_bem_fin_grk_sid_geo_nor_rus_lat_urd_anl_amh_ukr_hun_akn_jav_ger_sun_jpn_tml_kor_krd_spa_tsn_slo_tag_mcd_gam_mly_mnd_prs_fbf_swe_aeg_por_svk_lit_guj_qcu_scr_afr_hin_yor_chh_mol_hau_ben_mao_ctl_zul_ita_cic_bat_tha_heb_knd_dyu_ven_uzb_cze_glc_azi_ewe_vie_sod_swa_xho_igb	-0.280672266755208	-0.664288115190744	0.5081496202722
51	gam_bos_igb_eng_anl_tig_chh_slo_azi_tur_moo_bat_yor_guj_nor_bsq_ctl_mlt_dgb_mnd_prs_pan_cic_urd_fbf_hin_est_bem_swa_hun_spa_heb_geo_mol_lit_krd_ger_owc_aeg_svk_fin_lda_tag_grk_mao_jpn_knd_kor_por_swe_ses_scr_sun_alb_amh_mly_cnt_ita_ewe_afr_sod_rom_lat_glc_rus_qcu_bul_ukr_ben_akn_amr_arw_wly_pol_ind_fre_ven_cze_zul_jav_tha_sid_tml_tsw_tsn_uzb_dut_mcd_aze_swt_vie_hau_xho_dyu_bam	-0.018053154139966	-0.0425358575599352	0.96616271837743
52	gam_pol_ven_rus_tig_aeg_chh_urd_uzb_aze_yor_sun_dyu_slo_swe_bsq_mcd_owc_tsn_cnt_rom_cze_fbf_arw_bam_guj_hun_xho_ses_est_pan_anl_geo_ita_svk_por_dut_hau_amr_ben_fin_dgb_mly_krd_ind_jpn_knd_kor_mol_scr_bem_hin_mao_grk_sod_jav_mnd_bos_moo_spa_mlt_glc_fre_nor_prs_qcu_bul_lat_ger_lda_amh_afr_wly_eng_tag_ukr_zul_alb_akn_bat_tha_heb_tml_tsw_ewe_tur_ctl_lit_azi_cic_vie_sid_swt_igb_swa	-0.880481281690977	-2.13038042063662	0.0357793775689251
53	aeg_krd_zul_mcd_chh_anl_wly_swe_azi_aze_moo_mly_ewe_pol_rus_bsq_bos_heb_swt_mnd_ita_dut_swa_hin_tsw_alb_est_igb_bam_hun_svk_amr_geo_afr_rom_grk_eng_tig_owc_lit_fin_akn_jav_ctl_mao_jpn_knd_kor_scr_pan_dgb_mol_ind_lat_gam_sun_cnt_slo_yor_fre_hau_guj_ukr_urd_spa_qcu_ger_prs_ben_tsn_amh_nor_sod_cze_bat_bul_bem_glc_ven_tag_tha_sid_tml_dyu_fbf_tur_por_arw_uzb_ses_vie_mlt_xho_lda_cic	-1.28695059195212	-3.21064281803104	0.00181879885658004
54	heb_krd_dgb_mol_aeg_amh_sid_bul_uzb_aze_akn_ind_moo_pan_arw_bsq_dut_gam_xho_mnd_ger_slo_tsw_spa_lda_afr_fin_ewe_ven_est_grk_tig_geo_lit_nor_mcd_glc_mlt_wly_prs_hun_zul_bat_pol_mao_jpn_knd_kor_svk_rus_tsn_scr_sun_hin_anl_mly_cnt_bos_bam_ita_hau_alb_swe_ben_ukr_qcu_fre_por_cze_igb_owc_urd_amr_ctl_tag_guj_bem_rom_dyu_jav_tha_sod_tml_swt_yor_azi_lat_eng_tur_cic_vie_chh_ses_swa_fbf	0.256424035380759	0.603442712562641	0.547683190967421
55	sod_svk_yor_rom_heb_anl_tig_eng_azi_tur_zul_sun_swt_bul_krd_bsq_prs_mlt_tsw_cnt_ukr_grk_lda_pan_igb_fre_est_tsn_fbf_hun_arw_wly_geo_ben_hin_afr_mol_amh_owc_por_fin_ses_mao_guj_ind_jpn_tml_kor_swe_urd_xho_pol_jav_ita_amr_tag_mnd_cze_moo_dut_sid_alb_glc_nor_scr_qcu_rus_lat_bos_dyu_aeg_mcd_gam_spa_mly_ger_swa_lit_akn_bat_tha_hau_knd_cic_ven_aze_ctl_slo_uzb_dgb_vie_chh_bem_ewe_bam	0.519552836495601	1.22869485138192	0.222286357032595
56	chh_rom_zul_krd_heb_sid_amr_mol_uzb_aze_akn_bat_moo_ctl_pol_bsq_cze_hau_lda_cnt_eng_lat_ewe_por_yor_afr_hun_xho_cic_est_ukr_sod_geo_rus_alb_lit_bos_gam_owc_glc_fin_ven_jav_spa_mly_jpn_tml_kor_hin_dut_dgb_urd_tag_slo_wly_sun_mnd_scr_dyu_guj_anl_nor_grk_bul_svk_qcu_swe_mcd_arw_swt_mlt_fre_amh_ita_ind_ben_tsn_prs_fbf_mao_tha_aeg_knd_bam_ses_tur_ger_pan_azi_tsw_vie_tig_igb_bem_swa	-0.305639268033687	-0.722548469664285	0.471770433199956
57	owc_spa_swa_hin_gam_tig_hau_por_tur_uzb_ses_mly_bem_bul_cze_bsq_arw_aeg_xho_cnt_lat_mol_zul_prs_dyu_pol_hun_lda_bam_est_ben_wly_geo_mcd_glc_eng_ctl_mlt_sid_bos_fin_igb_jav_swe_sun_jpn_tml_kor_ger_scr_moo_fre_tag_grk_amh_ind_mnd_nor_ven_slo_heb_rom_ita_pan_krd_qcu_alb_svk_dut_yor_chh_lit_amr_urd_mao_afr_dgb_ukr_tsn_bat_tha_sod_knd_ewe_swt_azi_rus_guj_aze_tsw_vie_anl_fbf_akn_cic	-0.426796624093188	-1.01383957074532	0.313289733992791
58	tig_hin_swt_nor_chh_gam_anl_grk_uzb_aze_fbf_tag_akn_ger_scr_bsq_mol_mlt_swa_cnt_afr_urd_yor_ben_dgb_guj_est_dyu_ewe_fin_bul_aeg_geo_mcd_lat_arw_cze_sid_heb_rus_hun_zul_ind_eng_mao_jpn_tml_kor_rom_slo_tsw_ita_sun_alb_wly_mly_mnd_por_cic_prs_amh_lit_spa_pol_fre_qcu_dut_glc_svk_bam_amr_bos_sod_krd_jav_ctl_xho_pan_igb_bat_tha_hau_knd_ses_bem_tur_ukr_swe_azi_moo_vie_owc_ven_lda_tsn	-0.526851481756042	-1.25517803143147	0.212558976893473
59	sod_ger_zul_mol_hau_amr_gam_svk_aze_uzb_dgb_bat_ses_rom_urd_bsq_fre_mlt_lda_cnt_ukr_nor_tsn_grk_ven_guj_hun_tsw_swa_est_lit_anl_geo_ctl_eng_arw_swe_tig_owc_afr_fin_igb_mly_rus_jav_jpn_tml_kor_pol_lat_fbf_bul_sun_glc_aeg_mao_mnd_cze_ewe_hin_wly_dut_krd_spa_prs_qcu_mcd_alb_slo_bem_amh_scr_chh_por_ind_bos_dyu_ita_cic_tag_tha_heb_knd_swt_moo_tur_pan_ben_azi_bam_vie_sid_yor_xho_akn	-0.507402554116136	-1.20800396789111	0.230108654924544
60	wly_por_igb_svk_sod_owc_mlt_guj_tur_uzb_swt_ind_bam_lat_cze_bsq_mol_heb_ewe_mnd_dut_swe_zul_rom_xho_slo_est_dyu_fbf_fin_spa_amr_geo_fre_ben_krd_eng_hau_anl_urd_hun_tsw_mly_ita_bat_jpn_tml_kor_pan_nor_bem_afr_tag_ctl_aeg_mao_cnt_mcd_swa_ger_gam_pol_prs_alb_glc_qcu_bul_ukr_bos_lda_sid_lit_amh_scr_sun_arw_ven_hin_moo_jav_tha_tig_knd_akn_yor_azi_grk_rus_aze_cic_vie_chh_tsn_ses_dgb	-0.177605432154127	-0.419375889855993	0.675908580419158
61	anl_lit_zul_scr_heb_owc_aeg_grk_azi_uzb_cic_tag_dyu_nor_spa_bsq_afr_mlt_xho_mnd_ger_hin_ses_por_moo_prs_hun_yor_dgb_est_bul_sod_geo_rom_alb_pan_eng_amr_gam_pol_fin_bam_mly_dut_jav_jpn_tml_kor_mcd_svk_fbf_arw_mao_ita_hau_sun_cnt_rus_ven_urd_amh_ukr_ben_cze_lat_qcu_krd_swe_bos_bem_sid_slo_tig_glc_ind_mol_swt_guj_akn_bat_tha_chh_knd_tsw_swa_aze_fre_ctl_tur_igb_vie_wly_lda_tsn_ewe	-0.444932901413329	-1.05561451066628	0.293878954640844
62	wly_prs_dgb_pol_anl_amh_chh_arw_aze_azi_dyu_mly_ses_bul_lat_bsq_nor_hau_cic_cnt_svk_hin_bem_fre_xho_swe_fin_igb_swa_hun_urd_sid_geo_rom_ger_lit_bos_tig_sod_ukr_est_yor_bat_mol_tag_jpn_tml_kor_grk_scr_ven_afr_ind_guj_amr_jav_mnd_spa_akn_cze_aeg_mcd_ita_dut_slo_qcu_krd_eng_pan_bam_mlt_ctl_owc_rus_sun_ben_moo_glc_ewe_mao_tha_heb_knd_fbf_lda_tur_por_alb_uzb_zul_vie_gam_swt_tsn_tsw	0.431012337889761	1.01638404633473	0.312083451874339
63	amh_urd_fbf_mcd_aeg_hau_wly_ger_uzb_azi_akn_jav_yor_mol_lat_bsq_glc_tig_tsw_mnd_rus_pan_ewe_alb_lda_bul_fin_ven_swa_est_nor_sid_geo_ita_swe_arw_slo_chh_mlt_pol_hun_ses_sun_fre_mao_jpn_knd_kor_krd_rom_bem_hin_tag_eng_amr_mly_cnt_dut_zul_spa_owc_afr_bos_cze_lit_qcu_ukr_ben_svk_moo_sod_ctl_heb_prs_ind_grk_swt_guj_igb_bat_tha_anl_tml_tsn_dgb_aze_scr_por_tur_cic_vie_gam_dyu_xho_bam	-0.0956405114388686	-0.225275438297664	0.822259289617073
64	aeg_urd_dgb_rus_gam_amh_anl_grk_tur_azi_bem_bat_bam_dut_scr_bsq_por_amr_zul_mnd_mol_krd_tsw_lat_cic_ger_hun_lda_akn_est_ukr_mlt_geo_eng_pol_svk_spa_hau_sid_bul_fin_tsn_sun_afr_mly_jpn_tml_kor_ctl_bos_swa_pan_ind_glc_owc_mao_cnt_lit_dyu_ben_tig_hin_rom_prs_ita_qcu_alb_slo_cze_ses_sod_guj_heb_nor_jav_fre_yor_swe_moo_tag_tha_chh_knd_swt_ewe_aze_mcd_arw_uzb_igb_vie_wly_ven_xho_fbf	-0.758668159311075	-1.8236752616261	0.0714131878569287
65	sod_ita_ses_scr_chh_heb_owc_grk_uzb_tur_bem_sun_moo_arw_mcd_bsq_svk_gam_ven_cnt_pol_hin_cic_ukr_swt_alb_fin_tsn_bam_est_ger_amr_geo_spa_afr_krd_swe_amh_aeg_por_hun_fbf_bat_slo_jav_jpn_tml_kor_lit_bos_igb_guj_ind_mol_anl_mly_mnd_ctl_dyu_fre_hau_rom_rus_prs_eng_qcu_lat_glc_cze_akn_tig_ben_sid_bul_tag_pan_xho_dut_lda_mao_tha_mlt_knd_ewe_tsw_azi_nor_urd_aze_zul_vie_wly_yor_swa_dgb	-0.0180796026049021	-0.0425613862795683	0.966142422664284
66	gam_cze_dgb_scr_amr_hau_mlt_mcd_azi_uzb_ewe_jav_swa_dut_eng_bsq_lat_tig_bem_cnt_hin_slo_ven_por_igb_glc_fin_ses_fbf_est_afr_sod_geo_pol_mol_rom_bul_wly_chh_ukr_hun_akn_tag_spa_mao_jpn_tml_kor_alb_arw_dyu_guj_sun_grk_anl_bat_mnd_ita_moo_prs_aeg_bos_fre_ben_svk_qcu_ctl_krd_rus_tsn_heb_lit_owc_nor_ind_pan_xho_urd_tsw_mly_tha_amh_knd_swt_bam_tur_swe_ger_aze_lda_vie_sid_cic_yor_zul	0.555891959792538	1.31447491543742	0.191919028604798
67	tig_eng_ses_swe_heb_amh_mlt_fre_tur_uzb_cic_ind_fbf_lat_dut_bsq_ger_anl_lda_cnt_rus_guj_dgb_prs_swa_cze_est_ven_bam_fin_afr_amr_geo_krd_ben_hin_ctl_chh_sid_nor_hun_zul_bat_pol_tag_jpn_knd_kor_mol_ita_tsw_mcd_sun_slo_hau_jav_mnd_por_swt_bos_aeg_grk_pan_bul_spa_qcu_urd_rom_glc_dyu_owc_ukr_gam_lit_mao_scr_xho_arw_igb_mly_tha_wly_tml_tsn_moo_azi_alb_svk_aze_akn_vie_sod_yor_ewe_bem	-0.178846621248959	-0.422036857082771	0.673972149661494
68	sod_ger_ewe_lat_aeg_owc_gam_spa_tur_aze_lda_jav_bem_bos_krd_bsq_rom_tig_zul_mnd_ukr_eng_bam_ben_dgb_svk_fin_yor_akn_est_alb_amh_geo_ita_arw_ctl_pol_wly_amr_mcd_hun_moo_ind_prs_sun_jpn_tml_kor_pan_hin_tsw_dut_mao_cze_hau_mly_cnt_fre_swa_mol_sid_grk_guj_urd_bul_qcu_slo_nor_rus_ven_mlt_por_heb_swe_bat_scr_tsn_afr_ses_tag_tha_chh_knd_fbf_xho_uzb_lit_glc_azi_cic_vie_anl_dyu_swt_igb	-0.0357874743203579	-0.0843141362355738	0.932987905605592
69	owc_pol_zul_svk_gam_anl_tig_lat_tur_aze_moo_jav_xho_eng_cze_bsq_urd_amh_ewe_cnt_rom_grk_tsw_hin_fbf_glc_fin_ven_tsn_est_arw_mlt_geo_swe_prs_por_ukr_aeg_wly_nor_hun_akn_bat_mol_ind_jpn_knd_kor_lit_rus_dyu_scr_mly_mcd_hau_tag_mnd_afr_dgb_ctl_sod_fre_bos_ben_ita_qcu_spa_slo_bul_ses_chh_pan_heb_dut_mao_ger_igb_alb_yor_sun_tha_sid_tml_lda_bem_uzb_krd_guj_azi_swa_vie_amr_bam_swt_cic	-0.725939906746012	-1.74923208682224	0.0835499555156442
70	wly_fre_swt_rus_gam_amh_owc_krd_aze_tur_swa_tag_zul_eng_lat_bsq_glc_aeg_lda_cnt_urd_arw_ven_guj_bem_pan_hun_ewe_igb_fin_mol_chh_geo_ger_dut_prs_spa_hau_anl_ben_est_akn_mly_nor_bat_jpn_tml_kor_rom_alb_tsn_svk_ind_scr_tig_mao_mnd_ukr_dyu_lit_sid_hin_bos_por_swe_qcu_mcd_bul_afr_yor_amr_cze_mlt_ctl_jav_grk_dgb_slo_bam_sun_tha_sod_knd_moo_ses_azi_pol_ita_uzb_xho_vie_heb_fbf_cic_tsw	-0.862959125843185	-2.08577454610766	0.0397375315402521
71	hau_swe_tsn_mcd_aeg_anl_mlt_nor_uzb_tur_dyu_sun_swa_cze_grk_bsq_lat_amh_fbf_cnt_pol_ctl_swt_afr_yor_spa_fin_dgb_zul_hun_ger_heb_geo_por_ben_fre_eng_sod_amr_rus_est_tsw_ind_scr_mly_jpn_tml_kor_rom_lit_ewe_ukr_bat_bos_wly_tag_mnd_urd_ses_mol_sid_alb_prs_glc_slo_qcu_guj_krd_ita_igb_chh_hin_owc_bul_jav_pan_lda_dut_cic_mao_tha_gam_knd_bam_bem_azi_arw_svk_aze_ven_vie_tig_xho_moo_akn	-0.564204900895153	-1.34458065064484	0.182031008555227
72	anl_spa_lda_fre_heb_amr_chh_arw_azi_uzb_xho_mao_bem_svk_por_bsq_rus_amh_cic_mnd_ger_ben_igb_mol_ewe_afr_fin_dgb_fbf_est_guj_tig_geo_rom_dut_bos_ukr_wly_mlt_prs_hun_bam_tag_glc_ind_jpn_knd_kor_slo_cze_swt_nor_mly_mcd_sid_sun_cnt_lat_swa_scr_sod_swe_lit_pan_hin_qcu_bul_krd_grk_moo_gam_eng_aeg_ita_bat_alb_tsn_pol_yor_jav_tha_owc_tml_zul_ven_tur_ctl_urd_aze_ses_vie_hau_dyu_tsw_akn	0.312386372786632	0.734835567145264	0.464288585834017
73	owc_bul_igb_krd_aeg_sid_amr_lit_azi_aze_akn_sun_yor_mol_dut_bsq_cze_anl_zul_mnd_por_scr_fbf_nor_xho_guj_hun_lda_swa_est_ita_wly_geo_svk_ctl_glc_arw_tig_gam_lat_fin_swt_mao_spa_jav_jpn_knd_kor_afr_swe_bam_pol_tag_pan_chh_bat_cnt_slo_tsw_mcd_amh_eng_prs_hin_bos_qcu_ger_urd_alb_ewe_heb_rom_mlt_fre_ind_grk_ven_ukr_dyu_mly_tha_hau_tml_cic_dgb_uzb_rus_ben_tur_ses_vie_sod_tsn_moo_bem	-0.101035234182987	-0.238640821338223	0.811909173499754
74	hau_pan_ven_dut_sid_owc_aeg_ctl_azi_uzb_cic_jav_bem_fre_hin_bsq_ita_tig_ewe_mnd_scr_krd_yor_slo_fbf_svk_fin_ses_lda_est_afr_wly_geo_ben_por_bul_pol_amr_amh_spa_hun_swa_ind_mcd_mao_jpn_knd_kor_arw_prs_swt_rom_tag_lit_heb_bat_cnt_grk_zul_mol_chh_swe_bos_alb_glc_qcu_lat_urd_guj_tsw_gam_rus_mlt_ger_sun_ukr_tsn_eng_xho_mly_tha_sod_tml_akn_moo_aze_nor_cze_tur_dyu_vie_anl_igb_bam_dgb	-0.955263875433079	-2.32081913679189	0.0224824426110923
75	aeg_lit_dyu_bos_wly_chh_heb_arw_azi_tur_lda_mao_swa_ger_rus_bsq_por_sid_zul_mnd_afr_pol_tsn_alb_dgb_svk_est_swt_tsw_fin_cze_sod_geo_swe_pan_nor_slo_tig_amr_rom_hun_fbf_jav_dut_ind_jpn_tml_kor_fre_grk_ses_spa_mly_hin_hau_sun_cnt_lat_bem_bul_mlt_ben_mol_prs_guj_qcu_ukr_eng_glc_akn_owc_mcd_gam_urd_tag_scr_bam_ita_ven_bat_tha_amh_knd_xho_igb_uzb_ctl_krd_aze_ewe_vie_anl_moo_cic_yor	-1.05434437002262	-2.58495450895906	0.0112940359306985
76	chh_afr_bem_ben_heb_sod_sid_krd_aze_uzb_xho_jav_ewe_bul_glc_bsq_pol_amh_moo_cnt_eng_hin_yor_nor_igb_ger_hun_swa_akn_est_guj_anl_geo_grk_arw_ctl_por_aeg_owc_bos_fin_dyu_tag_rus_mly_jpn_knd_kor_fre_ukr_ven_rom_ind_mol_tig_bat_mnd_scr_ses_prs_amr_spa_ita_slo_alb_qcu_mcd_pan_dut_bam_hau_urd_gam_lat_sun_lit_fbf_svk_cic_mao_tha_wly_tml_lda_zul_tur_swe_cze_azi_tsn_vie_mlt_tsw_swt_dgb	0.0322614890202934	0.076120053044131	0.939487099649296
77	sod_pol_swt_bos_amr_wly_gam_arw_aze_azi_bam_mly_akn_cze_ukr_bsq_ben_owc_ewe_mnd_mol_glc_bem_grk_tsn_nor_est_swa_moo_hun_fre_amh_geo_lit_eng_dut_hin_sid_heb_urd_fin_zul_tag_prs_bat_jpn_knd_kor_bul_ita_dyu_scr_sun_svk_aeg_mao_cnt_krd_xho_rom_mlt_por_guj_ger_afr_qcu_spa_slo_rus_ven_hau_alb_tig_ctl_ind_lat_yor_mcd_cic_jav_tha_anl_tml_fbf_igb_uzb_swe_pan_tur_dgb_vie_chh_tsw_lda_ses	0.181447800673032	0.426625081507939	0.670638377438588
78	hau_urd_dgb_cze_mlt_sod_wly_lat_uzb_tur_bam_jav_ses_spa_guj_bsq_lit_gam_tsw_mnd_hin_ctl_fbf_prs_ven_nor_hun_dyu_tsn_est_ita_amr_geo_por_scr_rus_slo_aeg_anl_ger_fin_lda_mly_dut_sun_jpn_tml_kor_mcd_pol_akn_svk_bat_rom_amh_tag_cnt_bul_cic_mol_heb_ukr_swe_alb_arw_qcu_fre_bos_grk_swt_sid_krd_chh_eng_ind_glc_bem_afr_zul_mao_tha_owc_knd_moo_ewe_azi_ben_pan_aze_yor_vie_tig_igb_xho_swa	-0.421040333847504	-0.999802162835245	0.320000575512498
79	aeg_mol_tsw_arw_mlt_chh_amr_dut_uzb_tur_moo_bat_dyu_ita_afr_bsq_bul_heb_xho_cnt_nor_urd_ewe_pol_ven_ukr_est_yor_igb_fin_mcd_sid_geo_spa_glc_rus_alb_wly_sod_bos_hun_fbf_ind_swe_tag_jpn_knd_kor_ben_cze_bem_ger_sun_krd_amh_jav_mnd_guj_akn_rom_tig_scr_eng_svk_fre_qcu_lit_por_grk_bam_hau_prs_owc_pan_mao_hin_lda_lat_dgb_mly_tha_anl_tml_cic_tsn_azi_ctl_slo_aze_ses_vie_gam_zul_swa_swt	-0.439106551721678	-1.04026639535867	0.300913069237397
80	aeg_svk_tsn_mcd_sid_chh_sod_glc_azi_aze_igb_tag_fbf_cze_fre_bsq_rom_anl_swa_cnt_nor_lat_bam_swe_moo_afr_hun_dgb_tsw_fin_lit_heb_geo_hin_guj_grk_spa_amh_tig_alb_est_cic_mly_ukr_mao_jpn_tml_kor_eng_arw_ewe_ben_jav_mol_amr_sun_mnd_dut_bem_pan_owc_ita_scr_rus_bos_qcu_urd_krd_ger_akn_gam_ctl_wly_por_bat_prs_xho_slo_dyu_ind_tha_mlt_knd_zul_lda_uzb_bul_pol_tur_ven_vie_hau_yor_swt_ses	-0.62811013990489	-1.50152428130242	0.136607781185652
81	aeg_rus_lda_scr_chh_tig_owc_ben_azi_aze_swt_jav_cic_por_grk_bsq_hin_hau_moo_cnt_pan_slo_xho_urd_dgb_bul_fin_ven_ewe_est_dut_wly_geo_lit_guj_glc_arw_heb_anl_mcd_hun_tsw_ind_swe_mly_jpn_tml_kor_afr_ctl_bem_prs_bat_svk_sod_sun_mnd_cze_dyu_spa_sid_lat_alb_fre_pol_qcu_mol_eng_ita_ses_amr_nor_amh_krd_tag_bos_fbf_ger_igb_mao_tha_mlt_knd_zul_tsn_uzb_rom_ukr_tur_akn_vie_gam_swa_yor_bam	-0.530635339399882	-1.26327155996419	0.209649441934351
82	chh_ger_bem_hin_owc_gam_wly_krd_aze_azi_swa_jav_moo_arw_afr_bsq_rus_anl_lda_mnd_scr_ita_akn_urd_yor_bul_fin_xho_ses_hun_ben_tig_geo_fre_alb_lit_guj_hau_heb_nor_est_dyu_bat_eng_sun_jpn_knd_kor_glc_pan_ewe_spa_mly_cze_mlt_ind_cnt_lat_ven_ctl_amr_prs_rom_bos_pol_qcu_slo_por_svk_zul_amh_mcd_sid_mol_mao_ukr_bam_dut_cic_tag_tha_aeg_tml_tsn_igb_tur_swe_grk_uzb_dgb_vie_sod_fbf_tsw_swt	-0.33409624252719	-0.790263255287256	0.431384536212386
83	aeg_mcd_dgb_nor_anl_amr_gam_cze_tur_azi_swt_tag_lda_fre_pan_bsq_rus_chh_ven_cnt_svk_ger_xho_prs_fbf_slo_hun_bam_moo_est_afr_heb_geo_pol_lat_por_ben_mlt_tig_guj_fin_igb_ind_scr_sun_jpn_knd_kor_hin_rom_dyu_spa_mao_ctl_wly_mly_mnd_bos_tsw_bul_amh_alb_lit_urd_mol_qcu_ita_grk_krd_akn_hau_dut_sid_glc_jav_swe_yor_eng_cic_bat_tha_sod_tml_zul_swa_uzb_ukr_arw_aze_ewe_vie_owc_bem_tsn_ses	-0.102236189511986	-0.241036442342338	0.810057478880994
84	amr_prs_cic_lit_tig_sod_anl_fre_uzb_azi_yor_bat_swt_mcd_bos_bsq_spa_wly_ven_cnt_cze_pan_bem_pol_zul_scr_fin_tsn_ewe_hun_nor_mlt_geo_slo_guj_eng_rom_owc_aeg_hin_est_igb_mly_ger_jav_jpn_knd_kor_lat_bul_tsw_svk_sun_ctl_gam_ind_mnd_grk_fbf_dut_heb_krd_ukr_alb_por_qcu_urd_ben_mol_dyu_sid_afr_hau_glc_tag_swe_dgb_rus_bam_mao_tha_amh_tml_xho_swa_aze_ita_arw_tur_akn_vie_chh_lda_moo_ses	-0.327317176691417	-0.774312493326909	0.440710095643719
85	owc_spa_lda_rom_sid_tig_sod_svk_tur_uzb_ven_mao_dgb_grk_krd_bsq_scr_amh_bem_mnd_afr_ger_dyu_ben_yor_rus_fin_swt_swa_hun_ctl_hau_geo_eng_slo_ukr_cze_wly_amr_swe_est_moo_bat_arw_tag_jpn_knd_kor_ita_mcd_xho_lat_sun_guj_mlt_jav_cnt_hin_cic_bul_anl_mol_prs_pol_pan_qcu_fre_lit_dut_bam_chh_bos_gam_nor_mly_glc_igb_alb_ses_ind_tha_aeg_tml_tsn_fbf_aze_por_urd_azi_zul_vie_heb_akn_ewe_tsw	-0.547957466802003	-1.30651967349851	0.194597738358623
86	owc_prs_akn_ben_gam_aeg_heb_pol_azi_uzb_bam_sun_bem_swe_mcd_bsq_rus_amh_igb_cnt_alb_afr_tsw_por_ses_urd_hun_xho_yor_fin_dut_tig_geo_arw_guj_scr_hin_sid_amr_ukr_est_cic_bat_spa_ind_jpn_knd_kor_eng_glc_moo_svk_tag_ctl_mlt_jav_mnd_nor_swa_bul_hau_ger_ita_mol_rom_qcu_grk_cze_bos_lda_anl_krd_chh_fre_mly_lat_ven_lit_dyu_mao_tha_sod_tml_fbf_swt_aze_pan_slo_tur_zul_vie_wly_tsn_ewe_dgb	-0.268317231174139	-0.63387257330765	0.527719964155335
87	gam_mcd_ses_svk_tig_anl_amh_pol_aze_tur_cic_mly_ven_slo_swe_bsq_ger_hau_bam_cnt_glc_grk_swa_scr_xho_ita_est_fbf_dgb_fin_ben_chh_geo_afr_cze_fre_hin_sod_wly_lit_hun_igb_tag_por_jav_jpn_tml_kor_arw_dut_swt_rus_bat_pan_owc_sun_mnd_alb_tsw_ctl_sid_mol_urd_guj_krd_qcu_lat_bul_bos_tsn_heb_nor_amr_ukr_mao_rom_moo_prs_dyu_ind_tha_mlt_knd_lda_bem_azi_eng_spa_uzb_zul_vie_aeg_yor_akn_ewe	-0.336064816509007	-0.795838934015408	0.428152353460873
88	gam_cze_bem_spa_tig_chh_amr_prs_azi_tur_moo_tag_lda_ben_krd_bsq_slo_heb_akn_cnt_glc_pol_fbf_grk_bam_mcd_hun_swa_yor_est_ger_anl_geo_rom_lat_ita_swe_sod_wly_afr_fin_dyu_sun_pan_mao_jpn_tml_kor_rus_eng_ven_lit_jav_dut_amh_ind_mnd_por_swt_mol_sid_arw_bul_ukr_guj_qcu_ctl_nor_scr_cic_mlt_bos_owc_fre_mly_urd_igb_hin_ses_bat_tha_aeg_knd_tsn_xho_aze_svk_alb_uzb_dgb_vie_hau_ewe_tsw_zul	-0.59542155676359	-1.42146475716346	0.158526445185712
89	chh_prs_zul_nor_heb_wly_sod_hin_azi_aze_tsn_mly_swt_pol_fre_bsq_lit_amh_swa_mnd_glc_dut_bam_pan_dyu_svk_fin_xho_igb_hun_swe_hau_geo_afr_scr_mol_rom_amr_owc_ukr_est_fbf_bat_krd_ind_jpn_knd_kor_urd_ger_lda_rus_sun_por_sid_tag_cnt_ctl_ewe_eng_mlt_bos_ben_mcd_cze_qcu_arw_spa_ita_dgb_anl_alb_gam_lat_jav_slo_moo_guj_ses_mao_tha_tig_tml_tsw_yor_uzb_grk_bul_tur_cic_vie_aeg_bem_ven_akn	0.0586607561842003	0.138449814866968	0.890184275460261
90	sod_slo_lda_ben_chh_amh_owc_ita_aze_uzb_swt_sun_xho_ctl_lit_bsq_bos_heb_dgb_cnt_pol_bul_ewe_ger_swa_fre_est_moo_yor_hun_scr_aeg_geo_rom_grk_afr_pan_sid_anl_dut_fin_zul_mly_ukr_ind_jpn_tml_kor_hin_svk_dyu_krd_bat_rus_gam_tag_mnd_eng_ses_swe_mlt_nor_mol_glc_urd_qcu_mcd_spa_lat_bam_tig_guj_wly_cze_jav_arw_akn_alb_bem_mao_tha_hau_knd_fbf_cic_tur_por_prs_azi_ven_vie_amr_tsw_tsn_igb	-1.1417825071604	-2.81907957581996	0.00588486062368657
91	sod_spa_swt_mcd_wly_tig_heb_rus_uzb_azi_dgb_mly_ses_urd_pan_bsq_krd_amr_swa_mnd_nor_arw_lda_guj_bem_mol_est_yor_cic_fin_ctl_chh_geo_hin_fre_slo_lat_mlt_aeg_por_hun_tsn_tag_scr_sun_jpn_knd_kor_grk_ben_tsw_swe_ind_cze_hau_mao_cnt_pol_bam_alb_sid_ukr_dut_rom_ger_qcu_ita_lit_glc_akn_amh_svk_anl_afr_jav_bul_ewe_eng_xho_bat_tha_owc_tml_moo_dyu_tur_bos_prs_aze_fbf_vie_gam_igb_ven_zul	-0.404417318014143	-0.961395405927725	0.338846396699879
92	amh_dut_ses_krd_chh_hau_heb_swe_uzb_azi_swt_mly_fbf_guj_slo_bsq_bul_aeg_tsw_mnd_lit_ukr_swa_pan_cic_glc_est_akn_tsn_fin_arw_owc_geo_svk_nor_cze_ctl_sid_anl_urd_hun_bem_mao_fre_tag_jpn_knd_kor_scr_hin_zul_mcd_jav_bos_gam_bat_cnt_ben_dgb_mol_wly_rus_alb_eng_pol_qcu_por_ita_prs_dyu_mlt_lat_amr_ger_sun_afr_moo_grk_lda_ind_tha_sod_tml_bam_ven_aze_spa_rom_tur_yor_vie_tig_xho_igb_ewe	-0.041509338456792	-0.0977419489553639	0.92234755200437
93	owc_spa_lda_lat_mlt_tig_gam_ukr_tur_aze_tsw_bat_ewe_glc_grk_bsq_dut_aeg_ses_mnd_mol_prs_dyu_eng_zul_afr_hun_swt_akn_fin_fre_hau_geo_svk_rus_cze_urd_amr_chh_scr_est_xho_mly_krd_mao_jpn_tml_kor_lit_nor_yor_alb_tag_guj_heb_ind_cnt_ger_tsn_arw_anl_ben_bul_mcd_bos_qcu_rom_ita_por_igb_amh_ctl_sod_pol_jav_hin_moo_slo_cic_sun_tha_wly_knd_fbf_dgb_uzb_pan_swe_azi_swa_vie_sid_bem_ven_bam	0.611767250741792	1.44765953600174	0.151075037514675
94	chh_por_dyu_dut_heb_tig_amh_mcd_aze_tur_moo_jav_bem_lit_ctl_bsq_bul_wly_akn_mnd_lat_alb_igb_ben_yor_pol_fin_zul_swa_hun_swe_hau_geo_hin_afr_mol_rus_owc_gam_guj_est_xho_mly_ger_tag_jpn_tml_kor_glc_prs_ewe_urd_bat_slo_sid_sun_cnt_ukr_fbf_nor_aeg_spa_rom_fre_arw_qcu_svk_bos_cze_ven_mlt_ita_sod_krd_mao_eng_cic_scr_tsw_ind_tha_anl_knd_dgb_ses_azi_grk_pan_uzb_tsn_vie_amr_bam_swt_lda	0.0760876600262529	0.179239825502244	0.858139320752687
95	hau_alb_tsn_slo_sid_tig_owc_por_tur_azi_zul_mao_lda_pol_mcd_bsq_rom_chh_cic_mnd_nor_ctl_ven_hin_xho_glc_fin_igb_swt_est_mol_aeg_geo_arw_rus_pan_grk_wly_anl_cze_hun_tsw_bat_bos_tag_jpn_knd_kor_ger_lit_dyu_svk_mly_fre_heb_sun_cnt_afr_bem_ukr_sod_ben_eng_scr_dut_qcu_bul_lat_swe_dgb_gam_guj_amr_urd_ind_ita_fbf_prs_bam_jav_tha_amh_tml_swa_ewe_aze_spa_krd_uzb_moo_vie_mlt_yor_ses_akn	0.548006024018892	1.29235507651236	0.199436116260991
96	aeg_alb_ewe_swe_hau_wly_gam_nor_azi_uzb_swt_mly_yor_bos_dut_bsq_pan_mlt_dyu_cnt_bul_scr_tsw_ukr_swa_rus_hun_akn_bam_fin_ita_amr_geo_ben_arw_afr_svk_chh_sid_rom_est_dgb_sun_urd_tag_jpn_knd_kor_grk_fre_bem_lat_jav_krd_owc_bat_mnd_por_xho_prs_anl_spa_slo_lit_ctl_qcu_cze_eng_mcd_zul_sod_ger_heb_hin_mao_glc_fbf_mol_tsn_ind_tha_tig_tml_ses_ven_tur_pol_guj_aze_igb_vie_amh_lda_cic_moo	0.387714312084062	0.913410040027923	0.363388876760969
97	tig_fre_moo_eng_sod_anl_aeg_pol_aze_tur_dgb_sun_dyu_spa_lat_bsq_prs_sid_ses_mnd_mol_por_igb_nor_fbf_guj_fin_tsn_bem_est_ger_chh_geo_mcd_ukr_pan_dut_hau_wly_svk_hun_ven_tag_scr_bat_jpn_knd_kor_alb_swe_bam_urd_mao_bul_owc_jav_cnt_krd_akn_glc_gam_hin_ctl_rom_slo_qcu_ita_arw_cze_zul_amr_rus_heb_afr_mly_ben_swt_bos_xho_ind_tha_amh_tml_cic_yor_azi_grk_lit_uzb_swa_vie_mlt_lda_tsw_ewe	-0.368647746476047	-0.87397043770258	0.38438562011444
98	mlt_ctl_dyu_afr_gam_wly_aeg_urd_tur_aze_moo_jav_ses_glc_ger_bsq_lit_owc_lda_cnt_spa_bos_bam_mol_ven_slo_hun_cic_tsn_est_pol_sod_geo_alb_arw_dut_scr_hau_tig_ben_fin_fbf_tag_lat_mao_jpn_knd_kor_hin_mcd_ewe_bul_ind_rom_amr_bat_mnd_por_swa_ita_chh_rus_nor_pan_eng_qcu_prs_swe_svk_yor_heb_cze_amh_ukr_mly_krd_bem_grk_xho_sun_tha_anl_tml_dgb_igb_azi_fre_guj_uzb_akn_vie_sid_tsw_zul_swt	-0.379385183210115	-0.900219094929296	0.370328858544352
99	aeg_glc_tsn_ukr_amr_heb_sod_fre_uzb_tur_tsw_mao_dyu_dut_pol_bsq_urd_amh_cic_cnt_cze_bos_bem_alb_akn_guj_hun_igb_fbf_fin_ben_mlt_geo_eng_hin_slo_mol_anl_hau_mcd_est_xho_jav_swe_mly_jpn_knd_kor_afr_bul_zul_rus_tag_scr_owc_bat_mnd_lat_ven_prs_gam_pan_arw_por_ita_qcu_nor_rom_ger_ses_sid_ctl_tig_grk_ind_krd_bam_svk_lda_sun_tha_chh_tml_yor_swt_azi_lit_spa_aze_dgb_vie_wly_ewe_moo_swa	-0.766133319008384	-1.84598318175832	0.0680758197319839
100	gam_ita_akn_arw_aeg_amh_mlt_ben_azi_tur_dyu_bat_ven_mcd_afr_bsq_rom_sid_zul_cnt_rus_fre_swa_svk_xho_lat_hun_tsw_tsn_est_krd_amr_geo_nor_urd_guj_ger_anl_hau_por_fin_lda_sun_prs_mao_jpn_knd_kor_spa_bul_moo_pan_mly_scr_wly_tag_mnd_grk_fbf_hin_tig_dut_cze_alb_lit_qcu_slo_bos_pol_igb_chh_glc_sod_ukr_ind_swe_swt_eng_cic_jav_tha_heb_tml_dgb_bem_uzb_ctl_mol_aze_ewe_vie_owc_yor_ses_bam	-0.3403242658668	-0.806420889558504	0.422057601255086
101	tig_scr_dgb_swe_anl_sid_owc_eng_uzb_tur_ewe_tag_bam_ita_glc_bsq_grk_aeg_fbf_mnd_alb_mcd_tsw_fre_dyu_ukr_est_cic_igb_fin_ctl_amr_geo_dut_cze_rus_bos_chh_wly_guj_hun_bem_jav_bul_ind_jpn_tml_kor_svk_slo_xho_afr_sun_ger_sod_mly_cnt_nor_ses_prs_mlt_hin_pol_krd_lat_qcu_pan_spa_ben_tsn_heb_arw_gam_urd_bat_rom_swt_por_zul_mao_tha_hau_knd_akn_moo_aze_mol_lit_azi_lda_vie_amh_ven_swa_yor	-0.13285981202889	-0.313252076412964	0.754790608600633
102	anl_guj_lda_ukr_tig_aeg_sod_mcd_tur_aze_ven_ind_tsw_lat_svk_bsq_ctl_amr_ses_mnd_bos_cze_swt_arw_moo_ita_hun_swa_tsn_fin_krd_wly_geo_pol_mol_rus_bul_amh_mlt_hin_est_dyu_mao_nor_sun_jpn_knd_kor_prs_dut_xho_spa_jav_alb_heb_bat_cnt_rom_bem_grk_sid_por_slo_swe_scr_qcu_ben_glc_eng_bam_hau_fre_gam_lit_mly_urd_cic_ger_yor_tag_tha_chh_tml_zul_fbf_uzb_afr_pan_azi_ewe_vie_owc_akn_dgb_igb	-0.549427371644974	-1.3089752313614	0.193767938603603
103	mlt_lat_igb_bos_amh_amr_tig_guj_azi_tur_ses_tag_swt_swe_ctl_bsq_cze_wly_ven_mnd_dut_lit_tsw_mcd_dyu_prs_est_moo_bam_fin_arw_heb_geo_ben_urd_alb_ita_hau_owc_nor_hun_swa_jav_rus_mao_jpn_knd_kor_por_glc_tsn_ger_ind_bul_aeg_sun_cnt_eng_fbf_grk_chh_pan_spa_slo_svk_qcu_krd_mol_pol_cic_gam_afr_anl_fre_bat_ukr_bem_scr_xho_mly_tha_sod_tml_lda_ewe_uzb_rom_hin_aze_dgb_vie_sid_akn_yor_zul	-0.194422886049957	-0.459406059252531	0.647014668227254
104	owc_mcd_zul_svk_amh_aeg_gam_por_tur_aze_igb_jav_cic_lit_afr_bsq_bul_sod_swa_cnt_bos_rom_tsw_rus_bam_pan_hun_ewe_xho_est_cze_hau_geo_alb_mol_ukr_dut_tig_sid_nor_fin_moo_sun_arw_mao_jpn_knd_kor_glc_urd_dgb_ger_mly_krd_chh_ind_mnd_pol_lda_swe_amr_hin_ita_scr_ctl_qcu_eng_guj_ben_akn_heb_lat_anl_prs_bat_spa_dyu_slo_ses_tag_tha_wly_tml_tsn_yor_azi_grk_fre_uzb_swt_vie_mlt_bem_ven_fbf	-0.333588417659957	-0.790069123920563	0.431497331209942
105	mlt_arw_bem_eng_owc_aeg_hau_rom_uzb_azi_igb_mao_ewe_lit_cze_bsq_por_tig_moo_cnt_prs_alb_xho_ben_tsn_bos_est_lda_tsw_fin_ctl_anl_geo_svk_ger_rus_ukr_gam_heb_dut_hun_bam_tag_nor_mly_jpn_knd_kor_krd_mcd_ses_scr_jav_glc_sid_sun_mnd_guj_cic_bul_amh_mol_slo_urd_afr_qcu_pol_ita_fre_dyu_sod_swe_amr_spa_bat_pan_yor_lat_ven_ind_tha_chh_tml_fbf_dgb_tur_hin_grk_aze_swt_vie_wly_zul_swa_akn	-0.096555011350076	-0.227881229242907	0.820238842585402
106	sid_guj_lda_dut_chh_mlt_anl_ger_uzb_azi_ses_mly_xho_urd_ukr_bsq_slo_tig_yor_mnd_spa_mol_ewe_swe_cic_krd_est_ven_tsw_hun_pan_hau_geo_mcd_pol_hin_scr_heb_sod_arw_fin_moo_ind_glc_jav_jpn_knd_kor_rus_prs_zul_eng_sun_bos_aeg_bat_cnt_ita_igb_lit_amr_nor_ben_fre_lat_qcu_ctl_rom_por_swt_amh_alb_gam_grk_mao_svk_fbf_cze_dgb_tag_tha_wly_tml_bam_tsn_aze_bul_afr_tur_swa_vie_owc_dyu_bem_akn	-0.44394741169654	-1.05478691566516	0.294255363437646
107	amr_ukr_bam_nor_hau_anl_mlt_grk_tur_uzb_ven_jav_dgb_cze_pan_bsq_pol_chh_yor_cnt_arw_krd_swa_rus_ses_swe_hun_swt_xho_est_afr_tig_geo_urd_bos_svk_fre_heb_sid_mol_fin_bem_ind_slo_bat_jpn_tml_kor_por_ben_igb_spa_tag_prs_wly_sun_mnd_eng_zul_scr_aeg_ctl_dut_ger_ita_qcu_mcd_bul_alb_cic_amh_glc_owc_guj_mly_lit_moo_rom_dyu_mao_tha_gam_knd_tsw_fbf_aze_lat_hin_azi_akn_vie_sod_lda_ewe_tsn	0.0830424907077627	0.195792140261771	0.845200028922417
108	aeg_ita_ses_rus_tig_gam_amr_scr_azi_tur_dgb_bat_xho_eng_spa_bsq_ger_chh_fbf_cnt_lat_mol_ven_grk_yor_glc_fin_akn_ewe_est_lit_owc_geo_mcd_urd_cze_slo_sod_heb_krd_hun_swt_tag_ctl_jav_jpn_tml_kor_svk_fre_zul_rom_mao_prs_hau_mly_mnd_bul_swa_nor_anl_ukr_bos_arw_guj_qcu_hin_pol_por_moo_wly_alb_mlt_pan_sun_swe_igb_afr_bam_ind_tha_sid_knd_tsn_dyu_aze_dut_ben_uzb_cic_vie_amh_bem_tsw_lda	0.11326483702497	0.266720704843029	0.79027472287797
109	heb_ita_tsw_afr_gam_hau_amr_dut_azi_tur_yor_jav_dyu_guj_slo_bsq_urd_owc_igb_mnd_spa_glc_fbf_por_bam_rus_fin_tsn_bem_hun_bul_sid_geo_prs_lit_ctl_rom_sod_anl_pol_est_cic_sun_lat_tag_jpn_knd_kor_eng_ben_moo_scr_mao_mol_wly_bat_cnt_mcd_swa_svk_aeg_arw_cze_fre_ukr_qcu_swe_alb_bos_ses_mlt_pan_chh_krd_ind_ger_swt_nor_zul_mly_tha_amh_tml_akn_dgb_uzb_grk_hin_aze_xho_vie_tig_ewe_lda_ven	-0.98778937834959	-2.40641337984542	0.0180868347226636
110	chh_bos_ses_pan_heb_gam_tig_lit_aze_azi_dgb_tag_bem_swe_afr_bsq_spa_mlt_ewe_mnd_hin_prs_lda_ukr_tsw_glc_hun_ven_tsn_est_mcd_amh_geo_grk_ger_ctl_rus_aeg_sid_ita_fin_yor_bat_pol_jav_jpn_knd_kor_nor_scr_zul_urd_mao_bul_hau_ind_cnt_guj_swa_cze_wly_fre_eng_arw_dut_qcu_rom_alb_mol_xho_anl_svk_amr_ben_sun_lat_cic_slo_igb_mly_tha_owc_tml_bam_akn_uzb_krd_por_tur_moo_vie_sod_dyu_swt_fbf	0.478680997564727	1.12902358268957	0.261791777772777
111	chh_nor_ven_urd_sid_owc_wly_cze_tur_uzb_ewe_mly_tsn_lat_hin_bsq_krd_tig_lda_cnt_spa_ita_fbf_mol_ses_prs_est_igb_xho_fin_glc_sod_geo_afr_ctl_mcd_rus_hau_gam_ben_hun_swt_jav_grk_ind_jpn_knd_kor_guj_fre_akn_pol_bat_slo_aeg_tag_mnd_svk_bam_rom_mlt_scr_por_arw_lit_qcu_eng_bos_alb_cic_amh_ger_anl_dut_sun_bul_yor_swe_dgb_mao_tha_heb_tml_dyu_tsw_aze_pan_ukr_azi_bem_vie_amr_moo_zul_swa	0.343249188965255	0.808282790717774	0.420990597266626
112	owc_por_bam_glc_heb_hau_chh_svk_tur_uzb_swa_tag_ewe_rom_ukr_bsq_ita_sid_akn_mnd_prs_lit_bem_rus_igb_arw_hun_dgb_dyu_est_hin_amh_geo_swe_scr_mcd_cze_tig_wly_fre_fin_xho_sun_eng_ind_jpn_tml_kor_ben_alb_swt_dut_jav_slo_gam_mly_cnt_ger_tsw_krd_aeg_bos_urd_lat_ctl_qcu_mol_bul_guj_zul_amr_nor_sod_afr_mao_spa_moo_pan_cic_bat_tha_mlt_knd_ses_lda_aze_pol_grk_azi_tsn_vie_anl_yor_fbf_ven	0.574582385017232	1.3608170181472	0.176860203720967
113	aeg_eng_xho_ukr_gam_hau_wly_rus_tur_uzb_bam_mao_yor_pan_svk_bsq_guj_sod_dgb_cnt_mcd_ctl_moo_lit_cic_bul_est_swa_bem_hun_alb_amr_geo_ger_krd_spa_glc_sid_chh_ita_fin_lda_bat_pol_ind_jpn_tml_kor_slo_arw_ses_nor_mly_hin_tig_sun_mnd_bos_ewe_scr_heb_mol_rom_cze_por_qcu_lat_dut_fre_zul_anl_urd_amh_swe_jav_afr_swt_grk_tsw_tag_tha_mlt_knd_dyu_ven_aze_prs_ben_azi_igb_vie_owc_tsn_akn_fbf	-0.692887876468909	-1.66177229518022	0.0999258329504924
114	chh_prs_igb_cze_mlt_owc_wly_grk_azi_tur_xho_bat_dgb_svk_bos_bsq_lat_sod_bam_mnd_por_ger_ewe_afr_fbf_ukr_fin_yor_dyu_est_ctl_aeg_geo_ita_pan_alb_spa_amr_tig_scr_hun_lda_mao_slo_sun_jpn_tml_kor_pol_dut_akn_guj_ind_rus_heb_mly_cnt_mcd_moo_mol_gam_rom_bul_glc_nor_qcu_eng_swe_arw_swa_amh_hin_anl_fre_tag_lit_tsn_ben_ven_jav_tha_hau_knd_cic_tsw_uzb_urd_krd_aze_swt_vie_sid_zul_bem_ses	0.00142671139743429	0.00336111697577824	0.997325421023469
115	heb_hin_bem_dut_owc_tig_amh_swe_azi_aze_swa_mly_xho_bos_grk_bsq_lit_sod_ewe_cnt_guj_arw_lda_eng_fbf_ita_hun_ses_tsn_est_afr_sid_geo_fre_rus_prs_por_anl_wly_scr_fin_bam_bat_ukr_ind_jpn_knd_kor_nor_slo_tsw_glc_tag_svk_chh_mao_mnd_bul_igb_rom_amr_cze_pan_lat_ctl_qcu_ben_krd_pol_cic_aeg_alb_gam_spa_jav_mcd_zul_mol_yor_sun_tha_hau_tml_ven_dyu_uzb_ger_urd_tur_akn_vie_mlt_dgb_moo_swt	-0.259896657723644	-0.615525788469947	0.539710964704936
116	amh_guj_ven_pan_amr_chh_tig_ger_azi_aze_ewe_jav_fbf_pol_slo_bsq_prs_aeg_igb_cnt_alb_arw_tsw_grk_lda_krd_fin_swt_moo_est_eng_mlt_geo_dut_svk_lat_ukr_sod_owc_mcd_hun_cic_mly_ita_mao_jpn_knd_kor_por_spa_xho_bul_tag_ctl_anl_sun_mnd_fre_dgb_rom_heb_rus_nor_lit_mol_qcu_urd_cze_glc_swa_sid_scr_wly_swe_ind_bos_bem_ben_bam_bat_tha_gam_tml_dyu_ses_tur_afr_hin_uzb_akn_vie_hau_yor_zul_tsn	0.288805579367242	0.680574307228887	0.497831794344667
117	gam_urd_fbf_swe_wly_sid_sod_dut_tur_azi_lda_ind_swa_lit_por_bsq_ger_aeg_moo_cnt_fre_pan_swt_mcd_zul_scr_hun_akn_bam_fin_spa_amr_geo_guj_ben_mol_hin_anl_owc_svk_est_ven_mly_arw_bat_jpn_knd_kor_prs_pol_igb_bos_tag_slo_heb_mao_mnd_ctl_dgb_ukr_mlt_krd_afr_glc_ita_qcu_nor_rus_eng_ewe_hau_bul_chh_alb_jav_rom_cic_grk_yor_sun_tha_tig_tml_ses_tsn_uzb_lat_cze_aze_xho_vie_amh_dyu_bem_tsw	-0.203222880126275	-0.48019358770692	0.63221730060724
118	amh_prs_akn_krd_aeg_anl_sod_lit_tur_uzb_igb_tag_yor_grk_ctl_bsq_swe_wly_cic_mnd_scr_por_moo_mol_bam_urd_fin_zul_fbf_est_glc_chh_geo_lat_spa_guj_rus_hau_tig_fre_hun_ewe_mly_hin_ind_jpn_knd_kor_ben_pan_tsn_rom_jav_afr_gam_bat_cnt_alb_lda_dut_owc_ita_ger_svk_bos_qcu_bul_slo_mcd_dgb_sid_eng_mlt_cze_mao_arw_dyu_pol_ses_sun_tha_amr_tml_swa_tsw_azi_ukr_nor_aze_bem_vie_heb_ven_xho_swt	0.244238844538822	0.575315460299272	0.566467346934388
119	amr_grk_bam_arw_tig_chh_anl_mol_tur_azi_yor_mao_dyu_lit_dut_bsq_por_sod_moo_cnt_slo_pol_swa_nor_ses_ger_hun_lda_bem_est_alb_heb_geo_hin_bos_rus_rom_wly_gam_krd_fin_tsn_bat_spa_sun_jpn_knd_kor_lat_ita_dgb_guj_jav_swe_aeg_tag_mnd_glc_swt_bul_amh_ctl_svk_scr_prs_qcu_pan_afr_eng_akn_hau_fre_sid_ben_ind_mcd_ewe_urd_cic_mly_tha_mlt_tml_igb_zul_aze_ukr_cze_uzb_xho_vie_owc_ven_tsw_fbf	-0.208912425567127	-0.493125781933897	0.623086119088358
120	wly_pol_dgb_alb_amh_gam_mlt_afr_uzb_tur_tsw_mao_swt_mol_ctl_bsq_slo_owc_fbf_mnd_por_spa_yor_guj_tsn_svk_hun_ven_dyu_fin_ukr_heb_geo_urd_hin_swe_pan_chh_hau_lit_est_lda_tag_scr_bat_jpn_knd_kor_arw_bos_ses_nor_mly_grk_sid_ind_cnt_ita_bam_bul_amr_ben_krd_rom_ger_qcu_dut_lat_fre_zul_tig_rus_aeg_glc_jav_mcd_cic_eng_bem_sun_tha_sod_tml_akn_xho_azi_prs_cze_aze_igb_vie_anl_ewe_moo_swa	0.166957757010153	0.393193048988237	0.695076802910874
121	gam_hin_swt_glc_sod_owc_aeg_dut_uzb_tur_bam_ind_swa_cze_mol_bsq_svk_amr_ewe_cnt_pan_krd_dyu_eng_lda_afr_est_xho_cic_hun_urd_heb_geo_prs_lit_slo_arw_chh_anl_nor_fin_moo_tag_rus_mly_jpn_knd_kor_lat_guj_bem_rom_jav_pol_hau_bat_mnd_swe_igb_spa_sid_ger_grk_ctl_bul_qcu_alb_bos_scr_yor_mlt_por_amh_mcd_mao_ben_ses_ita_zul_sun_tha_tig_tml_tsn_ven_azi_ukr_fre_aze_dgb_vie_wly_tsw_akn_fbf	-0.934374824050975	-2.27007763033741	0.025512318514445
122	chh_ctl_cic_nor_mlt_tig_heb_urd_tur_aze_tsn_ind_ses_hin_guj_bsq_grk_amr_dyu_mnd_ukr_krd_lda_alb_swa_spa_hun_tsw_moo_est_cze_amh_geo_bul_ger_mol_ben_sid_gam_mcd_fin_zul_mly_fre_tag_jpn_tml_kor_pol_lat_bam_dut_jav_arw_wly_bat_cnt_swe_akn_por_sod_ita_pan_slo_afr_qcu_scr_glc_lit_bem_anl_bos_hau_svk_sun_eng_igb_rus_swt_mao_tha_aeg_knd_xho_yor_azi_prs_rom_uzb_ewe_vie_owc_ven_dgb_fbf	-0.184468690229681	-0.435267480548037	0.66437677600809
123	mlt_alb_lda_cze_anl_aeg_sid_grk_tur_uzb_akn_mly_swa_mcd_glc_bsq_pol_heb_dyu_cnt_lit_rus_ses_ita_fbf_rom_fin_moo_yor_hun_slo_wly_geo_pan_bul_fre_ukr_owc_tig_spa_est_igb_tag_ger_jav_jpn_knd_kor_por_guj_ewe_arw_ind_afr_gam_sun_mnd_scr_zul_svk_sod_nor_prs_bos_ctl_qcu_krd_eng_mol_bam_chh_urd_amh_lat_bat_hin_tsn_swe_swt_mao_tha_hau_tml_dgb_bem_azi_ben_dut_aze_ven_vie_amr_cic_xho_tsw	-0.519326026128543	-1.23589466617715	0.219610323305212
124	amr_por_ven_cze_sid_amh_wly_ben_aze_tur_moo_mao_lda_urd_hin_bsq_slo_mlt_swt_cnt_lit_rom_fbf_mcd_zul_ger_hun_ses_xho_est_dut_chh_geo_bul_mol_svk_krd_aeg_gam_ukr_fin_bam_sun_afr_ind_jpn_knd_kor_ita_bos_cic_arw_tag_pol_sod_bat_mnd_prs_akn_lat_anl_guj_fre_swe_ctl_qcu_rus_scr_grk_tsn_heb_nor_owc_eng_jav_alb_igb_pan_tsw_mly_tha_hau_tml_yor_dgb_uzb_spa_glc_azi_ewe_vie_tig_swa_dyu_bem	0.065275570298421	0.15385814588719	0.878054963585338
125	sod_nor_tsn_svk_amr_chh_amh_fre_azi_uzb_zul_mly_akn_spa_hin_bsq_ukr_hau_ewe_cnt_ben_pol_swa_rus_yor_grk_est_dyu_bem_fin_arw_gam_geo_dut_mol_eng_mcd_mlt_aeg_pan_hun_swt_bat_prs_sun_jpn_tml_kor_cze_guj_cic_scr_ind_krd_anl_jav_mnd_ctl_ven_afr_owc_lit_rom_lat_por_qcu_urd_slo_bul_moo_heb_alb_tig_glc_tag_ger_bam_bos_lda_mao_tha_sid_knd_ses_dgb_aze_ita_swe_tur_fbf_vie_wly_igb_tsw_xho	0.657936497996188	1.5571795105066	0.122824521534653
126	anl_cze_swa_grk_amr_heb_sid_ukr_tur_aze_lda_bat_akn_fre_scr_bsq_hin_wly_tsw_mnd_por_rus_tsn_nor_bam_prs_est_ewe_cic_fin_pan_chh_geo_lat_spa_eng_mol_aeg_sod_alb_hun_fbf_sun_krd_ind_jpn_knd_kor_urd_pol_yor_ita_mao_ben_gam_mly_cnt_ger_dyu_arw_amh_dut_svk_bul_slo_qcu_bos_guj_ctl_igb_hau_mcd_mlt_swe_jav_afr_moo_lit_ses_tag_tha_owc_tml_ven_dgb_uzb_glc_rom_azi_bem_vie_tig_swt_zul_xho	-0.41533838404681	-0.985418034848915	0.326975563055881
127	wly_alb_tsn_afr_sid_tig_gam_fre_aze_azi_igb_bat_ven_ger_urd_bsq_dut_amh_dyu_cnt_rom_swe_zul_pan_cic_scr_fin_swt_ewe_hun_glc_chh_geo_slo_bos_cze_por_owc_aeg_pol_est_xho_ind_svk_mly_jpn_knd_kor_hin_spa_ses_ben_jav_nor_anl_mao_mnd_eng_bam_grk_amr_mcd_lit_guj_bul_qcu_lat_rus_ctl_fbf_sod_ukr_hau_mol_tag_arw_moo_ita_tsw_sun_tha_heb_tml_dgb_yor_tur_prs_krd_uzb_akn_vie_mlt_lda_swa_bem	0.119839458251152	0.281992917493471	0.778575512450703
128	gam_arw_dgb_swe_tig_amr_amh_spa_azi_uzb_moo_jav_dyu_rus_hin_bsq_rom_mlt_akn_cnt_por_lat_zul_nor_igb_krd_hun_bem_lda_fin_bos_sid_geo_ger_pan_svk_ukr_aeg_owc_ctl_est_yor_tag_cze_mly_jpn_tml_kor_alb_lit_bam_prs_mao_ben_chh_sun_mnd_scr_swa_glc_anl_slo_grk_eng_mcd_qcu_afr_urd_bul_tsn_heb_guj_hau_dut_bat_ita_ven_pol_ewe_ind_tha_sod_knd_ses_xho_tur_mol_fre_aze_cic_vie_wly_fbf_swt_tsw	-0.302526099667238	-0.716452523335676	0.475507292752581
129	amr_bos_akn_rus_hau_tig_anl_ita_aze_azi_cic_tag_ses_hin_scr_bsq_krd_mlt_ven_mnd_por_bul_tsw_pan_dgb_lit_hun_swa_fbf_fin_ger_amh_geo_mcd_glc_guj_slo_aeg_sod_eng_est_bem_mly_pol_ind_jpn_tml_kor_alb_spa_zul_ukr_sun_swe_wly_jav_cnt_cze_lda_nor_gam_prs_mol_ben_rom_qcu_dut_grk_arw_dyu_heb_fre_owc_afr_bat_svk_tsn_urd_igb_mao_tha_sid_knd_swt_moo_tur_ctl_lat_uzb_bam_vie_chh_xho_yor_ewe	-0.471956257074801	-1.12170176976014	0.264877138013456
130	chh_slo_dyu_lat_anl_owc_tig_scr_aze_uzb_zul_ind_xho_eng_fre_bsq_ger_sod_ven_mnd_ukr_ctl_akn_alb_swt_pan_hun_cic_yor_fin_swe_wly_geo_svk_grk_arw_por_hau_gam_lit_est_dgb_jav_pol_mly_jpn_knd_kor_dut_rom_ses_prs_bat_mol_heb_tag_cnt_ben_swa_hin_amr_mcd_cze_spa_urd_qcu_guj_ita_afr_fbf_aeg_glc_mlt_nor_mao_bul_ewe_rus_bam_sun_tha_sid_tml_igb_moo_azi_krd_bos_tur_tsw_vie_amh_bem_tsn_lda	1.14659510840179	2.76919694609386	0.00678350109014369
131	gam_nor_lda_rom_mlt_anl_hau_por_azi_tur_bam_mly_akn_bul_slo_bsq_spa_aeg_bem_cnt_pan_ukr_swa_bos_moo_dut_est_fbf_xho_fin_guj_tig_geo_ben_ger_glc_lat_sid_amh_cze_hun_cic_sun_alb_jav_jpn_knd_kor_pol_ctl_igb_afr_ind_krd_heb_mao_mnd_prs_tsn_arw_wly_swe_lit_scr_mcd_qcu_fre_rus_urd_tsw_sod_grk_owc_mol_tag_svk_dgb_ita_ven_bat_tha_chh_tml_ses_dyu_aze_eng_hin_uzb_swt_vie_amr_zul_yor_ewe	-0.398943904304772	-0.946951061966254	0.346117749215091
132	sid_lit_dyu_ben_sod_anl_heb_pol_azi_tur_moo_mao_tsn_pan_bul_bsq_lat_amh_igb_mnd_urd_nor_zul_cze_tsw_swe_hun_akn_bam_est_scr_wly_geo_bos_rus_guj_ctl_tig_amr_arw_fin_yor_sun_svk_bat_jpn_tml_kor_fre_eng_ewe_spa_jav_ukr_chh_mly_cnt_glc_cic_grk_owc_hin_rom_alb_mcd_qcu_slo_ita_por_dgb_gam_dut_aeg_afr_tag_ger_swt_mol_swa_ind_tha_hau_knd_fbf_lda_uzb_krd_prs_aze_ven_vie_mlt_ses_xho_bem	-0.0905183349392388	-0.213201519941156	0.831636454035928
133	amr_ita_igb_alb_owc_anl_gam_rus_aze_azi_akn_sun_yor_svk_lit_bsq_lat_wly_cic_cnt_mcd_eng_fbf_urd_ven_bos_est_xho_bam_hun_prs_sid_geo_dut_slo_cze_mol_heb_chh_bul_fin_bem_mly_ben_mao_jpn_knd_kor_nor_glc_swa_por_bat_afr_mlt_ind_mnd_fre_ewe_arw_aeg_hin_scr_rom_spa_qcu_guj_ger_ukr_tsn_tig_swe_hau_pol_jav_ctl_lda_krd_dgb_tag_tha_sod_tml_moo_zul_uzb_pan_grk_tur_tsw_vie_amh_dyu_swt_ses	0.508553292728431	1.20132619642906	0.23267519293163
134	chh_ben_yor_por_owc_gam_wly_ctl_azi_aze_ewe_ind_dyu_rom_lat_bsq_arw_heb_akn_cnt_ukr_ger_ven_hin_moo_svk_fin_bam_swt_hun_grk_mlt_geo_pan_slo_eng_cze_anl_aeg_prs_est_zul_mly_urd_sun_jpn_tml_kor_dut_alb_swa_scr_tag_guj_hau_jav_mnd_lit_tsn_glc_amh_ita_bul_bos_swe_qcu_spa_fre_mcd_fbf_amr_mol_sid_pol_mao_krd_lda_nor_xho_bat_tha_sod_knd_bem_igb_uzb_rus_afr_tur_dgb_vie_tig_ses_cic_tsw	-0.733942697920512	-1.76409520984008	0.0809996496562923
135	heb_svk_igb_glc_sod_gam_wly_grk_aze_azi_ses_mly_tsw_slo_pan_bsq_ita_amh_yor_mnd_ben_por_tsn_dut_lda_prs_est_xho_zul_hun_pol_chh_geo_cze_nor_krd_scr_hau_mlt_guj_fin_dgb_sun_mcd_mao_jpn_knd_kor_mol_eng_moo_lit_tag_bos_aeg_bat_cnt_swe_swa_urd_anl_ger_hin_rom_ukr_qcu_ctl_arw_alb_cic_owc_fre_sid_bul_ind_rus_ewe_afr_bem_jav_tha_amr_tml_ven_bam_tur_spa_lat_uzb_fbf_vie_tig_swt_dyu_akn	0.273295269232731	0.643858637327085	0.521251808883729
136	mlt_lit_bam_afr_gam_amh_amr_bul_azi_aze_akn_bat_moo_urd_fre_bsq_dut_sod_swa_mnd_nor_mcd_fbf_guj_xho_lat_est_cic_zul_hun_ukr_owc_geo_hin_bos_ben_ger_sid_hau_mol_fin_ses_sun_eng_ind_jpn_tml_kor_ctl_krd_yor_alb_mly_rom_aeg_mao_cnt_rus_bem_por_chh_pol_prs_ita_glc_qcu_swe_pan_arw_dyu_wly_grk_tig_svk_tag_scr_lda_cze_dgb_jav_tha_heb_knd_tsw_ven_tur_spa_slo_uzb_tsn_vie_anl_igb_ewe_swt	-0.717930664355709	-1.72253316969216	0.0882969318998907
137	mlt_eng_swa_pan_aeg_sod_amr_ben_uzb_tur_bem_sun_dyu_nor_mcd_bsq_afr_heb_cic_cnt_cze_bos_zul_swe_ewe_urd_hun_akn_ven_fin_krd_tig_geo_guj_lat_lit_svk_hau_sid_ger_est_lda_bat_dut_tag_jpn_knd_kor_prs_pol_dgb_bul_jav_ukr_owc_ind_mnd_hin_xho_mol_gam_rom_arw_grk_ctl_qcu_scr_ita_rus_tsn_anl_glc_wly_por_mly_fre_yor_spa_swt_mao_tha_amh_tml_tsw_igb_aze_slo_alb_azi_moo_vie_chh_bam_ses_fbf	-0.345803429661957	-0.818581462523053	0.415117837340405
138	owc_svk_bam_spa_chh_aeg_sid_urd_tur_azi_moo_tag_ewe_guj_ctl_bsq_krd_gam_zul_mnd_glc_swe_cic_fre_tsn_lat_hun_tsw_fbf_fin_afr_hau_geo_eng_slo_pol_prs_mlt_heb_grk_est_yor_mao_por_ind_jpn_knd_kor_dut_mcd_lda_lit_sun_cze_amh_mly_cnt_pan_xho_rom_anl_ita_hin_nor_alb_qcu_ben_ger_bos_ven_amr_rus_wly_ukr_jav_arw_igb_mol_ses_bat_tha_tig_tml_dyu_dgb_aze_bul_scr_uzb_swa_vie_sod_akn_bem_swt	-0.284186848602089	-0.672172971908523	0.503140118526268
139	mlt_arw_tsw_slo_tig_hau_heb_bul_tur_aze_cic_ind_akn_lat_eng_bsq_ita_amh_xho_cnt_grk_spa_lda_rus_dyu_rom_est_ven_bem_hun_krd_amr_geo_ger_dut_alb_swe_aeg_wly_mcd_fin_yor_mao_ukr_sun_jpn_knd_kor_glc_lit_ses_cze_bat_bos_sid_jav_mnd_hin_igb_svk_owc_pol_urd_fre_ben_qcu_por_ctl_pan_moo_gam_afr_sod_nor_mly_scr_dgb_mol_bam_tag_tha_chh_tml_zul_ewe_azi_guj_prs_uzb_fbf_vie_anl_swa_tsn_swt	-1.11588329490495	-2.73940271976709	0.00737833908647539
140	anl_pol_igb_arw_hau_aeg_mlt_ger_azi_tur_tsw_mao_tsn_alb_ben_bsq_nor_tig_zul_mnd_lit_guj_bem_rom_ses_eng_hun_ewe_akn_est_lat_amh_geo_swe_scr_ita_prs_amr_gam_bos_fin_cic_ind_rus_mly_jpn_tml_kor_spa_krd_swa_fre_bat_slo_owc_tag_cnt_hin_dgb_por_wly_pan_dut_urd_mcd_qcu_mol_bul_cze_xho_chh_afr_sid_ctl_jav_svk_fbf_grk_swt_sun_tha_sod_knd_lda_ven_uzb_glc_ukr_aze_moo_vie_heb_yor_dyu_bam	-0.683588655607915	-1.63929318238431	0.104530852225919
141	owc_ukr_dgb_svk_amr_chh_amh_lit_tur_aze_moo_ind_lda_ctl_prs_bsq_por_wly_bem_cnt_bul_dut_swt_urd_fbf_swe_hun_ewe_dyu_est_mol_sid_geo_arw_alb_ben_ger_mlt_gam_guj_fin_bam_jav_ita_mao_jpn_knd_kor_afr_fre_zul_eng_sun_nor_hau_tag_mnd_pan_tsn_mcd_aeg_slo_spa_glc_lat_qcu_cze_pol_hin_swa_anl_rom_heb_scr_mly_krd_ses_rus_akn_bat_tha_tig_tml_tsw_igb_uzb_grk_bos_azi_cic_vie_sod_yor_ven_xho	1.40678857777192	3.47567698485735	0.000776154597644358
142	heb_arw_fbf_bul_wly_sid_mlt_ctl_tur_azi_xho_mao_moo_krd_svk_bsq_grk_owc_yor_cnt_urd_fre_bam_slo_zul_ger_fin_cic_ewe_hun_cze_chh_geo_bos_rus_lat_pan_anl_gam_pol_est_ven_sun_ita_jav_jpn_knd_kor_ben_hin_lda_swe_mly_ukr_amh_bat_mnd_mol_dgb_lit_tig_mcd_nor_spa_alb_qcu_eng_prs_por_ses_aeg_guj_sod_afr_tag_rom_tsn_dut_akn_ind_tha_amr_tml_swa_swt_aze_scr_glc_uzb_bem_vie_hau_igb_tsw_dyu	0.2065015317882	0.486265717840385	0.627922668713192
143	chh_eng_swa_slo_mlt_amh_anl_guj_aze_azi_bam_sun_cic_hin_rom_bsq_ita_heb_dgb_cnt_swe_arw_akn_mcd_xho_svk_fin_tsw_yor_est_scr_amr_geo_nor_alb_ukr_urd_sid_owc_por_hun_ewe_jav_prs_mly_jpn_knd_kor_lat_ger_tsn_cze_mao_afr_wly_bat_mnd_bos_igb_ben_hau_spa_ctl_bul_fre_qcu_mol_pan_glc_ses_gam_grk_tig_lit_ind_rus_dyu_pol_lda_tag_tha_aeg_tml_bem_swt_uzb_dut_krd_tur_ven_vie_sod_moo_fbf_zul	-0.795488248569426	-1.91543323736611	0.0585097015354689
144	owc_arw_swt_mcd_aeg_hau_anl_alb_uzb_aze_tsn_sun_yor_grk_ukr_bsq_cze_sid_akn_mnd_mol_ger_fbf_ita_tsw_guj_hun_dyu_igb_fin_pan_wly_geo_urd_slo_spa_prs_sod_chh_eng_est_zul_bat_afr_ind_jpn_tml_kor_pol_swe_lda_ctl_mly_bos_heb_tag_cnt_fre_dgb_rus_tig_ben_krd_hin_lit_qcu_bul_svk_lat_swa_gam_dut_amr_por_jav_glc_cic_rom_xho_mao_tha_amh_knd_bem_moo_azi_nor_scr_tur_ses_vie_mlt_bam_ven_ewe	0.548038229968545	1.29271262683425	0.199312894373274
145	aeg_mcd_moo_glc_hau_gam_tig_afr_azi_aze_fbf_ind_tsn_grk_nor_bsq_ger_sod_xho_cnt_swe_rus_cic_urd_bem_arw_hun_akn_dgb_est_guj_chh_geo_ita_pol_lat_ctl_sid_anl_bos_fin_swt_tag_spa_mly_jpn_knd_kor_fre_ben_ewe_lit_mao_cze_wly_sun_mnd_krd_dyu_dut_amh_rom_scr_svk_ukr_qcu_prs_por_hin_yor_mlt_pan_heb_alb_jav_mol_swa_eng_ven_bat_tha_amr_tml_tsw_lda_uzb_bul_slo_tur_ses_vie_owc_bam_zul_igb	0.0327433200037593	0.0770676947411188	0.938735253130826
146	wly_dut_ven_rom_chh_heb_hau_ukr_aze_azi_xho_sun_ses_lat_spa_bsq_cze_aeg_dyu_cnt_fre_lit_akn_mol_fbf_slo_fin_tsw_tsn_est_bul_sid_geo_scr_swe_glc_hin_amr_gam_nor_hun_lda_tag_ita_mly_jpn_knd_kor_prs_arw_swt_ger_ind_bos_mlt_mao_mnd_ben_zul_guj_owc_ctl_svk_rus_eng_qcu_krd_pol_afr_ewe_amh_grk_tig_por_bat_urd_bam_alb_yor_jav_tha_anl_tml_swa_cic_uzb_pan_mcd_tur_bem_vie_sod_moo_igb_dgb	-0.635836106629273	-1.51962446686833	0.131997933684079
147	anl_ita_ewe_swe_gam_chh_sod_bos_tur_aze_bam_mly_lda_krd_fre_bsq_rom_hau_dgb_mnd_eng_mcd_tsn_dut_zul_ukr_hun_yor_bem_fin_por_owc_geo_svk_rus_hin_afr_wly_tig_nor_est_xho_tag_arw_bat_jpn_tml_kor_ben_guj_tsw_pol_ind_prs_sid_sun_cnt_pan_swt_bul_mlt_ctl_grk_urd_glc_qcu_spa_alb_cze_moo_heb_lit_amr_scr_jav_lat_igb_slo_ses_mao_tha_amh_knd_cic_ven_azi_mol_ger_uzb_fbf_vie_aeg_dyu_akn_swa	-0.121707428948874	-0.287348768191047	0.774484582255586
148	mlt_arw_akn_swe_wly_chh_aeg_mol_uzb_tur_lda_ind_ewe_grk_alb_bsq_hin_hau_yor_cnt_ctl_slo_dgb_mcd_swt_ger_hun_bam_igb_est_glc_gam_geo_lit_rus_dut_ita_heb_owc_afr_fin_zul_bat_ukr_mao_jpn_tml_kor_bul_rom_tsw_eng_jav_pan_tig_tag_mnd_krd_cic_prs_amr_fre_scr_spa_cze_qcu_guj_bos_svk_swa_amh_pol_sid_lat_sun_por_dyu_urd_fbf_mly_tha_sod_knd_xho_tsn_azi_nor_ben_aze_moo_vie_anl_bem_ses_ven	-0.618441286848259	-1.47683256575737	0.143098829798702
149	anl_lat_ses_scr_sod_aeg_hau_urd_uzb_tur_fbf_tag_bam_alb_svk_bsq_arw_heb_igb_cnt_cze_fre_moo_ctl_tsw_mcd_fin_bem_tsn_est_prs_sid_geo_rus_swe_slo_afr_tig_wly_ger_hun_dgb_ind_por_jav_jpn_tml_kor_pan_ita_ven_bul_bat_ben_chh_mly_mnd_dut_dyu_hin_owc_spa_eng_pol_guj_qcu_mol_nor_krd_zul_gam_rom_amr_glc_mao_lit_swt_bos_ewe_sun_tha_amh_knd_akn_lda_aze_ukr_grk_azi_swa_vie_mlt_cic_yor_xho	-0.563825912236114	-1.34376382825069	0.182294122050575
150	anl_bos_ewe_ita_tig_wly_amr_grk_aze_azi_lda_mao_tsw_spa_alb_bsq_mcd_amh_dgb_cnt_svk_arw_dyu_eng_swt_scr_hun_fbf_moo_fin_swe_chh_geo_hin_rus_glc_urd_sid_hau_pan_est_yor_sun_cze_jav_jpn_knd_kor_ukr_slo_tsn_ben_mly_dut_gam_bat_mnd_guj_ses_ger_aeg_lat_lit_fre_rom_qcu_pol_afr_ctl_zul_heb_mol_owc_krd_ind_por_igb_prs_xho_tag_tha_mlt_tml_bam_ven_uzb_bul_nor_tur_swa_vie_sod_cic_akn_bem	-0.683660247705808	-1.64077309884442	0.104222503224365
151	amh_slo_dyu_dut_sid_heb_aeg_afr_azi_tur_ses_mao_lda_mcd_bul_bsq_spa_amr_tsn_mnd_lit_cze_dgb_por_zul_prs_hun_ewe_cic_fin_alb_hau_geo_glc_ger_scr_guj_tig_wly_mol_est_tsw_bat_hin_ind_jpn_tml_kor_rus_ben_yor_ukr_sun_krd_owc_mly_cnt_ita_moo_ctl_mlt_eng_pan_lat_rom_qcu_arw_svk_pol_xho_chh_grk_gam_nor_jav_urd_bam_bos_akn_tag_tha_sod_knd_bem_igb_aze_swe_fre_uzb_ven_vie_anl_swt_fbf_swa	-1.12207924729091	-2.76769193631321	0.00681246561634952
152	anl_nor_swt_ita_hau_amh_mlt_grk_aze_uzb_dyu_bat_zul_guj_bul_bsq_bos_heb_swa_cnt_mol_hin_ses_pol_bam_ukr_est_lda_yor_fin_mcd_amr_geo_eng_ben_scr_slo_wly_sod_spa_hun_moo_tag_ger_jav_jpn_knd_kor_prs_rom_fbf_svk_mao_afr_aeg_mly_mnd_glc_ven_alb_gam_swe_lit_ctl_urd_qcu_rus_pan_por_akn_owc_dut_tig_krd_sun_lat_bem_cze_ewe_ind_tha_sid_tml_igb_cic_tur_fre_arw_azi_tsw_vie_chh_dgb_tsn_xho	-0.471626521089328	-1.1210432746133	0.265155866159748
153	owc_svk_ses_rus_amr_sid_sod_lit_aze_tur_ven_sun_tsn_ctl_swe_bsq_fre_mlt_yor_cnt_eng_arw_lda_ben_akn_ger_hun_bam_dgb_est_pol_hau_geo_urd_ita_rom_lat_heb_chh_dut_fin_cic_jav_alb_tag_jpn_tml_kor_cze_nor_swa_glc_bat_hin_anl_mly_mnd_mcd_dyu_ukr_aeg_pan_prs_guj_por_qcu_grk_afr_krd_zul_wly_bul_amh_slo_ind_spa_tsw_scr_ewe_mao_tha_gam_knd_moo_fbf_uzb_bos_mol_azi_swt_vie_tig_xho_igb_bem	0.593277273372507	1.40427221888412	0.163568693151474
154	anl_pan_tsn_nor_heb_amr_sid_bul_aze_azi_cic_jav_bam_glc_hin_bsq_swe_owc_fbf_cnt_ger_rom_dgb_lit_lda_ukr_fin_ewe_akn_est_slo_mlt_geo_mcd_scr_fre_pol_gam_chh_prs_hun_moo_tag_por_mly_jpn_tml_kor_bos_alb_swa_guj_mao_urd_aeg_sun_mnd_rus_igb_krd_wly_dut_mol_afr_lat_qcu_ctl_svk_arw_xho_amh_eng_hau_ben_bat_cze_bem_ita_dyu_ind_tha_sod_knd_yor_ses_tur_grk_spa_uzb_zul_vie_tig_tsw_ven_swt	0.151711797118221	0.357307991727852	0.721670799502569
155	hau_ger_akn_glc_amh_chh_mlt_mol_aze_uzb_ven_mao_ewe_grk_arw_bsq_alb_owc_dgb_mnd_por_lit_dyu_bul_fbf_prs_est_cic_bem_fin_spa_aeg_geo_ita_ben_nor_fre_sod_wly_cze_hun_xho_ind_swe_tag_jpn_knd_kor_lat_rom_bam_guj_sun_krd_heb_jav_cnt_pan_tsw_hin_tig_scr_pol_ctl_urd_qcu_svk_ukr_slo_moo_amr_dut_anl_bos_mly_eng_ses_afr_yor_bat_tha_gam_tml_zul_tsn_tur_rus_mcd_azi_swa_vie_sid_swt_lda_igb	0.163685506179134	0.38537296379418	0.700841143515464
156	aeg_mol_dgb_lat_amr_heb_gam_pan_azi_tur_bam_tag_swt_krd_swe_bsq_scr_chh_cic_mnd_arw_svk_yor_por_zul_spa_hun_bem_ewe_fin_ita_hau_geo_nor_hin_rus_ctl_anl_mlt_grk_est_xho_ind_guj_bat_jpn_tml_kor_ben_lit_ven_slo_mao_dut_amh_mly_cnt_mcd_fbf_afr_owc_ger_bul_rom_urd_qcu_prs_ukr_bos_igb_wly_alb_sid_pol_sun_eng_tsn_cze_lda_jav_tha_sod_knd_tsw_dyu_uzb_fre_glc_aze_akn_vie_tig_ses_swa_moo	-0.700956453196654	-1.68096451409015	0.0961255133987615
157	sod_scr_xho_prs_sid_tig_hau_alb_aze_azi_ven_mly_swt_spa_mcd_bsq_lit_mlt_bam_cnt_glc_hin_fbf_ita_tsn_pan_est_bem_ewe_hun_bos_chh_geo_afr_rom_dut_ctl_aeg_anl_svk_fin_dgb_bat_bul_jav_jpn_tml_kor_mol_grk_cic_ger_tag_arw_heb_ind_mnd_lat_tsw_eng_gam_cze_krd_ukr_swe_qcu_pol_nor_rus_yor_amh_por_wly_slo_mao_ben_igb_fre_zul_sun_tha_amr_knd_moo_swa_uzb_guj_urd_tur_lda_vie_owc_ses_dyu_akn	-0.833294145573765	-2.01026913945017	0.0472993393464158
158	anl_glc_swt_afr_wly_mlt_amr_rus_aze_uzb_bem_ind_ven_scr_spa_bsq_eng_gam_igb_cnt_urd_grk_dyu_ita_tsn_arw_est_lda_ses_hun_dut_aeg_geo_guj_svk_prs_rom_heb_tig_hin_fin_xho_mly_ger_mao_jpn_tml_kor_pan_lat_fbf_mcd_sun_ctl_hau_bat_mnd_bos_dgb_alb_owc_fre_por_mol_bul_qcu_krd_cze_slo_akn_sid_swe_sod_lit_tag_nor_bam_ukr_swa_jav_tha_chh_knd_cic_ewe_tur_ben_pol_azi_yor_vie_amh_zul_tsw_moo	-0.713885307528708	-1.71675344111478	0.089353116642028
159	amr_pol_xho_swe_sod_heb_sid_ita_aze_tur_lda_sun_akn_arw_nor_bsq_ben_aeg_ewe_mnd_slo_alb_tsn_ctl_moo_fre_fin_fbf_tsw_hun_krd_gam_geo_eng_spa_glc_grk_chh_tig_afr_est_igb_jav_hin_ind_jpn_knd_kor_lit_pan_yor_prs_bat_bos_owc_mao_cnt_urd_zul_por_wly_scr_cze_guj_ukr_qcu_svk_ger_dut_dgb_anl_rom_amh_mol_mly_lat_ven_bul_ses_tag_tha_mlt_tml_dyu_swa_azi_rus_mcd_uzb_bam_vie_hau_bem_swt_cic	-0.848023828701211	-2.04601673603006	0.0435782182300578
160	amh_pan_igb_svk_mlt_wly_sid_ita_tur_azi_bem_tag_bam_ctl_rus_bsq_por_owc_swa_cnt_krd_nor_dyu_eng_cic_spa_hun_ewe_akn_fin_scr_gam_geo_dut_pol_lit_urd_amr_heb_prs_est_fbf_bat_bul_ind_jpn_tml_kor_bos_ukr_ses_guj_mao_mol_hau_mly_mnd_mcd_moo_glc_tig_fre_grk_lat_slo_qcu_swe_hin_alb_tsw_chh_arw_sod_ben_sun_cze_lda_rom_yor_jav_tha_anl_knd_dgb_xho_aze_ger_afr_uzb_ven_vie_aeg_swt_tsn_zul	-0.481123965937894	-1.14467837012501	0.255279861163577
161	owc_rom_igb_slo_aeg_tig_anl_svk_aze_azi_akn_jav_fbf_hin_afr_bsq_nor_hau_bam_mnd_rus_glc_moo_pol_dgb_grk_est_tsn_zul_fin_guj_amr_geo_lit_ctl_ita_ger_chh_mlt_swe_hun_bem_sun_bos_bat_jpn_knd_kor_por_fre_dyu_lat_tag_cze_heb_ind_cnt_ukr_cic_spa_wly_eng_bul_prs_urd_qcu_mcd_krd_ben_swt_amh_alb_gam_scr_mao_mol_ses_dut_tsw_mly_tha_sid_tml_lda_ven_tur_pan_arw_uzb_swa_vie_sod_ewe_xho_yor	-0.124749241753717	-0.293987736963218	0.769422405344886
162	gam_bos_tsn_lit_sod_wly_amh_ben_uzb_aze_xho_mao_igb_grk_prs_bsq_ger_mlt_dgb_cnt_dut_arw_dyu_glc_bem_ctl_hun_bam_akn_est_afr_heb_geo_ukr_svk_krd_por_hau_aeg_fre_fin_zul_mly_spa_ind_jpn_tml_kor_mol_rom_lda_guj_bat_slo_anl_sun_mnd_mcd_tsw_eng_sid_nor_hin_rus_lat_qcu_cze_ita_pol_swa_amr_scr_tig_alb_jav_pan_ses_urd_moo_tag_tha_owc_knd_ven_swt_azi_swe_bul_tur_ewe_vie_chh_cic_fbf_yor	-0.0989283706407351	-0.233090401350274	0.816203462137254
163	amh_rom_akn_fre_mlt_gam_sod_pan_aze_uzb_tsw_sun_dyu_svk_glc_bsq_afr_sid_ewe_mnd_ita_arw_xho_eng_swt_nor_hun_fbf_bem_fin_mol_owc_geo_bul_krd_swe_urd_hau_amr_dut_est_cic_ind_ctl_mly_jpn_knd_kor_spa_cze_tsn_alb_bat_mcd_chh_tag_cnt_guj_moo_ger_wly_lat_grk_prs_scr_qcu_ukr_bos_lit_ses_aeg_slo_tig_hin_mao_pol_zul_por_igb_jav_tha_heb_tml_ven_bam_azi_rus_ben_tur_dgb_vie_anl_swa_lda_yor	-0.334517395865191	-0.793060437484953	0.429761235291871
164	amh_por_bam_hin_chh_gam_sid_lat_uzb_azi_akn_sun_lda_ben_grk_bsq_lit_tig_ses_cnt_pol_cze_yor_krd_dyu_pan_est_swa_xho_hun_slo_amr_geo_urd_swe_glc_mol_sod_mlt_bul_fin_ven_bat_rom_ind_jpn_tml_kor_bos_prs_igb_spa_mly_eng_wly_mao_mnd_arw_ewe_nor_hau_guj_afr_svk_fre_qcu_ukr_ita_rus_tsw_anl_ger_owc_dut_jav_mcd_swt_alb_tsn_tag_tha_aeg_knd_cic_dgb_tur_scr_ctl_aze_bem_vie_heb_zul_fbf_moo	-0.78522306534215	-1.89127763944788	0.0616996353230293
165	owc_nor_bam_arw_sid_anl_chh_ukr_azi_aze_akn_jav_fbf_urd_scr_bsq_mcd_aeg_moo_mnd_rus_hin_ses_ctl_dyu_bul_fin_bem_ewe_est_fre_sod_geo_ita_pol_spa_svk_wly_mlt_swe_hun_tsw_ind_rom_bat_jpn_knd_kor_ger_lat_tsn_pan_mly_lit_hau_tag_cnt_prs_cic_mol_tig_grk_dut_bos_afr_qcu_glc_por_slo_dgb_heb_cze_amh_ben_mao_alb_xho_krd_swa_sun_tha_amr_tml_lda_swt_tur_eng_guj_uzb_ven_vie_gam_zul_igb_yor	-0.564654050114595	-1.34559711066338	0.181703987986453
166	chh_krd_swa_glc_amh_hau_gam_lat_uzb_azi_zul_jav_fbf_ita_afr_bsq_por_sid_xho_cnt_ben_rom_tsw_bul_igb_dut_hun_moo_dgb_est_cze_sod_geo_alb_prs_spa_slo_heb_anl_urd_fin_swt_bat_ger_sun_jpn_tml_kor_arw_rus_yor_mol_mao_bos_wly_ind_mnd_eng_tsn_guj_tig_hin_fre_svk_ukr_qcu_pol_swe_nor_cic_owc_grk_aeg_pan_tag_mcd_bem_ctl_ewe_mly_tha_amr_knd_lda_bam_tur_lit_scr_aze_akn_vie_mlt_ven_ses_dyu	-0.739938461329484	-1.77648373115145	0.078923336701254
167	heb_rus_dyu_dut_anl_sod_amh_ben_azi_aze_igb_mly_cic_mol_ger_bsq_ita_amr_ses_mnd_scr_eng_yor_krd_bam_pan_est_swt_bem_fin_alb_hau_geo_grk_pol_nor_bul_chh_wly_svk_hun_fbf_sun_arw_mao_jpn_knd_kor_ctl_cze_swa_ukr_ind_swe_sid_tag_cnt_bos_zul_guj_mlt_glc_spa_afr_fre_qcu_lat_urd_rom_lda_aeg_lit_owc_prs_jav_hin_ewe_mcd_xho_bat_tha_tig_tml_tsn_moo_uzb_por_slo_tur_dgb_vie_gam_ven_akn_tsw	0.262318282968856	0.618195862842295	0.537957287951382
168	aeg_pol_swt_pan_amr_mlt_hau_hin_tur_aze_bem_bat_zul_lit_por_bsq_rus_owc_ses_cnt_spa_cze_tsw_ctl_akn_prs_hun_yor_fbf_fin_ukr_wly_geo_svk_scr_glc_grk_tig_anl_alb_est_bam_sun_mol_tag_jpn_tml_kor_ben_urd_xho_mcd_jav_lat_gam_mao_mnd_arw_swa_eng_heb_dut_rom_nor_bul_qcu_guj_swe_ita_igb_sod_fre_sid_afr_ind_ger_ewe_bos_lda_mly_tha_amh_knd_dgb_cic_azi_krd_slo_uzb_dyu_vie_chh_tsn_ven_moo	-0.668984624017446	-1.6009048590947	0.112789610069362
169	aeg_fre_bem_dut_mlt_anl_chh_afr_aze_tur_dgb_bat_yor_rom_rus_bsq_arw_tig_bam_cnt_urd_guj_swt_mcd_ewe_scr_fin_ses_moo_est_ukr_hau_geo_pol_bos_eng_ger_gam_amr_svk_hun_cic_mly_mol_ind_jpn_knd_kor_bul_prs_igb_por_tag_nor_heb_mao_mnd_hin_xho_glc_wly_grk_slo_ctl_pan_qcu_krd_spa_lat_tsw_amh_cze_sid_alb_sun_swe_swa_ben_dyu_jav_tha_sod_tml_akn_tsn_uzb_lit_ita_azi_lda_vie_owc_ven_fbf_zul	-0.585116643355113	-1.39612742860864	0.165999882731991
170	tig_pol_dyu_pan_sod_owc_amh_lat_aze_tur_swa_mao_tsw_cze_grk_bsq_svk_anl_dgb_mnd_dut_ctl_ewe_ger_ses_rom_hun_igb_yor_est_rus_sid_geo_nor_glc_alb_ita_gam_aeg_bul_fin_lda_tag_guj_jav_jpn_tml_kor_mcd_ben_moo_urd_mly_slo_heb_sun_cnt_ukr_cic_scr_amr_mol_bos_lit_fre_qcu_krd_afr_eng_zul_chh_por_wly_arw_bat_spa_bem_prs_swt_ind_tha_mlt_knd_tsn_ven_azi_hin_swe_uzb_bam_vie_hau_akn_fbf_xho	-0.376048138381873	-0.891582757217057	0.3749175940849
171	aeg_krd_dgb_guj_gam_chh_tig_spa_tur_uzb_ses_sun_zul_prs_arw_bsq_rus_owc_fbf_cnt_nor_swe_bem_mol_bam_scr_hun_xho_igb_est_por_wly_geo_cze_glc_rom_lat_anl_sod_hin_fin_swt_jav_grk_mao_jpn_knd_kor_ger_bul_tsw_lit_tag_pol_sid_ind_mnd_ctl_moo_bos_amr_svk_slo_afr_urd_qcu_mcd_eng_ukr_tsn_heb_ben_mlt_pan_bat_dut_dyu_fre_ven_mly_tha_amh_tml_ewe_swa_azi_alb_ita_aze_yor_vie_hau_cic_akn_lda	-0.491119696223845	-1.16840418913269	0.245630200468929
172	amh_arw_igb_ctl_aeg_tig_gam_grk_tur_uzb_ewe_tag_xho_swe_slo_bsq_spa_owc_cic_mnd_mcd_lat_yor_scr_swa_cze_fin_lda_dgb_est_guj_chh_geo_glc_krd_svk_pol_sid_heb_rom_hun_zul_ind_mol_sun_jpn_knd_kor_bul_por_dyu_rus_bat_pan_amr_jav_cnt_dut_bem_fre_wly_ben_lit_prs_ukr_qcu_alb_urd_afr_akn_hau_nor_mlt_hin_mao_bos_swt_ita_ven_mly_tha_sod_tml_bam_fbf_aze_eng_ger_azi_ses_vie_anl_tsw_moo_tsn	-0.337813517684506	-0.800412686352517	0.425511704979331
173	mlt_dut_igb_afr_heb_sid_hau_ctl_aze_tur_yor_tag_ses_mol_alb_bsq_urd_aeg_dgb_mnd_scr_nor_zul_ben_lda_guj_est_fbf_tsw_hun_ita_amr_geo_eng_swe_prs_hin_chh_owc_spa_fin_xho_ind_ger_bat_jpn_tml_kor_por_krd_swa_arw_mao_pol_tig_jav_cnt_grk_dyu_pan_amh_cze_glc_ukr_rus_qcu_lat_fre_bos_akn_wly_svk_sod_lit_sun_mcd_ewe_bul_bam_mly_tha_gam_knd_moo_swt_azi_slo_rom_uzb_cic_vie_anl_ven_bem_tsn	-0.809968550884548	-1.94953833555906	0.05424370802017
174	amr_urd_igb_cze_wly_owc_sod_svk_tur_uzb_lda_mly_moo_ger_spa_bsq_guj_amh_zul_mnd_glc_eng_bam_scr_tsn_rus_fin_ewe_xho_hun_por_anl_geo_pan_nor_ukr_krd_gam_tig_hin_est_swt_ind_lat_tag_jpn_tml_kor_fre_bul_ven_bos_jav_arw_sid_mao_cnt_swe_tsw_mcd_aeg_grk_lit_prs_dut_qcu_mol_ctl_alb_bem_heb_ita_chh_slo_sun_ben_fbf_pol_yor_bat_tha_mlt_knd_cic_ses_azi_rom_afr_aze_swa_vie_hau_dyu_dgb_akn	-0.0942950342528674	-0.22267515242653	0.824276662902291
175	sid_cze_swa_ger_wly_aeg_hau_afr_aze_uzb_cic_tag_swt_pan_nor_bsq_fre_heb_zul_cnt_glc_bos_tsw_spa_ven_swe_fin_bam_tsn_hun_ctl_tig_geo_urd_eng_svk_ita_gam_sod_rom_est_yor_jav_slo_sun_jpn_knd_kor_krd_prs_bem_lat_mao_mol_anl_bat_mnd_grk_moo_alb_amh_hin_bul_arw_rus_qcu_ukr_ben_mcd_xho_chh_por_mlt_dut_mly_pol_lda_lit_dgb_ind_tha_amr_tml_igb_ewe_tur_scr_guj_azi_dyu_vie_owc_akn_ses_fbf	-0.0977650138509337	-0.230211498344665	0.818433052226192
176	mlt_guj_fbf_prs_heb_aeg_amh_eng_uzb_aze_swt_mly_moo_svk_lat_bsq_ukr_gam_tsn_cnt_scr_cze_tsw_hin_zul_bos_hun_igb_dgb_est_pol_chh_geo_ger_swe_grk_pan_sid_tig_lit_fin_bem_mao_spa_jav_jpn_knd_kor_slo_dut_akn_rus_tag_afr_amr_sun_mnd_arw_swa_por_wly_ben_mcd_fre_alb_qcu_urd_mol_ctl_ven_anl_bul_owc_nor_ind_rom_xho_krd_ses_bat_tha_hau_tml_lda_ewe_azi_ita_glc_tur_cic_vie_sod_bam_yor_dyu	0.223460194079901	0.52542663296625	0.600537160721983
177	chh_por_dgb_lit_sod_owc_heb_mcd_tur_azi_tsw_bat_zul_glc_ita_bsq_eng_aeg_swa_mnd_prs_bul_igb_svk_bem_guj_hun_bam_akn_est_pol_anl_geo_dut_mol_swe_slo_hau_amh_alb_fin_ven_mly_spa_ind_jpn_knd_kor_bos_rom_lda_pan_tag_rus_wly_jav_cnt_ctl_yor_scr_mlt_cze_arw_lat_krd_qcu_grk_fre_afr_swt_gam_hin_sid_urd_mao_nor_dyu_ukr_fbf_sun_tha_amr_tml_xho_ewe_uzb_ger_ben_aze_tsn_vie_tig_cic_moo_ses	-0.314903889901972	-0.745031232936838	0.458131532328916
178	wly_svk_moo_glc_mlt_amh_aeg_eng_azi_aze_ewe_sun_dyu_nor_prs_bsq_afr_chh_dgb_cnt_dut_slo_fbf_mol_bam_lat_fin_tsn_ven_est_ukr_tig_geo_urd_por_bos_pan_sid_owc_mcd_hun_bem_tag_swe_mly_jpn_knd_kor_rom_rus_swa_guj_jav_grk_heb_mao_mnd_bul_igb_ctl_sod_alb_hin_scr_ben_qcu_arw_spa_krd_cic_amr_cze_hau_ger_ind_lit_ses_pol_swt_bat_tha_gam_tml_zul_yor_tur_ita_fre_uzb_lda_vie_anl_tsw_akn_xho	0.140091564147286	0.329802941867053	0.742290568318158
179	gam_afr_zul_pan_anl_sid_aeg_ben_aze_tur_xho_bat_ven_urd_arw_bsq_alb_hau_akn_mnd_lit_dut_swt_slo_dgb_glc_hun_ewe_tsw_est_ita_wly_geo_bos_mol_bul_hin_chh_amh_pol_fin_moo_mao_ctl_ind_jpn_knd_kor_scr_eng_bem_lat_jav_mcd_heb_sun_cnt_svk_fbf_ger_mlt_rom_cze_rus_grk_qcu_guj_krd_spa_cic_amr_por_sod_nor_tag_prs_tsn_fre_yor_mly_tha_owc_tml_ses_igb_azi_ukr_swe_uzb_bam_vie_tig_dyu_swa_lda	-0.0154953929008578	-0.0365005596919518	0.970961465999062
180	gam_alb_dyu_mol_hau_heb_wly_glc_uzb_azi_fbf_mao_ven_swe_lit_bsq_fre_mlt_swa_mnd_krd_rom_bem_arw_bam_cze_est_xho_zul_hun_spa_chh_geo_ger_scr_pan_ukr_amr_aeg_nor_fin_cic_tag_afr_sun_jpn_tml_kor_prs_pol_yor_slo_ind_eng_amh_jav_cnt_ben_moo_ita_tig_por_mcd_bul_rus_qcu_hin_bos_grk_igb_owc_lat_anl_dut_bat_svk_lda_urd_ses_mly_tha_sod_knd_dgb_tsn_tur_guj_ctl_aze_ewe_vie_sid_swt_tsw_akn	-0.515593413510232	-1.22749732848091	0.2227337453289
181	heb_por_xho_fre_amh_sid_anl_pol_azi_tur_ven_bat_moo_ita_prs_bsq_cze_mlt_cic_mnd_swe_nor_bam_pan_zul_rom_hun_swa_lda_est_slo_gam_geo_hin_svk_lat_mcd_amr_owc_alb_fin_igb_sun_ben_ind_jpn_tml_kor_urd_eng_dgb_afr_jav_lit_wly_mly_cnt_bos_tsw_spa_tig_bul_dut_glc_mol_qcu_rus_guj_ger_ewe_hau_grk_chh_ukr_mao_scr_ses_ctl_swt_tag_tha_aeg_knd_fbf_tsn_uzb_krd_arw_aze_bem_vie_sod_yor_akn_dyu	-0.831224363645731	-2.00343946757636	0.0480403483197684
182	chh_bos_bem_eng_mlt_sod_sid_ger_uzb_tur_fbf_tag_bam_alb_dut_bsq_hin_amh_dgb_mnd_slo_por_xho_arw_tsn_ukr_fin_tsw_yor_est_cze_tig_geo_ita_urd_lit_pan_amr_gam_prs_hun_swt_mly_svk_sun_jpn_knd_kor_bul_spa_lda_nor_bat_afr_owc_jav_cnt_ben_swa_swe_hau_mcd_rom_guj_glc_qcu_rus_pol_mol_moo_aeg_lat_heb_ctl_ind_fre_akn_grk_zul_mao_tha_wly_tml_dyu_ven_azi_scr_krd_aze_ses_vie_anl_cic_ewe_igb	0.167716908811528	0.395167465851357	0.69362423261506
183	gam_por_xho_swe_aeg_hau_mlt_prs_uzb_tur_bam_bat_moo_mcd_bul_bsq_pan_tig_dyu_cnt_spa_fre_yor_ben_ven_hin_fin_swt_dgb_hun_eng_amr_geo_pol_mol_arw_cze_chh_amh_lit_est_lda_mao_svk_ind_jpn_knd_kor_dut_krd_tsw_urd_tag_rus_sod_sun_mnd_bos_swa_glc_wly_afr_nor_ger_slo_qcu_scr_alb_guj_cic_sid_ita_heb_ukr_jav_rom_bem_grk_igb_mly_tha_owc_tml_ewe_tsn_aze_lat_ctl_azi_fbf_vie_anl_akn_ses_zul	-0.163751920395708	-0.38632126894345	0.700141187446874
184	chh_lat_ses_por_sod_amr_owc_mol_azi_uzb_bam_ind_swt_nor_cze_bsq_glc_heb_lda_mnd_arw_pan_igb_spa_moo_swe_est_yor_bem_fin_svk_aeg_geo_slo_bos_ctl_urd_wly_gam_grk_hun_zul_mly_bul_bat_jpn_tml_kor_ger_scr_ewe_guj_jav_mcd_mlt_mao_cnt_prs_ven_fre_sid_ukr_lit_eng_ita_qcu_afr_hin_dut_cic_tig_krd_anl_ben_sun_alb_dyu_rus_dgb_tag_tha_hau_knd_akn_xho_aze_pol_rom_tur_swa_vie_amh_tsn_fbf_tsw	-0.509585461473628	-1.21192092418969	0.228612761963199
185	hau_guj_fbf_bul_tig_amr_sod_ita_uzb_aze_bam_jav_swa_svk_krd_bsq_hin_aeg_dyu_cnt_mol_dut_dgb_lat_moo_eng_est_ven_tsw_hun_alb_wly_geo_cze_scr_ukr_ger_heb_gam_nor_fin_akn_mly_swe_mao_jpn_tml_kor_rom_spa_zul_fre_sun_urd_mlt_ind_mnd_grk_swt_bos_anl_ctl_rus_afr_lit_qcu_arw_ben_pol_bem_amh_mcd_chh_prs_bat_glc_yor_por_ewe_tag_tha_owc_knd_ses_cic_azi_slo_pan_tur_xho_vie_sid_tsn_igb_lda	-0.56475582201346	-1.3455647127967	0.181714404350343
186	heb_urd_bem_ita_amh_hau_owc_dut_aze_tur_moo_tag_dgb_mol_pan_bsq_rus_wly_yor_cnt_afr_pol_igb_krd_swt_ukr_hun_tsn_zul_fin_alb_chh_geo_por_glc_fre_svk_sod_mlt_scr_est_cic_mao_ben_jav_jpn_knd_kor_prs_lit_akn_swe_ind_lat_tig_sun_mnd_spa_tsw_hin_amr_cze_bul_rom_bos_qcu_mcd_arw_grk_ses_gam_eng_anl_nor_bat_slo_bam_guj_xho_mly_tha_sid_tml_lda_dyu_uzb_ger_ctl_azi_swa_vie_aeg_ven_fbf_ewe	-0.538306646717203	-1.28265437078782	0.202800867466374
187	sid_pan_dyu_por_hau_wly_anl_rom_tur_azi_swt_ind_fbf_alb_fre_bsq_afr_gam_lda_mnd_pol_rus_ses_slo_cic_guj_hun_zul_igb_est_mcd_amh_geo_grk_ben_spa_swe_amr_mlt_lat_fin_swa_tag_krd_sun_jpn_tml_kor_lit_glc_tsn_arw_bat_cze_owc_jav_cnt_mol_xho_hin_tig_bos_bul_dut_ctl_qcu_ita_ger_scr_dgb_sod_eng_heb_svk_mly_ukr_akn_prs_bam_mao_tha_chh_knd_ven_tsw_uzb_nor_urd_aze_ewe_vie_aeg_bem_yor_moo	-0.483679238055152	-1.1498583594588	0.253150550444633
188	hau_pan_swt_urd_wly_sod_owc_guj_uzb_azi_moo_mly_yor_spa_hin_bsq_dut_chh_swa_mnd_grk_ger_dyu_por_ven_afr_hun_tsn_xho_est_slo_sid_geo_ben_svk_scr_fre_amh_amr_mcd_fin_ewe_sun_arw_bat_jpn_knd_kor_cze_ctl_igb_lat_tag_bos_tig_mao_cnt_krd_fbf_eng_anl_glc_rom_mol_ukr_qcu_nor_ita_swe_lda_heb_alb_mlt_pol_ind_rus_bam_prs_akn_jav_tha_aeg_tml_zul_tsw_aze_bul_lit_tur_dgb_vie_gam_ses_bem_cic	-0.146720954685949	-0.345869880667321	0.73022169554054
189	heb_por_dgb_dut_anl_amr_hau_grk_tur_aze_cic_ind_zul_rus_fre_bsq_hin_amh_lda_mnd_svk_bul_xho_arw_dyu_ukr_est_tsw_ewe_hun_scr_sod_geo_mol_pol_alb_mcd_gam_tig_lat_fin_yor_tag_guj_mly_jpn_knd_kor_spa_cze_ven_bos_jav_eng_sid_sun_cnt_krd_moo_ben_aeg_rom_prs_ctl_swe_qcu_lit_ger_pan_ses_mlt_urd_wly_nor_mao_afr_bam_ita_swt_bat_tha_chh_tml_igb_fbf_azi_slo_glc_uzb_tsn_vie_owc_bem_akn_swa	-0.0801879857999353	-0.188914080557201	0.850571813301552
190	amh_cze_dyu_urd_mlt_sid_owc_rus_aze_uzb_cic_mao_tsn_por_fre_bsq_eng_chh_lda_cnt_svk_bos_ewe_arw_igb_mcd_hun_bam_moo_est_nor_amr_geo_alb_pan_pol_swe_hau_sod_ukr_fin_tsw_sun_spa_tag_jpn_knd_kor_hin_afr_dgb_grk_bat_mol_anl_mly_mnd_ctl_xho_ben_tig_lat_krd_rom_glc_qcu_bul_slo_ita_zul_wly_ger_heb_prs_ind_dut_akn_guj_fbf_jav_tha_gam_tml_yor_ses_azi_scr_lit_tur_swa_vie_aeg_bem_swt_ven	-0.0567149404945053	-0.133607558507678	0.894001600424871
191	hau_rus_swt_prs_heb_amh_gam_krd_tur_uzb_akn_jav_ewe_slo_svk_bsq_eng_tig_swa_mnd_ukr_mcd_dgb_ita_zul_ben_hun_bam_bem_est_nor_owc_geo_bul_ger_grk_glc_aeg_wly_cze_fin_fbf_bat_guj_ind_jpn_knd_kor_pol_lat_tsw_mol_mao_afr_amr_tag_cnt_bos_cic_lit_anl_arw_rom_swe_por_qcu_hin_ctl_fre_lda_sid_pan_sod_scr_mly_dut_dyu_alb_tsn_sun_tha_chh_tml_moo_ses_aze_urd_spa_azi_igb_vie_mlt_yor_xho_ven	0.216173349690682	0.509110384224067	0.611880675051869
192	owc_scr_lda_ger_heb_wly_amh_svk_uzb_aze_moo_mao_tsn_ukr_rom_bsq_swe_anl_dyu_mnd_bos_pol_fbf_slo_bam_rus_est_ven_yor_hun_krd_aeg_geo_dut_por_lit_alb_mlt_chh_ita_fin_zul_tag_mcd_bat_jpn_tml_kor_arw_eng_dgb_pan_sun_glc_amr_ind_cnt_prs_cic_bul_sid_nor_lat_afr_fre_qcu_ctl_hin_guj_swt_sod_grk_tig_mol_mly_ben_igb_urd_swa_jav_tha_gam_knd_ewe_tsw_azi_cze_spa_tur_bem_vie_hau_akn_ses_xho	0.0609835909438031	0.143605318906859	0.886122849722353
193	anl_ita_yor_spa_hau_sid_amh_slo_aze_azi_dgb_jav_dyu_pol_glc_bsq_mcd_aeg_ewe_cnt_ger_scr_zul_hin_bem_guj_fin_ven_akn_est_pan_gam_geo_dut_lat_bul_grk_chh_tig_arw_hun_moo_mao_nor_sun_jpn_knd_kor_ctl_rom_lda_prs_ind_ben_sod_tag_mnd_mol_ses_afr_heb_lit_svk_urd_krd_qcu_eng_swe_fre_tsw_wly_alb_amr_cze_mly_bos_bam_ukr_xho_bat_tha_owc_tml_igb_tsn_uzb_rus_por_tur_swt_vie_mlt_fbf_cic_swa	0.218992150316956	0.515088132285349	0.607713588543394
194	tig_arw_zul_rus_sid_chh_aeg_ukr_aze_azi_igb_jav_tsn_pan_alb_bsq_urd_heb_dyu_mnd_bos_mol_dgb_cze_ven_spa_fin_tsw_ewe_hun_dut_sod_geo_krd_grk_prs_bul_mlt_hau_slo_est_yor_ind_hin_bat_jpn_tml_kor_rom_ger_ses_mcd_sun_eng_amh_mao_cnt_pol_cic_glc_gam_por_fre_lat_ctl_qcu_nor_guj_ben_lda_amr_lit_wly_swe_tag_afr_swt_svk_bam_mly_tha_owc_knd_swa_xho_tur_scr_ita_uzb_moo_vie_anl_akn_fbf_bem	-0.759772681666517	-1.8249342480987	0.0712212749497929
195	sid_spa_tsw_pan_anl_owc_gam_dut_uzb_azi_dgb_bat_fbf_slo_eng_bsq_ger_amh_xho_cnt_glc_bul_tsn_alb_bam_hin_est_zul_akn_fin_lit_mlt_geo_ben_guj_ita_mol_chh_sod_urd_hun_ses_mao_rom_mly_jpn_knd_kor_lat_ukr_dyu_ctl_tag_rus_hau_sun_mnd_afr_swt_grk_tig_por_krd_mcd_nor_qcu_fre_svk_pol_ewe_aeg_prs_wly_cze_jav_swe_cic_bos_yor_ind_tha_amr_tml_ven_lda_aze_scr_arw_tur_swa_vie_heb_moo_bem_igb	-0.113391510543561	-0.26745542970921	0.789710765386891
196	mlt_rom_yor_eng_chh_tig_heb_bos_azi_uzb_bam_ind_dgb_afr_guj_bsq_lit_sid_ses_mnd_mcd_pan_tsn_glc_akn_spa_fin_swt_moo_est_nor_amr_geo_urd_ger_ctl_swe_sod_anl_hin_hun_bem_mly_ita_tag_jpn_tml_kor_bul_fre_tsw_scr_jav_grk_owc_mao_cnt_dut_cic_ben_hau_mol_slo_arw_lat_qcu_alb_svk_ukr_zul_amh_pol_wly_por_bat_prs_ven_cze_dyu_sun_tha_aeg_knd_ewe_swa_aze_krd_rus_tur_igb_vie_gam_xho_fbf_lda	-0.850548391519507	-2.05600189382057	0.0425848208364076
197	amr_grk_lda_mol_chh_aeg_tig_bos_tur_uzb_igb_tag_yor_guj_glc_bsq_slo_mlt_dyu_mnd_arw_lat_xho_afr_fbf_fre_est_dgb_swa_hun_bul_sod_geo_krd_hin_swe_ben_anl_owc_ctl_fin_ses_sun_pol_mao_jpn_knd_kor_rom_ger_swt_lit_ind_alb_amh_mly_cnt_cze_bam_spa_gam_rus_ita_scr_dut_qcu_nor_urd_mcd_tsw_wly_ukr_heb_prs_jav_svk_ewe_pan_tsn_bat_tha_hau_tml_cic_bem_azi_eng_por_aze_ven_vie_sid_zul_akn_moo	-0.524728648971194	-1.24889394426758	0.214838394153365
198	sid_ukr_xho_ben_amh_heb_tig_bul_uzb_aze_dgb_tag_tsw_alb_svk_bsq_rom_amr_cic_cnt_cze_pan_fbf_bos_lda_swe_fin_swt_ewe_hun_ctl_mlt_geo_pol_dut_ger_por_sod_gam_ita_est_ses_sun_spa_mly_jpn_knd_kor_urd_lit_swa_lat_ind_eng_owc_jav_mnd_slo_zul_arw_aeg_hin_rus_krd_prs_qcu_scr_fre_nor_tsn_hau_guj_anl_mol_bat_grk_akn_afr_ven_mao_tha_chh_tml_bam_bem_azi_glc_mcd_tur_dyu_vie_wly_yor_moo_igb	-0.106777169156802	-0.251788253897689	0.801760310750313
199	sid_dut_cic_pan_sod_amh_gam_mcd_azi_aze_bem_ind_swa_scr_bos_bsq_slo_mlt_ses_mnd_urd_ctl_tsn_cze_lda_pol_fin_yor_dyu_est_eng_chh_geo_svk_lit_afr_ger_hau_aeg_glc_hun_bam_mao_grk_bat_jpn_knd_kor_alb_ita_tsw_krd_tag_hin_amr_jav_cnt_arw_dgb_swe_heb_spa_rom_rus_prs_qcu_lat_guj_mol_xho_tig_por_anl_ben_sun_bul_ven_ukr_moo_mly_tha_owc_tml_igb_fbf_tur_fre_nor_uzb_zul_vie_wly_swt_ewe_akn	-0.0223345171325774	-0.0527944687539667	0.958008907664335
200	aeg_eng_ewe_svk_heb_hau_amh_prs_aze_tur_moo_mly_tsn_glc_bul_bsq_nor_owc_lda_cnt_bos_mcd_swt_lat_bam_rom_fin_yor_ven_est_krd_tig_geo_swe_afr_ben_rus_sid_sod_guj_hun_cic_sun_spa_jav_jpn_tml_kor_grk_lit_fbf_hin_mao_ukr_mlt_tag_mnd_slo_swa_ita_anl_scr_urd_pol_alb_qcu_fre_dut_ctl_zul_amr_arw_gam_mol_bat_cze_bem_pan_dyu_ind_tha_wly_knd_ses_xho_azi_ger_por_uzb_akn_vie_chh_igb_tsw_dgb	0.436770678163463	1.03030899318867	0.305537077617731
201	hau_ben_tsn_rus_owc_sod_gam_pol_tur_aze_cic_tag_swa_scr_rom_bsq_swe_sid_ewe_mnd_ger_guj_tsw_bos_dgb_krd_hun_swt_xho_est_prs_anl_geo_afr_ita_glc_mcd_amr_heb_spa_fin_moo_jav_fre_mly_jpn_knd_kor_lit_dut_zul_urd_sun_grk_mlt_mao_cnt_mol_fbf_ukr_chh_lat_pan_ctl_bul_qcu_cze_slo_arw_yor_aeg_por_wly_svk_bat_nor_akn_eng_ses_ind_tha_amh_tml_igb_bem_azi_hin_alb_uzb_bam_vie_tig_ven_dyu_lda	-0.37825424742732	-0.896914431214682	0.372080519108159
202	tig_krd_zul_lat_chh_gam_hau_swe_uzb_tur_ven_jav_swt_svk_arw_bsq_dut_owc_bam_cnt_scr_mol_dyu_ben_yor_fre_est_cic_igb_hun_bos_mlt_geo_prs_glc_guj_ctl_sod_amh_nor_fin_moo_ind_hin_tag_jpn_knd_kor_mcd_eng_tsn_spa_mao_urd_anl_sun_mnd_grk_xho_por_amr_ita_rus_cze_bul_qcu_rom_ger_lit_fbf_sid_pol_heb_pan_mly_slo_dgb_afr_lda_bat_tha_wly_tml_bem_swa_azi_alb_ukr_aze_ses_vie_aeg_akn_tsw_ewe	0.214373371870719	0.504707198932526	0.614958328560249
203	sod_glc_akn_ben_mlt_sid_tig_ctl_uzb_azi_ses_bat_swa_spa_swe_bsq_por_amh_ewe_cnt_afr_prs_moo_rom_yor_ger_fin_zul_swt_hun_hin_chh_geo_fre_lat_dut_arw_wly_heb_lit_est_igb_jav_bul_mly_jpn_tml_kor_rus_bos_lda_svk_mao_ukr_aeg_tag_mnd_eng_bem_scr_anl_ita_mcd_slo_krd_qcu_alb_mol_pan_tsw_gam_grk_hau_nor_sun_guj_ven_urd_dgb_ind_tha_owc_knd_xho_dyu_aze_cze_pol_tur_bam_vie_amr_fbf_tsn_cic	0.709860588705124	1.6801268987255	0.0962888840905668
204	mlt_fre_igb_rus_anl_wly_sod_mol_uzb_aze_moo_mao_tsw_grk_prs_bsq_glc_owc_akn_cnt_swe_scr_fbf_por_dgb_pol_hun_ven_ses_fin_spa_heb_geo_arw_ita_mcd_pan_amh_aeg_lat_est_zul_sun_eng_ind_jpn_tml_kor_lit_hin_lda_ctl_mly_ukr_chh_jav_mnd_dut_bam_krd_tig_afr_rom_ger_bul_qcu_urd_cze_bos_tsn_amr_svk_sid_ben_tag_nor_ewe_alb_xho_bat_tha_hau_knd_dyu_swa_azi_guj_slo_tur_yor_vie_gam_cic_swt_bem	-0.238081777254313	-0.562164278842772	0.575356567170884
205	heb_ger_moo_dut_aeg_tig_owc_nor_aze_azi_swt_sun_igb_spa_alb_bsq_por_sod_dgb_cnt_grk_urd_dyu_rom_xho_arw_hun_ven_ses_est_eng_anl_geo_ctl_guj_bos_hin_amh_gam_svk_fin_tsn_ind_slo_mly_jpn_tml_kor_swe_bul_swa_scr_bat_fre_mlt_jav_mnd_lit_lda_prs_hau_mcd_lat_afr_ben_qcu_krd_rus_glc_cic_chh_mol_amr_ita_mao_pol_tsw_ukr_zul_tag_tha_wly_knd_bam_yor_tur_pan_cze_uzb_bem_vie_sid_fbf_ewe_akn	0.176788666679979	0.415773191549143	0.678533798492789
206	chh_nor_zul_por_hau_gam_sod_grk_uzb_tur_swa_sun_fbf_swe_alb_bsq_cze_anl_tsn_mnd_ger_dut_yor_prs_ses_scr_fin_akn_swt_est_bos_heb_geo_afr_spa_hin_krd_sid_amh_lat_hun_tsw_jav_svk_ind_jpn_tml_kor_fre_arw_ven_mol_mao_mcd_wly_mly_cnt_lit_igb_bul_aeg_rus_ukr_ben_ita_qcu_slo_pol_guj_ewe_mlt_ctl_owc_pan_bat_eng_xho_urd_lda_tag_tha_amr_knd_bem_bam_azi_rom_glc_aze_cic_vie_tig_moo_dyu_dgb	0.0701937939403684	0.165332816135157	0.869040894283837
207	chh_urd_bem_afr_amh_aeg_anl_grk_uzb_tur_lda_tag_tsn_bos_mol_bsq_dut_sod_swa_cnt_scr_cze_ven_krd_ewe_spa_fin_akn_igb_est_prs_gam_geo_slo_arw_lit_pol_sid_heb_hin_hun_yor_ind_ger_jav_jpn_knd_kor_nor_glc_dyu_lat_sun_rus_hau_mao_mnd_eng_dgb_svk_amr_fre_alb_swe_ctl_qcu_guj_mcd_rom_xho_mlt_ukr_tig_ben_bat_ita_tsw_pan_zul_mly_tha_wly_tml_moo_cic_azi_por_bul_aze_bam_vie_owc_ses_swt_fbf	-0.28535887017116	-0.674526282746322	0.501650138286482
208	wly_rus_tsw_lat_tig_chh_amr_rom_azi_aze_bem_mly_xho_pol_ita_bsq_swe_amh_bam_cnt_prs_grk_ven_eng_igb_urd_est_yor_fbf_fin_arw_gam_geo_dut_ctl_ukr_pan_hau_sod_guj_hun_zul_tag_afr_ind_jpn_knd_kor_alb_slo_ses_cze_sun_por_sid_bat_mnd_svk_dgb_hin_mlt_krd_mcd_lit_spa_qcu_nor_bos_fre_tsn_anl_ger_aeg_scr_jav_mol_akn_bul_dyu_mao_tha_owc_tml_moo_swa_uzb_glc_ben_tur_lda_vie_heb_cic_ewe_swt	0.196497894687998	0.463274833971674	0.644249728054063
209	wly_spa_cic_pan_sid_gam_heb_arw_aze_uzb_tsw_sun_bam_guj_krd_bsq_urd_tig_fbf_mnd_mol_lit_bem_rom_zul_dut_fin_swt_ses_est_afr_mlt_geo_bul_ukr_glc_alb_owc_sod_ita_hun_swa_jav_slo_mly_jpn_knd_kor_por_lat_xho_ctl_mao_scr_anl_ind_cnt_ben_dgb_grk_hau_pol_eng_nor_hin_qcu_cze_ger_swe_lda_amr_bos_amh_mcd_tag_rus_ven_fre_dyu_bat_tha_aeg_tml_moo_akn_tur_prs_svk_azi_yor_vie_chh_ewe_igb_tsn	0.456239435032498	1.07763592957944	0.283983590003541
210	heb_pan_ewe_urd_tig_gam_amh_slo_tur_uzb_bem_tag_swt_lit_nor_bsq_svk_owc_ven_mnd_pol_ita_igb_swe_bam_grk_fin_xho_swa_est_ben_aeg_geo_hin_cze_rus_spa_mlt_chh_ger_hun_tsn_bat_ctl_mly_jpn_knd_kor_rom_alb_zul_scr_mao_dut_sod_jav_cnt_fre_moo_bos_sid_bul_ukr_eng_prs_qcu_afr_guj_mol_tsw_hau_lat_amr_por_ind_arw_akn_glc_fbf_sun_tha_anl_tml_ses_dyu_azi_mcd_krd_aze_yor_vie_wly_cic_dgb_lda	-0.743396280735381	-1.78792458379119	0.0770451194977756
211	heb_spa_akn_afr_mlt_owc_aeg_swe_uzb_tur_swa_sun_ses_mol_lit_bsq_slo_hau_dgb_cnt_urd_arw_tsn_pan_tsw_dut_hun_igb_cic_est_eng_anl_geo_por_ben_hin_bos_amh_sod_scr_fin_fbf_bat_alb_tag_jpn_tml_kor_guj_rus_xho_glc_ind_ger_gam_mly_mnd_bul_ewe_fre_chh_ukr_nor_grk_krd_qcu_cze_ctl_mcd_ven_amr_rom_sid_lat_jav_prs_yor_pol_moo_mao_tha_wly_knd_bam_dyu_aze_svk_ita_azi_swt_vie_tig_bem_zul_lda	-0.347983347592239	-0.823947732511077	0.41207734535431
212	tig_ctl_ven_fre_mlt_amh_amr_rus_azi_aze_swa_ind_fbf_bul_guj_bsq_prs_sod_akn_cnt_swe_hin_igb_urd_tsw_eng_hun_swt_dgb_fin_svk_sid_geo_alb_nor_mcd_ben_owc_gam_afr_est_ses_sun_rom_jav_jpn_tml_kor_ita_ukr_bam_krd_bat_dut_wly_mao_mnd_ger_tsn_spa_anl_pol_pan_arw_scr_qcu_por_bos_cze_yor_heb_lit_chh_lat_tag_glc_moo_slo_zul_mly_tha_aeg_knd_cic_bem_tur_mol_grk_uzb_xho_vie_hau_dyu_lda_ewe	-0.430579805216656	-1.02202180810053	0.309421802890652
213	hau_hin_bam_slo_wly_anl_amh_alb_tur_azi_ses_sun_yor_dut_arw_bsq_ukr_aeg_igb_mnd_bul_scr_bem_ben_xho_mcd_est_moo_dyu_hun_lat_sid_geo_pan_lit_glc_eng_chh_gam_ita_fin_tsw_mao_spa_ind_jpn_tml_kor_svk_krd_lda_grk_mly_nor_owc_jav_cnt_swe_zul_urd_tig_guj_ger_cze_rom_qcu_ctl_prs_mol_dgb_amr_fre_mlt_bos_bat_pol_ewe_por_cic_tag_tha_sod_knd_fbf_ven_uzb_rus_afr_aze_swa_vie_heb_swt_tsn_akn	-0.107969227858315	-0.254383242479544	0.799761119036949
214	sid_eng_dyu_pol_hau_sod_wly_swe_tur_aze_xho_tag_yor_ita_guj_bsq_nor_tig_tsn_mnd_rus_krd_ven_fre_swt_grk_hun_lda_tsw_fin_spa_amr_geo_arw_ger_scr_lit_chh_mlt_hin_est_dgb_ind_glc_mao_jpn_knd_kor_svk_ukr_ses_prs_bat_afr_aeg_mly_cnt_bos_moo_lat_heb_pan_rom_mol_ben_qcu_slo_mcd_cze_zul_amh_por_gam_ctl_sun_urd_fbf_alb_cic_jav_tha_owc_tml_swa_akn_azi_dut_bul_uzb_bem_vie_anl_ewe_bam_igb	0.152299034405183	0.358657688751406	0.720664096801895
215	amr_urd_tsn_ger_heb_wly_sid_krd_tur_uzb_cic_sun_bam_lit_fre_bsq_ukr_anl_bem_mnd_alb_spa_moo_slo_tsw_ita_hun_lda_swt_est_nor_owc_geo_hin_glc_swe_mcd_chh_aeg_grk_fin_ven_mao_por_bat_jpn_knd_kor_rus_dut_swa_eng_tag_arw_tig_jav_cnt_lat_zul_rom_mlt_ben_bos_scr_bul_qcu_prs_svk_ctl_igb_hau_pan_amh_cze_mly_pol_xho_guj_ses_ind_tha_sod_tml_akn_dgb_azi_mol_afr_aze_ewe_vie_gam_yor_dyu_fbf	-0.425966223236252	-1.01044519490675	0.314903785275936
216	aeg_ctl_yor_lat_anl_sid_amh_nor_aze_azi_moo_jav_swt_glc_fre_bsq_ita_gam_tsn_cnt_ger_bos_dgb_mol_igb_pan_hun_ven_lda_est_spa_wly_geo_arw_ukr_slo_afr_heb_owc_por_fin_zul_mly_hin_mao_jpn_tml_kor_ben_pol_akn_rom_tag_urd_amr_sun_mnd_krd_ses_lit_hau_prs_svk_rus_dut_qcu_guj_swe_scr_fbf_tig_cze_sod_mcd_ind_grk_ewe_bul_xho_bat_tha_chh_knd_dyu_bem_uzb_alb_eng_tur_cic_vie_mlt_bam_swa_tsw	0.412802858216026	0.973033279962796	0.333060833281975
217	wly_eng_igb_lit_sid_aeg_anl_ben_aze_uzb_swa_tag_dyu_svk_por_bsq_ita_tig_bam_cnt_lat_spa_cic_ger_ven_alb_hun_ewe_tsw_fin_dut_sod_geo_ukr_arw_cze_urd_chh_amh_krd_est_ses_sun_mcd_jav_jpn_knd_kor_glc_mol_fbf_swe_ind_fre_mlt_mly_mnd_slo_moo_scr_gam_pol_hin_afr_rus_qcu_nor_prs_bul_yor_amr_bos_owc_guj_mao_rom_tsn_ctl_swt_bat_tha_heb_tml_zul_dgb_azi_grk_pan_tur_lda_vie_hau_bem_xho_akn	-0.277476825637842	-0.656177638616654	0.513330075836204
218	sid_krd_ewe_lit_amh_heb_hau_alb_tur_azi_dyu_sun_bam_ger_rom_bsq_ctl_amr_tsn_cnt_ukr_bul_bem_ita_xho_scr_fin_dgb_swa_hun_spa_wly_geo_por_dut_swe_glc_aeg_sod_mol_est_fbf_mao_bos_mly_jpn_knd_kor_cze_mcd_cic_rus_jav_guj_gam_bat_mnd_pol_swt_grk_mlt_prs_slo_arw_lat_qcu_ben_eng_afr_moo_chh_fre_anl_nor_ind_svk_ven_urd_zul_tag_tha_tig_tml_yor_ses_aze_hin_pan_uzb_lda_vie_owc_akn_igb_tsw	-0.513790781522958	-1.22239145529177	0.224648622433106
219	heb_scr_ses_rus_aeg_mlt_chh_urd_aze_azi_moo_jav_tsw_pan_ita_bsq_afr_wly_bam_cnt_dut_lat_ven_fre_dgb_spa_est_swt_tsn_fin_svk_hau_geo_prs_alb_ben_bos_amr_gam_slo_hun_bem_mao_lit_sun_jpn_knd_kor_pol_cze_cic_eng_tag_mcd_sod_bat_mnd_glc_lda_mol_amh_arw_ukr_bul_krd_qcu_por_grk_rom_xho_owc_swe_tig_ger_ind_nor_akn_guj_swa_mly_tha_sid_tml_fbf_yor_tur_hin_ctl_uzb_zul_vie_anl_ewe_dyu_igb	-0.681842749054194	-1.63458383450544	0.105516972852456
220	amr_ukr_bem_svk_sod_chh_mlt_rus_uzb_azi_lda_ind_ses_afr_lat_bsq_scr_heb_tsw_cnt_ita_grk_tsn_hin_swt_guj_fin_xho_dyu_hun_krd_tig_geo_bul_dut_slo_arw_wly_gam_rom_est_yor_mao_swe_jav_jpn_knd_kor_spa_ger_bam_ctl_tag_lit_hau_mly_mnd_ben_akn_eng_sid_fre_urd_mcd_bos_qcu_prs_pol_nor_cic_owc_cze_aeg_por_bat_glc_fbf_pan_zul_sun_tha_anl_tml_ven_igb_aze_alb_mol_tur_ewe_vie_amh_dgb_moo_swa	-0.0566081896530153	-0.133248318906496	0.894284902502057
221	sid_hin_tsn_slo_hau_gam_amr_scr_azi_aze_tsw_mao_dgb_rus_ben_bsq_afr_sod_lda_cnt_mol_pol_xho_ger_swa_grk_fin_ven_ewe_hun_ukr_tig_geo_bul_rom_lat_bos_owc_heb_glc_est_dyu_mly_swe_jav_jpn_knd_kor_dut_krd_bem_arw_tag_spa_wly_ind_mnd_eng_yor_nor_chh_por_svk_mcd_ctl_qcu_urd_fre_ita_cic_aeg_pan_amh_guj_bat_cze_akn_alb_igb_sun_tha_anl_tml_zul_fbf_tur_prs_lit_uzb_ses_vie_mlt_moo_bam_swt	-0.642789861185339	-1.53767964278378	0.127522461288564
222	chh_prs_swa_rom_heb_gam_sid_por_tur_azi_igb_mly_ven_glc_urd_bsq_ukr_tig_ewe_cnt_pol_svk_cic_ctl_bem_dut_fin_ses_tsn_hun_pan_amr_geo_ita_afr_bos_guj_anl_mlt_mol_est_tsw_ind_krd_sun_jpn_knd_kor_swe_ben_yor_bul_jav_arw_aeg_bat_mnd_eng_fbf_lit_sod_cze_hin_grk_rus_qcu_slo_lat_spa_moo_wly_mcd_owc_alb_tag_scr_zul_nor_swt_mao_tha_hau_tml_dgb_xho_uzb_ger_fre_aze_bam_vie_amh_dyu_lda_akn	-0.637507390657089	-1.52620432504744	0.130352820108551
223	chh_glc_xho_mol_wly_amr_gam_cze_aze_tur_cic_jav_dyu_dut_prs_bsq_urd_anl_swa_cnt_lit_alb_ses_pan_fbf_rom_est_zul_bam_fin_hin_tig_geo_afr_krd_bos_arw_mlt_amh_ctl_hun_lda_tag_svk_mly_jpn_tml_kor_eng_ben_akn_ukr_mao_mcd_sod_ind_mnd_swe_tsw_por_aeg_pol_lat_ger_guj_qcu_nor_ita_spa_tsn_hau_bul_heb_grk_bat_scr_moo_fre_swt_sun_tha_owc_knd_ven_igb_azi_rus_slo_uzb_ewe_vie_sid_dgb_yor_bem	0.199344732453178	0.469255665908758	0.639985177552559
224	anl_ger_ven_afr_chh_tig_hau_prs_uzb_azi_bem_jav_yor_glc_krd_bsq_slo_sod_fbf_cnt_guj_mcd_dgb_cze_moo_ukr_fin_xho_tsn_hun_pan_heb_geo_lit_pol_swe_bos_amr_mlt_arw_est_akn_mly_bul_tag_jpn_tml_kor_alb_rom_dyu_ita_bat_ctl_aeg_ind_mnd_hin_bam_nor_amh_dut_grk_spa_por_qcu_fre_eng_svk_swt_owc_mol_wly_scr_sun_rus_tsw_lat_swa_mao_tha_gam_knd_ewe_zul_aze_ben_urd_tur_cic_vie_sid_igb_lda_ses	-0.725026303370835	-1.74116353045859	0.0849618544271965
225	sod_mol_tsw_ctl_anl_wly_owc_mcd_tur_azi_bam_mly_zul_ita_ukr_bsq_bul_tig_ven_mnd_spa_grk_akn_svk_cic_ger_hun_fbf_dyu_est_fre_aeg_geo_scr_glc_pan_arw_sid_chh_lit_fin_yor_mao_cze_tag_jpn_knd_kor_afr_swe_igb_guj_bat_slo_amr_sun_cnt_eng_swa_lat_hau_nor_dut_rus_ben_qcu_prs_alb_rom_bem_heb_hin_amh_bos_jav_por_ses_pol_tsn_ind_tha_gam_tml_swt_moo_aze_krd_urd_uzb_xho_vie_mlt_ewe_dgb_lda	0.419278422248458	0.989080041756786	0.325190373425727
226	amh_pol_dgb_rom_wly_mlt_sid_spa_aze_azi_ses_ind_tsw_arw_prs_bsq_afr_heb_swa_cnt_svk_cze_fbf_urd_moo_rus_fin_tsn_ven_est_swe_anl_geo_ukr_krd_lat_bos_owc_aeg_fre_hun_cic_jav_pan_mao_jpn_knd_kor_grk_scr_xho_por_sun_ger_tig_tag_mnd_nor_bam_mcd_amr_ben_alb_dut_glc_qcu_lit_hin_ita_zul_gam_ctl_hau_slo_bat_mol_dyu_bul_bem_mly_tha_sod_tml_swt_igb_tur_guj_eng_uzb_ewe_vie_chh_lda_akn_yor	-0.337318061758266	-0.798588270440291	0.426563868322941
227	owc_hin_akn_rom_gam_tig_heb_swe_uzb_aze_bem_sun_dyu_svk_bul_bsq_lat_wly_cic_mnd_eng_pol_lda_urd_swt_ukr_est_swa_fbf_hun_grk_mlt_geo_mol_glc_arw_cze_aeg_anl_alb_fin_tsw_tag_prs_bat_jpn_tml_kor_nor_por_dgb_fre_mly_krd_amh_mao_cnt_dut_xho_ctl_sod_mcd_lit_rus_spa_qcu_bos_guj_ger_igb_hau_afr_chh_pan_ind_scr_zul_ben_bam_jav_tha_sid_knd_ewe_tsn_tur_slo_ita_azi_ses_vie_amr_ven_yor_moo	-0.735383250330313	-1.76744993667765	0.0804329972733195
228	aeg_swe_tsw_dut_wly_tig_owc_prs_tur_aze_igb_mly_swa_afr_mcd_bsq_slo_hau_ewe_mnd_krd_lat_ven_scr_ses_pol_hun_cic_swt_fin_glc_sod_geo_mol_grk_urd_fre_heb_mlt_guj_est_bem_sun_por_bat_jpn_knd_kor_eng_lit_akn_ben_jav_ita_sid_mao_cnt_arw_bam_bos_gam_spa_alb_nor_rus_qcu_hin_ukr_pan_tsn_anl_cze_amh_ger_tag_ctl_lda_bul_dgb_ind_tha_amr_tml_xho_yor_uzb_svk_rom_azi_dyu_vie_chh_moo_fbf_zul	-0.321470494785335	-0.760017080201765	0.449166786523422
229	heb_ben_cic_swe_wly_aeg_mlt_rus_aze_uzb_bam_mao_zul_fre_arw_bsq_dut_anl_igb_mnd_lit_nor_dgb_pol_dyu_ita_hun_fbf_akn_est_por_sid_geo_spa_prs_svk_grk_gam_sod_afr_fin_ewe_sun_guj_ind_jpn_knd_kor_mol_krd_moo_cze_jav_slo_owc_mly_cnt_pan_tsw_rom_chh_alb_ctl_bul_bos_qcu_ukr_lat_hin_ses_amh_mcd_hau_glc_tag_ger_bem_scr_ven_bat_tha_tig_tml_swt_tsn_tur_urd_eng_azi_yor_vie_amr_lda_xho_swa	-0.730989112407814	-1.75451566906152	0.0826358973842799
230	mlt_ben_lda_ger_gam_owc_anl_nor_uzb_aze_cic_ind_ewe_swe_fre_bsq_ukr_hau_igb_cnt_svk_afr_ses_krd_moo_alb_fin_dyu_tsn_est_lat_amh_geo_dut_ita_hin_lit_chh_wly_bul_hun_zul_sun_slo_bat_jpn_tml_kor_pol_pan_bam_ctl_mly_scr_sod_jav_mnd_arw_swt_por_sid_bos_grk_cze_eng_qcu_urd_mol_prs_fbf_amr_rus_tig_spa_tag_glc_ven_rom_akn_mao_tha_heb_knd_swa_yor_tur_mcd_guj_azi_xho_vie_aeg_bem_dgb_tsw	-0.529381814720348	-1.26106463442494	0.210439886171948
231	amr_scr_akn_lit_hau_anl_tig_glc_tur_azi_cic_bat_fbf_rom_swe_bsq_alb_heb_moo_mnd_eng_ctl_bam_ger_ven_por_fin_ses_ewe_est_afr_wly_geo_prs_bos_spa_ukr_owc_aeg_svk_hun_dyu_mao_ita_jav_jpn_knd_kor_rus_bul_zul_pan_mly_urd_sod_sun_cnt_fre_tsn_ben_chh_guj_cze_mcd_mol_qcu_pol_slo_grk_swa_gam_krd_sid_lat_tag_dut_lda_hin_xho_ind_tha_mlt_tml_swt_yor_aze_nor_arw_uzb_dgb_vie_amh_igb_bem_tsw	-0.88952067556517	-2.15554121166165	0.0337010822373762
232	gam_pan_swt_dut_amh_tig_mlt_mcd_tur_aze_yor_mly_ven_mol_grk_bsq_scr_hau_lda_mnd_rom_fre_ewe_swe_swa_rus_hun_dyu_xho_est_prs_aeg_geo_afr_krd_pol_guj_anl_sod_glc_fin_fbf_mao_ben_ind_jpn_tml_kor_bos_svk_cic_bul_tag_ctl_heb_sun_cnt_cze_akn_arw_chh_por_ger_hin_ita_qcu_ukr_alb_eng_igb_owc_spa_amr_nor_bat_slo_dgb_lat_tsw_jav_tha_sid_knd_bam_zul_azi_urd_lit_uzb_ses_vie_wly_bem_tsn_moo	-0.184568527905588	-0.435803093136041	0.663989489817048
233	amh_arw_lda_urd_sid_chh_aeg_cze_aze_tur_yor_sun_swt_bul_ukr_bsq_afr_tig_dyu_cnt_swe_slo_moo_rom_akn_ita_est_ven_fbf_fin_lit_anl_geo_alb_scr_mcd_por_hau_owc_nor_hun_ewe_jav_ben_tag_jpn_knd_kor_ger_fre_zul_svk_ind_prs_gam_mly_mnd_eng_ses_hin_mlt_pol_guj_ctl_glc_qcu_grk_rus_spa_xho_amr_krd_wly_bos_mao_pan_bem_mol_dgb_bat_tha_heb_tml_swa_tsn_azi_dut_lat_uzb_bam_vie_sod_cic_tsw_igb	-0.511245869037666	-1.21845251313247	0.226134008081597
234	mlt_guj_lda_lat_amh_tig_chh_hin_uzb_tur_yor_bat_moo_rom_pol_bsq_lit_sod_ven_mnd_prs_krd_bem_urd_igb_slo_fin_ewe_xho_hun_bos_sid_geo_pan_glc_fre_nor_anl_gam_mol_est_zul_jav_rus_mao_jpn_tml_kor_ben_ctl_cic_bul_sun_spa_wly_mly_cnt_dut_fbf_alb_hau_mcd_eng_grk_arw_qcu_ukr_cze_scr_tsw_heb_svk_amr_por_tag_ita_akn_afr_swa_ind_tha_owc_knd_bam_tsn_azi_ger_swe_aze_dyu_vie_aeg_dgb_swt_ses	0.210384853955707	0.49566251350369	0.621301808820721
235	mlt_cze_tsn_nor_hau_anl_gam_hin_uzb_tur_dyu_ind_swa_glc_krd_bsq_por_aeg_akn_mnd_dut_rus_cic_pol_swt_pan_est_moo_yor_fin_bos_chh_geo_ita_afr_arw_alb_tig_sid_lat_hun_bam_tag_mol_mly_jpn_knd_kor_mcd_spa_ven_svk_mao_fre_amr_sun_cnt_ctl_igb_prs_amh_swe_bul_grk_guj_qcu_ger_urd_eng_lda_heb_slo_wly_ukr_jav_rom_bem_lit_fbf_bat_tha_sod_tml_xho_tsw_aze_scr_ben_azi_dgb_vie_owc_ses_zul_ewe	0.0510161543887115	0.120084081641142	0.904675584907047
236	owc_mol_akn_urd_wly_tig_aeg_lat_tur_aze_lda_ind_tsn_svk_nor_bsq_grk_amh_ven_cnt_mcd_pol_tsw_slo_xho_glc_est_moo_swt_hun_cze_heb_geo_dut_arw_alb_afr_amr_gam_bos_fin_ewe_mly_krd_jav_jpn_knd_kor_lit_swe_dyu_ukr_sun_hin_anl_tag_mnd_bul_dgb_guj_hau_eng_rus_ben_ger_qcu_pan_fre_prs_igb_chh_por_sod_ctl_bat_scr_fbf_rom_zul_mao_tha_mlt_tml_yor_ses_uzb_ita_spa_azi_cic_vie_sid_bam_bem_swa	-0.444438716811653	-1.05553598067715	0.293914657745454
237	anl_grk_igb_spa_amr_mlt_chh_rom_azi_aze_fbf_sun_ewe_fre_pan_bsq_bul_gam_tsw_mnd_ita_prs_zul_lat_dgb_krd_hun_yor_swa_fin_svk_heb_geo_rus_mol_scr_slo_sod_wly_por_est_bem_bat_lit_jav_jpn_tml_kor_dut_pol_ses_ctl_mly_urd_amh_mao_cnt_ger_cic_ben_aeg_hin_cze_nor_ukr_qcu_alb_arw_guj_lda_owc_afr_sid_bos_ind_eng_xho_glc_tsn_tag_tha_hau_knd_akn_moo_uzb_swe_mcd_tur_dyu_vie_tig_ven_bam_swt	-0.437515119950233	-1.03954482606739	0.301246550315474
238	hau_ctl_yor_mol_amh_chh_amr_spa_aze_azi_xho_bat_zul_hin_bul_bsq_urd_mlt_cic_cnt_afr_pol_swa_ben_ven_scr_est_fbf_bam_hun_ita_owc_geo_guj_rom_krd_rus_sod_wly_dut_fin_dgb_mao_pan_jav_jpn_knd_kor_cze_ger_igb_lat_mly_fre_tig_ind_mnd_grk_moo_por_heb_svk_slo_prs_ukr_qcu_swe_alb_bos_tsn_gam_glc_anl_nor_tag_mcd_ses_lit_bem_sun_tha_aeg_tml_ewe_dyu_tur_arw_eng_uzb_lda_vie_sid_akn_tsw_swt	0.0334274157041528	0.0786947612113616	0.937444489706427
239	sod_ita_ewe_hin_aeg_anl_hau_afr_azi_tur_xho_tag_tsn_guj_krd_bsq_dut_amh_cic_mnd_cze_prs_ses_ctl_fbf_slo_fin_lda_bem_hun_bul_gam_geo_scr_alb_pol_spa_wly_owc_bos_est_swa_jav_eng_bat_jpn_tml_kor_lit_lat_zul_rus_ind_ukr_heb_mly_cnt_swe_akn_urd_mlt_arw_svk_ben_mcd_qcu_nor_glc_fre_ven_tig_grk_sid_por_mao_pan_tsw_ger_yor_sun_tha_chh_knd_swt_bam_uzb_rom_mol_aze_dyu_vie_amr_igb_dgb_moo	0.165134801893332	0.388642013769247	0.698429308659766
240	heb_eng_yor_mcd_amh_amr_wly_rus_aze_uzb_ses_jav_dyu_fre_prs_bsq_rom_tig_bem_mnd_alb_swe_akn_spa_ewe_urd_fin_swa_tsw_est_lit_sod_geo_dut_ger_scr_por_chh_anl_grk_hun_cic_ind_ukr_bat_jpn_knd_kor_hin_slo_tsn_ctl_tag_pan_hau_mly_cnt_pol_xho_bos_owc_mol_nor_cze_bul_qcu_guj_svk_ben_fbf_sid_krd_mlt_lat_mao_ita_ven_glc_moo_sun_tha_aeg_tml_swt_lda_azi_arw_afr_tur_zul_vie_gam_dgb_igb_bam	-0.420666898933299	-0.996790440814175	0.321452741517332
241	heb_bos_moo_afr_wly_anl_amh_lat_uzb_azi_lda_tag_ses_ita_guj_bsq_ukr_sod_tsw_mnd_pol_eng_zul_slo_ven_ben_hun_xho_akn_est_mcd_aeg_geo_svk_rus_cze_bul_mlt_owc_spa_fin_ewe_jav_lit_ind_jpn_tml_kor_fre_rom_fbf_ctl_bat_alb_tig_sun_cnt_ger_bem_pan_hau_mol_arw_urd_scr_qcu_prs_krd_swe_swa_sid_hin_amr_nor_mao_por_dyu_dut_yor_mly_tha_chh_knd_dgb_bam_aze_glc_grk_tur_swt_vie_gam_igb_cic_tsn	-0.475318263708229	-1.12982427225284	0.261455909960836
242	hau_glc_cic_por_aeg_chh_sod_ukr_uzb_aze_xho_tag_dyu_guj_rom_bsq_ben_gam_zul_cnt_cze_slo_tsw_mol_ven_spa_fin_bam_moo_hun_bul_anl_geo_swe_nor_lat_ita_mlt_wly_arw_est_akn_sun_mcd_bat_jpn_tml_kor_svk_grk_igb_dut_ind_lit_owc_mly_mnd_afr_bem_urd_tig_pan_ctl_rus_ger_qcu_prs_pol_scr_lda_heb_krd_amh_bos_mao_fre_ses_hin_swa_jav_tha_sid_knd_tsn_ewe_tur_eng_alb_azi_yor_vie_amr_fbf_swt_dgb	0.495001655351281	1.1677753678468	0.245882552354497
243	sid_eng_swt_svk_gam_mlt_amh_glc_azi_tur_cic_mao_igb_fre_hin_bsq_spa_anl_bam_cnt_ctl_dut_fbf_mol_xho_ger_hun_dgb_lda_est_lat_wly_geo_alb_bul_afr_nor_aeg_sod_ita_fin_bem_jav_ben_bat_jpn_tml_kor_krd_scr_swa_bos_ind_pan_owc_sun_mnd_rus_zul_urd_amr_ukr_lit_prs_grk_qcu_arw_guj_swe_tsn_hau_slo_heb_cze_tag_por_akn_pol_ewe_mly_tha_chh_knd_ven_yor_aze_mcd_rom_uzb_dyu_vie_tig_ses_moo_tsw	-0.380689107280951	-0.902755174964231	0.368988126980582
244	wly_arw_swt_nor_sod_aeg_heb_grk_azi_aze_yor_tag_ses_ger_guj_bsq_pan_amr_cic_cnt_mol_glc_ewe_afr_tsw_spa_fin_dyu_swa_est_lat_tig_geo_mcd_krd_ita_eng_anl_mlt_alb_hun_moo_sun_ctl_bat_jpn_tml_kor_cze_rus_fbf_fre_mly_bos_gam_ind_mnd_por_bam_svk_sid_swe_ukr_dut_scr_qcu_prs_bul_urd_ven_owc_lit_amh_pol_jav_rom_dgb_hin_lda_mao_tha_chh_knd_xho_akn_tur_ben_slo_uzb_zul_vie_hau_bem_igb_tsn	-0.738429759864147	-1.77515385844587	0.0791440939134889
245	tig_ukr_ses_krd_chh_anl_sod_glc_azi_uzb_dyu_jav_ven_afr_pol_bsq_cze_hau_igb_mnd_dut_grk_bem_scr_lda_fre_est_xho_cic_fin_ben_mlt_geo_nor_prs_spa_hin_wly_owc_ctl_hun_moo_ind_bos_mly_jpn_knd_kor_lit_rus_swt_mol_mao_alb_amh_bat_cnt_svk_swa_slo_heb_urd_bul_ger_swe_qcu_por_ita_lat_zul_gam_guj_sid_rom_sun_pan_akn_eng_dgb_tag_tha_amr_tml_yor_fbf_aze_mcd_arw_tur_bam_vie_aeg_tsw_tsn_ewe	-1.27009889596392	-3.1560526087299	0.00215544345347839
246	sid_grk_ses_spa_sod_hau_wly_pol_azi_aze_swt_tag_bam_cze_mol_bsq_scr_aeg_swa_cnt_hin_afr_igb_ctl_moo_rom_est_ewe_dgb_fin_urd_anl_geo_por_bos_alb_svk_amr_amh_slo_hun_xho_jav_fre_mao_jpn_knd_kor_eng_bul_yor_prs_ind_glc_tig_bat_mnd_ger_bem_lat_mlt_guj_nor_ita_arw_qcu_lit_pan_mcd_dyu_gam_swe_owc_dut_mly_rus_cic_ben_akn_sun_tha_chh_tml_zul_tsn_tur_ukr_krd_uzb_tsw_vie_heb_lda_fbf_ven	-0.680408811751774	-1.63117788079783	0.10623483057305
247	wly_bos_moo_glc_owc_gam_hau_rus_uzb_tur_bem_mly_bam_cze_grk_bsq_guj_chh_swa_cnt_slo_mcd_yor_svk_fbf_lit_fin_ewe_ven_hun_dut_aeg_geo_pol_fre_ukr_ben_sod_mlt_pan_est_lda_bat_bul_mao_jpn_tml_kor_afr_ger_cic_eng_jav_scr_tig_tag_mnd_swe_igb_nor_anl_hin_por_krd_mol_qcu_urd_ita_prs_xho_sid_alb_amh_lat_ind_spa_zul_ctl_akn_sun_tha_heb_knd_swt_ses_aze_rom_arw_azi_dgb_vie_amr_dyu_tsw_tsn	-0.552458380758564	-1.31960899732468	0.190204956634688
248	owc_scr_swa_arw_chh_anl_amr_pol_uzb_azi_dyu_mao_yor_bul_ger_bsq_alb_amh_fbf_mnd_glc_mcd_ven_cze_bem_rus_fin_xho_moo_est_ctl_heb_geo_ben_slo_nor_bos_sod_hau_spa_hun_ses_tag_svk_jav_jpn_knd_kor_afr_lit_zul_eng_sun_urd_tig_bat_cnt_guj_akn_pan_aeg_ukr_mol_lat_prs_qcu_rom_hin_por_tsn_wly_grk_sid_fre_ind_swe_tsw_ita_bam_mly_tha_gam_tml_ewe_dgb_tur_krd_dut_aze_cic_vie_mlt_igb_lda_swt	-0.916656526031749	-2.22105782967963	0.0287745566617223
249	wly_swe_bem_pan_owc_tig_anl_ita_aze_uzb_ses_mao_tsw_eng_urd_bsq_ctl_hau_igb_mnd_alb_guj_tsn_ger_moo_pol_hun_lda_zul_est_dut_gam_geo_ben_krd_lat_mol_mlt_amr_ukr_fin_swt_jav_bul_ind_jpn_knd_kor_prs_nor_yor_afr_bat_hin_sod_sun_cnt_bos_swa_cze_aeg_rus_svk_grk_fre_qcu_lit_spa_slo_ven_sid_rom_heb_arw_tag_glc_cic_scr_akn_mly_tha_chh_tml_dyu_dgb_tur_mcd_por_azi_xho_vie_amh_ewe_fbf_bam	-0.361857950664208	-0.857454272623905	0.393398162384644
250	gam_pol_dgb_rus_aeg_chh_amh_guj_tur_uzb_swa_mly_cic_krd_grk_bsq_ger_owc_tsw_mnd_afr_slo_igb_ukr_fbf_hin_est_moo_zul_fin_arw_heb_geo_nor_por_urd_spa_anl_sid_bos_hun_swt_jav_rom_ind_jpn_knd_kor_dut_svk_tsn_eng_bat_lat_hau_sun_cnt_ctl_bem_swe_tig_pan_ben_lit_ita_qcu_prs_mol_bul_ses_wly_mcd_sod_glc_mao_cze_akn_fre_lda_tag_tha_mlt_tml_xho_yor_aze_alb_scr_azi_dyu_vie_amr_ven_bam_ewe	-0.38706284342243	-0.918674503423473	0.360642388285995
251	amh_guj_tsw_bul_wly_owc_chh_ctl_aze_azi_ewe_jav_lda_krd_mcd_bsq_mol_gam_bam_mnd_eng_dut_tsn_prs_moo_por_hun_swt_swa_fin_rom_sod_geo_arw_cze_bos_fre_anl_tig_rus_est_cic_sun_scr_bat_jpn_knd_kor_slo_spa_fbf_lat_mly_grk_hau_tag_cnt_ita_bem_swe_mlt_ukr_hin_ben_svk_qcu_urd_ger_lit_ses_aeg_afr_sid_alb_mao_glc_ven_pol_dgb_ind_tha_heb_tml_akn_igb_uzb_nor_pan_tur_dyu_vie_amr_xho_zul_yor	0.0496565913287938	0.117104496452635	0.907029775260983
252	sod_ukr_dgb_slo_wly_tig_amr_cze_aze_azi_swt_mao_bam_dut_mol_bsq_pan_hau_igb_mnd_grk_fre_moo_eng_xho_prs_hun_lda_ven_fin_mcd_chh_geo_rus_krd_pol_bul_anl_gam_ger_est_ewe_tag_lat_bat_jpn_tml_kor_glc_por_tsw_hin_mly_lit_amh_sun_cnt_nor_tsn_ctl_mlt_swe_arw_urd_ita_qcu_guj_afr_svk_yor_sid_rom_heb_spa_ind_ben_fbf_scr_bem_jav_tha_owc_knd_dyu_cic_tur_bos_alb_uzb_zul_vie_aeg_ses_akn_swa	-0.248031367840075	-0.586950850659699	0.558658918197087
253	aeg_scr_xho_ita_sod_wly_gam_por_azi_tur_yor_mao_ewe_prs_pol_bsq_mcd_heb_tsn_mnd_glc_spa_fbf_ger_akn_arw_hun_tsw_ven_fin_afr_amr_geo_hin_slo_svk_mol_sid_anl_pan_est_swt_sun_dut_mly_jpn_knd_kor_rom_ukr_lda_eng_ind_grk_mlt_tag_cnt_guj_zul_alb_hau_bos_swe_bul_krd_qcu_lit_nor_fre_bem_tig_ben_owc_cze_jav_ctl_swa_urd_dyu_bat_tha_amh_tml_bam_dgb_uzb_lat_rus_aze_igb_vie_chh_ses_cic_moo	-0.747714214270034	-1.79543295794385	0.0758327212898671
254	gam_fre_dgb_pan_tig_amh_heb_rus_azi_uzb_ven_mao_bem_lit_glc_bsq_eng_wly_akn_mnd_svk_krd_zul_swe_tsw_por_fin_dyu_igb_est_dut_mlt_geo_alb_slo_mol_ben_hau_amr_mcd_hun_swa_sun_afr_jav_jpn_knd_kor_hin_spa_xho_prs_bat_ita_sid_ind_cnt_lat_lda_nor_sod_ctl_urd_pol_ger_qcu_guj_scr_grk_ses_owc_arw_aeg_cze_tag_rom_moo_ukr_bam_mly_tha_anl_tml_tsn_cic_tur_bul_bos_aze_ewe_vie_chh_yor_swt_fbf	-0.307142533290096	-0.726934649982655	0.469091880464366
255	anl_glc_swa_ben_aeg_tig_hau_guj_uzb_tur_ven_sun_zul_bul_svk_bsq_nor_chh_dyu_mnd_afr_mol_tsw_arw_igb_ukr_fin_akn_ses_hun_rus_amr_geo_swe_bos_scr_pan_sod_wly_lit_est_cic_tag_eng_mly_jpn_knd_kor_por_pol_moo_mcd_mao_spa_sid_bat_cnt_prs_dgb_dut_amh_ger_cze_urd_grk_qcu_ita_rom_slo_tsn_owc_alb_heb_krd_ind_fre_fbf_hin_swt_jav_tha_gam_tml_bem_bam_aze_ctl_lat_azi_yor_vie_mlt_xho_ewe_lda	0.161473005262675	0.380060734110575	0.7047669265191
256	anl_rom_lda_pan_heb_sod_sid_spa_azi_aze_tsw_tag_ses_ger_ben_bsq_bul_chh_swa_cnt_swe_afr_bam_grk_bem_scr_fin_ewe_swt_hun_arw_tig_geo_ctl_fre_dut_mol_wly_hau_eng_est_dgb_ind_glc_jav_jpn_knd_kor_rus_ukr_zul_cze_mao_svk_mlt_sun_mnd_lat_igb_slo_amr_pol_urd_alb_mcd_qcu_lit_bos_por_fbf_gam_nor_aeg_hin_bat_prs_xho_krd_cic_mly_tha_owc_tml_ven_dyu_uzb_ita_guj_tur_akn_vie_amh_yor_tsn_moo	0.0790796421455722	0.185972117028593	0.852871664442453
257	anl_krd_tsw_afr_owc_chh_hau_swe_uzb_aze_fbf_mly_xho_scr_hin_bsq_ukr_wly_yor_cnt_lat_mol_lda_pol_zul_rom_fin_bam_dgb_est_slo_amh_geo_fre_eng_nor_por_gam_mlt_urd_hun_swa_sun_cze_jav_jpn_tml_kor_spa_alb_bem_ctl_mao_bul_heb_tag_mnd_guj_moo_mcd_sod_svk_ita_prs_ben_qcu_rus_glc_pan_cic_amr_ger_aeg_dut_bat_arw_akn_bos_ewe_ind_tha_tig_knd_swt_igb_azi_lit_grk_tur_dyu_vie_sid_tsn_ses_ven	0.672929441766225	1.59192842204337	0.114794292268394
258	amr_bos_xho_lit_mlt_chh_sod_ctl_uzb_aze_dgb_bat_lda_ita_bul_bsq_glc_hau_zul_cnt_rom_krd_ewe_slo_moo_hin_est_cic_swt_fin_afr_anl_geo_cze_guj_pol_arw_gam_heb_mol_hun_ses_mao_eng_sun_jpn_knd_kor_pan_por_yor_swe_mly_spa_owc_jav_mnd_ger_swa_dut_sid_alb_svk_mcd_ben_qcu_grk_ukr_scr_akn_wly_fre_amh_prs_ind_nor_igb_lat_tsn_tag_tha_tig_tml_fbf_bam_azi_rus_urd_tur_dyu_vie_aeg_tsw_ven_bem	-0.487895088203615	-1.16013516087867	0.248963402436736
259	hau_rus_xho_lit_heb_tig_gam_hin_uzb_aze_tsw_mly_igb_mcd_ctl_bsq_ben_sod_lda_cnt_lat_fre_tsn_ita_dyu_guj_fin_akn_bem_est_afr_sid_geo_spa_pan_mol_eng_aeg_amr_swe_hun_swa_sun_urd_jav_jpn_knd_kor_por_bul_yor_arw_tag_cze_amh_bat_mnd_prs_dgb_pol_wly_grk_bos_dut_ukr_qcu_alb_glc_rom_ewe_owc_scr_mlt_slo_ind_krd_zul_ger_ven_mao_tha_anl_tml_fbf_swt_tur_svk_nor_azi_bam_vie_chh_moo_cic_ses	-0.698544582851281	-1.67578615280687	0.0971391345274156
260	sod_grk_dyu_spa_sid_heb_amr_guj_azi_tur_xho_sun_fbf_ukr_bos_bsq_bul_aeg_moo_mnd_cze_urd_swa_eng_lda_rus_est_igb_bam_fin_fre_gam_geo_scr_ita_rom_lat_owc_wly_por_hun_bem_bat_hin_ind_jpn_knd_kor_nor_ben_swt_pol_mao_ger_anl_mly_cnt_afr_ewe_mol_mlt_lit_svk_ctl_krd_qcu_arw_alb_glc_tsn_amh_dut_hau_pan_jav_slo_tsw_prs_zul_tag_tha_chh_tml_dgb_ses_aze_swe_mcd_uzb_akn_vie_tig_yor_ven_cic	-0.078008266643481	-0.183741805682768	0.854616036992428
261	sod_hin_bam_alb_aeg_tig_wly_prs_aze_uzb_igb_mly_ewe_slo_rus_bsq_lat_chh_fbf_cnt_ctl_cze_ses_swe_ven_bos_hun_lda_moo_fin_eng_mlt_geo_glc_mcd_spa_por_sid_owc_grk_est_swt_bat_arw_tag_jpn_knd_kor_ita_ben_akn_mol_jav_ger_hau_mao_mnd_krd_swa_nor_amr_pol_guj_ukr_afr_qcu_svk_lit_scr_yor_heb_rom_gam_bul_sun_fre_cic_urd_tsw_ind_tha_anl_tml_dgb_xho_azi_dut_pan_tur_tsn_vie_amh_bem_zul_dyu	0.4555618366923	1.07395397625699	0.285621930468035
262	amr_hin_tsw_alb_amh_tig_mlt_svk_tur_aze_bam_tag_yor_slo_spa_bsq_pol_sid_dgb_mnd_krd_lit_tsn_dut_swa_rom_fin_igb_ven_est_urd_chh_geo_arw_lat_guj_por_gam_wly_nor_hun_dyu_bat_scr_mao_jpn_tml_kor_prs_pan_cic_ita_mly_grk_anl_sun_cnt_afr_ses_ctl_sod_rus_ukr_bos_mcd_qcu_cze_eng_ben_lda_hau_ger_aeg_swe_ind_fre_zul_glc_ewe_jav_tha_owc_knd_bem_fbf_uzb_mol_bul_azi_moo_vie_heb_xho_swt_akn	0.38416099206755	0.904708223829442	0.367957716201679
263	amr_arw_dgb_rom_owc_sod_mlt_fre_aze_uzb_swt_mao_xho_dut_por_bsq_lat_amh_swa_mnd_prs_spa_bem_guj_tsw_alb_est_lda_fbf_fin_rus_aeg_geo_cze_eng_pol_glc_heb_anl_urd_hun_zul_sun_grk_mly_jpn_knd_kor_ita_swe_ses_nor_tag_afr_tig_bat_cnt_ctl_tsn_svk_gam_ukr_hin_mcd_ger_qcu_slo_bos_bul_ewe_chh_scr_sid_ben_jav_lit_yor_krd_dyu_ind_tha_wly_tml_ven_cic_tur_pan_mol_azi_bam_vie_hau_akn_igb_moo	-0.437134112749858	-1.03923753131216	0.301388645832064
264	amh_nor_fbf_pol_owc_gam_sid_lat_azi_uzb_tsn_jav_swt_svk_ctl_bsq_ger_hau_cic_mnd_alb_dut_xho_ita_ewe_cze_est_dgb_bem_fin_prs_amr_geo_ben_mcd_mol_glc_wly_tig_urd_hun_swa_mly_lit_sun_jpn_knd_kor_ukr_hin_moo_eng_ind_bos_chh_bat_cnt_slo_yor_bul_anl_spa_swe_fre_grk_qcu_pan_guj_rom_dyu_sod_por_mlt_arw_mao_rus_zul_afr_akn_tag_tha_aeg_tml_ses_ven_tur_krd_scr_aze_bam_vie_heb_lda_tsw_igb	-0.33994891290642	-0.805204538815899	0.422755527316302
265	gam_mol_moo_guj_wly_amh_chh_lat_tur_uzb_lda_tag_ewe_alb_spa_bsq_krd_mlt_tsw_cnt_swe_prs_yor_ger_igb_por_fin_ven_bem_hun_bos_anl_geo_afr_fre_bul_pan_sid_tig_svk_est_dyu_ind_scr_sun_jpn_knd_kor_lit_slo_swt_dut_mly_rom_amr_mao_mnd_ukr_ses_mcd_owc_ctl_ita_glc_nor_qcu_grk_cze_hin_bam_hau_ben_heb_rus_bat_urd_cic_eng_akn_jav_tha_aeg_tml_fbf_tsn_aze_arw_pol_azi_swa_vie_sod_xho_dgb_zul	-0.420875136235132	-0.999305011141188	0.32023998692261
266	heb_slo_swa_pan_tig_sid_mlt_rus_tur_uzb_igb_mao_bem_spa_grk_bsq_alb_chh_ewe_mnd_lat_swe_cic_afr_yor_rom_hun_tsw_ses_fin_mol_gam_geo_guj_arw_ita_mcd_aeg_sod_pol_est_fbf_ind_krd_tag_jpn_tml_kor_urd_dut_zul_ukr_mly_por_hau_sun_cnt_hin_xho_svk_owc_ben_cze_glc_prs_qcu_lit_eng_ger_dgb_anl_fre_wly_bos_jav_scr_moo_ctl_swt_bat_tha_amh_knd_lda_bam_azi_bul_nor_aze_akn_vie_amr_ven_dyu_tsn	-0.42798421873222	-1.01707273962959	0.311757492524443
267	heb_swe_bam_svk_mlt_amr_aeg_bos_aze_tur_yor_mly_zul_rus_hin_bsq_arw_chh_dgb_mnd_grk_krd_dyu_ger_swt_dut_fin_swa_xho_hun_cze_hau_geo_guj_alb_afr_glc_tig_amh_fre_est_moo_sun_pan_mao_jpn_tml_kor_pol_lit_bem_urd_ind_lat_gam_bat_cnt_mcd_fbf_ita_anl_eng_spa_ben_prs_qcu_rom_scr_slo_ses_owc_nor_sod_mol_tag_por_tsw_ukr_igb_jav_tha_wly_knd_lda_ven_azi_ctl_bul_uzb_cic_vie_sid_ewe_akn_tsn	-0.421305422702558	-0.999567010848978	0.320113801912971
268	aeg_fre_igb_afr_heb_wly_gam_ctl_azi_tur_tsn_tag_swa_pan_rus_bsq_mcd_amh_dgb_cnt_ger_bul_bem_hin_zul_slo_est_ses_swt_hun_alb_anl_geo_dut_grk_ben_mol_chh_mlt_guj_fin_xho_jav_lat_bat_jpn_tml_kor_ita_spa_yor_ukr_mao_glc_owc_ind_mnd_pol_cic_scr_tig_arw_swe_por_lit_qcu_eng_prs_bos_moo_sid_svk_sod_urd_mly_rom_lda_cze_dyu_sun_tha_amr_knd_ven_akn_aze_krd_nor_uzb_tsw_vie_hau_ewe_fbf_bam	-0.105373787669392	-0.248284210335585	0.804461934784071
269	amh_mcd_fbf_guj_chh_anl_amr_prs_aze_uzb_zul_ind_bem_lat_ger_bsq_mol_hau_lda_cnt_ctl_rus_ses_eng_akn_dut_hun_dgb_ven_fin_svk_aeg_geo_ukr_arw_slo_hin_gam_owc_bos_est_moo_mao_glc_tag_jpn_knd_kor_cze_nor_yor_bul_sun_lit_tig_bat_mnd_urd_tsn_alb_mlt_rom_ben_fre_swe_qcu_por_spa_grk_xho_sid_scr_heb_krd_jav_afr_bam_pan_igb_mly_tha_sod_tml_cic_ewe_tur_pol_ita_azi_dyu_vie_wly_tsw_swa_swt	-0.464360123782238	-1.10219745426012	0.273220066089097
270	gam_mol_swt_afr_hau_chh_sod_glc_uzb_tur_igb_tag_cic_por_dut_bsq_pol_aeg_fbf_mnd_arw_ukr_bam_bul_akn_ben_est_xho_dyu_fin_swe_amr_geo_grk_rus_ger_rom_heb_mlt_mcd_hun_ses_bat_bos_sun_jpn_knd_kor_ita_fre_lda_spa_jav_scr_owc_ind_cnt_alb_yor_cze_amh_slo_nor_svk_hin_qcu_eng_urd_lit_moo_wly_pan_tig_guj_mly_prs_zul_ctl_tsw_mao_tha_anl_tml_ven_bem_aze_lat_krd_azi_dgb_vie_sid_ewe_swa_tsn	-0.693581428187129	-1.66403967438735	0.0994706136300938
271	hau_bos_igb_ctl_amr_anl_wly_urd_aze_azi_dgb_jav_tsn_por_rus_bsq_ben_mlt_bem_mnd_alb_spa_swa_grk_yor_bul_est_ses_fbf_hun_pan_aeg_geo_svk_ukr_pol_swe_sid_sod_mcd_fin_moo_sun_prs_tag_jpn_knd_kor_scr_lat_akn_krd_bat_ger_gam_ind_cnt_guj_bam_nor_tig_dut_rom_lit_ita_qcu_slo_glc_eng_tsw_owc_hin_amh_arw_mao_afr_swt_cze_ewe_mly_tha_heb_tml_ven_xho_uzb_fre_mol_tur_cic_vie_chh_zul_dyu_lda	-1.03598368666508	-2.52532208680033	0.0132515162430983
272	sid_pol_dyu_ctl_mlt_anl_hau_spa_aze_uzb_fbf_mly_yor_dut_ben_bsq_bos_wly_bem_mnd_grk_pan_dgb_rus_bam_afr_hun_akn_xho_est_arw_amr_geo_alb_bul_lat_eng_sod_heb_mol_fin_ses_mao_glc_jav_jpn_tml_kor_ita_ger_igb_slo_ind_lit_amh_bat_cnt_guj_moo_urd_aeg_krd_prs_scr_fre_qcu_nor_ukr_por_ewe_chh_swe_owc_rom_sun_cze_tsn_hin_ven_tag_tha_gam_knd_cic_swa_tur_mcd_svk_azi_zul_vie_tig_swt_tsw_lda	-0.413650803029129	-0.981885874596743	0.328703570190796
273	gam_pol_swa_ger_owc_hau_aeg_arw_tur_aze_bem_mly_tsn_hin_prs_bsq_bos_mlt_dgb_cnt_mcd_glc_swt_bul_lda_lit_fin_bam_moo_hun_svk_heb_geo_krd_eng_por_mol_sod_chh_rom_est_xho_bat_pan_mao_jpn_tml_kor_nor_grk_akn_spa_jav_lat_wly_sun_mnd_ukr_yor_swe_amr_scr_cze_guj_ctl_qcu_ben_rus_ita_cic_amh_alb_tig_urd_tag_afr_ses_fre_fbf_ind_tha_anl_knd_ewe_zul_uzb_slo_dut_azi_ven_vie_sid_tsw_igb_dyu	-0.725316090079889	-1.74088109661532	0.085011629969734
274	owc_cze_akn_bul_gam_sid_amh_eng_azi_uzb_ewe_ind_xho_lat_svk_bsq_guj_sod_bem_cnt_lit_mol_swt_hin_ven_alb_hun_tsw_moo_est_fre_mlt_geo_rus_prs_glc_scr_hau_chh_ger_fin_dgb_mly_ctl_mao_jpn_tml_kor_spa_nor_tsn_ben_tag_mcd_heb_jav_mnd_swe_cic_slo_amr_urd_ita_pol_ukr_qcu_afr_bos_krd_lda_aeg_arw_wly_dut_bat_rom_ses_pan_swa_sun_tha_tig_knd_zul_dyu_aze_por_grk_tur_bam_vie_anl_fbf_igb_yor	0.391881289320929	0.925535149944547	0.357083086521063
275	anl_pol_dgb_ger_aeg_sid_amr_arw_uzb_aze_bem_sun_ven_guj_hin_bsq_rom_amh_xho_cnt_nor_eng_zul_slo_dyu_urd_est_moo_lda_fin_prs_chh_geo_pan_spa_krd_ukr_owc_gam_fre_hun_swt_mao_ctl_tag_jpn_knd_kor_bul_swe_ses_mcd_mly_dut_heb_jav_mnd_rus_yor_scr_sod_ben_svk_glc_por_qcu_grk_lat_alb_akn_tig_ita_mlt_lit_ind_afr_fbf_bos_cic_bat_tha_wly_tml_swa_igb_azi_mol_cze_tur_ewe_vie_hau_bam_tsn_tsw	0.277338751722852	0.652857558667246	0.515458765082977
276	amh_pol_akn_ben_mlt_gam_heb_spa_azi_tur_dyu_jav_ses_mol_svk_bsq_ctl_owc_tsn_cnt_rom_nor_bam_prs_moo_pan_fin_fbf_yor_est_fre_sod_geo_scr_afr_urd_swe_aeg_tig_dut_hun_ewe_mly_alb_sun_jpn_knd_kor_cze_rus_cic_glc_ind_ger_sid_bat_mnd_lit_swt_krd_anl_hin_ita_eng_mcd_qcu_slo_grk_ukr_tsw_amr_arw_hau_bos_mao_guj_xho_por_igb_tag_tha_chh_tml_bem_dgb_uzb_lat_bul_aze_swa_vie_wly_ven_zul_lda	0.085020493506342	0.20048201284867	0.841541397959669
277	aeg_urd_dgb_krd_sod_gam_hau_afr_azi_uzb_cic_sun_moo_prs_lit_bsq_pan_owc_ven_cnt_fre_rus_yor_guj_tsw_arw_hun_swt_dyu_fin_grk_sid_geo_bos_rom_spa_nor_wly_amr_swe_est_xho_ind_ger_mly_jpn_knd_kor_slo_scr_tsn_svk_mao_bul_mlt_jav_mnd_ctl_igb_hin_amh_pol_mol_dut_lat_qcu_por_ita_ben_akn_tig_glc_anl_alb_bat_eng_bem_cze_swa_tag_tha_chh_tml_fbf_lda_aze_mcd_ukr_tur_bam_vie_heb_ewe_zul_ses	-0.234399400645051	-0.55345760663344	0.581278252534734
278	chh_por_moo_ita_amr_anl_heb_lat_uzb_aze_tsn_bat_fbf_ger_guj_bsq_mol_hau_ses_mnd_bos_pan_swt_ukr_bam_pol_fin_akn_xho_hun_glc_aeg_geo_ctl_swe_grk_eng_amh_mlt_hin_est_swa_ind_scr_mly_jpn_knd_kor_prs_dut_lda_urd_sun_krd_tig_jav_cnt_lit_cic_alb_sid_svk_ben_rom_nor_qcu_mcd_bul_rus_dgb_wly_fre_gam_slo_tag_afr_tsw_arw_dyu_mao_tha_owc_tml_igb_bem_azi_spa_cze_tur_yor_vie_sod_ven_zul_ewe	-0.79599330277201	-1.91776841929673	0.0582088361494941
279	amh_urd_ewe_hin_heb_owc_mlt_eng_aze_azi_moo_bat_bem_dut_nor_bsq_ger_wly_ven_mnd_alb_pol_akn_spa_lda_lit_est_swt_ses_fin_ukr_anl_geo_rom_ctl_cze_rus_aeg_sod_prs_hun_tsw_tag_por_jav_jpn_tml_kor_glc_ben_tsn_mol_ind_pan_gam_mly_cnt_lat_dyu_mcd_hau_fre_svk_arw_bos_qcu_swe_guj_bul_zul_tig_grk_sid_scr_sun_krd_xho_ita_igb_mao_tha_chh_knd_dgb_cic_tur_slo_afr_uzb_bam_vie_amr_fbf_swa_yor	-0.843425882639753	-2.03761457190424	0.044429474675709
280	amh_scr_igb_cze_chh_heb_hau_svk_azi_aze_swt_mao_fbf_mol_afr_bsq_nor_owc_akn_cnt_ctl_urd_swa_pan_tsw_swe_fin_xho_yor_est_alb_tig_geo_lat_dut_spa_krd_mlt_aeg_por_hun_dyu_ind_bos_jav_jpn_tml_kor_mcd_rom_tsn_bul_sun_ben_anl_tag_mnd_glc_dgb_ita_gam_prs_grk_rus_pol_qcu_fre_ukr_ger_zul_sid_guj_wly_hin_mly_slo_ses_eng_ven_bat_tha_sod_knd_lda_bem_uzb_arw_lit_tur_moo_vie_amr_ewe_bam_cic	-0.16318117393628	-0.384808194830973	0.701258129360527
281	chh_prs_dyu_cze_sod_amh_aeg_ctl_uzb_aze_igb_bat_swt_rus_urd_bsq_mol_wly_tsn_cnt_lit_lat_ses_pol_moo_glc_est_lda_swa_hun_grk_gam_geo_eng_spa_svk_mcd_tig_owc_arw_fin_ven_jav_slo_ind_jpn_knd_kor_por_alb_akn_ita_tag_pan_sid_sun_mnd_bos_zul_krd_amr_bul_afr_guj_ben_qcu_fre_dut_ukr_yor_heb_swe_hau_nor_mao_ger_bam_hin_ewe_mly_tha_mlt_tml_fbf_dgb_tur_scr_rom_azi_xho_vie_anl_tsw_cic_bem	-0.264191771628731	-0.625539148350406	0.533149332114212
282	chh_slo_dyu_hin_owc_amr_wly_fre_azi_uzb_swt_bat_dgb_glc_swe_bsq_alb_amh_akn_mnd_lit_ben_bem_svk_bam_bos_fin_moo_swa_hun_mol_sod_geo_guj_rom_ctl_cze_hau_mlt_mcd_est_ewe_jav_bul_mly_jpn_tml_kor_afr_krd_igb_rus_tag_dut_heb_ind_cnt_arw_xho_urd_sid_spa_por_pol_ita_qcu_nor_eng_lat_ven_anl_scr_aeg_ger_mao_prs_tsn_pan_tsw_sun_tha_tig_knd_cic_yor_aze_ukr_grk_tur_ses_vie_gam_fbf_zul_lda	0.888012239408511	2.1167758906137	0.0369487222582977
283	wly_krd_ven_eng_hau_heb_gam_grk_azi_tur_yor_mao_fbf_svk_pan_bsq_swe_sod_zul_cnt_slo_ger_swa_lat_bam_arw_est_tsn_ses_fin_afr_tig_geo_cze_hin_por_mol_amh_mlt_rom_hun_cic_ind_ctl_bat_jpn_knd_kor_spa_rus_swt_fre_mly_ita_sid_tag_mnd_scr_igb_ben_chh_dut_lit_urd_bul_qcu_prs_alb_ukr_dgb_aeg_mcd_owc_bos_sun_nor_xho_glc_bem_jav_tha_amr_tml_ewe_akn_uzb_pol_guj_aze_lda_vie_anl_moo_dyu_tsw	-0.485158646737781	-1.15318871663902	0.251788215037551
284	sid_mcd_ewe_fre_amr_sod_amh_arw_aze_azi_yor_bat_ses_scr_spa_bsq_eng_heb_akn_cnt_lit_rus_lda_pol_swt_mol_fin_tsn_xho_hun_ctl_owc_geo_bos_rom_afr_hin_anl_tig_ukr_est_ven_mly_urd_jav_jpn_tml_kor_nor_slo_zul_prs_sun_dut_chh_mao_mnd_svk_igb_swe_mlt_alb_guj_ger_pan_qcu_ben_bul_lat_fbf_aeg_krd_wly_por_ind_glc_swa_ita_moo_tag_tha_gam_knd_dgb_cic_tur_cze_grk_uzb_tsw_vie_hau_dyu_bem_bam	-0.325160542465715	-0.770465304774275	0.442976798070982
285	amr_eng_dgb_bul_mlt_chh_owc_rom_uzb_azi_dyu_jav_ses_ger_lat_bsq_svk_anl_swt_cnt_bos_urd_fbf_guj_moo_rus_est_bem_lda_fin_dut_wly_geo_arw_fre_slo_krd_gam_sod_ukr_hun_bam_mly_afr_bat_jpn_knd_kor_mol_hin_yor_pan_ind_glc_hau_tag_mnd_ita_igb_grk_tig_ben_alb_scr_lit_qcu_mcd_cze_ctl_tsw_aeg_swe_heb_spa_mao_pol_ewe_prs_akn_sun_tha_amh_tml_cic_zul_tur_por_nor_aze_xho_vie_sid_ven_swa_tsn	0.347886775647293	0.81949238193387	0.414600769295436
286	anl_por_zul_glc_sod_mlt_owc_spa_tur_aze_ven_mly_moo_prs_lat_bsq_krd_aeg_cic_mnd_arw_pan_dgb_mcd_ewe_ita_est_lda_tsn_hun_ben_hau_geo_nor_eng_ukr_alb_heb_tig_ctl_fin_akn_bat_rom_ind_jpn_knd_kor_afr_pol_bam_swe_mao_bul_wly_jav_cnt_guj_bem_dut_amh_bos_rus_ger_urd_qcu_scr_slo_mol_tsw_amr_svk_sid_cze_sun_lit_fbf_hin_dyu_tag_tha_gam_tml_swt_xho_uzb_fre_grk_azi_ses_vie_chh_yor_swa_igb	-0.599206662652817	-1.43273305940821	0.155287095683267
287	chh_cze_zul_ger_hau_aeg_amr_krd_tur_aze_lda_bat_swa_svk_fre_bsq_nor_amh_moo_cnt_afr_bul_swt_hin_ven_mcd_hun_cic_igb_est_ben_anl_geo_eng_lat_ita_mol_sid_mlt_slo_fin_fbf_mao_arw_tag_jpn_knd_kor_rus_alb_tsn_grk_jav_dut_tig_ind_mnd_ctl_xho_rom_wly_por_swe_pan_spa_qcu_pol_scr_lit_tsw_heb_bos_owc_prs_sun_glc_akn_ukr_ewe_mly_tha_sod_tml_bam_bem_uzb_guj_urd_azi_dyu_vie_gam_dgb_ses_yor	-0.463240367905777	-1.10008065350906	0.274136389569172
288	gam_rus_tsw_hin_hau_amh_mlt_svk_tur_uzb_swt_jav_tsn_urd_bos_bsq_scr_amr_ewe_mnd_ukr_ctl_bam_eng_bem_swe_hun_igb_ven_est_cze_chh_geo_prs_bul_grk_pol_tig_sid_ben_fin_moo_ind_pan_sun_jpn_tml_kor_nor_alb_dyu_krd_tag_lit_anl_mly_cnt_guj_zul_spa_owc_mcd_rom_afr_arw_qcu_glc_ita_dut_yor_sod_lat_heb_por_bat_ger_akn_fre_swa_mao_tha_aeg_knd_lda_dgb_aze_mol_slo_azi_xho_vie_wly_cic_fbf_ses	-0.066818378512102	-0.157274902883926	0.875369152106077
289	aeg_lit_swt_ger_anl_amh_mlt_slo_tur_uzb_yor_sun_akn_nor_afr_bsq_lat_amr_ven_cnt_bos_bul_ses_grk_ewe_mcd_fin_swa_tsn_est_alb_wly_geo_swe_ben_dut_glc_chh_sod_spa_hun_bam_tag_rus_bat_jpn_knd_kor_svk_rom_dyu_prs_ind_hin_owc_jav_mnd_urd_dgb_ita_tig_arw_pol_krd_scr_qcu_ukr_fre_pan_lda_sid_ctl_hau_mol_mao_eng_cic_cze_xho_mly_tha_gam_tml_igb_moo_aze_por_guj_azi_bem_vie_heb_fbf_tsw_zul	-0.497550328966868	-1.18273960791651	0.239927264913103
290	gam_dut_cic_afr_amh_wly_anl_hin_azi_uzb_akn_ind_swa_prs_ger_bsq_bul_aeg_ewe_mnd_lat_scr_bem_fre_ses_guj_est_lda_xho_hun_pol_hau_geo_ukr_grk_glc_ben_tig_mlt_swe_fin_tsn_sun_lit_mao_jpn_tml_kor_rus_krd_fbf_mcd_tag_nor_chh_jav_cnt_ctl_tsw_spa_sod_alb_svk_cze_arw_qcu_mol_rom_eng_dgb_heb_por_amr_ita_mly_bos_dyu_slo_ven_bat_tha_sid_knd_zul_yor_aze_urd_pan_tur_igb_vie_owc_moo_swt_bam	-0.154058137653957	-0.363148518263466	0.717318057067516
291	tig_bos_ven_nor_gam_chh_sid_fre_azi_aze_dgb_sun_cic_lat_prs_bsq_ben_amr_moo_mnd_rus_lit_bam_arw_swa_guj_hun_lda_akn_fin_ukr_anl_geo_ita_spa_urd_glc_wly_aeg_ger_est_xho_ind_scr_bat_jpn_tml_kor_pan_por_dyu_slo_mly_bul_hau_jav_cnt_rom_swt_cze_heb_grk_pol_dut_mcd_qcu_hin_alb_swe_tsn_owc_mol_mlt_svk_mao_krd_tsw_ctl_yor_tag_tha_sod_knd_ses_fbf_tur_eng_afr_uzb_zul_vie_amh_ewe_bem_igb	-0.645551862451195	-1.54578578053241	0.125552544922916
292	owc_ben_igb_mol_aeg_wly_mlt_grk_tur_uzb_akn_bat_lda_pol_lit_bsq_ger_hau_moo_mnd_rom_svk_yor_arw_fbf_ctl_est_bem_bam_hun_afr_gam_geo_urd_swe_mcd_nor_tig_amr_bul_fin_swa_ind_scr_tag_jpn_knd_kor_cze_glc_swt_bos_sun_spa_heb_mly_cnt_lat_zul_eng_sod_fre_rus_guj_alb_qcu_pan_slo_ita_ven_chh_ukr_anl_prs_mao_por_tsw_krd_dgb_jav_tha_sid_tml_ewe_ses_azi_dut_hin_aze_cic_vie_amh_dyu_tsn_xho	0.771801218668	1.82910600571588	0.0705884231370421
293	mlt_scr_ses_alb_anl_aeg_chh_por_uzb_tur_dyu_mly_swt_fre_afr_bsq_svk_sid_igb_cnt_mol_bos_ewe_rus_moo_glc_est_tsw_ven_hun_ita_owc_geo_slo_mcd_rom_ben_amh_amr_bul_fin_dgb_bat_arw_mao_jpn_knd_kor_urd_lit_cic_pan_jav_lat_hau_sun_mnd_eng_fbf_dut_heb_ukr_krd_grk_pol_qcu_cze_swe_guj_xho_sod_spa_tig_hin_tag_prs_lda_ger_akn_ind_tha_wly_tml_bem_bam_azi_nor_ctl_aze_tsn_vie_gam_yor_zul_swa	0.148827520152943	0.349899852035184	0.727205017147501
294	sid_ger_ven_pan_owc_tig_wly_scr_uzb_aze_ses_tag_fbf_bul_prs_bsq_mol_aeg_ewe_mnd_nor_ctl_moo_bos_swt_eng_hun_dgb_xho_est_alb_chh_geo_ita_krd_ben_por_gam_amh_guj_fin_tsw_jav_ukr_mly_jpn_knd_kor_hin_spa_yor_afr_mao_lat_heb_sun_cnt_mcd_dyu_grk_sod_pol_rus_rom_lit_qcu_cze_slo_svk_cic_amr_swe_anl_arw_bat_glc_akn_dut_igb_ind_tha_mlt_tml_bam_bem_azi_urd_fre_tur_swa_vie_hau_tsn_zul_lda	0.769847065795577	1.82655445507563	0.0709749319381277
295	gam_spa_tsw_nor_mlt_aeg_tig_mol_tur_aze_dyu_sun_bam_ger_fre_bsq_hin_heb_tsn_cnt_lit_krd_lda_swe_dgb_prs_est_ewe_igb_hun_alb_owc_geo_arw_por_scr_ben_wly_amh_rus_fin_swa_mly_glc_jav_jpn_tml_kor_pan_dut_yor_ukr_ind_bul_anl_mao_mnd_grk_fbf_ctl_hau_pol_mcd_lat_rom_qcu_cze_slo_svk_xho_sod_ita_sid_afr_bat_eng_ven_urd_cic_tag_tha_chh_knd_zul_moo_azi_guj_bos_uzb_bem_vie_amr_ses_swt_akn	-0.232410711257045	-0.548686008290517	0.584535812612837
296	aeg_prs_moo_pan_chh_anl_amr_mcd_aze_tur_ses_sun_swa_scr_pol_bsq_swe_gam_swt_mnd_ita_spa_bam_arw_tsn_bos_fin_cic_igb_est_urd_heb_geo_ctl_slo_cze_mol_owc_sid_svk_hun_ewe_ind_alb_mly_jpn_knd_kor_krd_ben_fbf_afr_jav_lit_wly_mao_cnt_ger_yor_lat_mlt_grk_hin_nor_guj_qcu_ukr_fre_glc_lda_sod_rom_tig_dut_bat_rus_ven_eng_tsw_tag_tha_amh_tml_dgb_dyu_azi_bul_por_uzb_zul_vie_hau_xho_bem_akn	-0.557765313636002	-1.33053852961998	0.186594207451821
297	amh_ger_swa_ukr_tig_heb_hau_ctl_azi_uzb_bam_sun_zul_rus_svk_bsq_afr_owc_tsn_cnt_por_nor_lda_ben_cic_mol_fin_swt_xho_est_lit_gam_geo_fre_cze_slo_urd_amr_sod_alb_hun_bem_mao_dut_mly_jpn_tml_kor_pan_lat_dgb_guj_ind_hin_anl_jav_mnd_bul_ven_glc_wly_pol_bos_arw_grk_qcu_eng_mcd_scr_moo_chh_rom_aeg_prs_tag_spa_tsw_swe_fbf_bat_tha_mlt_knd_ewe_yor_aze_ita_krd_tur_dyu_vie_sid_igb_akn_ses	-0.427211631436712	-1.01602091895131	0.312255412361533
298	tig_hin_igb_glc_wly_sod_sid_ukr_azi_uzb_ses_sun_fbf_swe_scr_bsq_eng_heb_bem_cnt_slo_ben_dgb_afr_xho_lit_fin_yor_cic_hun_svk_owc_geo_alb_rom_bul_pan_amh_amr_krd_est_tsw_mao_pol_tag_jpn_knd_kor_prs_urd_bam_rus_ind_mcd_anl_jav_mnd_nor_zul_cze_gam_bos_ita_por_dut_qcu_ctl_guj_mol_akn_aeg_ger_hau_spa_mly_grk_swt_arw_moo_bat_tha_chh_tml_ven_dyu_aze_fre_lat_tur_tsn_vie_mlt_swa_lda_ewe	0.131321009207125	0.309064497068719	0.757963800169862
299	chh_guj_swa_afr_tig_anl_hau_spa_aze_uzb_moo_mly_bem_bul_fre_bsq_por_owc_swt_cnt_prs_ben_akn_lat_ven_urd_est_igb_tsw_fin_cze_heb_geo_pol_svk_mcd_ctl_wly_aeg_hin_hun_lda_sun_alb_bat_jpn_knd_kor_arw_mol_yor_rus_ind_bos_sod_mao_mnd_lit_ewe_ita_gam_swe_dut_scr_nor_qcu_rom_eng_slo_dyu_amh_ger_mlt_krd_jav_grk_ses_pan_fbf_tag_tha_sid_tml_dgb_xho_azi_glc_ukr_tur_bam_vie_amr_cic_tsn_zul	-0.423853599528654	-1.00552356626929	0.31725390413176
300	gam_glc_ses_guj_chh_owc_aeg_arw_azi_uzb_swt_mly_tsn_lit_grk_bsq_rom_hau_bam_cnt_mol_pan_xho_fre_igb_swe_hun_ven_zul_est_ger_amh_geo_por_lat_ukr_bul_sod_mlt_ita_fin_cic_jav_krd_bat_jpn_tml_kor_alb_bos_bem_dut_mao_urd_heb_sun_mnd_ctl_dyu_eng_anl_scr_prs_svk_nor_qcu_hin_rus_mcd_dgb_tig_slo_sid_spa_tag_ben_tsw_cze_akn_ind_tha_wly_knd_fbf_swa_aze_afr_pol_tur_ewe_vie_amr_yor_moo_lda	-0.174336975403605	-0.411641371871486	0.681549463290311
301	gam_ger_tsn_cze_sid_chh_amr_rom_azi_aze_bem_jav_lda_krd_alb_bsq_mcd_heb_igb_mnd_lat_nor_tsw_bul_yor_prs_hun_dgb_akn_fin_glc_hau_geo_afr_rus_scr_ita_owc_anl_mol_est_xho_ind_grk_mly_jpn_knd_kor_guj_ctl_moo_pan_tag_spa_amh_mao_cnt_dut_ewe_pol_sod_por_slo_hin_bos_qcu_swe_lit_fre_fbf_tig_urd_aeg_ukr_sun_eng_bam_ben_ven_bat_tha_mlt_tml_cic_swa_tur_svk_arw_uzb_zul_vie_wly_ses_dyu_swt	-0.389328719783071	-0.92338079305788	0.358198337152649
302	sod_pan_yor_mcd_aeg_heb_amr_por_aze_azi_swt_mao_dyu_prs_hin_bsq_eng_amh_tsn_cnt_afr_ger_ses_ita_lda_nor_est_xho_swa_hun_arw_mlt_geo_scr_spa_grk_lit_tig_wly_ukr_fin_zul_bat_swe_sun_jpn_knd_kor_bos_guj_ven_dut_ind_pol_hau_mly_mnd_fre_bam_glc_anl_bul_mol_svk_alb_qcu_ben_lat_slo_tsw_sid_urd_owc_krd_tag_ctl_cic_rom_igb_jav_tha_chh_tml_dgb_moo_tur_rus_cze_uzb_fbf_vie_gam_bem_akn_ewe	-0.248576387468428	-0.58701449869542	0.558616350996877
303	mlt_spa_ewe_scr_amr_anl_sod_grk_aze_azi_igb_jav_ses_mcd_urd_bsq_glc_wly_yor_mnd_rus_hin_swt_alb_xho_fre_hun_akn_moo_est_slo_chh_geo_dut_ben_ita_lat_gam_aeg_swe_fin_zul_tag_prs_mao_jpn_tml_kor_bul_lit_bem_cze_ind_krd_amh_bat_cnt_afr_tsw_por_tig_bos_eng_mol_guj_qcu_ctl_ger_pol_lda_owc_rom_hau_pan_mly_nor_tsn_svk_swa_sun_tha_sid_knd_dgb_fbf_uzb_ukr_arw_tur_cic_vie_heb_dyu_ven_bam	-0.130100702599511	-0.306561824650045	0.759862216293658
304	chh_urd_yor_mcd_anl_aeg_tig_lat_uzb_aze_bem_tag_tsn_svk_ger_bsq_ita_sod_swt_cnt_slo_guj_ses_dut_swa_cze_fin_igb_fbf_est_fre_wly_geo_afr_lit_swe_krd_mlt_amh_scr_hun_moo_mao_glc_mly_jpn_knd_kor_hin_ctl_ewe_bul_ind_bos_amr_sun_mnd_nor_tsw_mol_sid_rus_ukr_eng_prs_qcu_grk_arw_ben_cic_hau_alb_owc_por_jav_rom_akn_pan_ven_bat_tha_gam_tml_dgb_zul_tur_pol_spa_azi_xho_vie_heb_lda_dyu_bam	0.353598664408458	0.834731678665485	0.406007963980279
305	heb_pol_yor_lit_wly_sid_gam_eng_tur_aze_tsw_jav_swt_dut_svk_bsq_bul_mlt_ses_mnd_mol_alb_fbf_ukr_cic_krd_est_moo_bam_fin_bos_anl_geo_arw_ger_pan_lat_sod_tig_slo_hun_akn_sun_rus_mly_jpn_tml_kor_ctl_urd_xho_ben_tag_glc_chh_ind_cnt_por_ewe_scr_amr_spa_fre_hin_afr_qcu_rom_nor_cze_igb_hau_swe_amh_ita_mao_grk_dgb_guj_dyu_bat_tha_owc_knd_zul_bem_azi_prs_mcd_uzb_tsn_vie_aeg_lda_ven_swa	0.0687579318725992	0.16232234292809	0.871404185793645
306	amr_ger_ses_pol_sod_chh_aeg_slo_azi_tur_bam_jav_lda_krd_glc_bsq_fre_sid_ewe_mnd_alb_bos_swt_nor_dgb_grk_fin_igb_dyu_est_hin_hau_geo_lit_prs_ben_dut_tig_amh_swe_hun_moo_mao_arw_sun_jpn_knd_kor_urd_cze_bem_ita_bat_afr_wly_mly_cnt_ctl_zul_mcd_heb_rus_spa_ukr_svk_qcu_por_rom_pan_tsn_gam_lat_owc_scr_tag_guj_yor_eng_swa_ind_tha_anl_tml_xho_fbf_aze_mol_bul_uzb_cic_vie_mlt_ven_tsw_akn	-0.516279938998938	-1.22910366913893	0.222133774674021
307	heb_bul_fbf_urd_tig_sod_amh_cze_azi_uzb_tsw_bat_tsn_scr_ukr_bsq_mol_owc_moo_mnd_glc_fre_ven_ctl_ewe_mcd_fin_zul_bem_est_swe_hau_geo_ita_nor_dut_ger_chh_gam_spa_hun_dyu_tag_bos_mly_jpn_tml_kor_krd_hin_ses_lit_mao_grk_amr_sun_cnt_alb_yor_prs_wly_ben_rom_arw_por_qcu_rus_slo_eng_cic_sid_guj_aeg_pol_jav_svk_swt_pan_igb_ind_tha_mlt_knd_dgb_swa_aze_lat_afr_tur_akn_vie_anl_lda_bam_xho	-0.183002834630652	-0.4318573494833	0.666844676851958
308	sod_nor_dgb_ukr_mlt_chh_amr_mcd_aze_uzb_moo_bat_tsw_rus_lat_bsq_grk_amh_igb_mnd_cze_spa_ses_hin_swt_mol_fin_lda_zul_est_afr_tig_geo_rom_por_slo_urd_sid_owc_glc_hun_ven_mao_ctl_tag_jpn_tml_kor_pol_svk_tsn_pan_sun_ger_heb_jav_cnt_krd_dyu_swe_anl_ben_dut_prs_scr_qcu_guj_bos_eng_bam_gam_bul_aeg_fre_ind_lit_swa_alb_fbf_mly_tha_hau_knd_akn_xho_azi_ita_arw_tur_ewe_vie_wly_cic_bem_yor	-0.0503970422100947	-0.118699991539117	0.905769059243055
309	chh_ita_moo_hin_wly_aeg_anl_rom_uzb_tur_zul_bat_dgb_slo_mcd_bsq_prs_sod_ven_mnd_pan_grk_cic_dut_ewe_guj_fin_lda_igb_hun_lit_hau_geo_cze_por_ukr_fre_mlt_sid_mol_est_bem_mao_swe_ind_jpn_tml_kor_afr_scr_bam_ger_sun_ben_tig_jav_cnt_bos_yor_bul_amr_alb_arw_rus_eng_qcu_ctl_urd_spa_dyu_heb_krd_owc_glc_mly_nor_swa_lat_xho_tag_tha_gam_knd_tsw_akn_aze_pol_svk_azi_fbf_vie_amh_ses_tsn_swt	0.0988651565831149	0.232880055508242	0.816366315254523
310	gam_grk_fbf_ger_owc_anl_hau_pan_aze_uzb_bem_mao_dgb_afr_pol_bsq_alb_amr_akn_cnt_cze_mcd_lda_guj_yor_dut_hun_bam_xho_fin_bul_amh_geo_fre_rom_hin_ben_aeg_mlt_swe_est_tsn_tag_mol_mly_jpn_tml_kor_urd_scr_ses_por_bat_krd_wly_ind_mnd_svk_zul_slo_sid_rus_prs_glc_ukr_qcu_spa_eng_arw_swt_sod_ctl_chh_bos_jav_ita_swa_lit_igb_sun_tha_tig_knd_ewe_ven_tur_lat_nor_azi_dyu_vie_heb_moo_cic_tsw	-1.12703083631505	-2.76693462772399	0.00682708299735067
311	hau_grk_ewe_krd_tig_sod_wly_por_uzb_tur_lda_ind_igb_afr_slo_bsq_glc_mlt_dyu_mnd_swe_ukr_dgb_eng_yor_rom_fin_tsw_fbf_est_cze_aeg_geo_ctl_pol_fre_urd_chh_gam_mcd_hun_swt_tag_bul_mao_jpn_tml_kor_prs_lat_ven_mol_bat_ben_sid_sun_cnt_arw_akn_dut_amh_ita_ger_spa_nor_qcu_rus_bos_lit_ses_anl_pan_owc_alb_jav_svk_tsn_scr_cic_mly_tha_amr_knd_moo_bam_azi_guj_hin_aze_swa_vie_heb_xho_zul_bem	-0.654642836687925	-1.56626882923334	0.120682163369359
312	aeg_glc_zul_bos_mlt_owc_amh_krd_aze_uzb_yor_jav_ses_ben_arw_bsq_guj_sod_ven_cnt_urd_nor_akn_ctl_dgb_alb_hun_moo_ewe_fin_spa_gam_geo_grk_mol_por_scr_wly_heb_ukr_est_lda_bat_rus_mao_jpn_knd_kor_svk_ita_xho_ger_sun_mcd_hau_tag_mnd_bul_swa_rom_chh_cze_prs_slo_pan_qcu_lit_dut_pol_swt_amr_afr_sid_eng_ind_fre_fbf_lat_tsw_mly_tha_anl_tml_bam_bem_azi_hin_swe_tur_tsn_vie_tig_dyu_cic_igb	-0.49228906246239	-1.1728415224298	0.243854702805059
313	sid_lit_bem_rom_amh_chh_owc_afr_aze_azi_cic_mao_akn_lat_arw_bsq_mcd_amr_ewe_cnt_ukr_urd_dgb_swe_tsw_ger_est_fbf_swa_fin_glc_heb_geo_krd_bul_spa_alb_hau_wly_dut_hun_ses_mly_mol_bat_jpn_knd_kor_ita_bos_xho_eng_tag_ben_tig_ind_mnd_hin_dyu_pan_anl_fre_scr_nor_pol_qcu_grk_prs_rus_igb_aeg_slo_gam_guj_sun_svk_swt_cze_lda_jav_tha_sod_tml_ven_yor_uzb_ctl_por_tur_zul_vie_mlt_bam_moo_tsn	0.284639483104229	0.671980359637591	0.503262174573308
314	owc_fre_ven_grk_hau_sid_amr_lat_azi_aze_bem_bat_swa_hin_alb_bsq_ctl_heb_ewe_cnt_lit_slo_tsw_ger_bam_pan_fin_ses_igb_est_ita_chh_geo_guj_mcd_scr_bos_amh_sod_rom_hun_tsn_jav_urd_tag_jpn_tml_kor_ukr_swe_xho_afr_sun_ben_mlt_mao_mnd_nor_dyu_pol_tig_dut_arw_cze_por_qcu_rus_eng_glc_akn_anl_mol_wly_krd_mly_prs_cic_svk_swt_ind_tha_gam_knd_zul_fbf_uzb_bul_spa_tur_yor_vie_aeg_dgb_moo_lda	-0.369659026101216	-0.875756026110529	0.383419006358976
315	aeg_slo_moo_eng_sod_amh_sid_arw_aze_tur_ven_mly_akn_nor_guj_bsq_por_owc_swt_mnd_ben_afr_yor_lat_cic_krd_est_bam_dyu_hun_rom_anl_geo_scr_cze_hin_urd_tig_heb_ctl_fin_xho_jav_ukr_tag_jpn_tml_kor_ita_rus_bem_spa_ind_lit_mlt_sun_cnt_swe_lda_bul_chh_mcd_pan_mol_ger_qcu_svk_alb_prs_swa_amr_fre_wly_bos_mao_grk_ses_dut_tsn_bat_tha_gam_knd_zul_fbf_uzb_glc_pol_azi_dgb_vie_hau_ewe_igb_tsw	0.212034853524031	0.499508234771292	0.618601082449273
316	tig_ukr_ewe_swe_heb_owc_aeg_guj_aze_uzb_swa_mly_bam_ctl_grk_bsq_prs_mlt_tsn_mnd_rom_rus_tsw_fre_akn_krd_est_fbf_ven_fin_dut_gam_geo_pol_lit_scr_ben_sid_amh_bos_hun_yor_tag_eng_jav_jpn_knd_kor_glc_mol_dyu_ita_sun_bul_anl_ind_cnt_spa_cic_arw_chh_svk_pan_alb_afr_qcu_slo_urd_hin_bem_amr_nor_wly_lat_mao_por_dgb_cze_zul_bat_tha_hau_tml_xho_igb_azi_mcd_ger_tur_ses_vie_sod_lda_swt_moo	0.35984582545018	0.848391999108556	0.398398073119308
317	hau_glc_yor_nor_heb_sod_owc_bul_aze_azi_swt_tag_tsw_guj_pan_bsq_mol_anl_moo_mnd_urd_krd_dgb_rom_xho_spa_est_cic_akn_fin_pol_sid_geo_ita_swe_prs_ctl_wly_aeg_cze_hun_swa_bat_alb_sun_jpn_tml_kor_arw_fre_ewe_dut_mly_mcd_mlt_mao_cnt_svk_fbf_ger_chh_slo_lat_ben_afr_qcu_grk_bos_por_zul_gam_eng_amh_lit_jav_ukr_bem_hin_dyu_ind_tha_amr_knd_ven_igb_uzb_scr_rus_tur_lda_vie_tig_bam_ses_tsn	-0.271576164342186	-0.642954293910448	0.521835856399273
318	hau_bos_yor_spa_chh_owc_amh_ger_tur_azi_ven_tag_igb_hin_eng_bsq_prs_mlt_swt_cnt_ctl_ukr_bem_swe_lda_svk_est_akn_swa_hun_guj_tig_geo_dut_lat_pol_pan_wly_amr_bul_fin_dgb_ind_nor_mao_jpn_knd_kor_slo_glc_dyu_ben_sun_cze_anl_jav_mnd_ita_ewe_krd_sid_urd_rus_mol_alb_qcu_rom_grk_mcd_tsw_aeg_lit_sod_fre_bat_afr_fbf_scr_tsn_mly_tha_gam_tml_cic_xho_aze_arw_por_uzb_moo_vie_heb_ses_bam_zul	-0.0781560914358663	-0.184462405235574	0.854052361798623
319	amh_ukr_igb_cze_gam_mlt_tig_por_azi_uzb_xho_mly_yor_ben_svk_bsq_arw_sid_moo_cnt_fre_prs_swt_pol_dyu_lit_hun_fbf_ses_fin_pan_heb_geo_grk_glc_alb_rom_aeg_anl_ger_est_cic_sun_afr_mao_jpn_knd_kor_ita_bul_zul_slo_jav_rus_hau_tag_mnd_swe_lda_scr_wly_mcd_urd_mol_nor_qcu_bos_lat_guj_dgb_chh_spa_sod_ctl_ind_krd_tsn_eng_ven_bat_tha_amr_tml_bem_akn_tur_hin_dut_aze_bam_vie_owc_swa_tsw_ewe	-0.440256358863324	-1.04597924322423	0.298281638348937
320	aeg_hin_swa_arw_amh_tig_heb_glc_uzb_azi_ewe_ind_swt_dut_ben_bsq_slo_chh_dgb_cnt_bos_cze_bam_urd_xho_grk_hun_yor_dyu_est_eng_anl_geo_krd_fre_prs_ctl_hau_owc_swe_fin_tsn_mly_lat_mao_jpn_tml_kor_nor_ger_igb_ita_bat_mcd_wly_sun_mnd_bul_akn_afr_mlt_guj_rom_por_pol_qcu_svk_pan_rus_zul_amr_lit_sod_scr_tag_mol_fbf_spa_ses_jav_tha_sid_knd_tsw_cic_aze_ukr_alb_tur_lda_vie_gam_bem_ven_moo	0.0833280179676896	0.196382705599976	0.844739132680123
321	heb_afr_akn_ger_anl_sid_gam_ukr_uzb_tur_ewe_jav_moo_glc_rus_bsq_mol_chh_igb_mnd_urd_swe_swt_ita_lda_mcd_hun_swa_ven_fin_nor_aeg_geo_eng_guj_lit_alb_amh_hau_bul_est_tsn_ind_bos_mly_jpn_tml_kor_fre_lat_ses_pan_mao_prs_owc_tag_cnt_por_zul_rom_wly_slo_pol_ctl_svk_qcu_cze_arw_krd_bam_sod_spa_mlt_scr_bat_ben_yor_grk_fbf_sun_tha_tig_knd_xho_bem_azi_dut_hin_aze_dgb_vie_amr_cic_dyu_tsw	-0.524531246737161	-1.25014634510494	0.21438268994231
322	sid_glc_tsn_por_chh_mlt_owc_mcd_tur_uzb_tsw_tag_bam_dut_eng_bsq_mol_wly_fbf_cnt_pan_rus_bem_slo_lda_ukr_est_swa_ven_hun_guj_aeg_geo_nor_rom_arw_spa_tig_hau_cze_fin_xho_jav_pol_ind_jpn_tml_kor_svk_ita_igb_lit_mao_krd_amr_mly_mnd_scr_zul_fre_heb_ger_swe_ctl_bul_qcu_alb_bos_lat_moo_anl_ben_sod_afr_bat_urd_yor_grk_cic_sun_tha_amh_knd_akn_swt_azi_prs_hin_aze_ses_vie_gam_dyu_dgb_ewe	-0.117279525056457	-0.276777878507933	0.782564888447421
323	amh_bos_ses_swe_heb_anl_sod_ctl_tur_uzb_lda_ind_tsw_glc_scr_bsq_hin_wly_yor_cnt_bul_cze_cic_prs_tsn_krd_hun_ven_moo_est_svk_sid_geo_afr_ger_lit_slo_chh_amr_eng_fin_xho_mly_rom_mao_jpn_tml_kor_ita_spa_akn_mol_sun_dut_hau_tag_mnd_urd_ewe_por_tig_grk_arw_nor_ben_qcu_lat_guj_ukr_fbf_mlt_pan_gam_fre_jav_rus_bam_mcd_swa_bat_tha_aeg_knd_igb_dgb_aze_alb_pol_azi_dyu_vie_owc_zul_bem_swt	-0.549228172435076	-1.30859628000063	0.193895824019336
324	tig_por_moo_glc_gam_amh_owc_ger_uzb_aze_cic_ind_tsw_scr_ukr_bsq_lat_sid_lda_mnd_fre_guj_xho_arw_ses_spa_fin_akn_ven_est_nor_anl_geo_rom_pol_svk_mol_hau_aeg_prs_hun_dyu_tag_swe_mao_jpn_tml_kor_hin_cze_dgb_grk_sun_ben_chh_mly_cnt_dut_swa_ctl_amr_lit_ita_urd_pan_qcu_mcd_bos_bul_yor_mlt_eng_heb_alb_jav_afr_bam_rus_swt_bat_tha_sod_knd_tsn_bem_tur_slo_krd_azi_zul_vie_wly_fbf_igb_ewe	0.0518086995819308	0.122013315275751	0.903151737040045
325	anl_por_bam_svk_sod_tig_owc_pan_aze_tur_lda_sun_bem_lit_ger_bsq_spa_wly_swa_cnt_ctl_krd_zul_bul_ewe_fre_fin_tsn_yor_est_arw_amh_geo_pol_glc_swe_rus_amr_heb_ukr_hun_swt_jav_mcd_mao_jpn_knd_kor_urd_bos_akn_lat_bat_scr_aeg_ind_mnd_slo_ses_hin_chh_eng_afr_guj_ben_qcu_nor_dut_grk_cic_gam_ita_hau_rom_mly_mol_tsw_prs_fbf_tag_tha_mlt_tml_dyu_ven_azi_cze_alb_uzb_dgb_vie_sid_xho_igb_moo	-0.525239613776411	-1.25095181211927	0.214089983571511
326	anl_cze_akn_ita_owc_mlt_heb_svk_tur_azi_ewe_sun_ses_scr_glc_bsq_lat_chh_lda_cnt_rom_spa_bam_arw_tsn_pol_fin_ven_swt_est_bos_tig_geo_ben_slo_prs_rus_gam_wly_urd_hun_moo_jav_mcd_mao_jpn_tml_kor_swe_lit_dgb_bul_ind_grk_amh_bat_mnd_eng_swa_dut_amr_afr_alb_krd_nor_qcu_fre_ctl_guj_fbf_aeg_ger_sid_pan_mly_hin_zul_por_bem_tag_tha_hau_knd_dyu_xho_aze_ukr_mol_uzb_igb_vie_sod_tsw_yor_cic	-0.1830502287737	-0.43197867886878	0.666756808082793
327	mlt_swe_fbf_ukr_wly_heb_chh_cze_aze_tur_akn_mao_zul_scr_guj_bsq_fre_anl_swt_mnd_mol_eng_bem_prs_cic_por_fin_lda_ses_est_svk_aeg_geo_nor_pan_krd_urd_gam_sid_bos_hun_moo_tag_mcd_jav_jpn_tml_kor_hin_afr_igb_dut_mly_bul_amr_sun_cnt_ben_tsn_grk_tig_ita_ger_alb_slo_qcu_lat_spa_glc_yor_owc_arw_hau_rus_ind_rom_swa_ctl_ven_bat_tha_sod_knd_dyu_dgb_azi_pol_lit_uzb_xho_vie_amh_bam_tsw_ewe	-0.494711411651256	-1.17804153912227	0.241785715633556
328	chh_scr_cic_grk_mlt_aeg_anl_ctl_azi_tur_tsn_mly_igb_guj_ben_bsq_rus_sod_dyu_mnd_cze_ger_ven_prs_lda_pol_est_akn_ses_fin_glc_wly_geo_urd_fre_mcd_nor_heb_sid_rom_hun_bam_ind_krd_mao_jpn_knd_kor_lat_lit_dgb_alb_bat_bos_owc_tag_cnt_slo_swt_bul_hau_hin_afr_ita_spa_qcu_eng_mol_arw_xho_amh_ukr_tig_svk_sun_swe_swa_pan_zul_jav_tha_gam_tml_ewe_tsw_uzb_dut_por_aze_moo_vie_amr_fbf_yor_bem	-0.180998366460554	-0.427230096872748	0.670199266977325
329	hau_urd_bem_ita_anl_owc_amr_spa_azi_aze_tsn_jav_moo_grk_slo_bsq_eng_chh_xho_mnd_pol_mol_swt_ctl_tsw_arw_hun_igb_akn_fin_afr_sod_geo_bos_hin_lit_ger_amh_heb_ukr_est_zul_mly_cze_tag_jpn_tml_kor_krd_guj_lda_ben_bat_bul_aeg_sun_cnt_por_yor_alb_mlt_glc_rom_swe_pan_qcu_dut_nor_svk_fbf_sid_lat_tig_rus_mao_fre_ses_mcd_bam_ind_tha_gam_knd_ven_dgb_uzb_prs_scr_tur_dyu_vie_wly_ewe_swa_cic	0.0614248994421639	0.144499446750646	0.885418775822917
330	sod_prs_swa_glc_aeg_owc_sid_guj_aze_azi_swt_ind_dyu_slo_fre_bsq_ukr_gam_ses_mnd_bul_ger_yor_mol_lda_arw_hun_zul_igb_est_rom_chh_geo_afr_lat_ben_bos_mlt_amr_nor_fin_akn_mly_grk_sun_jpn_knd_kor_alb_krd_bem_dut_tag_ctl_anl_bat_cnt_cze_fbf_rus_wly_ita_pan_hin_pol_qcu_urd_lit_por_ewe_amh_spa_hau_eng_mao_mcd_dgb_swe_tsw_jav_tha_heb_tml_bam_ven_uzb_scr_svk_tur_xho_vie_tig_moo_cic_tsn	0.113061553576576	0.266104457233766	0.790747826111476
331	mlt_glc_lda_lat_sid_amh_owc_mcd_tur_uzb_ses_tag_moo_cze_scr_bsq_ctl_hau_tsw_mnd_pol_ger_bem_hin_yor_pan_fin_xho_bam_est_svk_amr_geo_slo_spa_swe_bos_chh_sod_nor_hun_akn_bat_afr_mao_jpn_knd_kor_grk_prs_dyu_ben_mly_bul_gam_jav_cnt_rus_dgb_arw_wly_alb_lit_rom_krd_qcu_por_mol_eng_ven_aeg_fre_heb_guj_ind_dut_fbf_ita_tsn_sun_tha_anl_tml_swa_igb_azi_urd_ukr_aze_zul_vie_tig_swt_ewe_cic	-0.287804742942923	-0.681036347791227	0.497540738510194
332	mlt_ben_lda_afr_hau_owc_gam_lat_aze_azi_zul_tag_dgb_cze_arw_bsq_scr_sod_ses_mnd_ita_dut_igb_rus_tsw_mol_hun_bam_dyu_est_lit_amh_geo_ukr_bul_glc_fre_tig_wly_slo_fin_moo_bat_spa_jav_jpn_tml_kor_grk_mcd_akn_hin_ind_alb_amr_sun_cnt_guj_cic_pan_anl_ger_rom_bos_eng_qcu_swe_prs_pol_swa_aeg_por_heb_urd_mao_krd_ven_ctl_yor_mly_tha_sid_knd_xho_fbf_tur_svk_nor_uzb_ewe_vie_chh_tsn_swt_bem	1.39236214222546	3.41025258288622	0.000961677880310295
333	sod_svk_bem_alb_wly_chh_aeg_hin_uzb_azi_dgb_mly_xho_eng_ita_bsq_rus_sid_dyu_cnt_ben_glc_zul_rom_ewe_grk_hun_cic_swt_est_prs_mlt_geo_spa_nor_ukr_mol_gam_hau_scr_fin_ven_ind_urd_bat_jpn_tml_kor_krd_dut_bam_guj_mao_pol_tig_jav_mnd_lit_ses_bul_owc_mcd_pan_por_slo_qcu_ger_fre_cze_fbf_heb_swe_amh_lat_tag_bos_akn_arw_tsw_sun_tha_anl_knd_igb_moo_aze_afr_ctl_tur_yor_vie_amr_lda_tsn_swa	-0.531226440404004	-1.26339196142456	0.209606381231955
334	mlt_slo_tsn_afr_gam_chh_hau_fre_uzb_azi_igb_bat_xho_ctl_prs_bsq_mol_amh_dyu_cnt_bul_ben_ven_spa_bem_swe_est_dgb_cic_fin_hin_aeg_geo_rom_pol_rus_ukr_wly_sod_arw_hun_ses_mly_pan_jav_jpn_knd_kor_lat_por_swt_lit_tag_ita_heb_sun_mnd_glc_fbf_svk_owc_nor_dut_grk_bos_qcu_urd_ger_mcd_ewe_sid_guj_amr_eng_mao_krd_akn_cze_zul_ind_tha_anl_tml_bam_swa_tur_alb_scr_aze_yor_vie_tig_moo_lda_tsw	-0.377181908550003	-0.894013220715102	0.373622621650548
335	hau_rus_swt_bul_wly_anl_aeg_eng_tur_uzb_ven_bat_ewe_nor_por_bsq_hin_heb_dgb_cnt_guj_alb_fbf_scr_yor_ben_est_xho_bem_hun_dut_mlt_geo_swe_afr_grk_ukr_owc_amr_glc_fin_dyu_jav_krd_mao_jpn_tml_kor_rom_lit_tsw_ita_ind_spa_tig_tag_mnd_fre_zul_bos_amh_ger_ctl_pol_prs_qcu_mol_lat_urd_bam_sod_arw_gam_cze_sun_mcd_moo_svk_ses_mly_tha_chh_knd_akn_cic_aze_pan_slo_azi_swa_vie_sid_tsn_igb_lda	-0.998661622496503	-2.42890060262689	0.017066921867621
336	tig_afr_bam_rom_anl_heb_chh_pan_aze_uzb_bem_mao_swa_dut_svk_bsq_eng_hau_swt_cnt_swe_prs_dyu_grk_igb_ukr_est_ses_ven_fin_ben_sod_geo_guj_urd_ita_lit_owc_gam_mcd_hun_yor_bat_bos_sun_jpn_knd_kor_fre_hin_fbf_bul_tag_scr_aeg_mly_mnd_ger_lda_slo_sid_mol_pol_por_glc_qcu_cze_nor_spa_akn_wly_lat_amr_rus_ind_arw_cic_krd_tsw_jav_tha_amh_tml_tsn_zul_tur_alb_ctl_azi_moo_vie_mlt_dgb_xho_ewe	0.467282593521599	1.10113071366613	0.273681571791083
337	hau_grk_igb_mcd_sid_heb_amh_scr_azi_tur_tsn_mly_bam_krd_afr_bsq_svk_aeg_ven_mnd_glc_urd_bem_alb_tsw_rom_hun_swa_yor_est_cze_sod_geo_bul_bos_ukr_pan_tig_amr_pol_fin_ewe_tag_ben_bat_jpn_tml_kor_spa_fre_zul_rus_mao_lit_wly_jav_cnt_por_fbf_swe_chh_slo_lat_prs_eng_qcu_dut_mol_guj_moo_owc_nor_anl_ger_sun_ctl_swt_arw_dgb_ind_tha_mlt_knd_cic_lda_uzb_hin_ita_aze_xho_vie_gam_dyu_ses_akn	-0.361267882099682	-0.855118665548705	0.394683074220425
338	sod_slo_xho_ben_hau_aeg_mlt_ger_azi_uzb_lda_bat_bem_dut_pol_bsq_ctl_tig_yor_cnt_ukr_mcd_igb_bul_moo_nor_fin_swt_fbf_hun_prs_sid_geo_swe_lat_rom_mol_owc_amh_svk_est_swa_ind_eng_jav_jpn_knd_kor_rus_spa_cic_lit_sun_por_gam_tag_mnd_alb_dyu_bos_chh_glc_guj_scr_pan_qcu_urd_afr_krd_tsn_heb_arw_amr_ita_mao_cze_zul_hin_bam_mly_tha_anl_tml_ven_akn_aze_grk_fre_tur_tsw_vie_wly_dgb_ewe_ses	-0.849098678909433	-2.05206603753777	0.0429740412482681
339	amr_rom_cic_alb_mlt_gam_wly_ben_uzb_tur_ses_mly_bam_slo_grk_bsq_arw_sid_fbf_mnd_glc_spa_dgb_cze_yor_scr_est_akn_dyu_hun_krd_aeg_geo_pol_lit_ita_guj_chh_amh_pan_fin_lda_jav_lat_tag_jpn_knd_kor_ger_urd_ewe_svk_ind_rus_hau_mao_cnt_eng_swa_fre_tig_mcd_por_dut_swe_qcu_mol_hin_ukr_igb_anl_bul_sod_nor_bat_ctl_xho_prs_bem_sun_tha_owc_tml_moo_tsw_aze_afr_bos_azi_swt_vie_heb_tsn_ven_zul	0.381379567385645	0.898811913320827	0.37107410800007
340	tig_ben_dyu_hin_anl_amh_heb_fre_aze_tur_akn_ind_tsn_ger_bos_bsq_pol_chh_lda_mnd_ctl_dut_ven_prs_swt_mcd_hun_tsw_xho_est_mol_mlt_geo_ukr_alb_slo_cze_aeg_owc_rom_fin_fbf_jav_ita_mly_jpn_tml_kor_lat_rus_yor_nor_tag_lit_sod_mao_cnt_grk_moo_swe_hau_eng_por_bul_spa_qcu_arw_guj_afr_zul_sid_svk_wly_scr_bat_urd_ses_pan_bam_sun_tha_gam_knd_igb_dgb_uzb_krd_glc_azi_cic_vie_amr_swa_ewe_bem	-0.0230960217031194	-0.0544679152204426	0.956679209373084
341	sod_eng_igb_ger_wly_amr_anl_rus_aze_azi_yor_sun_ven_dut_swe_bsq_hin_gam_cic_cnt_prs_grk_dgb_rom_bam_afr_hun_swa_xho_fin_scr_mlt_geo_bul_lit_ctl_slo_sid_amh_krd_est_moo_jav_por_tag_jpn_tml_kor_svk_ben_fbf_mol_mao_pol_aeg_mly_mnd_glc_ewe_fre_chh_ita_spa_mcd_lat_qcu_cze_pan_arw_bem_hau_ukr_tig_nor_bat_bos_tsw_guj_ses_ind_tha_heb_knd_swt_lda_uzb_alb_urd_tur_dyu_vie_owc_tsn_zul_akn	-0.21284393695003	-0.502662132212465	0.616390099766096
342	amh_lat_tsn_nor_anl_amr_wly_pol_tur_aze_akn_mao_fbf_lit_rus_bsq_ben_mlt_tsw_cnt_mol_alb_bam_dut_ses_spa_est_bem_moo_hun_scr_aeg_geo_svk_afr_por_pan_owc_tig_swe_fin_swt_tag_urd_sun_jpn_knd_kor_hin_cze_dgb_grk_jav_guj_hau_bat_mnd_glc_dyu_bul_gam_fre_slo_arw_krd_qcu_ita_ukr_prs_cic_heb_ctl_chh_mcd_ind_rom_xho_ger_zul_mly_tha_sid_tml_yor_ewe_azi_eng_bos_uzb_swa_vie_sod_lda_igb_ven	-0.175380780936273	-0.41398966087846	0.679834894549963
343	hau_arw_bam_svk_sod_amr_owc_guj_uzb_aze_ses_mao_ewe_alb_swe_bsq_krd_sid_akn_cnt_rom_grk_xho_slo_igb_bul_fin_swt_zul_est_bos_anl_geo_rus_ukr_mol_lat_heb_wly_ctl_hun_bem_mly_prs_sun_jpn_tml_kor_urd_cze_fbf_ben_tag_ger_tig_ind_mnd_lit_tsw_spa_amh_pol_ita_dut_mcd_qcu_scr_hin_eng_moo_chh_afr_aeg_nor_jav_pan_dgb_por_cic_bat_tha_gam_knd_dyu_ven_azi_fre_glc_tur_yor_vie_mlt_tsn_swa_lda	-0.178579461976138	-0.421502549217779	0.67436079894443
344	amh_prs_swa_spa_hau_chh_sod_slo_aze_uzb_cic_mao_bem_ger_bul_bsq_scr_heb_tsn_cnt_ita_lit_ewe_ctl_fbf_grk_est_moo_igb_hun_rus_sid_geo_arw_lat_pan_ben_amr_anl_swe_fin_dyu_bat_rom_sun_jpn_knd_kor_por_cze_ses_nor_tag_glc_owc_jav_mnd_afr_tsw_ukr_mlt_mol_dut_guj_urd_qcu_fre_mcd_eng_yor_wly_krd_tig_bos_ind_alb_zul_pol_lda_mly_tha_gam_tml_dgb_bam_azi_hin_svk_tur_swt_vie_aeg_akn_xho_ven	-0.582894410255012	-1.3910538814437	0.167528220239669
345	sod_eng_xho_hin_hau_mlt_sid_grk_uzb_aze_tsn_bat_moo_urd_afr_bsq_scr_amr_tsw_cnt_pol_lat_ses_prs_fbf_swe_fin_dgb_bam_est_ukr_anl_geo_pan_krd_dut_bos_owc_heb_rom_hun_dyu_mly_glc_jav_jpn_tml_kor_mol_cze_ven_bul_ind_ctl_gam_tag_mnd_lit_ewe_guj_chh_por_ben_ita_slo_qcu_mcd_spa_fre_yor_amh_ger_aeg_svk_sun_arw_cic_rus_akn_mao_tha_tig_knd_zul_bem_azi_alb_nor_tur_lda_vie_wly_swa_swt_igb	-0.0742648060207124	-0.174876600688877	0.861556756504327
346	chh_urd_lda_mol_aeg_sod_gam_dut_uzb_aze_bam_tag_tsn_rom_hin_bsq_swe_anl_dgb_cnt_scr_lat_ven_ger_swa_grk_hun_igb_cic_fin_ukr_wly_geo_spa_lit_eng_bos_amr_sid_ita_est_ses_bat_afr_mao_jpn_knd_kor_por_pol_ewe_ctl_sun_mcd_amh_ind_mnd_krd_xho_alb_mlt_rus_svk_guj_bul_qcu_fre_arw_prs_akn_hau_nor_heb_cze_jav_slo_fbf_glc_moo_mly_tha_tig_tml_bem_yor_azi_ben_pan_tur_dyu_vie_owc_zul_tsw_swt	-0.440406489740006	-1.04602864402247	0.298258951851003
347	gam_cze_ven_krd_amh_anl_tig_guj_azi_aze_swa_jav_akn_ctl_lat_bsq_slo_heb_ses_mnd_lit_nor_cic_ger_tsn_prs_fin_moo_lda_hun_rus_sid_geo_pan_afr_ita_scr_amr_mlt_ben_est_bem_ind_spa_tag_jpn_knd_kor_arw_bul_bam_rom_sun_pol_wly_mly_cnt_hin_xho_grk_hau_bos_por_dut_swe_qcu_svk_ukr_alb_dgb_aeg_fre_owc_urd_bat_mol_swt_glc_igb_mao_tha_chh_tml_yor_tsw_tur_mcd_eng_uzb_zul_vie_sod_ewe_fbf_dyu	-0.396741493397327	-0.941471646935153	0.348902348414663
348	amr_fre_xho_nor_anl_hau_wly_por_aze_tur_lda_jav_ses_lat_guj_bsq_urd_gam_igb_cnt_scr_ctl_cic_ger_zul_bos_est_bam_tsw_hun_afr_heb_geo_mcd_eng_ben_spa_sod_aeg_mol_fin_moo_ind_prs_mly_jpn_tml_kor_bul_grk_yor_rom_mao_dut_chh_sun_mnd_cze_dyu_ita_sid_svk_slo_hin_krd_qcu_arw_pan_swe_tsn_mlt_alb_amh_rus_tag_lit_swa_ukr_dgb_bat_tha_tig_knd_akn_ven_azi_pol_glc_uzb_swt_vie_owc_bem_ewe_fbf	-0.566034821165543	-1.35101245864968	0.179969198261032
349	owc_fre_zul_ukr_hau_sid_aeg_arw_azi_tur_ven_jav_akn_lit_dut_bsq_slo_anl_dgb_cnt_krd_ben_tsn_nor_swt_pol_fin_xho_ewe_hun_svk_heb_geo_ita_cze_lat_guj_mlt_amh_urd_est_dyu_sun_swe_tag_jpn_tml_kor_spa_prs_fbf_scr_mly_mol_sod_ind_mnd_pan_swa_bos_tig_ger_alb_por_mcd_qcu_eng_grk_glc_bem_wly_bul_amr_hin_bat_afr_bam_rus_lda_mao_tha_gam_knd_moo_ses_uzb_ctl_rom_aze_cic_vie_chh_igb_tsw_yor	-0.190509438521764	-0.449554665227221	0.654077593711778
350	gam_bos_tsw_prs_aeg_hau_mlt_mol_azi_uzb_bem_ind_igb_scr_cze_bsq_nor_amr_ewe_cnt_guj_grk_cic_por_xho_alb_fin_moo_lda_est_fre_amh_geo_dut_rus_pol_hin_chh_heb_krd_hun_fbf_bat_pan_mly_jpn_knd_kor_ger_ukr_dgb_eng_jav_ctl_sid_tag_mnd_spa_swt_rom_anl_ben_afr_urd_glc_qcu_arw_svk_slo_yor_sod_mcd_wly_lat_sun_swe_ses_bul_bam_mao_tha_owc_tml_zul_ven_tur_lit_ita_aze_dyu_vie_tig_akn_swa_tsn	0.361367572517936	0.8520546355238	0.39637262733913
351	wly_bul_lda_spa_owc_chh_sod_ctl_azi_uzb_swt_mao_ses_urd_mol_bsq_arw_amr_swa_mnd_afr_alb_igb_nor_zul_krd_est_moo_ven_fin_ita_hau_geo_ger_swe_rom_pol_aeg_sid_fre_hun_akn_ind_bos_mly_jpn_knd_kor_hin_eng_fbf_dut_sun_por_amh_bat_cnt_grk_yor_glc_mlt_svk_pan_scr_ben_qcu_lit_rus_ukr_tsw_anl_cze_tig_guj_jav_slo_tsn_prs_dgb_tag_tha_gam_tml_ewe_bam_aze_lat_mcd_tur_dyu_vie_heb_bem_xho_cic	-0.404205984479987	-0.961280045927562	0.338904072045874
352	mlt_urd_ven_ita_sid_aeg_amr_mcd_tur_uzb_swa_mao_zul_lit_arw_bsq_rom_owc_dyu_cnt_krd_guj_dgb_bos_moo_pol_est_ewe_xho_fin_grk_anl_geo_slo_ctl_dut_ben_heb_sod_scr_hun_yor_ind_mol_mly_jpn_tml_kor_pan_svk_bem_rus_jav_cze_gam_bat_mnd_por_fbf_prs_chh_nor_hin_spa_swe_qcu_alb_glc_bul_swt_wly_ger_amh_eng_tag_ukr_tsn_afr_akn_sun_tha_tig_knd_cic_bam_aze_fre_lat_azi_lda_vie_hau_ses_igb_tsw	-1.12617062189226	-2.76543892761205	0.00685603679157302
353	owc_scr_bem_dut_mlt_gam_sid_prs_aze_tur_bam_mao_dyu_lat_arw_bsq_bul_tig_swt_cnt_ukr_cze_zul_grk_moo_krd_est_ven_tsn_fin_pan_hau_geo_spa_hin_glc_mol_anl_heb_por_hun_yor_mly_ctl_ind_jpn_tml_kor_svk_ger_cic_mcd_sun_afr_chh_tag_mnd_rus_ewe_ita_amh_rom_pol_swe_nor_qcu_ben_guj_urd_igb_wly_lit_aeg_slo_jav_alb_tsw_bos_dgb_bat_tha_amr_knd_akn_fbf_azi_fre_eng_uzb_swa_vie_sod_ses_lda_xho	-0.597153117121316	-1.42628782009376	0.157133629398313
354	tig_bos_bem_swe_amr_gam_mlt_pan_uzb_azi_swt_sun_bam_rom_svk_bsq_ita_aeg_lda_cnt_dut_rus_akn_ukr_dyu_alb_fin_tsn_fbf_hun_scr_wly_geo_fre_mol_glc_cze_hau_anl_arw_est_yor_jav_eng_ind_jpn_tml_kor_nor_ger_zul_urd_mly_spa_sid_tag_mnd_mcd_dgb_ctl_heb_pol_por_hin_ben_qcu_afr_krd_guj_xho_sod_lit_owc_prs_mao_slo_moo_lat_ewe_bat_tha_amh_knd_ses_ven_tur_grk_bul_aze_igb_vie_chh_swa_cic_tsw	-0.106809238390205	-0.251707478238892	0.801822561954064
355	chh_prs_ewe_swe_amh_wly_aeg_pol_aze_azi_igb_mao_dgb_ctl_por_bsq_guj_anl_lda_cnt_rom_lat_tsw_urd_cic_grk_hun_ses_swt_fin_pan_mlt_geo_eng_bos_ukr_hin_tig_amr_svk_est_bem_mly_ita_jav_jpn_tml_kor_ben_afr_swa_dut_tag_alb_sid_bat_mnd_slo_xho_spa_hau_mcd_arw_rus_glc_qcu_scr_cze_ger_tsn_gam_fre_sod_krd_sun_lit_zul_bul_bam_ind_tha_owc_knd_fbf_akn_tur_nor_mol_uzb_yor_vie_heb_moo_dyu_ven	-0.663724847089131	-1.58655647554509	0.116007554630901
356	sod_fre_ven_arw_wly_hau_aeg_lit_uzb_tur_fbf_tag_cic_cze_ben_bsq_spa_anl_igb_mnd_bul_urd_xho_ita_tsw_mcd_fin_zul_swa_hun_ukr_owc_geo_rus_grk_ctl_bos_sid_chh_prs_est_swt_jav_scr_sun_jpn_tml_kor_pol_krd_ewe_nor_mly_pan_heb_ind_cnt_ger_bem_alb_mlt_rom_eng_dut_guj_qcu_afr_lat_mol_yor_amr_hin_tig_svk_mao_swe_dyu_por_akn_bat_tha_amh_knd_dgb_bam_aze_slo_glc_azi_ses_vie_gam_tsn_moo_lda	-0.228618243219481	-0.540033594508053	0.590464707285651
357	aeg_bos_tsn_cze_owc_heb_sod_swe_uzb_tur_ses_tag_dyu_ukr_mcd_bsq_alb_hau_lda_cnt_pan_arw_swa_eng_bem_slo_fin_bam_ewe_hun_afr_anl_geo_ita_prs_guj_krd_gam_amh_rom_est_cic_ind_ger_jav_jpn_tml_kor_pol_glc_fbf_scr_mly_dut_tig_sun_mnd_mol_zul_ctl_mlt_rus_por_lat_bul_qcu_svk_lit_fre_igb_sid_grk_amr_ben_bat_nor_xho_spa_ven_mao_tha_chh_knd_akn_dgb_azi_hin_urd_aze_moo_vie_wly_swt_yor_tsw	-0.681874985885519	-1.6388208218234	0.104629426073638
358	tig_lat_swt_ctl_aeg_heb_gam_grk_tur_uzb_zul_bat_yor_afr_ita_bsq_lit_owc_moo_mnd_pol_por_ses_cze_igb_rom_est_akn_tsn_hun_fre_mlt_geo_guj_urd_krd_bul_wly_amr_alb_fin_ven_mly_ger_sun_jpn_tml_kor_ukr_svk_tsw_slo_tag_glc_chh_jav_cnt_ben_cic_scr_sod_hin_bos_pan_rus_qcu_spa_swe_prs_lda_amh_eng_anl_dut_ind_nor_bam_mol_bem_mao_tha_hau_knd_dgb_dyu_azi_mcd_arw_aze_ewe_vie_sid_fbf_swa_xho	0.173856349108738	0.409295013475091	0.683264293345689
359	aeg_swe_cic_rom_mlt_chh_wly_rus_aze_tur_fbf_mly_bem_arw_lit_bsq_por_tig_dgb_mnd_ger_dut_swt_krd_dyu_ctl_hun_bam_zul_est_urd_hau_geo_spa_prs_fre_bos_sod_sid_mol_fin_tsn_jav_hin_bat_jpn_tml_kor_cze_slo_moo_glc_mao_scr_gam_tag_cnt_svk_ewe_mcd_heb_ukr_grk_alb_eng_qcu_ben_ita_pan_xho_amr_afr_anl_nor_ind_bul_akn_lat_yor_sun_tha_owc_knd_tsw_igb_uzb_pol_guj_azi_swa_vie_amh_lda_ven_ses	0.53540450181889	1.26518442751743	0.208966088310867
360	chh_pan_dgb_lit_amr_aeg_gam_krd_tur_azi_tsw_ind_ses_svk_alb_bsq_ctl_wly_cic_cnt_lat_mcd_ven_fre_igb_afr_est_bam_fbf_fin_bul_mlt_geo_bos_scr_grk_ben_heb_anl_ita_hun_moo_tag_por_jav_jpn_tml_kor_urd_cze_lda_pol_mly_guj_sid_bat_mnd_hin_swt_arw_amh_ger_eng_nor_swe_qcu_glc_slo_mol_xho_owc_rom_sod_rus_sun_dut_yor_ukr_ewe_mao_tha_tig_knd_swa_akn_aze_spa_prs_uzb_tsn_vie_hau_zul_bem_dyu	-0.295219878051489	-0.697892260543368	0.486985823751122
361	gam_bos_fbf_lat_wly_amh_mlt_ctl_tur_azi_lda_tag_igb_grk_bul_bsq_spa_amr_moo_cnt_nor_rom_cic_cze_xho_por_hun_ewe_tsw_est_pol_anl_geo_arw_alb_scr_svk_heb_sod_ger_fin_tsn_ind_ukr_sun_jpn_knd_kor_pan_rus_akn_lit_mao_slo_aeg_jav_mnd_guj_swa_ben_sid_urd_swe_dut_krd_qcu_glc_afr_prs_dgb_hau_eng_tig_fre_mly_mol_bam_ita_yor_bat_tha_chh_tml_swt_zul_aze_mcd_hin_uzb_ses_vie_owc_dyu_ven_bem	-0.162568321079822	-0.383656908950922	0.702108441351404
362	chh_lat_akn_afr_gam_hau_amr_eng_tur_uzb_bam_mao_dyu_bos_glc_bsq_urd_aeg_swt_cnt_mol_pan_dgb_prs_fbf_dut_fin_tsn_ewe_est_lit_wly_geo_ben_arw_pol_alb_sid_mlt_nor_hun_xho_sun_slo_bat_jpn_tml_kor_ger_krd_ven_scr_tag_cze_tig_jav_mnd_mcd_bem_spa_heb_ukr_rus_bul_hin_qcu_grk_guj_svk_moo_anl_por_owc_ctl_ind_ita_yor_rom_zul_mly_tha_amh_knd_swa_tsw_aze_swe_fre_azi_lda_vie_sod_cic_igb_ses	-0.567139860793578	-1.35094573268807	0.179990497345018
363	hau_hin_lda_ger_heb_amr_gam_spa_aze_tur_bam_bat_tsw_nor_eng_bsq_glc_sid_akn_cnt_mcd_rus_fbf_pol_xho_rom_fin_tsn_swa_hun_urd_sod_geo_svk_fre_ita_dut_amh_tig_guj_est_cic_jav_ukr_mly_jpn_tml_kor_mol_bos_bem_alb_sun_lit_anl_tag_mnd_pan_igb_prs_owc_bul_scr_cze_slo_qcu_krd_por_lat_dyu_chh_ben_mlt_ctl_ind_arw_ses_swe_ven_mao_tha_aeg_knd_yor_zul_uzb_afr_grk_azi_dgb_vie_wly_ewe_swt_moo	0.124481903762596	0.292821143156384	0.770311210636799
364	wly_lat_bam_spa_hau_owc_mlt_ita_uzb_aze_fbf_mly_swa_afr_ben_bsq_por_sod_akn_cnt_cze_mol_xho_mcd_ven_guj_est_swt_ses_hun_alb_amr_geo_bos_urd_svk_pol_anl_chh_grk_fin_dgb_ind_nor_sun_jpn_knd_kor_arw_krd_cic_ctl_mao_fre_aeg_tag_mnd_hin_tsn_eng_gam_prs_ukr_pan_rom_qcu_lit_slo_ger_ewe_tig_rus_sid_swe_bat_scr_tsw_dut_yor_jav_tha_heb_tml_moo_igb_azi_bul_glc_tur_zul_vie_amh_dyu_bem_lda	-0.159078900990614	-0.375159644659758	0.708395976975437
365	chh_ukr_ses_dut_gam_aeg_amh_krd_aze_uzb_zul_bat_xho_por_prs_bsq_fre_mlt_dgb_mnd_ben_grk_ewe_pol_igb_spa_hun_dyu_bam_fin_pan_wly_geo_rom_mcd_ita_lit_anl_heb_lat_est_yor_ind_glc_sun_jpn_knd_kor_cze_afr_akn_eng_mly_slo_sod_mao_cnt_mol_moo_swe_hau_hin_bul_nor_urd_qcu_svk_bos_scr_cic_owc_alb_tig_guj_tag_arw_ven_ger_fbf_jav_tha_amr_tml_tsw_tsn_azi_rus_ctl_tur_swt_vie_sid_swa_lda_bem	-0.86273027914333	-2.08372351038306	0.0399282778016616
366	owc_mol_xho_spa_sid_gam_amh_cze_aze_tur_bam_ind_swt_afr_swe_bsq_urd_hau_fbf_mnd_mcd_rom_igb_ger_ven_prs_fin_dyu_swa_hun_pan_mlt_geo_ctl_arw_ita_nor_tig_sod_por_est_bem_mao_ukr_sun_jpn_tml_kor_fre_guj_dgb_dut_mly_krd_heb_bat_cnt_svk_yor_alb_chh_pol_lat_scr_slo_qcu_rus_glc_bos_zul_amr_ben_wly_lit_tag_eng_akn_hin_lda_jav_tha_aeg_knd_cic_tsw_azi_bul_grk_uzb_ses_vie_anl_tsn_ewe_moo	-0.885634694701403	-2.1510222373014	0.0340664357418062
367	hau_pan_swt_dut_wly_mlt_tig_nor_tur_aze_yor_mao_akn_mcd_krd_bsq_eng_heb_ses_mnd_urd_ita_tsn_slo_moo_rom_est_cic_swa_fin_prs_chh_geo_bul_ctl_spa_cze_amr_anl_svk_hun_dgb_ind_lat_mly_jpn_tml_kor_grk_ukr_bem_glc_tag_fre_sod_sun_cnt_pol_xho_guj_aeg_arw_scr_por_afr_qcu_lit_ben_bos_ven_amh_ger_gam_rus_jav_alb_dyu_mol_bam_bat_tha_sid_knd_lda_zul_uzb_swe_hin_azi_igb_vie_owc_tsw_ewe_fbf	-0.524966033064772	-1.24985191634117	0.214489758383777
368	amr_mcd_akn_prs_tig_sod_wly_scr_tur_aze_bem_sun_tsw_cze_ben_bsq_guj_hau_fbf_cnt_slo_hin_yor_glc_tsn_ukr_hun_ewe_igb_fin_rus_owc_geo_grk_bos_lit_dut_heb_amh_ctl_est_xho_jav_ita_tag_jpn_knd_kor_afr_ger_dyu_pol_mly_swe_mlt_mao_mnd_bul_ven_rom_chh_alb_pan_spa_eng_qcu_svk_nor_arw_moo_aeg_krd_sid_fre_ind_por_ses_urd_swa_bat_tha_anl_tml_dgb_swt_azi_mol_lat_uzb_bam_vie_gam_zul_lda_cic	-0.386485178135771	-0.915673690630265	0.362206296640235
369	wly_eng_bam_grk_owc_amr_sid_lit_tur_uzb_ven_mly_dgb_afr_pol_bsq_swe_tig_igb_mnd_krd_bul_cic_fre_fbf_guj_fin_akn_dyu_hun_scr_gam_geo_ger_ukr_prs_mcd_mlt_anl_ita_est_swa_bat_mol_jav_jpn_tml_kor_rom_slo_zul_lat_sun_nor_chh_ind_cnt_urd_bem_por_amh_svk_pan_ben_glc_qcu_bos_cze_dut_lda_sod_ctl_heb_spa_mao_alb_xho_rus_ewe_tag_tha_hau_knd_tsw_moo_azi_arw_hin_aze_yor_vie_aeg_swt_tsn_ses	-0.677895984595226	-1.6262838019189	0.107273217519042
370	gam_slo_igb_ctl_heb_owc_chh_mcd_uzb_aze_tsw_jav_ses_por_svk_bsq_pol_hau_ven_mnd_swe_rus_tsn_ita_fbf_krd_fin_bem_yor_hun_mol_tig_geo_eng_cze_guj_glc_anl_amr_lit_est_zul_sun_ben_ind_jpn_knd_kor_ger_dut_dyu_scr_mao_pan_amh_mly_cnt_fre_moo_arw_sod_bos_ukr_prs_lat_qcu_nor_bul_rom_akn_sid_spa_aeg_grk_tag_urd_swt_alb_lda_bat_tha_mlt_tml_xho_swa_azi_afr_hin_tur_bam_vie_wly_dgb_ewe_cic	-0.0832098672267033	-0.196445712207964	0.844689963475904
371	owc_spa_moo_mol_chh_tig_mlt_slo_uzb_tur_tsn_jav_fbf_swe_ctl_bsq_krd_amr_dgb_mnd_glc_rus_swt_bul_ses_guj_fin_tsw_xho_hun_ukr_sid_geo_cze_pan_eng_pol_sod_gam_scr_est_ven_sun_lit_tag_jpn_tml_kor_arw_dut_igb_grk_bat_por_hau_ind_cnt_fre_akn_ben_heb_mcd_hin_nor_bos_qcu_ger_rom_lat_swa_aeg_afr_amh_svk_mly_ita_yor_urd_ewe_mao_tha_wly_knd_dyu_bam_aze_prs_alb_azi_zul_vie_anl_bem_lda_cic	0.104447960602815	0.246074756516152	0.806166650713445
372	heb_scr_dgb_eng_mlt_amh_chh_por_azi_uzb_swa_jav_cic_mol_grk_bsq_fre_hau_xho_mnd_mcd_krd_dyu_ger_tsn_pol_est_tsw_bam_hun_bul_gam_geo_svk_nor_guj_dut_sid_tig_prs_fin_fbf_mao_swe_mly_jpn_knd_kor_urd_pan_bem_spa_bat_rus_aeg_tag_cnt_slo_igb_cze_anl_ukr_ita_glc_hin_qcu_arw_lat_ctl_ewe_wly_ben_owc_lit_sun_rom_ses_alb_yor_ind_tha_amr_tml_ven_zul_tur_bos_afr_aze_lda_vie_sod_moo_akn_swt	-0.0810146529792779	-0.190908489802351	0.849013436550817
373	chh_lat_dgb_urd_wly_hau_sid_dut_aze_azi_akn_sun_bem_bul_rus_bsq_alb_gam_ses_mnd_slo_mol_ven_ctl_tsn_mcd_fin_cic_moo_hun_ger_amr_geo_krd_ukr_guj_prs_sod_amh_afr_est_igb_tag_grk_mao_jpn_tml_kor_ben_arw_xho_eng_mly_pan_owc_bat_cnt_nor_swa_hin_tig_glc_lit_pol_bos_qcu_svk_ita_spa_dyu_anl_por_heb_cze_jav_rom_bam_scr_swt_ind_tha_aeg_knd_lda_fbf_tur_swe_fre_uzb_zul_vie_mlt_ewe_tsw_yor	-0.112537373347992	-0.265409074951072	0.791281776406051
374	tig_nor_ewe_dut_gam_heb_wly_pan_tur_azi_bem_mly_ven_pol_rom_bsq_spa_amr_swt_mnd_mol_alb_dgb_glc_akn_svk_fin_bam_moo_hun_grk_anl_geo_ben_ctl_slo_arw_mlt_owc_ukr_est_zul_bat_lit_jav_jpn_knd_kor_cze_bul_fbf_urd_tag_por_amh_mao_cnt_ger_swa_swe_sod_rus_hin_eng_krd_qcu_afr_fre_mcd_dyu_aeg_bos_hau_ita_sun_lat_tsw_prs_igb_ind_tha_sid_tml_lda_cic_uzb_scr_guj_aze_yor_vie_chh_ses_tsn_xho	-0.584698939090094	-1.39961225738328	0.164956314577828
375	owc_cze_fbf_slo_anl_wly_hau_fre_tur_azi_dyu_bat_bam_ben_spa_bsq_lit_aeg_swt_cnt_lat_arw_ewe_alb_bem_swe_fin_ven_xho_hun_guj_sod_geo_prs_scr_krd_nor_chh_tig_afr_est_akn_sun_glc_ind_jpn_tml_kor_grk_urd_tsw_ctl_tag_rus_amr_jav_mnd_por_tsn_rom_gam_eng_dut_pan_ukr_qcu_hin_ita_bul_lda_heb_mcd_amh_bos_mao_pol_zul_mol_dgb_mly_tha_sid_knd_moo_ses_aze_svk_ger_uzb_cic_vie_mlt_yor_swa_igb	-0.458150013423063	-1.0889035034064	0.279010132368892
376	owc_slo_swa_lat_heb_amh_wly_bul_tur_azi_yor_sun_lda_krd_glc_bsq_pan_hau_bem_cnt_guj_cze_tsw_mcd_tsn_dut_est_moo_ewe_hun_ben_gam_geo_svk_por_bos_ukr_aeg_chh_urd_fin_cic_mao_fre_mly_jpn_knd_kor_hin_rus_ses_prs_tag_nor_mlt_jav_mnd_eng_ven_lit_sid_scr_pol_rom_mol_qcu_ger_arw_alb_dgb_anl_swe_tig_grk_bat_ctl_fbf_spa_igb_ind_tha_amr_tml_bam_zul_aze_afr_ita_uzb_dyu_vie_sod_swt_xho_akn	0.290005180030033	0.683796248468631	0.495804097799761
377	mlt_ger_zul_krd_wly_sod_amr_svk_uzb_tur_yor_mly_akn_grk_bos_bsq_ukr_anl_swa_cnt_pol_slo_cic_por_bem_dut_hun_dgb_ewe_est_cze_chh_geo_ctl_urd_ita_prs_heb_amh_rom_fin_lda_ind_guj_tag_jpn_tml_kor_mcd_scr_tsw_bul_jav_alb_tig_sun_mnd_arw_swt_rus_aeg_nor_lit_ben_mol_qcu_lat_swe_hin_dyu_hau_spa_gam_afr_bat_fre_moo_eng_bam_mao_tha_owc_knd_igb_ven_aze_glc_pan_azi_tsn_vie_sid_fbf_xho_ses	-0.549843598107398	-1.31127339211815	0.192993721889206
378	hau_bos_akn_cze_amr_anl_gam_ita_tur_azi_lda_tag_bem_scr_alb_bsq_mol_sod_tsw_cnt_dut_urd_igb_pan_moo_afr_hun_ven_ewe_est_slo_amh_geo_rus_ctl_swe_bul_heb_sid_eng_fin_bam_jav_arw_bat_jpn_tml_kor_hin_guj_dyu_svk_sun_prs_tig_mao_mnd_lat_swa_grk_wly_glc_nor_ukr_ger_qcu_lit_por_ben_xho_aeg_mcd_chh_krd_ind_fre_zul_spa_dgb_mly_tha_owc_knd_cic_yor_uzb_pol_rom_aze_swt_vie_mlt_fbf_ses_tsn	-0.211486454993206	-0.499967291119623	0.618279050406436
379	amr_cze_cic_urd_heb_owc_mlt_rus_aze_uzb_tsn_ind_moo_guj_dut_bsq_krd_tig_swa_cnt_fre_spa_fbf_bos_zul_ben_est_ewe_tsw_fin_glc_gam_geo_slo_scr_nor_svk_amh_sid_por_hun_ven_mly_ger_sun_jpn_knd_kor_swe_eng_yor_grk_tag_bul_hau_mao_mnd_prs_ses_alb_wly_mol_lat_hin_arw_qcu_ctl_ukr_afr_swt_anl_rom_sod_lit_bat_ita_xho_mcd_akn_jav_tha_aeg_tml_bem_bam_tur_pol_pan_azi_dyu_vie_chh_lda_dgb_igb	0.0525754196045172	0.123860265429394	0.901693222124313
380	hau_ctl_swt_bul_sod_sid_gam_cze_tur_azi_akn_bat_tsn_prs_grk_bsq_ger_amr_xho_mnd_rus_pol_dgb_hin_swa_arw_est_cic_bem_hun_lit_chh_geo_krd_guj_nor_afr_mlt_anl_por_fin_fbf_ind_pan_sun_jpn_knd_kor_spa_lat_ses_ben_mao_alb_heb_jav_cnt_urd_ven_bos_wly_scr_slo_fre_swe_qcu_rom_svk_mol_tsw_tig_ita_owc_glc_tag_ukr_ewe_eng_zul_mly_tha_amh_tml_lda_yor_aze_mcd_dut_uzb_dyu_vie_aeg_igb_bam_moo	-0.824009761519221	-1.98913659712747	0.049624348635861
381	aeg_mol_xho_arw_hau_anl_amh_cze_azi_tur_igb_tag_dgb_por_ita_bsq_rom_amr_fbf_mnd_ger_lit_zul_glc_swa_fre_hun_tsw_dyu_est_spa_chh_geo_hin_scr_slo_eng_tig_sod_ukr_fin_ses_mly_bos_sun_jpn_tml_kor_krd_urd_moo_afr_jav_rus_heb_mao_cnt_prs_yor_guj_sid_ben_alb_mcd_grk_qcu_pan_nor_svk_bem_mlt_ctl_gam_pol_bat_bul_ewe_swe_akn_ind_tha_wly_knd_cic_swt_aze_dut_lat_uzb_tsn_vie_owc_bam_ven_lda	-0.450494558019299	-1.06972105407867	0.287513440874365
382	amh_por_yor_prs_aeg_hau_gam_ger_uzb_azi_tsw_mly_swt_arw_mol_bsq_mcd_sod_tsn_mnd_grk_svk_swa_alb_lda_bos_hun_bam_akn_fin_cze_tig_geo_rom_lat_bul_pol_wly_owc_ita_est_ven_tag_lit_sun_jpn_tml_kor_fre_ben_ses_guj_bat_glc_heb_ind_cnt_spa_zul_ctl_amr_dut_urd_nor_swe_qcu_krd_scr_eng_bem_anl_hin_sid_ukr_mao_pan_dyu_slo_ewe_jav_tha_mlt_knd_xho_cic_aze_rus_afr_tur_fbf_vie_chh_moo_dgb_igb	0.204248670861106	0.480861310135231	0.63174441999327
383	heb_arw_ses_ger_amr_owc_hau_krd_azi_tur_yor_mly_lda_slo_bul_bsq_afr_sod_dgb_cnt_grk_urd_ven_scr_moo_cze_hun_akn_dyu_est_por_amh_geo_rom_nor_svk_alb_chh_mlt_ukr_fin_zul_tag_fre_sun_jpn_tml_kor_mcd_lit_tsw_spa_mao_lat_tig_bat_mnd_guj_fbf_pan_aeg_ctl_mol_eng_swe_qcu_rus_dut_pol_cic_anl_ita_sid_ben_jav_prs_ewe_bos_xho_ind_tha_gam_knd_igb_swa_uzb_hin_glc_aze_bam_vie_wly_bem_tsn_swt	0.469268333938202	1.11052025128259	0.269637929825171
384	heb_mol_cic_dut_sod_gam_owc_ctl_aze_uzb_dgb_ind_ses_alb_bos_bsq_slo_hau_bam_cnt_afr_nor_swa_scr_zul_urd_fin_tsn_moo_est_rom_anl_geo_por_cze_krd_ita_tig_sid_glc_hun_ven_mao_ben_tag_jpn_tml_kor_hin_guj_lda_rus_sun_pan_amh_bat_mnd_arw_bem_spa_wly_swe_eng_fre_lat_qcu_ger_pol_mcd_ewe_amr_grk_aeg_lit_jav_prs_igb_bul_xho_mly_tha_mlt_knd_fbf_swt_azi_ukr_svk_tur_tsw_vie_chh_dyu_akn_yor	-0.228117290263211	-0.538612221260558	0.591441359107829
385	gam_afr_bam_ita_owc_sod_wly_rom_aze_tur_moo_ind_lda_slo_arw_bsq_prs_sid_igb_mnd_krd_spa_xho_alb_akn_mcd_hun_tsw_swa_est_cze_anl_geo_ben_bul_ctl_grk_mlt_heb_pol_fin_dyu_tag_scr_mly_jpn_tml_kor_swe_glc_tsn_fre_jav_por_chh_sun_cnt_svk_ses_pan_tig_lit_urd_ger_ukr_qcu_nor_dut_bos_cic_aeg_lat_hau_guj_mao_eng_yor_mol_dgb_bat_tha_amh_knd_swt_zul_uzb_rus_hin_azi_ven_vie_amr_bem_ewe_fbf	-0.437892321323587	-1.04160568637282	0.30029476400542
386	mlt_glc_bem_spa_hau_tig_sid_bul_azi_uzb_zul_sun_bam_por_rom_bsq_pol_heb_xho_cnt_mol_ita_ses_mcd_tsw_slo_fin_cic_yor_hun_grk_aeg_geo_nor_hin_arw_ukr_chh_anl_ctl_est_ven_tag_alb_mly_jpn_knd_kor_rus_pan_igb_bos_jav_scr_amh_ind_mnd_afr_fbf_ben_amr_ger_eng_lat_prs_qcu_svk_guj_lit_ewe_gam_krd_wly_cze_mao_swe_lda_urd_moo_bat_tha_sod_tml_swa_dyu_aze_fre_dut_tur_tsn_vie_owc_akn_dgb_swt	-0.266273518602693	-0.62921105292773	0.530753490584214
387	amh_arw_bem_mol_anl_gam_wly_hin_azi_tur_lda_jav_cic_pol_svk_bsq_fre_sid_ewe_cnt_guj_pan_tsw_spa_xho_bos_est_swt_moo_hun_alb_tig_geo_ukr_swe_ctl_ben_chh_heb_scr_fin_akn_mao_prs_ind_jpn_knd_kor_ger_rus_igb_mcd_mly_ita_hau_bat_mnd_krd_dgb_urd_amr_afr_rom_bul_nor_qcu_lat_eng_grk_bam_mlt_lit_owc_slo_sun_por_swa_dut_ses_tag_tha_aeg_tml_fbf_tsn_aze_cze_glc_uzb_ven_vie_sod_zul_dyu_yor	0.31331493168345	0.739120834593859	0.461695073549969
388	amh_ukr_xho_fre_wly_tig_sid_rom_tur_aze_bam_tag_swt_nor_svk_bsq_eng_gam_dgb_mnd_bul_grk_cic_alb_akn_guj_est_tsw_swa_hun_hin_heb_geo_pol_glc_arw_spa_mlt_amr_rus_fin_ses_jav_pan_mao_jpn_tml_kor_por_scr_tsn_ger_sun_ctl_chh_ind_cnt_ben_zul_krd_sod_cze_slo_mol_afr_qcu_lat_bos_dut_ven_hau_urd_owc_lit_mly_ita_fbf_mcd_bem_bat_tha_aeg_knd_igb_yor_uzb_prs_swe_azi_moo_vie_anl_ewe_dyu_lda	-0.948936999373807	-2.30414907124409	0.0234408173768217
389	wly_rom_ses_mcd_tig_chh_gam_hin_uzb_tur_yor_bat_bam_scr_krd_bsq_ger_amh_zul_cnt_pol_pan_dyu_bul_fbf_arw_fin_bem_ven_est_bos_sod_geo_rus_guj_mol_slo_mlt_amr_svk_hun_xho_jav_cze_ind_jpn_tml_kor_ita_glc_cic_ben_mao_urd_sid_mly_mnd_eng_tsw_fre_aeg_prs_por_ukr_grk_qcu_lit_nor_dut_dgb_heb_spa_owc_lat_sun_swe_tsn_alb_swa_tag_tha_anl_knd_moo_igb_aze_afr_ctl_azi_lda_vie_hau_ewe_swt_akn	-0.205162378238187	-0.484891560729259	0.628893454762654
390	hau_urd_lda_ita_amr_amh_heb_alb_tur_uzb_ses_tag_akn_rom_rus_bsq_ger_sod_moo_mnd_grk_guj_zul_krd_igb_glc_hun_tsn_ewe_fin_ukr_gam_geo_mol_eng_hin_ben_owc_tig_nor_est_xho_sun_slo_jav_jpn_tml_kor_mcd_swe_ven_scr_ind_spa_sid_bat_cnt_dut_fbf_lit_anl_por_prs_afr_cze_qcu_ctl_arw_bos_swa_chh_bul_mlt_pan_mao_fre_yor_lat_bam_mly_tha_wly_knd_dgb_dyu_aze_pol_svk_azi_bem_vie_aeg_cic_tsw_swt	0.373588111942352	0.880674907486725	0.380764042499218
391	wly_lit_moo_mol_hau_sod_amr_mcd_aze_tur_tsn_mly_bam_ben_guj_bsq_ger_sid_cic_mnd_rus_por_xho_eng_yor_ctl_fin_dgb_bem_hun_ita_heb_geo_pan_cze_afr_bul_mlt_anl_prs_est_ven_ind_scr_bat_jpn_tml_kor_svk_urd_tsw_pol_tag_nor_tig_mao_cnt_grk_zul_dut_owc_arw_slo_hin_lat_qcu_alb_krd_glc_fbf_aeg_swe_gam_spa_sun_bos_igb_rom_akn_jav_tha_chh_knd_dyu_swa_azi_fre_ukr_uzb_lda_vie_amh_ses_ewe_swt	0.0391641233222873	0.0924179968158255	0.926564732491558
392	sod_por_tsn_ukr_hau_amh_owc_guj_uzb_tur_ses_mly_cic_swe_arw_bsq_rus_sid_bem_mnd_mcd_glc_fbf_nor_ven_hin_fin_zul_akn_est_pol_tig_geo_slo_cze_urd_krd_anl_heb_afr_hun_tsw_mao_alb_jav_jpn_tml_kor_bos_lit_xho_ita_tag_svk_wly_sun_cnt_grk_igb_ger_chh_dut_mol_eng_ctl_qcu_lat_ben_pan_ewe_gam_scr_aeg_bul_bat_spa_dyu_fre_moo_ind_tha_amr_knd_dgb_yor_aze_prs_rom_azi_swa_vie_mlt_swt_lda_bam	-0.601560600153846	-1.43969748372422	0.153310683695717
393	heb_hin_fbf_ben_amh_wly_aeg_ita_uzb_azi_bam_mao_ven_swe_lit_bsq_rom_tig_moo_cnt_krd_por_dgb_fre_akn_dut_est_swt_lda_hun_scr_sod_geo_pol_rus_cze_glc_hau_sid_ctl_fin_ses_ind_ger_bat_jpn_tml_kor_pan_spa_tsw_arw_jav_prs_owc_mly_mnd_lat_yor_grk_amr_nor_alb_ukr_afr_qcu_mcd_urd_mol_tsn_gam_slo_chh_svk_tag_bul_xho_eng_igb_sun_tha_anl_knd_dyu_swa_tur_bos_guj_aze_zul_vie_mlt_ewe_cic_bem	-0.952816640688751	-2.31404287978294	0.0228677594112078
394	amr_prs_tsw_guj_gam_hau_heb_swe_aze_azi_dyu_mao_akn_ita_ukr_bsq_alb_owc_bam_mnd_ben_bul_lda_pol_xho_spa_est_swa_tsn_fin_scr_wly_geo_hin_dut_nor_bos_chh_anl_ger_hun_ven_ind_krd_mly_jpn_tml_kor_ctl_mcd_cic_slo_tag_rom_sid_jav_cnt_lit_ewe_fre_amh_glc_rus_pan_cze_qcu_por_grk_svk_zul_aeg_urd_mlt_mol_bat_lat_bem_afr_ses_sun_tha_sod_knd_yor_fbf_tur_arw_eng_uzb_swt_vie_tig_dgb_igb_moo	-0.178909947985991	-0.423368520677298	0.673003898082909
395	hau_eng_bem_lit_gam_amh_aeg_bul_aze_azi_lda_mly_dgb_ger_glc_bsq_slo_sod_dyu_mnd_rus_ita_xho_cze_fbf_arw_est_swa_zul_hun_urd_amr_geo_afr_hin_prs_fre_heb_owc_guj_fin_ewe_jav_por_ind_jpn_tml_kor_dut_alb_ven_krd_mao_svk_anl_tag_cnt_pol_ses_nor_mlt_rom_grk_bos_mcd_qcu_ukr_swe_mol_tsw_tig_lat_sid_spa_sun_ctl_yor_pan_cic_bat_tha_chh_knd_swt_bam_tur_scr_ben_uzb_moo_vie_wly_igb_tsn_akn	-0.422705795183899	-1.00314360555525	0.318394536880631
396	amr_dut_cic_ukr_anl_sod_chh_cze_uzb_tur_swt_sun_ven_afr_pan_bsq_lit_amh_fbf_cnt_eng_svk_swa_ita_ewe_ben_fin_tsn_bam_hun_urd_heb_geo_por_hin_mol_scr_mlt_gam_rus_est_dyu_mao_arw_bat_jpn_tml_kor_slo_mcd_dgb_guj_jav_glc_wly_ind_mnd_ctl_igb_spa_hau_krd_bos_fre_prs_qcu_bul_pol_lat_tsw_owc_grk_tig_swe_tag_alb_xho_ger_bem_mly_tha_sid_knd_ses_lda_aze_nor_rom_azi_moo_vie_aeg_yor_akn_zul	-0.910090011841427	-2.21027566893916	0.02953924499482
397	chh_ita_swa_eng_anl_sod_heb_mcd_tur_azi_lda_bat_fbf_por_ben_bsq_mol_hau_moo_cnt_ger_nor_bam_pol_dyu_guj_hun_bem_tsn_fin_rus_tig_geo_glc_bul_dut_ctl_sid_wly_prs_est_dgb_mly_fre_jav_jpn_tml_kor_afr_krd_igb_spa_sun_hin_owc_mao_mnd_pan_zul_slo_mlt_scr_svk_grk_ukr_qcu_rom_swe_bos_cic_amh_cze_aeg_urd_tag_alb_ses_arw_yor_ind_tha_amr_knd_akn_tsw_uzb_lit_lat_aze_ven_vie_gam_xho_swt_ewe	0.00464300338261659	0.0109272146917873	0.991304924326784
398	anl_arw_tsw_guj_heb_tig_owc_rom_azi_tur_lda_ind_fbf_svk_rus_bsq_ukr_sod_tsn_mnd_swe_pol_cic_alb_bam_urd_est_akn_dyu_hun_ctl_amh_geo_krd_por_scr_lat_amr_wly_glc_fin_bem_bat_ben_sun_jpn_tml_kor_afr_hin_zul_lit_mly_spa_hau_mao_cnt_slo_ven_nor_aeg_dut_fre_grk_prs_qcu_pan_ita_mcd_moo_mlt_ger_gam_eng_jav_mol_xho_bos_yor_tag_tha_sid_knd_swa_ewe_uzb_cze_bul_aze_ses_vie_chh_igb_dgb_swt	-0.586794660313347	-1.4012460200657	0.164468798744206
399	aeg_bul_swt_mcd_owc_amr_sod_guj_aze_uzb_moo_jav_tsn_eng_glc_bsq_alb_hau_fbf_mnd_dut_rom_ses_hin_swa_ukr_est_dyu_tsw_fin_bos_anl_geo_por_krd_mol_scr_wly_tig_urd_hun_ewe_sun_grk_bat_jpn_knd_kor_nor_spa_ven_ita_mly_fre_gam_mao_cnt_lat_akn_ger_amh_swe_cze_lit_arw_qcu_afr_svk_ben_xho_mlt_prs_sid_ctl_tag_rus_zul_pan_lda_ind_tha_heb_tml_dgb_bem_tur_pol_slo_azi_yor_vie_chh_igb_cic_bam	-0.935926665756904	-2.26805200356506	0.0256403940923359
400	chh_lat_yor_lit_mlt_sid_anl_ita_aze_uzb_bem_ind_akn_spa_por_bsq_fre_sod_ewe_mnd_svk_bos_lda_eng_swa_swe_fin_dgb_swt_est_urd_amr_geo_nor_ctl_glc_bul_gam_tig_rus_hun_dyu_jav_pol_mao_jpn_tml_kor_dut_arw_ses_alb_mly_krd_hau_sun_cnt_cze_tsw_afr_owc_grk_pan_mol_slo_qcu_guj_ukr_ben_cic_amh_prs_aeg_ger_tag_hin_bam_scr_moo_bat_tha_wly_knd_igb_tsn_tur_mcd_rom_azi_zul_vie_heb_ven_fbf_xho	-0.0871350325858262	-0.20538577386546	0.837719626157347
401	gam_spa_fbf_ukr_sod_owc_hau_mol_azi_tur_bam_tag_akn_arw_fre_bsq_grk_tig_dyu_cnt_krd_dut_lda_nor_moo_pan_hun_igb_zul_fin_cze_sid_geo_ger_rom_lat_lit_heb_wly_scr_est_bem_ind_glc_jav_jpn_knd_kor_urd_afr_tsw_bos_mao_swe_amh_sun_mnd_eng_tsn_ita_amr_bul_pol_mcd_guj_qcu_rus_prs_alb_dgb_mlt_ctl_anl_hin_mly_ben_swt_svk_ven_bat_tha_aeg_tml_ewe_xho_aze_por_slo_uzb_swa_vie_chh_yor_cic_ses	-0.414260500399299	-0.983256209150106	0.328032460648324
402	tig_urd_igb_rom_mlt_heb_amr_mol_tur_azi_fbf_mly_zul_ger_lit_bsq_glc_hau_xho_mnd_scr_mcd_yor_pol_swt_krd_fin_swa_bam_est_cze_gam_geo_guj_nor_pan_hin_sid_amh_slo_hun_tsw_sun_swe_mao_jpn_knd_kor_ben_prs_ven_lat_ind_ukr_sod_bat_cnt_dut_ses_rus_wly_afr_spa_eng_alb_qcu_svk_arw_ctl_cic_chh_bul_owc_ita_tag_bos_akn_por_ewe_jav_tha_anl_tml_dgb_dyu_aze_fre_grk_uzb_moo_vie_aeg_bem_tsn_lda	-0.434213396413917	-1.02976543978873	0.305790863630899
403	tig_alb_lda_ctl_wly_chh_heb_cze_tur_uzb_ven_jav_dyu_por_mcd_bsq_bos_sid_zul_cnt_lit_fre_akn_rom_ses_dut_est_yor_moo_fin_slo_aeg_geo_ben_nor_ukr_rus_gam_amh_guj_hun_swt_mao_mol_mly_jpn_tml_kor_hin_arw_xho_prs_tag_svk_anl_bat_mnd_swe_ewe_eng_amr_krd_glc_scr_grk_qcu_ita_pan_urd_cic_hau_spa_owc_afr_sun_ger_igb_bul_fbf_ind_tha_mlt_knd_dgb_tsw_aze_pol_lat_azi_tsn_vie_sod_bem_swa_bam	0.442136840166547	1.0429403114743	0.299679469536932
404	wly_por_fbf_swe_mlt_tig_hau_hin_tur_uzb_dgb_mly_xho_arw_svk_bsq_afr_amr_moo_cnt_bul_ger_yor_ita_ewe_mol_est_cic_tsn_hun_ben_aeg_geo_spa_ctl_guj_cze_sid_amh_rom_fin_akn_jav_ukr_mao_jpn_tml_kor_krd_bos_ven_eng_tag_dut_owc_sun_mnd_grk_tsw_pan_anl_nor_lit_pol_prs_qcu_slo_scr_urd_dyu_heb_glc_gam_lat_bat_alb_bam_mcd_bem_ind_tha_sod_knd_swa_ses_aze_fre_rus_azi_swt_vie_chh_igb_zul_lda	0.00691320040229132	0.016295940317146	0.987033205650438
405	aeg_swe_bam_spa_hau_mlt_tig_bos_tur_aze_moo_tag_ses_cze_arw_bsq_mcd_owc_tsw_mnd_eng_rus_zul_ita_dgb_bul_est_xho_lda_hun_por_anl_geo_slo_ctl_pan_dut_sod_amh_fre_fin_akn_jav_lat_mly_jpn_tml_kor_krd_mol_bem_ben_bat_nor_gam_mao_cnt_pol_igb_grk_chh_alb_guj_prs_ukr_qcu_rom_svk_afr_yor_sid_urd_wly_glc_sun_lit_tsn_ger_swa_ind_tha_heb_knd_dyu_fbf_azi_hin_scr_uzb_cic_vie_amr_ven_swt_ewe	-1.14585457453641	-2.8280670482773	0.00573504461946136
406	mlt_cze_dgb_fre_gam_sod_tig_scr_uzb_azi_swa_sun_bam_svk_mol_bsq_eng_aeg_igb_mnd_ita_nor_cic_alb_yor_bos_est_zul_fbf_fin_lit_chh_geo_mcd_ben_pol_rom_sid_hau_dut_hun_tsw_ind_bul_tag_jpn_knd_kor_hin_ctl_swt_por_jav_ukr_amh_bat_cnt_krd_bem_prs_owc_pan_guj_afr_swe_qcu_ger_glc_grk_ven_heb_urd_anl_slo_mly_rus_lda_arw_ses_mao_tha_wly_tml_moo_dyu_aze_lat_spa_tur_akn_vie_amr_ewe_tsn_xho	-0.331095171821089	-0.783860562887246	0.435113807473979
407	owc_ukr_zul_svk_sid_heb_gam_mol_uzb_azi_ewe_jav_xho_ita_guj_bsq_afr_aeg_tsw_mnd_slo_bos_fbf_arw_swa_cze_fin_cic_bem_est_lat_amr_geo_rom_scr_pan_krd_chh_mlt_por_hun_dgb_sun_mcd_mao_jpn_knd_kor_bul_grk_lda_ben_tag_hin_anl_bat_cnt_nor_bam_dut_hau_ctl_fre_ger_eng_qcu_pol_spa_rus_swt_tig_prs_wly_urd_mly_glc_akn_swe_moo_ind_tha_sod_tml_yor_ven_tur_alb_lit_aze_dyu_vie_amh_tsn_ses_igb	0.0320442710239238	0.0754354405997988	0.940030296345794
408	sid_por_bem_afr_amr_gam_sod_ita_tur_aze_fbf_mao_swt_urd_pan_bsq_glc_heb_bam_cnt_dut_rom_dgb_fre_swa_swe_est_igb_tsn_fin_mol_wly_geo_bos_grk_arw_ctl_amh_tig_bul_hun_ven_bat_hin_tag_jpn_knd_kor_lit_pol_xho_krd_jav_prs_owc_sun_mnd_ger_dyu_nor_mlt_eng_svk_ukr_slo_qcu_cze_lat_rus_lda_anl_spa_hau_alb_mly_ben_akn_mcd_ewe_ind_tha_aeg_tml_yor_moo_uzb_scr_guj_azi_ses_vie_chh_cic_zul_tsw	0.317077193024974	0.746473305925171	0.457264452352574
409	gam_rom_bam_scr_sid_chh_heb_bos_azi_aze_xho_jav_cic_urd_mcd_bsq_por_aeg_tsw_cnt_slo_fre_ses_ukr_akn_rus_fin_ewe_dyu_hun_afr_tig_geo_guj_dut_lat_alb_owc_mlt_arw_est_swa_bat_spa_mao_jpn_knd_kor_lit_hin_dgb_swe_sun_eng_amh_tag_mnd_grk_bem_svk_anl_ctl_ben_prs_ger_qcu_ita_glc_pan_yor_hau_mol_amr_bul_mly_cze_tsn_pol_ven_ind_tha_wly_tml_fbf_moo_uzb_krd_nor_tur_swt_vie_sod_lda_zul_igb	0.339700187118973	0.800857554013598	0.425255377947555
410	hau_glc_ven_fre_owc_mlt_sod_ger_azi_tur_tsw_mly_ses_arw_rom_bsq_mcd_tig_zul_cnt_swe_dut_cic_hin_fbf_cze_hun_swt_akn_est_lit_amr_geo_spa_ctl_pol_rus_wly_sid_por_fin_dyu_jav_mol_mao_jpn_tml_kor_prs_afr_xho_eng_bat_ukr_chh_sun_mnd_ita_tsn_urd_gam_ben_bul_svk_grk_qcu_slo_lat_bos_moo_heb_krd_anl_guj_ind_nor_bam_scr_dgb_tag_tha_amh_knd_lda_ewe_aze_alb_pan_uzb_yor_vie_aeg_igb_bem_swa	-0.286894984513305	-0.679665955517836	0.49840426587275
411	amh_swe_bem_dut_mlt_amr_chh_grk_azi_tur_xho_bat_dgb_krd_ctl_bsq_pol_tig_yor_mnd_ukr_scr_bam_ger_tsn_svk_est_swt_dyu_fin_spa_anl_geo_afr_lat_mcd_rus_aeg_sid_nor_hun_moo_mao_slo_sun_jpn_knd_kor_ben_guj_tsw_eng_jav_alb_wly_mly_cnt_mol_ses_ita_hau_lit_prs_rom_pan_qcu_urd_por_fre_akn_sod_cze_owc_glc_ind_arw_ewe_bos_cic_tag_tha_gam_tml_igb_fbf_uzb_bul_hin_aze_lda_vie_heb_swa_ven_zul	-0.487936625524678	-1.16316663635948	0.247737718413595
412	heb_dut_yor_afr_sod_tig_amh_swe_azi_uzb_zul_tag_dgb_slo_hin_bsq_bul_owc_ewe_cnt_ger_spa_cic_krd_xho_rus_est_dyu_swt_hun_ukr_hau_geo_glc_urd_nor_lat_anl_gam_bos_fin_bem_ind_scr_mly_jpn_knd_kor_ita_arw_moo_alb_mao_grk_wly_jav_mnd_rom_igb_pol_mlt_guj_mcd_ben_eng_qcu_pan_fre_lit_lda_aeg_por_chh_mol_bat_prs_tsn_svk_ses_sun_tha_sid_tml_tsw_fbf_aze_ctl_cze_tur_akn_vie_amr_bam_ven_swa	0.253977674601337	0.600041604426225	0.549937815128232
413	anl_spa_xho_slo_amh_aeg_hau_ita_azi_aze_moo_sun_igb_rom_dut_bsq_bos_sid_swa_mnd_cze_lat_tsn_lit_dyu_svk_est_akn_swt_fin_grk_mlt_geo_eng_arw_urd_ctl_sod_wly_bul_hun_cic_ind_nor_mly_jpn_tml_kor_hin_prs_ses_afr_tag_pol_chh_mao_cnt_ben_zul_ger_heb_swe_scr_ukr_por_qcu_krd_mol_guj_bem_owc_rus_amr_glc_jav_fre_yor_alb_ewe_bat_tha_gam_knd_bam_lda_tur_mcd_pan_uzb_tsw_vie_tig_fbf_dgb_ven	-0.698887830338455	-1.67828749167587	0.0966484391499077
414	anl_pan_ven_urd_gam_hau_sid_por_tur_uzb_akn_tag_igb_mcd_guj_bsq_lit_mlt_fbf_mnd_bos_alb_ewe_mol_bam_ger_fin_swt_moo_est_dut_amh_geo_ctl_scr_afr_svk_owc_chh_grk_hun_yor_mly_arw_ind_jpn_knd_kor_nor_ukr_dyu_ita_bat_prs_sod_sun_cnt_krd_swa_hin_aeg_slo_lat_rus_bul_qcu_eng_cze_swe_dgb_heb_spa_wly_fre_jav_ben_ses_glc_cic_mao_tha_amr_tml_xho_tsn_aze_rom_pol_azi_lda_vie_tig_bem_zul_tsw	-0.481384348462322	-1.14465352666211	0.255290103830013
415	aeg_glc_lda_cze_amr_amh_sod_ger_azi_tur_swt_tag_igb_afr_pol_bsq_pan_hau_dyu_mnd_krd_rus_zul_grk_ses_prs_fin_bem_xho_hun_mol_gam_geo_alb_urd_ita_scr_owc_tig_ben_est_ewe_mly_lat_jav_jpn_knd_kor_rom_ukr_cic_arw_ind_dut_heb_mao_cnt_fre_tsn_swe_sid_hin_por_lit_bul_qcu_svk_spa_slo_tsw_anl_mcd_wly_nor_sun_eng_yor_ctl_swa_bat_tha_mlt_tml_fbf_ven_uzb_bos_guj_aze_dgb_vie_chh_akn_bam_moo	0.0147010364278645	0.0346097409587812	0.972465109897052
416	gam_prs_zul_hin_sid_owc_wly_dut_aze_azi_swa_bat_fbf_ita_ukr_bsq_rom_mlt_moo_mnd_swe_slo_bem_ger_bam_pol_fin_ewe_tsw_est_ctl_tig_geo_svk_por_nor_lat_amr_anl_pan_hun_ses_ind_glc_mly_jpn_knd_kor_bul_mol_dgb_cze_tag_bos_heb_mao_cnt_guj_dyu_eng_chh_alb_urd_ben_rus_qcu_krd_scr_mcd_akn_sod_spa_amh_grk_jav_lit_igb_afr_yor_sun_tha_hau_tml_tsn_swt_uzb_fre_arw_tur_xho_vie_aeg_lda_ven_cic	-0.518399532610958	-1.2350073321522	0.219938853224224
417	gam_ctl_ses_slo_owc_heb_wly_glc_tur_uzb_zul_tag_akn_ukr_arw_bsq_hin_hau_ewe_cnt_cze_mcd_yor_rus_dgb_grk_hun_moo_tsn_est_bul_chh_geo_eng_rom_lit_spa_amh_aeg_lat_fin_lda_mao_mol_jav_jpn_tml_kor_bos_ita_ven_fre_ind_ben_anl_bat_mnd_scr_cic_pol_mlt_ger_krd_pan_afr_qcu_por_guj_svk_fbf_sid_nor_amr_prs_sun_urd_swt_dut_swa_mly_tha_sod_knd_xho_tsw_azi_swe_alb_aze_bam_vie_tig_bem_dyu_igb	0.0889160207398913	0.209156833193149	0.83478327047912
418	hau_ctl_igb_dut_sid_gam_amr_krd_tur_azi_ses_bat_lda_afr_ukr_bsq_nor_mlt_bem_cnt_mcd_rom_ewe_swe_fbf_cze_est_dyu_ven_fin_alb_heb_geo_ita_ben_slo_urd_anl_wly_arw_hun_swa_mly_scr_mao_jpn_knd_kor_pol_grk_tsw_spa_jav_ger_tig_tag_mnd_guj_zul_mol_chh_por_eng_pan_bul_qcu_fre_svk_rus_tsn_owc_lat_amh_bos_ind_lit_cic_glc_yor_sun_tha_sod_tml_swt_moo_uzb_prs_hin_aze_dgb_vie_aeg_bam_xho_akn	-0.854026737017469	-2.06705396805878	0.0415080291581548
419	gam_fre_ven_cze_amh_aeg_wly_arw_tur_uzb_ses_ind_bem_lat_ukr_bsq_grk_sod_fbf_mnd_lit_rom_zul_scr_cic_ctl_est_igb_xho_fin_por_hau_geo_dut_prs_mcd_alb_heb_chh_slo_hun_swa_jav_swe_mao_jpn_tml_kor_rus_pan_akn_ita_sun_bos_sid_tag_cnt_guj_tsw_ben_tig_glc_mol_hin_ger_qcu_pol_eng_svk_lda_owc_nor_anl_bul_bat_urd_swt_krd_yor_mly_tha_amr_knd_bam_dgb_aze_afr_spa_azi_dyu_vie_mlt_moo_ewe_tsn	-0.400170456825615	-0.949080315880427	0.345039569698012
420	tig_ita_lda_dut_chh_amr_gam_rus_aze_uzb_tsn_mly_swt_ger_spa_bsq_guj_anl_moo_mnd_ukr_alb_akn_prs_xho_pan_hun_swa_bem_fin_krd_aeg_geo_cze_swe_bos_glc_sod_mlt_mcd_est_dgb_jav_mol_mao_jpn_tml_kor_ben_afr_yor_hin_tag_rom_wly_sun_cnt_svk_igb_pol_hau_grk_lat_arw_eng_qcu_fre_scr_bul_ses_heb_urd_sid_slo_ind_por_bam_ctl_fbf_bat_tha_amh_knd_cic_tsw_azi_lit_nor_tur_ewe_vie_owc_dyu_zul_ven	-0.215185204633336	-0.508546759027244	0.61227424018254
421	heb_afr_zul_fre_aeg_wly_sod_pan_azi_tur_swa_mao_ven_ben_ctl_bsq_nor_gam_lda_mnd_bos_dut_cic_lat_fbf_slo_est_xho_bem_hun_arw_tig_geo_ita_eng_glc_mol_mlt_amr_urd_fin_yor_bat_pol_tag_jpn_tml_kor_svk_hin_ses_krd_mly_ukr_owc_ind_cnt_prs_tsw_alb_amh_mcd_lit_cze_rom_qcu_rus_spa_swe_bam_sid_ger_chh_guj_sun_scr_dgb_por_moo_jav_tha_anl_knd_ewe_dyu_uzb_grk_bul_aze_swt_vie_hau_igb_tsn_akn	-0.672008262266997	-1.61158721124853	0.110440596759603
422	aeg_ger_lda_cze_mlt_sod_amh_rom_aze_azi_moo_mao_igb_mcd_scr_bsq_eng_anl_yor_cnt_ita_spa_zul_dut_fbf_prs_fin_xho_ewe_hun_nor_hau_geo_glc_swe_bos_hin_gam_heb_alb_est_cic_mly_pan_sun_jpn_tml_kor_bul_ben_tsw_fre_jav_urd_sid_tag_mnd_grk_ven_pol_chh_ctl_lat_svk_ukr_qcu_guj_arw_krd_bam_wly_mol_owc_afr_ind_rus_tsn_slo_dgb_bat_tha_amr_knd_ses_bem_tur_lit_por_uzb_swa_vie_tig_dyu_akn_swt	-0.851815229910339	-2.0599849980745	0.0421940159866417
423	chh_rus_tsn_grk_owc_gam_heb_arw_tur_aze_moo_bat_igb_afr_glc_bsq_bos_amr_tsw_cnt_nor_ita_swa_mol_dyu_hin_fin_akn_dgb_hun_eng_amh_geo_svk_fre_pan_ctl_aeg_wly_lit_est_xho_mly_swe_tag_jpn_knd_kor_alb_slo_lda_bul_jav_rom_anl_ind_mnd_pol_ewe_ben_hau_spa_ger_guj_scr_qcu_cze_urd_prs_swt_tig_dut_sod_ukr_mao_lat_ses_krd_bam_sun_tha_sid_tml_ven_yor_azi_mcd_por_uzb_bem_vie_mlt_cic_zul_fbf	-0.021245485073162	-0.0500497109199376	0.960190111075704
424	hau_swe_zul_scr_sod_mlt_sid_urd_azi_aze_swa_bat_bam_glc_grk_bsq_rom_amh_akn_mnd_svk_cze_cic_mol_xho_rus_est_ven_dyu_hun_bul_heb_geo_pol_arw_ger_ita_gam_tig_guj_fin_tsw_jav_lat_tag_jpn_tml_kor_nor_mcd_swt_prs_mao_hin_chh_ind_cnt_ben_ses_ukr_wly_eng_spa_bos_por_qcu_alb_afr_fre_dgb_anl_krd_owc_ctl_mly_dut_ewe_lit_lda_sun_tha_amr_knd_fbf_yor_uzb_slo_pan_tur_tsn_vie_aeg_igb_bem_moo	-0.0532833236614418	-0.125627398384805	0.900298053456971
425	tig_svk_tsn_ita_mlt_owc_hau_ctl_tur_aze_yor_mly_bam_slo_prs_bsq_eng_gam_cic_mnd_krd_mcd_moo_guj_tsw_spa_est_ewe_dgb_hun_ben_heb_geo_ger_rom_fre_dut_anl_amr_lat_fin_fbf_mao_pol_ind_jpn_tml_kor_cze_nor_zul_por_sun_swe_amh_tag_cnt_glc_bem_hin_sid_ukr_urd_scr_rus_qcu_afr_grk_arw_swa_sod_alb_wly_bul_jav_mol_igb_pan_ven_bat_tha_chh_knd_xho_dyu_azi_lit_bos_uzb_ses_vie_aeg_akn_lda_swt	-0.673248914351342	-1.61815372354448	0.109016237555857
426	anl_alb_dyu_rom_tig_hau_wly_mol_uzb_tur_bam_mly_lda_afr_fre_bsq_ukr_owc_tsw_mnd_por_urd_bem_spa_fbf_eng_fin_xho_akn_est_lit_mlt_geo_nor_dut_rus_ben_chh_amh_ctl_hun_ses_mao_ger_bat_jpn_knd_kor_swe_pan_igb_pol_tag_slo_gam_ind_cnt_lat_ven_hin_aeg_mcd_ita_scr_guj_qcu_cze_svk_prs_ewe_sid_arw_sod_bos_sun_glc_swa_krd_moo_jav_tha_heb_tml_dgb_cic_aze_bul_grk_azi_swt_vie_amr_zul_yor_tsn	-0.523877985996319	-1.24849581621652	0.214983407338896
427	wly_guj_dyu_rom_tig_aeg_amh_krd_uzb_azi_zul_sun_ewe_lat_bul_bsq_spa_anl_cic_mnd_rus_prs_lda_ger_yor_swe_est_swt_moo_fin_por_hau_geo_lit_arw_urd_pol_owc_sid_scr_hun_tsn_ind_ben_bat_jpn_tml_kor_ita_ctl_dgb_eng_tag_nor_amr_jav_cnt_afr_bam_cze_chh_fre_pan_dut_alb_qcu_glc_svk_ukr_swa_gam_hin_sod_bos_mly_grk_xho_mcd_fbf_mao_tha_mlt_knd_tsw_ven_tur_mol_slo_aze_bem_vie_heb_ses_akn_igb	-0.615626498635368	-1.47176430855788	0.144460476694976
428	anl_bos_dgb_rus_amr_sod_mlt_ger_tur_uzb_igb_jav_cic_ita_lat_bsq_dut_amh_fbf_cnt_eng_mcd_akn_urd_moo_pan_fin_lda_swa_hun_ben_tig_geo_rom_prs_por_lit_chh_wly_cze_est_xho_mao_bul_mly_jpn_tml_kor_nor_krd_ven_scr_tag_guj_sid_ind_mnd_arw_swt_slo_heb_afr_fre_ctl_alb_qcu_pol_glc_hin_bem_gam_swe_hau_svk_bat_spa_ewe_ukr_tsn_sun_tha_aeg_knd_ses_dyu_azi_grk_mol_aze_bam_vie_owc_zul_yor_tsw	-0.033523606819175	-0.078932078434156	0.937256238138519
429	sid_guj_tsn_ukr_aeg_owc_sod_por_tur_aze_dgb_ind_swt_spa_swe_bsq_prs_amr_moo_mnd_urd_glc_tsw_rus_ewe_pol_est_ven_bam_hun_svk_hau_geo_bul_pan_hin_lit_gam_tig_ita_fin_dyu_jav_bos_mao_jpn_tml_kor_slo_eng_fbf_arw_bat_afr_chh_mly_cnt_mol_cic_scr_anl_ctl_cze_nor_rom_qcu_fre_ben_mcd_swa_heb_krd_amh_lat_tag_alb_xho_grk_yor_sun_tha_mlt_knd_ses_lda_azi_ger_dut_uzb_igb_vie_wly_akn_bem_zul	0.327737953328055	0.773536955895071	0.441166485507143
430	mlt_alb_moo_rom_owc_amh_hau_pol_tur_azi_akn_tag_ses_afr_arw_bsq_cze_anl_lda_cnt_ger_fre_fbf_prs_bem_nor_fin_igb_ewe_hun_krd_gam_geo_slo_mol_mcd_dut_chh_sod_eng_est_ven_jav_lit_bat_jpn_knd_kor_por_guj_dyu_glc_mao_bul_heb_mly_mnd_svk_swa_scr_amr_bos_spa_ctl_rus_qcu_ukr_ben_lat_cic_tig_hin_aeg_ita_ind_urd_tsn_swe_xho_sun_tha_sid_tml_tsw_swt_uzb_grk_pan_aze_bam_vie_wly_zul_dgb_yor	-0.00717334620947045	-0.0168930663846638	0.986558113112165
431	sid_fre_yor_rom_tig_mlt_owc_glc_aze_tur_swa_jav_swt_lat_svk_bsq_afr_amh_lda_mnd_urd_slo_xho_scr_zul_ger_hun_akn_ewe_est_ita_gam_geo_bul_pol_bos_pan_anl_heb_prs_fin_dgb_bat_rus_mao_jpn_knd_kor_krd_spa_ven_swe_sun_guj_wly_tag_cnt_alb_moo_eng_amr_mol_dut_nor_mcd_qcu_cze_arw_ukr_ses_aeg_ben_hau_hin_ind_grk_tsn_por_bam_mly_tha_sod_tml_igb_bem_uzb_ctl_lit_azi_fbf_vie_chh_dyu_tsw_cic	0.157014859741897	0.369977115148832	0.712240752591293
432	aeg_lit_ses_ger_amh_hau_gam_dut_tur_aze_bem_bat_swa_mcd_ukr_bsq_lat_mlt_akn_mnd_pan_slo_tsw_ctl_dgb_bul_fin_tsn_bam_est_rom_sid_geo_eng_cze_prs_spa_wly_amr_swe_hun_dyu_sun_rus_ind_jpn_knd_kor_ita_bos_yor_arw_jav_grk_tig_mao_cnt_scr_igb_krd_sod_svk_pol_hin_urd_qcu_alb_nor_mol_xho_heb_fre_chh_guj_tag_glc_ven_afr_moo_mly_tha_anl_tml_lda_ewe_azi_por_ben_uzb_swt_vie_owc_fbf_cic_zul	-0.927727026956888	-2.24664377489878	0.0270289128730288
433	owc_ger_swt_lat_amh_aeg_sod_krd_tur_aze_bam_mly_dyu_eng_dut_bsq_fre_wly_igb_cnt_ctl_scr_yor_prs_fbf_slo_hun_tsn_moo_fin_bul_hau_geo_por_lit_rom_alb_chh_tig_afr_est_dgb_bat_hin_tag_jpn_tml_kor_mcd_pan_zul_glc_sun_mol_sid_ind_mnd_ben_ewe_spa_amr_svk_arw_ukr_guj_qcu_nor_pol_grk_ses_heb_swe_anl_ita_jav_cze_bem_urd_cic_mao_tha_mlt_knd_swa_xho_uzb_bos_rus_azi_tsw_vie_gam_ven_lda_akn	-0.178916198540727	-0.422492829206581	0.673640550786979
434	chh_glc_xho_por_sod_heb_owc_mcd_uzb_azi_ven_ind_cic_krd_grk_bsq_slo_aeg_zul_mnd_rus_prs_tsw_cze_lda_pol_hun_dyu_bem_fin_lit_gam_geo_fre_lat_afr_guj_sid_anl_mol_est_dgb_jav_urd_mao_jpn_tml_kor_ita_scr_bam_eng_mly_hin_amr_bat_cnt_ctl_fbf_ger_mlt_nor_svk_pan_bos_qcu_arw_ukr_swe_ses_amh_bul_wly_rom_tag_ben_moo_alb_yor_sun_tha_tig_knd_swa_tsn_tur_dut_spa_aze_akn_vie_hau_swt_ewe_igb	-0.720355802323986	-1.73278295548706	0.0864490536035222
435	aeg_guj_cic_por_chh_anl_hau_bos_aze_uzb_swt_mao_tsn_glc_afr_bsq_mol_amh_dgb_cnt_grk_cze_igb_slo_ven_arw_est_tsw_dyu_hun_swe_gam_geo_ukr_fre_scr_svk_sod_mlt_lit_fin_fbf_sun_pan_tag_jpn_knd_kor_pol_nor_moo_rom_mly_bul_tig_bat_mnd_krd_bem_ita_amr_hin_dut_ben_ctl_qcu_alb_urd_mcd_xho_heb_prs_wly_lat_jav_eng_bam_ger_yor_ind_tha_sid_tml_zul_ewe_azi_spa_rus_tur_akn_vie_owc_swa_lda_ses	-0.457653226328499	-1.08825513225486	0.279294678014809
436	aeg_ita_akn_lat_hau_sid_heb_scr_uzb_aze_bem_mly_zul_prs_urd_bsq_bul_chh_swa_cnt_hin_cze_lda_ukr_ewe_ctl_est_swt_bam_fin_alb_tig_geo_swe_arw_glc_krd_gam_amr_guj_hun_ses_bat_rom_jav_jpn_knd_kor_mol_bos_moo_rus_ind_pol_wly_tag_mnd_pan_dyu_dut_amh_eng_grk_afr_fre_qcu_spa_ger_nor_xho_mlt_por_owc_ben_mao_lit_yor_mcd_tsw_sun_tha_anl_tml_igb_cic_azi_slo_svk_tur_dgb_vie_sod_tsn_fbf_ven	-0.291624595336079	-0.689689289360651	0.492106989997503
437	wly_lat_moo_bos_amr_amh_hau_pan_uzb_azi_lda_jav_tsn_ctl_eng_bsq_rus_chh_ewe_mnd_fre_por_igb_nor_dyu_alb_est_fbf_swt_fin_glc_sid_geo_lit_cze_pol_slo_tig_anl_arw_hun_bam_sun_urd_ind_jpn_knd_kor_bul_prs_xho_ger_bat_dut_heb_tag_cnt_hin_bem_mol_aeg_ukr_scr_ita_rom_qcu_swe_mcd_svk_swa_mlt_krd_sod_afr_mao_ben_tsw_spa_akn_mly_tha_gam_tml_cic_zul_tur_grk_guj_aze_ses_vie_owc_ven_dgb_yor	0.0188063186175446	0.0443026048448711	0.964758181225987
438	hau_rom_tsw_dut_anl_sod_gam_prs_azi_tur_xho_bat_yor_urd_bul_bsq_guj_owc_tsn_cnt_scr_krd_akn_nor_dgb_spa_est_lda_dyu_hun_ger_aeg_geo_swe_ita_ukr_glc_tig_amr_lat_fin_fbf_ind_fre_mao_jpn_knd_kor_svk_ben_ses_pol_jav_slo_amh_sun_mnd_hin_igb_bos_wly_arw_ctl_por_eng_qcu_lit_rus_pan_ewe_heb_alb_mlt_grk_mly_afr_zul_cze_swa_tag_tha_sid_tml_cic_swt_uzb_mcd_mol_aze_bam_vie_chh_ven_bem_moo	-0.337609980005486	-0.799639707645001	0.425957303316924
439	anl_mol_yor_bul_heb_chh_wly_rom_azi_uzb_moo_sun_zul_alb_lat_bsq_arw_tig_swt_mnd_krd_ukr_xho_prs_bem_nor_hun_igb_fbf_est_glc_amr_geo_lit_dut_mcd_pol_gam_hau_por_fin_tsn_bat_rus_tag_jpn_knd_kor_bos_svk_ven_scr_mao_hin_sid_mly_cnt_ger_dgb_pan_owc_guj_eng_ctl_afr_qcu_urd_swe_ben_swa_aeg_spa_sod_fre_jav_grk_ewe_ita_dyu_ind_tha_amh_tml_lda_cic_aze_cze_slo_tur_ses_vie_mlt_akn_tsw_bam	0.0947585546127205	0.223147965308544	0.82390975348192
440	amr_ben_zul_glc_heb_tig_gam_dut_aze_tur_akn_sun_tsw_bos_fre_bsq_lit_chh_tsn_mnd_rom_nor_yor_por_bam_pol_fin_swa_bem_hun_scr_sid_geo_urd_pan_krd_lat_mlt_owc_arw_est_ven_bat_mol_ind_jpn_knd_kor_afr_guj_swt_mcd_jav_ger_wly_mly_cnt_eng_ewe_grk_aeg_ctl_prs_slo_hin_qcu_rus_ukr_cze_moo_hau_spa_anl_bul_mao_svk_fbf_ita_ses_tag_tha_amh_tml_xho_dgb_azi_swe_alb_uzb_igb_vie_sod_lda_cic_dyu	0.104418666677442	0.245918667547102	0.806287117501066
441	wly_lat_swt_eng_hau_mlt_sod_ukr_aze_tur_tsn_jav_ses_prs_guj_bsq_mcd_tig_ewe_mnd_grk_cze_lda_bos_ven_ctl_fin_bam_tsw_est_scr_aeg_geo_por_urd_slo_arw_sid_anl_hin_hun_akn_tag_pol_bat_jpn_knd_kor_glc_rom_dyu_krd_mao_ben_amh_sun_cnt_lit_zul_svk_owc_ita_afr_dut_fre_qcu_mol_bul_ger_igb_amr_swe_chh_nor_mly_alb_swa_spa_moo_ind_tha_heb_tml_dgb_bem_uzb_rus_pan_azi_cic_vie_gam_yor_xho_fbf	-0.157385069666264	-0.371276390770643	0.711276152843613
442	sod_ben_dgb_spa_sid_anl_hau_prs_azi_tur_xho_tag_akn_svk_por_bsq_arw_gam_swt_cnt_fre_pan_tsw_mcd_bem_lat_fin_bam_ses_est_mol_amh_geo_bul_ctl_krd_grk_tig_mlt_afr_hun_igb_ind_rom_bat_jpn_tml_kor_eng_swe_ven_nor_jav_ita_owc_sun_mnd_urd_zul_rus_aeg_cze_dut_lit_slo_qcu_bos_ger_scr_lda_chh_hin_heb_alb_mly_pol_yor_guj_dyu_mao_tha_wly_knd_moo_fbf_uzb_glc_ukr_aze_ewe_vie_amr_tsn_cic_swa	-0.0793273626489745	-0.186902560249943	0.852144161159084
443	wly_ukr_cic_eng_amh_amr_hau_glc_azi_uzb_tsw_tag_fbf_ben_hin_bsq_krd_tig_dyu_mnd_dut_mol_akn_lat_lda_por_fin_swa_bem_est_spa_mlt_geo_svk_afr_ita_scr_heb_owc_fre_hun_moo_ind_pan_mly_jpn_knd_kor_nor_lit_yor_slo_jav_rom_gam_bat_cnt_alb_ewe_mcd_chh_prs_bos_guj_bul_qcu_rus_arw_ger_swt_sod_cze_anl_urd_sun_ctl_tsn_grk_ses_mao_tha_sid_tml_bam_dgb_tur_pol_swe_aze_ven_vie_aeg_xho_zul_igb	-0.138774504475631	-0.327977952950057	0.743665577029714
444	anl_scr_swa_nor_amh_aeg_hau_glc_azi_aze_tsn_jav_igb_prs_arw_bsq_afr_owc_lda_mnd_dut_ctl_moo_bos_bam_slo_fin_yor_xho_hun_bul_mlt_geo_mcd_svk_por_krd_sid_amr_pol_est_bem_mly_cze_bat_jpn_knd_kor_mol_urd_zul_guj_tag_ukr_tig_ind_cnt_pan_tsw_grk_wly_lit_eng_ben_ita_qcu_hin_ger_rom_dgb_chh_lat_gam_fre_sun_rus_ven_spa_fbf_mao_tha_heb_tml_dyu_swt_uzb_swe_alb_tur_ewe_vie_sod_cic_ses_akn	-1.00286973667814	-2.44272281884183	0.016465758852906
445	sid_pol_ven_nor_hau_amr_aeg_fre_tur_azi_cic_sun_bam_ukr_ger_bsq_glc_owc_swt_mnd_por_rus_ses_alb_xho_ben_fin_bem_tsn_hun_cze_wly_geo_hin_ita_scr_swe_anl_mlt_krd_est_dyu_mly_dut_jav_jpn_tml_kor_arw_svk_dgb_ctl_bat_eng_tig_ind_cnt_mcd_yor_rom_heb_pan_urd_bul_prs_qcu_guj_bos_lit_fbf_gam_lat_sod_afr_mao_slo_lda_mol_igb_tag_tha_amh_knd_ewe_moo_uzb_grk_spa_aze_akn_vie_chh_swa_zul_tsw	-0.493464244789847	-1.17388296699187	0.243439323096626
446	mlt_ctl_yor_scr_heb_wly_sod_pol_aze_azi_tsw_jav_ses_rus_ben_bsq_cze_sid_bam_mnd_pan_fre_akn_svk_dyu_bul_est_bem_igb_fin_krd_amr_geo_hin_bos_lat_nor_hau_tig_alb_hun_xho_mly_prs_tag_jpn_knd_kor_slo_spa_dgb_urd_bat_mcd_amh_ind_cnt_ger_ewe_mol_owc_por_rom_ita_grk_qcu_afr_swe_lit_zul_aeg_ukr_chh_dut_sun_arw_ven_glc_lda_mao_tha_anl_tml_cic_swa_tur_guj_eng_uzb_moo_vie_gam_fbf_tsn_swt	-0.208326345387979	-0.49204889271586	0.623844272928908
447	wly_urd_swa_hin_aeg_owc_amh_spa_azi_tur_ses_mly_fbf_lat_rom_bsq_prs_heb_igb_cnt_por_glc_tsn_guj_ven_eng_hun_ewe_lda_fin_arw_sod_geo_pan_mol_alb_grk_anl_mlt_ita_est_zul_mao_swe_tag_jpn_knd_kor_mcd_nor_xho_fre_sun_ger_chh_bat_mnd_ben_moo_ctl_amr_afr_dut_krd_pol_qcu_scr_bos_cze_bem_tig_rus_hau_bul_jav_ukr_dgb_svk_akn_ind_tha_gam_tml_bam_swt_aze_lit_slo_uzb_yor_vie_sid_tsw_cic_dyu	0.27488697021692	0.647536856710725	0.518879851431258
448	mlt_svk_lda_ita_wly_amh_sod_scr_uzb_aze_bem_mly_tsw_mol_pol_bsq_rom_aeg_dgb_mnd_ben_alb_yor_ukr_xho_guj_est_igb_fbf_fin_pan_owc_geo_lat_fre_rus_ger_hau_gam_spa_hun_tsn_bat_krd_mao_jpn_tml_kor_glc_dut_ewe_slo_jav_por_heb_tag_cnt_hin_swa_grk_sid_afr_eng_cze_mcd_qcu_bos_urd_prs_akn_tig_arw_chh_nor_sun_lit_bam_swe_cic_ind_tha_anl_knd_dyu_ses_azi_bul_ctl_tur_zul_vie_amr_ven_swt_moo	-0.103254417195978	-0.243328529923393	0.808286821005391
449	sid_ger_bem_arw_owc_heb_sod_mol_uzb_azi_dyu_sun_akn_alb_rus_bsq_glc_aeg_ses_mnd_krd_lat_tsn_bul_zul_dut_est_xho_swa_hun_bos_amr_geo_prs_lit_nor_por_hau_gam_spa_fin_ewe_mly_grk_tag_jpn_knd_kor_afr_fre_tsw_scr_ind_rom_mlt_mao_cnt_swe_bam_ukr_tig_pan_eng_ctl_mcd_qcu_svk_urd_hin_swt_amh_slo_wly_cze_jav_pol_dgb_guj_fbf_bat_tha_anl_tml_yor_moo_tur_ben_ita_aze_cic_vie_chh_igb_lda_ven	-0.663484620322512	-1.58694298304976	0.115919920773629
450	chh_krd_bam_pol_amh_mlt_hau_por_uzb_azi_swa_tag_igb_ita_dut_bsq_arw_amr_akn_mnd_ger_bul_swt_slo_dyu_urd_fin_moo_yor_est_mcd_owc_geo_prs_ctl_mol_ukr_sod_wly_guj_hun_cic_mly_glc_bat_jpn_tml_kor_lat_spa_zul_alb_ind_grk_aeg_jav_cnt_rus_dgb_swe_tig_hin_lit_scr_eng_qcu_ben_fre_svk_xho_anl_pan_heb_nor_sun_cze_lda_bos_fbf_mao_tha_gam_knd_ses_tsn_aze_rom_afr_tur_bem_vie_sid_ven_tsw_ewe	0.152313254229342	0.358944612503028	0.720450151422325
451	tig_mcd_fbf_arw_sod_gam_wly_ctl_uzb_tur_xho_mao_zul_grk_slo_bsq_afr_aeg_tsw_cnt_alb_por_ewe_lat_bem_rus_est_moo_cic_fin_glc_owc_geo_ukr_guj_mol_rom_anl_mlt_ger_hun_tsn_sun_ben_bat_jpn_tml_kor_lit_svk_akn_hin_tag_bos_hau_ind_mnd_ita_bam_cze_chh_fre_urd_scr_prs_qcu_eng_spa_pol_lda_amr_bul_amh_pan_jav_swe_swa_krd_swt_mly_tha_heb_knd_dgb_ses_aze_dut_nor_azi_ven_vie_sid_yor_dyu_igb	-0.161257780868411	-0.380741835327919	0.704263137424068
452	anl_nor_dgb_alb_amh_chh_tig_mcd_tur_aze_bam_mao_ses_ita_pan_bsq_lit_wly_dyu_cnt_cze_ukr_yor_guj_bem_prs_hun_igb_moo_fin_scr_sid_geo_rus_fre_hin_swe_hau_aeg_lat_est_swt_jav_glc_tag_jpn_knd_kor_dut_svk_lda_rom_mly_urd_amr_bat_mnd_mol_tsw_arw_mlt_pol_spa_bul_slo_qcu_bos_krd_eng_xho_sod_ben_heb_ctl_ind_ger_swa_por_zul_sun_tha_owc_tml_tsn_ven_uzb_afr_grk_azi_akn_vie_gam_cic_ewe_fbf	-0.0983793639917147	-0.231948459561796	0.81708766853202
453	amr_grk_swa_lit_wly_sod_aeg_spa_azi_aze_yor_mao_dyu_rus_bos_bsq_rom_hau_ses_cnt_krd_ukr_dgb_arw_akn_eng_hun_lda_zul_est_mcd_amh_geo_ctl_fre_prs_bul_anl_mlt_ita_fin_cic_sun_hin_bat_jpn_knd_kor_mol_afr_swt_urd_ind_nor_chh_tag_mnd_pol_tsw_dut_tig_swe_ben_glc_svk_qcu_scr_ger_pan_tsn_sid_guj_heb_cze_jav_alb_bem_por_bam_mly_tha_owc_tml_fbf_ewe_tur_lat_slo_uzb_igb_vie_gam_xho_ven_moo	-0.784973174067866	-1.88763706969268	0.062192861259937
454	anl_afr_swa_slo_owc_sod_sid_grk_tur_uzb_ewe_mly_bam_swe_dut_bsq_pan_amr_swt_cnt_urd_scr_tsn_lat_lda_rom_hun_igb_zul_est_ger_wly_geo_cze_glc_svk_prs_chh_aeg_fre_fin_akn_jav_arw_ind_jpn_knd_kor_guj_ctl_ses_pol_bat_rus_gam_mao_mnd_bos_bem_nor_mlt_spa_hin_ben_mcd_qcu_alb_por_ukr_yor_tig_eng_amh_ita_sun_krd_ven_lit_fbf_tag_tha_hau_tml_cic_xho_azi_mol_bul_aze_moo_vie_heb_dyu_tsw_dgb	-0.976840581844059	-2.37611415216415	0.0195467145264472
455	gam_por_yor_grk_chh_amh_sid_rus_uzb_aze_dgb_mly_moo_lat_svk_bsq_spa_mlt_swa_mnd_dut_prs_igb_glc_lda_ukr_est_zul_ven_fin_bul_sod_geo_ben_fre_mol_scr_amr_heb_eng_hun_bam_ind_urd_tag_jpn_knd_kor_guj_bos_fbf_swe_jav_pan_wly_bat_cnt_arw_bem_ctl_hau_hin_mcd_alb_ger_qcu_nor_cze_rom_cic_aeg_slo_anl_lit_mao_afr_dyu_ita_swt_sun_tha_tig_tml_akn_ses_azi_pol_krd_tur_tsn_vie_owc_tsw_xho_ewe	-0.361976776279179	-0.858617179219755	0.392759361692547
456	sid_bul_dyu_ukr_aeg_gam_sod_prs_aze_azi_fbf_mly_igb_scr_urd_bsq_pan_heb_xho_cnt_eng_hin_tsw_guj_ses_krd_est_swt_lda_hun_cze_mlt_geo_afr_ctl_bos_mol_amh_wly_slo_fin_zul_jav_pol_sun_jpn_tml_kor_fre_dut_yor_rus_ind_grk_owc_bat_mnd_glc_dgb_lat_tig_svk_ben_lit_ger_qcu_rom_spa_swe_ven_amr_nor_chh_por_mao_arw_akn_mcd_cic_tag_tha_hau_knd_ewe_tsn_tur_alb_ita_uzb_moo_vie_anl_bam_swa_bem	-0.160231304148091	-0.378046451909478	0.706257597029404
457	gam_spa_akn_arw_sod_chh_owc_lat_azi_aze_dgb_mly_lda_dut_hin_bsq_mol_sid_igb_cnt_glc_por_ses_grk_yor_ger_fin_moo_swa_hun_ita_amh_geo_alb_bul_pol_ukr_hau_mlt_guj_est_zul_ind_rom_jav_jpn_tml_kor_fre_slo_bem_bos_tag_krd_tig_mao_mnd_prs_swt_mcd_anl_scr_pan_nor_svk_qcu_ctl_lit_swe_tsn_wly_eng_amr_afr_bat_cze_dyu_urd_ven_sun_tha_aeg_knd_cic_bam_tur_ben_rus_uzb_xho_vie_heb_ewe_fbf_tsw	-0.00835487288195716	-0.0196980909002526	0.984326413816351
458	sod_dut_fbf_afr_hau_sid_wly_bos_aze_tur_dyu_ind_dgb_ben_arw_bsq_nor_tig_swa_cnt_guj_lat_lda_glc_igb_cze_est_bem_ses_hun_ctl_gam_geo_scr_ger_pol_grk_anl_aeg_rom_fin_tsw_bat_rus_mao_jpn_tml_kor_fre_lit_ven_svk_sun_krd_heb_jav_mnd_prs_xho_spa_chh_ita_por_alb_urd_qcu_pan_mol_slo_akn_owc_hin_amr_eng_tag_ukr_ewe_mcd_tsn_mly_tha_mlt_knd_zul_cic_azi_bul_swe_uzb_moo_vie_amh_swt_yor_bam	-0.638077794412312	-1.52492859021351	0.130670513047775
459	mlt_nor_akn_cze_owc_hau_sid_pol_aze_uzb_xho_bat_dgb_mcd_svk_bsq_alb_wly_bam_cnt_por_guj_swa_glc_tsn_ben_hun_swt_ses_fin_ita_amh_geo_rom_mol_grk_hin_heb_chh_arw_est_cic_ind_prs_mao_jpn_tml_kor_lit_bos_dyu_eng_mly_ctl_tig_jav_mnd_bul_moo_ger_gam_spa_rus_pan_dut_qcu_lat_swe_afr_lda_anl_slo_aeg_urd_sun_fre_fbf_scr_yor_tag_tha_sod_knd_ewe_ven_azi_krd_ukr_tur_bem_vie_amr_tsw_zul_igb	-0.17438399547043	-0.412261576748978	0.681096466905784
460	sid_prs_akn_svk_hau_amr_anl_mol_tur_uzb_ses_mly_fbf_bos_eng_bsq_mcd_wly_ewe_mnd_grk_swe_bem_bul_moo_ita_est_yor_zul_fin_rom_aeg_geo_hin_urd_pan_ger_mlt_tig_ben_hun_tsw_mao_krd_tag_jpn_knd_kor_pol_ukr_igb_glc_sun_lit_chh_bat_cnt_alb_cic_arw_sod_scr_cze_slo_fre_qcu_guj_ctl_afr_swa_owc_rus_amh_nor_ind_por_dgb_dut_swt_jav_tha_gam_tml_ven_xho_azi_spa_lat_aze_dyu_vie_heb_bam_lda_tsn	-0.373198737868942	-0.884694872205146	0.378602810206901
461	sod_dut_ewe_fre_tig_amh_mlt_eng_azi_uzb_tsn_mly_moo_alb_lat_bsq_urd_wly_fbf_mnd_mol_glc_lda_arw_ven_ukr_est_dgb_igb_hun_bos_anl_geo_slo_pan_rom_pol_heb_chh_cze_fin_swa_jav_ger_sun_jpn_knd_kor_guj_ita_tsw_nor_ind_ben_owc_tag_cnt_hin_ses_lit_gam_krd_scr_rus_prs_qcu_mcd_bul_spa_swt_hau_grk_sid_afr_bat_por_xho_ctl_cic_mao_tha_aeg_tml_zul_akn_aze_svk_swe_tur_bem_vie_amr_dyu_yor_bam	-0.884515620471384	-2.13949482405943	0.0350140323060011
462	amh_bos_bem_afr_anl_mlt_hau_swe_azi_tur_dyu_jav_yor_por_svk_bsq_dut_owc_ven_mnd_pan_ben_fbf_alb_zul_pol_fin_dgb_ewe_est_cze_sid_geo_glc_slo_bul_prs_gam_tig_grk_hun_moo_mly_ger_tag_jpn_knd_kor_fre_lit_akn_lat_sun_guj_heb_bat_cnt_ukr_tsn_rom_chh_spa_mol_rus_urd_qcu_eng_scr_ctl_cic_sod_arw_amr_mcd_mao_hin_lda_nor_xho_ind_tha_wly_tml_swa_igb_aze_krd_ita_uzb_swt_vie_aeg_tsw_bam_ses	-0.169259378412957	-0.399700277546616	0.690293794397271
463	wly_svk_moo_eng_mlt_sid_amh_urd_uzb_tur_ven_jav_yor_ger_cze_bsq_ukr_heb_lda_mnd_afr_krd_fbf_mcd_tsn_pol_fin_zul_dyu_hun_arw_tig_geo_guj_lit_rus_lat_chh_anl_grk_est_bem_mao_prs_tag_jpn_knd_kor_scr_ita_tsw_alb_mly_glc_gam_sun_cnt_ctl_akn_por_amr_hin_ben_bul_swe_qcu_nor_fre_bos_bam_owc_dut_aeg_spa_bat_mol_swt_pan_xho_ind_tha_sod_tml_igb_cic_aze_slo_rom_azi_ses_vie_hau_dgb_ewe_swa	0.180224116341279	0.42410278813103	0.672470248161018
464	sid_pan_akn_afr_owc_chh_aeg_por_azi_uzb_zul_bat_dyu_glc_fre_bsq_mol_wly_ses_cnt_pol_lit_tsw_ger_tsn_hin_est_bem_xho_hun_svk_amr_geo_grk_urd_scr_ctl_anl_mlt_cze_fin_fbf_tag_alb_sun_jpn_knd_kor_nor_krd_swt_eng_jav_ukr_amh_ind_mnd_ben_ewe_rom_hau_bul_swe_slo_arw_qcu_rus_bos_prs_lda_sod_guj_gam_lat_mao_mcd_ven_spa_yor_mly_tha_heb_tml_cic_dgb_aze_dut_ita_tur_swa_vie_tig_moo_bam_igb	-1.01596608238521	-2.47628753937587	0.0150839127166607
465	aeg_rom_ewe_grk_amr_gam_chh_bul_tur_uzb_akn_ind_yor_mcd_pan_bsq_lit_tig_ses_mnd_svk_swe_swa_ben_tsw_nor_est_moo_lda_hun_slo_heb_geo_prs_rus_alb_arw_amh_mlt_dut_fin_fbf_bat_fre_mly_jpn_knd_kor_spa_bos_zul_pol_sun_urd_sid_jav_cnt_eng_cic_scr_hau_ita_lat_por_mol_qcu_ctl_glc_guj_xho_wly_cze_sod_krd_mao_hin_bem_ger_dgb_tag_tha_anl_tml_swt_igb_aze_afr_ukr_azi_dyu_vie_owc_bam_ven_tsn	-0.532167798510106	-1.26900634275488	0.207605659923049
466	mlt_urd_akn_ctl_owc_anl_sod_cze_tur_uzb_swa_mly_ven_arw_spa_bsq_rus_amh_igb_cnt_ita_lat_bem_rom_ses_scr_fin_bam_lda_est_bul_sid_geo_alb_svk_lit_guj_aeg_hau_krd_hun_tsw_tag_swe_bat_jpn_knd_kor_slo_pan_fbf_glc_mao_por_amr_sun_mnd_ger_dgb_bos_heb_dut_hin_nor_afr_qcu_grk_prs_eng_cic_gam_fre_wly_ukr_ind_mol_moo_mcd_zul_jav_tha_tig_tml_ewe_xho_aze_ben_pol_azi_tsn_vie_chh_swt_dyu_yor	-0.423026053644525	-1.00461394361471	0.317689532913009
467	owc_fre_lda_ita_amh_gam_anl_ger_uzb_tur_ses_sun_ewe_cze_prs_bsq_svk_chh_moo_mnd_grk_pan_dgb_glc_fbf_swe_fin_bem_tsw_est_mol_sod_geo_pol_alb_hin_ukr_aeg_sid_lat_hun_cic_mly_nor_tag_jpn_knd_kor_scr_rus_yor_krd_ind_urd_wly_jav_cnt_ctl_dyu_por_hau_eng_ben_slo_afr_qcu_guj_bul_bos_ven_amr_spa_heb_rom_bat_arw_zul_lit_tsn_mao_tha_mlt_tml_swa_igb_aze_dut_mcd_azi_xho_vie_tig_akn_swt_bam	0.00102843306272297	0.00242833554942932	0.998067671799661
468	chh_guj_fbf_arw_amr_heb_mlt_ita_tur_uzb_cic_mao_zul_pan_lit_bsq_krd_wly_yor_cnt_por_rom_swa_bul_swt_scr_est_ewe_lda_hun_dut_hau_geo_eng_glc_urd_svk_tig_sid_prs_fin_tsw_jav_swe_bat_jpn_tml_kor_ctl_cze_dgb_lat_sun_grk_amh_ind_mnd_rus_dyu_mol_gam_pol_bos_ger_slo_qcu_nor_ukr_hin_ses_anl_ben_owc_afr_mly_mcd_igb_spa_bam_tag_tha_sod_knd_xho_ven_azi_fre_alb_aze_akn_vie_aeg_bem_moo_tsn	-0.405211078397633	-0.961549091787433	0.338769569915071
469	sod_dut_akn_rom_chh_heb_anl_ukr_azi_tur_swa_jav_dgb_afr_eng_bsq_krd_owc_bam_mnd_mol_pol_tsw_ctl_igb_pan_fin_ses_cic_est_ita_wly_geo_cze_slo_guj_por_hau_sid_glc_hun_ven_ind_svk_tag_jpn_knd_kor_urd_bul_moo_prs_bat_bos_aeg_sun_cnt_nor_bem_arw_amh_fre_scr_grk_lat_qcu_swe_spa_rus_fbf_gam_lit_mlt_hin_mao_alb_tsn_ger_zul_mly_tha_tig_tml_xho_yor_uzb_ben_mcd_aze_lda_vie_amr_dyu_swt_ewe	-0.562288288176572	-1.33909266779359	0.183804296942175
470	amr_ctl_bam_por_wly_amh_mlt_ben_uzb_azi_dyu_mao_moo_spa_ger_bsq_rom_aeg_xho_cnt_krd_eng_cic_pan_swa_urd_hun_lda_bem_est_lit_gam_geo_lat_bul_dut_scr_owc_hau_fre_fin_igb_jav_rus_sun_jpn_tml_kor_guj_swe_tsw_nor_bat_mol_tig_tag_mnd_cze_ewe_afr_anl_pol_alb_slo_ukr_qcu_grk_hin_prs_swt_sid_glc_heb_svk_mly_arw_fbf_mcd_ven_ind_tha_sod_knd_akn_ses_tur_ita_bos_aze_yor_vie_chh_dgb_zul_tsn	0.228371322665691	0.538188722826287	0.591732498502675
471	aeg_nor_cic_bos_amh_mlt_sid_ukr_tur_aze_dyu_mly_ewe_mcd_svk_bsq_glc_heb_moo_cnt_pol_bul_yor_swe_dgb_krd_est_ses_xho_fin_por_tig_geo_ctl_arw_mol_ben_amr_chh_guj_hun_akn_tag_prs_mao_jpn_knd_kor_lat_ger_swt_dut_jav_slo_gam_sun_mnd_urd_lda_alb_anl_hin_rom_fre_scr_qcu_eng_lit_grk_igb_sod_rus_hau_ita_ind_spa_tsn_afr_bam_bat_tha_wly_tml_bem_zul_uzb_cze_pan_azi_fbf_vie_owc_tsw_ven_swa	-0.618698083583732	-1.47992275013736	0.142273539264651
472	chh_hin_tsn_ger_owc_aeg_sod_fre_tur_azi_fbf_jav_xho_lat_mcd_bsq_pol_anl_swa_cnt_rus_krd_moo_lit_igb_slo_fin_ven_bam_hun_dut_gam_geo_afr_spa_swe_cze_mlt_amh_guj_est_cic_tag_rom_mao_jpn_tml_kor_arw_svk_ewe_nor_mly_pan_wly_sun_mnd_alb_ses_glc_heb_ukr_bul_ita_ben_qcu_prs_ctl_grk_akn_amr_scr_sid_bos_bat_urd_lda_eng_tsw_ind_tha_hau_knd_swt_dyu_uzb_por_mol_aze_zul_vie_tig_bem_yor_dgb	-0.358664467793793	-0.850558030768596	0.397199488612287
473	chh_svk_dgb_pol_anl_hau_tig_glc_aze_azi_lda_ind_swt_prs_arw_bsq_ger_aeg_bam_mnd_swe_nor_ewe_pan_fbf_scr_est_moo_igb_hun_lat_gam_geo_alb_krd_por_mcd_amr_heb_rom_fin_bem_jav_guj_bat_jpn_knd_kor_grk_lit_dyu_bul_tag_dut_sid_sun_cnt_hin_xho_ben_mlt_ukr_rus_ita_fre_qcu_urd_afr_ctl_swa_wly_slo_sod_spa_mly_mol_tsn_bos_akn_mao_tha_amh_tml_cic_ven_tur_eng_cze_uzb_yor_vie_owc_zul_tsw_ses	-0.483697971842395	-1.14966141810559	0.253231275504745
474	chh_scr_bam_nor_hau_gam_tig_ben_uzb_tur_cic_mao_zul_spa_fre_bsq_rom_heb_bem_cnt_bul_krd_ven_alb_tsn_mol_hun_dyu_swa_fin_pol_aeg_geo_prs_ger_slo_cze_wly_sod_afr_est_yor_bat_rus_sun_jpn_knd_kor_pan_urd_lda_mcd_jav_guj_mlt_mly_mnd_dut_akn_por_anl_ita_eng_grk_bos_qcu_lit_arw_svk_fbf_amr_ukr_owc_glc_tag_lat_igb_ctl_dgb_ind_tha_amh_tml_xho_ses_aze_swe_hin_azi_tsw_vie_sid_moo_swt_ewe	-0.0978356517775617	-0.230881224963581	0.817914243015498
475	anl_urd_bem_bos_gam_heb_amr_svk_tur_azi_yor_mly_fbf_afr_ger_bsq_mcd_owc_ses_cnt_krd_lat_xho_rom_moo_mol_fin_swa_ven_hun_prs_sid_geo_spa_pol_cze_grk_wly_mlt_hin_est_akn_mao_ukr_tag_jpn_knd_kor_ita_guj_tsn_ben_sun_rus_hau_ind_mnd_nor_tsw_arw_chh_pan_lit_slo_bul_qcu_por_swe_ctl_ewe_tig_fre_amh_eng_bat_alb_bam_dut_dgb_jav_tha_aeg_tml_igb_swt_aze_scr_glc_uzb_lda_vie_sod_zul_dyu_cic	-0.760419451575531	-1.8216114545509	0.0717287146691065
476	amr_afr_ewe_rus_tig_chh_hau_ctl_uzb_azi_dgb_tag_ven_pol_ita_bsq_fre_gam_cic_cnt_slo_svk_moo_rom_swa_glc_est_fbf_xho_hun_bos_amh_geo_eng_cze_alb_swe_sod_aeg_arw_fin_dyu_mao_guj_mly_jpn_tml_kor_spa_por_yor_dut_sun_krd_wly_bat_mnd_urd_tsn_lit_mlt_ukr_ben_grk_nor_qcu_mcd_lat_bul_swt_sid_pan_anl_prs_ind_mol_akn_ger_zul_jav_tha_owc_knd_ses_igb_aze_scr_hin_tur_bam_vie_heb_tsw_bem_lda	-0.449417572756628	-1.06859255087161	0.288019167195211
477	heb_nor_yor_ben_owc_sod_wly_ita_azi_aze_swa_bat_dgb_rom_rus_bsq_ger_mlt_tsn_cnt_guj_fre_moo_ctl_fbf_bos_fin_dyu_cic_hun_swe_tig_geo_grk_cze_alb_lit_anl_chh_pan_est_ses_tag_ukr_mao_jpn_knd_kor_eng_svk_tsw_dut_ind_afr_sid_sun_mnd_pol_zul_mcd_gam_spa_arw_prs_lat_qcu_urd_hin_krd_bam_hau_por_amr_glc_jav_bul_akn_slo_bem_mly_tha_aeg_tml_ven_xho_uzb_scr_mol_tur_swt_vie_amh_lda_ewe_igb	-0.9731561842326	-2.36953404292459	0.0198772531503262
478	sod_nor_igb_afr_hau_wly_anl_lit_uzb_tur_bam_tag_fbf_prs_fre_bsq_grk_mlt_cic_cnt_krd_arw_dgb_ger_lda_rus_hun_bem_zul_est_ctl_sid_geo_dut_pan_guj_cze_aeg_chh_bos_fin_tsw_jav_ukr_mly_jpn_tml_kor_lat_mcd_ven_ita_bat_slo_amh_sun_mnd_por_moo_rom_heb_mol_svk_glc_urd_qcu_alb_bul_hin_swt_amr_eng_tig_swe_ind_scr_swa_spa_yor_mao_tha_owc_knd_ses_xho_azi_pol_ben_aze_akn_vie_gam_ewe_tsn_dyu	-0.450555965840118	-1.07050578873996	0.287162129760481
479	heb_swe_ewe_prs_anl_sod_mlt_alb_uzb_aze_lda_mao_bem_scr_lit_bsq_slo_amr_swt_mnd_urd_eng_xho_pan_cic_svk_hun_fbf_moo_est_ukr_sid_geo_lat_ita_glc_mcd_chh_aeg_dut_fin_tsw_jav_ben_tag_jpn_tml_kor_arw_nor_bam_pol_mly_ctl_hau_ind_cnt_cze_ven_fre_owc_por_hin_spa_mol_qcu_rom_bul_grk_dgb_amh_guj_tig_ger_sun_rus_ses_afr_dyu_bat_tha_wly_knd_tsn_yor_azi_bos_krd_tur_swa_vie_gam_igb_akn_zul	-0.289604998475937	-0.684661309540575	0.49526044401792
480	sid_mol_yor_dut_amh_chh_mlt_hin_uzb_azi_tsn_tag_xho_cze_swe_bsq_pol_wly_tsw_mnd_svk_bos_cic_rus_swa_urd_hun_swt_akn_fin_alb_anl_geo_ita_fre_afr_mcd_aeg_hau_ctl_est_bam_ind_spa_mly_jpn_knd_kor_guj_lat_ses_glc_mao_ben_owc_sun_cnt_lit_ewe_scr_amr_nor_pan_por_eng_qcu_arw_ger_ukr_dyu_tig_grk_gam_prs_jav_krd_dgb_bul_igb_bat_tha_sod_tml_zul_fbf_tur_rom_slo_aze_ven_vie_heb_moo_lda_bem	-0.656387394036324	-1.57257517870699	0.119213293430668
481	sod_hin_yor_afr_heb_gam_wly_bul_azi_uzb_tsw_tag_tsn_prs_mol_bsq_alb_chh_dyu_mnd_bos_ukr_fbf_spa_igb_ger_est_ewe_cic_fin_lat_anl_geo_lit_mcd_nor_rus_owc_aeg_svk_hun_bem_sun_ben_bat_jpn_knd_kor_pan_guj_zul_arw_mly_swe_mlt_mao_cnt_scr_moo_glc_hau_dut_pol_ita_slo_qcu_urd_grk_cze_xho_sid_por_tig_rom_jav_fre_ses_krd_akn_ind_tha_amh_tml_lda_ven_tur_ctl_eng_aze_swa_vie_amr_bam_dgb_swt	0.0836865173418191	0.197071561573858	0.844201595497975
482	anl_fre_tsn_dut_gam_hau_sid_nor_aze_tur_swt_bat_moo_slo_prs_bsq_eng_owc_cic_cnt_spa_mol_bem_alb_akn_urd_fin_bam_tsw_est_bos_amh_geo_mcd_pan_por_grk_amr_wly_ita_hun_xho_tag_lat_jav_jpn_knd_kor_glc_scr_dgb_cze_mly_pol_sod_sun_mnd_bul_yor_rus_mlt_ben_afr_ctl_svk_qcu_krd_ger_arw_dyu_chh_rom_heb_lit_mao_guj_ses_hin_fbf_ind_tha_tig_tml_igb_lda_azi_swe_ukr_uzb_swa_vie_aeg_zul_ewe_ven	-0.493574522983427	-1.17448970541352	0.243197558779415
483	gam_swe_moo_pan_hau_chh_sid_prs_aze_azi_tsw_mly_igb_guj_bos_bsq_bul_mlt_cic_mnd_grk_eng_tsn_spa_xho_krd_hun_fbf_swa_fin_urd_heb_geo_nor_rus_lat_ger_tig_owc_ukr_est_ses_mao_ben_ind_jpn_knd_kor_hin_scr_akn_lit_jav_slo_amr_sun_cnt_por_dyu_dut_wly_mcd_pol_ita_afr_qcu_glc_svk_alb_lda_anl_ctl_aeg_fre_bat_cze_bam_mol_zul_tag_tha_amh_tml_swt_yor_uzb_rom_arw_tur_ven_vie_sod_bem_ewe_dgb	0.588262158565826	1.39033527470665	0.167745556447508
484	sod_svk_moo_nor_heb_amh_amr_mol_uzb_tur_bam_mao_tsw_krd_slo_bsq_scr_owc_fbf_cnt_lat_pan_ven_ctl_cic_pol_hun_akn_yor_fin_arw_anl_geo_guj_urd_por_rom_sid_tig_afr_est_ses_mly_alb_ind_jpn_knd_kor_spa_rus_ewe_hin_bat_lit_gam_sun_mnd_mcd_swa_ben_hau_bul_eng_fre_cze_qcu_dut_glc_ger_swt_wly_bos_aeg_prs_jav_swe_xho_ukr_bem_tag_tha_mlt_tml_igb_lda_azi_grk_ita_aze_dyu_vie_chh_dgb_tsn_zul	-0.441578284992314	-1.04849224535933	0.297129069100234
485	wly_mol_bem_pan_aeg_chh_heb_eng_azi_aze_dgb_mao_moo_scr_alb_bsq_glc_amh_cic_mnd_ctl_ita_fbf_rus_akn_urd_hun_ses_swt_est_afr_owc_geo_bul_rom_fre_mcd_tig_gam_spa_fin_tsw_ind_hin_mly_jpn_tml_kor_cze_por_bam_ben_tag_arw_mlt_sun_cnt_krd_igb_svk_hau_slo_grk_bos_ukr_qcu_lat_lit_nor_tsn_sid_swe_sod_pol_jav_prs_dyu_ger_lda_bat_tha_anl_knd_zul_swa_tur_guj_dut_uzb_yor_vie_amr_ewe_ven_xho	0.125387217977109	0.295285968255007	0.768433669862926
486	anl_por_lda_rom_hau_amh_chh_prs_tur_aze_igb_tag_ewe_spa_nor_bsq_ita_gam_tsn_mnd_mol_urd_bam_bos_ven_bul_est_zul_swt_fin_lit_owc_geo_dut_eng_slo_hin_mlt_tig_rus_hun_dyu_sun_fre_bat_jpn_knd_kor_scr_ben_dgb_mcd_ind_swe_sid_jav_cnt_arw_ses_guj_amr_svk_cze_grk_ctl_qcu_afr_glc_pan_fbf_wly_krd_heb_lat_mao_ukr_moo_alb_swa_mly_tha_sod_tml_yor_xho_azi_ger_pol_uzb_akn_vie_aeg_bem_tsw_cic	-0.0712683670250012	-0.168015218820332	0.866936146217747
487	gam_pan_igb_nor_sod_sid_owc_urd_azi_aze_fbf_jav_bem_lat_rom_bsq_grk_mlt_ven_cnt_ukr_slo_tsw_mol_xho_lit_est_swt_zul_fin_mcd_chh_geo_krd_arw_swe_scr_amh_aeg_pol_hun_dgb_ind_fre_mly_jpn_tml_kor_eng_ctl_moo_hin_tag_ger_hau_sun_mnd_bul_dyu_prs_amr_afr_ben_dut_cze_qcu_spa_alb_svk_cic_heb_bos_anl_por_bat_guj_ses_ita_ewe_mao_tha_wly_knd_yor_lda_tur_glc_rus_uzb_tsn_vie_tig_bam_akn_swa	0.480023783795378	1.13669951144394	0.258584387898215
488	amr_arw_moo_prs_sid_hau_gam_scr_aze_azi_zul_mly_bem_mol_ben_bsq_afr_tig_tsn_cnt_eng_lit_swt_alb_xho_mcd_fin_ewe_bam_hun_ukr_chh_geo_pan_urd_svk_bul_mlt_amh_fre_est_cic_mao_guj_ind_jpn_tml_kor_rus_nor_ses_hin_bat_glc_sod_sun_mnd_slo_tsw_cze_heb_ger_swe_rom_por_qcu_pol_bos_lat_lda_wly_spa_anl_krd_tag_dut_fbf_grk_swa_jav_tha_owc_knd_dyu_igb_uzb_ita_ctl_tur_ven_vie_aeg_yor_dgb_akn	0.253458749664374	0.596805064442257	0.55208765226344
489	mlt_ukr_bam_eng_sid_amh_sod_arw_aze_azi_fbf_ind_dgb_urd_rus_bsq_prs_anl_ses_mnd_alb_grk_moo_rom_ewe_bos_est_tsn_akn_fin_cze_owc_geo_afr_krd_spa_svk_wly_tig_swe_hun_xho_bat_slo_sun_jpn_tml_kor_guj_ger_swt_bul_mao_nor_hau_mly_cnt_lit_cic_por_chh_scr_glc_mcd_ben_qcu_ctl_mol_fre_zul_amr_ita_aeg_hin_tag_pan_ven_lat_bem_jav_tha_heb_knd_swa_igb_tur_dut_pol_uzb_yor_vie_gam_lda_dyu_tsw	-0.0743711388988503	-0.175194813043993	0.861307431184504
490	mlt_hin_tsn_guj_wly_sid_owc_lit_tur_azi_fbf_sun_lda_swe_ctl_bsq_eng_heb_ses_cnt_slo_ben_dyu_lat_zul_krd_fin_bam_xho_hun_urd_tig_geo_mol_svk_fre_por_hau_aeg_pol_est_dgb_mly_prs_ind_jpn_knd_kor_spa_rus_ewe_ukr_jav_cze_sod_mao_mnd_ita_bem_mcd_amh_bul_afr_arw_glc_qcu_pan_alb_grk_igb_gam_bos_amr_rom_bat_dut_cic_nor_ven_tag_tha_anl_tml_tsw_swt_aze_ger_scr_uzb_swa_vie_chh_yor_moo_akn	-0.632593050177501	-1.50954905073939	0.134548644179256
491	anl_mol_tsn_spa_chh_sid_tig_arw_tur_aze_moo_bat_akn_alb_ger_bsq_ita_wly_dyu_mnd_guj_slo_swa_nor_igb_dut_est_yor_bam_fin_ben_aeg_geo_krd_prs_ukr_fre_sod_heb_grk_hun_dgb_ind_scr_mao_jpn_tml_kor_pan_rus_fbf_pol_mly_cze_amr_sun_cnt_ctl_bem_afr_amh_mcd_por_svk_lat_qcu_swe_rom_urd_xho_gam_lit_owc_bos_tag_hin_ewe_eng_tsw_jav_tha_hau_knd_ses_ven_uzb_bul_glc_azi_lda_vie_mlt_zul_swt_cic	-0.619461186541637	-1.47918561007717	0.142470067986198
492	tig_ita_ewe_rom_sod_owc_chh_prs_azi_tur_lda_tag_zul_nor_ger_bsq_alb_sid_swa_mnd_urd_dut_tsw_ctl_akn_ukr_fin_bam_moo_est_slo_hau_geo_fre_mcd_glc_guj_mlt_amr_scr_hun_yor_sun_ben_mly_jpn_tml_kor_lat_rus_cic_pan_bat_por_gam_mao_cnt_cze_tsn_grk_heb_hin_bos_afr_krd_qcu_pol_svk_swe_bem_anl_bul_amh_lit_ind_eng_dyu_spa_xho_jav_tha_aeg_knd_dgb_swt_aze_arw_mol_uzb_igb_vie_wly_fbf_ven_ses	-0.355894115342031	-0.84379587073816	0.40094868594354
493	anl_hin_bem_ita_hau_sod_chh_urd_azi_aze_ses_mly_tsw_afr_swe_bsq_ukr_tig_swt_cnt_pan_krd_cic_arw_fbf_alb_est_yor_zul_fin_scr_aeg_geo_fre_mcd_pol_glc_gam_owc_lit_hun_dgb_sun_lat_ind_jpn_knd_kor_dut_rus_akn_nor_jav_spa_amh_mao_mnd_guj_xho_eng_heb_ben_ger_svk_slo_qcu_ctl_cze_grk_igb_amr_rom_mlt_prs_bat_por_ven_mol_moo_tag_tha_sid_tml_swa_dyu_tur_bos_bul_uzb_tsn_vie_wly_bam_lda_ewe	0.0400709585417887	0.0943669835177929	0.925020661853105
494	amh_ctl_bem_swe_heb_sid_amr_prs_azi_uzb_cic_bat_moo_bul_ger_bsq_pol_hau_lda_mnd_mcd_lat_swt_eng_tsw_krd_fin_dgb_tsn_est_svk_gam_geo_slo_mol_spa_urd_aeg_chh_cze_hun_ven_mao_guj_ind_jpn_knd_kor_afr_glc_xho_lit_sun_bos_tig_tag_cnt_scr_akn_dut_owc_alb_pan_ben_fre_qcu_nor_por_ukr_igb_mlt_arw_wly_hin_mly_ita_fbf_grk_zul_jav_tha_anl_tml_ewe_swa_tur_rom_rus_aze_ses_vie_sod_bam_dyu_yor	-0.185411726317406	-0.437479586956254	0.66277785467736
495	anl_nor_dgb_ben_owc_gam_amr_krd_tur_uzb_dyu_mao_xho_pan_swe_bsq_ctl_mlt_ewe_mnd_ukr_dut_bam_scr_fbf_glc_fin_yor_cic_est_arw_sid_geo_pol_cze_ger_grk_tig_heb_ita_hun_moo_tag_lat_sun_jpn_knd_kor_urd_guj_swa_eng_bat_slo_amh_mly_cnt_prs_ses_bul_chh_mcd_por_hin_bos_qcu_afr_lit_rom_bem_wly_fre_sod_rus_ind_spa_tsn_mol_lda_jav_tha_aeg_tml_akn_ven_azi_alb_svk_aze_zul_vie_hau_swt_tsw_igb	-0.497551231185994	-1.18426554603451	0.239325845090374
496	amr_rom_swa_guj_aeg_sod_mlt_eng_aze_uzb_zul_sun_dgb_lat_scr_bsq_slo_amh_dyu_mnd_fre_hin_yor_ukr_igb_mcd_fin_bem_tsw_est_ger_tig_geo_cze_dut_mol_alb_gam_heb_nor_hun_moo_bat_ben_tag_jpn_tml_kor_ctl_krd_ewe_glc_mly_swe_anl_jav_cnt_prs_akn_lit_wly_svk_bos_urd_pan_qcu_pol_por_ita_cic_sid_bul_hau_spa_mao_afr_lda_grk_ses_ind_tha_chh_knd_swt_ven_tur_rus_arw_azi_xho_vie_owc_fbf_bam_tsn	0.750980729284048	1.78105803044621	0.0781678920199456
497	owc_scr_xho_bos_sod_sid_mlt_svk_azi_aze_ewe_mao_bam_mcd_eng_bsq_ctl_chh_fbf_cnt_lat_ben_akn_pan_ven_dut_fin_bem_swt_hun_hin_wly_geo_cze_fre_glc_rus_heb_tig_arw_est_ses_ind_ger_jav_jpn_knd_kor_guj_pol_dyu_slo_bat_swe_amh_tag_mnd_nor_cic_grk_amr_ukr_por_alb_krd_qcu_prs_bul_spa_yor_anl_mol_gam_afr_sun_lit_zul_ita_lda_mly_tha_aeg_tml_dgb_igb_tur_urd_rom_uzb_tsw_vie_hau_tsn_moo_swa	-0.280417124483538	-0.663511993012877	0.508644149038394
498	gam_glc_fbf_scr_amr_mlt_owc_spa_azi_uzb_xho_tag_tsw_bos_fre_bsq_por_wly_ewe_mnd_grk_nor_swa_guj_ven_swe_est_cic_tsn_fin_pol_aeg_geo_lit_slo_ctl_prs_tig_heb_rus_hun_akn_ind_dut_sun_jpn_knd_kor_krd_ukr_moo_ger_mly_arw_hau_mao_cnt_mcd_ses_eng_chh_pan_afr_bul_alb_qcu_lat_urd_ben_bam_sid_hin_sod_svk_bat_rom_zul_mol_bem_jav_tha_anl_tml_swt_dyu_tur_cze_ita_aze_igb_vie_amh_lda_yor_dgb	0.0666522068267624	0.156882705491589	0.875677373368526
499	gam_nor_dyu_pol_hau_chh_amh_ben_aze_tur_igb_mao_cic_por_cze_bsq_krd_owc_ven_cnt_dut_rus_tsw_bos_tsn_spa_fin_swt_xho_hun_ukr_sod_geo_guj_glc_alb_ctl_anl_heb_swe_est_lda_bat_prs_mly_jpn_tml_kor_bul_arw_moo_urd_jav_mol_mlt_sun_mnd_rom_fbf_ger_amr_afr_hin_pan_scr_qcu_slo_svk_lat_zul_aeg_ita_sid_eng_tag_grk_ewe_mcd_akn_ind_tha_tig_knd_yor_dgb_uzb_fre_lit_azi_swa_vie_wly_bam_bem_ses	0.143891091524154	0.339162775913286	0.735251766783854
500	mlt_alb_zul_pan_tig_aeg_hau_ctl_aze_azi_ses_jav_bam_mol_cze_bsq_spa_anl_lda_mnd_guj_glc_moo_bos_dgb_svk_fin_xho_yor_est_bul_heb_geo_krd_por_prs_scr_sod_owc_ger_hun_swt_tag_eng_mly_jpn_tml_kor_fre_rus_akn_ben_bat_ita_sid_ind_cnt_mcd_fbf_nor_chh_grk_rom_slo_afr_qcu_dut_swe_lit_dyu_amr_pol_wly_ukr_sun_arw_tsn_hin_ewe_mao_tha_gam_knd_bem_igb_uzb_urd_lat_tur_tsw_vie_amh_cic_ven_swa	-0.552043003331514	-1.3152459102526	0.191660889075996
501	sid_ben_bem_ctl_chh_sod_heb_hin_azi_tur_dgb_bat_dyu_rom_lit_bsq_urd_aeg_ven_mnd_bos_slo_moo_pan_yor_dut_est_xho_ses_fin_eng_hau_geo_guj_scr_por_mcd_gam_amh_glc_hun_zul_sun_lat_jav_jpn_knd_kor_krd_ita_ewe_afr_mao_cze_owc_ind_cnt_spa_igb_alb_amr_bul_swe_ukr_fre_qcu_pol_arw_rus_fbf_anl_prs_wly_svk_mly_nor_tsn_grk_tsw_tag_tha_mlt_tml_akn_swt_uzb_mol_ger_aze_cic_vie_tig_bam_swa_lda	-0.392904097542583	-0.931080208032892	0.354222798895166
502	heb_afr_tsn_hin_amr_owc_gam_grk_azi_tur_xho_jav_igb_lit_urd_bsq_por_aeg_cic_mnd_bos_ctl_akn_lat_fbf_rom_hun_tsw_dyu_est_krd_sod_geo_bul_glc_ukr_fre_hau_anl_cze_fin_ewe_sun_rus_mao_jpn_knd_kor_mol_nor_bem_ger_mly_prs_mlt_bat_cnt_slo_ven_svk_chh_swe_mcd_pol_ita_qcu_scr_pan_ben_ses_tig_dut_wly_spa_ind_eng_zul_alb_swt_tag_tha_amh_tml_lda_yor_uzb_guj_arw_aze_swa_vie_sid_moo_dgb_bam	-0.483544736343182	-1.14935997972904	0.253354868538638
503	anl_spa_yor_glc_chh_tig_sid_cze_azi_aze_ewe_sun_swa_rus_prs_bsq_ben_owc_dyu_mnd_alb_urd_tsw_mcd_lda_krd_fin_fbf_tsn_est_lat_aeg_geo_fre_rom_afr_ger_hau_amh_ukr_hun_ses_mao_lit_mly_jpn_tml_kor_grk_ita_swt_mol_ind_svk_amr_tag_cnt_por_cic_dut_heb_arw_bul_scr_hin_qcu_pan_slo_pol_bam_mlt_bos_wly_guj_jav_ctl_ven_swe_akn_bat_tha_gam_knd_xho_dgb_tur_eng_nor_uzb_zul_vie_sod_moo_igb_bem	-0.179434967028621	-0.423880452459583	0.672631819301948
504	amh_bos_zul_alb_heb_owc_aeg_ben_uzb_azi_tsw_sun_tsn_rus_mol_bsq_nor_wly_cic_mnd_eng_ita_ven_ger_swa_guj_fin_bem_ses_hun_svk_chh_geo_pol_dut_bul_ukr_hau_anl_por_est_dyu_ind_lit_bat_jpn_knd_kor_rom_fre_xho_lat_jav_swe_sid_mao_cnt_mcd_moo_arw_sod_scr_grk_cze_hin_qcu_ctl_glc_krd_dgb_mlt_urd_gam_prs_mly_spa_swt_pan_akn_tag_tha_tig_tml_igb_yor_tur_slo_afr_aze_lda_vie_amr_bam_fbf_ewe	-0.277047987999075	-0.654905231245118	0.514145337386402
505	wly_ben_ses_slo_sod_sid_owc_por_aze_azi_yor_sun_akn_swe_afr_bsq_ita_tig_swt_mnd_lat_krd_tsw_hin_dgb_spa_est_cic_swa_fin_eng_amh_geo_bos_fre_glc_guj_hau_aeg_rus_hun_bam_mao_ger_bat_jpn_tml_kor_lit_cze_bem_arw_jav_grk_heb_tag_cnt_alb_ven_urd_chh_dut_nor_ctl_mol_qcu_ukr_prs_rom_zul_gam_pol_amr_svk_ind_bul_fbf_scr_igb_mly_tha_mlt_knd_ewe_lda_tur_mcd_pan_uzb_dyu_vie_anl_moo_tsn_xho	-0.361636562640962	-0.857066066708192	0.393611551560679
506	amr_ger_ses_scr_mlt_anl_sid_hin_uzb_aze_tsn_sun_dyu_slo_lat_bsq_fre_chh_fbf_cnt_ctl_spa_xho_dut_zul_pan_hun_dgb_igb_fin_pol_sod_geo_ben_cze_rus_ita_aeg_owc_afr_est_swt_jav_lit_mao_jpn_tml_kor_nor_svk_moo_mcd_bat_krd_gam_tag_mnd_eng_akn_alb_tig_rom_grk_prs_bos_qcu_swe_guj_ukr_swa_amh_glc_hau_por_mly_urd_bam_arw_bem_ind_tha_wly_knd_lda_ewe_tur_mol_bul_azi_yor_vie_heb_cic_ven_tsw	-0.236166412050715	-0.558044026783589	0.578155270506638
507	sid_spa_lda_grk_amr_heb_hau_svk_uzb_tur_ewe_ind_yor_por_rus_bsq_krd_mlt_ses_mnd_afr_lat_zul_alb_swa_ben_hun_akn_ven_fin_mol_amh_geo_bul_nor_hin_glc_aeg_wly_pol_est_moo_mly_arw_jav_jpn_knd_kor_slo_ita_igb_rom_mao_bos_tig_sun_cnt_ctl_bem_guj_owc_urd_pan_ger_mcd_qcu_eng_lit_cze_cic_sod_ukr_chh_swe_bat_fre_xho_scr_fbf_tag_tha_anl_tml_dgb_tsw_azi_prs_dut_aze_bam_vie_gam_tsn_dyu_swt	-0.956541098745002	-2.3283248916568	0.0220623489906313
508	hau_lat_bem_rom_gam_tig_owc_por_aze_tur_yor_jav_xho_lit_ukr_bsq_afr_sod_tsw_cnt_cze_hin_swt_krd_dyu_grk_est_ses_tsn_fin_dut_amh_geo_prs_pol_pan_slo_heb_amr_alb_hun_zul_tag_eng_sun_jpn_knd_kor_arw_ben_bam_mol_ind_glc_anl_mly_mnd_ger_lda_rus_chh_svk_bul_scr_nor_qcu_ctl_urd_ita_dgb_wly_swe_aeg_mcd_bat_guj_igb_bos_fbf_mao_tha_sid_tml_ven_ewe_azi_fre_spa_uzb_moo_vie_mlt_swa_cic_akn	-0.215813255700617	-0.509360854544761	0.611705814522843
509	amr_slo_bem_svk_aeg_mlt_chh_hin_tur_uzb_swa_mao_ewe_fre_mol_bsq_arw_hau_ven_mnd_urd_ita_ses_ukr_swt_ctl_fin_cic_yor_est_lit_anl_geo_swe_krd_glc_prs_heb_sod_guj_hun_xho_ind_eng_mly_jpn_tml_kor_afr_pan_moo_bul_sun_mcd_sid_bat_cnt_scr_bam_alb_owc_ben_por_pol_rus_qcu_cze_lat_rom_zul_amh_ger_tig_dut_tag_bos_dyu_grk_fbf_jav_tha_wly_knd_dgb_akn_aze_spa_nor_azi_igb_vie_gam_tsw_lda_tsn	-0.368881291629757	-0.875874635344145	0.383354851836321
510	heb_grk_tsw_pan_mlt_owc_amh_ger_uzb_tur_bem_jav_swt_spa_dut_bsq_ukr_amr_dgb_cnt_lit_nor_bam_urd_xho_ita_hun_ven_ewe_est_mol_hau_geo_por_scr_bul_eng_sod_wly_guj_fin_fbf_mly_krd_mao_jpn_tml_kor_prs_afr_zul_fre_bat_arw_gam_ind_mnd_ctl_ses_glc_sid_mcd_swe_cze_rom_qcu_slo_lat_ben_tsn_chh_svk_tig_rus_sun_pol_igb_hin_dyu_tag_tha_aeg_knd_swa_moo_aze_bos_alb_azi_cic_vie_anl_lda_akn_yor	-1.14794963324705	-2.82504367386833	0.00578504794160146
511	aeg_bos_akn_urd_heb_tig_wly_mol_azi_aze_ses_tag_fbf_svk_lit_bsq_ger_amh_moo_mnd_guj_ben_ven_slo_cic_ita_fin_dgb_bam_est_mcd_sid_geo_fre_lat_swe_prs_amr_hau_ukr_hun_lda_sun_scr_mly_jpn_knd_kor_grk_glc_tsw_cze_mao_hin_gam_ind_cnt_dut_zul_eng_owc_pol_afr_nor_pan_qcu_bul_alb_por_igb_mlt_rom_chh_arw_jav_spa_swt_ctl_dyu_bat_tha_anl_tml_ewe_yor_uzb_krd_rus_tur_xho_vie_sod_swa_bem_tsn	-0.679980002987577	-1.63439399497552	0.105556881308468
512	amr_urd_dyu_swe_gam_sid_tig_ger_azi_aze_ven_sun_akn_scr_mol_bsq_grk_heb_bam_mnd_prs_rus_yor_krd_xho_eng_hun_lda_tsn_fin_svk_aeg_geo_slo_rom_bos_glc_owc_sod_pan_est_bem_ind_spa_jav_jpn_tml_kor_alb_ctl_tsw_dut_mao_ben_chh_tag_cnt_afr_swt_hin_anl_nor_ukr_cze_lat_qcu_fre_guj_mcd_dgb_wly_ita_mlt_lit_mly_bul_swa_arw_igb_bat_tha_amh_knd_zul_moo_tur_pol_por_uzb_ses_vie_hau_cic_ewe_fbf	-0.165107182320054	-0.389733105211599	0.697625011555263
513	heb_ger_xho_pan_amr_tig_owc_ukr_aze_tur_tsn_mao_dyu_ctl_rus_bsq_urd_amh_ven_mnd_afr_bos_lda_pol_zul_svk_fin_cic_dgb_est_arw_mlt_geo_fre_glc_por_cze_wly_anl_spa_hun_ses_bat_nor_tag_jpn_tml_kor_mcd_hin_swt_lat_mly_bul_aeg_sun_cnt_dut_yor_alb_gam_grk_guj_scr_krd_qcu_mol_lit_ita_bam_hau_ben_sid_prs_ind_slo_moo_eng_akn_jav_tha_chh_knd_ewe_tsw_uzb_swe_rom_azi_bem_vie_sod_swa_igb_fbf	0.0551128736442463	0.129670075423752	0.897107504545675
514	sod_cze_ven_svk_anl_sid_heb_mcd_uzb_aze_swa_bat_dgb_pan_slo_bsq_bos_tig_tsn_cnt_lit_bul_ses_pol_zul_ukr_hun_bam_lda_fin_alb_amr_geo_glc_ctl_lat_urd_wly_chh_dut_est_swt_ind_nor_jav_jpn_knd_kor_hin_fre_igb_krd_sun_arw_mlt_mao_mnd_swe_ewe_scr_gam_eng_ita_prs_rom_qcu_afr_grk_spa_fbf_owc_guj_hau_ger_mly_rus_tsw_mol_bem_tag_tha_aeg_tml_yor_akn_azi_ben_por_tur_cic_vie_amh_xho_dyu_moo	-0.338470510162519	-0.801371019783257	0.424959639513988
515	heb_mol_akn_bul_hau_amh_sod_prs_aze_azi_igb_sun_ses_cze_rom_bsq_glc_owc_dyu_cnt_swe_urd_tsn_ita_bem_por_fin_moo_yor_est_grk_tig_geo_pol_slo_hin_rus_chh_wly_pan_hun_tsw_jav_krd_mao_jpn_tml_kor_alb_nor_cic_eng_ind_scr_anl_tag_mnd_fre_ewe_guj_sid_lit_ctl_ukr_svk_qcu_dut_bos_afr_lda_gam_ger_aeg_mcd_bat_spa_ven_arw_xho_mly_tha_mlt_knd_bam_swa_tur_ben_lat_uzb_fbf_vie_amr_dgb_zul_swt	0.00056277774520284	0.00132525562647033	0.998945437912615
516	aeg_ben_ven_pol_amr_mlt_tig_ger_aze_azi_igb_sun_tsw_ukr_slo_bsq_svk_sod_bam_cnt_urd_por_dyu_nor_lda_bos_fin_akn_ewe_est_ita_chh_geo_ctl_bul_eng_prs_wly_anl_afr_hun_cic_mly_spa_bat_jpn_knd_kor_hin_dut_moo_fre_ind_mcd_gam_jav_mnd_alb_bem_grk_owc_krd_glc_lat_swe_qcu_rus_lit_scr_yor_hau_cze_heb_guj_mao_rom_swt_pan_dgb_tag_tha_amh_tml_tsn_swa_uzb_arw_mol_tur_zul_vie_sid_ses_xho_fbf	-0.323757649223912	-0.766007969352623	0.445611439155008
517	amr_lit_igb_hin_aeg_amh_tig_urd_aze_azi_yor_bat_tsw_glc_eng_bsq_mcd_gam_swt_mnd_rom_lat_fbf_spa_ven_rus_hun_bam_dyu_est_dut_mlt_geo_ben_swe_prs_krd_sid_anl_cze_fin_cic_jav_afr_ind_jpn_tml_kor_fre_ctl_xho_arw_mao_ita_sod_mly_cnt_nor_lda_alb_owc_bos_bul_slo_pan_qcu_ukr_por_ger_ses_chh_scr_wly_svk_sun_guj_moo_mol_zul_tag_tha_heb_knd_swa_dgb_tur_grk_pol_uzb_ewe_vie_hau_tsn_bem_akn	-0.711011821597001	-1.70629637778285	0.0912903012935988
518	owc_hin_moo_pan_anl_wly_gam_afr_tur_azi_akn_jav_xho_urd_grk_bsq_ukr_chh_swa_cnt_mol_ctl_yor_cze_cic_dut_fin_ven_igb_est_ben_sid_geo_swe_guj_scr_ita_mlt_amr_eng_hun_zul_mly_krd_sun_jpn_knd_kor_arw_mcd_bam_svk_ind_alb_sod_bat_mnd_prs_bem_bos_tig_slo_rom_glc_pol_qcu_rus_fre_lat_swt_heb_ger_hau_bul_tag_por_tsw_nor_ses_mao_tha_aeg_tml_lda_fbf_aze_spa_lit_uzb_dgb_vie_amh_dyu_tsn_ewe	-0.204076668681748	-0.481590640595662	0.631228083509985
519	tig_ita_igb_krd_aeg_owc_wly_pan_azi_tur_cic_ind_tsn_ben_nor_bsq_swe_amh_fbf_mnd_glc_bos_yor_dut_ses_eng_fin_swa_lda_est_grk_mlt_geo_pol_rus_afr_por_chh_gam_cze_hun_tsw_bat_slo_sun_jpn_knd_kor_mcd_lat_dyu_mol_mly_scr_anl_tag_cnt_rom_ven_bul_hau_ger_alb_lit_arw_qcu_spa_urd_fre_zul_sod_guj_amr_svk_mao_ctl_moo_prs_xho_jav_tha_heb_tml_ewe_akn_uzb_ukr_hin_aze_swt_vie_sid_bem_bam_dgb	1.00826501759928	2.41160793924249	0.0178465328041625
520	chh_rom_dyu_spa_heb_amr_aeg_glc_uzb_aze_xho_ind_ses_grk_svk_bsq_mol_anl_lda_cnt_slo_ben_tsn_guj_ewe_rus_est_fbf_tsw_fin_bos_gam_geo_ctl_arw_hin_bul_sod_hau_pol_hun_cic_sun_ita_tag_jpn_tml_kor_prs_swe_bam_eng_mly_nor_amh_bat_mnd_pan_igb_scr_tig_krd_urd_ukr_alb_qcu_lit_por_mcd_moo_owc_fre_sid_dut_mao_afr_swt_cze_akn_jav_tha_mlt_knd_swa_zul_azi_ger_lat_tur_bem_vie_wly_ven_yor_dgb	-0.584370200119233	-1.39324580826633	0.166866619171848
521	chh_bos_akn_alb_wly_sid_heb_mcd_tur_aze_igb_mly_ses_svk_guj_bsq_glc_amh_ewe_mnd_bul_dut_bam_lit_dgb_cze_est_ven_cic_hun_urd_owc_geo_swe_lat_ger_por_anl_tig_mol_fin_swa_mao_ben_ind_jpn_tml_kor_arw_nor_swt_prs_tag_rus_aeg_jav_cnt_ctl_fbf_rom_gam_hin_afr_pol_ukr_qcu_fre_scr_krd_lda_hau_slo_sod_pan_sun_grk_bem_ita_tsw_bat_tha_amr_knd_moo_tsn_azi_eng_spa_uzb_xho_vie_mlt_dyu_zul_yor	-0.200207291813075	-0.473048057809845	0.637287300559703
522	gam_por_swt_svk_mlt_sid_chh_swe_uzb_azi_bam_jav_igb_cze_bul_bsq_dut_tig_akn_cnt_krd_pan_tsn_mcd_ewe_hin_est_fbf_tsw_hun_pol_sod_geo_glc_scr_nor_ita_heb_aeg_spa_fin_dgb_tag_grk_sun_jpn_knd_kor_ben_ctl_dyu_slo_mao_alb_anl_ind_mnd_lit_ven_mol_amh_ger_lat_fre_ukr_qcu_afr_urd_rus_zul_owc_bos_hau_arw_mly_guj_lda_prs_bem_bat_tha_amr_tml_swa_moo_tur_eng_rom_aze_xho_vie_wly_cic_ses_yor	-0.182675341321775	-0.431362339690055	0.667203219335936
523	sid_glc_tsn_ita_hau_amh_chh_cze_azi_tur_zul_mly_ven_hin_lit_bsq_afr_gam_tsw_mnd_ctl_ger_swt_ben_dyu_pol_hun_akn_dgb_est_mcd_mlt_geo_alb_dut_eng_prs_heb_owc_por_fin_bam_mao_fre_tag_jpn_knd_kor_scr_lat_bem_nor_sun_swe_sod_ind_cnt_svk_swa_mol_tig_grk_bos_pan_bul_qcu_urd_slo_krd_igb_amr_rom_wly_ukr_jav_arw_ewe_guj_fbf_bat_tha_aeg_tml_yor_ses_uzb_rus_spa_aze_xho_vie_anl_cic_lda_moo	-0.625029979166655	-1.49901339042327	0.137257121067974
524	gam_mol_bam_rom_owc_aeg_tig_guj_aze_tur_igb_jav_bem_prs_por_bsq_rus_anl_swt_mnd_lat_grk_moo_cze_akn_eng_fin_ses_zul_hun_fre_amr_geo_svk_afr_nor_glc_sid_chh_lit_est_swa_mly_ctl_tag_jpn_knd_kor_alb_slo_ven_mcd_bat_swe_sod_ind_cnt_bos_dyu_ger_wly_spa_ben_arw_scr_qcu_ita_pol_urd_lda_amh_bul_hau_ukr_sun_hin_tsw_dut_xho_mao_tha_mlt_tml_cic_tsn_azi_krd_pan_uzb_yor_vie_heb_dgb_ewe_fbf	-0.703755066080574	-1.68728436207382	0.0949001281692249
525	sod_dut_swt_rom_heb_anl_chh_guj_tur_uzb_bem_sun_igb_arw_por_bsq_rus_owc_yor_mnd_lit_fre_tsw_urd_akn_cze_hun_ewe_ven_est_afr_aeg_geo_mcd_ger_grk_ben_mlt_tig_slo_fin_lda_ind_svk_mao_jpn_tml_kor_spa_glc_cic_bos_tag_alb_wly_jav_cnt_hin_fbf_ita_gam_pol_pan_ctl_ukr_qcu_prs_bul_mol_dgb_amh_swe_amr_krd_mly_scr_tsn_lat_moo_bat_tha_hau_knd_ses_zul_aze_nor_eng_azi_swa_vie_sid_xho_bam_dyu	-0.464216199908848	-1.10220481576035	0.27321688315134
526	owc_spa_yor_rus_sod_tig_amr_slo_azi_tur_dgb_sun_tsn_glc_lit_bsq_arw_hau_ses_mnd_mcd_hin_ewe_ben_dyu_ita_est_fbf_lda_fin_krd_heb_geo_bos_mol_grk_urd_sid_gam_bul_hun_zul_tag_afr_bat_jpn_tml_kor_ctl_nor_cic_ukr_ind_cze_anl_jav_cnt_fre_swt_dut_wly_scr_swe_por_lat_qcu_alb_prs_svk_swa_chh_pan_amh_pol_mly_eng_xho_ger_akn_mao_tha_aeg_knd_bam_ven_aze_rom_guj_uzb_tsw_vie_mlt_moo_igb_bem	-0.590468328671103	-1.41044890099965	0.161743231417014
527	amr_ger_ewe_mol_sod_owc_heb_nor_aze_tur_yor_ind_bam_guj_svk_bsq_pan_amh_fbf_cnt_rus_pol_swa_krd_cic_lit_est_bem_tsn_hun_urd_aeg_geo_alb_hin_lat_dut_wly_gam_rom_fin_tsw_mao_prs_sun_jpn_tml_kor_por_eng_xho_bul_bat_glc_hau_tag_mnd_afr_ses_mcd_mlt_ben_swe_fre_arw_qcu_scr_cze_bos_ven_tig_spa_anl_ukr_mly_slo_akn_ita_dyu_jav_tha_chh_knd_igb_moo_azi_ctl_grk_uzb_dgb_vie_sid_zul_swt_lda	-0.14575656695172	-0.34380674795563	0.731767722314417
528	owc_mcd_dgb_rom_mlt_sid_amh_pan_tur_azi_bem_sun_lda_fre_krd_bsq_bos_amr_ven_cnt_urd_bul_swa_ita_zul_afr_hun_bam_akn_fin_mol_anl_geo_svk_slo_swe_glc_aeg_wly_spa_est_ewe_tag_cze_ind_jpn_tml_kor_ger_lat_swt_por_bat_eng_hau_mao_mnd_pol_xho_grk_sod_alb_arw_scr_rus_qcu_hin_lit_dut_igb_gam_nor_tig_ctl_jav_guj_dyu_ukr_tsw_mly_tha_heb_knd_yor_moo_uzb_ben_prs_aze_fbf_vie_chh_cic_tsn_ses	-0.461875541365372	-1.09781933122524	0.275117628512323
529	amr_arw_tsn_rom_gam_aeg_heb_spa_uzb_aze_ses_mao_moo_bos_ben_bsq_por_sod_cic_mnd_nor_bul_swt_grk_fbf_ctl_hun_bam_lda_est_swe_hau_geo_cze_scr_hin_ger_mlt_tig_pol_fin_ven_mly_dut_bat_jpn_knd_kor_mcd_prs_tsw_urd_jav_lat_owc_tag_cnt_eng_yor_rus_chh_ita_slo_svk_mol_qcu_krd_ukr_lit_igb_sid_pan_anl_glc_sun_fre_zul_alb_bem_ind_tha_amh_tml_swa_ewe_azi_afr_guj_tur_dyu_vie_wly_akn_xho_dgb	-0.353439139971723	-0.836886005992592	0.404802005874889
530	tig_glc_lda_urd_aeg_gam_sod_ita_tur_aze_tsn_mao_swa_por_grk_bsq_spa_hau_dyu_cnt_scr_eng_ven_bul_ewe_swe_hun_tsw_igb_fin_dut_anl_geo_rus_hin_ger_prs_amr_sid_mcd_est_xho_bat_ctl_tag_jpn_tml_kor_slo_ukr_zul_rom_mly_lit_mlt_jav_mnd_bos_fbf_fre_amh_afr_krd_pan_pol_qcu_alb_cze_arw_bem_owc_nor_heb_mol_ind_ben_moo_guj_swt_sun_tha_wly_knd_bam_dgb_azi_lat_svk_uzb_ses_vie_chh_yor_cic_akn	0.141767166635073	0.333618980729701	0.739418138954303
531	chh_eng_zul_scr_heb_anl_gam_krd_uzb_aze_akn_mly_ewe_pan_glc_bsq_mol_sid_ses_mnd_pol_grk_lda_fre_dgb_bos_est_bem_cic_fin_ben_mlt_geo_lit_svk_dut_afr_owc_wly_bul_hun_ven_jav_nor_bat_jpn_knd_kor_guj_ctl_xho_slo_sun_ita_tig_tag_cnt_rom_swa_lat_aeg_ger_hin_spa_rus_qcu_cze_prs_por_moo_hau_arw_amh_swe_ind_mcd_igb_alb_swt_mao_tha_sod_tml_yor_tsw_tur_ukr_urd_azi_tsn_vie_amr_fbf_dyu_bam	-0.196033877187809	-0.463203362158302	0.644300762441242
532	heb_arw_bem_rom_wly_owc_mlt_afr_tur_uzb_ven_bat_ses_mcd_glc_bsq_pan_anl_moo_cnt_pol_slo_zul_svk_igb_bos_fin_bam_tsn_est_scr_amr_geo_alb_ger_hin_krd_sid_gam_bul_hun_swa_mao_fre_ind_jpn_knd_kor_nor_ita_xho_mol_tag_guj_hau_sun_mnd_ben_dyu_prs_amh_grk_dut_ctl_ukr_qcu_cze_lat_rus_swt_aeg_spa_tig_urd_jav_eng_dgb_lit_cic_mly_tha_sod_tml_fbf_ewe_azi_swe_por_aze_yor_vie_chh_tsw_akn_lda	-0.423137304041255	-1.00384783487553	0.318056740164979
533	anl_bul_bam_ger_mlt_sid_gam_lat_azi_aze_ven_mly_ewe_pan_krd_bsq_fre_owc_tsw_mnd_arw_cze_swa_guj_cic_ctl_hun_swt_fbf_est_urd_aeg_geo_mcd_eng_afr_ukr_amh_wly_ita_fin_bem_bat_bos_mao_jpn_tml_kor_grk_scr_dyu_lit_sun_spa_chh_ind_cnt_swe_xho_glc_amr_slo_rus_nor_svk_qcu_alb_dut_hin_zul_sod_por_tig_rom_jav_ben_dgb_mol_lda_tag_tha_hau_knd_yor_akn_uzb_pol_prs_tur_moo_vie_heb_tsn_igb_ses	-0.513313769934671	-1.22378252372335	0.224125743303534
534	tig_pan_bem_scr_owc_amr_wly_por_tur_uzb_akn_mao_zul_spa_arw_bsq_rus_gam_ven_cnt_svk_afr_swt_ben_tsn_ctl_fin_bam_igb_est_ita_heb_geo_ger_guj_eng_swe_anl_chh_hin_hun_swa_ind_ukr_tag_jpn_knd_kor_fre_cze_lda_urd_bat_bul_hau_mly_mnd_prs_dgb_krd_aeg_rom_slo_lat_glc_qcu_mol_pol_bos_fbf_amh_grk_mlt_alb_jav_mcd_yor_dut_moo_sun_tha_sod_tml_ses_cic_azi_nor_lit_aze_tsw_vie_sid_xho_dyu_ewe	-0.037566210342824	-0.0885665984149632	0.929616796052539
535	heb_svk_xho_ita_gam_sod_hau_spa_uzb_tur_swt_sun_dyu_scr_dut_bsq_glc_amh_akn_mnd_lat_mol_dgb_urd_cic_ctl_hun_lda_bam_est_krd_amr_geo_bos_slo_guj_grk_tig_owc_mcd_fin_ses_jav_ger_bat_jpn_tml_kor_cze_eng_fbf_prs_mly_swe_sid_ind_cnt_lit_ven_afr_mlt_nor_ukr_pan_bul_qcu_rus_por_pol_ewe_anl_arw_wly_ben_tag_rom_bem_alb_yor_mao_tha_aeg_knd_igb_tsn_azi_hin_fre_aze_moo_vie_chh_zul_swa_tsw	-0.540783508499337	-1.28870475603003	0.200697356821263
536	anl_mol_lda_mcd_tig_heb_amr_ger_aze_azi_zul_bat_tsw_slo_bos_bsq_alb_aeg_moo_mnd_spa_svk_xho_por_fbf_nor_hun_akn_bem_est_fre_sod_geo_lit_cze_rus_grk_amh_hau_afr_fin_tsn_mao_krd_tag_jpn_tml_kor_guj_pol_dgb_eng_ind_bul_chh_mly_cnt_rom_yor_prs_sid_scr_hin_swe_ita_qcu_pan_glc_ukr_igb_wly_ben_mlt_dut_sun_ctl_swt_urd_swa_jav_tha_gam_knd_dyu_bam_uzb_arw_lat_tur_ven_vie_owc_ses_ewe_cic	-0.579928351191399	-1.38317389827904	0.169923222035444
537	heb_ita_ven_rom_gam_aeg_mlt_ben_azi_tur_dgb_ind_bam_urd_slo_bsq_glc_wly_ewe_mnd_svk_por_igb_mcd_fbf_scr_fin_zul_cic_est_spa_owc_geo_arw_krd_lat_nor_hau_sid_grk_hun_tsn_mao_fre_tag_jpn_knd_kor_cze_pol_xho_hin_jav_eng_tig_mly_cnt_ukr_akn_ger_anl_pan_bul_alb_rus_qcu_prs_lit_bos_swt_chh_mol_amr_swe_bat_ctl_ses_dut_swa_sun_tha_sod_tml_bem_dyu_uzb_afr_guj_aze_yor_vie_amh_lda_moo_tsw	-0.202540577883995	-0.478082022485886	0.633713715312751
538	chh_slo_igb_pol_sod_gam_tig_ctl_uzb_aze_ewe_tag_tsn_guj_alb_bsq_bul_owc_zul_mnd_lat_prs_dyu_pan_ven_eng_hun_fbf_yor_est_krd_hau_geo_scr_dut_ukr_grk_sid_heb_ita_fin_moo_mao_lit_bat_jpn_knd_kor_ger_spa_xho_afr_mly_swe_mlt_jav_cnt_fre_akn_urd_aeg_rom_ben_por_glc_qcu_nor_arw_rus_swt_anl_mcd_wly_cze_sun_bos_lda_svk_cic_ind_tha_amr_tml_ses_bam_tur_hin_mol_azi_swa_vie_amh_dgb_bem_tsw	0.785802675138282	1.87253703624292	0.0642741447261476
539	amr_glc_akn_rus_hau_gam_anl_fre_tur_aze_igb_mly_dgb_ukr_krd_bsq_guj_sid_ewe_mnd_svk_eng_yor_scr_xho_bul_fin_ses_fbf_hun_prs_chh_geo_urd_spa_grk_ben_tig_sod_mol_est_cic_ind_ita_tag_jpn_tml_kor_bos_dut_bam_ctl_bat_hin_amh_sun_cnt_afr_swa_por_owc_cze_ger_lat_alb_qcu_lit_pol_rom_bem_aeg_swe_mlt_nor_mao_pan_tsn_mcd_dyu_jav_tha_heb_knd_tsw_ven_uzb_slo_arw_azi_zul_vie_wly_swt_moo_lda	0.193293528692622	0.454605580405176	0.650452372031034
540	mlt_slo_dgb_ger_gam_owc_amr_urd_tur_uzb_fbf_ind_tsn_nor_ukr_bsq_scr_sid_yor_cnt_prs_mol_ewe_bos_xho_ita_est_bem_cic_fin_alb_amh_geo_svk_bul_pan_rus_anl_chh_ben_hun_igb_bat_lat_tag_jpn_knd_kor_pol_spa_ses_arw_jav_dut_wly_mly_mnd_ctl_lda_hin_aeg_lit_rom_por_eng_qcu_krd_afr_swe_akn_hau_glc_sod_guj_sun_grk_dyu_cze_tsw_mao_tha_tig_tml_ven_zul_azi_mcd_fre_aze_bam_vie_heb_moo_swa_swt	-0.0616750071460072	-0.145529716189177	0.884607612313955
541	heb_por_cic_hin_sid_gam_mlt_grk_tur_uzb_ven_tag_igb_bul_mcd_bsq_lat_amr_bam_mnd_rom_krd_ses_rus_swa_alb_est_dyu_moo_hun_cze_chh_geo_nor_guj_eng_afr_sod_anl_pan_fin_swt_mao_ita_mly_jpn_knd_kor_slo_pol_zul_urd_jav_ger_amh_bat_cnt_prs_fbf_spa_wly_swe_arw_ben_dut_qcu_ukr_ctl_bos_dgb_owc_mol_hau_fre_sun_glc_tsw_svk_ewe_ind_tha_aeg_tml_bem_akn_aze_lit_scr_azi_yor_vie_tig_tsn_lda_xho	-0.714941410666249	-1.71615475629931	0.0894631085488695
542	aeg_spa_dyu_guj_hau_owc_amr_svk_tur_aze_xho_sun_igb_nor_eng_bsq_scr_sod_fbf_cnt_urd_pan_swt_ben_ven_rom_fin_yor_dgb_est_slo_tig_geo_lat_afr_ita_swe_chh_amh_glc_hun_bem_jav_pol_ind_jpn_tml_kor_arw_lit_cic_por_bat_bos_heb_tag_mnd_bul_ses_prs_gam_ukr_mol_cze_alb_qcu_mcd_fre_dut_bam_wly_krd_sid_ger_mao_ctl_tsw_hin_akn_mly_tha_mlt_knd_swa_lda_uzb_grk_rus_azi_moo_vie_anl_zul_tsn_ewe	-0.344087294088133	-0.814711782999063	0.41731870869756
543	amh_rom_ses_urd_heb_sod_wly_cze_aze_azi_akn_mly_zul_rus_swe_bsq_spa_owc_fbf_mnd_svk_dut_dgb_ita_ewe_scr_est_bem_xho_hun_prs_sid_geo_lat_bos_mcd_pan_aeg_mlt_krd_fin_ven_mao_glc_ind_jpn_knd_kor_ger_slo_cic_eng_tag_por_amr_bat_cnt_arw_swt_hin_chh_ben_mol_bul_afr_qcu_pol_guj_ctl_yor_tig_alb_hau_fre_sun_grk_lda_lit_bam_jav_tha_gam_tml_tsn_swa_tur_nor_ukr_uzb_dyu_vie_anl_moo_tsw_igb	-0.149421189228373	-0.352639945641076	0.72515633853782
544	amr_ctl_tsw_hin_mlt_tig_hau_slo_tur_azi_dyu_mly_ses_scr_dut_bsq_por_gam_tsn_mnd_glc_ukr_bam_spa_zul_lit_hun_igb_lda_est_krd_owc_geo_arw_guj_lat_eng_sod_heb_ben_fin_ven_mao_ger_tag_jpn_tml_kor_rom_rus_dgb_bul_bat_nor_anl_jav_cnt_bos_cic_grk_wly_mol_ita_mcd_pol_qcu_fre_prs_alb_yor_amh_svk_aeg_swe_ind_urd_xho_cze_swa_sun_tha_chh_knd_bem_fbf_uzb_afr_pan_aze_moo_vie_sid_ewe_swt_akn	0.609649521957848	1.43890407905702	0.153534855548793
545	hau_cze_lda_ben_owc_amh_chh_ctl_azi_tur_akn_mly_dgb_grk_afr_bsq_mol_sod_xho_cnt_alb_ukr_ven_urd_igb_fre_fin_moo_cic_est_bos_wly_geo_ita_glc_scr_rus_heb_anl_krd_hun_zul_ind_pan_bat_jpn_tml_kor_lit_hin_ses_bul_sun_dut_tig_jav_mnd_svk_ewe_por_aeg_mcd_pol_swe_arw_qcu_nor_slo_ger_yor_amr_spa_sid_prs_mao_guj_tsw_lat_fbf_tag_tha_gam_knd_bem_bam_uzb_rom_eng_aze_swt_vie_mlt_swa_tsn_dyu	-0.0821063939768521	-0.193905676661186	0.846672645932215
546	sid_dut_dgb_grk_wly_aeg_chh_scr_azi_uzb_moo_mly_swt_por_slo_bsq_hin_amh_tsn_cnt_pol_eng_swa_mcd_dyu_cze_est_bam_zul_hun_ukr_owc_geo_bos_spa_bul_guj_hau_heb_ger_fin_fbf_tag_svk_jav_jpn_knd_kor_arw_lat_ewe_afr_mao_pan_mlt_ind_mnd_ctl_ses_rus_tig_fre_nor_glc_rom_qcu_ita_ben_lit_ven_amr_urd_gam_swe_sun_krd_bem_alb_tsw_bat_tha_anl_tml_akn_xho_tur_prs_mol_aze_yor_vie_sod_cic_lda_igb	-0.919893474623975	-2.22766020277612	0.0283149042189338
547	sod_afr_xho_rom_amh_amr_owc_glc_aze_uzb_tsn_sun_dgb_hin_ctl_bsq_spa_mlt_ven_cnt_dut_mol_lda_scr_cic_mcd_est_bem_akn_hun_pol_aeg_geo_por_guj_svk_krd_sid_chh_ben_fin_tsw_jav_prs_mly_jpn_tml_kor_urd_arw_moo_swe_mao_rus_wly_tag_mnd_ukr_swt_ger_tig_ita_pan_cze_slo_qcu_bos_lat_alb_bam_heb_nor_hau_fre_ind_lit_ses_eng_yor_bat_tha_anl_knd_fbf_swa_tur_grk_bul_azi_ewe_vie_gam_dyu_zul_igb	-0.521916000466217	-1.2429627558871	0.217006181205115
548	wly_afr_bem_bos_chh_gam_amr_urd_aze_tur_igb_jav_fbf_pol_krd_bsq_eng_sod_dgb_mnd_swe_dut_akn_lat_ven_fre_hun_swa_ewe_fin_por_anl_geo_alb_rus_glc_ukr_tig_amh_rom_est_cic_mao_mcd_ind_jpn_knd_kor_arw_nor_tsw_ben_bat_pan_owc_sun_cnt_svk_lda_grk_heb_guj_prs_cze_spa_qcu_ctl_hin_slo_tsn_sid_ita_hau_bul_mly_scr_bam_lit_moo_tag_tha_mlt_tml_dyu_yor_uzb_ger_mol_azi_ses_vie_aeg_swt_xho_zul	-0.191762037791383	-0.453294291362584	0.651392727946393
549	aeg_krd_swt_lit_owc_wly_heb_slo_uzb_aze_xho_mao_ewe_rom_cze_bsq_bos_amh_swa_mnd_bul_ita_bam_dut_ven_ctl_fin_ses_tsw_est_ger_chh_geo_fre_nor_scr_spa_tig_sid_guj_hun_igb_mly_glc_tag_jpn_tml_kor_hin_lat_zul_por_bat_alb_gam_jav_cnt_svk_bem_grk_hau_afr_mol_arw_ben_qcu_pol_mcd_urd_cic_anl_pan_sod_eng_sun_ukr_lda_prs_dyu_ind_tha_mlt_knd_fbf_yor_azi_rus_swe_tur_moo_vie_amr_dgb_tsn_akn	0.288025421096923	0.67897348316787	0.498840922377495
550	sid_prs_bem_svk_mlt_owc_gam_arw_tur_aze_tsw_jav_dgb_bul_rus_bsq_lit_amr_ewe_cnt_grk_ita_zul_guj_fbf_swe_est_ses_swa_fin_cze_amh_geo_scr_ctl_rom_urd_aeg_tig_fre_hun_bam_ind_hin_mly_jpn_tml_kor_pan_afr_xho_pol_bat_glc_chh_mao_mnd_ukr_swt_dut_heb_krd_ger_alb_ben_qcu_lat_bos_eng_yor_anl_nor_sod_mol_tag_slo_moo_por_cic_sun_tha_wly_knd_lda_ven_uzb_spa_mcd_azi_akn_vie_hau_tsn_igb_dyu	0.491649641358563	1.16602272187046	0.246586880366166
551	anl_alb_igb_bul_tig_hau_gam_scr_aze_tur_ses_mao_tsn_urd_lit_bsq_mol_wly_swa_cnt_hin_ita_yor_eng_fbf_ukr_hun_dyu_bem_fin_pol_amh_geo_prs_ben_krd_pan_sid_amr_glc_est_moo_sun_swe_bat_jpn_tml_kor_bos_dut_swt_mcd_tag_afr_mlt_ind_mnd_svk_ven_rom_aeg_guj_ctl_arw_ger_qcu_fre_spa_cze_ewe_sod_nor_chh_rus_jav_por_xho_slo_dgb_mly_tha_heb_knd_tsw_zul_uzb_lat_grk_azi_cic_vie_owc_akn_lda_bam	-0.547768365049212	-1.30483782573584	0.19516760729546
552	wly_pol_dyu_rus_sod_aeg_hau_dut_azi_uzb_bem_bat_swt_mol_spa_bsq_ita_anl_igb_mnd_ukr_arw_moo_ctl_akn_glc_fin_ewe_ven_est_swe_owc_geo_mcd_prs_bos_fre_amh_chh_ben_hun_dgb_ind_cze_mly_jpn_tml_kor_svk_hin_tsw_alb_mao_pan_heb_sun_cnt_eng_yor_urd_amr_bul_krd_grk_scr_qcu_rom_lat_slo_zul_mlt_nor_sid_guj_jav_lit_fbf_ger_ses_tag_tha_gam_knd_swa_lda_tur_por_afr_aze_bam_vie_tig_xho_cic_tsn	-0.424647769237387	-1.00899240166662	0.31559629361901
553	hau_bul_bem_slo_amh_heb_chh_glc_aze_uzb_xho_bat_igb_fre_guj_bsq_urd_wly_dgb_cnt_mcd_spa_fbf_lit_tsn_rom_hun_dyu_swt_est_eng_mlt_geo_swe_pol_ger_grk_sid_sod_krd_fin_akn_jav_arw_sun_jpn_tml_kor_pan_bos_ewe_ukr_ind_ita_tig_mly_mnd_scr_swa_cze_owc_nor_ctl_por_afr_qcu_lat_hin_prs_yor_aeg_ben_anl_mol_mao_svk_bam_alb_tsw_tag_tha_gam_knd_lda_ses_tur_dut_rus_azi_zul_vie_amr_moo_cic_ven	-0.252881928085393	-0.597908974926175	0.551353920477524
554	amr_ita_swa_ukr_sid_tig_owc_slo_tur_azi_bem_sun_bam_lit_prs_bsq_scr_wly_tsn_mnd_krd_bos_dyu_bul_ewe_lat_est_yor_swt_fin_nor_mlt_geo_eng_mol_ger_guj_chh_amh_rus_hun_lda_mly_por_tag_jpn_knd_kor_cze_rom_ven_pol_ind_afr_hau_mao_cnt_svk_akn_grk_sod_swe_spa_glc_hin_qcu_alb_fre_ctl_zul_anl_pan_heb_ben_bat_dut_igb_urd_ses_jav_tha_aeg_tml_moo_dgb_aze_mcd_arw_uzb_cic_vie_gam_xho_tsw_fbf	0.452917157722836	1.06942563063035	0.287645772779546
555	aeg_bul_xho_fre_owc_amh_hau_svk_tur_uzb_fbf_sun_swt_swe_afr_bsq_nor_amr_zul_cnt_por_alb_lda_mol_igb_rus_fin_bem_swa_est_arw_sid_geo_ben_ukr_ger_prs_chh_anl_krd_hun_akn_jav_urd_tag_jpn_knd_kor_ctl_dut_ses_glc_mao_lit_wly_bat_mnd_bos_tsn_ita_tig_lat_cze_scr_rom_qcu_slo_guj_spa_moo_sod_pan_gam_hin_ind_eng_yor_mcd_dgb_mly_tha_heb_tml_ven_bam_azi_pol_grk_aze_tsw_vie_mlt_cic_ewe_dyu	-1.16857314153941	-2.87522257844105	0.00500472045191492
556	wly_guj_swt_bos_gam_aeg_amh_eng_uzb_tur_bem_ind_lda_cze_lit_bsq_lat_heb_akn_cnt_mol_ger_tsw_fre_dyu_svk_est_yor_bam_hun_dut_sid_geo_spa_nor_scr_arw_tig_hau_alb_fin_fbf_jav_pol_bat_jpn_tml_kor_krd_ita_igb_slo_mly_bul_sod_mao_mnd_mcd_ven_rom_owc_ukr_glc_ben_ctl_qcu_grk_swe_por_moo_amr_hin_anl_urd_sun_afr_swa_prs_dgb_tag_tha_chh_knd_tsn_ewe_aze_pan_rus_azi_ses_vie_mlt_xho_cic_zul	-0.66776059288247	-1.59883963801616	0.113248328894919
557	sid_dut_bem_svk_chh_hau_heb_prs_tur_aze_ewe_mly_fbf_ctl_nor_bsq_scr_tig_xho_mnd_bul_krd_tsn_cze_dgb_afr_hun_bam_lda_est_urd_amh_geo_lit_ukr_alb_fre_mlt_wly_mcd_fin_swt_tag_slo_sun_jpn_tml_kor_grk_eng_zul_guj_mao_pan_anl_bat_cnt_lat_moo_rom_gam_arw_glc_spa_hin_qcu_ita_ger_rus_ven_amr_ben_owc_pol_jav_swe_igb_mol_akn_ind_tha_aeg_knd_yor_ses_azi_por_bos_uzb_swa_vie_sod_tsw_cic_dyu	-0.316096954552594	-0.748343299860877	0.456141470813675
558	owc_ita_lda_eng_hau_sod_sid_scr_aze_uzb_tsw_mao_fbf_pol_lat_bsq_nor_aeg_cic_mnd_slo_dut_dgb_rom_akn_pan_hun_dyu_ses_fin_mol_gam_geo_bul_rus_swe_mcd_amh_anl_por_est_bem_bat_urd_mly_jpn_tml_kor_ben_svk_tsn_spa_tag_cze_heb_sun_cnt_hin_zul_arw_tig_afr_ctl_ukr_ger_qcu_lit_bos_alb_bam_wly_prs_chh_glc_ind_grk_igb_krd_yor_jav_tha_mlt_knd_swa_swt_tur_guj_fre_azi_ven_vie_amr_xho_moo_ewe	-0.140084755453965	-0.330288824695567	0.741924628296229
559	mlt_urd_tsn_prs_sod_tig_amh_bos_tur_azi_swa_tag_fbf_afr_pan_bsq_ita_gam_bem_cnt_mcd_hin_lda_grk_moo_fre_fin_ewe_xho_est_dut_wly_geo_slo_svk_ctl_nor_heb_sid_eng_hun_dyu_mly_lit_jav_jpn_knd_kor_swe_rom_ses_guj_bat_cze_amr_ind_mnd_ben_bam_alb_aeg_ukr_rus_scr_arw_qcu_ger_mol_krd_akn_chh_lat_hau_bul_mao_glc_tsw_spa_zul_sun_tha_owc_tml_yor_igb_aze_pol_por_uzb_dgb_vie_anl_cic_swt_ven	0.015096691155313	0.0355860562260592	0.971688697754303
560	anl_slo_ses_arw_tig_aeg_sod_ctl_aze_uzb_yor_tag_ewe_eng_dut_bsq_prs_heb_dgb_cnt_urd_ben_cic_krd_tsn_afr_fin_tsw_swa_hun_pan_mlt_geo_bos_bul_ukr_swe_sid_hau_svk_est_dyu_jav_mcd_mly_jpn_tml_kor_fre_pol_ven_rom_mao_nor_chh_bat_mnd_mol_swt_guj_wly_alb_hin_rus_spa_qcu_lat_grk_por_moo_amh_ger_owc_ita_sun_cze_akn_glc_igb_ind_tha_gam_knd_xho_bam_azi_scr_lit_tur_fbf_vie_amr_lda_bem_zul	-1.02868204279602	-2.51484044339118	0.0136255010515059
561	amr_prs_ses_ctl_anl_aeg_hau_arw_uzb_aze_igb_ind_fbf_pol_fre_bsq_krd_heb_dgb_cnt_grk_ben_xho_rus_bam_lit_est_tsw_ven_fin_ita_chh_geo_eng_slo_ukr_urd_sod_owc_ger_hun_swa_mao_glc_sun_jpn_knd_kor_alb_nor_swt_swe_bat_svk_sid_jav_mnd_scr_bem_rom_tig_dut_afr_mcd_por_qcu_guj_bul_mol_lda_mlt_bos_gam_hin_tag_spa_tsn_cze_akn_mly_tha_wly_tml_zul_moo_tur_pan_lat_azi_ewe_vie_amh_yor_cic_dyu	-0.511167215706059	-1.2145554446119	0.227610599428611
562	hau_arw_yor_ita_amr_amh_tig_slo_aze_azi_bem_mao_fbf_dut_rus_bsq_glc_owc_akn_mnd_grk_por_cic_afr_ven_scr_fin_tsn_tsw_est_lit_anl_geo_rom_mcd_cze_hin_sod_chh_krd_hun_swt_bat_ctl_sun_jpn_tml_kor_fre_spa_dgb_lat_ind_swe_wly_tag_cnt_alb_lda_pol_mlt_ben_bos_ger_svk_qcu_ukr_urd_pan_moo_sid_guj_heb_eng_mly_nor_dyu_mol_ses_jav_tha_aeg_knd_zul_ewe_uzb_bul_prs_tur_bam_vie_gam_swa_igb_xho	0.169311622336299	0.398363011659218	0.691275707207006
563	tig_mcd_ewe_swe_amr_gam_heb_rom_aze_tur_tsn_jav_fbf_spa_bos_bsq_lat_aeg_bam_cnt_grk_afr_akn_glc_dgb_ita_est_xho_lda_fin_por_amh_geo_guj_ger_ctl_mol_chh_mlt_pol_hun_yor_mly_hin_tag_jpn_tml_kor_pan_ukr_tsw_arw_ind_krd_owc_sun_mnd_cze_bem_bul_anl_ben_nor_alb_fre_qcu_lit_prs_urd_swt_hau_rus_sod_svk_mao_eng_swa_scr_igb_bat_tha_wly_knd_ses_moo_uzb_dut_slo_azi_cic_vie_sid_zul_dyu_ven	0.0595364001506142	0.140255108306984	0.888761754519177
564	amr_afr_yor_bos_sod_chh_wly_arw_azi_aze_xho_jav_cic_ger_glc_bsq_eng_aeg_tsw_mnd_hin_scr_fbf_fre_tsn_lit_est_ses_ven_fin_bul_hau_geo_rus_mol_spa_krd_anl_sid_grk_hun_lda_mly_alb_mao_jpn_knd_kor_nor_ctl_bem_dut_sun_prs_tig_bat_cnt_mcd_dyu_cze_amh_ben_slo_urd_ukr_qcu_lat_pol_ita_dgb_mlt_swe_gam_pan_ind_rom_akn_svk_swa_tag_tha_heb_tml_bam_zul_uzb_guj_por_tur_ewe_vie_owc_moo_swt_igb	-0.377170675916653	-0.893649647809725	0.373816157378494
565	sid_alb_swa_grk_sod_anl_mlt_mol_aze_tur_akn_jav_igb_pan_scr_bsq_pol_amh_xho_mnd_prs_cze_yor_guj_ses_nor_est_bam_bem_fin_dut_aeg_geo_urd_fre_mcd_arw_gam_chh_ita_hun_fbf_sun_glc_ind_jpn_tml_kor_hin_lit_cic_ukr_tag_ctl_heb_bat_cnt_rom_tsn_rus_owc_swe_lat_ben_ger_qcu_bos_krd_eng_dgb_amr_afr_tig_svk_mao_spa_ewe_slo_moo_mly_tha_wly_knd_ven_tsw_uzb_bul_por_azi_lda_vie_hau_zul_dyu_swt	-0.217840708833123	-0.514743077243168	0.607953776219168
566	aeg_rom_zul_arw_sid_mlt_amr_guj_azi_uzb_swt_bat_swa_ben_slo_bsq_ctl_owc_tsn_mnd_cze_pan_dgb_rus_ven_alb_hun_yor_akn_fin_mol_anl_geo_bos_grk_ger_ita_wly_hau_bul_est_fbf_ind_lat_mly_jpn_tml_kor_pol_scr_dyu_hin_jav_mcd_heb_mao_cnt_afr_xho_eng_chh_nor_swe_por_fre_qcu_spa_dut_lit_igb_amh_krd_sod_ukr_tag_svk_lda_prs_ses_sun_tha_gam_knd_cic_moo_tur_glc_urd_aze_tsw_vie_tig_ewe_bam_bem	-0.243607011090933	-0.575592350713161	0.566280911381149
567	sod_svk_swt_afr_chh_aeg_anl_arw_uzb_tur_moo_bat_tsn_krd_hin_bsq_nor_hau_swa_mnd_urd_mcd_lda_grk_fbf_swe_hun_ven_cic_est_eng_mlt_geo_cze_lit_dut_ctl_heb_amh_ita_fin_akn_mao_mol_jav_jpn_knd_kor_spa_bul_bam_guj_tag_bos_gam_sun_cnt_prs_dgb_rom_wly_pol_alb_fre_rus_qcu_scr_slo_glc_zul_sid_ukr_amr_por_mly_pan_tsw_ben_dyu_ind_tha_owc_tml_bem_ewe_aze_ger_lat_azi_igb_vie_tig_yor_xho_ses	-0.626483730301508	-1.49719529805558	0.137728804835684
568	gam_urd_fbf_ben_amr_sod_sid_swe_tur_aze_ses_bat_yor_svk_afr_bsq_mol_hau_cic_cnt_rom_dut_moo_glc_dyu_bos_est_akn_dgb_hun_mcd_amh_geo_lat_cze_ctl_bul_wly_aeg_guj_fin_bem_tag_prs_sun_jpn_knd_kor_por_arw_tsn_ita_ind_ger_owc_mly_mnd_scr_zul_hin_tig_eng_slo_spa_pan_qcu_ukr_grk_pol_ven_mlt_krd_anl_nor_jav_alb_ewe_lit_tsw_mao_tha_heb_tml_xho_swa_azi_fre_rus_uzb_bam_vie_chh_lda_igb_swt	-0.0596461480205621	-0.140417890155399	0.888633504776088
569	tig_dut_dgb_lit_amr_anl_hau_nor_azi_uzb_swt_sun_tsn_pol_arw_bsq_afr_wly_ewe_cnt_guj_hin_akn_bul_dyu_ben_est_igb_xho_fin_por_sod_geo_ger_grk_urd_rom_gam_chh_scr_hun_tsw_ind_ita_tag_jpn_knd_kor_alb_ctl_moo_cze_mly_svk_aeg_bat_mnd_pan_ses_glc_amh_krd_bos_lat_ukr_qcu_fre_mcd_mol_cic_mlt_slo_sid_rus_mao_swe_ven_prs_lda_jav_tha_owc_tml_fbf_yor_tur_eng_spa_aze_swa_vie_heb_bem_zul_bam	0.0019066560500383	0.00448889059039059	0.996428010514855
570	owc_lat_ses_hin_gam_sid_anl_prs_aze_azi_fbf_tag_cic_mol_svk_bsq_dut_amh_ewe_mnd_ita_afr_swa_krd_tsw_ctl_fin_dyu_bam_hun_arw_sod_geo_guj_rom_spa_pan_mlt_amr_lit_est_yor_bat_slo_jav_jpn_tml_kor_urd_bos_moo_bul_sun_swe_wly_mao_cnt_ger_dgb_eng_aeg_pol_nor_grk_fre_qcu_glc_mcd_scr_tsn_chh_por_hau_cze_mly_rus_lda_ben_bem_ind_tha_tig_knd_zul_swt_uzb_alb_ukr_tur_akn_vie_heb_xho_igb_ven	-0.212164366999452	-0.501418871194148	0.617261244752568
571	owc_cze_xho_fre_gam_heb_amr_mol_azi_uzb_dgb_ind_lda_rus_urd_bsq_scr_tig_bam_cnt_arw_lat_cic_ita_zul_ctl_hun_yor_tsn_fin_pol_wly_geo_hin_pan_ukr_grk_chh_mlt_slo_est_akn_mly_eng_sun_jpn_tml_kor_mcd_swe_ven_guj_mao_ger_sid_jav_mnd_rom_bem_bul_anl_spa_por_lit_svk_qcu_afr_glc_dut_ewe_sod_alb_amh_ben_bat_bos_dyu_krd_swa_tag_tha_hau_knd_moo_swt_tur_prs_nor_aze_fbf_vie_aeg_tsw_ses_igb	-0.443154477542764	-1.05231034186845	0.295383726338933
572	aeg_eng_swt_cze_mlt_wly_chh_slo_uzb_tur_xho_bat_ewe_grk_rom_bsq_prs_sid_akn_mnd_scr_krd_igb_ukr_tsw_por_est_fbf_lda_hun_svk_amr_geo_alb_pol_guj_mcd_amh_anl_mol_fin_bam_mly_afr_tag_jpn_tml_kor_ita_pan_dgb_urd_ind_bos_hau_mao_cnt_hin_swa_nor_gam_rus_bul_ben_swe_qcu_fre_lat_spa_bem_tig_arw_sod_glc_jav_ctl_ses_dut_yor_sun_tha_heb_knd_zul_dyu_azi_ger_lit_aze_moo_vie_owc_ven_tsn_cic	-0.184590874714712	-0.435303053068496	0.66435105170796
573	chh_pan_xho_rus_sod_hau_anl_glc_uzb_aze_bem_sun_tsw_mol_ger_bsq_nor_sid_moo_cnt_dut_rom_akn_ctl_igb_lat_est_yor_ewe_hun_bul_amh_geo_lit_ukr_alb_bos_aeg_heb_svk_fin_ven_mao_guj_tag_jpn_knd_kor_afr_mcd_lda_eng_ind_spa_amr_bat_mnd_hin_tsn_pol_mlt_ita_fre_arw_scr_qcu_grk_ben_prs_dgb_owc_slo_wly_por_mly_cze_dyu_urd_ses_jav_tha_tig_tml_bam_swt_azi_krd_swe_tur_cic_vie_gam_swa_zul_fbf	-0.14382340067698	-0.339199778685949	0.735223984214576
574	tig_mcd_fbf_rus_amr_gam_sod_ctl_tur_azi_moo_mly_dgb_cze_swe_bsq_mol_owc_igb_cnt_ger_bos_ewe_krd_dyu_urd_fin_bem_ses_est_guj_amh_geo_grk_ita_eng_por_anl_sid_slo_hun_swa_bat_prs_sun_jpn_tml_kor_alb_hin_ven_bul_tag_pan_wly_jav_mnd_pol_bam_lat_mlt_glc_svk_fre_dut_qcu_arw_spa_lit_tsn_heb_scr_hau_ukr_ind_rom_tsw_afr_akn_mao_tha_aeg_knd_yor_lda_aze_nor_ben_uzb_cic_vie_chh_swt_xho_zul	0.331926004887015	0.783909505880661	0.435085228917588
575	amr_mcd_ses_eng_chh_amh_sid_bul_tur_azi_bam_mly_dgb_arw_lit_bsq_alb_gam_igb_mnd_bos_swe_ven_glc_akn_guj_hun_xho_ewe_est_krd_wly_geo_pan_ben_afr_urd_heb_tig_nor_fin_swt_jav_rom_tag_jpn_knd_kor_svk_lat_lda_scr_sun_dut_aeg_ind_cnt_ukr_zul_slo_mlt_prs_ger_cze_mol_qcu_fre_hin_ita_moo_sod_por_hau_ctl_bat_grk_dyu_rus_yor_mao_tha_anl_tml_swa_fbf_uzb_spa_pol_aze_cic_vie_owc_tsn_tsw_bem	-0.134740546309996	-0.317746801853451	0.75138934794918
576	aeg_dut_zul_spa_amr_gam_amh_ukr_azi_uzb_cic_jav_ewe_lat_scr_bsq_afr_hau_fbf_mnd_ctl_por_lda_rus_ven_swe_hun_bem_ses_est_hin_heb_geo_rom_guj_ben_lit_anl_chh_glc_fin_swt_mly_mcd_bat_jpn_knd_kor_eng_prs_akn_grk_mao_krd_mlt_tag_cnt_ita_dyu_bul_tig_urd_alb_pol_pan_qcu_mol_svk_cze_tsw_sid_bos_owc_ger_ind_fre_dgb_arw_moo_sun_tha_sod_tml_swa_igb_tur_nor_slo_aze_yor_vie_wly_tsn_xho_bam	0.0714460552034299	0.168221741083769	0.866774138002135
577	anl_dut_ewe_swe_aeg_heb_mlt_ita_azi_aze_tsn_sun_cic_ger_fre_bsq_pan_hau_moo_mnd_scr_arw_xho_ukr_lda_afr_est_swt_bam_fin_cze_sid_geo_grk_urd_hin_rus_owc_sod_krd_hun_dyu_ind_eng_tag_jpn_tml_kor_mol_glc_ses_alb_jav_guj_chh_bat_cnt_por_dgb_pol_gam_lat_nor_mcd_ctl_qcu_prs_bos_lit_ven_wly_rom_amh_ben_mao_spa_akn_svk_fbf_mly_tha_tig_knd_yor_igb_tur_slo_bul_uzb_bem_vie_amr_swa_tsw_zul	-0.436797270006829	-1.03645448635986	0.302677612993159
578	owc_eng_dgb_ita_hau_gam_tig_prs_aze_azi_ewe_jav_cic_mcd_dut_bsq_alb_amr_swt_mnd_por_pan_yor_spa_fbf_guj_fin_moo_tsw_est_nor_sid_geo_afr_glc_cze_rus_sod_chh_hin_hun_akn_mly_krd_sun_jpn_tml_kor_svk_arw_swa_rom_ind_urd_anl_bat_cnt_mol_ses_pol_heb_swe_grk_ukr_lat_qcu_ben_bos_scr_tsn_aeg_fre_mlt_lit_mao_ger_zul_slo_igb_tag_tha_wly_knd_bem_lda_tur_ctl_bul_uzb_xho_vie_amh_bam_dyu_ven	0.322043105549861	0.758632919000812	0.449990549263933
579	sid_spa_ewe_alb_aeg_amh_sod_krd_azi_aze_bem_tag_swt_scr_fre_bsq_grk_mlt_cic_cnt_dut_lit_akn_svk_lda_nor_hun_tsw_zul_fin_pol_wly_geo_cze_glc_bos_afr_owc_anl_slo_est_moo_mao_ctl_jav_jpn_tml_kor_pan_mcd_swa_bul_sun_arw_heb_ind_mnd_prs_dyu_rom_amr_por_guj_hin_swe_qcu_urd_ukr_ben_ses_tig_eng_gam_ita_bat_lat_yor_rus_fbf_mly_tha_chh_knd_ven_xho_tur_mol_ger_uzb_igb_vie_hau_bam_dgb_tsn	-0.14449571489562	-0.340838977650271	0.733993588008619
580	tig_afr_swt_pol_heb_wly_chh_hin_aze_uzb_zul_jav_swa_arw_glc_bsq_rus_amh_cic_mnd_lit_dut_akn_lat_ewe_ctl_est_tsn_igb_hun_guj_amr_geo_eng_spa_urd_prs_sid_hau_grk_fin_ses_ind_ita_sun_jpn_knd_kor_ukr_bos_bem_mcd_tag_fre_gam_bat_cnt_cze_dgb_bul_anl_slo_krd_nor_ben_qcu_swe_por_ger_ven_aeg_rom_mlt_pan_mao_scr_xho_mol_tsw_mly_tha_sod_tml_yor_moo_tur_alb_svk_azi_lda_vie_owc_fbf_dyu_bam	0.379788663382447	0.896110541767276	0.372507414483674
581	gam_rus_xho_prs_hau_wly_heb_afr_aze_uzb_yor_mao_igb_lit_arw_bsq_fre_sid_bem_cnt_hin_eng_ses_urd_tsn_dut_hun_swa_ewe_fin_alb_amh_geo_ukr_glc_ben_nor_mlt_tig_spa_est_akn_jav_swe_tag_jpn_knd_kor_guj_grk_dyu_rom_mly_ita_aeg_ind_mnd_ger_bam_krd_anl_cze_pol_pan_slo_qcu_ctl_lat_bul_cic_owc_bos_sod_scr_sun_svk_ven_mcd_lda_bat_tha_amr_tml_swt_moo_azi_por_mol_tur_zul_vie_chh_fbf_tsw_dgb	0.933738699549714	2.24710574082527	0.0269982673149653
582	gam_swe_bem_ger_tig_sod_amh_por_uzb_azi_fbf_mao_bam_urd_mol_bsq_fre_mlt_xho_mnd_rus_grk_moo_krd_yor_pol_fin_ewe_ven_est_svk_owc_geo_hin_spa_ben_afr_anl_sid_ita_hun_ses_sun_guj_mly_jpn_knd_kor_dut_pan_dgb_arw_jav_alb_wly_tag_cnt_bos_akn_bul_amr_lit_cze_glc_scr_qcu_lat_ukr_mcd_cic_chh_slo_heb_eng_ind_rom_swa_ctl_swt_bat_tha_hau_tml_tsn_zul_tur_nor_prs_aze_igb_vie_aeg_lda_tsw_dyu	-0.118465293703666	-0.279574943482353	0.780424472799281
583	heb_rus_ses_bul_tig_aeg_gam_alb_tur_aze_bem_sun_akn_prs_fre_bsq_ben_owc_bam_mnd_pan_guj_dyu_glc_ven_bos_est_cic_tsw_fin_ukr_amr_geo_rom_svk_dut_cze_mlt_anl_nor_hun_swt_mly_swe_ind_jpn_knd_kor_krd_mcd_lda_afr_mao_pol_amh_tag_cnt_slo_dgb_eng_hau_mol_grk_ita_spa_qcu_ctl_por_urd_swa_sid_scr_wly_arw_jav_lit_ewe_ger_moo_bat_tha_sod_tml_igb_tsn_uzb_lat_hin_azi_zul_vie_chh_yor_xho_fbf	-0.730024628891571	-1.75225763228595	0.0830255242481406
584	owc_spa_bam_lit_chh_tig_mlt_cze_aze_tur_akn_mly_tsn_scr_guj_bsq_bul_hau_yor_cnt_bos_prs_ewe_slo_xho_grk_fin_swa_ses_est_hin_amh_geo_rus_mcd_ctl_mol_gam_amr_ukr_hun_ven_mao_dut_ind_jpn_knd_kor_eng_pol_cic_nor_tag_lat_aeg_bat_mnd_por_lda_swe_heb_krd_fre_arw_ger_qcu_pan_ita_svk_moo_sod_ben_wly_rom_sun_glc_bem_afr_dyu_jav_tha_anl_tml_tsw_fbf_azi_urd_alb_uzb_zul_vie_sid_igb_swt_dgb	0.0982987018165753	0.231236652191296	0.817638941301569
585	heb_ukr_akn_grk_hau_owc_mlt_scr_tur_azi_bem_sun_swa_pol_lit_bsq_fre_amr_swt_mnd_rus_hin_tsn_cze_dgb_pan_est_zul_yor_fin_arw_chh_geo_ita_nor_swe_bul_gam_sod_spa_hun_cic_tag_guj_mly_jpn_knd_kor_ctl_prs_moo_mcd_mao_dut_aeg_bat_cnt_slo_xho_mol_wly_alb_ger_svk_eng_qcu_krd_urd_afr_tsw_amh_bos_sid_lat_jav_por_bam_ben_lda_ind_tha_tig_tml_fbf_igb_aze_rom_glc_uzb_ses_vie_anl_dyu_ven_ewe	-0.22578436787874	-0.533065018825554	0.595260141785737
586	hau_ita_lda_prs_heb_sid_owc_slo_uzb_azi_swt_mly_igb_mcd_lit_bsq_svk_sod_swa_mnd_guj_rom_fbf_cze_ses_grk_fin_cic_moo_est_bul_aeg_geo_bos_ben_nor_por_chh_anl_ger_hun_ven_ind_arw_jav_jpn_tml_kor_scr_lat_bem_fre_tag_urd_amh_bat_cnt_krd_akn_swe_gam_eng_rus_pan_hin_qcu_ukr_ctl_alb_tsw_tig_afr_amr_pol_mao_mol_dyu_glc_ewe_sun_tha_mlt_knd_yor_dgb_tur_dut_spa_aze_zul_vie_wly_xho_bam_tsn	-0.290354097939497	-0.687869673655922	0.493246953255091
587	tig_hin_zul_ita_hau_sid_amr_grk_azi_tur_dgb_bat_lda_ben_spa_bsq_guj_sod_bam_cnt_por_ger_ven_pol_xho_cze_fin_bem_dyu_est_ctl_mlt_geo_glc_alb_scr_fre_owc_chh_urd_hun_swa_sun_pan_jav_jpn_knd_kor_afr_nor_akn_bos_mao_lat_anl_tag_mnd_mcd_moo_eng_aeg_arw_krd_rus_mol_qcu_rom_bul_ukr_swt_heb_svk_wly_dut_mly_slo_tsw_swe_fbf_ind_tha_gam_tml_igb_tsn_aze_prs_lit_uzb_ewe_vie_amh_cic_yor_ses	0.503828083257825	1.18893902758755	0.237490604389035
588	gam_arw_ven_pol_heb_anl_chh_scr_azi_tur_dgb_sun_zul_eng_lat_bsq_rom_amh_tsw_cnt_prs_mol_fbf_bul_akn_guj_hun_swa_yor_est_glc_owc_geo_grk_pan_swe_por_sod_tig_ben_fin_tsn_jav_mcd_mao_jpn_tml_kor_ger_ctl_ewe_svk_bat_alb_amr_ind_mnd_urd_bam_hin_aeg_rus_spa_ita_nor_qcu_lit_cze_afr_igb_hau_ukr_sid_krd_mly_bos_dyu_fre_ses_tag_tha_mlt_knd_cic_swt_uzb_slo_dut_aze_xho_vie_wly_bem_moo_lda	-0.016961087511926	-0.0399444427156903	0.968223045427373
589	anl_prs_ven_ita_aeg_tig_amh_ctl_uzb_tur_swt_mly_dyu_grk_lat_bsq_dut_chh_bem_cnt_lit_scr_tsn_fre_tsw_hin_fin_dgb_ewe_est_rom_hau_geo_glc_guj_cze_afr_sod_amr_arw_hun_lda_ind_por_jav_jpn_knd_kor_mcd_krd_zul_nor_bat_svk_owc_mao_mnd_ger_swa_spa_wly_alb_bul_swe_rus_qcu_ben_pol_eng_ses_mlt_mol_sid_slo_sun_ukr_yor_urd_bam_tag_tha_gam_tml_moo_fbf_aze_bos_pan_azi_cic_vie_heb_xho_igb_akn	-0.0808433161003572	-0.190861590262733	0.849050075708296
590	chh_nor_bam_ukr_anl_sod_owc_pol_uzb_tur_zul_jav_dgb_ger_prs_bsq_dut_mlt_tsw_mnd_arw_spa_swt_ben_bem_por_est_lda_dyu_hun_lat_heb_geo_slo_glc_eng_lit_sid_amh_guj_fin_moo_mly_afr_mao_jpn_knd_kor_rom_bul_akn_grk_ind_alb_gam_bat_cnt_ita_ewe_svk_tig_rus_krd_bos_pan_qcu_hin_urd_mol_swa_amr_fre_hau_mcd_tag_swe_cic_scr_xho_sun_tha_wly_tml_yor_igb_azi_ctl_cze_aze_ven_vie_aeg_fbf_ses_tsn	0.0868954431179234	0.204608560617479	0.838325094457796
591	gam_krd_tsn_guj_tig_hau_amr_prs_tur_aze_akn_bat_dgb_spa_dut_bsq_afr_anl_ses_cnt_grk_ben_dyu_glc_tsw_hin_est_ven_cic_hun_eng_amh_geo_por_fre_bul_ger_mlt_sid_slo_fin_swt_ind_mol_sun_jpn_tml_kor_rus_nor_bam_rom_mao_pol_chh_mly_mnd_lat_ewe_ukr_aeg_ctl_lit_arw_swe_qcu_scr_svk_ita_xho_sod_pan_owc_urd_jav_mcd_lda_alb_zul_tag_tha_heb_knd_igb_swa_uzb_cze_bos_azi_yor_vie_wly_moo_bem_fbf	-0.8253247628173	-1.99187339270714	0.0493178579972865
592	amh_bul_tsn_afr_mlt_gam_sod_grk_tur_uzb_swa_ind_xho_swe_cze_bsq_lat_heb_bam_cnt_rus_arw_zul_alb_cic_hin_fin_dgb_bem_est_pol_anl_geo_mol_mcd_lit_ctl_amr_hau_pan_hun_igb_sun_urd_jav_jpn_tml_kor_prs_krd_fbf_nor_bat_bos_wly_mao_mnd_ger_dyu_eng_aeg_ukr_dut_guj_ben_qcu_svk_scr_spa_swt_tig_por_sid_fre_tag_glc_ewe_rom_ses_mly_tha_owc_knd_moo_lda_aze_slo_ita_azi_akn_vie_chh_tsw_ven_yor	-0.421448349410075	-1.00072785777847	0.319555109194044
593	mlt_ukr_cic_eng_aeg_chh_owc_ita_tur_azi_ewe_bat_bem_lat_urd_bsq_spa_hau_bam_mnd_nor_lit_swa_slo_ses_krd_fin_lda_xho_hun_rom_sod_geo_bos_svk_rus_bul_wly_sid_hin_est_moo_ind_arw_jav_jpn_tml_kor_guj_fre_igb_ben_sun_grk_amh_mao_cnt_ctl_yor_afr_anl_scr_mcd_glc_alb_qcu_dut_ger_por_tsw_tig_swe_heb_mol_tag_pol_ven_cze_akn_mly_tha_gam_knd_dgb_zul_aze_pan_prs_uzb_fbf_vie_amr_tsn_swt_dyu	0.106867811192076	0.251524041460265	0.80196393553046
594	hau_glc_igb_por_wly_mlt_tig_slo_uzb_azi_dyu_mly_xho_ukr_hin_bsq_fre_owc_ses_mnd_nor_arw_ewe_grk_zul_swe_fin_swt_bem_est_bul_heb_geo_mol_ger_afr_dut_sod_anl_prs_hun_ven_tag_alb_sun_jpn_tml_kor_ben_svk_yor_lit_jav_guj_sid_ind_cnt_spa_bam_rus_aeg_cze_ita_lat_pan_qcu_ctl_pol_eng_cic_amh_mcd_chh_urd_mao_scr_akn_rom_dgb_bat_tha_gam_knd_moo_tsw_tur_bos_krd_aze_swa_vie_amr_fbf_lda_tsn	-0.222638940147675	-0.526808466775865	0.599580922593968
595	owc_guj_igb_svk_chh_amh_tig_lit_aze_uzb_ven_mao_tsw_pol_bos_bsq_krd_amr_zul_mnd_ben_dut_dyu_por_xho_bul_est_fbf_dgb_fin_pan_aeg_geo_rus_ger_swe_grk_gam_mlt_eng_hun_yor_sun_fre_ind_jpn_knd_kor_mcd_hin_lda_alb_bat_rom_wly_jav_cnt_spa_ewe_urd_sid_mol_slo_nor_ctl_qcu_cze_glc_arw_swt_hau_prs_sod_scr_tag_afr_moo_ita_swa_mly_tha_heb_tml_akn_tsn_azi_lat_ukr_tur_cic_vie_anl_bam_bem_ses	-0.552318860247309	-1.31684353687443	0.191126808235758
596	aeg_swe_xho_svk_anl_chh_sod_bul_tur_aze_tsn_mao_igb_ukr_arw_bsq_pan_mlt_moo_cnt_nor_spa_ses_lit_bam_bos_est_fbf_ven_hun_ita_amh_geo_por_ben_grk_rom_hau_amr_scr_fin_lda_tag_guj_mly_jpn_tml_kor_hin_mol_ewe_urd_bat_eng_sid_jav_mnd_ctl_bem_lat_owc_ger_glc_rus_cze_qcu_fre_alb_krd_tsw_heb_mcd_wly_slo_ind_prs_yor_dut_swa_sun_tha_gam_knd_dgb_cic_azi_afr_pol_uzb_dyu_vie_tig_zul_swt_akn	0.154735238181981	0.36415024354695	0.716572437409581
597	aeg_lat_lda_lit_amh_tig_hau_mcd_azi_aze_tsw_bat_swt_cze_grk_bsq_pan_owc_swa_cnt_mol_rom_igb_pol_tsn_slo_hun_ses_ven_est_rus_mlt_geo_ben_afr_dut_ita_gam_wly_urd_fin_fbf_tag_ger_sun_jpn_tml_kor_bul_ukr_cic_scr_mly_alb_sid_mao_mnd_krd_zul_ctl_amr_bos_swe_hin_glc_qcu_nor_por_guj_moo_chh_eng_sod_prs_ind_fre_bem_svk_xho_jav_tha_anl_knd_bam_yor_tur_arw_spa_uzb_dgb_vie_heb_ewe_akn_dyu	-0.637510581690249	-1.52275427376359	0.131213383696269
598	heb_lat_dgb_ita_aeg_tig_wly_krd_aze_tur_cic_sun_ses_afr_glc_bsq_bul_hau_bam_mnd_mol_arw_moo_ctl_ewe_ukr_fin_dyu_xho_hun_alb_owc_geo_rom_bos_spa_swe_amh_mlt_fre_est_swt_mly_ger_bat_jpn_tml_kor_grk_svk_lda_slo_jav_guj_anl_tag_cnt_nor_zul_eng_sid_rus_dut_ben_urd_qcu_pan_hin_por_yor_sod_prs_gam_pol_ind_scr_ven_cze_tsn_mao_tha_amr_knd_swa_bem_azi_mcd_lit_uzb_fbf_vie_chh_akn_tsw_igb	-0.250256238051517	-0.590673317334846	0.556172063695682
599	amr_nor_dyu_spa_sid_tig_amh_svk_aze_tur_lda_bat_tsn_dut_mol_bsq_scr_anl_xho_cnt_cze_fre_moo_slo_swt_eng_est_ses_fbf_fin_ukr_hau_geo_rom_pol_arw_ger_heb_owc_grk_hun_bem_jav_pan_sun_jpn_tml_kor_bos_urd_dgb_prs_mly_alb_sod_ind_mnd_swe_akn_rus_wly_afr_krd_guj_lit_qcu_hin_glc_bul_zul_gam_ctl_chh_ben_tag_lat_ewe_ita_swa_mao_tha_mlt_knd_ven_bam_azi_por_mcd_uzb_cic_vie_aeg_yor_tsw_igb	-0.976740885200789	-2.38032149507176	0.0193379328420677
600	tig_pol_ewe_krd_anl_sid_heb_bos_aze_azi_dgb_mly_tsw_afr_glc_bsq_urd_owc_bam_cnt_arw_eng_akn_por_lda_cze_hun_dyu_bem_fin_rus_sod_geo_fre_ctl_swe_pan_gam_wly_dut_est_ses_mao_grk_bat_jpn_tml_kor_ukr_scr_zul_nor_tag_bul_chh_jav_mnd_ben_yor_mol_amh_lat_hin_svk_mcd_qcu_lit_slo_rom_xho_aeg_prs_amr_ita_ind_guj_tsn_spa_ven_sun_tha_hau_knd_swt_igb_tur_alb_ger_uzb_moo_vie_mlt_swa_fbf_cic	-0.0316975664293308	-0.0747285519797368	0.94059119752902
601	aeg_slo_cic_lit_gam_amr_sod_nor_aze_uzb_ses_jav_bem_pan_eng_bsq_grk_anl_swt_mnd_alb_ctl_xho_bul_akn_svk_est_tsw_dyu_fin_urd_mlt_geo_dut_scr_por_ukr_wly_chh_rus_hun_zul_ind_mcd_mao_jpn_knd_kor_arw_bos_ewe_spa_bat_afr_owc_mly_cnt_mol_moo_ger_hau_cze_guj_ben_krd_qcu_prs_lat_swe_ven_tig_rom_amh_glc_tag_ita_fbf_fre_swa_sun_tha_sid_tml_igb_bam_tur_hin_pol_azi_yor_vie_heb_tsn_lda_dgb	-0.786230248220033	-1.89378614006737	0.0613617005838467
602	aeg_bos_ses_dut_sod_amr_anl_cze_uzb_azi_fbf_ind_tsn_nor_guj_bsq_ger_gam_akn_cnt_eng_alb_swt_scr_dgb_por_hun_lda_ewe_fin_rom_sid_geo_mcd_krd_svk_grk_chh_owc_ita_est_xho_sun_mol_jav_jpn_knd_kor_pol_pan_bem_slo_mao_ctl_mlt_tag_mnd_fre_moo_rus_wly_prs_afr_glc_spa_qcu_lat_urd_lit_yor_heb_swe_tig_ben_mly_hin_swa_bul_bam_bat_tha_amh_tml_zul_ven_tur_arw_ukr_aze_cic_vie_hau_igb_dyu_tsw	-0.129415193110619	-0.304884459567744	0.761135415089733
603	owc_bul_yor_ger_heb_amr_tig_urd_uzb_aze_bam_mao_ven_eng_por_bsq_ita_sod_lda_mnd_lit_arw_tsn_ben_dgb_bos_est_akn_cic_hun_swe_anl_geo_alb_ctl_lat_pan_mlt_chh_dut_fin_ewe_mly_rom_tag_jpn_knd_kor_slo_grk_tsw_prs_ind_mol_hau_jav_cnt_hin_swa_spa_wly_scr_mcd_krd_guj_qcu_rus_glc_cze_fbf_sid_ukr_amh_pol_bat_nor_xho_fre_bem_sun_tha_aeg_tml_swt_igb_tur_svk_afr_azi_ses_vie_gam_moo_dyu_zul	-0.96764434714849	-2.35633192573782	0.0205554239275268
604	wly_rus_fbf_afr_mlt_gam_tig_slo_tur_azi_bem_tag_swa_swe_cze_bsq_ctl_hau_tsw_mnd_urd_ita_xho_fre_ses_svk_hun_bam_tsn_fin_ben_amh_geo_pol_pan_krd_lit_sod_amr_prs_est_igb_bat_guj_ind_jpn_tml_kor_mcd_hin_lda_eng_jav_por_anl_mao_cnt_scr_dgb_ukr_owc_grk_ger_lat_glc_qcu_bos_spa_bul_yor_aeg_arw_heb_dut_mly_mol_ewe_rom_ven_sun_tha_chh_knd_dyu_cic_uzb_alb_nor_aze_moo_vie_sid_swt_zul_akn	0.948734086293996	2.27385827291658	0.0252747812675341
605	anl_swe_zul_ben_owc_wly_hau_rus_uzb_tur_ven_ind_dyu_pol_hin_bsq_nor_mlt_dgb_mnd_mcd_lit_bam_mol_xho_alb_fin_lda_swt_hun_eng_heb_geo_arw_spa_bos_cze_amr_tig_pan_est_akn_mly_glc_sun_jpn_tml_kor_urd_ita_yor_ger_jav_afr_gam_mao_cnt_ctl_cic_por_sid_bul_krd_svk_fre_qcu_grk_scr_dut_igb_sod_prs_amh_ukr_bat_rom_tsw_lat_moo_tag_tha_aeg_knd_swa_fbf_azi_slo_guj_aze_tsn_vie_chh_bem_ewe_ses	-0.640286094165203	-1.53127758088063	0.129095463462276
606	wly_eng_swt_svk_anl_amr_owc_fre_azi_uzb_fbf_sun_ewe_swe_mcd_bsq_rus_sod_igb_cnt_guj_ukr_dyu_slo_akn_mol_est_zul_ven_hun_hin_chh_geo_ben_bul_alb_cze_sid_hau_arw_fin_lda_mao_ctl_tag_jpn_tml_kor_nor_grk_bam_prs_jav_spa_amh_mly_mnd_por_cic_rom_gam_glc_ger_urd_pol_qcu_dut_lat_krd_swa_aeg_scr_tig_lit_bat_bos_ses_afr_yor_ind_tha_heb_knd_moo_dgb_tur_ita_pan_aze_xho_vie_mlt_tsn_tsw_bem	-0.228170100976052	-0.538691429930927	0.591386913524204
607	chh_pol_dyu_lit_sid_hau_owc_prs_uzb_tur_ses_ind_zul_rus_afr_bsq_scr_amh_bam_mnd_bul_ita_fbf_eng_tsn_glc_est_tsw_bem_fin_ukr_heb_geo_swe_urd_por_mcd_mlt_tig_alb_hun_cic_bat_lat_jav_jpn_knd_kor_nor_guj_lda_hin_sun_svk_wly_mao_cnt_bos_ven_arw_aeg_krd_grk_pan_rom_qcu_ger_ctl_mol_swt_sod_ben_amr_spa_tag_slo_swa_fre_yor_mly_tha_anl_tml_xho_ewe_aze_cze_dut_azi_moo_vie_gam_igb_akn_dgb	-0.173474684018637	-0.409654420260339	0.683001513800661
608	anl_alb_tsn_svk_sid_chh_gam_urd_uzb_tur_ewe_mly_yor_ctl_cze_bsq_ger_hau_xho_mnd_rom_arw_ses_grk_tsw_mcd_fin_zul_igb_est_eng_mlt_geo_bos_prs_swe_guj_owc_aeg_nor_hun_dyu_sun_ita_mao_jpn_tml_kor_krd_por_ven_fre_ind_spa_sod_bat_cnt_mol_swt_slo_tig_lit_hin_ukr_dut_qcu_afr_bul_rus_dgb_wly_scr_heb_lat_tag_pol_moo_glc_lda_jav_tha_amr_knd_akn_cic_aze_pan_ben_azi_fbf_vie_amh_bam_swa_bem	-0.518570155991374	-1.23570285011392	0.21968131167149
609	owc_pol_fbf_dut_aeg_mlt_heb_glc_aze_tur_cic_bat_ses_prs_por_bsq_ctl_anl_bam_mnd_alb_ben_swa_afr_dyu_mcd_est_tsw_ven_hun_lat_sid_geo_fre_spa_guj_ger_amr_sod_bul_fin_yor_mly_pan_jav_jpn_knd_kor_ukr_slo_akn_mol_sun_grk_amh_mao_cnt_rus_ewe_eng_chh_krd_ita_svk_cze_qcu_nor_scr_bos_igb_tig_hin_gam_urd_ind_swe_xho_lit_bem_tag_tha_hau_tml_swt_moo_uzb_rom_arw_azi_tsn_vie_wly_lda_dgb_zul	-0.981092854530175	-2.38377424957769	0.0191680780151955
610	hau_prs_xho_ukr_wly_heb_anl_cze_aze_uzb_dgb_jav_zul_svk_ctl_bsq_bul_mlt_bam_cnt_dut_ger_dyu_spa_moo_mol_fin_igb_swa_hun_krd_aeg_geo_scr_grk_lat_lit_chh_amh_bos_est_ewe_ind_mcd_bat_jpn_tml_kor_alb_arw_yor_nor_mao_glc_gam_tag_mnd_afr_tsw_slo_tig_fre_swe_pan_rus_qcu_eng_ita_hin_ven_sod_urd_sid_ben_mly_pol_bem_rom_cic_sun_tha_amr_knd_lda_akn_azi_por_guj_tur_tsn_vie_owc_ses_fbf_swt	-1.04752898041568	-2.55807598080464	0.0121415627117534
611	sod_alb_bam_slo_heb_sid_anl_ger_azi_tur_dgb_mao_ewe_spa_eng_bsq_urd_gam_swa_mnd_lit_krd_tsw_grk_xho_mcd_fin_yor_fbf_hun_ukr_wly_geo_lat_ita_rom_mol_tig_owc_pan_est_tsn_sun_pol_ind_jpn_tml_kor_svk_bul_cic_scr_mly_ben_mlt_jav_cnt_bos_moo_swe_amh_ctl_hin_arw_guj_qcu_rus_prs_fre_igb_amr_glc_chh_por_bat_dut_ven_cze_ses_tag_tha_hau_knd_zul_lda_uzb_nor_afr_aze_swt_vie_aeg_bem_akn_dyu	-0.101908779751814	-0.240256642160088	0.810660107184369
612	mlt_bul_zul_alb_owc_aeg_heb_dut_azi_tur_moo_tag_fbf_arw_slo_bsq_ukr_gam_bam_cnt_bos_svk_akn_lat_swa_ger_hun_ven_tsn_fin_scr_anl_geo_por_lit_prs_mcd_wly_chh_mol_est_xho_sun_swe_mly_jpn_tml_kor_cze_krd_dgb_ita_bat_spa_tig_jav_mnd_pol_ewe_afr_sid_pan_guj_nor_ben_qcu_fre_hin_rom_igb_hau_glc_sod_ctl_mao_grk_cic_eng_dyu_ind_tha_amr_knd_bem_swt_uzb_urd_rus_aze_ses_vie_amh_tsw_yor_lda	-0.567752940884988	-1.35421024448008	0.178950687281102
613	chh_pan_swa_lat_owc_heb_sod_bul_tur_uzb_dyu_jav_bem_cze_dut_bsq_afr_anl_ven_mnd_prs_ben_moo_hin_lda_mcd_fin_tsn_zul_est_swe_hau_geo_lit_svk_pol_eng_tig_wly_nor_hun_fbf_mly_fre_mao_jpn_knd_kor_grk_urd_swt_ger_tag_ukr_mlt_ind_cnt_por_cic_rus_amh_rom_ctl_slo_spa_qcu_ita_mol_bos_dgb_aeg_glc_gam_krd_bat_arw_yor_alb_ewe_sun_tha_amr_tml_akn_tsw_aze_scr_guj_azi_igb_vie_sid_ses_xho_bam	-0.504344085218438	-1.19876966961479	0.233663212997592
614	amh_pan_swt_mol_chh_owc_hau_fre_aze_azi_akn_bat_ses_lat_cze_bsq_arw_mlt_bem_cnt_swe_grk_tsw_bul_ven_rom_hun_bam_fbf_est_mcd_gam_geo_ita_lit_rus_dut_tig_anl_afr_fin_tsn_mao_nor_tag_jpn_tml_kor_bos_urd_swa_pol_sun_ben_heb_ind_mnd_scr_xho_prs_sod_ukr_hin_svk_guj_qcu_eng_spa_ctl_dyu_sid_glc_wly_por_jav_krd_ewe_ger_zul_mly_tha_aeg_knd_yor_cic_tur_slo_alb_uzb_igb_vie_amr_dgb_lda_moo	-1.14927790012334	-2.82224895631563	0.00583162447183329
615	amh_hin_igb_ctl_anl_tig_wly_urd_uzb_azi_ven_tag_xho_glc_spa_bsq_prs_hau_moo_mnd_pol_mol_bam_ben_dgb_por_hun_lda_swt_est_pan_aeg_geo_cze_bos_ita_fre_owc_amr_arw_fin_dyu_sun_grk_mly_jpn_tml_kor_ukr_alb_tsn_slo_ind_lit_chh_jav_cnt_krd_akn_afr_sod_ger_mcd_svk_rom_qcu_bul_eng_rus_ses_heb_dut_mlt_lat_bat_swe_fbf_nor_yor_mao_tha_gam_knd_swa_cic_tur_guj_scr_aze_zul_vie_sid_bem_ewe_tsw	-0.0459135816186684	-0.108381225005068	0.913926787593828
616	sod_mol_fbf_rom_tig_mlt_aeg_rus_azi_uzb_bem_jav_cic_ben_spa_bsq_prs_chh_moo_mnd_ita_dut_zul_grk_xho_ger_fin_ewe_swt_hun_slo_amh_geo_glc_mcd_hin_lat_owc_gam_swe_est_dgb_sun_pan_ind_jpn_tml_kor_cze_svk_ven_guj_bat_lit_amr_mly_cnt_bos_bam_krd_hau_afr_por_alb_urd_qcu_pol_eng_arw_dyu_wly_scr_heb_ukr_mao_fre_yor_bul_igb_tag_tha_anl_knd_tsn_ses_aze_ctl_nor_tur_lda_vie_sid_swa_akn_tsw	-0.215770736452707	-0.508904412205712	0.61202448687888
617	heb_grk_zul_por_amh_chh_gam_pol_aze_tur_ewe_mao_dyu_hin_scr_bsq_ben_sid_bam_mnd_svk_rus_lda_ukr_igb_ctl_fin_akn_bem_est_eng_aeg_geo_spa_dut_lat_bul_anl_owc_glc_hun_ses_jav_afr_mly_jpn_knd_kor_mol_cze_moo_prs_tag_rom_tig_sun_cnt_ger_tsw_guj_hau_ita_lit_pan_alb_qcu_swe_slo_fre_swa_amr_nor_sod_bos_bat_urd_dgb_krd_cic_ind_tha_mlt_tml_tsn_ven_uzb_arw_mcd_azi_yor_vie_wly_xho_fbf_swt	-0.0766356667363093	-0.180875370712514	0.856858994654285
618	gam_fre_cic_eng_hau_amr_aeg_mcd_uzb_aze_fbf_bat_bam_spa_svk_bsq_ben_chh_tsw_cnt_guj_grk_zul_pan_moo_swe_hun_yor_tsn_fin_por_amh_geo_arw_prs_ukr_krd_tig_sid_pol_est_lda_mly_slo_mao_jpn_knd_kor_glc_ctl_akn_afr_tag_bos_owc_ind_mnd_lat_igb_nor_anl_rus_scr_ger_lit_qcu_cze_hin_alb_dyu_heb_dut_wly_rom_sun_ita_bem_mol_ses_jav_tha_mlt_tml_ewe_swt_tur_bul_urd_azi_dgb_vie_sod_xho_ven_swa	0.33768684985735	0.795722745306014	0.428219560814307
619	chh_pan_tsn_guj_aeg_gam_heb_glc_aze_azi_bam_sun_dyu_lit_spa_bsq_arw_sod_lda_mnd_ger_ukr_igb_alb_akn_swe_hun_xho_bem_fin_rus_amr_geo_lat_urd_bos_mcd_owc_mlt_svk_est_ven_mly_fre_jav_jpn_knd_kor_ctl_bul_swt_afr_bat_prs_anl_ind_cnt_scr_tsw_ita_tig_hin_rom_por_krd_qcu_ben_slo_mol_swa_wly_cze_amh_eng_mao_dut_dgb_pol_zul_tag_tha_hau_tml_moo_ewe_uzb_nor_grk_tur_cic_vie_sid_yor_fbf_ses	-0.485900695513532	-1.15496370542103	0.251064253919286
620	gam_grk_swt_arw_heb_wly_hau_urd_uzb_tur_tsn_tag_yor_ukr_por_bsq_bul_amr_cic_mnd_cze_glc_dgb_lit_igb_mol_est_tsw_moo_hun_ctl_sid_geo_dut_pol_hin_svk_chh_tig_swe_fin_bam_ind_krd_bat_jpn_knd_kor_ben_prs_ses_rom_mao_spa_aeg_sun_cnt_nor_dyu_slo_owc_guj_pan_scr_ita_qcu_eng_bos_rus_ewe_amh_fre_mlt_ger_jav_mcd_fbf_afr_bem_mly_tha_sod_tml_zul_swa_azi_alb_lat_aze_ven_vie_anl_akn_lda_xho	-0.158407687106684	-0.373450651327504	0.70966300343424
621	hau_cze_tsw_fre_aeg_heb_gam_rom_tur_aze_lda_mao_akn_bos_prs_bsq_hin_anl_igb_cnt_mol_pol_bam_krd_tsn_ctl_fin_dgb_moo_est_scr_tig_geo_ger_dut_nor_ben_sod_owc_lat_hun_yor_tag_svk_ind_jpn_tml_kor_urd_afr_cic_eng_mly_spa_sid_sun_mnd_guj_zul_glc_mlt_swe_por_pan_alb_qcu_slo_arw_rus_ses_amh_bul_amr_grk_bat_mcd_dyu_ita_bem_jav_tha_chh_knd_ven_ewe_uzb_lit_ukr_azi_swt_vie_wly_fbf_swa_xho	-0.279338687979822	-0.661266648567176	0.510076277890128
622	tig_swe_swt_prs_amr_anl_mlt_afr_tur_azi_fbf_bat_ses_por_fre_bsq_guj_amh_swa_mnd_arw_scr_dgb_krd_akn_lat_fin_bem_igb_hun_glc_heb_geo_bul_eng_grk_urd_wly_owc_ben_est_moo_jav_rom_ind_jpn_knd_kor_slo_pan_xho_nor_mao_rus_aeg_mly_cnt_mol_dyu_alb_sod_ctl_svk_lit_ukr_qcu_mcd_cze_ger_yor_gam_dut_chh_hin_tag_spa_tsn_pol_ven_sun_tha_sid_tml_lda_bam_uzb_ita_bos_aze_zul_vie_hau_cic_ewe_tsw	-0.280655874031984	-0.663897972753918	0.508398178804982
623	tig_alb_ses_swe_aeg_amr_mlt_prs_aze_azi_dgb_ind_swa_lit_spa_bsq_por_gam_tsw_mnd_rus_pan_swt_cze_ven_eng_hun_igb_tsn_est_pol_chh_geo_mol_ctl_rom_scr_sid_anl_afr_fin_yor_mao_grk_tag_jpn_tml_kor_ukr_glc_ewe_urd_jav_ger_owc_mly_cnt_mcd_xho_slo_sod_nor_guj_lat_bos_qcu_arw_krd_bul_moo_heb_ita_hau_svk_bat_fre_lda_dut_akn_sun_tha_wly_knd_zul_cic_uzb_hin_ben_tur_bem_vie_amh_bam_dyu_fbf	0.3859766392607	0.909268006212383	0.365559112544482
624	wly_ben_moo_arw_heb_amh_tig_ger_azi_aze_ewe_ind_akn_bos_pol_bsq_alb_mlt_ses_mnd_afr_svk_dyu_cze_tsw_eng_hun_zul_yor_fin_lat_amr_geo_krd_mcd_lit_spa_anl_owc_rus_est_swt_mly_glc_bat_jpn_tml_kor_rom_urd_lda_fre_jav_guj_chh_mao_cnt_ukr_tsn_ita_hau_grk_mol_scr_pan_qcu_bul_hin_por_dgb_aeg_swe_gam_ctl_sun_nor_fbf_dut_bem_tag_tha_sod_knd_igb_xho_tur_prs_slo_uzb_bam_vie_sid_swa_cic_ven	-0.0554363764983703	-0.130762239899443	0.896245837674074
625	sid_alb_yor_grk_amh_owc_sod_krd_tur_uzb_igb_mao_ven_lit_guj_bsq_ita_heb_dgb_mnd_bul_por_ses_dut_swa_hin_est_cic_lda_hun_glc_tig_geo_urd_bos_ger_ctl_amr_gam_svk_fin_fbf_bat_rus_sun_jpn_tml_kor_slo_cze_bam_prs_mly_mcd_mlt_ind_cnt_swe_moo_rom_anl_scr_ben_afr_arw_qcu_lat_eng_ukr_ewe_hau_nor_aeg_pan_tag_spa_bem_fre_tsn_jav_tha_chh_knd_xho_dyu_aze_mol_pol_azi_zul_vie_wly_swt_akn_tsw	0.723731519099094	1.71655453756851	0.0893896474274654
626	tig_mcd_yor_afr_gam_amr_sid_spa_azi_aze_dgb_mly_ewe_pol_scr_bsq_pan_wly_swa_mnd_glc_cze_ven_dut_xho_rus_est_zul_igb_hun_slo_aeg_geo_swe_prs_ctl_hin_amh_anl_alb_fin_bem_ind_bos_tag_jpn_tml_kor_rom_ben_swt_fre_mao_ger_heb_jav_cnt_ita_tsn_arw_mlt_bul_svk_lit_grk_qcu_mol_urd_krd_lda_chh_lat_sod_por_sun_eng_moo_ukr_bam_bat_tha_hau_knd_cic_tsw_uzb_nor_guj_tur_dyu_vie_owc_akn_ses_fbf	0.174960613830845	0.412555920274944	0.680881519867144
627	amr_slo_fbf_mcd_amh_heb_sid_rus_tur_aze_bem_ind_yor_lat_hin_bsq_bul_sod_lda_cnt_pan_afr_swt_ita_ses_rom_fin_cic_xho_hun_pol_gam_geo_spa_mol_eng_alb_mlt_anl_scr_est_ewe_mly_lit_bat_jpn_tml_kor_ben_ukr_ven_grk_tag_bos_wly_mao_mnd_ctl_tsn_nor_chh_arw_cze_por_glc_qcu_swe_guj_prs_moo_hau_fre_owc_dut_jav_ger_zul_urd_dyu_sun_tha_aeg_knd_tsw_igb_uzb_krd_svk_azi_bam_vie_tig_dgb_swa_akn	-0.794139850411059	-1.91010735264631	0.0592008028364168
628	anl_pol_dyu_urd_sod_aeg_heb_glc_aze_azi_ses_ind_bam_arw_afr_bsq_svk_amh_ewe_cnt_rus_ger_swt_ita_yor_por_fin_tsn_swa_hun_grk_chh_geo_spa_eng_mol_scr_wly_owc_swe_est_bem_sun_prs_tag_jpn_tml_kor_ukr_lat_xho_slo_mao_mcd_hau_bat_mnd_ctl_lda_krd_gam_dut_guj_hin_alb_qcu_ben_pan_bul_ven_tig_bos_sid_lit_jav_fre_igb_nor_zul_mly_tha_amr_knd_akn_fbf_uzb_cze_rom_tur_tsw_vie_mlt_dgb_cic_moo	-1.00753600425851	-2.45896370236338	0.0157836069558253
629	sod_krd_bem_afr_tig_anl_amr_dut_azi_aze_ven_jav_akn_grk_bul_bsq_arw_aeg_tsw_mnd_pan_ukr_bam_mol_dyu_ger_fin_dgb_lda_est_fre_mlt_geo_lat_spa_ben_mcd_amh_gam_rus_hun_xho_tag_guj_mao_jpn_tml_kor_nor_swe_ewe_alb_ind_cze_wly_bat_cnt_hin_fbf_ctl_hau_glc_pol_ita_svk_qcu_lit_bos_slo_moo_chh_eng_owc_por_sun_scr_swt_urd_swa_mly_tha_sid_knd_cic_ses_uzb_prs_rom_tur_igb_vie_heb_yor_zul_tsn	-0.531167250466482	-1.26482365128738	0.20909484652994
630	owc_pan_ven_alb_sid_wly_amh_bos_azi_tur_cic_ind_lda_pol_spa_bsq_lit_chh_igb_mnd_urd_rom_tsw_ctl_tsn_ita_fin_bam_akn_hun_slo_hau_geo_ukr_lat_swe_mcd_heb_sod_grk_est_dgb_mly_afr_mao_jpn_knd_kor_nor_eng_moo_mol_jav_scr_aeg_tag_cnt_arw_dyu_ger_anl_prs_fre_guj_krd_qcu_glc_svk_bul_yor_amr_rus_gam_cze_sun_hin_ewe_ben_zul_bat_tha_mlt_tml_fbf_ses_uzb_por_dut_aze_swt_vie_tig_xho_bem_swa	-0.0653326122671819	-0.154106978357545	0.877859315195109
631	anl_cze_tsn_arw_owc_hau_heb_bos_uzb_tur_lda_mao_moo_hin_prs_bsq_eng_wly_yor_cnt_swe_krd_ven_mol_dyu_lat_fin_bam_swt_hun_ukr_tig_geo_glc_rom_dut_scr_gam_amr_nor_est_cic_tag_mcd_sun_jpn_knd_kor_svk_pan_swa_rus_bat_por_amh_jav_mnd_slo_ses_ita_mlt_grk_fre_lit_ctl_qcu_bul_ger_pol_xho_sod_urd_chh_alb_ind_guj_zul_spa_bem_mly_tha_sid_tml_akn_ewe_aze_ben_afr_azi_tsw_vie_aeg_dgb_fbf_igb	-1.37895955302684	-3.44839991843577	0.000848977832204785
632	amh_cze_cic_nor_tig_hau_sod_slo_uzb_azi_dgb_jav_dyu_lat_alb_bsq_eng_sid_ses_cnt_ger_svk_bam_ctl_akn_bul_est_xho_yor_hun_afr_heb_geo_prs_bos_mcd_swe_aeg_anl_scr_fin_tsw_tag_hin_sun_jpn_knd_kor_ita_arw_ven_ben_ind_ukr_gam_bat_mnd_dut_bem_pan_owc_lit_grk_krd_glc_qcu_pol_urd_guj_tsn_chh_rom_mlt_fre_mly_mol_igb_por_zul_mao_tha_amr_tml_moo_swt_aze_rus_spa_tur_swa_vie_wly_ewe_lda_fbf	-1.25299140518066	-3.1071608935622	0.0025053648977046
633	aeg_ukr_moo_afr_sod_owc_amh_grk_uzb_aze_ses_ind_lda_krd_hin_bsq_rus_tig_fbf_mnd_guj_dut_ven_svk_akn_urd_fin_tsn_yor_est_lat_wly_geo_ben_scr_bos_ctl_hau_sid_alb_hun_zul_jav_fre_mly_jpn_knd_kor_ita_prs_dgb_eng_sun_mol_gam_bat_cnt_slo_xho_pol_heb_spa_nor_por_mcd_qcu_bul_swe_lit_tsw_amr_cze_mlt_rom_mao_pan_cic_arw_dyu_tag_tha_anl_tml_bam_ewe_tur_glc_ger_azi_bem_vie_chh_igb_swt_swa	0.0453799922672632	0.106948036187013	0.91506057595086
634	mlt_eng_ses_ben_sod_tig_amh_bul_tur_azi_yor_bat_bem_krd_urd_bsq_prs_chh_dyu_cnt_afr_swe_ven_lat_dgb_arw_hun_cic_moo_est_scr_aeg_geo_lit_alb_svk_hin_anl_heb_glc_fin_tsw_tag_mol_jav_jpn_tml_kor_ita_ukr_akn_guj_ind_pan_sid_mly_mnd_rus_tsn_por_owc_rom_ger_grk_cze_qcu_nor_fre_ctl_xho_amr_spa_hau_bos_mao_mcd_swa_pol_lda_sun_tha_wly_knd_zul_igb_aze_slo_dut_uzb_ewe_vie_gam_fbf_bam_swt	-0.362784624563518	-0.859142550298163	0.392470977725109
635	heb_ctl_yor_slo_amr_chh_sod_alb_aze_azi_lda_mly_zul_glc_nor_bsq_ukr_gam_dgb_cnt_mol_mcd_cic_por_dyu_hin_hun_xho_bem_est_guj_amh_geo_afr_cze_pan_bul_mlt_tig_ita_fin_bam_bat_ger_tag_jpn_knd_kor_swe_lit_tsn_krd_ind_ben_aeg_jav_mnd_fre_ewe_scr_owc_bos_dut_lat_arw_qcu_prs_svk_grk_swa_hau_rus_sid_rom_mao_pol_tsw_urd_igb_sun_tha_wly_tml_fbf_ven_uzb_eng_spa_tur_ses_vie_anl_moo_swt_akn	0.0277930058693747	0.0654812336134817	0.947931403046538
636	amr_dut_swa_lit_owc_amh_gam_afr_tur_aze_ses_ind_swt_hin_mcd_bsq_por_wly_zul_mnd_urd_nor_tsn_arw_igb_mol_fin_tsw_bam_est_swe_heb_geo_ctl_spa_alb_grk_mlt_hau_rus_hun_fbf_bat_prs_tag_jpn_knd_kor_eng_lat_yor_pol_jav_krd_sid_sun_cnt_bos_akn_bul_chh_slo_guj_fre_rom_qcu_pan_svk_ger_xho_tig_ben_anl_cze_mly_ukr_dyu_scr_ewe_mao_tha_aeg_tml_dgb_cic_azi_glc_ita_uzb_bem_vie_sod_moo_ven_lda	-0.230938989568197	-0.545436470356406	0.586759193276731
637	hau_prs_swa_guj_sod_tig_aeg_hin_tur_uzb_ses_jav_lda_fre_arw_bsq_por_mlt_yor_mnd_ben_glc_cic_dut_ven_swe_est_moo_swt_fin_pol_gam_geo_eng_scr_ger_bos_chh_heb_ukr_hun_tsw_bat_afr_sun_jpn_knd_kor_grk_alb_dyu_nor_ind_ctl_sid_mao_cnt_rus_dgb_slo_amh_urd_krd_lat_bul_qcu_mcd_pan_mol_igb_wly_svk_owc_ita_tag_rom_fbf_lit_akn_mly_tha_amr_tml_bam_ewe_aze_spa_cze_azi_zul_vie_anl_tsn_xho_bem	-0.446902034144002	-1.06082839399548	0.291515111188338
638	sod_spa_ses_mol_gam_wly_anl_nor_uzb_aze_swa_sun_moo_svk_pan_bsq_ukr_aeg_xho_cnt_arw_mcd_tsw_rom_ewe_guj_fin_ven_igb_est_eng_chh_geo_fre_bul_krd_slo_tig_mlt_rus_hun_bem_ind_afr_mly_jpn_tml_kor_pol_glc_zul_lit_bat_ger_owc_mao_mnd_lat_dyu_dut_hau_prs_por_swe_scr_qcu_hin_cze_ben_fbf_amr_bos_heb_urd_jav_alb_dgb_ctl_bam_tag_tha_amh_knd_yor_lda_azi_ita_grk_tur_cic_vie_sid_swt_akn_tsn	-0.4502773763385	-1.0690378952286	0.287819518236403
639	heb_ben_ven_mcd_amh_aeg_owc_dut_aze_tur_tsw_ind_lda_krd_swe_bsq_guj_amr_bem_mnd_fre_ctl_swt_svk_akn_slo_est_xho_cic_fin_rus_sid_geo_hin_por_cze_arw_tig_sod_spa_hun_dgb_mly_rom_bat_jpn_tml_kor_urd_eng_igb_bul_jav_nor_hau_sun_cnt_ger_tsn_lat_chh_prs_pan_ita_grk_qcu_alb_afr_pol_zul_gam_scr_anl_ukr_tag_mol_swa_glc_yor_mao_tha_mlt_knd_ses_moo_uzb_lit_bos_azi_dyu_vie_wly_fbf_ewe_bam	-0.493045237605373	-1.1715134168734	0.244385150732926
640	owc_hin_akn_rus_aeg_chh_wly_por_azi_tur_cic_jav_swt_dut_nor_bsq_lat_anl_lda_cnt_bul_bos_yor_ita_bem_rom_hun_dyu_moo_est_urd_sid_geo_ben_glc_ukr_scr_mlt_sod_mol_fin_dgb_ind_ctl_mao_jpn_tml_kor_prs_ger_igb_mcd_mly_krd_hau_sun_mnd_alb_bam_spa_amr_afr_eng_pan_slo_qcu_arw_cze_guj_xho_amh_swe_gam_pol_bat_svk_zul_fre_fbf_tag_tha_tig_knd_tsn_ses_uzb_lit_grk_aze_ewe_vie_heb_ven_tsw_swa	-0.506410544588391	-1.2067484743452	0.230589623928731
641	amh_ita_tsn_lit_anl_hau_gam_swe_aze_uzb_bam_ind_ven_prs_alb_bsq_urd_mlt_lda_cnt_bos_ben_akn_rom_fbf_scr_fin_yor_xho_hun_ukr_chh_geo_nor_grk_slo_por_wly_sod_pol_est_ses_tag_eng_mly_jpn_tml_kor_spa_glc_tsw_hin_jav_krd_aeg_mao_mnd_afr_ewe_mcd_owc_lat_pan_ctl_rus_qcu_cze_fre_guj_dgb_sid_arw_tig_dut_sun_mol_moo_ger_swt_bat_tha_heb_knd_zul_bem_tur_bul_svk_azi_igb_vie_amr_swa_cic_dyu	-0.31594631574736	-0.748251069916331	0.456196820394321
642	mlt_urd_dgb_eng_chh_amh_wly_prs_tur_aze_dyu_sun_cic_ctl_spa_bsq_krd_owc_tsw_mnd_svk_afr_igb_ger_zul_cze_fin_swa_fbf_est_fre_amr_geo_glc_scr_mol_hin_gam_sod_dut_hun_akn_tag_bul_jav_jpn_knd_kor_arw_ukr_ewe_lat_bat_mcd_tig_ind_cnt_por_xho_swe_heb_pan_bos_lit_ben_qcu_pol_rom_nor_moo_anl_slo_sid_guj_mao_rus_bam_grk_swt_mly_tha_aeg_tml_ven_yor_azi_ita_alb_uzb_bem_vie_hau_lda_tsn_ses	-0.668847275475242	-1.60010023558666	0.112968152628756
643	sod_urd_lda_alb_amh_heb_amr_svk_aze_uzb_ses_bat_swt_lat_afr_bsq_prs_hau_xho_mnd_bos_mcd_tsn_swe_akn_mol_fin_swa_dyu_hun_slo_sid_geo_pol_krd_nor_guj_owc_anl_rom_est_bam_sun_scr_ind_jpn_tml_kor_pan_eng_ven_spa_mly_fre_mlt_tag_cnt_ger_fbf_lit_gam_cze_dut_ita_rus_qcu_bul_por_arw_igb_chh_glc_tig_hin_jav_ben_dgb_grk_tsw_mao_tha_wly_knd_yor_ewe_tur_ukr_ctl_azi_moo_vie_aeg_bem_zul_cic	-0.654147719467395	-1.56530020836886	0.120909043625273
644	gam_por_tsn_glc_owc_amr_wly_afr_azi_uzb_lda_sun_ven_urd_mol_bsq_ukr_aeg_zul_mnd_ger_pol_bem_rus_dyu_ctl_est_swt_akn_fin_scr_heb_geo_swe_pan_grk_mcd_amh_sod_hin_hun_yor_mly_guj_tag_jpn_tml_kor_lit_ita_ewe_spa_mao_slo_anl_jav_cnt_svk_swa_nor_sid_ben_lat_prs_bos_qcu_eng_arw_dut_cic_chh_bul_hau_alb_ind_krd_ses_rom_moo_bat_tha_tig_knd_fbf_bam_tur_fre_cze_aze_dgb_vie_mlt_xho_tsw_igb	-0.375564527265152	-0.892252917064504	0.37456024581582
645	sod_prs_ewe_grk_hau_mlt_heb_mol_uzb_aze_akn_jav_bam_svk_ger_bsq_cze_aeg_fbf_mnd_urd_alb_tsw_bul_zul_swe_est_tsn_yor_fin_afr_amr_geo_lit_lat_ctl_pol_anl_gam_bos_hun_swa_bat_fre_sun_jpn_tml_kor_ben_spa_moo_por_mly_rom_sid_ind_cnt_guj_ven_rus_amh_mcd_hin_eng_pan_qcu_glc_dut_ita_igb_wly_krd_tig_ukr_mao_scr_ses_slo_xho_tag_tha_owc_knd_dyu_bem_azi_nor_arw_tur_cic_vie_chh_lda_dgb_swt	-0.678902813041265	-1.6261193843651	0.107308243684006
646	heb_ukr_xho_ita_gam_amh_wly_eng_aze_uzb_bam_jav_swt_prs_alb_bsq_bul_hau_bem_cnt_afr_lit_tsw_krd_lda_ger_hun_fbf_swa_fin_ctl_tig_geo_por_spa_guj_cze_anl_aeg_nor_est_zul_mao_scr_mly_jpn_knd_kor_rom_grk_akn_ben_ind_pol_amr_tag_mnd_swe_ses_glc_sod_urd_hin_pan_svk_qcu_dut_lat_mcd_dyu_owc_bos_sid_slo_sun_fre_moo_arw_ewe_bat_tha_mlt_tml_cic_ven_tur_mol_rus_azi_tsn_vie_chh_igb_dgb_yor	-0.876635500013739	-2.11907487145337	0.0367488266866967
647	chh_arw_swt_krd_tig_aeg_mlt_eng_azi_uzb_zul_jav_tsn_dut_grk_bsq_por_hau_ven_cnt_ctl_lit_akn_glc_bem_pan_est_swa_xho_fin_spa_owc_geo_urd_bos_prs_scr_gam_heb_ben_hun_dgb_bat_svk_ind_jpn_knd_kor_afr_ger_dyu_ita_tag_fre_amr_mao_mnd_nor_lda_rom_amh_ukr_slo_bul_pol_qcu_cze_hin_mcd_ewe_sod_swe_wly_mol_mly_lat_yor_alb_bam_sun_tha_anl_tml_ses_moo_tur_guj_rus_aze_cic_vie_sid_igb_tsw_fbf	-0.417247342059701	-0.988742567409145	0.325354618546151
648	wly_guj_igb_ukr_hau_amh_aeg_krd_tur_uzb_bam_sun_swt_grk_bos_bsq_mol_tig_dyu_cnt_alb_spa_cic_pan_ses_dut_est_dgb_ewe_fin_prs_heb_geo_svk_arw_lit_cze_gam_sod_rom_hun_zul_mao_afr_bat_jpn_knd_kor_fre_slo_bem_swe_jav_por_amr_mly_mnd_mcd_moo_rus_anl_ctl_ger_pol_bul_qcu_urd_hin_ben_tsw_mlt_ita_owc_eng_tag_nor_yor_scr_swa_ind_tha_chh_tml_xho_tsn_aze_lat_glc_azi_akn_vie_sid_fbf_lda_ven	0.531024709535255	1.25695704312597	0.21191691388294
649	sid_bul_bam_eng_amh_tig_owc_lat_uzb_tur_igb_ind_bem_por_dut_bsq_spa_sod_dyu_cnt_glc_rus_moo_ger_yor_urd_fin_fbf_cic_est_cze_hau_geo_prs_arw_guj_alb_gam_heb_fre_hun_dgb_bat_scr_jav_jpn_knd_kor_ctl_pol_xho_krd_tag_ukr_anl_mao_mnd_lit_swa_hin_wly_nor_bos_mcd_ben_qcu_mol_pan_swe_akn_chh_svk_mlt_afr_mly_grk_tsw_slo_swt_sun_tha_aeg_tml_ewe_ven_aze_ita_rom_azi_lda_vie_amr_zul_tsn_ses	-0.494144427737827	-1.17679907724302	0.24227892244742
650	anl_dut_bem_spa_tig_chh_amr_lit_uzb_tur_xho_ind_zul_ctl_alb_bsq_lat_sid_dyu_mnd_pol_scr_moo_bul_lda_ita_est_yor_ewe_fin_nor_sod_geo_slo_rus_bos_svk_owc_heb_urd_hun_swa_mao_eng_jav_jpn_knd_kor_mcd_fre_ven_krd_bat_pan_gam_mly_cnt_swe_tsw_ben_wly_ukr_arw_rom_afr_qcu_ger_cze_por_akn_amh_glc_aeg_hin_sun_mol_ses_prs_igb_tag_tha_mlt_tml_swt_tsn_aze_grk_guj_azi_dgb_vie_hau_bam_fbf_cic	-0.774330953551667	-1.86226944842213	0.065722480436124
651	chh_mol_akn_por_sod_gam_aeg_dut_aze_tur_zul_bat_xho_ger_pan_bsq_eng_owc_fbf_mnd_alb_swe_swa_grk_ven_krd_hun_dyu_bam_est_afr_anl_geo_rus_svk_lit_glc_hau_mlt_rom_fin_igb_mly_ita_tag_jpn_tml_kor_nor_spa_swt_ben_jav_lat_amr_mao_cnt_mcd_moo_urd_heb_fre_bos_slo_ukr_qcu_cze_hin_scr_lda_wly_prs_sid_arw_sun_guj_tsn_ctl_ses_ind_tha_amh_knd_ewe_yor_uzb_bul_pol_azi_tsw_vie_tig_bem_cic_dgb	0.146119452039095	0.344173117531145	0.731493098994716
652	sid_grk_zul_cze_amr_tig_anl_bos_azi_aze_yor_mao_tsw_ctl_nor_bsq_hin_owc_ses_cnt_scr_dut_akn_spa_dgb_bul_fin_tsn_xho_hun_slo_hau_geo_urd_lat_ita_guj_chh_wly_mcd_est_swt_ind_svk_sun_jpn_tml_kor_ben_pol_ven_rus_jav_por_heb_mly_mnd_arw_swa_alb_mlt_krd_eng_lit_swe_qcu_fre_prs_mol_igb_aeg_afr_amh_ukr_bat_ger_bem_glc_cic_tag_tha_gam_knd_ewe_fbf_tur_pan_rom_uzb_moo_vie_sod_dyu_lda_bam	-0.246867099782059	-0.583593758991689	0.560906376214825
653	aeg_rom_yor_scr_heb_hau_chh_svk_uzb_azi_dgb_sun_lda_glc_mcd_bsq_slo_sid_tsn_mnd_dut_afr_fbf_ukr_ewe_swe_est_swa_bam_fin_grk_gam_geo_mol_hin_eng_arw_owc_amh_ben_hun_tsw_ind_pan_mao_jpn_tml_kor_ger_lat_bem_pol_tag_krd_mlt_mly_cnt_prs_cic_fre_amr_urd_rus_cze_spa_qcu_por_guj_bos_igb_anl_ctl_sod_ita_bat_bul_dyu_nor_akn_jav_tha_tig_knd_ven_moo_tur_alb_lit_aze_zul_vie_wly_xho_ses_swt	0.624386803174756	1.47659320056756	0.14316291212209
654	sid_spa_igb_svk_heb_wly_amh_eng_aze_azi_moo_jav_bam_pan_prs_bsq_scr_anl_ven_cnt_cze_rus_dyu_afr_zul_mcd_hun_lda_tsw_est_guj_aeg_geo_arw_bul_ger_lat_chh_owc_urd_fin_ewe_sun_ben_mao_jpn_knd_kor_ita_ukr_swt_mol_ind_lit_tig_bat_mnd_bos_ses_fre_hau_glc_nor_dut_slo_qcu_hin_swe_alb_fbf_amr_ctl_sod_grk_mly_por_tsn_pol_yor_tag_tha_gam_tml_cic_xho_uzb_krd_rom_tur_akn_vie_mlt_dgb_swa_bem	-0.0319924077660034	-0.0754142915765256	0.940047077211609
655	amr_lit_igb_eng_owc_tig_hau_mol_azi_aze_bem_mly_yor_ita_arw_bsq_ctl_chh_ven_mnd_grk_glc_moo_bul_xho_dut_est_fbf_lda_hun_scr_sod_geo_slo_swe_urd_lat_heb_gam_ger_fin_zul_bat_spa_mao_jpn_knd_kor_ben_pan_tsw_ukr_sun_afr_amh_tag_cnt_prs_dyu_fre_wly_rus_pol_hin_svk_qcu_cze_nor_mcd_akn_sid_por_mlt_guj_ind_alb_ewe_krd_cic_jav_tha_aeg_tml_swt_swa_tur_rom_bos_uzb_dgb_vie_anl_tsn_ses_bam	-0.557072237137392	-1.32745819240152	0.187606599662175
656	aeg_svk_tsw_rus_owc_sid_heb_nor_aze_uzb_dgb_tag_dyu_alb_rom_bsq_krd_anl_yor_mnd_eng_scr_xho_lat_zul_ben_hun_ewe_swa_est_guj_sod_geo_slo_fre_lit_bul_amr_gam_pol_fin_lda_ind_grk_mao_jpn_tml_kor_urd_bos_ses_afr_jav_mol_hau_bat_cnt_dut_cic_arw_chh_por_ita_ger_mcd_qcu_ukr_hin_pan_swt_wly_spa_tig_prs_sun_ctl_moo_swe_bam_mly_tha_amh_knd_bem_ven_tur_glc_cze_azi_fbf_vie_mlt_akn_igb_tsn	-0.811696357631643	-1.95604423660279	0.0534606123347875
657	anl_ctl_swa_lat_amh_chh_aeg_ben_aze_tur_yor_mly_cic_svk_mol_bsq_nor_sod_xho_mnd_glc_hin_bem_lit_ses_grk_fin_dyu_tsw_est_prs_amr_geo_ita_swe_alb_fre_gam_wly_ukr_hun_akn_ind_arw_bat_jpn_knd_kor_pol_krd_fbf_por_jav_rus_hau_mao_cnt_scr_zul_bos_sid_urd_guj_cze_mcd_qcu_pan_slo_ger_lda_owc_afr_heb_spa_sun_eng_ven_dut_ewe_tag_tha_mlt_tml_moo_bam_azi_rom_bul_uzb_igb_vie_tig_swt_tsn_dgb	-0.253472026054352	-0.599004752461023	0.550626076473129
658	anl_prs_yor_hin_heb_sod_wly_guj_aze_azi_xho_sun_ven_glc_pan_bsq_lat_tig_cic_mnd_mcd_afr_bam_scr_akn_dut_est_dyu_fbf_fin_ger_hau_geo_arw_eng_krd_rus_owc_chh_por_hun_swt_ind_urd_mao_jpn_knd_kor_grk_alb_swa_lit_jav_rom_gam_tag_cnt_ukr_tsn_spa_mlt_pol_mol_bul_fre_qcu_cze_swe_nor_igb_amh_ctl_sid_bos_bat_ita_ewe_ben_bem_mly_tha_amr_tml_dgb_lda_tur_svk_slo_uzb_tsw_vie_aeg_zul_moo_ses	-0.623516228680158	-1.49039219114575	0.13950506821472
659	heb_spa_moo_grk_amh_tig_sid_rom_azi_tur_tsn_jav_yor_svk_ukr_bsq_glc_amr_bam_cnt_pol_hin_cic_por_tsw_ger_hun_bem_fbf_fin_afr_sod_geo_bul_swe_lit_prs_owc_mlt_dut_est_akn_mly_mcd_tag_jpn_knd_kor_cze_arw_dyu_pan_mao_nor_hau_ind_mnd_ctl_dgb_guj_wly_urd_fre_bos_scr_qcu_lat_mol_slo_swa_chh_ita_anl_ben_sun_eng_ven_krd_ewe_bat_tha_aeg_tml_ses_igb_uzb_rus_alb_aze_xho_vie_gam_zul_lda_swt	-0.224062994463794	-0.528995498579201	0.598068915863984
660	mlt_cze_xho_hin_anl_heb_aeg_arw_azi_aze_akn_bat_bem_rus_mcd_bsq_lit_gam_zul_cnt_bos_por_bam_guj_lda_krd_fin_ven_dyu_hun_fre_owc_geo_pol_grk_spa_lat_chh_amr_nor_est_ewe_jav_slo_mao_jpn_tml_kor_rom_ita_dgb_ctl_sun_pan_sod_mly_mnd_svk_tsn_urd_wly_prs_bul_ben_alb_qcu_swe_dut_ukr_ses_amh_mol_hau_glc_tag_afr_fbf_ger_cic_ind_tha_tig_knd_yor_swt_uzb_eng_scr_tur_moo_vie_sid_igb_tsw_swa	-0.280158728335171	-0.6626520495313	0.50919238623946
661	mlt_dut_dyu_eng_tig_owc_gam_ctl_uzb_tur_ven_mly_tsw_arw_pan_bsq_rus_sid_bam_cnt_nor_afr_cic_pol_tsn_grk_fin_xho_ses_hun_bul_aeg_geo_slo_krd_lit_glc_amh_chh_bos_est_zul_ind_rom_sun_jpn_knd_kor_por_spa_fbf_prs_tag_fre_sod_mao_mnd_urd_ewe_ger_hau_ukr_hin_mcd_ben_qcu_ita_lat_svk_akn_heb_guj_anl_scr_jav_cze_igb_alb_yor_bat_tha_amr_tml_swa_bem_aze_swe_mol_azi_moo_vie_wly_dgb_swt_lda	0.0328006027323915	0.0772734875666321	0.938571987107531
662	anl_ger_bam_dut_heb_gam_chh_lit_uzb_azi_xho_mly_fbf_arw_scr_bsq_hin_tig_swt_mnd_cze_slo_igb_rom_ewe_swe_est_yor_dyu_fin_alb_hau_geo_pan_grk_eng_prs_wly_owc_ben_hun_swa_mao_por_ind_jpn_knd_kor_ita_urd_tsn_guj_tag_glc_mlt_jav_cnt_svk_zul_spa_sid_ctl_mcd_ukr_rus_qcu_mol_fre_afr_moo_aeg_nor_amh_bos_bat_pol_dgb_krd_tsw_sun_tha_sod_tml_akn_bem_aze_bul_lat_tur_cic_vie_amr_ven_lda_ses	0.347509832450581	0.818530604883287	0.415146717231651
663	gam_dut_ewe_slo_anl_sid_tig_fre_uzb_azi_cic_mao_akn_ger_pol_bsq_ctl_mlt_moo_cnt_bul_afr_swa_bos_xho_eng_fin_dyu_fbf_est_urd_sod_geo_rus_lit_ita_mcd_aeg_owc_glc_hun_bam_jav_scr_ind_jpn_knd_kor_pan_grk_dgb_rom_mly_mol_amh_sun_mnd_spa_swt_swe_hau_alb_ukr_prs_ben_qcu_nor_krd_guj_tsn_wly_svk_amr_hin_tag_lat_bem_por_zul_bat_tha_chh_tml_yor_ven_aze_arw_cze_tur_tsw_vie_heb_ses_lda_igb	-0.0449528996107574	-0.106043741478258	0.915776049401839
664	mlt_alb_ven_cze_sid_aeg_amh_bos_uzb_azi_bem_mly_moo_scr_rom_bsq_glc_amr_akn_mnd_swe_guj_ses_urd_igb_fre_fin_zul_yor_est_rus_hau_geo_pan_eng_mcd_ctl_tig_sod_ukr_hun_bam_bat_por_ind_jpn_tml_kor_lat_pol_dgb_grk_jav_arw_wly_tag_cnt_nor_dyu_afr_gam_ben_slo_spa_mol_qcu_ger_hin_krd_swt_chh_svk_heb_bul_sun_ita_tsw_prs_fbf_mao_tha_anl_knd_swa_ewe_tur_dut_lit_aze_tsn_vie_owc_lda_xho_cic	-0.334483067806459	-0.791158363331794	0.430864681632472
665	heb_ukr_tsn_fre_sod_hau_tig_bul_azi_tur_xho_ind_tsw_mol_pan_bsq_por_aeg_swt_cnt_hin_grk_cic_rus_yor_ger_fin_bam_ewe_est_eng_amh_geo_dut_krd_lit_swe_chh_owc_afr_hun_dgb_bat_ita_mly_jpn_tml_kor_guj_mcd_moo_lat_sun_urd_mlt_jav_mnd_bos_swa_spa_anl_pol_glc_arw_cze_qcu_rom_ctl_svk_ses_wly_alb_amr_nor_tag_prs_lda_ben_dyu_mao_tha_sid_knd_akn_bem_uzb_scr_slo_aze_zul_vie_gam_igb_ven_fbf	0.553965979544629	1.30858299580102	0.193900308204789
666	amr_spa_fbf_por_aeg_sid_anl_nor_aze_uzb_xho_jav_moo_pol_ukr_bsq_scr_sod_yor_mnd_mcd_ita_bem_lat_dgb_bul_est_dyu_bam_hun_svk_mlt_geo_hin_afr_slo_ctl_amh_chh_arw_fin_ses_mly_lit_bat_jpn_tml_kor_mol_ger_igb_guj_mao_dut_wly_tag_cnt_rus_cic_cze_heb_glc_swe_krd_fre_qcu_rom_ben_prs_tsw_owc_bos_gam_urd_sun_pan_ven_eng_swa_ind_tha_hau_knd_tsn_ewe_tur_alb_grk_azi_zul_vie_tig_lda_swt_akn	0.120015023329395	0.28249406449263	0.778192457582333
667	sod_bos_tsn_rus_chh_tig_amh_lit_tur_azi_fbf_bat_xho_arw_svk_bsq_dut_mlt_ven_cnt_cze_ita_akn_ukr_ses_lat_hun_yor_bem_est_glc_wly_geo_urd_eng_grk_mol_amr_sid_mcd_fin_swt_jav_pan_tag_jpn_knd_kor_prs_bul_zul_por_ind_scr_hau_mly_mnd_pol_lda_slo_heb_ctl_afr_swe_fre_qcu_guj_ben_rom_cic_owc_nor_aeg_spa_sun_ger_swa_krd_tsw_mao_tha_anl_tml_bam_dyu_aze_alb_hin_uzb_moo_vie_gam_ewe_igb_dgb	0.338564169095629	0.798492488826694	0.426619149328764
668	chh_bos_fbf_pol_wly_amr_tig_spa_azi_aze_ewe_sun_bem_slo_arw_bsq_mcd_anl_igb_cnt_prs_nor_xho_ben_dgb_grk_hun_yor_ven_est_lit_sod_geo_eng_svk_por_lat_sid_amh_afr_fin_moo_tag_krd_mao_jpn_knd_kor_ita_alb_tsw_ctl_bat_glc_aeg_jav_mnd_swe_cic_dut_hau_ukr_hin_bul_scr_qcu_urd_pan_mol_tsn_heb_rom_gam_fre_mly_guj_akn_rus_ses_ind_tha_mlt_tml_swt_bam_uzb_ger_cze_tur_zul_vie_owc_lda_swa_dyu	0.0521151366872064	0.122668413444994	0.902634375410841
669	chh_ukr_moo_lat_gam_heb_sod_guj_aze_uzb_bem_sun_fbf_hin_ben_bsq_spa_aeg_swa_mnd_alb_ctl_tsw_ita_xho_scr_hun_tsn_dgb_est_lit_tig_geo_rus_dut_pan_grk_owc_sid_eng_fin_zul_bat_prs_ind_jpn_knd_kor_rom_bul_dyu_swe_jav_nor_wly_mly_cnt_slo_ses_pol_hau_svk_urd_mcd_cze_qcu_afr_fre_arw_akn_mlt_glc_anl_bos_mao_ger_bam_mol_ven_tag_tha_amr_tml_yor_swt_azi_por_krd_tur_igb_vie_amh_lda_cic_ewe	-0.38929415301949	-0.921168081675683	0.35934611172143
670	aeg_ita_zul_por_anl_hau_sid_fre_uzb_tur_moo_ind_ewe_rom_dut_bsq_spa_chh_ses_cnt_ger_ukr_xho_pol_dyu_lit_est_bem_swt_fin_cze_amr_geo_arw_grk_mcd_nor_gam_sod_slo_hun_igb_mao_krd_jav_jpn_tml_kor_scr_guj_swa_glc_bat_eng_amh_sun_mnd_svk_ven_rus_heb_bul_bos_alb_ben_qcu_mol_lat_swe_yor_owc_hin_wly_afr_mly_pan_lda_prs_tsn_tag_tha_mlt_knd_tsw_fbf_aze_urd_ctl_azi_cic_vie_tig_dgb_akn_bam	-0.273471533476069	-0.646555328640817	0.519512250555637
671	amr_hin_fbf_krd_sod_aeg_gam_por_azi_uzb_swa_mly_swt_rus_dut_bsq_ger_tig_bam_mnd_swe_bos_tsn_ctl_lda_ita_fin_yor_ven_est_lit_hau_geo_glc_grk_bul_pol_anl_chh_ukr_hun_dgb_jav_lat_tag_jpn_tml_kor_slo_nor_zul_fre_ind_alb_sid_sun_cnt_ben_bem_urd_wly_eng_scr_rom_guj_qcu_prs_mol_cze_akn_owc_arw_heb_afr_bat_spa_ses_mcd_xho_mao_tha_amh_knd_moo_tsw_aze_svk_pan_tur_ewe_vie_mlt_cic_dyu_igb	-0.858834935336829	-2.08065772503182	0.0402148673513564
672	gam_mcd_swt_eng_sid_mlt_tig_rus_azi_tur_lda_jav_ewe_pan_prs_bsq_rom_anl_fbf_cnt_svk_afr_bam_lit_ven_por_est_tsn_igb_hun_krd_wly_geo_slo_alb_ger_nor_heb_amr_mol_fin_akn_mao_fre_bat_jpn_tml_kor_ben_pol_ses_dut_tag_cze_sod_mly_mnd_bul_cic_grk_aeg_ukr_bos_urd_guj_qcu_lat_ita_ctl_bem_owc_swe_amh_arw_ind_spa_tsw_hin_zul_sun_tha_hau_knd_moo_dgb_uzb_glc_scr_aze_swa_vie_chh_dyu_yor_xho	-0.438023389642676	-1.04055880412186	0.300778000539767
673	amh_urd_yor_prs_owc_tig_sod_alb_uzb_azi_xho_ind_fbf_swe_eng_bsq_bos_hau_ses_cnt_ukr_rus_swa_ben_swt_nor_fin_bem_akn_hun_ita_heb_geo_pol_dut_hin_rom_gam_chh_scr_est_igb_mly_krd_mao_jpn_knd_kor_pan_cze_cic_mol_bat_ctl_mlt_sun_mnd_lat_ewe_spa_sid_arw_guj_svk_bul_qcu_fre_lit_por_lda_wly_grk_aeg_mcd_jav_slo_dyu_glc_tsn_tag_tha_amr_tml_dgb_moo_aze_afr_ger_tur_zul_vie_anl_bam_tsw_ven	-0.195394001034861	-0.461487316731197	0.645526614302285
674	heb_lat_yor_scr_wly_hau_anl_fre_uzb_azi_ewe_mao_swa_dut_svk_bsq_ctl_owc_swt_mnd_ukr_afr_igb_ita_akn_prs_hun_tsw_moo_fin_pol_mlt_geo_lit_rus_slo_bul_amr_sod_eng_est_tsn_sun_rom_mly_jpn_tml_kor_spa_grk_fbf_urd_jav_cze_gam_tag_cnt_glc_ses_pan_chh_nor_guj_mol_bos_qcu_por_ben_ger_cic_tig_arw_amh_swe_bat_hin_zul_mcd_bam_ind_tha_sid_knd_dyu_lda_aze_alb_krd_tur_ven_vie_aeg_dgb_xho_bem	-0.885437869630132	-2.14165612788369	0.03483464262575
675	amr_cze_bem_ita_aeg_owc_sod_mol_uzb_tur_moo_mly_igb_lat_pan_bsq_svk_chh_tsn_cnt_ger_nor_xho_afr_swt_mcd_fin_ewe_ses_hun_prs_wly_geo_pol_ben_scr_ctl_tig_sid_grk_est_fbf_jav_eng_ind_jpn_knd_kor_por_dut_cic_rom_bat_spa_amh_tag_mnd_hin_tsw_krd_gam_slo_alb_urd_swe_qcu_fre_guj_ukr_akn_heb_arw_anl_bos_sun_bul_lda_rus_dgb_mao_tha_hau_tml_dyu_ven_azi_lit_glc_aze_zul_vie_mlt_yor_bam_swa	0.300565890808506	0.707704548805588	0.480898574734519
676	amh_alb_xho_svk_sid_hau_mlt_glc_uzb_aze_bam_bat_moo_bul_spa_bsq_lit_aeg_fbf_cnt_grk_ben_zul_prs_dyu_mcd_est_swa_yor_fin_cze_amr_geo_swe_hin_ctl_mol_chh_gam_krd_hun_tsw_mao_rom_tag_jpn_tml_kor_afr_ger_bem_arw_mly_guj_owc_ind_mnd_ita_dgb_lat_wly_pol_bos_dut_scr_qcu_eng_fre_rus_swt_tig_nor_sod_ukr_jav_slo_cic_urd_lda_sun_tha_anl_knd_akn_tsn_azi_pan_por_tur_igb_vie_heb_ewe_ses_ven	-0.546989920483265	-1.30315180899808	0.19574013612617
677	anl_arw_dgb_ger_chh_heb_gam_nor_azi_uzb_lda_sun_fbf_grk_svk_bsq_guj_amr_bem_cnt_urd_ctl_moo_alb_yor_krd_est_tsn_bam_fin_lat_aeg_geo_prs_bul_ita_ukr_sid_mlt_mcd_hun_ven_mly_bos_jav_jpn_knd_kor_mol_por_zul_eng_mao_rus_hau_tag_mnd_pan_igb_spa_wly_hin_scr_lit_rom_qcu_swe_slo_fre_ewe_sod_pol_owc_glc_bat_ben_akn_dut_swt_ind_tha_amh_tml_dyu_cic_tur_cze_afr_aze_xho_vie_tig_tsw_ses_swa	-0.669479769913866	-1.603242892745	0.112272092536872
678	sid_nor_swt_prs_wly_hau_anl_ukr_aze_azi_fbf_bat_igb_ita_pol_bsq_swe_sod_yor_cnt_ben_ger_dyu_dut_tsn_por_fin_cic_ven_hun_arw_aeg_geo_bul_fre_ctl_urd_amr_gam_bos_est_bem_mly_krd_sun_jpn_knd_kor_afr_mcd_ewe_slo_tag_svk_amh_mao_mnd_spa_zul_pan_tig_rus_hin_cze_lat_qcu_scr_rom_grk_dgb_chh_glc_heb_alb_jav_mol_moo_guj_lda_ind_tha_mlt_tml_bam_xho_tur_lit_eng_uzb_swa_vie_owc_akn_tsw_ses	-0.0572045357512568	-0.134753893729333	0.893097674251302
679	mlt_svk_cic_afr_aeg_owc_sid_fre_uzb_tur_tsw_ind_xho_arw_grk_bsq_hin_heb_lda_cnt_dut_alb_igb_ukr_tsn_rom_fin_swt_bem_hun_rus_chh_geo_scr_ger_glc_urd_hau_gam_swe_est_dgb_mly_por_mao_jpn_tml_kor_lit_guj_bam_bos_bat_nor_wly_jav_mnd_mcd_ewe_eng_tig_lat_ctl_spa_pol_qcu_krd_ita_pan_fbf_anl_ben_amr_mol_tag_bul_moo_prs_akn_sun_tha_amh_knd_ven_swa_aze_cze_slo_azi_yor_vie_sod_dyu_ses_zul	0.800645020249946	1.90715117977804	0.0595873663604437
680	sod_guj_tsn_bul_aeg_mlt_sid_rus_azi_aze_bam_sun_moo_ukr_bos_bsq_ben_owc_cic_mnd_ita_afr_ewe_ger_zul_mol_fin_fbf_dyu_hun_svk_chh_geo_dut_grk_hin_lit_gam_anl_scr_est_bem_jav_fre_tag_jpn_knd_kor_prs_slo_lda_nor_mly_mcd_tig_mao_cnt_pan_yor_lat_hau_arw_urd_glc_pol_qcu_cze_spa_por_swa_amh_ctl_heb_swe_bat_alb_igb_rom_xho_ind_tha_amr_tml_akn_swt_uzb_eng_krd_tur_dgb_vie_wly_ven_tsw_ses	0.557828151847461	1.31789070582096	0.190777347727655
681	amh_bul_dyu_ctl_chh_tig_sod_bos_uzb_azi_xho_tag_zul_dut_ger_bsq_alb_heb_lda_cnt_nor_lit_tsw_swe_tsn_eng_fin_dgb_bem_est_rom_gam_geo_slo_mol_scr_ita_wly_anl_afr_hun_akn_jav_prs_mao_jpn_tml_kor_lat_guj_igb_arw_bat_ukr_owc_ind_mnd_krd_ses_por_amr_urd_svk_fre_spa_qcu_mcd_glc_rus_fbf_aeg_pol_mlt_pan_sun_cze_ewe_ben_swa_mly_tha_hau_knd_yor_bam_aze_grk_hin_tur_swt_vie_sid_cic_ven_moo	-0.129158599010396	-0.304545120438196	0.761393069494442
682	owc_lat_dgb_por_anl_heb_amr_ger_tur_azi_xho_tag_ewe_bul_spa_bsq_ctl_chh_dyu_cnt_bos_guj_ses_afr_swt_lit_hun_bem_cic_est_mol_sod_geo_rom_ita_hin_dut_gam_amh_ben_fin_lda_mao_krd_ind_jpn_tml_kor_pol_glc_moo_ukr_bat_rus_hau_mly_mnd_pan_igb_mcd_sid_nor_urd_cze_slo_qcu_alb_swe_scr_akn_mlt_arw_wly_grk_jav_fre_ven_prs_swa_sun_tha_aeg_knd_tsn_fbf_uzb_svk_eng_aze_tsw_vie_tig_bam_yor_zul	0.0808172390087335	0.190019630698617	0.849707893026263
683	mlt_lat_ewe_rus_wly_tig_hau_ukr_uzb_azi_igb_jav_moo_afr_grk_bsq_pol_chh_yor_cnt_spa_por_lda_scr_zul_mcd_hun_dyu_tsw_est_urd_amh_geo_eng_dut_arw_pan_gam_sid_lit_fin_cic_sun_cze_bat_jpn_tml_kor_rom_ben_tsn_ita_mao_nor_anl_mly_mnd_hin_xho_ctl_sod_ger_mol_fre_alb_qcu_guj_krd_bul_swa_owc_slo_aeg_swe_tag_prs_bam_glc_ses_ind_tha_amr_knd_bem_akn_aze_bos_svk_tur_ven_vie_heb_fbf_swt_dgb	0.0641325797167476	0.150772645560355	0.88048161114998
684	sid_guj_yor_ger_anl_amh_amr_scr_uzb_aze_bam_bat_tsn_bos_bul_bsq_urd_owc_bem_mnd_mol_dut_lda_cze_moo_rom_fin_akn_ewe_est_mcd_aeg_geo_afr_por_glc_ukr_sod_chh_lit_hun_swt_mao_slo_sun_jpn_tml_kor_nor_alb_ven_eng_jav_svk_heb_mly_cnt_ctl_igb_pol_gam_lat_swe_prs_grk_qcu_rus_krd_spa_dyu_hau_ita_wly_fre_tag_hin_fbf_ben_ses_ind_tha_mlt_knd_xho_swa_azi_arw_pan_tur_zul_vie_tig_tsw_cic_dgb	-0.136514246531843	-0.322312728515536	0.747939226117714
685	hau_por_ewe_mol_mlt_anl_sid_hin_tur_aze_dgb_mao_tsn_ger_pan_bsq_krd_amr_dyu_cnt_arw_afr_zul_lit_moo_lat_est_akn_fbf_fin_glc_wly_geo_nor_ukr_dut_pol_owc_sod_rus_hun_swt_ind_spa_tag_jpn_tml_kor_rom_eng_bam_fre_jav_urd_gam_bat_mnd_guj_ven_swe_aeg_bos_ben_ctl_scr_qcu_mcd_bul_ita_bem_chh_svk_tig_cze_mly_grk_lda_prs_ses_sun_tha_heb_knd_xho_igb_uzb_alb_slo_azi_swa_vie_amh_yor_cic_tsw	-0.597626068376204	-1.42527035901161	0.157426667074768
686	amh_ger_dgb_guj_anl_aeg_tig_krd_aze_azi_cic_tag_akn_pan_ctl_bsq_afr_gam_swa_cnt_dut_por_zul_scr_lda_ben_est_bam_moo_hun_grk_hau_geo_ukr_fre_bos_lit_amr_chh_cze_fin_ses_jav_eng_sun_jpn_knd_kor_svk_arw_ven_rom_mao_glc_heb_ind_mnd_urd_dyu_bul_mlt_pol_ita_lat_rus_qcu_hin_spa_nor_ewe_owc_alb_sid_swe_bat_mol_xho_mcd_tsn_mly_tha_wly_tml_igb_bem_uzb_prs_slo_tur_tsw_vie_sod_yor_swt_fbf	-0.00720896482960424	-0.0170212604986757	0.986456118413416
687	aeg_bos_tsn_ukr_chh_sod_hau_lat_uzb_aze_fbf_ind_swa_dut_svk_bsq_arw_amr_bem_mnd_ctl_mcd_xho_alb_ven_guj_hun_ewe_tsw_fin_krd_wly_geo_rom_prs_scr_afr_gam_amh_mol_est_akn_mao_ita_bat_jpn_tml_kor_cze_ger_igb_rus_mly_bul_tig_jav_cnt_hin_zul_grk_owc_eng_pan_por_ben_qcu_urd_slo_pol_yor_mlt_glc_anl_swe_tag_spa_cic_nor_ses_sun_tha_sid_knd_dgb_moo_azi_lit_fre_tur_dyu_vie_heb_swt_lda_bam	-0.545124588155477	-1.29845518106435	0.197341587299604
688	gam_pol_zul_scr_chh_sid_tig_fre_azi_uzb_tsw_jav_fbf_mol_cze_bsq_ctl_heb_ses_mnd_prs_nor_lda_spa_dyu_ukr_fin_ewe_akn_est_ger_mlt_geo_ben_slo_afr_mcd_anl_amh_bul_hun_tsn_ind_rus_tag_jpn_knd_kor_alb_arw_ven_dut_sun_eng_wly_mao_cnt_lit_bem_urd_amr_glc_ita_rom_swe_qcu_pan_lat_por_xho_hau_svk_owc_guj_mly_grk_cic_bos_dgb_bat_tha_aeg_tml_swt_swa_aze_krd_hin_tur_bam_vie_sod_yor_moo_igb	-0.37199071557013	-0.88147230241032	0.380334732200092
689	sod_mol_moo_dut_mlt_sid_owc_glc_tur_azi_bem_jav_igb_guj_ben_bsq_afr_tig_cic_mnd_prs_arw_lda_fre_ven_slo_est_dyu_dgb_hun_lat_wly_geo_por_bul_svk_ctl_aeg_anl_cze_fin_akn_tag_pan_sun_jpn_knd_kor_scr_bos_bam_urd_ind_rom_amr_bat_cnt_swe_ewe_krd_heb_nor_ger_eng_ukr_qcu_grk_hin_pol_swa_hau_alb_amh_ita_mly_rus_swt_mcd_ses_mao_tha_gam_tml_zul_yor_uzb_lit_spa_aze_xho_vie_chh_fbf_tsw_tsn	0.190540475045572	0.448437998106599	0.65488018996044
690	chh_ben_moo_por_anl_wly_amr_cze_aze_azi_xho_jav_yor_rom_urd_bsq_eng_sod_tsn_cnt_nor_swe_igb_hin_akn_arw_fin_cic_bem_hun_afr_aeg_geo_mcd_ctl_scr_ukr_gam_tig_fre_est_ses_ind_mol_bat_jpn_knd_kor_slo_dut_lda_grk_tag_rus_hau_mao_mnd_alb_tsw_pol_amh_spa_svk_guj_pan_qcu_lat_ita_bul_dyu_sid_lit_mlt_glc_sun_krd_swa_ger_dgb_mly_tha_heb_tml_fbf_bam_uzb_bos_prs_tur_ewe_vie_owc_swt_zul_ven	-0.30126334801069	-0.712839645441183	0.477729777288032
691	chh_afr_bem_ben_sid_sod_wly_eng_azi_aze_swt_sun_bam_lat_arw_bsq_krd_hau_ses_mnd_rus_mol_moo_spa_xho_slo_est_zul_ewe_hun_bos_heb_geo_scr_swe_nor_hin_anl_owc_prs_fin_swa_mly_rom_mao_jpn_tml_kor_bul_por_dgb_fre_jav_ctl_tig_bat_cnt_grk_lda_ukr_amh_pol_lit_pan_ita_qcu_alb_glc_guj_ven_amr_ger_aeg_mcd_tag_dut_tsn_cze_igb_ind_tha_gam_knd_akn_dyu_uzb_urd_svk_tur_fbf_vie_mlt_cic_yor_tsw	0.343497635728917	0.809530826163699	0.420276284208583
692	amh_scr_yor_ben_gam_wly_owc_mcd_azi_tur_dgb_mly_ven_por_ger_bsq_rom_mlt_bam_cnt_grk_ctl_xho_cze_ses_fre_fin_igb_akn_hun_glc_heb_geo_pan_ita_pol_mol_chh_sid_svk_est_fbf_sun_spa_bat_jpn_knd_kor_dut_alb_bem_bos_tag_hin_sod_ind_mnd_bul_ewe_afr_anl_lit_urd_slo_arw_qcu_eng_krd_swe_moo_hau_rus_tig_ukr_mao_guj_swt_nor_cic_jav_tha_amr_tml_tsw_zul_aze_prs_lat_uzb_swa_vie_aeg_tsn_dyu_lda	-0.13477424130167	-0.318454605791237	0.750854181729897
693	sod_eng_moo_nor_amr_heb_tig_mcd_azi_aze_bem_bat_ses_pan_dut_bsq_rus_owc_fbf_cnt_lit_swe_lda_lat_tsn_arw_fin_bam_yor_est_glc_hau_geo_spa_pol_svk_ita_wly_chh_ben_hun_tsw_mly_ukr_ind_jpn_tml_kor_bul_slo_ewe_rom_mao_afr_mlt_tag_mnd_ger_akn_ctl_amh_hin_alb_por_fre_qcu_bos_prs_scr_dyu_sid_urd_anl_mol_sun_cze_xho_krd_swt_jav_tha_gam_knd_igb_cic_uzb_grk_guj_tur_dgb_vie_aeg_zul_ven_swa	0.275076233858584	0.647313533982022	0.51902370288191
694	amr_bul_tsw_grk_mlt_sid_chh_arw_aze_azi_ewe_jav_swa_dut_ger_bsq_hin_aeg_bem_mnd_urd_ita_dyu_prs_swt_cze_fin_ven_zul_est_slo_wly_geo_pol_ctl_pan_lit_gam_hau_bos_hun_moo_sun_swe_bat_jpn_knd_kor_krd_svk_yor_fre_tag_mcd_owc_mao_cnt_eng_igb_glc_heb_rom_mol_alb_por_qcu_afr_ukr_rus_akn_sod_ben_anl_scr_mly_spa_xho_lat_lda_ind_tha_tig_tml_ses_fbf_uzb_nor_guj_tur_dgb_vie_amh_bam_cic_tsn	0.166083046394046	0.390830161014687	0.696816665718086
695	sid_ben_ewe_hin_amh_mlt_sod_alb_tur_aze_moo_ind_dyu_por_prs_bsq_ctl_wly_zul_mnd_glc_bos_bam_lit_akn_rus_fin_igb_swa_est_pan_hau_geo_rom_slo_krd_svk_amr_gam_ita_hun_cic_sun_nor_tag_jpn_tml_kor_bul_arw_tsn_urd_mao_cze_heb_bat_cnt_scr_dgb_guj_anl_spa_lat_afr_grk_qcu_fre_mol_ger_tsw_owc_mcd_tig_ukr_mly_pol_lda_dut_ven_jav_tha_aeg_knd_ses_yor_uzb_swe_eng_azi_bem_vie_chh_fbf_xho_swt	0.135665437922045	0.319448931228966	0.750102584116855
696	chh_swe_yor_bul_heb_tig_amh_pan_uzb_aze_igb_tag_swt_ger_fre_bsq_arw_aeg_bem_cnt_slo_dut_zul_nor_xho_prs_fin_akn_dgb_est_lit_hau_geo_hin_scr_cze_mol_wly_owc_ctl_hun_tsw_bat_afr_mly_jpn_knd_kor_lat_ukr_fbf_mcd_ind_svk_anl_jav_mnd_bos_cic_urd_sid_krd_eng_ben_rus_qcu_glc_ita_grk_swa_amr_guj_gam_spa_mao_alb_lda_pol_tsn_sun_tha_mlt_tml_ven_ewe_azi_rom_por_tur_dyu_vie_sod_moo_ses_bam	0.420783635149763	0.991346946654811	0.324088516373052
697	chh_hin_zul_svk_amh_anl_wly_lat_uzb_azi_dyu_mao_ewe_pol_ukr_bsq_fre_gam_swt_cnt_alb_bos_ses_lit_bam_swe_hun_moo_swa_est_guj_aeg_geo_urd_por_glc_ben_heb_owc_scr_fin_lda_ind_cze_bat_jpn_tml_kor_krd_arw_yor_eng_jav_bul_tig_mly_mnd_afr_akn_prs_amr_ctl_dut_mcd_rus_qcu_grk_rom_ita_tsn_sid_mol_mlt_ger_sun_pan_tsw_slo_xho_tag_tha_sod_knd_ven_dgb_aze_spa_nor_tur_igb_vie_hau_cic_bem_fbf	-0.732005418503796	-1.76152267112925	0.0814364089793572
698	aeg_lat_dyu_mol_wly_owc_hau_bos_aze_tur_bem_sun_cic_rom_svk_bsq_fre_chh_dgb_mnd_slo_glc_ses_rus_fbf_spa_est_tsw_tsn_fin_nor_mlt_geo_eng_afr_krd_bul_amh_heb_arw_hun_yor_jav_ben_tag_jpn_tml_kor_lit_prs_ven_cze_bat_grk_sod_mly_cnt_por_xho_hin_amr_dut_pan_alb_ctl_qcu_scr_swe_ukr_swa_tig_pol_sid_ger_mao_ita_lda_guj_bam_ind_tha_gam_knd_moo_ewe_azi_mcd_urd_uzb_igb_vie_anl_swt_akn_zul	-0.545776261480126	-1.30162631053258	0.196259234125779
699	gam_urd_tsw_ctl_chh_heb_sod_ben_azi_tur_moo_tag_tsn_prs_hin_bsq_bul_amr_ewe_mnd_guj_pol_igb_ger_akn_glc_fin_lda_bam_hun_mcd_sid_geo_nor_svk_lat_dut_anl_tig_rom_est_dgb_ind_afr_bat_jpn_tml_kor_scr_cze_bem_spa_mly_ita_amh_jav_cnt_pan_ses_slo_mlt_bos_grk_krd_por_qcu_rus_ukr_arw_dyu_hau_lit_aeg_swe_sun_eng_swt_fre_swa_mao_tha_owc_knd_ven_fbf_aze_alb_mol_uzb_cic_vie_wly_zul_xho_yor	-0.615088463053752	-1.47226787932797	0.144324736622019
700	chh_rus_bem_ben_sod_gam_owc_ita_aze_uzb_swt_jav_dgb_pan_mol_bsq_krd_hau_cic_mnd_guj_fre_akn_glc_tsn_lit_fin_dyu_igb_est_lat_wly_geo_hin_por_spa_cze_heb_sid_eng_hun_ewe_sun_ukr_bat_jpn_knd_kor_pol_urd_moo_afr_tag_nor_aeg_mao_cnt_ger_zul_alb_anl_svk_arw_grk_rom_qcu_ctl_swe_scr_swa_amr_slo_mlt_bos_ind_mcd_bam_dut_xho_mly_tha_amh_tml_lda_yor_azi_prs_bul_tur_ses_vie_tig_ven_fbf_tsw	0.40280180826698	0.950134903267284	0.3445063704466
701	heb_cze_igb_svk_amr_tig_aeg_mcd_tur_azi_ven_tag_moo_krd_scr_bsq_hin_wly_dgb_mnd_glc_fre_dyu_ukr_tsw_bos_fin_swa_xho_hun_lit_mlt_geo_grk_ben_ctl_arw_amh_sid_ger_est_yor_mao_urd_sun_jpn_knd_kor_afr_rom_swt_lat_mly_swe_sod_bat_cnt_bul_cic_guj_owc_spa_por_nor_pol_qcu_alb_eng_rus_zul_anl_dut_hau_mol_ind_pan_fbf_slo_ewe_jav_tha_gam_tml_tsn_bam_uzb_ita_prs_aze_lda_vie_chh_akn_ses_bem	0.58311184399609	1.37812910910454	0.171470147803015
702	hau_fre_ewe_eng_heb_amh_aeg_ctl_tur_uzb_bem_bat_zul_rus_slo_bsq_afr_sid_yor_cnt_alb_ita_swa_nor_cic_ukr_est_xho_akn_hun_lat_chh_geo_dut_pan_bul_swe_amr_anl_por_fin_lda_sun_lit_mao_jpn_knd_kor_glc_guj_dyu_ben_ind_svk_mlt_mly_mnd_grk_bam_pol_gam_spa_cze_rom_arw_qcu_ger_prs_hin_moo_owc_bos_sod_mcd_jav_scr_fbf_mol_tsw_tag_tha_wly_tml_tsn_dgb_aze_krd_urd_azi_igb_vie_tig_ses_swt_ven	-0.410560930610895	-0.974023480965539	0.332571580936372
703	owc_svk_bem_lit_wly_mlt_sid_spa_aze_azi_swa_mly_ewe_bul_glc_bsq_grk_amh_lda_cnt_bos_ctl_xho_pan_ses_lat_fin_igb_fbf_est_scr_hau_geo_afr_por_rom_hin_heb_chh_swe_hun_bam_ind_ben_mao_jpn_knd_kor_pol_urd_zul_guj_bat_ger_gam_tag_mnd_prs_tsn_rus_amr_slo_dut_arw_krd_qcu_fre_alb_nor_cic_sod_mol_tig_cze_sun_ukr_yor_mcd_dgb_jav_tha_anl_tml_dyu_ven_uzb_eng_ita_tur_swt_vie_aeg_moo_tsw_akn	0.0271076941829449	0.0639370891184998	0.949157547133656
704	hau_slo_cic_guj_sid_wly_amh_pan_aze_tur_fbf_bat_zul_hin_urd_bsq_svk_owc_yor_cnt_grk_ger_igb_dut_ewe_mcd_hun_dyu_ses_fin_lat_gam_geo_rus_bos_scr_afr_sod_heb_ctl_est_tsw_sun_prs_tag_jpn_tml_kor_eng_mol_tsn_por_mly_ukr_tig_mao_mnd_spa_dgb_rom_chh_krd_swe_arw_fre_qcu_cze_lit_ben_akn_anl_pol_mlt_glc_ind_ita_lda_nor_xho_jav_tha_aeg_knd_moo_bem_uzb_bul_alb_azi_bam_vie_amr_ven_swa_swt	-0.195042279414265	-0.460453685160968	0.646265458689505
705	owc_scr_cic_alb_wly_tig_hau_rus_uzb_azi_ven_tag_ewe_mol_bos_bsq_por_gam_xho_mnd_cze_ctl_bam_fre_tsw_mcd_est_swt_moo_hun_grk_anl_geo_guj_pol_dut_eng_aeg_amh_ger_fin_ses_mao_spa_ind_jpn_knd_kor_prs_krd_swa_pan_jav_svk_sid_mly_cnt_afr_bem_slo_mlt_lat_urd_bul_hin_qcu_ukr_arw_ita_dyu_chh_lit_sod_rom_bat_glc_igb_ben_fbf_sun_tha_amr_tml_dgb_lda_tur_swe_nor_aze_akn_vie_heb_tsn_yor_zul	-0.640673033707227	-1.53533281751135	0.128097313843738
706	tig_ukr_xho_bul_mlt_sid_amh_swe_azi_aze_tsw_mly_igb_ctl_spa_bsq_dut_hau_ses_mnd_alb_pan_swt_lat_yor_fre_est_fbf_dyu_fin_slo_sod_geo_cze_scr_hin_arw_chh_anl_krd_hun_swa_sun_ita_bat_jpn_knd_kor_por_glc_bem_afr_jav_prs_aeg_mao_cnt_ger_akn_rus_wly_rom_svk_lit_pol_qcu_guj_eng_nor_bam_heb_urd_gam_mol_tag_ben_ven_mcd_dgb_ind_tha_amr_tml_lda_tsn_uzb_bos_grk_tur_cic_vie_owc_ewe_zul_moo	0.655501158294072	1.55506609890833	0.123326954670054
707	sod_fre_xho_pan_hau_owc_mlt_bos_uzb_azi_bem_mao_dgb_guj_ger_bsq_glc_chh_tsw_mnd_alb_afr_swa_prs_ven_rom_hun_swt_ses_est_eng_tig_geo_slo_por_cze_ita_wly_anl_rus_fin_igb_ind_krd_sun_jpn_tml_kor_ben_lat_yor_nor_bat_arw_heb_jav_cnt_swe_lda_dut_amr_pol_mcd_grk_hin_qcu_scr_spa_lit_akn_amh_urd_sid_mol_mly_ukr_dyu_bul_tsn_tag_tha_aeg_knd_fbf_moo_aze_ctl_svk_tur_cic_vie_gam_ewe_bam_zul	-0.246417508178205	-0.581436034413117	0.56235324330923
708	amr_glc_swa_ctl_sid_hau_tig_grk_azi_aze_dgb_mao_swt_rus_krd_bsq_prs_sod_xho_mnd_pan_scr_ses_guj_ewe_lit_fin_lda_tsn_hun_lat_anl_geo_urd_afr_arw_rom_heb_gam_fre_est_moo_jav_ita_tag_jpn_tml_kor_dut_mcd_cic_nor_ind_bul_mlt_bat_cnt_pol_yor_ukr_aeg_cze_svk_eng_slo_qcu_ben_mol_hin_tsw_amh_ger_chh_spa_mly_alb_dyu_por_ven_sun_tha_owc_knd_akn_bam_tur_swe_bos_uzb_bem_vie_wly_igb_zul_fbf	-0.0600498578460795	-0.141638557488413	0.887671881169363
709	chh_por_moo_ctl_gam_sod_owc_mol_aze_azi_zul_jav_swa_dut_mcd_bsq_lit_wly_bam_mnd_bul_alb_cic_glc_tsn_prs_est_ses_tsw_hun_nor_amh_geo_lat_guj_bos_slo_mlt_sid_pol_fin_igb_mao_swe_mly_jpn_knd_kor_ben_scr_ven_ger_sun_ita_heb_ind_cnt_ukr_yor_rom_aeg_pan_eng_fre_spa_qcu_cze_rus_urd_swt_tig_hin_anl_grk_bat_svk_lda_krd_akn_tag_tha_hau_tml_dgb_bem_uzb_afr_arw_tur_fbf_vie_amr_xho_ewe_dyu	0.20784076781603	0.489265802366147	0.625805504820636
710	sod_rom_dgb_ger_aeg_amr_tig_cze_uzb_tur_dyu_ind_xho_prs_afr_bsq_lat_sid_tsw_cnt_mol_grk_tsn_ctl_swt_ben_est_ses_moo_fin_arw_wly_geo_slo_por_spa_eng_chh_hau_rus_hun_ven_jav_guj_tag_jpn_tml_kor_svk_fre_bam_hin_mao_swe_anl_mly_mnd_urd_igb_mcd_gam_alb_scr_lit_dut_qcu_ukr_ita_pan_swa_heb_glc_amh_pol_bat_bos_ewe_bul_akn_sun_tha_owc_knd_zul_lda_azi_krd_nor_aze_yor_vie_mlt_bem_cic_fbf	0.0780608351394023	0.183684945236188	0.854660518201167
711	amr_pol_zul_mcd_sod_aeg_anl_grk_azi_uzb_swa_tag_dyu_arw_cze_bsq_dut_gam_ewe_mnd_ukr_eng_akn_krd_xho_nor_fin_cic_lda_est_guj_wly_geo_por_ger_alb_glc_chh_tig_lat_hun_bem_jav_bos_sun_jpn_knd_kor_afr_ben_bam_ita_bat_slo_mlt_mly_cnt_fre_ven_ctl_heb_rus_urd_mol_prs_qcu_scr_rom_swe_igb_hau_svk_owc_pan_ind_lit_tsw_spa_fbf_mao_tha_sid_tml_ses_moo_aze_bul_hin_tur_yor_vie_amh_dgb_swt_tsn	0.0622444443831575	0.14642913848062	0.88389956931854
712	aeg_rom_ven_grk_tig_anl_amh_afr_azi_tur_ses_sun_lda_pan_rus_bsq_prs_mlt_swt_cnt_swe_fre_ewe_hin_cic_svk_fin_bam_moo_hun_por_sod_geo_bul_mcd_lat_ita_sid_chh_ukr_est_xho_bat_pol_jav_jpn_tml_kor_ben_spa_fbf_glc_mly_guj_heb_ind_mnd_scr_zul_ger_wly_krd_lit_nor_slo_qcu_eng_alb_bos_igb_owc_cze_amr_mol_mao_ctl_tsw_dut_dyu_tag_tha_gam_knd_swa_yor_uzb_arw_urd_aze_dgb_vie_hau_akn_bem_tsn	-0.406722281648945	-0.964278481893563	0.337407054279331
713	owc_bos_swt_por_mlt_hau_gam_ger_azi_tur_lda_mao_zul_lat_swe_bsq_pan_aeg_ven_mnd_urd_rom_bem_ita_cic_eng_fin_yor_swa_hun_mol_amh_geo_pol_mcd_bul_hin_anl_amr_arw_est_bam_mly_dut_tag_jpn_tml_kor_spa_svk_xho_slo_bat_nor_wly_sun_cnt_glc_moo_ben_tig_scr_afr_alb_prs_qcu_guj_grk_rus_akn_sid_ukr_chh_cze_ind_ctl_dgb_fre_fbf_jav_tha_sod_knd_tsn_ses_uzb_krd_lit_aze_dyu_vie_heb_ewe_igb_tsw	-1.07855619605259	-2.64600240319171	0.00956409101057634
714	aeg_ben_fbf_eng_chh_heb_owc_por_aze_azi_xho_sun_zul_prs_rom_bsq_mol_mlt_bem_mnd_rus_dut_dgb_alb_moo_nor_est_tsn_cic_fin_grk_sod_geo_pan_afr_spa_ita_sid_amh_glc_hun_tsw_mao_swe_ind_jpn_tml_kor_bos_krd_dyu_mcd_bat_ger_gam_mly_cnt_ukr_igb_slo_amr_hin_arw_pol_guj_qcu_bul_ctl_cze_ewe_hau_svk_anl_scr_tag_urd_bam_lat_ven_jav_tha_tig_knd_yor_swt_tur_lit_fre_uzb_ses_vie_wly_lda_akn_swa	-0.0367141632894489	-0.0865036653353836	0.931252015327756
715	heb_ita_tsw_pol_sid_anl_hau_glc_uzb_aze_lda_tag_yor_rus_afr_bsq_pan_tig_moo_mnd_urd_por_bem_eng_swa_fre_fin_dgb_akn_hun_swe_mlt_geo_ctl_nor_ben_arw_amr_aeg_mcd_est_ses_mly_lat_bat_jpn_knd_kor_ukr_dut_bam_prs_sun_scr_chh_ind_cnt_hin_xho_spa_sod_mol_guj_ger_krd_qcu_grk_bos_alb_ven_wly_cze_amh_svk_jav_bul_dyu_lit_fbf_mao_tha_gam_tml_swt_tsn_azi_rom_slo_tur_igb_vie_owc_ewe_zul_cic	-1.07370017693504	-2.63274490926459	0.00991795060812475
716	heb_lit_tsn_mol_mlt_gam_sid_bos_tur_uzb_ewe_sun_igb_ukr_guj_bsq_rom_chh_swt_mnd_prs_pol_bam_grk_tsw_lat_fin_fbf_ses_hun_scr_anl_geo_swe_fre_por_ita_amh_hau_svk_est_akn_bat_krd_jav_jpn_knd_kor_afr_cze_yor_mcd_tag_rus_tig_mly_cnt_bul_moo_arw_aeg_hin_spa_urd_dut_qcu_ctl_slo_nor_dgb_wly_ben_sod_eng_ind_pan_lda_glc_zul_mao_tha_amr_tml_cic_xho_azi_alb_ger_aze_ven_vie_owc_swa_dyu_bem	-0.363625570061741	-0.861296100193956	0.391290226350775
717	anl_ger_lda_spa_tig_chh_sod_lit_uzb_aze_bem_sun_akn_afr_ita_bsq_glc_hau_yor_cnt_fre_dut_ewe_bos_xho_grk_fin_dgb_cic_est_scr_owc_geo_pol_bul_hin_nor_amr_heb_swe_hun_zul_tag_svk_mao_jpn_tml_kor_prs_por_ses_mcd_jav_rom_sid_mly_mnd_arw_fbf_ukr_aeg_urd_rus_lat_cze_qcu_ben_mol_slo_dyu_mlt_pan_gam_alb_ind_guj_ven_ctl_bam_bat_tha_amh_knd_moo_swt_azi_krd_eng_tur_tsn_vie_wly_igb_tsw_swa	-0.00711363018803002	-0.0167591901931474	0.9866646288635
718	anl_pan_dgb_pol_gam_amr_owc_scr_aze_tur_fbf_mly_ewe_nor_ita_bsq_afr_sod_cic_mnd_prs_hin_igb_alb_xho_mol_fin_tsn_swa_hun_mcd_mlt_geo_krd_lat_dut_slo_sid_chh_grk_est_ses_mao_ben_jav_jpn_tml_kor_spa_ger_bem_arw_ind_guj_aeg_sun_cnt_fre_tsw_svk_amh_rus_rom_bul_eng_qcu_lit_ctl_urd_ven_hau_cze_wly_ukr_bat_bos_zul_glc_lda_tag_tha_heb_knd_dyu_bam_azi_por_swe_uzb_akn_vie_tig_yor_moo_swt	-0.673137941963112	-1.61048070855245	0.110682075259989
719	wly_alb_dgb_grk_sod_amr_heb_bos_uzb_aze_fbf_ind_moo_rus_swe_bsq_arw_gam_swa_cnt_glc_prs_lda_afr_akn_svk_hun_dyu_bam_est_scr_chh_geo_lat_ger_fre_slo_sid_amh_urd_fin_yor_bat_ctl_mao_jpn_knd_kor_eng_nor_xho_bul_tag_lit_mlt_sun_mnd_ben_tsn_hin_hau_pol_pan_por_ukr_qcu_guj_mol_dut_tsw_owc_rom_aeg_mcd_mly_ita_ses_spa_zul_jav_tha_anl_tml_ewe_igb_azi_krd_cze_tur_cic_vie_tig_bem_ven_swt	0.258342366639789	0.608982723492686	0.544020641507099
720	heb_por_tsn_krd_sid_aeg_hau_mcd_tur_uzb_fbf_jav_ewe_arw_grk_bsq_glc_sod_akn_cnt_scr_swe_ven_cze_ses_ukr_hun_swt_swa_est_rus_anl_geo_nor_mol_ben_guj_wly_gam_afr_fin_tsw_bat_lit_mly_jpn_knd_kor_alb_spa_yor_ctl_tag_eng_amh_mao_mnd_rom_dyu_pol_chh_pan_dut_fre_slo_qcu_hin_lat_urd_dgb_amr_prs_owc_bul_sun_ger_cic_ita_lda_ind_tha_tig_tml_bem_moo_azi_bos_svk_aze_xho_vie_mlt_zul_igb_bam	-0.677239205284253	-1.62225767221332	0.108133561474004
721	tig_hin_ven_bul_anl_owc_gam_pan_tur_aze_zul_mao_lda_pol_spa_bsq_rus_wly_swa_mnd_por_alb_cic_dut_ses_ger_est_swt_bem_fin_mol_mlt_geo_guj_bos_rom_afr_sid_sod_urd_hun_igb_sun_scr_mly_jpn_knd_kor_eng_glc_moo_mcd_ind_ctl_amr_jav_cnt_krd_ewe_svk_heb_lit_ukr_nor_ita_qcu_swe_grk_cze_tsw_chh_prs_aeg_slo_tag_lat_akn_ben_dyu_bat_tha_hau_tml_yor_bam_uzb_fre_arw_azi_tsn_vie_amh_xho_dgb_fbf	1.21759310165399	2.93190218364016	0.00424032837053903
722	aeg_ctl_moo_afr_sod_owc_anl_cze_aze_azi_akn_tag_tsn_slo_pol_bsq_krd_chh_ses_mnd_glc_urd_dyu_dut_cic_scr_hun_ewe_xho_est_arw_sid_geo_ita_ben_eng_bul_mlt_amr_prs_fin_bem_ind_spa_bat_jpn_tml_kor_guj_pan_zul_rus_mao_lit_tig_jav_cnt_hin_tsw_mcd_wly_ukr_svk_mol_rom_qcu_lat_por_ger_yor_amh_swe_hau_nor_sun_bos_lda_alb_ven_mly_tha_heb_knd_bam_igb_tur_grk_fre_uzb_swt_vie_gam_dgb_fbf_swa	-1.08577988095057	-2.66390941720238	0.00910429085633494
723	wly_eng_tsn_mcd_hau_heb_tig_pan_uzb_azi_yor_bat_dgb_ukr_arw_bsq_ger_amr_ewe_cnt_scr_lit_cic_hin_tsw_rom_hun_ven_xho_est_dut_anl_geo_guj_fre_prs_krd_sid_gam_urd_fin_moo_mao_svk_jav_jpn_tml_kor_afr_ita_swt_ben_mly_cze_mlt_ind_mnd_nor_fbf_pol_aeg_ctl_swe_lat_alb_qcu_rus_glc_mol_bem_owc_bos_chh_slo_sun_grk_zul_spa_lda_tag_tha_amh_knd_ses_akn_aze_por_bul_tur_swa_vie_sod_igb_dyu_bam	-0.378386075930972	-0.897001317001801	0.372034397966694
724	anl_slo_swa_guj_aeg_mlt_amh_bul_aze_tur_lda_mao_yor_hin_ger_bsq_dut_owc_ses_mnd_prs_arw_fbf_cze_akn_pol_fin_moo_bam_est_scr_gam_geo_ctl_krd_glc_eng_chh_wly_ita_hun_xho_sun_alb_tag_jpn_tml_kor_nor_ukr_dyu_svk_mly_ben_tig_ind_cnt_spa_ewe_fre_sod_urd_mcd_rom_por_qcu_pan_mol_afr_bem_sid_rus_hau_grk_bat_lit_dgb_lat_tsn_jav_tha_heb_knd_zul_igb_uzb_swe_bos_azi_ven_vie_amr_swt_cic_tsw	-0.358726246489382	-0.850520177312247	0.39722041602056
725	heb_por_moo_fre_gam_sod_sid_pol_uzb_azi_akn_jav_ewe_mol_krd_bsq_urd_tig_tsn_cnt_cze_pan_ven_nor_swt_grk_hun_dyu_swa_fin_guj_chh_geo_swe_lat_eng_rom_owc_mlt_hin_est_bem_mly_mcd_bat_jpn_knd_kor_glc_afr_dgb_scr_tag_prs_anl_mao_mnd_lit_cic_bul_amr_svk_ctl_rus_alb_qcu_arw_ita_spa_yor_amh_bos_aeg_ben_ind_ger_tsw_slo_igb_sun_tha_wly_tml_lda_zul_aze_ukr_dut_tur_bam_vie_hau_xho_ses_fbf	0.131276342728046	0.308731117102467	0.758216602074458
726	hau_rom_lda_rus_chh_anl_owc_lit_aze_azi_bam_mao_yor_mcd_dut_bsq_cze_amh_ven_cnt_bos_ben_swa_nor_dgb_guj_est_xho_igb_hun_fre_amr_geo_mol_ita_urd_grk_heb_mlt_scr_fin_moo_sun_arw_tag_jpn_tml_kor_ctl_lat_fbf_bul_bat_eng_tig_ind_mnd_spa_cic_krd_sod_svk_ukr_ger_glc_qcu_afr_pol_por_swt_wly_swe_gam_pan_mly_hin_tsw_alb_tsn_jav_tha_sid_knd_akn_bem_tur_prs_slo_uzb_ses_vie_aeg_dyu_zul_ewe	-1.03571989434727	-2.53515211818212	0.0129091874521959
727	wly_glc_yor_guj_sid_sod_anl_scr_azi_aze_cic_jav_dyu_krd_rom_bsq_eng_chh_ven_mnd_nor_swe_dgb_bos_fbf_cze_fin_akn_lda_hun_spa_mlt_geo_por_mcd_arw_urd_heb_hau_rus_est_igb_tag_ukr_sun_jpn_knd_kor_ben_pan_swt_ctl_ind_hin_owc_mao_cnt_bul_xho_lat_gam_ita_fre_grk_mol_qcu_prs_pol_ger_tsw_aeg_svk_amr_alb_bat_slo_ewe_dut_ses_mly_tha_tig_tml_swa_bem_tur_lit_afr_uzb_moo_vie_amh_bam_zul_tsn	-0.202378689909409	-0.477882797377203	0.633854980034938
728	amr_lit_swt_spa_sid_gam_chh_prs_tur_azi_moo_mao_ewe_glc_urd_bsq_ctl_sod_cic_mnd_fre_bul_zul_rus_akn_grk_est_dgb_tsw_fin_ita_anl_geo_pol_guj_ben_cze_tig_aeg_hin_hun_xho_jav_por_ind_jpn_tml_kor_ukr_ger_lda_pan_bat_scr_owc_tag_cnt_dut_dyu_lat_mlt_swe_bos_slo_eng_qcu_afr_svk_alb_ven_amh_arw_hau_nor_mly_mcd_fbf_mol_igb_sun_tha_wly_knd_tsn_yor_aze_rom_krd_uzb_ses_vie_heb_swa_bem_bam	-0.326815849639263	-0.773339295793104	0.441282848918834
729	tig_svk_swt_cze_amr_gam_chh_ita_aze_azi_moo_sun_igb_grk_lat_bsq_rom_mlt_tsw_mnd_afr_nor_ses_krd_fbf_eng_hun_lda_dgb_est_por_heb_geo_bos_ger_slo_lit_hau_amh_ben_fin_akn_bat_alb_mao_jpn_tml_kor_ukr_bul_tsn_hin_jav_mol_aeg_mly_cnt_swe_ewe_mcd_wly_glc_guj_fre_arw_qcu_rus_spa_urd_cic_anl_scr_owc_prs_tag_ctl_yor_pan_swa_ind_tha_sid_knd_zul_bam_tur_dut_pol_uzb_ven_vie_sod_dyu_xho_bem	0.653082439606938	1.54940062048704	0.124681887589236
730	tig_guj_lda_spa_wly_chh_aeg_alb_tur_uzb_zul_ind_tsw_glc_nor_bsq_ita_sid_xho_cnt_slo_scr_tsn_mol_bem_fre_hun_dyu_ewe_est_eng_mlt_geo_lat_bul_cze_pol_amh_heb_grk_fin_swt_bat_prs_sun_jpn_tml_kor_hin_ger_ses_ukr_mao_afr_amr_jav_mnd_swe_dgb_svk_anl_dut_por_urd_arw_qcu_pan_rom_ben_igb_sod_ctl_owc_krd_mly_mcd_yor_bos_akn_tag_tha_gam_knd_cic_fbf_aze_rus_lit_azi_ven_vie_hau_bam_swa_moo	0.0648648520626251	0.152842649988126	0.878853491339974
731	aeg_ben_tsn_mcd_amr_owc_hau_afr_tur_azi_dgb_mly_ses_prs_urd_bsq_lat_tig_cic_cnt_glc_rom_tsw_hin_dyu_cze_fin_yor_ewe_hun_ctl_sid_geo_pol_dut_pan_guj_gam_heb_bul_est_bem_jav_ger_mao_jpn_knd_kor_bos_por_lda_rus_bat_krd_mlt_sun_mnd_svk_swa_swe_anl_alb_slo_eng_ita_qcu_arw_ukr_nor_fbf_sod_mol_wly_lit_ind_fre_bam_spa_xho_tag_tha_amh_tml_moo_akn_aze_grk_scr_uzb_zul_vie_chh_igb_ven_swt	-0.10956243827885	-0.258316048425414	0.796733810590918
732	chh_afr_cic_hin_wly_amr_amh_spa_azi_uzb_bam_jav_yor_glc_lat_bsq_swe_anl_xho_mnd_scr_por_akn_slo_ses_ger_est_moo_swt_hun_guj_gam_geo_prs_ukr_bos_lit_mlt_tig_ben_fin_ven_bat_urd_ind_jpn_knd_kor_arw_krd_dgb_svk_mly_eng_owc_mao_cnt_fre_fbf_rom_sid_alb_mcd_grk_bul_qcu_dut_ctl_nor_ewe_hau_rus_sod_pol_tag_pan_tsw_cze_bem_sun_tha_aeg_tml_zul_tsn_tur_mol_ita_aze_dyu_vie_heb_lda_swa_igb	-0.625937789258006	-1.49688499286237	0.137809436768295
733	owc_guj_swa_hin_sod_tig_chh_dut_azi_tur_dgb_mly_bam_mol_cze_bsq_ita_anl_akn_cnt_lit_afr_swt_ben_lda_ctl_est_bem_zul_fin_por_aeg_geo_bos_pan_fre_arw_wly_amr_eng_hun_fbf_jav_spa_sun_jpn_tml_kor_lat_rom_igb_rus_bat_nor_heb_tag_mnd_glc_ewe_alb_amh_slo_krd_grk_scr_qcu_svk_mcd_swe_xho_mlt_bul_hau_prs_mao_urd_yor_pol_tsw_ind_tha_sid_knd_dyu_cic_uzb_ger_ukr_aze_ven_vie_gam_ses_tsn_moo	-0.377265121012148	-0.895221525296924	0.372979874468949
734	amr_lat_bem_prs_hau_heb_tig_lit_tur_azi_akn_jav_moo_cze_guj_bsq_mcd_aeg_zul_mnd_eng_mol_yor_alb_swt_grk_hun_dgb_tsw_fin_bul_wly_geo_bos_nor_ben_scr_anl_sod_pol_est_cic_tag_hin_mly_jpn_knd_kor_slo_fre_ewe_glc_sun_rom_owc_mao_cnt_arw_igb_urd_mlt_dut_por_swe_ukr_qcu_afr_ctl_ger_ses_gam_spa_sid_krd_ind_ita_tsn_rus_lda_bat_tha_chh_tml_dyu_xho_aze_svk_pan_uzb_ven_vie_amh_bam_swa_fbf	-0.501877049931229	-1.19349542378022	0.235711089817886
735	mlt_ita_xho_rom_gam_heb_sid_guj_uzb_aze_lda_mao_yor_rus_prs_bsq_ctl_sod_ewe_mnd_dut_lat_dgb_hin_tsw_ben_hun_moo_ven_fin_pol_anl_geo_arw_nor_bul_afr_chh_aeg_svk_est_swt_mly_slo_tag_jpn_tml_kor_swe_bos_dyu_krd_bat_lit_amh_jav_cnt_urd_cic_ger_wly_fre_eng_scr_grk_qcu_por_alb_ukr_bem_hau_spa_tig_mol_sun_mcd_fbf_pan_swa_ind_tha_owc_knd_ses_igb_azi_cze_glc_tur_tsn_vie_amr_zul_akn_bam	-0.807043929197184	-1.94524081542142	0.0547663044616375
736	mlt_ctl_dgb_nor_sod_amr_anl_ger_tur_aze_dyu_bat_tsw_mcd_cze_bsq_alb_amh_ven_cnt_afr_eng_fbf_slo_zul_ukr_hun_ewe_ses_est_hin_gam_geo_rus_fre_dut_lit_heb_hau_pan_fin_lda_sun_rom_mly_jpn_knd_kor_arw_grk_tsn_urd_tag_swe_tig_jav_mnd_pol_igb_ita_aeg_glc_krd_guj_prs_qcu_bos_ben_mol_swa_chh_scr_wly_svk_mao_bul_moo_por_yor_ind_tha_sid_tml_swt_cic_azi_lat_spa_uzb_bem_vie_owc_xho_bam_akn	-0.597182862274002	-1.42674983437402	0.15700070403573
737	amh_bos_lda_lat_amr_gam_owc_afr_tur_aze_ewe_bat_igb_pol_grk_bsq_pan_sid_ses_mnd_scr_ctl_tsw_arw_moo_swe_fin_akn_tsn_hun_rus_sod_geo_guj_urd_krd_bul_chh_anl_por_est_bam_mao_fre_sun_jpn_knd_kor_ben_nor_cic_mol_tag_alb_tig_jav_cnt_ita_dgb_dut_aeg_ukr_ger_cze_svk_qcu_eng_prs_spa_fbf_mlt_glc_hau_mcd_ind_hin_yor_lit_swa_mly_tha_heb_tml_dyu_zul_azi_rom_slo_uzb_swt_vie_wly_ven_xho_bem	0.320200981069639	0.754903883413499	0.45221415307054
738	mlt_slo_ven_svk_amh_sod_wly_por_azi_uzb_ses_tag_akn_eng_spa_bsq_grk_aeg_tsw_mnd_mol_glc_swt_urd_moo_mcd_fin_yor_dgb_hun_lit_amr_geo_dut_guj_scr_ita_hau_gam_rus_est_cic_bat_afr_mao_jpn_tml_kor_fre_arw_swa_nor_jav_ben_sid_sun_cnt_cze_fbf_hin_heb_prs_ukr_lat_rom_qcu_pan_pol_bul_zul_anl_ctl_tig_krd_ind_bos_xho_swe_tsn_mly_tha_chh_knd_bem_ewe_tur_ger_alb_aze_lda_vie_owc_bam_igb_dyu	-0.0711653476829312	-0.168004538440244	0.866944524690877
739	owc_ita_swt_ctl_amr_hau_amh_spa_azi_aze_bam_bat_tsw_guj_swe_bsq_urd_chh_tsn_cnt_pol_glc_zul_nor_xho_ben_fin_ewe_igb_est_svk_anl_geo_bul_dut_lat_por_sod_wly_arw_hun_moo_mao_eng_ind_jpn_knd_kor_prs_rus_cic_mcd_tag_slo_mlt_jav_mnd_pan_bem_hin_tig_krd_afr_scr_mol_qcu_ukr_lit_grk_lda_heb_fre_sid_bos_mly_ger_akn_alb_dgb_sun_tha_aeg_tml_yor_swa_tur_rom_cze_uzb_ses_vie_gam_ven_fbf_dyu	-0.223574982794015	-0.528900507507437	0.598134551480256
740	sod_lat_bem_rus_gam_sid_owc_ukr_aze_azi_ses_bat_bam_eng_lit_bsq_nor_heb_tsn_cnt_rom_bul_moo_ben_zul_fre_hun_cic_ewe_fin_bos_amr_geo_ger_pan_hin_prs_anl_aeg_dut_est_tsw_tag_por_mly_jpn_tml_kor_spa_alb_swt_scr_jav_krd_wly_sun_mnd_swe_swa_arw_chh_grk_cze_pol_afr_qcu_urd_glc_svk_akn_hau_guj_amh_ctl_mao_mcd_xho_ita_dgb_ind_tha_tig_knd_yor_lda_uzb_slo_mol_tur_fbf_vie_mlt_igb_ven_dyu	-0.696531923646753	-1.67101857715743	0.0980800094823554
741	mlt_cze_cic_ctl_heb_amr_sod_rom_azi_aze_tsn_mly_yor_bul_prs_bsq_urd_wly_dgb_mnd_mol_lat_bem_svk_fbf_bos_hun_dyu_moo_est_eng_owc_geo_ben_ukr_krd_fre_hau_aeg_nor_fin_akn_bat_scr_ind_jpn_tml_kor_arw_pol_lda_pan_sun_slo_anl_tag_cnt_ger_ewe_por_amh_spa_mcd_ita_lit_qcu_rus_grk_glc_swt_gam_dut_sid_hin_mao_alb_bam_afr_tsw_jav_tha_chh_knd_ven_zul_uzb_swe_guj_tur_ses_vie_tig_xho_swa_igb	-0.261738610471736	-0.618607205389373	0.537687381112178
742	hau_lit_zul_dut_wly_heb_sid_guj_uzb_azi_moo_mly_xho_fre_lat_bsq_spa_owc_ven_mnd_hin_eng_lda_nor_tsn_pol_hun_bem_swa_est_prs_aeg_geo_rom_arw_bul_slo_tig_sod_mcd_fin_cic_sun_ukr_mao_jpn_tml_kor_mol_svk_ewe_scr_ind_krd_anl_tag_cnt_urd_swt_ger_chh_rus_alb_swe_ctl_qcu_pan_glc_ita_bam_mlt_bos_amh_afr_bat_grk_tsw_ben_dyu_jav_tha_amr_knd_yor_igb_aze_cze_por_tur_fbf_vie_gam_akn_dgb_ses	-0.722937693484732	-1.73675413665562	0.0857416939297557
743	hau_nor_tsn_mcd_anl_aeg_gam_spa_uzb_azi_cic_mly_moo_afr_bul_bsq_rus_amh_bem_cnt_cze_lat_ven_ctl_swa_guj_fin_xho_fbf_hun_prs_amr_geo_grk_ger_alb_arw_sod_heb_urd_est_ewe_ind_dut_jav_jpn_knd_kor_svk_scr_dgb_slo_tag_ben_mlt_mao_mnd_bos_zul_krd_chh_pol_hin_rom_eng_qcu_por_ukr_mol_igb_tig_ita_sid_lit_bat_swe_ses_pan_swt_sun_tha_owc_tml_akn_lda_aze_fre_glc_tur_yor_vie_wly_dyu_bam_tsw	-0.209914391736091	-0.495557702902999	0.621375486788578
744	amr_afr_zul_pol_wly_gam_sod_nor_uzb_tur_ewe_tag_tsw_bos_alb_bsq_glc_amh_bam_cnt_mcd_dut_dgb_slo_lda_grk_hun_ses_bem_fin_spa_heb_geo_ita_prs_pan_mol_owc_sid_eng_est_swt_bat_lat_mao_jpn_knd_kor_ger_ctl_tsn_guj_jav_ben_aeg_sun_mnd_svk_dyu_scr_hau_swe_arw_rom_bul_qcu_hin_lit_rus_igb_mlt_urd_chh_por_mly_krd_swa_fre_akn_ind_tha_tig_tml_ven_yor_azi_ukr_cze_aze_fbf_vie_anl_cic_moo_xho	-0.588791385509663	-1.4083954932255	0.162348355057919
745	aeg_alb_dgb_rus_amr_owc_sod_ita_tur_azi_tsw_jav_xho_urd_glc_bsq_bos_heb_ewe_mnd_ben_pan_akn_scr_moo_pol_hun_lda_swt_est_hin_wly_geo_lit_lat_grk_swe_amh_anl_cze_fin_ses_sun_rom_ind_jpn_knd_kor_slo_dut_bam_por_tag_afr_sid_mao_cnt_svk_dyu_ger_mlt_ctl_prs_arw_spa_qcu_mcd_mol_guj_bem_gam_fre_hau_eng_bat_bul_tsn_nor_zul_mly_tha_chh_tml_cic_yor_aze_ukr_krd_uzb_ven_vie_tig_swa_igb_fbf	-0.662710863365963	-1.58771802830405	0.115744352055071
746	amr_fre_zul_ukr_wly_chh_gam_mcd_uzb_tur_ses_sun_bem_lat_lit_bsq_urd_hau_igb_mnd_alb_pan_moo_cze_tsn_swe_est_lda_dgb_hun_eng_sod_geo_pol_bul_bos_dut_amh_owc_afr_fin_cic_jav_rus_bat_jpn_knd_kor_hin_arw_swt_ita_mly_guj_tig_mao_cnt_ctl_akn_slo_aeg_svk_ger_krd_por_qcu_scr_grk_spa_xho_heb_ben_anl_mol_tag_glc_ven_rom_dyu_ind_tha_mlt_tml_swa_fbf_aze_prs_nor_azi_bam_vie_sid_tsw_ewe_yor	0.423889943773327	0.999486213708676	0.320152712127065
747	gam_por_cic_ukr_anl_mlt_amr_afr_azi_tur_ses_sun_moo_mcd_nor_bsq_bos_sod_ewe_cnt_mol_ctl_tsn_fre_ven_eng_est_dgb_zul_hun_slo_heb_geo_hin_cze_rom_ben_sid_wly_ger_fin_akn_jav_lat_mao_jpn_tml_kor_rus_prs_dyu_pan_ind_lit_hau_mly_mnd_glc_bem_swe_aeg_ita_spa_alb_urd_qcu_krd_arw_scr_swa_tig_guj_amh_svk_tag_grk_yor_pol_tsw_bat_tha_owc_knd_lda_igb_uzb_bul_dut_aze_bam_vie_chh_fbf_xho_swt	0.452646908726529	1.06625530418287	0.289068516527921
748	heb_svk_bam_arw_amr_anl_mlt_prs_azi_aze_ven_sun_cic_ger_rom_bsq_rus_sod_igb_cnt_cze_hin_swa_mol_xho_fre_fin_bem_ewe_est_alb_chh_geo_swe_krd_nor_afr_aeg_gam_urd_hun_ses_tag_lat_jav_jpn_knd_kor_glc_eng_fbf_ukr_mly_lit_wly_ind_mnd_pan_yor_bul_sid_guj_scr_mcd_dut_qcu_slo_grk_spa_tsn_owc_bos_amh_ita_mao_por_tsw_ben_dgb_bat_tha_hau_tml_dyu_zul_tur_pol_ctl_uzb_moo_vie_tig_lda_akn_swt	-0.319384970731983	-0.755661943483822	0.45176161556657
749	sod_pan_dyu_rom_owc_amh_chh_scr_azi_aze_tsn_mly_dgb_nor_bul_bsq_arw_mlt_cic_mnd_grk_spa_lda_ctl_ewe_ita_hun_moo_xho_fin_slo_aeg_geo_afr_ukr_urd_bos_anl_heb_prs_est_bem_mao_dut_jav_jpn_tml_kor_krd_mol_igb_mcd_bat_cze_sid_ind_cnt_ben_ven_ger_amr_swe_fre_alb_pol_qcu_por_rus_svk_ses_tig_glc_wly_lit_tag_guj_yor_lat_zul_sun_tha_gam_knd_fbf_tsw_tur_eng_hin_uzb_swt_vie_hau_swa_akn_bam	-0.874480331831518	-2.11837943253475	0.0368091958700439
750	aeg_ger_akn_dut_sod_mlt_hau_rom_azi_tur_ewe_sun_dyu_glc_mcd_bsq_grk_amr_tsw_mnd_guj_ukr_igb_lit_swt_rus_hun_ses_fbf_fin_pan_heb_geo_svk_cze_prs_slo_sid_wly_por_est_bam_bat_mol_tag_jpn_knd_kor_afr_spa_swa_arw_mao_swe_anl_jav_cnt_alb_zul_scr_tig_hin_eng_nor_pol_qcu_lat_ben_krd_cic_chh_bul_amh_urd_ind_ctl_ven_bos_lda_mly_tha_gam_tml_dgb_moo_aze_fre_ita_uzb_yor_vie_owc_xho_tsn_bem	-0.435505929817	-1.03410375334684	0.30376925330358
751	sid_glc_igb_ger_tig_sod_hau_pol_aze_azi_cic_mao_ven_ben_nor_bsq_rom_owc_bem_cnt_dut_krd_swt_bos_xho_spa_est_tsn_zul_fin_slo_anl_geo_urd_mol_pan_ukr_aeg_wly_afr_hun_yor_ind_arw_mly_jpn_tml_kor_fre_prs_moo_grk_jav_svk_amh_sun_mnd_scr_tsw_rus_amr_lit_ctl_lat_mcd_qcu_swe_alb_bul_bam_gam_ita_mlt_cze_tag_eng_ewe_hin_dgb_bat_tha_heb_knd_swa_dyu_tur_guj_por_uzb_ses_vie_chh_lda_akn_fbf	-0.191616466073251	-0.452719573553338	0.651805049278904
752	aeg_ger_tsw_grk_mlt_amr_hau_svk_tur_aze_dyu_sun_fbf_fre_glc_bsq_dut_amh_dgb_mnd_hin_bul_zul_spa_tsn_krd_est_ses_bam_fin_mol_wly_geo_scr_guj_cze_rus_owc_heb_pan_hun_swt_jav_afr_tag_jpn_knd_kor_ctl_nor_bem_lat_mao_lit_sid_bat_cnt_mcd_swa_pol_sod_por_rom_alb_urd_qcu_eng_slo_ita_lda_chh_bos_tig_ukr_ind_prs_akn_swe_ewe_mly_tha_anl_tml_yor_cic_azi_arw_ben_uzb_moo_vie_gam_ven_xho_igb	-0.758794566520922	-1.82205990820746	0.0716600539475016
753	sod_pan_tsw_ita_aeg_hau_mlt_mcd_tur_azi_akn_tag_tsn_scr_nor_bsq_bul_wly_yor_mnd_rom_rus_ewe_glc_moo_ukr_fin_lda_swt_est_afr_heb_geo_bos_svk_guj_arw_owc_chh_grk_hun_fbf_sun_lat_bat_jpn_knd_kor_cze_alb_ses_lit_ind_ctl_amh_mly_cnt_ben_igb_krd_sid_eng_dut_fre_por_qcu_pol_hin_prs_xho_tig_swe_gam_mol_mao_spa_cic_ger_dgb_jav_tha_anl_tml_bem_swa_aze_slo_urd_uzb_dyu_vie_amr_ven_zul_bam	-0.711097465325293	-1.70559425637905	0.091421590032612
754	sid_scr_yor_dut_mlt_chh_owc_grk_uzb_azi_tsn_jav_bam_fre_krd_bsq_bul_tig_cic_mnd_lit_eng_igb_ben_zul_rom_est_swa_ven_fin_ger_gam_geo_urd_rus_mcd_cze_sod_wly_pan_hun_ewe_bat_ctl_mly_jpn_knd_kor_hin_nor_tsw_guj_mao_prs_hau_ind_cnt_svk_dgb_arw_anl_slo_pol_por_spa_qcu_mol_ukr_afr_ses_heb_lat_amh_swe_tag_alb_moo_ita_xho_sun_tha_aeg_tml_dyu_bem_aze_glc_bos_tur_lda_vie_amr_fbf_akn_swt	0.460391759618381	1.08740085909692	0.279669892334218
755	tig_guj_bem_arw_aeg_sid_anl_prs_azi_tur_cic_tag_tsn_ben_lat_bsq_scr_chh_xho_mnd_slo_svk_igb_pan_dgb_spa_fin_ewe_dyu_hun_afr_hau_geo_ukr_grk_bul_mcd_mlt_sod_hin_est_fbf_jav_dut_mly_jpn_tml_kor_ctl_krd_yor_fre_ind_urd_heb_mao_cnt_mol_swa_ger_gam_rus_glc_lit_rom_qcu_alb_nor_eng_bam_amh_por_owc_pol_sun_swe_lda_ita_moo_bat_tha_amr_knd_ven_swt_aze_cze_bos_uzb_tsw_vie_wly_zul_ses_akn	-0.059111750091753	-0.1391976980224	0.889594920507312
756	chh_por_ewe_fre_gam_amr_heb_pol_azi_uzb_dyu_sun_bam_nor_urd_bsq_ctl_mlt_moo_mnd_hin_arw_dgb_mcd_yor_ger_hun_igb_fbf_est_prs_aeg_geo_swe_grk_rus_rom_amh_sid_guj_fin_lda_mly_afr_mao_jpn_tml_kor_slo_krd_cic_ben_jav_pan_wly_bat_cnt_svk_tsn_spa_owc_alb_ukr_dut_mol_qcu_cze_bul_ita_swa_tig_bos_hau_glc_ind_scr_xho_lit_zul_tag_tha_sod_knd_bem_ven_aze_eng_lat_tur_tsw_vie_anl_swt_akn_ses	-1.13301738867033	-2.79620865275521	0.00628241267104177
757	owc_svk_swa_ukr_sod_heb_hau_lit_aze_azi_tsn_ind_zul_bul_nor_bsq_dut_mlt_tsw_cnt_spa_afr_fbf_ben_igb_mcd_est_lda_ewe_fin_por_amr_geo_glc_ita_eng_pan_wly_anl_krd_hun_dgb_mly_ger_jav_jpn_knd_kor_scr_ctl_yor_grk_tag_mol_amh_bat_mnd_fre_bam_rom_chh_pol_slo_arw_bos_qcu_lat_hin_cze_dyu_aeg_guj_sid_urd_sun_rus_cic_swe_bem_mao_tha_tig_tml_akn_moo_uzb_prs_alb_tur_swt_vie_gam_ven_xho_ses	-0.494658633882316	-1.17693283420258	0.242225791860442
758	chh_urd_fbf_cze_aeg_amr_amh_dut_uzb_tur_ven_tag_tsn_ctl_krd_bsq_ukr_sid_bem_mnd_ger_glc_moo_mol_zul_svk_fin_dgb_lda_hun_ben_gam_geo_bul_bos_swe_spa_sod_owc_rus_est_tsw_ind_guj_sun_jpn_tml_kor_fre_rom_akn_alb_bat_pol_hau_jav_cnt_afr_swt_prs_heb_scr_grk_arw_lit_qcu_nor_eng_ita_ewe_wly_mcd_anl_slo_mao_pan_cic_lat_swa_mly_tha_tig_knd_dyu_bam_aze_por_hin_azi_igb_vie_mlt_xho_ses_yor	0.951075454862483	2.27802475550714	0.0250152567127856
759	aeg_lat_tsw_mcd_hau_heb_mlt_por_azi_uzb_fbf_mly_swa_pol_prs_bsq_lit_sid_xho_cnt_rom_glc_ses_ben_ven_ukr_est_akn_swt_hun_ctl_chh_geo_pan_guj_afr_arw_amh_anl_grk_fin_moo_sun_dut_mao_jpn_tml_kor_slo_urd_bam_scr_ind_bul_owc_bat_mnd_alb_lda_fre_tig_ger_bos_nor_eng_qcu_rus_spa_hin_yor_wly_krd_amr_ita_jav_swe_dyu_mol_ewe_tag_tha_sod_knd_zul_bem_tur_svk_cze_aze_igb_vie_gam_dgb_cic_tsn	-0.417037379446993	-0.987460156721063	0.325979254003798
760	tig_fre_swt_ita_chh_hau_sod_glc_uzb_azi_dgb_mao_igb_ger_cze_bsq_afr_gam_tsn_cnt_bos_pan_fbf_ctl_akn_dut_fin_yor_moo_est_slo_anl_geo_arw_rus_spa_swe_wly_aeg_ukr_hun_zul_jav_pol_bat_jpn_tml_kor_guj_hin_xho_ben_mly_por_amh_tag_mnd_nor_bam_krd_sid_grk_mcd_alb_bul_qcu_lat_rom_svk_ven_heb_prs_owc_eng_sun_mol_cic_urd_dyu_ind_tha_mlt_knd_lda_ses_tur_lit_scr_aze_swa_vie_amr_bem_ewe_tsw	-0.521740325852559	-1.24299719878605	0.216993546693404
761	sid_spa_fbf_ita_mlt_anl_amr_mol_aze_uzb_moo_mly_dgb_afr_swe_bsq_slo_tig_ewe_cnt_fre_rom_igb_lat_ses_cze_fin_ven_swa_hun_dut_wly_geo_eng_hin_svk_arw_aeg_heb_mcd_est_yor_sun_por_jav_jpn_knd_kor_ger_scr_xho_glc_tag_grk_chh_bat_mnd_guj_dyu_nor_sod_urd_alb_pan_bos_qcu_pol_bul_ben_bem_amh_rus_hau_lit_ind_prs_swt_ukr_cic_mao_tha_owc_tml_tsw_zul_tur_krd_ctl_azi_akn_vie_gam_tsn_lda_bam	-0.523267316363675	-1.24542863548489	0.216102993741827
762	amr_mcd_ven_por_amh_mlt_tig_prs_tur_azi_ses_tag_bem_mol_urd_bsq_bul_sod_lda_mnd_arw_grk_yor_ben_moo_rus_hun_akn_swt_fin_cze_anl_geo_ukr_nor_dut_hin_hau_heb_alb_est_zul_ind_guj_jav_jpn_knd_kor_lat_svk_swa_scr_mao_ita_owc_sun_cnt_pan_fbf_rom_wly_ctl_ger_spa_swe_qcu_slo_pol_eng_ewe_aeg_bos_chh_afr_bat_fre_dyu_krd_cic_mly_tha_sid_tml_tsn_igb_uzb_lit_glc_aze_bam_vie_gam_xho_tsw_dgb	-0.316709660653234	-0.749220712426127	0.455615104749888
763	wly_pan_tsw_bos_chh_sod_hau_hin_aze_tur_bam_ind_akn_ukr_dut_bsq_mcd_anl_ven_mnd_ben_afr_dyu_grk_dgb_eng_fin_ses_xho_est_prs_sid_geo_arw_nor_glc_ger_tig_heb_urd_hun_ewe_tag_ita_jav_jpn_knd_kor_bul_slo_igb_fre_mly_ctl_amh_mao_cnt_alb_swa_cze_gam_krd_rom_guj_pol_qcu_scr_mol_spa_cic_owc_rus_amr_swe_bat_lat_tsn_por_moo_sun_tha_mlt_tml_fbf_bem_azi_svk_lit_uzb_swt_vie_aeg_zul_yor_lda	-0.660384194856772	-1.58010563394305	0.117477995491175
764	anl_krd_tsw_afr_sid_hau_mlt_svk_azi_aze_akn_mly_ewe_ger_swe_bsq_pol_owc_swt_cnt_urd_rom_lda_ita_cic_cze_hun_ses_dyu_est_hin_heb_geo_bul_pan_fre_spa_amh_chh_prs_fin_tsn_ind_mcd_bat_jpn_tml_kor_slo_lat_igb_guj_jav_lit_tig_sun_mnd_mol_swa_bos_gam_arw_scr_ctl_grk_qcu_eng_dut_nor_zul_amr_glc_wly_ukr_mao_ben_fbf_rus_bam_tag_tha_aeg_knd_yor_moo_tur_por_alb_uzb_bem_vie_sod_ven_dgb_xho	-1.04467500928318	-2.55103630991328	0.0123728011455412
765	gam_swe_yor_guj_tig_owc_heb_ukr_azi_uzb_bam_jav_lda_ben_slo_bsq_scr_sod_tsn_mnd_glc_prs_bem_nor_swt_afr_fin_zul_igb_est_lit_amh_geo_por_mcd_fre_ctl_chh_wly_bul_hun_xho_mly_eng_bat_jpn_tml_kor_lat_pol_moo_grk_mao_alb_mlt_sun_cnt_pan_akn_dut_aeg_krd_hin_urd_bos_qcu_rom_arw_mol_ven_amr_cze_sid_ger_tag_svk_ses_rus_dgb_ind_tha_hau_knd_ewe_dyu_tur_spa_ita_aze_swa_vie_anl_cic_tsw_fbf	0.418871792596531	0.987952103512869	0.325739543396898
766	anl_krd_tsw_ukr_mlt_sod_sid_afr_uzb_aze_lda_sun_tsn_bul_lit_bsq_alb_hau_moo_mnd_eng_lat_swt_por_bem_glc_fin_ses_dyu_est_prs_tig_geo_slo_mol_swe_cze_gam_amr_svk_hun_ewe_tag_scr_bat_jpn_knd_kor_fre_spa_bam_ben_mao_ita_aeg_mly_cnt_rus_swa_dut_wly_bos_grk_arw_pan_qcu_mcd_ger_hin_fbf_chh_pol_amh_nor_jav_urd_ven_rom_xho_ind_tha_heb_tml_igb_yor_azi_ctl_guj_tur_akn_vie_owc_zul_dgb_cic	-0.405647777542798	-0.961419701289228	0.338834250815343
767	amh_fre_swa_ctl_tig_hau_aeg_rus_uzb_aze_akn_tag_bem_lat_lit_bsq_urd_anl_yor_cnt_krd_eng_xho_scr_swt_svk_hun_lda_ven_est_ger_wly_geo_arw_ben_slo_bos_heb_amr_glc_fin_bam_sun_mcd_bat_jpn_tml_kor_dut_swe_fbf_guj_ind_grk_mlt_mao_mnd_rom_igb_ita_sod_afr_alb_ukr_pol_qcu_bul_pan_cze_zul_sid_spa_chh_por_mly_prs_moo_mol_tsn_jav_tha_owc_knd_tsw_dgb_azi_nor_hin_tur_cic_vie_gam_ses_ewe_dyu	-0.627061252146624	-1.49747554982903	0.137656013967178
768	wly_arw_bem_dut_hau_amh_aeg_glc_uzb_tur_akn_jav_ewe_alb_pol_bsq_bos_amr_tsn_mnd_ita_slo_moo_guj_igb_swe_hun_tsw_zul_est_krd_sid_geo_afr_lit_ctl_rus_gam_heb_hin_fin_cic_mao_lat_bat_jpn_tml_kor_eng_ger_yor_spa_ind_rom_chh_mly_cnt_pan_ses_cze_mlt_urd_prs_scr_mol_qcu_svk_fre_grk_dgb_owc_por_sod_mcd_tag_ben_dyu_bul_xho_sun_tha_tig_knd_fbf_swa_aze_nor_ukr_azi_ven_vie_anl_swt_lda_bam	-0.626352896033611	-1.49635445435164	0.137947381362268
769	owc_krd_lda_pol_mlt_amr_wly_swe_tur_aze_xho_mly_ses_fre_por_bsq_lat_sid_akn_cnt_glc_scr_swt_nor_igb_ctl_hun_bam_dyu_fin_rom_hau_geo_grk_urd_mol_ger_amh_anl_cze_est_tsw_tag_dut_mao_jpn_knd_kor_arw_bul_moo_rus_jav_lit_aeg_sun_mnd_guj_cic_svk_chh_ben_spa_ita_slo_qcu_alb_ukr_prs_swa_tig_mcd_heb_pan_ind_bos_fbf_hin_ewe_bat_tha_sod_tml_yor_bem_azi_eng_afr_uzb_tsn_vie_gam_ven_zul_dgb	0.449701563413682	1.05818589232074	0.292711527009571
770	gam_guj_swa_spa_aeg_tig_owc_bul_aze_uzb_ven_mao_igb_rus_ukr_bsq_swe_anl_bem_cnt_dut_pan_cic_ita_fbf_hin_fin_xho_ses_hun_slo_amr_geo_mol_glc_lat_arw_mlt_hau_eng_est_akn_tag_urd_jav_jpn_knd_kor_lit_grk_swt_alb_sun_fre_wly_bat_mnd_krd_tsw_ben_sid_ger_pol_afr_svk_qcu_nor_cze_por_dyu_amh_scr_chh_prs_ind_rom_lda_bos_dgb_mly_tha_heb_tml_bam_ewe_azi_ctl_mcd_tur_yor_vie_sod_tsn_zul_moo	-0.588248905228563	-1.4037925034197	0.163711126426888
771	amh_scr_moo_pan_chh_wly_mlt_ukr_aze_tur_dgb_mly_zul_hin_lat_bsq_ben_owc_dyu_mnd_spa_nor_swa_svk_lda_urd_hun_akn_yor_est_cze_hau_geo_guj_lit_prs_mol_gam_sod_bul_fin_bem_bat_krd_sun_jpn_knd_kor_pol_alb_swt_ita_ind_ctl_tig_mao_cnt_bos_ven_fre_sid_mcd_arw_ger_slo_qcu_glc_afr_dut_ewe_anl_por_aeg_swe_tag_rom_xho_eng_tsn_jav_tha_heb_tml_igb_cic_azi_rus_grk_uzb_tsw_vie_amr_ses_bam_fbf	-0.430182984583207	-1.02140583382165	0.30971186721458
772	sid_lat_ewe_nor_aeg_amh_hau_bul_uzb_aze_ven_tag_lda_ger_mcd_bsq_pan_tig_akn_mnd_guj_svk_dyu_grk_bem_dut_est_swa_yor_hun_por_gam_geo_spa_rom_ctl_alb_mlt_owc_swe_fin_xho_sun_ita_mao_jpn_knd_kor_bos_ukr_zul_scr_jav_mol_chh_ind_cnt_krd_tsn_fre_heb_slo_prs_pol_urd_qcu_rus_afr_cze_tsw_sod_ben_amr_glc_mly_eng_moo_hin_swt_bat_tha_wly_tml_bam_dgb_tur_arw_lit_azi_igb_vie_anl_fbf_ses_cic	0.372508192451701	0.878777616643229	0.381786742217264
773	chh_ctl_tsn_swe_gam_tig_amh_arw_tur_aze_zul_jav_dyu_pol_hin_bsq_cze_amr_dgb_cnt_krd_ukr_cic_guj_akn_urd_hun_ses_tsw_fin_ita_wly_geo_rom_alb_lit_spa_owc_anl_glc_est_yor_mly_mol_mao_jpn_tml_kor_bos_scr_ewe_prs_ind_svk_sid_bat_mnd_nor_ven_ben_sod_dut_afr_rus_slo_qcu_eng_bul_fre_swa_hau_lat_heb_grk_sun_por_moo_mcd_fbf_tag_tha_mlt_knd_xho_lda_uzb_ger_pan_azi_swt_vie_aeg_igb_bam_bem	-0.695978044523511	-1.6671010056518	0.0988586623356183
774	chh_slo_swa_alb_mlt_wly_sid_urd_azi_aze_bam_mly_lda_dut_afr_bsq_fre_gam_yor_cnt_glc_ita_xho_bul_ses_svk_est_swt_tsw_hun_lit_tig_geo_scr_ben_mol_mcd_amh_hau_arw_fin_bem_tag_rom_bat_jpn_knd_kor_ctl_grk_fbf_pan_mao_eng_heb_ind_mnd_krd_zul_por_amr_nor_rus_pol_prs_qcu_guj_ukr_cze_moo_aeg_hin_sod_bos_sun_spa_ven_swe_ewe_jav_tha_owc_tml_cic_dyu_tur_lat_ger_uzb_dgb_vie_anl_tsn_igb_akn	0.553441371295141	1.30785990959109	0.194144508340697
775	wly_rus_zul_urd_heb_owc_amh_lat_tur_aze_igb_sun_xho_hin_bul_bsq_rom_chh_dgb_mnd_fre_alb_bem_por_bam_pan_fin_cic_swt_hun_glc_tig_geo_lit_bos_grk_mol_sod_sid_ukr_est_dyu_mao_nor_ind_jpn_knd_kor_prs_ita_yor_scr_jav_eng_amr_bat_cnt_cze_tsw_swe_mlt_dut_ger_krd_arw_qcu_ctl_ben_pol_moo_hau_spa_gam_guj_mly_slo_fbf_svk_swa_tag_tha_anl_tml_lda_tsn_azi_mcd_afr_uzb_akn_vie_aeg_ven_ewe_ses	-0.379602101485416	-0.900073225441772	0.370406067739527
776	sod_mcd_yor_fre_heb_mlt_chh_rom_azi_tur_tsw_mao_bem_ben_slo_bsq_guj_anl_ven_mnd_ita_krd_igb_urd_swa_grk_est_xho_tsn_fin_eng_aeg_geo_pol_lit_por_spa_owc_tig_svk_hun_zul_ind_glc_tag_jpn_tml_kor_dut_swe_ses_pan_mly_cze_wly_bat_cnt_alb_cic_ctl_gam_hin_nor_afr_lat_qcu_prs_bul_ger_moo_amr_ukr_hau_scr_jav_bos_fbf_mol_lda_sun_tha_sid_knd_dgb_ewe_uzb_rus_arw_aze_bam_vie_amh_swt_akn_dyu	0.0350723325538504	0.0826315826886831	0.934322078878089
777	sid_glc_lda_nor_chh_anl_hau_krd_tur_azi_tsn_tag_fbf_eng_pan_bsq_fre_amr_swt_mnd_bos_ita_moo_lit_ewe_rom_hun_igb_ven_fin_afr_gam_geo_dut_spa_grk_hin_heb_sod_rus_est_bem_sun_svk_bat_jpn_knd_kor_bul_slo_akn_lat_jav_ukr_mlt_mao_cnt_guj_yor_pol_aeg_mcd_mol_swe_urd_qcu_ger_cze_ben_xho_tig_arw_wly_por_ind_ctl_bam_prs_swa_mly_tha_amh_tml_zul_tsw_aze_scr_alb_uzb_dyu_vie_owc_ses_dgb_cic	-0.297083832389223	-0.702751752084774	0.483965866002094
778	chh_slo_tsw_ukr_sod_aeg_amh_arw_aze_uzb_zul_sun_akn_mol_svk_bsq_ben_heb_cic_mnd_nor_lit_bam_bos_fbf_spa_est_dgb_tsn_hun_swe_gam_geo_pan_ctl_por_bul_amr_hau_ita_fin_ewe_ind_guj_tag_jpn_tml_kor_rom_scr_swa_lat_mao_urd_mlt_mly_cnt_mcd_dyu_grk_owc_ger_glc_krd_prs_qcu_alb_eng_rus_swt_sid_fre_anl_hin_jav_pol_ses_afr_igb_bat_tha_tig_knd_bem_xho_azi_cze_dut_tur_moo_vie_wly_ven_lda_yor	0.0132260301178809	0.0311358767114344	0.97522790115036
779	sid_slo_ven_ben_mlt_owc_wly_rom_aze_azi_bam_bat_cic_spa_mol_bsq_bos_amh_dyu_mnd_eng_mcd_swt_pol_ses_alb_fin_ewe_igb_hun_rus_chh_geo_ger_grk_cze_fre_aeg_sod_prs_est_fbf_sun_glc_mao_jpn_tml_kor_hin_ctl_xho_scr_tag_bul_anl_jav_cnt_pan_yor_nor_amr_lit_afr_ita_arw_qcu_krd_svk_ukr_dgb_heb_swe_hau_dut_mly_guj_akn_urd_bem_ind_tha_tig_knd_tsw_swa_uzb_lat_por_tur_tsn_vie_gam_zul_lda_moo	0.42275479487498	0.996365677833336	0.32165790137524
780	amh_ger_igb_guj_mlt_tig_aeg_scr_azi_uzb_fbf_mao_akn_fre_urd_bsq_por_sid_lda_cnt_krd_ukr_tsw_rom_zul_lat_fin_swa_ven_hun_hin_sod_geo_bos_mcd_spa_svk_heb_chh_cze_est_cic_sun_prs_ind_jpn_tml_kor_afr_nor_xho_eng_tag_dut_hau_mly_mnd_grk_ewe_pan_gam_rus_mol_ben_pol_qcu_bul_swe_ita_moo_anl_arw_owc_ctl_bat_lit_bam_alb_swt_jav_tha_amr_knd_dgb_yor_aze_slo_glc_tur_tsn_vie_wly_dyu_ses_bem	0.0406080108650755	0.095578338611714	0.924061118771537
781	heb_svk_bem_lat_anl_amh_gam_rus_aze_uzb_tsw_mly_swa_pol_por_bsq_scr_amr_xho_mnd_prs_rom_yor_ctl_lda_nor_hun_ewe_dgb_est_urd_aeg_geo_spa_hin_grk_pan_owc_wly_bos_fin_swt_tag_alb_ind_jpn_knd_kor_afr_ger_ven_eng_bat_ukr_sid_sun_cnt_dut_akn_bul_hau_swe_krd_ita_glc_qcu_arw_fre_slo_igb_chh_mcd_mlt_guj_mao_cze_tsn_mol_zul_jav_tha_sod_tml_cic_dyu_tur_ben_lit_azi_bam_vie_tig_fbf_ses_moo	-0.139891321037313	-0.329929671056166	0.742195117204979
782	amh_bos_yor_nor_aeg_wly_owc_pol_azi_aze_dgb_bat_moo_bul_swe_bsq_glc_sod_tsn_mnd_scr_prs_zul_lat_ses_grk_fin_swt_lda_hun_por_hau_geo_dut_fre_cze_urd_anl_mlt_svk_est_swa_tag_hin_mao_jpn_tml_kor_afr_mol_bem_rus_mly_ukr_heb_ind_cnt_ctl_tsw_guj_gam_rom_krd_spa_lit_qcu_slo_alb_ger_ewe_tig_eng_amr_ita_sun_ben_bam_mcd_ven_jav_tha_sid_knd_xho_cic_tur_pan_arw_uzb_dyu_vie_chh_fbf_igb_akn	0.605501321743595	1.4344954468483	0.154785105066829
783	sod_por_swa_hin_aeg_anl_sid_mol_aze_azi_tsw_mao_xho_cze_afr_bsq_alb_chh_igb_mnd_krd_fre_tsn_svk_ses_rom_hun_moo_dgb_fin_arw_gam_geo_ger_spa_ctl_mcd_owc_heb_eng_est_lda_sun_pol_jav_jpn_knd_kor_scr_urd_zul_lat_mly_swe_tig_bat_cnt_glc_dyu_ben_amr_lit_guj_ita_bul_qcu_rus_ukr_pan_bem_hau_bos_mlt_grk_tag_prs_akn_dut_ewe_ind_tha_amh_tml_swt_bam_tur_slo_nor_uzb_cic_vie_wly_yor_fbf_ven	0.599116156085138	1.41538870795365	0.160294597376621
784	mlt_alb_tsw_swe_chh_aeg_amh_prs_azi_tur_akn_ind_zul_fre_mol_bsq_scr_anl_igb_mnd_ben_grk_ses_lat_bam_guj_est_cic_moo_fin_ukr_heb_geo_bos_rom_lit_bul_owc_sod_ger_hun_lda_bat_glc_mly_jpn_tml_kor_ita_urd_dgb_cze_tag_arw_gam_jav_cnt_slo_bem_dut_hau_pol_por_krd_eng_qcu_svk_afr_hin_fbf_sid_spa_tig_rus_mao_pan_dyu_ctl_ven_sun_tha_wly_knd_tsn_xho_aze_mcd_nor_uzb_swt_vie_amr_ewe_swa_yor	-0.751813036304182	-1.80917860043234	0.073654167625019
785	tig_swe_swt_bul_heb_sid_amh_guj_tur_uzb_bem_ind_yor_hin_fre_bsq_grk_wly_ven_mnd_por_alb_zul_ctl_tsw_ger_fin_swa_xho_hun_arw_owc_geo_rom_dut_scr_mcd_chh_anl_glc_est_fbf_sun_slo_jav_jpn_knd_kor_afr_cze_igb_eng_mly_lat_gam_mao_cnt_krd_ewe_ben_mlt_prs_spa_pan_rus_qcu_pol_nor_ukr_dyu_amr_ita_hau_bos_bat_mol_lda_svk_cic_tag_tha_sod_tml_bam_tsn_azi_urd_lit_aze_dgb_vie_aeg_akn_ses_moo	-0.0916545383782604	-0.216243319302986	0.829271699025866
786	amh_arw_akn_grk_mlt_gam_amr_bul_tur_uzb_zul_tag_xho_fre_ben_bsq_hin_heb_ven_mnd_ita_afr_igb_scr_swt_guj_fin_bem_lda_hun_nor_owc_geo_ctl_swe_lat_rom_sod_sid_por_est_dyu_sun_pol_bat_jpn_knd_kor_pan_prs_moo_mol_jav_cze_anl_mly_cnt_bos_tsw_rus_hau_eng_ger_lit_mcd_qcu_glc_urd_krd_dgb_wly_spa_chh_slo_ind_ukr_ses_alb_cic_mao_tha_tig_tml_bam_fbf_aze_dut_svk_azi_yor_vie_aeg_ewe_tsn_swa	-0.175998791880389	-0.415628029984463	0.6786396583753
787	mlt_ukr_bem_afr_wly_sod_amr_urd_tur_uzb_zul_sun_dgb_mcd_lit_bsq_arw_owc_lda_cnt_fre_alb_akn_dut_bam_svk_est_tsw_yor_hun_pan_chh_geo_ctl_ita_scr_nor_amh_sid_bos_fin_ewe_bat_krd_jav_jpn_tml_kor_rom_glc_xho_slo_mly_por_anl_ind_mnd_guj_fbf_prs_hau_lat_cze_pol_rus_qcu_grk_ben_swe_ses_heb_eng_aeg_hin_tag_mol_ven_spa_dyu_mao_tha_gam_knd_swt_swa_aze_bul_ger_azi_igb_vie_tig_moo_cic_tsn	0.295286411847477	0.695020631293098	0.488775264887912
788	sid_dut_zul_slo_amh_hau_aeg_cze_tur_azi_ven_tag_ewe_pan_urd_bsq_lat_wly_bam_cnt_por_mcd_swa_nor_dgb_afr_hun_tsw_swt_fin_rus_heb_geo_rom_prs_hin_arw_amr_owc_glc_est_ses_bat_grk_jav_jpn_knd_kor_pol_svk_yor_alb_ind_bos_gam_sun_mnd_krd_lda_ctl_tig_guj_fre_spa_swe_qcu_lit_scr_mol_tsn_anl_ben_sod_eng_mly_ita_xho_ukr_bem_mao_tha_chh_tml_akn_fbf_aze_bul_ger_uzb_cic_vie_mlt_dyu_igb_moo	-0.524404827381227	-1.24918806176822	0.214731311539614
789	tig_bul_cic_ctl_aeg_wly_heb_slo_azi_aze_dgb_mao_yor_guj_prs_bsq_swe_owc_ewe_cnt_cze_por_fbf_hin_zul_lat_est_igb_xho_hun_scr_anl_geo_eng_dut_afr_grk_amr_amh_spa_fin_bem_tag_ger_jav_jpn_knd_kor_rus_lit_swa_pan_ind_glc_mlt_sun_mnd_mol_ses_urd_gam_rom_ita_arw_nor_qcu_fre_alb_ben_dyu_chh_svk_hau_bos_mly_mcd_swt_krd_ven_bat_tha_sid_tml_bam_akn_uzb_pol_ukr_tur_lda_vie_sod_moo_tsn_tsw	0.156407463222322	0.368372877884812	0.713432405618091
790	mlt_cze_dyu_rom_amh_anl_chh_krd_uzb_aze_swt_ind_akn_glc_ben_bsq_hin_gam_ses_mnd_grk_ita_lda_mcd_xho_afr_est_yor_dgb_fin_ctl_sid_geo_por_bos_ukr_pan_heb_amr_svk_hun_swa_tag_pol_sun_jpn_tml_kor_rus_urd_ven_nor_mly_bul_wly_bat_cnt_alb_bem_spa_aeg_guj_dut_eng_mol_qcu_prs_lat_slo_tsw_hau_fre_owc_lit_mao_scr_bam_swe_zul_jav_tha_tig_knd_moo_cic_azi_arw_ger_tur_tsn_vie_sod_fbf_igb_ewe	-0.0420792510960868	-0.0991887171282263	0.921201923863805
791	wly_ger_dgb_rus_gam_aeg_mlt_scr_uzb_tur_tsw_sun_tsn_mcd_arw_bsq_urd_anl_dyu_mnd_lit_bul_lda_swe_xho_alb_fin_akn_fbf_est_pan_sid_geo_spa_prs_slo_ukr_tig_chh_hin_hun_cic_tag_dut_mly_jpn_tml_kor_nor_por_swt_eng_jav_cze_amh_ind_cnt_ctl_swa_pol_owc_svk_rom_ben_afr_qcu_krd_guj_fre_yor_amr_bos_hau_mol_mao_ita_ven_lat_zul_bat_tha_sod_knd_ewe_igb_azi_glc_grk_aze_bam_vie_heb_bem_moo_ses	-0.119882142416145	-0.282744788698237	0.778000835501575
792	chh_slo_zul_pan_sod_aeg_heb_cze_tur_uzb_dyu_tag_lda_mcd_dut_bsq_afr_wly_xho_mnd_hin_krd_yor_ita_akn_pol_est_ven_moo_fin_mol_gam_geo_nor_alb_swe_lat_hau_owc_grk_hun_swt_sun_scr_ind_jpn_tml_kor_ger_rus_ses_rom_mao_por_anl_jav_cnt_ukr_cic_guj_mlt_glc_eng_urd_spa_qcu_bul_prs_bos_tsw_amh_ctl_amr_svk_mly_ben_ewe_lit_bam_bat_tha_sid_knd_fbf_tsn_aze_arw_fre_azi_swa_vie_tig_dgb_bem_igb	-0.230491671277731	-0.544481759741009	0.587413176054322
793	sid_cze_swt_bul_amh_amr_owc_eng_tur_aze_cic_mao_zul_lat_ger_bsq_dut_sod_tsw_mnd_slo_pol_dgb_ctl_igb_svk_est_ewe_ven_hun_scr_chh_geo_arw_fre_lit_afr_gam_hau_por_fin_yor_tag_swe_sun_jpn_knd_kor_glc_mol_ses_bos_jav_rus_anl_bat_cnt_pan_xho_grk_tig_krd_ukr_mcd_nor_qcu_prs_urd_guj_akn_wly_rom_aeg_alb_ind_spa_moo_ita_bem_mly_tha_mlt_tml_swa_fbf_azi_hin_ben_uzb_bam_vie_heb_tsn_dyu_lda	-0.50811986276852	-1.20880988419328	0.229800297452078
794	gam_dut_xho_hin_wly_hau_aeg_glc_tur_uzb_yor_mly_bam_krd_grk_bsq_svk_owc_ven_cnt_nor_fre_dyu_swe_lda_bos_fin_swt_igb_hun_guj_amh_geo_mol_pol_eng_cze_mlt_tig_ben_est_tsn_jav_ger_ind_jpn_tml_kor_ctl_bul_tsw_spa_mao_lat_heb_tag_mnd_rus_ewe_scr_anl_por_mcd_urd_lit_qcu_pan_alb_slo_zul_sod_prs_amr_afr_bat_rom_moo_ukr_ses_sun_tha_chh_knd_fbf_dgb_azi_arw_ita_aze_swa_vie_sid_akn_cic_bem	0.149293421845356	0.351457200353782	0.726040394416298
795	sod_nor_cic_alb_gam_amr_hau_dut_uzb_aze_tsn_tag_swt_scr_lat_bsq_ben_sid_moo_mnd_rus_glc_akn_ita_bem_ukr_est_xho_igb_fin_lit_wly_geo_urd_ger_spa_mol_mlt_chh_slo_hun_zul_bat_mcd_sun_jpn_tml_kor_eng_rom_yor_por_ind_afr_owc_jav_cnt_pan_fbf_cze_amh_arw_krd_bos_bul_qcu_pol_svk_ctl_bam_aeg_swe_heb_grk_mao_fre_ven_prs_ewe_mly_tha_anl_knd_lda_ses_azi_guj_hin_tur_dgb_vie_tig_tsw_dyu_swa	-0.437625957803124	-1.03866772235828	0.301652249986427
796	sod_bos_dgb_rus_owc_gam_amr_mcd_azi_aze_swa_bat_bem_mol_ukr_bsq_fre_chh_tsw_cnt_swe_svk_tsn_rom_zul_hin_fin_swt_bam_hun_spa_sid_geo_lat_eng_por_ger_aeg_tig_nor_est_fbf_jav_pan_ind_jpn_knd_kor_prs_dut_igb_pol_sun_arw_wly_mao_mnd_grk_xho_bul_heb_glc_ben_lit_cze_qcu_krd_guj_urd_yor_mlt_alb_anl_afr_tag_scr_moo_ctl_akn_mly_tha_hau_tml_dyu_lda_tur_slo_ita_uzb_cic_vie_amh_ses_ven_ewe	0.185715986152725	0.437403909791944	0.662832528766263
797	owc_scr_moo_bos_sod_amr_tig_fre_azi_uzb_akn_mao_yor_grk_prs_bsq_urd_gam_ewe_cnt_rus_guj_fbf_ukr_xho_pol_est_bam_bem_fin_ita_aeg_geo_lit_ctl_slo_afr_wly_amh_cze_hun_lda_mly_krd_bat_jpn_knd_kor_lat_eng_dgb_glc_ind_por_sid_tag_mnd_nor_tsw_svk_hau_alb_mol_pan_bul_qcu_arw_ger_mcd_cic_heb_rom_anl_ben_jav_spa_tsn_swe_igb_sun_tha_chh_tml_swa_dyu_aze_dut_hin_tur_ven_vie_mlt_ses_zul_swt	0.622362627611133	1.47318922925413	0.144076639231879
798	heb_lat_zul_svk_gam_owc_hau_ukr_uzb_tur_ses_tag_xho_mol_mcd_bsq_nor_sid_ewe_cnt_glc_rus_dgb_lit_moo_ger_fin_igb_lda_est_bul_anl_geo_ben_scr_slo_guj_amr_chh_prs_hun_bem_jav_por_bat_jpn_knd_kor_alb_spa_akn_rom_ind_dut_amh_sun_mnd_bos_cic_pol_tig_arw_afr_cze_fre_qcu_swe_ctl_urd_tsw_sod_krd_aeg_grk_mly_eng_dyu_ita_yor_mao_tha_mlt_tml_ven_tsn_azi_pan_hin_aze_swa_vie_wly_bam_fbf_swt	-0.458297647787874	-1.08964061731212	0.278686884325931
799	anl_hin_yor_glc_amr_wly_sid_bul_tur_aze_bem_ind_xho_ctl_prs_bsq_bos_amh_dyu_mnd_krd_urd_tsn_ukr_swt_alb_fin_lda_fbf_est_dut_heb_geo_scr_afr_nor_mol_mlt_chh_grk_hun_igb_mly_ita_bat_jpn_knd_kor_pan_eng_bam_mcd_tag_guj_tig_sun_cnt_ger_moo_por_owc_cze_ben_lit_spa_qcu_swe_lat_rom_tsw_gam_svk_hau_slo_jav_pol_dgb_rus_zul_mao_tha_aeg_tml_ewe_swa_azi_arw_fre_uzb_akn_vie_sod_ses_ven_cic	-0.0868092379496106	-0.204642226005506	0.838298866271491
800	aeg_scr_akn_mol_amr_chh_gam_lat_aze_tur_moo_tag_swa_urd_krd_bsq_rus_heb_tsn_mnd_grk_bos_dgb_pol_zul_spa_est_bam_swt_hun_prs_sod_geo_dut_afr_ita_ger_wly_mlt_swe_fin_cic_mao_arw_mly_jpn_knd_kor_cze_svk_xho_nor_bat_fre_hau_jav_cnt_por_fbf_alb_amh_mcd_lit_slo_eng_qcu_pan_rom_ukr_tsw_sid_glc_anl_ben_sun_bul_ven_ctl_dyu_ind_tha_owc_tml_ses_yor_uzb_guj_hin_azi_lda_vie_tig_igb_bem_ewe	-0.145597786953598	-0.343332455936894	0.732123294005156
801	anl_ctl_bam_pan_chh_heb_mlt_cze_azi_tur_dgb_sun_ven_lat_eng_bsq_ita_amh_bem_cnt_svk_krd_ewe_slo_swt_dut_fin_xho_tsw_hun_rus_wly_geo_grk_ger_glc_fre_hau_sid_bul_est_tsn_mao_alb_tag_jpn_tml_kor_afr_pol_zul_mcd_ind_urd_gam_mly_mnd_swe_swa_ukr_owc_hin_prs_spa_bos_qcu_nor_rom_guj_igb_aeg_scr_amr_ben_jav_mol_dyu_lit_fbf_bat_tha_sod_knd_yor_akn_uzb_por_arw_aze_cic_vie_tig_lda_ses_moo	0.112783093021775	0.265541236564741	0.791180288250564
802	wly_pan_bem_por_sid_mlt_heb_dut_uzb_aze_ses_tag_moo_grk_fre_bsq_arw_anl_zul_cnt_lit_rom_cic_swe_bam_bul_fin_swt_fbf_est_lat_amr_geo_cze_svk_spa_bos_chh_hau_hin_hun_lda_ind_ben_bat_jpn_knd_kor_ukr_urd_swa_glc_mao_eng_tig_sun_mnd_mcd_tsw_afr_aeg_nor_prs_rus_mol_qcu_alb_ger_krd_ven_owc_scr_amh_slo_mly_guj_ewe_ita_igb_jav_tha_gam_tml_yor_dyu_azi_pol_ctl_tur_akn_vie_sod_tsn_xho_dgb	-0.376033862621048	-0.890679573227889	0.375399536069161
803	gam_spa_xho_eng_heb_mlt_wly_dut_azi_tur_fbf_mao_dyu_ger_bul_bsq_mol_hau_igb_cnt_ita_alb_dgb_nor_bem_glc_est_swt_swa_fin_pan_amr_geo_lit_urd_scr_guj_sid_amh_cze_hun_lda_sun_mcd_jav_jpn_tml_kor_fre_slo_akn_por_mly_rom_sod_tag_mnd_ben_ses_afr_tig_ukr_krd_prs_swe_qcu_rus_svk_hin_cic_owc_grk_chh_lat_bat_arw_ewe_pol_tsw_ind_tha_aeg_knd_ven_zul_aze_bos_ctl_uzb_tsn_vie_anl_moo_yor_bam	-0.48500833474319	-1.15461607190439	0.251205926140055
804	sid_grk_dgb_lat_anl_amr_hau_nor_uzb_tur_fbf_jav_lda_pol_bul_bsq_fre_heb_ewe_cnt_cze_ukr_tsn_alb_ses_glc_est_swt_ven_fin_spa_amh_geo_ger_por_bos_rus_chh_gam_afr_hun_akn_sun_hin_mao_jpn_knd_kor_mol_urd_moo_ben_mly_krd_tig_tag_mnd_lit_swa_dut_mlt_eng_mcd_pan_scr_qcu_slo_ita_ctl_zul_sod_rom_wly_arw_ind_swe_igb_prs_bem_bat_tha_owc_tml_dyu_bam_aze_guj_svk_azi_yor_vie_aeg_cic_xho_tsw	0.0133690406954201	0.0314718710884725	0.974960668476908
805	chh_ger_ven_eng_aeg_tig_amr_mol_uzb_tur_fbf_sun_swt_lit_afr_bsq_pan_gam_igb_mnd_glc_rus_cic_arw_dgb_cze_fin_swa_akn_est_swe_hau_geo_grk_lat_hin_ctl_sod_owc_urd_hun_yor_bat_por_jav_jpn_tml_kor_mcd_rom_ewe_alb_ind_prs_mlt_mao_cnt_krd_bam_ben_wly_bul_spa_svk_guj_qcu_pol_nor_ita_bem_amh_scr_heb_dut_tag_bos_tsn_ukr_moo_mly_tha_sid_knd_tsw_dyu_aze_slo_fre_azi_zul_vie_anl_ses_lda_xho	-0.0145221809240351	-0.0342046263568134	0.972787284043542
806	sid_lit_dgb_ukr_chh_anl_aeg_grk_uzb_azi_cic_jav_dyu_bos_ger_bsq_por_gam_fbf_mnd_afr_scr_lda_rom_bem_urd_fin_ewe_tsn_est_svk_amr_geo_cze_glc_mol_ctl_owc_mlt_bul_hun_igb_ind_fre_mly_jpn_knd_kor_lat_ben_swa_ita_sun_pol_sod_tag_cnt_alb_xho_swe_tig_arw_nor_prs_rus_qcu_hin_slo_dut_swt_amh_pan_heb_eng_mao_krd_moo_spa_zul_bat_tha_hau_tml_bam_ses_tur_guj_mcd_aze_yor_vie_wly_ven_tsw_akn	-0.441480544557811	-1.04781380347842	0.297439932699442
807	amh_svk_dyu_por_chh_anl_hau_eng_uzb_tur_bem_jav_zul_guj_bos_bsq_nor_sid_moo_mnd_urd_lat_ewe_arw_akn_spa_hun_swt_igb_est_slo_aeg_geo_prs_ctl_alb_pol_gam_amr_rom_fin_lda_sun_ita_ind_jpn_tml_kor_ukr_ben_yor_afr_mly_rus_mlt_mao_cnt_glc_fbf_hin_tig_fre_grk_dut_cze_qcu_krd_scr_ger_tsw_wly_swe_heb_mol_tag_pan_ven_bul_ses_bat_tha_owc_knd_tsn_dgb_aze_mcd_lit_azi_xho_vie_sod_swa_cic_bam	-0.466286244380687	-1.10901632420646	0.270282785516421
808	heb_ctl_dgb_eng_owc_sid_hau_glc_tur_aze_ses_mao_bem_spa_urd_bsq_bos_tig_dyu_mnd_dut_swe_bam_arw_cic_ukr_hun_igb_xho_est_lat_amh_geo_mcd_scr_grk_nor_sod_aeg_bul_fin_akn_bat_cze_ind_jpn_tml_kor_mol_fre_tsn_rus_tag_svk_gam_jav_cnt_pan_fbf_pol_amr_guj_slo_prs_krd_qcu_lit_por_alb_swa_anl_rom_mlt_ger_sun_hin_yor_ben_zul_mly_tha_chh_knd_tsw_lda_azi_afr_ita_uzb_ven_vie_wly_moo_ewe_swt	-0.260471510777528	-0.616017436102862	0.539387837373757
809	amh_glc_bam_arw_gam_wly_hau_krd_azi_tur_akn_jav_dgb_grk_ita_bsq_mol_owc_xho_mnd_ger_swe_fbf_lat_tsn_bul_est_dyu_yor_hun_mcd_aeg_geo_svk_urd_ben_prs_anl_heb_dut_fin_ewe_mao_spa_sun_jpn_knd_kor_fre_rom_swt_pol_mly_slo_sod_tag_cnt_cze_ses_ctl_tig_por_lit_alb_rus_qcu_scr_afr_pan_tsw_amr_guj_sid_eng_ind_nor_bem_ukr_moo_bat_tha_chh_tml_swa_igb_uzb_hin_bos_aze_cic_vie_mlt_zul_ven_lda	-0.270919559537131	-0.641415686798777	0.522830312579207
810	sod_guj_bam_fre_anl_heb_sid_ukr_aze_uzb_zul_mao_akn_eng_nor_bsq_grk_mlt_xho_mnd_prs_slo_swt_afr_lda_scr_fin_tsw_igb_hun_urd_amh_geo_bos_ger_pan_bul_wly_aeg_ctl_est_ven_ind_svk_tag_jpn_tml_kor_lit_dut_dgb_lat_bat_por_gam_jav_cnt_swe_bem_glc_amr_ita_arw_mol_krd_qcu_rom_spa_ben_moo_owc_rus_tig_hin_sun_pol_ses_alb_fbf_mly_tha_hau_knd_ewe_dyu_tur_cze_mcd_azi_tsn_vie_chh_cic_yor_swa	-0.913620180050749	-2.21419089890719	0.0292595407976194
811	wly_ukr_xho_afr_heb_tig_sid_slo_azi_uzb_ewe_sun_bam_pol_glc_bsq_swe_chh_dgb_cnt_grk_bos_bem_cze_swa_dut_hun_lda_fbf_fin_alb_mlt_geo_spa_eng_guj_ctl_owc_gam_urd_est_moo_jav_mol_mao_jpn_knd_kor_ben_por_tsw_rom_mly_prs_hau_tag_mnd_nor_zul_ger_sod_ita_rus_krd_hin_qcu_scr_bul_svk_swt_amr_fre_amh_pan_bat_arw_dyu_lit_cic_ind_tha_anl_tml_akn_yor_aze_lat_mcd_tur_ses_vie_aeg_tsn_ven_igb	-0.0145492770492077	-0.034291970615937	0.972717821680764
812	mlt_mol_dyu_eng_chh_aeg_amr_arw_aze_uzb_cic_mao_dgb_ukr_grk_bsq_ben_anl_fbf_cnt_hin_nor_akn_pol_igb_rus_est_ewe_swa_hun_glc_amh_geo_fre_por_alb_svk_hau_heb_cze_fin_zul_mly_scr_bat_jpn_knd_kor_mcd_bul_ven_lit_ind_bos_owc_jav_mnd_guj_moo_rom_tig_afr_lat_ctl_ger_qcu_urd_ita_slo_bem_gam_spa_sid_krd_tag_dut_lda_pan_yor_sun_tha_sod_tml_tsw_bam_tur_swe_prs_azi_swt_vie_wly_ses_xho_tsn	-0.760584248320656	-1.82383193723337	0.0713892816594757
813	heb_mcd_yor_cze_aeg_amr_mlt_eng_aze_uzb_ses_tag_lda_slo_rus_bsq_pan_sid_bam_mnd_alb_rom_tsw_arw_zul_ukr_fin_tsn_igb_hun_por_chh_geo_afr_spa_ger_ctl_hau_anl_dut_est_dgb_mao_ben_mly_jpn_knd_kor_urd_mol_swt_bos_bat_ita_sod_ind_cnt_guj_ewe_lat_owc_glc_scr_grk_fre_qcu_pol_hin_prs_cic_gam_krd_tig_bul_sun_svk_akn_nor_dyu_jav_tha_amh_tml_xho_ven_tur_swe_lit_azi_swa_vie_wly_fbf_bem_moo	-0.0855556884811898	-0.201520215790232	0.840731949146865
814	chh_eng_ses_ctl_owc_mlt_heb_lit_aze_tur_cic_ind_dyu_hin_rus_bsq_alb_amr_swa_mnd_bul_lat_zul_ben_lda_krd_hun_bam_dgb_est_spa_gam_geo_fre_mol_urd_svk_sod_tig_prs_fin_tsw_bat_dut_jav_jpn_knd_kor_cze_mcd_igb_scr_mao_pan_sid_tag_cnt_ger_yor_grk_aeg_guj_ukr_slo_rom_qcu_por_pol_nor_ven_amh_afr_hau_swe_mly_arw_tsn_bos_ewe_sun_tha_wly_tml_xho_bem_uzb_ita_glc_azi_fbf_vie_anl_swt_akn_moo	-0.68464953872225	-1.63964815808706	0.104456823990583
815	sod_mcd_ses_grk_tig_chh_hau_pol_tur_azi_yor_ind_tsn_scr_alb_bsq_ita_gam_dgb_cnt_prs_spa_ewe_ger_swt_glc_fin_lda_akn_est_lat_aeg_geo_bul_swe_hin_eng_sid_owc_cze_hun_cic_mly_mol_bat_jpn_tml_kor_lit_arw_bam_ctl_tag_rom_amr_sun_mnd_rus_zul_por_anl_bos_nor_urd_fre_qcu_pan_guj_krd_igb_amh_dut_mlt_ben_mao_afr_bem_slo_fbf_jav_tha_wly_knd_tsw_xho_aze_ukr_svk_uzb_ven_vie_heb_swa_dyu_moo	-0.0803498087676845	-0.189702250046304	0.84995588800818
816	gam_spa_swa_grk_tig_anl_chh_lat_aze_tur_xho_sun_bem_rom_por_bsq_mol_hau_fbf_cnt_scr_nor_dgb_krd_akn_afr_est_ewe_lda_fin_glc_wly_geo_ger_arw_bos_bul_owc_heb_urd_hun_moo_ind_pol_mly_jpn_tml_kor_hin_rus_yor_fre_mao_swe_sid_jav_mnd_ctl_zul_guj_sod_ukr_slo_alb_prs_qcu_dut_eng_svk_bam_amr_ita_amh_pan_bat_ben_tsn_mcd_swt_tag_tha_mlt_knd_dyu_igb_uzb_lit_cze_azi_ses_vie_aeg_cic_tsw_ven	-0.511732627655338	-1.21903740875467	0.225912993199393
817	sod_svk_ven_ctl_gam_chh_hau_swe_uzb_aze_bam_bat_lda_guj_ita_bsq_ger_heb_moo_cnt_bos_afr_swa_pan_tsn_pol_est_cic_zul_hun_hin_aeg_geo_lit_glc_slo_grk_anl_mlt_rom_fin_akn_sun_dut_mao_jpn_tml_kor_mol_spa_yor_eng_ind_alb_wly_jav_mnd_scr_ses_krd_sid_fre_rus_ben_cze_qcu_por_bul_nor_fbf_amh_lat_amr_prs_mly_ukr_dyu_arw_swt_tag_tha_tig_knd_xho_igb_azi_urd_mcd_tur_tsw_vie_owc_bem_dgb_ewe	-0.603829620663157	-1.43976410280415	0.153291872381019
818	tig_mcd_moo_eng_wly_sod_chh_ger_azi_uzb_tsn_ind_fbf_por_rom_bsq_ctl_amh_igb_cnt_fre_pol_lda_arw_dyu_ukr_fin_tsw_swa_hun_lat_amr_geo_svk_glc_urd_alb_gam_sid_cze_est_swt_bat_bos_sun_jpn_tml_kor_pan_guj_cic_nor_mao_prs_aeg_tag_mnd_slo_ses_lit_heb_mol_ita_bul_ben_qcu_hin_rus_scr_bam_mlt_grk_owc_spa_mly_afr_ewe_krd_zul_jav_tha_anl_knd_bem_xho_aze_dut_swe_tur_akn_vie_hau_ven_dgb_yor	0.305315886521997	0.719707572993757	0.473509873674416
819	chh_ukr_tsn_krd_gam_sod_sid_cze_aze_tur_igb_bat_bam_grk_spa_bsq_svk_aeg_ses_cnt_hin_glc_swt_lit_moo_nor_est_dgb_akn_fin_afr_heb_geo_mol_guj_bul_fre_mlt_hau_rus_hun_fbf_mly_ger_ind_jpn_tml_kor_rom_urd_cic_lat_jav_alb_tig_mao_mnd_por_lda_eng_wly_ben_swe_arw_bos_qcu_dut_slo_prs_zul_owc_ita_amh_mcd_sun_pan_dyu_pol_swa_tag_tha_amr_knd_tsw_yor_azi_ctl_scr_uzb_ewe_vie_anl_ven_bem_xho	-1.02486958024662	-2.49648669066473	0.0143032385120256
820	anl_mol_lda_prs_mlt_hau_sid_guj_aze_tur_fbf_sun_zul_eng_por_bsq_hin_chh_ven_cnt_svk_dut_cic_slo_dyu_alb_fin_ewe_moo_hun_ukr_owc_geo_ctl_afr_urd_rom_wly_heb_pan_est_yor_ind_arw_mao_jpn_tml_kor_ben_spa_ses_scr_tag_nor_amr_jav_mnd_lit_dgb_mcd_aeg_lat_grk_rus_swe_qcu_ita_krd_glc_akn_sod_fre_gam_pol_mly_ger_igb_cze_bam_bat_tha_tig_knd_tsw_bem_azi_bos_bul_uzb_swa_vie_amh_tsn_swt_xho	0.0175119418991571	0.0412783162447974	0.967162509801702
821	amh_ger_yor_afr_sod_sid_aeg_lat_tur_azi_lda_mao_igb_alb_pol_bsq_urd_amr_moo_mnd_prs_fre_dgb_ita_swa_por_fin_bem_ses_hun_lit_wly_geo_dut_slo_nor_svk_anl_heb_ukr_est_ewe_sun_bos_ind_jpn_knd_kor_bul_swe_xho_ben_tag_ctl_gam_jav_cnt_rom_fbf_hin_tig_cze_glc_pan_spa_qcu_guj_grk_eng_bam_mlt_mcd_owc_mol_mly_scr_akn_krd_tsw_bat_tha_chh_tml_cic_zul_uzb_rus_arw_aze_swt_vie_hau_tsn_dyu_ven	-0.716040408024542	-1.72003464111313	0.0887522501161884
822	wly_ukr_bem_prs_sod_chh_amh_ita_uzb_azi_swa_tag_dyu_hin_cze_bsq_rom_gam_lda_mnd_swe_slo_fbf_bul_moo_guj_fin_akn_bam_est_pan_heb_geo_ben_nor_svk_mol_owc_sid_ger_hun_igb_ind_glc_jav_jpn_tml_kor_krd_por_ses_urd_bat_bos_mlt_mly_cnt_lit_ewe_afr_aeg_mcd_dut_eng_arw_qcu_ctl_spa_fre_dgb_tig_rus_hau_scr_mao_pol_swt_alb_ven_sun_tha_anl_knd_tsn_yor_tur_lat_grk_aze_tsw_vie_amr_xho_cic_zul	-0.0939369571561275	-0.221761194245898	0.824986017816866
823	aeg_pan_zul_cze_owc_mlt_amh_ukr_azi_aze_dgb_jav_akn_prs_rom_bsq_rus_gam_bem_cnt_ben_pol_moo_dut_yor_guj_est_igb_bam_hun_alb_heb_geo_por_grk_urd_mol_tig_wly_ita_fin_swt_sun_nor_ind_jpn_tml_kor_lat_bul_tsn_eng_bat_spa_chh_tag_mnd_svk_lda_arw_anl_ger_glc_ctl_hin_qcu_afr_slo_bos_xho_sod_mcd_amr_fre_mly_krd_ewe_swe_swa_mao_tha_hau_knd_ven_fbf_tur_lit_scr_uzb_cic_vie_sid_ses_dyu_tsw	-0.291593945241171	-0.689342969035917	0.492323844016299
824	amh_pol_cic_ukr_sod_anl_heb_nor_azi_uzb_xho_ind_moo_afr_alb_bsq_fre_owc_lda_mnd_pan_swe_dyu_krd_dgb_ger_est_bam_akn_hun_lit_gam_geo_svk_bos_slo_urd_amr_hau_rom_fin_igb_mly_spa_mao_jpn_tml_kor_eng_glc_ses_dut_bat_guj_mlt_tag_cnt_ben_ven_ita_chh_por_rus_grk_mcd_qcu_arw_prs_hin_fbf_tig_cze_aeg_ctl_jav_scr_yor_lat_bem_sun_tha_sid_knd_tsw_ewe_tur_mol_bul_aze_swa_vie_wly_swt_tsn_zul	0.182859304332297	0.42983997799909	0.668306370813231
825	heb_arw_xho_ben_tig_aeg_hau_pan_tur_uzb_lda_jav_dgb_pol_cze_bsq_ger_wly_bem_mnd_ita_swe_tsn_ctl_tsw_prs_hun_ses_swt_fin_spa_amr_geo_mcd_fre_urd_mol_anl_sid_glc_est_moo_sun_scr_mao_jpn_tml_kor_rom_bul_fbf_grk_bat_alb_owc_mly_cnt_lat_dyu_guj_gam_dut_por_afr_hin_qcu_krd_svk_ukr_ven_mlt_bos_sod_rus_tag_lit_igb_eng_akn_ind_tha_chh_knd_swa_bam_aze_nor_slo_azi_yor_vie_amh_zul_ewe_cic	-0.953473712879374	-2.31534989472489	0.0227929882756704
826	amh_arw_ven_swe_amr_tig_wly_krd_tur_azi_ses_jav_dyu_ukr_grk_bsq_afr_sod_igb_cnt_alb_mcd_yor_ben_akn_urd_fin_moo_tsn_est_mol_gam_geo_bul_rus_ger_dut_mlt_sid_eng_hun_dgb_ind_slo_tag_jpn_tml_kor_spa_scr_ewe_pol_sun_svk_chh_bat_mnd_ita_bem_lat_heb_cze_ctl_fre_pan_qcu_por_bos_guj_swa_hau_nor_anl_prs_mao_glc_swt_hin_lda_mly_tha_owc_knd_xho_bam_aze_lit_rom_uzb_tsw_vie_aeg_cic_zul_fbf	0.366890502470681	0.867613712749462	0.387839061047202
827	amh_ctl_cic_mcd_owc_gam_hau_cze_uzb_azi_moo_mao_tsn_prs_rus_bsq_alb_sod_swt_mnd_ger_urd_zul_fre_lda_eng_hun_fbf_bem_fin_bos_wly_geo_glc_ben_spa_slo_sid_anl_rom_est_ses_jav_ukr_mly_jpn_knd_kor_lit_dut_swa_scr_ind_pol_mlt_bat_cnt_nor_dyu_swe_aeg_afr_mol_pan_por_qcu_lat_krd_svk_akn_tig_ita_chh_grk_sun_arw_tsw_bul_ven_tag_tha_amr_tml_dgb_bam_aze_hin_guj_tur_yor_vie_heb_ewe_xho_igb	-0.697319981446262	-1.67500520130367	0.0972927501759018
828	wly_krd_ses_prs_amh_owc_hau_afr_aze_tur_fbf_jav_tsw_swe_fre_bsq_lat_heb_xho_mnd_alb_rom_ewe_pol_cic_ctl_est_tsn_swa_fin_rus_sid_geo_mol_ger_spa_lit_anl_aeg_nor_hun_moo_sun_bul_ind_jpn_knd_kor_por_bos_bem_glc_mao_arw_amr_tag_cnt_mcd_bam_hin_chh_ita_pan_scr_ben_qcu_cze_svk_dut_swt_sod_guj_gam_slo_mly_grk_akn_eng_dgb_bat_tha_mlt_tml_dyu_igb_azi_ukr_urd_uzb_lda_vie_tig_yor_ven_zul	-0.405704462662662	-0.963881639056302	0.337604936167277
829	anl_hin_ses_guj_hau_heb_mlt_krd_azi_aze_xho_bat_moo_svk_glc_bsq_bul_amr_tsn_cnt_afr_alb_ewe_ger_akn_eng_est_zul_dgb_hun_rus_tig_geo_ukr_rom_arw_mcd_chh_wly_por_fin_yor_jav_lit_mao_jpn_tml_kor_grk_ben_igb_scr_sun_bos_aeg_tag_mnd_nor_fbf_cze_gam_lat_pan_pol_urd_qcu_mol_prs_swe_ven_sod_fre_amh_dut_mly_spa_cic_ita_bam_ind_tha_sid_knd_swa_lda_tur_slo_ctl_uzb_dyu_vie_owc_bem_tsw_swt	-0.10736832638926	-0.252990664399332	0.80083380303996
830	tig_cze_bem_arw_amr_chh_gam_nor_aze_tur_lda_mao_bam_ger_eng_bsq_guj_wly_swt_cnt_pol_ita_fbf_ctl_dyu_pan_est_ven_dgb_fin_swe_anl_geo_rom_bos_krd_alb_sid_aeg_hin_hun_moo_bat_ukr_jav_jpn_tml_kor_bul_dut_igb_mcd_tag_svk_owc_ind_mnd_urd_tsw_spa_amh_glc_rus_grk_ben_qcu_slo_afr_scr_yor_mlt_prs_heb_fre_sun_lat_tsn_mol_akn_mly_tha_sod_knd_swa_zul_azi_por_lit_uzb_ewe_vie_hau_xho_cic_ses	-0.681380429906952	-1.63279808597475	0.105892857921183
831	owc_ctl_swa_glc_amr_heb_gam_pol_tur_uzb_dyu_mao_bam_rom_por_bsq_svk_wly_cic_cnt_swe_scr_dgb_guj_moo_rus_hun_tsw_akn_est_dut_mlt_geo_bul_pan_ger_fre_amh_sid_alb_fin_bem_jav_spa_sun_jpn_tml_kor_ukr_ita_fbf_ben_bat_slo_sod_mly_mnd_hin_ewe_grk_chh_nor_afr_arw_urd_qcu_lit_mcd_lat_ses_tig_eng_aeg_prs_ind_bos_xho_mol_zul_tag_tha_anl_knd_igb_lda_aze_krd_cze_azi_ven_vie_hau_swt_tsn_yor	-0.170618211753558	-0.402777389367793	0.688036379921557
832	amh_grk_xho_arw_amr_wly_tig_prs_uzb_aze_ewe_mao_ven_eng_hin_bsq_glc_sid_zul_cnt_swe_por_bem_slo_lda_rus_hun_dgb_tsw_fin_fre_mlt_geo_ben_scr_pan_lit_owc_aeg_alb_est_fbf_mly_mcd_jav_jpn_tml_kor_urd_pol_akn_nor_sun_spa_sod_tag_mnd_krd_bam_bos_anl_mol_rom_bul_ctl_qcu_lat_guj_ukr_ses_hau_ger_heb_ita_ind_svk_tsn_cze_swt_bat_tha_chh_knd_dyu_yor_tur_dut_afr_azi_swa_vie_gam_igb_cic_moo	-0.027403740027739	-0.0645375253025973	0.948680749800791
833	hau_hin_ven_lat_gam_heb_anl_guj_uzb_aze_yor_sun_zul_svk_pol_bsq_ukr_amr_bam_mnd_bul_alb_tsw_lit_xho_arw_hun_akn_lda_fin_ben_sid_geo_scr_mol_krd_swe_wly_chh_rus_est_fbf_mly_spa_jav_jpn_knd_kor_prs_pan_dyu_por_ind_bos_owc_tag_cnt_cze_cic_dut_mlt_rom_slo_eng_fre_qcu_grk_ctl_afr_ses_amh_ita_aeg_urd_mao_ger_bem_glc_tsn_bat_tha_tig_tml_igb_moo_azi_mcd_nor_tur_swt_vie_sod_ewe_swa_dgb	-0.0440549065896743	-0.103716649893149	0.917617550042475
834	mlt_nor_dyu_rus_aeg_sid_owc_por_tur_azi_tsw_ind_akn_grk_mol_bsq_lit_chh_xho_cnt_ukr_glc_fbf_scr_igb_slo_fin_lda_cic_hun_eng_hau_geo_guj_pan_alb_arw_sod_wly_ctl_est_yor_tag_swe_mao_jpn_knd_kor_hin_krd_dgb_mcd_mly_afr_gam_jav_mnd_pol_swa_ben_amr_ita_dut_prs_urd_qcu_bos_spa_cze_swt_anl_fre_amh_rom_sun_bul_ses_svk_ewe_bat_tha_heb_tml_bem_zul_aze_ger_lat_uzb_moo_vie_tig_bam_ven_tsn	0.610341291479078	1.44365993428782	0.152194900848098
835	anl_cze_xho_pol_hau_chh_amr_pan_tur_azi_tsn_jav_dgb_ger_afr_bsq_lit_sid_igb_mnd_nor_glc_bam_rom_dyu_eng_hun_fbf_bem_est_hin_heb_geo_swe_lat_ita_mol_amh_sod_prs_fin_ses_ind_grk_mao_jpn_tml_kor_rus_scr_yor_ben_bat_dut_tig_sun_cnt_arw_akn_bul_owc_urd_guj_por_ukr_qcu_svk_spa_slo_zul_gam_mcd_aeg_fre_tag_krd_ewe_alb_lda_mly_tha_wly_knd_tsw_swa_aze_ctl_bos_uzb_moo_vie_mlt_cic_ven_swt	-0.668270225801439	-1.60047901129409	0.112884075723707
836	heb_swe_ewe_grk_wly_chh_aeg_ger_azi_aze_ses_bat_swa_hin_nor_bsq_glc_hau_tsw_mnd_cze_slo_moo_guj_dyu_rom_fin_bam_akn_hun_rus_gam_geo_lit_pol_dut_ukr_tig_anl_alb_est_bem_jav_ita_mly_jpn_knd_kor_bos_lat_tsn_krd_ind_urd_amr_mao_cnt_svk_lda_fre_amh_afr_spa_ben_mol_qcu_por_eng_ctl_swt_mlt_pan_sid_mcd_tag_prs_igb_scr_yor_sun_tha_owc_tml_ven_cic_uzb_arw_bul_tur_dgb_vie_sod_xho_fbf_zul	-0.378628561902424	-0.897771291396242	0.371625833766951
837	gam_por_ven_pan_wly_owc_sid_ukr_aze_azi_akn_ind_cic_grk_svk_bsq_ctl_heb_dyu_mnd_afr_eng_dgb_krd_yor_ger_hun_swt_tsn_fin_hin_aeg_geo_scr_lat_ita_bul_chh_amr_alb_est_igb_mao_urd_jav_jpn_knd_kor_guj_nor_xho_rom_bat_spa_sod_sun_cnt_cze_moo_bos_tig_rus_lit_fre_ben_qcu_glc_prs_pol_ses_hau_arw_mlt_dut_tag_mcd_swa_mol_ewe_mly_tha_amh_tml_lda_zul_uzb_slo_swe_tur_fbf_vie_anl_tsw_bem_bam	-0.581678393356396	-1.38869615887098	0.168242097533655
838	sid_lit_fbf_nor_amh_heb_tig_mol_uzb_azi_swt_bat_xho_mcd_eng_bsq_por_mlt_dyu_mnd_ger_guj_igb_slo_ses_spa_hun_bam_bem_est_dut_owc_geo_lat_svk_urd_arw_anl_amr_pan_fin_tsw_mao_prs_tag_jpn_knd_kor_ita_swe_akn_bul_sun_fre_aeg_mly_cnt_ctl_lda_ben_gam_krd_hin_ukr_pol_qcu_afr_rom_alb_moo_sod_rus_chh_scr_jav_cze_dgb_grk_swa_ind_tha_hau_tml_yor_ven_aze_bos_glc_tur_zul_vie_wly_tsn_cic_ewe	-0.285746190159993	-0.67537970192163	0.501110389737229
839	sid_glc_yor_svk_anl_tig_amh_mcd_uzb_aze_ses_tag_bam_slo_por_bsq_spa_sod_swt_cnt_pol_swe_moo_alb_tsn_prs_fin_cic_lda_hun_krd_aeg_geo_ben_ita_grk_lit_owc_amr_bos_est_dyu_jav_dut_ind_jpn_tml_kor_afr_ger_ewe_bul_sun_nor_mlt_mly_mnd_hin_bem_eng_gam_arw_cze_guj_scr_qcu_fre_ukr_pan_ven_chh_mol_hau_lat_mao_urd_zul_rom_xho_bat_tha_heb_knd_akn_tsw_tur_ctl_rus_azi_swa_vie_wly_dgb_igb_fbf	-0.162449925456975	-0.383502817489617	0.702222278376247
840	gam_spa_bam_arw_amh_anl_sid_hin_aze_uzb_zul_mly_dgb_mcd_ger_bsq_ben_amr_yor_cnt_nor_alb_fbf_cze_cic_grk_fin_ven_ewe_hun_bos_aeg_geo_dut_lit_guj_bul_mlt_hau_swe_est_ses_sun_fre_jav_jpn_tml_kor_glc_scr_swt_mol_tag_urd_sod_bat_mnd_afr_bem_rom_heb_svk_por_prs_eng_qcu_ita_rus_lat_akn_owc_krd_chh_ukr_ind_pan_moo_ctl_tsn_mao_tha_tig_knd_igb_dyu_azi_pol_slo_tur_xho_vie_wly_lda_swa_tsw	-0.439640371262325	-1.04423115480101	0.299085172968986
841	wly_slo_tsn_grk_gam_hau_heb_cze_uzb_tur_zul_ind_ewe_afr_nor_bsq_eng_chh_bem_mnd_ctl_lat_swt_pan_yor_mol_est_tsw_cic_fin_swe_amr_geo_glc_bos_krd_ger_anl_sod_mcd_hun_dgb_sun_scr_jav_jpn_knd_kor_guj_fre_lda_ben_mao_urd_aeg_bat_cnt_ita_ven_ukr_mlt_dut_rus_hin_arw_qcu_por_rom_spa_moo_owc_lit_sid_svk_tag_pol_fbf_prs_dyu_mly_tha_tig_tml_xho_ses_azi_bul_alb_aze_igb_vie_amh_swa_akn_bam	-0.26309625337404	-0.622263889944173	0.535291049995624
842	mlt_rom_moo_scr_tig_sod_heb_alb_uzb_aze_ses_mao_akn_spa_rus_bsq_dut_anl_ven_cnt_mol_ctl_yor_pan_cic_afr_fin_bam_fbf_est_urd_amh_geo_arw_bul_lit_ukr_owc_aeg_pol_hun_lda_mly_cze_bat_jpn_tml_kor_ger_ben_dgb_glc_ind_swe_amr_jav_mnd_bos_bem_svk_wly_ita_krd_mcd_prs_qcu_guj_por_nor_ewe_hau_hin_chh_lat_tag_slo_tsw_fre_zul_sun_tha_sid_knd_swt_tsn_tur_grk_eng_azi_dyu_vie_gam_swa_xho_igb	0.127728657217727	0.300545256854721	0.764432116593687
843	gam_spa_swa_alb_wly_amr_mlt_ger_aze_tur_tsw_mly_cic_afr_rom_bsq_bos_hau_lda_cnt_prs_dut_ewe_swe_tsn_rus_est_ven_zul_hun_glc_tig_geo_guj_por_mol_scr_sod_owc_lit_fin_igb_mao_pan_jav_jpn_knd_kor_ita_lat_dgb_hin_ind_mcd_aeg_tag_mnd_eng_yor_pol_chh_ctl_urd_arw_krd_qcu_ben_cze_svk_fbf_heb_bul_amh_nor_sun_fre_moo_grk_bam_bat_tha_sid_tml_bem_ses_azi_ukr_slo_uzb_xho_vie_anl_dyu_akn_swt	-0.0892227005221147	-0.210411764353741	0.833806628254868
844	amr_guj_cic_dut_owc_wly_mlt_arw_tur_aze_bam_sun_igb_ctl_eng_bsq_alb_heb_lda_cnt_grk_urd_fbf_slo_swt_afr_hun_tsn_yor_est_pan_anl_geo_hin_ben_bos_bul_hau_amh_por_fin_ven_ind_lat_mly_jpn_tml_kor_ger_pol_ewe_svk_mao_spa_tig_tag_mnd_ita_tsw_rom_gam_krd_cze_mol_scr_qcu_ukr_swe_prs_xho_sod_fre_sid_glc_bat_nor_zul_rus_akn_jav_tha_aeg_knd_swa_moo_uzb_mcd_lit_azi_bem_vie_chh_ses_dgb_dyu	-0.926692464492244	-2.24608737503878	0.027065863423112
845	chh_bos_dgb_mcd_sid_sod_mlt_glc_uzb_aze_akn_ind_igb_nor_guj_bsq_spa_gam_dyu_cnt_scr_fre_moo_ger_xho_pan_est_tsw_tsn_hun_svk_owc_geo_urd_afr_swe_dut_tig_amr_mol_fin_ewe_tag_arw_mao_jpn_knd_kor_bul_eng_ven_rus_mly_slo_wly_jav_mnd_alb_swt_lat_anl_rom_pol_ctl_grk_qcu_ukr_ben_lit_cic_hau_krd_heb_cze_bat_por_zul_hin_fbf_sun_tha_aeg_tml_ses_yor_azi_ita_prs_tur_swa_vie_amh_lda_bam_bem	-0.0284134893662555	-0.0669326986548238	0.946778966239673
846	mlt_cze_yor_rus_owc_aeg_amh_rom_tur_uzb_ven_mly_lda_scr_grk_bsq_guj_chh_igb_mnd_slo_eng_tsw_ukr_moo_dut_fin_bem_fbf_hun_mol_sod_geo_hin_spa_fre_urd_wly_hau_pol_est_zul_tag_prs_mao_jpn_tml_kor_arw_krd_xho_bos_bat_svk_gam_sun_cnt_nor_cic_ger_tig_ctl_mcd_por_alb_qcu_glc_bul_ben_dyu_sid_lat_anl_ita_jav_afr_ses_swe_akn_ind_tha_heb_knd_bam_swt_azi_pan_lit_aze_swa_vie_amr_dgb_tsn_ewe	-0.559752760748721	-1.33415379971507	0.185411241190053
847	aeg_pan_dyu_mcd_tig_wly_amh_swe_aze_tur_dgb_jav_tsn_dut_ita_bsq_rom_gam_ewe_cnt_alb_svk_cic_guj_igb_prs_fin_zul_swa_est_krd_owc_geo_nor_hin_pol_lat_sod_amr_bos_hun_moo_mly_cze_tag_jpn_tml_kor_urd_grk_xho_rus_mao_mol_heb_sun_mnd_bul_ven_eng_sid_afr_glc_slo_por_qcu_ctl_ben_ger_bem_chh_ukr_hau_fre_ind_spa_bam_arw_akn_bat_tha_mlt_knd_lda_tsw_uzb_scr_lit_azi_fbf_vie_anl_ses_swt_yor	-0.31372834466849	-0.742409076873968	0.459710563846621
848	chh_mol_cic_afr_wly_owc_heb_svk_tur_azi_moo_ind_dyu_grk_cze_bsq_krd_hau_xho_mnd_lit_ben_fbf_rus_swa_bos_fin_dgb_bam_hun_ukr_amr_geo_eng_hin_pan_por_gam_aeg_prs_est_bem_mly_ctl_sun_jpn_tml_kor_bul_spa_ven_glc_tag_nor_tig_mao_cnt_swe_igb_urd_sod_ger_pol_fre_alb_qcu_arw_ita_mcd_ewe_sid_rom_amh_guj_bat_slo_lda_dut_tsw_jav_tha_anl_knd_tsn_ses_aze_scr_lat_uzb_yor_vie_mlt_zul_swt_akn	-0.300726594259711	-0.710804008476424	0.478984550647243
849	gam_bos_cic_rom_amh_mlt_chh_prs_azi_uzb_xho_sun_dgb_nor_fre_bsq_mol_tig_zul_cnt_dut_lat_swa_lit_swt_pan_hun_bam_moo_fin_alb_amr_geo_scr_bul_urd_por_wly_heb_ctl_est_ewe_mao_swe_ind_jpn_tml_kor_krd_ger_bem_grk_tag_rus_sod_bat_mnd_arw_fbf_hin_anl_svk_ita_mcd_ben_qcu_spa_guj_ukr_yor_hau_slo_owc_cze_jav_afr_ses_pol_lda_mly_tha_aeg_knd_igb_tsw_tur_glc_eng_aze_ven_vie_sid_akn_dyu_tsn	-0.249235851030142	-0.588813054640206	0.557414156377953
850	sod_grk_ven_urd_amr_tig_chh_bos_tur_azi_ewe_sun_ses_rom_svk_bsq_rus_heb_swt_mnd_nor_dut_yor_scr_igb_ukr_est_bem_bam_fin_krd_aeg_geo_alb_por_mcd_spa_owc_sid_swe_hun_tsw_mly_afr_mao_jpn_knd_kor_bul_ita_swa_ger_ind_guj_wly_bat_cnt_eng_dgb_glc_gam_ctl_arw_cze_slo_qcu_pan_ben_mol_tsn_mlt_lit_anl_fre_jav_lat_dyu_hin_zul_tag_tha_amh_tml_fbf_lda_aze_prs_pol_uzb_akn_vie_hau_xho_moo_cic	-0.636529345390389	-1.52489219151673	0.130679586268535
851	hau_eng_ewe_pol_amh_wly_tig_ukr_azi_aze_yor_jav_ven_rom_dut_bsq_hin_sid_dgb_cnt_mol_rus_moo_cze_igb_lit_est_zul_ses_fin_prs_amr_geo_afr_mcd_krd_svk_mlt_anl_scr_hun_tsn_mly_ctl_bat_jpn_knd_kor_ger_glc_swt_spa_tag_por_aeg_sun_mnd_ben_bem_lat_owc_nor_slo_fre_pan_qcu_swe_urd_arw_fbf_chh_grk_heb_alb_mao_guj_tsw_ita_swa_ind_tha_gam_tml_lda_akn_tur_bul_bos_uzb_xho_vie_sod_dyu_cic_bam	-0.0116619625519614	-0.0274803158835364	0.978135522639278
852	heb_pan_fbf_rom_tig_mlt_anl_arw_uzb_aze_zul_sun_swt_prs_cze_bsq_mcd_gam_bam_cnt_lat_pol_swa_bul_igb_spa_hun_ven_moo_fin_urd_chh_geo_ben_bos_mol_scr_sod_hau_rus_est_xho_mly_lit_tag_jpn_knd_kor_glc_krd_bem_eng_jav_por_owc_mao_mnd_ctl_akn_fre_wly_guj_swe_ger_ukr_qcu_ita_grk_alb_tsn_sid_slo_amh_svk_ind_hin_dgb_dut_dyu_bat_tha_aeg_tml_cic_ses_azi_afr_nor_tur_tsw_vie_amr_yor_ewe_lda	-0.64667813608654	-1.54349333080966	0.126107186196769
853	wly_alb_dgb_por_mlt_anl_heb_fre_azi_tur_igb_mao_bam_scr_mcd_bsq_swe_hau_tsw_mnd_spa_eng_yor_pol_swt_nor_est_dyu_ewe_fin_svk_gam_geo_ita_pan_guj_ctl_amr_sid_rom_hun_akn_sun_urd_tag_jpn_knd_kor_bos_ger_cic_hin_ind_cze_owc_mly_cnt_arw_ses_glc_sod_mol_afr_rus_grk_qcu_prs_lat_bul_moo_amh_ben_chh_dut_bat_slo_xho_lit_ven_jav_tha_aeg_tml_zul_swa_aze_krd_ukr_uzb_bem_vie_tig_lda_tsn_fbf	-0.474202862790127	-1.13050815847364	0.261169277795777
854	amh_cze_swa_swe_chh_gam_sid_arw_tur_uzb_tsw_sun_cic_rus_pan_bsq_ctl_sod_tsn_mnd_bul_lit_ven_hin_xho_ger_hun_igb_bam_est_eng_heb_geo_guj_por_ukr_lat_tig_amr_mcd_fin_ewe_mly_mol_jav_jpn_knd_kor_grk_glc_bem_slo_tag_ben_mlt_bat_cnt_pol_zul_prs_anl_afr_alb_urd_dut_qcu_bos_krd_spa_ses_owc_scr_hau_rom_ind_svk_fbf_ita_lda_mao_tha_aeg_tml_moo_dgb_azi_fre_nor_aze_yor_vie_wly_swt_dyu_akn	-0.325099284784721	-0.769911148177339	0.44330385547832
855	tig_ukr_ewe_scr_mlt_anl_wly_bul_azi_uzb_bem_mly_dyu_bos_swe_bsq_pol_gam_swt_mnd_hin_alb_bam_mol_tsw_svk_fin_akn_zul_hun_por_hau_geo_eng_guj_arw_spa_sod_amr_krd_est_swa_ind_pan_jav_jpn_tml_kor_rus_grk_tsn_ben_mao_ger_chh_bat_cnt_rom_moo_nor_amh_lat_slo_glc_fre_qcu_mcd_ctl_lit_fbf_sid_urd_aeg_dut_tag_ita_lda_cze_xho_sun_tha_owc_knd_dgb_yor_tur_afr_prs_aze_igb_vie_heb_ven_cic_ses	-0.288930823193998	-0.68364209080211	0.495901013250169
856	chh_dut_dgb_guj_mlt_sod_gam_fre_uzb_tur_moo_ind_yor_rus_swe_bsq_pan_aeg_swa_mnd_lat_pol_tsn_nor_zul_ita_hun_bem_ven_fin_afr_anl_geo_ctl_por_alb_hin_heb_amr_lit_est_lda_mly_urd_bat_jpn_tml_kor_bul_bos_dyu_glc_mao_svk_tig_jav_cnt_grk_akn_spa_owc_rom_arw_ger_eng_qcu_ben_mcd_cze_ses_amh_slo_sid_mol_tag_prs_ewe_scr_swt_sun_tha_wly_knd_bam_xho_aze_krd_ukr_azi_tsw_vie_hau_cic_fbf_igb	-0.851739692695722	-2.06164828075019	0.0420317368318022
857	hau_ben_igb_slo_gam_anl_sid_ita_tur_uzb_swa_mao_bam_glc_guj_bsq_swe_amh_yor_mnd_lit_por_ewe_rom_dyu_hin_hun_akn_swt_fin_fre_chh_geo_afr_eng_arw_nor_tig_aeg_scr_est_lda_ind_prs_bat_jpn_knd_kor_ger_mcd_moo_cze_sun_krd_mlt_jav_cnt_dut_ven_ukr_heb_bos_grk_pan_pol_qcu_ctl_svk_lat_zul_owc_spa_wly_alb_mly_urd_tsn_bul_ses_tag_tha_amr_tml_xho_cic_azi_rus_mol_aze_tsw_vie_sod_fbf_bem_dgb	-0.535736445918535	-1.27593319101183	0.205156674919658
858	aeg_bos_moo_grk_owc_mlt_gam_svk_uzb_aze_tsn_mly_ewe_krd_glc_bsq_eng_anl_bem_cnt_lit_rus_lda_scr_zul_guj_hun_tsw_dyu_est_nor_tig_geo_pan_pol_bul_swe_amh_wly_hin_fin_xho_tag_alb_sun_jpn_tml_kor_mol_spa_fbf_arw_jav_prs_sid_mao_mnd_slo_ses_mcd_heb_rom_ben_ctl_afr_qcu_ger_ukr_fre_swt_hau_urd_chh_por_ind_ita_dgb_dut_bam_bat_tha_amr_knd_swa_cic_azi_lat_cze_tur_igb_vie_sod_yor_akn_ven	0.0309645615819009	0.072926344758213	0.942021345721341
859	chh_pan_dyu_krd_owc_aeg_gam_ger_uzb_azi_xho_mly_tsw_por_lit_bsq_rus_amr_cic_mnd_mol_mcd_dgb_ukr_swa_urd_est_bem_bam_fin_glc_sod_geo_svk_dut_guj_swe_heb_wly_ita_hun_fbf_jav_arw_tag_jpn_knd_kor_bos_slo_akn_ctl_mao_ben_tig_bat_cnt_rom_moo_grk_amh_pol_scr_prs_fre_qcu_hin_alb_bul_ses_anl_spa_mlt_nor_sun_afr_igb_lat_swt_ind_tha_hau_tml_zul_lda_tur_eng_cze_aze_tsn_vie_sid_yor_ven_ewe	0.522799487845758	1.23951138375021	0.218274958714554
860	sod_swe_igb_urd_aeg_gam_mlt_glc_uzb_tur_xho_mly_lda_hin_pol_bsq_nor_tig_tsw_mnd_guj_mcd_dyu_eng_ewe_rom_fin_ven_fbf_est_spa_chh_geo_krd_mol_ita_rus_hau_heb_bul_hun_moo_tag_grk_ind_jpn_knd_kor_bos_cze_ses_afr_sun_prs_anl_bat_cnt_ctl_swa_dut_wly_lit_svk_scr_lat_qcu_fre_arw_pan_dgb_sid_ukr_owc_slo_jav_por_swt_ben_cic_mao_tha_amr_tml_bem_zul_aze_alb_ger_azi_akn_vie_amh_bam_tsn_yor	0.299382734710218	0.704422981923951	0.48292966133686
861	tig_slo_swt_grk_gam_heb_anl_mcd_azi_uzb_cic_jav_bam_bos_ben_bsq_ita_wly_moo_mnd_prs_lit_lda_swe_yor_arw_est_xho_dgb_fin_afr_owc_geo_krd_ctl_bul_ger_amr_sod_spa_hun_bem_sun_por_tag_jpn_tml_kor_glc_rom_fbf_urd_ind_pol_amh_bat_cnt_svk_ven_pan_chh_cze_rus_lat_nor_qcu_mol_dut_alb_ewe_hau_eng_aeg_fre_mao_ukr_ses_guj_tsw_mly_tha_mlt_knd_akn_swa_tur_hin_scr_aze_dyu_vie_sid_tsn_zul_igb	-0.37305616622935	-0.883444516794216	0.379274208478841
862	hau_mol_tsn_arw_chh_sid_aeg_guj_uzb_tur_bem_jav_dyu_afr_por_bsq_alb_gam_ses_cnt_eng_rus_igb_mcd_cic_cze_hun_zul_lda_est_scr_amr_geo_bos_swe_glc_ben_owc_heb_prs_fin_bam_ind_ukr_mly_jpn_tml_kor_rom_svk_akn_ita_tag_pol_tig_mao_mnd_lat_tsw_bul_anl_urd_slo_fre_nor_qcu_pan_ctl_ger_ewe_sod_hin_amh_lit_bat_krd_swa_spa_moo_sun_tha_wly_knd_dgb_yor_azi_grk_dut_aze_fbf_vie_mlt_xho_swt_ven	-0.411660281369093	-0.977679416575828	0.330769292885921
863	heb_mcd_zul_arw_gam_mlt_wly_mol_tur_azi_yor_tag_ven_glc_hin_bsq_bul_owc_igb_mnd_swe_por_ses_urd_bem_nor_hun_ewe_swa_fin_ben_hau_geo_pan_ger_slo_prs_amr_tig_alb_est_moo_sun_lit_mao_jpn_tml_kor_grk_afr_dyu_ukr_mly_bos_aeg_ind_cnt_pol_bam_krd_sid_svk_rus_lat_scr_qcu_ctl_dut_spa_tsn_chh_rom_anl_eng_jav_ita_lda_fre_tsw_bat_tha_amh_knd_akn_xho_aze_guj_cze_uzb_cic_vie_sod_swt_fbf_dgb	0.220477870762641	0.518784759886497	0.605143124670464
864	owc_hin_zul_scr_sid_amh_anl_eng_uzb_aze_swt_tag_ses_svk_dut_bsq_pol_mlt_dyu_cnt_bul_por_akn_ben_igb_urd_fin_dgb_bam_est_afr_hau_geo_krd_rom_ger_rus_tig_wly_fre_hun_cic_sun_prs_ind_jpn_knd_kor_cze_mol_yor_bos_mao_ctl_gam_bat_mnd_glc_tsw_mcd_heb_spa_nor_pan_ukr_qcu_lit_swe_arw_lda_sod_grk_amr_lat_jav_guj_swa_ita_xho_mly_tha_aeg_tml_moo_tsn_azi_alb_slo_tur_ven_vie_chh_bem_fbf_ewe	-0.396413867667476	-0.939666429315792	0.349822905210707
865	wly_svk_tsw_lat_amh_heb_hau_grk_tur_azi_cic_mao_fbf_nor_urd_bsq_prs_sid_xho_cnt_ger_ben_igb_rom_moo_arw_fin_bam_ewe_est_hin_aeg_geo_mcd_ctl_eng_afr_gam_tig_mol_hun_akn_jav_ukr_tag_jpn_knd_kor_spa_ita_ven_guj_ind_glc_anl_mly_mnd_krd_bem_dut_sod_bul_pol_lit_pan_qcu_rus_cze_swe_yor_chh_fre_mlt_scr_bat_alb_swt_slo_swa_sun_tha_amr_tml_dgb_lda_uzb_por_bos_aze_zul_vie_owc_dyu_ses_tsn	-0.0306076038338628	-0.0720999085222846	0.942677231064555
866	sod_hin_bam_scr_amr_wly_heb_ctl_tur_aze_igb_mly_bem_spa_arw_bsq_ben_gam_ven_mnd_swe_mcd_swa_bul_lda_guj_est_cic_dgb_fin_fre_chh_geo_mol_afr_pol_slo_mlt_amh_cze_hun_akn_tag_ita_jav_jpn_tml_kor_grk_por_swt_glc_mao_prs_hau_ind_cnt_lit_dyu_krd_owc_alb_rom_ukr_ger_qcu_bos_rus_pan_ses_aeg_lat_anl_dut_bat_svk_fbf_nor_ewe_sun_tha_tig_knd_tsw_tsn_uzb_eng_urd_azi_xho_vie_sid_moo_yor_zul	0.64485811759909	1.52612538436418	0.130372460809052
867	sod_rus_yor_alb_anl_aeg_amr_scr_uzb_tur_ewe_tag_ses_glc_prs_bsq_arw_chh_akn_mnd_ctl_fre_swt_mol_tsn_afr_fin_swa_bam_est_ger_heb_geo_guj_cze_pan_dut_amh_wly_por_hun_moo_jav_krd_mao_jpn_knd_kor_bul_slo_cic_lit_sun_bos_mlt_bat_cnt_nor_igb_spa_sid_swe_grk_eng_mcd_qcu_hin_svk_ben_bem_hau_ita_gam_pol_ind_ukr_xho_rom_tsw_mly_tha_owc_tml_lda_fbf_azi_urd_lat_aze_dyu_vie_tig_zul_dgb_ven	-0.427965590194542	-1.01626516141245	0.312139743341011
868	mlt_bos_yor_pan_sod_tig_wly_cze_aze_uzb_xho_mly_igb_scr_mol_bsq_bul_amh_bam_cnt_ger_lit_moo_afr_akn_nor_fin_ewe_lda_est_ita_sid_geo_ukr_svk_rom_slo_amr_chh_arw_hun_swt_jav_grk_bat_jpn_knd_kor_por_swe_dgb_urd_tag_spa_heb_sun_mnd_ben_swa_krd_aeg_fre_lat_dut_eng_qcu_alb_hin_mcd_ses_owc_prs_gam_pol_mao_ctl_dyu_guj_zul_ind_tha_anl_tml_cic_bem_azi_glc_rus_tur_fbf_vie_hau_tsw_tsn_ven	0.324442224955521	0.764110630113735	0.446735665622296
869	tig_bos_cic_ukr_mlt_owc_sid_cze_aze_uzb_dyu_mao_ven_bul_afr_bsq_eng_anl_dgb_mnd_nor_rom_fbf_arw_tsw_grk_fin_moo_xho_hun_swe_heb_geo_fre_por_spa_prs_amr_chh_ctl_est_bam_tag_mol_sun_jpn_tml_kor_glc_krd_bem_svk_ind_ita_amh_jav_cnt_alb_igb_hin_wly_guj_urd_rus_ger_qcu_ben_scr_slo_swt_gam_lit_sod_dut_mly_pol_swa_mcd_tsn_bat_tha_aeg_knd_lda_ewe_azi_lat_pan_tur_ses_vie_hau_akn_zul_yor	-0.468243843335851	-1.11217110944749	0.268931308700428
870	mlt_krd_zul_pol_sod_amr_heb_nor_azi_uzb_ses_ind_yor_mol_ctl_bsq_spa_aeg_ven_mnd_glc_ita_moo_afr_igb_eng_est_tsw_dgb_fin_lat_amh_geo_rus_prs_grk_bul_chh_wly_dut_hun_swt_mao_slo_mly_jpn_knd_kor_ukr_lit_fbf_urd_sun_ben_owc_tag_cnt_ger_akn_svk_anl_bos_por_fre_arw_qcu_guj_cze_mcd_tsn_hau_swe_tig_scr_jav_alb_lda_hin_xho_bat_tha_sid_tml_swa_bam_tur_pan_rom_aze_dyu_vie_gam_bem_cic_ewe	0.114413398117883	0.269577551360878	0.788082504274062
871	anl_afr_dgb_scr_heb_sod_aeg_dut_tur_aze_bam_ind_ses_slo_eng_bsq_fre_sid_yor_mnd_pan_nor_zul_ctl_tsw_lit_est_swa_moo_fin_ita_gam_geo_cze_hin_bos_spa_amr_owc_rus_hun_ewe_sun_alb_mly_jpn_tml_kor_guj_urd_tsn_pol_tag_prs_chh_mao_cnt_ukr_fbf_glc_wly_mol_swe_ger_lat_qcu_krd_ben_arw_xho_amh_rom_hau_por_jav_bul_lda_mcd_bem_bat_tha_mlt_knd_ven_akn_uzb_svk_grk_azi_cic_vie_tig_swt_dyu_igb	-0.644649822524936	-1.54199417136094	0.126470944291789
872	sid_arw_dgb_guj_sod_heb_aeg_glc_uzb_aze_cic_tag_akn_eng_mcd_bsq_alb_owc_bam_mnd_grk_dut_swa_svk_bem_bos_hun_ven_tsn_est_rus_amr_geo_pol_urd_nor_bul_anl_tig_mol_fin_tsw_ind_ita_bat_jpn_knd_kor_afr_ger_igb_scr_sun_spa_wly_mly_cnt_pan_xho_por_amh_krd_prs_fre_ctl_qcu_lit_swe_ukr_moo_mlt_slo_hau_lat_mao_hin_dyu_cze_ewe_jav_tha_gam_tml_zul_fbf_tur_rom_ben_azi_ses_vie_chh_lda_swt_yor	-0.411828376959427	-0.97729437731553	0.330958804857745
873	mlt_afr_akn_scr_hau_amh_gam_pol_tur_azi_fbf_mly_bam_svk_prs_bsq_swe_sid_cic_mnd_ctl_cze_bem_guj_tsn_nor_hun_moo_xho_fin_rus_anl_geo_fre_lit_urd_bul_tig_wly_dut_est_lda_mao_hin_tag_jpn_tml_kor_grk_slo_swa_pan_sun_alb_heb_jav_cnt_por_tsw_spa_aeg_lat_glc_mcd_ben_qcu_krd_ita_arw_zul_owc_eng_sod_rom_ind_ukr_igb_mol_ven_bat_tha_chh_knd_ewe_yor_aze_bos_ger_uzb_dyu_vie_amr_swt_ses_dgb	0.404002786942118	0.952154245886242	0.343486882864815
874	gam_alb_xho_scr_tig_sod_amr_pol_aze_uzb_tsw_mao_bam_ben_spa_bsq_lat_hau_fbf_cnt_afr_ger_lda_guj_dyu_eng_fin_igb_yor_hun_hin_sid_geo_rus_fre_lit_bos_chh_amh_ukr_est_tsn_bat_slo_jav_jpn_knd_kor_glc_ctl_moo_swe_tag_krd_aeg_sun_mnd_ita_cic_arw_anl_pan_por_dut_bul_qcu_svk_grk_urd_ewe_mlt_nor_heb_mcd_mly_cze_akn_prs_bem_ind_tha_owc_tml_dgb_swt_azi_rom_mol_tur_ven_vie_wly_zul_ses_swa	0.979078892881908	2.33719617001848	0.0215747862927008
875	tig_krd_swa_rom_chh_sid_mlt_arw_aze_uzb_ewe_tag_dyu_por_grk_bsq_alb_wly_cic_mnd_mcd_ctl_yor_guj_bem_slo_est_tsw_bam_hun_urd_anl_geo_ger_mol_rus_bos_heb_sod_scr_fin_ses_sun_fre_mly_jpn_knd_kor_afr_hin_xho_glc_bat_prs_amh_mao_cnt_eng_dgb_ita_hau_pol_spa_pan_bul_qcu_ben_svk_lit_moo_owc_cze_amr_ukr_ind_nor_akn_swe_swt_jav_tha_gam_tml_ven_fbf_tur_dut_lat_azi_lda_vie_aeg_zul_igb_tsn	-0.938559010136075	-2.28961947009468	0.0243053391253838
876	amh_svk_fbf_krd_anl_sod_amr_pol_uzb_azi_dgb_mly_zul_eng_nor_bsq_dut_aeg_dyu_mnd_por_ita_tsn_pan_bam_ctl_hun_xho_cic_est_ger_gam_geo_swe_afr_ukr_arw_hau_mlt_bos_fin_ven_sun_scr_ind_jpn_knd_kor_prs_grk_swa_rom_mao_mol_wly_bat_cnt_bul_moo_fre_owc_spa_urd_lat_glc_qcu_guj_lit_alb_bem_heb_ben_sid_rus_tag_mcd_ewe_cze_ses_jav_tha_tig_tml_tsw_lda_tur_slo_hin_aze_swt_vie_chh_yor_igb_akn	-0.188365208607595	-0.444169483452896	0.657951883540002
877	amh_bos_dyu_pol_amr_aeg_wly_eng_azi_aze_igb_bat_swt_lat_glc_bsq_arw_heb_fbf_mnd_swe_pan_moo_por_bam_spa_hun_ewe_yor_fin_fre_sid_geo_ukr_nor_prs_guj_sod_chh_ctl_est_akn_tag_krd_mao_jpn_knd_kor_grk_slo_ven_urd_sun_bul_gam_mly_cnt_ben_zul_hin_tig_cze_rus_ita_mcd_qcu_afr_rom_alb_ses_mlt_dut_anl_svk_ind_lit_cic_scr_tsw_jav_tha_hau_tml_xho_tsn_tur_ger_mol_uzb_dgb_vie_owc_bem_swa_lda	-0.0149699003069723	-0.0352421877523662	0.971962155179705
878	aeg_spa_akn_ger_heb_owc_amh_slo_uzb_tur_igb_sun_bam_pan_hin_bsq_arw_sod_yor_mnd_mcd_dut_xho_pol_tsn_swe_est_lda_swa_fin_grk_chh_geo_rus_glc_guj_ita_amr_sid_svk_hun_moo_bat_alb_tag_jpn_knd_kor_bul_eng_cic_scr_ind_mol_tig_mao_cnt_lat_ewe_prs_wly_cze_lit_ukr_por_qcu_urd_ctl_krd_bem_anl_afr_hau_nor_jav_fre_swt_bos_ven_mly_tha_mlt_tml_dyu_zul_azi_ben_rom_aze_dgb_vie_gam_ses_tsw_fbf	0.191480846946671	0.450563542262121	0.653352820091736
879	mlt_lit_zul_spa_sod_wly_hau_dut_aze_uzb_yor_jav_bem_arw_ben_bsq_krd_aeg_bam_mnd_rus_fre_ewe_hin_fbf_slo_fin_ses_swt_hun_pol_heb_geo_mcd_ita_ger_bul_anl_owc_alb_est_lda_mly_urd_tag_jpn_tml_kor_svk_por_ven_scr_sun_nor_gam_ind_cnt_mol_dyu_cze_chh_ctl_afr_swe_bos_qcu_guj_glc_rom_tsw_amh_lat_sid_eng_mao_prs_dgb_ukr_igb_bat_tha_amr_knd_cic_tsn_azi_grk_pan_tur_akn_vie_tig_moo_swa_xho	-0.740807690991486	-1.77797446228388	0.0786764825311127
880	chh_bul_yor_mol_amr_sod_hau_glc_tur_azi_xho_sun_bam_pan_rom_bsq_slo_sid_akn_mnd_guj_eng_igb_por_swa_spa_hun_tsw_bem_est_ita_tig_geo_prs_bos_alb_mcd_wly_aeg_svk_fin_tsn_mao_ukr_mly_jpn_knd_kor_krd_nor_lda_grk_jav_ben_heb_bat_cnt_ger_dyu_hin_anl_dut_swe_scr_arw_qcu_rus_urd_fre_fbf_gam_lat_amh_cze_tag_pol_ven_afr_swt_ind_tha_mlt_tml_cic_dgb_uzb_ctl_lit_aze_ewe_vie_owc_zul_ses_moo	0.187632713462305	0.441548430954296	0.659840952619423
881	hau_cze_bem_nor_wly_gam_amr_ukr_aze_tur_fbf_mly_tsw_mcd_slo_bsq_prs_tig_dgb_mnd_krd_pan_xho_lat_akn_scr_fin_cic_ses_est_ger_chh_geo_pol_afr_dut_eng_sid_mlt_bos_hun_dyu_jav_grk_tag_jpn_knd_kor_rus_ben_ewe_hin_mao_guj_amh_ind_cnt_fre_igb_swe_anl_urd_por_arw_svk_qcu_mol_rom_ita_tsn_aeg_alb_heb_ctl_sun_bul_moo_glc_bam_bat_tha_sod_tml_zul_ven_uzb_lit_spa_azi_swt_vie_owc_lda_swa_yor	0.276700486218315	0.651818173596271	0.516126128903671
882	owc_pol_bem_nor_gam_sod_amh_lat_aze_uzb_tsn_mly_swa_bos_spa_bsq_dut_chh_yor_mnd_mcd_ger_dgb_ita_ewe_grk_fin_moo_akn_est_eng_mlt_geo_alb_pan_ctl_cze_aeg_anl_prs_hun_zul_jav_rus_bat_jpn_tml_kor_mol_rom_dyu_ukr_sun_afr_hau_ind_cnt_swe_xho_fre_wly_por_ben_bul_krd_qcu_urd_guj_lit_bam_amr_slo_tig_glc_mao_hin_igb_scr_ses_tag_tha_sid_knd_lda_fbf_tur_svk_arw_azi_cic_vie_heb_ven_swt_tsw	-0.838216185478762	-2.02939730308202	0.0452757498416602
883	heb_alb_bam_svk_aeg_wly_hau_urd_aze_tur_moo_mao_ses_arw_bul_bsq_eng_chh_akn_mnd_swe_cze_yor_pol_fbf_grk_fin_zul_tsn_hun_spa_gam_geo_mcd_pan_lit_hin_owc_amr_bos_est_xho_ind_rom_mly_jpn_knd_kor_glc_rus_swt_ukr_bat_fre_anl_jav_cnt_ita_cic_slo_mlt_afr_nor_mol_scr_qcu_por_dut_guj_lda_sod_ben_sid_ctl_sun_prs_ven_ger_ewe_tag_tha_amh_tml_swa_igb_uzb_lat_krd_azi_dyu_vie_tig_bem_tsw_dgb	0.0279611763927364	0.0657978789011036	0.947679982929175
884	wly_ukr_bem_mcd_sid_gam_mlt_hin_uzb_tur_xho_mao_akn_bul_arw_bsq_swe_amh_zul_cnt_alb_ita_dyu_ben_swa_urd_hun_ewe_dgb_fin_prs_hau_geo_rus_por_cze_pan_chh_anl_lat_est_tsw_ind_glc_bat_jpn_tml_kor_afr_scr_yor_guj_jav_pol_amr_mly_mnd_eng_swt_krd_tig_mol_ger_fre_rom_qcu_grk_spa_slo_moo_aeg_bos_sod_dut_tag_ctl_ven_svk_igb_sun_tha_owc_knd_bam_fbf_azi_nor_lit_aze_lda_vie_heb_tsn_ses_cic	0.484964601336069	1.15032340351978	0.252960004009551
885	sid_guj_moo_bul_wly_owc_heb_lit_aze_azi_lda_sun_xho_pan_grk_bsq_rom_chh_ses_cnt_mol_ben_zul_nor_igb_glc_fin_tsw_ven_hun_rus_amh_geo_bos_krd_spa_ctl_gam_mlt_fre_est_tsn_mly_hin_mao_jpn_tml_kor_lat_alb_ewe_scr_jav_urd_tig_tag_mnd_prs_swt_por_aeg_mcd_slo_ita_pol_qcu_ukr_cze_eng_swa_amr_swe_anl_arw_bat_afr_dyu_ger_yor_ind_tha_hau_knd_bam_cic_tur_dut_svk_uzb_fbf_vie_sod_akn_dgb_bem	-0.169906559805331	-0.40141896887626	0.689032590413837
886	heb_lat_tsw_svk_hau_sid_owc_fre_aze_azi_dgb_tag_xho_dut_mcd_bsq_swe_tig_fbf_mnd_urd_ger_lda_guj_moo_grk_est_bam_cic_hun_afr_sod_geo_slo_nor_spa_pol_amr_mlt_krd_fin_bem_ind_rus_mly_jpn_tml_kor_mol_glc_dyu_pan_bat_ita_gam_jav_cnt_rom_ses_ctl_wly_eng_alb_prs_hin_qcu_por_scr_bos_tsn_anl_ukr_amh_cze_mao_arw_ewe_lit_ven_sun_tha_chh_knd_yor_igb_uzb_ben_bul_tur_zul_vie_aeg_swt_akn_swa	-0.836189044621116	-2.02301515775826	0.0459425223249819
887	hau_krd_akn_bul_heb_tig_owc_fre_azi_uzb_moo_bat_cic_swe_guj_bsq_por_amh_lda_cnt_lit_pan_xho_rus_fbf_glc_est_ven_ses_fin_rom_gam_geo_svk_urd_prs_lat_sid_mlt_slo_hun_yor_jav_hin_mly_jpn_tml_kor_arw_nor_swt_ita_tag_ben_anl_ind_mnd_ger_tsn_grk_sod_alb_dut_ctl_bos_qcu_scr_spa_pol_tsw_chh_mcd_amr_afr_mao_ukr_bam_mol_ewe_sun_tha_wly_knd_dgb_bem_tur_eng_cze_aze_igb_vie_aeg_swa_dyu_zul	0.446276218309455	1.0519082649994	0.295567195872125
888	chh_grk_ewe_scr_sod_hau_wly_cze_uzb_aze_tsw_tag_swa_dut_swe_bsq_mol_gam_dgb_mnd_lit_glc_swt_hin_bem_pol_est_akn_yor_hun_ctl_sid_geo_slo_fre_ger_arw_tig_owc_ben_fin_lda_ind_eng_mao_jpn_knd_kor_svk_krd_zul_ukr_jav_afr_amr_bat_cnt_nor_bam_guj_amh_rus_alb_mcd_bul_qcu_por_urd_rom_tsn_heb_ita_aeg_bos_sun_lat_fbf_prs_moo_mly_tha_anl_tml_ven_cic_azi_spa_pan_tur_igb_vie_mlt_dyu_xho_ses	0.0268245409147547	0.0632051329830912	0.949738807485546
889	sod_glc_moo_ben_anl_tig_sid_ita_uzb_tur_swa_sun_ses_ctl_eng_bsq_scr_gam_swt_cnt_lat_bos_lda_lit_igb_pan_fin_tsn_ven_est_swe_heb_geo_prs_guj_por_mcd_amr_chh_mol_hun_fbf_tag_slo_bat_jpn_knd_kor_afr_bul_ewe_fre_mly_nor_hau_ind_mnd_krd_bem_dut_mlt_arw_hin_ger_cze_qcu_pol_spa_rom_zul_wly_alb_owc_urd_jav_grk_tsw_rus_xho_mao_tha_amh_tml_bam_dgb_aze_svk_ukr_azi_cic_vie_aeg_yor_akn_dyu	0.243291163405068	0.573799433609744	0.567488646404291
890	gam_dut_bem_ctl_aeg_tig_heb_mcd_azi_aze_yor_bat_ses_alb_bul_bsq_nor_chh_akn_mnd_prs_pol_dyu_slo_swa_urd_hun_xho_dgb_est_arw_sod_geo_ger_svk_bos_pan_amr_hau_fre_fin_bam_mly_cze_sun_jpn_knd_kor_glc_guj_moo_ukr_tag_ita_mlt_jav_cnt_rus_zul_spa_anl_lit_afr_rom_eng_qcu_krd_scr_swe_lda_wly_ben_owc_hin_ind_mol_tsn_por_tsw_mao_tha_sid_tml_fbf_ven_uzb_grk_lat_tur_igb_vie_amh_cic_ewe_swt	-0.414232075104289	-0.982845889647517	0.328233316278401
891	amr_rom_tsw_pan_mlt_heb_sid_arw_azi_tur_xho_tag_tsn_spa_dut_bsq_ukr_owc_dyu_cnt_lat_glc_swa_ger_bam_slo_hun_fbf_lda_est_bos_tig_geo_rus_pol_swe_krd_sod_amh_bul_fin_swt_bat_por_mao_jpn_tml_kor_ctl_lit_yor_grk_sun_prs_aeg_mly_mnd_mol_igb_fre_hau_alb_eng_hin_guj_qcu_ita_urd_mcd_akn_gam_scr_wly_nor_jav_afr_dgb_ben_ven_ind_tha_chh_knd_bem_cic_aze_cze_svk_uzb_zul_vie_anl_ses_moo_ewe	-0.303570059608341	-0.718730743282023	0.47410879966224
892	heb_glc_yor_por_aeg_mlt_hau_guj_tur_azi_fbf_mao_swt_eng_cze_bsq_alb_chh_moo_mnd_lit_mcd_xho_slo_bem_fre_fin_ewe_dgb_est_grk_sod_geo_arw_svk_ben_bul_amh_anl_swe_hun_ven_jav_bos_ind_jpn_tml_kor_urd_rus_tsw_ukr_sun_dut_owc_mly_cnt_ctl_dyu_ita_gam_ger_mol_nor_lat_qcu_krd_pol_spa_igb_tig_rom_amr_scr_tag_prs_cic_pan_akn_bat_tha_wly_knd_ses_zul_uzb_afr_hin_aze_tsn_vie_sid_bam_lda_swa	-0.248398850189803	-0.586668912215352	0.558847495200797
893	heb_bul_ses_alb_gam_sid_tig_scr_aze_uzb_ewe_tag_bem_rus_mol_bsq_arw_wly_igb_cnt_lit_pol_yor_ben_dyu_fre_est_tsn_fbf_hun_glc_owc_geo_rom_urd_eng_krd_anl_hau_lat_fin_lda_ind_cze_mly_jpn_tml_kor_bos_por_ven_ctl_bat_mcd_chh_jav_mnd_afr_zul_ger_amh_svk_prs_pan_swe_qcu_ita_slo_nor_cic_amr_guj_sod_ukr_sun_dut_swt_hin_moo_mao_tha_aeg_knd_dgb_akn_tur_spa_grk_azi_xho_vie_mlt_bam_swa_tsw	-1.14717141421721	-2.82950807899999	0.00571135118476944
894	sid_bos_bam_rus_wly_heb_tig_fre_uzb_aze_tsw_ind_akn_hin_mol_bsq_slo_gam_tsn_cnt_por_bul_cic_lit_ewe_ger_hun_xho_ven_est_ctl_chh_geo_ben_svk_nor_urd_amh_mlt_grk_fin_bem_mao_afr_jav_jpn_knd_kor_guj_glc_lda_krd_bat_lat_amr_mly_mnd_scr_dgb_pol_anl_prs_alb_rom_arw_qcu_mcd_dut_pan_moo_sod_ita_owc_ukr_sun_eng_yor_cze_igb_tag_tha_aeg_tml_fbf_ses_azi_spa_swe_tur_swt_vie_hau_dyu_zul_swa	-0.029100673772274	-0.0684972310577326	0.945536882795686
895	chh_rus_cic_ben_heb_amh_aeg_eng_tur_aze_dyu_bat_bam_grk_pol_bsq_afr_tig_fbf_mnd_bul_swe_tsw_cze_moo_fre_est_dgb_swa_hun_dut_hau_geo_scr_hin_rom_pan_mlt_anl_glc_fin_tsn_mly_bos_sun_jpn_knd_kor_krd_lat_swt_alb_ind_urd_gam_jav_cnt_ger_bem_slo_amr_nor_lit_mol_ita_qcu_svk_prs_spa_lda_sid_ukr_wly_arw_mao_por_igb_ctl_xho_tag_tha_owc_tml_yor_akn_azi_mcd_guj_uzb_ewe_vie_sod_zul_ses_ven	-0.823601051262739	-1.98775668444792	0.049779498132583
896	wly_afr_ven_rom_tig_amh_aeg_swe_azi_uzb_xho_sun_fbf_bul_urd_bsq_grk_chh_bem_mnd_ita_hin_swa_bos_igb_por_fin_moo_tsw_est_rus_anl_geo_ctl_eng_svk_nor_hau_heb_dut_hun_ses_ind_ger_bat_jpn_knd_kor_arw_alb_cic_guj_mao_glc_owc_jav_cnt_ukr_lda_scr_amr_lit_pan_prs_fre_qcu_ben_mcd_cze_dgb_mlt_slo_sid_mol_mly_spa_zul_pol_bam_tag_tha_gam_tml_akn_swt_aze_lat_krd_tur_yor_vie_sod_dyu_tsn_ewe	-0.379449874363581	-0.900676233085977	0.370086959631725
897	anl_hin_fbf_rom_chh_hau_tig_arw_azi_uzb_tsn_sun_akn_bos_pan_bsq_pol_heb_swt_mnd_mol_slo_xho_krd_zul_prs_hun_swa_ewe_est_por_sod_geo_ctl_nor_alb_ukr_wly_owc_cze_fin_lda_ind_ita_tag_jpn_tml_kor_guj_svk_ses_grk_mao_urd_amh_bat_cnt_eng_cic_ger_gam_glc_scr_swe_dut_qcu_bul_ben_afr_moo_aeg_lat_mlt_fre_jav_rus_ven_lit_dyu_mly_tha_amr_knd_tsw_bam_aze_mcd_spa_tur_yor_vie_sid_dgb_bem_igb	-0.69837860613083	-1.67563045812439	0.0971697444303283
898	sod_dut_dgb_prs_amr_chh_gam_fre_aze_azi_akn_mly_tsn_hin_mcd_bsq_lat_sid_bem_mnd_rus_ukr_igb_swe_cic_afr_fin_swt_lda_hun_grk_mlt_geo_mol_glc_por_svk_tig_amh_ger_est_ses_sun_spa_tag_jpn_knd_kor_nor_cze_bam_lit_bat_pol_anl_jav_cnt_bos_xho_scr_aeg_rom_ben_slo_ita_qcu_ctl_bul_alb_zul_heb_urd_wly_eng_ind_arw_swa_krd_fbf_mao_tha_hau_tml_ven_yor_uzb_pan_guj_tur_dyu_vie_owc_ewe_tsw_moo	0.677609227366948	1.61227134958318	0.110291504956108
899	anl_alb_zul_swe_heb_aeg_sid_afr_uzb_azi_lda_jav_cic_por_ger_bsq_lit_mlt_bam_cnt_grk_pan_moo_dut_swa_ukr_fin_ses_ewe_hun_bos_amh_geo_slo_urd_scr_arw_tig_gam_prs_est_akn_ind_spa_tag_jpn_knd_kor_bul_fre_yor_ctl_sun_eng_amr_mly_mnd_lat_swt_svk_wly_krd_guj_glc_hin_qcu_ita_nor_ben_tsw_chh_rom_owc_mcd_mao_mol_xho_rus_bem_bat_tha_hau_tml_tsn_dgb_aze_cze_pol_tur_dyu_vie_sod_igb_ven_fbf	-0.048622743611334	-0.114436760321569	0.909138276673045
900	owc_arw_yor_por_mlt_aeg_sid_mol_tur_uzb_swt_bat_bem_swe_ita_bsq_lat_gam_tsn_cnt_hin_dut_swa_cze_dyu_spa_est_ven_igb_hun_ukr_sod_geo_nor_bos_ctl_guj_amh_amr_rus_fin_xho_ind_lit_mly_jpn_tml_kor_rom_ben_moo_grk_sun_pol_tig_jav_mnd_prs_fbf_ger_chh_scr_fre_afr_svk_qcu_krd_urd_bul_lda_wly_alb_anl_glc_tag_slo_bam_pan_cic_mao_tha_hau_knd_ses_akn_aze_mcd_eng_azi_zul_vie_heb_ewe_dgb_tsw	-0.524641358917041	-1.24847892574941	0.21498956106598
901	sod_lat_fbf_afr_sid_amr_anl_prs_aze_tur_ven_sun_lda_pol_rom_bsq_bul_aeg_akn_mnd_dut_eng_swt_lit_dyu_alb_hun_ewe_zul_est_por_chh_geo_urd_mcd_rus_grk_owc_tig_fre_fin_tsn_mao_nor_ind_jpn_tml_kor_bos_scr_dgb_ctl_bat_glc_heb_mly_cnt_hin_bem_ukr_amh_guj_spa_krd_swe_qcu_mol_ben_pan_yor_gam_cze_mlt_ger_jav_ita_bam_svk_swa_tag_tha_hau_knd_cic_moo_azi_arw_slo_uzb_xho_vie_wly_igb_tsw_ses	-0.0941923795336694	-0.221702519334847	0.825031562435826
[truncated: 99 more rows]
