# Supplementary material for: Future Tense and Economic Decisions: Controlling for Cultural Evolution
Source: PLoS One. 2015 Jul 17;10(7):e0132145. doi: 10.1371/journal.pone.0132145 (PMC4506144; doi:10.1371/journal.pone.0132145)
Supplement: S8 Appendix — See README files within the various sub-folders. (ZIP) [file pone.0132145.s008.zip › S3_Code/Residuals_new/PGLS/PermuteResults/permute_B_SavingsWITHINFAM_59000.csv]

	ftr	r	t	p
1	amh_rom_tsn_por_sod_sid_owc_cze_aze_azi_dgb_tag_dyu_afr_svk_bsq_mol_wly_ewe_mnd_eng_slo_swt_bos_akn_guj_fin_swa_lda_est_ben_heb_geo_hin_bul_mcd_spa_anl_chh_prs_hun_ses_mly_rus_bat_jpn_tml_kor_fre_nor_yor_scr_ind_pol_gam_jav_cnt_alb_ven_glc_mlt_ctl_ger_arw_grk_qcu_urd_ukr_pan_tsw_hau_dut_tig_swe_sun_lat_bem_lit_moo_mao_tha_amr_knd_igb_xho_uzb_krd_ita_tur_fbf_vie_aeg_bam_cic_zul	-0.807827590001469	-1.95359498186878	0.0537542884021333
2	sid_lat_ewe_urd_heb_aeg_anl_hin_aze_azi_tsn_ind_tsw_por_cze_bsq_afr_wly_akn_cnt_rom_ben_fbf_slo_dyu_guj_hun_yor_bam_est_ukr_gam_geo_rus_eng_ctl_pol_amh_amr_spa_fin_bem_jav_swe_mao_jpn_knd_kor_ita_grk_xho_alb_sun_lit_chh_mly_mnd_nor_ven_scr_hau_prs_ger_dut_glc_qcu_bos_svk_fre_swa_tig_pan_owc_mol_bat_mcd_igb_krd_zul_tag_tha_mlt_tml_lda_moo_uzb_bul_arw_tur_swt_vie_sod_cic_ses_dgb	-0.432845194794684	-1.02707126298759	0.307050875760119
3	aeg_bul_zul_mol_tig_amh_hau_ukr_uzb_aze_xho_jav_tsn_swe_por_bsq_cze_mlt_yor_mnd_lit_pan_moo_eng_tsw_ger_hun_bem_dyu_fin_dut_owc_geo_lat_urd_grk_pol_gam_wly_bos_est_dgb_sun_mcd_mly_jpn_knd_kor_fre_rus_bam_hin_mao_slo_amr_tag_cnt_glc_ewe_nor_sod_spa_krd_prs_svk_qcu_alb_ben_afr_swa_chh_scr_sid_arw_ind_ita_akn_ctl_igb_bat_tha_heb_tml_swt_lda_azi_rom_guj_tur_ven_vie_anl_fbf_cic_ses	-0.437553089642129	-1.03895656742372	0.30151860543351
4	anl_urd_zul_glc_sid_aeg_sod_ctl_aze_uzb_ewe_mly_swa_nor_rus_bsq_dut_chh_dyu_cnt_alb_swe_swt_mol_ven_lat_hun_tsn_ses_est_rom_tig_geo_eng_hin_bul_ger_owc_mlt_bos_fin_lda_mao_prs_sun_jpn_knd_kor_scr_guj_yor_spa_tag_cze_gam_jav_mnd_slo_cic_ben_heb_pol_grk_ukr_pan_qcu_afr_mcd_ita_akn_amh_por_wly_lit_ind_svk_xho_fre_bem_bat_tha_hau_tml_tsw_moo_tur_krd_arw_azi_fbf_vie_amr_dgb_bam_igb	-0.799170752013098	-1.92287740813332	0.0575551455353183
5	chh_krd_bam_ukr_sid_wly_mlt_rus_tur_azi_dyu_mly_ses_guj_swe_bsq_ita_owc_zul_cnt_afr_spa_swt_glc_bem_bos_est_tsn_ewe_hun_fre_gam_geo_lit_ger_grk_ctl_heb_amh_nor_fin_tsw_ind_ben_jav_jpn_tml_kor_alb_dut_ven_pol_bat_rom_sod_sun_mnd_por_cic_slo_tig_pan_mol_eng_mcd_qcu_svk_urd_prs_yor_anl_lat_aeg_scr_mao_hin_akn_bul_lda_tag_tha_amr_knd_swa_moo_uzb_cze_arw_aze_xho_vie_hau_igb_dgb_fbf	-0.454136935771898	-1.07909641131077	0.283335520959035
6	sid_lat_swt_cze_amr_heb_gam_grk_tur_azi_tsw_mao_swa_por_ita_bsq_hin_mlt_tsn_mnd_svk_nor_lda_slo_dgb_krd_hun_yor_igb_fin_ctl_sod_geo_mol_lit_eng_glc_owc_amh_guj_est_cic_bat_arw_sun_jpn_tml_kor_alb_bul_bem_spa_ind_scr_anl_mly_cnt_rom_xho_bos_chh_rus_urd_pan_fre_qcu_mcd_dut_afr_ses_aeg_ukr_wly_ben_jav_ger_akn_pol_ewe_tag_tha_tig_knd_moo_zul_aze_prs_swe_uzb_bam_vie_hau_dyu_fbf_ven	0.081186467119728	0.191094276241568	0.848868298541621
7	tig_mol_ewe_ben_chh_amh_owc_glc_uzb_aze_fbf_bat_zul_krd_pan_bsq_spa_gam_tsn_cnt_lat_ita_xho_ukr_akn_eng_hun_yor_cic_fin_fre_hau_geo_lit_rom_grk_rus_anl_heb_por_est_dgb_mly_slo_tag_jpn_tml_kor_ger_bul_bam_cze_sun_ctl_mlt_mao_mnd_nor_igb_bos_sod_arw_urd_mcd_prs_qcu_svk_alb_guj_swt_amr_scr_wly_dut_jav_hin_ven_swe_moo_ind_tha_sid_knd_dyu_tsw_tur_afr_pol_azi_lda_vie_aeg_swa_bem_ses	-0.348736490895194	-0.82734938294515	0.410156961999868
8	wly_lit_dgb_svk_amh_aeg_hau_rom_tur_uzb_lda_tag_tsn_ctl_por_bsq_nor_mlt_swa_mnd_krd_hin_cic_dut_tsw_alb_est_xho_swt_hun_eng_sod_geo_urd_ben_spa_ita_heb_amr_bos_fin_bem_ind_guj_jav_jpn_tml_kor_grk_scr_moo_ukr_mly_pan_owc_sun_cnt_bul_ses_glc_anl_mcd_afr_slo_rus_qcu_mol_ger_fre_yor_sid_prs_tig_pol_bat_swe_igb_lat_fbf_mao_tha_gam_knd_ewe_akn_azi_arw_cze_aze_zul_vie_chh_ven_dyu_bam	-0.435975214955853	-1.0348395639832	0.303427269968877
9	tig_pol_swa_arw_amr_heb_sid_slo_azi_uzb_igb_bat_zul_ben_rus_bsq_guj_owc_swt_cnt_bul_por_fbf_pan_bam_swe_est_dyu_tsn_hun_ita_aeg_geo_bos_eng_lit_urd_sod_amh_glc_fin_ses_mao_svk_tag_jpn_knd_kor_ger_mcd_moo_ukr_jav_scr_chh_ind_mnd_afr_lda_nor_anl_alb_lat_mol_rom_qcu_dut_spa_grk_cic_mlt_fre_wly_ctl_sun_krd_tsw_cze_bem_mly_tha_hau_tml_ewe_dgb_tur_prs_hin_aze_xho_vie_gam_yor_akn_ven	-0.34549946009179	-0.819182822918292	0.414776441825176
10	sid_ukr_fbf_dut_chh_anl_amr_bul_tur_aze_akn_mly_cic_svk_rus_bsq_alb_sod_ewe_mnd_ctl_krd_lda_urd_ven_cze_est_dyu_bam_hun_eng_heb_geo_arw_grk_lit_ita_mlt_owc_mcd_fin_igb_mao_lat_ind_jpn_knd_kor_prs_glc_yor_guj_sun_fre_aeg_jav_cnt_slo_tsw_spa_gam_pol_ben_bos_rom_qcu_hin_afr_scr_dgb_tig_por_hau_pan_tag_mol_moo_swe_ses_bat_tha_wly_tml_swa_zul_uzb_nor_ger_azi_tsn_vie_amh_swt_bem_xho	-0.209686423752432	-0.49491808695986	0.621825196677241
11	anl_guj_igb_por_amh_chh_sid_spa_azi_uzb_lda_sun_yor_pol_mcd_bsq_arw_heb_swa_mnd_svk_afr_ses_grk_dyu_ger_fin_fbf_xho_est_rom_gam_geo_urd_dut_ctl_nor_hau_tig_hin_hun_ven_mao_prs_tag_jpn_knd_kor_ben_ukr_zul_cze_bat_scr_amr_ind_cnt_bos_bem_krd_sod_fre_slo_rus_alb_qcu_ita_mol_swe_cic_owc_lit_wly_lat_mly_eng_bam_pan_swt_jav_tha_aeg_tml_tsw_ewe_aze_bul_glc_tur_tsn_vie_mlt_dgb_akn_moo	-0.260573079960664	-0.615911135662482	0.539457693247771
12	sod_slo_dgb_lit_chh_amh_gam_cze_tur_aze_swa_mao_yor_rus_pan_bsq_hin_sid_akn_cnt_rom_dut_moo_prs_lda_arw_est_xho_swt_fin_alb_wly_geo_mol_ger_mcd_grk_mlt_owc_swe_hun_zul_sun_ita_mly_jpn_knd_kor_ctl_urd_igb_krd_tag_svk_amr_ind_mnd_ben_dyu_bos_tig_nor_por_spa_fre_qcu_lat_bul_guj_fbf_anl_pol_heb_ukr_jav_scr_bam_glc_tsw_bat_tha_aeg_tml_ses_tsn_uzb_afr_eng_azi_bem_vie_hau_cic_ewe_ven	-0.153924193143034	-0.363329021352867	0.717183681972498
13	owc_nor_dyu_ben_sid_gam_anl_pan_uzb_azi_bam_bat_xho_alb_swe_bsq_pol_sod_tsn_cnt_fre_ukr_moo_lit_bem_rus_fin_swt_fbf_est_hin_amr_geo_ctl_ita_bul_glc_wly_heb_arw_hun_yor_ind_bos_tag_jpn_knd_kor_urd_krd_ewe_prs_mly_scr_chh_mao_mnd_mol_cic_eng_amh_spa_slo_por_cze_qcu_mcd_guj_afr_igb_mlt_lat_aeg_dut_sun_svk_tsw_grk_zul_jav_tha_tig_tml_lda_ses_aze_rom_ger_tur_ven_vie_hau_akn_dgb_swa	-0.443833327326263	-1.05462462775603	0.294329214128022
14	heb_grk_cic_ctl_amr_sid_gam_glc_aze_tur_lda_sun_swt_urd_scr_bsq_mcd_owc_dyu_cnt_rom_alb_yor_dut_moo_ben_fin_bam_xho_hun_afr_tig_geo_guj_ukr_pan_ger_mlt_sod_bos_est_swa_tag_spa_bat_jpn_tml_kor_bul_arw_akn_krd_mly_por_amh_jav_mnd_ita_igb_hin_aeg_lit_mol_slo_pol_qcu_rus_eng_prs_tsn_anl_swe_hau_svk_ind_lat_fbf_fre_ses_mao_tha_chh_knd_tsw_zul_azi_nor_cze_uzb_ewe_vie_wly_bem_ven_dgb	0.312288326275356	0.736213534562026	0.463453720288756
15	aeg_guj_dgb_pol_heb_sod_amr_swe_aze_tur_dyu_mao_igb_arw_slo_bsq_prs_mlt_zul_cnt_ukr_scr_akn_alb_ses_krd_est_tsw_swa_hun_ger_wly_geo_lat_cze_bul_ctl_gam_hau_dut_fin_fbf_mly_hin_sun_jpn_knd_kor_rus_glc_bem_spa_bat_mcd_chh_ind_mnd_lit_bam_eng_tig_afr_grk_urd_pan_qcu_rom_nor_svk_xho_amh_mol_anl_fre_tag_por_moo_ben_tsn_jav_tha_sid_tml_swt_ven_azi_bos_ita_uzb_ewe_vie_owc_cic_lda_yor	-0.477100731908587	-1.13351228053038	0.259912797870986
16	wly_mcd_ven_pol_aeg_sod_chh_arw_uzb_aze_zul_tag_yor_rom_pan_bsq_hin_heb_bem_mnd_mol_ger_xho_alb_igb_afr_hun_lda_ewe_est_bul_anl_geo_lat_ukr_guj_svk_sid_mlt_spa_fin_swa_bat_krd_mao_jpn_tml_kor_lit_eng_cic_nor_sun_por_tig_ind_cnt_prs_fbf_dut_gam_ben_swe_scr_slo_qcu_fre_cze_bos_akn_amh_ita_owc_grk_mly_urd_moo_ctl_tsw_jav_tha_amr_knd_dgb_ses_tur_rus_glc_azi_dyu_vie_hau_tsn_bam_swt	-0.457541934970202	-1.08713800426993	0.279785413590911
17	sod_ben_zul_cze_heb_amr_aeg_svk_azi_uzb_swa_sun_ven_dut_slo_bsq_alb_amh_bem_mnd_rom_rus_dyu_eng_tsn_hin_fin_bam_cic_hun_mol_chh_geo_afr_fre_urd_ita_mlt_wly_swe_est_igb_ind_ukr_mao_jpn_tml_kor_lit_nor_yor_pan_mly_bul_anl_jav_cnt_lat_moo_pol_hau_glc_krd_scr_prs_qcu_grk_spa_mcd_akn_sid_arw_gam_guj_tag_por_dgb_bos_ewe_bat_tha_tig_knd_xho_swt_tur_ger_ctl_aze_ses_vie_owc_fbf_tsw_lda	0.174600838337203	0.410687760646621	0.6822462066026
18	sid_eng_akn_mcd_mlt_amr_sod_swe_tur_azi_ven_bat_tsw_urd_ukr_bsq_scr_gam_lda_mnd_svk_ger_zul_cze_igb_krd_fin_moo_swt_hun_rus_aeg_geo_hin_lat_slo_por_amh_anl_afr_est_ses_tag_ben_sun_jpn_knd_kor_bos_pan_ewe_alb_mly_guj_hau_jav_cnt_grk_yor_dut_chh_fre_nor_lit_ita_qcu_pol_rom_arw_bem_tig_glc_wly_bul_ind_prs_xho_ctl_cic_mao_tha_owc_tml_fbf_swa_uzb_mol_spa_aze_dyu_vie_heb_tsn_bam_dgb	-0.505493267221095	-1.20328824869869	0.231918964680005
19	wly_rom_ses_mol_mlt_amr_owc_eng_tur_uzb_swa_ind_akn_swe_rus_bsq_fre_sid_lda_cnt_ukr_alb_bem_urd_bam_slo_est_tsn_ewe_fin_lit_aeg_geo_arw_afr_krd_ita_amh_anl_guj_hun_ven_sun_svk_mao_jpn_tml_kor_dut_ctl_dyu_nor_mly_scr_heb_bat_mnd_ger_cic_lat_gam_pol_prs_cze_ben_qcu_bul_hin_pan_swt_chh_bos_hau_glc_jav_mcd_dgb_spa_fbf_tag_tha_tig_knd_xho_yor_aze_por_grk_azi_zul_vie_sod_igb_tsw_moo	0.0149525007787403	0.0351876601982289	0.972005517894813
20	owc_pan_igb_ctl_amr_wly_aeg_arw_uzb_aze_cic_mao_swt_bul_nor_bsq_spa_anl_lda_cnt_rus_por_swa_svk_bam_scr_fin_xho_fbf_est_alb_amh_geo_fre_guj_prs_lat_gam_heb_ita_hun_bem_tag_rom_jav_jpn_tml_kor_krd_mcd_tsn_bos_mly_grk_mlt_sun_mnd_swe_akn_dut_chh_eng_mol_glc_hin_qcu_cze_ukr_lit_dyu_sod_urd_sid_slo_bat_ben_moo_afr_dgb_ind_tha_tig_knd_yor_zul_azi_pol_ger_tur_ven_vie_hau_ewe_ses_tsw	-0.14934029447654	-0.352057522073608	0.725591630956469
21	amr_ctl_igb_prs_gam_aeg_heb_fre_uzb_aze_zul_mly_lda_urd_eng_bsq_rus_owc_swa_cnt_slo_pan_dyu_por_bam_mol_hun_ewe_cic_est_cze_sid_geo_mcd_scr_arw_krd_anl_tig_nor_fin_tsw_sun_rom_bat_jpn_tml_kor_ita_afr_dgb_ger_jav_glc_sod_ind_mnd_pol_yor_bul_amh_svk_swe_guj_grk_qcu_lit_dut_ukr_moo_hau_lat_mlt_hin_mao_ben_bem_alb_ses_tag_tha_wly_knd_ven_fbf_tur_bos_spa_azi_xho_vie_chh_tsn_akn_swt	-0.885066287731908	-2.14662091966179	0.0344255791229044
22	anl_nor_cic_ita_amr_sod_hau_por_azi_aze_dgb_bat_bem_swe_svk_bsq_krd_chh_fbf_cnt_dut_bul_yor_pan_igb_glc_hun_tsn_ses_fin_arw_owc_geo_ben_mcd_grk_eng_heb_gam_prs_est_swa_mly_ger_ind_jpn_knd_kor_hin_afr_moo_bos_jav_spa_aeg_tag_mnd_cze_akn_pol_tig_fre_scr_guj_lit_qcu_urd_slo_ctl_xho_amh_mol_wly_rus_mao_lat_tsw_rom_bam_sun_tha_mlt_tml_ven_dyu_uzb_alb_ukr_tur_zul_vie_sid_swt_ewe_lda	0.0576186599668772	0.135545910417621	0.892473223215767
23	mlt_guj_yor_ctl_amr_anl_owc_rus_uzb_aze_swa_ind_bam_hin_scr_bsq_lat_tig_ewe_cnt_ben_mcd_tsn_mol_ven_lit_est_xho_dyu_hun_urd_sid_geo_pol_pan_svk_swe_hau_wly_slo_fin_lda_bat_rom_mao_jpn_tml_kor_por_afr_dgb_spa_tag_glc_sod_mly_mnd_arw_zul_ger_heb_nor_ukr_grk_fre_qcu_bos_bul_krd_akn_aeg_eng_gam_prs_sun_cze_igb_dut_cic_jav_tha_amh_knd_ses_tsw_azi_alb_ita_tur_moo_vie_chh_swt_fbf_bem	0.48159946889917	1.1395941923067	0.257382060295082
24	hau_ben_ven_grk_owc_heb_chh_por_uzb_tur_swa_sun_moo_spa_urd_bsq_prs_mlt_yor_mnd_cze_swe_zul_rus_bam_guj_est_tsw_cic_hun_lit_gam_geo_pol_fre_afr_dut_amh_aeg_mol_fin_lda_jav_ukr_tag_jpn_knd_kor_nor_arw_ses_krd_mao_rom_amr_mly_cnt_scr_akn_eng_wly_ita_pan_svk_glc_qcu_bos_ger_ctl_fbf_anl_hin_tig_mcd_ind_alb_igb_lat_swt_bat_tha_sod_tml_xho_dgb_azi_slo_bul_aze_bem_vie_sid_ewe_tsn_dyu	0.0742807375693506	0.174797664899036	0.861618606340162
25	aeg_ger_cic_prs_heb_sid_anl_krd_tur_azi_tsw_mly_bem_bul_cze_bsq_lat_hau_ewe_cnt_scr_pol_igb_mol_zul_por_hun_dgb_xho_est_rom_gam_geo_spa_guj_ukr_pan_chh_owc_fre_fin_moo_bat_ita_tag_jpn_knd_kor_urd_rus_akn_nor_ind_arw_amr_mao_mnd_dut_tsn_glc_mlt_ben_bos_ctl_alb_qcu_afr_svk_grk_fbf_tig_swe_sod_lit_jav_slo_ven_mcd_swa_sun_tha_wly_tml_dyu_swt_aze_eng_hin_uzb_bam_vie_amh_ses_lda_yor	0.0580949513412293	0.136607394967098	0.891636421488836
26	mlt_grk_xho_arw_chh_gam_heb_ita_azi_uzb_ses_mly_bam_guj_pol_bsq_slo_hau_yor_cnt_pan_cze_bem_fre_moo_svk_fin_igb_ewe_hun_dut_amr_geo_ctl_bos_mcd_urd_owc_tig_ger_est_zul_mao_mol_tag_jpn_knd_kor_lat_hin_lda_alb_sun_rus_sid_jav_mnd_nor_swa_krd_anl_rom_ukr_prs_scr_qcu_bul_por_eng_tsn_aeg_spa_sod_lit_bat_swe_dgb_afr_swt_ind_tha_wly_tml_cic_ven_aze_ben_glc_tur_dyu_vie_amh_akn_fbf_tsw	0.00341934738726152	0.00805809959843741	0.993587896761055
27	sod_guj_zul_prs_gam_wly_sid_dut_tur_uzb_fbf_ind_igb_svk_hin_bsq_lat_amr_swa_cnt_lit_nor_tsn_bul_cic_swe_hun_akn_bam_fin_ctl_hau_geo_rus_ger_ukr_afr_aeg_amh_glc_est_dyu_tag_pan_jav_jpn_knd_kor_fre_krd_tsw_grk_bat_slo_owc_mly_mnd_eng_moo_urd_chh_scr_alb_mcd_ben_qcu_pol_ita_spa_bem_anl_cze_heb_rom_mao_arw_ewe_por_xho_sun_tha_mlt_tml_ses_dgb_aze_mol_bos_azi_yor_vie_tig_ven_swt_lda	0.00815045119439733	0.0191956385823109	0.984726160133637
28	hau_slo_cic_cze_sid_sod_anl_nor_uzb_aze_swt_sun_dyu_ukr_mcd_bsq_pan_aeg_lda_cnt_afr_arw_akn_bul_moo_krd_est_dgb_bem_hun_hin_heb_geo_mol_fre_ita_bos_mlt_tig_por_fin_fbf_tag_svk_ind_jpn_knd_kor_lat_ger_ven_spa_jav_ctl_chh_mly_mnd_guj_tsw_eng_owc_ben_prs_alb_dut_qcu_rus_pol_swe_tsn_gam_lit_wly_grk_mao_rom_ses_scr_yor_bat_tha_amh_tml_ewe_zul_azi_glc_urd_tur_xho_vie_amr_swa_igb_bam	-0.78251347123957	-1.88314494092949	0.0628060212110698
29	tig_grk_ses_mol_anl_heb_aeg_ben_tur_azi_bam_bat_tsn_rus_bul_bsq_bos_owc_yor_mnd_glc_urd_fbf_slo_zul_ger_fin_dyu_igb_hun_svk_sod_geo_hin_guj_spa_krd_sid_mlt_dut_est_swt_mao_scr_sun_jpn_tml_kor_arw_lit_bem_eng_jav_rom_gam_ind_cnt_prs_xho_alb_hau_ukr_lat_fre_cze_qcu_ctl_swe_pan_ewe_amr_mcd_amh_por_mly_afr_cic_pol_tsw_tag_tha_chh_knd_akn_lda_aze_ita_nor_uzb_ven_vie_wly_dgb_swa_moo	-0.502339987485642	-1.19693862701102	0.234372710453148
30	tig_pan_xho_rus_wly_mlt_sid_prs_uzb_azi_dyu_ind_tsn_bos_fre_bsq_ita_sod_akn_cnt_arw_scr_bam_rom_lda_svk_est_ven_moo_fin_swe_amr_geo_nor_spa_hin_glc_owc_amh_ukr_hun_yor_mao_ctl_bat_jpn_knd_kor_grk_afr_cic_pol_tag_mcd_hau_sun_mnd_krd_tsw_mol_anl_ger_ben_dut_eng_qcu_bul_cze_slo_fbf_gam_guj_chh_lit_mly_urd_swt_lat_ewe_jav_tha_aeg_tml_zul_bem_tur_por_alb_aze_dgb_vie_heb_swa_ses_igb	-0.465325613565056	-1.10493582076172	0.272037839071075
31	heb_bos_fbf_nor_mlt_hau_gam_por_tur_uzb_igb_tag_tsw_fre_ita_bsq_ben_amr_zul_mnd_eng_krd_yor_grk_swa_lat_fin_akn_dgb_hun_lit_owc_geo_svk_rus_scr_ukr_amh_sod_cze_est_ses_sun_ctl_bat_jpn_tml_kor_bul_hin_xho_arw_jav_slo_chh_mao_cnt_rom_lda_urd_wly_mol_glc_swe_alb_qcu_mcd_ger_dut_ven_aeg_afr_anl_pol_mly_spa_bem_pan_moo_ind_tha_sid_knd_ewe_tsn_aze_prs_guj_azi_dyu_vie_tig_bam_swt_cic	0.801886350025995	1.91312176075041	0.0588088042391932
32	aeg_cze_bam_alb_sid_owc_heb_ctl_tur_uzb_swa_bat_ven_lat_dut_bsq_rus_wly_yor_mnd_glc_ben_igb_nor_dgb_ita_est_dyu_zul_fin_mcd_tig_geo_bos_ger_prs_mol_anl_hau_por_hun_swt_ind_pol_mly_jpn_tml_kor_swe_arw_moo_urd_sun_spa_gam_jav_cnt_fre_tsw_eng_amr_grk_rom_hin_guj_qcu_afr_ukr_krd_tsn_sod_lit_amh_slo_tag_svk_akn_pan_ewe_mao_tha_chh_knd_bem_ses_azi_scr_bul_aze_lda_vie_mlt_xho_cic_fbf	-0.685820200236571	-1.64568203091209	0.10320495288279
33	anl_eng_bam_hin_amr_amh_owc_bul_tur_azi_dgb_mao_akn_afr_por_bsq_prs_heb_tsn_cnt_fre_pol_yor_urd_swt_nor_est_tsw_zul_fin_arw_wly_geo_grk_bos_ukr_ctl_hau_sid_guj_hun_ven_jav_pan_ind_jpn_knd_kor_mol_cze_fbf_scr_mly_spa_chh_sun_mnd_ger_swa_mcd_sod_krd_slo_rom_svk_qcu_ita_ben_lat_ses_gam_alb_tig_dut_tag_glc_ewe_swe_cic_bat_tha_mlt_tml_xho_lda_aze_lit_rus_uzb_bem_vie_aeg_dyu_igb_moo	-0.248819600786604	-0.587804885333687	0.558087881405423
34	sod_grk_yor_pan_owc_wly_sid_ben_azi_uzb_ewe_jav_ses_eng_mcd_bsq_scr_hau_fbf_cnt_hin_bul_swa_urd_cic_pol_est_dgb_igb_fin_alb_heb_geo_ita_dut_cze_swe_anl_tig_ctl_hun_moo_mao_guj_bat_jpn_tml_kor_nor_krd_xho_rus_ind_spa_amh_tag_mnd_lat_lda_arw_aeg_ger_por_lit_slo_qcu_ukr_fre_prs_zul_gam_mol_mlt_bos_sun_glc_tsw_afr_swt_mly_tha_amr_knd_tsn_ven_tur_svk_rom_aze_bem_vie_chh_akn_dyu_bam	-0.624225249365435	-1.49161830138191	0.139183618805336
35	owc_slo_swt_urd_sod_tig_sid_alb_uzb_aze_cic_mao_moo_glc_afr_bsq_ger_amr_ven_cnt_krd_pol_akn_lat_ses_spa_hun_yor_bam_est_rom_wly_geo_ctl_fre_prs_cze_gam_mlt_guj_fin_tsw_bat_grk_ind_jpn_knd_kor_nor_rus_fbf_bul_mly_mol_heb_sun_mnd_pan_ewe_svk_aeg_scr_eng_arw_lit_qcu_swe_bos_ben_zul_anl_ukr_chh_hin_jav_dut_igb_mcd_xho_tag_tha_amh_tml_dyu_tsn_azi_por_ita_tur_dgb_vie_hau_lda_bem_swa	0.252830575794403	0.595538818338186	0.552929882541423
36	anl_mcd_fbf_alb_sod_amr_chh_lit_uzb_azi_yor_jav_bem_ita_lat_bsq_por_hau_bam_mnd_bos_nor_lda_prs_xho_ger_hun_ven_igb_est_svk_mlt_geo_mol_fre_hin_pol_tig_sid_rom_fin_dgb_mly_slo_mao_jpn_knd_kor_ctl_arw_tsn_guj_ind_eng_gam_bat_cnt_swe_ses_krd_heb_ben_grk_glc_cze_qcu_afr_bul_scr_swt_aeg_ukr_owc_urd_sun_spa_dyu_dut_moo_tag_tha_amh_tml_tsw_ewe_aze_pan_rus_tur_akn_vie_wly_cic_swa_zul	0.174266514662442	0.410435428373356	0.682430615902407
37	gam_svk_ven_ita_aeg_anl_chh_grk_aze_uzb_akn_ind_lda_slo_bos_bsq_ukr_heb_swa_cnt_bul_prs_zul_mcd_cic_urd_est_yor_ses_hun_arw_tig_geo_glc_alb_swe_pol_amr_wly_cze_fin_moo_bat_fre_tag_jpn_knd_kor_mol_afr_tsw_ger_mly_ben_owc_sun_mnd_rus_tsn_eng_amh_lat_nor_hin_guj_qcu_lit_por_krd_xho_sod_pan_sid_scr_mao_spa_ewe_rom_igb_jav_tha_hau_tml_swt_bam_azi_dut_ctl_tur_dyu_vie_mlt_fbf_bem_dgb	-0.713677974582384	-1.71117435593304	0.0903824213442665
38	hau_krd_fbf_swe_sod_gam_aeg_dut_aze_azi_dyu_tag_yor_eng_rom_bsq_afr_amr_ses_mnd_por_ben_xho_urd_moo_pan_fin_swa_ewe_hun_ukr_heb_geo_prs_pol_slo_arw_amh_mlt_cze_est_dgb_sun_ctl_jav_jpn_knd_kor_alb_lit_lda_mol_mly_guj_tig_mao_cnt_glc_zul_rus_chh_bul_spa_mcd_bos_qcu_hin_scr_lat_swt_anl_fre_sid_ita_ind_ger_tsn_nor_tsw_bat_tha_wly_tml_bem_cic_tur_grk_svk_uzb_igb_vie_owc_ven_akn_bam	-0.497459482727183	-1.1825326041362	0.24000893488084
39	heb_lat_dyu_nor_tig_gam_owc_mcd_azi_tur_bam_tag_zul_pan_ita_bsq_hin_sid_xho_mnd_afr_ger_moo_ben_ven_glc_fin_swa_akn_hun_prs_chh_geo_pol_eng_svk_mol_amh_anl_dut_est_fbf_bat_cze_sun_jpn_knd_kor_spa_slo_lda_scr_ind_urd_wly_mao_cnt_grk_ewe_rus_hau_bos_arw_rom_por_qcu_bul_krd_fre_yor_amr_ctl_mlt_alb_jav_guj_dgb_swe_bem_mly_tha_sod_tml_tsn_tsw_aze_ukr_lit_uzb_cic_vie_aeg_igb_ses_swt	-0.257381175556358	-0.608584630975716	0.54428341064068
40	tig_bos_moo_alb_chh_anl_wly_ukr_azi_tur_dyu_ind_bem_scr_urd_bsq_mol_amr_tsn_cnt_por_svk_tsw_rom_swt_ctl_hun_yor_ewe_fin_pan_amh_geo_nor_hin_fre_afr_owc_aeg_slo_est_bam_jav_pol_mly_jpn_tml_kor_ben_bul_fbf_lat_sun_ita_hau_mao_mnd_cze_swa_swe_gam_rus_lit_arw_grk_qcu_eng_spa_krd_xho_heb_prs_sod_dut_tag_ger_igb_mcd_zul_bat_tha_mlt_knd_cic_akn_aze_glc_guj_uzb_ses_vie_sid_ven_dgb_lda	-0.534915511857616	-1.27548497458505	0.205314493112162
41	owc_mcd_moo_arw_sod_amh_anl_pol_tur_azi_bem_jav_yor_prs_ukr_bsq_svk_gam_cic_cnt_afr_alb_lda_hin_swt_ben_fin_fbf_bam_hun_lat_heb_geo_nor_glc_rom_pan_amr_chh_ita_est_dyu_sun_fre_mao_jpn_knd_kor_lit_slo_tsn_swe_ind_por_tig_tag_mnd_ger_ewe_spa_hau_bos_krd_cze_grk_qcu_ctl_dut_eng_dgb_wly_rus_sid_mol_bat_urd_igb_scr_zul_mly_tha_aeg_tml_ven_ses_uzb_guj_bul_aze_swa_vie_mlt_tsw_xho_akn	-0.811176730371357	-1.95969852317281	0.0530249797082634
42	mlt_hin_igb_swe_tig_sod_aeg_rus_azi_tur_dgb_sun_yor_urd_ctl_bsq_ita_anl_ses_cnt_ger_alb_ven_ukr_zul_bul_est_swa_ewe_hun_rom_amr_geo_mcd_pol_slo_lit_hau_chh_guj_fin_fbf_mly_cze_tag_jpn_knd_kor_pan_lat_tsn_grk_ind_arw_gam_jav_mnd_spa_xho_krd_heb_afr_scr_eng_nor_qcu_mol_glc_bos_dyu_wly_prs_owc_por_mao_fre_tsw_dut_swt_bat_tha_sid_tml_lda_bem_aze_svk_ben_uzb_moo_vie_amh_bam_akn_cic	-0.210366792404003	-0.496764793741912	0.620527180455186
43	wly_fre_bam_afr_amh_anl_aeg_bos_aze_uzb_ses_jav_zul_ben_slo_bsq_dut_amr_igb_mnd_krd_urd_cic_grk_akn_alb_est_tsw_xho_fin_pol_sid_geo_pan_guj_ukr_cze_gam_heb_por_hun_yor_ind_spa_mly_jpn_tml_kor_mol_arw_ewe_ger_tag_lat_owc_mao_cnt_ita_bem_nor_sod_svk_ctl_lit_mcd_qcu_bul_prs_eng_swt_tig_rom_hau_glc_bat_swe_tsn_scr_fbf_sun_tha_chh_knd_swa_ven_azi_rus_hin_tur_moo_vie_mlt_dgb_lda_dyu	-0.473211558313885	-1.12444537122845	0.263718033642529
44	amr_hin_tsw_prs_heb_anl_aeg_ctl_azi_uzb_lda_sun_dgb_por_krd_bsq_urd_amh_ewe_mnd_guj_ita_xho_slo_moo_glc_fin_swt_swa_est_cze_sod_geo_alb_eng_lit_mol_wly_owc_afr_hun_igb_tag_ger_bat_jpn_tml_kor_bul_mcd_ses_svk_mao_nor_hau_jav_cnt_spa_zul_swe_chh_rus_dut_bos_rom_qcu_lat_fre_grk_bem_tig_arw_gam_pan_ind_scr_yor_pol_bam_mly_tha_mlt_knd_cic_tsn_tur_ukr_ben_aze_ven_vie_sid_dyu_fbf_akn	-1.19747783964061	-2.96616375569205	0.00383202926713748
45	sod_pol_dgb_urd_owc_amh_aeg_prs_tur_aze_akn_tag_fbf_scr_dut_bsq_ukr_sid_moo_mnd_afr_glc_xho_slo_swt_pan_est_ewe_ses_fin_por_mlt_geo_rom_cze_lit_nor_hau_anl_krd_hun_yor_jav_ita_ind_jpn_knd_kor_ger_ctl_tsn_spa_mly_guj_wly_bat_cnt_rus_swa_hin_heb_svk_alb_mcd_ben_qcu_swe_lat_eng_lda_amr_arw_chh_mol_mao_grk_dyu_bul_zul_sun_tha_tig_tml_ven_igb_uzb_bos_fre_azi_bem_vie_gam_tsw_cic_bam	-0.370526574104296	-0.877682929738889	0.382377591365621
46	sid_hin_ven_bul_tig_sod_chh_cze_aze_azi_moo_mly_tsw_lat_ukr_bsq_alb_hau_swa_mnd_slo_spa_swt_afr_bem_ger_fin_ewe_bam_hun_rom_amr_geo_bos_por_mcd_grk_owc_anl_mol_est_igb_tag_rus_sun_jpn_knd_kor_fre_ita_dyu_svk_bat_dut_mlt_mao_cnt_krd_tsn_ben_amh_urd_guj_glc_lit_qcu_swe_arw_nor_xho_heb_eng_gam_scr_ind_ctl_lda_pan_dgb_jav_tha_wly_tml_ses_yor_tur_prs_pol_uzb_fbf_vie_aeg_akn_zul_cic	-0.319656020584076	-0.757330488252846	0.450766465269313
47	chh_eng_bem_rus_hau_mlt_gam_scr_azi_uzb_yor_mly_ven_arw_prs_bsq_alb_tig_dgb_mnd_pan_afr_lda_ukr_swa_pol_hun_dyu_swt_est_swe_wly_geo_por_rom_lit_krd_owc_amh_mcd_fin_xho_mao_fre_ind_jpn_tml_kor_nor_svk_tsw_mol_tag_grk_amr_bat_cnt_ben_ses_ita_sod_ctl_guj_ger_hin_qcu_glc_bul_bos_bam_anl_spa_sid_slo_jav_cze_tsn_urd_moo_sun_tha_heb_knd_zul_fbf_tur_lat_dut_aze_igb_vie_aeg_cic_ewe_akn	0.0859965100722039	0.20252727470577	0.839946945641571
48	amh_pol_swa_svk_anl_heb_aeg_ukr_tur_uzb_dgb_sun_dyu_rom_slo_bsq_ger_hau_ses_mnd_eng_afr_lda_swe_tsw_alb_est_ven_zul_hun_dut_wly_geo_lat_rus_bul_ctl_chh_mlt_prs_fin_igb_tag_bos_mly_jpn_tml_kor_krd_arw_cic_mol_bat_grk_sod_mao_cnt_pan_bem_fre_owc_urd_hin_ben_por_qcu_nor_ita_scr_tsn_sid_glc_amr_guj_jav_lit_fbf_cze_bam_ind_tha_gam_knd_swt_yor_aze_mcd_spa_azi_xho_vie_tig_moo_akn_ewe	0.0173217233210797	0.0407442985891732	0.967587089365612
49	mlt_lit_bam_lat_hau_chh_sid_spa_aze_tur_swt_bat_dgb_ctl_glc_bsq_svk_amh_moo_mnd_ger_ita_fbf_por_dyu_rus_fin_ses_tsn_hun_hin_owc_geo_rom_urd_ben_arw_tig_aeg_afr_est_cic_jav_mol_tag_jpn_tml_kor_prs_bos_yor_krd_sun_slo_sod_ind_cnt_guj_xho_cze_heb_nor_bul_pan_scr_qcu_grk_ukr_swe_zul_anl_pol_wly_fre_mly_alb_swa_eng_igb_mao_tha_gam_knd_ven_bem_azi_mcd_dut_uzb_tsw_vie_amr_ewe_akn_lda	-0.0884245108937712	-0.208483236233999	0.835307599966279
50	sod_ben_dyu_ctl_hau_heb_mlt_bos_aze_uzb_bem_ind_igb_pol_urd_bsq_rom_sid_fbf_mnd_ger_spa_moo_fre_ven_svk_hun_dgb_ewe_fin_rus_anl_geo_ukr_mcd_mol_cze_amr_gam_lat_est_bam_tag_por_sun_jpn_tml_kor_bul_dut_yor_guj_mly_lit_amh_mao_cnt_eng_cic_scr_wly_alb_krd_swe_ita_qcu_prs_afr_arw_swt_owc_glc_tig_grk_bat_pan_akn_hin_lda_jav_tha_chh_knd_xho_tsn_tur_nor_slo_azi_tsw_vie_aeg_swa_ses_zul	-0.363472427039879	-0.862598681108171	0.390577110271953
51	heb_por_dgb_arw_anl_amh_gam_urd_azi_tur_lda_jav_dyu_spa_alb_bsq_cze_tig_fbf_cnt_slo_ukr_akn_grk_cic_ger_fin_bam_swt_hun_eng_aeg_geo_swe_nor_guj_dut_sid_sod_svk_est_zul_mao_lat_mly_jpn_knd_kor_rus_krd_ven_glc_sun_ctl_chh_bat_mnd_ita_igb_mcd_owc_ben_lit_pan_bos_qcu_mol_scr_afr_bem_wly_bul_mlt_pol_ind_fre_swa_hin_tsw_tag_tha_hau_tml_ses_ewe_uzb_prs_rom_aze_tsn_vie_amr_yor_moo_xho	-0.774059806803838	-1.86627623017297	0.0651540674316782
52	anl_scr_swt_ger_mlt_wly_heb_lat_azi_uzb_yor_mly_bem_fre_ben_bsq_afr_sid_fbf_cnt_hin_prs_ewe_nor_tsn_rus_hun_moo_xho_est_cze_chh_geo_por_spa_dut_arw_tig_hau_pan_fin_ses_jav_urd_ind_jpn_knd_kor_bul_glc_bam_mcd_bat_lit_sod_mao_mnd_mol_akn_swe_gam_pol_guj_krd_ctl_qcu_eng_bos_ukr_dgb_amr_grk_amh_slo_tag_alb_tsw_rom_lda_sun_tha_aeg_tml_zul_cic_tur_svk_ita_aze_swa_vie_owc_igb_ven_dyu	-0.531444278088416	-1.26428191195018	0.209288298749698
53	owc_ctl_swt_pan_sid_gam_chh_cze_azi_uzb_tsw_mly_fbf_alb_ita_bsq_krd_wly_moo_mnd_mol_lit_ven_hin_dgb_spa_est_zul_bam_hun_mcd_heb_geo_eng_por_afr_scr_amh_hau_ukr_fin_yor_bat_swe_jav_jpn_tml_kor_slo_pol_lda_ger_mao_fre_amr_tag_cnt_rom_ses_guj_tig_svk_arw_bos_lat_qcu_rus_glc_ben_swa_mlt_dut_aeg_urd_ind_bul_bem_grk_cic_sun_tha_sod_knd_xho_tsn_aze_nor_prs_tur_akn_vie_anl_ewe_dyu_igb	0.0560414717722686	0.131904784059453	0.895344556681916
54	hau_svk_dgb_alb_owc_amr_heb_mol_aze_tur_swt_tag_moo_nor_ben_bsq_swe_mlt_fbf_mnd_ukr_rus_swa_spa_xho_prs_est_ven_ses_hun_cze_sid_geo_ita_slo_pan_hin_sod_gam_dut_fin_bam_ind_grk_sun_jpn_knd_kor_fre_bul_tsw_arw_bat_krd_wly_mao_cnt_eng_cic_guj_tig_glc_urd_afr_lat_qcu_por_lit_ctl_zul_anl_mcd_aeg_rom_jav_ger_lda_pol_dyu_mly_tha_chh_tml_yor_tsn_uzb_bos_scr_azi_akn_vie_amh_igb_ewe_bem	-0.276412214030787	-0.652988903904935	0.515374463914534
55	heb_ben_swa_glc_hau_anl_gam_swe_uzb_aze_lda_tag_tsw_pol_hin_bsq_spa_owc_moo_cnt_scr_prs_swt_pan_tsn_dut_est_ewe_xho_fin_ita_chh_geo_nor_por_fre_rus_wly_sod_ger_hun_dgb_mao_slo_bat_jpn_knd_kor_eng_grk_yor_afr_sun_ukr_sid_ind_mnd_bul_zul_alb_aeg_ctl_bos_mol_rom_qcu_krd_lat_guj_igb_tig_arw_mlt_urd_mly_mcd_fbf_svk_dyu_jav_tha_amr_tml_cic_ven_tur_lit_cze_azi_akn_vie_amh_bam_ses_bem	-0.092202337936445	-0.217213364503733	0.828517896048302
56	amr_ctl_fbf_prs_tig_owc_sod_lat_azi_aze_bem_mly_ewe_glc_pan_bsq_ger_mlt_zul_mnd_fre_spa_ven_por_swt_dut_fin_ses_moo_hun_svk_chh_geo_krd_rom_arw_bos_aeg_amh_afr_est_tsn_jav_scr_ind_jpn_knd_kor_urd_grk_akn_swe_sun_alb_heb_mao_cnt_ita_dgb_mol_sid_hin_bul_slo_eng_qcu_ukr_cze_rus_swa_wly_ben_hau_pol_bat_mcd_yor_guj_dyu_tag_tha_anl_tml_tsw_igb_tur_nor_lit_uzb_lda_vie_gam_cic_xho_bam	-0.356764979188936	-0.844410932051431	0.40060678232474
57	aeg_bos_xho_glc_owc_sod_anl_svk_azi_aze_tsw_bat_bem_mcd_ger_bsq_eng_heb_ven_mnd_spa_nor_dyu_pan_zul_lit_fin_igb_moo_est_pol_hau_geo_afr_ctl_ita_fre_mlt_amr_cze_hun_yor_jav_alb_sun_jpn_tml_kor_guj_mol_lda_por_mly_krd_chh_tag_cnt_prs_ses_urd_tig_dut_hin_swe_ben_qcu_lat_grk_slo_swa_sid_bul_gam_ukr_ind_rus_ewe_arw_tsn_mao_tha_amh_knd_bam_akn_uzb_scr_rom_tur_swt_vie_wly_cic_dgb_fbf	-0.413754024628707	-0.980432164730408	0.329416500183948
58	tig_mcd_zul_svk_hau_mlt_amh_prs_aze_azi_akn_tag_fbf_guj_hin_bsq_rus_chh_tsn_cnt_dut_grk_dyu_mol_lda_bul_fin_tsw_ven_hun_fre_wly_geo_ben_spa_bos_glc_aeg_owc_ukr_est_ewe_bat_ctl_jav_jpn_knd_kor_eng_lat_igb_nor_sun_alb_gam_mao_mnd_slo_xho_ger_amr_lit_rom_por_afr_qcu_urd_swe_cze_swt_sod_scr_anl_ita_ind_arw_moo_krd_bam_mly_tha_heb_tml_bem_dgb_uzb_pan_pol_tur_yor_vie_sid_swa_ses_cic	-0.427568694209163	-1.0146978226477	0.312882506780431
59	gam_ben_swa_lit_wly_tig_sid_spa_tur_uzb_ewe_sun_swt_bos_alb_bsq_ger_anl_akn_cnt_rom_krd_dgb_grk_bem_mcd_hun_fbf_yor_fin_afr_owc_geo_hin_pan_scr_fre_mlt_amh_cze_est_cic_tag_prs_jav_jpn_knd_kor_swe_bul_tsn_guj_mao_ctl_chh_bat_mnd_por_tsw_dut_amr_glc_eng_slo_rus_qcu_urd_lat_mol_dyu_hau_svk_aeg_ita_mly_arw_ses_pol_igb_ind_tha_heb_tml_lda_ven_aze_nor_ukr_azi_bam_vie_sod_moo_zul_xho	0.214669842814935	0.505539692980542	0.614375917481005
60	aeg_ukr_bem_guj_amh_sod_gam_ctl_azi_uzb_zul_mao_swa_alb_bos_bsq_swe_tig_tsn_mnd_fre_por_dyu_krd_yor_afr_hun_xho_fbf_est_scr_heb_geo_arw_rom_rus_urd_chh_hau_eng_fin_akn_ind_hin_tag_jpn_knd_kor_lat_spa_dgb_nor_sun_ita_amr_jav_cnt_grk_tsw_glc_owc_pan_dut_mol_ben_qcu_svk_prs_slo_igb_sid_ger_mlt_mcd_mly_pol_lda_bul_moo_bat_tha_anl_tml_swt_ewe_aze_lit_cze_tur_cic_vie_wly_ven_bam_ses	-0.279024140521295	-0.659345551232378	0.511303294519546
61	gam_alb_moo_pan_sod_hau_owc_ukr_azi_tur_xho_mao_bem_mol_krd_bsq_pol_mlt_fbf_cnt_lit_dut_swt_hin_ven_ger_fin_igb_ses_hun_arw_anl_geo_guj_glc_mcd_lat_aeg_heb_por_est_yor_ind_rom_bat_jpn_knd_kor_prs_svk_zul_eng_mly_ctl_chh_tag_mnd_rus_cic_bul_sid_swe_urd_ita_cze_qcu_fre_bos_ben_dgb_wly_slo_amh_grk_sun_afr_ewe_spa_akn_jav_tha_amr_tml_swa_lda_uzb_nor_scr_aze_tsn_vie_tig_bam_tsw_dyu	-0.468076753820236	-1.11354130217493	0.268345803456056
62	owc_ger_moo_bul_mlt_anl_amh_ita_aze_uzb_ven_ind_swa_lit_prs_bsq_alb_aeg_lda_mnd_swe_svk_cic_ben_xho_grk_est_fbf_ewe_hun_urd_gam_geo_scr_ctl_por_spa_wly_hau_lat_fin_bem_jav_dut_mao_jpn_knd_kor_ukr_mol_ses_pol_tag_eng_tig_bat_cnt_nor_akn_rom_sod_cze_rus_krd_glc_qcu_pan_fre_arw_bam_sid_mcd_chh_slo_mly_bos_igb_hin_swt_sun_tha_heb_tml_yor_dyu_tur_afr_guj_azi_dgb_vie_amr_tsw_tsn_zul	-0.390283937631637	-0.925248023392161	0.357231595459655
63	hau_ctl_yor_svk_chh_gam_mlt_spa_uzb_aze_ven_ind_igb_pol_bul_bsq_scr_tig_bam_mnd_grk_rom_moo_mol_tsw_ben_est_akn_zul_hun_ger_sid_geo_mcd_alb_por_krd_wly_heb_ita_fin_dyu_sun_lit_jav_jpn_tml_kor_nor_guj_lda_ukr_mly_eng_aeg_bat_cnt_glc_bem_fre_sod_hin_dut_pan_afr_qcu_bos_rus_swe_dgb_owc_cze_anl_arw_mao_slo_swa_lat_cic_tag_tha_amr_knd_tsn_ewe_tur_urd_prs_azi_ses_vie_amh_xho_swt_fbf	0.482401833156074	1.13648309903629	0.258674435097835
64	anl_alb_akn_eng_chh_amh_wly_nor_aze_uzb_swa_sun_yor_ben_bos_bsq_mol_amr_swt_cnt_svk_dut_bem_grk_tsw_por_fin_cic_igb_hun_ctl_aeg_geo_pol_glc_pan_swe_heb_tig_slo_est_tsn_mly_guj_bat_jpn_knd_kor_urd_scr_ses_bul_tag_krd_gam_mao_mnd_lit_ewe_afr_hau_spa_ger_rom_hin_qcu_ita_mcd_prs_ven_sid_ukr_sod_rus_jav_arw_dgb_lat_moo_ind_tha_owc_tml_fbf_xho_tur_cze_fre_azi_zul_vie_mlt_lda_bam_dyu	-0.430184806366137	-1.02277076708904	0.309069361430736
65	gam_bul_zul_ben_amh_chh_anl_por_aze_tur_ewe_mao_dgb_guj_rus_bsq_mcd_amr_swt_mnd_svk_ukr_akn_prs_bam_alb_est_fbf_lda_fin_lit_hau_geo_ger_lat_scr_pol_wly_mlt_spa_hun_dyu_bat_bos_ind_jpn_tml_kor_grk_ita_swa_dut_jav_rom_heb_sun_cnt_afr_tsw_ctl_aeg_hin_krd_mol_cze_qcu_pan_swe_glc_yor_owc_eng_sid_urd_mly_nor_moo_fre_ses_tag_tha_sod_knd_cic_igb_uzb_slo_arw_azi_bem_vie_tig_tsn_ven_xho	-0.591174496583237	-1.41473068612815	0.16048698968499
66	amh_slo_ewe_dut_sid_anl_sod_pol_azi_uzb_swt_bat_bem_pan_ita_bsq_ctl_heb_tsw_mnd_urd_bos_moo_ger_cic_spa_hun_dgb_swa_fin_afr_owc_geo_cze_prs_glc_swe_wly_amr_rom_est_yor_tag_por_mao_jpn_tml_kor_ukr_grk_bam_scr_ind_lit_gam_sun_cnt_svk_ses_lat_tig_nor_hin_krd_bul_qcu_ben_mol_arw_tsn_mlt_mcd_chh_guj_jav_fre_xho_alb_zul_mly_tha_hau_knd_akn_ven_aze_eng_rus_tur_igb_vie_aeg_lda_fbf_dyu	-1.17153470726204	-2.88954411817197	0.00480045177467046
67	gam_dut_bam_guj_aeg_wly_hau_krd_uzb_azi_dyu_jav_dgb_swe_ctl_bsq_spa_heb_swt_cnt_scr_eng_cic_rom_tsw_mol_est_lda_ewe_hun_urd_amr_geo_cze_ben_ita_por_sid_tig_glc_fin_akn_sun_alb_tag_jpn_tml_kor_afr_pol_yor_rus_mly_lit_owc_ind_mnd_slo_bem_nor_chh_prs_ger_lat_svk_qcu_bos_grk_arw_zul_sod_bul_mlt_pan_mao_hin_ven_mcd_ses_bat_tha_amh_knd_tsn_igb_aze_fre_ukr_tur_fbf_vie_anl_xho_swa_moo	-0.0956929859714957	-0.225744299376616	0.821895660915108
68	sid_fre_swt_glc_mlt_tig_sod_afr_azi_aze_yor_bat_fbf_eng_ita_bsq_lat_wly_cic_cnt_arw_svk_zul_pol_xho_swe_est_akn_ven_fin_ben_chh_geo_mcd_ukr_mol_prs_amh_heb_por_hun_ewe_mly_slo_tag_jpn_knd_kor_spa_pan_bem_nor_mao_krd_gam_jav_mnd_rus_lda_scr_aeg_dut_hin_ger_urd_qcu_guj_lit_bul_dyu_owc_cze_amr_grk_sun_rom_bam_ctl_dgb_ind_tha_hau_tml_tsw_moo_tur_alb_bos_uzb_igb_vie_anl_tsn_swa_ses	0.137495240835055	0.32355392361021	0.747002232628377
69	owc_spa_ven_pan_tig_amh_chh_ukr_tur_aze_swa_tag_bam_arw_ger_bsq_lat_aeg_akn_mnd_por_krd_xho_eng_fbf_slo_hun_tsn_ses_est_swe_heb_geo_prs_glc_dut_svk_anl_mlt_lit_fin_dyu_sun_cze_mly_jpn_knd_kor_ben_alb_cic_scr_ind_grk_sod_bat_cnt_rom_dgb_guj_amr_rus_afr_bul_mol_qcu_hin_ita_fre_moo_hau_nor_wly_mcd_mao_urd_zul_pol_yor_jav_tha_gam_tml_ewe_igb_uzb_ctl_bos_azi_bem_vie_sid_swt_lda_tsw	-0.529008154065171	-1.260549630761	0.210624657584007
70	sid_alb_swa_rom_chh_aeg_amr_ben_aze_azi_tsn_jav_bem_ctl_ita_bsq_nor_tig_ven_mnd_svk_hin_xho_ger_akn_rus_hun_swt_yor_fin_fre_sod_geo_pan_scr_bos_swe_amh_anl_lat_est_tsw_mao_pol_sun_jpn_tml_kor_mol_lit_igb_urd_tag_eng_wly_ind_cnt_prs_moo_slo_gam_ukr_krd_por_guj_qcu_afr_spa_dut_ewe_heb_grk_hau_glc_bat_bul_bam_mcd_zul_mly_tha_mlt_knd_ses_dgb_uzb_cze_arw_tur_cic_vie_owc_lda_fbf_dyu	-0.888885463946308	-2.15023097523818	0.0341307610176845
71	amh_glc_zul_alb_mlt_chh_wly_rom_aze_azi_bam_jav_yor_arw_nor_bsq_krd_hau_tsw_cnt_ben_ctl_swt_rus_bem_pan_est_swa_tsn_fin_slo_gam_geo_ita_spa_svk_bul_aeg_owc_ukr_hun_akn_mly_guj_ind_jpn_knd_kor_hin_cze_ses_lat_mao_eng_tig_tag_mnd_ger_cic_swe_sod_afr_fre_pol_bos_qcu_scr_mcd_grk_ven_amr_dut_anl_lit_sun_mol_xho_urd_igb_bat_tha_heb_tml_dyu_moo_tur_prs_por_uzb_dgb_vie_sid_fbf_ewe_lda	0.0867064319301594	0.204165564785629	0.838670242693302
72	aeg_prs_swt_arw_amr_mlt_sid_lit_azi_uzb_moo_mao_dyu_lat_pan_bsq_glc_amh_fbf_cnt_scr_pol_lda_cze_xho_ita_fin_ses_tsw_hun_fre_anl_geo_ctl_krd_nor_por_hau_tig_alb_est_ven_tag_mcd_mly_jpn_tml_kor_spa_guj_swa_eng_sun_swe_owc_bat_mnd_afr_cic_ukr_gam_grk_bul_hin_rom_qcu_svk_urd_rus_igb_heb_mol_wly_bos_ind_slo_zul_ben_akn_jav_tha_chh_knd_ewe_bem_tur_dut_ger_aze_tsn_vie_sod_dgb_bam_yor	-0.367736523991514	-0.872201428865305	0.385344751075912
73	wly_guj_tsw_rom_mlt_anl_amh_fre_tur_azi_lda_jav_igb_ctl_nor_bsq_afr_sod_bem_mnd_hin_cze_ven_scr_dgb_dut_fin_ewe_swa_est_ukr_hau_geo_prs_lat_arw_swe_owc_amr_urd_hun_xho_tag_alb_sun_jpn_knd_kor_bul_ita_swt_pan_bat_slo_aeg_mly_cnt_ger_bam_rus_gam_lit_grk_glc_por_qcu_krd_mol_bos_yor_tig_mcd_heb_spa_ind_eng_zul_pol_akn_mao_tha_sid_tml_cic_tsn_uzb_ben_svk_aze_fbf_vie_chh_ses_moo_dyu	-0.132457396001562	-0.312058638196719	0.755694525882874
74	tig_ger_lda_scr_sod_amr_mlt_mol_azi_tur_moo_mly_bam_rom_arw_bsq_por_anl_yor_cnt_pan_urd_fbf_slo_cic_dut_fin_ven_akn_hun_svk_wly_geo_glc_cze_fre_prs_hau_gam_ita_est_igb_ind_rus_tag_jpn_knd_kor_lat_nor_ses_ben_jav_grk_chh_sun_mnd_spa_dyu_guj_sid_bul_hin_alb_swe_qcu_ctl_lit_afr_ewe_heb_bos_aeg_eng_bat_ukr_swa_mcd_xho_mao_tha_owc_tml_zul_bem_uzb_krd_pol_aze_swt_vie_amh_tsn_tsw_dgb	-0.428192924755593	-1.01757566220041	0.311519602818599
75	hau_por_moo_ctl_amr_chh_owc_swe_uzb_aze_cic_bat_dyu_ger_eng_bsq_ita_amh_yor_mnd_fre_pan_xho_nor_ewe_rom_hun_swt_igb_fin_mcd_wly_geo_slo_pol_prs_scr_tig_gam_krd_est_bem_ind_urd_tag_jpn_knd_kor_arw_bul_akn_ben_jav_rus_heb_mly_cnt_cze_tsn_guj_aeg_afr_ukr_grk_hin_qcu_dut_spa_lit_lda_anl_glc_sod_bos_mao_alb_zul_lat_ven_sun_tha_sid_tml_dgb_bam_tur_svk_mol_azi_swa_vie_mlt_ses_fbf_tsw	0.505734876606321	1.19420265590204	0.235435739911092
76	tig_mol_fbf_krd_chh_amh_aeg_spa_aze_tur_bem_bat_dgb_bos_por_bsq_rom_gam_igb_cnt_swe_lat_tsn_nor_xho_urd_hun_swt_lda_fin_glc_owc_geo_arw_eng_ger_scr_sid_mlt_cze_est_zul_mly_ctl_tag_jpn_knd_kor_pol_lit_yor_pan_mao_fre_amr_jav_mnd_guj_dyu_rus_heb_mcd_hin_ukr_slo_qcu_ben_bul_svk_swa_wly_grk_sod_dut_sun_alb_ses_ita_bam_ind_tha_hau_tml_cic_ewe_uzb_afr_prs_azi_akn_vie_anl_tsw_ven_moo	-0.0712563787639959	-0.167880078189191	0.867042161555807
77	owc_rus_tsn_pol_sod_mlt_tig_por_azi_tur_igb_ind_ewe_ctl_ger_bsq_bul_amr_ven_mnd_fre_scr_cic_ben_dgb_afr_hun_xho_ses_est_mol_chh_geo_lat_prs_spa_nor_wly_aeg_swe_fin_dyu_mao_lit_mly_jpn_tml_kor_arw_urd_lda_ita_sun_eng_gam_bat_cnt_ukr_zul_guj_anl_svk_cze_alb_pan_qcu_bos_slo_grk_moo_sid_rom_heb_glc_jav_krd_bem_hin_akn_tag_tha_hau_knd_fbf_tsw_uzb_mcd_dut_aze_bam_vie_amh_swa_yor_swt	-0.43919083969241	-1.04130511882501	0.300433450896687
78	sod_pol_moo_prs_owc_hau_wly_guj_tur_uzb_bem_mao_yor_ita_slo_bsq_rom_tig_swa_cnt_ger_glc_xho_pan_tsw_hin_fin_zul_igb_est_cze_chh_geo_krd_ctl_ben_nor_mlt_sid_grk_hun_bam_mly_afr_bat_jpn_knd_kor_eng_lat_ven_bul_tag_fre_anl_jav_mnd_alb_dyu_arw_amh_spa_urd_bos_scr_qcu_por_svk_lit_cic_amr_mcd_heb_rus_ind_swe_swt_dut_ewe_sun_tha_aeg_tml_ses_dgb_azi_mol_ukr_aze_fbf_vie_gam_tsn_akn_lda	0.789842260018477	1.8840726233086	0.0626789813216977
79	hau_dut_cic_afr_aeg_heb_amr_slo_aze_azi_swt_ind_fbf_mcd_guj_bsq_spa_gam_xho_mnd_pol_bul_tsw_alb_swa_lat_est_akn_tsn_hun_hin_wly_geo_cze_ctl_ita_svk_sid_anl_prs_fin_ses_sun_glc_mao_jpn_knd_kor_rom_mol_zul_nor_tag_rus_chh_jav_cnt_swe_dyu_scr_tig_krd_grk_eng_por_qcu_bos_ben_ukr_yor_sod_ger_mlt_lit_bat_arw_lda_urd_ven_mly_tha_owc_tml_ewe_dgb_uzb_fre_pan_tur_igb_vie_amh_moo_bem_bam	-0.326403419052638	-0.772281058041735	0.441906142166757
80	heb_cze_swt_alb_hau_gam_amh_prs_azi_tur_ses_jav_tsn_slo_lat_bsq_dut_chh_ven_cnt_guj_ben_moo_ukr_dgb_grk_fin_akn_bem_hun_bul_amr_geo_eng_ctl_krd_afr_wly_owc_ita_est_cic_mly_fre_mao_jpn_tml_kor_mcd_bos_yor_rom_tag_glc_sid_sun_mnd_nor_ewe_por_tig_pan_lit_swe_mol_qcu_arw_hin_ger_zul_aeg_svk_anl_pol_ind_rus_xho_spa_fbf_bat_tha_sod_knd_igb_swa_uzb_urd_scr_aze_bam_vie_mlt_dyu_tsw_lda	0.485744278827748	1.14754038626645	0.254101828348988
81	amh_pol_swa_hin_heb_mlt_hau_lit_uzb_aze_igb_mao_ewe_mcd_ukr_bsq_grk_owc_tsn_mnd_pan_alb_ven_slo_moo_dut_hun_dgb_ses_est_bul_anl_geo_swe_urd_scr_spa_gam_sod_ger_fin_cic_jav_krd_bat_jpn_knd_kor_guj_ctl_akn_nor_mly_prs_aeg_ind_cnt_svk_lda_ben_amr_cze_mol_ita_fre_qcu_glc_por_afr_zul_chh_arw_wly_rus_sun_lat_dyu_rom_bam_tag_tha_sid_tml_xho_yor_tur_bos_eng_azi_fbf_vie_tig_swt_bem_tsw	-0.368651058175064	-0.874062494996847	0.384335748639755
82	sid_rom_tsw_spa_gam_wly_tig_scr_azi_tur_fbf_mly_dyu_ger_mol_bsq_lit_owc_moo_mnd_ita_eng_akn_rus_lda_prs_hun_ven_igb_est_ctl_hau_geo_ben_glc_swe_bul_amh_aeg_lat_fin_swt_bat_cze_jav_jpn_knd_kor_bos_arw_ewe_slo_sun_hin_amr_ind_cnt_guj_yor_ukr_sod_pan_urd_dut_pol_qcu_svk_grk_fre_xho_mlt_afr_chh_mcd_tag_por_bam_nor_bem_mao_tha_anl_tml_swa_zul_aze_alb_krd_uzb_cic_vie_heb_tsn_ses_dgb	-0.565857217279528	-1.34882751424822	0.180667627337665
83	anl_glc_swa_scr_tig_owc_chh_afr_azi_uzb_yor_sun_moo_lit_lat_bsq_krd_sod_dgb_cnt_dut_ctl_dyu_rus_swt_hin_est_ses_ven_fin_bos_amr_geo_cze_ita_pol_nor_wly_heb_spa_hun_cic_mly_svk_jav_jpn_tml_kor_fre_por_xho_urd_tag_slo_hau_ind_mnd_swe_bam_mol_gam_pan_prs_mcd_ukr_qcu_alb_ben_ger_akn_aeg_grk_sid_guj_bat_eng_zul_bul_ewe_mao_tha_mlt_knd_bem_igb_aze_rom_arw_tur_lda_vie_amh_fbf_tsw_tsn	0.136082952753683	0.320216247783991	0.749522744266463
84	amr_mcd_dyu_ben_sod_heb_owc_rom_uzb_tur_yor_mly_fbf_krd_ukr_bsq_cze_sid_igb_cnt_hin_grk_ewe_por_bam_afr_fin_tsw_lda_hun_mol_aeg_geo_eng_alb_nor_pan_amh_wly_spa_est_bem_jav_bos_tag_jpn_knd_kor_fre_dut_tsn_slo_sun_prs_mlt_bat_mnd_guj_swa_ctl_anl_bul_pol_rus_ita_qcu_swe_scr_glc_swt_chh_lit_hau_ger_ind_svk_dgb_urd_cic_mao_tha_gam_tml_ses_ven_azi_lat_arw_aze_xho_vie_tig_akn_moo_zul	-0.34059586850149	-0.807958327626294	0.421176422239771
85	heb_arw_fbf_ukr_mlt_amh_hau_eng_aze_azi_bem_ind_bam_scr_hin_bsq_afr_tig_ses_mnd_urd_alb_yor_lat_xho_nor_est_moo_ven_fin_pan_wly_geo_mcd_dut_ger_mol_chh_sid_ctl_hun_tsn_jav_spa_mly_jpn_tml_kor_bos_fre_dyu_rus_bat_slo_anl_mao_cnt_guj_akn_bul_amr_por_grk_glc_rom_qcu_krd_cze_prs_lda_sod_ita_gam_swe_tag_pol_igb_ben_tsw_sun_tha_owc_knd_ewe_swt_tur_svk_lit_uzb_cic_vie_aeg_dgb_zul_swa	0.474281161104013	1.11937825871032	0.265861550690484
86	hau_dut_yor_afr_tig_anl_amr_hin_azi_aze_akn_sun_xho_ukr_glc_bsq_pol_owc_dgb_mnd_bul_ita_fbf_rom_bem_swe_hun_cic_bam_est_mcd_aeg_geo_lit_ger_pan_eng_gam_mlt_nor_fin_igb_mao_scr_tag_jpn_tml_kor_por_mol_tsn_prs_mly_ben_sid_jav_cnt_cze_ewe_alb_wly_spa_arw_slo_lat_qcu_svk_fre_guj_tsw_amh_ctl_chh_krd_bat_urd_zul_rus_swt_ind_tha_heb_knd_ven_ses_tur_bos_grk_uzb_swa_vie_sod_moo_dyu_lda	-1.18525034292158	-2.92215134613938	0.00436365403246143
87	gam_afr_ven_grk_owc_sod_anl_ita_aze_tur_yor_ind_moo_ukr_fre_bsq_swe_mlt_dgb_cnt_bul_rus_fbf_mcd_akn_bos_fin_dyu_lda_hun_guj_chh_geo_cze_prs_nor_arw_tig_aeg_svk_est_tsn_mao_ctl_sun_jpn_tml_kor_por_krd_bem_scr_jav_glc_wly_mly_mnd_urd_ewe_alb_amr_ger_lat_spa_mol_qcu_ben_pol_lit_bam_hau_rom_sid_eng_tag_slo_zul_pan_ses_bat_tha_heb_knd_tsw_swt_azi_hin_dut_uzb_cic_vie_amh_igb_xho_swa	-0.300866445017226	-0.711234640589539	0.478718955176963
88	heb_prs_ses_lat_amh_aeg_sid_svk_azi_tur_ewe_tag_ven_ukr_guj_bsq_fre_anl_swt_cnt_hin_swe_igb_glc_bam_pan_fin_swa_moo_est_cze_chh_geo_mcd_spa_bul_scr_gam_sod_ctl_hun_yor_bat_krd_jav_jpn_tml_kor_nor_ben_akn_por_ind_afr_mlt_mao_mnd_ita_tsw_alb_owc_arw_eng_pol_mol_qcu_urd_ger_slo_dgb_tig_rom_amr_lit_sun_rus_fbf_grk_cic_mly_tha_hau_knd_dyu_bem_aze_bos_dut_uzb_xho_vie_wly_lda_tsn_zul	-0.942422802368364	-2.2855169885392	0.0245544699464548
89	hau_mol_bem_guj_sid_gam_mlt_rom_uzb_tur_dyu_bat_ewe_dut_cze_bsq_arw_owc_moo_cnt_mcd_hin_ven_nor_igb_slo_est_bam_tsn_fin_lit_amr_geo_bos_alb_urd_glc_chh_amh_prs_hun_swa_ind_ukr_sun_jpn_tml_kor_bul_ben_xho_scr_tag_afr_anl_mly_mnd_rus_akn_grk_sod_spa_svk_pol_ger_qcu_swe_ctl_lat_fbf_heb_krd_aeg_por_jav_eng_lda_ita_ses_mao_tha_wly_knd_yor_dgb_azi_pan_fre_aze_cic_vie_tig_tsw_zul_swt	0.264010240539858	0.621159610086921	0.536014139605435
90	amr_glc_dyu_spa_wly_chh_gam_swe_azi_tur_ses_sun_cic_ctl_fre_bsq_arw_aeg_ewe_cnt_prs_hin_igb_bul_moo_krd_hun_swa_swt_est_pol_heb_geo_ita_eng_nor_scr_anl_owc_svk_fin_bem_jav_bos_bat_jpn_knd_kor_ukr_ger_ven_lat_tag_grk_tig_mly_mnd_alb_dgb_guj_sid_afr_dut_cze_rus_qcu_rom_por_lit_fbf_amh_mol_mlt_slo_mao_ben_zul_urd_bam_ind_tha_hau_tml_yor_tsw_uzb_mcd_pan_aze_tsn_vie_sod_xho_akn_lda	-0.66068286626242	-1.58220534206819	0.116997753056743
91	amr_bul_igb_krd_anl_heb_gam_bos_tur_aze_ven_ind_bam_swe_alb_bsq_arw_sod_xho_mnd_lat_afr_akn_glc_ewe_por_fin_cic_yor_hun_fre_tig_geo_cze_mcd_pan_guj_wly_amh_slo_est_tsw_sun_spa_bat_jpn_tml_kor_ben_svk_lda_ger_mly_ukr_owc_jav_cnt_rom_moo_lit_aeg_hin_pol_scr_rus_qcu_grk_mol_dut_swa_hau_eng_chh_nor_mao_ita_zul_urd_dyu_tag_tha_sid_knd_ses_tsn_uzb_prs_ctl_azi_swt_vie_mlt_bem_dgb_fbf	0.0763832725071192	0.179862879261548	0.857651541247392
92	chh_glc_moo_prs_aeg_hau_gam_pan_azi_tur_lda_bat_zul_grk_arw_bsq_bul_sod_dyu_cnt_mcd_dut_ewe_ukr_bem_rus_hun_tsw_swa_est_bos_owc_geo_por_ctl_cze_ita_wly_heb_afr_fin_swt_tag_fre_ind_jpn_tml_kor_rom_swe_dgb_scr_jav_spa_sid_mao_mnd_ger_xho_mol_amr_lit_urd_alb_guj_qcu_nor_slo_svk_yor_amh_ben_tig_lat_mly_eng_cic_hin_fbf_sun_tha_anl_knd_bam_ses_uzb_krd_pol_aze_akn_vie_mlt_ven_igb_tsn	-0.26480227578029	-0.625913356454236	0.532904914997068
93	anl_urd_ven_arw_heb_gam_aeg_eng_azi_tur_lda_ind_tsn_rom_por_bsq_nor_chh_swt_cnt_fre_dut_dyu_pol_zul_bos_hun_fbf_xho_fin_prs_wly_geo_spa_ctl_cze_afr_amh_sid_ben_est_tsw_mly_ukr_mao_jpn_knd_kor_scr_slo_cic_mol_sun_glc_mlt_tag_mnd_rus_swa_mcd_hau_alb_lat_bul_hin_qcu_swe_svk_ita_bem_amr_grk_owc_krd_jav_guj_ewe_lit_yor_bat_tha_tig_tml_igb_bam_aze_pan_ger_uzb_akn_vie_sod_dgb_ses_moo	0.27229855977928	0.641252886405182	0.522935594060157
94	sod_rus_zul_ukr_wly_amr_aeg_cze_aze_azi_xho_sun_dyu_guj_por_bsq_scr_owc_swt_cnt_mol_grk_igb_alb_dgb_krd_hun_tsn_ewe_fin_nor_gam_geo_fre_ben_prs_swe_hau_chh_ctl_est_fbf_ind_pan_mao_jpn_knd_kor_ita_rom_bam_dut_jav_ger_amh_bat_mnd_lat_ven_bos_anl_afr_spa_slo_glc_qcu_mcd_hin_pol_bem_mlt_urd_sid_lit_tag_eng_tsw_bul_ses_mly_tha_heb_tml_yor_cic_tur_arw_svk_uzb_akn_vie_tig_lda_swa_moo	-0.656840615517319	-1.56941691672906	0.11994712393916
95	tig_guj_ses_ukr_heb_gam_sid_bos_azi_uzb_fbf_tag_dgb_krd_scr_bsq_urd_aeg_yor_cnt_eng_grk_moo_por_bam_ctl_est_ven_tsn_hun_lat_hau_geo_hin_rom_spa_svk_amr_sod_bul_fin_swt_bat_arw_mly_jpn_tml_kor_pol_ger_lda_mcd_sun_rus_owc_mao_mnd_slo_swa_mol_chh_dut_fre_prs_alb_qcu_nor_ben_cze_ewe_wly_swe_amh_glc_jav_afr_cic_pan_zul_ind_tha_mlt_knd_igb_bem_tur_lit_ita_aze_xho_vie_anl_dyu_akn_tsw	-0.643799739669646	-1.54096966305461	0.126720009561827
96	sid_ger_bem_pan_owc_anl_amh_mol_azi_aze_yor_tag_ewe_slo_scr_bsq_ita_hau_zul_mnd_hin_lat_xho_svk_lda_fre_fin_fbf_dgb_hun_dut_chh_geo_pol_bos_mcd_eng_sod_amr_lit_est_igb_sun_afr_ind_jpn_tml_kor_ukr_krd_cic_rus_mao_nor_aeg_mly_cnt_por_ven_rom_gam_alb_cze_spa_ben_qcu_guj_urd_ctl_moo_wly_glc_heb_swe_bat_grk_tsn_bul_swt_jav_tha_mlt_knd_akn_dyu_tur_prs_arw_uzb_swa_vie_tig_tsw_ses_bam	-0.0107773543451449	-0.0253495172431237	0.979830491840184
97	anl_svk_bem_slo_sod_wly_chh_lit_uzb_aze_lda_mao_yor_mcd_dut_bsq_por_tig_fbf_mnd_swe_grk_swa_lat_dgb_spa_fin_bam_akn_est_rom_heb_geo_glc_ita_nor_bos_sid_amr_pan_hun_moo_sun_rus_jav_jpn_tml_kor_cze_ukr_ewe_mol_tag_alb_hau_mly_cnt_ger_dyu_ctl_aeg_arw_afr_pol_urd_qcu_hin_scr_eng_igb_gam_guj_mlt_ben_ind_fre_tsw_bul_zul_bat_tha_amh_knd_cic_xho_tur_krd_prs_azi_ses_vie_owc_ven_tsn_swt	-0.175786641925854	-0.41547695315222	0.678749838842714
98	owc_krd_tsn_afr_amh_sid_anl_spa_aze_uzb_bem_ind_swt_lit_fre_bsq_prs_tig_akn_cnt_ita_ctl_yor_ger_igb_slo_est_xho_zul_hun_dut_amr_geo_pol_arw_cze_guj_gam_heb_nor_fin_dyu_sun_urd_jav_jpn_knd_kor_alb_mcd_ses_rom_bat_lat_mlt_mao_mnd_hin_lda_svk_aeg_glc_ben_bul_bos_qcu_scr_ukr_grk_swa_chh_swe_hau_eng_tag_rus_cic_por_fbf_mly_tha_wly_tml_dgb_ven_azi_mol_pan_tur_bam_vie_sod_ewe_tsw_moo	-0.416798845227499	-0.989158214777797	0.325152335281646
99	owc_ctl_tsw_swe_tig_heb_anl_grk_uzb_tur_zul_mao_moo_guj_bos_bsq_ben_amh_xho_mnd_lat_ger_ewe_rus_yor_dut_fin_lda_cic_hun_pol_sod_geo_spa_ukr_alb_slo_amr_mlt_rom_est_tsn_ind_eng_jav_jpn_tml_kor_ita_pan_ven_glc_sun_urd_wly_bat_cnt_scr_swa_lit_sid_fre_bul_hin_cze_qcu_svk_nor_prs_bem_aeg_krd_chh_por_mly_afr_akn_mol_ses_tag_tha_hau_knd_swt_igb_azi_mcd_arw_aze_bam_vie_gam_fbf_dgb_dyu	-0.372458195355812	-0.882491530736328	0.3797864290295
100	gam_mcd_cic_ger_amr_heb_sod_cze_tur_uzb_zul_ind_ewe_lat_glc_bsq_nor_wly_dgb_mnd_afr_ukr_bam_rom_lda_urd_fin_akn_yor_hun_ctl_owc_geo_ita_spa_bul_ben_mlt_anl_guj_est_bem_jav_prs_bat_jpn_knd_kor_alb_pan_igb_pol_tag_slo_sid_mao_cnt_swe_moo_hin_aeg_scr_eng_rus_krd_qcu_grk_svk_fre_swa_hau_dut_amh_mol_sun_arw_tsw_lit_swt_mly_tha_tig_tml_xho_ses_aze_bos_por_azi_tsn_vie_chh_dyu_ven_fbf	-0.232512306630452	-0.549172065502494	0.584203587940466
101	aeg_cze_akn_fre_owc_hau_gam_alb_azi_uzb_igb_jav_tsw_ita_ctl_bsq_hin_anl_dyu_cnt_eng_ben_yor_arw_dgb_pan_est_bam_ewe_hun_rus_chh_geo_por_grk_rom_nor_amr_amh_ger_fin_swt_tag_bos_mao_jpn_knd_kor_krd_glc_xho_bul_sun_scr_heb_bat_mnd_afr_swa_ukr_wly_spa_lit_svk_swe_qcu_prs_urd_dut_cic_mlt_mcd_sid_lat_mly_slo_tsn_guj_lda_ind_tha_tig_tml_zul_moo_aze_mol_pol_tur_ven_vie_sod_bem_ses_fbf	-0.175107119712288	-0.413212387170232	0.680402223820392
102	amh_prs_bam_bul_amr_mlt_anl_krd_azi_aze_dgb_tag_ven_lit_glc_bsq_guj_chh_yor_cnt_alb_ukr_akn_grk_tsn_fre_hun_igb_swa_fin_ita_owc_geo_ctl_slo_ben_nor_tig_heb_eng_est_dyu_jav_spa_bat_jpn_knd_kor_urd_mol_bem_rom_sun_scr_sid_mly_mnd_lat_moo_svk_aeg_mcd_pan_ger_cze_qcu_afr_swe_rus_ses_hau_hin_wly_dut_mao_pol_xho_arw_ewe_ind_tha_sod_tml_zul_swt_tur_bos_por_uzb_fbf_vie_gam_tsw_lda_cic	-0.0544022121704574	-0.128142398367111	0.89831297722138
103	sid_afr_yor_hin_gam_amr_anl_guj_tur_aze_swa_ind_ewe_scr_por_bsq_ger_hau_igb_mnd_ben_krd_swt_grk_akn_prs_est_dgb_moo_fin_eng_chh_geo_slo_urd_alb_bos_heb_tig_fre_hun_bam_bat_glc_mly_jpn_knd_kor_mcd_dut_bem_arw_tag_pan_wly_jav_cnt_ukr_ven_nor_owc_cze_bul_ita_swe_qcu_mol_svk_pol_zul_aeg_rus_amh_spa_sun_lit_lda_lat_fbf_mao_tha_sod_tml_ses_dyu_azi_rom_ctl_uzb_cic_vie_mlt_xho_tsw_tsn	-0.505313444414821	-1.20326246483554	0.231928890969839
104	wly_pan_igb_guj_owc_anl_chh_ukr_tur_aze_yor_ind_cic_fre_hin_bsq_lat_hau_tsn_cnt_ben_swe_moo_ita_dyu_nor_fin_tsw_swt_est_cze_tig_geo_slo_eng_ctl_ger_sid_sod_mcd_hun_swa_sun_mol_jav_jpn_knd_kor_pol_scr_akn_bul_mly_arw_heb_tag_mnd_alb_lda_svk_mlt_prs_grk_lit_krd_qcu_glc_rom_por_dgb_gam_rus_aeg_bos_mao_afr_ewe_spa_ses_bat_tha_amr_tml_xho_zul_azi_dut_urd_uzb_ven_vie_amh_bam_bem_fbf	-0.246288438229923	-0.581779817825932	0.562122595944355
105	aeg_grk_ven_pol_mlt_hau_heb_krd_azi_tur_lda_sun_tsw_scr_prs_bsq_nor_sid_bem_cnt_spa_mol_bam_swe_zul_svk_est_dgb_ses_hun_eng_amh_geo_fre_hin_mcd_cze_gam_tig_urd_fin_swt_ind_rus_mao_jpn_tml_kor_ctl_guj_dyu_bul_bat_ben_wly_mly_mnd_ukr_cic_glc_owc_pan_arw_bos_por_qcu_slo_lat_lit_xho_sod_ita_anl_rom_tag_afr_moo_ger_ewe_jav_tha_amr_knd_igb_tsn_aze_alb_dut_uzb_yor_vie_chh_akn_swa_fbf	-0.666293409440354	-1.59439254514998	0.114241170584098
106	heb_grk_swa_alb_amh_aeg_sod_eng_tur_azi_igb_mao_ven_afr_prs_bsq_arw_gam_zul_mnd_swe_mcd_akn_bos_xho_nor_est_swt_moo_fin_ger_anl_geo_glc_scr_mol_fre_mlt_wly_lit_hun_ses_mly_pan_bat_jpn_knd_kor_ben_spa_tsw_cze_tag_rom_owc_sun_cnt_dut_dgb_ctl_sid_slo_por_guj_lat_qcu_pol_bul_svk_bem_tig_rus_hau_krd_jav_ita_yor_hin_fbf_ind_tha_chh_tml_tsn_cic_aze_urd_ukr_uzb_dyu_vie_amr_ewe_bam_lda	-0.861384668278124	-2.08996505461558	0.0393502560247766
107	heb_scr_lda_spa_amh_sid_hau_bul_uzb_azi_igb_tag_tsw_mcd_mol_bsq_hin_sod_dyu_cnt_por_prs_dgb_ukr_swa_ger_est_yor_cic_hun_svk_owc_geo_rus_slo_eng_guj_tig_gam_urd_fin_swt_bat_fre_jav_jpn_knd_kor_glc_ben_tsn_afr_sun_alb_mlt_mao_mnd_ita_fbf_lat_aeg_ctl_krd_arw_swe_qcu_nor_lit_bos_bam_amr_pol_chh_rom_mly_cze_moo_dut_ewe_ind_tha_wly_tml_ven_xho_tur_pan_grk_aze_zul_vie_anl_bem_akn_ses	0.613482506375288	1.45506109608481	0.149019489500581
108	wly_bos_tsn_pol_sid_sod_mlt_rus_uzb_tur_igb_mao_xho_grk_mcd_bsq_prs_owc_swa_mnd_fre_ben_tsw_ita_dgb_alb_fin_akn_zul_hun_arw_anl_geo_scr_krd_nor_svk_amr_chh_afr_est_ses_jav_cze_ind_jpn_knd_kor_guj_mol_moo_rom_sun_urd_gam_mly_cnt_ger_swt_por_heb_lit_dut_bul_pan_qcu_ukr_eng_spa_yor_hau_hin_amh_swe_bat_ctl_lda_lat_bam_tag_tha_aeg_tml_ewe_ven_aze_slo_glc_azi_bem_vie_tig_dyu_fbf_cic	-0.718641797986245	-1.72542475040901	0.0877723767130074
109	amh_ukr_zul_svk_owc_sid_chh_mol_azi_tur_ewe_tag_moo_mcd_por_bsq_dut_sod_lda_cnt_hin_spa_bem_swe_swa_afr_hun_tsw_igb_fin_slo_tig_geo_bos_lat_nor_rom_heb_gam_rus_est_swt_sun_pan_mao_jpn_knd_kor_alb_pol_fbf_ctl_jav_grk_amr_mly_mnd_fre_ven_ben_mlt_scr_lit_cze_bul_qcu_eng_arw_krd_bam_anl_ita_wly_ger_bat_glc_tsn_guj_dyu_ind_tha_aeg_tml_ses_akn_aze_urd_prs_uzb_xho_vie_hau_cic_yor_dgb	-0.262854682593486	-0.62154313480611	0.535762948499375
110	tig_nor_ewe_mcd_wly_chh_sod_por_uzb_aze_igb_ind_swa_lat_pol_bsq_rus_anl_xho_cnt_grk_arw_cic_bul_tsn_ben_est_akn_moo_hun_ukr_owc_geo_alb_scr_bos_ita_aeg_sid_guj_fin_swt_mly_spa_sun_jpn_tml_kor_slo_glc_dyu_lit_tag_mol_amh_bat_mnd_svk_bem_cze_amr_swe_afr_ctl_eng_qcu_hin_pan_dut_yor_heb_ger_hau_rom_jav_fre_bam_prs_zul_mao_tha_mlt_knd_ven_tsw_azi_urd_krd_tur_lda_vie_gam_dgb_fbf_ses	-0.235040570692947	-0.556117629259699	0.57946601487996
111	heb_nor_tsn_rom_sid_tig_aeg_alb_uzb_azi_swt_mly_ewe_pol_ukr_bsq_krd_anl_dyu_mnd_arw_guj_akn_pan_bam_slo_est_igb_tsw_hun_svk_sod_geo_eng_fre_mcd_prs_mlt_chh_spa_fin_lda_tag_rus_jav_jpn_tml_kor_ger_lit_ven_hin_ind_mol_owc_bat_cnt_urd_yor_bos_gam_cze_ben_bul_grk_qcu_ita_lat_por_moo_hau_scr_amr_swe_sun_dut_xho_glc_ses_mao_tha_wly_knd_fbf_cic_tur_afr_ctl_aze_dgb_vie_amh_swa_bem_zul	-0.685333334150075	-1.64446476339671	0.103456523361602
112	heb_lit_bem_spa_amr_anl_sod_alb_uzb_azi_cic_mao_tsw_por_pol_bsq_arw_sid_ven_cnt_afr_ukr_swt_bos_ses_mcd_hun_moo_yor_fin_ger_tig_geo_dut_bul_nor_grk_hau_mlt_cze_est_xho_mly_ben_ind_jpn_knd_kor_glc_hin_igb_guj_sun_swe_gam_jav_mnd_scr_tsn_lat_amh_ctl_fre_krd_prs_qcu_rom_svk_eng_dyu_wly_pan_chh_rus_tag_mol_bam_urd_akn_bat_tha_aeg_tml_zul_lda_tur_ita_slo_aze_dgb_vie_owc_fbf_swa_ewe	-0.210869520119173	-0.497778326250489	0.619815296848981
113	sid_pol_tsw_krd_mlt_gam_amh_svk_azi_uzb_bem_ind_zul_afr_arw_bsq_hin_owc_tsn_cnt_guj_urd_swa_ukr_cic_cze_fin_ewe_lda_est_dut_heb_geo_fre_rom_lat_spa_sod_hau_slo_hun_swt_mly_scr_jav_jpn_knd_kor_por_bos_dyu_ita_mao_nor_amr_tag_mnd_ctl_igb_ben_wly_ger_mcd_glc_pan_qcu_alb_swe_prs_bam_anl_grk_aeg_mol_bat_bul_yor_eng_dgb_sun_tha_chh_tml_xho_fbf_aze_lit_rus_tur_akn_vie_tig_ven_moo_ses	0.403195457920291	0.950340723468831	0.344402370120661
114	sod_grk_dyu_alb_amr_amh_tig_hin_aze_uzb_tsw_mly_swa_urd_glc_bsq_ger_chh_igb_mnd_afr_swe_bam_prs_akn_pan_hun_tsn_cic_fin_ctl_mlt_geo_bul_por_ukr_lit_wly_owc_mcd_est_ses_sun_rus_bat_jpn_knd_kor_arw_pol_xho_eng_mao_nor_aeg_ind_cnt_scr_lda_rom_gam_ben_krd_fre_svk_qcu_mol_bos_slo_ven_heb_ita_hau_lat_tag_dut_yor_cze_dgb_jav_tha_anl_tml_bem_zul_tur_spa_guj_azi_swt_vie_sid_moo_fbf_ewe	0.474994244530154	1.12168648877449	0.264883603830253
115	chh_dut_xho_ukr_amh_amr_heb_bul_azi_aze_bam_sun_tsw_nor_rom_bsq_fre_tig_akn_mnd_spa_ger_igb_pan_zul_glc_hun_tsn_yor_est_mol_sid_geo_cze_ita_prs_ctl_owc_gam_svk_fin_swt_tag_afr_mly_jpn_tml_kor_urd_rus_dyu_ben_bat_hin_aeg_ind_cnt_eng_ewe_slo_mlt_grk_lat_alb_arw_qcu_pol_lit_mcd_lda_wly_krd_sod_scr_mao_por_bem_swe_dgb_jav_tha_anl_knd_swa_cic_tur_bos_guj_uzb_moo_vie_hau_ses_ven_fbf	0.044562617424646	0.104805718822445	0.916755679070149
116	chh_afr_fbf_hin_anl_sid_heb_bos_uzb_tur_dyu_tag_moo_urd_fre_bsq_bul_wly_lda_cnt_arw_swe_zul_cze_cic_ger_hun_swa_tsw_fin_rus_hau_geo_pol_grk_glc_spa_owc_mlt_eng_est_ven_mao_alb_ind_jpn_knd_kor_guj_por_igb_pan_mly_ukr_sod_bat_mnd_krd_xho_lat_gam_ben_lit_dut_svk_qcu_prs_slo_scr_yor_aeg_mol_amr_ctl_sun_mcd_bem_nor_ses_jav_tha_amh_tml_dgb_swt_azi_rom_ita_aze_bam_vie_tig_akn_tsn_ewe	0.286707969506119	0.674610735025415	0.50159671214673
117	owc_spa_zul_slo_tig_hau_amr_bul_tur_uzb_ewe_ind_bam_dut_mol_bsq_ben_sod_swt_mnd_bos_cze_cic_lat_xho_prs_fin_igb_lda_est_swe_mlt_geo_eng_ctl_pan_guj_chh_sid_fre_hun_tsn_mao_por_tag_jpn_knd_kor_krd_scr_tsw_pol_sun_rus_anl_bat_cnt_rom_moo_glc_gam_svk_grk_hin_ger_qcu_arw_lit_alb_akn_wly_mcd_aeg_urd_jav_ukr_bem_nor_ven_mly_tha_amh_tml_dyu_yor_aze_afr_ita_azi_dgb_vie_heb_ses_swa_fbf	-0.314402556936605	-0.744324274671436	0.458556949598393
118	tig_nor_zul_ita_owc_amh_amr_spa_azi_aze_bem_bat_ewe_pan_svk_bsq_mcd_gam_swt_mnd_hin_slo_dgb_mol_bam_grk_est_swa_fbf_fin_ukr_anl_geo_bos_swe_glc_krd_wly_aeg_bul_hun_igb_ind_rom_tag_jpn_tml_kor_afr_fre_dyu_arw_mao_alb_sid_sun_cnt_ger_lda_pol_chh_guj_prs_lat_lit_qcu_cze_scr_dut_ven_mlt_rus_heb_ctl_mly_por_cic_ben_akn_jav_tha_sod_knd_ses_moo_tur_urd_eng_uzb_yor_vie_hau_tsw_xho_tsn	-0.331684976709768	-0.785781997185169	0.433992679886113
119	hau_svk_ewe_mcd_wly_heb_mlt_ukr_azi_tur_moo_mly_ses_fre_prs_bsq_glc_owc_igb_cnt_ctl_nor_bem_eng_swt_arw_hun_zul_yor_fin_guj_sid_geo_mol_swe_pan_dut_chh_aeg_bos_est_lda_ind_lit_mao_jpn_knd_kor_afr_ger_swa_cze_sun_ben_sod_tag_mnd_pol_dgb_scr_amr_alb_lat_krd_spa_qcu_hin_por_rus_dyu_tig_slo_gam_bul_jav_grk_cic_rom_bam_bat_tha_anl_tml_xho_tsn_uzb_urd_ita_aze_ven_vie_amh_tsw_akn_fbf	-0.479312138823012	-1.13786568971117	0.258099531950711
120	amr_rus_xho_por_chh_gam_anl_hin_aze_azi_dyu_bat_lda_scr_guj_bsq_arw_sid_ses_mnd_spa_eng_yor_cze_swa_grk_fin_igb_bam_hun_afr_tig_geo_urd_mcd_ita_swe_heb_owc_prs_est_moo_ind_dut_tag_jpn_tml_kor_lit_bul_akn_ben_mao_bos_hau_jav_cnt_ger_dgb_svk_aeg_ctl_alb_fre_ukr_qcu_lat_mol_glc_cic_mlt_pan_sod_slo_sun_rom_fbf_krd_swt_mly_tha_wly_knd_bem_zul_tur_pol_nor_uzb_tsw_vie_amh_tsn_ewe_ven	-0.0225919261834985	-0.0532757969038575	0.957626438392167
121	anl_nor_ewe_bos_gam_mlt_amh_alb_tur_uzb_lda_bat_yor_lit_prs_bsq_bul_sid_tsw_mnd_ctl_rom_tsn_slo_fbf_arw_fin_bem_cic_hun_ita_owc_geo_dut_cze_mcd_pan_amr_chh_hin_est_igb_jav_grk_mly_jpn_tml_kor_urd_spa_dyu_eng_tag_fre_wly_ind_cnt_ger_ses_ben_sod_scr_guj_swe_glc_qcu_krd_pol_svk_moo_aeg_afr_heb_rus_mao_ukr_bam_mol_zul_sun_tha_hau_knd_dgb_xho_azi_lat_por_aze_ven_vie_tig_swa_akn_swt	-0.253844588232239	-0.600471729900359	0.549652424706686
122	amr_dut_moo_ukr_wly_anl_mlt_bos_uzb_aze_swa_mao_lda_swe_krd_bsq_cze_sid_cic_mnd_eng_urd_igb_ben_zul_rom_est_tsw_fbf_fin_guj_tig_geo_alb_arw_nor_bul_owc_hau_pol_hun_ewe_sun_lat_ind_jpn_knd_kor_por_mol_tsn_ita_bat_prs_sod_tag_cnt_ger_dgb_scr_amh_rus_afr_fre_svk_qcu_hin_spa_mcd_ses_heb_slo_chh_grk_jav_lit_akn_ctl_dyu_mly_tha_gam_tml_ven_swt_azi_glc_pan_tur_bam_vie_aeg_yor_bem_xho	-0.978971153801123	-2.38246604097857	0.0192322774869289
123	mlt_ben_ewe_dut_owc_hau_heb_scr_azi_tur_yor_sun_ven_prs_ctl_bsq_por_aeg_ses_mnd_urd_grk_bam_pol_swa_lat_fin_xho_dgb_est_ger_amh_geo_rom_eng_slo_fre_wly_gam_cze_hun_tsn_mao_mol_bat_jpn_tml_kor_svk_arw_zul_swe_ind_guj_tig_tag_cnt_bos_moo_ita_sid_alb_rus_lit_ukr_qcu_pan_spa_mcd_tsw_amr_hin_chh_krd_jav_glc_cic_nor_fbf_mly_tha_anl_knd_swt_igb_uzb_bul_afr_aze_lda_vie_sod_dyu_bem_akn	-1.04859014808487	-2.55829358550452	0.0121344772705032
124	gam_svk_zul_glc_chh_heb_owc_spa_uzb_aze_bam_jav_dyu_ben_afr_bsq_arw_amr_moo_cnt_scr_ger_ses_dut_xho_pol_est_swa_ven_hun_bul_anl_geo_rom_hin_eng_fre_sid_sod_mol_fin_igb_mly_nor_bat_jpn_tml_kor_ukr_ctl_bem_urd_tag_ita_amh_mao_mnd_grk_cic_guj_aeg_alb_lat_swe_slo_qcu_krd_mcd_por_fbf_mlt_bos_hau_lit_ind_pan_akn_rus_swt_sun_tha_wly_knd_tsw_yor_azi_cze_prs_tur_ewe_vie_tig_tsn_dgb_lda	0.0946540038137912	0.222953453635545	0.824060692535087
125	tig_pol_yor_ukr_amh_wly_gam_por_aze_azi_lda_tag_swa_swe_afr_bsq_cze_heb_akn_mnd_guj_hin_dyu_fre_ses_eng_fin_bem_cic_hun_pan_mlt_geo_lit_rom_alb_scr_anl_chh_mol_est_ven_bat_lat_mly_jpn_knd_kor_grk_bos_igb_ben_jav_rus_owc_ind_cnt_ctl_xho_bul_hau_slo_prs_urd_arw_qcu_ger_dut_svk_ewe_sod_mcd_sid_spa_sun_glc_tsn_ita_swt_mao_tha_aeg_tml_tsw_fbf_tur_krd_nor_uzb_moo_vie_amr_bam_zul_dgb	-0.679088479851036	-1.62815960090968	0.106874263786161
126	anl_rus_moo_dut_owc_amh_amr_mol_aze_uzb_fbf_mao_igb_spa_por_bsq_nor_mlt_ses_cnt_eng_prs_ewe_ukr_ven_svk_est_bem_dyu_hun_urd_hau_geo_lat_fre_ctl_ger_chh_tig_swe_fin_dgb_bat_pan_mly_jpn_tml_kor_lit_guj_yor_slo_ind_afr_wly_sun_mnd_rom_lda_alb_heb_glc_grk_krd_cze_qcu_pol_ben_mcd_swt_gam_arw_aeg_ita_jav_bul_akn_bos_bam_tag_tha_sid_knd_tsw_swa_azi_scr_hin_tur_cic_vie_sod_zul_xho_tsn	-0.0822081879919528	-0.193758222664767	0.846787774926934
127	tig_pan_ses_lit_amr_heb_mlt_krd_azi_aze_fbf_ind_xho_dut_mcd_bsq_hin_sid_bam_mnd_guj_eng_bem_nor_dgb_arw_hun_swt_swa_est_swe_anl_geo_cze_lat_spa_urd_gam_chh_mol_fin_tsn_jav_ctl_tag_jpn_knd_kor_grk_bul_yor_rus_mao_svk_hau_sun_cnt_pol_zul_slo_amh_por_glc_ukr_ben_qcu_prs_ger_ita_lda_sod_fre_owc_scr_bat_alb_tsw_rom_igb_mly_tha_aeg_tml_dyu_ewe_tur_bos_afr_uzb_akn_vie_wly_cic_moo_ven	-0.867143096097967	-2.09379543173721	0.0389991157731726
128	anl_ctl_cic_krd_sid_owc_mlt_afr_aze_uzb_ewe_mao_dyu_urd_ukr_bsq_ger_tig_tsn_cnt_dut_grk_dgb_glc_igb_prs_hun_swt_akn_fin_slo_wly_geo_lat_eng_spa_por_aeg_chh_pan_est_zul_jav_mcd_sun_jpn_tml_kor_pol_rom_bam_scr_mly_guj_hau_tag_mnd_hin_ses_mol_amr_nor_arw_ita_ben_qcu_svk_fre_bul_ven_heb_lit_sod_alb_ind_cze_lda_rus_swa_bat_tha_gam_knd_xho_bem_tur_bos_swe_azi_tsw_vie_amh_moo_fbf_yor	0.145934323402693	0.343551349043952	0.731959184899025
129	amr_nor_ses_fre_sid_heb_gam_mcd_uzb_aze_zul_ind_fbf_ger_ukr_bsq_krd_sod_swt_cnt_cze_ben_dyu_glc_lda_swe_hun_ewe_bam_est_mol_mlt_geo_rus_prs_hin_ita_aeg_amh_guj_fin_yor_mly_urd_mao_jpn_knd_kor_lit_bos_ven_ctl_bat_scr_chh_tag_mnd_eng_tsw_lat_tig_bul_pol_svk_alb_qcu_dut_arw_pan_bem_wly_grk_hau_por_sun_rom_akn_slo_swa_jav_tha_owc_tml_xho_dgb_tur_afr_spa_azi_tsn_vie_anl_cic_moo_igb	-0.841797809832519	-2.04143572558669	0.0440405866658345
130	tig_rom_tsw_mcd_sid_amh_mlt_nor_aze_azi_dgb_ind_ven_bos_prs_bsq_por_chh_swt_mnd_lit_ctl_yor_rus_zul_slo_hun_akn_tsn_est_svk_heb_geo_mol_urd_swe_guj_wly_aeg_ukr_fin_ses_sun_arw_jav_jpn_tml_kor_scr_grk_lda_dut_mly_pol_sod_bat_cnt_afr_swa_spa_hau_cze_pan_alb_fre_qcu_hin_ita_ben_cic_amr_bul_anl_glc_mao_krd_bem_ger_bam_tag_tha_owc_knd_fbf_xho_uzb_lat_eng_tur_moo_vie_gam_igb_ewe_dyu	-0.145867154568224	-0.34398991299028	0.73163042109388
131	mlt_rom_ven_spa_wly_sid_tig_dut_tur_azi_swa_mly_tsn_ctl_pan_bsq_bul_aeg_tsw_cnt_guj_swe_swt_arw_zul_ger_fin_ewe_dgb_hun_fre_gam_geo_eng_lat_svk_bos_chh_sod_grk_est_cic_sun_mcd_bat_jpn_knd_kor_pol_ukr_dyu_cze_tag_ben_anl_mao_mnd_prs_akn_lit_heb_krd_slo_por_urd_qcu_rus_alb_hin_bem_hau_afr_amh_nor_jav_mol_igb_scr_lda_ind_tha_amr_tml_moo_bam_uzb_ita_glc_aze_xho_vie_owc_fbf_yor_ses	0.338998569672702	0.797908728104029	0.426956162535595
132	tig_bos_swt_ctl_sid_anl_mlt_dut_tur_aze_cic_mly_dyu_krd_swe_bsq_prs_hau_bem_mnd_grk_rus_tsn_ben_ses_mol_hun_ewe_ven_est_guj_aeg_geo_hin_nor_por_glc_heb_amh_rom_fin_lda_mao_eng_bat_jpn_knd_kor_fre_mcd_fbf_cze_jav_afr_sod_ind_cnt_ger_xho_slo_amr_arw_lat_alb_spa_qcu_svk_urd_pan_akn_wly_ita_gam_scr_sun_ukr_dgb_bul_swa_tag_tha_chh_tml_tsw_yor_azi_lit_pol_uzb_bam_vie_owc_moo_zul_igb	-0.762845674149559	-1.83681691176005	0.0694310235238101
133	chh_rom_yor_eng_wly_sid_amh_arw_uzb_aze_cic_mly_lda_ita_guj_bsq_pol_tig_ven_mnd_afr_fre_ewe_mol_dgb_spa_hun_fbf_bam_fin_grk_amr_geo_mcd_krd_alb_dut_gam_hau_scr_est_dyu_jav_pan_ind_jpn_knd_kor_hin_ukr_igb_urd_sun_lit_anl_tag_cnt_swe_tsn_cze_aeg_slo_rus_nor_ctl_qcu_por_ben_bos_moo_mlt_bul_heb_ger_bat_svk_swt_prs_tsw_mao_tha_owc_tml_bem_akn_azi_glc_lat_tur_swa_vie_sod_zul_xho_ses	0.682018633617401	1.61448145678337	0.109810968034558
134	anl_rus_tsn_fre_gam_mlt_heb_ctl_uzb_azi_lda_ind_bam_alb_scr_bsq_bos_sid_akn_mnd_swe_ita_igb_lit_swt_guj_hun_xho_ewe_est_prs_amh_geo_pan_nor_svk_arw_aeg_hau_rom_fin_bem_bat_ger_sun_jpn_knd_kor_mcd_pol_swa_grk_jav_por_chh_mao_cnt_eng_dgb_mol_amr_cze_afr_glc_krd_qcu_ben_urd_lat_tsw_tig_hin_wly_dut_mly_slo_dyu_spa_fbf_tag_tha_sod_tml_ses_zul_aze_bul_ukr_tur_yor_vie_owc_ven_cic_moo	-0.805508220732851	-1.93713712846542	0.0557633587151685
135	amh_pol_ses_alb_hau_sod_sid_ita_aze_azi_ven_bat_cic_ukr_bul_bsq_fre_mlt_xho_mnd_dut_eng_tsn_prs_zul_ger_est_bem_tsw_fin_mol_tig_geo_guj_por_hin_lat_aeg_wly_mcd_hun_akn_tag_svk_jav_jpn_tml_kor_afr_pan_dyu_ctl_mly_arw_chh_mao_cnt_slo_swt_rus_gam_rom_cze_bos_urd_qcu_nor_grk_swe_lda_owc_krd_amr_spa_ind_lit_yor_ben_dgb_sun_tha_heb_knd_bam_igb_uzb_scr_glc_tur_fbf_vie_anl_ewe_swa_moo	-0.143835625739594	-0.339506765920462	0.734993504413411
136	chh_eng_moo_nor_owc_hau_tig_ukr_aze_azi_swt_sun_swa_ita_guj_bsq_spa_amr_fbf_cnt_slo_cze_tsw_scr_dgb_glc_hun_ven_tsn_est_ctl_sid_geo_grk_swe_lat_afr_aeg_amh_mcd_fin_yor_ind_pan_tag_jpn_knd_kor_urd_prs_xho_ben_jav_rus_anl_mao_mnd_bos_ses_ger_heb_hin_alb_svk_dut_qcu_arw_bul_pol_bem_wly_mol_mlt_por_mly_fre_igb_rom_bam_bat_tha_sod_tml_cic_dyu_tur_lit_krd_uzb_ewe_vie_gam_lda_zul_akn	0.252242861584496	0.593823819870687	0.554071615596075
137	sid_alb_bam_rom_sod_chh_amh_scr_azi_uzb_swt_sun_ewe_glc_arw_bsq_lat_tig_tsn_cnt_bos_slo_yor_ita_cic_mol_hun_tsw_lda_est_por_anl_geo_dut_afr_cze_nor_hau_gam_lit_fin_ven_bat_fre_mly_jpn_knd_kor_prs_pol_zul_bul_jav_urd_amr_mao_mnd_rus_akn_eng_wly_pan_grk_ben_hin_qcu_krd_ger_ctl_igb_heb_spa_mlt_svk_ind_ukr_bem_mcd_ses_tag_tha_owc_tml_dyu_dgb_aze_swe_guj_tur_xho_vie_aeg_moo_swa_fbf	0.00883512853184272	0.0208313327438751	0.983424832149187
138	anl_ita_akn_mol_gam_wly_heb_guj_uzb_tur_bam_mly_ewe_slo_pan_bsq_svk_amh_zul_cnt_ukr_fre_moo_prs_dyu_rus_hun_cic_swt_fin_nor_tig_geo_krd_swe_bul_dut_sid_owc_afr_est_tsw_mao_spa_jav_jpn_knd_kor_eng_ctl_igb_bos_bat_scr_amr_tag_mnd_rom_xho_mcd_mlt_cze_pol_hin_ben_qcu_grk_por_arw_tsn_aeg_lat_chh_lit_sun_ger_ses_alb_lda_ind_tha_sod_tml_swa_bem_aze_glc_urd_azi_fbf_vie_hau_dgb_yor_ven	-0.316332362425383	-0.74884253353344	0.455841934364342
139	chh_urd_dyu_bul_hau_amr_owc_mol_azi_tur_swt_mao_xho_lat_guj_bsq_rom_amh_akn_cnt_bos_alb_igb_ukr_moo_lit_hun_yor_tsn_est_rus_sod_geo_por_svk_prs_swe_heb_wly_cze_fin_zul_bat_pan_sun_jpn_knd_kor_arw_scr_dgb_pol_ind_slo_gam_tag_mnd_nor_bam_eng_tig_ger_hin_fre_dut_qcu_afr_ita_grk_ven_aeg_ben_mlt_spa_mly_mcd_fbf_krd_ewe_jav_tha_anl_tml_swa_bem_uzb_ctl_glc_aze_cic_vie_sid_tsw_ses_lda	0.142436015356006	0.335675474858599	0.737871691092807
140	amr_ukr_bem_arw_hau_amh_anl_pan_tur_azi_fbf_mly_igb_ben_eng_bsq_scr_sod_ewe_mnd_rus_mol_dyu_grk_xho_ita_fin_swa_dgb_hun_fre_chh_geo_nor_alb_rom_guj_sid_aeg_slo_est_lda_ind_hin_jav_jpn_tml_kor_spa_bul_bam_afr_bat_por_gam_tag_cnt_cze_zul_urd_owc_ctl_mcd_pol_lat_qcu_swe_dut_lit_tsw_heb_svk_tig_prs_sun_ger_tsn_krd_yor_mao_tha_mlt_knd_ven_swt_uzb_bos_glc_aze_cic_vie_wly_akn_moo_ses	-0.319147951870647	-0.754384415160754	0.452524409197759
141	amh_lit_zul_rom_owc_hau_heb_pan_tur_uzb_dgb_tag_swt_grk_mol_bsq_por_aeg_bem_cnt_krd_ctl_cic_arw_akn_hin_fin_tsn_yor_est_afr_anl_geo_bul_lat_slo_ita_sid_mlt_rus_hun_fbf_sun_pol_bat_jpn_knd_kor_fre_glc_ven_ger_mly_bos_gam_jav_mnd_ben_ewe_spa_tig_urd_prs_nor_guj_qcu_svk_scr_swe_tsw_wly_eng_chh_cze_ind_dut_moo_ukr_bam_mao_tha_sod_tml_xho_ses_azi_mcd_alb_aze_lda_vie_amr_swa_dyu_igb	-0.944862595134289	-2.29123337517277	0.0242079435814136
142	gam_ita_zul_grk_aeg_heb_chh_scr_aze_azi_xho_jav_bam_spa_slo_bsq_rus_amh_yor_mnd_ben_alb_fbf_afr_swa_dut_est_swt_ven_fin_fre_tig_geo_bul_arw_glc_mcd_mlt_anl_ukr_hun_dgb_bat_lit_mly_jpn_tml_kor_mol_rom_ses_hin_sun_cze_sid_ind_cnt_svk_moo_eng_hau_bos_swe_prs_lat_qcu_guj_nor_pol_ewe_amr_pan_wly_krd_mao_ctl_cic_urd_tsw_tag_tha_owc_knd_bem_igb_uzb_ger_por_tur_akn_vie_sod_dyu_tsn_lda	0.282116333543021	0.665128285652931	0.507614570324158
143	amr_pol_bam_cze_aeg_chh_hau_ukr_aze_tur_bem_tag_cic_por_nor_bsq_hin_sod_dgb_mnd_eng_mcd_tsw_swe_swt_guj_hun_igb_xho_est_mol_tig_geo_urd_prs_alb_dut_sid_owc_lit_fin_swa_jav_spa_mly_jpn_tml_kor_rus_rom_ses_afr_bat_svk_wly_mao_cnt_ctl_moo_slo_mlt_scr_bos_ger_bul_qcu_ben_krd_grk_ven_gam_glc_anl_arw_sun_ita_yor_lat_lda_ind_tha_heb_knd_zul_fbf_azi_pan_fre_uzb_tsn_vie_amh_dyu_akn_ewe	0.177124265984497	0.416642056152761	0.677900308939009
144	amh_eng_igb_alb_aeg_anl_owc_ben_uzb_azi_zul_jav_ewe_svk_rus_bsq_ukr_wly_xho_cnt_rom_urd_bem_mcd_dyu_hin_fin_fbf_cic_hun_guj_mlt_geo_fre_scr_ctl_pan_chh_tig_ita_est_tsn_bat_glc_sun_jpn_tml_kor_mol_bos_akn_nor_ind_lat_sod_mly_mnd_krd_swa_arw_gam_por_afr_pol_slo_qcu_dut_bul_prs_ven_sid_grk_hau_lit_tag_swe_swt_ger_tsw_mao_tha_amr_knd_yor_dgb_aze_cze_spa_tur_lda_vie_heb_ses_moo_bam	-0.416437068102975	-0.989597523067362	0.324938627353002
145	wly_cze_yor_svk_heb_anl_gam_arw_azi_tur_bam_mly_moo_rus_alb_bsq_ctl_amr_lda_mnd_afr_guj_fbf_prs_ses_ukr_fin_swt_swa_est_dut_hau_geo_spa_ger_ben_slo_amh_owc_glc_hun_igb_bat_pol_ind_jpn_tml_kor_hin_pan_cic_por_tag_bos_aeg_sun_cnt_fre_dyu_urd_sid_lit_bul_eng_grk_qcu_rom_scr_swe_ewe_mlt_nor_chh_mol_mao_lat_ven_krd_akn_jav_tha_tig_knd_xho_tsw_aze_ita_mcd_uzb_tsn_vie_sod_zul_dgb_bem	0.30922102762687	0.728615378975306	0.468067762620968
146	sid_grk_fbf_alb_owc_gam_hau_pan_aze_tur_tsw_sun_zul_ger_scr_bsq_ita_sod_ven_cnt_svk_afr_dgb_pol_ses_guj_hun_bam_swt_fin_rus_amr_geo_spa_mol_eng_rom_tig_chh_hin_est_swa_ind_slo_tag_jpn_knd_kor_fre_bos_akn_por_mly_nor_heb_mao_mnd_bul_bem_urd_mlt_ctl_arw_prs_cze_qcu_ukr_mcd_lat_lda_anl_swe_wly_dut_jav_ben_ewe_glc_cic_bat_tha_amh_tml_igb_tsn_uzb_lit_krd_azi_yor_vie_aeg_dyu_xho_moo	0.645541628907155	1.5337261582685	0.128492042692544
147	sod_lit_yor_urd_amh_aeg_gam_eng_uzb_azi_swt_jav_dyu_bul_ger_bsq_ctl_chh_ses_cnt_krd_guj_akn_dut_lda_grk_est_bam_bem_fin_ukr_mlt_geo_prs_nor_slo_mol_tig_hau_spa_hun_zul_mly_rom_bat_jpn_tml_kor_ben_afr_swa_lat_mao_pol_amr_sun_mnd_fre_moo_arw_heb_pan_bos_rus_mcd_qcu_cze_svk_swe_tsn_wly_por_anl_alb_ind_ita_tsw_scr_ven_tag_tha_owc_knd_igb_dgb_tur_hin_glc_aze_xho_vie_sid_fbf_cic_ewe	0.176325578878094	0.415410117771637	0.67879858417123
148	chh_dut_bam_rus_heb_wly_amh_slo_azi_aze_tsn_ind_tsw_ukr_pan_bsq_fre_gam_moo_cnt_ctl_pol_lda_ita_ven_swe_est_fbf_bem_fin_lat_sod_geo_cze_mcd_svk_grk_hau_tig_ben_hun_swt_mao_por_bat_jpn_tml_kor_urd_spa_swa_rom_mly_bul_anl_jav_mnd_hin_dgb_guj_mlt_arw_glc_krd_prs_qcu_nor_alb_ger_xho_owc_mol_sid_eng_tag_bos_akn_afr_cic_sun_tha_amr_knd_ses_zul_tur_lit_scr_uzb_dyu_vie_aeg_ewe_igb_yor	0.21434362709907	0.504727746654051	0.614943950446796
149	amh_nor_akn_scr_gam_mlt_sod_grk_uzb_aze_tsn_mly_ewe_swe_lat_bsq_urd_hau_ven_cnt_cze_eng_fbf_rom_bam_mol_hun_swt_cic_est_alb_tig_geo_por_arw_mcd_spa_sid_owc_guj_fin_ses_bat_lit_jav_jpn_knd_kor_ita_svk_tsw_bos_ind_afr_aeg_tag_mnd_ctl_yor_dut_anl_rus_pan_krd_pol_qcu_slo_ben_fre_xho_chh_glc_amr_prs_mao_ukr_moo_ger_dyu_sun_tha_heb_tml_dgb_swa_tur_bul_hin_azi_lda_vie_wly_bem_igb_zul	0.074667823758407	0.175665259670756	0.86093885320793
150	amh_lat_dgb_ger_sod_aeg_chh_mcd_uzb_azi_ewe_ind_swa_grk_arw_bsq_pan_heb_fbf_mnd_mol_rom_bem_pol_dyu_eng_hun_cic_tsn_fin_slo_amr_geo_swe_afr_bul_bos_hau_sid_rus_est_tsw_bat_krd_mao_jpn_knd_kor_ita_ctl_zul_ben_mly_nor_anl_tag_cnt_fre_moo_svk_mlt_scr_dut_cze_urd_qcu_ukr_alb_hin_bam_wly_guj_tig_lit_sun_prs_lda_por_yor_jav_tha_owc_tml_xho_akn_aze_spa_glc_tur_ven_vie_gam_ses_igb_swt	-0.348231879079686	-0.824839205320598	0.41157354595504
151	amr_svk_ses_eng_anl_mlt_tig_alb_tur_aze_swa_ind_akn_lat_rom_bsq_prs_chh_fbf_mnd_ukr_slo_moo_ita_ven_nor_fin_dgb_xho_est_guj_heb_geo_scr_lit_spa_arw_owc_aeg_afr_hun_ewe_tag_mol_bat_jpn_tml_kor_por_rus_lda_pol_sun_hin_wly_mly_cnt_pan_bem_ben_amh_krd_bul_dut_bos_qcu_glc_fre_mcd_zul_hau_ctl_gam_swe_mao_urd_bam_grk_dyu_jav_tha_sod_knd_tsw_tsn_azi_ger_cze_uzb_yor_vie_sid_swt_igb_cic	-0.207065861354815	-0.488768419083415	0.626156292802957
152	anl_por_tsw_urd_sod_mlt_amh_cze_tur_aze_ven_mao_yor_spa_swe_bsq_grk_heb_dgb_cnt_pan_fre_fbf_ctl_bem_eng_hun_swa_cic_est_mcd_tig_geo_arw_rom_hin_prs_hau_chh_scr_fin_moo_sun_afr_jav_jpn_tml_kor_lat_krd_tsn_bul_ind_guj_aeg_bat_mnd_ben_zul_glc_amr_svk_alb_lit_ita_qcu_nor_ukr_dut_igb_sid_pol_owc_mol_tag_bos_lda_ger_dyu_mly_tha_wly_knd_ses_xho_uzb_slo_rus_azi_bam_vie_gam_ewe_akn_swt	-0.661897587048251	-1.58539025552538	0.116272295447644
153	sid_pol_swt_svk_tig_chh_wly_pan_uzb_azi_zul_sun_igb_alb_mol_bsq_spa_gam_ven_cnt_ben_lit_moo_swe_yor_prs_est_dyu_cic_fin_ctl_sod_geo_grk_rom_krd_rus_aeg_anl_slo_hun_ses_tag_hin_mly_jpn_tml_kor_ita_mcd_swa_eng_jav_nor_amh_ind_mnd_fre_tsn_bul_amr_guj_urd_glc_lat_qcu_por_ukr_ger_dgb_owc_afr_heb_arw_mao_dut_fbf_scr_bem_bat_tha_mlt_knd_bam_lda_tur_bos_cze_aze_akn_vie_hau_ewe_tsw_xho	0.177183662941479	0.417410202005916	0.6773404461075
154	heb_eng_ven_hin_chh_aeg_gam_rom_tur_uzb_bam_mao_swt_prs_swe_bsq_bul_wly_dgb_mnd_afr_rus_igb_mol_cic_slo_hun_akn_bem_est_ctl_sid_geo_ben_urd_svk_pan_amr_tig_arw_fin_moo_ind_nor_tag_jpn_knd_kor_spa_lat_lda_grk_mly_ukr_anl_sun_cnt_lit_yor_ger_hau_fre_scr_pol_bos_qcu_cze_por_glc_tsw_owc_alb_amh_dut_jav_guj_ses_mcd_fbf_bat_tha_mlt_tml_ewe_dyu_azi_krd_ita_aze_tsn_vie_sod_zul_xho_swa	-0.453296764785139	-1.07811148219971	0.283772458079137
155	hau_dut_fbf_lit_tig_anl_mlt_alb_azi_aze_swa_tag_bam_ukr_rus_bsq_bos_chh_swt_mnd_nor_lat_bem_arw_lda_svk_hun_dgb_akn_fin_urd_sod_geo_ita_grk_pol_scr_sid_owc_swe_est_ewe_mao_afr_ind_jpn_knd_kor_pan_ben_tsw_cze_bat_mcd_amr_jav_cnt_eng_yor_fre_gam_glc_rom_por_spa_qcu_prs_bul_krd_dyu_amh_hin_wly_mol_sun_slo_zul_guj_igb_mly_tha_heb_tml_xho_tsn_tur_ger_ctl_uzb_moo_vie_aeg_ven_cic_ses	-1.23027543891202	-3.0482480124572	0.00299699359588798
156	anl_ctl_lda_eng_sid_amr_hau_rus_aze_tur_moo_sun_xho_urd_ger_bsq_pan_heb_ven_cnt_pol_scr_ses_fre_swt_krd_fin_akn_dyu_hun_grk_mlt_geo_afr_guj_bul_bos_aeg_sod_hin_est_igb_mao_mcd_ind_jpn_tml_kor_cze_lit_tsw_glc_bat_nor_owc_mly_mnd_svk_ewe_dut_amh_ita_mol_prs_lat_qcu_rom_arw_slo_bam_tig_por_chh_swe_tag_ukr_dgb_spa_bem_jav_tha_gam_knd_zul_cic_uzb_alb_ben_azi_tsn_vie_wly_yor_swa_fbf	-0.743464756999433	-1.7858849257263	0.0773772277013761
157	tig_grk_fbf_rom_anl_sod_wly_hin_azi_uzb_dgb_bat_xho_arw_bul_bsq_pol_hau_cic_mnd_mol_prs_lda_fre_swa_afr_hun_akn_dyu_fin_ben_aeg_geo_glc_spa_krd_eng_gam_sid_ukr_est_tsw_sun_lat_tag_jpn_tml_kor_ita_ger_ewe_por_mly_dut_mlt_jav_cnt_nor_tsn_urd_heb_swe_ctl_lit_scr_qcu_slo_bos_guj_ven_amr_mcd_owc_rus_ind_svk_ses_cze_zul_mao_tha_amh_knd_bam_swt_tur_pan_alb_aze_moo_vie_chh_igb_yor_bem	0.244341573170527	0.575581241197299	0.566288391052164
158	sod_ukr_zul_glc_chh_aeg_heb_bos_azi_tur_ewe_ind_lda_dut_lat_bsq_svk_owc_cic_cnt_afr_por_xho_krd_ven_ben_hun_yor_igb_est_lit_tig_geo_pan_ger_mol_spa_wly_anl_alb_fin_swt_bat_ita_jav_jpn_knd_kor_grk_eng_ses_mcd_mao_guj_mlt_tag_mnd_swe_dyu_cze_hau_rom_ctl_rus_urd_qcu_prs_arw_fre_moo_amr_scr_amh_nor_mly_pol_akn_bul_swa_sun_tha_sid_tml_bem_tsw_aze_slo_hin_uzb_bam_vie_gam_dgb_fbf_tsn	0.13455724916126	0.316750260165661	0.752143032972652
159	gam_swe_dgb_arw_aeg_sid_heb_lat_uzb_tur_yor_tag_bem_rom_eng_bsq_ben_chh_swa_mnd_nor_cze_akn_glc_zul_hin_fin_fbf_ven_hun_prs_owc_geo_urd_spa_mcd_bos_anl_sod_bul_est_xho_sun_pol_mly_jpn_knd_kor_ger_scr_ewe_krd_bat_ukr_wly_ind_cnt_pan_igb_alb_tig_dut_slo_ctl_ita_qcu_svk_fre_mol_bam_hau_grk_mlt_lit_mao_guj_lda_afr_dyu_jav_tha_amh_tml_ses_moo_azi_por_rus_aze_swt_vie_amr_tsw_cic_tsn	-0.159169530276963	-0.375577035524784	0.708086652970146
160	chh_eng_moo_grk_wly_hau_owc_ita_aze_tur_lda_mly_yor_swe_bos_bsq_slo_sod_tsn_cnt_alb_svk_cic_ctl_bam_arw_hun_zul_tsw_est_rom_sid_geo_afr_lit_mol_hin_tig_anl_rus_fin_ven_sun_pan_jav_jpn_knd_kor_urd_ukr_dgb_guj_ind_dut_heb_bat_mnd_krd_ses_bul_mlt_por_lat_ger_ben_qcu_nor_spa_glc_fbf_amr_prs_gam_fre_tag_scr_igb_pol_dyu_mao_tha_aeg_tml_ewe_swt_azi_mcd_cze_uzb_bem_vie_amh_swa_xho_akn	-0.550369128548608	-1.31016067092895	0.193368292479611
161	sid_spa_xho_arw_amr_wly_heb_swe_tur_azi_cic_jav_moo_glc_ctl_bsq_guj_aeg_tsn_cnt_urd_mol_tsw_pol_fbf_ukr_hun_ewe_akn_est_prs_sod_geo_cze_bul_pan_alb_owc_hau_lat_fin_dgb_mao_rom_mly_jpn_tml_kor_ita_grk_igb_fre_bat_afr_anl_ind_mnd_ger_yor_dut_chh_mcd_scr_hin_slo_qcu_nor_lit_rus_bam_gam_svk_amh_eng_sun_ben_dyu_krd_ses_tag_tha_mlt_knd_swa_bem_aze_bos_por_uzb_lda_vie_tig_zul_ven_swt	-0.110819204620203	-0.261143842793039	0.794559009741829
162	aeg_alb_dgb_pan_tig_wly_sod_fre_tur_uzb_bam_mao_zul_grk_slo_bsq_eng_chh_akn_mnd_ita_bul_swt_scr_xho_rus_est_fbf_ses_fin_lat_hau_geo_krd_afr_urd_mcd_amh_gam_ukr_hun_moo_mly_glc_ind_jpn_knd_kor_rom_guj_swa_arw_tag_nor_anl_bat_cnt_lit_lda_ctl_mlt_prs_por_mol_spa_qcu_bos_swe_ben_ewe_amr_ger_sid_cze_jav_dut_tsw_hin_ven_sun_tha_heb_tml_cic_yor_azi_svk_pol_aze_bem_vie_owc_igb_dyu_tsn	-0.0184435730375439	-0.0434300989101853	0.965451796528227
163	heb_ctl_akn_por_aeg_amr_mlt_krd_azi_aze_bem_tag_ewe_dut_pan_bsq_nor_sod_cic_cnt_grk_arw_lda_svk_dgb_lit_est_moo_bam_fin_bos_sid_geo_ita_mcd_hin_guj_amh_wly_mol_hun_dyu_ind_glc_bat_jpn_knd_kor_afr_rom_ven_fre_mly_pol_tig_jav_mnd_scr_yor_urd_gam_rus_ben_spa_prs_qcu_lat_ukr_bul_fbf_chh_swe_anl_slo_sun_cze_igb_eng_xho_mao_tha_hau_tml_ses_tsn_tur_alb_ger_uzb_zul_vie_owc_swt_swa_tsw	-0.0207572983512526	-0.0488908353226995	0.961111137914463
164	amr_ukr_ewe_nor_sod_chh_sid_fre_aze_azi_tsn_bat_yor_lit_arw_bsq_lat_owc_akn_mnd_afr_ctl_ses_eng_cic_scr_fin_moo_zul_hun_urd_gam_geo_swe_guj_bos_ben_hau_wly_mcd_est_swt_mao_glc_sun_jpn_tml_kor_ger_rus_xho_ita_tag_svk_aeg_jav_cnt_rom_swa_hin_amh_grk_por_cze_alb_qcu_slo_pan_prs_igb_tig_krd_mlt_spa_ind_mol_bam_pol_lda_mly_tha_anl_knd_dgb_ven_uzb_dut_bul_tur_dyu_vie_heb_fbf_tsw_bem	-0.347033595214821	-0.822075245848965	0.413136756001197
165	mlt_pol_akn_urd_anl_tig_aeg_bos_uzb_azi_igb_ind_tsn_por_fre_bsq_ukr_wly_dyu_cnt_bul_mcd_dgb_lit_swa_krd_hun_ses_zul_est_ctl_gam_geo_nor_ben_dut_scr_amr_amh_prs_fin_swt_mly_eng_jav_jpn_knd_kor_grk_swe_lda_afr_sun_cze_owc_tag_mnd_spa_cic_alb_sid_slo_arw_rom_mol_qcu_lat_ger_hin_yor_heb_ita_sod_glc_bat_rus_ewe_guj_bem_mao_tha_chh_tml_moo_ven_tur_pan_svk_aze_xho_vie_hau_bam_tsw_fbf	-0.345216475250668	-0.816926787806124	0.416058075574831
166	chh_afr_yor_scr_aeg_amh_sid_urd_aze_uzb_dyu_sun_lda_swe_krd_bsq_svk_owc_swa_mnd_alb_cze_cic_fre_akn_rom_est_fbf_igb_hun_guj_sod_geo_rus_ukr_ita_mcd_heb_wly_pan_fin_ewe_jav_prs_bat_jpn_knd_kor_ctl_pol_bam_spa_mao_grk_mlt_tag_cnt_slo_tsw_arw_gam_dut_bos_hin_bul_qcu_por_nor_eng_ses_tig_ger_hau_ben_mly_glc_bem_lat_xho_ind_tha_amr_tml_tsn_moo_tur_mol_lit_azi_swt_vie_anl_zul_ven_dgb	0.17000069132401	0.400257053825327	0.689885126886092
167	anl_grk_tsw_ben_amh_sod_mlt_mol_tur_uzb_ses_mly_cic_guj_por_bsq_lat_amr_ven_cnt_spa_lit_bam_ctl_xho_scr_hun_dgb_yor_est_pol_heb_geo_fre_glc_prs_slo_tig_aeg_bul_fin_akn_tag_cze_jav_jpn_knd_kor_rus_ukr_ewe_mcd_ind_urd_hau_sun_mnd_arw_swt_krd_gam_ger_dut_nor_eng_qcu_swe_afr_svk_fbf_sid_pan_wly_rom_bat_hin_bem_alb_igb_mao_tha_owc_tml_lda_dyu_azi_bos_ita_aze_tsn_vie_chh_swa_zul_moo	-0.854020013489539	-2.06564605840549	0.0416438850664263
168	heb_guj_tsn_hin_owc_anl_tig_bul_tur_uzb_cic_mly_dyu_mcd_cze_bsq_afr_hau_swa_mnd_nor_arw_dgb_ukr_swt_pol_fin_igb_yor_est_ben_wly_geo_ctl_lat_eng_glc_mlt_gam_krd_hun_bam_tag_urd_jav_jpn_knd_kor_pan_mol_zul_lit_mao_slo_amr_bat_cnt_grk_ewe_por_chh_rus_fre_dut_swe_qcu_rom_bos_svk_moo_sod_ita_amh_spa_sun_ger_tsw_alb_fbf_ind_tha_sid_tml_akn_ses_aze_prs_scr_azi_bem_vie_aeg_ven_xho_lda	-0.521092285949484	-1.24223996068548	0.217271444529831
169	gam_hin_igb_arw_wly_mlt_hau_bul_azi_aze_zul_mly_dgb_svk_rus_bsq_pan_amh_swa_mnd_lit_nor_cic_lat_fbf_urd_fin_yor_xho_est_scr_anl_geo_fre_swe_bos_ben_amr_owc_slo_hun_lda_ind_mol_tag_jpn_tml_kor_krd_dut_swt_ukr_mao_afr_sid_sun_cnt_mcd_tsw_eng_tig_alb_pol_cze_guj_qcu_spa_rom_ctl_bem_heb_grk_aeg_por_bat_ita_moo_ger_tsn_jav_tha_sod_knd_dyu_akn_uzb_prs_glc_tur_bam_vie_chh_ewe_ses_ven	0.107746060066085	0.25371021755615	0.800279493211193
170	owc_prs_bam_hin_sod_sid_amr_lit_uzb_azi_moo_ind_zul_arw_glc_bsq_cze_mlt_cic_cnt_eng_fre_tsn_lat_bem_rus_est_swa_swt_hun_por_gam_geo_nor_afr_ita_dut_amh_hau_ukr_fin_lda_jav_spa_sun_jpn_tml_kor_slo_rom_dyu_scr_mao_ctl_chh_bat_mnd_svk_ewe_grk_tig_krd_bos_ben_urd_qcu_mol_guj_swe_ses_anl_alb_heb_pol_tag_pan_tsw_ger_ven_mly_tha_aeg_knd_igb_yor_tur_mcd_bul_aze_dgb_vie_wly_xho_akn_fbf	-0.633641441289019	-1.51516454583689	0.133122279839226
171	wly_ger_bem_urd_mlt_heb_owc_slo_aze_tur_dgb_mly_zul_eng_arw_bsq_bos_amr_moo_cnt_pan_krd_yor_hin_ses_prs_hun_swt_cic_fin_ukr_hau_geo_ben_lat_scr_nor_sid_gam_bul_est_ewe_mao_pol_tag_jpn_knd_kor_svk_afr_tsn_dut_jav_ita_chh_sun_mnd_rus_tsw_guj_anl_grk_rom_lit_cze_qcu_ctl_swe_alb_xho_tig_mol_sod_glc_ind_spa_dyu_mcd_lda_bat_tha_amh_tml_bam_fbf_azi_por_fre_uzb_akn_vie_aeg_igb_ven_swa	-0.0233911862223447	-0.055142824926992	0.956142969554622
172	owc_prs_bem_alb_chh_aeg_anl_ben_azi_aze_igb_sun_ven_glc_urd_bsq_hin_sod_dgb_mnd_cze_ger_zul_lat_cic_grk_fin_ses_swa_hun_krd_mlt_geo_rom_lit_mol_ctl_hau_gam_dut_est_dyu_mly_pol_tag_jpn_tml_kor_scr_eng_moo_ita_bat_spa_amh_mao_cnt_mcd_tsw_fre_amr_bul_guj_ukr_nor_qcu_rus_swe_bos_bam_sid_svk_tig_slo_ind_pan_lda_afr_ewe_jav_tha_wly_knd_fbf_tsn_tur_arw_por_uzb_yor_vie_heb_akn_swt_xho	-0.46744945510863	-1.11107443004265	0.269400579050657
173	owc_por_swt_bul_tig_sid_wly_fre_tur_aze_swa_ind_tsn_pan_prs_bsq_eng_sod_akn_cnt_grk_rom_bem_alb_yor_lat_hun_tsw_xho_fin_glc_amh_geo_guj_ukr_swe_krd_mlt_hau_mcd_est_dgb_sun_lit_jav_jpn_tml_kor_afr_scr_ewe_urd_tag_spa_gam_bat_mnd_nor_fbf_ben_heb_cze_ctl_pol_dut_qcu_ger_ita_rus_lda_anl_slo_chh_bos_mly_mol_bam_hin_igb_mao_tha_aeg_knd_dyu_ses_azi_svk_arw_uzb_cic_vie_amr_moo_ven_zul	-0.58187800669013	-1.38928768444399	0.168062776199226
174	wly_bos_bem_ctl_anl_owc_gam_arw_uzb_azi_zul_ind_moo_lat_grk_bsq_pol_sid_tsn_cnt_krd_ben_xho_nor_akn_rom_est_bam_ewe_fin_rus_mlt_geo_ukr_por_bul_prs_aeg_amr_pan_hun_yor_mly_dut_mao_jpn_tml_kor_swe_afr_dyu_spa_jav_lit_amh_tag_mnd_mcd_ven_cze_sod_mol_ita_alb_urd_qcu_eng_ger_slo_swa_hau_guj_tig_scr_sun_svk_cic_glc_dgb_bat_tha_heb_knd_fbf_tsw_tur_hin_fre_aze_ses_vie_chh_lda_igb_swt	-0.0620758336757634	-0.146322413013346	0.883983580798693
175	hau_fre_swt_bul_chh_gam_tig_grk_aze_azi_akn_ind_ses_svk_lat_bsq_ger_owc_ewe_mnd_glc_arw_xho_afr_cic_prs_hun_yor_tsn_fin_slo_mlt_geo_ukr_cze_dut_pol_amh_sod_spa_est_bam_mly_hin_sun_jpn_tml_kor_alb_nor_tsw_lit_jav_rom_amr_tag_cnt_urd_dgb_ben_sid_por_scr_rus_bos_qcu_ctl_pan_guj_ven_wly_mol_heb_swe_mao_krd_dyu_mcd_bem_bat_tha_aeg_knd_swa_moo_uzb_ita_eng_tur_lda_vie_anl_igb_fbf_zul	-0.346484316151814	-0.820350857114983	0.414113824729863
176	anl_alb_dgb_bos_hau_amh_owc_rus_uzb_tur_dyu_sun_moo_glc_spa_bsq_afr_chh_ven_cnt_fre_bul_swa_eng_swt_ger_hun_fbf_ewe_est_ukr_tig_geo_nor_pol_dut_pan_heb_gam_lit_fin_bem_tag_lat_bat_jpn_tml_kor_cze_hin_ses_ben_jav_rom_amr_mao_mnd_ita_lda_slo_mlt_svk_mol_swe_krd_qcu_mcd_grk_scr_bam_sod_urd_sid_arw_mly_ctl_tsw_prs_akn_ind_tha_wly_knd_tsn_yor_azi_guj_por_aze_cic_vie_aeg_xho_igb_zul	-0.245888903004282	-0.582587373230275	0.561580982558288
177	amr_mcd_tsw_ben_hau_heb_chh_krd_aze_azi_fbf_sun_swa_fre_swe_bsq_nor_tig_ses_cnt_rus_lit_ven_afr_tsn_alb_est_ewe_xho_hun_arw_wly_geo_hin_eng_bos_pan_owc_gam_spa_fin_dgb_mao_pol_ind_jpn_knd_kor_grk_por_zul_scr_jav_bul_amh_bat_mnd_guj_lda_glc_aeg_mol_urd_lat_prs_qcu_ukr_rom_ger_igb_sid_slo_mlt_cze_tag_dut_bem_svk_dyu_mly_tha_anl_tml_cic_akn_uzb_ctl_ita_tur_bam_vie_sod_swt_yor_moo	-0.479239074725517	-1.14002237293008	0.257204547422427
178	aeg_lat_lda_rom_mlt_amr_hau_mcd_tur_uzb_bem_tag_ewe_scr_ben_bsq_urd_anl_igb_mnd_lit_slo_bam_ita_moo_fre_hun_swt_zul_fin_hin_tig_geo_grk_bos_eng_nor_gam_amh_ger_est_ses_ind_svk_bat_jpn_knd_kor_dut_spa_xho_prs_mao_krd_heb_mly_cnt_mol_dyu_rus_wly_glc_bul_por_ukr_qcu_ctl_afr_arw_ven_chh_cze_sod_pan_jav_guj_tsn_alb_dgb_sun_tha_sid_tml_akn_tsw_azi_pol_swe_aze_swa_vie_owc_cic_fbf_yor	-0.567702140765052	-1.35339119320473	0.179211143321275
179	sid_ukr_zul_swe_gam_owc_heb_pol_tur_uzb_bam_mly_dgb_lat_fre_bsq_krd_hau_bem_cnt_rus_bos_swt_grk_yor_hin_est_tsw_moo_hun_nor_amr_geo_alb_spa_urd_rom_anl_wly_bul_fin_ewe_jav_guj_ind_jpn_knd_kor_dut_scr_ses_slo_tag_glc_mlt_bat_mnd_ger_xho_mol_chh_svk_por_pan_ita_qcu_cze_afr_eng_cic_aeg_lit_tig_arw_sun_ben_igb_ctl_ven_mao_tha_amh_tml_fbf_dyu_aze_prs_mcd_azi_lda_vie_sod_tsn_swa_akn	-0.771077797455944	-1.85711930164222	0.0664591895806243
180	chh_ctl_xho_bos_hau_wly_heb_hin_aze_azi_zul_jav_dyu_slo_nor_bsq_scr_sod_lda_cnt_krd_glc_swt_ukr_yor_guj_hun_dgb_moo_est_urd_aeg_geo_eng_ben_rom_bul_tig_amh_spa_fin_ven_bat_rus_mao_jpn_knd_kor_ger_lat_akn_arw_sun_mcd_amr_mly_mnd_fre_bem_afr_gam_pan_cze_ita_prs_qcu_lit_pol_swe_ses_anl_mol_owc_por_ind_grk_tsw_svk_bam_tag_tha_mlt_tml_ewe_cic_uzb_alb_dut_tur_tsn_vie_sid_fbf_igb_swa	0.0365222256082766	0.085939325055944	0.931699401000071
181	hau_dut_igb_glc_sid_tig_gam_prs_uzb_tur_yor_ind_xho_slo_scr_bsq_svk_sod_swt_cnt_afr_ben_tsw_bos_ven_hin_hun_fbf_bam_est_guj_chh_geo_pol_por_ita_alb_heb_amh_rom_fin_dyu_sun_arw_tag_jpn_tml_kor_ger_krd_akn_lat_jav_nor_mlt_bat_mnd_spa_bem_ctl_owc_eng_rus_mol_ukr_qcu_mcd_fre_swe_dgb_wly_cze_amr_grk_mly_bul_zul_lit_ses_mao_tha_anl_knd_swa_ewe_azi_pan_urd_aze_cic_vie_aeg_moo_tsn_lda	-0.483660422423316	-1.15033447462331	0.252955468990389
182	chh_krd_igb_bul_aeg_hau_mlt_spa_tur_azi_tsw_bat_swt_por_scr_bsq_pan_sod_yor_cnt_eng_mol_bam_dut_swa_grk_fin_bem_dyu_hun_svk_owc_geo_lat_urd_alb_arw_wly_amr_ita_est_tsn_mly_rom_tag_jpn_knd_kor_ger_nor_xho_guj_mao_lit_gam_jav_mnd_hin_moo_afr_heb_pol_ukr_rus_ctl_qcu_mcd_ben_glc_lda_tig_prs_anl_swe_ind_fre_cic_bos_akn_sun_tha_amh_tml_zul_dgb_aze_cze_slo_uzb_ses_vie_sid_fbf_ven_ewe	0.8721610981773	2.08574852356267	0.039739946705959
183	gam_svk_dyu_lat_hau_owc_heb_lit_tur_azi_moo_tag_igb_rus_por_bsq_prs_sid_cic_mnd_arw_grk_swt_fre_yor_slo_fin_bem_bam_hun_urd_tig_geo_eng_alb_guj_swe_mlt_anl_bos_est_dgb_jav_pan_mly_jpn_tml_kor_dut_krd_swa_mol_mao_cze_wly_ind_cnt_afr_ses_rom_sod_pol_hin_glc_ger_qcu_ctl_nor_bul_fbf_amh_scr_amr_spa_sun_mcd_ven_ukr_xho_bat_tha_chh_knd_tsw_zul_aze_ita_ben_uzb_lda_vie_aeg_tsn_ewe_akn	-0.330561231825183	-0.782683599430865	0.435801385801218
184	mlt_spa_yor_ctl_amr_anl_sod_grk_aze_tur_akn_sun_swt_cze_fre_bsq_ger_sid_ven_cnt_mcd_guj_bam_ukr_zul_rom_est_dyu_tsw_hun_svk_aeg_geo_ita_pan_swe_lat_amh_wly_scr_fin_lda_tag_pol_ind_jpn_knd_kor_eng_glc_ses_lit_mao_dut_gam_bat_mnd_rus_bem_prs_chh_por_krd_alb_afr_qcu_mol_bos_urd_igb_tig_arw_hau_nor_jav_hin_xho_ben_moo_mly_tha_heb_tml_ewe_dgb_uzb_bul_slo_azi_fbf_vie_owc_tsn_swa_cic	-0.750639193951573	-1.80572445778651	0.0741966649407814
185	heb_nor_swa_alb_hau_anl_owc_hin_uzb_aze_dyu_mly_moo_arw_fre_bsq_ben_gam_fbf_cnt_lat_swe_lda_slo_ses_rus_hun_cic_xho_fin_grk_sod_geo_dut_bos_ita_ger_aeg_sid_urd_est_yor_tag_mcd_bat_jpn_knd_kor_mol_spa_akn_scr_jav_krd_amh_mao_mnd_pol_swt_pan_chh_glc_bul_cze_rom_qcu_afr_eng_lit_tsw_tig_guj_mlt_por_sun_ctl_dgb_svk_zul_ind_tha_amr_tml_bam_igb_tur_ukr_prs_azi_tsn_vie_wly_ven_bem_ewe	-0.244361983821942	-0.57726560258663	0.565154916377395
186	hau_krd_bem_grk_gam_owc_anl_pol_aze_azi_igb_sun_tsn_ger_hin_bsq_mol_tig_lda_cnt_nor_bos_bam_ctl_fbf_prs_est_xho_moo_hun_rus_sid_geo_mcd_cze_lat_pan_amh_aeg_ben_fin_swt_mly_alb_ind_jpn_tml_kor_ita_fre_yor_eng_mao_ukr_amr_bat_mnd_scr_cic_slo_sod_spa_svk_glc_afr_qcu_swe_guj_lit_swa_mlt_por_wly_bul_tag_dut_ven_rom_zul_jav_tha_chh_knd_ewe_akn_tur_arw_urd_uzb_tsw_vie_heb_ses_dyu_dgb	-0.688172156769658	-1.65092713550359	0.102126604374395
187	wly_pan_swt_nor_amh_heb_owc_glc_azi_aze_tsw_jav_bam_ben_lat_bsq_rus_sid_ewe_cnt_bos_ita_ven_guj_swa_urd_fin_igb_fbf_est_slo_amr_geo_ukr_rom_dut_ctl_mlt_aeg_por_hun_xho_mao_mcd_bat_jpn_tml_kor_cze_fre_dyu_krd_tag_swe_hau_sun_mnd_grk_moo_spa_gam_pol_eng_ger_mol_qcu_hin_arw_afr_zul_chh_alb_anl_bul_mly_prs_tsn_scr_bem_ind_tha_tig_knd_cic_akn_tur_svk_lit_uzb_dgb_vie_sod_ses_lda_yor	-0.309484959498696	-0.731582216878499	0.466263055727654
188	wly_ger_ewe_hin_gam_anl_owc_ita_uzb_aze_dgb_jav_zul_guj_lat_bsq_bul_aeg_tsn_cnt_rus_slo_akn_nor_bem_mol_hun_lda_igb_fin_lit_mlt_geo_cze_pol_arw_svk_tig_hau_grk_est_bam_tag_swe_ind_jpn_knd_kor_prs_alb_moo_spa_mly_dut_sod_sun_mnd_scr_dyu_krd_heb_fre_ben_urd_ctl_qcu_pan_por_glc_ses_sid_afr_amr_ukr_bat_bos_yor_eng_ven_mao_tha_amh_tml_cic_swt_tur_rom_mcd_azi_tsw_vie_chh_xho_swa_fbf	-0.400941082951847	-0.952872264920017	0.343124855376688
189	gam_pol_cic_ger_sid_mlt_sod_spa_aze_tur_tsw_bat_swa_rom_pan_bsq_prs_wly_tsn_mnd_por_krd_bem_eng_akn_nor_hun_xho_lda_fin_guj_hau_geo_ctl_ben_mcd_lat_aeg_amr_fre_est_dyu_tag_bul_ind_jpn_knd_kor_dut_scr_igb_ita_jav_rus_heb_sun_cnt_afr_zul_alb_chh_arw_ukr_slo_mol_qcu_grk_lit_bos_dgb_anl_urd_tig_swe_mao_hin_moo_svk_swt_mly_tha_owc_tml_ewe_ven_azi_cze_glc_uzb_bam_vie_amh_fbf_ses_yor	-0.488784228921976	-1.16655823044283	0.246371525684173
190	mlt_grk_akn_bos_chh_aeg_amr_svk_uzb_aze_swa_mao_bem_ita_spa_bsq_pol_tig_dgb_cnt_urd_mol_igb_rus_tsn_prs_fin_cic_dyu_hun_hin_heb_geo_krd_lat_dut_ctl_anl_wly_fre_est_bam_ind_cze_bat_jpn_knd_kor_nor_rom_ewe_mcd_tag_bul_sid_jav_mnd_afr_moo_slo_owc_eng_ger_arw_alb_qcu_por_lit_ben_tsw_sod_ukr_amh_pan_sun_swe_ses_glc_ven_mly_tha_gam_tml_zul_yor_tur_guj_scr_azi_lda_vie_hau_xho_swt_fbf	-0.916085911565377	-2.22633201928147	0.0284068514516452
191	wly_afr_fbf_por_mlt_anl_gam_grk_tur_aze_akn_ind_tsn_cze_rom_bsq_urd_owc_igb_mnd_ben_rus_swt_pol_cic_mol_est_dgb_tsw_fin_swe_amh_geo_ger_alb_ita_ukr_hau_sod_lit_hun_ven_mao_guj_jav_jpn_tml_kor_mcd_bul_swa_pan_bat_nor_chh_tag_cnt_dut_bam_hin_heb_eng_scr_krd_slo_qcu_fre_glc_arw_lda_sid_ctl_tig_prs_mly_bos_bem_svk_xho_sun_tha_amr_knd_dyu_ewe_uzb_spa_lat_azi_yor_vie_aeg_moo_zul_ses	-0.484741288836	-1.15254008249987	0.252053140889686
192	sid_urd_tsn_grk_chh_sod_anl_lit_tur_uzb_yor_mao_lda_mcd_por_bsq_bos_heb_ses_cnt_ben_prs_ven_spa_ewe_ukr_hun_akn_swa_est_svk_aeg_geo_alb_glc_ctl_lat_tig_gam_eng_fin_igb_tag_cze_ind_jpn_tml_kor_scr_rom_zul_swe_mly_ita_hau_bat_mnd_nor_tsw_afr_amr_arw_krd_slo_ger_qcu_hin_pan_dut_dyu_wly_rus_owc_bul_jav_pol_swt_guj_fbf_sun_tha_amh_knd_dgb_bam_azi_mol_fre_aze_xho_vie_mlt_cic_bem_moo	-0.944320945186947	-2.29317996098446	0.0240909290390581
193	amr_arw_swt_spa_tig_amh_gam_eng_azi_tur_ewe_mly_lda_mol_swe_bsq_lat_wly_moo_mnd_slo_fre_ses_mcd_dgb_pan_hun_fbf_akn_est_lit_owc_geo_glc_bul_bos_scr_heb_sod_dut_fin_tsn_ind_hin_bat_jpn_knd_kor_rus_prs_bam_ukr_sun_rom_hau_jav_cnt_cze_dyu_pol_sid_ger_svk_afr_grk_qcu_ben_por_alb_ven_chh_krd_mlt_guj_tag_nor_swa_urd_igb_mao_tha_aeg_tml_bem_tsw_uzb_ctl_ita_aze_xho_vie_anl_zul_cic_yor	-0.829181606415713	-1.99890593038659	0.048537685115401
194	sod_arw_dyu_mol_gam_wly_chh_alb_tur_azi_dgb_bat_cic_pol_mcd_bsq_eng_owc_bem_mnd_urd_cze_igb_ben_akn_glc_est_zul_tsn_fin_ger_mlt_geo_dut_scr_spa_bul_aeg_hau_ita_hun_yor_sun_rom_jav_jpn_tml_kor_lat_grk_ewe_slo_mly_fre_sid_mao_cnt_por_swa_hin_tig_rus_prs_afr_ukr_qcu_ctl_krd_lit_lda_amr_svk_amh_nor_tag_bos_xho_guj_ses_ind_tha_anl_knd_bam_swt_uzb_swe_pan_aze_tsw_vie_heb_fbf_moo_ven	-0.721153986839439	-1.7336873468307	0.0862875407558843
195	hau_por_fbf_fre_mlt_tig_gam_cze_aze_tur_bem_bat_dgb_afr_slo_bsq_nor_heb_swt_mnd_arw_spa_ewe_scr_tsn_mcd_est_dyu_yor_fin_urd_sod_geo_prs_lat_swe_bul_amr_sid_dut_hun_bam_ind_rom_sun_jpn_knd_kor_krd_lit_cic_eng_tag_pan_owc_mly_cnt_ctl_zul_svk_amh_alb_pol_hin_ben_qcu_rus_ita_grk_lda_anl_mol_chh_guj_jav_ukr_tsw_glc_swa_mao_tha_aeg_tml_igb_ven_azi_bos_ger_uzb_xho_vie_wly_akn_moo_ses	-0.532629618536592	-1.26905970659074	0.207586711141777
196	owc_guj_zul_krd_chh_heb_mlt_glc_azi_tur_ses_tag_dyu_rom_ukr_bsq_bul_amr_bem_mnd_por_cze_moo_pol_xho_hin_hun_akn_tsw_est_grk_hau_geo_ita_bos_ger_pan_gam_sid_nor_fin_bam_jav_svk_mao_jpn_tml_kor_scr_alb_cic_eng_ind_afr_aeg_sun_cnt_ctl_tsn_mol_sod_lit_arw_rus_fre_qcu_urd_spa_lat_igb_amh_swe_tig_mcd_mly_dut_yor_ben_fbf_bat_tha_anl_knd_dgb_ven_uzb_prs_slo_aze_swt_vie_wly_swa_lda_ewe	-0.309125142666269	-0.73149554084422	0.466315724430044
197	amh_prs_ewe_mcd_sod_tig_owc_cze_azi_tur_yor_tag_zul_glc_ukr_bsq_ctl_amr_bam_mnd_bul_pol_fbf_ger_tsn_arw_fin_dgb_swt_est_fre_sid_geo_krd_bos_spa_afr_hau_heb_hin_hun_ses_bat_urd_sun_jpn_knd_kor_mol_nor_igb_por_mly_alb_aeg_ind_cnt_rus_ven_ben_mlt_swe_grk_scr_lit_qcu_svk_rom_eng_dyu_anl_ita_wly_lat_mao_pan_xho_guj_moo_jav_tha_gam_tml_tsw_akn_aze_dut_slo_uzb_swa_vie_chh_lda_bem_cic	0.177600925617987	0.418425230472123	0.676600920734796
198	amr_grk_lda_glc_sod_chh_tig_swe_tur_azi_xho_jav_bam_urd_hin_bsq_por_heb_swt_mnd_bul_svk_zul_ita_akn_cze_hun_tsw_ses_fin_slo_gam_geo_krd_pan_ctl_eng_amh_sid_guj_est_moo_mao_ger_tag_jpn_tml_kor_rom_mol_swa_fre_ind_arw_mlt_sun_cnt_lat_ewe_nor_wly_mcd_ben_pol_scr_qcu_dut_alb_afr_igb_hau_prs_anl_rus_bat_lit_tsn_spa_dyu_mly_tha_aeg_knd_cic_fbf_uzb_bos_ukr_aze_bem_vie_owc_dgb_yor_ven	-0.342278612106409	-0.810380392522209	0.41979044905374
199	chh_guj_bem_ctl_amh_sod_owc_eng_azi_tur_ven_sun_tsn_nor_ukr_bsq_prs_aeg_fbf_cnt_rus_rom_igb_glc_akn_krd_hun_swt_lda_est_hin_gam_geo_fre_spa_urd_por_heb_hau_swe_fin_ewe_mly_ita_tag_jpn_tml_kor_cze_scr_xho_lit_jav_pan_amr_bat_mnd_arw_yor_dut_sid_afr_ger_slo_mol_qcu_pol_ben_svk_dgb_tig_mcd_mlt_bos_ind_grk_ses_alb_moo_mao_tha_wly_knd_cic_zul_uzb_lat_bul_aze_dyu_vie_anl_swa_bam_tsw	-0.771540409471917	-1.85820369097463	0.0663034999081621
200	mlt_scr_fbf_spa_heb_anl_tig_alb_azi_uzb_yor_sun_bem_krd_mcd_bsq_eng_hau_ses_cnt_pol_por_tsw_rom_lda_bos_fin_akn_igb_est_urd_gam_geo_cze_lat_swe_lit_amr_sid_afr_hun_swt_bat_ger_tag_jpn_knd_kor_bul_dut_ven_arw_mly_glc_sod_mao_mnd_rus_zul_fre_amh_mol_ctl_ita_hin_qcu_ben_grk_slo_bam_chh_ukr_wly_prs_jav_nor_xho_svk_dyu_ind_tha_owc_tml_ewe_swa_tur_guj_pan_aze_cic_vie_aeg_dgb_tsn_moo	-0.500212164769344	-1.19080733919	0.236759766419688
201	sod_lat_igb_prs_gam_chh_hau_scr_aze_tur_bem_jav_akn_bul_alb_bsq_grk_sid_fbf_cnt_eng_svk_tsn_cze_cic_dut_fin_tsw_lda_hun_ukr_wly_geo_fre_krd_ger_guj_amh_anl_nor_est_xho_mly_mol_tag_jpn_tml_kor_pol_arw_ven_slo_mao_rus_aeg_ind_mnd_por_swa_glc_tig_hin_bos_swe_urd_qcu_rom_mcd_ctl_dyu_amr_ita_mlt_spa_bat_lit_yor_ben_dgb_sun_tha_owc_knd_ewe_swt_uzb_pan_afr_azi_moo_vie_heb_ses_zul_bam	-0.240700268112901	-0.568520040700924	0.571052183903716
202	mlt_alb_tsn_eng_owc_sod_wly_dut_tur_aze_zul_tag_dyu_arw_ita_bsq_mcd_gam_dgb_cnt_bul_grk_xho_cze_lda_fre_hun_bam_ven_est_ctl_anl_geo_glc_pol_rus_urd_heb_chh_ger_fin_ewe_jav_lat_mly_jpn_tml_kor_hin_swe_igb_pan_sun_lit_hau_ind_mnd_guj_swt_nor_amh_mol_spa_afr_por_qcu_scr_prs_bos_swa_aeg_krd_amr_svk_bat_slo_yor_ben_tsw_mao_tha_tig_knd_bem_cic_uzb_rom_ukr_azi_ses_vie_sid_moo_akn_fbf	-0.445442284725623	-1.06041976817479	0.291699901468381
203	gam_ger_xho_swe_chh_owc_tig_afr_uzb_aze_ses_tag_moo_glc_pol_bsq_ita_hau_igb_mnd_guj_alb_fbf_bos_lda_lit_est_cic_bem_hun_ukr_amr_geo_prs_hin_rom_spa_wly_mlt_fre_fin_zul_mly_nor_ind_jpn_tml_kor_scr_grk_swt_bul_bat_ben_sod_sun_cnt_ctl_dyu_por_aeg_svk_mcd_eng_pan_qcu_rus_lat_urd_tsw_heb_cze_anl_mol_jav_krd_dgb_arw_ewe_mao_tha_sid_knd_ven_bam_azi_slo_dut_tur_tsn_vie_amh_swa_akn_yor	0.106985855616076	0.251871979136201	0.801695787750008
204	heb_fre_fbf_lat_hau_anl_tig_cze_tur_uzb_bem_bat_dyu_bos_rus_bsq_ger_amh_ses_cnt_alb_arw_xho_krd_lda_por_fin_igb_swa_hun_bul_owc_geo_dut_rom_slo_mol_sid_mlt_mcd_est_moo_sun_ben_tag_jpn_tml_kor_scr_swe_zul_spa_ind_urd_wly_mao_mnd_glc_tsn_ctl_chh_prs_grk_ita_afr_qcu_pol_eng_nor_swt_gam_lit_amr_svk_mly_pan_tsw_guj_ven_jav_tha_aeg_knd_cic_dgb_azi_ukr_hin_aze_akn_vie_sod_yor_bam_ewe	-0.772989017688771	-1.86088385095707	0.065920009177636
205	anl_guj_fbf_mcd_chh_amh_aeg_hin_uzb_aze_akn_mly_bem_afr_dut_bsq_prs_hau_moo_cnt_arw_grk_swa_ger_bam_bos_est_cic_ses_hun_lat_amr_geo_ctl_slo_krd_ita_gam_wly_eng_fin_xho_ind_svk_tag_jpn_tml_kor_mol_por_ewe_lit_sun_ukr_owc_bat_mnd_rus_igb_cze_mlt_swe_alb_fre_nor_qcu_pan_spa_scr_swt_sid_pol_heb_glc_jav_bul_ven_ben_tsn_mao_tha_sod_knd_dyu_lda_azi_urd_rom_tur_dgb_vie_tig_zul_yor_tsw	-1.00021031068045	-2.44394717427969	0.016413430800105
206	mlt_scr_swa_hin_gam_hau_sid_prs_uzb_tur_ewe_jav_swt_ita_mcd_bsq_lat_amh_bem_mnd_pan_eng_lda_dut_akn_ben_fin_tsw_dyu_hun_arw_wly_geo_alb_rom_swe_bos_amr_sod_svk_est_fbf_tag_por_mly_jpn_knd_kor_ukr_grk_moo_urd_bat_krd_chh_mao_cnt_glc_yor_nor_tig_fre_guj_afr_bul_qcu_cze_mol_rus_bam_owc_pol_heb_ger_sun_ctl_dgb_spa_cic_ind_tha_anl_tml_xho_igb_aze_slo_lit_azi_ses_vie_aeg_zul_ven_tsn	-0.816879299596462	-1.97164009678407	0.0516223679793926
207	owc_glc_lda_ctl_tig_gam_anl_arw_tur_azi_ven_sun_tsn_eng_lat_bsq_ben_amr_akn_cnt_pol_grk_igb_rus_ewe_pan_fin_yor_swa_hun_mol_heb_geo_swe_urd_dut_slo_aeg_mlt_nor_est_xho_tag_guj_mly_jpn_knd_kor_por_ita_moo_cze_jav_ger_amh_mao_mnd_mcd_ses_bul_wly_rom_hin_scr_bos_qcu_krd_ukr_prs_swt_sod_spa_sid_alb_bat_lit_zul_svk_bam_ind_tha_chh_tml_cic_fbf_aze_afr_fre_uzb_bem_vie_hau_dgb_dyu_tsw	-0.65677926480486	-1.57193450550316	0.119361865769603
208	aeg_pol_tsw_glc_heb_chh_wly_alb_aze_uzb_dgb_sun_zul_spa_ben_bsq_por_tig_ewe_cnt_fre_hin_tsn_prs_cic_mol_est_igb_ven_fin_cze_amh_geo_slo_arw_nor_ita_mlt_owc_krd_hun_swt_ind_scr_bat_jpn_tml_kor_bos_svk_moo_ukr_jav_dut_anl_mao_mnd_eng_swa_mcd_amr_rus_afr_swe_ger_qcu_guj_lat_rom_dyu_hau_pan_gam_ctl_mly_bul_ses_urd_fbf_tag_tha_sid_knd_bam_xho_azi_grk_lit_tur_lda_vie_sod_yor_akn_bem	-0.0241086076317454	-0.0568078303391208	0.954820150181777
209	wly_mcd_dgb_krd_heb_mlt_amh_scr_azi_aze_yor_bat_ewe_mol_swe_bsq_ger_tig_bem_mnd_bul_bos_zul_rus_bam_pan_est_tsn_swa_hun_ita_hau_geo_ukr_svk_guj_glc_sod_anl_eng_fin_lda_tag_cze_mly_jpn_tml_kor_urd_por_cic_ben_sun_dut_chh_jav_cnt_lit_tsw_grk_aeg_pol_rom_slo_spa_qcu_ctl_nor_fre_fbf_sid_hin_owc_prs_mao_alb_swt_lat_xho_ind_tha_gam_knd_ses_ven_uzb_arw_afr_tur_dyu_vie_amr_akn_moo_igb	0.085383572968802	0.201293701223077	0.840908539697593
210	hau_fre_swa_prs_anl_owc_heb_dut_aze_uzb_ses_mly_dgb_eng_lit_bsq_scr_mlt_tsw_mnd_glc_rus_ewe_ita_zul_pol_est_dyu_xho_hun_guj_amr_geo_spa_bos_pan_mcd_gam_chh_cze_fin_moo_ind_swe_tag_jpn_knd_kor_ger_bul_tsn_arw_mao_svk_tig_bat_cnt_krd_bam_ben_sod_ctl_ukr_nor_slo_qcu_grk_por_rom_ven_sid_afr_wly_mol_jav_hin_igb_urd_akn_sun_tha_aeg_tml_yor_bem_tur_alb_lat_azi_fbf_vie_amh_cic_lda_swt	-0.356569233055226	-0.844270933186258	0.400684590001444
211	chh_bos_tsn_ukr_anl_owc_wly_dut_tur_azi_lda_bat_bem_nor_ita_bsq_hin_amr_dyu_mnd_mol_swe_swt_fre_xho_glc_fin_ven_bam_est_spa_hau_geo_eng_ctl_guj_grk_sod_amh_cze_hun_tsw_ind_svk_jav_jpn_knd_kor_pan_scr_fbf_prs_sun_slo_aeg_mao_cnt_por_akn_afr_tig_krd_urd_bul_arw_qcu_lat_ger_lit_ses_heb_mcd_mlt_rus_tag_pol_dgb_rom_ewe_mly_tha_sid_tml_swa_zul_aze_alb_ben_uzb_moo_vie_gam_igb_yor_cic	0.29744876859242	0.699951805683525	0.485704646496469
212	chh_lat_bam_swe_sid_wly_hau_ukr_aze_tur_yor_jav_moo_spa_glc_bsq_mcd_mlt_zul_mnd_dut_por_swt_guj_tsn_bul_hun_ses_tsw_est_pol_heb_geo_eng_lit_fre_alb_gam_tig_grk_fin_cic_tag_afr_mao_jpn_tml_kor_krd_rus_ewe_ben_ind_ctl_anl_bat_cnt_arw_igb_rom_sod_ita_prs_slo_mol_qcu_hin_urd_ger_bem_owc_nor_amr_cze_mly_pan_swa_scr_ven_sun_tha_amh_knd_dyu_lda_azi_svk_bos_uzb_akn_vie_aeg_fbf_xho_dgb	0.0355809149935237	0.083763240328961	0.933424715162266
213	sid_nor_ewe_alb_chh_heb_hau_arw_aze_azi_ven_mly_cic_dut_urd_bsq_guj_anl_bam_mnd_mcd_glc_igb_bul_bem_eng_hun_tsw_swa_fin_afr_owc_geo_por_ctl_pan_swe_aeg_mlt_ita_est_tsn_mao_prs_tag_jpn_tml_kor_ukr_cze_xho_grk_sun_rus_amh_jav_cnt_hin_swt_pol_tig_lat_scr_bos_krd_qcu_lit_svk_ben_moo_sod_mol_amr_ger_ind_fre_dgb_spa_zul_bat_tha_wly_knd_fbf_akn_tur_slo_rom_uzb_dyu_vie_gam_lda_yor_ses	-0.412017231293692	-0.977563736581621	0.330826221772447
214	sod_alb_moo_arw_hau_sid_owc_lat_azi_uzb_yor_mao_igb_scr_ctl_bsq_grk_heb_dgb_cnt_pan_eng_xho_rus_bem_rom_hun_ven_ses_fin_mol_aeg_geo_mcd_krd_ita_lit_amh_gam_por_est_fbf_sun_svk_jav_jpn_tml_kor_slo_ben_swt_prs_bat_dut_chh_tag_mnd_nor_dyu_hin_wly_ger_guj_afr_bos_qcu_urd_bul_swe_lda_amr_glc_anl_cze_ind_spa_ewe_ukr_swa_mly_tha_mlt_knd_bam_zul_tur_fre_pol_aze_tsn_vie_tig_tsw_akn_cic	-0.201004231517257	-0.474667905896107	0.636136438038363
215	hau_arw_cic_por_sid_heb_sod_ukr_azi_tur_moo_tag_zul_eng_rus_bsq_pan_wly_dgb_cnt_svk_grk_ses_urd_tsw_krd_fin_bem_tsn_hun_ctl_aeg_geo_dut_mcd_afr_bul_amh_owc_swe_est_xho_mao_prs_mly_jpn_tml_kor_rom_alb_yor_nor_ind_slo_mlt_sun_mnd_ita_fbf_hin_tig_cze_bos_lit_guj_qcu_ben_fre_glc_igb_amr_mol_anl_pol_bat_scr_lda_spa_ven_jav_tha_chh_knd_ewe_bam_aze_ger_lat_uzb_akn_vie_gam_dyu_swt_swa	0.477508049741218	1.12755786630734	0.262407391238554
216	heb_pan_dyu_lit_chh_owc_sod_por_uzb_azi_tsn_ind_ewe_ctl_grk_bsq_cze_wly_bem_mnd_hin_nor_moo_fre_ses_alb_hun_ven_igb_fin_ger_aeg_geo_prs_rus_ben_scr_amr_anl_guj_est_cic_tag_dut_sun_jpn_knd_kor_arw_mol_fbf_swe_bat_pol_mlt_mao_cnt_rom_tsw_urd_amh_lat_krd_spa_ita_qcu_bul_bos_mcd_xho_tig_afr_hau_ukr_mly_svk_swa_glc_zul_jav_tha_sid_tml_dgb_swt_aze_slo_eng_tur_yor_vie_gam_bam_lda_akn	-0.610779156583338	-1.45906439725876	0.14791677611022
217	mlt_bul_moo_ukr_wly_owc_hau_rus_aze_tur_igb_ind_bem_dut_guj_bsq_ita_anl_xho_mnd_cze_hin_ewe_eng_ven_afr_fin_akn_swa_est_slo_aeg_geo_scr_lat_ctl_ben_tig_amh_lit_hun_lda_bat_por_mly_jpn_knd_kor_urd_nor_dyu_alb_sun_ger_sid_jav_cnt_spa_swt_swe_amr_mcd_bos_svk_grk_qcu_arw_pan_rom_fbf_sod_glc_heb_krd_tag_prs_tsn_fre_tsw_mao_tha_gam_tml_dgb_cic_uzb_pol_mol_azi_ses_vie_chh_bam_yor_zul	-0.160684833303486	-0.379538306638729	0.705153438859303
218	tig_ukr_dyu_fre_aeg_chh_anl_dut_tur_uzb_lda_mly_swt_pan_guj_bsq_por_gam_bem_mnd_glc_prs_moo_hin_yor_swe_est_tsw_swa_hun_scr_sid_geo_ita_eng_slo_bos_mlt_owc_cze_fin_ewe_tag_lat_bat_jpn_knd_kor_afr_pol_dgb_mol_mao_rus_wly_ind_cnt_krd_xho_ctl_hau_alb_bul_ger_nor_qcu_ben_mcd_arw_cic_sod_rom_amh_urd_sun_spa_igb_grk_fbf_jav_tha_heb_tml_bam_zul_aze_svk_lit_azi_akn_vie_amr_ven_tsn_ses	-0.600655966066558	-1.43478816784421	0.154701849142848
219	hau_afr_fbf_ita_wly_heb_owc_krd_uzb_azi_lda_tag_bem_bul_ger_bsq_lit_sid_akn_mnd_spa_mcd_swt_prs_tsn_scr_fin_ses_ewe_hun_cze_anl_geo_rus_dut_lat_ctl_chh_sod_arw_est_igb_bat_hin_ind_jpn_knd_kor_fre_bos_moo_ben_mao_urd_amh_mly_cnt_pan_dgb_mol_amr_por_grk_svk_rom_qcu_slo_pol_swe_dyu_mlt_guj_tig_alb_jav_ukr_yor_eng_cic_sun_tha_gam_tml_bam_ven_tur_glc_nor_aze_zul_vie_aeg_swa_tsw_xho	-0.21000073697697	-0.496207474086328	0.620918783929193
220	wly_bos_akn_por_heb_sod_amr_rom_uzb_tur_bem_sun_swt_krd_grk_bsq_nor_anl_moo_mnd_mcd_scr_yor_fre_dgb_spa_est_lda_xho_fin_ita_hau_geo_lit_slo_urd_glc_tig_chh_pol_hun_bam_mao_guj_mly_jpn_tml_kor_afr_cze_tsn_dut_jav_ctl_gam_bat_cnt_lat_tsw_arw_aeg_svk_pan_ukr_mol_qcu_ger_ben_swe_ven_mlt_rus_sid_hin_ind_alb_swa_prs_igb_tag_tha_amh_knd_cic_ses_azi_eng_bul_aze_dyu_vie_owc_fbf_ewe_zul	-0.23427267647051	-0.55344303352182	0.5812881884164
221	sod_spa_swt_urd_sid_gam_heb_pan_uzb_tur_ven_bat_xho_rus_mol_bsq_scr_amr_zul_mnd_ukr_svk_swa_arw_dgb_glc_est_tsw_tsn_hun_hin_anl_geo_bos_krd_nor_alb_mlt_tig_ger_fin_akn_mly_bul_ind_jpn_knd_kor_grk_ben_ewe_ita_mao_rom_owc_sun_cnt_pol_yor_slo_aeg_fre_guj_dut_ctl_qcu_mcd_swe_cze_fbf_wly_lat_hau_prs_tag_por_ses_lit_bem_jav_tha_chh_tml_cic_lda_azi_afr_eng_aze_dyu_vie_amh_bam_igb_moo	-0.0849226799959991	-0.200450451450696	0.841566007896359
222	mlt_bul_moo_ger_heb_amr_gam_pol_aze_uzb_ewe_tag_lda_cze_lat_bsq_svk_sid_igb_mnd_lit_ukr_ses_fre_yor_nor_fin_dyu_bem_est_ita_owc_geo_pan_ben_glc_dut_anl_amh_prs_hun_dgb_bat_slo_sun_jpn_tml_kor_urd_arw_tsw_hin_mao_rom_hau_mly_cnt_afr_akn_scr_aeg_spa_alb_ctl_guj_qcu_mcd_swe_bos_tsn_sod_rus_chh_grk_jav_mol_cic_eng_swa_ind_tha_tig_knd_fbf_bam_azi_por_krd_tur_zul_vie_wly_ven_xho_swt	0.500363431381155	1.18201641837448	0.240212674287882
223	hau_ctl_swa_grk_anl_gam_tig_arw_uzb_azi_igb_mly_dyu_prs_svk_bsq_spa_wly_lda_mnd_alb_ben_xho_swe_ven_nor_fin_cic_dgb_est_urd_amr_geo_mcd_rus_scr_fre_sod_amh_pol_hun_bem_ind_lat_sun_jpn_tml_kor_slo_ukr_moo_ger_tag_cze_mlt_mao_cnt_lit_tsw_pan_owc_krd_bos_mol_dut_qcu_eng_ita_guj_zul_chh_bul_sid_por_bat_hin_swt_rom_bam_jav_tha_heb_knd_akn_fbf_tur_afr_glc_aze_tsn_vie_aeg_yor_ses_ewe	0.282616132857153	0.664770490089716	0.507842390309489
224	anl_por_dyu_glc_owc_amr_gam_grk_aze_tur_tsn_mao_yor_lat_ben_bsq_ukr_tig_ven_mnd_cze_pol_xho_pan_zul_hin_est_lda_dgb_hun_prs_chh_geo_urd_alb_scr_mcd_amh_hau_eng_fin_tsw_bat_rom_ind_jpn_tml_kor_spa_bul_swa_swe_mly_lit_mlt_jav_cnt_arw_ewe_mol_wly_bos_slo_rus_ita_qcu_afr_svk_fre_igb_heb_krd_sod_guj_tag_ger_bam_nor_fbf_sun_tha_sid_knd_akn_bem_uzb_ctl_dut_azi_swt_vie_aeg_moo_cic_ses	0.105818463543677	0.249038294772043	0.803880332651485
225	sid_slo_xho_spa_anl_amh_tig_fre_tur_aze_zul_jav_cic_eng_ita_bsq_por_amr_ses_cnt_afr_nor_moo_mcd_dyu_mol_est_ewe_bem_fin_rus_owc_geo_alb_grk_bos_ctl_chh_sod_ger_hun_tsn_bat_prs_ind_jpn_knd_kor_krd_bul_igb_rom_tag_lat_wly_mao_mnd_dut_tsw_lit_gam_hin_svk_pol_swe_qcu_cze_scr_urd_yor_hau_ben_mlt_arw_mly_glc_swt_pan_lda_sun_tha_aeg_tml_ven_bam_azi_ukr_guj_uzb_akn_vie_heb_dgb_swa_fbf	0.0271125875935231	0.0638710590302263	0.949209981764784
226	amr_fre_swa_svk_amh_heb_sid_por_aze_uzb_ses_tag_yor_afr_mol_bsq_ukr_mlt_xho_mnd_glc_ger_tsw_lat_dgb_bos_fin_bem_bam_hun_slo_wly_geo_prs_hin_ita_ben_tig_hau_bul_est_ven_mly_rus_jav_jpn_knd_kor_ctl_dut_fbf_spa_bat_guj_anl_ind_cnt_mcd_swt_eng_chh_nor_pol_arw_alb_qcu_swe_krd_lit_ewe_aeg_grk_owc_cze_mao_pan_tsn_scr_lda_sun_tha_sod_tml_cic_moo_tur_urd_rom_azi_dyu_vie_gam_igb_akn_zul	0.155358161816966	0.365842721688038	0.715313289858533
227	sod_lit_tsn_glc_tig_wly_gam_nor_azi_tur_fbf_bat_igb_lat_mcd_bsq_bul_hau_cic_cnt_prs_guj_bam_bos_yor_eng_fin_akn_ewe_hun_pan_aeg_geo_slo_ctl_afr_alb_mlt_owc_fre_est_zul_tag_dut_ind_jpn_tml_kor_cze_ita_ven_urd_mly_scr_amr_jav_mnd_ukr_ses_hin_chh_rom_swe_arw_ger_qcu_mol_ben_svk_tsw_heb_spa_amh_pol_sun_grk_xho_rus_moo_mao_tha_sid_knd_lda_dgb_aze_por_krd_uzb_swt_vie_anl_bem_dyu_swa	-0.552953863077886	-1.3220384362623	0.18939786532578
228	sod_ben_ewe_bos_amh_aeg_hau_cze_aze_tur_akn_bat_ses_bul_arw_bsq_guj_chh_bam_mnd_mol_dut_swa_grk_lda_alb_est_bem_moo_hun_rus_mlt_geo_afr_ctl_prs_por_amr_gam_swe_fin_ven_sun_slo_mao_jpn_tml_kor_nor_ger_yor_lit_ind_fre_heb_jav_cnt_urd_fbf_krd_anl_glc_lat_mcd_rom_qcu_scr_spa_ita_tsn_owc_eng_wly_svk_tag_pol_tsw_ukr_dyu_mly_tha_sid_knd_igb_dgb_azi_pan_hin_uzb_swt_vie_tig_cic_xho_zul	-0.195826120142436	-0.462907572927928	0.644511988602471
229	sid_mol_bam_glc_sod_chh_owc_lit_azi_tur_ses_bat_yor_pan_urd_bsq_arw_tig_akn_cnt_ctl_ita_tsw_nor_fbf_spa_est_lda_moo_hun_guj_anl_geo_afr_pol_bos_eng_wly_amr_ben_fin_dgb_jav_scr_tag_jpn_knd_kor_hin_por_swt_bul_sun_grk_gam_mao_mnd_dut_bem_fre_hau_svk_ukr_prs_ger_qcu_rus_krd_mcd_tsn_mlt_cze_aeg_alb_mly_slo_ewe_swe_zul_ind_tha_heb_tml_igb_xho_uzb_lat_rom_aze_swa_vie_amh_ven_dyu_cic	-0.283360105809911	-0.670853617142379	0.503976495860692
230	sid_grk_ses_mcd_amh_owc_chh_lit_aze_azi_swt_ind_igb_scr_spa_bsq_eng_hau_xho_cnt_ita_urd_ven_rus_tsn_rom_est_akn_bam_hun_ger_aeg_geo_prs_krd_ben_por_amr_tig_swe_fin_bem_tag_mol_mly_jpn_knd_kor_lat_cze_tsw_alb_mao_ctl_heb_sun_mnd_fre_swa_bos_wly_guj_pol_hin_ukr_qcu_afr_pan_glc_yor_anl_slo_gam_nor_jav_arw_ewe_bul_lda_bat_tha_sod_tml_dgb_dyu_uzb_svk_dut_tur_fbf_vie_mlt_moo_zul_cic	0.167447266126721	0.39499498135997	0.693751083238673
231	wly_svk_igb_urd_mlt_owc_sod_eng_aze_tur_tsn_bat_ewe_pan_fre_bsq_alb_aeg_cic_cnt_arw_ben_dyu_ita_dgb_bul_est_ses_akn_fin_krd_tig_geo_ctl_bos_prs_por_chh_heb_lit_hun_moo_mao_ger_mly_jpn_knd_kor_mol_mcd_bem_rus_tag_lat_hau_sun_mnd_nor_zul_slo_sid_glc_scr_swe_dut_qcu_ukr_afr_pol_swt_anl_guj_gam_cze_ind_spa_yor_hin_fbf_jav_tha_amr_tml_xho_lda_azi_rom_grk_uzb_bam_vie_amh_tsw_ven_swa	-0.437504715996319	-1.03836144754325	0.301794002806875
232	sod_grk_ewe_slo_sid_amh_tig_hin_tur_aze_tsn_mly_swt_dut_ukr_bsq_pol_chh_akn_mnd_mcd_ger_bem_arw_ven_scr_fin_moo_bam_est_por_hau_geo_krd_glc_urd_bul_amr_aeg_bos_hun_fbf_ind_nor_mao_jpn_knd_kor_rom_mol_swa_pan_jav_ben_owc_bat_cnt_alb_ses_lit_gam_prs_fre_ita_afr_qcu_cze_swe_rus_dyu_anl_ctl_heb_eng_sun_guj_zul_lat_lda_tag_tha_mlt_tml_xho_cic_uzb_spa_svk_azi_dgb_vie_wly_tsw_yor_igb	0.190169410300929	0.448628614426325	0.654743157167471
233	tig_bul_xho_arw_gam_sod_chh_por_uzb_tur_ses_sun_akn_krd_cze_bsq_ben_aeg_swt_cnt_prs_guj_tsw_lat_zul_rus_est_moo_bam_hun_mol_sid_geo_grk_scr_urd_alb_owc_amr_slo_fin_cic_mly_pan_ind_jpn_tml_kor_swe_nor_lda_rom_tag_hin_wly_bat_mnd_ger_dyu_bos_hau_dut_svk_pol_fre_qcu_ctl_lit_spa_fbf_heb_afr_anl_ita_jav_eng_ewe_ukr_yor_mao_tha_mlt_knd_swa_ven_azi_glc_mcd_aze_tsn_vie_amh_dgb_bem_igb	0.222425751992843	0.523820309203137	0.601649627013329
234	wly_glc_yor_swe_chh_hau_sod_lit_tur_azi_lda_sun_tsw_rus_bul_bsq_rom_anl_igb_mnd_grk_hin_dyu_cze_ewe_mcd_est_swa_moo_hun_scr_amr_geo_ger_krd_lat_por_aeg_tig_afr_fin_tsn_tag_slo_jav_jpn_knd_kor_arw_mol_akn_prs_bat_dut_heb_ind_cnt_spa_ven_ukr_sid_fre_ctl_urd_eng_qcu_bos_ben_pan_dgb_mlt_ita_amh_svk_mly_pol_bam_guj_bem_mao_tha_owc_tml_zul_cic_uzb_alb_nor_aze_ses_vie_gam_xho_swt_fbf	-0.725681150581339	-1.74298745749255	0.0846409858863932
235	heb_fre_tsn_ukr_hau_amh_sid_afr_aze_azi_zul_mao_xho_ctl_nor_bsq_dut_owc_bam_cnt_arw_svk_akn_alb_cic_pan_fin_lda_igb_hun_krd_aeg_geo_cze_bos_ben_lat_anl_mlt_guj_est_ewe_jav_spa_ind_jpn_knd_kor_grk_urd_ses_lit_sun_swe_gam_bat_mnd_eng_dgb_rom_tig_ita_slo_por_ger_qcu_bul_rus_hin_dyu_wly_mcd_sod_prs_mly_mol_bem_scr_tsw_tag_tha_chh_tml_yor_moo_tur_glc_pol_uzb_fbf_vie_amr_swt_ven_swa	-0.733806033159757	-1.76431985781316	0.080961601388997
236	chh_ctl_xho_glc_tig_heb_mlt_fre_uzb_tur_lda_tag_akn_ben_bul_bsq_bos_owc_bam_cnt_urd_dut_dgb_pan_ses_scr_est_ven_moo_hun_grk_aeg_geo_nor_arw_ger_lat_sid_amh_alb_fin_cic_sun_swe_jav_jpn_knd_kor_slo_hin_swa_guj_mly_eng_hau_mao_mnd_svk_dyu_mol_amr_krd_mcd_prs_por_qcu_ita_rus_pol_fbf_anl_spa_wly_rom_bat_lit_yor_ukr_tsn_ind_tha_sod_tml_tsw_swt_aze_cze_afr_azi_bem_vie_gam_ewe_igb_zul	0.306401893867017	0.722302579910271	0.471920846358241
237	chh_urd_tsn_ger_gam_heb_wly_glc_tur_uzb_cic_jav_xho_svk_lat_bsq_rus_mlt_moo_mnd_hin_swe_akn_bul_dgb_nor_fin_swt_igb_est_scr_hau_geo_rom_grk_pol_afr_amh_owc_lit_hun_zul_mly_arw_tag_jpn_tml_kor_por_pan_dyu_bos_ind_mol_sid_mao_cnt_ben_yor_prs_anl_fre_krd_ita_ukr_qcu_mcd_cze_eng_ses_sod_alb_amr_spa_bat_dut_bam_ctl_lda_sun_tha_aeg_knd_swa_fbf_aze_slo_guj_azi_ven_vie_tig_tsw_ewe_bem	-0.389963377680549	-0.924229237321904	0.357758855626587
238	mlt_eng_bem_lat_owc_heb_anl_arw_azi_tur_cic_ind_yor_mol_grk_bsq_krd_tig_dgb_cnt_ukr_por_zul_ita_dyu_spa_hun_igb_swa_est_mcd_gam_geo_lit_ctl_bos_swe_sid_sod_glc_fin_ewe_jav_prs_mao_jpn_knd_kor_svk_pan_swt_dut_bat_scr_hau_sun_mnd_cze_moo_bul_chh_alb_nor_urd_afr_qcu_pol_rom_fre_tsw_amh_rus_amr_hin_tag_ben_bam_ger_fbf_mly_tha_aeg_tml_akn_xho_uzb_guj_slo_aze_ses_vie_wly_lda_ven_tsn	-0.883420421468999	-2.13609919815681	0.0352974902166675
239	anl_alb_igb_prs_aeg_amh_amr_glc_tur_azi_ses_jav_akn_nor_krd_bsq_lit_tig_dgb_cnt_fre_guj_dyu_por_lda_mcd_est_bem_ewe_hun_ukr_sod_geo_hin_grk_ben_arw_heb_owc_svk_fin_swa_sun_rus_tag_jpn_knd_kor_eng_scr_cic_bul_mly_pol_gam_ind_mnd_lat_tsw_urd_mlt_afr_pan_cze_mol_qcu_slo_rom_ger_zul_chh_swe_sid_ctl_mao_bos_xho_ita_swt_bat_tha_wly_tml_tsn_moo_aze_spa_dut_uzb_ven_vie_hau_yor_bam_fbf	-0.566729427297591	-1.35384903245567	0.17906551642095
240	hau_bos_akn_guj_anl_sod_amh_lat_tur_aze_yor_ind_cic_ger_mol_bsq_svk_wly_lda_mnd_swe_ctl_dgb_rom_bem_por_est_ven_zul_hun_cze_heb_geo_rus_bul_urd_slo_tig_amr_krd_fin_tsw_mly_afr_tag_jpn_knd_kor_grk_dut_xho_nor_jav_ita_gam_mao_cnt_pan_bam_ben_owc_arw_scr_eng_prs_qcu_pol_spa_ukr_moo_mlt_fre_sid_alb_bat_glc_ses_hin_fbf_sun_tha_aeg_tml_igb_ewe_uzb_lit_mcd_azi_dyu_vie_chh_tsn_swa_swt	-0.446673769775819	-1.05986149943555	0.291952493106828
241	owc_krd_fbf_ctl_heb_sid_wly_urd_tur_aze_zul_jav_moo_rus_cze_bsq_grk_anl_dyu_cnt_spa_mol_swt_dut_bam_nor_hun_akn_cic_est_bul_amh_geo_guj_prs_afr_alb_amr_chh_por_fin_dgb_tag_rom_sun_jpn_knd_kor_fre_lit_lda_scr_mly_ben_sod_ind_mnd_pan_tsw_eng_mlt_slo_lat_glc_arw_qcu_ukr_hin_mcd_ewe_aeg_swe_gam_svk_mao_ita_yor_bos_ven_bat_tha_tig_tml_ses_igb_uzb_pol_ger_azi_bem_vie_hau_tsn_swa_xho	0.26147106736991	0.616260135122896	0.539228363739305
242	hau_spa_swt_prs_sid_amh_owc_krd_uzb_aze_bam_tag_moo_ben_grk_bsq_ctl_heb_tsw_cnt_slo_mcd_lda_dut_zul_arw_hun_ven_ewe_fin_scr_amr_geo_ger_guj_urd_bos_chh_anl_glc_est_bem_jav_pan_bat_jpn_knd_kor_por_lit_swa_lat_mly_rom_aeg_mao_mnd_rus_ses_ukr_wly_nor_eng_ita_bul_qcu_mol_fre_swe_dgb_gam_cze_tig_alb_sun_afr_fbf_svk_cic_ind_tha_sod_tml_yor_igb_tur_hin_pol_azi_xho_vie_mlt_tsn_dyu_akn	-0.322347297293796	-0.762390221718882	0.447756471944957
243	aeg_arw_yor_lit_gam_wly_hau_ctl_aze_azi_moo_tag_lda_spa_mcd_bsq_fre_owc_dyu_mnd_hin_guj_ven_prs_xho_lat_est_tsw_ses_fin_por_mlt_geo_bos_rom_ben_dut_amr_sid_swe_hun_zul_bat_grk_mly_jpn_tml_kor_scr_ita_cic_pan_jav_eng_sod_sun_cnt_glc_swa_pol_chh_slo_ger_urd_ukr_qcu_cze_nor_alb_igb_tig_mol_amh_svk_ind_afr_swt_rus_bam_mao_tha_anl_knd_dgb_akn_tur_krd_bul_uzb_tsn_vie_heb_fbf_bem_ewe	-0.865041784477238	-2.08690657657478	0.0396325896604457
244	anl_bos_xho_arw_hau_sid_amr_ben_aze_tur_fbf_jav_ses_guj_svk_bsq_spa_aeg_ven_mnd_bul_cze_cic_fre_tsw_por_fin_igb_bem_hun_rom_gam_geo_hin_pol_mcd_ukr_wly_mlt_ctl_est_swa_mao_alb_bat_jpn_knd_kor_swe_krd_dyu_dut_sun_lat_sod_ind_cnt_eng_tsn_lit_owc_ita_urd_mol_slo_qcu_pan_afr_ger_ewe_heb_glc_chh_scr_tag_prs_dgb_nor_moo_mly_tha_tig_tml_yor_lda_uzb_rus_grk_azi_akn_vie_amh_zul_swt_bam	-0.49663785536815	-1.18076888204328	0.240705590331384
245	tig_fre_igb_hin_sod_heb_wly_bos_azi_tur_bam_ind_cic_slo_grk_bsq_ukr_amr_bem_cnt_ger_ita_zul_mol_dyu_ben_est_fbf_lda_fin_urd_chh_geo_eng_lat_pol_rus_mlt_sid_scr_hun_swa_jav_pan_sun_jpn_tml_kor_prs_svk_swt_alb_tag_lit_gam_bat_mnd_krd_xho_swe_anl_arw_ctl_rom_guj_qcu_spa_afr_nor_yor_hau_bul_amh_dut_mao_mcd_ses_cze_ewe_mly_tha_aeg_knd_akn_dgb_aze_glc_por_uzb_ven_vie_owc_tsw_tsn_moo	-0.583001184796231	-1.39193460887518	0.167262145299848
246	anl_bul_xho_glc_heb_sod_aeg_bos_aze_azi_dyu_mao_swa_krd_ctl_bsq_arw_owc_tsn_mnd_slo_pol_tsw_hin_bam_dut_fin_yor_akn_est_svk_amh_geo_ukr_lat_rus_ita_chh_wly_por_hun_swt_tag_fre_bat_jpn_knd_kor_urd_pan_cic_mcd_mly_scr_sid_sun_cnt_ben_ven_prs_gam_guj_ger_mol_spa_qcu_eng_afr_lit_igb_mlt_swe_tig_cze_ind_nor_lda_alb_ewe_jav_tha_hau_tml_zul_moo_uzb_grk_rom_tur_dgb_vie_amr_ses_bem_fbf	-0.760712606203862	-1.82586440973013	0.0710797623792326
247	gam_guj_zul_arw_anl_mlt_wly_eng_tur_uzb_yor_mao_dgb_cze_krd_bsq_rom_amh_bam_cnt_hin_svk_cic_slo_igb_ctl_hun_ewe_tsw_fin_glc_tig_geo_ita_mol_rus_pol_sid_aeg_scr_est_swa_sun_ukr_mly_jpn_tml_kor_por_ger_lda_bos_bat_fre_sod_tag_mnd_spa_fbf_ben_heb_dut_afr_alb_lat_qcu_nor_urd_mcd_ven_owc_prs_amr_grk_jav_swe_akn_bul_moo_ind_tha_hau_knd_tsn_ses_aze_lit_pan_azi_swt_vie_chh_xho_dyu_bem	0.0818866486372325	0.192745428418483	0.847578633157938
248	gam_afr_ses_hin_amr_heb_sod_ctl_azi_uzb_dyu_sun_swt_prs_svk_bsq_eng_amh_swa_mnd_rom_arw_dgb_pan_bem_slo_hun_lda_ven_est_spa_sid_geo_mcd_grk_ben_urd_mlt_aeg_bos_fin_bam_jav_rus_mly_jpn_knd_kor_pol_mol_fbf_ger_tag_bul_wly_bat_cnt_krd_xho_scr_hau_ukr_swe_lit_nor_qcu_dut_fre_glc_ewe_owc_por_anl_alb_ind_lat_tsw_ita_tsn_mao_tha_tig_tml_moo_cic_aze_cze_guj_tur_akn_vie_chh_igb_zul_yor	-0.0500081188361542	-0.117813547257217	0.906469473376609
249	owc_hin_lda_ukr_sod_amr_chh_mcd_aze_uzb_fbf_ind_bem_slo_arw_bsq_ben_sid_dyu_mnd_rom_grk_yor_ita_ewe_lat_est_zul_xho_hun_eng_hau_geo_ger_por_alb_spa_heb_wly_krd_fin_igb_mao_afr_sun_jpn_tml_kor_ctl_mol_akn_rus_mly_pan_aeg_tag_cnt_cze_tsw_swe_tig_scr_pol_fre_guj_qcu_nor_lit_glc_cic_gam_prs_anl_bul_bat_bos_swa_svk_dgb_jav_tha_mlt_knd_swt_tsn_tur_dut_urd_azi_ven_vie_amh_bam_moo_ses	-0.451104663829274	-1.07171684041136	0.28662054246434
250	anl_pol_fbf_slo_wly_amh_mlt_rom_aze_uzb_dgb_sun_cic_por_bul_bsq_prs_owc_swt_mnd_alb_guj_igb_ctl_ewe_nor_hun_xho_swa_est_ukr_hau_geo_cze_scr_ben_dut_gam_aeg_fre_fin_yor_mao_krd_jav_jpn_knd_kor_lat_hin_bam_ita_bat_rus_heb_mly_cnt_grk_ses_arw_chh_afr_bos_glc_spa_qcu_mol_ger_pan_ven_sod_mcd_sid_lit_tag_swe_dyu_urd_akn_ind_tha_amr_tml_tsn_bem_azi_eng_svk_tur_moo_vie_tig_lda_zul_tsw	-0.370716159643096	-0.877554442767558	0.382446978594344
251	owc_lat_xho_alb_tig_amh_anl_hin_azi_aze_zul_mly_swt_rom_por_bsq_pan_gam_bam_cnt_slo_ben_igb_dut_fbf_swe_fin_tsn_swa_hun_afr_amr_geo_scr_svk_ctl_guj_aeg_mlt_cze_est_moo_mao_ukr_jav_jpn_tml_kor_ger_bos_dgb_mcd_ind_pol_sid_bat_mnd_nor_ewe_lit_sod_bul_fre_ita_spa_qcu_krd_urd_prs_ven_chh_eng_heb_rus_sun_mol_akn_grk_cic_tag_tha_hau_knd_lda_dyu_uzb_glc_arw_tur_tsw_vie_wly_yor_ses_bem	-0.113136298652011	-0.266764137590417	0.790241381817474
252	wly_mol_igb_bul_mlt_anl_owc_cze_aze_azi_cic_mly_akn_ita_pol_bsq_prs_sid_xho_mnd_slo_swe_ewe_ctl_tsn_pan_est_lda_dyu_fin_urd_aeg_geo_grk_arw_krd_rom_hau_gam_glc_hun_dgb_bat_alb_ind_jpn_knd_kor_mcd_hin_moo_lit_sun_por_chh_mao_cnt_lat_swt_bos_amh_ger_fre_rus_dut_qcu_ukr_svk_eng_ven_tig_nor_sod_ben_tag_scr_ses_spa_bam_jav_tha_amr_tml_bem_swa_uzb_afr_guj_tur_yor_vie_heb_zul_fbf_tsw	-0.722157907264224	-1.73503200091579	0.0860478605111824
253	amr_glc_ven_mol_amh_sod_gam_lit_tur_uzb_fbf_ind_tsw_mcd_ukr_bsq_prs_sid_swa_cnt_spa_por_zul_bul_moo_ben_hun_lda_yor_est_hin_owc_geo_eng_afr_grk_fre_tig_anl_rus_fin_dgb_mao_lat_jav_jpn_tml_kor_pol_urd_tsn_guj_sun_ita_mlt_tag_mnd_cze_xho_bos_chh_ger_ctl_slo_arw_qcu_pan_rom_nor_swt_hau_alb_heb_scr_bat_krd_dyu_dut_ewe_mly_tha_wly_knd_akn_cic_aze_svk_swe_azi_bem_vie_aeg_ses_bam_igb	-0.46060266344952	-1.09425292360123	0.276670119754947
254	amh_dut_cic_pan_anl_chh_owc_mcd_azi_aze_swa_tag_igb_nor_bul_bsq_rom_tig_zul_mnd_lat_hin_xho_eng_swt_urd_hun_yor_bam_fin_glc_amr_geo_guj_fre_ben_krd_gam_sid_por_est_tsw_bat_afr_mao_jpn_tml_kor_ita_bos_tsn_alb_mly_cze_aeg_ind_cnt_swe_ven_pol_hau_ctl_svk_lit_arw_qcu_mol_spa_scr_ses_wly_slo_mlt_grk_sun_ger_akn_rus_moo_jav_tha_heb_knd_ewe_dgb_tur_ukr_prs_uzb_dyu_vie_sod_bem_lda_fbf	0.404264696394374	0.953504012385608	0.342806531257549
255	owc_lit_tsn_por_heb_gam_sid_dut_tur_azi_akn_bat_yor_bul_swe_bsq_hin_mlt_xho_cnt_ctl_alb_lda_ben_ven_guj_hun_moo_bam_fin_krd_wly_geo_mol_ita_afr_fre_anl_sod_ukr_est_dyu_sun_bos_ind_jpn_tml_kor_eng_grk_ses_urd_jav_prs_amh_tag_mnd_lat_ewe_cze_chh_mcd_glc_pan_svk_qcu_scr_nor_arw_fbf_amr_ger_tig_spa_mly_rus_igb_pol_bem_mao_tha_aeg_knd_cic_zul_uzb_rom_slo_aze_swt_vie_hau_dgb_tsw_swa	-0.119569932936363	-0.282113806893955	0.778483104868388
256	amh_hin_moo_nor_wly_aeg_sid_ger_uzb_aze_xho_mao_dgb_guj_pan_bsq_lit_owc_tsn_mnd_grk_cze_fbf_krd_yor_rom_est_tsw_bam_hun_pol_heb_geo_prs_arw_svk_eng_hau_chh_fre_fin_ven_bat_bul_jav_jpn_tml_kor_ctl_swe_ewe_alb_sun_dut_anl_mly_cnt_mcd_cic_por_sod_ita_ben_ukr_bos_qcu_urd_mol_rus_lda_gam_afr_amr_slo_ind_scr_akn_lat_swt_tag_tha_tig_knd_bem_zul_tur_glc_spa_azi_ses_vie_mlt_swa_dyu_igb	-0.157648198287299	-0.372431925991334	0.710418662331648
257	sid_dut_bem_krd_gam_aeg_hau_afr_uzb_tur_akn_ind_dyu_slo_hin_bsq_mol_amh_bam_cnt_prs_bul_ven_spa_tsn_svk_fin_yor_cic_hun_rom_heb_geo_guj_urd_alb_ger_chh_sod_nor_est_moo_bat_ita_tag_jpn_tml_kor_grk_ben_dgb_lat_mly_rus_anl_mao_mnd_pol_ewe_fre_wly_eng_bos_ctl_ukr_qcu_scr_mcd_lit_ses_amr_cze_mlt_por_jav_swe_igb_pan_tsw_sun_tha_owc_knd_lda_fbf_azi_arw_glc_aze_swt_vie_tig_xho_zul_swa	0.0992270808894546	0.233697456419836	0.815733515638587
258	chh_bul_tsn_ctl_anl_amr_wly_pan_tur_azi_bem_ind_swa_lat_eng_bsq_ukr_tig_yor_mnd_lit_rus_ewe_scr_moo_bos_est_dgb_tsw_hun_glc_gam_geo_ita_cze_slo_afr_owc_heb_por_fin_lda_bat_ger_mao_jpn_knd_kor_krd_nor_xho_prs_jav_rom_sod_sun_cnt_mcd_igb_fre_hau_dut_guj_grk_arw_qcu_mol_swe_spa_dyu_aeg_alb_mlt_hin_mly_urd_fbf_ben_bam_tag_tha_sid_tml_cic_akn_aze_pol_svk_uzb_swt_vie_amh_zul_ven_ses	0.109701518120444	0.258251970056457	0.79678311066029
259	hau_krd_igb_swe_amh_gam_wly_bos_aze_tur_ewe_jav_swa_ctl_bul_bsq_ita_sod_ven_mnd_cze_mcd_dyu_nor_yor_ben_fin_moo_dgb_hun_prs_aeg_geo_hin_lat_rus_slo_tig_mlt_eng_est_swt_tag_por_bat_jpn_knd_kor_fre_rom_fbf_spa_ind_alb_anl_mao_cnt_afr_cic_pan_amr_lit_ger_dut_pol_qcu_urd_guj_arw_xho_chh_glc_heb_ukr_mly_svk_tsw_mol_bem_sun_tha_owc_tml_tsn_ses_uzb_grk_scr_azi_akn_vie_sid_zul_lda_bam	-0.0801632617917272	-0.189114530968273	0.850415159920431
260	tig_bul_swt_spa_owc_anl_heb_fre_aze_tur_bam_bat_dyu_rus_urd_bsq_slo_sod_tsw_mnd_arw_dut_fbf_krd_bem_rom_fin_akn_swa_est_scr_wly_geo_bos_cze_prs_afr_gam_amr_svk_hun_dgb_mao_alb_mly_jpn_knd_kor_mol_ctl_igb_ger_jav_ita_chh_tag_cnt_pol_yor_pan_sid_por_ben_lat_swe_qcu_glc_grk_nor_zul_amh_lit_aeg_eng_sun_mcd_ven_ukr_ewe_ind_tha_hau_tml_tsn_xho_uzb_hin_guj_azi_lda_vie_mlt_moo_ses_cic	-0.0225804423280552	-0.0531657072794233	0.957713916091628
261	owc_pan_akn_nor_wly_tig_gam_afr_azi_tur_igb_jav_yor_mcd_por_bsq_arw_aeg_bam_cnt_swe_ukr_moo_bos_dgb_lat_est_lda_swt_fin_ctl_sod_geo_rom_grk_lit_scr_sid_anl_urd_hun_xho_bat_spa_sun_jpn_tml_kor_dut_rus_dyu_mol_mao_ben_amr_tag_mnd_krd_tsn_alb_mlt_fre_eng_guj_ita_qcu_pol_cze_bul_cic_chh_glc_heb_svk_ind_slo_tsw_prs_zul_mly_tha_hau_knd_bem_swa_uzb_hin_ger_aze_ewe_vie_amh_ven_fbf_ses	-0.545424400058332	-1.29793897619087	0.197518195001344
262	anl_mcd_swt_hin_tig_heb_amh_bos_tur_aze_fbf_tag_ses_rom_lat_bsq_alb_gam_tsn_mnd_mol_ukr_tsw_pol_swa_dut_est_yor_cic_fin_pan_amr_geo_ctl_spa_nor_ben_sid_chh_slo_hun_bam_mao_ger_bat_jpn_knd_kor_afr_swe_ven_ita_ind_prs_mlt_mly_cnt_urd_xho_cze_wly_svk_grk_guj_bul_qcu_rus_arw_por_akn_sod_glc_hau_krd_jav_scr_moo_lit_dgb_sun_tha_owc_tml_zul_ewe_azi_eng_fre_uzb_bem_vie_aeg_igb_lda_dyu	-0.489080673110031	-1.16355918390012	0.247579318281027
263	hau_ctl_bem_mcd_amr_gam_sod_nor_azi_tur_swt_ind_dyu_scr_spa_bsq_grk_tig_lda_mnd_por_krd_tsn_ger_ven_ita_hun_tsw_bam_est_glc_heb_geo_dut_swe_fre_guj_anl_mlt_afr_fin_akn_bat_urd_mly_jpn_knd_kor_cze_rus_dgb_ben_mao_alb_sid_tag_cnt_prs_swa_arw_amh_lit_eng_bos_rom_qcu_ukr_pol_svk_cic_owc_bul_chh_slo_jav_hin_fbf_lat_ses_sun_tha_aeg_tml_ewe_xho_aze_pan_mol_uzb_zul_vie_wly_moo_igb_yor	-0.124166909871519	-0.29280111193946	0.770326474715245
264	sod_ctl_ses_cze_chh_aeg_amr_pol_uzb_aze_ven_sun_bem_urd_guj_bsq_alb_tig_cic_cnt_ger_bul_swa_ukr_moo_dut_est_zul_dyu_fin_prs_anl_geo_pan_mcd_glc_afr_sid_mlt_lit_hun_yor_ind_ben_mly_jpn_knd_kor_swe_nor_swt_rom_bat_arw_amh_jav_mnd_spa_tsn_ita_heb_mol_por_slo_lat_qcu_rus_grk_fre_bam_gam_svk_hau_eng_tag_scr_lda_hin_xho_mao_tha_owc_tml_akn_fbf_azi_krd_bos_tur_ewe_vie_wly_igb_dgb_tsw	-0.372966953498047	-0.883491640974505	0.379248890909709
265	sid_hin_swa_pol_gam_owc_tig_mcd_azi_tur_bem_ind_cic_svk_pan_bsq_rus_anl_lda_mnd_prs_bul_swt_alb_dgb_scr_est_fbf_ewe_fin_rom_amr_geo_spa_guj_dut_grk_sod_heb_cze_hun_xho_tag_ita_bat_jpn_knd_kor_nor_krd_ses_slo_mly_ger_aeg_jav_cnt_ukr_moo_arw_amh_lat_ctl_bos_fre_qcu_swe_eng_urd_tsn_chh_ben_hau_por_mao_lit_ven_glc_dyu_sun_tha_mlt_tml_akn_igb_uzb_mol_afr_aze_bam_vie_wly_tsw_zul_yor	-0.562290715878849	-1.34103052424954	0.183176653676926
266	amr_pan_fbf_spa_sod_anl_owc_afr_uzb_tur_ewe_jav_bam_svk_urd_bsq_hin_tig_dyu_mnd_rom_ita_cic_nor_swt_ctl_est_yor_swa_hun_cze_amh_geo_arw_rus_glc_swe_hau_chh_lat_fin_xho_ind_prs_mly_jpn_tml_kor_slo_eng_akn_scr_tag_krd_heb_bat_cnt_grk_ven_por_gam_ger_guj_mcd_bos_qcu_lit_mol_bul_igb_wly_pol_sid_fre_sun_ukr_tsw_alb_zul_mao_tha_aeg_knd_ses_lda_aze_dut_ben_azi_dgb_vie_mlt_moo_tsn_bem	-0.910627905026456	-2.21115501643167	0.0294762216844921
267	owc_guj_ven_spa_aeg_sid_anl_hin_azi_aze_moo_jav_cic_prs_alb_bsq_mol_chh_akn_mnd_cze_ger_fbf_por_bem_ctl_fin_yor_lda_hun_ita_heb_geo_dut_pol_mcd_arw_hau_amr_lit_est_ewe_mao_scr_sun_jpn_tml_kor_afr_krd_igb_ukr_tag_rom_wly_mly_cnt_bos_ses_glc_sod_rus_urd_swe_eng_qcu_slo_fre_bul_bam_amh_nor_gam_ben_bat_pan_tsw_lat_xho_ind_tha_mlt_knd_dyu_dgb_tur_grk_svk_uzb_swt_vie_tig_swa_tsn_zul	-0.389811688319536	-0.924805090334027	0.357460768871985
268	amh_ctl_bem_guj_aeg_tig_wly_lat_uzb_aze_ses_mly_yor_fre_spa_bsq_bos_anl_swt_cnt_cze_svk_bam_eng_akn_urd_hun_zul_swa_est_mcd_mlt_geo_afr_lit_mol_prs_chh_sod_ita_fin_tsn_ind_por_bat_jpn_knd_kor_slo_ukr_xho_pan_jav_swe_hau_mao_mnd_hin_moo_bul_heb_ben_rus_glc_alb_qcu_rom_arw_nor_dyu_owc_pol_amr_krd_tag_grk_lda_ger_fbf_sun_tha_sid_tml_igb_ewe_azi_scr_dut_tur_dgb_vie_gam_ven_tsw_cic	0.456616887687261	1.07546780604796	0.284947544878215
269	sod_por_tsw_ger_chh_amr_aeg_fre_azi_aze_swt_jav_ven_glc_svk_bsq_ukr_hau_dgb_cnt_lit_ctl_moo_spa_akn_lat_hun_ses_lda_fin_rus_amh_geo_afr_hin_scr_swe_owc_mlt_mcd_est_igb_mao_pan_sun_jpn_tml_kor_urd_dut_ewe_bos_ind_ita_sid_mly_mnd_krd_dyu_prs_gam_cze_slo_ben_grk_qcu_mol_alb_bul_tsn_anl_pol_heb_eng_bat_guj_xho_nor_bam_tag_tha_tig_knd_swa_zul_tur_arw_rom_uzb_bem_vie_wly_yor_cic_fbf	-0.692396672948225	-1.65893276075298	0.100498302692864
270	hau_rus_lda_por_amh_sid_heb_arw_uzb_tur_cic_mao_ses_afr_eng_bsq_mcd_mlt_tsw_mnd_swe_slo_fbf_rom_bam_scr_fin_ewe_igb_est_glc_gam_geo_bul_hin_cze_mol_wly_sod_svk_hun_bem_ind_ita_bat_jpn_tml_kor_ukr_ctl_akn_alb_tag_fre_anl_jav_cnt_lat_ven_ben_tig_pan_dut_pol_krd_qcu_grk_spa_ger_xho_aeg_lit_chh_nor_sun_urd_yor_bos_swt_mly_tha_amr_knd_tsn_moo_aze_prs_guj_azi_zul_vie_owc_swa_dyu_dgb	-0.423915223087829	-1.00671523847064	0.316683801143071
271	aeg_pan_ses_scr_hau_tig_heb_mol_azi_tur_cic_ind_dyu_swe_urd_bsq_lit_sod_lda_mnd_grk_hin_akn_spa_zul_fre_fin_bem_xho_est_nor_owc_geo_ben_cze_svk_krd_anl_amh_slo_hun_swt_sun_pol_bat_jpn_knd_kor_mcd_bos_fbf_rus_jav_lat_wly_mao_cnt_alb_bam_glc_chh_bul_ita_ctl_ger_qcu_guj_por_dut_ewe_mlt_arw_amr_eng_mly_rom_moo_ukr_igb_tag_tha_sid_tml_dgb_swa_uzb_prs_afr_aze_yor_vie_gam_tsw_tsn_ven	-0.390984526527984	-0.926487799398011	0.356590635812099
272	mlt_arw_ven_bul_sid_wly_amh_dut_tur_uzb_ses_mly_akn_bos_hin_bsq_ukr_owc_tsn_mnd_swe_ctl_tsw_krd_fbf_svk_est_dyu_bam_fin_mol_tig_geo_lit_cze_slo_ita_sod_hau_glc_hun_moo_mao_grk_tag_jpn_tml_kor_lat_por_zul_pan_ind_nor_amr_jav_cnt_urd_lda_spa_chh_pol_prs_guj_rus_qcu_afr_rom_mcd_ewe_gam_ben_aeg_ger_bat_alb_xho_fre_yor_sun_tha_heb_knd_swt_swa_azi_eng_scr_aze_bem_vie_anl_cic_igb_dgb	0.0152370689952385	0.0358679502255677	0.971464527333812
273	chh_hin_dyu_lit_wly_hau_gam_prs_uzb_azi_swt_mao_yor_ita_rom_bsq_dut_amr_fbf_mnd_glc_ben_swa_lat_bem_rus_fin_ven_dgb_hun_krd_anl_geo_fre_por_eng_spa_aeg_mlt_afr_est_ewe_sun_bul_tag_jpn_tml_kor_scr_ctl_tsw_nor_ind_cze_owc_bat_cnt_pol_lda_grk_heb_pan_alb_ger_mcd_qcu_swe_arw_slo_cic_amh_mol_sid_guj_mly_ukr_akn_svk_ses_jav_tha_tig_knd_igb_bam_tur_bos_urd_aze_tsn_vie_sod_xho_zul_moo	-0.199863759377417	-0.472559095031291	0.637634871570479
274	tig_ger_dgb_lat_wly_sod_mlt_eng_tur_azi_cic_mly_ewe_slo_guj_bsq_pol_gam_xho_mnd_glc_ctl_dyu_dut_fbf_mcd_hun_swt_tsw_fin_lit_owc_geo_bul_ita_rom_krd_chh_amr_grk_est_ses_tag_swe_bat_jpn_knd_kor_alb_urd_moo_cze_jav_spa_aeg_sun_cnt_hin_akn_ukr_hau_prs_arw_afr_scr_qcu_nor_fre_bos_bem_heb_mol_amh_rus_ind_pan_swa_por_igb_mao_tha_anl_tml_yor_bam_uzb_ben_svk_aze_zul_vie_sid_tsn_lda_ven	0.0525221669033018	0.12358849152422	0.901907817759312
275	chh_ukr_ses_afr_owc_tig_hau_arw_azi_tur_bam_jav_cic_rom_spa_bsq_ctl_aeg_tsn_mnd_glc_swe_moo_por_yor_bul_fin_tsw_fbf_hun_mol_sod_geo_guj_bos_grk_scr_anl_gam_alb_est_bem_tag_dut_mly_jpn_knd_kor_lit_rus_igb_slo_sun_eng_amh_bat_cnt_mcd_xho_svk_mlt_lat_pol_ben_prs_qcu_ger_urd_cze_dyu_sid_fre_amr_ita_mao_hin_akn_nor_swa_ind_tha_heb_tml_swt_dgb_aze_pan_krd_uzb_ewe_vie_wly_lda_ven_zul	-0.576386511775921	-1.37312166916792	0.173016191989782
276	heb_lit_igb_arw_anl_amh_amr_dut_aze_azi_swa_sun_ven_slo_urd_bsq_ben_gam_yor_cnt_ita_bul_xho_ctl_bem_scr_est_zul_tsn_hun_por_owc_geo_grk_mol_alb_bos_sod_chh_pol_fin_dgb_tag_pan_bat_jpn_knd_kor_cze_ukr_ses_rus_mly_glc_wly_jav_mnd_ger_akn_spa_hau_lat_guj_nor_rom_qcu_afr_svk_eng_ewe_aeg_prs_sid_fre_ind_hin_bam_mcd_lda_mao_tha_tig_tml_swt_cic_tur_krd_swe_uzb_dyu_vie_mlt_tsw_moo_fbf	-0.223415713756485	-0.527668050455548	0.598986438705354
277	gam_pan_bem_ctl_mlt_amr_chh_spa_uzb_tur_moo_jav_fbf_bos_ben_bsq_mol_wly_ses_cnt_ger_guj_swa_prs_swt_lit_est_lda_bam_hun_ita_anl_geo_swe_eng_alb_por_tig_heb_glc_fin_dgb_mao_cze_tag_jpn_tml_kor_krd_slo_tsn_mcd_ind_rus_owc_mly_mnd_urd_zul_bul_sod_ukr_arw_lat_dut_qcu_afr_grk_fre_yor_hau_svk_amh_pol_sun_scr_xho_hin_akn_bat_tha_aeg_knd_dyu_ewe_azi_nor_rom_aze_igb_vie_sid_tsw_cic_ven	-0.502174949525192	-1.19510511530371	0.235084717311688
278	aeg_ukr_tsn_swe_wly_hau_owc_mcd_azi_uzb_zul_ind_ses_guj_lit_bsq_prs_amr_dgb_mnd_hin_alb_lda_bos_swa_krd_est_igb_fbf_fin_fre_sid_geo_svk_ger_lat_ita_sod_gam_spa_hun_swt_jav_afr_sun_jpn_knd_kor_ctl_scr_yor_glc_tag_rus_mlt_bat_cnt_mol_bem_arw_amh_bul_rom_por_dut_qcu_slo_grk_pol_dyu_tig_ben_chh_pan_mly_cze_ewe_nor_xho_mao_tha_heb_tml_moo_tsw_tur_eng_urd_aze_ven_vie_anl_akn_bam_cic	-0.727226587954826	-1.74339312854659	0.0845697550930874
279	anl_slo_akn_glc_owc_gam_heb_bul_uzb_azi_ses_mly_tsn_ger_cze_bsq_svk_tig_dgb_cnt_krd_spa_ewe_lit_cic_fre_fin_moo_dyu_est_alb_hau_geo_pan_ctl_prs_swe_mlt_wly_dut_hun_lda_jav_hin_sun_jpn_knd_kor_mol_urd_swa_afr_bat_mcd_amr_mao_mnd_guj_bam_scr_sod_eng_ita_pol_arw_qcu_nor_lat_bos_yor_aeg_ukr_chh_grk_tag_rus_fbf_rom_ven_ind_tha_amh_tml_bem_swt_aze_ben_por_tur_igb_vie_sid_zul_tsw_xho	0.626019158020639	1.48127761098191	0.141912871949536
280	sod_mol_yor_bul_tig_wly_amh_fre_tur_aze_ewe_jav_dyu_pol_ita_bsq_spa_gam_zul_mnd_afr_rus_dgb_slo_swa_ger_fin_xho_lda_est_scr_mlt_geo_ukr_prs_swe_bos_aeg_hau_krd_hun_bem_mly_por_bat_jpn_tml_kor_nor_svk_moo_grk_mao_cze_chh_ind_cnt_dut_bam_lat_heb_lit_rom_guj_hin_qcu_eng_mcd_arw_swt_amr_ctl_owc_alb_tag_urd_tsw_ben_tsn_sun_tha_anl_knd_ses_igb_azi_glc_pan_uzb_cic_vie_sid_akn_fbf_ven	-0.153368213529279	-0.362204496440994	0.71802097661553
281	hau_swe_lda_glc_amh_tig_heb_cze_tur_uzb_ewe_ind_xho_prs_lat_bsq_ita_anl_yor_cnt_mol_arw_ses_ben_swa_rus_hun_akn_dgb_fin_fre_chh_geo_pan_rom_bos_dut_amr_owc_grk_est_tsw_tag_ger_mly_jpn_knd_kor_pol_scr_zul_bul_bat_eng_wly_jav_mnd_ukr_bam_mcd_aeg_svk_nor_krd_spa_qcu_afr_alb_slo_moo_sid_ctl_gam_guj_sun_urd_fbf_por_bem_mao_tha_mlt_tml_swt_cic_azi_hin_lit_aze_igb_vie_sod_dyu_ven_tsn	-0.520331468576989	-1.23846327743376	0.218661328955144
282	sid_krd_cic_cze_aeg_hau_owc_hin_aze_uzb_akn_jav_yor_guj_rus_bsq_afr_amh_ven_mnd_prs_dut_fbf_ger_bam_ukr_est_ewe_zul_hun_eng_tig_geo_pan_ben_arw_alb_mlt_amr_glc_fin_tsn_mly_urd_sun_jpn_tml_kor_fre_svk_swa_mol_tag_pol_gam_bat_cnt_lat_dgb_por_anl_swe_spa_slo_bos_qcu_bul_scr_rom_swt_wly_lit_heb_nor_ind_mcd_igb_ctl_tsw_mao_tha_sod_knd_lda_xho_tur_grk_ita_azi_dyu_vie_chh_moo_ses_bem	-0.195025585681679	-0.460884605733832	0.645957391622095
283	mlt_grk_bam_svk_sid_gam_amh_bul_uzb_azi_tsn_sun_moo_alb_swe_bsq_rom_tig_yor_cnt_cze_arw_lda_fre_swa_ukr_hun_zul_ven_est_pan_sod_geo_urd_mcd_ita_prs_heb_wly_glc_fin_xho_mao_ger_ind_jpn_tml_kor_krd_por_ewe_afr_mly_hin_owc_tag_mnd_eng_bem_spa_hau_dut_ctl_lat_ben_qcu_guj_rus_nor_swt_amr_scr_chh_pol_jav_slo_dyu_lit_fbf_bat_tha_anl_knd_ses_akn_aze_bos_mol_tur_igb_vie_aeg_tsw_dgb_cic	-0.34825388117209	-0.82501472306313	0.411474399120939
284	sod_bos_xho_slo_hau_chh_amr_guj_tur_aze_tsn_mao_dyu_eng_rom_bsq_scr_wly_tsw_mnd_krd_ben_yor_svk_moo_pan_est_igb_swt_hun_nor_amh_geo_pol_por_ukr_lit_aeg_mlt_ctl_fin_cic_sun_urd_mly_jpn_tml_kor_mcd_ger_bam_alb_bat_mol_heb_jav_cnt_glc_bem_ita_gam_afr_dut_arw_rus_qcu_prs_fre_grk_zul_sid_hin_owc_bul_tag_spa_lda_cze_fbf_ind_tha_tig_knd_dgb_swa_azi_swe_lat_uzb_ses_vie_anl_ewe_akn_ven	-0.55893455537117	-1.33323166839047	0.185712438466624
285	heb_rus_zul_scr_sid_amr_wly_ben_azi_uzb_lda_jav_dyu_bos_pan_bsq_hin_hau_igb_cnt_pol_fre_swa_bul_cic_spa_hun_ven_bam_est_mcd_gam_geo_alb_ita_svk_lat_sod_aeg_urd_fin_swt_mly_slo_mao_jpn_knd_kor_arw_ctl_fbf_prs_bat_krd_owc_sun_mnd_lit_tsw_nor_mlt_afr_mol_rom_swe_qcu_ukr_glc_por_xho_anl_ger_chh_cze_ind_dut_bem_eng_tsn_tag_tha_amh_tml_yor_moo_tur_guj_grk_aze_dgb_vie_tig_ewe_akn_ses	-1.09892026956942	-2.69200560949044	0.00842316095931202
286	anl_cze_yor_lat_chh_mlt_amh_glc_uzb_aze_ven_ind_bam_rus_lit_bsq_slo_gam_swt_mnd_alb_eng_cic_krd_tsn_pol_est_moo_ewe_fin_por_aeg_geo_bul_guj_grk_mcd_owc_amr_mol_hun_igb_mao_ita_sun_jpn_knd_kor_pan_svk_dyu_ben_mly_fre_hau_tag_cnt_bos_xho_swe_heb_spa_dut_rom_scr_qcu_prs_ger_arw_bem_sid_urd_sod_hin_bat_afr_fbf_ctl_dgb_jav_tha_wly_tml_ses_lda_tur_nor_ukr_azi_akn_vie_tig_tsw_zul_swa	-0.0104924698637218	-0.0247322539266483	0.980321518940215
287	heb_eng_swt_hin_hau_aeg_tig_ben_uzb_azi_tsn_mly_ses_krd_ukr_bsq_pol_owc_dgb_mnd_svk_cze_akn_nor_lda_rus_fin_xho_yor_hun_swe_wly_geo_dut_arw_bos_glc_chh_sod_ger_est_moo_tag_mcd_ind_jpn_knd_kor_rom_ctl_zul_pan_sun_scr_mlt_bat_cnt_grk_bam_por_gam_spa_slo_ita_afr_qcu_lit_fre_bul_dyu_amh_alb_anl_mol_jav_lat_bem_guj_ewe_mao_tha_amr_tml_fbf_cic_aze_prs_urd_tur_tsw_vie_sid_ven_igb_swa	-0.441557336901593	-1.04815393552329	0.297284055826593
288	amh_svk_tsw_glc_anl_wly_mlt_dut_tur_uzb_ven_mly_fbf_cze_por_bsq_eng_tig_dgb_mnd_afr_krd_tsn_ukr_yor_urd_fin_dyu_cic_est_grk_sod_geo_fre_hin_lat_guj_aeg_heb_rus_hun_moo_mao_ger_bat_jpn_tml_kor_spa_nor_swa_lit_tag_ita_hau_jav_cnt_mol_xho_slo_chh_scr_prs_swe_arw_qcu_ctl_ben_alb_ses_owc_pol_gam_bul_ind_pan_lda_rom_igb_sun_tha_sid_knd_bam_ewe_aze_mcd_bos_azi_zul_vie_amr_swt_akn_bem	-0.271543070452489	-0.642100346829626	0.522387670494986
289	amr_slo_swt_ukr_amh_hau_tig_swe_aze_tur_yor_mly_ewe_mol_cze_bsq_svk_owc_moo_mnd_afr_ctl_bem_alb_lda_ita_hun_bam_akn_fin_bul_aeg_geo_grk_pol_lit_pan_sod_chh_ben_est_tsw_sun_rus_jav_jpn_knd_kor_nor_mcd_ven_bos_mao_por_mlt_tag_cnt_fre_tsn_prs_gam_krd_spa_lat_ger_qcu_urd_glc_scr_igb_sid_arw_heb_eng_ind_hin_xho_rom_swa_bat_tha_anl_tml_fbf_dyu_uzb_guj_dut_azi_ses_vie_wly_cic_dgb_zul	-0.720395778500414	-1.73346129853052	0.0863278868870741
290	sod_grk_swt_ctl_wly_chh_amh_scr_azi_tur_bam_ind_tsw_ben_ger_bsq_dut_tig_lda_cnt_ukr_pol_xho_lit_ses_rus_est_moo_yor_fin_mcd_heb_geo_ita_eng_krd_afr_aeg_mlt_bul_hun_fbf_mao_hin_mly_jpn_tml_kor_arw_pan_akn_alb_sun_glc_anl_bat_mnd_slo_swa_nor_gam_spa_mol_urd_bos_qcu_lat_swe_fre_dgb_hau_prs_sid_cze_tag_por_cic_svk_tsn_jav_tha_amr_knd_ewe_ven_uzb_rom_guj_aze_zul_vie_owc_igb_dyu_bem	-0.544762885411487	-1.2982395817266	0.19741533539796
291	hau_ctl_tsw_ger_gam_aeg_owc_ita_azi_uzb_ven_mly_yor_pol_slo_bsq_afr_sod_dyu_cnt_arw_hin_bam_lat_ewe_alb_est_akn_igb_fin_guj_wly_geo_ben_bul_mol_urd_sid_anl_cze_hun_swt_jav_por_mao_jpn_knd_kor_glc_scr_ses_rus_tag_swe_chh_ind_mnd_spa_fbf_nor_mlt_svk_mcd_lit_pan_qcu_fre_krd_rom_moo_heb_ukr_amr_bos_bat_grk_zul_prs_dgb_sun_tha_tig_tml_bem_swa_tur_dut_eng_aze_xho_vie_amh_cic_tsn_lda	-0.0463737345915352	-0.109298624773776	0.913201130594904
292	aeg_guj_fbf_dut_hau_amr_gam_ukr_tur_aze_moo_sun_yor_pan_grk_bsq_ita_anl_ewe_mnd_mcd_lat_dgb_spa_ses_afr_est_igb_tsn_hun_fre_sid_geo_bul_rom_ctl_svk_sod_wly_prs_fin_dyu_jav_krd_mao_jpn_tml_kor_nor_pol_bam_por_tag_cze_owc_ind_cnt_ben_cic_urd_tig_scr_mol_glc_hin_qcu_bos_slo_lit_tsw_amh_arw_chh_rus_mly_swe_akn_ger_ven_bat_tha_heb_knd_bem_xho_uzb_alb_eng_azi_swa_vie_mlt_zul_swt_lda	-0.535284194050965	-1.27391884962866	0.205866633896022
293	heb_pol_yor_bul_hau_tig_owc_nor_tur_azi_akn_sun_bam_alb_ben_bsq_ukr_wly_lda_cnt_mol_mcd_tsn_slo_dyu_fre_fin_igb_ven_est_rus_sid_geo_krd_pan_grk_urd_chh_gam_ctl_hun_xho_jav_rom_tag_jpn_tml_kor_arw_hin_tsw_eng_ind_lat_amr_mao_mnd_prs_dgb_ita_sod_svk_bos_glc_dut_qcu_lit_afr_scr_moo_aeg_cze_mlt_spa_mly_guj_ses_swe_ewe_bat_tha_anl_knd_bem_zul_aze_por_ger_uzb_fbf_vie_amh_swt_cic_swa	0.0115080924944928	0.0270877528541684	0.97844778427715
294	anl_grk_ses_afr_tig_owc_chh_dut_azi_tur_cic_jav_tsw_cze_mcd_bsq_ben_sod_swt_cnt_slo_mol_ewe_lat_igb_hin_fin_tsn_bem_est_bos_heb_geo_svk_bul_scr_prs_hau_aeg_krd_hun_xho_ind_arw_sun_jpn_knd_kor_urd_alb_dyu_fre_bat_eng_mlt_mly_mnd_rus_bam_ger_amr_pol_spa_ita_ctl_qcu_por_ukr_swe_zul_sid_nor_amh_rom_mao_guj_fbf_lit_ven_tag_tha_wly_tml_moo_swa_uzb_glc_pan_aze_yor_vie_gam_lda_dgb_akn	-0.497055179396286	-1.18220586043474	0.240137886799493
295	mlt_swe_ven_prs_hau_sid_heb_mcd_uzb_aze_igb_tag_lda_eng_slo_bsq_rom_sod_cic_cnt_rus_arw_dgb_mol_xho_alb_fin_bem_bam_hun_por_gam_geo_spa_lat_glc_afr_amh_anl_svk_est_ses_sun_fre_mly_jpn_tml_kor_ita_hin_fbf_lit_mao_scr_aeg_bat_mnd_ukr_akn_krd_amr_grk_ben_pol_ctl_qcu_pan_dut_urd_ewe_tig_bos_chh_guj_jav_bul_zul_nor_dyu_ind_tha_wly_knd_moo_swa_azi_ger_cze_tur_swt_vie_owc_tsn_yor_tsw	0.363086451897046	0.854003755103289	0.395297340009953
296	amr_scr_akn_svk_heb_gam_wly_fre_aze_uzb_dyu_mao_yor_ukr_slo_bsq_swe_anl_moo_mnd_spa_urd_ses_krd_lda_alb_fin_tsn_ven_hun_por_tig_geo_grk_bul_cze_pan_aeg_hau_arw_est_igb_mly_afr_ind_jpn_tml_kor_bos_eng_cic_mcd_tag_mol_sod_sun_cnt_rus_ewe_glc_chh_ita_ben_hin_nor_qcu_ger_lat_rom_xho_owc_pol_mlt_ctl_jav_guj_bem_prs_tsw_bat_tha_amh_knd_zul_fbf_tur_lit_dut_azi_swa_vie_sid_swt_dgb_bam	-0.540087449565368	-1.28753309891021	0.201103433361084
297	amh_bos_igb_lit_wly_amr_anl_nor_tur_aze_bam_jav_dyu_rus_bul_bsq_lat_hau_fbf_mnd_hin_pol_xho_ben_zul_slo_fin_dgb_swt_est_rom_heb_geo_swe_mol_cze_svk_chh_aeg_scr_hun_tsw_tag_afr_ind_jpn_knd_kor_ctl_spa_bem_ita_sun_por_sid_mly_cnt_guj_lda_alb_tig_grk_glc_fre_eng_qcu_mcd_dut_ger_tsn_mlt_ukr_gam_pan_mao_prs_cic_urd_ven_bat_tha_sod_tml_swa_akn_azi_krd_arw_uzb_yor_vie_owc_moo_ses_ewe	-0.672346367979487	-1.61041470549726	0.110696492869614
298	gam_svk_bam_grk_sid_chh_wly_cze_aze_uzb_akn_ind_ewe_slo_pan_bsq_ita_aeg_ses_mnd_ger_nor_yor_glc_cic_arw_hun_zul_igb_fin_alb_mlt_geo_bul_urd_hin_dut_amh_amr_bos_est_swa_sun_prs_bat_jpn_tml_kor_por_scr_tsw_rom_mly_rus_heb_mao_cnt_afr_moo_guj_tig_ben_lat_lit_pol_qcu_swe_ctl_mcd_fbf_hau_ukr_anl_eng_tag_mol_tsn_fre_dgb_jav_tha_sod_knd_xho_ven_azi_spa_krd_tur_lda_vie_owc_bem_swt_dyu	-0.21374837403523	-0.504539920733729	0.615075385812624
299	anl_ukr_moo_hin_owc_tig_sid_glc_aze_tur_dyu_mly_akn_urd_spa_bsq_slo_gam_cic_cnt_swe_grk_lda_svk_bem_rus_fin_fbf_ewe_hun_scr_aeg_geo_eng_arw_pol_pan_wly_chh_fre_est_ses_ind_ctl_mao_jpn_tml_kor_alb_guj_tsw_ger_jav_rom_mlt_sun_mnd_afr_swt_ben_amh_dut_lit_ita_nor_qcu_mcd_krd_cze_zul_sod_por_heb_prs_bat_mol_ven_lat_swa_tag_tha_amr_knd_igb_dgb_azi_bos_bul_uzb_yor_vie_hau_xho_tsn_bam	-0.432105115677618	-1.0265963632978	0.307273338486528
300	heb_ctl_ewe_dut_sid_anl_sod_grk_azi_aze_xho_tag_dgb_guj_nor_bsq_krd_aeg_yor_mnd_por_ita_bem_pan_tsn_rom_est_moo_bam_hun_bos_amh_geo_cze_slo_svk_hin_amr_mlt_afr_fin_zul_mao_glc_bat_jpn_knd_kor_pol_eng_ses_rus_mly_urd_tig_jav_cnt_lit_swa_mcd_hau_lat_fre_spa_alb_qcu_swe_ger_scr_tsw_chh_mol_wly_prs_ind_arw_lda_ukr_akn_sun_tha_owc_tml_dyu_ven_uzb_bul_ben_tur_cic_vie_gam_fbf_swt_igb	-0.112295271590495	-0.264587374161494	0.791912848835215
301	owc_nor_ven_guj_amh_heb_hau_pan_aze_uzb_bam_bat_yor_mol_ita_bsq_ukr_gam_ses_cnt_arw_ger_moo_bos_fbf_pol_hun_xho_dgb_fin_krd_sod_geo_alb_slo_lit_grk_amr_chh_cze_est_swa_tag_swe_sun_jpn_tml_kor_eng_lat_dyu_por_jav_mcd_anl_mao_mnd_svk_ewe_hin_mlt_bul_fre_prs_rus_qcu_afr_glc_urd_akn_wly_ben_sid_rom_ind_ctl_igb_spa_bem_mly_tha_aeg_knd_zul_lda_tur_dut_scr_azi_tsw_vie_tig_tsn_swt_cic	-0.798981445961334	-1.92680612035256	0.0570566983611211
302	owc_pan_xho_lit_aeg_chh_gam_ger_aze_azi_fbf_bat_tsw_rus_afr_bsq_guj_amh_cic_cnt_hin_pol_lda_glc_swa_mol_est_yor_igb_fin_swe_hau_geo_nor_slo_grk_ctl_tig_wly_alb_hun_tsn_tag_scr_ind_jpn_tml_kor_krd_svk_zul_ben_sun_prs_heb_jav_mnd_spa_akn_eng_sod_bos_urd_rom_ita_qcu_mcd_lat_por_moo_anl_ukr_sid_cze_mao_dut_dyu_fre_bem_mly_tha_amr_knd_dgb_ven_uzb_arw_bul_tur_swt_vie_mlt_ses_ewe_bam	-0.198069554497226	-0.46804637908728	0.64084647480563
303	heb_glc_dgb_lit_anl_amh_owc_rus_tur_azi_cic_tag_tsn_guj_nor_bsq_ben_sid_tsw_cnt_prs_krd_fbf_afr_zul_hin_fin_swt_bam_hun_arw_hau_geo_mol_lat_swe_cze_aeg_wly_grk_est_bem_mly_svk_bat_jpn_tml_kor_pan_dut_dyu_spa_ind_eng_tig_sun_mnd_bos_akn_ctl_amr_pol_por_bul_fre_qcu_urd_ukr_scr_ven_chh_ger_gam_slo_mao_rom_lda_alb_swa_jav_tha_mlt_knd_yor_ewe_uzb_ita_mcd_aze_ses_vie_sod_xho_moo_igb	-0.512261814691934	-1.22289570704466	0.224458980459764
304	aeg_ben_dyu_alb_gam_heb_tig_krd_tur_aze_lda_tag_xho_mcd_mol_bsq_pan_sod_cic_cnt_ctl_hin_dgb_grk_bam_ukr_hun_ven_tsw_est_lit_wly_geo_spa_rus_bul_scr_owc_sid_cze_fin_yor_ind_bos_mly_jpn_knd_kor_eng_dut_igb_ita_bat_fre_hau_sun_mnd_guj_moo_por_chh_prs_pol_slo_afr_qcu_ger_lat_urd_bem_mlt_swe_amh_svk_mao_rom_ses_arw_akn_jav_tha_anl_tml_fbf_ewe_uzb_nor_glc_azi_tsn_vie_amr_zul_swt_swa	-0.78726852702733	-1.89467903625223	0.061241789780309
305	gam_krd_tsw_afr_wly_owc_mlt_svk_tur_uzb_ses_mly_cic_bos_mol_bsq_lat_anl_tsn_mnd_rus_prs_bem_ben_xho_hin_hun_swt_bam_fin_mcd_hau_geo_cze_glc_dut_rom_sid_sod_scr_est_ven_mao_eng_bat_jpn_tml_kor_lit_alb_dyu_arw_tag_ger_amr_sun_cnt_urd_akn_grk_chh_bul_ita_guj_ukr_qcu_fre_ctl_pol_yor_tig_slo_amh_por_jav_pan_ewe_swe_igb_ind_tha_heb_knd_moo_swa_azi_spa_nor_aze_lda_vie_aeg_zul_fbf_dgb	-0.401246290696369	-0.951053632448716	0.344042296775935
306	amr_bul_lda_afr_heb_owc_wly_slo_aze_azi_swa_mly_tsw_prs_dut_bsq_guj_sid_ven_cnt_arw_krd_zul_fre_bem_mol_est_yor_dyu_hun_ben_hau_geo_lit_urd_swe_ita_anl_gam_pan_fin_akn_mao_mcd_jav_jpn_tml_kor_hin_scr_ewe_svk_sun_pol_sod_tag_mnd_nor_xho_bos_mlt_ger_grk_por_spa_qcu_eng_rom_cze_ses_amh_ukr_tig_ctl_ind_lat_dgb_glc_igb_bat_tha_aeg_knd_cic_swt_tur_alb_rus_uzb_bam_vie_chh_tsn_moo_fbf	-0.542507558027588	-1.2938791215511	0.198911280569484
307	wly_ukr_bam_dut_mlt_anl_chh_guj_uzb_tur_yor_mly_akn_urd_glc_bsq_ben_tig_dyu_cnt_alb_pan_swa_ctl_igb_spa_fin_ven_ses_est_hin_hau_geo_rus_scr_arw_mcd_gam_heb_grk_hun_xho_sun_nor_bat_jpn_tml_kor_swe_svk_tsw_fre_ind_cze_amr_tag_mnd_bos_lda_lat_amh_lit_ita_pol_por_qcu_slo_afr_ger_zul_sid_krd_aeg_rom_mao_eng_moo_bul_bem_jav_tha_owc_knd_tsn_fbf_aze_mol_prs_azi_dgb_vie_sod_ewe_swt_cic	0.423118824493446	0.99688233281541	0.321408369251023
308	wly_ukr_swa_guj_gam_owc_anl_ger_tur_uzb_ven_sun_bem_glc_svk_bsq_bos_sid_swt_mnd_rus_fre_fbf_cze_zul_ita_fin_dgb_ses_hun_por_chh_geo_grk_mcd_ben_mol_heb_amr_ctl_est_bam_ind_spa_mly_jpn_knd_kor_urd_slo_cic_lat_jav_afr_tig_mao_cnt_pol_xho_alb_mlt_pan_hin_lit_dut_qcu_prs_krd_bul_igb_aeg_scr_sod_nor_tag_swe_tsn_rom_dyu_bat_tha_amh_tml_lda_ewe_aze_eng_arw_azi_tsw_vie_hau_yor_moo_akn	0.00691904178607979	0.0163054910964684	0.987025606708661
309	chh_ukr_igb_nor_sod_aeg_tig_rom_aze_uzb_moo_mao_bam_ben_afr_bsq_pan_mlt_ewe_mnd_rus_svk_tsn_cze_fbf_spa_fin_cic_ses_hun_eng_gam_geo_lit_ger_slo_alb_amh_sid_ctl_est_yor_jav_mol_ind_jpn_tml_kor_grk_prs_ven_ita_tag_pol_anl_sun_cnt_mcd_akn_lat_owc_por_arw_hin_krd_qcu_fre_swe_scr_xho_amr_glc_hau_guj_bat_urd_dyu_bos_swt_mly_tha_heb_knd_lda_bem_azi_dut_bul_tur_zul_vie_wly_swa_dgb_tsw	0.0228100036579577	0.0537398502419204	0.957257705282562
310	chh_glc_akn_ukr_sod_owc_heb_por_azi_aze_dgb_ind_zul_slo_urd_bsq_afr_wly_swt_mnd_spa_hin_fbf_ben_tsw_pan_fin_ven_cic_est_nor_mlt_geo_swe_ctl_ita_mcd_anl_gam_dut_hun_ewe_sun_mol_jav_jpn_knd_kor_fre_prs_ses_arw_bat_guj_amr_tag_cnt_grk_bem_lat_aeg_ger_bos_scr_krd_qcu_lit_pol_alb_bam_tig_cze_amh_svk_mly_bul_moo_eng_tsn_mao_tha_hau_tml_xho_lda_tur_rom_rus_uzb_igb_vie_sid_yor_swa_dyu	0.0431526136853625	0.101635288064023	0.919264977899398
311	anl_bul_fbf_lat_sod_chh_aeg_alb_aze_tur_bam_jav_bem_ctl_swe_bsq_arw_amr_cic_cnt_ben_spa_ewe_nor_ses_fre_fin_xho_swa_hun_pan_hau_geo_ukr_glc_grk_mol_mlt_tig_mcd_est_yor_ind_dut_mly_jpn_knd_kor_krd_por_tsn_hin_sun_prs_heb_mao_mnd_bos_dyu_urd_owc_guj_eng_rom_rus_qcu_slo_pol_ger_akn_gam_cze_wly_scr_tag_afr_igb_svk_dgb_bat_tha_amh_tml_lda_zul_uzb_lit_ita_azi_moo_vie_sid_tsw_swt_ven	-0.136995464202431	-0.322880641974891	0.74751045418714
312	owc_ger_akn_krd_amh_gam_heb_grk_azi_tur_ses_bat_ven_ita_afr_bsq_cze_hau_fbf_cnt_ctl_arw_dyu_mcd_bem_scr_est_tsn_swa_fin_ukr_mlt_geo_svk_rom_eng_hin_wly_anl_fre_hun_dgb_sun_guj_jav_jpn_tml_kor_lat_bul_bam_slo_mly_bos_amr_mao_mnd_swe_ewe_alb_sod_pol_rus_urd_lit_qcu_nor_glc_mol_igb_tig_dut_aeg_spa_ind_ben_moo_prs_yor_tag_tha_sid_knd_zul_tsw_aze_por_pan_uzb_lda_vie_chh_swt_xho_cic	-0.0447447904019586	-0.10535974287272	0.916317271770715
313	sod_rom_ven_spa_sid_owc_hau_slo_tur_aze_swt_sun_bem_nor_rus_bsq_dut_amh_akn_cnt_ctl_afr_moo_alb_ewe_eng_hun_tsw_cic_est_krd_mlt_geo_lit_mcd_scr_pol_gam_tig_pan_fin_fbf_bat_arw_ind_jpn_knd_kor_ukr_ben_zul_swe_mao_guj_amr_tag_mnd_cze_tsn_fre_heb_glc_hin_grk_svk_qcu_bul_por_urd_swa_anl_ger_wly_bos_jav_lat_yor_mol_lda_mly_tha_aeg_tml_dyu_igb_uzb_ita_prs_azi_bam_vie_chh_ses_dgb_xho	-0.295313401708032	-0.698519003047042	0.486595750992482
314	tig_nor_ewe_svk_wly_aeg_hau_swe_azi_uzb_tsw_ind_bam_mcd_slo_bsq_alb_heb_bem_mnd_pol_afr_xho_ctl_igb_bul_fin_yor_ven_est_eng_owc_geo_grk_por_lit_dut_sid_anl_prs_hun_dgb_mly_rus_sun_jpn_tml_kor_hin_guj_moo_pan_tag_bos_sod_bat_cnt_arw_cic_rom_chh_ger_cze_krd_fre_qcu_ukr_ben_glc_lda_amh_spa_gam_urd_jav_scr_swt_mol_akn_mao_tha_amr_knd_fbf_dyu_aze_ita_lat_tur_zul_vie_mlt_swa_ses_tsn	-0.679250060566655	-1.62675419641673	0.107173059365139
315	aeg_ukr_bem_fre_mlt_hau_sod_mol_azi_aze_igb_sun_cic_prs_rus_bsq_ben_sid_yor_mnd_svk_slo_zul_mcd_fbf_bul_fin_swt_lda_hun_ita_wly_geo_glc_bos_lat_grk_owc_gam_urd_est_tsn_tag_swe_mao_jpn_tml_kor_rom_scr_bam_hin_mly_dut_amh_bat_cnt_cze_moo_lit_chh_pol_por_eng_ctl_qcu_alb_arw_afr_ewe_anl_nor_tig_ger_jav_guj_akn_spa_dyu_ind_tha_heb_knd_ses_swa_uzb_pan_krd_tur_ven_vie_amr_tsw_xho_dgb	-0.276156896856983	-0.652691726507201	0.515565211343411
316	gam_mcd_swt_nor_mlt_aeg_amr_fre_azi_aze_moo_sun_xho_grk_eng_bsq_swe_sid_akn_cnt_ukr_afr_ven_lit_swa_hin_hun_lda_dgb_est_svk_chh_geo_por_pan_glc_krd_heb_amh_pol_fin_fbf_ind_ctl_tag_jpn_tml_kor_slo_spa_tsw_urd_mly_ben_hau_jav_mnd_ger_dyu_guj_sod_cze_mol_rus_bul_qcu_rom_scr_dut_igb_tig_prs_wly_lat_mao_alb_yor_arw_ewe_bat_tha_anl_knd_bem_ses_uzb_bos_ita_tur_tsn_vie_owc_cic_zul_bam	-0.273291444504949	-0.64622301299482	0.519726453279771
317	tig_ctl_swt_pan_sid_mlt_heb_pol_uzb_azi_fbf_mao_ven_rus_ben_bsq_lit_amh_lda_cnt_nor_scr_igb_hin_dyu_fre_est_yor_akn_fin_urd_sod_geo_por_rom_eng_grk_hau_aeg_slo_hun_xho_jav_krd_ind_jpn_knd_kor_swe_lat_dgb_glc_mly_svk_owc_sun_mnd_bos_bam_arw_wly_dut_cze_bul_spa_qcu_prs_mcd_ukr_bem_anl_afr_gam_mol_tag_ita_ewe_ger_tsw_bat_tha_chh_tml_cic_zul_tur_alb_guj_aze_swa_vie_amr_ses_tsn_moo	-0.689868801902133	-1.65639029147635	0.10101313339648
318	tig_hin_bam_slo_hau_aeg_amr_lit_azi_aze_dgb_sun_tsw_ukr_ben_bsq_pan_sid_swa_mnd_arw_scr_akn_cze_fbf_prs_hun_yor_tsn_est_eng_heb_geo_ita_spa_bul_nor_sod_amh_alb_fin_bem_ind_fre_mly_jpn_knd_kor_dut_svk_cic_rus_mao_rom_wly_jav_cnt_swe_dyu_ctl_mlt_grk_mol_ger_bos_qcu_pol_krd_lat_zul_chh_urd_anl_afr_tag_mcd_ewe_guj_igb_bat_tha_owc_tml_ses_ven_uzb_por_glc_tur_lda_vie_gam_swt_moo_xho	-0.489058674687212	-1.16512841001192	0.246946826493797
319	owc_afr_dgb_nor_hau_amh_amr_alb_azi_aze_swt_mao_tsw_arw_grk_bsq_swe_sod_tsn_cnt_rom_krd_yor_pan_lda_ukr_fin_fbf_zul_est_lit_mlt_geo_svk_mol_scr_eng_tig_aeg_cze_hun_ses_mly_ger_ind_jpn_tml_kor_lat_ctl_akn_dut_bat_urd_chh_jav_mnd_prs_moo_bul_anl_rus_hin_guj_slo_qcu_fre_bos_mcd_igb_sid_glc_heb_ita_tag_por_swa_spa_xho_sun_tha_gam_knd_bem_dyu_tur_ben_pol_uzb_ewe_vie_wly_bam_cic_ven	0.157315544281063	0.370410085420299	0.711919257548341
320	amh_grk_moo_ita_tig_chh_anl_ben_aze_azi_yor_mao_dgb_arw_lit_bsq_eng_gam_zul_cnt_bos_urd_tsw_pol_akn_pan_fin_cic_fbf_hun_hin_sid_geo_rus_dut_nor_swe_sod_aeg_svk_est_ven_mly_rom_jav_jpn_knd_kor_fre_bul_bam_glc_tag_ger_hau_bat_mnd_afr_tsn_mcd_wly_guj_prs_mol_slo_qcu_ctl_lat_por_ewe_amr_cze_owc_spa_sun_scr_ses_alb_swa_ind_tha_heb_tml_xho_swt_uzb_krd_ukr_tur_bem_vie_mlt_igb_lda_dyu	-0.682734642316639	-1.6345088483134	0.105532735150033
321	mlt_scr_igb_krd_amh_chh_owc_svk_tur_uzb_cic_jav_fbf_glc_eng_bsq_grk_gam_ewe_cnt_lit_prs_xho_pan_dyu_slo_fin_bam_zul_est_ukr_sod_geo_rom_dut_nor_cze_aeg_tig_bos_hun_lda_bat_alb_mao_jpn_tml_kor_fre_mcd_bem_por_tag_guj_hau_ind_mnd_rus_akn_afr_heb_swe_spa_urd_arw_qcu_ger_ita_ctl_moo_wly_lat_sid_mol_sun_hin_yor_bul_tsw_mly_tha_anl_knd_swt_tsn_aze_ben_pol_azi_dgb_vie_amr_ses_ven_swa	-0.349467741312491	-0.82861057597789	0.409446337997195
322	tig_scr_swt_pol_owc_amh_aeg_ben_uzb_azi_akn_ind_moo_guj_eng_bsq_arw_sod_ven_cnt_lit_ita_tsn_swe_fbf_alb_est_swa_ewe_hun_svk_hau_geo_bul_lat_ukr_fre_mlt_amr_spa_fin_ses_mao_krd_sun_jpn_tml_kor_slo_bos_zul_glc_bat_afr_anl_jav_mnd_urd_dgb_rus_gam_mol_cze_grk_nor_qcu_ger_pan_prs_xho_sid_rom_wly_por_tag_dut_bam_mcd_yor_mly_tha_chh_knd_bem_lda_aze_ctl_hin_tur_cic_vie_heb_tsw_igb_dyu	-0.728948516613462	-1.75269627761613	0.0829497173351477
323	sod_ben_lda_mcd_tig_heb_owc_prs_azi_uzb_dyu_jav_tsn_por_mol_bsq_svk_chh_ewe_cnt_swe_ita_fbf_afr_bam_bos_hun_ses_swa_fin_krd_amr_geo_scr_rom_nor_eng_gam_aeg_ukr_est_tsw_sun_pol_ind_jpn_tml_kor_lat_hin_akn_pan_bat_urd_sid_tag_mnd_slo_yor_grk_mlt_dut_guj_lit_spa_qcu_alb_rus_glc_ven_anl_arw_hau_ger_mly_cze_xho_ctl_cic_mao_tha_wly_knd_dgb_moo_tur_fre_bul_aze_bem_vie_amh_zul_igb_swt	-0.395539557966218	-0.93864007586317	0.350346984001909
324	mlt_guj_zul_scr_wly_hau_gam_fre_uzb_tur_swa_bat_ses_cze_pol_bsq_mcd_tig_cic_mnd_ger_grk_moo_svk_igb_ita_hun_akn_bem_est_spa_owc_geo_por_alb_bul_ukr_heb_amh_urd_fin_swt_jav_pan_tag_jpn_knd_kor_glc_arw_lda_lit_sun_eng_amr_mly_cnt_prs_dyu_rom_chh_rus_slo_hin_afr_qcu_mol_dut_ctl_tsw_aeg_ben_sid_krd_ind_swe_fbf_lat_ewe_mao_tha_anl_tml_dgb_xho_aze_nor_bos_azi_bam_vie_sod_tsn_yor_ven	-0.154479686581871	-0.364400090958435	0.716386509859934
325	mlt_alb_bam_scr_chh_wly_amh_svk_tur_uzb_ewe_sun_cic_prs_ger_bsq_grk_aeg_tsw_mnd_rom_swe_bem_guj_akn_pan_fin_ses_fbf_est_bul_anl_geo_bos_por_dut_urd_tig_heb_cze_hun_swa_jav_glc_tag_jpn_knd_kor_fre_lit_xho_eng_mao_spa_sid_mly_cnt_ita_lda_slo_sod_ukr_mol_mcd_hin_qcu_krd_rus_lat_dyu_gam_ben_owc_afr_bat_arw_ven_nor_tsn_ind_tha_hau_tml_dgb_moo_aze_pol_ctl_azi_yor_vie_amr_zul_igb_swt	-1.22734827808596	-3.04498692654105	0.00302666213868407
326	tig_hin_moo_prs_gam_aeg_chh_guj_tur_uzb_swt_mao_ven_dut_svk_bsq_arw_hau_akn_cnt_bos_pol_ewe_ben_tsw_fre_est_lda_cic_fin_scr_heb_geo_alb_lit_spa_lat_sid_mlt_ger_hun_dgb_tag_mcd_jav_jpn_knd_kor_slo_por_bam_ukr_ind_bul_owc_bat_mnd_urd_tsn_cze_wly_afr_swe_ctl_rom_qcu_pan_rus_krd_bem_amh_eng_sod_grk_mly_ita_swa_glc_zul_sun_tha_amr_tml_igb_dyu_azi_nor_mol_aze_fbf_vie_anl_yor_xho_ses	-0.746264925283082	-1.7973656878936	0.0755232108261499
327	mlt_lit_fbf_ctl_chh_amr_sid_swe_tur_uzb_lda_ind_bam_lat_mol_bsq_scr_aeg_ewe_cnt_prs_krd_yor_bos_bem_svk_fin_swa_xho_est_nor_amh_geo_ita_alb_ger_rom_gam_anl_dut_hun_swt_tag_glc_bat_jpn_knd_kor_cze_fre_cic_pol_mly_arw_wly_sun_mnd_guj_tsw_hin_sod_slo_eng_por_urd_qcu_pan_ben_spa_moo_heb_afr_hau_ukr_mao_rus_dgb_mcd_ven_jav_tha_owc_tml_igb_dyu_aze_bul_grk_azi_zul_vie_tig_ses_tsn_akn	-0.659442564429548	-1.5775464979651	0.118065442074302
328	mlt_prs_swt_urd_aeg_wly_amr_rom_uzb_aze_zul_mly_yor_fre_alb_bsq_guj_tig_dyu_mnd_por_hin_moo_scr_swa_bul_est_ses_tsw_fin_lat_heb_geo_ben_glc_slo_grk_anl_sod_ger_hun_xho_bat_krd_jav_jpn_tml_kor_nor_dut_ewe_ukr_ind_svk_sid_mao_cnt_eng_akn_pol_hau_ita_mcd_arw_cze_qcu_mol_swe_rus_igb_chh_spa_amh_bos_tag_pan_fbf_ctl_dgb_sun_tha_owc_knd_cic_bem_tur_afr_lit_azi_tsn_vie_gam_ven_lda_bam	-0.418127987280715	-0.991813001633794	0.323862291193735
329	mlt_swe_tsn_ger_tig_sod_hau_prs_tur_aze_dgb_ind_dyu_spa_glc_bsq_urd_gam_bam_mnd_nor_por_igb_alb_cic_scr_fin_swa_zul_est_lit_anl_geo_svk_pan_hin_afr_amh_aeg_ita_hun_moo_mly_dut_mao_jpn_knd_kor_bul_slo_bem_lat_sun_cze_wly_jav_cnt_rom_ven_fre_amr_ctl_krd_mol_eng_qcu_pol_ukr_ben_yor_sid_mcd_chh_grk_tag_rus_fbf_arw_swt_bat_tha_owc_tml_ses_tsw_uzb_guj_bos_azi_lda_vie_heb_ewe_xho_akn	-0.555829213138388	-1.32641492554826	0.187950415075368
330	wly_swe_swa_urd_amr_chh_sod_mol_tur_aze_ewe_sun_igb_svk_slo_bsq_rom_mlt_moo_mnd_glc_fre_ses_guj_tsw_ben_fin_xho_bam_est_grk_sid_geo_arw_ger_nor_mcd_aeg_tig_krd_hun_akn_tag_prs_ind_jpn_tml_kor_hin_eng_swt_pan_mly_afr_anl_bat_cnt_dut_dyu_spa_amh_alb_ukr_bos_scr_qcu_lit_pol_bul_ven_gam_por_owc_lat_mao_cze_dgb_ita_cic_jav_tha_heb_knd_tsn_yor_uzb_ctl_rus_azi_fbf_vie_hau_bem_lda_zul	-0.402552999867701	-0.955228093117464	0.341938780007885
331	tig_mcd_fbf_pan_chh_amh_aeg_lit_aze_azi_moo_sun_xho_afr_krd_bsq_dut_heb_cic_cnt_prs_hin_dgb_pol_ses_ger_fin_yor_zul_hun_spa_hau_geo_lat_slo_nor_grk_mlt_anl_ukr_est_akn_tag_por_ind_jpn_tml_kor_bos_swe_ven_rom_bat_ctl_owc_jav_mnd_bul_lda_fre_amr_ben_eng_cze_glc_qcu_svk_guj_ita_ewe_gam_urd_wly_scr_mao_mol_bem_arw_swa_mly_tha_sid_knd_tsw_tsn_uzb_rus_alb_tur_bam_vie_sod_dyu_swt_igb	-0.58746090745366	-1.40117257312959	0.164490691658485
332	hau_rus_zul_krd_amr_sod_tig_eng_aze_azi_dyu_mao_dgb_mcd_hin_bsq_lit_chh_bem_cnt_urd_ita_tsw_glc_yor_prs_est_ses_moo_hun_ben_sid_geo_swe_bul_spa_dut_mlt_wly_arw_fin_swt_mly_ukr_tag_jpn_tml_kor_alb_grk_bam_rom_sun_guj_gam_bat_mnd_por_ewe_bos_owc_slo_ger_lat_mol_qcu_afr_svk_scr_xho_aeg_pol_anl_ctl_jav_nor_ven_cze_cic_ind_tha_amh_knd_tsn_fbf_uzb_pan_fre_tur_akn_vie_heb_swa_lda_igb	-0.331143708448089	-0.784023958647846	0.43501840250809
333	amh_cze_ewe_swe_owc_mlt_anl_arw_aze_azi_ven_bat_swt_spa_guj_bsq_ukr_amr_akn_cnt_ben_scr_dyu_bos_dgb_pol_est_cic_igb_hun_ctl_chh_geo_ita_alb_nor_glc_sod_heb_afr_fin_bam_mly_hin_mao_jpn_knd_kor_por_eng_swa_rom_ind_dut_tig_tag_mnd_ger_lda_fre_sid_mol_mcd_bul_svk_qcu_grk_rus_krd_tsw_wly_pan_hau_slo_jav_prs_ses_lit_tsn_sun_tha_gam_tml_yor_bem_tur_lat_urd_uzb_zul_vie_aeg_fbf_xho_moo	-0.579641738349978	-1.38749631948354	0.168606277808491
334	anl_glc_zul_ben_wly_aeg_gam_pan_tur_uzb_swa_mao_bam_mol_scr_bsq_swe_owc_dgb_cnt_prs_krd_akn_lat_xho_pol_est_tsw_bem_fin_eng_hau_geo_ger_por_ctl_slo_tig_amr_rom_hun_swt_bat_alb_ind_jpn_tml_kor_ita_arw_ewe_rus_sun_guj_amh_jav_mnd_grk_cic_ukr_sod_fre_hin_bos_svk_qcu_nor_mcd_cze_moo_sid_urd_mlt_afr_mly_dut_fbf_bul_ven_tag_tha_chh_knd_lda_yor_aze_lit_spa_azi_igb_vie_heb_ses_dyu_tsn	-0.451669897665997	-1.07319981977959	0.285958303238347
335	owc_pan_xho_bul_gam_mlt_aeg_ben_aze_uzb_moo_mao_cic_rom_urd_bsq_ctl_tig_ewe_mnd_alb_ita_akn_por_bem_cze_est_igb_tsn_hun_spa_wly_geo_afr_krd_pol_glc_sod_heb_bos_fin_dyu_mly_grk_ind_jpn_knd_kor_slo_arw_lda_ger_tag_nor_anl_bat_cnt_eng_swt_ukr_amh_scr_mcd_hin_guj_qcu_rus_dut_fre_yor_chh_swe_sid_mol_sun_lat_fbf_svk_zul_jav_tha_hau_tml_tsw_bam_tur_prs_lit_azi_ses_vie_amr_ven_dgb_swa	-0.695786706423264	-1.66576305188056	0.0991257387244379
336	mlt_mcd_igb_rom_chh_amh_sid_grk_uzb_aze_dgb_bat_lda_afr_swe_bsq_dut_wly_akn_cnt_ctl_por_bem_ukr_tsw_guj_fin_xho_cic_hun_svk_amr_geo_slo_rus_bos_scr_anl_hau_glc_est_tsn_tag_urd_mly_jpn_knd_kor_ben_lat_moo_lit_mao_prs_heb_ind_mnd_hin_dyu_eng_sod_spa_ita_krd_pan_qcu_fre_pol_bul_yor_tig_ger_gam_arw_jav_alb_zul_mol_ven_sun_tha_owc_tml_swa_swt_tur_nor_cze_azi_fbf_vie_aeg_ewe_bam_ses	-0.41629586363154	-0.989478502025611	0.324996517699923
337	hau_mol_swt_afr_sod_gam_heb_pol_aze_uzb_zul_sun_tsw_svk_spa_bsq_rus_chh_akn_mnd_ita_urd_cic_arw_ses_mcd_est_swa_ewe_hun_ukr_mlt_geo_scr_dut_eng_ger_aeg_sid_cze_fin_bem_ind_glc_jav_jpn_knd_kor_bul_ctl_fbf_lat_mly_lit_amh_tag_cnt_guj_xho_nor_tig_prs_pan_bos_por_qcu_krd_alb_rom_dyu_amr_slo_anl_grk_bat_fre_tsn_hin_igb_mao_tha_owc_tml_yor_bam_tur_swe_ben_azi_lda_vie_wly_moo_ven_dgb	0.122337854854603	0.288037598572939	0.773958895506214
338	sod_glc_lda_alb_wly_sid_gam_eng_uzb_aze_zul_mly_swt_ukr_prs_bsq_guj_heb_ven_cnt_slo_hin_fbf_por_akn_bos_hun_dgb_ses_fin_nor_amh_geo_rus_krd_lat_spa_tig_chh_swe_est_yor_mao_afr_ind_jpn_knd_kor_grk_ben_xho_arw_sun_svk_amr_jav_mnd_mol_bam_ctl_owc_pan_mcd_lit_rom_qcu_scr_urd_dut_cic_hau_ger_aeg_cze_bat_fre_tsw_ita_swa_tag_tha_anl_tml_ewe_tsn_azi_bul_pol_tur_moo_vie_mlt_bem_igb_dyu	-0.197788855109741	-0.467351797617518	0.641341402917984
339	sid_rus_igb_ctl_tig_wly_aeg_prs_tur_azi_bem_sun_ses_ukr_nor_bsq_grk_amr_zul_cnt_eng_glc_ven_ben_bam_ita_est_dyu_fbf_hun_swe_heb_geo_cze_ger_mol_alb_amh_chh_guj_fin_xho_mao_dut_tag_jpn_tml_kor_svk_bul_moo_mcd_bat_afr_mlt_mly_mnd_bos_tsw_scr_gam_spa_lit_krd_pol_qcu_urd_arw_rom_swa_hau_por_owc_lat_ind_hin_dgb_fre_swt_jav_tha_sod_knd_yor_ewe_uzb_slo_pan_aze_cic_vie_anl_lda_akn_tsn	-0.852095138951497	-2.05894183291436	0.0422960676296523
340	sid_dut_akn_pol_owc_amr_anl_slo_uzb_tur_bam_ind_zul_por_alb_bsq_ctl_heb_swa_cnt_eng_mol_xho_pan_dgb_ben_fin_bem_tsn_hun_bul_gam_geo_rus_nor_ita_guj_chh_tig_cze_est_ven_bat_spa_sun_jpn_knd_kor_mcd_rom_tsw_arw_mao_fre_wly_tag_mnd_svk_moo_bos_hau_afr_lat_krd_ger_qcu_lit_swe_ukr_fbf_aeg_hin_sod_prs_jav_scr_igb_urd_yor_mly_tha_amh_tml_ewe_lda_azi_glc_grk_aze_dyu_vie_mlt_swt_cic_ses	-0.180675701937075	-0.426457058683132	0.670760346007528
341	amh_hin_ven_dut_gam_anl_heb_pol_azi_uzb_bem_ind_bam_lat_bos_bsq_prs_hau_tsn_mnd_swe_mcd_tsw_arw_swt_por_fin_yor_fbf_hun_grk_amr_geo_glc_ben_slo_scr_wly_chh_rus_est_xho_mly_ita_mao_jpn_tml_kor_mol_eng_akn_ukr_sun_pan_aeg_tag_cnt_guj_ewe_alb_sod_afr_krd_ger_bul_qcu_nor_rom_ctl_swa_mlt_lit_owc_cze_jav_svk_dgb_spa_lda_bat_tha_tig_knd_zul_ses_tur_urd_fre_aze_moo_vie_sid_cic_dyu_igb	-0.458368868679585	-1.09032760063256	0.278385853335698
342	owc_scr_igb_alb_sod_hau_amh_svk_aze_uzb_tsn_sun_xho_lat_glc_bsq_mol_mlt_ses_mnd_krd_nor_swt_arw_ewe_ukr_est_fbf_bem_hun_slo_sid_geo_bos_ben_fre_hin_anl_chh_pol_fin_ven_tag_pan_bat_jpn_knd_kor_grk_ctl_lda_rom_ind_prs_heb_jav_cnt_mcd_dgb_guj_gam_cze_bul_eng_lit_qcu_swe_rus_ger_tsw_wly_ita_aeg_afr_mao_dut_yor_por_akn_mly_tha_tig_tml_cic_moo_tur_spa_urd_azi_bam_vie_amr_dyu_swa_zul	-0.454042421229422	-1.07880271146205	0.283465764455522
343	gam_hin_swa_por_sid_hau_amr_pol_tur_aze_akn_bat_lda_ctl_swe_bsq_krd_sod_dgb_mnd_grk_ger_igb_rus_cic_fre_est_tsn_ven_fin_urd_tig_geo_alb_bos_cze_mcd_chh_owc_dut_hun_bem_jav_svk_tag_jpn_knd_kor_rom_ita_tsw_pan_ind_slo_wly_mao_cnt_ben_dyu_lat_mlt_nor_mol_ukr_eng_qcu_lit_arw_guj_ses_amh_afr_anl_spa_sun_prs_fbf_bul_zul_mly_tha_aeg_tml_ewe_yor_uzb_glc_scr_azi_swt_vie_heb_moo_xho_bam	-0.367739408974485	-0.871229625773754	0.385872280555349
344	owc_arw_moo_alb_tig_amr_gam_ita_aze_uzb_ven_bat_xho_krd_afr_bsq_fre_heb_zul_cnt_rus_prs_dyu_lat_bem_ben_fin_akn_swa_est_pan_sod_geo_cze_lit_ctl_ukr_hau_wly_pol_hun_dgb_mao_mol_ind_jpn_knd_kor_glc_grk_fbf_nor_jav_bul_aeg_sun_mnd_urd_bam_slo_chh_rom_swe_dut_bos_qcu_por_eng_svk_swt_amh_hin_mlt_scr_tag_mcd_lda_spa_yor_mly_tha_sid_tml_igb_tsw_azi_ger_guj_tur_cic_vie_anl_ses_ewe_tsn	-0.338488656201698	-0.802747421860863	0.424167482320111
345	gam_svk_fbf_fre_tig_sod_aeg_mcd_aze_uzb_ven_ind_cic_prs_bul_bsq_dut_mlt_swt_cnt_urd_eng_tsn_ukr_tsw_swe_fin_yor_xho_hun_ben_chh_geo_mol_arw_krd_bos_amr_heb_cze_est_bem_sun_grk_mao_jpn_knd_kor_glc_afr_dyu_lit_tag_spa_hau_mly_mnd_lat_ewe_nor_sid_hin_por_alb_rom_qcu_ctl_slo_ita_bam_anl_pol_owc_ger_bat_scr_dgb_guj_igb_jav_tha_amh_tml_lda_ses_tur_pan_rus_azi_akn_vie_wly_moo_zul_swa	0.153606225973571	0.361428465052974	0.718598992059272
346	hau_ben_igb_bul_owc_heb_mlt_guj_uzb_tur_ses_bat_xho_rus_arw_bsq_hin_chh_dyu_cnt_ukr_bos_ewe_urd_lda_grk_est_bam_yor_fin_lit_amr_geo_dut_swe_por_ger_sid_anl_lat_hun_ven_tag_mcd_ind_jpn_knd_kor_spa_nor_zul_pan_mao_eng_gam_mly_mnd_scr_swt_ita_wly_cze_krd_afr_pol_qcu_slo_prs_mol_fbf_tig_fre_aeg_svk_sun_ctl_cic_alb_tsn_jav_tha_amh_tml_dgb_moo_azi_rom_glc_aze_akn_vie_sod_tsw_swa_bem	-0.43021199724872	-1.02060024679991	0.310091496175812
347	heb_glc_akn_bul_mlt_owc_sod_nor_tur_uzb_tsw_jav_yor_ctl_rus_bsq_mol_tig_dgb_mnd_ita_por_cic_mcd_swa_eng_fin_moo_xho_est_pol_sid_geo_ukr_ben_swe_slo_amh_aeg_krd_hun_lda_mao_hin_bat_jpn_tml_kor_dut_arw_ewe_pan_sun_scr_gam_ind_cnt_spa_zul_afr_amr_rom_bos_ger_grk_qcu_cze_lat_alb_ses_hau_urd_chh_svk_mly_guj_tsn_lit_fbf_tag_tha_anl_knd_ven_swt_azi_prs_fre_aze_bam_vie_wly_bem_dyu_igb	-0.225962511592258	-0.533171456244301	0.595186761068679
348	aeg_krd_ewe_glc_tig_amh_sod_afr_aze_azi_ses_tag_swt_pan_ben_bsq_mcd_heb_lda_mnd_svk_alb_bem_guj_yor_dut_fin_fbf_swa_hun_eng_mlt_geo_por_prs_nor_ita_chh_sid_ger_est_xho_ind_spa_bat_jpn_tml_kor_grk_lat_ven_rus_mly_hin_amr_mao_cnt_cze_dgb_bul_wly_arw_lit_scr_ukr_qcu_mol_slo_fre_cic_owc_urd_gam_swe_jav_ctl_tsn_rom_tsw_sun_tha_hau_knd_akn_zul_uzb_bos_pol_tur_bam_vie_anl_igb_moo_dyu	-0.651704995706601	-1.55831440917208	0.122555387031731
349	aeg_glc_dgb_spa_gam_chh_owc_urd_uzb_tur_bam_sun_moo_guj_mol_bsq_rus_amr_ewe_cnt_nor_swe_akn_slo_swt_grk_hun_zul_yor_fin_hin_tig_geo_krd_svk_bul_pol_mlt_sid_ben_est_cic_ind_scr_jav_jpn_tml_kor_ger_ita_bem_eng_mao_dut_anl_mly_mnd_cze_tsw_ctl_sod_arw_lit_fre_bos_qcu_rom_afr_por_lda_hau_ukr_wly_pan_tag_prs_fbf_alb_dyu_bat_tha_heb_knd_igb_ses_azi_lat_mcd_aze_swa_vie_amh_tsn_xho_ven	-0.435684367761889	-1.03519334287113	0.303262936449845
350	heb_scr_bam_mcd_gam_sid_mlt_ben_uzb_aze_tsn_bat_ewe_swe_afr_bsq_rus_tig_akn_mnd_nor_ukr_fbf_eng_swt_rom_hun_zul_yor_est_ger_owc_geo_dut_por_slo_glc_amh_anl_spa_fin_ses_mao_bul_mly_jpn_knd_kor_fre_pol_igb_bos_jav_lit_chh_ind_cnt_grk_bem_pan_amr_mol_prs_cze_alb_qcu_svk_hin_urd_dgb_sod_ita_aeg_arw_sun_lat_tsw_krd_ven_tag_tha_wly_tml_cic_lda_azi_guj_ctl_tur_moo_vie_hau_swa_dyu_xho	0.120921882468628	0.285003750440827	0.776274988897258
351	mlt_ukr_akn_ctl_gam_chh_heb_lit_azi_uzb_lda_jav_dgb_hin_ita_bsq_pan_owc_xho_mnd_urd_krd_yor_glc_fbf_mol_hun_ven_ewe_fin_afr_amr_geo_rus_bos_grk_guj_aeg_wly_scr_est_zul_bat_ger_mly_jpn_tml_kor_cze_lat_tsn_spa_sun_dut_sod_ind_cnt_por_igb_rom_amh_bul_prs_mcd_eng_qcu_arw_pol_ben_ses_sid_fre_anl_alb_mao_slo_swa_svk_dyu_tag_tha_tig_knd_bem_tsw_aze_swe_nor_tur_moo_vie_hau_bam_swt_cic	-0.72148847420294	-1.73122176349002	0.0867284464880594
352	tig_prs_cic_glc_mlt_heb_wly_ctl_uzb_tur_zul_sun_ses_hin_ben_bsq_lit_anl_dyu_mnd_eng_svk_tsn_ukr_akn_swe_fin_fbf_yor_est_mol_owc_geo_arw_nor_cze_afr_amh_sod_urd_hun_swt_mao_ita_ind_jpn_knd_kor_bul_krd_tsw_scr_jav_bos_sid_tag_cnt_grk_ven_por_chh_guj_fre_rom_pan_qcu_lat_pol_spa_moo_hau_dut_amr_rus_mly_ger_igb_alb_bem_bat_tha_aeg_tml_xho_ewe_aze_slo_mcd_azi_bam_vie_gam_swa_lda_dgb	-0.292136889170431	-0.690100341382902	0.491849670782653
353	hau_fre_swa_swe_sid_tig_heb_cze_uzb_tur_ven_tag_cic_rom_ctl_bsq_ben_gam_ewe_mnd_bul_rus_ses_scr_swt_prs_hun_lda_zul_est_afr_wly_geo_nor_bos_ita_urd_mlt_aeg_arw_fin_fbf_sun_svk_mao_jpn_knd_kor_guj_lit_akn_hin_ind_krd_amr_jav_cnt_spa_moo_lat_amh_pol_slo_grk_pan_qcu_eng_mcd_por_yor_chh_ukr_anl_mol_bat_ger_tsn_glc_bem_mly_tha_owc_tml_dyu_tsw_azi_dut_alb_aze_igb_vie_sod_bam_xho_dgb	-0.224303715527128	-0.529782764042711	0.597525070023699
354	anl_grk_bam_dut_sod_tig_amr_afr_tur_aze_swt_tag_cic_mol_scr_bsq_rom_amh_swa_cnt_nor_ger_ewe_slo_xho_pol_fin_bem_tsn_hun_ctl_owc_geo_fre_bul_arw_bos_hau_chh_ben_est_lda_mly_lat_sun_jpn_knd_kor_urd_mcd_akn_por_bat_ita_sid_jav_mnd_eng_igb_rus_mlt_svk_ukr_swe_glc_qcu_hin_pan_alb_yor_gam_lit_heb_cze_ind_krd_ven_guj_dyu_mao_tha_aeg_tml_tsw_fbf_uzb_prs_spa_azi_ses_vie_wly_dgb_moo_zul	-0.418977843820907	-0.993349725164903	0.323117099501219
355	amr_alb_dyu_ctl_hau_heb_sid_eng_uzb_azi_ven_mly_swt_slo_lit_bsq_bos_wly_ewe_mnd_cze_ger_swa_ben_igb_bul_fin_fbf_zul_est_hin_owc_geo_arw_spa_lat_krd_sod_aeg_swe_hun_akn_mao_por_tag_jpn_knd_kor_rus_scr_moo_pan_ind_rom_tig_bat_cnt_fre_tsn_nor_chh_pol_afr_guj_glc_qcu_prs_dut_svk_dgb_mlt_ita_gam_urd_sun_mol_bem_grk_cic_jav_tha_anl_tml_yor_ses_tur_ukr_mcd_aze_tsw_vie_amh_bam_xho_lda	-0.26232369309338	-0.619677198100606	0.536985617717962
356	anl_bul_swt_swe_sid_aeg_gam_pol_azi_tur_bam_tag_dgb_lit_lat_bsq_ita_chh_ewe_cnt_rom_ben_dyu_krd_ses_prs_est_tsw_igb_hun_afr_amr_geo_arw_rus_grk_pan_hau_heb_ger_fin_moo_mao_guj_ind_jpn_knd_kor_hin_mcd_tsn_dut_sun_slo_amh_mly_mnd_scr_zul_fre_sod_nor_glc_cze_bos_qcu_alb_urd_ukr_swa_wly_ctl_tig_svk_jav_eng_lda_spa_bem_bat_tha_mlt_tml_fbf_xho_aze_mol_por_uzb_ven_vie_owc_akn_yor_cic	-0.667514611181305	-1.59578595348532	0.113929337067522
357	anl_krd_akn_por_wly_aeg_amh_nor_aze_tur_cic_mly_ses_guj_dut_bsq_bul_heb_xho_mnd_urd_grk_bam_lat_dyu_ctl_fin_tsw_moo_hun_ukr_sid_geo_scr_glc_prs_afr_sod_amr_pan_est_tsn_mao_arw_ind_jpn_knd_kor_lit_fre_igb_eng_bat_bos_chh_tag_cnt_rom_swa_alb_owc_svk_ita_pol_rus_qcu_mol_swe_spa_lda_mlt_slo_gam_hin_sun_ger_zul_cze_ven_jav_tha_hau_tml_ewe_bem_azi_mcd_ben_uzb_dgb_vie_tig_yor_fbf_swt	-0.945818166258072	-2.29794234214904	0.0238067481094199
358	heb_glc_akn_ita_wly_gam_amr_cze_aze_tur_yor_mao_dgb_guj_lat_bsq_lit_sid_moo_cnt_ctl_por_cic_grk_fbf_prs_hun_xho_dyu_est_bos_tig_geo_alb_rus_mol_svk_amh_sod_pol_fin_ses_jav_bul_mly_jpn_tml_kor_spa_hin_tsn_ukr_bat_eng_owc_tag_mnd_fre_bam_slo_hau_urd_rom_krd_afr_qcu_ben_arw_ger_swa_anl_swe_aeg_nor_sun_pan_ven_mcd_zul_ind_tha_mlt_knd_ewe_bem_azi_scr_dut_uzb_igb_vie_chh_lda_swt_tsw	0.0802543081598072	0.188925460099813	0.85056291994985
359	heb_ukr_bam_cze_hau_chh_tig_prs_aze_tur_moo_tag_yor_grk_nor_bsq_ctl_gam_fbf_mnd_slo_rom_tsw_guj_ses_urd_est_cic_lda_hun_svk_amr_geo_swe_pol_rus_afr_amh_mlt_mcd_fin_ewe_mao_lat_bat_jpn_knd_kor_bos_arw_dgb_ger_ind_por_sod_jav_cnt_hin_xho_pan_anl_lit_dut_glc_ita_qcu_eng_ben_alb_igb_aeg_fre_sid_krd_mly_bul_tsn_spa_bem_sun_tha_owc_tml_zul_ven_azi_scr_mol_uzb_akn_vie_wly_dyu_swa_swt	0.32247570944036	0.760825436290356	0.448686107923416
360	sod_scr_dgb_alb_chh_hau_mlt_lit_uzb_aze_lda_mao_cic_pan_por_bsq_rus_owc_zul_mnd_arw_bul_bem_nor_moo_ita_est_swa_bam_fin_pol_sid_geo_mol_swe_guj_krd_gam_wly_ben_hun_xho_mly_glc_jav_jpn_tml_kor_ger_grk_swt_spa_ind_ukr_tig_tag_cnt_fre_akn_ctl_heb_svk_slo_bos_prs_qcu_urd_eng_mcd_tsn_anl_hin_aeg_cze_bat_afr_dyu_rom_yor_sun_tha_amr_knd_ven_ewe_azi_lat_dut_tur_tsw_vie_amh_ses_igb_fbf	0.0324741311421545	0.0764695004266719	0.939209846254102
361	amr_ukr_cic_slo_heb_tig_gam_lat_azi_aze_ewe_mao_yor_hin_guj_bsq_pan_aeg_fbf_cnt_mcd_bos_swt_alb_akn_pol_fin_dgb_dyu_hun_prs_amh_geo_ger_nor_krd_ben_sid_mlt_scr_est_igb_tag_cze_ind_jpn_tml_kor_swe_dut_xho_lit_sun_rom_sod_bat_mnd_ita_tsn_rus_owc_grk_arw_por_eng_qcu_mol_spa_glc_moo_hau_ctl_chh_urd_mly_bul_ses_fre_ven_jav_tha_wly_knd_tsw_bam_tur_afr_svk_uzb_lda_vie_anl_zul_bem_swa	-0.852253381333767	-2.05775795484157	0.0424121420261448
362	gam_urd_lda_spa_anl_owc_amh_guj_aze_uzb_bem_sun_yor_swe_ben_bsq_prs_amr_zul_mnd_bul_glc_tsw_mcd_dyu_ukr_hun_ewe_fbf_est_grk_hau_geo_arw_krd_fre_eng_tig_aeg_rom_fin_akn_tag_slo_mly_jpn_knd_kor_ctl_ita_ven_mol_bat_bos_mlt_jav_cnt_lit_swt_nor_wly_afr_svk_ger_pan_qcu_alb_dut_rus_moo_sod_hin_chh_scr_mao_lat_tsn_cze_dgb_ind_tha_sid_tml_bam_xho_tur_por_pol_azi_cic_vie_heb_swa_ses_igb	-0.272685593705698	-0.644537479544113	0.520813620429815
363	gam_slo_bem_fre_heb_anl_aeg_rom_azi_uzb_lda_tag_igb_ita_por_bsq_ukr_sod_ewe_cnt_grk_glc_ven_hin_dgb_prs_est_tsw_moo_fin_bos_hau_geo_arw_urd_cze_mcd_sid_chh_scr_hun_yor_ind_lat_mly_jpn_tml_kor_rus_swe_dyu_nor_bat_krd_wly_sun_mnd_afr_cic_svk_owc_eng_spa_alb_lit_qcu_pan_ben_pol_swa_tig_guj_mlt_bul_jav_mol_fbf_dut_akn_mao_tha_amh_knd_tsn_ses_aze_ctl_ger_tur_swt_vie_amr_xho_bam_zul	-0.362348863345364	-0.858653024261447	0.39273968167039
364	anl_rus_ses_swe_tig_amr_sid_guj_uzb_tur_dyu_mly_swt_fre_lat_bsq_urd_gam_lda_cnt_ukr_por_bam_alb_tsn_scr_hun_dgb_cic_est_eng_hau_geo_ger_svk_glc_prs_heb_aeg_ctl_fin_tsw_sun_pol_ind_jpn_knd_kor_ben_hin_akn_slo_bat_rom_owc_tag_mnd_bos_zul_krd_amh_pan_lit_ita_nor_qcu_grk_spa_afr_ven_chh_dut_mlt_arw_mao_mcd_xho_mol_moo_jav_tha_wly_tml_igb_swa_aze_cze_bul_azi_ewe_vie_sod_fbf_yor_bem	-0.963817012836411	-2.34623453800832	0.0210878670433048
365	hau_pol_bem_rom_tig_wly_aeg_eng_uzb_azi_moo_sun_dgb_slo_ita_bsq_glc_chh_dyu_cnt_alb_arw_cic_urd_swt_hin_fin_tsn_lda_est_nor_owc_geo_guj_ben_krd_svk_amr_sid_cze_hun_tsw_mao_ukr_bat_jpn_knd_kor_rus_lit_fbf_spa_mly_ger_gam_ind_mnd_scr_bam_dut_heb_bul_ctl_mol_afr_qcu_por_swe_grk_igb_sod_lat_amh_pan_tag_mcd_ven_fre_yor_jav_tha_mlt_tml_akn_zul_aze_bos_prs_tur_swa_vie_anl_ewe_xho_ses	-0.0797612096402105	-0.188099090911727	0.85120879500046
366	owc_svk_yor_krd_tig_sid_sod_arw_aze_azi_zul_mly_fbf_slo_hin_bsq_rus_gam_igb_mnd_bul_ita_tsn_nor_bem_glc_fin_akn_dgb_est_ctl_amr_geo_pan_spa_swe_guj_wly_hau_ben_hun_ven_ind_ger_jav_jpn_knd_kor_ukr_afr_xho_scr_bat_cze_anl_mao_cnt_prs_bam_fre_amh_lit_por_urd_dut_qcu_mcd_rom_lat_cic_mlt_grk_aeg_eng_sun_alb_ses_mol_ewe_tag_tha_chh_tml_swa_lda_tur_bos_pol_uzb_dyu_vie_heb_moo_swt_tsw	0.408740362751463	0.962443025771116	0.338322922076342
367	anl_grk_dyu_nor_sid_amr_heb_bos_uzb_aze_swt_tag_xho_spa_ukr_bsq_mol_chh_tsw_mnd_cze_svk_ewe_por_cic_urd_est_ven_bem_hun_lat_amh_geo_ita_mcd_guj_bul_aeg_hau_glc_fin_ses_mly_ctl_sun_jpn_knd_kor_pol_ger_swa_rom_bat_fre_wly_ind_cnt_hin_bam_dut_tig_scr_lit_prs_eng_qcu_afr_rus_arw_moo_gam_krd_sod_slo_jav_swe_igb_ben_tsn_mao_tha_mlt_tml_yor_fbf_tur_alb_pan_azi_zul_vie_owc_akn_dgb_lda	-1.06127732035802	-2.59470668579983	0.0109999795837271
368	hau_mol_dgb_bul_anl_sid_chh_lit_aze_azi_moo_mao_tsn_dut_afr_bsq_slo_amh_fbf_cnt_por_bos_bam_lat_ewe_spa_hun_swt_ven_est_ita_owc_geo_arw_scr_ger_ctl_wly_sod_ben_fin_xho_ind_prs_mly_jpn_tml_kor_pan_eng_dyu_rus_tag_grk_amr_bat_mnd_mcd_bem_hin_gam_glc_pol_cze_ukr_qcu_swe_krd_svk_lda_heb_guj_aeg_nor_jav_rom_akn_alb_ses_sun_tha_mlt_knd_tsw_igb_tur_urd_fre_uzb_yor_vie_tig_zul_cic_swa	0.297669583064502	0.700475419771724	0.485379218648017
369	tig_ben_moo_ctl_wly_gam_sod_glc_uzb_azi_igb_sun_dgb_por_krd_bsq_afr_mlt_akn_cnt_rus_prs_fbf_ukr_bem_lit_est_bam_cic_hun_svk_amr_geo_hin_dut_spa_mol_hau_anl_grk_fin_swa_tag_cze_bat_jpn_knd_kor_rom_lat_xho_eng_mao_urd_owc_mly_mnd_bos_ses_ger_amh_ita_swe_scr_alb_qcu_guj_pol_mcd_ven_chh_bul_aeg_slo_jav_fre_swt_arw_yor_ind_tha_sid_tml_zul_lda_tur_pan_nor_aze_ewe_vie_heb_tsn_dyu_tsw	-0.532966706829361	-1.27119460046399	0.206829684409319
370	hau_afr_ven_ukr_gam_mlt_amr_grk_tur_aze_swa_bat_cic_hin_pan_bsq_glc_wly_tsw_mnd_cze_svk_bem_lat_akn_fre_est_ewe_ses_fin_urd_sod_geo_dut_bul_nor_por_sid_owc_bos_hun_fbf_ind_mcd_mly_jpn_knd_kor_arw_rus_xho_swe_jav_lit_amh_mao_cnt_slo_yor_rom_heb_scr_ben_prs_ctl_qcu_alb_krd_pol_tsn_tig_mol_aeg_ita_tag_spa_igb_guj_zul_sun_tha_anl_tml_lda_bam_uzb_eng_ger_azi_dyu_vie_chh_swt_moo_dgb	0.0497271713947083	0.117072035804039	0.907055427248177
371	heb_ita_dyu_por_tig_sid_mlt_guj_uzb_aze_cic_mly_igb_rus_afr_bsq_rom_wly_xho_mnd_slo_fre_ewe_nor_swa_cze_hun_fbf_dgb_fin_mcd_anl_geo_pan_bos_svk_bul_amh_sod_glc_est_bam_ind_krd_tag_jpn_knd_kor_alb_ctl_tsw_arw_jav_prs_owc_sun_cnt_lit_akn_ben_gam_eng_ger_dut_spa_qcu_ukr_grk_urd_yor_amr_swe_aeg_lat_bat_scr_swt_hin_zul_mao_tha_chh_tml_moo_lda_azi_pol_mol_tur_ven_vie_hau_tsn_ses_bem	-0.198914834721158	-0.470508367436355	0.639093478361641
372	heb_rus_dgb_dut_anl_sid_hau_prs_tur_aze_ewe_ind_cic_afr_por_bsq_bos_tig_akn_cnt_grk_nor_bem_pan_tsn_alb_fin_ven_yor_hun_lit_owc_geo_krd_ctl_mol_bul_aeg_wly_arw_est_bam_bat_ger_jav_jpn_tml_kor_swe_glc_fbf_pol_mao_scr_sod_mly_mnd_fre_swt_hin_amr_ita_ben_urd_rom_qcu_eng_svk_lat_xho_gam_mcd_mlt_guj_sun_cze_tsw_ukr_dyu_tag_tha_amh_knd_igb_swa_azi_slo_spa_uzb_moo_vie_chh_zul_lda_ses	0.0144249124902571	0.0339601052621549	0.972981745710997
373	tig_ger_ewe_bul_anl_hau_chh_rom_aze_azi_fbf_sun_ven_mcd_urd_bsq_slo_aeg_akn_cnt_ben_mol_tsn_fre_ses_hin_est_bam_cic_hun_pan_mlt_geo_glc_dut_spa_pol_sid_gam_swe_fin_zul_mly_ukr_jav_jpn_knd_kor_ita_nor_bem_lat_tag_por_sod_bat_mnd_prs_swt_eng_amh_lit_arw_svk_afr_qcu_bos_cze_alb_lda_wly_guj_amr_scr_ind_rus_dyu_grk_yor_mao_tha_owc_tml_tsw_moo_uzb_krd_ctl_tur_igb_vie_heb_xho_dgb_swa	-0.236668826864799	-0.559631182769615	0.577076416011451
374	aeg_ger_yor_ctl_sod_sid_chh_mcd_aze_azi_moo_bat_lda_slo_eng_bsq_swe_owc_cic_cnt_arw_prs_swt_bos_igb_cze_hun_ven_bem_fin_svk_gam_geo_hin_rus_alb_bul_amh_heb_nor_est_ses_sun_ukr_ind_jpn_tml_kor_krd_scr_tsn_afr_mly_por_mlt_jav_mnd_lat_dyu_spa_wly_ita_lit_grk_urd_qcu_dut_glc_pan_fbf_hau_mol_amr_guj_tag_fre_akn_ben_zul_mao_tha_anl_knd_tsw_ewe_uzb_rom_pol_tur_bam_vie_tig_swa_xho_dgb	-0.212246344063723	-0.501493678386663	0.617208812341361
375	tig_prs_bem_lat_sid_amr_chh_pol_uzb_azi_igb_jav_ewe_guj_ita_bsq_alb_mlt_dgb_cnt_slo_urd_swt_rus_cic_dut_est_tsn_swa_hun_grk_aeg_geo_eng_pan_nor_ctl_heb_owc_mol_fin_lda_bat_mcd_mly_jpn_knd_kor_scr_fre_yor_krd_ind_svk_amh_sun_mnd_cze_ven_swe_sod_glc_ger_ukr_hin_qcu_arw_lit_spa_dyu_wly_bul_hau_ben_mao_por_bam_afr_xho_tag_tha_gam_tml_zul_moo_aze_rom_bos_tur_akn_vie_anl_fbf_tsw_ses	-0.736149541790608	-1.76859886612202	0.0802396835259067
376	owc_pol_fbf_alb_hau_mlt_chh_ctl_aze_uzb_moo_jav_lda_krd_ger_bsq_dut_gam_cic_mnd_slo_spa_tsw_swe_swt_urd_est_akn_ven_fin_mol_heb_geo_lit_eng_fre_ben_tig_sid_grk_hun_xho_sun_mcd_mao_jpn_knd_kor_ita_hin_dyu_ukr_ind_pan_sod_tag_cnt_arw_ewe_cze_amh_por_afr_nor_scr_qcu_rom_svk_bul_ses_aeg_lat_anl_glc_mly_bos_bam_rus_yor_bat_tha_amr_tml_swa_zul_tur_guj_prs_azi_bem_vie_wly_dgb_igb_tsn	0.583624061550585	1.38194570151361	0.170298851754118
377	amh_spa_tsw_dut_hau_wly_owc_afr_azi_uzb_ewe_bat_moo_rom_pan_bsq_swe_anl_bam_cnt_fre_slo_cic_ctl_fbf_bos_fin_lda_dyu_est_scr_gam_geo_mcd_cze_lat_svk_tig_sod_hin_hun_zul_mly_grk_jav_jpn_knd_kor_nor_eng_xho_lit_ind_ukr_mlt_mao_mnd_rus_swa_ben_heb_pol_mol_urd_krd_qcu_guj_arw_por_ses_aeg_ger_sid_prs_sun_ita_tsn_alb_dgb_tag_tha_chh_tml_igb_swt_tur_bul_glc_aze_ven_vie_amr_akn_bem_yor	-0.385538054195993	-0.914826600327124	0.362648547809263
378	anl_cze_igb_hin_tig_hau_mlt_glc_aze_tur_ven_mly_xho_lat_scr_bsq_urd_chh_ses_mnd_spa_pol_dgb_rom_zul_por_hun_fbf_cic_fin_guj_aeg_geo_pan_svk_alb_eng_owc_gam_fre_est_swt_mao_mol_bat_jpn_tml_kor_arw_mcd_lda_slo_ind_ger_sod_sun_cnt_bul_swa_afr_amr_nor_lit_prs_swe_qcu_ukr_krd_dut_akn_heb_rus_sid_ben_jav_ctl_tsw_ita_bem_tag_tha_wly_knd_ewe_moo_uzb_grk_bos_azi_bam_vie_amh_dyu_yor_tsn	0.0322309458557271	0.075960426732172	0.939613750488743
379	wly_ita_cic_urd_mlt_anl_amh_scr_uzb_azi_swa_sun_dyu_spa_pol_bsq_dut_aeg_moo_mnd_glc_ger_tsw_cze_igb_slo_est_ewe_tsn_hun_nor_hau_geo_afr_rus_krd_ukr_sod_owc_bos_fin_ses_tag_por_ind_jpn_tml_kor_mcd_svk_xho_pan_mly_lit_sid_jav_cnt_guj_swt_ben_amr_eng_arw_fre_rom_qcu_ctl_hin_mol_ven_gam_lat_heb_alb_bat_grk_fbf_bul_bem_mao_tha_chh_knd_dgb_zul_tur_swe_prs_aze_lda_vie_tig_bam_yor_akn	-0.206551819246247	-0.487992986531636	0.626703351238086
380	hau_spa_fbf_swe_heb_gam_wly_cze_tur_azi_bem_bat_swa_svk_afr_bsq_urd_sod_dyu_mnd_ita_nor_tsw_rom_moo_slo_fin_zul_akn_hun_lit_amr_geo_pol_por_pan_bul_sid_anl_rus_est_tsn_mao_hin_tag_jpn_knd_kor_scr_krd_bam_ctl_mly_arw_amh_ind_cnt_ukr_ven_eng_tig_alb_ger_guj_lat_qcu_bos_ben_fre_yor_mlt_dut_owc_prs_jav_mol_swt_mcd_cic_sun_tha_chh_tml_igb_dgb_aze_grk_glc_uzb_ses_vie_aeg_xho_lda_ewe	-0.550876343535763	-1.31383494531065	0.192133496558613
381	tig_lit_swa_urd_mlt_chh_owc_spa_aze_uzb_ses_tag_zul_nor_krd_bsq_lat_gam_ven_cnt_pan_slo_bem_hin_yor_ben_hun_cic_moo_fin_prs_sid_geo_swe_ita_rus_glc_amh_heb_arw_est_bam_mao_ger_mly_jpn_tml_kor_pol_svk_ewe_fre_ind_dut_sod_sun_mnd_cze_lda_mol_anl_ctl_guj_mcd_afr_qcu_bos_por_bul_dyu_amr_eng_hau_alb_bat_ukr_igb_scr_fbf_jav_tha_wly_knd_akn_swt_tur_grk_rom_azi_tsn_vie_aeg_tsw_dgb_xho	0.4505233687983	1.06419779662471	0.289994435738668
382	wly_mol_igb_hin_owc_aeg_amh_eng_aze_tur_ses_tag_zul_ita_cze_bsq_pol_heb_cic_cnt_spa_ben_lda_afr_tsw_por_fin_dyu_ven_hun_fre_sod_geo_lit_bul_ukr_krd_tig_hau_bos_est_dgb_sun_prs_mly_jpn_knd_kor_urd_swe_swa_alb_jav_pan_anl_bat_mnd_ctl_swt_lat_gam_guj_glc_ger_grk_qcu_nor_dut_scr_xho_chh_rom_mlt_rus_ind_slo_moo_mcd_yor_mao_tha_amr_tml_tsn_bem_azi_arw_svk_uzb_ewe_vie_sid_bam_fbf_akn	-0.0205688197702494	-0.0484274349615037	0.961479444365649
383	tig_afr_bem_grk_hau_wly_heb_ctl_azi_tur_igb_mao_swa_prs_por_bsq_krd_gam_xho_mnd_nor_hin_dgb_pan_moo_pol_est_cic_ven_hun_mcd_aeg_geo_bos_lat_cze_arw_anl_amr_dut_fin_swt_jav_guj_sun_jpn_tml_kor_rus_alb_yor_ita_bat_ben_sid_tag_cnt_scr_tsn_mol_sod_bul_urd_ger_lit_qcu_slo_spa_ukr_akn_chh_fre_mlt_svk_ind_eng_zul_glc_ewe_mly_tha_owc_knd_ses_lda_aze_rom_swe_uzb_dyu_vie_amh_fbf_tsw_bam	-0.554196129415784	-1.32245094835753	0.189261078532486
384	anl_fre_swt_eng_aeg_chh_gam_svk_uzb_aze_zul_mly_akn_lat_scr_bsq_cze_mlt_bam_cnt_swe_urd_xho_ben_tsn_afr_est_ewe_bem_fin_slo_tig_geo_pol_mol_guj_dut_owc_sid_ita_hun_cic_tag_ctl_bat_jpn_tml_kor_prs_alb_swa_rom_ind_grk_heb_mao_mnd_rus_igb_pan_amh_mcd_spa_por_ukr_qcu_hin_nor_lit_ven_hau_bos_amr_krd_jav_ger_fbf_glc_lda_sun_tha_wly_knd_yor_ses_tur_arw_bul_azi_tsw_vie_sod_dyu_dgb_moo	0.634196849039151	1.49840696808587	0.137414309657968
385	gam_pol_swa_afr_mlt_chh_heb_bos_uzb_tur_yor_jav_ses_spa_glc_bsq_ukr_sid_cic_cnt_arw_urd_bem_guj_dyu_cze_fin_bam_lda_est_scr_tig_geo_grk_dut_eng_mol_wly_amh_ger_hun_tsn_ind_ctl_tag_jpn_tml_kor_slo_alb_igb_swe_sun_ben_aeg_mly_mnd_ita_swt_hin_sod_lit_lat_prs_por_qcu_bul_nor_rom_dgb_anl_svk_owc_mcd_mao_rus_akn_pan_ewe_bat_tha_amr_knd_zul_moo_azi_krd_fre_aze_xho_vie_hau_tsw_ven_fbf	0.629234509360559	1.49018765556084	0.13955874779376
386	wly_hin_swa_prs_heb_hau_sid_ben_aze_tur_zul_ind_ven_bul_rus_bsq_bos_gam_ewe_cnt_ita_eng_swt_arw_dgb_por_hun_lda_tsn_fin_ctl_aeg_geo_svk_grk_guj_dut_sod_chh_glc_est_dyu_bat_slo_tag_jpn_knd_kor_swe_pol_igb_nor_mao_alb_tig_jav_mnd_pan_yor_ukr_mlt_afr_lit_krd_mol_qcu_spa_mcd_lat_xho_amr_ger_amh_fre_sun_scr_bam_urd_akn_mly_tha_owc_tml_bem_cic_uzb_rom_cze_azi_fbf_vie_anl_tsw_ses_moo	0.481277166899834	1.13830583330654	0.257916702325687
387	sod_nor_moo_guj_owc_tig_hau_arw_azi_tur_tsw_sun_dyu_lat_rom_bsq_krd_sid_bem_cnt_spa_cze_fbf_pan_xho_afr_est_tsn_cic_fin_swe_aeg_geo_hin_lit_dut_eng_heb_gam_bos_hun_bam_mao_urd_mly_jpn_tml_kor_bul_ukr_ses_scr_ind_ben_amr_bat_mnd_rus_swa_glc_chh_prs_alb_mol_svk_qcu_grk_por_ger_swt_anl_pol_wly_slo_jav_ctl_yor_ita_zul_tag_tha_mlt_knd_lda_igb_uzb_fre_mcd_aze_ewe_vie_amh_dgb_akn_ven	-0.24627775175406	-0.582928526769228	0.561352253875289
388	chh_dut_zul_slo_wly_anl_tig_pol_tur_aze_swt_ind_lda_ger_ukr_bsq_svk_sid_bam_mnd_alb_krd_xho_urd_yor_grk_hun_cic_akn_est_rus_sod_geo_swe_nor_ita_mol_mlt_amr_spa_fin_fbf_bat_glc_sun_jpn_tml_kor_bos_arw_igb_fre_mao_ben_owc_tag_cnt_eng_swa_lit_heb_por_bul_lat_pan_qcu_mcd_hin_afr_bem_aeg_scr_gam_ctl_mly_prs_ven_rom_dyu_jav_tha_hau_knd_tsw_ewe_azi_cze_guj_uzb_dgb_vie_amh_tsn_moo_ses	-0.0717137935961851	-0.169164284357246	0.866034823905604
389	tig_grk_xho_scr_wly_owc_amh_spa_aze_tur_zul_mao_swa_glc_pan_bsq_eng_gam_tsw_cnt_prs_arw_lda_rom_ses_cze_est_ewe_yor_hun_ben_hau_geo_dut_krd_alb_por_mlt_heb_hin_fin_swt_tag_guj_ind_jpn_tml_kor_bul_nor_dgb_fre_jav_swe_amr_bat_mnd_rus_tsn_slo_aeg_lit_svk_ger_afr_qcu_ita_urd_ctl_fbf_chh_bos_sod_lat_sun_pol_akn_mol_ven_mly_tha_sid_knd_moo_dyu_uzb_ukr_mcd_azi_cic_vie_anl_bem_bam_igb	-0.00559857345134657	-0.0132027162164015	0.98949434434962
390	amh_ben_ewe_pan_mlt_aeg_wly_pol_azi_uzb_lda_sun_ven_prs_nor_bsq_dut_amr_tsn_cnt_grk_urd_cic_bul_swa_ita_fin_zul_yor_est_ger_chh_geo_ctl_rom_hin_bos_sid_sod_lit_hun_akn_ind_swe_mao_jpn_knd_kor_slo_spa_swt_eng_tag_arw_tig_jav_mnd_lat_dgb_krd_owc_rus_guj_fre_scr_qcu_mol_mcd_ukr_xho_heb_glc_hau_cze_mly_afr_dyu_por_moo_bat_tha_anl_tml_fbf_bam_tur_svk_alb_aze_ses_vie_gam_tsw_igb_bem	-0.201804631445149	-0.47652663604184	0.634816954673073
391	chh_krd_tsn_grk_amh_heb_tig_ger_tur_azi_zul_tag_swt_slo_bos_bsq_ben_amr_lda_mnd_prs_afr_tsw_lit_swa_alb_hun_xho_yor_est_urd_anl_geo_rom_fre_guj_nor_sod_gam_spa_fin_igb_mao_scr_mly_jpn_knd_kor_por_ctl_ven_eng_bat_dut_wly_sun_cnt_bul_akn_lat_hau_rus_pol_cze_hin_qcu_arw_mcd_ita_ses_sid_pan_owc_glc_jav_svk_bem_mol_dgb_ind_tha_mlt_tml_bam_fbf_uzb_swe_ukr_aze_dyu_vie_aeg_cic_ewe_moo	-0.381940899557238	-0.905979488382388	0.367287987844758
392	mlt_rus_bam_rom_tig_owc_amh_guj_azi_tur_dgb_tag_tsn_fre_glc_bsq_slo_heb_ses_mnd_swe_bos_swt_eng_lda_ctl_hun_akn_fbf_fin_scr_sod_geo_cze_pan_svk_ita_aeg_wly_grk_est_moo_ind_lit_mly_jpn_tml_kor_ger_hin_ewe_krd_bat_afr_anl_jav_cnt_alb_zul_lat_amr_urd_ben_pol_mol_qcu_dut_ukr_spa_yor_gam_prs_sid_mcd_sun_por_dyu_arw_tsw_mao_tha_hau_knd_ven_cic_uzb_nor_bul_aze_bem_vie_chh_igb_swa_xho	-0.284172489951009	-0.672311600606302	0.503052281047407
393	sod_ita_tsn_ger_owc_anl_chh_dut_azi_uzb_swt_sun_swa_rom_scr_bsq_lat_tig_cic_mnd_pol_ctl_akn_glc_ewe_ukr_hun_igb_yor_est_svk_amr_geo_slo_guj_mol_pan_amh_heb_lit_fin_fbf_jav_mcd_ind_jpn_knd_kor_spa_fre_bam_alb_tag_rus_sid_mly_cnt_por_dyu_arw_mlt_bos_urd_prs_cze_qcu_hin_eng_swe_tsw_gam_afr_hau_ben_bat_bul_lda_grk_dgb_mao_tha_wly_tml_ses_ven_tur_nor_krd_aze_bem_vie_aeg_moo_zul_xho	-0.676689951443692	-1.62177014126444	0.108238117668715
394	tig_urd_swa_bul_sid_gam_sod_ben_azi_aze_bem_tag_bam_pol_pan_bsq_mol_hau_tsw_mnd_slo_dut_zul_ctl_dgb_cze_hun_akn_igb_fin_ger_mlt_geo_spa_alb_por_glc_aeg_wly_ukr_est_ven_ind_guj_bat_jpn_tml_kor_lat_arw_fbf_afr_sun_rus_owc_mao_cnt_ita_moo_hin_anl_bos_swe_scr_svk_qcu_lit_grk_mcd_swt_chh_prs_amh_eng_jav_rom_dyu_nor_ses_mly_tha_heb_knd_tsn_yor_uzb_krd_fre_tur_lda_vie_amr_cic_xho_ewe	-1.08586453422122	-2.66367999667704	0.00911005265187651
395	tig_rus_yor_krd_chh_anl_amh_dut_uzb_azi_akn_tag_moo_cze_mcd_bsq_urd_gam_swa_mnd_pan_glc_fbf_grk_bam_ctl_fin_cic_tsn_hun_por_owc_geo_spa_bul_mol_scr_amr_aeg_slo_est_ses_sun_prs_mao_jpn_knd_kor_ger_svk_dyu_swe_jav_fre_sod_ind_cnt_afr_ven_nor_hau_lit_ben_pol_ukr_qcu_ita_alb_guj_ewe_mlt_hin_heb_rom_mly_lat_tsw_bos_zul_bat_tha_sid_tml_dgb_bem_tur_eng_arw_aze_xho_vie_wly_igb_swt_lda	-0.273899465493863	-0.647450908422083	0.518935211818603
396	hau_slo_akn_rus_amh_sod_tig_urd_tur_uzb_cic_tag_xho_mcd_ita_bsq_por_anl_fbf_cnt_pol_rom_swt_afr_yor_nor_est_ewe_igb_hun_grk_wly_geo_hin_eng_cze_alb_mlt_chh_fre_fin_swa_ind_spa_mao_jpn_knd_kor_ger_ben_moo_svk_bat_dut_gam_mly_mnd_swe_ven_bul_amr_ukr_krd_lit_bos_qcu_mol_lat_arw_dyu_sid_scr_heb_pan_jav_guj_dgb_ctl_zul_sun_tha_owc_tml_lda_ses_aze_prs_glc_azi_bem_vie_aeg_bam_tsw_tsn	-0.495530189166838	-1.18049809418484	0.240812677313463
397	hau_hin_dgb_cze_chh_amh_amr_lat_tur_uzb_fbf_mly_xho_eng_pol_bsq_ctl_sid_cic_mnd_afr_dut_zul_krd_bam_prs_hun_yor_dyu_fin_lit_mlt_geo_swe_ben_mcd_scr_gam_anl_svk_est_swt_sun_bos_tag_jpn_knd_kor_ukr_alb_ewe_fre_mao_por_heb_jav_cnt_glc_swa_slo_sod_bul_pan_guj_ger_qcu_rom_urd_spa_lda_aeg_arw_tig_nor_ind_ita_tsn_grk_igb_bat_tha_owc_tml_moo_ses_azi_rus_mol_aze_bem_vie_wly_ven_tsw_akn	0.0783025536605176	0.184375173971873	0.854120592761858
398	aeg_mol_ses_dut_owc_mlt_amr_hin_tur_azi_xho_tag_ewe_fre_pan_bsq_lit_sid_akn_mnd_bos_cze_fbf_afr_dgb_alb_hun_tsw_swa_est_spa_chh_geo_ctl_urd_guj_scr_tig_amh_rus_fin_tsn_mao_rom_sun_jpn_tml_kor_svk_prs_igb_mcd_ind_bul_sod_bat_cnt_krd_moo_grk_anl_swe_por_ukr_glc_qcu_slo_ita_ger_swt_heb_eng_hau_nor_jav_lat_yor_arw_bam_mly_tha_wly_knd_zul_lda_uzb_pol_ben_aze_ven_vie_gam_dyu_bem_cic	-0.0961381038393452	-0.226498620308931	0.821310723319307
399	sod_svk_moo_bos_sid_amr_tig_bul_uzb_azi_ewe_jav_akn_krd_rom_bsq_dut_hau_tsw_mnd_fre_prs_ses_cze_cic_scr_hun_fbf_ven_est_glc_amh_geo_mol_por_ben_slo_mlt_anl_urd_fin_bam_ind_mcd_sun_jpn_knd_kor_arw_grk_swt_afr_bat_lat_gam_mly_cnt_swe_xho_ger_heb_guj_lit_spa_ctl_qcu_alb_pol_ita_igb_wly_hin_aeg_rus_mao_eng_bem_pan_zul_tag_tha_owc_tml_yor_tsn_tur_ukr_nor_aze_lda_vie_chh_dgb_dyu_swa	-0.569265274613317	-1.35619786591668	0.178319818823153
400	sod_fre_ewe_nor_mlt_amh_anl_prs_uzb_aze_bem_tag_xho_krd_dut_bsq_por_amr_igb_mnd_eng_ctl_tsn_mol_zul_bul_hun_ses_swa_est_pol_owc_geo_grk_swe_rus_lit_heb_sid_alb_fin_swt_bat_ger_jav_jpn_tml_kor_hin_afr_moo_ukr_sun_ita_chh_mly_cnt_cze_ven_bos_wly_guj_rom_ben_mcd_qcu_scr_svk_slo_bam_gam_arw_hau_spa_ind_glc_cic_urd_lda_mao_tha_aeg_knd_dgb_yor_azi_lat_pan_tur_tsw_vie_tig_akn_fbf_dyu	-0.513537545442757	-1.21990849779678	0.225584124721639
401	anl_rus_igb_lit_heb_tig_chh_pan_aze_tur_tsw_ind_lda_alb_urd_bsq_arw_wly_bem_cnt_guj_ctl_akn_ger_zul_swe_est_swt_dgb_hun_grk_amr_geo_bul_slo_pol_prs_sid_amh_por_fin_moo_sun_svk_jav_jpn_tml_kor_nor_afr_cic_ben_bat_eng_owc_mly_mnd_fre_fbf_spa_hau_ita_rom_mol_cze_qcu_mcd_krd_ukr_tsn_aeg_bos_mlt_dut_mao_scr_ewe_lat_bam_tag_tha_sod_knd_yor_xho_azi_glc_hin_uzb_dyu_vie_gam_ses_ven_swa	0.486435412011657	1.14875119485748	0.253604607148682
402	wly_lat_moo_por_heb_aeg_amr_rus_aze_azi_ewe_ind_tsn_slo_spa_bsq_alb_owc_swt_mnd_glc_ben_akn_nor_bam_dut_hun_igb_fbf_fin_afr_tig_geo_bul_eng_krd_mol_mlt_sod_ita_est_swa_mao_arw_tag_jpn_knd_kor_grk_ukr_zul_bos_jav_swe_amh_mly_cnt_prs_dgb_ger_anl_guj_scr_rom_pan_qcu_svk_lit_ctl_xho_hau_pol_chh_hin_bat_urd_yor_mcd_lda_sun_tha_sid_tml_ven_cic_uzb_fre_cze_tur_bem_vie_gam_ses_tsw_dyu	-0.310798231516673	-0.734979681524409	0.464201231818729
403	gam_krd_ewe_ukr_mlt_wly_amr_swe_azi_uzb_ses_mao_ven_svk_guj_bsq_hin_sid_swt_mnd_prs_fre_yor_ctl_akn_mol_fin_zul_bem_hun_grk_owc_geo_dut_lat_ger_urd_aeg_tig_mcd_est_tsw_mly_rus_bat_jpn_tml_kor_alb_eng_bam_por_sun_cze_anl_tag_cnt_rom_igb_ben_chh_spa_ita_slo_pan_qcu_lit_scr_afr_dgb_sod_bos_heb_arw_ind_glc_dyu_nor_xho_jav_tha_amh_knd_swa_lda_aze_bul_pol_tur_tsn_vie_hau_fbf_cic_moo	-0.0495796087434557	-0.116827114409704	0.907248979249596
404	tig_lat_yor_rus_amr_sod_aeg_spa_tur_azi_igb_mly_akn_ctl_guj_bsq_fre_mlt_fbf_mnd_krd_prs_moo_eng_tsw_lit_est_zul_cic_hun_arw_anl_geo_alb_rom_por_grk_amh_gam_pan_fin_bam_jav_nor_tag_jpn_tml_kor_afr_bos_dgb_bul_mao_ukr_owc_bat_cnt_cze_lda_ita_sid_scr_ben_glc_hin_qcu_slo_swe_mol_bem_heb_ger_wly_urd_ind_mcd_swt_dut_ses_sun_tha_hau_knd_ewe_xho_uzb_svk_pol_aze_ven_vie_chh_dyu_tsn_swa	-0.281800768912085	-0.666138184162644	0.506971829586256
405	amh_ctl_fbf_bul_sid_heb_aeg_rus_uzb_aze_dyu_mao_tsw_lat_svk_bsq_arw_sod_ewe_cnt_fre_rom_swt_lit_swa_spa_hun_tsn_lda_est_afr_gam_geo_ben_pan_prs_ukr_tig_hau_pol_fin_bem_bat_glc_tag_jpn_tml_kor_scr_cze_ven_mcd_jav_ger_mlt_mly_mnd_grk_akn_bos_amr_hin_eng_por_guj_qcu_swe_slo_ita_igb_wly_urd_anl_krd_ind_mol_bam_nor_xho_sun_tha_chh_knd_moo_yor_tur_dut_alb_azi_zul_vie_owc_dgb_cic_ses	-0.26926601348539	-0.63694458698771	0.525725745152983
406	tig_lit_dyu_afr_chh_gam_anl_nor_azi_aze_moo_mao_dgb_krd_ben_bsq_cze_wly_yor_cnt_grk_fre_fbf_mcd_swa_guj_hun_igb_cic_fin_rom_amh_geo_rus_alb_arw_urd_heb_amr_bos_est_ewe_mly_slo_sun_jpn_tml_kor_lat_bul_bem_por_bat_swe_hau_tag_mnd_hin_akn_prs_aeg_scr_ita_glc_ukr_qcu_ger_mol_pol_swt_owc_pan_sid_spa_jav_ctl_ven_eng_zul_ind_tha_mlt_knd_xho_bam_uzb_dut_svk_tur_lda_vie_sod_tsw_tsn_ses	-0.127892177247486	-0.30219146192118	0.763180900739511
407	owc_mcd_cic_scr_hau_aeg_amh_pan_uzb_azi_xho_mly_swt_krd_dut_bsq_lat_tig_swa_mnd_urd_ger_lda_rom_yor_guj_fin_fbf_akn_hun_cze_wly_geo_fre_glc_alb_ita_mlt_amr_prs_est_tsw_mao_lit_bat_jpn_knd_kor_bos_mol_zul_eng_tag_grk_sid_ind_cnt_nor_ses_arw_chh_ben_ukr_spa_rus_qcu_slo_bul_swe_bam_gam_hin_heb_por_sun_ctl_ewe_afr_bem_jav_tha_sod_tml_tsn_moo_tur_svk_pol_aze_dyu_vie_anl_dgb_igb_ven	-0.31416640950304	-0.743466709980507	0.459073297352241
408	chh_cze_igb_guj_heb_wly_gam_dut_uzb_azi_xho_sun_swt_grk_krd_bsq_svk_aeg_akn_cnt_slo_lat_lda_rus_tsw_urd_hun_fbf_ses_est_scr_sid_geo_arw_swe_bos_spa_mlt_sod_ctl_fin_cic_ind_mcd_tag_jpn_tml_kor_ben_ger_ewe_por_mly_ita_amh_jav_mnd_eng_dyu_pol_hau_prs_rom_hin_bul_qcu_ukr_alb_fre_dgb_anl_mol_tig_glc_mao_nor_bem_afr_yor_bat_tha_amr_knd_bam_ven_tur_pan_lit_aze_swa_vie_owc_tsn_zul_moo	0.633963000999423	1.50621930234271	0.135400070850076
409	anl_alb_zul_spa_gam_aeg_sid_krd_tur_aze_tsn_tag_igb_guj_mol_bsq_lit_sod_dgb_cnt_swe_dut_bam_svk_swt_grk_fin_cic_lda_est_por_mlt_geo_rom_pan_slo_ctl_tig_heb_mcd_hun_swa_bat_arw_sun_jpn_knd_kor_rus_afr_fbf_nor_ind_urd_owc_mao_mnd_fre_dyu_ben_amh_prs_cze_ukr_eng_qcu_bos_glc_pol_ses_amr_ger_wly_ita_jav_hin_yor_scr_ven_mly_tha_hau_tml_tsw_ewe_uzb_bul_lat_azi_bem_vie_chh_xho_akn_moo	-0.71410325068589	-1.71445648255483	0.0897757227989014
410	wly_guj_dgb_bul_hau_amh_mlt_lit_azi_uzb_xho_sun_cic_slo_ger_bsq_por_anl_ven_mnd_scr_mcd_igb_urd_swt_swe_fin_tsw_yor_hun_alb_amr_geo_prs_grk_nor_pol_heb_sid_eng_est_ewe_mao_spa_mly_jpn_tml_kor_rus_ita_tsn_svk_bat_afr_tig_tag_cnt_ctl_lda_fre_sod_pan_ukr_lat_ben_qcu_krd_cze_bos_akn_gam_arw_aeg_hin_ind_dut_zul_glc_bem_jav_tha_owc_knd_swa_fbf_aze_rom_mol_tur_dyu_vie_chh_ses_moo_bam	-0.0582492305347213	-0.137253256737085	0.891127328237656
411	aeg_lit_ven_spa_wly_sid_tig_bos_tur_uzb_lda_mao_xho_glc_cze_bsq_ita_owc_dgb_cnt_eng_fre_igb_por_cic_rom_hun_bem_fbf_fin_ctl_heb_geo_rus_guj_scr_mcd_anl_mlt_slo_est_tsw_mly_ger_sun_jpn_knd_kor_hin_ben_swt_swe_tag_urd_chh_bat_mnd_pol_ewe_pan_gam_dut_grk_prs_arw_qcu_mol_svk_lat_zul_amh_krd_hau_afr_jav_nor_yor_ukr_ses_ind_tha_sod_tml_akn_swa_azi_alb_bul_aze_moo_vie_amr_dyu_bam_tsn	-0.794639884045364	-1.91372272814523	0.0587309158366705
412	amh_mol_ven_spa_wly_mlt_sid_ctl_azi_aze_cic_ind_bam_cze_swe_bsq_por_aeg_dyu_cnt_krd_ben_lda_mcd_dgb_pan_hun_moo_bem_fin_eng_hau_geo_pol_scr_grk_slo_owc_sod_afr_est_fbf_mly_dut_jav_jpn_knd_kor_fre_bul_swt_urd_mao_bos_heb_bat_mnd_alb_ses_rus_amr_prs_guj_nor_ukr_qcu_svk_arw_ita_yor_chh_ger_tig_lat_tag_hin_xho_glc_akn_sun_tha_anl_tml_tsw_zul_tur_lit_rom_uzb_swa_vie_gam_igb_tsn_ewe	-0.411158431932988	-0.974203919937758	0.332482477958791
413	anl_slo_bam_spa_sod_heb_sid_lit_tur_aze_dyu_mao_akn_lat_grk_bsq_ben_owc_zul_cnt_mcd_pan_cic_cze_swt_afr_fin_moo_dgb_est_ukr_amr_geo_bos_urd_por_arw_wly_chh_scr_hun_bem_jav_ctl_tag_jpn_tml_kor_swe_nor_xho_svk_sun_rom_amh_ind_mnd_pol_tsn_prs_mlt_fre_krd_dut_rus_qcu_eng_alb_mol_yor_gam_bul_tig_ger_mly_ita_fbf_glc_tsw_bat_tha_aeg_knd_swa_ewe_azi_hin_guj_uzb_ses_vie_hau_igb_lda_ven	-0.830025909351285	-2.00764389702045	0.0475830104265043
414	mlt_fre_ewe_svk_owc_heb_tig_arw_azi_tur_lda_sun_ven_urd_nor_bsq_mol_sod_bem_cnt_rus_spa_bam_alb_moo_eng_hun_zul_yor_fin_pol_wly_geo_lit_prs_guj_hin_gam_aeg_dut_est_fbf_mao_krd_ind_jpn_tml_kor_por_pan_dyu_mcd_jav_cze_anl_bat_mnd_bos_dgb_grk_amh_ctl_bul_scr_ita_qcu_rom_ukr_ben_ses_chh_swe_amr_ger_mly_lat_akn_slo_swa_tag_tha_hau_knd_xho_igb_aze_afr_glc_uzb_tsw_vie_sid_cic_tsn_swt	-0.71076078946373	-1.70600612457577	0.0913445566642988
415	heb_ger_dgb_lit_sid_sod_aeg_mol_tur_uzb_ewe_sun_ven_grk_swe_bsq_ben_amh_akn_mnd_eng_dut_xho_ita_zul_urd_fin_bem_bam_hun_hin_gam_geo_ctl_guj_arw_bul_owc_amr_pol_est_tsw_mao_nor_tag_jpn_knd_kor_krd_cze_moo_spa_mly_scr_mlt_ind_cnt_rus_tsn_afr_anl_prs_pan_por_ukr_qcu_fre_lat_slo_lda_tig_svk_chh_glc_bat_alb_swt_mcd_dyu_jav_tha_wly_tml_ses_yor_azi_bos_rom_aze_cic_vie_hau_fbf_swa_igb	-0.473892767773375	-1.12735157882719	0.262494115247299
416	owc_prs_dyu_cze_anl_chh_heb_arw_uzb_aze_ven_jav_tsw_rus_hin_bsq_ger_wly_swt_mnd_krd_glc_moo_spa_cic_nor_hun_fbf_bem_fin_mol_gam_geo_ctl_lit_por_ita_amh_mlt_swe_est_zul_tag_ukr_bat_jpn_tml_kor_pol_dut_swa_lat_ind_eng_amr_sun_cnt_rom_ewe_scr_aeg_svk_urd_ben_slo_qcu_mcd_grk_afr_yor_sod_alb_tig_bos_mly_pan_akn_fre_dgb_mao_tha_sid_knd_bam_ses_azi_bul_guj_tur_xho_vie_hau_tsn_lda_igb	0.0489960288679011	0.115333700114356	0.908429288079882
417	hau_mol_bem_fre_gam_owc_tig_pan_uzb_tur_xho_jav_yor_ita_cze_bsq_afr_sod_tsn_mnd_urd_scr_igb_glc_dgb_nor_fin_ewe_bam_est_slo_amh_geo_alb_ger_krd_ctl_mlt_anl_pol_hun_ses_tag_arw_bat_jpn_tml_kor_grk_lit_ven_bos_mly_dut_amr_mao_cnt_rus_akn_guj_heb_ben_spa_ukr_hin_qcu_lat_svk_eng_tsw_chh_swe_wly_por_ind_prs_zul_rom_fbf_sun_tha_sid_knd_moo_swt_aze_mcd_bul_azi_lda_vie_aeg_cic_dyu_swa	-0.701907858604967	-1.68719497136371	0.0949173714661863
418	wly_lat_yor_ben_aeg_mlt_chh_ger_tur_azi_ses_sun_ewe_svk_ukr_bsq_krd_tig_cic_cnt_grk_guj_bem_mol_moo_pan_hun_fbf_ven_est_rom_sod_geo_spa_por_prs_nor_owc_hau_hin_fin_dgb_bat_arw_tag_jpn_tml_kor_bul_alb_xho_afr_ind_fre_amh_mly_mnd_urd_swt_rus_gam_eng_lit_swe_dut_qcu_ctl_scr_bos_tsn_sid_cze_heb_mcd_jav_ita_igb_glc_lda_mao_tha_amr_knd_swa_akn_uzb_slo_pol_aze_zul_vie_anl_dyu_bam_tsw	-0.421732615354609	-1.00013075434791	0.319842402277558
419	amr_mcd_tsn_spa_sod_tig_amh_hin_uzb_azi_dyu_mly_bem_swe_ukr_bsq_scr_sid_dgb_cnt_rom_guj_igb_mol_ses_lat_hun_moo_lda_fin_ben_mlt_geo_slo_krd_arw_dut_owc_wly_rus_est_swa_sun_lit_bat_jpn_tml_kor_ita_pol_cic_bul_jav_por_anl_tag_mnd_pan_yor_ger_hau_cze_grk_bos_eng_qcu_prs_svk_glc_fbf_aeg_nor_gam_urd_ind_alb_tsw_afr_swt_mao_tha_heb_knd_ven_xho_aze_ctl_fre_tur_akn_vie_chh_ewe_bam_zul	-0.206960696885206	-0.48888835689751	0.626071696758953
420	sod_rus_akn_grk_tig_amh_sid_ukr_aze_azi_tsn_mly_igb_ita_ger_bsq_hin_hau_dyu_cnt_slo_pan_xho_svk_bam_pol_hun_ses_swt_est_arw_heb_geo_scr_mol_ctl_urd_amr_owc_guj_fin_moo_bat_mcd_mao_jpn_knd_kor_glc_lit_ewe_alb_ind_dut_chh_jav_mnd_lat_bem_afr_anl_krd_swe_bos_prs_qcu_spa_nor_rom_ven_gam_bul_aeg_eng_tag_ben_cic_por_swa_sun_tha_wly_tml_yor_lda_tur_cze_fre_uzb_tsw_vie_mlt_dgb_fbf_zul	-0.21803325470304	-0.515239965645048	0.607607913232208
421	aeg_lit_swa_nor_mlt_hau_tig_mol_tur_uzb_bam_ind_bem_ger_rom_bsq_hin_wly_yor_mnd_eng_rus_igb_pan_xho_bos_fin_ewe_dgb_est_krd_owc_geo_guj_ukr_bul_urd_heb_amh_grk_hun_fbf_mao_svk_bat_jpn_tml_kor_por_pol_tsw_afr_tag_cze_amr_sun_cnt_ita_moo_ctl_chh_mcd_scr_swe_lat_qcu_ben_alb_fre_cic_sid_prs_anl_arw_jav_spa_ven_dut_akn_mly_tha_gam_knd_tsn_lda_azi_slo_glc_aze_swt_vie_sod_zul_ses_dyu	0.118104581904446	0.27783623240403	0.781754799902803
422	tig_ctl_moo_grk_amr_wly_mlt_por_uzb_azi_xho_jav_tsw_guj_bos_bsq_alb_heb_bem_cnt_mcd_arw_dgb_hin_fbf_swe_est_akn_swa_fin_ukr_anl_geo_slo_lat_spa_glc_sod_aeg_krd_hun_igb_ind_mol_tag_jpn_knd_kor_bul_afr_lda_nor_mao_pol_gam_bat_mnd_ben_ven_rom_chh_pan_svk_cze_dut_qcu_urd_fre_ger_zul_owc_rus_amh_ita_mly_scr_bam_lit_ewe_sun_tha_sid_tml_yor_ses_aze_prs_eng_tur_swt_vie_hau_dyu_cic_tsn	-0.639322810079719	-1.53112858661937	0.129132253282251
423	heb_fre_yor_por_sid_gam_owc_arw_uzb_tur_ewe_mao_dyu_krd_rus_bsq_pan_mlt_bam_cnt_ita_mol_ses_alb_xho_ctl_fin_akn_moo_est_bul_hau_geo_lat_eng_spa_cze_anl_wly_rom_hun_swt_ind_mcd_sun_jpn_knd_kor_pol_dut_bem_scr_jav_afr_sod_mly_mnd_urd_dgb_slo_tig_svk_ukr_ger_ben_qcu_guj_swe_nor_ven_aeg_grk_chh_prs_bat_lit_igb_glc_lda_tag_tha_amh_tml_zul_fbf_aze_hin_bos_azi_swa_vie_amr_cic_tsn_tsw	-0.651690943887368	-1.56442771119748	0.121113699023765
424	sod_nor_fbf_urd_amr_chh_tig_hin_tur_aze_tsn_mly_bam_lat_ctl_bsq_rom_anl_bem_cnt_pol_cze_zul_lit_lda_fre_hun_swt_dyu_est_ita_gam_geo_grk_swe_slo_ukr_mlt_amh_bul_fin_moo_sun_pan_bat_jpn_knd_kor_afr_spa_dgb_krd_tag_arw_sid_mao_mnd_alb_cic_glc_hau_mol_rus_bos_guj_qcu_ger_eng_ben_swa_wly_por_aeg_svk_jav_prs_tsw_mcd_igb_ind_tha_owc_tml_ven_akn_uzb_dut_scr_azi_yor_vie_heb_xho_ewe_ses	-0.17201809463179	-0.406244240907973	0.685496427397833
425	chh_glc_bam_ukr_aeg_sid_mlt_slo_aze_azi_bem_sun_dgb_pol_arw_bsq_ctl_sod_dyu_mnd_guj_mol_xho_nor_swt_rom_fin_ewe_tsw_est_pan_hau_geo_rus_scr_ita_bos_amh_owc_afr_hun_igb_mly_swe_bat_jpn_knd_kor_ben_svk_fbf_lat_ind_urd_gam_jav_cnt_spa_yor_fre_anl_bul_mcd_dut_prs_qcu_grk_krd_lit_tsn_heb_ger_tig_alb_mao_eng_lda_cze_ven_tag_tha_amr_tml_ses_akn_uzb_hin_por_tur_moo_vie_wly_cic_swa_zul	0.180838682135049	0.425503235032939	0.671452898140963
426	aeg_nor_cic_pol_heb_amr_sod_urd_tur_uzb_fbf_ind_zul_ita_alb_bsq_spa_gam_moo_mnd_rom_scr_swa_hin_xho_swe_est_ewe_swt_fin_grk_wly_geo_ben_svk_lit_cze_hau_amh_lat_hun_tsw_mao_bul_mly_jpn_knd_kor_glc_ctl_yor_fre_sun_mcd_owc_bat_cnt_slo_bam_dut_chh_pan_prs_ukr_por_qcu_eng_bos_mol_ses_sid_arw_tig_rus_tag_afr_igb_ger_tsn_jav_tha_mlt_tml_akn_bem_aze_guj_krd_azi_dgb_vie_anl_ven_lda_dyu	-0.623756705087687	-1.49282436650536	0.138867990295809
427	aeg_ita_fbf_cze_chh_owc_mlt_por_aze_uzb_swt_jav_yor_prs_alb_bsq_glc_heb_ven_cnt_bul_lit_lda_grk_bam_mol_est_zul_ses_hun_nor_hau_geo_ctl_dut_scr_swe_wly_sid_ger_fin_dgb_mly_fre_sun_jpn_knd_kor_krd_lat_igb_rus_ind_afr_amr_mao_mnd_urd_tsn_hin_amh_rom_ukr_ben_svk_qcu_pan_mcd_bos_tsw_sod_pol_gam_guj_bat_eng_moo_slo_cic_tag_tha_anl_tml_akn_xho_tur_spa_arw_azi_bem_vie_tig_swa_dyu_ewe	-1.15961190714069	-2.85535989137103	0.00530125455575836
428	amr_lat_akn_glc_mlt_hau_gam_svk_aze_azi_tsn_bat_ses_slo_ben_bsq_bul_wly_yor_cnt_ita_lit_fbf_swe_bem_pol_hun_cic_bam_fin_urd_anl_geo_alb_ctl_rom_mol_amh_sid_eng_est_swt_tag_dut_mao_jpn_knd_kor_rus_bos_xho_ukr_jav_nor_owc_sun_mnd_spa_ewe_cze_aeg_grk_guj_afr_ger_qcu_fre_mcd_prs_dgb_sod_arw_tig_krd_mly_pan_lda_por_dyu_ind_tha_chh_tml_ven_zul_tur_hin_scr_uzb_swa_vie_heb_tsw_moo_igb	-0.433865006761193	-1.03126429866671	0.305091387931037
429	sod_bos_ewe_lat_hau_heb_wly_por_azi_uzb_akn_mao_lda_arw_pol_bsq_pan_owc_bem_mnd_guj_rus_fbf_slo_cic_cze_fin_tsn_bam_est_ctl_sid_geo_bul_scr_spa_nor_aeg_amh_svk_hun_zul_tag_prs_jav_jpn_tml_kor_ben_eng_ses_grk_mly_urd_tig_sun_cnt_ita_yor_rom_amr_afr_ger_alb_fre_qcu_krd_mol_ukr_xho_gam_hin_mlt_lit_ind_glc_dgb_swe_dyu_bat_tha_chh_knd_swa_swt_aze_mcd_dut_tur_moo_vie_anl_tsw_igb_ven	-0.370170377020287	-0.878361737330774	0.38201114292372
430	mlt_pol_swa_mcd_heb_gam_amr_swe_azi_aze_bam_ind_moo_prs_urd_bsq_ita_chh_fbf_cnt_grk_hin_bem_por_ven_ctl_est_dgb_yor_hun_bos_sid_geo_krd_glc_afr_ukr_sod_aeg_pan_fin_tsn_tag_ben_jav_jpn_knd_kor_spa_cze_tsw_mol_sun_rus_amh_bat_mnd_eng_cic_rom_wly_scr_nor_dut_guj_qcu_lit_svk_alb_ses_hau_lat_tig_bul_mly_ger_dyu_slo_xho_mao_tha_anl_tml_lda_zul_tur_fre_arw_uzb_akn_vie_owc_ewe_swt_igb	-0.416747757434257	-0.988739118999745	0.325356297132744
431	tig_urd_xho_ben_gam_amh_mlt_ger_uzb_tur_lda_sun_bem_por_pan_bsq_hin_anl_ven_cnt_slo_scr_igb_ctl_cic_bul_hun_akn_zul_fin_ukr_heb_geo_krd_svk_spa_fre_chh_amr_lat_est_swt_mly_prs_bat_jpn_knd_kor_eng_mol_tsw_cze_jav_rus_sod_mao_mnd_rom_moo_afr_sid_ita_bos_lit_glc_qcu_dut_grk_alb_tsn_hau_pol_owc_guj_ind_swe_dyu_arw_bam_tag_tha_aeg_tml_ewe_dgb_azi_mcd_nor_aze_ses_vie_wly_fbf_yor_swa	-1.12417867140121	-2.75244052505802	0.00711242046183517
432	heb_ctl_moo_ukr_aeg_amr_sod_scr_aze_uzb_bam_mly_lda_glc_arw_bsq_por_gam_fbf_cnt_bul_cze_dyu_fre_bem_swe_fin_tsn_tsw_est_nor_tig_geo_ita_alb_svk_slo_sid_anl_spa_hun_cic_tag_pan_jav_jpn_knd_kor_lat_lit_akn_afr_mao_mcd_owc_ind_mnd_urd_yor_rus_wly_guj_mol_grk_rom_qcu_dut_eng_ben_ewe_chh_pol_amh_hin_bat_bos_zul_ger_dgb_sun_tha_hau_tml_swa_swt_tur_krd_prs_azi_ses_vie_mlt_xho_igb_ven	-0.675731459773661	-1.62149898075627	0.108296306100078
433	gam_ita_ewe_prs_anl_tig_wly_bos_aze_azi_bem_mao_ven_alb_grk_bsq_nor_amh_swt_cnt_ben_cze_igb_slo_moo_ctl_hun_dgb_lda_est_mol_owc_geo_pan_mcd_ukr_svk_sod_mlt_guj_fin_ses_sun_por_ind_jpn_tml_kor_urd_hin_tsw_arw_jav_dut_aeg_mly_mnd_fre_swa_rom_sid_bul_lit_scr_lat_qcu_glc_eng_krd_bam_amr_rus_chh_ger_bat_pol_zul_spa_fbf_tag_tha_hau_knd_yor_akn_uzb_afr_swe_tur_tsn_vie_heb_cic_xho_dyu	0.158548272597537	0.373259854477922	0.709804508570038
434	aeg_eng_tsw_mol_chh_amh_heb_ita_azi_uzb_xho_tag_dgb_hin_por_bsq_ukr_sid_ven_mnd_rus_fre_igb_spa_fbf_mcd_est_lda_tsn_hun_ben_owc_geo_slo_bos_grk_ctl_hau_tig_swe_fin_swa_ind_arw_mly_jpn_knd_kor_pan_lat_yor_guj_sun_urd_wly_mao_cnt_scr_ewe_bul_sod_rom_lit_glc_pol_qcu_svk_afr_krd_bam_gam_alb_mlt_nor_jav_ger_akn_dut_moo_bat_tha_amr_tml_cic_zul_aze_prs_cze_tur_ses_vie_anl_bem_swt_dyu	-0.404311303379134	-0.958485111807006	0.340303382557292
435	anl_lat_bam_nor_mlt_aeg_sod_guj_azi_tur_tsw_ind_xho_rus_hin_bsq_swe_wly_swa_mnd_por_afr_yor_pol_igb_ukr_fin_ewe_ven_hun_urd_gam_geo_ctl_grk_bul_eng_hau_amr_krd_est_moo_mly_ger_jav_jpn_tml_kor_prs_mol_lda_fre_tag_glc_amh_bat_cnt_dut_dgb_ita_tig_slo_alb_svk_bos_qcu_mcd_pan_spa_bem_chh_lit_heb_scr_sun_arw_dyu_cze_fbf_mao_tha_sid_knd_cic_akn_aze_ben_rom_uzb_ses_vie_owc_swt_tsn_zul	-0.490474508386031	-1.16574930975603	0.246696884673556
436	owc_prs_yor_ctl_sod_hau_chh_cze_tur_uzb_ses_mly_swa_rom_pan_bsq_spa_heb_lda_cnt_eng_mol_igb_lat_tsn_lit_hun_dgb_ven_fin_scr_sid_geo_grk_glc_bul_dut_anl_amr_bos_est_ewe_jav_ben_mao_jpn_knd_kor_slo_pol_moo_por_ind_ger_amh_sun_mnd_nor_akn_arw_gam_alb_svk_afr_krd_qcu_ukr_rus_fre_cic_tig_ita_mlt_mcd_bat_guj_tsw_swe_swt_tag_tha_wly_tml_xho_dyu_azi_hin_urd_aze_zul_vie_aeg_fbf_bam_bem	-0.55954493372207	-1.33371970848387	0.185552983360211
437	tig_bul_dgb_urd_sod_wly_hau_ben_tur_aze_cic_mao_lda_rom_ukr_bsq_prs_owc_yor_cnt_bos_afr_akn_alb_ses_lit_est_zul_igb_hun_arw_gam_geo_krd_dut_mcd_glc_amr_aeg_grk_fin_ewe_bat_nor_tag_jpn_tml_kor_scr_hin_moo_lat_jav_pan_chh_mly_mnd_rus_ven_svk_amh_ita_cze_slo_fre_qcu_ger_por_eng_bam_mlt_guj_anl_swe_sun_pol_swa_ctl_fbf_ind_tha_heb_knd_dyu_swt_azi_spa_mol_uzb_xho_vie_sid_tsw_tsn_bem	-0.357438304602851	-0.84617694642805	0.399626070467426
438	wly_lat_ven_guj_owc_sod_heb_swe_tur_aze_tsn_mly_akn_svk_ger_bsq_pol_amh_swt_mnd_urd_slo_yor_spa_cic_krd_hun_lda_fbf_est_cze_anl_geo_pan_ctl_rom_por_gam_chh_alb_fin_dyu_jav_grk_sun_jpn_tml_kor_dut_afr_swa_nor_bat_fre_mlt_ind_cnt_arw_tsw_ita_amr_mol_prs_bul_ben_qcu_scr_hin_ukr_moo_tig_bos_aeg_mcd_mao_glc_bem_eng_dgb_tag_tha_sid_knd_ses_zul_uzb_lit_rus_azi_xho_vie_hau_igb_bam_ewe	-0.21867130178458	-0.516554019484507	0.606693686158542
439	heb_alb_bam_spa_wly_aeg_owc_guj_azi_aze_xho_bat_tsw_ger_ctl_bsq_swe_gam_dyu_cnt_rom_por_swa_glc_ses_lat_fin_tsn_akn_hun_krd_anl_geo_ukr_mol_bos_eng_mlt_chh_nor_est_bem_tag_ben_mly_jpn_knd_kor_dut_prs_lda_ita_sun_afr_hau_ind_mnd_rus_yor_mcd_sid_urd_svk_pan_cze_qcu_hin_arw_lit_cic_sod_grk_tig_pol_mao_slo_zul_fre_moo_jav_tha_amr_tml_dgb_ven_uzb_scr_bul_tur_swt_vie_amh_ewe_fbf_igb	-0.386993068489543	-0.918012866332276	0.360986837586596
440	chh_bos_bem_glc_sod_sid_amh_lit_aze_tur_cic_mao_ses_pol_alb_bsq_eng_amr_dyu_cnt_rom_slo_dgb_ctl_swt_ger_hun_igb_akn_fin_rus_hau_geo_guj_fre_krd_scr_tig_mlt_afr_est_swa_ind_spa_bat_jpn_tml_kor_nor_ukr_yor_hin_jav_dut_wly_tag_mnd_pan_tsn_grk_gam_urd_lat_cze_ita_qcu_por_svk_prs_moo_owc_arw_aeg_swe_mly_mcd_fbf_bul_ewe_sun_tha_heb_knd_lda_bam_uzb_ben_mol_azi_zul_vie_anl_tsw_xho_ven	-0.232103057148556	-0.548476142980006	0.584679285123673
441	gam_slo_tsn_fre_amh_chh_mlt_urd_uzb_azi_ven_mly_tsw_bos_mol_bsq_mcd_amr_moo_cnt_pol_ita_swt_scr_swa_nor_fin_ewe_xho_est_rom_sod_geo_arw_bul_ctl_ger_sid_wly_guj_hun_ses_sun_lat_jav_jpn_knd_kor_eng_afr_lda_dut_bat_alb_owc_ind_mnd_cze_yor_swe_anl_hin_ukr_pan_por_qcu_ben_grk_lit_cic_aeg_prs_hau_glc_tag_spa_igb_rus_zul_mao_tha_heb_tml_fbf_akn_aze_krd_svk_tur_bem_vie_tig_dyu_dgb_bam	0.484121380907877	1.14368120057527	0.255691210451431
442	sod_nor_ewe_ctl_wly_hau_mlt_mcd_uzb_aze_dyu_mao_moo_ben_scr_bsq_ukr_anl_igb_mnd_prs_afr_cic_svk_dgb_urd_est_swt_tsw_hun_swe_gam_geo_eng_por_lit_mol_amh_owc_fre_fin_bem_tag_alb_bat_jpn_knd_kor_bos_spa_bam_rus_ind_lat_sid_mly_cnt_ita_xho_hin_heb_cze_ger_pol_bul_qcu_guj_glc_krd_fbf_aeg_slo_tig_rom_sun_arw_ven_grk_tsn_jav_tha_chh_tml_akn_swa_tur_pan_dut_azi_ses_vie_amr_lda_yor_zul	-0.236279181498495	-0.558332946400952	0.577958808337064
443	hau_cze_tsw_nor_gam_chh_wly_por_uzb_azi_dyu_mly_akn_glc_arw_bsq_bul_heb_tsn_mnd_rus_ukr_cic_dut_yor_fre_hun_igb_xho_fin_krd_sod_geo_ger_alb_hin_grk_amr_aeg_afr_est_lda_bat_scr_mao_jpn_tml_kor_ita_pol_ewe_lit_sun_spa_mlt_ind_cnt_mol_bam_ctl_owc_prs_lat_slo_svk_qcu_eng_urd_mcd_dgb_sid_bos_amh_rom_tag_swe_fbf_pan_zul_jav_tha_tig_knd_ses_moo_tur_ben_guj_aze_bem_vie_anl_swt_ven_swa	-0.690621213175629	-1.65666041757598	0.100958333740912
444	hau_ukr_ses_ben_owc_tig_aeg_rom_azi_uzb_akn_mao_zul_prs_glc_bsq_spa_gam_yor_mnd_dut_rus_moo_lat_dgb_cze_est_swt_lda_fin_urd_amh_geo_fre_por_svk_eng_heb_chh_pol_hun_ven_ind_krd_mly_jpn_knd_kor_guj_slo_ewe_afr_sun_alb_sid_jav_cnt_pan_swa_scr_sod_nor_ita_swe_ger_qcu_grk_hin_lit_dyu_anl_ctl_wly_arw_bat_bos_fbf_mol_igb_tag_tha_amr_tml_bam_xho_tur_bul_mcd_aze_bem_vie_mlt_tsn_cic_tsw	-0.505550484708333	-1.20410782160867	0.231603604617177
445	gam_ctl_fbf_pol_amr_amh_sod_guj_aze_uzb_igb_tag_swt_fre_pan_bsq_cze_mlt_tsn_cnt_rom_spa_yor_arw_swa_svk_fin_tsw_akn_est_rus_owc_geo_nor_scr_glc_ben_chh_aeg_lat_hun_bam_mly_mol_bat_jpn_tml_kor_swe_eng_moo_lit_mao_grk_hau_sun_mnd_alb_ses_krd_tig_ger_mcd_slo_ita_qcu_bul_afr_ukr_ewe_sid_por_anl_dut_ind_hin_lda_urd_dyu_jav_tha_wly_knd_zul_bem_azi_bos_prs_tur_ven_vie_heb_dgb_cic_xho	0.348166738131743	0.81943129642414	0.414635431344693
446	amh_hin_tsn_mol_sod_mlt_aeg_grk_aze_uzb_yor_mao_bam_afr_lit_bsq_mcd_hau_swt_mnd_alb_arw_xho_scr_bem_fre_hun_dyu_zul_fin_krd_heb_geo_svk_prs_dut_por_owc_sid_spa_est_ven_bat_ben_sun_jpn_knd_kor_ita_ger_cic_bul_tag_glc_amr_ind_cnt_rom_lda_nor_chh_ukr_eng_lat_pan_qcu_guj_pol_cze_dgb_wly_ctl_anl_rus_mly_swe_ewe_slo_akn_jav_tha_tig_tml_moo_ses_azi_urd_bos_tur_tsw_vie_gam_swa_fbf_igb	-0.339090416814434	-0.802529291363325	0.424292963872123
447	gam_pol_bam_ger_amr_chh_aeg_nor_azi_uzb_igb_bat_bem_hin_bul_bsq_krd_wly_zul_cnt_ben_alb_tsw_prs_dyu_por_hun_swa_ses_fin_dut_heb_geo_slo_urd_lat_scr_hau_mlt_mol_est_tsn_mao_ita_tag_jpn_knd_kor_grk_ctl_ven_arw_mly_cze_owc_jav_mnd_rom_dgb_mcd_amh_spa_afr_lit_ukr_qcu_swe_guj_eng_xho_sid_glc_tig_svk_ind_fre_cic_bos_moo_sun_tha_sod_tml_fbf_swt_tur_rus_pan_aze_akn_vie_anl_ewe_lda_yor	-0.893692943759674	-2.16793412551743	0.0327165531833475
448	amh_ita_dgb_spa_chh_sod_heb_krd_aze_azi_tsn_bat_tsw_arw_cze_bsq_rom_sid_ven_mnd_pan_ukr_moo_lit_lda_por_hun_xho_swt_est_ctl_anl_geo_grk_bos_rus_slo_owc_gam_alb_fin_swa_tag_lat_mly_jpn_knd_kor_eng_guj_ses_mcd_mao_pol_wly_ind_cnt_swe_yor_hin_tig_mol_afr_prs_ger_qcu_fre_bul_dut_dyu_amr_nor_aeg_urd_jav_glc_fbf_scr_igb_sun_tha_hau_tml_bam_bem_uzb_svk_ben_tur_akn_vie_mlt_ewe_zul_cic	-0.0787679188237611	-0.185791232811644	0.853013110602171
449	aeg_slo_dyu_por_tig_owc_gam_dut_uzb_tur_cic_bat_ewe_bos_rus_bsq_hin_wly_ven_cnt_mol_rom_tsw_lat_swa_alb_fin_moo_bam_hun_ctl_hau_geo_grk_swe_ben_ger_sid_anl_krd_est_bem_sun_fre_tag_jpn_knd_kor_lit_eng_lda_ita_mao_afr_heb_jav_mnd_scr_tsn_arw_amh_guj_urd_pol_nor_qcu_mcd_ukr_svk_swt_mlt_prs_amr_glc_mly_pan_dgb_bul_xho_ind_tha_sod_tml_yor_fbf_aze_cze_spa_azi_zul_vie_chh_igb_ses_akn	0.524784520245841	1.23882006098	0.218529749508473
450	wly_mol_dyu_svk_sod_gam_mlt_eng_uzb_aze_yor_ind_zul_afr_dut_bsq_ukr_heb_xho_mnd_rus_alb_swa_fre_lda_swe_hun_ewe_moo_est_arw_chh_geo_por_lit_ita_rom_amr_amh_pol_fin_cic_sun_ben_jav_jpn_knd_kor_bul_mcd_dgb_lat_tag_scr_sid_bat_cnt_grk_bam_prs_anl_ger_glc_ctl_nor_qcu_pan_guj_slo_ses_hau_urd_owc_spa_mly_cze_bem_krd_ven_mao_tha_tig_tml_swt_tsw_tur_bos_hin_azi_fbf_vie_aeg_akn_tsn_igb	-0.496999350825227	-1.18429819313566	0.239312989665088
451	sod_ita_yor_glc_aeg_amh_wly_scr_azi_aze_lda_mao_zul_por_bos_bsq_prs_anl_tsn_mnd_alb_hin_akn_swe_swa_rus_est_cic_xho_hun_bul_sid_geo_mol_cze_lit_guj_heb_hau_lat_fin_dgb_sun_eng_ind_jpn_knd_kor_rom_afr_fbf_spa_bat_mcd_owc_tag_cnt_pol_bem_ben_chh_krd_slo_fre_svk_qcu_arw_grk_ctl_tsw_mlt_dut_amr_ger_mly_nor_dyu_pan_igb_jav_tha_tig_tml_moo_ven_tur_ukr_urd_uzb_ewe_vie_gam_bam_swt_ses	0.102182046308814	0.240427415117428	0.810528124356573
452	hau_ctl_akn_nor_owc_aeg_amh_swe_azi_uzb_lda_bat_yor_slo_pol_bsq_afr_anl_cic_mnd_cze_rom_bam_ukr_igb_glc_est_xho_dgb_fin_rus_sid_geo_eng_fre_por_alb_sod_mlt_lat_hun_swa_jav_pan_sun_jpn_knd_kor_bul_mol_moo_spa_ind_urd_gam_mao_cnt_ita_ven_prs_heb_svk_dut_ger_bos_qcu_arw_lit_krd_tsw_tig_guj_amr_ben_mly_mcd_swt_grk_ewe_tag_tha_wly_tml_tsn_fbf_aze_hin_scr_tur_dyu_vie_chh_zul_bem_ses	-0.448301321261107	-1.06477943872493	0.289732479793934
453	sid_eng_lda_hin_heb_amh_sod_lat_tur_azi_tsw_tag_ewe_bul_fre_bsq_svk_aeg_zul_cnt_glc_rom_ven_swe_dgb_nor_fin_cic_swt_hun_grk_wly_geo_lit_prs_cze_pol_chh_owc_arw_est_ses_ind_pan_mly_jpn_tml_kor_urd_mol_akn_dut_jav_guj_hau_bat_mnd_rus_bam_ita_mlt_bos_alb_por_afr_qcu_ger_krd_mcd_yor_tig_scr_gam_ukr_mao_ctl_swa_ben_tsn_sun_tha_amr_knd_xho_dyu_aze_slo_spa_uzb_igb_vie_anl_bem_moo_fbf	-0.402793501573534	-0.955818303833742	0.341642048001226
454	aeg_por_igb_krd_mlt_gam_amh_grk_tur_uzb_tsn_jav_zul_rus_slo_bsq_mol_sod_xho_mnd_lit_hin_bam_ben_akn_arw_fin_tsw_dyu_est_afr_amr_geo_svk_guj_mcd_prs_heb_anl_ger_hun_bem_mao_pol_sun_jpn_tml_kor_ita_eng_dgb_lat_tag_spa_hau_ind_cnt_urd_ewe_swe_sid_pan_bos_rom_alb_qcu_nor_fre_dut_ven_chh_scr_wly_glc_mly_cze_ses_ukr_swa_bat_tha_owc_knd_moo_swt_azi_ctl_bul_aze_cic_vie_tig_yor_fbf_lda	-0.449979767636591	-1.06859875285779	0.288016386178197
455	sid_pol_ses_grk_amh_hau_wly_por_azi_uzb_igb_tag_lda_pan_cze_bsq_ukr_anl_tsw_cnt_prs_eng_ven_alb_tsn_svk_est_yor_akn_hun_glc_tig_geo_fre_ctl_ita_urd_aeg_gam_nor_fin_moo_sun_bul_mly_jpn_knd_kor_rom_mcd_cic_dut_mao_hin_amr_bat_mnd_scr_dgb_bos_heb_ger_ben_rus_guj_qcu_arw_lit_swe_fbf_chh_lat_mlt_krd_jav_spa_zul_slo_swt_ind_tha_sod_tml_swa_bem_aze_mol_afr_tur_bam_vie_owc_xho_ewe_dyu	-0.527383238863982	-1.2569738393507	0.211910858752478
456	gam_alb_igb_ctl_sid_amh_heb_pan_uzb_aze_tsn_mao_xho_nor_spa_bsq_slo_anl_bem_mnd_scr_urd_ven_svk_dgb_guj_est_zul_yor_fin_prs_amr_geo_rus_afr_mcd_hin_tig_chh_lat_hun_cic_ind_swe_tag_jpn_tml_kor_krd_eng_moo_fre_jav_dut_sod_mly_cnt_arw_akn_ita_owc_rom_lit_ben_bul_qcu_por_ger_glc_ses_wly_ukr_mlt_grk_bat_mol_dyu_cze_tsw_sun_tha_aeg_knd_swa_bam_tur_bos_pol_azi_swt_vie_hau_lda_ewe_fbf	-0.479534729397183	-1.14014064374146	0.257155530551879
457	tig_lat_ewe_grk_chh_wly_amr_scr_aze_tur_lda_mao_ven_lit_fre_bsq_urd_aeg_xho_mnd_swe_ctl_bam_mcd_cic_rom_fin_tsw_moo_hun_glc_gam_geo_ita_arw_nor_alb_heb_hau_hin_est_swt_sun_pol_mly_jpn_knd_kor_por_guj_zul_cze_jav_slo_sod_bat_cnt_ben_dgb_rus_amh_bos_krd_afr_eng_qcu_prs_svk_pan_bem_mlt_dut_owc_bul_ind_ger_dyu_spa_ses_tag_tha_anl_tml_fbf_yor_azi_mol_ukr_uzb_akn_vie_sid_swa_tsn_igb	-1.03333674982871	-2.51970521347781	0.0134507635698268
458	heb_eng_swa_hin_anl_sid_sod_cze_tur_uzb_tsw_sun_moo_guj_alb_bsq_krd_gam_lda_cnt_bos_prs_dyu_ger_fbf_ctl_hun_xho_swt_fin_ita_tig_geo_mol_dut_lit_bul_owc_amh_svk_est_ewe_bat_por_mly_jpn_tml_kor_lat_fre_ven_spa_mao_scr_aeg_tag_mnd_rus_akn_glc_mlt_pan_nor_urd_ukr_qcu_mcd_grk_pol_dgb_amr_rom_hau_swe_jav_afr_bem_slo_cic_ind_tha_wly_knd_bam_yor_aze_ben_arw_azi_tsn_vie_chh_igb_ses_zul	0.830273538443737	1.96833440173693	0.0520074483553149
459	gam_por_yor_urd_mlt_sod_hau_krd_aze_uzb_tsn_tag_xho_lat_rus_bsq_scr_anl_tsw_mnd_rom_ctl_zul_nor_ewe_slo_fin_bem_bam_est_lit_chh_geo_guj_svk_bos_mcd_amh_sid_cze_hun_ven_bat_afr_sun_jpn_knd_kor_hin_mol_akn_ita_ind_alb_tig_mly_cnt_fre_igb_dut_wly_prs_glc_grk_ukr_qcu_arw_swe_spa_ses_heb_ben_amr_eng_mao_bul_moo_pan_cic_jav_tha_owc_tml_dgb_swt_tur_ger_pol_azi_lda_vie_aeg_swa_dyu_fbf	0.0685563483744447	0.161490475134935	0.872057428092114
460	aeg_ben_yor_grk_sid_amr_gam_fre_aze_azi_akn_sun_xho_rom_eng_bsq_mcd_heb_ewe_mnd_lit_bos_swa_bul_cic_cze_hun_dyu_igb_est_por_mlt_geo_urd_pan_hin_slo_hau_wly_swe_fin_ven_tag_ita_bat_jpn_knd_kor_pol_rus_fbf_afr_ind_lat_sod_mao_cnt_ukr_bem_svk_chh_arw_krd_nor_mol_qcu_scr_ger_glc_moo_owc_ctl_anl_dut_mly_prs_bam_alb_tsw_jav_tha_tig_tml_ses_lda_uzb_spa_guj_tur_swt_vie_amh_dgb_tsn_zul	-0.456217996337237	-1.08326508285833	0.28149133233517
461	heb_ben_cic_arw_owc_wly_sod_glc_uzb_aze_dgb_mao_fbf_fre_pol_bsq_swe_sid_moo_mnd_bos_guj_tsw_alb_bem_eng_hun_igb_zul_est_pan_mlt_geo_rus_afr_grk_krd_hau_aeg_cze_fin_ses_jav_mcd_tag_jpn_knd_kor_slo_scr_bam_mol_mly_svk_tig_bat_cnt_ger_xho_ukr_anl_spa_por_urd_bul_qcu_ita_lit_ctl_ven_amr_rom_gam_nor_ind_hin_yor_lat_akn_sun_tha_amh_tml_tsn_swa_tur_dut_prs_azi_lda_vie_chh_swt_ewe_dyu	-0.266424038797956	-0.62973485965333	0.530412170646713
462	anl_svk_yor_ger_aeg_sod_amr_eng_tur_aze_ven_jav_lda_mcd_grk_bsq_urd_gam_zul_cnt_pol_dut_igb_ita_bem_bos_est_tsw_dgb_hun_spa_sid_geo_rus_lat_guj_rom_mlt_wly_hin_fin_fbf_bat_mol_mly_jpn_knd_kor_alb_arw_bam_swe_ind_pan_hau_mao_mnd_glc_moo_prs_owc_ctl_ben_por_krd_qcu_lit_fre_slo_swt_heb_bul_chh_ukr_tag_nor_cic_cze_xho_sun_tha_tig_tml_dyu_ewe_azi_afr_scr_uzb_ses_vie_amh_swa_akn_tsn	0.0603795863128037	0.14214134002906	0.887275845314284
463	sid_afr_xho_arw_heb_gam_chh_nor_tur_uzb_swt_jav_tsw_pan_bos_bsq_scr_anl_yor_cnt_fre_por_lda_ben_zul_rom_est_tsn_dyu_fin_swe_aeg_geo_dut_prs_svk_pol_hau_owc_spa_hun_fbf_tag_mcd_mao_jpn_knd_kor_hin_ctl_igb_bul_bat_ukr_wly_ind_mnd_lit_bem_eng_sod_guj_alb_cze_lat_qcu_urd_slo_grk_moo_amr_mol_amh_krd_mly_ita_ewe_ger_swa_sun_tha_tig_tml_ven_bam_azi_rus_glc_aze_dgb_vie_mlt_akn_ses_cic	0.220276578602935	0.518961722592017	0.605020197273859
464	tig_ita_xho_slo_sod_aeg_gam_cze_tur_uzb_bam_tag_moo_mcd_ger_bsq_prs_amr_lda_mnd_ben_arw_tsw_por_yor_swe_hun_zul_tsn_est_dut_hau_geo_bul_urd_lat_rus_sid_wly_lit_fin_ewe_bat_hin_ind_jpn_tml_kor_alb_eng_akn_spa_jav_guj_chh_mao_cnt_grk_igb_scr_mlt_rom_afr_ukr_pol_qcu_fre_pan_nor_bem_owc_glc_amh_krd_mly_mol_ven_svk_fbf_sun_tha_heb_knd_dyu_swa_aze_ctl_bos_azi_ses_vie_anl_swt_cic_dgb	-0.719635209436034	-1.72754459939326	0.0873894445122795
465	hau_pan_swa_eng_tig_heb_mlt_nor_aze_azi_lda_mao_cic_hin_ita_bsq_cze_gam_ewe_mnd_rus_dut_tsn_ger_zul_lat_est_swt_tsw_fin_slo_aeg_geo_urd_ukr_pol_bos_anl_wly_guj_hun_bem_sun_svk_mly_jpn_knd_kor_alb_prs_ses_glc_tag_rom_chh_bat_cnt_fre_igb_bul_owc_grk_ben_spa_arw_qcu_afr_ctl_mol_fbf_amr_scr_sod_por_jav_krd_moo_swe_dyu_ind_tha_amh_tml_dgb_ven_tur_lit_mcd_uzb_yor_vie_sid_bam_akn_xho	-0.582305582165734	-1.38956538280579	0.167978642089007
466	amh_alb_yor_rus_hau_amr_wly_hin_uzb_tur_tsn_sun_swa_arw_cze_bsq_por_gam_cic_cnt_bul_mol_lda_ita_igb_slo_est_ven_ewe_hun_lit_tig_geo_mcd_lat_svk_grk_sid_chh_ben_fin_tsw_bat_scr_mly_jpn_knd_kor_ukr_urd_zul_nor_ind_spa_mlt_mao_mnd_krd_fbf_guj_sod_pan_ctl_pol_fre_qcu_dut_rom_prs_moo_anl_afr_heb_bos_jav_eng_xho_ger_dgb_tag_tha_aeg_tml_dyu_swt_azi_swe_glc_aze_bam_vie_owc_bem_ses_akn	0.0980383715889748	0.231042380241337	0.817789414846506
467	chh_ctl_swt_guj_anl_sod_wly_bos_azi_aze_swa_tag_ewe_grk_ita_bsq_alb_hau_akn_cnt_swe_pol_dgb_urd_tsn_ukr_est_xho_lda_hun_glc_amh_geo_bul_mol_dut_ben_owc_tig_pan_fin_ven_jav_hin_ind_jpn_tml_kor_cze_lat_fbf_ger_mao_svk_heb_sun_mnd_scr_tsw_eng_gam_rus_arw_rom_spa_qcu_prs_nor_fre_igb_mlt_por_sid_slo_bat_mcd_ses_krd_moo_mly_tha_amr_knd_bem_yor_uzb_afr_lit_tur_dyu_vie_aeg_zul_bam_cic	-0.0518596295874113	-0.122201868704906	0.903002823295089
468	anl_mcd_cic_ben_chh_owc_wly_spa_azi_aze_zul_sun_dyu_ukr_fre_bsq_scr_heb_igb_cnt_guj_rom_bem_swe_akn_pol_est_fbf_ses_hun_nor_tig_geo_slo_ita_hin_ctl_hau_mlt_svk_fin_ewe_mly_dut_bat_jpn_knd_kor_pan_por_tsw_ger_tag_glc_amh_ind_mnd_krd_yor_mol_aeg_cze_lit_arw_afr_qcu_urd_lat_rus_dgb_gam_eng_sid_prs_mao_bul_swa_grk_bam_jav_tha_amr_tml_moo_swt_tur_alb_bos_uzb_tsn_vie_sod_lda_ven_xho	-0.49882480674596	-1.18620629942587	0.23856249561306
469	tig_pan_xho_ita_wly_amr_aeg_guj_azi_uzb_bam_jav_tsw_alb_scr_bsq_grk_sid_igb_cnt_ben_bos_zul_krd_akn_rom_fin_lda_swa_hun_dut_amh_geo_rus_pol_arw_spa_sod_mlt_eng_est_ses_mao_ctl_bat_jpn_knd_kor_slo_urd_dgb_prs_sun_glc_heb_tag_mnd_svk_moo_lat_owc_swe_hin_afr_cze_qcu_mcd_bul_por_ewe_gam_lit_hau_ger_ind_nor_bem_ukr_swt_mly_tha_chh_tml_fbf_tsn_aze_mol_fre_tur_dyu_vie_anl_yor_ven_cic	-0.267127391184389	-0.631146051815967	0.529493181632021
470	heb_cze_ven_mol_sid_anl_tig_mcd_aze_azi_tsn_mly_yor_slo_arw_bsq_ita_hau_dgb_cnt_nor_krd_lda_hin_bam_swe_hun_bem_ses_fin_rom_amr_geo_lit_bos_fre_rus_sod_gam_bul_est_ewe_tag_spa_bat_jpn_tml_kor_eng_afr_cic_dut_mao_ben_chh_jav_mnd_pol_fbf_glc_aeg_urd_alb_pan_svk_qcu_prs_ger_grk_igb_amh_por_mlt_ctl_sun_ukr_swt_lat_akn_ind_tha_wly_knd_dyu_xho_uzb_scr_guj_tur_zul_vie_owc_tsw_moo_swa	-0.410365143811164	-0.973513114367577	0.33282369106455
471	sid_cze_akn_ita_sod_aeg_heb_bos_uzb_tur_dgb_mly_ewe_urd_scr_bsq_eng_chh_cic_mnd_prs_alb_ses_pan_ven_arw_hun_tsw_yor_fin_rom_mlt_geo_dut_ger_ukr_fre_amr_gam_afr_est_xho_ind_nor_bat_jpn_knd_kor_grk_por_swa_glc_jav_svk_tig_mao_cnt_ben_lda_hin_hau_spa_lit_slo_pol_qcu_guj_lat_bul_moo_amh_rus_owc_mcd_sun_mol_zul_ctl_bam_tag_tha_wly_tml_fbf_tsn_azi_krd_swe_aze_igb_vie_anl_swt_bem_dyu	-0.550385408997873	-1.31278204246154	0.19248673686042
472	amh_grk_swt_mol_sid_mlt_chh_bul_aze_azi_xho_bat_bam_nor_ben_bsq_spa_amr_ewe_mnd_arw_scr_lda_ukr_ven_krd_est_dgb_bem_hun_prs_tig_geo_por_guj_lit_pol_aeg_sod_bos_fin_dyu_ind_mcd_tag_jpn_tml_kor_ita_hin_swa_dut_jav_swe_wly_mly_cnt_glc_yor_cze_anl_ger_alb_pan_eng_qcu_svk_fre_rom_fbf_gam_slo_owc_rus_sun_urd_ses_afr_igb_mao_tha_heb_knd_tsn_akn_uzb_ctl_lat_tur_zul_vie_hau_tsw_moo_cic	-0.419965623100019	-0.996466164581832	0.321609358589278
473	sid_bos_swa_mol_aeg_owc_amr_pan_aze_tur_bem_ind_ewe_por_prs_bsq_lat_amh_cic_mnd_pol_ukr_dgb_urd_akn_spa_fin_yor_swt_hun_bul_gam_geo_guj_nor_krd_fre_hau_tig_cze_est_igb_mly_afr_mao_jpn_knd_kor_rus_scr_ses_rom_sun_mcd_chh_jav_cnt_lit_xho_svk_heb_ger_slo_glc_arw_qcu_hin_ben_swe_tsn_wly_alb_anl_ita_bat_dut_lda_eng_tsw_tag_tha_sod_tml_fbf_dyu_uzb_ctl_grk_azi_zul_vie_mlt_moo_bam_ven	-0.000546961818644946	-0.00128737849875502	0.998975578331895
474	sid_guj_bam_cze_hau_anl_amr_dut_aze_uzb_tsw_sun_ewe_ctl_alb_bsq_pan_gam_zul_cnt_urd_rus_bem_ukr_akn_mcd_hun_fbf_ven_fin_ger_aeg_geo_slo_krd_grk_lit_owc_chh_prs_est_dyu_tag_scr_ind_jpn_knd_kor_swe_glc_ses_eng_jav_afr_heb_mly_mnd_svk_cic_bos_mlt_arw_ita_fre_hin_qcu_spa_pol_nor_dgb_amh_por_wly_ben_mao_lat_tsn_bul_lda_bat_tha_tig_tml_igb_xho_tur_rom_mol_azi_yor_vie_sod_moo_swa_swt	0.0026602044996524	0.00626181443567101	0.99501724021681
475	tig_lat_dyu_alb_heb_chh_owc_hin_azi_aze_xho_bat_cic_mol_rus_bsq_ctl_sid_ewe_cnt_swe_bos_swt_afr_fbf_grk_est_swa_tsn_fin_pol_gam_geo_scr_pan_ger_eng_sod_amr_arw_hun_ses_sun_cze_mly_jpn_tml_kor_guj_glc_lda_mcd_ind_spa_aeg_jav_mnd_ben_ven_bul_anl_prs_rom_fre_ita_qcu_krd_lit_svk_dgb_amh_slo_hau_ukr_mao_urd_yor_por_zul_tag_tha_mlt_knd_moo_igb_tur_dut_nor_uzb_bem_vie_wly_akn_bam_tsw	0.424170420636989	1.00026387308458	0.319778338052755
476	mlt_fre_tsw_ctl_hau_sid_chh_ukr_uzb_tur_yor_ind_igb_hin_mcd_bsq_krd_tig_ses_cnt_arw_grk_xho_cze_cic_eng_est_swt_akn_fin_alb_sod_geo_slo_urd_swe_ita_aeg_heb_pan_hun_dyu_mao_guj_bat_jpn_knd_kor_rom_spa_ven_bul_jav_mol_gam_tag_mnd_ger_bem_glc_amr_afr_lat_scr_pol_qcu_lit_por_ben_moo_owc_prs_wly_dut_mly_bos_lda_nor_fbf_sun_tha_amh_tml_tsn_swa_azi_rus_svk_aze_dgb_vie_anl_zul_bam_ewe	-0.901468354699476	-2.18973764069274	0.0310450837430582
477	owc_glc_tsn_prs_wly_anl_mlt_rus_uzb_tur_igb_bat_zul_afr_arw_bsq_ben_amr_akn_cnt_spa_pan_xho_grk_dgb_swe_fin_ses_swa_hun_nor_hau_geo_ukr_cze_bos_krd_tig_aeg_alb_est_lda_tag_rom_ind_jpn_tml_kor_mol_urd_swt_ita_jav_svk_sod_sun_mnd_pol_dyu_guj_gam_lat_ger_bul_scr_qcu_eng_slo_lit_ven_heb_dut_chh_por_mly_fre_bem_ctl_yor_mao_tha_amh_knd_ewe_cic_aze_hin_mcd_azi_bam_vie_sid_tsw_moo_fbf	-0.738183981392559	-1.7734716200312	0.0794240742061464
478	wly_bul_tsn_alb_anl_hau_owc_mcd_uzb_tur_tsw_tag_lda_arw_glc_bsq_mol_mlt_bam_mnd_nor_dut_cic_ben_swa_grk_hun_fbf_dyu_est_ger_sid_geo_scr_svk_ukr_lat_heb_sod_fre_fin_yor_mao_pan_ind_jpn_knd_kor_pol_prs_akn_guj_jav_spa_gam_sun_cnt_ctl_ewe_swe_amr_krd_ita_rom_por_qcu_bos_afr_urd_igb_tig_cze_amh_hin_mly_rus_ses_lit_zul_bat_tha_aeg_tml_swt_moo_aze_eng_slo_azi_dgb_vie_chh_bem_ven_xho	-0.0375861903791232	-0.088509932958923	0.929661708896934
479	owc_alb_fbf_grk_amh_amr_mlt_cze_aze_tur_ewe_bat_tsw_eng_ukr_bsq_ctl_gam_bem_mnd_ger_mcd_akn_glc_lda_afr_fin_bam_zul_hun_por_hau_geo_pan_mol_pol_nor_sod_aeg_svk_est_igb_ind_lit_sun_jpn_knd_kor_lat_prs_dgb_scr_mao_swe_chh_mly_cnt_urd_cic_hin_tig_bul_guj_dut_krd_qcu_ben_ita_bos_tsn_anl_spa_heb_fre_tag_arw_xho_rus_ses_jav_tha_sid_tml_swt_moo_azi_rom_slo_uzb_ven_vie_wly_swa_yor_dyu	-0.356628787522478	-0.845099073085417	0.400224465819583
480	chh_eng_yor_guj_amr_heb_hau_grk_aze_tur_ses_sun_cic_lit_ben_bsq_fre_wly_tsn_mnd_scr_arw_bem_mcd_xho_alb_fin_tsw_akn_est_swe_sod_geo_rom_afr_prs_hin_tig_aeg_lat_hun_swa_tag_pol_jav_jpn_knd_kor_nor_pan_swt_rus_ind_slo_owc_mly_cnt_ger_fbf_cze_sid_mol_svk_ukr_spa_qcu_krd_bos_ctl_dgb_gam_bul_anl_por_mao_ita_ewe_glc_zul_bat_tha_amh_tml_bam_igb_azi_dut_urd_uzb_dyu_vie_mlt_lda_ven_moo	0.214788973387172	0.504793986616603	0.61489760055497
481	chh_urd_tsn_ukr_hau_wly_amr_ctl_azi_uzb_zul_mly_swa_grk_pan_bsq_lit_aeg_akn_mnd_ita_spa_cic_arw_ewe_nor_fin_tsw_bem_hun_mol_anl_geo_ben_krd_cze_svk_owc_tig_bul_est_yor_sun_lat_mao_jpn_knd_kor_mcd_pol_swt_glc_tag_rom_sod_bat_cnt_fre_ven_hin_gam_prs_afr_slo_dut_qcu_rus_scr_bos_ses_heb_guj_mlt_alb_ind_ger_dyu_por_lda_jav_tha_sid_tml_fbf_bam_tur_swe_eng_aze_moo_vie_amh_dgb_igb_xho	-0.178925034014842	-0.422217074228315	0.673841081753286
482	amh_krd_igb_urd_owc_aeg_amr_por_uzb_tur_swa_mao_ses_ukr_mcd_bsq_afr_sid_swt_cnt_rom_arw_yor_hin_lda_eng_fin_dyu_tsn_hun_grk_hau_geo_nor_lat_pol_dut_gam_tig_slo_est_zul_tag_alb_mly_jpn_tml_kor_mol_spa_bem_cze_bat_prs_chh_ind_mnd_rus_bam_ita_mlt_ben_fre_bos_ger_qcu_pan_svk_guj_fbf_anl_glc_heb_swe_jav_ctl_cic_lit_dgb_sun_tha_wly_knd_ewe_akn_azi_bul_scr_aze_ven_vie_sod_xho_tsw_moo	-0.245110065430101	-0.579261544469464	0.563813203056706
483	gam_por_xho_nor_owc_amh_sod_rom_aze_azi_igb_tag_ses_fre_ita_bsq_pol_heb_cic_mnd_alb_swe_ewe_ukr_akn_glc_fin_yor_lda_est_scr_wly_geo_pan_spa_ger_dut_anl_mlt_urd_hun_dgb_mly_slo_mao_jpn_tml_kor_guj_hin_zul_svk_bat_lat_tig_jav_cnt_cze_ven_krd_amr_rus_ben_afr_ctl_qcu_mcd_eng_lit_bam_aeg_bul_sid_grk_ind_mol_swt_arw_fbf_sun_tha_chh_knd_bem_moo_tur_bos_prs_uzb_tsn_vie_hau_swa_tsw_dyu	0.671420891438324	1.59507526204449	0.114088298863156
484	sid_rom_fbf_rus_amh_hau_anl_pan_azi_aze_swt_ind_zul_spa_urd_bsq_lat_gam_dgb_mnd_bul_ger_bam_dut_cic_fre_hun_dyu_yor_fin_afr_aeg_geo_arw_hin_ukr_nor_amr_wly_krd_est_bem_mao_por_tag_jpn_knd_kor_guj_swe_tsn_svk_jav_glc_mlt_sun_cnt_prs_tsw_bos_tig_pol_cze_scr_lit_qcu_grk_alb_mcd_xho_chh_slo_owc_ben_mly_mol_ses_ctl_moo_bat_tha_heb_tml_akn_ven_uzb_eng_ita_tur_ewe_vie_sod_lda_swa_igb	-0.50980805893082	-1.21316119873089	0.228140568736184
485	sid_mcd_ven_glc_owc_tig_chh_bul_aze_azi_cic_tag_igb_alb_urd_bsq_afr_amh_fbf_cnt_ukr_ita_tsw_lit_swt_swe_hun_zul_bam_fin_cze_hau_geo_svk_lat_rom_arw_mlt_heb_mol_est_akn_mao_pol_ind_jpn_knd_kor_fre_hin_swa_krd_jav_grk_wly_sun_mnd_ben_bem_prs_anl_bos_ctl_rus_scr_qcu_dut_por_ger_tsn_aeg_nor_gam_guj_bat_eng_yor_pan_xho_mly_tha_sod_tml_dyu_ewe_tur_slo_spa_uzb_ses_vie_amr_lda_moo_dgb	0.00784417362105418	0.0185627983573551	0.985229647370464
486	wly_ben_xho_hin_hau_heb_sod_ger_azi_tur_bem_sun_ven_urd_svk_bsq_pan_amh_akn_mnd_por_pol_ses_guj_lda_mcd_fin_ewe_zul_hun_ita_chh_geo_alb_grk_spa_bos_tig_amr_fre_est_igb_mao_eng_mly_jpn_tml_kor_rom_glc_fbf_prs_ind_nor_gam_bat_cnt_ctl_yor_cze_mlt_ukr_arw_dut_mol_qcu_lat_rus_afr_swa_aeg_krd_anl_swe_tag_slo_moo_scr_cic_jav_tha_owc_knd_swt_dgb_uzb_bul_lit_aze_bam_vie_sid_dyu_tsw_tsn	0.0232665711358065	0.0548082597561885	0.95640879100234
487	amh_ukr_igb_spa_hau_sid_sod_por_azi_tur_fbf_sun_xho_lat_urd_bsq_glc_chh_ses_cnt_ita_prs_zul_mol_yor_arw_est_lda_swa_hun_bos_aeg_geo_krd_lit_nor_scr_owc_gam_alb_fin_bem_mly_guj_tag_jpn_tml_kor_fre_ben_ewe_cze_ind_dut_mlt_mao_mnd_svk_dyu_pan_heb_swe_eng_grk_rom_qcu_slo_bul_ctl_ven_anl_pol_tig_hin_bat_rus_dgb_afr_cic_jav_tha_wly_knd_tsw_bam_uzb_ger_mcd_aze_akn_vie_amr_moo_swt_tsn	0.693605236755687	1.65467771739884	0.101361118572489
488	tig_pan_tsn_rom_gam_owc_aeg_prs_azi_tur_cic_tag_yor_svk_hin_bsq_alb_amh_akn_mnd_urd_ctl_xho_scr_zul_rus_est_dgb_ven_hun_glc_heb_geo_lit_krd_pol_ita_chh_anl_ukr_fin_swt_jav_ben_sun_jpn_knd_kor_spa_mcd_fbf_eng_mly_afr_mlt_bat_cnt_nor_ewe_ger_hau_lat_grk_arw_por_qcu_cze_bos_slo_moo_sod_guj_amr_fre_mao_dut_tsw_bul_bem_ind_tha_sid_tml_igb_swa_aze_swe_mol_uzb_lda_vie_wly_ses_dyu_bam	-0.317828826369755	-0.751800735057595	0.454069344790281
489	amh_rom_xho_alb_mlt_wly_amr_rus_aze_azi_swa_sun_swt_urd_nor_bsq_afr_tig_dyu_mnd_arw_slo_igb_bul_zul_por_est_bem_fbf_fin_glc_sod_geo_hin_ukr_scr_mol_hau_owc_svk_hun_akn_mly_pan_tag_jpn_tml_kor_guj_mcd_bam_dut_mao_fre_aeg_jav_cnt_ben_tsn_lat_gam_ctl_lit_grk_prs_qcu_cze_eng_pol_yor_sid_ger_anl_bos_ind_spa_ses_ita_moo_bat_tha_heb_knd_dgb_ven_tur_swe_krd_uzb_lda_vie_chh_ewe_cic_tsw	0.378045252723358	0.890400632374876	0.375548458403392
490	amh_hin_lda_swe_heb_amr_hau_prs_azi_tur_cic_mly_akn_rus_ukr_bsq_glc_sod_yor_cnt_ben_bul_ven_ctl_fbf_lat_est_swa_igb_fin_grk_sid_geo_scr_pol_rom_mcd_anl_chh_mol_hun_swt_ind_cze_sun_jpn_knd_kor_lit_eng_bem_por_mao_spa_wly_tag_mnd_arw_moo_alb_aeg_ita_slo_krd_dut_qcu_ger_urd_svk_xho_mlt_nor_owc_pan_bat_guj_tsw_fre_zul_jav_tha_tig_tml_dgb_dyu_uzb_afr_bos_aze_bam_vie_gam_tsn_ses_ewe	-0.136221375964843	-0.321588988216656	0.748485761393462
491	hau_ger_igb_eng_amh_tig_aeg_rus_azi_uzb_fbf_mao_ewe_afr_guj_bsq_bul_amr_lda_cnt_swe_lat_yor_ita_tsw_pan_est_tsn_akn_hun_svk_anl_geo_ben_cze_nor_alb_owc_mlt_ukr_fin_ses_ind_arw_sun_jpn_tml_kor_scr_por_swa_grk_bat_dut_chh_mly_mnd_rom_dgb_mcd_heb_glc_bos_urd_slo_qcu_pol_spa_lit_xho_gam_prs_sid_mol_tag_fre_zul_hin_swt_jav_tha_wly_knd_dyu_moo_aze_krd_ctl_tur_bem_vie_sod_bam_cic_ven	-0.89069125814878	-2.15883244214121	0.0334371378989597
492	heb_guj_xho_rom_anl_amh_sid_glc_azi_uzb_cic_mao_dgb_mol_krd_bsq_spa_wly_ewe_cnt_svk_nor_moo_urd_swt_swe_hun_igb_swa_fin_fre_amr_geo_bos_rus_hin_ita_mlt_aeg_mcd_est_lda_mly_eng_bat_jpn_knd_kor_cze_bul_yor_por_sun_grk_tig_jav_mnd_lit_bem_ger_chh_lat_dut_pol_arw_qcu_afr_ukr_prs_tsw_gam_ben_owc_scr_tag_alb_bam_pan_tsn_ind_tha_sod_tml_ven_dyu_tur_ctl_slo_aze_zul_vie_hau_ses_akn_fbf	-0.412048393140901	-0.977768506906636	0.330725453798009
493	wly_pol_fbf_hin_gam_heb_amh_rus_aze_azi_dgb_mao_tsw_prs_dut_bsq_guj_chh_swa_mnd_ger_mol_zul_alb_lda_eng_fin_moo_ses_est_pan_aeg_geo_ben_mcd_fre_rom_hau_sod_cze_hun_swt_sun_krd_mly_jpn_knd_kor_swe_urd_igb_por_ind_ctl_owc_jav_cnt_spa_bem_bul_tig_afr_grk_lit_scr_qcu_glc_arw_ukr_akn_anl_bos_amr_nor_tag_svk_dyu_ita_ewe_bat_tha_sid_tml_tsn_yor_uzb_slo_lat_tur_bam_vie_mlt_ven_cic_xho	-0.691412387520219	-1.66056959550837	0.10016798209009
494	owc_ita_ewe_mcd_anl_sid_wly_swe_tur_azi_tsn_sun_swa_arw_lat_bsq_bul_hau_dgb_cnt_guj_grk_zul_cze_ses_lit_hun_swt_akn_est_ukr_gam_geo_dut_prs_spa_pol_aeg_heb_mol_fin_bam_tag_hin_jav_jpn_tml_kor_rom_svk_ven_ben_ind_urd_amr_bat_mnd_eng_dyu_ctl_amh_glc_rus_alb_fre_qcu_nor_afr_pan_tsw_sod_bos_mlt_scr_mly_slo_moo_krd_cic_mao_tha_chh_knd_fbf_lda_uzb_por_ger_aze_igb_vie_tig_bem_yor_xho	0.351698871866954	0.828442097360114	0.409541224823811
495	amh_arw_ven_dut_hau_tig_owc_slo_azi_tur_tsn_ind_swt_por_nor_bsq_hin_heb_dyu_cnt_spa_glc_moo_eng_dgb_bos_est_zul_igb_hun_ben_anl_geo_krd_ukr_mcd_scr_chh_sod_fre_fin_bam_mly_alb_jav_jpn_knd_kor_afr_pol_ewe_rus_mao_lit_sid_sun_mnd_svk_akn_ctl_gam_grk_pan_swe_rom_qcu_prs_cze_lat_yor_amr_ita_aeg_mol_bat_guj_cic_urd_swa_tag_tha_wly_tml_fbf_ses_uzb_ger_bul_aze_bem_vie_mlt_lda_tsw_xho	-0.0724300259863236	-0.170595950484112	0.864912078645665
496	sod_svk_swa_bos_sid_owc_tig_eng_tur_uzb_bam_jav_bem_slo_mcd_bsq_mol_amr_ven_mnd_lat_urd_dgb_rus_ewe_afr_hun_tsw_dyu_est_hin_anl_geo_scr_ben_prs_dut_chh_heb_por_fin_tsn_mao_pol_bat_jpn_tml_kor_rom_pan_xho_alb_mly_arw_amh_ind_cnt_ita_swt_bul_mlt_ukr_cze_krd_nor_qcu_spa_fre_grk_ses_gam_guj_wly_lit_sun_ger_yor_ctl_zul_tag_tha_hau_knd_lda_akn_aze_swe_glc_azi_moo_vie_aeg_igb_cic_fbf	-1.18917570426346	-2.93600821998672	0.0041893640943524
497	mlt_ctl_lda_bul_hau_owc_tig_grk_aze_azi_bam_mly_ses_arw_mol_bsq_ukr_amh_akn_cnt_glc_eng_bem_spa_zul_pol_fin_dyu_tsn_hun_por_amr_geo_ben_pan_ita_mcd_heb_sid_cze_est_dgb_sun_swe_mao_jpn_tml_kor_svk_ger_swa_urd_tag_lit_anl_jav_mnd_dut_moo_alb_wly_bos_hin_scr_nor_qcu_rus_fre_slo_xho_sod_prs_aeg_guj_ind_lat_swt_rom_fbf_bat_tha_gam_knd_ven_tsw_tur_krd_afr_uzb_igb_vie_chh_cic_yor_ewe	0.162285696803202	0.381876957216273	0.703423816581272
498	aeg_glc_dyu_fre_tig_sod_mlt_por_tur_aze_akn_ind_moo_krd_ger_bsq_arw_anl_igb_cnt_spa_ita_fbf_bul_dgb_mol_hun_ses_cic_est_eng_wly_geo_alb_nor_ctl_mcd_heb_amh_urd_fin_yor_tag_ben_bat_jpn_tml_kor_rom_guj_ewe_scr_jav_swe_hau_mao_mnd_pol_bem_bos_owc_dut_svk_lat_prs_qcu_grk_ukr_lit_tsn_chh_hin_amr_pan_mly_cze_bam_rus_ven_sun_tha_gam_knd_zul_xho_azi_afr_slo_uzb_tsw_vie_sid_swa_lda_swt	-0.740384661983885	-1.78030235205474	0.0782922781123164
499	heb_bul_bem_eng_owc_mlt_anl_afr_azi_aze_cic_ind_bam_arw_swe_bsq_bos_sod_akn_cnt_ger_dut_fbf_urd_lda_lit_hun_swa_moo_fin_prs_gam_geo_cze_pan_grk_hin_amr_hau_ita_est_yor_sun_guj_tag_jpn_tml_kor_krd_alb_ses_scr_mao_lat_sid_bat_mnd_slo_tsn_rom_wly_pol_ukr_rus_ctl_qcu_glc_fre_mol_tsw_amh_por_aeg_mcd_jav_nor_ven_ben_swt_mly_tha_chh_knd_igb_dyu_uzb_svk_spa_tur_dgb_vie_tig_zul_xho_ewe	-0.590595533424699	-1.40942257345901	0.162045465692189
500	mlt_glc_ses_urd_heb_chh_sid_prs_azi_aze_akn_sun_yor_pol_ger_bsq_ben_hau_zul_mnd_mol_ita_swt_afr_swa_spa_hun_moo_cic_fin_swe_owc_geo_dut_cze_ctl_eng_amr_amh_slo_est_bem_jav_guj_tag_jpn_knd_kor_scr_krd_ewe_nor_ind_bul_aeg_mly_cnt_lit_dyu_fre_wly_rom_arw_mcd_rus_qcu_por_lat_bos_fbf_tig_ukr_sod_grk_mao_hin_xho_pan_tsw_bat_tha_gam_tml_ven_dgb_uzb_alb_svk_tur_bam_vie_anl_lda_tsn_igb	0.366891401782135	0.863872510545318	0.389880511192571
501	wly_krd_dyu_ctl_sid_amr_owc_rom_tur_azi_moo_bat_swa_nor_ben_bsq_pan_hau_zul_mnd_swe_rus_bam_spa_swt_lit_est_cic_ses_fin_bos_chh_geo_guj_svk_cze_urd_sod_heb_bul_hun_igb_mly_pol_sun_jpn_knd_kor_por_alb_ven_fre_tag_eng_gam_jav_cnt_afr_fbf_dut_mlt_arw_ger_scr_mcd_qcu_lat_glc_hin_tsw_anl_ukr_amh_slo_mao_grk_bem_ita_lda_ind_tha_aeg_tml_tsn_ewe_uzb_prs_mol_aze_dgb_vie_tig_akn_yor_xho	-0.324308355293792	-0.767263731750794	0.444868266667347
502	sod_bul_xho_por_anl_hau_wly_alb_tur_aze_ewe_jav_ses_pan_cze_bsq_krd_amr_dgb_mnd_guj_pol_tsw_nor_dyu_ita_hun_igb_ven_fin_eng_mlt_geo_dut_scr_ger_bos_sid_chh_rus_est_yor_sun_mcd_mly_jpn_knd_kor_grk_fre_bam_svk_bat_afr_aeg_tag_cnt_arw_swa_hin_amh_urd_ctl_rom_prs_qcu_ben_ukr_mol_akn_heb_swe_gam_spa_ind_lit_swt_slo_cic_mao_tha_owc_tml_lda_tsn_uzb_lat_glc_azi_fbf_vie_tig_moo_bem_zul	-0.227547189413805	-0.537589291635236	0.592144699413866
503	gam_ben_fbf_spa_anl_sod_amr_scr_azi_uzb_dyu_sun_igb_bul_eng_bsq_pol_amh_bem_cnt_nor_glc_bam_alb_tsn_urd_est_ewe_zul_fin_ita_wly_geo_bos_afr_cze_svk_tig_hau_pan_hun_tsw_tag_lit_ind_jpn_tml_kor_mcd_dut_lda_por_bat_fre_owc_mao_mnd_rus_yor_lat_aeg_rom_arw_mol_ukr_qcu_grk_prs_ger_dgb_mlt_swe_sid_guj_mly_hin_akn_krd_xho_jav_tha_heb_knd_moo_ses_tur_slo_ctl_aze_ven_vie_chh_cic_swt_swa	0.310904407231035	0.732598076249247	0.465646018889137
504	wly_ukr_dgb_grk_sod_hau_gam_nor_aze_tur_swt_jav_lda_afr_lit_bsq_eng_owc_ses_cnt_por_ger_igb_cze_akn_alb_hun_bem_tsn_fin_arw_heb_geo_ctl_ita_rom_rus_tig_amr_scr_est_xho_bat_bos_mao_jpn_tml_kor_bul_mcd_yor_pan_ind_dut_mlt_sun_mnd_svk_swa_slo_aeg_swe_mol_ben_krd_qcu_guj_glc_lat_ewe_amh_hin_anl_urd_tag_pol_zul_fre_tsw_mly_tha_chh_knd_cic_moo_uzb_spa_prs_azi_dyu_vie_sid_ven_fbf_bam	-0.178572668206678	-0.421509165191627	0.674355986022375
505	heb_arw_igb_pan_gam_wly_tig_ger_aze_tur_swa_ind_moo_swe_svk_bsq_urd_sod_bem_cnt_por_nor_bam_rus_dyu_scr_hun_tsw_ses_est_alb_owc_geo_mcd_lat_ctl_cze_anl_aeg_ukr_fin_swt_tag_ita_bat_jpn_knd_kor_lit_glc_akn_krd_mao_ben_chh_sun_mnd_guj_cic_mol_mlt_spa_bos_prs_dut_qcu_afr_eng_slo_zul_amh_hin_hau_fre_jav_pol_lda_bul_fbf_mly_tha_sid_tml_tsn_ewe_azi_grk_rom_uzb_yor_vie_amr_ven_xho_dgb	-0.640236437435891	-1.52974365336542	0.129474618568963
506	chh_alb_tsn_grk_gam_aeg_sod_slo_tur_azi_ses_ind_dgb_ukr_urd_bsq_krd_mlt_swa_cnt_rus_pol_bem_rom_dyu_spa_hun_ewe_akn_fin_mcd_tig_geo_nor_swe_pan_dut_amh_anl_ger_est_fbf_mly_mol_bat_jpn_knd_kor_fre_arw_bam_lit_jav_lat_owc_sun_mnd_scr_igb_cze_heb_eng_guj_hin_ctl_qcu_glc_bul_ben_cic_sid_svk_amr_ita_mao_afr_moo_por_zul_tag_tha_hau_tml_tsw_yor_uzb_bos_prs_aze_lda_vie_wly_ven_swt_xho	-0.524134640904054	-1.24814944244694	0.215109627973661
507	chh_pan_lda_rom_hau_tig_heb_svk_tur_aze_moo_jav_fbf_ita_krd_bsq_afr_owc_bem_cnt_alb_scr_akn_bul_tsn_ben_est_bam_ewe_hun_slo_aeg_geo_cze_urd_rus_pol_wly_anl_bos_fin_dgb_sun_glc_ind_jpn_knd_kor_lat_grk_igb_spa_tag_ctl_gam_mao_mnd_eng_ses_arw_amh_lit_prs_mol_dut_qcu_hin_fre_ukr_swa_amr_mcd_sod_nor_bat_swe_swt_por_cic_mly_tha_sid_tml_tsw_zul_azi_guj_ger_uzb_xho_vie_mlt_yor_dyu_ven	-0.672496605492587	-1.61070288547135	0.110633554336023
508	chh_ger_dyu_guj_hau_heb_aeg_ukr_uzb_aze_tsn_sun_ses_cze_ben_bsq_slo_amr_tsw_cnt_pan_nor_bem_lit_fbf_eng_est_igb_zul_fin_prs_gam_geo_por_svk_alb_krd_owc_tig_bos_hun_bam_bat_ctl_ind_jpn_tml_kor_hin_ita_yor_grk_mao_glc_amh_mly_mnd_rus_lda_swe_sid_lat_afr_scr_arw_qcu_mcd_urd_mol_swa_mlt_spa_sod_pol_tag_fre_moo_bul_swt_jav_tha_wly_knd_akn_dgb_tur_dut_rom_azi_cic_vie_anl_ven_xho_ewe	-0.210708533218819	-0.49769458112798	0.619874103925229
509	tig_swe_cic_hin_sod_wly_amh_pol_azi_tur_dyu_tag_fbf_ger_dut_bsq_ita_amr_akn_cnt_krd_pan_bam_guj_zul_rom_fin_tsn_ven_hun_mol_owc_geo_glc_fre_slo_afr_heb_anl_ukr_est_lda_jav_spa_sun_jpn_tml_kor_scr_rus_swa_eng_mly_cze_hau_ind_mnd_ctl_igb_mcd_gam_prs_lit_nor_bul_qcu_urd_bos_arw_tsw_aeg_grk_sid_por_mao_svk_swt_alb_moo_bat_tha_chh_knd_yor_xho_aze_ben_lat_uzb_ewe_vie_mlt_bem_ses_dgb	-0.426850016263278	-1.01514086832472	0.312672427165804
510	mlt_cze_dgb_slo_wly_amh_gam_mol_aze_azi_zul_bat_bem_spa_glc_bsq_bos_sid_tsn_mnd_nor_eng_swa_bul_ses_pol_est_akn_igb_fin_urd_heb_geo_ukr_prs_rom_ita_aeg_tig_rus_hun_ewe_sun_lit_mao_jpn_knd_kor_pan_svk_swt_alb_jav_krd_amr_ind_cnt_ctl_lda_ger_owc_mcd_afr_por_hin_qcu_fre_grk_guj_yor_anl_arw_sod_swe_tag_ben_moo_scr_bam_mly_tha_chh_tml_xho_ven_tur_lat_dut_uzb_cic_vie_hau_tsw_fbf_dyu	0.0999743960451681	0.235710294087588	0.814175777288096
511	sod_ctl_fbf_urd_wly_aeg_hau_eng_azi_uzb_moo_tag_akn_fre_alb_bsq_bos_heb_ses_cnt_por_pol_bam_glc_dgb_mcd_est_tsw_swt_fin_lat_anl_geo_guj_prs_pan_arw_tig_chh_lit_hun_zul_mly_swe_sun_jpn_knd_kor_grk_cze_swa_svk_mao_dut_sid_ind_mnd_rom_ven_ita_gam_krd_scr_ben_hin_qcu_spa_ukr_afr_lda_amh_bul_amr_mol_jav_ger_dyu_nor_yor_bat_tha_owc_tml_tsn_cic_tur_slo_rus_aze_igb_vie_mlt_ewe_bem_xho	-1.18352382199421	-2.92738212805378	0.00429709176360465
512	mlt_arw_akn_guj_tig_aeg_heb_lit_tur_aze_xho_jav_lda_svk_scr_bsq_fre_chh_bam_cnt_alb_urd_zul_afr_tsw_ctl_hun_ven_ewe_fin_glc_hau_geo_por_krd_ger_pol_wly_anl_bos_est_moo_mao_mcd_ind_jpn_knd_kor_bul_cze_dgb_dut_tag_swe_amr_bat_mnd_eng_swt_grk_sid_pan_mol_lat_nor_qcu_ben_spa_slo_igb_gam_rom_amh_prs_mly_rus_tsn_ukr_dyu_sun_tha_sod_tml_swa_fbf_uzb_ita_hin_azi_yor_vie_owc_bem_cic_ses	-0.300745004617168	-0.710394477234253	0.479237207833565
513	anl_dut_zul_afr_chh_wly_gam_pan_azi_aze_swa_ind_dyu_nor_spa_bsq_krd_sid_bam_mnd_ctl_lit_tsw_ukr_ewe_por_est_dgb_fbf_fin_mol_hau_geo_mcd_cze_rom_grk_owc_heb_bul_hun_ses_jav_lat_sun_jpn_knd_kor_ita_scr_moo_ger_mly_guj_aeg_tag_cnt_swe_tsn_eng_tig_alb_prs_ben_slo_qcu_glc_rus_bos_igb_sod_fre_amr_hin_mao_arw_akn_svk_bem_bat_tha_amh_tml_yor_swt_uzb_urd_pol_tur_lda_vie_mlt_ven_xho_cic	0.352442754761975	0.830688191529272	0.408277321680074
514	sid_bos_akn_svk_gam_chh_amr_glc_uzb_aze_tsn_ind_zul_alb_urd_bsq_pol_amh_fbf_mnd_krd_grk_dgb_eng_ses_slo_hun_swa_ven_fin_lat_aeg_geo_mol_prs_scr_arw_owc_hau_cze_est_bem_sun_spa_jav_jpn_knd_kor_swe_ben_xho_nor_mao_dut_tig_mly_cnt_mcd_tsw_por_heb_ita_ukr_rus_bul_qcu_rom_afr_lit_lda_sod_hin_anl_ger_bat_fre_yor_guj_ewe_tag_tha_mlt_tml_igb_moo_tur_ctl_pan_azi_dyu_vie_wly_swt_cic_bam	-0.276308912586692	-0.653845969691105	0.514824552969339
515	tig_por_igb_hin_gam_sod_hau_spa_aze_azi_cic_mly_swa_lit_bos_bsq_afr_aeg_ewe_cnt_ita_pan_swt_cze_moo_lat_est_lda_ses_fin_pol_anl_geo_svk_scr_guj_ukr_chh_amh_krd_hun_tsw_tag_nor_bat_jpn_knd_kor_alb_ctl_dyu_dut_sun_ben_heb_mao_mnd_rom_tsn_mol_amr_urd_prs_arw_mcd_qcu_slo_rus_glc_zul_sid_grk_wly_eng_ind_swe_dgb_bul_xho_jav_tha_owc_tml_bam_fbf_tur_fre_ger_uzb_yor_vie_mlt_ven_akn_bem	-0.297811468990677	-0.704247763469348	0.483038243706031
516	anl_svk_bam_mcd_sod_aeg_owc_ger_uzb_azi_tsw_jav_tsn_ben_prs_bsq_pol_chh_cic_cnt_ctl_scr_xho_glc_ses_ukr_hun_dgb_lda_est_grk_hau_geo_bul_fre_guj_lit_gam_amh_krd_fin_akn_ind_dut_bat_jpn_knd_kor_ita_bos_yor_mol_mly_slo_mlt_mao_mnd_arw_fbf_lat_sid_rus_rom_swe_nor_qcu_urd_afr_por_ven_wly_hin_tig_spa_sun_pan_moo_eng_zul_tag_tha_amr_tml_swa_igb_aze_cze_alb_tur_dyu_vie_heb_bem_swt_ewe	-0.418029120851005	-0.991273561123596	0.324124147568084
517	amh_krd_swt_lit_gam_heb_aeg_svk_azi_tur_bem_mao_dgb_afr_ctl_bsq_cze_owc_lda_mnd_scr_ger_igb_lat_akn_guj_est_ewe_bam_hun_ukr_mlt_geo_swe_spa_grk_alb_tig_anl_bos_fin_moo_tag_eng_sun_jpn_tml_kor_bul_pan_ses_ben_bat_urd_hau_mly_cnt_nor_zul_glc_wly_fre_ita_por_slo_qcu_mcd_arw_pol_swa_chh_mol_amr_rom_ind_rus_fbf_prs_dyu_jav_tha_sod_knd_tsw_cic_uzb_dut_hin_aze_ven_vie_sid_xho_yor_tsn	-0.843805288031537	-2.03715390276875	0.0444765563775962
518	sod_glc_moo_dut_mlt_wly_amh_scr_aze_azi_ses_jav_tsw_lat_fre_bsq_grk_gam_dyu_cnt_slo_spa_ewe_eng_xho_ita_fin_akn_igb_hun_urd_amr_geo_afr_pol_por_rom_chh_sid_guj_est_dgb_tag_alb_ind_jpn_knd_kor_prs_bos_zul_ctl_mly_bul_anl_sun_mnd_svk_ven_krd_heb_ben_cze_lit_ukr_qcu_rus_swe_mol_bem_tig_nor_owc_arw_mao_mcd_yor_pan_lda_bat_tha_hau_tml_cic_bam_tur_hin_ger_uzb_swt_vie_aeg_fbf_tsn_swa	0.819266338174033	1.94496173229835	0.0548003891768917
519	wly_bul_swa_svk_chh_owc_sod_rus_aze_azi_tsw_ind_ses_glc_bos_bsq_pol_hau_igb_mnd_krd_pan_swt_spa_ven_mol_est_zul_bam_fin_ita_amr_geo_scr_eng_ben_ctl_sid_mlt_dut_hun_dgb_bat_cze_sun_jpn_tml_kor_urd_afr_tsn_mcd_mly_lit_heb_mao_cnt_guj_yor_fre_gam_ukr_swe_por_arw_qcu_lat_alb_ger_fbf_amh_rom_tig_hin_tag_nor_bem_grk_akn_jav_tha_aeg_knd_dyu_lda_tur_prs_slo_uzb_cic_vie_anl_xho_moo_ewe	-0.413386030480664	-0.980366631852451	0.329448662852789
520	anl_scr_tsn_arw_heb_amr_owc_urd_uzb_azi_dgb_jav_yor_afr_ctl_bsq_eng_hau_swa_cnt_ger_rom_igb_cze_tsw_ita_est_ven_lda_fin_mcd_wly_geo_bul_spa_grk_fre_gam_chh_nor_hun_fbf_mao_dut_ind_jpn_knd_kor_hin_ben_bem_svk_bat_alb_tig_sun_mnd_bos_ses_guj_mlt_swe_lat_lit_pol_qcu_ukr_rus_prs_bam_amh_por_aeg_krd_mly_mol_ewe_slo_dyu_tag_tha_sid_tml_akn_swt_aze_glc_pan_tur_cic_vie_sod_zul_xho_moo	0.202083470437383	0.47501336556825	0.635891112683923
521	anl_swe_igb_krd_owc_hau_sod_lit_aze_tur_tsn_ind_fbf_bul_ctl_bsq_ger_tig_dgb_mnd_nor_grk_ewe_alb_akn_mol_fin_tsw_lda_est_dut_amh_geo_glc_pan_svk_guj_sid_aeg_lat_hun_ven_mao_slo_bat_jpn_knd_kor_rom_rus_bam_urd_tag_spa_chh_jav_cnt_cze_bem_afr_amr_arw_bos_ita_pol_qcu_prs_por_scr_zul_wly_fre_heb_ukr_mly_eng_swa_hin_yor_sun_tha_gam_tml_moo_dyu_azi_mcd_ben_uzb_cic_vie_mlt_ses_swt_xho	-0.557923435204652	-1.33155162893887	0.186262137330975
522	sid_mcd_yor_bos_sod_hau_wly_hin_uzb_azi_bem_ind_dyu_krd_urd_bsq_cze_tig_swt_cnt_lat_dut_ven_slo_ewe_ben_hun_moo_cic_fin_rus_mlt_geo_afr_pol_swe_ctl_amr_aeg_mol_est_igb_bat_ukr_tag_jpn_knd_kor_guj_bul_ses_scr_mao_svk_amh_sun_mnd_ger_bam_fre_gam_spa_ita_por_prs_qcu_rom_eng_grk_xho_anl_arw_heb_pan_mly_alb_lda_nor_akn_jav_tha_owc_tml_dgb_swa_tur_glc_lit_aze_tsn_vie_chh_fbf_zul_tsw	-0.441183791772301	-1.04905991553217	0.296869131028858
523	hau_por_dgb_krd_tig_aeg_chh_arw_tur_aze_yor_ind_akn_ger_prs_bsq_svk_amh_igb_cnt_grk_fre_bem_scr_tsn_bul_fin_swt_moo_est_swe_owc_geo_ita_pan_alb_mcd_wly_mlt_rom_hun_dyu_tag_glc_mly_jpn_knd_kor_ctl_afr_fbf_cze_jav_dut_anl_mao_mnd_spa_cic_hin_amr_urd_ukr_eng_nor_qcu_rus_lit_lat_swa_heb_pol_sid_mol_sun_guj_zul_ben_tsw_bat_tha_sod_tml_lda_ses_uzb_bos_slo_azi_ven_vie_gam_bam_xho_ewe	0.301075148695207	0.708952866573409	0.480127186409807
524	gam_swe_swa_eng_anl_sid_owc_arw_tur_uzb_ses_mao_ewe_hin_svk_bsq_bul_amr_tsw_mnd_ger_pol_akn_por_bam_dut_est_tsn_dgb_hun_alb_tig_geo_lat_rus_afr_urd_mlt_chh_rom_fin_fbf_bat_mol_sun_jpn_knd_kor_fre_pan_yor_scr_mly_ctl_amh_ind_cnt_glc_dyu_krd_sod_ben_mcd_slo_lit_qcu_nor_guj_prs_cic_hau_ukr_wly_bos_tag_ita_moo_spa_bem_jav_tha_heb_tml_igb_swt_aze_grk_cze_azi_lda_vie_aeg_zul_ven_xho	0.0660278099224657	0.155636771860876	0.876656658342861
525	anl_hin_lda_pan_amh_owc_gam_arw_uzb_azi_dgb_mao_igb_ctl_swe_bsq_dut_wly_fbf_mnd_lit_prs_xho_slo_cic_scr_fin_bem_swa_hun_afr_mlt_geo_pol_glc_fre_cze_aeg_sid_urd_est_moo_jav_mol_sun_jpn_tml_kor_ben_alb_yor_guj_bat_rus_chh_tag_cnt_krd_ses_por_hau_ger_mcd_lat_rom_qcu_bos_ita_svk_zul_tig_spa_sod_nor_mly_eng_swt_ukr_tsw_ind_tha_heb_knd_dyu_ewe_tur_grk_bul_aze_akn_vie_amr_ven_bam_tsn	-0.769762671371355	-1.85405500568165	0.0669007964080827
526	amr_guj_lda_fre_wly_heb_chh_mcd_azi_uzb_swa_mly_ven_lit_grk_bsq_prs_mlt_cic_mnd_nor_ger_zul_arw_ewe_pan_hun_akn_moo_est_bos_hau_geo_ctl_pol_por_lat_anl_sod_urd_fin_igb_mao_slo_ind_jpn_tml_kor_rom_krd_fbf_ita_tag_eng_amh_bat_cnt_hin_ses_alb_gam_bul_spa_ben_swe_qcu_glc_dut_afr_dgb_sid_mol_owc_rus_jav_scr_tsn_svk_yor_sun_tha_aeg_knd_bam_tsw_aze_cze_ukr_tur_xho_vie_tig_dyu_bem_swt	-1.32079847655547	-3.29612436888733	0.00138872354438184
527	gam_por_moo_prs_hau_tig_aeg_pan_azi_uzb_zul_bat_igb_swe_ben_bsq_fre_mlt_fbf_mnd_rom_pol_ewe_cze_dgb_scr_hun_akn_ses_est_mol_owc_geo_nor_slo_lat_bul_chh_amh_alb_fin_cic_mao_ctl_ind_jpn_tml_kor_spa_grk_ven_ger_mly_eng_anl_sun_cnt_bos_lda_rus_sod_guj_ita_glc_afr_qcu_lit_svk_krd_yor_heb_dut_sid_hin_jav_arw_swt_mcd_bem_tag_tha_amr_knd_tsn_swa_aze_ukr_urd_tur_xho_vie_wly_tsw_dyu_bam	-0.0465099506040751	-0.109575675152122	0.9129820000517
528	tig_arw_fbf_slo_sod_aeg_owc_ita_tur_aze_akn_jav_dyu_svk_urd_bsq_grk_gam_bem_mnd_por_ger_dgb_krd_swt_dut_fin_ses_ven_est_alb_wly_geo_glc_ukr_ctl_spa_sid_hau_mol_hun_yor_sun_guj_ind_jpn_knd_kor_cze_lat_xho_pol_bat_prs_chh_mao_cnt_lit_ewe_nor_amr_afr_swe_fre_mcd_qcu_hin_ben_rom_zul_heb_bul_mlt_bos_mly_scr_moo_pan_cic_tag_tha_anl_tml_tsw_igb_uzb_rus_eng_azi_swa_vie_amh_tsn_bam_lda	-0.244708263987691	-0.577647732965851	0.564897919765049
529	tig_urd_bam_bos_anl_sid_owc_mcd_aze_tur_bem_bat_xho_ctl_scr_bsq_dut_gam_yor_mnd_swe_por_zul_bul_lda_slo_est_ven_ses_hun_krd_mlt_geo_rus_ita_hin_ben_sod_hau_ukr_fin_cic_mly_nor_ind_jpn_knd_kor_arw_svk_ewe_eng_jav_lit_chh_sun_cnt_pan_tsn_lat_aeg_glc_fre_afr_prs_qcu_rom_pol_alb_dgb_amh_ger_wly_cze_mao_guj_swt_grk_tsw_tag_tha_amr_tml_swa_igb_uzb_spa_mol_azi_fbf_vie_heb_akn_dyu_moo	-0.280093509686138	-0.662314564991143	0.509407627661031
530	sid_grk_xho_slo_aeg_owc_tig_prs_tur_aze_dgb_ind_swt_mcd_scr_bsq_ita_chh_swa_cnt_fre_krd_bam_lit_akn_afr_fin_cic_lda_est_svk_heb_geo_bul_pan_rom_nor_amh_anl_guj_hun_dyu_bat_alb_jav_jpn_tml_kor_ctl_ger_fbf_por_sun_lat_gam_mao_mnd_dut_bem_arw_mlt_pol_eng_urd_rus_qcu_bos_spa_hin_ven_amr_ben_hau_ukr_mly_glc_zul_swe_tsn_tag_tha_wly_knd_moo_igb_uzb_cze_mol_azi_ewe_vie_sod_yor_tsw_ses	0.23615222151491	0.556532085855738	0.579183893944401
531	mlt_rus_ses_lat_sid_wly_heb_ger_azi_uzb_cic_jav_tsn_hin_por_bsq_mcd_amr_xho_mnd_arw_ctl_akn_ita_yor_ukr_est_lda_ven_hun_prs_chh_geo_spa_ben_fre_bul_gam_aeg_rom_fin_moo_ind_scr_mao_jpn_tml_kor_krd_urd_fbf_glc_tag_eng_anl_sun_cnt_nor_dyu_lit_tig_pan_cze_mol_guj_qcu_grk_afr_pol_bem_sod_swe_amh_slo_mly_bos_ewe_dut_igb_bat_tha_owc_knd_dgb_bam_tur_svk_alb_aze_zul_vie_hau_tsw_swt_swa	-0.262281456639731	-0.619516364396375	0.537091071918656
532	amr_afr_cic_arw_heb_sid_wly_ctl_uzb_aze_swa_mly_bam_slo_mol_bsq_swe_owc_ven_cnt_ukr_hin_fbf_spa_ewe_lat_fin_moo_yor_hun_ger_hau_geo_prs_bul_dut_bos_sod_anl_mcd_est_lda_mao_eng_tag_jpn_tml_kor_krd_rus_dgb_guj_jav_nor_gam_sun_mnd_lit_igb_pol_aeg_urd_ben_scr_pan_qcu_svk_glc_rom_xho_mlt_grk_amh_por_bat_alb_ses_fre_dyu_ind_tha_chh_knd_akn_zul_azi_cze_ita_tur_swt_vie_tig_bem_tsn_tsw	-0.0664394175229335	-0.156689158800119	0.875829485487755
533	hau_pan_bem_ctl_amr_sid_sod_ita_tur_aze_swt_ind_ses_cze_rom_bsq_por_anl_yor_cnt_slo_ger_tsw_prs_fbf_lat_hun_dgb_akn_fin_rus_tig_geo_ukr_pol_ben_hin_chh_aeg_grk_est_igb_mao_svk_bat_jpn_knd_kor_nor_mcd_swa_swe_tag_guj_heb_mly_mnd_alb_moo_eng_owc_krd_dut_spa_mol_qcu_glc_fre_arw_lda_wly_bul_amh_urd_sun_lit_cic_afr_ven_jav_tha_gam_tml_dyu_zul_uzb_bos_scr_azi_ewe_vie_mlt_xho_bam_tsn	-0.171971610110716	-0.405523917893046	0.686023868526356
534	gam_lit_zul_por_mlt_heb_wly_ben_azi_aze_bam_tag_igb_ctl_krd_bsq_swe_owc_cic_mnd_ukr_arw_moo_svk_swt_bos_fin_ses_tsn_est_prs_chh_geo_ger_cze_bul_afr_anl_sid_dut_hun_bem_mly_rus_jav_jpn_tml_kor_mcd_mol_tsw_scr_mao_hin_tig_sun_cnt_lat_yor_spa_hau_rom_eng_grk_pol_qcu_urd_pan_nor_lda_amh_glc_aeg_guj_bat_ita_fbf_fre_swa_ind_tha_amr_knd_akn_xho_uzb_slo_alb_tur_ewe_vie_sod_dyu_ven_dgb	0.0517545083734461	0.121942384323274	0.903207757038457
535	sid_ita_lda_bul_amr_heb_tig_mcd_uzb_tur_zul_mly_akn_krd_grk_bsq_rus_hau_swa_cnt_glc_ger_dyu_por_tsn_prs_fin_bam_fbf_hun_nor_amh_geo_pan_arw_urd_bos_chh_wly_scr_est_xho_mao_ukr_sun_jpn_knd_kor_lit_hin_dgb_swe_tag_dut_aeg_jav_mnd_lat_ses_eng_mlt_ctl_pol_rom_ben_qcu_slo_mol_spa_swt_gam_cze_owc_afr_bat_alb_igb_fre_ven_ind_tha_anl_tml_yor_ewe_aze_svk_guj_azi_moo_vie_sod_cic_bem_tsw	0.195400337329477	0.459344680202383	0.647058574732956
536	heb_lit_tsn_ita_wly_anl_owc_scr_uzb_azi_ses_jav_bem_mol_bul_bsq_prs_aeg_moo_cnt_alb_pan_tsw_svk_yor_guj_fin_xho_igb_hun_grk_hau_geo_ctl_dut_nor_bos_sod_gam_afr_est_akn_ind_cze_tag_jpn_tml_kor_rom_glc_lda_lat_bat_fre_chh_mly_mnd_krd_ewe_pol_amh_slo_swe_eng_ger_qcu_ben_rus_mcd_dgb_tig_hin_mlt_spa_mao_urd_zul_ukr_dyu_sun_tha_amr_knd_ven_bam_aze_arw_por_tur_fbf_vie_sid_cic_swa_swt	-0.50750620082815	-1.20648567494283	0.230690392007617
537	chh_ben_yor_ukr_tig_sid_amh_bos_uzb_tur_zul_mly_igb_glc_afr_bsq_swe_sod_moo_cnt_dut_svk_tsn_lat_ewe_guj_fin_tsw_swa_hun_cze_aeg_geo_hin_ctl_rom_mcd_gam_hau_nor_est_dgb_mao_spa_bat_jpn_tml_kor_grk_arw_akn_eng_ind_pan_amr_tag_mnd_ita_xho_por_mlt_slo_alb_bul_pol_qcu_fre_urd_krd_ven_heb_rus_anl_lit_jav_ger_swt_mol_bam_sun_tha_wly_knd_cic_fbf_aze_scr_prs_azi_dyu_vie_owc_lda_ses_bem	0.666495377540134	1.57812607694633	0.117932195718604
538	mlt_mol_ses_bul_gam_amr_chh_fre_aze_tur_cic_mao_swa_ben_nor_bsq_hin_anl_zul_mnd_ger_grk_dyu_lit_fbf_alb_fin_swt_ven_hun_swe_wly_geo_mcd_afr_dut_spa_heb_hau_glc_est_bem_mly_por_sun_jpn_knd_kor_urd_ctl_igb_ita_tag_guj_amh_bat_cnt_krd_ewe_rus_owc_prs_rom_eng_bos_qcu_slo_cze_ukr_xho_sid_svk_sod_pol_ind_pan_tsw_lat_akn_jav_tha_aeg_tml_dgb_moo_azi_scr_arw_uzb_lda_vie_tig_tsn_bam_yor	-0.736299803013234	-1.7666011069483	0.0805760643693238
539	gam_spa_zul_scr_amh_wly_mlt_eng_aze_uzb_akn_mao_ewe_swe_glc_bsq_urd_sid_dgb_cnt_dut_hin_ven_ger_cic_ben_fin_dyu_fbf_hun_mol_owc_geo_grk_ita_rus_slo_hau_sod_nor_est_igb_bat_rom_ind_jpn_knd_kor_lat_pan_lda_ctl_sun_bul_anl_tag_mnd_mcd_swa_pol_aeg_afr_ukr_alb_prs_qcu_arw_krd_svk_moo_tig_fre_chh_cze_mly_por_xho_bos_tsw_jav_tha_heb_tml_ses_yor_tur_guj_lit_azi_tsn_vie_amr_bem_swt_bam	-0.15880730408519	-0.374645090304294	0.70877737510477
540	heb_bul_ses_prs_sid_owc_gam_grk_azi_tur_swa_mly_tsn_lit_nor_bsq_mcd_mlt_igb_mnd_cze_arw_yor_swe_moo_pan_hun_dgb_dyu_fin_bos_chh_geo_pol_por_slo_ukr_sod_anl_ita_est_bam_tag_eng_mao_jpn_knd_kor_dut_ben_fbf_scr_bat_mol_wly_jav_cnt_ctl_ven_krd_tig_svk_alb_hin_glc_qcu_rus_ger_fre_ewe_aeg_urd_amr_spa_sun_guj_bem_lat_lda_ind_tha_amh_tml_cic_akn_uzb_afr_rom_aze_xho_vie_hau_swt_zul_tsw	0.128450011574265	0.302422992307152	0.763004973912459
541	amh_pan_yor_mcd_wly_hau_heb_alb_uzb_azi_zul_mly_swa_prs_ctl_bsq_hin_mlt_cic_cnt_svk_nor_xho_ukr_tsn_rus_est_bam_fbf_hun_bos_sod_geo_scr_por_swe_fre_chh_gam_afr_fin_akn_ind_urd_tag_jpn_knd_kor_glc_krd_moo_dut_jav_guj_sid_mao_mnd_rom_dgb_ger_amr_spa_arw_lit_cze_qcu_eng_pol_grk_swt_owc_mol_anl_ita_bat_bul_lda_lat_igb_sun_tha_aeg_tml_dyu_bem_tur_ben_slo_aze_ewe_vie_tig_ven_ses_tsw	0.196440461358444	0.462387913981895	0.644883153078673
542	aeg_prs_swt_lit_amr_mlt_sod_ita_azi_uzb_bam_jav_swa_arw_grk_bsq_mcd_amh_akn_mnd_urd_hin_dgb_cze_lda_alb_fin_moo_ewe_est_glc_sid_geo_slo_pan_spa_pol_heb_gam_ukr_hun_cic_sun_fre_mly_jpn_tml_kor_ben_nor_zul_mol_mao_dut_owc_bat_cnt_scr_igb_bos_chh_rom_guj_por_rus_qcu_afr_svk_bul_ses_hau_ger_tig_krd_ind_eng_tsw_ctl_dyu_tag_tha_wly_knd_bem_xho_aze_lat_swe_tur_yor_vie_anl_tsn_fbf_ven	-0.989652504934108	-2.42002898485842	0.0174630080175278
543	chh_svk_lda_cze_mlt_anl_sod_arw_uzb_tur_bem_tag_swt_nor_dut_bsq_mcd_hau_ewe_mnd_alb_ben_dgb_swe_ven_krd_fin_tsn_bam_hun_bos_wly_geo_lit_afr_ctl_bul_tig_owc_spa_est_zul_ind_pol_bat_jpn_tml_kor_lat_hin_swa_urd_sun_ger_amr_mao_cnt_rom_tsw_guj_aeg_slo_grk_pan_glc_qcu_fre_eng_por_fbf_gam_rus_sid_ita_mly_prs_yor_mol_igb_jav_tha_heb_knd_cic_moo_aze_ukr_scr_azi_dyu_vie_amh_ses_xho_akn	0.126050038059698	0.296462359388119	0.767538058529645
544	tig_fre_zul_alb_heb_aeg_chh_grk_aze_azi_bem_sun_tsn_glc_pan_bsq_spa_sid_fbf_mnd_rom_svk_ven_eng_lda_slo_fin_bam_xho_est_ukr_sod_geo_hin_arw_cze_guj_anl_mlt_prs_hun_yor_mao_urd_tag_jpn_knd_kor_afr_bul_ses_rus_ind_ita_amr_bat_cnt_dut_cic_ger_wly_lat_ctl_por_swe_qcu_mol_bos_pol_dyu_hau_mcd_amh_ben_mly_krd_moo_scr_tsw_jav_tha_owc_tml_dgb_akn_uzb_lit_nor_tur_igb_vie_gam_swa_swt_ewe	-0.331477020536298	-0.785870739504311	0.433940941116222
545	sid_lat_tsn_guj_anl_aeg_hau_bos_azi_aze_bem_mao_tsw_pan_scr_bsq_arw_amr_yor_mnd_mcd_grk_fbf_slo_dgb_alb_est_swa_akn_hun_spa_heb_geo_pol_ukr_dut_bul_wly_tig_urd_fin_cic_jav_ben_bat_jpn_tml_kor_ita_hin_ses_afr_sun_eng_chh_ind_cnt_por_swt_fre_gam_glc_ctl_lit_svk_qcu_nor_krd_rom_zul_owc_ger_mlt_prs_tag_mol_xho_cze_ewe_mly_tha_amh_knd_dyu_lda_tur_swe_rus_uzb_bam_vie_sod_igb_ven_moo	-0.678640213800078	-1.62655832406693	0.107214756086811
546	owc_urd_cic_alb_sod_mlt_wly_hin_azi_uzb_ses_mly_igb_swe_nor_bsq_prs_gam_bem_mnd_ctl_afr_ewe_ita_swa_glc_est_lda_ven_hun_cze_aeg_geo_eng_spa_mcd_krd_heb_amh_slo_fin_yor_tag_mol_bat_jpn_tml_kor_rus_ukr_fbf_ben_jav_ger_anl_ind_cnt_arw_akn_lit_sid_pan_svk_por_guj_qcu_lat_dut_bul_tsn_hau_pol_chh_grk_sun_bos_zul_scr_tsw_mao_tha_tig_knd_dyu_dgb_aze_fre_rom_tur_xho_vie_amr_swt_bam_moo	-0.319409727054578	-0.75753040897029	0.450647313605901
547	heb_ukr_swt_ger_sid_amh_wly_guj_tur_aze_zul_bat_bem_arw_bul_bsq_dut_aeg_yor_mnd_alb_krd_ewe_swe_ven_lit_fin_moo_cic_est_scr_owc_geo_fre_glc_mol_pan_hau_mlt_ita_hun_tsn_mao_svk_tag_jpn_knd_kor_rus_slo_bam_pol_sun_lat_tig_mly_cnt_prs_swa_nor_anl_cze_afr_por_spa_qcu_eng_bos_ben_dyu_amr_urd_gam_mcd_jav_ctl_igb_hin_lda_ind_tha_sod_tml_fbf_xho_azi_rom_grk_uzb_ses_vie_chh_akn_tsw_dgb	-0.112777196629435	-0.266139071911394	0.790721249786123
548	chh_svk_igb_swe_amr_tig_gam_ben_uzb_aze_fbf_sun_tsw_por_pan_bsq_pol_aeg_cic_cnt_bos_mol_yor_grk_ven_fre_fin_swt_akn_est_glc_owc_geo_cze_krd_mcd_prs_anl_heb_bul_hun_dyu_ind_hin_bat_jpn_knd_kor_ita_lit_moo_guj_mao_ctl_sod_jav_mnd_rus_lda_afr_amh_alb_ukr_ger_rom_qcu_arw_spa_eng_tsn_wly_dut_hau_lat_mly_scr_bam_urd_dgb_tag_tha_mlt_tml_bem_swa_tur_nor_slo_azi_ewe_vie_sid_zul_xho_ses	0.0952284181426511	0.224201296085529	0.823092494756768
549	sid_lat_ewe_mcd_aeg_amh_wly_prs_azi_aze_igb_mly_xho_pan_slo_bsq_mol_hau_tsw_mnd_spa_grk_ven_swe_zul_ben_fin_swt_bem_est_scr_chh_geo_rom_eng_nor_svk_mlt_gam_ger_hun_akn_tag_por_ind_jpn_tml_kor_ctl_ukr_swa_arw_mao_urd_owc_jav_cnt_pol_fbf_guj_tig_glc_hin_dut_bos_qcu_lit_krd_ita_moo_sod_fre_amr_alb_sun_cze_dyu_rus_yor_bat_tha_heb_knd_tsn_ses_tur_bul_afr_uzb_cic_vie_anl_bam_dgb_lda	0.273574304881941	0.644352137201774	0.520933238628831
550	gam_ben_igb_ukr_chh_wly_mlt_rom_azi_aze_akn_sun_swa_bos_prs_bsq_scr_amh_tsw_mnd_mcd_guj_cic_swe_xho_svk_est_bem_yor_fin_eng_aeg_geo_fre_cze_arw_hin_hau_owc_dut_hun_ses_tag_grk_jav_jpn_tml_kor_afr_nor_ewe_urd_mao_ita_heb_mly_cnt_bul_dgb_alb_anl_por_ctl_slo_pan_qcu_lit_pol_mol_dyu_sod_lat_amr_krd_bat_glc_moo_rus_lda_ind_tha_sid_knd_tsn_zul_tur_ger_spa_uzb_ven_vie_tig_bam_fbf_swt	0.131238143141826	0.309133690966757	0.757911333757548
551	tig_arw_fbf_slo_mlt_hau_anl_afr_azi_tur_akn_mao_ses_por_ctl_bsq_dut_sod_lda_mnd_ben_ger_bam_svk_bem_krd_hun_igb_ven_est_cze_aeg_geo_bul_prs_bos_scr_owc_gam_lit_fin_tsw_ind_pan_bat_jpn_knd_kor_ita_fre_xho_mol_tag_mcd_heb_sun_cnt_rus_yor_spa_sid_ukr_nor_grk_lat_qcu_glc_urd_alb_dyu_amr_hin_chh_rom_mly_guj_tsn_swe_zul_jav_tha_amh_tml_moo_swt_uzb_eng_pol_aze_cic_vie_wly_ewe_dgb_swa	-0.34994634154188	-0.828768513894471	0.409357399741464
552	heb_lat_bam_spa_anl_sod_wly_bul_aze_azi_zul_bat_bem_urd_ger_bsq_glc_amh_akn_cnt_scr_krd_dgb_grk_xho_fre_est_ven_tsw_fin_lit_owc_geo_rom_ctl_mcd_por_gam_chh_arw_hun_ses_ind_ukr_mao_jpn_tml_kor_eng_guj_moo_mol_sun_ben_mlt_tag_mnd_nor_dyu_slo_tig_bos_hin_rus_prs_qcu_svk_afr_pol_ewe_amr_pan_sid_dut_jav_alb_swa_ita_swt_mly_tha_hau_knd_tsn_yor_tur_cze_swe_uzb_cic_vie_aeg_fbf_lda_igb	-0.221386785663637	-0.522644852614696	0.602464292522633
553	heb_bul_dgb_dut_anl_sod_hau_lit_aze_tur_akn_mao_bam_por_grk_bsq_ita_chh_dyu_cnt_svk_hin_igb_krd_lda_slo_hun_cic_ses_est_ger_owc_geo_rus_pan_arw_alb_amh_tig_swe_fin_bem_tag_rom_ind_jpn_tml_kor_lat_ctl_fbf_nor_sun_mol_aeg_mly_mnd_guj_swa_mcd_amr_cze_fre_scr_bos_qcu_pol_spa_eng_xho_gam_urd_mlt_afr_jav_ben_moo_prs_tsn_bat_tha_wly_knd_ven_yor_azi_glc_ukr_uzb_tsw_vie_sid_ewe_swt_zul	0.532028157072878	1.25436164351896	0.212854096872039
554	amr_lat_moo_ukr_sid_hau_mlt_arw_azi_tur_yor_tag_bem_ger_mcd_bsq_guj_owc_tsn_cnt_grk_bos_dgb_lit_akn_hin_est_ewe_fbf_hun_slo_amh_geo_pol_pan_rom_ben_chh_aeg_nor_fin_zul_jav_ctl_mao_jpn_knd_kor_alb_scr_cic_glc_mly_eng_heb_ind_mnd_spa_ven_swe_anl_afr_bul_dut_ita_qcu_por_mol_cze_xho_gam_svk_tig_rus_sun_fre_dyu_urd_ses_bat_tha_wly_tml_bam_igb_aze_krd_prs_uzb_tsw_vie_sod_swa_lda_swt	-0.27297448102582	-0.646011328222087	0.519862924362337
555	amh_lat_moo_ita_aeg_sid_owc_swe_uzb_azi_ewe_mao_bem_bul_pan_bsq_fre_heb_ven_mnd_nor_bos_cic_ctl_swa_rus_fin_lda_akn_est_ger_tig_geo_mcd_spa_guj_cze_mlt_anl_alb_hun_bam_bat_por_jav_jpn_knd_kor_slo_krd_tsn_afr_mly_urd_sod_sun_cnt_glc_dgb_arw_gam_dut_svk_prs_grk_qcu_hin_mol_eng_dyu_chh_pol_wly_ukr_tag_ben_igb_scr_ses_ind_tha_amr_tml_yor_swt_aze_rom_lit_tur_xho_vie_hau_fbf_zul_tsw	-0.300267891771697	-0.710984633649972	0.478873138811432
556	mlt_ctl_ewe_urd_sid_amh_chh_ger_aze_azi_tsw_jav_tsn_dut_hin_bsq_prs_hau_akn_cnt_pan_grk_cic_lit_swa_rus_est_bem_bam_hun_svk_heb_geo_spa_mol_alb_cze_owc_gam_guj_fin_xho_mao_swe_sun_jpn_tml_kor_bul_arw_ven_ben_ind_mcd_sod_mly_mnd_eng_igb_ita_aeg_rom_pol_por_scr_qcu_lat_glc_bos_ses_tig_krd_anl_afr_bat_ukr_moo_fre_dyu_tag_tha_amr_knd_yor_dgb_tur_nor_slo_uzb_swt_vie_wly_fbf_lda_zul	-0.25738299582669	-0.608649168993365	0.544240806643838
557	tig_ita_tsn_cze_sod_amr_owc_ger_azi_aze_zul_sun_bam_ben_dut_bsq_ukr_wly_lda_cnt_ctl_pol_akn_scr_cic_mol_fin_swt_yor_hun_glc_mlt_geo_lit_rus_spa_pan_chh_sid_guj_est_igb_mly_swe_bat_jpn_knd_kor_bul_prs_dyu_lat_jav_rom_aeg_tag_mnd_eng_bem_svk_hau_por_nor_krd_afr_qcu_urd_fre_grk_ewe_amh_slo_anl_arw_mao_bos_xho_mcd_tsw_ind_tha_gam_tml_swa_fbf_tur_alb_hin_uzb_ses_vie_heb_ven_dgb_moo	0.534443814374856	1.26002785184037	0.210811981407997
558	owc_mol_ven_hin_chh_wly_hau_por_uzb_tur_lda_jav_fbf_pol_ita_bsq_lat_mlt_ses_cnt_ben_krd_bam_eng_swa_grk_est_ewe_yor_fin_ger_tig_geo_rus_spa_guj_svk_sid_gam_lit_hun_igb_mao_dut_sun_jpn_knd_kor_scr_rom_moo_arw_tag_pan_anl_bat_mnd_alb_akn_ukr_heb_cze_mcd_nor_afr_qcu_bul_glc_urd_swt_amr_ctl_aeg_prs_mly_fre_tsn_swe_tsw_ind_tha_amh_tml_dyu_cic_azi_slo_bos_aze_zul_vie_sod_xho_dgb_bem	0.674740202329961	1.60107471886067	0.112751947811439
559	chh_cze_dgb_mcd_hau_wly_sid_mol_tur_azi_bam_tag_tsw_slo_arw_bsq_swe_amr_zul_mnd_ben_prs_ses_eng_fbf_pan_hun_ven_igb_est_glc_anl_geo_ger_ukr_ita_ctl_owc_sod_hin_fin_cic_ind_alb_bat_jpn_knd_kor_rus_por_tsn_rom_sun_scr_amh_mao_cnt_spa_moo_bul_gam_pol_svk_nor_lit_qcu_urd_grk_afr_ewe_mlt_bos_heb_guj_jav_krd_xho_lat_swa_mly_tha_aeg_tml_dyu_akn_aze_fre_dut_uzb_lda_vie_tig_bem_yor_swt	-0.679596293079847	-1.62598980999195	0.107335853629481
560	amr_ben_yor_cze_anl_aeg_gam_prs_uzb_azi_akn_tag_ven_svk_arw_bsq_lit_hau_ewe_cnt_mol_dut_moo_ukr_zul_afr_fin_xho_ses_hun_scr_heb_geo_ita_bos_ctl_alb_wly_owc_glc_est_dyu_mly_guj_bat_jpn_tml_kor_pol_pan_dgb_grk_ind_nor_tig_sun_mnd_mcd_lda_krd_chh_rom_rus_eng_slo_qcu_urd_ger_fre_igb_sid_por_sod_spa_jav_swe_fbf_hin_cic_mao_tha_mlt_knd_bem_swt_tur_lat_bul_aze_swa_vie_amh_bam_tsn_tsw	-0.322596600347125	-0.763000893218692	0.447393975168924
561	mlt_lit_yor_por_heb_wly_amh_ctl_tur_aze_ewe_jav_swa_ger_hin_bsq_afr_sid_swt_mnd_rus_nor_tsw_cze_akn_ben_est_bam_bem_fin_ita_sod_geo_guj_bos_krd_rom_anl_hau_pol_hun_dgb_mly_lat_sun_jpn_tml_kor_swe_mol_ven_alb_bat_slo_aeg_ind_cnt_arw_xho_svk_owc_glc_prs_eng_spa_qcu_pan_grk_scr_dyu_chh_bul_gam_fre_tag_mcd_igb_urd_lda_mao_tha_tig_knd_zul_tsn_azi_dut_ukr_uzb_fbf_vie_amr_ses_moo_cic	-0.25578686261625	-0.604855779767505	0.546747823984349
562	chh_bos_ses_rom_sid_amr_owc_afr_tur_aze_lda_mao_cic_nor_pan_bsq_mol_mlt_swt_mnd_glc_fre_dyu_por_moo_ben_fin_dgb_swa_hun_scr_anl_geo_svk_prs_eng_arw_sod_gam_rus_est_tsn_jav_ctl_tag_jpn_tml_kor_dut_urd_ewe_lit_bat_hin_aeg_mly_cnt_spa_ven_swe_heb_cze_guj_ukr_ita_qcu_grk_mcd_lat_tsw_tig_slo_hau_ger_ind_pol_zul_alb_yor_sun_tha_amh_knd_fbf_akn_uzb_krd_bul_azi_xho_vie_wly_bem_igb_bam	-0.364885159758623	-0.865698154504956	0.388883489506038
563	owc_glc_bem_ukr_tig_gam_sod_hin_uzb_aze_cic_mao_zul_rom_prs_bsq_nor_aeg_tsw_cnt_alb_mcd_tsn_eng_swa_slo_fin_lda_akn_hun_por_chh_geo_rus_bul_urd_fre_heb_mlt_guj_est_xho_ind_lat_mly_jpn_knd_kor_lit_svk_ses_spa_bat_ita_anl_jav_mnd_krd_ewe_swe_amh_scr_pol_grk_afr_qcu_mol_cze_arw_moo_sid_pan_amr_bos_sun_ctl_dyu_ben_swt_tag_tha_wly_tml_igb_ven_tur_ger_dut_azi_yor_vie_hau_bam_dgb_fbf	-0.426124392699404	-1.01247796732091	0.313936520803268
564	tig_urd_xho_rus_mlt_owc_amh_fre_aze_uzb_igb_bat_swa_slo_ita_bsq_lit_amr_cic_cnt_krd_guj_yor_mol_akn_svk_est_dgb_swt_fin_mcd_wly_geo_ben_alb_nor_pan_anl_heb_ger_hun_zul_mao_bul_tag_jpn_knd_kor_hin_arw_dyu_por_jav_bos_chh_sun_mnd_swe_tsw_cze_sod_glc_ukr_grk_scr_qcu_lat_pol_afr_tsn_gam_ctl_hau_eng_ind_spa_fbf_rom_bam_mly_tha_sid_tml_ven_ses_azi_prs_dut_tur_moo_vie_aeg_ewe_bem_lda	-0.77769718046586	-1.86745111567231	0.0649881782435184
565	gam_guj_dgb_bos_sod_amr_aeg_fre_azi_uzb_moo_mao_akn_rus_mol_bsq_urd_wly_tsw_mnd_krd_ukr_swa_lat_zul_hin_est_bam_ven_hun_ger_tig_geo_arw_scr_alb_glc_mlt_heb_rom_fin_ewe_mly_ctl_jav_jpn_tml_kor_svk_por_igb_pan_ind_grk_hau_tag_cnt_eng_yor_slo_owc_prs_pol_bul_mcd_qcu_ben_lit_spa_swt_sid_swe_amh_nor_sun_afr_bem_ita_fbf_bat_tha_anl_knd_cic_tsn_tur_dut_cze_aze_ses_vie_chh_dyu_xho_lda	-0.380374811423272	-0.902006409438983	0.369383652027756
566	wly_slo_swt_ben_chh_sid_amh_glc_aze_uzb_ewe_jav_igb_arw_afr_bsq_alb_anl_bam_mnd_guj_grk_fbf_hin_xho_eng_hun_tsn_dyu_fin_svk_owc_geo_cze_bul_pol_scr_mlt_tig_dut_est_ven_mao_ctl_ind_jpn_knd_kor_rus_ger_bem_mcd_sun_lat_sod_mly_cnt_pan_tsw_lit_aeg_mol_nor_urd_ukr_qcu_krd_spa_swe_lda_heb_por_hau_rom_bat_prs_zul_fre_ses_tag_tha_amr_tml_moo_yor_tur_bos_ita_azi_cic_vie_gam_dgb_akn_swa	-0.0395537136190894	-0.0932847810698922	0.925877993867545
567	sid_spa_swt_bos_amh_hau_owc_svk_azi_aze_bem_jav_dyu_por_alb_bsq_bul_tig_akn_cnt_ger_slo_zul_lat_swa_mcd_fin_ven_cic_hun_guj_gam_geo_afr_scr_rom_swe_wly_chh_eng_est_moo_mao_ctl_sun_jpn_tml_kor_urd_fre_ses_mol_ind_prs_aeg_bat_mnd_cze_lda_grk_amr_glc_lit_ita_nor_qcu_rus_ukr_arw_tsn_sod_dut_anl_krd_mly_pol_xho_hin_dgb_tag_tha_mlt_knd_tsw_ewe_uzb_ben_pan_tur_bam_vie_heb_yor_igb_fbf	0.316689561077807	0.745399739586149	0.457909870009777
568	hau_mcd_ewe_guj_tig_sod_anl_nor_aze_tur_lda_bat_akn_pan_ctl_bsq_bul_mlt_swa_mnd_ita_lat_ven_krd_bem_scr_fin_ses_dyu_hun_alb_wly_geo_dut_pol_hin_ben_chh_gam_mol_est_swt_ind_cze_jav_jpn_tml_kor_swe_por_igb_slo_mao_lit_owc_mly_cnt_rus_zul_prs_sid_grk_svk_spa_urd_qcu_ger_bos_rom_bam_amr_ukr_heb_afr_tag_fre_fbf_glc_moo_sun_tha_amh_knd_tsn_yor_uzb_arw_eng_azi_tsw_vie_aeg_xho_cic_dgb	-0.450648442284922	-1.07054289510387	0.287145525224761
569	aeg_cze_ewe_por_hau_heb_sid_hin_azi_aze_akn_tag_dyu_mcd_slo_bsq_pol_anl_swa_mnd_bos_alb_ven_ukr_bem_lat_fin_igb_lda_hun_ger_wly_geo_glc_pan_svk_swe_chh_sod_fre_est_yor_ind_prs_sun_jpn_knd_kor_spa_eng_dgb_nor_bat_urd_amr_jav_cnt_bul_tsw_afr_owc_ctl_ben_scr_rom_qcu_lit_ita_rus_moo_tig_mol_gam_grk_mly_arw_xho_krd_swt_mao_tha_mlt_tml_cic_fbf_tur_guj_dut_uzb_bam_vie_amh_ses_zul_tsn	-0.524549289472681	-1.24745692930971	0.215362146517327
570	hau_bos_yor_svk_heb_mlt_owc_fre_aze_azi_igb_bat_bam_krd_grk_bsq_mol_tig_dgb_cnt_spa_lit_swt_prs_lda_nor_fin_cic_fbf_est_mcd_wly_geo_glc_scr_eng_ctl_sid_anl_pan_hun_dyu_tag_alb_mao_jpn_tml_kor_lat_ukr_swa_arw_sun_ita_chh_ind_mnd_ben_ses_dut_amr_por_guj_hin_cze_qcu_rom_swe_rus_moo_sod_pol_gam_bul_jav_afr_akn_slo_tsw_mly_tha_aeg_knd_zul_xho_uzb_ger_urd_tur_ewe_vie_amh_ven_tsn_bem	-0.678367519748747	-1.62416866322148	0.107724512185087
571	aeg_swe_swt_rom_sid_chh_amh_krd_uzb_azi_bem_ind_moo_ctl_ukr_bsq_fre_owc_ses_mnd_bos_bul_dyu_afr_swa_por_est_fbf_igb_fin_lat_wly_geo_pol_ita_arw_mol_amr_sod_mcd_hun_dgb_jav_grk_sun_jpn_tml_kor_dut_spa_cic_hin_bat_ben_heb_mao_cnt_prs_ven_alb_gam_guj_lit_scr_ger_qcu_cze_urd_eng_yor_tig_pan_hau_svk_mly_slo_xho_nor_zul_tag_tha_anl_knd_bam_akn_tur_rus_glc_aze_ewe_vie_mlt_tsw_tsn_lda	-0.855968712902779	-2.0727884015212	0.0409586192193571
572	amr_lat_yor_ben_chh_mlt_owc_ukr_tur_uzb_tsn_ind_cic_glc_ger_bsq_krd_aeg_ven_cnt_spa_guj_bam_grk_moo_ita_est_swt_akn_fin_mol_hau_geo_svk_scr_bos_urd_gam_sid_rus_hun_swa_sun_cze_jav_jpn_tml_kor_nor_afr_zul_fre_bat_swe_sod_mly_mnd_arw_lda_eng_anl_alb_lit_dut_pol_qcu_prs_bul_mcd_bem_heb_slo_wly_hin_tag_rom_ses_pan_ewe_mao_tha_amh_knd_dgb_igb_aze_ctl_por_azi_tsw_vie_tig_dyu_fbf_xho	0.0943427914693481	0.222273708476809	0.824588219669025
573	owc_ben_dgb_mcd_amh_amr_anl_rom_azi_tur_zul_tag_moo_spa_alb_bsq_swe_chh_dyu_mnd_prs_eng_fbf_ctl_ewe_krd_est_yor_tsw_fin_dut_hau_geo_cze_grk_bos_scr_heb_tig_ger_hun_cic_mly_fre_sun_jpn_knd_kor_afr_slo_ven_hin_mao_ukr_gam_bat_cnt_svk_lda_lat_mlt_mol_nor_pan_ita_qcu_arw_por_urd_xho_aeg_glc_sod_pol_jav_rus_swa_guj_tsn_ind_tha_sid_tml_bam_ses_uzb_lit_bul_aze_igb_vie_wly_akn_swt_bem	-0.000673029581848672	-0.00158715561428473	0.998737033151109
574	tig_ben_igb_eng_amh_owc_heb_rus_uzb_azi_moo_mly_tsw_slo_rom_bsq_pol_chh_swa_cnt_krd_por_tsn_mol_cic_nor_est_swt_bam_fin_ita_anl_geo_swe_ger_mcd_arw_aeg_sid_pan_hun_bem_ind_urd_sun_jpn_tml_kor_bos_ukr_zul_dut_mao_cze_mlt_jav_mnd_lat_ewe_bul_sod_grk_glc_hin_scr_qcu_prs_lit_afr_fbf_gam_ctl_wly_fre_bat_spa_akn_alb_lda_tag_tha_amr_knd_ses_ven_tur_svk_guj_aze_dgb_vie_hau_dyu_yor_xho	-1.01633209861588	-2.48614002542186	0.0146984827159969
575	heb_dut_lda_arw_owc_sod_gam_rus_azi_aze_xho_tag_fbf_pan_pol_bsq_ita_sid_bam_mnd_ctl_bos_swt_slo_dyu_svk_fin_ses_tsn_hun_prs_amh_geo_ukr_ben_ger_grk_amr_mlt_lat_est_cic_jav_swe_mao_jpn_knd_kor_mol_por_bem_bul_bat_urd_tig_mly_cnt_cze_ewe_spa_wly_rom_mcd_hin_eng_qcu_guj_lit_afr_zul_anl_krd_aeg_alb_ind_fre_moo_nor_swa_sun_tha_chh_tml_dgb_ven_tur_scr_glc_uzb_akn_vie_hau_igb_tsw_yor	0.0721860626786762	0.170013953082884	0.865368461001746
576	owc_krd_lda_guj_hau_chh_amr_ita_tur_aze_fbf_mly_akn_prs_hin_bsq_swe_anl_xho_mnd_nor_fre_bem_alb_zul_pol_fin_cic_ewe_hun_mol_aeg_geo_lit_grk_svk_glc_tig_amh_slo_est_tsn_jav_ukr_mao_jpn_knd_kor_lat_rus_moo_rom_tag_dut_heb_ind_cnt_bos_ven_ger_sid_cze_urd_mcd_afr_qcu_scr_pan_ben_dyu_mlt_por_wly_ctl_sun_arw_dgb_eng_yor_bat_tha_sod_tml_bam_igb_azi_spa_bul_uzb_ses_vie_gam_swt_tsw_swa	-0.249086702012227	-0.58873564052412	0.557465875315791
577	hau_krd_ses_rus_tig_sod_wly_por_tur_azi_cic_bat_lda_urd_alb_bsq_ger_anl_fbf_mnd_svk_afr_ewe_guj_swt_swe_est_xho_akn_fin_nor_mlt_geo_rom_ukr_mcd_cze_aeg_sid_spa_hun_igb_mly_grk_mao_jpn_knd_kor_pol_glc_zul_lit_tag_scr_amh_ind_cnt_slo_tsn_bul_gam_lat_ita_ben_prs_qcu_arw_ctl_mol_bam_owc_fre_amr_pan_jav_bos_yor_dut_dyu_sun_tha_chh_tml_swa_ven_aze_eng_hin_uzb_tsw_vie_heb_moo_dgb_bem	-0.361614198241577	-0.857573217249666	0.393332795110582
578	gam_svk_cic_glc_anl_owc_amr_ita_uzb_azi_swa_jav_moo_dut_ctl_bsq_mcd_sod_ses_mnd_lit_fre_bem_lat_dyu_por_fin_yor_swt_hun_hin_chh_geo_krd_alb_ukr_pol_sid_heb_cze_est_dgb_ind_prs_mao_jpn_tml_kor_nor_arw_ewe_spa_sun_ben_mlt_tag_cnt_bos_fbf_rom_aeg_ger_eng_swe_pan_qcu_rus_bul_urd_lda_tig_grk_wly_scr_bat_mol_akn_slo_tsw_mly_tha_amh_knd_tsn_zul_aze_afr_guj_tur_bam_vie_hau_ven_xho_igb	0.163833675563702	0.385383932773612	0.700833045695531
579	gam_fre_swt_dut_owc_mlt_aeg_lat_uzb_azi_igb_tag_xho_scr_afr_bsq_urd_heb_ses_mnd_svk_mcd_ven_ukr_akn_mol_fin_dgb_dyu_est_prs_wly_geo_bul_ita_krd_por_hau_sod_swe_hun_bem_sun_pan_mao_jpn_tml_kor_bos_slo_moo_ger_mly_alb_amh_ind_cnt_rus_cic_guj_chh_glc_grk_ben_spa_qcu_pol_hin_ctl_fbf_sid_arw_tig_eng_bat_cze_tsn_lit_tsw_jav_tha_amr_knd_bam_swa_tur_nor_rom_aze_yor_vie_anl_ewe_lda_zul	-0.825036993336888	-1.98929160743541	0.049606945938429
580	hau_nor_yor_lat_chh_gam_sid_ctl_azi_uzb_igb_jav_xho_alb_pan_bsq_rom_tig_lda_cnt_afr_grk_zul_guj_moo_prs_hun_bem_tsw_est_rus_heb_geo_krd_pol_urd_mcd_sod_amh_por_fin_dgb_mao_ger_sun_jpn_tml_kor_swe_slo_ewe_svk_ind_scr_amr_mly_mnd_arw_ven_lit_aeg_mol_fre_cze_ben_qcu_eng_glc_bul_fbf_anl_bos_owc_spa_tag_hin_swa_ukr_akn_bat_tha_wly_knd_dyu_bam_tur_ita_dut_aze_swt_vie_mlt_cic_ses_tsn	0.754485981564049	1.79414661049188	0.0760393013985624
581	sod_dut_igb_hin_hau_tig_sid_grk_tur_aze_lda_ind_dgb_spa_svk_bsq_bos_owc_tsn_mnd_eng_cze_xho_rom_swa_pol_hun_yor_bam_est_ger_amh_geo_ita_nor_por_ctl_anl_wly_bul_fin_tsw_mao_swe_bat_jpn_tml_kor_slo_lat_zul_scr_mly_ben_amr_jav_cnt_arw_bem_afr_gam_glc_guj_mcd_pan_qcu_alb_ukr_krd_ven_aeg_lit_heb_mol_tag_prs_moo_urd_dyu_sun_tha_chh_knd_akn_cic_uzb_fre_rus_azi_fbf_vie_mlt_ses_swt_ewe	0.223254648013285	0.52603018063711	0.60011941557627
582	chh_afr_dyu_eng_heb_mlt_owc_alb_uzb_tur_ven_tag_igb_krd_bos_bsq_grk_amh_moo_mnd_mol_ger_swt_ukr_lda_cze_fin_akn_bam_est_dut_anl_geo_prs_ita_scr_slo_sod_aeg_bul_hun_tsn_jav_rom_ind_jpn_tml_kor_urd_por_xho_pan_bat_lit_tig_mly_cnt_swe_ses_arw_amr_hin_pol_guj_spa_qcu_lat_nor_fre_fbf_sid_svk_hau_rus_sun_ben_cic_mcd_tsw_mao_tha_wly_knd_yor_dgb_azi_glc_ctl_aze_bem_vie_gam_ewe_swa_zul	0.0949433004139352	0.223477349748855	0.823654169647317
583	chh_mcd_bam_krd_owc_mlt_amh_nor_tur_aze_tsn_jav_swt_lit_svk_bsq_ctl_heb_fbf_mnd_swe_por_ewe_ita_ses_prs_fin_akn_dgb_hun_lat_tig_geo_cze_arw_hin_rus_wly_sid_pan_est_cic_mly_rom_sun_jpn_knd_kor_urd_bos_tsw_grk_bat_guj_gam_ind_cnt_dut_ven_ben_amr_eng_ukr_spa_slo_qcu_fre_mol_glc_swa_aeg_scr_anl_pol_mao_afr_yor_alb_dyu_tag_tha_hau_tml_lda_moo_azi_ger_bul_uzb_zul_vie_sod_xho_igb_bem	-0.046734296063336	-0.110246094381479	0.912451765750089
584	anl_krd_dgb_lit_aeg_amh_sid_grk_uzb_aze_ses_mly_yor_swe_arw_bsq_ctl_mlt_ven_cnt_lat_hin_swa_cze_tsn_alb_fin_xho_igb_est_mol_heb_geo_mcd_ger_pan_pol_chh_wly_ita_hun_swt_ind_bos_sun_jpn_tml_kor_afr_bul_ewe_eng_mao_rus_gam_bat_mnd_urd_fbf_svk_hau_ben_glc_guj_scr_qcu_fre_spa_rom_bam_amr_nor_tig_prs_jav_slo_dyu_por_tsw_tag_tha_owc_knd_lda_bem_tur_dut_ukr_azi_cic_vie_sod_moo_zul_akn	0.197328955078299	0.464347524138244	0.643483979381535
585	hau_por_bam_krd_sod_mlt_owc_ita_azi_aze_xho_bat_lda_ctl_spa_bsq_rus_amh_tsw_cnt_fre_ben_bem_afr_dyu_grk_fin_moo_ven_est_rom_chh_geo_ukr_swe_alb_ger_sid_anl_arw_hun_fbf_mly_scr_sun_jpn_knd_kor_lit_pol_ses_glc_mao_slo_heb_ind_mnd_nor_igb_guj_gam_hin_cze_eng_pan_qcu_urd_svk_bos_zul_amr_dut_tig_bul_jav_lat_swt_prs_tsn_tag_tha_aeg_tml_cic_akn_tur_mol_mcd_uzb_dgb_vie_wly_ewe_swa_yor	-0.227247165270458	-0.536626928539154	0.592806751624141
586	wly_bul_yor_glc_hau_amh_chh_por_uzb_azi_swa_bat_ven_pan_ger_bsq_prs_gam_fbf_mnd_hin_urd_zul_krd_lda_pol_fin_ewe_swt_est_nor_sod_geo_bos_arw_afr_guj_heb_amr_cze_hun_bam_mao_ukr_mly_jpn_tml_kor_slo_lit_akn_ben_sun_mol_mlt_jav_cnt_scr_xho_rom_sid_alb_eng_dut_grk_qcu_fre_spa_lat_moo_owc_swe_aeg_svk_tag_ctl_cic_rus_ses_ind_tha_tig_knd_bem_tsn_tur_mcd_ita_aze_dgb_vie_anl_dyu_tsw_igb	0.225281089497935	0.530506477954202	0.597025327421594
587	aeg_ita_moo_bul_chh_owc_amr_dut_azi_uzb_zul_sun_swa_pol_eng_bsq_glc_anl_ewe_mnd_slo_lat_dgb_mol_akn_nor_fin_swt_tsn_est_ben_wly_geo_por_afr_mcd_scr_sid_sod_ctl_hun_fbf_jav_ukr_mly_jpn_tml_kor_rus_krd_igb_swe_mao_alb_tig_ind_cnt_rom_bem_arw_mlt_urd_guj_bos_hin_qcu_prs_cze_fre_bam_gam_spa_hau_lit_bat_svk_lda_pan_ven_tag_tha_heb_knd_xho_cic_tur_grk_ger_aze_tsw_vie_amh_dyu_yor_ses	-0.422010268314915	-1.00022448282485	0.319797293973104
588	mlt_guj_dyu_dut_gam_anl_owc_scr_tur_aze_cic_mly_tsn_krd_ben_bsq_grk_aeg_akn_mnd_alb_afr_swt_rus_xho_pan_est_bam_ewe_hun_ger_heb_geo_urd_mol_slo_glc_wly_sid_eng_fin_yor_ind_swe_sun_jpn_tml_kor_svk_mcd_lda_bul_mao_cze_sod_bat_cnt_pol_dgb_arw_amr_ita_ukr_lit_prs_qcu_lat_por_hin_moo_amh_bos_tig_fre_jav_ctl_swa_rom_bem_tag_tha_chh_knd_ses_fbf_uzb_nor_spa_azi_tsw_vie_hau_ven_zul_igb	-0.239561393037285	-0.565817236531457	0.57288072978898
589	gam_spa_swa_por_amr_aeg_sid_lat_tur_aze_tsw_ind_cic_slo_ita_bsq_rus_owc_ewe_mnd_guj_cze_swt_eng_dyu_swe_fin_igb_fbf_est_pan_wly_geo_lit_ukr_alb_bos_hau_mlt_dut_hun_xho_bat_rom_tag_jpn_tml_kor_ben_glc_dgb_prs_sun_svk_tig_mly_cnt_krd_ses_mol_anl_afr_ger_scr_fre_qcu_urd_grk_nor_tsn_heb_hin_amh_mcd_mao_arw_akn_pol_moo_jav_tha_chh_knd_lda_bem_azi_ctl_bul_uzb_yor_vie_sod_ven_zul_bam	0.597511791385686	1.41576987294642	0.160183233483554
590	anl_fre_lda_ctl_sod_sid_aeg_ukr_azi_aze_ven_mao_xho_grk_svk_bsq_bul_owc_dyu_mnd_mol_nor_cic_ita_bam_spa_hun_tsn_yor_fin_alb_amh_geo_por_guj_cze_slo_hau_gam_pol_est_bem_jav_hin_mly_jpn_knd_kor_bos_swe_ewe_prs_bat_eng_heb_ind_cnt_urd_fbf_dut_amr_pan_rus_afr_lit_qcu_lat_ben_mcd_ses_tig_arw_chh_glc_tag_scr_zul_ger_igb_sun_tha_mlt_tml_swa_swt_tur_rom_krd_uzb_tsw_vie_wly_dgb_moo_akn	-0.338621772125461	-0.802459627888929	0.424333043065136
591	gam_rom_cic_pan_sod_amh_aeg_por_tur_uzb_yor_ind_tsw_dut_alb_bsq_glc_hau_ewe_cnt_krd_ukr_swa_guj_moo_spa_fin_xho_swt_est_mcd_anl_geo_hin_cze_nor_svk_mlt_chh_ben_hun_dyu_mly_mol_bat_jpn_knd_kor_prs_lat_ven_lit_jav_pol_owc_mao_mnd_bos_ses_rus_wly_swe_ita_fre_ctl_qcu_arw_scr_eng_bam_amr_urd_sid_bul_tag_afr_tsn_slo_akn_sun_tha_tig_tml_dgb_igb_azi_ger_grk_aze_fbf_vie_heb_lda_bem_zul	-0.661323402431482	-1.58385796970911	0.116620869010743
592	amh_dut_ven_pan_heb_chh_aeg_nor_uzb_tur_akn_tag_zul_slo_guj_bsq_ukr_anl_dgb_cnt_eng_scr_swa_rom_dyu_mcd_est_tsw_fbf_hun_fre_hau_geo_hin_mol_lit_spa_sid_owc_pol_fin_cic_jav_prs_ind_jpn_knd_kor_arw_urd_moo_por_mao_ben_amr_bat_mnd_ctl_bem_swe_wly_bos_cze_afr_alb_qcu_ita_bul_rus_bam_sod_glc_mlt_ger_sun_grk_ses_svk_ewe_mly_tha_tig_tml_yor_swt_azi_lat_krd_aze_xho_vie_gam_lda_tsn_igb	-0.448202907472012	-1.06381539470547	0.29016674751622
593	sod_spa_bem_slo_hau_owc_heb_bos_azi_uzb_ven_mly_moo_por_afr_bsq_urd_sid_tsw_mnd_eng_dut_xho_arw_zul_rom_fin_cic_tsn_est_lit_anl_geo_pol_ben_svk_mol_amh_aeg_ita_hun_ses_bat_ukr_ind_jpn_knd_kor_lat_cze_igb_bul_tag_glc_gam_jav_cnt_ger_dyu_prs_tig_krd_fre_pan_swe_qcu_mcd_alb_ctl_lda_wly_nor_mlt_rus_sun_grk_yor_hin_bam_mao_tha_amr_tml_fbf_ewe_tur_guj_scr_aze_swt_vie_chh_dgb_akn_swa	-0.36216688873776	-0.857881118799171	0.393163615621711
594	mlt_lit_bam_eng_anl_hau_tig_grk_uzb_tur_swt_mao_ven_mcd_afr_bsq_glc_amh_moo_mnd_swe_ger_lda_prs_zul_slo_est_xho_tsn_fin_ctl_sod_geo_mol_svk_hin_rus_aeg_owc_fre_hun_swa_sun_spa_mly_jpn_knd_kor_scr_pol_cic_bos_jav_arw_gam_bat_cnt_guj_dgb_lat_amr_ita_bul_urd_pan_qcu_dut_rom_ukr_fbf_sid_ben_heb_cze_tag_alb_yor_por_akn_ind_tha_chh_tml_igb_tsw_aze_krd_nor_azi_ses_vie_wly_ewe_dyu_bem	0.375237391153383	0.88422596773691	0.378854508759158
595	chh_dut_zul_pol_sid_tig_anl_afr_tur_uzb_dgb_ind_dyu_slo_lat_bsq_mcd_amh_tsw_mnd_ctl_alb_ven_krd_yor_rus_hun_swt_cic_fin_urd_mlt_geo_pan_glc_mol_ger_aeg_owc_ita_est_ewe_bat_scr_jav_jpn_knd_kor_svk_spa_akn_cze_mly_fre_sod_mao_cnt_grk_bam_ukr_heb_ben_por_bul_nor_qcu_lit_arw_rom_ses_amr_guj_wly_hin_sun_swe_swa_bos_igb_tag_tha_hau_tml_bem_fbf_aze_prs_eng_azi_xho_vie_gam_moo_lda_tsn	-0.236677384687161	-0.559770114916303	0.576982024079559
596	anl_ctl_dgb_por_mlt_amh_chh_ita_azi_aze_xho_ind_yor_pan_pol_bsq_hin_hau_moo_mnd_lit_afr_ewe_urd_ven_grk_hun_bam_ses_est_eng_owc_geo_mol_slo_cze_rom_sod_amr_swe_fin_swa_jav_nor_tag_jpn_tml_kor_lat_spa_lda_dut_mao_arw_tig_bat_cnt_alb_cic_mcd_heb_ben_ukr_bos_guj_qcu_glc_ger_svk_tsn_sid_krd_gam_scr_mly_rus_igb_fre_akn_sun_tha_aeg_knd_fbf_zul_uzb_prs_bul_tur_dyu_vie_wly_bem_swt_tsw	0.0745170049648509	0.175440272942624	0.861115118365839
597	heb_rom_yor_cze_amr_sod_mlt_urd_uzb_aze_xho_mao_bem_ita_mcd_bsq_eng_anl_tsw_cnt_ben_pan_fbf_por_swt_alb_est_ewe_igb_fin_ukr_tig_geo_spa_grk_rus_ctl_owc_amh_krd_hun_dyu_bat_scr_ind_jpn_knd_kor_ger_mol_dgb_glc_tag_lit_wly_jav_mnd_dut_bam_pol_sid_slo_prs_arw_afr_qcu_fre_hin_bul_cic_aeg_bos_gam_guj_mly_svk_moo_swe_lda_sun_tha_chh_tml_zul_ses_tur_nor_lat_azi_tsn_vie_hau_ven_akn_swa	-0.141034660573192	-0.332717211421187	0.740096592092512
598	owc_lit_cic_urd_mlt_aeg_heb_grk_uzb_tur_dyu_tag_swa_rom_ukr_bsq_lat_sid_moo_cnt_rus_slo_fbf_spa_bam_ben_est_yor_bem_fin_ctl_anl_geo_alb_dut_ger_krd_gam_sod_bos_hun_lda_sun_glc_bat_jpn_knd_kor_mcd_svk_zul_fre_jav_afr_wly_mly_mnd_scr_xho_pol_tig_pan_ita_mol_nor_qcu_por_cze_swe_ses_amh_prs_chh_guj_mao_hin_igb_arw_tsn_ind_tha_hau_tml_swt_ven_aze_eng_bul_azi_akn_vie_amr_dgb_ewe_tsw	-0.957749437927303	-2.32986222893713	0.0219771660431369
599	hau_bul_cic_alb_amr_mlt_aeg_ben_tur_uzb_ewe_jav_zul_hin_pol_bsq_glc_chh_bam_cnt_rus_grk_yor_afr_swt_prs_fin_moo_swa_hun_urd_sid_geo_ita_ger_guj_arw_anl_amh_ctl_est_tsw_mao_mol_ind_jpn_knd_kor_svk_pan_igb_eng_sun_swe_gam_mly_mnd_spa_xho_por_owc_rom_lat_fre_dut_qcu_lit_slo_scr_tsn_tig_bos_heb_cze_tag_krd_akn_nor_dyu_bat_tha_sod_tml_dgb_bem_aze_mcd_ukr_azi_ses_vie_wly_lda_ven_fbf	-0.457401689639711	-1.08686373679772	0.279905985685245
600	tig_slo_ewe_ctl_amh_mlt_chh_nor_aze_tur_moo_mly_swa_svk_scr_bsq_hin_wly_igb_mnd_bul_krd_fbf_pan_dgb_rus_est_bam_bem_fin_swe_aeg_geo_ger_lat_fre_ukr_sod_sid_mol_hun_dyu_ind_rom_bat_jpn_tml_kor_ben_guj_tsw_prs_jav_spa_owc_sun_cnt_arw_lda_glc_hau_bos_grk_pol_mcd_qcu_eng_por_ita_akn_heb_urd_amr_afr_mao_alb_ven_cze_zul_tag_tha_anl_knd_ses_tsn_uzb_lit_dut_azi_yor_vie_gam_cic_xho_swt	-0.232518857694362	-0.550225786737167	0.583483666398438
601	sid_pan_bam_svk_amh_amr_heb_urd_uzb_tur_ewe_jav_tsw_arw_mol_bsq_scr_anl_dyu_cnt_grk_bul_lda_pol_yor_cze_hun_xho_igb_est_por_aeg_geo_nor_slo_lat_lit_tig_mlt_ita_fin_bem_mao_hin_sun_jpn_tml_kor_fre_ctl_cic_bos_bat_spa_hau_ind_mnd_rus_fbf_glc_gam_eng_prs_ukr_guj_qcu_rom_ben_swe_dgb_owc_alb_chh_mcd_tag_afr_zul_ger_ven_mly_tha_sod_knd_ses_moo_aze_dut_krd_azi_swa_vie_wly_tsn_swt_akn	-1.49681654849514	-3.79118386803294	0.000266224759634989
602	gam_mol_ewe_afr_aeg_chh_owc_prs_uzb_azi_cic_bat_ses_ben_ger_bsq_fre_wly_ven_cnt_dut_grk_xho_ita_lda_pol_fin_swt_tsn_est_por_heb_geo_rus_ctl_pan_urd_hau_anl_swe_hun_bam_jav_nor_mly_jpn_tml_kor_slo_spa_dgb_rom_ind_ukr_sid_tag_mnd_lit_zul_mcd_amh_bul_lat_eng_scr_qcu_bos_svk_krd_yor_mlt_guj_sod_glc_mao_cze_swa_hin_fbf_sun_tha_tig_knd_dyu_igb_tur_arw_alb_aze_bem_vie_amr_akn_tsw_moo	-0.222878390509852	-0.526809500068172	0.599580207811078
603	aeg_rus_swt_dut_mlt_owc_hau_svk_azi_uzb_tsw_ind_dyu_alb_ukr_bsq_rom_amh_fbf_cnt_prs_arw_tsn_grk_igb_bul_hun_lda_yor_fin_mcd_anl_geo_fre_scr_ctl_ger_amr_wly_pan_est_bem_mao_por_mly_jpn_tml_kor_bos_hin_akn_afr_sun_cze_sid_tag_mnd_mol_cic_pol_chh_ben_urd_spa_guj_qcu_ita_lat_slo_zul_gam_lit_sod_swe_bat_nor_ewe_eng_moo_jav_tha_heb_knd_swa_ven_tur_glc_krd_aze_ses_vie_tig_xho_dgb_bam	-0.564390623055983	-1.34508279615464	0.181869400402172
604	gam_por_swa_cze_wly_chh_hau_dut_tur_uzb_bam_mly_cic_guj_pan_bsq_ukr_owc_dgb_cnt_mcd_scr_lda_lit_xho_hin_hun_yor_igb_fin_ben_aeg_geo_glc_slo_grk_spa_mlt_anl_eng_est_ses_ind_bul_sun_jpn_knd_kor_ger_mol_ven_fre_tag_rom_amh_jav_mnd_svk_akn_afr_sid_krd_urd_arw_pol_qcu_nor_prs_alb_tsn_heb_ctl_tig_lat_mao_rus_fbf_swe_moo_bat_tha_sod_tml_zul_bem_azi_ita_bos_aze_ewe_vie_amr_dyu_tsw_swt	-0.529058909323656	-1.26245424746252	0.20994191985052
605	sid_ctl_swt_grk_gam_sod_mlt_prs_tur_azi_moo_tag_lda_cze_hin_bsq_swe_amr_bam_cnt_alb_ukr_ses_rus_xho_scr_hun_fbf_akn_est_ita_owc_geo_eng_glc_lat_bul_aeg_amh_por_fin_swa_mly_pan_mao_jpn_knd_kor_nor_ger_yor_mcd_bat_fre_wly_sun_mnd_svk_igb_arw_heb_krd_spa_urd_guj_qcu_rom_lit_mol_ewe_chh_bos_anl_pol_ind_afr_cic_dut_zul_jav_tha_hau_tml_dgb_tsw_aze_ben_slo_uzb_ven_vie_tig_tsn_dyu_bem	0.00246224858760379	0.00579592309700913	0.995387963003278
606	hau_eng_zul_glc_heb_sid_sod_rus_aze_azi_igb_tag_lda_ben_mcd_bsq_grk_amh_cic_cnt_ger_ita_dyu_bul_ewe_prs_est_ses_swa_fin_krd_tig_geo_pol_cze_lat_scr_chh_gam_lit_hun_tsn_mly_pan_ind_jpn_knd_kor_mol_arw_moo_urd_sun_hin_mlt_mao_mnd_dut_fbf_afr_owc_svk_nor_rom_bos_qcu_alb_ctl_ukr_tsw_anl_swe_wly_fre_jav_guj_ven_spa_bam_bat_tha_aeg_tml_akn_bem_uzb_slo_por_tur_dgb_vie_amr_xho_yor_swt	0.160065637659258	0.376557690508359	0.707360092442922
607	amh_fre_swa_scr_sid_amr_sod_lit_uzb_aze_ven_mly_akn_urd_ita_bsq_ben_owc_yor_mnd_spa_eng_xho_krd_dgb_swe_fin_dyu_zul_est_ger_aeg_geo_rus_arw_afr_slo_hau_anl_mol_hun_lda_ind_dut_jav_jpn_knd_kor_hin_bos_ses_glc_bat_nor_gam_mao_cnt_por_cic_grk_tig_prs_lat_mcd_ukr_qcu_cze_guj_svk_tsw_wly_ctl_heb_rom_tag_pan_bam_pol_igb_sun_tha_chh_tml_fbf_tsn_azi_bul_alb_tur_ewe_vie_mlt_swt_bem_moo	-0.231811578205788	-0.547580743837079	0.58529160349211
608	amh_hin_yor_mol_amr_gam_hau_krd_aze_uzb_swa_mao_fbf_guj_slo_bsq_rus_heb_dgb_mnd_dut_pan_bem_ger_tsn_afr_hun_igb_bam_est_svk_sid_geo_arw_ukr_alb_rom_owc_sod_ita_fin_ses_mly_mcd_sun_jpn_knd_kor_bos_swe_cic_cze_tag_prs_aeg_bat_cnt_bul_akn_grk_tig_eng_por_pol_ctl_qcu_fre_lat_nor_lda_wly_lit_anl_glc_ind_urd_ewe_ben_swt_jav_tha_chh_tml_xho_tsw_tur_scr_spa_azi_moo_vie_mlt_ven_zul_dyu	0.50641218677112	1.19342659139115	0.235737901005131
609	aeg_pol_tsw_spa_wly_mlt_tig_dut_uzb_tur_swa_mly_ewe_urd_ukr_bsq_ctl_gam_cic_mnd_hin_ben_dgb_slo_swt_ger_hun_dyu_akn_fin_mol_amh_geo_swe_eng_ita_scr_hau_sod_krd_est_lda_mao_glc_bat_jpn_tml_kor_bos_rus_ven_fre_sun_afr_owc_jav_cnt_nor_moo_lat_sid_guj_por_arw_cze_qcu_rom_lit_grk_zul_chh_svk_heb_bul_tag_pan_igb_mcd_bem_ind_tha_anl_knd_xho_tsn_azi_prs_alb_aze_yor_vie_amr_fbf_ses_bam	-0.37669495386076	-0.892706966431242	0.374318255448898
610	wly_lit_xho_pol_gam_owc_sod_slo_azi_uzb_ses_mao_akn_urd_mcd_bsq_eng_hau_fbf_mnd_bos_scr_ewe_krd_swa_swe_fin_swt_igb_est_dut_chh_geo_pan_spa_ita_mol_aeg_anl_glc_hun_dgb_mly_ctl_sun_jpn_tml_kor_ben_prs_bem_cze_ind_hin_sid_jav_cnt_fre_tsw_afr_tig_arw_lat_svk_alb_qcu_ger_rom_ukr_cic_amh_rus_mlt_nor_bat_guj_lda_bul_tsn_tag_tha_amr_knd_dyu_moo_aze_grk_por_tur_ven_vie_heb_yor_bam_zul	-0.507582222199677	-1.20728768265856	0.230382968874831
611	anl_scr_xho_swe_heb_sod_aeg_slo_azi_tur_fbf_mly_bam_por_alb_bsq_rus_chh_igb_cnt_grk_eng_swa_nor_tsw_prs_est_bem_dyu_fin_ita_wly_geo_krd_guj_dut_glc_owc_gam_bul_hun_zul_sun_ger_mao_jpn_knd_kor_fre_rom_lda_hin_bat_bos_amh_ind_mnd_pan_ven_urd_hau_ctl_lit_afr_lat_qcu_arw_mol_spa_yor_amr_svk_sid_ukr_tag_pol_akn_cze_tsn_jav_tha_mlt_tml_moo_ewe_aze_mcd_ben_uzb_ses_vie_tig_dgb_cic_swt	0.175489618411004	0.412836509865496	0.680676641280409
612	anl_rus_dyu_lit_mlt_chh_sid_afr_uzb_azi_dgb_mly_moo_dut_glc_bsq_cze_amr_fbf_mnd_ctl_pol_ven_scr_tsw_urd_est_lda_zul_hun_fre_heb_geo_por_ita_nor_guj_aeg_gam_ukr_fin_akn_jav_hin_ind_jpn_knd_kor_pan_krd_cic_arw_tag_mol_wly_mao_cnt_ben_igb_eng_amh_bul_slo_ger_grk_qcu_mcd_prs_rom_yor_hau_bos_tig_spa_bat_swe_ewe_alb_tsn_sun_tha_sod_tml_bam_bem_aze_lat_svk_tur_swa_vie_owc_swt_ses_xho	-0.555435193777077	-1.32585403969158	0.188135453868983
613	wly_ben_fbf_arw_chh_anl_owc_por_uzb_azi_dgb_bat_ven_ctl_alb_bsq_svk_amh_bem_cnt_scr_bul_tsn_krd_akn_urd_est_yor_swa_fin_spa_mlt_geo_pol_lit_swe_dut_hau_heb_ger_hun_zul_jav_grk_sun_jpn_knd_kor_mcd_glc_lda_guj_tag_lat_amr_mly_mnd_mol_ses_nor_gam_eng_bos_ukr_prs_qcu_hin_pan_ita_igb_tig_fre_aeg_rom_mao_cze_xho_afr_cic_ind_tha_sod_tml_swt_moo_tur_rus_slo_aze_bam_vie_sid_tsw_ewe_dyu	-0.345811444847374	-0.818756516673449	0.415018440755134
614	anl_nor_dgb_ukr_aeg_sid_sod_afr_azi_tur_akn_mao_cic_krd_fre_bsq_swe_wly_swa_mnd_guj_slo_bam_pol_dyu_mcd_fin_tsw_igb_est_ben_chh_geo_hin_dut_mol_scr_gam_mlt_ger_hun_bem_sun_ctl_ind_jpn_tml_kor_prs_glc_ven_rom_mly_lit_heb_jav_cnt_pan_ses_ita_amh_bos_svk_arw_grk_qcu_bul_lat_spa_xho_amr_alb_hau_cze_tag_urd_ewe_eng_moo_bat_tha_owc_knd_tsn_swt_aze_rus_por_uzb_fbf_vie_tig_lda_yor_zul	0.179820275737899	0.422789168970053	0.673425076691872
615	heb_mol_cic_lit_sod_sid_mlt_pan_uzb_tur_tsn_bat_bam_rom_ctl_bsq_svk_wly_xho_mnd_krd_lat_zul_mcd_ven_bul_est_ses_tsw_fin_fre_amh_geo_dut_grk_bos_spa_chh_aeg_eng_hun_dgb_ind_glc_mly_jpn_knd_kor_por_ukr_dyu_guj_mao_ben_tig_tag_cnt_pol_yor_scr_gam_ita_alb_prs_rus_qcu_slo_hin_nor_fbf_amr_afr_owc_cze_jav_ger_moo_arw_swa_sun_tha_hau_tml_lda_bem_aze_swe_urd_azi_igb_vie_anl_ewe_swt_akn	0.0897172142774309	0.211363326584434	0.833066254548828
616	tig_rus_swa_afr_wly_anl_owc_prs_aze_tur_lda_tag_bem_pan_lit_bsq_pol_heb_igb_mnd_urd_dut_cic_ctl_ewe_guj_fin_ven_akn_hun_slo_aeg_geo_nor_scr_ben_svk_mlt_gam_hin_est_swt_mly_spa_jav_jpn_knd_kor_mcd_rom_tsn_por_sun_ger_chh_ind_cnt_krd_moo_ita_amh_lat_bul_glc_eng_qcu_fre_grk_swe_bam_sod_ukr_amr_cze_bat_arw_dyu_alb_zul_mao_tha_sid_tml_yor_dgb_uzb_mol_bos_azi_xho_vie_hau_tsw_fbf_ses	-1.43607412421026	-3.64138420517949	0.00044575725406969
617	heb_rus_fbf_rom_chh_amh_mlt_grk_aze_tur_tsn_mao_moo_lit_lat_bsq_dut_owc_yor_mnd_scr_cze_lda_swe_akn_mcd_fin_swa_tsw_hun_ita_sid_geo_hin_bos_mol_slo_gam_tig_nor_est_ven_sun_ben_mly_jpn_tml_kor_svk_krd_swt_prs_ind_alb_anl_jav_cnt_spa_bam_bul_amr_arw_pan_urd_ukr_qcu_por_fre_guj_igb_wly_ctl_aeg_eng_tag_afr_dgb_ger_cic_bat_tha_sod_knd_xho_ewe_azi_pol_glc_uzb_ses_vie_hau_bem_zul_dyu	0.130057416484506	0.305796765824742	0.760442850057949
618	hau_afr_xho_pan_wly_sid_mlt_slo_uzb_tur_fbf_ind_cic_mcd_fre_bsq_grk_anl_igb_mnd_lit_ben_bem_alb_tsn_ita_est_yor_bam_fin_glc_sod_geo_urd_prs_hin_rus_amr_chh_dut_hun_dyu_tag_cze_mly_jpn_tml_kor_svk_mol_akn_lat_sun_bos_aeg_mao_cnt_rom_swt_guj_heb_nor_por_ctl_ger_qcu_krd_swe_arw_ses_amh_pol_gam_bul_jav_scr_ven_ukr_swa_bat_tha_tig_knd_dgb_zul_azi_eng_spa_aze_lda_vie_owc_ewe_moo_tsw	-0.0910610441418959	-0.214540112332505	0.830595613634805
619	chh_rus_igb_cze_amh_sid_tig_swe_uzb_aze_moo_mao_tsw_ger_arw_bsq_dut_aeg_cic_cnt_ctl_svk_ven_lat_fbf_pan_est_yor_dgb_hun_eng_gam_geo_mcd_nor_krd_prs_heb_wly_mol_fin_xho_tag_por_bat_jpn_tml_kor_pol_rom_ses_afr_mly_alb_hau_ind_mnd_ukr_dyu_spa_amr_glc_fre_bos_urd_qcu_ita_hin_bul_ewe_owc_slo_mlt_guj_sun_lit_tsn_scr_zul_jav_tha_anl_knd_lda_swt_tur_ben_grk_azi_bam_vie_sod_swa_bem_akn	-0.292696437342003	-0.691904696796009	0.490721009900135
620	gam_slo_swa_krd_sod_wly_mlt_mcd_uzb_tur_akn_jav_dgb_grk_scr_bsq_glc_heb_fbf_mnd_cze_ctl_yor_svk_ven_afr_hun_moo_ewe_fin_ita_hau_geo_bos_mol_ger_rus_chh_tig_hin_est_lda_ind_por_bat_jpn_knd_kor_fre_nor_xho_arw_tag_lat_amr_mao_cnt_pol_zul_ukr_sid_ben_alb_rom_urd_qcu_prs_bul_dut_tsw_owc_spa_amh_lit_mly_eng_swt_pan_tsn_sun_tha_aeg_tml_igb_ses_azi_swe_guj_aze_bam_vie_anl_cic_bem_dyu	-0.128654136581798	-0.303277763260672	0.762355589667564
621	sod_slo_cic_bos_chh_aeg_anl_rom_azi_uzb_zul_ind_dgb_urd_krd_bsq_svk_gam_tsn_cnt_eng_guj_ven_swe_igb_ukr_est_bam_ses_hun_afr_hau_geo_ita_pan_hin_prs_sid_wly_spa_fin_tsw_tag_fre_mly_jpn_tml_kor_pol_ctl_lda_lit_jav_mol_amh_sun_mnd_bul_swa_ben_amr_grk_glc_rus_nor_qcu_mcd_dut_por_ewe_owc_alb_mlt_lat_mao_cze_akn_ger_dyu_bat_tha_heb_knd_swt_moo_aze_arw_scr_tur_bem_vie_tig_xho_fbf_yor	-0.693207920587271	-1.66215370178698	0.099849140455774
622	chh_nor_dyu_pol_hau_aeg_tig_krd_uzb_tur_tsn_ind_igb_lat_hin_bsq_ben_amr_zul_cnt_rus_cze_swt_svk_ses_grk_hun_tsw_yor_fin_bul_sod_geo_lit_slo_bos_spa_sid_mlt_scr_est_ven_mao_alb_bat_jpn_tml_kor_pan_ctl_xho_dut_jav_guj_heb_sun_mnd_por_moo_ita_amh_fre_mol_rom_urd_qcu_arw_ger_afr_lda_anl_mcd_owc_glc_mly_ukr_akn_prs_bem_tag_tha_gam_knd_fbf_cic_azi_swe_eng_aze_dgb_vie_wly_bam_ewe_swa	-0.104821552941991	-0.247006551630234	0.80544760455847
623	heb_ger_zul_nor_owc_sid_amh_svk_uzb_azi_yor_mao_dyu_rus_grk_bsq_fre_chh_swt_cnt_slo_krd_ewe_lit_tsn_guj_fin_lda_swa_hun_cze_hau_geo_swe_scr_por_rom_anl_mlt_ukr_est_moo_mly_mol_jav_jpn_tml_kor_bos_mcd_dgb_ben_ind_prs_tig_bat_mnd_eng_akn_spa_sod_pol_afr_urd_ctl_qcu_alb_ita_arw_bem_wly_lat_aeg_bul_sun_dut_bam_pan_fbf_tag_tha_amr_knd_tsw_xho_aze_hin_glc_tur_igb_vie_gam_ses_cic_ven	-0.349448263148627	-0.828014892068799	0.409781885572986
624	mlt_ger_bam_dut_anl_heb_aeg_ctl_aze_tur_tsw_tag_lda_mol_por_bsq_lit_hau_tsn_cnt_pol_hin_ewe_ita_zul_arw_fin_igb_akn_est_eng_tig_geo_alb_fre_prs_bul_sod_wly_krd_hun_moo_mly_cze_jav_jpn_tml_kor_ukr_bos_dyu_afr_ind_slo_owc_bat_mnd_grk_cic_rus_amr_swe_scr_glc_guj_qcu_spa_lat_nor_ven_gam_urd_amh_svk_mao_rom_xho_pan_dgb_sun_tha_sid_knd_swa_bem_azi_ben_mcd_uzb_fbf_vie_chh_yor_swt_ses	0.169489094804778	0.398478679718946	0.691190754864105
625	anl_ita_ven_grk_sod_hau_chh_hin_uzb_tur_tsw_tag_moo_fre_glc_bsq_slo_wly_igb_cnt_guj_ukr_dyu_pan_lda_svk_hun_ewe_bem_est_lat_heb_geo_mol_krd_pol_ctl_gam_owc_nor_fin_swa_jav_prs_mao_jpn_knd_kor_eng_dut_xho_arw_ind_bos_sid_mly_mnd_afr_akn_urd_tig_scr_lit_swe_ben_qcu_cze_alb_spa_ses_amr_ger_aeg_rom_sun_bul_fbf_mcd_yor_bat_tha_mlt_tml_swt_bam_azi_por_rus_aze_cic_vie_amh_zul_tsn_dgb	0.410882329614246	0.969100425945957	0.335008691710452
626	sod_ben_akn_krd_tig_sid_wly_fre_tur_aze_lda_sun_dgb_mcd_arw_bsq_svk_amh_tsn_mnd_pol_ctl_ses_rus_bem_nor_est_moo_yor_fin_guj_gam_geo_rom_ger_spa_ita_anl_aeg_hin_hun_ewe_ind_dut_tag_jpn_knd_kor_afr_mol_bam_urd_mly_prs_hau_bat_cnt_cze_fbf_alb_chh_ukr_bul_swe_grk_qcu_lit_glc_lat_swt_mlt_por_owc_scr_jav_pan_igb_slo_ven_mao_tha_heb_tml_tsw_cic_azi_bos_eng_uzb_xho_vie_amr_dyu_swa_zul	-0.900659835191128	-2.18763491237115	0.0312029695642295
627	owc_prs_fbf_pol_heb_gam_wly_svk_tur_azi_xho_sun_zul_rus_alb_bsq_ger_sod_swt_mnd_eng_por_dyu_hin_tsw_nor_est_dgb_cic_fin_ctl_mlt_geo_mol_ben_afr_fre_chh_amr_dut_hun_bem_bat_bos_mao_jpn_tml_kor_rom_krd_ewe_mcd_ind_grk_sid_tag_cnt_glc_igb_ukr_anl_slo_pan_scr_lat_qcu_ita_swe_guj_ven_hau_arw_amh_bul_jav_spa_akn_cze_yor_mly_tha_aeg_knd_lda_bam_aze_urd_lit_uzb_swa_vie_tig_moo_tsn_ses	0.375686396054973	0.886051824519977	0.377875014878484
628	wly_fre_xho_spa_sod_hau_mlt_bul_tur_aze_ven_sun_lda_scr_dut_bsq_eng_aeg_dyu_cnt_nor_urd_bem_pan_swa_mol_fin_cic_akn_hun_afr_heb_geo_ita_bos_glc_slo_anl_owc_lit_est_yor_bat_prs_mly_jpn_knd_kor_svk_krd_igb_ukr_jav_pol_tig_tag_mnd_cze_fbf_ctl_sid_mcd_rus_hin_ben_qcu_swe_arw_grk_ses_chh_rom_gam_alb_ind_guj_tsn_lat_tsw_mao_tha_amh_tml_ewe_zul_uzb_por_ger_azi_swt_vie_amr_bam_dgb_moo	-0.829400749242894	-2.00352125971487	0.0480314156883979
629	heb_hin_akn_urd_mlt_wly_chh_dut_aze_tur_dgb_mly_swa_lat_fre_bsq_rom_amh_swt_cnt_cze_arw_dyu_ukr_yor_svk_hun_lda_xho_est_bul_amr_geo_scr_nor_spa_bos_sod_anl_prs_fin_bam_tag_alb_bat_jpn_tml_kor_ita_pan_ses_grk_jav_eng_gam_mao_mnd_swe_ewe_rus_owc_mol_ger_glc_guj_qcu_mcd_krd_por_zul_aeg_afr_hau_ctl_sun_pol_igb_lit_bem_ind_tha_sid_knd_fbf_moo_azi_slo_ben_uzb_tsw_vie_tig_cic_tsn_ven	0.206827319241557	0.487601131717789	0.626979879555656
630	heb_ben_swt_ita_amh_sid_wly_swe_uzb_aze_moo_bat_dgb_glc_ger_bsq_lat_tig_xho_mnd_bos_grk_zul_spa_dyu_nor_fin_tsw_ewe_est_scr_anl_geo_fre_lit_cze_mcd_aeg_owc_slo_hun_igb_mly_prs_jav_jpn_knd_kor_svk_pol_akn_afr_sun_por_sod_tag_cnt_rom_ven_krd_amr_ctl_eng_alb_dut_qcu_arw_urd_guj_cic_mlt_pan_chh_ukr_ind_rus_fbf_hin_ses_mao_tha_gam_tml_bem_lda_azi_bul_mol_tur_yor_vie_hau_tsn_swa_bam	-0.486771315049165	-1.1602438097491	0.248919399291444
631	tig_mol_dyu_pol_owc_chh_sod_ita_tur_azi_bam_jav_dgb_pan_ctl_bsq_ukr_wly_xho_mnd_eng_mcd_tsn_urd_moo_bul_hun_swt_akn_est_por_amh_geo_fre_grk_dut_ger_aeg_mlt_krd_fin_bem_mao_slo_mly_jpn_knd_kor_rom_bos_ewe_scr_bat_lat_sid_tag_cnt_afr_ven_prs_amr_ben_arw_swe_lit_qcu_guj_svk_hin_lda_hau_cze_gam_spa_sun_nor_ses_rus_tsw_ind_tha_heb_tml_yor_fbf_uzb_alb_glc_aze_zul_vie_anl_swa_igb_cic	-0.468395148738553	-1.1133923639878	0.268409403985851
632	hau_scr_moo_rus_mlt_tig_gam_hin_azi_aze_lda_ind_ewe_afr_spa_bsq_dut_heb_cic_mnd_ita_fre_ses_slo_swt_nor_hun_swa_xho_est_bos_chh_geo_arw_eng_cze_prs_anl_sod_urd_fin_ven_bat_mcd_mao_jpn_tml_kor_ger_mol_tsw_ctl_tag_ben_amh_mly_cnt_pol_yor_por_owc_lit_guj_krd_svk_qcu_grk_alb_lat_dyu_wly_pan_sid_glc_sun_ukr_akn_bul_bem_jav_tha_amr_knd_igb_bam_uzb_rom_swe_tur_zul_vie_aeg_tsn_fbf_dgb	-0.813080806598649	-1.96045248257007	0.0529354752084472
633	amh_rus_bam_svk_sid_sod_aeg_rom_aze_uzb_lda_ind_cic_bos_hin_bsq_ger_amr_swa_mnd_por_arw_tsw_afr_bem_pan_hun_yor_xho_fin_glc_chh_geo_eng_lat_krd_spa_tig_anl_mol_est_swt_tag_pol_sun_jpn_knd_kor_cze_urd_ewe_ctl_mao_ukr_wly_jav_cnt_slo_dyu_ben_hau_mcd_nor_guj_dut_qcu_alb_scr_grk_igb_mlt_swe_gam_ita_bat_bul_dgb_prs_ven_mly_tha_owc_tml_fbf_moo_azi_lit_fre_tur_ses_vie_heb_tsn_zul_akn	-1.09360353708469	-2.67313785736888	0.00887524586871949
634	anl_alb_tsn_urd_hau_mlt_wly_krd_aze_uzb_bam_mao_ses_grk_scr_bsq_eng_sid_ewe_cnt_rom_fre_zul_por_moo_ctl_fin_swa_lda_est_pol_owc_geo_ger_pan_svk_slo_tig_gam_mol_hun_yor_mly_nor_tag_jpn_knd_kor_swe_ita_bem_afr_ind_spa_sod_sun_mnd_ben_cic_guj_amh_hin_glc_mcd_cze_qcu_rus_ukr_dut_igb_aeg_lat_chh_bul_jav_bos_akn_arw_ven_bat_tha_heb_tml_xho_tsw_tur_prs_lit_azi_swt_vie_amr_dgb_fbf_dyu	-0.393609047554702	-0.934752835880342	0.35233647962025
635	aeg_bos_tsw_eng_amr_chh_gam_prs_tur_aze_ses_ind_tsn_svk_afr_bsq_por_sid_fbf_mnd_swe_spa_swa_glc_igb_ctl_est_zul_akn_hun_ita_wly_geo_nor_scr_cze_bul_anl_sod_rus_fin_yor_jav_krd_tag_jpn_knd_kor_pan_hin_xho_alb_sun_guj_amh_mao_cnt_slo_cic_grk_hau_urd_arw_rom_ger_qcu_ukr_ben_fre_lda_heb_pol_mlt_mol_mly_dut_ewe_lat_moo_bat_tha_owc_tml_bem_bam_azi_mcd_lit_uzb_swt_vie_tig_dyu_ven_dgb	0.368529417297759	0.868599267711954	0.387302379912471
636	owc_arw_ewe_cze_hau_sod_tig_slo_azi_tur_zul_mao_swt_ctl_mol_bsq_rus_gam_akn_mnd_fre_rom_xho_urd_ses_krd_hun_moo_dyu_fin_guj_anl_geo_ger_spa_mcd_eng_aeg_amh_por_est_cic_bat_glc_mly_jpn_knd_kor_pan_scr_ven_swe_jav_svk_amr_ind_cnt_ita_dgb_prs_chh_lit_dut_hin_bul_qcu_lat_grk_alb_lda_heb_pol_wly_bos_sun_afr_yor_ukr_swa_tag_tha_mlt_tml_bam_igb_uzb_nor_ben_aze_bem_vie_sid_tsn_fbf_tsw	0.0401458391472052	0.0946435642566441	0.924801565876928
637	chh_bos_tsn_svk_hau_gam_amr_guj_aze_uzb_fbf_mly_swt_mcd_slo_bsq_fre_sod_dgb_mnd_ger_lit_igb_cze_ewe_alb_fin_swa_zul_est_bul_mlt_geo_lat_ita_por_ben_aeg_anl_rus_hun_ven_mao_swe_bat_jpn_knd_kor_afr_nor_dyu_glc_ind_pol_heb_tag_cnt_grk_akn_dut_wly_spa_urd_krd_ctl_qcu_ukr_arw_prs_tsw_owc_pan_sid_mol_jav_hin_moo_eng_yor_sun_tha_tig_tml_lda_bem_tur_rom_scr_azi_xho_vie_amh_cic_ses_bam	0.0903866638120861	0.212712725550123	0.832016597549029
638	hau_ger_ewe_grk_mlt_tig_amr_lat_tur_azi_tsw_mao_dgb_scr_krd_bsq_lit_amh_swa_cnt_bos_hin_igb_guj_ven_swe_hun_yor_swt_est_mcd_owc_geo_svk_mol_nor_bul_gam_heb_ben_fin_fbf_ind_eng_mly_jpn_tml_kor_spa_urd_ses_rom_bat_ctl_anl_tag_mnd_dut_zul_pan_sod_arw_ukr_pol_glc_qcu_slo_alb_prs_bam_sid_afr_wly_ita_jav_fre_xho_por_akn_sun_tha_chh_knd_dyu_bem_uzb_rus_cze_aze_lda_vie_aeg_moo_cic_tsn	0.160751516254807	0.377951861163961	0.706327627168886
639	wly_ctl_tsn_ita_amh_tig_aeg_scr_aze_uzb_tsw_sun_fbf_mcd_rom_bsq_mol_owc_igb_mnd_slo_nor_yor_pan_cic_glc_hun_bam_swt_fin_ger_anl_geo_guj_krd_dut_pol_heb_sod_fre_est_ses_mao_bos_bat_jpn_tml_kor_hin_alb_xho_svk_tag_ben_gam_mly_cnt_prs_akn_ukr_mlt_urd_spa_arw_eng_qcu_lit_bul_cze_dgb_sid_swe_hau_afr_ind_lat_ewe_grk_zul_jav_tha_chh_knd_ven_dyu_azi_por_rus_tur_bem_vie_amr_lda_moo_swa	-0.24345955420111	-0.575692265257665	0.566213644375002
640	chh_ita_xho_alb_owc_mlt_wly_svk_tur_azi_ewe_ind_yor_por_arw_bsq_pol_anl_bam_cnt_bos_cze_dgb_glc_cic_bul_est_ven_akn_fin_ger_heb_geo_lat_lit_ctl_ben_sid_amh_prs_hun_swa_tag_nor_bat_jpn_knd_kor_ukr_guj_ses_grk_mly_fre_sod_sun_mnd_mcd_dyu_afr_amr_scr_pan_urd_swe_qcu_rom_krd_dut_zul_aeg_eng_gam_hin_jav_spa_igb_rus_lda_mao_tha_hau_tml_tsn_fbf_aze_slo_mol_uzb_swt_vie_tig_bem_moo_tsw	-0.289934234627242	-0.686406182688446	0.494164851323466
641	mlt_mcd_tsw_por_heb_sid_chh_fre_tur_uzb_cic_jav_bem_dut_krd_bsq_ctl_amr_yor_mnd_guj_scr_fbf_grk_tsn_spa_hun_ses_swa_fin_mol_owc_geo_nor_pol_urd_prs_tig_aeg_ben_est_dyu_tag_swe_ind_jpn_knd_kor_pan_bos_ven_arw_mao_ger_gam_sun_cnt_lat_igb_rus_amh_alb_afr_ukr_lit_qcu_svk_glc_ita_zul_wly_eng_sod_cze_bat_slo_akn_bul_xho_mly_tha_anl_tml_ewe_dgb_azi_rom_hin_aze_bam_vie_hau_lda_swt_moo	-0.626891434717624	-1.49673563301852	0.137848260684735
642	amh_ger_tsn_ita_mlt_sid_wly_slo_azi_tur_dgb_jav_swt_afr_lit_bsq_arw_hau_akn_mnd_scr_eng_igb_alb_zul_guj_hun_ewe_ven_est_prs_sod_geo_pan_dut_mcd_krd_chh_owc_rus_fin_moo_mao_bul_tag_jpn_knd_kor_glc_lat_yor_grk_bat_por_anl_ind_cnt_fre_tsw_nor_tig_pol_bos_ctl_svk_qcu_swe_spa_ben_fbf_heb_ukr_aeg_cze_mly_mol_bam_hin_swa_sun_tha_gam_tml_dyu_cic_uzb_urd_rom_aze_ses_vie_amr_xho_lda_bem	0.336090299748834	0.790712510330119	0.431123574839867
643	hau_pan_zul_ita_anl_mlt_tig_por_uzb_aze_fbf_mly_moo_bul_ctl_bsq_ben_chh_dgb_cnt_ukr_afr_lda_krd_yor_dut_est_tsn_igb_fin_grk_amh_geo_glc_cze_ger_alb_sid_amr_rom_hun_tsw_mao_mcd_bat_jpn_tml_kor_scr_hin_ven_arw_ind_svk_gam_tag_mnd_prs_ewe_bos_aeg_guj_urd_pol_lat_qcu_spa_rus_swe_cic_wly_lit_sod_nor_jav_fre_bem_slo_bam_sun_tha_heb_knd_dyu_swt_azi_mol_eng_tur_ses_vie_owc_swa_akn_xho	-0.260045579808554	-0.614100889499494	0.540648012117733
644	anl_bul_yor_cze_aeg_heb_amh_prs_aze_tur_igb_ind_ses_ukr_mol_bsq_krd_sid_bam_mnd_alb_dut_swt_hin_zul_eng_hun_tsn_akn_est_pan_owc_geo_bos_rom_lat_ita_chh_gam_grk_fin_moo_mao_pol_jav_jpn_tml_kor_swe_ctl_dgb_urd_tag_nor_hau_sun_cnt_glc_ewe_por_sod_ben_scr_mcd_slo_qcu_svk_arw_rus_ven_wly_ger_mlt_guj_bat_afr_lda_fre_bem_mly_tha_tig_knd_xho_cic_azi_spa_lit_uzb_swa_vie_amr_dyu_fbf_tsw	-0.266933164551575	-0.630711321506762	0.529776196670768
645	owc_eng_ven_slo_aeg_tig_chh_svk_aze_azi_yor_sun_dgb_pan_nor_bsq_arw_heb_igb_cnt_pol_krd_bam_cze_bem_prs_est_tsw_dyu_hun_bos_gam_geo_ita_glc_urd_bul_sid_wly_dut_fin_xho_jav_grk_ind_jpn_tml_kor_mcd_spa_swt_ctl_mly_hin_mlt_tag_mnd_lit_swa_guj_amh_afr_rus_lat_swe_qcu_ger_mol_por_akn_amr_ukr_hau_ben_mao_rom_ewe_alb_lda_bat_tha_sod_knd_moo_cic_tur_fre_scr_uzb_zul_vie_anl_fbf_ses_tsn	0.0018010173198063	0.00424227792350714	0.996624248836714
646	sod_spa_swa_rus_anl_hau_amh_pan_uzb_azi_dgb_sun_bam_nor_swe_bsq_mcd_amr_dyu_mnd_prs_dut_xho_mol_cic_lit_hun_ven_tsn_est_arw_chh_geo_ita_bul_glc_cze_sid_aeg_bos_fin_zul_ind_scr_bat_jpn_knd_kor_svk_guj_fbf_ctl_jav_krd_heb_tag_cnt_alb_igb_rom_owc_fre_ben_slo_lat_qcu_ger_urd_afr_tsw_wly_ukr_gam_hin_mly_eng_ses_pol_swt_mao_tha_mlt_tml_akn_moo_aze_grk_por_tur_yor_vie_tig_bem_lda_ewe	-0.638290929201635	-1.52468501389762	0.130731239561448
647	wly_dut_ven_afr_sod_gam_aeg_pan_tur_aze_tsw_mao_zul_hin_lat_bsq_arw_mlt_tsn_mnd_slo_bul_cic_eng_lda_ctl_hun_dgb_dyu_fin_glc_hau_geo_prs_urd_guj_svk_amr_owc_spa_est_moo_ind_fre_sun_jpn_tml_kor_lit_ben_swa_ita_mly_mol_heb_tag_cnt_nor_ses_krd_chh_ukr_rus_ger_por_qcu_swe_scr_pol_akn_anl_mcd_amh_rom_jav_alb_swt_bos_bam_bat_tha_sid_knd_fbf_ewe_azi_grk_cze_uzb_bem_vie_tig_yor_xho_igb	0.0837868154998125	0.197468568349814	0.843891831404019
648	amh_dut_dgb_krd_tig_aeg_mlt_rom_azi_uzb_fbf_jav_yor_ger_bul_bsq_nor_chh_ewe_cnt_eng_swe_xho_glc_bem_prs_fin_ven_swa_est_arw_sid_geo_scr_lat_bos_pol_sod_owc_ben_hun_akn_bat_lit_mao_jpn_tml_kor_spa_hin_dyu_slo_sun_pan_wly_tag_mnd_urd_tsn_afr_hau_ctl_svk_por_alb_qcu_rus_mol_ita_igb_heb_mcd_amr_fre_mly_guj_cic_ukr_moo_ind_tha_gam_knd_bam_lda_tur_cze_grk_aze_tsw_vie_anl_swt_zul_ses	0.0461179693512887	0.108668362018499	0.913699656293662
649	mlt_dut_cic_svk_wly_aeg_amr_urd_aze_azi_swt_sun_zul_scr_krd_bsq_fre_gam_igb_mnd_rus_nor_dgb_ben_tsn_alb_hun_ewe_bem_fin_bos_sid_geo_prs_spa_ita_mol_hau_anl_ukr_est_fbf_ind_lit_jav_jpn_knd_kor_lat_slo_moo_afr_bat_hin_owc_mao_cnt_por_akn_ctl_tig_pan_arw_swe_bul_qcu_mcd_cze_guj_swa_chh_eng_sod_pol_tag_rom_xho_glc_ven_mly_tha_heb_tml_dyu_tsw_tur_ger_grk_uzb_yor_vie_amh_ses_lda_bam	-1.3808485947642	-3.47503522805111	0.000777798090463639
650	sod_krd_dyu_lat_chh_aeg_amr_eng_uzb_aze_tsn_ind_akn_scr_mol_bsq_svk_tig_tsw_mnd_afr_rom_dgb_por_igb_ben_hun_ewe_xho_fin_urd_hau_geo_bul_rus_pan_prs_gam_sid_slo_est_moo_mao_fre_bat_jpn_tml_kor_alb_guj_zul_spa_jav_ctl_mlt_sun_cnt_glc_cic_swe_anl_hin_bos_ukr_cze_qcu_ger_ita_lit_swt_owc_mcd_heb_dut_tag_arw_fbf_pol_ses_mly_tha_wly_knd_yor_swa_tur_grk_nor_azi_lda_vie_amh_bem_bam_ven	-0.285584770459915	-0.675207560012158	0.501219236433587
651	chh_spa_tsw_guj_anl_sod_tig_bul_aze_azi_zul_mao_bam_urd_ctl_bsq_pol_gam_bem_mnd_rom_fre_dyu_ben_yor_prs_hun_xho_ewe_fin_slo_amh_geo_scr_rus_mol_eng_sid_aeg_alb_est_swa_jav_dut_ind_jpn_knd_kor_pan_ukr_ses_arw_mly_mcd_heb_bat_cnt_ita_cic_cze_mlt_grk_por_glc_nor_qcu_lit_lat_afr_dgb_amr_bos_wly_svk_sun_krd_akn_hin_ven_tag_tha_owc_tml_igb_moo_uzb_ger_swe_tur_tsn_vie_hau_swt_lda_fbf	0.0870538315715003	0.204784469312426	0.838188048713177
652	sod_bul_bam_prs_hau_amr_gam_lat_tur_uzb_swt_bat_fbf_swe_nor_bsq_guj_mlt_zul_mnd_pol_scr_ses_rom_cic_hin_est_ven_moo_hun_svk_sid_geo_rus_ukr_krd_fre_chh_wly_ita_fin_akn_sun_spa_jav_jpn_knd_kor_glc_ger_bem_lit_tag_eng_tig_ind_cnt_cze_igb_ben_anl_bos_alb_afr_por_qcu_dut_mol_pan_xho_amh_arw_owc_grk_mao_ctl_dgb_slo_lda_mly_tha_aeg_tml_tsn_yor_aze_mcd_urd_azi_dyu_vie_heb_tsw_swa_ewe	-0.528643083540012	-1.25864621251445	0.211308595072419
653	mlt_fre_igb_afr_anl_sid_amh_bos_tur_aze_ewe_sun_moo_spa_swe_bsq_alb_wly_dyu_mnd_ctl_svk_bem_ger_dgb_cze_est_xho_zul_hun_arw_gam_geo_hin_rom_mol_dut_chh_owc_bul_fin_tsn_bat_guj_mly_jpn_tml_kor_ukr_scr_yor_glc_jav_grk_heb_tag_cnt_prs_lda_lat_sod_ben_urd_pol_slo_qcu_ita_eng_mcd_swa_tig_pan_hau_rus_mao_lit_ses_nor_fbf_ind_tha_amr_knd_tsw_swt_azi_por_krd_uzb_cic_vie_aeg_ven_akn_bam	-0.258320734711776	-0.610568505762895	0.542974550122242
654	hau_grk_zul_swe_owc_aeg_mlt_urd_uzb_azi_swa_tag_bam_spa_scr_bsq_ger_sod_moo_cnt_hin_rus_ses_mcd_cic_afr_est_bem_ewe_fin_eng_tig_geo_ita_bul_fre_arw_heb_gam_pol_hun_fbf_sun_rom_jav_jpn_tml_kor_cze_lat_dyu_lit_bat_mol_wly_ind_mnd_guj_tsn_alb_chh_glc_slo_bos_ctl_qcu_pan_por_svk_yor_amr_nor_sid_dut_mao_krd_lda_ukr_ven_mly_tha_anl_knd_tsw_dgb_aze_ben_prs_tur_swt_vie_amh_igb_xho_akn	-0.876676579022485	-2.11855591238256	0.0367938680071885
655	sid_prs_zul_rom_sod_anl_heb_lat_aze_tur_dgb_tag_tsw_lit_mcd_bsq_por_amr_igb_mnd_dut_spa_ewe_swe_yor_pan_est_xho_akn_hun_grk_mlt_geo_rus_alb_guj_mol_chh_tig_ben_fin_cic_sun_ctl_bat_jpn_knd_kor_ger_arw_bem_pol_mly_nor_owc_mao_cnt_glc_dyu_bul_gam_ukr_svk_hin_afr_qcu_cze_urd_scr_bam_aeg_eng_wly_slo_jav_fre_moo_krd_ven_ind_tha_hau_tml_swa_lda_azi_ita_bos_uzb_swt_vie_amh_tsn_ses_fbf	-0.187837587504116	-0.443146620761217	0.658688827369757
656	anl_pol_cic_ukr_owc_chh_tig_prs_aze_azi_bem_ind_dyu_ita_ctl_bsq_fre_amh_igb_cnt_glc_dut_xho_arw_tsw_cze_fin_moo_zul_hun_grk_aeg_geo_slo_ben_ger_nor_amr_gam_guj_est_yor_tag_lat_jav_jpn_knd_kor_eng_krd_swt_lit_mly_por_heb_sun_mnd_svk_fbf_bul_hau_urd_hin_rus_pan_qcu_afr_mcd_spa_swa_sod_swe_sid_alb_mao_bos_ses_scr_dgb_bat_tha_mlt_tml_tsn_akn_uzb_rom_mol_tur_ven_vie_wly_lda_ewe_bam	-0.210560234840545	-0.497264216919183	0.620176351071566
657	sid_urd_fbf_fre_anl_chh_mlt_rus_azi_aze_cic_jav_ewe_pan_afr_bsq_grk_owc_lda_cnt_scr_ita_xho_ctl_bam_dut_hun_swa_zul_fin_ukr_tig_geo_pol_rom_svk_mol_sod_hau_ger_est_akn_tag_spa_sun_jpn_tml_kor_lat_lit_ses_bul_bat_krd_gam_mly_mnd_glc_igb_mcd_amh_por_prs_guj_arw_qcu_alb_bos_hin_dyu_heb_eng_amr_swe_ind_ben_tsn_slo_moo_mao_tha_wly_knd_bem_yor_uzb_nor_cze_tur_tsw_vie_aeg_dgb_swt_ven	-0.366450808949874	-0.867766126512471	0.387756034476877
658	mlt_urd_fbf_pan_heb_amh_aeg_guj_uzb_aze_xho_mly_zul_ger_ukr_bsq_pol_owc_tsw_mnd_mol_rom_moo_glc_ewe_bul_fin_igb_tsn_est_grk_amr_geo_cze_arw_spa_lit_hau_sod_por_hun_yor_tag_krd_ind_jpn_tml_kor_swe_ben_dyu_mcd_bat_lat_gam_jav_cnt_alb_akn_ita_tig_ctl_fre_hin_nor_qcu_bos_svk_eng_swt_anl_prs_sid_afr_mao_scr_lda_dut_dgb_sun_tha_wly_knd_bam_swa_tur_rus_slo_azi_bem_vie_chh_cic_ses_ven	-0.0624628113834471	-0.147343179964837	0.883180114343774
659	hau_ctl_ses_fre_heb_sod_sid_lat_aze_uzb_swt_sun_zul_ger_nor_bsq_guj_chh_ven_cnt_arw_mcd_tsn_por_igb_afr_fin_bem_fbf_hun_bos_owc_geo_bul_krd_slo_mol_wly_tig_pan_est_dyu_jav_spa_bat_jpn_tml_kor_dut_ben_tsw_hin_ind_rus_amh_mly_mnd_urd_bam_eng_anl_grk_ukr_glc_lit_qcu_swe_svk_pol_ewe_aeg_ita_mlt_cze_tag_prs_cic_rom_dgb_mao_tha_amr_knd_moo_swa_tur_scr_alb_azi_lda_vie_gam_akn_yor_xho	0.631019672624321	1.49308458672105	0.138799963916699
660	sod_eng_cic_spa_owc_amh_sid_pol_aze_tur_moo_mly_ewe_fre_ukr_bsq_swe_amr_fbf_cnt_slo_lat_igb_ger_dyu_urd_est_akn_dgb_hun_mol_anl_geo_rus_rom_alb_krd_gam_aeg_nor_fin_tsw_tag_por_sun_jpn_tml_kor_ita_grk_lda_mcd_bat_scr_mlt_ind_mnd_prs_bem_afr_wly_pan_svk_lit_ben_qcu_guj_dut_cze_bam_hau_bos_tig_bul_jav_hin_zul_glc_tsn_mao_tha_chh_knd_yor_ven_uzb_ctl_arw_azi_swt_vie_heb_swa_ses_xho	-0.869741341429961	-2.10544093237525	0.0379481059823199
661	chh_dut_swt_urd_owc_amr_hau_ben_aze_azi_fbf_mao_swa_lat_pan_bsq_cze_amh_ewe_cnt_rus_ger_lda_swe_tsw_fre_fin_moo_ses_est_rom_gam_geo_ctl_mol_grk_ukr_sod_aeg_alb_hun_dyu_mly_spa_tag_jpn_tml_kor_prs_nor_ven_bul_bat_scr_tig_jav_mnd_slo_yor_svk_anl_ita_lit_pol_eng_qcu_afr_hin_guj_bem_wly_arw_mlt_bos_ind_krd_igb_mcd_tsn_sun_tha_sid_knd_zul_dgb_uzb_glc_por_tur_xho_vie_heb_bam_cic_akn	-0.305624165978492	-0.722811841222162	0.471609356041782
662	anl_rom_bam_hin_owc_mlt_gam_arw_tur_aze_yor_sun_akn_svk_ger_bsq_krd_heb_ewe_cnt_bos_spa_ses_swe_tsw_alb_est_fbf_ven_fin_prs_tig_geo_dut_fre_nor_por_wly_hau_mcd_hun_bem_mao_guj_mly_jpn_tml_kor_rus_cze_lda_eng_ind_lat_amr_tag_mnd_pan_dgb_ctl_sod_mol_urd_pol_glc_qcu_bul_ben_afr_igb_sid_lit_chh_ukr_bat_slo_tsn_scr_zul_jav_tha_amh_knd_moo_cic_uzb_grk_ita_azi_dyu_vie_aeg_swt_xho_swa	-0.220219102311225	-0.520061781906438	0.604256294791652
663	amh_svk_bam_mcd_gam_tig_amr_afr_azi_aze_xho_mao_akn_bul_spa_bsq_fre_hau_ses_cnt_cze_scr_lda_hin_fbf_krd_est_ewe_tsw_hun_ben_owc_geo_lit_ita_alb_rom_heb_sid_guj_fin_moo_mly_lat_tag_jpn_tml_kor_prs_por_dgb_bos_ind_glc_aeg_jav_mnd_mol_swt_ger_chh_pol_grk_rus_ukr_qcu_pan_nor_dut_tsn_mlt_ctl_sod_eng_bat_arw_dyu_slo_ven_sun_tha_wly_knd_yor_swa_uzb_swe_urd_tur_cic_vie_anl_zul_igb_bem	-0.378419643534348	-0.897964219602813	0.371523506428043
664	heb_afr_swa_guj_sod_amh_hau_rus_uzb_aze_yor_bat_bam_urd_bul_bsq_swe_gam_zul_mnd_por_lit_dyu_nor_lda_scr_est_bem_akn_fin_rom_owc_geo_svk_lat_pan_ger_anl_wly_ben_hun_ses_ind_slo_mao_jpn_tml_kor_ita_ctl_tsw_mol_jav_hin_amr_tag_cnt_dut_igb_grk_mlt_mcd_cze_glc_eng_qcu_ukr_arw_prs_moo_aeg_pol_chh_fre_mly_krd_ven_spa_dgb_sun_tha_tig_knd_fbf_tsn_tur_alb_bos_azi_ewe_vie_sid_xho_cic_swt	-0.0542537020131083	-0.127927793735259	0.898482338477158
665	sid_ger_tsn_dut_aeg_heb_wly_nor_uzb_aze_ses_ind_moo_eng_alb_bsq_rom_amr_lda_cnt_mcd_rus_dgb_lit_swt_hin_hun_bem_zul_fin_svk_gam_geo_guj_krd_swe_lat_hau_amh_cze_est_bam_mao_ben_mly_jpn_knd_kor_pan_ctl_ven_scr_tag_mol_owc_bat_mnd_ukr_tsw_urd_chh_glc_pol_bos_ita_qcu_afr_fre_slo_ewe_mlt_bul_tig_grk_jav_spa_yor_prs_dyu_sun_tha_anl_tml_igb_fbf_tur_arw_por_azi_akn_vie_sod_cic_swa_xho	0.206561178139652	0.486023865295817	0.628093480321726
666	sod_lit_tsn_fre_sid_tig_anl_por_tur_aze_zul_ind_akn_bos_prs_bsq_nor_gam_tsw_mnd_lat_mol_swa_dut_fbf_bul_hun_cic_lda_fin_scr_aeg_geo_grk_afr_ger_swe_owc_heb_rus_est_igb_tag_rom_mly_jpn_tml_kor_svk_slo_ven_guj_jav_ukr_amh_mao_cnt_hin_xho_ctl_chh_cze_arw_pan_alb_qcu_mcd_ben_krd_ewe_amr_pol_hau_urd_sun_glc_bem_spa_moo_bat_tha_wly_knd_bam_dgb_uzb_eng_ita_azi_dyu_vie_mlt_ses_swt_yor	-0.144920730552797	-0.342181633533909	0.732986296192084
667	amr_ita_xho_lat_mlt_owc_chh_mcd_aze_azi_igb_tag_ewe_slo_rus_bsq_prs_amh_dyu_mnd_rom_guj_bam_bul_cic_pol_est_akn_yor_hun_glc_aeg_geo_mol_arw_hin_pan_anl_sid_ben_fin_swa_sun_spa_ind_jpn_knd_kor_ctl_lit_tsn_por_bat_swe_hau_mly_cnt_urd_swt_nor_tig_ukr_svk_cze_afr_qcu_fre_scr_eng_zul_gam_dut_heb_alb_jav_ger_dgb_krd_fbf_mao_tha_wly_tml_moo_bem_tur_bos_grk_uzb_ses_vie_sod_tsw_lda_ven	-0.460573225097781	-1.09551142701598	0.276121589784128
668	tig_grk_lda_slo_chh_mlt_wly_mol_aze_uzb_dgb_mao_bem_dut_cze_bsq_lat_heb_ses_cnt_prs_guj_xho_pol_igb_pan_est_zul_akn_hun_fre_owc_geo_krd_ger_nor_rus_gam_amh_bos_fin_swa_sun_glc_jav_jpn_knd_kor_svk_spa_dyu_scr_tag_eng_anl_bat_mnd_lit_ewe_mcd_aeg_por_hin_urd_ita_qcu_afr_ukr_alb_moo_sid_ben_amr_rom_mly_bul_tsw_ctl_yor_ind_tha_hau_tml_tsn_fbf_azi_arw_swe_tur_cic_vie_sod_bam_swt_ven	0.292544939196492	0.688686280330948	0.492735183126282
669	sod_cze_ven_rom_wly_mlt_aeg_rus_aze_tur_igb_sun_bem_hin_slo_bsq_ukr_amr_cic_mnd_krd_pol_zul_bos_dgb_fre_fin_tsw_yor_est_nor_heb_geo_grk_lit_ger_swe_gam_hau_glc_hun_moo_mly_ben_tag_jpn_tml_kor_eng_arw_ses_guj_bat_svk_chh_jav_cnt_afr_xho_lat_amh_mol_mcd_scr_urd_qcu_spa_pan_ctl_lda_owc_dut_tig_bul_ind_por_akn_alb_bam_mao_tha_anl_knd_swa_ewe_azi_prs_ita_uzb_fbf_vie_sid_dyu_tsn_swt	-0.936737502472786	-2.2691925581261	0.0255682101845821
670	wly_bul_ewe_hin_owc_anl_mlt_swe_azi_uzb_ses_sun_dyu_ctl_urd_bsq_svk_sod_swa_cnt_nor_ben_yor_guj_xho_dut_est_swt_moo_hun_krd_amh_geo_arw_eng_mcd_pol_hau_chh_pan_fin_tsw_mly_bos_jav_jpn_knd_kor_grk_glc_ven_rom_bat_slo_heb_mao_mnd_scr_lda_ita_sid_afr_lit_spa_rus_qcu_alb_cze_mol_tsn_gam_lat_aeg_ukr_tag_por_cic_fre_fbf_ind_tha_tig_tml_akn_dgb_tur_ger_prs_aze_igb_vie_amr_zul_bem_bam	-0.168169971913848	-0.396546613731118	0.692610277084241
671	mlt_slo_yor_guj_amr_owc_hau_alb_uzb_aze_swa_jav_akn_lit_swe_bsq_bos_wly_tsw_mnd_mcd_urd_xho_arw_moo_lat_fin_dgb_dyu_est_mol_gam_geo_glc_svk_dut_spa_amh_sid_krd_hun_tsn_mly_fre_tag_jpn_knd_kor_afr_ukr_bam_hin_mao_ctl_tig_ind_cnt_grk_bem_scr_aeg_rom_ita_ger_pan_qcu_rus_cze_prs_ses_anl_por_sod_ben_sun_eng_igb_bul_cic_bat_tha_heb_tml_zul_swt_azi_pol_nor_tur_fbf_vie_chh_ven_lda_ewe	0.34982216558754	0.82450009365249	0.411765144870057
672	anl_alb_yor_rus_wly_chh_gam_dut_tur_uzb_swa_tag_tsw_mcd_grk_bsq_ben_sid_igb_mnd_mol_guj_dgb_lat_tsn_ita_fin_akn_ven_hun_cze_amr_geo_nor_spa_prs_slo_owc_mlt_bos_est_ses_mao_krd_mly_jpn_knd_kor_svk_afr_lda_hin_ind_por_heb_bat_cnt_fre_zul_pol_aeg_lit_glc_swe_rom_qcu_scr_arw_bul_fbf_sod_ukr_hau_ger_jav_ctl_dyu_eng_cic_sun_tha_amh_tml_xho_bam_aze_urd_pan_azi_ewe_vie_tig_swt_bem_moo	0.251777341704068	0.592425606613383	0.555003320845987
673	hau_slo_dyu_hin_wly_owc_gam_rom_aze_tur_zul_tag_ses_cze_scr_bsq_pan_sid_bem_cnt_fre_svk_moo_urd_igb_ctl_fin_dgb_ven_est_alb_tig_geo_ukr_pol_swe_dut_amh_mlt_ger_hun_fbf_jav_rus_bat_jpn_tml_kor_bos_prs_akn_guj_mao_eng_amr_sun_mnd_arw_yor_glc_chh_bul_grk_spa_lat_qcu_mcd_mol_nor_swa_sod_krd_aeg_lit_ind_por_tsn_ben_lda_mly_tha_anl_knd_swt_cic_uzb_ita_afr_azi_bam_vie_heb_tsw_xho_ewe	0.194434252086716	0.457266200751615	0.648546117284921
674	amh_mcd_swt_prs_amr_hau_sid_arw_aze_azi_xho_tag_lda_lat_guj_bsq_scr_owc_swa_cnt_pol_slo_bem_ukr_dyu_fre_fin_cic_bam_hun_urd_mlt_geo_lit_por_alb_dut_wly_chh_ben_est_ewe_mao_rom_bat_jpn_knd_kor_ctl_bul_tsw_pan_sun_bos_gam_ind_mnd_glc_ven_spa_sod_krd_ita_hin_cze_qcu_swe_grk_rus_ses_anl_mol_tig_ger_mly_afr_moo_nor_dgb_jav_tha_aeg_tml_fbf_zul_tur_eng_svk_uzb_tsn_vie_heb_akn_yor_igb	-0.0565562389746674	-0.133309015281975	0.894237035409479
675	wly_nor_bem_bos_amh_hau_heb_prs_azi_uzb_ven_mly_bam_lat_swe_bsq_fre_owc_ses_mnd_bul_rom_dyu_svk_cic_slo_fin_akn_igb_hun_alb_chh_geo_guj_afr_glc_ben_gam_anl_ita_est_xho_sun_lit_tag_jpn_knd_kor_urd_por_zul_dut_mao_cze_sod_ind_cnt_grk_lda_spa_sid_krd_arw_ctl_pan_qcu_scr_ukr_pol_moo_mlt_eng_aeg_mcd_jav_hin_swa_mol_dgb_bat_tha_amr_tml_tsn_swt_tur_rus_ger_aze_fbf_vie_tig_yor_tsw_ewe	0.222915700932942	0.5241776816596	0.601402045514613
676	heb_swe_tsn_ita_gam_wly_tig_afr_uzb_tur_akn_tag_cic_mcd_eng_bsq_rus_anl_bam_mnd_rom_ger_igb_svk_ven_ukr_fin_ses_dgb_hun_alb_sid_geo_pol_bos_lat_por_mlt_sod_glc_est_bem_bat_spa_jav_jpn_tml_kor_scr_guj_ewe_slo_mao_ctl_amh_ind_cnt_dut_swt_grk_amr_pan_lit_krd_urd_qcu_ben_nor_prs_zul_owc_bul_aeg_arw_mly_cze_dyu_hin_yor_sun_tha_chh_knd_swa_lda_aze_mol_fre_azi_fbf_vie_hau_xho_moo_tsw	-0.11780639761693	-0.277615415072957	0.781923798764888
677	sod_alb_igb_rus_heb_anl_amh_nor_tur_uzb_swt_mly_dyu_prs_lit_bsq_mol_tig_swa_cnt_bos_ukr_ven_swe_tsw_grk_hun_xho_ses_fin_hin_gam_geo_scr_slo_guj_glc_hau_owc_krd_est_akn_sun_afr_tag_jpn_tml_kor_rom_pan_fbf_eng_mao_ita_aeg_jav_mnd_bul_cic_dut_sid_pol_lat_ger_fre_qcu_mcd_cze_spa_ewe_mlt_urd_chh_ben_ind_arw_moo_por_dgb_bat_tha_wly_knd_lda_zul_azi_svk_ctl_aze_yor_vie_amr_tsn_bam_bem	0.362543676782457	0.854441914114891	0.395055863986138
678	hau_krd_swt_mol_owc_amr_sid_afr_azi_tur_bam_sun_dgb_ita_nor_bsq_dut_heb_akn_cnt_lat_spa_bem_svk_ses_scr_est_igb_ewe_hun_guj_wly_geo_arw_por_cze_glc_tig_mlt_rom_fin_tsw_ind_lit_bat_jpn_tml_kor_ger_rus_yor_pan_tag_pol_sod_jav_mnd_grk_moo_bos_gam_hin_prs_swe_bul_qcu_alb_ctl_urd_ven_anl_ben_chh_slo_mly_ukr_tsn_mcd_fbf_mao_tha_amh_knd_lda_dyu_aze_fre_eng_uzb_cic_vie_aeg_zul_swa_xho	-0.461426900336465	-1.09599712581124	0.275910095315458
679	hau_pan_xho_dut_anl_heb_gam_scr_tur_uzb_tsn_mly_zul_por_glc_bsq_grk_owc_swa_cnt_ger_afr_ven_spa_bem_cze_est_moo_fbf_fin_rus_sid_geo_fre_lat_nor_bul_aeg_sod_pol_hun_dgb_ind_krd_bat_jpn_knd_kor_bos_guj_swt_slo_tag_swe_wly_sun_mnd_svk_ses_urd_tig_mcd_mol_lit_ben_qcu_eng_arw_rom_lda_amr_ctl_mlt_prs_mao_alb_tsw_hin_bam_jav_tha_amh_tml_igb_akn_azi_ukr_ita_aze_yor_vie_chh_ewe_dyu_cic	-0.0193699701257545	-0.0456443126932552	0.963691617938466
680	owc_svk_xho_pan_amh_tig_mlt_guj_uzb_tur_dyu_tag_igb_mcd_arw_bsq_hin_chh_tsn_cnt_ukr_dut_lda_lat_zul_afr_fin_bem_ses_hun_swe_gam_geo_ita_grk_cze_ben_aeg_sid_eng_est_ewe_sun_scr_mly_jpn_tml_kor_alb_krd_swt_ger_mao_spa_anl_jav_mnd_pol_akn_nor_heb_por_prs_bos_urd_qcu_rus_ctl_mol_cic_amr_glc_wly_bul_bat_fre_moo_rom_tsw_ind_tha_hau_knd_dgb_fbf_azi_lit_slo_aze_ven_vie_sod_yor_bam_swa	0.0347358222660097	0.0818846014936956	0.934914454579065
681	mlt_ita_lda_lat_amr_wly_anl_ger_uzb_aze_akn_ind_fbf_lit_bul_bsq_dut_sid_igb_cnt_urd_svk_tsw_krd_swt_hin_hun_swa_bam_fin_spa_amh_geo_scr_swe_glc_por_owc_tig_grk_est_xho_mly_pan_bat_jpn_tml_kor_slo_pol_yor_eng_sun_bos_heb_jav_mnd_cze_ses_ben_chh_ukr_mol_guj_fre_qcu_rus_prs_arw_tsn_hau_nor_aeg_mcd_mao_alb_ven_afr_dgb_tag_tha_gam_knd_moo_cic_azi_ctl_rom_tur_bem_vie_sod_dyu_zul_ewe	0.434890012051828	1.02368008463568	0.308641821775466
682	gam_ctl_xho_fre_aeg_tig_owc_lat_azi_tur_tsw_bat_swt_urd_dut_bsq_cze_anl_yor_cnt_rom_hin_akn_scr_zul_afr_hun_ven_dgb_fin_ger_sod_geo_bul_glc_pol_ita_amh_sid_ukr_est_lda_mao_por_tag_jpn_tml_kor_grk_slo_ses_nor_sun_eng_chh_jav_mnd_swe_moo_krd_heb_rus_prs_ben_spa_qcu_guj_arw_bos_cic_wly_mol_hau_alb_ind_lit_fbf_svk_bem_mly_tha_mlt_knd_bam_swa_aze_pan_mcd_uzb_tsn_vie_amr_igb_ewe_dyu	0.353118072138247	0.835381224225558	0.405644129347831
683	owc_lat_xho_eng_hau_aeg_gam_urd_azi_aze_moo_mao_bem_ben_nor_bsq_prs_anl_dgb_cnt_glc_slo_swa_ctl_lda_lit_fin_bam_yor_est_pol_sid_geo_ger_pan_por_krd_amr_sod_dut_hun_dyu_tag_guj_mly_jpn_knd_kor_fre_spa_ses_afr_jav_bos_chh_bat_mnd_grk_zul_hin_wly_arw_bul_rom_rus_qcu_swe_alb_scr_tsn_amh_ukr_heb_mcd_sun_ita_ven_cze_ewe_ind_tha_mlt_tml_igb_swt_tur_mol_svk_uzb_akn_vie_tig_tsw_cic_fbf	-0.979851156167727	-2.38348985166604	0.0191820184396143
684	amh_rom_cic_slo_anl_chh_sid_guj_tur_uzb_dyu_ind_bem_pol_eng_bsq_grk_mlt_zul_mnd_lat_afr_lda_spa_akn_hin_fin_moo_tsw_est_ger_amr_geo_alb_rus_swe_ctl_sod_heb_mcd_hun_xho_sun_bul_jav_jpn_tml_kor_svk_scr_ses_glc_mao_fre_tig_tag_cnt_pan_swa_bos_hau_prs_krd_arw_ben_qcu_ita_lit_cze_yor_aeg_nor_wly_urd_mly_por_fbf_ukr_swt_bat_tha_gam_knd_igb_bam_aze_dut_mol_azi_ewe_vie_owc_ven_dgb_tsn	0.0194595593312115	0.0458831936321808	0.963501731276045
685	tig_bul_xho_prs_hau_wly_amh_lat_uzb_azi_swt_jav_ewe_svk_afr_bsq_scr_sod_fbf_cnt_spa_mol_ven_ukr_tsw_hin_hun_dgb_igb_fin_krd_aeg_geo_alb_por_arw_pan_sid_heb_ger_est_bem_ind_mcd_bat_jpn_knd_kor_ben_slo_ses_rus_sun_cze_gam_mao_mnd_grk_moo_pol_owc_guj_swe_ctl_nor_qcu_bos_rom_eng_swa_amr_glc_anl_dut_tag_ita_bam_fre_zul_mly_tha_chh_tml_dyu_cic_tur_urd_lit_aze_yor_vie_mlt_lda_tsn_akn	-0.11527260704224	-0.271692754611436	0.786460487407606
686	anl_pol_tsw_grk_amr_sid_heb_krd_uzb_aze_dgb_sun_swa_ita_bos_bsq_svk_aeg_dyu_mnd_por_urd_ewe_rus_cic_pan_fin_fbf_bem_hun_cze_owc_geo_nor_bul_swe_eng_chh_mlt_lat_est_moo_mly_lit_bat_jpn_tml_kor_hin_ukr_zul_ger_ind_afr_amh_tag_cnt_mcd_igb_glc_sod_dut_prs_slo_scr_qcu_alb_spa_ben_swt_hau_guj_tig_fre_jav_arw_ven_mol_ses_mao_tha_gam_knd_tsn_xho_azi_rom_ctl_tur_yor_vie_wly_bam_akn_lda	-0.721700060471595	-1.72885050871972	0.0871542260059343
687	wly_alb_yor_mol_sod_anl_tig_lit_uzb_tur_fbf_ind_xho_glc_ita_bsq_urd_chh_akn_cnt_prs_grk_swt_bos_ewe_ben_est_tsn_zul_fin_hin_sid_geo_swe_nor_svk_arw_mlt_aeg_spa_hun_bam_mao_scr_tag_jpn_tml_kor_pol_ukr_dyu_rus_bat_krd_heb_sun_mnd_por_swa_ger_gam_afr_slo_cze_pan_qcu_guj_dut_lat_dgb_amh_ctl_amr_fre_jav_eng_ven_rom_igb_mly_tha_owc_knd_moo_lda_azi_mcd_bul_aze_tsw_vie_hau_ses_bem_cic	-0.789879035001749	-1.9070867467521	0.0595958155759981
688	chh_scr_xho_afr_mlt_hau_tig_krd_aze_tur_cic_mao_ewe_urd_bul_bsq_pan_owc_tsn_mnd_pol_glc_moo_nor_yor_slo_hun_zul_swt_est_lat_amh_geo_eng_ben_ita_mol_sod_aeg_cze_fin_dgb_bat_por_mly_jpn_knd_kor_swe_ukr_dyu_prs_sun_rom_sid_tag_cnt_mcd_ses_dut_heb_hin_ger_arw_grk_qcu_rus_lit_guj_bam_amr_spa_anl_bos_jav_fre_igb_svk_bem_ind_tha_wly_tml_fbf_lda_azi_alb_ctl_uzb_swa_vie_gam_tsw_ven_akn	0.488551477774575	1.15317647205948	0.251793214342526
689	amh_nor_xho_svk_wly_heb_sid_spa_tur_azi_akn_jav_tsw_guj_bos_bsq_rom_owc_bam_cnt_mol_lat_dgb_dut_ses_prs_est_fbf_bem_fin_urd_sod_geo_ben_ger_por_hin_hau_amr_rus_hun_ewe_bat_swe_mly_jpn_tml_kor_afr_bul_cic_pol_tag_slo_aeg_ind_mnd_eng_swt_ctl_chh_fre_grk_alb_ita_qcu_glc_krd_arw_tsn_mlt_ukr_gam_lit_sun_cze_igb_mcd_moo_mao_tha_tig_knd_dyu_swa_aze_pan_scr_uzb_ven_vie_anl_zul_lda_yor	-0.473448936579067	-1.12877905012763	0.261894412999811
690	aeg_fre_yor_ita_heb_hau_anl_swe_uzb_tur_ses_sun_cic_por_afr_bsq_glc_amr_zul_cnt_guj_eng_xho_hin_dyu_cze_est_dgb_ewe_hun_ctl_gam_geo_pol_ger_spa_lit_mlt_amh_urd_fin_bem_tag_prs_mao_jpn_tml_kor_bul_dut_akn_arw_ind_ukr_tig_bat_mnd_rom_igb_grk_chh_scr_svk_lat_rus_qcu_bos_krd_mcd_swt_sod_slo_owc_ben_mly_nor_bam_mol_fbf_jav_tha_wly_knd_moo_tsn_azi_alb_pan_aze_lda_vie_sid_swa_ven_tsw	-0.220401511429165	-0.52035685108148	0.604051467910209
691	sod_alb_bam_swe_chh_aeg_anl_krd_uzb_tur_fbf_mly_akn_scr_bos_bsq_ukr_tig_swa_cnt_cze_arw_tsn_nor_igb_rus_hun_ewe_bem_est_spa_hau_geo_pol_pan_por_ben_amr_mlt_ita_fin_zul_bat_guj_ind_jpn_knd_kor_rom_urd_ses_fre_mao_mol_heb_sun_mnd_lat_lda_svk_owc_glc_eng_dut_prs_qcu_grk_ger_bul_dyu_sid_mcd_gam_hin_tag_slo_dgb_afr_yor_jav_tha_amh_tml_ven_moo_aze_ctl_lit_azi_xho_vie_wly_tsw_cic_swt	-0.752242809490379	-1.81244205254538	0.0731446516167529
692	amr_rus_xho_pan_sod_hau_owc_ger_tur_uzb_swa_tag_moo_eng_scr_bsq_cze_tig_igb_cnt_grk_ctl_swt_rom_ewe_hin_fin_dyu_tsw_est_swe_wly_geo_mol_guj_mcd_slo_sid_aeg_ben_hun_lda_bat_prs_jav_jpn_tml_kor_spa_pol_zul_svk_mao_ukr_anl_sun_mnd_alb_cic_por_heb_dut_nor_bul_ita_qcu_arw_afr_fre_ven_chh_lat_amh_urd_mly_lit_bam_glc_yor_ind_tha_mlt_knd_ses_dgb_aze_krd_bos_azi_fbf_vie_gam_tsn_akn_bem	-0.289096771656598	-0.683377546993229	0.496067349919388
693	sod_ctl_ses_rom_anl_mlt_tig_nor_tur_aze_igb_jav_tsw_hin_grk_bsq_rus_amh_yor_mnd_bul_lat_dgb_alb_fbf_cze_fin_bam_tsn_hun_bos_chh_geo_urd_prs_guj_slo_owc_wly_fre_est_ven_ind_arw_bat_jpn_knd_kor_pan_eng_ewe_lit_mao_ger_gam_mly_cnt_ben_swt_krd_aeg_spa_glc_afr_mol_qcu_svk_scr_dut_akn_amr_ukr_heb_mcd_tag_por_dyu_pol_swa_sun_tha_hau_tml_moo_zul_uzb_swe_ita_azi_lda_vie_sid_bem_xho_cic	0.852331122509742	2.03340526697848	0.0448612704145942
694	heb_por_bem_lit_gam_wly_mlt_afr_aze_tur_ses_jav_xho_mcd_nor_bsq_krd_tig_bam_mnd_bos_scr_moo_prs_cic_rus_hun_ewe_tsn_est_lat_hau_geo_pol_arw_grk_spa_sod_sid_pan_fin_yor_sun_cze_ind_jpn_knd_kor_slo_alb_igb_ger_tag_svk_chh_mao_cnt_eng_zul_bul_amh_swe_rom_glc_ukr_qcu_mol_fre_guj_fbf_aeg_dut_amr_ben_bat_ita_lda_hin_swa_mly_tha_owc_tml_akn_swt_uzb_urd_ctl_azi_tsw_vie_anl_dgb_ven_dyu	-0.315553818386069	-0.747240470261599	0.456803558822028
695	amr_bul_dyu_bos_mlt_wly_gam_ukr_azi_aze_bem_mao_fbf_grk_pol_bsq_rom_heb_akn_cnt_krd_lat_igb_prs_moo_hin_fin_tsw_bam_est_dut_hau_geo_rus_cze_glc_scr_sod_anl_ita_hun_lda_ind_alb_tag_jpn_knd_kor_arw_lit_ewe_svk_mly_nor_tig_bat_mnd_slo_cic_por_sid_mcd_swe_mol_urd_qcu_afr_eng_spa_swa_aeg_guj_owc_pan_jav_ger_tsn_fre_zul_sun_tha_chh_tml_dgb_xho_uzb_ben_ctl_tur_ses_vie_amh_ven_swt_yor	-0.164025807260382	-0.387220346244363	0.699477805995443
696	mlt_eng_dgb_bos_amh_hau_aeg_alb_aze_tur_dyu_jav_bem_mcd_por_bsq_rus_tig_ven_mnd_swe_grk_ewe_afr_ses_rom_est_cic_fbf_fin_ger_sid_geo_lat_mol_ben_pan_chh_anl_krd_hun_igb_tag_nor_mao_jpn_tml_kor_glc_bul_zul_svk_sun_pol_gam_bat_cnt_slo_lda_urd_owc_fre_ita_hin_prs_qcu_scr_cze_arw_yor_heb_spa_wly_ukr_ind_dut_bam_ctl_moo_mly_tha_sod_knd_xho_tsn_azi_lit_guj_uzb_swt_vie_amr_swa_tsw_akn	-0.5655289863978	-1.34859448201409	0.180742237877841
697	gam_ctl_moo_mcd_aeg_mlt_sod_fre_uzb_tur_dyu_ind_zul_bos_nor_bsq_prs_wly_tsw_mnd_eng_por_akn_guj_lda_slo_est_cic_igb_fin_afr_amr_geo_arw_krd_rom_mol_hau_amh_ita_hun_bam_jav_grk_mly_jpn_knd_kor_cze_swe_yor_ukr_tag_lit_anl_mao_cnt_urd_bem_svk_owc_scr_ben_pol_rus_qcu_pan_bul_spa_swa_sid_dut_tig_alb_bat_glc_tsn_lat_ses_sun_tha_chh_tml_dgb_ewe_aze_hin_ger_azi_swt_vie_heb_xho_fbf_ven	0.196826116386974	0.463757673809454	0.643905001332006
698	sid_nor_akn_rom_wly_tig_chh_ger_uzb_aze_bem_ind_moo_pan_guj_bsq_afr_aeg_ven_mnd_pol_bos_cic_urd_zul_swe_est_tsw_yor_fin_cze_hau_geo_hin_krd_dut_mol_anl_owc_spa_hun_igb_bat_grk_mly_jpn_knd_kor_fre_prs_tsn_mcd_sun_rus_sod_jav_cnt_lat_ewe_svk_mlt_ukr_ctl_scr_arw_qcu_alb_eng_bul_swt_heb_glc_amr_ben_tag_por_dyu_lit_lda_mao_tha_gam_tml_ses_xho_azi_ita_slo_tur_dgb_vie_amh_swa_bam_fbf	0.195222106548829	0.460087410791771	0.646527358365331
699	aeg_bos_igb_ukr_mlt_chh_gam_urd_aze_azi_akn_ind_bem_mol_bul_bsq_lit_sid_bam_cnt_grk_scr_zul_arw_yor_cze_est_fbf_dyu_hun_nor_sod_geo_rom_prs_por_hin_anl_owc_ita_fin_ses_bat_eng_mly_jpn_knd_kor_glc_pol_tsn_svk_tag_afr_amr_mao_mnd_dut_cic_krd_heb_fre_slo_ger_lat_qcu_spa_ben_rus_lda_tig_pan_amh_guj_sun_swe_xho_alb_ven_jav_tha_wly_tml_swt_tsw_uzb_mcd_ctl_tur_swa_vie_hau_ewe_moo_dgb	-0.211185372622875	-0.498953246054561	0.618990511290131
700	owc_lat_igb_rus_sod_gam_anl_urd_aze_tur_swa_bat_fbf_arw_pol_bsq_guj_heb_ewe_mnd_hin_prs_swt_slo_moo_svk_hun_xho_akn_est_ukr_aeg_geo_mol_fre_dut_ben_sid_mlt_por_fin_zul_mao_ita_jav_jpn_tml_kor_mcd_alb_cic_cze_tag_rom_hau_sun_cnt_lit_bam_ctl_chh_afr_swe_nor_pan_qcu_spa_bul_glc_dgb_amr_ger_amh_grk_mly_scr_bem_krd_ses_ind_tha_wly_knd_lda_yor_uzb_bos_eng_azi_tsn_vie_tig_ven_dyu_tsw	-0.63460246136016	-1.51595292483795	0.132922983184241
701	sid_alb_akn_afr_amr_heb_tig_ita_tur_aze_dyu_bat_tsw_svk_krd_bsq_nor_chh_bem_cnt_slo_mol_dgb_lat_ven_dut_fin_ses_bam_hun_swe_wly_geo_fre_eng_rom_guj_aeg_owc_hin_est_zul_tag_glc_ind_jpn_tml_kor_lit_scr_xho_por_mao_prs_mlt_mly_mnd_bul_igb_rus_amh_grk_ben_arw_ukr_qcu_ger_mcd_ctl_moo_hau_pan_gam_bos_sun_cze_lda_urd_cic_jav_tha_anl_knd_tsn_ewe_uzb_spa_pol_azi_yor_vie_sod_swa_fbf_swt	0.0457984400652669	0.107858594398199	0.914340217504907
702	chh_urd_ven_lat_amr_hau_owc_mol_azi_aze_igb_mly_fbf_mcd_grk_bsq_bos_mlt_ses_mnd_guj_ben_dyu_glc_akn_pan_hun_cic_yor_est_scr_anl_geo_rus_ctl_arw_krd_gam_wly_dut_fin_swt_bat_eng_ind_jpn_knd_kor_cze_ger_lda_afr_sun_rom_amh_tag_cnt_slo_ewe_prs_aeg_alb_spa_ita_svk_qcu_nor_por_hin_tsw_sod_pol_heb_lit_jav_fre_moo_ukr_xho_mao_tha_tig_tml_zul_dgb_tur_swe_bul_uzb_tsn_vie_sid_bam_swa_bem	0.188390101517774	0.444083411930648	0.658013882652464
703	wly_cze_akn_alb_amr_gam_hau_spa_azi_tur_swa_mly_tsn_pol_por_bsq_urd_heb_bam_cnt_ger_arw_dgb_bos_zul_ctl_fin_ses_bem_hun_hin_mlt_geo_afr_eng_lat_prs_sid_aeg_krd_est_lda_tag_pan_jav_jpn_knd_kor_mol_slo_fbf_rus_sun_ukr_anl_mao_mnd_dut_yor_grk_owc_nor_swe_fre_rom_qcu_glc_ben_mcd_cic_sod_scr_tig_lit_ind_ita_moo_bul_xho_bat_tha_chh_tml_tsw_igb_aze_svk_guj_uzb_swt_vie_amh_ewe_ven_dyu	0.405267293932541	0.953647919181796	0.342734046513832
704	wly_afr_ewe_cze_amr_chh_aeg_bos_azi_aze_igb_jav_bem_ger_guj_bsq_por_sid_fbf_cnt_swe_spa_akn_pol_tsn_ukr_est_xho_dgb_hun_rom_heb_geo_alb_ben_dut_bul_tig_anl_urd_fin_ses_ind_mcd_mao_jpn_tml_kor_nor_scr_ven_pan_bat_eng_sod_tag_mnd_lat_swa_lit_amh_mol_glc_ita_grk_qcu_slo_hin_ctl_zul_gam_svk_hau_prs_mly_krd_swt_arw_cic_sun_tha_owc_knd_tsw_lda_tur_fre_rus_uzb_bam_vie_mlt_moo_dyu_yor	-0.484077979161602	-1.15029882277443	0.252970073143937
705	gam_glc_ewe_pol_sod_amr_heb_krd_azi_uzb_dgb_sun_zul_lat_svk_bsq_ger_mlt_akn_cnt_pan_afr_igb_lit_bem_mcd_est_yor_moo_hun_guj_anl_geo_eng_nor_swe_bul_amh_aeg_bos_fin_fbf_mao_slo_jav_jpn_tml_kor_scr_fre_lda_por_mly_urd_sid_bat_mnd_rus_bam_cze_chh_prs_mol_alb_spa_qcu_ben_ukr_rom_dyu_hau_arw_wly_ita_tag_grk_swa_dut_ses_ind_tha_tig_knd_xho_tsn_tur_hin_ctl_aze_ven_vie_owc_swt_cic_tsw	-0.554644307565684	-1.32280694438808	0.189143091658971
706	mlt_ben_bem_alb_sid_sod_tig_urd_aze_tur_ven_sun_cic_pan_bos_bsq_spa_chh_ewe_mnd_krd_grk_bam_nor_zul_scr_est_lda_akn_fin_ukr_aeg_geo_bul_mcd_svk_pol_heb_hau_swe_hun_dgb_bat_hin_tag_jpn_tml_kor_ctl_afr_yor_rus_mly_ger_anl_mao_cnt_mol_swa_rom_amh_ita_por_lat_arw_qcu_prs_eng_slo_moo_amr_fre_wly_glc_jav_dut_fbf_guj_ses_ind_tha_owc_knd_xho_tsn_uzb_lit_cze_azi_igb_vie_gam_tsw_swt_dyu	0.216597411530181	0.509840196281173	0.611371234977405
707	sod_glc_igb_hin_heb_anl_mlt_fre_uzb_aze_cic_mao_xho_ukr_rus_bsq_guj_wly_bam_cnt_grk_lit_akn_pan_tsw_nor_hun_dgb_fbf_fin_por_amr_geo_cze_lat_ita_alb_owc_tig_mcd_est_ven_bat_bos_jav_jpn_knd_kor_ger_scr_swt_prs_tag_urd_gam_ind_mnd_krd_moo_mol_hau_arw_ctl_spa_bul_qcu_pol_swe_slo_bem_amh_rom_aeg_ben_mly_afr_yor_svk_lda_sun_tha_chh_tml_dyu_zul_tur_eng_dut_azi_swa_vie_sid_ses_ewe_tsn	0.341599006838368	0.803919725288431	0.423493481920589
708	sod_rus_igb_arw_amr_anl_sid_urd_uzb_azi_dgb_bat_swt_hin_ukr_bsq_pan_amh_ewe_mnd_ctl_pol_cic_bul_ven_fre_est_yor_bem_fin_lat_mlt_geo_ger_bos_mol_ben_owc_tig_slo_hun_moo_mly_nor_tag_jpn_knd_kor_swe_rom_xho_guj_sun_spa_gam_ind_cnt_alb_ses_krd_heb_scr_ita_prs_cze_qcu_mcd_por_grk_zul_wly_svk_chh_glc_jav_eng_lda_dut_dyu_mao_tha_aeg_tml_fbf_swa_aze_lit_afr_tur_tsw_vie_hau_bam_tsn_akn	-0.165788010253722	-0.391155522457172	0.696576996182954
709	hau_slo_xho_scr_tig_amh_chh_afr_azi_uzb_moo_mly_yor_krd_pan_bsq_ben_heb_dgb_cnt_hin_lit_zul_swe_akn_rom_hun_swa_ven_est_fre_aeg_geo_bos_lat_ukr_svk_mlt_owc_rus_fin_igb_mao_por_ind_jpn_tml_kor_ger_ctl_cic_dut_bat_mol_sid_tag_mnd_guj_ewe_bul_sod_pol_glc_alb_prs_qcu_arw_nor_eng_lda_gam_urd_wly_ita_jav_spa_dyu_grk_swt_sun_tha_anl_knd_fbf_ses_tur_cze_mcd_aze_tsn_vie_amr_bem_tsw_bam	-0.874754503320982	-2.11440149462321	0.0371561622082686
710	amh_alb_fbf_afr_gam_chh_hau_eng_azi_tur_swa_tag_xho_prs_por_bsq_scr_sid_dgb_mnd_rus_ukr_yor_dut_akn_svk_fin_tsw_lda_hun_krd_mlt_geo_ger_fre_grk_cze_sod_aeg_mol_est_bam_sun_spa_jav_jpn_knd_kor_swe_glc_cic_pan_ind_hin_wly_bat_cnt_rom_zul_urd_heb_nor_bos_pol_lit_qcu_ita_lat_arw_swt_tig_ctl_owc_ben_mao_guj_igb_mcd_tsn_mly_tha_amr_tml_ven_bem_uzb_slo_bul_aze_dyu_vie_anl_ewe_moo_ses	-0.779433681973354	-1.8768291414477	0.0636766897173297
711	sid_nor_lda_svk_tig_amh_chh_ben_aze_uzb_ewe_mao_bem_ger_por_bsq_lat_anl_ses_mnd_swe_ctl_fbf_fre_tsn_glc_fin_xho_ven_est_ukr_mlt_geo_eng_pol_grk_spa_aeg_wly_mol_hun_cic_ind_arw_bat_jpn_tml_kor_guj_bul_dyu_pan_jav_bos_amr_tag_cnt_krd_moo_prs_hau_ita_lit_alb_mcd_qcu_rus_hin_scr_igb_heb_rom_owc_cze_mly_slo_dgb_urd_swa_sun_tha_gam_knd_akn_zul_tur_dut_afr_azi_yor_vie_sod_swt_tsw_bam	0.221649250125074	0.522044555275662	0.602880531096447
712	mlt_ctl_ewe_alb_chh_owc_anl_bos_aze_tur_ven_mao_zul_hin_svk_bsq_por_aeg_swt_mnd_rus_ukr_ses_arw_moo_dut_fin_xho_bam_hun_guj_heb_geo_pol_eng_krd_pan_sod_amh_mol_est_lda_jav_mcd_tag_jpn_knd_kor_glc_prs_tsw_afr_sun_rom_wly_bat_cnt_urd_bem_grk_tig_ger_scr_nor_cze_qcu_bul_ben_swe_akn_amr_slo_sid_lat_mly_lit_dyu_fre_yor_ind_tha_gam_tml_swa_igb_azi_ita_spa_uzb_fbf_vie_hau_cic_dgb_tsn	-0.437601238036867	-1.03915688585073	0.301425944440917
713	mlt_por_ewe_afr_wly_gam_anl_pan_azi_tur_dgb_jav_yor_slo_ger_bsq_ita_sod_moo_mnd_swe_lat_tsn_ctl_igb_hin_fin_akn_cic_hun_pol_chh_geo_ben_grk_alb_nor_heb_aeg_urd_est_lda_tag_fre_sun_jpn_knd_kor_dut_rom_swt_scr_bat_arw_owc_mao_cnt_bul_ses_glc_amr_prs_eng_guj_bos_qcu_svk_cze_ukr_tsw_sid_krd_hau_rus_ind_mcd_xho_spa_ven_mly_tha_amh_tml_zul_swa_uzb_lit_mol_aze_fbf_vie_tig_dyu_bem_bam	-1.07578936841025	-2.64169744116856	0.00967772163026869
714	chh_hin_zul_lat_amh_aeg_wly_eng_azi_uzb_ven_sun_tsn_dut_scr_bsq_ita_sod_dyu_cnt_por_spa_xho_slo_tsw_alb_fin_fbf_ses_est_ukr_gam_geo_guj_bul_swe_grk_mlt_owc_ger_hun_lda_mly_rom_tag_jpn_tml_kor_ben_rus_swa_cze_ind_nor_sid_jav_mnd_bos_yor_fre_amr_glc_krd_arw_prs_qcu_lit_mol_svk_moo_heb_urd_tig_mcd_mao_ctl_ewe_afr_cic_bat_tha_hau_knd_igb_bem_aze_pol_pan_tur_akn_vie_anl_bam_dgb_swt	-0.13775396745177	-0.3252072083121	0.745754737762774
715	amh_rom_tsw_rus_mlt_anl_sid_hin_tur_azi_yor_tag_xho_spa_krd_bsq_guj_aeg_tsn_cnt_svk_scr_dyu_glc_dgb_dut_est_swt_lda_fin_lit_hau_geo_ger_urd_ukr_alb_chh_tig_mol_hun_akn_sun_bos_bat_jpn_tml_kor_arw_swe_swa_ita_mly_mcd_heb_mao_mnd_slo_fbf_eng_wly_ben_nor_fre_grk_qcu_lat_por_bul_zul_owc_afr_sod_ctl_jav_prs_bam_pol_igb_ind_tha_gam_knd_ewe_bem_uzb_cze_pan_aze_cic_vie_amr_moo_ven_ses	-0.383644157180867	-0.909507783736768	0.365433256344279
716	sod_eng_cic_ctl_sid_owc_hau_pan_azi_aze_bam_mly_igb_bul_urd_bsq_ger_amh_swa_cnt_cze_afr_ses_dut_fbf_por_fin_tsw_zul_est_fre_heb_geo_bos_mcd_guj_swe_tig_wly_mol_hun_akn_ind_glc_tag_jpn_tml_kor_ben_prs_dgb_scr_bat_lit_aeg_mao_mnd_arw_swt_slo_gam_ita_krd_nor_alb_qcu_svk_grk_pol_xho_chh_hin_mlt_rus_jav_spa_yor_ukr_moo_sun_tha_anl_knd_bem_tsn_uzb_rom_lat_tur_dyu_vie_amr_ven_ewe_lda	-0.263153194246172	-0.621867468764379	0.5355505716578
717	amr_arw_cic_bul_sod_hau_gam_ita_uzb_azi_swt_mly_ewe_krd_fre_bsq_por_anl_tsn_mnd_lat_eng_swa_bos_fbf_grk_hun_bam_bem_fin_ukr_chh_geo_mol_glc_mcd_dut_wly_mlt_ctl_est_xho_tag_svk_jav_jpn_knd_kor_pan_slo_dgb_ger_bat_guj_heb_sun_cnt_alb_moo_swe_sid_rus_spa_lit_cze_qcu_hin_urd_pol_lda_owc_nor_amh_prs_ind_ben_dyu_rom_akn_mao_tha_aeg_tml_yor_tsw_tur_afr_scr_aze_ven_vie_tig_zul_ses_igb	-0.373630887496598	-0.884683031979641	0.3786091645158
718	mlt_grk_moo_fre_wly_anl_gam_cze_uzb_tur_tsw_mao_bem_lit_glc_bsq_ukr_chh_xho_cnt_svk_spa_swt_dut_igb_eng_fin_yor_bam_hun_krd_aeg_geo_prs_hin_ger_bul_sod_amr_ita_est_zul_ind_pan_mly_jpn_tml_kor_arw_por_ewe_rus_bat_alb_hau_tag_mnd_nor_cic_scr_owc_pol_swe_afr_mcd_qcu_mol_guj_urd_tsn_sid_lat_heb_ben_jav_rom_akn_ctl_fbf_sun_tha_amh_knd_ven_dyu_azi_slo_bos_aze_lda_vie_tig_dgb_swa_ses	-0.160931767084919	-0.379575242357361	0.70512610982347
719	tig_bos_ses_krd_aeg_amh_owc_svk_azi_tur_zul_ind_yor_fre_grk_bsq_urd_wly_igb_cnt_rom_ctl_dgb_hin_xho_scr_fin_bem_tsw_est_ukr_amr_geo_mcd_ger_swe_lit_anl_hau_bul_hun_swa_bat_cze_mao_jpn_tml_kor_glc_mol_tsn_ben_tag_eng_sod_jav_mnd_spa_swt_rus_heb_pol_nor_guj_lat_qcu_slo_dut_pan_ewe_sid_arw_gam_por_sun_prs_fbf_alb_dyu_mly_tha_mlt_knd_moo_cic_aze_afr_ita_uzb_lda_vie_chh_ven_akn_bam	-0.215881185159277	-0.510273639818843	0.61106876322641
720	hau_mol_lda_guj_chh_amr_heb_ben_uzb_aze_swt_tag_bam_por_fre_bsq_rus_anl_bem_cnt_swe_ger_dyu_pol_dgb_hin_fin_akn_tsn_est_ukr_aeg_geo_dut_prs_grk_slo_gam_tig_svk_hun_igb_bat_mcd_jav_jpn_tml_kor_spa_nor_moo_arw_mao_urd_owc_sun_mnd_krd_cic_ctl_sod_ita_cze_scr_glc_qcu_eng_pan_rom_yor_wly_bul_sid_bos_ind_afr_fbf_lat_tsw_mly_tha_mlt_knd_xho_ewe_azi_lit_alb_tur_zul_vie_amh_ven_swa_ses	-0.68713259016778	-1.64791146711009	0.102745481031926
721	heb_rom_tsw_svk_gam_sid_mlt_bos_tur_uzb_lda_jav_swa_rus_mol_bsq_nor_amr_zul_mnd_bul_arw_fbf_spa_dgb_mcd_fin_dyu_ses_est_por_chh_geo_lit_lat_afr_eng_amh_owc_glc_hun_bam_sun_alb_tag_jpn_tml_kor_pol_ger_igb_pan_mao_ita_sod_ind_cnt_ukr_cic_grk_aeg_prs_urd_guj_ben_qcu_slo_scr_ctl_tsn_anl_krd_wly_hin_bat_fre_ven_dut_xho_mly_tha_tig_knd_ewe_akn_aze_cze_swe_azi_yor_vie_hau_moo_swt_bem	-0.0218903736231915	-0.0516114970563488	0.958948953091529
722	hau_grk_tsn_por_amr_sod_wly_afr_aze_uzb_yor_ind_cic_krd_bos_bsq_mcd_chh_ewe_cnt_alb_lat_lda_pan_dyu_prs_fin_swt_bem_est_rus_mlt_geo_pol_ctl_fre_dut_sid_gam_ger_hun_swa_sun_ben_bat_jpn_tml_kor_eng_glc_moo_slo_tag_swe_aeg_mly_mnd_guj_tsw_spa_anl_bul_ita_ukr_svk_qcu_urd_arw_lit_ses_tig_scr_heb_mol_jav_rom_akn_hin_fbf_mao_tha_owc_knd_igb_zul_tur_cze_nor_azi_bam_vie_amh_dgb_xho_ven	0.792235269898728	1.8819539023792	0.0629694430724229
723	owc_fre_ses_prs_amr_chh_gam_guj_tur_uzb_moo_mly_akn_cze_pol_bsq_mcd_amh_ven_cnt_pan_swe_dgb_mol_lda_ben_est_bem_igb_fin_lat_hau_geo_dut_krd_nor_rus_heb_sod_arw_hun_ewe_sun_bul_jav_jpn_tml_kor_bos_scr_zul_urd_mao_ctl_sid_ind_mnd_alb_xho_ukr_tig_afr_svk_grk_por_qcu_eng_spa_ita_swt_aeg_slo_wly_ger_tag_lit_bam_hin_cic_bat_tha_mlt_knd_fbf_tsw_aze_rom_glc_azi_dyu_vie_anl_swa_tsn_yor	0.160199505105307	0.377800466047104	0.706439717611393
724	mlt_prs_bem_scr_owc_heb_tig_eng_uzb_aze_tsw_bat_swt_bos_mcd_bsq_dut_aeg_ven_cnt_lit_spa_dgb_grk_yor_svk_hun_cic_swa_fin_alb_gam_geo_ger_slo_rus_ita_amh_sod_ctl_est_bam_sun_cze_ind_jpn_knd_kor_krd_ukr_zul_por_tag_glc_wly_jav_mnd_urd_moo_guj_amr_bul_fre_pan_pol_qcu_lat_ben_rom_ses_sid_nor_chh_afr_mao_hin_fbf_swe_igb_mly_tha_hau_tml_ewe_xho_tur_mol_arw_azi_tsn_vie_anl_akn_dyu_lda	-1.08750804260059	-2.66470740323004	0.00908427552539393
725	owc_dut_swa_arw_tig_amh_wly_rus_tur_aze_akn_mly_fbf_alb_scr_bsq_ben_aeg_tsw_mnd_urd_swe_bem_ita_yor_bul_fin_cic_dyu_est_eng_amr_geo_mcd_afr_mol_nor_sid_anl_grk_hun_xho_bat_ukr_tag_jpn_knd_kor_pol_spa_dgb_glc_ind_guj_hau_jav_cnt_svk_ses_bos_chh_rom_fre_krd_pan_qcu_por_ger_prs_ven_gam_ctl_heb_slo_mao_hin_tsn_lit_zul_sun_tha_sod_tml_lda_swt_azi_cze_lat_uzb_igb_vie_mlt_bam_ewe_moo	-0.679354699223032	-1.62750880078768	0.107012543445798
726	owc_guj_tsn_lit_aeg_amh_mlt_rom_uzb_aze_igb_mao_xho_prs_lat_bsq_por_sod_fbf_mnd_eng_ger_ven_spa_moo_ukr_fin_tsw_yor_est_urd_sid_geo_slo_dut_grk_afr_chh_wly_glc_hun_swt_jav_ita_mly_jpn_knd_kor_bos_swe_dgb_pan_tag_ctl_hau_ind_cnt_arw_akn_svk_amr_mcd_cze_pol_nor_qcu_ben_mol_hin_ewe_anl_bul_tig_alb_sun_fre_bam_krd_zul_bat_tha_gam_tml_lda_dyu_tur_rus_scr_azi_ses_vie_heb_bem_cic_swa	0.537833920968404	1.27162395110931	0.20667768426313
727	chh_glc_ven_ctl_anl_sod_amr_grk_tur_uzb_swa_sun_bem_por_bul_bsq_ben_owc_yor_cnt_arw_spa_xho_guj_tsw_afr_fin_igb_ewe_hun_ita_sid_geo_mol_ger_lat_cze_wly_aeg_rom_est_dyu_bat_eng_ind_jpn_tml_kor_fre_lit_fbf_rus_tag_krd_hau_mly_mnd_dut_dgb_slo_amh_urd_scr_pan_prs_qcu_svk_nor_alb_tsn_gam_swe_tig_hin_jav_ukr_cic_bos_zul_mao_tha_heb_knd_lda_moo_azi_mcd_pol_aze_ses_vie_mlt_akn_bam_swt	-0.495265781821903	-1.17837709980476	0.241652634921585
728	owc_guj_yor_krd_hau_chh_tig_grk_azi_tur_ses_mao_tsw_pol_eng_bsq_slo_gam_swt_cnt_rus_mol_tsn_ger_bem_fre_hun_cic_ewe_fin_ctl_wly_geo_cze_swe_alb_por_aeg_sod_pan_est_bam_bat_nor_sun_jpn_tml_kor_arw_hin_xho_urd_ind_spa_amh_mly_mnd_lit_igb_scr_amr_lat_rom_dut_bos_qcu_bul_ita_mcd_fbf_anl_glc_mlt_afr_jav_svk_lda_ukr_swa_tag_tha_sid_knd_dyu_zul_aze_ben_prs_uzb_moo_vie_heb_ven_akn_dgb	0.133133651247504	0.313960854983933	0.754253936834809
729	aeg_ctl_bam_grk_anl_heb_tig_lit_aze_tur_dgb_tag_cic_guj_ita_bsq_cze_gam_yor_mnd_rom_slo_moo_hin_bem_afr_fin_xho_dyu_hun_prs_amh_geo_glc_por_pan_bul_owc_sod_mol_est_zul_bat_krd_mao_jpn_knd_kor_urd_lat_swa_ger_ind_fre_wly_sun_cnt_rus_tsn_ben_amr_scr_dut_ukr_eng_qcu_swe_pol_alb_akn_mlt_mcd_hau_bos_jav_spa_ewe_svk_tsw_mly_tha_sid_tml_lda_ses_azi_nor_arw_uzb_ven_vie_chh_swt_igb_fbf	-0.262923086417008	-0.622006179686866	0.535459755638389
730	heb_slo_cic_rom_amr_aeg_sod_rus_tur_aze_tsw_bat_ewe_nor_arw_bsq_hin_amh_swt_cnt_pan_ben_bem_spa_fbf_pol_hun_bam_akn_fin_fre_anl_geo_bos_krd_ukr_alb_wly_owc_ita_est_xho_sun_svk_mao_jpn_knd_kor_glc_grk_swa_eng_jav_afr_chh_mly_mnd_cze_yor_mol_tig_lat_mcd_urd_ctl_qcu_guj_scr_bul_tsn_hau_prs_sid_ger_tag_por_igb_swe_dgb_ind_tha_mlt_tml_zul_ses_uzb_dut_lit_azi_lda_vie_gam_ven_dyu_moo	-0.474669066575166	-1.12862213511908	0.26196028826083
731	owc_spa_yor_ben_wly_anl_tig_ger_aze_uzb_ses_mao_swa_lit_ukr_bsq_grk_amr_tsn_mnd_swe_urd_tsw_lat_fbf_cze_hun_bam_bem_fin_slo_hau_geo_bul_mcd_glc_dut_aeg_gam_bos_est_dgb_ind_alb_bat_jpn_knd_kor_krd_nor_zul_rom_tag_mol_mlt_sun_cnt_svk_dyu_guj_heb_pol_fre_hin_arw_qcu_rus_ita_scr_ven_chh_ctl_amh_pan_mly_afr_moo_eng_lda_jav_tha_sid_tml_swt_xho_tur_prs_por_azi_ewe_vie_sod_igb_cic_akn	-0.245004903234166	-0.57935098392233	0.563753116535588
732	sod_ukr_dgb_ita_wly_amh_aeg_swe_azi_uzb_fbf_tag_ven_cze_krd_bsq_guj_owc_zul_mnd_bul_prs_yor_alb_swt_fre_est_akn_ewe_fin_bos_anl_geo_lat_ben_grk_por_tig_mlt_pan_hun_swa_mly_slo_ind_jpn_knd_kor_ctl_hin_xho_glc_mao_eng_chh_jav_cnt_lit_ses_svk_amr_afr_mcd_nor_ger_qcu_rus_scr_mol_tsw_sid_dut_hau_rom_sun_pol_dyu_arw_bem_bat_tha_gam_tml_bam_moo_tur_urd_spa_aze_lda_vie_heb_cic_tsn_igb	-0.132825636998791	-0.313647921976994	0.754490868072246
733	owc_afr_tsn_krd_chh_wly_tig_alb_azi_tur_yor_mao_dgb_swe_urd_bsq_bul_heb_xho_mnd_ben_rus_bam_scr_swt_por_fin_moo_ven_est_slo_amh_geo_dut_lit_cze_ctl_hau_sid_spa_hun_bem_sun_fre_jav_jpn_knd_kor_mcd_rom_tsw_prs_bat_hin_aeg_mly_cnt_ita_lda_guj_gam_lat_nor_eng_arw_qcu_pol_ukr_bos_fbf_mlt_svk_sod_mol_tag_grk_cic_pan_zul_ind_tha_amr_tml_dyu_ewe_uzb_ger_glc_aze_ses_vie_anl_swa_akn_igb	0.209195458769246	0.492495376056366	0.623529889577523
734	aeg_guj_tsn_fre_anl_gam_sod_ger_uzb_aze_bem_tag_cic_scr_hin_bsq_bos_mlt_ven_cnt_svk_mcd_dgb_lat_tsw_ita_est_xho_akn_hun_arw_amr_geo_slo_grk_krd_por_amh_chh_afr_fin_fbf_mao_spa_jav_jpn_tml_kor_rus_alb_zul_lit_sun_ukr_heb_mly_mnd_nor_dyu_swe_tig_eng_ben_rom_pol_qcu_glc_mol_pan_lda_wly_prs_hau_dut_bat_ctl_ewe_urd_yor_ind_tha_sid_knd_bam_swt_tur_bul_cze_azi_swa_vie_owc_ses_moo_igb	0.172854721173263	0.406351794810818	0.685417686706207
735	tig_ukr_akn_ctl_chh_hau_amh_fre_tur_aze_ewe_mao_dgb_eng_cze_bsq_rus_amr_bem_cnt_slo_svk_swa_nor_bam_afr_est_ven_dyu_hun_mol_aeg_geo_krd_swe_mcd_grk_gam_heb_ita_fin_tsn_sun_pan_bat_jpn_tml_kor_bul_pol_tsw_glc_ind_guj_wly_tag_mnd_urd_zul_arw_sid_prs_dut_hin_spa_qcu_por_scr_alb_xho_sod_lit_mlt_ben_mly_lat_fbf_rom_cic_jav_tha_owc_knd_lda_igb_uzb_bos_ger_azi_moo_vie_anl_ses_yor_swt	-0.746753125794812	-1.7944341682121	0.0759930808167673
736	wly_ger_ewe_lit_anl_amh_aeg_afr_azi_tur_swa_jav_ses_glc_nor_bsq_rom_tig_akn_mnd_ctl_pan_lda_bul_xho_alb_est_bam_igb_hun_rus_hau_geo_dut_pol_cze_mol_amr_chh_krd_fin_cic_sun_prs_bat_jpn_tml_kor_arw_hin_swt_ben_mly_slo_gam_mao_cnt_svk_yor_lat_sid_spa_ukr_bos_guj_qcu_scr_grk_fre_tsw_sod_urd_owc_mcd_tag_swe_bem_por_tsn_ind_tha_mlt_knd_dyu_dgb_aze_eng_ita_uzb_moo_vie_heb_fbf_zul_ven	0.156694419124317	0.368804384941744	0.713111805284865
737	owc_ukr_lda_cze_chh_gam_mlt_svk_azi_uzb_dyu_mao_swa_mol_bos_bsq_krd_sid_xho_mnd_lat_mcd_igb_spa_akn_nor_est_ses_swt_hun_swe_heb_geo_afr_grk_ctl_ger_hau_amr_dut_fin_fbf_jav_scr_sun_jpn_knd_kor_pol_alb_bem_guj_ind_ita_aeg_bat_cnt_prs_ewe_bul_sod_rom_por_urd_ben_qcu_arw_hin_pan_tsw_tig_lit_amh_slo_mly_rus_ven_fre_yor_tag_tha_wly_tml_moo_bam_tur_eng_glc_aze_tsn_vie_anl_dgb_zul_cic	-0.589140581235702	-1.40871908449591	0.162252880115965
738	sid_por_cic_eng_sod_gam_hau_slo_tur_uzb_ewe_mao_zul_pan_guj_bsq_krd_heb_ven_mnd_rom_urd_dyu_ger_xho_ben_fin_tsn_bam_est_rus_owc_geo_prs_dut_bos_ita_mlt_anl_ctl_hun_dgb_bat_nor_ind_jpn_tml_kor_fre_ukr_lda_arw_sun_alb_chh_mly_cnt_scr_ses_spa_tig_bul_svk_swe_lat_qcu_grk_mcd_mol_fbf_aeg_pol_amr_cze_jav_hin_moo_lit_yor_tag_tha_wly_knd_tsw_bem_aze_afr_glc_azi_igb_vie_amh_swt_swa_akn	-0.233818777962772	-0.552503471383723	0.581928947965191
739	chh_cze_fbf_urd_aeg_mlt_owc_spa_uzb_aze_tsn_ind_ven_mol_ctl_bsq_krd_heb_zul_cnt_svk_alb_dgb_afr_tsw_eng_fin_ewe_swa_est_fre_sod_geo_scr_grk_pol_ger_tig_gam_guj_hun_xho_jav_bul_sun_jpn_knd_kor_prs_rom_cic_bos_mly_rus_amr_mao_mnd_ben_bam_arw_sid_lit_nor_mcd_hin_qcu_ukr_pan_por_akn_hau_slo_anl_lat_bat_dut_ses_swe_dyu_tag_tha_amh_tml_lda_swt_azi_ita_glc_tur_yor_vie_wly_moo_igb_bem	0.651422230056359	1.54247553227211	0.126354055844428
740	anl_ben_bam_pol_aeg_owc_gam_bul_azi_aze_fbf_sun_dyu_nor_eng_bsq_grk_hau_ewe_mnd_afr_ger_tsn_rom_tsw_urd_hun_cic_moo_fin_rus_amr_geo_cze_arw_krd_lit_chh_wly_guj_est_zul_mao_ita_jav_jpn_tml_kor_hin_ukr_dgb_mol_ind_fre_tig_mly_cnt_svk_igb_glc_mlt_alb_dut_lat_scr_qcu_bos_pan_spa_ses_sod_por_sid_ctl_bat_mcd_ven_slo_yor_tag_tha_amh_knd_akn_swa_uzb_prs_swe_tur_bem_vie_heb_lda_xho_swt	-0.242064697803183	-0.571784932444508	0.568847137284011
741	aeg_pan_fbf_lit_amh_sod_sid_ukr_uzb_aze_yor_mly_lda_bos_lat_bsq_mol_anl_moo_cnt_fre_rom_bem_scr_xho_svk_fin_swa_dgb_hun_mcd_owc_geo_swe_hin_prs_por_wly_heb_ita_est_igb_ind_urd_sun_jpn_knd_kor_ctl_bul_cic_slo_jav_grk_gam_bat_mnd_nor_tsw_spa_chh_cze_afr_krd_pol_qcu_guj_dut_glc_bam_hau_eng_mlt_arw_mao_alb_tsn_rus_zul_tag_tha_tig_tml_ven_akn_azi_ger_ben_tur_dyu_vie_amr_ses_swt_ewe	-0.616009053303762	-1.46894164659212	0.145223181017916
742	owc_alb_igb_por_heb_aeg_hau_krd_azi_tur_xho_bat_ewe_mcd_ctl_bsq_lit_wly_zul_mnd_rom_ger_ven_prs_swa_guj_fin_lda_cic_est_ita_anl_geo_hin_cze_pan_ben_tig_gam_eng_hun_tsw_sun_afr_ind_jpn_knd_kor_pol_slo_akn_spa_jav_rus_chh_mly_cnt_grk_dgb_fre_sod_scr_arw_glc_dut_qcu_lat_nor_svk_bam_mlt_bul_amr_mol_tag_urd_fbf_swe_swt_mao_tha_sid_tml_bem_dyu_aze_ukr_bos_uzb_ses_vie_amh_tsn_moo_yor	-0.121282461901939	-0.286057802191747	0.775470076758338
743	gam_arw_bam_guj_amh_owc_mlt_ita_tur_uzb_xho_bat_akn_pol_afr_bsq_eng_aeg_tsn_mnd_prs_bos_swt_por_zul_ger_hun_yor_ewe_fin_pan_sod_geo_dut_cze_ctl_alb_wly_sid_bul_est_bem_sun_urd_tag_jpn_tml_kor_slo_rus_moo_ukr_mly_grk_anl_jav_cnt_spa_swa_krd_heb_lit_swe_mol_scr_qcu_rom_nor_glc_ven_hau_svk_chh_fre_mao_lat_lda_mcd_igb_ind_tha_amr_knd_ses_dyu_aze_hin_ben_azi_tsw_vie_tig_fbf_cic_dgb	0.427256824666172	1.00788103880262	0.316126736743589
744	sid_ukr_tsn_nor_tig_sod_amr_svk_azi_tur_ven_jav_zul_lat_bos_bsq_swe_hau_lda_mnd_rom_alb_dyu_por_igb_pan_hun_swa_ewe_fin_ben_mlt_geo_arw_pol_scr_glc_wly_aeg_prs_est_akn_mly_rus_bat_jpn_tml_kor_ita_ctl_fbf_eng_ind_lit_heb_mao_cnt_afr_yor_grk_anl_mcd_mol_hin_slo_qcu_spa_cze_guj_tsw_gam_bul_amh_fre_tag_krd_ses_urd_bem_sun_tha_chh_knd_xho_bam_uzb_dut_ger_aze_cic_vie_owc_swt_dgb_moo	0.135395360792964	0.318868301057647	0.750541445647998
745	amr_nor_xho_alb_amh_gam_anl_mcd_azi_tur_cic_mao_ven_fre_svk_bsq_guj_sod_bam_mnd_ger_urd_swa_slo_ses_por_fin_dgb_bem_hun_mol_hau_geo_bos_grk_lit_bul_heb_sid_scr_est_tsn_mly_swe_bat_jpn_knd_kor_arw_glc_dyu_spa_ind_krd_wly_tag_cnt_prs_fbf_lat_mlt_pol_ukr_dut_eng_qcu_afr_hin_pan_ewe_chh_ben_tig_cze_sun_rom_tsw_ctl_akn_jav_tha_owc_tml_zul_moo_uzb_rus_ita_aze_igb_vie_aeg_swt_yor_lda	-0.77154927163858	-1.86231930474764	0.0657153822420762
746	amh_krd_fbf_ben_amr_heb_owc_rom_uzb_aze_lda_mly_igb_ger_prs_bsq_bos_sid_bem_mnd_lat_nor_tsn_por_tsw_glc_fin_dgb_yor_hun_pol_anl_geo_grk_lit_rus_slo_gam_tig_fre_est_ven_ind_spa_bat_jpn_knd_kor_alb_arw_bam_guj_mao_eng_hau_tag_cnt_ukr_zul_urd_aeg_mol_scr_pan_ita_qcu_hin_ctl_dut_xho_chh_swe_sod_afr_sun_mcd_swt_cze_ewe_jav_tha_wly_tml_akn_cic_azi_svk_bul_tur_swa_vie_mlt_ses_dyu_moo	0.205876884123532	0.484989612595403	0.628824163480725
747	tig_guj_dyu_ger_owc_anl_sod_nor_tur_aze_bam_jav_ven_krd_lit_bsq_rus_amh_igb_cnt_bos_ben_xho_grk_yor_hin_hun_swa_dgb_fin_ctl_mlt_geo_por_urd_rom_afr_gam_chh_alb_est_akn_mao_cze_tag_jpn_knd_kor_mcd_dut_cic_ukr_sun_swe_sid_ind_mnd_ita_lda_slo_amr_svk_lat_scr_glc_qcu_pol_arw_pan_zul_wly_prs_heb_mol_mly_spa_ewe_eng_swt_bat_tha_aeg_tml_tsw_moo_azi_bul_fre_uzb_fbf_vie_hau_bem_tsn_ses	-0.408084957822082	-0.969227107805756	0.334945832878586
748	mlt_ita_fbf_hin_anl_wly_sid_prs_uzb_aze_bem_mao_akn_ben_mcd_bsq_cze_hau_dyu_mnd_slo_scr_ses_eng_ewe_arw_est_zul_lda_fin_lit_aeg_geo_grk_rom_svk_spa_owc_gam_rus_hun_swt_jav_guj_mly_jpn_knd_kor_nor_por_bam_pol_ind_krd_sod_tag_cnt_urd_ven_swe_heb_ctl_ger_bos_afr_qcu_ukr_pan_alb_swa_amr_bul_tig_glc_sun_lat_tsw_dut_cic_bat_tha_amh_tml_igb_yor_azi_mol_fre_tur_tsn_vie_chh_dgb_moo_xho	0.318152478976768	0.749852724906754	0.455236171261703
749	amr_ita_dyu_ben_tig_sid_amh_por_tur_aze_akn_mao_yor_pol_eng_bsq_nor_chh_zul_mnd_alb_slo_ven_cze_tsn_dut_est_fbf_bem_fin_spa_owc_geo_prs_lit_afr_swe_hau_anl_ger_hun_igb_tag_rom_mly_jpn_knd_kor_rus_arw_xho_bul_bat_lat_gam_sun_cnt_urd_dgb_mol_aeg_ukr_hin_ctl_pan_qcu_guj_mcd_glc_swa_sod_krd_heb_fre_jav_bos_cic_scr_lda_ind_tha_mlt_tml_swt_bam_uzb_grk_svk_azi_moo_vie_wly_tsw_ses_ewe	0.200769483943565	0.472857639712086	0.637422646446029
750	amr_rom_moo_rus_sod_gam_hau_svk_azi_aze_xho_mly_ewe_afr_grk_bsq_pol_tig_ses_mnd_ctl_alb_ven_urd_yor_fre_fin_fbf_cic_est_cze_sid_geo_scr_ben_ita_mol_anl_aeg_lat_hun_lda_jav_lit_sun_jpn_knd_kor_mcd_swe_dyu_ger_bat_bos_mlt_tag_cnt_bul_dgb_glc_wly_ukr_por_dut_guj_qcu_prs_pan_hin_bem_amh_eng_heb_nor_ind_arw_tsn_slo_zul_mao_tha_chh_tml_igb_swa_uzb_krd_spa_tur_bam_vie_owc_akn_tsw_swt	-0.115352449714464	-0.271916731065574	0.78628878888281
751	sid_scr_cic_nor_sod_tig_anl_swe_aze_tur_zul_bat_dgb_ben_glc_bsq_pan_wly_ewe_cnt_bos_alb_ven_ctl_moo_krd_hun_swt_xho_fin_rom_gam_geo_slo_urd_fre_grk_amh_hau_ita_est_tsn_mly_bul_mao_jpn_knd_kor_hin_lat_swa_lit_ind_spa_amr_sun_mnd_rus_bam_mcd_heb_por_pol_svk_ukr_qcu_guj_dut_prs_tsw_mlt_ger_owc_mol_jav_arw_lda_cze_bem_tag_tha_chh_tml_igb_fbf_azi_afr_eng_uzb_yor_vie_aeg_akn_dyu_ses	-0.375256498358452	-0.889435555730948	0.37606398434777
752	mlt_grk_bem_pan_tig_amh_anl_arw_tur_aze_tsn_sun_yor_rom_urd_bsq_bul_hau_ven_mnd_pol_nor_tsw_mcd_swa_dut_est_ses_zul_fin_glc_owc_geo_lit_krd_afr_fre_aeg_sod_rus_hun_ewe_mly_ita_jav_jpn_tml_kor_guj_cze_xho_slo_mao_mol_amr_bat_cnt_ctl_dgb_alb_chh_eng_por_swe_lat_qcu_ben_ger_scr_akn_gam_hin_wly_svk_tag_spa_cic_bos_swt_ind_tha_sid_knd_moo_dyu_uzb_prs_ukr_azi_igb_vie_heb_lda_fbf_bam	-0.748700739174461	-1.79782079990695	0.0754504810687679
753	anl_rom_bem_alb_hau_owc_chh_ben_azi_uzb_ses_tag_moo_guj_nor_bsq_urd_sid_bam_cnt_svk_bul_yor_glc_xho_mcd_fin_tsn_cic_hun_prs_mlt_geo_ita_cze_grk_dut_sod_tig_mol_est_dgb_mly_rus_bat_jpn_tml_kor_ger_arw_igb_por_jav_ukr_wly_mao_mnd_pol_ven_krd_aeg_afr_fre_slo_lat_qcu_pan_ctl_scr_swt_gam_eng_amr_bos_ind_spa_lda_hin_akn_sun_tha_amh_knd_tsw_swa_tur_lit_swe_aze_ewe_vie_heb_zul_dyu_fbf	-0.116581503259627	-0.274888074476575	0.784011983705323
754	owc_scr_fbf_bos_sod_amh_hau_ita_uzb_aze_zul_mao_yor_hin_nor_bsq_grk_gam_bem_mnd_rom_arw_ewe_ukr_dyu_ctl_est_cic_swt_fin_lat_amr_geo_prs_ben_slo_pan_anl_sid_svk_hun_moo_sun_pol_jav_jpn_knd_kor_spa_eng_xho_fre_ind_afr_wly_tag_cnt_krd_dgb_dut_aeg_cze_rus_mol_por_qcu_guj_glc_ger_bam_mlt_lit_heb_alb_bat_mcd_igb_bul_tsn_mly_tha_chh_tml_akn_tsw_tur_swe_urd_azi_ven_vie_tig_ses_lda_swa	0.335387622201411	0.791664504038053	0.430570892301325
755	wly_scr_tsn_rus_owc_sid_hau_rom_tur_azi_fbf_ind_swt_krd_pan_bsq_dut_amr_ven_mnd_bos_glc_akn_alb_swa_svk_hun_moo_lda_est_mcd_mlt_geo_lat_afr_ukr_slo_chh_sod_spa_fin_dgb_tag_cze_mao_jpn_knd_kor_ben_prs_xho_fre_jav_bul_gam_bat_cnt_grk_dyu_ger_anl_hin_mol_lit_pol_qcu_eng_arw_nor_yor_aeg_swe_heb_ctl_sun_ita_bam_urd_ses_mly_tha_tig_tml_bem_igb_aze_por_guj_uzb_ewe_vie_amh_cic_zul_tsw	0.0231616553090734	0.0545720175419748	0.956596495062197
756	chh_arw_dyu_pan_tig_gam_owc_cze_tur_aze_fbf_sun_ven_ita_glc_bsq_krd_anl_swa_cnt_grk_rom_dgb_swe_akn_scr_hun_cic_igb_fin_afr_heb_geo_lit_ger_ctl_svk_wly_sod_prs_est_moo_jav_spa_bat_jpn_tml_kor_pol_dut_tsw_ben_tag_hin_aeg_ind_mnd_por_yor_nor_sid_fre_lat_urd_eng_qcu_bul_alb_ukr_xho_hau_bos_amr_mol_mao_rus_ewe_slo_bam_mly_tha_mlt_knd_zul_tsn_uzb_mcd_guj_azi_lda_vie_amh_bem_swt_ses	-0.417650807089634	-0.990964277826822	0.324274343715459
757	amr_rom_ewe_glc_heb_amh_owc_alb_azi_uzb_yor_mly_cic_por_lat_bsq_svk_wly_swa_cnt_arw_rus_ven_ctl_akn_ger_est_fbf_bem_hun_fre_anl_geo_eng_pan_scr_lit_aeg_tig_ukr_fin_tsn_jav_prs_bat_jpn_tml_kor_dut_pol_ses_nor_tag_urd_gam_sun_mnd_bos_dgb_afr_chh_cze_slo_mol_grk_qcu_krd_ben_guj_igb_sid_swe_sod_spa_ind_bul_xho_ita_lda_mao_tha_hau_knd_moo_bam_tur_hin_mcd_aze_swt_vie_mlt_zul_tsw_dyu	-0.921759627248202	-2.24812786662818	0.0269305705833015
758	chh_ukr_dyu_lit_anl_tig_hau_glc_uzb_tur_swt_mao_tsw_lat_nor_bsq_ctl_amh_igb_cnt_prs_pan_akn_bul_dgb_cze_hun_ewe_bam_est_alb_heb_geo_svk_ita_krd_slo_amr_wly_ger_fin_moo_tag_dut_mly_jpn_tml_kor_scr_por_tsn_bos_ind_eng_mlt_jav_mnd_afr_cic_rus_sod_guj_hin_rom_ben_qcu_fre_spa_pol_lda_gam_urd_aeg_grk_bat_swe_xho_mol_bem_sun_tha_owc_knd_ses_fbf_azi_arw_mcd_aze_zul_vie_sid_yor_ven_swa	0.742326597109603	1.76355335981209	0.0810914826295373
759	chh_mol_swa_por_owc_aeg_hau_lit_tur_aze_lda_mao_akn_afr_scr_bsq_ctl_amr_swt_cnt_ita_bos_fbf_nor_ewe_urd_hun_ses_dgb_est_hin_heb_geo_lat_prs_arw_slo_tig_amh_krd_fin_moo_sun_rus_ind_jpn_knd_kor_rom_ger_cic_fre_mly_ben_mlt_tag_mnd_svk_igb_glc_wly_bul_mcd_eng_alb_qcu_cze_grk_swe_bam_gam_guj_anl_ukr_bat_dut_tsw_spa_bem_jav_tha_sod_tml_yor_ven_azi_pol_pan_uzb_zul_vie_sid_xho_dyu_tsn	-0.914882015223643	-2.21742804165899	0.0290300307770798
760	mlt_afr_bam_nor_heb_sid_amh_ita_tur_azi_fbf_sun_ses_glc_grk_bsq_cze_chh_yor_cnt_fre_ger_swt_guj_cic_eng_hun_bem_zul_est_por_owc_geo_pol_svk_alb_rus_anl_wly_prs_fin_akn_bat_dut_jav_jpn_knd_kor_lat_pan_ewe_slo_ind_hin_gam_tag_mnd_swe_lda_ctl_amr_ben_arw_scr_lit_qcu_bul_rom_krd_moo_sod_mol_aeg_mcd_mly_spa_xho_urd_tsn_mao_tha_tig_tml_dgb_swa_aze_ukr_bos_uzb_tsw_vie_hau_dyu_ven_igb	0.124395850889223	0.292951681399179	0.770211740813078
761	sod_pan_swa_guj_aeg_amh_tig_urd_aze_uzb_igb_tag_zul_nor_mcd_bsq_lit_chh_xho_mnd_ita_krd_swt_por_fbf_eng_est_tsw_moo_hun_rom_gam_geo_svk_bul_ger_cze_sid_hau_slo_fin_dyu_jav_dut_mao_jpn_knd_kor_alb_lat_ewe_arw_bat_spa_owc_ind_cnt_hin_bem_prs_wly_mol_scr_ukr_grk_qcu_swe_afr_glc_cic_amr_bos_anl_ben_mly_fre_tsn_rus_bam_sun_tha_heb_tml_akn_dgb_tur_ctl_pol_azi_ses_vie_mlt_ven_yor_lda	0.359131389960779	0.846074608226063	0.399682861339433
762	hau_swe_fbf_ben_amh_sod_owc_afr_aze_azi_tsn_ind_moo_nor_lat_bsq_mol_gam_ven_cnt_rom_arw_swt_ger_cic_alb_est_lda_dyu_hun_krd_aeg_geo_pol_guj_lit_ctl_chh_anl_prs_fin_tsw_tag_rus_mly_jpn_tml_kor_scr_cze_bem_por_bat_urd_mlt_jav_mnd_bos_bam_mcd_amr_fre_grk_slo_ita_qcu_pan_glc_hin_dgb_heb_dut_tig_bul_mao_eng_swa_spa_igb_sun_tha_wly_knd_zul_yor_uzb_svk_ukr_tur_xho_vie_sid_akn_ses_ewe	-0.0406829585258294	-0.0960328623620756	0.923701108626686
763	sod_slo_dyu_scr_amr_owc_heb_glc_tur_aze_lda_bat_igb_afr_bos_bsq_swe_amh_cic_cnt_dut_por_swt_pan_tsn_ctl_est_bam_tsw_fin_rom_aeg_geo_svk_hin_pol_cze_anl_gam_fre_hun_dgb_ind_lit_mao_jpn_knd_kor_alb_ita_ses_krd_sun_ger_chh_mly_mnd_nor_bem_urd_hau_bul_mcd_eng_guj_qcu_grk_ben_spa_zul_tig_rus_mlt_prs_jav_arw_swa_lat_fbf_tag_tha_sid_tml_xho_akn_azi_ukr_mol_uzb_ewe_vie_wly_ven_moo_yor	-0.0103481517532802	-0.0243894716992001	0.980594202227553
764	heb_rus_zul_slo_amr_mlt_sid_cze_tur_aze_dgb_jav_moo_dut_scr_bsq_ctl_owc_ven_mnd_pan_guj_akn_swe_yor_krd_est_dyu_cic_hun_arw_hau_geo_ita_mcd_fre_pol_sod_anl_glc_fin_lda_mly_svk_ind_jpn_tml_kor_bul_spa_swa_ger_sun_bos_tig_mao_cnt_ben_ewe_alb_aeg_mol_afr_lat_urd_qcu_prs_eng_grk_ses_amh_lit_wly_nor_bat_ukr_igb_por_tsw_tag_tha_chh_knd_swt_bam_azi_rom_hin_uzb_tsn_vie_gam_bem_xho_fbf	-0.702156230804434	-1.68599684394003	0.0951487342621541
765	sod_urd_tsn_bul_aeg_hau_heb_pan_azi_uzb_xho_ind_dyu_eng_spa_bsq_por_chh_cic_mnd_pol_krd_tsw_lit_bam_fre_hun_ven_ewe_fin_afr_amh_geo_slo_nor_ger_alb_mlt_amr_ukr_est_moo_mao_cze_tag_jpn_knd_kor_hin_swe_akn_dut_jav_mol_owc_mly_cnt_svk_yor_prs_wly_scr_rus_lat_arw_qcu_glc_guj_ben_bem_sid_mcd_gam_grk_bat_ita_swt_bos_swa_sun_tha_tig_tml_ses_igb_tur_ctl_rom_aze_zul_vie_anl_fbf_lda_dgb	-0.737592701387047	-1.77029910390997	0.0799543130526529
766	sid_cze_tsn_dut_anl_hau_sod_mol_azi_tur_igb_mly_akn_ukr_glc_bsq_hin_tig_moo_cnt_guj_ctl_dyu_eng_ses_ita_fin_ven_cic_hun_afr_chh_geo_lat_ben_arw_spa_aeg_wly_alb_est_ewe_jav_pol_sun_jpn_tml_kor_rom_scr_fbf_urd_tag_bos_amh_bat_mnd_slo_swt_por_gam_grk_rus_nor_fre_qcu_bul_swe_ger_bem_owc_lit_heb_mcd_ind_prs_zul_svk_xho_mao_tha_mlt_knd_dgb_swa_aze_krd_pan_uzb_tsw_vie_amr_yor_bam_lda	-0.14820902887099	-0.349605206916804	0.727425432052668
767	amh_alb_bam_rus_tig_mlt_owc_prs_azi_uzb_ewe_ind_bem_ben_krd_bsq_nor_hau_lda_mnd_ukr_lit_dyu_lat_igb_pol_est_xho_tsn_hun_grk_wly_geo_mcd_pan_urd_cze_sid_gam_bul_fin_cic_tag_arw_bat_jpn_knd_kor_hin_guj_fbf_scr_mao_por_chh_jav_cnt_bos_swa_ger_heb_fre_spa_ita_mol_qcu_ctl_swe_svk_zul_anl_slo_amr_glc_sun_rom_dgb_eng_akn_mly_tha_aeg_tml_ven_tsw_tur_afr_dut_aze_ses_vie_sod_swt_yor_moo	-0.241498779981497	-0.57035672898294	0.569811210358329
768	wly_arw_cic_guj_chh_sid_amr_bos_uzb_tur_tsw_ind_moo_rom_pan_bsq_glc_amh_akn_cnt_ben_spa_xho_grk_dgb_ctl_hun_tsn_bam_fin_nor_gam_geo_ita_ger_alb_slo_sod_mlt_mol_est_lda_mly_krd_tag_jpn_knd_kor_dut_bul_yor_fre_jav_swe_tig_bat_mnd_svk_zul_afr_heb_eng_lit_por_hin_qcu_rus_cze_pol_fbf_aeg_lat_hau_urd_mao_prs_dyu_ukr_swt_sun_tha_anl_tml_swa_ven_azi_mcd_scr_aze_bem_vie_owc_ses_ewe_igb	0.158154584979458	0.372213858107364	0.710580455961835
769	tig_ita_fbf_spa_heb_anl_amh_alb_tur_aze_moo_ind_ewe_lat_eng_bsq_hin_amr_xho_cnt_mcd_krd_lda_rus_tsw_scr_est_ses_swt_hun_urd_wly_geo_glc_bul_pan_slo_sod_aeg_lit_fin_yor_mao_dut_bat_jpn_knd_kor_prs_pol_cic_ukr_sun_por_owc_jav_mnd_ctl_igb_fre_mlt_ger_swe_cze_bos_qcu_ben_grk_rom_bem_gam_svk_sid_afr_mly_mol_swa_arw_bam_tag_tha_chh_tml_tsn_zul_azi_nor_guj_uzb_ven_vie_hau_dyu_akn_dgb	-0.692776752966807	-1.65947133817451	0.100389518097308
770	aeg_pan_tsw_eng_owc_amr_chh_swe_azi_aze_zul_bat_tsn_spa_bul_bsq_slo_tig_lda_cnt_hin_glc_yor_urd_bem_ukr_hun_xho_ven_fin_ctl_anl_geo_mcd_lat_dut_arw_sod_sid_mol_est_moo_mly_ita_tag_jpn_tml_kor_grk_rom_ewe_krd_jav_fre_gam_mao_mnd_scr_ses_alb_heb_ben_bos_rus_prs_qcu_cze_por_nor_cic_amh_ger_hau_pol_ind_svk_igb_lit_bam_sun_tha_mlt_knd_dyu_fbf_uzb_guj_afr_tur_dgb_vie_wly_akn_swt_swa	-0.340925430829168	-0.806656480169577	0.42192250184491
771	amr_swe_dgb_arw_wly_amh_hau_fre_tur_aze_moo_mly_yor_eng_mcd_bsq_nor_sid_lda_mnd_glc_svk_igb_slo_fbf_alb_fin_zul_ven_est_lat_chh_geo_dut_rus_krd_grk_gam_aeg_bos_hun_ewe_bat_urd_jav_jpn_knd_kor_bul_lit_swa_afr_ind_por_tig_mao_cnt_spa_akn_pan_owc_ukr_prs_mol_ben_qcu_rom_hin_ita_cic_sod_scr_heb_pol_tag_ger_swt_guj_bem_sun_tha_anl_tml_dyu_ses_azi_ctl_cze_uzb_bam_vie_mlt_tsn_xho_tsw	-0.0727711669173353	-0.171456240592741	0.86423755261418
772	gam_swe_dyu_ukr_amr_sid_owc_slo_azi_aze_cic_tag_xho_eng_ita_bsq_fre_chh_akn_mnd_pol_mol_swt_afr_igb_ben_hun_moo_ven_est_scr_aeg_geo_guj_ctl_pan_bos_wly_sod_svk_fin_ses_mao_dut_sun_jpn_tml_kor_spa_mcd_ewe_glc_bat_hin_mlt_ind_cnt_ger_dgb_urd_amh_por_prs_krd_nor_qcu_grk_rus_rom_lda_tig_lat_hau_lit_mly_arw_tsw_bul_zul_jav_tha_anl_knd_yor_bam_tur_cze_alb_uzb_tsn_vie_heb_swa_bem_fbf	-0.128781914466435	-0.303801046803073	0.761958125975499
773	aeg_glc_dgb_arw_mlt_hau_anl_prs_uzb_aze_xho_bat_swa_ben_bul_bsq_por_sid_ven_cnt_bos_pan_cic_krd_swt_fre_est_zul_lda_fin_rom_chh_geo_nor_mol_dut_lat_amr_wly_mcd_hun_fbf_mao_urd_mly_jpn_tml_kor_spa_ctl_bem_lit_jav_guj_tig_tag_mnd_grk_ewe_svk_owc_rus_ger_eng_afr_qcu_swe_slo_ukr_dyu_sod_cze_heb_scr_sun_hin_tsn_ita_bam_ind_tha_amh_knd_igb_yor_tur_alb_pol_azi_tsw_vie_gam_ses_akn_moo	-0.0157772763446996	-0.0371470251805565	0.970447398260788
774	tig_pan_moo_lat_sid_chh_owc_ukr_uzb_aze_dgb_ind_akn_por_bul_bsq_spa_amh_dyu_cnt_afr_nor_ses_urd_ewe_prs_hun_lda_swt_fin_fre_gam_geo_slo_bos_dut_ger_heb_anl_hin_est_tsn_bat_grk_mao_jpn_tml_kor_ita_svk_bam_scr_tag_guj_aeg_jav_mnd_swe_yor_mol_sod_eng_lit_alb_arw_qcu_rus_krd_mcd_zul_amr_ben_mlt_cze_mly_rom_ven_glc_igb_sun_tha_hau_knd_fbf_bem_tur_ctl_pol_azi_cic_vie_wly_swa_xho_tsw	0.126183115488484	0.296879146755161	0.767220825130974
775	amh_rus_dyu_krd_wly_heb_owc_rom_tur_uzb_swt_bat_zul_ger_swe_bsq_ctl_sod_xho_cnt_mol_cze_moo_nor_tsw_slo_hun_igb_dgb_est_afr_gam_geo_pan_bul_mcd_urd_sid_tig_ita_fin_bem_sun_alb_jav_jpn_knd_kor_arw_scr_yor_dut_ind_lat_amr_mao_mnd_spa_cic_hin_chh_lit_prs_por_grk_qcu_guj_pol_ukr_lda_anl_glc_mlt_svk_tag_eng_tsn_bos_swa_mly_tha_aeg_tml_ses_fbf_azi_ben_fre_aze_ewe_vie_hau_bam_akn_ven	-0.187847136878231	-0.442969421760634	0.65881652853564
776	sid_hin_lda_afr_gam_amh_heb_urd_aze_uzb_swa_mao_akn_grk_alb_bsq_ger_owc_dyu_mnd_lit_lat_tsn_eng_xho_guj_fin_cic_igb_est_pan_mlt_geo_nor_krd_bos_svk_aeg_chh_bul_hun_zul_mly_fre_jav_jpn_knd_kor_pol_ita_moo_arw_bat_swe_wly_tag_cnt_mcd_bem_rom_tig_spa_prs_slo_glc_qcu_ben_ctl_rus_fbf_anl_scr_hau_ukr_sun_cze_tsw_por_swt_ind_tha_sod_tml_ven_ses_tur_dut_mol_azi_yor_vie_amr_ewe_bam_dgb	-0.385426292004802	-0.915221523007598	0.362442322783302
777	amh_mcd_bam_cze_aeg_anl_gam_ger_azi_uzb_akn_sun_fbf_fre_pan_bsq_glc_sid_swt_cnt_lat_ctl_tsw_rus_cic_bul_hun_yor_ses_fin_afr_wly_geo_prs_guj_por_pol_mlt_sod_mol_est_xho_mly_ben_jav_jpn_knd_kor_swe_arw_swa_hin_mao_krd_hau_bat_mnd_scr_zul_nor_tig_dut_ita_rom_slo_qcu_ukr_lit_svk_dyu_amr_spa_chh_eng_tag_alb_bem_grk_lda_ind_tha_heb_tml_igb_dgb_aze_urd_bos_tur_ven_vie_owc_moo_ewe_tsn	-0.175405259594272	-0.413631087946703	0.680096592773047
778	chh_urd_lda_scr_owc_gam_hau_pol_azi_aze_swt_ind_dyu_mcd_pan_bsq_afr_heb_tsw_mnd_ctl_swe_akn_mol_cic_glc_est_ven_ses_hun_fre_wly_geo_rom_por_alb_guj_amh_sod_grk_fin_bam_mao_krd_jav_jpn_tml_kor_dut_spa_bem_ben_mly_lat_mlt_tag_cnt_bul_yor_rus_amr_arw_nor_svk_ukr_qcu_slo_ita_eng_dgb_anl_lit_aeg_hin_sun_ger_tsn_bos_swa_bat_tha_sid_knd_moo_xho_uzb_cze_prs_tur_fbf_vie_tig_igb_ewe_zul	0.678443362189903	1.60942512805733	0.110912835431456
779	sid_rom_cic_slo_amh_tig_heb_prs_azi_tur_yor_bat_swt_ctl_krd_bsq_nor_hau_moo_mnd_ger_ita_dgb_svk_bem_bul_fin_swa_igb_est_alb_mlt_geo_swe_cze_guj_ukr_sod_amr_hin_hun_tsw_ind_pan_tag_jpn_knd_kor_fre_urd_ewe_arw_mly_afr_chh_sun_cnt_lit_ven_ben_owc_por_bos_eng_mcd_qcu_glc_scr_lat_xho_gam_mol_wly_rus_jav_pol_ses_dut_fbf_mao_tha_anl_tml_dyu_lda_aze_spa_grk_uzb_tsn_vie_aeg_zul_akn_bam	-1.10506932786352	-2.707769021693	0.00806161642183419
780	amh_svk_swt_hin_sod_sid_anl_grk_azi_tur_tsn_bat_xho_spa_swe_bsq_pan_wly_dyu_cnt_lit_ctl_cic_pol_moo_ben_hun_ses_yor_fin_alb_amr_geo_ger_urd_rom_arw_tig_mlt_nor_est_bam_ind_slo_sun_jpn_knd_kor_mcd_fre_zul_afr_tag_eng_heb_mly_mnd_dut_swa_ita_aeg_prs_guj_por_mol_qcu_ukr_cze_scr_fbf_gam_krd_chh_rus_mao_lat_tsw_bul_dgb_jav_tha_owc_tml_lda_ven_aze_glc_bos_uzb_bem_vie_hau_igb_ewe_akn	-0.412561697338067	-0.979488521146065	0.329879827395621
781	hau_swe_tsn_spa_mlt_heb_amr_dut_aze_tur_igb_ind_akn_hin_bos_bsq_alb_tig_tsw_mnd_mol_slo_swt_ben_swa_urd_hun_fbf_bam_fin_por_sod_geo_guj_rom_svk_fre_wly_owc_lat_est_ven_bat_ger_mly_jpn_knd_kor_afr_eng_moo_arw_jav_krd_chh_mao_cnt_pol_ses_ctl_sid_ita_grk_lit_scr_qcu_mcd_glc_nor_xho_anl_pan_amh_ukr_tag_bul_cic_rus_bem_sun_tha_aeg_tml_lda_ewe_azi_cze_prs_uzb_zul_vie_gam_yor_dyu_dgb	-0.546976709425729	-1.30193683800462	0.196153484562535
782	sod_pol_lda_urd_amh_owc_tig_bul_tur_uzb_zul_ind_ewe_swe_bos_bsq_ger_anl_dyu_cnt_ita_nor_ven_ukr_akn_slo_est_cic_bam_hun_dut_aeg_geo_pan_fre_scr_mol_wly_heb_grk_fin_dgb_jav_rus_mly_jpn_knd_kor_arw_krd_yor_cze_tag_prs_sid_sun_mnd_guj_fbf_lit_mlt_spa_por_ctl_eng_qcu_hin_rom_ben_xho_chh_lat_gam_mcd_bat_svk_tsw_alb_swt_mao_tha_amr_tml_ses_igb_azi_glc_afr_aze_moo_vie_hau_tsn_swa_bem	-0.718883835796763	-1.72422506634638	0.0879896978716267
783	amr_scr_dgb_bos_mlt_anl_wly_fre_aze_azi_bam_sun_ven_slo_prs_bsq_swe_heb_xho_cnt_eng_por_cic_mcd_swa_ger_hun_igb_moo_est_lit_aeg_geo_arw_ctl_pol_hin_hau_amh_guj_fin_ewe_bat_ben_tag_jpn_knd_kor_svk_bul_yor_mol_mao_cze_chh_mly_mnd_rus_fbf_alb_sid_nor_ita_rom_afr_qcu_urd_spa_grk_ses_owc_glc_tig_lat_jav_ukr_tsw_krd_tsn_ind_tha_gam_tml_swt_zul_tur_pan_dut_uzb_akn_vie_sod_lda_bem_dyu	-0.817566965145749	-1.97351748502316	0.0514047525183802
784	wly_lit_ewe_prs_hau_heb_anl_cze_uzb_azi_tsn_mly_akn_dut_svk_bsq_ctl_aeg_ses_cnt_por_guj_bam_mol_lda_slo_hun_cic_fbf_fin_rus_owc_geo_ita_urd_rom_pan_chh_gam_krd_est_swa_jav_arw_sun_jpn_knd_kor_ger_spa_tsw_pol_mao_grk_amr_bat_mnd_fre_dgb_bos_amh_ben_ukr_swe_lat_qcu_alb_mcd_nor_moo_tig_bul_sid_afr_tag_eng_zul_glc_ven_ind_tha_sod_tml_yor_xho_aze_scr_hin_tur_dyu_vie_mlt_swt_bem_igb	-0.810388882137853	-1.95628910463913	0.0534313266240812
785	hau_ben_dyu_bos_chh_sod_heb_rus_azi_uzb_bam_jav_moo_krd_grk_bsq_afr_amh_ven_mnd_glc_eng_lda_lit_bem_mol_est_yor_fbf_fin_prs_owc_geo_dut_swe_urd_por_wly_sid_slo_hun_xho_sun_rom_tag_jpn_tml_kor_spa_scr_dgb_arw_bat_svk_aeg_mly_cnt_bul_tsn_guj_gam_ctl_alb_nor_cze_qcu_hin_ukr_ita_ses_anl_lat_tig_pan_ind_pol_tsw_fre_ewe_mao_tha_amr_knd_akn_zul_tur_mcd_ger_aze_igb_vie_mlt_swa_cic_swt	-0.251593561022295	-0.59450083798456	0.553620761454804
786	sod_ger_moo_grk_chh_tig_amh_slo_tur_uzb_bem_ind_fbf_spa_pan_bsq_ctl_aeg_xho_mnd_mcd_por_lda_swe_swt_cze_fin_tsw_ewe_est_bos_anl_geo_guj_svk_lat_hin_hau_mlt_scr_hun_akn_bat_fre_tag_jpn_tml_kor_lit_ukr_zul_pol_sun_rus_wly_mao_cnt_afr_cic_krd_amr_rom_ben_urd_eng_qcu_mol_arw_prs_bam_gam_dut_owc_bul_mly_ita_dgb_nor_swa_jav_tha_heb_knd_igb_dyu_aze_alb_glc_azi_yor_vie_sid_ven_tsn_ses	-0.720544024771901	-1.73118479134358	0.0867350720393994
787	sod_ita_tsw_hin_gam_anl_owc_bos_uzb_tur_dgb_sun_zul_pan_cze_bsq_ctl_sid_swa_mnd_krd_lat_swt_ger_bem_arw_est_akn_ven_hun_glc_aeg_geo_nor_bul_urd_alb_mlt_amh_mcd_fin_bam_jav_spa_tag_jpn_tml_kor_pol_guj_ewe_dut_mly_afr_amr_bat_cnt_por_xho_rom_hau_svk_prs_eng_slo_qcu_scr_ben_grk_fbf_wly_swe_chh_rus_mao_ukr_tsn_lit_moo_ind_tha_heb_knd_dyu_ses_aze_fre_mol_azi_igb_vie_tig_yor_lda_cic	-1.0498799319138	-2.56821982200696	0.0118152010600022
788	sod_scr_bem_ger_tig_sid_owc_mol_azi_aze_ven_mly_akn_arw_lit_bsq_krd_amh_xho_cnt_guj_ita_ewe_bos_dyu_dut_est_zul_cic_fin_ben_amr_geo_glc_por_eng_ukr_mlt_wly_pol_hun_lda_ind_slo_tag_jpn_tml_kor_svk_lat_swa_nor_sun_swe_anl_jav_mnd_bul_bam_ctl_hau_rus_hin_spa_pan_qcu_mcd_urd_rom_moo_chh_cze_aeg_prs_mao_afr_swt_alb_yor_bat_tha_gam_knd_igb_tsn_uzb_grk_fre_tur_ses_vie_heb_dgb_fbf_tsw	-0.189957400089784	-0.44942464869408	0.654171021253553
789	aeg_nor_ses_afr_chh_sod_mlt_alb_uzb_aze_ven_tag_xho_rom_mcd_bsq_spa_sid_swa_mnd_pol_bos_bem_glc_bam_pan_fin_fbf_zul_est_swe_tig_geo_por_fre_lat_krd_hau_gam_cze_hun_lda_ind_bul_mly_jpn_knd_kor_slo_mol_moo_urd_mao_prs_heb_jav_cnt_dut_yor_hin_amh_svk_lit_ctl_eng_qcu_ger_rus_ben_tsw_amr_guj_anl_scr_bat_grk_dyu_arw_akn_sun_tha_owc_tml_igb_ewe_tur_ita_ukr_azi_cic_vie_wly_dgb_tsn_swt	0.0743948796302956	0.175045721089324	0.861424245766809
790	chh_arw_fbf_ita_aeg_amr_gam_spa_azi_tur_ven_mly_cic_swe_afr_bsq_pan_owc_swa_mnd_ben_svk_igb_pol_bam_urd_hun_ewe_bem_fin_mol_amh_geo_nor_slo_bul_rom_heb_tig_ukr_est_yor_mao_por_sun_jpn_tml_kor_alb_lit_dyu_eng_bat_lat_mlt_ind_cnt_ger_dgb_mcd_anl_guj_fre_cze_scr_qcu_rus_krd_glc_akn_sid_bos_hau_grk_tag_dut_moo_prs_lda_jav_tha_sod_knd_zul_xho_aze_ctl_hin_uzb_tsn_vie_wly_swt_tsw_ses	0.455572592274774	1.07463789246017	0.285317121708508
791	amr_ita_swt_pan_chh_hau_wly_dut_tur_aze_ewe_jav_cic_ctl_bos_bsq_urd_sid_bam_cnt_hin_ger_dgb_grk_tsw_spa_fin_zul_bem_hun_ben_amh_geo_mol_ukr_afr_por_aeg_sod_prs_est_tsn_tag_swe_bat_jpn_knd_kor_rus_cze_xho_pol_sun_svk_owc_ind_mnd_bul_swa_eng_mlt_rom_scr_glc_alb_qcu_nor_fre_arw_akn_gam_mcd_tig_krd_mly_slo_fbf_lit_igb_mao_tha_heb_tml_yor_ven_azi_guj_lat_uzb_ses_vie_anl_moo_dyu_lda	-0.771341683781216	-1.85437237307085	0.0668549457686156
792	amr_cze_ven_krd_sid_anl_chh_urd_azi_tur_swa_mly_cic_arw_ben_bsq_ukr_aeg_tsw_mnd_spa_rus_tsn_lit_ses_afr_fin_lda_ewe_est_rom_gam_geo_lat_alb_ger_pan_amh_owc_slo_hun_xho_bat_guj_tag_jpn_tml_kor_fre_prs_yor_ctl_mao_mcd_hau_jav_cnt_dut_dyu_scr_sod_grk_bul_nor_hin_qcu_pol_svk_bos_bem_tig_por_heb_swe_ind_eng_moo_ita_igb_sun_tha_mlt_knd_fbf_bam_aze_mol_glc_uzb_dgb_vie_wly_swt_akn_zul	-0.0274824853863292	-0.0647100397319056	0.948543762135845
793	wly_pol_ses_bos_heb_sod_amr_ctl_aze_azi_moo_bat_yor_cze_urd_bsq_rus_owc_swa_mnd_lit_ger_swt_pan_lda_hin_est_bam_dgb_hun_lat_chh_geo_arw_afr_krd_spa_amh_anl_swe_fin_dyu_mao_ukr_mly_jpn_knd_kor_nor_bul_cic_rom_tag_scr_tig_ind_cnt_ben_ven_dut_gam_mcd_guj_prs_eng_qcu_ita_grk_glc_tsn_hau_alb_aeg_fre_jav_slo_tsw_por_zul_sun_tha_mlt_tml_bem_akn_uzb_mol_svk_tur_igb_vie_sid_fbf_ewe_xho	0.0731584941482226	0.172192495457816	0.863660358471039
794	hau_lit_akn_bul_sod_owc_heb_dut_azi_aze_swa_sun_moo_ger_glc_bsq_eng_wly_tsn_mnd_rom_urd_tsw_spa_yor_ben_fin_dyu_bem_est_ita_gam_geo_pol_guj_mcd_bos_tig_chh_arw_hun_xho_mao_krd_mly_jpn_knd_kor_scr_pan_cic_svk_ind_alb_anl_bat_cnt_cze_swt_slo_amh_por_mol_fre_hin_qcu_ukr_lat_grk_ses_aeg_rus_amr_afr_tag_swe_dgb_nor_zul_jav_tha_sid_tml_lda_fbf_uzb_prs_ctl_tur_igb_vie_mlt_ewe_bam_ven	0.185284805588473	0.435767967795835	0.664014885156449
795	owc_bos_moo_ben_wly_gam_anl_slo_tur_aze_ses_mly_bam_spa_arw_bsq_scr_tig_fbf_cnt_grk_bul_tsn_ukr_tsw_fre_est_swt_igb_fin_prs_chh_geo_guj_urd_alb_cze_amr_sod_rus_hun_yor_sun_hin_ind_jpn_tml_kor_pan_pol_dyu_glc_mao_lit_sid_bat_mnd_eng_akn_ctl_aeg_ger_swe_nor_mol_qcu_mcd_ita_svk_ewe_mlt_krd_hau_por_tag_afr_lda_dut_swa_jav_tha_amh_knd_zul_cic_azi_rom_lat_uzb_bem_vie_heb_ven_xho_dgb	0.58754384465198	1.39071710063339	0.16763004981962
796	sod_arw_bam_hin_heb_mlt_sid_swe_azi_uzb_fbf_tag_bem_eng_fre_bsq_cze_amr_lda_cnt_ukr_rom_akn_alb_yor_mol_hun_dyu_swt_est_krd_owc_geo_lat_pol_afr_glc_gam_wly_urd_fin_ven_jav_bos_ind_jpn_knd_kor_bul_grk_tsw_scr_bat_spa_anl_sun_mnd_nor_tsn_por_amh_lit_guj_ger_mcd_qcu_pan_ita_ctl_xho_aeg_dut_chh_ben_mao_rus_zul_prs_igb_mly_tha_tig_tml_cic_moo_tur_svk_slo_aze_ewe_vie_hau_swa_dgb_ses	-0.228420284278917	-0.53925728005611	0.590998033800439
797	wly_guj_tsn_slo_mlt_chh_owc_afr_azi_uzb_ewe_tag_lda_lit_pol_bsq_mol_aeg_akn_cnt_rus_scr_ven_ger_xho_fre_hun_swt_dyu_est_eng_sod_geo_ben_rom_nor_grk_tig_anl_dut_fin_dgb_mly_swe_sun_jpn_tml_kor_glc_mcd_moo_bos_jav_ctl_hau_bat_mnd_bul_yor_ita_heb_lat_hin_por_prs_qcu_cze_urd_alb_bem_amr_svk_sid_pan_ind_spa_zul_krd_fbf_mao_tha_amh_knd_igb_bam_aze_arw_ukr_tur_cic_vie_gam_ses_tsw_swa	-0.0907881322005424	-0.214010006415431	0.831007768565051
798	chh_lat_dgb_rom_aeg_amh_amr_lit_uzb_azi_lda_bat_ses_eng_cze_bsq_rus_heb_igb_mnd_glc_bos_tsw_ita_xho_guj_fin_swt_moo_est_nor_tig_geo_ukr_svk_ctl_pol_owc_mlt_dut_hun_bem_mly_hin_sun_jpn_tml_kor_scr_prs_tsn_alb_mao_afr_wly_jav_cnt_slo_ewe_urd_hau_por_krd_ger_grk_qcu_bul_ben_swe_cic_sid_arw_anl_spa_ind_pan_fbf_fre_bam_tag_tha_gam_knd_yor_dyu_aze_mcd_mol_tur_ven_vie_sod_swa_zul_akn	0.292686358372293	0.689709579031687	0.492094286909835
799	heb_guj_akn_lat_chh_gam_hau_pol_tur_azi_igb_jav_swt_swe_afr_bsq_fre_mlt_lda_mnd_nor_ita_dgb_svk_fbf_spa_hun_bam_ses_est_bul_sid_geo_mcd_rom_bos_cze_aeg_amh_rus_fin_tsw_sun_urd_ind_jpn_tml_kor_dut_ben_zul_ukr_mao_por_wly_mly_cnt_pan_ewe_mol_owc_lit_prs_alb_eng_qcu_ctl_hin_glc_cic_amr_ger_tig_grk_bat_slo_moo_scr_yor_tag_tha_sod_knd_swa_dyu_aze_arw_krd_uzb_ven_vie_anl_bem_tsn_xho	-0.593030056081126	-1.41706168463699	0.159806250566021
800	gam_grk_tsn_ita_mlt_aeg_sid_pol_tur_azi_zul_bat_xho_rus_por_bsq_afr_sod_tsw_mnd_ctl_guj_swa_pan_igb_ukr_hun_ven_bam_est_glc_anl_geo_scr_cze_ger_nor_tig_owc_mcd_fin_swt_sun_rom_mao_jpn_tml_kor_lit_swe_dgb_eng_mly_bos_chh_jav_cnt_urd_moo_svk_amr_fre_mol_lat_ben_qcu_dut_alb_slo_dyu_heb_krd_hau_prs_tag_arw_ses_bul_yor_ind_tha_wly_knd_bem_ewe_aze_spa_hin_uzb_fbf_vie_amh_cic_akn_lda	0.438931354659236	1.03876683717157	0.301606386439605
801	mlt_urd_fbf_ctl_aeg_wly_gam_bos_azi_aze_tsn_sun_bam_grk_afr_bsq_rus_heb_ven_mnd_ukr_cze_swt_scr_lda_mcd_est_dgb_akn_hun_mol_amr_geo_fre_eng_ben_dut_tig_sid_swe_fin_zul_mly_svk_tag_jpn_knd_kor_glc_por_xho_slo_jav_alb_hau_mao_cnt_bul_igb_arw_owc_guj_lit_hin_pan_qcu_ger_ita_krd_tsw_anl_pol_chh_spa_ind_rom_ses_prs_ewe_bat_tha_sod_tml_swa_cic_tur_nor_lat_uzb_moo_vie_amh_dyu_bem_yor	-0.0303143772206466	-0.0714241082134998	0.943213596457078
802	hau_rus_ven_afr_amr_heb_aeg_lit_aze_tur_cic_bat_swa_lat_por_bsq_slo_wly_dgb_mnd_glc_ctl_lda_ben_bam_svk_est_yor_igb_fin_alb_amh_geo_nor_ger_eng_prs_tig_anl_pol_hun_tsw_ind_arw_sun_jpn_knd_kor_ita_bul_bem_spa_jav_mol_sid_mao_cnt_krd_tsn_cze_sod_guj_hin_dut_grk_qcu_rom_pan_fre_swt_mlt_mcd_owc_ukr_tag_urd_dyu_bos_ewe_mly_tha_chh_tml_fbf_moo_azi_swe_scr_uzb_akn_vie_gam_zul_xho_ses	-0.660180299528169	-1.57815071110164	0.117926534934749
803	chh_nor_igb_spa_anl_mlt_sid_cze_tur_aze_yor_bat_akn_swe_krd_bsq_rus_gam_fbf_mnd_glc_fre_ven_arw_bam_afr_est_swa_bem_hun_mol_amh_geo_lit_slo_scr_ben_heb_wly_dut_fin_ses_jav_svk_mly_jpn_tml_kor_rom_prs_cic_por_mao_guj_owc_ind_cnt_urd_moo_ger_sod_alb_pol_mcd_ukr_qcu_bos_grk_hin_dyu_amr_ita_hau_eng_sun_bul_ewe_ctl_xho_tag_tha_tig_knd_zul_lda_azi_lat_pan_uzb_tsw_vie_aeg_tsn_dgb_swt	-0.366006280049624	-0.868940595881266	0.387116617972888
804	chh_nor_swa_alb_anl_amr_sod_mcd_uzb_aze_cic_sun_tsw_ukr_ben_bsq_mol_tig_ses_cnt_lit_pol_moo_hin_lda_fre_hun_igb_akn_fin_pan_sid_geo_ita_spa_afr_bos_mlt_wly_por_est_zul_bat_krd_mao_jpn_tml_kor_svk_slo_dgb_eng_mly_rom_owc_jav_mnd_ctl_bam_guj_gam_cze_dut_rus_lat_qcu_grk_scr_ger_dyu_hau_urd_amh_glc_ind_arw_xho_bul_swt_tag_tha_aeg_knd_tsn_yor_azi_swe_prs_tur_fbf_vie_heb_ven_bem_ewe	-0.965421779804389	-2.35463859369545	0.0206438747505644
805	owc_ctl_ven_dut_heb_sod_wly_krd_azi_aze_yor_sun_fbf_glc_pan_bsq_afr_gam_bam_mnd_cze_hin_ewe_slo_swt_rom_hun_dyu_xho_est_guj_anl_geo_ita_bul_mcd_nor_amh_mlt_ger_fin_cic_bat_eng_tag_jpn_knd_kor_alb_bos_moo_swe_mao_prs_aeg_ind_cnt_pol_igb_ukr_hau_rus_fre_arw_spa_qcu_scr_svk_lit_akn_tig_por_amr_mol_mly_ben_zul_grk_lda_jav_tha_chh_tml_swa_ses_tur_lat_urd_uzb_dgb_vie_sid_tsn_bem_tsw	0.433165517299628	1.02046266530033	0.310156361990952
806	tig_bul_lda_rom_hau_gam_mlt_lat_tur_uzb_tsw_bat_akn_bos_pan_bsq_mol_amh_zul_mnd_dut_cze_swt_svk_cic_mcd_hun_moo_tsn_fin_ctl_wly_geo_urd_grk_prs_eng_anl_sod_slo_est_bem_mao_rus_mly_jpn_knd_kor_krd_afr_dyu_lit_jav_fre_owc_tag_cnt_ben_ses_ita_heb_alb_guj_hin_swe_qcu_scr_nor_glc_ewe_amr_spa_sid_arw_sun_ukr_dgb_pol_ven_ind_tha_chh_tml_fbf_bam_aze_por_ger_azi_xho_vie_aeg_igb_yor_swa	0.126613889677669	0.298744201788661	0.765801743986655
807	heb_pan_tsn_rus_wly_amr_gam_prs_azi_tur_xho_sun_ven_grk_krd_bsq_slo_amh_bem_cnt_swe_guj_ewe_fre_igb_ukr_est_akn_swa_fin_eng_sid_geo_ger_mcd_arw_urd_owc_sod_bul_hun_bam_jav_afr_tag_jpn_tml_kor_hin_pol_tsw_ita_mly_spa_hau_ind_mnd_lit_fbf_rom_anl_ctl_scr_alb_por_qcu_cze_svk_ben_dyu_tig_nor_aeg_dut_mao_glc_yor_mol_swt_bat_tha_mlt_knd_moo_cic_aze_bos_lat_uzb_ses_vie_chh_dgb_lda_zul	0.13182257065273	0.310336018129042	0.756999847881663
808	anl_rus_tsn_hin_heb_sid_owc_ita_uzb_azi_tsw_jav_akn_alb_grk_bsq_rom_gam_ven_cnt_por_ger_dyu_swe_dgb_bul_est_swa_yor_fin_arw_wly_geo_bos_dut_ctl_ukr_chh_hau_mcd_hun_zul_mly_pol_sun_jpn_knd_kor_afr_svk_bem_cze_mao_nor_aeg_ind_mnd_ben_cic_mol_mlt_scr_krd_guj_lit_qcu_urd_eng_spa_swt_tig_fre_sod_glc_bat_pan_fbf_slo_ses_tag_tha_amr_tml_moo_xho_tur_prs_lat_aze_igb_vie_amh_bam_ewe_lda	-0.0326735121396358	-0.0768969358152861	0.938870726948281
809	anl_ukr_cic_guj_tig_wly_chh_pol_aze_azi_lda_bat_swa_hin_bul_bsq_lat_mlt_bam_mnd_slo_ita_fbf_ger_xho_ctl_hun_igb_yor_fin_rom_owc_geo_afr_rus_mol_spa_sid_amh_mcd_est_akn_mly_fre_ind_jpn_knd_kor_scr_por_swt_swe_sun_dut_amr_mao_cnt_prs_ses_lit_heb_nor_bos_cze_alb_qcu_krd_svk_pan_dgb_sod_eng_hau_glc_jav_arw_moo_ben_bem_tag_tha_gam_tml_ewe_zul_uzb_grk_urd_tur_dyu_vie_aeg_tsn_ven_tsw	-0.227589250436978	-0.538046214212966	0.591830482903574
810	aeg_urd_cic_arw_anl_tig_sod_ger_uzb_azi_ewe_jav_dyu_ita_fre_bsq_mcd_owc_igb_cnt_scr_ukr_tsw_mol_zul_ctl_fin_fbf_ven_hun_rus_amr_geo_lit_dut_alb_glc_wly_hau_afr_est_ses_bat_slo_sun_jpn_knd_kor_lat_cze_swt_por_mly_spa_gam_ind_mnd_eng_akn_hin_heb_nor_grk_ben_guj_qcu_bos_prs_pol_swa_sid_svk_mlt_swe_tag_bul_bem_pan_bam_mao_tha_chh_tml_dgb_xho_aze_rom_krd_tur_lda_vie_amh_moo_yor_tsn	0.106211762239103	0.250012580401488	0.803129059491528
811	mlt_ger_ven_scr_wly_amr_tig_rus_aze_tur_zul_mly_akn_prs_dut_bsq_mcd_hau_lda_cnt_krd_afr_swa_guj_ewe_bul_hun_bem_tsn_est_glc_amh_geo_alb_grk_urd_lit_sod_sid_svk_fin_ses_sun_hin_ind_jpn_knd_kor_nor_spa_fbf_ukr_jav_pol_heb_tag_mnd_bos_cic_fre_anl_pan_arw_swe_ctl_qcu_rom_por_ben_igb_chh_slo_gam_cze_mao_ita_yor_lat_dgb_bat_tha_aeg_tml_tsw_dyu_azi_mol_eng_uzb_swt_vie_owc_moo_bam_xho	-0.516492755239646	-1.22859506000419	0.222323613576652
812	owc_pol_bam_afr_sid_gam_anl_ctl_tur_aze_dgb_jav_tsn_alb_lat_bsq_dut_aeg_bem_mnd_pan_mol_swa_grk_dyu_ukr_est_ses_fbf_fin_mcd_chh_geo_krd_slo_rom_guj_mlt_wly_bul_hun_yor_ind_nor_mly_jpn_tml_kor_eng_ger_ewe_svk_bat_prs_heb_sun_cnt_fre_swt_lit_tig_ita_cze_scr_urd_qcu_ben_hin_rus_zul_sod_spa_amh_bos_tag_por_moo_glc_akn_mao_tha_amr_knd_ven_lda_uzb_arw_swe_azi_tsw_vie_hau_xho_igb_cic	-0.555672106882881	-1.3240100960305	0.188744741913277
813	sid_slo_bam_fre_aeg_sod_amh_bos_tur_azi_fbf_mly_ses_nor_scr_bsq_ger_wly_tsn_cnt_pan_ctl_ven_ita_yor_mcd_fin_dyu_akn_est_dut_tig_geo_ben_svk_bul_mol_gam_heb_eng_hun_lda_mao_rus_jav_jpn_tml_kor_por_lat_cic_prs_bat_urd_hau_ind_mnd_arw_bem_cze_amr_afr_ukr_alb_grk_qcu_krd_guj_lit_tsw_owc_pol_anl_glc_sun_hin_xho_spa_moo_tag_tha_chh_knd_swt_dgb_aze_swe_rom_uzb_zul_vie_mlt_swa_igb_ewe	0.305910190866938	0.719610546494057	0.473569344848662
814	chh_lit_bem_slo_gam_owc_sod_dut_aze_tur_dgb_tag_cic_rus_cze_bsq_bos_anl_igb_cnt_ita_spa_bam_pol_moo_grk_est_akn_ses_fin_ger_wly_geo_swe_lat_arw_ben_hau_mlt_krd_hun_xho_sun_hin_mly_jpn_knd_kor_alb_scr_fbf_urd_mao_bul_aeg_jav_mnd_prs_lda_pan_amh_nor_svk_glc_eng_qcu_afr_por_guj_swt_heb_fre_amr_mcd_bat_ukr_dyu_mol_ewe_ind_tha_tig_tml_tsw_tsn_azi_rom_ctl_uzb_zul_vie_sid_swa_yor_ven	0.280322570765295	0.660519973287586	0.510552997920291
815	wly_grk_bem_hin_owc_amh_hau_pol_tur_uzb_dgb_mly_yor_lit_por_bsq_ita_heb_swa_cnt_rom_arw_tsn_glc_moo_ben_hun_xho_akn_fin_pan_mlt_geo_ukr_guj_fre_alb_anl_amr_mcd_est_igb_mao_urd_sun_jpn_knd_kor_spa_afr_swt_krd_tag_cze_tig_jav_mnd_lat_fbf_svk_chh_bul_swe_scr_dut_qcu_nor_bos_mol_bam_sid_eng_gam_rus_ind_slo_lda_prs_ven_bat_tha_aeg_tml_dyu_ewe_aze_ger_ctl_azi_zul_vie_sod_tsw_cic_ses	-1.05993064187815	-2.59450202371573	0.0110060790460275
816	chh_ben_yor_ger_owc_aeg_mlt_krd_aze_uzb_ven_mly_bam_bos_lit_bsq_alb_heb_swt_mnd_eng_fre_dgb_mol_fbf_prs_fin_lda_tsn_est_slo_amr_geo_ita_afr_spa_por_gam_hau_pol_hun_zul_jav_nor_bat_jpn_tml_kor_lat_pan_cic_arw_ind_dut_wly_sun_cnt_urd_moo_rom_anl_guj_mcd_cze_hin_qcu_grk_ctl_scr_ses_amh_rus_sod_ukr_mao_swe_igb_bul_xho_tag_tha_sid_knd_dyu_ewe_azi_svk_glc_tur_tsw_vie_tig_swa_bem_akn	-0.376670175034786	-0.892686829224556	0.374328985701544
817	gam_slo_tsw_lit_anl_mlt_hau_hin_azi_uzb_ewe_bat_akn_guj_pan_bsq_pol_aeg_igb_cnt_por_bul_yor_arw_xho_grk_hun_dgb_ven_est_spa_owc_geo_mol_rus_cze_prs_amh_sod_eng_fin_zul_mao_ctl_jav_jpn_tml_kor_scr_glc_moo_rom_tag_ben_heb_ind_mnd_krd_lda_svk_wly_alb_mcd_bos_urd_qcu_ita_fre_swe_bam_amr_nor_chh_lat_sun_afr_swt_dut_fbf_mly_tha_tig_knd_swa_dyu_tur_ukr_ger_aze_bem_vie_sid_cic_ses_tsn	0.363441694804507	0.856505185711313	0.393919982607669
818	hau_grk_akn_mol_amr_gam_chh_fre_tur_uzb_moo_mly_dgb_prs_bos_bsq_ben_sod_bam_mnd_cze_bul_fbf_alb_swt_krd_hun_lda_ewe_est_scr_sid_geo_urd_mcd_rom_lat_anl_amh_ctl_fin_tsw_ind_pan_mao_jpn_knd_kor_slo_dut_dyu_ita_tag_por_aeg_jav_cnt_spa_bem_rus_mlt_ger_nor_ukr_eng_qcu_afr_guj_pol_tsn_wly_hin_tig_lit_sun_arw_cic_swe_swa_bat_tha_heb_tml_ven_yor_azi_glc_svk_aze_ses_vie_owc_zul_igb_xho	0.201923480656471	0.475559004864295	0.635503714100987
819	heb_ita_xho_ger_wly_anl_amr_ctl_aze_uzb_igb_mao_ewe_bos_pan_bsq_pol_hau_dyu_cnt_swe_lit_tsw_hin_bem_bul_est_yor_bam_fin_fre_tig_geo_grk_glc_mol_spa_sod_gam_krd_hun_moo_tag_rus_sun_jpn_knd_kor_nor_alb_fbf_prs_mly_ben_aeg_bat_mnd_guj_dgb_svk_sid_dut_por_urd_scr_qcu_cze_arw_afr_ven_owc_slo_amh_lat_ind_rom_zul_ukr_tsn_jav_tha_chh_tml_swt_ses_tur_eng_mcd_azi_cic_vie_mlt_akn_swa_lda	-0.110079605583954	-0.25942241812908	0.795882731429541
820	gam_ben_tsn_pol_tig_wly_chh_mol_azi_aze_moo_jav_igb_guj_krd_bsq_urd_amh_bam_mnd_lit_swe_dgb_ger_ewe_prs_hun_xho_dyu_est_dut_owc_geo_por_afr_rom_mcd_amr_sid_ctl_fin_swt_ind_ita_tag_jpn_knd_kor_fre_bul_zul_nor_sun_hin_mlt_mly_cnt_grk_bem_svk_aeg_spa_eng_lat_rus_qcu_alb_arw_scr_cic_hau_cze_anl_bos_bat_slo_ses_glc_yor_mao_tha_sod_tml_fbf_swa_tur_ukr_pan_uzb_akn_vie_heb_tsw_ven_lda	-0.0413727504381287	-0.0976352859272999	0.922432019984477
821	wly_spa_bam_krd_chh_owc_sod_mol_tur_uzb_swt_jav_akn_prs_alb_bsq_afr_tig_bem_mnd_ita_swe_fbf_fre_dgb_rom_est_igb_tsw_fin_cze_hau_geo_mcd_por_bos_pol_mlt_sid_ger_hun_moo_tag_rus_bat_jpn_knd_kor_lat_ukr_swa_dut_ind_ctl_amr_sun_cnt_bul_lda_lit_anl_grk_glc_ben_scr_qcu_arw_hin_eng_zul_gam_pan_heb_guj_mao_urd_cic_nor_xho_mly_tha_amh_tml_ven_ewe_azi_slo_svk_aze_ses_vie_aeg_yor_dyu_tsn	-0.276253554770187	-0.653786558755757	0.514862662245192
822	amh_pan_ses_eng_chh_heb_tig_grk_aze_azi_igb_tag_akn_scr_urd_bsq_hin_owc_bam_mnd_bos_bul_yor_ctl_xho_slo_est_tsn_zul_hun_svk_sod_geo_prs_lat_ukr_rom_amr_mlt_swe_fin_lda_mly_fre_bat_jpn_knd_kor_afr_cze_swt_ger_ind_mol_anl_sun_cnt_glc_ven_guj_gam_nor_mcd_pol_ben_qcu_rus_alb_ita_tsw_aeg_krd_hau_spa_mao_arw_fbf_dut_moo_jav_tha_sid_tml_swa_bem_uzb_por_lit_tur_ewe_vie_wly_cic_dyu_dgb	0.0166828302725101	0.0392594107959135	0.968767722646845
823	wly_ger_dyu_lit_heb_owc_amh_dut_uzb_azi_bem_mao_zul_swe_alb_bsq_rom_amr_lda_cnt_urd_ita_bam_pan_dgb_mol_fin_moo_swa_hun_fre_hau_geo_cze_pol_ben_slo_gam_chh_scr_est_igb_ind_ukr_mly_jpn_tml_kor_ctl_eng_cic_krd_tag_hin_anl_sun_mnd_bul_swt_lat_sod_arw_afr_rus_spa_qcu_prs_bos_nor_yor_sid_mcd_aeg_grk_jav_svk_fbf_guj_xho_bat_tha_mlt_knd_tsn_ewe_tur_glc_por_aze_ses_vie_tig_akn_ven_tsw	1.11248604681466	2.67868158779916	0.0087401807860603
824	heb_pan_swa_arw_tig_wly_owc_hin_azi_uzb_tsw_jav_zul_fre_afr_bsq_scr_sod_bam_mnd_cze_swe_igb_ukr_akn_por_fin_moo_ven_est_ger_amr_geo_eng_mcd_bos_urd_mlt_hau_lit_hun_yor_ind_rus_tag_jpn_tml_kor_nor_lat_ewe_ben_mly_pol_aeg_mao_cnt_grk_ses_prs_sid_ctl_spa_mol_bul_qcu_ita_svk_glc_swt_chh_krd_gam_slo_bat_rom_cic_alb_lda_sun_tha_amh_knd_bem_tsn_aze_dut_guj_tur_fbf_vie_anl_dyu_xho_dgb	-0.339564807157304	-0.804237198514967	0.423311064525291
825	tig_cze_cic_svk_sod_hau_sid_urd_azi_aze_swt_jav_ewe_ben_slo_bsq_prs_chh_akn_mnd_ger_mcd_bem_fre_tsn_dut_fin_tsw_bam_hun_swe_mlt_geo_afr_hin_rus_ita_gam_amr_glc_est_yor_ind_ukr_sun_jpn_knd_kor_por_guj_ven_ctl_bat_mol_anl_tag_cnt_rom_dyu_arw_owc_krd_pan_bos_grk_qcu_scr_eng_bul_dgb_aeg_lit_wly_pol_mao_spa_ses_nor_moo_mly_tha_heb_tml_zul_fbf_tur_alb_lat_uzb_igb_vie_amh_xho_lda_swa	-0.278773149846677	-0.658673776432998	0.511732730545742
826	hau_krd_lda_ukr_amh_gam_sod_lat_uzb_azi_dyu_mao_dgb_prs_pan_bsq_fre_aeg_swt_mnd_spa_cze_ven_swe_yor_rom_hun_bam_ses_est_ita_wly_geo_bos_mcd_glc_afr_anl_owc_eng_fin_tsw_ind_bul_tag_jpn_knd_kor_arw_hin_moo_svk_mly_ger_amr_sun_cnt_alb_tsn_scr_mlt_mol_slo_por_urd_qcu_guj_rus_ben_ewe_sid_dut_heb_nor_bat_grk_fbf_pol_cic_jav_tha_chh_tml_xho_akn_aze_lit_ctl_tur_swa_vie_tig_bem_igb_zul	-0.255554611228798	-0.604096472508466	0.547250340585714
827	owc_mcd_yor_bos_anl_wly_gam_alb_aze_tur_fbf_sun_dgb_pan_rus_bsq_nor_chh_ven_mnd_dut_ukr_lda_mol_ses_fre_fin_akn_bem_est_guj_mlt_geo_scr_bul_pol_slo_heb_aeg_lat_hun_tsw_ind_svk_mao_jpn_tml_kor_afr_lit_ewe_grk_bat_swe_hau_jav_cnt_arw_swa_por_sid_prs_rom_krd_ita_qcu_spa_ben_urd_zul_amh_cze_amr_hin_mly_ger_bam_eng_xho_tag_tha_sod_knd_tsn_igb_uzb_glc_ctl_azi_swt_vie_tig_moo_cic_dyu	-0.0603483308822715	-0.142202952559345	0.88722731581871
828	owc_nor_lda_rus_anl_hau_mlt_mol_azi_aze_swt_sun_zul_swe_lat_bsq_ben_aeg_dgb_mnd_cze_eng_akn_bos_yor_grk_est_bem_cic_fin_pan_amh_geo_krd_pol_scr_ctl_sod_tig_urd_hun_swa_jav_glc_ind_jpn_tml_kor_guj_lit_moo_svk_bat_rom_wly_mly_cnt_afr_ses_prs_heb_arw_ita_mcd_dut_qcu_alb_ukr_slo_xho_sid_por_gam_bul_tag_hin_ewe_spa_dyu_mao_tha_amr_knd_tsn_tsw_tur_ger_fre_uzb_bam_vie_chh_igb_ven_fbf	-0.0604987029330657	-0.142409372690354	0.887064730841178
829	amr_ger_dyu_rus_chh_heb_sod_cze_aze_uzb_tsw_tag_akn_hin_afr_bsq_fre_wly_bam_mnd_krd_nor_igb_prs_moo_lat_est_tsn_yor_hun_eng_mlt_geo_ita_alb_scr_pol_owc_sid_mcd_fin_ewe_ind_por_jav_jpn_tml_kor_dut_urd_swt_glc_sun_ctl_tig_mao_cnt_mol_cic_swe_gam_guj_grk_bos_spa_qcu_bul_rom_pan_ven_aeg_arw_hau_slo_bat_svk_zul_lit_bem_mly_tha_anl_knd_lda_dgb_azi_ben_ukr_tur_xho_vie_amh_fbf_swa_ses	-0.687366772230189	-1.64790307911157	0.102747206638443
830	aeg_swe_ven_bul_tig_amh_wly_hin_aze_tur_dgb_jav_dyu_scr_pan_bsq_alb_mlt_bem_cnt_lit_ger_tsw_bos_cic_spa_est_ses_swa_fin_fre_chh_geo_lat_krd_slo_ukr_sod_anl_nor_hun_igb_sun_ctl_mao_jpn_knd_kor_grk_afr_moo_arw_bat_ben_hau_mly_mnd_glc_zul_mol_heb_guj_ita_cze_svk_qcu_rus_rom_eng_yor_amr_prs_owc_pol_ind_urd_fbf_dut_tsn_tag_tha_gam_tml_swt_ewe_uzb_por_mcd_azi_bam_vie_sid_xho_akn_lda	-0.0303385714125899	-0.071433939694083	0.943205793274634
831	chh_spa_yor_ger_mlt_heb_anl_svk_aze_uzb_zul_tag_akn_alb_grk_bsq_cze_owc_dgb_cnt_mol_ctl_fbf_lat_ses_fre_est_bam_igb_hun_afr_amh_geo_krd_pan_mcd_urd_hau_sod_bos_fin_dyu_mly_ukr_bat_jpn_tml_kor_eng_arw_moo_glc_mao_guj_gam_sun_mnd_rom_swa_nor_aeg_slo_prs_lit_swe_qcu_pol_ita_por_bem_wly_hin_amr_ben_jav_rus_xho_bul_tsn_ind_tha_tig_knd_swt_ewe_tur_scr_dut_azi_lda_vie_sid_tsw_ven_cic	0.532818600968988	1.25857028969194	0.21133590951301
832	wly_glc_dgb_cze_chh_heb_anl_nor_tur_uzb_swt_tag_swa_prs_lit_bsq_por_aeg_tsw_cnt_spa_pan_bam_ukr_igb_arw_est_akn_ses_fin_scr_sod_geo_hin_bos_svk_mcd_gam_hau_dut_hun_xho_mao_fre_bat_jpn_tml_kor_afr_krd_cic_ben_sun_alb_amh_mly_mnd_grk_bem_lat_tig_eng_rus_pol_mol_qcu_ita_rom_swe_tsn_owc_ctl_mlt_ger_ind_guj_dyu_slo_lda_jav_tha_sid_knd_ven_zul_azi_urd_bul_aze_yor_vie_amr_ewe_fbf_moo	-0.375800472898537	-0.889814302158304	0.375861612169587
833	mlt_scr_dyu_lit_amh_tig_sid_glc_uzb_azi_lda_tag_tsw_arw_bos_bsq_krd_aeg_cic_cnt_rus_por_tsn_guj_igb_ita_est_xho_fbf_hun_swe_heb_geo_pan_alb_spa_ukr_amr_owc_ger_fin_zul_ind_urd_mao_jpn_tml_kor_svk_mcd_swa_afr_mly_pol_chh_bat_mnd_ben_bam_eng_wly_cze_slo_rom_fre_qcu_mol_ctl_nor_ses_hau_prs_sod_bul_sun_lat_dgb_dut_swt_jav_tha_anl_knd_ewe_yor_tur_grk_hin_aze_bem_vie_gam_akn_moo_ven	-0.593596462413722	-1.41670153175333	0.159911283565514
834	amh_svk_tsn_hin_chh_anl_tig_krd_aze_azi_bem_tag_xho_ukr_arw_bsq_pol_amr_akn_cnt_lit_mol_ses_afr_swa_ita_fin_tsw_fbf_hun_ger_mlt_geo_rom_ctl_por_lat_gam_heb_guj_est_lda_jav_glc_mao_jpn_knd_kor_rus_fre_igb_slo_ind_alb_owc_sun_mnd_pan_cic_scr_sod_dut_urd_ben_eng_qcu_grk_prs_spa_ven_hau_nor_wly_bul_bat_cze_swt_mcd_zul_mly_tha_aeg_tml_ewe_dgb_tur_bos_swe_uzb_bam_vie_sid_moo_yor_dyu	-0.874380786569756	-2.11399764247997	0.037191544971776
835	mlt_guj_ses_krd_aeg_wly_tig_eng_aze_azi_akn_jav_cic_slo_ctl_bsq_arw_sid_fbf_mnd_spa_mcd_swt_afr_bam_hin_hun_igb_moo_fin_pan_hau_geo_scr_bos_svk_nor_owc_amh_grk_est_dgb_mly_urd_bat_jpn_knd_kor_glc_cze_xho_rom_ind_fre_sod_tag_cnt_lat_tsn_pol_gam_swe_alb_rus_ukr_qcu_mol_ben_prs_tsw_chh_por_heb_ita_sun_lit_dyu_dut_swa_mao_tha_amr_tml_yor_zul_tur_bul_ger_uzb_lda_vie_anl_ewe_bem_ven	-0.203357721176059	-0.480180017643985	0.632226912503279
836	heb_ger_bam_swe_aeg_chh_sid_mol_azi_uzb_cic_tag_dgb_afr_ben_bsq_ukr_amr_ses_mnd_fre_pol_igb_ctl_swa_nor_hun_tsw_dyu_fin_bul_gam_geo_svk_alb_por_eng_owc_amh_arw_est_tsn_mly_urd_ind_jpn_knd_kor_lit_spa_swt_glc_mao_prs_tig_bat_cnt_grk_ven_pan_mlt_hin_guj_lat_mcd_qcu_scr_rus_slo_zul_anl_bos_sod_krd_jav_cze_fbf_rom_lda_sun_tha_hau_tml_bem_akn_aze_dut_ita_tur_ewe_vie_wly_yor_xho_moo	0.629394468734229	1.48811520738869	0.140103565412353
837	hau_grk_bam_rom_mlt_gam_anl_mol_uzb_tur_igb_jav_lda_ctl_hin_bsq_svk_sid_ewe_mnd_scr_ger_xho_swe_moo_fre_fin_bem_dgb_hun_bos_chh_geo_lit_prs_lat_urd_amh_aeg_spa_est_swa_mao_dut_tag_jpn_tml_kor_mcd_cze_ven_glc_ind_nor_wly_bat_cnt_eng_zul_rus_heb_pol_slo_ita_alb_qcu_ben_guj_krd_ses_sod_arw_tig_por_mly_ukr_tsn_afr_dyu_sun_tha_owc_knd_tsw_fbf_aze_bul_pan_azi_swt_vie_amr_yor_cic_akn	-0.284649608086853	-0.67262410040482	0.50285430611275
838	hau_alb_igb_lat_aeg_sod_chh_arw_azi_tur_zul_sun_akn_scr_ger_bsq_ctl_mlt_moo_mnd_mol_ukr_swa_spa_cic_hin_est_ses_xho_hun_glc_heb_geo_svk_ben_guj_ita_owc_amr_rom_fin_ven_jav_slo_mly_jpn_tml_kor_urd_bul_dyu_grk_mao_rus_anl_bat_cnt_dut_bam_swe_gam_prs_mcd_bos_afr_qcu_cze_krd_pol_lda_tig_por_wly_nor_tag_pan_dgb_eng_swt_ind_tha_sid_knd_bem_tsw_uzb_lit_fre_aze_ewe_vie_amh_tsn_fbf_yor	-0.0645060350753968	-0.151897147733656	0.879597092721533
839	wly_por_dgb_svk_sod_amh_heb_prs_azi_tur_bem_ind_ven_rom_urd_bsq_alb_aeg_tsn_mnd_pan_fre_swt_hin_yor_bul_hun_moo_ewe_fin_glc_chh_geo_cze_bos_scr_krd_gam_tig_grk_est_ses_mao_ger_sun_jpn_knd_kor_ctl_swe_lda_mol_jav_eng_mlt_tag_cnt_ukr_cic_nor_owc_mcd_pol_slo_ben_qcu_arw_afr_lat_dyu_amr_ita_anl_lit_mly_dut_zul_rus_fbf_bat_tha_hau_tml_swa_akn_uzb_guj_spa_aze_tsw_vie_sid_xho_igb_bam	0.124808885917099	0.293421308173247	0.769853918131101
840	sid_ben_zul_bul_heb_amr_sod_arw_tur_aze_bam_jav_ven_ger_bos_bsq_alb_anl_tsn_mnd_dut_pan_swt_ita_bem_lit_fin_dyu_lda_hun_slo_wly_geo_fre_rus_grk_lat_hau_chh_hin_est_cic_ind_guj_bat_jpn_tml_kor_por_svk_ses_cze_tag_pol_amh_sun_cnt_nor_ewe_afr_aeg_glc_scr_eng_spa_qcu_ctl_prs_urd_akn_mlt_krd_tig_ukr_mao_swe_xho_mcd_tsw_mly_tha_owc_knd_igb_yor_azi_mol_rom_uzb_fbf_vie_gam_moo_swa_dgb	-0.427482038747231	-1.01527881260479	0.312607037203659
841	hau_rus_xho_mcd_heb_amh_sid_cze_aze_tur_igb_ind_zul_dut_hin_bsq_prs_aeg_ewe_mnd_fre_por_cic_nor_bem_bul_fin_tsn_yor_hun_alb_gam_geo_ben_urd_krd_arw_chh_wly_mol_est_swt_tag_bos_mao_jpn_knd_kor_spa_grk_swa_slo_jav_guj_anl_mly_cnt_afr_moo_lat_amr_swe_pol_ita_ctl_qcu_scr_pan_glc_bam_sod_svk_tig_ger_bat_eng_dgb_lit_ven_sun_tha_owc_tml_dyu_fbf_azi_rom_ukr_uzb_lda_vie_mlt_tsw_ses_akn	0.338030993570949	0.796249193610811	0.427915095785984
842	hau_ita_ses_prs_sod_heb_owc_cze_tur_azi_yor_tag_xho_grk_urd_bsq_rus_sid_swa_cnt_lat_ger_dyu_mcd_swt_ctl_fin_zul_tsw_hun_swe_tig_geo_afr_pol_arw_krd_mlt_wly_glc_est_dgb_mao_nor_sun_jpn_tml_kor_slo_spa_igb_ukr_jav_scr_amr_ind_mnd_fre_cic_bul_gam_ben_por_hin_mol_qcu_alb_eng_guj_fbf_anl_lit_aeg_pan_mly_rom_ewe_svk_bem_bat_tha_chh_knd_ven_tsn_aze_bos_dut_uzb_akn_vie_amh_bam_moo_lda	0.556241987504363	1.31274542137763	0.192499031658444
843	heb_nor_bam_prs_mlt_wly_chh_rom_aze_tur_tsn_mly_ewe_ukr_ctl_bsq_fre_tig_moo_mnd_glc_arw_lda_urd_igb_cze_fin_yor_swa_hun_afr_amh_geo_swe_por_lat_ger_aeg_amr_eng_est_bem_jav_pan_ind_jpn_tml_kor_rus_bos_swt_guj_tag_bul_hau_mao_cnt_lit_ven_alb_sod_mol_pol_ita_svk_qcu_mcd_scr_spa_fbf_sid_grk_anl_slo_sun_krd_cic_ben_tsw_bat_tha_gam_knd_xho_akn_azi_dut_hin_uzb_zul_vie_owc_dyu_ses_dgb	0.1097491523604	0.258244922086306	0.7967885332178
844	anl_spa_cic_ukr_heb_mlt_sod_cze_tur_uzb_yor_mly_tsw_rus_pol_bsq_slo_aeg_fbf_cnt_arw_svk_ses_alb_dgb_urd_fin_bam_igb_est_glc_tig_geo_dut_guj_grk_mcd_owc_gam_rom_hun_swt_ind_pan_tag_jpn_tml_kor_mol_lit_akn_hin_mao_prs_hau_bat_mnd_scr_tsn_bul_sid_ben_afr_ita_krd_qcu_ctl_ger_nor_zul_chh_swe_amr_bos_sun_eng_ven_lat_xho_jav_tha_wly_knd_ewe_dyu_aze_por_fre_azi_moo_vie_amh_lda_bem_swa	0.0041274675971649	0.00971887589850553	0.992266399176436
845	amr_rom_tsw_alb_mlt_chh_anl_slo_azi_aze_yor_mly_akn_fre_ita_bsq_svk_aeg_swt_cnt_lit_mol_fbf_ben_dgb_krd_hun_ses_swa_est_pol_owc_geo_grk_ukr_glc_arw_sid_gam_afr_fin_zul_sun_rus_bat_jpn_tml_kor_lat_nor_dyu_mcd_ind_dut_wly_jav_mnd_guj_ewe_urd_amh_ger_spa_prs_cze_qcu_eng_por_ctl_moo_sod_bul_heb_pan_mao_scr_bam_hin_lda_tag_tha_tig_knd_igb_bem_tur_swe_bos_uzb_cic_vie_hau_ven_xho_tsn	-0.294384399790617	-0.695846133920311	0.488260488641464
846	chh_ita_dyu_bos_gam_owc_hau_cze_aze_uzb_ses_sun_xho_rus_rom_bsq_afr_aeg_tsw_cnt_guj_ger_zul_krd_akn_eng_est_ven_lda_fin_ctl_sod_geo_nor_bul_ukr_spa_mlt_wly_swe_hun_swa_tag_dut_mao_jpn_knd_kor_hin_por_yor_svk_bat_pol_amr_jav_mnd_slo_bem_alb_anl_grk_fre_scr_prs_qcu_arw_urd_ben_tsn_amh_glc_tig_mol_mly_lat_cic_mcd_dgb_ind_tha_heb_tml_moo_igb_tur_pan_lit_azi_bam_vie_sid_fbf_swt_ewe	-0.228262980128302	-0.539176043376585	0.591053856249907
847	tig_eng_zul_fre_chh_amr_gam_hin_uzb_aze_dyu_bat_fbf_pan_ger_bsq_pol_heb_lda_cnt_arw_ctl_dgb_alb_xho_swe_est_moo_tsw_fin_cze_aeg_geo_mol_lit_guj_ben_owc_anl_scr_hun_bam_jav_svk_sun_jpn_knd_kor_nor_glc_ewe_urd_ind_spa_amh_mly_mnd_prs_ses_bul_mlt_por_rus_krd_mcd_qcu_slo_afr_rom_ven_sod_lat_sid_ukr_mao_grk_swt_ita_akn_tag_tha_wly_tml_tsn_yor_tur_bos_dut_azi_igb_vie_hau_bem_cic_swa	-0.950060345754659	-2.30975674551375	0.0231144801701806
848	chh_bul_igb_ben_heb_anl_aeg_bos_azi_aze_ewe_ind_ses_lit_cze_bsq_rom_owc_dgb_cnt_hin_lat_fbf_swe_bem_alb_hun_zul_ven_fin_krd_sid_geo_eng_scr_fre_mol_mlt_sod_por_est_swt_sun_ukr_mao_jpn_knd_kor_spa_arw_xho_slo_bat_ger_gam_tag_mnd_svk_akn_glc_amr_afr_rus_nor_dut_qcu_pan_ita_mcd_bam_amh_guj_tig_pol_jav_grk_tsn_prs_lda_mly_tha_hau_tml_yor_tsw_tur_urd_ctl_uzb_dyu_vie_wly_swa_moo_cic	-1.04333751973086	-2.55161279549306	0.0123537168573752
849	aeg_lat_cic_mcd_amr_wly_chh_mol_aze_azi_swa_mao_ses_ben_bos_bsq_glc_sid_bam_cnt_grk_rus_yor_lit_dgb_pan_hun_ven_tsn_est_nor_sod_geo_svk_fre_ctl_hin_amh_hau_guj_fin_lda_ind_rom_jav_jpn_tml_kor_cze_dut_swt_alb_mly_spa_anl_bat_mnd_arw_igb_ukr_heb_ita_krd_swe_eng_qcu_urd_afr_ger_xho_tig_por_gam_bul_tag_prs_akn_slo_moo_sun_tha_owc_knd_dyu_zul_tur_pol_scr_uzb_bem_vie_mlt_fbf_ewe_tsw	0.0739714624797358	0.174186750215283	0.862097315333962
850	anl_slo_xho_lit_owc_mlt_aeg_mol_azi_aze_cic_mly_zul_nor_grk_bsq_guj_sod_tsn_mnd_hin_pol_moo_rom_yor_scr_est_lda_ewe_fin_ita_gam_geo_eng_rus_lat_svk_chh_sid_cze_hun_igb_mao_glc_bat_jpn_knd_kor_por_ctl_bem_ben_jav_swe_heb_ind_cnt_alb_dgb_mcd_wly_prs_ger_ukr_arw_qcu_pan_afr_urd_swa_amr_dut_amh_spa_tag_krd_dyu_bul_tsw_sun_tha_tig_tml_fbf_ven_uzb_fre_bos_tur_bam_vie_hau_ses_akn_swt	-0.231597839636216	-0.54692681622498	0.585738982827894
851	amh_ukr_dgb_guj_wly_heb_anl_slo_tur_uzb_cic_bat_ewe_krd_ger_bsq_mcd_mlt_fbf_mnd_grk_urd_tsw_lat_swa_swe_hun_zul_bam_est_rus_aeg_geo_ben_scr_ctl_afr_sid_amr_bos_fin_bem_mao_ita_jav_jpn_tml_kor_prs_svk_tsn_cze_mly_pan_owc_tag_cnt_nor_xho_lit_chh_por_rom_dut_fre_qcu_pol_bul_hin_ven_sod_glc_hau_arw_ind_spa_ses_eng_yor_sun_tha_tig_knd_moo_swt_azi_alb_mol_aze_igb_vie_gam_lda_dyu_akn	-0.705883368418894	-1.69130664940827	0.0941268721841637
852	wly_rom_fbf_lit_amh_hau_amr_pol_aze_azi_cic_ind_lda_alb_dut_bsq_eng_mlt_dgb_mnd_mcd_prs_igb_mol_moo_ctl_hun_dyu_bam_est_hin_chh_geo_ben_swe_pan_ita_anl_aeg_bul_fin_zul_mao_afr_sun_jpn_knd_kor_glc_por_swt_fre_jav_arw_tig_bat_cnt_urd_tsw_ukr_sid_spa_lat_rus_cze_qcu_guj_nor_bos_ses_gam_svk_sod_ger_mly_slo_ewe_grk_bem_tag_tha_heb_tml_ven_swa_tur_scr_krd_uzb_yor_vie_owc_xho_tsn_akn	-0.938514636935745	-2.27479800829735	0.0252160404983841
853	amr_bul_ven_fre_sid_wly_owc_glc_azi_uzb_xho_ind_swa_arw_rus_bsq_bos_hau_bam_mnd_afr_svk_ses_ger_dyu_mol_hun_lda_ewe_fin_grk_anl_geo_hin_spa_swe_guj_sod_tig_dut_est_igb_mao_por_bat_jpn_tml_kor_cze_prs_cic_lit_mly_ukr_amh_tag_cnt_eng_akn_scr_chh_ben_lat_pol_krd_qcu_ctl_alb_slo_swt_gam_nor_aeg_ita_sun_rom_dgb_mcd_fbf_jav_tha_mlt_knd_yor_zul_aze_pan_urd_tur_tsn_vie_heb_bem_moo_tsw	-0.736086089529236	-1.76962793700164	0.0800668624377275
854	aeg_por_moo_ukr_gam_sid_wly_guj_azi_uzb_dyu_ind_lda_rus_pan_bsq_pol_tig_swa_mnd_fre_scr_ewe_eng_tsw_lat_hun_akn_ses_est_ben_sod_geo_prs_mcd_glc_arw_amr_chh_hin_fin_zul_bat_rom_sun_jpn_knd_kor_mol_dut_cic_nor_jav_afr_heb_mly_cnt_alb_xho_krd_hau_ita_ctl_svk_spa_qcu_slo_bul_bos_swt_anl_urd_mlt_cze_mao_ger_yor_grk_fbf_tag_tha_amh_tml_bam_tsn_aze_lit_swe_tur_bem_vie_owc_ven_dgb_igb	0.0402862536495178	0.0948505655006354	0.924637591729051
855	heb_lit_cic_por_wly_amr_hau_lat_uzb_tur_zul_jav_dyu_spa_bul_bsq_nor_anl_bem_cnt_ita_eng_swt_pan_swa_mcd_hun_yor_fbf_fin_guj_gam_geo_ctl_grk_pol_slo_tig_aeg_alb_est_lda_ind_ben_bat_jpn_knd_kor_ukr_swe_tsn_glc_mao_krd_amh_sun_mnd_arw_akn_fre_mlt_urd_cze_svk_bos_qcu_hin_mol_rus_ses_owc_prs_sid_afr_mly_ger_tsw_dut_moo_tag_tha_chh_tml_igb_dgb_azi_rom_scr_aze_ewe_vie_sod_bam_xho_ven	-0.463947988370934	-1.10096005235159	0.273755455483917
856	amh_arw_yor_grk_gam_hau_sod_krd_tur_azi_moo_jav_bem_slo_ben_bsq_guj_chh_swt_mnd_pol_mcd_swa_ita_ewe_ctl_fin_tsn_xho_hun_nor_wly_geo_urd_hin_bos_alb_amr_sid_rus_est_lda_tag_spa_sun_jpn_knd_kor_glc_ger_dgb_lit_ind_mol_mlt_mao_cnt_prs_tsw_scr_aeg_swe_eng_cze_por_qcu_fre_pan_svk_cic_tig_bul_anl_ukr_mly_lat_akn_afr_fbf_bat_tha_owc_tml_dyu_ses_aze_dut_rom_uzb_igb_vie_heb_ven_bam_zul	0.0125580489774965	0.0296175963836566	0.976435498144162
857	heb_ben_bem_mol_tig_mlt_wly_mcd_aze_uzb_ses_bat_igb_spa_lit_bsq_krd_sod_zul_cnt_dut_swe_dgb_prs_ewe_alb_est_ven_cic_hun_ger_owc_geo_ita_bos_guj_glc_amr_aeg_svk_fin_lda_jav_ctl_mao_jpn_knd_kor_rus_lat_swa_pan_tag_hin_chh_ind_mnd_grk_yor_slo_anl_afr_rom_urd_fre_qcu_nor_eng_scr_fbf_amh_ukr_sid_por_sun_bul_tsn_pol_akn_mly_tha_gam_tml_dyu_xho_azi_cze_arw_tur_bam_vie_hau_swt_tsw_moo	-0.778266339429141	-1.87739623670049	0.0635981006117551
858	amh_fre_tsn_afr_aeg_amr_wly_mol_uzb_aze_bem_mly_swa_dut_alb_bsq_lit_hau_ses_cnt_arw_bul_yor_scr_xho_cze_fin_ven_igb_est_prs_sod_geo_lat_bos_eng_rom_owc_anl_ben_hun_akn_tag_pan_mao_jpn_tml_kor_nor_ctl_fbf_guj_jav_grk_chh_sun_mnd_swe_dyu_hin_heb_krd_mcd_glc_ita_qcu_urd_rus_slo_swt_mlt_svk_tig_ukr_bat_ger_cic_spa_tsw_ind_tha_sid_knd_dgb_moo_tur_por_pol_azi_bam_vie_gam_zul_lda_ewe	0.123939110545386	0.291656383010712	0.771198924829384
859	mlt_ita_dyu_rus_tig_owc_amh_urd_uzb_aze_ses_bat_swt_hin_mol_bsq_ctl_hau_lda_mnd_dut_swe_xho_nor_tsw_spa_fin_bem_ewe_hun_guj_amr_geo_lat_por_ukr_afr_sod_gam_glc_est_swa_jav_pan_tag_jpn_knd_kor_arw_lit_dgb_svk_sun_prs_chh_mly_cnt_ger_tsn_krd_sid_ben_eng_mcd_bul_qcu_rom_cze_grk_akn_wly_bos_aeg_scr_mao_fre_cic_alb_fbf_ind_tha_heb_tml_ven_moo_azi_slo_pol_tur_bam_vie_anl_igb_yor_zul	-0.247387103419134	-0.58444471838299	0.560336267400824
860	tig_lat_igb_ctl_hau_owc_chh_urd_tur_azi_swa_mao_lda_spa_mcd_bsq_prs_mlt_dgb_cnt_cze_hin_fbf_dut_zul_por_est_bem_moo_fin_krd_heb_geo_nor_glc_afr_arw_sod_wly_ger_hun_akn_tag_grk_jav_jpn_tml_kor_svk_alb_ven_rus_bat_pol_aeg_ind_mnd_ita_yor_bul_amh_mol_rom_slo_pan_qcu_ukr_ben_lit_ses_anl_scr_amr_swe_mly_guj_tsw_fre_xho_sun_tha_gam_knd_cic_swt_uzb_bos_eng_aze_ewe_vie_sid_bam_tsn_dyu	0.829753437081564	1.97369402871014	0.0513843288411947
861	chh_nor_dgb_ctl_wly_tig_gam_krd_aze_azi_moo_mly_zul_ben_alb_bsq_urd_sod_tsw_mnd_bos_ukr_bam_afr_cic_arw_fin_dyu_swa_hun_hin_amr_geo_svk_dut_ita_swe_mlt_hau_guj_est_igb_jav_mcd_mao_jpn_tml_kor_grk_slo_ewe_rom_bat_pol_heb_sun_cnt_spa_bem_scr_owc_cze_por_mol_rus_qcu_prs_lit_bul_xho_sid_glc_aeg_ger_ind_eng_yor_lat_lda_tag_tha_amh_knd_akn_fbf_uzb_fre_pan_tur_ses_vie_anl_ven_tsn_swt	-0.104928857690309	-0.247668096766409	0.804937205896542
862	aeg_guj_bem_mcd_tig_sod_mlt_lat_tur_azi_igb_jav_tsw_pol_afr_bsq_ita_owc_zul_mnd_glc_mol_dgb_prs_xho_eng_est_ses_fbf_fin_swe_amh_geo_krd_rom_ger_ctl_sid_chh_por_hun_bam_mly_bos_ind_jpn_tml_kor_svk_nor_akn_spa_sun_arw_anl_mao_cnt_alb_cic_lit_gam_hin_rus_ukr_bul_qcu_grk_fre_scr_ewe_wly_urd_amr_cze_bat_pan_dyu_slo_ven_tag_tha_hau_knd_lda_swa_aze_dut_ben_uzb_tsn_vie_heb_swt_moo_yor	-0.153306259214707	-0.36187839948783	0.718263845127863
863	wly_slo_ven_svk_amh_sod_anl_urd_tur_aze_ses_jav_swa_lat_pan_bsq_rus_mlt_lda_cnt_ctl_fre_ewe_grk_bam_hin_est_yor_zul_hun_bos_amr_geo_ukr_mcd_ben_pol_chh_tig_krd_fin_moo_bat_nor_ind_jpn_knd_kor_bul_ita_akn_ger_mao_por_hau_mly_mnd_guj_bem_rom_owc_afr_mol_arw_dut_qcu_scr_prs_spa_igb_aeg_eng_gam_lit_tag_glc_tsn_alb_dyu_sun_tha_sid_tml_swt_dgb_azi_swe_cze_uzb_fbf_vie_heb_tsw_xho_cic	-0.122304192374954	-0.288615832139834	0.773517692956005
864	mlt_grk_lda_afr_gam_amr_hau_glc_aze_tur_swt_jav_akn_ger_arw_bsq_ben_aeg_bem_cnt_slo_mol_fbf_guj_ewe_lat_fin_bam_tsw_est_ukr_tig_geo_ctl_cze_pol_pan_sod_amh_bul_hun_yor_bat_prs_mao_jpn_tml_kor_svk_nor_ses_krd_mly_eng_heb_ind_mnd_por_dgb_bos_sid_hin_urd_mcd_dut_qcu_rom_ita_swe_moo_owc_rus_chh_spa_sun_alb_cic_fre_zul_tag_tha_wly_knd_tsn_igb_uzb_scr_lit_azi_dyu_vie_anl_xho_swa_ven	-1.04626794655348	-2.55873276075833	0.0121201885953528
865	mlt_fre_ses_scr_sid_gam_amr_pol_azi_uzb_tsw_ind_tsn_ger_eng_bsq_lit_owc_xho_mnd_pan_alb_bam_hin_swt_swe_hun_igb_zul_fin_prs_chh_geo_bul_ita_urd_krd_hau_sod_por_est_akn_sun_ctl_jav_jpn_knd_kor_guj_spa_lda_rom_mao_grk_anl_tag_cnt_cze_swa_arw_amh_dut_rus_svk_lat_qcu_nor_ukr_bos_bem_heb_mcd_wly_afr_mly_ben_ewe_mol_dgb_bat_tha_aeg_tml_dyu_cic_tur_slo_glc_aze_yor_vie_tig_fbf_moo_ven	0.211110904964267	0.49641951682806	0.620769778151214
866	wly_swe_xho_spa_tig_hau_amr_eng_tur_uzb_swa_jav_ses_pol_guj_bsq_ita_aeg_lda_mnd_grk_mol_tsw_rom_akn_urd_hun_cic_zul_est_fre_heb_geo_glc_afr_ger_arw_owc_sod_bul_fin_ewe_mao_lit_mly_jpn_knd_kor_prs_lat_dgb_ctl_sun_bos_mlt_tag_cnt_hin_bem_svk_sid_scr_nor_por_slo_qcu_ukr_dut_krd_ven_anl_cze_chh_ben_bat_mcd_yor_alb_fbf_ind_tha_gam_tml_swt_igb_azi_pan_rus_aze_moo_vie_amh_bam_tsn_dyu	-0.629418730797217	-1.50451247451683	0.135838148560646
867	chh_spa_bam_scr_heb_aeg_sid_swe_uzb_azi_swt_mly_akn_glc_ctl_bsq_dut_mlt_ven_mnd_fre_grk_igb_bos_yor_bul_hun_cic_tsw_fin_cze_anl_geo_arw_rom_lat_por_hau_gam_urd_est_fbf_tag_krd_ind_jpn_tml_kor_afr_hin_ewe_alb_jav_slo_sod_bat_cnt_svk_swa_mol_tig_ita_prs_guj_lit_qcu_eng_pol_rus_bem_wly_ger_owc_pan_mao_nor_zul_ukr_ses_sun_tha_amh_knd_lda_xho_aze_mcd_ben_tur_dyu_vie_amr_moo_dgb_tsn	-0.0699788069525167	-0.164961435704967	0.869332372734967
868	owc_svk_swt_ukr_mlt_aeg_tig_spa_azi_tur_bam_mao_swa_hin_bul_bsq_grk_sid_zul_cnt_cze_prs_xho_scr_tsn_arw_fin_ewe_dgb_hun_mcd_wly_geo_ben_urd_por_guj_amh_sod_rus_est_yor_ind_ita_tag_jpn_knd_kor_krd_pan_ses_alb_sun_swe_gam_bat_mnd_ger_igb_mol_hau_pol_eng_ctl_lat_qcu_fre_dut_slo_tsw_chh_rom_heb_nor_mly_afr_fbf_glc_dyu_jav_tha_amr_tml_bem_ven_uzb_bos_lit_aze_cic_vie_anl_moo_akn_lda	-0.594296106276742	-1.41831845701844	0.159440147652256
869	gam_lat_bam_pol_owc_anl_wly_swe_azi_aze_cic_jav_dyu_lit_spa_bsq_urd_aeg_moo_mnd_bul_krd_zul_mol_akn_afr_hun_tsn_yor_fin_svk_hau_geo_ukr_grk_ger_ben_sod_chh_bos_est_dgb_bat_arw_mly_jpn_tml_kor_eng_rom_swt_prs_sun_pan_tig_mao_cnt_alb_lda_ita_sid_ctl_dut_scr_cze_qcu_slo_mcd_nor_tsw_mlt_rus_amr_fre_ind_glc_bem_hin_xho_tag_tha_amh_knd_ven_igb_tur_guj_por_uzb_swa_vie_heb_ewe_fbf_ses	-0.647946218527689	-1.55069429228285	0.124371463526895
870	anl_urd_zul_nor_wly_gam_tig_glc_tur_uzb_ven_mly_dyu_swe_svk_bsq_hin_hau_tsw_mnd_pol_pan_moo_lit_fbf_eng_est_dgb_bam_fin_scr_amr_geo_bos_spa_lat_ukr_mlt_sod_mcd_hun_akn_jav_ben_mao_jpn_tml_kor_guj_ger_cic_por_ind_slo_heb_tag_cnt_rus_ewe_mol_amh_dut_bul_fre_arw_qcu_ctl_cze_krd_igb_aeg_rom_owc_afr_sun_alb_swa_ita_xho_bat_tha_sid_knd_ses_bem_aze_grk_prs_azi_lda_vie_chh_tsn_yor_swt	0.0868449734583404	0.204503995124826	0.838406560989525
871	gam_swe_swa_pan_sid_wly_owc_bos_aze_azi_ses_mly_ewe_fre_slo_bsq_hin_mlt_yor_mnd_guj_alb_xho_glc_bem_ukr_est_moo_igb_hun_cze_heb_geo_pol_eng_rom_krd_chh_amh_rus_fin_zul_mao_svk_tag_jpn_tml_kor_ita_bul_bam_ctl_bat_scr_anl_ind_cnt_mcd_dyu_urd_hau_mol_por_spa_lat_qcu_lit_dut_ben_akn_aeg_afr_amr_nor_sun_ger_cic_arw_tsw_jav_tha_tig_knd_swt_lda_tur_prs_grk_uzb_dgb_vie_sod_tsn_fbf_ven	0.628917424163234	1.49032276196976	0.139523287824536
872	mlt_urd_bam_ctl_chh_gam_heb_alb_tur_uzb_cic_ind_lda_mcd_hin_bsq_scr_wly_dyu_mnd_mol_ger_ses_pol_dgb_lit_est_igb_yor_fin_eng_sod_geo_ukr_spa_nor_cze_sid_tig_pan_hun_xho_tag_svk_mao_jpn_knd_kor_prs_fre_tsn_rus_jav_bos_owc_sun_cnt_lat_swt_afr_amr_rom_swe_krd_guj_qcu_grk_dut_glc_bem_hau_por_anl_slo_bat_ita_moo_ben_swa_mly_tha_aeg_tml_zul_ewe_aze_arw_bul_azi_akn_vie_amh_tsw_ven_fbf	-0.083165268069976	-0.195973510312635	0.845058476147153
873	gam_ben_akn_spa_chh_sod_tig_swe_tur_azi_swa_bat_moo_ukr_eng_bsq_svk_aeg_ven_mnd_ger_slo_ses_grk_dgb_urd_est_xho_tsn_hun_afr_wly_geo_lit_rus_mol_ita_heb_anl_cze_fin_zul_mly_prs_tag_jpn_knd_kor_pan_alb_bem_por_jav_nor_mlt_ind_cnt_hin_yor_arw_amh_fre_pol_glc_guj_qcu_rom_dut_ctl_cic_amr_scr_owc_mcd_sun_krd_ewe_bul_swt_mao_tha_hau_tml_lda_fbf_aze_bos_lat_uzb_bam_vie_sid_dyu_tsw_igb	-0.218735393532805	-0.516342039740276	0.606841124625585
874	chh_pol_akn_spa_amh_heb_aeg_guj_uzb_aze_bem_jav_dgb_hin_urd_bsq_nor_tig_igb_mnd_arw_eng_fbf_scr_tsw_prs_est_zul_ewe_hun_grk_mlt_geo_lat_por_glc_rus_wly_amr_dut_fin_ven_bat_svk_mao_jpn_tml_kor_fre_krd_swa_alb_ind_mcd_owc_tag_cnt_ita_swt_ctl_anl_ben_rom_swe_ger_qcu_ukr_afr_mol_yor_sid_lit_gam_bos_mly_bul_xho_slo_cic_sun_tha_sod_knd_ses_bam_azi_cze_pan_tur_tsn_vie_hau_dyu_lda_moo	-0.812303438472418	-1.95838908863196	0.0531807314864528
875	sod_swe_dgb_ger_hau_owc_mlt_mcd_azi_uzb_lda_sun_dyu_rom_pan_bsq_urd_amr_tsw_mnd_alb_glc_zul_lat_bem_dut_hun_ven_akn_est_guj_tig_geo_krd_cze_pol_prs_gam_wly_slo_fin_cic_bat_por_jav_jpn_knd_kor_svk_mol_bam_afr_tag_eng_aeg_ind_cnt_scr_moo_arw_anl_nor_ukr_hin_bul_qcu_rus_bos_ben_swa_heb_ctl_chh_grk_mao_ita_swt_spa_ses_mly_tha_sid_tml_ewe_igb_tur_lit_fre_aze_xho_vie_amh_yor_fbf_tsn	0.218198158156003	0.513925553775504	0.608523013721145
876	sod_eng_fbf_ukr_anl_mlt_heb_lat_azi_aze_igb_mao_lda_arw_urd_bsq_ctl_amr_tsw_mnd_pan_lit_yor_mol_dyu_bul_fin_ewe_ven_est_dut_gam_geo_rom_prs_nor_alb_owc_amh_guj_hun_swa_jav_ita_bat_jpn_tml_kor_ger_hin_moo_rus_sun_svk_tig_ind_cnt_swe_bem_grk_hau_afr_bos_slo_spa_qcu_fre_krd_por_ses_chh_pol_aeg_scr_tag_mcd_xho_glc_tsn_mly_tha_wly_knd_akn_zul_uzb_cze_ben_tur_bam_vie_sid_swt_dgb_cic	-0.101321300754047	-0.238661698784138	0.811893031648564
877	wly_pan_yor_scr_aeg_gam_anl_afr_uzb_tur_zul_jav_bem_lit_slo_bsq_lat_heb_igb_mnd_swe_bos_ewe_ita_swt_grk_est_dgb_moo_fin_mol_hau_geo_rom_guj_ukr_eng_amr_amh_mcd_hun_xho_ind_glc_tag_jpn_tml_kor_hin_spa_cic_urd_bat_por_mlt_mao_cnt_ger_fbf_krd_owc_pol_dut_arw_rus_qcu_alb_cze_svk_bam_chh_ben_sid_prs_mly_bul_tsn_fre_ses_sun_tha_sod_knd_lda_swa_azi_nor_ctl_aze_akn_vie_tig_dyu_ven_tsw	0.113907814719097	0.268030523058374	0.789269415355331
878	chh_pan_dyu_rom_hau_sod_owc_slo_aze_azi_akn_sun_moo_svk_guj_bsq_ger_gam_zul_cnt_bul_cze_tsw_rus_dgb_ukr_fin_igb_ewe_est_spa_amh_geo_arw_alb_afr_fre_heb_anl_ctl_hun_lda_mly_hin_mao_jpn_tml_kor_eng_glc_bam_swe_jav_mol_wly_ind_mnd_krd_xho_ben_aeg_prs_bos_dut_ita_qcu_por_lat_lit_fbf_amr_urd_sid_grk_tag_mcd_bem_nor_swt_bat_tha_mlt_knd_yor_swa_uzb_scr_pol_tur_cic_vie_tig_ses_tsn_ven	0.0643569147092265	0.151700042699406	0.879752121912894
879	sod_ctl_dyu_spa_wly_chh_anl_krd_aze_tur_ven_bat_swa_ben_ger_bsq_ukr_hau_lda_mnd_svk_hin_tsn_lit_xho_eng_est_dgb_bem_fin_bul_sid_geo_glc_rom_mol_scr_heb_tig_bos_hun_bam_jav_afr_mao_jpn_tml_kor_arw_urd_zul_pan_ind_pol_gam_tag_cnt_alb_ses_grk_mlt_dut_guj_prs_por_qcu_mcd_cze_rus_cic_aeg_nor_amh_swe_sun_slo_ewe_lat_igb_mly_tha_owc_knd_fbf_yor_azi_fre_ita_uzb_swt_vie_amr_tsw_akn_moo	-0.213330034163893	-0.503989723860255	0.615460470559343
880	heb_bul_ven_scr_anl_amh_sid_por_uzb_azi_tsw_mly_lda_dut_rus_bsq_rom_wly_yor_cnt_urd_mcd_ewe_ger_igb_fre_hun_zul_cic_est_ben_amr_geo_lit_glc_pol_slo_aeg_owc_ita_fin_xho_tag_svk_mao_jpn_tml_kor_afr_guj_bem_cze_ind_prs_chh_jav_mnd_ctl_moo_bos_tig_nor_swe_spa_krd_qcu_ukr_grk_eng_fbf_hau_hin_mlt_arw_bat_mol_swa_pan_bam_sun_tha_sod_knd_swt_ses_tur_lat_alb_aze_tsn_vie_gam_dyu_dgb_akn	0.0315286971130988	0.0742442567717063	0.940975492847006
881	heb_urd_igb_pol_sid_amr_anl_swe_uzb_tur_dyu_ind_cic_guj_lat_bsq_grk_tig_ven_mnd_glc_mol_swt_hin_ewe_bos_hun_fbf_akn_est_pan_mlt_geo_eng_krd_slo_fre_gam_chh_rus_fin_lda_sun_arw_mao_jpn_knd_kor_por_ukr_ses_lit_mly_scr_wly_tag_cnt_bul_moo_afr_hau_spa_ita_alb_ctl_qcu_svk_nor_prs_bem_amh_ger_sod_ben_jav_mcd_swa_cze_bam_bat_tha_aeg_tml_tsw_xho_azi_dut_rom_aze_tsn_vie_owc_yor_dgb_zul	-0.876241533893329	-2.11703915915652	0.036925783545943
882	sod_krd_tsn_swe_mlt_heb_tig_ita_tur_uzb_dgb_mly_tsw_grk_dut_bsq_guj_owc_moo_cnt_cze_por_akn_hin_bam_pol_fin_fbf_ven_est_afr_amr_geo_pan_lat_ctl_spa_sid_anl_arw_hun_yor_sun_prs_jav_jpn_tml_kor_ben_ukr_bem_eng_mao_ger_wly_ind_mnd_mol_swt_bos_amh_alb_bul_rom_lit_qcu_urd_slo_nor_ses_gam_scr_hau_svk_bat_fre_igb_mcd_dyu_tag_tha_aeg_knd_xho_zul_azi_rus_glc_aze_swa_vie_chh_ewe_cic_lda	-0.798276031492876	-1.92020644633983	0.0578961149420439
883	tig_lat_dyu_glc_gam_amr_owc_arw_azi_uzb_cic_jav_ven_mcd_urd_bsq_guj_chh_tsn_cnt_lit_slo_bam_mol_akn_swe_fin_lda_bem_est_ita_sod_geo_scr_rus_krd_ctl_aeg_mlt_prs_hun_swt_bat_dut_sun_jpn_knd_kor_nor_fre_yor_ben_ind_alb_amh_tag_mnd_pan_moo_por_anl_bul_eng_ukr_svk_qcu_grk_ger_cze_ewe_hau_rom_heb_spa_mly_afr_igb_hin_tsw_mao_tha_wly_tml_xho_swa_aze_bos_pol_tur_fbf_vie_sid_ses_dgb_zul	-0.279223355754796	-0.661794773587694	0.509739235726666
884	anl_bos_swt_ctl_tig_aeg_wly_mol_aze_tur_dgb_jav_igb_bul_rus_bsq_scr_owc_yor_mnd_guj_fre_ewe_cze_ven_lat_hun_swa_akn_est_alb_gam_geo_grk_eng_krd_rom_heb_sod_mcd_fin_lda_sun_afr_tag_jpn_tml_kor_spa_pol_tsn_ger_bat_lit_mlt_ind_cnt_urd_zul_nor_amh_prs_hin_ita_arw_qcu_ukr_glc_pan_bam_sid_slo_chh_swe_mly_por_moo_dut_dyu_mao_tha_hau_knd_xho_fbf_uzb_ben_svk_azi_bem_vie_amr_cic_tsw_ses	-0.472512944182401	-1.12234742979486	0.264604041997041
885	tig_glc_ven_urd_wly_aeg_amr_krd_tur_aze_moo_bat_zul_prs_dut_bsq_pol_mlt_cic_cnt_hin_por_ses_cze_fbf_rus_fin_xho_tsn_est_afr_heb_geo_swe_lit_ita_rom_gam_amh_guj_hun_akn_sun_pan_mao_jpn_tml_kor_fre_scr_bem_eng_ind_alb_anl_mly_mnd_ger_bam_nor_hau_ukr_ctl_bul_svk_qcu_slo_mcd_lat_lda_sod_bos_sid_ben_tag_arw_yor_mol_tsw_jav_tha_owc_knd_ewe_swa_azi_grk_spa_uzb_igb_vie_chh_swt_dyu_dgb	-0.388051127445924	-0.919526069876098	0.36019937002871
886	heb_swe_swa_ukr_aeg_wly_sod_por_aze_uzb_dyu_bat_swt_eng_ctl_bsq_scr_amr_zul_mnd_fre_ger_lda_dut_tsn_cze_fin_bem_akn_hun_svk_gam_geo_lat_pol_guj_pan_hau_owc_mol_est_moo_sun_grk_jav_jpn_tml_kor_rus_ita_cic_nor_mly_glc_mlt_mao_cnt_spa_xho_arw_anl_slo_prs_ben_hin_qcu_rom_lit_mcd_yor_tig_alb_sid_bul_tag_urd_tsw_bos_fbf_ind_tha_chh_knd_ven_bam_tur_afr_krd_azi_ewe_vie_amh_dgb_ses_igb	0.710743252228494	1.68911153071027	0.0945482293417454
887	anl_ger_dgb_bos_wly_aeg_sod_urd_aze_azi_igb_ind_lda_grk_bul_bsq_pol_sid_bem_cnt_lit_krd_tsn_spa_dyu_fre_hun_zul_ses_est_por_tig_geo_alb_prs_ctl_rus_chh_owc_svk_fin_swa_jav_arw_bat_jpn_knd_kor_dut_ita_fbf_ukr_mly_slo_amr_sun_mnd_afr_yor_scr_gam_eng_pan_glc_hin_qcu_nor_cze_mcd_xho_amh_mol_hau_rom_mao_guj_tsw_swe_akn_tag_tha_mlt_tml_moo_swt_tur_ben_lat_uzb_ewe_vie_heb_cic_ven_bam	-0.855878274012675	-2.07396402136641	0.0408467610288027
888	sod_afr_yor_rus_wly_chh_anl_guj_tur_azi_ewe_tag_fbf_mol_pol_bsq_slo_hau_dyu_mnd_eng_ctl_bam_prs_igb_krd_fin_tsw_lda_est_swe_mlt_geo_dut_lat_ger_fre_aeg_amr_ben_hun_zul_jav_glc_mly_jpn_tml_kor_grk_arw_swt_nor_ind_alb_tig_mao_cnt_bos_moo_pan_gam_lit_urd_mcd_bul_qcu_cze_rom_ita_swa_amh_hin_owc_por_sun_scr_ses_ukr_bem_bat_tha_sid_knd_xho_akn_uzb_spa_svk_aze_tsn_vie_heb_ven_cic_dgb	-0.457071873145435	-1.08647565472797	0.280076653683534
889	amr_ctl_zul_bos_sid_anl_wly_rom_uzb_tur_ewe_ind_swa_krd_ukr_bsq_glc_mlt_dgb_cnt_nor_arw_bam_bul_yor_pan_est_tsw_bem_fin_grk_heb_geo_guj_lit_prs_mol_tig_owc_rus_hun_swt_bat_scr_mao_jpn_tml_kor_ger_svk_tsn_pol_sun_ita_sod_jav_mnd_slo_lda_hin_hau_mcd_eng_lat_spa_qcu_swe_urd_ben_ven_gam_alb_amh_por_mly_cze_ses_afr_akn_tag_tha_chh_knd_dyu_cic_aze_dut_fre_azi_igb_vie_aeg_moo_xho_fbf	-0.827508621950258	-1.99759246609683	0.0486825927137644
890	wly_mol_ewe_por_sid_mlt_amr_arw_azi_uzb_cic_ind_igb_cze_eng_bsq_grk_heb_tsn_cnt_nor_bos_akn_prs_swa_krd_est_bam_lda_fin_ctl_amh_geo_dut_rus_pan_afr_hau_tig_glc_hun_zul_tag_ben_sun_jpn_tml_kor_scr_lat_swt_slo_mao_bul_anl_mly_mnd_svk_dyu_alb_owc_guj_urd_pol_swe_qcu_ita_spa_lit_dgb_gam_ukr_aeg_fre_bat_ger_fbf_hin_moo_jav_tha_sod_knd_tsw_ven_tur_rom_mcd_aze_yor_vie_chh_xho_ses_bem	0.00470970738190157	0.0110843876043868	0.991179862795746
891	mlt_ctl_tsn_swe_aeg_sid_sod_fre_aze_tur_ses_tag_bem_prs_scr_bsq_pol_anl_swt_cnt_alb_cze_dyu_slo_ewe_glc_est_igb_dgb_fin_grk_wly_geo_urd_krd_hin_ukr_hau_gam_ben_hun_zul_sun_rus_bat_jpn_knd_kor_guj_bos_xho_nor_mly_lat_tig_mao_mnd_lit_bam_spa_amh_ita_eng_mcd_por_qcu_dut_ger_arw_lda_heb_mol_owc_bul_ind_svk_swa_pan_yor_jav_tha_amr_tml_cic_ven_uzb_rom_afr_azi_moo_vie_chh_fbf_tsw_akn	0.465345760122164	1.09792961230288	0.275069718616202
892	wly_ger_dyu_slo_amh_sod_sid_lit_azi_tur_ven_bat_ewe_afr_pol_bsq_arw_tig_cic_cnt_urd_krd_akn_grk_xho_alb_fin_tsw_dgb_hun_ukr_anl_geo_rus_guj_ita_mcd_heb_gam_eng_est_swt_jav_ctl_mao_jpn_knd_kor_rom_por_lda_lat_ind_prs_owc_mly_mnd_glc_fbf_svk_amr_cze_bul_spa_nor_qcu_bos_dut_fre_swa_aeg_ben_chh_scr_sun_mol_bem_pan_tsn_tag_tha_mlt_tml_ses_moo_aze_hin_swe_uzb_yor_vie_hau_zul_bam_igb	0.3723570579221	0.879554537196253	0.381367750613028
893	heb_ukr_bem_dut_gam_tig_mlt_slo_azi_uzb_dgb_ind_bam_fre_ger_bsq_prs_sid_igb_cnt_alb_eng_ses_bos_ven_cze_est_cic_akn_fin_pol_amr_geo_urd_ctl_rom_scr_owc_anl_swe_hun_xho_jav_lit_mao_jpn_knd_kor_mcd_glc_dyu_spa_tag_guj_aeg_sun_mnd_mol_tsw_krd_hau_por_pan_ben_svk_qcu_hin_bul_arw_swt_amh_grk_wly_lat_mly_rus_ewe_ita_zul_bat_tha_chh_tml_fbf_swa_tur_nor_afr_aze_moo_vie_sod_lda_yor_tsn	-0.0397100313436189	-0.0935043611545339	0.925704033138305
894	anl_slo_dyu_pol_mlt_amr_wly_ita_aze_uzb_lda_tag_swa_afr_swe_bsq_svk_aeg_ven_cnt_rom_pan_ewe_guj_bam_bul_hun_tsw_yor_est_arw_sod_geo_lat_glc_grk_scr_gam_hau_por_fin_akn_bat_ctl_sun_jpn_tml_kor_ukr_dut_swt_bos_mao_alb_tig_mly_mnd_krd_igb_mol_sid_nor_lit_rus_hin_qcu_prs_ger_urd_ses_chh_spa_heb_fre_jav_cze_xho_eng_tsn_ind_tha_owc_knd_fbf_moo_azi_ben_mcd_tur_cic_vie_amh_zul_dgb_bem	-0.565143760918672	-1.34707635866247	0.181228868629898
895	hau_ctl_swt_spa_sod_owc_gam_urd_aze_tur_swa_jav_fbf_mol_hin_bsq_guj_anl_ven_cnt_bos_eng_cic_rom_zul_svk_fin_dgb_bam_hun_nor_wly_geo_ukr_scr_mcd_cze_amh_aeg_krd_est_bem_mly_swe_mao_jpn_tml_kor_ita_glc_ses_lit_bat_slo_chh_ind_mnd_alb_moo_prs_sid_pol_rus_grk_dut_qcu_por_pan_ger_lda_heb_ben_amr_bul_tag_arw_akn_lat_xho_sun_tha_tig_knd_igb_ewe_azi_afr_fre_uzb_yor_vie_mlt_tsn_dyu_tsw	0.120183787765613	0.282834176156186	0.777932522276317
896	sod_ben_zul_alb_hau_anl_gam_rom_azi_aze_swt_mao_tsw_rus_guj_bsq_krd_sid_bam_cnt_ukr_arw_fbf_svk_dyu_glc_est_xho_moo_fin_nor_heb_geo_bos_eng_mol_mcd_amh_mlt_afr_hun_ven_mly_hin_ind_jpn_knd_kor_por_spa_ewe_scr_bat_swe_chh_jav_mnd_lat_tsn_ger_wly_grk_dut_prs_lit_qcu_urd_bul_slo_lda_aeg_fre_amr_pol_sun_cze_bem_ctl_yor_tag_tha_owc_tml_dgb_ses_uzb_pan_ita_tur_akn_vie_tig_swa_igb_cic	-0.312289007623974	-0.739947705890448	0.461195585707818
897	mlt_rus_ven_urd_owc_gam_anl_prs_tur_uzb_dyu_bat_lda_spa_bul_bsq_ita_hau_ses_mnd_fre_slo_bam_arw_bem_guj_est_igb_cic_fin_mcd_chh_geo_krd_ben_eng_cze_amh_sod_pan_hun_zul_tag_pol_mao_jpn_tml_kor_nor_por_ewe_lit_sun_ctl_tig_mly_cnt_swe_akn_bos_wly_rom_alb_afr_ukr_qcu_svk_hin_dut_swt_heb_mol_amr_glc_ind_scr_swa_ger_fbf_jav_tha_sid_knd_tsn_dgb_azi_grk_lat_aze_yor_vie_aeg_tsw_xho_moo	-0.225521692286256	-0.532533446642442	0.595626684223879
898	tig_bos_yor_rus_aeg_amr_wly_urd_aze_tur_ses_mao_igb_scr_alb_bsq_rom_heb_ven_mnd_lit_cze_zul_ben_dgb_dut_fin_cic_bam_est_krd_hau_geo_mcd_afr_arw_mol_chh_gam_ita_hun_lda_ind_nor_bat_jpn_knd_kor_swe_ukr_swt_ger_sun_grk_anl_tag_cnt_spa_moo_slo_amh_svk_prs_por_guj_qcu_ctl_fre_pan_tsw_sod_hin_owc_glc_mly_bul_akn_lat_dyu_jav_tha_mlt_tml_fbf_swa_azi_pol_eng_uzb_bem_vie_sid_xho_tsn_ewe	0.290589460097044	0.68378254291916	0.495812713753728
899	owc_lat_ven_pan_gam_aeg_wly_arw_uzb_tur_fbf_mly_lda_nor_eng_bsq_lit_mlt_zul_cnt_mol_por_dgb_guj_ewe_ita_fin_tsw_bam_est_glc_anl_geo_pol_rom_grk_mcd_heb_sod_spa_hun_ses_mao_rus_jav_jpn_knd_kor_ben_ger_bem_scr_tag_ctl_amh_sun_mnd_krd_dyu_alb_tig_bul_bos_afr_swe_qcu_dut_slo_hin_igb_amr_prs_hau_ukr_bat_urd_swt_fre_cic_ind_tha_chh_tml_yor_xho_azi_cze_svk_aze_akn_vie_sid_tsn_swa_moo	-0.740853938695642	-1.78187916309468	0.0780329174106377
900	heb_mcd_zul_grk_amh_gam_anl_hin_azi_tur_fbf_mly_xho_fre_eng_bsq_scr_wly_moo_mnd_guj_ger_swa_ben_lda_cze_hun_ewe_cic_est_ctl_mlt_geo_bos_swe_glc_por_hau_chh_pol_fin_dyu_mao_dut_jav_jpn_knd_kor_lat_svk_dgb_rus_tag_alb_aeg_ind_cnt_ita_bem_arw_sid_prs_lit_mol_bul_qcu_urd_krd_ukr_akn_tig_slo_sod_rom_bat_pan_tsn_afr_swt_sun_tha_owc_tml_ven_tsw_uzb_spa_nor_aze_yor_vie_amr_igb_bam_ses	-0.589447999325005	-1.40803677776245	0.162454243659237
901	owc_ita_yor_svk_chh_aeg_anl_ger_aze_uzb_fbf_sun_ewe_ukr_afr_bsq_pol_gam_cic_mnd_glc_scr_xho_hin_tsn_lat_fin_igb_akn_hun_bos_mlt_geo_cze_spa_fre_rus_amh_tig_rom_est_dgb_bat_slo_jav_jpn_knd_kor_por_nor_moo_grk_ind_mcd_sid_mao_cnt_alb_tsw_eng_sod_urd_lit_swe_guj_qcu_pan_arw_bul_lda_hau_mol_amr_dut_tag_krd_bem_ctl_swt_mly_tha_heb_tml_ven_swa_tur_ben_prs_azi_bam_vie_wly_zul_ses_dyu	-0.630772310442113	-1.50782729340508	0.134988376091314
[truncated: 99 more rows]
