# Supplementary material for: Future Tense and Economic Decisions: Controlling for Cultural Evolution
Source: PLoS One. 2015 Jul 17;10(7):e0132145. doi: 10.1371/journal.pone.0132145 (PMC4506144; doi:10.1371/journal.pone.0132145)
Supplement: S8 Appendix — See README files within the various sub-folders. (ZIP) [file pone.0132145.s008.zip › S3_Code/Residuals_new/PGLS/PermuteResults/permute_B_SavingsWITHINFAM_6000.csv]

	ftr	r	t	p
1	mlt_slo_igb_alb_tig_amh_sid_fre_aze_azi_dgb_mao_tsw_pol_arw_bsq_nor_amr_dyu_cnt_lit_ben_swt_prs_zul_rom_est_bam_akn_fin_dut_anl_geo_hin_guj_bos_ukr_aeg_wly_ita_hun_swa_jav_rus_mly_jpn_knd_kor_swe_eng_ven_mcd_bat_urd_chh_sun_mnd_ctl_cic_glc_sod_svk_mol_bul_por_qcu_lat_scr_cze_lda_heb_ger_hau_spa_tag_afr_tsn_grk_ses_ind_tha_gam_tml_ewe_bem_uzb_pan_krd_tur_yor_vie_owc_moo_fbf_xho	-0.265119490759449	-0.62800797403113	0.531537862603208
2	gam_ukr_yor_mcd_sid_tig_heb_ger_uzb_tur_ewe_jav_ven_ita_guj_bsq_dut_owc_swt_mnd_grk_ben_moo_hin_cic_svk_hun_swa_tsw_est_swe_sod_geo_glc_slo_bos_alb_wly_mlt_arw_fin_ses_mao_ctl_sun_jpn_knd_kor_cze_nor_igb_scr_mly_por_amr_tag_cnt_afr_fbf_rus_amh_urd_spa_pol_prs_qcu_fre_pan_krd_zul_chh_bul_hau_rom_bat_lat_bam_eng_akn_ind_tha_aeg_tml_dyu_xho_aze_lit_mol_azi_dgb_vie_anl_lda_tsn_bem	-0.734052342546934	-1.76293101798893	0.0811970633380149
3	aeg_ger_yor_lat_amr_amh_owc_afr_aze_tur_dgb_jav_dyu_nor_urd_bsq_arw_sid_cic_mnd_dut_prs_fbf_lit_swa_bul_est_ewe_akn_fin_fre_hau_geo_mol_bos_pol_hin_heb_anl_pan_hun_swt_mao_ita_bat_jpn_tml_kor_spa_ukr_bam_alb_ind_glc_gam_tag_cnt_mcd_zul_swe_chh_ben_slo_grk_por_qcu_scr_svk_ctl_tsn_wly_guj_sod_rus_mly_cze_ses_krd_ven_sun_tha_mlt_knd_xho_tsw_uzb_eng_rom_azi_moo_vie_tig_bem_igb_lda	-0.40103431636526	-0.950420620902268	0.344362003675136
4	tig_prs_dgb_mcd_mlt_wly_sod_krd_aze_azi_lda_mly_moo_eng_hin_bsq_nor_owc_ven_mnd_dut_rom_igb_bul_tsn_guj_est_yor_zul_hun_scr_gam_geo_fre_spa_bos_lit_heb_aeg_ita_fin_bem_tag_cze_bat_jpn_tml_kor_glc_pan_ewe_svk_ind_swe_chh_mao_cnt_alb_bam_ben_hau_ger_slo_grk_ctl_qcu_por_lat_ukr_swa_amh_mol_sid_arw_jav_pol_fbf_afr_akn_sun_tha_anl_knd_tsw_dyu_tur_rus_urd_uzb_swt_vie_amr_xho_cic_ses	-0.842448328727232	-2.03528296934377	0.0446682110282269
5	anl_pan_dgb_ukr_heb_sod_gam_svk_tur_azi_yor_ind_fbf_dut_ctl_bsq_hin_hau_xho_mnd_cze_rom_swt_fre_cic_prs_est_bam_ven_hun_spa_amr_geo_nor_bul_ger_grk_chh_tig_ita_fin_tsw_jav_scr_sun_jpn_knd_kor_lat_ben_igb_krd_mao_por_sid_mly_cnt_glc_zul_alb_aeg_rus_slo_swe_urd_qcu_mcd_arw_pol_moo_wly_guj_amh_mol_tag_bos_dyu_lit_ses_bat_tha_mlt_tml_lda_swa_aze_afr_eng_uzb_tsn_vie_owc_akn_bem_ewe	-0.614677766077658	-1.46785703171437	0.14551708418361
6	aeg_rom_ewe_ben_amh_mlt_sod_ukr_uzb_azi_swt_mao_xho_scr_krd_bsq_afr_amr_swa_cnt_bul_spa_fbf_dut_akn_svk_fin_bam_tsw_hun_fre_wly_geo_nor_urd_cze_pan_anl_chh_mol_est_cic_mly_bos_tag_jpn_tml_kor_ita_por_igb_mcd_bat_eng_gam_sun_mnd_guj_ven_ctl_tig_prs_lit_grk_pol_qcu_rus_arw_glc_yor_heb_swe_owc_alb_jav_ger_lda_slo_bem_ind_tha_hau_knd_ses_zul_tur_lat_hin_aze_moo_vie_sid_dgb_dyu_tsn	-0.900141299208326	-2.17778461025997	0.0319519481602856
7	mlt_nor_zul_rom_anl_heb_sod_scr_aze_azi_tsw_ind_yor_svk_prs_bsq_pan_tig_dgb_cnt_hin_glc_bam_fre_lda_por_fin_xho_ven_est_swe_chh_geo_bul_ctl_mcd_eng_wly_sid_ukr_hun_fbf_tag_grk_jav_jpn_tml_kor_lit_alb_swt_guj_bat_lat_aeg_sun_mnd_mol_dyu_cze_owc_arw_ger_bos_ita_qcu_dut_rus_slo_bem_hau_ben_amr_pol_mly_urd_cic_spa_swa_mao_tha_gam_knd_moo_ewe_uzb_afr_krd_tur_ses_vie_amh_akn_igb_tsn	0.580833743231116	1.36939233979312	0.174174483877823
8	tig_alb_swt_lit_hau_sid_heb_guj_aze_azi_ven_sun_akn_glc_fre_bsq_cze_amr_yor_cnt_urd_ctl_ses_krd_xho_eng_est_lda_fbf_hun_scr_mlt_geo_arw_afr_lat_dut_owc_sod_spa_fin_bem_ind_hin_mly_jpn_knd_kor_ger_svk_moo_ukr_tag_grk_aeg_bat_mnd_rus_cic_pol_anl_mcd_bos_bul_ben_qcu_rom_nor_por_ewe_chh_swe_amh_pan_jav_prs_bam_ita_tsw_mao_tha_wly_tml_swa_tsn_tur_mol_slo_uzb_igb_vie_gam_dgb_zul_dyu	0.572537360680325	1.35302112201687	0.179328918843013
9	amr_krd_yor_scr_mlt_hau_amh_lit_uzb_azi_dgb_bat_tsw_swe_prs_bsq_guj_tig_ses_cnt_ita_mol_dyu_fre_bam_lat_fin_igb_moo_est_afr_wly_geo_bul_urd_glc_pol_sod_chh_mcd_hun_akn_mly_ukr_sun_jpn_knd_kor_bos_hin_swt_grk_jav_ctl_anl_tag_mnd_arw_fbf_ben_heb_alb_svk_cze_por_qcu_ger_dut_rom_zul_aeg_rus_sid_eng_ind_slo_bem_pan_lda_mao_tha_gam_tml_ewe_xho_aze_spa_nor_tur_tsn_vie_owc_ven_swa_cic	0.528906804701142	1.2520150317047	0.213704058685874
10	owc_svk_zul_arw_tig_chh_sod_eng_azi_uzb_tsw_ind_lda_fre_hin_bsq_grk_wly_moo_cnt_ctl_dut_yor_por_akn_ger_fin_igb_dyu_hun_alb_amr_geo_cze_pan_ukr_pol_hau_aeg_rom_est_swa_bat_urd_mly_jpn_knd_kor_ben_nor_xho_swe_sun_rus_mlt_mao_mnd_lit_swt_scr_amh_afr_prs_guj_bul_qcu_spa_mcd_glc_tsn_heb_bos_gam_slo_tag_ita_dgb_lat_ven_jav_tha_anl_tml_ewe_cic_aze_mol_krd_tur_ses_vie_sid_bem_bam_fbf	-0.35032591939174	-0.829460824530778	0.408967682469463
11	amh_pan_ses_bos_wly_aeg_sod_spa_tur_aze_bem_mao_moo_ctl_hin_bsq_prs_mlt_swa_mnd_alb_ben_fbf_krd_dyu_pol_est_ven_yor_fin_lat_hau_geo_scr_fre_rom_por_sid_anl_ita_hun_xho_bat_slo_jav_jpn_tml_kor_guj_svk_ewe_glc_mly_urd_amr_sun_cnt_rus_swt_eng_heb_mcd_nor_dut_cze_qcu_ukr_mol_ger_dgb_chh_swe_owc_grk_tag_arw_igb_lit_zul_ind_tha_gam_knd_bam_tsw_azi_bul_afr_uzb_tsn_vie_tig_akn_lda_cic	-0.425443548360183	-1.00891817475442	0.315631702908303
12	sod_bul_lda_grk_owc_gam_anl_ita_aze_azi_tsn_ind_ses_swe_alb_bsq_bos_chh_dyu_cnt_mcd_arw_xho_pol_fbf_slo_hun_yor_cic_fin_svk_tig_geo_fre_ukr_ger_pan_sid_amh_lat_est_igb_bat_spa_sun_jpn_tml_kor_ben_hin_zul_dut_jav_por_wly_mao_mnd_mol_ven_afr_mlt_cze_krd_urd_nor_qcu_guj_rom_lit_swt_aeg_eng_heb_glc_tag_rus_swa_ctl_tsw_mly_tha_hau_knd_bem_moo_tur_scr_prs_uzb_ewe_vie_amr_akn_bam_dgb	-0.375344540978095	-0.890241843318077	0.375633250056681
13	hau_prs_yor_guj_sid_amr_tig_spa_tur_azi_tsw_tag_lda_fre_lit_bsq_scr_sod_cic_cnt_cze_por_igb_ctl_fbf_pan_est_dyu_zul_hun_mol_chh_geo_svk_eng_mcd_rus_aeg_mlt_hin_fin_dgb_mly_krd_ind_jpn_knd_kor_nor_ukr_akn_swe_sun_glc_anl_jav_mnd_afr_ven_urd_gam_ger_ben_lat_bul_qcu_bos_ita_arw_ses_wly_rom_owc_grk_bat_slo_tsn_pol_bem_mao_tha_amh_tml_moo_xho_uzb_dut_alb_aze_swa_vie_heb_ewe_bam_swt	-0.585545714196212	-1.39675157388163	0.165812605901987
14	tig_guj_dyu_eng_sod_hau_anl_prs_azi_aze_dgb_mly_swt_nor_scr_bsq_ita_mlt_lda_cnt_lit_glc_tsn_grk_akn_ben_est_ses_igb_hun_pol_heb_geo_bos_slo_ger_swe_wly_amr_hin_fin_fbf_jav_cze_bat_jpn_tml_kor_dut_rom_bam_arw_ind_fre_sid_sun_mnd_por_zul_alb_owc_ukr_bul_ctl_rus_qcu_pan_mol_krd_ewe_amh_afr_aeg_spa_tag_urd_tsw_svk_moo_mao_tha_chh_knd_bem_swa_tur_mcd_lat_uzb_cic_vie_gam_yor_ven_xho	-0.511004880124463	-1.2162078775517	0.226983645430121
15	wly_fre_dgb_prs_amr_owc_amh_ben_uzb_aze_bem_jav_zul_ctl_rom_bsq_hin_anl_yor_cnt_mol_afr_ses_pan_swt_pol_fin_cic_swa_hun_alb_chh_geo_ger_rus_swe_dut_sid_aeg_grk_est_ven_sun_eng_tag_jpn_tml_kor_arw_bos_dyu_scr_bat_lit_tig_mly_mnd_guj_lda_lat_heb_glc_cze_ukr_spa_qcu_krd_nor_por_xho_hau_slo_gam_svk_mao_ita_bam_bul_moo_ind_tha_mlt_knd_tsn_tsw_tur_urd_mcd_azi_igb_vie_sod_ewe_fbf_akn	0.0494639562771401	0.11640798571839	0.907580213586486
16	amr_lit_swt_hin_sid_owc_anl_lat_tur_uzb_cic_mly_tsn_cze_spa_bsq_bul_aeg_akn_cnt_arw_guj_bam_rom_tsw_scr_hun_yor_lda_fin_alb_hau_geo_fre_mcd_grk_pol_mlt_amh_por_est_dgb_jav_ctl_sun_jpn_knd_kor_rus_mol_xho_dut_ind_ger_wly_bat_mnd_urd_swa_pan_sod_slo_nor_ben_krd_qcu_swe_bos_svk_igb_gam_ukr_heb_afr_tag_glc_ven_eng_ses_mao_tha_tig_tml_dyu_fbf_aze_prs_ita_azi_moo_vie_chh_ewe_zul_bem	-0.367412446306309	-0.869825899090734	0.386635064465521
17	tig_krd_bam_guj_mlt_owc_amr_fre_tur_aze_cic_ind_ses_alb_rom_bsq_svk_heb_fbf_cnt_eng_ger_lda_dut_akn_nor_hun_dgb_moo_fin_mcd_hau_geo_arw_swe_afr_pan_gam_aeg_ita_est_igb_tag_mol_mao_jpn_tml_kor_cze_glc_swt_urd_bat_por_chh_sun_mnd_lat_swa_lit_sod_spa_slo_pol_prs_qcu_ctl_bul_scr_tsw_anl_ben_sid_grk_jav_hin_zul_rus_ven_mly_tha_amh_knd_bem_tsn_uzb_ukr_bos_azi_xho_vie_wly_ewe_yor_dyu	-0.184570899229072	-0.435734908211537	0.664038787329074
18	wly_swe_moo_afr_anl_tig_amr_mcd_aze_uzb_tsw_tag_fbf_svk_krd_bsq_scr_aeg_dgb_mnd_ger_rus_zul_ita_akn_glc_hun_bem_ewe_est_lit_heb_geo_por_eng_hin_fre_gam_mlt_nor_fin_swa_bat_arw_ind_jpn_tml_kor_lat_cze_dyu_ukr_sun_pan_amh_mao_cnt_spa_lda_pol_hau_urd_guj_alb_grk_qcu_ctl_prs_rom_igb_owc_bos_chh_ben_mly_mol_xho_slo_ses_jav_tha_sid_knd_bam_swt_azi_bul_dut_tur_ven_vie_sod_tsn_yor_cic	-0.511250230749304	-1.22019588356213	0.225475702154595
19	hau_alb_xho_lit_sod_amh_chh_lat_aze_azi_ven_tag_moo_rus_rom_bsq_bul_mlt_swt_cnt_urd_slo_zul_fre_yor_guj_hun_fbf_lda_est_scr_amr_geo_bos_afr_grk_ger_tig_wly_prs_fin_igb_sun_ctl_ind_jpn_tml_kor_cze_ben_dgb_arw_mly_pol_gam_mao_mnd_spa_tsn_mcd_heb_hin_eng_por_pan_qcu_glc_mol_nor_ses_aeg_dut_sid_krd_jav_ita_dyu_swe_ewe_bat_tha_anl_knd_swa_tsw_tur_svk_ukr_uzb_bam_vie_owc_bem_akn_cic	-0.163111808668236	-0.385226911306189	0.70094896966861
20	sid_ukr_zul_grk_mlt_hau_chh_nor_tur_aze_swt_sun_ses_scr_mol_bsq_pan_anl_bam_cnt_bos_cze_moo_guj_dyu_ger_fin_xho_ewe_est_ben_heb_geo_swe_ita_glc_lat_gam_owc_ctl_hun_swa_bat_lit_mao_jpn_knd_kor_slo_fre_dgb_arw_jav_svk_amr_tag_mnd_pol_lda_spa_tig_prs_krd_urd_eng_qcu_afr_rom_mcd_akn_aeg_rus_wly_dut_ind_hin_bem_por_tsw_mly_tha_amh_tml_tsn_yor_azi_alb_bul_uzb_igb_vie_sod_fbf_cic_ven	-0.359176923317635	-0.851727514008094	0.396553268931635
21	mlt_ben_swa_eng_wly_gam_owc_dut_aze_azi_cic_tag_moo_bul_urd_bsq_fre_hau_igb_cnt_glc_ctl_akn_ukr_ven_mol_fin_dyu_ewe_hun_arw_sid_geo_rom_pol_guj_bos_heb_chh_scr_est_bem_ind_grk_mly_jpn_tml_kor_krd_pan_fbf_hin_sun_swe_sod_bat_mnd_mcd_bam_slo_tig_alb_prs_lat_spa_qcu_afr_nor_ita_lda_aeg_svk_amh_ger_jav_rus_ses_cze_tsn_mao_tha_amr_knd_dgb_xho_tur_por_lit_uzb_zul_vie_anl_tsw_yor_swt	-0.226229979714527	-0.534982082438022	0.593939111725227
22	owc_afr_ven_lat_heb_hau_tig_swe_aze_tur_cic_mly_ewe_scr_krd_bsq_slo_mlt_dyu_mnd_guj_mol_dgb_urd_bem_prs_est_akn_moo_hun_bul_sod_geo_arw_cze_pol_rus_sid_aeg_spa_fin_fbf_ind_bos_jav_jpn_tml_kor_svk_dut_tsn_ukr_tag_hin_amh_bat_cnt_ben_yor_alb_gam_rom_ger_grk_por_qcu_fre_nor_ita_igb_chh_mcd_amr_lit_sun_eng_zul_glc_swt_mao_tha_anl_knd_tsw_bam_uzb_ctl_pan_azi_ses_vie_wly_swa_lda_xho	-0.903801696485739	-2.19187326838416	0.0308854412878996
23	owc_swe_cic_pan_mlt_chh_sid_grk_aze_uzb_ses_bat_ewe_lit_fre_bsq_ukr_sod_fbf_cnt_alb_lat_igb_mcd_tsn_pol_est_dyu_dgb_fin_bul_amr_geo_guj_hin_ger_rus_anl_tig_ctl_hun_ven_ind_nor_tag_jpn_knd_kor_glc_afr_yor_arw_jav_ben_aeg_mly_mnd_krd_swt_prs_amh_rom_ita_cze_scr_qcu_mol_svk_eng_moo_heb_bos_hau_spa_sun_slo_zul_urd_tsw_mao_tha_wly_tml_bem_xho_tur_dut_por_azi_akn_vie_gam_bam_swa_lda	0.528012270437853	1.24721495729559	0.215450430529642
24	amh_arw_bam_alb_aeg_sod_hau_grk_tur_uzb_xho_mao_moo_eng_lat_bsq_mcd_wly_akn_mnd_hin_afr_ven_swe_dgb_prs_fin_cic_tsn_hun_mol_sid_geo_ukr_ctl_por_spa_anl_gam_cze_est_zul_bat_fre_sun_jpn_tml_kor_guj_bos_ewe_scr_tag_ger_owc_mly_cnt_urd_swa_dut_amr_rom_pol_krd_slo_qcu_svk_pan_glc_tsw_tig_rus_mlt_bul_jav_ben_igb_lit_ses_ind_tha_heb_knd_bem_lda_azi_ita_nor_aze_dyu_vie_chh_yor_swt_fbf	0.663092414789952	1.57299826397323	0.119115260573744
25	tig_pol_tsw_lat_mlt_sid_owc_glc_uzb_aze_moo_mly_igb_eng_por_bsq_prs_amr_akn_mnd_lit_dut_ewe_ger_ses_bos_hun_cic_swt_fin_slo_sod_geo_grk_nor_hin_ctl_gam_chh_krd_est_tsn_mao_ukr_ind_jpn_tml_kor_alb_rus_xho_bul_tag_arw_aeg_jav_cnt_rom_lda_svk_anl_cze_mol_guj_ita_qcu_scr_swe_fre_ven_amh_mcd_heb_afr_bat_pan_bam_ben_dyu_sun_tha_hau_knd_fbf_yor_tur_urd_spa_azi_swa_vie_wly_dgb_bem_zul	0.489440768747378	1.15436730662794	0.25130734105356
26	mlt_svk_ewe_pol_gam_aeg_wly_ctl_tur_aze_dgb_tag_zul_nor_spa_bsq_mol_amr_igb_cnt_guj_ukr_ses_glc_fbf_urd_hun_lda_yor_fin_hin_amh_geo_rus_bul_alb_pan_sid_chh_dut_est_tsn_jav_lat_bat_jpn_knd_kor_fre_rom_ven_mcd_ind_slo_hau_sun_mnd_bos_swa_afr_owc_swe_por_prs_cze_qcu_lit_ben_arw_xho_heb_ita_sod_ger_mao_grk_akn_scr_swt_mly_tha_tig_tml_moo_bem_azi_krd_eng_uzb_tsw_vie_anl_cic_dyu_bam	-0.792132065651946	-1.90784631551408	0.0594962761932986
27	wly_lat_lda_por_gam_mlt_amr_lit_azi_aze_ven_jav_xho_nor_afr_bsq_mcd_chh_tsn_cnt_dut_pan_bem_glc_dyu_slo_est_fbf_swt_fin_hin_aeg_geo_eng_ita_cze_guj_hau_sid_scr_hun_yor_bat_grk_ind_jpn_knd_kor_prs_swe_bam_urd_mao_ctl_owc_mly_mnd_rus_ewe_ben_tig_alb_krd_svk_arw_qcu_ger_bul_rom_swa_amh_fre_heb_ukr_tag_spa_igb_pol_moo_sun_tha_anl_tml_dgb_akn_uzb_bos_mol_tur_tsw_vie_sod_ses_zul_cic	-0.583197565853109	-1.39258562492279	0.16706567552359
28	amr_pol_bam_ger_wly_heb_aeg_mcd_uzb_azi_akn_sun_bem_ben_mol_bsq_spa_chh_xho_cnt_guj_alb_fbf_glc_swt_por_fin_dgb_cic_hun_prs_sod_geo_scr_lat_nor_bos_hau_sid_grk_est_dyu_bat_dut_tag_jpn_knd_kor_swe_slo_tsn_lit_ind_bul_amh_mly_mnd_ctl_zul_arw_gam_eng_krd_cze_svk_qcu_pan_rus_fre_ses_anl_urd_owc_ukr_mao_rom_moo_ita_igb_jav_tha_mlt_tml_ewe_ven_aze_hin_afr_tur_swa_vie_tig_tsw_lda_yor	-0.821607591080485	-1.98474471146704	0.0501195834223374
29	gam_svk_bem_bul_aeg_chh_mlt_glc_azi_uzb_tsn_bat_tsw_spa_rus_bsq_ctl_amh_swa_cnt_lit_alb_ewe_por_fbf_ita_fin_lda_dgb_hun_cze_amr_geo_bos_pan_guj_ukr_sod_anl_nor_est_ses_tag_lat_ind_jpn_knd_kor_prs_ben_bam_grk_jav_urd_owc_sun_mnd_mol_akn_rom_hau_mcd_afr_eng_ger_qcu_slo_arw_swe_xho_sid_scr_heb_krd_mao_fre_moo_dut_cic_mly_tha_wly_tml_zul_ven_tur_hin_pol_aze_dyu_vie_tig_igb_yor_swt	-0.0308926447099	-0.0727674907417239	0.942147414091555
30	amr_glc_swa_ben_hau_mlt_aeg_afr_aze_azi_cic_mao_moo_lit_arw_bsq_mcd_chh_bem_cnt_pan_fre_swt_eng_tsn_urd_fin_dyu_bam_est_rom_gam_geo_ger_guj_alb_prs_anl_heb_hin_hun_fbf_ind_swe_bat_jpn_knd_kor_ctl_rus_ewe_ukr_jav_bos_sod_sun_mnd_cze_yor_svk_sid_dut_por_grk_krd_qcu_mol_spa_nor_ses_wly_ita_owc_scr_mly_bul_xho_lat_lda_tag_tha_tig_tml_zul_igb_tur_slo_pol_uzb_ven_vie_amh_tsw_dgb_akn	-0.740822339521848	-1.77998450365972	0.0783446454504407
31	tig_guj_yor_pol_owc_sid_gam_mcd_aze_tur_dyu_bat_fbf_scr_ukr_bsq_swe_amh_swa_mnd_pan_alb_bem_lit_bam_eng_hun_lda_ses_fin_lat_anl_geo_grk_nor_ben_slo_hau_aeg_spa_est_akn_sun_ctl_tag_jpn_tml_kor_rom_por_moo_bul_mly_arw_sod_ind_cnt_krd_dgb_mol_chh_ger_hin_svk_cze_qcu_fre_afr_bos_xho_wly_urd_amr_ita_jav_prs_swt_rus_igb_mao_tha_heb_knd_cic_tsw_uzb_dut_glc_azi_ven_vie_mlt_ewe_zul_tsn	-0.37204050235435	-0.882668037961617	0.379691525549502
32	amr_afr_yor_ctl_aeg_tig_heb_rom_tur_aze_fbf_mao_cic_nor_rus_bsq_fre_anl_zul_mnd_swe_pol_bam_lat_lda_svk_est_dyu_tsw_fin_mcd_mlt_geo_glc_ukr_guj_bul_sod_hau_mol_hun_xho_mly_slo_jav_jpn_tml_kor_ben_pan_akn_ita_sun_prs_owc_ind_cnt_eng_moo_hin_sid_dut_scr_cze_por_qcu_lit_arw_grk_ven_amh_urd_wly_bos_tag_alb_ewe_ger_swa_bat_tha_gam_knd_igb_bem_azi_krd_spa_uzb_tsn_vie_chh_dgb_swt_ses	-0.635298480919391	-1.51977016405517	0.131961329925218
33	sid_lat_bam_arw_hau_anl_gam_hin_uzb_aze_tsn_ind_zul_cze_svk_bsq_ita_amr_ses_mnd_urd_fre_ven_slo_moo_ger_est_dgb_swa_fin_mol_tig_geo_alb_grk_rus_prs_mlt_aeg_krd_hun_akn_jav_pan_mly_jpn_tml_kor_spa_mcd_igb_pol_mao_ukr_amh_sun_cnt_scr_xho_rom_sod_ctl_guj_ben_bos_qcu_bul_swe_lit_yor_chh_dut_wly_nor_bat_glc_lda_por_tsw_tag_tha_owc_knd_swt_dyu_azi_afr_eng_tur_ewe_vie_heb_cic_bem_fbf	-1.18197921190697	-2.92062939318175	0.00438319866585115
34	wly_mol_zul_ctl_sod_sid_gam_krd_tur_uzb_moo_sun_xho_hin_swe_bsq_grk_anl_tsn_cnt_bos_scr_akn_lit_yor_cze_hun_swa_bam_est_prs_mlt_geo_arw_guj_rus_bul_chh_aeg_ukr_fin_lda_tag_urd_ind_jpn_knd_kor_pol_eng_cic_pan_mao_afr_owc_bat_mnd_dut_dyu_ger_amr_mcd_rom_ita_slo_qcu_glc_spa_alb_swt_amh_nor_heb_ben_jav_lat_ses_por_ewe_mly_tha_hau_tml_tsw_ven_aze_svk_fre_azi_bem_vie_tig_fbf_igb_dgb	-0.580774116757899	-1.38434151254392	0.169566706278885
35	chh_cze_cic_rom_sod_wly_owc_ben_tur_uzb_zul_mly_bam_dut_mcd_bsq_urd_mlt_swa_cnt_nor_ukr_bem_swe_tsw_ger_est_xho_lda_fin_grk_sid_geo_svk_prs_alb_krd_gam_amr_afr_hun_yor_sun_lat_jav_jpn_tml_kor_fre_rus_dgb_slo_mao_arw_anl_tag_mnd_bos_fbf_pan_amh_spa_scr_ita_mol_qcu_guj_ctl_lit_swt_heb_bul_hau_hin_ind_por_tsn_pol_ses_bat_tha_aeg_knd_ven_igb_aze_glc_eng_azi_moo_vie_tig_ewe_dyu_akn	0.637024729658194	1.50600833818042	0.135454157174603
36	chh_pan_fbf_guj_sod_gam_sid_svk_tur_uzb_yor_mao_igb_urd_grk_bsq_afr_anl_cic_cnt_swe_rus_zul_pol_moo_fre_est_swt_dgb_hun_ita_wly_geo_lit_alb_krd_cze_tig_aeg_ukr_fin_xho_jav_dut_mly_jpn_tml_kor_bos_nor_tsw_prs_sun_hin_amh_bat_mnd_lat_ewe_spa_heb_bul_rom_eng_mol_qcu_glc_ben_arw_akn_owc_ctl_amr_slo_tag_scr_dyu_mcd_tsn_ind_tha_hau_knd_bem_ses_aze_ger_por_azi_swa_vie_mlt_lda_bam_ven	-0.302018217387785	-0.714167604524832	0.476912204532932
37	heb_urd_swa_afr_hau_anl_owc_spa_aze_tur_ven_ind_dyu_ctl_ita_bsq_cze_sid_tsn_mnd_krd_rom_dgb_grk_zul_pol_fin_swt_xho_est_hin_aeg_geo_mol_lit_ger_nor_sod_tig_por_hun_bem_tag_dut_mao_jpn_knd_kor_prs_eng_bam_rus_jav_bul_wly_sun_cnt_slo_akn_swe_mlt_fre_bos_mcd_guj_qcu_ben_pan_glc_moo_amr_svk_chh_arw_mly_lat_igb_scr_tsw_bat_tha_amh_tml_fbf_ewe_azi_ukr_alb_uzb_yor_vie_gam_ses_cic_lda	0.104607705975704	0.246679212579044	0.805700186016079
38	amh_ger_tsn_svk_mlt_hau_tig_spa_aze_tur_bem_bat_xho_bul_ben_bsq_lat_wly_ses_cnt_prs_swe_akn_fre_swt_arw_hun_swa_ewe_fin_glc_aeg_geo_cze_scr_nor_ctl_amr_anl_rom_est_dgb_sun_pan_ind_jpn_tml_kor_hin_dut_bam_eng_tag_mcd_chh_mao_mnd_grk_moo_slo_sod_krd_ukr_lit_alb_qcu_bos_mol_pol_lda_heb_afr_sid_guj_jav_ita_fbf_por_dyu_mly_tha_owc_knd_igb_yor_uzb_urd_rus_azi_tsw_vie_gam_zul_cic_ven	-0.742416694264223	-1.78708121823116	0.0771822974419146
39	anl_rom_lda_nor_tig_hau_wly_lat_uzb_aze_fbf_tag_tsn_hin_por_bsq_ctl_chh_akn_mnd_pol_ukr_swt_ita_cic_grk_hun_ven_xho_est_svk_mlt_geo_afr_guj_fre_arw_heb_gam_krd_fin_dyu_bat_mol_mao_jpn_tml_kor_glc_ben_yor_slo_jav_mcd_amr_mly_cnt_urd_dgb_rus_sod_eng_ger_swe_alb_qcu_pan_bos_dut_bam_owc_scr_aeg_spa_sun_bul_zul_lit_bem_ind_tha_amh_knd_ewe_moo_tur_prs_cze_azi_tsw_vie_sid_ses_igb_swa	-0.0213636861139857	-0.050310105262322	0.959983167706812
40	amr_pan_moo_slo_gam_sod_sid_cze_uzb_tur_zul_tag_lda_urd_grk_bsq_ita_tig_yor_cnt_mcd_nor_ses_fre_xho_glc_fin_fbf_bam_est_lat_hau_geo_hin_ger_guj_ctl_anl_chh_eng_hun_swt_ind_pol_mly_jpn_knd_kor_bos_ben_dyu_rom_bat_alb_owc_jav_mnd_por_swa_mol_heb_rus_bul_swe_lit_qcu_scr_spa_afr_tsn_mlt_ukr_amh_prs_mao_arw_ven_dut_tsw_sun_tha_aeg_tml_cic_ewe_aze_svk_krd_azi_igb_vie_wly_dgb_akn_bem	-0.0746392231204485	-0.175976988187679	0.86069464209774
41	sod_prs_bem_alb_mlt_amh_sid_ben_aze_azi_lda_mao_zul_mol_ita_bsq_bos_aeg_cic_mnd_lit_afr_swa_eng_bam_mcd_est_yor_tsw_fin_dut_chh_geo_spa_pan_fre_hin_anl_gam_swe_hun_ses_tag_guj_sun_jpn_knd_kor_cze_ger_dgb_svk_bat_lat_wly_jav_cnt_grk_ewe_urd_heb_ukr_slo_glc_arw_qcu_nor_scr_rus_moo_tig_rom_owc_bul_mly_por_xho_ctl_akn_ind_tha_amr_tml_dyu_fbf_uzb_pol_krd_tur_igb_vie_hau_swt_ven_tsn	-0.42494165708865	-1.0089908803679	0.315597019314444
42	tig_eng_dgb_glc_owc_hau_heb_pan_azi_aze_moo_ind_swa_dut_ben_bsq_ger_amh_ven_cnt_pol_cze_tsn_slo_ewe_ita_hun_bam_swt_est_lit_mlt_geo_mol_ukr_svk_alb_aeg_gam_scr_fin_lda_bat_bul_jav_jpn_tml_kor_fre_bos_tsw_rus_mao_afr_wly_tag_mnd_lat_yor_rom_chh_guj_krd_urd_ctl_qcu_swe_arw_hin_akn_sid_prs_anl_grk_sun_mcd_xho_nor_fbf_mly_tha_sod_knd_bem_dyu_tur_por_spa_uzb_zul_vie_amr_cic_ses_igb	-0.894713872527839	-2.17434353158117	0.0322172607303784
43	tig_guj_tsn_mcd_hau_wly_owc_arw_azi_aze_bam_jav_ven_spa_dut_bsq_glc_sid_lda_cnt_grk_ben_swa_ctl_tsw_lit_hun_fbf_bem_est_svk_amr_geo_swe_hin_slo_alb_gam_aeg_pol_fin_swt_sun_mol_mao_jpn_tml_kor_afr_krd_dyu_ita_tag_ger_anl_mly_mnd_ukr_zul_rus_chh_nor_por_lat_eng_qcu_bos_fre_bul_cic_sod_rom_mlt_prs_ind_urd_dgb_scr_yor_bat_tha_amh_knd_xho_moo_uzb_pan_cze_tur_ewe_vie_heb_igb_ses_akn	0.0609864854607291	0.143525491626796	0.886185713533436
44	tig_bos_ven_krd_mlt_sid_wly_lit_azi_tur_igb_jav_bem_cze_afr_bsq_hin_amr_tsn_mnd_lat_ctl_xho_fre_yor_mol_hun_fbf_cic_fin_rus_aeg_geo_guj_bul_por_urd_chh_gam_svk_est_swt_sun_ita_tag_jpn_tml_kor_mcd_slo_tsw_ukr_bat_pan_anl_mao_cnt_dut_ses_eng_sod_nor_swe_prs_scr_qcu_rom_grk_glc_moo_amh_alb_hau_ger_mly_pol_bam_ben_lda_ind_tha_owc_knd_akn_dgb_uzb_arw_spa_aze_zul_vie_heb_dyu_swa_ewe	-0.0794421453852802	-0.187246734727023	0.851875087286403
45	gam_ita_moo_scr_anl_amh_wly_prs_tur_uzb_tsw_tag_zul_hin_nor_bsq_svk_sid_lda_cnt_ctl_ger_igb_guj_yor_lit_fin_tsn_akn_hun_glc_chh_geo_rom_arw_krd_por_heb_hau_mol_est_ses_ind_fre_jav_jpn_knd_kor_spa_cze_bam_swe_bat_slo_sod_sun_mnd_bul_dyu_mcd_mlt_eng_ben_afr_dut_qcu_lat_alb_urd_xho_aeg_grk_owc_bos_mao_rus_dgb_pan_ven_mly_tha_tig_tml_fbf_bem_azi_pol_ukr_aze_cic_vie_amr_swt_ewe_swa	0.3282041577305	0.773691827933838	0.441075324108877
46	sod_alb_ses_svk_heb_sid_amh_pan_uzb_tur_moo_mao_tsn_ctl_arw_bsq_swe_tig_ewe_cnt_prs_spa_ven_scr_bam_grk_fin_swt_fbf_hun_hin_hau_geo_afr_guj_lat_lit_aeg_gam_slo_est_zul_bat_bul_jav_jpn_tml_kor_fre_pol_xho_nor_ind_urd_owc_sun_mnd_por_yor_ben_wly_dut_ita_mol_rom_qcu_rus_ger_eng_cic_amr_mcd_chh_bos_tag_glc_akn_ukr_igb_mly_tha_anl_knd_lda_swa_aze_cze_krd_azi_bem_vie_mlt_dyu_dgb_tsw	-0.617957311901285	-1.47647300013895	0.143195100354992
47	tig_pol_moo_pan_mlt_chh_wly_rom_aze_tur_cic_jav_lda_svk_ger_bsq_hin_hau_dyu_mnd_ben_cze_zul_bos_ses_spa_fin_igb_ven_hun_afr_gam_geo_glc_slo_por_dut_owc_aeg_rus_est_bem_tag_fre_mao_jpn_tml_kor_ukr_ita_yor_prs_mly_eng_amr_bat_cnt_arw_ewe_scr_heb_swe_ctl_urd_krd_qcu_mol_guj_lit_tsn_anl_alb_sid_bul_sun_mcd_akn_grk_bam_ind_tha_amh_knd_xho_dgb_uzb_nor_lat_azi_tsw_vie_sod_swt_swa_fbf	0.391496604661783	0.924943489473341	0.357389151103299
48	tig_grk_bam_prs_amh_aeg_hau_bul_uzb_tur_bem_mao_igb_fre_mcd_bsq_spa_wly_tsn_cnt_rom_krd_yor_alb_xho_pan_est_zul_dgb_fin_eng_heb_geo_ukr_arw_cze_nor_gam_sid_mol_hun_fbf_ind_lat_sun_jpn_knd_kor_ctl_lit_ses_afr_mly_bos_amr_bat_mnd_rus_swt_ger_mlt_glc_por_urd_svk_qcu_guj_dut_ben_dyu_owc_swe_sod_pol_tag_ita_ven_scr_tsw_jav_tha_chh_tml_ewe_lda_aze_hin_slo_azi_moo_vie_anl_swa_akn_cic	-0.386517642801442	-0.917550677413742	0.361227578225105
49	aeg_scr_ewe_bul_mlt_tig_owc_eng_tur_uzb_dyu_bat_bam_cze_ukr_bsq_lit_wly_lda_cnt_bos_pan_ses_grk_fbf_urd_hun_xho_yor_est_arw_hau_geo_ita_pol_ben_alb_amh_sod_slo_fin_dgb_jav_rom_mao_jpn_knd_kor_guj_swe_tsw_rus_sun_fre_gam_tag_mnd_krd_ven_mol_chh_lat_spa_afr_glc_qcu_nor_ger_por_bem_heb_ctl_anl_mcd_mly_svk_akn_hin_zul_ind_tha_amr_tml_igb_swa_azi_prs_dut_aze_tsn_vie_sid_cic_moo_swt	-0.355898735162224	-0.841923129011397	0.40199081193137
50	aeg_lit_zul_afr_heb_mlt_gam_mcd_uzb_azi_dyu_jav_tsw_swe_ukr_bsq_prs_amh_moo_mnd_svk_slo_xho_dut_igb_hin_fin_cic_dgb_hun_rom_owc_geo_mol_pol_rus_grk_chh_anl_lat_est_ewe_sun_ctl_mao_jpn_tml_kor_fre_urd_bem_bul_bat_ger_amr_tag_cnt_krd_ses_arw_wly_ben_alb_cze_ita_qcu_nor_eng_pan_swa_sid_glc_hau_guj_ind_bos_tsn_spa_swt_mly_tha_tig_knd_ven_bam_aze_por_scr_tur_fbf_vie_sod_yor_lda_akn	-0.271002619701966	-0.639964653020826	0.52376907237214
51	anl_ita_moo_ukr_tig_amh_chh_guj_uzb_azi_swt_sun_igb_svk_nor_bsq_eng_hau_tsw_mnd_pan_por_tsn_rom_bem_mcd_fin_bam_dgb_hun_ctl_wly_geo_cze_hin_afr_prs_sod_heb_dut_est_zul_bat_rus_jav_jpn_knd_kor_mol_bul_akn_slo_tag_alb_aeg_mao_cnt_lit_xho_urd_amr_swe_ben_scr_spa_qcu_pol_ger_bos_ven_owc_krd_gam_glc_mly_fre_swa_grk_cic_ind_tha_sid_tml_fbf_ses_aze_arw_lat_tur_lda_vie_mlt_yor_ewe_dyu	0.0845332053624463	0.19902810947942	0.842675239108828
52	owc_grk_tsn_por_sod_mlt_wly_scr_aze_azi_swa_jav_ewe_ctl_alb_bsq_afr_tig_tsw_mnd_spa_lit_igb_bul_dyu_mcd_est_swt_akn_hun_nor_chh_geo_fre_pan_pol_hin_heb_gam_mol_fin_dgb_mao_eng_tag_jpn_knd_kor_svk_rom_moo_urd_sun_krd_anl_ind_cnt_lat_bam_ita_amr_ger_prs_ben_dut_qcu_arw_cze_glc_lda_aeg_slo_hau_rus_bat_ukr_ven_guj_yor_mly_tha_sid_tml_fbf_cic_tur_bos_swe_uzb_ses_vie_amh_bem_zul_xho	0.218352180858866	0.51425370790488	0.608294492660686
53	amr_eng_bem_bos_heb_hau_amh_por_uzb_tur_fbf_jav_zul_cze_krd_bsq_hin_mlt_igb_mnd_arw_dut_moo_grk_ven_nor_est_dyu_xho_fin_ger_sod_geo_glc_urd_scr_slo_anl_wly_mol_hun_akn_tag_rom_bat_jpn_tml_kor_spa_rus_tsw_lat_sun_svk_sid_mly_cnt_guj_ses_ben_owc_ctl_bul_ita_fre_qcu_afr_pan_lit_bam_aeg_mcd_chh_alb_ind_pol_cic_ukr_yor_mao_tha_gam_knd_lda_dgb_azi_swe_prs_aze_tsn_vie_tig_ewe_swa_swt	-0.0171842832270458	-0.0405240719481929	0.967762186922975
54	gam_grk_cic_alb_aeg_hau_mlt_arw_aze_tur_tsn_bat_bam_slo_pan_bsq_pol_owc_swt_mnd_ctl_glc_yor_svk_akn_guj_fin_dyu_ewe_est_rom_sid_geo_nor_lit_spa_prs_amr_heb_lat_hun_moo_sun_ukr_mly_jpn_tml_kor_swe_afr_lda_dut_mao_por_sod_tag_cnt_bul_tsw_fre_anl_ger_ben_mol_scr_qcu_mcd_cze_hin_ses_wly_ita_chh_krd_ind_bos_fbf_rus_swa_jav_tha_amh_knd_ven_bem_uzb_eng_urd_azi_zul_vie_tig_xho_igb_dgb	0.127564731651124	0.300321704790693	0.764602078031307
55	owc_ukr_ven_lat_aeg_anl_amr_grk_aze_azi_xho_ind_ewe_guj_por_bsq_prs_gam_moo_mnd_swe_scr_bam_ita_fbf_spa_est_yor_cic_hun_ctl_wly_geo_alb_svk_bos_dut_heb_sod_nor_fin_dyu_tag_bul_bat_jpn_knd_kor_ben_mcd_ses_mol_mly_krd_chh_jav_cnt_pol_tsw_lit_sid_afr_glc_pan_fre_qcu_ger_cze_eng_bem_hau_arw_mlt_urd_sun_slo_dgb_rom_tsn_mao_tha_tig_tml_swt_lda_uzb_hin_rus_tur_akn_vie_amh_zul_swa_igb	-0.357788747244449	-0.847065663885701	0.399133099018525
56	amh_pan_swt_ukr_gam_mlt_anl_rus_azi_uzb_ven_mao_akn_rom_prs_bsq_bos_sid_swa_cnt_hin_swe_tsn_mcd_cic_scr_est_xho_bam_fin_krd_chh_geo_bul_fre_spa_ger_hau_sod_guj_hun_igb_ind_glc_mly_jpn_knd_kor_lat_cze_ewe_arw_bat_ben_tig_tag_mnd_slo_yor_mol_amr_nor_grk_pol_por_qcu_ctl_ita_lit_fbf_owc_alb_wly_svk_sun_afr_lda_dut_ses_jav_tha_aeg_tml_bem_tsw_aze_eng_urd_tur_zul_vie_heb_dgb_moo_dyu	-0.303957800492925	-0.718388570443813	0.474318696938437
57	amr_rom_xho_lit_wly_hau_mlt_krd_azi_tur_moo_ind_bem_cze_ukr_bsq_bos_aeg_yor_cnt_bul_ben_akn_eng_dyu_pan_est_tsw_igb_hun_ger_amh_geo_dut_glc_por_mcd_sid_tig_urd_fin_fbf_mly_afr_mao_jpn_tml_kor_ctl_hin_tsn_slo_sun_nor_owc_jav_mnd_mol_cic_fre_heb_svk_arw_pol_alb_qcu_lat_grk_scr_lda_anl_swe_sod_guj_bat_ita_swt_prs_dgb_tag_tha_gam_knd_bam_ewe_aze_rus_spa_uzb_ses_vie_chh_swa_zul_ven	-0.228872463637888	-0.540153609658534	0.590382277207778
58	mlt_rus_ses_bul_hau_sod_chh_krd_azi_tur_yor_mao_swa_lit_swe_bsq_grk_wly_tsn_mnd_bos_slo_swt_guj_igb_scr_fin_fbf_lda_hun_ctl_tig_geo_prs_svk_nor_arw_heb_aeg_ita_est_dyu_tag_ukr_jav_jpn_knd_kor_por_dut_dgb_hin_ind_mol_gam_sun_cnt_ger_ewe_fre_anl_mcd_alb_spa_glc_qcu_urd_pan_afr_bem_sid_lat_amr_cze_mly_eng_cic_rom_zul_bat_tha_amh_tml_xho_akn_aze_ben_pol_uzb_moo_vie_owc_bam_tsw_ven	-0.0403436913424249	-0.0949935480544113	0.924524331302395
59	amh_prs_ewe_hin_anl_wly_sid_spa_azi_uzb_moo_sun_bam_mcd_por_bsq_glc_hau_cic_cnt_krd_pol_fbf_ger_yor_urd_est_swa_bem_fin_nor_aeg_geo_svk_eng_fre_pan_amr_sod_cze_hun_zul_mao_guj_ind_jpn_tml_kor_alb_afr_tsn_swe_jav_ukr_gam_tag_mnd_arw_swt_dut_chh_slo_lat_scr_grk_qcu_lit_rus_ben_ven_heb_bos_tig_bul_mly_rom_tsw_mol_akn_bat_tha_owc_knd_ses_igb_aze_ita_ctl_tur_lda_vie_mlt_dyu_dgb_xho	-0.14911051920234	-0.351940606406293	0.725679022390352
60	aeg_nor_tsn_lat_owc_sid_hau_afr_tur_aze_tsw_ind_xho_ger_arw_bsq_prs_mlt_dyu_cnt_lit_pol_cic_glc_ses_guj_fin_fbf_igb_hun_urd_chh_geo_mcd_mol_bos_ben_anl_tig_alb_est_swa_mao_swe_bat_jpn_tml_kor_por_slo_bem_ita_tag_bul_gam_mly_mnd_ctl_yor_rus_heb_spa_ukr_dut_eng_qcu_svk_fre_scr_lda_amr_pan_sod_krd_sun_hin_zul_rom_akn_jav_tha_wly_knd_swt_dgb_azi_cze_grk_uzb_bam_vie_amh_ven_moo_ewe	-0.021301951470883	-0.0502777823693184	0.960008855552397
61	sod_rus_dyu_por_chh_mlt_tig_rom_uzb_tur_ewe_jav_bam_hin_lit_bsq_slo_aeg_yor_mnd_pan_bos_tsw_eng_swt_ger_fin_ses_tsn_est_cze_sid_geo_afr_pol_ben_ctl_owc_hau_urd_hun_lda_mao_fre_tag_jpn_knd_kor_prs_spa_cic_grk_bat_guj_heb_sun_cnt_scr_zul_ukr_amh_mcd_dut_bul_krd_qcu_swe_glc_svk_xho_anl_arw_gam_nor_mly_alb_ven_mol_bem_ind_tha_amr_tml_moo_igb_azi_ita_lat_aze_swa_vie_wly_akn_fbf_dgb	-0.0419078038494431	-0.0986517982217782	0.921627065607864
62	tig_rus_bem_spa_chh_sod_aeg_cze_azi_aze_moo_mly_cic_swe_ctl_bsq_glc_amh_fbf_mnd_ukr_eng_tsn_afr_akn_por_hun_dyu_dgb_fin_guj_heb_geo_urd_rom_pan_bul_owc_mlt_alb_est_yor_ind_grk_tag_jpn_tml_kor_krd_bos_igb_slo_sun_hin_sid_mao_cnt_dut_swt_fre_amr_ita_mcd_ben_lat_qcu_mol_nor_arw_zul_hau_svk_anl_prs_jav_ger_swa_scr_ven_bat_tha_gam_knd_lda_ses_tur_lit_pol_uzb_xho_vie_wly_bam_tsw_ewe	0.0987663551347511	0.232586167918986	0.816593861223182
63	heb_guj_igb_urd_hau_sid_amh_rus_aze_uzb_ewe_tag_ven_swe_mol_bsq_ctl_owc_bem_cnt_dut_slo_cic_svk_bam_krd_est_lda_zul_fin_ben_chh_geo_por_eng_pol_scr_sod_amr_rom_hun_dyu_sun_hin_bat_jpn_knd_kor_bul_arw_xho_nor_mao_prs_tig_jav_mnd_ger_swa_mcd_gam_lit_cze_fre_ukr_qcu_alb_lat_spa_tsw_mlt_grk_anl_pan_ind_ita_moo_glc_dgb_mly_tha_wly_tml_swt_tsn_azi_afr_bos_tur_fbf_vie_aeg_akn_yor_ses	-0.672898847843442	-1.61240802949036	0.110261738168672
64	sod_por_cic_pan_sid_owc_heb_hin_aze_uzb_tsn_mly_bem_eng_glc_bsq_nor_hau_xho_mnd_lit_arw_ses_lat_dgb_ita_hun_akn_igb_fin_rom_wly_geo_grk_swe_bul_slo_chh_gam_spa_est_fbf_ind_fre_bat_jpn_knd_kor_cze_afr_zul_scr_sun_svk_amr_mao_cnt_ukr_ven_guj_tig_dut_mcd_ctl_rus_qcu_krd_urd_ger_bam_amh_mol_aeg_alb_tag_pol_ewe_ben_tsw_jav_tha_mlt_tml_lda_swa_azi_bos_prs_tur_moo_vie_anl_swt_yor_dyu	-0.0181662143052258	-0.0427433419527337	0.965997765834646
65	gam_ben_akn_scr_hau_sid_tig_svk_tur_azi_dgb_sun_moo_alb_slo_bsq_ctl_heb_igb_mnd_krd_swe_yor_ger_ses_hin_est_tsn_swt_fin_lat_wly_geo_bos_grk_pol_afr_amr_owc_lit_hun_fbf_ind_cze_mao_jpn_knd_kor_rus_ita_bam_mcd_bat_prs_sod_tag_cnt_guj_ven_pan_mlt_dut_nor_urd_ukr_qcu_fre_mol_arw_zul_chh_eng_anl_bul_jav_spa_xho_glc_cic_mly_tha_aeg_tml_lda_tsw_uzb_rom_por_aze_swa_vie_amh_bem_dyu_ewe	-0.35266051066261	-0.835757988372441	0.405433180465521
66	owc_ita_xho_lat_mlt_gam_amr_eng_tur_aze_swt_jav_akn_ctl_arw_bsq_grk_chh_yor_cnt_slo_hin_cic_pol_ses_afr_est_igb_ven_hun_rom_aeg_geo_bos_krd_fre_glc_amh_anl_lit_fin_tsw_sun_dut_mao_jpn_tml_kor_guj_bul_swa_mcd_bat_swe_sod_mly_mnd_urd_bam_ger_wly_prs_cze_alb_pan_qcu_ukr_nor_rus_moo_tig_mol_sid_scr_ind_ben_bem_spa_lda_tag_tha_hau_knd_zul_dyu_uzb_por_svk_azi_dgb_vie_heb_fbf_ewe_tsn	-0.799737728775727	-1.92908775290338	0.0567688994741903
67	tig_afr_dyu_alb_chh_wly_mlt_hin_azi_aze_xho_mly_lda_ben_pol_bsq_mol_amh_fbf_mnd_lat_ctl_swa_scr_tsw_nor_est_ses_zul_fin_rom_gam_geo_prs_urd_rus_ukr_amr_hau_pan_hun_cic_sun_lit_ind_jpn_knd_kor_svk_swe_moo_mcd_mao_bul_sid_jav_cnt_guj_yor_ita_aeg_arw_dut_eng_grk_qcu_cze_ger_spa_swt_heb_fre_sod_glc_bat_por_akn_slo_dgb_tag_tha_anl_tml_ewe_igb_uzb_bos_krd_tur_bem_vie_owc_ven_bam_tsn	-0.122659617358239	-0.289580097836788	0.772782106429328
68	owc_krd_cic_slo_hau_wly_sod_grk_tur_aze_zul_ind_fbf_lat_pol_bsq_arw_amr_tsn_cnt_ukr_ita_igb_por_bem_rom_fin_ven_moo_hun_ger_gam_geo_bos_spa_ben_hin_chh_aeg_mcd_est_lda_tag_mol_bat_jpn_tml_kor_svk_guj_swt_rus_jav_pan_tig_mly_mnd_prs_yor_nor_sid_fre_dut_lit_ctl_qcu_urd_swe_scr_tsw_anl_alb_amh_afr_sun_glc_dgb_eng_ewe_mao_tha_mlt_knd_bam_ses_azi_bul_cze_uzb_swa_vie_heb_akn_xho_dyu	-0.473396069239209	-1.12454984104925	0.263673968085916
69	mlt_rus_dgb_grk_heb_anl_amr_guj_tur_uzb_xho_mao_yor_pan_bul_bsq_scr_hau_cic_mnd_afr_ben_swt_fre_igb_glc_hun_zul_akn_est_hin_gam_geo_slo_dut_ukr_cze_tig_wly_ctl_fin_bem_tag_alb_jav_jpn_tml_kor_spa_bos_fbf_mcd_ind_eng_amh_mly_cnt_nor_ewe_svk_chh_swe_prs_por_lat_qcu_ita_lit_ger_dyu_owc_pol_sid_urd_bat_mol_ses_krd_swa_sun_tha_aeg_knd_ven_bam_aze_arw_rom_azi_tsw_vie_sod_lda_tsn_moo	-0.448038870834158	-1.06280826304044	0.290620899950148
70	heb_lit_yor_por_sod_gam_wly_grk_aze_azi_cic_bat_zul_svk_ctl_bsq_ger_amr_tsw_mnd_lat_bos_bem_mcd_igb_eng_hun_xho_swt_est_urd_chh_geo_swe_mol_ben_arw_sid_owc_fre_fin_tsn_jav_rom_sun_jpn_knd_kor_glc_nor_lda_ukr_mly_pan_aeg_tag_cnt_dut_dyu_alb_tig_pol_prs_cze_guj_qcu_spa_rus_bul_akn_amh_afr_hau_krd_ind_ita_ven_slo_moo_mao_tha_mlt_tml_dgb_bam_uzb_scr_hin_tur_swa_vie_anl_ewe_ses_fbf	-0.505146673098332	-1.20372695055182	0.231750119901516
71	sid_por_tsw_urd_tig_amh_sod_ctl_tur_azi_yor_jav_swa_alb_nor_bsq_ger_anl_ven_mnd_lit_pol_moo_dut_tsn_rom_fin_ses_akn_hun_guj_aeg_geo_bul_hin_spa_swe_amr_gam_mcd_est_ewe_ind_krd_tag_jpn_tml_kor_afr_glc_fbf_cze_sun_rus_wly_bat_cnt_ita_dgb_bos_chh_svk_grk_ukr_fre_qcu_mol_lat_pan_zul_mlt_arw_hau_scr_mly_slo_lda_ben_bem_mao_tha_heb_knd_igb_dyu_uzb_eng_prs_aze_swt_vie_owc_xho_bam_cic	-0.531264100172427	-1.26586086024009	0.20872483210375
72	anl_swe_ewe_afr_sod_sid_mlt_bos_azi_tur_bem_bat_yor_nor_fre_bsq_krd_amh_igb_cnt_glc_hin_tsn_ctl_fbf_svk_est_ses_zul_fin_rus_aeg_geo_alb_eng_ger_pan_owc_hau_urd_hun_ven_tag_scr_mly_jpn_knd_kor_lat_spa_moo_pol_jav_guj_tig_ind_mnd_grk_swa_por_wly_dut_arw_bul_ukr_qcu_prs_slo_cze_swt_amr_ita_heb_mcd_mao_rom_dyu_mol_lda_sun_tha_gam_tml_dgb_xho_aze_lit_ben_uzb_akn_vie_chh_cic_tsw_bam	-0.368457331986702	-0.874330382302763	0.384190645220691
73	heb_pan_tsn_alb_mlt_amh_anl_prs_uzb_azi_swt_mao_bam_scr_fre_bsq_arw_hau_akn_cnt_ben_glc_fbf_dut_tsw_svk_hun_swa_moo_est_mcd_wly_geo_mol_pol_guj_rus_sod_chh_eng_fin_dyu_tag_krd_jav_jpn_tml_kor_lit_swe_bem_ctl_ind_bos_tig_sun_mnd_lat_zul_ger_aeg_slo_grk_afr_spa_qcu_bul_por_ita_igb_owc_cze_amr_nor_bat_hin_ewe_rom_yor_mly_tha_gam_knd_dgb_cic_tur_ukr_urd_aze_ses_vie_sid_lda_xho_ven	0.283083983903253	0.666472525589568	0.50675913680829
74	gam_pol_igb_bos_chh_sid_sod_slo_uzb_aze_ven_bat_bem_bul_rus_bsq_svk_tig_bam_mnd_krd_hin_ewe_urd_dgb_scr_fin_lda_tsn_est_arw_wly_geo_swe_guj_glc_eng_amr_aeg_spa_hun_xho_jav_fre_sun_jpn_knd_kor_mcd_prs_swt_mol_mao_ukr_anl_ind_cnt_cze_moo_rom_mlt_grk_nor_ger_pan_qcu_por_alb_ben_fbf_heb_lit_owc_afr_tag_lat_akn_ita_tsw_mly_tha_hau_tml_zul_swa_azi_dut_ctl_tur_yor_vie_amh_ses_dyu_cic	-0.173248562839225	-0.408888941243589	0.683561239165282
75	amr_glc_igb_afr_mlt_gam_tig_mcd_aze_azi_swa_tag_cic_bul_guj_bsq_mol_sid_ewe_mnd_ger_ctl_ven_ben_dyu_rom_est_tsn_moo_hun_alb_heb_geo_scr_grk_por_ita_hau_owc_fre_fin_lda_jav_krd_sun_jpn_tml_kor_arw_nor_xho_bos_bat_eng_amh_ind_cnt_pol_swt_spa_aeg_urd_svk_rus_lit_qcu_swe_slo_lat_zul_anl_prs_wly_pan_mao_ukr_dgb_hin_bem_mly_tha_chh_knd_yor_tsw_uzb_cze_dut_tur_akn_vie_sod_ses_fbf_bam	-0.210049734383099	-0.497038577956571	0.620334844614375
76	amh_rom_ven_nor_sod_tig_mlt_lat_azi_aze_zul_ind_dgb_fre_alb_bsq_pol_anl_dyu_mnd_urd_svk_fbf_eng_bam_guj_fin_tsn_lda_est_spa_hau_geo_slo_pan_ger_arw_owc_heb_swe_hun_xho_mao_bos_tag_jpn_tml_kor_rus_afr_swt_scr_jav_prs_aeg_bat_cnt_bul_igb_ita_gam_krd_lit_ukr_glc_qcu_dut_ben_mol_ewe_wly_mcd_amr_cze_sun_ctl_cic_hin_yor_mly_tha_sid_knd_bem_tsw_tur_grk_por_uzb_akn_vie_chh_ses_swa_moo	-0.46147421496818	-1.09833932762962	0.274891774870723
77	sid_hin_swa_scr_anl_tig_aeg_svk_tur_uzb_dgb_mly_xho_mol_mcd_bsq_ctl_amr_bem_cnt_dut_lat_igb_lit_ses_alb_fin_ven_cic_hun_ukr_chh_geo_por_nor_prs_ben_mlt_wly_swe_est_bam_jav_rus_mao_jpn_knd_kor_rom_urd_tsn_spa_bat_eng_heb_ind_mnd_krd_swt_fre_amh_cze_bul_guj_glc_qcu_ita_arw_slo_fbf_gam_grk_hau_ger_sun_pan_dyu_afr_ewe_tag_tha_sod_tml_tsw_akn_azi_pol_bos_aze_yor_vie_owc_zul_moo_lda	-0.239415390155117	-0.565750248644776	0.572926085380649
78	anl_ita_ewe_guj_sod_chh_wly_rus_aze_azi_akn_bat_cic_ger_scr_bsq_mcd_amh_bem_cnt_ctl_arw_swa_pan_tsn_glc_fin_ven_igb_hun_eng_gam_geo_urd_bos_krd_mol_sid_hau_por_est_fbf_mao_rom_tag_jpn_knd_kor_lit_bul_bam_slo_jav_grk_owc_ind_mnd_dut_lda_hin_tig_nor_svk_lat_prs_qcu_afr_swe_ukr_tsw_amr_pol_heb_fre_sun_cze_yor_alb_swt_mly_tha_mlt_tml_moo_ses_tur_spa_ben_uzb_dyu_vie_aeg_xho_dgb_zul	-0.322207609337708	-0.763183510374486	0.447285605918322
79	amh_ctl_fbf_swe_aeg_anl_hau_pan_aze_uzb_xho_bat_cic_rom_lat_bsq_urd_mlt_dgb_cnt_mol_rus_igb_ukr_akn_por_hun_swa_dyu_fin_hin_sid_geo_ita_fre_ben_arw_sod_wly_dut_est_lda_ind_alb_jav_jpn_tml_kor_glc_scr_moo_cze_mly_prs_chh_tag_mnd_svk_zul_ger_tig_afr_spa_krd_mcd_qcu_bos_grk_guj_ewe_gam_lit_owc_pol_mao_slo_tsn_eng_tsw_sun_tha_heb_knd_ven_bem_tur_nor_bul_azi_yor_vie_amr_bam_swt_ses	-0.460766729164925	-1.09532531378851	0.276202661378412
80	mlt_arw_ses_guj_amr_heb_tig_eng_aze_tur_moo_sun_ven_afr_pan_bsq_scr_owc_yor_mnd_slo_cze_xho_hin_bem_mol_hun_swt_tsn_fin_prs_chh_geo_glc_rom_spa_ita_amh_anl_urd_est_igb_mao_nor_mly_jpn_knd_kor_bul_bos_zul_ger_bat_ctl_gam_tag_cnt_rus_akn_svk_hau_por_swe_mcd_alb_qcu_dut_pol_ben_fbf_wly_fre_aeg_ukr_jav_lit_tsw_krd_ewe_ind_tha_sod_tml_lda_bam_azi_grk_lat_uzb_dgb_vie_sid_cic_swa_dyu	-0.204542289548258	-0.482637617520562	0.630487185817507
81	owc_ita_moo_rus_mlt_sod_hau_pol_azi_uzb_zul_tag_yor_hin_mcd_bsq_ger_chh_dyu_cnt_svk_slo_swa_swe_akn_mol_hun_bem_dgb_est_prs_amh_geo_ben_ukr_krd_cze_aeg_anl_por_fin_cic_ind_glc_jav_jpn_knd_kor_fre_grk_tsw_guj_sun_arw_gam_bat_mnd_eng_fbf_bos_heb_afr_urd_nor_dut_qcu_lit_scr_lat_igb_sid_pan_amr_spa_mly_rom_ven_alb_ewe_mao_tha_tig_tml_swt_bam_aze_ctl_bul_tur_xho_vie_wly_tsn_ses_lda	-0.493498620473201	-1.17503436363727	0.242980677380902
82	tig_ukr_cic_ctl_aeg_amr_wly_lat_azi_uzb_bem_sun_xho_scr_ita_bsq_afr_hau_yor_cnt_alb_mol_ewe_cze_tsn_ben_est_moo_fbf_fin_bos_sod_geo_urd_glc_lit_rom_anl_chh_pol_hun_ses_mao_swe_mly_jpn_knd_kor_rus_guj_swt_prs_ind_grk_sid_jav_mnd_arw_igb_nor_owc_dut_fre_eng_slo_qcu_bul_hin_ger_lda_mlt_pan_amh_krd_bat_mcd_swa_svk_ven_tag_tha_heb_tml_akn_dyu_aze_por_spa_tur_dgb_vie_gam_bam_tsw_zul	-0.121807455875706	-0.287240036078192	0.77456757169909
83	heb_mol_tsw_eng_chh_tig_owc_glc_aze_tur_swt_sun_lda_nor_pan_bsq_guj_wly_fbf_mnd_bul_ctl_swa_afr_dgb_mcd_est_akn_ewe_fin_ger_sod_geo_fre_scr_ben_swe_aeg_sid_por_hun_xho_mao_bos_tag_jpn_tml_kor_arw_ukr_zul_slo_bat_lit_hau_jav_cnt_hin_ses_svk_amh_grk_dut_krd_pol_qcu_ita_lat_prs_yor_gam_rus_anl_alb_ind_rom_bam_cze_dyu_mly_tha_mlt_knd_igb_ven_azi_spa_urd_uzb_moo_vie_amr_tsn_cic_bem	-0.551845585613518	-1.31603515671319	0.191396907557563
84	heb_svk_swa_por_chh_hau_sod_scr_aze_azi_lda_mao_swt_lit_hin_bsq_slo_mlt_bem_mnd_ger_alb_igb_guj_zul_afr_est_tsw_fbf_fin_pan_aeg_geo_mol_pol_rus_bul_sid_wly_eng_hun_dyu_jav_ukr_tag_jpn_knd_kor_ctl_rom_yor_glc_ind_ben_gam_sun_cnt_lat_akn_arw_amr_dut_bos_mcd_swe_qcu_urd_krd_nor_tsn_anl_cze_owc_ita_bat_prs_moo_fre_dgb_mly_tha_tig_tml_ven_xho_tur_grk_spa_uzb_ewe_vie_amh_cic_ses_bam	-0.35769454598763	-0.847864642572947	0.398690223277184
85	sid_ita_bam_eng_amr_mlt_tig_urd_aze_azi_bem_mao_yor_nor_slo_bsq_prs_aeg_swa_mnd_lat_pan_lda_arw_ewe_bul_est_fbf_zul_fin_grk_sod_geo_afr_mol_ctl_spa_hau_wly_hin_hun_akn_tag_lit_ind_jpn_knd_kor_rom_por_ven_mcd_sun_rus_anl_bat_cnt_bos_tsw_pol_gam_guj_ger_krd_fre_qcu_alb_dut_swe_xho_amh_glc_owc_ukr_mly_cze_igb_scr_ses_jav_tha_chh_tml_moo_swt_tur_ben_svk_uzb_dgb_vie_heb_tsn_dyu_cic	-0.278012754673099	-0.657578303542639	0.512433428183848
86	anl_rus_bam_urd_amh_gam_owc_afr_aze_tur_swa_mly_ses_ita_mcd_bsq_swe_sid_lda_mnd_ben_lat_bem_spa_fbf_guj_est_tsw_zul_fin_lit_heb_geo_mol_arw_scr_krd_amr_wly_glc_hun_dgb_tag_bos_jav_jpn_knd_kor_svk_cze_dyu_dut_bat_nor_hau_mao_cnt_por_igb_eng_sod_ukr_grk_pan_fre_qcu_bul_pol_hin_cic_chh_ctl_tig_ger_ind_slo_akn_prs_tsn_sun_tha_mlt_tml_ewe_xho_azi_alb_rom_uzb_yor_vie_aeg_swt_ven_moo	-0.391894561115076	-0.929617200244962	0.354976024974131
87	gam_ger_tsn_por_sod_aeg_hau_ita_tur_uzb_xho_sun_dyu_spa_arw_bsq_cze_anl_igb_cnt_prs_afr_swt_nor_cic_glc_hun_akn_lda_fin_rus_mlt_geo_krd_grk_alb_swe_heb_owc_mol_est_swa_jav_slo_mly_jpn_tml_kor_rom_guj_moo_hin_mao_fre_amh_bat_mnd_lat_ewe_dut_tig_bos_urd_mcd_ben_qcu_eng_pan_ukr_bem_amr_scr_sid_bul_ind_ctl_tsw_lit_ses_tag_tha_chh_knd_fbf_ven_azi_pol_svk_aze_zul_vie_wly_dgb_bam_yor	-0.440663149434594	-1.04801127667678	0.297349427251125
88	amh_bos_akn_ctl_aeg_gam_amr_afr_azi_uzb_swt_jav_bam_lit_ukr_bsq_guj_wly_lda_cnt_pan_nor_cic_swe_bem_fre_est_yor_moo_fin_grk_sid_geo_mcd_rom_slo_alb_sod_anl_prs_hun_swa_sun_urd_bat_jpn_tml_kor_spa_ben_ewe_dut_mao_por_hau_tag_mnd_svk_xho_ger_mlt_arw_scr_lat_eng_qcu_ita_glc_cze_fbf_tig_mol_chh_hin_ind_krd_dgb_rus_zul_mly_tha_heb_knd_ses_dyu_aze_pol_bul_tur_igb_vie_owc_tsn_ven_tsw	-0.156094402259923	-0.368161150972636	0.713589732911408
89	anl_arw_yor_glc_amr_sid_mlt_svk_tur_azi_igb_tag_swa_urd_grk_bsq_ger_tig_fbf_mnd_krd_mcd_ses_rus_moo_fre_hun_zul_ewe_fin_ukr_hau_geo_ita_pan_lat_slo_heb_chh_rom_est_swt_mao_afr_bat_jpn_knd_kor_ctl_ben_cic_spa_ind_bos_amh_mly_cnt_lit_dgb_prs_wly_cze_dut_por_bul_qcu_pol_scr_nor_xho_owc_guj_gam_alb_sun_swe_lda_mol_bem_jav_tha_aeg_tml_akn_bam_aze_hin_eng_uzb_dyu_vie_sod_tsn_ven_tsw	-0.533423313649934	-1.26966620471825	0.207371441382081
90	wly_arw_tsn_hin_hau_amr_gam_lit_azi_aze_moo_mao_lda_mcd_svk_bsq_krd_heb_ewe_cnt_rom_ctl_ven_nor_ses_ben_est_dyu_dgb_fin_ukr_anl_geo_pan_cze_lat_ita_aeg_mlt_spa_hun_zul_ind_afr_bat_jpn_tml_kor_grk_eng_cic_scr_tag_bos_sid_mly_mnd_por_akn_rus_amh_swe_fre_alb_ger_qcu_mol_dut_guj_fbf_chh_urd_sod_prs_sun_glc_igb_bul_bam_jav_tha_tig_knd_swt_yor_tur_slo_pol_uzb_swa_vie_owc_tsw_xho_bem	-0.194854318205364	-0.459856473030239	0.646692510259601
91	amr_glc_xho_pan_sod_amh_tig_urd_aze_uzb_dyu_jav_bem_mcd_ita_bsq_ukr_aeg_igb_mnd_por_rom_tsw_guj_zul_spa_est_tsn_fbf_hun_bul_anl_geo_mol_cze_afr_lit_wly_chh_scr_fin_cic_mly_swe_tag_jpn_tml_kor_hin_lat_ewe_eng_ind_alb_owc_mao_cnt_ger_moo_rus_mlt_ctl_grk_nor_dut_qcu_pol_prs_bos_bam_gam_arw_heb_slo_bat_fre_yor_krd_swa_sun_tha_sid_knd_ven_akn_azi_ben_svk_tur_ses_vie_hau_lda_dgb_swt	-0.163420874478661	-0.385323655391803	0.70087754573921
92	heb_por_ses_ger_aeg_gam_wly_prs_tur_uzb_tsw_tag_bam_lat_arw_bsq_cze_sid_yor_cnt_lit_alb_cic_bos_dgb_svk_est_ewe_ven_hun_ukr_amr_geo_ben_bul_spa_scr_tig_amh_afr_fin_swt_mao_mol_bat_jpn_tml_kor_guj_hin_lda_ctl_mly_eng_chh_sun_mnd_ita_moo_pol_mlt_dut_glc_urd_grk_qcu_slo_rus_swe_swa_anl_mcd_owc_krd_jav_fre_tsn_nor_xho_ind_tha_hau_knd_fbf_zul_aze_pan_rom_azi_dyu_vie_sod_igb_akn_bem	0.0425103826034428	0.100164871910618	0.920429046203636
93	anl_mcd_swa_ukr_sod_aeg_mlt_ger_uzb_azi_dgb_ind_xho_urd_afr_bsq_rus_tig_bam_cnt_nor_fre_bem_pol_fbf_por_fin_ven_cic_hun_alb_heb_geo_guj_pan_ben_spa_chh_amh_hin_est_moo_mly_glc_tag_jpn_tml_kor_grk_lat_lda_eng_sun_dut_hau_jav_mnd_lit_dyu_cze_sid_arw_mol_bos_slo_qcu_swe_krd_svk_tsn_gam_ctl_amr_ita_mao_scr_igb_prs_zul_bat_tha_wly_knd_akn_tsw_aze_rom_bul_tur_yor_vie_owc_ewe_swt_ses	-0.245839538613503	-0.58097548623973	0.562662301963622
94	sid_alb_tsw_rus_owc_tig_amh_swe_tur_uzb_tsn_jav_akn_cze_eng_bsq_dut_anl_dgb_cnt_guj_bul_ewe_urd_moo_lat_hun_yor_bem_est_spa_hau_geo_ben_ukr_mcd_ita_chh_wly_svk_fin_cic_mly_ctl_tag_jpn_knd_kor_pan_fre_swt_arw_sun_por_amr_mao_mnd_scr_ses_nor_sod_mol_pol_afr_rom_qcu_lit_prs_hin_swa_mlt_ger_gam_krd_ind_bos_lda_slo_bam_bat_tha_aeg_tml_fbf_igb_aze_grk_glc_azi_zul_vie_heb_dyu_ven_xho	-0.400432717117744	-0.949466083258963	0.344844463757105
95	owc_grk_cic_arw_tig_aeg_mlt_scr_uzb_azi_moo_bat_fbf_nor_rus_bsq_mcd_gam_ven_mnd_ctl_swe_igb_por_zul_slo_hun_dgb_bam_est_guj_hau_geo_afr_svk_krd_cze_heb_anl_alb_fin_tsn_mly_glc_tag_jpn_tml_kor_pol_mol_ewe_eng_jav_bos_amh_sun_cnt_rom_swa_prs_wly_ukr_ben_hin_spa_qcu_lat_ger_ita_xho_chh_bul_amr_lit_ind_fre_akn_urd_swt_mao_tha_sod_knd_lda_tsw_aze_dut_pan_tur_ses_vie_sid_yor_bem_dyu	-0.702426916132361	-1.68400158838823	0.0955350439951504
96	mlt_pan_ses_spa_hau_heb_amr_svk_aze_azi_akn_sun_lda_urd_afr_bsq_bul_aeg_bem_cnt_grk_nor_igb_guj_ven_ger_hun_dyu_tsn_fin_ctl_anl_geo_mcd_glc_krd_lat_gam_tig_mol_est_zul_ind_rom_mao_jpn_tml_kor_pol_prs_moo_hin_mly_eng_wly_tag_mnd_ukr_fbf_fre_amh_swe_ita_por_rus_qcu_bos_slo_ben_dgb_sod_arw_sid_scr_jav_lit_swa_dut_xho_bat_tha_chh_knd_swt_bam_tur_alb_cze_uzb_ewe_vie_owc_cic_tsw_yor	-0.325134919359756	-0.769137478760949	0.443760701503673
97	owc_lat_bam_cze_amr_amh_sod_scr_tur_azi_akn_tag_zul_prs_alb_bsq_guj_gam_igb_cnt_pan_grk_dgb_nor_tsw_fre_est_moo_swt_hun_mol_heb_geo_svk_spa_afr_arw_sid_mlt_glc_fin_swa_mly_pol_jav_jpn_tml_kor_ita_hin_fbf_krd_bat_ctl_chh_ind_mnd_urd_cic_eng_hau_dut_rom_ukr_ger_qcu_rus_swe_slo_dyu_aeg_bul_wly_lit_sun_por_ses_bos_ven_mao_tha_anl_knd_ewe_tsn_aze_ben_mcd_uzb_lda_vie_tig_yor_xho_bem	-0.0505811731783544	-0.119458864009364	0.905169503712536
98	tig_bul_bem_slo_mlt_gam_amh_swe_azi_aze_zul_sun_ewe_alb_mcd_bsq_afr_hau_cic_mnd_glc_pol_dyu_bos_swt_krd_hun_igb_fbf_est_ita_sid_geo_lit_hin_mol_ukr_heb_owc_prs_fin_tsw_mao_grk_bat_jpn_tml_kor_fre_ger_ven_ctl_jav_spa_chh_mly_cnt_urd_tsn_nor_aeg_scr_dut_rus_guj_qcu_cze_pan_por_dgb_sod_eng_amr_ben_ind_lat_lda_rom_ses_tag_tha_anl_knd_moo_xho_tur_arw_svk_uzb_yor_vie_wly_swa_bam_akn	-0.00624612155404418	-0.0147118925206569	0.98829354676614
99	sid_guj_lda_ben_owc_sod_tig_rom_uzb_aze_swt_mly_bem_dut_lit_bsq_arw_chh_tsn_cnt_eng_scr_yor_prs_swa_cze_fin_cic_dgb_hun_glc_anl_geo_ukr_spa_urd_lat_aeg_mlt_ctl_est_xho_ind_mcd_sun_jpn_tml_kor_swe_hin_fbf_afr_tag_slo_amh_jav_mnd_fre_moo_pan_amr_grk_ita_krd_por_qcu_ger_nor_bul_ewe_wly_alb_gam_svk_bat_mol_bam_bos_tsw_mao_tha_heb_knd_ven_igb_azi_pol_rus_tur_akn_vie_hau_dyu_ses_zul	-0.238951128033517	-0.565185957375887	0.573308219651249
100	hau_afr_ven_ita_heb_sid_amh_arw_tur_uzb_akn_mao_tsw_bul_dut_bsq_lat_sod_cic_cnt_swe_krd_moo_alb_bem_bos_est_swt_fbf_fin_fre_chh_geo_rus_svk_pan_lit_wly_tig_guj_hun_tsn_ind_urd_sun_jpn_tml_kor_ctl_prs_xho_ben_bat_mcd_mlt_mly_mnd_eng_yor_ukr_owc_spa_cze_hin_grk_qcu_por_slo_glc_lda_aeg_ger_gam_scr_tag_nor_ewe_rom_dgb_jav_tha_anl_knd_bam_swa_azi_mol_pol_aze_igb_vie_amr_ses_zul_dyu	0.12989491275664	0.305555109960057	0.760626280889187
101	aeg_rom_zul_lat_anl_owc_amh_ukr_aze_uzb_ewe_mao_cic_guj_alb_bsq_urd_wly_dgb_mnd_ger_pan_dyu_afr_moo_por_est_xho_igb_fin_hin_gam_geo_ben_swe_dut_spa_sod_amr_ita_hun_lda_ind_prs_bat_jpn_tml_kor_mcd_grk_swt_lit_jav_slo_sid_mly_cnt_cze_fbf_fre_hau_svk_glc_eng_krd_qcu_bos_pol_rus_tsn_mlt_scr_tig_ctl_tag_bul_swa_arw_ses_sun_tha_chh_knd_ven_yor_azi_mol_nor_tur_bem_vie_heb_akn_bam_tsw	-0.272271455965365	-0.643457552093679	0.521510797522112
102	anl_slo_xho_mcd_chh_hau_owc_por_tur_aze_bam_jav_bem_nor_swe_bsq_rom_wly_cic_mnd_fre_glc_dgb_krd_ven_lit_est_yor_ewe_hun_ukr_gam_geo_eng_ger_arw_prs_amh_sod_grk_fin_fbf_mly_pan_bat_jpn_tml_kor_rus_urd_dyu_cze_ind_ctl_heb_tag_cnt_scr_tsw_bos_amr_lat_dut_spa_hin_qcu_mol_guj_alb_ses_tig_ita_aeg_ben_mao_afr_igb_bul_swt_sun_tha_sid_knd_zul_swa_azi_svk_pol_uzb_akn_vie_mlt_lda_tsn_moo	0.3673581765203	0.865065828241127	0.389228637208257
103	anl_mcd_xho_ger_gam_owc_hau_cze_azi_uzb_igb_sun_dyu_scr_rom_bsq_fre_tig_ewe_cnt_ben_ukr_ven_pan_fbf_ctl_est_swt_yor_hun_urd_mlt_geo_svk_hin_nor_bos_amh_sod_afr_fin_tsw_tag_ita_ind_jpn_knd_kor_por_dut_tsn_rus_mly_prs_amr_mao_mnd_bul_dgb_swe_wly_arw_lat_slo_eng_qcu_krd_grk_guj_lda_aeg_spa_chh_alb_jav_glc_cic_lit_swa_bat_tha_sid_tml_ses_bem_tur_pol_mol_aze_akn_vie_heb_zul_moo_bam	-0.0735737323418552	-0.173370718502247	0.862736833041838
104	amr_bul_yor_arw_sid_wly_aeg_prs_tur_uzb_tsn_mly_bem_guj_scr_bsq_slo_mlt_xho_cnt_mol_dut_ewe_bos_bam_glc_hun_tsw_ses_est_pol_sod_geo_pan_afr_ctl_fre_owc_hau_mcd_fin_swt_mao_ger_sun_jpn_knd_kor_ita_ukr_moo_lat_jav_por_heb_bat_mnd_rus_dgb_ben_amh_spa_eng_alb_lit_qcu_grk_cze_nor_dyu_anl_hin_gam_krd_tag_urd_lda_rom_fbf_ind_tha_tig_tml_swa_ven_aze_swe_svk_azi_igb_vie_chh_akn_zul_cic	-0.0917520997117143	-0.216065602619419	0.82940981648815
105	gam_cze_tsw_afr_mlt_amh_amr_nor_uzb_azi_swa_mly_swt_lit_por_bsq_ita_sod_xho_mnd_scr_prs_yor_fre_dyu_hin_est_moo_ewe_fin_lat_heb_geo_ben_svk_dut_alb_anl_aeg_arw_hun_fbf_jav_urd_tag_jpn_knd_kor_krd_ctl_cic_rus_ind_pan_sid_bat_cnt_ukr_bem_spa_chh_mcd_guj_pol_swe_qcu_rom_ger_grk_dgb_owc_glc_wly_bul_sun_bos_akn_mol_ses_mao_tha_hau_tml_zul_ven_aze_slo_eng_tur_bam_vie_tig_igb_tsn_lda	-0.852575817024609	-2.0634927476189	0.0418524081858054
106	anl_prs_bem_dut_owc_tig_sid_pan_uzb_aze_tsw_tag_swa_ukr_ben_bsq_eng_wly_xho_mnd_pol_ita_ven_bos_dyu_afr_fin_tsn_moo_hun_lat_aeg_geo_por_scr_guj_mol_sod_mlt_slo_est_igb_jav_krd_ind_jpn_knd_kor_urd_cze_ses_grk_sun_mcd_gam_mly_cnt_fre_ewe_svk_amh_glc_rus_swe_ctl_qcu_bul_rom_ger_lda_heb_nor_chh_hin_mao_arw_zul_lit_dgb_bat_tha_amr_tml_swt_akn_tur_alb_spa_azi_fbf_vie_hau_bam_yor_cic	-0.641688184885834	-1.53492260750764	0.128198004272814
107	mlt_dut_cic_ita_heb_aeg_amr_lit_tur_uzb_yor_ind_lda_bos_eng_bsq_swe_sid_tsn_cnt_pan_urd_ewe_guj_tsw_scr_est_bam_swa_hun_por_gam_geo_rom_prs_slo_cze_chh_tig_spa_fin_igb_sun_hin_mao_jpn_tml_kor_mol_krd_swt_pol_bat_bul_sod_mly_mnd_fre_zul_ukr_amh_arw_alb_glc_ctl_qcu_afr_lat_svk_dgb_wly_grk_anl_rus_tag_ger_akn_ben_dyu_jav_tha_owc_knd_bem_moo_azi_nor_mcd_aze_xho_vie_hau_ses_fbf_ven	0.0784671162677345	0.18450366890891	0.854020086369508
108	wly_lit_akn_guj_sid_mlt_amh_slo_uzb_aze_dyu_ind_ses_prs_spa_bsq_bul_hau_yor_cnt_alb_arw_bam_cze_swt_fre_hun_xho_dgb_est_glc_chh_geo_mol_grk_lat_pan_gam_tig_bos_fin_cic_sun_ukr_jav_jpn_knd_kor_ben_rus_ven_ger_bat_pol_aeg_mao_mnd_por_igb_krd_sod_ita_eng_nor_mcd_qcu_scr_hin_ctl_lda_heb_urd_anl_rom_tag_afr_zul_dut_moo_mly_tha_amr_tml_fbf_tsw_tur_swe_svk_azi_swa_vie_owc_ewe_bem_tsn	0.472410654375818	1.11524269250657	0.267620011386958
109	amr_lit_igb_spa_heb_wly_gam_mcd_azi_uzb_ven_mao_swa_prs_alb_bsq_glc_chh_ewe_cnt_ctl_grk_tsn_mol_moo_por_est_lda_xho_hun_nor_sod_geo_rus_swe_lat_urd_mlt_anl_fre_fin_swt_sun_ukr_mly_jpn_tml_kor_ben_scr_zul_krd_bat_bos_owc_ind_mnd_pol_dgb_guj_hau_pan_arw_hin_afr_qcu_ita_slo_bul_ses_sid_eng_aeg_dut_tag_cze_bam_svk_yor_jav_tha_tig_knd_bem_akn_aze_ger_rom_tur_fbf_vie_amh_tsw_cic_dyu	0.233121045303073	0.548514031595417	0.58465338168537
110	sod_ctl_bam_urd_sid_wly_amh_rus_uzb_aze_xho_bat_igb_rom_guj_bsq_ita_amr_zul_mnd_lat_krd_yor_svk_tsn_glc_hun_akn_bem_est_dut_heb_geo_pan_grk_nor_swe_aeg_anl_mcd_fin_fbf_tag_afr_mly_jpn_knd_kor_hin_arw_ven_pol_jav_por_hau_sun_cnt_cze_swa_spa_gam_alb_lit_fre_prs_qcu_ukr_bos_mol_dyu_mlt_ger_owc_slo_ind_bul_tsw_scr_cic_mao_tha_tig_tml_lda_swt_azi_eng_ben_tur_ewe_vie_chh_dgb_ses_moo	-0.190165775568145	-0.449316863488955	0.654248477937391
111	wly_hin_ven_ben_aeg_gam_mlt_slo_uzb_aze_xho_mly_ewe_eng_prs_bsq_grk_hau_lda_cnt_mcd_guj_bam_cze_zul_glc_est_tsw_yor_hun_pan_owc_geo_dut_por_lat_urd_anl_amr_pol_fin_bem_tag_bul_mao_jpn_tml_kor_alb_lit_ses_ger_ind_krd_heb_sun_mnd_ukr_cic_fre_sid_arw_ita_svk_mol_qcu_scr_ctl_spa_dgb_chh_bos_sod_afr_bat_swe_fbf_nor_swt_jav_tha_amh_knd_dyu_igb_azi_rom_rus_tur_swa_vie_tig_tsn_akn_moo	0.247921734158835	0.583026368301322	0.561286663813704
112	sod_spa_ven_lat_gam_sid_amr_scr_aze_tur_swa_bat_fbf_swe_nor_bsq_bul_hau_bam_mnd_pan_pol_dgb_glc_yor_guj_hun_cic_akn_est_mcd_heb_geo_grk_ger_por_prs_chh_owc_svk_fin_zul_sun_cze_jav_jpn_tml_kor_ben_ukr_lda_hin_tag_rom_mlt_mao_cnt_arw_swt_afr_amh_mol_ctl_krd_eng_qcu_slo_bos_ita_igb_tig_fre_anl_rus_ind_lit_moo_urd_ewe_mly_tha_wly_knd_ses_bem_azi_alb_dut_uzb_tsn_vie_aeg_dyu_tsw_xho	-0.417402470223861	-0.990930994562966	0.324290509692926
113	aeg_svk_ses_swe_hau_amh_sid_bul_uzb_azi_tsw_mao_akn_urd_dut_bsq_lit_sod_moo_cnt_prs_fre_lda_rom_dgb_bos_est_fbf_ewe_fin_por_heb_geo_guj_ita_lat_eng_owc_mlt_scr_hun_swt_bat_pan_ind_jpn_tml_kor_krd_hin_bam_alb_tag_arw_tig_mly_mnd_cze_tsn_nor_amr_mcd_ben_grk_ger_qcu_mol_ukr_pol_yor_anl_afr_gam_slo_sun_rus_xho_ctl_dyu_jav_tha_chh_knd_igb_ven_tur_spa_glc_aze_bem_vie_wly_swa_zul_cic	-0.0709785247929532	-0.167433221088808	0.867392730021437
114	aeg_ctl_bam_dut_wly_owc_heb_urd_aze_azi_ven_ind_lda_bos_por_bsq_glc_hau_swt_mnd_fre_arw_yor_mol_dgb_rom_fin_xho_tsn_est_scr_amr_geo_pol_ukr_eng_spa_anl_gam_lat_hun_ewe_sun_slo_mao_jpn_tml_kor_alb_afr_moo_swe_jav_ger_sod_bat_cnt_mcd_swa_cze_chh_ita_pan_grk_rus_qcu_hin_ben_svk_fbf_amh_guj_mlt_bul_tag_lit_ses_nor_bem_mly_tha_tig_knd_dyu_zul_tur_krd_prs_uzb_tsw_vie_sid_cic_akn_igb	-0.735107081844072	-1.7657309045533	0.080722951702375
115	hau_pol_bem_mcd_gam_sod_mlt_guj_aze_tur_lda_sun_igb_ctl_ukr_bsq_alb_aeg_tsn_mnd_urd_ben_fbf_bos_yor_nor_est_ses_swa_fin_grk_tig_geo_bul_rom_dut_krd_owc_sid_cze_hun_tsw_mly_svk_mao_jpn_knd_kor_mol_pan_xho_prs_ind_swe_wly_jav_cnt_lit_zul_rus_chh_ger_por_scr_ita_qcu_slo_arw_fre_bam_amr_glc_amh_eng_bat_afr_ven_lat_moo_tag_tha_heb_tml_cic_akn_azi_hin_spa_uzb_dyu_vie_anl_ewe_swt_dgb	-0.686962172560902	-1.64393447489564	0.103566271914252
116	sod_cze_ewe_hin_hau_owc_anl_ita_uzb_azi_tsw_mao_xho_ukr_slo_bsq_rus_mlt_igb_cnt_glc_urd_dgb_eng_moo_spa_est_bem_bam_hun_bos_wly_geo_pan_grk_arw_prs_amh_tig_svk_fin_swa_bat_krd_mly_jpn_tml_kor_afr_alb_tsn_guj_sun_por_amr_tag_mnd_ben_fbf_pol_chh_fre_bul_swe_lat_qcu_nor_dut_ctl_zul_aeg_mcd_gam_rom_jav_lit_yor_mol_akn_ind_tha_sid_knd_ven_cic_tur_ger_scr_aze_dyu_vie_heb_swt_lda_ses	0.0678222752252307	0.159735946389143	0.873435500222563
117	hau_krd_ven_ger_wly_sid_mlt_rus_aze_uzb_bem_ind_swa_nor_ben_bsq_bos_heb_bam_mnd_fre_svk_lda_eng_xho_scr_fin_ses_dgb_est_lat_amh_geo_ukr_hin_ita_cze_owc_aeg_por_hun_zul_jav_pan_mly_jpn_knd_kor_glc_afr_dyu_urd_mao_mol_anl_sun_cnt_mcd_moo_dut_tig_bul_slo_spa_alb_qcu_pol_ctl_rom_yor_sod_lit_gam_swe_bat_arw_akn_prs_tsw_tag_tha_chh_tml_cic_tsn_azi_guj_grk_tur_swt_vie_amr_igb_ewe_fbf	-0.271793655994455	-0.642254145932341	0.522288264193627
118	gam_alb_swt_ctl_tig_chh_mlt_bos_uzb_aze_akn_tag_dgb_ita_urd_bsq_prs_aeg_lda_cnt_slo_eng_tsn_ger_ven_dut_fin_moo_bem_est_spa_hau_geo_por_fre_krd_hin_amr_sid_arw_hun_dyu_bat_mol_ind_jpn_knd_kor_mcd_rom_tsw_rus_sun_glc_amh_mly_mnd_svk_ewe_pol_owc_pan_nor_swe_lat_qcu_scr_cze_afr_xho_wly_ben_anl_bul_mao_guj_yor_lit_zul_jav_tha_heb_tml_ses_fbf_azi_grk_ukr_tur_swa_vie_sod_igb_bam_cic	-0.524722193919041	-1.24983851626346	0.214494632227669
119	hau_prs_tsw_afr_sod_owc_anl_slo_uzb_aze_swt_mly_bem_spa_urd_bsq_ukr_amh_cic_mnd_rom_mol_tsn_ita_ses_fre_fin_lda_dyu_hun_eng_mlt_geo_bos_guj_ctl_bul_chh_tig_grk_est_zul_ind_cze_bat_jpn_knd_kor_dut_arw_ven_alb_sun_hin_amr_tag_cnt_lat_dgb_krd_wly_ger_scr_pan_nor_qcu_rus_por_swe_xho_gam_svk_aeg_lit_jav_ben_bam_pol_swa_mao_tha_sid_tml_yor_moo_azi_mcd_glc_tur_ewe_vie_heb_fbf_igb_akn	0.0996261295007476	0.23435652361221	0.815223380648984
120	tig_urd_dyu_mcd_amh_wly_owc_alb_aze_tur_swt_mly_cic_krd_ukr_bsq_rom_heb_bem_mnd_lat_arw_bam_pan_moo_cze_fin_tsw_swa_hun_afr_sod_geo_glc_dut_nor_swe_amr_gam_ger_est_akn_jav_prs_sun_jpn_tml_kor_rus_mol_dgb_guj_bat_pol_chh_tag_cnt_ctl_igb_svk_hau_scr_fre_bul_ita_qcu_bos_slo_hin_yor_aeg_lit_mlt_por_ind_grk_tsn_ben_ses_mao_tha_sid_knd_zul_fbf_uzb_spa_eng_azi_ewe_vie_anl_xho_ven_lda	0.0132597181424351	0.0312717228039323	0.975119855802388
121	hau_lat_swa_arw_sid_wly_sod_pol_tur_uzb_fbf_mly_xho_fre_rom_bsq_krd_tig_cic_cnt_cze_ger_swt_alb_ven_nor_fin_ewe_bem_hun_mcd_heb_geo_swe_mol_lit_hin_owc_anl_afr_est_bam_tag_urd_bat_jpn_tml_kor_svk_scr_akn_bos_sun_ben_chh_jav_mnd_ctl_moo_slo_amh_ukr_prs_pan_eng_qcu_glc_ita_grk_tsn_aeg_bul_gam_guj_mao_por_dyu_dut_tsw_ind_tha_amr_knd_igb_yor_azi_spa_rus_aze_lda_vie_mlt_zul_dgb_ses	-0.652167789979304	-1.56124717430902	0.121862067290867
122	hau_prs_ewe_urd_sod_amh_amr_rom_uzb_azi_igb_tag_akn_cze_lit_bsq_guj_sid_fbf_cnt_dut_spa_zul_pol_cic_ger_hun_moo_yor_fin_hin_chh_geo_afr_ukr_bul_mol_mlt_wly_krd_est_xho_mly_lat_ind_jpn_knd_kor_glc_nor_tsw_svk_jav_grk_tig_sun_mnd_fre_tsn_eng_gam_swe_mcd_ita_pan_qcu_alb_rus_por_ven_anl_slo_aeg_ben_mao_arw_dyu_bos_bam_bat_tha_heb_tml_dgb_ses_tur_ctl_scr_aze_swt_vie_owc_lda_swa_bem	0.0359255911204089	0.0845074143677557	0.932834658755972
123	wly_krd_ewe_por_owc_sod_tig_rom_azi_uzb_swa_bat_dyu_alb_bos_bsq_slo_aeg_akn_mnd_arw_scr_ses_ctl_bam_ger_hun_tsw_fbf_fin_lat_amh_geo_urd_fre_nor_afr_gam_sid_grk_est_moo_mly_prs_tag_jpn_tml_kor_ukr_svk_xho_ben_ind_pan_anl_mao_cnt_mol_swt_rus_chh_lit_ita_spa_eng_qcu_cze_bul_dut_dgb_hau_swe_mlt_mcd_jav_pol_bem_guj_tsn_sun_tha_heb_knd_ven_yor_tur_glc_hin_aze_lda_vie_amr_zul_igb_cic	-0.104325338007038	-0.245717341023016	0.806442504754595
124	sod_ukr_igb_rom_tig_sid_mlt_rus_uzb_tur_ven_mao_swt_urd_cze_bsq_lit_amh_akn_mnd_prs_afr_bem_scr_dyu_ben_hun_tsw_moo_est_bos_aeg_geo_mol_ger_fre_dut_wly_chh_arw_fin_xho_bat_guj_mly_jpn_knd_kor_lat_nor_bam_por_tag_bul_owc_ind_cnt_hin_lda_spa_hau_krd_slo_swe_svk_qcu_ita_mcd_glc_dgb_heb_eng_anl_alb_sun_ctl_yor_grk_cic_jav_tha_amr_tml_swa_tsn_aze_pan_pol_azi_fbf_vie_gam_zul_ewe_ses	0.160886349121839	0.38016032363635	0.704693255066212
125	gam_svk_dyu_alb_wly_anl_sod_krd_azi_uzb_moo_tag_akn_hin_dut_bsq_ukr_tig_fbf_cnt_scr_bul_cic_nor_swt_spa_fin_dgb_igb_hun_ita_owc_geo_cze_por_pol_pan_amh_amr_ben_est_ses_ind_fre_bat_jpn_knd_kor_slo_arw_lda_ger_mly_eng_chh_mao_mnd_swe_ven_prs_mlt_mcd_mol_grk_ctl_qcu_afr_guj_urd_bem_hau_lat_heb_bos_sun_glc_xho_rom_ewe_jav_tha_sid_tml_tsw_tsn_aze_lit_rus_tur_swa_vie_aeg_zul_bam_yor	-0.328589731779396	-0.778514635965365	0.438241997344039
126	owc_afr_dyu_pan_aeg_gam_tig_lat_aze_uzb_lda_bat_dgb_ben_mcd_bsq_rom_hau_ses_mnd_cze_ukr_akn_svk_xho_guj_est_ven_yor_hun_ita_chh_geo_grk_prs_slo_rus_sod_amr_alb_fin_bem_tag_por_mao_jpn_tml_kor_arw_glc_fbf_bul_ind_bos_heb_sun_cnt_urd_ewe_ger_wly_eng_ctl_pol_fre_qcu_dut_krd_lit_swt_amh_swe_anl_spa_jav_scr_tsn_hin_swa_mly_tha_sid_knd_bam_moo_tur_nor_mol_azi_cic_vie_mlt_zul_igb_tsw	-0.0212213967459445	-0.0499668246313457	0.960255983923584
127	sid_cze_bem_por_tig_sod_amh_grk_uzb_tur_dgb_jav_akn_fre_guj_bsq_afr_hau_swt_cnt_lit_ger_zul_krd_tsn_mol_hun_swa_yor_est_hin_aeg_geo_ben_scr_spa_eng_mlt_amr_rom_fin_xho_mly_ctl_tag_jpn_knd_kor_pol_pan_bam_dut_mao_swe_heb_ind_mnd_ita_lda_urd_gam_lat_bos_svk_nor_qcu_alb_ukr_glc_cic_chh_rus_anl_prs_bat_slo_ewe_mcd_tsw_sun_tha_wly_tml_dyu_ven_azi_bul_arw_aze_igb_vie_owc_moo_ses_fbf	0.0475257975536013	0.111876493462673	0.911162449512759
128	wly_dut_yor_svk_tig_chh_amr_fre_azi_tur_xho_tag_tsn_afr_arw_bsq_ukr_anl_ses_cnt_eng_ben_bem_lat_cic_scr_fin_swt_dgb_est_ita_gam_geo_hin_slo_ctl_mol_aeg_hau_ger_hun_tsw_mao_prs_bat_jpn_knd_kor_bos_por_zul_alb_jav_grk_heb_mly_mnd_pol_akn_nor_sod_urd_spa_pan_rus_qcu_rom_lit_guj_ewe_mlt_cze_owc_mcd_sun_swe_lda_bul_swa_ind_tha_sid_tml_dyu_bam_uzb_krd_glc_aze_fbf_vie_amh_moo_ven_igb	0.0644570771256823	0.151746855483491	0.879715301789375
129	anl_scr_moo_krd_mlt_hau_owc_guj_azi_uzb_tsn_bat_swa_bul_prs_bsq_ukr_chh_akn_cnt_dut_lit_xho_bos_cic_mol_hun_dyu_zul_est_arw_amh_geo_hin_ctl_lat_fre_wly_aeg_por_fin_dgb_ind_ben_jav_jpn_tml_kor_svk_rom_yor_afr_tag_spa_sod_mly_mnd_ger_lda_ita_heb_nor_eng_swe_urd_qcu_pol_slo_mcd_fbf_sid_grk_amr_alb_sun_cze_ses_pan_ven_mao_tha_gam_knd_igb_tsw_aze_glc_rus_tur_bam_vie_tig_swt_ewe_bem	-0.274647952608135	-0.648826739578514	0.518049393963354
130	sod_hin_dgb_pan_gam_sid_wly_alb_aze_uzb_tsn_mly_akn_prs_por_bsq_grk_mlt_tsw_cnt_ita_scr_zul_rus_swt_lat_fin_fbf_ewe_hun_ben_tig_geo_ukr_swe_eng_bul_chh_heb_dut_est_bem_jav_mol_sun_jpn_knd_kor_fre_urd_moo_rom_bat_ctl_amh_mao_mnd_pol_lda_afr_hau_krd_spa_lit_cze_qcu_arw_guj_glc_cic_owc_svk_aeg_ger_ind_slo_yor_mcd_igb_tag_tha_anl_tml_bam_ses_tur_bos_nor_azi_xho_vie_amr_dyu_swa_ven	-0.0937206395902903	-0.220879380504714	0.825670561996963
131	tig_prs_bam_afr_gam_chh_amh_swe_tur_aze_xho_bat_swt_nor_ukr_bsq_ita_owc_swa_mnd_guj_ctl_tsw_slo_tsn_ger_fin_cic_dyu_est_dut_sod_geo_grk_krd_por_mcd_amr_hau_cze_hun_igb_mao_scr_ind_jpn_tml_kor_rus_glc_ses_fre_tag_spa_aeg_jav_cnt_lit_ven_rom_mlt_bos_bul_alb_pol_qcu_svk_urd_mol_zul_heb_pan_wly_lat_mly_eng_lda_arw_moo_sun_tha_sid_knd_akn_fbf_azi_ben_hin_uzb_dgb_vie_anl_ewe_bem_yor	0.348834817964367	0.822443719002102	0.412928152754525
132	chh_spa_yor_alb_hau_sid_tig_urd_azi_aze_tsn_mly_tsw_cze_guj_bsq_prs_wly_xho_cnt_arw_hin_dyu_ger_swa_mol_hun_swt_zul_est_bul_aeg_geo_lat_mcd_scr_fre_amh_amr_eng_fin_ewe_mao_svk_ind_jpn_knd_kor_bos_ita_fbf_swe_tag_lit_anl_sun_mnd_ctl_ven_dut_sod_rus_slo_pan_rom_qcu_glc_nor_ukr_moo_mlt_grk_owc_afr_jav_krd_ses_ben_akn_bat_tha_heb_tml_lda_dgb_uzb_pol_por_tur_bam_vie_gam_bem_cic_igb	0.0963353950258906	0.226712294092724	0.821145048479308
133	mlt_guj_akn_grk_amh_owc_chh_scr_aze_uzb_ven_mly_dgb_svk_spa_bsq_pan_aeg_yor_mnd_lit_rus_xho_krd_dyu_pol_est_ewe_tsn_hun_slo_anl_geo_lat_rom_ben_arw_wly_hau_nor_fin_swa_bat_prs_mao_jpn_knd_kor_dut_afr_bem_por_ind_glc_amr_jav_cnt_urd_igb_hin_heb_alb_ukr_eng_ctl_qcu_fre_bos_bul_tsw_sid_mcd_sod_cze_sun_ita_moo_mol_cic_tag_tha_gam_tml_fbf_lda_azi_ger_swe_tur_zul_vie_tig_swt_bam_ses	-0.207714755082822	-0.490431653219203	0.624983606121563
134	owc_swe_moo_pol_chh_hau_sod_fre_aze_tur_bam_jav_ven_ben_rom_bsq_ukr_gam_fbf_cnt_lit_arw_swt_krd_ewe_mcd_hun_yor_tsw_est_bos_wly_geo_scr_bul_svk_lat_anl_amh_cze_fin_igb_mao_hin_sun_jpn_tml_kor_guj_glc_xho_por_bat_pan_aeg_ind_mnd_alb_dyu_slo_mlt_afr_grk_ctl_nor_qcu_dut_spa_eng_swa_tig_urd_heb_prs_tag_mol_dgb_ita_lda_mly_tha_sid_knd_tsn_bem_uzb_rus_ger_azi_zul_vie_amr_ses_cic_akn	-0.483813325367691	-1.1538533445858	0.251516961488844
135	heb_rus_bem_mol_hau_gam_amr_pan_uzb_azi_yor_sun_fbf_mcd_prs_bsq_hin_amh_tsn_cnt_ukr_bul_swa_fre_dgb_nor_est_ewe_moo_fin_spa_aeg_geo_por_afr_grk_lat_sid_chh_krd_hun_lda_tag_bos_mao_jpn_knd_kor_guj_urd_dyu_arw_jav_glc_tig_bat_mnd_pol_ven_ben_sod_ger_ita_cze_eng_qcu_lit_ctl_slo_xho_wly_swe_mlt_scr_mly_dut_igb_svk_zul_ind_tha_anl_tml_swt_cic_tur_alb_rom_aze_tsw_vie_owc_akn_ses_bam	-0.339714624078884	-0.804608484984883	0.42309778580397
136	gam_mcd_yor_spa_wly_anl_amr_mol_azi_tur_lda_sun_bam_rus_lat_bsq_glc_owc_xho_mnd_lit_ita_swa_grk_cic_swe_fin_zul_tsw_est_slo_tig_geo_urd_ger_arw_ukr_chh_amh_cze_hun_fbf_bat_krd_ind_jpn_knd_kor_bul_nor_bem_eng_mao_bos_mlt_tag_cnt_alb_ven_fre_aeg_ctl_afr_por_scr_qcu_svk_hin_ben_dgb_heb_dut_hau_prs_mly_rom_igb_pol_ewe_jav_tha_sid_tml_swt_moo_aze_pan_guj_uzb_tsn_vie_sod_dyu_ses_akn	0.425543743753125	1.00454364625648	0.317723215705711
137	anl_alb_ewe_ben_amh_amr_heb_ger_tur_uzb_bam_tag_yor_grk_svk_bsq_cze_sid_xho_cnt_lat_pol_zul_eng_akn_afr_fin_tsn_ses_est_ukr_gam_geo_mol_slo_nor_swe_chh_aeg_mcd_hun_dyu_bat_rom_ind_jpn_knd_kor_krd_fre_moo_urd_jav_rus_mlt_mly_mnd_ita_fbf_dut_tig_prs_arw_bul_lit_qcu_spa_pan_por_igb_hau_ctl_wly_hin_mao_scr_swt_bos_tsw_sun_tha_owc_tml_swa_bem_aze_guj_glc_azi_ven_vie_sod_cic_dgb_lda	-0.362586213038214	-0.858988941458558	0.392555282393459
138	tig_glc_yor_slo_gam_anl_owc_fre_uzb_aze_swa_mao_fbf_grk_cze_bsq_dut_amh_tsn_mnd_lat_spa_bam_scr_dgb_prs_est_tsw_zul_fin_ben_aeg_geo_rom_nor_ita_rus_sid_heb_eng_hun_lda_ind_mol_mly_jpn_knd_kor_pan_lit_ven_guj_sun_bul_mlt_jav_cnt_pol_ewe_ctl_hau_afr_hin_por_bos_qcu_swe_urd_alb_swt_amr_mcd_chh_krd_bat_arw_moo_ukr_bem_tag_tha_sod_tml_akn_dyu_azi_svk_ger_tur_igb_vie_wly_cic_xho_ses	-0.268889904699737	-0.636446610845796	0.526048743689337
139	amr_cze_swt_lit_wly_tig_heb_nor_azi_tur_akn_tag_moo_alb_rom_bsq_glc_mlt_fbf_cnt_hin_ger_igb_slo_bam_scr_fin_ewe_tsw_est_krd_amh_geo_bul_fre_pol_bos_gam_sod_swe_hun_yor_mao_urd_mly_jpn_knd_kor_pan_mcd_lda_arw_ind_lat_chh_bat_mnd_ukr_tsn_por_hau_guj_afr_grk_rus_qcu_svk_ita_eng_dyu_aeg_dut_anl_prs_sun_ctl_dgb_mol_swa_jav_tha_owc_tml_ses_zul_uzb_ben_spa_aze_cic_vie_sid_xho_ven_bem	0.113607662707333	0.267380410957788	0.789768342887051
140	amr_bos_dyu_spa_sid_owc_hau_glc_aze_uzb_moo_mly_fbf_por_dut_bsq_lat_anl_lda_cnt_grk_alb_cic_eng_bam_pan_hun_xho_ses_est_ben_amh_geo_ger_scr_ctl_afr_aeg_wly_arw_fin_akn_mao_hin_ind_jpn_knd_kor_prs_slo_zul_urd_bat_rom_mlt_tag_mnd_mcd_ewe_rus_gam_ukr_guj_cze_swe_qcu_pol_bul_nor_ven_sod_mol_chh_fre_jav_krd_tsn_ita_swa_sun_tha_tig_tml_bem_tsw_azi_lit_svk_tur_yor_vie_heb_igb_dgb_swt	-1.11100851286128	-2.72959085951074	0.00758440376096742
141	mlt_ger_ven_glc_anl_amh_gam_bos_uzb_azi_dgb_tag_cic_spa_fre_bsq_hin_sod_tsn_cnt_pol_krd_igb_cze_dyu_alb_hun_yor_ewe_est_lit_wly_geo_grk_slo_ctl_ukr_tig_chh_dut_fin_fbf_jav_urd_sun_jpn_knd_kor_eng_afr_swt_bul_bat_nor_amr_ind_mnd_por_lda_lat_hau_arw_rom_swe_mcd_qcu_ben_prs_mol_tsw_heb_svk_sid_ita_mao_guj_xho_rus_bam_mly_tha_aeg_tml_moo_ses_tur_pan_scr_aze_akn_vie_owc_bem_zul_swa	0.468897140073834	1.10539923589822	0.27183812279486
142	hau_dut_ewe_eng_amh_tig_sod_svk_azi_aze_moo_ind_ses_lat_bos_bsq_guj_owc_tsn_mnd_ukr_arw_dyu_rus_ven_swe_hun_tsw_igb_fin_fre_wly_geo_hin_ger_alb_por_heb_aeg_bul_est_dgb_sun_ben_bat_jpn_tml_kor_nor_grk_fbf_ctl_tag_slo_chh_mly_cnt_prs_xho_afr_gam_mcd_krd_glc_scr_qcu_ita_rom_spa_yor_sid_lit_amr_pol_mao_urd_lda_cze_swa_jav_tha_anl_knd_bem_zul_tur_pan_mol_uzb_bam_vie_mlt_akn_cic_swt	-0.644734450684151	-1.5412835528302	0.126643659526591
143	anl_por_bem_mcd_gam_hau_mlt_ctl_azi_tur_fbf_jav_swa_svk_hin_bsq_slo_sod_cic_cnt_rom_nor_swt_pan_dgb_mol_fin_yor_ses_hun_swe_owc_geo_afr_ita_eng_glc_tig_chh_urd_est_lda_mao_lit_mly_jpn_knd_kor_pol_ger_tsn_grk_bat_bos_amh_tag_mnd_arw_igb_alb_wly_scr_spa_krd_ben_qcu_fre_dut_bul_ven_heb_guj_sid_cze_ind_lat_dyu_prs_bam_sun_tha_amr_tml_ewe_tsw_uzb_rus_ukr_aze_zul_vie_aeg_moo_akn_xho	-0.826796927266644	-1.99473009058352	0.0489996626258242
144	heb_mol_moo_lit_aeg_gam_anl_ger_azi_uzb_akn_tag_fbf_nor_glc_bsq_ctl_amr_ven_cnt_bos_swe_lda_eng_yor_fre_hun_bem_cic_fin_mcd_tig_geo_cze_rus_pan_krd_sid_chh_slo_est_ses_mao_alb_mly_jpn_knd_kor_grk_pol_tsw_guj_ind_afr_owc_bat_mnd_lat_dgb_ukr_amh_spa_scr_bul_hin_qcu_svk_prs_por_zul_mlt_ben_sod_arw_jav_dut_ewe_urd_swa_sun_tha_hau_tml_bam_xho_tur_ita_rom_aze_igb_vie_wly_dyu_swt_tsn	0.29915523403905	0.704891570476448	0.482639344568486
145	tig_por_zul_ben_amh_owc_anl_hin_uzb_tur_xho_ind_bam_alb_scr_bsq_swe_heb_tsw_mnd_bul_lit_bem_pan_swa_cze_est_moo_yor_hun_afr_mlt_geo_svk_lat_eng_ger_sid_amr_glc_fin_swt_mao_krd_tag_jpn_tml_kor_pol_rus_dyu_mol_jav_ita_aeg_mly_cnt_mcd_dgb_ctl_gam_arw_rom_bos_guj_qcu_slo_ukr_fre_fbf_chh_spa_sod_dut_bat_grk_tsn_nor_ven_sun_tha_hau_knd_igb_ses_azi_urd_prs_aze_cic_vie_wly_akn_ewe_lda	-0.431401238146454	-1.02403944672418	0.30847296781335
146	amh_swe_swt_lat_sid_anl_gam_rus_uzb_aze_cic_tag_dgb_mcd_eng_bsq_glc_amr_moo_cnt_nor_grk_akn_afr_ses_hin_hun_ven_bam_fin_rom_tig_geo_krd_spa_guj_svk_owc_mlt_por_est_tsw_mao_dut_mly_jpn_knd_kor_urd_ger_xho_bos_bat_ben_sod_ind_mnd_ita_swa_bul_aeg_prs_lit_ukr_slo_qcu_pol_alb_mol_ewe_chh_arw_heb_ctl_sun_cze_bem_pan_lda_jav_tha_hau_tml_yor_zul_azi_fre_scr_tur_tsn_vie_wly_fbf_dyu_igb	0.227917166848127	0.53628168699026	0.593044342590531
147	mlt_urd_ven_ukr_aeg_amr_heb_eng_uzb_aze_tsn_tag_swa_por_swe_bsq_mcd_tig_lda_cnt_ben_rus_swt_nor_fbf_glc_est_bam_xho_hun_dut_wly_geo_mol_bos_pan_fre_gam_anl_prs_fin_tsw_mly_krd_ind_jpn_knd_kor_slo_pol_ses_spa_sun_lat_sid_bat_mnd_ita_ewe_rom_amh_ger_guj_svk_arw_qcu_cze_scr_ctl_igb_owc_grk_chh_alb_mao_hin_dgb_lit_zul_jav_tha_sod_tml_yor_moo_tur_afr_bul_azi_cic_vie_hau_akn_dyu_bem	-0.561097949797087	-1.33568617582903	0.184911530839579
148	owc_alb_ses_krd_heb_sod_sid_ukr_tur_azi_igb_tag_xho_lat_fre_bsq_swe_wly_akn_cnt_pan_grk_swa_glc_bam_ctl_fin_zul_tsw_est_nor_amr_geo_ita_slo_rus_rom_chh_gam_por_hun_moo_mao_guj_mly_jpn_tml_kor_dut_afr_bem_ben_jav_bul_hau_sun_mnd_mol_lda_pol_anl_prs_ger_cze_lit_qcu_bos_hin_svk_ewe_amh_arw_tig_urd_ind_mcd_fbf_eng_tsn_bat_tha_aeg_knd_ven_dgb_aze_scr_spa_uzb_dyu_vie_mlt_swt_yor_cic	-0.112583075482691	-0.265717735400977	0.791044758731764
149	tig_bul_tsn_urd_wly_mlt_gam_ctl_uzb_tur_akn_ind_moo_dut_ukr_bsq_pan_sid_bem_cnt_cze_spa_igb_lit_ewe_slo_fin_lda_yor_est_pol_hau_geo_hin_mol_mcd_lat_sod_anl_bos_hun_zul_jav_arw_mao_jpn_tml_kor_svk_rus_swa_nor_bat_alb_aeg_sun_mnd_scr_ses_ger_owc_krd_eng_por_rom_qcu_ben_glc_guj_bam_amr_grk_amh_prs_mly_ita_ven_afr_dyu_tag_tha_chh_knd_swt_cic_azi_fre_swe_aze_fbf_vie_heb_dgb_xho_tsw	-0.415308391178117	-0.986443219456093	0.326475145733949
150	anl_mcd_moo_pan_chh_tig_owc_lat_uzb_azi_tsw_mao_akn_alb_svk_bsq_grk_amh_zul_mnd_slo_afr_xho_arw_yor_prs_est_swt_dgb_hun_pol_hau_geo_cze_por_urd_scr_aeg_wly_fre_fin_ewe_bat_nor_mly_jpn_tml_kor_swe_hin_ven_dut_sun_bul_sid_tag_cnt_glc_ses_spa_gam_lit_eng_ita_ctl_qcu_krd_ben_rus_tsn_heb_mol_mlt_guj_ind_ukr_igb_bos_fbf_jav_tha_sod_knd_cic_lda_aze_ger_rom_tur_bam_vie_amr_swa_dyu_bem	-0.433727305800831	-1.03056839710335	0.30541601153872
151	chh_slo_dgb_arw_amh_anl_hau_grk_aze_uzb_lda_tag_bam_dut_por_bsq_ita_sod_akn_cnt_mcd_alb_yor_afr_swt_guj_fin_zul_swa_hun_urd_gam_geo_lat_prs_hin_bos_amr_tig_scr_est_cic_mao_ben_bat_jpn_knd_kor_ger_mol_ewe_pan_sun_ctl_heb_mly_mnd_pol_bem_lit_mlt_fre_krd_glc_swe_qcu_rus_cze_spa_moo_owc_nor_sid_eng_ind_svk_xho_ukr_igb_jav_tha_aeg_tml_tsn_fbf_tur_bul_rom_azi_ven_vie_wly_tsw_dyu_ses	-0.199118421942292	-0.469816052434853	0.639586217261939
152	tig_afr_tsn_svk_sod_chh_owc_spa_tur_uzb_dyu_tag_fbf_rom_rus_bsq_ita_anl_yor_cnt_lit_grk_ses_nor_moo_krd_est_lda_xho_fin_arw_heb_geo_dut_ctl_scr_prs_hau_mlt_swe_hun_akn_sun_ben_jav_jpn_knd_kor_mcd_glc_swa_urd_mao_ukr_gam_mly_mnd_pol_igb_alb_sid_mol_bul_por_pan_qcu_cze_ger_slo_ewe_amh_bos_wly_fre_bat_guj_ven_hin_bem_ind_tha_amr_tml_dgb_tsw_azi_lat_eng_aze_bam_vie_aeg_cic_zul_swt	-1.02338245471228	-2.49684143774382	0.0142898576473752
153	chh_afr_tsw_ger_sid_owc_wly_pan_aze_uzb_swt_sun_yor_ukr_mcd_bsq_mol_hau_bem_cnt_glc_urd_moo_arw_zul_bos_fin_bam_xho_est_swe_tig_geo_scr_guj_alb_rom_amh_mlt_prs_hun_swa_mao_krd_mly_jpn_knd_kor_ctl_ben_tsn_grk_tag_slo_gam_jav_mnd_lat_fbf_pol_amr_bul_spa_dut_svk_qcu_eng_lit_rus_ven_heb_hin_anl_por_bat_ita_cic_cze_lda_ind_tha_sod_tml_akn_ewe_azi_fre_nor_tur_ses_vie_aeg_dgb_igb_dyu	0.627499349923311	1.48739348649365	0.140293685604638
154	aeg_pol_yor_dut_amh_wly_sod_ger_azi_tur_dyu_jav_swa_ita_bos_bsq_arw_chh_cic_mnd_rus_glc_fbf_krd_tsw_slo_hun_lda_zul_fin_fre_sid_geo_ctl_por_ben_pan_tig_mlt_svk_est_ewe_bat_lat_mao_jpn_tml_kor_alb_bul_moo_afr_ind_hin_hau_tag_cnt_spa_xho_guj_amr_nor_mol_rom_prs_qcu_ukr_cze_swe_tsn_gam_urd_heb_mcd_mly_grk_swt_eng_ven_sun_tha_owc_knd_dgb_ses_aze_lit_scr_uzb_akn_vie_anl_igb_bem_bam	-0.344646503920204	-0.816348470768362	0.416386994552169
155	tig_ukr_ses_pan_owc_anl_amh_scr_aze_tur_lda_bat_cic_fre_mcd_bsq_ctl_sod_yor_mnd_eng_nor_akn_svk_tsn_pol_est_dyu_igb_fin_grk_amr_geo_slo_lit_guj_bos_gam_sid_rom_hun_bem_ind_swe_tag_jpn_tml_kor_cze_glc_ven_afr_sun_alb_heb_jav_cnt_ita_moo_dut_mlt_arw_mol_spa_bul_qcu_krd_hin_lat_tsw_chh_rus_hau_urd_mao_prs_xho_ben_swt_mly_tha_wly_knd_zul_swa_uzb_ger_por_azi_dgb_vie_aeg_bam_ewe_fbf	-0.538118357580209	-1.28232824088487	0.20291471343951
156	hau_mcd_xho_ukr_amh_mlt_heb_scr_uzb_azi_ses_tag_igb_hin_arw_bsq_ctl_owc_fbf_cnt_swe_rom_dgb_bul_moo_mol_fin_zul_ven_est_guj_anl_geo_por_bos_glc_grk_aeg_gam_ger_hun_swt_bat_lat_mao_jpn_knd_kor_rus_ben_tsw_pan_jav_spa_sid_sun_mnd_nor_swa_urd_tig_alb_slo_svk_cze_qcu_dut_eng_afr_yor_chh_lit_sod_krd_mly_pol_tsn_ita_dyu_ind_tha_wly_tml_bem_akn_tur_prs_fre_aze_lda_vie_amr_bam_cic_ewe	-0.712445844098853	-1.70878611840017	0.0908259889746765
157	anl_dut_zul_hin_hau_wly_heb_lit_tur_azi_swt_jav_tsw_ben_prs_bsq_glc_chh_dgb_cnt_slo_pan_fbf_lat_bam_mol_fin_tsn_akn_est_afr_sid_geo_cze_spa_arw_grk_sod_owc_scr_hun_dyu_bat_por_tag_jpn_knd_kor_rus_nor_bem_rom_mly_ctl_amr_mao_mnd_mcd_lda_ita_amh_swe_eng_ukr_bos_qcu_fre_krd_alb_cic_tig_pol_mlt_ger_sun_svk_swa_guj_ses_ind_tha_gam_tml_ewe_yor_uzb_bul_urd_aze_xho_vie_aeg_ven_moo_igb	-0.137161459286312	-0.323626368319553	0.74694755494275
158	gam_ben_tsw_glc_owc_mlt_anl_rom_tur_aze_bem_mao_ewe_guj_mcd_bsq_eng_heb_xho_mnd_spa_bos_zul_nor_ven_dut_est_yor_moo_hun_swe_wly_geo_afr_svk_lit_scr_hau_sid_lat_fin_fbf_jav_ger_tag_jpn_knd_kor_hin_pan_swa_grk_mly_slo_amr_sun_cnt_cze_cic_mol_aeg_krd_pol_ukr_por_qcu_urd_bul_ita_akn_amh_fre_sod_alb_ind_rus_tsn_arw_swt_bat_tha_chh_tml_dgb_ses_azi_prs_ctl_uzb_bam_vie_tig_lda_dyu_igb	-0.0543153523235378	-0.127946098825318	0.898467892319243
159	hau_mol_ses_lit_amh_owc_anl_guj_uzb_azi_moo_sun_tsw_fre_eng_bsq_pan_tig_swt_cnt_urd_svk_dgb_afr_lda_pol_hun_tsn_swa_fin_lat_heb_geo_por_prs_swe_ger_sod_wly_ita_est_fbf_tag_rom_mao_jpn_knd_kor_cze_slo_xho_krd_bat_mcd_chh_mly_mnd_bul_ewe_rus_sid_ben_scr_nor_ukr_qcu_grk_dut_ctl_zul_gam_alb_mlt_arw_ind_hin_bem_bos_yor_jav_tha_amr_tml_cic_akn_tur_glc_spa_aze_dyu_vie_aeg_bam_ven_igb	-0.924348692592919	-2.24238460166188	0.0273128952720326
160	aeg_prs_yor_ben_mlt_owc_sod_scr_aze_tur_moo_sun_dgb_rom_glc_bsq_ger_sid_xho_cnt_mcd_swe_swt_por_ses_afr_hun_tsn_bem_est_bos_amr_geo_rus_fre_hin_eng_anl_gam_ctl_fin_cic_mly_lit_mao_jpn_knd_kor_grk_arw_lda_bul_jav_pan_tig_tag_mnd_slo_tsw_dut_heb_ita_pol_mol_lat_qcu_cze_ukr_krd_fbf_wly_nor_chh_guj_bat_spa_ven_alb_bam_ind_tha_hau_tml_zul_ewe_azi_svk_urd_uzb_akn_vie_amh_dyu_swa_igb	-0.332397460672413	-0.78694791540327	0.433313212240563
161	gam_ben_swt_hin_amh_mlt_sid_ctl_uzb_aze_lda_jav_fbf_krd_lit_bsq_mcd_amr_moo_cnt_ger_slo_ses_spa_zul_eng_est_akn_yor_hun_rus_aeg_geo_bos_svk_swe_rom_tig_heb_ita_fin_cic_mao_lat_tag_jpn_tml_kor_pol_grk_tsn_mol_mly_afr_owc_bat_mnd_urd_ven_prs_sod_pan_por_glc_ukr_qcu_alb_fre_bul_xho_anl_nor_wly_scr_sun_guj_swa_cze_bem_ind_tha_hau_knd_tsw_ewe_azi_dut_arw_tur_igb_vie_chh_dyu_bam_dgb	-0.542044161124404	-1.2920124885267	0.199554234755536
162	gam_hin_moo_dut_owc_mlt_wly_pol_azi_aze_zul_mly_akn_prs_grk_bsq_ben_tig_swa_cnt_ctl_guj_dyu_urd_dgb_glc_fin_lda_fbf_hun_svk_sod_geo_cze_alb_krd_swe_heb_chh_slo_est_tsw_jav_rus_sun_jpn_knd_kor_ita_eng_swt_lit_bat_mcd_sid_mao_mnd_afr_ses_rom_aeg_por_pan_bos_lat_qcu_scr_bul_spa_yor_anl_ukr_amr_nor_ind_arw_xho_ger_igb_tag_tha_hau_tml_tsn_cic_uzb_mol_fre_tur_ven_vie_amh_ewe_bem_bam	0.335851823935543	0.792726642780926	0.429954758155901
163	amh_spa_swt_ben_tig_gam_hau_ger_aze_uzb_fbf_ind_lda_urd_lat_bsq_scr_sid_ses_mnd_bos_afr_ewe_lit_igb_guj_hun_bem_yor_fin_grk_owc_geo_prs_cze_ctl_fre_mlt_aeg_dut_est_cic_sun_rus_bat_jpn_tml_kor_swe_nor_zul_alb_jav_ukr_heb_mao_cnt_pan_dgb_mcd_amr_mol_hin_por_slo_qcu_ita_krd_eng_bam_anl_arw_sod_bul_tag_rom_moo_pol_dyu_mly_tha_chh_knd_tsn_ven_tur_svk_glc_azi_swa_vie_wly_akn_xho_tsw	0.372970382737259	0.879181341601823	0.381568978399606
164	chh_grk_ven_bul_sid_anl_mlt_dut_azi_uzb_dyu_jav_igb_ukr_cze_bsq_alb_owc_dgb_mnd_bos_ita_ses_krd_ewe_pan_hun_fbf_moo_fin_fre_heb_geo_hin_eng_ger_rus_amh_hau_arw_est_yor_mly_swe_bat_jpn_tml_kor_por_nor_zul_scr_ind_ben_amr_mao_cnt_ctl_bem_svk_aeg_lit_pol_slo_glc_qcu_prs_lat_rom_akn_wly_mol_sod_urd_sun_guj_lda_mcd_swa_tag_tha_gam_knd_bam_xho_tur_afr_spa_aze_tsw_vie_tig_tsn_cic_swt	-0.361073367858675	-0.854927551858541	0.394788327632657
165	sod_rom_tsn_dut_heb_amr_amh_ben_azi_tur_bem_ind_cic_mcd_guj_bsq_mol_aeg_swa_mnd_alb_ukr_dyu_urd_ven_svk_est_yor_swt_fin_bos_tig_geo_bul_spa_grk_lit_sid_gam_glc_hun_igb_mao_krd_bat_jpn_knd_kor_ctl_ita_dgb_fre_jav_eng_chh_sun_cnt_scr_tsw_nor_hau_prs_arw_pan_ger_qcu_lat_swe_pol_bam_mlt_hin_owc_slo_tag_cze_xho_rus_fbf_mly_tha_anl_tml_akn_lda_aze_afr_por_uzb_ses_vie_wly_moo_zul_ewe	-0.0309280587008457	-0.0728315560811325	0.942096570925698
166	sid_glc_lda_grk_sod_anl_heb_alb_tur_uzb_zul_ind_dgb_ctl_eng_bsq_pol_aeg_tsw_mnd_por_slo_moo_urd_xho_prs_fin_bem_ven_hun_cze_gam_geo_ben_krd_pan_bos_chh_hau_guj_est_yor_mao_rom_mly_jpn_tml_kor_ita_dut_cic_nor_sun_arw_mlt_tag_cnt_afr_tsn_ger_amr_lat_bul_lit_spa_qcu_fre_ukr_scr_swt_owc_hin_tig_svk_jav_swe_ewe_mcd_akn_bat_tha_wly_knd_ses_swa_azi_rus_mol_aze_igb_vie_amh_dyu_bam_fbf	-0.0785717200427965	-0.185027077905875	0.853610710307499
167	amh_afr_tsw_lat_amr_anl_mlt_dut_uzb_tur_ewe_mly_tsn_grk_hin_bsq_urd_chh_xho_mnd_rom_rus_moo_spa_zul_mcd_est_akn_dyu_hun_krd_tig_geo_ger_lit_nor_bul_sod_wly_eng_fin_bam_bat_ben_mao_jpn_tml_kor_pol_glc_cic_pan_jav_svk_hau_ind_cnt_ita_lda_ctl_heb_ukr_por_slo_bos_qcu_prs_swe_arw_swa_gam_guj_owc_cze_sun_fre_yor_alb_ses_tag_tha_aeg_knd_bem_swt_aze_scr_mol_azi_ven_vie_sid_igb_dgb_fbf	-0.876588564139206	-2.12727617597807	0.0360433335296876
168	aeg_urd_akn_afr_mlt_hau_tig_pol_uzb_azi_moo_mly_zul_bul_ger_bsq_mol_anl_igb_mnd_scr_swe_cic_eng_tsn_lat_est_ewe_dyu_fin_pan_amr_geo_ben_krd_alb_spa_amh_sid_bos_hun_ses_mao_rom_tag_jpn_knd_kor_dut_mcd_swt_guj_sun_ita_owc_ind_cnt_lit_xho_fre_heb_grk_ukr_glc_cze_qcu_hin_por_nor_fbf_chh_arw_wly_rus_bat_slo_dgb_ctl_ven_jav_tha_gam_tml_tsw_bam_aze_prs_svk_tur_swa_vie_sod_bem_yor_lda	-0.660706858495083	-1.58185927279511	0.117076797569962
169	anl_spa_yor_slo_amh_sod_tig_mcd_tur_azi_bam_tag_moo_ctl_hin_bsq_swe_wly_xho_cnt_ukr_ben_dgb_afr_lda_bos_est_akn_bem_fin_nor_amr_geo_svk_pan_lit_cze_heb_aeg_eng_hun_tsw_sun_krd_jav_jpn_tml_kor_dut_arw_ewe_prs_bat_rus_mlt_mly_mnd_scr_swt_urd_hau_por_ger_rom_ita_qcu_lat_grk_alb_cic_gam_guj_chh_pol_ind_mol_ven_bul_zul_mao_tha_sid_knd_dyu_ses_aze_fre_glc_uzb_igb_vie_owc_swa_fbf_tsn	-0.668729237147894	-1.60331976589419	0.112255109232435
170	sod_guj_xho_hin_anl_mlt_heb_slo_tur_aze_bam_mao_igb_swe_rom_bsq_lit_amh_yor_mnd_mol_pan_tsw_grk_lda_scr_fin_cic_moo_hun_prs_gam_geo_bul_ita_bos_ukr_hau_amr_glc_est_ses_sun_spa_tag_jpn_knd_kor_nor_eng_bem_ben_ind_ctl_chh_bat_cnt_fre_fbf_mcd_owc_ger_alb_rus_arw_qcu_urd_por_afr_dyu_wly_svk_sid_dut_jav_pol_tsn_krd_dgb_mly_tha_tig_tml_akn_zul_uzb_lat_cze_azi_swt_vie_aeg_ven_swa_ewe	-0.735118504872234	-1.76565143872773	0.0807363762785182
171	owc_bos_ewe_fre_wly_heb_aeg_dut_azi_aze_akn_sun_igb_por_ukr_bsq_prs_tig_ses_mnd_mcd_cze_moo_slo_zul_krd_fin_cic_tsn_hun_scr_amr_geo_alb_bul_ger_rom_anl_sid_glc_est_bem_tag_pol_mao_jpn_tml_kor_ita_nor_lda_hin_mly_mol_chh_bat_cnt_arw_ven_spa_mlt_urd_rus_grk_guj_qcu_svk_afr_swe_dyu_sod_lat_hau_ctl_jav_eng_swt_ben_swa_ind_tha_gam_knd_fbf_xho_uzb_lit_pan_tur_tsw_vie_amh_dgb_bam_yor	-0.825710052206684	-1.99653140967401	0.0487999228590922
172	wly_krd_cic_bos_aeg_sid_amh_spa_uzb_azi_akn_jav_tsw_rom_slo_bsq_mcd_anl_ewe_cnt_lit_fre_dyu_ben_bam_dut_fin_lda_yor_est_bul_hau_geo_urd_scr_ukr_swe_gam_chh_mol_hun_zul_ind_rus_bat_jpn_tml_kor_ita_ctl_moo_afr_mao_nor_heb_tag_mnd_lat_bem_alb_mlt_cze_por_ger_guj_qcu_svk_pol_eng_fbf_tig_hin_sod_pan_mly_arw_xho_grk_igb_sun_tha_amr_knd_tsn_swt_tur_prs_glc_aze_ven_vie_owc_ses_swa_dgb	0.146982583416993	0.346153820791178	0.730009009510148
173	hau_pan_tsw_hin_chh_gam_tig_pol_azi_tur_ses_jav_swa_guj_alb_bsq_dut_aeg_yor_cnt_svk_ger_ven_slo_akn_ita_hun_dgb_ewe_est_spa_heb_geo_glc_ben_scr_swe_sod_anl_fre_fin_cic_mly_prs_tag_jpn_knd_kor_mol_lit_zul_bul_ind_por_sid_bat_mnd_cze_swt_grk_amh_rus_arw_eng_krd_qcu_lat_mcd_ukr_bam_owc_afr_mlt_nor_sun_urd_lda_bos_igb_mao_tha_wly_tml_bem_dyu_uzb_ctl_rom_aze_moo_vie_amr_xho_tsn_fbf	-1.02208439577173	-2.49358604909034	0.0144130711630749
174	sod_pan_dyu_spa_owc_sid_heb_ben_uzb_tur_ses_ind_ven_glc_alb_bsq_afr_mlt_cic_cnt_urd_rus_tsn_svk_moo_slo_est_xho_swt_fin_eng_anl_geo_fre_rom_ukr_arw_amh_aeg_hin_hun_bam_mly_ctl_jav_jpn_knd_kor_guj_pol_ewe_krd_mao_cze_hau_tag_mnd_scr_bem_mol_wly_mcd_bos_dut_ita_qcu_prs_nor_lat_yor_tig_ger_gam_bul_bat_grk_fbf_por_zul_sun_tha_chh_tml_dgb_akn_aze_swe_lit_azi_swa_vie_amr_igb_tsw_lda	-0.511035311015326	-1.21584174235287	0.227122453732896
175	gam_prs_xho_glc_chh_owc_amr_fre_aze_tur_ven_mao_cic_lat_eng_bsq_alb_sid_dyu_mnd_arw_lit_ses_bos_akn_cze_hun_lda_swt_fin_svk_sod_geo_afr_nor_ben_rom_hau_anl_rus_est_tsw_sun_dut_ind_jpn_tml_kor_hin_ukr_dgb_bul_tag_krd_aeg_jav_cnt_spa_yor_mol_wly_scr_pol_slo_ita_qcu_ger_por_pan_moo_heb_guj_mlt_ctl_bat_urd_ewe_swe_zul_mly_tha_tig_knd_igb_bam_uzb_mcd_grk_azi_fbf_vie_amh_swa_tsn_bem	-0.132752952335858	-0.313036876703785	0.754953576977879
176	sid_ukr_yor_prs_amr_gam_wly_bos_uzb_azi_ses_tag_tsn_slo_spa_bsq_dut_anl_igb_cnt_ben_afr_moo_ctl_akn_ita_fin_dyu_ewe_est_rus_mlt_geo_mcd_ger_rom_pan_sod_hau_bul_hun_fbf_bat_alb_sun_jpn_knd_kor_arw_grk_swa_por_mao_krd_aeg_ind_mnd_swe_zul_lat_owc_svk_glc_pol_guj_qcu_cze_nor_scr_cic_amh_lit_chh_hin_jav_fre_ven_eng_tsw_mly_tha_tig_tml_dgb_bem_tur_mol_urd_aze_swt_vie_heb_bam_lda_xho	-0.457337587716985	-1.0879279232813	0.279438353797571
177	anl_ben_akn_guj_tig_hau_owc_ctl_azi_tur_xho_sun_lda_ukr_arw_bsq_bul_mlt_tsw_cnt_fre_eng_cic_afr_ewe_dut_fin_moo_igb_est_scr_aeg_geo_pan_mol_glc_pol_gam_chh_prs_hun_yor_tag_spa_jav_jpn_tml_kor_cze_lat_dyu_grk_mly_svk_sod_mao_mnd_urd_swt_slo_amh_hin_krd_nor_alb_qcu_por_swe_mcd_ses_heb_bos_amr_rus_bat_rom_ven_ger_tsn_ind_tha_wly_knd_fbf_bam_aze_lit_ita_uzb_zul_vie_sid_swa_bem_dgb	-0.202144652380338	-0.477345038601351	0.634236356814575
178	tig_pan_fbf_rom_amr_chh_aeg_nor_azi_tur_ses_jav_lda_cze_afr_bsq_por_wly_cic_mnd_glc_lit_yor_guj_dyu_rus_fin_zul_swa_hun_ben_amh_geo_ita_scr_arw_pol_mlt_heb_dut_est_tsn_mly_urd_ind_jpn_tml_kor_mol_mcd_dgb_swe_bat_eng_gam_mao_cnt_grk_igb_ctl_hau_hin_prs_fre_spa_qcu_ukr_bos_slo_moo_owc_bul_anl_ger_sun_krd_swt_lat_tsw_tag_tha_sid_knd_bem_ven_aze_svk_alb_uzb_bam_vie_sod_akn_xho_ewe	-0.353315409890192	-0.83591580914037	0.405344836988252
179	sod_eng_dgb_rom_amr_owc_amh_afr_aze_tur_ewe_mao_bem_svk_lit_bsq_pol_hau_moo_cnt_grk_swe_igb_lat_yor_guj_est_dyu_tsw_fin_krd_mlt_geo_alb_scr_spa_rus_aeg_anl_pan_hun_xho_mly_fre_tag_jpn_knd_kor_ita_ukr_fbf_ctl_ind_urd_heb_sun_mnd_hin_swt_prs_tig_por_slo_nor_glc_qcu_bos_arw_bul_zul_sid_dut_gam_cze_bat_ger_cic_ben_lda_jav_tha_chh_tml_tsn_bam_azi_mol_mcd_uzb_ses_vie_wly_ven_swa_akn	-0.476203044394256	-1.13277256641775	0.260221789425292
180	aeg_bul_swt_dut_owc_gam_heb_guj_tur_aze_lda_ind_ses_arw_cze_bsq_ctl_hau_ewe_cnt_rom_grk_fbf_mcd_bem_pan_hun_tsn_bam_est_krd_amh_geo_nor_swe_lit_ita_anl_sod_prs_fin_yor_bat_slo_jav_jpn_tml_kor_rus_pol_swa_ukr_mly_svk_wly_mao_mnd_lat_moo_urd_sid_hin_mol_afr_eng_qcu_glc_bos_alb_igb_tig_ger_amr_ben_sun_por_akn_fre_dyu_tag_tha_chh_knd_zul_xho_uzb_scr_spa_azi_tsw_vie_mlt_dgb_cic_ven	-1.1181404207742	-2.73932581480224	0.00737993417433599
181	chh_cze_ewe_guj_wly_heb_sod_scr_uzb_azi_dgb_jav_igb_afr_por_bsq_ger_amh_bem_cnt_fre_glc_tsw_krd_ses_rom_fin_dyu_ven_hun_ben_amr_geo_pol_grk_eng_swe_tig_aeg_ita_est_yor_ind_hin_tag_jpn_knd_kor_urd_dut_bam_svk_mly_spa_owc_bat_mnd_prs_zul_pan_gam_alb_mcd_arw_lit_qcu_bos_ctl_lat_akn_mlt_slo_hau_nor_sun_ukr_cic_bul_lda_mao_tha_anl_tml_swa_moo_tur_mol_rus_aze_tsn_vie_sid_fbf_swt_xho	-0.156849721325737	-0.369783785238143	0.712384323367022
182	chh_rom_akn_pan_amr_amh_gam_nor_azi_tur_cic_mly_fbf_bul_scr_bsq_guj_owc_yor_cnt_alb_slo_ses_mcd_ewe_swe_fin_xho_ven_est_eng_sod_geo_glc_krd_urd_spa_wly_mlt_hin_hun_tsw_ind_ctl_sun_jpn_knd_kor_lat_ita_moo_arw_tag_pol_tig_bat_mnd_dut_swa_mol_aeg_por_cze_ger_ben_qcu_ukr_grk_rus_bam_hau_lit_anl_fre_mao_bos_igb_svk_zul_jav_tha_sid_tml_dgb_swt_aze_afr_prs_uzb_dyu_vie_heb_tsn_lda_bem	0.231678608226302	0.545549297460625	0.586681928657124
183	hau_bul_swt_swe_aeg_owc_sid_nor_aze_uzb_dyu_sun_lda_pol_svk_bsq_lit_wly_fbf_mnd_ita_rom_xho_afr_ven_slo_hun_ses_dgb_fin_ukr_amr_geo_fre_glc_ben_grk_heb_sod_prs_est_moo_ind_lat_jav_jpn_knd_kor_mol_eng_akn_hin_tag_urd_tig_mao_cnt_ger_igb_bos_anl_guj_spa_arw_pan_qcu_ctl_scr_dut_swa_mlt_mcd_chh_alb_bat_por_cic_krd_yor_mly_tha_amh_tml_bem_tsw_tur_cze_rus_azi_tsn_vie_gam_ewe_bam_zul	-0.0706987116714551	-0.166885008489614	0.867822850129469
184	hau_ctl_swa_dut_gam_amh_aeg_arw_aze_azi_moo_ind_tsn_bos_mol_bsq_scr_sid_fbf_cnt_guj_pol_ses_alb_swt_por_est_xho_dyu_fin_swe_chh_geo_ger_ukr_rom_eng_anl_tig_nor_hun_cic_bat_krd_sun_jpn_tml_kor_slo_mcd_zul_spa_mly_ita_heb_mao_mnd_svk_bam_bul_owc_lat_pan_lit_rus_qcu_fre_grk_glc_ven_sod_urd_wly_afr_tag_ben_ewe_cze_tsw_jav_tha_mlt_knd_lda_yor_tur_prs_hin_uzb_igb_vie_amr_dgb_bem_akn	-0.689723682813505	-1.65695049135117	0.100899514164312
185	owc_rus_dyu_por_chh_heb_hau_ctl_uzb_aze_xho_jav_ewe_fre_bul_bsq_mcd_gam_ven_cnt_scr_prs_igb_dut_tsn_spa_fin_dgb_ses_est_svk_sid_geo_lit_bos_ukr_guj_wly_aeg_afr_hun_akn_mly_slo_ind_jpn_knd_kor_mol_arw_tsw_ita_mao_swe_amr_tag_mnd_ben_bam_urd_mlt_krd_ger_lat_pol_qcu_nor_grk_pan_yor_amh_cze_anl_alb_bat_hin_lda_eng_cic_sun_tha_tig_tml_bem_swa_azi_glc_rom_tur_zul_vie_sod_fbf_swt_moo	0.742646328169067	1.76381417837769	0.0810472682730306
186	wly_mol_tsw_spa_mlt_gam_chh_krd_uzb_tur_swa_mao_dyu_ben_ger_bsq_scr_amr_xho_cnt_pan_cze_ven_ukr_cic_glc_hun_bam_tsn_fin_bul_owc_geo_arw_bos_rus_slo_anl_hau_urd_est_igb_bat_ita_mly_jpn_tml_kor_rom_guj_lda_mcd_tag_hin_aeg_sun_mnd_por_moo_alb_tig_pol_afr_swe_svk_qcu_lit_ctl_eng_yor_sod_dut_amh_lat_jav_fre_fbf_grk_ewe_ind_tha_sid_knd_zul_bem_aze_prs_nor_azi_akn_vie_heb_dgb_ses_swt	0.121482675200987	0.285928810000088	0.775568566730475
187	amr_svk_swa_spa_heb_owc_amh_arw_uzb_azi_ses_ind_cic_nor_ben_bsq_cze_mlt_bam_cnt_scr_lat_fbf_pan_bem_ukr_est_ven_xho_fin_grk_hau_geo_guj_slo_ger_rus_wly_tig_mol_hun_ewe_tag_alb_mao_jpn_knd_kor_urd_lit_dyu_dut_sun_eng_chh_bat_mnd_swe_zul_mcd_anl_bos_hin_glc_pol_qcu_afr_fre_ctl_yor_aeg_bul_sid_rom_mly_krd_tsw_ita_lda_jav_tha_sod_tml_igb_tsn_tur_prs_por_aze_akn_vie_gam_swt_moo_dgb	0.3025507193959	0.713850378612852	0.477107437390075
188	hau_rus_xho_bos_owc_sid_wly_spa_tur_azi_fbf_mly_zul_ben_por_bsq_mol_gam_dyu_cnt_arw_ukr_lda_guj_akn_afr_fin_ses_moo_est_urd_anl_geo_slo_ita_ctl_prs_chh_mlt_cze_hun_bam_jav_ger_bat_jpn_knd_kor_krd_bul_ven_nor_ind_lit_amr_sun_mnd_pan_bem_glc_heb_dut_mcd_rom_swe_qcu_pol_grk_eng_ewe_tig_lat_amh_hin_mao_alb_yor_svk_tsw_tag_tha_sod_tml_dgb_swt_aze_scr_fre_uzb_tsn_vie_aeg_swa_igb_cic	-0.623158407516397	-1.49325259182981	0.138756058129798
189	hau_rom_dyu_ben_wly_gam_chh_nor_uzb_azi_zul_sun_xho_urd_ger_bsq_lit_sid_cic_cnt_dut_svk_fbf_hin_ven_scr_fin_bam_igb_est_arw_heb_geo_afr_eng_swe_fre_amh_amr_mol_hun_yor_bat_mcd_mao_jpn_knd_kor_pol_bos_tsw_rus_tag_ita_anl_jav_mnd_alb_akn_spa_tig_prs_ctl_por_slo_qcu_cze_grk_pan_ses_mlt_lat_aeg_glc_ind_guj_swa_krd_dgb_mly_tha_owc_tml_swt_ewe_aze_ukr_bul_tur_bem_vie_sod_tsn_lda_moo	0.156608740442431	0.368481828697257	0.71335145268416
190	amr_fre_akn_pol_tig_sod_heb_cze_tur_azi_lda_bat_zul_swe_ita_bsq_hin_wly_ewe_mnd_ger_scr_fbf_por_tsw_prs_fin_cic_igb_est_ctl_sid_geo_dut_afr_nor_spa_gam_hau_svk_hun_swt_sun_mcd_mao_jpn_knd_kor_arw_bul_xho_urd_tag_rus_chh_jav_cnt_slo_ven_eng_amh_ben_bos_ukr_glc_qcu_alb_grk_krd_ses_owc_pan_anl_lit_mly_guj_bem_mol_moo_ind_tha_aeg_tml_tsn_dgb_uzb_rom_lat_aze_bam_vie_mlt_dyu_yor_swa	-0.29595920570137	-0.699601712231441	0.485922297618874
191	heb_scr_ven_grk_sod_gam_anl_swe_tur_uzb_fbf_bat_zul_bul_urd_bsq_ita_hau_lda_cnt_por_rus_swa_spa_xho_mcd_est_ewe_swt_hun_ben_amh_geo_hin_pol_pan_guj_wly_chh_lat_fin_ses_ind_slo_sun_jpn_knd_kor_arw_nor_moo_afr_mao_ukr_mlt_jav_mnd_glc_cic_bos_tig_alb_svk_ger_rom_qcu_krd_dut_lit_tsw_sid_prs_amr_mol_mly_ctl_dgb_fre_dyu_tag_tha_owc_tml_igb_bam_aze_eng_cze_azi_yor_vie_aeg_akn_bem_tsn	-0.600191496484739	-1.43317822537281	0.155160178178984
192	wly_pol_swa_slo_anl_sid_aeg_lit_azi_tur_fbf_tag_igb_scr_bul_bsq_afr_heb_ses_mnd_dut_prs_tsn_ctl_cic_guj_est_xho_bam_hun_mcd_amh_geo_mol_rom_spa_grk_sod_tig_nor_fin_moo_mly_alb_ind_jpn_tml_kor_fre_lat_ewe_ukr_sun_bos_gam_mao_cnt_ita_dgb_glc_amr_rus_svk_hin_eng_qcu_pan_ben_urd_ven_hau_cze_mlt_swe_jav_arw_swt_krd_tsw_bat_tha_chh_knd_lda_dyu_aze_por_ger_uzb_akn_vie_owc_zul_bem_yor	-0.178056660740645	-0.420324157252236	0.675218259485217
193	wly_afr_lda_krd_mlt_sid_anl_lit_azi_uzb_ven_tag_tsw_lat_eng_bsq_bul_hau_igb_cnt_por_ita_xho_spa_akn_mcd_hun_dgb_tsn_est_slo_heb_geo_ukr_ger_hin_pol_owc_gam_pan_fin_moo_mly_scr_jav_jpn_tml_kor_svk_cze_yor_alb_mao_prs_tig_sun_mnd_guj_swa_urd_sod_swe_arw_dut_nor_qcu_fre_rus_bos_bam_aeg_glc_chh_ctl_bat_rom_bem_ben_ewe_ind_tha_amh_knd_cic_swt_tur_mol_grk_aze_dyu_vie_amr_ses_zul_fbf	0.264347377231835	0.62321674096762	0.534667518771255
194	mlt_ita_dyu_rus_sod_aeg_chh_bos_aze_uzb_ewe_mao_moo_ger_lat_bsq_pan_heb_akn_mnd_mol_ctl_ven_rom_ses_swe_hun_swa_zul_fin_krd_anl_geo_arw_svk_bul_por_amr_sid_fre_est_cic_tag_mcd_jav_jpn_tml_kor_ukr_urd_dgb_guj_bat_hin_wly_ind_cnt_slo_swt_spa_tig_afr_pol_glc_cze_qcu_ben_prs_lit_bem_hau_scr_amh_grk_sun_eng_bam_dut_igb_mly_tha_owc_knd_tsn_fbf_tur_nor_alb_azi_yor_vie_gam_lda_tsw_xho	-0.407263964163972	-0.965422297244532	0.336837125591968
195	amh_pol_dgb_nor_gam_sid_amr_glc_uzb_azi_tsw_mly_akn_svk_grk_bsq_prs_owc_lda_cnt_ctl_lat_xho_pan_zul_scr_hun_igb_swa_fin_krd_anl_geo_alb_rus_ger_spa_tig_wly_lit_est_ewe_bat_hin_ind_jpn_knd_kor_dut_ukr_tsn_slo_tag_bos_aeg_jav_mnd_ita_fbf_eng_mlt_bul_mcd_rom_ben_qcu_mol_fre_swe_moo_chh_afr_hau_cze_mao_urd_yor_por_cic_sun_tha_heb_tml_bam_dyu_aze_guj_arw_tur_swt_vie_sod_bem_ven_ses	0.162315386051768	0.381819559026918	0.703466248591247
196	sod_slo_ven_rom_tig_chh_heb_rus_tur_azi_bem_sun_tsw_bul_swe_bsq_ben_amr_ewe_mnd_ctl_guj_ses_svk_yor_urd_est_dyu_lda_hun_ita_mlt_geo_por_fre_hin_dut_hau_owc_mol_fin_akn_mao_bos_tag_jpn_knd_kor_mcd_prs_igb_lat_ind_arw_gam_mly_cnt_pol_xho_nor_aeg_eng_krd_lit_pan_qcu_ukr_grk_ger_swa_sid_alb_anl_spa_jav_glc_dgb_scr_moo_bat_tha_amh_tml_swt_fbf_uzb_cze_afr_aze_bam_vie_wly_zul_tsn_cic	-0.264906091871249	-0.626328854188858	0.532633596717204
197	hau_fre_ewe_afr_amh_heb_aeg_hin_uzb_tur_tsw_mao_igb_alb_ben_bsq_ukr_wly_ses_mnd_ger_por_dgb_rom_moo_glc_fin_bam_swt_est_mcd_anl_geo_urd_ita_pol_krd_amr_mlt_scr_hun_yor_jav_prs_sun_jpn_tml_kor_arw_cze_ven_svk_bat_bos_owc_tag_cnt_rus_xho_dut_tig_lat_spa_grk_nor_qcu_mol_lit_bul_tsn_sod_guj_chh_slo_ind_swe_fbf_eng_dyu_mly_tha_gam_knd_bem_zul_azi_pan_ctl_aze_akn_vie_sid_cic_swa_lda	-0.516788803166364	-1.23027781516981	0.221695973994922
198	tig_svk_dgb_bos_mlt_amh_heb_ctl_tur_aze_swt_tag_ven_nor_ben_bsq_guj_hau_lda_cnt_afr_pan_zul_cze_dyu_eng_fin_yor_ses_hun_bul_anl_geo_krd_scr_fre_lit_sod_sid_slo_est_bam_ind_ger_mao_jpn_knd_kor_glc_spa_moo_por_sun_mcd_aeg_jav_mnd_arw_cic_ita_chh_hin_rom_alb_ukr_qcu_lat_urd_pol_fbf_owc_swe_wly_prs_bat_dut_xho_mol_bem_mly_tha_amr_tml_igb_ewe_uzb_rus_grk_azi_tsn_vie_gam_tsw_swa_akn	-0.341285723035311	-0.808478873652725	0.42087832128078
199	chh_guj_fbf_mol_amh_hau_sid_nor_azi_tur_dgb_bat_tsn_scr_ben_bsq_dut_mlt_bem_mnd_arw_slo_cic_mcd_tsw_krd_hun_ven_ses_fin_afr_tig_geo_ita_por_bul_cze_heb_sod_bos_est_swt_mao_pol_tag_jpn_tml_kor_svk_eng_yor_ctl_sun_grk_aeg_jav_cnt_spa_igb_lat_anl_alb_lit_hin_prs_qcu_fre_rus_glc_ewe_wly_ukr_owc_pan_ind_swe_moo_urd_dyu_mly_tha_amr_knd_akn_swa_uzb_rom_ger_aze_zul_vie_gam_lda_xho_bam	0.148370814838126	0.349361576002464	0.727607702120528
200	anl_fre_igb_ben_tig_amr_chh_bul_azi_tur_zul_sun_cic_spa_urd_bsq_nor_sod_bem_cnt_alb_krd_ses_rus_moo_pol_est_dgb_lda_fin_grk_hau_geo_prs_afr_ger_scr_wly_amh_ctl_hun_ven_jav_mol_bat_jpn_tml_kor_dut_mcd_swa_arw_mao_lat_gam_ind_mnd_rom_swt_svk_mlt_hin_eng_ita_guj_qcu_pan_bos_lit_tsn_heb_swe_owc_slo_mly_ukr_bam_por_fbf_tag_tha_sid_knd_akn_xho_uzb_cze_glc_aze_yor_vie_aeg_tsw_ewe_dyu	-0.477888317891437	-1.13657765184034	0.258635089835161
201	tig_alb_bem_fre_hau_amr_amh_bul_tur_uzb_swt_tag_bam_afr_mcd_bsq_rom_chh_akn_cnt_urd_nor_moo_prs_igb_cze_hun_ven_tsw_fin_dut_mlt_geo_bos_krd_por_swe_heb_sod_ukr_est_ses_bat_slo_jav_jpn_knd_kor_glc_ben_yor_svk_mao_eng_anl_sun_mnd_rus_dyu_grk_aeg_mol_hin_pol_arw_qcu_scr_ctl_spa_xho_gam_ger_wly_lat_mly_guj_lda_ita_tsn_ind_tha_owc_tml_dgb_ewe_azi_pan_lit_aze_swa_vie_sid_zul_cic_fbf	0.155002395632445	0.365081803709654	0.715879290430514
202	amr_lit_yor_ukr_mlt_tig_heb_rom_aze_azi_swt_jav_ses_bul_por_bsq_eng_owc_lda_cnt_krd_spa_dgb_svk_ewe_arw_hun_tsn_igb_est_guj_aeg_geo_swe_nor_slo_grk_wly_sid_afr_fin_xho_tag_lat_ind_jpn_tml_kor_fre_cze_tsw_dut_mao_mcd_gam_sun_mnd_ger_swa_scr_anl_prs_bos_ita_alb_qcu_ben_urd_ctl_zul_hau_hin_sod_glc_mly_rus_cic_pan_bam_bat_tha_chh_knd_fbf_dyu_uzb_mol_pol_tur_ven_vie_amh_akn_moo_bem	0.0333657191048665	0.0785971074258283	0.937521954473021
203	hau_glc_tsn_cze_aeg_amh_sod_fre_aze_tur_dgb_tag_ewe_urd_bos_bsq_pol_amr_tsw_mnd_afr_bul_yor_lit_akn_spa_est_ses_xho_hun_lat_sid_geo_eng_krd_ctl_ben_gam_mlt_mcd_fin_swa_mly_ita_ind_jpn_knd_kor_guj_swe_ven_mol_jav_grk_tig_sun_cnt_pan_bem_ger_heb_svk_prs_dut_por_qcu_hin_rus_slo_igb_anl_rom_wly_ukr_bat_nor_bam_scr_zul_mao_tha_owc_tml_dyu_moo_azi_arw_alb_uzb_swt_vie_chh_cic_fbf_lda	0.0312397677741663	0.0735882097033851	0.941496098029851
204	mlt_prs_moo_guj_anl_sod_amh_spa_azi_aze_igb_tag_yor_scr_ger_bsq_nor_tig_tsw_cnt_dut_lit_zul_svk_xho_cze_fin_fbf_lda_hun_ita_heb_geo_afr_mol_pol_rom_hau_sid_ukr_est_ewe_bat_arw_mly_jpn_knd_kor_fre_ctl_tsn_lat_sun_hin_owc_ind_mnd_pan_dyu_krd_aeg_glc_por_urd_slo_qcu_mcd_rus_swe_akn_wly_ben_amr_bos_mao_alb_cic_eng_bam_jav_tha_gam_tml_swt_bem_uzb_bul_grk_tur_dgb_vie_chh_ven_swa_ses	0.694955520022374	1.6501424429569	0.102287348398628
205	sid_fre_ses_rus_amr_aeg_amh_eng_uzb_tur_fbf_mly_moo_bul_krd_bsq_spa_sod_tsw_mnd_slo_scr_igb_bos_ewe_lat_hun_dyu_ven_est_ctl_mlt_geo_alb_ben_mol_ger_hau_wly_hin_fin_swt_jav_pan_mao_jpn_knd_kor_por_guj_lda_pol_bat_arw_tig_tag_cnt_cze_zul_urd_heb_prs_dut_mcd_ita_qcu_glc_lit_swe_swa_gam_svk_chh_rom_ind_afr_yor_grk_bam_sun_tha_owc_tml_bem_akn_azi_ukr_nor_aze_tsn_vie_anl_xho_cic_dgb	-0.585565958633279	-1.39855208124469	0.165273262792909
206	sod_pan_dgb_urd_sid_chh_hau_mcd_tur_azi_bam_bat_fbf_glc_mol_bsq_alb_amh_tsn_cnt_cze_ukr_tsw_bul_ses_lat_fin_ewe_ven_est_rom_mlt_geo_dut_swe_spa_nor_wly_tig_eng_hun_lda_sun_ger_mly_jpn_knd_kor_pol_grk_zul_lit_mao_rus_gam_tag_mnd_slo_swt_ita_anl_ben_fre_guj_hin_qcu_por_bos_svk_swa_owc_krd_amr_prs_jav_arw_cic_scr_igb_ind_tha_aeg_tml_akn_bem_uzb_afr_ctl_aze_yor_vie_heb_moo_xho_dyu	0.0799420080839087	0.188610055524009	0.850809422402816
207	anl_grk_ven_ger_sod_gam_amh_hin_aze_tur_swa_sun_dgb_lit_slo_bsq_svk_heb_lda_mnd_guj_scr_fbf_ita_xho_rus_est_ses_akn_fin_cze_sid_geo_pol_nor_glc_fre_mlt_wly_ukr_hun_tsn_tag_swe_mao_jpn_tml_kor_por_arw_swt_mcd_mly_dut_hau_bat_cnt_alb_bam_spa_chh_bos_afr_ctl_rom_qcu_eng_ben_pan_moo_aeg_mol_tig_prs_ind_bul_dyu_lat_ewe_jav_tha_owc_knd_cic_zul_uzb_krd_urd_azi_tsw_vie_amr_igb_yor_bem	0.0582259512440983	0.137317678886293	0.891076550703368
208	sod_eng_cic_dut_wly_chh_sid_glc_uzb_tur_igb_bat_ewe_bul_pan_bsq_fre_hau_bem_mnd_grk_cze_tsn_spa_swt_guj_fin_bam_akn_hun_ben_anl_geo_afr_ger_lit_ctl_aeg_amr_mcd_est_zul_sun_lat_mao_jpn_knd_kor_bos_hin_swa_rom_tag_arw_amh_jav_cnt_rus_dyu_scr_mlt_por_nor_urd_svk_qcu_alb_pol_swe_ven_tig_prs_owc_slo_ind_krd_lda_ita_fbf_mly_tha_heb_tml_dgb_moo_azi_mol_ukr_aze_yor_vie_gam_ses_tsw_xho	-0.737218537835998	-1.77299698326198	0.079503217371502
209	tig_guj_fbf_grk_amh_anl_heb_hin_tur_azi_bem_ind_cic_pol_por_bsq_nor_owc_xho_mnd_glc_spa_bam_lat_moo_dut_fin_yor_ven_est_svk_aeg_geo_rus_ben_rom_pan_sod_wly_bul_hun_zul_jav_bos_tag_jpn_knd_kor_mol_slo_dgb_ita_bat_arw_mlt_mao_cnt_mcd_tsn_ger_chh_afr_urd_ukr_prs_qcu_eng_cze_fre_lda_gam_krd_sid_swe_sun_ctl_swt_alb_swa_mly_tha_hau_tml_ses_akn_uzb_scr_lit_aze_igb_vie_amr_ewe_tsw_dyu	-1.11234722046267	-2.73029746719538	0.00756939049944577
210	gam_rus_fbf_svk_mlt_amr_aeg_cze_tur_uzb_bem_tag_moo_urd_spa_bsq_pol_hau_ses_cnt_guj_scr_cic_prs_akn_swe_fin_swa_xho_hun_por_anl_geo_ben_ukr_krd_bos_heb_tig_dut_est_dgb_sun_glc_mao_jpn_tml_kor_ctl_lit_ewe_bul_ind_rom_amh_mly_mnd_arw_zul_eng_owc_afr_grk_mcd_mol_qcu_hin_nor_ita_bam_chh_ger_wly_alb_jav_pan_ven_slo_yor_bat_tha_sod_knd_tsn_tsw_aze_lat_fre_azi_swt_vie_sid_lda_igb_dyu	-0.975085103426946	-2.37186354008929	0.0197596727698128
211	mlt_rus_fbf_krd_hau_heb_tig_ger_azi_tur_bem_sun_ven_alb_grk_bsq_dut_gam_tsw_mnd_rom_bul_igb_afr_akn_eng_hun_zul_bam_fin_pol_owc_geo_nor_spa_slo_bos_wly_sid_prs_est_cic_mao_pan_tag_jpn_tml_kor_mcd_glc_swt_por_mly_lit_anl_ind_cnt_ita_lda_hin_aeg_cze_lat_ben_arw_qcu_guj_swe_fre_xho_amr_urd_sod_svk_bat_ukr_ewe_ctl_dgb_jav_tha_chh_knd_tsn_ses_aze_mol_scr_uzb_dyu_vie_amh_swa_yor_moo	0.227542961521744	0.536314920111369	0.593021470038863
212	anl_rom_swa_por_sod_gam_mlt_lit_tur_azi_swt_sun_tsw_alb_ita_bsq_lat_hau_cic_cnt_svk_bul_xho_pol_yor_spa_est_bam_ven_fin_afr_sid_geo_nor_ukr_bos_rus_heb_chh_cze_hun_dgb_mly_glc_bat_jpn_knd_kor_ben_guj_fbf_hin_jav_prs_amr_ind_mnd_slo_moo_mcd_tig_krd_dut_urd_grk_qcu_pan_scr_ctl_igb_owc_swe_wly_fre_mao_ger_lda_mol_tsn_tag_tha_amh_tml_ses_bem_aze_arw_eng_uzb_ewe_vie_aeg_dyu_zul_akn	-0.363853931706017	-0.862032334081231	0.390887066196398
213	sod_swe_zul_bos_sid_heb_anl_lit_uzb_tur_fbf_jav_cic_spa_alb_bsq_svk_aeg_lda_cnt_mcd_slo_dgb_ger_tsw_hin_hun_ewe_xho_est_dut_chh_geo_pan_fre_afr_krd_amr_mlt_grk_fin_yor_mao_pol_mly_jpn_tml_kor_scr_glc_swa_nor_tag_arw_owc_ind_mnd_eng_ven_ctl_amh_bul_cze_rus_ukr_qcu_urd_prs_mol_igb_gam_rom_wly_ita_sun_lat_bam_guj_tsn_bat_tha_hau_knd_swt_dyu_azi_por_ben_aze_ses_vie_tig_akn_moo_bem	-1.09023943268548	-2.67304108093969	0.00887762042272657
214	heb_grk_dgb_urd_gam_hau_aeg_ben_tur_azi_bam_ind_akn_lit_pan_bsq_slo_sod_bem_cnt_guj_por_tsw_spa_cic_krd_fin_xho_fbf_hun_hin_amr_geo_scr_cze_glc_lat_mlt_owc_afr_est_tsn_sun_ukr_tag_jpn_tml_kor_nor_ctl_ewe_bul_mao_swe_tig_jav_mnd_eng_igb_pol_anl_alb_ger_mcd_fre_qcu_rus_dut_mol_zul_chh_rom_amh_ita_bat_prs_moo_bos_swt_mly_tha_wly_knd_ven_ses_aze_svk_arw_uzb_dyu_vie_sid_yor_lda_swa	-1.15804797984256	-2.84543821425473	0.00545534004788365
215	gam_ctl_dgb_svk_owc_anl_wly_afr_tur_aze_akn_mly_zul_glc_por_bsq_prs_heb_bem_mnd_bul_eng_lda_lit_tsn_arw_est_xho_dyu_hun_guj_mlt_geo_pan_ben_ger_rom_tig_hau_mol_fin_moo_tag_lat_sun_jpn_knd_kor_dut_ita_tsw_grk_ind_mcd_amh_jav_cnt_swe_swa_scr_amr_slo_nor_alb_spa_qcu_bos_hin_cze_swt_sid_rus_aeg_urd_mao_pol_yor_fre_cic_bat_tha_chh_tml_igb_ses_azi_ukr_krd_uzb_fbf_vie_sod_bam_ewe_ven	-0.0526161988961357	-0.123925342869774	0.90164183735144
216	sid_svk_dgb_ita_anl_chh_sod_por_uzb_azi_moo_bat_xho_rom_dut_bsq_krd_aeg_ses_mnd_pol_spa_lda_swe_fbf_arw_hun_dyu_bem_fin_alb_hau_geo_cze_eng_glc_bos_owc_wly_nor_est_cic_jav_hin_sun_jpn_knd_kor_mcd_ctl_ewe_fre_mao_lit_mlt_ind_cnt_ger_zul_ukr_heb_pan_slo_grk_lat_qcu_rus_scr_guj_akn_gam_bul_tig_afr_mly_urd_swa_mol_yor_tag_tha_amh_tml_igb_tsn_tur_prs_ben_aze_ven_vie_amr_swt_bam_tsw	-0.159540991421712	-0.376786965780465	0.707190262995841
217	amh_pan_ven_dut_owc_aeg_sod_eng_azi_tur_bam_ind_cic_bul_scr_bsq_mcd_chh_swa_mnd_grk_rus_dgb_mol_igb_glc_hun_zul_lda_fin_alb_sid_geo_urd_bos_guj_ger_heb_amr_nor_est_tsn_bat_fre_tag_jpn_knd_kor_svk_spa_ses_slo_jav_arw_anl_sun_cnt_lit_moo_ctl_tig_rom_ita_afr_prs_qcu_ben_cze_swe_akn_wly_ukr_gam_krd_mly_lat_ewe_por_yor_mao_tha_mlt_tml_fbf_xho_aze_hin_pol_uzb_bem_vie_hau_tsw_swt_dyu	-0.571135655016038	-1.36258572323014	0.176303708408973
218	sod_eng_lda_fre_wly_amh_mlt_mol_azi_aze_yor_bat_cic_pol_rom_bsq_svk_sid_dgb_mnd_prs_grk_ewe_rus_tsn_bos_hun_ses_zul_est_ben_anl_geo_slo_lat_urd_spa_amr_hau_ukr_fin_dyu_mao_krd_ind_jpn_tml_kor_lit_scr_xho_ctl_sun_mcd_chh_jav_cnt_ita_fbf_dut_heb_afr_glc_hin_cze_qcu_guj_swe_por_swt_aeg_bul_gam_arw_tag_ger_akn_alb_ven_mly_tha_owc_knd_igb_tsw_tur_nor_pan_uzb_bam_vie_tig_swa_bem_moo	-0.558590424414349	-1.33347169287146	0.185634003504791
219	amr_dut_fbf_fre_anl_sod_wly_afr_azi_tur_moo_sun_ven_ger_scr_bsq_spa_heb_dgb_mnd_rus_rom_yor_prs_bam_svk_fin_bem_lda_est_grk_hau_geo_mol_nor_por_slo_tig_aeg_bos_hun_ses_jav_lat_mao_jpn_tml_kor_eng_swe_swa_mcd_bat_urd_gam_ind_cnt_alb_dyu_guj_amh_lit_krd_hin_pan_qcu_ukr_ctl_ben_tsn_sid_bul_mlt_glc_tag_ita_ewe_arw_tsw_mly_tha_chh_knd_igb_cic_uzb_cze_pol_aze_akn_vie_owc_swt_zul_xho	-0.483605592683493	-1.14925460919537	0.253398081678203
220	amr_urd_bem_arw_anl_hau_gam_swe_tur_aze_igb_mly_zul_grk_mcd_bsq_cze_wly_tsw_mnd_nor_ger_ewe_lat_ses_prs_est_yor_moo_fin_hin_sid_geo_bos_ben_eng_ctl_mlt_chh_bul_hun_tsn_mao_scr_jav_jpn_knd_kor_lit_fre_swa_guj_tag_afr_owc_ind_cnt_glc_fbf_dut_aeg_krd_svk_rom_pol_qcu_pan_ukr_slo_ven_tig_alb_heb_rus_bat_por_swt_ita_xho_sun_tha_amh_tml_akn_cic_azi_mol_spa_uzb_dgb_vie_sod_bam_dyu_lda	0.665808498705668	1.57916314029124	0.117694072016201
221	tig_pan_swt_nor_gam_mlt_wly_pol_uzb_tur_bam_tag_akn_lat_rus_bsq_alb_owc_igb_mnd_ben_mol_zul_ita_cic_prs_fin_yor_lda_est_spa_chh_geo_krd_afr_fre_ctl_hau_sid_svk_hun_swa_sun_bul_jav_jpn_knd_kor_mcd_arw_dyu_swe_mly_rom_aeg_mao_cnt_eng_tsn_lit_amr_ukr_ger_por_guj_qcu_glc_bos_scr_moo_sod_urd_amh_grk_ind_slo_xho_dut_dgb_bat_tha_heb_tml_ven_ewe_azi_hin_cze_aze_fbf_vie_anl_tsw_bem_ses	-0.0530107334933412	-0.124963897214252	0.900821857627193
222	owc_urd_tsn_arw_hau_anl_tig_grk_azi_uzb_bam_sun_igb_ger_dut_bsq_bos_gam_swa_mnd_afr_pan_bem_krd_fbf_ben_hun_ses_xho_est_mcd_chh_geo_cze_ctl_ita_guj_sod_mlt_ukr_fin_lda_jav_pol_tag_jpn_knd_kor_lit_prs_cic_slo_mly_lat_sid_ind_cnt_scr_dyu_mol_heb_rom_por_fre_bul_qcu_eng_hin_rus_yor_aeg_glc_amh_nor_mao_spa_dgb_swe_ewe_bat_tha_amr_tml_swt_akn_tur_svk_alb_aze_tsw_vie_wly_moo_ven_zul	0.213704602124501	0.503595208629329	0.615736659445886
223	wly_bul_moo_por_sid_tig_amh_dut_aze_uzb_ses_mly_lda_rom_mcd_bsq_ger_owc_fbf_cnt_pol_fre_ewe_swe_dgb_arw_fin_yor_tsw_est_guj_mlt_geo_prs_scr_eng_lit_gam_heb_ukr_hun_swa_jav_ita_mao_jpn_knd_kor_afr_nor_swt_lat_bat_slo_chh_sun_mnd_svk_bem_hin_amr_alb_ctl_ben_krd_qcu_pan_urd_grk_igb_hau_rus_anl_glc_tag_spa_ven_mol_xho_ind_tha_sod_tml_dyu_zul_azi_cze_bos_tur_cic_vie_aeg_akn_tsn_bam	0.0616316318963736	0.145106803556081	0.884940569900812
224	chh_lat_ewe_ctl_aeg_amh_hau_urd_azi_uzb_bam_mly_igb_glc_slo_bsq_fre_anl_dgb_mnd_cze_rom_bem_svk_fbf_guj_est_moo_tsn_fin_dut_sod_geo_scr_ger_eng_bos_wly_heb_rus_hun_dyu_bat_alb_tag_jpn_knd_kor_pol_swe_swa_hin_jav_spa_owc_ind_cnt_prs_ven_pan_sid_grk_por_ita_nor_qcu_ukr_bul_ben_swt_gam_afr_mlt_mcd_mao_lit_akn_arw_cic_sun_tha_amr_tml_tsw_zul_tur_mol_krd_aze_yor_vie_tig_ses_xho_lda	0.179780448031149	0.422896445715204	0.67334708050923
225	aeg_afr_zul_arw_amh_tig_owc_urd_tur_aze_bam_tag_moo_pol_lit_bsq_bos_mlt_tsn_cnt_eng_ukr_igb_hin_cic_pan_fin_swt_dgb_hun_krd_heb_geo_spa_ita_ger_rom_sod_wly_lat_est_ewe_mao_slo_sun_jpn_knd_kor_dut_glc_swa_fre_ind_rus_gam_mly_mnd_ben_dyu_cze_chh_mol_mcd_nor_svk_qcu_bul_prs_scr_fbf_amr_swe_anl_ctl_bat_grk_ven_alb_tsw_jav_tha_sid_tml_lda_yor_uzb_por_guj_azi_akn_vie_hau_bem_ses_xho	-0.568686477204687	-1.3575282307766	0.177898503257699
226	aeg_rom_ven_grk_heb_anl_wly_mcd_azi_uzb_swt_ind_ewe_ita_rus_bsq_pol_amr_igb_cnt_urd_slo_fbf_guj_bem_swe_fin_dyu_ses_hun_nor_amh_geo_bos_afr_eng_mol_mlt_tig_lit_est_yor_bat_scr_jav_jpn_tml_kor_alb_ben_xho_ger_tag_fre_sod_mly_mnd_spa_cic_por_sid_dut_hin_cze_ukr_qcu_bul_ctl_svk_lda_hau_arw_chh_lat_mao_glc_bam_pan_swa_sun_tha_gam_knd_moo_akn_aze_krd_prs_tur_tsn_vie_owc_zul_tsw_dgb	-0.146758791334455	-0.345963060086254	0.730151896948286
227	sid_pan_swt_fre_tig_wly_hau_mol_uzb_tur_ewe_ind_swa_prs_rus_bsq_ita_mlt_cic_mnd_pol_ctl_moo_dut_lda_glc_fin_zul_fbf_hun_mcd_amr_geo_cze_slo_svk_grk_owc_amh_ukr_est_yor_jav_nor_tag_jpn_tml_kor_lit_ben_tsn_bos_bat_scr_chh_mly_cnt_afr_ses_arw_anl_eng_guj_rom_por_qcu_spa_alb_ger_bem_aeg_urd_gam_hin_sun_swe_igb_bul_xho_mao_tha_heb_knd_tsw_bam_azi_lat_krd_aze_dgb_vie_sod_ven_dyu_akn	-0.217544952870256	-0.514142675022292	0.60837180975809
228	hau_arw_zul_bul_aeg_sod_amh_alb_tur_uzb_yor_ind_tsn_rom_nor_bsq_por_heb_fbf_cnt_grk_scr_ven_slo_bem_prs_fin_akn_dgb_hun_spa_wly_geo_pan_ben_ctl_ger_tig_sid_swe_est_lda_mly_guj_tag_jpn_tml_kor_ita_urd_moo_eng_jav_glc_anl_sun_mnd_krd_ewe_ukr_chh_svk_fre_afr_dut_qcu_hin_mcd_cze_cic_mlt_lat_amr_pol_bat_mol_xho_bos_swa_mao_tha_owc_knd_bam_tsw_aze_lit_rus_azi_dyu_vie_gam_ses_igb_swt	0.539849194737343	1.27450256088743	0.205660717206748
229	amr_mcd_ses_rom_amh_wly_hau_pol_uzb_azi_bam_mao_akn_ita_ctl_bsq_ben_chh_zul_cnt_alb_fre_fbf_lit_yor_svk_fin_ewe_moo_est_arw_tig_geo_urd_grk_guj_slo_gam_heb_scr_hun_dyu_bat_por_jav_jpn_knd_kor_bos_eng_swt_swe_ind_mol_mlt_mly_mnd_spa_ven_afr_sod_cze_dut_bul_ger_qcu_ukr_nor_krd_tsw_sid_hin_anl_lat_tag_rus_tsn_glc_lda_sun_tha_aeg_tml_xho_bem_tur_pan_prs_aze_cic_vie_owc_igb_swa_dgb	-0.160593542433537	-0.378641692265748	0.705816969592561
230	tig_rus_bam_mcd_hau_wly_anl_eng_uzb_tur_cic_jav_bem_hin_mol_bsq_afr_sid_ewe_mnd_prs_nor_swt_urd_ven_por_est_tsw_ses_hun_arw_amr_geo_svk_bul_ukr_pan_sod_chh_bos_fin_zul_bat_pol_mao_jpn_knd_kor_alb_rom_xho_krd_ind_glc_amh_tag_cnt_swe_dyu_grk_aeg_spa_lit_ctl_ita_qcu_ger_ben_dut_lda_owc_lat_heb_slo_mly_guj_igb_scr_swa_sun_tha_gam_tml_tsn_moo_aze_cze_fre_azi_dgb_vie_mlt_akn_yor_fbf	0.395381104181418	0.933484720034615	0.352987072258402
231	tig_guj_tsw_glc_aeg_amh_gam_pan_aze_uzb_bam_jav_ses_urd_arw_bsq_por_sod_swa_cnt_cze_svk_lda_eng_xho_bos_hun_dyu_ven_est_ben_amr_geo_hin_pol_bul_prs_chh_hau_mol_fin_moo_tag_afr_bat_jpn_knd_kor_rom_grk_ewe_swe_sun_lat_mlt_mly_mnd_mcd_igb_rus_wly_fre_slo_ita_ctl_qcu_krd_nor_scr_fbf_anl_spa_heb_lit_ind_dut_dgb_alb_cic_mao_tha_owc_tml_bem_swt_tur_ukr_ger_azi_yor_vie_sid_tsn_akn_zul	0.2098071972765	0.493512785767535	0.622813758904201
232	hau_rus_fbf_lit_aeg_amr_chh_spa_tur_azi_akn_bat_dyu_arw_rom_bsq_mol_anl_zul_cnt_lat_alb_xho_eng_swt_pol_hun_yor_lda_est_fre_tig_geo_por_urd_prs_grk_sid_heb_bos_fin_bem_jav_swe_tag_jpn_tml_kor_ctl_nor_dgb_guj_sun_hin_gam_mly_mnd_afr_swa_pan_owc_glc_ita_slo_ger_qcu_krd_bul_ukr_cic_sod_ben_amh_dut_mao_scr_moo_svk_bam_ind_tha_wly_knd_ses_ven_aze_cze_mcd_uzb_igb_vie_mlt_tsw_ewe_tsn	-0.341402900569453	-0.807822356114745	0.421254309744102
233	mlt_swe_ses_ben_tig_aeg_amr_ita_uzb_tur_ewe_mly_xho_hin_alb_bsq_rus_sid_tsw_cnt_dut_lit_bem_bul_swa_ger_hun_zul_fbf_est_fre_anl_geo_spa_cze_ctl_prs_amh_owc_guj_fin_yor_tag_pan_jav_jpn_knd_kor_rom_pol_cic_lat_bat_arw_wly_sun_mnd_scr_ven_mol_gam_ukr_krd_slo_grk_qcu_mcd_eng_afr_tsn_sod_svk_chh_por_ind_urd_akn_glc_swt_mao_tha_heb_tml_dgb_lda_azi_bos_nor_aze_igb_vie_hau_dyu_bam_moo	-1.19127831920811	-2.94891966932933	0.00403276330191825
234	sid_eng_igb_bos_wly_heb_owc_ukr_aze_azi_tsw_mly_ven_krd_rus_bsq_glc_aeg_akn_cnt_cze_pan_bam_fre_xho_arw_hun_dgb_lda_est_por_gam_geo_rom_guj_pol_mol_amr_mlt_bul_fin_yor_sun_prs_bat_jpn_tml_kor_lit_scr_moo_swe_tag_svk_hau_jav_mnd_urd_zul_hin_sod_ita_afr_ctl_alb_qcu_ger_mcd_nor_swt_chh_spa_amh_dut_ind_lat_ses_slo_cic_mao_tha_tig_knd_bem_tsn_uzb_grk_ben_tur_ewe_vie_anl_swa_dyu_fbf	-0.820364558976182	-1.97922604527022	0.0507478385275274
235	anl_bul_tsn_pol_sod_hau_chh_lat_azi_uzb_ewe_bat_igb_glc_spa_bsq_alb_amr_cic_mnd_lit_bos_dyu_arw_zul_swe_hun_ses_yor_est_cze_amh_geo_mcd_urd_scr_prs_wly_mlt_ukr_fin_swa_jav_krd_mly_jpn_knd_kor_svk_grk_dgb_ita_tag_ben_tig_ind_cnt_rus_lda_eng_aeg_slo_mol_rom_dut_qcu_nor_hin_fre_akn_owc_pan_sid_afr_sun_por_xho_ctl_bam_mao_tha_heb_tml_swt_ven_aze_guj_ger_tur_tsw_vie_gam_fbf_moo_bem	-0.518433727118895	-1.2332426408337	0.220593283987288
236	wly_rom_cic_bos_anl_hau_gam_mol_uzb_azi_yor_mao_akn_grk_svk_bsq_lit_chh_dyu_mnd_rus_ita_fbf_urd_dgb_mcd_est_swa_moo_hun_krd_amh_geo_hin_scr_fre_ctl_aeg_tig_cze_fin_zul_ind_slo_tag_jpn_knd_kor_dut_spa_tsw_ger_mly_ben_sod_jav_cnt_eng_igb_pan_owc_pol_arw_alb_por_qcu_guj_ukr_nor_tsn_mlt_lat_amr_bul_bat_swe_ses_afr_ewe_sun_tha_sid_tml_lda_xho_tur_glc_prs_aze_swt_vie_heb_bam_ven_bem	0.508927357557347	1.20251248107456	0.232217754380737
237	anl_bos_ven_swe_gam_chh_sid_hin_uzb_aze_bam_bat_tsn_krd_urd_bsq_mol_hau_zul_cnt_arw_ctl_lda_mcd_ses_ukr_est_yor_xho_hun_pan_tig_geo_rom_lit_afr_svk_wly_amr_guj_fin_dgb_jav_grk_ind_jpn_tml_kor_slo_scr_dyu_cze_mao_fre_mlt_tag_mnd_pol_igb_nor_aeg_ita_eng_glc_bul_qcu_spa_ben_lat_ewe_owc_ger_sod_por_sun_dut_tsw_rus_fbf_mly_tha_heb_knd_swa_swt_azi_prs_alb_tur_cic_vie_amh_moo_akn_bem	-0.534339142488134	-1.27113453962186	0.206850953921343
238	gam_pan_swa_arw_heb_tig_sid_afr_tur_azi_yor_tag_swt_spa_mol_bsq_alb_aeg_lda_cnt_scr_lit_dyu_ukr_igb_rom_est_tsw_bam_fin_slo_sod_geo_glc_swe_krd_dut_amr_hau_ita_hun_xho_sun_eng_bat_jpn_tml_kor_ben_rus_moo_hin_mly_mcd_anl_jav_mnd_bos_dgb_por_amh_bul_cze_fre_urd_qcu_grk_lat_ctl_fbf_mlt_nor_owc_pol_mao_svk_zul_prs_tsn_ind_tha_wly_knd_bem_ewe_uzb_ger_guj_aze_ven_vie_chh_ses_cic_akn	-0.0166562549533617	-0.0392152044410705	0.9688028721691
239	chh_mcd_swa_ctl_owc_sid_hau_krd_uzb_aze_dgb_ind_tsn_mol_swe_bsq_spa_gam_igb_cnt_alb_slo_swt_ger_fbf_grk_est_dyu_ven_fin_glc_amr_geo_bul_rom_ukr_eng_tig_sod_rus_hun_ewe_bat_guj_mao_jpn_tml_kor_lat_ben_xho_bos_sun_pan_aeg_jav_mnd_afr_cic_pol_wly_hin_lit_svk_urd_qcu_cze_scr_fre_bam_amh_arw_heb_por_mly_ita_lda_nor_tsw_tag_tha_anl_knd_moo_zul_tur_dut_prs_azi_yor_vie_mlt_bem_ses_akn	-0.316566665350545	-0.749370368156507	0.455525359896942
240	tig_dut_ses_ben_amr_sod_amh_ger_aze_uzb_swa_tag_xho_swe_eng_bsq_alb_anl_ven_cnt_lat_mol_fbf_grk_swt_pol_hun_bam_moo_est_hin_wly_geo_ctl_krd_scr_nor_owc_sid_spa_fin_dyu_mao_afr_sun_jpn_tml_kor_pan_prs_igb_ukr_bat_guj_mlt_mly_mnd_rom_zul_urd_gam_glc_bos_rus_lit_qcu_ita_arw_por_akn_heb_bul_chh_cze_ind_fre_tsn_mcd_tsw_jav_tha_aeg_knd_yor_bem_tur_svk_slo_azi_cic_vie_hau_dgb_ewe_lda	-0.16335626777414	-0.385208922725929	0.700962250519148
241	hau_mcd_dyu_ben_anl_mlt_owc_pan_uzb_azi_yor_bat_akn_guj_grk_bsq_spa_wly_dgb_cnt_afr_nor_bem_krd_cic_alb_hun_bam_igb_fin_prs_amh_geo_hin_cze_dut_pol_tig_heb_lit_est_zul_ind_por_sun_jpn_knd_kor_lat_bos_swt_fre_tag_rus_gam_mao_mnd_ukr_ven_urd_sid_glc_ita_scr_slo_qcu_arw_svk_swe_moo_sod_ctl_aeg_bul_jav_mol_tsw_eng_xho_mly_tha_amr_tml_lda_ses_aze_ger_rom_tur_tsn_vie_chh_fbf_swa_ewe	-0.0769894972417201	-0.181336737756338	0.856497899569938
242	sod_rom_akn_rus_amh_owc_anl_glc_tur_azi_yor_ind_ewe_mcd_por_bsq_alb_hau_swt_mnd_ger_nor_zul_bul_ses_urd_hun_bam_cic_est_slo_tig_geo_ctl_pan_krd_spa_mlt_gam_cze_fin_bem_jav_lat_mly_jpn_knd_kor_prs_svk_igb_pol_bat_lit_heb_tag_cnt_scr_xho_eng_sid_arw_guj_fre_mol_qcu_hin_bos_afr_moo_chh_swe_aeg_grk_sun_ben_tsn_ukr_dyu_mao_tha_wly_tml_tsw_swa_uzb_ita_dut_aze_dgb_vie_amr_fbf_lda_ven	-0.326333426549824	-0.772750107115624	0.441629812990975
243	wly_ita_akn_bul_aeg_hau_amr_mcd_azi_aze_bam_mao_bem_eng_por_bsq_prs_anl_igb_mnd_ben_lat_dyu_nor_ewe_svk_est_swt_yor_hun_mol_sod_geo_arw_rom_swe_lit_owc_gam_rus_fin_dgb_tag_pol_bat_jpn_tml_kor_glc_dut_tsw_urd_mly_scr_amh_sun_cnt_spa_xho_afr_heb_pan_ger_bos_cze_qcu_hin_slo_krd_swa_tig_alb_mlt_fre_ind_grk_ven_guj_zul_jav_tha_chh_knd_fbf_ses_uzb_ukr_ctl_tur_cic_vie_sid_moo_tsn_lda	-0.153011031964247	-0.36076271090738	0.719094999575626
244	aeg_nor_tsn_svk_wly_chh_heb_ukr_azi_aze_zul_ind_lda_prs_por_bsq_fre_hau_swa_mnd_ben_guj_bem_bos_tsw_ctl_est_cic_dgb_hun_mcd_sid_geo_pan_eng_spa_ger_anl_amr_swe_fin_ewe_mly_dut_mao_jpn_tml_kor_pol_bul_akn_grk_tag_arw_sod_sun_cnt_lit_xho_mol_tig_urd_slo_ita_hin_qcu_afr_alb_scr_moo_owc_glc_mlt_krd_jav_rom_ses_cze_bam_bat_tha_amh_knd_swt_dyu_uzb_rus_lat_tur_yor_vie_gam_ven_fbf_igb	-0.0118851182729	-0.0279724082903925	0.977744095838192
245	anl_urd_akn_lat_sid_chh_amr_rom_tur_aze_fbf_tag_lda_ita_bos_bsq_ukr_hau_bam_mnd_ctl_hin_swt_dut_ses_prs_fin_tsn_cic_est_arw_aeg_geo_alb_spa_ben_krd_amh_heb_eng_hun_dyu_ind_svk_mly_jpn_tml_kor_swe_fre_ven_pol_jav_ger_tig_sun_cnt_scr_ewe_lit_sod_pan_cze_nor_grk_qcu_slo_rus_mol_xho_owc_bul_mlt_por_mao_afr_dgb_glc_swa_bat_tha_wly_knd_moo_igb_uzb_mcd_guj_azi_bem_vie_gam_yor_tsw_zul	-0.35148478845483	-0.832313910433153	0.407363985384313
246	gam_ben_dyu_svk_amh_tig_amr_prs_tur_aze_swa_ind_cic_rom_glc_bsq_eng_mlt_bam_cnt_alb_lit_swt_krd_dgb_mcd_hun_ewe_akn_fin_nor_heb_geo_guj_swe_hin_fre_chh_anl_grk_est_igb_jav_spa_tag_jpn_tml_kor_ita_rus_moo_bul_mly_cze_aeg_mao_mnd_ctl_yor_scr_owc_por_slo_dut_pol_qcu_afr_mol_lat_xho_hau_urd_sod_ger_sun_bos_fbf_ukr_ven_bat_tha_sid_knd_tsn_ses_azi_arw_pan_uzb_zul_vie_wly_bem_lda_tsw	-0.0141155534008803	-0.0332659071564472	0.973533833401637
247	gam_slo_tsn_grk_heb_sod_hau_cze_aze_tur_bem_sun_akn_ger_ita_bsq_swe_anl_dgb_mnd_dut_urd_ses_rom_ven_rus_hun_tsw_fbf_est_afr_aeg_geo_ctl_fre_eng_arw_sid_amr_bos_fin_moo_bat_pan_tag_jpn_tml_kor_lit_prs_yor_ben_mao_pol_tig_jav_cnt_alb_dyu_hin_wly_bul_svk_krd_nor_qcu_glc_mol_ukr_ewe_owc_mcd_mlt_guj_mly_spa_igb_por_lda_ind_tha_chh_knd_bam_zul_uzb_lat_scr_azi_swt_vie_amh_swa_cic_xho	-0.600996264735464	-1.43571380794389	0.154438805360268
248	amr_por_igb_alb_mlt_tig_anl_ctl_aze_uzb_ewe_tag_bem_eng_ger_bsq_rom_owc_dyu_mnd_glc_cze_moo_prs_swa_svk_fin_ses_akn_hun_pan_hau_geo_mol_afr_swe_ita_sod_gam_ukr_est_bam_bat_lat_mao_jpn_knd_kor_pol_krd_swt_hin_ind_scr_amh_mly_cnt_bos_ven_spa_heb_mcd_arw_guj_fre_qcu_rus_bul_ben_xho_chh_nor_sid_slo_jav_urd_tsn_lit_lda_sun_tha_wly_tml_zul_tsw_tur_dut_grk_azi_cic_vie_aeg_dgb_yor_fbf	-0.407516945774304	-0.967254131574618	0.335925689090948
249	gam_cze_bam_afr_heb_chh_sid_eng_tur_aze_ven_mao_lda_ukr_swe_bsq_por_aeg_xho_mnd_krd_guj_dgb_svk_ses_alb_est_zul_igb_hun_pan_amh_geo_fre_glc_ctl_ita_anl_mlt_prs_fin_bem_bat_arw_jav_jpn_knd_kor_ger_nor_swa_lat_sun_slo_tig_mly_cnt_grk_tsn_bos_owc_bul_spa_mcd_ben_qcu_rus_lit_scr_akn_sod_pol_amr_dut_tag_hin_moo_mol_swt_ind_tha_hau_tml_fbf_dyu_azi_urd_rom_uzb_cic_vie_wly_yor_ewe_tsw	0.138919479010542	0.32691758643341	0.744464875245445
250	owc_prs_tsn_pan_aeg_heb_gam_alb_aze_tur_ewe_sun_dyu_cze_swe_bsq_ger_hau_cic_cnt_lat_mcd_lda_slo_zul_scr_fin_ven_xho_hun_ctl_amh_geo_hin_rom_rus_dut_sod_chh_grk_est_bam_bat_ukr_tag_jpn_tml_kor_pol_eng_ses_fre_jav_spa_anl_mao_mnd_ita_swa_lit_amr_svk_por_bul_glc_qcu_ben_afr_urd_bem_mlt_mol_sid_krd_ind_guj_fbf_nor_moo_mly_tha_wly_knd_igb_yor_azi_bos_arw_uzb_tsw_vie_tig_swt_akn_dgb	-0.00368327484169779	-0.00867303438001248	0.993098584253772
251	tig_spa_ses_bos_sod_anl_chh_glc_aze_uzb_cic_ind_ewe_ctl_prs_bsq_ben_amh_moo_cnt_arw_guj_bem_scr_ven_svk_fin_dgb_bam_est_swe_amr_geo_urd_slo_grk_mcd_hau_sid_pol_hun_igb_tag_pan_mly_jpn_tml_kor_hin_bul_lda_ukr_sun_dut_heb_jav_mnd_rom_swt_ger_owc_afr_ita_nor_por_qcu_cze_rus_lat_xho_gam_lit_mlt_mol_bat_eng_tsn_fre_yor_mao_tha_aeg_knd_fbf_swa_tur_alb_krd_azi_akn_vie_wly_dyu_zul_tsw	-0.222772861003726	-0.525812547455474	0.600270034847856
252	amr_mol_dgb_bos_wly_sod_sid_prs_uzb_aze_fbf_mao_ewe_dut_cze_bsq_por_gam_zul_cnt_arw_fre_igb_urd_swa_bul_fin_akn_bem_hun_ukr_hau_geo_mcd_hin_krd_ita_owc_heb_lat_est_dyu_jav_alb_tag_jpn_knd_kor_guj_rus_yor_nor_ind_slo_amh_bat_mnd_swe_swt_ctl_aeg_lit_eng_pan_grk_qcu_scr_afr_rom_tsw_mlt_ger_anl_spa_mly_ben_lda_glc_xho_sun_tha_tig_tml_ven_ses_azi_svk_pol_tur_tsn_vie_chh_bam_cic_moo	-0.0201172401139524	-0.0473855396942432	0.962307563765876
253	chh_guj_zul_ger_mlt_aeg_wly_slo_azi_uzb_dgb_tag_yor_scr_glc_bsq_pol_tig_tsn_cnt_ben_bos_swa_por_fbf_ctl_est_moo_bam_fin_alb_hau_geo_pan_bul_urd_spa_sid_amr_rus_hun_swt_mly_arw_bat_jpn_knd_kor_lat_afr_igb_fre_ind_ukr_amh_jav_mnd_grk_xho_lit_anl_mol_prs_mcd_cze_qcu_swe_krd_svk_ven_gam_dut_heb_ita_sun_rom_bem_eng_akn_mao_tha_owc_tml_lda_dyu_aze_hin_nor_tur_ses_vie_sod_ewe_tsw_cic	0.163908059535591	0.385533875020502	0.700722354693935
254	sid_mcd_ewe_urd_heb_wly_owc_cze_uzb_azi_dgb_tag_tsw_krd_ctl_bsq_eng_hau_ven_cnt_prs_alb_fbf_spa_yor_bos_est_xho_tsn_fin_fre_aeg_geo_slo_pan_ukr_bul_gam_amr_arw_hun_lda_mao_pol_jav_jpn_knd_kor_scr_ita_cic_swe_ind_dut_anl_mly_mnd_afr_moo_ger_tig_guj_por_grk_lit_qcu_glc_rus_svk_dyu_amh_lat_sod_mol_sun_nor_ses_rom_swa_bat_tha_mlt_tml_igb_bem_aze_ben_hin_tur_akn_vie_chh_bam_swt_zul	-0.115611138049611	-0.272492904668343	0.785847147439667
255	anl_urd_zul_ben_owc_wly_aeg_lit_tur_uzb_fbf_mly_moo_glc_fre_bsq_por_chh_lda_mnd_swe_pol_ses_arw_ewe_slo_est_bem_akn_hun_rom_tig_geo_cze_bul_prs_guj_amr_sod_krd_fin_swa_mao_dut_ind_jpn_knd_kor_ctl_rus_dgb_ger_sun_hin_gam_tag_cnt_ita_swt_grk_hau_lat_mol_afr_nor_qcu_svk_spa_ukr_ven_amh_mcd_heb_alb_bat_bos_yor_pan_igb_jav_tha_sid_tml_tsw_bam_azi_eng_scr_aze_tsn_vie_mlt_dyu_xho_cic	-0.113270899507108	-0.266905214616481	0.790133087016495
256	amr_por_tsn_alb_wly_amh_chh_pan_uzb_aze_zul_ind_swa_ctl_mol_bsq_cze_tig_ewe_cnt_lat_afr_dgb_rom_dyu_ukr_hun_ven_yor_fin_krd_anl_geo_guj_svk_bul_arw_aeg_mlt_glc_est_cic_mao_urd_bat_jpn_knd_kor_lit_eng_xho_ita_sun_scr_sod_mly_mnd_pol_bam_prs_gam_swe_dut_spa_grk_qcu_nor_bos_slo_akn_heb_ben_owc_ger_tag_rus_ses_fre_igb_jav_tha_hau_tml_lda_fbf_azi_hin_mcd_tur_moo_vie_sid_bem_tsw_swt	-0.480979320547798	-1.14413719500955	0.255503046995701
257	hau_dut_zul_spa_tig_owc_aeg_por_tur_aze_fbf_mly_igb_ita_scr_bsq_lit_anl_xho_mnd_guj_rom_ven_arw_tsn_ger_fin_moo_swt_hun_lat_sod_geo_nor_mcd_pan_grk_amr_wly_svk_est_bem_bat_krd_mao_jpn_knd_kor_eng_pol_yor_mol_sun_urd_gam_ind_cnt_hin_lda_bos_chh_afr_alb_slo_prs_qcu_glc_ctl_ben_cic_mlt_cze_sid_ukr_jav_fre_bam_bul_akn_tag_tha_heb_tml_dyu_swa_uzb_rus_swe_azi_ewe_vie_amh_ses_dgb_tsw	-0.989838872415316	-2.40725735176255	0.0180475974554239
258	tig_prs_dgb_por_hau_aeg_sid_afr_azi_tur_lda_bat_bam_cze_ukr_bsq_urd_heb_swa_mnd_ita_dut_yor_grk_tsw_spa_fin_igb_dyu_hun_hin_chh_geo_scr_lit_krd_alb_wly_owc_bul_est_ewe_jav_bos_mao_jpn_knd_kor_ctl_lat_akn_rom_ind_fre_gam_mly_cnt_nor_fbf_ben_amh_ger_mcd_pan_svk_qcu_slo_pol_mol_zul_amr_guj_anl_rus_sun_glc_bem_arw_swt_tag_tha_mlt_tml_ven_tsn_uzb_swe_eng_aze_cic_vie_sod_ses_moo_xho	-0.245761535308355	-0.580474632742428	0.562998502732212
259	anl_svk_bem_hin_owc_sid_sod_grk_azi_uzb_ven_mly_swt_ben_ita_bsq_scr_heb_ses_cnt_rus_alb_dgb_nor_zul_pan_est_lda_tsw_hun_afr_tig_geo_glc_ukr_por_fre_wly_gam_ger_fin_fbf_mao_rom_sun_jpn_knd_kor_krd_arw_ewe_mol_tag_dut_amh_jav_mnd_prs_bam_eng_mlt_bos_lat_pol_guj_qcu_lit_mcd_spa_igb_amr_cze_chh_slo_ind_swe_xho_urd_dyu_bat_tha_aeg_tml_akn_moo_aze_bul_ctl_tur_yor_vie_hau_tsn_cic_swa	-0.41525006266881	-0.984881274687798	0.32723777043044
260	tig_ben_zul_lit_anl_owc_gam_ita_aze_azi_dyu_mly_ven_hin_svk_bsq_ctl_amr_cic_mnd_krd_rom_fbf_ukr_tsw_eng_hun_swa_yor_est_arw_sid_geo_ger_nor_bul_scr_wly_aeg_slo_fin_lda_jav_spa_mao_jpn_knd_kor_bos_dut_ewe_alb_bat_urd_hau_ind_cnt_prs_igb_fre_amh_por_pol_pan_glc_qcu_afr_mcd_lat_swt_mlt_mol_heb_cze_sun_grk_dgb_guj_ses_tag_tha_sod_tml_xho_bem_tur_rus_swe_uzb_bam_vie_chh_tsn_moo_akn	-0.0632834337552171	-0.149206920808624	0.881713441557443
261	owc_eng_dgb_fre_tig_aeg_mlt_pan_aze_uzb_swa_sun_lda_spa_scr_bsq_ger_sod_swt_cnt_rom_arw_igb_bul_bem_hin_est_bam_akn_hun_nor_gam_geo_grk_mcd_urd_slo_anl_amr_por_fin_moo_jav_ukr_ind_jpn_tml_kor_lit_ita_yor_guj_mao_dut_heb_mly_mnd_lat_cic_glc_wly_bos_alb_krd_afr_qcu_prs_svk_pol_ewe_amh_rus_sid_ctl_bat_swe_dyu_cze_xho_tag_tha_hau_knd_fbf_ven_azi_ben_mol_tur_ses_vie_chh_tsn_tsw_zul	-0.653064514715433	-1.5627578741516	0.121506148524816
262	aeg_urd_xho_grk_tig_amh_mlt_swe_tur_aze_tsw_tag_tsn_pan_fre_bsq_guj_hau_ewe_mnd_nor_dut_fbf_lit_akn_por_est_swa_zul_fin_mol_owc_geo_arw_rom_pol_svk_amr_chh_lat_hun_ven_jav_alb_mao_jpn_knd_kor_ukr_eng_dgb_ita_mly_bos_sid_sun_cnt_hin_bem_ctl_anl_slo_cze_scr_spa_qcu_glc_rus_krd_bam_wly_bul_heb_ger_ind_afr_dyu_prs_ses_bat_tha_sod_tml_swt_igb_uzb_ben_mcd_azi_yor_vie_gam_cic_moo_lda	-0.0732269230153607	-0.17275584864996	0.863218762183979
263	gam_mol_tsw_cze_heb_sod_amr_nor_tur_aze_tsn_bat_ven_urd_grk_bsq_lat_aeg_igb_mnd_bos_por_yor_dut_bem_svk_fin_dgb_swa_est_eng_chh_geo_alb_lit_ger_krd_sid_anl_hin_hun_bam_ind_ctl_tag_jpn_knd_kor_spa_mcd_fbf_ben_jav_ita_wly_mao_cnt_swe_swt_ukr_hau_arw_scr_guj_bul_qcu_pol_glc_pan_ses_mlt_fre_tig_rom_mly_slo_ewe_rus_moo_sun_tha_amh_tml_dyu_cic_azi_prs_afr_uzb_lda_vie_owc_akn_xho_zul	0.205744805929636	0.484465933004735	0.629194275812145
264	amr_fre_akn_arw_wly_tig_anl_bul_azi_uzb_igb_jav_tsw_swe_glc_bsq_lit_chh_ven_cnt_scr_lat_yor_grk_moo_hin_hun_fbf_swt_fin_bos_gam_geo_spa_mol_por_ukr_mlt_owc_pan_est_bam_ind_eng_tag_jpn_knd_kor_dut_afr_dgb_pol_sun_urd_hau_mly_mnd_ben_swa_guj_heb_krd_ger_mcd_slo_qcu_ctl_svk_cze_xho_aeg_nor_sod_alb_mao_rom_ewe_ita_lda_bat_tha_amh_tml_bem_zul_tur_prs_rus_aze_ses_vie_sid_cic_tsn_dyu	0.153426992967488	0.36140315196985	0.71861784889083
265	amr_krd_igb_eng_heb_anl_sid_slo_uzb_tur_ven_jav_akn_cze_scr_bsq_afr_owc_cic_cnt_ctl_ita_zul_mcd_swt_ukr_hun_lda_bam_est_hin_tig_geo_bos_ben_pan_svk_mlt_gam_rom_fin_moo_tag_rus_mly_jpn_tml_kor_spa_lat_tsw_nor_sun_guj_hau_bat_mnd_grk_ses_por_amh_glc_dut_ger_fre_qcu_swe_bul_arw_tsn_chh_urd_sod_alb_mao_prs_ewe_mol_swa_ind_tha_aeg_knd_xho_fbf_aze_pol_lit_azi_dgb_vie_wly_dyu_yor_bem	-0.156771216620935	-0.369779055916242	0.712387835588752
266	wly_glc_tsn_ger_amh_mlt_anl_grk_azi_tur_moo_mly_zul_eng_bul_bsq_guj_chh_ewe_cnt_arw_rus_akn_alb_fbf_bos_hun_dyu_bem_fin_por_sod_geo_slo_lat_spa_hin_heb_aeg_dut_est_igb_bat_krd_ind_jpn_knd_kor_swe_ukr_ven_ctl_tag_cze_sid_mao_mnd_ita_bam_ben_gam_pan_mol_rom_urd_qcu_mcd_afr_nor_xho_hau_pol_amr_prs_jav_fre_lda_lit_ses_sun_tha_owc_tml_cic_swa_aze_svk_scr_uzb_dgb_vie_tig_swt_tsw_yor	-0.686379048521157	-1.65059963329191	0.102193668244297
267	sod_alb_yor_lat_amh_tig_aeg_prs_aze_uzb_zul_tag_bam_pan_nor_bsq_scr_heb_ses_mnd_arw_fre_ewe_ctl_xho_svk_hun_lda_dyu_est_krd_hau_geo_dut_rom_glc_swe_gam_sid_bos_fin_moo_sun_ben_ind_jpn_tml_kor_eng_ukr_swa_urd_mly_spa_owc_mao_cnt_bul_swt_cze_amr_grk_mcd_guj_rus_qcu_hin_por_afr_ven_mlt_pol_anl_lit_jav_mol_tsw_ger_tsn_bat_tha_wly_knd_akn_igb_azi_ita_slo_tur_fbf_vie_chh_cic_dgb_bem	0.193935594344784	0.456157583116171	0.649340125148181
268	anl_rom_tsn_grk_heb_gam_chh_pan_uzb_tur_zul_mly_cic_spa_por_bsq_rus_amr_bam_mnd_bul_afr_tsw_nor_akn_scr_est_lda_ven_hun_pol_mlt_geo_ben_ita_guj_fre_hau_sod_prs_fin_bem_sun_ctl_ind_jpn_knd_kor_glc_hin_swa_krd_mao_svk_wly_tag_cnt_cze_dyu_urd_aeg_mol_arw_swe_alb_qcu_eng_bos_lat_dgb_sid_dut_amh_ger_jav_mcd_xho_lit_igb_bat_tha_tig_tml_moo_yor_azi_ukr_slo_aze_ewe_vie_owc_ses_fbf_swt	-0.0540213952530117	-0.127463708046661	0.898848600753675
269	chh_rom_ven_arw_owc_hau_sid_grk_aze_uzb_tsn_tag_cic_fre_prs_bsq_ben_amr_swa_mnd_ita_ukr_xho_ger_akn_pol_est_lda_swt_hun_pan_gam_geo_bos_mol_slo_eng_mlt_heb_krd_fin_igb_jav_lat_sun_jpn_knd_kor_swe_afr_yor_urd_mly_cze_tig_ind_cnt_glc_bem_hin_anl_guj_lit_nor_alb_qcu_bul_svk_dut_dyu_aeg_rus_sod_spa_mao_por_ses_ctl_moo_bat_tha_amh_tml_fbf_ewe_tur_scr_mcd_azi_zul_vie_wly_dgb_bam_tsw	-0.373689500965365	-0.886854287131002	0.377445030061376
270	anl_ben_moo_hin_hau_chh_amh_ger_tur_azi_ven_sun_bam_rus_guj_bsq_bul_wly_zul_cnt_alb_arw_bem_lat_igb_svk_est_yor_swa_fin_cze_owc_geo_swe_pan_ctl_eng_gam_aeg_ukr_hun_swt_mao_grk_tag_jpn_knd_kor_fre_por_akn_mcd_jav_urd_heb_bat_mnd_krd_ses_nor_tig_slo_mol_pol_ita_qcu_lit_bos_prs_dyu_mlt_rom_sid_afr_ind_dut_lda_glc_cic_mly_tha_sod_tml_xho_tsn_uzb_scr_spa_aze_tsw_vie_amr_dgb_ewe_fbf	-0.461391853438257	-1.09739627928193	0.275301470529958
271	wly_pan_akn_fre_owc_gam_tig_bos_tur_aze_tsn_mao_bem_svk_grk_bsq_urd_sod_lda_mnd_nor_spa_cic_ger_yor_ben_hun_zul_ewe_est_mol_anl_geo_krd_eng_hin_arw_mlt_hau_cze_fin_ses_mly_lat_bat_jpn_knd_kor_lit_ctl_fbf_rom_tag_afr_aeg_sun_cnt_swe_swa_rus_sid_scr_por_dut_pol_qcu_alb_bul_ukr_swt_amr_ita_chh_prs_ind_slo_igb_mcd_moo_jav_tha_amh_tml_dgb_ven_uzb_glc_guj_azi_tsw_vie_heb_bam_dyu_xho	-0.203658584505565	-0.481280766760906	0.631447439334299
272	wly_spa_dgb_rom_owc_sod_sid_nor_azi_tur_moo_jav_tsw_dut_ben_bsq_pol_gam_tsn_mnd_urd_arw_ven_mol_swa_pan_est_xho_igb_hun_guj_aeg_geo_hin_scr_afr_lat_hau_tig_cze_fin_lda_bat_slo_mao_jpn_tml_kor_svk_rus_ewe_glc_ind_fre_chh_tag_cnt_alb_akn_ukr_amr_mcd_lit_prs_por_qcu_bos_ctl_ger_bem_amh_eng_heb_ita_sun_grk_ses_swe_swt_mly_tha_mlt_knd_cic_dyu_uzb_bul_krd_aze_zul_vie_anl_bam_fbf_yor	-0.535503672751474	-1.27753168522189	0.204594570552523
273	heb_krd_ses_lit_sid_hau_amr_por_tur_azi_swt_ind_bem_ger_hin_bsq_ben_tig_dgb_cnt_rus_fre_ven_ukr_xho_dut_hun_tsn_swa_fin_mol_chh_geo_pol_mcd_ita_spa_wly_mlt_nor_est_tsw_mly_svk_mao_jpn_tml_kor_cze_afr_akn_scr_jav_urd_amh_sun_mnd_glc_lda_bos_gam_alb_bul_eng_guj_qcu_slo_prs_pan_fbf_anl_arw_owc_lat_tag_swe_dyu_ctl_ewe_bat_tha_aeg_knd_zul_yor_aze_rom_grk_uzb_cic_vie_sod_igb_moo_bam	-0.402369930176422	-0.952963913235683	0.343078663840034
274	hau_hin_lda_spa_gam_amh_tig_ctl_azi_aze_swa_sun_moo_pan_dut_bsq_slo_owc_tsw_cnt_alb_ben_dgb_eng_igb_rom_hun_xho_tsn_est_rus_amr_geo_prs_fre_scr_mcd_wly_sod_guj_fin_bem_ind_ita_jav_jpn_tml_kor_grk_nor_akn_por_mao_ukr_sid_tag_mnd_glc_yor_lit_aeg_krd_bos_lat_bul_qcu_afr_ger_urd_ven_heb_cze_chh_arw_mly_pol_ewe_swe_ses_bat_tha_mlt_knd_fbf_bam_tur_svk_mol_uzb_swt_vie_anl_dyu_zul_cic	-0.0274229302651731	-0.0647379725229905	0.948521581830243
275	amh_rus_yor_pan_anl_hau_sid_afr_tur_azi_lda_mly_ses_mol_nor_bsq_alb_amr_dgb_mnd_mcd_ben_tsn_eng_swa_cze_fin_bem_xho_est_prs_mlt_geo_bos_pol_swe_scr_aeg_tig_svk_hun_igb_ind_lit_bat_jpn_tml_kor_bul_ctl_akn_urd_sun_dut_wly_tag_cnt_lat_zul_grk_chh_fre_guj_spa_hin_qcu_slo_ger_ita_ven_owc_por_heb_ukr_jav_arw_swt_krd_tsw_mao_tha_gam_knd_dyu_fbf_uzb_rom_glc_aze_moo_vie_sod_bam_cic_ewe	-0.33208401219877	-0.78628937557174	0.433696915724165
276	owc_por_ven_bos_amr_chh_anl_lat_aze_azi_ses_sun_igb_alb_hin_bsq_prs_gam_bam_cnt_bul_rus_cic_mol_zul_lit_hun_moo_lda_est_rom_sod_geo_eng_spa_grk_arw_wly_hau_krd_fin_dgb_ind_pan_mly_jpn_knd_kor_scr_ita_bem_swe_mao_mcd_sid_jav_mnd_fre_swt_ctl_heb_guj_slo_urd_afr_qcu_pol_nor_ukr_yor_mlt_ger_tig_cze_tag_svk_tsn_dut_tsw_bat_tha_amh_tml_swa_dyu_tur_ben_glc_uzb_xho_vie_aeg_fbf_ewe_akn	0.197856564374918	0.46611066948267	0.642226179397153
277	heb_swe_swa_scr_wly_hau_sod_ger_tur_aze_igb_ind_tsn_guj_prs_bsq_bos_amh_ewe_mnd_por_urd_bem_pol_xho_arw_fin_fbf_lda_est_lit_tig_geo_fre_glc_slo_ita_aeg_chh_ukr_hun_dgb_jav_grk_bat_jpn_tml_kor_alb_eng_ses_pan_mly_nor_gam_sun_cnt_rus_moo_spa_owc_hin_krd_bul_dut_qcu_rom_mol_ben_swt_mlt_ctl_amr_cze_mao_lat_cic_svk_tsw_tag_tha_sid_knd_yor_ven_uzb_mcd_afr_azi_zul_vie_anl_dyu_akn_bam	-0.477769877223537	-1.13706361804933	0.258432936334448
278	sod_ukr_yor_ben_mlt_aeg_sid_hin_tur_azi_akn_tag_cic_swe_lit_bsq_rus_owc_tsw_mnd_prs_ctl_fbf_bos_zul_mcd_est_ven_ewe_fin_scr_anl_geo_eng_svk_guj_krd_hau_amr_mol_hun_dgb_mao_afr_sun_jpn_tml_kor_arw_nor_igb_lat_jav_por_wly_bat_cnt_bul_bam_spa_tig_ger_alb_dut_pol_qcu_glc_grk_urd_dyu_gam_slo_amh_ita_mly_pan_swa_rom_moo_ind_tha_heb_knd_lda_swt_uzb_fre_cze_aze_ses_vie_chh_xho_tsn_bem	-0.658826985731506	-1.57617853688221	0.118380414957998
279	heb_glc_moo_swe_amh_owc_wly_hin_uzb_aze_tsn_tag_zul_bos_eng_bsq_pol_tig_ven_mnd_arw_por_yor_fre_igb_grk_hun_swa_swt_est_prs_mlt_geo_ukr_mcd_ita_ctl_aeg_sid_afr_fin_ewe_ind_mol_sun_jpn_knd_kor_cze_guj_dyu_bul_mly_urd_hau_bat_cnt_lat_tsw_svk_chh_scr_alb_rom_rus_qcu_ger_spa_nor_ses_sod_ben_anl_dut_mao_krd_lda_slo_bem_jav_tha_amr_tml_xho_bam_tur_pan_lit_azi_dgb_vie_gam_fbf_cic_akn	-0.198418269552598	-0.468553732852973	0.640485059407734
280	heb_ctl_dgb_eng_hau_owc_sid_ben_tur_uzb_akn_mao_dyu_urd_alb_bsq_mcd_tig_xho_mnd_swe_scr_bem_mol_zul_nor_hun_cic_tsw_fin_slo_amh_geo_spa_grk_bos_hin_gam_sod_rom_est_ven_jav_krd_sun_jpn_knd_kor_svk_afr_tsn_por_tag_dut_amr_ind_cnt_pol_moo_fre_mlt_rus_ukr_prs_pan_qcu_lat_cze_guj_lda_chh_ita_wly_glc_mly_arw_igb_lit_swa_bat_tha_aeg_tml_ewe_bam_aze_bul_ger_azi_fbf_vie_anl_swt_yor_ses	-0.116551503336032	-0.274815308850922	0.784067718343231
281	hau_rom_ewe_mol_amr_heb_chh_cze_aze_tur_moo_bat_xho_fre_grk_bsq_bos_amh_bam_mnd_dut_rus_tsw_bul_ses_spa_hun_lda_ven_est_glc_tig_geo_guj_lit_prs_afr_aeg_mlt_arw_fin_yor_tag_krd_mly_jpn_knd_kor_slo_ben_akn_alb_jav_urd_anl_mao_cnt_scr_swt_mcd_sod_pan_ukr_ger_svk_qcu_ctl_swe_ita_swa_gam_por_owc_nor_ind_pol_tsn_eng_dyu_sun_tha_sid_tml_zul_igb_uzb_hin_lat_azi_cic_vie_wly_fbf_bem_dgb	-0.152974360263275	-0.360877359087109	0.719009574543947
282	mlt_grk_lda_eng_amr_anl_sid_swe_azi_uzb_yor_mly_cic_glc_fre_bsq_dut_amh_zul_cnt_alb_mcd_ewe_prs_igb_pol_est_bam_tsn_hun_spa_sod_geo_urd_afr_lit_nor_chh_heb_bos_fin_dgb_bat_krd_tag_jpn_knd_kor_scr_ukr_fbf_svk_jav_arw_hau_sun_mnd_pan_dyu_guj_owc_ctl_ita_lat_por_qcu_rom_slo_mol_ven_aeg_ger_tig_cze_ind_bul_ses_hin_swt_mao_tha_gam_tml_bem_tsw_aze_ben_rus_tur_akn_vie_wly_xho_moo_swa	-0.00743327130045269	-0.0175157907077815	0.986062658947978
283	hau_pan_lda_rom_sid_wly_amr_mol_uzb_azi_dyu_jav_tsw_por_scr_bsq_bul_owc_swt_mnd_mcd_lat_akn_slo_moo_krd_fin_yor_swa_est_hin_anl_geo_ita_bos_arw_ctl_mlt_gam_nor_hun_ewe_mao_cze_mly_jpn_tml_kor_glc_rus_bem_dut_tag_ger_aeg_ind_cnt_urd_xho_lit_chh_eng_alb_ukr_spa_qcu_swe_fre_prs_ven_heb_guj_sod_svk_bat_grk_tsn_afr_igb_sun_tha_amh_knd_cic_zul_aze_pol_ben_tur_fbf_vie_tig_bam_ses_dgb	-0.2003844695233	-0.473651775509551	0.636858269760326
284	amh_cze_tsn_pol_chh_gam_aeg_ita_tur_uzb_fbf_mao_dyu_pan_prs_bsq_spa_mlt_akn_mnd_ctl_slo_dgb_ben_zul_urd_est_lda_tsw_fin_hin_amr_geo_swe_bul_eng_lit_wly_tig_fre_hun_cic_mly_rom_tag_jpn_tml_kor_svk_mol_moo_arw_bat_ukr_hau_jav_cnt_scr_ven_guj_sod_glc_dut_grk_krd_qcu_lat_bos_ger_bam_owc_afr_sid_por_sun_alb_igb_nor_yor_ind_tha_anl_knd_ewe_ses_aze_rus_mcd_azi_xho_vie_heb_swt_swa_bem	-0.756336348679807	-1.81733478391166	0.0723862521530154
285	tig_alb_tsw_krd_owc_sod_hau_pol_tur_azi_xho_sun_ses_rom_prs_bsq_ita_gam_fbf_cnt_fre_ben_yor_eng_cic_lit_hun_ewe_swa_est_pan_amr_geo_ger_guj_nor_cze_aeg_anl_ukr_fin_moo_jav_glc_mao_jpn_knd_kor_lat_mcd_akn_urd_tag_arw_chh_mly_mnd_scr_dyu_por_heb_dut_grk_afr_slo_qcu_rus_mol_spa_ven_wly_bul_mlt_hin_ind_swe_zul_svk_dgb_bat_tha_sid_tml_bam_tsn_aze_bos_ctl_uzb_bem_vie_amh_lda_swt_igb	-0.409110187024053	-0.971942216593759	0.333600467550531
286	sod_lit_ses_ukr_gam_anl_owc_ben_aze_uzb_xho_mao_cic_scr_ita_bsq_rus_sid_swt_mnd_ger_pan_yor_mcd_zul_ctl_est_fbf_akn_hun_swe_amr_geo_spa_grk_guj_glc_aeg_chh_cze_fin_bam_sun_slo_jav_jpn_knd_kor_eng_prs_bem_arw_mly_rom_mlt_bat_cnt_lat_ewe_hin_amh_bul_pol_por_svk_qcu_fre_alb_afr_dgb_tig_mol_hau_bos_ind_dut_dyu_urd_tsw_tag_tha_wly_tml_lda_igb_azi_nor_krd_tur_ven_vie_heb_tsn_swa_moo	-0.381682230161029	-0.906043598283117	0.367254233884544
287	sod_krd_zul_guj_wly_aeg_owc_spa_aze_uzb_bam_sun_ewe_swe_mol_bsq_lat_heb_yor_cnt_nor_afr_fbf_slo_dgb_prs_fin_swt_cic_est_fre_sid_geo_bul_glc_ita_mcd_anl_mlt_arw_hun_akn_bat_pan_ind_jpn_knd_kor_ctl_por_ven_scr_mly_lit_chh_jav_mnd_ukr_igb_ger_tig_alb_pol_hin_urd_qcu_ben_svk_cze_xho_amr_dut_hau_eng_tag_grk_dyu_bos_bem_mao_tha_gam_tml_tsn_ses_tur_rus_rom_azi_swa_vie_amh_tsw_lda_moo	-0.994600859123213	-2.42542005484982	0.01722135110569
288	anl_swe_igb_glc_chh_wly_tig_krd_aze_tur_ven_mao_dyu_mol_bos_bsq_mcd_mlt_akn_mnd_guj_rom_swt_bul_swa_grk_est_dgb_zul_hun_hin_heb_geo_afr_slo_lat_pol_hau_owc_prs_fin_lda_bat_fre_ind_jpn_knd_kor_ger_spa_fbf_nor_sun_rus_amr_jav_cnt_svk_ses_arw_amh_pan_ctl_eng_alb_qcu_scr_ita_ukr_bam_sod_dut_aeg_lit_tag_ben_ewe_cze_tsw_mly_tha_gam_tml_tsn_cic_azi_por_urd_uzb_moo_vie_sid_bem_yor_xho	-0.00326865675275156	-0.00769175427967917	0.993879404211159
289	amh_svk_ewe_dut_sod_gam_sid_bul_azi_tur_ven_mao_xho_ctl_ben_bsq_glc_anl_yor_mnd_pol_lit_dyu_pan_swa_spa_est_swt_tsw_fin_rus_chh_geo_bos_nor_krd_grk_tig_wly_afr_hun_moo_jav_ita_tag_jpn_knd_kor_urd_cze_lda_ukr_mly_swe_hau_sun_cnt_arw_zul_scr_mlt_slo_por_mcd_rom_qcu_guj_alb_hin_akn_aeg_prs_amr_eng_bat_mol_bam_fre_cic_ind_tha_owc_tml_fbf_ses_uzb_lat_ger_aze_dgb_vie_heb_bem_igb_tsn	0.796740279844521	1.9003300471678	0.0604874565352233
290	hau_ben_igb_ita_amh_gam_wly_lit_tur_aze_swt_ind_tsn_lat_mol_bsq_pol_amr_ses_mnd_pan_ukr_dyu_arw_swa_svk_fin_moo_akn_hun_grk_aeg_geo_dut_por_mcd_urd_mlt_heb_cze_est_yor_sun_prs_mly_jpn_knd_kor_ger_scr_xho_bos_mao_slo_sid_bat_cnt_eng_cic_swe_anl_afr_hin_fre_ctl_qcu_spa_glc_alb_ewe_owc_guj_chh_bul_jav_krd_ven_rus_bem_tag_tha_tig_tml_bam_tsw_azi_nor_rom_uzb_dgb_vie_sod_lda_fbf_zul	-0.282336168102712	-0.668496133140448	0.505472827803295
291	tig_fre_dyu_bul_sid_anl_chh_por_azi_tur_bem_tag_igb_ger_bos_bsq_ita_wly_ewe_mnd_pan_alb_akn_grk_yor_arw_fin_xho_tsw_hun_glc_aeg_geo_rus_prs_swe_pol_heb_hau_guj_est_swt_mao_krd_mly_jpn_knd_kor_ben_nor_swa_lit_bat_scr_owc_jav_cnt_lat_moo_eng_sod_dut_hin_rom_slo_qcu_spa_mol_urd_tsn_amh_svk_gam_ctl_sun_mcd_dgb_ukr_ses_ind_tha_mlt_tml_ven_bam_aze_cze_afr_uzb_cic_vie_amr_fbf_lda_zul	-0.798570265508178	-1.92396892925152	0.0574162933557437
292	heb_swe_tsn_slo_amh_hau_amr_por_azi_aze_xho_jav_lda_nor_urd_bsq_eng_owc_swa_cnt_hin_prs_yor_svk_zul_lit_hun_ewe_dgb_est_ben_sod_geo_alb_bul_ukr_ita_aeg_wly_dut_fin_ses_tag_guj_mly_jpn_knd_kor_pol_pan_akn_afr_sun_ger_sid_bat_mnd_bos_dyu_arw_chh_mcd_glc_mol_lat_qcu_ctl_rom_grk_moo_tig_spa_anl_scr_ind_fre_ven_rus_fbf_mao_tha_mlt_tml_tsw_igb_tur_cze_krd_uzb_bem_vie_gam_cic_bam_swt	-0.417403303651619	-0.989967981403453	0.324758484696176
293	mlt_lit_igb_ita_chh_heb_amr_slo_uzb_azi_zul_ind_swa_por_arw_bsq_ukr_anl_ven_cnt_fre_ctl_fbf_bos_yor_mcd_fin_moo_bam_hun_scr_amh_geo_pan_rom_cze_krd_sid_owc_urd_est_tsw_tag_nor_bat_jpn_tml_kor_bul_lat_cic_dut_mao_spa_tig_sun_mnd_pol_akn_swe_hau_rus_alb_guj_mol_qcu_grk_svk_ger_ses_wly_eng_gam_afr_mly_glc_lda_hin_swt_jav_tha_sod_knd_dyu_ewe_tur_ben_prs_aze_dgb_vie_aeg_bem_xho_tsn	-0.561961634914227	-1.33911755510265	0.183796226061087
294	hau_fre_dyu_ctl_heb_chh_anl_swe_tur_aze_fbf_tag_tsw_glc_lat_bsq_ukr_owc_igb_mnd_ger_slo_ven_eng_bam_mol_fin_dgb_lda_hun_guj_amh_geo_pol_bul_mcd_ita_sod_amr_svk_est_moo_bat_nor_sun_jpn_knd_kor_krd_alb_tsn_afr_jav_arw_mlt_mly_cnt_ben_yor_lit_wly_cze_spa_rus_bos_qcu_rom_prs_urd_swa_sid_dut_aeg_pan_mao_por_xho_scr_bem_ind_tha_gam_tml_zul_swt_azi_hin_grk_uzb_ewe_vie_tig_ses_cic_akn	0.110214255373878	0.25932903540483	0.795954556931956
295	chh_spa_moo_pol_aeg_owc_gam_ger_tur_uzb_ven_jav_bem_ben_grk_bsq_bos_tig_zul_cnt_scr_afr_lda_svk_akn_rus_hun_dgb_swt_est_dut_heb_geo_fre_eng_lit_guj_anl_sod_por_fin_ewe_tag_lat_ind_jpn_tml_kor_urd_bul_bam_alb_mly_slo_mlt_mao_mnd_cze_xho_mol_amr_rom_ukr_swe_arw_qcu_ctl_hin_mcd_fbf_amh_prs_sid_krd_bat_glc_yor_ita_tsw_sun_tha_wly_knd_igb_ses_aze_nor_pan_azi_tsn_vie_hau_swa_cic_dyu	-0.0125486631957153	-0.0295863556430996	0.976460346726685
296	sid_alb_fbf_eng_sod_aeg_amr_glc_aze_tur_yor_jav_akn_mol_nor_bsq_ukr_amh_dgb_cnt_mcd_spa_ses_lat_moo_krd_fin_dyu_igb_est_hin_anl_geo_arw_svk_swe_prs_tig_mlt_ben_hun_tsn_ind_cze_sun_jpn_tml_kor_bos_urd_bem_bul_bat_ger_owc_mly_mnd_ita_lda_lit_heb_rus_slo_por_grk_qcu_pol_ctl_rom_swt_wly_scr_chh_guj_tag_pan_ven_afr_swa_mao_tha_gam_knd_ewe_zul_azi_dut_fre_uzb_tsw_vie_hau_cic_bam_xho	-0.416974149102257	-0.989787115844601	0.32484642587985
297	anl_guj_fbf_pol_heb_sid_aeg_fre_uzb_aze_ven_tag_ewe_por_urd_bsq_ctl_gam_dgb_cnt_hin_ita_cic_rus_swa_ben_est_akn_igb_hun_dut_hau_geo_scr_arw_prs_krd_owc_chh_lat_fin_dyu_sun_pan_mly_jpn_tml_kor_ger_mol_yor_nor_mao_afr_mlt_ind_mnd_bos_tsn_grk_amr_bul_spa_swe_ukr_qcu_svk_lit_mcd_swt_tig_slo_wly_glc_bat_cze_tsw_eng_lda_jav_tha_sod_knd_xho_bem_azi_rom_alb_tur_moo_vie_amh_ses_bam_zul	0.170653110789807	0.401394874138512	0.689050265470495
298	wly_bul_zul_mol_sod_sid_aeg_svk_uzb_aze_ven_bat_swt_mcd_guj_bsq_nor_tig_akn_cnt_fre_ctl_bam_ita_xho_dut_fin_tsw_ses_hun_rom_anl_geo_alb_ukr_lat_bos_owc_amr_ben_est_tsn_tag_krd_ind_jpn_tml_kor_grk_ger_moo_pan_jav_afr_mlt_mao_mnd_hin_bem_spa_hau_por_rus_scr_urd_qcu_lit_swe_arw_swa_amh_slo_chh_prs_mly_glc_lda_eng_igb_sun_tha_gam_knd_yor_ewe_tur_pol_cze_azi_dgb_vie_heb_dyu_fbf_cic	-0.548707383324124	-1.30718967476129	0.194371064331176
299	sod_mcd_yor_rus_wly_heb_amr_bos_tur_azi_ewe_ind_akn_glc_bul_bsq_swe_amh_igb_cnt_arw_svk_swa_dut_cic_eng_hun_xho_swt_fin_urd_hau_geo_mol_ben_ger_alb_chh_gam_spa_est_tsw_mly_fre_tag_jpn_knd_kor_afr_ctl_ven_krd_mao_slo_sid_sun_mnd_lit_bam_lat_mlt_guj_scr_nor_ita_qcu_cze_grk_pan_tsn_anl_prs_aeg_hin_jav_pol_bem_por_lda_bat_tha_tig_tml_dyu_fbf_aze_rom_ukr_uzb_moo_vie_owc_zul_dgb_ses	0.3316980952219	0.782141007842551	0.436118580400415
300	owc_ger_moo_lit_sod_hau_gam_slo_aze_azi_ewe_mao_tsn_scr_fre_bsq_eng_mlt_bam_mnd_grk_prs_xho_afr_lda_bos_hun_igb_tsw_est_swe_anl_geo_mcd_ita_ctl_spa_amr_aeg_ukr_fin_ses_ind_rus_mly_jpn_knd_kor_ben_pol_akn_mol_bat_guj_tig_tag_cnt_svk_fbf_alb_heb_cze_hin_glc_nor_qcu_urd_pan_por_swt_amh_bul_chh_rom_jav_arw_zul_dut_dyu_sun_tha_sid_tml_bem_yor_uzb_lat_krd_tur_swa_vie_wly_ven_dgb_cic	-0.798237131112696	-1.92529693747694	0.0572477394883023
301	aeg_hin_tsn_rom_chh_tig_wly_spa_uzb_azi_ses_mao_swa_bos_rus_bsq_pan_owc_ewe_mnd_svk_ctl_xho_cze_tsw_arw_est_akn_bam_hun_alb_gam_geo_krd_por_bul_pol_hau_anl_mcd_fin_igb_mly_eng_ind_jpn_tml_kor_grk_guj_moo_lit_bat_ger_amr_jav_cnt_dut_lda_fre_sod_scr_glc_swe_ita_qcu_ben_prs_lat_swt_mlt_mol_heb_afr_sun_nor_cic_urd_bem_tag_tha_sid_knd_ven_fbf_tur_ukr_slo_aze_dgb_vie_amh_yor_dyu_zul	0.169279117989327	0.398089000687788	0.691476970174247
302	aeg_pan_cic_ger_sid_mlt_gam_ita_uzb_tur_ses_jav_bem_lat_urd_bsq_ben_amr_igb_mnd_arw_bul_bam_por_zul_mcd_fin_xho_moo_est_mol_chh_geo_nor_hin_spa_grk_heb_wly_ukr_hun_swt_tag_scr_sun_jpn_knd_kor_guj_svk_swa_dut_mao_ctl_hau_ind_cnt_eng_ewe_swe_owc_cze_afr_fre_rom_qcu_slo_bos_krd_akn_tig_rus_anl_prs_bat_pol_tsw_lit_fbf_mly_tha_amh_tml_tsn_dyu_aze_alb_glc_azi_ven_vie_sod_dgb_lda_yor	-0.601613666128312	-1.43621616840724	0.154296191699741
303	mlt_eng_tsw_spa_amr_gam_amh_lat_aze_uzb_moo_mly_xho_swe_prs_bsq_nor_aeg_ewe_mnd_afr_bul_ses_mcd_fbf_por_est_dgb_bem_fin_pol_anl_geo_grk_rom_pan_arw_heb_owc_alb_hun_zul_tag_ctl_jav_jpn_knd_kor_slo_krd_cic_dut_mao_ger_sod_sun_cnt_svk_tsn_hin_tig_fre_ukr_bos_lit_qcu_cze_guj_mol_bam_sid_glc_wly_ben_ind_urd_igb_ita_akn_bat_tha_hau_tml_yor_dyu_azi_scr_rus_tur_lda_vie_chh_ven_swt_swa	-0.434898504963339	-1.03213755094504	0.304684363153341
304	aeg_dut_tsw_slo_anl_sid_gam_svk_uzb_azi_swt_mao_cic_eng_grk_bsq_mol_amr_yor_mnd_ben_nor_ewe_hin_fbf_afr_hun_swa_lda_fin_rom_tig_geo_cze_bos_lit_prs_heb_amh_bul_est_tsn_sun_rus_bat_jpn_tml_kor_guj_ger_zul_alb_jav_glc_hau_mly_cnt_lat_igb_pol_chh_swe_ctl_pan_spa_qcu_krd_por_ukr_bam_owc_ita_wly_arw_tag_mcd_dgb_urd_ven_ind_tha_sod_knd_dyu_bem_aze_fre_scr_tur_akn_vie_mlt_moo_ses_xho	0.11423053313414	0.269050518075152	0.788486798760201
305	tig_prs_tsn_ger_mlt_sod_anl_grk_tur_azi_yor_bat_dyu_afr_krd_bsq_por_chh_swt_mnd_mcd_ukr_tsw_pol_fbf_lit_fin_akn_cic_est_swe_aeg_geo_mol_arw_nor_scr_sid_gam_cze_hun_dgb_tag_urd_sun_jpn_tml_kor_ctl_rom_igb_svk_mly_glc_amh_jav_cnt_ben_ven_alb_hau_rus_eng_ita_slo_qcu_spa_hin_bos_ewe_owc_lat_wly_pan_mao_dut_swa_guj_ses_ind_tha_amr_knd_zul_moo_uzb_bul_fre_aze_bam_vie_heb_bem_xho_lda	-0.449502299301478	-1.06853486026842	0.288045036975169
306	owc_dut_fbf_alb_anl_amr_mlt_krd_azi_uzb_igb_jav_bem_arw_slo_bsq_hin_tig_yor_mnd_swe_ctl_ses_afr_cic_cze_est_swt_tsn_hun_rus_sod_geo_prs_nor_mcd_ger_aeg_sid_eng_fin_swa_mao_ita_sun_jpn_knd_kor_pan_lat_dyu_glc_bat_ben_amh_tag_cnt_bul_zul_spa_heb_mol_grk_svk_ukr_qcu_rom_fre_pol_ven_wly_bos_hau_scr_ind_urd_bam_guj_dgb_mly_tha_chh_tml_tsw_xho_tur_por_lit_aze_akn_vie_gam_moo_lda_ewe	-0.605887265670171	-1.44519674472318	0.151763846273424
307	anl_ben_yor_slo_tig_sod_sid_afr_uzb_tur_ewe_jav_tsw_svk_spa_bsq_grk_amr_tsn_mnd_ger_nor_bem_alb_xho_arw_fin_bam_fbf_hun_ctl_gam_geo_prs_por_cze_dut_owc_mlt_mol_est_dyu_tag_mcd_mao_jpn_tml_kor_hin_lat_moo_krd_bat_rom_hau_mly_cnt_urd_lda_bul_aeg_guj_swe_rus_lit_qcu_bos_eng_glc_cic_wly_pol_heb_ita_sun_scr_swt_ukr_dgb_ind_tha_amh_knd_igb_ven_aze_pan_fre_azi_swa_vie_chh_akn_zul_ses	0.309732927794061	0.729078066981766	0.467786054205843
308	hau_mol_lda_pan_wly_sod_mlt_svk_tur_aze_swt_mao_fbf_fre_prs_bsq_spa_heb_yor_cnt_lit_swe_zul_ctl_cic_eng_est_dyu_ses_hun_guj_tig_geo_hin_rom_scr_rus_chh_gam_bul_fin_tsw_ind_grk_mly_jpn_tml_kor_mcd_ger_tsn_urd_jav_ita_owc_sun_mnd_por_bem_alb_anl_nor_pol_bos_cze_qcu_ukr_slo_ben_swa_amr_dut_sid_afr_tag_krd_ven_lat_akn_bat_tha_aeg_knd_dgb_ewe_azi_arw_glc_uzb_bam_vie_amh_igb_moo_xho	-0.492062745255007	-1.16976922582711	0.24508303376296
309	amr_glc_yor_cze_gam_owc_aeg_ctl_aze_uzb_tsn_mly_ven_pol_ita_bsq_alb_hau_ses_mnd_lit_ben_akn_arw_swt_mcd_hun_lda_fbf_fin_prs_sod_geo_bos_bul_krd_nor_amh_mlt_rom_est_igb_bat_spa_ind_jpn_tml_kor_svk_rus_swa_swe_sun_eng_heb_tag_cnt_ger_zul_afr_wly_urd_fre_guj_hin_qcu_ukr_pan_dut_dgb_chh_lat_anl_grk_mao_mol_bem_slo_cic_jav_tha_tig_knd_bam_xho_tur_scr_por_azi_dyu_vie_sid_tsw_moo_ewe	-0.216332038610551	-0.510697551850569	0.610773008101065
310	amh_glc_cic_grk_gam_heb_sod_prs_aze_tur_igb_sun_swa_swe_ben_bsq_ger_anl_xho_mnd_urd_spa_yor_por_moo_ita_est_bam_akn_hun_scr_owc_geo_pol_svk_nor_lit_aeg_mlt_mcd_fin_ses_ind_guj_bat_jpn_tml_kor_fre_dut_tsw_hin_tag_krd_hau_jav_cnt_arw_ven_ukr_tig_pan_cze_rom_slo_qcu_rus_bul_alb_zul_amr_mol_wly_lat_mly_ctl_dgb_bos_fbf_mao_tha_chh_knd_ewe_lda_uzb_eng_afr_azi_tsn_vie_sid_swt_dyu_bem	-0.629278129717381	-1.50726730208359	0.135131639248546
311	mlt_prs_akn_ger_hau_tig_heb_ita_uzb_tur_dgb_mao_fbf_swe_lit_bsq_urd_wly_swt_cnt_eng_arw_bam_nor_ses_alb_hun_ven_tsw_fin_ben_aeg_geo_slo_lat_rus_pan_chh_anl_grk_est_tsn_ind_glc_tag_jpn_tml_kor_dut_fre_xho_ctl_sun_pol_gam_mly_mnd_scr_dyu_por_amh_svk_afr_mol_krd_qcu_ukr_spa_hin_lda_owc_bos_sid_rom_jav_guj_yor_bul_moo_bat_tha_amr_knd_bem_igb_azi_mcd_cze_aze_swa_vie_sod_zul_ewe_cic	-0.944323100334619	-2.30030378928077	0.0236669347524061
312	hau_lit_tsn_prs_heb_tig_sod_swe_aze_tur_swa_sun_akn_mcd_pan_bsq_lat_anl_fbf_cnt_bos_ben_zul_afr_dgb_svk_est_xho_ses_hun_fre_mlt_geo_ukr_rus_por_eng_owc_wly_alb_fin_lda_ind_scr_jav_jpn_tml_kor_spa_pol_bem_nor_mao_slo_aeg_bat_mnd_urd_cic_ger_chh_glc_hin_grk_dut_qcu_rom_ita_arw_yor_sid_mol_amr_bul_tag_krd_dyu_ctl_swt_mly_tha_amh_knd_moo_igb_azi_guj_cze_uzb_bam_vie_gam_ewe_tsw_ven	-0.184902329046323	-0.436218259734305	0.663689357408939
313	gam_por_xho_eng_heb_hau_aeg_lat_azi_aze_moo_sun_igb_pan_ukr_bsq_svk_chh_dgb_cnt_bul_guj_swt_prs_ven_scr_fin_ewe_tsw_est_krd_owc_geo_afr_swe_ctl_dut_wly_anl_lit_hun_zul_bat_mol_ind_jpn_tml_kor_glc_rom_cic_rus_jav_ben_tig_tag_mnd_nor_swa_hin_sid_fre_ger_alb_slo_qcu_urd_bos_arw_bem_mlt_cze_sod_ita_mao_mcd_dyu_spa_ses_mly_tha_amr_knd_yor_bam_uzb_grk_pol_tur_tsn_vie_amh_fbf_lda_akn	-0.628643969675424	-1.50108159515342	0.136722088727539
314	sid_krd_ses_glc_owc_amr_tig_nor_azi_aze_akn_mly_lda_rus_swe_bsq_guj_chh_igb_mnd_urd_ger_bam_hin_dgb_prs_est_ven_xho_hun_lit_hau_geo_rom_bul_ben_cze_anl_aeg_afr_fin_dyu_jav_ukr_sun_jpn_tml_kor_scr_pan_ewe_fre_bat_bos_amh_ind_cnt_ctl_zul_eng_heb_alb_grk_dut_arw_qcu_svk_ita_spa_moo_sod_lat_gam_por_mao_mol_cic_mcd_fbf_tag_tha_wly_knd_yor_bem_tur_pol_slo_uzb_swa_vie_mlt_tsn_swt_tsw	-0.781072200668953	-1.88063918293373	0.0631502497496252
315	hau_rom_ewe_prs_aeg_gam_chh_alb_azi_tur_ses_jav_bam_krd_mol_bsq_glc_sid_akn_mnd_fre_lit_cic_arw_yor_swe_hun_ven_bem_fin_scr_sod_geo_cze_grk_ben_eng_wly_anl_afr_est_zul_mao_lat_mly_jpn_tml_kor_bos_rus_tsw_guj_ind_ita_amr_sun_cnt_svk_fbf_ukr_heb_mcd_nor_bul_hin_qcu_ger_dut_ctl_igb_mlt_slo_tig_spa_tag_por_xho_pol_lda_bat_tha_amh_knd_swt_moo_uzb_urd_pan_aze_dgb_vie_owc_dyu_tsn_swa	0.998245035185747	2.39377916259135	0.0186833558975013
316	gam_por_ses_guj_aeg_sod_amh_prs_uzb_azi_swt_ind_yor_lat_grk_bsq_bos_hau_akn_mnd_ben_afr_ewe_mcd_zul_rom_hun_tsw_igb_est_mol_wly_geo_bul_pan_spa_glc_owc_heb_arw_fin_ven_mao_svk_mly_jpn_knd_kor_krd_rus_dgb_pol_bat_ita_sid_tag_cnt_ger_cic_ukr_chh_dut_cze_swe_nor_qcu_eng_lit_scr_lda_amr_alb_tig_hin_jav_slo_swa_ctl_moo_sun_tha_anl_tml_bem_tsn_tur_urd_fre_aze_xho_vie_mlt_bam_fbf_dyu	0.0944220689943085	0.222123210180559	0.824705027181937
317	mlt_swe_tsn_lit_sid_aeg_gam_cze_uzb_aze_xho_tag_akn_urd_guj_bsq_prs_amr_ewe_cnt_grk_por_swa_nor_ven_glc_est_swt_moo_hun_bos_amh_geo_bul_slo_ctl_ger_hau_tig_rus_fin_igb_bat_lat_jav_jpn_knd_kor_arw_pan_bam_fre_ind_svk_wly_mly_mnd_ita_dyu_hin_owc_rom_ukr_dut_scr_qcu_mol_pol_alb_zul_sod_eng_heb_spa_sun_afr_bem_ben_ses_mao_tha_anl_tml_lda_dgb_tur_krd_mcd_azi_tsw_vie_chh_fbf_cic_yor	-0.530401162139105	-1.26371648339137	0.209490350733273
318	aeg_spa_dyu_fre_amh_tig_wly_lat_azi_aze_cic_bat_lda_krd_glc_bsq_urd_mlt_fbf_mnd_nor_pol_zul_lit_yor_afr_hun_igb_moo_fin_ita_sod_geo_bul_ctl_mcd_slo_amr_anl_ger_est_swa_ind_alb_mly_jpn_tml_kor_pan_ukr_ewe_ben_sun_scr_gam_tag_cnt_grk_bem_por_chh_bos_prs_mol_eng_qcu_arw_dut_guj_xho_owc_svk_heb_rom_mao_hin_dgb_swe_ses_jav_tha_sid_knd_ven_tsn_uzb_rus_cze_tur_tsw_vie_hau_akn_bam_swt	-0.869160196967002	-2.10226652805269	0.038232141753475
319	aeg_alb_ses_bul_hau_wly_sod_ukr_azi_aze_igb_ind_ewe_afr_spa_bsq_pan_amr_bem_mnd_dut_rus_cic_nor_dgb_fre_est_lda_swa_fin_ctl_amh_geo_svk_mol_grk_pol_owc_sid_krd_hun_dyu_sun_lit_tag_jpn_tml_kor_cze_urd_tsw_ita_jav_ben_anl_mly_cnt_ger_moo_rom_chh_eng_prs_guj_por_qcu_bos_arw_hin_bam_mlt_scr_gam_swe_bat_slo_swt_lat_yor_mao_tha_tig_knd_xho_zul_uzb_glc_mcd_tur_fbf_vie_heb_tsn_akn_ven	-0.243634302335636	-0.575418209772	0.566398160279606
320	sod_lit_bam_por_hau_sid_gam_ukr_azi_tur_swa_mly_ses_alb_eng_bsq_urd_heb_igb_mnd_ctl_mol_zul_swe_bem_grk_hun_swt_ewe_est_rus_chh_geo_bul_slo_fre_dut_wly_owc_prs_fin_cic_ind_ita_bat_jpn_knd_kor_scr_rom_ven_afr_sun_svk_anl_jav_cnt_cze_yor_pan_amr_pol_krd_ger_arw_qcu_guj_hin_glc_tsn_amh_mcd_tig_ben_tag_spa_fbf_bos_akn_mao_tha_mlt_tml_tsw_dyu_aze_nor_lat_uzb_moo_vie_aeg_dgb_xho_lda	0.0817355989627535	0.192503584148232	0.847767504619644
321	sid_svk_ses_swe_mlt_amr_sod_lat_azi_aze_fbf_ind_zul_cze_grk_bsq_por_heb_cic_mnd_hin_pol_igb_ukr_bam_rom_est_ewe_dyu_hun_arw_anl_geo_mcd_afr_spa_dut_tig_chh_alb_fin_ven_sun_prs_tag_jpn_tml_kor_lit_rus_yor_ben_bat_fre_hau_mly_cnt_guj_moo_ita_wly_urd_glc_mol_ctl_qcu_scr_krd_bos_dgb_gam_nor_amh_ger_jav_pan_swa_eng_lda_mao_tha_aeg_knd_tsw_bem_uzb_slo_bul_tur_akn_vie_owc_tsn_swt_xho	-0.726241199119635	-1.74132873030183	0.0849327510603609
322	anl_ben_swa_mol_hau_aeg_tig_bos_azi_aze_lda_ind_zul_arw_scr_bsq_hin_sod_bam_cnt_krd_urd_swt_spa_tsn_slo_est_dyu_akn_fin_dut_amr_geo_rus_ger_swe_fre_sid_wly_cze_hun_tsw_mao_ctl_jav_jpn_knd_kor_glc_rom_moo_afr_sun_guj_owc_bat_mnd_grk_fbf_pol_gam_ita_bul_eng_lit_qcu_lat_ukr_nor_ven_chh_mcd_mlt_alb_tag_pan_xho_svk_bem_mly_tha_amh_tml_ewe_dgb_tur_prs_por_uzb_cic_vie_heb_ses_igb_yor	-0.702559200475885	-1.68589139936623	0.0951691179542529
323	aeg_krd_fbf_ger_hau_mlt_owc_ukr_aze_azi_dyu_tag_zul_dut_svk_bsq_bul_sod_tsn_cnt_ita_ctl_swa_arw_ewe_ben_fin_yor_bam_est_grk_amr_geo_alb_prs_por_mcd_tig_wly_guj_hun_bem_mly_cze_bat_jpn_knd_kor_afr_hin_akn_rom_jav_scr_amh_ind_mnd_pol_tsw_eng_chh_pan_nor_lit_spa_qcu_fre_bos_glc_xho_sid_rus_heb_lat_mao_swe_lda_slo_igb_sun_tha_gam_tml_ven_dgb_uzb_mol_urd_tur_moo_vie_anl_ses_cic_swt	-0.795929901074877	-1.92080877869753	0.0578190738333931
324	tig_bos_tsn_rus_amh_heb_anl_swe_azi_tur_ses_sun_akn_eng_ukr_bsq_rom_sod_igb_cnt_guj_cze_ven_arw_zul_hin_fin_moo_dgb_est_por_chh_geo_alb_krd_ita_svk_mlt_wly_scr_hun_bem_bat_lat_mly_jpn_knd_kor_urd_prs_yor_pan_ind_glc_aeg_tag_mnd_afr_cic_ben_sid_grk_mcd_ctl_pol_qcu_spa_bul_ger_fbf_amr_slo_hau_nor_jav_fre_ewe_mol_swt_mao_tha_owc_tml_tsw_lda_uzb_lit_dut_aze_xho_vie_gam_swa_bam_dyu	0.119071975060886	0.280153106761706	0.779982251488573
325	hau_pol_dyu_krd_tig_anl_owc_eng_tur_azi_bem_mly_fbf_por_ben_bsq_grk_aeg_xho_mnd_bul_ukr_zul_guj_tsn_arw_hun_moo_ses_fin_cze_chh_geo_ctl_ita_slo_ger_amh_sid_urd_est_swt_ind_mcd_bat_jpn_tml_kor_rom_swe_swa_alb_mao_bos_heb_jav_cnt_glc_bam_mol_amr_lit_svk_pan_afr_qcu_dut_fre_nor_tsw_mlt_lat_wly_scr_sun_rus_lda_prs_cic_tag_tha_sod_knd_ven_igb_uzb_spa_hin_aze_yor_vie_gam_akn_dgb_ewe	-0.469032379552668	-1.11397512057194	0.26816061151905
326	sod_ctl_ven_alb_anl_chh_amh_grk_uzb_tur_tsw_sun_swt_hin_lit_bsq_mcd_sid_igb_mnd_prs_guj_lda_svk_swa_krd_est_ses_fbf_hun_pol_heb_geo_ukr_cze_fre_eng_owc_wly_glc_fin_xho_mly_afr_bat_jpn_knd_kor_ger_urd_bem_arw_mao_ita_amr_tag_cnt_bul_yor_rus_mlt_dut_scr_lat_rom_qcu_nor_spa_swe_dgb_tig_ben_aeg_bos_jav_por_moo_slo_cic_ind_tha_hau_tml_akn_dyu_aze_pan_mol_azi_zul_vie_gam_tsn_ewe_bam	0.838383459332691	1.99370548443358	0.0491135871668906
327	tig_rom_yor_cze_wly_heb_amr_fre_tur_aze_bam_tag_ses_lit_krd_bsq_dut_aeg_ven_mnd_svk_afr_swa_bul_tsn_rus_est_fbf_dyu_hun_ger_chh_geo_pan_por_slo_spa_sod_sid_ukr_fin_swt_mao_mcd_sun_jpn_tml_kor_grk_arw_ewe_scr_ind_glc_gam_bat_cnt_guj_tsw_ctl_mlt_prs_nor_urd_ita_qcu_mol_hin_swe_bem_amh_bos_owc_pol_mly_lat_xho_ben_lda_jav_tha_anl_knd_akn_cic_uzb_eng_alb_azi_dgb_vie_hau_igb_moo_zul	-0.908495952237171	-2.19727693971449	0.0304847006372109
328	sod_swe_swt_dut_amh_mlt_sid_scr_azi_aze_bam_sun_moo_afr_mol_bsq_hin_anl_lda_mnd_mcd_ger_ven_lit_yor_guj_est_fbf_xho_fin_krd_gam_geo_bos_rus_ben_rom_wly_amr_eng_hun_dgb_ind_grk_mly_jpn_knd_kor_glc_bul_ewe_svk_bat_pol_heb_jav_cnt_ita_igb_slo_tig_spa_ukr_nor_alb_qcu_pan_arw_ctl_zul_aeg_fre_chh_cze_tag_prs_tsw_urd_dyu_mao_tha_hau_tml_tsn_cic_uzb_lat_por_tur_akn_vie_owc_ses_bem_swa	-0.272436990627639	-0.643620953806052	0.521405277695218
329	gam_ukr_lda_pol_sid_owc_amr_lat_tur_azi_zul_bat_moo_dut_ctl_bsq_grk_chh_dgb_mnd_mcd_swe_igb_hin_dyu_slo_hun_tsn_akn_fin_svk_tig_geo_ger_guj_cze_por_amh_wly_fre_est_cic_mly_lit_ind_jpn_knd_kor_krd_afr_swa_prs_mao_bos_aeg_sun_cnt_rom_swt_mol_hau_urd_nor_glc_rus_qcu_arw_ita_ben_bem_mlt_scr_anl_spa_tag_pan_ses_bul_ewe_jav_tha_heb_tml_xho_yor_aze_eng_alb_uzb_bam_vie_sod_tsw_ven_fbf	0.459491127910268	1.08302794068992	0.281596019683647
330	sid_ita_fbf_swe_tig_anl_mlt_ukr_uzb_aze_yor_tag_swa_hin_arw_bsq_lat_aeg_akn_cnt_afr_fre_tsw_pan_moo_rus_est_xho_ewe_fin_grk_amh_geo_nor_ben_ctl_svk_wly_hau_lit_hun_dgb_bat_rom_ind_jpn_tml_kor_bos_eng_bam_urd_mao_cze_heb_sun_mnd_mcd_igb_scr_owc_dut_guj_pol_krd_qcu_prs_ger_mol_ven_gam_spa_sod_por_jav_bul_tsn_alb_dyu_mly_tha_amr_knd_bem_ses_azi_slo_glc_tur_zul_vie_chh_cic_swt_lda	-0.741604468383975	-1.78009458401029	0.0783265058057265
331	amh_svk_tsn_ctl_tig_anl_hau_por_uzb_azi_dgb_sun_swt_lit_scr_bsq_bul_mlt_yor_cnt_dut_ita_dyu_glc_bam_nor_est_xho_swa_hun_prs_sod_geo_cze_hin_slo_grk_heb_aeg_ger_fin_akn_tag_swe_ind_jpn_tml_kor_ukr_spa_zul_pan_mly_pol_wly_jav_mnd_mol_ses_eng_sid_mcd_lat_bos_ben_qcu_alb_fre_krd_ven_gam_rus_chh_rom_bat_guj_moo_afr_fbf_mao_tha_amr_knd_lda_tsw_aze_arw_urd_tur_bem_vie_owc_ewe_cic_igb	-1.44346552088446	-3.64287339496502	0.000443507886508019
332	aeg_svk_cic_rom_sid_hau_gam_swe_aze_tur_akn_mly_yor_por_mcd_bsq_rus_amh_fbf_mnd_pan_dut_xho_hin_tsn_lit_hun_ewe_bem_est_eng_heb_geo_fre_ita_slo_bos_mlt_anl_prs_fin_swa_jav_pol_tag_jpn_tml_kor_cze_ukr_lda_arw_sun_lat_amr_bat_cnt_urd_bam_mol_owc_scr_krd_ctl_bul_qcu_glc_afr_guj_zul_sod_ger_tig_alb_ind_spa_ses_ben_dgb_mao_tha_wly_knd_moo_swt_uzb_nor_grk_azi_dyu_vie_chh_igb_tsw_ven	-0.586191203353988	-1.39990380603532	0.164869235326226
333	chh_lit_fbf_hin_heb_mlt_amr_lat_uzb_azi_yor_mao_zul_pol_rom_bsq_ita_anl_tsn_cnt_mol_spa_tsw_rus_lda_slo_fin_bam_bem_est_nor_owc_geo_ben_dut_prs_ctl_sod_tig_scr_hun_swa_jav_guj_sun_jpn_knd_kor_bos_bul_ses_por_tag_cze_hau_mly_mnd_urd_cic_arw_amh_afr_svk_mcd_ukr_qcu_eng_alb_fre_dgb_wly_pan_gam_ger_bat_grk_dyu_glc_moo_ind_tha_sid_tml_swt_akn_aze_swe_krd_tur_igb_vie_aeg_ven_xho_ewe	-0.485163132572715	-1.1536958447372	0.251581222916828
334	tig_pol_akn_rus_mlt_sid_heb_grk_uzb_aze_tsw_mao_bem_krd_ita_bsq_fre_sod_yor_mnd_eng_svk_bam_cze_ven_spa_fin_tsn_zul_hun_por_gam_geo_slo_nor_ctl_guj_owc_amr_dut_est_lda_bat_urd_sun_jpn_knd_kor_mcd_ukr_xho_afr_mly_swe_amh_ind_cnt_scr_dyu_pan_chh_glc_arw_ger_ben_qcu_hin_rom_lit_moo_aeg_alb_hau_lat_jav_bul_cic_prs_fbf_tag_tha_wly_tml_igb_ewe_azi_mol_bos_tur_dgb_vie_anl_ses_swa_swt	0.122243534716328	0.287621086304024	0.774276747804413
335	amr_alb_igb_svk_owc_heb_tig_ita_azi_aze_bem_ind_akn_hin_cze_bsq_ukr_amh_moo_cnt_eng_nor_ses_bos_ven_pol_est_zul_dyu_fin_grk_sod_geo_por_lat_rus_krd_wly_aeg_ger_hun_tsn_bat_dut_mao_jpn_tml_kor_prs_spa_lda_mcd_mly_ben_hau_tag_mnd_fre_tsw_bul_gam_pan_ctl_scr_swe_qcu_glc_lit_guj_yor_mlt_rom_anl_slo_jav_afr_ewe_urd_fbf_sun_tha_sid_knd_xho_cic_tur_arw_mol_uzb_swa_vie_chh_swt_dgb_bam	0.0834832232153224	0.196273414277088	0.844824423086851
336	aeg_swe_moo_krd_sod_gam_amr_fre_tur_uzb_cic_sun_swa_prs_mcd_bsq_alb_owc_tsw_mnd_cze_hin_ewe_rus_yor_arw_fin_xho_ses_hun_mol_sid_geo_lit_rom_urd_lat_amh_wly_scr_est_bam_mao_glc_bat_jpn_knd_kor_dut_por_igb_guj_jav_slo_hau_tag_cnt_pol_dgb_afr_mlt_bos_nor_pan_grk_qcu_ger_bul_ita_ven_tig_ben_heb_svk_ind_ctl_akn_ukr_dyu_mly_tha_anl_tml_tsn_lda_azi_spa_eng_aze_fbf_vie_chh_swt_bem_zul	-0.143363442635028	-0.338394094891514	0.735828990486975
337	amr_cze_bem_svk_owc_mlt_sid_ctl_uzb_azi_bam_tag_igb_dut_ita_bsq_swe_chh_fbf_mnd_afr_ger_xho_nor_ses_eng_hun_cic_dyu_fin_spa_aeg_geo_fre_guj_scr_rom_hau_gam_hin_est_swa_bat_urd_ind_jpn_knd_kor_grk_pol_zul_alb_jav_slo_heb_sun_cnt_bul_moo_prs_tig_lat_bos_rus_mol_qcu_ben_pan_lit_akn_wly_mcd_amh_por_mao_ukr_dgb_arw_swt_mly_tha_sod_tml_tsn_yor_tur_glc_krd_aze_lda_vie_anl_tsw_ewe_ven	-0.859226085088402	-2.08307806502173	0.0399884672633415
338	sid_afr_zul_svk_chh_hau_aeg_rom_aze_azi_tsn_jav_dgb_krd_hin_bsq_swe_wly_fbf_cnt_scr_pan_ewe_ukr_igb_bul_hun_cic_xho_est_ger_amh_geo_nor_fre_ctl_alb_anl_heb_prs_fin_moo_mao_bos_ind_jpn_tml_kor_ita_pol_ses_eng_sun_dut_amr_bat_mnd_lit_yor_urd_owc_ben_grk_arw_guj_qcu_cze_rus_slo_swt_tig_mol_mlt_spa_tag_glc_lda_por_bam_mly_tha_sod_knd_akn_dyu_uzb_mcd_lat_tur_bem_vie_gam_swa_tsw_ven	-0.361971404641751	-0.857034531834501	0.393628888789486
339	hau_nor_ven_urd_heb_aeg_sod_dut_aze_tur_ewe_jav_zul_lit_prs_bsq_mcd_gam_bam_cnt_slo_hin_dgb_ben_ses_lat_est_swa_akn_fin_alb_amh_geo_swe_arw_scr_por_tig_mlt_spa_hun_xho_bat_glc_sun_jpn_tml_kor_eng_bos_tsw_guj_tag_pan_anl_ind_mnd_ukr_moo_svk_chh_krd_fre_afr_cze_qcu_grk_ger_bul_tsn_wly_pol_sid_rus_mao_rom_cic_mol_lda_mly_tha_owc_knd_igb_bem_azi_ita_ctl_uzb_fbf_vie_amr_dyu_yor_swt	-0.351922205803761	-0.833192678968509	0.406870805064777
340	sid_ctl_ven_mcd_sod_owc_anl_swe_azi_aze_akn_tag_fbf_krd_por_bsq_pol_wly_yor_mnd_scr_ukr_xho_rom_swa_svk_fin_dgb_igb_est_cze_heb_geo_urd_bul_spa_hin_mlt_amh_lit_hun_cic_sun_rus_jav_jpn_knd_kor_fre_ita_swt_slo_mao_bos_gam_bat_cnt_ger_lda_arw_chh_glc_nor_mol_grk_qcu_ben_afr_prs_ewe_amr_pan_hau_guj_ind_eng_ses_lat_tsw_mly_tha_tig_tml_zul_tsn_tur_dut_alb_uzb_dyu_vie_aeg_bam_bem_moo	-0.314154026395954	-0.744582379690038	0.458401606948856
341	wly_alb_igb_cze_sid_amh_mlt_afr_uzb_azi_ewe_mao_tsn_glc_rom_bsq_nor_amr_tsw_mnd_mol_krd_swa_scr_zul_pol_est_swt_xho_fin_grk_heb_geo_svk_bul_prs_eng_anl_sod_bos_hun_moo_mly_lit_bat_jpn_knd_kor_spa_slo_bam_ukr_sun_mcd_hau_tag_cnt_rus_bem_dut_gam_pan_ger_arw_urd_qcu_swe_guj_hin_ven_owc_ita_tig_por_ind_fre_yor_ben_dgb_jav_tha_chh_tml_fbf_lda_aze_ctl_lat_tur_akn_vie_aeg_ses_dyu_cic	-0.510915580837102	-1.21792841876636	0.22633218111498
342	wly_ger_bem_scr_sod_owc_hau_lit_tur_uzb_ses_tag_lda_ukr_lat_bsq_bos_sid_moo_cnt_afr_nor_akn_ben_tsn_alb_est_zul_bam_hun_pol_tig_geo_bul_guj_swe_svk_amr_aeg_prs_fin_fbf_jav_slo_mly_jpn_knd_kor_rom_eng_ven_spa_sun_ita_chh_ind_mnd_ctl_dyu_arw_gam_por_urd_mcd_cze_qcu_hin_grk_mol_cic_amh_krd_heb_glc_mao_fre_xho_dut_swa_bat_tha_mlt_tml_ewe_tsw_aze_pan_rus_azi_dgb_vie_anl_igb_yor_swt	-0.111061164352207	-0.262119246308693	0.793809221431942
343	aeg_krd_igb_ukr_heb_amh_mlt_nor_azi_uzb_bam_mao_zul_por_mcd_bsq_pol_tig_cic_mnd_guj_prs_lda_spa_dgb_dut_hun_ven_ewe_fin_hin_gam_geo_fre_pan_ben_ctl_chh_sid_grk_est_akn_ind_rom_jav_jpn_knd_kor_ita_svk_ses_bul_mly_lit_owc_bat_cnt_slo_dyu_rus_anl_eng_arw_mol_alb_qcu_ger_glc_cze_swa_sod_swe_amr_urd_tag_lat_yor_afr_bem_sun_tha_wly_tml_fbf_xho_tur_scr_bos_aze_tsn_vie_hau_swt_moo_tsw	0.0899942464950699	0.211969005441826	0.832595077598155
344	heb_bos_bem_ger_amh_wly_hau_krd_uzb_aze_tsw_sun_igb_afr_fre_bsq_alb_amr_ewe_cnt_rus_eng_fbf_urd_zul_prs_hun_lda_cic_est_arw_tig_geo_grk_bul_nor_ita_aeg_mlt_ukr_fin_tsn_jav_scr_tag_jpn_tml_kor_ctl_por_akn_cze_ind_swe_sid_bat_mnd_guj_swt_lat_anl_slo_mol_pol_glc_qcu_ben_dut_mcd_ses_sod_pan_owc_rom_mao_hin_yor_svk_dyu_mly_tha_gam_knd_bam_dgb_azi_lit_spa_tur_moo_vie_chh_ven_swa_xho	0.0440979489665726	0.103928835000069	0.917449622541063
345	sid_lat_yor_arw_wly_sod_amh_ben_tur_uzb_lda_bat_bam_spa_alb_bsq_glc_anl_cic_mnd_slo_scr_xho_ita_dyu_cze_fin_tsn_swt_est_ger_amr_geo_pol_afr_bul_grk_owc_hau_pan_hun_bem_tag_fre_ind_jpn_knd_kor_por_lit_fbf_eng_mly_mcd_tig_jav_cnt_prs_tsw_guj_aeg_hin_dut_nor_urd_qcu_bos_rom_rus_swa_mlt_ukr_gam_ctl_mao_swe_ewe_krd_ven_sun_tha_chh_tml_zul_ses_aze_mol_svk_azi_akn_vie_heb_moo_dgb_igb	-0.605619971841578	-1.44535061564755	0.151720739640847
346	anl_lit_lda_afr_owc_chh_tig_alb_aze_tur_bem_sun_swt_dut_prs_bsq_cze_heb_akn_cnt_bul_nor_xho_ita_cic_fre_fin_moo_tsn_est_rus_sid_geo_glc_guj_por_bos_mlt_wly_lat_hun_ses_mly_rom_tag_jpn_tml_kor_arw_hin_yor_ukr_jav_mol_aeg_bat_mnd_svk_igb_slo_sod_mcd_ctl_ben_ger_qcu_pan_krd_pol_swa_amh_scr_gam_urd_mao_eng_ewe_grk_bam_ind_tha_amr_knd_tsw_ven_uzb_spa_swe_azi_fbf_vie_hau_dyu_dgb_zul	-0.792191457010149	-1.90975720001621	0.0592464797942371
347	tig_spa_akn_glc_amh_hau_wly_guj_aze_azi_xho_mao_zul_por_pol_bsq_bos_mlt_bem_cnt_nor_dut_dyu_hin_cic_lit_fin_ven_ses_est_rom_sod_geo_eng_slo_ctl_svk_sid_heb_cze_hun_lda_ind_bul_jav_jpn_knd_kor_afr_pan_tsw_scr_tag_ukr_aeg_mly_mnd_alb_yor_mcd_amr_prs_swe_ger_grk_qcu_ita_lat_mol_dgb_owc_urd_chh_ben_bat_arw_swa_krd_bam_sun_tha_gam_tml_tsn_swt_uzb_fre_rus_tur_ewe_vie_anl_fbf_moo_igb	0.0365547784117062	0.0862864591024244	0.931424204855909
348	owc_ctl_tsn_krd_amh_aeg_mlt_swe_aze_tur_ses_mao_dgb_ben_spa_bsq_scr_amr_swa_mnd_svk_rom_dyu_mcd_xho_pan_est_ewe_cic_fin_slo_wly_geo_bos_dut_alb_bul_tig_chh_mol_hun_ven_tag_fre_jav_jpn_tml_kor_hin_ita_bam_lit_mly_rus_anl_bat_cnt_ger_moo_eng_gam_guj_por_nor_lat_qcu_prs_grk_glc_igb_sid_cze_heb_ukr_ind_arw_lda_urd_fbf_sun_tha_hau_knd_zul_tsw_uzb_afr_pol_azi_swt_vie_sod_yor_bem_akn	0.150987464861575	0.354963075324854	0.723420974169195
349	sid_bul_akn_pan_amr_chh_tig_prs_tur_azi_bam_sun_lda_mcd_alb_bsq_slo_owc_cic_mnd_swe_ita_dyu_afr_yor_lit_est_swt_moo_fin_ctl_sod_geo_ukr_dut_glc_svk_amh_hau_eng_hun_bem_tag_cze_bat_jpn_knd_kor_ger_scr_dgb_lat_mao_fre_mlt_jav_cnt_arw_ewe_grk_heb_rus_ben_nor_krd_qcu_guj_rom_bos_ven_aeg_por_wly_spa_ind_pol_tsw_mol_swa_mly_tha_anl_tml_xho_zul_aze_hin_urd_uzb_igb_vie_gam_tsn_fbf_ses	0.385245918102229	0.910767775757179	0.364772354282484
350	owc_cze_lda_nor_gam_tig_sod_urd_azi_tur_moo_mly_swt_swe_rom_bsq_ben_amh_akn_mnd_ukr_alb_bem_fre_swa_afr_est_igb_bam_fin_pan_amr_geo_ctl_guj_pol_dut_anl_heb_scr_hun_dgb_sun_por_bat_jpn_knd_kor_glc_mol_fbf_ita_ind_slo_chh_jav_cnt_bos_tsn_ger_mlt_rus_arw_krd_grk_qcu_lat_lit_spa_yor_wly_eng_sid_hin_mao_prs_ses_bul_xho_tag_tha_hau_tml_cic_dyu_uzb_svk_mcd_aze_tsw_vie_aeg_zul_ewe_ven	-1.30160444262207	-3.26218319455924	0.00154661750244692
351	heb_dut_fbf_por_amr_amh_mlt_glc_azi_aze_xho_sun_ven_lit_guj_bsq_scr_aeg_akn_cnt_krd_eng_yor_bul_cic_ben_est_lda_bem_hun_grk_gam_geo_pan_swe_alb_pol_owc_wly_mcd_fin_bam_mly_nor_ind_jpn_tml_kor_fre_ctl_zul_prs_tag_rus_chh_mao_mnd_urd_swa_arw_sid_rom_cze_spa_hin_qcu_slo_bos_ita_dyu_tig_ger_hau_svk_jav_lat_moo_afr_ewe_bat_tha_sod_knd_tsn_dgb_tur_mol_ukr_uzb_igb_vie_anl_ses_tsw_swt	0.0704836000161263	0.165914325773743	0.868584531970159
352	sod_ger_ses_mcd_tig_heb_amr_spa_aze_azi_ven_sun_dyu_ukr_ita_bsq_pan_hau_cic_cnt_afr_prs_ewe_bos_moo_hin_hun_swa_akn_fin_scr_mlt_geo_rom_krd_bul_ctl_amh_aeg_fre_est_xho_tag_slo_mly_jpn_tml_kor_swe_mol_lda_svk_mao_dut_chh_ind_mnd_lit_yor_guj_sid_grk_rus_urd_arw_qcu_lat_pol_glc_bem_wly_alb_anl_nor_jav_eng_dgb_cze_fbf_bat_tha_gam_knd_zul_bam_uzb_por_ben_tur_tsn_vie_owc_igb_tsw_swt	-0.244442284107958	-0.577199726668119	0.565199226105578
353	hau_ger_tsw_eng_wly_anl_sid_prs_aze_uzb_igb_mly_swt_urd_ukr_bsq_cze_owc_fbf_cnt_nor_dut_ewe_scr_moo_arw_hun_xho_bam_fin_svk_sod_geo_swe_glc_lit_ben_gam_amh_bul_est_yor_tag_alb_ind_jpn_tml_kor_slo_ctl_zul_guj_mao_lat_tig_jav_mnd_hin_lda_krd_heb_ita_spa_por_fre_qcu_mcd_grk_afr_cic_amr_rus_mlt_rom_sun_bos_tsn_pol_swa_bat_tha_aeg_knd_dyu_ses_azi_pan_mol_tur_akn_vie_chh_dgb_ven_bem	0.230883364446293	0.544662233685501	0.587289523993232
354	wly_krd_cic_fre_sod_chh_heb_alb_azi_aze_ewe_ind_akn_grk_lat_bsq_urd_gam_zul_cnt_dut_ben_moo_nor_lda_rus_fin_xho_igb_est_prs_anl_geo_spa_pan_eng_bul_sid_aeg_slo_hun_ses_sun_guj_mly_jpn_tml_kor_rom_ita_ven_ger_jav_arw_mlt_mao_mnd_mcd_tsn_scr_amh_afr_por_svk_hin_qcu_bos_pol_ukr_bam_hau_lit_owc_mol_bat_ctl_dyu_swe_bem_tag_tha_tig_knd_tsw_yor_uzb_cze_glc_tur_fbf_vie_amr_swt_swa_dgb	-0.922214879430804	-2.23956868084662	0.0275020816339026
355	anl_pan_tsn_fre_gam_wly_amr_svk_tur_aze_fbf_sun_cic_glc_spa_bsq_bos_sid_akn_cnt_dut_mcd_dgb_bul_ses_cze_est_lda_moo_hun_rus_aeg_geo_hin_ger_krd_eng_mlt_heb_alb_fin_swa_tag_nor_mly_jpn_tml_kor_por_ctl_zul_ukr_ind_scr_chh_jav_mnd_urd_tsw_prs_tig_mol_guj_ben_rom_qcu_lat_grk_slo_ven_hau_arw_sod_ita_mao_afr_xho_lit_bam_bat_tha_owc_knd_yor_bem_uzb_pol_swe_azi_igb_vie_amh_ewe_swt_dyu	-0.473702540795361	-1.12565377582093	0.263208641880888
356	amr_scr_akn_krd_sod_mlt_sid_lit_azi_uzb_yor_bat_tsn_prs_cze_bsq_por_hau_moo_cnt_ita_alb_tsw_mcd_lda_arw_fin_ses_bam_est_fre_owc_geo_eng_ger_ctl_guj_aeg_wly_bul_hun_ven_tag_ben_ind_jpn_tml_kor_lat_afr_swa_grk_jav_glc_gam_mly_mnd_dut_dgb_rus_tig_swe_nor_pol_mol_qcu_ukr_svk_hin_xho_anl_pan_chh_spa_sun_slo_bem_rom_fbf_mao_tha_amh_knd_igb_cic_tur_urd_bos_aze_swt_vie_heb_ewe_zul_dyu	-0.481661404091689	-1.14448005225513	0.255361633371253
357	tig_ukr_dgb_cze_sod_owc_amr_ctl_tur_aze_xho_mly_moo_dut_hin_bsq_lit_wly_fbf_cnt_prs_rus_zul_fre_dyu_rom_est_swa_ewe_hun_krd_amh_geo_scr_eng_alb_nor_aeg_mlt_bul_fin_cic_ind_mol_sun_jpn_knd_kor_urd_afr_bam_ita_mao_lat_anl_bat_mnd_slo_yor_arw_sid_bos_svk_guj_pan_qcu_por_grk_glc_lda_hau_ben_heb_spa_jav_pol_tsw_ger_bem_tag_tha_chh_tml_ven_igb_uzb_swe_mcd_azi_swt_vie_gam_akn_ses_tsn	-0.00246199903240389	-0.00579902577126164	0.995385494115041
358	sod_rom_tsw_alb_gam_owc_heb_ctl_uzb_aze_moo_ind_ewe_pol_mol_bsq_grk_aeg_xho_mnd_fre_urd_yor_cze_cic_por_hun_fbf_swa_fin_mcd_hau_geo_scr_hin_nor_lit_amr_mlt_bul_est_bem_sun_spa_bat_jpn_knd_kor_bos_arw_dgb_slo_mao_rus_sid_tag_cnt_dut_igb_afr_tig_guj_prs_ukr_eng_qcu_glc_lat_krd_dyu_wly_ger_anl_pan_mly_ben_swt_svk_akn_jav_tha_chh_tml_zul_ses_azi_ita_swe_tur_lda_vie_amh_tsn_bam_ven	-0.642646556057381	-1.53667453501087	0.127768411310838
359	heb_lat_bam_lit_hau_gam_amr_glc_aze_tur_moo_bat_ewe_svk_ita_bsq_guj_tig_tsn_mnd_nor_krd_tsw_ger_akn_bos_est_dgb_xho_fin_swe_sod_geo_mol_spa_ben_cze_owc_amh_fre_hun_igb_sun_prs_ind_jpn_knd_kor_grk_dut_dyu_pan_mao_alb_anl_mly_cnt_hin_cic_eng_sid_bul_por_scr_ctl_qcu_afr_ukr_pol_zul_aeg_rus_wly_slo_tag_urd_lda_mcd_swa_jav_tha_chh_tml_fbf_swt_azi_arw_rom_uzb_bem_vie_mlt_ven_yor_ses	-0.000418785702982189	-0.000986145909518009	0.99921528178764
360	aeg_ukr_swa_slo_mlt_wly_chh_fre_uzb_azi_ewe_mly_fbf_ben_scr_bsq_eng_amh_cic_cnt_spa_alb_moo_pan_lda_rom_est_ven_akn_fin_dut_amr_geo_lit_cze_arw_mcd_sid_gam_grk_hun_ses_mao_ita_sun_jpn_tml_kor_mol_rus_igb_swe_tag_prs_hau_ind_mnd_svk_tsw_bul_tig_ctl_hin_pol_nor_qcu_bos_lat_glc_swt_sod_por_owc_guj_bat_ger_xho_afr_bam_jav_tha_anl_knd_tsn_bem_aze_krd_urd_tur_dyu_vie_heb_zul_dgb_yor	-0.318754426066382	-0.754308755420671	0.452569607711674
361	owc_fre_ewe_prs_gam_anl_wly_bul_aze_azi_moo_tag_swt_grk_cze_bsq_afr_sod_swa_mnd_dut_mol_bem_alb_yor_ben_hun_lda_igb_fin_glc_aeg_geo_hin_spa_nor_pan_amr_tig_lit_est_ven_bat_svk_sun_jpn_tml_kor_por_ita_dgb_lat_mly_krd_mlt_jav_cnt_pol_ses_rom_chh_ctl_ger_scr_mcd_qcu_swe_arw_guj_bam_hau_urd_amh_bos_ind_ukr_tsw_eng_akn_mao_tha_sid_knd_cic_fbf_uzb_rus_slo_tur_zul_vie_heb_tsn_dyu_xho	-1.07740319262116	-2.65258197819545	0.00939275581161479
362	amh_glc_swa_ben_anl_wly_mlt_guj_uzb_azi_swt_bat_yor_swe_afr_bsq_spa_chh_akn_mnd_lat_ctl_bam_krd_tsw_mol_hun_fbf_ven_fin_eng_gam_geo_alb_lit_cze_ukr_heb_aeg_bos_est_zul_jav_nor_sun_jpn_knd_kor_pol_urd_dyu_ger_mly_scr_tig_tag_cnt_pan_dgb_hin_sod_grk_por_prs_rom_qcu_mcd_rus_bul_lda_hau_dut_amr_fre_mao_svk_tsn_arw_ses_ind_tha_owc_tml_xho_bem_aze_ita_slo_tur_ewe_vie_sid_moo_cic_igb	0.289440643657784	0.681007859260073	0.497558681788511
363	aeg_prs_swa_fre_wly_hau_anl_scr_tur_uzb_dyu_jav_lda_eng_grk_bsq_guj_heb_igb_cnt_krd_glc_dgb_pan_ven_ben_hun_moo_cic_fin_hin_tig_geo_ger_spa_pol_lat_owc_chh_urd_est_bam_tag_mcd_sun_jpn_knd_kor_bul_arw_bem_afr_ind_swe_sid_bat_mnd_dut_ses_rom_amh_ctl_nor_slo_rus_qcu_ita_svk_cze_xho_gam_bos_amr_mol_mao_ukr_zul_alb_tsw_mly_tha_sod_tml_fbf_akn_aze_lit_por_azi_tsn_vie_mlt_ewe_swt_yor	-0.927559893748616	-2.25062323852084	0.0267659240521467
364	owc_bos_xho_rom_tig_hau_heb_svk_uzb_aze_lda_jav_zul_cze_glc_bsq_mol_gam_bem_mnd_ita_swe_tsn_ben_ses_ukr_hun_moo_ewe_fin_nor_chh_geo_por_lat_hin_afr_amr_anl_eng_est_igb_ind_alb_sun_jpn_tml_kor_pan_lit_dyu_urd_mly_bul_aeg_tag_cnt_dut_cic_krd_sod_guj_ger_pol_scr_qcu_spa_slo_fre_ven_wly_grk_sid_rus_bat_arw_swa_ctl_swt_mao_tha_mlt_knd_tsw_bam_azi_prs_mcd_tur_dgb_vie_amh_yor_akn_fbf	-0.709016072388842	-1.70081487151611	0.092319383941414
365	mlt_bul_tsn_mcd_gam_wly_tig_ctl_tur_uzb_bem_bat_dgb_arw_rus_bsq_afr_amh_cic_cnt_swe_glc_zul_krd_lda_prs_hun_swt_ewe_est_ben_sid_geo_pol_svk_scr_bos_chh_sod_guj_fin_swa_tag_por_jav_jpn_tml_kor_dut_rom_tsw_grk_mly_mol_amr_sun_mnd_hin_yor_lit_anl_eng_spa_pan_slo_qcu_ger_ita_urd_igb_aeg_fre_heb_cze_ind_alb_dyu_ukr_ses_mao_tha_hau_knd_akn_fbf_aze_nor_lat_azi_xho_vie_owc_ven_bam_moo	0.40969168743763	0.967746562485865	0.335680953470998
366	amr_ben_tsn_scr_aeg_anl_wly_rus_tur_azi_dyu_tag_akn_ctl_rom_bsq_prs_mlt_bem_cnt_arw_cze_xho_bul_cic_ger_fin_bam_swt_est_krd_amh_geo_pan_ita_guj_eng_chh_owc_urd_hun_moo_bat_por_mao_jpn_tml_kor_bos_mol_fbf_pol_mly_ukr_heb_jav_mnd_lat_ven_afr_sid_grk_glc_hin_mcd_qcu_svk_alb_spa_ses_tig_nor_hau_dut_ind_slo_swa_lit_yor_sun_tha_gam_knd_lda_tsw_aze_swe_fre_uzb_igb_vie_sod_ewe_zul_dgb	0.504507491826472	1.18967660744389	0.237201887880148
367	sid_ctl_fbf_fre_amr_sod_tig_ita_uzb_azi_moo_bat_zul_ger_urd_bsq_slo_owc_tsn_mnd_glc_por_bem_svk_ven_bul_fin_swa_yor_est_nor_hau_geo_ukr_pan_rus_guj_aeg_heb_alb_hun_bam_jav_cze_mly_jpn_tml_kor_eng_lat_cic_swe_ind_mcd_amh_mao_cnt_afr_dyu_arw_gam_grk_lit_ben_rom_qcu_spa_scr_hin_swt_mlt_dut_wly_prs_sun_mol_lda_krd_xho_tag_tha_chh_knd_tsw_akn_tur_bos_pol_aze_igb_vie_anl_dgb_ses_ewe	0.0234221295072798	0.0552180561178101	0.956083196936946
368	chh_ukr_tsw_dut_aeg_anl_amh_mol_uzb_aze_cic_mao_bem_mcd_ger_bsq_arw_heb_swa_cnt_slo_ben_moo_grk_bam_swe_est_ewe_dyu_fin_scr_mlt_geo_bul_nor_svk_ita_wly_gam_afr_hun_lda_tag_pol_bat_jpn_tml_kor_lat_prs_ses_pan_ind_eng_sid_jav_mnd_rus_yor_hin_hau_cze_lit_rom_spa_qcu_guj_krd_glc_zul_owc_alb_amr_ctl_mly_fre_dgb_urd_igb_sun_tha_sod_knd_fbf_akn_tur_por_bos_azi_xho_vie_tig_swt_tsn_ven	0.295921131629807	0.697432537010676	0.487272056138323
369	hau_alb_ewe_urd_sod_gam_amh_pan_azi_tur_tsw_mao_swt_krd_ger_bsq_ben_wly_ven_cnt_svk_por_yor_ita_dyu_glc_fin_bem_akn_hun_slo_tig_geo_guj_prs_eng_scr_mlt_chh_bos_est_dgb_bat_lat_ind_jpn_tml_kor_rom_hin_cic_pol_sun_ctl_anl_tag_mnd_ukr_fbf_fre_sid_rus_arw_cze_mcd_qcu_bul_lit_nor_swa_heb_grk_amr_dut_jav_mol_tsn_spa_ses_mly_tha_owc_knd_xho_zul_aze_swe_afr_uzb_lda_vie_aeg_moo_igb_bam	-0.0568869162972727	-0.134362565779405	0.893406234482815
370	mlt_bul_bem_ger_chh_wly_anl_mol_tur_aze_lda_sun_igb_ukr_ctl_bsq_slo_amr_tsw_cnt_fre_guj_yor_glc_ses_eng_est_tsn_ewe_hun_alb_aeg_geo_rom_bos_dut_afr_owc_hau_ben_fin_zul_tag_cze_mly_jpn_tml_kor_pol_lit_swa_swe_bat_grk_tig_ind_mnd_arw_akn_lat_gam_rus_krd_prs_hin_qcu_urd_svk_scr_cic_sod_mcd_sid_nor_mao_pan_swt_spa_dgb_jav_tha_amh_knd_bam_xho_uzb_por_ita_azi_moo_vie_heb_ven_fbf_dyu	-1.03172253137338	-2.51900329071045	0.0134758510491421
371	mlt_rus_akn_lat_owc_anl_amr_grk_azi_uzb_moo_sun_igb_bos_ger_bsq_mol_chh_dgb_cnt_urd_bul_fbf_dut_ses_alb_est_tsn_zul_hun_spa_aeg_geo_nor_ita_hin_ukr_amh_hau_mcd_fin_tsw_tag_lit_mly_jpn_tml_kor_krd_slo_cic_pol_bat_prs_tig_ind_mnd_svk_swt_ctl_heb_guj_fre_pan_cze_qcu_rom_afr_glc_swa_wly_ben_sid_eng_jav_por_ven_arw_xho_mao_tha_sod_knd_dyu_bem_aze_scr_swe_tur_ewe_vie_gam_lda_yor_bam	-0.646556238974024	-1.54648978387773	0.125382604747333
372	sod_cze_dgb_dut_gam_amr_mlt_ita_tur_azi_ven_tag_ses_urd_grk_bsq_pan_aeg_cic_mnd_guj_pol_igb_scr_swt_bos_hun_dyu_ewe_est_afr_chh_geo_fre_swe_prs_spa_amh_wly_rus_fin_fbf_bat_hin_mao_jpn_tml_kor_eng_lat_xho_ctl_jav_ukr_anl_sun_cnt_alb_tsn_rom_heb_nor_krd_arw_lit_qcu_bul_slo_svk_bam_hau_mol_tig_mcd_mly_glc_bem_ben_swa_ind_tha_owc_knd_lda_yor_aze_ger_por_uzb_zul_vie_sid_tsw_akn_moo	0.0531965496691443	0.125173863706007	0.900656093818739
373	gam_prs_igb_dut_amh_heb_anl_por_uzb_azi_xho_sun_bem_bul_bos_bsq_hin_sid_tsn_mnd_ita_rom_fbf_pol_ses_cze_est_yor_lda_hun_pan_amr_geo_nor_eng_swe_slo_chh_aeg_lat_fin_ewe_tag_svk_mly_jpn_tml_kor_ben_mcd_dyu_krd_ind_grk_hau_mao_cnt_guj_swt_mol_sod_ukr_urd_lit_afr_qcu_glc_rus_ger_dgb_owc_alb_mlt_spa_jav_fre_swa_scr_zul_bat_tha_tig_knd_akn_ven_tur_ctl_arw_aze_tsw_vie_wly_bam_moo_cic	-0.204228512651475	-0.481859590410787	0.631037724040627
374	chh_bos_lda_lat_sod_aeg_owc_lit_aze_azi_xho_sun_moo_nor_ger_bsq_swe_amr_igb_cnt_guj_rus_ewe_grk_yor_alb_fin_tsn_dyu_hun_ctl_mlt_geo_prs_pol_mol_por_amh_anl_rom_est_bem_bat_mcd_jav_jpn_knd_kor_ukr_ben_ses_afr_tag_scr_tig_mao_mnd_eng_cic_pan_sid_cze_krd_glc_fre_qcu_arw_dut_hin_dgb_gam_svk_hau_urd_ind_slo_akn_ita_ven_mly_tha_wly_tml_tsw_bam_tur_bul_spa_uzb_swa_vie_heb_swt_fbf_zul	-0.663439375017957	-1.58981803224551	0.115269711706095
375	wly_pol_xho_glc_sod_amr_amh_spa_azi_tur_tsn_mao_moo_lat_swe_bsq_scr_tig_lda_cnt_eng_dut_igb_por_tsw_ctl_est_ewe_zul_hun_bos_hau_geo_bul_guj_mcd_pan_anl_owc_cze_fin_swt_jav_afr_bat_jpn_tml_kor_krd_rus_akn_ger_mly_rom_heb_sun_mnd_urd_bem_grk_aeg_ben_slo_fre_lit_qcu_svk_prs_ita_ses_mlt_alb_chh_nor_ind_ukr_swa_mol_yor_tag_tha_sid_knd_dyu_fbf_aze_hin_arw_uzb_bam_vie_gam_cic_dgb_ven	0.275382296776245	0.649128349532379	0.517855311062247
376	heb_fre_bem_nor_aeg_tig_hau_pol_aze_uzb_ses_mly_tsw_slo_alb_bsq_mol_amr_ven_mnd_bos_afr_swa_ukr_zul_hin_fin_dyu_bam_hun_spa_sid_geo_bul_rus_swe_grk_sod_chh_lat_est_igb_jav_rom_ind_jpn_knd_kor_ctl_urd_moo_pan_bat_krd_owc_tag_cnt_por_swt_guj_mlt_cze_glc_prs_scr_qcu_ita_eng_dut_dgb_wly_lit_gam_ger_sun_svk_akn_mcd_xho_mao_tha_amh_tml_ewe_cic_tur_arw_ben_azi_yor_vie_anl_lda_tsn_fbf	0.0593103722010451	0.139585099382305	0.889289660662332
377	gam_grk_moo_ita_tig_amh_mlt_scr_aze_uzb_yor_bat_ewe_ben_lit_bsq_cze_hau_tsn_mnd_afr_prs_zul_slo_dgb_rom_est_swa_tsw_fin_ger_chh_geo_lat_pol_guj_dut_wly_anl_svk_hun_bam_mly_mol_sun_jpn_tml_kor_fre_bos_ses_por_tag_ctl_heb_ind_cnt_urd_dyu_ukr_sod_hin_bul_swe_alb_qcu_eng_krd_rus_akn_sid_spa_amr_arw_jav_mcd_bem_pan_swt_mao_tha_aeg_knd_igb_cic_azi_glc_nor_tur_xho_vie_owc_lda_fbf_ven	0.0818458890597878	0.19258741919235	0.847702031533376
378	aeg_rus_bem_ctl_tig_mlt_anl_bul_azi_tur_cic_jav_ewe_afr_svk_bsq_mcd_heb_tsw_cnt_ben_pan_swt_bos_dgb_ger_est_akn_moo_hun_urd_sid_geo_mol_pol_guj_slo_amh_owc_prs_fin_lda_sun_scr_mao_jpn_tml_kor_nor_dut_igb_swe_ind_fre_amr_bat_mnd_eng_swa_spa_sod_cze_krd_ukr_lit_qcu_rom_grk_por_tsn_hau_ita_wly_lat_mly_alb_dyu_arw_ven_tag_tha_chh_knd_zul_xho_aze_hin_glc_uzb_ses_vie_gam_fbf_yor_bam	-0.488980184140833	-1.16286376483451	0.24785998188369
379	tig_ben_dgb_prs_owc_hau_mlt_lat_azi_uzb_dyu_ind_fbf_glc_slo_bsq_mcd_amh_swt_cnt_fre_por_igb_cze_akn_guj_hun_zul_swa_fin_hin_wly_geo_ita_grk_bul_dut_sod_anl_lit_est_bem_bat_ctl_mao_jpn_tml_kor_nor_svk_lda_eng_jav_spa_chh_tag_mnd_pan_yor_krd_amr_bos_rus_urd_pol_qcu_scr_ger_alb_tsw_gam_arw_sid_rom_mly_ukr_xho_swe_ven_sun_tha_heb_knd_moo_ses_aze_afr_mol_tur_ewe_vie_aeg_cic_bam_tsn	-1.01394624707137	-2.47312486202298	0.0152095409583777
380	gam_grk_xho_ctl_amr_heb_sid_ukr_azi_aze_ven_bat_fbf_afr_urd_bsq_spa_wly_tsn_cnt_pan_ger_swa_cze_ses_guj_est_ewe_bem_fin_fre_aeg_geo_ita_svk_prs_scr_owc_anl_lit_hun_dgb_mly_mcd_ind_jpn_tml_kor_bul_rom_lda_pol_jav_bos_sod_mao_mnd_ben_zul_lat_mlt_slo_nor_alb_eng_qcu_glc_swe_mol_igb_amh_dut_hau_krd_tag_rus_swt_arw_moo_sun_tha_tig_knd_tsw_yor_tur_por_hin_uzb_cic_vie_chh_bam_dyu_akn	0.257345788043446	0.605571213710726	0.54627455570693
381	amr_ger_fbf_rom_sid_heb_aeg_swe_aze_azi_zul_mly_tsw_ben_alb_bsq_bos_tig_cic_mnd_afr_lit_moo_nor_yor_pol_hun_igb_dgb_fin_prs_mlt_geo_guj_lat_ukr_bul_chh_wly_glc_est_bam_jav_mcd_mao_jpn_knd_kor_fre_dut_ven_rus_tag_cze_owc_sun_cnt_por_bem_hin_anl_ctl_mol_slo_krd_qcu_eng_scr_ita_swt_hau_arw_sod_grk_bat_spa_xho_pan_ewe_ind_tha_gam_tml_akn_lda_tur_urd_svk_uzb_ses_vie_amh_dyu_tsn_swa	-0.0105238454643294	-0.024789469273963	0.980276004353865
382	wly_scr_ven_arw_mlt_owc_chh_mcd_azi_tur_swt_mao_igb_afr_cze_bsq_nor_tig_bem_mnd_dut_mol_moo_lat_zul_swe_est_cic_lda_fin_krd_hau_geo_ctl_eng_ukr_guj_gam_sod_spa_hun_xho_jav_por_sun_jpn_tml_kor_pol_rom_tsw_prs_mly_grk_sid_bat_cnt_lit_dyu_slo_aeg_svk_pan_bos_glc_qcu_fre_hin_bul_swa_anl_rus_amh_urd_ind_ben_yor_ger_akn_tag_tha_heb_knd_dgb_fbf_aze_alb_ita_uzb_bam_vie_amr_ewe_ses_tsn	0.24328405754963	0.573473644306903	0.567708237316496
383	hau_ctl_xho_swe_amr_wly_heb_bos_azi_aze_moo_ind_swt_dut_rus_bsq_mol_sod_bam_mnd_pan_mcd_ses_bul_ven_lit_est_bem_cic_hun_arw_tig_geo_prs_rom_krd_afr_chh_sid_slo_fin_dgb_bat_ita_sun_jpn_tml_kor_eng_glc_zul_hin_jav_grk_gam_mly_cnt_ukr_igb_spa_aeg_svk_por_ger_urd_qcu_fre_guj_nor_tsn_amh_scr_mlt_pol_tag_cze_yor_lat_tsw_mao_tha_owc_knd_dyu_lda_tur_ben_alb_uzb_swa_vie_anl_akn_ewe_fbf	-0.0202285778953549	-0.047638619963547	0.962106406622342
384	wly_scr_ewe_ukr_chh_amh_anl_lit_aze_uzb_moo_mly_fbf_spa_glc_bsq_afr_tig_igb_mnd_bos_prs_bem_eng_tsn_cze_fin_dgb_swa_hun_rom_amr_geo_pan_ita_mcd_hin_sid_owc_rus_est_xho_tag_ger_mao_jpn_knd_kor_slo_svk_bam_grk_jav_ctl_heb_ind_cnt_dut_cic_por_sod_pol_mol_lat_nor_qcu_guj_swe_krd_yor_mlt_alb_gam_bul_bat_urd_akn_ben_tsw_sun_tha_hau_tml_dyu_ven_tur_arw_fre_azi_lda_vie_aeg_ses_swt_zul	-0.260538375691494	-0.615975719992793	0.539415250778343
385	hau_prs_igb_ben_aeg_sid_gam_mcd_aze_uzb_swt_jav_bem_lit_nor_bsq_pol_amh_moo_cnt_fre_slo_swa_hin_dyu_ita_hun_akn_bam_est_por_wly_geo_krd_arw_spa_pan_heb_amr_ger_fin_xho_bat_eng_mly_jpn_knd_kor_bul_rom_dgb_guj_ind_scr_owc_tag_mnd_rus_ses_mol_tig_cze_ukr_bos_dut_qcu_lat_grk_ctl_tsw_chh_alb_mlt_urd_mao_swe_ven_glc_tsn_sun_tha_sod_tml_fbf_ewe_tur_svk_afr_azi_lda_vie_anl_zul_cic_yor	-0.322548573928788	-0.764241262338032	0.446658209847741
386	amr_nor_lda_mol_wly_sod_gam_hin_tur_azi_dyu_mly_ses_glc_fre_bsq_eng_owc_bem_cnt_ita_dut_dgb_alb_xho_pan_fin_ven_swt_hun_arw_aeg_geo_afr_prs_spa_mcd_mlt_tig_slo_est_zul_jav_lit_ind_jpn_knd_kor_cze_ukr_cic_por_sun_ger_sid_mao_mnd_bul_ewe_bos_anl_swe_ctl_svk_rus_qcu_guj_grk_rom_fbf_amh_lat_heb_urd_bat_pol_moo_ben_akn_tag_tha_chh_tml_bam_igb_uzb_scr_krd_aze_swa_vie_hau_yor_tsw_tsn	-0.468160869079855	-1.11409552536159	0.26810922796278
387	aeg_spa_ewe_glc_amh_gam_hau_svk_aze_tur_cic_bat_zul_fre_cze_bsq_hin_heb_yor_cnt_rus_eng_bam_grk_ven_rom_est_tsw_dgb_hun_ukr_wly_geo_guj_lat_ctl_ita_chh_anl_ben_fin_swt_ind_alb_mao_jpn_knd_kor_ger_bul_bem_krd_sun_pol_sod_mly_mnd_nor_ses_mol_amr_scr_swe_afr_mcd_qcu_pan_dut_urd_moo_sid_prs_owc_por_jav_lit_igb_bos_dyu_tag_tha_tig_tml_swa_tsn_uzb_arw_slo_azi_akn_vie_mlt_xho_fbf_lda	-0.610496186848089	-1.45789360553795	0.148238614390686
388	sid_nor_swt_pol_amh_amr_anl_pan_uzb_tur_tsw_bat_tsn_rom_hin_bsq_ita_chh_fbf_mnd_lit_arw_xho_afr_dyu_spa_hun_akn_zul_fin_krd_aeg_geo_svk_scr_por_ger_hau_mlt_ctl_est_moo_ind_lat_jav_jpn_knd_kor_slo_dut_lda_glc_mly_swe_sod_mao_cnt_prs_bem_guj_gam_bul_urd_bos_eng_qcu_grk_rus_cze_ses_heb_ukr_wly_mol_tag_alb_yor_ben_ven_sun_tha_tig_tml_bam_swa_aze_mcd_fre_azi_ewe_vie_owc_dgb_cic_igb	-0.63115976249384	-1.5109952878378	0.134180149644568
389	mlt_ger_dyu_spa_wly_amr_amh_afr_uzb_aze_tsn_sun_dgb_dut_fre_bsq_nor_heb_tsw_mnd_alb_lat_yor_urd_bem_prs_est_ses_fbf_fin_grk_sod_geo_bul_rom_mcd_guj_anl_sid_swe_hun_bam_mly_ctl_ind_jpn_tml_kor_cze_ben_zul_lit_mao_arw_aeg_bat_cnt_por_swt_ukr_owc_pan_mol_hin_glc_qcu_rus_pol_slo_igb_hau_krd_tig_eng_tag_scr_cic_svk_akn_jav_tha_chh_knd_ewe_swa_azi_bos_ita_tur_lda_vie_gam_moo_xho_ven	0.4018958219417	0.947374087735077	0.345903370374137
390	chh_lat_swa_eng_amr_sid_owc_rom_uzb_azi_swt_mly_ewe_mcd_alb_bsq_dut_mlt_moo_mnd_ben_hin_yor_guj_ses_afr_fin_dyu_tsn_hun_grk_sod_geo_slo_fre_urd_ukr_wly_heb_glc_est_bem_ind_bos_jav_jpn_knd_kor_por_swe_akn_scr_tag_krd_aeg_sun_cnt_ger_ven_lit_anl_pol_rus_arw_prs_qcu_ctl_cze_spa_tsw_amh_bul_hau_mol_bat_ita_lda_pan_bam_mao_tha_tig_tml_zul_fbf_aze_svk_nor_tur_cic_vie_gam_dgb_igb_xho	0.734464908090671	1.7422669557751	0.0847676186166209
391	sod_eng_xho_grk_tig_heb_mlt_afr_uzb_azi_fbf_sun_ven_hin_cze_bsq_guj_chh_dyu_mnd_urd_lat_ewe_mol_zul_rom_hun_bem_swa_fin_por_owc_geo_svk_dut_krd_ctl_anl_wly_slo_est_dgb_jav_ita_tag_jpn_knd_kor_scr_swe_ses_nor_mly_pol_gam_ind_cnt_ben_lda_ukr_hau_arw_spa_alb_rus_qcu_pan_lit_mcd_swt_amh_glc_aeg_bul_mao_fre_tsw_ger_bam_bat_tha_sid_tml_igb_moo_aze_prs_bos_tur_yor_vie_amr_akn_tsn_cic	-0.0300997884517271	-0.0709245702633168	0.943610083764583
392	aeg_glc_ewe_rom_sid_chh_gam_rus_uzb_azi_lda_sun_bem_slo_spa_bsq_pan_amh_yor_mnd_mcd_guj_swt_svk_ven_swe_est_tsw_igb_hun_urd_heb_geo_por_bos_prs_fre_wly_amr_grk_fin_fbf_bat_hin_mao_jpn_knd_kor_lit_bul_swa_ita_ind_alb_owc_tag_cnt_ger_dgb_arw_anl_krd_mol_ctl_pol_qcu_afr_scr_lat_akn_sod_eng_tig_nor_mly_ben_xho_dut_zul_jav_tha_hau_tml_moo_bam_aze_cze_ukr_tur_dyu_vie_mlt_tsn_cic_ses	-0.208071365658317	-0.491501553017223	0.624229767505566
393	sid_scr_dyu_swe_gam_wly_anl_eng_azi_tur_cic_ind_dgb_hin_lit_bsq_ctl_sod_tsn_mnd_pol_arw_bam_lat_ewe_guj_est_igb_xho_hun_prs_heb_geo_ger_ben_ukr_krd_amr_amh_svk_fin_tsw_tag_fre_mao_jpn_knd_kor_urd_bos_zul_bul_mly_ita_owc_bat_cnt_spa_swt_afr_hau_cze_por_grk_glc_qcu_pan_mcd_alb_fbf_mlt_rom_aeg_nor_sun_slo_ven_rus_bem_jav_tha_tig_tml_lda_swa_aze_dut_mol_uzb_yor_vie_chh_moo_ses_akn	-0.148872814150694	-0.351299325463577	0.726158427818365
394	mlt_swe_bam_mol_chh_gam_hau_spa_azi_tur_zul_bat_fbf_afr_ben_bsq_krd_aeg_dyu_mnd_ger_pan_swa_alb_yor_pol_fin_swt_akn_hun_lit_anl_geo_hin_glc_nor_grk_amh_amr_lat_est_cic_ind_prs_sun_jpn_knd_kor_guj_fre_dgb_arw_tag_bos_wly_mao_cnt_dut_ven_slo_sod_ukr_rom_por_scr_qcu_svk_mcd_ctl_xho_sid_bul_owc_cze_jav_urd_tsw_eng_igb_mly_tha_tig_tml_tsn_bem_aze_rus_ita_uzb_moo_vie_heb_lda_ewe_ses	-1.34356041443469	-3.36638397014236	0.00110864785249653
395	hau_ben_zul_spa_owc_heb_wly_guj_tur_uzb_dgb_tag_swa_rom_pol_bsq_afr_sid_tsn_cnt_ita_krd_yor_fre_bem_mcd_hun_igb_bam_fin_arw_sod_geo_urd_ukr_scr_lat_amr_gam_ctl_est_lda_sun_prs_ind_jpn_knd_kor_slo_mol_tsw_nor_jav_alb_amh_mly_mnd_lit_fbf_eng_mlt_swe_pan_por_ger_qcu_hin_grk_glc_cic_aeg_rus_chh_svk_mao_bul_akn_bos_ewe_bat_tha_tig_tml_ven_ses_azi_dut_cze_aze_xho_vie_anl_swt_moo_dyu	-0.283907674376403	-0.672653399639995	0.502835746601238
396	owc_scr_xho_guj_sod_hau_amh_glc_azi_aze_bem_sun_ewe_grk_ita_bsq_spa_heb_swa_mnd_hin_eng_tsn_lat_ven_alb_hun_bam_igb_fin_lit_sid_geo_pan_ger_fre_afr_chh_gam_ukr_est_zul_ind_arw_mly_jpn_tml_kor_prs_nor_lda_rom_mao_swe_aeg_jav_cnt_dut_moo_krd_amr_rus_slo_mol_ctl_qcu_bul_mcd_ben_yor_mlt_urd_anl_cze_bat_pol_swt_por_ses_tag_tha_tig_knd_cic_tsw_uzb_bos_svk_tur_fbf_vie_wly_akn_dgb_dyu	0.886674894451228	2.11466832236324	0.0371328005662032
397	sid_ger_cic_ben_sod_amh_gam_lit_uzb_aze_lda_sun_ewe_mol_slo_bsq_swe_mlt_akn_cnt_pan_eng_swt_ctl_bam_glc_hun_ses_tsn_fin_lat_owc_geo_svk_spa_ukr_scr_anl_tig_bul_est_fbf_jav_krd_mao_jpn_knd_kor_rus_guj_bem_bos_bat_urd_hau_ind_mnd_nor_dgb_cze_heb_fre_grk_prs_arw_qcu_por_pol_rom_dyu_amr_mcd_wly_hin_tag_alb_ven_ita_yor_mly_tha_aeg_tml_zul_tsw_tur_dut_afr_azi_moo_vie_chh_swa_xho_igb	-0.496593897913528	-1.18302947383557	0.239812936496012
398	owc_lit_dyu_rus_anl_aeg_gam_prs_tur_azi_fbf_jav_xho_scr_mol_bsq_por_chh_akn_cnt_bul_ben_zul_spa_tsw_guj_fin_tsn_ven_hun_swe_heb_geo_lat_svk_slo_pan_sid_tig_ita_est_bam_sun_krd_ind_jpn_tml_kor_urd_nor_ewe_cze_tag_hin_amr_mao_mnd_alb_swa_mcd_mlt_ukr_dut_ger_rom_qcu_bos_grk_pol_ses_sod_afr_wly_fre_mly_ctl_moo_eng_cic_bat_tha_amh_knd_yor_lda_aze_glc_arw_uzb_bem_vie_hau_igb_dgb_swt	0.379302109839582	0.894015093595457	0.373621624849274
399	mlt_eng_bam_dut_anl_amh_hau_fre_uzb_aze_tsn_mao_igb_ukr_ita_bsq_urd_tig_akn_cnt_krd_nor_ses_bul_dyu_glc_est_tsw_bem_hun_hin_aeg_geo_bos_lat_por_ger_owc_amr_mcd_fin_swt_ind_rom_tag_jpn_knd_kor_spa_rus_xho_ben_mly_grk_wly_jav_mnd_svk_ewe_mol_chh_afr_pan_ctl_slo_qcu_prs_guj_cze_dgb_sid_swe_heb_lit_bat_pol_zul_arw_lda_sun_tha_gam_tml_cic_fbf_azi_alb_scr_tur_swa_vie_sod_ven_moo_yor	-0.132792306947101	-0.31315614803489	0.75486325273844
400	amr_pan_fbf_urd_anl_hau_mlt_lat_aze_tur_dyu_bat_cic_afr_alb_bsq_fre_owc_swa_mnd_swe_mcd_akn_svk_tsw_slo_fin_ven_swt_est_ger_chh_geo_arw_bul_spa_scr_gam_aeg_rom_hun_dgb_sun_mol_jav_jpn_tml_kor_hin_ita_igb_nor_mao_glc_sod_mly_cnt_pol_ewe_bos_tig_dut_eng_por_prs_qcu_krd_ctl_guj_yor_wly_lit_amh_ben_tag_cze_lda_grk_ses_ind_tha_sid_knd_tsn_zul_azi_rus_ukr_uzb_moo_vie_heb_bem_xho_bam	0.0864863814352305	0.203480744226319	0.839203864173798
401	aeg_guj_ewe_mcd_sod_hau_wly_grk_tur_aze_xho_tag_zul_nor_dut_bsq_cze_mlt_dyu_mnd_krd_bul_bam_ita_lda_hin_fin_swa_dgb_est_eng_gam_geo_ukr_fre_scr_svk_owc_heb_arw_hun_ses_bat_bos_jav_jpn_tml_kor_pol_lat_cic_prs_sun_ben_chh_mly_cnt_slo_swt_spa_sid_ctl_mol_ger_por_qcu_rus_glc_pan_yor_tig_swe_amh_lit_mao_afr_tsw_urd_bem_ind_tha_anl_knd_tsn_moo_uzb_rom_alb_azi_ven_vie_amr_fbf_igb_akn	-0.58878415555365	-1.40413506922345	0.16360940483823
402	mlt_bul_tsw_slo_heb_amh_tig_mcd_uzb_azi_dgb_sun_lda_cze_lat_bsq_spa_anl_dyu_cnt_fre_krd_ven_ita_xho_eng_fin_ses_zul_est_pan_sid_geo_rus_guj_ben_prs_chh_owc_ukr_hun_moo_tag_dut_mao_jpn_knd_kor_nor_pol_akn_por_ind_glc_gam_mly_mnd_svk_igb_urd_sod_rom_ctl_swe_lit_qcu_scr_grk_afr_ewe_wly_arw_aeg_bos_jav_hin_swa_alb_bem_bat_tha_amr_tml_yor_bam_tur_mol_ger_aze_tsn_vie_hau_swt_fbf_cic	0.0503422164802775	0.118344199583517	0.906050175400586
403	sid_eng_moo_arw_amr_hau_aeg_ukr_azi_tur_cic_mao_xho_afr_grk_bsq_scr_mlt_ses_cnt_alb_ctl_akn_pan_dgb_ita_hun_yor_tsw_fin_rus_heb_geo_bul_mcd_bos_ger_tig_owc_hin_est_bam_bat_slo_jav_jpn_knd_kor_svk_spa_zul_lit_sun_krd_amh_ind_mnd_dut_lda_prs_chh_pol_ben_nor_glc_qcu_swe_rom_fre_fbf_gam_urd_sod_guj_mly_lat_tsn_por_dyu_tag_tha_wly_tml_igb_ven_uzb_cze_mol_aze_bem_vie_anl_swa_swt_ewe	-0.606136374721211	-1.448591336338	0.150815057916741
404	anl_pan_dgb_grk_hau_wly_sid_pol_azi_tur_dyu_jav_fbf_lat_prs_bsq_ukr_aeg_moo_mnd_svk_swe_igb_scr_lda_ita_hun_ewe_bam_est_cze_mlt_geo_spa_alb_dut_afr_chh_amr_bos_fin_swa_tag_nor_sun_jpn_knd_kor_rom_ben_yor_arw_bat_rus_tig_mly_cnt_mol_cic_guj_amh_ctl_ger_glc_mcd_qcu_urd_eng_bul_zul_heb_slo_sod_por_mao_hin_ses_krd_ven_ind_tha_gam_tml_bem_swt_uzb_lit_fre_aze_xho_vie_owc_akn_tsn_tsw	-0.492046937764075	-1.16947480570884	0.245200976720232
405	wly_dut_ven_bos_amr_sod_gam_por_tur_aze_swa_jav_fbf_bul_urd_bsq_spa_chh_dgb_cnt_alb_rus_dyu_ita_moo_scr_hun_igb_lda_fin_fre_amh_geo_swe_grk_guj_lit_mlt_owc_nor_est_ewe_bat_afr_mly_jpn_knd_kor_mcd_ctl_swt_ger_mao_glc_aeg_sun_mnd_ukr_tsw_rom_anl_ben_svk_cze_eng_qcu_hin_slo_krd_bam_heb_pan_hau_mol_tag_prs_xho_pol_tsn_ind_tha_sid_tml_yor_akn_azi_lat_arw_uzb_bem_vie_tig_cic_ses_zul	0.844343626286166	2.011973405339	0.0471159592167843
406	sid_eng_swa_lat_aeg_tig_heb_dut_aze_tur_ses_mly_bam_scr_swe_bsq_svk_owc_xho_cnt_mol_alb_igb_afr_swt_ukr_est_bem_yor_hun_mcd_amh_geo_ben_krd_ita_ctl_gam_hau_grk_fin_tsn_sun_fre_ind_jpn_tml_kor_nor_rus_akn_spa_jav_hin_amr_bat_mnd_cze_cic_guj_wly_bul_arw_pan_bos_qcu_slo_ger_urd_lda_mlt_por_sod_prs_mao_glc_fbf_rom_moo_tag_tha_chh_knd_zul_ven_uzb_lit_pol_azi_tsw_vie_anl_dyu_dgb_ewe	0.0533077122795224	0.125436394281357	0.90044883804693
407	aeg_ita_bem_alb_tig_sid_amh_bos_aze_tur_dyu_jav_tsw_dut_mcd_bsq_ukr_wly_bam_mnd_pol_swe_xho_nor_swa_lat_fin_lda_fbf_hun_mol_gam_geo_grk_lit_rus_scr_owc_heb_rom_est_tsn_sun_slo_mao_jpn_tml_kor_bul_ger_cic_cze_tag_pan_mlt_bat_cnt_afr_ven_guj_amr_por_krd_svk_spa_qcu_urd_arw_ben_akn_sod_eng_anl_glc_ind_ctl_ses_hin_swt_mly_tha_hau_knd_yor_ewe_azi_prs_fre_uzb_zul_vie_chh_igb_dgb_moo	-0.342968837261443	-0.812449161317857	0.418608801533657
408	heb_spa_zul_svk_wly_chh_owc_pol_azi_uzb_swt_ind_swa_dut_arw_bsq_swe_tig_ses_cnt_mol_prs_dgb_guj_igb_alb_fin_moo_tsn_hun_lat_sod_geo_rus_ukr_lit_cze_hau_mlt_slo_est_akn_mao_ger_sun_jpn_knd_kor_bos_ben_bam_bul_jav_ita_amh_bat_mnd_rom_ewe_pan_anl_nor_ctl_mcd_por_qcu_hin_krd_glc_tsw_amr_fre_aeg_urd_tag_grk_fbf_afr_bem_mly_tha_sid_tml_lda_dyu_aze_scr_eng_tur_xho_vie_gam_ven_yor_cic	0.440729473979139	1.03971169306982	0.301169408695946
409	chh_rom_yor_ita_sid_owc_sod_hin_aze_tur_swa_jav_igb_mcd_rus_bsq_bul_aeg_dyu_mnd_mol_pol_xho_alb_bem_lat_est_bam_ven_hun_scr_amh_geo_swe_slo_guj_bos_wly_gam_arw_fin_akn_ind_afr_bat_jpn_tml_kor_pan_nor_tsn_cze_mly_por_amr_mao_cnt_ben_tsw_ukr_mlt_spa_glc_lit_eng_qcu_svk_dut_urd_lda_tig_prs_heb_ctl_tag_grk_fbf_krd_dgb_sun_tha_anl_knd_zul_swt_azi_fre_ger_uzb_ses_vie_hau_cic_moo_ewe	-0.252480996167895	-0.596248617693469	0.552457688113636
410	gam_afr_cic_bul_wly_amr_anl_ben_aze_azi_bem_mao_fbf_alb_nor_bsq_lat_amh_ven_cnt_fre_cze_bam_hin_igb_scr_est_akn_dgb_fin_krd_hau_geo_bos_grk_ukr_ita_chh_sod_slo_hun_lda_ind_mcd_tag_jpn_tml_kor_eng_lit_ewe_swe_bat_pol_aeg_mly_mnd_pan_tsw_dut_heb_svk_por_guj_prs_qcu_mol_glc_arw_xho_owc_spa_sid_rus_jav_rom_swa_urd_swt_sun_tha_tig_knd_zul_tsn_uzb_ctl_ger_tur_dyu_vie_mlt_moo_ses_yor	0.385127656159769	0.908372273346394	0.366029514616549
411	aeg_mcd_ses_ctl_owc_wly_sid_krd_uzb_tur_ven_mao_zul_scr_pan_bsq_ger_anl_bem_mnd_swe_lat_tsn_cze_xho_guj_hun_swt_bam_est_mol_mlt_geo_ukr_alb_lit_eng_gam_sod_ita_fin_yor_bat_prs_sun_jpn_knd_kor_grk_bos_lda_rom_tag_ben_chh_jav_cnt_fre_akn_spa_heb_hin_rus_pol_glc_qcu_dut_nor_svk_dgb_hau_por_amr_arw_mly_urd_igb_slo_fbf_ind_tha_tig_tml_tsw_dyu_azi_afr_bul_aze_ewe_vie_amh_swa_moo_cic	0.104517882860251	0.245874609773821	0.806321121379792
412	anl_mol_dyu_lit_gam_mlt_sid_rus_uzb_azi_yor_bat_ven_scr_prs_bsq_glc_amr_lda_mnd_grk_bos_swt_slo_dgb_arw_hun_akn_moo_est_rom_chh_geo_ben_ctl_hin_alb_wly_tig_dut_fin_cic_jav_swe_ind_jpn_tml_kor_por_guj_swa_bul_sun_cze_sod_mao_cnt_spa_ses_fre_heb_lat_pol_ita_nor_qcu_svk_krd_ger_igb_amh_eng_hau_afr_tag_mcd_bem_ukr_tsn_mly_tha_owc_knd_xho_tsw_tur_pan_urd_aze_ewe_vie_aeg_bam_fbf_zul	-0.803653952625886	-1.93367360585199	0.0561941644133649
413	mlt_lit_dyu_guj_wly_heb_tig_spa_aze_uzb_zul_bat_xho_mol_grk_bsq_eng_sod_ewe_mnd_ukr_hin_ses_rom_moo_dut_est_bam_yor_fin_fre_sid_geo_ita_svk_lat_ctl_aeg_amh_pan_hun_igb_mao_cze_ind_jpn_knd_kor_prs_arw_tsw_por_jav_afr_anl_mly_cnt_swe_akn_glc_amr_mcd_bul_bos_slo_qcu_pol_krd_rus_cic_owc_alb_chh_scr_tag_nor_lda_ger_ven_sun_tha_gam_tml_swt_dgb_tur_urd_ben_azi_tsn_vie_hau_bem_fbf_swa	-0.509964158524347	-1.21420534422028	0.227743592810243
414	owc_por_moo_glc_gam_anl_heb_urd_uzb_azi_akn_sun_lda_eng_swe_bsq_krd_sid_bem_mnd_pan_bos_tsn_alb_ewe_ctl_est_dgb_fbf_fin_arw_tig_geo_rom_ita_hin_ger_hau_mlt_slo_hun_yor_bat_prs_jav_jpn_knd_kor_nor_cze_zul_svk_mao_guj_chh_ind_cnt_bul_dyu_scr_amr_ben_lit_afr_rus_qcu_lat_mol_spa_swa_aeg_dut_amh_grk_tag_pol_ses_fre_tsw_mly_tha_sod_tml_cic_swt_tur_ukr_mcd_aze_igb_vie_wly_xho_bam_ven	-0.796892842528825	-1.92685374963119	0.0570506779533311
415	amr_rom_akn_dut_anl_hau_sod_eng_tur_aze_dyu_jav_zul_spa_ukr_bsq_grk_mlt_ven_mnd_bos_lat_ewe_ben_bem_krd_fin_moo_bam_est_ctl_aeg_geo_glc_lit_swe_urd_amh_gam_alb_hun_tsw_ind_pan_sun_jpn_tml_kor_hin_bul_yor_ita_bat_nor_chh_mly_cnt_afr_fbf_mcd_owc_pol_rus_por_prs_qcu_arw_svk_mol_tsn_tig_ger_wly_slo_mao_cze_swt_fre_cic_tag_tha_sid_knd_ses_igb_azi_guj_scr_uzb_lda_vie_heb_dgb_xho_swa	-0.865739519946524	-2.09493473619391	0.0388951961095756
416	hau_spa_fbf_swe_aeg_mlt_gam_mcd_uzb_aze_akn_sun_ven_ita_cze_bsq_guj_tig_tsw_cnt_afr_rus_lda_por_moo_ctl_est_bam_bem_hun_mol_heb_geo_prs_krd_eng_dut_chh_amr_nor_fin_zul_bat_urd_jav_jpn_tml_kor_arw_pol_dyu_pan_mly_ben_sid_ind_mnd_lat_ewe_fre_amh_rom_ukr_bul_slo_qcu_grk_alb_scr_yor_owc_ger_sod_glc_mao_bos_dgb_hin_tsn_tag_tha_anl_knd_ses_xho_tur_lit_svk_azi_igb_vie_wly_swt_swa_cic	-0.778417311017381	-1.87725241261439	0.0636180243082117
417	amh_mcd_dgb_lit_owc_mlt_sid_swe_azi_aze_dyu_jav_tsn_krd_dut_bsq_eng_anl_ewe_cnt_ben_prs_lda_afr_akn_spa_fin_yor_bem_est_lat_amr_geo_urd_nor_ctl_guj_aeg_heb_ger_hun_igb_mly_mol_bat_jpn_tml_kor_cze_grk_ses_rom_mao_pan_gam_sun_mnd_ukr_fbf_glc_chh_hin_bul_fre_svk_qcu_slo_rus_scr_xho_wly_por_hau_pol_ind_alb_tsw_bos_bam_tag_tha_sod_knd_ven_zul_uzb_arw_ita_tur_swa_vie_tig_moo_swt_cic	-1.0409438066536	-2.54457060093514	0.0125886703333951
418	amr_guj_tsn_prs_amh_mlt_sid_lat_tur_azi_ses_ind_ven_pol_rom_bsq_mol_owc_tsw_mnd_nor_arw_ewe_hin_yor_fre_fin_bam_lda_hun_slo_chh_geo_lit_ctl_grk_swe_sod_wly_glc_est_moo_mao_por_tag_jpn_knd_kor_afr_rus_dyu_pan_mly_spa_heb_sun_cnt_krd_cic_ukr_hau_ita_svk_ben_dut_qcu_ger_alb_urd_xho_anl_cze_aeg_bos_jav_mcd_zul_eng_igb_bat_tha_gam_tml_swa_swt_uzb_scr_bul_aze_dgb_vie_tig_akn_fbf_bem	0.930880072182047	2.22330127249981	0.0286176426919718
419	sid_bos_bam_slo_mlt_anl_amh_hin_tur_aze_akn_mao_ewe_nor_svk_bsq_spa_aeg_ses_cnt_afr_ben_tsw_krd_igb_ger_fin_xho_dyu_hun_pan_gam_geo_glc_mcd_grk_scr_owc_heb_por_est_zul_tag_cze_ind_jpn_tml_kor_arw_swe_bem_pol_jav_lit_tig_sun_mnd_ita_tsn_mol_chh_ctl_rus_fre_bul_qcu_urd_prs_rom_moo_amr_guj_sod_dut_bat_eng_fbf_ukr_swt_mly_tha_hau_knd_lda_dgb_azi_lat_alb_uzb_yor_vie_wly_swa_ven_cic	-0.271371516305712	-0.641415935520956	0.522830151741379
420	tig_pan_ses_lat_gam_owc_aeg_prs_uzb_tur_lda_jav_cic_por_bul_bsq_afr_hau_bam_mnd_lit_ita_ewe_nor_igb_ukr_hun_swt_yor_est_spa_mlt_geo_grk_rus_urd_svk_anl_chh_swe_fin_ven_bat_mol_mly_jpn_knd_kor_dut_pol_fbf_hin_mao_ben_amr_sun_cnt_mcd_tsn_cze_wly_arw_scr_rom_bos_qcu_ctl_eng_glc_xho_sid_alb_heb_slo_tag_krd_tsw_guj_swa_ind_tha_amh_tml_zul_moo_azi_ger_fre_aze_akn_vie_sod_bem_dyu_dgb	-0.737767475924597	-1.76980500068981	0.080037157560552
421	mlt_hin_ven_ita_anl_hau_gam_cze_azi_tur_swt_mao_tsw_guj_slo_bsq_ben_sid_dyu_mnd_lat_glc_fbf_ukr_akn_urd_fin_zul_bem_hun_grk_wly_geo_rus_ctl_swe_svk_sod_amr_bos_est_bam_jav_fre_bat_jpn_tml_kor_eng_mcd_yor_por_tag_pan_tig_mly_cnt_mol_tsn_krd_aeg_spa_arw_scr_pol_qcu_nor_prs_bul_igb_amh_dut_heb_alb_ind_ger_ewe_afr_ses_sun_tha_chh_knd_xho_cic_aze_rom_lit_uzb_dgb_vie_owc_moo_lda_swa	0.533991695277384	1.26244811283881	0.209944116279757
422	sod_rom_fbf_dut_chh_hau_owc_mol_aze_tur_ewe_bat_dyu_ben_grk_bsq_cze_amr_akn_mnd_alb_ger_cic_guj_lda_ita_hun_tsw_tsn_fin_arw_anl_geo_afr_fre_svk_nor_amh_sid_ukr_est_swt_mly_krd_sun_jpn_tml_kor_urd_por_zul_spa_ind_mcd_tig_mao_cnt_glc_ven_bul_gam_bos_ctl_pan_scr_qcu_lat_rus_slo_swa_aeg_eng_wly_pol_jav_prs_bem_swe_dgb_tag_tha_heb_knd_bam_igb_uzb_lit_hin_azi_yor_vie_mlt_ses_moo_xho	-1.09633559623965	-2.68716060337174	0.00853720932101583
423	hau_svk_dyu_pan_chh_sid_mlt_ukr_aze_tur_swa_bat_ewe_guj_ben_bsq_bul_aeg_tsw_cnt_eng_ita_igb_swe_akn_hin_est_ven_ses_fin_urd_amr_geo_krd_prs_spa_lit_owc_anl_nor_hun_bem_ind_ger_mao_jpn_knd_kor_alb_pol_dgb_dut_tag_afr_heb_mly_mnd_mol_zul_arw_gam_fre_rom_bos_cze_qcu_scr_rus_slo_yor_sod_grk_tig_lat_jav_por_moo_glc_fbf_sun_tha_wly_tml_cic_bam_azi_ctl_mcd_uzb_xho_vie_amh_swt_lda_tsn	-0.777528994062583	-1.8694629323349	0.0647049399350318
424	mlt_rom_ses_grk_chh_tig_amr_scr_azi_uzb_fbf_ind_zul_afr_por_bsq_ben_aeg_moo_mnd_ukr_krd_ven_mol_cic_lit_est_bem_tsw_fin_pol_gam_geo_lat_guj_prs_ger_hau_anl_eng_hun_swa_mly_arw_sun_jpn_knd_kor_hin_glc_akn_fre_jav_bos_sod_tag_cnt_ctl_dyu_svk_heb_alb_ita_pan_nor_qcu_swe_cze_rus_xho_sid_spa_wly_urd_mao_dut_igb_slo_bam_bat_tha_amh_tml_swt_ewe_tur_mcd_bul_aze_dgb_vie_owc_yor_lda_tsn	-0.556716394833008	-1.32517946134428	0.188358181215536
425	owc_hin_lda_arw_mlt_anl_hau_pol_tur_aze_cic_tag_fbf_mol_alb_bsq_glc_heb_zul_cnt_ben_lat_swt_por_dgb_spa_est_xho_ven_hun_slo_amh_geo_dut_ger_fre_swe_tig_gam_urd_fin_igb_jav_ita_bat_jpn_tml_kor_mcd_scr_tsn_svk_mao_prs_sid_mly_mnd_ukr_yor_bos_sod_lit_ctl_afr_cze_qcu_grk_eng_bul_tsw_amr_krd_wly_nor_ind_guj_akn_rom_ewe_sun_tha_aeg_knd_bem_moo_uzb_rus_pan_azi_dyu_vie_chh_swa_ses_bam	-0.236850328159786	-0.559265975511403	0.577324576843332
426	sid_ita_swa_alb_anl_heb_tig_afr_uzb_azi_cic_tag_swt_mol_por_bsq_krd_chh_bem_mnd_fre_hin_fbf_cze_ses_bos_fin_dgb_bam_est_spa_hau_geo_bul_dut_rom_guj_mlt_owc_pan_hun_yor_ind_nor_mly_jpn_knd_kor_ctl_swe_tsn_mcd_bat_arw_gam_jav_cnt_ukr_ven_lit_amh_glc_ben_scr_prs_qcu_ger_svk_slo_tsw_sod_urd_amr_lat_mao_grk_lda_eng_igb_sun_tha_aeg_tml_akn_zul_aze_rus_pol_tur_ewe_vie_wly_dyu_xho_moo	0.276438462553615	0.650510049084817	0.516966690492732
427	amr_krd_akn_dut_amh_anl_aeg_swe_uzb_azi_cic_sun_xho_bos_svk_bsq_scr_gam_fbf_cnt_rus_urd_swa_guj_swt_nor_fin_lda_ven_est_cze_wly_geo_slo_afr_rom_hin_sid_mlt_arw_hun_zul_jav_glc_tag_jpn_knd_kor_grk_fre_bem_alb_bat_pan_heb_ind_mnd_ita_ewe_pol_sod_lat_mol_mcd_eng_qcu_bul_spa_ctl_dgb_chh_por_tig_ben_mao_lit_tsw_prs_ses_mly_tha_hau_tml_moo_igb_aze_ukr_ger_tur_yor_vie_owc_tsn_dyu_bam	-0.798576168843074	-1.92478191330381	0.0573130578373816
428	amh_lat_tsw_slo_gam_anl_tig_arw_uzb_tur_ven_jav_cic_spa_eng_bsq_swe_heb_dyu_mnd_ben_prs_zul_por_bam_grk_est_igb_ewe_hun_rom_hau_geo_hin_guj_urd_ctl_aeg_owc_pan_fin_bem_ind_mol_sun_jpn_knd_kor_svk_pol_ses_mcd_mao_ita_amr_tag_cnt_krd_yor_rus_chh_alb_dut_afr_glc_qcu_ukr_lit_bul_dgb_mlt_cze_sid_scr_bat_ger_fbf_bos_tsn_mly_tha_sod_tml_xho_swa_aze_fre_nor_azi_akn_vie_wly_swt_moo_lda	-0.896256784199062	-2.16709122357931	0.0327827136302444
429	sid_ukr_lda_mol_amh_sod_hau_cze_uzb_tur_fbf_tag_yor_guj_por_bsq_rom_owc_tsw_cnt_bos_nor_akn_krd_ses_dut_est_igb_ven_hun_alb_chh_geo_spa_lit_fre_afr_gam_amr_ger_fin_bem_sun_ben_bat_jpn_tml_kor_glc_grk_moo_rus_ind_pol_heb_mao_mnd_svk_dgb_arw_aeg_eng_hin_pan_slo_qcu_urd_lat_ita_xho_tig_ctl_anl_bul_mly_swe_swt_prs_tsn_jav_tha_wly_knd_bam_dyu_azi_mcd_scr_aze_swa_vie_mlt_ewe_zul_cic	0.703005930499535	1.67161279498379	0.097962339308456
430	tig_ita_dyu_nor_anl_chh_owc_ben_uzb_tur_swa_mly_tsw_arw_eng_bsq_rom_heb_ven_mnd_prs_mcd_akn_afr_ewe_rus_est_swt_bem_fin_scr_gam_geo_guj_por_swe_glc_wly_amh_lat_hun_ses_sun_pol_bat_jpn_knd_kor_hin_ger_bam_krd_tag_pan_sid_mao_cnt_alb_fbf_svk_sod_cze_ukr_spa_mol_qcu_dut_fre_slo_lda_mlt_urd_aeg_grk_jav_ctl_igb_bul_cic_ind_tha_amr_tml_tsn_xho_azi_lit_bos_aze_dgb_vie_hau_moo_zul_yor	0.602863430555522	1.42486206024164	0.157544378936829
431	aeg_krd_bam_ukr_wly_amr_hau_svk_uzb_aze_fbf_mao_tsn_bul_urd_bsq_hin_sod_akn_mnd_glc_nor_tsw_ben_ewe_por_fin_lda_swa_hun_eng_chh_geo_mcd_guj_fre_alb_owc_mlt_mol_est_xho_mly_rom_ind_jpn_knd_kor_slo_prs_yor_spa_jav_bos_amh_bat_cnt_ger_dyu_afr_gam_ctl_lat_lit_pan_qcu_cze_dut_grk_zul_tig_swe_anl_pol_sun_arw_dgb_rus_moo_tag_tha_sid_tml_cic_ses_azi_ita_scr_tur_swt_vie_heb_bem_ven_igb	-0.627037245113377	-1.49782965312379	0.137564084463808
432	hau_eng_lda_dut_amr_tig_gam_grk_aze_uzb_bam_ind_ses_nor_bos_bsq_ger_anl_tsw_cnt_ctl_fre_ven_swe_cic_krd_fin_moo_swa_hun_mcd_chh_geo_lat_urd_slo_prs_sod_mlt_ukr_est_ewe_mao_spa_jav_jpn_knd_kor_mol_cze_tsn_ita_bat_bul_sid_tag_mnd_hin_bem_glc_owc_rom_arw_ben_pol_qcu_pan_alb_scr_fbf_amh_lit_aeg_rus_sun_por_xho_svk_zul_mly_tha_heb_tml_yor_igb_azi_guj_afr_tur_swt_vie_wly_dyu_dgb_akn	-0.59241111336231	-1.41236375077197	0.161180500307496
433	owc_nor_igb_por_tig_anl_heb_arw_uzb_aze_ewe_bat_dyu_slo_afr_bsq_bos_mlt_swt_cnt_rus_scr_dgb_prs_bam_ben_fin_swa_zul_hun_lit_amh_geo_rom_dut_ukr_pan_amr_sod_ger_est_ses_mao_alb_mly_jpn_tml_kor_swe_spa_yor_ita_sun_guj_hau_jav_mnd_svk_ven_grk_aeg_krd_eng_pol_fre_qcu_urd_hin_glc_cic_gam_lat_chh_cze_ind_mcd_tsn_bul_akn_tag_tha_wly_knd_bem_lda_azi_ctl_mol_tur_fbf_vie_sid_xho_moo_tsw	-0.612018889858705	-1.46220783560356	0.147055361808844
434	amh_pol_swt_lat_hau_chh_anl_spa_aze_azi_tsw_jav_moo_arw_ita_bsq_urd_heb_lda_cnt_rom_eng_bam_cze_igb_slo_fin_cic_ses_est_grk_wly_geo_rus_por_ben_nor_owc_mlt_krd_hun_ven_ind_ukr_tag_jpn_tml_kor_mol_hin_tsn_guj_mly_mcd_sid_mao_mnd_swe_ewe_glc_tig_alb_bul_ctl_pan_qcu_prs_fre_ger_yor_gam_scr_sod_afr_bat_svk_swa_bos_fbf_sun_tha_aeg_knd_xho_zul_tur_lit_dut_uzb_dgb_vie_amr_akn_bem_dyu	-0.548446994976479	-1.30611309017801	0.194735389197937
435	chh_prs_swt_ita_hau_gam_sod_bos_uzb_azi_ewe_mao_dgb_ger_urd_bsq_krd_wly_tsn_mnd_glc_pol_lda_scr_yor_slo_fin_ven_akn_est_cze_sid_geo_afr_lat_ben_guj_tig_amr_arw_hun_zul_ind_ukr_mly_jpn_knd_kor_fre_mol_ses_alb_bat_rom_heb_sun_cnt_bul_dyu_spa_mlt_por_svk_dut_swe_qcu_grk_nor_ctl_swa_anl_rus_owc_hin_tag_mcd_moo_eng_fbf_jav_tha_aeg_tml_tsw_bam_aze_pan_lit_tur_cic_vie_amh_xho_igb_bem	0.278797833409152	0.656724251485553	0.512980058178553
436	mlt_rus_ewe_mcd_amh_hau_chh_eng_aze_uzb_lda_jav_ses_cze_ita_bsq_afr_tig_ven_cnt_grk_bul_cic_fre_zul_hin_est_moo_dgb_fin_scr_sid_geo_arw_pan_prs_ukr_aeg_anl_lat_hun_swt_mly_ger_tag_jpn_knd_kor_alb_glc_igb_por_sun_svk_wly_bat_mnd_mol_bam_spa_gam_krd_nor_bos_urd_qcu_lit_ctl_swe_yor_amr_rom_owc_slo_mao_pol_tsw_guj_akn_ind_tha_sod_tml_swa_dyu_azi_dut_ben_tur_fbf_vie_heb_bem_tsn_xho	-0.645670837604426	-1.54632645186251	0.125422015411612
437	owc_eng_xho_lat_heb_chh_aeg_nor_aze_azi_moo_tag_fbf_ita_grk_bsq_por_amr_ewe_cnt_mcd_glc_dyu_ukr_akn_rom_hun_yor_ven_est_spa_anl_geo_urd_ctl_slo_guj_sod_amh_rus_fin_tsn_ind_svk_sun_jpn_tml_kor_ger_lit_swt_swe_mly_cze_mlt_mao_mnd_alb_swa_krd_gam_hin_fre_scr_pan_qcu_mol_ben_pol_ses_hau_afr_tig_prs_jav_dut_zul_bos_lda_bat_tha_sid_knd_igb_tsw_tur_bul_arw_uzb_cic_vie_wly_bam_bem_dgb	-0.110562094655694	-0.260625196210534	0.7949577696513
438	hau_hin_fbf_arw_owc_chh_sod_bul_tur_aze_cic_bat_swt_prs_glc_bsq_guj_aeg_dyu_cnt_lit_ben_bem_rus_akn_alb_hun_lda_moo_fin_svk_anl_geo_ita_grk_pan_eng_sid_wly_mcd_est_bam_tag_rom_mly_jpn_knd_kor_mol_dut_yor_slo_ind_por_gam_jav_mnd_fre_igb_ctl_tig_pol_krd_ukr_lat_qcu_cze_urd_bos_tsn_amh_nor_heb_spa_mao_scr_xho_swe_swa_sun_tha_amr_tml_ewe_ven_uzb_afr_ger_azi_tsw_vie_mlt_zul_ses_dgb	-0.824826118614346	-1.99543215445207	0.048921731308588
439	aeg_prs_ewe_pol_sod_gam_owc_eng_tur_uzb_bem_bat_bam_nor_grk_bsq_pan_tig_swa_cnt_afr_rom_ses_ctl_tsn_swe_hun_dyu_akn_est_rus_sid_geo_ben_ita_bos_arw_mlt_amr_mol_fin_yor_mly_dut_jav_jpn_tml_kor_krd_spa_ven_fre_tag_lit_anl_ind_mnd_svk_lda_scr_hau_lat_slo_alb_mcd_qcu_urd_hin_ukr_moo_heb_ger_wly_glc_mao_bul_xho_guj_zul_sun_tha_chh_knd_tsw_fbf_aze_por_cze_azi_dgb_vie_amh_swt_cic_igb	-0.191652708621553	-0.452910295669323	0.651668207000154
440	wly_swe_dyu_ita_tig_heb_sod_rom_tur_uzb_akn_jav_tsw_glc_ger_bsq_cze_anl_bam_cnt_grk_scr_fbf_hin_xho_rus_est_bem_lda_fin_bul_sid_geo_ctl_por_afr_lat_hau_gam_mcd_hun_swa_mao_urd_ind_jpn_knd_kor_prs_spa_ewe_slo_tag_lit_aeg_sun_mnd_eng_cic_nor_amh_bos_arw_pan_dut_qcu_alb_ben_guj_ven_owc_krd_amr_svk_mly_ukr_ses_fre_swt_bat_tha_mlt_tml_tsn_zul_azi_pol_mol_aze_yor_vie_chh_moo_dgb_igb	-0.299157994757282	-0.708365322669649	0.480490169208288
441	wly_scr_cic_urd_amh_gam_heb_pan_aze_tur_zul_bat_fbf_cze_lat_bsq_mol_tig_yor_mnd_dut_eng_bem_svk_tsw_ukr_est_dyu_bam_hun_ita_hau_geo_rus_bos_ger_krd_mlt_chh_swe_fin_tsn_mao_grk_tag_jpn_knd_kor_prs_rom_swt_guj_ind_glc_anl_jav_cnt_spa_dgb_slo_amr_arw_hin_afr_bul_qcu_fre_ben_lit_xho_aeg_por_sod_mcd_sun_pol_swa_alb_ewe_mly_tha_sid_tml_ven_moo_uzb_ctl_nor_azi_igb_vie_owc_akn_lda_ses	0.0628708241926055	0.148107103620103	0.882578894317301
442	anl_rom_bam_ben_aeg_amr_chh_eng_uzb_tur_lda_tag_yor_slo_dut_bsq_krd_sid_tsw_cnt_glc_nor_xho_ita_moo_prs_fin_dgb_fbf_hun_ukr_amh_geo_urd_lat_mcd_hin_tig_mlt_pan_est_akn_mao_scr_mly_jpn_tml_kor_swe_cze_cic_por_bat_alb_sod_sun_mnd_rus_ses_grk_gam_svk_spa_fre_bul_qcu_guj_mol_pol_igb_hau_lit_heb_afr_jav_bos_ven_ger_ewe_ind_tha_wly_knd_zul_swa_azi_ctl_arw_aze_tsn_vie_owc_dyu_bem_swt	-0.250878027224227	-0.592691648048509	0.554825983096665
443	amr_prs_swa_ger_anl_tig_sid_ben_aze_uzb_bam_sun_tsn_mol_swe_bsq_lat_wly_dgb_mnd_grk_spa_ven_pol_ses_rus_est_lda_cic_hun_alb_amh_geo_slo_pan_lit_cze_hau_mlt_glc_fin_tsw_jav_hin_ind_jpn_tml_kor_bul_ukr_xho_urd_tag_nor_sod_mly_cnt_svk_zul_eng_gam_scr_ctl_dut_por_qcu_mcd_krd_fre_moo_owc_ita_heb_rom_mao_bos_akn_guj_ewe_bat_tha_aeg_knd_fbf_yor_azi_afr_arw_tur_swt_vie_chh_bem_dyu_igb	-0.321951449018947	-0.761564787279576	0.448246722252841
444	amh_fre_igb_alb_owc_sid_amr_rus_tur_azi_ewe_mly_tsw_ger_ctl_bsq_ukr_aeg_moo_cnt_mcd_nor_cic_guj_tsn_slo_fin_lda_dgb_hun_lit_wly_geo_lat_arw_afr_hin_sod_chh_bos_est_yor_tag_ben_mao_jpn_knd_kor_glc_pan_dyu_svk_jav_eng_mlt_sun_mnd_mol_akn_cze_heb_dut_spa_pol_bul_qcu_swe_scr_prs_fbf_hau_krd_gam_urd_ind_ita_ses_grk_zul_bat_tha_tig_tml_xho_ven_aze_por_rom_uzb_bem_vie_anl_swa_swt_bam	0.0196489963788347	0.0462891979215945	0.963179002951345
445	chh_ctl_bem_scr_wly_amr_anl_swe_aze_azi_lda_mao_moo_bos_ger_bsq_grk_gam_bam_mnd_krd_guj_ven_hin_ewe_lat_hun_ses_tsw_fin_ita_owc_geo_alb_por_prs_rus_hau_heb_ben_est_swt_ind_mol_sun_jpn_tml_kor_pan_mcd_swa_pol_tag_afr_mlt_mly_cnt_ukr_dgb_svk_sid_slo_dut_cze_spa_qcu_nor_arw_glc_xho_tig_fre_sod_lit_bat_urd_dyu_bul_zul_jav_tha_amh_knd_cic_igb_tur_rom_eng_uzb_fbf_vie_aeg_yor_akn_tsn	-0.983208211312418	-2.39565462741172	0.0185937151022305
446	aeg_spa_bam_dut_gam_anl_tig_ctl_tur_uzb_dgb_bat_xho_swe_ben_bsq_ukr_sod_bem_mnd_lat_prs_swa_mol_lda_pan_hun_fbf_ven_fin_mcd_mlt_geo_afr_svk_arw_cze_hau_heb_bos_est_dyu_jav_grk_mly_jpn_knd_kor_rus_ita_tsw_bul_ind_slo_amh_sun_cnt_alb_yor_eng_wly_ger_guj_nor_por_qcu_pol_krd_scr_moo_chh_rom_owc_urd_tag_fre_zul_hin_akn_mao_tha_sid_tml_cic_ewe_aze_glc_lit_azi_tsn_vie_amr_ses_swt_igb	-1.22083986486528	-3.01736920771184	0.00328905531983857
447	heb_ctl_bem_hin_chh_sod_sid_pol_azi_aze_ewe_bat_akn_rus_bos_bsq_alb_gam_dyu_mnd_lat_por_cic_spa_ven_mcd_est_dgb_zul_fin_nor_wly_geo_cze_slo_svk_swe_tig_hau_rom_hun_tsn_mao_ukr_jav_jpn_tml_kor_ger_urd_xho_scr_tag_ita_aeg_mly_cnt_prs_yor_afr_mlt_bul_arw_guj_pan_qcu_krd_ben_lit_swa_anl_mol_amh_dut_ind_fre_fbf_eng_igb_sun_tha_amr_knd_moo_swt_tur_grk_glc_uzb_bam_vie_owc_ses_tsw_lda	0.442903147719204	1.04401268586158	0.299185698538427
448	amh_arw_bam_spa_owc_anl_aeg_ukr_uzb_aze_swa_sun_swt_mol_por_bsq_scr_tig_bem_mnd_prs_ben_ven_eng_cic_ctl_hun_ses_xho_est_hin_wly_geo_svk_mcd_cze_pan_gam_sod_ger_fin_dgb_mly_rom_ind_jpn_tml_kor_swe_rus_lda_urd_tag_guj_chh_jav_cnt_dut_tsw_slo_heb_afr_krd_fre_lit_qcu_nor_bos_ita_akn_mlt_lat_amr_alb_bat_bul_fbf_grk_zul_mao_tha_hau_knd_tsn_yor_azi_glc_pol_tur_moo_vie_sid_ewe_dyu_igb	-0.420010609873023	-0.995079649371082	0.322279580671462
449	wly_svk_akn_bul_owc_amr_aeg_alb_uzb_aze_dyu_mly_tsw_eng_fre_bsq_glc_heb_xho_mnd_ukr_guj_swt_rom_ewe_krd_fin_tsn_zul_est_ita_anl_geo_slo_grk_swe_por_gam_amh_spa_hun_ses_bat_pan_mao_jpn_knd_kor_nor_arw_bem_bos_sun_afr_sid_tag_cnt_prs_igb_cze_mlt_lit_urd_rus_hin_qcu_pol_ctl_ben_yor_chh_ger_sod_mcd_ind_scr_dgb_dut_fbf_jav_tha_tig_tml_swa_cic_tur_lat_mol_azi_ven_vie_hau_lda_bam_moo	-0.694334556960923	-1.66293950967141	0.0996912821286073
450	chh_fre_xho_cze_heb_anl_gam_spa_azi_aze_igb_sun_zul_slo_rom_bsq_dut_sid_bem_cnt_ita_glc_yor_ctl_akn_lit_est_dgb_tsw_hun_afr_wly_geo_prs_arw_nor_pol_aeg_mlt_mol_fin_fbf_bat_svk_mly_jpn_tml_kor_guj_alb_bam_krd_jav_grk_hau_ind_mnd_lat_ven_mcd_amr_eng_bos_bul_scr_qcu_ukr_rus_pan_moo_owc_por_amh_ben_mao_swe_cic_hin_swa_tag_tha_tig_knd_tsn_ewe_uzb_ger_urd_tur_swt_vie_sod_ses_dyu_lda	-0.636097212401023	-1.52222007493983	0.131347030897636
451	heb_svk_swt_pan_tig_amh_sod_swe_azi_aze_cic_jav_akn_ger_scr_bsq_slo_mlt_ses_cnt_ita_krd_swa_ben_moo_bul_hun_xho_fbf_fin_mol_anl_geo_glc_grk_fre_spa_sid_chh_rus_est_bam_mly_urd_ind_jpn_tml_kor_por_ukr_dyu_cze_bat_dut_wly_tag_mnd_lat_bem_pol_owc_prs_afr_mcd_eng_qcu_rom_arw_ctl_tsw_gam_bos_aeg_lit_sun_hin_zul_alb_lda_mao_tha_hau_knd_ven_igb_tur_nor_guj_uzb_dgb_vie_amr_ewe_tsn_yor	-1.02932053388208	-2.51331768649717	0.0136806141199179
452	hau_ctl_tsw_por_amh_anl_wly_fre_azi_uzb_ven_bat_tsn_afr_pol_bsq_lat_aeg_bem_cnt_spa_ita_ses_ukr_zul_rus_fin_xho_dgb_hun_swe_sid_geo_guj_bul_bos_rom_tig_amr_svk_est_lda_ind_prs_tag_jpn_tml_kor_dut_slo_swa_lit_sun_ben_owc_mao_mnd_glc_bam_hin_gam_pan_ger_urd_cze_qcu_nor_scr_grk_igb_mlt_mcd_heb_krd_mly_alb_fbf_arw_moo_jav_tha_chh_knd_dyu_swt_aze_mol_eng_tur_akn_vie_sod_yor_ewe_cic	-0.126790584820944	-0.298778258296262	0.765775838513267
453	mlt_ukr_igb_ger_sod_owc_anl_pol_uzb_aze_tsw_bat_dgb_spa_krd_bsq_fre_tig_ses_mnd_ben_mol_moo_lit_tsn_svk_hun_ven_fbf_fin_pan_gam_geo_swe_afr_dut_glc_amr_amh_grk_est_bam_mao_por_ind_jpn_tml_kor_rom_nor_swa_urd_jav_guj_sid_tag_cnt_slo_bem_ita_chh_hin_ctl_eng_bul_qcu_cze_rus_alb_zul_heb_mcd_aeg_arw_sun_prs_akn_bos_yor_mly_tha_wly_knd_cic_lda_azi_lat_scr_tur_dyu_vie_hau_ewe_swt_xho	-0.22508825954517	-0.531249754143972	0.596512277795279
454	amr_rom_bam_ita_wly_anl_owc_prs_aze_tur_swa_bat_dyu_pan_ukr_bsq_scr_chh_fbf_cnt_nor_ger_lda_svk_moo_krd_est_xho_zul_hun_ctl_sod_geo_mol_slo_dut_afr_heb_gam_fre_fin_tsw_tag_lit_sun_jpn_knd_kor_bul_lat_ewe_urd_ind_eng_tig_jav_mnd_mcd_yor_grk_mlt_glc_alb_rus_spa_qcu_pol_arw_hin_ven_sid_cze_amh_guj_mao_por_swt_bos_igb_mly_tha_aeg_tml_bem_akn_azi_swe_ben_uzb_cic_vie_hau_ses_dgb_tsn	-0.899208481197935	-2.17302162865032	0.0323196903823539
455	hau_eng_ewe_por_anl_sid_wly_ben_uzb_aze_dgb_mly_igb_bul_arw_bsq_fre_amr_bem_mnd_prs_cze_tsw_pol_swa_lit_est_xho_moo_fin_grk_amh_geo_ukr_spa_svk_slo_gam_aeg_glc_hun_yor_mao_afr_tag_jpn_knd_kor_ita_rus_akn_krd_jav_mol_heb_sun_cnt_rom_cic_dut_tig_urd_alb_pan_swe_qcu_mcd_ctl_lat_bam_owc_bos_mlt_ger_ind_guj_ven_nor_ses_bat_tha_sod_tml_zul_swt_tur_scr_hin_azi_tsn_vie_chh_fbf_lda_dyu	0.275020744754357	0.647032769708244	0.519204584510331
456	owc_pan_ses_pol_amr_hau_anl_dut_azi_uzb_tsw_ind_tsn_ger_afr_bsq_lat_sod_dgb_mnd_scr_rom_zul_guj_moo_grk_fin_cic_bem_est_urd_amh_geo_eng_mol_ukr_mcd_sid_heb_nor_hun_fbf_tag_lit_mao_jpn_knd_kor_glc_rus_ven_bul_bat_ben_tig_jav_cnt_swe_akn_ita_chh_fre_spa_por_svk_qcu_krd_cze_arw_lda_gam_slo_wly_bos_mly_hin_bam_ctl_swt_sun_tha_aeg_tml_dyu_yor_aze_prs_alb_tur_igb_vie_mlt_ewe_xho_swa	-0.793505674083289	-1.90792990374632	0.0594853307532757
457	gam_swe_ven_fre_aeg_mlt_amh_ctl_aze_uzb_swa_jav_xho_ben_krd_bsq_lat_amr_tsw_cnt_rus_afr_swt_rom_akn_eng_fin_ewe_ses_est_slo_sid_geo_ita_mol_lit_spa_tig_heb_ukr_hun_fbf_sun_pan_bat_jpn_tml_kor_bul_mcd_tsn_por_ind_nor_chh_mly_mnd_scr_lda_grk_wly_ger_svk_arw_glc_qcu_hin_bos_pol_zul_sod_guj_owc_cze_tag_prs_yor_dut_dyu_mao_tha_anl_knd_moo_bem_azi_urd_alb_tur_dgb_vie_hau_bam_igb_cic	-0.254839505677389	-0.602206663888825	0.548502040896831
458	wly_svk_swt_ben_tig_anl_owc_mol_tur_uzb_bam_tag_ven_ctl_bul_bsq_bos_amh_fbf_cnt_nor_swe_lda_hin_tsn_por_est_ses_dyu_fin_ita_amr_geo_ukr_scr_dut_fre_hau_mlt_guj_hun_ewe_mao_krd_mly_jpn_knd_kor_lit_cze_cic_mcd_ind_urd_sid_bat_mnd_rom_dgb_slo_heb_afr_arw_lat_pan_qcu_pol_grk_ger_yor_sod_rus_chh_alb_sun_glc_akn_eng_bem_jav_tha_gam_tml_igb_moo_aze_spa_prs_azi_tsw_vie_aeg_zul_xho_swa	-0.334423967524624	-0.792971191051485	0.429812972314924
459	sid_lit_swa_rom_gam_wly_sod_cze_aze_uzb_dyu_jav_fbf_alb_ctl_bsq_grk_heb_lda_cnt_guj_ger_tsw_por_ewe_ben_fin_swt_tsn_est_hin_hau_geo_swe_bos_lat_mcd_amh_mlt_ukr_hun_akn_bat_scr_mly_jpn_knd_kor_dut_urd_bem_fre_ind_mol_aeg_sun_mnd_afr_dgb_prs_tig_svk_pan_krd_rus_qcu_glc_slo_eng_yor_chh_pol_owc_ita_tag_spa_ses_arw_xho_mao_tha_amr_tml_zul_bam_azi_nor_bul_tur_ven_vie_anl_igb_moo_cic	-0.847257638983629	-2.04624158629334	0.0435556314160357
460	aeg_swe_dyu_alb_mlt_owc_sod_ukr_tur_aze_ven_tag_yor_mcd_pan_bsq_eng_amr_moo_cnt_lat_cze_bem_lit_igb_ger_hun_swa_dgb_est_spa_chh_geo_scr_fre_slo_hin_amh_anl_grk_fin_ewe_mao_svk_mly_jpn_knd_kor_rom_urd_fbf_afr_sun_pol_heb_jav_mnd_dut_zul_glc_gam_arw_krd_rus_ben_qcu_bos_prs_ctl_tsw_hau_ita_wly_guj_bat_por_swt_mol_akn_ind_tha_tig_tml_tsn_xho_azi_bul_nor_uzb_ses_vie_sid_cic_lda_bam	-0.265875502449984	-0.628590349711913	0.531158096252572
461	mlt_ctl_bam_arw_gam_wly_heb_ita_uzb_azi_tsn_ind_swa_glc_grk_bsq_dut_hau_dyu_mnd_bos_cze_cic_ukr_xho_pol_fin_fbf_swt_hun_nor_anl_geo_alb_spa_guj_pan_amh_aeg_lat_est_lda_mly_hin_tag_jpn_tml_kor_bul_mol_zul_lit_sun_mcd_amr_jav_cnt_fre_tsw_swe_owc_ger_urd_rom_ben_qcu_rus_krd_scr_ven_tig_eng_sod_afr_mao_prs_bem_svk_ewe_bat_tha_sid_knd_igb_moo_aze_slo_por_tur_ses_vie_chh_yor_dgb_akn	-0.413032232282561	-0.980396132479165	0.329434184079948
462	sid_krd_akn_glc_tig_owc_amh_eng_aze_azi_ewe_mly_swt_rom_nor_bsq_rus_gam_moo_mnd_ukr_arw_ses_prs_bam_spa_est_fbf_dgb_hun_hin_heb_geo_lit_ger_bul_mcd_aeg_chh_ctl_fin_ven_bat_bos_sun_jpn_knd_kor_ita_alb_dyu_urd_jav_afr_mlt_ind_cnt_cze_xho_scr_amr_guj_pol_dut_ben_qcu_slo_mol_svk_zul_sod_fre_wly_swe_mao_por_swa_pan_lda_tag_tha_anl_tml_tsw_bem_uzb_lat_grk_tur_cic_vie_hau_igb_yor_tsn	-0.422356808799041	-1.00317310938208	0.318380380029609
463	chh_rom_ses_pan_sid_heb_tig_urd_aze_uzb_swt_tag_ewe_grk_lat_bsq_slo_gam_tsn_mnd_spa_glc_fbf_ctl_swa_prs_fin_bam_lda_hun_bos_sod_geo_rus_arw_alb_krd_amh_hau_por_est_dyu_mao_nor_ind_jpn_tml_kor_cze_guj_cic_dut_bat_svk_aeg_sun_cnt_ger_ven_ita_mlt_bul_lit_fre_mol_qcu_pol_eng_swe_igb_amr_afr_wly_mcd_mly_scr_moo_hin_dgb_jav_tha_anl_knd_zul_akn_azi_ukr_ben_tur_bem_vie_owc_yor_xho_tsw	0.111669591391584	0.262586089022901	0.793450429990858
464	tig_arw_swa_bul_anl_mlt_aeg_bos_uzb_aze_moo_ind_bem_scr_guj_bsq_glc_wly_tsw_cnt_ben_ukr_ven_mol_ewe_svk_est_fbf_akn_hun_krd_hau_geo_por_ita_lit_pol_amr_amh_pan_fin_dyu_mao_alb_jav_jpn_tml_kor_urd_rus_yor_swe_mly_afr_sod_bat_mnd_hin_lda_lat_gam_spa_ctl_eng_ger_qcu_cze_nor_mcd_ses_sid_dut_heb_grk_tag_slo_xho_prs_swt_sun_tha_chh_knd_dgb_cic_tur_fre_rom_azi_tsn_vie_owc_zul_bam_igb	-0.28267408973439	-0.668930349666434	0.505197045291819
465	anl_ger_igb_ita_amh_heb_hau_fre_aze_tur_ven_mly_akn_mcd_rom_bsq_prs_owc_swa_mnd_rus_ctl_moo_bos_zul_krd_hun_dgb_yor_est_lat_gam_geo_cze_dut_swe_alb_sod_mlt_guj_fin_bem_ind_bul_sun_jpn_knd_kor_urd_ben_fbf_pan_mao_scr_chh_bat_cnt_afr_dyu_glc_aeg_grk_pol_lit_slo_qcu_por_ukr_spa_bam_tig_mol_wly_nor_tag_hin_lda_arw_xho_jav_tha_amr_tml_tsw_cic_uzb_eng_svk_azi_swt_vie_sid_tsn_ewe_ses	-0.3306238824748	-0.782712778283686	0.435784331914269
466	wly_eng_akn_spa_amr_tig_sod_glc_aze_azi_ven_sun_swt_ukr_scr_bsq_ger_mlt_xho_cnt_alb_bos_fbf_ctl_swa_nor_hun_cic_zul_est_krd_heb_geo_svk_fre_mcd_prs_chh_anl_ita_fin_igb_bat_mol_mly_jpn_knd_kor_bul_lat_tsw_urd_mao_rom_hau_ind_mnd_guj_dyu_rus_sid_ben_dut_pan_slo_qcu_lit_swe_hin_dgb_owc_grk_amh_arw_tag_cze_tsn_por_bem_jav_tha_gam_tml_moo_ewe_tur_afr_pol_uzb_ses_vie_aeg_bam_yor_lda	-0.330501067867118	-0.783269039255104	0.435459294150001
467	amr_arw_bem_ctl_anl_amh_chh_afr_tur_uzb_cic_jav_bam_ben_lat_bsq_nor_tig_moo_cnt_dut_swe_ses_urd_swt_ukr_fin_tsn_fbf_hun_slo_owc_geo_pol_bul_guj_mol_wly_gam_bos_est_zul_sun_eng_ind_jpn_knd_kor_hin_svk_igb_prs_mly_fre_mlt_bat_mnd_cze_lda_pan_aeg_alb_rus_ger_lit_qcu_krd_scr_mcd_akn_hau_ita_sod_rom_mao_spa_xho_grk_tsw_tag_tha_sid_tml_dgb_swa_azi_por_glc_aze_yor_vie_heb_ven_ewe_dyu	0.696557595113878	1.65942771764422	0.100398325241656
468	wly_eng_bem_por_sod_aeg_amh_afr_azi_tur_bam_tag_cic_ukr_krd_bsq_ben_gam_ewe_cnt_swe_grk_akn_cze_lda_urd_fin_dyu_tsn_est_lat_mlt_geo_pan_rus_fre_bos_hau_owc_ctl_hun_swt_sun_scr_jav_jpn_tml_kor_mol_alb_tsw_svk_bat_ger_sid_mly_mnd_spa_fbf_arw_amr_hin_dut_mcd_prs_qcu_ita_guj_glc_moo_tig_slo_anl_bul_ind_lit_ses_pol_zul_mao_tha_heb_knd_swa_xho_uzb_nor_rom_aze_yor_vie_chh_ven_dgb_igb	-0.0540007325517788	-0.127284120644032	0.898990339276213
469	wly_mcd_yor_grk_aeg_sid_gam_prs_tur_aze_swt_mao_cic_urd_guj_bsq_nor_mlt_igb_cnt_bul_fre_tsn_rus_bam_spa_hun_lda_swa_est_por_sod_geo_mol_ben_glc_swe_anl_hau_slo_fin_dyu_jav_eng_tag_jpn_tml_kor_ita_hin_ses_krd_sun_afr_amh_ind_mnd_dut_ewe_ukr_chh_scr_ger_pol_arw_qcu_alb_cze_bos_zul_amr_rom_heb_svk_bat_pan_tsw_ctl_ven_mly_tha_owc_knd_bem_dgb_azi_lat_lit_uzb_fbf_vie_tig_xho_akn_moo	0.0162790895430403	0.0383656054406983	0.969478420389286
470	tig_lat_cic_spa_wly_aeg_hau_krd_aze_tur_swt_bat_tsn_mcd_fre_bsq_nor_owc_ses_cnt_ukr_afr_dgb_slo_bem_dut_fin_lda_dyu_hun_por_amr_geo_ben_lit_rom_swe_heb_sid_prs_est_swa_sun_scr_mly_jpn_knd_kor_bul_ger_fbf_guj_tag_mol_anl_ind_mnd_rus_igb_arw_chh_pol_alb_glc_pan_qcu_eng_ctl_svk_ewe_mlt_bos_sod_urd_mao_ita_ven_grk_xho_jav_tha_amh_tml_tsw_zul_azi_cze_hin_uzb_yor_vie_gam_moo_bam_akn	-0.262129225111969	-0.620166365759363	0.53666494907056
471	gam_swe_dgb_ben_wly_anl_hau_bos_uzb_aze_moo_bat_bem_glc_fre_bsq_eng_sod_akn_cnt_por_arw_ses_rus_xho_ctl_hun_ven_zul_est_mol_owc_geo_dut_guj_lit_cze_aeg_tig_slo_fin_ewe_mly_hin_jav_jpn_knd_kor_pan_alb_cic_ukr_sun_mcd_mlt_ind_mnd_bul_igb_ger_sid_ita_grk_spa_lat_qcu_urd_scr_svk_tsw_chh_krd_heb_nor_mao_prs_swt_afr_tsn_tag_tha_amr_tml_dyu_bam_tur_pol_rom_azi_fbf_vie_amh_yor_swa_lda	-0.429214275463754	-1.01866002489639	0.311007097421983
472	amh_nor_tsw_cze_amr_aeg_mlt_alb_tur_aze_fbf_jav_moo_urd_grk_bsq_bos_tig_dyu_cnt_afr_ukr_swt_prs_igb_pol_est_lda_swa_fin_svk_chh_geo_eng_guj_mcd_scr_sod_heb_ctl_hun_akn_mly_rom_mao_jpn_knd_kor_slo_pan_tsn_glc_bat_lat_gam_tag_mnd_dut_xho_ben_sid_mol_swe_spa_rus_qcu_ger_bul_por_dgb_wly_lit_owc_ita_sun_hin_yor_fre_cic_ind_tha_anl_tml_ven_ewe_uzb_arw_krd_azi_zul_vie_hau_bem_bam_ses	-0.786237869306367	-1.89292806483474	0.0614771212253451
473	sod_ben_akn_cze_owc_mlt_chh_ukr_tur_azi_moo_tag_tsw_lat_prs_bsq_urd_hau_swa_mnd_rus_slo_zul_lit_xho_mol_est_fbf_cic_hun_alb_amr_geo_arw_ctl_svk_ita_gam_heb_nor_fin_yor_bat_afr_mao_jpn_tml_kor_guj_pol_bem_por_sun_glc_tig_mly_cnt_bul_ses_scr_sid_ger_dut_swe_grk_qcu_pan_hin_spa_ven_amh_fre_anl_eng_ind_mcd_tsn_bos_swt_jav_tha_wly_knd_ewe_igb_aze_rom_krd_uzb_dyu_vie_aeg_bam_dgb_lda	-0.296901354434344	-0.702003449639872	0.484430229300854
474	wly_mol_swt_nor_amh_tig_gam_guj_azi_uzb_tsn_mly_yor_alb_dut_bsq_cze_chh_ven_cnt_slo_eng_bam_spa_ses_urd_fin_dyu_cic_est_afr_owc_geo_swe_ukr_mcd_rom_hau_amr_ben_hun_tsw_bat_por_jav_jpn_tml_kor_fre_bos_fbf_scr_mao_rus_heb_tag_mnd_grk_akn_arw_sod_prs_pan_bul_pol_qcu_lat_ctl_svk_moo_anl_krd_aeg_ger_ind_glc_dgb_hin_xho_sun_tha_mlt_knd_ewe_bem_tur_lit_ita_aze_lda_vie_sid_swa_igb_zul	0.649362678713307	1.53865718489262	0.127283615729994
475	amh_grk_lda_cze_owc_anl_tig_rom_tur_aze_dgb_tag_dyu_lit_pol_bsq_ukr_hau_ses_cnt_hin_alb_akn_bul_moo_ben_est_ven_bem_hun_por_amr_geo_urd_ctl_nor_fre_sod_gam_afr_fin_fbf_mao_prs_jav_jpn_tml_kor_scr_arw_swt_lat_mly_pan_sid_ind_mnd_spa_zul_svk_wly_ger_mcd_dut_rus_qcu_slo_bos_swe_bam_heb_eng_aeg_guj_bat_krd_tsw_mol_cic_sun_tha_mlt_knd_tsn_igb_uzb_ita_glc_azi_ewe_vie_chh_swa_xho_yor	0.236394428268796	0.556838727623776	0.578975204834788
476	sid_lit_moo_grk_chh_amh_wly_ukr_azi_tur_fbf_tag_ses_ben_nor_bsq_ger_sod_bam_mnd_mol_glc_tsw_dut_swa_guj_est_ven_cic_fin_ctl_anl_geo_mcd_prs_krd_swe_owc_aeg_pan_hun_dgb_bat_eng_ind_jpn_tml_kor_urd_svk_tsn_rus_mly_arw_mlt_sun_cnt_por_ewe_bul_amr_slo_rom_cze_fre_qcu_hin_scr_pol_igb_heb_afr_gam_ita_jav_lat_lda_bos_zul_mao_tha_hau_knd_akn_bem_uzb_alb_spa_aze_xho_vie_tig_swt_dyu_yor	-0.10326782477981	-0.243622888132448	0.808059498765614
477	amr_mcd_moo_eng_anl_sod_owc_scr_uzb_tur_lda_mly_yor_rom_cze_bsq_lat_mlt_ven_cnt_guj_fre_tsw_ben_ewe_ukr_hun_dgb_cic_est_spa_gam_geo_glc_rus_ita_bos_heb_chh_ger_fin_igb_ind_afr_tag_jpn_knd_kor_lit_grk_zul_swe_jav_bul_amh_bat_mnd_prs_akn_krd_hau_mol_ctl_urd_svk_qcu_hin_nor_pan_swt_tig_alb_sid_dut_mao_slo_bam_arw_swa_sun_tha_wly_tml_bem_fbf_aze_pol_por_azi_tsn_vie_aeg_dyu_ses_xho	-0.478556124745616	-1.13861568844763	0.257788047497402
478	sod_ben_igb_afr_owc_heb_amh_rom_tur_azi_zul_mly_ses_bos_nor_bsq_lit_aeg_fbf_mnd_arw_por_ewe_ita_dyu_scr_est_bem_tsn_fin_krd_sid_geo_dut_swe_alb_fre_tig_wly_grk_hun_bam_bat_spa_sun_jpn_knd_kor_pol_rus_dgb_mol_mao_slo_hau_jav_cnt_ger_swt_urd_mlt_glc_mcd_lat_ukr_qcu_cze_eng_hin_tsw_gam_svk_amr_guj_tag_pan_cic_prs_akn_ind_tha_anl_tml_xho_yor_aze_ctl_bul_uzb_moo_vie_chh_lda_swa_ven	0.0355822237115965	0.0837105499361935	0.933466494845196
479	mlt_pan_dyu_guj_owc_sod_chh_hin_aze_uzb_ven_bat_akn_lat_alb_bsq_grk_sid_igb_mnd_nor_ben_bem_afr_swt_bul_fin_ses_ewe_est_bos_aeg_geo_swe_fre_por_mol_heb_tig_ger_hun_tsw_jav_spa_mly_jpn_knd_kor_ctl_rom_yor_rus_tag_scr_amh_mao_cnt_krd_tsn_pol_hau_svk_prs_eng_ukr_qcu_ita_arw_lit_zul_amr_glc_wly_urd_ind_mcd_dgb_slo_bam_sun_tha_gam_tml_xho_lda_tur_cze_dut_azi_swa_vie_anl_fbf_moo_cic	-0.297036651482884	-0.704048043848491	0.48316202580615
480	anl_glc_xho_grk_hau_mlt_owc_mcd_tur_azi_bam_ind_ven_arw_bos_bsq_ukr_sod_ewe_cnt_lat_ita_lda_nor_cic_cze_fin_moo_tsn_est_guj_gam_geo_pol_fre_afr_ben_heb_chh_krd_hun_zul_mao_ger_bat_jpn_knd_kor_por_bul_yor_svk_jav_rom_wly_tag_mnd_hin_dyu_spa_amh_swe_lit_mol_eng_qcu_prs_pan_urd_swa_aeg_slo_tig_rus_mly_alb_dgb_dut_fbf_sun_tha_amr_tml_akn_tsw_uzb_ctl_scr_aze_swt_vie_sid_bem_igb_ses	-0.228776148551673	-0.54011369354937	0.590409692215484
481	gam_svk_zul_ctl_owc_tig_aeg_por_uzb_azi_dyu_mao_moo_prs_urd_bsq_ger_chh_fbf_cnt_alb_lat_tsn_ita_ses_dut_est_swt_xho_fin_krd_hau_geo_swe_pan_hin_afr_anl_amh_arw_hun_tsw_tag_glc_ind_jpn_tml_kor_ukr_nor_dgb_mcd_mly_grk_heb_bat_mnd_mol_igb_pol_amr_slo_eng_guj_scr_qcu_fre_bul_rom_ven_sod_rus_sid_cze_jav_spa_ewe_ben_yor_sun_tha_mlt_knd_bam_bem_tur_lit_bos_aze_swa_vie_wly_cic_akn_lda	-0.392057207079911	-0.9299217175711	0.354819160344962
482	wly_ger_igb_swe_tig_sid_mlt_eng_tur_aze_fbf_mao_dyu_afr_scr_bsq_hin_hau_cic_cnt_lat_svk_bam_slo_ewe_pan_hun_lda_dgb_est_ukr_anl_geo_bos_urd_guj_pol_amh_chh_rus_fin_moo_bat_spa_sun_jpn_tml_kor_mcd_arw_bem_grk_ind_mol_heb_jav_mnd_fre_swt_dut_amr_rom_bul_ctl_ita_qcu_glc_por_alb_zul_owc_prs_gam_nor_mly_krd_tsw_ben_swa_tag_tha_sod_knd_xho_yor_azi_lit_cze_uzb_akn_vie_aeg_ses_tsn_ven	-0.587832444552924	-1.40492018744855	0.163376454229016
483	mlt_glc_tsw_rom_anl_heb_owc_dut_azi_aze_bam_sun_xho_eng_arw_bsq_alb_aeg_zul_cnt_grk_pol_bem_hin_moo_guj_est_fbf_tsn_fin_slo_sid_geo_rus_bul_por_lat_amr_chh_fre_hun_ven_bat_ger_tag_jpn_knd_kor_ben_lit_dyu_afr_mao_ctl_gam_mly_mnd_spa_dgb_mcd_amh_prs_mol_pan_swe_qcu_krd_cze_ita_swa_wly_nor_tig_scr_jav_urd_cic_ukr_igb_ind_tha_sod_tml_ewe_akn_uzb_svk_bos_tur_ses_vie_hau_swt_yor_lda	-0.39722896219115	-0.941654833580361	0.348809021262362
484	hau_bul_cic_fre_amh_sid_wly_ben_uzb_azi_bam_bat_yor_dut_guj_bsq_ukr_anl_swa_cnt_por_rus_tsw_scr_dgb_nor_est_bem_akn_fin_ita_chh_geo_bos_krd_urd_mol_aeg_owc_alb_hun_swt_jav_cze_mao_jpn_tml_kor_spa_mcd_igb_prs_sun_svk_sod_mly_mnd_slo_tsn_hin_amr_glc_grk_afr_lat_qcu_swe_pan_eng_lda_heb_lit_mlt_rom_tag_ger_moo_pol_fbf_ind_tha_tig_knd_ses_xho_aze_arw_ctl_tur_ven_vie_gam_zul_dyu_ewe	-0.126341997484932	-0.298094292395517	0.766296155995028
485	tig_mol_dgb_pol_sid_wly_sod_eng_tur_uzb_akn_mao_tsw_lat_arw_bsq_por_heb_zul_cnt_krd_ukr_dyu_spa_cic_afr_est_lda_igb_fin_cze_chh_geo_ger_bos_swe_fre_mlt_aeg_rus_hun_swa_mly_ita_ind_jpn_tml_kor_urd_prs_xho_alb_sun_slo_amh_jav_mnd_rom_ven_bul_owc_dut_glc_mcd_ctl_qcu_pan_lit_ben_swt_amr_nor_anl_svk_tag_guj_bam_hin_yor_bat_tha_gam_knd_fbf_bem_aze_grk_scr_azi_ses_vie_hau_moo_ewe_tsn	-0.474443459137607	-1.12891413628387	0.261837711134727
486	chh_lit_xho_mol_sod_gam_amr_fre_aze_tur_swa_tag_ses_ger_pol_bsq_rom_aeg_bam_cnt_bul_krd_dyu_ukr_swt_slo_fin_tsn_fbf_est_alb_hau_geo_nor_svk_eng_ita_amh_mlt_mcd_hun_moo_jav_glc_sun_jpn_tml_kor_ben_dut_yor_grk_bat_cze_heb_mly_mnd_hin_ewe_spa_wly_lat_afr_urd_scr_qcu_rus_guj_arw_lda_anl_por_owc_bos_mao_pan_akn_swe_igb_ind_tha_sid_knd_zul_tsw_azi_prs_ctl_uzb_cic_vie_tig_bem_ven_dgb	0.235147899456348	0.553406602162714	0.58131302750563
487	amh_guj_ses_ger_sid_heb_anl_swe_aze_tur_zul_mly_ven_fre_urd_bsq_ben_aeg_fbf_mnd_pol_bul_dgb_dut_tsw_svk_hun_akn_bem_fin_hin_wly_geo_alb_prs_arw_por_gam_owc_bos_est_swa_tag_rus_ind_jpn_tml_kor_glc_mol_igb_lat_jav_slo_mlt_bat_cnt_eng_ewe_mcd_sod_ukr_nor_ctl_grk_qcu_scr_lit_ita_tsn_tig_spa_hau_afr_sun_pan_lda_krd_swt_mao_tha_chh_knd_moo_yor_uzb_rom_cze_azi_bam_vie_amr_cic_dyu_xho	-0.238247672748506	-0.562370983025632	0.57521633379125
488	anl_afr_moo_lit_heb_amh_tig_cze_uzb_azi_dgb_sun_ewe_spa_dut_bsq_bos_sod_zul_mnd_rus_arw_fbf_ger_swt_urd_fin_bam_ven_est_svk_owc_geo_ctl_ukr_scr_por_hau_sid_eng_hun_dyu_ind_pan_bat_jpn_knd_kor_mol_ita_xho_prs_mly_guj_mlt_tag_cnt_lat_tsn_nor_wly_krd_swe_slo_hin_qcu_fre_rom_grk_tsw_chh_bul_aeg_alb_mao_glc_lda_ben_ses_jav_tha_amr_tml_cic_swa_tur_mcd_pol_aze_akn_vie_gam_igb_bem_yor	-0.331862719604872	-0.785911087474089	0.433917418539545
489	hau_lat_dgb_glc_heb_gam_sod_grk_uzb_tur_tsn_mly_swt_bul_rus_bsq_ukr_tig_yor_cnt_pan_prs_igb_bos_cic_afr_est_bem_zul_hun_eng_mlt_geo_dut_ctl_alb_mol_chh_aeg_spa_fin_ven_jav_cze_ind_jpn_tml_kor_por_rom_moo_ger_sun_svk_anl_tag_mnd_hin_xho_slo_amh_pol_lit_nor_guj_qcu_urd_mcd_arw_ewe_amr_swe_owc_krd_mao_scr_dyu_fre_fbf_bat_tha_sid_knd_ses_tsw_azi_ita_ben_aze_lda_vie_wly_bam_akn_swa	0.0322934784878481	0.0759987646175071	0.939583332270551
490	heb_nor_yor_arw_amh_sod_amr_afr_uzb_azi_igb_mly_zul_ger_scr_bsq_mcd_owc_ses_cnt_rus_por_swt_spa_dyu_urd_est_tsw_ven_hun_alb_gam_geo_lat_fre_hin_glc_aeg_wly_ctl_fin_lda_tag_ita_bat_jpn_tml_kor_prs_lit_tsn_guj_jav_slo_hau_ind_mnd_cze_cic_krd_tig_rom_bul_ben_eng_qcu_grk_swe_bos_ewe_sid_pan_mlt_ukr_mao_pol_bam_svk_swa_sun_tha_anl_knd_bem_fbf_aze_mol_dut_tur_dgb_vie_chh_akn_moo_xho	-0.403559658572268	-0.956404914710109	0.341347291809885
491	amh_ben_swa_por_gam_owc_wly_hin_azi_uzb_igb_tag_ven_guj_bul_bsq_lat_amr_dgb_cnt_ukr_glc_tsn_slo_lda_pan_est_fbf_tsw_hun_nor_anl_geo_svk_scr_pol_urd_hau_sod_eng_fin_yor_bat_mcd_mly_jpn_tml_kor_bos_alb_dyu_lit_mao_ctl_aeg_ind_mnd_rom_zul_prs_sid_ita_dut_krd_grk_qcu_fre_arw_spa_bam_tig_swe_heb_mol_sun_ger_ewe_rus_akn_jav_tha_mlt_knd_xho_cic_tur_afr_cze_aze_moo_vie_chh_bem_swt_ses	-0.218557281554178	-0.516016321954112	0.607067703113957
492	aeg_nor_swa_mol_chh_sod_owc_alb_uzb_tur_tsw_bat_fbf_krd_spa_bsq_svk_anl_lda_mnd_lat_dut_ses_ukr_dgb_pol_fin_ven_zul_est_swe_gam_geo_ger_ctl_pan_ita_hau_amr_ben_hun_moo_mly_afr_mao_jpn_tml_kor_hin_lit_ewe_glc_ind_scr_sid_jav_cnt_rus_swt_guj_tig_slo_grk_urd_arw_qcu_eng_prs_bos_dyu_mlt_cze_wly_por_tag_rom_xho_fre_igb_sun_tha_heb_knd_tsn_yor_azi_mcd_bul_aze_cic_vie_amh_akn_bem_bam	-0.750819575180806	-1.80170463899981	0.0748321795422969
493	amh_lit_lda_ben_sid_aeg_owc_svk_azi_aze_swa_bat_cic_lat_arw_bsq_pan_anl_dgb_cnt_krd_cze_ewe_nor_tsw_swe_hun_akn_dyu_fin_grk_mlt_geo_ukr_urd_rom_mol_hau_heb_pol_est_igb_tag_eng_mly_jpn_tml_kor_glc_slo_ses_bul_sun_dut_wly_mao_mnd_por_moo_bos_tig_afr_scr_mcd_hin_qcu_alb_ctl_prs_yor_gam_ger_amr_fre_ind_rus_xho_guj_ven_jav_tha_chh_knd_tsn_swt_uzb_ita_spa_tur_zul_vie_sod_fbf_bam_bem	-0.655296407686416	-1.56891297041252	0.120064549070742
494	sid_afr_moo_swe_sod_mlt_tig_glc_azi_uzb_ven_jav_tsn_lat_prs_bsq_eng_amr_swa_cnt_rom_cze_ses_mol_lda_mcd_hun_yor_cic_est_pan_amh_geo_scr_pol_alb_urd_chh_wly_por_fin_bam_bat_ukr_tag_jpn_tml_kor_rus_ger_swt_krd_ind_svk_owc_sun_mnd_ben_igb_nor_heb_grk_ita_hin_lit_qcu_spa_dut_slo_ewe_anl_bul_hau_ctl_mao_bos_zul_fre_bem_mly_tha_aeg_knd_xho_dyu_tur_arw_guj_aze_dgb_vie_gam_akn_tsw_fbf	-0.107098717548741	-0.252485517046296	0.801223005659021
495	anl_krd_dyu_fre_gam_owc_hau_swe_azi_uzb_zul_sun_fbf_por_ukr_bsq_nor_mlt_tsn_cnt_lat_scr_moo_prs_xho_pan_est_swt_ewe_fin_pol_wly_geo_svk_lit_slo_bos_sid_amr_mcd_hun_igb_jav_afr_bat_jpn_knd_kor_glc_mol_lda_rom_tag_urd_amh_ind_mnd_hin_ven_grk_heb_cze_ger_bul_eng_qcu_ctl_ben_dut_swa_chh_ita_aeg_rus_mao_spa_bam_alb_cic_mly_tha_tig_tml_ses_dgb_tur_guj_arw_aze_bem_vie_sod_yor_akn_tsw	-0.359951300206285	-0.851707868657388	0.396564119007088
496	owc_ukr_tsn_lat_amr_gam_hau_bos_tur_aze_cic_sun_fbf_ctl_prs_bsq_nor_sid_lda_mnd_swe_urd_ses_ger_swt_hin_fin_swa_xho_hun_pol_tig_geo_glc_cze_mcd_pan_anl_sod_por_est_igb_jav_lit_bat_jpn_tml_kor_grk_arw_ven_eng_ind_ben_chh_tag_cnt_alb_moo_krd_heb_afr_ita_fre_scr_qcu_rom_guj_dut_dgb_amh_mol_wly_bul_mly_rus_ewe_slo_akn_mao_tha_mlt_knd_dyu_tsw_azi_svk_spa_uzb_bem_vie_aeg_yor_bam_zul	-0.821441372045328	-1.9818364615335	0.0504498332848079
497	tig_bos_tsw_spa_anl_owc_aeg_krd_aze_azi_cic_bat_swa_scr_urd_bsq_ukr_sid_tsn_cnt_fre_alb_yor_dut_fbf_grk_hun_akn_bam_fin_arw_mlt_geo_rom_nor_mol_ben_sod_heb_por_est_ses_sun_afr_ind_jpn_knd_kor_ctl_pol_dyu_glc_tag_guj_chh_mly_mnd_eng_bem_swe_gam_ita_hin_ger_prs_qcu_svk_cze_lit_ewe_wly_slo_amr_lat_mao_pan_zul_rus_xho_jav_tha_hau_tml_igb_lda_tur_mcd_bul_uzb_ven_vie_amh_swt_moo_dgb	-0.21218094942939	-0.500967150800243	0.617577898001287
498	mlt_svk_swt_lat_amr_sod_heb_cze_azi_uzb_ven_mly_bem_mcd_nor_bsq_pan_anl_bam_cnt_ger_rom_dgb_alb_swa_hin_est_zul_xho_hun_grk_gam_geo_bos_urd_afr_ita_hau_sid_spa_fin_tsw_jav_scr_mao_jpn_knd_kor_ben_por_akn_ukr_sun_arw_amh_bat_mnd_prs_lda_rus_aeg_bul_lit_mol_pol_qcu_guj_eng_glc_dyu_chh_slo_owc_krd_ind_dut_tsn_ctl_cic_tag_tha_tig_tml_ewe_fbf_tur_fre_swe_aze_igb_vie_wly_yor_moo_ses	-0.559098012696686	-1.33212922999543	0.186073012046656
499	aeg_nor_yor_prs_anl_chh_sod_cze_azi_uzb_lda_tag_swa_lit_ben_bsq_glc_owc_ewe_cnt_swe_pol_akn_krd_ses_grk_est_tsw_ven_hun_guj_wly_geo_mol_ger_afr_pan_amr_gam_fre_fin_bam_sun_alb_ind_jpn_tml_kor_slo_spa_cic_svk_mly_por_mlt_mao_mnd_ukr_moo_hin_amh_ctl_eng_ita_dut_qcu_rus_urd_arw_zul_tig_bul_hau_scr_jav_bos_igb_lat_bem_bat_tha_heb_knd_swt_tsn_aze_mcd_rom_tur_dgb_vie_sid_dyu_fbf_xho	0.110848596982832	0.260732365990004	0.794875368013445
500	heb_glc_moo_lit_chh_aeg_sid_rus_azi_aze_tsw_tag_ewe_eng_hin_bsq_slo_owc_fbf_mnd_bul_arw_dgb_spa_bem_pol_hun_cic_ven_est_por_hau_geo_ctl_cze_swe_ukr_anl_tig_krd_fin_swa_ind_prs_jav_jpn_tml_kor_fre_ben_bam_nor_mao_rom_gam_mly_cnt_svk_igb_afr_wly_grk_pan_mol_alb_qcu_guj_bos_urd_ses_mlt_mcd_amh_dut_sun_ger_lda_ita_tsn_bat_tha_sod_knd_dyu_swt_tur_scr_lat_uzb_yor_vie_amr_xho_zul_akn	-0.92187486877272	-2.24201366837736	0.0273377508243194
501	owc_rus_akn_bos_hau_anl_tig_dut_tur_azi_dgb_sun_fbf_krd_prs_bsq_rom_amh_ven_cnt_svk_fre_bem_ben_bam_afr_hun_zul_swt_est_guj_amr_geo_lit_scr_eng_ctl_sod_heb_hin_fin_dyu_mao_cze_tag_jpn_tml_kor_ukr_grk_tsw_ita_ind_alb_gam_jav_mnd_ger_yor_pol_aeg_spa_urd_por_nor_qcu_bul_pan_glc_swa_mlt_mcd_sid_swe_mly_mol_tsn_slo_ewe_bat_tha_wly_knd_ses_cic_aze_lat_arw_uzb_igb_vie_chh_xho_lda_moo	-0.536875892733406	-1.2790388018893	0.204065642019507
502	sid_swe_zul_mol_gam_amh_hau_lat_azi_aze_cic_ind_bem_ita_pan_bsq_rom_tig_dgb_cnt_rus_ben_tsw_hin_ven_slo_est_dyu_swt_hun_eng_wly_geo_krd_lit_alb_prs_chh_amr_glc_fin_swa_sun_arw_bat_jpn_knd_kor_dut_grk_xho_nor_tag_ger_heb_jav_mnd_afr_yor_scr_aeg_bul_bos_ukr_guj_qcu_ctl_pol_spa_lda_mlt_urd_anl_mcd_mao_fre_ewe_svk_bam_mly_tha_sod_tml_ses_igb_uzb_cze_por_tur_tsn_vie_owc_akn_moo_fbf	0.320928583241195	0.755784164716283	0.451688677786446
503	aeg_spa_zul_por_owc_heb_mlt_mcd_azi_uzb_bam_bat_moo_krd_eng_bsq_ita_chh_akn_mnd_ger_bul_xho_ben_tsn_rom_fin_ses_yor_hun_ukr_amh_geo_prs_lat_nor_urd_gam_hau_rus_est_ven_sun_fre_mly_jpn_tml_kor_alb_dut_dyu_cze_ind_hin_sod_jav_cnt_scr_fbf_guj_anl_lit_pol_svk_pan_qcu_swe_grk_bos_dgb_sid_ctl_wly_mol_tag_slo_lda_afr_bem_mao_tha_tig_knd_igb_tsw_aze_glc_arw_tur_swt_vie_amr_swa_cic_ewe	-0.711358967836414	-1.7058840621841	0.0913673809547859
504	gam_bos_xho_pol_sod_wly_tig_lat_azi_aze_tsw_mao_swa_ger_bul_bsq_alb_hau_fbf_cnt_fre_urd_dyu_arw_ven_por_est_swt_lda_fin_mcd_sid_geo_nor_svk_guj_hin_amr_amh_glc_hun_bam_tag_swe_jav_jpn_tml_kor_prs_ita_yor_eng_mly_ukr_heb_sun_mnd_cze_ses_dut_aeg_rus_lit_pan_spa_qcu_scr_ben_krd_moo_chh_mol_anl_slo_bat_ctl_tsn_rom_dgb_ind_tha_owc_knd_zul_akn_uzb_grk_afr_tur_bem_vie_mlt_igb_ewe_cic	0.896988891864887	2.14072934867377	0.0349114680281986
505	hau_bul_fbf_guj_chh_owc_aeg_ita_tur_aze_bam_mao_ewe_spa_glc_bsq_pol_amr_lda_cnt_swe_grk_akn_por_igb_hin_est_bem_tsn_hun_ger_amh_geo_scr_lit_rom_krd_anl_heb_arw_fin_zul_sun_urd_ind_jpn_tml_kor_cze_mcd_swa_mol_jav_rus_sid_bat_mnd_afr_xho_pan_sod_lat_fre_bos_prs_qcu_eng_ctl_svk_moo_mlt_slo_gam_alb_tag_nor_swt_ukr_yor_mly_tha_tig_knd_dgb_tsw_uzb_dut_ben_azi_cic_vie_wly_ses_dyu_ven	-0.882652309448288	-2.13137139635575	0.0356954677687219
506	gam_hin_lda_glc_aeg_amr_hau_mol_uzb_tur_tsw_mly_ewe_lat_arw_bsq_pan_sid_cic_mnd_grk_eng_zul_dut_igb_bos_hun_akn_bam_est_swe_sod_geo_por_guj_lit_cze_heb_wly_ben_fin_tsn_sun_mcd_bat_jpn_knd_kor_bul_alb_dyu_rus_tag_ctl_chh_ind_cnt_pol_moo_ger_amh_afr_svk_slo_ukr_qcu_prs_spa_rom_bem_owc_nor_anl_fre_jav_ita_fbf_scr_yor_mao_tha_mlt_tml_swt_ses_azi_urd_krd_aze_ven_vie_tig_swa_dgb_xho	-0.018924244960815	-0.0445692184034365	0.964546237052472
507	chh_nor_lda_ger_heb_sid_hau_por_aze_azi_igb_tag_dgb_rus_lat_bsq_rom_gam_bam_mnd_afr_svk_tsw_lit_swa_spa_fin_bem_xho_hun_mcd_sod_geo_cze_ita_ben_bos_owc_amh_pol_est_ses_bat_alb_ind_jpn_tml_kor_hin_glc_ewe_mol_jav_dut_wly_mao_cnt_arw_moo_urd_tig_guj_scr_pan_slo_qcu_eng_krd_bul_swt_aeg_ctl_anl_fre_sun_swe_cic_grk_fbf_mly_tha_mlt_knd_akn_ven_tur_prs_ukr_uzb_dyu_vie_amr_tsn_yor_zul	0.520459993984842	1.22913229798476	0.222123092434847
508	amh_ger_ven_arw_owc_sid_hau_krd_tur_uzb_swa_tag_yor_ita_urd_bsq_por_tig_ses_cnt_rom_guj_zul_prs_cic_rus_hun_moo_fbf_est_bul_gam_geo_hin_lat_lit_afr_anl_chh_ben_fin_dgb_mao_mcd_ind_jpn_tml_kor_bos_pol_tsn_fre_mly_pan_heb_sun_mnd_mol_tsw_glc_aeg_svk_spa_ctl_slo_qcu_alb_dut_cze_dyu_mlt_ukr_wly_scr_jav_nor_akn_eng_ewe_bat_tha_amr_knd_igb_bam_aze_swe_grk_azi_bem_vie_sod_swt_xho_lda	-0.0166090406457178	-0.0391653489971205	0.968842513490113
509	anl_urd_dyu_pol_owc_amr_tig_bul_aze_azi_igb_sun_akn_pan_ita_bsq_afr_wly_xho_cnt_lat_rom_ewe_mol_yor_cze_fin_ven_zul_hun_guj_gam_geo_svk_mcd_lit_dut_heb_hau_spa_est_bam_mao_swe_mly_jpn_tml_kor_nor_alb_bem_fre_bat_bos_mlt_tag_mnd_ctl_fbf_ben_sid_por_ukr_scr_glc_qcu_grk_eng_krd_swt_sod_arw_chh_slo_jav_rus_moo_hin_lda_ind_tha_aeg_knd_tsn_cic_uzb_prs_ger_tur_dgb_vie_amh_swa_ses_tsw	-0.461481113043806	-1.09531059908364	0.276209071860568
510	amh_mol_lda_alb_sid_anl_tig_cze_aze_uzb_ven_tag_tsn_rus_spa_bsq_bos_hau_bam_cnt_hin_lit_ses_dut_ewe_por_est_xho_zul_hun_ger_chh_geo_swe_afr_arw_guj_wly_gam_ben_fin_cic_bat_lat_ind_jpn_knd_kor_eng_ita_fbf_nor_jav_krd_heb_mly_mnd_ctl_tsw_slo_owc_fre_pan_svk_scr_qcu_urd_ukr_pol_moo_amr_glc_sod_mcd_sun_grk_dgb_rom_akn_mao_tha_mlt_tml_igb_swa_azi_bul_prs_tur_swt_vie_aeg_yor_dyu_bem	-0.346219415111302	-0.819825153763765	0.414411973530255
511	hau_alb_dyu_ukr_amr_tig_chh_pol_azi_uzb_igb_mao_fbf_glc_bul_bsq_afr_anl_xho_mnd_urd_rom_tsw_eng_swt_fre_est_moo_lda_fin_slo_amh_geo_dut_arw_nor_prs_heb_mlt_guj_hun_ewe_ind_spa_mly_jpn_tml_kor_grk_mcd_bam_lit_sun_lat_aeg_tag_cnt_rus_swa_bos_wly_ger_svk_swe_por_qcu_scr_hin_pan_tsn_gam_ita_owc_ben_bat_ctl_ses_cze_bem_jav_tha_sod_knd_cic_ven_tur_krd_mol_aze_yor_vie_sid_dgb_zul_akn	0.408234978749	0.961092479350887	0.338997861432417
512	tig_bul_swa_eng_wly_amr_aeg_arw_azi_aze_yor_mao_bam_rom_mcd_bsq_afr_gam_tsw_mnd_prs_urd_swt_lat_akn_alb_fin_cic_fbf_hun_nor_owc_geo_pan_ita_cze_ukr_chh_sid_guj_est_dgb_jav_pol_ind_jpn_tml_kor_hin_scr_ses_lit_bat_slo_mlt_sun_cnt_rus_tsn_glc_hau_grk_ben_svk_swe_qcu_fre_spa_mol_ewe_heb_krd_anl_por_tag_bos_igb_ctl_bem_mly_tha_sod_knd_lda_zul_uzb_dut_ger_tur_xho_vie_amh_dyu_moo_ven	-0.157419322819529	-0.371264664418373	0.71128485654824
513	wly_fre_zul_guj_mlt_anl_owc_arw_tur_azi_ven_sun_tsw_por_spa_bsq_dut_gam_swt_cnt_cze_scr_igb_pol_ses_hin_est_swa_akn_fin_mol_tig_geo_alb_urd_pan_slo_heb_aeg_bos_hun_moo_ind_swe_tag_jpn_knd_kor_ukr_prs_ewe_nor_mao_svk_chh_jav_mnd_eng_yor_rom_sod_ger_afr_lit_grk_qcu_ben_glc_lat_cic_hau_krd_sid_bul_bat_mcd_bam_ctl_tsn_mly_tha_amr_tml_bem_dyu_aze_rus_ita_uzb_dgb_vie_amh_xho_lda_fbf	-0.803256832306375	-1.93962120967325	0.0554561039991378
514	amr_ctl_yor_guj_amh_gam_owc_scr_uzb_tur_zul_bat_dyu_cze_pol_bsq_spa_tig_cic_mnd_fre_eng_xho_rus_ses_prs_est_tsw_bam_hun_pan_heb_geo_dut_grk_nor_slo_sod_aeg_ben_fin_akn_jav_ukr_tag_jpn_knd_kor_mol_glc_igb_lat_mly_krd_chh_ind_cnt_alb_bem_urd_sid_por_hin_lit_bos_qcu_ger_bul_afr_tsn_wly_arw_anl_mcd_mao_svk_moo_rom_swt_sun_tha_hau_tml_ewe_fbf_aze_ita_swe_azi_swa_vie_mlt_ven_dgb_lda	0.129916176572775	0.305730656149537	0.760493029780045
515	aeg_guj_ven_pan_tig_heb_sid_por_azi_uzb_dyu_tag_zul_urd_rom_bsq_ukr_chh_bem_cnt_bul_ben_igb_rus_tsw_ctl_est_ses_yor_hun_arw_owc_geo_krd_bos_mol_spa_sod_wly_cze_fin_cic_ind_prs_jav_jpn_knd_kor_hin_glc_swt_ita_mao_pol_amh_mly_mnd_svk_tsn_fre_hau_lit_dut_slo_eng_qcu_mcd_ger_afr_fbf_mlt_alb_gam_grk_bat_nor_moo_swe_swa_sun_tha_amr_tml_dgb_ewe_aze_scr_lat_tur_xho_vie_anl_akn_lda_bam	-0.666044735778539	-1.59557472305992	0.113976564886175
516	sid_afr_ewe_alb_mlt_amr_aeg_ukr_tur_aze_swa_mly_dyu_urd_bul_bsq_krd_heb_ven_mnd_rus_ctl_tsn_ita_dgb_swe_fin_zul_xho_est_hin_hau_geo_guj_pol_nor_eng_sod_tig_pan_hun_moo_mao_arw_ind_jpn_knd_kor_slo_lat_swt_prs_bat_spa_gam_tag_cnt_lit_ses_por_owc_fre_bos_dut_rom_qcu_ben_cze_ger_bam_chh_glc_wly_scr_jav_grk_bem_svk_cic_sun_tha_anl_tml_yor_igb_azi_mol_mcd_uzb_akn_vie_amh_tsw_fbf_lda	-0.939259663613438	-2.28021693773225	0.0248796522384854
517	aeg_nor_bam_rom_sod_wly_amh_pan_azi_tur_dyu_sun_cic_arw_spa_bsq_guj_owc_fbf_mnd_ben_pol_swt_svk_xho_cze_est_dgb_ewe_fin_scr_anl_geo_por_mcd_urd_bos_tig_heb_glc_hun_ses_bat_afr_jav_jpn_tml_kor_ita_ukr_moo_dut_tag_bul_sid_mao_cnt_swe_zul_grk_gam_slo_krd_prs_alb_qcu_eng_ger_hin_akn_hau_ctl_mlt_rus_ind_lat_tsw_fre_tsn_mly_tha_chh_knd_lda_yor_uzb_mol_lit_aze_igb_vie_amr_swa_ven_bem	-0.498792861886395	-1.18671242569852	0.238363710185323
518	chh_swe_tsn_bul_amr_heb_owc_por_azi_tur_bam_tag_swa_urd_rus_bsq_lat_wly_ses_cnt_ger_ita_tsw_mcd_akn_grk_est_zul_fbf_fin_nor_amh_geo_slo_pan_cze_guj_mlt_gam_ctl_hun_lda_ind_rom_bat_jpn_tml_kor_spa_pol_cic_eng_mly_alb_anl_mao_mnd_krd_igb_prs_sid_arw_ukr_fre_ben_qcu_lit_hin_afr_ewe_aeg_mol_tig_glc_sun_scr_bem_bos_xho_jav_tha_sod_knd_dgb_ven_aze_dut_svk_uzb_moo_vie_hau_dyu_swt_yor	0.191679610486003	0.451101676833642	0.652966361974873
519	wly_bul_igb_ger_mlt_sid_tig_prs_uzb_azi_yor_bat_dgb_urd_afr_bsq_glc_sod_fbf_mnd_nor_hin_ewe_pan_xho_pol_est_zul_akn_hun_spa_chh_geo_eng_rom_lit_cze_anl_heb_ukr_fin_ses_tag_guj_jav_jpn_knd_kor_scr_ita_swa_mcd_sun_ctl_amr_ind_cnt_arw_dyu_krd_owc_grk_lat_bos_rus_qcu_slo_swe_ben_lda_aeg_fre_amh_svk_mao_alb_tsn_dut_swt_mly_tha_hau_tml_cic_bem_aze_por_mol_tur_bam_vie_gam_moo_ven_tsw	0.537628800902929	1.27812650917748	0.20438569383129
520	owc_glc_tsn_bul_amh_mlt_hau_mcd_aze_azi_dgb_ind_bem_mol_hin_bsq_dut_tig_lda_mnd_ger_rus_ven_ctl_ses_pol_est_tsw_swt_fin_fre_amr_geo_ben_svk_urd_lat_aeg_gam_por_hun_fbf_mao_rom_mly_jpn_tml_kor_alb_swe_moo_ita_bat_lit_chh_sun_cnt_slo_bam_spa_heb_prs_ukr_scr_krd_qcu_nor_arw_cze_dyu_sod_eng_sid_guj_tag_bos_swa_pan_akn_jav_tha_anl_knd_yor_ewe_uzb_afr_grk_tur_zul_vie_wly_igb_xho_cic	-0.284386167918831	-0.673441605283546	0.502336598239765
521	wly_dut_yor_cze_anl_chh_amh_rom_azi_uzb_tsw_tag_ses_urd_pol_bsq_ukr_amr_swt_mnd_por_lit_tsn_svk_bem_bos_hun_ewe_igb_fin_swe_hau_geo_ger_guj_rus_ben_sod_sid_prs_est_zul_jav_afr_ind_jpn_tml_kor_ita_grk_ven_nor_sun_bul_aeg_mly_cnt_ctl_fbf_fre_heb_slo_mcd_glc_arw_qcu_krd_hin_spa_swa_mlt_pan_tig_lat_mao_eng_lda_mol_bam_bat_tha_owc_knd_akn_xho_tur_alb_scr_aze_dyu_vie_gam_dgb_moo_cic	0.475697453309459	1.12263559635317	0.264482219332212
522	aeg_arw_zul_lat_mlt_heb_sid_mcd_uzb_aze_dyu_tag_ewe_cze_mol_bsq_rom_wly_swt_cnt_krd_spa_xho_svk_swa_pan_hun_lda_bam_est_nor_owc_geo_urd_slo_ctl_afr_tig_chh_alb_fin_igb_sun_ita_jav_jpn_knd_kor_ger_grk_akn_prs_mly_por_amr_mao_mnd_eng_yor_swe_amh_bul_glc_scr_ben_qcu_dut_bos_hin_bem_hau_guj_anl_pol_bat_rus_dgb_fre_tsw_ind_tha_gam_tml_moo_ses_tur_lit_ukr_azi_ven_vie_sod_cic_tsn_fbf	0.196648886691845	0.462596783241992	0.64473395816835
523	hau_ctl_lda_spa_sid_sod_mlt_bos_aze_azi_cic_mly_ses_dut_scr_bsq_mol_aeg_akn_cnt_swe_afr_fbf_slo_dgb_mcd_hun_swa_ewe_fin_rus_owc_geo_por_urd_fre_bul_amh_wly_svk_est_bam_mao_pol_sun_jpn_tml_kor_prs_ben_tsn_nor_tag_ukr_amr_bat_mnd_lit_bem_alb_chh_rom_glc_guj_lat_qcu_pan_eng_krd_moo_anl_ger_tig_hin_ind_arw_igb_ita_yor_jav_tha_heb_knd_ven_xho_tur_cze_grk_uzb_zul_vie_gam_tsw_dyu_swt	-0.801896219598613	-1.941259405172	0.0552542618663637
524	hau_lat_bem_guj_amh_aeg_sod_pol_aze_azi_tsn_mao_yor_urd_fre_bsq_slo_anl_cic_mnd_rom_mol_swt_eng_dgb_svk_hun_bam_ses_est_spa_mlt_geo_arw_nor_pan_ita_amr_sid_alb_fin_igb_bat_por_ind_jpn_knd_kor_cze_scr_dyu_bos_mly_krd_gam_tag_cnt_rus_tsw_mcd_owc_ger_ctl_prs_afr_qcu_glc_ben_lit_moo_wly_grk_chh_dut_jav_swe_xho_hin_fbf_sun_tha_tig_tml_ven_swa_uzb_ukr_bul_tur_ewe_vie_heb_lda_akn_zul	-1.09791850748676	-2.68386109407443	0.0086156788003573
525	amh_ita_moo_bul_gam_amr_chh_fre_tur_azi_swa_ind_igb_arw_lat_bsq_mcd_owc_tsw_mnd_glc_eng_tsn_slo_yor_rus_est_dyu_ven_hun_dut_sod_geo_krd_cze_hin_nor_hau_heb_afr_fin_dgb_mly_guj_bat_jpn_tml_kor_ben_spa_bem_pan_tag_ukr_anl_mao_cnt_mol_cic_prs_sid_rom_bos_alb_ctl_qcu_pol_por_scr_xho_wly_ger_tig_lit_sun_svk_fbf_swe_lda_jav_tha_mlt_knd_bam_swt_uzb_grk_urd_aze_ewe_vie_aeg_ses_zul_akn	-0.539204101768234	-1.2851017456426	0.201948042143986
526	anl_por_cic_prs_sod_tig_chh_pol_tur_aze_tsw_mao_bam_cze_krd_bsq_lit_hau_ses_mnd_pan_slo_tsn_grk_moo_alb_est_swt_dyu_hun_lat_owc_geo_guj_mol_spa_svk_amr_mlt_scr_fin_swa_ind_ctl_tag_jpn_knd_kor_glc_hin_xho_ita_sun_fre_wly_mly_cnt_afr_zul_urd_heb_dut_mcd_bos_ukr_qcu_nor_swe_rus_igb_amh_rom_aeg_arw_bat_ben_ewe_eng_yor_jav_tha_gam_tml_bem_ven_azi_bul_ger_uzb_lda_vie_sid_dgb_akn_fbf	0.124371518459641	0.292623599824985	0.770461745476353
527	amh_cze_igb_prs_anl_chh_heb_svk_aze_azi_yor_jav_zul_scr_dut_bsq_ukr_wly_swa_cnt_ita_swe_swt_afr_ven_ctl_hun_dgb_bem_fin_alb_mlt_geo_por_glc_mcd_ben_sod_hau_rus_est_xho_sun_ger_ind_jpn_tml_kor_spa_arw_lda_hin_mao_eng_owc_mly_mnd_mol_akn_pol_aeg_nor_lat_pan_fre_qcu_krd_lit_slo_dyu_sid_rom_amr_bos_bat_grk_tsw_bul_bam_tag_tha_tig_knd_tsn_fbf_uzb_guj_urd_tur_ses_vie_gam_ewe_moo_cic	0.19902927055418	0.468413599573916	0.640584875229907
528	chh_lat_dyu_bul_tig_aeg_mlt_grk_azi_tur_tsn_ind_akn_nor_urd_bsq_rus_heb_yor_cnt_pol_lit_cic_swe_bem_glc_hun_tsw_moo_fin_hin_owc_geo_mol_prs_slo_krd_amr_gam_guj_est_ses_mao_svk_tag_jpn_knd_kor_rom_fre_lda_scr_jav_eng_amh_sun_mnd_ita_xho_ben_anl_ctl_arw_cze_pan_qcu_mcd_alb_bos_igb_sod_spa_wly_afr_mly_dut_zul_ger_ewe_bat_tha_hau_tml_fbf_swa_uzb_ukr_por_aze_ven_vie_sid_bam_swt_dgb	-0.483434866625038	-1.14991194326646	0.253128589920926
529	tig_glc_swt_slo_aeg_owc_wly_svk_tur_azi_xho_sun_ewe_scr_urd_bsq_nor_mlt_dyu_cnt_cze_rom_zul_prs_fbf_ukr_hun_moo_cic_fin_guj_amh_geo_bos_lat_arw_ctl_gam_sid_alb_est_igb_bat_mcd_tag_jpn_knd_kor_dut_spa_ses_por_jav_ita_anl_mly_mnd_rus_ven_lit_chh_pan_ben_pol_hin_qcu_ger_fre_swe_tsw_amr_grk_hau_eng_ind_afr_tsn_bul_dgb_mao_tha_sod_tml_lda_swa_aze_mol_krd_uzb_yor_vie_heb_akn_bam_bem	0.44074720529208	1.03852164240076	0.301719854385917
530	sod_pan_fbf_urd_owc_heb_aeg_dut_azi_uzb_tsw_mao_swt_svk_ben_bsq_ger_sid_igb_mnd_lit_slo_dyu_rus_cic_rom_fin_xho_akn_hun_ctl_mlt_geo_ukr_nor_mol_afr_tig_anl_arw_est_dgb_ind_krd_tag_jpn_knd_kor_guj_pol_lda_bos_bat_lat_chh_sun_cnt_eng_yor_prs_amh_alb_swe_fre_ita_qcu_spa_cze_mcd_ven_wly_hin_amr_por_jav_scr_bam_glc_ewe_mly_tha_hau_tml_zul_ses_aze_grk_bul_tur_bem_vie_gam_moo_swa_tsn	-0.723678730481882	-1.73254738505147	0.0864911642063418
531	owc_rus_zul_alb_sid_wly_sod_lit_tur_aze_akn_jav_fbf_rom_ger_bsq_dut_amh_yor_mnd_swe_eng_bem_scr_moo_grk_est_tsw_xho_hun_prs_chh_geo_krd_lat_por_pol_gam_mlt_glc_fin_bam_mao_slo_tag_jpn_knd_kor_guj_afr_lda_hin_bat_pan_anl_ind_cnt_spa_ses_mol_hau_mcd_cze_fre_nor_qcu_urd_bos_bul_ven_heb_ctl_aeg_svk_mly_arw_dyu_ukr_ewe_sun_tha_amr_tml_igb_cic_azi_ben_ita_uzb_swa_vie_tig_swt_tsn_dgb	0.710082927881178	1.68786151807979	0.0947888572631373
532	anl_ger_swa_dut_tig_sid_owc_alb_aze_azi_bam_mly_ven_rus_nor_bsq_fre_mlt_tsw_cnt_swe_pan_akn_grk_ewe_hin_hun_yor_moo_est_afr_heb_geo_urd_krd_ukr_cze_chh_wly_pol_fin_xho_jav_lat_sun_jpn_tml_kor_arw_bos_fbf_ben_tag_glc_aeg_bat_mnd_slo_cic_por_amr_mcd_rom_mol_eng_qcu_bul_lit_guj_dyu_amh_ctl_sod_ita_ind_spa_dgb_prs_tsn_mao_tha_gam_knd_igb_lda_uzb_scr_svk_tur_swt_vie_hau_zul_ses_bem	0.00274341515829251	0.00646281869993978	0.994857295826966
533	sod_afr_bem_slo_anl_amh_mlt_swe_azi_aze_yor_ind_cic_hin_glc_bsq_cze_heb_ven_mnd_ukr_lit_swa_svk_ses_nor_fin_zul_tsw_hun_bul_tig_geo_spa_lat_eng_bos_amr_sid_mol_est_dyu_bat_guj_sun_jpn_knd_kor_pan_fre_xho_dut_mly_urd_gam_mao_cnt_prs_fbf_ben_aeg_por_rom_ctl_alb_qcu_rus_ita_grk_bam_wly_ger_hau_pol_tag_mcd_igb_scr_ewe_jav_tha_chh_tml_tsn_lda_tur_arw_krd_uzb_moo_vie_owc_dgb_swt_akn	0.316411371031222	0.745498621296721	0.457850401574567
534	sid_bos_ewe_glc_heb_wly_amr_eng_azi_tur_dyu_jav_akn_bul_hin_bsq_mcd_hau_lda_cnt_slo_swe_ses_pol_swt_arw_fin_tsw_bam_hun_cze_gam_geo_rom_ger_lit_fre_chh_sod_urd_est_swa_tag_spa_ind_jpn_tml_kor_scr_alb_tsn_lat_bat_afr_amh_mly_mnd_rus_fbf_svk_tig_mol_guj_prs_pan_qcu_ukr_ita_dut_moo_owc_ctl_mlt_nor_mao_ben_ven_por_cic_sun_tha_anl_knd_yor_igb_aze_krd_grk_uzb_bem_vie_aeg_dgb_zul_xho	-0.155120709082979	-0.365765123356797	0.715371003258233
535	aeg_cze_akn_lat_hau_anl_tig_afr_aze_uzb_igb_mao_ses_glc_svk_bsq_eng_amh_lda_mnd_alb_ger_dgb_rom_xho_ctl_hun_yor_cic_est_rus_mlt_geo_scr_bul_mol_mcd_heb_amr_guj_fin_dyu_tag_pol_sun_jpn_knd_kor_krd_ukr_bem_urd_ind_pan_sod_bat_cnt_por_bam_hin_owc_grk_ita_bos_prs_qcu_nor_ben_dut_fbf_wly_swe_sid_arw_jav_lit_swt_slo_moo_mly_tha_gam_tml_swa_tsn_tur_fre_spa_azi_ewe_vie_chh_tsw_zul_ven	-0.656797231045669	-1.5728326979981	0.119153616126829
536	mlt_bul_zul_rus_anl_chh_amr_hin_tur_uzb_tsn_bat_igb_swe_ben_bsq_grk_sid_xho_mnd_cze_mol_akn_slo_tsw_mcd_est_bem_moo_fin_ger_amh_geo_guj_scr_alb_lat_wly_aeg_bos_hun_ven_sun_pan_mao_jpn_knd_kor_fre_krd_ewe_dut_jav_arw_tig_tag_cnt_pol_bam_svk_hau_lit_por_spa_eng_qcu_prs_glc_ctl_dgb_gam_rom_owc_afr_mly_ita_swa_urd_dyu_ind_tha_sod_tml_fbf_lda_azi_nor_ukr_aze_swt_vie_heb_yor_cic_ses	-0.125603320676816	-0.296054761726005	0.767848335564603
537	heb_glc_dgb_mol_anl_sid_sod_svk_uzb_aze_bem_jav_tsw_mcd_bos_bsq_bul_mlt_akn_mnd_nor_ctl_ses_spa_ven_alb_hun_zul_swt_est_cze_amr_geo_eng_scr_por_ben_owc_hau_ita_fin_swa_mao_rom_ind_jpn_knd_kor_lat_grk_dyu_pan_mly_slo_gam_bat_cnt_rus_lda_fre_amh_krd_pol_lit_arw_qcu_ukr_prs_ger_tsn_tig_guj_aeg_afr_tag_dut_ewe_swe_bam_sun_tha_wly_tml_cic_moo_tur_urd_hin_azi_fbf_vie_chh_xho_igb_yor	-0.0960359426033229	-0.226344415852682	0.821430292849557
538	owc_ger_tsn_pan_chh_amh_gam_nor_tur_azi_moo_ind_ven_ben_arw_bsq_dut_wly_igb_cnt_scr_glc_ewe_alb_zul_bos_fin_swa_cic_hun_ukr_heb_geo_krd_bul_cze_swe_anl_hau_afr_est_yor_tag_ctl_bat_jpn_tml_kor_ita_svk_bam_rus_mly_slo_sod_mao_mnd_spa_fbf_fre_sid_urd_lit_grk_guj_qcu_eng_pol_mol_akn_amr_prs_mlt_mcd_sun_lat_swt_hin_lda_jav_tha_tig_knd_xho_ses_aze_rom_por_uzb_dyu_vie_aeg_tsw_bem_dgb	-0.436047074547022	-1.03896999929727	0.301512391669277
539	gam_rus_ses_lat_owc_amh_wly_spa_azi_tur_tsn_mly_tsw_eng_glc_bsq_grk_anl_zul_cnt_krd_lit_cic_bul_yor_dut_est_akn_dyu_hun_scr_aeg_geo_hin_cze_prs_afr_sod_tig_ben_fin_dgb_bat_fre_ind_jpn_knd_kor_ukr_svk_ewe_nor_sun_por_mlt_mao_mnd_ctl_bam_slo_heb_bos_arw_urd_ita_qcu_swe_ger_rom_bem_amr_mol_chh_pol_jav_pan_ven_alb_igb_tag_tha_sid_tml_fbf_lda_aze_guj_mcd_uzb_moo_vie_hau_xho_swa_swt	-0.553961825816214	-1.32239663672992	0.189279083745161
540	chh_alb_bam_pan_owc_gam_sid_rom_azi_uzb_bem_sun_swa_nor_bul_bsq_urd_anl_akn_mnd_hin_glc_swt_guj_lda_spa_fin_fbf_igb_hun_ben_tig_geo_ger_scr_grk_swe_amr_mlt_ita_est_ven_mao_krd_ind_jpn_tml_kor_ctl_mol_tsn_lat_mly_svk_sod_tag_cnt_lit_cic_arw_aeg_dut_afr_mcd_rus_qcu_fre_pol_bos_yor_amh_cze_hau_slo_bat_prs_moo_ukr_ses_jav_tha_wly_knd_xho_ewe_aze_por_eng_tur_zul_vie_heb_dgb_dyu_tsw	-0.417943523439911	-0.99243962054405	0.323558292367067
541	chh_ita_ewe_swe_aeg_heb_owc_glc_tur_uzb_bem_mly_swt_ger_bul_bsq_rus_amr_tsn_cnt_ben_urd_ses_svk_tsw_eng_hun_bam_cic_fin_scr_mlt_geo_alb_pan_bos_arw_hau_sid_slo_est_yor_jav_hin_sun_jpn_knd_kor_dut_pol_dyu_mcd_mao_afr_wly_tag_mnd_rom_ven_cze_anl_prs_lit_grk_ctl_qcu_lat_krd_fre_swa_gam_guj_sod_nor_ind_spa_igb_ukr_zul_bat_tha_amh_tml_fbf_moo_azi_mol_por_aze_xho_vie_tig_lda_dgb_akn	0.156562438172191	0.368520487902716	0.713322728802801
542	amh_swe_dyu_rom_aeg_anl_tig_bos_tur_uzb_tsw_tag_dgb_lit_lat_bsq_urd_gam_cic_cnt_alb_mcd_moo_scr_swa_pol_fin_lda_tsn_est_krd_chh_geo_fre_eng_mol_ctl_mlt_wly_ukr_hun_bam_ind_guj_sun_jpn_knd_kor_spa_nor_fbf_ita_mly_afr_heb_jav_mnd_pan_ewe_rus_sid_por_svk_hin_cze_qcu_grk_dut_ben_ses_amr_bul_owc_slo_bat_prs_bem_glc_xho_mao_tha_sod_tml_yor_igb_aze_ger_arw_azi_akn_vie_hau_zul_swt_ven	0.42068313014803	0.990943054651487	0.324284651938991
543	amh_alb_bem_urd_chh_mlt_aeg_eng_tur_azi_swt_tag_yor_guj_pan_bsq_spa_owc_dgb_cnt_ita_prs_akn_krd_ewe_cze_est_fbf_swa_hun_hin_sod_geo_fre_nor_ger_afr_wly_anl_ben_fin_bam_sun_ctl_mly_jpn_knd_kor_bos_lit_cic_rom_ind_bul_sid_mao_mnd_svk_tsw_scr_gam_lat_swe_por_mcd_qcu_glc_slo_rus_zul_tig_ukr_hau_pol_jav_arw_igb_mol_ven_bat_tha_heb_tml_tsn_lda_aze_dut_grk_uzb_ses_vie_amr_dyu_xho_moo	-0.492347330238262	-1.17281293330765	0.243866112694093
544	heb_hin_tsw_bos_gam_tig_wly_dut_tur_azi_yor_jav_ven_ita_rom_bsq_swe_hau_tsn_mnd_nor_guj_swa_eng_ses_por_hun_bam_igb_est_glc_anl_geo_arw_spa_grk_ger_chh_aeg_afr_fin_xho_mly_ben_bat_jpn_knd_kor_pan_krd_bem_lat_ind_pol_amr_mao_cnt_fre_dyu_ctl_amh_mol_svk_mcd_lit_qcu_scr_urd_alb_ewe_owc_rus_sod_bul_tag_slo_akn_prs_dgb_sun_tha_sid_tml_fbf_moo_uzb_cze_ukr_aze_zul_vie_mlt_cic_swt_lda	-0.450866211735331	-1.07068130766025	0.287083593512472
545	tig_ger_cic_eng_heb_amr_owc_cze_aze_uzb_bam_tag_tsn_scr_dut_bsq_slo_aeg_bem_mnd_mol_mcd_tsw_spa_dgb_prs_hun_ven_lda_fin_grk_anl_geo_ukr_lit_ita_alb_gam_sid_nor_est_swt_jav_hin_sun_jpn_knd_kor_bul_arw_yor_bos_ind_krd_hau_bat_cnt_glc_xho_swe_wly_svk_afr_lat_guj_qcu_pol_urd_pan_dyu_mlt_rom_chh_ben_mly_rus_ses_por_igb_mao_tha_sod_tml_ewe_akn_tur_fre_ctl_azi_moo_vie_amh_fbf_swa_zul	-0.444957395719293	-1.05786612733394	0.292856530327736
546	anl_ger_dyu_eng_heb_chh_tig_mol_uzb_azi_xho_mly_dgb_urd_rus_bsq_spa_amh_fbf_cnt_bul_ctl_bam_ben_igb_nor_hun_cic_swa_fin_rom_sid_geo_bos_prs_ukr_ita_owc_hau_svk_est_bem_jav_scr_sun_jpn_knd_kor_arw_lit_ses_swe_tag_alb_mlt_ind_mnd_guj_lda_pan_amr_por_slo_pol_glc_qcu_dut_afr_fre_yor_wly_mcd_gam_hin_mao_cze_swt_grk_ewe_bat_tha_aeg_tml_zul_tsn_tur_krd_lat_aze_ven_vie_sod_tsw_moo_akn	0.165792064383763	0.38992715626041	0.697482003111826
547	hau_swe_tsw_hin_sid_owc_wly_svk_tur_aze_yor_bat_ven_glc_cze_bsq_ben_chh_swa_cnt_eng_rom_dyu_mcd_dgb_ukr_est_ewe_tsn_hun_rus_aeg_geo_urd_guj_nor_por_tig_anl_spa_fin_ses_ind_dut_tag_jpn_knd_kor_bul_ita_bem_scr_jav_lit_gam_mao_mnd_bos_moo_afr_sod_lat_ger_prs_slo_qcu_mol_grk_fre_akn_amr_pan_heb_krd_mly_alb_bam_arw_igb_sun_tha_mlt_tml_xho_fbf_uzb_ctl_pol_azi_swt_vie_amh_zul_cic_lda	-0.193802432492396	-0.457591089211149	0.648313504363208
548	wly_rom_moo_glc_heb_anl_amr_prs_tur_aze_swa_tag_dyu_pan_scr_bsq_rus_hau_tsw_mnd_guj_grk_ewe_nor_yor_lit_fin_ven_zul_hun_slo_gam_geo_bul_swe_bos_ben_mlt_tig_krd_est_fbf_ind_ger_mly_jpn_knd_kor_hin_mol_bam_lat_bat_pol_amh_sun_cnt_afr_cic_por_aeg_fre_eng_dut_urd_qcu_cze_spa_ukr_dgb_sod_arw_chh_ita_jav_ctl_swt_alb_ses_mao_tha_sid_tml_lda_igb_azi_svk_mcd_uzb_tsn_vie_owc_akn_bem_xho	-0.517134104229179	-1.23251850399884	0.220862238310518
549	mlt_ben_igb_eng_sod_tig_gam_mol_azi_aze_ewe_bat_dyu_spa_scr_bsq_krd_amh_yor_cnt_ctl_por_tsn_ita_tsw_bul_hun_xho_ses_fin_svk_hau_geo_alb_fre_lat_prs_anl_owc_pan_est_akn_jav_lit_ind_jpn_knd_kor_ukr_glc_bam_arw_sun_ger_chh_mly_mnd_hin_dgb_pol_wly_cze_afr_urd_rus_qcu_bos_guj_mcd_moo_amr_nor_aeg_swe_mao_slo_bem_rom_zul_tag_tha_heb_tml_cic_ven_uzb_grk_dut_tur_fbf_vie_sid_swa_lda_swt	-0.620536860150555	-1.48383295031979	0.141234577006749
550	amh_pol_swt_svk_sid_gam_owc_rom_azi_uzb_akn_sun_zul_eng_nor_bsq_guj_aeg_bam_cnt_rus_hin_lda_ctl_moo_alb_fin_tsn_ses_est_ger_sod_geo_ukr_fre_krd_slo_amr_hau_afr_hun_tsw_ind_mol_mly_jpn_tml_kor_scr_cze_dyu_arw_bat_lat_anl_tag_mnd_dut_dgb_ita_mlt_por_spa_pan_mcd_qcu_urd_bul_lit_xho_wly_glc_heb_ben_jav_bos_ewe_prs_bem_mao_tha_chh_knd_swa_igb_aze_grk_swe_tur_yor_vie_tig_cic_fbf_ven	-0.273051222838374	-0.64568730559659	0.520071854922304
551	amh_glc_ven_hin_sid_mlt_amr_alb_aze_tur_moo_bat_dgb_lit_prs_bsq_ukr_owc_yor_cnt_spa_arw_bem_mcd_tsn_urd_hun_ses_dyu_est_por_sod_geo_ger_bul_slo_krd_heb_aeg_ita_fin_xho_tag_dut_mly_jpn_tml_kor_cze_mol_swa_eng_mao_svk_tig_ind_mnd_rom_bam_lat_wly_pan_bos_ctl_guj_qcu_grk_pol_fre_igb_gam_swe_anl_afr_sun_ben_zul_rus_ewe_jav_tha_hau_knd_lda_tsw_uzb_scr_nor_azi_fbf_vie_chh_swt_akn_cic	-0.590494632011257	-1.40935885510037	0.162064243828739
552	heb_ita_tsw_swe_owc_anl_hau_bos_azi_tur_igb_bat_bam_glc_rom_bsq_spa_chh_zul_mnd_lit_rus_swa_alb_dgb_bul_hun_bem_akn_fin_ben_wly_geo_pol_svk_nor_ger_mlt_gam_lat_est_dyu_tag_slo_jav_jpn_tml_kor_scr_grk_lda_guj_ind_ukr_amh_mao_cnt_mol_cic_dut_tig_krd_pan_ctl_eng_qcu_afr_prs_mcd_ewe_aeg_por_sid_arw_sun_urd_ven_fre_tsn_mly_tha_sod_knd_xho_moo_aze_hin_cze_uzb_yor_vie_amr_fbf_swt_ses	-0.542023013304127	-1.29255160814064	0.199368378941412
553	hau_afr_swa_por_sid_wly_gam_ctl_tur_uzb_bam_ind_tsn_grk_krd_bsq_bos_mlt_ses_mnd_mol_urd_tsw_prs_ewe_mcd_fin_ven_moo_hun_pol_anl_geo_fre_dut_pan_hin_aeg_owc_slo_est_cic_jav_bul_sun_jpn_knd_kor_arw_rom_swt_guj_mly_ger_amh_tag_cnt_alb_dgb_rus_heb_lat_nor_swe_lit_qcu_ukr_glc_cze_bem_tig_svk_chh_scr_mao_ita_igb_eng_fbf_bat_tha_sod_tml_akn_lda_azi_ben_spa_aze_zul_vie_amr_xho_yor_dyu	-0.701094365477884	-1.68400629140402	0.0955341319263872
554	tig_slo_bem_hin_mlt_sod_heb_eng_tur_uzb_xho_bat_ven_fre_ita_bsq_ctl_chh_bam_mnd_mol_alb_lda_afr_zul_rom_fin_tsw_akn_hun_por_gam_geo_guj_nor_bul_urd_wly_anl_spa_est_ses_jav_swe_mly_jpn_tml_kor_svk_ukr_yor_dut_ind_lat_hau_sun_cnt_mcd_dgb_prs_amr_rus_bos_ben_cze_qcu_krd_arw_glc_swt_owc_lit_amh_pol_tag_grk_tsn_ger_cic_mao_tha_sid_knd_ewe_swa_azi_scr_pan_aze_moo_vie_aeg_fbf_dyu_igb	-0.369193101429485	-0.875710816800445	0.383443461371462
555	amh_lit_fbf_mcd_hau_wly_tig_rus_aze_azi_akn_mly_ewe_glc_spa_bsq_cze_mlt_lda_mnd_krd_prs_tsw_ctl_bam_lat_hun_moo_ses_fin_ita_chh_geo_slo_alb_rom_grk_gam_anl_svk_est_dyu_jav_fre_tag_jpn_tml_kor_urd_scr_yor_guj_sun_bos_amr_ind_cnt_pol_xho_por_aeg_hin_mol_arw_ben_qcu_pan_swe_ukr_dgb_sid_ger_owc_bul_mao_dut_igb_afr_zul_bat_tha_heb_knd_cic_swa_uzb_nor_eng_tur_swt_vie_sod_bem_ven_tsn	-0.314430258983609	-0.743451727655102	0.459082321292483
556	aeg_krd_ven_cze_gam_wly_heb_bul_uzb_tur_igb_sun_bam_eng_rus_bsq_prs_sod_yor_cnt_alb_ben_zul_guj_bem_urd_hun_swa_dyu_fin_mol_chh_geo_ctl_slo_glc_spa_sid_amh_arw_est_cic_jav_pan_bat_jpn_tml_kor_ita_mcd_dgb_por_mly_afr_anl_mao_mnd_svk_akn_grk_hau_ukr_swe_nor_lat_qcu_lit_dut_ger_swt_tig_scr_amr_fre_tag_rom_xho_pol_ewe_ind_tha_owc_knd_tsn_ses_aze_bos_hin_azi_fbf_vie_mlt_tsw_lda_moo	-0.391343500147544	-0.927172567926131	0.356236928904751
557	owc_guj_yor_rus_heb_aeg_wly_ita_azi_uzb_bam_mao_moo_krd_dut_bsq_cze_gam_ven_cnt_pan_mol_akn_ger_tsw_arw_est_fbf_bem_hun_ukr_amr_geo_slo_scr_bul_hin_amh_mlt_por_fin_ses_mly_lit_sun_jpn_knd_kor_alb_pol_ewe_bos_jav_swe_tig_bat_mnd_svk_swa_afr_hau_ben_nor_urd_fre_qcu_glc_spa_lat_swt_chh_ctl_anl_prs_ind_rom_tsn_mcd_zul_tag_tha_sid_tml_xho_dyu_tur_eng_grk_aze_cic_vie_sod_lda_igb_dgb	-0.394873052290461	-0.936805161515255	0.351285192230166
558	wly_grk_xho_slo_amh_sid_anl_guj_azi_tur_bem_tag_fbf_glc_ukr_bsq_ctl_chh_cic_cnt_cze_krd_ven_arw_swt_scr_est_ewe_yor_hun_ita_sod_geo_hin_por_mol_mcd_amr_gam_nor_fin_bam_bat_pol_sun_jpn_tml_kor_pan_rom_akn_ger_mao_eng_aeg_ind_mnd_prs_tsw_urd_tig_swe_svk_dut_rus_qcu_bos_lit_bul_lda_mlt_fre_hau_ben_jav_spa_dgb_afr_igb_mly_tha_owc_knd_dyu_tsn_uzb_lat_alb_aze_moo_vie_heb_zul_ses_swa	0.0635034374644314	0.14955962809005	0.881435924416556
559	mlt_prs_swa_ger_owc_sod_wly_ben_tur_aze_akn_tag_ven_guj_dut_bsq_svk_gam_swt_mnd_pol_grk_ses_ita_lda_afr_est_bam_cic_hun_bul_hau_geo_rus_bos_hin_rom_anl_amh_alb_fin_ewe_mao_arw_mly_jpn_knd_kor_fre_swe_fbf_eng_jav_slo_sid_bat_cnt_cze_tsw_mol_chh_mcd_urd_ukr_pan_qcu_ctl_krd_scr_tsn_aeg_lat_tig_glc_ind_spa_igb_nor_yor_sun_tha_heb_tml_bem_zul_uzb_lit_por_azi_xho_vie_amr_dyu_moo_dgb	-0.805616920694468	-1.94807064412978	0.0544217080096335
560	gam_alb_xho_spa_amh_aeg_mlt_scr_uzb_azi_swt_bat_zul_rus_hin_bsq_svk_anl_tsw_cnt_pol_prs_fbf_afr_swa_slo_hun_ses_bem_est_ita_tig_geo_nor_mol_dut_ben_sod_sid_mcd_fin_dyu_tag_pan_sun_jpn_tml_kor_rom_arw_dgb_grk_ind_bul_wly_mao_mnd_lit_ewe_glc_hau_ctl_cze_lat_fre_qcu_bos_eng_ger_ven_amr_guj_chh_por_jav_krd_bam_ukr_yor_mly_tha_owc_knd_lda_igb_tur_swe_urd_aze_akn_vie_heb_tsn_cic_moo	-0.813697618488213	-1.9638000267899	0.0525396271942614
561	anl_nor_fbf_slo_aeg_gam_sid_ctl_tur_aze_moo_tag_akn_ger_mol_bsq_alb_amh_cic_mnd_swe_svk_dgb_afr_swa_fre_fin_bam_zul_hun_arw_chh_geo_mcd_bul_prs_rom_owc_amr_rus_est_ses_mly_por_mao_jpn_tml_kor_eng_guj_ewe_pol_sun_ukr_sod_jav_cnt_krd_ven_glc_hau_cze_lit_bos_grk_qcu_hin_ita_spa_tsw_mlt_lat_wly_dut_ind_urd_dyu_ben_tsn_bat_tha_heb_knd_bem_swt_azi_scr_pan_uzb_yor_vie_tig_xho_lda_igb	-0.29443370314563	-0.696853304850324	0.487632828206455
562	chh_pol_cic_eng_amh_sod_anl_glc_tur_uzb_swa_mly_akn_dut_scr_bsq_ctl_sid_igb_mnd_arw_rom_swt_bul_bam_prs_fin_tsn_moo_est_ben_hau_geo_slo_fre_spa_lat_heb_gam_bos_hun_ewe_sun_guj_tag_jpn_tml_kor_lit_mcd_xho_hin_ind_por_aeg_mao_cnt_afr_dyu_grk_mlt_rus_ger_alb_ukr_qcu_krd_swe_nor_ses_tig_pan_amr_cze_bat_urd_yor_ita_fbf_jav_tha_owc_knd_zul_lda_aze_mol_svk_azi_dgb_vie_wly_ven_tsw_bem	0.179829200780184	0.423459574468969	0.672937713033486
563	amr_spa_ses_afr_sid_amh_wly_cze_tur_azi_swt_tag_akn_pol_scr_bsq_eng_heb_yor_cnt_prs_alb_bam_grk_ven_ukr_est_tsn_dyu_hun_urd_hau_geo_arw_rus_slo_lat_mlt_anl_bul_fin_bem_bat_por_mly_jpn_tml_kor_bos_nor_igb_hin_mao_mol_chh_ind_mnd_ger_swa_ita_tig_svk_fre_guj_mcd_qcu_ctl_dut_lit_tsw_aeg_rom_owc_pan_sun_glc_zul_ben_cic_jav_tha_gam_knd_moo_lda_uzb_krd_swe_aze_xho_vie_sod_fbf_dgb_ewe	-0.283270609346099	-0.670152061753647	0.504421535644461
564	sid_urd_tsn_lat_wly_anl_amh_dut_tur_aze_yor_tag_bem_prs_ita_bsq_pan_amr_bam_mnd_bos_ger_akn_hin_ewe_alb_hun_tsw_swt_est_rus_tig_geo_mol_cze_mcd_ukr_heb_sod_grk_fin_swa_ind_svk_mao_jpn_knd_kor_scr_fre_moo_guj_mly_nor_aeg_bat_cnt_krd_xho_rom_gam_por_spa_lit_ben_qcu_arw_bul_pol_igb_owc_slo_mlt_glc_jav_afr_dyu_eng_zul_sun_tha_hau_tml_ven_lda_uzb_ctl_swe_azi_ses_vie_chh_cic_dgb_fbf	-0.415955182625469	-0.986741008819149	0.326329882394814
565	amh_lit_tsw_lat_amr_owc_wly_krd_uzb_tur_moo_jav_tsn_ctl_ger_bsq_nor_hau_ven_mnd_pol_bul_yor_fre_bam_por_hun_dgb_bem_fin_svk_heb_geo_ukr_slo_afr_spa_tig_anl_pan_est_dyu_ind_scr_mly_jpn_tml_kor_ita_arw_akn_dut_tag_cze_sod_sun_cnt_rus_igb_mcd_sid_prs_guj_mol_glc_qcu_urd_hin_grk_ses_mlt_alb_chh_swe_mao_eng_ewe_rom_fbf_bat_tha_gam_knd_xho_lda_aze_ben_bos_azi_swa_vie_aeg_swt_cic_zul	-0.343856482169723	-0.815561992410947	0.416834555823829
566	hau_grk_dgb_afr_tig_amr_amh_eng_azi_uzb_swa_sun_ses_krd_lat_bsq_glc_owc_ven_mnd_urd_bul_yor_slo_xho_pan_fin_tsw_fbf_est_mcd_aeg_geo_nor_alb_bos_fre_heb_sod_ita_hun_tsn_mly_hin_jav_jpn_knd_kor_swe_arw_ewe_por_tag_mol_wly_bat_cnt_ctl_cic_svk_mlt_ukr_spa_ger_ben_qcu_scr_pol_prs_dyu_sid_guj_anl_rus_ind_lit_zul_rom_bam_mao_tha_chh_tml_igb_moo_tur_dut_cze_aze_swt_vie_gam_bem_lda_akn	-0.508270405179283	-1.20960773715508	0.229495319473858
567	heb_scr_ven_pol_anl_owc_tig_por_tur_aze_xho_jav_zul_alb_fre_bsq_bos_amh_lda_cnt_guj_pan_ewe_rus_moo_grk_hun_dyu_swt_fin_svk_amr_geo_nor_afr_dut_rom_mlt_chh_ben_est_ses_tag_ger_bat_jpn_knd_kor_lit_swe_akn_bul_mao_glc_aeg_ind_mnd_lat_igb_mol_gam_mcd_slo_ctl_ita_qcu_cze_ukr_arw_bam_sod_spa_hau_prs_mly_krd_bem_hin_dgb_sun_tha_sid_tml_tsw_yor_azi_urd_eng_uzb_fbf_vie_wly_cic_tsn_swa	0.313164583324717	0.737121908670559	0.462903831197984
568	amr_slo_tsw_ctl_chh_anl_owc_hin_azi_uzb_cic_mly_akn_prs_ita_bsq_bos_heb_dgb_mnd_lat_mol_fbf_nor_xho_dut_est_moo_igb_fin_ger_mlt_geo_fre_eng_pan_rus_wly_sod_cze_hun_swt_tag_afr_mao_jpn_knd_kor_mcd_guj_yor_spa_sun_lit_amh_ind_cnt_arw_ses_pol_gam_ukr_scr_alb_urd_qcu_por_rom_krd_bem_aeg_bul_tig_glc_bat_swe_bam_svk_ven_jav_tha_sid_tml_zul_swa_tur_ben_grk_aze_ewe_vie_hau_lda_dyu_tsn	-0.602038417762065	-1.43720017778027	0.154017138816109
569	tig_pol_ses_spa_gam_sod_amr_mol_uzb_azi_swt_ind_cic_lat_ita_bsq_pan_mlt_zul_cnt_lit_por_ewe_rom_bam_nor_hun_dgb_moo_est_fre_heb_geo_prs_slo_ukr_bos_owc_chh_rus_fin_bem_jav_glc_tag_jpn_tml_kor_hin_krd_swa_swe_sun_bul_aeg_mly_mnd_scr_tsn_svk_sid_cze_dut_arw_ctl_qcu_mcd_urd_guj_lda_wly_ger_amh_grk_mao_afr_igb_eng_tsw_bat_tha_anl_knd_fbf_dyu_tur_alb_ben_aze_yor_vie_hau_akn_xho_ven	-0.336671880588639	-0.796718551473608	0.427643756339995
570	anl_ctl_tsn_nor_hau_sid_sod_cze_uzb_aze_lda_mly_akn_swe_pol_bsq_rus_mlt_moo_cnt_scr_rom_tsw_ben_bam_bos_hun_xho_ven_est_lat_aeg_geo_urd_svk_por_lit_wly_owc_grk_fin_dgb_mao_dut_ind_jpn_knd_kor_slo_prs_cic_arw_sun_ita_heb_jav_mnd_mol_ewe_glc_amr_mcd_eng_krd_afr_qcu_fre_ukr_pan_yor_chh_bul_gam_guj_tag_spa_swt_alb_ses_bat_tha_tig_tml_dyu_igb_tur_hin_ger_azi_fbf_vie_amh_zul_bem_swa	-0.777571831705154	-1.87629471185282	0.0637508265498311
571	sid_alb_moo_guj_sod_hau_owc_afr_uzb_tur_ven_bat_bem_pan_ita_bsq_svk_amr_swt_mnd_ger_mcd_bam_bos_lda_bul_fin_dgb_zul_est_ukr_anl_geo_rus_arw_nor_rom_aeg_tig_krd_hun_dyu_ind_lat_jav_jpn_knd_kor_scr_cze_xho_grk_mly_ben_gam_mao_cnt_fre_tsw_dut_wly_prs_hin_pol_glc_qcu_swe_urd_lit_igb_amh_ctl_mlt_eng_sun_slo_fbf_mol_akn_tag_tha_chh_tml_tsn_ewe_aze_por_spa_azi_cic_vie_heb_swa_yor_ses	-0.500063591333971	-1.1909856057409	0.236690117410133
572	hau_afr_igb_glc_heb_amr_gam_por_tur_aze_zul_jav_akn_pan_hin_bsq_dut_sid_bem_mnd_urd_mol_moo_cze_tsn_ita_est_dgb_xho_fin_rom_sod_geo_arw_rus_ger_grk_owc_amh_pol_hun_swa_tag_mcd_ind_jpn_knd_kor_krd_slo_cic_guj_mao_swe_aeg_sun_cnt_bul_ses_prs_anl_nor_alb_lit_ctl_qcu_eng_ukr_ben_lda_wly_bos_tig_fre_mly_spa_yor_lat_dyu_bat_tha_chh_tml_fbf_ven_uzb_scr_svk_azi_swt_vie_mlt_tsw_bam_ewe	0.860148992948246	2.04843768013826	0.0433355557281709
573	sod_lit_akn_rom_amh_sid_mlt_mcd_tur_uzb_swa_sun_bam_ukr_afr_bsq_grk_owc_yor_cnt_ben_pol_tsw_cze_xho_svk_fin_ses_tsn_hun_ger_anl_geo_dut_hin_guj_prs_gam_heb_spa_est_bem_bat_bos_mly_jpn_tml_kor_eng_glc_dgb_slo_jav_alb_hau_tag_mnd_arw_ewe_urd_chh_ctl_rus_krd_por_qcu_swe_nor_scr_fbf_aeg_mol_wly_pan_ind_lat_dyu_fre_igb_mao_tha_tig_knd_ven_zul_azi_bul_ita_aze_moo_vie_amr_lda_cic_swt	0.0125637433313396	0.0296081371843238	0.976443021897262
574	tig_hin_ses_krd_sid_gam_owc_svk_tur_uzb_igb_sun_tsw_bos_pol_bsq_ger_wly_swt_cnt_mcd_prs_lda_urd_akn_mol_hun_bam_dyu_est_slo_sod_geo_por_nor_pan_grk_chh_mlt_ita_fin_ven_mao_ukr_ind_jpn_tml_kor_ctl_glc_swa_arw_mly_swe_hau_jav_mnd_dut_cic_cze_aeg_lat_alb_rus_scr_qcu_ben_guj_afr_ewe_amr_fre_anl_spa_tag_lit_fbf_rom_yor_bat_tha_heb_knd_zul_moo_aze_bul_eng_azi_dgb_vie_amh_bem_xho_tsn	0.730518266867183	1.7364717818491	0.0857918304337169
575	aeg_pan_swt_alb_sid_wly_amr_hin_aze_uzb_ven_mly_ewe_ben_ukr_bsq_spa_gam_cic_cnt_swe_por_swa_ita_yor_scr_fin_ses_fbf_hun_guj_sod_geo_eng_pol_bos_dut_hau_amh_mcd_est_dgb_sun_rus_tag_jpn_tml_kor_bul_prs_tsn_ctl_bat_lit_mlt_ind_mnd_slo_bam_afr_anl_fre_arw_krd_rom_qcu_ger_glc_lat_bem_owc_mol_tig_urd_mao_grk_dyu_cze_tsw_jav_tha_chh_knd_akn_lda_tur_nor_svk_azi_moo_vie_heb_zul_xho_igb	-0.060480211412511	-0.142570105619196	0.886938134325642
576	owc_bul_igb_lat_amh_anl_heb_prs_azi_aze_fbf_tag_tsn_ita_lit_bsq_cze_tig_dgb_mnd_ctl_urd_ewe_rom_moo_arw_est_lda_zul_hun_por_aeg_geo_spa_nor_svk_scr_mlt_chh_mcd_fin_cic_mly_mol_bat_jpn_knd_kor_eng_krd_xho_slo_sun_grk_gam_ind_cnt_guj_ven_swe_sod_rus_alb_pol_afr_qcu_ger_dut_fre_akn_amr_bos_hau_pan_jav_hin_bam_glc_ses_mao_tha_sid_tml_swa_dyu_tur_ukr_ben_uzb_bem_vie_wly_tsw_yor_swt	-0.88589836443104	-2.14562503189337	0.034507297194355
577	chh_glc_igb_nor_wly_aeg_tig_ita_tur_uzb_dgb_tag_ewe_ger_alb_bsq_cze_amh_tsw_mnd_spa_swe_yor_prs_xho_urd_est_bam_ven_hun_svk_sod_geo_dut_pan_por_scr_heb_sid_ukr_fin_tsn_mly_afr_bat_jpn_tml_kor_ctl_rus_swa_lit_ind_mcd_anl_sun_cnt_eng_dyu_hin_mlt_rom_mol_bos_guj_qcu_grk_slo_bul_bem_owc_arw_hau_pol_jav_ben_zul_krd_akn_mao_tha_gam_knd_cic_moo_azi_fre_lat_aze_ses_vie_amr_fbf_lda_swt	-0.0649561820373085	-0.153116268489765	0.878638321076087
578	sid_fre_zul_urd_anl_owc_sod_bul_tur_azi_ses_tag_moo_por_cze_bsq_mcd_chh_swt_cnt_swe_ben_fbf_alb_dgb_slo_hun_bam_igb_fin_arw_aeg_geo_krd_pan_glc_ctl_amh_amr_rus_est_akn_mao_afr_jav_jpn_tml_kor_scr_guj_xho_ukr_mly_prs_hau_sun_mnd_lat_yor_hin_wly_pol_ger_bos_rom_qcu_eng_lit_dut_tsn_heb_mol_gam_grk_ind_spa_ven_nor_swa_bat_tha_tig_knd_ewe_dyu_aze_ita_svk_uzb_bem_vie_mlt_lda_cic_tsw	-0.224067902483597	-0.53013956027934	0.597278669128923
579	owc_rom_xho_por_hau_heb_mlt_prs_uzb_tur_dgb_mly_yor_ita_ctl_bsq_nor_aeg_fbf_mnd_mcd_rus_moo_lat_lda_ukr_fin_ses_ewe_est_lit_sod_geo_swe_spa_alb_glc_amh_tig_mol_hun_cic_mao_svk_tag_jpn_tml_kor_grk_hin_bem_scr_ind_fre_sid_jav_cnt_bos_akn_guj_chh_arw_krd_ben_pan_qcu_afr_slo_urd_swt_anl_dut_amr_bul_bat_ger_zul_eng_tsw_sun_tha_wly_knd_ven_swa_aze_pol_cze_azi_dyu_vie_gam_bam_igb_tsn	-0.191486704358329	-0.451772999846901	0.652484388010796
580	mlt_bul_bem_ger_amh_gam_sod_cze_azi_uzb_bam_jav_swt_ben_pan_bsq_urd_heb_dgb_cnt_glc_prs_moo_alb_swa_mcd_est_ses_cic_fin_afr_sid_geo_scr_grk_ctl_mol_chh_wly_krd_hun_zul_bat_dut_mly_jpn_knd_kor_bos_nor_akn_slo_tag_swe_owc_sun_mnd_lat_ven_svk_anl_guj_spa_ita_arw_qcu_por_eng_pol_tsn_tig_fre_hau_ukr_mao_rus_fbf_rom_ewe_ind_tha_amr_tml_lda_igb_tur_hin_lit_aze_xho_vie_aeg_yor_tsw_dyu	-0.217736872897788	-0.514420566880139	0.608178309758383
581	mlt_ctl_ses_mcd_amh_tig_heb_por_aze_tur_fbf_mly_tsw_bul_scr_bsq_ita_owc_ven_mnd_cze_afr_yor_krd_swt_dut_est_cic_xho_fin_mol_hau_geo_spa_swe_lit_prs_wly_anl_pan_hun_dgb_tag_hin_sun_jpn_tml_kor_bos_slo_akn_pol_ind_urd_sid_mao_cnt_lat_zul_rom_gam_grk_arw_alb_eng_qcu_guj_rus_ger_igb_amr_svk_sod_ukr_jav_ben_swa_fre_bam_bat_tha_aeg_knd_dyu_moo_azi_nor_glc_uzb_tsn_vie_chh_bem_ewe_lda	-0.474252922041825	-1.12612143962223	0.26301168786562
582	amh_lit_tsn_ctl_gam_chh_sid_ben_uzb_aze_igb_jav_swt_cze_urd_bsq_bos_wly_yor_cnt_glc_scr_cic_prs_ven_mcd_est_ewe_dgb_fin_swe_heb_geo_krd_svk_guj_ita_aeg_owc_por_hun_dyu_mly_afr_ind_jpn_tml_kor_ukr_fre_bam_pan_sun_nor_sod_bat_mnd_hin_zul_rom_mlt_ger_dut_alb_spa_qcu_mol_bul_rus_moo_amr_eng_hau_grk_tag_lat_akn_slo_bem_mao_tha_tig_knd_ses_xho_tur_pol_arw_azi_fbf_vie_anl_lda_swa_tsw	0.0400611123253271	0.0946637833187974	0.924785549388022
583	gam_ita_swa_rom_heb_anl_tig_ctl_azi_uzb_tsn_mly_ewe_urd_fre_bsq_afr_aeg_dyu_mnd_dut_lit_ses_hin_fbf_spa_est_ven_bam_fin_bos_amh_geo_glc_pan_scr_svk_amr_chh_guj_hun_moo_mao_pol_tag_jpn_tml_kor_alb_krd_swt_arw_ind_ger_mlt_sun_cnt_swe_bem_mcd_sid_por_ukr_cze_lat_qcu_slo_bul_mol_igb_hau_ben_owc_eng_jav_nor_cic_prs_tsw_bat_tha_sod_knd_zul_xho_tur_grk_rus_aze_lda_vie_wly_akn_dgb_yor	-0.285127687583921	-0.674352676204304	0.501759974746033
584	gam_nor_ven_alb_mlt_sod_hau_slo_uzb_aze_dyu_bat_tsn_lat_fre_bsq_pol_heb_dgb_mnd_hin_svk_ses_arw_tsw_mcd_est_ewe_bam_hun_rom_sid_geo_prs_bul_dut_glc_anl_chh_grk_fin_swa_ind_mol_jav_jpn_tml_kor_cze_swe_bem_lit_mao_scr_wly_sun_cnt_guj_swt_por_amr_urd_afr_spa_pan_qcu_bos_rus_ukr_xho_aeg_ger_tig_eng_mly_ben_moo_ita_fbf_tag_tha_amh_knd_yor_igb_azi_krd_ctl_tur_cic_vie_owc_akn_zul_lda	-0.0502580233876441	-0.118502662887541	0.90592496986726
585	sid_afr_ses_fre_heb_hau_tig_pan_tur_uzb_cic_bat_igb_por_ger_bsq_nor_anl_swt_mnd_ita_lat_zul_bul_xho_cze_est_tsw_dgb_fin_arw_mlt_geo_ben_spa_scr_dut_gam_wly_urd_hun_tsn_mly_mol_jav_jpn_knd_kor_hin_pol_ven_prs_mao_mcd_amr_ind_cnt_krd_fbf_bos_aeg_rus_eng_alb_swe_qcu_ukr_grk_ctl_akn_amh_glc_chh_rom_tag_lit_ewe_guj_swa_sun_tha_sod_tml_bam_lda_aze_slo_svk_azi_yor_vie_owc_moo_dyu_bem	0.0933055906888234	0.219612992827145	0.82665388302165
586	owc_fre_dgb_pan_hau_heb_tig_svk_aze_tur_bem_jav_akn_ger_mcd_bsq_afr_mlt_xho_cnt_ctl_spa_tsn_bul_ewe_nor_hun_igb_swt_fin_mol_amh_geo_arw_bos_scr_ukr_sid_anl_glc_est_fbf_sun_por_bat_jpn_tml_kor_ben_prs_tsw_pol_mly_grk_aeg_tag_mnd_krd_cic_urd_chh_slo_cze_swe_alb_qcu_dut_lat_rom_lda_wly_eng_amr_hin_ind_guj_swa_rus_zul_mao_tha_gam_knd_bam_yor_uzb_lit_ita_azi_dyu_vie_sod_moo_ven_ses	0.412421033568797	0.972094411774685	0.333525158221366
587	sod_scr_cic_cze_heb_amh_owc_por_azi_uzb_ewe_mly_zul_ger_ukr_bsq_alb_amr_tsn_cnt_guj_svk_bem_krd_dgb_nor_fin_moo_fbf_hun_spa_hau_geo_bos_rus_mcd_pan_gam_wly_prs_est_bam_jav_mol_tag_jpn_tml_kor_ctl_eng_ven_rom_ind_slo_chh_mao_mnd_grk_lda_bul_mlt_arw_ita_ben_hin_qcu_afr_pol_swe_dyu_tig_fre_aeg_urd_bat_dut_xho_glc_swa_sun_tha_anl_knd_yor_tsw_aze_lat_lit_tur_ses_vie_sid_akn_igb_swt	0.0853046492939506	0.20069089973545	0.841378522796628
588	wly_fre_zul_slo_chh_hau_owc_dut_uzb_aze_dyu_mly_tsn_spa_prs_bsq_eng_sid_bem_mnd_ctl_afr_bam_ben_xho_ger_fin_ven_ses_hun_pan_amr_geo_bul_urd_krd_mol_mlt_heb_cze_est_cic_sun_rus_bat_jpn_tml_kor_swe_hin_swa_por_mao_svk_amh_ind_cnt_lit_ewe_lat_sod_arw_nor_scr_glc_qcu_alb_rom_guj_dgb_gam_mcd_tig_grk_tag_bos_fbf_ita_yor_jav_tha_anl_knd_igb_tsw_azi_ukr_pol_tur_moo_vie_aeg_swt_lda_akn	-0.975120921450687	-2.37541860602205	0.0195814217977069
589	gam_por_bem_guj_hau_tig_aeg_fre_aze_uzb_ses_jav_lda_prs_lat_bsq_mol_mlt_tsw_cnt_ita_ger_zul_rus_swa_lit_est_cic_swt_hun_hin_owc_geo_grk_alb_urd_pan_amh_sid_bul_fin_ewe_bat_bos_mly_jpn_tml_kor_nor_swe_fbf_ben_sun_mcd_heb_ind_mnd_slo_akn_arw_wly_glc_scr_spa_pol_qcu_ukr_eng_krd_bam_chh_rom_anl_dut_tag_ctl_yor_svk_moo_mao_tha_amr_knd_tsn_dyu_azi_afr_cze_tur_xho_vie_sod_igb_dgb_ven	0.293533943376966	0.690615507743474	0.491527279459775
590	chh_nor_lda_pol_heb_hau_owc_mol_uzb_aze_fbf_sun_dyu_lit_guj_bsq_krd_sod_tsn_cnt_svk_dut_moo_rus_cic_swe_fin_zul_bam_hun_prs_aeg_geo_ben_ger_eng_slo_amh_amr_bul_est_bem_mly_ctl_mao_jpn_knd_kor_pan_alb_dgb_ita_ind_mcd_mlt_tag_mnd_hin_swt_arw_gam_urd_glc_bos_cze_qcu_scr_afr_ukr_ses_anl_lat_tig_spa_bat_por_akn_grk_swa_jav_tha_sid_tml_yor_tsw_tur_rom_fre_azi_igb_vie_wly_xho_ewe_ven	0.0889413556768076	0.209480563664318	0.834531304441245
591	hau_eng_yor_cze_amh_heb_chh_mcd_tur_aze_ewe_tag_zul_lat_ita_bsq_slo_amr_tsw_mnd_pan_grk_dyu_scr_fbf_krd_est_moo_lda_hun_por_tig_geo_swe_ctl_dut_lit_wly_anl_bul_fin_bem_sun_bos_mao_jpn_knd_kor_urd_pol_igb_ukr_jav_svk_sod_mly_cnt_hin_akn_prs_gam_rom_glc_nor_ben_qcu_arw_spa_ger_swt_owc_guj_sid_alb_ind_mol_tsn_afr_xho_bat_tha_aeg_tml_cic_ven_uzb_fre_rus_azi_ses_vie_mlt_bam_dgb_swa	-1.06305717073036	-2.60279401060327	0.0107613859566306
592	aeg_por_yor_krd_owc_wly_amh_afr_azi_uzb_dgb_ind_xho_glc_ctl_bsq_prs_amr_ses_cnt_svk_ben_dyu_arw_swa_scr_hun_cic_ewe_fin_lit_heb_geo_dut_urd_bul_ukr_hau_anl_slo_est_igb_tag_cze_jav_jpn_knd_kor_alb_nor_lda_ita_mly_mcd_sod_bat_mnd_hin_ven_spa_mlt_swe_bos_ger_eng_qcu_pol_rom_mol_tsw_sid_grk_gam_rus_mao_fre_akn_guj_tsn_sun_tha_tig_tml_zul_bam_aze_lat_pan_tur_bem_vie_chh_fbf_moo_swt	-0.545033944640305	-1.29844318321823	0.197345690754861
593	chh_swe_moo_ita_amr_owc_hau_ben_aze_azi_ses_jav_dyu_eng_lat_bsq_alb_aeg_zul_cnt_arw_scr_yor_glc_bem_cze_fin_dgb_tsn_hun_por_tig_geo_pan_krd_ctl_urd_sod_amh_rus_est_xho_tag_bos_ind_jpn_tml_kor_svk_mol_ewe_mcd_mly_prs_gam_sun_mnd_ukr_ven_slo_anl_afr_pol_spa_nor_qcu_fre_ger_rom_akn_wly_grk_mlt_lit_bat_dut_cic_guj_bam_mao_tha_sid_knd_igb_lda_tur_hin_bul_uzb_swt_vie_heb_fbf_tsw_swa	-0.137355271369356	-0.324065190438936	0.74661638137092
594	hau_slo_swa_mol_anl_gam_chh_swe_aze_azi_akn_sun_ses_lit_pol_bsq_afr_owc_bem_cnt_rom_bul_dgb_fre_bam_bos_est_swt_moo_fin_glc_amh_geo_guj_hin_rus_ukr_aeg_mlt_grk_hun_yor_ind_ben_bat_jpn_knd_kor_pan_dut_zul_prs_mao_alb_sid_mly_mnd_ita_ven_cze_wly_eng_krd_por_urd_qcu_ctl_mcd_scr_dyu_tig_arw_amr_svk_tag_spa_xho_lat_ewe_jav_tha_sod_tml_cic_tsn_tur_nor_ger_uzb_igb_vie_heb_tsw_fbf_lda	-0.164347462042716	-0.388171190787595	0.698776481779524
595	chh_fre_swa_dut_aeg_sid_sod_eng_aze_uzb_bem_mly_dyu_mol_ita_bsq_grk_hau_tsw_cnt_mcd_lit_ewe_swe_igb_ctl_hun_zul_dgb_fin_cze_gam_geo_prs_hin_afr_urd_owc_anl_slo_est_akn_ind_nor_jav_jpn_tml_kor_spa_pol_tsn_arw_tag_rus_amr_mao_mnd_ukr_cic_glc_tig_rom_lat_krd_ben_qcu_svk_bos_por_lda_heb_alb_wly_pan_sun_ger_xho_guj_fbf_bat_tha_amh_knd_swt_yor_azi_bul_scr_tur_ses_vie_mlt_bam_ven_moo	0.113927208917695	0.268084717383593	0.789227827965589
596	amh_alb_moo_ctl_owc_heb_anl_afr_tur_uzb_xho_mly_zul_nor_grk_bsq_ger_sod_tsw_mnd_rom_ben_ven_swe_bam_bul_fin_ses_ewe_hun_ukr_amr_geo_guj_lat_lit_pol_aeg_wly_scr_est_igb_sun_por_jav_jpn_knd_kor_ita_eng_swt_mol_mao_prs_chh_bat_cnt_slo_yor_dut_sid_pan_mcd_bos_urd_qcu_glc_hin_svk_cic_tig_arw_gam_krd_tag_fre_fbf_cze_lda_ind_tha_mlt_tml_tsn_akn_azi_spa_rus_aze_dgb_vie_hau_dyu_swa_bem	-0.802217206509384	-1.9345616334362	0.0560834406885401
597	heb_rus_dyu_pan_tig_amh_amr_ukr_azi_tur_ewe_mao_swa_krd_bos_bsq_mol_anl_moo_cnt_lat_eng_yor_mcd_tsw_ben_hun_xho_akn_fin_por_mlt_geo_guj_dut_ita_slo_hau_sid_nor_est_bem_bat_rom_mly_jpn_knd_kor_ctl_hin_dgb_pol_ind_grk_owc_tag_mnd_svk_fbf_urd_gam_swe_lit_spa_ger_qcu_cze_bul_alb_ven_chh_arw_sod_prs_jav_afr_lda_fre_ses_sun_tha_wly_tml_bam_cic_uzb_glc_scr_aze_zul_vie_aeg_igb_tsn_swt	-0.693316255371396	-1.6632719395779	0.099624562310104
598	wly_ctl_tsn_nor_mlt_aeg_tig_rom_aze_tur_tsw_jav_bem_ger_bos_bsq_arw_heb_ewe_cnt_ben_grk_igb_spa_swt_ukr_est_yor_moo_hun_bul_chh_geo_eng_pol_glc_mol_sod_amh_rus_fin_ses_bat_cze_mly_jpn_knd_kor_krd_svk_bam_ita_mao_lat_owc_sun_mnd_pan_cic_swe_hau_scr_urd_fre_alb_qcu_mcd_dut_hin_dgb_sid_guj_gam_prs_ind_lit_akn_slo_xho_tag_tha_anl_tml_ven_fbf_azi_por_afr_uzb_lda_vie_amr_zul_swa_dyu	-0.775124833884893	-1.86642340368902	0.0651332676881417
599	amr_lat_ses_ctl_tig_chh_amh_por_azi_uzb_tsw_bat_swa_pol_bos_bsq_mcd_heb_dyu_mnd_swe_grk_lda_alb_swt_rus_hun_igb_dgb_fin_pan_gam_geo_slo_ita_guj_mol_mlt_sod_arw_est_xho_mao_lit_jav_jpn_tml_kor_bul_urd_tsn_svk_sun_nor_sid_mly_cnt_ger_ven_ukr_wly_fre_ben_glc_hin_qcu_cze_rom_spa_cic_owc_scr_aeg_eng_ind_prs_moo_afr_akn_tag_tha_hau_knd_fbf_zul_tur_dut_krd_aze_yor_vie_anl_ewe_bem_bam	-0.596967650621382	-1.42332868735666	0.157987053039762
600	gam_por_ses_spa_amh_tig_anl_dut_azi_aze_bam_mly_bem_mcd_cze_bsq_prs_mlt_moo_cnt_fre_swe_cic_alb_ven_ctl_fin_ewe_igb_hun_rom_heb_geo_eng_ger_glc_pol_hau_aeg_slo_est_dgb_tag_krd_jav_jpn_tml_kor_grk_nor_yor_lat_bat_afr_amr_mao_mnd_guj_tsw_ita_chh_hin_arw_lit_svk_qcu_bos_bul_mol_dyu_wly_pan_sid_scr_sun_urd_lda_rus_zul_ind_tha_owc_knd_xho_fbf_tur_ukr_ben_uzb_swa_vie_sod_akn_tsn_swt	-0.70865483019579	-1.70454147529961	0.0916187371100133
601	sod_svk_dgb_eng_wly_sid_heb_swe_tur_uzb_ewe_mly_dyu_fre_glc_bsq_ctl_tig_ven_mnd_lat_alb_tsw_ger_bem_cze_fin_igb_bam_est_dut_chh_geo_scr_pol_hin_slo_hau_mlt_arw_hun_yor_ind_afr_mao_jpn_tml_kor_spa_bos_akn_rom_sun_ita_gam_tag_cnt_prs_ses_pan_amh_ben_mol_urd_guj_qcu_bul_ukr_nor_fbf_amr_grk_anl_por_jav_lit_zul_mcd_lda_bat_tha_aeg_knd_cic_tsn_aze_rus_krd_azi_xho_vie_owc_swt_moo_swa	-0.350406609395075	-0.829888837055569	0.408726856849996
602	wly_mol_fbf_rus_tig_anl_owc_urd_uzb_aze_ewe_bat_ses_nor_prs_bsq_pan_amr_dyu_cnt_bul_ger_cic_ctl_bam_mcd_fin_swa_dgb_hun_alb_chh_geo_ben_pol_arw_hin_hau_sid_por_est_akn_ind_ukr_mly_jpn_knd_kor_scr_krd_swt_lat_mao_dut_sod_sun_mnd_guj_igb_eng_heb_fre_svk_slo_afr_qcu_rom_swe_spa_yor_aeg_grk_gam_cze_jav_bos_lda_lit_zul_tag_tha_mlt_tml_moo_tsn_azi_ita_glc_tur_ven_vie_amh_xho_tsw_bem	-0.464447681139679	-1.10332209441578	0.272734097116662
603	chh_mol_igb_hin_gam_mlt_anl_alb_aze_tur_dgb_tag_ven_spa_ukr_bsq_rus_aeg_bem_mnd_fre_mcd_xho_ctl_swa_cze_fin_ses_cic_est_afr_owc_geo_guj_swe_lat_nor_amh_sid_grk_hun_zul_mao_bos_bat_jpn_tml_kor_eng_scr_tsw_krd_sun_bul_heb_mly_cnt_slo_yor_ita_amr_pol_rom_dut_arw_qcu_svk_ger_por_fbf_tig_glc_wly_pan_ind_prs_akn_urd_bam_jav_tha_sod_knd_ewe_moo_uzb_lit_ben_azi_tsn_vie_hau_dyu_swt_lda	-0.396318956002331	-0.939071608604704	0.350126572208081
604	owc_pol_bem_por_tig_sod_aeg_grk_azi_tur_tsn_bat_swa_fre_dut_bsq_svk_gam_dgb_cnt_cze_nor_tsw_bul_swt_eng_est_yor_bam_fin_lit_hau_geo_spa_alb_slo_guj_amr_amh_ukr_hun_zul_mly_lat_sun_jpn_tml_kor_rom_scr_fbf_ger_ind_hin_chh_mao_mnd_ctl_ewe_pan_wly_krd_mcd_prs_afr_qcu_arw_urd_ita_lda_mlt_mol_heb_ben_jav_bos_akn_swe_xho_tag_tha_anl_knd_dyu_moo_aze_glc_rus_uzb_ses_vie_sid_ven_igb_cic	-0.210870691116728	-0.497716114833307	0.619858982399616
605	owc_ita_swt_alb_heb_mlt_anl_swe_tur_uzb_zul_mao_lda_pan_rom_bsq_ben_aeg_fbf_mnd_nor_scr_ewe_afr_cic_lit_hun_bam_bem_fin_por_amr_geo_mcd_eng_grk_bul_amh_chh_arw_est_ven_mly_ukr_ind_jpn_tml_kor_svk_fre_dyu_pol_sun_ctl_wly_jav_cnt_lat_akn_urd_sid_ger_glc_hin_bos_qcu_rus_cze_krd_moo_hau_mol_sod_dut_tag_guj_swa_spa_igb_bat_tha_tig_knd_ses_tsw_azi_slo_prs_aze_tsn_vie_gam_xho_dgb_yor	-0.118172999858403	-0.278417664479016	0.781309860662704
606	heb_bos_yor_ukr_gam_owc_sod_dut_tur_azi_xho_sun_moo_mol_guj_bsq_nor_wly_lda_cnt_hin_urd_tsw_pan_akn_bul_hun_swt_fbf_est_lit_anl_geo_rus_cze_ctl_rom_mlt_chh_slo_fin_ven_jav_por_bat_jpn_knd_kor_spa_ben_zul_arw_mly_eng_hau_tag_mnd_ita_tsn_krd_amr_pol_ger_glc_mcd_qcu_grk_fre_alb_ewe_aeg_lat_sid_svk_ind_prs_bem_swe_bam_mao_tha_tig_tml_dyu_dgb_uzb_afr_scr_aze_igb_vie_amh_ses_swa_cic	0.176318531864448	0.415797186560923	0.678516300617049
607	amh_urd_zul_nor_amr_mlt_heb_grk_aze_tur_xho_sun_dyu_lat_ctl_bsq_pol_gam_dgb_cnt_glc_lit_yor_mcd_tsn_ita_est_cic_ven_hun_slo_sod_geo_pan_afr_dut_fre_aeg_wly_hin_fin_akn_bat_bos_ind_jpn_tml_kor_rus_bul_ewe_guj_mao_ukr_sid_tag_mnd_por_ses_krd_owc_swe_rom_svk_eng_qcu_ben_spa_ger_igb_tig_mol_chh_scr_jav_prs_swa_cze_fbf_mly_tha_anl_knd_moo_tsw_uzb_alb_arw_azi_bam_vie_hau_swt_lda_bem	-0.576119173269959	-1.37250106161375	0.173208539484353
608	amh_lat_cic_ctl_aeg_hau_heb_eng_tur_aze_dyu_mao_tsw_rus_scr_bsq_nor_owc_zul_cnt_grk_mcd_fbf_guj_dgb_ukr_hun_igb_ses_fin_hin_sid_geo_svk_fre_slo_cze_amr_anl_spa_est_akn_bat_afr_mly_jpn_knd_kor_dut_mol_bam_bul_tag_por_gam_ind_mnd_alb_lda_arw_mlt_lit_ita_swe_prs_qcu_glc_bos_pan_tsn_wly_urd_tig_ben_sun_krd_ven_rom_swt_jav_tha_sod_tml_bem_swa_uzb_ger_pol_azi_moo_vie_chh_xho_ewe_yor	-0.382551592209919	-0.907686766227564	0.366389773904376
609	amr_hin_bam_arw_tig_anl_hau_glc_tur_uzb_ewe_sun_lda_rom_guj_bsq_swe_owc_igb_cnt_prs_mol_zul_svk_tsw_dut_est_xho_swt_fin_rus_sod_geo_slo_ben_nor_por_heb_aeg_afr_hun_fbf_ind_pol_tag_jpn_knd_kor_grk_mcd_moo_scr_jav_pan_chh_mao_mnd_cze_akn_krd_mlt_lit_ukr_alb_ita_qcu_spa_bul_ger_tsn_gam_fre_amh_ctl_mly_urd_cic_lat_dyu_bat_tha_wly_tml_dgb_swa_aze_bos_eng_azi_ses_vie_sid_yor_bem_ven	-0.560526278863647	-1.33459560021859	0.185267065311503
610	owc_mol_bam_ita_heb_chh_wly_lat_tur_uzb_swt_mly_xho_afr_cze_bsq_ben_anl_dgb_mnd_pol_mcd_lda_por_akn_urd_hun_cic_bem_fin_scr_aeg_geo_lit_ger_ctl_svk_tig_amr_prs_est_tsw_sun_rom_tag_jpn_tml_kor_nor_spa_swa_krd_ind_slo_mlt_jav_cnt_bul_ven_dut_gam_glc_eng_alb_pan_qcu_bos_hin_fre_fbf_hau_rus_sid_ukr_bat_grk_ses_arw_zul_mao_tha_amh_knd_tsn_igb_azi_swe_guj_aze_moo_vie_sod_ewe_yor_dyu	-0.142330257275266	-0.335752713937502	0.737813629602169
611	owc_svk_tsn_rus_hau_chh_tig_afr_uzb_aze_ewe_bat_moo_bul_dut_bsq_mol_mlt_cic_cnt_glc_ctl_bam_ita_zul_pol_fin_ven_igb_hun_guj_gam_geo_alb_rom_ger_urd_sid_wly_grk_est_bem_tag_scr_mly_jpn_tml_kor_arw_pan_dgb_por_sun_mcd_amh_mao_mnd_nor_swa_lit_heb_fre_prs_cze_swe_qcu_hin_eng_lat_ses_aeg_spa_amr_krd_ind_slo_dyu_ben_xho_jav_tha_sod_knd_yor_tsw_tur_ukr_bos_azi_swt_vie_anl_akn_fbf_lda	0.106022708910164	0.249707900011218	0.803363979183458
612	sid_guj_fbf_grk_heb_hau_aeg_rus_tur_aze_ven_jav_bam_mcd_ita_bsq_bul_chh_xho_mnd_eng_cze_swt_lat_swa_krd_hun_igb_tsn_est_svk_mlt_geo_scr_arw_fre_ctl_sod_tig_bos_fin_moo_mao_dut_sun_jpn_knd_kor_pol_ukr_dyu_glc_ind_spa_amh_bat_cnt_nor_cic_urd_anl_alb_rom_mol_slo_qcu_pan_swe_hin_tsw_owc_afr_wly_lit_tag_ger_akn_ben_bem_mly_tha_amr_tml_yor_zul_azi_por_prs_uzb_lda_vie_gam_ses_ewe_dgb	-0.121860627726999	-0.287448886697606	0.774408169435516
613	mlt_ita_bam_mcd_owc_tig_heb_pol_aze_azi_dyu_jav_tsn_svk_por_bsq_ben_chh_moo_mnd_bul_urd_fbf_swe_yor_nor_hun_xho_lda_fin_slo_gam_geo_bos_glc_pan_grk_sid_anl_fre_est_cic_ind_spa_mly_jpn_knd_kor_mol_ctl_ses_eng_mao_rom_hau_tag_cnt_scr_zul_rus_aeg_prs_cze_krd_lat_qcu_ukr_ger_alb_swt_amr_lit_wly_hin_sun_dut_bem_guj_ven_bat_tha_amh_tml_igb_ewe_uzb_afr_arw_tur_dgb_vie_sod_akn_swa_tsw	0.0523667771803535	0.123290029720727	0.902143494841229
614	aeg_scr_bem_pol_heb_mlt_anl_dut_uzb_azi_moo_mao_ven_slo_spa_bsq_rom_wly_akn_cnt_ctl_arw_ses_grk_swa_ben_hun_dgb_swt_est_cze_gam_geo_ger_ukr_svk_glc_sid_sod_nor_fin_fbf_tag_lit_mly_jpn_tml_kor_urd_prs_cic_lat_sun_eng_chh_jav_mnd_hin_zul_pan_hau_ita_bul_krd_afr_qcu_por_bos_fre_ewe_owc_swe_amr_mcd_ind_mol_lda_rus_dyu_bat_tha_amh_knd_tsn_tsw_aze_guj_alb_tur_xho_vie_tig_bam_igb_yor	0.0599615804806279	0.141044438489731	0.888139898401267
615	chh_glc_ven_grk_sod_aeg_anl_mol_azi_tur_dgb_ind_swt_scr_ukr_bsq_arw_amr_zul_cnt_prs_pol_dyu_ita_ses_pan_est_tsn_cic_hun_hin_gam_geo_rom_bul_ctl_rus_heb_owc_spa_fin_ewe_mao_nor_tag_jpn_knd_kor_lit_lat_lda_swe_bat_svk_mlt_sun_mnd_dut_tsw_guj_hau_cze_ger_afr_por_qcu_fre_slo_urd_swa_wly_krd_sid_alb_jav_mcd_yor_bos_fbf_mly_tha_tig_tml_bem_akn_uzb_eng_ben_aze_igb_vie_amh_moo_bam_xho	-0.863805365919864	-2.08877512251881	0.0394598939186236
616	owc_lat_ewe_mcd_sid_aeg_amr_lit_azi_aze_zul_mly_yor_bul_dut_bsq_nor_tig_bem_cnt_slo_glc_tsn_arw_igb_guj_hun_ses_tsw_fin_alb_anl_geo_bos_ita_scr_spa_wly_sod_grk_est_moo_ind_rom_bat_jpn_knd_kor_pan_rus_ven_ger_tag_ben_amh_jav_mnd_eng_akn_por_gam_afr_pol_svk_cze_qcu_hin_krd_ctl_dgb_heb_fre_mlt_urd_sun_ukr_swt_swe_swa_mao_tha_chh_tml_cic_fbf_tur_prs_mol_uzb_lda_vie_hau_dyu_xho_bam	-0.372090678346713	-0.882249068519876	0.379916819002688
617	gam_ita_swa_por_amh_sod_hau_bul_azi_aze_lda_mly_dgb_slo_arw_bsq_krd_wly_tsw_cnt_mcd_grk_swt_guj_ewe_ctl_fin_tsn_igb_est_pan_heb_geo_alb_scr_prs_pol_aeg_chh_swe_hun_yor_ind_eng_bat_jpn_tml_kor_ukr_lat_akn_ger_jav_spa_anl_mao_mnd_ben_moo_mol_tig_nor_fre_hin_lit_qcu_dut_rom_bos_zul_sid_svk_mlt_glc_tag_rus_xho_afr_cic_sun_tha_amr_knd_bam_fbf_tur_urd_cze_uzb_dyu_vie_owc_bem_ven_ses	-0.440204604232915	-1.04794884854671	0.297378037141363
618	chh_mcd_moo_ctl_gam_sod_amh_nor_uzb_tur_fbf_ind_zul_ukr_ita_bsq_krd_amr_dyu_mnd_glc_alb_yor_hin_igb_bos_est_ven_swa_hun_afr_anl_geo_swe_pan_arw_dut_owc_tig_ben_fin_swt_jav_svk_tag_jpn_knd_kor_lit_spa_bam_grk_mao_mol_aeg_bat_cnt_scr_xho_ger_wly_slo_cze_pol_lat_qcu_guj_fre_rus_akn_mlt_rom_sid_urd_sun_bul_ewe_prs_dgb_mly_tha_hau_tml_tsw_cic_aze_eng_por_azi_tsn_vie_heb_bem_ses_lda	-0.732814446244234	-1.76275404805452	0.0812271071030109
619	tig_lit_fbf_krd_anl_sod_aeg_nor_uzb_aze_tsn_mao_swt_alb_mcd_bsq_ita_owc_xho_mnd_dut_lat_tsw_fre_ven_bos_est_lda_swa_hun_glc_gam_geo_por_grk_ben_mol_amr_chh_rom_fin_moo_jav_rus_ind_jpn_knd_kor_scr_ukr_bam_arw_sun_bul_sid_mly_cnt_pan_yor_cze_wly_ger_guj_spa_slo_qcu_hin_pol_afr_igb_amh_prs_hau_ctl_tag_svk_cic_eng_zul_bat_tha_heb_tml_dgb_ewe_azi_urd_swe_tur_akn_vie_mlt_dyu_bem_ses	-0.290694956982915	-0.68750044476035	0.493478445180917
620	hau_pan_bam_ben_tig_owc_wly_pol_aze_uzb_lda_jav_ewe_hin_spa_bsq_guj_sod_akn_mnd_glc_dut_fbf_ctl_tsn_lat_est_xho_tsw_fin_mcd_aeg_geo_lit_mol_swe_bul_mlt_gam_grk_hun_zul_tag_alb_bat_jpn_knd_kor_rom_cze_dgb_krd_mao_prs_anl_ind_cnt_eng_bem_urd_heb_ger_rus_svk_scr_qcu_slo_arw_bos_cic_amr_ukr_amh_por_mly_ita_swt_fre_dyu_sun_tha_sid_tml_moo_swa_tur_nor_afr_azi_ses_vie_chh_ven_yor_igb	0.0422898205381338	0.0996842368405297	0.920809583023558
621	aeg_guj_cic_scr_tig_owc_amr_ctl_azi_tur_xho_bat_ven_mcd_grk_bsq_arw_hau_moo_mnd_bos_pol_fbf_pan_swt_ger_est_ses_bam_fin_rus_mlt_geo_glc_rom_afr_lat_anl_sod_dut_hun_akn_tag_ukr_mly_jpn_knd_kor_ita_hin_yor_cze_mao_spa_sid_ind_cnt_swe_ewe_ben_heb_mol_nor_fre_alb_qcu_eng_urd_bul_dyu_chh_por_wly_krd_sun_lit_tsn_svk_zul_jav_tha_amh_tml_swa_tsw_aze_prs_slo_uzb_igb_vie_gam_dgb_bem_lda	-0.331646148811216	-0.785759047934323	0.434006060405578
622	gam_hin_swa_scr_anl_amh_hau_slo_azi_tur_tsw_mly_ewe_prs_arw_bsq_ben_wly_bem_mnd_guj_ctl_zul_cze_swt_mol_fin_moo_akn_est_spa_sod_geo_dut_urd_ita_swe_chh_heb_fre_hun_lda_jav_pan_tag_jpn_tml_kor_eng_mcd_cic_alb_bat_glc_owc_ind_cnt_lat_dgb_pol_sid_grk_krd_rom_rus_qcu_afr_lit_bul_ven_mlt_bos_tig_ukr_mao_nor_bam_por_fbf_sun_tha_aeg_knd_xho_dyu_aze_svk_ger_uzb_igb_vie_amr_yor_tsn_ses	0.333429506169792	0.785518853177365	0.434146120064206
623	amh_afr_swa_hin_heb_wly_anl_cze_uzb_azi_cic_mao_ven_ben_alb_bsq_bul_sod_dyu_cnt_urd_guj_bem_pol_tsw_pan_hun_lda_akn_est_ctl_aeg_geo_glc_rom_grk_scr_sid_chh_krd_fin_ses_tag_eng_jav_jpn_tml_kor_prs_dut_fbf_svk_sun_lit_tig_mly_mnd_ukr_bam_lat_mlt_slo_spa_fre_ita_qcu_nor_rus_ger_igb_owc_swe_gam_bos_bat_por_moo_mcd_yor_ind_tha_hau_knd_zul_swt_tur_arw_mol_aze_tsn_vie_amr_xho_ewe_dgb	-0.459677604092402	-1.09172155314624	0.27777572495977
624	aeg_scr_dgb_ukr_gam_owc_wly_afr_uzb_aze_bam_jav_bem_rus_por_bsq_rom_heb_zul_cnt_spa_fre_moo_urd_yor_bul_fin_cic_akn_est_prs_amr_geo_alb_bos_krd_ger_mlt_sid_arw_hun_swa_mly_hin_bat_jpn_knd_kor_dut_eng_dyu_slo_mao_mcd_amh_ind_mnd_pol_lda_ben_anl_lat_grk_lit_nor_qcu_ita_svk_guj_ses_sod_glc_chh_ctl_sun_swe_ven_pan_xho_tag_tha_tig_tml_fbf_tsw_tur_mol_cze_azi_tsn_vie_hau_ewe_igb_swt	-0.604722681855213	-1.44500384471193	0.151817900214705
625	amr_prs_zul_afr_hau_tig_sid_mcd_azi_tur_lda_jav_tsw_dut_swe_bsq_rus_aeg_swa_mnd_ben_por_igb_spa_xho_ukr_hun_ewe_akn_fin_hin_chh_geo_cze_ctl_svk_pan_anl_heb_krd_est_cic_sun_arw_mao_jpn_knd_kor_ger_nor_fbf_bul_mly_grk_wly_bat_cnt_fre_bem_lat_sod_alb_pol_mol_scr_qcu_bos_eng_urd_tsn_amh_ita_mlt_lit_ind_rom_dyu_glc_dgb_tag_tha_gam_tml_swt_moo_uzb_guj_slo_aze_ses_vie_owc_ven_yor_bam	-0.671180686794425	-1.60650725366716	0.111552719761657
626	gam_scr_xho_spa_sod_aeg_amh_lat_tur_uzb_moo_tag_cic_pol_eng_bsq_nor_wly_akn_cnt_alb_dut_ewe_ita_tsw_swe_hun_zul_bem_est_slo_chh_geo_hin_guj_krd_glc_sid_heb_arw_fin_swa_jav_mol_mly_jpn_tml_kor_fre_cze_yor_bos_sun_grk_tig_bat_mnd_rom_ses_urd_anl_por_pan_prs_ukr_qcu_bul_rus_ctl_ven_mlt_ben_amr_svk_mao_afr_fbf_ger_dgb_ind_tha_owc_knd_igb_swt_azi_mcd_lit_aze_tsn_vie_hau_dyu_bam_lda	-0.0710899789483163	-0.167470357458239	0.867363594775077
627	anl_spa_yor_hin_mlt_amr_tig_mcd_tur_uzb_xho_tag_ses_afr_cze_bsq_swe_gam_swa_mnd_urd_eng_akn_lit_moo_dut_fin_lda_ewe_est_pan_sid_geo_krd_ukr_arw_scr_hau_sod_fre_hun_fbf_bat_ger_sun_jpn_tml_kor_svk_ita_bam_rus_mly_ctl_chh_ind_cnt_mol_swt_nor_wly_pol_glc_por_slo_qcu_guj_rom_grk_bem_amh_alb_aeg_bos_mao_ben_dyu_prs_zul_jav_tha_owc_knd_tsn_dgb_azi_bul_lat_aze_igb_vie_heb_ven_cic_tsw	-0.167278581070166	-0.394844388349599	0.693861841296523
628	tig_alb_moo_mcd_heb_hau_anl_arw_aze_azi_bem_bat_tsw_slo_rom_bsq_eng_sid_akn_mnd_pan_krd_tsn_swe_xho_pol_est_yor_swt_hun_fre_chh_geo_hin_guj_svk_glc_mlt_sod_urd_fin_dyu_mao_mol_jav_jpn_knd_kor_cze_ger_ses_lat_sun_dut_amh_mly_cnt_prs_dgb_ctl_aeg_nor_por_spa_ukr_qcu_rus_scr_afr_lda_wly_grk_owc_ben_ind_lit_swa_bos_ewe_tag_tha_amr_tml_bam_cic_uzb_bul_ita_tur_igb_vie_gam_ven_fbf_zul	-0.555203351384151	-1.32489269860354	0.188452922290913
629	aeg_spa_cic_alb_sod_gam_tig_afr_uzb_tur_dgb_tag_fbf_grk_bos_bsq_pan_wly_dyu_mnd_ctl_swe_xho_hin_ses_por_est_tsw_swt_fin_ben_amr_geo_glc_arw_ita_fre_mlt_owc_scr_hun_lda_sun_rom_mly_jpn_knd_kor_krd_mol_yor_ger_ind_dut_chh_mao_cnt_rus_igb_lat_sid_eng_cze_lit_slo_qcu_svk_bul_guj_swa_amh_urd_heb_pol_bat_prs_moo_ukr_zul_jav_tha_hau_tml_akn_ven_azi_nor_mcd_aze_bem_vie_anl_ewe_bam_tsn	-0.355290652867029	-0.842377603007242	0.401737758828864
630	sod_slo_ewe_ben_heb_wly_owc_ctl_tur_uzb_cic_sun_ven_fre_ger_bsq_svk_anl_bem_mnd_mcd_prs_fbf_bos_swa_cze_hun_bam_tsw_fin_bul_chh_geo_spa_dut_lat_grk_amr_sid_swe_est_akn_tag_arw_ind_jpn_knd_kor_alb_ukr_swt_lit_mao_nor_tig_bat_cnt_scr_yor_eng_amh_rus_guj_por_ita_qcu_urd_pol_hin_xho_hau_mol_gam_rom_jav_pan_igb_krd_tsn_mly_tha_mlt_tml_ses_dgb_azi_glc_afr_aze_zul_vie_aeg_moo_dyu_lda	-0.810768029540838	-1.9556420416435	0.0535087435814522
631	owc_alb_tsn_hin_tig_chh_sod_rom_aze_uzb_dyu_mao_tsw_swe_dut_bsq_rus_sid_ewe_cnt_mol_eng_yor_ger_bam_pan_fin_cic_dgb_est_prs_heb_geo_grk_guj_svk_por_gam_mlt_ctl_hun_ses_mly_ita_bat_jpn_tml_kor_urd_krd_lda_afr_ind_glc_anl_tag_mnd_scr_swt_ben_wly_bul_fre_mcd_bos_qcu_nor_spa_slo_fbf_amr_lat_amh_arw_jav_lit_moo_ukr_xho_sun_tha_hau_knd_akn_bem_azi_pol_cze_tur_zul_vie_aeg_ven_swa_igb	-0.235518266924403	-0.556616834759614	0.579126213368823
632	amh_pol_ewe_ctl_heb_wly_aeg_eng_tur_azi_igb_sun_tsn_prs_rom_bsq_ukr_tig_ven_cnt_alb_spa_dgb_afr_xho_swe_est_bam_dyu_hun_dut_chh_geo_krd_lat_svk_pan_anl_gam_por_fin_bem_mly_ger_ind_jpn_tml_kor_arw_ita_ses_guj_bat_nor_hau_jav_mnd_cze_tsw_lit_owc_scr_grk_urd_hin_qcu_slo_mol_bul_fbf_sod_ben_mlt_mcd_mao_glc_swa_fre_lda_tag_tha_amr_knd_swt_cic_aze_bos_rus_uzb_moo_vie_sid_zul_akn_yor	-0.100667245297839	-0.237282815164166	0.812959319691706
633	tig_glc_cic_hin_gam_anl_owc_ita_tur_azi_xho_ind_akn_pol_scr_bsq_ger_amh_ses_mnd_swe_pan_igb_rom_lda_mol_est_fbf_bem_fin_ukr_heb_geo_bos_lat_alb_guj_sod_amr_dut_hun_ewe_tag_krd_mly_jpn_tml_kor_fre_eng_moo_bul_sun_grk_hau_mao_cnt_nor_bam_cze_chh_rus_prs_urd_mcd_qcu_afr_lit_por_dyu_aeg_slo_wly_ben_bat_arw_dgb_spa_zul_jav_tha_sid_knd_swa_tsw_uzb_svk_ctl_aze_ven_vie_mlt_swt_tsn_yor	-0.26873799467615	-0.636148834211098	0.52624193755015
634	anl_hin_swa_urd_amr_wly_owc_afr_azi_uzb_bem_bat_dgb_spa_ger_bsq_mol_aeg_fbf_mnd_nor_bos_bam_ctl_swt_eng_est_cic_ewe_hun_lat_gam_geo_prs_svk_por_ben_sod_mlt_mcd_fin_yor_jav_arw_tag_jpn_tml_kor_dut_pan_akn_alb_ind_lit_heb_sun_cnt_krd_dyu_slo_tig_swe_glc_rom_cze_qcu_grk_ukr_rus_ses_sid_guj_amh_fre_mly_pol_tsw_scr_zul_mao_tha_chh_knd_lda_ven_aze_ita_bul_tur_igb_vie_hau_tsn_xho_moo	-0.468624748064852	-1.11438256945998	0.267986757687107
635	mlt_cze_cic_svk_amr_wly_chh_alb_tur_uzb_tsn_bat_akn_urd_ben_bsq_slo_owc_bem_cnt_hin_eng_fbf_arw_lda_lat_est_tsw_ses_fin_pol_sid_geo_mcd_mol_fre_ger_heb_sod_ukr_hun_ven_jav_rus_mly_jpn_tml_kor_rom_bul_yor_glc_sun_scr_anl_ind_mnd_prs_xho_nor_amh_swe_ctl_afr_por_qcu_krd_ita_grk_ewe_gam_bos_aeg_guj_mao_lit_swa_spa_dyu_tag_tha_tig_knd_swt_bam_azi_dut_pan_aze_moo_vie_hau_zul_dgb_igb	-0.144814807159555	-0.341445533261201	0.733538478080229
636	amh_arw_ses_cze_mlt_tig_sid_scr_uzb_azi_lda_ind_tsn_rus_ctl_bsq_slo_heb_igb_cnt_ger_lit_moo_urd_xho_nor_hun_ewe_ven_est_mcd_amr_geo_fre_dut_krd_swe_aeg_chh_grk_fin_bem_bat_spa_jav_jpn_knd_kor_bul_mol_dyu_lat_tag_ukr_hau_mao_mnd_pan_cic_bos_gam_svk_rom_ita_pol_qcu_prs_eng_ben_yor_wly_hin_sod_glc_sun_alb_zul_guj_swa_mly_tha_owc_tml_tsw_swt_aze_afr_por_tur_akn_vie_anl_fbf_bam_dgb	-0.872559126599132	-2.11095886957909	0.0374587174976166
637	wly_pol_tsn_alb_sid_mlt_sod_por_tur_azi_cic_mly_zul_arw_mcd_bsq_prs_hau_ses_cnt_fre_urd_ven_lat_ewe_mol_hun_akn_swt_est_spa_heb_geo_dut_scr_eng_ctl_aeg_owc_swe_fin_igb_bat_ita_tag_jpn_knd_kor_pan_ben_dyu_slo_jav_afr_tig_sun_mnd_cze_tsw_bos_amr_hin_ger_rus_rom_qcu_svk_lit_nor_yor_gam_krd_anl_guj_mao_bul_xho_glc_dgb_ind_tha_chh_tml_moo_swa_uzb_grk_ukr_aze_lda_vie_amh_bam_fbf_bem	-0.330370193624386	-0.782521704374682	0.435896014171459
638	hau_mcd_lda_prs_wly_anl_owc_grk_uzb_tur_akn_mly_swa_ukr_pan_bsq_bos_aeg_dyu_mnd_guj_ctl_igb_ger_ven_pol_hun_zul_ses_fin_arw_mlt_geo_scr_slo_cze_lit_chh_heb_nor_est_xho_sun_rus_bat_jpn_tml_kor_mol_alb_swt_glc_tag_fre_amh_mao_cnt_bul_moo_dut_gam_ben_hin_afr_swe_qcu_svk_spa_eng_ewe_sod_urd_tig_lat_jav_krd_fbf_por_cic_ind_tha_amr_knd_yor_tsw_azi_rom_ita_aze_bam_vie_sid_bem_dgb_tsn	-0.849121803516681	-2.04796472926388	0.0433828704076185
639	gam_hin_cic_lat_owc_amr_aeg_fre_tur_aze_ses_tag_tsn_rom_pan_bsq_rus_sod_swa_mnd_ukr_ita_lda_scr_bem_spa_est_ven_moo_hun_glc_anl_geo_por_prs_afr_dut_heb_amh_arw_fin_fbf_ind_lit_mly_jpn_tml_kor_krd_grk_bam_urd_bat_nor_wly_mao_cnt_cze_xho_svk_mlt_pol_mol_ger_alb_qcu_swe_mcd_ctl_igb_tig_slo_chh_bos_sun_ben_swt_guj_dgb_jav_tha_sid_knd_zul_ewe_azi_eng_bul_uzb_dyu_vie_hau_akn_yor_tsw	-0.716787180370549	-1.7223133210882	0.088336918976599
640	amr_alb_dgb_afr_sid_tig_amh_krd_uzb_aze_tsn_bat_dyu_glc_hin_bsq_rom_chh_ses_cnt_ger_mcd_lda_pol_yor_eng_fin_tsw_bem_est_swe_wly_geo_prs_ukr_por_lit_mlt_aeg_bos_hun_igb_mao_slo_jav_jpn_knd_kor_scr_arw_xho_ben_sun_cze_anl_ind_mnd_guj_moo_mol_sod_dut_fre_urd_nor_qcu_bul_ita_rus_swa_hau_pan_owc_grk_mly_lat_fbf_spa_cic_tag_tha_gam_tml_akn_zul_azi_svk_ctl_tur_ewe_vie_heb_ven_swt_bam	-0.0665147955350993	-0.156792754034309	0.87574806739282
641	chh_prs_swt_krd_sid_gam_mlt_ctl_uzb_azi_bem_bat_tsn_rom_hin_bsq_lat_aeg_igb_mnd_spa_mcd_ven_arw_moo_fre_est_lda_yor_fin_ita_amr_geo_cze_ukr_eng_pol_sod_owc_ger_hun_fbf_mly_grk_ind_jpn_tml_kor_alb_lit_zul_swe_sun_afr_amh_mao_cnt_svk_ses_bos_anl_slo_mol_rus_guj_qcu_dut_bul_glc_ewe_wly_nor_tig_pan_jav_por_bam_urd_xho_tag_tha_hau_knd_akn_dgb_aze_ben_scr_tur_tsw_vie_heb_swa_dyu_cic	-0.535770597479767	-1.27707487163208	0.204755091014462
642	heb_rom_ewe_grk_owc_sid_wly_rus_uzb_aze_lda_ind_tsw_bul_arw_bsq_slo_hau_cic_cnt_alb_krd_bam_hin_zul_fre_est_swt_ses_fin_spa_amr_geo_cze_ger_urd_ctl_aeg_anl_ita_hun_dyu_jav_mcd_sun_jpn_knd_kor_nor_afr_ven_guj_mao_lit_amh_mly_mnd_glc_bem_svk_gam_prs_pan_bos_dut_qcu_ukr_pol_swe_tsn_sod_ben_mlt_eng_tag_por_akn_mol_moo_bat_tha_tig_tml_igb_swa_tur_lat_scr_azi_yor_vie_chh_dgb_xho_fbf	-0.371494067942059	-0.880363800383466	0.380931621768235
643	wly_bul_yor_rus_sid_sod_hau_fre_uzb_tur_ewe_sun_lda_krd_prs_bsq_ita_amh_fbf_mnd_ger_svk_dyu_dut_cic_rom_fin_igb_xho_est_bos_anl_geo_alb_cze_mcd_scr_mlt_owc_pol_hun_moo_mao_hin_mly_jpn_knd_kor_afr_ben_tsn_urd_jav_guj_gam_bat_cnt_lit_bam_pan_chh_nor_arw_por_eng_qcu_mol_slo_grk_swt_aeg_ctl_tig_swe_tag_spa_ses_glc_swa_ind_tha_amr_tml_ven_tsw_azi_lat_ukr_aze_akn_vie_heb_bem_zul_dgb	-0.490537844138341	-1.1670694234564	0.246166074489713
644	sod_ctl_ven_svk_anl_sid_hau_urd_uzb_aze_bam_ind_igb_mcd_eng_bsq_ger_wly_yor_mnd_alb_dut_ewe_scr_akn_pol_fin_dyu_fbf_est_por_amr_geo_arw_guj_afr_bul_chh_mlt_prs_hun_moo_sun_ben_mly_jpn_tml_kor_ita_bos_xho_lat_mao_fre_tig_bat_cnt_cze_ses_swe_heb_spa_lit_glc_ukr_qcu_rom_grk_krd_cic_owc_nor_aeg_mol_tag_pan_zul_slo_tsn_jav_tha_amh_knd_bem_dgb_tur_hin_rus_azi_swt_vie_gam_tsw_swa_lda	0.259462864069124	0.610640782772551	0.542926895492425
645	gam_spa_lda_alb_owc_mlt_chh_cze_tur_uzb_ses_mao_yor_arw_rom_bsq_ben_wly_swa_cnt_krd_hin_igb_rus_bam_ctl_hun_tsn_ven_est_ger_aeg_geo_ukr_nor_urd_slo_hau_anl_mol_fin_fbf_sun_glc_bat_jpn_tml_kor_grk_bos_tsw_eng_jav_svk_sid_tag_mnd_lat_bem_lit_sod_fre_mcd_afr_swe_qcu_pol_prs_dut_cic_tig_bul_amr_pan_mly_scr_akn_guj_xho_ind_tha_amh_knd_zul_moo_aze_ita_por_azi_swt_vie_heb_dyu_dgb_ewe	-0.209317711679648	-0.494512386295433	0.622110516629347
646	wly_rus_igb_ger_aeg_anl_gam_fre_tur_uzb_ewe_sun_zul_slo_dut_bsq_rom_tig_fbf_mnd_alb_hin_ses_krd_tsw_swe_hun_dgb_cic_est_eng_mlt_geo_arw_bos_guj_nor_heb_hau_lit_fin_bem_mao_bul_bat_jpn_knd_kor_spa_urd_xho_ita_mly_prs_sid_ind_cnt_grk_tsn_afr_owc_scr_ukr_lat_mcd_qcu_svk_cze_pol_swt_amr_ben_amh_pan_jav_mol_dyu_por_swa_tag_tha_chh_tml_akn_lda_azi_ctl_glc_aze_bam_vie_sod_ven_moo_yor	-0.243142741405007	-0.57500413677838	0.566677002675142
647	amh_hin_ven_svk_aeg_heb_gam_ctl_uzb_azi_fbf_mao_zul_glc_nor_bsq_rom_chh_dyu_cnt_mcd_cze_swa_dut_ewe_prs_hun_cic_yor_est_swe_hau_geo_guj_grk_lit_ita_owc_anl_pol_fin_igb_ind_scr_sun_jpn_knd_kor_arw_eng_ses_afr_tag_slo_mlt_mly_mnd_rus_bem_mol_wly_ger_fre_ukr_por_qcu_ben_alb_urd_dgb_amr_bul_tig_pan_jav_bos_xho_lat_swt_bat_tha_sod_tml_bam_tsw_aze_spa_krd_tur_lda_vie_sid_akn_tsn_moo	0.364801910142618	0.859766705549247	0.392128539278851
648	owc_cze_zul_slo_sid_amh_mlt_ctl_azi_uzb_ewe_bat_bem_nor_ger_bsq_alb_sod_tsn_mnd_mcd_swe_xho_lit_swa_glc_hun_yor_swt_fin_scr_gam_geo_rus_ukr_guj_dut_wly_tig_spa_est_cic_mao_mol_mly_jpn_tml_kor_svk_fre_bam_ita_jav_ben_heb_sun_cnt_grk_ses_arw_aeg_lat_krd_bul_urd_qcu_por_hin_afr_moo_anl_eng_hau_rom_ind_pol_lda_bos_igb_tag_tha_chh_knd_dgb_dyu_aze_pan_prs_tur_fbf_vie_amr_akn_ven_tsw	0.708134764484468	1.68238200026296	0.0958495567554464
649	amr_afr_dyu_arw_sod_hau_owc_fre_aze_azi_yor_jav_bem_eng_guj_bsq_svk_chh_swa_cnt_mol_urd_moo_krd_tsw_mcd_est_dgb_ven_fin_hin_gam_geo_ita_alb_bul_lit_mlt_tig_grk_hun_fbf_sun_slo_mao_jpn_knd_kor_bos_glc_cic_ben_ind_por_anl_mly_mnd_pol_xho_prs_amh_nor_cze_scr_lat_qcu_ctl_swe_dut_swt_sid_spa_heb_pan_tag_rom_lda_rus_akn_bat_tha_aeg_tml_tsn_ses_uzb_ger_ukr_tur_bam_vie_wly_igb_ewe_zul	0.168095309323245	0.395181466945846	0.693613936144179
650	tig_scr_cic_afr_sod_chh_sid_svk_uzb_tur_tsn_mao_lda_rom_swe_bsq_nor_amh_dgb_mnd_mol_bul_ven_grk_bem_ukr_hun_tsw_zul_est_ben_gam_geo_cze_spa_lit_por_hau_wly_ctl_fin_igb_sun_guj_jav_jpn_knd_kor_arw_slo_yor_prs_tag_dut_owc_ind_cnt_krd_xho_pol_anl_bos_rus_mcd_hin_qcu_fre_ita_pan_ses_amr_urd_heb_alb_bat_glc_ewe_eng_fbf_mly_tha_mlt_tml_swa_akn_aze_lat_ger_azi_bam_vie_aeg_moo_swt_dyu	0.175453003666675	0.414090518204535	0.679761292643902
651	tig_urd_swa_alb_aeg_sid_hau_rus_tur_azi_igb_ind_yor_afr_ukr_bsq_mcd_mlt_cic_cnt_nor_bul_ven_guj_xho_ger_hun_tsn_bam_est_scr_gam_geo_ctl_eng_hin_bos_amh_sod_svk_fin_fbf_sun_swe_bat_jpn_tml_kor_lit_mol_ses_fre_mao_cze_anl_jav_mnd_krd_zul_dut_owc_slo_spa_ben_ita_qcu_rom_lat_pan_dyu_chh_por_wly_grk_tag_glc_dgb_arw_bem_mly_tha_amr_knd_tsw_swt_uzb_prs_pol_aze_moo_vie_heb_akn_ewe_lda	-0.147584959495314	-0.347991772030407	0.728632798753076
652	wly_pol_ses_swe_sid_anl_amr_por_aze_azi_bem_jav_dgb_ita_lit_bsq_ben_tig_moo_cnt_fre_arw_yor_dut_igb_krd_est_tsw_tsn_fin_mcd_chh_geo_glc_bul_scr_pan_heb_aeg_eng_hun_bam_bat_afr_sun_jpn_tml_kor_lat_hin_cic_grk_ind_ukr_hau_mly_mnd_mol_ven_prs_sod_urd_rus_nor_alb_qcu_bos_rom_slo_lda_gam_guj_mlt_svk_tag_ger_zul_ctl_swa_mao_tha_owc_knd_fbf_ewe_uzb_cze_spa_tur_xho_vie_amh_dyu_swt_akn	-0.628309015879317	-1.50048096277304	0.136877300010938
653	heb_guj_bam_alb_amh_chh_amr_bul_tur_azi_dgb_bat_ses_mol_dut_bsq_scr_mlt_tsw_cnt_rom_mcd_lda_krd_yor_prs_est_akn_moo_fin_lit_hau_geo_por_glc_spa_ctl_anl_sod_grk_hun_zul_tag_swe_mly_jpn_knd_kor_bos_pol_igb_pan_ind_slo_gam_jav_mnd_hin_xho_eng_sid_urd_ben_fre_nor_qcu_cze_ukr_arw_bem_tig_ger_aeg_svk_sun_ita_ven_rus_tsn_mao_tha_wly_tml_dyu_swa_aze_lat_afr_uzb_cic_vie_owc_swt_fbf_ewe	-0.477079479753579	-1.13461021394302	0.259454647834909
654	chh_cze_dyu_slo_amh_gam_hau_glc_tur_azi_zul_sun_tsn_alb_mcd_bsq_ben_anl_ven_cnt_prs_guj_igb_scr_swa_lit_est_swt_yor_fin_swe_aeg_geo_dut_por_bul_pan_wly_tig_ctl_hun_fbf_jav_lat_tag_jpn_knd_kor_ita_afr_bam_arw_bat_nor_sid_mly_mnd_grk_moo_hin_sod_pol_mol_spa_bos_qcu_ger_fre_svk_akn_amr_ukr_mlt_rus_mao_urd_cic_krd_dgb_ind_tha_heb_tml_ewe_xho_aze_rom_eng_uzb_lda_vie_owc_ses_bem_tsw	0.0796200692323174	0.187550263467659	0.851637804583255
655	wly_bul_akn_lit_tig_chh_sod_mcd_uzb_tur_ses_mly_igb_arw_fre_bsq_ita_owc_dyu_mnd_nor_grk_ewe_pan_moo_guj_est_swt_yor_hun_glc_anl_geo_urd_ukr_spa_cze_aeg_hau_swe_fin_fbf_ind_scr_tag_jpn_knd_kor_lat_dut_tsn_ctl_jav_afr_amh_sun_cnt_prs_ven_ger_gam_alb_mol_ben_rus_qcu_por_eng_pol_zul_mlt_bos_heb_krd_bat_slo_swa_svk_dgb_mao_tha_sid_tml_lda_cic_aze_rom_hin_azi_tsw_vie_amr_bem_bam_xho	-0.359891249691977	-0.853877144271595	0.395367134023861
656	sid_arw_moo_swe_hau_gam_amr_bos_azi_aze_bem_sun_igb_alb_por_bsq_krd_anl_swt_cnt_grk_spa_tsw_eng_yor_ita_fin_ewe_cic_est_pan_tig_geo_mol_ctl_lat_afr_wly_heb_prs_hun_ven_tag_nor_jav_jpn_tml_kor_pol_slo_dyu_hin_mao_ger_amh_mly_mnd_lit_bam_guj_sod_rom_rus_glc_cze_qcu_urd_ukr_mcd_dgb_owc_bul_mlt_fre_ind_ben_lda_svk_tsn_bat_tha_chh_knd_akn_fbf_uzb_scr_dut_tur_xho_vie_aeg_ses_swa_zul	-0.300741665156469	-0.711349546568932	0.478648099901472
657	owc_grk_swt_spa_sod_anl_hau_cze_azi_uzb_xho_tag_ven_urd_ita_bsq_rom_amr_yor_cnt_svk_glc_moo_alb_lda_ukr_fin_akn_dyu_hun_mol_aeg_geo_scr_krd_pan_afr_chh_gam_fre_est_zul_mly_hin_sun_jpn_tml_kor_swe_lat_dgb_dut_jav_lit_heb_bat_mnd_slo_ewe_ben_tig_ctl_prs_eng_nor_qcu_arw_bos_pol_cic_amh_mcd_mlt_ger_ind_por_bem_guj_tsn_mao_tha_wly_knd_ses_igb_tur_bul_rus_aze_swa_vie_sid_tsw_bam_fbf	-0.763164634249087	-1.83418425345008	0.0698243898805308
658	hau_hin_xho_mol_chh_tig_mlt_spa_aze_tur_ewe_mly_moo_guj_ctl_bsq_eng_heb_zul_cnt_alb_bos_bam_afr_ses_rom_hun_tsn_akn_fin_ben_sod_geo_pol_lat_por_prs_aeg_anl_ger_est_bem_bat_slo_mao_jpn_knd_kor_nor_mcd_dgb_glc_jav_fre_amh_sun_mnd_ukr_igb_pan_wly_bul_lit_urd_dut_qcu_grk_scr_ita_swa_gam_arw_amr_svk_tag_rus_tsw_swe_lda_ind_tha_owc_tml_ven_dyu_azi_cze_krd_uzb_cic_vie_sid_swt_yor_fbf	-0.569211261967037	-1.35750916787999	0.17790453499726
659	owc_afr_yor_eng_heb_hau_aeg_glc_azi_tur_cic_mao_zul_svk_rom_bsq_ctl_mlt_bem_cnt_nor_mol_swt_lat_dgb_dut_hun_lda_xho_est_hin_amr_geo_guj_bos_pan_lit_wly_anl_spa_fin_ven_jav_alb_sun_jpn_knd_kor_urd_slo_ses_bul_ind_krd_gam_bat_mnd_ger_tsn_ita_chh_prs_mcd_scr_fre_qcu_ben_por_cze_fbf_amh_arw_sod_swe_mly_rus_dyu_pol_ewe_tag_tha_sid_tml_moo_igb_uzb_ukr_grk_aze_tsw_vie_tig_akn_swa_bam	-0.916649980446493	-2.21990208474143	0.0288556867796429
660	heb_pan_cic_prs_anl_sod_chh_lit_tur_uzb_dyu_sun_lda_bul_ukr_bsq_ger_wly_tsw_cnt_swe_spa_swa_alb_tsn_fre_est_swt_bem_hun_ben_owc_geo_nor_afr_cze_scr_hau_aeg_eng_fin_fbf_mly_lat_bat_jpn_tml_kor_ita_grk_ewe_pol_tag_rus_amr_mao_mnd_urd_moo_rom_sid_dut_ctl_krd_glc_qcu_slo_mcd_bos_bam_tig_por_mlt_mol_jav_guj_akn_arw_dgb_ind_tha_amh_knd_yor_xho_aze_svk_hin_azi_ven_vie_gam_ses_igb_zul	-0.195900354274499	-0.462137805680719	0.645061824074272
661	sid_eng_bam_pan_aeg_heb_sod_ukr_azi_aze_bem_mao_dyu_spa_rom_bsq_fre_mlt_swt_cnt_grk_afr_fbf_cze_zul_swe_est_ses_moo_fin_ita_chh_geo_mol_glc_bos_por_tig_amh_prs_hun_akn_jav_urd_bat_jpn_knd_kor_ctl_svk_cic_krd_tag_dut_anl_mly_mnd_slo_tsn_lat_amr_bul_rus_alb_ger_qcu_arw_pol_scr_igb_wly_lit_owc_nor_ind_ben_dgb_guj_ven_sun_tha_gam_tml_swa_yor_uzb_mcd_hin_tur_tsw_vie_hau_xho_ewe_lda	0.608049958556637	1.43766355036171	0.153885867151047
662	gam_eng_moo_mcd_heb_mlt_chh_rom_azi_uzb_cic_ind_yor_grk_afr_bsq_svk_wly_lda_mnd_pol_krd_dyu_cze_ewe_prs_fin_fbf_akn_est_swe_aeg_geo_bos_lat_fre_ben_sid_amr_pan_hun_igb_bat_ukr_mly_jpn_knd_kor_mol_urd_swa_slo_tag_arw_sod_sun_cnt_lit_swt_ita_owc_ctl_scr_guj_dut_qcu_hin_ger_bul_ses_hau_spa_amh_rus_jav_por_tsn_nor_zul_mao_tha_anl_tml_dgb_bam_aze_glc_alb_tur_bem_vie_tig_ven_tsw_xho	-0.533450118178824	-1.27236845026625	0.206414309559432
663	wly_ger_lda_rus_gam_tig_chh_ctl_uzb_aze_ewe_sun_akn_krd_ita_bsq_grk_heb_xho_cnt_swe_pan_ven_por_dyu_rom_fin_dgb_yor_est_cze_amh_geo_hin_lat_slo_ben_sid_hau_svk_hun_tsw_jav_eng_mly_jpn_tml_kor_dut_pol_ses_glc_bat_guj_aeg_mao_mnd_fre_swt_scr_amr_bul_bos_arw_lit_qcu_afr_prs_mol_igb_anl_ukr_sod_urd_ind_alb_fbf_nor_tsn_tag_tha_mlt_knd_bam_moo_azi_mcd_spa_tur_zul_vie_owc_bem_cic_swa	-0.232442819741326	-0.549788953056248	0.583782068143157
664	amr_rus_swa_glc_heb_wly_sod_grk_tur_uzb_cic_mly_igb_urd_ctl_bsq_lit_owc_akn_mnd_eng_ukr_tsw_rom_yor_swe_fin_dgb_xho_hun_ger_chh_geo_pan_fre_slo_svk_tig_mlt_bos_est_moo_jav_ita_bat_jpn_tml_kor_afr_alb_swt_guj_ind_por_aeg_mao_cnt_bul_ses_lat_amh_spa_prs_mcd_scr_qcu_ben_hin_pol_ven_sid_nor_hau_arw_sun_krd_tsn_mol_ewe_tag_tha_anl_knd_fbf_bam_azi_dut_cze_aze_zul_vie_gam_bem_dyu_lda	0.162673614218876	0.382595155219952	0.702892963106359
665	sid_ger_tsw_slo_tig_amh_aeg_lat_tur_azi_moo_jav_tsn_spa_hin_bsq_urd_wly_swa_mnd_ita_dut_bam_nor_bem_ctl_est_ses_dgb_hun_glc_mlt_geo_arw_lit_mcd_prs_owc_hau_ukr_fin_yor_mao_eng_ind_jpn_tml_kor_krd_por_xho_pol_sun_svk_gam_bat_cnt_mol_igb_guj_heb_bul_rus_grk_afr_qcu_cze_swe_ben_fbf_amr_pan_sod_alb_mly_bos_ven_fre_zul_tag_tha_anl_knd_dyu_swt_uzb_rom_scr_aze_cic_vie_chh_lda_akn_ewe	-0.760779953634864	-1.83293520767214	0.0700116689398992
666	amr_ben_fbf_dut_anl_heb_sid_svk_uzb_tur_dyu_tag_swa_fre_bos_bsq_ger_wly_yor_mnd_ukr_grk_bem_cze_ewe_lat_est_tsn_ses_hun_alb_owc_geo_swe_mol_slo_urd_amh_gam_scr_fin_moo_mly_pan_sun_jpn_tml_kor_guj_afr_xho_mcd_bat_prs_chh_ind_cnt_lit_igb_krd_tig_rus_spa_ita_arw_qcu_por_nor_eng_zul_mlt_rom_hau_hin_jav_ctl_akn_glc_dgb_mao_tha_sod_knd_ven_lda_aze_pol_bul_azi_cic_vie_aeg_tsw_bam_swt	-0.613395068838711	-1.46588172910497	0.146053529858814
667	hau_ita_cic_swe_wly_amh_amr_svk_uzb_azi_igb_bat_bem_prs_fre_bsq_alb_chh_zul_cnt_pol_urd_ses_dut_bam_lit_fin_moo_fbf_est_ukr_anl_geo_bul_arw_ctl_slo_heb_mlt_krd_hun_dyu_jav_cze_sun_jpn_tml_kor_afr_mcd_dgb_lat_tag_guj_sid_mao_mnd_grk_ven_mol_owc_ben_pan_rom_por_qcu_spa_rus_bos_akn_aeg_nor_gam_hin_ind_scr_ewe_glc_tsn_mly_tha_tig_knd_swa_tsw_tur_eng_ger_aze_xho_vie_sod_yor_lda_swt	-0.740472977556581	-1.78053357020679	0.078254201795781
668	amr_rus_tsn_pan_heb_amh_mlt_slo_azi_uzb_xho_ind_cic_eng_prs_bsq_dut_gam_swa_cnt_arw_pol_bam_mol_dgb_lat_fin_lda_igb_hun_svk_sid_geo_mcd_rom_cze_grk_tig_wly_alb_est_ewe_jav_krd_mly_jpn_knd_kor_ita_afr_zul_bos_mao_fre_aeg_bat_mnd_hin_ses_guj_sod_glc_ger_ukr_urd_qcu_scr_ben_spa_dyu_owc_nor_chh_por_sun_lit_ven_ctl_yor_tag_tha_hau_tml_moo_fbf_tur_bul_swe_aze_tsw_vie_anl_swt_bem_akn	-0.306371178832062	-0.725103558072728	0.470209051055206
669	owc_krd_akn_bos_sid_amr_hau_svk_tur_uzb_cic_bat_swa_ita_pol_bsq_afr_chh_ses_cnt_scr_rus_dyu_cze_swt_nor_est_bem_bam_fin_spa_wly_geo_fre_ukr_bul_slo_anl_amh_arw_hun_yor_tag_prs_jav_jpn_knd_kor_pan_por_xho_alb_mly_grk_gam_ind_mnd_ger_igb_hin_aeg_urd_lat_guj_ben_qcu_rom_mcd_lit_moo_mlt_swe_sod_ctl_sun_eng_dgb_mol_lda_mao_tha_tig_tml_ven_ewe_aze_dut_glc_azi_tsw_vie_heb_zul_tsn_fbf	-0.137687294141559	-0.325516036081479	0.745521785056286
670	sid_alb_ewe_ger_amh_heb_mlt_slo_tur_azi_swa_tag_tsn_pol_afr_bsq_swe_wly_akn_cnt_hin_lit_xho_eng_ses_guj_est_cic_bem_hun_rus_tig_geo_bos_pan_urd_fre_anl_chh_scr_fin_tsw_ind_ukr_mao_jpn_knd_kor_svk_prs_bam_glc_mly_grk_amr_jav_mnd_ita_moo_por_hau_ctl_rom_bul_cze_qcu_arw_nor_mcd_zul_owc_mol_gam_spa_sun_krd_dgb_dut_dyu_bat_tha_aeg_tml_igb_fbf_uzb_ben_lat_aze_ven_vie_sod_lda_swt_yor	-0.156732225700851	-0.369995325984789	0.712227229383263
671	owc_nor_bem_spa_gam_chh_wly_prs_aze_uzb_zul_mao_swt_eng_rom_bsq_svk_mlt_akn_cnt_bul_ger_yor_glc_tsn_dut_est_ven_dgb_fin_mol_amh_geo_ita_fre_bos_grk_anl_sod_krd_hun_swa_tag_guj_bat_jpn_tml_kor_mcd_scr_fbf_lat_ind_swe_amr_sun_mnd_slo_igb_urd_aeg_rus_por_arw_cze_qcu_pan_ctl_alb_tsw_hau_pol_heb_ben_mly_afr_xho_hin_ses_jav_tha_sid_knd_moo_dyu_azi_ukr_lit_tur_bam_vie_tig_lda_ewe_cic	0.267810534533142	0.631144401458149	0.529494255888506
672	owc_scr_yor_mcd_tig_anl_sid_lat_uzb_aze_dgb_sun_ses_lit_ukr_bsq_urd_sod_zul_cnt_ger_dut_swt_arw_dyu_prs_fin_akn_fbf_est_hin_mlt_geo_spa_ctl_ben_rus_heb_chh_guj_hun_bem_tag_pol_ind_jpn_tml_kor_glc_slo_xho_grk_mly_afr_aeg_bat_mnd_bul_tsw_fre_wly_swe_alb_krd_pan_qcu_eng_cze_bos_lda_hau_rom_amh_mol_mao_por_ven_svk_ewe_jav_tha_amr_knd_tsn_moo_tur_nor_ita_azi_cic_vie_gam_swa_bam_igb	-0.320708020551754	-0.759022595055702	0.449758551461754
673	owc_rus_moo_por_hau_mlt_anl_guj_azi_tur_akn_ind_bam_pan_swe_bsq_dut_heb_dgb_mnd_svk_bos_yor_ben_dyu_alb_est_bem_lda_hun_pol_aeg_geo_krd_ger_nor_slo_wly_amr_grk_fin_tsw_tag_rom_mao_jpn_knd_kor_fre_bul_tsn_mcd_sun_lit_sid_jav_cnt_glc_ewe_mol_tig_arw_afr_ita_cze_qcu_spa_urd_hin_swa_sod_ctl_gam_scr_mly_eng_cic_lat_ven_bat_tha_amh_tml_swt_zul_uzb_ukr_prs_aze_igb_vie_chh_ses_fbf_xho	-0.610904958303852	-1.45974734661661	0.147729291238124
674	owc_ita_swt_guj_wly_hau_sid_rus_uzb_azi_ewe_bat_zul_scr_ger_bsq_svk_amr_ses_mnd_pan_fre_dgb_urd_ven_prs_est_akn_dyu_fin_ukr_gam_geo_lit_lat_bos_hin_amh_sod_pol_hun_bam_mao_mcd_ind_jpn_knd_kor_bul_slo_yor_mol_mly_grk_mlt_sun_cnt_dut_tsw_swe_heb_cze_spa_ben_por_qcu_eng_rom_ctl_fbf_tig_nor_aeg_arw_jav_glc_swa_afr_tsn_tag_tha_anl_tml_cic_igb_aze_krd_alb_tur_lda_vie_chh_moo_bem_xho	0.167349313251283	0.394362674410139	0.694216176596908
675	sid_urd_tsw_arw_hau_amr_mlt_eng_tur_aze_ewe_mao_igb_scr_lat_bsq_rus_owc_yor_cnt_mol_ukr_dgb_swe_bem_lit_hun_moo_ses_est_glc_tig_geo_pol_prs_alb_ger_wly_anl_pan_fin_fbf_bat_guj_tag_jpn_knd_kor_ita_mcd_cic_dut_sun_nor_heb_ind_mnd_hin_swt_spa_sod_rom_fre_svk_bul_qcu_cze_ben_por_zul_chh_krd_aeg_ctl_mly_grk_bam_bos_dyu_jav_tha_amh_tml_lda_swa_uzb_slo_afr_azi_tsn_vie_gam_xho_akn_ven	-0.213524457931813	-0.503895150402492	0.615526673703281
676	mlt_cze_zul_grk_gam_anl_wly_ctl_azi_uzb_yor_mao_tsn_lat_mol_bsq_swe_owc_dgb_mnd_afr_prs_igb_lit_tsw_arw_est_lda_ven_hun_rus_sod_geo_eng_hin_ger_slo_chh_hau_pan_fin_swt_sun_alb_bat_jpn_knd_kor_fre_mcd_bam_pol_mly_guj_tig_jav_cnt_glc_ses_rom_amr_dut_ukr_krd_spa_qcu_por_bul_ben_bem_aeg_bos_heb_nor_tag_svk_cic_ita_ewe_ind_tha_amh_tml_fbf_moo_aze_scr_urd_tur_swa_vie_sid_xho_akn_dyu	0.0792818193009356	0.186741819536266	0.852269833432588
677	anl_ita_bem_ger_amr_mlt_sid_lat_uzb_tur_dyu_sun_moo_mol_krd_bsq_arw_amh_cic_mnd_bul_scr_bam_rom_tsn_nor_est_ses_yor_hun_pan_tig_geo_alb_ctl_eng_slo_chh_owc_por_fin_xho_ind_urd_bat_jpn_knd_kor_lit_bos_ewe_dut_mao_mcd_sod_jav_cnt_prs_tsw_ben_heb_spa_fre_guj_pol_qcu_rus_grk_ukr_akn_aeg_svk_gam_swe_mly_glc_ven_cze_zul_tag_tha_hau_tml_fbf_swt_azi_hin_afr_aze_dgb_vie_wly_lda_swa_igb	-0.200617735960788	-0.473818535329606	0.636739784016803
678	chh_mol_swt_rus_wly_heb_mlt_alb_uzb_tur_tsn_tag_igb_ukr_nor_bsq_lit_gam_akn_cnt_ger_ctl_ven_bul_tsw_swe_est_ewe_ses_fin_por_owc_geo_guj_arw_spa_dut_aeg_tig_fre_hun_bam_ind_lat_mao_jpn_knd_kor_pan_afr_xho_hin_jav_slo_amh_mly_mnd_cze_cic_ita_sod_grk_urd_mcd_scr_qcu_pol_eng_ben_dgb_hau_bos_amr_krd_sun_prs_moo_svk_yor_bat_tha_sid_tml_lda_zul_azi_glc_rom_aze_dyu_vie_anl_fbf_bem_swa	-0.152867687469706	-0.361288792016243	0.718703042831978
679	wly_bos_moo_hin_hau_sod_anl_dut_azi_tur_swt_tag_ses_cze_ger_bsq_mcd_owc_igb_mnd_rus_eng_tsw_ita_akn_svk_est_lda_dgb_hun_glc_chh_geo_arw_guj_spa_afr_tig_gam_krd_fin_xho_jav_rom_sun_jpn_tml_kor_ctl_ben_bam_grk_ind_nor_aeg_bat_cnt_pan_dyu_por_heb_lat_fre_lit_swe_qcu_slo_mol_pol_ven_amr_bul_amh_prs_mao_ukr_ewe_alb_fbf_mly_tha_mlt_knd_zul_yor_aze_scr_urd_uzb_tsn_vie_sid_swa_bem_cic	-0.222168571217878	-0.524731166926294	0.601018692679341
680	amh_nor_swa_rom_hau_wly_anl_guj_aze_uzb_dyu_mly_bam_glc_krd_bsq_bos_gam_swt_cnt_pol_ita_igb_swe_zul_scr_fin_tsw_xho_hun_mcd_owc_geo_slo_grk_fre_pan_sid_mlt_lit_est_lda_sun_arw_mao_jpn_knd_kor_hin_afr_ven_dut_ind_ben_aeg_jav_mnd_rus_cic_prs_amr_bul_lat_cze_eng_qcu_ger_mol_por_fbf_heb_ctl_sod_alb_bat_ukr_tsn_spa_dgb_tag_tha_tig_tml_yor_ewe_tur_urd_svk_azi_akn_vie_chh_moo_ses_bem	0.303411495375159	0.713802897107296	0.477136663133876
681	chh_fre_swt_spa_heb_mlt_amh_pol_tur_azi_dyu_sun_dgb_urd_slo_bsq_guj_aeg_ewe_cnt_grk_cze_bam_lit_yor_glc_fin_ses_fbf_hun_dut_sod_geo_bul_svk_ger_hin_hau_sid_mcd_est_akn_bat_eng_jav_jpn_tml_kor_pan_ben_cic_mol_ind_scr_wly_mly_mnd_afr_swa_swe_amr_krd_arw_prs_rom_qcu_alb_bos_lat_ven_owc_rus_tig_ctl_mao_ukr_xho_ita_lda_tag_tha_gam_knd_bem_zul_aze_por_nor_uzb_tsw_vie_anl_tsn_igb_moo	-0.546890377909665	-1.30500384603331	0.195111298542378
682	mlt_swe_dgb_grk_owc_anl_sid_alb_uzb_aze_dyu_sun_yor_slo_nor_bsq_bul_wly_tsw_mnd_lat_ctl_bem_arw_fbf_mol_fin_cic_ses_est_bos_sod_geo_ita_lit_eng_cze_gam_tig_ben_hun_ewe_mao_hin_jav_jpn_tml_kor_rom_guj_igb_dut_tag_pol_chh_ind_cnt_por_ven_urd_hau_rus_afr_scr_spa_qcu_mcd_ger_svk_swa_amr_krd_amh_pan_bat_fre_tsn_prs_moo_mly_tha_heb_knd_zul_bam_tur_ukr_glc_azi_lda_vie_aeg_swt_xho_akn	-0.498477113254319	-1.18582684889737	0.238711606019635
683	owc_cze_igb_mol_amh_gam_mlt_urd_tur_aze_zul_mly_bam_krd_guj_bsq_spa_heb_tsn_mnd_glc_por_lda_pan_ses_fre_est_yor_akn_fin_dut_chh_geo_ger_swe_bul_ben_hau_sid_alb_hun_xho_jav_pol_sun_jpn_knd_kor_nor_hin_cic_svk_bat_ita_aeg_ind_cnt_mcd_fbf_grk_tig_ukr_ctl_bos_lit_qcu_slo_arw_lat_swa_wly_rom_amr_scr_mao_prs_dgb_rus_dyu_tag_tha_sod_tml_swt_ewe_uzb_afr_eng_azi_bem_vie_anl_ven_moo_tsw	0.142016219165192	0.333980416742112	0.739146267575061
684	amh_slo_lda_prs_sod_amr_gam_cze_tur_uzb_swa_mly_dgb_ita_afr_bsq_grk_aeg_ses_cnt_bul_mol_xho_krd_moo_spa_hun_yor_igb_fin_por_tig_geo_swe_pol_lat_svk_anl_mlt_ben_est_dyu_sun_guj_bat_jpn_tml_kor_ctl_eng_tsw_mcd_jav_arw_wly_mao_mnd_fre_swt_glc_sid_hin_urd_nor_alb_qcu_rus_ger_pan_cic_chh_lit_heb_scr_tag_dut_bam_rom_ewe_ind_tha_owc_knd_zul_akn_azi_ukr_bos_aze_fbf_vie_hau_ven_bem_tsn	-0.671672823460406	-1.61322459576461	0.110084036894812
685	wly_por_ewe_ger_amr_anl_sod_ctl_azi_aze_ven_bat_swt_swe_mol_bsq_lat_heb_ses_mnd_rus_krd_tsw_grk_cic_bul_hun_dyu_bam_fin_hin_sid_geo_guj_alb_ukr_arw_tig_gam_spa_est_zul_ind_lit_mly_jpn_knd_kor_pan_prs_lda_ita_sun_urd_mlt_mao_cnt_afr_dgb_bos_owc_ben_scr_glc_dut_qcu_svk_pol_slo_bem_aeg_fre_amh_cze_tag_nor_moo_mcd_akn_jav_tha_hau_tml_tsn_swa_tur_eng_rom_uzb_igb_vie_chh_fbf_xho_yor	0.297828441072214	0.701227096212268	0.484912259083185
686	chh_ger_zul_glc_mlt_owc_amr_urd_aze_tur_tsw_ind_ven_svk_por_bsq_ita_sod_bem_cnt_bos_grk_tsn_prs_swt_guj_est_moo_dgb_hun_pol_sid_geo_mcd_arw_bul_cze_amh_anl_slo_fin_bam_bat_lat_jav_jpn_knd_kor_fre_ctl_akn_swe_sun_pan_aeg_mao_mnd_eng_fbf_rus_tig_krd_lit_rom_ukr_qcu_hin_scr_afr_yor_hau_spa_gam_nor_tag_mol_dyu_ben_ewe_mly_tha_heb_tml_lda_swa_uzb_alb_dut_azi_igb_vie_wly_ses_cic_xho	-0.118800245747879	-0.279974151133966	0.78011912204049
687	aeg_prs_xho_ukr_anl_owc_heb_bul_aze_tur_ewe_tag_yor_rus_eng_bsq_pol_amh_bam_mnd_urd_glc_ven_ctl_cic_spa_hun_dyu_swt_fin_krd_gam_geo_ita_mcd_fre_dut_mlt_hau_bos_est_bem_mly_afr_bat_jpn_knd_kor_swe_grk_tsn_lit_ind_pan_sid_jav_cnt_guj_ses_mol_tig_lat_ben_cze_hin_qcu_arw_scr_alb_akn_chh_rom_amr_slo_sun_svk_zul_por_lda_mao_tha_sod_tml_moo_dgb_uzb_ger_nor_azi_swa_vie_wly_tsw_igb_fbf	-0.686271934960607	-1.64477255765513	0.103392865335616
688	heb_mol_ses_ben_amh_chh_gam_svk_azi_aze_swa_ind_ewe_pan_alb_bsq_rus_tig_tsw_cnt_scr_fre_fbf_afr_tsn_lat_hun_lda_swt_est_pol_sid_geo_lit_swe_krd_ger_mlt_aeg_dut_fin_bam_jav_arw_mao_jpn_knd_kor_eng_ctl_ven_ukr_sun_mcd_anl_mly_mnd_urd_igb_bul_wly_slo_bos_nor_rom_qcu_guj_spa_glc_dgb_owc_ita_amr_por_bat_grk_akn_hin_yor_tag_tha_sod_tml_moo_bem_uzb_prs_cze_tur_xho_vie_hau_zul_cic_dyu	-0.362992082622469	-0.859553802789266	0.392245326199622
689	chh_ctl_bam_eng_owc_tig_sod_ger_tur_azi_ewe_bat_fbf_ita_lat_bsq_cze_aeg_tsw_cnt_nor_rom_dyu_afr_ven_ukr_fin_zul_swa_hun_spa_mlt_geo_glc_dut_guj_por_amh_anl_svk_est_lda_mly_alb_tag_jpn_tml_kor_mcd_pan_ses_scr_ind_lit_wly_sun_mnd_swe_yor_fre_amr_ben_slo_prs_hin_qcu_urd_bul_krd_swt_heb_pol_sid_bos_mao_rus_moo_mol_akn_jav_tha_hau_knd_tsn_bem_uzb_arw_grk_aze_cic_vie_gam_dgb_igb_xho	-0.347334994470358	-0.823152003978999	0.412527350406314
690	aeg_rus_fbf_por_anl_owc_chh_ger_uzb_azi_bem_mao_igb_urd_arw_bsq_spa_wly_swt_mnd_lat_nor_lda_svk_ven_pan_est_cic_dgb_fin_eng_hau_geo_swe_krd_bul_glc_sid_sod_afr_hun_zul_sun_dut_ind_jpn_knd_kor_scr_lit_tsw_rom_bat_slo_mlt_jav_cnt_alb_bam_ctl_tig_bos_ita_mol_guj_qcu_fre_grk_prs_akn_amr_ukr_gam_mcd_tag_hin_swa_cze_ewe_mly_tha_amh_tml_tsn_moo_tur_ben_pol_aze_ses_vie_heb_yor_dyu_xho	-0.392453854514508	-0.930857482888282	0.354337402151533
691	gam_pan_fbf_guj_amr_aeg_sod_arw_aze_azi_dgb_jav_tsw_cze_fre_bsq_nor_tig_tsn_mnd_pol_rom_lda_svk_swt_dut_hun_dyu_moo_est_ben_owc_geo_lat_glc_swe_mcd_heb_sid_por_fin_ewe_mly_ukr_tag_jpn_tml_kor_krd_urd_bam_spa_sun_grk_chh_ind_cnt_mol_akn_eng_amh_ita_lit_rus_alb_qcu_bul_afr_bos_cic_mlt_prs_hau_ger_mao_ctl_xho_slo_ses_bat_tha_wly_knd_igb_ven_tur_hin_scr_uzb_bem_vie_anl_zul_yor_swa	-0.170874618028067	-0.403461554973033	0.687534848709876
692	chh_ita_igb_svk_owc_sod_sid_por_uzb_tur_swa_mly_cic_mol_rom_bsq_pan_hau_ewe_cnt_rus_lit_tsn_bul_dyu_dut_est_lda_moo_hun_fre_mlt_geo_hin_swe_afr_pol_wly_amh_alb_fin_fbf_jav_nor_bat_jpn_tml_kor_ukr_slo_swt_lat_mao_urd_aeg_sun_mnd_arw_tsw_ger_tig_eng_prs_grk_glc_qcu_ctl_krd_bos_bam_heb_cze_gam_guj_tag_scr_yor_ben_akn_ind_tha_anl_knd_ses_ven_aze_mcd_spa_azi_dgb_vie_amr_bem_xho_zul	-0.325597878436862	-0.771378656271142	0.442438053622295
693	sid_alb_xho_pol_gam_wly_mlt_glc_uzb_azi_fbf_jav_dyu_bos_mcd_bsq_prs_amr_tsn_cnt_mol_ctl_akn_cze_bem_ger_hun_swa_ewe_est_svk_tig_geo_ita_pan_ukr_urd_sod_chh_guj_fin_yor_mao_rus_bat_jpn_knd_kor_hin_spa_lda_bul_ind_nor_amh_tag_mnd_rom_ses_fre_anl_por_slo_lit_dut_qcu_scr_arw_eng_ven_heb_afr_aeg_swe_mly_lat_swt_krd_dgb_sun_tha_hau_tml_zul_igb_aze_grk_ben_tur_bam_vie_owc_tsw_cic_moo	0.089336684846964	0.210299836348585	0.833893724956664
694	owc_cze_swt_hin_wly_aeg_amr_arw_tur_azi_ven_mao_fbf_guj_alb_bsq_prs_heb_yor_mnd_svk_pan_igb_swe_xho_nor_hun_bem_cic_est_slo_mlt_geo_rom_ger_ita_ukr_chh_hau_afr_fin_lda_sun_dut_jav_jpn_tml_kor_mol_fre_zul_pol_tag_bos_sod_bat_cnt_ben_moo_por_gam_rus_scr_bul_lit_qcu_ctl_urd_lat_ses_sid_spa_anl_mcd_mly_krd_dgb_glc_tsn_ind_tha_tig_knd_ewe_bam_uzb_eng_grk_aze_swa_vie_amh_dyu_tsw_akn	-0.331881376459233	-0.78629232250762	0.433695198223953
695	amh_mol_bem_bul_gam_amr_anl_hin_uzb_aze_bam_bat_ven_mcd_bos_bsq_urd_aeg_dyu_mnd_nor_lit_tsn_rus_ewe_cze_hun_yor_akn_est_ukr_heb_geo_pan_slo_grk_prs_sod_tig_krd_fin_tsw_tag_spa_ind_jpn_knd_kor_guj_arw_zul_fre_mao_eng_wly_mly_cnt_swe_moo_scr_sid_alb_afr_ger_lat_qcu_glc_dut_por_ses_owc_ctl_chh_ben_jav_ita_cic_rom_swa_sun_tha_mlt_tml_dgb_lda_tur_pol_svk_azi_fbf_vie_hau_igb_xho_swt	-0.784323392112985	-1.88491805165939	0.0625633936947526
696	amr_ctl_ses_mol_mlt_sod_amh_lat_aze_uzb_akn_ind_tsn_svk_swe_bsq_bos_aeg_bem_mnd_urd_ita_zul_scr_dgb_hin_fin_ewe_lda_hun_ukr_sid_geo_glc_rus_arw_bul_chh_hau_mcd_est_cic_tag_alb_mao_jpn_tml_kor_ben_fre_fbf_lit_jav_krd_anl_bat_cnt_dut_dyu_por_owc_rom_pol_grk_spa_qcu_pan_afr_ger_xho_tig_cze_wly_prs_sun_guj_swa_slo_moo_mly_tha_heb_knd_igb_swt_azi_nor_eng_tur_tsw_vie_gam_yor_bam_ven	-0.892853740583758	-2.169992430079	0.0325554823083156
697	gam_afr_dyu_alb_owc_amr_amh_grk_azi_aze_bem_bat_xho_lit_ukr_bsq_eng_wly_ewe_cnt_rom_nor_ses_dut_igb_pan_hun_cic_fbf_est_ger_sid_geo_mcd_ita_scr_svk_chh_aeg_krd_fin_zul_sun_mol_mly_jpn_knd_kor_ctl_rus_tsn_hin_tag_fre_anl_mao_mnd_ben_dgb_swe_heb_bul_guj_prs_por_qcu_urd_arw_cze_swa_mlt_spa_tig_slo_ind_lat_tsw_bos_moo_jav_tha_sod_tml_yor_swt_tur_glc_pol_uzb_lda_vie_hau_bam_akn_ven	0.0169292780603865	0.0398662155738541	0.968285244023193
698	mlt_afr_xho_cze_tig_amh_chh_pan_aze_uzb_dgb_jav_tsw_ben_scr_bsq_mcd_owc_ven_mnd_krd_eng_cic_glc_akn_pol_est_bem_swa_fin_swe_aeg_geo_por_fre_bul_dut_anl_hau_spa_hun_dyu_tag_rus_mly_jpn_tml_kor_lit_lat_tsn_prs_mao_hin_heb_ind_cnt_nor_zul_svk_wly_urd_ukr_guj_mol_qcu_ger_alb_bos_fbf_amr_ctl_gam_slo_bat_ita_bam_arw_ewe_sun_tha_sod_knd_swt_ses_azi_grk_rom_tur_lda_vie_sid_yor_igb_moo	-0.427501364220397	-1.01597711941781	0.312276158100362
699	tig_glc_igb_ger_hau_aeg_amr_bos_azi_aze_dgb_sun_akn_lat_por_bsq_mcd_heb_moo_mnd_alb_dut_tsn_slo_dyu_mol_est_xho_tsw_fin_scr_mlt_geo_arw_pol_rus_krd_chh_gam_fre_hun_bam_bat_cze_mly_jpn_tml_kor_nor_eng_bem_spa_mao_grk_anl_tag_cnt_hin_ewe_afr_sod_guj_lit_rom_ctl_qcu_svk_pan_ben_ses_amh_swe_wly_urd_jav_ukr_lda_prs_ven_ind_tha_owc_knd_swa_swt_tur_ita_bul_uzb_yor_vie_sid_cic_fbf_zul	-0.264004903292769	-0.623879598247936	0.534233974774168
700	aeg_alb_akn_spa_anl_tig_sod_swe_uzb_aze_tsn_mao_ven_fre_afr_bsq_slo_wly_tsw_mnd_ukr_por_fbf_guj_cic_eng_hun_dyu_xho_est_nor_chh_geo_mcd_bul_svk_cze_sid_hau_rus_fin_moo_mly_ctl_bat_jpn_tml_kor_rom_glc_igb_lit_sun_pol_gam_tag_cnt_urd_zul_ben_amh_mol_bos_ita_pan_qcu_arw_krd_lat_bem_owc_grk_amr_scr_ind_ger_ses_hin_yor_jav_tha_mlt_knd_dgb_ewe_tur_dut_prs_azi_bam_vie_heb_swa_swt_lda	-0.322017032728211	-0.762593854849898	0.447635575747037
701	tig_prs_cic_guj_hau_owc_heb_urd_azi_tur_moo_jav_ven_mol_lit_bsq_fre_gam_igb_mnd_glc_eng_tsw_scr_swt_slo_est_dyu_bem_hun_afr_sid_geo_svk_dut_ger_ctl_amr_mlt_arw_fin_fbf_bat_krd_mly_jpn_tml_kor_swe_por_bam_mcd_mao_ben_chh_ind_cnt_bos_zul_pol_amh_alb_cze_nor_spa_qcu_pan_lat_rom_tsn_sod_rus_aeg_hin_tag_ukr_xho_bul_ewe_sun_tha_anl_knd_swa_yor_aze_grk_ita_uzb_akn_vie_wly_lda_ses_dgb	0.177733522621174	0.418604990875437	0.676469984622884
702	gam_por_bem_prs_tig_sod_wly_ita_uzb_tur_ses_bat_tsn_slo_pan_bsq_ukr_sid_xho_cnt_rom_afr_moo_glc_zul_mol_hun_swt_yor_est_rus_aeg_geo_ger_svk_scr_ctl_hau_owc_pol_fin_swa_ind_nor_tag_jpn_knd_kor_swe_ben_ewe_lit_jav_cze_amh_mly_mnd_urd_ven_grk_mlt_alb_hin_bul_guj_qcu_eng_arw_bos_dyu_heb_spa_chh_krd_mao_lat_bam_dut_cic_sun_tha_anl_tml_lda_akn_azi_fre_mcd_aze_dgb_vie_amr_fbf_tsw_igb	-0.0643127440639003	-0.152084798502031	0.87944950396006
703	chh_swe_tsw_bos_wly_anl_amr_arw_azi_tur_tsn_bat_dyu_bul_por_bsq_scr_owc_igb_mnd_lat_prs_yor_mol_akn_ita_est_bam_cic_hun_hin_heb_geo_cze_afr_ger_pol_mlt_gam_ben_fin_xho_jav_rom_mly_jpn_tml_kor_krd_alb_zul_rus_sun_svk_amh_tag_cnt_eng_swa_nor_tig_fre_lit_guj_urd_qcu_ctl_grk_dut_moo_sod_slo_aeg_glc_ind_spa_lda_pan_swt_mao_tha_sid_knd_ven_fbf_uzb_ukr_mcd_aze_dgb_vie_hau_ses_bem_ewe	-0.361481535488055	-0.856979802005741	0.393658979245801
704	tig_grk_tsw_arw_aeg_chh_heb_prs_uzb_tur_ewe_ind_swt_mcd_ben_bsq_pol_sod_igb_cnt_slo_rus_moo_ctl_xho_rom_hun_bem_cic_fin_swe_anl_geo_fre_nor_dut_por_amh_sid_scr_est_zul_mly_ukr_tag_jpn_tml_kor_pan_ger_lda_krd_mao_alb_wly_bat_mnd_lit_dgb_spa_gam_hin_svk_eng_ita_qcu_afr_glc_mol_fbf_amr_bos_hau_lat_sun_cze_tsn_guj_dyu_jav_tha_owc_knd_yor_bam_azi_urd_bul_aze_swa_vie_mlt_ses_akn_ven	-0.363123728806852	-0.860589529971075	0.391677383890203
705	amh_ctl_ses_urd_sod_gam_mlt_bul_tur_azi_bem_bat_akn_afr_fre_bsq_cze_heb_dyu_cnt_alb_prs_ewe_pan_bam_bos_fin_xho_tsn_est_scr_chh_geo_arw_dut_por_hin_tig_hau_lit_hun_swt_jav_guj_ind_jpn_tml_kor_mol_rom_igb_ben_mao_krd_owc_sun_mnd_lat_fbf_ita_aeg_mcd_glc_ger_slo_qcu_svk_ukr_nor_zul_anl_rus_sid_swe_mly_spa_cic_eng_moo_tag_tha_amr_knd_dgb_lda_uzb_pol_grk_aze_swa_vie_wly_ven_tsw_yor	0.108476705837849	0.255292556910304	0.799060893442161
706	amr_bul_bem_grk_anl_heb_owc_mcd_aze_uzb_igb_jav_bam_lit_arw_bsq_ben_wly_tsw_mnd_prs_rom_dyu_por_ewe_slo_fin_xho_dgb_hun_ctl_hau_geo_mol_scr_afr_pan_sid_sod_fre_est_cic_sun_dut_tag_jpn_knd_kor_rus_guj_swt_lat_ind_krd_tig_mao_cnt_svk_akn_urd_gam_ukr_pol_eng_cze_qcu_glc_nor_alb_moo_chh_ita_amh_hin_mly_swe_ses_bos_yor_bat_tha_mlt_tml_fbf_tsn_tur_ger_spa_azi_zul_vie_aeg_lda_swa_ven	-0.432436344786385	-1.02738286888506	0.306904965532103
707	gam_ger_swt_slo_amh_sid_sod_krd_tur_aze_moo_sun_tsn_ctl_ukr_bsq_arw_wly_fbf_cnt_ita_ben_igb_pol_xho_eng_est_lda_dgb_hun_svk_tig_geo_rom_afr_mcd_swe_anl_owc_lit_fin_yor_mly_fre_ind_jpn_tml_kor_nor_bul_ses_grk_tag_scr_heb_mao_mnd_guj_zul_cze_amr_lat_glc_mol_spa_qcu_por_rus_hin_tsw_aeg_bos_hau_dut_bat_pan_akn_urd_cic_jav_tha_chh_knd_swa_ewe_uzb_prs_alb_azi_bem_vie_mlt_dyu_ven_bam	0.95102720008925	2.27889542669307	0.02496132089626
708	amh_pol_lda_mol_chh_aeg_sod_krd_uzb_azi_cic_sun_fbf_slo_spa_bsq_ger_mlt_zul_cnt_bos_afr_dyu_scr_swt_dut_hun_yor_igb_est_glc_amr_geo_cze_nor_arw_ukr_owc_wly_urd_fin_swa_mao_rus_mly_jpn_knd_kor_alb_lit_bam_swe_tag_pan_tig_bat_mnd_fre_dgb_grk_sid_ita_por_ctl_bul_qcu_lat_mcd_hin_moo_gam_ben_anl_eng_jav_prs_bem_rom_ewe_ind_tha_hau_tml_ven_akn_aze_svk_guj_tur_xho_vie_heb_ses_tsw_tsn	-0.300378018505845	-0.710195342938811	0.47936008892973
709	mlt_spa_xho_fre_sod_amh_aeg_urd_azi_uzb_tsn_tag_bem_scr_mcd_bsq_slo_wly_cic_cnt_krd_eng_dyu_guj_swt_dut_est_zul_igb_fin_grk_chh_geo_swe_nor_pol_ben_hau_tig_por_hun_dgb_bat_afr_mao_jpn_knd_kor_rus_svk_bam_ukr_ind_ita_gam_jav_mnd_rom_yor_alb_sid_arw_ctl_cze_mol_qcu_prs_pan_hin_ses_anl_ger_owc_bos_mly_glc_lda_lat_akn_sun_tha_heb_tml_tsw_moo_tur_bul_lit_aze_ven_vie_amr_swa_fbf_ewe	-0.479004569731888	-1.13794784133982	0.25806540035867
710	mlt_rom_lda_prs_anl_aeg_sod_mcd_tur_azi_bem_mao_dyu_svk_urd_bsq_mol_owc_cic_cnt_spa_ben_xho_lat_igb_swe_hun_dgb_ewe_fin_rus_chh_geo_cze_scr_afr_slo_gam_hau_bul_est_tsn_sun_pan_bat_jpn_knd_kor_bos_eng_tsw_grk_mly_por_heb_ind_mnd_lit_zul_alb_tig_ctl_pol_ita_hin_qcu_ukr_nor_guj_swt_amh_dut_wly_ger_tag_fre_ven_arw_fbf_jav_tha_sid_tml_swa_akn_uzb_krd_glc_aze_ses_vie_amr_moo_bam_yor	-0.127284611406831	-0.300107105007875	0.764765244097517
711	amr_dut_bam_ukr_hau_chh_owc_mol_azi_aze_bem_tag_dyu_svk_eng_bsq_lit_mlt_lda_mnd_ben_pol_ven_glc_zul_prs_est_cic_yor_fin_spa_sod_geo_afr_guj_ger_grk_heb_aeg_pan_hun_xho_ind_slo_sun_jpn_tml_kor_ctl_arw_swa_cze_mao_alb_tig_bat_cnt_bul_dgb_urd_sid_swe_ita_krd_nor_qcu_mcd_lat_hin_ses_amh_rus_gam_rom_jav_bos_tsw_por_tsn_mly_tha_anl_knd_igb_ewe_tur_fre_scr_uzb_akn_vie_wly_fbf_moo_swt	-1.06843275015604	-2.61026110249883	0.0105452521963345
712	sod_eng_fbf_spa_aeg_mlt_anl_ger_tur_aze_ewe_mly_bam_prs_cze_bsq_bos_amr_ses_cnt_ukr_arw_tsw_fre_swa_hin_est_dgb_akn_hun_por_gam_geo_ctl_svk_lat_swe_sid_wly_pol_fin_xho_tag_krd_sun_jpn_tml_kor_bul_glc_dyu_lit_ind_ita_hau_jav_mnd_rom_swt_mcd_chh_slo_mol_afr_guj_qcu_pan_nor_alb_igb_amh_scr_tig_rus_bat_ben_moo_dut_cic_mao_tha_heb_knd_lda_tsn_uzb_urd_grk_azi_bem_vie_owc_yor_zul_ven	-0.306208642210855	-0.724257810208785	0.470725555474098
713	gam_krd_swt_arw_hau_amr_wly_mol_azi_aze_xho_jav_fbf_spa_ger_bsq_glc_tig_zul_cnt_pan_slo_ses_lit_cic_mcd_est_bem_swa_hun_fre_anl_geo_ita_pol_bul_afr_sid_owc_eng_fin_yor_mao_dut_mly_jpn_knd_kor_guj_swe_akn_prs_ind_ukr_mlt_bat_mnd_nor_moo_alb_chh_por_grk_ctl_scr_qcu_rom_svk_rus_tsw_aeg_bos_amh_hin_tag_cze_igb_ben_tsn_sun_tha_sod_tml_ven_dyu_uzb_lat_urd_tur_dgb_vie_heb_ewe_lda_bam	-0.547642140072025	-1.30604514058245	0.194758400954504
714	gam_lat_bem_dut_owc_chh_heb_grk_tur_uzb_moo_mao_swa_urd_svk_bsq_alb_amh_dyu_cnt_guj_lit_igb_hin_xho_krd_hun_akn_bam_fin_ctl_sid_geo_bos_pan_glc_ben_tig_anl_fre_est_dgb_sun_bul_tag_jpn_tml_kor_por_rom_tsw_ger_mly_eng_aeg_ind_mnd_rus_yor_swe_hau_scr_ita_prs_nor_qcu_slo_pol_cze_swt_mlt_spa_sod_afr_bat_ukr_zul_mol_ven_jav_tha_amr_knd_cic_ewe_azi_mcd_arw_aze_tsn_vie_wly_fbf_ses_lda	0.183341813696164	0.431368151794188	0.66719900909976
715	aeg_nor_fbf_svk_tig_hau_mlt_rus_tur_uzb_lda_bat_igb_ita_lit_bsq_fre_amh_swa_mnd_guj_lat_ses_cze_zul_spa_hun_moo_dgb_est_swe_sod_geo_arw_grk_mol_urd_amr_gam_slo_fin_yor_jav_pan_sun_jpn_tml_kor_ukr_prs_bam_krd_tag_pol_heb_mly_cnt_scr_swt_ctl_sid_dut_bul_mcd_ben_qcu_glc_bos_eng_tsw_anl_ger_chh_alb_mao_rom_tsn_afr_dyu_ind_tha_owc_knd_xho_ven_azi_hin_por_aze_cic_vie_wly_ewe_bem_akn	-0.336897140398718	-0.797632075632233	0.427115932918838
716	owc_alb_tsw_ukr_heb_anl_sod_mcd_aze_tur_lda_tag_ses_swe_rus_bsq_svk_mlt_swa_cnt_fre_ita_bam_por_tsn_hin_hun_fbf_yor_est_ben_aeg_geo_dut_lit_mol_slo_chh_tig_ger_fin_igb_mly_glc_jav_jpn_tml_kor_urd_afr_ewe_prs_bat_ctl_wly_mao_mnd_rom_zul_arw_amr_scr_spa_eng_bos_qcu_lat_pan_guj_moo_amh_grk_hau_nor_ind_pol_akn_bul_xho_sun_tha_gam_knd_cic_ven_uzb_krd_cze_azi_dgb_vie_sid_bem_swt_dyu	0.0959260839368644	0.225627274759581	0.821986416590611
717	amh_pan_moo_mol_aeg_hau_sod_fre_uzb_azi_bam_sun_ven_pol_prs_bsq_nor_chh_dgb_mnd_ctl_bos_bem_por_igb_eng_est_fbf_swa_hun_swe_tig_geo_krd_svk_scr_bul_mlt_wly_hin_fin_akn_ind_lit_jav_jpn_tml_kor_spa_slo_lda_lat_mly_grk_owc_mao_cnt_afr_ses_urd_sid_glc_rom_guj_ger_qcu_cze_ukr_arw_yor_gam_dut_anl_ben_tag_mcd_tsn_rus_ewe_bat_tha_heb_knd_xho_swt_aze_alb_ita_tur_dyu_vie_amr_cic_tsw_zul	0.28013341320679	0.66010229034602	0.510819773702242
718	heb_ukr_akn_swe_amh_chh_anl_scr_aze_uzb_swt_ind_bem_mcd_cze_bsq_ctl_mlt_tsn_cnt_krd_urd_fbf_eng_igb_glc_est_ven_cic_fin_spa_amr_geo_rus_pol_grk_pan_gam_sid_rom_hun_ewe_mly_lit_tag_jpn_knd_kor_arw_nor_yor_guj_sun_lat_owc_jav_mnd_slo_dyu_svk_tig_ger_prs_fre_mol_qcu_ben_por_hin_zul_hau_dut_wly_ita_mao_bul_bam_alb_dgb_bat_tha_aeg_tml_ses_tsw_azi_bos_afr_tur_lda_vie_sod_xho_swa_moo	-0.476283360211362	-1.13159933892694	0.260712396747035
719	sid_hin_lda_dut_amr_anl_hau_svk_tur_uzb_tsn_mao_dyu_rom_spa_bsq_ger_wly_ewe_mnd_alb_krd_zul_eng_moo_nor_est_ses_yor_fin_urd_owc_geo_lit_fre_ctl_pan_chh_mlt_cze_hun_ven_mly_ukr_ind_jpn_knd_kor_arw_bul_bem_pol_sun_ita_gam_tag_cnt_grk_igb_lat_sod_mol_bos_glc_swe_qcu_slo_ben_prs_swa_aeg_guj_heb_rus_jav_por_dgb_mcd_fbf_bat_tha_amh_tml_xho_swt_aze_scr_afr_azi_bam_vie_tig_tsw_akn_cic	0.403682596749571	0.951263885019009	0.343936149859419
720	chh_ben_bem_rus_gam_mlt_anl_lat_uzb_aze_ses_sun_zul_scr_spa_bsq_ger_sod_dyu_mnd_grk_guj_cic_dut_tsw_svk_est_fbf_swt_hun_mol_amr_geo_rom_ita_fre_alb_heb_wly_mcd_fin_tsn_tag_prs_bat_jpn_knd_kor_krd_eng_swa_por_mao_nor_sid_mly_cnt_arw_yor_afr_aeg_ukr_ctl_bos_pol_qcu_glc_lit_swe_igb_tig_hin_amh_pan_jav_urd_akn_cze_xho_ind_tha_hau_tml_ven_ewe_azi_slo_bul_tur_bam_vie_owc_lda_moo_dgb	-0.131209540056017	-0.309597643468549	0.757559570122871
721	hau_ger_bem_rom_sid_owc_gam_ben_aze_uzb_cic_mly_igb_nor_scr_bsq_cze_heb_swt_cnt_prs_swe_tsw_bos_akn_ctl_fin_ewe_moo_hun_glc_chh_geo_spa_slo_dut_ita_sod_amh_eng_est_fbf_ind_grk_bat_jpn_knd_kor_arw_lat_xho_urd_tag_mol_amr_sun_mnd_lit_dyu_alb_anl_ukr_afr_krd_mcd_qcu_guj_pol_fre_ses_mlt_por_wly_pan_mao_hin_lda_bul_zul_jav_tha_aeg_tml_swa_yor_azi_svk_rus_tur_bam_vie_tig_tsn_ven_dgb	-0.111496379328671	-0.263024913373586	0.793113212531368
722	aeg_guj_zul_swe_amh_sod_sid_scr_aze_tur_xho_mly_tsw_krd_prs_bsq_mcd_chh_cic_mnd_slo_ctl_yor_por_dgb_alb_est_ven_bam_fin_eng_gam_geo_afr_fre_hin_rom_owc_anl_svk_hun_lda_sun_ita_bat_jpn_tml_kor_lit_ben_igb_rus_jav_pol_heb_tag_cnt_mol_swt_spa_hau_dut_pan_arw_bos_qcu_lat_glc_grk_ses_mlt_cze_wly_urd_mao_ger_ewe_nor_tsn_ind_tha_tig_knd_fbf_moo_uzb_ukr_bul_azi_dyu_vie_amr_akn_bem_swa	-0.260262131492354	-0.615914412963949	0.539455539483687
723	amh_alb_ewe_dut_anl_hau_tig_fre_aze_uzb_fbf_sun_akn_bul_afr_bsq_cze_amr_ven_mnd_mcd_grk_cic_ukr_swa_pan_hun_ses_swt_est_lat_owc_geo_prs_hin_spa_mol_chh_wly_eng_fin_dgb_bat_krd_tag_jpn_knd_kor_rom_bos_zul_lit_jav_rus_sid_ind_cnt_slo_yor_urd_heb_glc_guj_ctl_scr_qcu_pol_svk_swe_tsw_gam_por_sod_nor_mao_ita_bam_ger_lda_mly_tha_aeg_tml_xho_bem_tur_arw_ben_azi_dyu_vie_mlt_igb_moo_tsn	-0.368339854102774	-0.871978292141296	0.385465838044122
724	sod_rom_tsw_ukr_wly_mlt_amr_krd_azi_uzb_igb_sun_ewe_cze_urd_bsq_swe_owc_lda_cnt_ctl_lat_swa_bos_swt_lit_fin_cic_zul_hun_prs_hau_geo_hin_por_mcd_grk_anl_chh_spa_est_bam_mly_svk_mao_jpn_tml_kor_afr_arw_fbf_mol_tag_bul_heb_ind_mnd_scr_akn_pol_aeg_ben_eng_dut_ger_qcu_ita_slo_pan_bem_tig_glc_gam_rus_bat_nor_moo_alb_xho_jav_tha_sid_knd_ven_tsn_tur_guj_fre_aze_dgb_vie_amh_ses_yor_dyu	-0.276777872363022	-0.654399669773431	0.51446945246283
725	gam_nor_cic_ben_mlt_chh_sid_bul_tur_aze_akn_bat_xho_urd_prs_bsq_fre_wly_lda_mnd_slo_lit_moo_grk_bam_ctl_fin_bem_igb_hun_alb_sod_geo_rom_spa_pan_hin_hau_amh_afr_est_dgb_mly_por_tag_jpn_knd_kor_krd_glc_tsw_rus_mao_pol_owc_sun_cnt_bos_ewe_eng_aeg_mcd_ukr_cze_mol_qcu_scr_svk_lat_ses_heb_guj_amr_ita_ind_ger_dyu_dut_tsn_jav_tha_tig_tml_yor_swt_azi_arw_swe_uzb_fbf_vie_anl_zul_ven_swa	0.947762087814854	2.27206761173908	0.0253870447260951
726	amh_ita_ewe_rus_heb_wly_amr_ctl_aze_tur_lda_tag_cic_ger_pan_bsq_urd_hau_ses_cnt_mcd_bos_fbf_hin_bem_afr_est_swt_dgb_fin_slo_mlt_geo_fre_rom_scr_swe_tig_aeg_mol_hun_dyu_sun_lat_ind_jpn_tml_kor_cze_svk_yor_ukr_mly_pol_sid_jav_mnd_ben_moo_por_sod_prs_krd_grk_eng_qcu_alb_bul_glc_bam_owc_guj_anl_arw_mao_spa_akn_dut_ven_bat_tha_chh_knd_zul_tsn_uzb_nor_lit_azi_tsw_vie_gam_igb_xho_swa	-0.0171128216632938	-0.0402858054424692	0.967951629374851
727	anl_ita_moo_pan_hau_wly_heb_grk_tur_uzb_bem_bat_xho_ben_fre_bsq_krd_sod_dyu_mnd_afr_svk_ewe_arw_swt_swe_est_fbf_akn_fin_por_owc_geo_glc_scr_hin_nor_tig_amr_bos_hun_yor_jav_guj_tag_jpn_knd_kor_ger_lit_bam_alb_mly_mol_chh_sun_cnt_prs_lda_ukr_aeg_ctl_mcd_rom_dut_qcu_lat_rus_bul_ses_amh_slo_mlt_eng_ind_urd_swa_spa_zul_mao_tha_sid_tml_tsw_cic_aze_cze_pol_azi_tsn_vie_gam_igb_ven_dgb	0.169155129301255	0.398229526498403	0.691373750219308
728	hau_krd_yor_ger_tig_owc_gam_arw_aze_azi_igb_bat_bam_eng_dut_bsq_grk_sid_zul_mnd_ben_pol_moo_urd_swt_hin_fin_cic_xho_hun_guj_heb_geo_por_bos_mol_mcd_amh_wly_rus_est_tsw_jav_cze_mao_jpn_tml_kor_ukr_pan_ses_bul_ind_rom_anl_sun_cnt_fre_ven_lat_mlt_ctl_svk_afr_spa_qcu_slo_ita_scr_ewe_amr_prs_chh_glc_tag_nor_tsn_alb_lda_mly_tha_sod_knd_dyu_fbf_tur_lit_swe_uzb_dgb_vie_aeg_bem_swa_akn	-0.018869455759472	-0.0445127163972506	0.964591153051987
729	sid_ben_tsn_rus_wly_mlt_amh_ctl_tur_uzb_ewe_tag_moo_alb_bos_bsq_ger_aeg_dyu_cnt_spa_rom_xho_glc_fbf_pol_hun_yor_akn_est_eng_tig_geo_slo_ita_swe_arw_amr_chh_lat_fin_ven_mao_por_ind_jpn_knd_kor_svk_urd_igb_pan_jav_grk_sod_sun_mnd_prs_ses_scr_gam_krd_fre_bul_dut_qcu_lit_mcd_guj_bem_hau_ukr_heb_afr_mly_mol_swt_hin_tsw_bat_tha_anl_tml_cic_dgb_aze_nor_cze_azi_bam_vie_owc_swa_lda_zul	-0.925737312935644	-2.24571318586828	0.0270907382610198
730	wly_ukr_xho_ben_hau_gam_tig_krd_aze_uzb_ven_tag_tsn_ita_por_bsq_ger_amh_tsw_cnt_bul_spa_swa_dut_ses_prs_fin_igb_dgb_hun_slo_sod_geo_lat_glc_lit_mol_anl_aeg_eng_est_cic_mao_rus_sun_jpn_knd_kor_pol_afr_dyu_bos_ind_rom_heb_jav_mnd_mcd_akn_scr_sid_alb_ctl_urd_nor_qcu_hin_cze_arw_moo_chh_pan_amr_fre_bat_svk_zul_swe_yor_mly_tha_mlt_tml_fbf_lda_azi_grk_guj_tur_bem_vie_owc_bam_swt_ewe	0.245569078007592	0.578281399937327	0.564471881544919
731	anl_fre_yor_pol_gam_sod_amh_ger_uzb_tur_swa_sun_lda_lat_ukr_bsq_swe_owc_xho_cnt_alb_ben_tsn_mol_bem_por_est_swt_zul_fin_lit_wly_geo_glc_eng_grk_krd_mlt_tig_nor_hun_ses_tag_guj_mao_jpn_knd_kor_rus_cze_akn_afr_jav_urd_sid_ind_mnd_dut_ewe_arw_aeg_ita_pan_spa_rom_qcu_svk_hin_bul_moo_chh_mcd_amr_slo_bat_prs_bam_scr_fbf_mly_tha_heb_tml_ven_dyu_aze_ctl_bos_azi_tsw_vie_hau_cic_igb_dgb	-0.447074434634517	-1.06149445765086	0.291214072849432
732	anl_grk_lda_afr_mlt_hau_wly_por_uzb_azi_zul_jav_akn_lat_cze_bsq_bul_sod_tsn_mnd_ctl_fre_dgb_ita_ven_alb_hun_yor_tsw_est_ukr_heb_geo_ben_pan_pol_rom_amh_tig_bos_fin_moo_tag_scr_mly_jpn_knd_kor_slo_guj_swt_dut_ind_prs_sid_mao_cnt_svk_fbf_mcd_gam_arw_lit_spa_hin_qcu_ger_urd_nor_xho_amr_eng_aeg_mol_bat_glc_bam_krd_ewe_sun_tha_owc_tml_cic_dyu_tur_swe_rus_aze_swa_vie_chh_bem_igb_ses	0.200597760113594	0.471641729509939	0.638287183965737
733	chh_ben_tsn_por_mlt_owc_heb_krd_uzb_aze_ewe_tag_moo_bos_ukr_bsq_pan_wly_ses_mnd_alb_rom_akn_ctl_dgb_mol_fin_igb_yor_hun_guj_gam_geo_urd_dut_scr_pol_anl_tig_lit_est_dyu_mao_hin_mly_jpn_knd_kor_spa_lat_tsw_svk_bat_bul_aeg_jav_cnt_ita_lda_ger_amh_nor_afr_prs_rus_qcu_eng_fre_cze_cic_hau_arw_sod_slo_ind_swe_fbf_grk_zul_sun_tha_amr_tml_ven_swa_tur_glc_mcd_azi_xho_vie_sid_bem_swt_bam	-0.00940310088397838	-0.0221493833758209	0.982376247916078
734	wly_glc_moo_pan_tig_sid_heb_bos_uzb_tur_igb_jav_ses_spa_grk_bsq_ukr_hau_bam_cnt_afr_cze_tsn_mcd_zul_swe_fin_yor_tsw_est_rom_owc_geo_bul_lat_por_krd_aeg_anl_ita_hun_dgb_ind_ctl_mly_jpn_tml_kor_hin_dut_swa_svk_sun_slo_amh_bat_mnd_ben_lda_mol_chh_guj_fre_nor_pol_qcu_lit_rus_eng_dyu_sod_scr_gam_alb_mao_urd_fbf_ger_swt_tag_tha_mlt_knd_akn_ven_aze_arw_prs_azi_xho_vie_amr_cic_ewe_bem	-0.913258376381591	-2.21750149908361	0.0290248410444713
735	tig_rom_bam_por_aeg_amh_sod_eng_uzb_aze_tsw_jav_bem_svk_ita_bsq_spa_wly_ses_mnd_urd_ger_cic_krd_swt_hin_fin_yor_igb_est_nor_anl_geo_swe_cze_slo_bos_sid_heb_grk_hun_fbf_tag_scr_mly_jpn_tml_kor_fre_guj_ven_ukr_ind_ctl_gam_mao_cnt_pol_tsn_mol_hau_arw_alb_lat_rus_qcu_glc_lit_bul_xho_owc_afr_mlt_mcd_sun_ben_dyu_prs_ewe_bat_tha_chh_knd_zul_dgb_azi_dut_pan_tur_swa_vie_amr_akn_lda_moo	0.161603943061805	0.380620852600778	0.704352614910077
736	wly_hin_tsw_lat_heb_anl_amr_svk_tur_azi_lda_jav_ewe_por_ukr_bsq_spa_tig_swa_mnd_alb_pan_igb_ger_bem_ita_hun_ven_swt_fin_ben_hau_geo_ctl_glc_guj_fre_chh_owc_cze_est_dyu_mly_lit_tag_jpn_tml_kor_arw_swe_akn_krd_ind_dut_aeg_mao_cnt_rom_moo_nor_sod_scr_slo_pol_bul_qcu_afr_mcd_bos_tsn_amh_urd_sid_rus_bat_prs_bam_grk_cic_sun_tha_mlt_knd_ses_dgb_uzb_mol_eng_aze_yor_vie_gam_xho_fbf_zul	-0.574643309193381	-1.37360602071753	0.172866187663626
737	mlt_slo_igb_swe_wly_chh_owc_scr_uzb_azi_ewe_jav_akn_lit_lat_bsq_bos_heb_dyu_cnt_grk_rom_moo_ctl_ven_mol_est_yor_bem_hun_glc_sid_geo_hin_svk_por_afr_hau_gam_cze_fin_zul_tag_eng_mly_jpn_knd_kor_bul_ger_ses_ben_sun_krd_anl_ind_mnd_nor_tsn_fre_amr_rus_spa_alb_prs_qcu_ukr_ita_pol_fbf_aeg_urd_amh_mcd_bat_pan_xho_dut_tsw_mao_tha_tig_tml_bam_dgb_tur_arw_guj_aze_cic_vie_sod_swt_swa_lda	0.176170059609637	0.415184115007202	0.678963425829392
738	sid_rom_ewe_grk_mlt_tig_heb_fre_tur_uzb_akn_mao_dgb_mol_afr_bsq_cze_amh_tsn_mnd_ben_bos_bam_mcd_moo_ger_hun_bem_dyu_fin_bul_chh_geo_ita_swe_por_ctl_gam_amr_eng_est_yor_sun_prs_jav_jpn_tml_kor_nor_alb_zul_arw_mly_pol_hau_bat_cnt_hin_tsw_dut_sod_guj_slo_rus_scr_qcu_glc_spa_krd_lda_aeg_pan_owc_lit_ind_svk_swa_lat_xho_tag_tha_wly_knd_fbf_cic_aze_urd_ukr_azi_igb_vie_anl_ses_ven_swt	0.165792886333561	0.390498863815493	0.697060739285397
739	owc_afr_igb_svk_chh_mlt_tig_rom_azi_tur_swt_mly_bam_guj_swe_bsq_pan_aeg_akn_cnt_nor_grk_fbf_ger_zul_scr_fin_dgb_dyu_hun_bos_wly_geo_mol_arw_rus_mcd_gam_anl_ctl_est_ses_bat_cze_ind_jpn_tml_kor_alb_ita_moo_slo_mao_lat_amr_tag_mnd_dut_ewe_hin_sid_bul_ben_por_lit_qcu_pol_prs_spa_bem_hau_fre_heb_krd_jav_urd_ven_eng_tsw_sun_tha_sod_knd_lda_yor_aze_ukr_glc_uzb_cic_vie_amh_tsn_swa_xho	-0.0024723815725975	-0.00582208991209347	0.99536714130808
740	amr_rom_cic_glc_gam_hau_owc_hin_tur_aze_dgb_sun_dyu_prs_ger_bsq_mcd_mlt_fbf_mnd_grk_swe_ven_pan_zul_bul_est_tsn_yor_fin_ita_chh_geo_ukr_mol_por_pol_wly_anl_bos_hun_swt_tag_rus_ind_jpn_tml_kor_cze_svk_moo_eng_mly_krd_aeg_jav_cnt_spa_ewe_ben_sod_urd_dut_guj_scr_qcu_arw_lat_ctl_lda_sid_alb_tig_slo_mao_lit_igb_afr_bem_bat_tha_amh_knd_akn_tsw_uzb_nor_fre_azi_xho_vie_heb_ses_bam_swa	-0.031767036068805	-0.0747964121561604	0.940537350609027
741	amr_krd_fbf_rom_wly_sid_sod_ukr_tur_azi_dgb_sun_igb_bul_dut_bsq_scr_hau_akn_cnt_prs_pan_bem_spa_bam_lit_hun_zul_yor_fin_ita_amh_geo_nor_ctl_lat_ger_aeg_heb_svk_est_tsw_ind_cze_mao_jpn_knd_kor_eng_alb_moo_fre_mly_slo_mlt_bat_mnd_grk_ven_guj_gam_pol_glc_mol_ben_qcu_swe_mcd_por_tsn_chh_afr_anl_arw_jav_urd_xho_rus_cic_tag_tha_owc_tml_ses_swa_aze_hin_bos_uzb_lda_vie_tig_swt_ewe_dyu	-0.891910612977642	-2.15742352956327	0.0335499066164793
742	hau_swe_dgb_pol_anl_tig_chh_ger_aze_uzb_bam_bat_tsw_rom_mol_bsq_dut_gam_yor_cnt_svk_nor_akn_alb_fbf_bul_fin_ses_moo_hun_por_amh_geo_bos_rus_slo_scr_aeg_mlt_lat_est_tsn_jav_mcd_sun_jpn_knd_kor_arw_afr_dyu_ukr_mly_spa_sod_tag_mnd_eng_swt_krd_amr_guj_prs_grk_lit_qcu_pan_glc_ctl_lda_heb_ita_owc_cze_mao_urd_igb_fre_bem_ind_tha_wly_tml_xho_ven_tur_ben_hin_azi_swa_vie_sid_ewe_zul_cic	0.181640460410364	0.428057316427961	0.669599069572302
743	anl_cze_bem_arw_hau_aeg_mlt_dut_uzb_aze_bam_mly_moo_nor_por_bsq_spa_amr_tsw_mnd_ita_ukr_zul_eng_akn_pol_est_swt_yor_hun_glc_gam_geo_slo_bos_guj_scr_tig_sod_mol_fin_igb_ind_hin_jav_jpn_knd_kor_urd_prs_dyu_svk_tag_ctl_wly_sun_cnt_fre_cic_swe_chh_rom_rus_afr_mcd_qcu_grk_lit_pan_fbf_sid_ger_amh_krd_bat_bul_ven_lat_tsn_mao_tha_owc_tml_ses_swa_tur_alb_ben_azi_ewe_vie_heb_lda_dgb_xho	-1.16975939962618	-2.87893993486868	0.0049509457715515
744	aeg_rom_dgb_por_anl_gam_wly_pol_aze_uzb_ven_mly_tsw_svk_krd_bsq_scr_owc_swa_cnt_afr_dut_dyu_mol_tsn_urd_hun_bam_akn_est_nor_hau_geo_rus_lat_slo_bos_tig_amr_ben_fin_cic_tag_ita_sun_jpn_tml_kor_ctl_fre_ses_bul_jav_swe_amh_bat_mnd_spa_lda_mcd_mlt_grk_ukr_prs_hin_qcu_glc_arw_cze_yor_sod_eng_sid_alb_ind_lit_fbf_ger_igb_mao_tha_chh_knd_moo_ewe_azi_pan_guj_tur_zul_vie_heb_xho_bem_swt	-0.129215528308328	-0.30579998698019	0.760440405106364
745	amh_glc_igb_prs_mlt_heb_hau_lat_uzb_tur_tsn_mao_swt_cze_mol_bsq_grk_amr_ven_cnt_spa_pan_fbf_slo_bam_ben_est_dyu_xho_fin_nor_anl_geo_dut_rus_scr_bos_wly_chh_por_hun_swa_mly_fre_bat_jpn_tml_kor_pol_ukr_lda_ita_ind_arw_owc_sun_mnd_mcd_bem_ger_tig_afr_hin_rom_eng_qcu_urd_swe_guj_zul_gam_krd_sid_lit_tag_alb_akn_svk_tsw_jav_tha_sod_knd_dgb_yor_aze_ctl_bul_azi_moo_vie_aeg_ewe_ses_cic	-0.616044458630076	-1.47327593636061	0.144053308208006
746	amr_mol_cic_scr_aeg_sod_anl_svk_aze_uzb_akn_tag_lda_bul_lit_bsq_cze_mlt_ven_mnd_grk_hin_dgb_lat_igb_alb_fin_yor_zul_est_afr_chh_geo_nor_arw_prs_ger_sid_tig_dut_hun_swt_ind_slo_sun_jpn_knd_kor_por_eng_xho_urd_mly_ita_gam_mao_cnt_guj_dyu_mcd_heb_rom_swe_ctl_bos_qcu_fre_ben_glc_tsn_wly_pan_hau_spa_bat_krd_bem_pol_ses_jav_tha_owc_tml_swa_tsw_azi_rus_ukr_tur_ewe_vie_amh_fbf_moo_bam	0.00977519229225908	0.0230002983604213	0.981699312975504
747	owc_ukr_bem_ger_sid_mlt_chh_mol_tur_azi_yor_bat_bam_afr_glc_bsq_arw_tig_lda_cnt_ita_rus_fbf_pan_swa_fre_est_akn_igb_fin_ctl_anl_geo_krd_alb_cze_urd_gam_heb_grk_hun_dyu_tag_rom_sun_jpn_tml_kor_mcd_ben_xho_por_mly_guj_amr_mao_mnd_bos_tsn_prs_amh_lit_hin_dut_slo_qcu_lat_nor_spa_cic_hau_swe_sod_eng_ind_bul_ewe_pol_dgb_jav_tha_aeg_knd_swt_zul_aze_svk_scr_uzb_ven_vie_wly_tsw_ses_moo	0.154333819161136	0.363197940047482	0.717281264254071
748	aeg_nor_fbf_grk_sod_anl_chh_bul_azi_tur_dyu_tag_tsn_pol_lat_bsq_mcd_tig_ven_cnt_bos_urd_tsw_swe_lda_slo_hun_dgb_yor_est_afr_wly_geo_guj_mol_alb_ctl_owc_heb_hin_fin_zul_ind_spa_mao_jpn_tml_kor_dut_glc_igb_ita_sun_ben_sid_mly_mnd_prs_swt_fre_amr_por_ukr_scr_rus_qcu_arw_eng_rom_ewe_amh_pan_mlt_lit_jav_ger_moo_krd_cic_bat_tha_hau_knd_ses_xho_aze_svk_cze_uzb_akn_vie_gam_swa_bam_bem	-0.708243687773062	-1.70086415348363	0.0923100898800952
749	tig_spa_lda_fre_amr_mlt_owc_lat_tur_azi_akn_tag_dyu_grk_urd_bsq_por_wly_tsn_cnt_dut_rus_ses_prs_swt_pol_hun_igb_bam_est_alb_gam_geo_ukr_ben_ita_bos_aeg_chh_nor_fin_ven_mao_ctl_bat_jpn_knd_kor_arw_mol_dgb_slo_ind_svk_amh_sun_mnd_ger_yor_lit_heb_hin_rom_mcd_eng_qcu_bul_cze_afr_xho_anl_scr_sid_pan_jav_guj_cic_krd_fbf_mly_tha_hau_tml_swa_bem_uzb_glc_swe_aze_zul_vie_sod_ewe_moo_tsw	0.132362101653001	0.311883087096243	0.755827518052257
750	owc_dut_bem_fre_anl_heb_gam_arw_uzb_azi_zul_tag_swt_ita_prs_bsq_swe_tig_akn_mnd_bul_scr_swa_ben_dyu_krd_est_dgb_lda_fin_eng_sid_geo_mol_guj_hin_ukr_sod_amr_pol_hun_fbf_mao_svk_mly_jpn_tml_kor_lit_rom_tsn_alb_ind_spa_aeg_jav_cnt_afr_cic_slo_wly_ger_mcd_pan_urd_qcu_grk_cze_nor_xho_amh_glc_chh_bos_bat_lat_ses_ctl_ven_sun_tha_hau_knd_tsw_ewe_tur_por_rus_aze_bam_vie_mlt_igb_moo_yor	-0.247991337974937	-0.586244773803797	0.559131243072293
751	anl_swe_igb_lit_sid_mlt_amr_cze_azi_uzb_dyu_ind_zul_mol_scr_bsq_pol_amh_moo_mnd_ita_ben_lda_glc_tsn_nor_fin_dgb_ven_hun_fre_gam_geo_afr_grk_rom_arw_hau_sod_ctl_est_fbf_bat_bul_mao_jpn_knd_kor_alb_svk_tsw_por_tag_rus_owc_sun_cnt_lat_akn_prs_heb_ukr_spa_ger_hin_qcu_bos_dut_guj_cic_aeg_pan_chh_slo_jav_krd_bem_eng_swt_mly_tha_tig_tml_swa_ses_tur_mcd_urd_aze_ewe_vie_wly_yor_bam_xho	-0.673035466459322	-1.6152023004665	0.109654601306937
752	chh_por_bam_urd_hau_gam_heb_ger_tur_azi_igb_sun_tsw_guj_ita_bsq_rus_wly_fbf_cnt_scr_ukr_ven_svk_swt_hin_fin_swa_xho_hun_spa_sod_geo_ben_fre_krd_bos_mlt_amh_rom_est_bem_mao_prs_mly_jpn_knd_kor_alb_mcd_ewe_dut_tag_ctl_owc_bat_mnd_lat_zul_pan_amr_afr_pol_arw_slo_qcu_eng_mol_lit_tsn_anl_cze_aeg_bul_ind_nor_yor_swe_moo_jav_tha_tig_tml_cic_ses_uzb_grk_glc_aze_akn_vie_sid_lda_dyu_dgb	0.725152805038044	1.72484487551257	0.087877365279454
753	amr_guj_dyu_mol_wly_tig_anl_rus_uzb_tur_tsn_sun_zul_ctl_por_bsq_hin_sid_xho_mnd_eng_arw_fbf_bul_yor_ger_fin_bem_ses_hun_dut_aeg_geo_scr_spa_pan_urd_mlt_amh_krd_est_igb_tag_afr_mly_jpn_knd_kor_rom_pol_cic_ukr_bat_lat_sod_ind_cnt_ita_dgb_cze_chh_glc_slo_swe_fre_qcu_mcd_ben_grk_ewe_hau_svk_owc_lit_jav_bos_bam_prs_swa_mao_tha_heb_tml_moo_tsw_azi_alb_nor_aze_ven_vie_gam_lda_akn_swt	-0.655131036898747	-1.56741790655397	0.120413453981039
754	amh_rom_akn_ger_tig_amr_wly_afr_aze_tur_ven_ind_cic_dut_bul_bsq_bos_mlt_xho_cnt_arw_slo_bam_ben_zul_ita_fin_ewe_ses_est_lit_aeg_geo_swe_scr_guj_svk_heb_owc_pan_hun_moo_mly_grk_jav_jpn_tml_kor_eng_mol_yor_por_tag_hin_hau_sun_mnd_ctl_swt_pol_gam_fre_alb_cze_lat_qcu_mcd_prs_ukr_lda_sod_nor_anl_urd_bat_krd_bem_rus_igb_mao_tha_chh_knd_tsn_fbf_azi_spa_glc_uzb_dgb_vie_sid_tsw_dyu_swa	-0.104524579837214	-0.246536561514369	0.805810264920604
755	amh_pan_dgb_cze_chh_gam_tig_nor_aze_azi_ewe_bat_fbf_slo_prs_bsq_pol_owc_bem_mnd_fre_lat_dyu_ger_swt_spa_fin_xho_moo_est_eng_heb_geo_dut_mcd_por_swe_amr_wly_mol_hun_yor_ind_svk_sun_jpn_knd_kor_alb_hin_bam_krd_tag_scr_sod_jav_cnt_urd_tsn_arw_aeg_ita_bul_ukr_afr_qcu_grk_bos_lit_lda_mlt_ben_hau_rus_mao_guj_tsw_ctl_cic_mly_tha_anl_tml_ses_igb_uzb_glc_rom_tur_swa_vie_sid_ven_akn_zul	-0.254495686504313	-0.602357140865024	0.548402320999217
756	amr_rus_igb_bos_chh_gam_sid_rom_aze_tur_akn_bat_cic_alb_bul_bsq_pol_aeg_dgb_mnd_lit_afr_ses_por_xho_ben_est_lda_tsn_fin_slo_wly_geo_guj_cze_dut_krd_heb_amh_mcd_hun_fbf_tag_ger_mly_jpn_tml_kor_ita_ukr_zul_lat_ind_glc_owc_jav_cnt_prs_yor_swe_mlt_scr_urd_hin_eng_qcu_spa_fre_arw_moo_hau_svk_tig_grk_mao_mol_bam_ctl_ven_sun_tha_sod_knd_bem_tsw_uzb_pan_nor_azi_dyu_vie_anl_swt_ewe_swa	-0.831224270682275	-2.00777544218937	0.0475687617769881
757	sid_grk_fbf_slo_tig_sod_mlt_prs_tur_aze_ven_sun_swa_bul_lat_bsq_mol_owc_igb_cnt_ben_mcd_swt_rus_dgb_lit_est_bem_akn_fin_hin_anl_geo_nor_ita_bos_rom_wly_chh_ukr_hun_tsw_jav_por_tag_jpn_tml_kor_swe_glc_dyu_spa_bat_fre_heb_mao_mnd_dut_cic_pol_aeg_alb_pan_svk_krd_qcu_arw_afr_ger_moo_amh_ctl_gam_cze_ind_urd_bam_scr_ewe_mly_tha_hau_knd_xho_lda_uzb_eng_guj_azi_yor_vie_amr_ses_tsn_zul	-0.168726063047951	-0.398413894307418	0.691238335987341
758	sid_urd_xho_slo_hau_chh_heb_swe_aze_azi_yor_tag_lda_spa_por_bsq_afr_gam_dgb_cnt_cze_krd_akn_pan_ven_rom_hun_ses_moo_est_nor_anl_geo_scr_fre_bos_svk_tig_aeg_lat_fin_ewe_sun_prs_mao_jpn_knd_kor_glc_pol_cic_eng_ind_ctl_wly_jav_mnd_mcd_swt_bul_amh_arw_rus_lit_mol_qcu_hin_grk_ukr_tsw_owc_dut_mlt_guj_bat_ger_fbf_alb_tsn_mly_tha_amr_tml_dyu_bam_uzb_ita_ben_tur_igb_vie_sod_zul_bem_swa	-0.637272398579354	-1.52324395201146	0.131090968909002
759	amh_mol_ven_grk_tig_aeg_wly_scr_uzb_tur_dgb_bat_zul_glc_bul_bsq_eng_sid_moo_mnd_pol_guj_bem_pan_ewe_spa_hun_swt_swa_fin_rom_anl_geo_por_afr_ger_lit_chh_owc_alb_est_akn_mly_hin_mao_jpn_tml_kor_ukr_svk_cic_ben_sun_krd_gam_tag_cnt_slo_bam_nor_amr_ctl_arw_cze_rus_qcu_urd_prs_ita_fbf_heb_swe_sod_dut_ind_lat_ses_mcd_yor_jav_tha_hau_knd_tsn_tsw_azi_fre_bos_aze_igb_vie_mlt_lda_dyu_xho	-0.45958829777504	-1.09233879833255	0.277505854579857
760	hau_fre_swa_lat_sod_gam_mlt_slo_uzb_tur_bem_tag_swt_bos_svk_bsq_cze_heb_ewe_mnd_swe_hin_ven_mcd_cic_scr_hun_xho_tsn_fin_afr_amr_geo_nor_glc_spa_ita_amh_chh_ctl_est_dyu_jav_ben_ind_jpn_tml_kor_rus_lit_yor_guj_sun_arw_anl_mao_cnt_mol_moo_por_sid_prs_alb_bul_eng_qcu_ukr_dut_ger_bam_owc_pol_tig_krd_bat_urd_ses_grk_tsw_mly_tha_wly_knd_igb_lda_azi_pan_rom_aze_zul_vie_aeg_fbf_akn_dgb	-0.863690200526065	-2.09138409114668	0.0392198525950421
761	tig_svk_ewe_arw_chh_gam_amh_swe_uzb_azi_swt_jav_akn_guj_glc_bsq_bul_amr_dyu_mnd_slo_ita_ses_ukr_dgb_nor_est_lda_bam_hun_cze_heb_geo_fre_grk_pol_eng_wly_mlt_spa_fin_moo_tag_bos_mao_jpn_tml_kor_rus_ctl_tsn_prs_bat_hin_sid_sun_cnt_scr_swa_pan_owc_urd_mol_mcd_krd_qcu_rom_lat_alb_cic_aeg_dut_sod_ger_mly_lit_yor_por_fbf_ind_tha_anl_knd_bem_xho_tur_ben_afr_aze_igb_vie_hau_ven_zul_tsw	0.0276891633958237	0.0652036219659869	0.94815183432578
762	sid_rus_dgb_pan_hau_amh_wly_ger_azi_tur_zul_mao_yor_svk_cze_bsq_arw_anl_dyu_cnt_urd_swe_tsn_rom_moo_mcd_hun_lda_ses_fin_pol_tig_geo_spa_guj_ctl_slo_gam_mlt_dut_est_cic_jav_bos_bat_jpn_tml_kor_prs_ukr_igb_ita_ind_lit_aeg_mly_mnd_nor_ewe_por_owc_lat_fre_bul_afr_qcu_glc_grk_krd_tsw_chh_eng_sod_alb_sun_ben_ven_scr_bem_tag_tha_heb_knd_swt_akn_uzb_hin_mol_aze_swa_vie_amr_bam_fbf_xho	-0.331711916882675	-0.784963595065052	0.434469997487458
763	sod_ger_ewe_rom_chh_tig_hau_ita_tur_uzb_fbf_bat_ven_swe_arw_bsq_slo_heb_bam_mnd_rus_por_dgb_urd_swa_krd_est_igb_bem_fin_bul_gam_geo_nor_ben_guj_pol_owc_amr_pan_hun_moo_sun_ukr_tag_jpn_tml_kor_glc_hin_swt_prs_jav_lit_aeg_mao_cnt_scr_dyu_mol_wly_ctl_lat_dut_grk_qcu_afr_svk_fre_cic_anl_spa_sid_cze_ind_alb_akn_mcd_ses_mly_tha_amh_knd_tsw_tsn_aze_bos_eng_azi_xho_vie_mlt_lda_yor_zul	-0.111141417734212	-0.262134005084584	0.793797877912173
764	amr_guj_moo_ctl_hau_wly_anl_nor_aze_uzb_tsw_mao_swa_arw_dut_bsq_ukr_amh_xho_mnd_eng_slo_bam_ben_tsn_bul_est_dyu_ses_fin_ita_heb_geo_pol_ger_cze_mol_aeg_mlt_scr_hun_igb_mly_bos_ind_jpn_tml_kor_krd_grk_akn_lat_sun_por_chh_bat_cnt_rus_lda_fre_sod_urd_lit_afr_mcd_qcu_alb_spa_pan_yor_tig_glc_owc_rom_tag_hin_bem_svk_cic_jav_tha_sid_knd_zul_dgb_azi_prs_swe_tur_ewe_vie_gam_fbf_swt_ven	-0.275905067822303	-0.652702577227131	0.515558246003622
765	aeg_spa_akn_lat_amh_sod_mlt_urd_azi_aze_tsw_jav_ses_svk_nor_bsq_fre_owc_dgb_mnd_cze_rus_bem_ukr_zul_lit_est_ewe_cic_hun_arw_chh_geo_grk_alb_ger_slo_heb_anl_prs_fin_yor_bat_ita_mao_jpn_knd_kor_dut_mol_swt_swe_sun_eng_tig_ind_cnt_ctl_ven_bos_gam_scr_glc_mcd_ben_qcu_bul_rom_krd_swa_wly_por_sid_hin_tag_pan_dyu_afr_moo_mly_tha_hau_tml_xho_lda_tur_guj_pol_uzb_igb_vie_amr_tsn_fbf_bam	-0.833277763434508	-2.00926036435482	0.0474081713089291
766	amh_por_tsw_ben_sid_owc_hau_ctl_uzb_azi_xho_tag_igb_scr_mcd_bsq_grk_chh_akn_cnt_glc_bos_ewe_spa_ven_dut_fin_lda_dgb_hun_guj_wly_geo_eng_afr_cze_swe_gam_tig_fre_est_zul_jav_slo_bat_jpn_knd_kor_krd_lat_dyu_rus_ind_svk_heb_mao_mnd_pan_swa_bul_amr_prs_hin_rom_alb_qcu_arw_lit_nor_bem_anl_ukr_aeg_ger_sun_urd_moo_mol_tsn_mly_tha_sod_tml_fbf_cic_tur_pol_ita_aze_bam_vie_mlt_ses_yor_swt	0.769080253691279	1.82813280443787	0.0707356361755478
767	heb_pan_bam_bul_amh_aeg_wly_spa_azi_uzb_ses_mao_dyu_swe_guj_bsq_ben_hau_lda_mnd_lit_urd_ewe_rom_xho_dut_fin_yor_ven_est_lat_owc_geo_prs_ctl_ita_slo_anl_gam_afr_hun_moo_mly_nor_ind_jpn_knd_kor_por_eng_cic_mcd_sun_fre_amr_bat_cnt_hin_swt_grk_sid_cze_ger_scr_svk_qcu_ukr_arw_glc_dgb_tig_bos_sod_pol_tag_mol_bem_krd_zul_jav_tha_mlt_tml_swa_akn_aze_rus_alb_tur_tsw_vie_chh_igb_fbf_tsn	-0.0365688825830228	-0.0860887117978989	0.931580971219061
768	hau_pan_akn_slo_chh_gam_wly_cze_tur_aze_lda_mly_ven_bos_ctl_bsq_rus_amr_ses_cnt_glc_dut_tsw_nor_ewe_hin_hun_igb_bem_est_ger_aeg_geo_mcd_scr_mol_ukr_amh_mlt_pol_fin_dyu_bat_guj_ind_jpn_tml_kor_lit_swe_xho_ita_jav_alb_sid_sun_mnd_bul_moo_svk_owc_spa_fre_ben_grk_qcu_lat_krd_arw_cic_sod_rom_heb_urd_tag_prs_zul_por_fbf_mao_tha_anl_knd_tsn_bam_azi_afr_eng_uzb_yor_vie_tig_swa_dgb_swt	-1.0450049790137	-2.5551854618597	0.0122360351621116
769	aeg_nor_swt_ctl_hau_heb_owc_glc_tur_aze_bem_jav_bam_swe_prs_bsq_hin_wly_xho_mnd_grk_lit_dyu_mcd_lda_rom_est_fbf_yor_hun_pol_anl_geo_dut_bos_pan_lat_amr_gam_slo_fin_ses_ind_por_mao_jpn_tml_kor_fre_ger_akn_ita_sun_afr_amh_bat_cnt_urd_zul_arw_mlt_ukr_alb_svk_mol_qcu_ben_cze_krd_moo_sid_scr_sod_rus_mly_bul_tsw_spa_tsn_tag_tha_tig_knd_ven_igb_uzb_eng_guj_azi_swa_vie_chh_cic_dgb_ewe	-0.641529241878429	-1.53471945804767	0.128247892623692
770	tig_urd_zul_pol_anl_wly_amr_alb_aze_tur_swt_mly_bem_lat_prs_bsq_guj_aeg_tsw_mnd_afr_mol_yor_ukr_akn_slo_est_xho_bam_fin_svk_chh_geo_spa_krd_por_swe_owc_mlt_nor_hun_ven_ind_cze_jav_jpn_knd_kor_hin_mcd_lda_ger_mao_ctl_sid_sun_cnt_bos_fbf_ita_heb_scr_rom_ben_arw_qcu_dut_eng_pan_igb_sod_fre_hau_glc_tag_bul_swa_rus_ewe_bat_tha_gam_tml_dgb_cic_azi_grk_lit_uzb_dyu_vie_amh_tsn_moo_ses	0.295435111278305	0.695445917660919	0.48851002290371
771	owc_krd_tsw_slo_amr_sod_chh_por_aze_uzb_swa_bat_xho_prs_ben_bsq_rus_mlt_lda_mnd_mol_grk_ses_ctl_ewe_urd_est_fbf_ven_fin_eng_tig_geo_spa_hin_ukr_glc_anl_aeg_fre_hun_bam_ind_lit_tag_jpn_knd_kor_alb_ger_yor_pol_jav_ita_gam_mao_cnt_guj_cic_bos_amh_lat_nor_cze_dut_qcu_scr_bul_svk_bem_hau_afr_wly_mcd_sun_arw_swt_pan_moo_mly_tha_sid_tml_dgb_akn_tur_swe_rom_azi_zul_vie_heb_igb_dyu_tsn	-0.911381347230901	-2.20612611685686	0.0298382373288912
772	hau_grk_igb_hin_heb_chh_anl_afr_uzb_tur_cic_jav_lda_pan_eng_bsq_pol_wly_ven_mnd_mcd_svk_tsn_urd_dyu_lit_est_swa_fbf_fin_arw_sod_geo_glc_por_rom_lat_aeg_gam_mol_hun_xho_bat_krd_ind_jpn_knd_kor_fre_dut_ewe_guj_tag_slo_sid_mly_cnt_spa_moo_prs_mlt_bos_ger_ben_ita_qcu_scr_swe_nor_yor_amh_ctl_owc_bul_mao_ukr_bam_cze_bem_sun_tha_amr_tml_dgb_akn_aze_rus_alb_azi_swt_vie_tig_ses_tsw_zul	-0.326364665826746	-0.772334320901064	0.441874758551092
773	sid_urd_swa_fre_chh_mlt_tig_lat_aze_azi_tsw_bat_dgb_bul_cze_bsq_guj_wly_yor_cnt_lit_spa_ewe_swe_igb_eng_fin_ven_swt_est_afr_anl_geo_ita_alb_dut_arw_sod_heb_ben_hun_moo_mao_glc_tag_jpn_tml_kor_nor_pol_fbf_grk_ind_krd_amh_mly_mnd_ctl_ses_svk_aeg_ukr_mol_bos_hin_qcu_prs_rom_mcd_bem_gam_pan_owc_por_jav_scr_dyu_ger_bam_sun_tha_hau_knd_cic_xho_tur_rus_slo_uzb_lda_vie_amr_tsn_akn_zul	-0.695295571885459	-1.6681997680906	0.0986397690286842
774	amh_rus_moo_lit_aeg_sod_amr_por_uzb_tur_ses_ind_bem_cze_ctl_bsq_fre_mlt_dgb_mnd_ita_krd_ven_grk_tsw_svk_hun_swa_dyu_est_lat_chh_geo_glc_guj_ben_spa_owc_wly_urd_fin_akn_bat_slo_jav_jpn_knd_kor_ukr_eng_bam_dut_mao_afr_tig_mly_cnt_rom_igb_ger_sid_hin_prs_pan_scr_qcu_pol_swe_bul_lda_anl_bos_gam_mcd_tag_nor_zul_alb_cic_sun_tha_hau_tml_fbf_ewe_aze_arw_mol_azi_tsn_vie_heb_yor_xho_swt	-0.215278525271023	-0.508334295194858	0.612422627788281
775	sid_svk_moo_ger_amh_owc_anl_mcd_uzb_aze_zul_tag_ven_ita_bos_bsq_lat_amr_bem_cnt_glc_swe_dyu_rus_swt_urd_est_cic_bam_hun_scr_mlt_geo_nor_prs_pol_mol_wly_chh_fre_fin_dgb_mao_arw_sun_jpn_knd_kor_hin_bul_swa_afr_mly_cze_sod_bat_mnd_alb_fbf_grk_gam_krd_dut_por_slo_qcu_rom_ukr_lit_xho_tig_ctl_hau_ben_ind_eng_lda_spa_tsn_jav_tha_heb_tml_yor_ewe_tur_guj_pan_azi_tsw_vie_aeg_akn_ses_igb	-0.344011497091599	-0.814820284998567	0.417256903346467
776	wly_spa_ewe_bul_amh_mlt_chh_ita_azi_aze_ses_sun_tsn_arw_fre_bsq_glc_heb_ven_mnd_alb_ctl_swt_lat_akn_rom_fin_zul_dgb_hun_swe_sid_geo_pol_mcd_eng_guj_sod_aeg_hin_est_tsw_jav_krd_bat_jpn_knd_kor_svk_prs_dyu_ger_ind_afr_hau_mly_cnt_grk_xho_mol_gam_ukr_bos_cze_nor_qcu_ben_rus_pan_bem_amr_slo_owc_urd_tag_scr_yor_por_bam_mao_tha_anl_tml_igb_cic_uzb_lit_dut_tur_moo_vie_tig_swa_lda_fbf	-0.605263802519663	-1.44310669122087	0.152350309694291
777	tig_svk_dyu_urd_wly_heb_sod_ita_aze_azi_ses_mao_cic_bos_spa_bsq_arw_gam_ewe_mnd_afr_pan_fbf_ben_zul_grk_fin_yor_swa_est_nor_aeg_geo_glc_slo_swe_guj_chh_amh_prs_hun_lda_tag_ukr_ind_jpn_knd_kor_hin_rom_tsw_fre_jav_por_anl_sun_cnt_alb_igb_pol_mlt_cze_lit_scr_ctl_qcu_krd_mcd_bul_bem_amr_lat_owc_eng_mly_rus_xho_ger_tsn_bat_tha_sid_tml_moo_dgb_tur_dut_mol_uzb_ven_vie_hau_bam_akn_swt	0.063498993777174	0.149773211570036	0.881267879853146
778	sod_ita_ses_lat_anl_chh_wly_nor_aze_tur_bem_mly_swt_glc_arw_bsq_rus_heb_yor_cnt_grk_por_cic_hin_ven_swe_hun_tsn_swa_fin_alb_owc_geo_slo_krd_lit_ger_amh_hau_cze_est_tsw_sun_bul_bat_jpn_tml_kor_urd_ukr_zul_svk_ind_dut_tig_mao_mnd_eng_bam_bos_amr_rom_fre_pol_ben_qcu_guj_spa_mol_dyu_aeg_prs_mlt_pan_tag_ctl_lda_mcd_fbf_jav_tha_sid_knd_moo_ewe_uzb_scr_afr_azi_dgb_vie_gam_igb_xho_akn	0.726704816036913	1.72000124267692	0.0887583494626949
779	aeg_por_yor_ger_anl_chh_sid_swe_uzb_aze_ven_jav_zul_arw_slo_bsq_svk_gam_fbf_cnt_ita_nor_tsn_krd_ewe_guj_fin_ses_xho_hun_cze_owc_geo_eng_pol_mcd_rus_wly_heb_spa_est_dgb_ind_lit_mly_jpn_tml_kor_lat_scr_cic_dut_sun_glc_tig_tag_mnd_fre_dyu_grk_amr_rom_bul_prs_bos_qcu_afr_pan_ctl_igb_hau_urd_mlt_mol_bat_ukr_moo_alb_bam_mao_tha_sod_knd_lda_swa_azi_ben_hin_tur_bem_vie_amh_akn_swt_tsw	0.2548891299166	0.599557666472449	0.550258999071422
780	wly_urd_tsw_dut_tig_sod_amr_swe_aze_uzb_bam_mao_dgb_lit_svk_bsq_nor_heb_swa_cnt_rus_lat_dyu_pan_cic_spa_fin_tsn_swt_est_fre_owc_geo_guj_glc_ger_bos_amh_chh_por_hun_yor_tag_ben_mly_jpn_knd_kor_hin_bul_fbf_afr_ind_mol_gam_bat_mnd_arw_igb_cze_mlt_ukr_slo_mcd_krd_qcu_ctl_ita_prs_akn_sid_scr_aeg_alb_sun_eng_ses_rom_xho_jav_tha_hau_tml_lda_moo_tur_grk_pol_azi_ewe_vie_anl_zul_bem_ven	-0.27532981530699	-0.650928363593166	0.516697815785425
781	owc_ukr_xho_mcd_anl_aeg_sod_nor_aze_tur_moo_mly_dgb_lit_guj_bsq_arw_wly_igb_mnd_spa_cze_bem_ita_ses_mol_est_dyu_akn_hun_glc_chh_geo_slo_svk_urd_fre_sid_amh_krd_fin_fbf_ind_eng_jav_jpn_tml_kor_afr_scr_ewe_rus_sun_lat_amr_bat_cnt_rom_cic_ben_heb_alb_prs_grk_ger_qcu_por_hin_pol_swt_tig_bul_hau_ctl_tag_pan_bam_swe_zul_mao_tha_gam_knd_tsn_tsw_azi_dut_bos_uzb_swa_vie_mlt_yor_lda_ven	-0.248011274695618	-0.5867409259919	0.558799325166613
782	sid_svk_bem_por_mlt_amh_anl_slo_azi_uzb_akn_mao_ewe_ben_grk_bsq_glc_owc_fbf_mnd_mcd_alb_xho_bos_swa_ukr_est_ven_ses_hun_hin_chh_geo_nor_ctl_scr_lat_amr_gam_krd_fin_lda_jav_spa_sun_jpn_tml_kor_rom_rus_tsn_ger_mly_fre_tig_tag_cnt_pan_swt_mol_hau_swe_dut_prs_bul_qcu_arw_lit_afr_dgb_sod_pol_wly_guj_ind_ita_yor_cze_tsw_bat_tha_aeg_knd_dyu_zul_aze_urd_eng_tur_bam_vie_heb_cic_igb_moo	-0.48552978821513	-1.153626591945	0.251609482394332
783	amh_swe_fbf_urd_heb_owc_sid_por_tur_uzb_swa_jav_cic_hin_pol_bsq_krd_tig_dyu_cnt_eng_alb_lda_rom_swt_guj_hun_tsn_bam_est_arw_hau_geo_ita_dut_ben_slo_amr_gam_nor_fin_zul_mly_svk_sun_jpn_knd_kor_ukr_cze_ewe_bul_bat_lat_sod_tag_mnd_glc_ven_ctl_mlt_bos_prs_afr_ger_qcu_lit_grk_pan_ses_aeg_spa_wly_mol_ind_rus_akn_scr_bem_mao_tha_chh_tml_tsw_igb_azi_fre_mcd_aze_xho_vie_anl_dgb_moo_yor	0.0108827377882436	0.0256851900083047	0.979563470594424
784	amh_pan_igb_grk_gam_owc_chh_scr_azi_tur_dgb_sun_tsw_afr_fre_bsq_rus_wly_bem_mnd_mol_por_tsn_cze_xho_rom_fin_bam_dyu_hun_lat_hau_geo_alb_ukr_guj_eng_heb_mlt_swe_est_moo_jav_bul_ind_jpn_knd_kor_arw_hin_akn_ben_mly_ger_tig_bat_cnt_krd_fbf_ita_sid_glc_dut_prs_lit_qcu_pol_urd_slo_swt_aeg_bos_sod_svk_tag_mcd_lda_ctl_ven_mao_tha_anl_tml_ses_cic_uzb_spa_nor_aze_yor_vie_amr_swa_ewe_zul	-0.88619643817935	-2.1497450936642	0.0341703127876753
785	anl_bos_yor_scr_gam_sid_amh_arw_azi_aze_dgb_ind_bam_swe_dut_bsq_ctl_hau_cic_mnd_lit_bul_ven_svk_ewe_spa_fin_lda_zul_hun_prs_heb_geo_ukr_fre_ben_guj_sod_aeg_pan_est_moo_jav_krd_tag_jpn_knd_kor_ita_pol_swt_ger_mly_alb_mlt_bat_cnt_por_igb_glc_wly_nor_lat_rus_rom_qcu_slo_grk_mcd_ses_tig_eng_amr_cze_sun_hin_swa_afr_tsn_mao_tha_owc_tml_dyu_bem_uzb_mol_urd_tur_fbf_vie_chh_tsw_xho_akn	-0.514384977338331	-1.22447940675758	0.223864129392061
786	tig_swe_ven_alb_aeg_hau_chh_svk_azi_uzb_bam_bat_tsw_bul_lat_bsq_hin_wly_moo_cnt_eng_pan_ewe_fre_swa_ger_fin_tsn_akn_est_ukr_amh_geo_spa_krd_slo_rus_mlt_sid_arw_hun_zul_sun_mol_jav_jpn_tml_kor_ita_por_lda_ctl_mao_cze_amr_ind_mnd_afr_cic_pol_owc_ben_prs_rom_glc_qcu_bos_nor_lit_fbf_gam_guj_sod_mcd_mly_scr_bem_urd_yor_tag_tha_anl_knd_ses_igb_aze_grk_dut_tur_xho_vie_heb_dgb_dyu_swt	-0.216522974540383	-0.511536847357037	0.610187638448995
787	sid_por_swt_slo_tig_sod_owc_pan_aze_tur_lda_sun_akn_rus_dut_bsq_arw_mlt_dgb_mnd_cze_scr_dyu_afr_swa_alb_hun_ven_bem_est_lit_hau_geo_fre_swe_ger_eng_amr_aeg_glc_fin_fbf_jav_ukr_ind_jpn_tml_kor_bul_prs_zul_ita_mly_grk_anl_bat_cnt_ctl_yor_pol_gam_nor_ben_rom_hin_qcu_urd_guj_bos_cic_chh_mol_wly_spa_mao_lat_bam_mcd_ses_tag_tha_amh_knd_moo_ewe_uzb_svk_krd_azi_tsw_vie_heb_xho_igb_tsn	-0.849816629283984	-2.06059282559038	0.0421346505879196
788	chh_por_moo_prs_hau_tig_owc_swe_aze_azi_ewe_sun_lda_ukr_ger_bsq_alb_amh_swt_cnt_cze_dut_bam_eng_cic_ita_fin_yor_tsw_hun_lat_aeg_geo_krd_ben_arw_mol_anl_amr_bos_est_fbf_ind_grk_bat_jpn_tml_kor_svk_lit_ses_rom_mao_glc_mlt_mly_mnd_urd_zul_hin_gam_pan_bul_guj_mcd_qcu_scr_afr_fre_bem_sid_ctl_sod_spa_tag_rus_akn_slo_swa_jav_tha_wly_knd_ven_dgb_uzb_pol_nor_tur_tsn_vie_heb_xho_igb_dyu	-0.603361634570008	-1.44462830879967	0.151923174646496
789	gam_alb_lda_swe_tig_owc_chh_hin_aze_azi_ewe_mly_igb_pol_urd_bsq_lit_sod_swa_cnt_dut_bos_tsn_spa_tsw_mol_fin_dgb_bam_est_scr_sid_geo_fre_ben_ita_guj_wly_aeg_prs_hun_zul_mao_svk_ind_jpn_knd_kor_eng_rom_xho_arw_jav_pan_hau_bat_mnd_ctl_ven_nor_amr_bul_ger_cze_mcd_qcu_afr_ukr_por_moo_anl_krd_amh_grk_sun_lat_ses_glc_dyu_tag_tha_mlt_tml_akn_bem_tur_slo_rus_uzb_fbf_vie_heb_swt_cic_yor	-0.426795613474118	-1.015812645377	0.312354069806566
790	mlt_pan_akn_por_owc_amh_chh_nor_tur_uzb_igb_tag_zul_alb_ukr_bsq_bul_wly_bem_mnd_mcd_afr_bam_eng_dgb_lat_est_cic_swt_hun_glc_tig_geo_ger_prs_grk_ita_amr_heb_scr_fin_moo_jav_fre_mly_jpn_tml_kor_swe_dut_ses_pol_mao_rom_anl_bat_cnt_spa_tsn_lit_sod_cze_bos_guj_urd_qcu_rus_krd_mol_lda_hau_hin_aeg_svk_ind_arw_ven_ben_ewe_sun_tha_sid_knd_yor_dyu_azi_slo_ctl_aze_tsw_vie_gam_swa_xho_fbf	0.224357784079034	0.528261358597602	0.59857626813214
791	amh_rom_fbf_lat_aeg_mlt_sid_eng_aze_azi_bem_jav_xho_afr_bul_bsq_grk_hau_akn_mnd_fre_slo_lda_pol_tsw_rus_est_tsn_ewe_fin_pan_gam_geo_glc_alb_nor_ukr_tig_chh_ctl_hun_swt_bat_swe_mly_jpn_knd_kor_krd_urd_igb_lit_mao_mcd_owc_sun_cnt_mol_zul_dut_sod_svk_ger_cze_ben_qcu_bos_spa_prs_yor_amr_por_heb_ita_ind_arw_ses_scr_dgb_tag_tha_anl_tml_cic_dyu_tur_guj_hin_uzb_moo_vie_wly_swa_ven_bam	0.499235433253197	1.17933525811712	0.241272925296325
792	wly_dut_fbf_krd_heb_gam_tig_svk_uzb_azi_xho_ind_bem_slo_lit_bsq_rom_owc_akn_mnd_lat_spa_igb_rus_dgb_nor_fin_tsn_ses_est_ita_aeg_geo_guj_ben_swe_scr_chh_anl_arw_hun_swt_mly_ctl_sun_jpn_knd_kor_ger_grk_swa_pan_mao_afr_hau_bat_cnt_fre_lda_pol_sid_glc_mcd_prs_hin_qcu_por_bos_ukr_yor_mlt_bul_amh_cze_jav_urd_cic_alb_ven_tag_tha_amr_tml_bam_tsw_aze_eng_mol_tur_moo_vie_sod_dyu_ewe_zul	-0.422666877435087	-1.00303224447463	0.318447975155557
793	anl_glc_swt_spa_heb_mlt_chh_cze_tur_uzb_cic_jav_ses_fre_bul_bsq_grk_gam_bem_mnd_urd_por_moo_mcd_lda_nor_fin_swa_igb_hun_pan_sod_geo_hin_prs_swe_rom_hau_amr_ukr_est_akn_mly_ben_mao_jpn_tml_kor_slo_svk_ven_guj_ind_pol_aeg_sun_cnt_krd_dyu_alb_wly_ita_ctl_afr_ger_qcu_scr_arw_rus_dgb_amh_eng_owc_lit_bat_bos_tsw_lat_bam_tag_tha_tig_knd_yor_ewe_azi_dut_mol_aze_zul_vie_sid_xho_tsn_fbf	-0.480782997799832	-1.1460972289258	0.254695364130022
794	anl_ita_tsn_hin_aeg_hau_sod_mol_uzb_aze_lda_mao_xho_krd_urd_bsq_ukr_mlt_tsw_cnt_cze_afr_bem_dut_ses_nor_est_moo_swa_hun_scr_wly_geo_eng_pan_slo_lat_amr_heb_rom_fin_bam_bat_svk_sun_jpn_tml_kor_ger_bul_dgb_guj_ind_alb_owc_mly_mnd_mcd_yor_lit_amh_rus_swe_por_prs_qcu_ctl_spa_arw_akn_sid_grk_chh_fre_jav_pol_zul_ben_dyu_tag_tha_gam_knd_cic_igb_tur_glc_bos_azi_ven_vie_tig_swt_fbf_ewe	-0.552807480023056	-1.31822262745593	0.190666678888507
795	wly_ctl_ven_mcd_sod_anl_amr_spa_tur_uzb_tsw_sun_ses_krd_por_bsq_ita_amh_tsn_mnd_urd_fre_yor_rom_cic_mol_fin_bem_fbf_est_pol_tig_geo_eng_ukr_hin_scr_mlt_aeg_cze_hun_bam_jav_grk_mly_jpn_knd_kor_rus_ben_swt_arw_bat_bos_sid_ind_cnt_bul_dyu_lat_heb_nor_ger_svk_pan_qcu_slo_alb_afr_dgb_hau_prs_chh_dut_mao_guj_igb_lit_swa_tag_tha_owc_tml_moo_zul_aze_swe_glc_azi_lda_vie_gam_xho_ewe_akn	-0.249578362402816	-0.591294863727476	0.55575736474688
796	tig_ger_swa_glc_sod_aeg_heb_ita_aze_uzb_xho_mao_moo_alb_dut_bsq_prs_amh_tsn_mnd_cze_slo_lda_mol_tsw_nor_est_ewe_bem_fin_svk_hau_geo_ctl_grk_por_spa_amr_chh_lat_hun_ses_bat_rom_mly_jpn_tml_kor_pan_mcd_yor_krd_sun_bos_owc_ind_cnt_eng_akn_bul_anl_fre_arw_afr_pol_qcu_ukr_urd_scr_cic_gam_lit_mlt_guj_tag_ben_bam_hin_dgb_jav_tha_wly_knd_ven_fbf_azi_rus_swe_tur_swt_vie_sid_dyu_zul_igb	0.217469851677887	0.511855980549591	0.609965124302262
797	gam_ctl_ven_cze_wly_amr_mlt_dut_tur_aze_ewe_bat_akn_krd_ger_bsq_rus_owc_dgb_mnd_urd_ukr_lda_bul_tsn_arw_hun_ses_swa_est_grk_heb_geo_ben_bos_mcd_glc_anl_sid_ita_fin_moo_mao_hin_jav_jpn_tml_kor_lat_prs_fbf_spa_mly_pol_hau_sun_cnt_scr_dyu_por_chh_svk_pan_nor_swe_qcu_alb_mol_guj_swt_sod_rom_amh_fre_ind_eng_xho_slo_bam_tag_tha_aeg_knd_igb_tsw_uzb_lit_afr_azi_cic_vie_tig_bem_yor_zul	-1.07404323657824	-2.63291228507727	0.00991341022702643
798	gam_bos_zul_lat_amr_heb_anl_ger_uzb_tur_swt_jav_dgb_ukr_nor_bsq_krd_hau_tsn_mnd_hin_svk_swa_bul_dyu_mcd_est_ses_ven_fin_arw_amh_geo_eng_rus_por_mol_aeg_wly_lit_hun_bam_tag_alb_bat_jpn_knd_kor_ben_grk_akn_pan_mao_slo_owc_ind_cnt_spa_bem_cze_chh_ita_ctl_pol_glc_qcu_guj_fre_swe_lda_sid_scr_sod_afr_mly_dut_fbf_rom_igb_sun_tha_tig_tml_tsw_moo_aze_prs_urd_azi_ewe_vie_mlt_yor_cic_xho	-0.404570648806709	-0.958841396646011	0.340124796198746
799	sod_arw_yor_slo_chh_amh_aeg_scr_tur_aze_dyu_sun_tsn_cze_afr_bsq_nor_mlt_xho_cnt_por_grk_bem_krd_ses_lat_fin_swa_tsw_hun_rus_owc_geo_rom_hin_glc_bos_anl_amr_lit_est_bam_bat_pan_ind_jpn_tml_kor_guj_urd_dgb_spa_jav_svk_gam_tag_mnd_dut_fbf_bul_heb_swe_eng_mcd_ben_qcu_alb_prs_ita_swt_hau_ger_sid_ctl_mao_ukr_akn_mol_cic_mly_tha_wly_knd_ven_zul_azi_pol_fre_uzb_moo_vie_tig_igb_ewe_lda	-0.640170900763442	-1.52744648865289	0.130044072837194
800	amh_nor_dyu_rom_sod_heb_mlt_afr_uzb_azi_bam_mly_cic_pan_fre_bsq_cze_sid_lda_cnt_por_bos_fbf_ukr_dgb_spa_hun_swt_xho_est_alb_tig_geo_prs_hin_ger_dut_anl_aeg_mol_fin_zul_jav_svk_tag_jpn_tml_kor_glc_arw_ses_eng_bat_rus_wly_ind_mnd_ben_tsw_swe_owc_mcd_ita_bul_grk_qcu_ctl_urd_scr_tsn_hau_lat_gam_lit_sun_krd_igb_pol_yor_mao_tha_chh_knd_akn_moo_tur_slo_guj_aze_swa_vie_amr_ven_ewe_bem	-0.90251988128419	-2.18931932963189	0.0310764374856197
801	wly_nor_xho_swe_tig_chh_heb_bos_aze_tur_fbf_tag_moo_arw_dut_bsq_slo_hau_swa_cnt_glc_spa_ven_ukr_swt_pan_hun_tsw_yor_fin_ben_sid_geo_lat_grk_guj_ita_amr_owc_eng_est_dyu_mao_mol_mly_jpn_tml_kor_urd_cze_ses_ger_sun_rom_aeg_jav_mnd_hin_ewe_scr_mlt_svk_por_mcd_rus_qcu_afr_lit_fre_bem_anl_pol_sod_bul_ind_prs_igb_ctl_tsn_bat_tha_amh_knd_zul_akn_uzb_krd_alb_azi_dgb_vie_gam_lda_cic_bam	0.564368340398199	1.3352112448228	0.185066298212023
802	owc_ben_bam_urd_gam_tig_sid_mol_uzb_aze_ses_mao_dgb_lit_rom_bsq_arw_mlt_zul_mnd_dut_rus_ewe_ctl_tsw_glc_hun_ven_swt_est_grk_aeg_geo_pol_hin_pan_alb_chh_heb_mcd_fin_bem_tag_lat_ind_jpn_knd_kor_por_spa_akn_fre_jav_ger_anl_sun_cnt_slo_tsn_prs_amh_bos_afr_guj_svk_qcu_ukr_krd_scr_moo_amr_bul_wly_eng_mly_cze_swa_ita_xho_bat_tha_sod_tml_dyu_lda_tur_nor_swe_azi_igb_vie_hau_yor_fbf_cic	-0.24722740073613	-0.584795769303535	0.56010116045931
803	aeg_lat_bem_pan_anl_amh_chh_fre_tur_azi_ewe_jav_dgb_ukr_rom_bsq_slo_gam_xho_cnt_pol_prs_cic_ita_bam_svk_fin_ven_tsw_est_eng_mlt_geo_ben_swe_mcd_scr_amr_sod_bos_hun_swa_tag_krd_sun_jpn_tml_kor_dut_nor_akn_arw_bat_hin_tig_mly_mnd_afr_ses_guj_hau_mol_alb_glc_rus_qcu_spa_ger_bul_tsn_heb_ctl_wly_por_mao_grk_dyu_lit_fbf_ind_tha_owc_knd_zul_swt_aze_cze_urd_uzb_yor_vie_sid_igb_moo_lda	-0.302601118298378	-0.716500374010687	0.475477895830226
804	amh_alb_lda_hin_wly_owc_sod_lit_azi_tur_ewe_mao_tsn_ctl_svk_bsq_pan_amr_fbf_mnd_eng_spa_dgb_scr_swa_bul_fin_cic_ses_est_grk_chh_geo_ger_fre_urd_lat_sid_tig_glc_hun_dyu_bat_afr_mly_jpn_knd_kor_guj_prs_ven_ukr_sun_por_gam_jav_cnt_ben_moo_slo_anl_swe_mcd_dut_arw_qcu_krd_cze_nor_bam_mlt_rom_heb_rus_tag_bos_igb_mol_akn_ind_tha_hau_tml_swt_xho_aze_ita_pol_uzb_bem_vie_aeg_zul_yor_tsw	-0.195342205670619	-0.461704248437235	0.645371595657104
805	anl_urd_swt_krd_sod_owc_chh_alb_tur_uzb_bem_mly_dgb_pol_bul_bsq_arw_mlt_bam_cnt_mcd_rus_ewe_swe_lda_guj_hun_tsw_dyu_est_ger_wly_geo_spa_mol_afr_nor_tig_gam_dut_fin_fbf_tag_glc_jav_jpn_knd_kor_svk_scr_igb_por_ind_ben_aeg_mao_mnd_lit_tsn_ukr_amh_fre_ctl_slo_prs_qcu_hin_cze_pan_yor_heb_ita_sid_grk_bat_rom_moo_bos_zul_sun_tha_hau_tml_swa_ven_aze_eng_lat_azi_akn_vie_amr_ses_xho_cic	-0.159369747193853	-0.37583361711473	0.707896527320231
806	amh_hin_tsn_lat_owc_sod_hau_fre_uzb_aze_swa_tag_ewe_pan_lit_bsq_glc_anl_bem_cnt_bos_spa_zul_slo_fbf_por_hun_lda_igb_fin_dut_chh_geo_bul_grk_eng_mol_tig_heb_mcd_est_swt_bat_nor_jav_jpn_knd_kor_urd_arw_ven_alb_mly_ger_mlt_mao_mnd_rom_yor_ita_gam_guj_svk_ctl_swe_qcu_pol_afr_cze_tsw_sid_prs_amr_scr_sun_rus_dyu_ukr_dgb_ind_tha_wly_tml_xho_bam_tur_krd_ben_azi_cic_vie_aeg_akn_ses_moo	-0.334340562519476	-0.791374577717846	0.430739165554324
807	mlt_mcd_igb_afr_wly_anl_gam_ger_aze_azi_fbf_sun_ses_alb_eng_bsq_svk_amr_zul_cnt_mol_cze_moo_arw_ewe_glc_hun_dgb_swt_est_rom_amh_geo_ukr_nor_spa_lit_tig_chh_prs_fin_tsw_ind_ben_tag_jpn_tml_kor_fre_hin_dyu_dut_jav_ita_sid_mly_mnd_pan_cic_urd_hau_ctl_swe_pol_bul_qcu_por_krd_grk_tsn_heb_scr_owc_lat_bat_slo_swa_rus_ven_mao_tha_aeg_knd_lda_akn_tur_guj_bos_uzb_bam_vie_sod_bem_xho_yor	-0.0217101491168655	-0.0511396054173666	0.959323956833037
808	aeg_ger_tsn_rom_gam_hau_wly_ctl_uzb_tur_ven_ind_ses_mol_svk_bsq_fre_owc_yor_mnd_hin_pol_xho_afr_bem_alb_hun_ewe_swt_fin_eng_tig_geo_lit_dut_bos_ukr_anl_sod_rus_est_zul_sun_por_mao_jpn_tml_kor_prs_pan_cic_bul_bat_krd_mlt_jav_cnt_ita_lda_slo_chh_lat_grk_mcd_urd_qcu_ben_swe_cze_fbf_amr_spa_heb_scr_mly_guj_dyu_nor_igb_tag_tha_amh_knd_dgb_moo_azi_glc_arw_aze_bam_vie_sid_swa_tsw_akn	-0.289494734460747	-0.686222418444888	0.494280173404018
809	mlt_lat_bam_krd_hau_heb_wly_fre_uzb_aze_cic_mly_lda_svk_ctl_bsq_grk_gam_dgb_mnd_bos_guj_tsn_prs_ven_pol_fin_tsw_xho_est_afr_tig_geo_scr_spa_nor_swe_sid_owc_hin_hun_moo_mao_glc_ind_jpn_knd_kor_urd_bul_igb_rus_bat_cze_sod_tag_cnt_slo_fbf_ben_anl_arw_mcd_ger_lit_qcu_pan_eng_rom_ses_chh_ita_amr_mol_sun_por_yor_alb_ewe_jav_tha_amh_tml_swa_zul_azi_dut_ukr_tur_bem_vie_aeg_swt_akn_dyu	-0.121009335651229	-0.285271896318972	0.776070199786182
810	sod_svk_cic_grk_anl_sid_gam_swe_tur_aze_igb_tag_fbf_arw_ben_bsq_guj_tig_yor_mnd_rom_spa_swa_slo_tsn_mcd_fin_ven_lda_est_rus_wly_geo_pan_bul_eng_pol_amr_mlt_alb_hun_tsw_bat_cze_ind_jpn_tml_kor_afr_ctl_dgb_dut_sun_fre_owc_mao_cnt_ukr_dyu_por_chh_urd_glc_lit_hin_qcu_ger_scr_bos_ses_aeg_lat_heb_prs_mly_mol_xho_nor_akn_jav_tha_amh_knd_ewe_moo_uzb_krd_ita_azi_zul_vie_hau_bam_bem_swt	0.247921838181568	0.58365397950612	0.560866021494348
811	mlt_rus_yor_ukr_owc_hau_sid_rom_aze_uzb_dyu_tag_moo_urd_swe_bsq_svk_wly_xho_cnt_guj_por_akn_ita_swa_slo_est_cic_tsn_fin_ben_gam_geo_hin_nor_mcd_lat_sod_anl_prs_hun_dgb_ind_glc_mao_jpn_knd_kor_grk_mol_zul_lit_mly_cze_aeg_jav_mnd_arw_ewe_afr_chh_pol_bos_pan_fre_qcu_ger_spa_alb_swt_tig_scr_amh_eng_sun_dut_igb_krd_ses_bat_tha_heb_tml_fbf_bam_tur_ctl_bul_azi_ven_vie_amr_bem_lda_tsw	-0.607950872793532	-1.45515785263311	0.148992762817195
812	gam_nor_cic_guj_anl_wly_tig_lat_azi_aze_yor_jav_tsn_ukr_scr_bsq_ben_mlt_zul_mnd_mol_grk_ven_eng_fbf_afr_est_akn_tsw_hun_cze_heb_geo_lit_por_rom_alb_aeg_amh_fre_fin_bam_sun_svk_ind_jpn_knd_kor_ctl_arw_igb_glc_bat_prs_sod_tag_cnt_pan_swa_slo_owc_ita_mcd_bos_bul_qcu_hin_swe_dut_lda_sid_rus_hau_spa_mly_ger_ses_urd_bem_mao_tha_chh_tml_dyu_ewe_tur_pol_krd_uzb_moo_vie_amr_swt_xho_dgb	-0.088152673191666	-0.207927653463775	0.83574012292243
813	hau_dut_ven_rom_sod_heb_amh_afr_azi_tur_lda_bat_tsn_pan_krd_bsq_rus_gam_igb_mnd_lat_bul_yor_por_cic_svk_est_swt_dgb_fin_guj_wly_geo_fre_bos_cze_swe_mlt_tig_hin_hun_fbf_tag_ger_sun_jpn_knd_kor_scr_arw_bam_pol_mao_spa_chh_jav_cnt_prs_ses_slo_aeg_urd_ita_grk_eng_qcu_nor_glc_alb_akn_anl_ben_amr_lit_ind_ukr_xho_ctl_bem_mly_tha_owc_tml_zul_dyu_uzb_mol_mcd_aze_swa_vie_sid_moo_tsw_ewe	-0.349206804288382	-0.82713098781619	0.410280093185551
814	sod_hin_lda_spa_gam_amh_chh_mol_aze_uzb_cic_mly_ewe_krd_pol_bsq_por_amr_swa_cnt_alb_swe_bem_lit_ses_lat_hun_yor_xho_est_eng_anl_geo_nor_svk_mcd_ger_mlt_tig_ita_fin_moo_jav_rom_ind_jpn_tml_kor_ben_cze_akn_dut_sun_arw_wly_tag_mnd_grk_tsn_bos_aeg_bul_ctl_afr_rus_qcu_slo_prs_glc_fbf_owc_pan_hau_scr_mao_urd_bam_fre_dgb_bat_tha_sid_knd_swt_zul_tur_guj_ukr_azi_tsw_vie_heb_igb_dyu_ven	-0.520222214812174	-1.23958604227482	0.218247455890241
815	hau_glc_ses_bul_wly_owc_chh_lit_uzb_tur_ven_ind_tsn_bos_grk_bsq_fre_amh_igb_mnd_pol_afr_akn_alb_lda_nor_est_yor_fbf_fin_pan_gam_geo_scr_ctl_guj_cze_sod_tig_slo_hun_swt_mao_dut_sun_jpn_tml_kor_ben_urd_xho_ger_jav_lat_anl_tag_cnt_eng_tsw_ita_aeg_swe_prs_rom_arw_qcu_svk_spa_hin_swa_heb_por_mlt_mol_mly_rus_dyu_krd_cic_bat_tha_sid_knd_bam_ewe_azi_mcd_ukr_aze_zul_vie_amr_moo_dgb_bem	0.490684449531623	1.15756003317217	0.250007955701803
816	wly_rom_dgb_fre_mlt_sid_anl_rus_aze_azi_fbf_mly_zul_lat_dut_bsq_ita_chh_ses_mnd_krd_urd_cic_cze_yor_grk_hun_ven_swa_fin_ukr_amh_geo_swe_slo_mol_bul_amr_heb_hin_est_akn_bat_alb_sun_jpn_tml_kor_guj_scr_lda_por_ind_spa_aeg_jav_cnt_prs_bam_nor_sod_ger_pol_svk_afr_qcu_ben_arw_mcd_tsw_tig_glc_gam_pan_tag_bos_moo_ctl_dyu_mao_tha_owc_knd_xho_ewe_uzb_lit_eng_tur_swt_vie_hau_bem_tsn_igb	-0.564818514616424	-1.3481149604562	0.180895840694867
817	wly_guj_igb_ger_mlt_anl_hau_pol_uzb_aze_zul_mao_moo_nor_ita_bsq_rus_amr_dgb_mnd_bos_ukr_tsn_dut_bam_ben_hun_dyu_tsw_fin_hin_gam_geo_lit_pan_glc_krd_sod_heb_arw_est_xho_bat_ctl_jav_jpn_knd_kor_prs_alb_swt_swe_sun_afr_chh_mly_cnt_grk_ven_por_amh_svk_mcd_urd_cze_qcu_spa_lat_mol_fbf_tig_scr_owc_eng_ind_rom_lda_slo_yor_tag_tha_sid_tml_cic_bem_azi_fre_bul_tur_akn_vie_aeg_ses_swa_ewe	-0.743601426547642	-1.78680245230174	0.0772276846691445
818	owc_prs_ses_alb_gam_chh_hau_slo_uzb_tur_swt_bat_akn_spa_por_bsq_lit_tig_yor_cnt_ger_eng_ewe_ctl_tsn_swe_fin_fbf_tsw_est_scr_heb_geo_afr_pol_dut_rom_sod_amr_bul_hun_zul_tag_ukr_sun_jpn_tml_kor_ben_grk_bam_svk_jav_ita_sid_ind_mnd_lat_ven_pan_anl_nor_rus_urd_hin_qcu_mol_glc_cze_lda_wly_bos_amh_fre_mao_guj_xho_krd_swa_mly_tha_mlt_knd_dyu_dgb_azi_mcd_arw_aze_cic_vie_aeg_bem_moo_igb	-0.56013709271976	-1.33562565017182	0.184931249127679
819	amr_scr_dyu_por_chh_amh_aeg_mol_tur_azi_ven_jav_dgb_ben_ctl_bsq_lit_gam_moo_cnt_ukr_urd_fbf_grk_bam_dut_est_tsn_ewe_hun_alb_heb_geo_cze_eng_rus_slo_owc_anl_pol_fin_xho_mly_nor_sun_jpn_knd_kor_fre_pan_tsw_swe_tag_mcd_sod_bat_mnd_ger_zul_rom_hau_bos_lat_glc_prs_qcu_spa_krd_ita_yor_wly_afr_tig_hin_mao_svk_akn_bul_cic_ind_tha_mlt_tml_ses_bem_uzb_arw_guj_aze_igb_vie_sid_swa_lda_swt	-0.595369495864606	-1.41965205717024	0.159052369900563
820	anl_scr_bam_krd_mlt_gam_amr_cze_tur_uzb_xho_ind_zul_ben_svk_bsq_pol_chh_swt_mnd_glc_ger_moo_bul_lda_dut_hun_bem_ewe_est_mcd_hau_geo_grk_pan_ukr_ctl_heb_wly_alb_fin_akn_mly_rus_sun_jpn_tml_kor_lit_rom_swa_prs_tag_lat_sid_mao_cnt_arw_ven_eng_aeg_bos_guj_mol_nor_qcu_por_urd_hin_tsn_tig_afr_amh_swe_bat_ita_cic_slo_yor_jav_tha_sod_knd_tsw_dgb_azi_fre_spa_aze_igb_vie_owc_ses_fbf_dyu	-0.319054105924616	-0.755370285058737	0.451935695466925
821	sod_guj_dgb_lat_aeg_gam_hau_pol_uzb_tur_lda_bat_ewe_dut_ben_bsq_swe_mlt_igb_cnt_mcd_urd_akn_alb_dyu_ita_hun_ven_swa_est_arw_tig_geo_ger_slo_svk_prs_sid_chh_eng_fin_yor_mao_bos_mly_jpn_tml_kor_glc_ctl_cic_rus_jav_pan_amr_sun_mnd_afr_xho_krd_anl_nor_spa_cze_grk_qcu_hin_scr_bul_tsn_amh_ukr_owc_lit_ind_mol_ses_por_zul_tag_tha_heb_knd_bam_bem_azi_rom_fre_aze_moo_vie_wly_tsw_fbf_swt	-0.476972768638848	-1.13606762335185	0.258847372574664
822	anl_glc_cic_swe_heb_amr_sid_urd_aze_azi_moo_mao_swa_slo_mol_bsq_fre_amh_lda_mnd_guj_spa_ses_lit_dgb_pol_hun_xho_ven_fin_bul_aeg_geo_cze_ger_afr_pan_sod_mlt_arw_est_dyu_jav_por_tag_jpn_knd_kor_hin_mcd_swt_scr_sun_grk_hau_ind_cnt_ukr_tsn_rus_owc_ben_ita_eng_lat_qcu_dut_svk_prs_ewe_wly_krd_gam_nor_bat_bos_tsw_alb_bem_mly_tha_chh_tml_yor_igb_tur_rom_ctl_uzb_fbf_vie_tig_zul_bam_akn	-0.848817409859573	-2.05148098514982	0.0430321576874241
823	chh_ita_swa_krd_amr_tig_sod_urd_aze_azi_ven_bat_ses_rus_guj_bsq_afr_mlt_ewe_mnd_pol_pan_igb_por_tsn_eng_hun_lda_bem_fin_svk_heb_geo_nor_arw_lat_prs_anl_hau_cze_est_yor_jav_mol_sun_jpn_tml_kor_scr_spa_dyu_dut_tag_ben_sid_mao_cnt_ukr_zul_alb_gam_grk_fre_slo_hin_qcu_swe_ger_bul_cic_owc_bos_wly_ctl_ind_rom_moo_mcd_swt_mly_tha_amh_knd_bam_dgb_tur_glc_lit_uzb_akn_vie_aeg_fbf_xho_tsw	-0.930310072687821	-2.26516729184155	0.0258237629786779
824	aeg_glc_igb_ben_owc_sod_chh_swe_tur_azi_ses_jav_dyu_pol_dut_bsq_bul_anl_dgb_cnt_fre_arw_akn_ukr_tsn_urd_fin_ven_bam_hun_por_heb_geo_svk_afr_scr_hin_mlt_hau_eng_est_fbf_bat_prs_mao_jpn_tml_kor_guj_rom_lda_alb_mly_nor_wly_tag_mnd_bos_moo_ctl_amr_mol_lat_pan_grk_qcu_ger_spa_cze_swt_tig_rus_amh_slo_ind_mcd_bem_lit_ewe_sun_tha_sid_knd_swa_xho_uzb_ita_krd_aze_yor_vie_gam_tsw_cic_zul	-0.377599966687046	-0.895010559771243	0.373092045585554
825	owc_cze_dyu_ctl_gam_anl_chh_urd_tur_aze_igb_tag_zul_svk_bos_bsq_por_sod_akn_cnt_ukr_ger_xho_alb_ven_lit_hun_bem_lda_est_bul_hau_geo_nor_fre_swe_dut_amr_tig_prs_fin_swt_ind_spa_mao_jpn_tml_kor_pan_eng_yor_guj_mly_hin_amh_jav_mnd_lat_swa_rus_wly_rom_ben_ita_grk_qcu_mcd_mol_scr_cic_aeg_pol_mlt_slo_sun_afr_tsw_glc_bam_bat_tha_heb_knd_fbf_ses_azi_krd_arw_uzb_moo_vie_sid_ewe_tsn_dgb	-0.480239985035382	-1.14365033315124	0.255703951250074
826	sid_fre_tsn_mol_amr_mlt_heb_pan_uzb_azi_swt_sun_lda_bul_scr_bsq_krd_anl_yor_mnd_alb_urd_ven_lat_ewe_por_est_akn_dyu_hun_bos_owc_geo_nor_swe_dut_svk_aeg_wly_rus_fin_bam_jav_ukr_mly_jpn_tml_kor_guj_hin_cic_spa_ind_grk_chh_mao_cnt_cze_ses_arw_gam_ctl_mcd_eng_ben_qcu_glc_slo_lit_xho_tig_pol_amh_prs_bat_rom_fbf_afr_bem_tag_tha_hau_knd_igb_swa_aze_ita_ger_tur_dgb_vie_sod_moo_tsw_zul	-0.677525037999149	-1.6218287399166	0.108225546267429
827	wly_bul_xho_ger_amr_amh_aeg_ita_tur_uzb_dgb_mao_ewe_scr_nor_bsq_krd_tig_lda_mnd_alb_rom_tsn_spa_dyu_arw_hun_swt_cic_fin_grk_gam_geo_ben_slo_dut_rus_heb_sod_bos_est_igb_ind_cze_jav_jpn_tml_kor_glc_ctl_ven_hin_tag_svk_sid_bat_cnt_mol_zul_urd_mlt_pol_swe_fre_por_qcu_ukr_lit_lat_bem_chh_afr_hau_mcd_mly_guj_tsw_eng_swa_sun_tha_anl_knd_ses_akn_aze_pan_prs_azi_yor_vie_owc_bam_fbf_moo	-0.369809797891189	-0.875593595240236	0.383506874396411
828	sid_krd_ewe_swe_chh_amr_wly_arw_uzb_aze_xho_tag_zul_afr_spa_bsq_rus_aeg_swt_cnt_guj_mcd_bam_svk_dgb_ita_est_bem_moo_fin_bul_mlt_geo_cze_fre_hin_ctl_anl_amh_bos_hun_yor_mao_slo_jav_jpn_knd_kor_eng_prs_tsw_ger_ind_glc_sod_sun_mnd_lat_fbf_scr_hau_pan_mol_lit_ukr_qcu_alb_pol_nor_ven_heb_urd_gam_ben_mly_rom_tsn_por_cic_bat_tha_owc_tml_akn_ses_tur_dut_grk_azi_dyu_vie_tig_swa_igb_lda	-0.140507045033136	-0.331734414334102	0.740836241158327
829	amr_arw_yor_bul_amh_gam_wly_mcd_azi_uzb_moo_tag_tsn_bos_por_bsq_rus_mlt_bam_mnd_glc_hin_bem_afr_xho_cze_est_ses_lda_hun_dut_sid_geo_guj_prs_lat_lit_heb_sod_ctl_fin_igb_sun_ita_bat_jpn_tml_kor_urd_scr_dgb_pol_ind_krd_owc_jav_cnt_ger_akn_alb_hau_mol_ukr_ben_swe_qcu_pan_spa_rom_swt_tig_grk_aeg_eng_mao_fre_cic_slo_tsw_mly_tha_anl_knd_dyu_swa_tur_nor_svk_aze_zul_vie_chh_ven_ewe_fbf	-0.846618690714866	-2.04563207792223	0.0436168814825636
830	amr_krd_ewe_hin_aeg_gam_sod_slo_tur_uzb_akn_jav_xho_mol_arw_bsq_glc_amh_lda_mnd_bul_lit_zul_alb_bam_ukr_hun_ven_cic_est_svk_tig_geo_por_swe_mcd_pol_sid_hau_scr_fin_bem_bat_ctl_tag_jpn_tml_kor_afr_rom_moo_ita_ind_ger_mlt_mao_cnt_ben_dyu_nor_chh_fre_spa_eng_guj_qcu_lat_grk_bos_fbf_anl_prs_owc_dut_sun_rus_ses_pan_swt_mly_tha_heb_knd_dgb_igb_aze_cze_urd_azi_yor_vie_wly_swa_tsn_tsw	-0.460831376983881	-1.09453819812973	0.276545714191877
831	hau_eng_cic_afr_chh_owc_sid_pan_aze_azi_xho_sun_swt_nor_arw_bsq_ukr_gam_bam_mnd_mol_guj_moo_slo_ewe_krd_est_akn_tsn_hun_pol_anl_geo_grk_bul_mcd_ger_amr_amh_swe_fin_lda_mao_scr_bat_jpn_knd_kor_lat_dut_fbf_svk_tag_cze_mlt_mly_cnt_prs_bem_ben_wly_glc_lit_ctl_rom_qcu_ita_alb_bos_tsw_aeg_hin_tig_urd_ind_rus_zul_fre_ses_jav_tha_sod_tml_dgb_swa_uzb_spa_por_tur_igb_vie_heb_yor_dyu_ven	-0.400398740927875	-0.952422449195311	0.343351624902181
832	amr_lat_cic_guj_chh_anl_amh_bul_uzb_tur_yor_jav_xho_pol_swe_bsq_bos_mlt_igb_mnd_fre_spa_dyu_alb_bam_glc_hun_bem_lda_est_dut_hau_geo_rom_lit_krd_por_owc_sid_mol_fin_fbf_ind_arw_mao_jpn_tml_kor_scr_prs_ses_ben_tag_slo_gam_bat_cnt_cze_ewe_grk_heb_nor_ukr_ita_ger_qcu_ctl_urd_mcd_ven_tig_pan_wly_afr_mly_hin_zul_svk_tsw_sun_tha_aeg_knd_moo_swt_aze_rus_eng_azi_dgb_vie_sod_akn_tsn_swa	-0.822660259043715	-1.98627187866993	0.0499469026955316
833	anl_bos_zul_hin_chh_sid_heb_spa_aze_uzb_xho_mly_fbf_bul_svk_bsq_eng_gam_akn_mnd_grk_krd_cic_ctl_bam_cze_hun_moo_bem_est_arw_amr_geo_fre_ger_rus_prs_aeg_wly_lat_fin_swa_ind_alb_sun_jpn_tml_kor_por_pan_dgb_dut_jav_mcd_hau_bat_cnt_glc_swt_slo_amh_swe_pol_afr_guj_qcu_ben_mol_urd_ven_sod_scr_owc_lit_tag_rom_igb_ita_ewe_mao_tha_mlt_knd_dyu_ses_azi_ukr_nor_tur_tsw_vie_tig_tsn_lda_yor	-1.2913465306294	-3.22746382024886	0.0017254001952127
834	heb_dut_ven_pol_aeg_sod_sid_alb_uzb_tur_lda_mao_igb_bul_rom_bsq_mcd_wly_bem_mnd_lit_cze_swt_nor_tsw_slo_fin_yor_bam_est_urd_amr_geo_ben_guj_swe_fre_chh_anl_hin_hun_akn_tag_grk_jav_jpn_tml_kor_por_eng_zul_krd_mly_afr_amh_bat_cnt_ukr_dyu_svk_mlt_rus_ctl_bos_ita_qcu_lat_glc_spa_dgb_hau_mol_tig_pan_sun_arw_moo_scr_xho_ind_tha_owc_knd_fbf_cic_aze_prs_ger_azi_ses_vie_gam_tsn_swa_ewe	-0.0482676223986205	-0.113793008422651	0.909647177550123
835	heb_lat_bam_rus_wly_tig_anl_spa_aze_azi_dgb_mly_zul_prs_ger_bsq_ctl_owc_ven_mnd_mol_fre_igb_afr_swa_ukr_fin_bem_swt_hun_cze_mlt_geo_glc_guj_arw_por_chh_aeg_bul_est_moo_jav_pan_sun_jpn_knd_kor_hin_alb_ses_eng_bat_grk_amr_ind_cnt_rom_ewe_urd_gam_ita_ben_nor_slo_qcu_dut_bos_mcd_akn_hau_svk_sid_pol_tag_swe_cic_lit_fbf_mao_tha_amh_tml_xho_yor_uzb_krd_scr_tur_tsn_vie_sod_tsw_lda_dyu	-0.784501110144016	-1.88610865264549	0.0624009176070605
836	sid_arw_ses_lit_heb_tig_owc_slo_aze_tur_akn_mly_xho_eng_svk_bsq_swe_amh_dyu_cnt_mcd_dut_bem_ukr_ewe_cze_fin_igb_swt_hun_urd_hau_geo_rus_spa_bos_ctl_sod_amr_por_est_tsn_jav_krd_bat_jpn_knd_kor_nor_lat_lda_bul_ind_rom_mlt_tag_mnd_guj_zul_ben_gam_hin_pan_mol_glc_qcu_afr_grk_ita_moo_anl_pol_aeg_ger_sun_prs_tsw_scr_dgb_mao_tha_chh_tml_yor_fbf_azi_alb_fre_uzb_cic_vie_wly_bam_swa_ven	0.418097488167845	0.986919919385989	0.326242629334844
837	amh_swe_tsw_grk_aeg_gam_owc_rom_azi_tur_dyu_jav_dgb_ben_ukr_bsq_fre_chh_ewe_cnt_mcd_krd_swt_pan_fbf_bul_hun_ses_akn_est_pol_heb_geo_lat_por_prs_cze_hau_amr_lit_fin_yor_mly_dut_mao_jpn_knd_kor_ctl_bos_ven_nor_tag_ita_anl_bat_mnd_ger_tsn_urd_sid_slo_eng_guj_hin_qcu_glc_svk_mol_zul_sod_rus_wly_alb_ind_afr_lda_arw_xho_sun_tha_mlt_tml_swa_igb_uzb_scr_spa_aze_cic_vie_tig_bam_moo_bem	0.479798588900384	1.13411540471368	0.259661053406739
838	amr_ger_tsw_ben_anl_owc_mlt_ctl_azi_uzb_ewe_bat_swt_afr_rus_bsq_rom_sid_xho_mnd_pan_mcd_cic_ukr_ven_swe_est_zul_tsn_hun_alb_hau_geo_eng_grk_lit_por_heb_chh_glc_fin_fbf_sun_urd_mao_jpn_knd_kor_bos_krd_yor_nor_jav_ita_gam_ind_cnt_lat_swa_spa_wly_fre_dut_cze_scr_qcu_svk_slo_prs_ses_tig_mol_amh_arw_mly_bul_moo_hin_akn_tag_tha_sod_tml_lda_dgb_tur_pol_guj_aze_bem_vie_aeg_bam_igb_dyu	-0.56181272663073	-1.34266379181218	0.18264891674352
839	amr_ukr_bam_ita_amh_heb_mlt_hin_tur_aze_moo_tag_lda_arw_guj_bsq_alb_tig_swa_mnd_urd_swe_yor_bul_ses_ctl_hun_akn_fbf_est_cze_owc_geo_mcd_scr_mol_prs_hau_wly_bos_fin_igb_sun_pol_mly_jpn_tml_kor_ben_slo_cic_glc_bat_fre_chh_jav_cnt_pan_bem_svk_aeg_eng_por_afr_lat_qcu_nor_spa_lit_tsw_sod_rus_sid_ger_mao_dut_dgb_grk_xho_ind_tha_gam_knd_ewe_swt_uzb_rom_krd_azi_dyu_vie_anl_tsn_zul_ven	0.0237350582435431	0.0559440678168175	0.955506379726218
840	hau_mcd_bam_swe_chh_tig_gam_svk_aze_azi_swt_bat_ses_eng_glc_bsq_bul_amh_zul_cnt_ctl_arw_bem_ben_cic_dut_est_moo_lda_fin_nor_anl_geo_alb_spa_pol_ita_wly_sid_guj_hun_tsn_sun_afr_ind_jpn_tml_kor_krd_slo_dgb_rus_mao_fre_mlt_jav_mnd_pan_fbf_ukr_aeg_lit_grk_scr_rom_qcu_por_prs_urd_dyu_sod_lat_amr_mol_mly_bos_yor_ger_ewe_tag_tha_owc_knd_ven_xho_uzb_hin_cze_tur_igb_vie_heb_tsw_akn_swa	-0.263132441322388	-0.622868661551647	0.534895253474198
841	aeg_dut_dgb_bul_chh_hau_mlt_cze_tur_aze_ses_ind_yor_por_urd_bsq_hin_gam_cic_cnt_pan_alb_zul_glc_bem_spa_hun_ven_tsn_est_pol_sid_geo_swe_ctl_fre_bos_sod_amh_arw_fin_dyu_jav_prs_sun_jpn_tml_kor_lat_scr_moo_rom_mly_slo_heb_mao_mnd_svk_tsw_afr_anl_mcd_mol_rus_ukr_qcu_lit_guj_ita_igb_tig_eng_wly_nor_tag_ben_bam_krd_akn_bat_tha_owc_knd_ewe_fbf_azi_grk_ger_uzb_xho_vie_amr_swt_lda_swa	-0.467187508108652	-1.10998919914685	0.269865512390934
842	amr_hin_fbf_ger_anl_sod_heb_bos_aze_azi_yor_mao_cic_dut_pol_bsq_grk_wly_tsw_cnt_mol_pan_swa_eng_xho_ben_hun_ewe_bam_fin_spa_hau_geo_lit_ctl_arw_lat_mlt_chh_ita_est_tsn_ind_glc_sun_jpn_knd_kor_guj_afr_bem_scr_mly_rus_gam_tag_mnd_rom_dgb_fre_tig_svk_ukr_urd_krd_qcu_mcd_cze_alb_dyu_owc_por_sid_bul_bat_nor_swt_swe_igb_jav_tha_aeg_tml_zul_akn_uzb_slo_prs_tur_ses_vie_amh_moo_lda_ven	-0.658775509481552	-1.57783687316237	0.117998669247591
843	chh_arw_akn_guj_hau_tig_amh_afr_azi_aze_cic_bat_xho_spa_por_bsq_eng_amr_tsw_mnd_bul_pol_fbf_urd_moo_svk_est_swa_dgb_fin_fre_anl_geo_alb_rom_bos_swe_gam_sod_grk_hun_ses_ind_ger_mao_jpn_knd_kor_mol_dut_ven_lit_mly_nor_owc_tag_cnt_cze_yor_prs_sid_mcd_rus_glc_lat_qcu_hin_slo_scr_lda_mlt_krd_aeg_pan_sun_ukr_igb_ben_tsn_jav_tha_wly_tml_bam_zul_uzb_ita_ctl_tur_swt_vie_heb_ewe_dyu_bem	-0.289377471370733	-0.684576223707241	0.495313902463727
844	mlt_spa_dgb_glc_amr_owc_chh_rom_aze_tur_bam_sun_tsw_hin_ben_bsq_dut_anl_ses_mnd_ctl_urd_dyu_mol_fbf_slo_hun_cic_ven_est_swe_amh_geo_bos_pan_svk_guj_wly_sod_afr_fin_moo_ind_scr_jav_jpn_tml_kor_arw_cze_ewe_ukr_bat_lat_heb_mly_cnt_por_swt_alb_hau_mcd_eng_pol_krd_qcu_fre_ita_nor_bem_tig_grk_gam_rus_mao_ger_swa_lit_yor_tag_tha_aeg_knd_tsn_xho_azi_bul_prs_uzb_akn_vie_sid_igb_lda_zul	-0.752788268395495	-1.80893602833609	0.0736921573699493
845	wly_grk_lda_krd_aeg_sid_heb_bos_uzb_aze_tsw_mly_dyu_scr_rom_bsq_guj_owc_dgb_cnt_mol_lat_zul_cze_cic_hin_est_ewe_ses_hun_bul_sod_geo_svk_ctl_por_lit_chh_anl_ger_fin_swa_bat_eng_jav_jpn_knd_kor_alb_ukr_akn_swe_ind_dut_mlt_sun_mnd_afr_moo_ita_gam_nor_slo_mcd_pol_qcu_pan_ben_rus_swt_tig_prs_hau_arw_mao_urd_ven_glc_yor_tag_tha_amh_tml_tsn_bem_tur_fre_spa_azi_igb_vie_amr_fbf_bam_xho	-0.487660924536336	-1.16092549509517	0.248643440615064
846	sid_bul_moo_guj_anl_wly_amr_rus_azi_aze_xho_mly_lda_urd_cze_bsq_ctl_sod_igb_cnt_ukr_spa_zul_krd_tsw_swe_hun_ewe_cic_fin_dut_owc_geo_slo_lat_fre_mcd_aeg_chh_afr_est_bam_jav_ger_ind_jpn_tml_kor_rom_ita_bem_glc_tag_nor_mlt_mao_mnd_por_yor_grk_heb_pan_scr_hin_arw_qcu_pol_ben_alb_swt_gam_svk_hau_lit_bat_eng_dyu_mol_ses_sun_tha_tig_knd_fbf_tsn_tur_bos_prs_uzb_ven_vie_amh_dgb_swa_akn	0.662980112186245	1.57021879551072	0.119760465643957
847	anl_lat_tsn_pan_heb_owc_sod_lit_azi_aze_ewe_bat_swt_eng_ukr_bsq_mcd_wly_igb_cnt_guj_por_tsw_ben_bam_spa_hun_fbf_ven_est_ger_chh_geo_ita_fre_cze_rus_tig_mlt_swe_fin_swa_ind_svk_jav_jpn_tml_kor_scr_alb_yor_arw_tag_rom_aeg_mly_mnd_pol_lda_krd_amh_mol_glc_grk_ctl_qcu_afr_bul_dut_xho_gam_prs_amr_urd_mao_hin_dyu_nor_bem_sun_tha_sid_knd_ses_moo_tur_slo_bos_uzb_akn_vie_hau_zul_cic_dgb	-0.366220916266903	-0.867328058482116	0.38799469931022
848	tig_guj_fbf_prs_owc_sid_sod_bos_azi_aze_cic_jav_ewe_svk_cze_bsq_hin_gam_akn_cnt_eng_alb_igb_grk_dyu_mcd_hun_dgb_swa_est_ukr_chh_geo_pan_swe_slo_bul_wly_amr_ger_fin_moo_sun_mol_mao_jpn_knd_kor_afr_arw_xho_dut_tag_nor_heb_mly_mnd_ben_zul_lit_mlt_ctl_urd_spa_por_qcu_krd_rus_pol_tsn_amh_fre_anl_ita_ind_scr_ses_glc_swt_bat_tha_hau_tml_bem_yor_tur_rom_lat_uzb_lda_vie_aeg_bam_ven_tsw	0.160902216274294	0.378479606126045	0.705936944142214
849	owc_dut_dgb_swe_mlt_anl_sid_arw_tur_aze_zul_sun_tsn_slo_pan_bsq_mol_chh_dyu_cnt_eng_lit_bem_ukr_fbf_bos_fin_yor_ses_est_ben_aeg_geo_mcd_spa_hin_urd_wly_amr_fre_hun_ewe_mly_krd_jav_jpn_tml_kor_prs_rom_igb_guj_bat_ctl_sod_mao_mnd_afr_ven_cze_heb_ita_svk_rus_grk_qcu_lat_alb_bul_xho_amh_pol_tig_ger_ind_glc_moo_scr_tsw_tag_tha_hau_knd_swt_lda_uzb_por_nor_azi_swa_vie_gam_cic_akn_bam	-0.119397595907655	-0.281362791335077	0.779057230931385
850	wly_afr_dgb_mcd_sod_aeg_sid_arw_uzb_azi_ses_ind_cic_cze_krd_bsq_rom_owc_dyu_cnt_rus_nor_swa_slo_xho_urd_fin_tsw_fbf_hun_ukr_amr_geo_grk_pan_eng_spa_gam_amh_lit_est_igb_mao_fre_jav_jpn_tml_kor_dut_mol_tsn_pol_sun_por_hau_bat_mnd_prs_moo_alb_chh_bos_svk_bul_guj_qcu_ben_ger_lat_yor_tig_hin_heb_ctl_mly_glc_zul_scr_bem_tag_tha_mlt_knd_akn_bam_aze_ita_swe_tur_ven_vie_anl_swt_lda_ewe	-0.615956275743422	-1.4714460234534	0.144546323338986
851	anl_por_swa_krd_gam_amh_aeg_rus_aze_tur_tsw_tag_bam_afr_prs_bsq_glc_sod_zul_cnt_dut_arw_igb_rom_tsn_lit_hun_fbf_ven_fin_fre_owc_geo_urd_eng_cze_bos_sid_tig_bul_est_dyu_jav_lat_bat_jpn_knd_kor_mcd_alb_cic_ukr_sun_spa_amr_ind_mnd_ctl_ewe_mol_heb_ita_grk_slo_svk_qcu_hin_pan_nor_swt_hau_ben_mlt_pol_mao_ger_lda_scr_ses_mly_tha_wly_tml_bem_yor_uzb_swe_guj_azi_xho_vie_chh_akn_moo_dgb	0.152609749065857	0.358932294543333	0.720459335881573
852	sid_glc_swt_ben_heb_chh_owc_svk_uzb_aze_yor_sun_fbf_urd_spa_bsq_guj_mlt_bam_mnd_afr_lat_dyu_por_swa_rus_est_bem_igb_fin_arw_gam_geo_lit_ger_alb_scr_amr_hau_fre_hun_dgb_mly_nor_bat_jpn_knd_kor_eng_bul_ses_prs_tag_ukr_anl_mao_cnt_grk_moo_ita_sod_hin_slo_pan_cze_qcu_swe_dut_krd_tsn_aeg_rom_wly_bos_ind_mcd_xho_ctl_cic_jav_tha_amh_tml_tsw_akn_tur_pol_mol_azi_lda_vie_tig_ven_ewe_zul	0.168744269005588	0.397354194027018	0.692016800110525
853	amr_ukr_xho_rus_hau_owc_sod_swe_aze_tur_akn_mao_lda_svk_bul_bsq_spa_gam_bem_mnd_ger_krd_tsn_arw_cic_scr_hun_moo_zul_fin_afr_chh_geo_dut_mcd_pan_glc_wly_amh_bos_est_ses_jav_pol_bat_jpn_tml_kor_fre_slo_dyu_cze_mly_rom_tig_tag_cnt_grk_bam_eng_aeg_guj_por_prs_mol_qcu_alb_ben_ita_yor_heb_ctl_anl_lat_sun_lit_swt_urd_tsw_ind_tha_sid_knd_dgb_fbf_azi_hin_nor_uzb_ewe_vie_mlt_swa_igb_ven	0.86227935853643	2.06633857192287	0.0415770134072482
854	amh_urd_swt_dut_chh_owc_sid_guj_aze_tur_igb_mly_ewe_alb_mol_bsq_rom_wly_moo_cnt_hin_pol_swa_arw_tsn_grk_fin_bem_zul_hun_spa_anl_geo_svk_bul_scr_pan_tig_aeg_ita_est_bam_bat_afr_jav_jpn_knd_kor_mcd_ctl_akn_bos_ind_ukr_heb_sun_mnd_nor_dgb_cze_hau_fre_ger_lit_slo_qcu_ben_rus_prs_xho_mlt_krd_sod_por_mao_eng_fbf_glc_cic_tag_tha_amr_tml_lda_ses_azi_lat_swe_uzb_dyu_vie_gam_tsw_ven_yor	-0.0716378194371371	-0.16886232193412	0.866271664897729
855	anl_glc_moo_ita_wly_amh_owc_swe_uzb_azi_bam_bat_tsn_dut_fre_bsq_spa_aeg_ses_cnt_svk_lat_ven_bos_fbf_afr_est_zul_dgb_hun_bul_heb_geo_prs_guj_hin_mol_amr_mlt_eng_fin_cic_tag_mcd_mly_jpn_tml_kor_lit_pol_igb_ben_mao_nor_chh_sun_mnd_rus_swa_slo_sid_por_alb_ctl_scr_qcu_ger_grk_pan_yor_gam_krd_tig_arw_jav_urd_akn_ukr_lda_ind_tha_sod_knd_swt_ewe_tur_cze_rom_aze_dyu_vie_hau_xho_tsw_bem	-0.971463586017577	-2.36534310133109	0.0200903527689361
856	anl_bos_xho_arw_wly_heb_amr_cze_uzb_tur_igb_ind_ses_pol_dut_bsq_alb_hau_akn_mnd_fre_rus_ven_nor_moo_urd_hun_yor_tsn_fin_lit_sid_geo_ben_eng_afr_pan_aeg_chh_ita_est_zul_jav_scr_bat_jpn_knd_kor_mol_ukr_bem_ger_tag_mcd_sod_mao_cnt_lat_swt_ctl_amh_krd_por_glc_slo_qcu_swe_prs_svk_fbf_gam_guj_owc_spa_sun_rom_lda_bul_dyu_mly_tha_mlt_tml_tsw_swa_azi_hin_grk_aze_ewe_vie_tig_bam_cic_dgb	-1.48067245785498	-3.72779402607711	0.000331642711959959
857	tig_afr_swt_cze_owc_amh_mlt_rom_uzb_tur_swa_mao_igb_mol_pan_bsq_rus_chh_ewe_cnt_hin_bul_lda_krd_bam_spa_hun_fbf_cic_est_ita_heb_geo_glc_ger_ben_nor_aeg_sid_lat_fin_bem_mly_mcd_bat_jpn_tml_kor_arw_eng_tsn_slo_jav_por_gam_ind_mnd_svk_dyu_swe_anl_ukr_guj_prs_lit_qcu_dut_ctl_fre_akn_sod_scr_amr_pol_sun_bos_ses_alb_xho_tag_tha_wly_knd_zul_yor_azi_urd_grk_aze_moo_vie_hau_dgb_ven_tsw	-0.573505856579551	-1.37304283558239	0.173040616211639
858	mlt_ctl_zul_pan_gam_wly_sid_urd_uzb_tur_bam_jav_ses_lit_bul_bsq_spa_aeg_igb_cnt_alb_pol_fbf_ger_swa_dut_fin_ewe_swt_est_grk_owc_geo_ita_prs_slo_ukr_amr_hau_cze_hun_moo_ind_guj_sun_jpn_tml_kor_lat_rom_xho_afr_mly_hin_sod_mao_mnd_nor_lda_glc_chh_rus_eng_swe_ben_qcu_fre_svk_bos_dyu_amh_mcd_tig_mol_bat_krd_dgb_scr_ven_tag_tha_heb_knd_tsn_cic_azi_arw_por_aze_yor_vie_anl_tsw_akn_bem	-1.5431349715925	-3.93712223537711	0.000159133951149867
859	aeg_rus_bem_ita_chh_wly_amh_scr_uzb_tur_akn_mao_tsn_lit_afr_bsq_pan_anl_moo_cnt_dut_cze_ven_fre_dgb_pol_est_igb_lda_hun_mol_sid_geo_rom_ukr_swe_svk_tig_mlt_arw_fin_dyu_jav_mcd_ind_jpn_knd_kor_alb_slo_bam_grk_tag_krd_sod_sun_mnd_prs_yor_lat_hau_guj_ben_eng_glc_qcu_bos_ctl_spa_zul_heb_por_owc_bul_mly_urd_swt_nor_ewe_bat_tha_amr_tml_swa_tsw_azi_ger_hin_aze_cic_vie_gam_ses_xho_fbf	-0.343415363229551	-0.812875186889755	0.418365709810753
860	hau_nor_ven_urd_sid_heb_aeg_ctl_tur_uzb_ewe_bat_dgb_glc_hin_bsq_rus_amh_swt_mnd_pol_ita_tsn_lit_akn_rom_fin_lda_zul_hun_prs_mlt_geo_ger_cze_swe_arw_chh_sod_bul_est_tsw_sun_mol_ind_jpn_tml_kor_eng_ben_igb_spa_mao_scr_owc_jav_cnt_afr_yor_dut_tig_krd_grk_pan_por_qcu_alb_ukr_svk_fbf_gam_slo_wly_lat_mly_guj_bam_fre_bem_tag_tha_anl_knd_xho_moo_azi_bos_mcd_aze_dyu_vie_amr_ses_cic_swa	-1.30737387666923	-3.25595118068923	0.00157737545428968
861	aeg_por_swt_eng_heb_amr_mlt_krd_azi_uzb_tsn_tag_zul_slo_dut_bsq_bul_anl_dgb_mnd_scr_rom_akn_rus_fbf_ita_hun_xho_tsw_fin_bos_sod_geo_spa_afr_ctl_alb_sid_owc_prs_est_swa_jav_mol_bat_jpn_knd_kor_arw_glc_ven_ben_sun_urd_tig_mao_cnt_fre_moo_swe_amh_pan_ukr_grk_guj_qcu_pol_cze_nor_yor_hau_hin_wly_lit_ind_ger_igb_svk_bam_mly_tha_chh_tml_bem_ses_tur_mcd_lat_aze_lda_vie_gam_ewe_dyu_cic	-0.616939479186863	-1.47381400046161	0.143908592492417
862	aeg_eng_ses_swe_sid_chh_mlt_arw_uzb_tur_yor_sun_dgb_por_bos_bsq_ukr_owc_dyu_mnd_nor_dut_fbf_slo_tsn_rom_fin_bam_ven_hun_urd_gam_geo_lat_pol_ben_rus_sod_anl_ctl_est_ewe_mly_spa_tag_jpn_knd_kor_lit_ita_lda_prs_mao_fre_amr_ind_cnt_cze_tsw_pan_tig_mol_glc_alb_afr_qcu_grk_krd_guj_zul_amh_svk_hau_scr_jav_mcd_bem_hin_moo_bat_tha_wly_tml_cic_akn_aze_ger_bul_azi_igb_vie_heb_swa_swt_xho	-0.0827338921120809	-0.194827657125469	0.845952858385735
863	chh_ben_moo_eng_wly_anl_gam_ukr_uzb_aze_zul_tag_tsw_slo_rus_bsq_scr_owc_bem_mnd_mol_dut_cic_urd_fbf_grk_fin_ewe_dyu_est_mcd_heb_geo_krd_svk_lat_alb_tig_amr_arw_hun_igb_mly_ctl_mao_jpn_knd_kor_lit_hin_swa_prs_sun_pan_mlt_ind_cnt_por_tsn_fre_sod_afr_spa_swe_cze_qcu_rom_nor_guj_xho_aeg_bul_sid_bos_bat_glc_ven_pol_yor_jav_tha_hau_tml_lda_swt_azi_ger_ita_tur_ses_vie_amh_dgb_akn_bam	0.218136876033701	0.513675231382058	0.608697360179139
864	mlt_ctl_lda_cze_gam_heb_hau_ukr_uzb_aze_ses_mao_yor_hin_pol_bsq_arw_chh_fbf_mnd_urd_mcd_ven_krd_bam_prs_hun_tsn_xho_fin_ger_aeg_geo_spa_fre_swe_lat_amh_owc_svk_est_ewe_ind_glc_bat_jpn_knd_kor_ita_lit_swt_bul_tag_bos_sod_sun_cnt_eng_zul_ben_wly_por_grk_mol_alb_qcu_rom_pan_slo_igb_anl_dut_sid_rus_mly_afr_cic_nor_dyu_jav_tha_tig_tml_dgb_moo_azi_guj_scr_tur_bem_vie_amr_swa_akn_tsw	-0.57619553252028	-1.37706189708321	0.17179876458475
865	tig_cze_moo_mcd_heb_wly_mlt_rus_tur_uzb_bem_mao_bam_afr_pan_bsq_ben_gam_tsw_cnt_lit_urd_cic_prs_ewe_ctl_fin_ven_yor_est_glc_amh_geo_mol_arw_guj_bos_anl_amr_svk_hun_dyu_ind_slo_bat_jpn_tml_kor_lat_nor_akn_swe_sun_grk_sod_jav_mnd_pol_swa_alb_aeg_spa_dut_bul_hin_qcu_eng_ita_por_lda_sid_rom_owc_fre_tag_ukr_fbf_scr_swt_mly_tha_hau_knd_ses_dgb_azi_ger_krd_aze_igb_vie_chh_tsn_xho_zul	-0.273301527060496	-0.646700030973355	0.5194189933606
866	wly_alb_ses_svk_gam_aeg_hau_guj_aze_azi_akn_sun_tsw_fre_spa_bsq_pol_anl_swa_mnd_rus_rom_xho_por_fbf_mol_fin_zul_igb_est_nor_amr_geo_lat_glc_ben_ita_chh_sid_lit_hun_ven_tag_ctl_jav_jpn_tml_kor_ger_krd_ewe_grk_ind_eng_mlt_mly_cnt_dut_lda_swe_heb_arw_pan_bos_mcd_qcu_afr_ukr_scr_bam_tig_hin_amh_urd_mao_slo_swt_bul_dgb_bat_tha_owc_knd_tsn_yor_uzb_cze_prs_tur_bem_vie_sod_cic_dyu_moo	-0.498661402351819	-1.18557016996711	0.238812509492623
867	hau_spa_tsn_ita_heb_chh_wly_lit_azi_aze_ven_sun_akn_mcd_grk_bsq_bul_tig_zul_mnd_swe_arw_swa_afr_bem_bos_est_xho_lda_hun_mol_aeg_geo_rom_guj_slo_dut_sid_sod_krd_fin_igb_mly_cze_bat_jpn_knd_kor_eng_prs_yor_pol_tag_nor_amh_ind_cnt_por_dgb_rus_anl_pan_hin_fre_ctl_qcu_lat_scr_ukr_dyu_gam_urd_mlt_ben_jav_svk_ewe_alb_swt_mao_tha_amr_tml_bam_cic_uzb_glc_ger_tur_fbf_vie_owc_moo_tsw_ses	-0.0682035545835481	-0.160728405117636	0.872655938009722
868	gam_mol_swa_rus_mlt_amr_heb_lat_aze_tur_ses_jav_tsn_swe_ukr_bsq_ita_chh_akn_cnt_arw_guj_dyu_bos_ewe_scr_est_swt_fbf_hun_afr_anl_geo_prs_urd_por_dut_wly_hau_glc_fin_cic_mly_pol_tag_jpn_knd_kor_rom_ctl_bem_ben_ind_hin_aeg_bat_mnd_eng_xho_svk_sod_krd_bul_fre_lit_qcu_mcd_slo_cze_bam_owc_alb_amh_spa_mao_nor_ven_ger_tsw_sun_tha_sid_tml_moo_dgb_azi_pan_grk_uzb_yor_vie_tig_zul_igb_lda	-0.203924467088479	-0.481398130681619	0.631364354996403
869	amh_por_bem_pol_sid_hau_tig_scr_tur_azi_bam_bat_akn_spa_dut_bsq_lat_chh_igb_cnt_fre_cze_dgb_mol_dyu_lit_est_ses_ewe_hun_ben_owc_geo_rus_glc_eng_pan_aeg_anl_bul_fin_swt_jav_afr_mao_jpn_knd_kor_nor_mcd_moo_alb_ind_ger_mlt_tag_mnd_krd_tsw_ita_amr_ctl_grk_svk_prs_qcu_guj_slo_urd_fbf_heb_hin_sod_arw_sun_rom_cic_swe_tsn_mly_tha_wly_tml_yor_swa_uzb_bos_ukr_aze_lda_vie_gam_xho_zul_ven	-0.340350925594583	-0.806314567445107	0.422118580097285
870	owc_bos_ven_afr_sid_wly_sod_prs_aze_tur_tsn_bat_swa_spa_mol_bsq_guj_amh_bam_cnt_fre_rus_bem_lit_ewe_lat_est_akn_yor_hun_grk_anl_geo_krd_pan_mcd_ukr_tig_heb_hin_fin_igb_tag_eng_ind_jpn_knd_kor_ger_alb_fbf_pol_jav_ctl_gam_mly_mnd_slo_swt_cze_hau_urd_svk_rom_bul_qcu_por_scr_swe_cic_chh_nor_aeg_arw_mao_dut_tsw_ben_dyu_sun_tha_mlt_tml_xho_zul_azi_glc_ita_uzb_lda_vie_amr_ses_dgb_moo	-0.368520393296259	-0.872864125297986	0.384985272707719
871	wly_mol_ven_spa_chh_amr_tig_prs_tur_azi_lda_tag_igb_lat_rom_bsq_fre_heb_akn_cnt_grk_bos_swa_alb_zul_svk_hun_dyu_dgb_fin_ben_sod_geo_ukr_hin_afr_pan_owc_anl_ita_est_ewe_mly_glc_bat_jpn_knd_kor_urd_guj_tsw_swe_ind_bul_sid_mao_mnd_arw_ses_slo_amh_scr_mcd_rus_cze_qcu_eng_krd_lit_fbf_hau_nor_gam_ctl_jav_ger_cic_por_xho_sun_tha_mlt_tml_moo_swt_uzb_dut_pol_aze_tsn_vie_aeg_bem_yor_bam	-1.12521533958143	-2.76426313712368	0.00687887642539833
872	sid_hin_swt_nor_wly_tig_anl_scr_tur_azi_dgb_jav_ven_glc_pan_bsq_ita_heb_tsw_mnd_swe_eng_tsn_ben_xho_ctl_fin_ses_dyu_hun_urd_hau_geo_ukr_prs_fre_guj_aeg_amh_ger_est_akn_ind_dut_mly_jpn_tml_kor_alb_lit_bem_krd_tag_pol_mlt_sun_cnt_bul_swa_grk_gam_rus_svk_arw_afr_qcu_rom_slo_mcd_lda_sod_cze_chh_mol_bat_spa_zul_bos_igb_mao_tha_amr_knd_fbf_yor_uzb_lat_por_aze_moo_vie_owc_ewe_cic_bam	-0.627672145775581	-1.50304036339847	0.136216876061773
873	gam_cze_tsw_scr_heb_anl_chh_slo_aze_tur_dyu_tag_tsn_ben_ukr_bsq_guj_aeg_igb_mnd_ita_grk_bam_lit_cic_mol_fin_zul_swt_est_ger_sod_geo_prs_swe_mcd_glc_tig_amr_rom_hun_swa_mly_svk_ind_jpn_knd_kor_ctl_pan_xho_por_mao_hin_wly_jav_cnt_rus_ewe_alb_sid_dut_krd_spa_fre_qcu_arw_afr_nor_moo_hau_bos_owc_bul_sun_lat_bem_pol_ven_bat_tha_mlt_tml_dgb_ses_uzb_urd_eng_azi_lda_vie_amh_akn_yor_fbf	-0.607561006615404	-1.44968727570259	0.150509725828952
874	sid_krd_dyu_pan_amh_aeg_owc_glc_azi_tur_cic_jav_yor_afr_svk_bsq_ger_gam_moo_cnt_slo_lit_bem_bul_ses_nor_fin_dgb_bam_est_lat_anl_geo_guj_swe_ita_hin_wly_sod_ukr_hun_akn_mao_rom_mly_jpn_knd_kor_prs_rus_xho_pol_tag_ben_heb_sun_mnd_spa_tsw_mol_tig_alb_eng_grk_mcd_qcu_dut_urd_cze_ven_amr_por_mlt_ctl_ind_fre_tsn_scr_zul_bat_tha_chh_tml_swt_swa_aze_arw_bos_uzb_igb_vie_hau_fbf_lda_ewe	0.0585029623512475	0.137774331762058	0.890716629958095
875	mlt_ukr_bem_ita_hau_wly_sid_arw_tur_azi_dyu_sun_dgb_dut_bos_bsq_nor_owc_yor_cnt_cze_glc_xho_rus_fbf_alb_est_swt_zul_hun_slo_aeg_geo_grk_mol_bul_scr_anl_heb_prs_fin_bam_mly_guj_mao_jpn_knd_kor_pan_pol_moo_lit_ind_svk_chh_jav_mnd_fre_tsn_lat_amh_urd_afr_spa_rom_qcu_ger_hin_por_tsw_gam_ben_sod_krd_bat_mcd_ven_eng_ses_tag_tha_amr_tml_ewe_igb_uzb_swe_ctl_aze_lda_vie_tig_akn_swa_cic	-0.77130859219454	-1.85459245582283	0.0668231654561601
876	sid_nor_tsw_pol_gam_owc_amr_rom_tur_azi_tsn_mao_lda_mcd_swe_bsq_arw_tig_igb_mnd_bos_scr_bam_guj_dyu_glc_est_akn_cic_hun_afr_anl_geo_prs_krd_spa_ger_amh_mlt_ctl_fin_yor_sun_ita_ind_jpn_knd_kor_pan_cze_swa_eng_jav_por_aeg_mly_cnt_fre_ven_slo_heb_dut_ben_lit_hin_qcu_mol_bul_lat_zul_chh_urd_wly_grk_tag_rus_dgb_alb_moo_bat_tha_hau_tml_ses_xho_uzb_svk_ukr_aze_bem_vie_sod_fbf_swt_ewe	-0.49213259727927	-1.17360933621883	0.243548411646229
877	amh_glc_ewe_rus_tig_amr_wly_alb_tur_azi_akn_mao_lda_swe_nor_bsq_dut_anl_swt_cnt_por_lat_moo_prs_tsw_afr_fin_swa_ven_est_mol_heb_geo_krd_guj_hin_fre_chh_sid_bul_hun_yor_tag_pan_jav_jpn_tml_kor_cze_lit_dyu_mcd_ind_ger_sod_sun_mnd_spa_tsn_ben_owc_grk_slo_bos_svk_qcu_scr_ctl_arw_zul_hau_eng_aeg_rom_bat_pol_bem_ukr_bam_mly_tha_mlt_knd_cic_igb_aze_ita_urd_uzb_fbf_vie_gam_xho_ses_dgb	0.10448057851881	0.245726357904338	0.806435545205285
878	sid_prs_igb_ben_hau_sod_amr_arw_aze_tur_tsw_bat_moo_urd_alb_bsq_krd_wly_dyu_cnt_swe_grk_swt_rus_ven_nor_hun_ewe_ses_fin_mcd_gam_geo_spa_pan_fre_ger_chh_heb_rom_est_tsn_ind_slo_mao_jpn_knd_kor_afr_por_cic_lit_jav_scr_owc_mly_mnd_guj_fbf_ukr_mlt_pol_cze_svk_mol_qcu_ita_bos_glc_bam_aeg_ctl_tig_lat_tag_hin_zul_eng_lda_sun_tha_anl_tml_akn_swa_uzb_dut_bul_azi_dgb_vie_amh_xho_bem_yor	0.411484576678411	0.970193007739782	0.334466812638715
879	aeg_hin_lda_krd_wly_anl_amh_dut_uzb_aze_yor_jav_cic_nor_svk_bsq_cze_tig_bem_mnd_pan_arw_ses_ger_bam_bul_est_fbf_tsn_hun_mol_chh_geo_prs_ctl_por_urd_sid_owc_spa_fin_tsw_ind_lit_bat_jpn_knd_kor_rom_slo_ewe_alb_tag_ita_gam_mly_cnt_fre_zul_guj_heb_rus_pol_ben_swe_qcu_scr_glc_eng_swt_mlt_afr_amr_bos_mao_lat_akn_mcd_dyu_sun_tha_sod_tml_dgb_xho_tur_ukr_grk_azi_igb_vie_hau_swa_moo_ven	-0.586478557693636	-1.39908269320294	0.165114573892005
880	amr_bul_zul_fre_amh_hau_sod_cze_tur_uzb_yor_bat_fbf_guj_afr_bsq_eng_gam_ven_cnt_ita_ben_dgb_urd_ewe_rom_hun_swa_xho_fin_krd_aeg_geo_dut_spa_ukr_glc_chh_heb_mcd_est_dyu_sun_por_ind_jpn_tml_kor_lat_arw_swt_rus_jav_scr_anl_tag_mnd_pan_tsn_pol_wly_alb_nor_ger_svk_qcu_grk_lit_ctl_bam_owc_hin_mlt_prs_mly_mol_bem_swe_ses_mao_tha_tig_knd_igb_moo_aze_slo_bos_azi_tsw_vie_sid_cic_akn_lda	-0.249698426969104	-0.589591574746152	0.556894173520467
881	hau_fre_ewe_rom_mlt_amr_wly_guj_uzb_tur_ses_bat_zul_mcd_rus_bsq_lat_tig_igb_cnt_afr_ita_yor_scr_tsw_eng_est_dyu_dgb_hun_cze_gam_geo_hin_por_svk_ukr_chh_heb_slo_fin_fbf_ind_prs_tag_jpn_tml_kor_nor_ger_lda_spa_mly_bos_sod_jav_mnd_lit_bem_urd_anl_alb_bul_ben_arw_qcu_krd_glc_pol_cic_amh_ctl_owc_dut_sun_grk_akn_mol_xho_mao_tha_aeg_knd_bam_moo_aze_pan_swe_azi_tsn_vie_sid_ven_swa_swt	0.194742439508393	0.458310964995713	0.6477982135561
882	hau_arw_bam_dut_amr_wly_heb_svk_tur_uzb_dgb_mao_ewe_lit_hin_bsq_bul_gam_zul_cnt_bos_pol_tsn_ctl_fbf_pan_fin_ven_dyu_hun_ukr_sod_geo_guj_rom_por_ita_owc_mlt_rus_est_swa_jav_swe_tag_jpn_knd_kor_urd_lat_ses_afr_ind_mcd_sid_mly_mnd_grk_tsw_krd_amh_slo_alb_glc_mol_qcu_cze_scr_prs_xho_chh_ger_tig_ben_bat_nor_yor_spa_cic_sun_tha_anl_tml_swt_akn_azi_fre_eng_aze_lda_vie_aeg_bem_moo_igb	-0.885493907049679	-2.14007111196046	0.0349661218335172
883	heb_urd_tsn_grk_mlt_sid_sod_ctl_aze_uzb_lda_tag_moo_spa_swe_bsq_arw_gam_ses_cnt_pan_nor_xho_pol_akn_glc_hun_ewe_yor_est_slo_aeg_geo_scr_ger_svk_ukr_wly_tig_bul_fin_zul_bat_prs_mly_jpn_tml_kor_alb_ben_ven_mol_jav_rom_amr_ind_mnd_bos_swt_hin_anl_lit_afr_rus_krd_qcu_cze_guj_eng_igb_owc_lat_chh_mcd_sun_dut_bem_por_swa_mao_tha_amh_knd_fbf_dgb_tur_fre_ita_azi_dyu_vie_hau_bam_tsw_cic	-0.310699483054455	-0.735897403775341	0.463645178461564
884	tig_mol_swt_grk_chh_gam_owc_pol_uzb_aze_ses_mly_bem_prs_bul_bsq_dut_wly_ewe_cnt_afr_guj_fbf_krd_dgb_lat_fin_swa_akn_hun_eng_amh_geo_ctl_rus_arw_glc_sod_amr_fre_est_dyu_mao_rom_tag_jpn_knd_kor_ita_cze_moo_ukr_ind_por_aeg_bat_mnd_lit_tsn_swe_mlt_ger_spa_nor_svk_qcu_mcd_urd_alb_yor_hau_ben_anl_scr_jav_bos_lda_slo_zul_sun_tha_heb_tml_bam_xho_tur_hin_pan_azi_ven_vie_sid_cic_igb_tsw	0.22191577590843	0.521801515745268	0.603049089027159
885	wly_glc_swa_lit_hau_sod_amh_prs_azi_tur_ewe_ind_igb_dut_mol_bsq_pan_gam_ven_cnt_slo_eng_swt_arw_zul_swe_fin_xho_cic_hun_ger_owc_geo_alb_fre_bul_grk_mlt_anl_nor_est_dyu_jav_urd_bat_jpn_tml_kor_ita_pol_dgb_hin_mly_lat_amr_mao_mnd_ctl_lda_mcd_sid_por_svk_afr_ben_qcu_bos_krd_spa_fbf_chh_ukr_aeg_cze_sun_rom_tsw_rus_bam_tag_tha_heb_knd_yor_akn_aze_guj_scr_uzb_moo_vie_tig_tsn_ses_bem	0.09533554330562	0.224516361616307	0.822848079418024
886	gam_cze_yor_pol_amh_tig_wly_rom_aze_tur_bem_tag_ses_ben_svk_bsq_hin_anl_fbf_cnt_ita_bos_lda_mol_zul_glc_est_tsn_ewe_fin_prs_aeg_geo_arw_fre_urd_krd_sod_amr_eng_hun_dgb_mao_dut_mly_jpn_knd_kor_ctl_ukr_bam_spa_jav_scr_mlt_sun_mnd_por_ven_pan_hau_ger_lit_slo_guj_qcu_afr_mcd_alb_xho_chh_swe_heb_lat_ind_rus_cic_grk_dyu_bat_tha_owc_tml_igb_akn_azi_nor_bul_uzb_tsw_vie_sid_moo_swt_swa	0.444690157566297	1.04892942195702	0.296928870789648
887	aeg_grk_bem_scr_sod_heb_tig_lit_azi_aze_ewe_tag_ses_prs_fre_bsq_cze_amr_tsn_cnt_nor_guj_swt_rom_cic_pan_fin_xho_swa_hun_bul_hau_geo_alb_por_rus_arw_chh_amh_urd_est_dgb_mly_mol_bat_jpn_knd_kor_slo_ben_yor_pol_ind_ita_sid_sun_mnd_lat_moo_spa_gam_afr_svk_ger_krd_qcu_swe_ukr_eng_zul_mlt_hin_anl_dut_jav_ctl_fbf_glc_bam_mao_tha_owc_tml_lda_igb_uzb_mcd_bos_tur_tsw_vie_wly_dyu_akn_ven	-0.961283561015356	-2.33523250125282	0.0216818798987931
888	amh_svk_cic_lat_tig_gam_aeg_ben_azi_tur_moo_bat_ses_bos_guj_bsq_afr_hau_fbf_mnd_prs_scr_bam_pan_lda_fre_est_tsw_bem_fin_mol_sod_geo_glc_ger_grk_cze_anl_sid_pol_hun_tsn_mao_lit_ind_jpn_tml_kor_ukr_krd_swt_spa_sun_eng_owc_jav_cnt_slo_yor_dut_chh_rom_swe_urd_ita_qcu_arw_por_nor_xho_wly_rus_amr_mcd_tag_bul_dyu_hin_dgb_mly_tha_heb_knd_ven_igb_uzb_alb_ctl_aze_akn_vie_mlt_swa_ewe_zul	-0.938278151744811	-2.27590199766689	0.0251471859953603
889	sod_fre_tsn_bos_wly_amr_hau_mol_tur_uzb_ses_jav_igb_arw_krd_bsq_nor_heb_akn_mnd_ben_lit_moo_cze_bam_ctl_est_lda_ven_fin_ita_gam_geo_guj_svk_swe_scr_tig_sid_dut_hun_swa_bat_ger_ind_jpn_tml_kor_rom_mcd_fbf_lat_tag_glc_amh_mly_cnt_pan_tsw_urd_anl_prs_slo_hin_por_qcu_grk_afr_ukr_swt_chh_eng_owc_pol_mao_rus_cic_bul_xho_sun_tha_aeg_knd_dgb_bem_aze_alb_spa_azi_zul_vie_mlt_ewe_dyu_yor	-0.304795087857591	-0.720533268240483	0.473003943079135
890	mlt_arw_ses_dut_amh_owc_amr_alb_uzb_aze_igb_ind_fbf_mol_ita_bsq_hin_chh_moo_mnd_fre_nor_dyu_bos_lda_lit_hun_zul_ven_est_grk_heb_geo_guj_rus_bul_pan_tig_gam_slo_fin_tsn_bat_pol_sun_jpn_tml_kor_eng_prs_swa_lat_mly_krd_aeg_tag_cnt_svk_bam_por_sod_cze_glc_urd_swe_qcu_spa_rom_ben_dgb_wly_ukr_sid_ctl_jav_ger_bem_afr_yor_mao_tha_anl_knd_swt_xho_tur_mcd_scr_azi_cic_vie_hau_tsw_akn_ewe	-0.862248059858611	-2.08271357077403	0.0400224918462744
891	wly_dut_dyu_swe_aeg_owc_tig_krd_uzb_aze_xho_mao_swa_prs_glc_bsq_ita_mlt_swt_mnd_ctl_ger_tsn_ben_ses_slo_hun_bem_zul_fin_afr_sod_geo_bul_hin_rus_scr_amr_sid_rom_est_fbf_sun_eng_jav_jpn_tml_kor_svk_mcd_ewe_pan_bat_por_anl_mly_cnt_lit_bam_nor_heb_cze_bos_spa_mol_qcu_lat_fre_alb_yor_chh_pol_hau_ukr_tag_urd_ven_arw_tsw_ind_tha_gam_knd_akn_dgb_tur_guj_grk_azi_lda_vie_amh_cic_igb_moo	0.814359544441025	1.93856092824367	0.0555870738593737
892	hau_ctl_dgb_ukr_sid_heb_chh_svk_tur_azi_swt_mly_lda_urd_hin_bsq_glc_mlt_yor_mnd_fre_rus_igb_cze_zul_nor_hun_moo_cic_fin_guj_tig_geo_dut_scr_mcd_eng_owc_aeg_mol_est_akn_tag_krd_sun_jpn_knd_kor_alb_por_ewe_lit_mao_swe_wly_bat_cnt_afr_bam_slo_amh_grk_prs_rom_bos_qcu_ita_ben_arw_ses_gam_lat_amr_spa_ind_pan_fbf_bul_tsw_jav_tha_sod_tml_swa_dyu_aze_pol_ger_uzb_tsn_vie_anl_bem_xho_ven	-0.106339662782392	-0.250553334985325	0.802712162506864
893	amh_ger_zul_por_heb_wly_aeg_rom_aze_uzb_dyu_tag_bem_bul_swe_bsq_svk_chh_moo_cnt_slo_prs_yor_alb_dgb_scr_est_swa_ven_hun_eng_gam_geo_arw_mcd_mol_pol_sid_owc_ukr_fin_xho_jav_nor_ind_jpn_knd_kor_afr_cze_lda_guj_mly_lat_mlt_bat_mnd_rus_igb_pan_sod_ctl_urd_ita_ben_qcu_fre_spa_bos_tsw_tig_lit_amr_grk_mao_glc_ses_dut_ewe_sun_tha_hau_tml_cic_tsn_azi_hin_krd_tur_fbf_vie_anl_swt_bam_akn	0.0641402787426991	0.150856691143298	0.88041549676018
894	gam_dut_dyu_mol_mlt_hau_heb_krd_tur_azi_tsw_bat_bam_slo_nor_bsq_bul_amh_yor_mnd_guj_ukr_ewe_bos_swt_grk_fin_xho_moo_est_pan_aeg_geo_rus_cze_por_lat_sod_tig_arw_hun_ses_tag_scr_jav_jpn_tml_kor_ctl_spa_fbf_eng_ind_glc_amr_sun_cnt_ben_dgb_svk_chh_afr_ita_ger_prs_qcu_pol_lit_alb_igb_owc_mcd_wly_fre_mao_rom_cic_swe_swa_mly_tha_anl_knd_zul_tsn_uzb_urd_hin_aze_akn_vie_sid_lda_bem_ven	-0.415270739646622	-0.984065166099162	0.327636705281699
895	gam_alb_zul_scr_tig_amr_heb_ukr_tur_uzb_swt_ind_moo_afr_ita_bsq_fre_sid_igb_mnd_slo_lat_tsn_glc_lda_ben_est_dyu_yor_fin_mol_chh_geo_grk_mcd_ctl_pol_wly_amh_por_hun_dgb_bat_rom_jav_jpn_knd_kor_bul_pan_akn_hin_tag_prs_sod_sun_cnt_eng_ewe_spa_mlt_swe_nor_cze_rus_qcu_krd_bos_svk_ven_anl_dut_hau_urd_mly_arw_xho_lit_tsw_mao_tha_aeg_tml_bam_fbf_azi_ger_guj_aze_cic_vie_owc_bem_swa_ses	-0.0990793588973588	-0.23359512058323	0.815812733337857
896	amr_dut_moo_pan_heb_anl_hau_bul_uzb_azi_swt_tag_tsw_arw_urd_bsq_fre_amh_fbf_mnd_scr_prs_cic_guj_igb_ita_hun_ses_dgb_est_ben_aeg_geo_rom_hin_glc_pol_wly_owc_rus_fin_ven_ind_bos_mao_jpn_knd_kor_spa_afr_dyu_ukr_bat_alb_sid_mly_cnt_ger_swa_swe_gam_nor_eng_cze_mol_qcu_mcd_lat_slo_lda_sod_grk_tig_por_jav_svk_akn_ctl_tsn_sun_tha_chh_tml_xho_bam_aze_lit_krd_tur_zul_vie_mlt_bem_yor_ewe	-0.698696831116282	-1.67595774532149	0.0971054081526844
897	hau_spa_fbf_bos_gam_chh_sid_lit_tur_uzb_tsw_ind_bem_hin_mol_bsq_svk_tig_swt_cnt_mcd_rus_ven_alb_akn_grk_fin_zul_bam_hun_bul_anl_geo_arw_fre_dut_ukr_aeg_wly_slo_est_moo_tag_rom_mly_jpn_tml_kor_nor_guj_igb_prs_bat_pan_amh_jav_mnd_ita_lda_lat_mlt_por_swe_ben_ctl_qcu_glc_scr_eng_tsn_sod_ger_heb_krd_sun_urd_dyu_afr_dgb_mao_tha_owc_knd_swa_cic_aze_cze_pol_azi_ses_vie_amr_yor_xho_ewe	-0.228975007908134	-0.541988959878998	0.589122373750014
898	amh_svk_cic_swe_amr_owc_mlt_hin_tur_azi_igb_ind_xho_bul_grk_bsq_spa_sid_zul_cnt_rus_guj_akn_nor_fbf_arw_est_dgb_bem_hun_alb_wly_geo_rom_ben_krd_fre_chh_sod_mol_fin_ewe_mly_urd_tag_jpn_knd_kor_afr_scr_swa_ger_mao_bos_anl_bat_mnd_glc_ven_lat_heb_ctl_slo_eng_pol_qcu_dut_prs_pan_tsn_aeg_por_hau_cze_sun_ukr_tsw_mcd_moo_jav_tha_gam_tml_lda_ses_uzb_lit_ita_aze_yor_vie_tig_bam_swt_dyu	1.00976914074381	2.42273983075135	0.0173411181561954
899	hau_mol_ses_guj_sod_amh_wly_eng_aze_azi_igb_bat_moo_bul_por_bsq_ger_chh_dyu_mnd_swe_alb_tsn_grk_bem_rom_est_ewe_swa_fin_ben_tig_geo_fre_afr_prs_pan_owc_mlt_krd_hun_fbf_mly_hin_jav_jpn_knd_kor_pol_ita_tsw_arw_sun_dut_aeg_ind_cnt_scr_yor_bos_anl_urd_cze_lit_slo_qcu_spa_ukr_rus_xho_gam_mcd_heb_svk_mao_glc_lda_nor_bam_tag_tha_amr_tml_ven_cic_tur_lat_ctl_uzb_dgb_vie_sid_zul_akn_swt	-0.0444727478369334	-0.104686236331184	0.916850230682694
900	gam_bul_tsw_mol_wly_amh_amr_lat_tur_aze_bem_tag_cic_rus_grk_bsq_swe_sid_ven_cnt_fre_rom_tsn_slo_ses_pan_hun_swa_xho_fin_por_heb_geo_pol_spa_svk_dut_tig_hau_bos_est_ewe_jav_ukr_mao_jpn_tml_kor_ben_eng_dyu_mcd_sun_ita_aeg_bat_mnd_ger_lda_ctl_anl_hin_arw_krd_lit_qcu_glc_cze_urd_bam_chh_alb_mlt_prs_mly_afr_igb_scr_zul_ind_tha_owc_knd_dgb_akn_uzb_nor_guj_azi_yor_vie_sod_swt_moo_fbf	-0.0607250790618226	-0.143041292710537	0.886567034718913
901	sid_hin_tsw_krd_tig_amh_aeg_glc_tur_aze_yor_mao_moo_arw_ukr_bsq_slo_heb_igb_cnt_prs_guj_tsn_bul_ses_spa_fin_swa_lda_est_afr_mlt_geo_pol_eng_ita_por_wly_chh_rom_hun_ewe_tag_fre_ind_jpn_knd_kor_pan_urd_dyu_alb_bat_grk_sod_sun_mnd_cze_fbf_rus_hau_dut_swe_mcd_ben_qcu_scr_ctl_svk_dgb_owc_mol_gam_nor_mly_ger_akn_lit_swt_jav_tha_anl_tml_xho_ven_uzb_bos_lat_azi_zul_vie_amr_bem_bam_cic	-0.321595224969232	-0.76095273421539	0.448610438894362
[truncated: 99 more rows]
