# Supplementary material for: Future Tense and Economic Decisions: Controlling for Cultural Evolution
Source: PLoS One. 2015 Jul 17;10(7):e0132145. doi: 10.1371/journal.pone.0132145 (PMC4506144; doi:10.1371/journal.pone.0132145)
Supplement: S8 Appendix — See README files within the various sub-folders. (ZIP) [file pone.0132145.s008.zip › S3_Code/Residuals_new/PGLS/PermuteResults/permute_B_SavingsWITHINFAM_60000.csv]

	ftr	r	t	p
1	amh_mol_igb_bul_gam_chh_anl_lat_uzb_azi_ses_sun_tsn_cze_fre_bsq_urd_hau_lda_mnd_rom_pan_dyu_lit_ewe_slo_hun_xho_fbf_est_swe_aeg_geo_nor_ger_pol_scr_owc_mlt_alb_fin_akn_mao_rus_tag_jpn_knd_kor_spa_ita_tsw_eng_jav_grk_tig_ind_cnt_bos_bem_ctl_amr_ben_glc_arw_por_qcu_afr_hin_svk_zul_sid_krd_sod_prs_mly_dut_swa_guj_yor_bat_tha_heb_tml_dgb_bam_aze_ukr_mcd_tur_cic_vie_wly_ven_swt_moo	-0.695990625327889	-1.67108955503132	0.0980659480351591
2	aeg_pol_moo_bul_heb_amr_wly_fre_aze_azi_bam_mao_zul_spa_grk_bsq_ctl_sid_ses_cnt_svk_por_tsn_scr_akn_swe_est_ven_lda_fin_ukr_gam_geo_lat_rus_bos_cze_chh_anl_eng_hun_ewe_ind_urd_bat_jpn_tml_kor_guj_nor_xho_glc_jav_arw_sod_tag_mnd_lit_tsw_prs_tig_ben_mcd_ita_alb_qcu_hin_ger_mol_fbf_owc_dut_amh_afr_mly_slo_dgb_pan_swt_sun_tha_mlt_knd_yor_igb_tur_krd_rom_uzb_swa_vie_hau_cic_dyu_bem	-0.26868057238452	-0.635047842229854	0.526956567546776
3	owc_lat_igb_pan_mlt_amh_heb_swe_tur_aze_tsn_ind_xho_svk_por_bsq_bos_sid_bem_mnd_mcd_ctl_dyu_krd_swt_alb_est_tsw_cic_fin_ger_aeg_geo_dut_afr_spa_mol_sod_wly_ukr_hun_ewe_mao_guj_sun_jpn_knd_kor_urd_prs_swa_glc_bat_eng_anl_mly_cnt_rus_dgb_bul_amr_scr_nor_rom_cze_qcu_arw_hin_fre_moo_hau_lit_tig_slo_jav_ita_lda_grk_yor_tag_tha_chh_tml_fbf_akn_uzb_pol_ben_azi_bam_vie_gam_zul_ven_ses	0.901254066681633	2.15526004854929	0.0337237141847059
4	aeg_arw_bem_lat_owc_chh_amr_svk_tur_aze_swt_jav_dyu_mol_grk_bsq_bul_mlt_akn_mnd_scr_swe_tsn_guj_bam_afr_fin_ses_dgb_est_urd_sid_geo_pol_bos_fre_ctl_gam_anl_hin_hun_moo_tag_glc_mly_jpn_knd_kor_pan_alb_ewe_dut_sun_spa_hau_mao_cnt_mcd_yor_ukr_tig_ita_cze_krd_nor_qcu_rus_por_ger_cic_heb_eng_sod_ben_bat_lit_tsw_rom_ven_ind_tha_wly_tml_igb_xho_azi_slo_prs_uzb_lda_vie_amh_zul_fbf_swa	-0.0278695494328432	-0.0655914920242232	0.947843855960293
5	sid_prs_yor_grk_mlt_heb_owc_guj_uzb_azi_moo_mao_igb_hin_fre_bsq_afr_wly_dyu_mnd_ben_svk_ewe_cze_ses_nor_hun_ven_swt_fin_slo_hau_geo_mcd_bos_pol_spa_tig_amr_urd_est_tsw_ind_ukr_bat_jpn_tml_kor_lat_scr_swa_alb_sun_bul_gam_mly_cnt_swe_bem_ita_anl_glc_rom_ger_rus_qcu_arw_dut_krd_fbf_chh_eng_sod_ctl_jav_pan_dgb_lit_xho_tag_tha_amh_knd_bam_zul_tur_por_mol_aze_tsn_vie_aeg_akn_cic_lda	-0.466890415953411	-1.11079776284649	0.269519055401415
6	sid_arw_dyu_fre_aeg_sod_amh_ctl_aze_azi_lda_jav_swa_krd_prs_bsq_grk_chh_bem_cnt_urd_guj_swt_slo_akn_ben_hun_fbf_tsn_fin_ukr_mlt_geo_rus_bos_hin_spa_heb_wly_bul_est_ewe_sun_mcd_mly_jpn_tml_kor_por_afr_bam_lat_ind_lit_amr_tag_mnd_svk_dgb_rom_hau_pol_pan_ger_mol_qcu_dut_nor_eng_tsw_tig_cze_anl_scr_bat_ita_xho_swe_moo_mao_tha_gam_knd_igb_yor_uzb_alb_glc_tur_ses_vie_owc_ven_cic_zul	0.058916308951396	0.138775366143865	0.889927723431728
7	hau_grk_dgb_swe_wly_anl_tig_slo_azi_aze_swt_mly_bam_ukr_eng_bsq_lit_sod_ses_mnd_ctl_pan_akn_arw_igb_glc_est_cic_moo_hun_rom_gam_geo_nor_krd_bos_alb_aeg_chh_mcd_fin_tsw_jav_mol_bat_jpn_knd_kor_lat_scr_tsn_ben_tag_fre_sid_mao_cnt_pol_fbf_spa_amr_ita_hin_urd_svk_qcu_por_dut_guj_swa_mlt_ger_amh_cze_ind_rus_ewe_bul_dyu_sun_tha_owc_tml_bem_lda_tur_prs_afr_uzb_yor_vie_heb_xho_zul_ven	-0.13565979179963	-0.320309747058304	0.749452099281075
8	amh_cze_lda_eng_tig_owc_hau_guj_azi_uzb_cic_ind_zul_mcd_lat_bsq_arw_heb_yor_mnd_fre_alb_ven_swe_fbf_lit_hun_dgb_igb_est_bos_anl_geo_pan_urd_svk_glc_sod_wly_por_fin_tsw_bat_prs_sun_jpn_knd_kor_spa_rom_ewe_hin_tag_bul_mlt_mao_cnt_rus_bam_dut_amr_scr_ctl_ben_ger_qcu_grk_nor_krd_swt_aeg_ukr_sid_afr_mly_pol_ses_mol_akn_jav_tha_gam_tml_tsn_dyu_tur_slo_ita_aze_bem_vie_chh_moo_swa_xho	0.341122264770666	0.806181671416594	0.42219480723573
9	wly_pol_dyu_ita_sid_amr_chh_lit_azi_tur_fbf_tag_igb_glc_ben_bsq_bos_hau_ewe_mnd_afr_bul_bam_fre_dgb_lat_est_tsn_yor_fin_eng_anl_geo_hin_urd_rus_por_tig_heb_arw_hun_akn_sun_prs_jav_jpn_knd_kor_swe_rom_ses_cze_mao_dut_owc_bat_cnt_krd_zul_svk_sod_slo_nor_guj_pan_qcu_ukr_scr_ger_swa_aeg_spa_gam_mcd_mly_ctl_moo_alb_cic_ind_tha_amh_tml_ven_bem_aze_mol_grk_uzb_xho_vie_mlt_tsw_lda_swt	-0.771006071575997	-1.85703460318513	0.0664713629152507
10	chh_lit_cic_lat_anl_wly_gam_guj_azi_uzb_bam_tag_swa_pol_afr_bsq_urd_owc_dgb_mnd_fre_hin_xho_swe_akn_scr_fin_ses_ewe_est_rom_amh_geo_glc_slo_eng_ukr_hau_aeg_dut_hun_moo_mao_mol_ind_jpn_knd_kor_alb_nor_zul_krd_mly_bul_sid_jav_cnt_arw_fbf_ita_tig_bos_prs_grk_por_qcu_svk_cze_ctl_ven_mlt_spa_sod_mcd_bat_ger_swt_pan_tsw_sun_tha_amr_tml_bem_lda_aze_rus_ben_tur_yor_vie_heb_tsn_igb_dyu	-0.386899571395264	-0.91774844485061	0.361124554452959
11	mlt_cze_dgb_krd_gam_heb_owc_dut_uzb_aze_igb_mly_bem_alb_ita_bsq_ctl_hau_tsw_mnd_nor_glc_ven_eng_ewe_lit_hun_xho_cic_fin_arw_sod_geo_grk_pol_fre_bul_chh_anl_rom_est_dyu_jav_swe_bat_jpn_knd_kor_mol_ger_yor_afr_mao_bos_sid_tag_cnt_rus_zul_hin_aeg_guj_scr_mcd_lat_qcu_pan_prs_por_swt_amh_spa_tig_ukr_sun_urd_lda_slo_tsn_ind_tha_wly_tml_moo_ses_azi_ben_svk_tur_bam_vie_amr_swa_fbf_akn	-0.659129222805573	-1.57710701875012	0.118166559196817
12	aeg_hin_yor_pol_amh_sod_wly_eng_uzb_tur_cic_bat_akn_spa_ger_bsq_grk_amr_dgb_mnd_scr_mol_tsn_prs_bem_dut_hun_moo_fbf_est_rus_owc_geo_lat_slo_arw_rom_heb_sid_krd_fin_ses_tag_ita_mao_jpn_tml_kor_ben_afr_ewe_urd_ind_alb_tig_mly_cnt_glc_igb_bos_anl_fre_cze_pan_guj_qcu_por_ctl_svk_tsw_gam_lit_hau_nor_jav_swe_dyu_ukr_zul_sun_tha_mlt_knd_bam_ven_aze_mcd_bul_azi_swa_vie_chh_xho_lda_swt	-0.501330120156931	-1.19101653030102	0.236678036636292
13	amh_nor_moo_dut_sod_owc_aeg_ger_uzb_tur_bem_sun_swa_slo_spa_bsq_swe_amr_ses_cnt_svk_por_fbf_rom_igb_guj_hun_xho_swt_fin_pan_anl_geo_scr_lit_krd_glc_heb_sid_rus_est_lda_ind_lat_mao_jpn_tml_kor_mcd_ukr_cic_eng_jav_fre_tig_mly_mnd_grk_dyu_cze_chh_urd_alb_prs_ctl_qcu_arw_bul_hin_dgb_hau_bos_wly_pol_bat_ben_yor_ita_tsw_tag_tha_gam_knd_tsn_zul_aze_afr_mol_azi_ven_vie_mlt_ewe_akn_bam	-0.894178125529221	-2.17041592731385	0.0325224276370933
14	mlt_eng_swa_bul_owc_aeg_amr_arw_tur_aze_igb_sun_tsw_cze_nor_bsq_hin_amh_lda_mnd_scr_rus_akn_ukr_ven_glc_est_swt_yor_hun_prs_anl_geo_urd_mol_lat_dut_heb_wly_pol_fin_tsn_jav_ger_ind_jpn_knd_kor_guj_grk_ses_ita_mly_svk_tig_tag_cnt_rom_dyu_fre_chh_spa_ctl_ben_bos_qcu_mcd_slo_afr_ewe_sid_alb_hau_pan_bat_swe_zul_krd_bam_mao_tha_gam_tml_cic_moo_uzb_por_lit_azi_dgb_vie_sod_fbf_xho_bem	-0.172024640597936	-0.406294096299283	0.685459927612
15	sid_ukr_igb_eng_owc_hau_gam_bul_azi_aze_lda_ind_tsw_rus_lit_bsq_hin_amr_dyu_mnd_urd_ctl_ses_ger_akn_fre_est_swt_swa_hun_lat_sod_geo_bos_glc_scr_mcd_heb_amh_afr_fin_xho_sun_slo_mly_jpn_knd_kor_rom_pol_ven_ita_mao_grk_tig_jav_cnt_alb_ewe_dut_anl_krd_ben_guj_svk_qcu_mol_por_pan_zul_mlt_arw_chh_swe_bat_nor_cic_spa_bem_tag_tha_aeg_tml_moo_fbf_tur_prs_cze_uzb_bam_vie_wly_yor_tsn_dgb	-0.776696501766993	-1.86669535043119	0.0650948486327691
16	owc_dut_cic_cze_tig_wly_sid_prs_tur_aze_ewe_ind_bem_pan_arw_bsq_mol_mlt_yor_mnd_ger_urd_swt_por_fbf_pol_hun_dyu_swa_est_hin_hau_geo_grk_spa_bos_bul_chh_amr_lat_fin_igb_jav_swe_bat_jpn_knd_kor_ctl_ita_bam_rom_mly_ben_heb_tag_cnt_glc_moo_eng_anl_guj_afr_fre_ukr_qcu_alb_nor_svk_xho_gam_scr_amh_slo_mao_lit_tsw_krd_akn_sun_tha_aeg_tml_lda_ses_uzb_mcd_rus_azi_zul_vie_sod_ven_tsn_dgb	-0.248421481648404	-0.588040851984829	0.557930156906233
17	sod_glc_lda_scr_sid_owc_gam_slo_azi_uzb_akn_jav_tsn_bos_grk_bsq_bul_amh_moo_mnd_svk_spa_zul_dut_igb_nor_est_cic_swt_hun_eng_amr_geo_krd_alb_mol_ukr_wly_hau_guj_fin_ewe_sun_pol_mao_jpn_knd_kor_prs_ctl_yor_rus_mly_por_aeg_ind_cnt_lit_ven_swe_anl_pan_ita_ben_arw_qcu_ger_lat_mcd_ses_heb_afr_mlt_rom_tag_hin_dgb_cze_fbf_bat_tha_chh_tml_tsw_dyu_aze_fre_urd_tur_swa_vie_tig_xho_bem_bam	0.791834382276037	1.88164005484635	0.0630125653664243
18	chh_pol_tsw_hin_amh_tig_owc_rom_aze_azi_ven_tag_swt_por_glc_bsq_pan_hau_cic_cnt_arw_slo_lda_urd_xho_rus_hun_fbf_dyu_fin_bul_mlt_geo_eng_lit_nor_bos_gam_sod_prs_est_ses_bat_swe_jav_jpn_knd_kor_cze_ukr_yor_mcd_ind_svk_aeg_sun_mnd_grk_bam_ita_amr_ger_guj_fre_dut_qcu_lat_ben_ctl_moo_sid_afr_wly_krd_mao_spa_ewe_mol_akn_mly_tha_anl_tml_igb_tsn_uzb_alb_scr_tur_bem_vie_heb_dgb_swa_zul	-0.0141987718739797	-0.0334529995808678	0.9733850396898
19	aeg_pan_akn_lit_wly_hau_tig_ita_aze_azi_bam_sun_zul_bos_nor_bsq_ukr_gam_ses_cnt_alb_prs_swt_ger_bem_grk_hun_xho_tsn_fin_rom_chh_geo_bul_por_ben_lat_anl_amr_eng_est_yor_mly_guj_bat_jpn_tml_kor_mol_dut_lda_krd_mao_ctl_sid_tag_mnd_cze_tsw_afr_sod_arw_rus_fre_urd_qcu_hin_scr_pol_dyu_mlt_slo_owc_spa_ind_mcd_dgb_svk_swa_jav_tha_heb_knd_moo_igb_tur_glc_swe_uzb_fbf_vie_amh_cic_ewe_ven	-0.913153544587477	-2.20662115545929	0.0298024294071843
20	sod_ger_yor_arw_wly_tig_heb_pol_uzb_aze_akn_tag_dgb_krd_urd_bsq_pan_hau_bem_cnt_dut_nor_dyu_rom_ven_svk_fin_moo_tsw_est_prs_amh_geo_ctl_ben_cze_guj_amr_owc_glc_hun_swa_sun_grk_mao_jpn_tml_kor_scr_bul_ses_slo_ind_ita_anl_bat_mnd_rus_bam_bos_aeg_hin_mol_por_fre_qcu_spa_mcd_eng_cic_mlt_lit_sid_lat_mly_swe_xho_ukr_lda_jav_tha_chh_knd_igb_fbf_azi_afr_alb_tur_swt_vie_gam_zul_ewe_tsn	0.273225756386448	0.643525558061523	0.521466879992113
21	tig_afr_bam_rom_owc_anl_chh_ukr_tur_azi_igb_ind_xho_mol_swe_bsq_prs_sod_moo_cnt_eng_nor_swt_krd_ven_ita_est_fbf_ses_fin_lat_gam_geo_alb_por_pan_ben_sid_aeg_scr_hun_cic_sun_spa_tag_jpn_knd_kor_lit_bos_yor_fre_mly_glc_mlt_jav_mnd_bul_lda_ger_hau_slo_dut_cze_mcd_qcu_pol_svk_guj_akn_wly_rus_heb_arw_mao_grk_bem_urd_swa_bat_tha_amr_tml_tsn_ewe_aze_hin_ctl_uzb_zul_vie_amh_dgb_tsw_dyu	0.162939389619177	0.383129263303456	0.702498274450954
22	amh_krd_xho_por_tig_owc_chh_rus_azi_uzb_ewe_sun_lda_slo_prs_bsq_lit_mlt_bem_mnd_fre_alb_bam_ita_ven_scr_est_zul_tsw_hun_glc_gam_geo_ctl_arw_grk_pol_amr_aeg_ger_fin_dyu_tag_mol_mly_jpn_knd_kor_spa_guj_fbf_cze_ind_pan_sod_mao_cnt_hin_swt_svk_sid_swe_mcd_rom_ukr_qcu_dut_urd_afr_akn_wly_ben_anl_bos_jav_lat_igb_eng_cic_bat_tha_heb_tml_dgb_moo_aze_bul_nor_tur_yor_vie_hau_swa_ses_tsn	-0.430992568754876	-1.02244729239554	0.309221547478157
23	hau_pan_ses_hin_amr_amh_mlt_bul_tur_aze_lda_ind_tsn_bos_arw_bsq_swe_sid_tsw_cnt_prs_mol_xho_por_akn_svk_fin_bem_ven_est_fre_tig_geo_scr_nor_pol_urd_wly_sod_guj_hun_swa_mly_ctl_jav_jpn_knd_kor_spa_ben_ewe_glc_bat_rom_gam_mao_mnd_ger_fbf_rus_aeg_afr_grk_dut_lit_qcu_ukr_cze_krd_swt_owc_slo_anl_eng_sun_ita_yor_lat_cic_tag_tha_heb_tml_dgb_igb_azi_mcd_alb_uzb_moo_vie_chh_zul_dyu_bam	-0.11553338278765	-0.272251885419355	0.7860318820134
24	wly_slo_ewe_ger_owc_hau_tig_rom_tur_aze_moo_tag_cic_prs_dut_bsq_bos_amh_lda_mnd_rus_krd_igb_por_yor_lat_fin_xho_bem_est_bul_gam_geo_arw_svk_alb_grk_chh_amr_fre_hun_ven_mly_swe_ind_jpn_tml_kor_pan_glc_tsw_cze_sun_eng_mlt_jav_cnt_mol_akn_mcd_sod_spa_ita_lit_scr_qcu_hin_guj_urd_zul_aeg_afr_anl_ctl_bat_pol_swt_ben_dgb_mao_tha_heb_knd_fbf_ses_azi_ukr_nor_uzb_swa_vie_sid_dyu_tsn_bam	0.250247804316383	0.588925005249969	0.557339368446856
25	sod_mcd_xho_pan_hau_owc_mlt_hin_uzb_tur_yor_tag_igb_arw_mol_bsq_lit_sid_ven_cnt_afr_spa_swa_alb_ewe_pol_est_akn_dyu_fin_scr_tig_geo_fre_guj_dut_prs_amr_wly_ita_hun_zul_jav_slo_sun_jpn_knd_kor_urd_eng_moo_ben_mly_nor_anl_ind_mnd_svk_swt_swe_chh_krd_ukr_ger_grk_qcu_glc_bul_lat_tsw_amh_por_gam_rus_mao_cze_lda_bos_fbf_bat_tha_heb_tml_dgb_bam_aze_ctl_rom_azi_cic_vie_aeg_ses_bem_tsn	-0.815949495472493	-1.97139190033232	0.0516511959543941
26	amh_slo_lda_pol_aeg_anl_tig_rom_uzb_tur_dyu_ind_bam_svk_ben_bsq_nor_heb_dgb_mnd_lat_arw_ven_guj_yor_grk_est_moo_akn_fin_ger_sod_geo_afr_bul_scr_ukr_wly_sid_lit_hun_swa_mao_glc_jav_jpn_knd_kor_pan_mol_tsn_cze_sun_spa_owc_mly_cnt_mcd_xho_swe_mlt_krd_ctl_ita_rus_qcu_hin_dut_prs_swt_gam_alb_hau_urd_bat_fre_cic_bos_fbf_tag_tha_chh_tml_ewe_bem_azi_por_eng_aze_ses_vie_amr_zul_igb_tsw	-0.436551286342413	-1.03792214001896	0.301997405655752
27	sid_glc_fbf_rus_aeg_amh_gam_urd_uzb_tur_ewe_ind_moo_cze_ita_bsq_alb_heb_xho_cnt_eng_lat_swt_pol_ven_krd_hun_dyu_ses_est_por_owc_geo_bos_fre_hin_dut_wly_amr_guj_fin_swa_bat_spa_sun_jpn_knd_kor_rom_mcd_zul_ger_jav_bul_mlt_mao_mnd_slo_dgb_nor_anl_ben_scr_svk_grk_qcu_lit_swe_ukr_tsn_chh_ctl_hau_arw_mly_afr_akn_pan_bam_tag_tha_sod_tml_lda_bem_aze_mol_prs_azi_tsw_vie_tig_igb_yor_cic	0.225314646762344	0.529973549468122	0.597393309151248
28	anl_pol_tsw_scr_gam_amh_hau_afr_tur_azi_swt_sun_fbf_lat_cze_bsq_ctl_chh_cic_cnt_glc_arw_ses_rom_tsn_guj_hun_ven_yor_fin_lit_amr_geo_ben_ita_slo_bul_sod_owc_mol_est_zul_jav_swe_bat_jpn_knd_kor_ger_rus_xho_spa_ind_pan_tig_tag_mnd_ukr_swa_hin_mlt_bos_prs_alb_por_qcu_grk_fre_eng_akn_wly_nor_aeg_mcd_mly_svk_bam_krd_dyu_mao_tha_sid_tml_ewe_moo_uzb_urd_dut_aze_dgb_vie_heb_lda_bem_igb	-0.308314434432952	-0.729528009089164	0.4675121977343
29	gam_ben_moo_glc_owc_anl_tig_slo_aze_tur_bem_sun_dyu_rom_afr_bsq_ger_hau_dgb_cnt_ctl_mol_tsn_lat_lda_nor_fin_tsw_fbf_est_dut_amh_geo_eng_rus_scr_pol_chh_mlt_bul_hun_xho_mly_hin_mao_jpn_knd_kor_alb_fre_igb_prs_jav_grk_wly_tag_mnd_ita_akn_svk_amr_cze_pan_lit_swe_qcu_arw_por_ukr_bam_aeg_urd_heb_bos_ind_krd_swt_mcd_swa_bat_tha_sid_tml_zul_cic_uzb_guj_spa_azi_ses_vie_sod_yor_ewe_ven	0.193086468382491	0.454689105253487	0.650392493549381
30	gam_prs_moo_hin_owc_sid_wly_spa_azi_tur_dyu_tag_fbf_guj_alb_bsq_pol_mlt_lda_cnt_por_pan_akn_grk_ven_lat_hun_tsw_bem_fin_swe_amr_geo_nor_bul_arw_bos_tig_heb_eng_est_ses_ind_ben_bat_jpn_knd_kor_ctl_rus_dgb_glc_sun_lit_aeg_mao_mnd_krd_xho_dut_amh_afr_ukr_mol_ita_qcu_svk_mcd_urd_zul_chh_ger_anl_fre_mly_scr_ewe_rom_swa_jav_tha_hau_tml_cic_tsn_aze_cze_slo_uzb_igb_vie_sod_swt_bam_yor	0.0819143559249474	0.192757471245421	0.847569228386354
31	tig_grk_bem_slo_sod_amh_heb_cze_uzb_azi_ses_mly_dyu_eng_fre_bsq_scr_sid_bam_cnt_dut_mcd_tsw_krd_fbf_rom_fin_swt_moo_hun_alb_aeg_geo_afr_ita_pan_nor_mlt_anl_ger_est_lda_mao_lit_bat_jpn_knd_kor_guj_glc_igb_ukr_ind_svk_chh_sun_mnd_pol_dgb_bos_wly_swe_mol_hin_prs_qcu_urd_rus_ctl_yor_hau_arw_amr_spa_jav_lat_zul_ben_xho_tag_tha_owc_tml_ewe_cic_aze_bul_por_tur_swa_vie_gam_tsn_ven_akn	-0.285192774251777	-0.674697711584948	0.501541692298618
32	owc_grk_tsn_hin_sid_anl_chh_ger_azi_aze_lda_mly_swt_rus_bos_bsq_urd_sod_tsw_mnd_guj_fre_ewe_dut_akn_ukr_hun_cic_zul_est_bul_aeg_geo_glc_rom_prs_ita_amr_mlt_mol_fin_moo_mao_svk_jav_jpn_tml_kor_arw_por_bem_ctl_bat_krd_amh_ind_cnt_pol_ses_cze_wly_pan_eng_swe_lat_qcu_lit_spa_mcd_dgb_hau_afr_heb_nor_sun_scr_igb_slo_dyu_tag_tha_gam_knd_swa_fbf_uzb_ben_alb_tur_bam_vie_tig_ven_yor_xho	-0.921671126610326	-2.23631218165455	0.0277222994973039
33	sod_glc_dyu_mol_mlt_wly_amr_slo_azi_uzb_tsn_mao_yor_por_mcd_bsq_urd_amh_ven_cnt_hin_alb_fbf_eng_bem_pan_est_moo_dgb_hun_afr_anl_geo_nor_lit_swe_fre_sid_aeg_svk_fin_zul_bat_ctl_jav_jpn_tml_kor_guj_prs_swt_arw_tag_krd_heb_sun_mnd_ita_swa_lat_chh_pol_bos_bul_ger_qcu_dut_grk_scr_igb_gam_spa_hau_cze_mly_ukr_cic_rom_ses_ind_tha_owc_knd_bam_lda_tur_rus_ben_aze_akn_vie_tig_tsw_ewe_xho	-0.393851547316905	-0.935053754354898	0.352182210059992
34	amh_rom_xho_ita_gam_aeg_wly_mcd_aze_azi_tsn_tag_dgb_cze_arw_bsq_urd_chh_igb_mnd_bul_fre_dyu_swe_ses_spa_hun_zul_swt_fin_lat_tig_geo_nor_slo_ctl_mol_amr_heb_afr_est_akn_mao_rus_mly_jpn_tml_kor_pol_pan_moo_lit_sun_ukr_mlt_ind_cnt_svk_lda_krd_sod_prs_alb_scr_guj_qcu_ger_eng_bos_fbf_sid_dut_owc_glc_bat_grk_swa_por_tsw_jav_tha_hau_knd_bam_ewe_uzb_hin_ben_tur_yor_vie_anl_cic_bem_ven	-0.724224536765288	-1.7411947114387	0.0849563606256901
35	amr_krd_cic_svk_aeg_mlt_sod_afr_uzb_aze_swa_mly_dyu_mcd_grk_bsq_rus_wly_moo_cnt_cze_mol_akn_glc_tsn_pan_fin_ven_zul_est_nor_owc_geo_spa_rom_pol_ita_heb_chh_bos_hun_yor_tag_prs_bat_jpn_knd_kor_bul_fre_tsw_slo_sun_lat_hau_jav_mnd_por_lda_ger_sid_alb_dut_urd_scr_qcu_hin_swe_ukr_igb_tig_ben_gam_ctl_mao_guj_xho_eng_swt_ind_tha_anl_tml_ses_bam_tur_lit_arw_azi_ewe_vie_amh_bem_dgb_fbf	-0.594462149980247	-1.41961136074381	0.159064192671554
36	anl_rom_swa_mcd_owc_sod_gam_spa_aze_azi_fbf_bat_yor_arw_slo_bsq_lat_wly_cic_cnt_nor_hin_lda_fre_xho_ita_est_akn_bem_fin_scr_chh_geo_mol_afr_grk_cze_hau_amr_dut_hun_dgb_ind_lit_mly_jpn_knd_kor_ctl_svk_ven_por_tag_pan_amh_sun_mnd_guj_ewe_rus_sid_glc_bul_ben_bos_qcu_prs_pol_krd_ses_tig_swe_heb_urd_mao_alb_swt_ukr_dyu_jav_tha_mlt_tml_tsw_igb_tur_eng_ger_uzb_tsn_vie_aeg_zul_bam_moo	-0.176212254842267	-0.415934326104412	0.678416297766196
37	sid_spa_dyu_lit_hau_amr_wly_rom_uzb_azi_bam_bat_cic_swe_slo_bsq_pan_tig_tsw_cnt_fre_alb_bem_afr_tsn_scr_est_moo_akn_hun_bul_gam_geo_mcd_krd_eng_pol_aeg_amh_urd_fin_lda_ind_cze_sun_jpn_tml_kor_lat_nor_fbf_mol_mly_por_chh_tag_mnd_glc_igb_ukr_mlt_grk_ben_arw_dut_qcu_bos_ctl_ger_swa_owc_guj_anl_prs_mao_ita_ewe_svk_ven_jav_tha_sod_knd_xho_swt_aze_rus_hin_tur_dgb_vie_heb_ses_yor_zul	0.0359530936024397	0.0848196933867809	0.932587063533154
38	wly_scr_ewe_slo_anl_hau_aeg_dut_tur_uzb_lda_bat_moo_hin_rus_bsq_cze_mlt_ven_mnd_ita_alb_ses_grk_zul_ukr_fin_xho_fbf_hun_mol_owc_geo_lit_arw_svk_ctl_amr_tig_prs_est_tsw_ind_ben_tag_jpn_knd_kor_urd_mcd_akn_rom_mao_pan_sod_sun_cnt_eng_yor_ger_sid_nor_pol_spa_lat_qcu_fre_afr_por_dgb_heb_swe_gam_guj_jav_krd_swt_bul_bam_mly_tha_chh_tml_cic_swa_aze_glc_bos_azi_bem_vie_amh_igb_tsn_dyu	-0.423342686388827	-1.00382240039151	0.318068936134331
39	sid_scr_cic_prs_hau_tig_sod_svk_uzb_tur_xho_sun_lda_slo_dut_bsq_ukr_amr_bem_cnt_guj_swe_fbf_lat_igb_pol_hun_swa_swt_est_krd_gam_geo_afr_rus_urd_bul_chh_owc_lit_fin_ven_mly_cze_tag_jpn_knd_kor_mcd_ctl_yor_eng_mao_glc_anl_ind_mnd_fre_moo_ben_heb_arw_pan_bos_nor_qcu_grk_hin_ger_bam_wly_spa_aeg_por_bat_alb_tsn_ita_ewe_jav_tha_mlt_tml_dgb_ses_azi_rom_mol_aze_tsw_vie_amh_zul_akn_dyu	0.515503951195838	1.21592077165768	0.227092487127713
40	owc_rom_dyu_bul_aeg_mlt_amr_ben_tur_aze_zul_mly_cic_ger_mcd_bsq_pan_sid_ven_cnt_prs_arw_swa_slo_fbf_ctl_est_tsw_bem_hun_hin_heb_geo_fre_urd_glc_rus_amh_chh_grk_fin_yor_sun_ukr_ind_jpn_knd_kor_ita_lat_moo_pol_mao_mol_sod_tag_mnd_afr_swt_bos_hau_cze_guj_scr_dut_qcu_krd_nor_lit_xho_gam_swe_anl_spa_jav_alb_lda_eng_tsn_bat_tha_wly_tml_dgb_igb_azi_por_svk_uzb_bam_vie_tig_ses_akn_ewe	0.081637534517218	0.192035988902636	0.848132704457963
41	chh_pol_zul_cze_amh_sod_tig_por_tur_azi_moo_mao_xho_rom_slo_bsq_nor_heb_bam_mnd_grk_lat_ewe_mol_swt_ctl_fin_cic_tsn_hun_ita_sid_geo_eng_scr_spa_mcd_hau_anl_rus_est_fbf_mly_fre_sun_jpn_tml_kor_afr_krd_akn_urd_ind_ben_owc_tag_cnt_guj_bem_bul_amr_svk_alb_lit_hin_qcu_prs_bos_dut_igb_wly_ger_mlt_pan_jav_swe_ses_arw_dyu_bat_tha_aeg_knd_swa_tsw_aze_ukr_glc_uzb_yor_vie_gam_ven_lda_dgb	-0.280048765341661	-0.661553187656731	0.509893397862476
42	sod_glc_bam_krd_amr_gam_mlt_guj_aze_azi_akn_mly_cic_lat_fre_bsq_urd_chh_ses_mnd_ita_spa_ewe_por_moo_mcd_fin_dgb_igb_est_pan_hau_geo_prs_ctl_svk_grk_sid_tig_nor_hun_swt_sun_rom_mao_jpn_knd_kor_pol_hin_yor_ukr_tag_scr_owc_jav_cnt_mol_ven_lit_anl_arw_dut_bul_swe_qcu_alb_slo_eng_fbf_wly_ben_heb_ger_bat_bos_tsn_afr_swa_ind_tha_aeg_tml_dyu_zul_tur_cze_rus_uzb_xho_vie_amh_lda_bem_tsw	0.00689986327677595	0.0162504008001445	0.987069438536094
43	sod_ger_ven_hin_amr_aeg_gam_bos_tur_azi_xho_mao_swa_lat_grk_bsq_ben_hau_zul_mnd_slo_glc_igb_mcd_tsw_pol_est_cic_fbf_fin_ita_owc_geo_bul_nor_mol_por_mlt_amh_dut_hun_tsn_tag_ukr_jav_jpn_tml_kor_pan_afr_akn_eng_ind_alb_chh_mly_cnt_lit_moo_rus_wly_arw_rom_cze_fre_qcu_urd_swe_prs_yor_heb_ctl_tig_scr_bat_svk_bem_spa_ses_sun_tha_anl_knd_lda_bam_aze_krd_guj_uzb_dgb_vie_sid_dyu_swt_ewe	0.299480696798633	0.70534449776692	0.482358822440117
44	sid_guj_bam_scr_aeg_tig_wly_slo_tur_azi_swt_tag_yor_nor_alb_bsq_ukr_anl_swa_mnd_svk_ger_dgb_fre_igb_urd_hun_bem_xho_est_spa_owc_geo_afr_ben_arw_rom_chh_sod_grk_fin_tsn_mao_lit_jav_jpn_tml_kor_pan_bul_moo_swe_ind_eng_amh_bat_cnt_dut_ven_mcd_hau_cze_prs_glc_bos_qcu_hin_rus_krd_tsw_amr_por_mlt_lat_mly_ctl_zul_ita_ewe_sun_tha_gam_knd_akn_ses_aze_mol_pol_uzb_cic_vie_heb_fbf_lda_dyu	-0.000883446593178366	-0.00207993659997373	0.998344906983128
45	amr_scr_akn_mol_anl_owc_sid_swe_aze_uzb_ewe_bat_bem_arw_pol_bsq_slo_aeg_dyu_mnd_glc_grk_bam_rom_xho_lit_est_igb_tsn_fin_fre_heb_geo_afr_lat_svk_dut_sod_chh_urd_hun_yor_jav_eng_mly_jpn_knd_kor_bul_ukr_lda_pan_ind_ctl_mlt_sun_cnt_alb_moo_nor_wly_ita_krd_mcd_prs_qcu_hin_por_guj_ven_hau_ger_tig_rus_mao_bos_zul_spa_fbf_tag_tha_gam_tml_ses_cic_tur_ben_cze_azi_tsw_vie_amh_dgb_swa_swt	-0.25945211898031	-0.613401958063059	0.541107947977169
46	amr_dut_tsn_spa_aeg_heb_wly_ger_azi_aze_ven_tag_swa_lat_ben_bsq_pol_mlt_bam_cnt_scr_glc_zul_guj_ses_rus_hun_tsw_akn_est_bos_gam_geo_ita_lit_por_ukr_sod_chh_grk_fin_xho_sun_prs_jav_jpn_tml_kor_mcd_slo_swt_urd_mly_nor_sid_bat_mnd_mol_yor_cze_amh_rom_hin_ctl_afr_qcu_alb_bul_fre_igb_hau_eng_tig_swe_mao_arw_moo_pan_lda_ind_tha_anl_knd_fbf_bem_tur_svk_krd_uzb_dgb_vie_owc_dyu_ewe_cic	-0.0573269811296777	-0.135111574038194	0.892815659406629
47	amh_pan_zul_bos_sid_chh_tig_alb_azi_uzb_tsw_mao_xho_lat_urd_bsq_fre_owc_ses_cnt_nor_lit_bem_prs_cic_rom_fin_ven_dyu_hun_afr_wly_geo_hin_arw_krd_grk_sod_gam_ita_est_igb_tag_por_bat_jpn_tml_kor_spa_cze_bam_swe_sun_ctl_mlt_jav_mnd_mol_dgb_ger_heb_ukr_rus_pol_slo_qcu_ben_scr_bul_yor_anl_glc_amr_guj_mly_mcd_swa_svk_akn_ind_tha_hau_knd_fbf_tsn_tur_eng_dut_aze_moo_vie_aeg_ewe_swt_lda	0.369474008916294	0.872064733312879	0.385418927232297
48	wly_rom_zul_lit_mlt_gam_chh_arw_tur_aze_ven_mly_lda_ben_hin_bsq_urd_owc_moo_cnt_dut_guj_swt_ger_fbf_bos_fin_dgb_ewe_hun_rus_tig_geo_ctl_slo_krd_ukr_amr_heb_por_est_bem_bat_bul_jav_jpn_tml_kor_nor_prs_tsw_pol_ind_spa_amh_mao_mnd_mcd_bam_grk_hau_eng_afr_mol_swe_qcu_svk_ita_lat_xho_sid_pan_aeg_glc_tag_cze_tsn_fre_akn_sun_tha_sod_knd_igb_cic_uzb_alb_scr_azi_yor_vie_anl_dyu_swa_ses	-0.194996378383416	-0.460547440226713	0.646198427519849
49	tig_ctl_ven_swe_amh_hau_mlt_bos_aze_uzb_dyu_mao_dgb_urd_dut_bsq_bul_sid_swt_mnd_nor_grk_igb_afr_ewe_spa_fin_zul_lda_est_pol_wly_geo_ger_mol_ben_fre_anl_chh_prs_hun_tsn_jav_por_bat_jpn_tml_kor_slo_ita_yor_cze_sun_alb_gam_tag_cnt_scr_xho_glc_sod_lit_eng_rom_arw_qcu_ukr_pan_svk_moo_aeg_hin_heb_lat_ind_rus_ses_guj_swa_mly_tha_owc_knd_fbf_akn_azi_krd_mcd_tur_bem_vie_amr_cic_tsw_bam	-0.645268506583044	-1.55014167022916	0.124503993361636
50	hau_afr_ses_grk_tig_wly_sid_urd_tur_aze_dyu_sun_tsw_eng_ita_bsq_pol_gam_swa_cnt_ctl_ger_igb_dut_yor_ben_hun_ewe_cic_fin_scr_sod_geo_krd_slo_ukr_lit_chh_mlt_prs_est_zul_jav_svk_ind_jpn_tml_kor_bul_nor_ven_cze_tag_guj_owc_mao_mnd_rus_bam_arw_amh_mol_hin_por_alb_qcu_swe_pan_lat_fbf_aeg_bos_anl_spa_mly_mcd_dgb_glc_tsn_bat_tha_amr_knd_bem_akn_azi_fre_rom_uzb_lda_vie_heb_xho_swt_moo	0.272220938562993	0.641014423054783	0.523089826028441
51	sid_svk_ewe_urd_aeg_sod_hau_dut_tur_azi_cic_jav_bam_spa_scr_bsq_pol_anl_ses_cnt_bos_ita_xho_mcd_moo_fre_est_tsn_lda_fin_rus_owc_geo_por_hin_glc_prs_amr_mlt_swe_hun_zul_tag_ben_sun_jpn_knd_kor_grk_rom_dyu_arw_mao_pan_heb_ind_mnd_guj_swt_ger_wly_lit_slo_lat_krd_qcu_eng_mol_alb_akn_chh_ukr_gam_ctl_bat_nor_yor_afr_bem_mly_tha_tig_tml_tsw_dgb_uzb_bul_cze_aze_igb_vie_amh_swa_ven_fbf	-0.629184689469146	-1.50366178657956	0.136056902679131
52	wly_svk_xho_lit_amh_tig_aeg_krd_azi_aze_cic_jav_igb_pan_ita_bsq_ben_owc_dgb_mnd_grk_mcd_ewe_cze_akn_hin_hun_fbf_bem_est_spa_sid_geo_por_swe_bos_dut_anl_heb_rus_fin_lda_mly_mol_mao_jpn_knd_kor_bul_lat_tsn_eng_tag_ctl_hau_ind_cnt_pol_dyu_nor_sod_alb_glc_guj_afr_qcu_rom_ger_ukr_moo_gam_prs_mlt_urd_bat_slo_zul_arw_swt_sun_tha_chh_tml_swa_yor_tur_scr_fre_uzb_ven_vie_amr_bam_ses_tsw	-0.579158685182899	-1.38417834812352	0.169616492116383
53	chh_guj_xho_slo_tig_gam_anl_rus_azi_tur_lda_bat_bem_arw_alb_bsq_nor_mlt_ven_cnt_krd_cze_dgb_fre_akn_urd_hun_swt_ewe_fin_por_hau_geo_lat_svk_bos_hin_aeg_wly_pan_est_igb_jav_pol_mao_jpn_knd_kor_scr_ben_yor_grk_tag_rom_amr_sun_mnd_glc_tsw_prs_heb_swe_dut_spa_eng_qcu_ita_afr_ctl_tsn_sod_ukr_amh_lit_ind_bul_swa_ger_fbf_mly_tha_owc_tml_ses_cic_uzb_mol_mcd_aze_bam_vie_sid_moo_dyu_zul	-0.838337936975958	-2.02412769176005	0.0458256894074874
54	sod_rom_zul_dut_amh_wly_anl_krd_azi_aze_tsn_bat_igb_ctl_scr_bsq_por_tig_tsw_cnt_slo_bul_swa_arw_xho_ben_fin_dgb_bam_est_spa_owc_geo_ita_fre_pol_mol_mlt_chh_alb_hun_dyu_jav_prs_sun_jpn_tml_kor_nor_eng_bem_pan_mly_mcd_hau_tag_mnd_hin_ven_lit_sid_lat_bos_glc_afr_qcu_guj_cze_rus_akn_amr_urd_aeg_swe_mao_ukr_swt_ger_lda_ind_tha_heb_knd_fbf_cic_uzb_svk_grk_tur_ewe_vie_gam_moo_yor_ses	0.169485290519471	0.39923744489627	0.690633578204329
55	hau_urd_ven_ger_amh_amr_wly_afr_aze_azi_dgb_ind_lda_fre_mcd_bsq_grk_sod_zul_cnt_guj_ukr_yor_lat_fbf_slo_fin_swt_bam_est_ita_mlt_geo_scr_alb_ben_krd_aeg_heb_glc_hun_moo_bat_dut_jav_jpn_tml_kor_bos_bul_akn_nor_mao_spa_chh_sun_mnd_arw_ewe_eng_tig_por_pan_svk_lit_qcu_prs_ctl_mol_cic_owc_hin_sid_rus_mly_rom_bem_cze_xho_tag_tha_anl_knd_tsn_swa_uzb_pol_swe_tur_ses_vie_gam_tsw_dyu_igb	-0.964873243421195	-2.34352364123193	0.0212328782165546
56	amh_fre_akn_swe_sod_mlt_gam_lat_aze_tur_xho_ind_ses_ben_bos_bsq_mcd_sid_fbf_cnt_glc_cze_bem_nor_yor_alb_est_tsn_dgb_fin_eng_aeg_geo_afr_scr_guj_grk_chh_anl_svk_hun_igb_jav_dut_tag_jpn_tml_kor_mol_ukr_tsw_spa_mao_prs_amr_bat_mnd_slo_ven_ita_owc_por_ger_ctl_hin_qcu_lit_bul_rom_moo_hau_pan_tig_pol_mly_urd_swt_rus_lda_sun_tha_wly_knd_cic_dyu_uzb_krd_arw_azi_bam_vie_heb_swa_zul_ewe	-0.0107800070698833	-0.0254216430736176	0.979773116930805
57	tig_ctl_swa_eng_wly_anl_aeg_por_aze_tur_zul_mao_bem_urd_hin_bsq_nor_owc_moo_cnt_arw_ben_xho_rus_cic_rom_hun_dyu_lda_fin_dut_amh_geo_krd_lit_pol_scr_heb_hau_fre_est_dgb_jav_mol_ind_jpn_tml_kor_slo_pan_bam_ita_bat_alb_sod_mly_mnd_grk_ses_bos_sid_glc_afr_ger_cze_qcu_ukr_swe_guj_tsn_amr_lat_chh_mcd_tag_spa_ven_bul_akn_sun_tha_mlt_knd_tsw_fbf_uzb_svk_prs_azi_yor_vie_gam_swt_igb_ewe	-0.186180119338721	-0.439436044188063	0.661365017625257
58	sid_krd_swt_rom_mlt_wly_tig_rus_tur_aze_tsw_mly_xho_bul_lat_bsq_svk_aeg_swa_mnd_guj_spa_igb_grk_lda_slo_hun_bam_ven_est_afr_amr_geo_ukr_pol_nor_urd_anl_chh_fre_fin_moo_sun_alb_mao_jpn_knd_kor_cze_dut_fbf_lit_jav_arw_amh_ind_cnt_bos_dgb_mcd_gam_ita_scr_ctl_swe_qcu_pan_ben_hin_ewe_heb_ger_owc_eng_bat_por_zul_prs_bem_tag_tha_sod_tml_tsn_cic_azi_mol_glc_uzb_akn_vie_hau_ses_yor_dyu	-0.516510226952338	-1.22961704564021	0.221942276007547
59	aeg_swe_bem_svk_mlt_heb_amh_nor_aze_uzb_ven_sun_fbf_bos_mcd_bsq_bul_chh_swa_cnt_prs_lat_moo_hin_tsn_lit_est_tsw_swt_hun_ukr_amr_geo_rom_ita_alb_krd_gam_owc_pan_fin_dgb_tag_mol_mao_jpn_tml_kor_ctl_dut_ewe_rus_jav_fre_wly_bat_mnd_ger_igb_pol_sod_afr_urd_ben_por_qcu_slo_guj_glc_bam_sid_eng_tig_grk_mly_scr_ses_arw_lda_ind_tha_hau_knd_dyu_xho_tur_cze_spa_azi_cic_vie_anl_zul_akn_yor	-0.388185399617954	-0.919966178416303	0.359970544449993
60	tig_swe_dgb_por_sid_amh_anl_bos_aze_azi_igb_bat_moo_fre_lat_bsq_glc_aeg_swt_cnt_svk_ukr_xho_pan_cic_spa_hun_dyu_lda_fin_alb_chh_geo_ben_ita_bul_cze_amr_owc_slo_est_ewe_tag_krd_ind_jpn_knd_kor_arw_eng_tsw_hin_mao_nor_gam_jav_mnd_lit_bem_urd_sod_grk_mol_guj_dut_qcu_afr_rom_ger_swa_hau_mcd_mlt_prs_sun_ctl_yor_scr_tsn_mly_tha_heb_tml_ven_ses_uzb_rus_pol_tur_akn_vie_wly_zul_fbf_bam	-0.491866070489483	-1.1690322574787	0.245378335036038
61	sod_slo_bam_dut_sid_amh_mlt_glc_uzb_aze_xho_bat_ses_ctl_krd_bsq_fre_aeg_yor_mnd_pan_por_akn_svk_ewe_mcd_fin_ven_igb_est_swe_heb_geo_urd_rus_spa_grk_tig_wly_ukr_hun_tsn_tag_bul_jav_jpn_tml_kor_lit_mol_swa_alb_sun_bos_hau_ind_cnt_cze_zul_ger_amr_arw_guj_afr_hin_qcu_nor_rom_pol_dyu_gam_prs_anl_ita_mao_eng_dgb_ben_cic_mly_tha_chh_knd_bem_moo_tur_scr_lat_azi_swt_vie_owc_fbf_lda_tsw	-0.418306863081679	-0.992405460902234	0.323574859754965
62	sod_cze_swt_por_sid_heb_mlt_afr_azi_tur_fbf_ind_yor_arw_rus_bsq_fre_hau_igb_mnd_glc_ukr_ewe_bos_lda_ben_hun_ven_cic_est_rom_gam_geo_prs_swe_ita_hin_chh_owc_grk_fin_tsn_tag_pan_jav_jpn_knd_kor_eng_alb_bam_nor_sun_slo_tig_mao_cnt_lat_xho_guj_amr_dut_lit_scr_ctl_qcu_mcd_bul_mol_akn_amh_krd_aeg_ger_mly_spa_bem_urd_zul_bat_tha_wly_tml_tsw_swa_uzb_svk_pol_aze_moo_vie_anl_ses_dyu_dgb	-0.347536079212557	-0.822867950961019	0.412688061393735
63	amr_ctl_zul_scr_gam_hau_owc_afr_aze_uzb_cic_tag_swa_bul_grk_bsq_eng_anl_tsw_cnt_cze_prs_dyu_pol_fbf_guj_hun_lda_xho_est_ger_sod_geo_lit_ukr_bos_fre_amh_aeg_hin_fin_dgb_ind_glc_sun_jpn_knd_kor_svk_rom_bam_slo_bat_mcd_chh_jav_mnd_urd_akn_rus_sid_mol_lat_alb_swe_qcu_ben_spa_pan_igb_heb_por_tig_nor_mly_ita_tsn_dut_ewe_mao_tha_mlt_tml_swt_yor_tur_arw_krd_azi_ven_vie_wly_moo_bem_ses	-0.610763793825191	-1.45803784043141	0.148198936408695
64	wly_cze_tsw_rus_tig_aeg_hau_nor_uzb_aze_fbf_sun_dyu_urd_eng_bsq_rom_gam_swa_cnt_svk_arw_swt_grk_zul_bos_est_cic_tsn_hun_slo_amh_geo_ukr_ita_ger_fre_anl_mlt_hin_fin_moo_tag_pol_mly_jpn_tml_kor_por_afr_bam_ben_jav_swe_chh_mao_mnd_mol_dgb_guj_sid_lit_spa_mcd_pan_qcu_alb_prs_krd_bem_heb_dut_amr_bul_ind_glc_yor_lat_xho_bat_tha_owc_knd_ven_igb_azi_ctl_scr_tur_ses_vie_sod_ewe_lda_akn	-0.101659299093577	-0.239624054904751	0.811149053387054
65	sid_ita_lda_pol_wly_sod_gam_eng_azi_uzb_ven_mly_cic_glc_pan_bsq_por_amr_igb_mnd_prs_bos_akn_scr_ses_urd_hun_ewe_fbf_fin_hin_hau_geo_svk_arw_cze_slo_owc_heb_alb_est_zul_sun_nor_tag_jpn_knd_kor_guj_fre_tsw_krd_mao_ben_chh_jav_cnt_afr_bem_bul_tig_ukr_rus_swe_grk_qcu_ctl_lit_mcd_xho_mlt_rom_amh_spa_ind_mol_tsn_lat_swt_bat_tha_aeg_tml_dgb_dyu_tur_ger_dut_aze_yor_vie_anl_swa_moo_bam	-0.211599692761395	-0.499869094971833	0.618347929601217
66	heb_afr_tsn_prs_hau_sod_amr_spa_azi_uzb_ewe_ind_swa_bos_svk_bsq_alb_mlt_cic_mnd_grk_urd_bam_ben_dgb_eng_hun_fbf_tsw_est_ctl_anl_geo_pol_pan_ger_fre_amh_gam_por_fin_dyu_mly_scr_mao_jpn_tml_kor_mol_ita_xho_arw_bat_glc_wly_tag_cnt_rus_lda_dut_owc_guj_krd_nor_mcd_qcu_lat_lit_swe_swt_sid_ukr_aeg_slo_sun_hin_igb_rom_moo_jav_tha_tig_knd_ses_ven_tur_cze_bul_aze_akn_vie_chh_bem_yor_zul	-0.222578952015577	-0.525346948228696	0.600592324444195
67	aeg_swe_moo_afr_amh_tig_chh_bul_aze_azi_cic_tag_zul_rom_glc_bsq_mcd_anl_akn_cnt_ita_rus_swt_ben_dgb_arw_hun_swa_bam_est_hin_sid_geo_nor_spa_prs_pan_heb_amr_lat_fin_dyu_bat_eng_mly_jpn_tml_kor_ctl_slo_fbf_ger_ind_mol_owc_sun_mnd_alb_lda_cze_sod_urd_dut_scr_svk_qcu_pol_bos_guj_xho_gam_lit_wly_por_jav_krd_ses_ukr_bem_mao_tha_hau_knd_yor_tsw_uzb_fre_grk_tur_ewe_vie_mlt_igb_tsn_ven	-1.02826701574881	-2.51249991951211	0.0137102940246105
68	aeg_mol_dgb_ukr_sid_chh_amr_lit_tur_uzb_igb_mly_cic_ben_fre_bsq_dut_wly_tsn_mnd_ctl_hin_yor_por_swt_nor_est_ses_moo_fin_ger_mlt_geo_arw_swe_pan_alb_amh_gam_guj_hun_akn_sun_afr_ind_jpn_knd_kor_svk_mcd_bem_eng_jav_ita_anl_bat_cnt_scr_zul_rus_sod_lat_slo_spa_glc_qcu_rom_krd_grk_bam_heb_bos_owc_prs_tag_cze_xho_pol_dyu_mao_tha_hau_tml_ven_ewe_aze_bul_urd_azi_tsw_vie_tig_fbf_swa_lda	0.251242757355756	0.59127857811697	0.555768228632832
69	aeg_grk_fbf_prs_mlt_hau_heb_afr_aze_tur_ses_mly_swa_rom_pan_bsq_ctl_chh_tsw_cnt_mcd_dut_tsn_swe_igb_slo_est_moo_dgb_fin_mol_sod_geo_ita_urd_bos_guj_amh_amr_fre_hun_zul_jav_nor_ind_jpn_knd_kor_arw_cze_xho_pol_bat_spa_tig_tag_mnd_por_bam_bul_anl_glc_svk_lat_alb_qcu_ger_lit_krd_bem_gam_ben_wly_ukr_mao_scr_dyu_eng_ewe_sun_tha_sid_tml_swt_akn_azi_rus_hin_uzb_cic_vie_owc_yor_lda_ven	-0.407743703525163	-0.968082754539888	0.335513934778156
70	chh_pol_dyu_eng_mlt_hau_anl_bos_azi_tur_ses_mao_ven_nor_fre_bsq_mcd_tig_tsw_cnt_ukr_scr_swt_dut_ewe_cze_hun_zul_lda_est_spa_heb_geo_ger_svk_por_pan_gam_wly_ita_fin_dgb_sun_hin_jav_jpn_knd_kor_slo_grk_yor_lit_ind_arw_aeg_bat_mnd_prs_swa_lat_amr_afr_ben_mol_swe_qcu_rus_ctl_alb_tsn_sid_bul_amh_glc_tag_rom_xho_krd_akn_mly_tha_owc_tml_bam_fbf_uzb_guj_urd_aze_moo_vie_sod_igb_cic_bem	-0.00394989898473931	-0.00930143306869888	0.9925985610471
71	heb_urd_ewe_cze_mlt_aeg_amr_prs_tur_aze_moo_ind_dyu_svk_bos_bsq_ita_hau_swa_cnt_guj_bul_akn_ukr_xho_alb_est_igb_ses_hun_lat_amh_geo_scr_dut_mcd_spa_sid_chh_krd_fin_dgb_tag_arw_mao_jpn_knd_kor_lit_swe_bam_hin_mly_afr_anl_sun_mnd_rom_yor_pan_wly_ctl_ben_pol_grk_qcu_rus_glc_ger_bem_tig_por_sod_nor_bat_mol_tsw_eng_zul_jav_tha_owc_tml_swt_tsn_uzb_slo_fre_azi_lda_vie_gam_ven_fbf_cic	0.318990945388077	0.751922768367915	0.453996305898579
72	amh_prs_ven_lit_tig_amr_chh_afr_uzb_azi_yor_tag_dgb_slo_svk_bsq_krd_sod_swt_cnt_alb_ben_tsn_arw_fbf_rus_est_zul_bam_fin_urd_anl_geo_cze_pol_ger_guj_mlt_heb_fre_hun_ses_mly_ukr_mao_jpn_tml_kor_rom_bos_tsw_spa_jav_glc_owc_ind_mnd_hin_cic_mcd_aeg_ctl_pan_swe_nor_qcu_dut_eng_lat_ewe_gam_por_sid_bul_bat_ita_bem_grk_xho_sun_tha_wly_knd_lda_akn_tur_scr_mol_aze_moo_vie_hau_igb_dyu_swa	-0.317755676296714	-0.752713742016808	0.453523058763327
73	heb_nor_tsw_eng_anl_tig_mlt_cze_uzb_tur_bem_mao_swa_rus_alb_bsq_lat_gam_dyu_mnd_guj_lit_tsn_krd_xho_ukr_hun_yor_bam_fin_ctl_wly_geo_grk_glc_ben_ger_owc_amh_ita_est_ses_ind_slo_sun_jpn_tml_kor_arw_por_akn_hin_tag_afr_hau_bat_cnt_prs_igb_swe_aeg_fre_pol_rom_spa_qcu_mcd_urd_pan_ewe_sod_dut_sid_svk_mly_mol_lda_scr_ven_jav_tha_chh_knd_moo_dgb_aze_bos_bul_azi_swt_vie_amr_fbf_cic_zul	0.420957917752972	0.993498791060579	0.323044874592797
74	gam_spa_dgb_dut_amh_heb_sid_ita_aze_azi_swa_ind_ses_glc_nor_bsq_cze_tig_ewe_cnt_lat_mol_moo_grk_dyu_urd_hun_igb_zul_est_rus_owc_geo_eng_mcd_hin_scr_amr_wly_fre_fin_yor_mao_afr_tag_jpn_tml_kor_krd_pan_bem_svk_jav_ben_chh_mly_mnd_lit_cic_pol_hau_prs_alb_arw_rom_qcu_ukr_ctl_por_fbf_aeg_bul_sod_bos_bat_slo_swt_ger_xho_sun_tha_anl_knd_tsw_ven_tur_guj_swe_uzb_lda_vie_mlt_tsn_akn_bam	-0.476396431394385	-1.13302154407285	0.260117758263695
75	wly_ita_bem_ukr_sod_amr_aeg_lat_aze_azi_tsn_ind_swa_cze_alb_bsq_ben_owc_ven_mnd_urd_pol_bam_ger_swt_slo_hun_akn_dyu_est_grk_anl_geo_krd_svk_glc_lit_mlt_gam_swe_fin_ewe_mao_nor_jav_jpn_knd_kor_pan_ctl_fbf_spa_tag_rus_heb_mly_cnt_rom_ses_fre_tig_mol_afr_bos_prs_qcu_scr_mcd_por_tsw_hau_arw_chh_guj_bat_eng_zul_hin_igb_sun_tha_amh_tml_lda_xho_uzb_bul_dut_tur_moo_vie_sid_dgb_cic_yor	-0.365543793305249	-0.86784590199525	0.387712581604764
76	amh_hin_swt_eng_gam_amr_mlt_mol_azi_uzb_yor_mly_akn_swe_lit_bsq_por_hau_ses_mnd_alb_ger_bam_afr_xho_grk_est_fbf_tsw_fin_guj_anl_geo_ben_cze_scr_dut_sod_chh_rus_hun_ewe_bat_fre_tag_jpn_tml_kor_mcd_krd_zul_bos_sun_ukr_heb_jav_cnt_ita_dgb_bul_wly_urd_pol_rom_glc_qcu_nor_arw_svk_dyu_owc_prs_sid_ctl_ind_lat_lda_spa_cic_mao_tha_aeg_knd_tsn_moo_tur_slo_pan_aze_igb_vie_tig_swa_ven_bem	-0.466926983370102	-1.11047199592464	0.269658604145835
77	hau_eng_ewe_bos_tig_amh_amr_ben_azi_tur_dgb_ind_swa_svk_afr_bsq_grk_sod_ven_cnt_bul_rus_akn_ukr_cic_lit_est_fbf_yor_fin_pol_gam_geo_guj_fre_por_lat_heb_owc_mol_hun_swt_jav_cze_bat_jpn_tml_kor_urd_nor_ses_prs_sun_rom_sid_tag_mnd_swe_zul_ctl_anl_glc_ita_alb_hin_qcu_dut_mcd_scr_bam_mlt_pan_aeg_krd_mly_arw_bem_spa_tsw_mao_tha_chh_knd_dyu_moo_aze_slo_ger_uzb_tsn_vie_wly_xho_lda_igb	-0.185569436766716	-0.438309867560135	0.662178126106356
78	wly_slo_swa_mol_mlt_amr_amh_hin_azi_aze_zul_ind_bem_ukr_fre_bsq_pan_hau_bam_cnt_afr_urd_lda_nor_yor_lat_hun_tsw_swt_est_ctl_aeg_geo_alb_glc_ita_rom_chh_owc_bos_fin_igb_sun_scr_mao_jpn_knd_kor_ben_spa_moo_lit_tag_grk_gam_mly_mnd_cze_dyu_por_anl_rus_eng_arw_mcd_qcu_swe_pol_krd_ven_heb_dut_sod_prs_bat_bul_dgb_ger_ewe_jav_tha_sid_tml_fbf_tsn_uzb_svk_guj_tur_ses_vie_tig_akn_cic_xho	-0.407708364883656	-0.971096426438356	0.334019185154157
79	sid_rus_swa_pol_heb_tig_sod_swe_aze_uzb_akn_ind_xho_fre_ukr_bsq_svk_amh_fbf_cnt_eng_afr_moo_grk_ewe_ger_fin_cic_yor_est_ita_wly_geo_bul_bos_scr_alb_anl_gam_guj_hun_dyu_sun_rom_jav_jpn_tml_kor_pan_glc_dgb_mcd_tag_prs_amr_mao_mnd_krd_igb_ben_chh_nor_mol_cze_urd_qcu_lat_arw_lit_ven_aeg_slo_hau_por_bat_dut_swt_hin_bam_mly_tha_mlt_knd_ses_tsn_tur_ctl_spa_azi_tsw_vie_owc_bem_lda_zul	-0.127596531415391	-0.301211365182712	0.763925758310891
80	sod_ctl_ewe_rom_chh_aeg_anl_urd_uzb_azi_dgb_mly_yor_grk_bul_bsq_scr_hau_tsw_cnt_svk_afr_lda_ben_akn_lit_hun_swa_swt_fin_eng_owc_geo_por_bos_hin_guj_gam_amh_swe_est_xho_ind_lat_tag_jpn_tml_kor_rus_nor_ven_ger_sun_ita_sid_jav_mnd_fre_zul_dut_mlt_mol_mcd_pan_prs_qcu_slo_spa_pol_igb_wly_krd_tig_glc_bat_arw_moo_alb_fbf_mao_tha_heb_knd_ses_dyu_aze_ukr_cze_tur_bam_vie_amr_tsn_bem_cic	-1.10701255219633	-2.71895918752987	0.00781359283002722
81	anl_ger_ewe_ben_amr_aeg_heb_krd_tur_uzb_tsw_mao_zul_pan_cze_bsq_glc_sid_swa_mnd_mcd_lit_dgb_ukr_dyu_prs_est_akn_xho_hun_nor_tig_geo_por_ctl_scr_ita_amh_gam_fre_fin_igb_tag_rus_sun_jpn_knd_kor_arw_hin_fbf_grk_ind_rom_hau_jav_cnt_dut_cic_spa_mlt_lat_swe_urd_slo_qcu_eng_bos_mol_tsn_sod_afr_wly_alb_bat_pol_swt_guj_ses_mly_tha_chh_tml_moo_bam_azi_bul_svk_aze_bem_vie_owc_yor_ven_lda	-0.206042376195536	-0.486297652137583	0.627900116200191
82	chh_nor_akn_afr_sod_owc_tig_pol_uzb_aze_ven_tag_xho_arw_ger_bsq_pan_hau_fbf_cnt_ctl_ukr_cic_mol_bam_hin_est_ewe_zul_fin_slo_mlt_geo_alb_svk_rom_cze_sid_gam_rus_hun_tsw_sun_bul_mly_jpn_knd_kor_spa_swe_dgb_lat_jav_krd_heb_ind_mnd_urd_dyu_mcd_amh_guj_glc_por_dut_qcu_prs_ben_fre_swa_wly_lit_anl_grk_bat_eng_igb_ita_moo_mao_tha_aeg_tml_swt_ses_azi_scr_bos_tur_tsn_vie_amr_yor_lda_bem	-0.395142350649432	-0.938213750606007	0.350564823793327
83	mlt_bul_zul_ukr_anl_sid_hau_ita_aze_azi_bem_tag_ewe_pan_mcd_bsq_svk_sod_moo_mnd_spa_prs_dgb_swe_tsn_guj_fin_swt_dyu_est_hin_amr_geo_arw_grk_mol_krd_aeg_chh_cze_hun_yor_jav_fre_sun_jpn_knd_kor_rom_alb_cic_rus_mao_lat_amh_ind_cnt_bos_akn_afr_owc_dut_ctl_pol_glc_qcu_ger_lit_nor_igb_gam_scr_heb_ben_mly_urd_ses_por_ven_bat_tha_wly_tml_bam_tsw_tur_eng_slo_uzb_fbf_vie_tig_xho_swa_lda	-0.202590555673583	-0.478484257337249	0.63342854364254
84	heb_lat_yor_spa_wly_mlt_tig_alb_azi_tur_tsn_jav_swt_afr_bul_bsq_cze_chh_ses_cnt_guj_fre_igb_glc_dyu_ctl_est_bam_dgb_hun_slo_anl_geo_urd_mcd_ger_rom_hau_owc_krd_fin_bem_bat_arw_ind_jpn_tml_kor_ita_pol_ewe_por_mly_prs_amr_sun_mnd_dut_zul_swe_gam_ukr_bos_lit_grk_qcu_hin_svk_rus_fbf_amh_nor_aeg_ben_mao_pan_lda_scr_swa_tag_tha_sod_knd_xho_tsw_uzb_eng_mol_aze_cic_vie_sid_ven_akn_moo	-0.612235597241125	-1.46410915554119	0.146536227295085
85	sid_guj_ses_urd_tig_amh_sod_ctl_azi_uzb_zul_sun_bem_por_hin_bsq_prs_anl_swt_cnt_glc_lat_dgb_fre_akn_scr_fin_dyu_cic_hun_arw_wly_geo_spa_ita_bul_ukr_amr_aeg_slo_est_fbf_mly_ben_tag_jpn_knd_kor_swe_alb_bam_afr_ind_krd_gam_bat_mnd_lit_igb_nor_chh_mcd_rus_pol_dut_qcu_pan_cze_ger_yor_owc_bos_mlt_eng_jav_rom_ven_mol_lda_mao_tha_heb_tml_tsn_ewe_aze_svk_grk_tur_swa_vie_hau_tsw_moo_xho	-1.01616700799777	-2.47881831962826	0.014984054524453
86	wly_prs_bem_urd_amh_sod_anl_lit_azi_aze_ven_ind_ses_afr_glc_bsq_bul_hau_dyu_mnd_scr_bos_fbf_guj_akn_pan_fin_swt_bam_est_arw_mlt_geo_hin_ben_pol_alb_aeg_sid_por_hun_dgb_mao_rom_bat_jpn_knd_kor_dut_spa_xho_rus_jav_krd_owc_tag_cnt_mcd_tsn_eng_amr_cze_mol_swe_lat_qcu_svk_slo_ita_yor_chh_ctl_gam_fre_mly_grk_tsw_ukr_lda_sun_tha_tig_tml_moo_ewe_uzb_ger_nor_tur_igb_vie_heb_zul_swa_cic	-0.559148517571638	-1.33244861373102	0.18596849742055
87	heb_eng_ses_dut_sod_hau_gam_bos_aze_uzb_yor_bat_swa_afr_hin_bsq_ctl_aeg_zul_mnd_arw_rus_dgb_pan_ewe_alb_fin_xho_cic_est_lat_owc_geo_mcd_pol_ita_por_wly_amr_spa_hun_moo_sun_guj_mao_jpn_tml_kor_swe_slo_bem_ukr_jav_rom_anl_mly_cnt_fre_tsn_svk_mlt_prs_glc_bul_lit_qcu_nor_scr_urd_lda_tig_krd_sid_grk_tag_ben_akn_mol_bam_ind_tha_amh_knd_dyu_igb_tur_cze_ger_azi_fbf_vie_chh_ven_swt_tsw	0.281322458882419	0.661851193668071	0.50970323620747
88	chh_bul_ven_dut_sid_heb_amh_rus_uzb_tur_dyu_jav_zul_scr_ukr_bsq_grk_tig_tsw_mnd_slo_urd_igb_spa_fbf_hin_est_cic_ses_hun_cze_owc_geo_ctl_ben_lat_pan_anl_amr_glc_fin_akn_sun_eng_tag_jpn_tml_kor_fre_por_tsn_guj_bat_prs_aeg_ind_cnt_ger_swa_mcd_sod_arw_svk_afr_alb_qcu_mol_bos_pol_bam_hau_rom_gam_swe_mly_krd_yor_ita_xho_mao_tha_mlt_knd_swt_bem_azi_nor_lit_aze_ewe_vie_wly_lda_moo_dgb	-0.827622956430559	-1.99861539429629	0.048569706689357
89	owc_spa_moo_por_hau_mlt_sod_cze_tur_azi_swt_tag_lda_fre_hin_bsq_urd_amr_tsn_mnd_nor_glc_akn_guj_fbf_slo_est_xho_bam_fin_rus_heb_geo_afr_lat_pan_scr_aeg_gam_ita_hun_ven_jav_svk_mly_jpn_tml_kor_ger_dut_ses_lit_bat_alb_sid_sun_cnt_bos_swa_mcd_wly_eng_pol_prs_bul_qcu_arw_mol_rom_zul_chh_ben_anl_krd_ind_swe_bem_grk_yor_mao_tha_amh_knd_cic_tsw_uzb_ctl_ukr_aze_dyu_vie_tig_igb_dgb_ewe	-0.280230086219802	-0.663081593106619	0.508918501295197
90	tig_hin_dgb_mol_amh_aeg_sod_arw_uzb_aze_tsn_jav_cic_rom_svk_bsq_guj_sid_fbf_mnd_ger_afr_ewe_urd_zul_mcd_fin_moo_swt_hun_swe_gam_geo_lat_glc_spa_nor_owc_chh_eng_est_akn_sun_rus_mao_jpn_tml_kor_cze_ben_xho_krd_ind_alb_amr_mly_cnt_dut_swa_slo_wly_fre_scr_lit_por_qcu_pol_ita_grk_ven_anl_ukr_heb_bos_bat_prs_ses_pan_igb_tag_tha_mlt_knd_lda_dyu_azi_ctl_bul_tur_bam_vie_hau_tsw_bem_yor	0.405664647060345	0.956236193460725	0.341432052748771
91	wly_nor_bam_lat_heb_tig_amr_hin_tur_aze_ven_mao_swa_fre_guj_bsq_svk_amh_dyu_mnd_mcd_urd_akn_swe_ewe_slo_fin_zul_swt_est_alb_sod_geo_pol_ger_dut_ita_owc_chh_grk_hun_tsn_tag_ukr_jav_jpn_tml_kor_eng_bos_igb_ben_sun_lit_sid_bat_cnt_krd_cic_rus_aeg_pan_cze_rom_ctl_qcu_bul_mol_por_lda_hau_glc_mlt_scr_mly_spa_yor_prs_moo_ind_tha_gam_knd_ses_tsw_uzb_afr_arw_azi_fbf_vie_anl_dgb_xho_bem	0.676437901757595	1.60265134002299	0.112402851013769
92	wly_spa_yor_bos_sid_sod_amh_ukr_azi_tur_fbf_tag_ven_cze_krd_bsq_lat_anl_cic_cnt_ger_svk_dyu_glc_dgb_scr_est_moo_akn_hun_urd_chh_geo_afr_guj_dut_mol_gam_tig_grk_fin_tsw_mly_slo_mao_jpn_tml_kor_lit_hin_zul_prs_jav_fre_amr_bat_mnd_rom_igb_nor_heb_ita_ctl_pol_swe_qcu_rus_bul_alb_tsn_mlt_por_hau_arw_ind_eng_bem_ben_ses_sun_tha_aeg_knd_swa_swt_aze_mcd_pan_uzb_ewe_vie_owc_xho_lda_bam	-0.508676770253383	-1.21065674961389	0.229094781662147
93	heb_ita_ewe_lit_aeg_owc_hau_lat_azi_aze_lda_tag_moo_dut_ukr_bsq_ben_chh_dgb_mnd_svk_ger_zul_pol_bam_bos_hun_fbf_igb_est_cze_anl_geo_fre_grk_eng_glc_sid_gam_swe_fin_yor_mao_rom_jav_jpn_tml_kor_krd_urd_swt_por_mly_spa_amh_sun_cnt_mcd_ven_pan_sod_prs_guj_ctl_rus_qcu_slo_scr_hin_bem_mlt_alb_wly_arw_ind_nor_ses_mol_cic_bat_tha_amr_knd_akn_tsn_tur_bul_afr_uzb_swa_vie_tig_xho_dyu_tsw	-0.256908249724607	-0.607242568081153	0.545169738933952
94	amr_ukr_tsn_fre_heb_owc_wly_mcd_aze_azi_bam_ind_ewe_slo_glc_bsq_lat_gam_moo_cnt_swe_hin_dyu_scr_ven_ben_est_bem_swa_hun_krd_sid_geo_pan_arw_svk_spa_aeg_mlt_nor_fin_igb_sun_prs_mly_jpn_tml_kor_ita_lit_lda_por_tag_guj_tig_mao_mnd_pol_tsw_alb_anl_ctl_urd_eng_cze_qcu_ger_bul_grk_ses_hau_dut_sod_rus_bat_afr_zul_mol_akn_jav_tha_chh_knd_dgb_yor_uzb_rom_bos_tur_xho_vie_amh_fbf_cic_swt	0.204337253726405	0.481769515270703	0.631101475380289
95	wly_mcd_zul_ger_aeg_anl_gam_rom_uzb_tur_dyu_bat_ven_glc_svk_bsq_arw_hau_bem_mnd_swe_guj_tsn_bos_fbf_ben_est_lda_swa_fin_urd_sid_geo_krd_pol_grk_bul_sod_tig_cze_hun_bam_tag_mol_jav_jpn_knd_kor_slo_alb_swt_nor_sun_ita_owc_ind_cnt_rus_tsw_prs_amr_por_dut_ctl_fre_qcu_afr_eng_hin_dgb_chh_spa_heb_pan_mly_ukr_xho_lit_cic_mao_tha_mlt_tml_ewe_akn_aze_scr_lat_azi_moo_vie_amh_yor_ses_igb	0.282456101117333	0.664931637092395	0.507739776062228
96	owc_mol_tsn_svk_wly_aeg_chh_krd_uzb_aze_dgb_mly_cic_lat_pan_bsq_ben_sod_swa_cnt_rus_glc_moo_nor_swt_mcd_est_ven_xho_fin_guj_tig_geo_urd_slo_ita_bul_mlt_amh_ctl_hun_dyu_jav_scr_sun_jpn_tml_kor_dut_alb_lda_rom_bat_fre_sid_tag_mnd_ukr_bem_bos_heb_prs_pol_grk_eng_qcu_arw_spa_hin_bam_gam_swe_amr_lit_ind_cze_igb_por_akn_mao_tha_hau_knd_fbf_yor_tur_ger_afr_azi_tsw_vie_anl_ewe_ses_zul	-0.320123803238061	-0.757717457951148	0.45053584984054
97	heb_mcd_ven_ita_hau_sod_wly_arw_uzb_aze_dyu_mly_igb_pol_rus_bsq_krd_amh_akn_cnt_lit_eng_bam_por_swa_dut_hun_fbf_tsw_est_mol_mlt_geo_fre_scr_swe_guj_gam_amr_prs_fin_zul_jav_alb_ind_jpn_tml_kor_urd_ger_dgb_cze_tag_ben_owc_sun_mnd_rom_ewe_slo_chh_afr_bos_hin_grk_qcu_nor_ukr_spa_ses_anl_ctl_sid_lat_bat_bul_bem_pan_cic_mao_tha_tig_knd_lda_tsn_tur_svk_glc_azi_swt_vie_aeg_moo_xho_yor	-0.482015416687403	-1.14617562577906	0.254663096247178
98	tig_bos_xho_por_owc_sid_anl_afr_aze_tur_ses_mly_dgb_glc_alb_bsq_ben_amh_zul_cnt_ukr_mol_igb_rom_bam_fre_hun_swa_ewe_fin_nor_aeg_geo_lat_rus_grk_spa_gam_amr_arw_est_lda_tag_svk_bat_jpn_tml_kor_prs_slo_dyu_cze_mao_pol_sod_sun_mnd_hin_cic_pan_wly_ita_ctl_ger_mcd_qcu_dut_swe_scr_ven_hau_lit_chh_guj_ind_eng_akn_bul_bem_jav_tha_heb_knd_moo_fbf_azi_krd_urd_uzb_yor_vie_mlt_swt_tsw_tsn	-0.0650072247283034	-0.153174487417733	0.878592539593527
99	hau_swe_tsw_ctl_mlt_wly_aeg_afr_azi_aze_ven_mly_dyu_pan_ger_bsq_fre_heb_swt_mnd_spa_arw_zul_prs_yor_guj_est_moo_dgb_hun_lit_anl_geo_rom_urd_bul_alb_sod_amr_svk_fin_swa_bat_scr_ind_jpn_knd_kor_bos_krd_igb_lat_mao_pol_owc_jav_cnt_cze_tsn_ita_chh_hin_rus_eng_nor_qcu_glc_ben_mol_xho_gam_por_tig_ukr_sun_grk_bem_mcd_lda_tag_tha_sid_tml_ses_cic_tur_slo_dut_uzb_fbf_vie_amh_akn_ewe_bam	-1.01332758466838	-2.47329516480554	0.0152027523963333
100	heb_ben_tsw_por_amh_tig_sid_rus_aze_uzb_akn_mao_cic_bos_pol_bsq_afr_anl_ses_mnd_ita_eng_yor_lit_swt_spa_hun_ewe_moo_fin_ger_owc_geo_krd_mol_nor_slo_mlt_wly_guj_est_igb_sun_alb_bat_jpn_tml_kor_lat_urd_zul_glc_jav_svk_gam_ind_cnt_grk_lda_bul_hau_fre_ukr_hin_swe_qcu_prs_cze_rom_bam_aeg_dut_chh_arw_tag_mcd_swa_scr_fbf_mly_tha_amr_knd_dyu_bem_tur_ctl_pan_azi_ven_vie_sod_tsn_dgb_xho	-0.378587434738689	-0.897881215831835	0.371567528684514
101	wly_swe_dgb_slo_tig_amh_gam_arw_azi_aze_xho_ind_cic_por_lat_bsq_pan_hau_bem_mnd_grk_urd_tsn_scr_ven_mcd_est_zul_akn_hun_krd_mlt_geo_prs_guj_ukr_bos_sid_owc_rus_fin_fbf_jav_ctl_mao_jpn_knd_kor_eng_lit_yor_hin_sun_ger_sod_mly_cnt_ita_dyu_spa_amr_nor_mol_pol_svk_qcu_ben_cze_fre_ewe_chh_rom_aeg_glc_bat_alb_swa_afr_bam_tag_tha_heb_tml_swt_lda_uzb_bul_dut_tur_moo_vie_anl_igb_ses_tsw	0.122440502605275	0.288180724311827	0.773849681091768
102	amh_spa_dgb_krd_owc_aeg_sod_bul_aze_tur_swt_mao_tsw_prs_fre_bsq_svk_gam_fbf_mnd_rus_mol_yor_hin_lda_ctl_est_zul_ven_hun_glc_wly_geo_ukr_swe_rom_eng_mlt_hau_urd_fin_ewe_bat_pan_ind_jpn_tml_kor_alb_slo_swa_bos_tag_cze_chh_mly_cnt_ger_bam_lat_heb_ben_afr_grk_nor_qcu_pol_guj_dut_moo_anl_arw_tig_mcd_sun_lit_ses_scr_xho_jav_tha_sid_knd_bem_igb_uzb_por_ita_azi_dyu_vie_amr_cic_akn_tsn	-0.0493307916729247	-0.116385990567995	0.907597596644399
103	sod_lat_dgb_grk_mlt_heb_aeg_alb_tur_azi_akn_jav_cic_arw_bos_bsq_lit_amh_ven_cnt_bul_rom_tsw_ita_dyu_fre_hun_bam_yor_fin_prs_chh_geo_ger_afr_mol_ben_owc_hau_svk_est_swa_ind_pan_mly_jpn_tml_kor_krd_por_lda_pol_tag_spa_amr_mao_mnd_mcd_swt_urd_gam_cze_dut_scr_ukr_qcu_hin_ctl_guj_tsn_sid_eng_wly_swe_bat_slo_ses_glc_fbf_sun_tha_tig_knd_xho_ewe_uzb_nor_rus_aze_bem_vie_anl_zul_igb_moo	-0.875298501511196	-2.12077648238067	0.0366014756856286
104	tig_ctl_xho_pol_amr_owc_aeg_slo_aze_tur_akn_sun_tsw_grk_mcd_bsq_fre_gam_yor_cnt_alb_ben_fbf_ukr_bem_rom_hun_moo_bam_fin_lit_sid_geo_krd_por_scr_pan_anl_heb_guj_est_igb_mly_glc_tag_jpn_tml_kor_mol_dut_swa_prs_bat_rus_wly_mao_mnd_arw_cic_ita_mlt_swe_bos_urd_spa_qcu_eng_lat_nor_lda_amh_cze_chh_hin_ind_ger_ses_afr_tsn_jav_tha_sod_knd_swt_zul_azi_bul_svk_uzb_dyu_vie_hau_ven_dgb_ewe	-0.493525002450092	-1.17420724680001	0.243310087445283
105	gam_arw_fbf_lit_mlt_aeg_amh_rom_azi_tur_tsw_mly_cic_slo_mol_bsq_scr_amr_swa_mnd_swe_svk_dyu_rus_ewe_nor_hun_akn_bem_fin_hin_chh_geo_pan_urd_bul_cze_owc_hau_glc_est_ses_jav_dut_mao_jpn_knd_kor_bos_fre_ven_por_bat_ger_wly_ind_cnt_ita_lda_grk_heb_eng_lat_ctl_krd_qcu_prs_alb_guj_dgb_sod_mcd_tig_ukr_sun_ben_swt_spa_igb_tag_tha_anl_tml_bam_yor_uzb_pol_afr_aze_zul_vie_sid_tsn_xho_moo	0.0656767945644122	0.154589008963133	0.877480332731203
106	chh_pol_ven_fre_hau_anl_wly_rus_azi_uzb_dgb_bat_fbf_scr_eng_bsq_swe_owc_ewe_cnt_lat_cze_xho_svk_swt_pan_hun_tsw_yor_fin_ctl_amr_geo_afr_prs_alb_mcd_sid_heb_ben_est_bem_jav_bul_sun_jpn_knd_kor_ita_spa_igb_mol_tag_urd_sod_ind_mnd_arw_moo_glc_tig_ger_grk_hin_krd_qcu_guj_dut_por_swa_amh_ukr_aeg_nor_mao_rom_dyu_bos_ses_mly_tha_gam_tml_lda_bam_aze_slo_lit_tur_zul_vie_mlt_tsn_akn_cic	-0.506607937967749	-1.20534087193021	0.231129727517366
107	amr_por_cic_lit_sid_aeg_chh_guj_uzb_aze_bam_mly_yor_ben_rom_bsq_ctl_mlt_tsw_mnd_spa_dut_bem_afr_fbf_glc_est_tsn_swa_fin_pan_owc_geo_scr_swe_pol_svk_sod_heb_grk_hun_igb_mao_fre_bat_jpn_tml_kor_nor_rus_swt_hin_ind_bul_gam_tag_cnt_krd_lda_mcd_wly_arw_lat_alb_eng_qcu_slo_ita_mol_xho_hau_ger_anl_cze_jav_urd_zul_bos_ses_sun_tha_amh_knd_ewe_dgb_tur_ukr_prs_azi_moo_vie_tig_akn_ven_dyu	-0.264474862316481	-0.625348383691467	0.533273953793458
108	wly_rom_yor_eng_owc_heb_tig_prs_uzb_azi_fbf_bat_dyu_fre_mcd_bsq_arw_anl_moo_mnd_grk_ukr_swa_ita_ewe_ctl_hun_igb_zul_est_pol_chh_geo_ben_ger_hin_mol_mlt_aeg_por_fin_xho_mly_nor_tag_jpn_knd_kor_cze_svk_lda_alb_ind_krd_amh_sun_cnt_scr_bem_spa_hau_pan_lat_urd_glc_qcu_afr_rus_lit_tsn_sid_bos_sod_swe_jav_bul_dgb_slo_cic_mao_tha_amr_tml_swt_tsw_tur_guj_dut_aze_bam_vie_gam_ses_ven_akn	-0.987243350416877	-2.40539537002085	0.0181342642202335
109	hau_bos_moo_lat_owc_mlt_sid_rus_tur_aze_igb_sun_ewe_ctl_pol_bsq_ger_chh_cic_cnt_glc_ita_zul_rom_akn_scr_fin_ven_bem_hun_arw_amh_geo_eng_bul_swe_mol_anl_amr_hin_est_dgb_ind_nor_tag_jpn_tml_kor_pan_urd_lda_fre_bat_krd_tig_mly_mnd_ben_swa_grk_wly_cze_alb_svk_prs_qcu_ukr_lit_guj_fbf_sod_dut_heb_spa_mao_mcd_tsn_por_yor_jav_tha_gam_knd_swt_ses_azi_afr_slo_uzb_bam_vie_aeg_xho_tsw_dyu	-0.342023723502085	-0.809848467259028	0.420094597899616
110	sid_guj_swt_krd_amr_sod_anl_dut_azi_tur_lda_sun_fbf_ger_urd_bsq_arw_aeg_akn_mnd_pan_ukr_swa_pol_zul_rus_hun_bem_moo_est_cze_heb_geo_fre_lat_ita_glc_tig_wly_prs_fin_xho_jav_bul_tag_jpn_tml_kor_spa_rom_ven_lit_mao_grk_mlt_bat_cnt_svk_ses_alb_owc_mol_swe_afr_ctl_qcu_nor_hin_bos_tsn_hau_eng_gam_por_mly_ben_cic_mcd_tsw_ind_tha_amh_knd_yor_bam_aze_scr_slo_uzb_dgb_vie_chh_igb_dyu_ewe	-0.652642599020985	-1.56223250893781	0.121629830025741
111	hau_alb_igb_lat_anl_gam_heb_lit_azi_aze_ses_tag_bam_ctl_pan_bsq_dut_amr_ven_mnd_bul_ben_tsn_swe_zul_urd_hun_tsw_lda_fin_nor_aeg_geo_arw_por_hin_rus_tig_mlt_rom_est_swt_jav_eng_ind_jpn_tml_kor_pol_grk_ewe_mol_bat_ger_chh_sun_cnt_ita_xho_bos_owc_cze_guj_fre_spa_qcu_svk_slo_glc_cic_sid_afr_amh_krd_mao_mcd_akn_scr_dgb_mly_tha_wly_knd_yor_moo_tur_ukr_prs_uzb_swa_vie_sod_bem_dyu_fbf	-0.58782799342659	-1.40208706825653	0.164218259759107
112	owc_ben_yor_guj_anl_heb_mlt_rus_tur_aze_fbf_sun_tsw_nor_bul_bsq_mol_sod_dyu_cnt_arw_ita_cic_glc_igb_bos_est_swt_ses_fin_grk_sid_geo_lat_swe_scr_fre_wly_aeg_rom_hun_moo_jav_mcd_mly_jpn_tml_kor_svk_lit_akn_pol_ind_ger_hau_mao_mnd_slo_dgb_alb_gam_prs_cze_afr_krd_qcu_por_urd_pan_ven_amr_eng_chh_ctl_bat_hin_ewe_dut_tsn_tag_tha_tig_knd_lda_bem_uzb_spa_ukr_azi_swa_vie_amh_xho_zul_bam	-0.123218863288514	-0.290383535948205	0.772169364996477
113	anl_scr_dyu_alb_hau_mlt_wly_pol_aze_tur_cic_mly_zul_bos_swe_bsq_guj_gam_moo_cnt_cze_bul_fbf_pan_xho_afr_hun_dgb_yor_est_eng_aeg_geo_ctl_spa_fre_mol_sod_chh_ben_fin_swt_sun_ger_tag_jpn_knd_kor_prs_slo_igb_mcd_jav_nor_sid_ind_mnd_hin_bam_krd_amr_dut_lat_svk_ita_qcu_grk_ukr_urd_ses_heb_por_tig_glc_bat_rom_swa_arw_bem_mao_tha_amh_tml_ven_ewe_uzb_rus_lit_azi_tsw_vie_owc_tsn_akn_lda	0.00154921597882249	0.00365363421784299	0.997092654031509
114	owc_ctl_lda_hin_amr_sod_chh_rom_tur_aze_cic_tag_yor_swe_pol_bsq_afr_hau_swt_cnt_por_grk_bam_cze_moo_nor_est_bem_xho_hun_krd_aeg_geo_fre_urd_mcd_ben_wly_gam_glc_fin_zul_ind_rus_jav_jpn_knd_kor_bul_bos_dyu_pan_bat_svk_heb_sun_mnd_mol_akn_guj_tig_ger_ita_dut_arw_qcu_eng_scr_slo_ewe_sid_lat_mlt_prs_mly_spa_fbf_ukr_igb_mao_tha_amh_tml_tsw_ses_azi_lit_alb_uzb_dgb_vie_anl_ven_tsn_swa	-0.0565190056412516	-0.133360751137896	0.894196235176662
115	hau_fre_bem_ctl_chh_amh_wly_glc_uzb_tur_dyu_mao_tsw_swe_scr_bsq_pan_sod_dgb_cnt_hin_pol_tsn_ita_yor_urd_est_zul_igb_fin_ben_tig_geo_dut_spa_lat_mcd_heb_anl_grk_hun_ven_jav_rom_mly_jpn_tml_kor_rus_bos_swt_prs_ind_por_sid_bat_mnd_lit_fbf_cze_mlt_bul_afr_svk_slo_qcu_arw_krd_guj_xho_amr_eng_aeg_ger_tag_alb_akn_mol_cic_sun_tha_gam_knd_ses_bam_aze_ukr_nor_azi_lda_vie_owc_ewe_swa_moo	0.149412033348159	0.351866674728819	0.725734286278321
116	sid_bos_moo_prs_anl_amh_gam_swe_tur_uzb_lda_bat_swt_fre_grk_bsq_rom_heb_zul_mnd_glc_arw_dgb_spa_swa_mcd_fin_xho_ewe_est_guj_sod_geo_cze_scr_alb_pan_wly_owc_afr_hun_bam_ind_ger_mly_jpn_tml_kor_slo_lat_tsw_ukr_sun_ita_tig_mao_cnt_dut_bem_lit_hau_pol_mol_hin_ctl_qcu_bul_por_svk_ses_mlt_ben_chh_rus_jav_nor_ven_eng_fbf_tag_tha_aeg_knd_igb_tsn_azi_krd_urd_aze_yor_vie_amr_cic_dyu_akn	-0.407480358671829	-0.966927734493813	0.336087971053505
117	amh_spa_fbf_pol_mlt_tig_sod_swe_uzb_aze_cic_jav_swt_scr_afr_bsq_eng_owc_ven_cnt_dut_alb_ses_ctl_bem_prs_est_zul_tsn_fin_ita_gam_geo_fre_svk_mcd_hin_anl_aeg_nor_hun_ewe_mao_slo_ind_jpn_tml_kor_glc_ben_bam_rom_sun_mol_chh_tag_mnd_lit_yor_cze_hau_krd_bul_arw_bos_qcu_ukr_grk_rus_akn_heb_ger_sid_pan_mly_por_moo_guj_tsw_bat_tha_wly_knd_dyu_igb_tur_lat_urd_azi_lda_vie_amr_xho_dgb_swa	-0.515255643459936	-1.22812488187196	0.22249921304878
118	mlt_mcd_cic_lit_aeg_gam_sid_nor_aze_uzb_ewe_bat_lda_spa_rus_bsq_eng_anl_xho_mnd_scr_rom_moo_afr_tsw_hin_fin_bam_fbf_est_alb_wly_geo_swe_dut_krd_bos_amh_tig_guj_hun_zul_jav_bul_mao_jpn_knd_kor_ger_lat_ses_pol_tag_slo_amr_ind_cnt_cze_akn_arw_hau_pan_mol_urd_glc_qcu_fre_ctl_svk_ven_chh_por_owc_ita_mly_ben_igb_prs_yor_sun_tha_sod_tml_tsn_swa_azi_grk_ukr_tur_dgb_vie_heb_dyu_bem_swt	0.0706452405159888	0.166204059801689	0.868357168514672
119	tig_guj_yor_nor_chh_owc_mlt_mcd_tur_uzb_fbf_ind_akn_slo_rom_bsq_scr_aeg_zul_mnd_dut_mol_ses_bos_dgb_lit_est_bem_tsn_fin_ger_gam_geo_spa_krd_rus_ctl_amr_sid_hin_hun_dyu_mao_arw_bat_jpn_tml_kor_glc_urd_ewe_pan_mly_bul_heb_tag_cnt_pol_moo_afr_hau_prs_ita_alb_por_qcu_svk_ukr_fre_xho_amh_grk_sod_ben_sun_eng_swt_lat_swa_jav_tha_anl_knd_lda_tsw_azi_cze_swe_aze_cic_vie_wly_ven_bam_igb	-0.33249431759531	-0.787317026175445	0.433098234195607
120	hau_eng_bem_urd_mlt_anl_amh_cze_aze_tur_ewe_mao_cic_pol_ita_bsq_lit_aeg_swt_mnd_svk_spa_swa_arw_xho_por_fin_moo_bam_hun_fre_amr_geo_mol_prs_guj_krd_wly_chh_alb_est_ses_bat_pan_jav_jpn_tml_kor_afr_scr_dyu_ger_sun_glc_heb_tag_cnt_grk_lda_slo_sid_nor_lat_rom_hin_qcu_ctl_ben_mcd_zul_owc_ukr_sod_rus_mly_bos_igb_swe_dgb_ind_tha_gam_knd_ven_yor_azi_dut_bul_uzb_fbf_vie_tig_akn_tsw_tsn	-0.0717697982310511	-0.169019079522134	0.866148712238193
121	gam_prs_swa_fre_sid_sod_mlt_krd_tur_azi_tsn_mly_dgb_scr_glc_bsq_spa_wly_ven_cnt_lat_ben_bem_ita_tsw_cze_fin_yor_cic_hun_eng_amr_geo_por_guj_arw_hin_tig_anl_grk_est_swt_tag_mcd_ind_jpn_tml_kor_ctl_ger_xho_mol_jav_urd_owc_mao_mnd_nor_ses_bos_heb_swe_ukr_pan_rus_qcu_pol_slo_bul_zul_amh_afr_aeg_lit_sun_alb_dyu_dut_fbf_bat_tha_hau_knd_bam_ewe_uzb_svk_rom_aze_moo_vie_chh_lda_akn_igb	-0.0457564775504982	-0.107725207666093	0.914445737614499
122	sod_cze_fbf_bul_anl_heb_owc_krd_uzb_azi_ses_tag_zul_lit_mol_bsq_dut_amh_moo_mnd_glc_pol_tsn_ger_akn_svk_est_ven_yor_hun_nor_gam_geo_guj_spa_ben_ukr_amr_tig_lat_fin_lda_mly_grk_bat_jpn_knd_kor_mcd_alb_bam_prs_sun_pan_sid_mao_cnt_rus_cic_arw_chh_eng_por_swe_rom_qcu_ita_afr_urd_dgb_wly_fre_hau_ctl_jav_slo_tsw_scr_igb_ind_tha_aeg_tml_swa_dyu_aze_bos_hin_tur_ewe_vie_mlt_swt_bem_xho	-0.467872528256952	-1.11251052979279	0.268786185984476
123	gam_ukr_swa_pol_aeg_owc_wly_nor_azi_aze_dgb_tag_lda_svk_spa_bsq_bul_mlt_tsn_cnt_pan_ben_ven_lat_bam_hin_est_dyu_igb_fin_por_amh_geo_ger_rus_dut_mol_tig_amr_guj_hun_cic_mao_ctl_bat_jpn_tml_kor_lit_krd_xho_slo_mly_fre_heb_jav_mnd_eng_tsw_ita_sid_glc_bos_prs_arw_qcu_grk_afr_urd_bem_sod_rom_chh_scr_sun_cze_zul_swe_moo_ind_tha_hau_knd_fbf_ewe_uzb_mcd_alb_tur_swt_vie_anl_akn_ses_yor	-0.211202136387132	-0.498615145537395	0.619227805613355
124	aeg_por_igb_scr_chh_tig_wly_ita_uzb_aze_cic_bat_ses_dut_ger_bsq_bos_hau_ewe_mnd_lit_krd_moo_bul_zul_glc_est_bam_fbf_fin_urd_anl_geo_afr_rus_grk_alb_amr_gam_svk_hun_swa_tag_ben_sun_jpn_knd_kor_nor_arw_akn_ctl_jav_mol_amh_mao_cnt_cze_dgb_mcd_heb_hin_rom_pan_pol_qcu_fre_spa_ukr_xho_owc_prs_mlt_swe_ind_eng_tsn_slo_tsw_mly_tha_sid_tml_swt_lda_tur_lat_guj_azi_ven_vie_sod_yor_dyu_bem	-0.612405516564991	-1.46626965773407	0.145948056388385
125	anl_cze_ses_swe_tig_wly_amr_ger_azi_tur_igb_mao_fbf_nor_ben_bsq_fre_aeg_xho_cnt_dut_urd_tsw_mcd_yor_lat_hun_ven_swa_fin_alb_chh_geo_eng_ctl_ita_spa_sod_heb_svk_est_zul_sun_por_jav_jpn_knd_kor_bos_glc_bam_prs_tag_pol_gam_ind_mnd_mol_akn_bul_mlt_scr_guj_arw_pan_qcu_hin_slo_ukr_dgb_sid_krd_hau_rus_mly_lit_dyu_grk_cic_bat_tha_owc_tml_moo_ewe_aze_rom_afr_uzb_lda_vie_amh_swt_tsn_bem	-0.398083906924502	-0.942873851700931	0.348188384894013
126	sod_ger_bem_rus_tig_mlt_amr_eng_tur_aze_lda_mao_moo_svk_alb_bsq_slo_aeg_tsw_mnd_mol_arw_cic_cze_akn_guj_fin_dyu_ewe_est_ita_heb_geo_pan_bul_ukr_ben_chh_amh_krd_hun_zul_tag_mcd_jav_jpn_knd_kor_ctl_hin_yor_rom_mly_urd_wly_bat_cnt_glc_bam_afr_sid_spa_pol_bos_swe_qcu_nor_dut_por_dgb_owc_scr_gam_lat_sun_fre_ses_lit_swa_ind_tha_hau_tml_swt_fbf_azi_grk_prs_uzb_igb_vie_anl_xho_tsn_ven	-0.780077162245301	-1.87937797973257	0.0633241061743414
127	owc_lat_fbf_fre_aeg_sod_amr_afr_azi_tur_zul_mao_igb_por_ukr_bsq_ita_gam_ses_cnt_pol_rus_bam_scr_lda_prs_fin_swa_dgb_hun_krd_tig_geo_ger_bos_svk_slo_sid_wly_glc_est_tsn_jav_grk_ind_jpn_tml_kor_rom_mcd_cic_arw_bat_pan_amh_sun_mnd_hin_dyu_eng_heb_cze_nor_guj_ben_qcu_lit_dut_spa_tsw_chh_alb_mlt_ctl_mly_mol_yor_urd_xho_tag_tha_anl_knd_swt_ven_uzb_swe_bul_aze_moo_vie_hau_akn_bem_ewe	-0.262575502008706	-0.6202591141982	0.536604159859697
128	amh_swe_igb_afr_owc_aeg_heb_pol_tur_azi_swt_mao_moo_ben_eng_bsq_arw_hau_cic_mnd_lat_alb_ewe_grk_tsw_prs_fin_tsn_ven_hun_spa_wly_geo_ita_ukr_urd_mol_tig_sod_bul_est_lda_ind_por_sun_jpn_knd_kor_fre_lit_swa_krd_bat_hin_mlt_jav_cnt_ctl_fbf_guj_chh_rus_ger_rom_scr_qcu_svk_dut_pan_ses_gam_mcd_sid_glc_mly_slo_akn_cze_bem_tag_tha_amr_tml_dyu_zul_aze_nor_bos_uzb_bam_vie_anl_dgb_xho_yor	-0.677750382858785	-1.622488662305	0.108084051563656
129	amr_por_dgb_ben_amh_sid_aeg_krd_uzb_tur_moo_tag_ven_nor_arw_bsq_cze_chh_bem_mnd_pan_alb_tsn_lit_ses_fre_fin_yor_swa_est_spa_anl_geo_dut_ita_mol_guj_owc_mlt_glc_hun_akn_sun_bul_bat_jpn_tml_kor_hin_slo_fbf_ger_mly_prs_tig_mao_cnt_urd_swt_lat_heb_ctl_mcd_ukr_scr_qcu_swe_grk_eng_bam_wly_svk_hau_bos_ind_afr_lda_pol_zul_jav_tha_sod_knd_dyu_tsw_aze_rom_rus_azi_cic_vie_gam_ewe_xho_igb	0.297180769260897	0.70009169910053	0.485617690541874
130	sod_grk_moo_dut_owc_aeg_mlt_fre_uzb_tur_ses_bat_igb_swe_mol_bsq_ita_chh_fbf_cnt_spa_ukr_cic_urd_yor_pol_hun_bem_ven_est_scr_tig_geo_pan_svk_krd_glc_heb_anl_bos_fin_swa_mly_nor_jav_jpn_knd_kor_afr_hin_tsw_ctl_ind_lit_sid_mao_mnd_prs_xho_eng_wly_slo_bul_guj_ben_qcu_cze_rom_alb_swt_hau_arw_amh_rus_tag_mcd_dgb_por_bam_sun_tha_gam_tml_tsn_lda_aze_ger_lat_azi_akn_vie_amr_zul_ewe_dyu	-0.489795840810053	-1.16373582758136	0.247508062826001
131	owc_rus_bem_nor_amh_hau_amr_slo_tur_uzb_fbf_mao_akn_swe_ger_bsq_ctl_gam_bam_cnt_por_guj_moo_rom_dyu_scr_fin_tsw_cic_est_bos_aeg_geo_ben_svk_pan_grk_anl_sod_glc_hun_yor_mly_lit_bat_jpn_tml_kor_ita_mol_xho_lat_sun_dut_heb_ind_mnd_afr_ses_spa_mlt_ukr_fre_eng_prs_qcu_bul_cze_hin_tsn_tig_mcd_chh_pol_jav_krd_dgb_urd_ven_tag_tha_sid_knd_igb_lda_aze_arw_alb_azi_swt_vie_wly_swa_zul_ewe	-0.388537508926676	-0.921761646400213	0.35903798840521
132	aeg_cze_ewe_spa_hau_mlt_heb_urd_tur_aze_akn_tag_lda_scr_guj_bsq_bos_gam_dyu_cnt_glc_krd_cic_lat_xho_alb_hun_ses_bam_fin_mcd_sid_geo_rom_afr_rus_fre_anl_chh_ben_est_ven_mao_dut_mly_jpn_knd_kor_ctl_swe_swt_slo_bat_arw_amh_ind_mnd_pan_bem_ger_owc_bul_nor_eng_prs_qcu_hin_pol_mol_moo_wly_ita_sod_lit_sun_grk_swa_ukr_yor_jav_tha_amr_tml_tsw_igb_uzb_svk_por_azi_dgb_vie_tig_fbf_zul_tsn	-0.256730260319363	-0.606641673995022	0.545566818648066
133	owc_eng_swt_mcd_chh_anl_wly_bul_azi_uzb_bem_mly_igb_afr_urd_bsq_pan_mlt_moo_cnt_arw_bos_tsw_por_ven_slo_est_bam_zul_fin_ita_amh_geo_guj_glc_mol_ukr_aeg_amr_spa_hun_tsn_mao_dut_bat_jpn_tml_kor_rus_fre_fbf_nor_sun_lat_sod_tag_mnd_prs_swa_lit_tig_ben_alb_pol_hin_qcu_grk_cze_krd_akn_gam_svk_sid_rom_ind_scr_dgb_ctl_dyu_jav_tha_hau_knd_xho_yor_tur_swe_ger_aze_cic_vie_heb_ewe_lda_ses	-1.13475194908764	-2.79413588601378	0.00631963017247786
134	heb_ita_bam_svk_amh_tig_wly_krd_tur_azi_ewe_jav_akn_eng_urd_bsq_ukr_hau_dgb_mnd_bul_glc_cic_por_igb_mcd_est_ses_swa_fin_hin_owc_geo_slo_rom_cze_lit_sid_sod_afr_hun_tsw_tag_pan_mly_jpn_knd_kor_ctl_mol_zul_grk_sun_lat_gam_mao_cnt_prs_tsn_swe_chh_dut_spa_fre_arw_qcu_alb_nor_rus_swt_anl_scr_amr_guj_ind_ger_fbf_pol_moo_bat_tha_mlt_tml_lda_ven_uzb_ben_bos_aze_bem_vie_aeg_yor_dyu_xho	-0.583697931953434	-1.39336054382795	0.166832042959396
135	anl_ctl_tsn_rus_mlt_gam_amh_lat_aze_tur_yor_jav_dgb_guj_krd_bsq_rom_hau_tsw_cnt_ben_arw_xho_glc_swt_slo_est_ewe_fbf_hun_mcd_owc_geo_nor_dut_spa_pol_tig_aeg_svk_fin_bem_mly_lit_ind_jpn_tml_kor_swe_bul_akn_cze_tag_ukr_sid_mao_mnd_eng_moo_prs_wly_grk_scr_fre_alb_qcu_bos_urd_ita_ven_chh_mol_heb_ger_sun_por_bam_pan_lda_bat_tha_amr_knd_igb_dyu_uzb_afr_hin_azi_ses_vie_sod_swa_zul_cic	-0.273270514552211	-0.646189306887901	0.51974818201681
136	chh_scr_tsn_pan_tig_amh_amr_nor_aze_azi_bam_ind_akn_urd_ita_bsq_svk_heb_ses_mnd_slo_dut_cic_prs_bem_afr_est_moo_dgb_fin_ben_anl_geo_mol_fre_bul_spa_wly_sod_swe_hun_swa_mao_cze_tag_jpn_knd_kor_krd_grk_zul_lat_sun_pol_owc_mly_cnt_mcd_xho_ukr_gam_alb_por_lit_guj_qcu_hin_ctl_rom_ewe_aeg_bos_sid_glc_jav_arw_igb_ger_ven_bat_tha_mlt_tml_yor_swt_uzb_rus_eng_tur_dyu_vie_hau_lda_fbf_tsw	-0.537343806241135	-1.27958166764413	0.203875369042541
137	mlt_bos_tsn_krd_wly_hau_aeg_ben_tur_uzb_xho_ind_moo_ukr_nor_bsq_urd_amh_fbf_cnt_guj_lat_ewe_rus_cic_mol_fin_bem_dgb_hun_scr_tig_geo_lit_eng_rom_mcd_sid_amr_hin_est_ses_bat_swe_mao_jpn_tml_kor_arw_por_swt_fre_tag_alb_gam_jav_mnd_cze_tsw_bul_sod_dut_pol_prs_ctl_qcu_ita_slo_spa_swa_chh_ger_owc_pan_mly_grk_yor_glc_bam_sun_tha_anl_knd_igb_lda_azi_afr_svk_aze_ven_vie_heb_akn_dyu_zul	-0.871670102922295	-2.1059688180762	0.0379010497045072
138	tig_dut_moo_arw_wly_anl_amh_fre_uzb_aze_yor_jav_igb_por_spa_bsq_swe_chh_tsn_mnd_alb_ger_swt_eng_zul_pan_hun_swa_ses_est_guj_aeg_geo_ita_lat_mcd_ukr_heb_owc_nor_fin_xho_sun_ctl_tag_jpn_knd_kor_lit_scr_dgb_urd_mly_pol_sod_bat_cnt_rus_lda_afr_amr_cze_krd_rom_prs_qcu_bos_hin_ben_ven_sid_mol_gam_bul_ind_glc_bem_grk_ewe_mao_tha_mlt_tml_tsw_akn_azi_svk_slo_tur_fbf_vie_hau_dyu_cic_bam	-0.820613826935822	-1.97611082280638	0.0511054322784279
139	owc_scr_swa_ukr_amr_mlt_hau_pol_aze_uzb_bam_jav_akn_spa_prs_bsq_por_chh_ses_cnt_svk_mol_tsw_guj_bem_ctl_est_lda_swt_fin_ben_amh_geo_urd_ita_mcd_bos_gam_aeg_pan_hun_moo_tag_swe_sun_jpn_tml_kor_rus_hin_zul_nor_ind_glc_sid_bat_mnd_rom_igb_arw_sod_lit_dut_ger_krd_qcu_bul_fre_lat_tsn_wly_alb_heb_grk_mao_slo_dyu_afr_fbf_mly_tha_anl_knd_dgb_ven_tur_eng_cze_azi_xho_vie_tig_ewe_yor_cic	-0.338553751758281	-0.801049336529622	0.425144903597942
140	wly_nor_dyu_spa_mlt_amh_sod_afr_azi_tur_swa_mly_xho_scr_slo_bsq_swe_tig_moo_cnt_arw_bul_igb_lat_ewe_ben_hun_bem_fbf_fin_lit_aeg_geo_rus_urd_ctl_hin_hau_gam_guj_est_cic_jav_fre_ind_jpn_tml_kor_grk_por_tsw_bos_sun_dut_sid_tag_mnd_prs_akn_rom_amr_eng_svk_ger_mol_qcu_glc_mcd_cze_zul_anl_pan_chh_krd_bat_pol_dgb_alb_lda_mao_tha_owc_knd_ses_tsn_aze_ita_ukr_uzb_bam_vie_heb_ven_swt_yor	0.136711734678524	0.322501735966182	0.747796517596942
141	sid_grk_ses_ita_gam_hau_heb_scr_tur_uzb_igb_sun_yor_spa_alb_bsq_fre_owc_tsw_cnt_svk_urd_fbf_bul_swa_slo_fin_swt_moo_est_swe_amh_geo_prs_rus_afr_mcd_aeg_tig_ctl_hun_dyu_mly_rom_mao_jpn_knd_kor_mol_pol_cic_por_bat_bos_wly_ind_mnd_nor_bam_lit_anl_ger_cze_dut_krd_qcu_hin_pan_ukr_ewe_chh_guj_amr_glc_jav_arw_akn_eng_ven_tag_tha_sod_tml_zul_tsn_azi_lat_ben_aze_xho_vie_mlt_dgb_lda_bem	-0.451493238838238	-1.07314115646922	0.285984479949285
142	sid_svk_tsn_lit_owc_sod_heb_pan_azi_tur_ewe_sun_igb_nor_afr_bsq_cze_aeg_ses_mnd_ukr_scr_swa_spa_yor_fre_fin_bam_swt_hun_arw_amh_geo_ctl_mcd_bul_glc_mlt_hau_por_est_dyu_ind_hin_mly_jpn_tml_kor_prs_slo_cic_urd_jav_mol_chh_tag_cnt_ita_lda_ger_anl_lat_swe_rom_alb_qcu_pol_guj_eng_dgb_tig_ben_gam_bos_bat_rus_moo_dut_tsw_mao_tha_amr_knd_fbf_ven_aze_krd_grk_uzb_xho_vie_wly_bem_akn_zul	-1.01343718972192	-2.47007174902671	0.0153317043301708
143	mlt_rom_akn_mcd_tig_hau_chh_por_azi_aze_swa_mly_ven_ben_spa_bsq_mol_aeg_cic_cnt_arw_alb_lda_krd_tsw_pol_fin_zul_ewe_hun_scr_sid_geo_bos_urd_bul_svk_gam_wly_lit_est_igb_jav_ctl_bat_jpn_tml_kor_lat_afr_tsn_rus_mao_glc_heb_sun_mnd_ger_ses_slo_anl_cze_ita_fre_grk_qcu_nor_pan_guj_swt_owc_eng_amr_dut_ind_swe_bem_ukr_dgb_tag_tha_sod_knd_xho_fbf_tur_prs_hin_uzb_bam_vie_amh_moo_dyu_yor	0.166085856449692	0.390807536091306	0.69683333295753
144	amr_dut_tsw_lit_wly_sid_mlt_ger_uzb_tur_cic_mao_zul_scr_nor_bsq_prs_hau_bem_mnd_guj_swe_yor_fre_fbf_slo_est_swa_dgb_fin_arw_heb_geo_afr_glc_krd_grk_chh_aeg_mol_hun_xho_sun_mcd_ind_jpn_tml_kor_cze_rom_akn_urd_mly_bos_anl_tag_cnt_bul_ses_svk_tig_rus_ita_spa_pan_qcu_eng_pol_ctl_tsn_amh_alb_owc_lat_bat_por_ven_hin_lda_jav_tha_gam_knd_swt_igb_aze_ben_ukr_azi_ewe_vie_sod_moo_dyu_bam	-0.563006083548337	-1.34563472502728	0.18169189501106
145	gam_hin_bam_pan_wly_heb_amr_rom_aze_azi_ses_mao_dyu_slo_ita_bsq_ben_owc_fbf_cnt_lit_alb_ven_spa_tsn_dut_hun_akn_xho_fin_cze_mlt_geo_svk_scr_mcd_krd_sid_sod_prs_est_swt_jav_nor_mly_jpn_tml_kor_ctl_glc_dgb_ukr_tag_swe_anl_sun_mnd_bos_yor_guj_amh_fre_rus_ger_arw_qcu_bul_mol_urd_zul_tig_afr_hau_por_bat_pol_tsw_grk_swa_ind_tha_chh_knd_igb_moo_tur_eng_lat_uzb_ewe_vie_aeg_cic_lda_bem	-0.243177071982882	-0.574471186292117	0.567035997219131
146	amr_krd_yor_ger_sod_gam_mlt_arw_tur_aze_lda_ind_ewe_lat_nor_bsq_rus_aeg_moo_mnd_lit_pol_swa_slo_ven_por_est_cic_tsn_hun_alb_tig_geo_ben_afr_mcd_eng_anl_wly_urd_fin_zul_tag_glc_bat_jpn_tml_kor_ctl_svk_bam_dut_jav_bos_heb_sun_cnt_spa_bem_grk_amh_cze_prs_fre_pan_qcu_swe_mol_ita_fbf_chh_scr_hau_hin_mly_bul_dyu_ukr_igb_mao_tha_sid_knd_xho_dgb_azi_guj_rom_uzb_tsw_vie_owc_ses_swt_akn	-0.348618399210809	-0.825355416038793	0.411281988869624
147	tig_mcd_akn_bos_aeg_sid_wly_ben_aze_uzb_zul_sun_igb_eng_rom_bsq_ctl_gam_fbf_mnd_arw_grk_yor_svk_bem_slo_hun_swa_tsw_fin_guj_chh_geo_lit_urd_ita_hin_anl_sod_swe_est_ewe_tag_prs_mly_jpn_knd_kor_bul_mol_moo_afr_mao_pol_owc_jav_cnt_krd_lda_ger_amr_spa_ukr_fre_dut_qcu_por_rus_alb_tsn_amh_cze_heb_nor_bat_scr_swt_glc_dgb_ind_tha_mlt_tml_xho_dyu_tur_lat_pan_azi_ses_vie_hau_cic_ven_bam	0.257363683664508	0.605911297984653	0.546049658174742
148	sod_svk_ewe_afr_anl_tig_sid_ger_azi_tur_igb_ind_xho_eng_glc_bsq_krd_amh_yor_cnt_ukr_swe_ven_slo_akn_bos_est_swt_ses_hun_nor_wly_geo_cze_por_prs_rus_amr_aeg_mcd_fin_fbf_sun_pan_mao_jpn_tml_kor_rom_grk_tsw_lat_tag_scr_heb_jav_mnd_pol_dyu_ita_gam_ben_lit_dut_hin_qcu_mol_fre_alb_dgb_chh_bul_owc_ctl_bat_spa_bam_arw_lda_mly_tha_mlt_knd_tsn_moo_aze_guj_urd_uzb_zul_vie_hau_swa_bem_cic	-0.718596012015588	-1.72540098412219	0.0877766776687236
149	tig_svk_lda_eng_sid_heb_sod_alb_uzb_azi_bam_tag_dgb_rom_por_bsq_ben_hau_ven_cnt_mcd_swe_xho_fre_tsw_urd_est_yor_akn_fin_ita_owc_geo_glc_cze_ger_spa_wly_chh_lit_hun_ses_bat_hin_mly_jpn_knd_kor_lat_arw_cic_grk_ind_ukr_mlt_sun_mnd_bos_tsn_krd_amh_dut_bul_prs_mol_qcu_ctl_pol_scr_ewe_anl_afr_aeg_rus_mao_slo_swa_nor_moo_jav_tha_gam_tml_zul_fbf_tur_pan_guj_aze_swt_vie_amr_bem_igb_dyu	0.0852840280204229	0.200757980840835	0.841326219176523
150	tig_mol_bem_swe_aeg_amr_hau_spa_azi_uzb_ven_bat_ses_krd_bul_bsq_ben_wly_tsn_cnt_arw_lat_moo_ger_swa_slo_fin_zul_igb_hun_cze_amh_geo_ctl_eng_pol_glc_anl_sid_fre_est_lda_mly_grk_mao_jpn_tml_kor_ukr_hin_xho_por_tag_alb_owc_jav_mnd_nor_tsw_rom_chh_prs_ita_urd_scr_qcu_mcd_afr_guj_cic_sod_svk_gam_lit_sun_dut_akn_pan_ewe_ind_tha_heb_knd_fbf_dyu_tur_bos_rus_aze_swt_vie_mlt_dgb_bam_yor	-0.463638700746889	-1.10227725065591	0.273185565398032
151	sid_lat_ven_mol_sod_chh_hau_bos_tur_aze_dgb_tag_bam_nor_bul_bsq_pan_aeg_fbf_mnd_hin_scr_xho_glc_swa_ita_fin_akn_ewe_est_arw_tig_geo_dut_svk_alb_fre_gam_owc_prs_hun_tsw_mao_ukr_mly_jpn_tml_kor_krd_pol_ses_slo_jav_ger_amr_ind_cnt_grk_cic_cze_amh_por_mcd_eng_afr_qcu_lit_guj_urd_swt_heb_spa_mlt_rus_bat_ben_lda_ctl_igb_sun_tha_anl_knd_zul_bem_azi_swe_rom_uzb_yor_vie_wly_tsn_dyu_moo	-0.0896445612945384	-0.211254111457627	0.833151222978436
152	aeg_ita_tsn_lat_owc_heb_gam_mcd_azi_uzb_tsw_bat_swa_scr_mol_bsq_ger_anl_dgb_cnt_krd_grk_bam_pol_lda_nor_hun_moo_igb_est_lit_sod_geo_eng_ukr_bul_urd_mlt_sid_slo_fin_ven_mao_alb_ind_jpn_tml_kor_cze_spa_zul_bos_tag_guj_wly_mly_mnd_rus_ewe_prs_chh_dut_hin_ben_pan_qcu_arw_swe_rom_ses_amr_por_amh_svk_jav_fre_dyu_glc_fbf_sun_tha_hau_knd_bem_swt_aze_afr_ctl_tur_yor_vie_tig_akn_xho_cic	-0.715374602745578	-1.71766495362228	0.0891858637812707
153	aeg_lit_dgb_mcd_hau_wly_heb_cze_uzb_tur_swa_ind_tsn_rom_grk_bsq_ukr_sod_swt_cnt_spa_dut_lda_fre_zul_ben_fin_ewe_yor_est_scr_amh_geo_prs_bul_nor_slo_tig_mlt_afr_hun_dyu_tag_lat_mly_jpn_knd_kor_pan_ger_igb_ita_sun_pol_gam_jav_mnd_eng_fbf_rus_chh_urd_bos_krd_arw_qcu_svk_ctl_hin_xho_owc_alb_amr_swe_mao_glc_bam_mol_cic_bat_tha_sid_tml_akn_tsw_aze_por_guj_azi_bem_vie_anl_ven_ses_moo	-0.0521724307441475	-0.122915069123396	0.902439590773884
154	tig_bos_swt_ger_mlt_amr_gam_ctl_uzb_azi_dyu_bat_zul_lit_por_bsq_rom_aeg_igb_mnd_bul_dut_xho_guj_tsw_slo_fin_cic_moo_hun_krd_heb_geo_pol_hin_lat_glc_wly_anl_mol_est_ewe_ind_scr_tag_jpn_tml_kor_swe_afr_ven_rus_jav_nor_chh_sun_cnt_ukr_fbf_spa_sod_mcd_alb_grk_urd_qcu_svk_eng_cze_yor_sid_arw_owc_pan_mao_ita_tsn_ben_dgb_mly_tha_hau_knd_ses_swa_tur_fre_prs_aze_lda_vie_amh_bem_bam_akn	-0.994712537236582	-2.42474102882656	0.0172516237593983
155	gam_arw_dgb_mol_owc_aeg_amh_scr_azi_tur_lda_mly_ven_eng_por_bsq_ctl_amr_ses_cnt_glc_urd_tsn_grk_igb_pan_fin_cic_dyu_hun_prs_sid_geo_nor_bul_pol_guj_tig_chh_lit_est_fbf_tag_dut_bat_jpn_tml_kor_bos_hin_zul_spa_ind_rom_heb_mao_mnd_rus_swa_fre_wly_afr_svk_alb_krd_qcu_ben_slo_swe_ewe_anl_ger_sod_ita_sun_cze_bam_mcd_yor_jav_tha_hau_knd_bem_moo_aze_ukr_lat_uzb_akn_vie_mlt_swt_xho_tsw	-0.170820464080068	-0.402960087952247	0.687902438101886
156	wly_spa_ewe_mol_anl_gam_aeg_lit_uzb_tur_zul_mly_akn_ita_alb_bsq_ctl_hau_swt_mnd_grk_afr_cic_pan_tsn_cze_hun_moo_xho_est_svk_amr_geo_bul_ger_urd_scr_amh_tig_rus_fin_tsw_ind_rom_jav_jpn_knd_kor_dut_por_dyu_nor_sun_arw_mlt_tag_cnt_ben_fbf_lat_sod_eng_prs_pol_glc_qcu_swe_mcd_slo_ven_chh_krd_heb_guj_bat_fre_yor_bos_bam_mao_tha_sid_tml_bem_swa_aze_hin_ukr_azi_lda_vie_owc_igb_dgb_ses	0.467585745332688	1.10296789581138	0.272887085232994
157	owc_eng_ewe_glc_hau_amh_amr_spa_uzb_aze_tsw_jav_akn_lat_pan_bsq_scr_gam_bam_mnd_lit_dut_xho_mol_ven_ctl_fin_bem_dgb_est_rom_anl_geo_ita_arw_nor_cze_sod_heb_slo_hun_lda_mao_ger_mly_jpn_tml_kor_bul_krd_swa_ukr_bat_rus_chh_ind_cnt_guj_fbf_grk_aeg_svk_pol_fre_bos_qcu_swe_afr_prs_yor_sid_mcd_mlt_por_tag_alb_moo_ben_igb_sun_tha_wly_knd_zul_tsn_tur_hin_urd_azi_dyu_vie_tig_ses_cic_swt	0.185628066924464	0.437055490365205	0.663084273091091
158	tig_rus_xho_mol_hau_wly_chh_bul_azi_uzb_zul_bat_moo_ben_lat_bsq_hin_sod_ewe_cnt_mcd_scr_dgb_urd_bam_bos_fin_ven_cic_est_ger_anl_geo_slo_ukr_dut_grk_heb_gam_fre_hun_akn_tag_ita_jav_jpn_knd_kor_rom_svk_dyu_guj_mao_por_aeg_mly_mnd_krd_swa_pan_owc_swe_glc_cze_eng_qcu_lit_alb_prs_bem_mlt_ctl_sid_arw_ind_nor_lda_spa_swt_sun_tha_amr_tml_ses_igb_aze_pol_afr_tur_yor_vie_amh_tsn_tsw_fbf	0.400432815737349	0.944870984063048	0.347173131358848
159	chh_slo_ewe_spa_gam_hau_anl_pan_uzb_tur_zul_bat_ses_glc_lit_bsq_rom_owc_cic_cnt_urd_rus_fbf_scr_igb_ben_hun_bam_akn_fin_alb_amh_geo_dut_ger_swe_guj_heb_wly_ita_est_tsn_sun_fre_mao_jpn_knd_kor_prs_pol_xho_bos_jav_ctl_aeg_mly_mnd_afr_bem_cze_mlt_lat_eng_ukr_arw_qcu_mol_hin_svk_dgb_sid_grk_tig_mcd_ind_bul_dyu_nor_moo_tag_tha_amr_tml_lda_tsw_aze_por_krd_azi_swa_vie_sod_yor_ven_swt	-0.0336912825201898	-0.0793275379836936	0.936942548305465
160	wly_ger_bam_alb_sid_amr_amh_bul_aze_uzb_swa_tag_cic_krd_hin_bsq_fre_gam_ven_mnd_arw_pol_ewe_ita_yor_glc_hun_tsw_akn_fin_lat_hau_geo_scr_cze_prs_mol_owc_mlt_rom_est_dyu_mao_por_mly_jpn_tml_kor_mcd_grk_igb_urd_ind_nor_heb_sun_cnt_ukr_dgb_svk_chh_swe_rus_pan_spa_qcu_afr_ben_slo_bem_sod_lit_anl_ctl_jav_eng_ses_bos_zul_bat_tha_aeg_knd_fbf_swt_tur_guj_dut_azi_xho_vie_tig_tsn_moo_lda	-0.100192292578049	-0.236357306586507	0.81367521149295
161	owc_krd_xho_fre_wly_amr_aeg_mcd_azi_tur_ewe_tag_cic_hin_slo_bsq_urd_heb_ses_cnt_dut_ben_bem_afr_swa_rom_hun_yor_lda_fin_spa_sid_geo_glc_rus_scr_grk_mlt_hau_por_est_fbf_sun_guj_mly_jpn_tml_kor_nor_arw_tsn_mol_ind_bos_chh_jav_mnd_swe_dyu_pol_sod_pan_ita_lat_ger_qcu_prs_bul_eng_akn_gam_alb_tig_svk_bat_ctl_swt_ukr_igb_mao_tha_anl_knd_zul_moo_uzb_cze_lit_aze_ven_vie_amh_bam_tsw_dgb	-0.930371467547516	-2.25455313208705	0.02650841746634
162	hau_alb_ven_pan_amr_mlt_anl_hin_uzb_tur_akn_mly_dgb_slo_ger_bsq_por_sod_ses_mnd_swe_nor_swt_cze_zul_guj_hun_bam_tsn_est_eng_wly_geo_mol_prs_fre_bul_owc_heb_ita_fin_dyu_bat_spa_mao_jpn_knd_kor_afr_bos_ewe_grk_jav_dut_tig_tag_cnt_ben_bem_ukr_chh_mcd_lit_svk_ctl_qcu_pol_rom_krd_moo_sid_urd_gam_glc_ind_lat_swa_rus_yor_sun_tha_aeg_tml_xho_lda_aze_scr_arw_azi_igb_vie_amh_fbf_tsw_cic	-0.175263334890061	-0.41333776979995	0.680310695047082
163	aeg_urd_moo_ctl_chh_sod_gam_prs_azi_tur_tsn_mao_swt_bos_scr_bsq_rom_amr_bam_mnd_cze_ukr_ven_spa_swa_fre_hun_lda_dgb_est_grk_tig_geo_hin_bul_krd_rus_sid_hau_pol_fin_akn_bat_lit_tag_jpn_knd_kor_alb_lat_dyu_svk_sun_ben_heb_mly_cnt_arw_bem_pan_anl_afr_mcd_swe_nor_qcu_ger_por_ita_tsw_mlt_mol_amh_slo_ind_guj_zul_dut_cic_jav_tha_owc_tml_fbf_ses_aze_eng_glc_uzb_yor_vie_wly_xho_igb_ewe	0.331205243213709	0.78075072764018	0.436931943764024
164	aeg_ger_yor_cze_wly_sod_heb_rus_tur_uzb_moo_mly_dyu_bul_nor_bsq_arw_mlt_cic_mnd_por_ben_swt_urd_tsn_eng_fin_zul_akn_est_svk_sid_geo_ita_pol_afr_grk_chh_owc_prs_hun_ses_bat_scr_mao_jpn_tml_kor_spa_fre_ven_hin_jav_slo_amr_sun_cnt_swe_dgb_ctl_anl_lat_pan_rom_ukr_qcu_mol_mcd_guj_fbf_tig_alb_hau_glc_ind_lit_bem_dut_tsw_tag_tha_amh_knd_xho_igb_aze_krd_bos_azi_swa_vie_gam_ewe_bam_lda	-0.119565380576492	-0.281777121446147	0.77874047436501
165	wly_guj_akn_bos_aeg_tig_anl_lat_tur_aze_cic_mao_swa_ger_mol_bsq_nor_amr_zul_mnd_mcd_svk_lda_rus_tsw_pan_hun_bam_igb_est_scr_sid_geo_ben_grk_urd_arw_owc_hau_hin_fin_ven_mly_prs_tag_jpn_tml_kor_eng_ita_ses_ctl_sun_dut_amh_ind_cnt_afr_xho_swe_mlt_bul_rom_spa_cze_qcu_alb_glc_pol_dyu_sod_slo_chh_krd_jav_ukr_moo_lit_tsn_bat_tha_heb_knd_fbf_ewe_uzb_fre_por_azi_bem_vie_gam_yor_swt_dgb	0.00389653476463722	0.0091695889096055	0.992703470542791
166	wly_eng_cic_dut_gam_chh_hau_ukr_tur_azi_swt_bat_lda_svk_nor_bsq_lit_anl_dgb_cnt_mol_alb_ses_spa_bam_rom_est_igb_dyu_hun_ita_amr_geo_fre_guj_afr_rus_sod_amh_bul_fin_ewe_mao_slo_sun_jpn_tml_kor_por_cze_ven_swe_jav_pol_mlt_ind_mnd_ger_moo_ben_tig_ctl_scr_pan_prs_qcu_mcd_bos_glc_yor_aeg_grk_sid_urd_tag_lat_xho_krd_fbf_mly_tha_heb_knd_zul_akn_aze_hin_arw_uzb_bem_vie_owc_tsn_tsw_swa	-0.493182109139434	-1.17230715259695	0.244068032257956
167	gam_pol_tsn_krd_amr_wly_hau_urd_azi_aze_yor_mly_igb_arw_cze_bsq_prs_chh_fbf_cnt_alb_lat_swt_ukr_dyu_spa_est_ses_bem_fin_dut_sod_geo_ita_swe_glc_grk_mlt_amh_bul_hun_cic_ind_hin_jav_jpn_knd_kor_scr_mcd_ven_svk_sun_rus_anl_mao_mnd_nor_swa_bos_sid_fre_mol_afr_slo_qcu_pan_ger_lit_zul_tig_ben_owc_por_tag_rom_tsw_eng_bam_bat_tha_aeg_tml_ewe_lda_tur_ctl_guj_uzb_moo_vie_heb_akn_xho_dgb	-0.0358455837259481	-0.0844123728571454	0.932910015191215
168	sod_dut_akn_swe_amr_anl_aeg_guj_tur_uzb_ses_mao_tsn_scr_spa_bsq_mcd_amh_tsw_mnd_eng_mol_dyu_prs_zul_ukr_fin_ewe_swa_hun_bos_chh_geo_rus_arw_por_grk_sid_heb_ita_est_ven_ind_svk_sun_jpn_knd_kor_lit_ger_swt_cze_mly_rom_wly_jav_cnt_ctl_moo_pan_mlt_ben_alb_afr_hin_qcu_fre_glc_urd_bam_gam_pol_owc_krd_tag_bul_dgb_lat_xho_bat_tha_hau_tml_fbf_yor_azi_slo_nor_aze_lda_vie_tig_bem_igb_cic	0.225253254529092	0.531031868645492	0.596662653072216
169	amr_lat_swt_nor_sid_aeg_anl_ctl_tur_azi_zul_jav_tsw_svk_hin_bsq_por_tig_lda_mnd_guj_ben_bam_urd_moo_fre_hun_dyu_igb_est_grk_heb_geo_rom_afr_slo_alb_amh_chh_bos_fin_yor_mly_mol_ind_jpn_knd_kor_ukr_spa_akn_arw_tag_ita_owc_bat_cnt_cze_tsn_swe_mlt_mcd_rus_pan_dut_qcu_lit_scr_prs_xho_gam_bul_wly_krd_sun_glc_fbf_ger_ven_mao_tha_hau_tml_cic_swa_uzb_eng_pol_aze_ewe_vie_sod_ses_dgb_bem	-0.935842218596418	-2.27189413909182	0.0253979436568059
170	wly_spa_ses_por_owc_aeg_hau_grk_uzb_azi_bam_ind_tsn_lit_pol_bsq_pan_sod_bem_cnt_ukr_ctl_dyu_nor_lda_ben_hun_swa_swt_est_bul_amr_geo_afr_rus_rom_swe_heb_amh_cze_fin_akn_bat_bos_jav_jpn_tml_kor_mcd_mol_tsw_fre_sun_krd_sid_tag_mnd_prs_moo_ger_anl_dut_eng_urd_arw_qcu_svk_guj_hin_ewe_chh_alb_mlt_ita_mao_glc_cic_slo_ven_mly_tha_tig_knd_igb_dgb_aze_lat_scr_tur_fbf_vie_gam_xho_zul_yor	-1.09264114204602	-2.68593132569369	0.0085663680010775
171	heb_hin_bem_rom_amh_chh_mlt_bul_uzb_tur_moo_ind_ven_mcd_urd_bsq_afr_tig_dgb_mnd_guj_scr_yor_prs_xho_cze_hun_dyu_swt_fin_krd_sid_geo_pan_pol_spa_glc_hau_gam_ukr_est_igb_mao_svk_tag_jpn_knd_kor_por_slo_tsw_arw_mly_bos_aeg_bat_cnt_ger_ewe_ctl_wly_ita_mol_ben_swe_qcu_dut_grk_rus_ses_owc_eng_anl_lat_sun_alb_cic_fre_akn_jav_tha_amr_tml_lda_bam_aze_nor_lit_azi_zul_vie_sod_swa_fbf_tsn	0.0632626347519149	0.148886501611138	0.88196556658311
172	mlt_eng_moo_nor_amh_owc_gam_pol_aze_tur_yor_jav_ven_ctl_ukr_bsq_fre_sod_swa_mnd_rom_afr_xho_ben_cic_arw_fin_akn_swt_hun_ita_chh_geo_bos_svk_hin_bul_tig_amr_pan_est_ewe_mao_alb_mly_jpn_tml_kor_grk_urd_fbf_dut_ind_prs_anl_bat_cnt_lat_ses_lit_sid_por_ger_swe_spa_qcu_krd_cze_mcd_dyu_heb_slo_hau_guj_tag_mol_bam_scr_igb_sun_tha_aeg_knd_lda_tsn_uzb_rus_glc_azi_bem_vie_wly_tsw_zul_dgb	0.0416035889129691	0.0978686938504313	0.922247182063251
173	sid_svk_moo_nor_heb_aeg_amr_ger_uzb_tur_tsw_ind_ewe_urd_spa_bsq_cze_anl_cic_mnd_mol_ctl_dyu_arw_tsn_mcd_fin_bam_fbf_hun_guj_mlt_geo_scr_swe_prs_slo_wly_chh_eng_est_bem_mao_alb_mly_jpn_knd_kor_hin_afr_ses_rom_jav_ukr_sod_bat_cnt_ben_swt_ita_amh_krd_bos_fre_lat_qcu_pol_grk_pan_lda_gam_lit_hau_dut_sun_por_yor_glc_ven_tag_tha_tig_tml_swa_akn_azi_bul_rus_aze_zul_vie_owc_igb_dgb_xho	-0.56184030590219	-1.3402241304158	0.183437636469609
174	heb_bul_akn_guj_sod_amh_anl_pol_aze_tur_xho_mly_tsn_afr_pan_bsq_slo_wly_bam_cnt_bos_ctl_cic_svk_dgb_nor_est_ven_swt_fin_dut_amr_geo_ben_ger_hin_ita_hau_chh_alb_hun_moo_sun_swe_mao_jpn_knd_kor_lit_grk_zul_rus_ind_scr_mlt_bat_mnd_glc_tsw_rom_aeg_prs_ukr_lat_mol_qcu_por_spa_mcd_igb_owc_fre_sid_arw_jav_urd_ses_krd_lda_tag_tha_gam_tml_ewe_swa_uzb_cze_eng_azi_yor_vie_tig_fbf_bem_dyu	-0.0632367265428697	-0.149095775137732	0.881800896253264
175	gam_krd_ses_eng_aeg_sid_heb_swe_tur_uzb_igb_mly_akn_cze_ukr_bsq_dut_wly_moo_cnt_ger_ctl_yor_nor_bam_ben_hun_xho_ewe_est_slo_sod_geo_lat_bul_svk_grk_hau_amh_por_fin_tsn_bat_mcd_tag_jpn_knd_kor_scr_guj_fbf_spa_mao_pan_owc_ind_mnd_mol_cic_pol_mlt_rus_prs_arw_rom_qcu_urd_fre_ita_dgb_amr_afr_chh_hin_jav_alb_swa_lit_zul_sun_tha_tig_tml_bem_ven_azi_bos_glc_aze_lda_vie_anl_dyu_tsw_swt	0.193268039440958	0.455198405514072	0.650027428770763
176	mlt_svk_xho_arw_tig_heb_chh_rus_azi_tur_zul_sun_tsn_dut_rom_bsq_guj_sid_lda_cnt_mcd_ita_ewe_hin_tsw_nor_hun_swt_bem_est_pan_amr_geo_ukr_cze_ben_slo_wly_sod_afr_fin_yor_jav_ger_mao_jpn_tml_kor_bul_urd_bam_alb_tag_eng_amh_bat_mnd_spa_ven_pol_aeg_fre_scr_glc_lit_qcu_swe_bos_por_igb_owc_lat_anl_krd_mly_prs_cic_grk_ses_ind_tha_hau_knd_dyu_swa_aze_ctl_mol_uzb_dgb_vie_gam_moo_akn_fbf	0.376579432263178	0.88723870613924	0.37723915482589
177	amh_dut_dgb_ben_hau_aeg_gam_ctl_azi_uzb_lda_mly_swt_pol_ukr_bsq_swe_heb_fbf_cnt_svk_lat_moo_guj_ses_bos_fin_ewe_zul_est_arw_anl_geo_rus_afr_prs_mcd_sid_wly_lit_hun_akn_sun_por_mao_jpn_tml_kor_fre_bul_igb_glc_tag_alb_chh_jav_mnd_nor_bam_eng_owc_scr_hin_ita_cze_qcu_grk_urd_rom_dyu_tig_ger_sod_pan_ind_slo_tsn_spa_xho_bat_tha_amr_knd_swa_tsw_tur_mol_krd_aze_cic_vie_mlt_bem_ven_yor	-0.430080883484155	-1.02093339785248	0.30993446251745
178	hau_lit_dyu_swe_anl_mlt_sod_grk_aze_tur_bem_tag_dgb_dut_pol_bsq_rom_amh_tsw_mnd_svk_mcd_igb_mol_swt_bos_fin_ven_cic_est_ger_owc_geo_bul_prs_krd_glc_wly_aeg_afr_hun_yor_jav_ctl_ind_jpn_knd_kor_slo_scr_bam_urd_bat_cze_chh_sun_cnt_ita_moo_guj_heb_ukr_rus_pan_nor_qcu_arw_fre_alb_fbf_amr_lat_sid_hin_mly_eng_tsn_por_zul_mao_tha_gam_tml_xho_lda_azi_ben_spa_uzb_ses_vie_tig_swa_ewe_akn	-0.0035627713487806	-0.00838690325072244	0.993326262618518
179	amr_spa_ven_scr_gam_owc_sid_ukr_tur_uzb_cic_bat_swa_svk_swe_bsq_guj_hau_zul_cnt_rus_fre_igb_nor_yor_bos_est_tsn_dgb_hun_urd_heb_geo_ben_por_alb_rom_wly_sod_lat_fin_dyu_mao_mol_ind_jpn_knd_kor_bul_lit_swt_pol_sun_hin_anl_tag_mnd_ger_akn_dut_chh_glc_mcd_arw_ctl_qcu_krd_eng_prs_bem_mlt_afr_aeg_pan_mly_cze_tsw_grk_ses_jav_tha_tig_tml_fbf_bam_azi_ita_slo_aze_moo_vie_amh_xho_lda_ewe	-0.137221069233	-0.323699565240061	0.746892310839778
180	tig_nor_fbf_pol_wly_amr_sid_urd_azi_tur_bam_mao_ewe_arw_ger_bsq_por_sod_xho_cnt_bul_eng_dgb_glc_swt_bos_hun_ven_zul_fin_slo_chh_geo_grk_rom_mol_ita_anl_amh_mcd_est_swa_mly_dut_ind_jpn_knd_kor_guj_swe_akn_ukr_bat_krd_owc_tag_mnd_afr_ses_alb_hau_hin_ben_spa_scr_qcu_fre_lat_cze_tsn_mlt_ctl_aeg_rus_jav_prs_dyu_lit_moo_sun_tha_heb_tml_yor_tsw_uzb_pan_svk_aze_bem_vie_gam_cic_lda_igb	-0.408986295839318	-0.969977048721762	0.334573874558569
181	sod_afr_moo_ukr_amh_owc_wly_bul_aze_tur_fbf_mly_bam_ctl_svk_bsq_slo_gam_dyu_mnd_rus_arw_ven_por_xho_alb_fin_ses_igb_hun_scr_mlt_geo_grk_hin_swe_glc_chh_sid_eng_est_zul_mao_mcd_ind_jpn_knd_kor_lat_spa_lda_cze_tag_pol_heb_jav_cnt_ger_bem_mol_aeg_ben_nor_dut_krd_qcu_rom_guj_prs_swa_amr_urd_hau_fre_sun_bos_cic_ita_dgb_bat_tha_anl_tml_akn_tsw_azi_lit_pan_uzb_ewe_vie_tig_swt_yor_tsn	0.505453247729229	1.19230146282164	0.236176465351868
182	chh_swe_bam_hin_wly_sod_tig_dut_tur_azi_fbf_bat_zul_glc_por_bsq_krd_heb_cic_mnd_ctl_grk_xho_urd_lda_svk_hun_tsn_akn_fin_arw_hau_geo_mcd_pan_fre_eng_aeg_gam_ben_est_swt_mly_bul_sun_jpn_knd_kor_alb_mol_ven_rom_tag_prs_amr_mao_cnt_lit_moo_ita_amh_nor_guj_scr_rus_qcu_afr_pol_spa_tsw_anl_lat_sid_slo_ind_cze_swa_ger_bem_jav_tha_mlt_tml_ewe_yor_uzb_bos_ukr_aze_igb_vie_owc_ses_dyu_dgb	-0.582028320314724	-1.39037925614238	0.167732248475053
183	heb_eng_lda_nor_sid_owc_hau_pol_uzb_azi_xho_sun_akn_guj_swe_bsq_rus_gam_ses_cnt_fre_slo_dyu_grk_ewe_lat_est_bam_tsn_fin_dut_tig_geo_cze_bul_pan_por_mlt_amr_mol_hun_dgb_bat_mcd_jav_jpn_knd_kor_alb_svk_tsw_afr_mly_ben_wly_mao_mnd_krd_fbf_ukr_sod_ger_ctl_rom_glc_qcu_bos_scr_prs_moo_chh_ita_amh_urd_ind_hin_bem_arw_swt_tag_tha_anl_tml_igb_zul_tur_spa_lit_aze_yor_vie_aeg_ven_swa_cic	-0.540040416184998	-1.28746131317755	0.201128332870294
184	gam_prs_lda_pan_hau_anl_wly_ita_uzb_tur_xho_tag_cic_nor_mcd_bsq_guj_heb_zul_cnt_pol_eng_bam_cze_akn_ger_est_moo_dyu_hun_hin_mlt_geo_slo_spa_alb_arw_amh_owc_grk_fin_ewe_ind_lit_sun_jpn_tml_kor_urd_lat_ven_rus_bat_rom_tig_jav_mnd_dut_tsw_glc_amr_ben_bos_ctl_bul_qcu_svk_por_ukr_swt_chh_krd_sid_fre_mao_scr_fbf_mol_bem_mly_tha_aeg_knd_dgb_tsn_aze_afr_swe_azi_swa_vie_sod_ses_igb_yor	-0.749935226728243	-1.80486577682424	0.0743320406186175
185	anl_ita_bem_prs_mlt_hau_sod_spa_tur_uzb_akn_jav_dgb_urd_hin_bsq_ctl_amh_swt_mnd_rus_por_ses_lat_lda_bos_fin_zul_tsn_hun_rom_gam_geo_pan_dut_guj_lit_wly_amr_bul_est_bam_mly_ger_sun_jpn_tml_kor_scr_svk_fbf_alb_ind_krd_aeg_bat_cnt_ukr_swa_cze_chh_grk_eng_pol_mcd_qcu_glc_ben_swe_cic_owc_fre_sid_mol_mao_afr_tsw_arw_ewe_tag_tha_tig_knd_xho_yor_azi_nor_slo_aze_dyu_vie_heb_moo_igb_ven	-0.146706632677943	-0.346118165766749	0.7300357158335
186	anl_mol_igb_grk_wly_owc_mlt_swe_tur_uzb_yor_mly_akn_ita_svk_bsq_mcd_tig_ses_mnd_lit_prs_tsn_ctl_lda_cze_est_ven_swt_hun_fre_gam_geo_nor_pan_alb_bul_hau_amr_glc_fin_dyu_bat_spa_ind_jpn_knd_kor_lat_rus_xho_scr_sun_eng_heb_mao_cnt_arw_fbf_ben_amh_afr_dut_ukr_bos_qcu_urd_hin_pol_swa_chh_guj_sid_slo_jav_rom_bam_por_bem_tag_tha_sod_tml_zul_dgb_aze_krd_ger_azi_ewe_vie_aeg_moo_tsw_cic	-1.27019329595544	-3.16301663142655	0.00210947866291341
187	gam_glc_bem_alb_sid_amh_wly_bos_azi_uzb_swa_bat_tsw_swe_grk_bsq_lit_heb_swt_mnd_mol_afr_ven_cze_ses_svk_fin_tsn_yor_hun_eng_chh_geo_por_spa_ben_arw_aeg_sod_guj_est_dgb_tag_pol_sun_jpn_tml_kor_rom_lat_zul_hin_ind_bul_tig_mly_cnt_ita_akn_ger_amr_slo_nor_pan_mcd_qcu_ctl_scr_ukr_igb_anl_dut_mlt_krd_jav_urd_lda_prs_cic_mao_tha_owc_knd_ewe_bam_tur_rus_fre_aze_moo_vie_hau_fbf_xho_dyu	0.107768785268651	0.25423699380626	0.799873754405506
188	amh_lat_cic_slo_aeg_amr_heb_dut_azi_aze_bam_mao_swt_lit_fre_bsq_cze_mlt_swa_mnd_swe_rus_dyu_por_ewe_alb_est_lda_tsw_hun_grk_sid_geo_ukr_arw_spa_guj_anl_owc_bos_fin_fbf_sun_ben_tag_jpn_knd_kor_urd_mol_moo_krd_ind_mcd_wly_mly_cnt_ger_xho_prs_chh_eng_ita_pan_pol_qcu_afr_hin_rom_ses_hau_ctl_tig_glc_jav_bul_zul_nor_tsn_bat_tha_sod_tml_ven_yor_tur_scr_svk_uzb_akn_vie_gam_dgb_igb_bem	-0.458415566871144	-1.08903919381008	0.278950608330546
189	mlt_arw_ses_mol_tig_chh_owc_rom_tur_aze_dyu_sun_tsn_svk_rus_bsq_ukr_sid_igb_cnt_krd_hin_moo_cze_swa_eng_est_dgb_swt_hun_scr_aeg_geo_urd_ger_spa_grk_hau_wly_por_fin_zul_bat_guj_ind_jpn_knd_kor_ita_ctl_xho_alb_jav_prs_heb_tag_mnd_lit_fbf_bul_sod_afr_pol_lat_glc_qcu_ben_pan_dut_ewe_gam_nor_anl_bos_mao_fre_bem_mcd_bam_mly_tha_amr_tml_cic_akn_uzb_slo_swe_azi_ven_vie_amh_tsw_yor_lda	-0.203827149579186	-0.481348494991686	0.63139949254663
190	amr_eng_dgb_ctl_wly_anl_heb_lat_aze_uzb_xho_jav_cic_alb_hin_bsq_bos_tig_tsw_mnd_scr_dut_ven_urd_swt_guj_est_bem_moo_hun_rom_chh_geo_pan_mol_spa_mcd_amh_owc_slo_fin_ewe_mao_rus_tag_jpn_knd_kor_por_grk_tsn_ger_mly_ita_hau_bat_cnt_afr_akn_nor_sod_lit_arw_prs_pol_qcu_krd_svk_ben_dyu_aeg_swe_sid_glc_ind_cze_lda_bul_igb_sun_tha_mlt_tml_ses_fbf_tur_ukr_fre_azi_yor_vie_gam_swa_bam_zul	0.282305327182491	0.664662580359098	0.507911110619817
191	aeg_cze_ven_ben_sid_chh_anl_lit_azi_aze_tsn_mao_swa_bos_guj_bsq_hin_mlt_lda_cnt_afr_mol_ewe_alb_moo_bul_est_akn_yor_fin_arw_amh_geo_mcd_glc_rus_scr_owc_sod_ctl_hun_cic_mly_fre_sun_jpn_tml_kor_swe_dut_tsw_krd_bat_slo_tig_tag_mnd_nor_bem_lat_wly_ger_ukr_rom_pol_qcu_urd_por_ita_fbf_amr_spa_hau_svk_ind_eng_dgb_grk_igb_jav_tha_heb_knd_bam_zul_uzb_pan_prs_tur_xho_vie_gam_ses_dyu_swt	-0.460597285218541	-1.09273734332651	0.277331700189033
192	owc_swe_yor_bos_amr_heb_amh_spa_tur_uzb_akn_bat_moo_ben_pan_bsq_slo_chh_igb_mnd_grk_ger_dgb_dut_zul_lit_est_bem_swa_fin_svk_wly_geo_rus_por_hin_eng_anl_hau_pol_hun_tsw_sun_mol_mly_jpn_tml_kor_prs_urd_fbf_ukr_ind_bul_gam_tag_cnt_cze_lda_scr_tig_guj_arw_krd_ctl_qcu_glc_rom_mcd_ven_aeg_fre_mlt_nor_mao_ita_swt_alb_cic_jav_tha_sod_knd_tsn_ses_azi_lat_afr_aze_ewe_vie_sid_dyu_xho_bam	0.376019685181183	0.886653668143675	0.377552499311088
193	tig_cze_swa_slo_gam_hau_aeg_lat_azi_aze_moo_jav_xho_mol_mcd_bsq_por_owc_ewe_mnd_bos_alb_fbf_swe_swt_eng_hun_ses_igb_fin_fre_mlt_geo_ukr_hin_rus_arw_heb_chh_bul_est_dyu_mly_guj_mao_jpn_knd_kor_ita_lit_cic_prs_ind_nor_anl_bat_cnt_grk_ven_glc_sid_ctl_urd_pan_svk_qcu_krd_spa_scr_tsw_amh_dut_amr_rom_sun_ben_akn_afr_yor_tag_tha_wly_tml_bam_dgb_uzb_pol_ger_tur_zul_vie_sod_tsn_lda_bem	-0.682247465261232	-1.63476793983104	0.105478281472698
194	gam_pan_dyu_afr_owc_hau_sid_bos_azi_tur_bem_tag_cic_arw_fre_bsq_alb_chh_swt_mnd_svk_urd_akn_scr_zul_dut_hun_yor_moo_fin_glc_amr_geo_guj_ctl_hin_prs_mlt_anl_nor_est_xho_sun_mcd_jav_jpn_knd_kor_rus_lit_ven_ukr_mao_cze_wly_ind_cnt_eng_lda_swe_heb_krd_lat_ita_pol_qcu_spa_slo_ben_dgb_sod_mol_amh_ger_mly_bul_tsn_rom_fbf_bat_tha_tig_tml_ses_ewe_uzb_por_grk_aze_igb_vie_aeg_tsw_swa_bam	-0.434004207853425	-1.03216890963957	0.304669753613799
195	amh_prs_ses_grk_sod_chh_anl_bul_uzb_aze_bam_tag_tsn_glc_ukr_bsq_ita_amr_yor_cnt_por_ger_dyu_nor_moo_cze_hun_bem_lda_est_swe_sid_geo_slo_afr_pol_svk_owc_tig_mol_fin_ven_sun_lat_bat_jpn_tml_kor_pan_urd_swa_eng_mao_hin_mlt_jav_mnd_bos_cic_ctl_heb_scr_rom_ben_mcd_qcu_alb_dut_fre_xho_aeg_krd_wly_spa_ind_rus_swt_lit_zul_mly_tha_gam_knd_tsw_fbf_azi_arw_guj_tur_igb_vie_hau_dgb_ewe_akn	-0.614389044258856	-1.47022416823342	0.144876246493106
196	gam_afr_dgb_mol_heb_chh_sod_por_uzb_azi_swt_mao_akn_ben_pan_bsq_spa_aeg_lda_mnd_ger_hin_bem_rom_tsw_ctl_hun_dyu_cic_est_bos_mlt_geo_slo_bul_ukr_scr_amh_owc_prs_fin_bam_bat_nor_ind_jpn_knd_kor_lit_krd_zul_arw_tag_swe_amr_jav_cnt_glc_yor_lat_wly_grk_dut_fre_ita_qcu_eng_svk_urd_igb_sid_guj_hau_mcd_sun_rus_ses_alb_ewe_mly_tha_tig_tml_moo_fbf_tur_pol_cze_aze_tsn_vie_anl_swa_ven_xho	-0.0426639008526333	-0.100599936830313	0.920084604944043
197	heb_rus_moo_por_hau_mlt_amr_hin_aze_azi_swt_bat_tsn_scr_pol_bsq_bos_wly_akn_mnd_bul_prs_fbf_ukr_cic_rom_est_yor_lda_fin_cze_owc_geo_ger_slo_alb_guj_sid_gam_dut_hun_tsw_sun_urd_jav_jpn_knd_kor_glc_afr_dyu_ctl_mly_pan_chh_mao_cnt_spa_igb_eng_anl_ita_fre_nor_arw_qcu_lit_mol_svk_ven_sod_krd_tig_grk_tag_ben_bem_lat_xho_ind_tha_aeg_tml_zul_bam_tur_mcd_swe_uzb_swa_vie_amh_ses_dgb_ewe	-0.0273232739066798	-0.0643586056021549	0.948822825295534
198	amh_krd_tsw_grk_owc_wly_chh_bul_tur_azi_ven_sun_cic_cze_mol_bsq_hin_aeg_bam_cnt_fre_guj_swt_rus_lda_lat_est_swa_yor_hun_scr_sod_geo_pol_rom_slo_glc_heb_tig_spa_fin_akn_mly_svk_tag_jpn_knd_kor_bos_eng_dgb_ger_bat_nor_sid_ind_mnd_urd_bem_arw_mlt_por_prs_lit_afr_qcu_mcd_dut_alb_tsn_anl_ita_gam_ben_jav_pan_igb_ctl_moo_mao_tha_hau_tml_ses_ewe_aze_swe_ukr_uzb_zul_vie_amr_fbf_xho_dyu	-0.379978047223463	-0.900605352646206	0.370124460140706
199	wly_swe_swa_arw_heb_amr_amh_eng_azi_uzb_ses_sun_tsw_dut_ukr_bsq_ger_sod_moo_mnd_lit_rom_lda_prs_zul_spa_fin_tsn_ewe_est_glc_gam_geo_slo_ita_grk_afr_anl_aeg_svk_hun_akn_mao_alb_ind_jpn_tml_kor_bul_guj_fbf_ben_bat_lat_owc_mly_cnt_cze_bem_mol_mlt_hin_ctl_pol_por_qcu_mcd_bos_fre_dyu_chh_rus_tig_pan_jav_krd_bam_scr_cic_tag_tha_hau_knd_dgb_igb_aze_nor_urd_tur_yor_vie_sid_swt_xho_ven	-0.12991690406302	-0.306235740729263	0.760109677638784
200	aeg_mcd_zul_ben_anl_sid_amr_dut_azi_aze_tsw_mao_fbf_bul_nor_bsq_prs_heb_cic_mnd_rom_grk_swt_scr_yor_svk_est_xho_dyu_hun_ctl_wly_geo_hin_alb_pan_swe_mlt_owc_por_fin_tsn_jav_lat_ind_jpn_tml_kor_spa_rus_akn_glc_sun_bos_tig_bat_cnt_ukr_ven_lit_gam_guj_ger_arw_ita_qcu_krd_eng_slo_bam_amh_afr_hau_urd_mly_pol_lda_mol_swa_tag_tha_sod_knd_bem_ses_tur_cze_fre_uzb_dgb_vie_chh_igb_moo_ewe	-0.436754228252621	-1.03499132319376	0.303356769067602
201	mlt_hin_dyu_guj_amh_gam_hau_afr_uzb_aze_swa_ind_cic_prs_arw_bsq_ctl_amr_dgb_mnd_lit_slo_yor_bul_akn_rom_hun_swt_moo_fin_glc_sod_geo_ger_pan_spa_bos_aeg_heb_pol_est_lda_sun_alb_jav_jpn_tml_kor_fre_svk_tsw_lat_mao_mcd_tig_tag_cnt_krd_zul_ita_wly_swe_scr_dut_rus_qcu_eng_por_cze_igb_chh_nor_owc_grk_mly_ukr_xho_ben_fbf_bat_tha_anl_knd_ven_ses_tur_mol_urd_azi_tsn_vie_sid_bam_bem_ewe	-1.23998052605834	-3.07384584284815	0.00277330675665706
202	gam_hin_moo_mcd_hau_aeg_sid_pan_uzb_azi_dgb_ind_cic_prs_svk_bsq_bul_mlt_ven_mnd_mol_afr_dyu_lit_fbf_ukr_est_zul_tsn_hun_bos_amh_geo_swe_urd_dut_fre_heb_chh_guj_fin_bam_tag_alb_jav_jpn_knd_kor_lat_rom_swa_rus_mao_spa_sod_sun_cnt_scr_ses_pol_wly_slo_eng_glc_ger_qcu_nor_krd_grk_lda_amr_cze_tig_ita_mly_por_tsw_ctl_xho_bat_tha_anl_tml_ewe_igb_aze_arw_ben_tur_bem_vie_owc_swt_yor_akn	-0.527782785445923	-1.25597752014301	0.212270257045053
203	chh_slo_dyu_pan_wly_sid_amh_arw_uzb_aze_swa_sun_bem_rom_scr_bsq_prs_amr_fbf_mnd_alb_eng_ven_glc_bam_bos_hun_moo_lda_est_ctl_tig_geo_por_guj_spa_hin_heb_mlt_grk_fin_ses_tag_mcd_bat_jpn_tml_kor_bul_swe_dgb_mol_ind_fre_hau_mao_cnt_svk_tsn_pol_sod_krd_lit_lat_ben_qcu_rus_afr_dut_xho_anl_ita_aeg_nor_jav_cze_ewe_ukr_tsw_mly_tha_gam_knd_cic_zul_azi_ger_urd_tur_yor_vie_owc_akn_igb_swt	-0.0631147209304298	-0.148714668140839	0.882100780463188
204	amr_afr_yor_krd_mlt_sod_heb_bos_azi_aze_tsn_sun_ses_pan_ctl_bsq_mol_chh_moo_cnt_scr_mcd_igb_glc_zul_fre_est_ven_swt_hun_svk_owc_geo_cze_ukr_hin_lit_aeg_gam_grk_fin_bem_mly_slo_bat_jpn_tml_kor_guj_spa_lda_urd_jav_por_amh_ind_mnd_ger_dyu_arw_tig_prs_rom_ben_pol_qcu_eng_alb_nor_akn_anl_ita_hau_swe_mao_dut_tsw_rus_ewe_tag_tha_sid_knd_xho_fbf_tur_lat_bul_uzb_bam_vie_wly_swa_cic_dgb	-0.117297426094375	-0.276589868451614	0.782708820787635
205	owc_rus_akn_arw_wly_amh_chh_ctl_azi_aze_fbf_mly_lda_nor_cze_bsq_afr_amr_swt_cnt_hin_alb_bem_lat_yor_ben_est_tsw_igb_hun_dut_sid_geo_grk_ukr_pol_urd_gam_heb_guj_fin_bam_mao_fre_tag_jpn_tml_kor_rom_scr_dgb_eng_sun_ita_hau_ind_mnd_spa_moo_mol_mlt_por_slo_lit_prs_qcu_svk_mcd_glc_dyu_anl_swe_aeg_krd_bat_bul_swa_bos_xho_jav_tha_tig_knd_tsn_zul_uzb_pan_ger_tur_cic_vie_sod_ewe_ven_ses	0.730883598620415	1.73727405230132	0.0856494377348047
206	heb_svk_xho_prs_amr_amh_owc_bos_uzb_azi_yor_ind_tsn_mcd_alb_bsq_afr_tig_bam_mnd_hin_grk_dyu_urd_cic_rus_fin_fbf_ven_hun_krd_mlt_geo_eng_spa_swe_ctl_wly_anl_ger_est_igb_bat_scr_jav_jpn_knd_kor_nor_cze_dgb_arw_tag_mol_sod_mly_cnt_slo_akn_pan_sid_bul_dut_rom_ben_qcu_ita_glc_ukr_ewe_hau_lat_chh_lit_sun_fre_swt_pol_lda_mao_tha_gam_tml_swa_ses_aze_guj_por_tur_zul_vie_aeg_tsw_moo_bem	-0.269495598419697	-0.637180360687114	0.525572852978532
207	sod_svk_tsw_ctl_anl_sid_gam_ita_uzb_tur_tsn_jav_bem_slo_rom_bsq_afr_chh_yor_cnt_spa_nor_lda_alb_swa_prs_fin_akn_dyu_est_dut_amr_geo_fre_lat_por_bos_amh_aeg_mcd_hun_dgb_mly_ben_tag_jpn_knd_kor_glc_bul_ven_ukr_mao_rus_mlt_ind_mnd_eng_xho_pan_tig_swe_pol_guj_krd_qcu_hin_arw_ger_ses_heb_lit_owc_urd_sun_grk_igb_scr_moo_bat_tha_wly_tml_ewe_cic_azi_mol_cze_aze_bam_vie_hau_fbf_swt_zul	0.336085881215412	0.7915413720061	0.430642353403456
208	chh_eng_fbf_nor_wly_sod_heb_pan_aze_tur_lda_mly_bam_afr_krd_bsq_mcd_tig_swt_mnd_rus_arw_ses_scr_akn_ita_est_dyu_yor_hun_lat_mlt_geo_ctl_swe_alb_lit_anl_hau_glc_fin_igb_sun_mol_jav_jpn_knd_kor_cze_grk_cic_pol_mao_ukr_amh_tag_cnt_ben_dgb_por_aeg_ger_svk_urd_fre_qcu_prs_rom_spa_tsw_amr_dut_gam_slo_bat_bos_swa_hin_ven_ind_tha_sid_tml_moo_ewe_uzb_guj_bul_azi_tsn_vie_owc_xho_zul_bem	-0.517126892013429	-1.23655149283957	0.219367367945291
209	amh_ctl_dgb_urd_anl_sid_sod_ben_uzb_azi_cic_mao_ewe_rus_hin_bsq_cze_hau_ses_cnt_fre_lat_fbf_eng_bem_por_fin_ven_lda_est_pan_gam_geo_prs_nor_krd_ger_heb_amr_glc_hun_dyu_jav_rom_ind_jpn_knd_kor_alb_slo_swa_grk_mly_ukr_mlt_tag_mnd_swe_tsn_bos_owc_mol_guj_ita_spa_qcu_arw_mcd_scr_xho_aeg_bul_chh_afr_bat_svk_yor_pol_bam_sun_tha_wly_tml_swt_moo_aze_lit_dut_tur_akn_vie_tig_igb_zul_tsw	0.279959522371854	0.659159415136442	0.511422263966555
210	anl_dut_xho_hin_gam_heb_hau_mol_tur_azi_igb_mao_tsw_prs_slo_bsq_eng_sid_swa_cnt_swe_alb_fbf_guj_moo_pol_fin_zul_yor_est_ben_mlt_geo_ctl_afr_scr_bos_amr_tig_grk_hun_dgb_bat_svk_sun_jpn_tml_kor_nor_pan_dyu_krd_jav_fre_owc_ind_mnd_rom_swt_ita_aeg_por_ger_rus_cze_qcu_spa_ukr_glc_tsn_wly_urd_amh_mcd_mly_lat_akn_bul_bam_tag_tha_sod_knd_cic_bem_uzb_lit_arw_aze_ven_vie_chh_ewe_ses_lda	-0.815113468481547	-1.96260351084779	0.052680825800337
211	wly_afr_ewe_cze_chh_amr_amh_ben_aze_tur_igb_jav_dyu_pan_prs_bsq_scr_tig_fbf_cnt_mol_swe_bam_bul_ses_ger_est_yor_ven_hun_slo_sid_geo_bos_lit_grk_spa_owc_hau_urd_fin_akn_bat_pol_ind_jpn_tml_kor_svk_krd_swa_ita_mao_nor_mlt_tag_mnd_mcd_tsw_por_sod_hin_fre_ctl_rom_qcu_dut_glc_rus_bem_anl_alb_aeg_arw_sun_lat_lda_eng_moo_mly_tha_gam_knd_dgb_zul_uzb_ukr_guj_azi_tsn_vie_heb_xho_swt_cic	0.222142871602214	0.522673021190777	0.602444764020032
212	tig_swe_xho_bul_amr_heb_owc_ger_aze_tur_swt_sun_igb_lit_nor_bsq_fre_sod_dyu_cnt_ita_ukr_ewe_spa_tsw_rus_hun_moo_bem_fin_mcd_aeg_geo_krd_svk_eng_hin_hau_anl_alb_est_yor_tag_por_jav_jpn_tml_kor_dut_scr_ses_grk_mao_pan_amh_ind_mnd_slo_tsn_rom_wly_ctl_urd_lat_bos_qcu_mol_pol_prs_swa_gam_guj_sid_afr_bat_ben_dgb_glc_fbf_mly_tha_mlt_knd_ven_cic_uzb_arw_cze_azi_akn_vie_chh_bam_zul_lda	-0.64942205433653	-1.55380129803013	0.123628421969901
213	hau_rom_fbf_nor_heb_wly_amr_hin_uzb_tur_xho_tag_akn_ger_eng_bsq_ukr_mlt_dgb_cnt_fre_ita_bam_arw_bem_urd_fin_igb_swa_hun_alb_owc_geo_ctl_ben_slo_pan_gam_sid_lat_est_moo_ind_glc_sun_jpn_knd_kor_guj_dut_ewe_pol_jav_krd_sod_mao_mnd_spa_cic_prs_anl_svk_mcd_afr_bul_qcu_bos_lit_por_zul_tig_grk_chh_swe_bat_mol_tsn_scr_ses_mly_tha_aeg_tml_ven_lda_azi_rus_cze_aze_swt_vie_amh_tsw_yor_dyu	-0.292028949651959	-0.690960028041416	0.491311742860365
214	amh_alb_yor_guj_anl_tig_mlt_ger_aze_tur_moo_mao_akn_pan_hin_bsq_grk_hau_bam_mnd_ukr_lit_lda_dut_igb_slo_est_swt_ven_fin_afr_chh_geo_cze_mcd_swe_por_amr_gam_spa_hun_tsn_tag_bos_bat_jpn_tml_kor_scr_fre_bem_eng_mly_nor_wly_ind_cnt_urd_zul_svk_sod_glc_pol_ita_bul_qcu_prs_ctl_lat_dyu_aeg_mol_owc_ben_jav_rom_xho_krd_ses_sun_tha_sid_knd_cic_dgb_azi_arw_rus_uzb_swa_vie_heb_ewe_tsw_fbf	0.748961385943001	1.77969960916551	0.0783916080632303
215	amr_krd_zul_glc_tig_gam_sod_rom_azi_uzb_bam_sun_moo_slo_lat_bsq_prs_hau_ses_cnt_cze_ctl_ewe_grk_swa_ben_est_dgb_swt_fin_spa_sid_geo_dut_guj_urd_mol_anl_wly_lit_hun_bem_mao_mcd_jav_jpn_tml_kor_scr_por_tsw_ukr_ind_eng_amh_tag_mnd_arw_ven_nor_chh_hin_svk_ita_pol_qcu_bos_ger_fre_akn_heb_pan_aeg_rus_mly_swe_tsn_afr_fbf_bat_tha_owc_knd_lda_igb_tur_alb_bul_aze_xho_vie_mlt_dyu_cic_yor	-0.0852493870023549	-0.200902328239175	0.841213672885882
216	heb_urd_moo_guj_amr_hau_mlt_svk_uzb_tur_zul_bat_bam_bul_pan_bsq_afr_chh_swt_cnt_mcd_glc_dyu_eng_lda_dut_est_tsw_cic_fin_arw_sid_geo_scr_ctl_lat_lit_owc_tig_hin_hun_bem_jav_ita_tag_jpn_tml_kor_ben_mol_fbf_por_mao_ger_anl_mly_mnd_nor_swa_slo_sod_ukr_grk_bos_krd_qcu_rom_fre_prs_ewe_gam_alb_aeg_swe_ind_pol_igb_spa_akn_sun_tha_amh_knd_dgb_yor_aze_cze_rus_azi_tsn_vie_wly_ses_xho_ven	0.368501200911132	0.86822602858441	0.38750557205052
217	tig_ctl_swt_ger_heb_hau_anl_por_tur_uzb_dyu_jav_cic_mol_fre_bsq_rus_owc_xho_cnt_pan_bul_zul_rom_tsw_lit_hun_bem_lda_est_alb_sid_geo_afr_urd_ita_nor_sod_amr_guj_fin_ses_ind_ben_mly_jpn_knd_kor_slo_lat_igb_glc_mao_eng_mlt_bat_mnd_cze_akn_dut_aeg_mcd_bos_pol_krd_qcu_arw_svk_spa_ewe_chh_swe_gam_scr_tag_grk_yor_hin_bam_sun_tha_amh_tml_swa_fbf_azi_prs_ukr_aze_ven_vie_wly_dgb_tsn_moo	0.15597060908025	0.367025627148389	0.714433714312427
218	amr_urd_cic_pan_wly_tig_aeg_svk_uzb_tur_bem_mao_bam_ben_cze_bsq_prs_sid_swt_cnt_alb_krd_xho_ger_dgb_bul_est_fbf_tsw_fin_mol_mlt_geo_pol_fre_rus_swe_anl_hau_slo_hun_lda_sun_lat_jav_jpn_knd_kor_lit_ukr_swa_mcd_mly_afr_amh_tag_mnd_eng_dyu_ctl_chh_bos_nor_scr_dut_qcu_guj_spa_glc_ses_owc_hin_sod_rom_ind_por_akn_ita_moo_bat_tha_gam_tml_zul_ven_aze_grk_arw_azi_igb_vie_heb_tsn_ewe_yor	-1.29720486238397	-3.22994431575217	0.00171201257427338
219	amh_rus_xho_pan_sid_hau_anl_svk_azi_tur_akn_mao_moo_nor_dut_bsq_scr_tig_dyu_cnt_rom_bul_yor_mcd_swa_mol_fin_tsw_swt_est_krd_owc_geo_ger_guj_ben_slo_amr_sod_cze_hun_cic_ind_glc_tag_jpn_tml_kor_grk_ukr_lda_eng_mly_lit_chh_bat_mnd_prs_tsn_lat_wly_por_bos_ctl_alb_qcu_hin_afr_swe_ses_mlt_ita_aeg_pol_jav_arw_fbf_urd_bem_sun_tha_heb_knd_bam_dgb_aze_spa_fre_uzb_ewe_vie_gam_ven_igb_zul	-0.109933256043459	-0.259103451874074	0.796128072186515
220	sid_por_bem_krd_heb_anl_mlt_glc_aze_azi_dgb_mao_bam_lit_spa_bsq_guj_sod_akn_cnt_ita_svk_xho_pan_tsn_scr_est_dyu_igb_hun_prs_chh_geo_dut_slo_lat_pol_gam_hau_cze_fin_cic_tag_mcd_mly_jpn_knd_kor_nor_ukr_zul_swe_sun_fre_aeg_ind_mnd_eng_fbf_ger_wly_ben_urd_alb_mol_qcu_bos_afr_bul_ewe_amh_grk_amr_rom_bat_rus_swt_ctl_ven_jav_tha_tig_tml_lda_tsw_tur_arw_hin_uzb_yor_vie_owc_moo_ses_swa	0.453022791791204	1.06658491296886	0.288920374342914
221	aeg_guj_xho_mcd_chh_heb_tig_eng_azi_uzb_tsw_mao_yor_glc_hin_bsq_afr_sod_bem_cnt_ctl_spa_tsn_lat_swa_svk_fin_fbf_swt_hun_ben_amr_geo_prs_rus_slo_por_sid_gam_grk_est_zul_jav_arw_tag_jpn_tml_kor_swe_lit_dyu_dut_ind_nor_wly_bat_mnd_ger_moo_rom_mlt_bul_urd_krd_ita_qcu_ukr_bos_scr_bam_anl_mol_hau_pan_sun_fre_dgb_pol_lda_mly_tha_amh_knd_igb_ven_aze_cze_alb_tur_akn_vie_owc_ewe_ses_cic	0.0668436923151354	0.157605586940693	0.875109288053676
222	aeg_mol_cic_ita_heb_chh_hau_lat_aze_azi_dyu_ind_ses_urd_ger_bsq_mcd_sid_ven_cnt_cze_pan_bam_krd_dgb_spa_fin_yor_tsn_hun_rus_amh_geo_slo_glc_grk_ukr_tig_anl_lit_est_fbf_mly_svk_tag_jpn_knd_kor_hin_ctl_tsw_alb_jav_arw_amr_bat_mnd_prs_swt_dut_mlt_eng_fre_por_bos_qcu_afr_swe_pol_moo_sod_rom_gam_guj_sun_scr_xho_bul_igb_mao_tha_owc_tml_akn_zul_uzb_ben_nor_tur_ewe_vie_wly_lda_bem_swa	-0.120457696753774	-0.283959395978336	0.777072736703984
223	chh_pan_dyu_spa_mlt_gam_sid_rus_tur_aze_fbf_jav_akn_bos_grk_bsq_arw_amr_ses_cnt_nor_ctl_xho_mcd_bam_prs_hun_tsn_yor_fin_alb_anl_geo_fre_bul_slo_glc_amh_owc_guj_est_cic_mao_swe_mly_jpn_knd_kor_ger_scr_ewe_svk_bat_hin_heb_sun_mnd_cze_lda_ukr_sod_por_urd_rom_ben_qcu_eng_ita_lit_bem_tig_mol_wly_afr_tag_krd_swt_pol_dgb_ind_tha_hau_tml_zul_igb_azi_dut_lat_uzb_ven_vie_aeg_tsw_moo_swa	-0.208064555740659	-0.492072984986881	0.623827307004327
224	hau_krd_tsw_glc_mlt_sod_aeg_lat_aze_tur_zul_jav_igb_scr_pol_bsq_hin_amr_swt_mnd_guj_rom_akn_nor_dyu_ger_fin_ses_dgb_hun_ctl_owc_geo_svk_por_mcd_afr_sid_tig_swe_est_xho_mao_alb_bat_jpn_tml_kor_lit_dut_yor_spa_tag_slo_gam_sun_cnt_urd_bem_eng_anl_arw_fre_mol_grk_qcu_pan_prs_ita_ven_chh_ukr_heb_bul_mly_rus_moo_bos_cic_ind_tha_wly_knd_swa_ewe_azi_ben_cze_uzb_bam_vie_amh_lda_tsn_fbf	-0.126818777660809	-0.298840296164162	0.765728649381087
225	heb_grk_zul_spa_hau_sod_gam_cze_azi_uzb_ewe_jav_fbf_dut_scr_bsq_glc_chh_akn_cnt_swe_mcd_swa_ger_tsn_nor_fin_igb_yor_est_eng_amh_geo_ita_urd_pol_hin_wly_aeg_prs_hun_bam_ind_krd_sun_jpn_knd_kor_slo_ctl_tsw_bul_mly_bos_mlt_mao_mnd_pan_cic_mol_sid_rom_por_afr_lat_qcu_arw_svk_ukr_bem_anl_alb_tig_guj_tag_fre_lda_ben_ven_bat_tha_amr_tml_moo_ses_tur_lit_rus_aze_xho_vie_owc_dgb_dyu_swt	-0.378736932041937	-0.898200191723081	0.371398373143973
226	aeg_swe_ven_scr_amh_amr_tig_ger_azi_uzb_bam_mly_bem_pan_svk_bsq_mol_anl_igb_mnd_nor_krd_akn_rom_swt_dut_fin_tsn_ewe_hun_rus_mlt_geo_urd_por_lit_ctl_owc_heb_slo_est_dgb_jav_prs_sun_jpn_knd_kor_bos_arw_lda_eng_bat_grk_sid_ind_cnt_bul_cic_fre_gam_ukr_ita_mcd_ben_qcu_spa_lat_alb_moo_sod_afr_hau_cze_mao_pol_zul_hin_yor_tag_tha_chh_tml_tsw_fbf_tur_guj_glc_aze_xho_vie_wly_dyu_swa_ses	-0.781888536700938	-1.87954298889381	0.0633013368906424
227	owc_krd_swa_spa_sid_amh_chh_ita_tur_aze_dgb_tag_ses_fre_nor_bsq_pol_gam_xho_cnt_mol_bos_cic_afr_akn_cze_fin_zul_swt_hun_guj_mlt_geo_ukr_alb_grk_eng_hau_wly_hin_est_yor_mly_swe_ind_jpn_knd_kor_ger_lit_ewe_urd_sun_prs_tig_mao_mnd_svk_bam_ctl_anl_lat_mcd_rus_rom_qcu_ben_glc_por_lda_sod_arw_amr_slo_bat_pan_igb_dut_ven_jav_tha_aeg_tml_tsn_dyu_uzb_bul_scr_azi_tsw_vie_heb_moo_bem_fbf	-0.0950194948242103	-0.224178323154248	0.823110316927951
228	amh_dut_yor_spa_sod_heb_mlt_rom_uzb_azi_dyu_mao_igb_ger_ctl_bsq_mol_tig_swt_cnt_slo_ben_zul_bul_ven_swe_fin_fbf_ses_hun_guj_chh_geo_lit_por_nor_svk_anl_aeg_pol_est_moo_mly_grk_tag_jpn_knd_kor_bos_alb_bam_fre_bat_rus_sid_sun_mnd_scr_xho_glc_amr_ita_arw_urd_lat_qcu_cze_ukr_eng_ewe_hau_prs_owc_hin_ind_krd_lda_pan_bem_jav_tha_gam_tml_tsn_dgb_aze_mcd_afr_tur_akn_vie_wly_cic_swa_tsw	-0.123306391743829	-0.290765336275297	0.771878235855296
229	chh_swe_tsw_fre_aeg_gam_heb_arw_uzb_azi_zul_bat_dyu_dut_ita_bsq_lit_owc_dgb_mnd_glc_rus_bam_afr_moo_ben_est_fbf_lda_fin_grk_wly_geo_nor_guj_mol_scr_hau_sid_ger_hun_yor_sun_mcd_mao_jpn_tml_kor_bos_svk_swt_hin_mly_rom_amh_tag_cnt_ctl_ses_bul_sod_cze_pan_spa_pol_qcu_alb_prs_ukr_ewe_anl_por_mlt_krd_ind_urd_ven_eng_swa_jav_tha_tig_knd_igb_akn_tur_lat_slo_aze_tsn_vie_amr_xho_cic_bem	0.363791446999485	0.85818197260359	0.392998351865423
230	wly_mcd_cic_cze_anl_heb_amr_bos_aze_azi_moo_jav_dyu_hin_rom_bsq_glc_chh_swa_cnt_scr_mol_zul_arw_ewe_grk_fin_ses_xho_hun_afr_tig_geo_spa_ita_prs_bul_sid_mlt_fre_est_bem_tag_nor_bat_jpn_knd_kor_svk_rus_dgb_swe_mao_alb_sod_mly_mnd_por_lda_slo_owc_lat_dut_ukr_urd_qcu_ben_ctl_pol_akn_hau_ger_aeg_guj_sun_eng_fbf_lit_swt_ind_tha_amh_tml_yor_tsn_uzb_pan_krd_tur_bam_vie_gam_tsw_igb_ven	0.244844694285457	0.575950609384679	0.56603973344852
231	sod_spa_lda_afr_mlt_tig_amh_urd_uzb_tur_ewe_ind_xho_fre_dut_bsq_scr_sid_dgb_mnd_arw_bos_akn_swe_swt_nor_fin_dyu_bem_est_pol_chh_geo_hin_ger_eng_lit_aeg_owc_rom_hun_zul_mly_glc_tag_jpn_tml_kor_ukr_slo_cic_ctl_sun_mol_amr_bat_cnt_prs_swa_pan_hau_bul_lat_alb_ben_qcu_ita_guj_por_fbf_gam_krd_wly_cze_jav_grk_igb_mcd_ven_mao_tha_anl_knd_tsn_bam_azi_rus_svk_aze_ses_vie_heb_yor_moo_tsw	-0.254344583990779	-0.602564695691779	0.548264790995647
232	wly_spa_swa_ger_aeg_amr_sod_guj_uzb_aze_xho_mly_bem_pol_glc_bsq_mol_hau_fbf_mnd_lat_ctl_tsn_swe_bam_afr_hun_dgb_ven_fin_mcd_mlt_geo_bul_slo_lit_ukr_heb_owc_ita_est_swt_bat_por_jav_jpn_knd_kor_prs_dut_tsw_rus_sun_grk_sid_tag_cnt_arw_moo_nor_gam_fre_urd_ben_rom_qcu_cze_alb_eng_lda_chh_hin_amh_krd_ind_svk_dyu_scr_igb_mao_tha_tig_tml_cic_ses_tur_pan_bos_azi_zul_vie_anl_ewe_yor_akn	-0.734778540418174	-1.7658502918573	0.0807027864453054
233	sid_afr_dgb_dut_tig_heb_hau_bul_aze_tur_fbf_mly_lda_cze_ctl_bsq_hin_mlt_dyu_cnt_guj_slo_cic_scr_akn_fre_fin_bem_tsn_hun_spa_sod_geo_grk_eng_ukr_alb_wly_owc_mcd_est_swa_ind_svk_jav_jpn_tml_kor_swe_rus_bam_lit_sun_por_aeg_bat_mnd_nor_zul_mol_amr_pol_ger_pan_ita_qcu_urd_glc_rom_swt_chh_bos_anl_arw_mao_krd_ewe_lat_igb_tag_tha_gam_knd_xho_moo_azi_prs_ben_uzb_ses_vie_amh_ven_yor_tsw	0.374291542455607	0.882078061119479	0.38000879921987
234	sod_krd_tsn_rom_aeg_tig_anl_slo_tur_azi_bam_ind_fbf_svk_spa_bsq_afr_owc_igb_cnt_ctl_urd_moo_fre_swa_bos_fin_ewe_ses_est_bul_amh_geo_arw_prs_ger_mol_mlt_heb_pan_hun_yor_jav_nor_tag_jpn_knd_kor_eng_rus_akn_pol_mly_glc_amr_sun_mnd_lit_dgb_grk_wly_por_scr_hin_ita_qcu_ukr_ben_lat_zul_sid_cze_gam_mcd_mao_alb_xho_swe_lda_bat_tha_hau_tml_cic_bem_uzb_dut_guj_aze_swt_vie_chh_ven_tsw_dyu	-0.0372693159350631	-0.0877575105022966	0.930258097858055
235	hau_urd_swa_guj_sid_amr_sod_lat_uzb_aze_tsn_jav_ewe_pan_eng_bsq_rom_tig_lda_cnt_bos_hin_tsw_afr_xho_prs_fin_dgb_ven_est_arw_amh_geo_ctl_mcd_grk_slo_owc_wly_fre_hun_bem_bat_ita_tag_jpn_tml_kor_glc_cze_akn_lit_sun_pol_gam_mao_mnd_bul_fbf_spa_heb_ger_scr_svk_alb_qcu_ben_krd_por_cic_chh_mol_anl_ukr_mly_rus_ses_nor_dyu_ind_tha_aeg_knd_yor_zul_tur_swe_dut_azi_bam_vie_mlt_moo_swt_igb	-0.300436563947959	-0.710239340535068	0.47933293754279
236	sod_scr_xho_pan_sid_wly_heb_prs_aze_azi_tsw_bat_ewe_nor_glc_bsq_mcd_aeg_cic_cnt_dut_ger_dgb_ben_ven_grk_est_fbf_bam_hun_cze_chh_geo_spa_bos_fre_krd_anl_amr_slo_fin_dyu_mly_rom_sun_jpn_knd_kor_rus_urd_ses_bul_jav_ctl_hau_tag_mnd_lit_akn_arw_gam_guj_swe_svk_hin_qcu_eng_pol_lat_yor_tig_por_mlt_ukr_ind_mol_bem_alb_swt_mao_tha_amh_tml_zul_moo_uzb_ita_afr_tur_lda_vie_owc_tsn_swa_igb	-0.624575541846617	-1.49218924541726	0.139034132258958
237	amr_spa_swt_nor_sod_aeg_owc_rom_aze_azi_zul_jav_bam_ctl_swe_bsq_ita_gam_cic_cnt_afr_scr_akn_por_lda_guj_est_fbf_tsn_hun_pan_heb_geo_arw_dut_eng_fre_chh_tig_prs_fin_ewe_tag_svk_sun_jpn_knd_kor_lat_ben_dyu_krd_mao_glc_sid_bat_mnd_rus_igb_cze_hau_bul_urd_lit_bos_qcu_alb_hin_mcd_tsw_anl_mol_amh_ukr_mly_slo_bem_grk_ses_ind_tha_mlt_tml_xho_yor_uzb_ger_pol_tur_moo_vie_wly_swa_ven_dgb	0.00874043158342835	0.0205918214337821	0.983615380195369
238	wly_glc_swa_scr_mlt_tig_sod_fre_uzb_aze_lda_jav_ewe_alb_cze_bsq_spa_hau_fbf_cnt_dut_eng_ses_bos_tsw_swe_fin_moo_akn_est_afr_heb_geo_slo_rom_mol_arw_aeg_amr_mcd_hun_dyu_ind_ben_tag_jpn_tml_kor_ukr_ger_cic_prs_mly_grk_chh_mao_mnd_lit_tsn_hin_anl_guj_rus_bul_urd_qcu_ita_por_pan_yor_amh_lat_gam_pol_sun_svk_zul_krd_bam_bat_tha_owc_knd_dgb_bem_tur_nor_ctl_azi_swt_vie_sid_xho_igb_ven	-0.348231586031436	-0.826742083340908	0.410499412809616
239	wly_fre_swa_guj_sid_hau_heb_por_aze_uzb_igb_tag_dgb_pan_eng_bsq_bul_amh_bam_mnd_ctl_rus_ven_pol_yor_lat_est_lda_bem_fin_urd_aeg_geo_mcd_swe_ita_dut_anl_chh_cze_hun_dyu_mao_scr_jav_jpn_tml_kor_rom_spa_tsn_ben_ind_prs_sod_sun_cnt_lit_akn_ger_owc_arw_ukr_hin_bos_qcu_slo_alb_glc_zul_gam_grk_mlt_mol_mly_afr_ses_nor_moo_bat_tha_tig_knd_fbf_swt_azi_krd_svk_tur_tsw_vie_amr_ewe_xho_cic	-0.600984417754779	-1.43893800989596	0.153525263407275
240	amh_rus_bam_bos_hau_tig_mlt_bul_uzb_azi_xho_jav_tsw_hin_ita_bsq_eng_sod_fbf_mnd_ben_spa_swt_cze_bem_grk_est_moo_ses_hun_ukr_gam_geo_svk_lat_pan_pol_anl_amr_por_fin_dyu_sun_nor_bat_jpn_knd_kor_urd_alb_akn_scr_ind_guj_heb_mly_cnt_arw_swa_lit_chh_prs_fre_ger_rom_qcu_swe_mol_mcd_zul_owc_krd_aeg_dut_tag_ctl_ewe_glc_lda_mao_tha_wly_tml_dgb_cic_tur_slo_afr_aze_yor_vie_sid_tsn_ven_igb	0.0998343494899045	0.234790291906837	0.814887676226549
241	sid_rom_xho_bul_hau_owc_amr_alb_tur_azi_zul_tag_swt_svk_urd_bsq_pol_gam_bem_cnt_ctl_eng_dgb_dut_bam_fre_est_moo_cic_fin_glc_anl_geo_ger_nor_guj_por_heb_amh_scr_hun_igb_ind_ita_jav_jpn_tml_kor_lit_hin_fbf_mol_mao_arw_sod_mly_mnd_pan_ses_prs_mlt_grk_ukr_swe_bos_qcu_rus_spa_cze_yor_wly_slo_chh_ben_sun_mcd_akn_afr_tsw_bat_tha_tig_knd_ewe_ven_uzb_krd_lat_aze_tsn_vie_aeg_lda_dyu_swa	-0.351499725214751	-0.834998941000643	0.405858236431897
242	anl_ita_igb_eng_wly_hau_tig_pol_aze_azi_tsw_mao_dgb_rus_ctl_bsq_nor_aeg_ewe_cnt_fre_afr_dyu_alb_lda_bul_hun_akn_yor_fin_ben_gam_geo_prs_urd_mcd_por_mlt_sod_guj_est_ses_mly_lit_jav_jpn_knd_kor_rom_dut_xho_bos_tag_lat_sid_ind_mnd_krd_swa_glc_amh_spa_hin_slo_grk_qcu_mol_swe_ukr_zul_owc_svk_chh_arw_bat_ger_fbf_pan_tsn_sun_tha_amr_tml_swt_ven_tur_cze_scr_uzb_bem_vie_heb_bam_moo_cic	-1.1973428105256	-2.95669598391537	0.00394106957511587
243	aeg_svk_moo_pan_amh_tig_sod_nor_uzb_aze_cic_tag_ven_cze_urd_bsq_prs_gam_yor_mnd_hin_spa_dyu_alb_swa_fre_fin_bam_xho_hun_krd_anl_geo_ben_glc_slo_pol_chh_sid_por_est_fbf_ind_rom_bat_jpn_tml_kor_arw_ger_zul_rus_mly_ukr_owc_sun_cnt_afr_ewe_eng_wly_mcd_ita_bul_ctl_qcu_guj_bos_swe_akn_amr_dut_heb_grk_mao_lat_igb_mol_lda_jav_tha_mlt_knd_ses_bem_tur_lit_scr_azi_tsn_vie_hau_dgb_tsw_swt	-0.365695047428436	-0.867524267659065	0.387887790900872
244	anl_pan_swa_bos_hau_sid_owc_rus_aze_uzb_zul_ind_dgb_grk_scr_bsq_spa_gam_dyu_cnt_alb_mol_bem_urd_fbf_ita_est_moo_yor_fin_arw_mlt_geo_slo_glc_mcd_ukr_chh_wly_por_hun_ewe_mly_afr_sun_jpn_tml_kor_fre_swe_bam_bul_jav_nor_heb_bat_mnd_lit_akn_lat_sod_rom_eng_ben_ger_qcu_cze_krd_prs_cic_tig_pol_amh_dut_mao_guj_ses_svk_xho_tag_tha_amr_knd_lda_tsw_azi_ctl_hin_tur_swt_vie_aeg_ven_tsn_igb	0.00153385119962319	0.00361118465041627	0.997126432736748
245	sod_ukr_swt_ctl_hau_tig_anl_grk_tur_uzb_tsn_bat_dgb_mol_ben_bsq_ger_chh_bem_cnt_spa_hin_akn_pan_dyu_slo_est_ewe_ses_fin_lat_aeg_geo_alb_lit_nor_swe_mlt_gam_rus_hun_fbf_tag_prs_mly_jpn_knd_kor_svk_dut_ven_por_mao_bos_sid_jav_mnd_bul_cic_krd_owc_eng_scr_afr_arw_qcu_guj_rom_pol_swa_wly_cze_heb_glc_ind_urd_yor_ita_xho_sun_tha_amr_tml_igb_lda_aze_mcd_fre_azi_tsw_vie_amh_zul_moo_bam	-0.469388458942766	-1.11608614224199	0.267260714980067
246	tig_scr_xho_ita_gam_amr_hau_lat_aze_uzb_ses_tag_dgb_urd_pol_bsq_krd_aeg_tsn_mnd_ctl_dut_dyu_lit_moo_nor_fin_fbf_cic_est_rom_heb_geo_hin_prs_svk_spa_owc_wly_afr_hun_igb_jav_slo_mly_jpn_tml_kor_swe_pan_tsw_por_ind_ben_sid_bat_cnt_mol_lda_ukr_sod_mcd_arw_glc_rus_qcu_eng_bos_guj_swa_amh_bul_chh_cze_mao_ger_ewe_grk_bem_sun_tha_anl_knd_bam_ven_azi_alb_fre_tur_akn_vie_mlt_swt_yor_zul	-0.601422707851009	-1.43538012487861	0.154533589916677
247	chh_swe_bem_svk_heb_aeg_wly_guj_aze_tur_swa_mly_swt_por_prs_bsq_bos_hau_ewe_cnt_cze_ctl_ven_afr_dgb_ger_fin_zul_tsn_hun_hin_amh_geo_arw_pan_scr_alb_mlt_owc_rus_est_igb_ind_eng_sun_jpn_knd_kor_fre_grk_yor_ita_bat_nor_sid_jav_mnd_ben_ses_krd_amr_ukr_mcd_rom_pol_qcu_slo_glc_spa_moo_sod_mol_tig_lat_tag_bul_fbf_lit_lda_mao_tha_gam_tml_bam_akn_uzb_urd_dut_azi_dyu_vie_anl_xho_cic_tsw	-0.107528449929973	-0.253535040345574	0.800414432073915
248	heb_pan_swt_svk_anl_wly_amh_grk_tur_uzb_ven_mao_ses_rus_spa_bsq_mcd_sid_cic_mnd_mol_ben_bem_nor_zul_alb_est_moo_bam_hun_ger_aeg_geo_krd_ctl_prs_cze_amr_chh_swe_fin_yor_sun_ukr_jav_jpn_tml_kor_guj_eng_swa_afr_bat_slo_tig_ind_cnt_bos_fbf_por_owc_fre_hin_rom_ita_qcu_arw_pol_lat_akn_gam_urd_hau_dut_tag_glc_tsw_bul_dgb_mly_tha_sod_knd_xho_ewe_aze_lit_scr_azi_lda_vie_mlt_tsn_dyu_igb	-0.471474238483956	-1.12134501248627	0.265028120928087
249	chh_slo_dgb_grk_wly_heb_mlt_ukr_aze_uzb_igb_tag_dyu_krd_scr_bsq_arw_sid_yor_mnd_ctl_bul_zul_ben_bam_prs_est_tsn_lda_fin_svk_anl_geo_pan_nor_lit_rus_hau_amh_ger_hun_swa_ind_rom_jav_jpn_tml_kor_bos_eng_akn_spa_bat_fre_aeg_mly_cnt_por_ses_guj_gam_swe_glc_pol_mcd_qcu_alb_urd_dut_ven_sod_ita_amr_mol_mao_lat_xho_afr_moo_sun_tha_owc_knd_tsw_fbf_tur_hin_cze_azi_swt_vie_tig_cic_ewe_bem	-0.101066634838283	-0.238200400379674	0.812249713461338
250	sod_prs_xho_dut_aeg_sid_tig_lit_uzb_aze_swa_tag_bam_afr_alb_bsq_mcd_owc_igb_mnd_guj_ger_tsn_cze_zul_rom_est_dgb_ewe_hun_arw_wly_geo_slo_hin_scr_ctl_hau_amh_lat_fin_yor_mao_urd_ind_jpn_tml_kor_eng_spa_akn_pan_sun_nor_heb_mly_cnt_swe_moo_rus_amr_svk_krd_mol_por_qcu_bul_ben_grk_ven_anl_ita_mlt_bos_bat_glc_bem_fre_dyu_jav_tha_gam_knd_swt_lda_azi_pol_ukr_tur_tsw_vie_chh_cic_ses_fbf	1.19239681805697	2.88208043608739	0.00490593011498832
251	sid_mcd_yor_guj_amr_gam_mlt_urd_aze_azi_ses_tag_ewe_prs_bos_bsq_hin_chh_akn_mnd_ger_ita_xho_slo_fbf_glc_hun_zul_igb_est_dut_anl_geo_rom_svk_pan_krd_sod_heb_ukr_fin_cic_bat_swe_ind_jpn_tml_kor_ctl_pol_bam_arw_sun_eng_owc_mao_cnt_nor_dgb_ben_aeg_mol_rus_fre_grk_qcu_bul_lit_afr_swt_tig_spa_amh_por_jav_alb_lda_lat_swa_mly_tha_wly_knd_ven_tsw_tur_scr_cze_uzb_bem_vie_hau_moo_dyu_tsn	-0.348517117888543	-0.825866907538383	0.410993220122868
252	hau_urd_swa_arw_amr_owc_mlt_hin_tur_azi_yor_mao_moo_dut_nor_bsq_guj_sod_ewe_cnt_bul_pol_fbf_grk_lda_lat_hun_cic_akn_fin_fre_sid_geo_ctl_rus_ita_slo_heb_amh_afr_est_bam_bat_ukr_ind_jpn_knd_kor_ger_bos_tsn_lit_mly_ben_wly_sun_mnd_cze_igb_krd_tig_mcd_spa_alb_mol_qcu_svk_pan_scr_bem_aeg_prs_anl_swe_jav_rom_ses_por_ven_tag_tha_chh_tml_zul_xho_uzb_glc_eng_aze_dyu_vie_gam_tsw_dgb_swt	-0.174093744484727	-0.410861353561132	0.682119352740833
253	aeg_ita_fbf_ger_gam_tig_mlt_scr_uzb_azi_ven_sun_xho_rus_mol_bsq_prs_chh_bam_cnt_nor_spa_swt_krd_igb_ben_hun_tsw_bem_fin_alb_sid_geo_grk_afr_urd_ctl_sod_wly_bos_est_akn_mly_fre_tag_jpn_knd_kor_arw_bul_ses_por_mao_slo_amr_ind_mnd_lit_swa_lat_owc_pan_mcd_swe_guj_qcu_eng_ukr_glc_dgb_anl_hin_hau_cze_bat_pol_cic_dut_lda_jav_tha_amh_tml_zul_tsn_tur_svk_rom_aze_yor_vie_heb_ewe_moo_dyu	0.556803148809696	1.31750264444001	0.190906795522395
254	owc_swe_bam_pol_heb_anl_chh_dut_aze_azi_ven_jav_dgb_rus_arw_bsq_nor_sod_tsw_mnd_ben_eng_zul_fre_bem_rom_fin_akn_moo_est_spa_wly_geo_svk_bos_mcd_hin_sid_gam_afr_hun_yor_mao_krd_tag_jpn_knd_kor_mol_slo_igb_ctl_ind_grk_amr_bat_cnt_ukr_dyu_por_amh_pan_prs_bul_ger_qcu_glc_ita_guj_ewe_aeg_alb_mlt_lat_sun_scr_xho_urd_lda_mly_tha_tig_tml_swt_swa_tur_cze_lit_uzb_ses_vie_hau_tsn_fbf_cic	0.371759547417646	0.875892866799815	0.383344991220607
255	amh_urd_igb_lit_anl_sod_mlt_lat_tur_aze_yor_ind_moo_fre_dut_bsq_rom_gam_bam_mnd_ita_glc_tsw_ben_fbf_cze_est_ewe_ses_fin_prs_aeg_geo_ukr_bos_spa_bul_hau_chh_ctl_hun_bem_mly_guj_jav_jpn_knd_kor_rus_mcd_lda_alb_sun_pol_tig_bat_cnt_afr_swt_ger_heb_krd_arw_pan_scr_qcu_svk_eng_por_dgb_owc_mol_amr_slo_mao_swe_ven_hin_dyu_tag_tha_sid_tml_tsn_cic_azi_grk_nor_uzb_akn_vie_wly_swa_zul_xho	0.0154631792235495	0.0364061023832199	0.971036579246273
256	wly_por_fbf_arw_amh_heb_sid_eng_uzb_aze_swa_bat_ewe_ben_ukr_bsq_glc_anl_ses_cnt_pol_svk_cic_pan_zul_spa_hun_xho_dgb_fin_afr_owc_geo_bul_rom_ita_grk_tig_sod_lit_est_tsw_mly_mol_ind_jpn_tml_kor_krd_ctl_bam_fre_jav_lat_hau_mao_mnd_rus_dyu_urd_aeg_swe_alb_slo_cze_qcu_guj_hin_scr_moo_gam_dut_chh_bos_tag_mcd_akn_prs_tsn_sun_tha_amr_knd_bem_yor_azi_ger_nor_tur_igb_vie_mlt_swt_ven_lda	0.272431884081345	0.641270926365501	0.522923927242807
257	tig_guj_yor_dut_owc_chh_sod_alb_uzb_azi_zul_ind_tsw_bos_rom_bsq_slo_amh_ewe_cnt_prs_fre_dyu_bul_lda_mol_hun_swa_swt_fin_por_sid_geo_hin_glc_afr_spa_mlt_heb_scr_est_bem_sun_ita_bat_jpn_knd_kor_ger_lit_dgb_ukr_tag_mcd_aeg_mly_mnd_grk_moo_urd_amr_lat_swe_nor_ctl_qcu_eng_pol_krd_xho_gam_rus_wly_svk_jav_ben_igb_pan_cic_mao_tha_anl_tml_ven_fbf_aze_cze_arw_tur_ses_vie_hau_akn_tsn_bam	0.0113144834352288	0.0266379132246002	0.978805610327337
258	mlt_pol_moo_spa_amr_owc_sod_slo_uzb_tur_yor_mao_tsw_bul_guj_bsq_lat_anl_lda_mnd_por_scr_bam_bos_cic_fre_est_akn_dyu_hun_lit_tig_geo_ita_afr_svk_dut_heb_hau_swe_fin_swt_ind_grk_sun_jpn_knd_kor_pan_rom_bem_cze_jav_rus_gam_mly_cnt_ctl_igb_nor_chh_ukr_glc_ben_prs_qcu_mcd_urd_hin_fbf_wly_arw_sid_mol_tag_ger_tsn_eng_dgb_bat_tha_aeg_tml_xho_ses_azi_krd_alb_aze_ven_vie_amh_swa_zul_ewe	-0.964294275748743	-2.34465629659717	0.0211721832586839
259	wly_urd_akn_eng_sod_mlt_chh_grk_tur_aze_swt_bat_lda_por_pan_bsq_lat_anl_ven_mnd_mol_fre_xho_afr_fbf_bul_est_dgb_ses_fin_krd_tig_geo_pol_rom_bos_slo_owc_hau_arw_hun_cic_mao_ctl_sun_jpn_tml_kor_guj_ger_tsn_scr_ind_ukr_gam_jav_cnt_mcd_ewe_hin_amr_ita_swe_lit_glc_qcu_nor_alb_rus_igb_sid_dut_heb_spa_tag_cze_bam_svk_zul_mly_tha_amh_knd_yor_swa_uzb_ben_prs_azi_dyu_vie_aeg_bem_moo_tsw	-0.411021143570662	-0.974944282953581	0.332117041677054
260	tig_lat_zul_cze_anl_sod_wly_prs_azi_uzb_dyu_bat_bem_spa_fre_bsq_bos_hau_dgb_mnd_guj_eng_fbf_ger_tsw_bul_est_moo_bam_hun_mcd_mlt_geo_urd_lit_ita_pol_sid_amh_hin_fin_igb_ind_grk_mly_jpn_tml_kor_ctl_por_swa_swe_sun_arw_gam_jav_cnt_alb_ses_dut_aeg_glc_scr_rus_afr_qcu_svk_ben_ukr_ven_owc_pan_chh_rom_tag_nor_lda_krd_cic_mao_tha_heb_knd_yor_ewe_aze_mol_slo_tur_xho_vie_amr_tsn_swt_akn	0.124336269463264	0.293116363806442	0.770086258698826
261	tig_prs_igb_mcd_aeg_heb_sid_scr_azi_tur_bem_mly_dyu_cze_fre_bsq_spa_chh_bam_mnd_slo_guj_swt_urd_cic_mol_hun_ven_dgb_est_lat_amh_geo_afr_bos_ger_ita_hau_anl_por_fin_ses_jav_swe_mao_jpn_knd_kor_ctl_hin_swa_grk_ind_glc_mlt_tag_cnt_dut_ewe_arw_gam_pol_eng_ben_rus_qcu_alb_ukr_pan_tsw_wly_nor_owc_lit_sun_bul_zul_svk_tsn_bat_tha_sod_tml_moo_yor_uzb_krd_rom_aze_lda_vie_amr_xho_akn_fbf	-0.22473911729299	-0.530510631826024	0.597022459626717
262	amr_afr_ses_spa_tig_mlt_owc_lat_azi_uzb_moo_tag_fbf_prs_bul_bsq_dut_aeg_xho_cnt_por_krd_yor_arw_dyu_rom_fin_bam_cic_est_ger_gam_geo_slo_ben_urd_fre_heb_anl_grk_hun_igb_jav_ctl_sun_jpn_tml_kor_rus_scr_swa_pol_ind_ita_sid_mao_mnd_bos_tsn_eng_wly_nor_alb_mcd_mol_qcu_lit_svk_glc_zul_chh_cze_hau_swe_mly_ukr_bem_hin_dgb_bat_tha_amh_knd_ven_swt_aze_guj_pan_tur_tsw_vie_sod_lda_ewe_akn	-0.949614341190718	-2.30457924755085	0.0234156402343871
263	amh_lat_dyu_ger_aeg_anl_gam_cze_azi_uzb_ven_mly_xho_mcd_scr_bsq_urd_mlt_lda_mnd_prs_glc_moo_pol_akn_rom_est_yor_ses_hun_afr_chh_geo_ukr_slo_alb_lit_wly_sod_fre_fin_tsw_ind_ita_mao_jpn_knd_kor_bos_svk_fbf_guj_tag_por_sid_jav_cnt_ctl_bam_mol_heb_nor_swe_rus_arw_qcu_ben_bul_hin_swt_owc_dut_tig_spa_bat_eng_dgb_pan_tsn_sun_tha_amr_tml_bem_ewe_aze_krd_grk_tur_igb_vie_hau_cic_swa_zul	0.415691815031982	0.981790366586536	0.328750378112608
264	gam_afr_ven_scr_mlt_anl_sid_mol_uzb_aze_yor_mao_dgb_slo_pan_bsq_rom_amr_moo_mnd_cze_hin_tsn_ukr_bem_ita_fin_bam_fbf_est_fre_sod_geo_bos_mcd_ctl_lit_heb_wly_guj_hun_ses_jav_por_sun_jpn_knd_kor_swe_glc_igb_lat_mly_rus_amh_tag_cnt_nor_ewe_prs_hau_ben_eng_urd_dut_qcu_grk_ger_arw_swa_chh_alb_aeg_spa_ind_svk_dyu_bul_tsw_bat_tha_owc_tml_cic_lda_azi_pol_krd_tur_akn_vie_tig_swt_xho_zul	0.267522692313899	0.62946834618547	0.530585820471584
265	gam_pol_moo_rus_chh_sid_owc_krd_azi_aze_swt_mao_yor_ita_urd_bsq_ger_hau_lda_mnd_lit_bos_tsw_mcd_ses_swe_est_swa_zul_fin_alb_heb_geo_ctl_fre_lat_cze_sod_anl_svk_hun_bam_tag_afr_mly_jpn_tml_kor_nor_eng_tsn_dut_jav_glc_aeg_sun_cnt_bul_dyu_ben_amr_spa_por_pan_mol_qcu_grk_guj_prs_ewe_amh_hin_mlt_scr_bat_ukr_cic_rom_bem_ind_tha_tig_knd_dgb_ven_tur_arw_slo_uzb_akn_vie_wly_fbf_igb_xho	0.206414768285057	0.485458825877882	0.628492625884314
266	anl_prs_cic_ben_amh_mlt_sid_grk_azi_uzb_swt_mao_moo_krd_scr_bsq_eng_aeg_lda_mnd_bul_guj_xho_svk_bem_bos_fin_yor_ewe_est_lit_amr_geo_ita_cze_afr_lat_owc_chh_slo_hun_swa_ind_alb_bat_jpn_tml_kor_dut_ctl_dgb_rom_sun_por_gam_jav_cnt_mcd_tsw_hin_hau_glc_rus_ger_nor_qcu_pol_ukr_pan_tsn_sod_fre_wly_swe_tag_spa_akn_urd_ses_mly_tha_tig_knd_fbf_zul_tur_mol_arw_aze_dyu_vie_heb_ven_igb_bam	-0.763344712694191	-1.83489685972457	0.0697177306662477
267	sid_mcd_yor_slo_heb_chh_gam_arw_uzb_azi_fbf_jav_ven_pol_ben_bsq_afr_aeg_igb_cnt_lit_prs_dgb_ukr_tsw_pan_fin_moo_dyu_hun_eng_anl_geo_krd_guj_swe_urd_sod_wly_rom_est_cic_mly_fre_sun_jpn_knd_kor_bos_nor_zul_ctl_tag_svk_mlt_bat_mnd_por_swa_lat_tig_spa_ger_rus_grk_qcu_scr_cze_bul_bam_owc_glc_amr_ita_ind_alb_lda_mol_ses_mao_tha_hau_tml_bem_ewe_tur_hin_dut_aze_akn_vie_amh_swt_xho_tsn	0.641258896527031	1.52505895869302	0.130638019750136
268	chh_bos_yor_scr_anl_sid_amr_alb_tur_azi_moo_mly_ewe_mcd_lat_bsq_arw_gam_cic_mnd_mol_bul_dyu_swe_tsw_prs_fin_tsn_lda_hun_pan_mlt_geo_ctl_pol_ger_por_aeg_amh_rus_est_swt_bat_grk_jav_jpn_tml_kor_urd_slo_ses_hin_tag_ben_tig_sun_cnt_dut_zul_krd_hau_ukr_eng_spa_nor_qcu_lit_afr_glc_swa_owc_guj_wly_cze_ind_svk_akn_rom_bem_mao_tha_heb_knd_dgb_ven_aze_fre_ita_uzb_igb_vie_sod_xho_bam_fbf	-0.448506070502411	-1.06760594151035	0.288461804549732
269	gam_guj_ewe_bul_sod_mlt_amr_ger_tur_azi_igb_bat_dgb_pol_afr_bsq_bos_aeg_lda_mnd_prs_dut_ven_glc_fbf_nor_est_akn_dyu_fin_arw_anl_geo_krd_por_lit_svk_amh_chh_scr_hun_tsw_jav_rom_mao_jpn_tml_kor_grk_rus_tsn_cze_ind_ita_hau_mly_cnt_hin_cic_fre_owc_eng_alb_lat_pan_qcu_spa_mcd_swe_moo_sid_slo_wly_urd_tag_ctl_bem_mol_swa_sun_tha_heb_knd_xho_swt_aze_ukr_ben_uzb_yor_vie_tig_ses_bam_zul	-0.62151051461451	-1.48563295408405	0.140758301895248
270	sod_mol_ses_pol_amr_aeg_chh_eng_azi_aze_dgb_mao_yor_arw_bos_bsq_prs_hau_bem_mnd_ger_nor_lda_dut_cic_svk_fin_tsw_zul_est_por_tig_geo_scr_hin_alb_glc_mlt_sid_ita_hun_akn_tag_afr_bat_jpn_tml_kor_rom_grk_moo_ctl_mly_cze_anl_ind_cnt_krd_bam_rus_heb_swe_ben_fre_guj_qcu_urd_lit_bul_xho_amh_ukr_gam_mcd_jav_spa_swa_slo_tsn_sun_tha_owc_knd_igb_swt_tur_lat_pan_uzb_fbf_vie_wly_ewe_ven_dyu	0.345262925324847	0.813476505250614	0.418022739157373
271	amr_cze_lda_alb_heb_gam_owc_urd_azi_tur_swa_bat_fbf_rom_ben_bsq_guj_hau_moo_cnt_krd_afr_igb_arw_tsn_eng_fin_dyu_akn_hun_prs_anl_geo_dut_mol_scr_ukr_mlt_sod_bul_est_yor_jav_grk_sun_jpn_tml_kor_por_mcd_swt_nor_ind_svk_aeg_mly_mnd_fre_cic_spa_wly_ctl_pan_rus_lit_qcu_ita_swe_hin_ewe_amh_pol_chh_bos_tag_glc_tsw_lat_ses_mao_tha_tig_knd_bam_ven_aze_slo_ger_uzb_dgb_vie_sid_bem_xho_zul	0.323528976976823	0.76206786373854	0.447947893171322
272	aeg_arw_tsw_swe_sod_amr_tig_rom_aze_uzb_dyu_jav_xho_ita_eng_bsq_pan_owc_akn_cnt_fre_scr_cic_alb_lda_krd_est_swt_zul_fin_mol_amh_geo_afr_slo_pol_urd_chh_heb_svk_hun_tsn_tag_grk_bat_jpn_knd_kor_ger_spa_dgb_cze_ind_prs_anl_sun_mnd_bul_bem_bos_wly_dut_guj_ukr_ben_qcu_hin_rus_ctl_ven_mlt_nor_sid_por_mly_mcd_igb_glc_yor_mao_tha_hau_tml_bam_moo_tur_lit_lat_azi_swa_vie_gam_ewe_fbf_ses	-0.885143198233217	-2.141012837944	0.0348879525815073
273	amr_ita_xho_guj_owc_heb_gam_ben_uzb_aze_ses_sun_ewe_mcd_grk_bsq_por_aeg_ven_mnd_alb_lat_moo_prs_akn_ukr_hun_tsn_cic_fin_hin_mlt_geo_bul_fre_slo_swe_wly_chh_scr_est_dgb_jav_nor_tag_jpn_knd_kor_krd_pol_tsw_bos_mly_lit_tig_bat_cnt_rus_igb_eng_hau_ctl_afr_dut_cze_qcu_mol_spa_ger_dyu_sod_urd_sid_arw_mao_rom_bem_glc_bam_ind_tha_anl_tml_zul_fbf_azi_pan_svk_tur_lda_vie_amh_swt_yor_swa	-0.661674808696851	-1.58316604462673	0.116778545402416
274	amh_mol_tsn_nor_tig_sid_gam_bul_tur_aze_akn_mao_swa_fre_rom_bsq_arw_wly_tsw_cnt_guj_prs_bam_lit_fbf_scr_est_ewe_bem_fin_ben_hau_geo_hin_mcd_alb_eng_mlt_sod_dut_hun_igb_jav_ger_sun_jpn_tml_kor_ita_ukr_dgb_bos_ind_afr_owc_tag_mnd_ctl_yor_por_anl_pol_grk_rus_pan_qcu_spa_lat_slo_dyu_heb_urd_aeg_cze_mly_swe_xho_svk_ses_bat_tha_amr_knd_moo_zul_azi_krd_glc_uzb_cic_vie_chh_ven_swt_lda	0.504017009657718	1.1918961012608	0.236334615012672
275	aeg_mol_xho_svk_sod_amr_tig_ukr_uzb_tur_akn_sun_ses_arw_slo_bsq_swe_mlt_dgb_cnt_grk_bul_igb_glc_ven_guj_fin_bem_fbf_hun_scr_wly_geo_rus_dut_hin_lat_heb_gam_afr_est_zul_ind_alb_mao_jpn_knd_kor_bos_ita_lda_cze_tag_mcd_owc_jav_mnd_krd_bam_prs_hau_ctl_eng_rom_por_qcu_lit_fre_nor_yor_anl_pol_sid_ger_bat_urd_ewe_ben_cic_mly_tha_chh_tml_swt_swa_aze_pan_spa_azi_tsn_vie_amh_tsw_dyu_moo	-0.590412873025035	-1.40889852371884	0.162199955501095
276	owc_bos_ewe_rus_sid_mlt_gam_arw_tur_azi_tsw_ind_tsn_fre_urd_bsq_mol_chh_zul_cnt_bul_ita_cic_swe_ven_lat_fin_fbf_swt_est_cze_aeg_geo_por_ctl_mcd_nor_anl_sod_lit_hun_yor_tag_svk_mao_jpn_knd_kor_scr_ukr_dgb_spa_jav_ger_amh_bat_mnd_hin_ses_krd_wly_prs_slo_pol_glc_qcu_rom_guj_dut_akn_heb_pan_amr_ben_sun_eng_moo_grk_xho_mly_tha_tig_tml_swa_lda_uzb_alb_afr_aze_dyu_vie_hau_bam_igb_bem	-0.163499099309077	-0.386099121502868	0.700305134107559
277	owc_cze_xho_guj_aeg_chh_mlt_grk_uzb_aze_bam_jav_fbf_ita_arw_bsq_krd_gam_cic_cnt_alb_slo_moo_rom_ewe_ben_hun_swt_dyu_est_lat_heb_geo_ger_lit_afr_mol_sid_anl_bos_fin_dgb_ind_bul_mly_jpn_knd_kor_pan_mcd_igb_eng_tag_ctl_tig_sun_mnd_urd_tsw_swe_hau_fre_ukr_prs_dut_qcu_rus_por_hin_zul_sod_glc_amh_spa_mao_scr_yor_svk_tsn_bat_tha_wly_tml_ses_lda_tur_nor_pol_azi_bem_vie_amr_swa_akn_ven	-0.515353541208269	-1.22833560402049	0.222420501257946
278	anl_ger_cic_ben_mlt_heb_aeg_pol_uzb_azi_swa_sun_fbf_afr_dut_bsq_prs_wly_xho_cnt_lat_rus_ewe_guj_dgb_slo_est_moo_yor_fin_eng_gam_geo_grk_scr_fre_arw_hau_amh_rom_hun_zul_bat_cze_tag_jpn_tml_kor_urd_ukr_tsn_ctl_mly_krd_tig_ind_mnd_mol_bem_hin_sid_swe_lit_pan_spa_qcu_bul_por_svk_igb_sod_ita_chh_bos_mao_nor_dyu_alb_bam_jav_tha_owc_knd_ses_lda_tur_mcd_glc_aze_swt_vie_amr_akn_tsw_ven	-0.59016484061813	-1.41269483934465	0.161083353410797
279	amh_bul_ses_scr_heb_amr_mlt_alb_aze_uzb_lda_mly_bem_mol_guj_bsq_ben_sod_cic_mnd_bos_pan_akn_svk_swt_fre_est_tsn_yor_fin_dut_anl_geo_eng_mcd_cze_rus_sid_tig_pol_hun_swa_bat_ukr_sun_jpn_knd_kor_ita_spa_zul_slo_ind_ger_aeg_jav_cnt_lit_igb_rom_owc_arw_ctl_hin_afr_qcu_grk_nor_por_ewe_gam_urd_wly_prs_mao_lat_tsw_swe_fbf_tag_tha_chh_tml_moo_xho_tur_glc_krd_azi_dyu_vie_hau_ven_dgb_bam	-0.369696958888141	-0.876794605073391	0.382857476499596
280	mlt_grk_ewe_krd_anl_amh_gam_nor_tur_aze_tsw_bat_ses_afr_prs_bsq_lat_hau_zul_mnd_ctl_scr_cic_fre_tsn_por_est_lda_dyu_hun_alb_sid_geo_dut_svk_bul_swe_heb_amr_ukr_fin_dgb_ind_slo_jav_jpn_tml_kor_mcd_glc_swt_rom_tag_hin_wly_mly_cnt_guj_moo_arw_sod_pan_ben_pol_ita_qcu_lit_rus_mol_yor_aeg_spa_owc_ger_mao_bos_bam_eng_ven_sun_tha_chh_knd_xho_fbf_uzb_urd_cze_azi_swa_vie_tig_igb_akn_bem	0.434700727930102	1.02725481172839	0.306964922961141
281	amh_grk_ewe_krd_wly_owc_sid_mcd_azi_aze_ven_mly_swa_afr_prs_bsq_ben_gam_dyu_mnd_guj_mol_zul_lat_bem_bul_hun_tsn_dgb_fin_hin_anl_geo_dut_scr_ukr_arw_heb_hau_fre_est_moo_tag_rom_ind_jpn_tml_kor_svk_ita_yor_nor_sun_urd_sod_bat_cnt_spa_akn_pan_aeg_eng_ger_bos_por_qcu_lit_slo_rus_lda_chh_pol_tig_alb_jav_swe_ses_cze_bam_mao_tha_mlt_knd_cic_swt_tur_ctl_glc_uzb_fbf_vie_amr_xho_tsw_igb	0.32531843854567	0.769634623424252	0.443467109914083
282	owc_cze_bam_urd_aeg_wly_hau_mol_tur_aze_fbf_tag_akn_eng_bul_bsq_dut_anl_dgb_cnt_hin_afr_cic_swe_ses_spa_est_moo_ven_fin_mcd_amh_geo_rus_prs_ger_nor_chh_sod_ben_hun_dyu_bat_scr_sun_jpn_knd_kor_ukr_svk_swt_rom_mao_lat_gam_jav_mnd_ctl_igb_glc_heb_alb_lit_krd_pan_qcu_fre_bos_por_bem_sid_grk_amr_guj_mly_arw_ewe_slo_zul_ind_tha_mlt_tml_xho_lda_azi_ita_pol_uzb_swa_vie_tig_yor_tsw_tsn	0.221655663292179	0.521309124883003	0.603390648414721
283	aeg_prs_swt_fre_tig_amh_wly_bos_azi_tur_cic_bat_tsn_svk_eng_bsq_ctl_owc_ven_cnt_hin_bul_zul_spa_fbf_ukr_hun_igb_ewe_est_pan_chh_geo_slo_guj_ger_alb_sod_sid_rom_fin_xho_mao_nor_mly_jpn_tml_kor_urd_ben_dyu_lit_ind_glc_anl_sun_mnd_mcd_moo_swe_hau_afr_pol_lat_cze_qcu_ita_krd_por_bem_amr_arw_gam_scr_tag_mol_yor_grk_dgb_jav_tha_mlt_knd_tsw_akn_uzb_rus_dut_aze_bam_vie_heb_ses_lda_swa	-0.524098395160425	-1.24793512658423	0.215187753103501
284	amr_ukr_lda_dut_owc_chh_tig_urd_azi_aze_bam_bat_zul_scr_por_bsq_svk_gam_dgb_mnd_pol_mcd_swa_ctl_tsn_ita_fin_yor_ses_est_bul_anl_geo_afr_guj_rus_nor_sid_amh_ben_hun_tsw_mao_arw_tag_jpn_tml_kor_slo_ger_ewe_rom_jav_mol_sod_sun_cnt_prs_fbf_grk_heb_pan_alb_hin_cze_qcu_krd_fre_eng_ven_mlt_spa_aeg_lat_mly_glc_akn_lit_dyu_ind_tha_hau_knd_moo_xho_tur_bos_swe_uzb_swt_vie_wly_cic_igb_bem	0.224213856802146	0.527970343697974	0.598777438722363
285	heb_guj_tsw_ger_amr_aeg_owc_prs_uzb_azi_igb_sun_ses_pol_nor_bsq_ita_wly_ven_mnd_mcd_urd_akn_dut_cic_cze_hun_tsn_yor_est_por_hau_geo_pan_bul_lat_slo_mlt_gam_ben_fin_swa_mao_rus_bat_jpn_tml_kor_hin_ukr_swt_lit_ind_rom_amh_mly_cnt_swe_ewe_arw_tig_eng_bos_mol_svk_qcu_fre_ctl_spa_moo_chh_afr_sod_glc_tag_scr_zul_alb_xho_jav_tha_sid_knd_dyu_dgb_aze_grk_krd_tur_bam_vie_anl_bem_lda_fbf	-0.481922536935023	-1.1456272192811	0.254888879127891
286	aeg_alb_ses_afr_wly_owc_mlt_ben_uzb_tur_tsn_jav_dyu_rus_por_bsq_lat_hau_akn_cnt_swe_ger_moo_ita_xho_pol_hun_cic_ewe_fin_mcd_sod_geo_nor_prs_ukr_urd_tig_amh_guj_est_zul_sun_ctl_mao_jpn_knd_kor_hin_arw_lda_bos_mly_bul_heb_ind_mnd_rom_dgb_cze_anl_pan_krd_glc_fre_qcu_spa_scr_lit_swa_amr_svk_gam_eng_tag_mol_swt_dut_igb_bat_tha_sid_tml_bam_yor_aze_slo_grk_azi_fbf_vie_chh_bem_ven_tsw	0.452490247920057	1.06723700006377	0.288627447937951
287	heb_bos_moo_scr_anl_wly_amh_rus_uzb_tur_dgb_bat_xho_lit_urd_bsq_ben_amr_ven_mnd_eng_por_ewe_fre_cic_grk_hun_igb_dyu_est_arw_hau_geo_krd_spa_prs_ita_owc_tig_pol_fin_bem_mao_pan_sun_jpn_tml_kor_mcd_lat_lda_svk_tag_nor_aeg_ind_cnt_bul_zul_glc_sod_swe_hin_ger_guj_qcu_rom_cze_ctl_akn_sid_mol_gam_afr_jav_slo_swt_ukr_bam_mly_tha_mlt_knd_tsn_ses_aze_alb_dut_azi_fbf_vie_chh_tsw_yor_swa	-0.354487914196064	-0.839374730514547	0.403411570532151
288	owc_hin_cic_pol_amh_sod_hau_dut_aze_uzb_tsn_bat_dyu_ben_krd_bsq_ukr_gam_ewe_cnt_lat_spa_xho_fre_dgb_glc_hun_igb_yor_est_cze_heb_geo_mol_afr_rom_swe_anl_mlt_mcd_fin_bem_mly_alb_jav_jpn_tml_kor_bos_urd_fbf_arw_mao_pan_amr_ind_mnd_ger_akn_nor_wly_lit_guj_grk_slo_qcu_ctl_por_prs_moo_aeg_eng_sid_svk_sun_rus_lda_scr_zul_tag_tha_tig_knd_bam_swt_tur_bul_ita_azi_ses_vie_chh_swa_tsw_ven	-0.249183538526164	-0.589819433765697	0.556742029212642
289	owc_glc_dgb_swe_amr_aeg_tig_arw_aze_tur_igb_mao_tsn_rom_scr_bsq_lat_wly_cic_cnt_lit_nor_bam_mol_yor_krd_est_tsw_ses_hun_ger_sid_geo_mcd_alb_ita_por_sod_chh_svk_fin_ven_tag_pol_ind_jpn_tml_kor_bul_cze_swt_bos_jav_ben_heb_sun_mnd_fre_moo_pan_hau_dut_spa_urd_ctl_qcu_slo_eng_prs_swa_amh_guj_mlt_hin_bat_ukr_fbf_grk_dyu_mly_tha_anl_knd_bem_ewe_uzb_rus_afr_azi_xho_vie_gam_akn_lda_zul	-0.00206557254685135	-0.00486167409616065	0.99613137406565
290	aeg_svk_lda_lat_chh_anl_mlt_mol_uzb_aze_tsw_sun_dgb_swe_lit_bsq_ben_hau_swt_mnd_afr_ger_bem_arw_akn_alb_est_fbf_bam_hun_krd_tig_geo_ctl_prs_dut_ukr_heb_amr_fre_fin_igb_tag_grk_mao_jpn_knd_kor_ita_bos_ewe_rus_bat_pan_sid_jav_cnt_rom_xho_bul_sod_pol_nor_slo_scr_qcu_mcd_por_glc_moo_gam_cze_owc_urd_mly_eng_tsn_hin_swa_ind_tha_amh_tml_ses_yor_azi_guj_spa_tur_dyu_vie_wly_zul_ven_cic	-0.764340804593219	-1.83749404483449	0.0693301472179575
291	tig_guj_ses_krd_mlt_owc_amh_scr_aze_uzb_dyu_sun_bem_ben_urd_bsq_bos_wly_moo_cnt_ger_grk_zul_afr_tsn_ita_fin_dgb_yor_hun_hin_amr_geo_lat_dut_svk_arw_sid_sod_eng_est_ewe_mao_prs_mly_jpn_knd_kor_rom_por_igb_ctl_bat_swe_chh_ind_mnd_lit_fbf_pol_hau_cze_pan_alb_bul_qcu_mcd_nor_spa_tsw_heb_slo_gam_ukr_tag_mol_xho_fre_ven_jav_tha_aeg_tml_cic_lda_azi_rus_glc_tur_swa_vie_anl_swt_akn_bam	-0.327836544522207	-0.776957359205045	0.439155709469941
292	amh_slo_dyu_arw_wly_owc_anl_rus_tur_azi_bem_tag_cic_spa_mol_bsq_swe_tig_moo_cnt_mcd_alb_xho_grk_swt_urd_est_tsw_fbf_fin_lit_mlt_geo_pan_glc_svk_ita_sod_hau_lat_hun_bam_sun_afr_mly_jpn_tml_kor_por_pol_ewe_guj_jav_rom_gam_bat_mnd_nor_swa_eng_aeg_scr_ctl_fre_ger_qcu_bos_ben_ukr_zul_heb_hin_sid_bul_ind_cze_ses_krd_akn_mao_tha_amr_knd_tsn_lda_uzb_prs_dut_aze_yor_vie_chh_igb_dgb_ven	0.0614478787950228	0.144792394212638	0.885188116624938
293	tig_grk_fbf_ben_amr_hau_gam_bul_uzb_aze_ewe_mly_dyu_spa_svk_bsq_mol_owc_bem_mnd_mcd_swe_ses_dut_zul_slo_est_swa_akn_hun_krd_aeg_geo_lit_hin_ita_nor_anl_amh_fre_fin_ven_sun_arw_jav_jpn_knd_kor_afr_alb_tsn_scr_ind_ctl_mlt_mao_cnt_prs_swt_ukr_sid_rom_urd_glc_guj_qcu_pan_rus_pol_bam_chh_ger_sod_bos_tag_por_moo_lat_igb_bat_tha_heb_tml_cic_dgb_tur_eng_cze_azi_tsw_vie_wly_xho_yor_lda	0.217277234439627	0.511636299464456	0.610118291997617
294	sid_nor_bam_pan_heb_anl_amh_cze_aze_tur_lda_sun_ven_afr_alb_bsq_spa_sod_igb_mnd_ben_hin_moo_ctl_xho_mcd_hun_ewe_akn_fin_bul_amr_geo_dut_rus_eng_por_aeg_mlt_glc_est_dgb_mao_arw_mly_jpn_knd_kor_pol_ukr_tsw_rom_bat_guj_chh_ind_cnt_scr_cic_prs_tig_swe_mol_slo_lat_qcu_urd_krd_ger_swa_gam_bos_wly_svk_tag_ita_swt_lit_fbf_jav_tha_hau_tml_ses_bem_uzb_grk_fre_azi_yor_vie_owc_zul_dyu_tsn	-0.718390819904323	-1.72688095884597	0.0875091778146371
295	mlt_rom_tsw_fre_gam_sid_heb_cze_aze_tur_dyu_tag_igb_krd_ger_bsq_hin_aeg_tsn_mnd_grk_mcd_akn_alb_bem_dut_est_lda_yor_fin_guj_tig_geo_rus_mol_lit_bul_hau_amr_urd_hun_bam_mao_pan_sun_jpn_knd_kor_glc_afr_dgb_lat_jav_spa_wly_ind_cnt_swe_swt_svk_anl_pol_arw_ita_scr_qcu_prs_slo_nor_zul_owc_ben_chh_ctl_mly_bos_ven_eng_swa_bat_tha_amh_tml_ses_ewe_uzb_por_ukr_azi_cic_vie_sod_fbf_xho_moo	-0.613466226798033	-1.46458975906231	0.146405229623524
296	sid_lat_zul_arw_wly_sod_mlt_por_uzb_azi_ses_bat_cic_nor_mcd_bsq_ger_chh_lda_mnd_afr_ben_tsn_cze_fbf_krd_fin_igb_swt_est_ita_hau_geo_mol_dut_prs_guj_amh_gam_ctl_hun_tsw_tag_hin_sun_jpn_knd_kor_slo_bul_dgb_rom_mao_svk_aeg_mly_cnt_ukr_dyu_eng_owc_fre_glc_lit_swe_qcu_grk_bos_spa_xho_heb_rus_amr_alb_ind_pan_yor_pol_swa_jav_tha_tig_tml_bem_akn_tur_scr_urd_aze_bam_vie_anl_ewe_ven_moo	0.659002363188682	1.56337682146529	0.121360564185317
297	amh_alb_ses_rus_chh_anl_tig_bos_uzb_aze_bam_tag_ven_ctl_ukr_bsq_cze_amr_ewe_mnd_por_fre_lda_mol_yor_bul_fin_xho_swt_est_afr_aeg_geo_nor_glc_pan_guj_sod_owc_pol_hun_moo_bat_grk_ind_jpn_knd_kor_rom_ita_swa_spa_sun_swe_sid_mao_cnt_ben_tsn_scr_hau_dut_krd_mcd_urd_qcu_hin_prs_lat_akn_gam_svk_mlt_lit_jav_arw_tsw_slo_cic_mly_tha_wly_tml_igb_dgb_tur_eng_ger_azi_bem_vie_heb_fbf_zul_dyu	-0.903478792206622	-2.19297999739216	0.0308029931431934
298	wly_por_dgb_eng_mlt_heb_hau_svk_uzb_azi_ses_sun_swt_ukr_cze_bsq_ben_aeg_ewe_mnd_prs_glc_yor_scr_xho_bos_hun_swa_lda_fin_ita_sid_geo_pol_hin_krd_dut_amr_chh_lit_est_ven_ind_lat_mao_jpn_tml_kor_alb_bul_moo_grk_mly_guj_gam_tag_cnt_ctl_tsw_urd_anl_ger_swe_pan_nor_qcu_mcd_arw_rom_igb_amh_rus_tig_slo_bat_spa_bam_fre_bem_jav_tha_sod_knd_tsn_fbf_aze_mol_afr_tur_akn_vie_owc_dyu_zul_cic	0.173604457659243	0.408556102830783	0.683804668864993
299	aeg_arw_tsn_scr_chh_tig_heb_prs_azi_aze_ses_mao_bem_dut_rom_bsq_guj_hau_dyu_mnd_eng_ukr_xho_krd_swa_slo_fin_lda_ewe_hun_mol_anl_geo_pol_hin_swe_nor_gam_mlt_afr_est_bam_mly_ben_bat_jpn_tml_kor_ger_spa_akn_ctl_sun_grk_owc_tag_cnt_glc_swt_bul_amh_pan_por_fre_mcd_qcu_lit_ita_alb_fbf_sid_urd_sod_rus_jav_cze_cic_bos_ven_ind_tha_amr_knd_yor_zul_tur_lat_svk_uzb_dgb_vie_wly_tsw_igb_moo	-0.461327354278736	-1.09495420899958	0.276364365197957
300	sid_ger_bam_dut_mlt_owc_hau_lat_uzb_azi_cic_ind_zul_nor_arw_bsq_rus_heb_fbf_cnt_ukr_scr_dgb_slo_bem_afr_hun_yor_swa_est_rom_amr_geo_ita_ben_prs_mcd_sod_chh_guj_fin_swt_tag_mol_mao_jpn_knd_kor_eng_spa_akn_urd_sun_bul_tig_bat_mnd_pol_ven_svk_anl_pan_glc_ctl_hin_qcu_fre_krd_bos_tsw_wly_swe_aeg_lit_mly_cze_xho_alb_ses_jav_tha_gam_tml_ewe_igb_aze_grk_por_tur_dyu_vie_amh_lda_moo_tsn	-0.338576377998602	-0.802515502931835	0.42430089653375
301	amh_scr_ses_urd_gam_tig_anl_por_azi_aze_akn_bat_moo_dut_glc_bsq_spa_heb_bam_mnd_lit_pol_lda_lat_cic_guj_hun_swa_igb_est_eng_sod_geo_bul_krd_ctl_rus_sid_owc_fre_fin_ewe_mly_pan_jav_jpn_knd_kor_ben_alb_bem_slo_sun_cze_wly_ind_cnt_ukr_ven_arw_hau_ger_prs_svk_grk_qcu_ita_swe_mol_swt_aeg_mcd_amr_afr_mao_hin_dgb_bos_yor_tag_tha_mlt_tml_zul_fbf_tur_nor_rom_uzb_xho_vie_chh_dyu_tsn_tsw	-0.121071788871716	-0.2854502867405	0.775933967722398
302	gam_krd_bem_hin_mlt_tig_sid_lit_uzb_azi_cic_sun_yor_svk_lat_bsq_pan_amr_fbf_mnd_ben_grk_akn_swe_ses_rom_est_swt_xho_hun_arw_wly_geo_mcd_scr_bos_fre_amh_heb_ukr_fin_dyu_jav_alb_tag_jpn_tml_kor_mol_prs_zul_urd_ind_ger_sod_bat_cnt_bul_igb_cze_anl_ita_afr_slo_por_qcu_eng_rus_ctl_swa_chh_pol_aeg_guj_mao_nor_bam_glc_tsw_mly_tha_owc_knd_ven_moo_tur_dut_spa_aze_lda_vie_hau_dgb_ewe_tsn	-0.244580302557602	-0.577607765368095	0.564924796757127
303	gam_ukr_akn_rom_amh_chh_heb_spa_azi_tur_fbf_sun_bam_ita_grk_bsq_nor_mlt_zul_cnt_urd_ctl_dgb_svk_cic_pan_fin_swt_tsn_hun_bul_hau_geo_lit_swe_slo_ben_anl_owc_afr_est_lda_ind_cze_tag_jpn_knd_kor_prs_arw_ewe_mol_mao_rus_sod_bat_mnd_mcd_ses_pol_aeg_guj_hin_krd_eng_qcu_fre_lat_glc_igb_tig_ger_amr_dut_jav_por_moo_bos_ven_mly_tha_wly_tml_xho_tsw_uzb_scr_alb_aze_swa_vie_sid_bem_yor_dyu	-0.255471483382144	-0.604573164260339	0.546934834422351
304	mlt_ger_akn_alb_owc_sod_gam_mcd_uzb_tur_yor_mly_bem_cze_ctl_bsq_grk_anl_xho_mnd_por_slo_tsn_arw_ewe_glc_est_swa_dyu_hun_hin_wly_geo_eng_afr_rus_spa_amr_sid_dut_fin_dgb_tag_lit_bat_jpn_knd_kor_guj_ita_fbf_prs_ind_bul_hau_sun_cnt_ben_cic_lat_tig_swe_fre_pol_nor_qcu_ukr_pan_bos_igb_heb_scr_amh_urd_mao_rom_zul_mol_ven_jav_tha_chh_tml_lda_tsw_aze_krd_svk_azi_swt_vie_aeg_bam_ses_moo	-0.0564655652650214	-0.133139313978836	0.894370868237763
305	heb_afr_yor_ctl_anl_aeg_sod_mol_tur_uzb_fbf_mao_cic_prs_ukr_bsq_pol_amr_tsw_cnt_rom_ita_akn_eng_bam_pan_fin_bem_swt_est_ger_mlt_geo_ben_krd_svk_rus_gam_tig_cze_hun_dyu_bat_lat_ind_jpn_tml_kor_grk_bos_igb_arw_jav_spa_sid_sun_mnd_mcd_xho_nor_owc_dut_scr_slo_glc_qcu_lit_urd_swe_ewe_chh_hin_hau_guj_mly_por_ven_fre_zul_tag_tha_wly_knd_lda_tsn_azi_alb_bul_aze_moo_vie_amh_dgb_swa_ses	-0.766706736184472	-1.84341816244473	0.0684528039209425
306	chh_lat_cic_eng_amr_anl_owc_ita_aze_azi_bem_bat_fbf_lit_rus_bsq_dut_heb_tsw_cnt_scr_grk_swt_glc_yor_alb_fin_swa_ewe_est_spa_sid_geo_krd_arw_ben_por_wly_gam_rom_hun_akn_jav_prs_mly_jpn_knd_kor_hin_slo_tsn_ctl_mao_ukr_aeg_ind_mnd_afr_ses_urd_sod_bos_guj_nor_bul_qcu_svk_swe_pol_bam_mlt_cze_tig_pan_sun_fre_moo_ger_lda_tag_tha_amh_tml_zul_dyu_uzb_mol_mcd_tur_ven_vie_hau_igb_xho_dgb	0.100232887182272	0.235953976495481	0.813987241606104
307	amr_spa_fbf_glc_amh_heb_aeg_arw_azi_aze_akn_mao_igb_alb_nor_bsq_ger_wly_yor_mnd_dut_ita_moo_swe_dyu_ctl_fin_swt_swa_est_rus_sod_geo_rom_mol_cze_hin_hau_chh_pan_hun_cic_bat_fre_ind_jpn_tml_kor_lat_bos_bam_krd_mly_mcd_sid_sun_cnt_slo_zul_lit_tig_ukr_grk_svk_prs_qcu_por_scr_ben_ven_mlt_guj_owc_bul_tag_urd_tsw_eng_bem_jav_tha_gam_knd_lda_ewe_uzb_afr_pol_tur_xho_vie_anl_dgb_ses_tsn	-0.621568545617363	-1.48811376196593	0.140103945973186
308	owc_mcd_moo_bul_sod_aeg_wly_spa_tur_uzb_bem_jav_dyu_cze_lit_bsq_slo_anl_ewe_mnd_mol_krd_bam_pan_fbf_ben_fin_dgb_igb_hun_fre_amh_geo_swe_pol_arw_hin_chh_sid_prs_est_ses_mly_eng_bat_jpn_knd_kor_dut_rom_tsw_bos_mao_ger_heb_sun_cnt_por_lda_afr_mlt_svk_glc_alb_scr_qcu_ctl_guj_nor_yor_tig_ukr_amr_urd_ind_lat_xho_ita_swa_tag_tha_hau_tml_akn_zul_aze_rus_grk_azi_tsn_vie_gam_swt_ven_cic	-0.090679044413243	-0.213578195122131	0.831343534792379
309	hau_svk_bam_rus_aeg_amh_amr_afr_tur_azi_dyu_mly_yor_lat_slo_bsq_fre_owc_bem_mnd_scr_cze_zul_mcd_ses_ben_fin_tsn_lda_est_dut_chh_geo_hin_pol_alb_bos_sid_mlt_glc_hun_akn_sun_lit_mao_jpn_knd_kor_ctl_bul_swt_ger_bat_rom_sod_tag_cnt_eng_moo_guj_anl_nor_ukr_spa_grk_qcu_arw_urd_prs_xho_heb_por_gam_krd_jav_pan_swa_swe_tsw_ind_tha_wly_tml_ven_fbf_uzb_ita_mol_aze_dgb_vie_tig_igb_cic_ewe	0.260528455858538	0.613431507083531	0.541088499053414
310	aeg_ben_bem_eng_tig_amh_gam_guj_azi_uzb_ewe_ind_ven_scr_por_bsq_ukr_chh_tsn_mnd_nor_arw_cic_cze_swt_ita_hun_lda_dyu_fin_afr_sod_geo_hin_mol_grk_svk_anl_owc_lit_est_moo_jav_prs_mly_jpn_knd_kor_krd_alb_xho_pol_bat_ctl_hau_sun_cnt_mcd_fbf_ger_heb_fre_lat_spa_rus_qcu_pan_bos_swe_tsw_amr_bul_mlt_glc_mao_rom_dgb_slo_akn_tag_tha_sid_tml_igb_swa_tur_dut_urd_aze_ses_vie_wly_yor_bam_zul	-0.281848957651087	-0.668991591472524	0.505158155467456
311	sid_pol_swt_ukr_mlt_gam_aeg_urd_uzb_tur_bem_jav_ewe_nor_krd_bsq_dut_tig_zul_mnd_por_slo_cic_rom_xho_pan_est_igb_ses_fin_mol_heb_geo_glc_rus_spa_eng_wly_sod_swe_hun_ven_mao_guj_mly_jpn_knd_kor_hin_bos_dgb_cze_tag_grk_amr_bat_cnt_ita_lda_scr_hau_afr_arw_bul_lat_qcu_prs_ctl_ben_yor_anl_alb_owc_lit_sun_fre_tsw_svk_bam_ind_tha_chh_tml_moo_fbf_azi_mcd_ger_aze_dyu_vie_amh_tsn_swa_akn	0.293312844025038	0.691186050638852	0.491170368063025
312	hau_guj_bam_mcd_tig_heb_aeg_ctl_aze_uzb_swt_bat_zul_nor_pan_bsq_lat_owc_bem_mnd_eng_urd_yor_bos_igb_svk_hun_dgb_akn_fin_por_amh_geo_ben_ukr_pol_mol_anl_amr_ger_est_dyu_jav_krd_mao_jpn_knd_kor_swe_dut_swa_hin_mly_glc_sid_sun_cnt_grk_ewe_prs_gam_slo_cze_arw_alb_qcu_scr_spa_lit_ses_chh_afr_sod_fre_ind_ita_ven_bul_cic_tag_tha_mlt_tml_tsw_xho_azi_rom_rus_tur_tsn_vie_wly_fbf_moo_lda	-0.986409365514571	-2.40325640831352	0.0182342800543621
313	owc_fre_dgb_rom_sid_heb_tig_lat_azi_tur_akn_sun_swt_mcd_dut_bsq_lit_hau_dyu_mnd_svk_ukr_fbf_bul_swa_bos_est_ewe_yor_hun_urd_gam_geo_spa_pol_guj_krd_amr_mlt_slo_fin_igb_mly_ctl_bat_jpn_knd_kor_hin_mol_ses_swe_jav_alb_sod_ind_cnt_eng_cic_ger_chh_afr_glc_rus_prs_qcu_arw_pan_grk_tsn_amh_ita_anl_por_tag_ben_moo_nor_zul_mao_tha_wly_tml_bam_tsw_aze_scr_cze_uzb_ven_vie_aeg_bem_xho_lda	-0.723617255173465	-1.73905845283886	0.0853334254709892
314	amr_grk_lda_por_sod_chh_sid_lat_aze_azi_swa_sun_zul_scr_mcd_bsq_prs_aeg_xho_mnd_ger_dut_cic_ita_tsn_ctl_fin_ven_fbf_est_rus_gam_geo_bul_alb_cze_urd_amh_wly_nor_hun_swt_jav_glc_mao_jpn_tml_kor_lit_guj_ses_eng_bat_afr_mlt_ind_cnt_krd_igb_mol_hau_bos_fre_ben_arw_qcu_svk_swe_hin_akn_heb_ukr_owc_spa_tag_pol_bem_slo_dgb_mly_tha_anl_knd_yor_bam_uzb_pan_rom_tur_tsw_vie_tig_ewe_moo_dyu	-0.346709997860278	-0.821174094637922	0.413647190794529
315	amr_cze_moo_lat_mlt_sod_chh_urd_azi_uzb_dyu_mly_akn_rom_prs_bsq_por_heb_tsn_cnt_ger_spa_bem_ukr_fbf_krd_hun_igb_swt_est_mol_wly_geo_rus_ita_nor_alb_tig_anl_mcd_fin_swa_ind_afr_sun_jpn_knd_kor_swe_hin_xho_dut_mao_grk_sid_tag_mnd_slo_cic_eng_amh_glc_fre_guj_bos_qcu_scr_ctl_pol_tsw_gam_lit_aeg_ben_bat_pan_yor_svk_ewe_jav_tha_owc_tml_lda_bam_aze_bul_arw_tur_zul_vie_hau_ses_ven_dgb	-0.0151485721402986	-0.0356775277581077	0.97161595664486
316	tig_dut_tsn_ita_mlt_amh_heb_slo_aze_azi_dgb_bat_bam_cze_swe_bsq_spa_sod_moo_mnd_rus_pol_xho_mcd_igb_ben_hun_lda_yor_fin_urd_owc_geo_pan_arw_fre_eng_gam_hau_mol_est_ven_mly_afr_tag_jpn_knd_kor_ctl_prs_bem_scr_ind_por_sid_sun_cnt_glc_swt_hin_anl_alb_bul_guj_grk_qcu_krd_bos_lit_akn_chh_ger_wly_rom_mao_svk_ses_ukr_tsw_jav_tha_aeg_tml_ewe_swa_tur_lat_nor_uzb_fbf_vie_amr_dyu_zul_cic	0.0668921579715392	0.157495668016401	0.87519566498916
317	sid_slo_dyu_ukr_amr_owc_tig_afr_tur_uzb_lda_mao_ven_spa_urd_bsq_lat_gam_tsn_mnd_fre_rus_dgb_ben_moo_mol_hun_ses_cic_est_arw_chh_geo_eng_grk_rom_svk_anl_hau_ger_fin_swt_ind_bos_jav_jpn_knd_kor_dut_ita_akn_swe_mly_pol_amh_sun_cnt_cze_ewe_prs_sod_por_glc_guj_lit_qcu_krd_bul_hin_bam_mlt_ctl_wly_pan_bat_alb_zul_scr_yor_tag_tha_aeg_tml_bem_fbf_azi_mcd_nor_aze_swa_vie_heb_igb_xho_tsw	-0.649363592108767	-1.55606460447227	0.12308937151399
318	sid_eng_yor_arw_amr_chh_aeg_grk_tur_aze_igb_jav_lda_rom_afr_bsq_bos_sod_swt_mnd_rus_mol_akn_dut_zul_scr_fin_cic_bam_est_alb_gam_geo_por_ukr_cze_pol_amh_heb_urd_hun_swa_mly_nor_sun_jpn_tml_kor_hin_mcd_xho_krd_bat_ita_anl_tag_cnt_glc_ewe_ben_tig_ctl_pan_svk_slo_qcu_guj_lit_prs_moo_hau_fre_wly_lat_ind_swe_fbf_ger_dgb_mao_tha_owc_knd_tsw_tsn_azi_bul_spa_uzb_bem_vie_mlt_ven_ses_dyu	0.158575016429724	0.372737926318127	0.710191650327712
319	tig_pan_cic_ukr_amh_heb_owc_mcd_azi_uzb_ven_ind_dyu_slo_afr_bsq_guj_anl_moo_mnd_ger_prs_dgb_alb_xho_svk_hun_swa_swt_est_rus_sod_geo_eng_lat_rom_ita_mlt_chh_bul_fin_ses_sun_cze_bat_jpn_tml_kor_lit_spa_yor_arw_jav_nor_hau_tag_cnt_dut_igb_glc_sid_por_urd_mol_grk_qcu_krd_scr_bos_zul_amr_swe_gam_fre_mly_ctl_akn_hin_ewe_mao_tha_aeg_knd_lda_tsw_aze_pol_ben_tur_tsn_vie_wly_fbf_bem_bam	-0.924172558439989	-2.23686803029081	0.0276846017138763
320	sid_dut_swa_por_hau_sod_wly_ben_tur_uzb_tsw_ind_xho_hin_ger_bsq_svk_tig_ses_cnt_glc_mcd_fbf_swe_yor_urd_est_bem_dyu_fin_rom_heb_geo_grk_prs_eng_bos_gam_aeg_alb_hun_moo_tag_bul_mly_jpn_tml_kor_guj_ita_bam_lit_mao_krd_amh_bat_mnd_mol_zul_afr_amr_spa_ukr_rus_arw_qcu_pan_fre_slo_swt_owc_ctl_chh_scr_jav_lat_ven_nor_ewe_sun_tha_mlt_knd_tsn_lda_aze_cze_pol_azi_cic_vie_anl_igb_dgb_akn	-0.470584034431132	-1.11887473758256	0.266075216838694
321	aeg_slo_ven_lat_mlt_owc_heb_por_azi_tur_bam_ind_lda_fre_lit_bsq_prs_hau_cic_cnt_alb_bul_dgb_arw_fbf_ita_hun_zul_ewe_fin_dut_sid_geo_krd_scr_ben_bos_amh_amr_eng_est_tsn_mly_grk_sun_jpn_knd_kor_svk_spa_tsw_ukr_jav_cze_wly_mao_mnd_rus_swa_pan_sod_ctl_pol_glc_ger_qcu_mol_rom_hin_yor_tig_swe_gam_urd_tag_afr_bem_nor_igb_bat_tha_anl_tml_xho_moo_uzb_mcd_guj_aze_dyu_vie_chh_ses_akn_swt	-0.530816263263308	-1.26252627766664	0.209916131554991
322	anl_bos_ewe_grk_owc_tig_heb_rom_tur_aze_ses_tag_zul_cze_arw_bsq_lit_gam_bem_cnt_alb_dut_swa_pol_fbf_slo_hun_dyu_bam_est_swe_chh_geo_lat_mol_pan_ukr_aeg_amr_ctl_fin_moo_bat_ita_mao_jpn_knd_kor_prs_eng_tsn_nor_ind_afr_amh_mly_mnd_krd_akn_hin_hau_por_rus_glc_bul_qcu_svk_urd_mcd_ven_sod_ben_mlt_scr_jav_spa_swt_ger_tsw_sun_tha_wly_tml_lda_dgb_azi_fre_guj_uzb_yor_vie_sid_cic_igb_xho	-0.264791180061118	-0.62704350165309	0.532167101147549
323	aeg_rom_akn_mcd_wly_tig_owc_afr_aze_uzb_tsw_bat_tsn_svk_rus_bsq_krd_mlt_ewe_mnd_mol_scr_bam_nor_dgb_glc_est_swa_igb_fin_pol_chh_geo_lat_arw_spa_bos_amh_sod_cze_hun_lda_mao_fre_tag_jpn_knd_kor_dut_pan_ven_lit_jav_guj_heb_ind_cnt_eng_cic_ita_gam_swe_ctl_alb_por_qcu_grk_bul_slo_zul_amr_ben_hau_hin_sun_prs_ses_urd_fbf_mly_tha_sid_tml_yor_bem_azi_ger_ukr_tur_xho_vie_anl_moo_dyu_swt	-0.310702539920389	-0.735542059610427	0.463860438855541
324	sod_urd_ven_rom_owc_chh_heb_krd_uzb_tur_igb_jav_cic_mcd_fre_bsq_eng_anl_swt_cnt_guj_dut_fbf_ctl_bem_glc_hun_bam_moo_est_afr_amr_geo_ita_ben_lit_spa_tig_wly_grk_fin_ses_tag_nor_bat_jpn_knd_kor_bul_svk_dyu_scr_mly_alb_mlt_ind_mnd_bos_tsw_ger_amh_por_cze_hin_ukr_qcu_arw_pan_pol_akn_aeg_lat_sid_rus_mao_swe_zul_mol_lda_sun_tha_gam_tml_ewe_swa_aze_slo_prs_azi_yor_vie_hau_tsn_xho_dgb	-0.535242183606809	-1.27571831893718	0.205232320760873
325	anl_spa_zul_arw_sod_heb_sid_bos_azi_aze_swa_ind_moo_dut_guj_bsq_krd_tig_lda_mnd_bul_nor_cic_hin_ewe_ger_fin_bam_tsn_est_pan_aeg_geo_fre_por_mol_pol_mlt_amr_scr_hun_ven_sun_ctl_bat_jpn_tml_kor_glc_ita_ses_eng_tag_swe_hau_jav_cnt_rom_xho_alb_owc_svk_grk_mcd_rus_qcu_afr_slo_lit_igb_wly_prs_amh_urd_mly_ukr_swt_lat_dyu_mao_tha_gam_knd_akn_yor_tur_ben_cze_uzb_fbf_vie_chh_bem_tsw_dgb	-0.696535472732363	-1.67245375546511	0.0977960037471018
326	chh_mcd_bem_ukr_hau_sid_amh_alb_azi_tur_lda_tag_ven_ctl_pol_bsq_swe_heb_ewe_cnt_ger_mol_moo_glc_swa_hin_hun_dyu_yor_fin_nor_gam_geo_ita_spa_eng_bul_anl_sod_ben_est_swt_bat_lat_jav_jpn_tml_kor_rom_lit_tsn_rus_ind_prs_wly_mao_mnd_fre_cic_dut_mlt_grk_svk_guj_por_qcu_arw_slo_urd_zul_owc_cze_tig_pan_mly_bos_fbf_krd_ses_sun_tha_aeg_knd_igb_dgb_uzb_scr_afr_aze_bam_vie_amr_xho_akn_tsw	-0.678315848665106	-1.62612053843813	0.107307997797692
327	owc_guj_zul_cze_wly_amr_hau_rus_azi_uzb_bam_mly_swt_lat_lit_bsq_spa_chh_ven_mnd_krd_fre_xho_eng_fbf_alb_hun_moo_yor_est_bul_aeg_geo_pan_por_pol_nor_gam_anl_ctl_fin_lda_ind_swe_bat_jpn_knd_kor_mcd_glc_ewe_ben_sun_hin_heb_jav_cnt_bos_igb_scr_amh_prs_grk_mol_arw_qcu_rom_ita_ukr_tsw_tig_urd_mlt_ger_mao_dut_ses_slo_cic_tag_tha_sod_tml_dgb_dyu_tur_svk_afr_aze_swa_vie_sid_akn_tsn_bem	-0.492956508336587	-1.17383318006387	0.243459169085013
328	chh_rus_ewe_krd_anl_amh_amr_bul_uzb_aze_cic_sun_dyu_ger_mcd_bsq_dut_tig_fbf_mnd_ben_scr_tsn_pan_moo_urd_hun_lda_ses_est_rom_gam_geo_lat_arw_prs_svk_wly_mlt_por_fin_dgb_tag_nor_bat_jpn_tml_kor_grk_glc_swt_eng_mly_alb_aeg_jav_cnt_ctl_bem_pol_sod_bos_spa_mol_guj_qcu_lit_swe_ita_yor_sid_hin_heb_fre_mao_ukr_swa_cze_xho_ind_tha_hau_knd_bam_igb_azi_slo_afr_tur_zul_vie_owc_tsw_akn_ven	0.687083270597428	1.63433535200575	0.105569211813916
329	tig_ger_lda_ita_sod_heb_aeg_hin_aze_azi_bem_jav_tsn_mcd_dut_bsq_rus_mlt_ewe_mnd_afr_ben_fbf_urd_zul_arw_est_bam_yor_hun_pan_wly_geo_ukr_krd_pol_nor_owc_amh_bul_fin_swt_mly_lit_mao_jpn_tml_kor_spa_scr_cic_cze_ind_grk_chh_sun_cnt_svk_akn_swe_gam_por_eng_guj_slo_qcu_rom_lat_glc_swa_sid_mol_anl_ctl_bat_fre_dyu_bos_dgb_tag_tha_amr_knd_moo_tsw_tur_prs_alb_uzb_igb_vie_hau_xho_ven_ses	-0.306789095455432	-0.725707430444657	0.469840456506524
330	mlt_ben_dyu_cze_wly_sod_amr_afr_uzb_aze_igb_bat_fbf_ita_por_bsq_ger_aeg_cic_mnd_ukr_rus_bam_hin_zul_krd_est_tsw_dgb_fin_pan_chh_geo_pol_glc_swe_dut_tig_gam_mcd_hun_swt_tag_bos_sun_jpn_tml_kor_lat_arw_swa_lit_mao_fre_anl_jav_cnt_prs_yor_nor_owc_ctl_scr_mol_bul_qcu_rom_grk_guj_tsn_heb_spa_amh_svk_mly_alb_bem_eng_ven_ind_tha_sid_knd_lda_akn_tur_slo_urd_azi_xho_vie_hau_moo_ewe_ses	-0.131766509175636	-0.310762503109843	0.756676611462174
331	aeg_glc_cic_mol_amr_sid_heb_slo_uzb_azi_swt_mly_tsw_rus_dut_bsq_spa_amh_zul_mnd_lat_urd_moo_bos_xho_swe_fin_bam_tsn_est_hin_sod_geo_ben_svk_rom_afr_chh_gam_mcd_hun_fbf_jav_ukr_tag_jpn_tml_kor_ita_grk_yor_pan_ind_ger_owc_bat_cnt_nor_igb_cze_anl_eng_scr_lit_por_qcu_guj_arw_pol_ven_mlt_bul_wly_alb_sun_fre_swa_krd_akn_mao_tha_hau_knd_ses_bem_tur_ctl_prs_aze_ewe_vie_tig_dyu_dgb_lda	0.307506963275133	0.723875031870571	0.470959425580487
332	amr_mcd_dgb_spa_heb_owc_tig_swe_uzb_azi_igb_mao_fbf_slo_dut_bsq_cze_aeg_ses_cnt_lat_grk_cic_rus_zul_ita_est_lda_dyu_hun_glc_chh_geo_bul_ben_mol_ctl_wly_hau_ukr_fin_ewe_ind_nor_mly_jpn_knd_kor_alb_guj_swt_por_jav_rom_sod_sun_mnd_fre_ven_bos_gam_prs_krd_lit_ger_qcu_svk_pol_scr_bam_anl_eng_mlt_afr_tag_hin_yor_arw_bem_bat_tha_sid_tml_swa_xho_tur_pan_urd_aze_tsn_vie_amh_akn_tsw_moo	0.672365137939314	1.59435207597404	0.114250237450469
333	wly_fre_fbf_mol_aeg_sod_amh_bul_aze_uzb_ewe_sun_bam_ukr_glc_bsq_mcd_gam_yor_mnd_grk_eng_ses_nor_dgb_rus_hun_xho_tsn_est_ben_anl_geo_hin_ger_afr_ctl_hau_owc_scr_fin_moo_jav_swe_ind_jpn_tml_kor_slo_svk_igb_pol_mly_prs_heb_tag_cnt_arw_swa_urd_chh_alb_dut_pan_por_qcu_spa_bos_krd_swt_sid_guj_amr_ita_mao_lat_tsw_cze_cic_bat_tha_mlt_knd_bem_dyu_azi_rom_lit_tur_ven_vie_tig_zul_akn_lda	-0.0201013932963985	-0.0473294713791041	0.962352129174946
334	sid_slo_fbf_ger_heb_gam_mlt_scr_azi_aze_tsw_mao_bem_lat_ukr_bsq_grk_hau_dgb_cnt_ben_glc_tsn_dut_zul_krd_hun_ewe_cic_est_urd_owc_geo_por_hin_prs_swe_tig_chh_rom_fin_swa_bat_pol_jav_jpn_tml_kor_ita_pan_dyu_eng_sun_spa_sod_tag_mnd_rus_moo_arw_amr_bul_nor_fre_cze_qcu_lit_mcd_afr_bam_amh_alb_wly_guj_mly_bos_igb_ctl_akn_ind_tha_anl_knd_xho_swt_uzb_svk_mol_tur_lda_vie_aeg_ven_yor_ses	0.0781511408257032	0.183890396036301	0.854499798853955
335	aeg_lit_zul_mol_hau_amr_mlt_nor_aze_tur_swt_ind_moo_hin_scr_bsq_grk_heb_lda_cnt_fre_por_swa_glc_akn_urd_est_bam_dgb_fin_slo_tig_geo_pan_guj_lat_eng_amh_sod_cze_hun_tsw_mao_bul_jav_jpn_tml_kor_spa_ger_cic_arw_sun_afr_wly_mly_mnd_rus_bem_ita_gam_bos_krd_rom_pol_qcu_prs_mcd_ben_igb_owc_svk_chh_alb_bat_ctl_fbf_dut_ven_tag_tha_sid_knd_dyu_ses_azi_swe_ukr_uzb_xho_vie_anl_tsn_ewe_yor	-0.932187546870598	-2.25659530458971	0.02637546460356
336	tig_eng_xho_glc_chh_sod_heb_afr_uzb_aze_zul_ind_dyu_rus_ger_bsq_mol_amr_tsn_mnd_scr_nor_lda_alb_bem_swe_est_akn_tsw_hun_rom_anl_geo_dut_lit_bul_krd_wly_owc_pol_fin_yor_mly_cze_mao_jpn_knd_kor_lat_slo_ven_por_tag_fre_gam_bat_cnt_guj_bam_ukr_sid_urd_ctl_arw_svk_qcu_prs_mcd_hin_dgb_hau_bos_mlt_pan_sun_ben_moo_spa_cic_jav_tha_aeg_tml_ses_ewe_azi_ita_grk_tur_fbf_vie_amh_swa_igb_swt	-0.464561576771639	-1.10560558587643	0.2717492257565
337	sod_eng_dgb_glc_mlt_owc_amr_swe_aze_tur_xho_jav_moo_guj_dut_bsq_ctl_tig_ses_mnd_ben_ita_yor_spa_cic_hin_fin_ven_swt_hun_arw_anl_geo_fre_rom_nor_slo_heb_amh_mol_est_zul_bat_rus_ind_jpn_tml_kor_afr_urd_fbf_mcd_tag_alb_chh_sun_cnt_svk_tsn_ukr_gam_pan_por_scr_prs_qcu_bul_lit_pol_bem_hau_lat_aeg_bos_mao_cze_igb_krd_swa_mly_tha_sid_knd_akn_ewe_uzb_grk_ger_azi_bam_vie_wly_tsw_dyu_lda	-0.277371857600167	-0.65600879297676	0.513438219862508
338	sod_guj_ven_fre_hau_amr_aeg_pan_azi_tur_bam_bat_lda_bos_alb_bsq_krd_amh_dyu_cnt_lit_ctl_fbf_dut_ewe_urd_est_swt_cic_hun_bul_owc_geo_nor_arw_cze_hin_heb_mlt_mol_fin_ses_tag_spa_mly_jpn_tml_kor_ita_rus_dgb_glc_ind_mcd_gam_mao_mnd_por_bem_rom_sid_lat_swe_ger_svk_qcu_grk_afr_eng_moo_anl_prs_wly_pol_jav_ukr_yor_ben_akn_sun_tha_chh_knd_igb_xho_aze_slo_scr_uzb_swa_vie_tig_zul_tsw_tsn	-0.480096388938958	-1.14029255536787	0.257092581044077
339	wly_ita_igb_alb_tig_chh_gam_pol_aze_uzb_yor_tag_dgb_lit_ukr_bsq_prs_sid_akn_mnd_mcd_spa_bem_ben_moo_glc_hun_tsn_ses_est_scr_sod_geo_rus_swe_bos_grk_amr_heb_fre_fin_tsw_jav_por_sun_jpn_knd_kor_bul_krd_ven_cze_bat_lat_hau_ind_cnt_eng_dyu_rom_aeg_dut_nor_pan_ger_qcu_arw_svk_urd_swt_anl_guj_mlt_mol_mly_slo_cic_afr_bam_mao_tha_amh_tml_xho_fbf_tur_ctl_hin_azi_zul_vie_owc_lda_ewe_swa	0.256307351159985	0.603683296074638	0.547523882121988
340	amh_bos_dgb_ukr_mlt_owc_sid_mcd_tur_aze_cic_mly_lda_afr_ita_bsq_dut_wly_swa_cnt_alb_fre_zul_swe_ewe_ben_est_tsn_bam_hun_cze_heb_geo_urd_hin_arw_lat_chh_amr_pan_fin_ven_jav_lit_mao_jpn_tml_kor_bul_glc_xho_grk_sun_rom_aeg_ind_mnd_eng_fbf_rus_hau_por_ctl_scr_ger_qcu_spa_prs_slo_igb_tig_svk_gam_nor_bat_mol_yor_pol_swt_tag_tha_anl_knd_moo_tsw_azi_guj_krd_uzb_akn_vie_sod_dyu_ses_bem	-0.136593611156262	-0.322067017021734	0.748124761681901
341	heb_eng_xho_slo_amh_mlt_amr_lit_uzb_tur_moo_mly_zul_afr_ben_bsq_pol_sod_akn_cnt_svk_ger_ewe_urd_tsn_dut_est_ses_swa_fin_cze_hau_geo_ita_bul_rus_krd_owc_gam_bos_hun_tsw_mao_prs_ind_jpn_knd_kor_glc_ctl_dyu_ukr_tag_fre_sid_sun_mnd_hin_bem_nor_aeg_lat_por_pan_rom_qcu_guj_arw_scr_fbf_wly_grk_tig_mcd_bat_swe_bam_mol_ven_jav_tha_chh_tml_dgb_cic_aze_alb_spa_azi_swt_vie_anl_igb_yor_lda	-0.422035790746648	-1.00180784573406	0.319035914747452
342	sid_dut_bem_svk_aeg_hau_wly_rus_uzb_tur_ses_tag_lda_rom_ita_bsq_ben_mlt_ven_mnd_bul_prs_cic_por_swa_swe_hun_ewe_yor_fin_pan_heb_geo_ctl_lat_arw_pol_anl_chh_fre_est_dyu_ind_alb_bat_jpn_knd_kor_grk_hin_xho_nor_mao_krd_gam_jav_cnt_guj_fbf_spa_sod_lit_ger_eng_glc_qcu_bos_scr_cze_tsn_amr_afr_tig_mol_mly_mcd_zul_urd_bam_sun_tha_owc_tml_dgb_igb_azi_ukr_slo_aze_tsw_vie_amh_swt_akn_moo	-0.125286136670113	-0.295676209493484	0.768136536108869
343	aeg_pol_dgb_mcd_amh_owc_gam_por_azi_tur_ven_ind_swa_arw_ukr_bsq_eng_wly_tsw_cnt_krd_nor_dyu_hin_cic_pan_fin_ewe_swt_est_mol_heb_geo_slo_glc_lit_afr_sod_chh_urd_hun_igb_jav_lat_tag_jpn_knd_kor_prs_svk_tsn_spa_bat_fre_sid_mao_mnd_cze_fbf_grk_anl_guj_ger_bul_dut_qcu_rus_bos_ctl_ses_tig_scr_amr_ben_sun_rom_yor_ita_lda_mly_tha_hau_tml_xho_bam_uzb_alb_swe_aze_bem_vie_mlt_moo_akn_zul	-0.581504316535083	-1.38848921718916	0.168304866481079
344	tig_spa_bam_bos_mlt_owc_sid_grk_tur_aze_swt_mao_cic_rom_svk_bsq_lit_anl_ses_mnd_rus_slo_moo_swe_ven_mcd_est_zul_dyu_hun_hin_sod_geo_cze_mol_nor_krd_amr_amh_pan_fin_xho_tag_lat_jav_jpn_tml_kor_urd_por_ewe_fre_ind_eng_wly_mly_cnt_dut_swa_afr_heb_guj_pol_ctl_scr_qcu_alb_ger_ukr_tsw_chh_prs_aeg_glc_bat_ben_akn_arw_bem_sun_tha_gam_knd_yor_dgb_uzb_ita_bul_azi_lda_vie_hau_igb_fbf_tsn	0.345544941814156	0.814234311017806	0.417590753387484
345	hau_svk_akn_krd_tig_aeg_sid_ita_aze_azi_lda_bat_tsn_pol_cze_bsq_mol_chh_dyu_cnt_alb_ben_bem_mcd_moo_prs_hun_dgb_cic_est_ctl_mlt_geo_ger_por_nor_pan_owc_amh_eng_fin_swa_jav_swe_mly_jpn_tml_kor_urd_fre_yor_bul_sun_guj_heb_tag_mnd_ukr_ven_grk_sod_dut_lat_bos_hin_qcu_lit_scr_arw_zul_wly_afr_anl_spa_ind_rus_xho_slo_ewe_mao_tha_amr_knd_fbf_igb_uzb_glc_rom_tur_bam_vie_gam_tsw_ses_swt	-0.447024493146645	-1.06272442693324	0.290658726609076
346	wly_guj_tsn_rom_heb_mlt_anl_ger_uzb_aze_bem_jav_lda_bul_swe_bsq_afr_hau_moo_cnt_ctl_mcd_dgb_ben_ewe_lit_est_cic_fbf_hun_svk_tig_geo_hin_dut_grk_mol_sid_sod_fre_fin_ses_bat_rus_mao_jpn_tml_kor_nor_pol_igb_ukr_mly_prs_amh_sun_mnd_lat_yor_cze_aeg_spa_alb_bos_scr_qcu_glc_por_urd_swt_owc_krd_amr_ita_tag_slo_tsw_arw_akn_ind_tha_chh_knd_zul_dyu_tur_eng_pan_azi_swa_vie_gam_bam_xho_ven	0.194460755851378	0.457439193329367	0.648422254101689
347	tig_guj_tsn_bul_heb_owc_wly_ger_tur_azi_bam_jav_akn_alb_mol_bsq_mcd_sid_dgb_mnd_svk_pol_fbf_swe_moo_afr_hun_swa_ses_fin_dut_amr_geo_scr_arw_prs_fre_aeg_mlt_grk_est_yor_tag_rom_sun_jpn_knd_kor_ita_lat_zul_ukr_mao_eng_anl_ind_cnt_rus_ven_lit_hau_glc_cze_hin_ctl_qcu_por_slo_pan_tsw_gam_nor_amh_ben_mly_urd_swt_krd_xho_bat_tha_sod_tml_ewe_bem_aze_bos_spa_uzb_igb_vie_chh_dyu_lda_cic	-0.219755746325552	-0.519701253065724	0.60450660452366
348	heb_bul_tsw_ger_anl_mlt_owc_rus_uzb_aze_fbf_sun_swa_arw_mol_bsq_alb_sid_bam_mnd_glc_slo_ewe_dut_swt_hin_hun_akn_igb_fin_ctl_sod_geo_cze_por_guj_scr_hau_chh_prs_est_moo_mly_urd_mao_jpn_knd_kor_lat_eng_xho_grk_tag_rom_tig_jav_cnt_ita_tsn_ben_amh_swe_spa_fre_mcd_qcu_pan_afr_bos_cic_gam_pol_aeg_ukr_ind_nor_dyu_svk_bem_bat_tha_wly_tml_dgb_ses_azi_lit_krd_tur_ven_vie_amr_zul_lda_yor	0.124839794367071	0.293750319036897	0.769603264570183
349	gam_scr_tsn_ukr_sod_sid_chh_lat_uzb_aze_fbf_sun_dyu_alb_nor_bsq_pan_amh_igb_cnt_ctl_svk_ewe_pol_lda_cze_fin_swa_tsw_hun_ben_tig_geo_por_mcd_arw_grk_aeg_anl_dut_est_ven_tag_krd_ind_jpn_tml_kor_lit_prs_dgb_hin_bat_rus_hau_mly_mnd_guj_bam_spa_wly_eng_ita_urd_fre_qcu_glc_afr_bul_moo_owc_ger_mlt_mol_jav_rom_yor_swe_swt_mao_tha_heb_knd_cic_xho_tur_slo_bos_azi_akn_vie_amr_ses_bem_zul	-0.897625606690344	-2.17314562264564	0.0323100704840619
350	gam_ger_dyu_urd_owc_heb_mlt_lat_azi_uzb_xho_jav_tsn_bos_rom_bsq_bul_sod_igb_cnt_glc_pol_zul_eng_moo_slo_est_ven_ewe_fin_cze_hau_geo_ukr_nor_mol_fre_amh_amr_pan_hun_swt_sun_lit_mly_jpn_knd_kor_guj_spa_fbf_ita_ind_por_anl_tag_mnd_afr_bem_ctl_aeg_grk_scr_prs_ben_qcu_arw_mcd_hin_swa_chh_krd_tig_rus_bat_svk_ses_swe_yor_mao_tha_wly_tml_dgb_tsw_tur_dut_alb_aze_lda_vie_sid_cic_bam_akn	-0.123162356995429	-0.290529750099945	0.772057870404562
351	heb_eng_dyu_krd_amh_amr_tig_afr_aze_azi_tsn_mly_lda_ukr_mcd_bsq_prs_sod_xho_cnt_slo_bul_dgb_grk_fbf_pol_hun_ses_bem_fin_ben_gam_geo_bos_pan_dut_lat_sid_mlt_alb_est_ven_sun_ita_mao_jpn_knd_kor_arw_ctl_bam_rom_ind_swe_anl_tag_mnd_scr_zul_cze_owc_guj_svk_por_hin_qcu_lit_glc_urd_swa_aeg_mol_chh_ger_jav_rus_ewe_spa_akn_bat_tha_wly_tml_igb_tsw_uzb_fre_nor_tur_moo_vie_hau_yor_cic_swt	0.0110837063040262	0.0260810949057456	0.979248538835878
352	tig_scr_lda_bul_mlt_gam_hau_guj_azi_uzb_zul_ind_swt_ita_swe_bsq_fre_aeg_yor_mnd_grk_spa_tsn_dut_swa_por_fin_dgb_bem_est_svk_anl_geo_cze_hin_krd_ukr_chh_sid_rus_hun_moo_sun_rom_mly_jpn_knd_kor_arw_glc_cic_alb_bat_lit_wly_jav_cnt_afr_ven_ctl_sod_ben_ger_slo_bos_qcu_nor_pol_urd_dyu_owc_mcd_amh_lat_mao_eng_ewe_prs_xho_tag_tha_amr_tml_fbf_ses_tur_pan_mol_aze_bam_vie_heb_akn_tsw_igb	-0.337387092512384	-0.798876848466714	0.426397339224251
353	sid_eng_lda_grk_wly_amh_anl_ita_azi_tur_dyu_ind_akn_hin_nor_bsq_guj_owc_tsw_cnt_bos_prs_fbf_glc_yor_ukr_est_swa_swt_fin_swe_hau_geo_svk_slo_mol_bul_mlt_sod_alb_hun_moo_bat_pol_jav_jpn_tml_kor_por_arw_igb_afr_tag_rom_heb_sun_mnd_spa_tsn_dut_gam_mcd_pan_urd_scr_qcu_ger_ben_ctl_zul_aeg_krd_chh_rus_mao_lit_dgb_lat_cic_mly_tha_amr_knd_bam_ses_uzb_cze_fre_aze_ven_vie_tig_ewe_bem_xho	-0.413462271700924	-0.980727350308821	0.32927165263804
354	owc_ctl_tsw_rom_amh_heb_sid_cze_azi_tur_igb_ind_bam_alb_ger_bsq_bul_sod_bem_cnt_nor_por_fbf_lat_dyu_spa_est_tsn_swa_hun_bos_chh_geo_pan_urd_glc_krd_aeg_tig_rus_fin_yor_jav_ita_sun_jpn_tml_kor_ukr_eng_swt_svk_tag_mcd_gam_mao_mnd_guj_moo_afr_hau_swe_lit_dut_scr_qcu_grk_ben_prs_ven_mlt_arw_wly_slo_bat_mol_zul_fre_ses_mly_tha_anl_knd_lda_ewe_uzb_pol_hin_aze_xho_vie_amr_akn_cic_dgb	-0.756993872119874	-1.82069238623308	0.0718696002341717
355	tig_svk_ses_bos_sod_owc_wly_fre_aze_azi_tsw_jav_bem_alb_ger_bsq_cze_hau_fbf_mnd_afr_rus_ven_pan_akn_lit_hun_moo_yor_fin_spa_gam_geo_prs_ita_ctl_dut_chh_mlt_ben_est_ewe_mao_swe_ind_jpn_knd_kor_nor_lat_swa_arw_bat_por_amr_sun_cnt_bul_xho_urd_heb_krd_glc_grk_mcd_qcu_scr_hin_pol_dyu_anl_rom_sid_ukr_tag_mol_bam_slo_lda_mly_tha_amh_tml_swt_tsn_tur_guj_eng_uzb_cic_vie_aeg_igb_dgb_zul	0.205170455154374	0.483390316019832	0.629954768645199
356	amh_svk_akn_rus_tig_sod_hau_urd_aze_tur_ewe_ind_dgb_ukr_pol_bsq_prs_anl_igb_cnt_por_bul_zul_glc_lda_grk_est_xho_bam_hun_ctl_chh_geo_lat_ger_eng_alb_gam_heb_bos_fin_swt_tag_afr_jav_jpn_knd_kor_slo_dut_ven_swe_sun_hin_wly_mao_mnd_lit_moo_scr_aeg_guj_cze_mcd_nor_qcu_krd_mol_fre_fbf_mlt_pan_amr_spa_bat_rom_ses_ben_bem_mly_tha_sid_tml_yor_cic_azi_arw_ita_uzb_tsw_vie_owc_dyu_tsn_swa	-0.489487947606398	-1.16321915532757	0.247716521870727
357	sod_guj_tsn_krd_aeg_sid_anl_por_tur_aze_ven_tag_dgb_cze_urd_bsq_bul_amh_zul_cnt_rus_pol_dyu_scr_moo_nor_fin_akn_xho_hun_prs_heb_geo_mol_swe_eng_alb_hau_tig_ctl_est_cic_sun_grk_jav_jpn_knd_kor_lat_svk_bem_ben_mao_hin_mlt_bat_mnd_fre_swa_ita_amr_slo_rom_ukr_lit_qcu_mcd_dut_ger_swt_chh_pan_wly_bos_mly_spa_tsw_afr_igb_ind_tha_gam_tml_yor_ewe_uzb_glc_arw_azi_lda_vie_owc_ses_bam_fbf	0.0192624854535959	0.0453560308405254	0.963920776215033
358	amh_hin_lda_cze_tig_owc_aeg_slo_aze_uzb_dgb_mao_akn_bos_rus_bsq_ctl_heb_bam_mnd_pan_glc_xho_spa_moo_mcd_est_tsw_dyu_fin_svk_hau_geo_alb_krd_urd_ukr_amr_anl_dut_hun_cic_ind_lat_tag_jpn_knd_kor_eng_grk_swt_fre_bat_mol_mlt_jav_cnt_ger_tsn_bul_sod_prs_swe_nor_pol_qcu_ita_afr_guj_fbf_sid_ben_gam_por_mly_scr_bem_lit_ses_sun_tha_wly_tml_yor_igb_azi_rom_arw_tur_ewe_vie_chh_zul_swa_ven	-0.746059050215018	-1.79368899117385	0.0761129048780744
359	mlt_eng_igb_alb_tig_sid_gam_svk_uzb_aze_ewe_mly_cic_ben_guj_bsq_nor_amh_xho_cnt_afr_lat_dgb_slo_tsw_urd_est_fbf_lda_hun_rom_sod_geo_arw_bos_hin_mol_wly_aeg_scr_fin_ven_mao_lit_jav_jpn_tml_kor_fre_krd_swa_ger_sun_grk_chh_tag_mnd_pan_tsn_mcd_anl_bul_glc_pol_spa_qcu_ukr_ita_rus_dyu_hau_ctl_owc_swe_ind_por_yor_dut_moo_bat_tha_heb_knd_akn_ses_tur_cze_prs_azi_swt_vie_amr_bam_zul_bem	0.0306322179672292	0.0721795633213955	0.94261401282643
360	amr_glc_ewe_mol_chh_owc_heb_spa_azi_uzb_akn_ind_bem_lit_guj_bsq_afr_amh_yor_cnt_ben_prs_dgb_ctl_swt_swe_fin_ven_ses_est_cze_wly_geo_alb_pan_ita_eng_hau_tig_ukr_hun_lda_bat_fre_mly_jpn_tml_kor_lat_ger_dyu_mcd_tag_por_sod_jav_mnd_arw_swa_krd_sid_grk_nor_rus_hin_qcu_scr_urd_rom_igb_gam_pol_anl_dut_mao_bul_zul_svk_moo_sun_tha_aeg_knd_cic_bam_tur_bos_slo_aze_fbf_vie_mlt_tsn_tsw_xho	-0.398233506520014	-0.94612848569007	0.346534856389465
361	heb_nor_swa_lit_tig_chh_mlt_arw_tur_azi_igb_mao_ewe_urd_por_bsq_rom_amh_ven_mnd_pol_fre_cic_scr_dgb_spa_fin_tsw_bam_hun_krd_hau_geo_slo_guj_ukr_ben_gam_aeg_ctl_est_xho_tag_dut_ind_jpn_tml_kor_ita_bul_swt_rus_jav_cze_owc_bat_cnt_pan_zul_ger_wly_afr_lat_hin_prs_qcu_grk_bos_mcd_lda_anl_swe_sod_alb_mly_mol_ses_svk_bem_sun_tha_sid_knd_yor_dyu_aze_glc_eng_uzb_akn_vie_amr_tsn_fbf_moo	-0.499984560141346	-1.19013101994628	0.237024139243518
362	hau_hin_cic_rus_tig_gam_wly_por_uzb_aze_ewe_bat_moo_krd_urd_bsq_pan_sid_fbf_cnt_eng_arw_ven_rom_zul_alb_hun_dyu_xho_est_fre_amr_geo_bos_ukr_glc_nor_heb_amh_mol_fin_bam_mao_prs_sun_jpn_knd_kor_ben_afr_ses_mcd_jav_lat_sod_mly_mnd_cze_swt_slo_aeg_pol_grk_swe_ger_qcu_dut_ctl_spa_yor_owc_svk_chh_bul_ind_lit_tsw_guj_tsn_tag_tha_anl_tml_lda_akn_azi_ita_scr_tur_dgb_vie_mlt_igb_swa_bem	-0.58678332113667	-1.4043952467355	0.163532180003818
363	wly_ita_xho_alb_chh_tig_sid_fre_azi_uzb_swt_tag_ses_krd_mcd_bsq_lit_mlt_igb_cnt_bul_lat_zul_guj_lda_scr_hun_bam_dyu_fin_swe_amh_geo_grk_pol_eng_rus_aeg_anl_bos_est_yor_jav_ctl_mao_jpn_tml_kor_cze_hin_ewe_dut_mly_svk_heb_ind_mnd_spa_fbf_afr_hau_slo_prs_glc_pan_qcu_urd_ben_por_swa_amr_mol_gam_ger_sun_nor_moo_rom_ven_bat_tha_owc_knd_tsw_tsn_tur_ukr_arw_aze_bem_vie_sod_akn_cic_dgb	-0.290524440344126	-0.688149764576609	0.493071386748932
364	anl_ukr_dgb_glc_mlt_owc_gam_urd_tur_aze_bem_mao_ewe_swe_scr_bsq_ger_chh_lda_mnd_por_rus_zul_mcd_igb_spa_fin_cic_swa_hun_prs_sod_geo_pol_dut_cze_alb_sid_hau_eng_est_ses_tag_rom_sun_jpn_tml_kor_ctl_lit_xho_nor_mly_afr_wly_ind_cnt_slo_akn_guj_amr_bos_ita_hin_fre_qcu_grk_ben_pan_bam_heb_lat_aeg_svk_bat_krd_swt_mol_moo_jav_tha_tig_knd_ven_tsw_azi_arw_bul_uzb_fbf_vie_amh_yor_dyu_tsn	0.32441012995145	0.764731095514561	0.446367842192977
365	tig_por_igb_swe_aeg_gam_wly_spa_tur_azi_xho_ind_cic_alb_eng_bsq_guj_heb_tsw_mnd_urd_scr_bem_ctl_akn_nor_fin_moo_swa_est_ger_amh_geo_lit_rus_pan_glc_owc_anl_prs_hun_dgb_mao_dut_sun_jpn_knd_kor_lat_bos_dyu_krd_jav_grk_amr_bat_cnt_cze_lda_arw_mlt_afr_pol_svk_bul_qcu_ben_ita_slo_ses_chh_mol_sod_rom_tag_mcd_zul_ukr_ewe_mly_tha_hau_tml_yor_fbf_uzb_hin_fre_aze_bam_vie_sid_ven_tsn_swt	0.258819825098805	0.608795749431663	0.544144049587719
366	sid_eng_dyu_cze_chh_aeg_amr_urd_aze_azi_yor_mly_swa_scr_grk_bsq_pan_anl_lda_cnt_slo_por_swt_svk_tsw_mol_fin_akn_bam_est_ben_sod_geo_mcd_dut_fre_alb_heb_mlt_bos_hun_fbf_sun_guj_tag_jpn_knd_kor_lit_hin_cic_glc_ind_ita_gam_mao_mnd_rom_moo_nor_amh_krd_afr_pol_prs_qcu_ctl_arw_rus_dgb_hau_ger_owc_swe_bat_spa_xho_bul_bem_jav_tha_tig_tml_ven_igb_uzb_lat_ukr_tur_ses_vie_wly_zul_tsn_ewe	-0.612630931440311	-1.46274878832546	0.14690751536538
367	tig_pan_ses_fre_anl_owc_aeg_ger_azi_aze_bam_bat_akn_nor_grk_bsq_lat_sod_tsw_cnt_mcd_pol_igb_guj_ewe_rom_hun_bem_dyu_est_spa_wly_geo_lit_ben_krd_glc_hau_sid_arw_fin_zul_mly_cze_sun_jpn_tml_kor_bos_prs_yor_dut_mao_rus_amr_ind_mnd_hin_swa_eng_amh_swe_por_urd_ukr_qcu_mol_slo_scr_tsn_chh_svk_gam_alb_jav_ita_lda_ctl_cic_tag_tha_mlt_knd_xho_moo_tur_afr_bul_uzb_swt_vie_heb_dgb_ven_fbf	-0.748309520564392	-1.79720459833736	0.0755489678779236
368	owc_rom_ses_cze_anl_gam_heb_slo_aze_tur_lda_bat_bem_pol_ukr_bsq_guj_amh_akn_mnd_krd_lat_fbf_bos_tsw_afr_fin_xho_dgb_est_por_mlt_geo_ben_svk_dut_arw_chh_hau_swe_hun_cic_jav_pan_mao_jpn_tml_kor_grk_spa_dyu_urd_ind_alb_sod_tag_cnt_eng_zul_mol_amr_glc_mcd_fre_hin_qcu_bul_nor_prs_moo_sid_lit_tig_ctl_sun_scr_swa_ger_yor_mly_tha_wly_knd_tsn_swt_azi_rus_ita_uzb_igb_vie_aeg_ven_ewe_bam	-0.544608606200326	-1.29791167190257	0.197527539811585
369	anl_spa_dyu_grk_tig_wly_hau_ger_aze_uzb_swt_sun_swa_alb_dut_bsq_scr_owc_ses_mnd_svk_arw_fbf_ita_igb_krd_hun_tsw_xho_fin_urd_chh_geo_ukr_cze_slo_por_gam_aeg_mol_est_dgb_bat_hin_mao_jpn_tml_kor_guj_ben_ewe_mcd_jav_rus_mlt_ind_cnt_pol_akn_eng_amr_nor_afr_ctl_bos_qcu_prs_glc_lat_zul_sid_swe_amh_lit_tag_pan_cic_fre_lda_mly_tha_heb_knd_bem_bam_azi_bul_rom_tur_tsn_vie_sod_ven_moo_yor	-0.560740568860436	-1.33693020537997	0.184506596051208
370	aeg_alb_tsw_dut_wly_anl_amh_svk_azi_aze_fbf_tag_bam_pan_mol_bsq_grk_chh_ven_cnt_lit_ita_ewe_guj_xho_eng_fin_dgb_moo_est_bul_hau_geo_ctl_swe_afr_ukr_amr_mlt_urd_hun_lda_sun_ben_mao_jpn_knd_kor_pol_krd_igb_arw_mly_prs_tig_ind_mnd_spa_zul_fre_owc_ger_rus_lat_cze_qcu_scr_por_bos_akn_sod_glc_gam_hin_jav_nor_yor_mcd_dyu_bat_tha_heb_tml_swa_tsn_tur_slo_rom_uzb_cic_vie_sid_bem_swt_ses	-0.719783636162972	-1.73107698256102	0.0867543941602834
371	gam_lit_bam_urd_anl_owc_sod_ukr_aze_azi_fbf_mao_tsw_rus_ctl_bsq_dut_tig_xho_cnt_prs_glc_yor_rom_dgb_scr_hun_lda_tsn_fin_fre_chh_geo_mol_por_swe_ger_mlt_aeg_cze_est_swt_jav_alb_mly_jpn_knd_kor_afr_ben_ewe_arw_tag_ita_amh_sun_mnd_mcd_moo_krd_sid_lat_pan_grk_slo_qcu_hin_spa_nor_cic_wly_bos_amr_eng_ind_pol_dyu_svk_igb_bat_tha_hau_tml_ven_bem_uzb_bul_guj_tur_swa_vie_heb_akn_ses_zul	0.159057898146435	0.374374103281017	0.708978266023003
372	sid_bul_bam_lit_sod_owc_amr_ita_tur_uzb_ses_ind_ewe_mcd_mol_bsq_pan_hau_ven_cnt_cze_scr_moo_urd_bem_glc_fin_yor_akn_est_arw_amh_geo_spa_por_slo_prs_wly_mlt_nor_hun_zul_bat_rom_sun_jpn_knd_kor_ctl_bos_igb_krd_jav_dut_chh_mly_mnd_grk_lda_pol_aeg_ukr_ben_guj_hin_qcu_eng_svk_rus_dyu_tig_ger_heb_afr_mao_swe_fbf_fre_xho_tag_tha_gam_tml_swt_tsn_aze_alb_lat_azi_swa_vie_anl_tsw_cic_dgb	-0.0399483498732102	-0.0941185500027777	0.925217465674635
373	amr_afr_zul_alb_amh_mlt_tig_grk_tur_aze_ewe_ind_lda_rus_scr_bsq_svk_wly_dgb_mnd_ger_ita_ven_fre_xho_pan_hun_igb_swt_est_rom_owc_geo_lat_glc_ctl_spa_hau_sod_dut_fin_tsw_bat_guj_sun_jpn_knd_kor_slo_bul_fbf_hin_tag_lit_aeg_jav_cnt_ben_swa_ukr_chh_mol_eng_pol_swe_qcu_cze_prs_arw_bam_heb_krd_sid_mcd_mao_por_akn_bos_ses_mly_tha_gam_tml_tsn_bem_azi_urd_nor_uzb_yor_vie_anl_cic_dyu_moo	-0.29224977172373	-0.691316948776104	0.491088502786494
374	mlt_ita_dyu_fre_wly_sod_aeg_mol_tur_azi_ewe_mao_dgb_slo_eng_bsq_bul_heb_lda_mnd_ctl_guj_zul_pol_yor_nor_hun_fbf_ses_fin_mcd_amh_geo_rom_krd_dut_cze_gam_chh_glc_est_akn_ind_pan_mly_jpn_tml_kor_spa_lat_ven_ben_tag_urd_sid_sun_cnt_grk_xho_prs_tig_rus_bos_svk_hin_qcu_alb_scr_ukr_bem_amr_lit_anl_por_jav_afr_moo_ger_tsw_bat_tha_owc_knd_swt_swa_uzb_arw_swe_aze_tsn_vie_hau_cic_igb_bam	-0.279663051565147	-0.661506657837609	0.50992309257229
375	gam_mol_cic_cze_chh_amr_sod_ctl_uzb_azi_moo_sun_swt_urd_rus_bsq_por_hau_lda_mnd_swe_spa_dyu_alb_fbf_ita_fin_ewe_yor_hun_ger_sid_geo_dut_pol_guj_lit_mlt_wly_ben_est_bem_jav_hin_ind_jpn_knd_kor_grk_fre_dgb_lat_tag_svk_amh_bat_cnt_krd_ses_scr_anl_eng_nor_bos_slo_qcu_mcd_ukr_afr_xho_owc_pan_tig_rom_mly_prs_zul_bul_swa_mao_tha_aeg_tml_akn_tsw_aze_glc_arw_tur_ven_vie_heb_igb_tsn_bam	-0.544836989176459	-1.2984459213824	0.197344754253333
376	sod_scr_dyu_mcd_wly_hau_gam_mol_tur_aze_igb_mao_ven_bul_urd_bsq_rus_aeg_lda_cnt_prs_grk_swt_fre_bam_pol_fin_ses_cic_est_nor_amh_geo_dut_ita_svk_afr_anl_amr_bos_hun_tsw_jav_rom_sun_jpn_tml_kor_guj_cze_xho_swe_tag_ger_owc_ind_mnd_ukr_yor_slo_tig_hin_ctl_lit_alb_qcu_pan_arw_spa_tsn_chh_lat_mlt_krd_bat_glc_ewe_ben_akn_mly_tha_sid_knd_zul_fbf_uzb_por_eng_azi_dgb_vie_heb_swa_moo_bem	-1.00644630011705	-2.45171032869326	0.0160850804452312
377	heb_nor_ven_ita_aeg_sod_mlt_bos_aze_azi_swa_tag_lda_mcd_rus_bsq_krd_wly_dgb_cnt_svk_eng_akn_fre_bem_hin_hun_cic_swt_est_bul_amh_geo_afr_grk_ger_swe_chh_tig_cze_fin_ses_mly_lit_jav_jpn_tml_kor_pan_dut_xho_ben_mao_ctl_amr_ind_mnd_mol_dyu_scr_gam_arw_por_lat_guj_qcu_urd_spa_ukr_moo_hau_pol_sid_alb_bat_prs_igb_rom_zul_sun_tha_owc_knd_yor_fbf_uzb_glc_slo_tur_tsw_vie_anl_tsn_bam_ewe	-0.206489305454043	-0.487616153780977	0.626969277642422
378	wly_arw_xho_afr_sod_tig_aeg_lit_azi_uzb_ewe_sun_zul_slo_guj_bsq_rom_amr_swa_cnt_mcd_swe_ses_bul_tsw_krd_hun_tsn_swt_fin_pan_mlt_geo_ben_lat_hin_pol_heb_anl_prs_est_igb_bat_por_ind_jpn_knd_kor_urd_grk_bam_dut_mao_ita_owc_tag_mnd_ctl_moo_ger_sid_alb_fre_cze_eng_qcu_glc_rus_bos_cic_chh_svk_amh_scr_mly_ukr_dyu_spa_akn_jav_tha_hau_tml_ven_yor_tur_mol_nor_aze_fbf_vie_gam_dgb_bem_lda	-1.05579850247276	-2.57275494065987	0.0116718650690579
379	amh_ger_swt_krd_wly_sid_amr_guj_tur_azi_tsw_mao_dyu_rom_fre_bsq_ukr_tig_cic_cnt_slo_lat_ses_afr_swa_scr_hun_akn_xho_est_cze_chh_geo_ben_mcd_prs_lit_gam_hau_alb_fin_lda_sun_por_tag_jpn_tml_kor_swe_pol_dgb_rus_jav_spa_sod_mly_mnd_nor_tsn_dut_owc_urd_arw_glc_eng_qcu_hin_bos_mol_bam_anl_ita_heb_bul_bat_grk_bem_pan_fbf_ind_tha_mlt_knd_igb_zul_uzb_svk_ctl_aze_ven_vie_aeg_yor_ewe_moo	0.302692990953026	0.712947539906254	0.47766332180162
380	mlt_ukr_xho_swe_amr_wly_amh_mol_tur_azi_swa_tag_bam_slo_svk_bsq_ben_hau_ewe_mnd_fre_pol_bem_hin_ses_afr_hun_yor_lda_fin_lit_owc_geo_prs_por_rus_scr_aeg_tig_bos_est_dgb_mao_grk_jav_jpn_knd_kor_ctl_glc_akn_mcd_sun_urd_sod_ind_cnt_arw_tsn_rom_chh_nor_krd_ger_pan_qcu_spa_cze_dut_ven_sid_ita_gam_alb_mly_bul_igb_eng_zul_bat_tha_anl_tml_moo_tsw_uzb_lat_guj_aze_fbf_vie_heb_swt_dyu_cic	-0.600703357133607	-1.4356409028473	0.154459510631108
381	amh_mcd_moo_bos_sod_aeg_hau_ita_azi_aze_igb_mly_ven_pan_fre_bsq_ukr_sid_fbf_mnd_scr_svk_cic_cze_swt_arw_fin_dyu_akn_hun_ben_chh_geo_bul_por_afr_grk_heb_anl_alb_est_xho_bat_guj_jav_jpn_knd_kor_rus_rom_ewe_dut_sun_spa_mlt_mao_cnt_mol_ses_slo_gam_lit_glc_lat_prs_qcu_ctl_ger_pol_yor_amr_eng_tig_nor_ind_krd_tsw_hin_swa_tag_tha_owc_tml_bam_dgb_uzb_swe_urd_tur_bem_vie_wly_zul_lda_tsn	-0.590131098556455	-1.40885871442536	0.162211695891055
382	hau_rom_ses_krd_anl_sid_chh_pan_aze_tur_yor_ind_tsn_ger_lat_bsq_nor_mlt_xho_cnt_por_grk_ven_ben_lda_mcd_fin_ewe_zul_est_spa_gam_geo_afr_ita_prs_slo_amr_wly_mol_hun_bam_bat_bos_mly_jpn_tml_kor_bul_pol_igb_fre_tag_dut_heb_mao_mnd_ukr_fbf_glc_aeg_lit_swe_hin_cze_qcu_svk_arw_urd_swa_owc_scr_tig_rus_sun_alb_tsw_guj_akn_jav_tha_sod_knd_swt_bem_uzb_ctl_eng_azi_moo_vie_amh_cic_dyu_dgb	-0.152910509512705	-0.360814191122341	0.719056640924063
383	tig_scr_xho_rom_wly_sod_sid_lat_azi_tur_moo_mly_swa_dut_ctl_bsq_spa_heb_ven_cnt_bul_cze_tsn_svk_swt_hin_fin_igb_cic_hun_ben_amh_geo_fre_mcd_eng_ukr_mlt_aeg_alb_est_tsw_mao_afr_jav_jpn_knd_kor_urd_glc_dgb_ita_ind_pol_hau_sun_mnd_ger_lda_krd_chh_arw_bos_rus_guj_qcu_swe_prs_grk_bem_amr_slo_anl_lit_tag_nor_yor_por_zul_bat_tha_gam_tml_akn_dyu_aze_pan_mol_uzb_ewe_vie_owc_ses_bam_fbf	-0.0120153139853542	-0.028290316933014	0.977491223533385
384	gam_hin_ewe_mol_heb_wly_sid_alb_tur_azi_ses_mly_swt_ukr_mcd_bsq_pol_mlt_bem_mnd_grk_arw_xho_nor_dgb_lit_fin_tsw_akn_est_urd_aeg_geo_ctl_krd_ben_pan_anl_owc_slo_hun_lda_sun_rom_jav_jpn_knd_kor_glc_eng_cic_guj_ind_por_amr_bat_cnt_bul_tsn_ita_tig_spa_lat_fre_scr_qcu_ger_bos_dut_zul_chh_cze_hau_swe_mao_svk_ven_prs_yor_tag_tha_sod_tml_bam_dyu_aze_afr_rus_uzb_igb_vie_amh_fbf_swa_moo	-0.473634590261176	-1.1291123293335	0.261754536010776
385	heb_eng_zul_urd_tig_wly_owc_scr_tur_uzb_xho_bat_dyu_guj_lat_bsq_lit_sod_igb_mnd_glc_prs_moo_grk_fbf_por_hun_ses_tsw_est_mcd_amh_geo_swe_ben_fre_nor_mlt_sid_dut_fin_lda_ind_ukr_jav_jpn_tml_kor_rus_hin_swa_afr_mao_cze_gam_tag_cnt_pol_ven_ita_hau_krd_arw_pan_svk_qcu_slo_alb_ctl_bam_amr_ger_chh_mol_sun_rom_yor_spa_bem_mly_tha_anl_knd_akn_dgb_azi_bos_bul_aze_tsn_vie_aeg_ewe_cic_swt	-0.922118466129784	-2.23664661642994	0.0276996126667431
386	sid_nor_bam_guj_hau_amh_anl_slo_tur_aze_dgb_tag_bem_pan_ita_bsq_lit_chh_ven_mnd_mol_hin_lda_dut_zul_urd_hun_tsw_moo_est_spa_wly_geo_arw_alb_swe_fre_tig_heb_lat_fin_dyu_bat_svk_jav_jpn_tml_kor_bul_grk_cic_mcd_sun_rom_sod_mao_cnt_cze_fbf_scr_mlt_por_prs_eng_ben_qcu_bos_krd_pol_yor_owc_ctl_gam_ukr_mly_afr_akn_ger_ses_ind_tha_amr_knd_swa_ewe_uzb_rus_glc_azi_swt_vie_aeg_igb_tsn_xho	-0.236824495601341	-0.559500352388192	0.577165310279784
387	heb_lit_igb_glc_wly_anl_amh_grk_uzb_azi_moo_tag_ven_prs_cze_bsq_arw_chh_bam_cnt_krd_fre_ewe_spa_yor_slo_hun_ses_swt_fin_dut_sid_geo_mol_alb_por_hin_aeg_amr_bul_est_dgb_sun_bos_bat_jpn_knd_kor_rus_urd_swa_ctl_jav_ukr_owc_ind_mnd_ger_xho_guj_gam_afr_scr_ben_swe_qcu_pol_mcd_lat_tsn_hau_ita_mlt_nor_mly_rom_akn_eng_tsw_mao_tha_sod_tml_bem_lda_aze_pan_svk_tur_zul_vie_tig_fbf_dyu_cic	-0.863285099395995	-2.08888609649089	0.0394496578755891
388	aeg_pol_ses_lat_amr_tig_wly_dut_aze_uzb_bem_mao_swt_swe_hin_bsq_cze_sod_moo_cnt_krd_ger_lda_mcd_fbf_slo_hun_swa_zul_est_guj_amh_geo_ukr_rom_por_urd_hau_heb_lit_fin_yor_ind_ctl_sun_jpn_tml_kor_prs_pan_dyu_rus_bat_spa_anl_tag_mnd_ita_igb_bul_owc_grk_glc_eng_ben_qcu_mol_nor_bos_ewe_sid_afr_gam_svk_jav_arw_akn_alb_dgb_mly_tha_chh_knd_tsw_tsn_tur_scr_fre_azi_cic_vie_mlt_bam_ven_xho	-0.43395779295058	-1.02950192846142	0.305913948627861
389	amr_alb_igb_lat_mlt_chh_wly_krd_uzb_azi_dyu_jav_swt_bul_svk_bsq_glc_owc_ses_cnt_slo_swe_ven_eng_tsw_ukr_fin_swa_ewe_est_pol_amh_geo_arw_afr_dut_por_aeg_hau_rom_hun_bam_mao_ita_sun_jpn_knd_kor_mol_mcd_cic_guj_mly_ctl_sod_tag_mnd_lit_yor_ben_gam_spa_hin_rus_bos_qcu_urd_cze_prs_tsn_anl_scr_sid_nor_bat_fre_akn_pan_lda_ind_tha_tig_tml_fbf_dgb_tur_grk_ger_aze_zul_vie_heb_xho_bem_moo	-0.0229786123693876	-0.0541422489055657	0.956937970010212
390	sid_pol_bam_rus_gam_sod_mlt_rom_tur_aze_swa_mly_igb_ger_fre_bsq_grk_amh_tsn_cnt_urd_bos_bem_scr_fbf_spa_est_ses_tsw_hun_bul_amr_geo_ben_alb_lat_ctl_aeg_owc_nor_fin_yor_bat_cze_ind_jpn_tml_kor_afr_ukr_zul_glc_sun_hin_anl_jav_mnd_dut_akn_mol_tig_mcd_pan_arw_swe_qcu_ita_lit_guj_dyu_wly_slo_chh_krd_mao_svk_xho_prs_swt_tag_tha_heb_knd_cic_lda_uzb_por_eng_azi_ven_vie_hau_dgb_moo_ewe	-0.793399831056094	-1.91419514075701	0.0586697499040304
391	wly_alb_ewe_fre_sid_sod_anl_ukr_uzb_tur_lda_jav_bam_bul_arw_bsq_hin_heb_zul_cnt_krd_urd_tsn_dut_tsw_ita_fin_ven_ses_est_rus_owc_geo_slo_ctl_svk_nor_mlt_tig_prs_hun_akn_sun_ben_bat_jpn_tml_kor_ger_por_xho_cze_mly_afr_chh_mao_mnd_grk_swa_glc_hau_eng_lat_mcd_mol_qcu_bos_pol_pan_swt_amr_swe_amh_scr_tag_lit_bem_guj_yor_ind_tha_gam_knd_moo_cic_aze_rom_spa_azi_fbf_vie_aeg_igb_dyu_dgb	-0.634930642382222	-1.52240142082441	0.131301649311081
392	anl_grk_igb_guj_mlt_aeg_heb_slo_uzb_aze_swa_jav_cic_lat_ctl_bsq_rom_gam_dgb_mnd_ukr_ben_ses_pan_dyu_ita_est_yor_bam_hun_mcd_sod_geo_swe_bul_mol_pol_amr_tig_arw_fin_tsn_ind_afr_mly_jpn_tml_kor_alb_rus_tsw_eng_tag_spa_chh_bat_cnt_dut_fbf_prs_amh_hin_ger_bos_scr_qcu_cze_urd_krd_swt_wly_por_owc_lit_mao_nor_xho_glc_akn_sun_tha_hau_knd_ewe_bem_tur_svk_fre_azi_zul_vie_sid_ven_lda_moo	-1.03302007467643	-2.5267877405675	0.0131999631986163
393	wly_ben_bam_eng_sod_tig_heb_ctl_aze_azi_tsw_bat_igb_scr_ukr_bsq_arw_amh_cic_cnt_mcd_lat_tsn_cze_ven_rom_hun_ses_yor_est_bos_anl_geo_rus_ita_nor_urd_amr_sid_lit_fin_zul_ind_glc_tag_jpn_knd_kor_dut_bul_dyu_alb_jav_swe_mlt_sun_mnd_afr_swa_spa_chh_mol_prs_krd_pan_qcu_svk_slo_pol_swt_gam_ger_aeg_por_mao_fre_akn_hin_fbf_mly_tha_owc_tml_bem_ewe_tur_guj_grk_uzb_xho_vie_hau_moo_lda_dgb	-0.297852992525574	-0.705662494812458	0.48216192366453
394	wly_pol_dgb_rus_chh_tig_mlt_mcd_azi_aze_xho_mly_moo_nor_afr_bsq_urd_heb_igb_mnd_ctl_lat_fbf_alb_ses_bul_fin_tsw_bem_hun_svk_amh_geo_rom_swe_ita_fre_hau_sid_hin_est_zul_mao_por_ind_jpn_knd_kor_arw_spa_swa_pan_jav_cze_gam_bat_cnt_grk_cic_bos_sod_mol_dut_slo_ger_qcu_ben_glc_lit_ewe_owc_krd_anl_ukr_sun_prs_tsn_guj_lda_tag_tha_aeg_tml_swt_dyu_tur_scr_eng_uzb_ven_vie_amr_akn_yor_bam	-0.678369017500536	-1.62542180258536	0.107456953169423
395	sod_grk_ven_bos_sid_aeg_anl_nor_azi_tur_yor_mao_tsw_afr_mol_bsq_scr_owc_swa_cnt_bul_dut_cic_ctl_moo_hin_fin_dyu_igb_est_prs_hau_geo_arw_mcd_swe_lit_mlt_gam_urd_hun_dgb_jav_pol_tag_jpn_tml_kor_lat_ukr_swt_rom_sun_ita_amr_bat_mnd_eng_ses_fre_chh_rus_guj_ger_krd_qcu_por_svk_ben_fbf_tig_cze_wly_pan_ind_alb_zul_spa_bam_mly_tha_heb_knd_bem_akn_uzb_glc_slo_aze_tsn_vie_amh_lda_ewe_xho	-1.06308903571555	-2.6038751089588	0.0107298479683902
396	anl_lit_dgb_prs_chh_sid_amr_grk_aze_uzb_xho_mao_lda_fre_glc_bsq_ger_amh_tsn_cnt_pol_dut_yor_lat_ewe_bul_hun_cic_akn_est_guj_wly_geo_pan_ben_cze_scr_mlt_owc_spa_fin_ven_ind_alb_jav_jpn_tml_kor_ita_slo_fbf_ukr_bat_rus_gam_tag_mnd_bos_bem_eng_tig_afr_por_hin_mcd_qcu_ctl_swe_mol_zul_sod_rom_aeg_nor_mly_krd_swt_svk_tsw_sun_tha_hau_knd_igb_dyu_azi_urd_arw_tur_ses_vie_heb_moo_bam_swa	-0.159435980969122	-0.376334173619033	0.707525670769212
397	heb_afr_dgb_swe_hau_owc_anl_urd_uzb_aze_fbf_bat_igb_hin_guj_bsq_prs_amr_ven_mnd_spa_krd_zul_glc_moo_ctl_hun_cic_swa_est_grk_amh_geo_lat_arw_dut_cze_tig_aeg_scr_fin_ses_ind_rus_jav_jpn_knd_kor_ben_ita_akn_fre_sun_bos_sod_mao_cnt_svk_ewe_ger_sid_lit_eng_ukr_rom_qcu_por_slo_mcd_bam_gam_alb_wly_bul_tag_pan_swt_nor_dyu_mly_tha_mlt_tml_xho_tsn_tur_mol_pol_azi_lda_vie_chh_bem_tsw_yor	-1.19454099286332	-2.95251423353684	0.0039901364352557
398	anl_ukr_akn_pan_heb_tig_amr_fre_azi_uzb_tsw_jav_bam_bul_glc_bsq_alb_amh_swt_cnt_mol_ctl_ses_ita_swa_guj_hun_ewe_igb_est_bos_sod_geo_svk_grk_rus_mcd_gam_chh_krd_fin_zul_bat_urd_ind_jpn_knd_kor_spa_swe_tsn_prs_mao_cze_sid_mly_mnd_pol_ven_afr_owc_nor_lit_slo_lat_qcu_scr_dut_rom_dgb_aeg_eng_hau_arw_tag_hin_yor_ger_fbf_sun_tha_mlt_tml_xho_cic_tur_por_ben_aze_dyu_vie_wly_lda_moo_bem	-0.132163673071399	-0.311530254319443	0.756094835657324
399	hau_mcd_moo_eng_gam_chh_aeg_svk_tur_aze_igb_tag_bam_bul_mol_bsq_ukr_sid_xho_cnt_nor_rom_fbf_arw_lda_glc_hun_swa_ses_est_alb_amh_geo_scr_lit_pan_pol_tig_amr_dut_fin_zul_bat_slo_ind_jpn_knd_kor_krd_guj_ven_spa_mao_lat_owc_jav_mnd_afr_cic_ita_sod_cze_rus_ben_bos_qcu_ctl_swe_por_akn_wly_ger_anl_urd_mly_prs_dgb_hin_yor_sun_tha_heb_tml_tsn_tsw_azi_fre_grk_uzb_ewe_vie_mlt_swt_dyu_bem	-0.735380073467432	-1.76731366574441	0.0804559510939418
400	chh_ukr_dgb_eng_anl_wly_sod_ger_tur_uzb_dyu_bat_swa_spa_krd_bsq_slo_gam_xho_mnd_afr_alb_ses_lit_swt_prs_hun_cic_tsw_fin_grk_mlt_geo_pan_guj_fre_bul_heb_aeg_ita_est_ven_sun_svk_mly_jpn_knd_kor_rom_mcd_fbf_mol_jav_swe_owc_tag_cnt_bos_tsn_glc_amr_ctl_ben_urd_lat_qcu_hin_dut_pol_ewe_sid_nor_hau_arw_mao_scr_lda_rus_zul_ind_tha_amh_tml_igb_akn_aze_por_cze_azi_moo_vie_tig_yor_bem_bam	0.108503529442388	0.255499094542237	0.79890187017658
401	sid_glc_ven_bul_tig_owc_amh_dut_uzb_azi_tsn_ind_yor_ita_scr_bsq_svk_wly_lda_cnt_lit_mol_swt_prs_igb_pol_hun_ewe_ses_fin_nor_hau_geo_ukr_ben_ger_slo_anl_heb_lat_est_moo_sun_ctl_mao_jpn_tml_kor_eng_cze_tsw_por_mly_bos_amr_tag_mnd_swe_xho_hin_mlt_rom_afr_rus_alb_qcu_mcd_spa_arw_akn_aeg_pan_gam_urd_jav_krd_dgb_grk_zul_bat_tha_chh_knd_bem_dyu_aze_guj_fre_tur_swa_vie_sod_cic_bam_fbf	0.246542654743308	0.581348897578001	0.562411711568011
402	tig_eng_lda_nor_sod_wly_aeg_spa_azi_aze_cic_jav_fbf_hin_scr_bsq_arw_hau_yor_mnd_dut_ita_swa_por_bem_alb_est_akn_swt_fin_ctl_amh_geo_urd_prs_pan_pol_heb_sid_rus_hun_igb_tag_lat_bat_jpn_tml_kor_guj_cze_dyu_grk_mly_bul_anl_sun_cnt_ger_ses_svk_amr_swe_afr_lit_glc_qcu_mcd_slo_mol_bam_gam_fre_chh_ukr_mao_bos_ewe_ben_dgb_ind_tha_mlt_knd_moo_tsw_tur_krd_rom_uzb_ven_vie_owc_zul_tsn_xho	-0.125335735633205	-0.295482055532032	0.768284362637904
403	tig_alb_swa_nor_anl_hau_amr_pol_azi_aze_moo_mao_cic_guj_fre_bsq_glc_owc_igb_cnt_eng_lat_tsn_cze_swt_svk_hun_bam_yor_fin_mcd_sid_geo_dut_prs_spa_afr_heb_gam_urd_est_dgb_tag_por_bat_jpn_tml_kor_lit_ben_xho_ger_mly_grk_mlt_jav_mnd_arw_ses_pan_chh_rom_bul_mol_slo_qcu_bos_swe_ukr_lda_sod_ctl_aeg_krd_sun_hin_ewe_scr_bem_ind_tha_amh_knd_dyu_zul_tur_ita_rus_uzb_fbf_vie_wly_tsw_ven_akn	1.03840548020117	2.48941657245393	0.014572272338048
404	sod_rus_zul_bul_owc_anl_gam_mol_aze_azi_dgb_sun_bem_svk_guj_bsq_pan_amr_moo_cnt_hin_swe_xho_scr_swa_fre_est_tsn_igb_fin_dut_hau_geo_mcd_alb_nor_lat_heb_aeg_krd_hun_ven_jav_ukr_bat_jpn_knd_kor_ctl_pol_ses_urd_tag_cze_mlt_ind_mnd_slo_tsw_por_amh_spa_prs_bos_glc_qcu_grk_ben_lit_fbf_chh_afr_tig_ita_mao_eng_akn_ger_dyu_mly_tha_sid_tml_swt_bam_uzb_arw_rom_tur_cic_vie_wly_lda_yor_ewe	-1.09133522183093	-2.67067165149738	0.00893593809801646
405	gam_rom_igb_fre_sod_sid_owc_mol_uzb_azi_dyu_tag_dgb_ita_guj_bsq_pan_amr_tsw_mnd_afr_rus_swt_ctl_yor_pol_est_ven_cic_hun_por_anl_geo_lat_ukr_alb_bul_hau_heb_urd_fin_ewe_bat_hin_ind_jpn_tml_kor_cze_ben_swa_ger_mao_lit_wly_sun_cnt_dut_akn_grk_amh_nor_bos_spa_svk_qcu_arw_eng_krd_bam_aeg_swe_mlt_mcd_mly_prs_zul_slo_tsn_jav_tha_chh_knd_lda_bem_aze_scr_glc_tur_fbf_vie_tig_moo_ses_xho	-0.208930860826202	-0.493872362785549	0.622560747775802
406	owc_por_cic_bul_amr_hau_mlt_urd_aze_azi_ewe_jav_xho_arw_bos_bsq_ben_amh_bem_mnd_fre_svk_swa_lit_dgb_spa_hun_dyu_tsn_fin_pan_chh_geo_mol_hin_lat_mcd_heb_wly_ger_est_moo_sun_cze_ind_jpn_tml_kor_guj_krd_akn_ita_mly_grk_anl_bat_cnt_ctl_igb_afr_sod_glc_swe_pol_slo_qcu_nor_prs_eng_bam_gam_dut_sid_rus_tag_rom_swt_alb_zul_mao_tha_tig_knd_tsw_ven_tur_scr_ukr_uzb_lda_vie_aeg_fbf_ses_yor	-0.344974174241392	-0.81743774340557	0.415767598277378
407	anl_glc_akn_bul_heb_tig_gam_por_azi_aze_zul_mao_bam_afr_scr_bsq_grk_amr_swt_mnd_fre_urd_swa_hin_igb_cze_est_cic_dyu_fin_ctl_wly_geo_slo_mcd_krd_pan_chh_aeg_eng_hun_yor_sun_dut_mly_jpn_tml_kor_prs_rus_ewe_pol_bat_ben_amh_jav_cnt_alb_ven_arw_mlt_nor_lat_spa_guj_qcu_bos_rom_mol_dgb_owc_ukr_sid_lit_ind_svk_xho_swe_fbf_tag_tha_hau_knd_tsw_moo_tur_ger_ita_uzb_tsn_vie_sod_lda_ses_bem	-0.32164309849634	-0.761516448236275	0.448275441862214
408	tig_afr_dyu_cze_heb_amr_chh_mol_aze_tur_ewe_jav_ses_bul_ben_bsq_alb_amh_cic_mnd_grk_pol_swt_swe_tsw_krd_hun_igb_akn_est_glc_gam_geo_pan_lit_prs_guj_wly_sid_ctl_fin_bam_sun_nor_bat_jpn_knd_kor_svk_slo_moo_mcd_mly_eng_sod_tag_cnt_por_lda_fre_owc_spa_ita_ger_rom_qcu_urd_scr_hin_dgb_anl_ukr_aeg_dut_mao_rus_tsn_arw_yor_ind_tha_hau_tml_bem_xho_uzb_lat_bos_azi_zul_vie_mlt_swa_fbf_ven	0.612547424606168	1.44920566808502	0.150643844162896
409	gam_ger_swa_slo_tig_anl_sod_guj_tur_uzb_tsw_mao_tsn_mol_afr_bsq_glc_wly_moo_mnd_fre_ita_yor_lat_dgb_ben_fin_swt_cic_hun_alb_sid_geo_krd_arw_bos_ukr_owc_amh_ctl_est_igb_jav_mcd_ind_jpn_knd_kor_spa_hin_bam_eng_mly_dut_hau_sun_cnt_grk_ses_scr_aeg_bul_cze_svk_pol_qcu_pan_por_rus_lda_mlt_rom_chh_lit_tag_urd_xho_prs_dyu_bat_tha_amr_tml_ewe_bem_aze_nor_swe_azi_zul_vie_heb_akn_ven_fbf	0.490699404576736	1.15861715769644	0.249578776752102
410	owc_prs_igb_arw_hau_heb_sod_mcd_uzb_aze_tsw_mao_akn_scr_spa_bsq_slo_chh_zul_cnt_svk_krd_dyu_grk_moo_ger_est_ses_dgb_fin_rom_anl_geo_fre_hin_guj_ita_wly_gam_lit_hun_swt_jav_glc_sun_jpn_tml_kor_urd_bos_yor_nor_tag_afr_amr_ind_mnd_swe_bem_dut_mlt_pan_ctl_por_mol_qcu_pol_ukr_cze_ewe_tig_lat_amh_bul_bat_ben_fbf_rus_cic_mly_tha_aeg_knd_ven_swa_azi_eng_alb_tur_xho_vie_sid_bam_lda_tsn	-0.180559055515934	-0.426020925034109	0.671076978637926
411	chh_mol_cic_glc_sid_amr_amh_afr_azi_aze_dyu_mao_swt_guj_pol_bsq_rom_tig_igb_cnt_bos_grk_bem_lat_swa_hin_hun_dgb_yor_fin_dut_owc_geo_scr_spa_slo_nor_aeg_heb_por_est_ses_mly_urd_ind_jpn_knd_kor_ita_mcd_xho_svk_jav_ctl_sod_sun_mnd_ukr_ven_lit_mlt_arw_fre_rus_eng_qcu_alb_ger_bul_lda_gam_ben_anl_prs_bat_krd_bam_cze_zul_tag_tha_hau_tml_tsn_tsw_uzb_pan_swe_tur_fbf_vie_wly_moo_ewe_akn	-0.351472285928972	-0.832518609652087	0.407249072243496
412	aeg_ita_swa_fre_heb_amh_tig_rus_uzb_aze_bem_mao_lda_lit_rom_bsq_pol_anl_dyu_mnd_slo_krd_moo_scr_igb_eng_hun_swt_zul_est_ukr_mlt_geo_por_prs_pan_mol_sid_wly_afr_fin_xho_bat_ctl_jav_jpn_tml_kor_bos_cze_dgb_ger_tag_grk_chh_mly_cnt_spa_cic_alb_sod_svk_guj_bul_urd_qcu_ben_lat_glc_ven_amr_hin_gam_swe_ind_arw_akn_mcd_tsw_sun_tha_hau_knd_tsn_ses_tur_dut_nor_azi_yor_vie_owc_ewe_fbf_bam	-0.602802153892038	-1.43946177538577	0.153377255283042
413	owc_mol_ewe_swe_sod_anl_sid_grk_aze_tur_lda_tag_dgb_glc_eng_bsq_cze_tig_swa_cnt_nor_ita_bem_fre_yor_mcd_est_cic_tsw_hun_spa_amr_geo_pan_scr_hin_ctl_amh_gam_alb_fin_ses_ind_bul_mly_jpn_knd_kor_ukr_urd_igb_dut_mao_rom_heb_bat_mnd_afr_zul_rus_hau_bos_ger_svk_slo_qcu_krd_por_ben_bam_aeg_lit_mlt_guj_sun_prs_xho_pol_swt_jav_tha_wly_tml_tsn_ven_uzb_arw_lat_azi_fbf_vie_chh_akn_moo_dyu	0.373778812398819	0.882123961611546	0.379984109231331
414	gam_glc_bam_pan_sod_tig_wly_afr_tur_uzb_dgb_jav_fbf_mcd_fre_bsq_grk_anl_igb_cnt_cze_ctl_yor_spa_lda_swe_fin_moo_ewe_est_dut_owc_geo_mol_scr_lat_prs_aeg_mlt_rom_hun_bem_sun_lit_tag_jpn_knd_kor_arw_rus_ven_eng_mly_ger_hau_mao_mnd_ita_tsw_nor_sid_bul_krd_hin_ben_qcu_urd_pol_alb_dyu_amr_guj_amh_bos_bat_por_xho_svk_swa_ind_tha_heb_tml_swt_zul_azi_ukr_slo_aze_cic_vie_chh_akn_ses_tsn	-0.343267911970381	-0.813567495118466	0.417970856427695
415	anl_lit_tsw_pol_sod_owc_amh_krd_tur_uzb_lda_ind_xho_eng_cze_bsq_mol_sid_akn_cnt_alb_fre_cic_nor_igb_pan_hun_zul_ses_est_swe_gam_geo_svk_ger_scr_bos_wly_heb_ctl_fin_dyu_sun_prs_jav_jpn_tml_kor_dut_rus_bem_grk_mao_slo_hau_mly_mnd_afr_ven_bul_amr_rom_lat_guj_ben_qcu_por_ukr_mcd_yor_mlt_glc_aeg_ita_bat_spa_swt_hin_tsn_tag_tha_chh_knd_dgb_moo_azi_arw_urd_aze_fbf_vie_tig_ewe_swa_bam	-0.0606604589064018	-0.142934834098503	0.886650877654728
416	wly_ita_zul_ctl_heb_tig_owc_nor_tur_uzb_tsn_ind_bem_scr_svk_bsq_dut_aeg_moo_mnd_ben_eng_xho_ger_cic_spa_hun_bam_ewe_fin_arw_sid_geo_prs_mol_lat_lit_hau_sod_hin_est_lda_mao_glc_mly_jpn_tml_kor_bul_swe_fbf_pan_sun_slo_gam_jav_cnt_alb_dgb_bos_anl_ukr_mcd_rom_urd_qcu_cze_por_grk_swa_amr_pol_amh_guj_bat_rus_ven_krd_swt_tag_tha_mlt_knd_yor_dyu_azi_afr_fre_aze_akn_vie_chh_ses_tsw_igb	-0.0988289627072377	-0.233170077865758	0.816141777409651
417	owc_dut_xho_lit_sid_sod_amr_eng_tur_aze_akn_sun_ven_lat_pol_bsq_afr_aeg_dgb_mnd_grk_urd_swa_guj_ses_krd_fin_tsn_cic_hun_slo_mlt_geo_arw_ben_glc_bul_tig_hau_swe_est_lda_jav_prs_tag_jpn_knd_kor_scr_hin_swt_ger_ind_ukr_amh_mly_cnt_fre_moo_pan_wly_mol_svk_rom_mcd_qcu_nor_ita_rus_bam_chh_por_heb_spa_mao_cze_bem_bos_igb_bat_tha_anl_tml_fbf_yor_azi_alb_ctl_uzb_dyu_vie_gam_tsw_zul_ewe	-0.264344288827206	-0.62411243485389	0.53408173003476
418	wly_slo_igb_ben_sid_owc_aeg_scr_azi_tur_swa_ind_fbf_nor_arw_bsq_fre_anl_ven_mnd_svk_eng_dyu_alb_bam_dut_fin_xho_yor_hun_bos_tig_geo_lit_prs_rom_afr_amr_chh_pol_est_bem_bat_ita_mao_jpn_tml_kor_ukr_hin_ewe_spa_mly_mcd_gam_jav_cnt_guj_tsw_bul_mlt_por_ctl_glc_lat_qcu_mol_rus_cze_zul_amh_grk_heb_krd_tag_urd_akn_swe_dgb_sun_tha_hau_knd_swt_moo_uzb_ger_pan_aze_ses_vie_sod_lda_cic_tsn	-0.76933208485456	-1.84996885507414	0.0674934834302732
419	anl_krd_ses_lit_gam_wly_mlt_slo_aze_tur_zul_mly_xho_glc_ita_bsq_guj_amh_akn_mnd_por_ben_dgb_rus_bem_urd_est_tsw_tsn_hun_lat_sod_geo_afr_ukr_hin_mcd_aeg_chh_scr_fin_igb_bat_ger_ind_jpn_knd_kor_swe_arw_ven_svk_tag_bul_tig_mao_cnt_alb_cic_dut_owc_rom_spa_eng_cze_qcu_pol_grk_ctl_lda_heb_fre_amr_pan_sun_nor_ewe_prs_dyu_jav_tha_hau_tml_swt_bam_uzb_mol_bos_azi_swa_vie_sid_fbf_yor_moo	-0.108290314260906	-0.255472184556539	0.798922588989941
420	owc_ben_dyu_fre_amh_hau_sod_hin_aze_uzb_dgb_tag_xho_lit_dut_bsq_svk_gam_tsw_cnt_ukr_slo_igb_mol_swa_grk_fin_swt_ewe_hun_lat_wly_geo_pol_spa_por_urd_anl_amr_cze_est_ses_bat_ger_ind_jpn_tml_kor_mcd_bos_moo_afr_mly_eng_chh_sun_mnd_alb_zul_ita_sid_rus_rom_glc_scr_qcu_prs_arw_pan_tsn_heb_guj_tig_ctl_jav_krd_lda_swe_yor_mao_tha_aeg_knd_cic_akn_azi_bul_nor_tur_fbf_vie_mlt_bem_ven_bam	-0.667854595123161	-1.60175437605745	0.112601351191886
421	owc_dut_ses_pol_amh_sid_sod_ger_uzb_aze_cic_mao_bem_cze_lit_bsq_glc_chh_ewe_cnt_arw_grk_dgb_scr_tsw_pan_est_fbf_swt_fin_svk_aeg_geo_rom_rus_afr_prs_amr_gam_slo_hun_tsn_tag_bul_jav_jpn_knd_kor_nor_mcd_zul_ctl_ind_urd_hau_sun_mnd_por_xho_lat_tig_ukr_spa_krd_hin_qcu_mol_alb_bos_akn_heb_ita_mlt_swe_mly_eng_swa_guj_lda_bat_tha_wly_tml_dyu_bam_azi_fre_ben_tur_igb_vie_anl_ven_moo_yor	0.0599643284261766	0.141580425190561	0.887717673132241
422	owc_afr_tsw_svk_hau_anl_chh_por_aze_uzb_ven_ind_lda_pan_fre_bsq_swe_heb_dgb_mnd_rus_arw_yor_krd_ewe_cze_hun_moo_zul_est_ben_amh_geo_bul_dut_urd_bos_wly_sod_grk_fin_swa_jav_rom_sun_jpn_tml_kor_eng_prs_fbf_nor_mly_scr_gam_bat_cnt_lat_cic_mcd_tig_slo_hin_mol_ger_qcu_glc_pol_lit_tsn_amr_alb_sid_guj_mao_ukr_dyu_ctl_bam_tag_tha_mlt_knd_igb_swt_tur_ita_spa_azi_xho_vie_aeg_ses_bem_akn	-0.721310553369706	-1.72929231196644	0.0870747666817831
423	anl_afr_akn_ben_sid_hau_owc_bul_tur_azi_bam_sun_tsw_glc_cze_bsq_svk_amh_moo_mnd_spa_lat_dgb_urd_xho_nor_est_igb_yor_fin_arw_sod_geo_pan_prs_ctl_eng_tig_heb_por_hun_zul_mao_ukr_mly_jpn_knd_kor_mcd_krd_ven_rus_ind_hin_chh_jav_cnt_alb_lda_dut_aeg_mol_grk_guj_ger_qcu_scr_pol_rom_bem_gam_lit_wly_ita_tag_bos_swt_slo_tsn_bat_tha_mlt_tml_dyu_fbf_uzb_swe_fre_aze_ses_vie_amr_cic_ewe_swa	-0.0996800812849053	-0.23512711030849	0.81462702763234
424	tig_cze_dgb_spa_chh_hau_gam_afr_azi_tur_swa_mao_igb_lit_krd_bsq_alb_mlt_fbf_mnd_scr_rus_swt_mol_ven_ukr_est_bem_akn_hun_pol_amr_geo_urd_dut_grk_slo_aeg_anl_bul_fin_bam_bat_hin_sun_jpn_tml_kor_pan_fre_ses_arw_ind_ctl_sod_mly_cnt_bos_xho_ita_wly_glc_eng_prs_lat_qcu_mcd_rom_por_yor_heb_ger_sid_svk_jav_swe_cic_guj_zul_tag_tha_owc_knd_tsn_ewe_uzb_ben_nor_aze_moo_vie_amh_dyu_tsw_lda	-0.436957028850254	-1.03752925061308	0.302179395066183
425	mlt_nor_ses_bul_aeg_sid_anl_slo_azi_uzb_dyu_mly_lda_glc_ukr_bsq_swe_chh_swt_mnd_alb_mol_igb_pan_dgb_pol_est_bam_bem_fin_hin_hau_geo_dut_lat_urd_spa_wly_gam_rom_hun_xho_ind_guj_tag_jpn_knd_kor_lit_prs_cic_mcd_jav_cze_tig_mao_cnt_fre_ewe_krd_amr_arw_scr_rus_afr_qcu_grk_ita_svk_tsn_owc_eng_amh_bos_bat_ben_tsw_por_ven_sun_tha_heb_tml_moo_akn_tur_ger_ctl_aze_yor_vie_sod_zul_fbf_swa	0.232503037906361	0.547229358044203	0.58553198121639
426	hau_krd_tsw_bul_heb_sod_wly_eng_aze_uzb_fbf_ind_swa_glc_afr_bsq_swe_owc_swt_cnt_rom_lit_tsn_por_yor_nor_est_xho_ewe_hun_dut_amh_geo_alb_rus_ger_ita_tig_amr_ben_fin_cic_jav_mcd_mly_jpn_tml_kor_urd_pan_ven_ukr_sun_guj_chh_tag_mnd_spa_zul_hin_aeg_fre_arw_scr_mol_qcu_bos_pol_slo_ses_anl_grk_gam_lat_mao_cze_akn_ctl_igb_bat_tha_sid_knd_dyu_bam_tur_svk_prs_azi_lda_vie_mlt_bem_moo_dgb	-0.313757096841277	-0.743622521550507	0.458979457139781
427	sod_rom_cic_pan_chh_wly_heb_ita_aze_tur_zul_mly_tsn_spa_alb_bsq_cze_amh_ven_mnd_por_ukr_tsw_ctl_ewe_lit_fin_yor_xho_hun_rus_owc_geo_afr_svk_urd_eng_anl_hau_slo_est_moo_tag_ben_sun_jpn_tml_kor_prs_grk_bem_lat_bat_nor_sid_ind_cnt_bul_lda_swe_mlt_dut_pol_mcd_fre_qcu_glc_ger_scr_dyu_amr_arw_aeg_krd_jav_hin_igb_mol_bam_mao_tha_gam_knd_swa_swt_azi_bos_guj_uzb_fbf_vie_tig_akn_dgb_ses	-0.271764621444179	-0.642524921130062	0.52211327573459
428	heb_ctl_xho_spa_anl_amh_gam_urd_azi_uzb_tsn_jav_bam_bos_alb_bsq_hin_owc_swa_mnd_prs_afr_ven_glc_ses_rom_est_lda_moo_fin_swe_wly_geo_krd_pol_ukr_svk_hau_mlt_dut_hun_cic_mao_mol_tag_jpn_tml_kor_nor_rus_bem_ita_ind_bul_sid_mly_cnt_fre_igb_pan_tig_ben_mcd_guj_lit_qcu_grk_por_lat_swt_amr_cze_chh_ger_bat_scr_dgb_slo_yor_sun_tha_aeg_knd_akn_ewe_aze_eng_arw_tur_tsw_vie_sod_dyu_fbf_zul	0.0125316726920131	0.0294880402661153	0.976538545976881
429	sod_eng_dgb_krd_chh_anl_heb_mol_azi_uzb_bem_jav_igb_lat_pol_bsq_bul_sid_bam_cnt_ita_spa_fbf_nor_lda_ctl_hun_zul_ven_est_mcd_owc_geo_scr_cze_glc_arw_hau_amr_svk_fin_swa_ind_lit_bat_jpn_knd_kor_rom_ukr_moo_alb_mao_ger_mlt_tag_mnd_bos_tsn_slo_gam_rus_pan_urd_prs_qcu_por_dut_afr_tsw_tig_fre_amh_grk_mly_ben_akn_hin_dyu_sun_tha_aeg_tml_swt_ses_aze_guj_swe_tur_ewe_vie_wly_yor_xho_cic	-1.15636915538917	-2.84959524872069	0.00539028718967714
430	sod_svk_ses_ukr_sid_gam_mlt_grk_azi_aze_zul_tag_igb_bos_pol_bsq_rom_chh_swt_cnt_eng_ita_bam_ctl_moo_prs_fin_yor_lda_hun_nor_aeg_geo_spa_arw_dut_slo_owc_heb_urd_est_fbf_bat_fre_ind_jpn_tml_kor_alb_swe_ewe_afr_sun_rus_tig_mao_mnd_bul_tsn_guj_hau_scr_ger_lit_mol_qcu_pan_ben_por_swa_anl_mcd_amr_lat_mly_krd_xho_glc_dgb_jav_tha_amh_knd_tsw_cic_uzb_cze_hin_tur_akn_vie_wly_dyu_ven_bem	-0.165460218161762	-0.390737840688803	0.696884676826749
431	owc_scr_tsn_ben_gam_aeg_sid_mol_aze_tur_akn_sun_swt_cze_ukr_bsq_pan_tig_dgb_mnd_ger_por_moo_arw_ven_eng_est_fbf_ewe_hun_alb_wly_geo_grk_urd_nor_fre_amh_hau_spa_fin_cic_ind_pol_tag_jpn_tml_kor_hin_lat_igb_krd_jav_svk_amr_mao_cnt_rus_swa_ita_mlt_lit_rom_glc_afr_qcu_dut_slo_bos_lda_heb_guj_anl_mcd_bat_swe_dyu_bul_bem_mly_tha_sod_knd_yor_ses_azi_prs_ctl_uzb_xho_vie_chh_tsw_bam_zul	0.0487537922867331	0.114724683571847	0.908910678883789
432	gam_swe_cic_nor_heb_owc_sod_pan_uzb_azi_dgb_jav_swa_arw_dut_bsq_lit_wly_tsw_cnt_mcd_scr_moo_hin_akn_mol_est_bem_dyu_hun_ukr_hau_geo_spa_ben_ita_krd_anl_amh_grk_fin_bam_bat_pol_tag_jpn_tml_kor_rom_slo_xho_ger_ind_fre_tig_mly_mnd_prs_yor_urd_amr_cze_bul_eng_lat_qcu_bos_rus_glc_igb_mlt_svk_chh_afr_sun_ctl_ven_alb_ewe_mao_tha_aeg_knd_swt_ses_tur_por_guj_aze_zul_vie_sid_fbf_tsn_lda	-0.400996863329011	-0.952628136501997	0.343247917895899
433	mlt_guj_bem_spa_anl_wly_hau_lit_azi_tur_ven_sun_ewe_bul_grk_bsq_hin_sid_fbf_cnt_ben_scr_zul_krd_xho_nor_est_dyu_dgb_hun_svk_chh_geo_rom_slo_pan_pol_amh_sod_bos_fin_igb_tag_mol_mao_jpn_tml_kor_fre_dut_akn_ita_bat_urd_heb_mly_mnd_ctl_tsw_alb_aeg_swe_mcd_afr_lat_qcu_eng_ukr_prs_cic_gam_arw_amr_rus_ind_ger_swa_cze_tsn_jav_tha_owc_knd_moo_bam_aze_por_glc_uzb_ses_vie_tig_yor_lda_swt	0.632608066371464	1.49362919378639	0.138657677967567
434	mlt_urd_ven_ctl_sod_anl_amr_cze_tur_azi_tsw_bat_lda_hin_lat_bsq_svk_gam_swt_cnt_pol_rom_zul_dut_tsn_krd_est_yor_moo_hun_mcd_aeg_geo_ukr_prs_nor_mol_heb_sid_bos_fin_ses_mly_arw_mao_jpn_tml_kor_ben_spa_igb_bul_ind_slo_owc_sun_mnd_eng_ewe_por_amh_swe_ita_glc_ger_qcu_grk_rus_guj_bam_tig_pan_wly_scr_jav_lit_swa_fre_dyu_tag_tha_hau_knd_bem_akn_aze_afr_alb_uzb_xho_vie_chh_cic_dgb_fbf	-0.656869748844717	-1.57063940283711	0.119662650750236
435	tig_mcd_bem_urd_mlt_chh_hau_glc_aze_azi_ewe_mly_bam_nor_rom_bsq_bos_owc_fbf_cnt_pan_svk_swt_swe_ses_pol_est_tsw_zul_fin_spa_amh_geo_krd_guj_alb_scr_amr_wly_mol_hun_dyu_tag_bul_sun_jpn_tml_kor_ita_arw_cic_lit_mao_rus_gam_jav_mnd_fre_tsn_por_sod_cze_lat_afr_slo_qcu_dut_ukr_eng_moo_heb_prs_aeg_hin_ind_ctl_lda_grk_ven_bat_tha_sid_knd_dgb_swa_uzb_ger_ben_tur_akn_vie_anl_yor_xho_igb	0.410501170865804	0.968267770614781	0.335422042829037
436	amh_ukr_ven_swe_wly_hau_sod_slo_azi_uzb_bem_tag_fbf_ctl_krd_bsq_pan_amr_ses_mnd_eng_hin_moo_alb_igb_cze_fin_cic_xho_hun_ben_tig_geo_lat_glc_scr_urd_anl_heb_nor_est_dgb_sun_afr_mao_jpn_tml_kor_ger_mcd_bam_spa_ind_fre_sid_bat_cnt_dut_tsn_bul_mlt_guj_grk_arw_lit_qcu_prs_ita_svk_swt_gam_mol_aeg_por_jav_rus_lda_pol_swa_mly_tha_owc_knd_yor_dyu_aze_bos_rom_tur_tsw_vie_chh_zul_akn_ewe	-0.634487144154062	-1.516197343885	0.132861243461775
437	mlt_pan_bem_glc_gam_owc_chh_fre_aze_azi_swa_tag_bam_ger_nor_bsq_arw_anl_tsw_cnt_grk_slo_dyu_ukr_zul_alb_est_swt_ewe_hun_hin_sod_geo_dut_lat_krd_guj_aeg_wly_bul_fin_igb_ind_spa_sun_jpn_tml_kor_ben_cze_dgb_rom_mly_mol_heb_bat_mnd_ctl_xho_bos_sid_afr_pol_lit_rus_qcu_eng_por_prs_cic_hau_scr_amh_ita_mao_urd_yor_mcd_tsn_jav_tha_tig_knd_lda_fbf_uzb_swe_svk_tur_ses_vie_amr_moo_ven_akn	0.0597106840034206	0.14062680173992	0.888468915476507
438	tig_grk_swa_ger_amr_wly_sid_lat_tur_azi_fbf_jav_moo_nor_pol_bsq_arw_heb_cic_mnd_fre_krd_dyu_ita_ses_por_est_lda_bam_fin_pan_aeg_geo_guj_urd_rom_ben_amh_chh_lit_hun_xho_mly_bos_bat_jpn_tml_kor_afr_dut_tsn_swe_mao_cze_mlt_tag_cnt_rus_yor_prs_anl_eng_svk_spa_alb_qcu_bul_mcd_ctl_akn_hau_scr_sod_ukr_ind_slo_zul_glc_dgb_sun_tha_owc_knd_ewe_igb_uzb_mol_hin_aze_ven_vie_gam_bem_tsw_swt	0.356525872607541	0.840748278176075	0.402645424123092
439	amh_por_ven_afr_heb_mlt_wly_hin_azi_uzb_dyu_mao_swt_ukr_nor_bsq_rom_hau_xho_cnt_dut_bos_lda_bul_tsn_lit_hun_igb_bam_fin_mol_sid_geo_glc_grk_guj_ben_tig_amr_prs_est_yor_bat_swe_sun_jpn_tml_kor_mcd_fre_dgb_spa_tag_ctl_owc_ind_mnd_eng_fbf_alb_anl_pol_urd_ita_slo_qcu_svk_scr_krd_akn_sod_ger_gam_arw_jav_lat_swa_cze_bem_mly_tha_chh_knd_moo_zul_tur_rus_pan_aze_tsw_vie_aeg_cic_ses_ewe	-0.530962510519306	-1.26643024923353	0.208521913113804
440	owc_ger_ses_guj_aeg_anl_hau_svk_uzb_aze_tsn_bat_fbf_dut_ctl_bsq_eng_chh_igb_mnd_glc_alb_swt_mol_dyu_pol_fin_zul_bam_est_nor_gam_geo_fre_ita_ukr_mcd_amr_amh_afr_hun_ewe_tag_spa_jav_jpn_tml_kor_pan_slo_tsw_hin_mly_bos_tig_sun_cnt_arw_swa_rom_sid_bul_lat_urd_krd_qcu_swe_por_cze_lda_wly_prs_heb_rus_mao_grk_xho_lit_moo_ind_tha_mlt_knd_ven_yor_tur_scr_ben_azi_cic_vie_sod_akn_dgb_bem	0.0182196265485686	0.0429068387705533	0.965867784974749
441	gam_ger_tsn_pan_tig_sod_sid_fre_tur_azi_cic_bat_tsw_prs_rom_bsq_afr_hau_dyu_mnd_por_grk_yor_nor_ses_lat_est_igb_lda_hun_krd_owc_geo_scr_slo_rus_svk_amh_aeg_urd_fin_xho_mao_hin_jav_jpn_tml_kor_eng_ctl_dgb_bos_tag_ita_amr_ind_cnt_glc_bam_arw_wly_ben_dut_alb_swe_qcu_lit_mol_spa_bem_heb_pol_chh_bul_sun_ukr_akn_cze_zul_mly_tha_mlt_knd_fbf_swa_aze_guj_mcd_uzb_swt_vie_anl_ven_moo_ewe	-0.529364302164125	-1.26113362734592	0.210415142162077
442	amr_pan_ses_swe_aeg_mlt_anl_dut_uzb_azi_dgb_sun_tsw_slo_bos_bsq_lat_hau_lda_cnt_svk_fre_cic_glc_ewe_afr_hun_swa_ven_est_arw_tig_geo_rus_pol_krd_hin_gam_chh_ben_fin_bam_ind_urd_bat_jpn_knd_kor_grk_mcd_zul_ctl_mly_mol_sid_tag_mnd_ger_yor_por_sod_eng_ita_bul_nor_qcu_alb_ukr_rom_igb_heb_scr_amh_prs_mao_spa_tsn_guj_swt_jav_tha_wly_tml_xho_dyu_tur_lit_cze_aze_moo_vie_owc_bem_fbf_akn	-0.386299901628956	-0.91491296412235	0.362603443044662
443	amr_krd_moo_mol_mlt_hau_heb_hin_azi_tur_lda_sun_tsn_fre_bul_bsq_mcd_amh_bem_cnt_cze_rus_swa_svk_xho_ctl_fin_zul_yor_est_spa_anl_geo_pol_swe_grk_scr_chh_sid_ben_hun_igb_ind_slo_jav_jpn_tml_kor_afr_lat_dgb_alb_bat_bos_sod_mly_mnd_dut_dyu_nor_owc_por_urd_ukr_glc_qcu_guj_rom_ger_tsw_tig_eng_gam_prs_mao_pan_fbf_arw_ven_tag_tha_aeg_knd_ewe_swt_uzb_lit_ita_aze_cic_vie_wly_bam_akn_ses	-0.79225277748628	-1.90797694679529	0.0594791714597067
444	sod_bos_akn_lit_wly_tig_anl_eng_aze_uzb_dyu_jav_lda_ukr_urd_bsq_svk_amr_igb_cnt_mol_fre_swt_alb_dgb_mcd_hun_zul_cic_fin_lat_chh_geo_guj_grk_ita_rom_amh_aeg_ctl_est_fbf_bat_rus_mly_jpn_knd_kor_cze_arw_ven_spa_ind_ger_hau_mao_mnd_krd_tsw_afr_heb_bul_nor_slo_dut_qcu_por_swe_scr_ses_owc_pol_gam_prs_sun_ben_xho_pan_yor_tag_tha_mlt_tml_bam_tsn_tur_glc_hin_azi_moo_vie_sid_swa_bem_ewe	-0.925949152940203	-2.24438965637063	0.0271788830122388
445	sod_mcd_cic_slo_sid_tig_amr_ger_azi_uzb_fbf_bat_dgb_ctl_lit_bsq_scr_owc_dyu_mnd_rus_bul_akn_rom_tsw_glc_fin_zul_swt_est_por_mlt_geo_bos_mol_cze_krd_chh_aeg_fre_hun_xho_jav_afr_tag_jpn_knd_kor_prs_eng_igb_ben_mao_alb_heb_sun_cnt_pan_ses_swe_amh_dut_lat_nor_grk_qcu_hin_arw_pol_ven_gam_ukr_hau_svk_ind_ita_yor_guj_lda_mly_tha_anl_tml_bem_bam_aze_spa_urd_tur_swa_vie_wly_moo_ewe_tsn	-0.737751719121868	-1.77358249761582	0.0794055953390136
446	wly_hin_fbf_rus_gam_amr_mlt_svk_azi_uzb_cic_mao_swa_por_ben_bsq_glc_hau_ses_cnt_slo_bos_dgb_mol_tsw_spa_est_igb_ewe_fin_guj_aeg_geo_krd_nor_ita_grk_sod_tig_dut_hun_swt_jav_rom_ind_jpn_knd_kor_arw_cze_dyu_swe_tag_pan_owc_sun_mnd_ukr_akn_afr_anl_bul_lat_lit_mcd_qcu_ger_ctl_urd_ven_amh_fre_chh_pol_bat_scr_bam_eng_tsn_mly_tha_sid_tml_moo_bem_tur_prs_alb_aze_yor_vie_heb_zul_lda_xho	-0.70524179153542	-1.69434199944137	0.0935467527677144
447	heb_swe_fbf_ukr_tig_owc_wly_ita_aze_azi_zul_sun_dyu_mol_por_bsq_prs_sod_lda_mnd_eng_lit_yor_svk_tsw_spa_fin_swt_moo_hun_ctl_aeg_geo_ger_lat_slo_arw_sid_anl_pol_est_bam_mao_glc_bat_jpn_knd_kor_dut_pan_ses_ben_tag_guj_mlt_ind_cnt_alb_tsn_grk_hau_rus_afr_fre_bos_qcu_rom_krd_nor_cic_gam_cze_chh_mcd_mly_hin_igb_urd_akn_jav_tha_amr_tml_ven_swa_uzb_bul_scr_tur_bem_vie_amh_ewe_dgb_xho	-0.273097784771338	-0.645619226247684	0.520115758241087
448	gam_ukr_yor_slo_owc_sid_aeg_svk_azi_tur_dgb_tag_ven_por_bos_bsq_mcd_wly_bem_mnd_eng_ben_moo_lat_igb_cze_hun_dyu_cic_est_krd_sod_geo_alb_grk_nor_arw_amr_mlt_fre_fin_lda_mao_ctl_mly_jpn_tml_kor_pol_afr_xho_urd_jav_prs_chh_sun_cnt_dut_swa_rus_tig_ger_pan_ita_mol_qcu_swe_bul_guj_ses_anl_spa_amh_glc_ind_lit_swt_hin_tsn_bat_tha_hau_knd_zul_bam_aze_scr_rom_uzb_tsw_vie_heb_fbf_akn_ewe	-0.564544216797942	-1.34765538378706	0.181043147075545
449	amr_mcd_swa_bul_heb_amh_sod_eng_aze_azi_xho_mly_ses_alb_lat_bsq_scr_wly_cic_cnt_rus_ben_akn_hin_moo_fre_hun_bam_dgb_est_svk_anl_geo_cze_guj_lit_slo_sid_tig_por_fin_ven_mao_arw_tag_jpn_knd_kor_rom_pol_bem_ukr_jav_pan_hau_bat_mnd_mol_ewe_ger_chh_krd_spa_bos_swe_qcu_ita_urd_prs_igb_owc_ctl_gam_nor_sun_dut_lda_glc_tsw_ind_tha_aeg_tml_swt_tsn_uzb_afr_grk_tur_yor_vie_mlt_dyu_zul_fbf	-0.627839470475551	-1.50298555854184	0.136230991589706
450	heb_dut_swt_ger_aeg_hau_wly_afr_uzb_azi_tsw_bat_ewe_nor_krd_bsq_mcd_tig_tsn_cnt_hin_prs_igb_guj_ses_ukr_hun_cic_dyu_fin_pol_sid_geo_grk_bos_rus_scr_mlt_amh_por_est_xho_sun_slo_mly_jpn_tml_kor_bul_urd_bam_lit_mao_lat_amr_ind_mnd_ita_dgb_eng_owc_cze_pan_arw_alb_qcu_mol_spa_ben_moo_anl_svk_chh_glc_tag_fre_lda_swe_zul_jav_tha_gam_knd_ven_bem_aze_ctl_rom_tur_swa_vie_sod_akn_yor_fbf	0.39445962166983	0.930199285395737	0.354676216838191
451	amr_ctl_yor_rus_sid_owc_mlt_prs_tur_azi_ses_bat_xho_arw_rom_bsq_bos_sod_dyu_cnt_pan_pol_fbf_hin_cic_ben_est_dgb_bem_hun_lat_gam_geo_ukr_glc_mol_ger_heb_tig_guj_fin_swt_ind_dut_sun_jpn_knd_kor_grk_fre_tsn_svk_mly_krd_aeg_jav_mnd_alb_ewe_swe_anl_por_scr_nor_spa_qcu_lit_afr_ita_akn_wly_slo_amh_urd_mao_cze_lda_bul_igb_tag_tha_chh_tml_bam_swa_aze_mcd_eng_uzb_moo_vie_hau_zul_tsw_ven	0.0697644621375565	0.164209298506209	0.869922743905667
452	wly_krd_xho_cze_chh_amr_anl_slo_tur_aze_zul_bat_dgb_prs_ukr_bsq_pol_tig_swa_cnt_ben_lit_ven_pan_bam_arw_est_bem_yor_fin_afr_sod_geo_scr_eng_spa_nor_mlt_hau_grk_hun_igb_sun_swe_mly_jpn_knd_kor_bos_bul_ses_urd_tag_hin_aeg_jav_mnd_ita_lda_alb_heb_dut_por_rom_guj_qcu_rus_mcd_lat_fbf_gam_glc_owc_mol_ind_fre_tsw_svk_cic_mao_tha_sid_tml_akn_moo_uzb_ger_ctl_azi_swt_vie_amh_ewe_tsn_dyu	-0.129947492640843	-0.306440890391448	0.759953989001992
453	gam_krd_bam_glc_chh_sid_owc_prs_aze_azi_ses_jav_dgb_pan_lat_bsq_lit_mlt_moo_mnd_rus_grk_ewe_ukr_swt_pol_hun_akn_ven_fin_slo_hau_geo_fre_mol_bul_urd_tig_amr_scr_est_zul_mao_rom_ind_jpn_knd_kor_eng_ben_igb_dut_mly_afr_anl_sun_cnt_hin_bem_ger_aeg_ctl_alb_cze_spa_qcu_bos_arw_por_lda_wly_ita_sod_swe_tag_nor_tsn_mcd_yor_bat_tha_heb_tml_tsw_dyu_tur_guj_svk_uzb_fbf_vie_amh_cic_xho_swa	0.372966108763573	0.879018315222777	0.381656903313145
454	amh_urd_dgb_por_mlt_gam_sod_guj_azi_tur_lda_bat_ewe_svk_prs_bsq_swe_tig_yor_mnd_ben_pol_cic_lat_xho_dut_hun_swa_tsw_est_krd_chh_geo_eng_ctl_spa_nor_heb_hau_hin_fin_dyu_jav_mcd_tag_jpn_knd_kor_mol_slo_zul_afr_ind_rus_anl_mao_cnt_scr_bam_ukr_wly_arw_grk_bos_cze_qcu_rom_fre_alb_akn_amr_ger_sid_glc_sun_ita_swt_lit_moo_mly_tha_owc_tml_ses_bem_uzb_bul_pan_aze_igb_vie_aeg_fbf_ven_tsn	0.11986731617452	0.282761491554239	0.777988070424316
455	mlt_afr_ewe_scr_tig_sod_amr_mol_uzb_azi_ses_jav_lda_por_bos_bsq_ger_aeg_bam_mnd_guj_ukr_xho_eng_dgb_ctl_hun_zul_cic_est_pol_sid_geo_nor_svk_cze_krd_owc_wly_lat_fin_tsw_ind_glc_mao_jpn_knd_kor_mcd_alb_ven_spa_tag_swe_amh_mly_cnt_arw_yor_lit_gam_bul_urd_slo_ita_qcu_fre_hin_dut_moo_hau_ben_chh_pan_bat_prs_fbf_grk_tsn_sun_tha_heb_tml_swa_akn_aze_rom_rus_tur_swt_vie_anl_igb_bem_dyu	-0.853517520849943	-2.06144542436731	0.0420514998547751
456	sod_slo_lda_nor_amh_wly_gam_afr_uzb_azi_xho_tag_tsn_pan_pol_bsq_cze_amr_zul_cnt_krd_alb_fbf_rus_cic_glc_est_bem_swa_fin_prs_sid_geo_eng_rom_bul_dut_tig_anl_ben_hun_dyu_sun_ita_ind_jpn_tml_kor_grk_por_swt_lit_mly_bos_owc_bat_mnd_swe_dgb_ctl_chh_svk_arw_lat_mol_qcu_hin_mcd_scr_igb_hau_ukr_aeg_guj_mao_fre_yor_urd_bam_jav_tha_heb_knd_ven_tsw_tur_ger_spa_aze_ses_vie_mlt_moo_ewe_akn	-0.0874938555906354	-0.206265398299968	0.837034494816752
457	mlt_slo_zul_dut_aeg_chh_gam_por_aze_tur_lda_tag_dyu_swe_guj_bsq_scr_owc_swt_cnt_lit_fre_bem_pan_ewe_hin_hun_fbf_swa_est_mol_anl_geo_ctl_ben_urd_nor_amh_wly_afr_fin_yor_bat_rom_sun_jpn_tml_kor_alb_pol_ses_prs_mao_glc_hau_mly_mnd_grk_xho_rus_tig_ukr_krd_arw_bul_qcu_cze_ger_eng_tsw_amr_ita_heb_svk_jav_bos_moo_spa_bam_ind_tha_sod_knd_tsn_akn_uzb_lat_mcd_azi_ven_vie_sid_igb_cic_dgb	0.182850444568887	0.430327898103607	0.667952729039881
458	chh_pan_dgb_grk_tig_amh_wly_swe_tur_aze_swa_sun_ses_scr_slo_bsq_spa_mlt_tsn_mnd_hin_bos_yor_nor_ven_rus_est_akn_tsw_hun_eng_hau_geo_arw_pol_ger_ukr_owc_aeg_urd_fin_cic_mao_svk_bat_jpn_knd_kor_por_mcd_ewe_fre_ind_prs_gam_jav_cnt_ben_moo_alb_anl_lat_rom_mol_lit_qcu_glc_dut_afr_bem_sid_guj_heb_ctl_tag_ita_bam_krd_xho_mly_tha_amr_tml_lda_zul_azi_bul_cze_uzb_swt_vie_sod_igb_dyu_fbf	-0.59930795216906	-1.42989558450294	0.156097947159597
459	aeg_cze_dgb_guj_mlt_sid_chh_bos_uzb_azi_ses_sun_swt_por_lit_bsq_urd_sod_yor_cnt_mol_ukr_akn_grk_swa_bul_fin_dyu_ven_est_spa_wly_geo_mcd_nor_prs_ben_gam_tig_eng_hun_bem_mly_krd_tag_jpn_tml_kor_ctl_ger_cic_glc_mao_afr_amr_bat_mnd_svk_bam_arw_hau_scr_pan_alb_hin_qcu_dut_fre_rus_tsw_amh_ita_heb_pol_ind_swe_lda_slo_ewe_jav_tha_anl_knd_xho_tsn_aze_lat_rom_tur_igb_vie_owc_moo_fbf_zul	0.41586176356226	0.980437809818108	0.329413729746354
460	sod_dut_dyu_ben_chh_aeg_wly_svk_aze_tur_moo_bat_fbf_rus_glc_bsq_ita_gam_tsw_mnd_urd_ukr_cic_lat_ses_grk_est_lda_zul_fin_cze_sid_geo_scr_pan_arw_spa_anl_owc_slo_hun_swt_ind_ctl_mly_jpn_knd_kor_eng_mcd_swa_krd_jav_alb_tig_tag_cnt_swe_bem_por_mlt_lit_prs_pol_fre_qcu_mol_nor_rom_igb_amr_bul_hau_hin_sun_afr_akn_ger_ewe_mao_tha_amh_tml_bam_yor_uzb_bos_guj_azi_ven_vie_heb_tsn_dgb_xho	-0.346300809392357	-0.821008050809975	0.413741283583618
461	gam_ben_swt_dut_amr_mlt_tig_por_aze_azi_moo_mao_bam_ctl_grk_bsq_swe_wly_tsw_cnt_alb_mol_bem_afr_yor_urd_est_dgb_dyu_hun_scr_sod_geo_bul_guj_prs_rom_aeg_hau_slo_fin_igb_bat_mcd_tag_jpn_knd_kor_ita_ger_swa_eng_ind_arw_chh_mly_mnd_lat_tsn_bos_amh_lit_svk_hin_ukr_qcu_pol_cze_pan_ses_sid_fre_heb_spa_jav_rus_ewe_glc_akn_sun_tha_anl_tml_zul_lda_uzb_krd_nor_tur_fbf_vie_owc_xho_ven_cic	-0.416759893126531	-0.989901472045526	0.324790821314508
462	tig_mol_cic_ita_owc_chh_sid_eng_uzb_azi_igb_tag_dyu_pan_arw_bsq_spa_wly_tsw_mnd_pol_slo_zul_urd_dgb_alb_hun_ven_lda_fin_glc_sod_geo_mcd_scr_cze_lit_hau_amr_hin_est_xho_jav_prs_bat_jpn_knd_kor_nor_svk_akn_grk_ind_rus_aeg_sun_cnt_ger_swa_ukr_mlt_fre_bos_guj_por_qcu_lat_swe_bul_fbf_amh_dut_heb_ctl_mao_rom_bem_krd_ewe_mly_tha_gam_tml_tsn_bam_tur_ben_afr_aze_moo_vie_anl_swt_yor_ses	0.335158323499295	0.78943486663703	0.431865971040883
463	wly_alb_swt_glc_sid_mlt_amh_nor_azi_aze_fbf_ind_yor_cze_hin_bsq_lit_chh_tsn_cnt_dut_slo_lda_ukr_swa_ben_hun_zul_bem_est_afr_owc_geo_mol_lat_scr_svk_hau_amr_krd_fin_moo_tag_bul_mly_jpn_tml_kor_ctl_eng_cic_swe_mao_rom_anl_bat_mnd_guj_ses_ger_sod_rus_fre_arw_por_qcu_urd_spa_pan_akn_gam_prs_aeg_bos_sun_grk_igb_pol_ewe_jav_tha_tig_knd_dyu_bam_uzb_ita_mcd_tur_xho_vie_heb_dgb_tsw_ven	0.280164977500616	0.65916861372598	0.511416384315347
464	amr_arw_tsw_afr_tig_gam_heb_svk_uzb_azi_ses_sun_cic_lit_scr_bsq_cze_aeg_dgb_cnt_prs_swe_swt_urd_fbf_por_hun_swa_lda_est_spa_amh_geo_bul_hin_mcd_ben_wly_chh_alb_fin_igb_tag_mol_bat_jpn_knd_kor_eng_ukr_bam_pan_jav_lat_sid_mly_mnd_ita_ven_fre_owc_bos_guj_rus_ctl_qcu_slo_krd_grk_bem_sod_nor_mlt_ger_ind_pol_xho_rom_moo_mao_tha_hau_tml_dyu_yor_aze_glc_dut_tur_tsn_vie_anl_zul_akn_ewe	-0.505211793610902	-1.1999283075806	0.233215060732043
465	sid_fre_swt_mcd_wly_owc_mlt_krd_uzb_aze_cic_tag_tsw_pol_mol_bsq_lit_amr_moo_mnd_hin_ctl_ewe_bos_lda_afr_est_swa_igb_hun_guj_amh_geo_nor_ben_swe_ita_chh_hau_svk_fin_tsn_mly_rom_mao_jpn_tml_kor_ger_urd_akn_lat_ind_por_sod_jav_cnt_alb_ses_eng_heb_arw_grk_dut_cze_qcu_slo_bul_glc_ven_gam_spa_aeg_rus_sun_pan_zul_prs_dyu_bat_tha_tig_knd_bam_xho_azi_ukr_scr_tur_dgb_vie_anl_yor_fbf_bem	-0.527181402661412	-1.25530988534104	0.212511340573424
466	owc_eng_bam_bos_amr_sid_hau_alb_azi_uzb_zul_sun_xho_svk_swe_bsq_slo_anl_igb_cnt_pan_prs_moo_arw_tsn_ukr_hun_ses_ven_fin_mol_chh_geo_scr_rom_ben_urd_tig_heb_pol_est_tsw_tag_hin_mly_jpn_knd_kor_glc_nor_yor_grk_jav_guj_sod_ind_mnd_lit_bem_rus_aeg_afr_mcd_dut_ctl_qcu_ita_cze_bul_lda_amh_ger_gam_fre_bat_por_dyu_lat_cic_mao_tha_mlt_tml_swa_fbf_tur_krd_spa_aze_swt_vie_wly_dgb_akn_ewe	0.172137041106204	0.405536525198709	0.686014635758869
467	owc_ita_xho_glc_sod_amr_wly_bos_aze_azi_ewe_bat_akn_hin_bul_bsq_lat_anl_dyu_cnt_lit_pol_igb_grk_zul_spa_est_lda_bem_fin_mcd_mlt_geo_ctl_ukr_krd_alb_gam_chh_svk_hun_ses_sun_ben_tag_jpn_knd_kor_fre_swe_ven_rus_ind_afr_heb_mao_mnd_urd_tsn_prs_sid_mol_slo_por_eng_qcu_rom_pan_dut_tsw_tig_nor_aeg_guj_jav_arw_yor_ger_swa_mly_tha_amh_tml_dgb_cic_uzb_scr_cze_tur_fbf_vie_hau_swt_moo_bam	-0.384610662774063	-0.912987555178102	0.363609863553416
468	chh_ita_tsn_prs_amr_hau_aeg_mol_uzb_tur_swt_jav_ses_guj_krd_bsq_pan_wly_yor_cnt_slo_bos_xho_glc_akn_grk_est_moo_ven_hun_ukr_gam_geo_arw_rus_rom_lit_amh_owc_ctl_fin_swa_mao_alb_ind_jpn_knd_kor_swe_pol_dyu_dut_tag_cze_tig_sun_mnd_mcd_tsw_spa_mlt_eng_por_ger_urd_qcu_afr_ben_nor_zul_sid_bul_sod_scr_mly_lat_bem_fre_fbf_bat_tha_heb_tml_lda_igb_aze_hin_svk_azi_cic_vie_anl_bam_dgb_ewe	-0.443017918071394	-1.05141919468668	0.295790465417705
469	sod_scr_fbf_prs_heb_wly_amr_eng_tur_uzb_ses_mly_swa_slo_guj_bsq_afr_sid_tsn_mnd_pol_urd_moo_ger_swt_nor_fin_lda_xho_est_ukr_owc_geo_ben_grk_mol_mcd_hau_amh_ita_hun_ven_jav_bos_bat_jpn_knd_kor_swe_dut_bem_pan_ind_spa_tig_tag_cnt_ctl_ewe_krd_gam_rus_alb_rom_hin_qcu_fre_lat_svk_cic_mlt_por_chh_lit_sun_glc_dyu_cze_dgb_mao_tha_aeg_tml_yor_bam_aze_arw_bul_azi_zul_vie_anl_igb_tsw_akn	-0.233496607814258	-0.551419012905617	0.582668940140045
470	amr_scr_tsw_rus_gam_owc_heb_bos_uzb_azi_igb_sun_moo_rom_afr_bsq_svk_hau_ses_cnt_dut_pol_akn_glc_bam_swe_est_ven_xho_hun_ita_anl_geo_arw_alb_pan_eng_tig_wly_spa_fin_bem_tag_por_mao_jpn_knd_kor_hin_lat_tsn_ben_jav_urd_chh_ind_mnd_guj_cic_mol_amh_mcd_bul_cze_slo_qcu_grk_nor_ctl_zul_sod_ukr_sid_fre_mly_ger_dyu_krd_fbf_bat_tha_mlt_tml_yor_dgb_tur_lit_prs_aze_swt_vie_aeg_ewe_lda_swa	-1.05490801588566	-2.57604233018499	0.0115689465244786
471	tig_hin_xho_mol_chh_amr_anl_nor_tur_azi_ven_mao_tsn_ctl_alb_bsq_ger_mlt_ses_mnd_afr_dut_igb_eng_yor_pol_hun_akn_ewe_fin_grk_sod_geo_slo_ben_urd_krd_sid_wly_cze_est_bem_ind_bos_sun_jpn_tml_kor_pan_ukr_zul_spa_bat_arw_aeg_mly_cnt_rus_lda_mcd_owc_por_prs_glc_guj_qcu_fre_ita_swe_swa_hau_scr_gam_svk_jav_lit_moo_lat_dyu_tag_tha_heb_knd_dgb_bam_uzb_rom_bul_aze_swt_vie_amh_cic_fbf_tsw	-0.398189626826486	-0.943757107534102	0.34773914048679
472	aeg_scr_ven_ukr_sid_tig_gam_lit_tur_aze_swa_bat_moo_guj_dut_bsq_lat_wly_dyu_mnd_rom_por_zul_urd_cic_nor_hun_swt_bam_fin_swe_hau_geo_cze_bul_mol_alb_amh_mlt_prs_est_fbf_mao_svk_tag_jpn_knd_kor_arw_rus_ewe_spa_ind_afr_amr_jav_cnt_hin_yor_ben_chh_ger_pan_grk_pol_qcu_ctl_mcd_ita_ses_owc_eng_heb_slo_sun_bos_akn_glc_lda_mly_tha_sod_tml_tsn_bem_uzb_krd_fre_azi_xho_vie_anl_tsw_dgb_igb	-0.618065780504746	-1.47764650416876	0.142881091316979
473	sid_urd_fbf_ukr_amh_gam_hau_krd_azi_tur_ewe_jav_xho_scr_glc_bsq_nor_anl_ven_mnd_pol_fre_tsw_hin_bam_svk_hun_yor_akn_est_cze_tig_geo_ctl_ita_eng_ger_aeg_sod_rus_fin_zul_mly_lat_mao_jpn_tml_kor_slo_swe_dyu_ben_ind_mcd_chh_tag_cnt_por_ses_arw_owc_lit_mol_grk_pan_qcu_spa_afr_bul_swt_mlt_bos_amr_rom_bat_alb_moo_prs_cic_sun_tha_heb_knd_swa_bem_uzb_dut_guj_aze_dgb_vie_wly_tsn_lda_igb	-0.957144625841284	-2.31935924520894	0.0225649680235603
474	mlt_bos_ewe_rom_heb_tig_sid_pan_uzb_azi_fbf_mao_ses_cze_rus_bsq_afr_anl_akn_cnt_svk_spa_bem_dut_dgb_urd_hun_moo_tsn_est_pol_gam_geo_hin_bul_guj_eng_sod_aeg_grk_fin_bam_sun_slo_bat_jpn_knd_kor_alb_swe_ven_ukr_ind_por_amh_tag_mnd_ben_lda_nor_owc_lat_fre_glc_ger_qcu_prs_krd_scr_swt_chh_lit_wly_mol_mly_arw_swa_ita_tsw_jav_tha_amr_tml_igb_yor_tur_ctl_mcd_aze_zul_vie_hau_cic_xho_dyu	-0.671833196571812	-1.60764662787588	0.111302505769424
475	mlt_afr_bam_rom_anl_gam_aeg_hin_azi_aze_swt_mao_ewe_svk_krd_bsq_pan_amr_akn_cnt_urd_nor_tsw_cze_yor_rus_est_ven_ses_fin_spa_owc_geo_mcd_slo_grk_alb_tig_sod_ukr_hun_zul_sun_ger_ind_jpn_tml_kor_pol_guj_tsn_ben_jav_swe_hau_tag_mnd_eng_swa_fre_chh_bul_ita_scr_lit_qcu_ctl_arw_mol_bem_amh_prs_sid_dut_mly_glc_xho_bos_fbf_bat_tha_wly_knd_igb_dgb_tur_por_lat_uzb_lda_vie_heb_moo_cic_dyu	-0.253502043914464	-0.598627423648615	0.550876653852338
476	mlt_por_akn_spa_owc_sod_tig_grk_azi_aze_lda_sun_dgb_arw_lat_bsq_hin_gam_cic_cnt_pol_nor_bem_krd_dyu_ukr_fin_ewe_ven_est_afr_amr_geo_mol_bos_alb_ger_heb_anl_lit_hun_moo_tag_ben_bat_jpn_tml_kor_swe_eng_yor_fre_mao_scr_wly_ind_mnd_pan_zul_rus_amh_glc_guj_cze_ita_qcu_slo_bul_svk_ses_hau_urd_chh_mcd_mly_ctl_xho_dut_swa_jav_tha_sid_knd_swt_fbf_uzb_rom_prs_tur_bam_vie_aeg_tsw_igb_tsn	-0.445799562520649	-1.05916360780061	0.292268467847225
477	anl_arw_moo_ukr_hau_heb_sid_pol_azi_aze_cic_sun_lda_lit_hin_bsq_bos_aeg_ven_cnt_pan_slo_ses_nor_swa_svk_fin_akn_fbf_hun_mcd_sod_geo_cze_krd_grk_ben_gam_amr_alb_est_bam_tag_rus_mly_jpn_tml_kor_fre_bul_zul_swe_jav_scr_tig_bat_mnd_por_tsn_dut_chh_ita_prs_afr_lat_qcu_guj_glc_ctl_dyu_owc_ger_mlt_spa_mao_mol_igb_eng_bem_ind_tha_wly_knd_xho_yor_tur_urd_rom_uzb_tsw_vie_amh_ewe_swt_dgb	-0.362698269529181	-0.858213079610485	0.392981266734656
478	aeg_fre_dyu_ctl_sod_hau_heb_urd_aze_uzb_igb_mly_ses_svk_cze_bsq_krd_chh_cic_mnd_glc_grk_ven_por_swa_eng_est_zul_lda_hun_hin_wly_geo_swe_ger_mol_ukr_tig_amr_arw_fin_yor_bat_nor_tag_jpn_tml_kor_pan_scr_dgb_lit_jav_guj_gam_mao_cnt_ben_bam_bos_mlt_spa_afr_bul_slo_qcu_lat_dut_pol_xho_anl_prs_sid_alb_sun_rom_fbf_ita_moo_ind_tha_amh_knd_bem_ewe_tur_rus_mcd_azi_akn_vie_owc_tsn_tsw_swt	-0.329217707015598	-0.781203604708578	0.436666897131038
479	chh_fre_fbf_glc_wly_owc_mlt_slo_azi_uzb_swa_mao_cic_guj_pol_bsq_lat_amh_xho_cnt_mcd_pan_igb_hin_zul_ctl_fin_tsw_yor_hun_urd_tig_geo_prs_eng_mol_nor_gam_sod_lit_est_moo_tag_svk_mly_jpn_tml_kor_ukr_afr_akn_ita_jav_rus_sid_bat_mnd_por_bem_bul_anl_scr_krd_spa_rom_qcu_cze_alb_ger_tsn_heb_grk_hau_bos_sun_dut_bam_arw_dgb_ind_tha_aeg_knd_lda_dyu_tur_ben_swe_aze_ses_vie_amr_swt_ewe_ven	0.276551216892645	0.651342876210241	0.516431457424531
480	gam_mcd_xho_afr_wly_amr_tig_rom_aze_uzb_cic_jav_dgb_grk_bos_bsq_rus_chh_tsn_cnt_scr_pan_yor_bul_dyu_krd_est_zul_fbf_hun_arw_anl_geo_ita_dut_alb_svk_amh_owc_nor_fin_ses_sun_hin_bat_jpn_knd_kor_lat_mol_igb_guj_mly_spa_hau_tag_mnd_ukr_ven_lit_sid_slo_cze_por_eng_qcu_ctl_prs_ben_tsw_aeg_glc_mlt_ger_mao_fre_swt_pol_ewe_ind_tha_sod_tml_bem_akn_tur_urd_swe_azi_lda_vie_heb_moo_swa_bam	-0.19683947464617	-0.464974348436861	0.643036693673469
481	amh_hin_moo_glc_gam_mlt_hau_bos_tur_aze_ven_jav_swt_arw_ctl_bsq_ukr_sod_tsw_mnd_cze_pol_swa_afr_lda_guj_est_zul_dgb_fin_rom_amr_geo_mol_prs_eng_ita_sid_owc_ger_hun_xho_sun_scr_ind_jpn_tml_kor_ben_lit_tsn_mcd_bat_nor_tig_mao_cnt_svk_ewe_slo_wly_pan_swe_rus_urd_qcu_por_spa_fre_bem_aeg_bul_anl_dut_mly_alb_fbf_grk_bam_tag_tha_chh_knd_igb_yor_azi_krd_lat_uzb_ses_vie_heb_cic_akn_dyu	-0.283234581810403	-0.670502344607449	0.504199303338288
482	hau_spa_bam_por_chh_sod_gam_slo_uzb_aze_ses_bat_xho_krd_mol_bsq_urd_heb_tsw_mnd_rus_scr_dgb_mcd_lda_ita_fin_akn_dyu_hun_eng_aeg_geo_pan_fre_ctl_cze_owc_anl_lit_est_ven_mao_rom_tag_jpn_tml_kor_afr_nor_cic_prs_ind_glc_amr_sun_cnt_ukr_zul_arw_amh_svk_bul_swe_guj_qcu_alb_lat_bos_ewe_wly_dut_sid_ger_mly_pol_igb_hin_tsn_jav_tha_tig_knd_yor_swt_tur_grk_ben_azi_swa_vie_mlt_moo_fbf_bem	-0.437783791286753	-1.04069210677703	0.300716439347108
483	amr_lat_tsn_dut_wly_tig_sod_rom_tur_uzb_lda_bat_dyu_lit_ita_bsq_ben_hau_ewe_mnd_cze_prs_cic_swe_igb_alb_hun_yor_akn_est_mcd_aeg_geo_ukr_mol_bul_eng_anl_amh_pan_fin_dgb_ind_rus_jav_jpn_knd_kor_pol_krd_bam_spa_tag_scr_heb_mao_cnt_afr_ven_ger_gam_fre_urd_svk_slo_qcu_hin_por_nor_bem_mlt_glc_chh_bos_sun_arw_moo_grk_xho_mly_tha_sid_tml_tsw_swa_azi_guj_ctl_aze_fbf_vie_owc_zul_swt_ses	-0.820699502532278	-1.98089836495311	0.0505567544621171
484	aeg_nor_cic_bul_amr_mlt_chh_ben_aze_tur_tsn_mao_lda_swe_afr_bsq_mcd_anl_swt_mnd_bos_ukr_bem_pol_fbf_glc_est_zul_dyu_hun_hin_owc_geo_pan_por_mol_krd_gam_hau_dut_fin_ses_tag_urd_jav_jpn_knd_kor_grk_eng_tsw_cze_ind_scr_heb_bat_cnt_guj_ewe_rom_sod_ita_arw_svk_rus_qcu_lit_prs_lat_dgb_amh_spa_wly_alb_sun_ger_yor_ctl_akn_mly_tha_tig_tml_moo_swa_uzb_fre_slo_azi_bam_vie_sid_ven_igb_xho	-0.278648904136749	-0.658650172007916	0.511747823292522
485	owc_lat_ses_glc_hau_anl_sid_arw_azi_aze_dyu_bat_tsw_slo_afr_bsq_rus_wly_swt_cnt_rom_urd_yor_dut_tsn_scr_est_fbf_ewe_fin_alb_amh_geo_grk_guj_por_krd_tig_sod_pol_hun_lda_tag_ita_ind_jpn_tml_kor_bos_mol_ven_ben_mly_svk_amr_mao_mnd_eng_bam_ctl_gam_nor_prs_lit_ukr_qcu_pan_bul_fre_bem_aeg_cze_mlt_spa_jav_hin_zul_mcd_moo_sun_tha_chh_knd_cic_swa_uzb_ger_swe_tur_xho_vie_heb_igb_dgb_akn	0.233238352199336	0.549230896347103	0.584163382564798
486	sid_arw_swa_lit_gam_aeg_hau_bos_uzb_tur_swt_mao_ses_mcd_grk_bsq_dut_sod_tsn_cnt_prs_lat_ewe_hin_cic_bul_hun_lda_fbf_fin_slo_amr_geo_nor_pan_mol_glc_mlt_wly_spa_est_bem_ind_krd_bat_jpn_knd_kor_swe_guj_akn_pol_sun_ger_anl_mly_mnd_rus_zul_ben_chh_eng_ita_rom_svk_qcu_afr_cze_urd_yor_heb_scr_tig_por_jav_alb_tsw_fre_moo_tag_tha_owc_tml_dgb_xho_aze_ukr_ctl_azi_ven_vie_amh_dyu_igb_bam	-0.642776945136303	-1.53859336106089	0.12729919918261
487	sod_bul_swt_rus_mlt_amh_gam_pol_aze_tur_bem_mly_swa_mcd_ben_bsq_pan_sid_ewe_cnt_grk_cze_fbf_prs_lda_urd_est_ses_dgb_hun_por_heb_geo_ukr_dut_afr_spa_hau_chh_scr_fin_tsn_ind_eng_sun_jpn_tml_kor_rom_glc_xho_bos_jav_guj_owc_bat_mnd_hin_zul_krd_wly_lat_ctl_ger_svk_qcu_arw_alb_fre_cic_amr_slo_aeg_mol_mao_ita_tsw_nor_akn_tag_tha_tig_knd_moo_bam_uzb_lit_swe_azi_dyu_vie_anl_igb_yor_ven	-0.265029850009435	-0.627259593778167	0.532026085572262
488	wly_bul_zul_ger_anl_chh_heb_prs_uzb_aze_bam_bat_igb_cze_ukr_bsq_rom_sod_cic_cnt_mcd_hin_ses_guj_dgb_ctl_fin_swa_ewe_est_fre_amh_geo_eng_krd_arw_por_owc_gam_spa_hun_dyu_mly_rus_sun_jpn_tml_kor_dut_pol_xho_svk_ind_alb_hau_jav_mnd_scr_fbf_glc_sid_afr_urd_bos_swe_qcu_grk_ben_pan_ven_amr_ita_mlt_mol_tag_slo_lda_nor_tsw_mao_tha_tig_knd_moo_akn_tur_lat_lit_azi_bem_vie_aeg_yor_swt_tsn	-0.185164081374478	-0.437308792143112	0.662901250510483
489	sid_mol_zul_bos_amh_owc_hau_afr_tur_aze_akn_mao_swa_mcd_arw_bsq_cze_sod_cic_mnd_glc_urd_ses_slo_igb_alb_est_bem_bam_hun_ger_tig_geo_ctl_fre_lat_ita_anl_gam_nor_fin_dyu_ind_guj_bat_jpn_tml_kor_por_scr_dgb_pol_mly_svk_aeg_tag_cnt_spa_ven_krd_heb_ben_hin_eng_rom_qcu_lit_dut_grk_moo_mlt_prs_wly_ukr_sun_bul_lda_swe_fbf_jav_tha_chh_knd_tsn_swt_uzb_pan_rus_azi_tsw_vie_amr_yor_ewe_xho	-0.208338711287793	-0.493721731773253	0.622666731581282
490	amr_rom_igb_cze_mlt_chh_heb_guj_aze_tur_yor_ind_zul_nor_alb_bsq_mcd_sid_cic_cnt_ben_scr_akn_hin_tsw_afr_est_lda_ses_hun_fre_wly_geo_ukr_krd_grk_ger_hau_aeg_bul_fin_xho_mao_urd_mly_jpn_knd_kor_ita_pan_ven_eng_bat_swe_sod_tag_mnd_pol_fbf_dut_owc_mol_por_arw_spa_qcu_slo_prs_ctl_bem_gam_bos_tig_lat_sun_lit_swa_glc_ewe_jav_tha_anl_tml_bam_swt_azi_rus_svk_uzb_dgb_vie_amh_tsn_moo_dyu	-0.493281575031001	-1.17224411358061	0.244093207276707
491	heb_nor_ewe_lat_chh_aeg_mlt_grk_azi_tur_zul_mao_tsw_alb_fre_bsq_eng_owc_ses_cnt_guj_por_swa_krd_cic_ger_hun_bam_swt_est_rus_anl_geo_spa_dut_mol_cze_wly_gam_ben_fin_dyu_sun_arw_mly_jpn_tml_kor_svk_mcd_xho_slo_jav_bul_tig_ind_mnd_ita_igb_prs_hau_glc_ctl_urd_swe_qcu_rom_bos_scr_bem_amh_ukr_sid_pan_tag_lit_ven_afr_yor_bat_tha_amr_knd_dgb_tsn_aze_pol_hin_uzb_fbf_vie_sod_moo_akn_lda	-0.666654858389696	-1.59975126424638	0.113045658230561
492	mlt_scr_xho_swe_heb_wly_amh_dut_tur_azi_swa_tag_zul_ukr_por_bsq_afr_gam_dgb_cnt_arw_hin_akn_lit_lda_grk_hun_bem_bam_fin_krd_anl_geo_eng_cze_urd_rom_amr_sod_pan_est_ses_mly_ita_sun_jpn_knd_kor_slo_bul_yor_ctl_mao_pol_chh_jav_mnd_rus_tsw_bos_sid_svk_mol_lat_guj_qcu_spa_mcd_nor_tsn_tig_ben_aeg_fre_ind_ger_ewe_alb_cic_bat_tha_owc_tml_fbf_swt_uzb_prs_glc_aze_dyu_vie_hau_igb_ven_moo	-0.283380175878078	-0.670556930858822	0.504164676543191
493	gam_eng_tsw_rom_sid_chh_wly_pan_azi_tur_swa_jav_lda_urd_glc_bsq_nor_owc_cic_mnd_ctl_mcd_swt_bul_igb_dut_est_tsn_bem_fin_bos_sod_geo_hin_scr_ger_pol_amr_heb_krd_hun_xho_sun_guj_mao_jpn_knd_kor_spa_ukr_ses_afr_tag_fre_hau_mly_cnt_mol_dyu_lit_anl_arw_cze_ben_ita_qcu_svk_por_lat_ven_amh_prs_aeg_slo_bat_alb_zul_grk_moo_ind_tha_tig_tml_dgb_ewe_uzb_swe_rus_aze_bam_vie_mlt_yor_akn_fbf	0.350951177653929	0.828421715905431	0.409552704520126
494	anl_glc_xho_grk_sod_chh_gam_scr_aze_azi_dgb_jav_lda_afr_bos_bsq_arw_wly_bam_cnt_eng_prs_ven_rus_igb_ukr_hun_cic_swa_fin_krd_aeg_geo_por_hin_urd_alb_sid_tig_guj_est_akn_mly_rom_mao_jpn_tml_kor_ctl_ger_swt_swe_tag_lat_heb_bat_mnd_ben_moo_nor_hau_mcd_dut_bul_slo_qcu_fre_spa_lit_ses_mlt_mol_amh_pol_ind_pan_dyu_ita_bem_sun_tha_owc_knd_fbf_ewe_uzb_svk_cze_tur_yor_vie_amr_tsn_zul_tsw	-0.0618829770734614	-0.146187488785724	0.884089791498509
495	gam_prs_akn_por_tig_aeg_anl_lat_azi_uzb_lda_sun_cic_rom_alb_bsq_slo_hau_yor_mnd_fre_mcd_xho_ctl_ven_afr_fin_dyu_swt_est_ben_amh_geo_urd_spa_nor_grk_wly_chh_ita_hun_bem_jav_lit_tag_jpn_tml_kor_swe_arw_zul_mol_ind_hin_mlt_mly_cnt_bul_moo_ger_amr_rus_glc_krd_pan_qcu_ukr_guj_svk_tsw_heb_bos_sod_dut_bat_scr_fbf_cze_ses_mao_tha_owc_knd_swa_ewe_tur_eng_pol_aze_dgb_vie_sid_igb_bam_tsn	-0.213652660064227	-0.504905549994278	0.61481954017608
496	sod_mcd_yor_scr_amr_anl_owc_lat_azi_tur_fbf_mly_dgb_ben_svk_bsq_alb_hau_akn_mnd_spa_pol_xho_ukr_swt_ita_fin_tsw_tsn_est_fre_tig_geo_rus_krd_rom_dut_amh_mlt_guj_hun_cic_ind_grk_mao_jpn_tml_kor_urd_swe_bam_bul_bat_pan_aeg_jav_cnt_bos_swa_lit_heb_eng_mol_glc_por_qcu_slo_ger_hin_moo_gam_ctl_wly_cze_sun_prs_lda_afr_ven_tag_tha_sid_knd_igb_dyu_uzb_arw_nor_aze_ewe_vie_chh_bem_zul_ses	0.545838497490104	1.28789782483213	0.200976960285039
497	sid_guj_swt_grk_sod_heb_wly_pol_uzb_tur_zul_tag_akn_pan_cze_bsq_spa_anl_xho_cnt_mcd_slo_dyu_arw_swa_swe_est_ven_fbf_hun_ger_mlt_geo_rus_glc_bul_alb_tig_gam_svk_fin_moo_sun_ben_bat_jpn_tml_kor_scr_krd_tsn_fre_jav_ctl_aeg_mly_mnd_ukr_dgb_lit_chh_mol_por_dut_ita_qcu_prs_eng_urd_igb_amh_rom_amr_afr_ind_lat_tsw_nor_lda_mao_tha_owc_knd_bem_ses_aze_bos_hin_azi_cic_vie_hau_yor_bam_ewe	-0.0170964477968824	-0.0402281750458007	0.967997450794369
498	mlt_fre_fbf_ger_amh_tig_sid_lit_aze_tur_cic_sun_swa_guj_rom_bsq_spa_hau_swt_cnt_por_grk_ses_pan_akn_prs_est_tsn_moo_hun_rus_heb_geo_mcd_cze_urd_pol_gam_chh_afr_fin_ven_bat_ukr_jav_jpn_knd_kor_krd_ctl_dgb_mol_tag_svk_owc_mao_mnd_eng_igb_ita_wly_ben_nor_hin_swe_qcu_alb_bos_dut_dyu_amr_lat_aeg_bul_ind_scr_lda_glc_ewe_mly_tha_anl_tml_bam_yor_uzb_arw_slo_azi_tsw_vie_sod_bem_zul_xho	-0.485507831528228	-1.15487819065598	0.251099098774645
499	heb_por_fbf_bul_wly_sid_owc_fre_aze_tur_igb_tag_lda_rom_bos_bsq_krd_amh_ses_cnt_slo_lat_yor_cze_moo_arw_hun_swt_bam_fin_ita_gam_geo_glc_ben_scr_grk_amr_anl_dut_est_tsn_sun_mol_bat_jpn_knd_kor_pan_guj_ven_lit_mao_urd_chh_jav_mnd_swe_akn_spa_mlt_ctl_pol_eng_rus_qcu_afr_hin_nor_swa_tig_alb_hau_svk_mly_ger_dgb_prs_tsw_ind_tha_aeg_tml_zul_ewe_uzb_ukr_mcd_azi_bem_vie_sod_dyu_xho_cic	-0.564513434113084	-1.34614932602611	0.181526512308559
500	tig_dut_bam_fre_gam_chh_heb_spa_tur_azi_zul_sun_swt_pan_prs_bsq_por_sid_akn_cnt_krd_ctl_bem_ben_ses_alb_est_cic_tsw_hun_arw_wly_geo_svk_swe_rus_ukr_anl_owc_mcd_fin_igb_mly_ita_tag_jpn_tml_kor_slo_cze_dyu_urd_ind_guj_mlt_mao_mnd_lit_moo_nor_amr_eng_pol_mol_hin_qcu_lat_rom_grk_dgb_sod_glc_hau_bos_bat_afr_tsn_ger_swa_jav_tha_aeg_knd_yor_ven_uzb_bul_scr_aze_xho_vie_amh_ewe_fbf_lda	-0.298170755243879	-0.70551071923728	0.482255895176685
501	mlt_grk_zul_rom_anl_gam_tig_ukr_aze_uzb_ewe_sun_swa_ctl_slo_bsq_eng_heb_swt_cnt_krd_arw_moo_ben_lda_lat_hun_ses_ven_fin_urd_owc_geo_lit_prs_swe_ita_amh_wly_dut_est_dgb_ind_cze_jav_jpn_knd_kor_fre_mol_akn_por_bat_guj_sid_mao_mnd_svk_dyu_afr_aeg_ger_alb_scr_pol_qcu_spa_mcd_bul_fbf_hau_glc_amr_rus_mly_bos_yor_pan_tsn_tag_tha_sod_tml_bam_xho_tur_nor_hin_azi_igb_vie_chh_tsw_cic_bem	0.0943671908426296	0.222474809909209	0.824432143278631
502	heb_lit_ses_mcd_sod_amr_anl_guj_aze_tur_swa_tag_moo_krd_bul_bsq_bos_mlt_swt_cnt_por_arw_dgb_prs_bem_pan_est_lda_ven_hun_hin_gam_geo_dut_pol_alb_grk_sid_owc_slo_fin_fbf_ind_svk_bat_jpn_tml_kor_glc_afr_cic_mol_mao_urd_hau_jav_mnd_ben_dyu_spa_wly_ukr_nor_ger_ctl_qcu_swe_lat_rus_zul_aeg_eng_chh_rom_sun_cze_igb_scr_akn_mly_tha_amh_knd_ewe_yor_uzb_fre_ita_azi_tsn_vie_tig_bam_xho_tsw	-0.223525890478374	-0.527929088476533	0.598805959842749
503	amr_fre_tsn_alb_amh_wly_aeg_bul_aze_uzb_tsw_tag_igb_ben_svk_bsq_lit_gam_lda_cnt_nor_ita_ses_prs_fbf_urd_hun_bam_zul_fin_mcd_owc_geo_pan_guj_spa_ger_anl_chh_arw_est_dyu_mao_rus_mly_jpn_knd_kor_rom_por_bem_ctl_sun_glc_heb_bat_mnd_scr_yor_ukr_tig_afr_lat_grk_mol_qcu_slo_bos_eng_xho_mlt_swe_hau_cze_ind_krd_swa_pol_moo_jav_tha_sod_tml_dgb_cic_tur_dut_hin_azi_ven_vie_sid_akn_swt_ewe	0.438032677416599	1.03357787733571	0.304013824530027
504	amr_nor_ewe_fre_mlt_sod_tig_mcd_aze_azi_bam_mly_swt_glc_pol_bsq_slo_sid_bem_mnd_mol_ita_moo_rus_dgb_bos_fin_lda_zul_hun_hin_owc_geo_urd_lit_bul_guj_hau_anl_pan_est_cic_ind_ger_jav_jpn_knd_kor_cze_rom_tsw_krd_bat_ukr_heb_sun_cnt_por_akn_ctl_wly_scr_arw_spa_swe_qcu_afr_dut_prs_swa_chh_svk_gam_lat_tag_ben_tsn_eng_igb_mao_tha_aeg_tml_ses_fbf_tur_grk_alb_uzb_yor_vie_amh_dyu_xho_ven	-0.478388336638309	-1.1378581825389	0.258102651119196
505	tig_prs_igb_hin_aeg_amh_chh_lat_uzb_azi_moo_jav_ewe_ger_alb_bsq_swe_amr_tsn_cnt_grk_fre_xho_ukr_fbf_por_fin_zul_bam_est_cze_heb_geo_dut_svk_guj_scr_hau_wly_bul_hun_lda_tag_ctl_ind_jpn_knd_kor_mcd_glc_swt_afr_mly_ben_sod_sun_mnd_bos_akn_spa_sid_ita_eng_krd_mol_qcu_pan_urd_slo_ses_anl_rus_mlt_nor_mao_arw_cic_lit_dyu_bat_tha_gam_tml_bem_swa_aze_pol_rom_tur_ven_vie_owc_tsw_dgb_yor	0.703777548977344	1.6700577781426	0.0982705147326043
506	tig_eng_fbf_bos_wly_heb_sid_ctl_azi_uzb_yor_tag_tsn_bul_svk_bsq_fre_hau_ven_cnt_mcd_dut_igb_rom_tsw_prs_hun_swa_zul_fin_nor_owc_geo_glc_ger_afr_pan_sod_aeg_ukr_est_ses_sun_por_ind_jpn_tml_kor_grk_rus_dgb_cze_bat_hin_anl_mly_mnd_slo_bam_spa_mlt_ita_krd_alb_mol_qcu_arw_lit_ben_lda_amr_scr_amh_lat_jav_guj_akn_pol_cic_mao_tha_chh_knd_swt_bem_aze_swe_urd_tur_dyu_vie_gam_xho_moo_ewe	-0.130288811807757	-0.307429098542565	0.759204173710881
507	mlt_bul_igb_nor_gam_sod_sid_ita_uzb_aze_ses_tag_xho_lat_dut_bsq_grk_chh_zul_mnd_mol_bos_lda_svk_ewe_ukr_hun_swa_fbf_fin_lit_anl_geo_alb_scr_ben_spa_aeg_wly_fre_est_bam_sun_krd_bat_jpn_knd_kor_afr_guj_akn_rom_mao_swe_owc_ind_cnt_mcd_moo_glc_hau_ger_slo_hin_prs_qcu_pol_por_arw_bem_amh_pan_tig_cze_mly_ctl_dgb_rus_swt_jav_tha_amr_tml_tsw_dyu_azi_urd_eng_tur_yor_vie_heb_ven_tsn_cic	-0.862148760291681	-2.08834332277942	0.0394997441670492
508	anl_ger_tsn_ita_sod_sid_amh_cze_azi_tur_zul_tag_moo_prs_lat_bsq_glc_gam_ven_cnt_lit_grk_igb_mcd_lda_krd_fin_ses_swt_est_ukr_heb_geo_swe_dut_por_rus_hau_mlt_arw_hun_bem_mao_hin_sun_jpn_knd_kor_bos_urd_fbf_eng_jav_nor_wly_bat_mnd_pol_akn_slo_owc_bul_fre_ctl_scr_qcu_guj_afr_ben_xho_tig_alb_chh_pan_ind_spa_ewe_svk_tsw_mly_tha_amr_tml_bam_cic_uzb_mol_rom_aze_dyu_vie_aeg_yor_swa_dgb	-1.06009442358011	-2.59924863046578	0.0108654008805239
509	amr_guj_xho_krd_wly_gam_aeg_ben_aze_tur_tsw_bat_moo_afr_arw_bsq_ita_amh_igb_mnd_slo_pan_ven_por_swa_rus_est_akn_lda_hun_alb_chh_geo_rom_scr_bul_svk_anl_owc_ukr_fin_bam_tag_grk_sun_jpn_tml_kor_mol_cze_cic_urd_mao_ctl_hau_jav_cnt_lit_dgb_hin_sid_mcd_fre_spa_prs_qcu_dut_eng_nor_ses_mlt_lat_heb_swe_mly_glc_tsn_pol_swt_ind_tha_sod_knd_fbf_ewe_azi_bos_ger_uzb_bem_vie_tig_yor_dyu_zul	-0.247500518165954	-0.584638652385444	0.560206379295336
510	owc_svk_cic_bul_heb_mlt_amr_ger_azi_aze_bem_bat_tsw_slo_urd_bsq_prs_sid_ses_cnt_pan_scr_ven_grk_bam_arw_fin_yor_zul_hun_dut_hau_geo_ukr_guj_eng_glc_aeg_sod_rom_est_tsn_sun_cze_mly_jpn_knd_kor_mol_rus_dyu_mcd_jav_nor_amh_ind_mnd_ben_lda_lit_anl_fre_por_bos_hin_qcu_krd_afr_pol_akn_chh_ita_wly_swe_mao_ctl_swt_alb_swa_tag_tha_tig_tml_ewe_fbf_uzb_lat_spa_tur_xho_vie_gam_dgb_moo_igb	-0.539510583468312	-1.28560738073433	0.201772177456153
511	amr_lat_ven_mcd_gam_owc_wly_scr_azi_aze_tsw_bat_dyu_lit_mol_bsq_arw_hau_moo_cnt_ita_urd_bem_dut_swt_ukr_hun_tsn_dgb_est_alb_sod_geo_ctl_fre_pan_bos_chh_amh_glc_fin_lda_jav_bul_mly_jpn_knd_kor_slo_krd_cic_ger_ind_grk_tig_mao_mnd_cze_ses_afr_heb_hin_eng_pol_guj_qcu_ben_rus_swe_bam_anl_spa_mlt_nor_sun_prs_yor_rom_ewe_tag_tha_aeg_tml_xho_fbf_tur_svk_por_uzb_igb_vie_sid_swa_zul_akn	0.102805588149678	0.242396697659405	0.809006549846869
512	gam_spa_moo_krd_wly_sid_owc_pol_aze_tur_igb_bat_bam_slo_eng_bsq_mcd_chh_bem_cnt_swe_ben_dyu_fre_yor_urd_est_swa_ewe_hun_dut_anl_geo_bul_ctl_lat_alb_hau_heb_afr_fin_ses_ind_prs_jav_jpn_tml_kor_lit_bos_cic_cze_tag_rus_aeg_mao_mnd_grk_akn_glc_amh_ger_guj_pan_arw_qcu_svk_scr_ita_zul_mlt_mol_amr_nor_mly_rom_xho_ukr_tsw_sun_tha_sod_knd_lda_dgb_azi_por_hin_uzb_ven_vie_tig_swt_tsn_fbf	0.123147003681755	0.289934110846305	0.772512100925552
513	tig_lat_ewe_dut_chh_amr_anl_swe_azi_uzb_fbf_mao_swa_mcd_urd_bsq_spa_hau_tsn_mnd_rom_ben_igb_ita_yor_guj_est_zul_swt_fin_fre_sid_geo_afr_ctl_eng_scr_wly_sod_ger_hun_ven_sun_alb_bat_jpn_tml_kor_grk_ukr_dgb_prs_tag_arw_aeg_ind_cnt_rus_bem_lit_gam_slo_bos_mol_por_qcu_hin_cze_pol_akn_owc_pan_heb_bul_jav_glc_cic_nor_moo_mly_tha_mlt_knd_xho_lda_aze_krd_svk_tur_dyu_vie_amh_ses_bam_tsw	-0.684873046164542	-1.64062041182559	0.104254282426508
514	sod_alb_moo_ita_owc_aeg_gam_scr_azi_uzb_tsw_tag_ses_afr_arw_bsq_krd_tig_dyu_mnd_lit_ctl_swt_glc_igb_fre_est_swa_tsn_hun_lat_amh_geo_ukr_mol_ben_hin_heb_wly_svk_fin_dgb_jav_mcd_bat_jpn_tml_kor_rom_bos_fbf_spa_sun_dut_amr_mly_cnt_por_bam_rus_sid_guj_slo_swe_grk_qcu_bul_urd_pol_lda_mlt_prs_hau_eng_mao_nor_cic_cze_ven_ind_tha_chh_knd_bem_xho_tur_ger_pan_aze_ewe_vie_anl_yor_akn_zul	0.0348865230531034	0.0821162615820469	0.934730738113284
515	chh_spa_tsw_cze_heb_wly_amr_lit_tur_aze_bam_ind_swt_mol_ctl_bsq_urd_sid_fbf_cnt_scr_ukr_lda_svk_cic_ben_est_ven_ewe_hun_pol_owc_geo_glc_ita_bul_dut_mlt_amh_afr_fin_yor_mly_slo_jav_jpn_tml_kor_rus_bos_swa_krd_bat_lat_tig_tag_mnd_mcd_akn_arw_anl_ger_por_prs_nor_qcu_alb_eng_grk_ses_sod_rom_hau_pan_mao_guj_dyu_fre_bem_sun_tha_aeg_knd_xho_tsn_azi_hin_swe_uzb_zul_vie_gam_igb_moo_dgb	-0.150501995581689	-0.354950296683179	0.723430515798578
516	aeg_glc_bam_ctl_owc_sid_chh_mcd_uzb_aze_tsw_mly_swt_afr_alb_bsq_lit_sod_akn_cnt_guj_rus_tsn_ger_ven_urd_hun_igb_dgb_fin_svk_amh_geo_ben_hin_ukr_por_mlt_hau_pan_est_swa_bat_mol_ind_jpn_tml_kor_rom_lat_lda_arw_mao_ita_amr_jav_mnd_eng_fbf_prs_heb_pol_scr_krd_swe_qcu_bos_cze_fre_ewe_anl_dut_gam_nor_sun_spa_xho_bul_dyu_tag_tha_wly_knd_moo_ses_tur_slo_grk_azi_bem_vie_tig_zul_yor_cic	0.00149712347856094	0.00352605424749701	0.997194174191568
517	anl_dut_akn_ben_mlt_hau_wly_hin_azi_uzb_ven_bat_moo_pan_nor_bsq_cze_tig_fbf_cnt_fre_alb_tsn_glc_ses_bul_est_tsw_lda_hun_por_chh_geo_rom_ger_krd_pol_heb_owc_lat_fin_yor_mao_mol_tag_jpn_knd_kor_arw_afr_swt_urd_ind_lit_aeg_jav_mnd_ctl_igb_spa_amr_eng_swe_ita_grk_qcu_svk_ukr_bos_ewe_sod_mcd_gam_slo_sun_prs_bem_scr_dgb_mly_tha_sid_tml_bam_swa_tur_rus_guj_aze_dyu_vie_amh_cic_xho_zul	0.0542865367152988	0.127879520380647	0.898520435394606
518	gam_bul_swt_scr_amr_wly_hau_krd_tur_aze_tsw_jav_ses_spa_arw_bsq_grk_amh_tsn_mnd_fre_pan_moo_hin_ven_glc_est_dgb_akn_hun_mol_heb_geo_guj_mcd_svk_rom_aeg_owc_swe_fin_xho_ind_lit_mly_jpn_knd_kor_ctl_ger_cic_lat_mao_ita_sod_sun_cnt_eng_dyu_bos_anl_cze_nor_dut_pol_qcu_rus_ukr_slo_lda_mlt_ben_sid_alb_bat_afr_yor_urd_fbf_tag_tha_chh_tml_bem_ewe_azi_por_prs_uzb_bam_vie_tig_swa_zul_igb	0.378916624305387	0.894275302005223	0.373483150642005
519	amh_cze_ewe_hin_hau_tig_aeg_prs_azi_uzb_dgb_jav_ses_alb_fre_bsq_scr_anl_ven_cnt_pol_afr_swt_slo_dyu_spa_est_swa_fbf_fin_mol_chh_geo_nor_ita_urd_ctl_wly_heb_mcd_hun_tsw_mao_lit_bat_jpn_tml_kor_rus_guj_bam_dut_tag_lat_mlt_mly_mnd_swe_tsn_pan_sid_por_ger_arw_rom_qcu_ukr_bos_grk_cic_sod_bul_amr_eng_ind_glc_yor_krd_akn_sun_tha_gam_knd_lda_bem_aze_svk_ben_tur_moo_vie_owc_xho_igb_zul	-0.0885230815545066	-0.208454582643765	0.835329905640846
520	sod_fre_igb_spa_chh_wly_mlt_lat_aze_uzb_ewe_jav_yor_svk_guj_bsq_pol_gam_dyu_cnt_rom_bul_bem_ger_tsn_pan_fin_zul_lda_hun_eng_sid_geo_afr_ctl_nor_mol_aeg_anl_rus_est_swa_mly_ukr_mao_jpn_tml_kor_alb_swe_ven_por_tag_hin_hau_sun_mnd_dut_xho_ben_owc_ita_bos_mcd_lit_qcu_krd_glc_urd_fbf_heb_grk_amh_prs_bat_scr_bam_slo_akn_ind_tha_amr_knd_tsw_swt_tur_arw_cze_azi_cic_vie_tig_ses_dgb_moo	-0.822133591640337	-1.98428797265206	0.0501713267431158
521	tig_bul_yor_lat_mlt_chh_sid_dut_aze_tur_tsn_jav_dgb_hin_rus_bsq_afr_hau_swt_cnt_krd_ger_swa_glc_xho_pan_fin_akn_igb_hun_scr_owc_geo_alb_fre_slo_por_amr_gam_pol_est_dyu_tag_nor_sun_jpn_knd_kor_ukr_eng_ewe_arw_mao_ben_anl_ind_mnd_spa_bam_ita_heb_lit_swe_mcd_mol_qcu_svk_rom_ctl_bem_aeg_guj_amh_cze_mly_prs_ven_urd_cic_bat_tha_wly_tml_ses_moo_azi_bos_grk_uzb_tsw_vie_sod_fbf_lda_zul	0.231431205693578	0.545515156336287	0.58670530818072
522	aeg_lat_igb_glc_amr_anl_mlt_svk_tur_uzb_swa_mly_lda_bos_lit_bsq_hin_owc_ses_mnd_arw_por_akn_pol_tsw_ben_hun_tsn_swt_fin_eng_heb_geo_mol_nor_spa_ukr_hau_gam_bul_est_zul_ind_swe_tag_jpn_knd_kor_afr_guj_ven_urd_mao_krd_chh_jav_cnt_alb_dyu_rom_sod_cze_ger_scr_pan_qcu_prs_dut_mcd_yor_sid_ctl_wly_fre_bat_rus_fbf_slo_bem_sun_tha_amh_tml_moo_ewe_azi_grk_ita_aze_dgb_vie_tig_cic_bam_xho	-0.466341572762257	-1.10834735389605	0.270569972458877
523	mlt_arw_dgb_spa_amh_chh_owc_slo_aze_azi_tsw_ind_bem_svk_ctl_bsq_cze_sod_moo_mnd_scr_krd_yor_prs_zul_bul_hun_lda_akn_fin_afr_sid_geo_alb_urd_mcd_ben_aeg_gam_lit_est_ses_sun_lat_bat_jpn_tml_kor_grk_pol_xho_mol_tag_bos_amr_mly_cnt_eng_bam_ita_hau_rom_fre_nor_dut_qcu_por_hin_pan_swa_tig_ger_anl_glc_jav_swe_cic_ukr_tsn_mao_tha_wly_knd_ven_igb_uzb_guj_rus_tur_fbf_vie_heb_ewe_swt_dyu	0.103575708872709	0.243880455481413	0.807860602288524
524	amr_ita_swt_prs_mlt_anl_sid_arw_aze_azi_bem_tag_ewe_scr_rom_bsq_ukr_aeg_dyu_mnd_ger_por_yor_slo_tsw_ctl_est_fbf_bam_hun_bos_chh_geo_swe_grk_guj_mcd_sod_gam_afr_fin_xho_ind_spa_mly_jpn_knd_kor_eng_nor_cic_pan_bat_mol_hau_jav_cnt_bul_ses_svk_amh_krd_hin_cze_ben_qcu_lit_urd_alb_ven_wly_pol_owc_glc_mao_fre_igb_lat_dgb_sun_tha_tig_tml_zul_tsn_tur_rus_dut_uzb_swa_vie_heb_lda_akn_moo	-0.52332455842213	-1.24628779855394	0.215788951643832
525	amh_bos_ses_cze_aeg_heb_sid_swe_uzb_tur_ewe_sun_bem_rus_ben_bsq_guj_gam_fbf_mnd_krd_grk_xho_fre_swa_glc_est_lda_dyu_fin_hin_hau_geo_ukr_por_nor_pan_mlt_wly_pol_hun_tsw_ind_ger_mly_jpn_knd_kor_spa_mcd_swt_rom_tag_dut_anl_bat_cnt_arw_tsn_mol_chh_svk_ita_urd_eng_qcu_bul_ctl_scr_moo_tig_slo_owc_afr_mao_lat_ven_lit_zul_jav_tha_amr_tml_cic_igb_aze_prs_alb_azi_yor_vie_sod_dgb_bam_akn	0.159123985386238	0.374337926809232	0.709005086297875
526	sod_lit_xho_glc_anl_heb_owc_afr_tur_aze_tsw_mly_lda_krd_slo_bsq_pol_sid_dgb_cnt_arw_lat_bem_bos_ewe_swe_fin_akn_moo_hun_ita_hau_geo_dut_fre_por_hin_amh_chh_ctl_est_tsn_ind_bul_bat_jpn_tml_kor_svk_guj_ven_cze_mao_rus_amr_jav_mnd_spa_fbf_ukr_aeg_ben_ger_urd_scr_qcu_mol_eng_alb_swa_gam_rom_tig_pan_tag_prs_zul_nor_ses_sun_tha_wly_knd_swt_yor_uzb_mcd_grk_azi_dyu_vie_mlt_bam_cic_igb	0.410410629196201	0.96727535830401	0.335915137109703
527	sid_mcd_zul_mol_anl_heb_tig_swe_uzb_aze_moo_jav_bem_bul_rom_bsq_guj_gam_ses_mnd_ben_hin_tsn_spa_dyu_urd_hun_bam_yor_est_krd_sod_geo_fre_ukr_grk_svk_amh_aeg_afr_fin_akn_mly_rus_tag_jpn_knd_kor_nor_prs_swa_slo_ind_ita_owc_bat_cnt_pol_dgb_dut_hau_bos_alb_lat_ctl_qcu_cze_ger_lit_cic_chh_eng_wly_por_mao_scr_igb_pan_ven_sun_tha_mlt_tml_swt_xho_tur_glc_arw_azi_tsw_vie_amr_fbf_lda_ewe	-0.418712760779764	-0.993964958948632	0.322819077522147
528	amh_ctl_lda_dut_chh_tig_wly_lit_aze_uzb_bem_mao_tsw_ben_ukr_bsq_hin_heb_cic_mnd_fre_rus_xho_bul_swa_glc_est_ses_dgb_fin_urd_sod_geo_mcd_prs_eng_nor_anl_hau_por_hun_zul_jav_ger_mly_jpn_tml_kor_svk_afr_bam_cze_bat_grk_sid_tag_cnt_bos_tsn_swe_amr_mol_scr_guj_pan_qcu_krd_ita_pol_fbf_aeg_arw_mlt_alb_sun_lat_swt_rom_yor_ind_tha_owc_knd_ewe_dyu_azi_slo_spa_tur_ven_vie_gam_moo_igb_akn	0.191973350728453	0.452276220571304	0.652123199133941
529	hau_dut_tsn_pol_owc_amr_anl_rom_tur_uzb_swt_jav_yor_svk_scr_bsq_alb_aeg_zul_mnd_ctl_ita_bem_prs_xho_bos_hun_igb_swa_est_hin_wly_geo_cze_bul_urd_slo_sod_tig_ben_fin_dgb_bat_ukr_ind_jpn_tml_kor_eng_krd_bam_spa_mly_glc_amh_sun_cnt_ger_moo_mol_sid_lat_nor_arw_pan_qcu_guj_afr_fre_lda_gam_lit_heb_por_tag_rus_ses_swe_cic_mao_tha_chh_knd_fbf_tsw_azi_grk_mcd_aze_ewe_vie_mlt_dyu_ven_akn	-0.435872076099838	-1.03356831016627	0.304018275201809
530	chh_glc_bem_slo_amh_amr_hau_pol_tur_uzb_ven_jav_igb_eng_fre_bsq_dut_mlt_tsn_cnt_guj_mol_ewe_rus_akn_afr_fin_swa_bam_hun_ukr_sod_geo_hin_mcd_urd_nor_aeg_owc_bul_est_moo_ind_lat_tag_jpn_knd_kor_scr_ita_dgb_ctl_mao_ger_sid_mly_mnd_swe_tsw_rom_heb_por_lit_cze_bos_qcu_svk_prs_krd_dyu_wly_arw_tig_ben_bat_alb_zul_spa_ses_sun_tha_gam_tml_yor_cic_aze_grk_pan_azi_xho_vie_anl_lda_swt_fbf	-0.31014653837789	-0.735147448611671	0.46409955257655
531	chh_ger_moo_fre_amr_heb_owc_afr_uzb_azi_yor_sun_dyu_lit_mcd_bsq_grk_sod_bem_cnt_rus_alb_ven_prs_tsw_bul_fin_xho_igb_hun_ctl_amh_geo_spa_rom_nor_slo_wly_mlt_por_est_bam_jav_glc_bat_jpn_knd_kor_swe_pan_swt_urd_mly_ita_gam_mao_mnd_ben_swa_hin_tig_krd_eng_arw_scr_qcu_lat_svk_cze_fbf_hau_bos_sid_mol_ind_ukr_ewe_dut_cic_tag_tha_anl_tml_lda_tsn_aze_pol_guj_tur_dgb_vie_aeg_akn_ses_zul	-0.362824218681168	-0.859066830436307	0.392512533430457
532	hau_prs_moo_spa_sod_amh_aeg_lit_tur_azi_swt_bat_akn_rom_grk_bsq_glc_mlt_bem_cnt_nor_fre_lda_ben_igb_svk_fin_yor_cic_hun_mcd_anl_geo_ger_swe_cze_rus_heb_gam_alb_est_tsw_ind_scr_mly_jpn_tml_kor_pan_ita_ven_urd_mao_guj_owc_sun_mnd_dut_xho_bos_chh_slo_lat_arw_por_qcu_pol_ukr_hin_ses_amr_krd_tig_bul_jav_eng_bam_afr_dgb_tag_tha_sid_knd_ewe_swa_aze_ctl_mol_uzb_dyu_vie_wly_tsn_zul_fbf	-0.66634204991025	-1.59655938246729	0.113756544061204
533	anl_fre_moo_guj_mlt_heb_tig_ger_tur_azi_dyu_bat_ven_ctl_lat_bsq_hin_owc_swt_cnt_ben_eng_tsn_slo_yor_swe_est_cic_zul_fin_bul_amh_geo_rus_ita_glc_prs_amr_chh_cze_hun_igb_mly_arw_ind_jpn_knd_kor_lit_ukr_akn_svk_tag_krd_sod_sun_mnd_rom_lda_nor_hau_dut_urd_pan_pol_qcu_por_grk_scr_fbf_gam_spa_aeg_afr_jav_mcd_swa_mol_ses_mao_tha_sid_tml_ewe_tsw_aze_bos_alb_uzb_bam_vie_wly_dgb_xho_bem	-0.0782716357290656	-0.184494702840066	0.854027099386646
534	gam_pan_cic_ben_mlt_chh_heb_ita_tur_uzb_ewe_mao_swt_bos_slo_bsq_alb_hau_tsn_mnd_mol_pol_swa_krd_zul_afr_fin_bem_bam_hun_rus_amr_geo_lit_eng_scr_urd_amh_tig_ukr_est_fbf_jav_prs_tag_jpn_knd_kor_por_mcd_tsw_lat_sun_hin_sod_bat_cnt_ctl_moo_rom_sid_grk_guj_spa_bul_qcu_swe_fre_dut_lda_anl_svk_owc_arw_mly_ger_dgb_glc_dyu_ind_tha_aeg_tml_akn_igb_azi_nor_cze_aze_ven_vie_wly_yor_ses_xho	0.0142331222564938	0.033533961290509	0.973320651520172
535	gam_glc_tsn_pol_chh_mlt_aeg_cze_aze_uzb_dgb_sun_lda_nor_dut_bsq_eng_tig_yor_cnt_guj_prs_xho_ukr_ven_spa_hun_bam_ses_fin_lit_hau_geo_svk_hin_afr_mcd_anl_wly_bul_est_zul_ind_krd_mly_jpn_tml_kor_rus_ita_bem_arw_tag_fre_sid_bat_mnd_urd_dyu_bos_owc_ben_swe_grk_por_qcu_pan_ctl_slo_swt_sod_scr_amr_lat_mao_mol_moo_ger_akn_jav_tha_heb_knd_swa_cic_azi_rom_alb_tur_igb_vie_amh_tsw_fbf_ewe	-0.396885694855458	-0.941949127858854	0.348659122423409
536	chh_cze_ses_urd_tig_wly_sid_fre_uzb_azi_cic_ind_zul_pol_eng_bsq_afr_sod_swa_cnt_arw_swe_moo_krd_yor_lat_hun_bam_tsw_fin_slo_amr_geo_ger_svk_por_ita_mlt_hau_lit_est_tsn_mao_spa_mly_jpn_tml_kor_grk_bos_lda_glc_jav_bul_gam_sun_mnd_mol_fbf_ben_amh_mcd_guj_dut_ukr_qcu_alb_prs_ctl_ven_owc_rom_aeg_pan_bat_rus_xho_scr_ewe_tag_tha_heb_knd_bem_akn_aze_nor_hin_tur_swt_vie_anl_dyu_dgb_igb	-0.855263642777978	-2.06637608479064	0.0415733936657683
537	anl_ger_tsn_ita_amh_aeg_sid_ukr_tur_azi_lda_mao_tsw_nor_pan_bsq_cze_wly_akn_mnd_svk_guj_ewe_afr_dgb_ctl_fin_swa_zul_est_prs_chh_geo_pol_slo_ben_por_amr_sod_bos_hun_bem_mly_lat_ind_jpn_knd_kor_arw_spa_ses_alb_sun_hin_mlt_tag_cnt_rom_xho_grk_owc_scr_rus_eng_bul_qcu_dut_glc_krd_moo_hau_mol_tig_urd_bat_mcd_cic_lit_ven_jav_tha_gam_tml_swt_dyu_aze_swe_fre_uzb_fbf_vie_heb_yor_bam_igb	-0.512424459236389	-1.22147117870839	0.22499502535187
538	mlt_dut_dgb_nor_wly_anl_hau_slo_azi_tur_xho_mao_cic_fre_ukr_bsq_mol_sod_swa_mnd_pan_krd_tsn_cze_akn_hin_hun_ewe_fbf_est_alb_chh_geo_ita_scr_ctl_glc_tig_amh_grk_fin_yor_bat_ben_jav_jpn_knd_kor_bos_afr_dyu_rus_ind_arw_aeg_tag_cnt_prs_zul_por_heb_pol_rom_eng_spa_qcu_guj_lat_svk_igb_gam_mcd_sid_lit_sun_urd_bem_swe_ven_mly_tha_amr_tml_lda_bam_aze_bul_ger_uzb_moo_vie_owc_swt_tsw_ses	-0.460434244245015	-1.09623660923676	0.27580585511495
539	wly_spa_moo_pol_tig_anl_hau_afr_azi_aze_xho_sun_swa_swe_ctl_bsq_cze_owc_igb_cnt_nor_pan_yor_glc_dgb_alb_fin_ses_dyu_est_arw_sid_geo_bul_bos_hin_mcd_heb_mlt_lit_hun_lda_jav_guj_mly_jpn_tml_kor_por_mol_cic_prs_mao_rus_amh_bat_mnd_slo_ven_ben_sod_krd_lat_rom_ger_qcu_scr_urd_dut_ewe_chh_eng_aeg_grk_ind_fre_bem_svk_bam_tag_tha_gam_knd_fbf_tsn_uzb_ukr_ita_tur_akn_vie_amr_zul_swt_tsw	-0.286143408019807	-0.67808369097788	0.499402307238576
540	heb_fre_ewe_hin_amr_mlt_hau_mcd_aze_tur_yor_ind_ven_slo_arw_bsq_prs_gam_akn_mnd_lat_guj_swt_ctl_swa_afr_fin_dgb_tsw_hun_rom_wly_geo_krd_scr_ukr_ben_owc_sid_glc_est_moo_sun_rus_bat_jpn_knd_kor_pol_nor_bam_lit_mao_cze_sod_tag_cnt_bos_ses_pan_amh_urd_bul_svk_spa_qcu_ita_dut_grk_igb_anl_eng_aeg_ger_mly_swe_lda_por_cic_jav_tha_chh_tml_zul_tsn_azi_alb_mol_uzb_bem_vie_tig_xho_fbf_dyu	0.449021459649324	1.05801255482334	0.292790124006808
541	mlt_dut_cic_cze_amh_amr_sid_bul_aze_azi_swt_mly_dyu_ukr_fre_bsq_arw_aeg_ven_mnd_ita_pol_ewe_ger_bem_svk_est_bam_fbf_fin_lit_wly_geo_bos_ben_afr_mol_owc_hau_krd_hun_igb_sun_nor_jav_jpn_knd_kor_por_grk_xho_lat_tag_rom_gam_mao_cnt_alb_yor_pan_chh_slo_rus_eng_swe_qcu_spa_scr_hin_tsn_heb_glc_anl_prs_bat_urd_ses_ctl_dgb_ind_tha_tig_tml_akn_tsw_tur_mcd_guj_uzb_moo_vie_sod_lda_swa_zul	-0.351698804533625	-0.832751274687506	0.407118483631332
542	aeg_rus_dgb_ctl_sod_amr_hau_pan_tur_aze_swa_mly_dyu_spa_glc_bsq_mcd_chh_akn_mnd_ukr_slo_bem_rom_xho_mol_est_swt_lda_hun_krd_heb_geo_alb_arw_fre_scr_sid_gam_prs_fin_ven_mao_por_jav_jpn_knd_kor_lat_bul_tsn_svk_bat_grk_anl_ind_cnt_dut_igb_ger_wly_urd_pol_bos_afr_qcu_cze_nor_lit_tsw_owc_ben_tig_swe_tag_ita_bam_eng_moo_sun_tha_amh_tml_yor_ses_uzb_hin_guj_azi_fbf_vie_mlt_cic_ewe_zul	-0.607172361620184	-1.45186576365955	0.149904214687735
543	sod_prs_swa_bos_owc_wly_amh_eng_azi_aze_dyu_mao_igb_por_glc_bsq_arw_heb_tsn_cnt_lit_svk_swt_pan_fbf_cze_hun_zul_bam_est_slo_chh_geo_ctl_urd_scr_hin_amr_hau_bul_fin_akn_sun_swe_bat_jpn_knd_kor_spa_guj_yor_rus_jav_nor_sid_mly_mnd_ben_dgb_lat_aeg_ger_krd_mol_mcd_qcu_pol_dut_rom_ven_tig_grk_mlt_alb_tag_ita_cic_ukr_bem_ind_tha_anl_tml_ses_tsw_tur_fre_afr_uzb_ewe_vie_gam_lda_xho_moo	0.0716415998381354	0.168672381842034	0.866420648627859
544	sid_por_tsw_bos_anl_gam_amr_ben_aze_azi_dyu_bat_swa_nor_ukr_bsq_mol_hau_akn_cnt_lit_svk_cic_prs_fbf_afr_est_ven_dgb_hun_urd_wly_geo_dut_spa_ctl_hin_amh_mlt_glc_fin_lda_ind_ita_mly_jpn_knd_kor_slo_grk_moo_rom_tag_pol_owc_mao_mnd_alb_xho_scr_aeg_bul_cze_pan_swe_qcu_eng_mcd_rus_bem_chh_arw_sod_lat_jav_fre_swt_guj_igb_sun_tha_tig_tml_bam_tsn_uzb_krd_ger_tur_zul_vie_heb_yor_ewe_ses	0.0463443476718541	0.109324173303885	0.913180922930323
545	aeg_ben_dyu_bul_amh_owc_chh_guj_azi_tur_lda_jav_fbf_rom_afr_bsq_ita_sid_dgb_cnt_urd_ctl_swt_por_ven_lit_fin_xho_moo_hun_nor_anl_geo_hin_ger_fre_alb_amr_sod_spa_est_tsn_tag_arw_ind_jpn_tml_kor_lat_glc_swa_svk_sun_pol_wly_bat_mnd_bos_ewe_prs_gam_cze_scr_mcd_mol_qcu_krd_slo_grk_yor_hau_rus_heb_eng_mao_ukr_bem_pan_zul_mly_tha_mlt_knd_akn_igb_uzb_dut_swe_aze_tsw_vie_tig_cic_ses_bam	-0.609889754944202	-1.45663607476149	0.14858490150374
546	sid_pol_xho_por_owc_amh_wly_slo_uzb_tur_lda_mao_tsn_ben_lat_bsq_glc_gam_bam_cnt_lit_cze_yor_afr_fbf_arw_fin_ses_swt_hun_scr_amr_geo_pan_prs_rus_ctl_heb_anl_ukr_est_ven_ind_fre_bat_jpn_knd_kor_eng_dut_moo_ger_tag_bul_sod_mly_mnd_swe_swa_svk_mlt_alb_mol_guj_ita_qcu_mcd_grk_spa_cic_hau_hin_chh_nor_sun_bos_bem_urd_dgb_jav_tha_aeg_tml_zul_tsw_azi_krd_rom_aze_igb_vie_tig_ewe_akn_dyu	-0.357700854953379	-0.847076581990255	0.399127045060924
547	anl_cze_moo_krd_chh_owc_hau_pan_tur_azi_tsn_mly_dyu_pol_ita_bsq_nor_gam_swa_cnt_arw_alb_fbf_bos_igb_svk_fin_bam_swt_hun_swe_amr_geo_hin_prs_rom_slo_tig_wly_ukr_est_akn_mao_lat_jav_jpn_knd_kor_ger_spa_dgb_por_sun_bul_heb_bat_mnd_scr_ven_ben_amh_guj_lit_rus_ctl_qcu_glc_urd_fre_cic_sod_grk_aeg_eng_ind_mol_zul_mcd_bem_tag_tha_sid_tml_ses_ewe_uzb_dut_afr_aze_xho_vie_mlt_lda_tsw_yor	-0.131372871615346	-0.309694973234219	0.757485782246566
548	gam_guj_igb_mcd_heb_sid_wly_afr_azi_aze_swt_sun_ses_urd_ctl_bsq_hin_anl_bam_mnd_por_rom_ewe_bul_dyu_dut_fin_bem_zul_hun_alb_tig_geo_eng_cze_mol_pan_owc_aeg_bos_est_lda_bat_spa_mao_jpn_tml_kor_ita_nor_moo_ger_jav_rus_amh_tag_cnt_grk_tsn_ben_mlt_lit_ukr_swe_glc_qcu_fre_svk_arw_fbf_chh_scr_amr_pol_ind_lat_swa_prs_xho_mly_tha_hau_knd_yor_ven_tur_slo_krd_uzb_akn_vie_sod_tsw_cic_dgb	-0.434620980384457	-1.03121960139038	0.305112231286865
549	mlt_pan_swa_alb_anl_tig_hau_nor_aze_azi_swt_ind_xho_slo_rus_bsq_krd_gam_bem_mnd_lat_lit_lda_scr_dyu_mol_hun_dgb_zul_est_mcd_chh_geo_bos_ctl_ita_spa_owc_sid_svk_fin_bam_jav_swe_sun_jpn_tml_kor_pol_cze_fbf_hin_tag_ger_aeg_mao_cnt_ukr_tsn_glc_heb_ben_dut_urd_guj_qcu_fre_bul_afr_cic_wly_prs_sod_arw_bat_rom_tsw_por_moo_mly_tha_amh_knd_ewe_akn_tur_eng_grk_uzb_yor_vie_amr_igb_ses_ven	0.0369249401869746	0.0869400640006642	0.930906071610956
550	mlt_krd_dyu_mcd_anl_sod_gam_ben_tur_uzb_swa_bat_tsw_scr_arw_bsq_hin_tig_yor_cnt_pan_afr_ewe_spa_dgb_ukr_fin_tsn_igb_est_por_chh_geo_svk_eng_rom_bos_amh_amr_pol_hun_swt_mao_prs_sun_jpn_tml_kor_dut_ger_xho_mol_jav_fre_owc_mly_mnd_rus_ven_cze_wly_nor_ita_grk_alb_qcu_slo_ctl_lit_ses_aeg_urd_sid_glc_ind_swe_bem_bul_zul_tag_tha_heb_knd_moo_akn_aze_lat_guj_azi_bam_vie_hau_fbf_lda_cic	-0.216087479749309	-0.509945326059183	0.61129786562536
551	sod_grk_ven_hin_heb_sid_amh_alb_azi_uzb_fbf_jav_dyu_swe_slo_bsq_por_chh_zul_cnt_afr_urd_ses_pan_swa_lit_est_xho_bem_hun_ukr_tig_geo_glc_ita_cze_mcd_gam_aeg_eng_fin_dgb_ind_bos_bat_jpn_tml_kor_mol_prs_cic_fre_mao_ctl_mlt_mly_mnd_bul_moo_dut_owc_guj_ger_arw_rom_qcu_ben_spa_pol_akn_wly_scr_anl_lat_sun_svk_ewe_nor_tsw_tag_tha_amr_knd_lda_tsn_tur_rus_krd_aze_igb_vie_hau_swt_yor_bam	-0.0898948337995812	-0.211676608153665	0.832822535179187
552	owc_rom_ses_swe_hau_gam_heb_alb_aze_uzb_moo_bat_akn_cze_urd_bsq_krd_anl_bem_mnd_lat_por_ewe_bos_ven_ben_est_swt_zul_fin_pol_sid_geo_fre_lit_guj_ita_wly_amh_nor_hun_yor_jav_ger_tag_jpn_tml_kor_ukr_scr_swa_prs_ind_grk_amr_mao_cnt_eng_lda_dut_aeg_glc_svk_rus_ctl_qcu_slo_pan_afr_tsw_mlt_spa_sod_hin_sun_mol_cic_mcd_tsn_mly_tha_chh_knd_igb_fbf_azi_arw_bul_tur_dyu_vie_tig_dgb_bam_xho	0.312296261128202	0.736140262286643	0.463498092164366
553	aeg_pan_igb_scr_amr_heb_wly_grk_aze_uzb_cic_ind_fbf_swe_ukr_bsq_mol_sod_ses_mnd_ben_ctl_tsn_krd_dyu_ger_fin_moo_bem_hun_svk_hau_geo_arw_afr_rom_prs_mlt_sid_pol_est_swt_mly_urd_bat_jpn_knd_kor_hin_lit_zul_lat_tag_bul_tig_mao_cnt_nor_yor_rus_owc_dut_glc_spa_alb_qcu_bos_guj_ita_xho_chh_por_gam_slo_sun_cze_dgb_fre_lda_jav_tha_anl_tml_akn_bam_azi_eng_mcd_tur_ewe_vie_amh_tsw_swa_ven	-0.595207275226706	-1.4192536607953	0.159168137616764
554	sid_bul_ses_arw_wly_tig_chh_mcd_uzb_tur_dyu_jav_dgb_cze_pol_bsq_ben_aeg_ewe_mnd_glc_bos_moo_fre_swa_svk_est_ven_zul_fin_pan_anl_geo_prs_rus_lat_afr_amr_sod_scr_hun_swt_bat_nor_tag_jpn_knd_kor_ctl_eng_xho_ukr_mly_krd_gam_sun_cnt_alb_tsw_mol_heb_hin_ger_rom_urd_qcu_slo_swe_spa_fbf_hau_guj_amh_dut_ind_por_akn_ita_igb_mao_tha_owc_tml_bem_bam_azi_lit_grk_aze_lda_vie_mlt_cic_tsn_yor	-0.737025197797848	-1.76740147393937	0.0804411598400907
555	anl_pol_ewe_por_sid_tig_heb_scr_aze_azi_cic_mao_fbf_ita_slo_bsq_glc_amh_bem_cnt_cze_krd_tsn_rom_ses_svk_hun_dgb_moo_fin_prs_gam_geo_mcd_guj_eng_lit_wly_chh_lat_est_lda_tag_grk_ind_jpn_knd_kor_hin_rus_bam_fre_bat_bul_mlt_mly_mnd_ger_dyu_bos_amr_alb_dut_ben_mol_qcu_nor_arw_ukr_akn_owc_ctl_aeg_spa_sun_afr_zul_pan_ven_jav_tha_hau_tml_xho_swa_tur_urd_swe_uzb_igb_vie_sod_yor_swt_tsw	0.455775162473529	1.07491354451774	0.285194331918398
556	aeg_bos_swt_hin_sod_amr_chh_nor_azi_tur_akn_mao_dgb_ukr_ctl_bsq_slo_mlt_swa_mnd_lit_lat_xho_fre_yor_swe_est_tsw_cic_fin_pan_amh_geo_ger_ben_svk_afr_gam_tig_prs_hun_ewe_mly_mol_ind_jpn_knd_kor_alb_cze_lda_rus_bat_glc_owc_sun_cnt_spa_ven_por_sid_rom_ita_urd_guj_qcu_grk_arw_scr_igb_anl_bul_hau_eng_tag_pol_bam_dut_fbf_jav_tha_heb_tml_dyu_tsn_uzb_krd_mcd_aze_bem_vie_wly_moo_zul_ses	-0.181521008726115	-0.428041659000681	0.669610427985792
557	gam_bul_cic_bos_mlt_heb_amr_arw_azi_aze_moo_sun_tsn_hin_dut_bsq_ger_sid_akn_cnt_lat_mcd_zul_alb_bem_ben_est_yor_ewe_hun_scr_anl_geo_nor_afr_ukr_ctl_amh_sod_cze_fin_dgb_mao_ita_bat_jpn_knd_kor_glc_pan_igb_eng_jav_mol_hau_tag_mnd_pol_ven_slo_aeg_prs_svk_urd_rus_qcu_spa_krd_por_ses_wly_fre_chh_guj_ind_grk_tsw_rom_fbf_mly_tha_tig_tml_bam_swt_tur_lit_swe_uzb_lda_vie_owc_dyu_xho_swa	-0.750277629314547	-1.80523810451431	0.0742733159880243
558	hau_scr_lda_ger_chh_heb_sid_dut_aze_uzb_swt_tag_ven_cze_hin_bsq_grk_owc_tsn_mnd_lit_guj_ewe_swe_dgb_nor_hun_swa_akn_est_ctl_wly_geo_pan_bos_glc_ukr_aeg_mlt_alb_fin_xho_bat_fre_jav_jpn_knd_kor_urd_mcd_zul_prs_mao_pol_amr_mly_cnt_bul_yor_arw_anl_eng_afr_krd_rus_qcu_svk_ita_slo_bam_tig_lat_gam_mol_sun_rom_fbf_ben_ses_ind_tha_amh_tml_igb_bem_azi_por_spa_tur_moo_vie_sod_tsw_cic_dyu	-0.126481597595332	-0.298501362476988	0.76598647020946
559	owc_ctl_swa_afr_sod_heb_anl_mcd_uzb_azi_cic_sun_swt_slo_glc_bsq_scr_mlt_tsw_mnd_bos_ger_yor_grk_fbf_bul_hun_tsn_bem_est_arw_tig_geo_guj_ukr_mol_lat_wly_amh_dut_fin_xho_tag_pan_jav_jpn_knd_kor_nor_fre_moo_ita_mly_ben_hau_ind_cnt_urd_ewe_swe_sid_lit_cze_svk_pol_qcu_rom_rus_krd_igb_gam_por_chh_hin_bat_spa_ses_eng_dgb_mao_tha_aeg_tml_bam_dyu_aze_alb_prs_tur_zul_vie_amr_akn_lda_ven	-1.18073553689688	-2.91922833563772	0.00440126202635248
560	aeg_nor_tsw_alb_chh_gam_hau_scr_azi_aze_ven_bat_cic_ger_bos_bsq_arw_tig_xho_cnt_bul_pol_fbf_rom_bam_svk_est_swt_ses_fin_eng_owc_geo_mol_glc_ita_guj_sod_amh_prs_hun_dyu_mly_ben_mao_jpn_knd_kor_slo_mcd_tsn_hin_tag_fre_amr_jav_mnd_pan_lda_cze_wly_ukr_por_urd_lit_qcu_lat_ctl_grk_zul_sid_krd_mlt_rus_sun_spa_yor_afr_swa_ind_tha_heb_tml_akn_moo_uzb_swe_dut_tur_dgb_vie_anl_bem_ewe_igb	-0.267985230427308	-0.633628232218272	0.52787874796489
561	anl_pan_zul_eng_chh_sod_hau_dut_tur_uzb_cic_tag_moo_krd_por_bsq_mcd_heb_lda_mnd_scr_rom_xho_ukr_yor_glc_hun_ven_tsw_fin_bul_sid_geo_pol_svk_ctl_cze_owc_tig_grk_est_dyu_jav_afr_mly_jpn_knd_kor_slo_lit_ewe_nor_ind_arw_aeg_sun_cnt_fre_ses_guj_gam_rus_ita_lat_spa_qcu_prs_mol_bos_swa_wly_swe_amr_hin_mao_urd_fbf_alb_akn_bat_tha_amh_tml_tsn_dgb_aze_ben_ger_azi_bem_vie_mlt_igb_bam_swt	-0.443366667908437	-1.05201189756951	0.295519900435821
562	amh_dut_bem_scr_chh_anl_gam_afr_aze_azi_ven_mao_cic_lat_guj_bsq_ben_sid_bam_mnd_grk_pan_ewe_lit_swt_ger_fin_tsn_akn_hun_glc_hau_geo_urd_slo_pol_ukr_heb_owc_cze_est_yor_tag_svk_jav_jpn_knd_kor_bos_mol_dyu_fre_ind_krd_tig_sun_cnt_ita_ses_bul_sod_nor_alb_por_rus_qcu_hin_mcd_spa_moo_wly_eng_aeg_prs_bat_swe_xho_arw_zul_mly_tha_mlt_tml_tsw_swa_tur_ctl_rom_uzb_fbf_vie_amr_dgb_lda_igb	-0.137473248801802	-0.324372849977334	0.746384222909025
563	mlt_guj_cic_spa_sid_owc_hau_fre_tur_azi_dyu_ind_zul_bos_glc_bsq_ukr_anl_bam_cnt_scr_grk_ven_prs_ses_ita_est_bem_moo_hun_krd_amr_geo_ger_urd_pol_ben_wly_gam_ctl_fin_lda_mly_lit_jav_jpn_tml_kor_por_arw_yor_rom_sun_rus_amh_bat_mnd_eng_xho_alb_sod_bul_nor_slo_lat_qcu_swe_mol_svk_swt_aeg_mcd_heb_afr_mao_cze_swa_pan_akn_tag_tha_chh_knd_igb_tsn_aze_hin_dut_uzb_ewe_vie_tig_fbf_dgb_tsw	-0.422206145749076	-1.00258422559417	0.318663024007414
564	sid_por_cic_ukr_mlt_chh_amr_urd_aze_uzb_tsn_tag_ses_nor_ger_bsq_ben_owc_dyu_cnt_glc_lat_igb_cze_yor_fre_hun_moo_ven_est_slo_gam_geo_guj_alb_hin_mol_amh_anl_grk_fin_dgb_jav_arw_mly_jpn_tml_kor_mcd_eng_swa_pol_mao_pan_sod_ind_mnd_svk_lda_rus_wly_lit_scr_bos_ctl_qcu_prs_bul_ita_swt_tig_krd_aeg_dut_sun_afr_bem_rom_fbf_bat_tha_hau_knd_ewe_xho_azi_swe_spa_tur_bam_vie_heb_tsw_akn_zul	-0.00266426384270049	-0.00626962659945012	0.995011023868386
565	amr_prs_moo_rom_chh_mlt_gam_nor_aze_azi_bam_jav_fbf_ger_alb_bsq_urd_sod_tsn_cnt_ukr_ctl_bem_svk_yor_lat_hun_cic_lda_fin_slo_owc_geo_fre_swe_glc_por_sid_amh_eng_est_dgb_ind_mcd_mly_jpn_tml_kor_cze_krd_ven_afr_bat_mol_aeg_mao_mnd_scr_tsw_rus_hau_ita_hin_pan_spa_qcu_arw_bul_dut_swa_wly_ben_heb_lit_sun_pol_swt_grk_zul_tag_tha_tig_knd_ewe_ses_uzb_bos_guj_tur_akn_vie_anl_dyu_xho_igb	0.0696436651628048	0.164023826360379	0.870068336937911
566	owc_bul_tsn_ben_mlt_heb_anl_svk_azi_aze_swa_mly_moo_grk_ger_bsq_mol_aeg_ewe_cnt_eng_rom_fbf_lit_xho_hin_hun_ven_lda_est_krd_amh_geo_glc_nor_bos_slo_gam_hau_ita_fin_yor_tag_lat_jav_jpn_tml_kor_afr_spa_bem_mcd_mao_ukr_tig_bat_mnd_fre_igb_swe_sid_pol_ctl_guj_prs_qcu_alb_cze_pan_tsw_sod_urd_amr_scr_ind_arw_zul_por_dyu_sun_tha_chh_knd_cic_ses_tur_dut_rus_uzb_bam_vie_wly_akn_swt_dgb	-0.28170731566394	-0.666308266613752	0.506863624926257
567	heb_lat_cic_grk_sod_gam_chh_glc_aze_tur_bam_mao_swa_mcd_pol_bsq_bul_hau_lda_mnd_dut_arw_akn_fre_tsn_lit_hun_ewe_tsw_est_rom_owc_geo_rus_urd_hin_cze_mlt_aeg_slo_fin_ses_ind_spa_mly_jpn_tml_kor_alb_ger_fbf_scr_jav_nor_sid_tag_cnt_swe_zul_ukr_tig_por_krd_mol_prs_qcu_guj_bos_svk_dgb_wly_ben_amh_ita_sun_pan_dyu_eng_swt_bat_tha_amr_knd_bem_moo_uzb_afr_ctl_azi_xho_vie_anl_yor_ven_igb	-0.521194449692341	-1.24048512821023	0.217916447925622
568	aeg_ita_lda_cze_hau_sid_wly_bul_tur_uzb_ven_tag_tsn_swe_por_bsq_bos_gam_igb_cnt_alb_grk_moo_svk_bam_krd_est_yor_dyu_fin_lit_amr_geo_rom_prs_guj_afr_sod_anl_slo_hun_xho_bat_lat_mly_jpn_knd_kor_mol_ukr_fbf_nor_jav_ben_mlt_ind_mnd_pan_ewe_scr_tig_pol_fre_dut_ctl_qcu_mcd_ger_eng_dgb_owc_rus_chh_glc_sun_hin_swt_spa_ses_mao_tha_heb_tml_cic_swa_azi_urd_arw_aze_akn_vie_amh_zul_tsw_bem	-0.292739256403272	-0.692475466208312	0.490364276788408
569	tig_bul_xho_krd_sod_amr_sid_fre_aze_uzb_igb_jav_ewe_ukr_urd_bsq_mol_mlt_cic_cnt_cze_eng_akn_rus_dyu_arw_hun_swt_lda_fin_glc_owc_geo_slo_lat_ben_bos_amh_anl_nor_est_bam_mao_rom_ind_jpn_knd_kor_afr_ctl_tsn_pol_sun_spa_chh_tag_mnd_pan_yor_mcd_wly_ger_grk_alb_lit_qcu_scr_svk_swe_swa_heb_ita_gam_por_mly_guj_bem_hin_dgb_bat_tha_hau_tml_moo_ses_tur_dut_prs_azi_ven_vie_aeg_fbf_zul_tsw	-0.558943289540446	-1.3316445609366	0.18623169864531
570	owc_ukr_lda_ben_chh_anl_sid_rus_azi_aze_bem_jav_ses_spa_ctl_bsq_urd_amh_swt_cnt_lit_pol_igb_ger_ewe_fre_hun_tsn_zul_est_guj_tig_geo_arw_svk_prs_por_heb_wly_mcd_fin_bam_ind_bul_mao_jpn_tml_kor_glc_swe_cic_dut_mly_alb_aeg_tag_mnd_cze_dgb_ita_sod_krd_pan_slo_mol_qcu_rom_nor_hin_yor_gam_lat_amr_scr_bat_bos_tsw_grk_xho_sun_tha_mlt_knd_moo_swa_uzb_afr_eng_tur_fbf_vie_hau_ven_dyu_akn	-0.559090993210678	-1.33357794475394	0.185599290569335
571	sod_mcd_xho_ben_owc_aeg_hau_arw_tur_azi_dgb_sun_swt_nor_afr_bsq_glc_wly_zul_mnd_svk_krd_swa_rom_tsn_slo_fin_yor_ewe_hun_fre_tig_geo_pol_alb_lat_ctl_mlt_amh_eng_est_moo_jav_ita_mly_jpn_tml_kor_scr_pan_tsw_por_tag_lit_gam_ind_cnt_dut_akn_prs_heb_urd_ukr_ger_guj_qcu_bul_bos_mol_fbf_anl_hin_sid_spa_bat_grk_cic_swe_dyu_mao_tha_chh_knd_lda_bem_uzb_cze_rus_aze_ses_vie_amr_ven_bam_igb	-0.434088262742536	-1.03245058064287	0.304538548555384
572	sid_ben_moo_arw_aeg_heb_owc_mcd_azi_tur_igb_sun_zul_rom_rus_bsq_alb_anl_swa_cnt_fre_glc_fbf_ita_dyu_mol_fin_ewe_bam_est_prs_tig_geo_bos_pol_nor_ger_amr_sod_lit_hun_dgb_tag_hin_mao_jpn_tml_kor_guj_por_akn_bul_bat_swe_chh_mly_mnd_lat_swt_grk_hau_krd_ctl_urd_dut_qcu_svk_afr_scr_lda_gam_ukr_wly_cze_ind_pan_yor_spa_cic_jav_tha_mlt_knd_tsw_tsn_aze_eng_slo_uzb_bem_vie_amh_ses_ven_xho	-0.355994749993558	-0.843054631386867	0.401360966657571
573	wly_svk_fbf_alb_hau_aeg_sod_ger_azi_uzb_akn_jav_yor_por_eng_bsq_swe_owc_tsw_cnt_ctl_pan_zul_glc_cic_fre_est_bem_igb_hun_lit_amr_geo_hin_ita_mcd_slo_tig_sid_rus_fin_tsn_sun_arw_ind_jpn_tml_kor_guj_prs_swa_urd_bat_bos_mlt_mao_mnd_lat_swt_cze_anl_ukr_dut_nor_pol_qcu_krd_ben_grk_lda_heb_spa_chh_afr_tag_mol_ewe_scr_dgb_mly_tha_gam_knd_ses_ven_tur_bul_rom_aze_dyu_vie_amh_bam_moo_xho	-0.419439801673311	-0.995751846366678	0.321954534463157
574	chh_spa_ven_ita_anl_aeg_wly_pan_azi_tur_lda_jav_tsn_glc_rom_bsq_fre_sod_dgb_mnd_hin_afr_dyu_mol_ses_dut_est_akn_zul_hun_urd_heb_geo_ben_pol_ger_por_amh_tig_guj_fin_swt_bat_bul_sun_jpn_tml_kor_grk_ukr_ewe_bos_mao_rus_owc_tag_cnt_mcd_fbf_ctl_mlt_slo_scr_cze_svk_qcu_krd_alb_lat_tsw_sid_arw_hau_swe_mly_eng_igb_nor_bam_ind_tha_amr_knd_cic_xho_uzb_lit_prs_aze_moo_vie_gam_bem_swa_yor	-0.432812048262719	-1.02696184429811	0.307102122403582
575	wly_afr_dgb_swe_mlt_heb_hau_spa_aze_azi_bem_tag_yor_lat_scr_bsq_guj_gam_dyu_mnd_rom_alb_zul_bos_xho_slo_hun_moo_tsw_fin_arw_owc_geo_cze_lit_krd_por_anl_amh_hin_est_ses_mly_ita_ind_jpn_knd_kor_mcd_rus_tsn_pol_mao_eng_tig_jav_cnt_fre_ven_ctl_amr_glc_dut_grk_ben_qcu_svk_bul_pan_fbf_sod_prs_sid_mol_sun_ukr_cic_nor_swt_bat_tha_chh_tml_swa_bam_uzb_ger_urd_tur_lda_vie_aeg_igb_ewe_akn	-0.497668219838485	-1.18595423910119	0.238661538802073
576	gam_spa_tsw_glc_sid_aeg_mlt_swe_aze_azi_ewe_mao_bam_cze_alb_bsq_lat_hau_ses_mnd_rom_afr_fbf_prs_cic_ben_hun_xho_lda_est_mcd_anl_geo_fre_scr_krd_arw_heb_amr_mol_fin_moo_jav_rus_ind_jpn_tml_kor_hin_ctl_swt_ukr_tag_grk_wly_mly_cnt_por_dgb_ger_sod_dut_bul_eng_guj_qcu_ita_urd_pol_bem_chh_lit_owc_nor_sun_bos_tsn_svk_igb_bat_tha_tig_knd_ven_zul_tur_pan_slo_uzb_swa_vie_amh_dyu_akn_yor	-1.17995928052668	-2.91782850171281	0.00441937805645546
577	gam_pan_cic_mol_amr_hau_sid_ita_aze_tur_ven_tag_bem_dut_ger_bsq_afr_sod_xho_mnd_rus_grk_igb_spa_tsw_ukr_fin_moo_swa_est_pol_anl_geo_lit_hin_bul_prs_tig_amh_cze_hun_tsn_sun_arw_mly_jpn_tml_kor_lat_nor_dyu_ctl_bat_guj_heb_ind_cnt_por_lda_scr_aeg_slo_glc_bos_alb_qcu_swe_krd_svk_fbf_chh_urd_wly_ben_jav_mcd_ses_rom_akn_mao_tha_mlt_knd_zul_bam_azi_fre_eng_uzb_ewe_vie_owc_swt_yor_dgb	0.411489267535232	0.971320594078412	0.333908174998626
578	amh_ita_swt_mol_tig_anl_mlt_por_aze_tur_tsw_bat_swa_guj_alb_bsq_ben_aeg_ven_cnt_eng_krd_dgb_arw_bem_ctl_fin_tsn_zul_hun_ukr_owc_geo_glc_scr_spa_mcd_amr_hau_slo_est_akn_mly_bul_ind_jpn_tml_kor_lat_ger_ewe_rom_tag_afr_gam_mao_mnd_prs_fbf_svk_sod_bos_pol_urd_dut_qcu_lit_pan_grk_xho_sid_fre_wly_rus_sun_hin_moo_nor_yor_jav_tha_heb_knd_cic_ses_azi_cze_swe_uzb_dyu_vie_chh_igb_lda_bam	-1.07196292042987	-2.62676275716609	0.010081468732935
579	amh_svk_fbf_glc_chh_owc_aeg_slo_uzb_azi_tsn_mao_igb_ita_krd_bsq_eng_hau_zul_cnt_lat_lit_moo_fre_xho_grk_est_dgb_bam_hun_ben_amr_geo_hin_alb_pan_swe_tig_sid_bos_fin_tsw_jav_pol_sun_jpn_knd_kor_spa_ger_cic_ctl_mly_por_heb_ind_mnd_ukr_yor_rom_sod_prs_mcd_afr_guj_qcu_mol_dut_nor_dyu_mlt_arw_anl_urd_tag_scr_swa_cze_ven_bat_tha_gam_tml_lda_ses_tur_rus_bul_aze_swt_vie_wly_akn_ewe_bem	0.179975935267563	0.423629349742289	0.672814313901819
580	owc_spa_bam_ukr_wly_gam_sid_bul_azi_aze_tsw_mly_igb_guj_fre_bsq_grk_chh_tsn_mnd_ita_glc_zul_scr_xho_swe_hun_lda_fbf_fin_bos_amh_geo_mcd_por_lat_mol_aeg_tig_svk_est_swa_tag_eng_mao_jpn_knd_kor_ben_rus_ses_rom_ind_alb_anl_sun_cnt_pan_bem_arw_heb_ger_urd_krd_hin_qcu_ctl_afr_slo_cic_amr_nor_mlt_cze_jav_prs_dgb_pol_akn_bat_tha_hau_tml_dyu_moo_uzb_lit_dut_tur_yor_vie_sod_ven_swt_ewe	1.05134210219443	2.52349028248115	0.0133162025615941
581	gam_slo_bem_ita_aeg_anl_hau_swe_uzb_aze_swa_ind_fbf_scr_guj_bsq_prs_wly_igb_mnd_arw_pan_yor_ben_zul_hin_fin_cic_dgb_est_lat_tig_geo_dut_krd_rus_pol_owc_amr_glc_hun_moo_tag_ctl_mao_jpn_knd_kor_spa_nor_ewe_svk_jav_bul_sod_mly_cnt_cze_ses_mol_mlt_urd_por_ger_mcd_qcu_grk_fre_ukr_lda_sid_afr_amh_rom_bat_lit_swt_alb_bam_sun_tha_chh_tml_tsw_ven_tur_eng_bos_azi_tsn_vie_heb_xho_dyu_akn	0.00166837134284893	0.00392708558066352	0.996875058705093
582	mlt_krd_dyu_svk_sod_chh_tig_por_tur_uzb_tsn_tag_yor_lat_rus_bsq_cze_anl_swa_cnt_scr_grk_dgb_slo_swt_eng_fin_ven_tsw_hun_bul_sid_geo_pol_lit_rom_ita_aeg_amh_swe_est_lda_bat_nor_mly_jpn_knd_kor_alb_dut_bam_fre_jav_pan_hau_sun_mnd_spa_moo_mcd_wly_arw_guj_bos_afr_qcu_glc_ger_ctl_cic_gam_urd_heb_ukr_ind_ben_bem_prs_fbf_mao_tha_owc_tml_akn_xho_aze_mol_hin_azi_ewe_vie_amr_igb_ses_zul	-0.290229819517418	-0.686453576588849	0.49413511144003
583	gam_ukr_bem_urd_heb_owc_sid_pol_tur_aze_cic_sun_fbf_rom_ben_bsq_svk_amr_ewe_mnd_hin_rus_dgb_cze_akn_afr_est_ses_yor_fin_mcd_amh_geo_ctl_mol_swe_grk_mlt_aeg_krd_hun_igb_jav_ger_ind_jpn_tml_kor_eng_lat_tsw_nor_bat_scr_tig_mly_cnt_lit_lda_alb_anl_guj_slo_ita_prs_qcu_por_dut_bul_zul_chh_bos_hau_glc_tag_pan_xho_spa_dyu_mao_tha_wly_knd_bam_swa_uzb_arw_fre_azi_swt_vie_sod_ven_moo_tsn	-0.552896204699733	-1.31971646300926	0.190169200804137
584	sod_fre_xho_por_heb_owc_anl_grk_uzb_azi_tsn_mao_tsw_hin_prs_bsq_swe_amh_lda_cnt_spa_afr_zul_bul_ses_eng_hun_bam_ven_fin_alb_hau_geo_rom_scr_lat_glc_sid_aeg_mcd_est_dgb_sun_mol_bat_jpn_tml_kor_pol_ita_swt_cze_jav_lit_mlt_tag_mnd_pan_swa_nor_wly_ger_ukr_dut_bos_qcu_krd_urd_slo_ewe_amr_svk_tig_guj_mly_ben_akn_rus_bem_ind_tha_chh_knd_yor_dyu_aze_arw_ctl_tur_igb_vie_gam_moo_fbf_cic	0.205513361872043	0.483569630375847	0.629827960407467
585	mlt_svk_swt_rus_aeg_sid_owc_ger_aze_uzb_fbf_sun_moo_mcd_fre_bsq_lit_amr_bam_cnt_alb_dut_ewe_pan_dyu_pol_est_ses_dgb_fin_por_hau_geo_nor_spa_urd_cze_chh_amh_hin_hun_zul_tag_krd_jav_jpn_knd_kor_rom_glc_lda_mol_bat_prs_sod_ind_mnd_eng_xho_ita_anl_bul_lat_guj_scr_qcu_ctl_arw_grk_yor_gam_slo_wly_swe_mly_ben_tsw_bos_bem_mao_tha_tig_tml_igb_tsn_azi_afr_ukr_tur_cic_vie_heb_akn_ven_swa	-0.106494038740182	-0.251105617967737	0.802286436543198
586	owc_rom_swt_afr_amr_mlt_anl_urd_azi_tur_tsn_ind_fbf_cze_eng_bsq_por_hau_zul_mnd_prs_svk_tsw_bos_swa_hin_est_yor_moo_fin_mol_sod_geo_rus_ger_grk_arw_tig_aeg_pan_hun_cic_mly_spa_sun_jpn_knd_kor_bul_mcd_dgb_ita_tag_nor_sid_jav_cnt_ukr_lda_glc_gam_dut_guj_scr_krd_qcu_swe_lit_slo_ewe_amh_alb_heb_ctl_bat_pol_ven_ben_akn_mao_tha_wly_tml_dyu_xho_aze_lat_fre_uzb_igb_vie_chh_ses_bem_bam	-0.545576327226209	-1.30100787025776	0.196469969261181
587	amh_grk_dgb_krd_gam_anl_sod_eng_tur_aze_tsn_ind_bem_dut_prs_bsq_mcd_hau_lda_mnd_mol_glc_fbf_bos_tsw_guj_fin_moo_ven_est_scr_heb_geo_afr_spa_rus_ukr_owc_aeg_swe_hun_ses_jav_por_mly_jpn_tml_kor_slo_ctl_yor_rom_mao_urd_sid_tag_cnt_ger_xho_alb_mlt_bul_fre_pan_nor_qcu_lat_cze_hin_zul_chh_svk_amr_arw_bat_ben_akn_pol_dyu_sun_tha_wly_knd_bam_cic_uzb_lit_ita_azi_swa_vie_tig_igb_ewe_swt	-0.58920569158018	-1.40584482563743	0.163102432908288
588	mlt_urd_cic_pan_gam_tig_aeg_alb_azi_uzb_dgb_mly_ewe_ita_bos_bsq_afr_amr_bem_mnd_cze_swe_ses_spa_bam_svk_hun_swt_akn_fin_scr_sod_geo_nor_eng_pol_glc_chh_amh_lit_est_xho_tag_rom_bat_jpn_knd_kor_por_fre_yor_bul_jav_lat_hau_mao_cnt_slo_lda_ger_owc_rus_ctl_krd_prs_qcu_ben_mcd_arw_tsw_anl_dut_heb_mol_sun_grk_fbf_guj_dyu_ind_tha_wly_tml_swa_zul_tur_ukr_hin_aze_tsn_vie_sid_ven_igb_moo	-0.506490586241624	-1.20487959920021	0.231306918544162
589	anl_pan_dyu_ger_tig_amr_chh_guj_uzb_azi_akn_sun_bam_scr_ctl_bsq_por_mlt_cic_cnt_lit_prs_yor_krd_dgb_grk_hun_igb_fbf_est_ita_sod_geo_mcd_cze_fre_ukr_heb_sid_arw_fin_ses_jav_urd_mao_jpn_tml_kor_alb_ben_bem_swe_mly_glc_wly_bat_mnd_hin_lda_rom_gam_dut_spa_eng_bul_qcu_pol_slo_mol_ven_owc_rus_amh_afr_tag_lat_xho_bos_moo_ind_tha_aeg_knd_tsn_swt_tur_nor_svk_aze_tsw_vie_hau_swa_ewe_zul	-1.06145299776414	-2.59152197512865	0.0110952388400424
590	wly_guj_ewe_rom_gam_mlt_amr_svk_uzb_tur_xho_tag_swt_ctl_urd_bsq_mol_heb_moo_cnt_spa_rus_ven_ita_akn_fre_hun_bem_tsw_fin_lit_hau_geo_cze_ukr_nor_alb_anl_sid_hin_est_swa_jav_grk_bat_jpn_knd_kor_mcd_arw_ses_slo_mao_eng_owc_mly_mnd_scr_bam_krd_tig_afr_pan_bul_glc_qcu_prs_lat_pol_dgb_amh_bos_sod_ben_ind_ger_dyu_dut_tsn_sun_tha_chh_tml_igb_cic_aze_por_swe_azi_lda_vie_aeg_zul_fbf_yor	-0.551400710665226	-1.3165622873271	0.191220748145075
591	chh_rom_cic_mol_mlt_amh_amr_lat_tur_aze_swt_ind_akn_krd_alb_bsq_cze_heb_dyu_mnd_guj_mcd_tsn_swe_swa_nor_fin_xho_zul_est_urd_wly_geo_glc_bos_ukr_eng_sod_tig_ben_hun_ses_jav_ctl_tag_jpn_knd_kor_dut_lit_dgb_arw_bat_fre_gam_mao_cnt_ita_bem_ger_sid_prs_por_bul_afr_qcu_pan_pol_rus_ewe_hau_spa_owc_slo_sun_grk_tsw_svk_lda_mly_tha_aeg_tml_yor_ven_uzb_scr_hin_azi_moo_vie_anl_bam_fbf_igb	-1.00441673283291	-2.4468024519302	0.0162919746840211
592	chh_mcd_lda_ctl_tig_amr_aeg_bos_tur_aze_xho_bat_swt_urd_por_bsq_ita_hau_ses_mnd_dut_fre_dgb_lat_ven_lit_est_dyu_zul_hun_grk_heb_geo_pan_cze_alb_eng_mlt_owc_spa_fin_bem_ind_rom_mao_jpn_knd_kor_svk_scr_igb_pol_mly_krd_amh_jav_cnt_glc_swa_guj_sod_ger_bul_hin_mol_qcu_swe_afr_ukr_ewe_sid_ben_gam_rus_tag_nor_akn_prs_moo_sun_tha_wly_tml_fbf_yor_uzb_slo_arw_azi_bam_vie_anl_tsn_cic_tsw	-0.448273968523091	-1.06527591412533	0.289509008757893
593	wly_grk_igb_ita_hau_mlt_tig_dut_aze_azi_bem_jav_tsw_afr_slo_bsq_ger_sid_dyu_cnt_swe_lat_ewe_bos_dgb_cze_est_moo_swt_hun_prs_aeg_geo_ctl_eng_nor_arw_heb_owc_por_fin_ses_sun_mol_mao_jpn_knd_kor_bul_mcd_yor_glc_tag_hin_gam_mly_mnd_rom_ven_pol_amr_fre_krd_lit_urd_qcu_rus_scr_pan_swa_amh_ben_anl_alb_bat_ukr_cic_svk_zul_ind_tha_chh_tml_bam_akn_uzb_spa_guj_tur_fbf_vie_sod_tsn_xho_lda	-0.190052152351363	-0.448909699852509	0.654541108305449
594	hau_afr_dgb_por_amh_sod_heb_ben_aze_uzb_ven_ind_lda_scr_fre_bsq_dut_gam_xho_mnd_ita_ger_bam_ctl_moo_rus_hun_cic_tsw_est_alb_aeg_geo_bos_lat_grk_urd_chh_mlt_pan_fin_igb_sun_swe_jav_jpn_tml_kor_guj_arw_tsn_rom_bat_krd_owc_tag_cnt_pol_ewe_cze_amr_ukr_glc_lit_hin_qcu_prs_svk_bul_bem_tig_spa_sid_slo_mly_mol_yor_nor_swt_mao_tha_wly_knd_ses_akn_azi_eng_mcd_tur_fbf_vie_anl_dyu_swa_zul	-0.847651721663348	-2.04977737111049	0.0432017715551065
595	sod_por_akn_lat_heb_sid_chh_prs_azi_uzb_fbf_sun_bam_afr_ctl_bsq_bul_hau_lda_mnd_ben_grk_swt_bos_tsw_slo_fin_ses_dyu_hun_ukr_gam_geo_cze_svk_pan_mcd_owc_mlt_scr_est_bem_ind_rus_bat_jpn_knd_kor_spa_rom_yor_mol_tag_ger_wly_mao_cnt_lit_swa_alb_anl_fre_glc_arw_pol_qcu_ita_dut_swe_ven_tig_nor_amr_hin_mly_urd_tsn_krd_dgb_jav_tha_aeg_tml_igb_cic_aze_guj_eng_tur_xho_vie_amh_zul_ewe_moo	0.186493936173308	0.438434678603785	0.662087991572653
596	heb_por_ewe_ukr_sod_owc_aeg_krd_uzb_azi_igb_bat_fbf_ben_scr_bsq_ger_gam_dyu_cnt_lat_mcd_xho_cze_tsw_pol_fin_swt_ses_est_svk_mlt_geo_ctl_bos_afr_rus_amr_anl_dut_hun_bam_ind_pan_mao_jpn_knd_kor_mol_lit_ven_nor_jav_fre_sid_mly_mnd_glc_bem_arw_hau_spa_alb_hin_swe_qcu_guj_bul_eng_swa_tig_ita_chh_prs_tag_slo_moo_rom_zul_sun_tha_wly_tml_yor_tsn_tur_grk_urd_aze_akn_vie_amh_lda_cic_dgb	-0.452621288637672	-1.07491922486612	0.285191801977148
597	amh_ukr_lda_bos_gam_chh_hau_afr_azi_aze_igb_mao_tsn_ben_spa_bsq_slo_mlt_ses_cnt_krd_swe_dyu_por_zul_pol_fin_swa_fbf_hun_arw_owc_geo_dut_rus_fre_alb_tig_anl_eng_est_ewe_tag_ger_bat_jpn_tml_kor_prs_urd_dgb_nor_mly_grk_sid_ind_mnd_glc_cic_lat_aeg_rom_pan_mcd_ctl_qcu_ita_guj_lit_yor_heb_cze_wly_hin_jav_bul_bam_scr_ven_sun_tha_amr_knd_akn_swt_tur_svk_mol_uzb_moo_vie_sod_bem_xho_tsw	0.330620975824101	0.780514785534897	0.437070066346036
598	mlt_scr_swa_bos_heb_wly_sid_eng_azi_uzb_akn_tag_bem_afr_pan_bsq_por_anl_igb_cnt_mol_glc_yor_cze_dgb_pol_est_bam_lda_hun_fre_amh_geo_lat_bul_krd_mcd_owc_amr_swe_fin_tsw_ind_hin_bat_jpn_tml_kor_nor_ben_zul_slo_jav_prs_tig_mly_mnd_alb_dyu_arw_aeg_ctl_lit_svk_rom_qcu_guj_spa_ukr_fbf_sod_rus_chh_ita_sun_urd_ses_grk_xho_mao_tha_gam_knd_ven_cic_tur_dut_ger_aze_moo_vie_hau_tsn_swt_ewe	0.188420964540321	0.444465084936342	0.65773897383278
599	sod_ben_moo_svk_aeg_anl_sid_rom_aze_tur_cic_tag_bem_cze_pan_bsq_bos_tig_ewe_mnd_mol_lat_swt_slo_yor_ukr_hun_akn_ses_est_fre_amr_geo_pol_hin_ctl_grk_owc_mlt_swe_fin_fbf_mao_arw_jav_jpn_knd_kor_bul_dut_zul_lit_bat_scr_amh_mly_cnt_krd_tsw_por_chh_guj_prs_afr_nor_qcu_eng_ger_ita_dyu_heb_urd_hau_mcd_sun_glc_swa_rus_dgb_ind_tha_gam_tml_ven_xho_azi_alb_spa_uzb_bam_vie_wly_tsn_igb_lda	-0.0989318797232466	-0.233053688393509	0.816231885315112
600	heb_svk_zul_ita_mlt_aeg_wly_fre_azi_aze_bem_sun_bam_mol_scr_bsq_grk_sid_swa_cnt_ben_pol_akn_prs_tsw_arw_fin_ewe_tsn_hun_mcd_anl_geo_hin_glc_bos_alb_sod_gam_urd_est_dgb_mly_pan_bat_jpn_tml_kor_eng_ctl_fbf_lit_mao_krd_owc_ind_mnd_slo_swt_guj_chh_spa_swe_bul_cze_qcu_rom_rus_por_ses_hau_dut_amr_lat_tag_afr_lda_ger_moo_jav_tha_tig_knd_xho_igb_uzb_ukr_nor_tur_yor_vie_amh_cic_ven_dyu	-0.328142193849296	-0.776904188821441	0.439186926126205
601	aeg_mcd_cic_eng_gam_mlt_amh_spa_tur_aze_bam_ind_fbf_guj_slo_bsq_svk_heb_bem_cnt_ukr_grk_ven_lit_dyu_fre_fin_zul_lda_est_arw_anl_geo_swe_afr_pol_lat_amr_sod_ben_hun_yor_jav_nor_bat_jpn_tml_kor_prs_por_tsn_krd_tag_glc_hau_mao_mnd_bul_ses_pan_owc_ctl_urd_scr_ita_qcu_dut_hin_cze_swa_chh_rus_tig_alb_mly_mol_xho_bos_moo_sun_tha_sid_knd_swt_akn_azi_ger_rom_uzb_igb_vie_wly_dgb_tsw_ewe	-0.665535621604558	-1.59308734853611	0.114533881930443
602	hau_grk_lda_swe_amh_mlt_aeg_ukr_azi_aze_ses_ind_tsn_mcd_por_bsq_pol_heb_dgb_mnd_pan_ben_swt_ger_dyu_rus_est_bem_zul_hun_spa_amr_geo_hin_urd_afr_bul_sod_gam_glc_fin_xho_mao_lit_jav_jpn_knd_kor_arw_alb_ewe_dut_bat_cze_sid_mly_cnt_svk_bam_prs_owc_lat_scr_nor_krd_qcu_rom_fre_slo_ven_anl_ita_chh_ctl_sun_bos_cic_eng_akn_tag_tha_tig_tml_igb_fbf_tur_mol_guj_uzb_tsw_vie_wly_moo_swa_yor	-0.948178775929948	-2.30029188837157	0.0236676375464391
603	tig_arw_yor_krd_amr_anl_amh_guj_azi_aze_bam_jav_zul_rus_por_bsq_dut_mlt_akn_cnt_swe_rom_ses_pol_igb_bul_est_lda_ewe_hun_alb_wly_geo_ukr_mol_ita_bos_owc_gam_mcd_fin_moo_tag_pan_mly_jpn_knd_kor_spa_afr_dgb_ben_bat_grk_hau_sun_mnd_hin_ven_slo_heb_lit_eng_prs_svk_qcu_ctl_lat_urd_bem_sid_glc_aeg_fre_mao_scr_tsn_ger_fbf_ind_tha_chh_tml_dyu_swt_uzb_nor_cze_tur_swa_vie_sod_cic_tsw_xho	0.333276649344247	0.784630373412352	0.434664430969449
604	owc_ctl_swt_urd_gam_amr_mlt_hin_tur_azi_bam_mly_bem_pol_glc_bsq_cze_sid_fbf_cnt_ukr_spa_akn_arw_dgb_mol_hun_igb_zul_fin_guj_heb_geo_nor_eng_rus_por_wly_aeg_bul_est_ses_jav_rom_ind_jpn_tml_kor_afr_grk_swa_slo_bat_swe_anl_tag_mnd_bos_lda_scr_chh_lat_pan_prs_svk_qcu_ger_ben_lit_dyu_sod_krd_amh_mcd_mao_dut_moo_fre_cic_sun_tha_tig_knd_ven_tsn_aze_ita_alb_uzb_xho_vie_hau_tsw_ewe_yor	-0.721021645683236	-1.73138207082182	0.086699723598786
605	anl_rom_zul_mol_amr_hau_mlt_scr_tur_azi_tsw_sun_bam_afr_bos_bsq_svk_owc_ses_mnd_cze_lat_ewe_guj_bem_swe_est_cic_yor_hun_mcd_gam_geo_rus_glc_bul_eng_chh_sod_krd_fin_igb_mao_arw_bat_jpn_tml_kor_urd_ger_lda_ben_mly_dut_sid_tag_cnt_hin_dyu_pan_heb_grk_slo_prs_ukr_qcu_alb_fre_ctl_ven_aeg_por_amh_ita_jav_pol_swa_nor_moo_ind_tha_tig_knd_dgb_fbf_uzb_spa_lit_aze_swt_vie_wly_akn_tsn_xho	0.416326726749087	0.982125380486884	0.328586209055645
606	aeg_bul_dgb_dut_wly_anl_sid_krd_uzb_azi_yor_sun_swt_urd_ctl_bsq_rus_tig_bem_mnd_lit_eng_tsn_scr_lda_grk_fin_akn_swa_hun_spa_gam_geo_afr_slo_pol_swe_heb_chh_glc_est_moo_jav_mol_mly_jpn_tml_kor_rom_ger_fbf_hin_bat_por_owc_tag_cnt_fre_xho_prs_hau_arw_alb_mcd_cze_qcu_lat_ben_bos_tsw_amh_guj_sod_ukr_mao_svk_bam_nor_zul_ind_tha_mlt_knd_ses_igb_tur_pan_ita_aze_ven_vie_amr_dyu_ewe_cic	-0.974218665833403	-2.36825299000506	0.0199421779259102
607	amr_pan_igb_urd_sod_mlt_chh_grk_azi_aze_fbf_jav_bem_lit_mcd_bsq_alb_gam_tsn_cnt_dut_slo_ven_cze_moo_eng_hun_ewe_ses_est_swe_wly_geo_ger_svk_rus_krd_hau_aeg_bos_fin_xho_sun_hin_mao_jpn_knd_kor_ita_ben_tsw_spa_tag_lat_heb_mly_mnd_mol_swt_bul_sid_pol_fre_scr_guj_qcu_afr_prs_ukr_dyu_owc_arw_amh_por_bat_nor_cic_ctl_bam_ind_tha_anl_tml_yor_swa_uzb_glc_rom_tur_akn_vie_tig_lda_zul_dgb	-0.653234328123137	-1.5607418790996	0.121981298817175
608	owc_slo_bam_svk_wly_amr_mlt_eng_azi_aze_zul_mly_ven_ita_dut_bsq_urd_hau_dgb_cnt_pan_ben_ses_nor_yor_mol_fin_moo_tsn_hun_rom_sid_geo_spa_ger_swe_ctl_sod_tig_fre_est_swt_tag_bul_sun_jpn_knd_kor_prs_guj_cic_lit_mao_ukr_amh_bat_mnd_mcd_ewe_grk_chh_glc_cze_rus_arw_qcu_hin_pol_krd_lda_gam_scr_heb_afr_ind_por_xho_alb_fbf_jav_tha_anl_tml_tsw_dyu_uzb_lat_bos_tur_akn_vie_aeg_swa_igb_bem	-0.789508885182725	-1.90652269218895	0.0596698241685167
609	gam_guj_xho_ger_aeg_tig_amh_pol_aze_azi_dyu_sun_ewe_hin_scr_bsq_por_owc_fbf_mnd_ben_glc_ven_bul_cic_spa_est_tsw_dgb_hun_ctl_chh_geo_ita_prs_rom_cze_hau_amr_afr_fin_igb_jav_dut_mly_jpn_knd_kor_slo_fre_swt_mol_bat_alb_sod_tag_cnt_arw_ses_krd_mlt_mcd_lat_rus_urd_qcu_swe_bos_svk_moo_wly_eng_anl_nor_ind_ukr_akn_lit_zul_mao_tha_sid_tml_tsn_bam_tur_grk_pan_uzb_bem_vie_heb_lda_yor_swa	0.0836584711289887	0.196848596180221	0.844375574738462
610	amh_alb_fbf_dut_mlt_gam_hau_arw_tur_azi_ven_sun_tsn_lat_eng_bsq_mcd_anl_bem_mnd_ctl_rus_akn_svk_moo_prs_fin_dyu_tsw_hun_fre_owc_geo_urd_ben_pol_afr_amr_sod_guj_est_yor_tag_ukr_bat_jpn_tml_kor_glc_mol_igb_slo_jav_scr_wly_ind_cnt_ger_ses_rom_aeg_pan_por_lit_grk_qcu_hin_swe_krd_lda_tig_bos_chh_nor_mao_spa_zul_cze_swt_mly_tha_sid_knd_ewe_dgb_uzb_bul_ita_aze_cic_vie_heb_bam_xho_swa	-0.00400646161586987	-0.00943905569004662	0.992489053719596
611	amh_urd_ewe_ita_chh_sod_wly_lat_aze_uzb_dgb_bat_zul_krd_slo_bsq_scr_amr_cic_cnt_mol_prs_ses_eng_igb_lit_hun_tsw_tsn_est_rus_heb_geo_guj_grk_rom_cze_owc_gam_nor_fin_dyu_mly_ben_tag_jpn_tml_kor_afr_ctl_xho_alb_jav_ger_sid_ind_mnd_por_moo_bul_anl_hin_glc_mcd_fre_qcu_pol_swe_pan_akn_hau_ukr_tig_svk_sun_arw_yor_bos_bem_mao_tha_aeg_knd_fbf_swa_azi_spa_dut_tur_swt_vie_mlt_ven_bam_lda	-0.614972845625261	-1.46790898775908	0.145502994865306
612	sod_swe_tsw_arw_hau_gam_tig_bul_tur_aze_dyu_mly_lda_svk_pol_bsq_mcd_mlt_swt_cnt_grk_pan_ses_krd_moo_mol_fin_dgb_tsn_est_lat_owc_geo_hin_ctl_ben_dut_amh_wly_eng_hun_bem_sun_prs_tag_jpn_knd_kor_spa_alb_ven_urd_jav_ukr_anl_bat_mnd_nor_fbf_rom_aeg_rus_ger_glc_guj_qcu_bos_lit_afr_bam_sid_por_chh_slo_ind_cze_yor_scr_swa_mao_tha_amr_tml_ewe_igb_azi_ita_fre_uzb_zul_vie_heb_akn_cic_xho	-0.0416370273162591	-0.0981236374374063	0.922045294724373
613	hau_grk_dgb_ger_owc_sod_amr_slo_uzb_tur_ses_tag_ven_urd_bos_bsq_ctl_anl_lda_cnt_fre_bul_tsn_ita_tsw_mol_est_xho_swa_hun_rus_amh_geo_alb_scr_afr_ukr_aeg_sid_nor_fin_igb_mly_mcd_mao_jpn_knd_kor_rom_swe_moo_prs_ind_arw_chh_jav_mnd_lit_yor_cze_mlt_ben_pol_guj_dut_qcu_por_spa_eng_dyu_wly_krd_gam_hin_sun_svk_swt_pan_ewe_bat_tha_tig_tml_cic_akn_aze_glc_lat_azi_bem_vie_heb_bam_zul_fbf	-0.540215555954293	-1.28710780603609	0.201250983253425
614	sod_lit_zul_ctl_tig_amh_amr_urd_uzb_tur_swt_mly_akn_bul_mol_bsq_prs_hau_xho_cnt_dut_pan_lda_scr_bem_bos_fin_cic_igb_est_swe_heb_geo_hin_slo_por_ita_wly_gam_lat_hun_ses_jav_rom_ind_jpn_knd_kor_grk_eng_ewe_afr_bat_nor_aeg_mao_mnd_guj_tsw_rus_sid_ger_svk_glc_arw_qcu_alb_spa_cze_tsn_chh_ukr_anl_mcd_sun_fre_fbf_pol_dgb_tag_tha_owc_tml_dyu_swa_aze_krd_ben_azi_ven_vie_mlt_yor_bam_moo	-0.0484136179579414	-0.114053392799935	0.909441333082784
615	sod_pol_bem_por_owc_sid_wly_pan_azi_uzb_tsw_mly_lda_glc_guj_bsq_rus_tig_dyu_mnd_alb_ukr_yor_lat_xho_ger_hun_zul_tsn_fin_arw_heb_geo_dut_fre_cze_hin_gam_hau_ctl_est_ven_bat_eng_jav_jpn_knd_kor_urd_krd_moo_mcd_tag_slo_chh_mao_cnt_nor_swt_grk_mlt_svk_ben_afr_mol_qcu_ita_spa_bul_cic_amh_swe_amr_prs_sun_scr_swa_bos_bam_ind_tha_aeg_tml_fbf_dgb_tur_lit_rom_aze_igb_vie_anl_ses_akn_ewe	0.139801994021588	0.329062650393764	0.742848228630699
616	sid_rom_bam_pan_amr_tig_hau_lat_uzb_aze_tsn_bat_dyu_spa_mol_bsq_fre_wly_xho_mnd_slo_lit_bem_urd_swa_ctl_fin_yor_lda_est_nor_heb_geo_ben_mcd_swe_eng_mlt_anl_ita_hun_moo_jav_prs_mao_jpn_tml_kor_grk_glc_ewe_pol_sun_svk_sod_mly_cnt_bos_igb_por_amh_guj_ger_hin_arw_qcu_afr_ukr_dut_ven_owc_krd_aeg_scr_ind_alb_dgb_rus_tsw_tag_tha_chh_knd_cic_swt_tur_cze_bul_azi_zul_vie_gam_ses_akn_fbf	0.0404465541857009	0.0952258031902574	0.92434035891474
617	mlt_pol_ses_swe_owc_sid_tig_fre_azi_uzb_yor_jav_bam_ukr_guj_bsq_ita_heb_moo_mnd_rom_glc_xho_nor_igb_ger_est_lda_zul_fin_lit_gam_geo_mol_lat_scr_por_aeg_amr_hin_hun_cic_mao_slo_bat_jpn_tml_kor_spa_arw_swa_afr_sun_krd_hau_ind_cnt_bul_tsn_mcd_wly_ben_cze_urd_eng_qcu_rus_pan_bos_ewe_chh_dut_amh_grk_tag_alb_fbf_prs_dyu_mly_tha_sod_knd_dgb_bem_aze_ctl_svk_tur_swt_vie_anl_akn_tsw_ven	-0.800561668664842	-1.93003110424454	0.0566502668983129
618	mlt_lit_ven_dut_aeg_sod_hau_bos_azi_uzb_ses_ind_swt_bul_scr_bsq_hin_anl_zul_cnt_nor_urd_moo_ukr_dgb_pan_fin_lda_yor_hun_lat_sid_geo_rom_rus_alb_ben_gam_wly_glc_est_fbf_bat_spa_mao_jpn_tml_kor_afr_grk_akn_por_mly_mol_chh_sun_mnd_guj_xho_krd_owc_slo_pol_ctl_prs_qcu_ger_cze_fre_tsn_heb_eng_tig_swe_tag_svk_dyu_mcd_igb_jav_tha_amh_knd_bem_tsw_tur_arw_ita_aze_swa_vie_amr_bam_ewe_cic	0.159340148289247	0.375622937592535	0.708052638413525
619	anl_fre_dgb_nor_chh_sod_gam_ita_aze_azi_lda_mly_fbf_bos_guj_bsq_arw_mlt_ses_mnd_afr_ctl_zul_glc_bam_rom_hun_dyu_tsw_fin_mcd_wly_geo_dut_urd_bul_prs_aeg_hau_pol_est_moo_ind_grk_jav_jpn_tml_kor_hin_cze_ven_alb_mao_scr_heb_tag_cnt_svk_xho_pan_sid_ger_lat_spa_mol_qcu_ben_rus_por_swa_amr_lit_tig_eng_sun_krd_akn_ukr_igb_bat_tha_owc_knd_swt_yor_tur_slo_swe_uzb_ewe_vie_amh_tsn_bem_cic	-0.258200644430577	-0.610399591488116	0.543085929161751
620	wly_pan_igb_nor_aeg_hau_owc_por_uzb_azi_xho_bat_moo_ctl_eng_bsq_arw_amh_tsn_cnt_spa_scr_ewe_bos_swt_krd_hun_ses_lda_fin_grk_mlt_geo_bul_alb_ita_guj_tig_sid_svk_est_zul_ind_prs_sun_jpn_knd_kor_fre_dut_yor_cze_mly_urd_sod_tag_mnd_ukr_dgb_ger_heb_slo_mol_lat_lit_qcu_swe_mcd_glc_dyu_chh_rom_anl_ben_mao_afr_fbf_rus_akn_jav_tha_amr_tml_ven_tsw_tur_hin_pol_aze_bem_vie_gam_bam_swa_cic	0.630487695846223	1.49407913710267	0.138540210352579
621	hau_ita_swt_eng_chh_heb_tig_mcd_azi_tur_yor_mly_igb_nor_por_bsq_guj_wly_akn_mnd_dut_slo_zul_ben_cic_fre_est_lda_dgb_hun_ukr_aeg_geo_scr_hin_grk_pan_sid_owc_cze_fin_tsw_bat_lit_mao_jpn_knd_kor_pol_spa_xho_svk_jav_urd_sod_tag_cnt_rom_fbf_lat_anl_swe_ctl_mol_prs_qcu_afr_arw_ger_tsn_amr_bos_gam_rus_sun_bul_swa_krd_ses_ind_tha_amh_tml_ewe_ven_uzb_alb_glc_aze_dyu_vie_mlt_bam_moo_bem	-0.104840130792792	-0.247762996438977	0.804863995341588
622	chh_grk_lda_ben_mlt_heb_owc_pol_aze_tur_swt_jav_ses_rom_ukr_bsq_svk_wly_swa_mnd_por_krd_akn_prs_fbf_cze_fin_ven_igb_est_hin_amh_geo_bul_eng_nor_scr_anl_sod_mcd_hun_moo_mly_swe_tag_jpn_tml_kor_rus_ger_bem_glc_sun_arw_amr_bat_cnt_slo_cic_lit_hau_spa_lat_urd_alb_qcu_guj_mol_bos_zul_gam_pan_sid_ita_mao_afr_dgb_ctl_bam_ind_tha_tig_knd_yor_tsn_azi_dut_fre_uzb_xho_vie_aeg_dyu_ewe_tsw	-0.201051827134626	-0.476444324570017	0.634875361395906
623	gam_mcd_xho_mol_tig_owc_heb_eng_uzb_aze_igb_bat_dyu_hin_rus_bsq_pan_mlt_yor_mnd_afr_urd_swt_ukr_moo_rom_fin_akn_ven_hun_bos_sod_geo_guj_nor_cze_krd_wly_hau_por_est_tsw_jav_alb_tag_jpn_knd_kor_lit_swe_zul_lat_mao_slo_sid_mly_cnt_scr_bam_svk_amr_pol_ger_fre_prs_qcu_spa_glc_ctl_fbf_amh_ben_aeg_grk_ind_bul_cic_ita_swa_sun_tha_anl_tml_lda_ses_azi_arw_dut_tur_bem_vie_chh_dgb_ewe_tsn	-0.217101350538618	-0.512223051836042	0.609709230841317
624	aeg_ukr_bam_grk_amr_heb_tig_guj_tur_uzb_tsw_ind_ewe_pan_krd_bsq_mcd_sid_tsn_mnd_ctl_urd_zul_scr_dyu_swe_hun_bem_akn_est_bos_anl_geo_pol_mol_glc_nor_gam_mlt_ita_fin_dgb_bat_eng_sun_jpn_knd_kor_lat_rus_xho_afr_jav_arw_wly_tag_cnt_alb_fbf_hin_owc_por_spa_ben_cze_qcu_dut_fre_rom_igb_chh_bul_hau_ger_mly_lit_moo_slo_ven_mao_tha_sod_tml_cic_ses_aze_svk_prs_azi_yor_vie_amh_swt_swa_lda	-0.621001887956446	-1.48459472669696	0.141032860073195
625	tig_hin_swt_ukr_mlt_owc_hau_eng_azi_aze_swa_jav_tsn_ctl_bul_bsq_ben_amh_lda_mnd_ita_spa_akn_svk_ven_glc_est_zul_ses_hun_fre_sod_geo_swe_lit_slo_bos_sid_gam_mcd_fin_igb_sun_urd_bat_jpn_tml_kor_guj_grk_cic_pol_tag_nor_chh_mao_cnt_por_tsw_alb_anl_cze_afr_dut_lat_qcu_scr_arw_mol_bem_aeg_rus_wly_krd_ind_prs_moo_pan_bam_mly_tha_amr_knd_yor_fbf_tur_ger_rom_uzb_ewe_vie_heb_xho_dyu_dgb	-0.0589033353099751	-0.138919214559986	0.889814366822656
626	tig_lat_tsn_pan_sod_owc_wly_dut_tur_azi_cic_tag_ven_rus_glc_bsq_guj_anl_yor_mnd_mcd_bul_ses_urd_bem_alb_est_dyu_ewe_hun_fre_amr_geo_spa_cze_krd_bos_amh_hau_scr_fin_moo_bat_rom_mao_jpn_tml_kor_slo_grk_lda_ukr_sun_arw_gam_jav_cnt_ctl_bam_mol_sid_lit_por_afr_prs_qcu_ger_ita_swe_dgb_heb_eng_aeg_ben_mly_svk_swa_hin_akn_ind_tha_mlt_knd_igb_zul_uzb_pol_nor_aze_fbf_vie_chh_tsw_swt_xho	-0.00165400617876691	-0.00389228653023828	0.996902749579132
627	hau_rus_swa_guj_gam_mlt_tig_glc_azi_uzb_swt_bat_zul_urd_alb_bsq_krd_amh_igb_mnd_pol_ctl_tsw_ger_ven_ita_hun_cic_bam_fin_spa_chh_geo_bos_pan_slo_mcd_aeg_sod_bul_est_lda_ind_lat_tag_jpn_knd_kor_nor_fre_dgb_hin_mly_grk_heb_sun_cnt_swe_fbf_mol_amr_svk_arw_cze_ukr_qcu_prs_por_rom_bem_wly_eng_sid_scr_mao_lit_ewe_dut_tsn_jav_tha_owc_tml_ses_xho_aze_ben_afr_tur_yor_vie_anl_akn_dyu_moo	-0.146109812910076	-0.345107189498661	0.730793095533183
628	owc_scr_yor_spa_chh_amr_anl_pol_azi_tur_dgb_sun_xho_ctl_lit_bsq_bul_tig_bam_mnd_cze_mcd_dyu_glc_igb_slo_hun_akn_ven_fin_grk_sod_geo_swe_nor_ben_por_hau_gam_prs_est_cic_tag_afr_ind_jpn_knd_kor_rus_urd_tsn_krd_mao_fre_heb_jav_cnt_eng_swt_ukr_amh_rom_alb_ita_bos_qcu_lat_ger_mol_fbf_aeg_hin_mlt_arw_mly_dut_lda_svk_tsw_bat_tha_sid_tml_ses_swa_aze_guj_pan_uzb_zul_vie_wly_ewe_moo_bem	-0.000783444829965888	-0.00184403366684877	0.998532624638247
629	amh_krd_ewe_alb_wly_owc_chh_glc_azi_aze_zul_mao_cic_dut_swe_bsq_slo_aeg_swa_cnt_fre_pan_lda_ger_fbf_lit_est_xho_bem_fin_nor_sod_geo_rom_grk_bos_ctl_anl_tig_mcd_hun_tsn_bat_scr_ind_jpn_tml_kor_ben_mol_bam_lat_sun_afr_gam_mly_mnd_eng_dyu_por_mlt_prs_cze_hin_rus_qcu_spa_pol_ukr_igb_amr_guj_hau_svk_jav_bul_yor_ita_tsw_tag_tha_heb_knd_dgb_ses_tur_urd_arw_uzb_akn_vie_sid_ven_swt_moo	-0.539343746702501	-1.285657266095	0.201754833005373
630	chh_nor_ewe_pol_aeg_mlt_wly_eng_tur_uzb_akn_mly_bam_ita_krd_bsq_ger_heb_igb_cnt_ctl_pan_swt_hin_yor_svk_fin_bem_lda_hun_urd_amh_geo_glc_cze_mol_alb_sod_owc_grk_est_xho_ind_spa_mao_jpn_tml_kor_scr_guj_dgb_dut_sun_por_anl_bat_mnd_slo_ven_bul_amr_fre_lit_ben_bos_qcu_afr_arw_prs_moo_sid_swe_tig_mcd_tag_rus_zul_rom_tsn_jav_tha_gam_knd_ses_cic_aze_ukr_lat_azi_dyu_vie_hau_fbf_tsw_swa	0.259419531888165	0.610264984001704	0.543174695198904
631	aeg_grk_ses_krd_anl_sod_amr_glc_tur_aze_akn_jav_ewe_arw_ita_bsq_pan_tig_yor_mnd_nor_lat_bam_scr_dgb_dut_fin_tsw_cic_est_guj_owc_geo_spa_rus_ctl_bos_chh_mlt_afr_hun_moo_sun_fre_bat_jpn_knd_kor_ben_hin_zul_bul_mly_por_hau_ind_cnt_cze_ven_urd_wly_alb_eng_mcd_mol_qcu_ger_lit_svk_swa_sid_rom_heb_slo_mao_ukr_igb_pol_fbf_tag_tha_amh_tml_swt_tsn_azi_swe_prs_uzb_lda_vie_gam_xho_dyu_bem	-0.11097847989735	-0.261562354318296	0.794237278139344
632	heb_pan_cic_bul_chh_wly_amr_ger_azi_uzb_bem_sun_dyu_svk_ukr_bsq_ctl_sod_zul_mnd_por_cze_yor_fre_moo_ita_fin_swt_bam_hun_bos_aeg_geo_spa_lat_lit_mcd_mlt_anl_swe_est_tsn_mly_ben_mao_jpn_knd_kor_nor_alb_igb_urd_tag_rus_sid_ind_cnt_glc_xho_grk_amh_afr_arw_slo_scr_qcu_prs_hin_eng_ses_tig_krd_gam_pol_bat_dut_lda_guj_ewe_jav_tha_owc_tml_dgb_ven_tur_rom_mol_aze_swa_vie_hau_tsw_fbf_akn	-1.19603845015047	-2.95567576139466	0.00395298881056422
633	sod_pol_ven_mcd_anl_sid_heb_pan_aze_uzb_igb_ind_dyu_rus_ger_bsq_por_gam_tsw_cnt_slo_bos_zul_fre_bem_grk_fin_swt_cic_hun_krd_mlt_geo_alb_urd_prs_hin_chh_aeg_eng_est_yor_mly_svk_sun_jpn_tml_kor_spa_nor_akn_arw_tag_swe_amh_jav_mnd_lat_fbf_scr_wly_bul_mol_ita_dut_qcu_ukr_glc_cze_tsn_tig_rom_hau_afr_mao_ctl_moo_guj_dgb_bat_tha_owc_knd_swa_ewe_azi_ben_lit_tur_xho_vie_amr_lda_ses_bam	-0.415520662032625	-0.986412549339457	0.326490109215472
634	gam_glc_yor_nor_owc_tig_sod_ctl_aze_azi_tsw_tag_akn_fre_mcd_bsq_urd_hau_ewe_cnt_hin_bul_ven_arw_swt_krd_fin_ses_dgb_est_afr_heb_geo_lat_rom_pan_ben_chh_amh_eng_hun_xho_mao_dut_ind_jpn_tml_kor_ita_ukr_bem_ger_bat_alb_aeg_sun_mnd_rus_zul_guj_sid_prs_scr_lit_grk_qcu_swe_bos_slo_dyu_anl_spa_amr_pol_jav_svk_moo_mol_swa_mly_tha_mlt_knd_fbf_tsn_tur_por_cze_uzb_bam_vie_wly_cic_igb_lda	0.683951237668872	1.62266757657019	0.108045716004127
635	heb_krd_ewe_slo_chh_wly_mlt_cze_uzb_azi_tsw_mao_dyu_bos_hin_bsq_arw_hau_xho_cnt_por_ger_fbf_grk_tsn_rom_est_moo_akn_fin_fre_gam_geo_dut_mol_ita_ben_amh_sid_prs_hun_lda_bat_scr_jav_jpn_tml_kor_eng_guj_zul_nor_ind_alb_anl_sun_mnd_pol_igb_lat_aeg_lit_rus_afr_spa_qcu_swe_ctl_ukr_ven_sod_svk_amr_mcd_mly_glc_dgb_pan_cic_tag_tha_owc_knd_swt_bam_aze_urd_bul_tur_yor_vie_tig_swa_ses_bem	1.15660315907183	2.80454236905995	0.00613479155861755
636	aeg_cze_zul_rus_sid_mlt_amh_lat_uzb_tur_cic_ind_yor_ger_ben_bsq_glc_owc_moo_mnd_hin_pan_xho_bul_ewe_alb_hun_bam_swa_est_svk_chh_geo_mcd_scr_fre_pol_wly_anl_afr_fin_swt_jav_eng_tag_jpn_knd_kor_grk_spa_lda_slo_mly_krd_sod_mao_cnt_bos_dgb_lit_hau_ctl_dut_por_guj_qcu_rom_arw_ita_dyu_gam_urd_tig_mol_sun_nor_tsn_prs_fbf_bat_tha_amr_tml_ses_akn_aze_ukr_swe_azi_igb_vie_heb_bem_tsw_ven	-0.570083279002962	-1.35950164291197	0.177274927513751
637	amh_mcd_yor_glc_sod_wly_mlt_mol_uzb_aze_fbf_bat_tsn_pol_por_bsq_rom_gam_dgb_mnd_spa_bul_bam_grk_dyu_bos_est_akn_cic_hun_guj_chh_geo_krd_fre_slo_lit_aeg_tig_svk_fin_xho_jav_lat_mao_jpn_tml_kor_ctl_scr_moo_swe_ind_nor_heb_mly_cnt_eng_igb_alb_amr_dut_afr_ita_ukr_qcu_rus_prs_urd_ewe_hau_pan_sid_ger_tag_arw_bem_ben_lda_sun_tha_anl_knd_swa_tsw_azi_hin_cze_tur_zul_vie_owc_swt_ven_ses	-0.0756175469458065	-0.178300654402971	0.858874687772894
638	mlt_ger_lda_ben_owc_amr_heb_arw_tur_aze_ses_bat_moo_ita_nor_bsq_swe_hau_dgb_cnt_lat_alb_zul_bul_bem_eng_est_ewe_ven_hun_glc_sod_geo_scr_urd_mol_grk_gam_anl_rom_fin_akn_tag_afr_sun_jpn_tml_kor_bos_dut_yor_por_jav_slo_tig_mly_mnd_mcd_bam_spa_aeg_ukr_svk_prs_pol_qcu_hin_krd_lit_tsw_amh_pan_chh_cze_mao_rus_cic_guj_xho_ind_tha_wly_knd_swa_swt_azi_ctl_fre_uzb_igb_vie_sid_dyu_tsn_fbf	-0.350795278892784	-0.830280194588078	0.40850673063834
639	heb_prs_ewe_bul_tig_sid_amh_rus_uzb_tur_tsw_sun_zul_ben_nor_bsq_afr_mlt_swt_cnt_krd_eng_cic_swe_swa_dut_est_xho_tsn_fin_por_gam_geo_hin_ger_mol_guj_chh_anl_spa_hun_igb_mao_cze_jav_jpn_tml_kor_lit_fre_ses_urd_bat_ita_aeg_tag_mnd_svk_dgb_glc_sod_rom_ukr_grk_slo_qcu_mcd_arw_alb_ven_hau_lat_owc_scr_mly_pan_akn_ctl_dyu_ind_tha_amr_knd_bam_moo_azi_pol_bos_aze_fbf_vie_wly_bem_lda_yor	-0.492794181650917	-1.17122175475242	0.24450175130933
640	amr_arw_yor_lat_heb_gam_hau_alb_tur_uzb_xho_ind_igb_ger_grk_bsq_prs_amh_dyu_mnd_swe_nor_ven_lit_zul_urd_hun_swa_bam_fin_rom_aeg_geo_ctl_dut_fre_glc_tig_wly_spa_est_fbf_bat_pol_jav_jpn_knd_kor_bos_mol_tsw_pan_mao_cze_owc_mly_cnt_rus_lda_guj_chh_ita_por_scr_bul_qcu_krd_eng_afr_ses_mlt_slo_sid_mcd_sun_ukr_swt_svk_cic_tag_tha_sod_tml_akn_tsn_azi_ben_hin_aze_ewe_vie_anl_moo_bem_dgb	-0.495124379684439	-1.17869762534301	0.241525565955537
641	aeg_bul_tsw_glc_sod_hau_owc_eng_azi_aze_tsn_ind_swt_pan_svk_bsq_grk_sid_yor_mnd_krd_fre_bam_mcd_akn_mol_fin_dyu_bem_est_ger_gam_geo_cze_alb_guj_bos_amr_wly_por_hun_xho_sun_prs_jav_jpn_tml_kor_dut_ben_ewe_urd_mao_pol_heb_mly_cnt_rus_cic_lat_tig_ita_ctl_spa_scr_qcu_arw_afr_slo_ven_mlt_ukr_chh_swe_tag_nor_swa_hin_lda_bat_tha_anl_knd_igb_dgb_uzb_lit_rom_tur_zul_vie_amh_ses_moo_fbf	-0.153144711917031	-0.36111702105794	0.718831012526674
642	hau_ben_yor_fre_tig_wly_sod_glc_uzb_aze_swt_ind_tsw_rom_ger_bsq_nor_gam_lda_cnt_scr_arw_cic_pol_zul_lat_est_akn_bem_fin_dut_amr_geo_prs_swe_mcd_rus_sid_anl_pan_hun_moo_sun_alb_tag_jpn_tml_kor_ita_krd_fbf_cze_jav_por_aeg_bat_mnd_urd_swa_bos_mlt_lit_guj_mol_eng_qcu_grk_ukr_ctl_dyu_amh_svk_owc_hin_mly_bul_ses_afr_bam_mao_tha_heb_knd_ven_dgb_azi_spa_slo_tur_xho_vie_chh_igb_ewe_tsn	-0.0929369415430074	-0.218955393422389	0.827164602986252
643	amr_spa_ven_cze_heb_hau_chh_slo_uzb_aze_swt_mao_tsn_grk_ctl_bsq_fre_owc_yor_mnd_urd_lit_xho_bul_akn_svk_est_lda_zul_fin_mol_tig_geo_ger_arw_nor_ben_wly_anl_pol_hun_fbf_ind_pan_sun_jpn_knd_kor_ukr_krd_dgb_rom_bat_por_sod_mly_cnt_eng_moo_glc_aeg_alb_rus_prs_ita_qcu_dut_guj_hin_ewe_mlt_afr_amh_scr_tag_bos_swa_lat_dyu_jav_tha_gam_tml_cic_tsw_azi_mcd_swe_tur_bam_vie_sid_bem_igb_ses	0.237628015627861	0.559926613197586	0.576875706391025
644	hau_bul_bem_afr_gam_heb_chh_ita_azi_tur_moo_sun_igb_lit_slo_bsq_ctl_owc_dyu_cnt_ger_cze_xho_prs_cic_krd_est_tsw_ewe_fin_alb_mlt_geo_grk_dut_hin_ukr_amh_amr_ben_hun_akn_mly_mcd_bat_jpn_tml_kor_glc_spa_swt_urd_ind_lat_sid_tag_mnd_bos_fbf_eng_wly_svk_pan_por_pol_qcu_nor_scr_rom_swa_aeg_arw_tig_fre_mao_swe_ven_rus_ses_jav_tha_sod_knd_lda_zul_uzb_guj_mol_aze_tsn_vie_anl_yor_dgb_bam	-0.469622134385766	-1.11616687027855	0.267226343779978
645	chh_spa_swa_lit_tig_hau_anl_rom_azi_uzb_akn_tag_zul_rus_afr_bsq_bul_gam_bem_mnd_slo_urd_ven_scr_cic_lat_est_fbf_tsn_hun_pol_sid_geo_swe_ita_por_arw_amr_heb_pan_fin_dgb_mao_glc_bat_jpn_knd_kor_fre_hin_igb_guj_sun_mcd_aeg_mly_cnt_nor_tsw_ben_owc_ctl_mol_cze_ger_qcu_eng_ukr_alb_bam_sod_svk_mlt_krd_jav_prs_dyu_grk_moo_ind_tha_wly_tml_swt_lda_tur_bos_dut_aze_yor_vie_amh_xho_ewe_ses	-0.349412048304847	-0.827485858810231	0.41008002823218
646	amh_pol_tsn_hin_anl_sid_amr_fre_azi_aze_ven_sun_zul_alb_rus_bsq_swe_wly_dgb_cnt_bos_scr_dyu_ukr_cic_mcd_est_ses_tsw_hun_glc_aeg_geo_urd_por_bul_dut_hau_chh_ben_fin_akn_ind_ger_jav_jpn_tml_kor_afr_eng_swa_krd_bat_svk_tig_mly_mnd_cze_igb_mol_gam_spa_prs_pan_lat_qcu_ctl_guj_grk_swt_owc_slo_mlt_lit_tag_nor_bam_rom_moo_mao_tha_heb_knd_ewe_bem_uzb_arw_ita_tur_yor_vie_sod_xho_lda_fbf	-0.185827080700491	-0.438461105165097	0.662068907795583
647	wly_bul_fbf_nor_tig_anl_amr_ctl_uzb_aze_yor_mly_swa_dut_pol_bsq_mol_heb_lda_mnd_spa_slo_ven_lit_igb_scr_est_akn_bam_fin_guj_mlt_geo_swe_eng_lat_grk_hau_sid_hin_hun_ses_mao_fre_jav_jpn_tml_kor_ita_glc_xho_krd_bat_cze_chh_tag_cnt_prs_cic_ben_amh_mcd_rom_bos_ger_qcu_por_pan_urd_zul_owc_arw_sod_afr_sun_rus_tsn_svk_bem_ind_tha_gam_knd_dyu_moo_tur_ukr_alb_azi_swt_vie_aeg_tsw_ewe_dgb	-0.754421126154057	-1.81747245863936	0.0723650068265402
648	amr_glc_xho_mcd_chh_amh_wly_mol_aze_tur_swa_mly_dyu_cze_rom_bsq_lat_sod_zul_mnd_bul_svk_bem_scr_dgb_ctl_est_tsn_ses_fin_alb_owc_geo_por_eng_ukr_grk_hau_anl_slo_hun_fbf_mao_arw_ind_jpn_knd_kor_urd_hin_moo_nor_tag_afr_gam_jav_cnt_dut_ewe_fre_aeg_rus_pol_prs_guj_qcu_ben_swe_spa_igb_tig_ita_sid_pan_bat_lit_cic_ger_akn_sun_tha_heb_tml_swt_yor_azi_bos_krd_uzb_bam_vie_mlt_ven_tsw_lda	-0.580728466637127	-1.38846861787655	0.168311115581967
649	mlt_nor_ses_pol_heb_owc_amh_bul_azi_tur_ven_ind_fbf_slo_rom_bsq_eng_hau_akn_mnd_scr_urd_bem_lat_moo_fre_fin_xho_yor_est_prs_aeg_geo_alb_ger_cze_arw_amr_anl_afr_hun_tsn_mly_krd_jav_jpn_tml_kor_por_swe_swt_spa_sun_ita_wly_mao_cnt_dut_igb_glc_chh_grk_lit_hin_ukr_qcu_pan_rus_mol_lda_sod_guj_sid_bos_bat_ctl_zul_ben_bam_tag_tha_tig_knd_swa_dgb_aze_mcd_svk_uzb_cic_vie_gam_dyu_tsw_ewe	-0.680715622009539	-1.63318442016349	0.105811446467332
650	gam_ukr_swt_nor_sid_heb_owc_mcd_tur_uzb_igb_mao_bem_pol_lat_bsq_afr_amr_dyu_cnt_glc_ita_ewe_scr_moo_bul_est_lda_zul_fin_arw_wly_geo_fre_lit_spa_bos_tig_sod_ger_hun_dgb_tag_alb_bat_jpn_knd_kor_prs_hin_ses_rom_jav_guj_mlt_ind_mnd_rus_tsn_ctl_chh_svk_eng_slo_pan_qcu_por_krd_cze_cic_hau_ben_anl_dut_sun_swe_ven_mol_swa_mly_tha_amh_tml_akn_fbf_azi_urd_grk_aze_tsw_vie_aeg_xho_yor_bam	-0.486168996091709	-1.15565951405835	0.250780858978594
651	amr_alb_igb_cze_hau_amh_heb_slo_uzb_aze_tsw_jav_xho_por_glc_bsq_rus_mlt_akn_mnd_rom_scr_moo_ger_yor_mcd_est_cic_zul_hun_spa_tig_geo_ukr_bos_pol_bul_sid_sod_ben_fin_ses_mly_lit_mao_jpn_tml_kor_ita_krd_swa_lat_ind_afr_chh_bat_cnt_arw_fbf_urd_aeg_ctl_eng_fre_dut_qcu_mol_svk_pan_tsn_anl_guj_gam_prs_tag_nor_dyu_hin_lda_sun_tha_owc_knd_ewe_ven_azi_swe_grk_tur_bem_vie_wly_bam_dgb_swt	0.183561366118686	0.432031934631495	0.666718240836149
652	hau_svk_akn_dut_gam_aeg_heb_spa_azi_tur_ven_sun_tsn_swe_ger_bsq_urd_sod_cic_mnd_slo_lit_ewe_por_zul_grk_fin_ses_bem_est_prs_anl_geo_guj_arw_fre_ita_tig_wly_bos_hun_lda_ind_hin_mao_jpn_knd_kor_afr_bul_xho_scr_jav_ctl_sid_bat_cnt_cze_swa_alb_mlt_krd_pol_ben_eng_qcu_mcd_pan_glc_fbf_chh_nor_amr_rus_mly_lat_bam_ukr_yor_tag_tha_owc_tml_tsw_dgb_uzb_mol_rom_aze_dyu_vie_amh_moo_igb_swt	-0.539302482771581	-1.28393011243966	0.202355983650408
653	gam_ger_fbf_dut_hau_mlt_tig_ita_azi_uzb_lda_jav_bem_grk_eng_bsq_cze_amr_moo_cnt_mcd_ukr_yor_scr_tsn_lat_est_xho_ven_fin_spa_chh_geo_lit_prs_por_rus_heb_sod_alb_hun_dyu_mao_slo_bat_jpn_tml_kor_urd_ben_tsw_hin_sun_bos_anl_mly_mnd_pan_cic_svk_sid_bul_rom_pol_swe_qcu_krd_glc_afr_zul_aeg_mol_owc_ctl_ind_fre_swt_guj_ses_tag_tha_amh_knd_swa_ewe_aze_arw_nor_tur_dgb_vie_wly_igb_akn_bam	-0.0785513457669027	-0.185069668530743	0.853577400485251
654	gam_alb_tsw_dut_tig_sid_amh_arw_aze_tur_akn_mly_bem_spa_pol_bsq_bos_anl_swa_cnt_glc_mol_ven_ctl_ewe_mcd_hun_fbf_lda_fin_eng_wly_geo_nor_rom_grk_por_sod_hau_prs_est_swt_ind_ita_bat_jpn_tml_kor_slo_urd_igb_lit_jav_swe_aeg_tag_mnd_krd_tsn_svk_mlt_ukr_lat_guj_cze_qcu_bul_afr_ben_ses_amr_pan_chh_ger_mao_hin_dgb_scr_zul_sun_tha_heb_knd_bam_dyu_azi_fre_rus_uzb_cic_vie_owc_moo_yor_xho	-0.281709175205187	-0.666289311481281	0.506875683370741
655	mlt_mcd_tsn_rus_amr_chh_wly_bul_azi_aze_bam_ind_swa_ctl_ben_bsq_ita_gam_ewe_mnd_slo_grk_cic_krd_ses_guj_fin_yor_ven_est_afr_hau_geo_pol_hin_lit_bos_owc_tig_svk_hun_dyu_mao_ger_jav_jpn_knd_kor_fre_alb_bem_glc_sun_rom_aeg_tag_cnt_pan_fbf_mol_anl_arw_prs_eng_swe_qcu_spa_ukr_cze_tsw_sod_dut_heb_nor_bat_urd_xho_por_swt_mly_tha_sid_tml_akn_dgb_uzb_scr_lat_tur_moo_vie_amh_zul_igb_lda	0.825576011394728	1.9640135073291	0.0525144685825624
656	anl_svk_lda_eng_amh_hau_tig_ita_azi_uzb_bam_bat_ses_grk_prs_bsq_nor_amr_ven_cnt_por_krd_tsn_mol_ewe_pan_fin_tsw_dyu_hun_cze_chh_geo_ger_lat_arw_bul_aeg_gam_fre_est_bem_jav_slo_ind_jpn_tml_kor_guj_lit_xho_urd_mao_dut_mlt_tag_mnd_ukr_fbf_hin_heb_mcd_glc_afr_swe_qcu_bos_pol_spa_swa_sid_alb_wly_ctl_sun_scr_igb_rus_zul_mly_tha_sod_knd_cic_dgb_aze_ben_rom_tur_moo_vie_owc_yor_akn_swt	-0.931646864112761	-2.25849988665753	0.0262519973843854
657	amr_eng_dgb_pol_tig_sod_gam_guj_uzb_tur_bem_mao_moo_bul_scr_bsq_cze_hau_bam_cnt_ita_ukr_tsw_dut_fbf_krd_hun_igb_akn_fin_lat_anl_geo_rom_mol_rus_hin_owc_sid_bos_est_cic_tag_arw_bat_jpn_knd_kor_lit_spa_ewe_alb_ind_ben_chh_mly_mnd_fre_swt_por_heb_ger_ctl_grk_svk_qcu_mcd_pan_swe_xho_mlt_prs_amh_glc_sun_urd_lda_nor_ven_jav_tha_wly_tml_ses_dyu_aze_afr_slo_azi_zul_vie_aeg_tsn_yor_swa	-0.446476450458098	-1.06093187235485	0.291468328513329
658	amh_ben_ven_eng_anl_wly_sid_ukr_aze_uzb_yor_bat_ses_hin_prs_bsq_bos_sod_ewe_mnd_lit_ita_zul_nor_lda_rus_fin_dgb_xho_est_krd_heb_geo_grk_cze_fre_slo_aeg_chh_por_hun_dyu_mao_pol_mly_jpn_knd_kor_mol_ctl_fbf_lat_tag_scr_hau_jav_cnt_alb_bam_guj_owc_dut_glc_swe_arw_qcu_ger_afr_mcd_cic_tig_spa_amr_pan_sun_bul_tsn_urd_moo_ind_tha_gam_tml_akn_swt_azi_svk_rom_tur_tsw_vie_mlt_igb_swa_bem	0.00424411170039874	0.00999928038693361	0.992043280332313
659	aeg_scr_akn_lat_anl_tig_gam_eng_uzb_aze_igb_mly_ven_pol_alb_bsq_cze_hau_swt_cnt_mcd_lit_tsn_guj_dgb_krd_hun_fbf_bem_fin_bos_amr_geo_ukr_ita_ger_glc_mlt_heb_urd_est_swa_ind_bul_mao_jpn_tml_kor_por_fre_ewe_slo_tag_nor_wly_sun_mnd_afr_tsw_spa_chh_hin_grk_mol_ben_qcu_ctl_rus_rom_zul_sod_swe_owc_arw_jav_prs_dyu_dut_xho_bat_tha_sid_knd_cic_lda_tur_pan_svk_azi_moo_vie_amh_bam_ses_yor	0.000926900843585351	0.00218274600224986	0.998263097346685
660	aeg_eng_bam_fre_wly_chh_mlt_guj_aze_azi_yor_ind_akn_bos_ben_bsq_krd_gam_ses_mnd_prs_dut_moo_pol_zul_pan_hun_dyu_xho_fin_lat_hau_geo_bul_cze_afr_ukr_sod_tig_glc_est_lda_jav_urd_tag_jpn_tml_kor_rom_nor_ven_alb_bat_arw_heb_sun_cnt_slo_tsw_swe_anl_lit_mcd_ctl_scr_qcu_rus_spa_ita_tsn_sid_hin_amh_ger_mao_por_fbf_grk_bem_mly_tha_amr_knd_cic_igb_tur_svk_mol_uzb_swa_vie_owc_ewe_swt_dgb	-0.123400509469133	-0.290993169888319	0.771704524456679
661	amr_bul_swa_hin_amh_sod_aeg_eng_aze_tur_tsn_sun_cic_lat_mcd_bsq_urd_sid_dgb_cnt_svk_scr_ven_alb_swt_arw_est_ses_yor_hun_ukr_heb_geo_guj_slo_por_glc_owc_anl_rus_fin_bam_tag_lit_ind_jpn_knd_kor_krd_pan_bem_ger_mao_bos_tig_bat_mnd_cze_xho_swe_chh_afr_rom_dut_grk_qcu_prs_spa_pol_akn_gam_ctl_hau_mol_jav_nor_fbf_ita_lda_mly_tha_mlt_tml_igb_moo_azi_ben_fre_uzb_dyu_vie_wly_ewe_zul_tsw	-1.26009920022765	-3.12752518378387	0.00235364513008382
662	aeg_prs_cic_bul_sid_mlt_amr_eng_aze_uzb_fbf_jav_swt_ben_cze_bsq_guj_heb_yor_cnt_afr_ctl_moo_swe_swa_rom_fin_dgb_bem_hun_scr_wly_geo_ukr_alb_slo_urd_amh_tig_lit_est_igb_mly_svk_bat_jpn_knd_kor_arw_dut_tsn_mcd_tag_mol_anl_ind_mnd_ita_xho_spa_chh_grk_rus_hin_krd_qcu_lat_bos_nor_lda_owc_fre_hau_glc_sun_ger_ven_por_tsw_mao_tha_sod_tml_ses_zul_azi_pan_pol_tur_dyu_vie_gam_bam_akn_ewe	-0.499094511528382	-1.18659182792376	0.238411065208151
663	tig_glc_ewe_mol_hau_sid_anl_spa_uzb_tur_bam_jav_swt_ger_ctl_bsq_lit_mlt_tsn_cnt_lat_rom_cic_eng_igb_alb_fin_lda_bem_est_slo_aeg_geo_grk_cze_fre_hin_gam_owc_svk_hun_tsw_sun_bul_bat_jpn_knd_kor_prs_scr_xho_krd_mao_arw_amr_ind_mnd_swe_dgb_rus_sod_mcd_guj_afr_ben_qcu_urd_ita_bos_dyu_wly_por_heb_pol_mly_ukr_yor_pan_moo_tag_tha_chh_tml_zul_ven_azi_nor_dut_aze_akn_vie_amh_swa_ses_fbf	0.349750472386794	0.822968343176706	0.412631257365405
664	hau_ita_cic_alb_sid_anl_chh_pol_tur_aze_bem_bat_akn_ukr_mol_bsq_afr_amr_moo_cnt_lat_dut_ses_hin_dgb_pan_hun_tsn_bam_fin_mcd_heb_geo_svk_swe_nor_fre_wly_amh_ger_est_fbf_sun_rus_tag_jpn_knd_kor_krd_bos_dyu_bul_mao_ben_mlt_jav_mnd_rom_swa_guj_sod_urd_arw_prs_por_qcu_cze_spa_eng_xho_tig_glc_aeg_scr_mly_ctl_zul_lit_yor_ind_tha_gam_tml_tsw_ven_uzb_slo_grk_azi_lda_vie_owc_swt_ewe_igb	-0.264160889224482	-0.624242026496636	0.533997003665951
665	sid_slo_dgb_rus_chh_hau_wly_eng_uzb_aze_lda_ind_ven_guj_nor_bsq_ita_mlt_tsn_mnd_afr_cze_fbf_bos_bam_mol_fin_xho_ses_est_pan_amr_geo_bul_por_hin_ukr_heb_tig_urd_hun_bem_tag_svk_mao_jpn_tml_kor_mcd_swe_swt_krd_bat_glc_sod_mly_cnt_dut_ewe_ben_amh_alb_lit_ctl_lat_qcu_fre_scr_rom_tsw_gam_pol_aeg_ger_sun_prs_akn_spa_dyu_jav_tha_anl_knd_moo_swa_azi_arw_grk_tur_cic_vie_owc_igb_yor_zul	-0.69428999803271	-1.66463227883305	0.0993519145974514
666	chh_mol_tsw_cze_gam_anl_sod_mcd_uzb_tur_ses_tag_akn_slo_spa_bsq_hin_aeg_zul_cnt_alb_guj_bem_lat_ewe_rus_est_fbf_ven_fin_ger_amh_geo_dut_scr_swe_svk_mlt_hau_pan_hun_yor_bat_pol_mao_jpn_knd_kor_ctl_ben_igb_bos_ind_bul_heb_sun_mnd_prs_swt_arw_tig_rom_fre_ita_afr_qcu_grk_eng_nor_tsn_sid_urd_wly_por_jav_lit_xho_ukr_swa_mly_tha_amr_tml_moo_lda_azi_krd_glc_aze_dgb_vie_owc_cic_bam_dyu	-0.369115613385137	-0.873804843528151	0.384475339869218
667	wly_pol_fbf_krd_sid_chh_heb_rus_azi_aze_dyu_bat_tsn_glc_pan_bsq_rom_owc_cic_mnd_prs_ger_ven_ukr_yor_ben_fin_zul_igb_est_spa_hau_geo_scr_por_svk_ctl_tig_sod_slo_hun_bem_mao_swe_sun_jpn_knd_kor_fre_nor_dgb_grk_jav_mcd_gam_tag_cnt_arw_ewe_urd_amh_ita_bul_eng_mol_qcu_guj_bos_lit_tsw_aeg_afr_amr_cze_ind_hin_lda_lat_swa_mly_tha_anl_tml_akn_ses_uzb_dut_alb_tur_xho_vie_mlt_swt_bam_moo	-0.16404488285164	-0.387373880713368	0.699364544335559
668	heb_eng_zul_alb_sid_amr_tig_lit_aze_uzb_ses_mao_bam_ita_pol_bsq_ben_chh_lda_cnt_ukr_svk_cic_pan_ven_ger_hun_igb_dgb_fin_bul_hau_geo_fre_scr_guj_por_wly_owc_afr_est_moo_ind_swe_tag_jpn_tml_kor_nor_rus_swa_slo_sun_glc_anl_jav_mnd_hin_tsn_bos_sod_cze_rom_spa_lat_qcu_urd_ctl_mcd_tsw_gam_prs_aeg_krd_bat_grk_dyu_mol_yor_mly_tha_mlt_knd_akn_ewe_azi_dut_arw_tur_bem_vie_amh_fbf_swt_xho	0.381992197599553	0.898437103989783	0.371272768043991
669	chh_alb_bem_mol_aeg_hau_anl_bul_aze_uzb_ven_jav_xho_dut_lat_bsq_mcd_amh_ewe_mnd_cze_glc_fbf_ben_swt_krd_est_dyu_lda_hun_pan_sod_geo_nor_pol_eng_hin_mlt_sid_ctl_fin_tsn_mao_guj_mly_jpn_knd_kor_slo_urd_cic_ukr_ind_por_tig_sun_cnt_spa_ses_bos_amr_prs_ger_rom_afr_qcu_scr_lit_ita_moo_gam_svk_owc_fre_bat_rus_dgb_grk_igb_tag_tha_wly_tml_zul_tsw_tur_swe_arw_azi_swa_vie_heb_akn_bam_yor	-0.383727352536055	-0.909965978149527	0.365192832341799
670	owc_svk_tsn_mcd_tig_mlt_wly_ben_aze_tur_swt_tag_moo_slo_por_bsq_mol_sod_fbf_mnd_cze_ctl_ses_bos_igb_swe_fin_cic_dgb_est_arw_heb_geo_eng_hin_fre_dut_chh_amh_rus_hun_xho_ind_lat_mly_jpn_tml_kor_krd_spa_ven_scr_bat_grk_gam_sun_cnt_afr_akn_glc_sid_lit_guj_ita_urd_qcu_alb_rom_ukr_bam_amr_prs_hau_ger_jav_pan_dyu_bul_ewe_mao_tha_anl_knd_yor_zul_azi_nor_pol_uzb_tsw_vie_aeg_lda_swa_bem	-0.483076454350268	-1.15042090633331	0.252920066236367
671	gam_guj_swa_afr_wly_mlt_heb_ukr_azi_aze_tsn_mao_cic_scr_por_bsq_hin_aeg_ewe_mnd_ger_urd_ses_cze_swt_mol_est_dyu_igb_hun_prs_chh_geo_fre_ctl_mcd_spa_tig_owc_pol_fin_bam_jav_slo_tag_jpn_knd_kor_svk_arw_fbf_krd_mly_swe_sod_ind_cnt_rus_xho_pan_sid_grk_dut_bos_lat_qcu_alb_bul_ben_dgb_amh_ita_amr_nor_bat_eng_akn_rom_yor_sun_tha_hau_tml_moo_bem_uzb_glc_lit_tur_zul_vie_anl_ven_lda_tsw	-0.356921448337059	-0.845498664848618	0.400002563461113
672	gam_nor_dyu_alb_chh_amh_sod_ita_azi_aze_lda_mly_swa_afr_mol_bsq_glc_wly_moo_mnd_bul_scr_dgb_eng_akn_guj_hun_ses_xho_fin_swe_owc_geo_urd_ben_ger_svk_anl_mlt_hin_est_ven_ind_ukr_tag_jpn_knd_kor_krd_pol_zul_por_jav_spa_hau_bat_cnt_cze_ewe_rus_heb_rom_ctl_arw_bos_qcu_slo_lat_fre_fbf_tig_dut_aeg_lit_sun_grk_tsn_mcd_igb_mao_tha_amr_tml_yor_cic_tur_prs_pan_uzb_bam_vie_sid_swt_tsw_bem	0.133249335939466	0.313742296240077	0.754419411931149
673	heb_lit_swt_bos_amh_tig_sid_mcd_azi_aze_ewe_sun_moo_prs_slo_bsq_pol_anl_xho_mnd_ctl_bul_swa_rom_yor_rus_hun_tsw_bem_fin_guj_wly_geo_pan_ita_mol_eng_mlt_amr_alb_est_zul_mao_cze_mly_jpn_tml_kor_glc_dut_akn_urd_bat_lat_hau_ind_cnt_afr_tsn_spa_chh_ben_svk_arw_ukr_qcu_swe_por_fre_fbf_aeg_scr_sod_krd_jav_ger_ven_grk_dyu_tag_tha_owc_knd_igb_lda_uzb_nor_hin_tur_cic_vie_gam_bam_ses_dgb	-0.156842179355902	-0.369803059287163	0.712370009596043
674	sod_ctl_xho_arw_amh_chh_aeg_alb_aze_uzb_igb_mly_swt_por_urd_bsq_rus_wly_swa_cnt_glc_spa_bam_swe_yor_ukr_est_ven_zul_hun_lat_mlt_geo_hin_cze_lit_pan_gam_sid_slo_fin_cic_ind_nor_mao_jpn_tml_kor_mcd_mol_bem_afr_bat_bul_tig_sun_mnd_bos_dgb_scr_owc_krd_svk_ben_ger_qcu_rom_eng_pol_ewe_anl_dut_amr_prs_jav_guj_tsn_ita_ses_tag_tha_heb_knd_tsw_dyu_azi_grk_fre_tur_fbf_vie_hau_akn_moo_lda	-0.604807329067194	-1.44575630405773	0.151607132266456
675	hau_rom_xho_ctl_sod_sid_anl_ben_aze_tur_swt_tag_dgb_arw_mol_bsq_afr_owc_igb_mnd_pan_ita_dyu_hin_akn_scr_hun_moo_swa_fin_glc_aeg_geo_dut_alb_fre_swe_gam_amh_guj_est_cic_sun_por_ind_jpn_tml_kor_krd_mcd_bam_prs_bat_urd_wly_jav_cnt_bos_ven_nor_tig_lat_bul_grk_svk_qcu_ger_pol_spa_zul_chh_lit_mlt_rus_mao_cze_tsn_slo_ses_mly_tha_amr_knd_ewe_yor_uzb_ukr_eng_azi_fbf_vie_heb_tsw_lda_bem	-1.03530493715899	-2.53281063560533	0.0129899998519312
676	hau_prs_tsn_ger_sod_amh_anl_afr_aze_uzb_moo_jav_bem_glc_alb_bsq_spa_chh_cic_cnt_ukr_ita_swa_rom_bam_krd_est_dyu_ven_hun_lat_gam_geo_hin_bul_scr_pan_mlt_sid_por_fin_ewe_mly_nor_ind_jpn_knd_kor_fre_ben_lda_mcd_bat_dut_tig_tag_mnd_eng_akn_ctl_owc_mol_grk_pol_cze_qcu_swe_rus_urd_zul_wly_svk_aeg_arw_mao_bos_igb_slo_dgb_sun_tha_heb_tml_fbf_yor_azi_lit_guj_tur_xho_vie_amr_swt_tsw_ses	-0.602271028867241	-1.43895328999982	0.153520943921157
677	amr_glc_dgb_rom_sod_aeg_hau_arw_aze_tur_tsn_bat_cic_alb_pan_bsq_prs_gam_fbf_mnd_mol_rus_swt_guj_akn_nor_hun_zul_ven_est_svk_heb_geo_ger_fre_krd_pol_chh_mlt_lit_fin_moo_jav_slo_sun_jpn_tml_kor_eng_lat_lda_swe_tag_urd_owc_ind_cnt_bos_bam_cze_anl_afr_por_dut_scr_qcu_grk_ita_hin_bem_wly_spa_tig_ben_mao_bul_ses_ctl_swa_mly_tha_amh_knd_igb_tsw_uzb_ukr_mcd_azi_ewe_vie_sid_yor_xho_dyu	-0.792022411325043	-1.91206001307466	0.05894662509263
678	aeg_rus_swa_spa_wly_sod_anl_ctl_uzb_aze_dgb_mly_moo_grk_swe_bsq_krd_hau_bam_cnt_slo_por_xho_nor_igb_pol_est_tsn_lda_fin_dut_heb_geo_prs_urd_guj_scr_amr_gam_svk_hun_ses_ind_hin_jav_jpn_tml_kor_cze_ita_fbf_bul_sun_pan_chh_bat_mnd_ben_ven_afr_sid_mcd_eng_alb_mol_qcu_fre_lat_ukr_ewe_mlt_rom_owc_ger_tag_arw_tsw_glc_akn_mao_tha_tig_knd_swt_dyu_azi_bos_lit_tur_yor_vie_amh_zul_bem_cic	-1.12569849875675	-2.7690876646344	0.0067856004638859
679	chh_fre_bam_ben_tig_wly_hau_krd_uzb_azi_yor_jav_tsw_arw_spa_bsq_prs_amr_ewe_cnt_glc_mol_swt_afr_igb_rus_est_swa_dgb_hun_mcd_aeg_geo_urd_cze_dut_guj_sid_gam_slo_fin_cic_mao_ita_sun_jpn_tml_kor_rom_swe_zul_pan_tag_grk_amh_bat_mnd_lat_fbf_alb_mlt_ukr_ctl_bos_hin_qcu_ger_bul_por_ses_sod_pol_heb_nor_mly_scr_dyu_eng_lda_ind_tha_owc_knd_ven_xho_tur_svk_lit_aze_moo_vie_anl_tsn_bem_akn	-0.361368120208595	-0.856461357766532	0.393944090057641
680	sid_fre_swa_krd_owc_amr_anl_bos_uzb_aze_bem_sun_dyu_lit_mol_bsq_pan_gam_akn_cnt_guj_ukr_tsw_nor_yor_afr_hun_swt_dgb_fin_mcd_chh_geo_scr_rus_alb_spa_aeg_amh_prs_est_ven_mly_grk_bat_jpn_tml_kor_arw_rom_igb_ger_tag_ctl_tig_mao_mnd_slo_bam_glc_sod_pol_svk_hin_por_qcu_urd_cze_ben_ewe_wly_swe_heb_bul_jav_dut_fbf_eng_cic_ind_tha_hau_knd_tsn_xho_tur_lat_ita_azi_moo_vie_mlt_zul_lda_ses	-0.904282338338773	-2.1951989505673	0.0306382657651906
681	tig_nor_akn_mol_heb_sid_aeg_hin_uzb_aze_moo_ind_dgb_fre_bul_bsq_cze_sod_zul_cnt_ita_lit_fbf_afr_bam_rom_hun_swa_lda_fin_mcd_amr_geo_dut_guj_pol_slo_gam_chh_eng_est_igb_bat_urd_jav_jpn_knd_kor_prs_pan_yor_krd_sun_ben_mlt_mao_mnd_arw_tsn_por_wly_svk_rus_lat_ctl_qcu_scr_swe_ukr_xho_anl_spa_owc_ger_tag_glc_ewe_bos_dyu_mly_tha_hau_tml_bem_swt_azi_grk_alb_tur_ven_vie_amh_tsw_ses_cic	-0.133422855148465	-0.314637495889395	0.753741711500414
682	hau_lat_cic_glc_chh_aeg_owc_rus_tur_aze_ses_mly_fbf_ger_por_bsq_arw_heb_bam_mnd_eng_ita_swa_ukr_dgb_grk_est_lda_dyu_fin_hin_amh_geo_ben_lit_mcd_bul_wly_gam_afr_hun_bem_sun_svk_tag_jpn_knd_kor_cze_mol_akn_pan_jav_krd_mlt_ind_cnt_prs_tsn_dut_anl_guj_bos_alb_scr_qcu_nor_fre_slo_igb_sid_urd_sod_spa_bat_pol_swt_rom_xho_mao_tha_amr_tml_tsw_yor_uzb_ctl_swe_azi_ven_vie_tig_moo_ewe_zul	0.0305197659315047	0.0718887138701244	0.942844848023767
683	sod_scr_igb_rus_aeg_anl_amr_cze_aze_azi_dgb_sun_dyu_spa_svk_bsq_ita_gam_xho_mnd_ukr_rom_ewe_ger_cic_arw_hun_ven_lda_fin_hin_hau_geo_krd_glc_fre_mcd_heb_owc_por_est_bam_mao_prs_jav_jpn_tml_kor_bul_bos_zul_afr_bat_eng_amh_mly_cnt_slo_fbf_nor_sid_swe_urd_lit_pol_qcu_guj_ctl_grk_yor_wly_mol_chh_lat_tag_dut_ses_ben_swa_ind_tha_tig_knd_akn_swt_uzb_pan_alb_tur_tsw_vie_mlt_tsn_moo_bem	-0.840499888053442	-2.03215937240468	0.0449897636188204
684	hau_swe_igb_ben_aeg_amh_wly_rus_uzb_tur_ven_mao_moo_lat_svk_bsq_pol_anl_lda_mnd_rom_slo_tsn_spa_bam_glc_fin_ewe_fbf_hun_cze_sod_geo_ita_hin_mol_eng_amr_gam_lit_est_dgb_jav_urd_mly_jpn_tml_kor_mcd_pan_zul_fre_ind_afr_heb_sun_cnt_por_xho_grk_tig_nor_ger_ctl_dut_qcu_krd_alb_bos_ses_owc_scr_mlt_prs_bat_guj_akn_ukr_cic_tag_tha_sid_knd_bem_tsw_aze_bul_arw_azi_swa_vie_chh_yor_dyu_swt	0.0400397684770628	0.0942309921730884	0.925128390768106
685	amr_afr_bam_mol_amh_sod_sid_pol_uzb_aze_fbf_sun_ewe_cze_pan_bsq_rus_owc_lda_mnd_lat_scr_ses_swe_zul_mcd_fin_swa_moo_est_rom_heb_geo_fre_svk_dut_nor_aeg_hau_prs_hun_tsn_mao_arw_jav_jpn_knd_kor_por_glc_dyu_grk_ind_eng_wly_tag_cnt_guj_dgb_ukr_chh_urd_krd_ger_bos_qcu_ctl_alb_hin_xho_tig_lit_gam_ben_bat_slo_ven_spa_igb_mly_tha_mlt_tml_cic_yor_tur_bul_ita_azi_akn_vie_anl_tsw_bem_swt	-1.11620975604773	-2.74175618333586	0.00732967754086264
686	aeg_afr_fbf_mol_anl_owc_tig_swe_tur_aze_moo_ind_swt_ukr_bul_bsq_dut_heb_dyu_mnd_slo_rus_bam_hin_ven_krd_est_cic_zul_fin_ctl_gam_geo_scr_pan_prs_lat_sod_sid_ita_hun_ses_mao_pol_jav_jpn_tml_kor_mcd_grk_tsn_ben_bat_lit_wly_sun_cnt_guj_dgb_urd_mlt_spa_glc_rom_nor_qcu_bos_alb_ger_xho_hau_eng_amr_fre_tag_arw_ewe_cze_yor_mly_tha_amh_knd_swa_lda_uzb_svk_por_azi_igb_vie_chh_tsw_bem_akn	0.193105298859855	0.454359183076244	0.650629026212391
687	wly_bos_fbf_lat_tig_sod_gam_nor_uzb_tur_ses_bat_ven_spa_alb_bsq_svk_chh_swa_cnt_rom_dut_ewe_swe_yor_ger_est_akn_lda_fin_cze_sid_geo_rus_pol_glc_urd_amh_anl_hin_hun_bam_mao_arw_ind_jpn_knd_kor_mol_bul_igb_pan_tag_por_mlt_sun_mnd_eng_zul_fre_amr_grk_guj_ben_krd_qcu_mcd_ita_scr_bem_hau_lit_owc_prs_jav_slo_dgb_afr_cic_mly_tha_heb_tml_moo_tsw_azi_ctl_ukr_aze_tsn_vie_aeg_swt_dyu_xho	-0.344906900721375	-0.818221100830124	0.415322497435734
688	aeg_ben_dgb_spa_tig_amr_owc_urd_tur_aze_ewe_bat_dyu_bul_prs_bsq_ger_anl_fbf_cnt_grk_ita_xho_bos_bam_afr_fin_tsn_ses_est_ctl_mlt_geo_hin_pan_pol_fre_sod_sid_eng_hun_tsw_jav_arw_sun_jpn_tml_kor_scr_slo_bem_krd_ind_cze_gam_tag_mnd_rom_zul_ukr_wly_mol_lat_rus_svk_qcu_swe_guj_dut_swa_hau_lit_chh_alb_mao_glc_akn_mcd_swt_mly_tha_heb_knd_cic_igb_uzb_por_nor_azi_moo_vie_amh_ven_lda_yor	-1.2579866040377	-3.11138004576696	0.00247320342762664
689	sid_pan_swa_nor_hau_wly_amh_guj_uzb_tur_lda_sun_moo_grk_afr_bsq_rom_mlt_cic_cnt_ger_hin_akn_mol_tsw_glc_est_ven_bam_hun_swe_gam_geo_ita_por_ukr_scr_aeg_sod_cze_fin_zul_jav_arw_ind_jpn_knd_kor_svk_bos_swt_prs_tag_spa_anl_mly_mnd_bul_dyu_pol_tig_alb_rus_fre_lit_qcu_slo_mcd_eng_bem_chh_lat_amr_urd_bat_ctl_ses_dut_tsn_mao_tha_heb_tml_yor_igb_azi_ben_krd_aze_ewe_vie_owc_fbf_dgb_xho	-0.0754339957653225	-0.177693552818918	0.859350112015269
690	sid_bos_xho_ben_owc_aeg_wly_afr_uzb_aze_moo_mao_yor_glc_ita_bsq_swe_gam_tsw_mnd_lat_bul_ses_krd_tsn_slo_est_lda_swa_fin_mol_mlt_geo_prs_guj_scr_urd_hau_heb_ukr_hun_swt_tag_nor_jav_jpn_knd_kor_rus_dut_ven_fre_bat_lit_chh_mly_cnt_arw_bem_ctl_sod_spa_grk_pan_eng_qcu_ger_mcd_hin_akn_tig_rom_anl_svk_sun_alb_igb_por_dgb_ind_tha_amr_tml_ewe_bam_azi_pol_cze_tur_dyu_vie_amh_fbf_cic_zul	-0.510410544359333	-1.21516153888325	0.227380494095117
691	amh_spa_swa_dut_amr_sid_tig_pol_aze_uzb_ewe_mly_dgb_cze_hin_bsq_slo_gam_swt_cnt_arw_ita_bam_ben_tsn_bul_est_ven_fbf_fin_mcd_chh_geo_por_swe_lat_svk_anl_heb_glc_hun_igb_jav_afr_bat_jpn_tml_kor_fre_mol_lda_lit_tag_nor_wly_sun_mnd_ukr_cic_pan_sod_ger_prs_guj_eng_qcu_urd_ctl_grk_bem_hau_krd_aeg_bos_ind_scr_zul_rom_moo_mao_tha_mlt_knd_akn_yor_azi_rus_alb_tur_dyu_vie_owc_ses_tsw_xho	0.302916047312621	0.713546884792166	0.477294260600893
692	wly_mol_ewe_dut_aeg_amr_sid_rom_tur_aze_swt_jav_zul_arw_lit_bsq_hin_sod_fbf_cnt_rus_pan_yor_urd_ses_cze_est_ven_swa_fin_spa_mlt_geo_eng_ukr_swe_lat_chh_heb_krd_hun_akn_sun_slo_tag_jpn_knd_kor_svk_mcd_bem_por_mly_ctl_gam_mao_mnd_glc_igb_scr_anl_grk_prs_pol_bul_qcu_afr_ger_ben_cic_owc_ita_amh_alb_ind_nor_dyu_guj_bam_bat_tha_tig_tml_xho_moo_azi_bos_fre_uzb_lda_vie_hau_tsw_dgb_tsn	0.306893675088473	0.723918549535313	0.470932833853054
693	anl_afr_dyu_fre_hau_amh_tig_lit_aze_tur_moo_mao_yor_hin_pol_bsq_svk_mlt_swa_cnt_arw_spa_ses_mol_bam_dut_est_tsw_fbf_hun_lat_gam_geo_ger_swe_mcd_grk_sid_sod_guj_fin_ewe_bat_urd_jav_jpn_knd_kor_rus_nor_akn_bos_sun_scr_owc_ind_mnd_ukr_swt_ita_wly_slo_ctl_cze_por_qcu_prs_pan_rom_lda_heb_glc_amr_krd_tag_ben_cic_alb_zul_mly_tha_aeg_tml_dgb_ven_azi_bul_eng_uzb_xho_vie_chh_bem_tsn_igb	-0.884585008211764	-2.13979257414231	0.0349892713447801
694	wly_spa_zul_dut_anl_heb_amr_slo_aze_azi_ven_ind_bam_lat_rom_bsq_rus_amh_xho_cnt_glc_pol_cic_scr_tsw_svk_est_akn_igb_hun_nor_aeg_geo_cze_por_alb_eng_chh_hau_ben_fin_dyu_sun_mol_bat_jpn_knd_kor_mcd_guj_swt_prs_mly_grk_sid_mao_mnd_ger_swa_krd_mlt_ukr_urd_swe_afr_qcu_arw_ctl_lit_tsn_tig_bul_sod_pan_jav_bos_fbf_fre_ses_tag_tha_gam_tml_dgb_moo_tur_ita_hin_uzb_lda_vie_owc_bem_ewe_yor	-0.0607047473234039	-0.143030364849706	0.886575641045752
695	wly_slo_moo_ita_mlt_owc_amr_lat_uzb_azi_dgb_sun_swt_ctl_mol_bsq_afr_hau_bam_cnt_scr_prs_swa_krd_tsn_rus_hun_lda_igb_est_guj_sid_geo_alb_arw_ger_urd_anl_heb_por_fin_yor_mly_nor_ind_jpn_tml_kor_pol_ben_ewe_dut_mao_pan_tig_bat_mnd_mcd_dyu_swe_gam_hin_lit_fre_bul_qcu_spa_glc_cze_ven_amh_ukr_aeg_eng_jav_bos_ses_svk_akn_tag_tha_chh_knd_fbf_tsw_aze_grk_rom_tur_bem_vie_sod_xho_cic_zul	-0.657783848592284	-1.5759400285494	0.118435399968427
696	aeg_afr_dyu_ger_amr_chh_sid_arw_tur_uzb_tsn_jav_yor_ukr_lit_bsq_ita_gam_cic_mnd_glc_cze_bam_dut_fbf_rom_est_igb_dgb_fin_mol_owc_geo_guj_rus_mcd_hin_heb_tig_prs_hun_ven_tag_swe_mao_jpn_tml_kor_eng_fre_moo_pol_sun_urd_anl_bat_cnt_slo_lda_svk_amh_ctl_alb_bos_scr_qcu_bul_lat_nor_tsw_mlt_ben_hau_pan_ind_krd_swa_grk_zul_mly_tha_wly_knd_swt_ewe_azi_por_spa_aze_ses_vie_sod_akn_bem_xho	0.241280708801589	0.567869288964773	0.571492183124625
697	gam_dut_yor_svk_owc_anl_heb_swe_tur_uzb_tsn_bat_zul_prs_krd_bsq_ctl_amr_xho_mnd_lat_afr_cic_ger_tsw_nor_est_ven_dgb_fin_por_tig_geo_bul_grk_lit_rus_wly_amh_slo_hun_bam_mly_ukr_ind_jpn_knd_kor_ben_alb_igb_urd_sun_hin_chh_jav_cnt_scr_akn_mcd_aeg_guj_arw_eng_cze_qcu_ita_fre_mol_dyu_sid_bos_mlt_rom_mao_spa_bem_pan_fbf_tag_tha_hau_tml_ewe_ses_aze_glc_pol_azi_lda_vie_sod_swt_swa_moo	-0.13649486895904	-0.321694358642069	0.748406182515619
698	sod_dut_swt_bos_wly_heb_aeg_svk_aze_uzb_ven_tag_yor_bul_por_bsq_ctl_sid_bem_cnt_fre_guj_xho_scr_ses_lat_fin_bam_akn_est_cze_anl_geo_arw_ita_nor_ben_tig_amr_lit_hun_fbf_sun_eng_mly_jpn_knd_kor_pol_grk_swa_mcd_bat_hin_mlt_jav_mnd_urd_moo_krd_hau_ukr_alb_ger_rom_qcu_rus_prs_slo_dgb_gam_afr_amh_glc_mao_spa_cic_swe_tsn_ind_tha_owc_tml_lda_ewe_azi_mol_pan_tur_igb_vie_chh_tsw_zul_dyu	0.0175140194637197	0.0412959937098413	0.967148455202004
699	mlt_prs_cic_bos_sod_amh_owc_hin_aze_azi_ven_sun_fbf_krd_ben_bsq_grk_aeg_moo_mnd_fre_dut_akn_guj_tsn_alb_hun_lda_bem_est_slo_amr_geo_svk_nor_mol_ctl_wly_hau_ukr_fin_xho_mao_rus_bat_jpn_tml_kor_cze_pan_ewe_lat_ind_ger_gam_mly_cnt_pol_igb_rom_anl_lit_swe_mcd_eng_qcu_arw_spa_glc_ses_heb_urd_tig_bul_tag_ita_dyu_afr_swt_jav_tha_sid_knd_swa_zul_uzb_por_scr_tur_yor_vie_chh_bam_dgb_tsw	0.0120301763774786	0.0283258581721483	0.977462953305447
700	mlt_hin_xho_bul_sid_tig_wly_glc_tur_azi_igb_bat_cic_ctl_scr_bsq_pol_anl_ses_cnt_cze_ger_bem_grk_dyu_mcd_fin_zul_bam_hun_spa_hau_geo_krd_fre_rom_alb_gam_aeg_arw_est_fbf_sun_dut_ind_jpn_tml_kor_lat_por_tsw_urd_tag_swe_amh_mly_mnd_svk_yor_slo_amr_ben_bos_nor_eng_qcu_mol_ita_afr_moo_chh_guj_owc_lit_mao_pan_swt_rus_akn_jav_tha_heb_knd_swa_tsn_aze_ukr_prs_uzb_ven_vie_sod_lda_dgb_ewe	-0.588595120037905	-1.40309729458691	0.163917710819057
701	aeg_rus_fbf_bul_sod_chh_amr_urd_uzb_azi_cic_tag_ses_ben_rom_bsq_swe_sid_swa_cnt_grk_krd_moo_cze_bem_guj_hun_dgb_swt_fin_pan_mlt_geo_bos_scr_slo_afr_tig_anl_spa_est_zul_mao_ger_bat_jpn_tml_kor_ctl_ita_tsn_arw_jav_lat_hau_mly_mnd_nor_tsw_ukr_gam_pol_eng_dut_mcd_qcu_svk_prs_glc_bam_owc_por_heb_mol_sun_fre_ven_hin_igb_ind_tha_wly_knd_yor_ewe_tur_alb_lit_aze_akn_vie_amh_lda_xho_dyu	-0.222904958937484	-0.526151850400564	0.600035218106635
702	gam_rus_zul_por_tig_owc_hau_eng_azi_aze_ven_tag_bem_rom_urd_bsq_cze_amh_tsw_mnd_bul_ctl_moo_glc_swa_mol_fin_tsn_swt_est_svk_anl_geo_prs_lit_krd_pan_sod_aeg_afr_hun_dgb_mly_ger_sun_jpn_knd_kor_pol_spa_xho_scr_bat_alb_amr_jav_cnt_grk_fbf_guj_sid_swe_nor_slo_ita_qcu_fre_ben_lat_lda_chh_bos_wly_mcd_mao_dut_dyu_ukr_igb_ind_tha_mlt_tml_akn_ses_uzb_arw_hin_tur_yor_vie_heb_cic_bam_ewe	-0.562684074526046	-1.34118803033215	0.183125710772214
703	anl_prs_moo_pan_amh_sod_mlt_rus_azi_aze_igb_tag_tsn_arw_mol_bsq_lat_aeg_swa_cnt_por_ukr_tsw_grk_akn_urd_est_dyu_xho_hun_slo_gam_geo_guj_ita_fre_nor_heb_tig_ger_fin_yor_ind_glc_bat_jpn_knd_kor_scr_swe_fbf_rom_sun_afr_owc_jav_mnd_ctl_ven_spa_wly_svk_mcd_alb_pol_qcu_cze_dut_bos_swt_hau_bul_chh_ben_mly_krd_lda_hin_bem_mao_tha_amr_tml_ses_bam_uzb_lit_eng_tur_cic_vie_sid_dgb_ewe_zul	-1.12581060381	-2.75705687213376	0.00702038147638586
704	gam_ben_cic_glc_owc_hau_aeg_bul_azi_aze_swa_mao_tsn_swe_fre_bsq_hin_amh_lda_cnt_pol_alb_moo_bos_swt_scr_hun_akn_dyu_est_krd_anl_geo_mol_nor_rom_arw_heb_sod_svk_fin_xho_jav_spa_bat_jpn_knd_kor_lit_por_yor_slo_ind_ctl_amr_sun_mnd_ita_igb_grk_tig_urd_dut_lat_pan_qcu_mcd_ukr_eng_bam_wly_cze_mlt_guj_mly_ger_fbf_rus_zul_tag_tha_chh_tml_bem_tsw_uzb_afr_prs_tur_dgb_vie_sid_ven_ses_ewe	-0.103841647104299	-0.244836709228725	0.807122282615306
705	heb_prs_fbf_alb_anl_amr_owc_ben_uzb_tur_dgb_jav_zul_nor_ctl_bsq_mol_chh_tsw_mnd_scr_pol_xho_por_yor_spa_fin_ewe_tsn_est_glc_gam_geo_arw_bos_krd_pan_mlt_aeg_hin_hun_ven_bat_fre_tag_jpn_knd_kor_slo_guj_bam_rus_sun_lat_sod_mly_cnt_urd_swt_rom_wly_lit_grk_eng_bul_qcu_mcd_ger_ita_ses_sid_swe_tig_svk_ind_afr_moo_cze_igb_mao_tha_hau_tml_dyu_bem_azi_dut_ukr_aze_swa_vie_amh_lda_akn_cic	-0.415981254140188	-0.986347760454928	0.326521720211455
706	anl_nor_tsn_ctl_tig_amh_chh_alb_uzb_tur_tsw_mao_ewe_fre_rom_bsq_dut_gam_ses_mnd_arw_spa_fbf_urd_lda_lat_hun_swa_xho_est_por_amr_geo_rus_bos_ita_pol_wly_aeg_ben_fin_bam_ind_mcd_bat_jpn_knd_kor_scr_prs_ven_ger_mly_lit_mlt_sun_cnt_pan_dyu_ukr_owc_swe_slo_guj_grk_qcu_krd_hin_svk_zul_hau_eng_heb_cze_jav_bul_swt_afr_moo_tag_tha_sid_tml_dgb_cic_aze_glc_mol_azi_bem_vie_sod_igb_yor_akn	-0.00285877408281854	-0.0067352069841556	0.994640549627735
707	tig_bos_ven_krd_heb_mlt_hau_rus_uzb_tur_zul_mao_swa_ukr_fre_bsq_nor_anl_dgb_cnt_slo_pan_ewe_svk_moo_lit_est_bam_cic_fin_ctl_owc_geo_swe_hin_rom_arw_aeg_wly_mol_hun_yor_ind_scr_sun_jpn_tml_kor_prs_ben_lda_mcd_bat_por_gam_mly_mnd_urd_igb_glc_sid_dut_eng_spa_guj_qcu_afr_ita_grk_bem_amh_cze_chh_alb_tag_lat_xho_bul_fbf_jav_tha_amr_knd_ses_akn_azi_pol_ger_aze_swt_vie_sod_dyu_tsw_tsn	-0.580467100385355	-1.38419108651631	0.169612604890576
708	aeg_mcd_akn_nor_chh_amh_wly_alb_aze_azi_dyu_bat_tsn_por_bos_bsq_urd_heb_xho_mnd_cze_ctl_swa_slo_igb_dut_est_fbf_ven_hun_grk_anl_geo_glc_ger_bul_guj_sod_sid_spa_fin_moo_jav_ita_sun_jpn_tml_kor_prs_pol_dgb_scr_mly_afr_amr_mao_cnt_rus_ses_rom_gam_ukr_hin_mol_arw_qcu_svk_swe_eng_bem_hau_ben_owc_fre_tag_lat_yor_pan_tsw_ind_tha_mlt_knd_zul_ewe_uzb_krd_lit_tur_bam_vie_tig_cic_lda_swt	-0.872841241374324	-2.10891665004182	0.0376392030285802
709	heb_mol_bem_alb_aeg_wly_amh_rom_azi_tur_cic_mly_fbf_urd_scr_bsq_bos_tig_igb_mnd_ita_arw_yor_pol_dyu_krd_hun_bam_swt_fin_lit_owc_geo_slo_afr_swe_ukr_gam_sod_por_est_moo_mao_eng_sun_jpn_knd_kor_grk_svk_ven_cze_bat_hin_amr_tag_cnt_lat_xho_pan_hau_bul_ctl_mcd_dut_qcu_guj_glc_spa_ses_sid_prs_anl_ger_ind_ben_ewe_fre_tsn_jav_tha_mlt_tml_akn_zul_uzb_nor_rus_aze_lda_vie_chh_tsw_swa_dgb	0.462630493367142	1.09233914998802	0.277505700881683
710	wly_glc_swt_rus_amr_aeg_chh_fre_azi_aze_akn_jav_ewe_ita_ben_bsq_bul_mlt_bem_cnt_ger_dut_dyu_lit_swa_grk_hun_bam_zul_est_mcd_sid_geo_scr_rom_guj_mol_gam_tig_afr_fin_xho_tag_ukr_bat_jpn_tml_kor_ctl_alb_lda_swe_mly_pol_hau_mao_mnd_prs_yor_spa_heb_slo_bos_lat_nor_qcu_hin_urd_eng_dgb_amh_pan_sod_por_sun_cze_tsn_arw_cic_ind_tha_anl_knd_ses_moo_uzb_krd_svk_tur_igb_vie_owc_tsw_fbf_ven	0.101880154846842	0.23988698781646	0.810945815325726
711	wly_afr_ses_hin_mlt_amr_aeg_alb_azi_uzb_moo_mly_bem_slo_lit_bsq_prs_sod_dyu_mnd_ukr_cze_xho_scr_cic_lat_fin_yor_fbf_est_dut_chh_geo_rus_ita_krd_pol_anl_sid_ger_hun_tsw_jav_svk_ind_jpn_tml_kor_bos_glc_swt_pan_sun_urd_gam_bat_cnt_ctl_igb_grk_tig_fre_mcd_por_ben_qcu_swe_guj_rom_akn_amh_nor_heb_bul_tag_arw_bam_eng_ewe_mao_tha_owc_knd_lda_ven_tur_spa_mol_aze_zul_vie_hau_dgb_tsn_swa	-0.412175777466023	-0.977197683676396	0.331006407584411
712	mlt_mcd_tsn_ger_amr_anl_owc_mol_uzb_azi_swa_mly_ses_lit_urd_bsq_bos_heb_lda_mnd_lat_ita_igb_hin_akn_dut_hun_zul_ven_fin_ukr_tig_geo_spa_nor_krd_pol_wly_aeg_rom_est_fbf_sun_swe_mao_jpn_tml_kor_grk_eng_moo_scr_ind_slo_gam_jav_cnt_ctl_ewe_glc_sod_fre_rus_pan_afr_qcu_cze_arw_bul_tsw_amh_ben_hau_prs_bat_svk_dyu_por_swt_tag_tha_chh_knd_yor_bam_tur_guj_alb_aze_xho_vie_sid_dgb_bem_cic	-1.01977111333406	-2.48548634731405	0.014723778789493
713	sod_scr_ses_fre_amh_gam_heb_swe_uzb_aze_bam_tag_xho_urd_ben_bsq_prs_wly_swa_cnt_pol_spa_moo_grk_swt_dut_est_akn_bem_hun_hin_owc_geo_nor_glc_eng_por_tig_sid_lit_fin_zul_ind_afr_sun_jpn_tml_kor_rus_bul_yor_ita_mao_arw_chh_mly_mnd_rom_tsw_bos_amr_slo_krd_mcd_ger_qcu_ctl_pan_cze_dyu_aeg_alb_hau_guj_jav_ukr_dgb_lat_ven_bat_tha_anl_knd_ewe_tsn_azi_svk_mol_tur_igb_vie_mlt_lda_cic_fbf	-0.0499660503088069	-0.117802456022605	0.906478237462242
714	aeg_lat_tsn_nor_sid_heb_tig_pan_uzb_azi_bam_mly_yor_por_svk_bsq_slo_amh_akn_mnd_dut_cze_lda_pol_fbf_mcd_est_tsw_xho_fin_arw_anl_geo_lit_urd_fre_ita_wly_mlt_prs_hun_igb_jav_krd_ind_jpn_tml_kor_guj_rus_swa_alb_tag_swe_hau_mao_cnt_bul_ewe_ukr_owc_scr_eng_spa_hin_qcu_ben_ger_afr_swt_amr_glc_sod_ctl_bat_grk_moo_mol_zul_sun_tha_gam_knd_ven_dyu_aze_rom_bos_tur_ses_vie_chh_dgb_bem_cic	-0.101291260458263	-0.238923767633126	0.811690414333477
715	chh_urd_igb_dut_hau_gam_sod_pan_azi_tur_moo_ind_dgb_nor_glc_bsq_krd_amh_ses_cnt_cze_afr_akn_rus_lda_lat_fin_bam_cic_hun_por_anl_geo_fre_ctl_slo_bul_wly_sid_ben_est_fbf_mly_hin_jav_jpn_knd_kor_alb_ukr_swt_bos_mao_ger_tig_tag_mnd_pol_dyu_lit_aeg_swe_rom_eng_spa_qcu_grk_mcd_svk_xho_mlt_mol_amr_prs_bat_ita_tsw_scr_swa_sun_tha_heb_tml_yor_zul_uzb_arw_guj_aze_ewe_vie_owc_tsn_ven_bem	0.316712236681698	0.748023438781171	0.456333444164134
716	heb_guj_ewe_swe_chh_sid_anl_urd_aze_azi_yor_jav_xho_ger_afr_bsq_nor_wly_bam_mnd_pan_prs_moo_svk_akn_eng_fin_fbf_tsn_est_ukr_owc_geo_slo_rus_por_rom_aeg_tig_pol_hun_zul_bat_mcd_ind_jpn_tml_kor_lit_cze_ven_bul_mao_spa_hau_tag_cnt_mol_swt_alb_sod_grk_lat_bos_dut_qcu_ben_scr_glc_dyu_amh_ctl_amr_hin_mly_arw_cic_fre_igb_sun_tha_gam_knd_swa_bem_uzb_ita_krd_tur_ses_vie_mlt_tsw_lda_dgb	-0.797969160670585	-1.92716705369894	0.0570110892610595
717	owc_swe_igb_ben_anl_tig_mlt_krd_tur_azi_dyu_mao_tsw_arw_afr_bsq_pan_chh_yor_cnt_lat_prs_bam_rus_bem_ita_est_akn_fbf_hun_slo_aeg_geo_bul_lit_nor_urd_gam_heb_cze_fin_tsn_jav_hin_bat_jpn_tml_kor_rom_svk_ses_alb_tag_ger_sod_ind_mnd_mcd_cic_grk_sid_eng_ukr_glc_spa_qcu_scr_bos_pol_ewe_hau_ctl_amh_mol_sun_guj_xho_dut_lda_mly_tha_amr_knd_zul_swt_uzb_fre_por_aze_dgb_vie_wly_moo_ven_swa	-0.0768082988330629	-0.181013544528107	0.856750847873099
718	wly_bos_moo_spa_owc_amr_gam_afr_aze_tur_dgb_jav_swt_urd_hin_bsq_arw_aeg_yor_mnd_ger_lit_zul_eng_ses_lat_fin_dyu_xho_hun_ukr_amh_geo_pan_cze_glc_fre_anl_mlt_prs_est_cic_ind_slo_mly_jpn_tml_kor_bul_ctl_bam_por_sun_rom_hau_bat_cnt_rus_swa_svk_chh_mcd_ben_ita_guj_qcu_nor_krd_mol_igb_heb_pol_tig_scr_mao_alb_fbf_swe_tsw_tag_tha_sod_knd_tsn_akn_uzb_grk_dut_azi_ewe_vie_sid_ven_bem_lda	-0.435124919089626	-1.03276510581992	0.304392084760365
719	wly_nor_bam_arw_heb_amr_sod_por_uzb_azi_tsw_tag_tsn_ben_fre_bsq_ita_amh_ses_mnd_hin_slo_dgb_urd_moo_prs_hun_dyu_igb_est_scr_sid_geo_svk_bos_rus_ctl_mlt_chh_afr_fin_akn_mly_mol_jav_jpn_tml_kor_ukr_alb_lda_lat_bat_bul_anl_mao_cnt_lit_xho_krd_gam_ger_rom_pol_swe_qcu_grk_mcd_pan_cic_hau_cze_aeg_guj_ind_eng_ewe_glc_ven_sun_tha_tig_knd_fbf_swt_aze_spa_dut_tur_bem_vie_owc_swa_zul_yor	0.814246573810638	1.93076196655949	0.0565585003995169
720	amh_bul_zul_bos_gam_mlt_owc_alb_tur_azi_dgb_mao_xho_ita_ger_bsq_nor_wly_yor_cnt_grk_hin_moo_rus_fbf_mol_est_ewe_tsn_fin_prs_hau_geo_pan_afr_por_rom_sod_aeg_lat_hun_akn_bat_dut_tag_jpn_knd_kor_guj_fre_swt_scr_sun_ctl_chh_mly_mnd_urd_bem_eng_tig_ukr_ben_pol_swe_qcu_cze_glc_arw_ses_anl_slo_sid_mcd_jav_svk_lda_lit_dyu_ind_tha_amr_tml_igb_cic_aze_spa_krd_uzb_ven_vie_heb_swa_tsw_bam	-0.104059449363742	-0.245975813167986	0.806243012949418
721	mlt_lit_lda_lat_chh_amr_sod_dut_uzb_aze_ses_tag_ewe_bos_krd_bsq_eng_amh_fbf_mnd_bul_slo_swt_mcd_bem_swe_hun_swa_tsw_fin_cze_tig_geo_ita_rom_hin_spa_owc_gam_afr_est_xho_ind_ctl_mao_jpn_knd_kor_nor_por_moo_arw_sun_ukr_sid_bat_cnt_pol_akn_mol_hau_fre_pan_rus_ben_qcu_prs_scr_alb_yor_heb_glc_anl_guj_mly_urd_cic_svk_tsn_jav_tha_aeg_tml_ven_zul_tur_grk_ger_azi_bam_vie_wly_dyu_dgb_igb	-0.0082767645794468	-0.019484086793438	0.984496672978981
722	sod_alb_akn_mcd_heb_anl_sid_slo_tur_azi_tsn_jav_ses_grk_bul_bsq_ukr_amr_zul_cnt_pan_bos_bam_cze_swt_eng_est_dyu_swa_hun_spa_aeg_geo_prs_afr_pol_ben_gam_mlt_mol_fin_igb_tag_urd_sun_jpn_knd_kor_nor_swe_fbf_scr_mao_glc_tig_bat_mnd_por_ewe_svk_hau_hin_rus_rom_arw_qcu_lat_fre_ctl_lda_wly_ita_amh_guj_ind_ger_bem_krd_moo_mly_tha_chh_tml_yor_tsw_aze_dut_lit_uzb_dgb_vie_owc_xho_cic_ven	-0.375849233377738	-0.890885141702915	0.375289809876131
723	owc_guj_bem_lit_hau_amh_anl_por_azi_tur_swt_bat_lda_eng_ita_bsq_dut_heb_dyu_mnd_ukr_alb_cic_bos_ses_arw_fin_akn_fbf_hun_mol_gam_geo_rus_afr_prs_grk_tig_sod_krd_est_igb_mao_mcd_ind_jpn_knd_kor_pol_scr_ewe_bul_mly_urd_amr_sun_cnt_fre_dgb_lat_aeg_rom_hin_cze_spa_qcu_slo_ctl_glc_xho_sid_svk_chh_nor_tag_ben_moo_pan_yor_jav_tha_mlt_tml_tsn_ven_aze_swe_ger_uzb_bam_vie_wly_swa_tsw_zul	0.755525573824929	1.79786261980707	0.0754438009015421
724	owc_lit_bem_prs_anl_chh_aeg_krd_uzb_azi_zul_sun_tsw_rom_urd_bsq_hin_hau_ven_mnd_glc_rus_igb_ger_swt_slo_hun_swa_ses_fin_por_heb_geo_pol_afr_grk_nor_wly_amr_ctl_est_tsn_tag_fre_mao_jpn_knd_kor_ben_bul_dyu_guj_mly_scr_mlt_jav_cnt_svk_bam_lat_tig_spa_ukr_ita_mol_qcu_cze_mcd_alb_akn_amh_pan_sod_dut_bat_bos_fbf_swe_xho_ind_tha_sid_tml_dgb_moo_aze_eng_arw_tur_lda_vie_gam_ewe_cic_yor	-0.0269553643298158	-0.0634617625701865	0.949535009917038
725	wly_cze_fbf_dut_anl_amh_gam_hin_azi_aze_ewe_jav_tsw_swe_afr_bsq_mcd_sid_swa_cnt_ben_nor_swt_grk_igb_scr_est_cic_ven_hun_ukr_chh_geo_por_ita_pol_slo_aeg_heb_rom_fin_tsn_mao_bos_bat_jpn_tml_kor_spa_bul_lda_krd_mly_glc_amr_tag_mnd_arw_bam_rus_sod_eng_ger_alb_svk_qcu_mol_lat_pan_ses_owc_urd_mlt_prs_sun_guj_xho_lit_bem_ind_tha_tig_knd_akn_dyu_tur_fre_ctl_uzb_dgb_vie_hau_zul_moo_yor	0.170556282921166	0.401417282289695	0.689033827629122
726	sod_ger_tsn_pan_tig_gam_hau_swe_tur_uzb_bem_ind_cic_guj_scr_bsq_pol_anl_igb_cnt_hin_nor_dyu_alb_bam_eng_est_dgb_akn_fin_prs_owc_geo_bul_dut_afr_spa_chh_aeg_slo_hun_tsw_mly_rus_bat_jpn_knd_kor_fre_ctl_ses_svk_sun_arw_amh_tag_mnd_ukr_fbf_urd_amr_krd_por_mol_cze_qcu_lit_glc_lat_moo_mlt_grk_sid_mcd_jav_bos_lda_ita_swt_mao_tha_heb_tml_ewe_yor_aze_ben_rom_azi_swa_vie_wly_xho_zul_ven	-0.527996212741885	-1.25778902945847	0.211617130984906
727	anl_nor_fbf_urd_chh_hau_sid_hin_tur_uzb_igb_tag_akn_swe_lat_bsq_guj_wly_ewe_cnt_pol_glc_ses_ben_bam_pan_hun_swt_cic_fin_ger_gam_geo_por_grk_bul_dut_heb_mlt_krd_est_moo_ind_fre_mao_jpn_knd_kor_rus_ctl_ven_spa_jav_ukr_amr_bat_mnd_prs_tsw_mol_sod_rom_afr_bos_eng_qcu_mcd_scr_arw_xho_tig_lit_amh_cze_mly_ita_tsn_alb_lda_sun_tha_owc_tml_bem_dgb_azi_svk_slo_aze_dyu_vie_aeg_zul_yor_swa	-0.80487503531275	-1.94191234090088	0.0551739872270218
728	hau_lit_dyu_ben_aeg_heb_tig_por_azi_tur_yor_mao_xho_spa_alb_bsq_afr_gam_cic_mnd_arw_swe_dgb_dut_bam_ctl_hun_ven_igb_fin_pol_owc_geo_ita_bul_mcd_cze_anl_amr_eng_est_moo_tag_nor_bat_jpn_tml_kor_bos_lat_swt_prs_jav_slo_mlt_sun_cnt_grk_lda_ukr_sod_krd_fre_guj_svk_qcu_glc_hin_mol_tsw_amh_pan_sid_rus_ind_urd_fbf_ger_swa_mly_tha_wly_knd_bem_tsn_aze_rom_scr_uzb_akn_vie_chh_zul_ses_ewe	-0.282283357138917	-0.667662432523038	0.506002559070221
729	sod_nor_ewe_mcd_hau_sid_tig_glc_azi_aze_dgb_ind_dyu_cze_krd_bsq_bos_gam_igb_cnt_urd_arw_zul_rus_swa_pol_fin_cic_tsn_est_eng_mlt_geo_dut_afr_ita_lat_chh_amr_bul_hun_tsw_tag_por_mly_jpn_knd_kor_pan_prs_xho_rom_jav_slo_wly_mao_mnd_scr_moo_guj_heb_ger_fre_ukr_ctl_qcu_grk_mol_alb_bem_amh_svk_aeg_spa_bat_swe_swt_ben_ses_sun_tha_anl_tml_ven_lda_uzb_lit_hin_tur_akn_vie_owc_bam_yor_fbf	0.290172381773533	0.683057546483642	0.496268596404405
730	gam_grk_dgb_cze_hau_sid_chh_urd_tur_azi_swa_ind_dyu_pol_bos_bsq_prs_sod_tsw_cnt_lat_afr_swt_svk_zul_eng_hun_tsn_ewe_fin_scr_aeg_geo_rom_pan_ita_glc_anl_amr_por_est_igb_bat_hin_jav_jpn_knd_kor_alb_dut_cic_lit_sun_bul_heb_tag_mnd_krd_akn_ukr_tig_slo_ctl_nor_rus_qcu_guj_ben_mol_bam_owc_spa_wly_fre_mly_ger_fbf_mcd_xho_mao_tha_amh_tml_lda_bem_uzb_arw_swe_aze_ses_vie_mlt_moo_yor_ven	-0.0496491659626126	-0.117088331119431	0.907042549883133
731	aeg_arw_cic_pol_gam_hau_chh_hin_tur_uzb_ven_sun_moo_ukr_bul_bsq_ita_heb_swt_mnd_nor_eng_lda_bos_akn_mol_hun_bam_zul_fin_fre_sid_geo_alb_guj_pan_rus_owc_anl_por_est_bem_mly_spa_tag_jpn_tml_kor_swe_svk_ses_glc_mao_ger_sod_bat_cnt_mcd_fbf_ctl_wly_urd_slo_lat_grk_qcu_lit_krd_afr_tsw_amr_dut_amh_prs_ind_ben_yor_rom_tsn_jav_tha_tig_knd_dyu_swa_aze_cze_scr_azi_dgb_vie_mlt_xho_igb_ewe	-0.842920181532856	-2.0358358630535	0.0446115001556128
732	aeg_bul_zul_bos_tig_hau_owc_ger_tur_uzb_ses_mao_dgb_ita_urd_bsq_hin_mlt_igb_cnt_krd_spa_fbf_svk_bem_arw_hun_ewe_ven_fin_lit_gam_geo_dut_ctl_alb_mcd_sid_chh_cze_est_tsn_ind_guj_jav_jpn_knd_kor_scr_prs_yor_rom_mly_swe_wly_tag_mnd_por_akn_rus_sod_mol_slo_nor_pol_qcu_glc_ben_ukr_swt_amr_grk_heb_lat_bat_pan_swa_fre_dyu_sun_tha_anl_tml_tsw_xho_aze_afr_eng_azi_moo_vie_amh_lda_bam_cic	0.0647978580704059	0.152581430841544	0.879058919386424
733	tig_pol_tsn_slo_sod_owc_sid_svk_tur_uzb_xho_ind_bam_nor_ben_bsq_grk_heb_ven_cnt_ukr_guj_yor_rus_moo_spa_hun_tsw_igb_est_cze_amh_geo_hin_ita_glc_bos_mlt_hau_prs_fin_bem_tag_alb_mly_jpn_knd_kor_mol_urd_lda_mcd_mao_afr_amr_sun_mnd_scr_ewe_por_aeg_arw_krd_fre_ctl_qcu_ger_lat_eng_dgb_anl_rom_gam_pan_jav_lit_fbf_swe_akn_bat_tha_chh_tml_dyu_swa_aze_dut_bul_azi_cic_vie_wly_zul_ses_swt	0.446597836994491	1.05447028619087	0.294399460470909
734	hau_svk_igb_krd_amr_mlt_anl_hin_tur_aze_ven_tag_dgb_glc_bul_bsq_rom_wly_swa_cnt_cze_mol_ses_urd_tsw_guj_est_fbf_yor_fin_grk_chh_geo_mcd_fre_arw_lat_owc_gam_pan_hun_zul_bat_bos_jav_jpn_tml_kor_afr_lit_bem_rus_sun_ita_amh_ind_mnd_pol_moo_dut_sid_swe_prs_slo_por_qcu_eng_ger_ukr_ewe_tig_spa_heb_ctl_mly_scr_akn_ben_bam_mao_tha_sod_knd_xho_lda_uzb_nor_alb_azi_tsn_vie_aeg_dyu_cic_swt	0.171084831384416	0.402415282868235	0.688301880458596
735	tig_ben_igb_bul_amh_wly_owc_alb_tur_azi_ses_sun_ewe_glc_bos_bsq_slo_mlt_ven_cnt_swe_arw_zul_ger_moo_lat_est_dgb_fbf_fin_rus_sod_geo_fre_mol_prs_krd_amr_sid_ctl_hun_dyu_ind_urd_jav_jpn_tml_kor_scr_ita_akn_lit_mao_cze_heb_mly_mnd_svk_lda_dut_hau_eng_guj_ukr_por_qcu_pan_afr_grk_cic_chh_hin_gam_rom_tag_mcd_swa_pol_bam_bat_tha_aeg_knd_swt_tsw_aze_nor_spa_uzb_tsn_vie_anl_bem_yor_xho	-0.38699036733708	-0.918575961968476	0.36069367583449
736	chh_pan_zul_lat_sid_amr_heb_guj_aze_tur_igb_ind_tsw_alb_bos_bsq_fre_amh_ses_cnt_urd_eng_yor_ita_dyu_hin_fin_xho_lda_hun_scr_aeg_geo_swe_ben_rus_arw_tig_sod_glc_est_akn_tag_spa_mly_jpn_knd_kor_ctl_lit_fbf_grk_jav_dut_mlt_mao_mnd_slo_bam_afr_gam_mol_rom_por_bul_qcu_ukr_prs_cze_cic_hau_svk_wly_nor_bat_ger_bem_krd_ven_sun_tha_anl_tml_ewe_swt_azi_mcd_pol_uzb_tsn_vie_owc_swa_dgb_moo	-0.817586988729939	-1.97092923366474	0.0517049711529933
737	wly_alb_zul_bul_hau_amh_chh_prs_tur_azi_bem_bat_swt_ben_arw_bsq_pan_owc_akn_cnt_swe_por_xho_dut_swa_krd_fin_moo_bam_hun_rom_tig_geo_slo_afr_bos_ger_sid_mlt_mol_est_yor_mly_spa_ind_jpn_tml_kor_lit_ita_ses_cze_mao_ctl_gam_jav_mnd_rus_lda_hin_aeg_glc_nor_pol_guj_qcu_eng_grk_urd_dyu_anl_scr_sod_mcd_tag_svk_ewe_fre_tsn_sun_tha_heb_knd_igb_cic_aze_ukr_lat_uzb_ven_vie_amr_fbf_dgb_tsw	0.132089011425372	0.311329471200087	0.756246968736778
738	sod_krd_akn_ben_tig_heb_aeg_lit_azi_uzb_dyu_ind_cic_alb_grk_bsq_guj_sid_ewe_cnt_ger_slo_bam_mcd_tsw_afr_hun_lda_xho_fin_swe_amh_geo_cze_nor_hin_spa_owc_wly_pan_est_igb_mly_rus_sun_jpn_knd_kor_ctl_arw_zul_bul_tag_svk_chh_bat_mnd_ukr_ven_scr_hau_glc_por_pol_fre_qcu_bos_mol_lat_fbf_mlt_ita_amr_eng_jav_dut_swa_prs_ses_mao_tha_gam_tml_moo_yor_tur_rom_urd_aze_dgb_vie_anl_swt_bem_tsn	-0.315963431002287	-0.747543356620095	0.456621665186255
739	heb_pan_ven_por_sid_sod_anl_mcd_uzb_azi_tsn_jav_tsw_ger_prs_bsq_bos_chh_swa_cnt_swe_rus_lda_mol_bam_nor_hun_akn_ses_fin_arw_hau_geo_hin_scr_fre_afr_mlt_tig_grk_est_zul_tag_ctl_mao_jpn_knd_kor_bul_pol_yor_lat_bat_ben_gam_sun_mnd_eng_igb_cze_owc_slo_dut_alb_ukr_qcu_urd_rom_krd_bem_aeg_svk_wly_glc_ind_ita_dgb_guj_cic_mly_tha_amr_tml_dyu_fbf_tur_lit_spa_aze_xho_vie_amh_swt_moo_ewe	-0.865825855041482	-2.09131525247126	0.0392261699603642
740	sod_spa_swt_dut_gam_owc_sid_prs_uzb_tur_swa_ind_fbf_eng_alb_bsq_guj_amr_bam_mnd_rus_ita_akn_svk_ewe_nor_est_igb_moo_fin_ben_amh_geo_mcd_swe_bos_afr_mlt_aeg_bul_hun_cic_sun_rom_tag_jpn_tml_kor_ctl_lit_ven_pol_mly_por_tig_bat_cnt_arw_bem_grk_chh_ukr_krd_mol_slo_qcu_cze_fre_lat_tsn_anl_hin_hau_ger_mao_scr_zul_urd_lda_jav_tha_wly_knd_xho_dyu_aze_glc_pan_azi_tsw_vie_heb_yor_ses_dgb	-0.000460396876108333	-0.00108472589195613	0.999136837535553
741	gam_cze_swt_fre_mlt_owc_aeg_ctl_tur_uzb_lda_ind_zul_glc_ukr_bsq_ger_tig_swa_mnd_lat_hin_ses_ben_fbf_ita_est_bem_cic_fin_bul_anl_geo_rom_svk_pol_swe_sid_hau_afr_hun_ewe_mao_lit_jav_jpn_knd_kor_mol_bos_xho_eng_sun_prs_amh_tag_cnt_grk_tsn_spa_sod_alb_arw_por_rus_qcu_nor_urd_mcd_yor_wly_scr_amr_pan_mly_guj_tsw_slo_igb_bat_tha_chh_tml_dgb_bam_aze_krd_dut_azi_dyu_vie_heb_ven_akn_moo	-0.584581021880031	-1.39792181813274	0.165461905666473
742	aeg_ger_cic_ben_chh_gam_amr_swe_azi_uzb_xho_ind_lda_glc_ukr_bsq_spa_wly_bem_mnd_bul_ita_igb_pan_zul_bos_hun_yor_ewe_fin_nor_sod_geo_alb_rom_urd_hin_hau_sid_dut_est_akn_mao_lat_sun_jpn_knd_kor_eng_mcd_dgb_pol_tag_rus_heb_mly_cnt_guj_swa_cze_anl_lit_fre_svk_scr_qcu_mol_por_prs_ses_owc_slo_tig_krd_jav_grk_moo_afr_swt_bat_tha_amh_tml_bam_dyu_aze_ctl_arw_tur_tsn_vie_mlt_ven_tsw_fbf	0.375862190531294	0.884832309554306	0.378529056411497
743	amh_ben_ewe_grk_aeg_anl_tig_bul_aze_azi_tsn_ind_dgb_bos_nor_bsq_ukr_sod_igb_cnt_lat_fre_fbf_svk_zul_alb_est_yor_ven_fin_mcd_owc_geo_lit_glc_cze_ita_chh_sid_mol_hun_bam_sun_prs_tag_jpn_tml_kor_krd_scr_tsw_swe_jav_guj_gam_mly_mnd_eng_dyu_ger_amr_hin_pol_ctl_por_qcu_spa_afr_rom_moo_hau_arw_mlt_rus_mao_slo_swt_dut_swa_bat_tha_wly_knd_cic_lda_uzb_pan_urd_tur_bem_vie_heb_akn_xho_ses	0.736270801377251	1.74557395874619	0.084187672577636
744	amh_pol_ewe_eng_amr_wly_aeg_bos_tur_aze_lda_mao_ven_cze_ukr_bsq_lit_anl_akn_mnd_glc_rus_fbf_por_yor_grk_est_swt_igb_fin_ger_sid_geo_swe_lat_pan_svk_tig_heb_dut_hun_swa_bat_spa_tag_jpn_knd_kor_slo_rom_xho_afr_ind_bul_mlt_mly_cnt_scr_zul_guj_gam_hin_alb_urd_arw_qcu_prs_ctl_nor_dyu_hau_fre_chh_ita_sun_krd_dgb_mol_moo_jav_tha_owc_tml_tsw_ses_uzb_ben_mcd_azi_bem_vie_sod_cic_tsn_bam	-0.593959703859725	-1.41645843388013	0.159982209267999
745	amh_spa_tsw_rus_anl_amr_wly_ben_tur_uzb_xho_sun_yor_pan_glc_bsq_krd_heb_lda_mnd_mol_svk_moo_lat_ven_slo_fin_igb_ewe_hun_bul_sod_geo_mcd_urd_arw_nor_gam_sid_por_est_ses_bat_hin_mao_jpn_tml_kor_rom_ger_swt_cze_jav_prs_mlt_ind_cnt_eng_fbf_scr_hau_ita_bos_afr_ukr_qcu_lit_swe_fre_swa_tig_grk_aeg_pol_tag_guj_tsn_ctl_dgb_mly_tha_owc_knd_akn_zul_azi_dut_alb_aze_bam_vie_chh_cic_bem_dyu	0.453033232530164	1.06711657729226	0.288681528167326
746	sod_grk_yor_rom_gam_sid_owc_hin_aze_azi_bem_sun_dyu_por_afr_bsq_swe_amr_moo_mnd_nor_alb_xho_mol_dgb_spa_est_fbf_tsn_fin_cze_amh_geo_lat_rus_pol_prs_mlt_anl_arw_hun_igb_tag_svk_bat_jpn_tml_kor_ukr_urd_ses_lit_mao_pan_hau_ind_cnt_bul_tsw_krd_wly_ita_eng_mcd_ben_qcu_glc_ger_fre_ewe_tig_slo_chh_scr_jav_dut_cic_bos_zul_mly_tha_aeg_knd_swt_swa_tur_guj_ctl_uzb_akn_vie_heb_ven_lda_bam	-1.02543683833458	-2.49492857957673	0.0143621426973995
747	aeg_swe_ses_spa_sod_hau_heb_bos_tur_azi_ven_mly_ewe_pol_scr_bsq_ctl_amr_lda_cnt_guj_dut_igb_slo_cic_por_hun_zul_tsn_fin_afr_chh_geo_ger_ukr_fre_hin_wly_mlt_rom_est_dyu_mao_pan_bat_jpn_tml_kor_glc_mol_dgb_mcd_sun_lat_gam_jav_mnd_urd_swa_ben_tig_bul_arw_rus_grk_qcu_svk_ita_cze_yor_amh_eng_anl_nor_ind_alb_xho_lit_moo_tag_tha_owc_knd_akn_bam_uzb_prs_krd_aze_swt_vie_sid_bem_fbf_tsw	-0.775575693943115	-1.8683105459886	0.0648670544293757
748	amh_ukr_xho_rus_owc_chh_sid_afr_tur_aze_lda_bat_cic_nor_rom_bsq_ger_sod_tsw_cnt_glc_bul_bem_urd_dyu_ben_est_igb_dgb_fin_mcd_anl_geo_hin_alb_lat_lit_gam_tig_guj_hun_swt_tag_scr_jav_jpn_tml_kor_por_fre_bam_mol_ind_eng_hau_mao_mnd_ctl_ses_arw_mlt_grk_spa_krd_ita_qcu_svk_dut_pol_yor_heb_pan_aeg_swe_mly_bos_ven_slo_swa_sun_tha_amr_knd_akn_fbf_azi_cze_prs_uzb_zul_vie_wly_tsn_moo_ewe	0.121497207364975	0.28617679192513	0.775379227261015
749	sid_slo_ses_mcd_mlt_aeg_anl_urd_tur_uzb_dyu_sun_ven_ita_nor_bsq_ctl_wly_lda_mnd_hin_rus_swt_swe_cic_grk_est_swa_bam_hun_lit_tig_geo_ger_arw_rom_prs_sod_amr_mol_fin_moo_tag_eng_mly_jpn_knd_kor_guj_afr_yor_scr_bat_dut_amh_ind_cnt_ukr_dgb_ben_hau_pan_cze_fre_krd_qcu_pol_bul_por_igb_gam_lat_chh_spa_mao_bos_tsw_glc_zul_jav_tha_owc_tml_fbf_akn_azi_alb_svk_aze_bem_vie_heb_xho_tsn_ewe	-1.22541873101696	-3.04198829661311	0.00305418293025028
750	mlt_mcd_lda_ita_sod_heb_anl_krd_tur_azi_igb_tag_fbf_afr_bos_bsq_nor_chh_bem_mnd_arw_scr_zul_slo_dyu_cze_est_ses_xho_hun_mol_tig_geo_ger_rus_hin_prs_hau_amh_urd_fin_bam_mly_por_sun_jpn_tml_kor_ben_pol_dgb_lat_jav_ctl_gam_bat_cnt_pan_yor_alb_owc_guj_svk_fre_dut_qcu_lit_grk_rom_swa_wly_swe_aeg_eng_mao_ukr_akn_bul_ven_ind_tha_amr_knd_ewe_cic_aze_glc_spa_uzb_swt_vie_sid_tsw_tsn_moo	-0.813777753118784	-1.96357716209275	0.0525659026492695
751	wly_ukr_tsw_cze_heb_sid_sod_dut_aze_azi_moo_sun_akn_rus_krd_bsq_spa_mlt_lda_mnd_guj_por_dyu_eng_ses_bos_fin_zul_tsn_hun_lit_aeg_geo_slo_alb_lat_scr_anl_hau_pol_est_igb_ind_prs_jav_jpn_tml_kor_afr_rom_swt_mol_mly_nor_amr_bat_cnt_pan_dgb_swe_owc_bul_ger_glc_fre_qcu_ben_grk_ita_yor_gam_ctl_chh_urd_tag_mcd_ven_arw_xho_mao_tha_amh_knd_bam_bem_tur_svk_hin_uzb_fbf_vie_tig_cic_ewe_swa	-0.629926041240646	-1.50580837788821	0.135505438015868
752	amh_ctl_ewe_mol_sid_heb_hau_por_uzb_tur_ses_ind_igb_eng_pan_bsq_guj_amr_tsw_cnt_grk_dut_akn_ita_ven_lit_fin_dyu_tsn_hun_urd_anl_geo_cze_ben_arw_spa_sod_aeg_rus_est_zul_jav_bos_mly_jpn_tml_kor_nor_glc_dgb_pol_sun_alb_owc_bat_mnd_krd_cic_scr_gam_fre_svk_rom_lat_qcu_bul_hin_mcd_fbf_tig_slo_chh_swe_mao_prs_xho_afr_moo_tag_tha_mlt_knd_swt_bem_azi_ger_ukr_aze_lda_vie_wly_swa_bam_yor	-1.04073351810593	-2.543581595002	0.0126219871824926
753	tig_dut_ses_pol_mlt_sod_heb_lat_aze_azi_moo_bat_tsw_ctl_krd_bsq_urd_anl_igb_cnt_rom_pan_xho_lit_swt_glc_est_bam_zul_fin_ben_aeg_geo_bul_hin_cze_spa_wly_amh_guj_hun_ven_ind_swe_mao_jpn_knd_kor_ukr_ita_cic_por_mly_scr_chh_sun_mnd_eng_ewe_grk_owc_ger_nor_fre_mol_qcu_mcd_alb_prs_yor_sid_bos_amr_arw_tag_svk_tsn_rus_bem_jav_tha_gam_tml_dgb_swa_tur_afr_slo_uzb_fbf_vie_hau_lda_dyu_akn	-0.137746339864714	-0.324874228789657	0.746005934907894
754	sid_fre_tsw_ben_amr_mlt_aeg_dut_tur_azi_igb_mao_dyu_slo_cze_bsq_rom_hau_ses_mnd_spa_arw_moo_prs_dgb_svk_fin_swa_bem_est_mcd_amh_geo_ger_ita_lit_pan_gam_anl_pol_hun_lda_sun_ukr_ind_jpn_knd_kor_lat_bul_tsn_ctl_jav_swe_chh_tag_cnt_guj_bam_rus_sod_nor_alb_mol_grk_qcu_glc_eng_por_ewe_wly_krd_owc_afr_bat_hin_cic_scr_fbf_mly_tha_heb_tml_xho_zul_uzb_bos_urd_aze_yor_vie_tig_swt_akn_ven	-0.799861449643526	-1.925119886602	0.0572701870059104
755	chh_dut_cic_glc_sid_tig_heb_ukr_aze_tur_bem_sun_bam_pan_nor_bsq_krd_anl_moo_mnd_rus_eng_yor_ger_igb_mol_est_ses_lda_fin_lit_aeg_geo_rom_bos_slo_grk_wly_mlt_mcd_hun_ewe_ind_guj_jav_jpn_tml_kor_pol_afr_dgb_ctl_mly_por_sod_tag_cnt_ita_tsn_cze_amr_ben_scr_lat_bul_qcu_fre_arw_prs_fbf_hau_hin_gam_alb_bat_svk_swa_urd_ven_mao_tha_amh_knd_swt_xho_azi_spa_swe_uzb_akn_vie_owc_zul_dyu_tsw	-0.550936228259225	-1.31262108791184	0.192540778514523
756	heb_fre_bam_prs_aeg_gam_chh_arw_aze_uzb_bem_bat_ses_glc_ukr_bsq_nor_sod_moo_cnt_ger_afr_ewe_svk_zul_eng_hun_dyu_lda_fin_grk_owc_geo_dut_pol_guj_urd_tig_mlt_ita_est_swt_tag_swe_jav_jpn_tml_kor_bos_mcd_ven_bul_mly_rom_sid_sun_mnd_lat_igb_ctl_hau_alb_cze_mol_krd_qcu_slo_spa_rus_yor_amr_hin_wly_lit_mao_pan_cic_scr_dgb_ind_tha_anl_knd_xho_tsn_tur_por_ben_azi_fbf_vie_amh_tsw_akn_swa	0.150308987958218	0.353745675655738	0.724330185101238
757	amr_svk_tsw_rus_mlt_gam_amh_urd_azi_uzb_fbf_mao_akn_cze_ukr_bsq_eng_wly_moo_mnd_rom_grk_zul_arw_ses_pol_hun_cic_bem_fin_prs_tig_geo_swe_bul_fre_por_owc_sod_krd_est_igb_jav_pan_sun_jpn_tml_kor_spa_lit_ven_bos_tag_guj_anl_ind_cnt_scr_swa_glc_hau_ctl_nor_hin_mol_qcu_ita_afr_alb_dyu_sid_dut_aeg_ben_mly_mcd_swt_ger_bam_bat_tha_heb_knd_xho_ewe_tur_lat_slo_aze_yor_vie_chh_dgb_tsn_lda	0.261349746767372	0.614628544380605	0.540300917392667
758	wly_afr_bem_bul_gam_aeg_hau_nor_aze_uzb_fbf_ind_tsn_fre_por_bsq_rus_owc_ven_mnd_hin_lit_xho_krd_akn_swe_hun_dgb_dyu_fin_mcd_sod_geo_alb_urd_pol_cze_heb_amr_lat_est_cic_tag_svk_bat_jpn_tml_kor_mol_guj_ewe_pan_mly_scr_anl_mao_cnt_ben_yor_slo_amh_ger_spa_dut_bos_qcu_ukr_rom_grk_bam_sid_eng_tig_arw_jav_ctl_tsw_prs_moo_sun_tha_mlt_knd_swa_ses_azi_ita_glc_tur_zul_vie_chh_lda_igb_swt	-0.750370846073522	-1.80720857097302	0.0739631693065258
759	aeg_bul_ewe_ita_wly_mlt_sod_arw_uzb_tur_ses_bat_tsn_pol_afr_bsq_guj_chh_swa_mnd_cze_alb_dyu_fre_dgb_lat_est_swt_akn_hun_ukr_amr_geo_spa_pan_lit_mol_tig_amh_krd_fin_lda_sun_eng_jav_jpn_knd_kor_ben_grk_fbf_hin_mao_dut_hau_mly_cnt_por_tsw_swe_heb_scr_prs_rus_nor_qcu_mcd_rom_urd_yor_anl_glc_gam_ctl_tag_slo_bem_bos_bam_ind_tha_owc_tml_zul_igb_aze_ger_svk_azi_cic_vie_sid_xho_ven_moo	-0.0676225984853377	-0.1594117945964	0.87369014393808
760	tig_spa_akn_ger_amr_hau_anl_pan_uzb_azi_ewe_sun_igb_swe_bos_bsq_mcd_mlt_xho_mnd_por_afr_tsn_ita_ven_rom_fin_tsw_swt_hun_ben_heb_geo_dut_arw_krd_cze_sid_owc_fre_est_moo_jav_pol_mly_jpn_knd_kor_ctl_alb_bam_ukr_mao_grk_wly_bat_cnt_hin_fbf_guj_amh_rus_lat_bul_urd_qcu_slo_lit_svk_zul_gam_prs_chh_glc_ind_scr_yor_eng_lda_tag_tha_sod_tml_bem_ses_aze_nor_mol_tur_swa_vie_aeg_cic_dyu_dgb	-0.947430717508154	-2.30106568906676	0.023621979944265
761	sod_ger_akn_pol_wly_hau_anl_grk_uzb_aze_swt_mly_tsw_rus_afr_bsq_fre_aeg_swa_cnt_mol_bos_cic_dut_zul_cze_est_yor_moo_fin_nor_amh_geo_scr_bul_por_guj_heb_tig_ben_hun_dyu_ind_slo_mao_jpn_tml_kor_alb_rom_fbf_prs_tag_hin_mlt_sun_mnd_swe_ewe_arw_sid_svk_ukr_krd_ctl_qcu_lat_urd_glc_igb_gam_eng_owc_pan_jav_ita_lda_spa_bem_bat_tha_chh_knd_xho_dgb_tur_lit_mcd_azi_bam_vie_amr_ven_tsn_ses	-0.117554518402199	-0.277178239973239	0.782258414293008
762	wly_prs_zul_dut_tig_sid_gam_pan_uzb_aze_xho_sun_yor_ctl_nor_bsq_ita_mlt_akn_mnd_pol_lit_ses_lat_moo_cze_hun_dyu_bem_fin_por_aeg_geo_glc_hin_arw_guj_heb_amr_ukr_est_igb_jav_mol_tag_jpn_tml_kor_ger_slo_ven_alb_mly_svk_sod_bat_cnt_urd_tsw_bul_hau_scr_mcd_eng_spa_qcu_rus_afr_krd_dgb_amh_rom_chh_grk_ind_swe_cic_ben_ewe_mao_tha_owc_knd_bam_tsn_azi_bos_fre_tur_swt_vie_anl_fbf_lda_swa	-0.833220366454337	-2.01148040949119	0.0471689433211089
763	anl_grk_dyu_slo_wly_amh_gam_hin_uzb_tur_ses_jav_swa_fre_lit_bsq_bul_chh_dgb_mnd_mcd_nor_ewe_scr_bam_bos_hun_swt_tsn_fin_rus_sid_geo_glc_krd_svk_ita_mlt_sod_ctl_est_tsw_mly_swe_tag_jpn_knd_kor_afr_lat_yor_guj_sun_spa_tig_mao_cnt_cze_igb_ukr_owc_ben_pan_eng_por_qcu_ger_alb_arw_zul_amr_dut_aeg_pol_ind_mol_xho_rom_moo_bat_tha_hau_tml_cic_fbf_azi_urd_prs_aze_ven_vie_heb_lda_akn_bem	-0.0765090965686262	-0.18042600101851	0.857210729123635
764	amr_mol_cic_lit_wly_chh_sod_krd_azi_aze_zul_mao_xho_ukr_glc_bsq_slo_anl_fbf_cnt_ger_lat_lda_alb_yor_fre_hun_igb_bam_fin_nor_tig_geo_svk_prs_ita_pan_amh_gam_ctl_est_ven_jav_pol_bat_jpn_knd_kor_scr_rom_ewe_cze_ind_eng_sid_sun_mnd_guj_dgb_grk_aeg_bos_dut_swe_bul_qcu_mcd_arw_afr_ses_owc_ben_mlt_spa_mly_urd_moo_hin_swt_tag_tha_hau_tml_tsw_dyu_tur_por_rus_uzb_tsn_vie_heb_akn_swa_bem	-0.389166819488475	-0.922960244183353	0.358416303103345
765	amh_bos_igb_rom_sod_owc_chh_slo_aze_uzb_ses_bat_zul_krd_hin_bsq_grk_heb_tsw_cnt_mol_nor_bem_guj_lda_ctl_est_ewe_yor_fin_prs_mlt_geo_scr_ben_urd_spa_wly_gam_lat_hun_dyu_ind_fre_mao_jpn_knd_kor_bul_por_tsn_glc_jav_ita_amr_tag_mnd_mcd_moo_pol_anl_cze_pan_swe_arw_qcu_ger_svk_afr_dgb_hau_ukr_sid_lit_mly_dut_cic_alb_fbf_sun_tha_aeg_tml_swt_xho_azi_rus_eng_tur_swa_vie_tig_bam_ven_akn	0.134338632124503	0.316519191640191	0.752317824560228
766	wly_ukr_swa_cze_aeg_mlt_hau_slo_uzb_tur_swt_jav_zul_dut_guj_bsq_fre_gam_ewe_cnt_por_lit_yor_eng_cic_scr_fin_bem_tsw_est_lat_heb_geo_bos_swe_rom_spa_chh_amh_mol_hun_tsn_tag_glc_sun_jpn_knd_kor_nor_rus_dgb_mcd_bat_krd_tig_mly_mnd_ben_akn_ger_sod_alb_pol_svk_afr_qcu_arw_bul_prs_moo_sid_grk_anl_hin_mao_ita_ses_pan_dyu_ind_tha_amr_tml_lda_ven_azi_ctl_urd_aze_igb_vie_owc_fbf_xho_bam	0.325907009550677	0.767111435548636	0.444958358757271
767	sod_dut_dgb_spa_mlt_tig_amh_cze_tur_uzb_swa_mao_swt_nor_alb_bsq_prs_anl_xho_mnd_scr_rus_tsw_rom_yor_ita_hun_bem_bam_est_ger_gam_geo_urd_pol_svk_bos_chh_amr_bul_fin_tsn_ind_ctl_mly_jpn_knd_kor_krd_ben_moo_lit_jav_fre_wly_tag_cnt_mcd_zul_lat_owc_slo_pan_por_arw_qcu_swe_hin_guj_lda_hau_mol_heb_glc_sun_eng_cic_ukr_ewe_bat_tha_aeg_tml_igb_akn_azi_afr_grk_aze_ven_vie_sid_dyu_ses_fbf	0.408581680959121	0.965804346555726	0.336646902179217
768	sid_hin_moo_por_heb_chh_tig_fre_aze_tur_ses_mly_cic_rom_slo_bsq_prs_gam_akn_mnd_dut_alb_dyu_ukr_lda_bul_fin_tsw_ven_hun_pan_aeg_geo_grk_arw_pol_lit_amr_wly_spa_est_bam_jav_ita_bat_jpn_tml_kor_bos_lat_xho_cze_ind_ben_anl_tag_cnt_ctl_fbf_svk_mlt_mol_ger_eng_afr_qcu_swe_nor_mcd_yor_hau_scr_sod_guj_mao_urd_swt_glc_igb_sun_tha_owc_knd_zul_tsn_uzb_krd_rus_azi_bem_vie_amh_dgb_ewe_swa	0.326933159557465	0.770375551360535	0.443029760078911
769	gam_ger_lda_bos_hau_chh_sod_swe_tur_azi_bem_mao_fbf_glc_scr_bsq_arw_heb_moo_mnd_cze_urd_ses_lat_tsw_hin_est_yor_ewe_hun_nor_amh_geo_dut_rom_ben_eng_mlt_sid_mcd_fin_igb_sun_lit_ind_jpn_knd_kor_prs_rus_dyu_grk_mly_pol_aeg_bat_cnt_pan_swt_svk_anl_krd_mol_afr_slo_qcu_ita_por_guj_zul_wly_spa_amr_fre_tag_alb_akn_ctl_xho_jav_tha_tig_tml_ven_dgb_aze_bul_ukr_uzb_swa_vie_owc_bam_cic_tsn	0.703403849585867	1.66536374900575	0.0992055590699389
770	amh_ctl_cic_hin_sod_wly_sid_nor_azi_aze_yor_tag_moo_slo_rom_bsq_fre_mlt_swt_cnt_arw_bul_tsn_por_fbf_swe_hun_bem_zul_est_urd_aeg_geo_ger_ita_svk_mol_hau_tig_ben_fin_lda_sun_afr_bat_jpn_knd_kor_pol_guj_ewe_lat_ind_spa_owc_mao_mnd_pan_swa_ukr_gam_grk_krd_scr_eng_qcu_alb_dut_bos_tsw_heb_mcd_chh_rus_jav_glc_ses_lit_ven_mly_tha_amr_tml_akn_dyu_uzb_cze_prs_tur_igb_vie_anl_xho_dgb_bam	-0.875529395658411	-2.12573575104525	0.0361749420309534
771	owc_hin_cic_ben_wly_sod_amr_prs_tur_aze_tsn_sun_akn_lat_por_bsq_mcd_aeg_dgb_mnd_cze_grk_tsw_alb_ewe_spa_est_zul_bem_fin_swe_gam_geo_slo_ita_dut_glc_mlt_chh_krd_hun_ses_mly_pan_jav_jpn_knd_kor_eng_bos_igb_lit_bat_bul_tig_tag_cnt_nor_ven_rom_anl_svk_urd_pol_guj_qcu_ger_ukr_fre_moo_hau_afr_sid_rus_ind_ctl_swt_mol_swa_mao_tha_heb_tml_lda_dyu_uzb_arw_scr_azi_fbf_vie_amh_xho_bam_yor	-0.682168033516523	-1.63340159139625	0.105765704549612
772	hau_nor_ven_dut_aeg_amr_tig_pol_azi_tur_xho_mly_zul_lit_mol_bsq_alb_anl_bem_cnt_bos_pan_ses_ita_yor_urd_fin_akn_dyu_hun_scr_wly_geo_hin_rom_grk_guj_sid_heb_bul_est_tsw_jav_prs_bat_jpn_knd_kor_afr_ger_dgb_rus_mao_ben_chh_tag_mnd_cze_cic_ctl_owc_mcd_slo_svk_krd_qcu_lat_eng_por_moo_gam_arw_sod_spa_sun_fre_ewe_swe_igb_ind_tha_amh_tml_swt_bam_aze_glc_ukr_uzb_fbf_vie_mlt_lda_tsn_swa	-0.646993764839637	-1.54843418305986	0.124914190297335
773	sod_guj_xho_grk_wly_heb_tig_rom_aze_tur_tsw_bat_zul_slo_pan_bsq_urd_owc_dgb_mnd_svk_nor_fbf_krd_lda_bos_est_moo_cic_fin_ukr_amr_geo_cze_pol_fre_por_aeg_chh_bul_hun_igb_sun_lat_mly_jpn_knd_kor_prs_ita_bam_dut_tag_eng_sid_mao_cnt_ben_swt_lit_gam_ger_arw_mol_spa_qcu_glc_hin_rus_akn_anl_mcd_mlt_ctl_ind_afr_bem_swe_yor_jav_tha_hau_tml_swa_dyu_azi_alb_scr_uzb_ven_vie_amh_tsn_ewe_ses	-0.306653394523454	-0.72616492682622	0.469561315707056
774	sid_guj_swa_spa_wly_heb_mlt_dut_uzb_tur_cic_ind_tsw_cze_ukr_bsq_pan_tig_dgb_mnd_lit_afr_bam_eng_ven_ger_fin_dyu_moo_est_scr_hau_geo_urd_mcd_krd_pol_amr_anl_grk_hun_ses_mly_arw_mao_jpn_tml_kor_ita_alb_bem_fre_jav_mol_owc_bat_cnt_svk_swt_por_gam_rom_prs_nor_ben_qcu_glc_lat_hin_yor_chh_ctl_sod_bos_sun_rus_ewe_swe_xho_tag_tha_amh_knd_lda_tsn_aze_bul_slo_azi_fbf_vie_aeg_zul_igb_akn	-0.863467354652039	-2.09254067664136	0.0391138432839317
775	tig_guj_ewe_pan_sid_heb_amh_prs_tur_azi_xho_mly_lda_alb_spa_bsq_por_hau_zul_mnd_ita_scr_swt_lat_dyu_nor_fin_swa_tsn_hun_arw_wly_geo_pol_swe_ukr_mcd_sod_amr_cze_est_bem_ind_bos_jav_jpn_tml_kor_slo_krd_akn_svk_tag_lit_mlt_sun_cnt_ctl_tsw_rom_aeg_fre_dut_bul_glc_qcu_ger_mol_rus_ven_owc_urd_gam_grk_bat_hin_ses_ben_moo_mao_tha_chh_knd_igb_cic_aze_afr_eng_uzb_bam_vie_anl_dgb_fbf_yor	-0.226590007677534	-0.535899097948033	0.593307687421128
776	hau_prs_bam_bos_tig_aeg_amr_bul_azi_tur_moo_sun_ses_svk_pan_bsq_ctl_wly_xho_cnt_dut_scr_akn_spa_ven_ben_est_tsw_swt_hun_cze_sod_geo_lit_por_mcd_eng_sid_gam_mol_fin_fbf_jav_afr_bat_jpn_tml_kor_nor_ger_dgb_rom_tag_swe_owc_ind_mnd_alb_lda_hin_anl_grk_glc_urd_lat_qcu_ita_ukr_krd_dyu_mlt_fre_amh_rus_mly_arw_bem_pol_igb_mao_tha_heb_knd_tsn_cic_aze_guj_slo_uzb_yor_vie_chh_ewe_zul_swa	-0.180431016188248	-0.425704990526285	0.671306383875202
777	amr_ita_ses_guj_gam_sod_owc_prs_tur_aze_bam_mly_zul_glc_rom_bsq_arw_mlt_igb_mnd_swe_scr_dyu_mcd_cic_urd_est_ven_tsw_hun_bul_amh_geo_nor_fre_afr_alb_anl_heb_bos_fin_dgb_bat_dut_jav_jpn_tml_kor_ger_pol_bem_svk_tag_rus_tig_sun_cnt_pan_fbf_ukr_wly_spa_slo_hin_eng_qcu_lit_cze_mol_swt_hau_grk_aeg_ben_mao_por_ewe_lat_swa_ind_tha_sid_knd_tsn_yor_uzb_krd_ctl_azi_moo_vie_chh_xho_lda_akn	-0.478640362517495	-1.13891081945115	0.257665548338378
778	chh_guj_igb_rom_amr_aeg_heb_dut_aze_tur_swt_sun_tsw_ctl_bul_bsq_eng_mlt_yor_cnt_pol_hin_moo_arw_cic_svk_est_fbf_ven_hun_alb_tig_geo_ukr_afr_cze_prs_amh_gam_krd_fin_ses_bat_fre_jav_jpn_tml_kor_slo_spa_swa_ita_tag_mcd_sod_ind_mnd_swe_dgb_ben_owc_ger_por_mol_rus_qcu_nor_grk_lit_bam_sid_bos_wly_urd_mly_pan_bem_scr_zul_mao_tha_hau_knd_tsn_dyu_azi_glc_lat_uzb_ewe_vie_anl_akn_xho_lda	-0.266059472101409	-0.628427630722216	0.531264190993546
779	wly_nor_swa_arw_gam_heb_hau_bos_azi_uzb_zul_tag_tsn_guj_hin_bsq_ger_amh_yor_cnt_mol_prs_xho_rus_tsw_lit_hun_swt_dyu_fin_spa_owc_geo_eng_glc_ctl_cze_amr_sod_alb_est_igb_sun_pol_jav_jpn_tml_kor_svk_fre_cic_afr_bat_pan_anl_mao_mnd_bul_ven_swe_tig_ita_krd_ukr_mcd_qcu_lat_scr_dut_lda_chh_por_mlt_ben_mly_rom_bem_urd_akn_ind_tha_sid_knd_fbf_ewe_tur_grk_slo_aze_bam_vie_aeg_ses_dgb_moo	0.0712231935106727	0.167678060633945	0.867200645141501
780	anl_swe_yor_mol_wly_mlt_aeg_ctl_azi_aze_akn_mly_fbf_alb_lat_bsq_hin_heb_bam_mnd_bos_fre_tsn_urd_ven_grk_fin_swt_moo_hun_bul_tig_geo_afr_guj_rom_prs_chh_sod_pan_est_cic_bat_ben_sun_jpn_tml_kor_svk_pol_dyu_scr_mao_ger_gam_ind_cnt_cze_swa_slo_owc_arw_ukr_glc_rus_qcu_mcd_spa_nor_dgb_amh_krd_hau_ita_tag_por_bem_eng_ewe_jav_tha_amr_knd_xho_ses_tur_lit_dut_uzb_igb_vie_sid_zul_tsw_lda	-0.572697415626392	-1.36450436479618	0.175701538915473
781	sid_krd_zul_slo_chh_mlt_anl_bos_uzb_azi_swt_sun_dgb_ger_por_bsq_eng_heb_yor_cnt_ita_fre_igb_spa_cic_dut_hun_ven_dyu_est_cze_aeg_geo_glc_scr_bul_ben_wly_amr_pan_fin_akn_mly_mcd_bat_jpn_tml_kor_arw_swe_fbf_pol_mao_svk_gam_ind_mnd_alb_ewe_ctl_amh_mol_rus_guj_lit_qcu_hin_nor_afr_tsw_sod_rom_tig_prs_tag_urd_bam_grk_xho_jav_tha_owc_knd_swa_lda_aze_ukr_lat_tur_tsn_vie_hau_moo_ses_bem	-1.06586764430068	-2.6060849971421	0.0106656403950274
782	chh_spa_cic_mol_owc_hau_amh_nor_uzb_tur_swt_sun_tsw_bos_afr_bsq_alb_sod_lda_mnd_ger_por_xho_pol_akn_ctl_est_ses_fbf_hun_fre_tig_geo_mcd_hin_svk_ukr_heb_anl_rus_fin_igb_mao_ita_ind_jpn_knd_kor_krd_prs_tsn_guj_mly_dut_gam_bat_cnt_eng_dyu_arw_wly_lit_slo_swe_grk_qcu_scr_cze_glc_ven_aeg_urd_amr_bul_tag_rom_swa_lat_zul_jav_tha_sid_tml_moo_ewe_aze_pan_ben_azi_dgb_vie_mlt_yor_bem_bam	0.00667270203630565	0.0157254380984961	0.987487119772894
783	tig_prs_yor_lit_sid_chh_hau_arw_uzb_tur_cic_jav_ven_alb_pol_bsq_glc_aeg_akn_mnd_pan_eng_bam_ita_tsw_krd_est_xho_ses_hun_mol_anl_geo_rom_urd_svk_grk_owc_gam_swe_fin_swa_bat_dut_tag_jpn_tml_kor_fre_mcd_igb_bul_mly_ctl_sod_sun_cnt_ukr_zul_rus_amr_bos_slo_spa_cze_qcu_afr_hin_nor_tsn_amh_por_mlt_guj_ind_scr_swt_ben_bem_mao_tha_heb_knd_moo_ewe_aze_lat_ger_azi_dgb_vie_wly_dyu_lda_fbf	-0.627747278725691	-1.50075655862455	0.136806065286901
784	gam_rus_tsn_pol_tig_chh_heb_svk_azi_tur_moo_mao_igb_ger_grk_bsq_pan_sid_ewe_cnt_guj_rom_ven_swe_bam_ben_hun_zul_swa_fin_cze_anl_geo_alb_eng_mol_ita_mlt_amr_arw_est_fbf_bat_lit_tag_jpn_tml_kor_slo_por_akn_ukr_ind_hin_hau_jav_mnd_urd_tsw_dut_aeg_fre_ctl_prs_scr_qcu_afr_spa_lat_dyu_sod_nor_owc_krd_sun_bul_ses_glc_lda_mly_tha_amh_knd_xho_cic_uzb_mcd_bos_aze_yor_vie_wly_bem_dgb_swt	-0.765615310636572	-1.84319589248055	0.0684855531663508
785	owc_prs_fbf_lat_amr_heb_chh_scr_azi_aze_bem_ind_bam_pan_swe_bsq_cze_mlt_xho_cnt_arw_ukr_ewe_rom_swt_grk_hun_lda_zul_est_lit_sid_geo_bos_por_hin_guj_anl_hau_eng_fin_akn_sun_mol_tag_jpn_tml_kor_urd_fre_tsn_ita_mao_ctl_sod_bat_mnd_pol_dyu_krd_aeg_ben_mcd_ger_alb_qcu_svk_glc_slo_dgb_tig_nor_gam_rus_jav_afr_tsw_bul_yor_mly_tha_amh_knd_ven_swa_uzb_dut_spa_tur_moo_vie_wly_igb_cic_ses	-0.251346741722205	-0.594211937470687	0.55381312982384
786	mlt_grk_zul_rus_heb_amh_gam_cze_tur_uzb_yor_tag_swt_mcd_slo_bsq_lit_anl_ven_mnd_urd_guj_dyu_pan_dgb_rom_est_cic_ewe_hun_mol_amr_geo_eng_alb_ukr_hin_sod_wly_svk_fin_xho_bat_krd_jav_jpn_tml_kor_pol_prs_bem_glc_ind_swe_chh_mao_cnt_arw_bam_dut_sid_ger_ben_bul_spa_qcu_lat_ita_scr_lda_aeg_fre_hau_nor_sun_bos_tsn_por_tsw_mly_tha_owc_knd_swa_igb_azi_ctl_afr_aze_akn_vie_tig_fbf_ses_moo	0.0833921798427344	0.196576854700755	0.844587624245684
787	sod_hin_ven_lat_sid_chh_aeg_spa_azi_tur_fbf_mly_bam_scr_alb_bsq_svk_gam_moo_cnt_swe_fre_bem_afr_dyu_eng_fin_yor_dgb_est_grk_hau_geo_nor_slo_bul_por_anl_amh_lit_hun_zul_ind_bos_bat_jpn_tml_kor_mcd_pol_swa_mol_sun_ukr_tig_tag_mnd_prs_swt_pan_heb_rus_ger_arw_ctl_qcu_guj_ita_cze_ses_wly_dut_owc_urd_jav_ben_lda_glc_tsn_mao_tha_mlt_knd_ewe_xho_aze_rom_krd_uzb_igb_vie_amr_cic_akn_tsw	-0.871088512108769	-2.10859306407911	0.0376678695286141
788	mlt_rom_cic_alb_chh_sid_gam_hin_tur_uzb_igb_jav_xho_ger_fre_bsq_ben_anl_swa_mnd_bul_ita_bem_svk_akn_grk_fin_bam_ven_est_guj_aeg_geo_lit_eng_krd_afr_wly_hau_lat_hun_lda_sun_scr_bat_jpn_knd_kor_dut_pol_ses_rus_mao_prs_sod_ind_cnt_arw_dyu_ctl_owc_slo_urd_ukr_glc_qcu_mol_spa_pan_zul_amh_nor_amr_por_mly_swe_ewe_cze_tsn_tag_tha_heb_tml_swt_moo_azi_mcd_bos_aze_dgb_vie_tig_yor_tsw_fbf	-0.547307500813311	-1.30394349268137	0.195471144680691
789	amr_krd_fbf_ben_anl_chh_hau_eng_aze_uzb_swt_mly_lda_lat_prs_bsq_ctl_amh_zul_cnt_spa_grk_dyu_nor_dgb_svk_hun_tsn_cic_est_mol_aeg_geo_pan_glc_rom_por_tig_wly_dut_fin_yor_ind_ita_sun_jpn_tml_kor_swe_afr_swa_rus_tag_guj_gam_jav_mnd_scr_xho_slo_heb_alb_ger_arw_cze_qcu_urd_fre_pol_ses_sod_mcd_sid_bul_mao_lit_igb_bos_akn_bat_tha_owc_knd_ewe_moo_tur_ukr_hin_azi_bam_vie_mlt_ven_bem_tsw	-0.236564864750096	-0.559210900413718	0.577362005180851
790	amr_alb_cic_bos_tig_amh_sod_swe_uzb_azi_tsn_sun_ven_krd_rus_bsq_pan_aeg_tsw_cnt_ctl_urd_dgb_guj_bam_scr_fin_ewe_yor_est_slo_gam_geo_svk_arw_grk_afr_mlt_chh_prs_hun_xho_bat_glc_mly_jpn_tml_kor_spa_hin_lda_fre_ind_ger_wly_mao_mnd_por_swt_nor_anl_mcd_cze_pol_ben_qcu_ita_mol_dut_ses_heb_eng_hau_lat_tag_lit_bem_rom_akn_jav_tha_sid_knd_zul_fbf_aze_bul_ukr_tur_swa_vie_owc_dyu_moo_igb	-0.0521228551237744	-0.123030125655523	0.902348732368784
791	chh_por_bem_ben_amh_aeg_mlt_pan_uzb_aze_igb_bat_fbf_cze_svk_bsq_scr_wly_cic_mnd_ctl_lat_ewe_arw_swa_nor_fin_ven_zul_est_hin_hau_geo_bos_ger_rom_slo_amr_heb_bul_hun_moo_jav_pol_tag_jpn_tml_kor_urd_spa_tsn_prs_sun_mcd_sod_mly_cnt_grk_akn_glc_owc_krd_eng_swe_ita_qcu_afr_guj_rus_tsw_gam_dut_anl_mol_ind_lit_lda_ukr_swt_mao_tha_tig_knd_ses_bam_azi_fre_alb_tur_dyu_vie_sid_dgb_xho_yor	-0.214711498448296	-0.507085848978059	0.613294885653254
792	hau_mol_bem_por_heb_chh_wly_glc_aze_uzb_zul_ind_moo_prs_bos_bsq_ger_sod_yor_cnt_ctl_cze_igb_slo_ven_rom_fin_fbf_tsn_est_afr_anl_geo_dut_guj_ukr_eng_mlt_amr_krd_hun_akn_sun_lat_bat_jpn_tml_kor_svk_lit_swt_swe_mao_bul_amh_jav_mnd_scr_bam_nor_tig_spa_mcd_pan_ben_qcu_alb_urd_rus_lda_sid_pol_gam_grk_tag_hin_xho_fre_swa_mly_tha_aeg_knd_ses_ewe_azi_arw_ita_tur_cic_vie_owc_dyu_dgb_tsw	-0.708832539160197	-1.69996363823442	0.092480038147017
793	anl_hin_ses_spa_amr_owc_amh_afr_tur_uzb_bem_ind_cic_ukr_cze_bsq_lit_aeg_xho_mnd_por_grk_akn_ben_zul_prs_fin_tsn_yor_hun_nor_chh_geo_eng_bos_arw_ger_sid_hau_pol_est_lda_mao_fre_tag_jpn_tml_kor_bul_dut_dyu_scr_mly_slo_heb_sun_cnt_svk_bam_pan_wly_guj_krd_rus_rom_qcu_glc_mol_alb_tsw_gam_swe_tig_ctl_jav_lat_ven_urd_swa_bat_tha_sod_knd_igb_moo_aze_ita_mcd_azi_swt_vie_mlt_ewe_dgb_fbf	0.00409159779662928	0.00963144883419854	0.992335965327527
794	amh_hin_lda_mcd_chh_wly_anl_fre_aze_uzb_ewe_mao_akn_ukr_lat_bsq_svk_heb_zul_cnt_pol_ctl_bam_ita_yor_urd_est_bem_moo_hun_rus_hau_geo_spa_slo_ger_afr_owc_tig_nor_fin_fbf_ind_ben_bat_jpn_tml_kor_guj_cze_tsw_dut_jav_bos_amr_sun_mnd_krd_xho_prs_mlt_arw_scr_pan_por_qcu_bul_rom_eng_dgb_sod_swe_sid_lit_mly_mol_tsn_alb_swt_tag_tha_aeg_knd_igb_ven_tur_grk_glc_azi_dyu_vie_gam_swa_ses_cic	-0.882381310959122	-2.13608809822405	0.035298420063532
795	sod_ctl_ewe_ukr_owc_amh_wly_hin_aze_uzb_lda_tag_ses_nor_alb_bsq_rom_anl_swa_mnd_afr_glc_fbf_eng_moo_dut_est_igb_yor_fin_bul_hau_geo_cze_swe_scr_grk_sid_amr_spa_hun_ven_mao_mol_jav_jpn_knd_kor_lat_slo_tsw_urd_sun_ita_gam_bat_cnt_prs_zul_ger_chh_mcd_por_fre_guj_qcu_lit_krd_pan_bem_tig_pol_heb_arw_ind_bos_dgb_rus_bam_mly_tha_mlt_tml_tsn_xho_azi_ben_svk_tur_dyu_vie_aeg_swt_akn_cic	-1.16533457699113	-2.86717448174723	0.00512298622963701
796	mlt_svk_moo_glc_heb_chh_owc_arw_uzb_tur_dyu_tag_akn_prs_dut_bsq_krd_sid_lda_mnd_afr_rus_yor_ben_ven_ita_est_ses_tsw_hun_rom_tig_geo_ukr_hin_slo_bos_aeg_gam_scr_fin_dgb_bat_por_mao_jpn_knd_kor_bul_swe_bem_lit_jav_nor_wly_mly_cnt_alb_swt_ger_anl_mol_mcd_grk_lat_qcu_spa_pan_cze_fbf_hau_fre_sod_eng_ind_pol_igb_urd_xho_sun_tha_amr_tml_tsn_swa_azi_ctl_guj_aze_ewe_vie_amh_cic_bam_zul	0.151314443507977	0.356408930593089	0.722341657113193
797	amh_ukr_moo_eng_owc_sid_tig_ger_azi_aze_ses_tag_ven_mcd_ben_bsq_lit_gam_swt_mnd_prs_swe_swa_rom_lda_lat_est_igb_zul_fin_ita_anl_geo_ctl_pan_nor_cze_wly_aeg_alb_hun_bam_mao_rus_jav_jpn_knd_kor_guj_grk_xho_bos_sun_slo_amr_mly_cnt_spa_tsn_fre_hau_por_mol_urd_krd_qcu_bul_pol_dut_dyu_heb_hin_sod_glc_bat_scr_cic_arw_yor_ind_tha_mlt_tml_dgb_bem_tur_svk_afr_uzb_akn_vie_chh_ewe_tsw_fbf	0.0531683551654468	0.125210067125915	0.900627512480273
798	owc_rom_xho_bos_gam_aeg_amh_alb_aze_azi_yor_mly_swt_guj_ukr_bsq_ctl_chh_ven_cnt_slo_cze_bem_eng_moo_lit_fin_tsw_lda_est_por_sod_geo_dut_ita_grk_pol_mlt_sid_swe_hun_tsn_sun_lat_bat_jpn_tml_kor_ben_nor_swa_fre_ind_rus_amr_mao_mnd_mol_fbf_afr_wly_bul_scr_prs_ger_qcu_krd_pan_hin_dyu_tig_urd_heb_mcd_tag_svk_akn_glc_dgb_jav_tha_hau_knd_bam_zul_tur_spa_arw_uzb_ses_vie_anl_cic_igb_ewe	-0.307499264808461	-0.728205122703573	0.468317627730822
799	gam_mcd_lda_bul_aeg_amr_heb_prs_tur_uzb_dyu_jav_cic_rus_eng_bsq_glc_amh_dgb_cnt_slo_rom_xho_por_ses_svk_hun_igb_swt_fin_fre_sid_geo_krd_bos_ger_dut_mlt_owc_grk_est_yor_ind_pol_sun_jpn_tml_kor_mol_guj_zul_lit_mao_cze_hau_tag_mnd_nor_tsn_ukr_wly_lat_urd_pan_alb_qcu_afr_ctl_scr_swa_sod_arw_anl_ben_bat_ita_bam_spa_bem_mly_tha_tig_knd_ewe_ven_aze_hin_swe_azi_fbf_vie_chh_akn_tsw_moo	0.343378259372832	0.808634691089811	0.420789113830178
800	mlt_guj_bam_arw_anl_amr_aeg_ger_aze_azi_bem_ind_dyu_rus_dut_bsq_urd_sod_cic_mnd_fre_rom_ven_cze_fbf_eng_hun_moo_ewe_fin_ita_wly_geo_scr_bul_mol_por_gam_heb_ukr_est_dgb_mao_grk_mly_jpn_knd_kor_krd_bos_xho_nor_jav_lit_hau_tag_cnt_pol_tsn_afr_tig_mcd_lat_prs_slo_qcu_spa_ben_hin_tsw_chh_alb_sid_glc_sun_swe_akn_pan_yor_bat_tha_amh_tml_zul_swa_tur_ctl_svk_uzb_swt_vie_owc_igb_ses_lda	0.0514712760503471	0.12103985525659	0.903920601022544
801	sod_bos_ewe_svk_wly_sid_gam_pol_aze_azi_swt_tag_zul_ger_scr_bsq_swe_amh_ven_mnd_rus_ctl_igb_afr_moo_alb_hun_swa_fbf_fin_ben_tig_geo_grk_krd_urd_pan_aeg_hau_fre_est_cic_mly_hin_mao_jpn_knd_kor_eng_lit_dgb_ita_ind_rom_chh_sun_cnt_mcd_yor_nor_anl_por_guj_bul_glc_qcu_mol_spa_arw_bam_mlt_slo_amr_lat_jav_dut_lda_cze_xho_bat_tha_owc_tml_akn_bem_tur_prs_ukr_uzb_ses_vie_heb_tsn_tsw_dyu	0.258308349356395	0.608904241933535	0.544072439796469
802	gam_ctl_ses_krd_heb_chh_anl_eng_uzb_aze_xho_ind_bem_bul_urd_bsq_arw_tig_ewe_mnd_mcd_ger_yor_por_zul_bos_fin_cic_lda_hun_nor_sod_geo_pan_grk_rom_lit_amr_amh_svk_est_tsw_mly_dut_sun_jpn_knd_kor_ukr_scr_fbf_alb_tag_cze_aeg_bat_cnt_slo_bam_ita_wly_glc_pol_afr_prs_qcu_hin_rus_fre_dgb_hau_swe_owc_spa_jav_lat_akn_ben_dyu_mao_tha_mlt_tml_moo_swt_azi_mol_guj_tur_tsn_vie_sid_ven_swa_igb	0.230134282313262	0.541198070783594	0.589665136752867
803	amh_lit_fbf_ctl_owc_aeg_heb_guj_uzb_tur_lda_mao_zul_lat_urd_bsq_ukr_hau_tsn_mnd_nor_bos_dyu_ben_yor_slo_est_swa_ven_fin_krd_mlt_geo_hin_grk_glc_afr_wly_sod_cze_hun_moo_mly_alb_ind_jpn_knd_kor_prs_fre_akn_ger_sun_mol_tig_jav_cnt_rom_swt_dut_chh_ita_svk_swe_eng_qcu_por_scr_spa_xho_sid_arw_amr_mcd_tag_pol_tsw_bul_dgb_bat_tha_gam_tml_ewe_bem_aze_rus_pan_azi_cic_vie_anl_bam_ses_igb	-0.392257997349264	-0.931299223896398	0.354110127455837
804	wly_pol_ven_afr_mlt_hau_anl_glc_aze_azi_dgb_tag_akn_spa_mol_bsq_urd_sod_fbf_mnd_hin_mcd_zul_ben_yor_arw_est_igb_swa_fin_pan_amr_geo_eng_ctl_bos_prs_sid_amh_grk_hun_moo_mao_ita_mly_jpn_knd_kor_scr_rom_bem_nor_ind_swe_chh_sun_cnt_slo_xho_lit_tig_svk_ukr_dut_guj_qcu_rus_ger_krd_lda_owc_por_gam_cze_jav_bul_tsw_fre_swt_bat_tha_heb_tml_ses_bam_uzb_alb_lat_tur_tsn_vie_aeg_dyu_ewe_cic	-0.878742668139764	-2.12473374841013	0.0362607728946689
805	tig_guj_igb_ita_hau_heb_anl_hin_tur_aze_akn_jav_ewe_ukr_bos_bsq_ger_mlt_zul_cnt_swe_prs_bam_arw_ven_pan_hun_xho_ses_fin_grk_aeg_geo_krd_cze_slo_rom_wly_amr_ctl_est_tsw_mly_urd_mao_jpn_knd_kor_spa_alb_dgb_nor_ind_glc_sod_bat_mnd_rus_lda_por_sid_mol_pol_fre_eng_qcu_svk_ben_lit_cic_amh_afr_owc_bul_sun_dut_swa_scr_tsn_tag_tha_chh_tml_dyu_moo_uzb_mcd_lat_azi_fbf_vie_gam_yor_bem_swt	-0.63538024301438	-1.51844381426423	0.132294846039818
806	sid_arw_fbf_svk_tig_gam_anl_krd_uzb_azi_cic_mly_zul_rus_scr_bsq_mol_sod_dgb_mnd_bos_glc_tsw_mcd_igb_hin_fin_bem_lda_est_grk_amr_geo_ger_lat_spa_urd_amh_wly_swe_hun_swt_mao_eng_tag_jpn_tml_kor_nor_cze_akn_dut_ind_ukr_chh_sun_cnt_slo_dyu_afr_mlt_ita_ben_rom_guj_qcu_lit_alb_ctl_tsn_aeg_por_heb_fre_jav_pan_xho_prs_yor_bat_tha_hau_knd_bam_ven_tur_pol_bul_aze_moo_vie_owc_ewe_swa_ses	-0.014816618918867	-0.0349011785217539	0.972233342133106
807	aeg_ukr_ses_pol_amh_amr_hau_ger_azi_tur_swt_mao_dgb_prs_swe_bsq_bul_sid_lda_mnd_por_nor_ewe_krd_igb_spa_est_akn_dyu_fin_rom_wly_geo_ctl_rus_arw_pan_sod_gam_guj_hun_tsw_mly_bos_jav_jpn_knd_kor_afr_hin_yor_lit_sun_ita_chh_ind_cnt_mol_zul_fre_tig_ben_scr_mcd_cze_qcu_alb_urd_eng_ven_owc_dut_mlt_grk_tag_slo_moo_svk_xho_bat_tha_anl_tml_swa_bam_aze_lat_glc_uzb_fbf_vie_heb_bem_cic_tsn	-0.587441746581458	-1.40049482159618	0.164692819728025
808	amh_pol_fbf_ben_hau_chh_mlt_grk_tur_uzb_cic_jav_igb_ukr_eng_bsq_urd_gam_bam_mnd_hin_mol_zul_lit_lda_krd_hun_dyu_swa_est_pan_amr_geo_rom_ctl_svk_guj_sod_sid_slo_fin_swt_bat_swe_ind_jpn_tml_kor_lat_scr_tsn_afr_mly_rus_owc_sun_cnt_cze_yor_ger_wly_bos_bul_nor_por_qcu_glc_ita_fre_tsw_heb_arw_aeg_prs_mao_mcd_akn_spa_ses_tag_tha_anl_knd_moo_ven_azi_dut_alb_aze_bem_vie_tig_xho_dgb_ewe	-0.527326381287163	-1.2565034452719	0.212080486429469
809	gam_bos_tsn_cze_heb_wly_chh_pan_azi_tur_bam_jav_dyu_nor_rom_bsq_ben_sid_fbf_mnd_fre_arw_yor_krd_lda_dut_est_moo_bem_fin_ukr_mlt_geo_bul_spa_grk_lat_hau_aeg_ita_hun_ewe_mao_urd_bat_jpn_knd_kor_scr_ger_cic_svk_mly_glc_amh_ind_cnt_hin_xho_rus_owc_eng_lit_guj_prs_qcu_afr_pol_mcd_swa_amr_slo_anl_alb_tag_por_igb_swe_ses_sun_tha_tig_tml_akn_ven_uzb_mol_ctl_aze_zul_vie_sod_dgb_tsw_swt	0.271566919816997	0.639705998325425	0.523936503633104
810	sod_rom_tsw_svk_sid_chh_hau_cze_uzb_tur_igb_bat_dgb_afr_prs_bsq_ger_tig_moo_mnd_krd_spa_swa_dut_yor_eng_est_tsn_zul_fin_lit_owc_geo_pol_swe_fre_glc_amh_anl_ben_hun_bam_mly_mol_tag_jpn_tml_kor_pan_bos_lda_rus_jav_ctl_aeg_sun_cnt_slo_dyu_urd_gam_mcd_lat_ita_bul_qcu_hin_grk_nor_ses_wly_alb_heb_arw_mao_guj_bem_scr_swt_ind_tha_mlt_knd_akn_ven_aze_ukr_por_azi_xho_vie_amr_ewe_cic_fbf	0.253085955652525	0.595485006137513	0.552965689338569
811	anl_ukr_igb_ita_mlt_sod_sid_por_tur_uzb_yor_jav_swa_prs_glc_bsq_lat_chh_lda_mnd_afr_eng_dyu_krd_zul_arw_hun_cic_bem_est_cze_tig_geo_guj_ctl_rus_swe_heb_hau_scr_fin_bam_mly_alb_bat_jpn_tml_kor_bos_pol_swt_spa_sun_slo_owc_tag_cnt_ben_akn_hin_wly_fre_lit_grk_rom_qcu_bul_pan_nor_tsw_aeg_urd_amr_dut_ind_mol_tsn_svk_ses_mao_tha_amh_knd_dgb_moo_azi_mcd_ger_aze_ewe_vie_gam_xho_ven_fbf	0.232923509922209	0.548469231161621	0.584684010608501
812	sid_ben_dgb_rus_gam_mlt_chh_bul_tur_uzb_ven_mly_igb_mcd_svk_bsq_mol_tig_bam_cnt_cze_rom_swa_ger_ses_urd_est_tsn_tsw_fin_bos_heb_geo_pol_alb_ukr_scr_sod_hau_nor_hun_swt_bat_lit_mao_jpn_tml_kor_glc_lat_moo_fre_ind_prs_amh_tag_mnd_slo_zul_spa_aeg_grk_eng_arw_swe_qcu_guj_krd_dut_xho_anl_por_amr_ita_jav_afr_bem_pan_cic_sun_tha_owc_knd_dyu_lda_azi_hin_ctl_aze_ewe_vie_wly_akn_yor_fbf	0.560456333905376	1.32922723503641	0.187024678680141
813	aeg_ger_dyu_ukr_heb_sod_gam_bos_aze_tur_ven_ind_lda_lit_ita_bsq_rus_anl_ses_cnt_guj_bul_yor_arw_bem_mol_fin_swa_cic_hun_pan_wly_geo_rom_alb_glc_ctl_sid_mlt_cze_est_swt_bat_swe_jav_jpn_knd_kor_por_scr_zul_grk_mly_krd_tig_tag_mnd_ben_ewe_svk_hau_mcd_pol_afr_dut_qcu_lat_eng_nor_tsw_amh_slo_owc_spa_mao_hin_akn_fre_fbf_sun_tha_amr_tml_moo_tsn_azi_urd_prs_uzb_bam_vie_chh_dgb_xho_igb	-0.0325852455923669	-0.0766882605588917	0.939036284621
814	chh_slo_akn_eng_anl_tig_gam_rus_tur_aze_bem_mao_xho_alb_ita_bsq_scr_amh_swt_mnd_ger_fre_yor_glc_tsw_hin_hun_lda_ses_fin_cze_heb_geo_mcd_spa_svk_mol_hau_wly_dut_est_zul_mly_krd_tag_jpn_knd_kor_afr_pan_ewe_swe_ind_arw_mlt_bat_cnt_bul_ven_ctl_sod_lat_rom_guj_pol_qcu_nor_ukr_bos_moo_owc_ben_aeg_prs_jav_por_dgb_urd_tsn_sun_tha_amr_tml_cic_bam_azi_lit_grk_uzb_fbf_vie_sid_swa_igb_dyu	0.357598423598898	0.841650149710095	0.402142854696832
815	amr_hin_dgb_ctl_heb_amh_sod_rom_uzb_tur_ven_mao_ewe_glc_eng_bsq_pan_aeg_moo_mnd_por_prs_dyu_bul_fbf_cze_fin_cic_yor_est_dut_wly_geo_nor_alb_afr_swe_tig_hau_ger_hun_swt_tag_fre_mly_jpn_knd_kor_scr_slo_xho_mcd_ind_guj_sid_sun_cnt_rus_tsw_ukr_owc_pol_mol_bos_spa_qcu_ita_krd_ben_ses_anl_svk_gam_lit_jav_urd_lda_lat_bem_bat_tha_chh_tml_swa_bam_aze_grk_arw_azi_akn_vie_mlt_zul_igb_tsn	0.230387114399686	0.542623055672326	0.588687382463124
816	chh_mcd_ven_nor_heb_amr_hau_hin_azi_uzb_moo_ind_fbf_cze_rom_bsq_glc_owc_dyu_mnd_por_scr_ses_dut_swt_ctl_est_cic_yor_fin_bul_tig_geo_ita_spa_mol_arw_gam_sod_slo_hun_tsn_tag_ben_mao_jpn_knd_kor_pan_afr_bem_alb_sun_svk_wly_mly_cnt_fre_dgb_ukr_sid_swe_lit_krd_guj_qcu_pol_eng_rus_igb_mlt_urd_aeg_lat_bat_grk_zul_bos_lda_jav_tha_anl_tml_akn_tsw_tur_ger_prs_aze_bam_vie_amh_ewe_xho_swa	0.576891692131763	1.36254053694772	0.176317909033963
817	amh_guj_xho_swe_chh_tig_sod_bul_uzb_azi_yor_sun_swt_ger_glc_bsq_lat_heb_ven_mnd_alb_spa_tsw_pan_igb_pol_hun_bam_akn_fin_slo_owc_geo_grk_prs_ukr_eng_aeg_hau_rom_est_lda_jav_lit_ind_jpn_tml_kor_cze_bos_dyu_nor_bat_mcd_gam_mly_cnt_hin_moo_svk_sid_arw_mol_fre_dut_qcu_ben_scr_rus_zul_wly_ita_anl_ctl_tag_afr_tsn_por_ses_mao_tha_amr_knd_cic_swa_tur_krd_urd_aze_dgb_vie_mlt_bem_ewe_fbf	-0.545858989832411	-1.30077395881176	0.196549719080801
818	mlt_alb_dyu_guj_anl_amh_aeg_dut_tur_uzb_akn_ind_ven_lit_pol_bsq_por_sod_xho_mnd_ukr_ctl_moo_mol_lda_prs_hun_ewe_zul_fin_urd_tig_geo_slo_bul_cze_grk_sid_chh_ita_est_dgb_mao_eng_sun_jpn_tml_kor_hin_spa_tsn_nor_tag_swe_gam_jav_cnt_afr_tsw_rom_heb_pan_glc_krd_fre_qcu_ben_rus_lat_swa_owc_bos_amr_scr_bat_arw_bem_ger_igb_mly_tha_hau_knd_swt_cic_azi_mcd_svk_aze_bam_vie_wly_yor_fbf_ses	-0.58485021848785	-1.39740417230306	0.165616964384688
819	mlt_slo_dyu_cze_anl_chh_owc_arw_azi_uzb_dgb_mly_igb_fre_pan_bsq_rus_amr_swa_cnt_nor_ukr_ses_dut_fbf_scr_hun_tsn_xho_est_guj_wly_geo_svk_rom_lit_mcd_tig_heb_eng_fin_moo_tag_por_ind_jpn_tml_kor_afr_grk_yor_glc_mao_bos_amh_bat_mnd_urd_lda_lat_gam_krd_hin_bul_ben_qcu_ita_mol_prs_zul_aeg_alb_sid_ger_jav_pol_bam_swe_bem_sun_tha_hau_knd_swt_ewe_tur_spa_ctl_aze_ven_vie_sod_cic_tsw_akn	0.209682454352815	0.493397123187288	0.622895152816452
820	tig_scr_bem_krd_heb_amr_sod_rom_tur_uzb_dgb_mao_swt_dut_bos_bsq_grk_chh_ven_mnd_swe_spa_akn_ger_fbf_mcd_hun_igb_ses_fin_guj_aeg_geo_afr_mol_prs_eng_gam_wly_nor_est_xho_ind_svk_jav_jpn_tml_kor_arw_lat_dyu_rus_sun_slo_owc_tag_cnt_glc_tsn_pol_anl_ctl_por_cze_alb_qcu_fre_lit_hin_ewe_mlt_ita_sid_urd_bat_ben_yor_ukr_bam_mly_tha_amh_knd_zul_lda_azi_pan_bul_aze_tsw_vie_hau_cic_moo_swa	-0.292730065639831	-0.69247055976972	0.490367342727743
821	aeg_swe_dyu_bos_tig_amh_hau_nor_azi_aze_swt_mao_fbf_spa_scr_bsq_krd_owc_dgb_cnt_eng_mol_lda_svk_ven_slo_fin_bam_yor_est_ger_mlt_geo_fre_ukr_hin_por_heb_wly_mcd_hun_bem_bat_pan_mly_jpn_tml_kor_rom_rus_ewe_afr_jav_ita_sid_sun_mnd_cze_akn_arw_amr_guj_lat_grk_lit_qcu_ctl_bul_glc_tsn_sod_dut_chh_pol_ind_urd_tsw_ben_zul_tag_tha_anl_knd_moo_swa_uzb_prs_alb_tur_xho_vie_gam_ses_igb_cic	-0.265521623391902	-0.628603323047444	0.531149637951629
822	heb_hin_zul_alb_chh_aeg_owc_cze_uzb_azi_fbf_tag_tsn_prs_spa_bsq_por_hau_ven_mnd_pol_svk_moo_swe_swa_rus_hun_igb_yor_fin_lat_amh_geo_afr_rom_krd_dut_mlt_gam_scr_est_lda_bat_slo_ind_jpn_tml_kor_glc_bul_dgb_fre_jav_ben_sid_sun_cnt_mcd_akn_eng_anl_arw_ukr_urd_ger_qcu_ita_grk_nor_xho_tig_mol_sod_bos_mly_guj_swt_ctl_dyu_mao_tha_amr_knd_cic_bem_aze_lit_pan_tur_bam_vie_wly_ses_tsw_ewe	-0.631045612947508	-1.50878608048676	0.134743365563243
823	sod_bul_bem_slo_sid_anl_wly_ben_tur_aze_dgb_tag_moo_pan_prs_bsq_guj_owc_swt_mnd_mol_hin_dyu_svk_ewe_cze_est_bam_tsw_hun_spa_heb_geo_rus_lit_pol_dut_hau_chh_rom_fin_cic_jav_ukr_mao_jpn_tml_kor_bos_swe_zul_alb_mly_afr_amh_ind_cnt_ger_lda_scr_mlt_lat_eng_grk_fre_qcu_urd_nor_ita_ses_gam_glc_amr_krd_sun_por_xho_ctl_ven_bat_tha_tig_knd_akn_fbf_azi_arw_mcd_uzb_swa_vie_aeg_tsn_yor_igb	-0.519496023845746	-1.24275291721025	0.217083166868259
824	owc_ger_zul_rom_mlt_heb_aeg_bos_tur_uzb_bem_bat_dyu_mcd_glc_bsq_eng_sod_moo_mnd_hin_guj_igb_slo_yor_pan_hun_lda_ven_fin_rus_amr_geo_afr_ben_krd_fre_anl_wly_lat_est_bam_mly_spa_ind_jpn_knd_kor_lit_urd_dgb_mol_tag_cze_amh_mao_cnt_swe_tsn_pol_sid_ctl_arw_alb_dut_qcu_bul_scr_svk_tsw_hau_prs_tig_por_jav_nor_xho_grk_cic_sun_tha_chh_tml_ewe_swt_aze_ukr_ita_azi_fbf_vie_gam_swa_ses_akn	-0.498686962632911	-1.18568879748389	0.238765871835706
825	chh_mcd_moo_por_anl_amr_amh_mol_uzb_tur_swt_tag_xho_afr_dut_bsq_alb_hau_zul_cnt_ita_bul_yor_arw_igb_krd_hun_fbf_bam_fin_svk_tig_geo_ben_urd_hin_ctl_sid_gam_fre_est_ven_jav_cze_sun_jpn_knd_kor_lat_ger_tsn_bos_mly_pol_heb_mao_mnd_slo_swa_grk_wly_ukr_pan_glc_scr_qcu_rus_eng_prs_ewe_aeg_guj_sod_lit_ind_spa_akn_nor_dyu_bat_tha_mlt_tml_cic_lda_aze_swe_rom_azi_dgb_vie_owc_ses_tsw_bem	0.744562398402687	1.766842363456	0.0805353801342482
826	aeg_scr_akn_arw_wly_owc_tig_ctl_uzb_tur_yor_bat_swa_nor_glc_bsq_svk_amh_bem_cnt_spa_por_dyu_dut_dgb_guj_hun_swt_ses_est_lat_chh_geo_rus_alb_pol_ger_anl_sid_pan_fin_igb_mly_urd_sun_jpn_tml_kor_hin_ben_moo_prs_ind_mol_amr_jav_mnd_lit_bam_bos_gam_cze_krd_slo_afr_qcu_swe_eng_bul_ven_mlt_ukr_hau_rom_tag_fre_tsn_ita_lda_mao_tha_sod_knd_fbf_xho_azi_mcd_grk_aze_zul_vie_heb_ewe_cic_tsw	-0.438574534518885	-1.04116114839288	0.300499896624723
827	heb_eng_xho_guj_amh_sod_amr_afr_aze_tur_ewe_sun_ses_por_prs_bsq_glc_mlt_moo_mnd_lit_pol_akn_ctl_zul_alb_hun_swa_bam_fin_fre_sid_geo_lat_pan_hin_mcd_chh_owc_arw_est_lda_mao_rus_ind_jpn_tml_kor_ger_swe_cic_grk_jav_svk_wly_mly_cnt_ben_fbf_slo_aeg_bul_spa_bos_mol_qcu_krd_urd_ita_dyu_anl_nor_tig_scr_bat_cze_igb_dut_dgb_tag_tha_gam_knd_tsn_tsw_azi_ukr_rom_uzb_bem_vie_hau_yor_ven_swt	0.0990584082038233	0.233235159508253	0.816091392739509
828	chh_rom_tsw_urd_gam_tig_anl_lat_azi_aze_akn_bat_bam_arw_rus_bsq_dut_aeg_igb_mnd_glc_ger_swt_ita_yor_swe_hun_moo_bem_fin_fre_owc_geo_cze_por_scr_ukr_heb_amh_ben_est_ven_mly_lit_ind_jpn_knd_kor_krd_bul_swa_prs_sun_hin_mlt_jav_cnt_guj_lda_alb_wly_spa_afr_svk_mol_qcu_ctl_mcd_nor_tsn_hau_pan_amr_grk_mao_eng_cic_bos_fbf_tag_tha_sod_tml_xho_zul_uzb_pol_slo_tur_ses_vie_sid_dgb_dyu_ewe	-0.956091480347197	-2.32330074252917	0.0223427729130592
829	anl_alb_yor_lit_sod_chh_sid_afr_azi_aze_akn_ind_igb_grk_ita_bsq_guj_amh_zul_cnt_nor_dut_cic_pol_fbf_rom_fin_tsn_dyu_est_ukr_heb_geo_lat_rus_swe_glc_owc_wly_bos_hun_ven_tag_urd_mly_jpn_knd_kor_ctl_ger_ses_por_jav_fre_aeg_sun_mnd_cze_tsw_mcd_hau_mol_spa_svk_krd_qcu_bul_eng_slo_swt_mlt_ben_amr_scr_mao_hin_lda_arw_bam_bat_tha_tig_tml_dgb_bem_tur_pan_prs_uzb_ewe_vie_gam_xho_swa_moo	0.760511395963678	1.80500155159723	0.0743106213528306
830	sid_pol_tsn_grk_hau_mlt_wly_mol_aze_uzb_dyu_tag_cic_arw_eng_bsq_urd_gam_tsw_mnd_fre_por_zul_lat_ven_lit_fin_moo_fbf_est_alb_sod_geo_mcd_slo_ger_pan_tig_owc_ukr_hun_swa_mao_ctl_mly_jpn_tml_kor_krd_cze_bem_bos_sun_rus_anl_jav_cnt_spa_ses_bul_amr_ita_ben_prs_dut_qcu_glc_svk_afr_yor_aeg_guj_amh_swe_ind_nor_swt_hin_lda_bat_tha_heb_knd_bam_xho_tur_rom_scr_azi_akn_vie_chh_igb_ewe_dgb	0.788984720531405	1.88972462435881	0.0619096346079094
831	owc_afr_tsw_lat_sod_aeg_amr_bos_uzb_aze_swt_mao_bem_urd_cze_bsq_rom_anl_moo_cnt_pol_nor_igb_mcd_zul_ita_hun_ewe_ven_est_ctl_sid_geo_fre_lit_svk_prs_tig_wly_arw_fin_yor_ind_hin_jav_jpn_tml_kor_bul_pan_bam_alb_mly_dut_heb_tag_mnd_scr_akn_grk_amh_eng_ben_guj_rus_qcu_slo_por_ukr_xho_mlt_krd_chh_swe_bat_mol_dyu_glc_ses_sun_tha_hau_knd_swa_fbf_azi_spa_ger_tur_lda_vie_gam_dgb_tsn_cic	-0.184144445010471	-0.434405711112254	0.665000088050638
832	tig_prs_cic_ukr_chh_hau_heb_krd_aze_tur_xho_mly_bam_bos_svk_bsq_swe_wly_dyu_mnd_glc_rom_ses_dut_yor_fre_est_swt_igb_fin_pol_anl_geo_cze_eng_spa_por_sid_mlt_alb_hun_bem_mao_lat_sun_jpn_knd_kor_grk_ita_dgb_slo_tag_lit_amh_ind_cnt_scr_tsw_mol_sod_guj_bul_afr_urd_qcu_ger_mcd_rus_ven_owc_ctl_gam_pan_jav_nor_ewe_arw_tsn_bat_tha_amr_tml_moo_swa_uzb_ben_hin_azi_lda_vie_aeg_zul_fbf_akn	-0.301112979877176	-0.712201074504873	0.478123197757655
833	chh_hin_igb_lit_owc_hau_sod_ukr_tur_azi_dyu_sun_dgb_lat_afr_bsq_pol_wly_akn_cnt_ben_guj_ven_eng_tsw_swe_est_tsn_zul_hun_ctl_mlt_geo_dut_mol_ger_ita_aeg_anl_bul_fin_swa_mly_alb_mao_jpn_knd_kor_spa_fre_bem_mcd_bat_svk_gam_jav_mnd_prs_ses_arw_tig_slo_urd_bos_scr_qcu_krd_cze_glc_lda_sid_grk_amh_rus_ind_por_bam_pan_ewe_tag_tha_amr_tml_swt_moo_aze_nor_rom_uzb_fbf_vie_heb_cic_yor_xho	-0.723706063870401	-1.73434505989745	0.0861702371505637
834	amr_bul_ses_mcd_hau_sid_amh_ita_uzb_azi_zul_tag_akn_bos_ctl_bsq_krd_sod_dyu_cnt_ukr_eng_fbf_ben_moo_por_hun_bem_lda_fin_nor_aeg_geo_arw_grk_pan_afr_tig_gam_guj_est_ven_bat_rom_mly_jpn_tml_kor_dut_mol_ewe_spa_sun_lit_wly_mao_mnd_hin_xho_lat_heb_scr_slo_prs_pol_qcu_urd_alb_cze_dgb_owc_rus_chh_fre_ind_swe_swa_glc_swt_jav_tha_anl_knd_tsw_tsn_aze_ger_svk_tur_cic_vie_mlt_igb_yor_bam	-0.3538499164512	-0.838397494137404	0.403957199651169
835	chh_bos_akn_ita_amr_amh_aeg_spa_aze_tur_yor_mly_tsn_guj_ger_bsq_ben_anl_zul_cnt_prs_dut_swt_glc_dyu_lit_est_cic_lda_hun_rus_heb_geo_alb_arw_fre_rom_sid_tig_ctl_fin_igb_tag_cze_mao_jpn_tml_kor_pol_grk_fbf_hin_jav_bul_owc_ind_mnd_mcd_ses_lat_gam_ukr_scr_swe_pan_qcu_mol_slo_svk_ewe_sod_urd_mlt_nor_sun_eng_moo_krd_ven_bat_tha_wly_knd_xho_tsw_azi_afr_por_uzb_bem_vie_hau_bam_dgb_swa	-0.626753032687426	-1.49869003827039	0.137340918489939
836	chh_prs_ses_bul_sod_gam_amh_spa_uzb_tur_lda_tag_igb_urd_nor_bsq_dut_heb_moo_cnt_eng_slo_tsw_alb_xho_cze_est_fbf_ven_fin_ben_wly_geo_scr_arw_mcd_swe_tig_aeg_svk_hun_akn_bat_guj_mly_jpn_tml_kor_lit_ita_yor_fre_sun_bos_hau_ind_mnd_ctl_bem_rus_owc_ukr_por_glc_mol_qcu_krd_rom_ger_swt_amr_grk_anl_pol_mao_afr_dgb_hin_tsn_jav_tha_sid_knd_zul_ewe_azi_lat_pan_aze_dyu_vie_mlt_bam_swa_cic	0.0544018066200403	0.128089770721348	0.898354509366724
837	heb_guj_moo_mol_owc_anl_sod_grk_tur_uzb_cic_sun_ven_fre_ctl_bsq_ukr_chh_zul_cnt_lat_lit_fbf_prs_yor_svk_fin_ewe_xho_hun_scr_tig_geo_bos_por_alb_swe_sid_wly_mcd_est_swt_bat_slo_mly_jpn_knd_kor_urd_pol_ses_ben_tag_rom_mlt_jav_mnd_pan_tsw_afr_amr_krd_nor_eng_ger_qcu_rus_cze_ita_bam_aeg_hin_amh_arw_ind_bul_lda_spa_swa_mao_tha_hau_tml_bem_akn_azi_glc_dut_aze_dgb_vie_gam_tsn_dyu_igb	-0.264336628124028	-0.625027383257871	0.533483688952793
838	owc_ctl_xho_ben_amr_gam_tig_guj_aze_azi_ses_jav_ven_ukr_mcd_bsq_lat_hau_bam_cnt_fre_pan_igb_dut_akn_slo_fin_fbf_zul_est_arw_sod_geo_swe_bos_afr_por_wly_anl_ita_hun_yor_mly_grk_tag_jpn_tml_kor_scr_prs_swa_nor_mao_bul_mlt_ind_mnd_pol_tsw_urd_sid_hin_glc_mol_alb_qcu_rom_ger_svk_cic_heb_cze_amh_eng_sun_rus_dyu_spa_swt_bat_tha_chh_knd_moo_dgb_tur_lit_krd_uzb_lda_vie_aeg_tsn_ewe_bem	0.222523540001703	0.523926408593161	0.601576118302068
839	anl_urd_ses_krd_aeg_sid_wly_guj_azi_aze_dyu_mao_moo_alb_rus_bsq_prs_chh_bam_cnt_rom_pol_tsn_pan_akn_por_hun_bem_fbf_est_arw_tig_geo_mol_svk_ctl_dut_amh_owc_grk_fin_igb_jav_spa_tag_jpn_knd_kor_lit_ita_ewe_cze_bat_glc_hau_sun_mnd_scr_xho_nor_heb_ukr_bos_ger_eng_qcu_afr_fre_ben_tsw_sod_bul_mlt_hin_mly_mcd_ven_slo_cic_ind_tha_amr_tml_swt_swa_tur_swe_lat_uzb_yor_vie_gam_lda_dgb_zul	0.167917795960804	0.395027733154546	0.693726995848288
840	mlt_krd_tsn_fre_chh_anl_sod_urd_tur_uzb_yor_bat_moo_ukr_hin_bsq_lit_aeg_ewe_cnt_nor_spa_swt_svk_swa_prs_est_akn_ven_hun_rom_gam_geo_lat_alb_guj_scr_hau_amh_slo_fin_lda_jav_cze_mao_jpn_tml_kor_mol_bul_igb_grk_ind_rus_heb_mly_mnd_arw_bam_dut_wly_afr_ctl_pan_glc_qcu_ita_eng_por_dgb_amr_mcd_owc_swe_tag_ben_zul_bos_ses_sun_tha_sid_knd_tsw_xho_aze_pol_ger_azi_bem_vie_tig_dyu_fbf_cic	-0.0542769283794921	-0.127790458897927	0.8985907225766
841	anl_fre_ewe_afr_heb_aeg_amr_dut_aze_tur_dgb_sun_cic_glc_swe_bsq_bul_mlt_bam_cnt_eng_bos_ven_ben_akn_mcd_hun_yor_tsw_fin_lat_owc_geo_krd_por_grk_arw_chh_sid_pol_est_tsn_ind_ukr_tag_jpn_tml_kor_lit_urd_xho_spa_jav_prs_wly_mly_mnd_svk_swt_nor_tig_guj_scr_cze_ctl_qcu_alb_hin_pan_ses_amh_rus_sod_mol_mao_rom_igb_ger_moo_bat_tha_hau_knd_dyu_fbf_uzb_ita_slo_azi_zul_vie_gam_lda_swa_bem	-0.729405275317011	-1.74980694509565	0.0834501035296553
842	gam_rom_bam_grk_heb_wly_aeg_por_tur_aze_igb_mly_zul_fre_arw_bsq_svk_sid_swa_mnd_ita_bul_akn_lat_tsw_scr_est_swt_dgb_fin_dut_owc_geo_ben_guj_eng_mol_sod_anl_hin_hun_ven_sun_ukr_ind_jpn_tml_kor_ger_spa_bem_afr_tag_urd_amr_mao_cnt_rus_lda_slo_chh_alb_mcd_glc_lit_qcu_nor_pan_swe_moo_mlt_pol_tig_bos_bat_krd_xho_cze_ewe_jav_tha_amh_knd_yor_tsn_uzb_ctl_prs_azi_ses_vie_hau_dyu_fbf_cic	0.172354532827326	0.405736446697384	0.685868232673657
843	anl_ben_cic_ukr_heb_hau_tig_arw_aze_azi_igb_ind_tsn_dut_cze_bsq_ctl_aeg_ses_mnd_grk_swe_swt_eng_akn_guj_est_ven_bem_hun_rus_wly_geo_fre_ita_lit_hin_amh_sid_por_fin_bam_bat_slo_tag_jpn_knd_kor_krd_bos_fbf_scr_mly_rom_sod_jav_cnt_pan_yor_afr_gam_spa_bul_nor_urd_qcu_mol_prs_svk_xho_chh_mcd_owc_alb_sun_glc_tsw_pol_zul_mao_tha_amr_tml_dgb_ewe_uzb_lat_ger_tur_moo_vie_mlt_lda_swa_dyu	-0.770098251958131	-1.85199465227906	0.0671990995802922
844	amr_por_bam_scr_amh_sod_sid_ukr_uzb_azi_zul_mao_swt_swe_nor_bsq_mol_mlt_cic_mnd_krd_guj_lda_bul_tsw_slo_est_dyu_ses_fin_urd_hau_geo_prs_pan_ctl_fre_chh_anl_ger_hun_swa_jav_lat_bat_jpn_tml_kor_ben_arw_tsn_pol_mly_svk_tig_sun_cnt_eng_dgb_alb_wly_rom_lit_glc_ita_qcu_cze_hin_rus_yor_gam_mcd_owc_afr_ind_dut_bem_grk_xho_tag_tha_heb_knd_ven_fbf_aze_bos_spa_tur_moo_vie_aeg_igb_ewe_akn	-0.909920490207554	-2.20976256667598	0.029576073694763
845	sod_eng_xho_ger_amr_gam_heb_lit_azi_aze_zul_jav_swa_grk_prs_bsq_nor_owc_cic_mnd_urd_por_moo_bos_swt_mol_est_akn_bam_fin_alb_hau_geo_lat_hin_ctl_afr_wly_anl_pol_hun_igb_sun_guj_ind_jpn_knd_kor_glc_ben_lda_dut_mao_rus_chh_mly_cnt_scr_tsw_rom_mlt_slo_swe_bul_cze_qcu_ukr_svk_spa_dyu_tig_mcd_sid_arw_tag_fre_ses_ita_bem_bat_tha_amh_tml_ewe_yor_tur_pan_krd_uzb_ven_vie_aeg_tsn_dgb_fbf	-0.1272047436768	-0.299928785433256	0.764900833404628
846	amr_afr_ven_cze_hau_aeg_owc_lit_tur_azi_xho_mao_igb_eng_ita_bsq_dut_amh_yor_mnd_ctl_scr_lda_arw_swt_rom_est_dgb_zul_fin_bos_heb_geo_spa_pan_pol_glc_tig_sid_krd_hun_bam_tag_guj_mly_jpn_knd_kor_bul_nor_tsn_ben_jav_slo_wly_ind_cnt_rus_dyu_fre_sod_prs_urd_ukr_lat_qcu_svk_mol_hin_cic_gam_por_anl_ger_bat_grk_moo_alb_swa_sun_tha_mlt_tml_bem_fbf_uzb_mcd_swe_aze_tsw_vie_chh_ses_akn_ewe	-0.22215952626079	-0.524499296615649	0.601179276151827
847	chh_nor_swt_ukr_sid_wly_aeg_mcd_aze_uzb_bam_ind_cic_spa_lat_bsq_arw_tig_swa_cnt_eng_por_yor_afr_tsn_slo_est_ewe_ven_fin_grk_hau_geo_dut_ctl_urd_fre_heb_amr_rus_hun_dgb_mly_krd_tag_jpn_knd_kor_svk_ita_dyu_bos_bat_guj_sod_sun_mnd_ben_lda_bul_amh_scr_swe_hin_prs_qcu_lit_pol_rom_xho_gam_pan_anl_alb_jav_ger_tsw_cze_bem_mao_tha_mlt_tml_fbf_moo_azi_mol_glc_tur_akn_vie_owc_zul_igb_ses	-0.229328042179459	-0.541544707480506	0.589427221752643
848	amh_spa_zul_lat_wly_amr_heb_ger_azi_uzb_dgb_jav_moo_alb_ukr_bsq_prs_gam_akn_cnt_grk_ben_swa_cze_bam_swe_est_tsn_ses_hun_urd_mlt_geo_afr_eng_svk_glc_hau_sid_dut_fin_tsw_mly_mol_sun_jpn_knd_kor_bul_mcd_fbf_rom_mao_fre_tig_tag_mnd_por_igb_arw_owc_scr_bos_ctl_ita_qcu_rus_slo_guj_xho_anl_pan_aeg_nor_bat_pol_yor_hin_cic_ind_tha_chh_tml_bem_ewe_tur_krd_lit_aze_lda_vie_sod_dyu_ven_swt	0.0970650416877652	0.228380671122998	0.819851729276246
849	mlt_ukr_moo_guj_owc_anl_amh_bos_uzb_tur_tsw_sun_zul_spa_fre_bsq_urd_chh_yor_mnd_grk_dut_swt_por_dgb_pan_hun_ven_bem_fin_alb_amr_geo_pol_lat_slo_mol_hau_sod_krd_est_tsn_bat_hin_mao_jpn_knd_kor_rom_swe_fbf_glc_mly_mcd_aeg_tag_cnt_ita_cic_eng_heb_rus_prs_ger_ctl_qcu_afr_nor_bul_akn_tig_arw_gam_scr_jav_lit_ewe_ben_igb_ind_tha_sid_tml_bam_swa_aze_cze_svk_azi_dyu_vie_wly_lda_ses_xho	-0.0283308739442045	-0.0667998441259286	0.946884445648335
850	anl_svk_cic_rus_wly_sod_chh_lat_tur_uzb_igb_tag_akn_eng_slo_bsq_pan_mlt_bam_mnd_alb_lit_yor_swe_dgb_ctl_hun_swa_lda_est_pol_gam_geo_por_bul_mcd_ita_amh_hau_mol_fin_xho_jav_nor_bat_jpn_knd_kor_scr_dut_ewe_krd_mly_cze_amr_ind_cnt_ger_zul_urd_sid_bos_prs_ukr_guj_qcu_ben_fre_hin_moo_heb_glc_owc_grk_sun_afr_dyu_rom_bem_mao_tha_aeg_tml_tsw_ven_azi_spa_arw_aze_ses_vie_tig_swt_fbf_tsn	-0.403524605343573	-0.955931668744485	0.341585072283093
851	tig_lit_akn_krd_anl_amh_aeg_bul_uzb_azi_lda_jav_bam_alb_swe_bsq_grk_owc_swa_mnd_scr_prs_yor_mcd_ven_rus_fin_igb_cic_est_guj_wly_geo_ukr_afr_pan_pol_gam_sid_ctl_hun_tsw_mly_hin_mao_jpn_tml_kor_arw_spa_tsn_glc_sun_rom_chh_ind_cnt_nor_swt_urd_mlt_cze_fre_ben_por_qcu_ita_svk_eng_xho_hau_lat_sod_slo_tag_mol_dyu_ger_zul_bat_tha_heb_knd_moo_ewe_aze_bos_dut_tur_bem_vie_amr_ses_dgb_fbf	0.133267773751246	0.313710310199663	0.754443630148698
852	owc_eng_dyu_ukr_gam_sid_anl_arw_uzb_aze_akn_jav_zul_ger_swe_bsq_prs_heb_yor_mnd_urd_guj_lda_alb_dgb_svk_fin_ewe_bem_est_afr_sod_geo_rus_pan_cze_spa_wly_tig_slo_hun_bam_tag_krd_mly_jpn_knd_kor_ita_bos_swa_pol_mao_bul_amr_ind_cnt_ben_igb_fre_hau_scr_lit_grk_ctl_qcu_nor_lat_por_tsn_amh_dut_mlt_rom_bat_glc_fbf_mol_tsw_sun_tha_aeg_tml_moo_ven_azi_mcd_hin_tur_ses_vie_chh_swt_xho_cic	-0.269514287350957	-0.637643837862181	0.525272369308216
853	gam_ger_dyu_spa_amr_chh_hau_ita_azi_aze_igb_bat_akn_hin_lit_bsq_ukr_sid_tsn_mnd_fre_nor_bam_ctl_bem_dut_hun_swt_tsw_fin_krd_tig_geo_bul_scr_alb_slo_amh_heb_rus_est_lda_mao_swe_tag_jpn_tml_kor_pan_eng_yor_bos_sun_mol_sod_jav_cnt_grk_cic_rom_mlt_lat_urd_por_cze_qcu_afr_glc_svk_ses_aeg_pol_wly_prs_mly_guj_zul_mcd_moo_ind_tha_owc_knd_fbf_swa_tur_arw_ben_uzb_ewe_vie_anl_ven_dgb_xho	0.112026772242012	0.263953487254582	0.792399773494545
854	amh_afr_xho_hin_amr_sod_gam_rom_uzb_tur_yor_ind_ses_ctl_bos_bsq_swe_wly_tsn_cnt_slo_cze_bam_ger_bem_lat_fin_swa_cic_est_por_heb_geo_mol_alb_grk_scr_anl_owc_krd_hun_igb_mao_guj_sun_jpn_tml_kor_fre_lit_fbf_prs_bat_ita_aeg_jav_mnd_mcd_tsw_nor_chh_ukr_spa_pol_bul_qcu_pan_glc_dut_dgb_hau_eng_sid_arw_tag_svk_ewe_urd_akn_mly_tha_tig_knd_swt_moo_azi_ben_rus_aze_zul_vie_mlt_lda_ven_dyu	-0.196976900924147	-0.465190600669827	0.642882412127121
855	hau_cze_dyu_guj_amr_chh_heb_nor_aze_azi_cic_jav_fbf_glc_scr_bsq_mol_tig_akn_mnd_arw_alb_lda_ben_bem_bul_fin_swt_xho_est_prs_anl_geo_bos_fre_afr_grk_sid_aeg_eng_hun_bam_mly_swe_bat_jpn_knd_kor_rus_dut_swa_mcd_ind_pan_owc_tag_cnt_ger_tsn_krd_amh_lat_svk_urd_hin_qcu_spa_ctl_por_zul_wly_ukr_sod_slo_sun_ita_ewe_pol_ses_mao_tha_mlt_tml_moo_yor_tur_lit_rom_uzb_igb_vie_gam_dgb_ven_tsw	-0.477617814333647	-1.13456051786557	0.259475372924457
856	hau_ctl_ewe_spa_amh_gam_heb_scr_aze_tur_moo_ind_swt_hin_grk_bsq_glc_tig_akn_cnt_ger_pan_swa_krd_tsw_bul_fin_dgb_bam_est_lit_anl_geo_nor_mol_bos_cze_mlt_sid_por_hun_tsn_sun_fre_mao_jpn_knd_kor_urd_rom_dyu_guj_mly_lat_wly_tag_mnd_slo_cic_afr_aeg_rus_pol_eng_svk_qcu_arw_swe_mcd_ses_owc_alb_amr_ukr_jav_prs_bem_ita_xho_bat_tha_chh_tml_fbf_lda_azi_dut_ben_uzb_ven_vie_sod_yor_igb_zul	-0.0149463400336703	-0.035257029967655	0.971950352010308
857	owc_slo_dgb_pol_sid_amr_anl_krd_uzb_aze_lda_mly_bam_afr_glc_bsq_dut_amh_cic_cnt_arw_pan_swa_ger_ses_lat_hun_tsw_ewe_fin_svk_aeg_geo_ben_alb_scr_bul_mlt_wly_cze_est_bem_ind_rus_bat_jpn_tml_kor_ukr_ctl_moo_hin_mao_fre_sod_sun_mnd_ita_yor_mol_tig_rom_lit_guj_swe_qcu_mcd_eng_por_swt_heb_nor_gam_grk_jav_prs_tsn_urd_akn_tag_tha_hau_knd_zul_xho_azi_bos_spa_tur_ven_vie_chh_dyu_igb_fbf	-0.736471776073872	-1.76902663684179	0.0801678067932736
858	hau_slo_bam_lat_amr_wly_chh_lit_azi_tur_akn_jav_bem_rom_svk_bsq_hin_sid_ewe_mnd_nor_ita_lda_afr_xho_cze_hun_swt_moo_fin_pan_sod_geo_pol_scr_por_bos_mlt_amh_ukr_est_ses_mly_ben_tag_jpn_tml_kor_ger_eng_tsn_dut_sun_bul_anl_bat_cnt_rus_zul_grk_gam_krd_prs_glc_spa_qcu_guj_mol_swe_igb_heb_fre_tig_mcd_mao_arw_fbf_ctl_swa_ind_tha_owc_knd_dyu_yor_uzb_urd_alb_aze_ven_vie_aeg_tsw_cic_dgb	0.022225788224134	0.0523319499131916	0.958376440084191
859	wly_grk_lda_spa_mlt_anl_sod_mcd_tur_aze_yor_ind_xho_ben_rus_bsq_slo_gam_ewe_cnt_por_ukr_cic_ita_bem_scr_fin_zul_dyu_est_swe_aeg_geo_prs_fre_lit_glc_tig_owc_pol_hun_bam_tag_cze_mly_jpn_tml_kor_hin_rom_dgb_ctl_sun_dut_heb_bat_mnd_nor_tsw_svk_chh_urd_guj_pan_bul_qcu_krd_afr_eng_ses_amh_bos_hau_lat_mao_alb_tsn_arw_fbf_jav_tha_sid_knd_akn_igb_uzb_ger_mol_azi_swt_vie_amr_swa_ven_moo	-0.0625366760046221	-0.147381823001334	0.883149700016352
860	wly_lat_cic_rus_amr_aeg_owc_prs_tur_azi_ven_mly_tsn_afr_spa_bsq_arw_mlt_tsw_mnd_mol_mcd_bem_hin_ses_swe_fin_dyu_lda_est_svk_sid_geo_scr_alb_ben_bos_anl_tig_urd_hun_swt_ind_fre_tag_jpn_tml_kor_cze_dut_ewe_ukr_jav_rom_amh_mao_cnt_guj_igb_ita_heb_por_bul_nor_glc_qcu_ctl_eng_pol_zul_hau_pan_chh_krd_sun_lit_yor_slo_fbf_bat_tha_sod_knd_moo_xho_aze_grk_ger_uzb_dgb_vie_gam_bam_swa_akn	0.000823271631025556	0.001940922940743	0.99845552585207
861	sod_ita_lda_pan_amr_tig_hau_spa_tur_uzb_igb_mly_bem_ukr_alb_bsq_slo_amh_dgb_cnt_grk_glc_bam_dut_zul_svk_est_tsw_dyu_hun_urd_chh_geo_lat_bos_lit_bul_aeg_anl_ctl_fin_ven_jav_eng_tag_jpn_knd_kor_mcd_mol_swt_krd_bat_ger_owc_mao_mnd_arw_ses_nor_sid_cze_por_rom_fre_qcu_rus_afr_guj_yor_wly_ben_mlt_prs_sun_hin_moo_swe_fbf_ind_tha_gam_tml_tsn_swa_azi_scr_pol_aze_cic_vie_heb_akn_xho_ewe	0.0451171481915625	0.106416716691858	0.915480944842736
862	owc_mcd_bem_urd_gam_sid_chh_scr_aze_uzb_swt_tag_lda_rus_ukr_bsq_svk_wly_yor_mnd_nor_dut_akn_eng_moo_ita_est_swa_tsw_hun_pol_mlt_geo_grk_mol_bul_cze_sod_aeg_afr_fin_fbf_jav_guj_ind_jpn_tml_kor_pan_lit_ewe_swe_bat_rom_amh_mao_cnt_por_ven_arw_amr_slo_spa_glc_ger_qcu_krd_hin_fre_igb_anl_ben_heb_prs_mly_bos_xho_alb_bam_sun_tha_hau_knd_tsn_ses_azi_lat_ctl_tur_zul_vie_tig_cic_dyu_dgb	-0.0902966734310567	-0.212868839496322	0.831895180796806
863	mlt_pol_swa_rus_sod_tig_anl_spa_aze_uzb_ses_ind_bam_prs_krd_bsq_lat_sid_xho_mnd_fre_slo_bem_guj_fbf_bos_fin_dgb_yor_est_swe_hau_geo_por_ukr_afr_ita_amr_amh_arw_hun_swt_mly_alb_jav_jpn_knd_kor_nor_eng_dyu_ben_tag_urd_chh_sun_cnt_bul_igb_scr_wly_cze_mcd_lit_ctl_qcu_dut_pan_ger_ven_gam_grk_aeg_svk_bat_glc_cic_rom_tsn_mao_tha_heb_tml_lda_moo_azi_hin_mol_tur_akn_vie_owc_tsw_ewe_zul	-0.533426999629067	-1.27078740250341	0.206973918159369
864	heb_svk_cic_grk_amh_sod_tig_scr_uzb_tur_ses_mly_lda_mcd_alb_bsq_ger_wly_moo_cnt_bul_guj_igb_ita_bam_dut_fin_fbf_tsw_hun_rus_gam_geo_glc_pan_ukr_eng_hau_sid_nor_est_swt_ind_lat_bat_jpn_tml_kor_prs_pol_dgb_ben_jav_urd_owc_mao_mnd_cze_akn_arw_mlt_krd_mol_spa_afr_qcu_rom_ctl_bos_ven_chh_hin_amr_por_sun_slo_dyu_fre_tsn_tag_tha_aeg_knd_xho_swa_azi_lit_swe_aze_ewe_vie_anl_bem_yor_zul	-0.841976182643529	-2.03118090724318	0.0450908969148388
865	heb_pan_ewe_pol_hau_anl_amr_por_azi_aze_swa_tag_lda_ger_hin_bsq_grk_mlt_yor_mnd_afr_krd_tsw_guj_swt_rus_hun_bam_moo_est_mcd_sid_geo_slo_scr_glc_swe_chh_owc_lit_fin_tsn_mao_lat_sun_jpn_tml_kor_dut_rom_ses_nor_jav_svk_wly_bat_cnt_ben_akn_urd_gam_eng_alb_bos_arw_qcu_ita_prs_ukr_dyu_sod_cze_aeg_spa_mly_bul_zul_fre_igb_ind_tha_amh_knd_xho_ven_tur_mol_ctl_uzb_fbf_vie_tig_dgb_cic_bem	-0.26037864485349	-0.614831702265897	0.540167309053698
866	gam_glc_akn_bul_sid_anl_hau_por_azi_tur_cic_mao_lda_mol_arw_bsq_afr_amr_dyu_cnt_bos_pan_swa_swe_dgb_mcd_hun_ven_tsn_est_fre_owc_geo_ctl_scr_alb_prs_tig_heb_eng_fin_moo_sun_krd_jav_jpn_tml_kor_spa_nor_zul_lit_mly_grk_sod_tag_mnd_rom_swt_pol_chh_slo_guj_svk_ita_qcu_urd_rus_ben_xho_wly_ukr_mlt_cze_bat_dut_tsw_hin_ses_ind_tha_aeg_knd_bam_bem_aze_ger_lat_uzb_ewe_vie_amh_igb_yor_fbf	-0.955040864142246	-2.32623068053856	0.022178857492232
867	amr_spa_fbf_urd_sod_aeg_sid_cze_tur_azi_dgb_ind_ewe_guj_dut_bsq_rom_hau_lda_cnt_hin_svk_bem_grk_bam_mol_hun_moo_swt_fin_ctl_anl_geo_glc_swe_lit_lat_owc_heb_ben_est_ses_sun_afr_mao_jpn_knd_kor_ita_pan_tsw_pol_tag_krd_gam_mly_mnd_rus_yor_nor_amh_prs_por_alb_mcd_qcu_fre_scr_arw_cic_wly_slo_chh_bos_bat_ukr_akn_eng_dyu_jav_tha_mlt_tml_ven_tsn_aze_bul_ger_uzb_igb_vie_tig_zul_swa_xho	-1.24546099724232	-3.08674395309752	0.00266656261105991
868	wly_svk_moo_pan_mlt_sod_aeg_alb_uzb_aze_fbf_mao_tsn_lit_bul_bsq_ukr_sid_bem_cnt_ita_glc_lda_nor_bam_mcd_hun_zul_akn_est_spa_anl_geo_cze_ctl_bos_lat_gam_owc_urd_fin_swt_ind_guj_sun_jpn_tml_kor_scr_ben_dyu_dut_jav_mol_heb_bat_mnd_krd_yor_afr_tig_swe_eng_por_fre_qcu_grk_slo_ger_igb_amh_hin_chh_prs_tag_rus_xho_arw_dgb_mly_tha_amr_knd_ven_tsw_tur_pol_rom_azi_swa_vie_hau_cic_ses_ewe	-0.634736575803967	-1.51726640942519	0.132591464938926
869	hau_slo_ven_cze_anl_owc_sid_nor_tur_aze_xho_ind_ses_pol_eng_bsq_fre_heb_ewe_mnd_prs_bos_lda_scr_bem_guj_fin_bam_swa_est_hin_sod_geo_mol_ger_ctl_krd_amr_mlt_rom_hun_dgb_mao_pan_sun_jpn_tml_kor_grk_spa_igb_bul_bat_ben_aeg_mly_cnt_ukr_tsw_por_amh_mcd_arw_urd_ita_qcu_alb_glc_lit_swt_tig_dut_gam_swe_tag_rus_cic_svk_fbf_jav_tha_wly_knd_zul_tsn_azi_lat_afr_uzb_dyu_vie_chh_yor_moo_akn	0.0917839189881379	0.215890271803003	0.82954608495798
870	hau_glc_tsn_prs_chh_amr_gam_ita_azi_aze_yor_sun_zul_urd_slo_bsq_mcd_amh_ewe_cnt_lit_pol_cic_hin_ven_rus_fin_fbf_moo_hun_bos_mlt_geo_ctl_guj_svk_cze_aeg_sod_dut_est_tsw_jav_grk_mao_jpn_tml_kor_por_spa_igb_mol_ind_ger_anl_bat_mnd_eng_lda_bul_wly_swe_ukr_alb_krd_qcu_lat_pan_rom_dgb_owc_ben_sid_afr_tag_arw_bem_nor_bam_mly_tha_tig_knd_xho_dyu_uzb_scr_fre_tur_ses_vie_heb_swt_swa_akn	-0.816060577584135	-1.97318685731347	0.0514430201730269
871	hau_cze_ses_ctl_tig_owc_amh_pol_azi_aze_tsn_ind_bam_slo_fre_bsq_nor_gam_cic_mnd_prs_rus_akn_afr_zul_eng_hun_bem_lda_fin_por_sod_geo_guj_bos_ukr_ita_heb_mlt_spa_est_dgb_mly_dut_jav_jpn_knd_kor_ger_bul_dyu_mol_bat_svk_chh_tag_cnt_urd_swt_grk_wly_ben_scr_lat_rom_qcu_glc_lit_alb_yor_sid_pan_amr_krd_sun_swe_tsw_mcd_ven_mao_tha_anl_tml_moo_swa_tur_hin_arw_uzb_ewe_vie_aeg_igb_xho_fbf	-0.431540246593943	-1.0246138942408	0.308203180327043
872	sod_mol_cic_glc_tig_aeg_wly_grk_uzb_azi_akn_jav_bem_afr_pol_bsq_ukr_chh_tsw_mnd_lit_arw_dyu_eng_igb_nor_fin_lda_zul_hun_cze_gam_geo_bul_por_dut_lat_heb_anl_pan_est_tsn_mly_bos_bat_jpn_tml_kor_spa_alb_dgb_fre_sun_hin_hau_tag_cnt_scr_ses_slo_mlt_ben_rom_ctl_krd_qcu_ita_mcd_ger_bam_sid_prs_owc_swe_mao_urd_swt_rus_yor_ind_tha_amr_knd_fbf_moo_aze_guj_svk_tur_swa_vie_amh_ewe_xho_ven	-0.298258543481722	-0.705455622917482	0.482290010444348
873	mlt_scr_swt_arw_gam_wly_tig_krd_uzb_tur_dyu_ind_bam_hin_pan_bsq_ger_amh_bem_mnd_mol_lit_lda_ctl_cic_por_fin_tsn_akn_est_rom_anl_geo_ben_grk_pol_afr_sid_aeg_swe_hun_xho_jav_spa_tag_jpn_tml_kor_mcd_prs_ven_ita_mly_dut_chh_mao_cnt_ukr_swa_svk_owc_cze_rus_slo_urd_qcu_bos_glc_guj_zul_sod_alb_hau_nor_sun_lat_yor_fre_fbf_bat_tha_amr_knd_ses_igb_aze_eng_bul_azi_tsw_vie_heb_ewe_moo_dgb	-1.0260688555732	-2.50784860339829	0.0138802098738675
874	sid_spa_yor_glc_amr_wly_amh_bos_aze_uzb_swt_jav_tsw_krd_hin_bsq_prs_aeg_zul_mnd_svk_lat_xho_pan_swa_guj_est_ewe_moo_fin_eng_hau_geo_slo_urd_por_ita_chh_heb_ben_hun_dgb_mly_grk_sun_jpn_knd_kor_mol_ctl_cic_dut_tag_lit_sod_mao_cnt_swe_akn_ukr_anl_arw_nor_rus_scr_qcu_afr_pol_mcd_dyu_mlt_cze_owc_alb_ind_bul_tsn_fre_bem_bat_tha_gam_tml_lda_fbf_tur_rom_ger_azi_igb_vie_tig_bam_ses_ven	0.687223224833636	1.62955418535152	0.106578432027564
875	gam_por_moo_alb_tig_chh_sid_rus_uzb_aze_swa_mao_ven_swe_hin_bsq_prs_sod_swt_mnd_afr_rom_dgb_svk_bam_lat_fin_dyu_bem_hun_guj_aeg_geo_urd_dut_pol_mol_anl_amr_fre_est_zul_bat_bul_mly_jpn_knd_kor_nor_glc_cic_slo_sun_ger_amh_jav_cnt_arw_yor_spa_hau_ita_grk_bos_scr_qcu_ukr_ctl_cze_lda_heb_ben_mlt_lit_ind_eng_ewe_pan_tsw_tag_tha_wly_tml_igb_akn_azi_mcd_krd_tur_fbf_vie_owc_xho_ses_tsn	0.111094467010678	0.26233451743986	0.79364376953278
876	hau_arw_akn_lit_owc_anl_aeg_swe_uzb_tur_igb_jav_dgb_ita_glc_bsq_pol_amh_cic_cnt_guj_por_ses_ben_swt_rus_hun_zul_xho_est_slo_gam_geo_grk_eng_rom_lat_chh_mlt_hin_fin_yor_ind_scr_mao_jpn_tml_kor_cze_dut_bem_nor_sun_afr_sod_mly_mnd_bos_fbf_svk_tig_spa_ger_bul_mol_qcu_alb_mcd_prs_bam_amr_krd_sid_fre_tag_ctl_ewe_ukr_tsn_bat_tha_heb_knd_dyu_moo_azi_pan_urd_aze_lda_vie_wly_ven_swa_tsw	-0.13057703868156	-0.307509430752651	0.759143230740414
877	owc_pol_ses_scr_aeg_anl_heb_krd_tur_uzb_ewe_mly_tsw_swe_mol_bsq_hin_amh_bem_mnd_ctl_afr_zul_guj_bam_ger_fin_moo_dgb_est_bos_tig_geo_grk_cze_slo_svk_gam_mlt_lat_hun_fbf_sun_bul_tag_jpn_tml_kor_eng_lit_swa_ben_mao_ita_hau_bat_cnt_urd_cic_por_wly_prs_mcd_spa_pan_qcu_dut_rus_alb_tsn_sid_nor_sod_glc_jav_rom_igb_arw_yor_ind_tha_amr_knd_dyu_lda_azi_fre_ukr_aze_ven_vie_chh_xho_akn_swt	-0.178152051552715	-0.420767528230293	0.67489558888624
878	wly_lit_igb_arw_tig_hau_amh_scr_uzb_azi_dyu_mly_xho_spa_rus_bsq_pan_mlt_zul_cnt_cze_bul_swt_swe_akn_ctl_hun_bem_bam_fin_afr_anl_geo_ben_bos_krd_prs_amr_sid_grk_est_yor_bat_alb_tag_jpn_tml_kor_ita_por_cic_eng_jav_slo_sod_mao_mnd_fre_ewe_mol_owc_mcd_svk_ukr_rom_qcu_nor_pol_guj_ven_aeg_glc_gam_lat_ind_ger_tsn_dut_lda_sun_tha_chh_knd_swa_fbf_aze_hin_urd_tur_moo_vie_heb_dgb_tsw_ses	-0.258271906676873	-0.61157188471052	0.542313178486181
879	hau_ita_bem_urd_amh_wly_aeg_slo_uzb_azi_bam_mao_lda_afr_ukr_bsq_mol_sod_zul_mnd_scr_arw_tsw_nor_dgb_hin_est_igb_xho_hun_svk_owc_geo_guj_glc_cze_ctl_mlt_sid_dut_fin_yor_bat_rus_jav_jpn_knd_kor_ben_bos_ses_prs_sun_alb_heb_tag_cnt_rom_moo_eng_amr_por_spa_lat_mcd_qcu_krd_pol_bul_fbf_chh_ger_gam_grk_mly_fre_cic_pan_ewe_ind_tha_anl_tml_swt_swa_aze_swe_lit_tur_akn_vie_tig_ven_dyu_tsn	-0.665086022458927	-1.59190270562234	0.114800076102432
880	sod_guj_cic_krd_chh_amr_tig_slo_tur_uzb_swt_mly_ses_bul_rom_bsq_arw_anl_zul_mnd_hin_grk_tsw_alb_akn_nor_fin_bem_ven_hun_mcd_amh_geo_eng_cze_ctl_rus_gam_wly_ita_est_swa_bat_por_jav_jpn_tml_kor_pol_prs_tsn_glc_ind_ben_heb_mao_cnt_ukr_yor_dut_hau_afr_fre_swe_svk_qcu_pan_scr_bos_xho_mlt_ger_aeg_spa_tag_lit_lda_mol_bam_sun_tha_sid_knd_ewe_fbf_aze_lat_urd_azi_moo_vie_owc_igb_dgb_dyu	0.335344913267126	0.788924091049589	0.432162976212234
881	owc_prs_ses_ger_wly_sod_gam_scr_tur_azi_bem_mao_tsn_ukr_ctl_bsq_hin_mlt_swt_cnt_ben_cze_lda_svk_akn_fre_hun_cic_bam_fin_eng_amr_geo_krd_lat_pol_afr_hau_chh_pan_est_dyu_ind_guj_sun_jpn_knd_kor_arw_rom_igb_rus_jav_por_anl_tag_mnd_bos_xho_nor_heb_lit_alb_mol_swe_qcu_spa_dut_urd_yor_amh_grk_sid_glc_bat_bul_tsw_mcd_zul_mly_tha_aeg_tml_moo_ewe_uzb_ita_slo_aze_swa_vie_tig_dgb_fbf_ven	-0.505560804299692	-1.20405385576365	0.231624360388678
882	amh_scr_swa_cze_anl_amr_owc_fre_azi_uzb_zul_sun_yor_swe_rom_bsq_urd_aeg_lda_mnd_prs_pan_cic_dut_ven_eng_hun_fbf_dgb_fin_bul_heb_geo_mol_glc_krd_mcd_sid_hau_ita_est_tsn_bat_bos_mao_jpn_tml_kor_ctl_rus_ewe_slo_ind_nor_sod_mly_cnt_hin_tsw_pol_gam_arw_ben_grk_lat_qcu_alb_guj_ukr_xho_wly_ger_mlt_afr_jav_por_moo_spa_dyu_tag_tha_tig_knd_akn_igb_aze_lit_svk_tur_swt_vie_chh_bem_ses_bam	0.196693010528973	0.462560844368387	0.644759628201298
883	hau_pan_cic_svk_amh_tig_wly_spa_uzb_tur_lda_sun_tsn_lat_krd_bsq_rus_sod_moo_cnt_hin_fre_swa_grk_ven_ukr_hun_dgb_xho_fin_eng_gam_geo_scr_nor_por_rom_chh_anl_urd_est_akn_tag_alb_bat_jpn_tml_kor_arw_ger_ewe_ita_jav_ctl_sid_mly_mnd_afr_tsw_swe_amr_cze_bul_glc_lit_qcu_prs_bos_ben_zul_mlt_mol_aeg_pol_mao_dut_igb_slo_yor_ind_tha_owc_knd_swt_ses_aze_guj_mcd_azi_bem_vie_heb_bam_fbf_dyu	-0.102196961060131	-0.241041622245599	0.810053476242355
884	owc_pol_zul_guj_gam_wly_aeg_prs_azi_tur_bem_ind_ven_ben_ukr_bsq_lat_heb_ses_cnt_cze_krd_akn_eng_xho_ita_hun_cic_tsw_fin_alb_hau_geo_slo_rom_spa_mcd_tig_amr_pan_est_lda_mly_swe_jav_jpn_knd_kor_bos_dut_igb_hin_tag_arw_amh_bat_mnd_nor_swt_fre_sid_glc_rus_bul_ger_qcu_ctl_afr_grk_dyu_sod_mol_anl_urd_mao_por_yor_svk_fbf_sun_tha_chh_tml_ewe_moo_aze_lit_scr_uzb_swa_vie_mlt_dgb_tsn_bam	-0.46518046788159	-1.10681207584707	0.271229866208775
885	wly_ger_ses_fre_anl_sid_mlt_ita_tur_uzb_cic_mly_tsn_bos_pan_bsq_prs_owc_dgb_cnt_cze_guj_dyu_ctl_fbf_spa_hun_igb_moo_est_afr_heb_geo_pol_svk_ben_por_aeg_tig_mol_fin_tsw_jav_swe_sun_jpn_knd_kor_hin_urd_bem_bul_mao_ukr_amr_tag_mnd_slo_ven_glc_sod_grk_lat_scr_lit_qcu_nor_arw_alb_lda_amh_rus_gam_dut_ind_eng_zul_krd_yor_bat_tha_hau_tml_swa_akn_aze_rom_mcd_azi_swt_vie_chh_bam_ewe_xho	-0.480909193937816	-1.14550841681027	0.254937809592071
886	sid_lat_tsn_mol_chh_wly_owc_swe_tur_aze_bem_mao_akn_grk_rom_bsq_prs_tig_dgb_mnd_mcd_dut_xho_cze_lda_ben_fin_dyu_cic_hun_urd_anl_geo_scr_glc_hin_guj_heb_aeg_bul_est_ven_sun_pan_jav_jpn_knd_kor_fre_por_ses_ita_mly_slo_amr_ind_cnt_eng_tsw_afr_sod_svk_spa_lit_alb_qcu_pol_ukr_nor_moo_hau_bos_gam_ger_tag_rus_ewe_krd_yor_bat_tha_mlt_tml_fbf_swt_uzb_arw_ctl_azi_bam_vie_amh_igb_zul_swa	-0.372616335374971	-0.88347343303281	0.379258673041043
887	amh_grk_lda_rom_owc_tig_anl_alb_uzb_tur_igb_tag_tsw_ctl_glc_bsq_nor_sod_fbf_cnt_dut_hin_cic_arw_ewe_eng_hun_bam_xho_est_ukr_aeg_geo_cze_mcd_fre_pan_gam_chh_por_fin_swa_ind_ita_jav_jpn_knd_kor_guj_urd_akn_krd_bat_rus_amr_mly_mnd_scr_swt_afr_hau_lit_ger_svk_mol_qcu_pol_swe_slo_moo_heb_bul_sid_lat_sun_spa_yor_ben_dgb_mao_tha_wly_tml_tsn_ses_aze_prs_bos_azi_dyu_vie_mlt_zul_bem_ven	-0.251735085082114	-0.59576349209377	0.552780396444733
888	heb_eng_dgb_slo_wly_aeg_gam_bos_tur_uzb_swt_mao_yor_glc_ctl_bsq_guj_chh_akn_mnd_spa_ukr_lda_ben_bem_hin_est_moo_zul_fin_rus_amr_geo_ger_mol_pan_lat_sod_sid_nor_hun_ewe_bat_prs_mly_jpn_knd_kor_pol_cze_ses_lit_sun_dut_mlt_jav_cnt_bul_tsn_svk_tig_por_rom_afr_ita_qcu_alb_swe_scr_cic_anl_mcd_owc_fre_ind_urd_swa_krd_ven_tag_tha_amh_tml_bam_igb_aze_arw_grk_azi_xho_vie_hau_dyu_tsw_fbf	-0.213714356922613	-0.505256198373902	0.614574221988133
889	wly_mcd_ses_pol_amr_sod_aeg_slo_uzb_aze_yor_jav_bem_spa_mol_bsq_grk_mlt_dyu_mnd_glc_ben_tsn_guj_zul_lit_fin_lda_moo_hun_scr_chh_geo_rom_ita_nor_cze_owc_heb_urd_est_tsw_mao_arw_ind_jpn_tml_kor_lat_swe_fbf_fre_bat_ukr_hau_tag_cnt_afr_swt_prs_tig_por_svk_dut_ger_qcu_bos_pan_bul_bam_anl_hin_gam_eng_sun_ctl_dgb_krd_ewe_mly_tha_sid_knd_xho_cic_tur_alb_rus_azi_igb_vie_amh_akn_swa_ven	-0.143636961774008	-0.338483867739311	0.73576156976438
890	wly_urd_moo_scr_sod_amh_anl_swe_uzb_aze_dgb_bat_akn_pol_krd_bsq_ukr_sid_ven_mnd_dut_cze_swt_lat_xho_afr_est_igb_yor_hun_grk_chh_geo_svk_pan_bul_guj_tig_heb_ctl_fin_tsw_mly_alb_jav_jpn_tml_kor_nor_spa_lda_hin_sun_rom_mlt_ind_cnt_ita_swa_por_owc_ger_slo_fre_arw_qcu_mcd_ben_glc_dyu_gam_eng_hau_mol_tag_bos_zul_prs_cic_mao_tha_amr_knd_bem_ses_azi_rus_lit_tur_fbf_vie_aeg_tsn_ewe_bam	-0.529222193793547	-1.25888498909564	0.211222708313705
891	chh_urd_akn_mcd_sid_heb_sod_fre_tur_azi_swt_tag_ewe_ben_lit_bsq_mol_gam_tsw_cnt_rus_nor_igb_pol_zul_ukr_hun_ses_yor_fin_ita_mlt_geo_spa_lat_ger_guj_amh_tig_cze_est_fbf_ind_eng_mao_jpn_knd_kor_prs_pan_tsn_glc_mly_grk_hau_sun_mnd_arw_cic_rom_anl_slo_svk_alb_ctl_qcu_bul_afr_dut_ven_aeg_scr_amr_hin_jav_por_xho_bos_swa_bat_tha_owc_tml_lda_moo_uzb_krd_swe_aze_bem_vie_wly_dyu_dgb_bam	0.751099544048175	1.79000911212999	0.0767069258732832
892	sid_por_tsw_fre_heb_gam_amr_urd_aze_tur_fbf_ind_swt_bos_lit_bsq_prs_sod_moo_cnt_eng_slo_cic_pan_igb_ctl_fin_ses_yor_est_ukr_hau_geo_krd_svk_lat_nor_mlt_amh_rom_hun_xho_jav_mcd_bat_jpn_knd_kor_spa_cze_bem_swe_mly_dut_chh_mao_mnd_hin_bam_grk_wly_ita_bul_arw_guj_qcu_scr_ger_ben_swa_owc_alb_aeg_mol_tag_rus_zul_pol_ewe_sun_tha_tig_tml_ven_lda_uzb_glc_afr_azi_akn_vie_anl_dyu_dgb_tsn	0.379730827323025	0.895329923516688	0.372922247007551
893	aeg_bul_yor_ger_mlt_chh_sod_rom_uzb_azi_fbf_mly_dgb_lat_nor_bsq_afr_heb_zul_mnd_pan_swe_swt_eng_tsw_ukr_hun_ven_akn_fin_cze_anl_geo_mol_arw_mcd_krd_tig_amh_pol_est_ewe_ind_rus_tag_jpn_tml_kor_urd_alb_ses_svk_jav_lit_sid_sun_cnt_slo_swa_por_wly_ctl_ita_grk_bos_qcu_fre_spa_dut_lda_amr_hin_owc_prs_mao_glc_tsn_ben_moo_bat_tha_gam_knd_bam_dyu_aze_scr_guj_tur_cic_vie_hau_bem_igb_xho	-0.297760766791178	-0.704688211086367	0.482765325226467
894	wly_ben_fbf_rus_amr_gam_chh_lit_aze_azi_yor_mao_zul_svk_mol_bsq_fre_mlt_moo_mnd_eng_alb_dyu_por_akn_afr_fin_dgb_xho_hun_hin_tig_geo_rom_ger_scr_glc_aeg_owc_guj_est_bam_jav_mcd_bat_jpn_knd_kor_ita_nor_lda_cze_sun_arw_amh_ind_cnt_krd_ses_bul_sod_bos_lat_grk_prs_qcu_ukr_slo_dut_swt_sid_pan_hau_swe_mly_ctl_igb_pol_tsw_tag_tha_heb_tml_ewe_tsn_uzb_spa_urd_tur_ven_vie_anl_cic_swa_bem	-0.503600876321782	-1.19878106048158	0.23365880408052
895	gam_cze_tsw_fre_mlt_aeg_wly_grk_uzb_aze_igb_jav_ven_arw_afr_bsq_pol_hau_lda_cnt_lat_rus_dgb_prs_akn_lit_fin_cic_fbf_est_rom_amr_geo_nor_por_ben_swe_owc_sid_pan_hun_ses_sun_ukr_bat_jpn_knd_kor_slo_scr_zul_krd_mao_bul_chh_ind_mnd_mcd_yor_urd_amh_ctl_hin_mol_ger_qcu_alb_guj_eng_bem_tig_spa_anl_svk_mly_bos_ewe_glc_bam_tag_tha_heb_tml_tsn_swa_azi_ita_dut_tur_xho_vie_sod_moo_swt_dyu	-0.491795838532945	-1.16875116896173	0.245491033251792
896	wly_glc_cic_slo_heb_anl_owc_ctl_aze_tur_dgb_jav_zul_grk_lat_bsq_ita_sid_tsw_mnd_dut_scr_moo_ukr_akn_cze_hun_tsn_yor_fin_fre_sod_geo_swe_ben_guj_por_aeg_amh_rus_est_xho_sun_urd_mly_jpn_tml_kor_afr_pan_swa_spa_bat_eng_chh_tag_cnt_lit_bam_ger_gam_nor_mcd_alb_bul_qcu_prs_mol_pol_fbf_tig_krd_amr_bos_ind_rom_dyu_svk_igb_mao_tha_mlt_knd_ven_ses_uzb_hin_arw_azi_bem_vie_hau_lda_ewe_swt	-0.691766374321124	-1.66028587944011	0.100225174163682
897	mlt_alb_tsw_scr_heb_amr_owc_afr_aze_tur_cic_mly_ewe_ger_spa_bsq_urd_sid_moo_mnd_mol_mcd_igb_glc_bam_bul_est_fbf_xho_hun_grk_tig_geo_fre_lat_dut_guj_gam_wly_ben_fin_akn_mao_svk_bat_jpn_knd_kor_lit_ctl_tsn_arw_jav_slo_sod_tag_cnt_hin_swa_prs_hau_por_pol_krd_ita_qcu_nor_bos_eng_ven_amh_swe_anl_rom_sun_rus_dyu_ukr_bem_ind_tha_aeg_tml_ses_swt_azi_cze_pan_uzb_yor_vie_chh_dgb_lda_zul	-0.270492612756112	-0.63903438267184	0.524371381202665
898	owc_ukr_swa_lit_amh_sid_sod_urd_azi_aze_dyu_bat_bam_ctl_spa_bsq_lat_wly_lda_cnt_grk_ita_bem_arw_moo_rus_fin_igb_cic_est_hin_amr_geo_glc_rom_por_eng_mlt_tig_guj_hun_zul_ind_ger_mly_jpn_knd_kor_krd_dut_ses_ben_mao_prs_anl_tag_mnd_alb_ven_fre_chh_svk_pol_bul_mol_qcu_swe_afr_scr_yor_aeg_cze_gam_mcd_jav_nor_swt_bos_ewe_sun_tha_hau_tml_tsn_tsw_tur_slo_pan_uzb_dgb_vie_heb_akn_fbf_xho	-0.403445153621054	-0.957390715567022	0.34085232608491
899	owc_slo_bam_prs_sod_chh_anl_bul_uzb_tur_swa_mly_tsw_grk_ukr_bsq_ben_gam_akn_cnt_bos_spa_moo_svk_yor_alb_hun_zul_lda_fin_rom_sid_geo_urd_rus_arw_swe_tig_wly_guj_est_xho_sun_pol_tag_jpn_knd_kor_por_mol_bem_krd_mao_ctl_heb_bat_mnd_afr_dyu_ger_hau_ita_fre_eng_dut_qcu_lit_scr_hin_dgb_amh_nor_mlt_glc_jav_cze_ven_pan_tsn_ind_tha_aeg_tml_igb_ewe_aze_lat_mcd_azi_ses_vie_amr_swt_fbf_cic	0.189114841558985	0.444714545321016	0.657559319629044
900	amh_nor_bam_grk_mlt_anl_amr_svk_tur_azi_tsw_bat_swa_rus_arw_bsq_alb_gam_dgb_mnd_eng_ita_fbf_scr_bem_rom_fin_yor_zul_est_guj_chh_geo_krd_pan_hin_mol_heb_wly_ukr_hun_akn_mly_pol_tag_jpn_tml_kor_mcd_swe_swt_urd_ind_cze_sid_jav_cnt_prs_tsn_fre_sod_lat_ctl_slo_glc_qcu_lit_bul_bos_ses_aeg_afr_owc_ger_mao_ben_lda_spa_xho_sun_tha_tig_knd_cic_ven_aze_dut_por_uzb_ewe_vie_hau_moo_dyu_igb	-0.0306602560000319	-0.0722388246768473	0.942566980136109
901	hau_alb_dyu_ben_anl_gam_sid_mcd_uzb_azi_fbf_bat_ven_lit_scr_bsq_por_wly_cic_mnd_grk_glc_swt_spa_ses_guj_hun_zul_lda_est_urd_chh_geo_rus_cze_ctl_krd_sod_heb_ukr_fin_xho_mly_ita_mao_jpn_tml_kor_bos_nor_yor_afr_jav_fre_amr_sun_cnt_dut_bem_bul_tig_hin_eng_pan_lat_qcu_slo_swe_prs_moo_owc_rom_mlt_svk_tag_pol_ewe_ger_dgb_ind_tha_aeg_knd_tsw_tsn_tur_mol_arw_aze_swa_vie_amh_akn_igb_bam	0.30142628770762	0.709398233584733	0.479852141308001
[truncated: 99 more rows]
