# Supplementary material for: Future Tense and Economic Decisions: Controlling for Cultural Evolution
Source: PLoS One. 2015 Jul 17;10(7):e0132145. doi: 10.1371/journal.pone.0132145 (PMC4506144; doi:10.1371/journal.pone.0132145)
Supplement: S8 Appendix — See README files within the various sub-folders. (ZIP) [file pone.0132145.s008.zip › S3_Code/Residuals_new/PGLS/PermuteResults/permute_B_SavingsWITHINFAM_61000.csv]

	ftr	r	t	p
1	amh_bul_lda_afr_amr_owc_aeg_ben_aze_azi_zul_ind_tsn_grk_ctl_bsq_urd_chh_bam_cnt_svk_dut_cic_por_swt_lit_hun_moo_dgb_fin_guj_sid_geo_slo_rom_spa_prs_heb_anl_bos_est_ses_tag_scr_mly_jpn_knd_kor_pan_ita_ewe_pol_bat_nor_hau_mao_mnd_ger_dyu_lat_sod_eng_mcd_swe_hin_qcu_rus_cze_mol_xho_tig_alb_gam_fre_jav_krd_akn_glc_yor_sun_tha_mlt_tml_igb_swa_uzb_ukr_arw_tur_fbf_vie_wly_ven_tsw_bem	-0.219888874470927	-0.519217617027949	0.604842459959383
2	chh_lit_cic_rus_amr_sod_hau_alb_uzb_azi_dyu_mao_tsw_krd_mol_bsq_nor_heb_fbf_cnt_guj_svk_dgb_fre_ven_ita_fin_moo_swt_hun_pan_tig_geo_bul_prs_ger_arw_wly_sid_scr_est_akn_sun_ben_bat_jpn_tml_kor_slo_glc_yor_hin_ind_pol_owc_tag_mnd_spa_tsn_dut_anl_cze_eng_por_afr_qcu_lat_rom_bos_zul_mlt_ukr_gam_urd_jav_ctl_swa_swe_bam_mly_tha_amh_knd_igb_xho_aze_mcd_grk_tur_ewe_vie_aeg_lda_bem_ses	-0.201925280065228	-0.477012749193315	0.634472064738151
3	amh_grk_tsw_urd_hau_owc_sod_bul_uzb_aze_tsn_sun_yor_swe_slo_bsq_rom_aeg_cic_mnd_rus_spa_bam_ukr_dyu_pol_est_lda_ven_fin_afr_mlt_geo_prs_guj_svk_bos_wly_heb_lit_hun_dgb_bat_glc_ind_jpn_knd_kor_krd_dut_bem_cze_mao_pan_amr_jav_cnt_mcd_xho_lat_chh_alb_fre_hin_ctl_qcu_eng_por_ita_igb_gam_arw_tig_mol_tag_ben_zul_ger_ewe_mly_tha_sid_tml_ses_fbf_tur_nor_scr_azi_swt_vie_anl_akn_swa_moo	-0.656600471295802	-1.56900687720126	0.120042660806069
4	amr_bul_bem_svk_aeg_gam_chh_slo_tur_uzb_igb_tag_ses_dut_krd_bsq_rus_tig_fbf_mnd_scr_lat_yor_pol_swa_spa_est_cic_tsw_fin_por_amh_geo_pan_urd_guj_lit_sod_owc_ctl_hun_dgb_sun_grk_ind_jpn_knd_kor_ger_hin_dyu_swe_jav_mol_hau_bat_cnt_prs_moo_afr_heb_glc_cze_fre_alb_qcu_rom_ben_bos_zul_wly_nor_mlt_ita_mly_arw_ven_ukr_swt_mao_tha_anl_tml_tsn_akn_aze_mcd_eng_azi_bam_vie_sid_lda_ewe_xho	0.610360556061199	1.44622881838377	0.151474894240727
5	anl_lat_tsw_guj_amr_sid_gam_prs_azi_tur_ses_bat_yor_rus_ctl_bsq_arw_amh_bem_cnt_grk_ben_zul_urd_igb_krd_fin_bam_moo_hun_ukr_aeg_geo_alb_nor_bos_glc_chh_heb_mcd_est_dgb_jav_afr_tag_jpn_tml_kor_lit_ger_cic_por_mly_swe_owc_ind_mnd_svk_fbf_dut_mlt_rom_pol_hin_pan_qcu_eng_slo_bul_ven_wly_spa_hau_fre_sun_ita_xho_cze_swa_mao_tha_sod_knd_tsn_akn_uzb_scr_mol_aze_swt_vie_tig_dyu_lda_ewe	-0.160559667997495	-0.378866624289346	0.705650489455663
6	tig_cze_ewe_eng_owc_heb_sid_alb_aze_tur_xho_jav_bem_lat_spa_bsq_ukr_amr_lda_cnt_svk_ger_bam_fre_tsn_hin_hun_fbf_dgb_fin_ita_mlt_geo_mcd_swe_bul_guj_wly_hau_arw_est_ven_sun_rom_bat_jpn_knd_kor_rus_afr_dyu_bos_mao_lit_anl_tag_mnd_prs_tsw_por_aeg_ctl_slo_dut_glc_qcu_pan_ben_urd_swt_sod_krd_amh_scr_ind_nor_igb_pol_moo_mly_tha_gam_tml_zul_akn_uzb_grk_mol_azi_cic_vie_chh_yor_swa_ses	-0.01662227883765	-0.0391337760572412	0.968867617971459
7	hau_ukr_akn_spa_aeg_owc_heb_mcd_tur_azi_ses_mly_dgb_cze_urd_bsq_lit_tig_dyu_cnt_swe_pol_xho_por_tsw_rom_est_bem_ven_fin_krd_sod_geo_grk_bos_ita_mol_wly_sid_alb_hun_yor_jav_pan_mao_jpn_tml_kor_glc_dut_zul_rus_sun_afr_chh_ind_mnd_arw_swa_fre_anl_ctl_lat_slo_nor_qcu_scr_hin_guj_bam_amr_eng_gam_svk_bat_bul_swt_prs_ewe_tag_tha_mlt_knd_moo_igb_uzb_ben_ger_aze_lda_vie_amh_fbf_cic_tsn	0.160511487184459	0.378546069869413	0.705887747441352
8	gam_slo_cic_glc_hau_aeg_anl_scr_tur_azi_dgb_mly_bem_ctl_dut_bsq_nor_sod_swt_mnd_afr_cze_yor_hin_igb_lit_est_xho_ses_fin_krd_tig_geo_swe_alb_arw_pol_chh_owc_grk_hun_fbf_tag_fre_mao_jpn_tml_kor_ukr_guj_tsn_ger_sun_bul_sid_jav_cnt_bos_ewe_ita_amh_rom_mol_lat_rus_qcu_pan_por_mcd_moo_amr_ben_wly_svk_ind_spa_dyu_urd_tsw_bat_tha_mlt_knd_swa_bam_uzb_eng_prs_aze_ven_vie_heb_akn_zul_lda	-0.308209534231869	-0.729141829390289	0.467747239835876
9	owc_dut_akn_pol_tig_amr_chh_slo_uzb_azi_ewe_mao_zul_por_lit_bsq_alb_anl_fbf_mnd_fre_bul_dyu_grk_bem_bos_est_bam_tsw_fin_prs_aeg_geo_ben_rom_hin_scr_gam_sod_nor_hun_swa_mly_afr_ind_jpn_knd_kor_arw_pan_cic_eng_jav_mcd_wly_sun_cnt_swe_dgb_lat_hau_svk_mol_ita_rus_qcu_spa_ukr_glc_lda_amh_guj_heb_cze_bat_krd_tsn_ger_ven_tag_tha_mlt_tml_ses_swt_aze_urd_ctl_tur_igb_vie_sid_xho_yor_moo	-0.6992788709535	-1.67478242240354	0.0973366076542755
10	mlt_alb_xho_dut_anl_owc_hau_krd_uzb_tur_lda_ind_dgb_fre_rus_bsq_ger_aeg_moo_mnd_scr_nor_yor_por_igb_grk_est_zul_bam_fin_urd_sod_geo_ctl_eng_guj_slo_heb_amh_lit_hun_swt_tag_bos_mly_jpn_knd_kor_ukr_pan_tsn_afr_mao_cze_tig_bat_cnt_swe_ewe_spa_sid_ita_rom_lat_mol_qcu_ben_glc_svk_cic_wly_prs_chh_bul_jav_mcd_akn_arw_tsw_sun_tha_gam_tml_fbf_bem_aze_pol_hin_azi_swa_vie_amr_dyu_ses_ven	-0.596261915228693	-1.42431303159169	0.157702769809723
11	anl_scr_ven_ben_owc_sod_sid_eng_azi_tur_dgb_sun_bam_fre_lit_bsq_hin_amr_fbf_cnt_mcd_rom_xho_urd_yor_glc_est_ewe_moo_fin_krd_hau_geo_ger_svk_mol_guj_chh_wly_bos_hun_ses_tag_swe_bat_jpn_knd_kor_dut_pol_akn_por_mao_slo_aeg_mly_mnd_grk_swa_ukr_amh_ctl_spa_ita_alb_qcu_bul_cze_arw_bem_gam_nor_heb_pan_jav_rus_lda_lat_cic_ind_tha_mlt_tml_tsn_tsw_aze_afr_prs_uzb_zul_vie_tig_dyu_igb_swt	0.198322130024655	0.466290352733721	0.642098054660901
12	gam_swe_dyu_fre_owc_mlt_sod_glc_aze_uzb_ses_sun_swa_bos_ger_bsq_ben_chh_igb_cnt_pan_ita_zul_eng_akn_cze_hun_cic_tsn_est_rom_sid_geo_pol_guj_arw_prs_hau_wly_rus_fin_moo_bat_dut_ind_jpn_tml_kor_slo_svk_swt_afr_jav_nor_aeg_tag_mnd_bul_ven_ctl_tig_krd_hin_ukr_alb_qcu_mcd_mol_grk_lda_heb_urd_anl_spa_mly_lat_yor_lit_dgb_mao_tha_amh_knd_fbf_bem_azi_por_scr_tur_ewe_vie_amr_tsw_bam_xho	0.100848894535438	0.237385671860451	0.812879768617567
13	aeg_alb_xho_afr_sod_sid_tig_rus_aze_tur_ewe_mao_ven_krd_pan_bsq_hin_gam_tsn_cnt_lit_svk_swt_dut_moo_nor_hun_cic_swa_fin_swe_wly_geo_por_lat_eng_mcd_owc_anl_pol_est_lda_jav_guj_mly_jpn_knd_kor_ger_spa_dgb_rom_tag_ita_mlt_ind_mnd_glc_yor_bos_chh_scr_ukr_bul_arw_qcu_slo_ctl_fre_zul_heb_grk_amr_prs_sun_urd_tsw_mol_dyu_bat_tha_amh_tml_bam_akn_uzb_cze_ben_azi_ses_vie_hau_fbf_igb_bem	0.121634738057179	0.286219414018743	0.775346685753007
14	heb_mol_bem_bos_amh_wly_gam_rus_uzb_aze_swt_sun_yor_ukr_cze_bsq_ben_owc_akn_mnd_eng_nor_moo_fre_tsw_pol_est_fbf_igb_hun_ctl_aeg_geo_spa_lit_dut_scr_amr_chh_svk_fin_tsn_tag_glc_ind_jpn_knd_kor_arw_mcd_ewe_pan_mao_slo_anl_jav_cnt_guj_dyu_afr_sid_ita_ger_por_krd_qcu_swe_alb_rom_bam_hau_lat_tig_grk_bat_hin_xho_bul_ven_mly_tha_mlt_tml_dgb_cic_tur_urd_prs_azi_lda_vie_sod_ses_zul_swa	-0.225268952784426	-0.532341070189822	0.595759362037305
15	aeg_ctl_dyu_pan_sod_anl_mlt_eng_aze_tur_zul_mly_dgb_dut_rom_bsq_svk_tig_swa_mnd_slo_scr_ses_ita_akn_por_fin_fbf_swt_est_lat_hau_geo_nor_glc_ger_alb_gam_owc_hin_hun_lda_sun_mol_jav_jpn_knd_kor_swe_ukr_cic_rus_tag_lit_wly_bat_cnt_arw_ewe_bul_heb_bos_guj_prs_mcd_qcu_fre_pol_spa_bam_amr_grk_chh_afr_mao_krd_xho_ben_moo_ind_tha_sid_tml_yor_igb_uzb_cze_urd_azi_bem_vie_amh_ven_tsw_tsn	-0.123717615099894	-0.291900293120915	0.771013005112598
16	anl_arw_akn_pol_hau_wly_heb_dut_tur_uzb_moo_jav_bam_krd_svk_bsq_urd_amr_lda_mnd_hin_slo_swa_rus_zul_alb_fin_dgb_tsn_est_afr_aeg_geo_nor_ctl_fre_scr_owc_sid_ukr_hun_xho_mly_grk_tag_jpn_tml_kor_guj_spa_ses_por_mao_pan_tig_sun_cnt_eng_igb_ger_gam_rom_bos_lat_bul_qcu_mcd_lit_mol_tsw_amh_swe_chh_glc_ind_ben_bem_prs_yor_bat_tha_sod_knd_ewe_dyu_azi_cze_ita_aze_ven_vie_mlt_fbf_cic_swt	-0.880802580786214	-2.13434019350737	0.0354451081991813
17	hau_eng_moo_mcd_heb_chh_sod_urd_tur_aze_swa_jav_bem_afr_por_bsq_guj_tig_akn_cnt_mol_pan_tsw_swe_cic_rus_fin_tsn_dyu_est_fre_aeg_geo_hin_ita_cze_ukr_wly_amr_slo_hun_xho_mly_grk_sun_jpn_tml_kor_ctl_prs_fbf_rom_ind_ben_sid_mao_mnd_arw_ven_nor_amh_lat_glc_bos_lit_qcu_ger_krd_scr_ewe_owc_bul_mlt_dut_bat_spa_igb_pol_swt_tag_tha_gam_knd_zul_bam_azi_alb_svk_uzb_lda_vie_anl_yor_dgb_ses	-0.773260130181559	-1.86096084111483	0.0659090205431917
18	tig_cze_ven_ita_sod_amr_chh_svk_tur_aze_ewe_tag_dyu_mcd_ctl_bsq_arw_owc_tsw_cnt_slo_ger_swa_lit_yor_eng_est_igb_cic_fin_ukr_hau_geo_lat_bos_urd_nor_sid_aeg_krd_hun_tsn_jav_grk_ind_jpn_tml_kor_afr_glc_ses_rom_sun_spa_gam_bat_mnd_pan_xho_bul_wly_dut_prs_alb_hin_qcu_fre_swe_rus_lda_amh_pol_anl_scr_mao_guj_swt_ben_zul_mly_tha_heb_knd_fbf_dgb_uzb_mol_por_azi_akn_vie_mlt_bam_bem_moo	-0.615025272120299	-1.46787829057358	0.145511319127739
19	amh_mcd_dgb_swe_aeg_mlt_wly_guj_aze_tur_bem_bat_ewe_ger_prs_bsq_eng_gam_tsw_cnt_arw_ita_zul_urd_swt_nor_fin_xho_bam_est_ben_owc_geo_cze_por_ctl_afr_hau_sid_rus_hun_dyu_jav_spa_tag_jpn_knd_kor_bos_pol_akn_slo_ind_glc_chh_sun_mnd_rom_fbf_lit_tig_hin_dut_ukr_scr_qcu_fre_svk_grk_lda_amr_bul_heb_lat_mly_alb_yor_mol_ven_mao_tha_sod_tml_igb_swa_uzb_pan_krd_azi_cic_vie_anl_tsn_ses_moo	0.65141232226729	1.54323481405044	0.126169853904038
20	amr_nor_lda_grk_gam_heb_anl_guj_aze_azi_yor_mao_swt_rom_lat_bsq_bul_sod_dyu_cnt_por_slo_moo_glc_ven_rus_est_igb_bem_fin_pan_hau_geo_alb_spa_bos_urd_sid_owc_eng_hun_swa_tag_hin_ind_jpn_knd_kor_svk_lit_ses_arw_jav_ger_aeg_bat_mnd_ukr_xho_mol_wly_krd_prs_scr_afr_qcu_fre_cze_mcd_fbf_amh_dut_mlt_ctl_mly_ita_dgb_swe_akn_sun_tha_tig_tml_bam_tsw_uzb_pol_ben_tur_zul_vie_chh_ewe_cic_tsn	-0.505795770169093	-1.20441713130511	0.231484667092134
21	wly_scr_xho_rom_mlt_amh_gam_bul_aze_azi_ses_mly_dyu_lit_pol_bsq_lat_sid_bam_mnd_ben_hin_lda_glc_tsw_rus_hun_fbf_swa_fin_ctl_heb_geo_mol_por_spa_ita_hau_tig_pan_est_igb_jav_nor_tag_jpn_tml_kor_eng_fre_akn_bos_sun_mcd_amr_mao_cnt_alb_ewe_grk_sod_prs_urd_ger_swe_qcu_dut_krd_guj_swt_owc_arw_aeg_afr_ind_cze_moo_ukr_ven_bat_tha_anl_knd_yor_tsn_uzb_svk_slo_tur_cic_vie_chh_zul_dgb_bem	0.644020146834984	1.52700258879868	0.130154340533057
22	amr_lat_fbf_rus_mlt_chh_aeg_afr_azi_tur_dyu_tag_lda_pol_spa_bsq_bos_sid_bam_mnd_bul_guj_swt_cze_igb_fre_hun_swa_dgb_est_ben_gam_geo_hin_glc_svk_ger_amh_wly_ukr_fin_moo_jav_prs_mly_jpn_tml_kor_dut_arw_akn_ita_mao_pan_tig_sun_cnt_nor_zul_rom_heb_krd_eng_urd_slo_qcu_ctl_por_lit_tsw_hau_scr_anl_alb_bat_grk_tsn_swe_cic_ind_tha_owc_knd_xho_yor_aze_mol_mcd_uzb_bem_vie_sod_ven_ses_ewe	0.235086539214981	0.553332346747794	0.581363656794034
23	mlt_bul_yor_bos_chh_sid_hau_slo_tur_aze_ses_ind_akn_alb_spa_bsq_eng_sod_lda_cnt_ben_arw_dgb_hin_xho_prs_est_swa_igb_fin_rus_aeg_geo_swe_ita_pan_svk_wly_anl_dut_hun_cic_sun_rom_mly_jpn_tml_kor_krd_lit_ewe_pol_jav_ger_tig_tag_mnd_scr_zul_ukr_owc_ctl_cze_afr_fre_qcu_glc_guj_urd_tsn_amh_grk_amr_mcd_bat_nor_dyu_lat_moo_mao_tha_heb_knd_bam_swt_azi_mol_por_uzb_fbf_vie_gam_bem_ven_tsw	-0.132182558505786	-0.31139891510263	0.756194350105639
24	tig_rom_yor_spa_hau_wly_gam_arw_tur_azi_tsw_mao_ven_fre_lat_bsq_ben_heb_igb_mnd_mcd_pan_fbf_alb_zul_eng_est_bem_swa_fin_scr_aeg_geo_bos_slo_svk_pol_chh_sod_swe_hun_bam_tag_lit_bat_jpn_tml_kor_dut_ukr_cic_nor_ind_cze_anl_jav_cnt_glc_dgb_krd_mlt_hin_grk_guj_rus_qcu_bul_ita_ger_tsn_sid_ctl_amr_prs_sun_por_akn_mol_moo_mly_tha_owc_knd_ses_xho_aze_urd_afr_uzb_ewe_vie_amh_dyu_lda_swt	0.0407362974409889	0.095836959952913	0.923856273173103
25	chh_svk_xho_mol_sod_tig_aeg_cze_azi_uzb_yor_bat_igb_fre_pol_bsq_dut_sid_ven_mnd_slo_lat_bem_swe_dgb_ben_hun_swt_tsn_fin_nor_anl_geo_prs_urd_ukr_bos_gam_amh_krd_est_akn_jav_ita_mao_jpn_tml_kor_guj_lit_ewe_rus_tag_ctl_wly_ind_cnt_alb_tsw_scr_amr_pan_por_eng_mcd_qcu_arw_grk_afr_dyu_owc_ger_hau_bul_sun_spa_moo_glc_cic_mly_tha_mlt_knd_lda_fbf_aze_hin_rom_tur_swa_vie_heb_bam_ses_zul	-0.686782413896479	-1.64637845418924	0.103061246757146
26	wly_prs_igb_urd_amr_tig_mlt_rus_tur_aze_tsw_jav_ven_bul_slo_bsq_krd_amh_dyu_cnt_hin_spa_cic_ctl_ses_ita_hun_swt_lda_fin_mcd_sod_geo_grk_scr_cze_afr_owc_anl_pan_est_zul_ind_fre_mly_jpn_tml_kor_arw_ger_moo_por_tag_rom_gam_sun_mnd_alb_bam_lat_chh_glc_eng_dut_nor_qcu_ukr_ben_guj_tsn_aeg_pol_sid_swe_mao_svk_swa_bos_fbf_bat_tha_hau_knd_dgb_xho_uzb_mol_lit_azi_ewe_vie_heb_akn_bem_yor	-0.0537668695098217	-0.126685236397448	0.899463029523308
27	anl_eng_moo_lat_hau_tig_aeg_dut_aze_uzb_zul_sun_yor_pol_hin_bsq_ger_sod_tsw_cnt_pan_por_cic_grk_tsn_afr_est_akn_dyu_hun_cze_amh_geo_slo_glc_scr_arw_wly_owc_rus_fin_lda_tag_krd_jav_jpn_knd_kor_bos_mol_igb_lit_mly_rom_amr_ind_mnd_bul_ven_mcd_sid_urd_ctl_guj_nor_qcu_ukr_fre_ita_bem_mlt_swe_heb_svk_bat_spa_ses_ben_fbf_mao_tha_gam_tml_ewe_dgb_tur_prs_alb_azi_bam_vie_chh_swt_swa_xho	0.126869479861476	0.298732635301413	0.76581054222848
28	hau_fre_cic_afr_gam_sod_heb_grk_uzb_tur_bam_sun_swa_rom_cze_bsq_ita_aeg_swt_cnt_alb_slo_akn_urd_fbf_lit_hun_tsn_moo_fin_nor_owc_geo_lat_krd_swe_spa_wly_tig_arw_est_lda_mao_bul_ind_jpn_knd_kor_pan_eng_dyu_glc_mly_ukr_amr_bat_mnd_hin_ewe_bos_mlt_mcd_ben_pol_mol_qcu_prs_dut_svk_zul_sid_guj_anl_por_jav_ctl_bem_ger_ven_tag_tha_amh_tml_dgb_xho_aze_scr_rus_azi_igb_vie_chh_tsw_ses_yor	-0.107823316470566	-0.25427497337407	0.799844503527504
29	heb_pol_fbf_eng_amh_sid_aeg_rom_tur_aze_tsn_mao_tsw_hin_ctl_bsq_ger_anl_dyu_cnt_krd_cze_bam_rus_lda_bos_est_yor_swt_hun_scr_hau_geo_mcd_spa_glc_pan_gam_amr_slo_fin_dgb_tag_fre_ind_jpn_knd_kor_dut_swe_xho_grk_sun_mol_wly_jav_mnd_ita_ewe_lit_mlt_svk_alb_urd_arw_qcu_ukr_bul_nor_bem_owc_ben_sod_guj_mly_lat_swa_afr_ven_bat_tha_tig_tml_moo_ses_azi_por_prs_uzb_igb_vie_chh_zul_cic_akn	-0.627969644369848	-1.50027981536198	0.136929310006011
30	anl_eng_lda_ukr_chh_aeg_heb_spa_azi_aze_swt_jav_ewe_prs_guj_bsq_grk_tig_swa_cnt_pan_hin_igb_afr_xho_ger_est_cic_ses_hun_arw_mlt_geo_svk_rus_mol_fre_amh_amr_cze_fin_akn_mao_scr_sun_jpn_knd_kor_swe_dut_zul_lat_bat_krd_wly_mly_mnd_nor_dgb_mcd_owc_lit_ita_alb_por_qcu_slo_glc_ctl_bam_hau_pol_sod_bul_tag_rom_bem_ben_moo_ind_tha_gam_tml_yor_fbf_uzb_bos_urd_tur_ven_vie_sid_tsn_dyu_tsw	-0.477186002725223	-1.1336434970535	0.259858013392344
31	heb_ger_fbf_bos_chh_tig_anl_por_azi_tur_lda_ind_moo_bul_pol_bsq_fre_hau_akn_cnt_krd_urd_ven_rom_xho_ben_hun_swt_ewe_est_cze_owc_geo_prs_ita_lat_spa_wly_gam_ukr_fin_bem_bat_rus_jav_jpn_knd_kor_dut_eng_swa_afr_mao_nor_amr_sun_mnd_slo_tsn_mcd_aeg_pan_swe_alb_lit_qcu_mol_scr_svk_dyu_amh_guj_sid_ctl_mly_grk_ses_hin_zul_tag_tha_mlt_tml_igb_cic_aze_glc_arw_uzb_yor_vie_sod_bam_tsw_dgb	-0.311574691136137	-0.737915078190713	0.462423984290296
32	aeg_mol_swa_dut_heb_amr_sod_glc_tur_uzb_bem_mao_tsn_lit_swe_bsq_ita_anl_ses_cnt_rom_guj_xho_ctl_dgb_spa_fin_yor_fbf_hun_rus_wly_geo_cze_ukr_svk_prs_hau_tig_nor_est_moo_bat_fre_sun_jpn_knd_kor_pol_grk_zul_por_jav_mcd_mlt_ind_mnd_ger_bam_arw_amh_ben_hin_pan_urd_qcu_bos_afr_bul_swt_gam_krd_chh_lat_mly_eng_akn_alb_cic_tag_tha_owc_tml_ven_ewe_azi_slo_scr_aze_igb_vie_sid_lda_tsw_dyu	-0.842392920348396	-2.03402874618131	0.0447970871137396
33	mlt_eng_swa_guj_hau_gam_sid_mol_azi_uzb_akn_bat_dyu_spa_cze_bsq_lat_anl_tsn_cnt_ukr_krd_tsw_scr_ven_por_est_yor_fbf_hun_rus_wly_geo_ger_dut_prs_bos_sod_amr_bul_fin_ewe_mao_ctl_sun_jpn_knd_kor_glc_ben_igb_ita_jav_pan_heb_tag_mnd_rom_cic_lit_owc_swe_svk_alb_nor_qcu_fre_pol_arw_bam_chh_hin_tig_afr_mly_mcd_swt_grk_moo_ind_tha_aeg_tml_lda_bem_aze_urd_slo_tur_ses_vie_amh_zul_dgb_xho	-0.338914707670748	-0.803832438078454	0.423543644595552
34	gam_slo_tsw_guj_chh_heb_amh_rus_tur_azi_ven_mao_dyu_ctl_bul_bsq_ukr_sod_moo_mnd_eng_glc_igb_mol_bem_krd_fin_ewe_tsn_est_spa_aeg_geo_prs_fre_urd_grk_wly_anl_pol_hun_dgb_tag_ger_bat_jpn_tml_kor_hin_por_yor_lit_mly_cze_hau_ind_cnt_bos_lda_mcd_owc_lat_dut_nor_rom_qcu_ben_arw_afr_xho_mlt_scr_amr_swe_jav_svk_swt_ita_fbf_sun_tha_tig_knd_bam_cic_aze_pan_alb_uzb_ses_vie_sid_swa_zul_akn	0.00908535843508667	0.0214200010880775	0.982956509298983
35	amh_prs_igb_bos_owc_amr_mlt_lat_uzb_tur_ses_mao_dyu_hin_rom_bsq_cze_hau_cic_cnt_ctl_rus_fbf_eng_swa_ukr_hun_xho_ven_est_svk_gam_geo_dut_ben_slo_bul_sid_tig_krd_fin_tsn_bat_urd_mly_jpn_knd_kor_scr_swe_zul_ita_ind_pan_sod_sun_mnd_guj_yor_fre_heb_grk_nor_arw_mcd_qcu_spa_por_afr_akn_anl_ger_wly_alb_jav_glc_bam_mol_bem_tag_tha_chh_tml_lda_tsw_azi_lit_pol_aze_moo_vie_aeg_ewe_swt_dgb	0.150917745111032	0.355780394568709	0.722810784367345
36	wly_bos_bam_spa_sid_aeg_owc_glc_aze_tur_yor_ind_xho_fre_alb_bsq_eng_amr_cic_cnt_pol_rom_fbf_mcd_moo_ben_fin_bem_swt_est_slo_chh_geo_svk_dut_grk_cze_gam_hau_ctl_hun_ven_bat_mol_tag_jpn_knd_kor_ukr_ger_dgb_afr_mly_scr_mlt_jav_mnd_lit_swa_arw_anl_nor_krd_swe_rus_qcu_guj_hin_lat_lda_amh_urd_sod_prs_sun_por_dyu_bul_ses_mao_tha_tig_tml_ewe_zul_azi_ita_pan_uzb_tsn_vie_heb_tsw_igb_akn	-0.0281717257881268	-0.0663454922645481	0.947245183927575
37	sod_alb_dyu_grk_chh_amh_aeg_arw_azi_uzb_tsn_ind_ewe_urd_lit_bsq_ger_sid_bem_mnd_nor_swe_moo_slo_akn_bos_hun_ses_swt_est_guj_wly_geo_mcd_ctl_ita_ben_mlt_tig_pan_fin_tsw_sun_cze_mly_jpn_knd_kor_krd_spa_bam_por_bat_glc_amr_jav_cnt_dut_igb_pol_heb_afr_rus_lat_hin_qcu_svk_rom_fre_cic_owc_scr_gam_mol_mao_bul_fbf_ukr_yor_tag_tha_hau_tml_zul_xho_tur_eng_prs_aze_swa_vie_anl_ven_dgb_lda	-0.577267407997273	-1.3777739898067	0.171579443297428
38	chh_rom_swa_swe_amh_heb_wly_hin_azi_aze_igb_ind_swt_bul_afr_bsq_arw_aeg_tsn_cnt_guj_alb_bem_pan_ses_grk_hun_zul_dyu_est_bos_mlt_geo_ita_lat_urd_krd_anl_hau_spa_fin_fbf_mly_pol_jav_jpn_knd_kor_slo_nor_akn_rus_sun_ben_sod_mao_mnd_glc_tsw_ger_tig_fre_prs_cze_por_qcu_svk_ctl_ukr_yor_gam_mol_owc_dut_tag_eng_lda_mcd_ewe_bat_tha_amr_tml_ven_moo_tur_lit_scr_uzb_xho_vie_sid_bam_dgb_cic	-0.826285597048069	-1.99072273426964	0.0494465217477372
39	owc_alb_cic_scr_amr_chh_amh_krd_aze_uzb_dgb_bat_lda_pan_lit_bsq_nor_wly_igb_cnt_fre_pol_dyu_arw_xho_ctl_fin_moo_bam_hun_hin_sod_geo_rom_por_cze_slo_anl_tig_ger_est_fbf_jav_ukr_ind_jpn_knd_kor_dut_ita_zul_afr_tag_lat_heb_sun_mnd_mcd_bem_guj_mlt_mol_svk_rus_urd_qcu_ben_eng_bul_ven_aeg_prs_hau_spa_mly_grk_akn_glc_swa_mao_tha_gam_tml_tsn_swt_tur_bos_swe_azi_ses_vie_sid_ewe_yor_tsw	0.708550935573594	1.67524790706057	0.0972449880594051
40	hau_grk_lda_ger_aeg_heb_owc_krd_azi_uzb_igb_mao_ses_ita_fre_bsq_mcd_chh_tsn_cnt_prs_scr_tsw_afr_ewe_ukr_est_dgb_dyu_hun_alb_gam_geo_swe_lat_rus_ben_wly_tig_bos_fin_ven_tag_dut_bat_jpn_knd_kor_pol_pan_swt_slo_mly_lit_amr_sun_mnd_mol_cic_glc_sid_por_spa_nor_svk_qcu_guj_bul_ctl_swa_amh_urd_sod_arw_jav_hin_xho_rom_yor_ind_tha_anl_tml_fbf_bem_tur_cze_eng_aze_bam_vie_mlt_moo_akn_zul	-0.41006684286678	-0.972657390744179	0.33324668144631
41	tig_dut_bam_prs_hau_sod_owc_alb_tur_azi_xho_sun_igb_afr_ger_bsq_nor_gam_tsn_mnd_ita_hin_fbf_rus_ewe_lit_fin_bem_swt_hun_scr_sid_geo_spa_ctl_por_grk_heb_amr_ukr_est_moo_jav_slo_ind_jpn_knd_kor_eng_bul_ven_pan_mao_mol_amh_bat_cnt_arw_cic_fre_anl_krd_glc_lat_guj_qcu_rom_cze_mcd_dgb_mlt_urd_chh_svk_mly_bos_akn_ben_zul_tag_tha_wly_tml_lda_tsw_uzb_swe_pol_aze_dyu_vie_aeg_ses_yor_swa	-0.323139358703732	-0.765903600443017	0.445673238038562
42	sod_rom_tsw_arw_heb_owc_mlt_ctl_uzb_azi_bam_bat_tsn_bul_urd_bsq_grk_amr_ewe_cnt_eng_mol_fbf_swe_bem_svk_est_dyu_zul_fin_pan_wly_geo_afr_por_alb_cze_amh_chh_lit_hun_swa_mly_bos_ind_jpn_knd_kor_prs_rus_moo_lat_tag_ita_anl_jav_mnd_ukr_ven_nor_sid_spa_krd_pol_fre_qcu_dut_glc_ger_xho_gam_scr_aeg_slo_mao_ben_yor_guj_swt_sun_tha_hau_tml_akn_lda_tur_hin_mcd_aze_igb_vie_tig_ses_dgb_cic	-0.0945171144904358	-0.222569531316398	0.82435863169901
43	hau_cze_ses_slo_amh_wly_mlt_bos_tur_azi_ewe_sun_swa_mcd_ben_bsq_dut_sid_lda_cnt_ctl_prs_xho_ger_dyu_urd_fin_akn_bam_est_fre_chh_geo_grk_lat_lit_pan_sod_heb_por_hun_moo_jav_pol_bat_jpn_tml_kor_mol_glc_igb_afr_ind_krd_gam_mly_mnd_ukr_cic_rus_tig_rom_spa_guj_svk_qcu_arw_scr_bul_tsn_owc_eng_amr_nor_mao_ita_bem_alb_yor_tag_tha_anl_knd_swt_zul_uzb_swe_hin_aze_ven_vie_aeg_fbf_tsw_dgb	-1.01316845862051	-2.46867486743592	0.0153878894633679
44	owc_fre_fbf_lit_aeg_hau_chh_bos_aze_tur_ewe_mly_bem_scr_guj_bsq_slo_tig_dgb_mnd_hin_ukr_xho_mol_swa_grk_hun_akn_ses_est_urd_sod_geo_eng_afr_rom_ctl_anl_heb_ita_fin_zul_mao_por_ind_jpn_tml_kor_pan_arw_bam_krd_tag_prs_amr_jav_cnt_cze_moo_alb_wly_lat_bul_swe_mcd_qcu_ben_dut_ger_tsw_sid_rus_mlt_spa_bat_pol_cic_glc_tsn_sun_tha_amh_knd_dyu_yor_uzb_nor_svk_azi_ven_vie_gam_swt_igb_lda	-0.274014334018445	-0.647906612919226	0.518641722108019
45	amh_slo_bem_arw_gam_heb_wly_ita_uzb_tur_tsw_sun_xho_lit_rom_bsq_spa_sid_tsn_cnt_guj_swe_dgb_fre_lda_prs_fin_dyu_yor_est_svk_sod_geo_ger_pol_nor_grk_mlt_chh_hin_hun_moo_tag_lat_ind_jpn_knd_kor_rus_scr_ses_por_mly_ukr_aeg_bat_mnd_ben_swt_alb_amr_urd_ctl_krd_mol_qcu_eng_afr_cze_ewe_tig_pan_owc_mcd_jav_dut_zul_bos_igb_mao_tha_anl_tml_akn_cic_azi_glc_bul_aze_bam_vie_hau_swa_fbf_ven	-0.659910386716369	-1.58531533405142	0.116289319669304
46	wly_bos_cic_dut_anl_amh_gam_grk_aze_tur_zul_bat_xho_slo_swe_bsq_fre_heb_igb_mnd_bul_ger_moo_prs_tsn_rus_hun_ses_yor_fin_glc_sid_geo_hin_ukr_urd_scr_mlt_amr_arw_est_tsw_mly_krd_mao_jpn_tml_kor_spa_ben_ewe_mol_ind_cze_hau_tag_cnt_svk_lda_pol_aeg_ctl_rom_lat_alb_qcu_lit_afr_pan_bem_owc_por_tig_ita_jav_eng_fbf_mcd_swa_sun_tha_chh_knd_akn_bam_azi_guj_nor_uzb_dgb_vie_sod_dyu_ven_swt	0.518351337463408	1.22511296115564	0.223626482043963
47	anl_slo_ewe_spa_sod_aeg_owc_arw_aze_tur_tsw_jav_swt_fre_krd_bsq_por_chh_akn_cnt_glc_bul_bam_pan_dgb_hin_hun_dyu_ses_fin_urd_tig_geo_dut_mcd_bos_prs_amr_amh_ben_est_yor_ind_ita_sun_jpn_knd_kor_nor_lit_bem_mol_mly_ukr_gam_tag_mnd_ctl_zul_ger_mlt_swe_pol_rom_cze_qcu_scr_lat_rus_fbf_hau_alb_heb_grk_bat_afr_moo_svk_ven_mao_tha_wly_tml_tsn_igb_azi_eng_guj_uzb_swa_vie_sid_xho_lda_cic	-0.110136635016758	-0.259675036656447	0.795688438211407
48	sid_krd_tsn_lit_wly_gam_amh_cze_aze_uzb_ses_ind_yor_mcd_fre_bsq_rom_owc_cic_mnd_afr_grk_lda_ctl_akn_dut_fin_bam_bem_hun_prs_chh_geo_hin_guj_pol_lat_tig_sod_urd_est_ven_mly_pan_bat_jpn_knd_kor_alb_ukr_dgb_slo_sun_bos_aeg_jav_cnt_swe_moo_por_mlt_bul_glc_mol_scr_qcu_rus_arw_svk_swa_hau_ita_heb_nor_mao_eng_igb_ger_swt_tag_tha_amr_tml_zul_tsw_tur_spa_ben_azi_ewe_vie_anl_fbf_xho_dyu	-0.210641784703866	-0.497164235471742	0.620246577927195
49	sod_swe_ses_pol_amh_mlt_aeg_lit_aze_azi_swt_ind_dyu_hin_guj_bsq_slo_amr_bem_mnd_ukr_pan_ven_ben_xho_afr_est_zul_cic_hun_eng_heb_geo_dut_fre_ger_rom_chh_wly_mol_fin_yor_mao_krd_mly_jpn_tml_kor_lat_grk_tsn_cze_sun_rus_gam_jav_cnt_mcd_bam_svk_hau_spa_ctl_urd_bul_qcu_nor_alb_glc_igb_sid_ita_anl_bos_tag_prs_fbf_arw_lda_bat_tha_owc_knd_ewe_swa_tur_por_scr_uzb_tsw_vie_tig_dgb_moo_akn	0.044107645485705	0.103848805902244	0.917512958716949
50	aeg_mol_lda_hin_hau_heb_amh_afr_tur_azi_moo_tag_cic_grk_krd_bsq_ukr_gam_bem_mnd_eng_spa_swt_rom_tsn_svk_hun_bam_tsw_fin_pol_chh_geo_bul_por_pan_fre_anl_tig_lat_est_igb_jav_ctl_mao_jpn_tml_kor_ita_glc_dgb_urd_sun_arw_wly_ind_cnt_swe_xho_bos_amr_alb_ben_guj_cze_qcu_lit_ger_scr_ven_sod_prs_owc_slo_mly_nor_ses_mcd_fbf_bat_tha_mlt_knd_dyu_zul_aze_rus_dut_uzb_yor_vie_sid_ewe_swa_akn	-0.226172743769654	-0.534076811491286	0.594562755385313
51	sod_cze_fbf_arw_tig_owc_wly_spa_tur_uzb_akn_bat_cic_eng_bul_bsq_mol_hau_zul_mnd_por_nor_moo_ger_dyu_ctl_fin_tsw_tsn_hun_glc_gam_geo_svk_bos_mcd_rus_aeg_amr_urd_est_swt_mly_ben_tag_jpn_knd_kor_krd_hin_lda_alb_mao_dut_chh_jav_cnt_lat_swa_afr_sid_prs_guj_scr_ita_qcu_fre_pan_swe_igb_amh_lit_anl_pol_ind_ukr_ven_slo_ses_sun_tha_heb_tml_bem_ewe_azi_grk_rom_aze_dgb_vie_mlt_bam_xho_yor	-0.728567104622374	-1.75241447235684	0.0829984125170013
52	amh_slo_yor_mcd_gam_anl_sod_por_tur_azi_tsw_sun_ewe_ukr_ctl_bsq_ita_aeg_igb_mnd_bos_mol_swa_alb_zul_dut_hun_moo_fbf_est_fre_chh_geo_guj_arw_spa_swe_hau_wly_pol_fin_swt_ind_afr_mly_jpn_knd_kor_scr_bul_tsn_nor_mao_urd_amr_bat_cnt_lit_ven_krd_heb_rom_ben_eng_grk_qcu_prs_pan_lat_akn_mlt_cze_sid_hin_tag_glc_bem_ger_lda_jav_tha_owc_tml_cic_dyu_aze_rus_svk_uzb_xho_vie_tig_dgb_bam_ses	-0.37497610145731	-0.888811297031491	0.376397688031482
53	hau_nor_ses_dut_mlt_wly_chh_ita_uzb_aze_dyu_bat_swt_eng_spa_bsq_scr_amr_bem_cnt_ger_prs_akn_mol_dgb_pol_fin_ven_cic_est_ukr_anl_geo_urd_ctl_guj_hin_tig_heb_bul_hun_zul_mly_rom_jav_jpn_tml_kor_alb_rus_fbf_por_tag_arw_amh_sun_mnd_lat_bam_grk_aeg_pan_afr_cze_svk_qcu_bos_glc_ben_lda_gam_lit_sod_fre_ind_swe_igb_mcd_tsw_mao_tha_sid_knd_moo_swa_azi_krd_slo_tur_xho_vie_owc_yor_tsn_ewe	-0.0770545870256802	-0.181529698766313	0.856346885104196
54	wly_spa_cic_bos_sid_sod_hau_nor_uzb_tur_swa_tag_yor_glc_lat_bsq_ben_heb_swt_cnt_grk_dut_lda_fre_tsn_rus_fin_ses_akn_est_mol_mlt_geo_pan_krd_lit_urd_anl_aeg_arw_hun_tsw_mao_pol_jav_jpn_tml_kor_eng_rom_zul_cze_sun_guj_owc_ind_mnd_ukr_dgb_ita_chh_svk_bul_swe_prs_qcu_ctl_hin_por_dyu_amh_afr_gam_slo_mly_ger_moo_scr_fbf_bat_tha_tig_knd_bem_igb_azi_alb_mcd_aze_ewe_vie_amr_xho_ven_bam	-0.703022603191668	-1.68586432084252	0.0951743531289773
55	chh_por_igb_svk_hau_tig_sid_dut_uzb_aze_dyu_ind_dgb_arw_prs_bsq_ukr_aeg_bem_mnd_rom_swe_swt_guj_akn_ita_est_zul_tsn_fin_eng_wly_geo_ger_grk_pol_cze_owc_sod_mcd_hun_ven_mly_ctl_bat_jpn_knd_kor_hin_afr_cic_bul_mao_krd_amh_sun_cnt_lit_xho_urd_heb_nor_slo_pan_alb_qcu_scr_ben_rus_tsw_mlt_spa_amr_glc_tag_lat_ewe_fre_bam_jav_tha_gam_tml_swa_ses_tur_bos_mol_azi_yor_vie_anl_moo_lda_fbf	-0.295022033163679	-0.697775046108547	0.48705879486189
56	sod_ctl_ven_cze_wly_aeg_chh_dut_uzb_aze_swa_mly_moo_hin_rom_bsq_svk_heb_akn_mnd_mcd_afr_zul_alb_yor_lit_fin_fbf_ses_est_scr_amr_geo_ita_mol_fre_lat_hau_tig_eng_hun_bam_mao_arw_ind_jpn_tml_kor_krd_pan_ewe_ben_bat_nor_mlt_jav_cnt_bos_dyu_slo_owc_ger_grk_spa_swe_qcu_urd_bul_ukr_bem_sid_prs_gam_guj_sun_por_cic_rus_xho_tag_tha_anl_knd_igb_tsw_tur_pol_glc_azi_dgb_vie_amh_swt_lda_tsn	-1.33323542595109	-3.33270611649536	0.00123552852806383
57	anl_ben_ven_grk_amr_sod_wly_fre_uzb_tur_moo_jav_tsw_urd_alb_bsq_pol_sid_bem_mnd_pan_guj_akn_nor_yor_slo_fin_xho_lda_hun_svk_aeg_geo_glc_scr_bul_hin_heb_gam_mol_est_fbf_mly_dut_tag_jpn_knd_kor_arw_cze_bam_ita_ind_afr_mlt_sun_cnt_lit_igb_spa_owc_krd_lat_rom_eng_qcu_swe_mcd_rus_dgb_chh_ger_hau_prs_bat_ukr_zul_ctl_ewe_mao_tha_tig_tml_cic_swa_azi_bos_por_aze_swt_vie_amh_ses_tsn_dyu	-0.79058262690493	-1.91154526717113	0.0590135400319769
58	chh_swe_swa_scr_heb_owc_amh_arw_tur_aze_ewe_ind_yor_mol_fre_bsq_hin_sid_tsn_mnd_pol_grk_bem_ger_ses_krd_fin_moo_bam_hun_lat_hau_geo_svk_mcd_bos_cze_mlt_amr_dut_est_dyu_mly_bul_tag_jpn_tml_kor_nor_prs_zul_pan_mao_ukr_sod_sun_cnt_slo_akn_lit_tig_ita_urd_guj_eng_qcu_rom_afr_glc_lda_wly_spa_gam_ctl_bat_por_igb_alb_ven_jav_tha_anl_knd_tsw_cic_uzb_rus_ben_azi_swt_vie_aeg_dgb_fbf_xho	-0.735445727287632	-1.7691758530804	0.0801427470493401
59	owc_alb_dgb_glc_hau_anl_aeg_swe_uzb_aze_swt_mly_moo_mcd_ita_bsq_rus_wly_fbf_mnd_pol_cze_bem_rom_dyu_hin_est_ven_bam_hun_ben_sid_geo_eng_nor_krd_ctl_chh_sod_bul_fin_swa_ind_guj_sun_jpn_tml_kor_arw_dut_akn_mol_jav_lat_amr_tag_cnt_pan_lda_bos_amh_slo_por_ukr_fre_qcu_lit_svk_spa_cic_heb_prs_gam_ger_mao_urd_ses_scr_tsn_bat_tha_mlt_knd_ewe_tsw_tur_afr_grk_azi_yor_vie_tig_zul_xho_igb	-0.000999929751262024	-0.00235306947921864	0.99812756404741
60	owc_ctl_bem_mol_tig_chh_amh_cze_azi_aze_yor_tag_zul_dut_rom_bsq_alb_sod_swa_cnt_ita_pan_swt_hin_lda_swe_fin_igb_cic_hun_nor_gam_geo_eng_spa_prs_ger_amr_hau_arw_est_akn_bat_fre_mao_jpn_tml_kor_grk_por_dgb_lat_mly_lit_mlt_jav_mnd_svk_moo_rus_sid_pol_ben_mcd_glc_qcu_afr_bos_guj_ven_heb_krd_anl_urd_sun_ukr_ewe_slo_tsw_ind_tha_aeg_knd_tsn_dyu_tur_scr_bul_uzb_ses_vie_wly_fbf_xho_bam	0.0222104247605607	0.0523128770954816	0.95839159615517
61	sod_por_moo_eng_tig_owc_heb_scr_aze_azi_swa_sun_cic_lit_dut_bsq_urd_anl_swt_cnt_afr_ben_tsn_ctl_dyu_krd_fin_bem_ewe_hun_alb_hau_geo_ita_swe_pol_arw_mlt_gam_rus_est_zul_bat_slo_jav_jpn_knd_kor_cze_nor_ses_mol_mly_mcd_chh_ind_mnd_lat_dgb_grk_aeg_prs_bul_rom_svk_qcu_spa_pan_glc_ven_amh_ukr_amr_hin_mao_guj_tsw_ger_lda_tag_tha_wly_tml_akn_igb_uzb_fre_bos_tur_bam_vie_sid_yor_fbf_xho	-0.782112764824105	-1.88638513410924	0.0623632381798486
62	wly_rus_ewe_scr_tig_anl_sod_ben_tur_aze_yor_tag_dyu_grk_arw_bsq_urd_heb_fbf_cnt_cze_bul_dgb_afr_igb_por_fin_lda_bem_est_pan_gam_geo_lit_mcd_bos_nor_hau_chh_lat_hun_bam_ind_guj_bat_jpn_knd_kor_ukr_ctl_swt_eng_jav_mol_sid_sun_mnd_ger_xho_rom_amr_dut_alb_pol_ita_qcu_fre_slo_krd_ven_aeg_swe_mlt_svk_mly_glc_tsn_prs_cic_mao_tha_amh_tml_swa_tsw_azi_hin_spa_uzb_zul_vie_owc_ses_akn_moo	0.0564959893610112	0.133061201081295	0.894432472032974
63	chh_rus_swt_ita_aeg_mlt_tig_ger_aze_azi_bam_tag_dgb_ben_hin_bsq_ukr_gam_lda_cnt_guj_mcd_dyu_dut_moo_rom_est_swa_tsn_hun_lit_wly_geo_alb_nor_pan_pol_anl_hau_fre_fin_fbf_ind_glc_sun_jpn_tml_kor_por_krd_akn_swe_mao_scr_sod_mly_mnd_slo_xho_bos_amh_spa_grk_arw_ctl_qcu_afr_bul_mol_yor_owc_prs_amr_urd_jav_svk_ses_eng_cic_bat_tha_heb_knd_ven_zul_uzb_cze_lat_tur_tsw_vie_sid_ewe_igb_bem	-0.174506883160757	-0.41174053957053	0.681477023562443
64	heb_afr_akn_cze_anl_amh_hau_rom_azi_uzb_igb_jav_cic_swe_slo_bsq_ukr_gam_ewe_mnd_grk_spa_dgb_dut_xho_bos_est_fbf_swt_hun_arw_wly_geo_pan_scr_ger_bul_tig_sid_urd_fin_dyu_tag_alb_sun_jpn_knd_kor_nor_mcd_bam_ben_mly_svk_owc_bat_cnt_hin_lda_guj_sod_mol_ctl_lat_pol_qcu_glc_krd_eng_tsw_amr_ita_aeg_por_mao_rus_tsn_fre_zul_ind_tha_chh_tml_ses_bem_aze_lit_prs_tur_swa_vie_mlt_yor_ven_moo	1.0320513583543	2.47340081316735	0.0151985424335092
65	heb_pol_swa_bos_tig_amr_mlt_mol_uzb_azi_igb_mly_akn_scr_bul_bsq_ger_wly_xho_mnd_guj_fre_zul_svk_lda_ben_est_cic_ven_fin_pan_gam_geo_eng_ctl_slo_grk_owc_aeg_spa_hun_yor_bat_lit_jav_jpn_tml_kor_urd_nor_tsw_alb_mao_glc_anl_tag_cnt_ita_tsn_afr_amh_lat_cze_prs_por_qcu_dut_rom_krd_bem_hau_rus_sid_swe_sun_mcd_dyu_arw_swt_ind_tha_sod_knd_moo_ewe_aze_hin_ukr_tur_bam_vie_chh_ses_fbf_dgb	-0.152299886536919	-0.358974184100484	0.720428102554052
66	sid_nor_ses_scr_amh_anl_amr_svk_aze_azi_ven_mao_tsw_hin_eng_bsq_pan_heb_igb_cnt_swe_mol_dgb_dut_swa_fre_est_cic_yor_hun_guj_mlt_geo_ger_alb_prs_bul_sod_wly_urd_fin_lda_ind_spa_jav_jpn_knd_kor_krd_rus_bam_ita_bat_slo_gam_sun_mnd_glc_moo_rom_aeg_afr_ben_bos_grk_qcu_cze_por_ctl_swt_tig_arw_chh_mcd_mly_lat_fbf_ukr_dyu_tag_tha_hau_tml_ewe_zul_tur_pol_lit_uzb_xho_vie_owc_tsn_akn_bem	-0.486825944075054	-1.1579107452166	0.249865513094048
67	anl_slo_ewe_mcd_tig_mlt_gam_guj_uzb_aze_swa_mao_dyu_fre_dut_bsq_afr_heb_yor_mnd_rom_ita_tsn_rus_igb_glc_est_moo_cic_fin_ctl_amr_geo_prs_ger_nor_por_amh_sod_swe_hun_bam_sun_spa_bat_jpn_knd_kor_pol_cze_swt_arw_mly_alb_hau_jav_cnt_svk_akn_bul_chh_pan_bos_eng_lit_qcu_krd_mol_scr_zul_sid_urd_aeg_ukr_tag_hin_fbf_ben_bem_ind_tha_wly_tml_xho_ses_tur_lat_grk_azi_dgb_vie_owc_tsw_ven_lda	0.168748460760979	0.396699969062877	0.692497564105468
68	sod_grk_swa_arw_wly_aeg_amr_mol_aze_uzb_cic_mao_lda_prs_guj_bsq_krd_heb_ses_mnd_eng_urd_fbf_lit_yor_ita_est_bam_ewe_hun_pan_hau_geo_mcd_hin_cze_rom_owc_gam_alb_fin_moo_jav_ukr_ind_jpn_tml_kor_afr_dut_dyu_ben_sun_nor_chh_tag_cnt_rus_ven_slo_sid_glc_svk_bos_ger_qcu_ctl_spa_lat_swt_amh_scr_tig_pol_bat_swe_dgb_bul_tsw_mly_tha_anl_knd_zul_akn_azi_por_fre_tur_tsn_vie_mlt_bem_igb_xho	-1.18914489519604	-2.93315871996293	0.00422467184324563
69	gam_arw_xho_mcd_anl_mlt_wly_svk_uzb_aze_bem_ind_zul_afr_por_bsq_urd_amr_bam_mnd_rus_ger_tsw_grk_swt_ben_fin_moo_cic_est_alb_chh_geo_cze_eng_pan_prs_amh_hau_nor_hun_dyu_mao_glc_sun_jpn_tml_kor_lat_krd_yor_guj_mly_mol_heb_jav_cnt_pol_ses_swe_aeg_hin_ukr_lit_rom_qcu_slo_bul_spa_dgb_tig_ctl_sid_ita_bat_fre_ewe_scr_akn_tag_tha_owc_knd_igb_tsn_azi_dut_bos_tur_swa_vie_sod_fbf_ven_lda	0.439082133896658	1.03582420972637	0.302970042250749
70	chh_dut_dgb_spa_wly_heb_amh_eng_uzb_aze_lda_sun_xho_ger_por_bsq_guj_sod_igb_mnd_urd_ukr_yor_alb_dyu_lat_hun_akn_cic_fin_nor_amr_geo_mol_glc_ctl_krd_sid_hau_prs_est_ses_ind_fre_tag_jpn_tml_kor_rus_bos_tsn_arw_bat_swe_anl_mly_cnt_svk_moo_pol_mlt_hin_cze_lit_scr_qcu_afr_bul_mcd_bem_tig_pan_aeg_grk_mao_ita_fbf_slo_zul_jav_tha_owc_knd_bam_ewe_azi_ben_rom_tur_ven_vie_gam_swt_swa_tsw	-0.228016491124417	-0.538722764209176	0.591365375959199
71	anl_cze_swa_mcd_amr_aeg_gam_fre_aze_tur_igb_sun_bam_ger_grk_bsq_pan_chh_ewe_cnt_svk_alb_dyu_bul_fbf_eng_fin_yor_bem_est_ctl_tig_geo_rom_mol_krd_nor_hau_mlt_por_hun_tsn_tag_ita_mly_jpn_tml_kor_prs_ben_xho_ukr_jav_spa_amh_bat_mnd_glc_zul_dut_wly_afr_scr_swe_slo_qcu_rus_arw_urd_ses_sod_guj_sid_bos_ind_lat_swt_hin_dgb_mao_tha_owc_knd_ven_cic_uzb_lit_pol_azi_tsw_vie_heb_moo_akn_lda	-0.383361262734556	-0.909217687334855	0.365585527779271
72	mlt_glc_ses_ben_amr_hau_amh_alb_azi_tur_lda_mly_yor_lat_svk_bsq_arw_heb_tsn_cnt_mol_rus_swt_swe_ven_scr_fin_dyu_fbf_hun_ctl_owc_geo_spa_krd_bos_fre_sid_tig_mcd_est_bam_jav_afr_sun_jpn_tml_kor_dut_lit_xho_slo_mao_prs_anl_ind_mnd_eng_cic_guj_gam_nor_hin_pol_ger_qcu_pan_ita_rom_tsw_chh_cze_aeg_ukr_tag_grk_moo_bul_ewe_bat_tha_sod_knd_dgb_igb_aze_por_urd_uzb_swa_vie_wly_akn_zul_bem	0.351814143923398	0.826912393004199	0.410403359302759
73	amr_scr_akn_alb_wly_heb_sid_dut_uzb_azi_ven_mly_cic_pan_slo_bsq_fre_anl_bem_mnd_ita_ukr_lda_ben_moo_nor_est_xho_ewe_hun_hin_hau_geo_eng_rom_glc_arw_gam_sod_ctl_fin_tsw_ind_guj_bat_jpn_knd_kor_lat_por_bam_svk_jav_rus_tig_sun_cnt_grk_yor_mcd_mlt_bul_bos_afr_pol_qcu_prs_mol_lit_swt_amh_krd_chh_swe_mao_cze_tsn_urd_igb_tag_tha_owc_tml_zul_fbf_tur_spa_ger_aze_dyu_vie_aeg_swa_ses_dgb	-0.613139877271655	-1.46505367567295	0.146278866666872
74	tig_ctl_yor_alb_heb_wly_amh_bos_tur_aze_akn_jav_swt_fre_nor_bsq_rom_amr_swa_cnt_scr_ben_cic_spa_zul_afr_est_fbf_dyu_hun_glc_sid_geo_eng_pol_rus_ger_anl_aeg_urd_fin_bem_tag_lit_sun_jpn_knd_kor_krd_pan_ven_dut_bat_mcd_sod_ind_mnd_por_lda_bul_hau_svk_arw_prs_mol_qcu_ita_hin_cze_tsw_chh_lat_gam_slo_mly_swe_dgb_grk_bam_mao_tha_mlt_tml_moo_ewe_uzb_ukr_guj_azi_igb_vie_owc_tsn_xho_ses	-0.264709117365021	-0.626081052700138	0.53279540150086
75	sid_grk_swt_ukr_wly_hau_anl_bul_aze_uzb_igb_sun_ven_ctl_afr_bsq_pan_chh_fbf_mnd_spa_mcd_lda_lit_cic_arw_hun_tsn_zul_est_hin_amr_geo_slo_bos_cze_urd_owc_aeg_prs_fin_tsw_ind_swe_bat_jpn_tml_kor_svk_fre_akn_guj_tag_ben_heb_mly_cnt_dut_yor_scr_amh_nor_eng_ita_glc_qcu_ger_rom_alb_swa_sod_mol_tig_lat_mao_por_dgb_krd_moo_jav_tha_mlt_knd_dyu_xho_tur_pol_rus_azi_bam_vie_gam_ses_bem_ewe	-0.532178731154053	-1.2655122064213	0.208849157199339
76	mlt_fre_moo_dut_heb_hau_tig_urd_tur_uzb_akn_bat_cic_glc_guj_bsq_rus_amh_swa_mnd_bul_krd_igb_nor_xho_cze_hun_bem_zul_est_mol_amr_geo_ukr_por_lat_mcd_sod_gam_lit_fin_tsn_ind_grk_mly_jpn_knd_kor_rom_prs_dyu_hin_sun_afr_chh_jav_cnt_ita_ven_arw_sid_pan_scr_svk_eng_qcu_swe_ger_ben_tsw_owc_alb_anl_pol_mao_ctl_bam_spa_lda_tag_tha_aeg_tml_dgb_yor_aze_bos_slo_azi_ewe_vie_wly_ses_fbf_swt	-0.280890285641087	-0.663546823017747	0.508621950596923
77	tig_ita_fbf_ctl_gam_sid_amh_lit_aze_tur_bam_bat_igb_dut_guj_bsq_alb_hau_ewe_mnd_rom_spa_xho_prs_ses_fre_fin_dgb_yor_hun_por_mlt_geo_mcd_cze_rus_krd_wly_sod_swe_est_tsn_tag_lat_sun_jpn_knd_kor_bos_nor_swt_afr_ind_ger_anl_jav_cnt_grk_ven_eng_owc_hin_mol_svk_slo_qcu_glc_ukr_bul_lda_amr_ben_heb_pol_mao_arw_moo_pan_akn_mly_tha_aeg_tml_bem_cic_uzb_urd_scr_azi_zul_vie_chh_swa_dyu_tsw	-0.0780491559510068	-0.183788174171575	0.854579763857227
78	sod_bos_yor_afr_chh_mlt_aeg_alb_tur_azi_cic_jav_tsw_spa_hin_bsq_grk_owc_bem_cnt_glc_pol_moo_ukr_dgb_eng_est_ewe_swt_hun_nor_sid_geo_krd_lit_ita_dut_amh_tig_ger_fin_zul_bat_urd_sun_jpn_tml_kor_mol_fre_dyu_swe_mly_svk_amr_ind_mnd_lat_akn_ctl_anl_cze_rus_mcd_scr_qcu_arw_ben_rom_fbf_gam_guj_heb_por_mao_bul_swa_slo_tsn_tag_tha_wly_knd_xho_igb_aze_pan_prs_uzb_ses_vie_hau_ven_lda_bam	-0.473430115692427	-1.12610966001796	0.263016647511089
79	amh_hin_bem_rus_heb_tig_sod_arw_azi_aze_ewe_bat_tsw_ger_guj_bsq_pol_owc_swa_mnd_slo_ben_akn_bos_bam_krd_hun_igb_yor_fin_lit_aeg_geo_spa_mol_nor_fre_wly_sid_pan_est_tsn_mly_prs_sun_jpn_tml_kor_por_cze_xho_svk_mao_ita_anl_jav_cnt_bul_dyu_grk_amr_eng_mcd_ukr_lat_qcu_scr_dut_afr_ses_chh_ctl_gam_rom_ind_alb_ven_swe_zul_tag_tha_mlt_knd_moo_cic_uzb_glc_urd_tur_swt_vie_hau_dgb_fbf_lda	-0.411356449362688	-0.977525267840603	0.330845154585325
80	hau_svk_dgb_scr_mlt_aeg_sid_prs_azi_tur_bem_tag_swt_eng_ger_bsq_arw_amr_ewe_cnt_pol_ukr_fbf_alb_ven_grk_est_igb_ses_fin_krd_gam_geo_hin_pan_nor_rus_owc_anl_glc_hun_xho_mao_urd_ind_jpn_tml_kor_bos_cze_tsn_swe_mly_spa_chh_sun_mnd_mcd_lda_bul_heb_por_mol_slo_dut_qcu_lat_ben_guj_zul_sod_afr_amh_fre_bat_ita_cic_ctl_yor_jav_tha_tig_knd_dyu_tsw_aze_lit_rom_uzb_akn_vie_wly_bam_moo_swa	-0.572087164297427	-1.36441404023259	0.175729852450736
81	owc_bul_cic_por_aeg_gam_tig_pol_aze_uzb_tsn_sun_ses_alb_grk_bsq_mcd_amh_dyu_cnt_fre_lat_ewe_eng_tsw_rus_hun_swa_moo_fin_pan_hau_geo_slo_scr_ger_dut_sid_wly_hin_est_bem_tag_afr_jav_jpn_tml_kor_arw_guj_igb_svk_ind_mol_sod_bat_mnd_cze_ven_prs_mlt_krd_urd_rom_ita_qcu_swe_nor_ukr_swt_anl_bos_heb_ben_mao_spa_yor_glc_bam_mly_tha_chh_knd_zul_lda_azi_ctl_lit_tur_fbf_vie_amr_xho_akn_dgb	0.206375781185233	0.485881276145131	0.628194195311299
82	mlt_alb_xho_svk_amr_sid_heb_guj_aze_tur_bem_sun_yor_rom_eng_bsq_spa_sod_tsn_mnd_hin_rus_akn_ben_dyu_nor_fin_igb_fbf_est_ctl_aeg_geo_bos_lat_ger_mol_hau_amh_lit_hun_swa_jav_mcd_mao_jpn_knd_kor_glc_fre_lda_bul_tag_por_wly_bat_cnt_dut_ewe_grk_tig_prs_krd_pan_arw_qcu_scr_urd_ita_bam_chh_ukr_anl_swe_mly_slo_swt_afr_ses_ind_tha_gam_tml_moo_tsw_uzb_cze_pol_azi_zul_vie_owc_ven_dgb_cic	-0.293513323563422	-0.695176456389833	0.488678070964492
83	hau_alb_lda_ben_anl_owc_gam_bul_uzb_azi_bem_bat_moo_prs_cze_bsq_grk_amr_dgb_mnd_slo_fre_tsn_arw_dyu_pan_hun_tsw_swa_est_glc_wly_geo_lit_ctl_ita_ukr_heb_aeg_dut_fin_fbf_mly_svk_jav_jpn_knd_kor_rom_ger_ven_por_mao_guj_mlt_ind_cnt_bos_ses_pol_tig_eng_nor_urd_swe_qcu_scr_mcd_spa_akn_sid_mol_chh_hin_sun_lat_cic_afr_igb_tag_tha_amh_tml_ewe_xho_aze_rus_krd_tur_zul_vie_sod_bam_yor_swt	-0.518618091016236	-1.23442712567145	0.220153864760389
84	mlt_por_swa_urd_wly_tig_owc_guj_uzb_tur_cic_tag_xho_swe_ben_bsq_eng_hau_akn_mnd_grk_ukr_swt_lit_bem_lat_est_dyu_igb_fin_fre_gam_geo_slo_rus_arw_ctl_heb_sid_nor_hun_zul_jav_mol_ind_jpn_knd_kor_rom_bos_ses_dut_bat_ita_sod_sun_cnt_scr_bam_ger_aeg_mcd_krd_pan_prs_qcu_glc_pol_bul_ewe_chh_svk_amh_afr_mao_cze_yor_alb_lda_mly_tha_anl_tml_fbf_tsw_azi_hin_spa_aze_tsn_vie_amr_dgb_ven_moo	-0.941908609986639	-2.2885696058477	0.024368881201791
85	hau_eng_ven_grk_gam_amr_wly_glc_tur_aze_tsw_sun_fbf_fre_alb_bsq_cze_tig_moo_cnt_mol_pan_yor_pol_akn_scr_est_zul_igb_hun_bul_amh_geo_krd_prs_nor_hin_anl_mlt_mcd_fin_xho_bat_ctl_tag_jpn_tml_kor_dut_ger_ewe_ita_mly_spa_owc_ind_mnd_ben_lda_swe_sid_arw_bos_guj_slo_qcu_ukr_rom_urd_bem_sod_por_heb_rus_jav_afr_swt_lit_ses_mao_tha_aeg_knd_cic_swa_uzb_svk_lat_azi_dgb_vie_chh_tsn_bam_dyu	-0.62110522250891	-1.48380454905073	0.141242101963516
86	tig_mcd_ven_ben_chh_sid_mlt_dut_tur_azi_swa_mao_igb_arw_scr_bsq_urd_anl_yor_mnd_nor_krd_moo_rom_swt_pol_fin_tsn_tsw_hun_prs_gam_geo_afr_mol_alb_lit_wly_amr_pan_est_akn_mly_spa_sun_jpn_tml_kor_slo_bul_dgb_ukr_ind_eng_hau_bat_cnt_ctl_dyu_fre_amh_ger_glc_por_guj_qcu_rus_svk_bos_zul_heb_cze_sod_hin_jav_lat_bem_grk_ses_tag_tha_aeg_knd_cic_ewe_uzb_ita_swe_aze_lda_vie_owc_bam_fbf_xho	-0.404649726470933	-0.958489177251673	0.340301344424987
87	sid_krd_bam_lit_wly_hau_chh_ben_tur_uzb_dgb_sun_dyu_urd_fre_bsq_ger_heb_tsw_mnd_rom_nor_igb_dut_ses_pol_fin_xho_cic_hun_afr_amr_geo_swe_slo_scr_grk_aeg_tig_hin_est_yor_bat_arw_ind_jpn_knd_kor_svk_mol_fbf_bos_mly_por_gam_jav_cnt_ctl_swa_guj_mlt_prs_eng_ita_pan_qcu_spa_alb_rus_ven_amh_ukr_owc_lat_mao_glc_bem_bul_ewe_tag_tha_sod_tml_moo_zul_azi_mcd_cze_aze_tsn_vie_anl_swt_akn_lda	-0.849452518484343	-2.05041441985429	0.0431382791339895
88	amh_pol_dgb_lat_mlt_hau_amr_glc_uzb_azi_swt_tag_swa_spa_ukr_bsq_mcd_tig_lda_mnd_nor_scr_tsw_prs_yor_por_fin_akn_moo_est_arw_sod_geo_fre_rom_grk_afr_gam_aeg_ctl_hun_ven_mly_eng_mao_jpn_tml_kor_krd_ger_bem_dut_ind_slo_wly_sun_cnt_ita_zul_ben_heb_bos_alb_swe_cze_qcu_hin_mol_urd_igb_owc_guj_chh_lit_jav_rus_dyu_svk_tsn_bat_tha_anl_knd_xho_ewe_aze_pan_bul_tur_cic_vie_sid_ses_bam_fbf	-0.366804342511011	-0.868395939907486	0.387413063793734
89	aeg_eng_ven_hin_sod_hau_mlt_ctl_aze_uzb_swa_tag_swt_rus_mcd_bsq_alb_wly_akn_cnt_ukr_ger_dgb_rom_yor_krd_hun_igb_fbf_est_bul_tig_geo_scr_mol_lit_guj_heb_owc_spa_fin_tsn_jav_pan_mao_jpn_tml_kor_ben_fre_ses_ita_bat_afr_amr_mly_mnd_bos_bam_grk_amh_svk_swe_dut_arw_qcu_glc_slo_por_dyu_chh_prs_anl_urd_ind_nor_cic_cze_xho_sun_tha_sid_knd_bem_tsw_azi_pol_lat_tur_ewe_vie_gam_lda_zul_moo	0.250139493345328	0.590489003450842	0.556295068349083
90	aeg_urd_cic_swe_hau_gam_amh_arw_uzb_tur_tsn_jav_fbf_ger_krd_bsq_mol_sod_bam_mnd_ukr_bul_akn_bos_ses_guj_hun_dyu_ewe_fin_ctl_mlt_geo_rus_slo_alb_ben_heb_owc_ita_est_tsw_mao_lit_ind_jpn_knd_kor_hin_nor_ven_glc_bat_svk_sid_tag_cnt_grk_bem_afr_anl_por_dut_prs_scr_qcu_spa_mcd_cze_swt_amr_rom_chh_lat_sun_fre_yor_pol_igb_mly_tha_tig_tml_lda_xho_aze_pan_eng_azi_dgb_vie_wly_zul_swa_moo	0.0176713680171777	0.0417354090817008	0.966799098095454
91	sod_alb_swa_swe_amr_aeg_wly_cze_aze_uzb_bem_bat_igb_svk_hin_bsq_ger_amh_bam_mnd_ukr_scr_fbf_rom_zul_bul_est_dyu_tsn_fin_urd_anl_geo_afr_guj_arw_grk_mlt_sid_rus_hun_akn_ind_eng_jav_jpn_knd_kor_slo_nor_ses_pol_tag_lit_hau_mly_cnt_mcd_xho_ben_gam_krd_ita_glc_por_qcu_lat_ctl_dut_ewe_chh_pan_tig_mol_mao_fre_yor_bos_cic_sun_tha_heb_tml_moo_tsw_azi_prs_spa_tur_lda_vie_owc_swt_dgb_ven	-0.493567735004764	-1.17438363408445	0.243239812169213
92	aeg_cze_akn_lit_gam_tig_amh_por_uzb_tur_bam_jav_ses_arw_nor_bsq_krd_chh_ven_mnd_alb_bos_tsw_ita_zul_guj_fin_igb_swa_est_prs_wly_geo_pol_ben_svk_ukr_anl_hau_fre_hun_cic_mao_lat_bat_jpn_tml_kor_spa_slo_dgb_rom_ind_eng_owc_mly_cnt_mcd_bem_dut_mlt_bul_afr_ctl_scr_qcu_ger_hin_glc_dyu_heb_mol_amr_rus_tag_pan_swt_swe_moo_sun_tha_sid_knd_tsn_yor_aze_urd_grk_azi_fbf_vie_sod_xho_ewe_lda	-0.120715759788912	-0.284849442775437	0.776392844339592
93	mlt_alb_dgb_krd_heb_owc_aeg_pan_tur_azi_bem_mly_tsn_mol_bul_bsq_svk_amr_igb_mnd_spa_ctl_ses_rus_ven_prs_est_xho_ewe_hun_swe_amh_geo_dut_pol_guj_fre_sod_tig_lit_fin_dyu_mao_ben_bat_jpn_tml_kor_grk_nor_lda_cze_tag_lat_gam_sun_cnt_scr_tsw_bos_anl_rom_mcd_slo_por_qcu_hin_ger_arw_swa_chh_eng_wly_ita_jav_ukr_bam_urd_swt_ind_tha_sid_knd_akn_moo_aze_afr_glc_uzb_fbf_vie_hau_cic_zul_yor	0.293857105317165	0.691877373532824	0.490738090600674
94	hau_ukr_moo_slo_tig_wly_heb_arw_uzb_aze_ven_mao_bem_eng_mcd_bsq_nor_amr_lda_mnd_glc_alb_ses_lit_yor_scr_est_dgb_fbf_fin_ben_amh_geo_rus_hin_rom_grk_sod_owc_por_hun_zul_bat_fre_ind_jpn_knd_kor_prs_spa_igb_svk_jav_guj_aeg_tag_cnt_krd_xho_ita_gam_pan_swe_mol_ger_qcu_urd_dut_pol_dyu_mlt_bos_anl_cze_sun_lat_cic_ctl_tsw_mly_tha_sid_tml_swa_ewe_azi_afr_bul_tur_tsn_vie_chh_swt_bam_akn	-0.139577404124249	-0.328760990524548	0.743075507849087
95	mlt_ita_bam_ger_tig_hau_aeg_ukr_azi_aze_igb_jav_akn_cze_mol_bsq_eng_sid_zul_mnd_slo_guj_yor_svk_moo_por_hun_tsn_swa_fin_alb_chh_geo_swe_nor_hin_scr_heb_gam_dut_est_cic_mly_rus_sun_jpn_tml_kor_glc_bos_ven_prs_bat_bul_amh_tag_cnt_fre_bem_mcd_anl_grk_lit_rom_pan_qcu_arw_afr_urd_xho_wly_ctl_owc_pol_mao_ben_ewe_krd_swt_ind_tha_amr_knd_lda_dyu_uzb_lat_spa_tur_tsw_vie_sod_dgb_ses_fbf	-0.202969521630057	-0.479506583730683	0.632703995985102
96	aeg_ukr_yor_alb_mlt_tig_wly_cze_azi_tur_cic_tag_ven_urd_lat_bsq_glc_amh_tsw_cnt_pan_prs_swa_ben_fbf_mol_fin_xho_bem_hun_slo_hau_geo_mcd_eng_grk_spa_chh_heb_swe_est_dgb_mly_lit_mao_jpn_knd_kor_nor_bos_ses_guj_sun_ita_sid_bat_mnd_por_bam_krd_gam_bul_rus_hin_scr_qcu_fre_pol_arw_moo_sod_ger_owc_dut_jav_ctl_swt_afr_zul_ind_tha_anl_tml_igb_dyu_uzb_rom_svk_aze_ewe_vie_amr_tsn_akn_lda	-0.768966771989804	-1.84838669694506	0.0677241479887562
97	tig_mcd_ven_lit_sid_sod_aeg_rus_uzb_tur_akn_tag_ewe_lat_ger_bsq_krd_mlt_fbf_mnd_afr_cze_yor_spa_bam_por_fin_ses_swt_est_bos_amh_geo_eng_prs_dut_bul_owc_gam_slo_hun_xho_mly_rom_sun_jpn_tml_kor_glc_pan_tsn_ctl_mao_urd_wly_bat_cnt_swe_bem_alb_amr_fre_ita_grk_ukr_qcu_pol_ben_scr_cic_heb_mol_hau_nor_jav_hin_zul_svk_dyu_ind_tha_anl_knd_dgb_tsw_azi_guj_arw_aze_igb_vie_chh_moo_lda_swa	-0.573622272068106	-1.3667690935899	0.174992756739963
98	amr_ukr_swt_hin_hau_anl_owc_urd_azi_aze_lda_sun_tsn_rom_scr_bsq_rus_gam_dgb_cnt_afr_eng_fbf_arw_bem_ctl_fin_xho_ses_est_guj_heb_geo_bul_pol_krd_dut_sod_sid_por_hun_ewe_mly_ben_jav_jpn_knd_kor_mol_pan_tsw_alb_ind_grk_chh_bat_mnd_glc_swa_fre_tig_svk_cze_lat_ita_qcu_mcd_swe_slo_igb_amh_spa_wly_bos_mao_lit_bam_nor_akn_tag_tha_mlt_tml_cic_dyu_tur_ger_prs_uzb_yor_vie_aeg_moo_ven_zul	-0.956720201803381	-2.32461713542667	0.0222689953389684
99	amh_ben_dgb_guj_mlt_hau_heb_fre_uzb_azi_lda_tag_tsw_pol_cze_bsq_svk_sod_ewe_mnd_scr_hin_swa_ctl_ses_swe_est_zul_bem_hun_bul_aeg_geo_por_dut_krd_ger_wly_chh_slo_fin_moo_bat_pan_jav_jpn_knd_kor_rus_glc_ven_lat_sun_bos_gam_mao_cnt_urd_xho_grk_anl_rom_nor_mol_lit_qcu_prs_afr_ita_cic_sid_mcd_owc_spa_mly_eng_fbf_ukr_akn_ind_tha_tig_tml_swt_yor_aze_arw_alb_tur_dyu_vie_amr_igb_bam_tsn	-0.505578799479765	-1.20532102206282	0.231137350528974
100	heb_pan_lda_glc_hau_aeg_amr_arw_aze_uzb_moo_tag_swt_hin_grk_bsq_urd_amh_bem_cnt_scr_guj_swa_bos_yor_rom_hun_bam_cic_est_ukr_sod_geo_ben_dut_mcd_bul_sid_gam_por_fin_dgb_mao_nor_ind_jpn_knd_kor_pol_spa_ven_fre_bat_lit_anl_mly_mnd_mol_xho_swe_tig_svk_ita_slo_afr_qcu_lat_prs_krd_ses_owc_eng_chh_cze_sun_ger_igb_rus_tsw_jav_tha_wly_tml_ewe_fbf_tur_ctl_alb_azi_tsn_vie_mlt_zul_akn_dyu	-0.492101210924416	-1.17114992401489	0.244530473864942
101	tig_dut_ewe_hin_sid_hau_anl_ger_aze_azi_tsw_sun_zul_bos_ctl_bsq_rom_heb_ven_cnt_ukr_svk_swt_afr_tsn_prs_est_swa_ses_fin_urd_sod_geo_mcd_ita_slo_scr_chh_owc_fre_hun_akn_mao_krd_mly_jpn_tml_kor_por_ben_igb_grk_ind_guj_aeg_jav_mnd_spa_lda_pol_gam_mol_lit_arw_swe_qcu_lat_glc_alb_dgb_amr_cze_mlt_pan_tag_bul_bem_nor_cic_bat_tha_wly_knd_dyu_moo_uzb_eng_rus_tur_bam_vie_amh_yor_xho_fbf	0.313573206984852	0.738953861022263	0.461795974456139
102	chh_lat_ses_bul_gam_owc_amh_pol_tur_aze_cic_mly_yor_lit_ctl_bsq_ben_mlt_bem_mnd_spa_prs_dyu_dut_swt_svk_fin_tsw_fbf_est_swe_amr_geo_slo_rom_bos_guj_sod_hau_scr_hun_swa_jav_afr_ind_jpn_tml_kor_arw_cze_xho_ger_bat_hin_heb_tag_cnt_eng_ewe_mol_wly_ita_nor_rus_pan_qcu_krd_glc_mcd_igb_aeg_grk_tig_por_sun_alb_bam_fre_tsn_mao_tha_sid_knd_akn_moo_azi_ukr_urd_uzb_dgb_vie_anl_zul_ven_lda	0.0579535158614379	0.136685551015785	0.891574813447169
103	amr_slo_lda_rus_heb_tig_mlt_ger_tur_aze_zul_tag_dgb_dut_alb_bsq_nor_anl_tsw_cnt_afr_hin_swt_prs_ses_guj_hun_yor_bem_est_fre_wly_geo_grk_eng_pan_mol_gam_aeg_mcd_fin_moo_jav_lat_bat_jpn_knd_kor_por_pol_xho_cze_mly_urd_owc_mao_mnd_svk_dyu_bos_chh_scr_krd_bul_lit_qcu_ctl_ita_ben_swa_amh_spa_sod_glc_ind_arw_akn_ukr_tsn_sun_tha_sid_tml_ven_cic_uzb_rom_swe_azi_fbf_vie_hau_igb_ewe_bam	-0.166252037242602	-0.39199497161485	0.695958778721091
104	aeg_bos_xho_ita_amh_wly_hau_glc_azi_tur_ven_mly_dyu_krd_por_bsq_cze_sod_fbf_mnd_slo_afr_ewe_nor_lda_bul_fin_bam_akn_hun_hin_anl_geo_dut_alb_scr_ger_tig_sid_mol_est_swa_bat_pol_jav_jpn_knd_kor_arw_fre_igb_rus_ind_spa_chh_tag_cnt_grk_ses_svk_amr_swe_ben_rom_lit_qcu_ukr_pan_guj_bem_heb_lat_mlt_urd_sun_prs_moo_ctl_zul_mao_tha_gam_tml_yor_tsw_uzb_eng_mcd_aze_tsn_vie_owc_swt_dgb_cic	-0.349550586471552	-0.828136313368318	0.409713475714427
105	anl_ger_bam_dut_heb_amh_sod_lat_azi_uzb_swa_tag_igb_bul_ben_bsq_bos_mlt_moo_mnd_eng_hin_yor_por_xho_afr_fin_swt_fbf_hun_guj_hau_geo_fre_krd_ukr_mcd_wly_owc_scr_est_ven_bat_ctl_ind_jpn_knd_kor_svk_grk_dgb_mol_sun_alb_gam_mao_cnt_ita_cic_rom_aeg_glc_swe_prs_urd_qcu_rus_slo_spa_dyu_sid_arw_amr_pan_jav_nor_zul_cze_ewe_mly_tha_tig_tml_lda_ses_aze_pol_lit_tur_bem_vie_chh_tsn_tsw_akn	0.0954538057668897	0.22460345310167	0.822780520379128
106	aeg_ita_ewe_rus_sod_sid_wly_prs_tur_uzb_cic_mao_zul_lat_swe_bsq_slo_gam_tsn_cnt_spa_afr_dgb_cze_bam_rom_est_lda_igb_hun_guj_hau_geo_scr_mol_svk_dut_amh_anl_bos_fin_tsw_tag_bul_ind_jpn_knd_kor_ctl_alb_swa_ben_jav_fre_owc_mly_mnd_pol_ses_eng_tig_glc_lit_por_grk_qcu_mcd_hin_arw_akn_heb_urd_mlt_ukr_sun_nor_xho_pan_yor_bat_tha_amr_tml_swt_ven_aze_ger_krd_azi_moo_vie_chh_dyu_bem_fbf	-0.225006921018426	-0.531190521467874	0.596553155925989
107	heb_cze_bam_hin_anl_mlt_sid_afr_azi_uzb_yor_sun_lda_rus_alb_bsq_rom_aeg_igb_cnt_pan_ger_cic_ctl_akn_scr_fin_swa_swt_est_bos_chh_geo_pol_dut_urd_lat_amr_owc_grk_hun_dyu_mly_fre_bat_jpn_knd_kor_eng_ita_dgb_spa_tag_mcd_gam_jav_mnd_swe_moo_ben_wly_por_arw_mol_krd_qcu_lit_prs_nor_ven_tig_guj_amh_slo_mao_bul_bem_ukr_tsw_ind_tha_sod_tml_xho_tsn_aze_glc_svk_tur_zul_vie_hau_ses_ewe_fbf	-0.653577268322443	-1.56390508092629	0.121236420480983
108	tig_eng_xho_swe_anl_wly_amr_mol_uzb_aze_dyu_mao_dgb_slo_ukr_bsq_krd_sid_swa_mnd_guj_bos_cic_afr_bam_grk_est_tsn_igb_fin_ben_aeg_geo_urd_lit_dut_pan_sod_chh_prs_hun_ven_ind_lat_bat_jpn_tml_kor_cze_spa_akn_ita_tag_rom_mlt_mly_cnt_rus_swt_por_hau_bul_pol_fre_hin_qcu_svk_ger_alb_lda_owc_ctl_heb_glc_jav_nor_ses_arw_fbf_sun_tha_gam_knd_zul_tsw_azi_scr_mcd_tur_bem_vie_amh_moo_yor_ewe	0.270245934146272	0.636434431477035	0.526056644793153
109	mlt_mol_tsw_hin_tig_heb_hau_prs_uzb_tur_cic_jav_bam_rom_bos_bsq_lat_chh_ewe_mnd_krd_urd_ses_lit_moo_ger_est_akn_ven_fin_glc_sid_geo_alb_slo_pol_rus_sod_anl_guj_hun_lda_ind_bul_sun_jpn_knd_kor_pan_svk_igb_dut_mly_ukr_wly_mao_cnt_spa_xho_grk_amh_ita_arw_ctl_ben_qcu_por_mcd_swe_zul_amr_afr_owc_eng_tag_scr_bem_nor_yor_bat_tha_gam_tml_tsn_swa_aze_fre_cze_azi_fbf_vie_aeg_dgb_swt_dyu	-0.660261037050954	-1.58234932586586	0.11696487875045
110	aeg_guj_yor_dut_heb_sid_gam_swe_azi_tur_akn_tag_xho_ben_lat_bsq_scr_sod_moo_cnt_alb_grk_swa_mol_ven_ita_fin_tsw_ses_hun_spa_amr_geo_ukr_lit_glc_afr_anl_hau_eng_est_bam_mao_hin_bat_jpn_tml_kor_cze_rom_dyu_svk_ind_bul_wly_sun_mnd_pan_cic_arw_tig_ctl_krd_bos_rus_qcu_slo_por_fre_dgb_amh_prs_mlt_mcd_jav_ger_ewe_pol_zul_mly_tha_chh_knd_fbf_lda_aze_urd_nor_uzb_bem_vie_owc_tsn_igb_swt	-0.121714119763844	-0.28700001930937	0.774750773008662
111	chh_bul_akn_urd_owc_sid_heb_pol_tur_azi_dyu_tag_cic_hin_eng_bsq_lat_amh_zul_cnt_por_slo_bem_arw_lda_svk_hun_swt_dgb_est_prs_gam_geo_guj_ctl_fre_nor_tig_anl_krd_fin_swa_mao_cze_ind_jpn_knd_kor_rom_swe_fbf_glc_jav_mol_mlt_sun_mnd_ukr_yor_bos_hau_pan_ger_grk_scr_qcu_alb_lit_spa_ewe_wly_ita_sod_rus_bat_dut_moo_ben_tsn_mly_tha_amr_tml_xho_ven_uzb_mcd_afr_aze_igb_vie_aeg_ses_tsw_bam	-0.850614328857021	-2.05397806293385	0.0427845793100188
112	heb_krd_fbf_mcd_anl_chh_mlt_ger_uzb_aze_dgb_ind_ewe_ukr_lat_bsq_rus_owc_bem_cnt_ben_mol_cic_svk_tsn_guj_fin_igb_lda_est_pol_amh_geo_fre_por_arw_alb_sid_sod_hin_hun_dyu_mly_grk_tag_jpn_knd_kor_spa_pan_yor_dut_bat_glc_hau_sun_mnd_cze_akn_swe_wly_lit_urd_ctl_bos_qcu_slo_prs_bul_xho_aeg_rom_tig_eng_mao_nor_ven_scr_swa_jav_tha_gam_tml_moo_bam_azi_afr_ita_tur_swt_vie_amr_ses_zul_tsw	0.419510460341755	0.988947749003818	0.32525475234625
113	sod_swe_swa_nor_gam_owc_hau_svk_uzb_tur_moo_jav_ses_ger_lit_bsq_pan_heb_igb_mnd_guj_cze_ven_prs_zul_dut_est_fbf_akn_fin_bul_sid_geo_scr_ita_glc_hin_wly_tig_fre_hun_xho_mly_krd_bat_jpn_knd_kor_ben_ctl_bam_arw_tag_afr_amr_sun_cnt_slo_tsn_alb_mlt_urd_rus_grk_eng_qcu_bos_pol_lat_yor_chh_rom_anl_spa_ind_mol_swt_mcd_dgb_mao_tha_amh_tml_lda_ewe_azi_ukr_por_aze_bem_vie_aeg_dyu_cic_tsw	-0.295395500465064	-0.699683977748131	0.485871148792895
114	aeg_pan_swa_eng_wly_mlt_anl_lat_aze_azi_fbf_sun_ses_spa_krd_bsq_svk_amh_akn_mnd_ger_bul_bem_mcd_igb_por_fin_bam_ven_est_slo_owc_geo_urd_ukr_prs_pol_chh_sod_ctl_hun_moo_mao_lit_tag_jpn_tml_kor_rus_rom_tsw_cze_bat_afr_heb_ind_cnt_mol_xho_nor_sid_swe_bos_glc_scr_qcu_guj_arw_ben_yor_tig_dut_amr_hin_mly_alb_cic_ita_ewe_jav_tha_gam_knd_tsn_dyu_tur_grk_fre_uzb_lda_vie_hau_zul_swt_dgb	-0.119483558062533	-0.28154593360052	0.778917213538531
115	amh_ukr_ewe_pol_gam_aeg_amr_cze_uzb_aze_fbf_tag_xho_scr_glc_bsq_dut_hau_tsw_mnd_urd_arw_lda_rus_bem_grk_fin_igb_swa_est_nor_mlt_geo_afr_guj_ctl_lit_wly_tig_mol_hun_moo_jav_lat_ind_jpn_knd_kor_ita_ben_ven_bos_sun_alb_sid_bat_cnt_hin_dgb_svk_owc_bul_krd_mcd_slo_qcu_por_prs_swe_akn_heb_pan_sod_rom_mao_eng_zul_ger_cic_mly_tha_chh_tml_swt_dyu_azi_spa_fre_tur_yor_vie_anl_ses_tsn_bam	-0.796519284775549	-1.91889492700873	0.0580641643001959
116	mlt_por_bem_lit_heb_aeg_sid_svk_azi_tur_moo_ind_dyu_fre_guj_bsq_scr_hau_zul_mnd_ben_grk_lda_prs_swt_dut_est_dgb_akn_hun_nor_owc_geo_hin_ita_swe_rom_anl_tig_bos_fin_swa_mao_krd_jav_jpn_knd_kor_bul_spa_cic_mol_tag_afr_wly_mly_cnt_glc_ewe_pol_amr_slo_ctl_ukr_rus_qcu_pan_cze_ger_igb_amh_arw_gam_mcd_sun_alb_yor_lat_xho_bat_tha_sod_tml_bam_ven_aze_eng_urd_uzb_fbf_vie_chh_ses_tsn_tsw	-0.208422523296166	-0.492244397748268	0.623706602943443
117	heb_ctl_bem_cze_anl_wly_sod_fre_tur_azi_igb_mly_dgb_bos_nor_bsq_svk_amr_swt_mnd_ben_mcd_zul_rom_dyu_arw_fin_tsw_tsn_hun_ger_aeg_geo_ita_alb_spa_bul_tig_gam_glc_est_xho_jav_ukr_bat_jpn_tml_kor_scr_urd_yor_grk_tag_mol_owc_ind_cnt_eng_moo_lat_amh_guj_swe_lit_hin_qcu_por_pan_afr_ewe_chh_pol_hau_slo_mao_krd_akn_dut_fbf_sun_tha_sid_knd_ses_lda_aze_prs_rus_uzb_ven_vie_mlt_bam_cic_swa	-0.216436165452409	-0.511181965381913	0.610435121266612
118	amh_urd_ewe_pol_heb_owc_hau_ukr_uzb_azi_cic_tag_swt_svk_scr_bsq_swe_mlt_ses_cnt_grk_afr_dgb_bos_igb_spa_est_moo_fbf_fin_ben_amr_geo_nor_slo_alb_rus_chh_wly_lit_hun_tsn_ind_ger_jav_jpn_tml_kor_cze_dut_yor_krd_mao_mcd_anl_mly_mnd_bul_akn_guj_gam_lat_glc_rom_por_qcu_eng_prs_ctl_tsw_sod_fre_aeg_mol_sun_hin_zul_pan_dyu_bat_tha_sid_knd_ven_bam_aze_ita_arw_tur_swa_vie_tig_bem_xho_lda	0.612876673961291	1.44929918351382	0.150617794698682
119	aeg_fre_swt_svk_anl_sid_owc_grk_tur_aze_zul_tag_akn_scr_lat_bsq_mcd_sod_cic_mnd_arw_spa_swa_glc_fbf_mol_hun_bam_dyu_est_krd_hau_geo_lit_urd_por_swe_tig_amh_pol_fin_xho_ind_ita_sun_jpn_knd_kor_bos_prs_tsn_cze_mly_bul_wly_bat_cnt_dut_igb_hin_amr_eng_ukr_ben_alb_qcu_guj_afr_slo_tsw_heb_rom_mlt_pan_mao_rus_ewe_ctl_ven_jav_tha_gam_tml_moo_yor_azi_nor_ger_uzb_dgb_vie_chh_lda_ses_bem	0.27858574592939	0.656290065419471	0.513258074223512
120	sod_spa_zul_prs_amh_tig_heb_glc_tur_uzb_tsn_jav_swa_guj_rom_bsq_dut_sid_lda_mnd_bos_rus_fbf_scr_bam_cze_fin_tsw_moo_hun_alb_gam_geo_mol_ukr_ben_grk_owc_hau_lat_est_bem_mao_eng_mly_jpn_tml_kor_pan_fre_ses_swe_ind_nor_mlt_bat_cnt_lit_xho_por_wly_hin_arw_svk_afr_qcu_mcd_ita_slo_swt_aeg_ger_amr_krd_sun_urd_yor_ctl_akn_tag_tha_chh_knd_igb_cic_aze_pol_bul_azi_dyu_vie_anl_ewe_ven_dgb	-0.16400957409134	-0.387085153497808	0.699577542678577
121	amr_svk_cic_spa_wly_sid_aeg_nor_azi_aze_igb_mly_ewe_pol_grk_bsq_lat_owc_tsw_cnt_cze_ita_ven_urd_xho_prs_fin_yor_dgb_est_swe_anl_geo_mcd_glc_pan_bos_amh_heb_scr_hun_lda_sun_alb_bat_jpn_tml_kor_ukr_fre_ses_ctl_tag_slo_hau_jav_mnd_rom_moo_afr_tig_krd_bul_eng_arw_qcu_ben_hin_rus_dyu_mlt_ger_sod_dut_ind_por_fbf_guj_bem_mao_tha_gam_knd_zul_swa_tur_lit_mol_uzb_swt_vie_chh_akn_tsn_bam	-0.0925011656806069	-0.218126284633685	0.827808630370084
122	heb_dut_ses_por_aeg_owc_wly_afr_tur_uzb_cic_jav_yor_rus_ger_bsq_mcd_sod_swt_mnd_slo_ita_tsn_svk_swa_arw_est_fbf_bam_fin_mol_chh_geo_nor_bul_hin_bos_hau_mlt_guj_hun_moo_mly_ukr_sun_jpn_knd_kor_cze_glc_xho_fre_tag_prs_amr_ind_cnt_rom_zul_pan_sid_ctl_ben_lat_krd_qcu_scr_urd_alb_ewe_tig_pol_amh_eng_bat_grk_igb_spa_bem_mao_tha_anl_tml_dgb_ven_azi_swe_lit_aze_tsw_vie_gam_akn_dyu_lda	-0.244599886041742	-0.577722032901656	0.564847956982159
123	anl_hin_tsw_mcd_wly_heb_amh_spa_aze_azi_xho_tag_swa_ctl_dut_bsq_afr_owc_igb_mnd_glc_mol_ses_bul_dgb_lat_est_fbf_yor_fin_pol_gam_geo_swe_urd_pan_guj_amr_chh_arw_hun_akn_ind_eng_mao_jpn_knd_kor_lit_ger_zul_rus_jav_por_hau_sun_cnt_nor_moo_grk_tig_prs_alb_ita_scr_qcu_ben_svk_krd_lda_aeg_bos_sod_rom_bat_ukr_tsn_slo_cic_mly_tha_mlt_tml_dyu_bem_uzb_cze_fre_tur_swt_vie_sid_bam_ewe_ven	-0.343981144891368	-0.814647402398778	0.417355384029508
124	aeg_lat_xho_slo_gam_heb_amr_glc_aze_uzb_bem_tag_cic_svk_urd_bsq_lit_sid_zul_mnd_spa_afr_swt_pan_yor_nor_hun_ewe_tsn_est_bos_owc_geo_ger_ben_ctl_hin_tig_hau_bul_fin_lda_bat_swe_jav_jpn_tml_kor_eng_dut_akn_fre_mao_rom_amh_ind_cnt_por_swa_rus_mlt_alb_scr_cze_mcd_qcu_arw_ita_krd_ses_sod_guj_anl_ukr_mly_prs_moo_pol_bam_sun_tha_chh_knd_dyu_dgb_azi_mol_grk_tur_fbf_vie_wly_igb_ven_tsw	-0.0745410383657151	-0.175563964381792	0.861018211818885
125	gam_fre_fbf_alb_tig_hau_wly_arw_aze_uzb_ven_sun_bem_hin_afr_bsq_glc_amr_igb_cnt_ita_prs_swt_slo_xho_pol_est_cic_tsn_hun_lat_heb_geo_lit_cze_rus_ctl_anl_mlt_rom_fin_akn_bat_pan_tag_jpn_tml_kor_urd_nor_bam_dut_jav_bul_chh_mly_mnd_mcd_ewe_krd_sid_bos_por_eng_ben_qcu_mol_grk_ger_ses_owc_guj_amh_ukr_ind_svk_dgb_scr_lda_mao_tha_sod_knd_swa_yor_tur_swe_spa_azi_zul_vie_aeg_dyu_tsw_moo	-0.562342269599228	-1.34207938634843	0.182837616479952
126	gam_alb_cic_spa_chh_sid_wly_bul_tur_aze_zul_bat_moo_ger_pol_bsq_svk_hau_bem_cnt_ben_glc_swt_lit_yor_ita_fin_xho_dgb_est_bos_amh_geo_pan_dut_prs_ukr_owc_heb_fre_hun_swa_mao_grk_jav_jpn_tml_kor_lat_hin_tsw_cze_tag_krd_amr_sun_mnd_rus_fbf_ctl_tig_urd_nor_por_slo_qcu_arw_scr_rom_lda_sod_afr_anl_swe_mly_mol_dyu_eng_ewe_ind_tha_mlt_knd_ses_igb_azi_mcd_guj_uzb_tsn_vie_aeg_ven_akn_bam	0.127212145402953	0.299228537608367	0.765433353421485
127	aeg_arw_ewe_krd_gam_sod_hau_lit_aze_tur_moo_jav_ses_swe_por_bsq_prs_anl_cic_mnd_cze_grk_dyu_spa_zul_guj_est_bem_dgb_hun_afr_chh_geo_hin_fre_ita_slo_tig_amh_bul_fin_yor_mao_eng_mly_jpn_knd_kor_ben_pol_tsw_alb_sun_rus_heb_bat_cnt_rom_igb_lat_sid_ctl_mcd_ger_pan_qcu_bos_mol_dut_tsn_mlt_scr_owc_nor_tag_glc_swt_urd_akn_ind_tha_amr_tml_bam_lda_azi_svk_ukr_uzb_xho_vie_wly_fbf_ven_swa	-0.0650996122018347	-0.153386998269891	0.87842543143298
128	hau_mcd_ven_krd_gam_amr_chh_rom_tur_aze_swa_mly_dgb_ita_eng_bsq_rus_aeg_zul_cnt_bul_ger_ses_lit_igb_bos_fin_lda_tsn_hun_prs_owc_geo_svk_swe_guj_pan_wly_sid_scr_est_akn_tag_cze_ind_jpn_knd_kor_arw_mol_dyu_dut_mao_slo_mlt_sun_mnd_ukr_bem_ben_amh_urd_afr_glc_pol_qcu_ctl_nor_lat_fbf_heb_grk_tig_alb_jav_hin_yor_por_ewe_bat_tha_anl_tml_swt_bam_azi_spa_fre_uzb_moo_vie_sod_tsw_cic_xho	-0.456039033284913	-1.08266828826113	0.281754840894092
129	heb_lat_bem_scr_wly_anl_chh_prs_uzb_tur_igb_bat_akn_guj_fre_bsq_rom_amh_lda_mnd_grk_pan_bam_krd_ven_glc_hun_yor_tsw_est_bos_owc_geo_spa_urd_nor_ger_sod_tig_bul_fin_moo_tag_mcd_mly_jpn_tml_kor_arw_swe_dyu_por_sun_slo_amr_jav_cnt_lit_swa_ctl_gam_svk_hin_ben_mol_qcu_eng_cze_ita_xho_hau_ukr_sid_afr_mao_alb_cic_rus_tsn_ind_tha_aeg_knd_swt_fbf_azi_dut_pol_aze_ewe_vie_mlt_zul_ses_dgb	-0.235117466803611	-0.555022619030134	0.580211704330477
130	hau_hin_bem_ita_amr_chh_sod_dut_aze_tur_xho_mly_lda_por_rus_bsq_spa_gam_yor_mnd_mol_bul_swa_eng_tsn_arw_hun_cic_dgb_est_afr_tig_geo_ukr_svk_slo_urd_owc_sid_swe_fin_swt_tag_guj_sun_jpn_tml_kor_prs_krd_ewe_mcd_bat_rom_aeg_jav_cnt_grk_tsw_bos_heb_ctl_nor_pan_glc_qcu_ben_scr_cze_zul_anl_lat_wly_lit_mao_alb_ses_fre_bam_ind_tha_mlt_knd_fbf_dyu_uzb_ger_pol_azi_akn_vie_amh_ven_moo_igb	0.837280995290181	1.99245868085013	0.0492525221340624
131	mlt_fre_tsw_ita_owc_amr_hau_ger_uzb_aze_zul_mao_cic_glc_urd_bsq_scr_heb_xho_mnd_por_cze_bem_nor_yor_lat_fin_ven_bam_hun_bos_sod_geo_svk_swe_spa_lit_aeg_tig_ben_est_swa_ind_grk_bat_jpn_tml_kor_alb_bul_igb_eng_mly_arw_wly_jav_cnt_slo_ewe_dut_amh_ctl_hin_afr_mcd_qcu_pol_pan_prs_dgb_gam_guj_sid_rom_tag_ukr_lda_krd_moo_sun_tha_anl_knd_akn_dyu_tur_mol_rus_azi_fbf_vie_chh_swt_ses_tsn	-0.527964517006968	-1.25726015079787	0.211807661458099
132	owc_ukr_xho_alb_tig_sod_amr_ben_azi_uzb_cic_mao_akn_lit_rom_bsq_svk_heb_swt_cnt_prs_glc_bam_swe_ven_pol_hun_moo_zul_est_cze_gam_geo_scr_arw_bul_bos_amh_anl_ger_fin_dyu_ind_guj_mly_jpn_knd_kor_por_pan_yor_fre_jav_ita_aeg_bat_mnd_afr_igb_dut_mlt_mol_eng_spa_rus_qcu_ctl_urd_hin_fbf_sid_grk_wly_slo_tag_mcd_tsw_krd_tsn_sun_tha_hau_tml_lda_bem_tur_lat_nor_aze_swa_vie_chh_ewe_dgb_ses	0.020755495686006	0.048848324930848	0.961144924442519
133	aeg_rom_tsn_lit_gam_hau_owc_nor_aze_tur_bem_mao_dgb_slo_pol_bsq_afr_wly_ven_mnd_lat_rus_yor_alb_zul_ukr_fin_ses_cic_est_mcd_heb_geo_ger_urd_grk_ben_anl_amh_krd_hun_xho_bat_eng_tag_jpn_tml_kor_bos_cze_akn_pan_jav_guj_sid_mly_cnt_swe_bam_fre_tig_glc_ctl_scr_prs_qcu_svk_por_dut_fbf_chh_spa_mlt_hin_ind_mol_moo_arw_swa_sun_tha_amr_knd_dyu_lda_azi_ita_bul_uzb_igb_vie_sod_tsw_swt_ewe	-0.879704643011816	-2.1296138418148	0.0358444040188524
134	mlt_grk_igb_krd_sid_gam_amr_alb_aze_uzb_bem_tag_bam_ger_pol_bsq_slo_chh_xho_mnd_mcd_arw_fbf_cze_cic_swe_fin_tsw_swt_est_ita_heb_geo_scr_ukr_rus_dut_anl_wly_urd_hun_akn_mao_spa_mly_jpn_knd_kor_pan_por_ewe_rom_sun_ctl_hau_ind_cnt_prs_dgb_hin_aeg_lit_guj_fre_afr_qcu_mol_lat_glc_moo_amh_eng_sod_svk_jav_ben_dyu_nor_swa_bat_tha_owc_tml_yor_zul_azi_bos_bul_tur_tsn_vie_tig_ven_ses_lda	-0.145959175613353	-0.344765987696912	0.731048769417103
135	mlt_glc_dyu_ita_aeg_amh_gam_ctl_tur_aze_swa_bat_ven_guj_pan_bsq_swe_sid_tsn_cnt_prs_rus_zul_grk_cic_pol_est_lda_igb_hun_slo_sod_geo_por_mcd_cze_bul_heb_amr_ger_fin_bem_tag_scr_sun_jpn_knd_kor_urd_svk_xho_ben_mao_spa_tig_ind_mnd_dut_fbf_alb_owc_krd_arw_fre_nor_qcu_rom_hin_mol_ewe_anl_lat_chh_lit_mly_eng_tsw_ukr_swt_jav_tha_hau_tml_akn_dgb_uzb_bos_afr_azi_moo_vie_wly_bam_yor_ses	-0.125946470654996	-0.297314701208302	0.766889349711678
136	heb_fre_igb_lit_wly_aeg_amr_eng_uzb_tur_swa_mly_ses_pol_ctl_bsq_mol_gam_fbf_cnt_rom_urd_tsn_dut_lda_rus_est_moo_swt_fin_grk_sod_geo_por_prs_slo_ukr_amh_mlt_bul_hun_bam_jav_bos_mao_jpn_tml_kor_arw_scr_xho_spa_bat_svk_owc_sun_mnd_swe_dyu_hin_hau_mcd_alb_krd_lat_qcu_cze_glc_nor_cic_anl_ita_chh_afr_ind_guj_zul_ger_akn_tag_tha_tig_knd_ewe_dgb_aze_pan_ben_azi_bem_vie_sid_ven_tsw_yor	-0.547235502198103	-1.30510296970169	0.195077684750157
137	amr_guj_lda_hin_sid_wly_tig_ger_azi_aze_akn_mly_dyu_scr_prs_bsq_ukr_owc_igb_cnt_cze_por_cic_dut_yor_mcd_est_swt_ses_hun_ctl_chh_geo_lat_glc_ita_pol_heb_amh_urd_fin_zul_jav_grk_mao_jpn_knd_kor_rus_rom_bem_arw_sun_eng_hau_tag_mnd_afr_dgb_alb_sod_mol_svk_nor_spa_qcu_pan_bos_slo_fbf_aeg_ben_gam_bul_bat_fre_swa_swe_moo_ind_tha_anl_tml_ven_bam_tur_lit_krd_uzb_xho_vie_mlt_tsn_ewe_tsw	-0.386849330749221	-0.917959728932073	0.36101451009417
138	sid_grk_zul_glc_sod_tig_chh_bos_aze_tur_swa_ind_lda_pan_slo_bsq_guj_gam_swt_cnt_nor_rus_dyu_urd_dgb_ukr_est_xho_tsw_fin_ben_aeg_geo_krd_lit_swe_alb_amh_wly_bul_hun_ven_jav_arw_mao_jpn_tml_kor_scr_afr_yor_ger_bat_por_hau_sun_mnd_svk_bem_fre_heb_prs_ita_hin_rom_qcu_ctl_mcd_spa_ewe_anl_cze_amr_dut_mly_lat_akn_pol_igb_tag_tha_owc_knd_tsn_bam_azi_mol_eng_uzb_moo_vie_mlt_ses_cic_fbf	0.490363964676347	1.16121794006012	0.248525120224175
139	chh_mcd_igb_pan_amh_hau_gam_cze_uzb_azi_ven_mao_tsn_urd_scr_bsq_bul_tig_dyu_mnd_por_ctl_xho_arw_fbf_spa_est_tsw_bem_hun_rus_amr_geo_alb_prs_afr_ita_anl_heb_ger_fin_dgb_mly_eng_sun_jpn_knd_kor_bos_nor_ewe_pol_ind_ben_wly_tag_cnt_glc_swa_grk_sod_svk_hin_lat_rom_qcu_mol_lit_slo_moo_owc_fre_sid_guj_jav_ukr_cic_dut_bam_bat_tha_aeg_tml_lda_yor_tur_swe_krd_aze_ses_vie_mlt_swt_zul_akn	-0.411082740317381	-0.974697025371184	0.332239056373463
140	heb_nor_xho_bul_gam_owc_hau_eng_tur_azi_dgb_mao_moo_glc_por_bsq_ger_mlt_bem_mnd_rus_rom_zul_bos_swa_pol_est_fbf_ven_fin_swe_chh_geo_urd_pan_prs_ukr_sid_wly_mol_hun_swt_bat_lat_ind_jpn_tml_kor_ita_lit_akn_slo_tag_grk_tig_mly_cnt_dut_bam_ben_amr_ctl_guj_krd_arw_qcu_mcd_cze_scr_dyu_anl_afr_aeg_hin_sun_alb_igb_fre_cic_jav_tha_sod_knd_ewe_tsn_aze_spa_svk_uzb_lda_vie_amh_yor_ses_tsw	0.439376203327099	1.03775780374761	0.302073518467479
141	sod_bul_igb_arw_gam_heb_amr_lat_uzb_aze_swt_sun_fbf_afr_pan_bsq_rus_hau_akn_cnt_ukr_scr_lda_bos_yor_guj_fin_cic_xho_est_por_aeg_geo_swe_rom_ctl_hin_mlt_sid_krd_hun_ses_mao_ben_tag_jpn_tml_kor_ita_fre_ven_alb_mly_mcd_wly_jav_mnd_mol_bam_ger_owc_cze_spa_slo_grk_qcu_prs_dut_lit_tsw_anl_glc_chh_urd_ind_pol_dgb_eng_moo_bat_tha_tig_knd_zul_dyu_azi_nor_svk_tur_tsn_vie_amh_ewe_bem_swa	-0.740907777236919	-1.7826093650633	0.0779130516688721
142	anl_dut_dgb_lit_gam_tig_sod_pol_uzb_azi_yor_jav_swt_grk_guj_bsq_lat_wly_tsn_cnt_ben_cze_lda_urd_moo_bos_hun_ven_zul_fin_mcd_mlt_geo_afr_eng_prs_rus_sid_amr_por_est_bem_ind_scr_mly_jpn_knd_kor_ukr_rom_igb_slo_sun_ita_hau_mao_mnd_arw_xho_pan_heb_bul_svk_nor_hin_qcu_spa_swe_glc_dyu_amh_fre_owc_mol_bat_ger_fbf_alb_ewe_tag_tha_chh_tml_swa_ses_tur_krd_ctl_aze_bam_vie_aeg_tsw_cic_akn	-0.67915317963	-1.62582294997767	0.107371416890279
143	hau_ben_cic_afr_sod_heb_amr_bos_aze_uzb_xho_jav_swt_rus_grk_bsq_rom_wly_igb_mnd_alb_cze_tsw_arw_fbf_pol_hun_moo_bem_fin_swe_aeg_geo_lat_slo_fre_urd_sid_chh_ctl_est_dyu_tag_dut_ind_jpn_knd_kor_prs_lit_bam_mol_sun_ukr_gam_mao_cnt_svk_lda_hin_amh_pan_glc_nor_ita_qcu_scr_por_ger_zul_owc_guj_mlt_krd_bat_bul_dgb_eng_akn_mly_tha_tig_tml_swa_ses_azi_spa_mcd_tur_ven_vie_anl_ewe_yor_tsn	-0.612135597720479	-1.46278109619457	0.146898689038844
144	amr_alb_ven_guj_hau_owc_mlt_urd_tur_azi_swa_tag_ewe_nor_rus_bsq_rom_chh_bem_cnt_mcd_eng_igb_ger_yor_lat_est_dyu_ses_hun_hin_wly_geo_ben_slo_svk_fre_gam_tig_pan_fin_zul_ind_glc_jav_jpn_tml_kor_bos_arw_dgb_bul_mly_scr_aeg_bat_mnd_spa_moo_ukr_anl_swe_pol_lit_cze_qcu_ctl_afr_ita_bam_amh_mol_sid_prs_sun_por_swt_dut_lda_mao_tha_sod_knd_tsn_tsw_aze_krd_grk_uzb_akn_vie_heb_cic_xho_fbf	0.30088462218992	0.708699459189719	0.480283722070207
145	sod_fre_tsn_ben_hau_heb_amr_glc_aze_uzb_dgb_tag_ses_bul_spa_bsq_pol_amh_bem_mnd_mol_dut_ven_prs_xho_lat_fin_bam_yor_hun_ukr_anl_geo_swe_slo_arw_rom_sid_chh_scr_est_ewe_sun_krd_jav_jpn_tml_kor_urd_bos_moo_svk_mao_alb_gam_mly_cnt_cze_zul_ita_owc_afr_lit_grk_por_qcu_guj_mcd_hin_lda_tig_ger_mlt_rus_ind_nor_swa_ctl_igb_bat_tha_wly_knd_akn_dyu_azi_pan_eng_tur_tsw_vie_aeg_fbf_cic_swt	-0.826968325175662	-1.99939853679038	0.0484834334329788
146	chh_ukr_ewe_dut_amh_anl_sod_hin_tur_aze_ses_sun_bam_rus_pol_bsq_eng_gam_tsn_mnd_ger_lat_moo_prs_swa_mcd_fin_ven_igb_hun_slo_wly_geo_bul_grk_lit_urd_owc_aeg_cze_est_zul_tag_svk_ind_jpn_tml_kor_ctl_fre_tsw_rom_mao_scr_tig_jav_cnt_ita_akn_swe_heb_guj_afr_ben_pan_qcu_bos_glc_alb_xho_mlt_por_sid_mol_mly_spa_fbf_krd_swt_bat_tha_hau_knd_bem_dyu_uzb_nor_arw_azi_cic_vie_amr_dgb_yor_lda	-0.156485108650347	-0.369233759789281	0.712792840245667
147	sod_ben_tsw_pol_tig_heb_anl_cze_uzb_azi_lda_ind_tsn_rom_dut_bsq_por_gam_dyu_cnt_ger_fre_ven_bos_ses_grk_fin_bam_zul_est_swe_amr_geo_pan_alb_nor_ita_chh_hau_svk_hun_igb_jav_slo_sun_jpn_knd_kor_rus_arw_ewe_scr_mao_glc_wly_tag_mnd_bul_dgb_mol_sid_mcd_ctl_prs_lit_qcu_guj_urd_spa_swa_owc_hin_aeg_ukr_mly_lat_yor_eng_xho_bat_tha_amh_tml_moo_fbf_aze_afr_krd_tur_akn_vie_mlt_cic_bem_swt	-0.224599558195675	-0.530088223856728	0.597314118798417
148	chh_ben_igb_guj_amh_aeg_amr_rus_aze_uzb_zul_jav_fbf_rom_lit_bsq_svk_anl_yor_cnt_pan_cze_xho_ger_swt_krd_est_bam_tsn_hun_eng_sod_geo_swe_ctl_hin_mol_wly_owc_bul_fin_moo_mao_glc_tag_jpn_tml_kor_dut_spa_bem_alb_sun_slo_heb_bat_mnd_prs_akn_pol_tig_ita_lat_urd_afr_qcu_scr_ukr_fre_dgb_mlt_grk_gam_mcd_mly_por_lda_nor_tsw_ind_tha_hau_knd_swa_ven_tur_arw_bos_azi_cic_vie_sid_ses_dyu_ewe	-0.6575668896232	-1.5737496029112	0.118941326491895
149	gam_hin_yor_nor_amh_owc_aeg_rom_azi_aze_igb_sun_bam_por_fre_bsq_guj_sid_dgb_cnt_ita_swe_dyu_ctl_ses_ger_fin_akn_ven_est_cze_amr_geo_arw_svk_urd_slo_mlt_heb_ben_hun_ewe_tag_pan_bat_jpn_knd_kor_alb_glc_fbf_bul_jav_mcd_chh_ind_mnd_eng_moo_prs_anl_spa_mol_lat_pol_qcu_lit_ukr_afr_tsw_tig_grk_sod_rus_mao_scr_cic_bos_bem_mly_tha_wly_tml_zul_xho_uzb_dut_krd_tur_swa_vie_hau_lda_tsn_swt	-0.432172966620331	-1.02776401543304	0.306726556187186
150	amh_arw_moo_ger_wly_heb_mlt_lit_uzb_azi_cic_jav_bem_slo_hin_bsq_pan_amr_swa_cnt_spa_ita_xho_por_ewe_eng_fin_akn_zul_hun_mcd_owc_geo_cze_grk_swe_bul_gam_tig_rus_est_dyu_tag_ben_mly_jpn_tml_kor_guj_prs_fbf_lat_mao_urd_chh_ind_mnd_dut_tsw_svk_aeg_ctl_pol_rom_scr_qcu_alb_glc_ukr_ven_hau_afr_sod_bos_sun_nor_dgb_krd_lda_bat_tha_anl_knd_yor_ses_tur_fre_mol_aze_bam_vie_sid_igb_tsn_swt	-0.175511556487023	-0.413789237335757	0.679981165360784
151	mlt_krd_akn_lit_owc_wly_aeg_cze_azi_uzb_moo_bat_ven_slo_rom_bsq_hin_gam_dyu_cnt_bos_fre_bam_prs_swa_afr_hun_lda_swt_est_swe_hau_geo_mcd_ger_glc_bul_anl_sod_dut_fin_bem_ind_svk_mly_jpn_tml_kor_mol_guj_yor_grk_jav_lat_tig_tag_mnd_pol_fbf_eng_chh_alb_scr_arw_ben_qcu_ita_por_spa_ewe_sid_ukr_heb_ctl_sun_nor_xho_rus_tsw_mao_tha_amr_knd_dgb_ses_tur_urd_pan_aze_cic_vie_amh_zul_tsn_igb	-0.633050903628343	-1.51376329258162	0.133477086841885
152	hau_rus_dyu_dut_heb_aeg_chh_prs_aze_tur_lda_bat_ewe_por_bos_bsq_lit_anl_ven_cnt_ben_alb_moo_hin_bem_ger_fin_swa_tsw_est_lat_sid_geo_rom_pan_svk_ctl_amh_gam_mol_hun_cic_jav_grk_mao_jpn_tml_kor_ukr_urd_tsn_pol_sun_eng_tig_mly_mnd_krd_fbf_slo_owc_fre_afr_nor_swe_qcu_glc_ita_mcd_ses_amr_scr_sod_cze_ind_arw_dgb_bul_akn_tag_tha_wly_knd_igb_yor_uzb_spa_guj_azi_bam_vie_mlt_swt_xho_zul	-0.442072489960292	-1.04929736531499	0.296760447834086
153	hau_bos_fbf_rom_wly_amr_chh_hin_azi_aze_dyu_tag_bem_fre_krd_bsq_nor_aeg_tsn_cnt_dut_svk_tsw_ita_lda_rus_fin_yor_igb_est_glc_amh_geo_afr_urd_lit_pol_sod_gam_ctl_hun_xho_bat_prs_sun_jpn_knd_kor_slo_eng_bam_bul_mly_cze_anl_mao_mnd_spa_moo_guj_sid_lat_mol_swe_pan_qcu_mcd_grk_scr_cic_owc_ger_mlt_ben_jav_alb_ewe_ukr_ven_ind_tha_heb_tml_ses_swt_tur_arw_por_uzb_swa_vie_tig_akn_zul_dgb	-0.381735167856188	-0.903949397085931	0.368357849809679
154	hau_ger_xho_grk_amh_tig_owc_swe_tur_aze_yor_mao_swt_lat_lit_bsq_cze_sid_ewe_mnd_alb_hin_lda_urd_cic_bos_est_dyu_zul_fin_ctl_anl_geo_pan_scr_guj_mcd_mlt_chh_mol_hun_moo_bat_svk_tag_jpn_tml_kor_eng_arw_igb_rus_mly_nor_aeg_jav_cnt_afr_ven_bul_amr_glc_spa_pol_dut_qcu_ben_rom_krd_swa_sod_por_wly_slo_sun_fre_fbf_prs_ses_ind_tha_gam_knd_dgb_tsw_uzb_ukr_ita_azi_tsn_vie_heb_akn_bem_bam	0.397376446417482	0.93799884103688	0.350674669406242
155	heb_rus_fbf_urd_aeg_sid_amr_svk_aze_uzb_cic_bat_ses_arw_nor_bsq_ctl_hau_bam_cnt_cze_ukr_lda_swe_tsn_alb_hun_bem_dgb_fin_ben_mlt_geo_lit_mol_prs_hin_owc_tig_pan_est_moo_mao_rom_sun_jpn_tml_kor_ger_ita_ven_slo_tag_por_wly_mly_mnd_grk_dyu_eng_sod_bul_spa_lat_scr_qcu_krd_mcd_afr_swt_anl_bos_gam_dut_jav_pol_tsw_guj_igb_ind_tha_amh_knd_yor_xho_tur_fre_glc_azi_zul_vie_chh_ewe_akn_swa	-0.134878725162626	-0.318513095626185	0.75080996336828
156	mlt_fre_bem_prs_amh_aeg_anl_glc_aze_uzb_dyu_jav_swa_guj_bul_bsq_ita_wly_tsw_cnt_spa_krd_bam_hin_fbf_rus_est_zul_xho_hun_pan_heb_geo_swe_ctl_ukr_bos_hau_tig_slo_fin_cic_mly_scr_mao_jpn_tml_kor_arw_lat_igb_ben_bat_afr_sid_sun_mnd_cze_ven_pol_amr_grk_eng_lit_mol_qcu_svk_mcd_alb_yor_sod_nor_gam_por_ind_urd_ewe_dut_akn_tag_tha_chh_knd_ses_dgb_tur_ger_rom_azi_moo_vie_owc_lda_swt_tsn	-0.750914885039979	-1.8025433753129	0.0746992075543235
157	tig_ger_tsn_mcd_amr_anl_hau_arw_aze_azi_ven_mao_moo_glc_alb_bsq_ben_owc_bam_cnt_ukr_pan_tsw_prs_akn_afr_hun_bem_dgb_est_rus_wly_geo_mol_urd_pol_krd_sod_amh_slo_fin_ses_jav_lit_sun_jpn_knd_kor_guj_ita_igb_svk_bat_dut_gam_ind_mnd_nor_ewe_lat_aeg_swe_cze_bul_scr_qcu_spa_eng_rom_swa_chh_por_sid_grk_mly_ctl_dyu_fre_fbf_tag_tha_heb_tml_zul_lda_tur_bos_hin_uzb_yor_vie_mlt_swt_cic_xho	-0.360080315699815	-0.853118651821125	0.395785410202348
158	hau_cze_bam_svk_sid_heb_wly_grk_tur_azi_dgb_mao_ewe_ben_krd_bsq_bos_gam_yor_cnt_fre_ukr_ses_scr_fbf_urd_hun_moo_bem_est_lit_tig_geo_mol_por_spa_rom_amh_sod_pol_fin_cic_tag_dut_sun_jpn_tml_kor_afr_guj_akn_mcd_ind_ctl_aeg_jav_mnd_arw_tsn_slo_amr_nor_glc_alb_eng_qcu_ita_prs_bul_ven_owc_pan_anl_swe_bat_lat_lda_ger_dyu_mly_tha_chh_knd_zul_swt_aze_hin_rus_uzb_xho_vie_mlt_tsw_igb_swa	-0.170061201171666	-0.401085234922457	0.689277421314477
159	tig_slo_igb_urd_amh_mlt_hau_spa_uzb_aze_yor_mly_xho_arw_bul_bsq_rus_wly_ses_mnd_alb_mol_bem_swe_swt_ita_hun_akn_lda_est_prs_amr_geo_afr_krd_svk_mcd_anl_gam_rom_fin_zul_tag_eng_bat_jpn_knd_kor_glc_ben_fbf_grk_ind_hin_aeg_mao_cnt_lit_cic_por_sid_guj_pan_ukr_cze_qcu_bos_nor_ctl_moo_chh_pol_sod_ger_sun_dut_tsn_scr_swa_jav_tha_owc_tml_dyu_tsw_azi_fre_lat_tur_ven_vie_heb_dgb_bam_ewe	-0.466076880781903	-1.11035534016233	0.269708588210482
160	anl_ukr_swt_scr_sid_gam_amr_glc_azi_aze_ses_ind_bem_eng_urd_bsq_ctl_chh_yor_cnt_dut_afr_cic_krd_xho_lat_fin_ewe_tsn_est_ger_owc_geo_slo_bul_mol_rom_mlt_aeg_hin_hun_igb_sun_pan_mly_jpn_tml_kor_spa_cze_ven_guj_tag_svk_sod_jav_mnd_lit_fbf_prs_hau_bos_ben_grk_rus_qcu_fre_alb_nor_dyu_wly_mcd_heb_arw_mao_swe_bam_pol_tsw_bat_tha_amh_knd_swa_moo_tur_por_ita_uzb_dgb_vie_tig_akn_zul_lda	0.179023624877653	0.421838503275367	0.674116419585231
161	sod_swe_ewe_slo_chh_amh_mlt_rom_tur_uzb_lda_ind_zul_bos_prs_bsq_afr_owc_bem_cnt_pan_ctl_ses_bul_akn_lit_est_dyu_fbf_fin_por_hau_geo_guj_ukr_dut_ger_anl_aeg_alb_hun_tsn_bat_glc_mao_jpn_tml_kor_spa_pol_moo_svk_jav_krd_wly_sun_mnd_ita_xho_ben_gam_mcd_fre_urd_grk_qcu_nor_rus_cze_dgb_tig_eng_amr_hin_mly_scr_cic_arw_swt_tag_tha_heb_knd_ven_tsw_azi_mol_lat_aze_yor_vie_sid_bam_swa_igb	-0.990586045926699	-2.41010803163761	0.0179156254272761
162	anl_alb_bam_rom_wly_amr_mlt_grk_azi_tur_ses_mao_xho_ger_arw_bsq_svk_chh_igb_mnd_fre_eng_akn_rus_lda_afr_fin_yor_swt_est_bul_sid_geo_scr_glc_cze_mcd_sod_tig_slo_hun_zul_mly_pol_tag_jpn_tml_kor_lat_lit_ven_krd_ind_mol_heb_jav_cnt_ctl_moo_urd_hau_ita_por_ukr_hin_qcu_prs_nor_guj_tsw_aeg_pan_gam_dut_bat_bos_dgb_spa_swa_sun_tha_amh_knd_tsn_dyu_aze_swe_ben_uzb_fbf_vie_owc_cic_ewe_bem	0.225414723044668	0.530649690647842	0.596926458371271
163	wly_dut_moo_cze_owc_gam_chh_slo_uzb_aze_cic_mly_swa_swe_guj_bsq_fre_sid_bem_mnd_krd_bos_lda_ita_xho_nor_est_ewe_dgb_fin_rom_tig_geo_ger_lit_pan_bul_amh_amr_pol_hun_igb_sun_svk_ind_jpn_knd_kor_ctl_ukr_bam_rus_tag_afr_sod_bat_cnt_hin_yor_mcd_hau_scr_lat_urd_arw_qcu_spa_glc_prs_zul_anl_mol_heb_grk_mao_alb_dyu_por_ven_jav_tha_mlt_tml_akn_swt_azi_ben_eng_tur_ses_vie_aeg_tsn_fbf_tsw	-0.000893237746937214	-0.00210696703550997	0.998323397760868
164	chh_rus_swa_ger_wly_sod_gam_afr_uzb_azi_tsn_mao_akn_spa_nor_bsq_guj_sid_igb_mnd_pol_ben_xho_mol_bam_rom_fin_yor_fbf_hun_krd_amh_geo_eng_hin_lit_ita_mlt_owc_cze_est_swt_sun_grk_mly_jpn_tml_kor_urd_glc_zul_prs_bat_alb_hau_jav_cnt_lat_lda_arw_aeg_dut_pan_svk_mcd_qcu_swe_scr_ctl_cic_anl_bul_amr_fre_tag_ukr_dgb_slo_tsw_ind_tha_tig_knd_ses_bem_tur_por_bos_aze_dyu_vie_heb_moo_ven_ewe	0.681484502625577	1.62003282314827	0.108611365266312
165	gam_dut_fbf_lat_amh_tig_chh_rus_azi_aze_moo_mly_bem_hin_swe_bsq_ita_mlt_tsw_cnt_nor_eng_swa_fre_ven_guj_hun_igb_yor_est_ukr_sid_geo_prs_spa_afr_urd_anl_amr_arw_fin_cic_ind_ger_jav_jpn_tml_kor_svk_pan_lda_ctl_tag_pol_hau_mao_mnd_mcd_akn_cze_owc_por_krd_mol_rom_qcu_ben_slo_alb_zul_heb_bul_wly_glc_bat_lit_tsn_grk_bam_sun_tha_sod_knd_ses_dyu_uzb_bos_scr_tur_ewe_vie_aeg_xho_dgb_swt	-0.335500192252109	-0.794925348681481	0.428680969427551
166	aeg_scr_xho_ctl_chh_sid_mlt_pan_uzb_azi_moo_tag_swt_fre_grk_bsq_rom_amr_dyu_cnt_rus_lat_akn_eng_ven_slo_hun_zul_tsn_fin_ben_amh_geo_mol_mcd_guj_urd_anl_heb_cze_est_ewe_sun_krd_jav_jpn_tml_kor_bos_nor_yor_svk_bat_ger_wly_ind_mnd_ukr_dgb_lit_sod_arw_pol_glc_dut_qcu_afr_por_ita_swa_gam_swe_owc_hin_mao_alb_cic_bul_igb_mly_tha_hau_knd_tsw_fbf_aze_prs_spa_tur_bam_vie_tig_bem_ses_lda	-0.771354594442093	-1.85359901124809	0.0669667207990485
167	mlt_urd_fbf_alb_tig_aeg_owc_grk_uzb_tur_moo_jav_cic_scr_mcd_bsq_arw_amh_dyu_cnt_glc_fre_ses_bos_bem_hin_hun_dgb_ewe_est_svk_wly_geo_dut_cze_ita_bul_amr_chh_mol_fin_tsw_ind_ukr_mao_jpn_knd_kor_pan_ger_lda_lit_bat_rom_gam_mly_mnd_prs_akn_swe_anl_afr_por_pol_nor_qcu_guj_rus_krd_swt_heb_lat_hau_ctl_tag_spa_tsn_eng_swa_sun_tha_sod_tml_igb_bam_azi_slo_ben_aze_xho_vie_sid_zul_ven_yor	-0.00938696624077918	-0.0221152282844292	0.982403419851064
168	owc_ger_akn_swe_sid_mlt_hau_afr_tur_azi_ses_tag_ven_pan_dut_bsq_por_anl_dgb_cnt_prs_eng_xho_nor_lda_rom_fin_swt_igb_hun_arw_amh_geo_lat_mcd_hin_guj_sod_aeg_pol_est_swa_mao_krd_mly_jpn_tml_kor_bos_bul_yor_ben_ind_spa_tig_jav_mnd_scr_bem_ctl_wly_cze_svk_grk_fre_qcu_ita_urd_rus_tsw_chh_ukr_amr_lit_bat_mol_cic_glc_ewe_sun_tha_gam_knd_fbf_moo_aze_slo_alb_uzb_dyu_vie_heb_tsn_zul_bam	-0.816542916879167	-1.97371421113989	0.0513819944512672
169	sid_pan_lda_ger_gam_wly_chh_scr_azi_tur_tsn_mly_xho_bos_bul_bsq_svk_hau_swt_cnt_mcd_mol_ewe_dut_swa_ukr_hun_tsw_akn_est_alb_tig_geo_ctl_ita_nor_lat_heb_aeg_prs_fin_ses_ind_rus_mao_jpn_knd_kor_krd_lit_bem_urd_bat_hin_mlt_jav_mnd_slo_ven_ben_sod_guj_spa_glc_cze_qcu_eng_afr_grk_dgb_amr_pol_owc_por_sun_fre_fbf_swe_dyu_tag_tha_amh_tml_bam_igb_uzb_rom_arw_aze_moo_vie_anl_zul_cic_yor	-0.721858204632778	-1.73358331280613	0.0863061073001064
170	chh_afr_yor_ctl_aeg_anl_sid_lit_tur_uzb_xho_ind_akn_eng_krd_bsq_bul_mlt_tsw_mnd_rus_fre_swt_grk_lda_pan_est_fbf_bam_fin_svk_amh_geo_pol_nor_glc_lat_amr_owc_ben_hun_ewe_jav_por_mao_jpn_knd_kor_mol_scr_moo_cze_mly_bos_wly_sun_cnt_spa_ses_slo_gam_ukr_urd_rom_prs_qcu_swe_mcd_hin_igb_heb_guj_tig_alb_bat_arw_dgb_dut_zul_tag_tha_sod_tml_cic_swa_azi_ita_ger_aze_dyu_vie_hau_ven_bem_tsn	-0.251722991811088	-0.594977548004309	0.553303410288358
171	wly_arw_swt_pol_amh_anl_mlt_swe_aze_azi_ses_ind_tsn_hin_rom_bsq_nor_hau_akn_cnt_ctl_grk_ven_mcd_swa_cze_hun_xho_igb_est_guj_owc_geo_urd_dut_por_fre_heb_aeg_mol_fin_yor_mao_scr_mly_jpn_knd_kor_rus_svk_bam_alb_bat_spa_tig_sun_mnd_slo_bem_ukr_amr_krd_prs_bos_ger_qcu_ben_lat_afr_ewe_sid_ita_sod_lit_jav_eng_moo_glc_dyu_tag_tha_gam_tml_fbf_dgb_tur_bul_pan_uzb_lda_vie_chh_zul_tsw_cic	-0.307445293309539	-0.726857770210129	0.469138755687389
172	heb_grk_swa_lat_owc_amh_sod_scr_azi_uzb_dgb_mao_ven_bul_afr_bsq_pol_tig_tsw_mnd_urd_krd_akn_ita_bem_eng_fin_tsn_dyu_hun_glc_gam_geo_hin_swe_nor_lit_mlt_amr_dut_est_yor_bat_bos_mly_jpn_knd_kor_rom_prs_moo_spa_sun_svk_sid_jav_cnt_ben_xho_ctl_anl_slo_mcd_pan_rus_qcu_alb_guj_fre_igb_chh_arw_wly_ukr_tag_mol_zul_cze_swt_ind_tha_aeg_tml_ewe_ses_aze_por_ger_tur_cic_vie_hau_fbf_bam_lda	-0.955907955349587	-2.32404699002149	0.0223009228155073
173	anl_bos_akn_cze_chh_sid_wly_ctl_aze_azi_moo_bat_ven_mol_ben_bsq_ger_mlt_yor_cnt_krd_fre_zul_swe_xho_mcd_hun_cic_tsn_fin_slo_owc_geo_svk_scr_nor_guj_amh_gam_pol_est_dyu_mly_lat_jav_jpn_tml_kor_dut_glc_tsw_arw_tag_bul_tig_ind_mnd_alb_swt_eng_hau_spa_lit_ita_hin_qcu_por_prs_grk_ses_aeg_rom_sod_pan_mao_afr_bem_urd_lda_sun_tha_heb_knd_bam_igb_tur_rus_ukr_uzb_fbf_vie_amr_ewe_dgb_swa	-0.0143507789613188	-0.0338108452118436	0.973100449394427
174	mlt_glc_tsw_pol_hau_tig_chh_krd_uzb_tur_bam_bat_akn_mol_ctl_bsq_rom_aeg_ewe_cnt_nor_ger_xho_lit_dgb_cze_hun_moo_swa_est_por_sid_geo_bul_urd_grk_swe_anl_amr_rus_fin_zul_mly_ben_sun_jpn_knd_kor_arw_guj_swt_mcd_ind_spa_amh_jav_mnd_pan_tsn_ukr_sod_lat_dut_bos_ita_qcu_fre_svk_scr_fbf_wly_prs_gam_eng_mao_hin_yor_alb_dyu_tag_tha_owc_tml_bem_igb_aze_slo_afr_azi_lda_vie_heb_ven_ses_cic	-0.858000193325743	-2.07120473672348	0.04110971906853
175	sod_swe_moo_ctl_tig_heb_amr_bul_uzb_azi_bem_jav_fbf_arw_spa_bsq_lit_anl_yor_mnd_ita_mol_xho_slo_tsn_mcd_est_dyu_zul_fin_por_gam_geo_pan_ukr_pol_svk_aeg_wly_bos_hun_igb_mao_rus_ind_jpn_knd_kor_cze_grk_ven_nor_bat_ger_sid_tag_cnt_urd_ses_rom_mlt_afr_dut_scr_ben_qcu_glc_eng_lat_cic_chh_hin_owc_guj_sun_prs_tsw_alb_akn_mly_tha_hau_tml_bam_lda_aze_fre_krd_tur_swa_vie_amh_swt_dgb_ewe	-1.03144652899645	-2.51632561518467	0.013571940362312
176	chh_ctl_dyu_mol_amh_sod_tig_prs_uzb_aze_akn_mao_fbf_slo_grk_bsq_alb_owc_ses_mnd_por_hin_swt_urd_bam_lat_est_tsw_tsn_fin_fre_heb_geo_ben_ita_bos_nor_mlt_sid_rom_hun_igb_mly_glc_ind_jpn_knd_kor_ukr_pan_yor_krd_jav_arw_amr_bat_cnt_eng_bem_scr_anl_pol_lit_afr_bul_qcu_dut_guj_svk_dgb_hau_cze_wly_rus_tag_spa_lda_swe_ven_sun_tha_aeg_tml_cic_ewe_azi_ger_mcd_tur_moo_vie_gam_zul_xho_swa	0.0598666018071983	0.140928579886555	0.888231170637255
177	tig_pol_xho_bos_mlt_wly_gam_spa_azi_uzb_igb_ind_cic_afr_rus_bsq_svk_heb_swt_cnt_ben_arw_swa_eng_ven_lat_hun_tsn_ewe_fin_grk_anl_geo_hin_scr_dut_prs_chh_aeg_mol_est_tsw_bat_krd_sun_jpn_tml_kor_glc_alb_dgb_mcd_tag_guj_amh_mao_mnd_nor_yor_lit_hau_swe_ctl_ukr_cze_qcu_por_bul_rom_moo_sod_pan_owc_slo_mly_urd_bam_ita_lda_jav_tha_sid_knd_akn_zul_tur_ger_fre_aze_dyu_vie_amr_fbf_ses_bem	-0.239611595081306	-0.566257327900356	0.57258279951095
178	mlt_swe_ewe_slo_anl_sod_sid_alb_tur_aze_tsn_ind_swa_afr_ita_bsq_pol_gam_xho_mnd_arw_mol_yor_bul_bem_lat_fin_igb_cic_hun_rus_hau_geo_krd_por_ctl_spa_tig_amr_scr_est_fbf_mao_dut_bat_jpn_knd_kor_guj_grk_swt_eng_mly_lit_wly_jav_cnt_nor_moo_rom_aeg_ger_fre_svk_ben_qcu_pan_hin_mcd_bam_chh_urd_owc_bos_sun_prs_zul_cze_dyu_tag_tha_amh_tml_tsw_ven_azi_ukr_glc_uzb_lda_vie_heb_ses_akn_dgb	-0.061061440605144	-0.144127442776146	0.885711696276646
179	chh_rus_ewe_grk_tig_mlt_heb_afr_tur_uzb_ses_tag_swa_guj_ita_bsq_cze_anl_tsn_mnd_lit_hin_moo_ben_fbf_bul_fin_bem_lda_hun_arw_hau_geo_prs_ger_ctl_pan_amh_sid_nor_est_swt_bat_bos_mao_jpn_knd_kor_alb_pol_tsw_krd_sun_dut_wly_mly_cnt_urd_ven_rom_aeg_slo_svk_mcd_swe_qcu_eng_ukr_glc_xho_gam_por_owc_scr_jav_fre_cic_mol_yor_ind_tha_sod_tml_dgb_dyu_azi_spa_lat_aze_akn_vie_amr_bam_zul_igb	-0.243127815461156	-0.57426525178195	0.567174744016174
180	anl_urd_bam_ctl_amh_gam_wly_swe_azi_aze_zul_sun_tsw_bos_guj_bsq_rus_sid_ses_cnt_cze_ger_swt_krd_cic_dut_hun_xho_tsn_fin_scr_mlt_geo_lit_fre_glc_afr_sod_aeg_lat_est_moo_tag_mcd_ind_jpn_tml_kor_rom_bul_yor_ben_jav_ita_chh_mly_mnd_eng_dgb_mol_amr_ukr_slo_pol_hin_qcu_prs_alb_spa_bem_owc_grk_tig_pan_bat_arw_lda_nor_fbf_mao_tha_hau_knd_ven_swa_uzb_svk_por_tur_akn_vie_heb_igb_ewe_dyu	-0.680942344407904	-1.62876348108238	0.106746082238299
181	amh_svk_ses_prs_aeg_sod_chh_ukr_aze_tur_dgb_mly_cic_spa_glc_bsq_afr_gam_bam_cnt_dut_hin_fbf_guj_xho_fre_fin_igb_tsn_hun_slo_tig_geo_bos_ctl_ben_grk_anl_wly_ger_est_swa_ind_rus_sun_jpn_knd_kor_krd_cze_swt_scr_bat_nor_amr_tag_mnd_swe_akn_mcd_heb_rom_ita_arw_pol_qcu_eng_pan_urd_ven_hau_lit_sid_lat_mao_bul_bem_mol_lda_jav_tha_owc_tml_zul_moo_azi_por_alb_uzb_ewe_vie_mlt_dyu_yor_tsw	0.467016853582291	1.10194583450871	0.273328875982453
182	heb_bul_yor_dut_amh_anl_owc_eng_aze_uzb_swt_bat_bem_hin_svk_bsq_ben_chh_dyu_cnt_por_ger_ses_alb_fbf_afr_fin_swa_igb_hun_guj_hau_geo_slo_mol_pan_pol_gam_amr_fre_est_zul_tag_urd_jav_jpn_knd_kor_ctl_swe_tsw_mcd_mly_prs_sid_sun_mnd_scr_tsn_lit_mlt_grk_rom_lat_krd_qcu_rus_ita_ukr_lda_sod_spa_tig_glc_mao_bos_moo_nor_akn_ind_tha_wly_tml_ewe_xho_azi_arw_cze_tur_bam_vie_aeg_ven_cic_dgb	-0.887374865240208	-2.1476437922864	0.0343418217513707
183	anl_slo_xho_grk_sid_chh_tig_fre_azi_uzb_fbf_ind_ven_glc_krd_bsq_guj_heb_dgb_mnd_ben_por_igb_dut_lda_pan_est_ewe_swa_fin_afr_aeg_geo_hin_scr_eng_swe_hau_amh_nor_hun_ses_jav_alb_mao_jpn_tml_kor_bul_pol_akn_ukr_sun_arw_amr_mly_cnt_lit_tsw_spa_wly_ctl_mcd_ita_cze_qcu_rus_prs_ger_swt_mlt_lat_owc_svk_tag_rom_moo_mol_yor_bat_tha_sod_knd_cic_zul_tur_bos_urd_aze_bam_vie_gam_bem_tsn_dyu	-0.321143533106434	-0.759417636526925	0.449523429650919
184	tig_pan_dgb_urd_chh_owc_sod_svk_aze_tur_dyu_ind_xho_ctl_arw_bsq_ger_amh_ven_mnd_rom_alb_bam_swe_swa_ukr_hun_lda_zul_fin_scr_sid_geo_hin_afr_cze_pol_amr_aeg_mol_est_moo_bat_ita_tag_jpn_tml_kor_lit_bos_fbf_slo_mao_rus_anl_sun_cnt_nor_tsw_fre_mlt_ben_krd_bul_lat_qcu_por_mcd_glc_cic_gam_eng_heb_guj_jav_dut_igb_grk_akn_mly_tha_hau_knd_yor_tsn_azi_prs_spa_uzb_ses_vie_wly_bem_ewe_swt	-0.622737844327553	-1.4875000347449	0.140265605322481
185	amr_ctl_ses_prs_hau_wly_owc_mol_aze_azi_akn_tag_bam_slo_alb_bsq_fre_heb_lda_cnt_por_bul_tsn_swe_zul_krd_hun_dgb_swa_est_afr_anl_geo_ben_ukr_eng_svk_tig_gam_dut_fin_fbf_ind_urd_sun_jpn_tml_kor_spa_arw_yor_ita_jav_grk_sod_mly_mnd_guj_xho_rom_chh_lat_pol_pan_lit_qcu_glc_mcd_hin_ven_mlt_ger_aeg_cze_bat_bos_bem_scr_tsw_mao_tha_sid_knd_dyu_igb_tur_rus_nor_uzb_moo_vie_amh_ewe_cic_swt	-0.211140650269362	-0.498372613844077	0.619398050230727
186	hau_lat_bam_alb_amh_owc_aeg_eng_azi_tur_ewe_mao_yor_ben_ctl_bsq_fre_chh_dgb_cnt_ger_bos_lda_glc_dyu_pol_fin_tsw_swa_hun_nor_wly_geo_lit_pan_grk_urd_gam_sid_swe_est_tsn_bat_cze_mly_jpn_knd_kor_ita_por_ses_scr_sun_mcd_sod_tag_mnd_guj_moo_ukr_tig_rus_rom_afr_arw_qcu_krd_svk_prs_cic_amr_dut_mlt_spa_ind_slo_bem_bul_zul_jav_tha_heb_tml_igb_akn_uzb_hin_mol_aze_fbf_vie_anl_xho_ven_swt	-0.217371033141096	-0.51327502328596	0.60897614711879
187	amh_ita_akn_dut_wly_heb_amr_hin_azi_aze_swt_tag_yor_ger_fre_bsq_mol_sid_cic_mnd_nor_pol_dgb_pan_moo_guj_hun_zul_dyu_est_cze_tig_geo_bul_lat_mcd_scr_sod_chh_ctl_fin_igb_mly_ben_ind_jpn_knd_kor_grk_por_fbf_arw_mao_krd_mlt_sun_cnt_spa_ven_eng_owc_urd_slo_ukr_afr_qcu_prs_rom_bos_ewe_gam_lit_aeg_alb_jav_svk_bem_rus_lda_bat_tha_hau_tml_ses_tsn_tur_glc_swe_uzb_xho_vie_anl_bam_tsw_swa	0.227725926742815	0.535532663518877	0.593559963674441
188	amr_mcd_ewe_scr_chh_gam_sod_ger_aze_tur_tsn_jav_swt_ukr_prs_bsq_swe_owc_akn_cnt_lat_por_moo_spa_zul_ita_fin_tsw_xho_hun_svk_sid_geo_cze_arw_pol_lit_heb_tig_hin_est_bem_bat_guj_tag_jpn_tml_kor_krd_rom_ses_dut_mly_bos_amh_ind_mnd_bul_fbf_nor_hau_urd_alb_mol_ctl_qcu_pan_grk_glc_dgb_mlt_eng_aeg_ben_mao_fre_ven_slo_yor_sun_tha_anl_knd_lda_dyu_azi_rus_afr_uzb_swa_vie_wly_bam_cic_igb	-0.14802817605495	-0.349754030950662	0.727314098527534
189	amr_nor_yor_rus_wly_hau_heb_mol_uzb_azi_zul_jav_cic_alb_eng_bsq_glc_amh_xho_cnt_arw_svk_dyu_por_moo_dut_est_ewe_lda_fin_ukr_tig_geo_bos_guj_lit_mcd_gam_mlt_fre_hun_fbf_ind_afr_tag_jpn_knd_kor_pan_ita_swt_krd_mly_ctl_owc_sun_mnd_swe_igb_slo_chh_scr_ger_urd_rom_qcu_bul_ben_lat_ses_sod_grk_anl_spa_bat_cze_bam_prs_swa_mao_tha_aeg_tml_tsw_ven_tur_hin_pol_aze_dgb_vie_sid_akn_bem_tsn	-0.638067567195278	-1.52596156561851	0.130413226894957
190	mlt_scr_bem_pol_gam_anl_hau_glc_aze_tur_fbf_mly_tsw_eng_ger_bsq_ben_chh_ses_mnd_prs_lat_ven_slo_bam_hin_hun_tsn_akn_fin_bul_aeg_geo_lit_spa_fre_ctl_amr_owc_grk_est_swt_mao_alb_ind_jpn_tml_kor_svk_mol_dgb_cze_jav_guj_sod_tag_cnt_krd_dyu_dut_heb_bos_ukr_rus_swe_qcu_afr_pan_mcd_igb_wly_ita_tig_nor_sun_arw_ewe_rom_zul_bat_tha_sid_knd_lda_swa_azi_urd_por_uzb_moo_vie_amh_cic_xho_yor	-0.30645596239843	-0.725768445696415	0.46980322274861
191	anl_pan_fbf_hin_wly_sod_chh_afr_aze_tur_dgb_tag_ven_guj_lit_bsq_ukr_sid_swt_mnd_ctl_arw_ses_slo_lda_bos_est_yor_igb_fin_spa_gam_geo_rom_mol_krd_svk_tig_amr_prs_hun_swa_sun_rus_ind_jpn_knd_kor_cze_bul_tsw_ita_mao_glc_mlt_bat_cnt_alb_bem_por_owc_mcd_pol_grk_fre_qcu_dut_lat_scr_dyu_heb_nor_amh_eng_jav_ben_xho_swe_bam_mly_tha_aeg_tml_cic_tsn_azi_urd_ger_uzb_ewe_vie_hau_akn_moo_zul	-1.03513652774678	-2.52788790524598	0.0131613843700952
192	anl_ita_bem_slo_amh_chh_hau_cze_aze_uzb_moo_bat_ses_ben_lit_bsq_guj_amr_akn_mnd_pan_ger_tsw_afr_igb_urd_fin_fbf_dgb_est_hin_heb_geo_grk_dut_rus_nor_gam_sid_ctl_hun_lda_mly_mcd_mao_jpn_tml_kor_alb_spa_swa_scr_sun_lat_mlt_ind_cnt_bul_xho_arw_aeg_por_fre_prs_rom_qcu_glc_swe_ukr_ewe_owc_bos_wly_pol_jav_krd_dyu_eng_yor_tag_tha_sod_knd_swt_ven_azi_mol_svk_tur_tsn_vie_tig_cic_bam_zul	-0.326897299140195	-0.773597611903879	0.441130780618142
193	sod_bul_bem_mol_amh_gam_wly_spa_uzb_aze_lda_bat_yor_bos_dut_bsq_rom_owc_tsn_mnd_ger_cze_igb_ita_fbf_svk_hun_zul_ven_fin_urd_sid_geo_ukr_alb_nor_pan_chh_mlt_fre_est_ewe_sun_glc_mao_jpn_knd_kor_lat_rus_swa_ben_mly_arw_aeg_jav_cnt_eng_akn_guj_tig_afr_scr_swe_prs_qcu_krd_grk_slo_ses_heb_lit_hau_pol_tag_ctl_dgb_hin_bam_ind_tha_anl_tml_swt_dyu_azi_mcd_por_tur_moo_vie_amr_cic_tsw_xho	-0.0399064392467302	-0.0939877764603233	0.925321063602141
194	gam_cze_yor_por_heb_anl_tig_dut_tur_aze_tsw_mao_fbf_lat_glc_bsq_bul_owc_swa_cnt_arw_ukr_igb_mol_xho_rom_est_swt_bem_hun_fre_sod_geo_guj_pan_pol_svk_sid_mlt_slo_fin_bam_sun_grk_tag_jpn_knd_kor_swe_mcd_tsn_eng_ind_urd_amh_bat_mnd_scr_cic_ger_chh_ctl_prs_afr_nor_qcu_ita_alb_ben_zul_amr_krd_wly_lit_mly_bos_ewe_rus_moo_jav_tha_aeg_tml_ses_ven_uzb_spa_hin_azi_akn_vie_hau_lda_dyu_dgb	-0.276338171538983	-0.653015916491917	0.515357127357582
195	anl_pan_cic_fre_mlt_heb_aeg_hin_tur_aze_swa_tag_dgb_nor_rom_bsq_grk_gam_bam_cnt_svk_ben_akn_por_ses_lit_fin_swt_moo_hun_alb_sod_geo_spa_lat_urd_slo_owc_amh_bos_est_ewe_bat_rus_mly_jpn_knd_kor_arw_glc_yor_bul_ind_prs_chh_sun_mnd_ctl_tsn_ita_hau_ukr_guj_dut_mol_qcu_krd_scr_ger_tsw_sid_swe_wly_pol_mao_mcd_ven_cze_igb_jav_tha_tig_tml_bem_lda_azi_afr_eng_uzb_dyu_vie_amr_xho_zul_fbf	-0.472048236113739	-1.12215553122455	0.264685189083939
196	amh_glc_yor_svk_sod_gam_tig_ctl_aze_azi_tsw_ind_xho_rus_eng_bsq_guj_sid_dyu_mnd_ben_rom_swa_ita_bam_slo_fin_dgb_fbf_est_lat_aeg_geo_arw_urd_spa_dut_mlt_owc_afr_hun_ewe_sun_scr_bat_jpn_tml_kor_bos_lit_cic_por_jav_fre_wly_mao_cnt_pol_igb_swe_amr_cze_prs_krd_bul_qcu_pan_alb_ger_lda_chh_nor_hau_grk_tag_hin_akn_mcd_ses_mly_tha_heb_knd_zul_swt_uzb_mol_ukr_tur_moo_vie_anl_ven_tsn_bem	-0.36529095790771	-0.872337218458236	0.385271075305103
197	amr_rom_akn_lit_aeg_wly_anl_spa_tur_aze_ewe_jav_tsw_eng_prs_bsq_mcd_sid_bem_mnd_rus_bul_yor_svk_xho_bos_est_swa_dyu_fin_mol_hau_geo_scr_glc_pan_cze_gam_tig_afr_hun_cic_bat_lat_sun_jpn_knd_kor_arw_alb_lda_ctl_mly_ben_sod_mao_cnt_swe_zul_slo_chh_guj_hin_urd_ger_qcu_nor_dut_grk_ven_heb_ita_amh_pol_ind_krd_bam_ukr_fbf_tag_tha_mlt_tml_ses_igb_uzb_por_fre_azi_dgb_vie_owc_moo_tsn_swt	0.0540252303361605	0.127098249263272	0.89913704084733
198	gam_arw_fbf_svk_anl_amr_tig_mol_aze_tur_ewe_jav_tsn_lit_cze_bsq_scr_mlt_ven_cnt_guj_bos_cic_glc_moo_krd_fin_akn_igb_est_ger_sid_geo_spa_alb_dut_lat_amh_wly_ben_hun_dgb_bat_slo_mly_jpn_tml_kor_ctl_pan_bam_swe_tag_urd_heb_sun_mnd_ukr_tsw_prs_aeg_eng_fre_pol_grk_qcu_hin_mcd_bul_xho_owc_rom_chh_por_ind_rus_dyu_nor_bem_mao_tha_hau_knd_ses_lda_azi_afr_ita_uzb_yor_vie_sod_swa_zul_swt	-0.101580301871482	-0.239568119802533	0.811192290958585
199	amh_ben_moo_scr_owc_wly_anl_slo_tur_aze_fbf_sun_lda_lat_mcd_bsq_urd_sod_ven_mnd_fre_eng_yor_swe_tsn_pol_est_igb_akn_hun_por_heb_geo_rom_rus_krd_glc_mlt_aeg_svk_fin_swt_bat_ger_tag_jpn_tml_kor_pan_grk_cic_cze_jav_afr_amr_ind_cnt_prs_dyu_guj_gam_spa_lit_mol_arw_qcu_alb_bul_ita_xho_chh_hin_hau_bos_mly_ctl_ewe_nor_bam_mao_tha_tig_knd_zul_dgb_azi_dut_ukr_uzb_ses_vie_sid_tsw_swa_bem	-0.83151452680681	-2.01019681416859	0.0473071350670112
200	mlt_arw_bam_eng_gam_owc_amh_mcd_uzb_tur_swt_ind_ven_bul_guj_bsq_pan_chh_tsn_mnd_cze_alb_tsw_prs_yor_ben_hun_ewe_dyu_est_pol_amr_geo_slo_dut_lat_ctl_anl_hau_por_fin_bem_mao_afr_bat_jpn_tml_kor_lit_mol_moo_svk_sun_rus_tig_jav_cnt_urd_swa_fre_wly_hin_grk_nor_bos_qcu_ukr_ita_glc_ses_sid_swe_heb_spa_mly_ger_igb_rom_lda_tag_tha_sod_knd_fbf_xho_azi_scr_krd_aze_cic_vie_aeg_akn_zul_dgb	-0.771935352942139	-1.86006032367377	0.0660376454082105
201	sid_grk_dyu_urd_aeg_anl_gam_rus_tur_azi_igb_mly_bam_por_scr_bsq_mol_owc_lda_cnt_lat_pol_ven_ctl_bem_eng_est_zul_tsn_hun_prs_heb_geo_ukr_cze_nor_krd_amr_sod_svk_fin_ewe_sun_mcd_mao_jpn_tml_kor_swe_guj_cic_bos_ind_ita_chh_jav_mnd_glc_swa_fre_mlt_slo_rom_arw_dut_qcu_ben_afr_hin_yor_tig_alb_amh_pan_bat_spa_dgb_lit_moo_tag_tha_wly_knd_akn_tsw_uzb_bul_ger_aze_fbf_vie_hau_swt_xho_ses	-0.361911447863758	-0.857641243669991	0.393295413478994
202	chh_spa_ses_afr_wly_amr_owc_alb_azi_uzb_lda_tag_swt_ben_pan_bsq_bul_gam_xho_mnd_lit_krd_cic_grk_moo_eng_fin_bam_tsn_hun_cze_aeg_geo_ita_dut_swe_scr_sod_heb_nor_est_swa_ind_mol_mly_jpn_tml_kor_prs_por_tsw_slo_bat_lat_hau_sun_cnt_rus_dyu_ctl_amh_glc_pol_ukr_bos_qcu_urd_fre_arw_dgb_anl_hin_sid_guj_jav_mcd_fbf_rom_akn_mao_tha_mlt_knd_zul_ewe_aze_ger_svk_tur_ven_vie_tig_igb_yor_bem	-0.780242304641495	-1.88689281126109	0.0622941007563532
203	tig_mcd_swa_ctl_aeg_amr_wly_por_aze_azi_bem_jav_yor_grk_scr_bsq_alb_anl_ses_mnd_bul_svk_zul_rom_lda_glc_fin_tsn_ewe_est_mol_chh_geo_guj_eng_dut_urd_sod_owc_arw_hun_fbf_bat_lit_ind_jpn_tml_kor_swe_fre_tsw_prs_mao_pol_sid_mly_cnt_nor_xho_krd_amh_spa_rus_bos_ger_qcu_ita_ben_lat_moo_mlt_cze_gam_ukr_tag_afr_dyu_slo_bam_sun_tha_heb_knd_igb_akn_uzb_pan_hin_tur_swt_vie_hau_ven_dgb_cic	-0.560364256975738	-1.33603888722404	0.184796654572176
204	sod_ger_lda_nor_gam_owc_sid_pol_uzb_tur_akn_bat_swa_fre_lit_bsq_swe_tig_igb_cnt_dut_lat_ewe_afr_ven_svk_hun_xho_tsw_fin_pan_amh_geo_mcd_arw_krd_bos_aeg_amr_ben_est_cic_ind_rom_sun_jpn_tml_kor_guj_bul_bem_ukr_mao_cze_heb_mly_mnd_ctl_bam_urd_hau_rus_hin_ita_slo_qcu_prs_alb_scr_swt_mlt_eng_wly_grk_jav_mol_yor_por_dyu_tag_tha_chh_knd_moo_fbf_aze_spa_glc_azi_tsn_vie_anl_zul_ses_dgb	-0.171174699744029	-0.404424297223827	0.686829342006272
205	mlt_scr_moo_ger_anl_wly_hau_bul_tur_uzb_fbf_ind_ewe_ukr_slo_bsq_mol_aeg_yor_cnt_arw_dut_ses_ben_zul_glc_hun_xho_tsw_fin_ctl_amr_geo_alb_ita_prs_pol_chh_owc_cze_est_bam_sun_lat_jav_jpn_knd_kor_por_bos_dgb_grk_mao_guj_heb_mly_mnd_svk_lda_spa_sod_nor_mcd_krd_rus_qcu_rom_eng_urd_cic_sid_afr_tig_pan_bat_lit_swt_fre_dyu_tag_tha_gam_tml_swa_bem_azi_swe_hin_aze_akn_vie_amh_tsn_ven_igb	-0.261291271590572	-0.617790557158671	0.538223301221743
206	mlt_bul_cic_urd_chh_sod_wly_dut_aze_uzb_swt_sun_xho_por_bos_bsq_eng_owc_yor_cnt_svk_grk_moo_nor_ses_pan_fin_lda_tsn_est_cze_anl_geo_lit_arw_guj_glc_amr_aeg_ita_hun_igb_bat_alb_mao_jpn_knd_kor_mol_swe_zul_krd_jav_afr_heb_ind_mnd_ukr_bam_slo_sid_ctl_ger_hin_rom_qcu_ben_fre_spa_ewe_tig_mcd_hau_prs_tag_rus_dyu_scr_dgb_mly_tha_amh_tml_fbf_ven_tur_lat_pol_azi_tsw_vie_gam_swa_bem_akn	-0.599236953750834	-1.4305173712897	0.155919983460728
207	anl_afr_ewe_scr_aeg_sod_sid_lat_uzb_azi_moo_mao_ses_slo_fre_bsq_arw_gam_ven_mnd_eng_mol_dgb_pan_tsw_swe_fin_cic_swt_hun_guj_mlt_geo_lit_por_ita_bul_wly_heb_rom_est_bam_mly_prs_bat_jpn_tml_kor_rus_ctl_akn_svk_sun_krd_owc_jav_cnt_urd_bem_ben_amr_alb_spa_glc_bos_qcu_nor_mcd_grk_dyu_tig_dut_hau_ukr_tag_hin_tsn_cze_swa_ind_tha_amh_knd_lda_igb_aze_ger_pol_tur_zul_vie_chh_yor_xho_fbf	0.567731550398823	1.34058247961497	0.183321625132888
208	aeg_glc_dyu_rus_chh_hau_anl_ukr_aze_azi_zul_jav_yor_swe_lit_bsq_bos_sod_lda_mnd_spa_por_ses_ctl_bem_bul_fin_dgb_swa_hun_prs_mlt_geo_svk_slo_alb_guj_sid_tig_grk_est_bam_bat_scr_sun_jpn_tml_kor_urd_ger_igb_ben_tag_arw_amh_mly_cnt_dut_tsn_nor_wly_pan_fre_eng_rom_qcu_cze_ita_afr_moo_heb_pol_gam_hin_ind_mcd_cic_krd_ven_mao_tha_amr_knd_xho_akn_tur_mol_lat_uzb_fbf_vie_owc_tsw_swt_ewe	-0.761869565509952	-1.83220578945244	0.0701212298566064
209	tig_swe_swa_cze_wly_sid_gam_rom_azi_tur_bam_bat_akn_glc_ctl_bsq_lit_aeg_swt_mnd_pan_prs_xho_dut_zul_ben_est_moo_fbf_hun_fre_amr_geo_arw_bos_spa_rus_chh_amh_urd_fin_tsn_jav_mol_mly_jpn_knd_kor_eng_por_dyu_grk_ind_alb_anl_tag_cnt_lat_dgb_ukr_mlt_guj_bul_krd_svk_qcu_scr_hin_ita_yor_owc_pol_heb_mcd_sun_ger_tsw_slo_igb_mao_tha_hau_tml_ven_lda_uzb_afr_nor_aze_cic_vie_sod_ses_bem_ewe	0.222822980434488	0.524839633797182	0.600943579916826
210	anl_ukr_fbf_rom_mlt_sid_sod_mcd_uzb_tur_akn_sun_ewe_glc_grk_bsq_afr_amh_ven_mnd_spa_ger_moo_guj_lda_ctl_hun_zul_tsw_est_pan_amr_geo_eng_prs_hin_rus_chh_gam_svk_fin_yor_bat_bul_ind_jpn_knd_kor_krd_por_swt_mol_mly_slo_wly_tag_cnt_swe_swa_bos_aeg_lit_arw_dut_cze_qcu_urd_scr_ben_dyu_owc_nor_hau_alb_mao_lat_xho_fre_cic_jav_tha_heb_tml_bem_dgb_aze_pol_ita_azi_ses_vie_tig_tsn_igb_bam	-0.438072681830141	-1.04027595455478	0.300908653029179
211	owc_grk_yor_prs_tig_gam_sod_rus_uzb_aze_dgb_mao_xho_swe_ctl_bsq_lat_sid_swt_cnt_mol_arw_akn_mcd_lda_rom_fin_bam_cic_est_bos_chh_geo_scr_guj_ukr_fre_amh_anl_eng_hun_ewe_bat_glc_sun_jpn_tml_kor_afr_cze_moo_slo_ind_nor_heb_jav_mnd_lit_ses_spa_hau_ben_krd_bul_hin_qcu_ger_svk_dut_tsw_amr_urd_wly_ita_tag_pol_ven_por_igb_mly_tha_aeg_knd_tsn_swa_tur_pan_alb_azi_bem_vie_mlt_zul_dyu_fbf	-0.599974377801576	-1.43521836465923	0.154579554978353
212	heb_swe_swa_mol_hau_wly_gam_pol_azi_aze_tsw_sun_akn_ger_arw_bsq_ukr_owc_cic_mnd_bul_ben_dgb_mcd_yor_cze_fin_swt_bem_est_eng_amh_geo_guj_fre_spa_por_aeg_tig_dut_hun_ewe_tag_slo_bat_jpn_tml_kor_urd_prs_ven_bos_jav_krd_sid_mly_cnt_pan_fbf_lat_sod_rus_svk_afr_hin_qcu_alb_lit_ita_lda_chh_grk_mlt_rom_ind_glc_bam_nor_zul_mao_tha_amr_knd_moo_ses_uzb_ctl_scr_tur_dyu_vie_anl_xho_tsn_igb	-0.381443574547131	-0.904267667664389	0.368189990447981
213	gam_rom_swa_mol_owc_aeg_chh_cze_azi_aze_xho_sun_igb_hin_alb_bsq_krd_amr_tsw_mnd_afr_rus_akn_ger_ses_bos_fin_yor_zul_est_ctl_sid_geo_grk_dut_pan_pol_mlt_hau_nor_hun_ven_ind_glc_jav_jpn_tml_kor_ita_por_ewe_ben_bat_mcd_sod_mao_cnt_ukr_bam_scr_wly_prs_fre_bul_urd_qcu_guj_eng_lat_bem_tig_arw_amh_spa_tag_svk_moo_slo_swt_mly_tha_heb_knd_dyu_dgb_uzb_swe_lit_tur_fbf_vie_anl_cic_lda_tsn	-1.02961123506731	-2.51251526180884	0.0137097366622356
214	tig_ukr_tsn_svk_wly_owc_amr_mol_uzb_azi_bem_mao_bam_ger_pol_bsq_dut_chh_ven_cnt_bul_pan_dyu_rom_akn_arw_est_dgb_fbf_fin_prs_hau_geo_spa_lat_krd_ben_aeg_anl_por_hun_igb_tag_urd_mly_jpn_knd_kor_grk_slo_yor_ita_ind_swe_sid_sun_mnd_bos_ses_eng_gam_hin_afr_alb_glc_qcu_nor_fre_cze_lda_mlt_guj_amh_rus_jav_mcd_swa_scr_moo_bat_tha_heb_tml_tsw_swt_tur_lit_ctl_aze_ewe_vie_sod_xho_cic_zul	-0.924597854917339	-2.24011532465055	0.0274652660216231
215	aeg_rus_dgb_ctl_wly_amr_chh_mcd_azi_uzb_swt_mly_swa_slo_pol_bsq_swe_gam_ewe_mnd_urd_svk_tsn_bul_dyu_hin_hun_bam_yor_est_nor_sod_geo_rom_scr_por_lit_owc_heb_spa_fin_zul_mao_bos_bat_jpn_tml_kor_cze_mol_ses_eng_ind_ben_hau_sun_cnt_lat_cic_fre_amh_glc_ukr_pan_krd_qcu_grk_arw_ger_moo_tig_ita_anl_alb_jav_prs_igb_guj_ven_tag_tha_mlt_knd_tsw_akn_tur_afr_dut_aze_xho_vie_sid_fbf_bem_lda	-0.557554131882887	-1.32879406666868	0.187167042652772
216	mlt_rus_swa_svk_gam_tig_heb_lat_aze_azi_swt_ind_ewe_urd_afr_bsq_dut_sod_tsw_cnt_pan_bos_cic_guj_bem_fre_fin_xho_yor_est_arw_chh_geo_alb_grk_ctl_hin_sid_owc_bul_hun_bam_jav_prs_tag_jpn_knd_kor_mol_scr_dyu_rom_mao_ukr_aeg_mly_mnd_spa_lda_glc_amr_pol_cze_nor_lit_qcu_ita_por_krd_igb_wly_eng_anl_slo_bat_swe_akn_ger_zul_sun_tha_amh_tml_ses_moo_tur_mcd_ben_uzb_fbf_vie_hau_tsn_ven_dgb	-0.0825467386090034	-0.194617121267847	0.84611721164907
217	sod_rom_akn_dut_sid_heb_owc_ukr_azi_tur_swt_ind_dgb_krd_slo_bsq_arw_amr_lda_cnt_lat_por_ven_pan_dyu_eng_hun_tsw_bem_fin_lit_wly_geo_nor_ita_alb_pol_tig_gam_bos_est_ses_mao_svk_tag_jpn_knd_kor_hin_afr_swa_spa_mly_scr_hau_bat_mnd_prs_zul_ger_mlt_urd_mol_cze_mcd_qcu_bul_guj_swe_xho_chh_ctl_anl_grk_sun_rus_igb_glc_tsn_jav_tha_aeg_tml_cic_bam_uzb_fre_ben_aze_yor_vie_amh_moo_ewe_fbf	-0.467304485949572	-1.11011871627445	0.26980999544198
218	owc_mcd_fbf_ita_heb_aeg_amh_nor_azi_tur_igb_bat_xho_dut_por_bsq_mol_hau_yor_cnt_pan_scr_ses_krd_moo_alb_est_akn_swa_hun_ger_gam_geo_rom_hin_bos_glc_sod_tig_prs_fin_tsw_ind_eng_tag_jpn_knd_kor_spa_grk_ewe_lit_mao_cze_wly_sun_mnd_swe_cic_pol_chh_ben_slo_ukr_svk_qcu_urd_ctl_afr_bam_anl_arw_amr_bul_mly_rus_dgb_guj_bem_jav_tha_sid_tml_tsn_dyu_aze_fre_lat_uzb_swt_vie_mlt_lda_ven_zul	0.290082845753584	0.682744685276595	0.496465395797564
219	wly_ger_xho_bos_hau_anl_chh_grk_aze_tur_igb_sun_swt_arw_mol_bsq_ita_mlt_ses_cnt_lat_mcd_tsn_svk_moo_glc_hun_zul_bam_est_hin_tig_geo_pol_ukr_por_fre_heb_owc_cze_fin_tsw_mao_slo_tag_jpn_tml_kor_guj_bul_ven_rom_bat_rus_amr_jav_mnd_alb_dgb_swe_sod_afr_nor_spa_pan_qcu_urd_dut_scr_swa_gam_eng_aeg_ctl_mly_lit_yor_krd_ewe_ind_tha_sid_knd_fbf_cic_uzb_prs_ben_azi_dyu_vie_amh_lda_akn_bem	0.114496336208175	0.269361300280058	0.788248386442197
220	mlt_ukr_tsw_arw_anl_owc_wly_eng_aze_tur_tsn_mao_swa_ita_afr_bsq_nor_gam_ewe_cnt_scr_por_xho_hin_yor_urd_hun_dgb_akn_est_lit_aeg_geo_dut_spa_prs_ger_amh_sid_rus_fin_ses_sun_fre_tag_jpn_tml_kor_swe_slo_dyu_krd_ind_grk_heb_bat_mnd_ben_zul_cze_chh_pol_bul_ctl_guj_qcu_glc_alb_bos_lda_tig_mcd_sod_rom_jav_pan_igb_svk_bem_mly_tha_hau_knd_ven_fbf_uzb_mol_lat_azi_cic_vie_amr_moo_swt_bam	0.0230673507571962	0.0543809863244188	0.956748278933087
221	chh_glc_tsn_bul_tig_mlt_amr_ctl_tur_aze_ven_jav_dyu_lat_fre_bsq_svk_owc_yor_mnd_ita_dut_dgb_por_bam_pan_hun_cic_tsw_fin_bos_anl_geo_ger_hin_rus_spa_gam_aeg_ben_est_akn_sun_urd_tag_jpn_knd_kor_slo_arw_xho_prs_mly_scr_hau_mao_cnt_afr_bem_lit_sod_grk_pol_alb_nor_qcu_ukr_rom_mol_moo_wly_mcd_amh_krd_ind_cze_ewe_eng_ses_bat_tha_sid_tml_swa_zul_azi_guj_swe_uzb_lda_vie_heb_fbf_swt_igb	-0.564201648729136	-1.34674194252496	0.181336197617886
222	hau_ukr_bem_ita_mlt_chh_wly_scr_tur_aze_ewe_mly_bam_rus_hin_bsq_spa_gam_akn_mnd_arw_nor_ven_krd_yor_grk_fin_zul_tsw_hun_mcd_owc_geo_svk_ben_alb_por_aeg_sod_ctl_est_swa_mao_afr_sun_jpn_knd_kor_urd_rom_ses_dut_bat_pol_tig_jav_cnt_glc_dyu_slo_amr_bos_mol_cze_lit_qcu_ger_pan_swe_cic_heb_lat_anl_eng_tag_bul_fbf_guj_xho_ind_tha_sid_tml_moo_lda_uzb_prs_fre_azi_igb_vie_amh_tsn_dgb_swt	0.26208221563692	0.617568983509658	0.538368754455041
223	sid_mol_tsw_swe_mlt_owc_sod_guj_uzb_tur_moo_mao_igb_glc_arw_bsq_ita_aeg_yor_mnd_ger_grk_lda_mcd_cic_alb_hun_ses_fbf_fin_ben_heb_geo_bul_bos_rus_lat_anl_amr_pan_est_swa_sun_spa_mly_jpn_tml_kor_scr_slo_bam_nor_jav_pol_chh_ind_cnt_prs_akn_fre_tig_hin_urd_rom_eng_qcu_cze_svk_krd_swt_wly_afr_hau_dut_tag_por_ewe_lit_bem_bat_tha_gam_knd_dyu_ven_azi_ctl_ukr_aze_dgb_vie_amh_xho_zul_tsn	-0.39295253796137	-0.93225349894287	0.35361947476966
224	mlt_pol_dyu_arw_chh_tig_wly_rus_azi_aze_yor_sun_fbf_svk_rom_bsq_grk_heb_swt_cnt_urd_hin_tsn_scr_bem_ben_est_akn_cic_hun_cze_amh_geo_fre_bul_pan_lit_sod_owc_lat_fin_lda_bat_spa_mly_jpn_knd_kor_glc_por_ewe_prs_mao_slo_gam_ind_mnd_dut_bam_ger_aeg_eng_mcd_ctl_krd_qcu_guj_swe_mol_xho_anl_alb_amr_nor_jav_ita_ses_bos_moo_tag_tha_sid_tml_tsw_igb_tur_afr_ukr_uzb_zul_vie_hau_dgb_swa_ven	-0.292283836514361	-0.692737595127133	0.490200492686374
225	anl_scr_dgb_spa_sod_mlt_owc_ukr_tur_azi_akn_mao_igb_cze_eng_bsq_ita_wly_lda_cnt_lit_afr_dyu_svk_zul_bul_fin_swt_fbf_est_dut_aeg_geo_hin_swe_rus_mol_hau_tig_lat_hun_bam_jav_guj_bat_jpn_tml_kor_urd_bos_swa_ben_sun_fre_amr_tag_mnd_krd_cic_arw_amh_nor_por_prs_grk_qcu_glc_rom_ger_ven_sid_ctl_gam_pan_mly_mcd_moo_alb_ses_ind_tha_chh_knd_tsn_xho_uzb_slo_pol_aze_bem_vie_heb_yor_tsw_ewe	-0.37046635953648	-0.879309443607799	0.381499898088623
226	heb_bos_ses_svk_amh_sod_anl_arw_uzb_tur_ven_mao_xho_urd_cze_bsq_swe_wly_zul_cnt_grk_krd_yor_eng_bam_ita_hun_akn_cic_fin_por_chh_geo_bul_ger_pol_spa_amr_owc_scr_est_tsn_sun_pan_tag_jpn_knd_kor_nor_ukr_tsw_hin_ind_prs_mlt_jav_mnd_mcd_swa_lat_gam_rom_ben_glc_mol_qcu_lit_fre_afr_dyu_tig_dut_aeg_alb_mly_slo_moo_rus_lda_bat_tha_hau_tml_fbf_swt_azi_guj_ctl_aze_bem_vie_sid_ewe_igb_dgb	0.146733275355288	0.345160881102709	0.730752865391052
227	chh_afr_tsw_slo_heb_sod_sid_rom_tur_aze_igb_mao_yor_scr_urd_bsq_cze_amh_dyu_mnd_guj_swe_cic_pol_lda_glc_est_bam_swa_hun_spa_gam_geo_ctl_hin_eng_ukr_aeg_tig_ger_fin_akn_ind_rus_jav_jpn_tml_kor_ben_mol_swt_bos_mly_fre_owc_sun_cnt_arw_ewe_dut_anl_lit_svk_nor_ita_qcu_grk_pan_bul_ven_amr_lat_mlt_prs_bat_alb_bem_krd_zul_tag_tha_wly_knd_fbf_ses_uzb_mcd_por_azi_moo_vie_hau_tsn_dgb_xho	0.233091379631313	0.549468926512876	0.584000724587779
228	amh_grk_igb_guj_owc_aeg_wly_hin_uzb_azi_zul_jav_tsn_ukr_eng_bsq_rus_tig_bem_mnd_dut_svk_tsw_rom_moo_pan_hun_dgb_bam_fin_swe_amr_geo_pol_mcd_ctl_afr_heb_chh_ger_est_lda_sun_ita_mao_jpn_tml_kor_cze_spa_ven_lit_ind_glc_mlt_mly_cnt_slo_swa_mol_hau_arw_fre_bos_scr_qcu_lat_nor_bul_xho_sod_ben_gam_urd_tag_alb_ewe_krd_dyu_bat_tha_anl_knd_cic_akn_aze_por_prs_tur_swt_vie_sid_yor_ses_fbf	-0.075318254654185	-0.177582304678871	0.859437236605431
229	amr_arw_tsn_krd_heb_wly_tig_urd_azi_aze_ses_mly_ewe_grk_ger_bsq_mcd_gam_akn_mnd_ben_lit_cic_glc_moo_rom_est_bam_lda_fin_ukr_mlt_geo_eng_slo_guj_scr_chh_sid_cze_hun_zul_jav_pol_tag_jpn_tml_kor_por_nor_ven_spa_sun_ctl_hau_ind_cnt_hin_tsw_pan_owc_bul_swe_dut_afr_qcu_mol_rus_svk_dyu_aeg_alb_sod_bos_bat_lat_dgb_prs_yor_mao_tha_amh_knd_igb_swt_tur_fre_ita_uzb_fbf_vie_anl_xho_swa_bem	0.24746065837864	0.582847662990412	0.561406465398154
230	tig_afr_cic_hin_hau_sod_anl_arw_tur_azi_ses_sun_swa_mol_swe_bsq_spa_sid_ven_mnd_ctl_guj_dyu_lat_swt_fre_fin_tsn_xho_est_ben_amh_geo_rom_por_grk_prs_heb_mlt_scr_hun_yor_mao_svk_bat_jpn_knd_kor_ger_bos_zul_bul_jav_rus_chh_ind_cnt_glc_lda_ukr_gam_urd_slo_eng_pol_qcu_cze_pan_mcd_igb_wly_nor_amr_ita_mly_alb_tsw_lit_bem_tag_tha_owc_tml_moo_fbf_uzb_krd_dut_aze_bam_vie_aeg_ewe_dgb_akn	-0.111086443725433	-0.262021703798731	0.793884193221263
231	hau_cze_swt_ctl_gam_amr_chh_lat_aze_azi_cic_tag_lda_ben_ita_bsq_rus_owc_igb_cnt_grk_svk_fbf_mcd_xho_mol_hun_dgb_tsn_est_rom_sod_geo_guj_pan_por_nor_heb_aeg_dut_fin_yor_jav_pol_ind_jpn_knd_kor_slo_krd_swa_swe_sun_scr_wly_mly_mnd_arw_bam_eng_tig_ukr_hin_prs_spa_qcu_afr_lit_bos_ses_amh_glc_sid_urd_bat_ger_ewe_fre_dyu_mao_tha_mlt_tml_zul_akn_uzb_bul_alb_tur_bem_vie_anl_ven_tsw_moo	-1.01871106991593	-2.48574737088517	0.0147136730116888
232	wly_ita_swa_scr_sid_amh_gam_por_uzb_aze_dgb_bat_moo_afr_arw_bsq_mcd_mlt_cic_mnd_swe_rus_zul_lit_xho_eng_est_bam_ses_fin_rom_heb_geo_fre_svk_grk_nor_amr_chh_glc_hun_dyu_mao_urd_jav_jpn_knd_kor_guj_ger_yor_ukr_mly_slo_sod_ind_cnt_krd_fbf_pol_anl_alb_lat_spa_ben_qcu_bos_mol_dut_lda_aeg_pan_tig_bul_tag_ctl_bem_hin_akn_sun_tha_hau_tml_ven_tsn_tur_cze_prs_azi_ewe_vie_owc_igb_tsw_swt	0.554370270574967	1.32387412701567	0.188789728163951
233	wly_fre_lda_hin_gam_tig_amr_swe_aze_tur_tsn_jav_ewe_pol_arw_bsq_nor_hau_tsw_cnt_cze_afr_yor_svk_cic_spa_hun_bem_ses_est_eng_owc_geo_scr_glc_grk_dut_aeg_chh_pan_fin_moo_mao_prs_sun_jpn_knd_kor_ukr_mol_dgb_por_mly_slo_amh_ind_mnd_mcd_zul_alb_mlt_krd_urd_bul_ben_qcu_ctl_lat_rus_xho_sid_guj_sod_lit_bat_ger_swa_bos_fbf_tag_tha_anl_tml_swt_dyu_uzb_ita_rom_azi_ven_vie_heb_bam_akn_igb	-1.11966672553378	-2.75557845633886	0.00704973859334335
234	anl_lit_fbf_scr_mlt_wly_amr_swe_aze_azi_moo_mao_igb_krd_alb_bsq_lat_tig_swa_cnt_pol_bul_ven_rus_dgb_ita_fin_tsn_lda_est_mcd_heb_geo_urd_grk_guj_mol_sod_amh_prs_hun_dyu_mly_ben_bat_jpn_knd_kor_arw_ctl_xho_afr_tag_fre_chh_jav_mnd_glc_zul_por_gam_ger_bos_spa_nor_qcu_rom_slo_eng_bam_hau_hin_aeg_cze_sun_dut_cic_ukr_ses_ind_tha_owc_tml_akn_swt_uzb_svk_pan_tur_yor_vie_sid_tsw_bem_ewe	0.0829971053847673	0.195279436627263	0.845600203050405
235	sod_arw_swa_afr_amh_owc_heb_grk_aze_uzb_moo_mao_ven_por_svk_bsq_bul_wly_cic_cnt_spa_scr_yor_eng_tsn_mcd_est_fbf_ewe_fin_ita_aeg_geo_pan_mol_urd_dut_gam_hau_bos_hun_dyu_bat_guj_mly_jpn_tml_kor_fre_rom_zul_slo_jav_lit_anl_sun_mnd_pol_igb_ben_mlt_ctl_ger_rus_krd_qcu_swe_cze_glc_lda_chh_lat_tig_alb_ind_ukr_xho_prs_swt_tag_tha_amr_knd_akn_tsw_azi_hin_nor_tur_bam_vie_sid_bem_ses_dgb	-0.216015726893297	-0.510076898179355	0.611206047929479
236	mlt_afr_dyu_slo_sid_hau_tig_grk_aze_tur_bam_ind_tsw_ger_bos_bsq_prs_sod_xho_mnd_ita_nor_moo_arw_swt_dut_hun_zul_yor_fin_mcd_aeg_geo_lit_bul_rom_spa_amh_wly_guj_est_cic_mao_krd_mly_jpn_knd_kor_ben_lat_fbf_cze_bat_svk_heb_sun_cnt_ctl_ewe_por_amr_mol_pol_scr_fre_qcu_rus_pan_alb_ven_gam_swe_chh_hin_jav_ukr_ses_glc_bem_tag_tha_anl_tml_lda_swa_uzb_urd_eng_azi_tsn_vie_owc_akn_igb_dgb	-0.641718253575286	-1.53491538469211	0.128199777750081
237	chh_hin_dgb_bos_mlt_sid_aeg_swe_azi_uzb_ewe_bat_ses_ctl_ben_bsq_mol_amr_igb_cnt_prs_ukr_bam_bul_zul_grk_fin_cic_fbf_est_cze_tig_geo_alb_slo_lit_svk_heb_amh_scr_hun_swt_mly_arw_sun_jpn_tml_kor_por_fre_lda_rus_mao_pol_sod_jav_mnd_afr_akn_lat_gam_pan_mcd_eng_ita_qcu_rom_urd_nor_dyu_anl_glc_hau_krd_tag_dut_moo_spa_xho_ind_tha_owc_knd_swa_yor_aze_ger_guj_tur_tsw_vie_wly_bem_tsn_ven	0.046295082237707	0.108947188592891	0.913479105576369
238	sid_cze_moo_slo_tig_wly_mlt_bos_uzb_tur_tsn_ind_akn_arw_glc_bsq_pan_amr_ven_cnt_ger_ita_swa_por_bem_afr_fin_ewe_cic_hun_ctl_aeg_geo_urd_pol_ukr_dut_sod_anl_hin_est_igb_mly_alb_jav_jpn_knd_kor_prs_svk_dyu_rus_mao_fre_heb_bat_mnd_swe_fbf_mcd_chh_scr_nor_lat_ben_qcu_krd_guj_mol_swt_hau_grk_gam_bul_sun_eng_bam_lit_xho_tag_tha_owc_tml_zul_dgb_aze_spa_rom_azi_tsw_vie_amh_yor_lda_ses	-0.729543612655942	-1.75180813039503	0.0831032665650704
239	wly_krd_swt_ben_amr_anl_tig_ger_tur_azi_tsw_bat_swa_alb_lat_bsq_eng_gam_zul_cnt_hin_urd_bam_rus_dgb_pan_hun_fbf_igb_est_dut_owc_geo_guj_bos_afr_por_chh_sid_ita_fin_bem_ind_slo_jav_jpn_knd_kor_cze_bul_ses_rom_sun_ctl_amh_mao_mnd_lit_ven_mcd_hau_spa_arw_glc_mol_qcu_pol_fre_scr_ewe_aeg_ukr_mlt_swe_mly_grk_xho_svk_moo_tag_tha_heb_tml_yor_tsn_uzb_prs_nor_aze_dyu_vie_sod_akn_lda_cic	0.0293343453093244	0.0691440496641121	0.945023412151067
240	gam_por_dgb_bos_aeg_heb_amh_rom_azi_aze_fbf_tag_igb_svk_nor_bsq_hin_owc_ses_cnt_swe_cze_bam_glc_ewe_bul_est_swt_tsn_hun_ukr_anl_geo_urd_guj_rus_lat_amr_tig_krd_fin_yor_mly_arw_bat_jpn_tml_kor_ben_dut_xho_spa_jav_prs_sid_sun_mnd_scr_zul_pol_chh_grk_mcd_fre_alb_qcu_afr_mol_ita_swa_mlt_eng_hau_lit_mao_ctl_bem_slo_ven_ind_tha_sod_knd_akn_tsw_tur_ger_pan_uzb_cic_vie_wly_dyu_lda_moo	-0.457890964024363	-1.08866053565863	0.279116738267998
241	heb_spa_swa_grk_sid_amr_owc_pol_aze_azi_cic_jav_swt_eng_ctl_bsq_swe_hau_xho_cnt_ita_mcd_tsn_lit_yor_bul_est_akn_ewe_fin_fre_sod_geo_por_svk_dut_krd_aeg_anl_slo_hun_ses_sun_rus_bat_jpn_knd_kor_guj_rom_fbf_pan_mao_urd_amh_ind_mnd_afr_dyu_bos_wly_scr_ger_ukr_nor_qcu_lat_ben_hin_lda_mlt_cze_gam_prs_tag_arw_igb_mol_tsw_mly_tha_chh_tml_moo_bam_uzb_alb_glc_tur_dgb_vie_tig_zul_ven_bem	-0.898114994087723	-2.17381586936534	0.0322581134906994
242	aeg_ben_swt_fre_amr_owc_wly_lat_azi_uzb_cic_tag_ewe_afr_bos_bsq_svk_amh_tsw_mnd_bul_pan_swa_por_zul_urd_fin_yor_lda_est_hin_heb_geo_cze_eng_slo_dut_sid_anl_krd_hun_ses_ind_nor_sun_jpn_knd_kor_ger_rom_bam_grk_jav_pol_sod_mao_cnt_swe_ven_glc_gam_alb_ita_scr_spa_qcu_guj_ctl_ukr_igb_chh_lit_hau_prs_mly_rus_fbf_arw_tsn_bat_tha_mlt_tml_dyu_moo_aze_mol_mcd_tur_xho_vie_tig_akn_dgb_bem	-0.405993467499782	-0.962686577160243	0.338201299967769
243	mlt_ctl_bam_glc_gam_tig_wly_ben_uzb_azi_fbf_bat_yor_swe_prs_bsq_lit_sid_akn_mnd_cze_dut_igb_alb_lda_fre_hun_moo_swt_fin_guj_aeg_geo_svk_krd_grk_ukr_anl_chh_ger_est_swa_sun_rus_mly_jpn_knd_kor_urd_pan_dgb_por_tag_bul_sod_ind_cnt_scr_tsw_mol_amr_spa_mcd_lat_eng_qcu_pol_rom_hin_xho_heb_ita_hau_nor_mao_arw_tsn_afr_ses_jav_tha_amh_tml_ven_cic_tur_slo_bos_aze_ewe_vie_owc_dyu_bem_zul	-0.362183258682321	-0.860460567526389	0.391748072956824
244	amh_pan_tsn_eng_owc_hau_wly_krd_aze_uzb_akn_mly_yor_lit_urd_bsq_svk_mlt_bam_cnt_ita_fre_fbf_glc_bem_alb_hun_ses_zul_fin_bul_chh_geo_prs_arw_pol_guj_sod_aeg_mol_est_swa_bat_hin_sun_jpn_tml_kor_cze_ger_dyu_bos_tag_slo_heb_ind_mnd_afr_ven_spa_amr_grk_ctl_ben_rus_qcu_rom_lat_swe_cic_gam_mcd_tig_ukr_jav_por_igb_dut_dgb_mao_tha_sid_knd_xho_swt_tur_nor_scr_azi_ewe_vie_anl_lda_tsw_moo	-0.472776571310225	-1.1239447829219	0.263929254315749
245	amh_alb_cic_cze_heb_sid_anl_bul_azi_tur_xho_mly_swt_fre_por_bsq_lit_owc_yor_cnt_guj_ctl_fbf_afr_ven_slo_fin_tsn_akn_est_pan_gam_geo_dut_mcd_ita_ukr_mlt_chh_scr_hun_bem_jav_swe_ind_jpn_tml_kor_pol_lat_lda_spa_sun_krd_sod_tag_mnd_prs_tsw_urd_tig_eng_hin_arw_grk_qcu_glc_mol_ger_bam_amr_bos_wly_nor_mao_rom_moo_ben_swa_bat_tha_aeg_knd_igb_dyu_aze_rus_svk_uzb_ewe_vie_hau_zul_ses_dgb	0.644228749256967	1.52351684595504	0.131022787145411
246	wly_swe_xho_lat_amh_hau_tig_slo_azi_uzb_bem_mly_swt_pol_grk_bsq_spa_sid_fbf_mnd_ben_eng_swa_rom_dgb_alb_est_yor_moo_fin_fre_mlt_geo_ger_urd_rus_pan_amr_gam_lit_hun_tsn_bat_svk_sun_jpn_tml_kor_ctl_prs_bam_por_jav_bos_aeg_ind_cnt_ita_dyu_mcd_anl_dut_guj_scr_hin_qcu_cze_afr_ukr_igb_chh_krd_owc_glc_mao_arw_cic_bul_akn_tag_tha_heb_knd_ewe_lda_tur_nor_mol_aze_zul_vie_sod_ven_ses_tsw	-0.120854154584893	-0.285302672853332	0.776046696058077
247	anl_mol_yor_lat_wly_heb_tig_dut_aze_uzb_bam_mao_bem_lit_eng_bsq_hin_amr_tsn_cnt_glc_ukr_igb_prs_fbf_bul_fin_akn_swt_est_cze_owc_geo_krd_ger_scr_por_amh_gam_svk_hun_ven_sun_pan_bat_jpn_tml_kor_afr_bos_zul_rus_ind_rom_mlt_tag_mnd_grk_dgb_fre_chh_pol_ctl_guj_ben_qcu_spa_alb_ita_dyu_hau_nor_sid_mcd_jav_arw_swa_slo_ewe_mly_tha_aeg_knd_xho_lda_tur_urd_swe_azi_moo_vie_sod_cic_tsw_ses	-0.808533973362273	-1.94397206818916	0.0549214028254864
248	hau_bos_xho_ger_anl_wly_amr_scr_tur_uzb_dgb_mao_zul_lit_mol_bsq_afr_sod_moo_cnt_arw_ita_swa_bul_ses_eng_est_bam_ven_fin_urd_gam_geo_rom_spa_grk_pol_owc_chh_mcd_hun_yor_jav_krd_bat_jpn_knd_kor_dut_rus_igb_cze_mly_hin_mlt_tag_mnd_ukr_akn_ctl_amh_lat_fre_slo_ben_qcu_alb_guj_svk_fbf_sid_swe_aeg_prs_ind_por_lda_nor_dyu_sun_tha_heb_tml_tsw_swt_aze_pan_glc_azi_cic_vie_tig_tsn_ewe_bem	0.147854136674216	0.347538167555365	0.728972363754187
249	gam_grk_tsn_hin_owc_anl_hau_lat_azi_aze_dyu_mao_ewe_prs_svk_bsq_bos_amh_swt_cnt_afr_alb_igb_arw_fbf_mol_est_zul_cic_fin_mcd_mlt_geo_ukr_ctl_scr_urd_chh_tig_krd_hun_bam_mly_ita_sun_jpn_knd_kor_glc_lit_akn_eng_tag_nor_heb_jav_mnd_dut_ven_cze_sod_swe_rom_spa_fre_qcu_pan_guj_rus_dgb_sid_pol_aeg_bul_ind_por_swa_ben_yor_bat_tha_wly_tml_lda_xho_tur_slo_ger_uzb_bem_vie_amr_moo_tsw_ses	0.370010023903065	0.871866815113696	0.385526340813705
250	sod_eng_yor_glc_owc_sid_anl_swe_azi_tur_ewe_jav_tsn_rus_slo_bsq_afr_gam_dgb_cnt_alb_fre_zul_prs_lda_ukr_fin_tsw_bam_est_nor_mlt_geo_ita_cze_svk_urd_aeg_chh_guj_hun_swt_mao_lat_sun_jpn_knd_kor_ctl_mcd_xho_scr_tag_ger_amh_mly_mnd_grk_akn_pan_heb_krd_ben_pol_mol_qcu_spa_dut_lit_ven_tig_rom_hau_arw_ind_por_dyu_bul_ses_bat_tha_wly_tml_igb_cic_uzb_bos_hin_aze_swa_vie_amr_moo_fbf_bem	-0.421903029892659	-1.00203274646159	0.318927866384504
251	amh_alb_lda_ctl_amr_sid_mlt_nor_tur_azi_ven_tag_igb_prs_swe_bsq_scr_hau_ses_cnt_lat_hin_akn_urd_swt_dut_hun_swa_dgb_est_slo_sod_geo_por_pan_lit_cze_heb_chh_spa_fin_tsn_ind_pol_sun_jpn_knd_kor_ben_ger_ewe_afr_mly_svk_gam_jav_mnd_glc_zul_ita_aeg_mcd_fre_bul_krd_qcu_bos_mol_rus_moo_tig_arw_anl_rom_mao_grk_fbf_eng_xho_bat_tha_wly_tml_bem_dyu_aze_guj_ukr_uzb_cic_vie_owc_tsw_bam_yor	0.381028693366954	0.898094590654347	0.371454368883365
252	tig_mol_dgb_ben_owc_wly_mlt_ger_uzb_tur_lda_ind_ven_spa_mcd_bsq_nor_amh_swt_cnt_eng_guj_bam_rom_fbf_glc_hun_ses_akn_est_ukr_aeg_geo_ctl_lat_afr_bul_hau_chh_pol_fin_tsn_mly_fre_bat_jpn_knd_kor_por_slo_igb_arw_sun_pan_anl_mao_mnd_lit_dyu_alb_sid_krd_ita_swe_hin_qcu_urd_scr_cze_moo_heb_bos_gam_grk_tag_svk_bem_rus_ewe_jav_tha_amr_tml_zul_xho_azi_prs_dut_aze_cic_vie_sod_swa_tsw_yor	-0.515976042143001	-1.23077700686638	0.221510032160129
253	heb_pol_igb_ctl_sid_hau_wly_lit_tur_aze_xho_bat_ses_cze_fre_bsq_nor_owc_fbf_cnt_rom_alb_bam_bul_swt_ukr_hun_dgb_lda_est_scr_anl_geo_mol_urd_arw_pan_gam_amh_glc_fin_yor_mly_grk_sun_jpn_knd_kor_svk_hin_bem_dut_jav_lat_amr_tag_mnd_ita_cic_mcd_tig_slo_rus_swe_eng_qcu_ben_bos_prs_akn_mlt_por_aeg_afr_mao_krd_zul_guj_dyu_ind_tha_chh_tml_tsw_moo_uzb_ger_spa_azi_swa_vie_sod_ven_ewe_tsn	0.312495824164991	0.735701627208954	0.463763768997509
254	sod_arw_ven_afr_owc_anl_tig_dut_uzb_aze_tsw_sun_akn_rom_spa_bsq_ctl_chh_zul_mnd_por_grk_dgb_rus_fbf_bos_hun_bem_dyu_est_lit_hau_geo_swe_glc_ita_nor_aeg_amr_ukr_fin_lda_bat_lat_tag_jpn_knd_kor_guj_scr_cic_mol_ind_bul_amh_jav_cnt_pol_xho_eng_gam_prs_urd_hin_slo_qcu_cze_alb_svk_bam_sid_fre_wly_ger_mao_mcd_yor_pan_moo_mly_tha_heb_tml_swt_igb_azi_ben_krd_tur_tsn_vie_mlt_ses_ewe_swa	-1.0325755762191	-2.51711726965539	0.0135434677209937
255	hau_slo_xho_hin_owc_tig_wly_scr_aze_tur_bem_mao_tsn_eng_ben_bsq_grk_gam_igb_cnt_svk_glc_cic_ger_fbf_arw_est_swt_akn_fin_ctl_aeg_geo_spa_dut_por_pol_sod_sid_alb_hun_ses_jav_ita_mly_jpn_knd_kor_nor_rom_bam_afr_tag_lat_mlt_bat_mnd_mol_tsw_rus_amr_cze_bul_prs_bos_qcu_guj_swe_urd_ven_heb_mcd_chh_krd_ind_fre_yor_pan_dyu_sun_tha_amh_tml_zul_lda_uzb_ukr_lit_azi_ewe_vie_anl_swa_moo_dgb	0.00610584302455779	0.0144119127590568	0.988532227870582
256	amr_ctl_zul_ben_chh_sid_wly_urd_aze_uzb_swa_jav_swt_ukr_scr_bsq_ita_amh_fbf_mnd_glc_prs_akn_bos_moo_alb_fin_igb_ses_est_mcd_hau_geo_krd_rom_eng_afr_tig_owc_spa_hun_tsn_mly_cze_tag_jpn_tml_kor_lat_hin_bam_guj_bat_arw_aeg_sun_cnt_slo_ewe_dut_heb_svk_bul_ger_fre_qcu_nor_por_grk_tsw_mlt_lit_gam_mol_mao_pan_xho_pol_cic_ind_tha_anl_knd_yor_dgb_azi_swe_rus_tur_lda_vie_sod_ven_dyu_bem	0.237069202600455	0.558213808829229	0.578039816711432
257	aeg_dut_tsw_grk_amr_gam_chh_alb_uzb_aze_dgb_sun_zul_afr_pol_bsq_mcd_sid_bem_cnt_lit_guj_bam_prs_yor_bos_hun_cic_lda_fin_cze_wly_geo_swe_rom_scr_glc_heb_hau_ben_est_dyu_bat_pan_tag_jpn_knd_kor_arw_ukr_ewe_ctl_jav_lat_amh_ind_mnd_ita_ven_ger_mlt_bul_svk_eng_spa_qcu_por_urd_slo_xho_anl_hin_tig_krd_mly_rus_igb_mol_swa_mao_tha_sod_tml_ses_fbf_tur_fre_nor_azi_akn_vie_owc_moo_tsn_swt	-0.275591173238193	-0.651983985272744	0.516019634749241
258	mlt_spa_igb_fre_sid_chh_amr_ctl_azi_uzb_bam_ind_dyu_por_svk_bsq_bul_anl_tsw_cnt_krd_ukr_ven_cze_swa_mcd_fin_xho_lda_est_dut_gam_geo_ita_glc_rom_alb_wly_owc_scr_hun_ewe_mao_rus_mly_jpn_knd_kor_ger_prs_akn_nor_tag_hin_hau_bat_mnd_pol_cic_bos_aeg_grk_lit_arw_urd_qcu_guj_pan_mol_moo_heb_slo_amh_swe_sun_lat_fbf_ben_swt_jav_tha_sod_tml_yor_zul_aze_eng_afr_tur_bem_vie_tig_tsn_ses_dgb	0.0499887382514094	0.117786352987331	0.906490961799387
259	amr_ita_akn_guj_owc_sod_tig_afr_tur_aze_zul_mao_dyu_swe_lat_bsq_urd_heb_swt_mnd_prs_svk_ven_ukr_bam_dut_hun_cic_yor_est_bul_amh_geo_bos_grk_ctl_glc_hau_aeg_arw_fin_tsw_bat_pan_mly_jpn_knd_kor_scr_mol_ses_slo_ind_lit_wly_jav_cnt_rus_swa_alb_sid_pol_rom_nor_mcd_qcu_ger_eng_krd_bem_gam_cze_chh_ben_sun_fre_ewe_spa_fbf_tag_tha_anl_tml_tsn_lda_uzb_hin_por_azi_dgb_vie_mlt_xho_moo_igb	-1.33120358163902	-3.3229239977887	0.00127486212947204
260	heb_svk_cic_slo_wly_hau_mlt_fre_azi_tur_akn_tag_moo_alb_por_bsq_rom_amr_xho_cnt_urd_cze_tsw_mcd_fbf_dut_est_bam_yor_hun_arw_anl_geo_hin_pol_ger_eng_tig_sid_lat_fin_dyu_sun_nor_jav_jpn_tml_kor_grk_swe_dgb_bul_mly_ben_amh_mao_mnd_pan_swa_ita_owc_guj_krd_ukr_ctl_qcu_scr_lit_bos_zul_chh_prs_aeg_glc_ind_mol_ven_afr_bem_bat_tha_gam_knd_igb_lda_aze_rus_spa_uzb_tsn_vie_sod_ewe_ses_swt	-0.583882891700833	-1.39449756072516	0.166489692222473
261	chh_lat_xho_afr_mlt_heb_tig_arw_uzb_azi_cic_mao_swt_grk_fre_bsq_svk_hau_bam_cnt_ukr_pol_ven_hin_ewe_bos_hun_yor_swa_est_mcd_sod_geo_rus_pan_mol_urd_wly_amh_slo_fin_fbf_mly_prs_ind_jpn_knd_kor_ctl_eng_dyu_cze_sun_ita_owc_tag_mnd_rom_ses_alb_gam_dut_bul_swe_krd_qcu_spa_ben_scr_moo_anl_nor_sid_guj_bat_por_zul_lit_tsw_jav_tha_aeg_tml_igb_dgb_aze_ger_glc_tur_lda_vie_amr_bem_akn_tsn	-0.728736244713494	-1.74703037404007	0.0839332994224811
262	amh_ben_swa_fre_sod_sid_aeg_mol_uzb_tur_lda_sun_bam_scr_afr_bsq_rus_anl_ewe_cnt_urd_glc_bem_lat_tsn_bos_est_akn_dyu_hun_spa_hau_geo_ita_bul_hin_alb_tig_wly_eng_fin_yor_mly_krd_bat_jpn_knd_kor_por_pol_ses_guj_ind_arw_chh_tag_mnd_dut_igb_svk_gam_mcd_ctl_lit_nor_qcu_slo_grk_prs_swt_amr_pan_mlt_ger_mao_cze_cic_ukr_tsw_jav_tha_owc_tml_xho_zul_azi_rom_swe_aze_moo_vie_heb_dgb_fbf_ven	-0.383095955276943	-0.908223655306311	0.366107599806811
263	tig_spa_swt_urd_amr_chh_gam_mcd_azi_tur_ven_ind_xho_swe_fre_bsq_svk_wly_ses_mnd_eng_ger_dgb_afr_swa_rus_est_tsn_bam_hun_lit_anl_geo_ukr_pol_glc_dut_heb_sod_krd_fin_akn_sun_lat_jav_jpn_knd_kor_scr_cze_igb_ita_tag_slo_aeg_bat_cnt_por_zul_alb_mlt_mol_prs_arw_rom_qcu_ctl_nor_guj_lda_owc_bul_amh_ben_mly_pan_moo_bos_fbf_mao_tha_sid_tml_ewe_cic_uzb_grk_hin_aze_bem_vie_hau_dyu_yor_tsw	0.0167755459773535	0.0395271886194845	0.968554807462343
264	tig_swe_bam_spa_heb_hau_chh_rom_uzb_azi_moo_bat_ven_mcd_pan_bsq_scr_aeg_yor_mnd_pol_hin_xho_dut_ses_ben_est_swa_tsw_fin_bul_anl_geo_arw_rus_lit_grk_sod_wly_alb_hun_bem_mao_mol_mly_jpn_knd_kor_eng_slo_tsn_afr_jav_bos_owc_sun_cnt_krd_cic_svk_mlt_nor_cze_lat_ita_qcu_ukr_fre_guj_swt_amr_por_gam_ctl_ind_ger_lda_prs_zul_tag_tha_sid_tml_akn_dyu_tur_glc_urd_aze_igb_vie_amh_fbf_ewe_dgb	0.0324787502215194	0.0765668789053638	0.939132586988416
265	amh_ctl_dgb_por_aeg_sid_owc_prs_uzb_azi_swa_ind_moo_afr_swe_bsq_eng_sod_bem_mnd_bos_urd_xho_pol_yor_ita_hun_swt_ses_fin_krd_hau_geo_bul_mol_mcd_ger_gam_wly_rus_est_dyu_mly_guj_mao_jpn_knd_kor_alb_fre_igb_svk_bat_glc_anl_jav_cnt_cze_zul_rom_amr_arw_lat_ukr_lit_qcu_scr_pan_hin_ewe_heb_grk_mlt_nor_sun_slo_tsw_spa_tsn_tag_tha_chh_tml_bam_ven_aze_ben_dut_tur_cic_vie_tig_akn_fbf_lda	0.819537043340742	1.94736367969292	0.0545076244236278
266	heb_ctl_swa_bos_aeg_owc_mlt_rom_azi_uzb_cic_tag_moo_dut_ben_bsq_slo_sod_swt_cnt_eng_alb_ven_pol_ses_por_hun_dyu_xho_est_ita_hau_geo_cze_arw_mcd_spa_gam_chh_svk_fin_bam_mly_nor_mao_jpn_tml_kor_urd_prs_zul_afr_bat_lat_wly_sun_mnd_guj_dgb_glc_anl_bul_lit_mol_grk_qcu_krd_hin_rus_yor_sid_fre_tig_ukr_jav_scr_igb_ger_tsw_ind_tha_amh_knd_ewe_bem_aze_swe_pan_tur_tsn_vie_amr_lda_fbf_akn	-0.154976447402088	-0.366165295024846	0.71507339516036
267	gam_svk_yor_dut_sod_amh_amr_eng_azi_aze_xho_ind_akn_scr_krd_bsq_cze_hau_lda_mnd_rom_guj_igb_pan_swt_mcd_hun_fbf_cic_fin_bul_wly_geo_ctl_prs_grk_bos_sid_mlt_arw_est_dyu_mao_alb_bat_jpn_knd_kor_afr_glc_ses_hin_sun_lat_aeg_jav_cnt_nor_ewe_lit_anl_ita_ben_mol_fre_qcu_ukr_pol_por_bem_owc_rus_heb_ger_tag_swe_dgb_slo_tsw_mly_tha_chh_tml_zul_moo_uzb_urd_spa_tur_tsn_vie_tig_swa_bam_ven	0.336602492077575	0.792124217902997	0.430304153829428
268	sod_prs_swa_eng_hau_sid_mlt_mcd_uzb_tur_tsw_jav_swt_por_slo_bsq_ben_owc_dyu_mnd_krd_swe_moo_glc_ses_svk_est_dgb_ewe_hun_pan_gam_geo_cze_pol_bos_afr_aeg_anl_lit_fin_bam_sun_hin_bat_jpn_knd_kor_bul_arw_akn_rom_mly_spa_amh_ind_cnt_ukr_bem_lat_wly_urd_ita_rus_ger_qcu_mol_dut_scr_zul_heb_grk_amr_fre_mao_nor_xho_ctl_ven_tag_tha_tig_tml_fbf_lda_azi_alb_guj_aze_tsn_vie_chh_yor_igb_cic	-0.152849906024041	-0.360968545301116	0.718941633707561
269	mlt_swe_tsw_pan_anl_wly_sid_lat_tur_azi_akn_sun_ven_grk_prs_bsq_ukr_chh_zul_mnd_spa_mcd_xho_scr_ses_hin_fin_cic_swt_est_dut_gam_geo_ben_bul_bos_ctl_amr_heb_slo_hun_tsn_mly_glc_tag_jpn_tml_kor_guj_svk_moo_fre_bat_mol_amh_ind_cnt_rom_bem_krd_sod_cze_ita_alb_por_qcu_arw_eng_nor_swa_aeg_lit_hau_rus_jav_afr_fbf_ger_lda_mao_tha_owc_knd_bam_igb_uzb_urd_pol_aze_yor_vie_tig_dgb_dyu_ewe	0.0920031103510209	0.216581335780612	0.829009014923138
270	anl_alb_tsw_ger_amh_hau_chh_fre_uzb_tur_zul_sun_ses_bos_slo_bsq_ctl_heb_igb_cnt_ukr_prs_moo_eng_dyu_swe_est_bam_swa_hun_mol_sid_geo_scr_cze_nor_spa_mlt_aeg_grk_fin_tsn_mly_pol_ind_jpn_tml_kor_afr_rus_ewe_dut_tag_svk_sod_jav_mnd_urd_xho_hin_owc_ben_mcd_guj_ita_qcu_bul_arw_lit_dgb_gam_pan_wly_lat_bat_krd_bem_rom_cic_mao_tha_tig_knd_yor_akn_aze_por_glc_azi_fbf_vie_amr_lda_ven_swt	-0.80718405916149	-1.94924188760703	0.0542796210617176
271	sid_grk_igb_ita_wly_gam_tig_slo_azi_uzb_bam_mao_ewe_prs_mol_bsq_alb_owc_yor_mnd_nor_spa_cic_eng_dyu_rus_fin_zul_xho_est_swe_anl_geo_urd_glc_pan_dut_hau_amh_ukr_hun_swt_mly_lit_bat_jpn_knd_kor_ctl_mcd_akn_scr_sun_ben_mlt_tag_cnt_fre_lda_svk_aeg_guj_bos_cze_rom_qcu_lat_pol_bul_swa_heb_por_sod_hin_jav_krd_dgb_ger_fbf_ind_tha_amr_tml_ses_moo_tur_arw_afr_aze_tsw_vie_chh_tsn_bem_ven	0.0499354032625857	0.11768502790469	0.906571027668931
272	wly_ita_tsn_eng_chh_owc_mlt_por_aze_tur_igb_sun_yor_urd_svk_bsq_cze_anl_ses_mnd_pan_bul_ven_swe_tsw_nor_est_fbf_swa_fin_rus_sid_geo_alb_glc_arw_mol_heb_sod_ukr_hun_ewe_tag_scr_jav_jpn_knd_kor_rom_guj_xho_bos_mly_ctl_hau_mao_cnt_pol_zul_grk_tig_krd_prs_spa_ger_qcu_ben_dut_mcd_cic_aeg_lat_amr_slo_bat_afr_dyu_lit_bam_ind_tha_amh_tml_bem_dgb_uzb_hin_fre_azi_swt_vie_gam_moo_lda_akn	-0.0105553029744339	-0.0248723255617187	0.980210092614781
273	heb_slo_tsn_lit_sod_hau_aeg_por_uzb_aze_dyu_ind_fbf_svk_bos_bsq_swe_chh_moo_mnd_urd_ctl_akn_afr_ven_guj_fin_swa_dgb_hun_alb_owc_geo_grk_cze_prs_fre_amr_anl_ita_est_ewe_tag_dut_bat_jpn_tml_kor_mol_krd_xho_lat_mao_ben_wly_mly_cnt_glc_bam_pol_sid_eng_rus_mcd_arw_qcu_nor_bul_hin_tsw_amh_rom_gam_scr_sun_pan_zul_ger_yor_jav_tha_tig_knd_bem_igb_tur_ukr_spa_azi_swt_vie_mlt_ses_lda_cic	-1.04959654103035	-2.57063795500858	0.011738577846779
274	heb_pan_zul_nor_amr_gam_aeg_cze_tur_aze_cic_mly_dgb_mcd_rom_bsq_arw_sid_swt_mnd_krd_hin_akn_alb_igb_ita_est_yor_bam_hun_lit_tig_geo_spa_urd_guj_glc_chh_anl_fre_fin_tsw_sun_rus_jav_jpn_tml_kor_lat_mol_dyu_pol_ind_bul_wly_mao_cnt_bos_ses_prs_owc_eng_svk_swe_ukr_qcu_ben_ger_por_fbf_amh_ctl_sod_dut_bat_grk_xho_afr_tsn_tag_tha_mlt_knd_bem_ven_uzb_slo_scr_azi_swa_vie_hau_lda_ewe_moo	-1.03486589563472	-2.52849704323681	0.013140067688586
275	amh_svk_ven_arw_chh_amr_wly_ita_azi_tur_tsn_ind_zul_pan_afr_bsq_rus_sod_lda_mnd_lit_mol_ewe_hin_igb_nor_hun_swt_bam_est_guj_owc_geo_eng_spa_ben_lat_anl_sid_slo_fin_cic_tag_por_mly_jpn_tml_kor_scr_glc_ses_ger_jav_mcd_hau_bat_cnt_pol_swa_prs_gam_alb_krd_cze_ctl_qcu_ukr_urd_bos_dyu_aeg_dut_tig_grk_mao_bul_xho_rom_bem_sun_tha_heb_knd_akn_moo_uzb_fre_swe_aze_tsw_vie_mlt_dgb_yor_fbf	-0.348447041532772	-0.82673949063226	0.410500875184764
276	mlt_slo_cic_hin_gam_wly_sod_swe_uzb_aze_ses_mly_dgb_grk_urd_bsq_ctl_hau_fbf_cnt_dut_afr_tsn_mcd_igb_scr_est_swt_moo_hun_lat_anl_geo_mol_cze_ben_prs_sid_amr_por_fin_yor_tag_svk_jav_jpn_knd_kor_pol_ger_bem_nor_mao_bul_amh_sun_mnd_bos_lda_alb_aeg_lit_krd_eng_rom_qcu_spa_guj_arw_tsw_heb_fre_owc_rus_bat_ita_dyu_pan_swa_ind_tha_tig_tml_xho_bam_azi_ukr_glc_tur_zul_vie_chh_ven_akn_ewe	-0.0104504522619437	-0.0246423797102479	0.980393013661337
277	hau_glc_dyu_mol_chh_mlt_anl_arw_aze_azi_akn_bat_tsw_fre_alb_bsq_por_gam_moo_mnd_swe_grk_igb_afr_cic_ben_est_dgb_lda_fin_lit_amr_geo_bul_scr_slo_bos_tig_owc_dut_hun_xho_mly_ctl_mao_jpn_tml_kor_prs_spa_bam_ger_tag_svk_amh_sun_cnt_pol_tsn_krd_heb_lat_ita_eng_rom_qcu_guj_mcd_ukr_yor_aeg_nor_sod_cze_ind_urd_swa_pan_swt_jav_tha_sid_knd_ewe_bem_uzb_hin_rus_tur_zul_vie_wly_ven_fbf_ses	0.31007647837218	0.731261852160289	0.466457742107591
278	amr_por_dgb_spa_wly_hau_amh_urd_aze_tur_swa_jav_zul_fre_ben_bsq_mol_chh_dyu_cnt_scr_eng_fbf_grk_cic_lat_est_swt_yor_hun_nor_aeg_geo_alb_rus_ctl_cze_gam_anl_bos_fin_xho_tag_guj_bat_jpn_tml_kor_mcd_swe_akn_arw_sun_hin_heb_mly_mnd_afr_ven_bul_sod_krd_ger_lit_glc_qcu_ita_slo_svk_igb_tig_pan_sid_dut_mao_prs_moo_ukr_tsw_ind_tha_mlt_knd_ewe_bem_azi_rom_pol_uzb_ses_vie_owc_bam_tsn_lda	-0.406816565784491	-0.964094696912348	0.337498687484685
279	owc_por_ses_prs_amr_sid_wly_krd_aze_tur_swa_ind_igb_glc_svk_bsq_ukr_aeg_swt_mnd_grk_spa_zul_afr_fbf_lit_fin_dgb_tsn_hun_hin_chh_geo_pan_ger_rus_mol_hau_anl_fre_est_xho_jav_dut_mao_jpn_knd_kor_pol_eng_moo_urd_mly_rom_amh_sun_cnt_bos_cic_bul_mlt_slo_ben_ctl_cze_qcu_nor_arw_lat_lda_heb_scr_sod_mcd_bat_alb_bam_swe_ven_tag_tha_tig_tml_akn_bem_azi_ita_guj_uzb_tsw_vie_gam_yor_ewe_dyu	-0.101932682744912	-0.240207624653674	0.810697991646776
280	amh_ben_fbf_afr_gam_heb_wly_mol_uzb_aze_bam_sun_yor_ger_glc_bsq_lat_tig_xho_mnd_rom_prs_tsn_ukr_swt_guj_est_ewe_tsw_hun_lit_owc_geo_arw_alb_dut_swe_hau_mlt_svk_fin_ses_tag_scr_mao_jpn_knd_kor_pan_slo_dgb_rus_jav_grk_chh_ind_cnt_ita_swa_ctl_amr_eng_bos_pol_cze_qcu_fre_por_bul_bem_sid_hin_aeg_urd_bat_spa_cic_nor_ven_mly_tha_anl_tml_akn_zul_tur_mcd_krd_azi_igb_vie_sod_dyu_lda_moo	-0.74618439033095	-1.79175758917946	0.0764242024275867
281	owc_scr_yor_pol_chh_wly_mlt_mcd_uzb_aze_bem_bat_tsn_ctl_ger_bsq_glc_sid_dyu_cnt_bos_lit_swa_svk_lda_cze_est_cic_moo_hun_nor_tig_geo_grk_ukr_urd_eng_amh_aeg_guj_fin_ewe_mly_rus_sun_jpn_tml_kor_lat_fre_zul_rom_tag_bul_hau_ind_mnd_ben_akn_por_gam_pan_krd_dut_prs_qcu_hin_ita_afr_bam_sod_slo_anl_mol_jav_alb_xho_arw_dgb_mao_tha_heb_knd_fbf_ven_azi_spa_swe_tur_tsw_vie_amr_ses_swt_igb	-0.456474336953557	-1.08453917329166	0.280929339522366
282	amh_svk_cic_bul_mlt_anl_sid_cze_aze_uzb_lda_jav_igb_prs_ger_bsq_afr_tig_akn_mnd_mcd_scr_moo_spa_bam_glc_fin_tsw_ses_est_alb_heb_geo_urd_slo_krd_guj_gam_owc_por_hun_tsn_tag_rom_sun_jpn_knd_kor_bos_lat_swa_ben_mly_ita_chh_mao_cnt_arw_fbf_ctl_aeg_hin_mol_pan_swe_qcu_rus_lit_pol_dyu_sod_fre_hau_nor_ind_dut_dgb_grk_xho_bat_tha_amr_tml_ven_swt_azi_eng_ukr_tur_bem_vie_wly_ewe_zul_yor	-0.00779309498833627	-0.0183439015389547	0.985403802926752
283	chh_bul_zul_dut_mlt_gam_wly_krd_azi_tur_ses_mao_dgb_ben_spa_bsq_eng_amr_bem_mnd_ukr_lat_xho_bos_igb_scr_est_fbf_akn_hun_rom_tig_geo_nor_pan_ger_lit_aeg_owc_alb_fin_cic_jav_fre_mly_jpn_tml_kor_svk_slo_swt_prs_tag_rus_sod_sun_cnt_cze_tsn_guj_amh_por_grk_glc_swe_qcu_mol_pol_ctl_bam_hau_afr_anl_arw_ind_ita_ewe_urd_ven_bat_tha_sid_knd_yor_tsw_aze_hin_mcd_uzb_moo_vie_heb_dyu_lda_swa	-0.0469403822343694	-0.110677131797397	0.912110879331938
284	amr_pol_zul_dut_aeg_owc_hau_ctl_tur_aze_ses_ind_ewe_por_bul_bsq_fre_tig_bem_mnd_swe_nor_fbf_guj_moo_rom_hun_swt_yor_fin_bos_wly_geo_grk_cze_slo_ger_sod_chh_urd_est_ven_bat_mcd_sun_jpn_knd_kor_svk_krd_tsn_glc_mao_lit_mlt_mly_cnt_spa_bam_ben_amh_mol_ukr_rus_prs_qcu_arw_scr_lat_dyu_gam_eng_heb_ita_tag_hin_lda_alb_dgb_jav_tha_anl_tml_akn_swa_uzb_pan_afr_azi_xho_vie_sid_cic_igb_tsw	-0.0877898506668764	-0.206753647404831	0.836654256265629
285	amh_pan_fbf_rom_owc_sod_heb_fre_azi_uzb_igb_mao_swa_scr_pol_bsq_hin_sid_tsw_mnd_lat_cze_moo_svk_dyu_ben_fin_swt_tsn_est_afr_mlt_geo_rus_por_prs_mol_anl_tig_krd_hun_bem_sun_ger_tag_jpn_knd_kor_ctl_ita_ven_lit_bat_guj_aeg_jav_cnt_nor_lda_swe_chh_glc_bos_arw_alb_qcu_grk_slo_bul_zul_wly_dut_hau_urd_mly_spa_cic_mcd_dgb_ind_tha_amr_tml_ses_bam_aze_eng_ukr_tur_yor_vie_gam_xho_ewe_akn	-0.23156562246582	-0.547048058246745	0.585656023890439
286	gam_por_swt_ctl_tig_chh_aeg_lat_aze_uzb_ewe_ind_igb_ben_pol_bsq_mol_anl_bem_mnd_svk_hin_zul_cze_moo_krd_hun_dgb_ses_est_ukr_heb_geo_alb_slo_lit_guj_sod_wly_bul_fin_swa_tag_spa_bat_jpn_knd_kor_prs_mcd_cic_glc_mly_grk_hau_jav_cnt_urd_xho_rus_owc_rom_swe_fre_nor_qcu_ger_eng_dut_fbf_amr_bos_amh_ita_sun_afr_yor_arw_tsn_mao_tha_sid_tml_dyu_tsw_tur_pan_scr_azi_ven_vie_mlt_bam_lda_akn	-0.796745560878404	-1.91795503379341	0.0581848491564035
287	amr_bul_xho_svk_amh_hau_owc_mcd_aze_azi_fbf_ind_moo_cze_urd_bsq_bos_mlt_bem_cnt_slo_krd_ewe_fre_ven_alb_est_dyu_tsn_fin_pol_aeg_geo_grk_nor_afr_pan_sod_anl_rus_hun_cic_tag_ukr_bat_jpn_tml_kor_lit_prs_ses_hin_jav_glc_tig_sun_mnd_ben_yor_arw_wly_por_lat_swe_ger_qcu_rom_mol_eng_dgb_gam_dut_chh_guj_mao_ctl_igb_ita_swt_mly_tha_sid_knd_lda_zul_tur_scr_spa_uzb_tsw_vie_heb_swa_bam_akn	-1.11323499284107	-2.73724872530732	0.00742313420597542
288	mlt_urd_tsw_fre_anl_amh_sid_dut_aze_azi_igb_mao_yor_grk_ger_bsq_ben_owc_xho_cnt_pol_ukr_swa_hin_lda_bul_hun_fbf_akn_est_alb_chh_geo_por_prs_spa_krd_gam_hau_mol_fin_bem_ind_nor_sun_jpn_knd_kor_svk_lit_ses_pan_tag_afr_wly_jav_mnd_cze_dyu_eng_aeg_guj_bos_rus_mcd_qcu_ctl_glc_rom_ven_amr_arw_heb_swe_mly_slo_dgb_lat_bam_bat_tha_tig_tml_cic_swt_uzb_ita_scr_tur_zul_vie_sod_tsn_moo_ewe	0.413902529411629	0.977269155230984	0.330971221373017
289	hau_ukr_dyu_lit_amh_tig_heb_slo_tur_uzb_zul_mao_tsn_fre_ita_bsq_arw_gam_yor_mnd_rom_pol_fbf_svk_xho_urd_est_ewe_dgb_hun_pan_amr_geo_eng_ctl_alb_ben_wly_anl_glc_fin_lda_jav_nor_mly_jpn_knd_kor_grk_swe_bam_cze_sun_rus_owc_ind_cnt_bos_swa_guj_chh_scr_mcd_prs_bul_qcu_hin_spa_krd_akn_sid_por_sod_mol_bat_ger_moo_dut_swt_tag_tha_mlt_tml_ses_igb_azi_afr_lat_aze_tsw_vie_aeg_cic_ven_bem	-0.483973102233943	-1.15020779928677	0.253007362023854
290	wly_spa_fbf_ctl_chh_sid_amh_slo_uzb_azi_akn_mao_moo_ger_hin_bsq_por_owc_xho_cnt_arw_krd_bam_swe_tsw_nor_fin_dgb_zul_hun_glc_hau_geo_mcd_lit_prs_bul_amr_tig_guj_est_dyu_ind_lat_jav_jpn_tml_kor_svk_mol_bem_pan_bat_alb_mlt_tag_mnd_urd_swt_afr_gam_ita_rus_fre_ukr_qcu_rom_grk_dut_ewe_aeg_bos_heb_eng_mly_ben_igb_scr_lda_sun_tha_anl_knd_swa_yor_aze_cze_pol_tur_ses_vie_sod_tsn_cic_ven	-0.0794510777683904	-0.187282304105038	0.851847280324169
291	sid_bul_fbf_ben_anl_aeg_amh_svk_uzb_azi_dyu_mly_bem_por_slo_bsq_pan_amr_tsw_cnt_urd_mcd_dgb_ita_swa_eng_fin_ewe_igb_est_afr_sod_geo_prs_rom_arw_lat_heb_tig_swe_hun_yor_sun_ukr_jav_jpn_knd_kor_fre_ger_cic_cze_bat_grk_owc_mao_mnd_hin_swt_rus_chh_krd_mol_spa_lit_qcu_dut_scr_glc_tsn_wly_guj_hau_alb_tag_nor_ses_pol_moo_ind_tha_mlt_tml_bam_ven_aze_ctl_bos_tur_lda_vie_gam_xho_akn_zul	-0.388614703970465	-0.920894755387646	0.359488053937878
292	tig_nor_igb_ukr_sod_aeg_hau_ben_tur_uzb_swt_jav_yor_spa_afr_bsq_rom_mlt_cic_cnt_lit_mol_bem_eng_tsn_guj_fin_ses_fbf_est_cze_owc_geo_arw_dut_urd_bul_wly_amr_slo_hun_xho_bat_lat_ind_jpn_knd_kor_prs_svk_lda_pan_sun_grk_sid_tag_mnd_rus_swa_swe_chh_ita_scr_ger_hin_qcu_mcd_ctl_pol_bam_heb_por_gam_glc_mao_fre_ewe_krd_ven_mly_tha_amh_tml_akn_zul_azi_alb_bos_aze_moo_vie_anl_dyu_tsw_dgb	-0.41463637430573	-0.982935921805583	0.328189237667447
293	owc_ben_swa_eng_sid_mlt_sod_scr_azi_aze_ses_bat_dyu_afr_bul_bsq_mcd_aeg_lda_mnd_ger_slo_akn_fre_bam_por_fin_swt_fbf_hun_guj_gam_geo_spa_ctl_prs_rom_amr_hau_grk_est_moo_ind_alb_mly_jpn_tml_kor_pol_mol_tsw_bos_mao_lit_wly_sun_cnt_ita_ewe_urd_tig_hin_nor_rus_krd_qcu_arw_lat_cze_xho_heb_glc_anl_swe_jav_svk_tsn_ukr_igb_tag_tha_chh_knd_dgb_bem_tur_pan_dut_uzb_cic_vie_amh_yor_ven_zul	0.0969677267349357	0.22840989317354	0.819829080884577
294	wly_nor_dyu_ukr_hau_tig_anl_ger_tur_azi_bam_bat_ewe_pan_alb_bsq_svk_aeg_ses_cnt_rom_krd_dgb_hin_yor_cze_hun_fbf_cic_fin_arw_amh_geo_por_mol_pol_rus_heb_amr_lit_est_swa_jav_ben_mly_jpn_knd_kor_bul_slo_igb_urd_mao_scr_sid_sun_mnd_guj_lda_eng_chh_swe_ita_prs_dut_qcu_lat_glc_bos_tsw_gam_mcd_owc_grk_ind_ctl_xho_spa_akn_tag_tha_sod_tml_ven_zul_uzb_fre_afr_aze_tsn_vie_mlt_moo_swt_bem	-1.13603182103434	-2.79928694001389	0.00622751042098908
295	gam_alb_ewe_afr_amh_aeg_owc_mcd_uzb_tur_ven_mly_bam_pol_spa_bsq_grk_chh_igb_mnd_lit_scr_yor_rus_zul_cze_hun_tsn_lda_fin_lat_heb_geo_arw_eng_bos_ben_mlt_sod_guj_est_xho_ind_svk_mao_jpn_knd_kor_ita_fre_ses_dut_sun_ger_tig_tag_cnt_bul_akn_swe_sid_ukr_urd_slo_pan_qcu_krd_mol_prs_moo_wly_rom_hau_hin_bat_glc_tsw_por_swt_jav_tha_amr_tml_dyu_bem_azi_ctl_nor_aze_swa_vie_anl_cic_dgb_fbf	-0.393294431772491	-0.93355965876206	0.352948604328974
296	amr_bul_akn_ctl_amh_heb_tig_mcd_aze_tur_bem_mao_tsw_arw_ger_bsq_svk_wly_tsn_cnt_eng_ukr_lda_pol_cic_lat_hun_dyu_ven_fin_hin_gam_geo_krd_ita_rom_rus_sid_owc_glc_est_igb_mly_afr_jav_jpn_knd_kor_scr_slo_swt_pan_ind_bos_hau_sun_mnd_grk_ewe_urd_aeg_ben_prs_alb_dut_qcu_spa_mol_guj_swa_anl_fre_mlt_lit_bat_swe_moo_nor_fbf_tag_tha_sod_tml_yor_xho_azi_cze_por_uzb_ses_vie_chh_zul_dgb_bam	0.192076205978324	0.452563538501052	0.651917012605165
297	amh_lit_bem_spa_wly_amr_sod_urd_tur_uzb_dgb_jav_tsn_cze_slo_bsq_scr_chh_dyu_cnt_svk_fre_ewe_afr_ses_ctl_fin_yor_bam_hun_mol_tig_geo_lat_guj_krd_arw_heb_aeg_alb_est_moo_sun_eng_bat_jpn_knd_kor_nor_rom_swa_rus_mao_ita_hau_tag_mnd_hin_zul_pan_mlt_swe_por_ukr_prs_qcu_bos_grk_ger_cic_sid_mcd_gam_dut_ind_bul_tsw_pol_ven_mly_tha_owc_tml_swt_lda_azi_ben_glc_aze_xho_vie_anl_akn_igb_fbf	-0.37869944437757	-0.898441096531776	0.371270651525212
298	tig_mcd_ses_ukr_heb_sid_anl_cze_aze_azi_dyu_bat_swt_por_spa_bsq_urd_aeg_ewe_mnd_ita_dut_fbf_bul_swa_hin_fin_tsw_igb_est_lat_sod_geo_glc_afr_pol_ctl_gam_hau_lit_hun_yor_ind_scr_sun_jpn_knd_kor_ben_svk_xho_swe_mly_grk_amh_tag_cnt_nor_dgb_mol_amr_arw_fre_slo_guj_qcu_rom_prs_krd_bam_mlt_alb_chh_bos_jav_pan_akn_rus_zul_mao_tha_wly_tml_cic_bem_uzb_ger_eng_tur_ven_vie_owc_moo_lda_tsn	-0.366876127824936	-0.868632938971164	0.387284052457944
299	hau_ukr_bem_urd_heb_mlt_sod_swe_aze_azi_dgb_sun_fbf_afr_eng_bsq_bos_wly_tsw_cnt_prs_pan_cic_mol_dyu_bul_est_akn_tsn_fin_ger_gam_geo_ita_rus_glc_fre_sid_tig_ben_hun_swa_tag_lat_mao_jpn_tml_kor_svk_hin_lda_arw_ind_lit_chh_mly_mnd_slo_moo_pol_owc_guj_por_alb_grk_qcu_rom_ctl_mcd_yor_aeg_nor_anl_spa_bat_cze_bam_dut_ses_jav_tha_amh_knd_zul_igb_uzb_krd_scr_tur_xho_vie_amr_ven_ewe_swt	0.297506298487759	0.701096459585267	0.48499339595328
300	sod_ukr_dgb_hin_gam_hau_tig_nor_uzb_tur_swa_mly_ven_fre_svk_bsq_ita_chh_lda_mnd_grk_glc_tsw_urd_ses_scr_est_dyu_swt_fin_guj_owc_geo_slo_lat_krd_arw_mlt_amh_bul_hun_moo_jav_mol_sun_jpn_tml_kor_afr_ger_akn_spa_mao_ctl_wly_bat_cnt_eng_ewe_alb_heb_pan_rus_pol_dut_qcu_prs_rom_mcd_xho_sid_lit_aeg_swe_ind_bos_igb_cze_yor_tag_tha_amr_knd_fbf_bam_aze_ben_por_azi_cic_vie_anl_bem_zul_tsn	-0.161033886664622	-0.380165383314313	0.704689512239427
301	sid_ctl_ven_eng_wly_heb_anl_bul_uzb_azi_moo_mao_swt_scr_arw_bsq_urd_aeg_dgb_mnd_alb_cze_akn_ukr_dyu_pol_est_lda_swa_fin_hin_amr_geo_grk_krd_pan_guj_sod_mlt_ben_hun_xho_ind_por_sun_jpn_knd_kor_bos_svk_yor_ita_tag_mol_tig_bat_cnt_rom_tsw_afr_hau_lat_ger_fre_dut_qcu_lit_mcd_spa_ses_amh_slo_gam_prs_mly_swe_ewe_glc_zul_jav_tha_chh_tml_fbf_igb_tur_rus_nor_aze_cic_vie_owc_tsn_bam_bem	-0.919796295579472	-2.2295023112371	0.0281878104439269
302	hau_svk_cic_por_mlt_amh_sod_spa_uzb_tur_swa_bat_akn_bul_grk_bsq_arw_owc_ses_cnt_hin_rom_fbf_alb_dyu_nor_fin_zul_moo_est_mcd_anl_geo_rus_pol_lat_urd_gam_sid_bos_hun_bem_mly_cze_sun_jpn_knd_kor_krd_slo_xho_swe_tag_lit_aeg_ind_mnd_mol_swt_ukr_tig_fre_glc_ita_scr_qcu_dut_ctl_pan_tsn_chh_afr_wly_eng_jav_ben_tsw_guj_igb_mao_tha_amr_tml_bam_ewe_azi_prs_ger_aze_lda_vie_heb_yor_ven_dgb	-0.177117612157218	-0.418049792853	0.676874418686519
303	sid_fre_ewe_alb_heb_amr_anl_ita_uzb_azi_bam_bat_swa_afr_rus_bsq_prs_chh_fbf_cnt_hin_dut_tsn_bos_ses_guj_est_yor_tsw_fin_glc_mlt_geo_ukr_spa_urd_slo_tig_owc_ger_hun_ven_jav_eng_mly_jpn_tml_kor_por_mol_dyu_arw_ind_ben_wly_sun_mnd_ctl_lda_svk_sod_pan_swe_lit_lat_qcu_krd_scr_mcd_bem_gam_nor_aeg_rom_mao_cze_swt_bul_igb_tag_tha_amh_knd_akn_moo_aze_pol_grk_tur_xho_vie_hau_cic_zul_dgb	0.209934362784295	0.49377269124934	0.622630875663541
304	wly_por_bem_ukr_anl_mlt_heb_bos_aze_uzb_swt_bat_zul_urd_grk_bsq_slo_hau_akn_mnd_krd_arw_cic_fre_moo_ctl_est_yor_xho_fin_nor_aeg_geo_eng_svk_bul_pan_gam_sod_guj_hun_ven_tag_swe_jav_jpn_knd_kor_dut_lit_ses_afr_mao_hin_amh_sun_cnt_scr_bam_alb_chh_mcd_ben_spa_rom_qcu_glc_lat_ger_ewe_tig_mol_owc_cze_ind_ita_fbf_pol_tsw_mly_tha_amr_tml_dgb_igb_tur_rus_prs_azi_lda_vie_sid_tsn_dyu_swa	-0.881387019409662	-2.13593461692832	0.035311279445386
305	aeg_pol_swt_mol_gam_owc_sid_ita_tur_aze_lda_mao_ses_rom_spa_bsq_alb_heb_tsw_cnt_urd_ukr_bem_lat_fbf_por_hun_ven_cic_fin_pan_wly_geo_guj_fre_glc_cze_amr_amh_ctl_est_akn_tag_krd_ind_jpn_knd_kor_eng_ger_igb_lit_sun_rus_hau_mly_mnd_svk_bam_slo_mlt_nor_ben_bul_hin_qcu_grk_arw_prs_moo_chh_mcd_anl_scr_jav_dut_swa_bos_tsn_bat_tha_tig_tml_ewe_zul_azi_swe_afr_uzb_dyu_vie_sod_xho_dgb_yor	-0.441407429978951	-1.04957934176074	0.29663141945989
306	amr_por_yor_mol_anl_tig_amh_ctl_uzb_azi_xho_sun_dgb_bul_grk_bsq_fre_gam_ven_cnt_krd_ukr_akn_eng_ses_pan_fin_moo_tsw_est_pol_hau_geo_guj_mcd_ita_svk_owc_aeg_urd_hun_igb_ind_scr_tag_jpn_knd_kor_bos_dut_lda_prs_jav_ger_sid_bat_mnd_slo_fbf_ben_wly_glc_alb_spa_cze_qcu_hin_swe_rom_bem_mlt_rus_heb_nor_mao_lat_cic_arw_swt_mly_tha_sod_tml_swa_dyu_aze_afr_lit_tur_ewe_vie_chh_bam_zul_tsn	0.197626793427326	0.46479075977928	0.643167684215799
307	sid_ger_dyu_nor_anl_sod_owc_eng_uzb_aze_bem_bat_tsn_ctl_scr_bsq_arw_aeg_ses_cnt_urd_afr_lda_bos_swt_ben_est_ven_zul_fin_krd_gam_geo_glc_rus_ita_guj_amh_hau_grk_hun_cic_mly_fre_ind_jpn_tml_kor_lit_bul_igb_hin_tag_cze_heb_jav_mnd_por_dgb_pan_amr_swe_pol_rom_alb_qcu_prs_svk_slo_moo_tig_ukr_mlt_spa_mao_dut_ewe_mcd_swa_sun_tha_wly_knd_xho_tsw_tur_lat_mol_azi_bam_vie_chh_akn_yor_fbf	0.623516280993289	1.47495158716604	0.143603004352525
308	sod_bos_yor_swe_aeg_mlt_anl_arw_azi_aze_dyu_jav_swt_lat_scr_bsq_eng_chh_swa_mnd_glc_ukr_zul_prs_xho_rus_hun_bem_cic_fin_grk_hau_geo_cze_ger_fre_spa_sid_gam_ita_est_bam_sun_urd_tag_jpn_tml_kor_bul_pol_ven_ben_bat_krd_heb_mao_cnt_mcd_moo_afr_amr_ctl_svk_alb_hin_qcu_dut_rom_por_fbf_amh_mol_tig_guj_mly_nor_lda_slo_tsn_ind_tha_wly_knd_tsw_ses_tur_pan_lit_uzb_dgb_vie_owc_igb_ewe_akn	0.101451339645381	0.238692344538635	0.811869337364386
309	gam_cze_zul_lit_heb_wly_hau_bos_uzb_aze_cic_ind_xho_grk_glc_bsq_ita_chh_bem_mnd_svk_dut_swt_mol_moo_guj_hun_bam_ses_est_ukr_sid_geo_lat_ger_hin_swe_tig_amr_arw_fin_swa_tag_por_mly_jpn_tml_kor_pan_fre_fbf_scr_jav_bul_owc_mao_cnt_pol_ven_krd_mlt_rom_nor_ctl_eng_qcu_spa_alb_afr_tsw_aeg_rus_amh_mcd_bat_urd_tsn_ben_yor_sun_tha_anl_knd_dyu_igb_azi_prs_slo_tur_dgb_vie_sod_ewe_akn_lda	0.077832115394811	0.183232168756721	0.855014736258237
310	anl_swe_akn_pol_aeg_sid_sod_fre_azi_uzb_swt_bat_ewe_glc_ger_bsq_por_heb_moo_mnd_guj_spa_dyu_lat_tsw_krd_fin_ven_bam_est_ukr_wly_geo_arw_urd_ita_ben_chh_hau_ctl_hun_tsn_tag_mol_mao_jpn_tml_kor_bul_afr_bem_grk_jav_prs_mlt_mly_cnt_cze_fbf_rom_amr_lit_scr_alb_svk_qcu_hin_slo_eng_lda_amh_mcd_owc_bos_ind_nor_ses_dut_yor_sun_tha_tig_knd_cic_dgb_tur_rus_pan_aze_xho_vie_gam_swa_zul_igb	0.993900318182967	2.38617964830319	0.0190505312724779
311	chh_guj_igb_mcd_amh_anl_hau_eng_uzb_tur_swt_bat_swa_dut_fre_bsq_rus_gam_xho_mnd_prs_alb_ewe_svk_akn_mol_hun_bem_tsw_est_ben_aeg_geo_scr_hin_nor_spa_amr_tig_bos_fin_bam_sun_ctl_jav_jpn_knd_kor_rom_urd_fbf_ger_tag_swe_wly_mly_cnt_arw_cic_pol_heb_glc_ita_bul_pan_qcu_lit_ukr_por_tsn_mlt_krd_owc_afr_mao_slo_ven_cze_dyu_ind_tha_sod_tml_ses_dgb_azi_lat_grk_aze_moo_vie_sid_zul_lda_yor	-0.364942079300411	-0.865397469473625	0.389047591206904
312	amh_mcd_tsw_guj_gam_mlt_tig_mol_tur_aze_yor_bat_cic_ben_ita_bsq_spa_owc_ewe_cnt_rus_swe_igb_lit_xho_afr_hun_zul_swa_est_fre_heb_geo_ukr_bul_eng_krd_sod_anl_alb_fin_moo_mao_scr_jav_jpn_knd_kor_lat_dut_lda_por_tag_ctl_sid_sun_mnd_prs_bem_hin_chh_pol_slo_nor_urd_qcu_arw_ger_svk_tsn_amr_pan_aeg_rom_mly_glc_bam_cze_ven_ind_tha_wly_tml_ses_dgb_azi_bos_grk_uzb_akn_vie_hau_fbf_dyu_swt	-0.0747721087238968	-0.176258715353122	0.860473945977906
313	sid_swe_ses_slo_owc_hau_tig_eng_azi_uzb_swa_tag_lda_por_cze_bsq_nor_wly_yor_mnd_krd_guj_zul_urd_bam_ctl_est_xho_ven_fin_mol_chh_geo_svk_arw_bos_lat_anl_mlt_dut_hun_ewe_ind_bul_bat_jpn_tml_kor_mcd_lit_igb_grk_mly_ben_sod_mao_cnt_alb_tsn_rom_amr_prs_fre_ita_ger_qcu_hin_spa_rus_cic_amh_glc_gam_scr_jav_pan_dgb_afr_akn_sun_tha_aeg_knd_dyu_moo_aze_ukr_pol_tur_swt_vie_heb_bem_fbf_tsw	-0.368262459408134	-0.872680011940182	0.385085123728661
314	anl_alb_bam_arw_heb_tig_sid_urd_tur_azi_igb_jav_ewe_fre_glc_bsq_bul_wly_dgb_cnt_por_cze_bem_mcd_akn_mol_hun_yor_swt_est_lat_owc_geo_ctl_eng_rus_ben_aeg_sod_guj_fin_cic_sun_swe_bat_jpn_knd_kor_prs_pan_ven_hin_mao_scr_mlt_tag_mnd_ukr_fbf_rom_chh_slo_afr_krd_dut_qcu_pol_ita_ger_moo_amh_nor_gam_bos_mly_lit_xho_svk_tsn_ind_tha_amr_tml_zul_dyu_aze_grk_spa_uzb_ses_vie_hau_tsw_lda_swa	-0.774445002618699	-1.86514840540896	0.0653136455494093
315	hau_alb_bam_grk_aeg_sod_mlt_arw_aze_tur_ven_mly_igb_bul_hin_bsq_krd_anl_zul_mnd_rus_pan_ewe_swe_tsn_ben_est_swt_dyu_fin_dut_tig_geo_mcd_lit_scr_ita_wly_chh_fre_hun_tsw_mao_rom_ind_jpn_tml_kor_guj_afr_bem_ukr_tag_bos_amh_sun_cnt_pol_xho_nor_sid_slo_spa_glc_por_qcu_urd_cze_eng_akn_heb_ger_gam_svk_bat_prs_ses_mol_fbf_jav_tha_owc_knd_swa_cic_uzb_lat_ctl_azi_dgb_vie_amr_moo_yor_lda	-0.0573000670164446	-0.135153046900924	0.892782960809052
316	wly_guj_yor_bul_amr_sod_mlt_urd_aze_azi_swa_tag_tsn_prs_rom_bsq_fre_tig_bem_cnt_afr_cze_ewe_hin_ses_svk_hun_akn_swt_fin_nor_aeg_geo_spa_slo_lit_ukr_hau_heb_por_est_dyu_bat_grk_sun_jpn_tml_kor_pol_scr_bam_swe_ind_bos_anl_mly_mnd_glc_tsw_rus_gam_ben_ger_mol_krd_qcu_lat_eng_mcd_ven_owc_ctl_sid_arw_jav_ita_dgb_pan_xho_mao_tha_chh_knd_cic_igb_uzb_dut_alb_tur_lda_vie_amh_moo_zul_fbf	0.106982793127935	0.25157470067037	0.801924892135799
317	owc_arw_bem_ben_chh_amh_sod_ctl_aze_azi_tsw_sun_zul_eng_mol_bsq_pol_anl_igb_cnt_rom_grk_fbf_mcd_swt_por_est_moo_xho_hun_afr_tig_geo_ger_spa_ita_glc_heb_gam_alb_fin_ewe_ind_nor_tag_jpn_knd_kor_svk_dut_bam_rus_bat_ukr_amr_mao_mnd_guj_yor_hin_wly_lit_krd_scr_urd_qcu_fre_lat_swe_akn_hau_slo_aeg_bos_jav_cze_cic_bul_ven_mly_tha_mlt_tml_ses_lda_tur_pan_prs_uzb_swa_vie_sid_tsn_dgb_dyu	-0.170678993423824	-0.403011859754008	0.687864484447982
318	wly_fre_xho_lat_hau_heb_amr_rom_tur_aze_fbf_mao_dyu_cze_nor_bsq_grk_sod_ven_cnt_pan_urd_ewe_afr_akn_ger_fin_cic_ses_hun_pol_owc_geo_ctl_dut_bul_svk_sid_aeg_lit_est_lda_mly_scr_jav_jpn_knd_kor_glc_spa_igb_por_tag_prs_anl_sun_mnd_swe_tsw_bos_gam_mol_ukr_ita_guj_qcu_eng_alb_krd_yor_chh_mcd_tig_slo_bat_hin_bem_rus_swa_ind_tha_mlt_tml_zul_dgb_uzb_arw_ben_azi_bam_vie_amh_swt_moo_tsn	-0.557909819173722	-1.33100273421222	0.186441996977645
319	anl_nor_igb_krd_wly_amr_gam_glc_aze_azi_ven_tag_bam_por_afr_bsq_cze_heb_dyu_mnd_fre_arw_ses_spa_lda_ukr_est_tsw_zul_fin_prs_mlt_geo_rus_mcd_rom_guj_chh_amh_bos_hun_swa_mly_pol_bat_jpn_tml_kor_ger_grk_fbf_ita_ind_pan_tig_jav_cnt_lat_swt_swe_aeg_hin_ben_eng_dut_qcu_bul_alb_svk_xho_owc_slo_sod_scr_sun_lit_yor_mol_bem_mao_tha_hau_knd_tsn_cic_uzb_urd_ctl_tur_akn_vie_sid_ewe_dgb_moo	-0.363066867036295	-0.859396583947116	0.392331581697581
320	amr_nor_akn_svk_sod_sid_anl_fre_uzb_aze_cic_ind_tsw_krd_lat_bsq_ita_aeg_ewe_cnt_por_spa_dgb_pan_bem_slo_est_swt_yor_fin_ukr_gam_geo_ctl_mcd_rus_hin_mlt_wly_urd_hun_zul_bat_bos_tag_jpn_knd_kor_guj_swe_igb_arw_sun_rom_owc_mao_mnd_alb_dyu_ben_chh_cze_eng_lit_ger_qcu_mol_scr_glc_moo_amh_prs_tig_dut_jav_grk_swa_pol_lda_mly_tha_heb_tml_fbf_tsn_azi_afr_bul_tur_xho_vie_hau_ven_bam_ses	-1.15082641861768	-2.83391278540829	0.00563948404820655
321	wly_bos_zul_urd_amr_heb_gam_rus_azi_uzb_ses_bat_yor_pol_slo_bsq_alb_hau_tsn_mnd_rom_ita_swt_lit_tsw_glc_est_dgb_swa_hun_hin_mlt_geo_spa_scr_dut_bul_tig_chh_ben_fin_akn_ind_svk_jav_jpn_knd_kor_guj_cze_dyu_eng_mly_lat_sod_tag_cnt_mcd_ewe_arw_sid_afr_prs_nor_swe_qcu_por_krd_mol_cic_amh_fre_anl_ctl_mao_ger_lda_ukr_bem_sun_tha_owc_tml_ven_xho_tur_pan_grk_aze_moo_vie_aeg_igb_fbf_bam	0.463771864207381	1.09288978919155	0.277265105092427
322	sid_guj_ewe_cze_hau_amr_owc_pol_azi_tur_zul_sun_tsw_mol_dut_bsq_svk_aeg_lda_cnt_pan_scr_fbf_fre_xho_swe_est_igb_cic_fin_krd_anl_geo_slo_bos_urd_ita_heb_tig_prs_hun_ven_ind_rus_tag_jpn_knd_kor_lit_ger_moo_alb_mly_afr_gam_bat_mnd_rom_swt_por_sod_nor_ben_ctl_ukr_qcu_mcd_eng_lat_dyu_amh_grk_chh_spa_mao_hin_swa_arw_ses_jav_tha_mlt_tml_yor_bem_uzb_glc_bul_aze_tsn_vie_wly_akn_dgb_bam	-0.570188241985942	-1.36098297151802	0.176807932621871
323	sod_cze_tsn_hin_anl_chh_wly_ukr_uzb_azi_yor_jav_igb_krd_eng_bsq_pol_gam_dyu_mnd_ger_por_tsw_nor_akn_spa_est_bem_xho_hun_dut_owc_geo_bul_pan_rus_fre_amh_mlt_ctl_fin_zul_sun_bos_mao_jpn_knd_kor_swe_afr_fbf_lat_tag_ben_amr_bat_cnt_guj_lda_svk_heb_slo_glc_prs_rom_qcu_lit_mol_mcd_swt_tig_scr_sid_urd_mly_ita_ven_grk_dgb_ind_tha_aeg_tml_moo_ewe_aze_alb_arw_tur_cic_vie_hau_ses_swa_bam	0.111019890915984	0.261277455689202	0.794456290688988
324	wly_mol_lda_slo_chh_mlt_amr_hin_tur_uzb_tsn_jav_dyu_swe_ger_bsq_fre_tig_ewe_cnt_afr_lat_bem_bos_swt_scr_fin_swa_dgb_est_svk_owc_geo_ita_rus_mcd_cze_gam_sid_guj_hun_bam_bat_grk_sun_jpn_knd_kor_prs_alb_xho_arw_mly_pol_amh_ind_mnd_eng_moo_lit_sod_spa_rom_nor_por_qcu_ctl_dut_glc_fbf_anl_pan_aeg_urd_mao_krd_yor_bul_ven_tag_tha_hau_tml_tsw_akn_azi_ukr_ben_aze_ses_vie_heb_igb_zul_cic	0.191660018902217	0.451272044538011	0.652844033141331
325	aeg_grk_ses_ben_tig_anl_chh_slo_azi_uzb_tsw_tag_lda_cze_urd_bsq_eng_owc_xho_mnd_swe_rus_ewe_mcd_yor_prs_hun_tsn_zul_est_ctl_mlt_geo_pol_nor_krd_arw_wly_heb_ita_fin_fbf_jav_dut_mly_jpn_knd_kor_hin_ukr_swt_lat_sun_pan_amr_mao_cnt_rom_moo_spa_amh_afr_por_glc_fre_qcu_alb_scr_ger_bem_hau_mol_sid_lit_bat_svk_ven_bos_cic_ind_tha_sod_tml_dgb_bam_aze_guj_bul_tur_dyu_vie_gam_swa_igb_akn	-0.26155444541541	-0.618090628337277	0.538026349805415
326	sid_ben_fbf_ger_chh_gam_hau_lat_azi_uzb_zul_bat_ven_bul_krd_bsq_guj_anl_yor_mnd_lit_nor_tsw_rom_lda_dut_est_xho_dgb_hun_svk_aeg_geo_ctl_rus_spa_scr_amr_amh_slo_fin_bam_mly_cze_jav_jpn_knd_kor_afr_fre_ewe_pol_mao_mol_tig_tag_cnt_mcd_ses_ukr_owc_hin_alb_grk_glc_qcu_ita_arw_prs_swt_mlt_por_heb_urd_ind_eng_tsn_swe_moo_sun_tha_sod_tml_swa_dyu_tur_bos_pan_aze_bem_vie_wly_akn_cic_igb	-0.600097952215079	-1.43248859180829	0.155356827834361
327	amr_pan_akn_eng_amh_mlt_gam_pol_tur_aze_tsw_mao_ven_fre_svk_bsq_lit_heb_xho_cnt_slo_dut_tsn_hin_bam_afr_hun_zul_swt_fin_arw_owc_geo_prs_ukr_spa_mcd_chh_sod_swe_est_fbf_mly_urd_jav_jpn_tml_kor_grk_scr_dyu_ita_sun_lat_sid_tag_mnd_alb_bem_bos_tig_mol_glc_krd_ben_qcu_guj_rom_nor_cic_wly_ctl_aeg_ger_ind_bul_ses_por_swa_bat_tha_anl_knd_moo_lda_uzb_cze_rus_azi_igb_vie_hau_yor_dgb_ewe	-0.552061708664303	-1.31438427764409	0.19194939242784
328	heb_bul_zul_pan_owc_tig_anl_scr_aze_tur_dgb_jav_tsn_rom_grk_bsq_dut_amh_ewe_mnd_eng_por_xho_fre_igb_pol_fin_yor_lda_hun_lat_wly_geo_slo_hin_bos_krd_sod_hau_mol_est_tsw_sun_spa_tag_jpn_tml_kor_afr_ctl_swt_ukr_ind_cze_gam_mly_cnt_nor_cic_swe_sid_mcd_rus_ben_ita_qcu_ger_guj_prs_ven_chh_glc_aeg_svk_mao_lit_swa_urd_bem_bat_tha_mlt_knd_fbf_bam_azi_alb_arw_uzb_ses_vie_amr_akn_dyu_moo	-0.696562530169386	-1.66885144606933	0.0985101289002756
329	gam_prs_tsn_rom_hau_tig_amh_mcd_uzb_aze_dyu_bat_bem_scr_krd_bsq_rus_sid_zul_cnt_swe_alb_bam_mol_cic_urd_fin_tsw_igb_est_bos_wly_geo_hin_svk_lat_nor_amr_heb_ger_hun_akn_mao_pol_sun_jpn_tml_kor_spa_slo_swa_bul_jav_afr_owc_ind_mnd_por_moo_arw_chh_pan_guj_cze_fre_qcu_ita_eng_ctl_xho_sod_dut_anl_glc_tag_ukr_ven_ben_ses_mly_tha_aeg_knd_fbf_lda_azi_grk_lit_tur_yor_vie_mlt_dgb_swt_ewe	-0.404554687354901	-0.959319442329356	0.339885273613638
330	amr_scr_bem_slo_amh_mlt_wly_ger_tur_azi_xho_tag_swa_rus_dut_bsq_pol_tig_cic_cnt_urd_krd_moo_bul_yor_fre_hun_dgb_zul_fin_lat_aeg_geo_por_eng_prs_mcd_sod_gam_glc_est_tsn_jav_ukr_sun_jpn_tml_kor_afr_lit_ven_spa_mao_rom_sid_ind_mnd_ben_tsw_pan_owc_guj_mol_arw_bos_qcu_swe_grk_nor_akn_heb_ctl_chh_cze_bat_svk_lda_ita_bam_mly_tha_hau_knd_fbf_ewe_aze_hin_alb_uzb_ses_vie_anl_swt_igb_dyu	-0.597068163039572	-1.42807795142649	0.15661907607078
331	owc_scr_cic_ben_heb_aeg_anl_bos_azi_tur_yor_jav_ses_ctl_eng_bsq_svk_mlt_ewe_mnd_mol_lit_tsw_prs_ven_rom_fin_igb_akn_hun_dut_amh_geo_ita_grk_por_slo_sid_wly_alb_est_moo_mly_hin_bat_jpn_tml_kor_spa_krd_dgb_arw_ind_afr_gam_sun_cnt_ukr_tsn_pan_amr_urd_pol_mcd_guj_qcu_ger_nor_fre_bem_sod_cze_chh_glc_tag_rus_zul_bul_dyu_mao_tha_tig_knd_swa_swt_aze_lat_swe_uzb_bam_vie_hau_fbf_xho_lda	-0.0701822419948222	-0.165370635335955	0.869011212844962
332	wly_eng_dgb_bul_mlt_amr_sod_scr_tur_aze_ewe_bat_bam_fre_ita_bsq_mol_tig_tsw_mnd_swe_rom_swa_arw_bem_ukr_fin_akn_lda_est_por_amh_geo_grk_ctl_bos_pan_anl_heb_ben_hun_ven_tag_glc_mly_jpn_tml_kor_dut_lat_zul_pol_sun_krd_hau_mao_cnt_urd_moo_slo_owc_cze_prs_hin_guj_qcu_nor_svk_rus_tsn_chh_ger_aeg_lit_ind_mcd_dyu_afr_xho_jav_tha_gam_knd_igb_yor_azi_alb_spa_uzb_ses_vie_sid_fbf_swt_cic	0.0216612800883011	0.0510137386593699	0.959423982415408
333	anl_urd_akn_alb_sid_tig_aeg_ita_azi_tur_zul_ind_swa_slo_lit_bsq_arw_hau_ewe_cnt_pan_prs_swt_rom_yor_swe_fin_tsn_tsw_hun_fre_gam_geo_krd_afr_guj_hin_chh_owc_nor_est_bem_mao_bul_bat_jpn_knd_kor_bos_rus_lda_dut_tag_ukr_wly_sun_mnd_grk_dgb_ger_sod_ben_mcd_ctl_por_qcu_scr_pol_mol_ven_mlt_glc_amh_lat_mly_cze_fbf_eng_dyu_jav_tha_heb_tml_ses_igb_aze_spa_svk_uzb_cic_vie_amr_xho_moo_bam	-0.610779101351527	-1.45750922776258	0.148344394221951
334	heb_swe_swa_ben_tig_hau_aeg_por_aze_uzb_lda_mly_akn_rom_pan_bsq_nor_amr_dyu_mnd_svk_grk_cic_glc_yor_urd_fin_bam_ses_hun_spa_mlt_geo_afr_bos_cze_krd_chh_sod_ger_est_zul_ind_bul_mao_jpn_knd_kor_dut_pol_ven_scr_sun_slo_sid_tag_cnt_mol_fbf_ctl_wly_lit_fre_ita_alb_qcu_rus_lat_ukr_dgb_owc_arw_amh_guj_jav_mcd_swt_hin_igb_bat_tha_gam_tml_tsw_tsn_azi_eng_prs_tur_ewe_vie_anl_moo_xho_bem	-1.24049920089526	-3.07834267034151	0.00273564884547956
335	heb_alb_yor_dut_anl_chh_wly_pol_aze_tur_akn_sun_ven_ben_rom_bsq_eng_tig_swa_mnd_spa_slo_lda_hin_ewe_scr_fin_zul_swt_hun_cze_gam_geo_urd_prs_ctl_lat_owc_amh_afr_est_moo_ind_ukr_tag_jpn_knd_kor_lit_rus_bam_svk_jav_guj_hau_mly_cnt_bos_xho_mol_sod_nor_ita_glc_arw_qcu_krd_bul_mcd_cic_aeg_ger_mlt_pan_mao_por_igb_fre_tsn_bat_tha_amr_tml_bem_dgb_azi_swe_grk_uzb_fbf_vie_sid_tsw_dyu_ses	0.444439871342988	1.04845541607493	0.297145938693003
336	anl_lat_tsw_grk_amr_gam_amh_rom_azi_aze_cic_sun_yor_pol_fre_bsq_cze_wly_ses_cnt_krd_mol_igb_hin_ewe_slo_est_moo_xho_hun_dut_owc_geo_nor_bos_ukr_mcd_aeg_heb_ger_fin_dgb_ind_por_mao_jpn_knd_kor_urd_ben_dyu_lit_mly_eng_sid_jav_mnd_spa_bem_scr_mlt_rus_prs_guj_alb_qcu_glc_arw_ita_swa_sod_ctl_chh_pan_bat_afr_swt_bul_bam_tag_tha_hau_tml_lda_fbf_tur_svk_swe_uzb_zul_vie_tig_tsn_ven_akn	-0.65931463758944	-1.57808025443423	0.117942726038376
337	anl_hin_moo_rom_mlt_amh_sod_glc_tur_azi_dyu_jav_tsw_grk_dut_bsq_eng_amr_lda_cnt_slo_pol_swa_swe_bem_por_est_tsn_ses_hun_arw_wly_geo_afr_ita_bul_ben_aeg_sid_prs_fin_ven_sun_ukr_ind_jpn_tml_kor_lat_rus_zul_spa_mao_svk_hau_bat_mnd_krd_bam_mcd_chh_scr_mol_cze_ctl_qcu_urd_nor_guj_igb_tig_fre_gam_bos_tag_lit_xho_pan_yor_mly_tha_heb_knd_fbf_cic_aze_ger_alb_uzb_swt_vie_owc_ewe_dgb_akn	-0.974103430650243	-2.36906920870006	0.019900789608854
338	amh_rom_bem_ben_gam_hau_wly_pan_aze_azi_ses_jav_dyu_bos_guj_bsq_eng_heb_cic_cnt_dut_scr_swa_grk_tsn_ger_hun_moo_igb_fin_alb_anl_geo_afr_bul_krd_urd_amr_sid_svk_est_akn_sun_ita_mao_jpn_knd_kor_ukr_spa_dgb_por_tag_arw_chh_ind_mnd_mcd_ven_pol_sod_prs_nor_lat_slo_qcu_lit_ctl_glc_tsw_tig_rus_mlt_swe_mly_cze_bam_hin_lda_bat_tha_owc_tml_swt_ewe_tur_mol_fre_uzb_zul_vie_aeg_yor_fbf_xho	-0.446304068627389	-1.06124238185773	0.291327977626385
339	gam_mol_ven_bul_sid_amh_sod_rom_uzb_azi_igb_sun_xho_cze_spa_bsq_por_anl_tsn_cnt_svk_scr_swa_grk_dgb_arw_hun_dyu_bam_fin_glc_tig_geo_ger_krd_ben_prs_hau_chh_lat_est_moo_jav_ita_ind_jpn_knd_kor_nor_alb_ewe_rus_mly_pan_wly_tag_mnd_afr_ses_dut_aeg_ctl_slo_lit_fre_qcu_hin_eng_mcd_swt_heb_ukr_amr_urd_mao_bos_bem_swe_lda_bat_tha_mlt_tml_zul_akn_tur_guj_pol_aze_cic_vie_owc_yor_fbf_tsw	0.170965679058974	0.402713982735594	0.688082867552997
340	hau_pol_lda_ita_sod_amr_tig_lat_uzb_tur_igb_mao_dyu_nor_slo_bsq_svk_sid_swa_mnd_dut_rus_swt_mcd_ses_pan_hun_bem_ewe_fin_rom_owc_geo_por_grk_ctl_eng_wly_heb_urd_est_cic_jav_fre_ind_jpn_knd_kor_bul_krd_bam_bos_tag_guj_gam_sun_cnt_scr_dgb_arw_chh_ben_lit_afr_hin_qcu_prs_cze_glc_zul_amh_ger_mlt_swe_mly_ukr_moo_mol_xho_bat_tha_aeg_tml_tsn_akn_azi_alb_spa_aze_ven_vie_anl_yor_tsw_fbf	-0.308242172965204	-0.728879898339938	0.467906697846458
341	owc_dut_tsn_rus_anl_tig_gam_swe_aze_azi_swa_sun_fbf_bul_por_bsq_scr_mlt_bem_mnd_lat_grk_akn_krd_swt_ukr_est_ewe_cic_hun_fre_amr_geo_guj_alb_nor_bos_sid_chh_slo_fin_ses_jav_eng_mao_jpn_knd_kor_ctl_ita_dyu_mol_bat_spa_sod_tag_cnt_mcd_yor_svk_heb_urd_afr_ger_glc_qcu_cze_arw_rom_lda_aeg_lit_hau_pan_ind_ben_tsw_prs_ven_mly_tha_wly_tml_xho_igb_uzb_pol_hin_tur_moo_vie_amh_zul_bam_dgb	0.431491207162848	1.01987553128595	0.310433281520421
342	hau_bos_igb_ben_mlt_heb_sid_lit_azi_tur_bam_bat_akn_dut_fre_bsq_ctl_gam_tsn_mnd_alb_lat_swt_prs_tsw_ita_fin_moo_lda_hun_arw_wly_geo_hin_nor_svk_grk_owc_chh_pol_est_zul_tag_eng_mao_jpn_tml_kor_scr_slo_ses_cze_sun_spa_amh_mly_cnt_rom_bem_mcd_aeg_glc_guj_mol_por_qcu_bul_swe_rus_dgb_tig_ger_sod_urd_ind_afr_xho_pan_fbf_jav_tha_anl_knd_yor_cic_aze_krd_ukr_uzb_ewe_vie_amr_swa_dyu_ven	-0.0194122537866193	-0.0457194803514884	0.963631866876563
343	anl_rus_yor_rom_tig_amh_wly_pan_uzb_tur_ses_ind_swa_scr_eng_bsq_urd_heb_ven_mnd_arw_hin_tsn_afr_cic_slo_est_swt_igb_hun_pol_chh_geo_dut_lit_mcd_swe_hau_gam_bos_fin_bem_bat_por_mao_jpn_tml_kor_bul_krd_fbf_ger_tag_spa_sod_sun_cnt_alb_dyu_grk_mlt_nor_glc_cze_mol_qcu_prs_ukr_ben_moo_amr_lat_sid_svk_mly_guj_akn_ctl_lda_jav_tha_aeg_knd_ewe_dgb_aze_ita_fre_azi_bam_vie_owc_zul_xho_tsw	-0.0976281236736898	-0.230009260482105	0.818589733338462
344	amr_grk_akn_por_sid_mlt_sod_nor_aze_azi_tsn_mly_tsw_pan_ukr_bsq_slo_heb_dgb_cnt_lat_rus_swa_fre_xho_ctl_hun_moo_cic_fin_swe_wly_geo_arw_rom_lit_mcd_anl_tig_eng_est_yor_mao_urd_bat_jpn_knd_kor_ita_prs_swt_scr_ind_bos_amh_tag_mnd_svk_ses_alb_hau_krd_ben_bul_ger_qcu_spa_glc_pol_dyu_gam_afr_chh_guj_sun_dut_ven_hin_lda_jav_tha_aeg_tml_igb_ewe_uzb_mol_cze_tur_bam_vie_owc_fbf_bem_zul	-0.936318105484242	-2.27450807978819	0.025234150463786
345	anl_nor_swt_bul_amh_heb_tig_svk_tur_aze_tsn_mao_dgb_bos_mcd_bsq_lat_sod_lda_cnt_pan_cze_bem_pol_swa_krd_hun_xho_ven_fin_afr_owc_geo_ita_grk_hin_alb_aeg_sid_scr_est_yor_sun_glc_ind_jpn_tml_kor_fre_por_cic_guj_jav_rus_wly_mly_mnd_lit_ses_spa_amr_rom_arw_mol_dut_qcu_ben_eng_swe_ewe_hau_ukr_mlt_prs_bat_slo_bam_ctl_tsw_tag_tha_chh_knd_igb_akn_azi_urd_ger_uzb_dyu_vie_gam_moo_fbf_zul	-0.618055417202132	-1.47786119900183	0.142823700909752
346	amh_mcd_moo_guj_tig_sod_wly_scr_azi_aze_swt_mly_igb_glc_lit_bsq_ukr_heb_yor_cnt_pol_rus_akn_rom_swa_alb_est_zul_lda_hun_dut_anl_geo_ben_swe_grk_bos_sid_owc_svk_fin_dgb_bat_cze_tag_jpn_knd_kor_spa_prs_bem_ctl_sun_eng_hau_mao_mnd_nor_cic_krd_amr_ita_fre_mol_hin_qcu_pan_lat_ger_ven_mlt_slo_gam_afr_jav_arw_bam_por_fbf_ind_tha_aeg_tml_ewe_xho_uzb_bul_urd_tur_tsw_vie_chh_ses_tsn_dyu	-0.130793072677141	-0.308634997671935	0.758289494283698
347	sod_urd_tsn_arw_amh_aeg_heb_pol_uzb_aze_dyu_bat_lda_guj_pan_bsq_svk_wly_dgb_cnt_afr_ben_igb_slo_swt_lit_hun_bem_yor_est_bos_tig_geo_ita_scr_eng_grk_mlt_gam_cze_fin_akn_tag_prs_mly_jpn_knd_kor_hin_spa_zul_fre_sun_dut_amr_mao_mnd_rus_ses_swe_chh_glc_mcd_krd_mol_qcu_bul_ukr_rom_cic_anl_alb_sid_ctl_ind_por_fbf_nor_tsw_jav_tha_owc_tml_swa_ewe_azi_lat_ger_tur_bam_vie_hau_moo_xho_ven	-0.560094122535333	-1.33616197142939	0.184756579320146
348	amh_spa_swt_por_gam_anl_sod_guj_uzb_tur_ewe_tag_cic_ukr_urd_bsq_mcd_hau_yor_mnd_rom_scr_ses_grk_swa_ctl_fin_ven_lda_est_pol_heb_geo_slo_prs_ita_ger_aeg_amr_bul_hun_fbf_mly_afr_jav_jpn_knd_kor_krd_ben_bam_bos_bat_nor_sid_sun_cnt_rus_akn_alb_owc_mol_fre_pan_lat_qcu_eng_dut_hin_zul_mlt_swe_chh_arw_mao_svk_dgb_glc_tsw_ind_tha_wly_tml_xho_moo_aze_cze_lit_azi_bem_vie_tig_igb_tsn_dyu	-1.09129356478929	-2.68815175208179	0.00851376479605402
349	gam_rom_ses_alb_tig_sid_amh_eng_tur_azi_cic_jav_ewe_bos_ger_bsq_grk_chh_bem_mnd_pol_ita_bam_mcd_lda_rus_hun_fbf_xho_est_cze_sod_geo_krd_por_glc_nor_wly_anl_scr_fin_akn_tag_lit_mly_jpn_knd_kor_ukr_spa_tsn_bul_bat_pan_aeg_sun_cnt_ctl_ven_guj_hau_svk_fre_lat_urd_qcu_hin_ben_slo_zul_amr_mol_mlt_arw_mao_dut_moo_swe_igb_ind_tha_heb_tml_dyu_swa_aze_prs_afr_uzb_swt_vie_owc_tsw_yor_dgb	-0.0209977724680672	-0.049445085355319	0.960670636042051
350	amh_svk_tsn_grk_anl_amr_chh_por_uzb_aze_tsw_mao_bem_lat_alb_bsq_rom_tig_zul_mnd_bos_pan_swt_hin_lda_bul_fin_igb_ven_est_mol_sod_geo_swe_guj_lit_ger_aeg_gam_scr_hun_swa_mly_urd_tag_jpn_knd_kor_ukr_ben_dgb_afr_jav_slo_hau_ind_cnt_ita_moo_eng_heb_ctl_nor_rus_pol_qcu_glc_krd_dut_cic_sid_arw_owc_cze_bat_mcd_xho_spa_yor_sun_tha_wly_tml_ses_fbf_tur_prs_fre_azi_bam_vie_mlt_akn_dyu_ewe	-0.232951218386516	-0.550589960297233	0.583234954113166
351	owc_guj_bem_eng_chh_anl_amh_rom_uzb_aze_fbf_mao_dgb_krd_slo_bsq_por_gam_tsw_mnd_pol_dut_bam_prs_tsn_glc_est_swt_akn_fin_ger_tig_geo_urd_bos_ita_bul_amr_mlt_scr_hun_ses_bat_ctl_mly_jpn_knd_kor_lit_pan_yor_mol_tag_nor_sid_jav_cnt_mcd_moo_spa_hau_svk_fre_grk_ben_qcu_lat_afr_hin_ven_heb_rus_aeg_ukr_sun_alb_swa_arw_zul_ind_tha_sod_tml_xho_lda_azi_swe_cze_tur_ewe_vie_wly_cic_dyu_igb	0.283812610153901	0.668637532018674	0.505383012755296
352	sod_mol_swa_guj_sid_wly_mlt_ita_uzb_azi_tsw_sun_bem_grk_dut_bsq_pan_amh_swt_mnd_hin_scr_fbf_lit_bam_spa_hun_lda_igb_fin_ger_hau_geo_mcd_bos_ctl_svk_chh_amr_prs_est_cic_bat_krd_jav_jpn_tml_kor_slo_glc_zul_rus_ind_ukr_gam_mly_cnt_bul_ewe_por_aeg_rom_fre_lat_afr_qcu_pol_cze_alb_dgb_tig_nor_heb_swe_tag_urd_ses_ben_dyu_mao_tha_anl_knd_xho_ven_tur_arw_eng_aze_tsn_vie_owc_akn_moo_yor	-0.376451235157862	-0.892368424130714	0.374498675794609
353	anl_alb_xho_arw_amh_chh_tig_grk_aze_uzb_swt_bat_ewe_ctl_fre_bsq_bul_sid_fbf_cnt_ben_glc_akn_eng_dgb_krd_est_dyu_tsw_fin_mol_mlt_geo_cze_urd_dut_svk_owc_amr_afr_hun_swa_sun_bos_tag_jpn_tml_kor_mcd_por_cic_slo_mly_swe_hau_mao_mnd_pol_ven_lat_gam_prs_ukr_rus_ger_qcu_spa_lit_guj_zul_heb_rom_aeg_hin_jav_scr_bem_nor_lda_ind_tha_wly_knd_bam_igb_azi_pan_ita_tur_moo_vie_sod_yor_ses_tsn	0.312498918984208	0.735603814029048	0.463823025202879
354	aeg_arw_tsn_lat_amr_mlt_sid_fre_aze_uzb_swa_sun_swt_slo_bul_bsq_ukr_anl_yor_cnt_ctl_rom_xho_swe_bem_svk_est_fbf_zul_hun_ben_tig_geo_mol_ger_grk_urd_sod_chh_cze_fin_igb_mly_por_tag_jpn_tml_kor_prs_scr_moo_guj_bat_dut_owc_jav_mnd_pol_cic_bos_amh_glc_afr_eng_spa_qcu_ita_pan_alb_bam_wly_hin_heb_mcd_mao_rus_akn_krd_ewe_ind_tha_gam_knd_ven_dgb_tur_nor_lit_azi_lda_vie_hau_tsw_dyu_ses	-0.407085554220374	-0.964831948067572	0.337131200181173
355	tig_pan_dgb_lat_anl_heb_mlt_mol_uzb_azi_ses_bat_dyu_grk_krd_bsq_ger_sod_zul_mnd_afr_ben_yor_eng_moo_slo_est_ewe_bem_fin_spa_wly_geo_arw_rus_por_hin_amh_amr_ita_hun_cic_jav_ctl_ind_jpn_knd_kor_cze_svk_igb_mcd_tag_pol_hau_mao_cnt_glc_tsw_rom_gam_bul_swe_scr_prs_qcu_alb_bos_nor_fbf_owc_ukr_sid_lit_mly_dut_swa_urd_akn_sun_tha_chh_tml_bam_xho_aze_fre_guj_tur_ven_vie_aeg_lda_tsn_swt	0.0390622345623542	0.0919196365867065	0.926959600148115
356	sid_rus_fbf_krd_gam_tig_sod_pol_tur_azi_yor_tag_dyu_eng_grk_bsq_slo_mlt_swa_cnt_guj_hin_akn_rom_ewe_svk_hun_moo_zul_est_bos_aeg_geo_por_mcd_ger_prs_owc_wly_scr_fin_ses_bat_spa_mao_jpn_knd_kor_dut_pan_tsn_bul_mly_ben_hau_jav_mnd_ita_swt_urd_anl_afr_cze_fre_nor_qcu_lat_arw_ukr_bem_chh_swe_amr_ctl_sun_lit_bam_mol_tsw_ind_tha_heb_tml_lda_cic_uzb_glc_alb_aze_xho_vie_amh_dgb_igb_ven	-0.0690637294483283	-0.162784792186574	0.871041075959914
357	gam_eng_fbf_swe_amh_hau_sod_hin_tur_uzb_moo_jav_swt_mcd_slo_bsq_bos_tig_tsn_mnd_afr_prs_dyu_pol_dgb_pan_hun_ven_bem_fin_por_aeg_geo_ger_arw_svk_rom_heb_chh_grk_est_lda_sun_fre_mao_jpn_tml_kor_lit_ben_ewe_bul_mly_ctl_wly_tag_cnt_spa_cic_krd_owc_urd_alb_rus_lat_qcu_nor_dut_cze_swa_mlt_scr_sid_guj_bat_glc_zul_ita_yor_ind_tha_anl_knd_bam_tsw_aze_ukr_mol_azi_ses_vie_amr_xho_igb_akn	-0.857387160563969	-2.07569842095886	0.0406822162976076
358	gam_dut_lda_grk_wly_owc_aeg_eng_uzb_azi_swa_jav_cic_lit_slo_bsq_por_mlt_ses_cnt_scr_rus_bam_spa_fbf_swe_est_tsn_igb_hun_cze_chh_geo_rom_pan_prs_mcd_tig_amh_nor_fin_swt_mao_arw_mly_jpn_tml_kor_glc_urd_dgb_fre_sun_guj_anl_bat_mnd_ger_zul_ben_amr_bul_hin_krd_bos_qcu_svk_lat_ukr_dyu_heb_alb_hau_ita_tag_afr_bem_ctl_ven_ind_tha_sod_knd_tsw_akn_aze_pol_mol_tur_ewe_vie_sid_yor_moo_xho	0.00450980418833329	0.0106140302569197	0.991554123921843
359	mlt_krd_akn_alb_sod_gam_tig_rom_azi_tur_dgb_mly_ses_fre_slo_bsq_mol_wly_lda_cnt_cze_pol_moo_glc_igb_ita_est_ven_swa_hun_nor_sid_geo_lat_spa_bul_ger_aeg_anl_urd_fin_bem_bat_eng_ind_jpn_knd_kor_mcd_grk_yor_lit_tag_pan_amh_mao_mnd_por_bam_scr_chh_afr_dut_ctl_svk_qcu_bos_prs_rus_fbf_hau_ben_heb_ukr_sun_arw_tsw_swe_ewe_jav_tha_amr_tml_swt_zul_aze_guj_hin_uzb_xho_vie_owc_dyu_tsn_cic	-0.399718376934622	-0.948671899241654	0.345246208685997
360	chh_krd_xho_mol_anl_tig_aeg_arw_tur_aze_tsn_jav_zul_pol_svk_bsq_swe_amh_dgb_cnt_por_scr_lda_ctl_swa_mcd_fin_bem_dyu_hun_lat_owc_geo_bos_nor_grk_prs_sid_mlt_spa_est_igb_bat_fre_tag_jpn_knd_kor_lit_glc_moo_cze_mly_slo_heb_ind_mnd_rus_ven_guj_amr_ita_urd_bul_afr_qcu_ger_ukr_pan_fbf_gam_eng_hau_rom_mao_dut_ewe_ben_yor_sun_tha_sod_tml_ses_swt_azi_hin_alb_uzb_cic_vie_wly_bam_tsw_akn	0.154648083957065	0.363979289244997	0.716699665354506
361	amh_pol_zul_hin_owc_mlt_sod_spa_aze_tur_igb_tag_swt_afr_scr_bsq_fre_wly_yor_mnd_ukr_dut_moo_lit_lda_slo_fin_bem_dgb_est_nor_chh_geo_prs_urd_mcd_mol_gam_tig_rom_hun_xho_ind_ctl_bat_jpn_knd_kor_svk_grk_ses_ger_mly_eng_heb_sun_cnt_krd_bam_ita_aeg_bos_rus_ben_glc_qcu_cze_arw_guj_fbf_hau_lat_amr_pan_mao_alb_ewe_bul_akn_jav_tha_anl_tml_tsw_dyu_azi_por_swe_uzb_ven_vie_sid_tsn_swa_cic	0.361327160774188	0.851121422841418	0.396888095326187
362	amh_bul_swt_fre_tig_mlt_chh_ctl_tur_uzb_dyu_mao_tsn_ben_pol_bsq_cze_hau_bem_cnt_grk_mol_zul_mcd_bam_ita_fin_fbf_igb_hun_lit_owc_geo_guj_alb_hin_bos_sod_heb_prs_est_lda_bat_lat_tag_jpn_tml_kor_nor_por_swa_scr_mly_afr_gam_jav_mnd_dut_tsw_svk_amr_swe_krd_urd_rom_qcu_spa_rus_ger_moo_sid_slo_wly_arw_sun_pan_ses_glc_ven_ind_tha_aeg_knd_ewe_xho_azi_eng_ukr_aze_cic_vie_anl_akn_yor_dgb	-0.984127639123367	-2.39836183021332	0.018464994468171
363	heb_cze_lda_spa_amh_aeg_amr_guj_uzb_aze_ven_ind_xho_krd_pol_bsq_lit_gam_swa_cnt_glc_nor_tsn_hin_bam_afr_fin_swt_dyu_est_dut_anl_geo_ita_mol_ger_scr_owc_chh_arw_hun_moo_mly_ukr_sun_jpn_tml_kor_eng_lat_ewe_bos_mao_rom_wly_jav_mnd_fre_tsw_grk_sid_rus_prs_mcd_svk_qcu_urd_alb_por_cic_sod_ben_mlt_pan_bat_slo_igb_swe_dgb_tag_tha_tig_knd_akn_bem_tur_ctl_bul_azi_ses_vie_hau_yor_zul_fbf	-0.682760036563156	-1.6401400278543	0.104354317184587
364	sod_svk_lda_rom_anl_heb_mlt_eng_uzb_tur_xho_mao_fbf_cze_hin_bsq_ctl_chh_akn_mnd_afr_mol_yor_fre_swt_prs_fin_bam_dgb_est_arw_gam_geo_glc_bul_pan_urd_hau_tig_lit_hun_bem_ind_ger_sun_jpn_knd_kor_nor_slo_cic_grk_bat_scr_sid_jav_cnt_guj_ewe_swe_amr_ita_ukr_por_dut_qcu_alb_bos_mcd_dyu_owc_pol_wly_rus_mly_ben_zul_krd_ven_tag_tha_amh_tml_swa_moo_aze_lat_spa_azi_ses_vie_aeg_igb_tsw_tsn	-0.118156456517117	-0.278621011860209	0.781154266818319
365	chh_svk_bam_eng_sid_heb_anl_fre_uzb_tur_akn_mly_bem_cze_dut_bsq_afr_owc_fbf_cnt_rom_guj_swt_swe_dgb_krd_fin_cic_dyu_est_mcd_tig_geo_ukr_por_pol_ita_wly_mlt_lit_hun_moo_sun_rus_bat_jpn_knd_kor_pan_mol_tsn_ben_tag_nor_aeg_jav_mnd_alb_ven_hin_amh_lat_prs_arw_grk_qcu_slo_glc_spa_xho_sod_ger_gam_bos_ind_urd_ses_scr_swa_mao_tha_hau_tml_tsw_yor_aze_bul_ctl_azi_ewe_vie_amr_igb_lda_zul	-0.678718909320395	-1.62599194625485	0.107335398384305
366	amh_ben_yor_swe_hau_anl_gam_ctl_aze_uzb_bam_mly_ewe_spa_bos_bsq_prs_amr_dyu_cnt_eng_rom_bem_ita_dgb_lit_est_zul_tsw_fin_urd_owc_geo_lat_rus_por_ukr_aeg_mlt_guj_hun_xho_mao_svk_bat_jpn_tml_kor_bul_cze_swt_afr_tag_krd_tig_ind_mnd_mcd_fbf_dut_sid_mol_nor_fre_glc_qcu_arw_pan_alb_swa_chh_hin_sod_grk_jav_slo_moo_scr_akn_sun_tha_heb_knd_igb_tsn_tur_pol_ger_azi_cic_vie_wly_lda_ses_ven	-0.354518477204006	-0.83947568741703	0.403355227936887
367	sid_dut_xho_alb_amr_mlt_chh_ger_tur_aze_tsw_sun_swt_eng_prs_bsq_pol_tig_yor_mnd_grk_lit_lda_rom_ewe_cze_fin_tsn_ven_hun_glc_aeg_geo_bul_rus_afr_bos_hau_owc_mol_est_akn_mly_spa_jav_jpn_tml_kor_guj_lat_dyu_por_ind_ita_gam_bat_cnt_arw_bem_ukr_anl_krd_hin_fre_svk_qcu_ben_slo_nor_fbf_wly_ctl_sod_urd_mao_mcd_moo_scr_cic_tag_tha_heb_knd_igb_dgb_azi_pan_swe_uzb_zul_vie_amh_swa_ses_bam	0.0416117122809614	0.0980697957832976	0.92208793098019
368	sid_dut_tsn_grk_hau_owc_wly_hin_tur_azi_ven_ind_cic_swe_krd_bsq_alb_chh_ses_cnt_nor_spa_lda_bul_ewe_scr_est_fbf_yor_hun_afr_heb_geo_ctl_mol_ita_pan_anl_aeg_svk_fin_bam_jav_pol_sun_jpn_knd_kor_rom_rus_bem_arw_mly_cze_tig_bat_mnd_guj_swa_ben_mlt_bos_ukr_glc_por_qcu_lit_lat_ger_dyu_amr_prs_gam_slo_mao_fre_tsw_eng_igb_tag_tha_amh_tml_akn_zul_aze_urd_mcd_uzb_dgb_vie_sod_swt_xho_moo	-0.484490819630009	-1.15334401775887	0.251724813683693
369	anl_por_tsn_krd_gam_aeg_sid_dut_azi_uzb_ses_tag_fbf_slo_grk_bsq_scr_amh_yor_cnt_spa_cze_akn_rom_tsw_ita_fin_swa_igb_hun_bos_tig_geo_svk_urd_glc_ctl_amr_mlt_afr_est_dgb_ind_swe_bat_jpn_knd_kor_nor_ger_bam_rus_jav_arw_sod_mao_mnd_lat_ven_prs_heb_mol_ukr_alb_bul_qcu_guj_pol_mcd_cic_chh_pan_wly_lit_sun_ben_moo_hin_ewe_mly_tha_owc_tml_xho_lda_tur_fre_eng_aze_bem_vie_hau_dyu_zul_swt	-0.407809545660016	-0.968380908602136	0.335365858691373
370	gam_ukr_fbf_rom_sid_hau_amh_prs_uzb_azi_swa_mao_akn_por_lit_bsq_svk_amr_swt_mnd_swe_ita_dgb_fre_xho_cze_fin_zul_ven_hun_mol_owc_geo_urd_scr_dut_guj_sod_anl_slo_est_bem_bat_ben_mly_jpn_knd_kor_lat_ctl_dyu_rus_jav_spa_heb_sun_cnt_eng_cic_arw_mlt_grk_pol_bul_mcd_qcu_ger_glc_afr_ses_aeg_pan_chh_alb_tag_hin_igb_nor_yor_ind_tha_tig_tml_bam_lda_tur_krd_bos_aze_moo_vie_wly_ewe_tsw_tsn	0.390738870824179	0.921833103144612	0.359000906127432
371	sod_slo_moo_swe_mlt_gam_hau_ita_aze_tur_xho_sun_tsn_pan_grk_bsq_fre_heb_dgb_mnd_bos_bul_tsw_rus_yor_ukr_fin_fbf_swa_hun_scr_wly_geo_alb_lit_glc_ctl_tig_amh_hin_est_ven_mao_urd_mly_jpn_tml_kor_lat_ger_cic_svk_tag_guj_chh_ind_cnt_spa_ses_mol_anl_krd_nor_eng_dut_qcu_prs_afr_ben_lda_owc_arw_sid_pol_bat_rom_swt_cze_dyu_jav_tha_amr_knd_bem_zul_uzb_por_mcd_azi_ewe_vie_aeg_igb_bam_akn	-0.262454516020602	-0.62074539745007	0.53628549755516
372	chh_rus_tsn_scr_anl_amr_sod_ukr_uzb_aze_ses_mao_dyu_hin_bul_bsq_slo_wly_dgb_cnt_rom_por_zul_alb_igb_prs_est_bem_moo_fin_lit_hau_geo_svk_grk_swe_ctl_aeg_sid_pol_hun_xho_jav_spa_ind_jpn_tml_kor_krd_afr_swa_eng_tag_mol_gam_bat_mnd_ben_ewe_nor_mlt_glc_bos_ger_arw_qcu_fre_dut_ita_tsw_heb_lat_amh_urd_mly_guj_swt_mcd_fbf_sun_tha_owc_knd_akn_yor_azi_cze_pan_tur_ven_vie_tig_bam_lda_cic	-0.250900135798671	-0.593299979866468	0.554420587424638
373	tig_grk_zul_dut_amh_mlt_heb_svk_tur_azi_bam_mly_bem_guj_afr_bsq_prs_gam_tsn_mnd_rus_por_ewe_alb_xho_scr_hun_fbf_ses_fin_krd_wly_geo_bos_spa_pan_ben_amr_hau_slo_est_tsw_ind_rom_jav_jpn_tml_kor_ita_urd_moo_glc_mao_arw_sid_sun_cnt_lat_swt_swe_chh_pol_ukr_eng_nor_qcu_ctl_bul_ger_dyu_sod_hin_anl_cze_bat_mcd_swa_lit_lda_tag_tha_aeg_knd_yor_cic_aze_fre_mol_uzb_ven_vie_owc_akn_dgb_igb	-0.843228262707143	-2.03455736478659	0.0447427307879531
374	gam_lat_cic_rus_mlt_chh_tig_lit_aze_tur_dgb_ind_zul_urd_grk_bsq_mol_owc_bem_cnt_glc_ben_lda_bul_swt_svk_fin_tsw_tsn_est_dut_wly_geo_ukr_afr_ita_ger_amr_amh_krd_hun_dyu_bat_por_mly_jpn_tml_kor_rom_spa_igb_nor_mao_bos_aeg_sun_mnd_ctl_ses_fre_sid_scr_pol_pan_eng_qcu_swe_hin_guj_xho_hau_slo_anl_prs_jav_alb_ewe_arw_swa_tag_tha_sod_knd_ven_yor_azi_mcd_cze_uzb_akn_vie_heb_moo_fbf_bam	0.592136417411749	1.40254610340362	0.164081641548595
375	mlt_bul_ses_hin_hau_anl_tig_ukr_uzb_tur_swt_bat_moo_ctl_svk_bsq_slo_heb_swa_mnd_dut_krd_fbf_pan_tsn_scr_est_ewe_akn_fin_grk_sid_geo_rus_lat_eng_glc_amh_gam_ger_hun_dgb_mly_prs_ind_jpn_knd_kor_por_mol_cic_urd_jav_guj_wly_sun_cnt_bos_dyu_fre_aeg_swe_mcd_lit_alb_qcu_rom_afr_ben_xho_sod_pol_amr_spa_mao_nor_tsw_ita_igb_tag_tha_owc_tml_bam_yor_aze_arw_cze_azi_bem_vie_chh_zul_lda_ven	0.145482429612343	0.343069430686469	0.732320506444301
376	amr_bos_lda_scr_mlt_aeg_sid_slo_azi_tur_bem_sun_akn_alb_ben_bsq_eng_chh_tsw_cnt_krd_cze_igb_hin_ses_mol_fin_xho_bam_est_pol_owc_geo_svk_lit_afr_prs_tig_heb_nor_hun_swt_jav_rom_tag_jpn_knd_kor_guj_glc_moo_ukr_bat_ctl_gam_mao_mnd_urd_dyu_lat_hau_dut_ger_mcd_arw_qcu_swe_grk_por_tsn_sod_ita_anl_bul_mly_spa_zul_rus_cic_ind_tha_amh_tml_ewe_swa_aze_fre_pan_uzb_dgb_vie_wly_ven_fbf_yor	0.28982425048935	0.682976570777954	0.496319528576191
377	aeg_prs_fbf_eng_anl_hau_owc_svk_aze_tur_moo_mao_zul_spa_mol_bsq_rus_wly_tsn_mnd_krd_alb_cic_guj_ewe_cze_fin_ses_bam_hun_pol_heb_geo_bul_ger_glc_scr_tig_sid_mcd_est_akn_mly_dut_sun_jpn_knd_kor_nor_arw_bem_bos_ind_urd_amr_bat_cnt_ben_yor_hin_mlt_fre_lit_grk_afr_qcu_lat_rom_swe_igb_gam_ctl_sod_slo_tag_pan_tsw_por_swa_jav_tha_amh_tml_xho_dyu_azi_ukr_ita_uzb_lda_vie_chh_dgb_ven_swt	-0.0578945386328617	-0.136386697856658	0.891810393911763
378	anl_bos_fbf_hin_tig_sod_hau_pol_tur_aze_ven_tag_zul_bul_ctl_bsq_lat_aeg_ses_mnd_ukr_guj_dyu_fre_swa_lit_est_xho_cic_fin_slo_amh_geo_eng_nor_ger_urd_mlt_heb_prs_hun_tsn_sun_rom_jav_jpn_knd_kor_swe_glc_bem_scr_mao_grk_chh_bat_cnt_pan_swt_por_amr_ben_afr_arw_ita_qcu_svk_cze_mol_dgb_gam_rus_sid_mcd_mly_spa_bam_krd_akn_ind_tha_wly_tml_lda_igb_uzb_dut_alb_azi_yor_vie_owc_ewe_moo_tsw	-0.580614225191857	-1.38522285534651	0.169297977463787
379	sid_ger_dyu_swe_amh_chh_mlt_ita_azi_aze_swt_mly_igb_por_spa_bsq_bos_wly_swa_mnd_hin_lat_zul_eng_dgb_cze_hun_ewe_moo_fin_afr_aeg_geo_glc_mcd_dut_rom_amr_tig_slo_est_akn_jav_krd_ind_jpn_knd_kor_svk_pan_yor_grk_tag_mol_sod_bat_cnt_guj_tsw_arw_hau_nor_bul_ben_fre_qcu_alb_scr_pol_ses_gam_lit_heb_urd_sun_ctl_fbf_rus_ven_mao_tha_owc_tml_cic_tsn_tur_prs_ukr_uzb_bem_vie_anl_xho_bam_lda	-0.412756111873895	-0.98141365581679	0.328935044691768
380	heb_glc_ses_ukr_anl_wly_tig_ger_uzb_tur_bem_sun_lda_alb_eng_bsq_urd_owc_tsw_cnt_cze_spa_dyu_rom_fbf_mcd_est_ven_swt_hun_dut_gam_geo_ben_prs_pol_lit_sid_amh_guj_fin_bam_mly_bul_bat_jpn_knd_kor_krd_ctl_zul_arw_jav_nor_sod_ind_mnd_scr_yor_rus_mlt_grk_fre_por_ita_qcu_mol_hin_svk_moo_chh_pan_aeg_lat_mao_afr_tsn_bos_cic_tag_tha_amr_tml_dgb_swa_azi_slo_swe_aze_xho_vie_hau_akn_ewe_igb	-0.0433518697719658	-0.102081471397613	0.918911787461478
381	mlt_rom_lda_urd_amr_hau_amh_glc_azi_aze_ven_tag_moo_bos_alb_bsq_hin_aeg_bem_cnt_lit_ger_fbf_prs_akn_guj_hun_dyu_bam_est_afr_gam_geo_ita_lat_fre_krd_heb_owc_slo_fin_cic_sun_spa_mly_jpn_tml_kor_nor_svk_igb_eng_bat_grk_sod_ind_mnd_rus_dgb_ctl_chh_ukr_bul_swe_dut_qcu_mol_mcd_scr_yor_anl_por_tig_ben_mao_pol_tsw_cze_ewe_jav_tha_sid_knd_xho_zul_uzb_arw_pan_tur_swa_vie_wly_swt_tsn_ses	-0.243231763447706	-0.575096180127654	0.566615013648037
382	mlt_arw_moo_lat_wly_amh_aeg_mol_uzb_tur_bem_ind_ven_slo_por_bsq_lit_chh_cic_mnd_grk_ita_igb_ben_lda_glc_hun_tsn_tsw_fin_hin_sod_geo_svk_afr_urd_ger_sid_gam_scr_est_xho_mly_ukr_bat_jpn_tml_kor_spa_swe_zul_pan_mao_krd_hau_sun_cnt_bul_bam_rus_anl_mcd_fre_ctl_dut_qcu_rom_eng_nor_ewe_tig_prs_heb_cze_jav_alb_fbf_pol_swt_tag_tha_amr_knd_ses_swa_azi_guj_bos_aze_akn_vie_owc_yor_dyu_dgb	-0.358098860253126	-0.847582680474501	0.398846481179611
383	tig_svk_dyu_mcd_aeg_hau_owc_fre_azi_aze_fbf_mly_tsw_ukr_rom_bsq_spa_amr_ses_cnt_alb_lit_moo_slo_cic_krd_hun_swa_bem_fin_pol_wly_geo_ger_por_ben_guj_amh_mlt_hin_est_swt_bat_dut_sun_jpn_knd_kor_prs_eng_akn_ita_mao_bos_chh_jav_mnd_grk_dgb_arw_anl_urd_rus_pan_cze_qcu_nor_ctl_afr_ven_heb_scr_gam_glc_tag_mol_xho_lat_lda_ind_tha_sod_tml_tsn_bam_tur_bul_swe_uzb_igb_vie_sid_ewe_yor_zul	0.049713599088849	0.117084164307835	0.907045842701603
384	wly_pol_bem_guj_owc_amh_mlt_nor_tur_uzb_moo_sun_ewe_fre_prs_bsq_grk_heb_tsn_mnd_glc_hin_swt_cze_zul_bul_hun_dgb_fbf_est_alb_chh_geo_pan_ger_ukr_mcd_hau_aeg_scr_fin_tsw_jav_ita_mly_jpn_tml_kor_afr_rom_dyu_urd_bat_ctl_sod_mao_cnt_lat_bam_lit_anl_ben_por_spa_krd_qcu_eng_dut_rus_xho_tig_swe_gam_slo_tag_bos_ses_svk_yor_ind_tha_sid_knd_akn_ven_aze_arw_mol_azi_lda_vie_amr_swa_igb_cic	-0.0306919217443827	-0.072372765763154	0.942460678733802
385	mlt_bul_tsn_eng_tig_wly_chh_swe_aze_tur_moo_sun_ven_fre_ctl_bsq_lit_sod_swa_cnt_mcd_dut_cic_svk_bem_rus_hun_bam_fbf_fin_pol_owc_geo_ukr_guj_rom_cze_sid_amr_nor_est_dgb_tag_slo_bat_jpn_knd_kor_prs_glc_igb_ger_mao_bos_gam_mly_mnd_ita_swt_spa_amh_afr_ben_hin_mol_qcu_lat_krd_scr_ewe_heb_arw_anl_grk_jav_alb_tsw_por_xho_ind_tha_hau_tml_dyu_yor_azi_urd_pan_uzb_lda_vie_aeg_akn_ses_zul	-0.135755657105995	-0.320238796779564	0.749505706789467
386	mlt_swe_ewe_ger_anl_sod_chh_cze_uzb_aze_moo_jav_igb_grk_mol_bsq_svk_heb_bem_mnd_prs_lit_akn_afr_fbf_eng_est_xho_bam_fin_arw_amr_geo_krd_spa_pol_rus_wly_hau_lat_hun_cic_mly_mcd_sun_jpn_knd_kor_scr_ben_lda_bos_tag_alb_amh_mao_cnt_urd_yor_glc_gam_guj_fre_ukr_bul_qcu_rom_slo_por_dgb_owc_hin_tig_ctl_ind_dut_zul_pan_swt_bat_tha_sid_tml_tsw_ses_azi_nor_ita_tur_tsn_vie_aeg_swa_dyu_ven	-0.456239355833918	-1.08458570398118	0.28090882980648
387	amr_hin_bam_guj_sod_mlt_tig_ger_azi_tur_dyu_tag_tsw_pan_ben_bsq_scr_gam_zul_cnt_arw_mcd_moo_alb_swa_urd_fin_bem_akn_hun_rom_aeg_geo_prs_ctl_glc_afr_owc_heb_rus_est_igb_mao_bos_jav_jpn_tml_kor_spa_eng_swt_svk_bat_dut_sid_ind_mnd_pol_xho_ukr_hau_cze_ita_por_slo_qcu_bul_grk_lat_ses_amh_mol_wly_lit_sun_krd_ewe_nor_tsn_mly_tha_chh_knd_ven_yor_uzb_swe_fre_aze_cic_vie_anl_dgb_lda_fbf	-1.23690454800683	-3.07309951535345	0.00277960310507156
388	chh_pan_ven_grk_sid_owc_heb_guj_tur_uzb_ses_jav_igb_eng_mol_bsq_por_aeg_tsn_cnt_bos_spa_dyu_afr_swa_alb_hun_lda_dgb_fin_lat_wly_geo_prs_rus_fre_glc_tig_amr_rom_est_ewe_tag_ita_mao_jpn_knd_kor_lit_cze_fbf_swe_sun_pol_amh_ind_mnd_svk_moo_ger_anl_hin_bul_ctl_nor_qcu_ben_arw_urd_yor_sod_dut_gam_scr_mly_slo_cic_krd_xho_bat_tha_hau_tml_tsw_swt_aze_ukr_mcd_azi_bam_vie_mlt_bem_akn_zul	-0.478790361688945	-1.13859096952031	0.257798309372651
389	tig_cze_bem_guj_wly_gam_heb_fre_azi_tur_zul_sun_igb_lit_scr_bsq_prs_mlt_ven_mnd_arw_mol_ses_swe_cic_slo_hun_lda_tsn_est_bul_anl_geo_ita_pol_eng_bos_sod_amr_rom_fin_ewe_ind_alb_mly_jpn_tml_kor_ukr_krd_yor_rus_tag_urd_chh_bat_cnt_afr_bam_glc_owc_pan_dut_ben_hin_qcu_por_grk_lat_akn_amh_mcd_sid_spa_mao_svk_swa_ger_dyu_jav_tha_hau_knd_moo_swt_aze_ctl_nor_uzb_xho_vie_aeg_fbf_tsw_dgb	-1.22738661930869	-3.05804617901585	0.00290946643456316
390	tig_pol_moo_slo_hau_chh_amr_spa_tur_aze_ses_mao_igb_urd_por_bsq_fre_amh_fbf_cnt_afr_guj_cic_rom_dyu_eng_est_zul_bem_fin_ukr_anl_geo_alb_ctl_rus_ita_wly_sid_lat_hun_akn_ind_nor_jav_jpn_tml_kor_mcd_krd_xho_grk_mly_scr_mlt_tag_mnd_lit_dgb_prs_heb_swe_glc_arw_mol_qcu_svk_hin_ger_yor_gam_bul_owc_pan_sun_ben_tsw_dut_ewe_bat_tha_sod_knd_ven_swt_uzb_cze_bos_azi_tsn_vie_aeg_bam_swa_lda	-0.0927685585813123	-0.218992719671209	0.827135611826125
391	aeg_hin_igb_krd_amr_sod_hau_svk_aze_uzb_dgb_bat_akn_afr_grk_bsq_guj_heb_tsw_mnd_fre_pol_fbf_prs_ses_bos_fin_dyu_ewe_est_slo_gam_geo_alb_ben_ukr_eng_wly_anl_lit_hun_cic_mly_scr_ind_jpn_tml_kor_rom_lat_swa_ger_mao_mcd_amh_jav_cnt_glc_yor_pan_sid_ita_por_dut_cze_qcu_ctl_swe_mol_moo_chh_rus_owc_nor_tag_bul_bem_arw_tsn_sun_tha_tig_knd_lda_zul_azi_spa_urd_tur_swt_vie_mlt_xho_bam_ven	-0.474700695780787	-1.12802281118053	0.262212000464589
392	heb_alb_bem_arw_amh_sid_mlt_mol_uzb_azi_zul_ind_tsn_nor_svk_bsq_afr_gam_fbf_cnt_grk_lit_xho_swe_ven_rus_est_bam_cic_fin_cze_wly_geo_pan_krd_bul_prs_hau_amr_slo_hun_igb_sun_mcd_mao_jpn_knd_kor_ukr_urd_swt_ita_jav_ctl_tig_tag_mnd_dut_lda_glc_owc_eng_lat_fre_ger_qcu_guj_rom_scr_dgb_sod_pol_aeg_hin_bat_spa_akn_por_dyu_mly_tha_anl_tml_ses_moo_aze_bos_ben_tur_yor_vie_chh_swa_ewe_tsw	-0.402600596886731	-0.954777219545321	0.342165572273292
393	amr_svk_ven_rus_mlt_amh_owc_bul_aze_tur_bem_mly_tsw_scr_ukr_bsq_spa_anl_cic_mnd_guj_nor_lda_glc_igb_swe_fin_zul_dgb_est_fre_hau_geo_arw_krd_lat_ben_gam_heb_lit_hun_fbf_ind_alb_mao_jpn_tml_kor_afr_eng_xho_bos_jav_ctl_chh_tag_cnt_urd_swt_cze_sod_hin_ger_pan_slo_qcu_grk_mol_rom_tsn_aeg_dut_sid_ita_sun_mcd_yor_por_swa_bat_tha_wly_knd_dyu_ewe_azi_pol_prs_uzb_bam_vie_tig_moo_akn_ses	-0.283417830412391	-0.669933019565453	0.504560530723697
394	tig_pan_yor_pol_heb_amh_chh_ctl_tur_azi_moo_tag_tsn_ger_lit_bsq_scr_wly_ses_cnt_cze_hin_akn_mcd_lda_mol_est_zul_fbf_hun_slo_gam_geo_nor_spa_urd_grk_owc_aeg_ita_fin_cic_jav_alb_bat_jpn_tml_kor_por_prs_ewe_krd_mly_afr_sid_ind_mnd_bul_swa_swe_mlt_ukr_arw_lat_ben_qcu_rus_glc_eng_dgb_hau_guj_anl_rom_mao_dut_bem_svk_swt_sun_tha_amr_knd_ven_xho_aze_bos_fre_uzb_tsw_vie_sod_bam_dyu_igb	-0.297832136993743	-0.704155119811979	0.483095660157036
395	anl_por_moo_rom_amr_hau_owc_cze_azi_uzb_fbf_tag_lda_dut_bos_bsq_guj_sid_bem_mnd_nor_svk_igb_alb_akn_arw_hun_ven_xho_est_prs_amh_geo_urd_slo_ger_ita_aeg_gam_eng_fin_ses_ind_mol_bat_jpn_tml_kor_swe_ukr_tsw_afr_mly_grk_wly_sun_cnt_lit_swa_ctl_heb_ben_pol_pan_mcd_qcu_spa_bul_rus_cic_tig_hin_mlt_fre_mao_glc_ewe_lat_tsn_jav_tha_chh_knd_dyu_zul_tur_krd_scr_aze_yor_vie_sod_bam_swt_dgb	-0.147615111828154	-0.348171057288223	0.728498602031192
396	amh_arw_ven_por_wly_gam_sod_lat_uzb_tur_ewe_sun_bem_alb_pol_bsq_ctl_anl_yor_mnd_eng_ita_lda_rus_swt_afr_est_bam_xho_hun_glc_amr_geo_urd_hin_slo_scr_heb_chh_ukr_fin_ses_jav_pan_mao_jpn_knd_kor_cze_dut_dyu_rom_bat_bul_sid_ind_cnt_mcd_swa_ger_mlt_nor_mol_grk_spa_qcu_lit_prs_guj_akn_hau_bos_owc_swe_tag_fre_cic_svk_igb_mly_tha_tig_tml_tsn_dgb_azi_krd_ben_aze_moo_vie_aeg_tsw_zul_fbf	-0.503942254847366	-1.19871333003681	0.233685020518433
397	sid_guj_ses_bul_anl_wly_mlt_rus_aze_uzb_moo_mly_ewe_ben_mol_bsq_ita_amh_yor_mnd_rom_swe_xho_glc_ven_ctl_est_fbf_swa_fin_afr_owc_geo_arw_alb_bos_ukr_tig_chh_urd_hun_dyu_tag_spa_mao_jpn_knd_kor_pol_cze_akn_hin_jav_prs_amr_ind_cnt_eng_igb_dut_aeg_grk_lat_por_scr_qcu_pan_fre_nor_zul_gam_svk_heb_krd_bat_slo_cic_ger_tsn_sun_tha_hau_tml_dgb_lda_tur_mcd_lit_azi_bam_vie_sod_tsw_swt_bem	0.857699696930078	2.03743299230266	0.0444480275249117
398	gam_ita_akn_krd_sid_amh_owc_bul_uzb_aze_swt_tag_ewe_pol_mol_bsq_slo_mlt_swa_cnt_lit_lat_zul_swe_ses_por_fin_cic_ven_hun_svk_amr_geo_guj_afr_cze_fre_chh_hau_alb_est_tsw_sun_grk_jav_jpn_tml_kor_glc_eng_bam_spa_bat_pan_sod_ind_mnd_ctl_dyu_ukr_tig_hin_rus_prs_bos_qcu_urd_dut_arw_moo_aeg_nor_heb_mcd_mly_ben_lda_scr_igb_mao_tha_wly_knd_xho_yor_tur_ger_rom_azi_bem_vie_anl_dgb_tsn_fbf	0.290317137226144	0.684159342197905	0.495575869554548
399	amh_lat_dyu_rus_aeg_sid_sod_arw_aze_tur_ven_jav_igb_spa_bul_bsq_ger_gam_fbf_cnt_lit_cze_tsn_ita_cic_scr_fin_ses_xho_est_krd_mlt_geo_grk_nor_svk_alb_anl_tig_urd_hun_lda_mao_swe_sun_jpn_knd_kor_por_mcd_ewe_ukr_tag_fre_chh_ind_mnd_pol_swt_prs_heb_dut_mol_eng_hin_qcu_pan_ctl_afr_dgb_amr_bos_hau_ben_bat_guj_akn_glc_swa_mly_tha_owc_tml_tsw_zul_azi_slo_rom_uzb_yor_vie_wly_bam_moo_bem	-0.0821428447314124	-0.193744686554584	0.846798343805082
400	sid_prs_swa_scr_aeg_owc_heb_slo_uzb_tur_ses_sun_xho_ita_glc_bsq_ctl_hau_ewe_cnt_rom_svk_moo_rus_akn_ukr_hun_yor_swt_fin_swe_mlt_geo_afr_pan_bos_ben_tig_chh_grk_est_bam_tag_nor_mao_jpn_tml_kor_lat_mcd_zul_krd_ind_eng_sod_jav_mnd_lit_cic_cze_gam_guj_alb_arw_fre_qcu_ger_dut_mol_bem_anl_por_wly_bul_mly_pol_fbf_spa_dyu_bat_tha_amh_knd_tsw_igb_azi_urd_hin_aze_dgb_vie_amr_lda_tsn_ven	0.19916575124601	0.46883643904309	0.640283710148758
401	amr_lat_ses_scr_hau_chh_sid_slo_azi_tur_dyu_mao_dgb_pol_cze_bsq_mol_heb_tsn_cnt_rus_spa_cic_rom_swt_fre_hun_zul_igb_est_eng_amh_geo_ben_bos_urd_hin_aeg_anl_bul_fin_akn_mly_nor_ind_jpn_knd_kor_alb_ukr_tsw_afr_tag_mcd_sod_sun_mnd_ger_bem_ctl_gam_arw_glc_por_lit_qcu_svk_krd_dut_swa_tig_pan_owc_swe_jav_ita_ven_grk_xho_bat_tha_mlt_tml_lda_ewe_uzb_prs_guj_aze_yor_vie_wly_bam_moo_fbf	-0.832515950299238	-2.00875723293979	0.0474625316968561
402	amh_lat_swa_por_gam_heb_owc_scr_azi_tur_moo_bat_akn_alb_lit_bsq_ukr_sid_fbf_cnt_ita_krd_yor_mol_bam_prs_fin_ven_tsw_hun_dut_chh_geo_pol_urd_guj_fre_wly_hau_ctl_est_bem_ind_ben_jav_jpn_knd_kor_hin_slo_dyu_nor_mao_rus_mlt_mly_mnd_mcd_zul_bul_aeg_afr_glc_cze_swe_qcu_bos_rom_spa_tsn_amr_arw_anl_eng_sun_svk_dgb_pan_cic_tag_tha_sod_tml_ewe_igb_uzb_ger_grk_aze_swt_vie_tig_xho_lda_ses	0.24183145192036	0.570265212424735	0.56987301331693
403	hau_spa_cic_slo_anl_sod_sid_pol_uzb_azi_fbf_mao_bem_rom_mcd_bsq_ita_heb_tsn_mnd_prs_ben_xho_bul_swa_dut_fin_zul_ses_hun_eng_chh_geo_lit_ctl_por_guj_gam_aeg_lat_est_lda_ind_swe_jav_jpn_knd_kor_ukr_fre_moo_urd_mly_arw_amh_bat_cnt_grk_bam_afr_amr_cze_mol_krd_svk_qcu_scr_ger_bos_swt_tig_hin_mlt_alb_sun_nor_dgb_pan_ewe_tag_tha_owc_tml_igb_dyu_aze_glc_rus_tur_ven_vie_wly_akn_yor_tsw	0.149041519150015	0.351215442751635	0.726221144481468
404	gam_slo_moo_pol_wly_amr_tig_lit_azi_aze_tsn_mly_swa_bul_mcd_bsq_rom_hau_dgb_mnd_pan_svk_akn_ctl_xho_scr_est_bem_ven_fin_bos_aeg_geo_lat_rus_urd_mol_amh_sid_cze_hun_ewe_bat_ben_tag_jpn_knd_kor_arw_dut_lda_ukr_mao_fre_heb_ind_cnt_afr_zul_swe_sod_por_spa_glc_ita_qcu_ger_guj_eng_tsw_chh_nor_anl_grk_sun_alb_dyu_krd_swt_jav_tha_mlt_tml_cic_fbf_tur_hin_prs_uzb_yor_vie_owc_igb_bam_ses	0.0933597776676417	0.219614469082608	0.826652736581939
405	hau_spa_moo_krd_amr_chh_sod_ben_aze_azi_fbf_jav_cic_bos_cze_bsq_mcd_heb_zul_mnd_slo_ukr_tsn_ger_swa_pan_hun_igb_swt_est_dut_amh_geo_glc_ita_afr_bul_wly_sid_ctl_fin_dgb_sun_grk_bat_jpn_knd_kor_prs_hin_ewe_pol_mly_fre_mlt_ind_cnt_por_ses_swe_gam_urd_mol_alb_lat_qcu_scr_rom_arw_lda_anl_guj_owc_lit_tag_nor_xho_svk_bem_mao_tha_tig_tml_bam_tsw_uzb_rus_eng_tur_dyu_vie_aeg_ven_akn_yor	-0.634990945650467	-1.51845809027191	0.132291252749824
406	sod_lit_zul_prs_wly_anl_hau_hin_azi_aze_xho_sun_tsn_guj_scr_bsq_nor_aeg_bam_mnd_bos_ger_cic_alb_moo_mol_est_swt_bem_fin_grk_gam_geo_urd_swe_rus_eng_mlt_heb_por_hun_akn_ind_afr_tag_jpn_knd_kor_mcd_lat_lda_ukr_mly_fre_sid_bat_cnt_arw_yor_cze_amh_glc_ita_pol_bul_qcu_pan_rom_slo_tsw_amr_ctl_owc_svk_mao_ben_ses_krd_dgb_jav_tha_tig_tml_ewe_igb_tur_spa_dut_uzb_fbf_vie_chh_dyu_swa_ven	-0.355745608735425	-0.842548461156128	0.401642649395451
407	mlt_cze_lda_alb_hau_sid_wly_ita_uzb_aze_dyu_sun_xho_guj_mcd_bsq_rus_sod_fbf_cnt_eng_scr_tsn_ger_swa_pol_est_akn_yor_hun_spa_gam_geo_krd_lat_swe_afr_chh_heb_hin_fin_cic_mao_glc_ind_jpn_knd_kor_dut_bos_bam_ukr_tag_mol_anl_jav_mnd_bul_bem_prs_amh_ctl_pan_nor_arw_qcu_svk_fre_slo_swt_amr_ben_owc_lit_bat_por_moo_grk_zul_mly_tha_aeg_tml_ewe_igb_azi_rom_urd_tur_ses_vie_tig_ven_tsw_dgb	-0.207541016077696	-0.490019102957313	0.625274390699526
408	sod_nor_cic_ben_hau_heb_owc_ukr_azi_tur_moo_mly_bam_afr_rom_bsq_alb_amh_igb_mnd_urd_rus_ewe_lit_yor_mcd_fin_lda_bem_est_hin_mlt_geo_bos_por_fre_svk_tig_wly_eng_hun_dgb_sun_spa_bat_jpn_knd_kor_krd_pol_akn_guj_jav_scr_anl_tag_cnt_pan_tsw_lat_aeg_bul_glc_ctl_ita_qcu_ger_cze_swe_swt_sid_dut_chh_prs_mao_grk_ven_mol_fbf_ind_tha_amr_tml_swa_ses_aze_slo_arw_uzb_dyu_vie_gam_xho_tsn_zul	0.419528039601901	0.988468464050424	0.325488062040956
409	aeg_mol_ewe_glc_chh_tig_mlt_bul_tur_aze_dgb_tag_tsw_ger_urd_bsq_krd_hau_igb_cnt_pol_alb_tsn_ukr_cic_fre_fin_moo_akn_est_rom_gam_geo_afr_rus_slo_ctl_sid_owc_lit_hun_bam_ind_mcd_jav_jpn_tml_kor_hin_swe_xho_lat_mao_grk_anl_mly_mnd_prs_ven_svk_amh_scr_bos_por_eng_qcu_guj_arw_ita_yor_wly_pan_heb_spa_sun_nor_zul_dut_dyu_bat_tha_amr_knd_swa_ses_uzb_ben_cze_azi_lda_vie_sod_fbf_swt_bem	0.323616835992869	0.762079886625201	0.447940752944434
410	tig_hin_ven_urd_sid_amr_hau_guj_azi_uzb_akn_jav_swa_fre_rom_bsq_rus_aeg_swt_cnt_krd_ctl_igb_bul_yor_scr_hun_zul_tsn_fin_lat_gam_geo_svk_mol_cze_glc_chh_heb_grk_est_dyu_mao_slo_ind_jpn_tml_kor_pol_ger_moo_ben_tag_ita_mlt_bat_mnd_bos_dgb_pan_owc_swe_eng_prs_spa_qcu_arw_ukr_por_tsw_sod_alb_wly_nor_mly_dut_bam_lit_cic_sun_tha_amh_knd_lda_ses_aze_afr_mcd_tur_ewe_vie_anl_bem_xho_fbf	-0.201384338100729	-0.474979237578307	0.635915346589797
411	heb_ctl_yor_guj_sid_chh_tig_grk_tur_uzb_bam_tag_cic_lit_bul_bsq_pan_amr_ven_cnt_alb_ita_dgb_svk_ewe_spa_est_swt_akn_hun_slo_hau_geo_krd_pol_por_rus_sod_owc_glc_fin_lda_bat_bos_mly_jpn_tml_kor_ben_urd_fbf_rom_ind_mol_wly_mao_mnd_dut_bem_lat_mlt_cze_swe_afr_hin_qcu_fre_scr_arw_tsn_gam_prs_anl_nor_sun_ger_moo_ukr_igb_jav_tha_amh_knd_tsw_dyu_aze_eng_mcd_azi_zul_vie_aeg_swa_xho_ses	0.0332875735528687	0.0784195677365315	0.937662791008873
412	sod_svk_tsn_lat_aeg_owc_heb_hin_aze_uzb_swt_ind_tsw_urd_cze_bsq_ger_tig_yor_cnt_guj_rom_cic_arw_dgb_pan_est_swa_bem_hun_rus_hau_geo_mol_por_ben_bul_anl_wly_nor_fin_zul_tag_scr_mao_jpn_tml_kor_bos_prs_ewe_fre_bat_swe_chh_sun_mnd_slo_lda_lit_amr_ita_spa_krd_alb_qcu_mcd_pol_dut_moo_gam_glc_amh_grk_mly_ctl_fbf_afr_ses_jav_tha_sid_knd_dyu_akn_azi_ukr_eng_tur_igb_vie_mlt_xho_ven_bam	0.0871805059657294	0.205348898503174	0.837748350771044
413	gam_rom_dyu_urd_amr_hau_mlt_ukr_tur_aze_ven_bat_swa_bul_lat_bsq_dut_heb_lda_cnt_ctl_ita_akn_alb_tsw_hin_hun_moo_bam_fin_arw_amh_geo_glc_slo_mcd_ger_tig_wly_spa_est_zul_mao_ben_tag_jpn_tml_kor_grk_guj_fbf_bos_sun_cze_chh_jav_mnd_rus_tsn_svk_aeg_mol_eng_pan_krd_qcu_afr_prs_lit_igb_owc_nor_anl_scr_ind_por_bem_fre_dgb_mly_tha_sod_knd_yor_xho_uzb_swe_pol_azi_swt_vie_sid_ewe_ses_cic	0.0900151837990927	0.211733771404583	0.832778066428886
414	gam_krd_igb_ukr_anl_hau_sod_mcd_azi_aze_moo_bat_zul_cze_alb_bsq_ita_aeg_dgb_cnt_spa_ben_swa_ger_swt_fre_hun_yor_bam_est_eng_mlt_geo_rom_bul_glc_lit_owc_wly_afr_fin_cic_ind_svk_mly_jpn_knd_kor_bos_arw_ewe_lat_tag_urd_sid_jav_mnd_pol_tsw_guj_heb_nor_ctl_swe_pan_qcu_hin_slo_grk_tsn_chh_mol_amr_rus_mao_scr_ses_por_xho_sun_tha_tig_tml_lda_akn_uzb_dut_prs_tur_bem_vie_amh_ven_dyu_fbf	-0.247059005934278	-0.583827313715989	0.560749875467986
415	chh_pol_bem_hin_owc_anl_sod_pan_tur_azi_bam_sun_ewe_eng_rus_bsq_krd_tig_tsn_mnd_por_fre_cic_mcd_swa_guj_fin_ses_zul_hun_ben_amr_geo_rom_slo_ctl_scr_wly_amh_prs_est_dyu_bat_dut_tag_jpn_knd_kor_nor_grk_dgb_arw_ind_lat_mlt_mly_cnt_swe_igb_svk_heb_ita_alb_bul_bos_qcu_urd_glc_afr_lda_aeg_ger_gam_lit_jav_cze_tsw_spa_ven_mao_tha_sid_tml_akn_yor_uzb_mol_ukr_aze_swt_vie_hau_fbf_xho_moo	0.0506370704635596	0.119295163765033	0.905298832254211
416	amh_nor_akn_lat_sod_owc_chh_arw_aze_tur_moo_mao_yor_dut_swe_bsq_lit_mlt_cic_mnd_scr_bul_dgb_ukr_tsw_por_est_tsn_xho_hun_mcd_anl_geo_ita_spa_pol_rom_gam_aeg_cze_fin_dyu_ind_afr_bat_jpn_tml_kor_mol_fre_swt_eng_tag_pan_hau_jav_cnt_ger_lda_hin_sid_bos_ctl_rus_krd_qcu_alb_urd_ben_bam_heb_grk_wly_prs_mly_slo_ven_svk_bem_sun_tha_amr_knd_ewe_swa_uzb_glc_guj_azi_ses_vie_tig_fbf_igb_zul	-0.174579787448261	-0.412010648117418	0.681279730604053
417	gam_lat_bem_svk_wly_sid_chh_rom_aze_tur_bam_mly_ses_urd_ctl_bsq_alb_owc_tsn_mnd_guj_dut_dyu_glc_lda_pol_hun_ewe_swa_fin_eng_amr_geo_nor_mol_bul_mcd_sod_aeg_ita_est_xho_jav_krd_ind_jpn_tml_kor_ben_cze_swt_afr_tag_swe_amh_mao_cnt_spa_igb_slo_tig_scr_ukr_arw_fre_qcu_por_grk_lit_cic_hau_pan_mlt_bos_sun_rus_zul_ger_yor_bat_tha_anl_knd_tsw_ven_uzb_hin_prs_azi_moo_vie_heb_fbf_dgb_akn	-1.2864297900362	-3.20741509168942	0.00183725223068663
418	sod_bul_moo_arw_anl_chh_owc_rus_tur_uzb_zul_sun_cic_ukr_svk_bsq_por_hau_xho_cnt_pan_hin_dyu_ben_swt_fre_fin_bam_ven_hun_lit_amh_geo_alb_afr_spa_eng_tig_sid_ger_est_ses_mao_glc_tag_jpn_tml_kor_guj_lat_fbf_swe_mly_krd_gam_bat_mnd_mcd_swa_ctl_heb_pol_mol_dut_urd_qcu_prs_bos_grk_lda_mlt_ita_wly_rom_ind_scr_tsn_slo_igb_jav_tha_amr_knd_yor_bem_aze_nor_cze_azi_akn_vie_aeg_dgb_tsw_ewe	-0.159212553047979	-0.376156908892023	0.70765699610645
419	amr_por_fbf_eng_gam_wly_mlt_slo_tur_aze_ewe_mao_dgb_rus_pol_bsq_dut_chh_lda_mnd_urd_lit_akn_pan_moo_arw_hun_bam_cic_est_ita_owc_geo_scr_prs_spa_alb_amh_heb_ctl_fin_tsw_ind_hin_sun_jpn_tml_kor_rom_krd_zul_nor_bat_bul_sid_tag_cnt_bos_bem_grk_tig_mol_svk_lat_afr_qcu_fre_glc_cze_igb_hau_swe_aeg_ukr_mly_guj_swa_ger_ses_jav_tha_sod_knd_dyu_xho_uzb_ben_mcd_azi_swt_vie_anl_ven_yor_tsn	-0.393823547749504	-0.934194832846061	0.352622661752927
420	wly_ben_cic_rus_amr_hau_heb_swe_uzb_tur_yor_mly_swt_grk_ita_bsq_spa_sid_dyu_mnd_dut_ctl_tsn_svk_moo_hin_hun_swa_bam_fin_cze_anl_geo_bos_alb_lit_lat_owc_amh_urd_est_dgb_mao_pan_bat_jpn_knd_kor_slo_nor_akn_guj_jav_ukr_mlt_tag_cnt_krd_fbf_glc_aeg_mol_afr_por_bul_qcu_eng_ger_scr_xho_gam_prs_tig_arw_ind_fre_ven_mcd_igb_sun_tha_sod_tml_ewe_lda_azi_rom_pol_aze_zul_vie_chh_tsw_ses_bem	0.001775899207308	0.00418558056409693	0.996669364937798
421	mlt_afr_tsn_guj_tig_gam_anl_por_uzb_azi_igb_sun_swa_ukr_pan_bsq_spa_heb_cic_cnt_swe_ger_zul_bul_xho_hin_hun_ewe_dyu_fin_mol_sod_geo_ita_ctl_mcd_eng_amr_owc_dut_est_fbf_bat_lit_ind_jpn_knd_kor_rom_alb_tsw_svk_mao_prs_amh_jav_mnd_scr_swt_slo_sid_glc_urd_pol_grk_qcu_cze_nor_bos_dgb_chh_krd_wly_fre_tag_arw_bam_ben_moo_mly_tha_hau_tml_ses_ven_tur_lat_rus_aze_akn_vie_aeg_yor_bem_lda	-1.24535227230735	-3.0916189257269	0.00262722071652436
422	mlt_por_ewe_krd_wly_tig_gam_slo_azi_tur_ven_tag_yor_rom_ita_bsq_nor_heb_fbf_cnt_eng_afr_dgb_prs_zul_svk_fin_moo_xho_est_scr_anl_geo_dut_grk_pan_swe_sid_owc_fre_hun_akn_mly_pol_jav_jpn_tml_kor_spa_ger_bem_ukr_sun_arw_amh_ind_mnd_ben_cic_ctl_hau_bos_mol_lat_guj_qcu_hin_bul_glc_dyu_chh_cze_sod_mcd_mao_urd_swa_alb_tsn_bat_tha_aeg_knd_tsw_bam_aze_lit_rus_uzb_igb_vie_amr_ses_swt_lda	-0.361313507508816	-0.856044556727713	0.394173395763556
423	heb_lit_fbf_bos_aeg_amh_gam_krd_aze_azi_ven_mao_yor_prs_pol_bsq_eng_anl_moo_cnt_pan_hin_lda_ctl_swa_ita_hun_tsw_bam_est_grk_chh_geo_ger_urd_guj_spa_wly_sod_ben_fin_bem_ind_mol_sun_jpn_knd_kor_nor_slo_ewe_afr_tag_dut_hau_bat_mnd_bul_tsn_ukr_sid_glc_scr_fre_mcd_qcu_por_alb_lat_igb_owc_rus_tig_rom_jav_arw_zul_svk_akn_mly_tha_mlt_tml_dyu_ses_uzb_swe_cze_tur_dgb_vie_amr_swt_cic_xho	-0.47058423407876	-1.1196010680524	0.265767041214862
424	amh_glc_dgb_swe_sid_gam_amr_urd_aze_tur_akn_mly_bam_svk_prs_bsq_ukr_aeg_ewe_cnt_hin_afr_cic_rom_bem_ger_est_tsn_swa_hun_grk_heb_geo_alb_pol_ben_guj_chh_wly_mcd_fin_igb_sun_cze_tag_jpn_tml_kor_scr_por_zul_mol_ind_lit_sod_bat_mnd_pan_ses_bos_mlt_bul_ita_dut_nor_qcu_arw_lat_krd_tsw_hau_slo_anl_rus_mao_fre_ven_eng_xho_jav_tha_tig_knd_dyu_lda_azi_spa_ctl_uzb_yor_vie_owc_swt_fbf_moo	-0.289823482532934	-0.687541081913301	0.493452964397254
425	gam_mcd_dgb_urd_tig_amr_anl_ger_aze_tur_tsw_jav_ses_arw_swe_bsq_nor_chh_fbf_cnt_ita_lit_swa_ukr_ewe_fre_fin_akn_bam_est_grk_owc_geo_hin_pol_pan_lat_heb_amh_bos_hun_swt_mly_por_mao_jpn_knd_kor_prs_afr_igb_alb_ind_ctl_hau_bat_mnd_scr_lda_guj_aeg_mol_rom_rus_glc_qcu_spa_dut_cze_zul_sod_bul_sid_eng_tag_svk_dyu_ben_yor_sun_tha_mlt_tml_cic_bem_azi_slo_krd_uzb_moo_vie_wly_tsn_ven_xho	0.151399374267709	0.35640678014996	0.722343261982041
426	gam_spa_cic_cze_sod_chh_tig_ctl_tur_uzb_zul_tag_ven_dut_por_bsq_grk_amr_tsn_mnd_slo_hin_ses_arw_bam_mol_hun_swt_moo_est_guj_aeg_geo_svk_swe_lat_scr_heb_owc_rom_fin_akn_mly_rus_sun_jpn_tml_kor_ben_bul_lda_eng_jav_ukr_amh_ind_cnt_pol_ewe_glc_sid_urd_bos_nor_afr_qcu_ger_ita_lit_xho_hau_alb_mlt_fre_mao_pan_igb_prs_dyu_bat_tha_wly_knd_yor_fbf_azi_mcd_krd_aze_dgb_vie_anl_swa_bem_tsw	-0.418888457619269	-0.99609315233027	0.321789576506809
427	anl_lat_dgb_mcd_gam_amr_tig_slo_uzb_azi_cic_mao_moo_swe_cze_bsq_glc_sid_tsw_cnt_por_ita_dyu_rus_igb_krd_fin_bam_bem_est_alb_aeg_geo_ger_hin_bul_scr_chh_heb_spa_hun_lda_ind_urd_mly_jpn_knd_kor_rom_grk_swt_afr_jav_nor_sod_sun_mnd_ctl_yor_pol_hau_svk_mol_guj_lit_qcu_arw_eng_bos_fbf_owc_pan_wly_prs_tag_fre_zul_ukr_ven_bat_tha_mlt_tml_xho_ses_aze_ben_dut_tur_ewe_vie_amh_tsn_akn_swa	-0.575430301845871	-1.37244963606182	0.173224485305001
428	anl_mcd_cic_afr_sod_sid_tig_lit_tur_uzb_tsw_sun_xho_swe_guj_bsq_glc_mlt_dyu_cnt_eng_spa_akn_bul_ses_arw_fin_yor_moo_hun_ctl_amr_geo_slo_hin_dut_mol_aeg_wly_scr_est_fbf_jav_krd_mly_jpn_knd_kor_por_pol_bem_prs_bat_alb_owc_ind_mnd_ben_swt_bos_heb_rus_ukr_ita_urd_qcu_fre_grk_nor_lda_hau_svk_gam_rom_tag_cze_dgb_pan_zul_mao_tha_amh_tml_ven_igb_azi_lat_ger_aze_swa_vie_chh_bam_ewe_tsn	-0.22749602388421	-0.537419756946883	0.592261304811605
429	sid_afr_dgb_ukr_amr_hau_gam_fre_aze_tur_swa_bat_tsn_svk_mol_bsq_grk_heb_yor_cnt_lat_slo_moo_bul_swt_krd_fin_fbf_zul_hun_pol_aeg_geo_mcd_urd_ctl_ben_wly_tig_rom_est_bam_jav_rus_mao_jpn_knd_kor_bos_ger_lda_ita_sun_pan_sod_mly_mnd_cze_akn_eng_anl_hin_por_glc_lit_qcu_swe_scr_alb_igb_owc_guj_chh_prs_ind_nor_bem_spa_xho_tag_tha_mlt_tml_ewe_ses_uzb_arw_dut_azi_tsw_vie_amh_dyu_cic_ven	-0.188549817121225	-0.445119201210909	0.657267940833125
430	owc_swe_ven_svk_anl_heb_sid_arw_uzb_aze_cic_tag_lda_eng_lit_bsq_por_chh_bem_mnd_nor_ben_igb_spa_dgb_mol_est_swa_moo_fin_ger_mlt_geo_pol_rus_hin_fre_sod_hau_cze_hun_tsn_sun_slo_ind_jpn_tml_kor_dut_krd_fbf_glc_mao_urd_gam_mly_cnt_lat_ses_guj_amh_grk_pan_bul_prs_qcu_ctl_mcd_bos_tsw_aeg_scr_tig_ita_bat_afr_swt_ukr_xho_jav_tha_wly_knd_dyu_akn_tur_alb_rom_azi_bam_vie_amr_yor_zul_ewe	0.116551980702945	0.274432246127038	0.784361142773807
431	mlt_svk_ewe_arw_wly_heb_owc_spa_aze_uzb_ses_sun_igb_mcd_guj_bsq_rus_chh_swa_cnt_urd_ita_yor_eng_zul_prs_fin_cic_moo_est_scr_amh_geo_dut_cze_grk_afr_amr_sod_ukr_hun_dgb_bat_hin_tag_jpn_knd_kor_lit_rom_ven_alb_mao_slo_tig_mly_mnd_fre_tsn_bul_aeg_bos_lat_ctl_glc_qcu_ger_nor_por_fbf_sid_swe_gam_mol_jav_pol_swt_pan_lda_ind_tha_anl_tml_bem_xho_tur_ben_krd_azi_akn_vie_hau_tsw_bam_dyu	0.111729759732588	0.263308740550643	0.792895124600577
432	aeg_mcd_moo_nor_wly_gam_anl_prs_tur_aze_zul_mao_cic_ctl_pol_bsq_lit_hau_xho_mnd_rus_ita_akn_ben_yor_spa_hun_bem_swt_est_bos_heb_geo_por_afr_guj_lat_sod_chh_ger_fin_dgb_sun_krd_ind_jpn_knd_kor_dut_fre_tsn_slo_mly_eng_amr_bat_cnt_swe_dyu_hin_sid_glc_svk_ukr_urd_qcu_rom_cze_alb_bam_mlt_arw_tig_mol_tag_grk_ven_bul_lda_jav_tha_owc_tml_igb_tsw_azi_pan_scr_uzb_swa_vie_amh_ewe_ses_fbf	-0.279428852224957	-0.66117206345352	0.510136653322355
433	amr_ger_bam_eng_sid_wly_hau_alb_azi_uzb_igb_bat_akn_swe_ben_bsq_bos_aeg_dyu_cnt_urd_rus_zul_dut_bem_lat_est_tsw_dgb_fin_cze_anl_geo_scr_ita_svk_hin_tig_heb_arw_hun_lda_ind_krd_tag_jpn_knd_kor_mcd_slo_xho_pol_mly_ukr_mlt_sun_mnd_rom_ses_bul_sod_mol_por_afr_spa_qcu_glc_prs_lit_tsn_chh_grk_gam_pan_mao_ctl_swt_nor_swa_jav_tha_owc_tml_yor_moo_aze_fre_guj_tur_ven_vie_amh_ewe_fbf_cic	-0.553963757628689	-1.31998831436665	0.190078773264782
434	sid_prs_bem_slo_mlt_wly_aeg_rom_aze_tur_moo_mly_igb_alb_scr_bsq_swe_amr_swa_cnt_ctl_fre_swt_lit_zul_krd_est_dyu_cic_fin_arw_gam_geo_guj_nor_dut_hin_anl_amh_lat_hun_tsw_jav_pan_ind_jpn_tml_kor_mol_grk_ven_por_mao_rus_tig_sun_mnd_ger_yor_ita_chh_cze_ukr_ben_bos_qcu_afr_pol_svk_ewe_hau_mcd_heb_bul_bat_urd_akn_glc_dgb_tag_tha_sod_knd_xho_bam_azi_spa_eng_uzb_ses_vie_owc_tsn_lda_fbf	-0.697019850164104	-1.67247005753467	0.0977927815894561
435	chh_por_ewe_lit_amr_sid_aeg_ctl_aze_uzb_igb_mly_moo_nor_guj_bsq_bos_gam_dgb_mnd_arw_urd_bem_alb_zul_ger_fin_tsn_akn_est_mcd_heb_geo_glc_ukr_scr_slo_anl_hau_spa_hun_dyu_mao_grk_tag_jpn_tml_kor_cze_hin_cic_afr_sun_bul_mlt_jav_cnt_rus_yor_swe_wly_svk_dut_prs_pan_qcu_fre_ben_eng_xho_amh_ita_owc_krd_ind_lat_ven_mol_bam_bat_tha_sod_knd_tsw_lda_azi_rom_pol_tur_ses_vie_tig_fbf_swt_swa	-0.274147985351076	-0.650054572689918	0.517259535002541
436	sod_pan_yor_guj_aeg_amh_tig_scr_aze_azi_swt_mly_swa_arw_ger_bsq_prs_owc_zul_mnd_ukr_mol_tsn_ctl_dyu_cze_hun_fbf_ewe_est_lit_heb_geo_pol_svk_rus_rom_sid_gam_mcd_fin_moo_bat_krd_sun_jpn_knd_kor_hin_spa_ven_ita_tag_afr_chh_ind_cnt_bos_lda_urd_wly_swe_glc_dut_slo_qcu_bul_lat_nor_igb_amr_alb_hau_eng_jav_fre_bem_por_ses_mao_tha_mlt_tml_dgb_cic_uzb_grk_ben_tur_akn_vie_anl_tsw_bam_xho	-0.181817866410995	-0.430513825292382	0.66781798975275
437	heb_pol_akn_rus_sod_hau_tig_rom_tur_aze_bem_sun_zul_slo_hin_bsq_urd_sid_ewe_cnt_ukr_krd_xho_grk_moo_eng_hun_igb_tsw_est_pan_amh_geo_afr_dut_bul_ger_aeg_chh_bos_fin_yor_mao_glc_mly_jpn_tml_kor_nor_mol_bam_cze_jav_swe_gam_ind_mnd_arw_ven_mcd_wly_lat_alb_svk_ben_qcu_spa_scr_ita_lda_owc_guj_amr_ctl_tag_prs_swa_fre_cic_bat_tha_mlt_knd_dgb_dyu_azi_por_lit_uzb_ses_vie_anl_fbf_swt_tsn	-0.592967264762506	-1.41539408616806	0.160293025625453
438	chh_bos_cic_guj_hau_sid_gam_fre_aze_azi_swa_sun_dgb_lat_urd_bsq_hin_wly_akn_cnt_ukr_por_zul_scr_ses_cze_hun_yor_fbf_est_mol_sod_geo_mcd_pan_slo_rus_amh_amr_ctl_fin_bem_tag_bul_ind_jpn_knd_kor_dut_rom_tsn_svk_mly_arw_anl_mao_mnd_nor_xho_swe_aeg_lit_eng_afr_ita_qcu_spa_prs_grk_tsw_tig_alb_heb_krd_bat_glc_dyu_ben_bam_jav_tha_mlt_tml_lda_swt_uzb_ger_pol_tur_moo_vie_owc_ven_ewe_igb	0.488372847663495	1.15208021780115	0.252241086020391
439	amr_bul_akn_ita_anl_wly_mlt_bos_uzb_tur_ven_bat_lda_ctl_por_bsq_nor_gam_yor_mnd_grk_eng_cic_prs_ses_fre_est_moo_dyu_fin_rom_sod_geo_pol_rus_guj_dut_tig_heb_mcd_hun_dgb_jav_urd_mao_jpn_knd_kor_arw_glc_bam_alb_tag_spa_chh_mly_cnt_cze_fbf_lat_sid_ger_lit_slo_krd_qcu_pan_ben_hin_bem_aeg_mol_amh_svk_sun_ukr_swt_afr_tsn_ind_tha_hau_tml_xho_swa_azi_scr_swe_aze_ewe_vie_owc_igb_zul_tsw	0.591574422128384	1.39937931719391	0.165025914037699
440	owc_alb_zul_por_amh_chh_gam_svk_azi_aze_ses_mly_tsn_nor_slo_bsq_rom_hau_yor_cnt_guj_scr_dyu_cze_moo_ger_hun_swt_xho_fin_prs_mlt_geo_arw_ctl_pan_mol_aeg_anl_ita_est_ewe_mao_ben_sun_jpn_knd_kor_hin_dut_akn_rus_tag_urd_wly_bat_mnd_mcd_fbf_pol_tig_grk_glc_bul_swe_qcu_eng_lit_afr_igb_heb_ukr_amr_lat_jav_fre_bam_krd_dgb_ind_tha_sod_tml_ven_swa_uzb_spa_bos_tur_tsw_vie_sid_cic_bem_lda	0.0527518390900766	0.124191839263494	0.901431417702
441	aeg_guj_ven_nor_sod_heb_hau_mcd_uzb_aze_ses_jav_swa_slo_pol_bsq_ben_amr_bem_mnd_cze_eng_fbf_fre_cic_grk_hun_yor_akn_est_swe_anl_geo_mol_afr_lit_krd_mlt_gam_por_fin_tsn_mly_pan_ind_jpn_knd_kor_rom_svk_lda_arw_bat_prs_amh_sun_cnt_bos_xho_glc_sid_lat_rus_spa_bul_qcu_ger_ukr_ctl_swt_owc_urd_chh_ita_tag_scr_zul_hin_tsw_mao_tha_tig_tml_dgb_ewe_azi_alb_dut_tur_bam_vie_wly_dyu_moo_igb	-1.15522602286294	-2.84434003618751	0.00547264512535274
442	amh_ctl_tsn_ben_amr_aeg_sod_glc_uzb_tur_xho_mly_dyu_rus_krd_bsq_por_tig_ewe_mnd_ger_spa_cic_hin_igb_fre_fin_yor_bam_hun_nor_wly_geo_ita_guj_mol_dut_anl_hau_bos_est_dgb_sun_bul_ind_jpn_tml_kor_lit_pol_bem_arw_tag_eng_heb_mao_cnt_scr_moo_slo_gam_pan_rom_swe_lat_qcu_svk_ukr_prs_ses_chh_afr_mlt_urd_bat_grk_lda_cze_swa_jav_tha_sid_knd_fbf_zul_azi_alb_mcd_aze_swt_vie_owc_akn_ven_tsw	0.0483383389414596	0.113799294955209	0.909642207717135
443	hau_afr_swa_por_sid_amr_tig_alb_uzb_tur_ven_sun_xho_cze_lit_bsq_bul_anl_moo_cnt_rus_eng_cic_swe_zul_spa_hun_bem_dgb_est_urd_chh_geo_arw_ita_lat_mol_gam_heb_ger_fin_yor_bat_mcd_ind_jpn_tml_kor_krd_bos_dyu_ukr_mao_ctl_aeg_mly_mnd_rom_fbf_dut_mlt_grk_scr_slo_svk_qcu_glc_ben_fre_ewe_sod_nor_wly_pol_tag_guj_akn_prs_tsn_jav_tha_amh_knd_igb_bam_azi_hin_pan_aze_swt_vie_owc_tsw_lda_ses	0.147407491589139	0.346715753405964	0.729588154754717
444	amh_mcd_yor_guj_owc_amr_sid_eng_aze_uzb_dgb_sun_swa_pol_lit_bsq_alb_hau_bam_cnt_prs_urd_igb_hin_cic_bos_est_fbf_akn_fin_rus_mlt_geo_bul_fre_mol_ukr_wly_anl_por_hun_tsn_jav_dut_tag_jpn_knd_kor_arw_lat_bem_spa_bat_krd_chh_mao_mnd_grk_dyu_ger_aeg_pan_glc_scr_nor_qcu_rom_svk_slo_ven_tig_ita_heb_ben_mly_afr_swt_cze_zul_ind_tha_sod_tml_xho_lda_azi_ctl_swe_tur_tsw_vie_gam_ewe_moo_ses	-0.277862581706809	-0.65725314453754	0.512641507523801
445	owc_guj_fbf_ger_sid_chh_hau_urd_uzb_tur_akn_mao_cic_cze_pan_bsq_slo_sod_xho_mnd_svk_fre_dyu_grk_bem_alb_est_igb_swt_hun_lat_amr_geo_krd_rus_mol_ita_anl_gam_bos_fin_ven_bat_por_ind_jpn_tml_kor_scr_dut_tsn_pol_sun_swe_mlt_jav_cnt_afr_lda_ben_tig_eng_mcd_ctl_glc_qcu_lit_ukr_hin_ewe_heb_prs_amh_nor_mly_rom_swa_spa_ses_tag_tha_wly_knd_tsw_bam_aze_bul_arw_azi_dgb_vie_aeg_zul_moo_yor	-0.641684557158434	-1.53896414007013	0.127208689537257
446	mlt_prs_xho_urd_amh_owc_wly_cze_uzb_azi_swt_ind_bem_pol_rom_bsq_mcd_hau_igb_mnd_guj_lit_zul_krd_dgb_glc_fin_swa_lda_hun_dut_amr_geo_ctl_nor_svk_scr_aeg_sid_ita_est_cic_sun_rus_bat_jpn_knd_kor_hin_ukr_akn_slo_tag_ger_sod_mao_cnt_afr_ewe_por_tig_eng_swe_arw_bul_qcu_fre_grk_bos_tsw_chh_mol_gam_lat_mly_ben_yor_alb_fbf_jav_tha_anl_tml_moo_bam_aze_spa_pan_tur_ses_vie_heb_dyu_tsn_ven	-1.05095138932562	-2.57777886454911	0.011514911648112
447	hau_krd_tsw_cze_amh_wly_sid_nor_azi_tur_dyu_ind_yor_lat_mcd_bsq_afr_sod_igb_mnd_urd_mol_akn_prs_moo_arw_fin_tsn_fbf_est_glc_mlt_geo_rus_pol_bos_spa_heb_amr_guj_hun_ewe_jav_swe_bat_jpn_knd_kor_bul_dut_cic_scr_tag_lit_anl_sun_cnt_fre_lda_rom_chh_alb_slo_svk_eng_qcu_grk_ita_ger_bam_tig_ctl_gam_hin_mly_ukr_swa_ben_xho_mao_tha_aeg_tml_bem_dgb_aze_por_pan_uzb_ses_vie_owc_zul_ven_swt	-0.591010253604519	-1.41044707888119	0.161743767613373
448	sod_guj_tsn_glc_aeg_sid_gam_spa_azi_uzb_akn_bat_xho_cze_urd_bsq_svk_mlt_zul_cnt_krd_fre_fbf_ukr_igb_ctl_fin_ven_cic_hun_rom_amh_geo_rus_hin_lit_pol_wly_chh_afr_est_swt_tag_prs_ind_jpn_tml_kor_bos_eng_yor_arw_jav_pan_owc_sun_mnd_swe_tsw_mol_amr_bul_ger_nor_slo_qcu_grk_lat_scr_swa_tig_mcd_heb_ita_mao_por_dyu_alb_ewe_mly_tha_hau_knd_bem_moo_tur_dut_ben_aze_ses_vie_anl_bam_dgb_lda	0.096709956657856	0.227675604646368	0.820398233465621
449	hau_afr_lda_spa_tig_sod_aeg_cze_aze_uzb_fbf_mao_zul_mol_ita_bsq_guj_sid_bem_mnd_pan_ben_akn_lit_ven_scr_fin_igb_ses_hun_prs_wly_geo_dut_pol_bul_slo_owc_anl_por_est_cic_ind_arw_sun_jpn_tml_kor_swe_hin_ewe_ctl_jav_rom_gam_bat_cnt_rus_xho_fre_chh_glc_bos_ger_urd_qcu_svk_eng_ukr_yor_amr_mcd_amh_lat_tag_krd_tsw_grk_bam_mly_tha_mlt_knd_moo_swa_azi_nor_alb_tur_dgb_vie_heb_tsn_swt_dyu	-0.483759196261363	-1.14970655957646	0.253212770681809
450	amh_krd_swa_pan_tig_wly_anl_alb_azi_uzb_dyu_sun_yor_nor_bul_bsq_lat_sid_lda_mnd_ukr_rus_akn_pol_tsw_dut_est_bem_igb_fin_eng_heb_geo_arw_swe_grk_scr_mlt_gam_por_hun_cic_bat_urd_mao_jpn_knd_kor_bos_ita_fbf_guj_tag_spa_aeg_jav_cnt_prs_swt_slo_hau_afr_svk_ben_hin_qcu_lit_rom_cze_xho_owc_ger_amr_glc_ind_fre_dgb_ctl_ven_mly_tha_chh_tml_tsn_bam_aze_mol_mcd_tur_ses_vie_sod_moo_ewe_zul	-0.260626228757751	-0.616352066160146	0.539167963597883
451	tig_ben_lda_grk_wly_anl_amr_prs_tur_azi_bem_ind_cic_pol_alb_bsq_nor_sid_igb_mnd_rus_glc_tsw_scr_moo_ctl_fin_ses_zul_est_spa_sod_geo_pan_cze_dut_eng_owc_amh_bos_hun_tsn_jav_mol_bat_jpn_tml_kor_afr_arw_swt_guj_mly_urd_mlt_sun_cnt_ukr_ven_lit_heb_hin_ita_slo_por_qcu_ger_swe_fre_yor_aeg_mcd_chh_bul_tag_krd_dyu_rom_akn_mao_tha_hau_knd_ewe_fbf_uzb_svk_lat_aze_dgb_vie_gam_bam_xho_swa	0.306225574219176	0.721587408103815	0.472358476538602
452	mlt_spa_swt_mol_hau_sid_aeg_ukr_uzb_aze_ewe_mly_tsn_lit_guj_bsq_swe_sod_ven_mnd_dut_grk_dyu_krd_xho_bos_hun_cic_akn_est_lat_gam_geo_fre_prs_bul_nor_amh_wly_cze_fin_swa_mao_por_ind_jpn_tml_kor_svk_ctl_ses_mcd_jav_eng_chh_bat_cnt_hin_moo_scr_anl_rom_afr_rus_urd_qcu_ita_alb_slo_tsw_owc_glc_tig_ben_tag_arw_dgb_ger_zul_sun_tha_heb_knd_bam_igb_tur_pol_pan_azi_bem_vie_amr_yor_fbf_lda	-0.383827069363349	-0.910231316619912	0.365053649713575
453	anl_ita_dgb_lit_amh_wly_aeg_urd_tur_aze_bem_mao_igb_ukr_rom_bsq_mol_mlt_swa_mnd_nor_krd_moo_ben_bam_slo_fin_tsw_akn_hun_afr_hau_geo_grk_hin_swe_pol_owc_amr_eng_est_xho_bat_prs_ind_jpn_tml_kor_glc_guj_ven_alb_mly_bos_chh_sun_cnt_scr_fbf_arw_heb_ctl_svk_lat_rus_qcu_pan_spa_cze_lda_tig_bul_sid_por_tag_ger_cic_mcd_swt_jav_tha_gam_knd_yor_ewe_uzb_dut_fre_azi_zul_vie_sod_tsn_ses_dyu	-0.498814124968097	-1.18733843521796	0.23811800398594
454	sod_glc_tsw_ger_amh_sid_gam_grk_azi_uzb_ven_tag_yor_urd_scr_bsq_lat_anl_zul_mnd_ukr_arw_bam_pol_dgb_guj_fin_igb_swt_est_afr_owc_geo_alb_svk_prs_ita_mlt_heb_spa_hun_bem_ind_ben_mly_jpn_knd_kor_dut_rom_moo_ctl_mao_cze_wly_sun_cnt_fre_fbf_mcd_tig_eng_bul_swe_mol_qcu_krd_hin_bos_dyu_hau_rus_chh_nor_bat_por_ses_lit_ewe_jav_tha_amr_tml_akn_lda_aze_slo_pan_tur_xho_vie_aeg_swa_cic_tsn	-0.684660543186893	-1.64378704162276	0.103596801416937
455	mlt_prs_dyu_spa_owc_chh_aeg_ita_uzb_aze_ses_mly_swt_arw_ger_bsq_slo_sid_bem_cnt_grk_lat_bam_hin_xho_bos_est_tsn_yor_fin_rus_anl_geo_alb_glc_afr_lit_hau_tig_pan_hun_igb_tag_guj_sun_jpn_tml_kor_mol_dut_cic_scr_jav_fre_sod_mao_mnd_krd_ven_cze_heb_mcd_ctl_svk_por_qcu_urd_ukr_pol_akn_gam_nor_wly_bul_bat_swe_zul_ben_lda_ind_tha_amr_knd_moo_dgb_azi_rom_eng_tur_ewe_vie_amh_swa_fbf_tsw	-0.465112064333941	-1.10635836900183	0.271425092949218
456	aeg_prs_tsw_rom_tig_anl_amh_scr_azi_uzb_tsn_sun_fbf_eng_svk_bsq_afr_sid_zul_mnd_hin_mol_ses_lit_swa_grk_hun_bem_lda_est_arw_owc_geo_mcd_nor_bos_krd_gam_mlt_ctl_fin_xho_mly_fre_tag_jpn_tml_kor_spa_pan_swt_slo_ind_dut_wly_bat_cnt_lat_cic_bul_chh_ger_cze_guj_urd_qcu_glc_por_ukr_ven_heb_pol_sod_alb_mao_swe_dyu_ita_dgb_jav_tha_hau_knd_ewe_moo_tur_rus_ben_aze_akn_vie_amr_yor_bam_igb	-0.544352103600024	-1.29707458917994	0.197814188416483
457	gam_cze_akn_bos_heb_hau_mlt_afr_aze_tur_swt_sun_bem_lit_urd_bsq_ctl_aeg_dgb_mnd_prs_ben_dyu_ukr_ewe_mcd_hun_igb_xho_est_bul_amh_geo_swe_glc_pol_alb_wly_sid_slo_fin_moo_mly_scr_mao_jpn_knd_kor_ger_nor_ses_hin_ind_dut_tig_tag_cnt_rom_cic_guj_owc_fre_por_lat_grk_qcu_svk_mol_eng_ven_chh_arw_amr_spa_bat_rus_fbf_krd_tsn_jav_tha_sod_tml_tsw_yor_azi_pan_ita_uzb_lda_vie_anl_zul_bam_swa	-0.241444526854435	-0.570715952835249	0.569568650730946
458	chh_mcd_igb_slo_amh_sid_owc_nor_aze_uzb_moo_tag_bam_glc_svk_bsq_ger_gam_ven_mnd_cze_fre_swa_urd_dyu_afr_fin_cic_dgb_hun_ctl_mlt_geo_arw_alb_swe_dut_amr_aeg_eng_est_swt_jav_lit_bat_jpn_knd_kor_guj_ben_bem_pan_ind_scr_heb_mao_cnt_rom_akn_por_hau_mol_ita_pol_lat_qcu_prs_bul_bos_ses_tig_rus_anl_hin_sun_ukr_tsw_grk_ewe_mly_tha_sod_tml_xho_lda_tur_spa_krd_azi_tsn_vie_wly_yor_fbf_zul	-0.110905825462704	-0.261565483941379	0.794234872369035
459	sod_ben_fbf_cze_mlt_chh_amh_pol_aze_azi_ses_jav_akn_glc_rus_bsq_por_tig_swa_mnd_guj_arw_zul_urd_yor_eng_est_ven_xho_hun_spa_hau_geo_swe_pan_dut_lit_aeg_wly_ger_fin_bem_sun_lat_mly_jpn_tml_kor_nor_mol_tsw_ita_tag_ukr_anl_ind_cnt_alb_swt_slo_gam_krd_scr_mcd_prs_qcu_afr_rom_svk_lda_heb_grk_sid_hin_mao_ctl_dgb_bul_ewe_bat_tha_owc_knd_igb_tsn_uzb_bos_fre_tur_moo_vie_amr_dyu_cic_bam	0.0554948469409102	0.130846142619471	0.896179647468569
460	gam_pan_yor_dut_sod_aeg_chh_ita_azi_tur_tsw_mly_zul_guj_lit_bsq_mcd_anl_cic_mnd_bos_arw_igb_nor_dgb_afr_est_bem_tsn_hun_eng_wly_geo_urd_ukr_hin_ger_heb_tig_ben_fin_ses_jav_rus_ind_jpn_tml_kor_por_krd_ewe_prs_bat_pol_hau_tag_cnt_mol_dyu_svk_amr_rom_lat_alb_grk_qcu_glc_fre_cze_swt_sid_ctl_owc_swe_mao_scr_fbf_slo_lda_sun_tha_amh_knd_bam_ven_aze_spa_bul_uzb_swa_vie_mlt_xho_akn_moo	-0.375344927546763	-0.88908994808924	0.376248709405691
461	aeg_bul_bam_fre_owc_mlt_sod_mcd_aze_azi_moo_tag_akn_prs_swe_bsq_krd_heb_cic_mnd_afr_svk_dyu_rus_bem_arw_fin_dgb_swt_hun_alb_sid_geo_ita_ben_glc_ukr_amr_anl_cze_est_igb_sun_ctl_bat_jpn_tml_kor_ger_hin_yor_urd_jav_grk_amh_mao_cnt_lat_lda_guj_tig_scr_rom_eng_spa_qcu_pol_nor_lit_zul_hau_por_wly_dut_ind_bos_xho_pan_swa_mly_tha_chh_knd_ewe_tsn_tur_mol_slo_uzb_ses_vie_gam_tsw_ven_fbf	-0.797990318874503	-1.92021339418934	0.0578952257857862
462	heb_krd_yor_pol_wly_gam_owc_spa_tur_aze_dgb_jav_ewe_dut_ctl_bsq_prs_aeg_akn_cnt_pan_alb_ses_ita_swa_bul_est_bem_xho_hun_hin_chh_geo_nor_cze_fre_urd_sod_hau_glc_fin_lda_sun_bos_mao_jpn_knd_kor_swe_por_tsw_mol_bat_afr_amh_ind_mnd_arw_cic_rom_anl_ukr_slo_lat_svk_qcu_ger_lit_mcd_igb_mlt_scr_amr_guj_mly_grk_dyu_eng_bam_tag_tha_sid_tml_ven_moo_uzb_rus_ben_azi_zul_vie_tig_fbf_swt_tsn	-0.380460182622601	-0.901352184189996	0.369729456659953
463	heb_glc_moo_bul_amh_sod_owc_mcd_tur_azi_ewe_mly_lda_svk_mol_bsq_guj_amr_tsn_mnd_hin_ger_xho_lat_akn_afr_hun_dgb_zul_fin_ita_anl_geo_rus_arw_nor_urd_hau_aeg_ukr_est_bam_sun_pol_bat_jpn_tml_kor_prs_krd_bem_cze_mao_grk_mlt_tag_cnt_swe_tsw_scr_gam_por_fre_ctl_alb_qcu_ben_bos_rom_ven_sid_eng_chh_spa_jav_lit_swt_dut_igb_ind_tha_tig_knd_dyu_ses_uzb_slo_pan_aze_yor_vie_wly_fbf_swa_cic	-0.500344440833459	-1.18988741118247	0.237119417693334
464	tig_fre_bem_cze_sid_hau_wly_mcd_azi_uzb_bam_jav_dgb_ger_grk_bsq_guj_amr_igb_cnt_eng_spa_swt_swe_ewe_arw_fin_fbf_moo_est_bos_aeg_geo_prs_pol_svk_pan_owc_gam_alb_hun_akn_tag_ben_ind_jpn_knd_kor_lat_hin_swa_ita_sun_glc_anl_mao_mnd_nor_xho_rus_heb_afr_scr_urd_por_qcu_krd_dut_bul_tsn_sod_slo_amh_ctl_bat_lit_zul_rom_tsw_mly_tha_chh_tml_lda_dyu_aze_mol_ukr_tur_cic_vie_mlt_ses_yor_ven	-0.372751113573747	-0.884165256091672	0.378887105207862
465	wly_rus_bem_pan_heb_gam_amh_arw_aze_tur_ven_mao_yor_afr_scr_bsq_grk_sid_akn_mnd_urd_por_xho_lit_swa_dut_hun_dyu_bam_est_mol_mlt_geo_guj_fre_svk_ita_hau_owc_cze_fin_tsw_bat_ger_tag_jpn_tml_kor_eng_bul_zul_ben_ind_nor_anl_mly_cnt_swe_moo_alb_amr_bos_ukr_spa_glc_qcu_rom_pol_hin_swt_sod_slo_chh_krd_sun_prs_lda_ctl_tsn_jav_tha_tig_knd_igb_dgb_azi_lat_mcd_uzb_cic_vie_aeg_ewe_fbf_ses	-0.0345131832958907	-0.0813453186970431	0.935342142778984
466	hau_slo_akn_guj_owc_amh_aeg_mol_azi_tur_lda_ind_ewe_ger_rom_bsq_scr_sid_yor_cnt_pan_dut_zul_rus_swa_swe_est_ven_igb_hun_arw_heb_geo_lit_alb_svk_por_sod_chh_cze_fin_bam_tag_ita_bat_jpn_knd_kor_fre_urd_ses_ctl_jav_krd_anl_mly_mnd_eng_cic_spa_gam_glc_bul_pol_grk_qcu_hin_ukr_lat_xho_wly_ben_mlt_nor_mao_mcd_fbf_afr_tsw_sun_tha_tig_tml_swt_tsn_uzb_prs_bos_aze_dgb_vie_amr_moo_bem_dyu	-0.431647957862029	-1.02627762172775	0.307422711073531
467	amh_cze_ven_pan_anl_sid_tig_mol_uzb_azi_lda_jav_moo_svk_pol_bsq_rom_owc_tsw_mnd_hin_prs_swt_ctl_akn_mcd_est_ewe_yor_hun_ita_sod_geo_eng_fre_bul_ben_hau_heb_scr_fin_dyu_bat_nor_mao_jpn_knd_kor_lat_ukr_dgb_rus_ind_krd_chh_tag_cnt_glc_zul_grk_mlt_guj_lit_alb_dut_qcu_swe_spa_bos_igb_wly_por_aeg_urd_mly_afr_ses_slo_tsn_sun_tha_amr_tml_swa_bam_tur_arw_ger_aze_xho_vie_gam_fbf_bem_cic	-0.392293556678589	-0.930164549632565	0.354694103242348
468	amr_glc_dyu_nor_tig_sid_heb_dut_uzb_azi_bem_bat_tsn_prs_lat_bsq_krd_anl_moo_mnd_svk_ger_ewe_swe_tsw_bul_hun_lda_cic_est_bos_hau_geo_ben_pol_rus_ctl_wly_amh_urd_fin_igb_mao_grk_ind_jpn_knd_kor_pan_cze_ven_scr_sun_ukr_aeg_tag_cnt_guj_fbf_fre_sod_spa_por_afr_eng_qcu_arw_rom_ita_swt_chh_hin_owc_mol_jav_mcd_xho_slo_yor_mly_tha_gam_tml_ses_akn_tur_alb_lit_aze_bam_vie_mlt_swa_dgb_zul	-0.817629020911005	-1.9752303804618	0.0512068852861155
469	gam_slo_ses_scr_sod_hau_wly_rom_tur_aze_yor_mao_dyu_eng_cze_bsq_glc_chh_swa_cnt_bul_swe_lda_rus_bam_alb_fin_bem_tsw_hun_ita_mlt_geo_pol_afr_ukr_fre_sid_anl_krd_est_zul_mly_ben_bat_jpn_tml_kor_mol_pan_swt_nor_ind_ger_owc_tag_mnd_prs_tsn_grk_amh_por_urd_svk_lat_qcu_dut_hin_mcd_ven_tig_arw_aeg_lit_jav_guj_cic_spa_dgb_sun_tha_heb_knd_xho_ewe_azi_bos_ctl_uzb_igb_vie_amr_akn_fbf_moo	-0.200273445496238	-0.472550376936149	0.637641069417635
470	sod_afr_akn_bul_tig_wly_aeg_hin_aze_uzb_ven_bat_lda_alb_cze_bsq_rus_anl_ses_cnt_slo_mol_bem_ben_fbf_ger_est_swa_swt_hun_rom_amr_geo_grk_guj_scr_glc_heb_owc_fre_fin_zul_mao_lat_sun_jpn_knd_kor_pan_lit_yor_arw_mly_por_sid_ind_mnd_ita_bam_mcd_chh_nor_pol_prs_bos_qcu_swe_krd_eng_tsn_mlt_ctl_gam_dut_jav_ukr_moo_spa_dyu_tag_tha_amh_tml_xho_cic_tur_urd_svk_azi_igb_vie_hau_dgb_tsw_ewe	-0.763307387147832	-1.83705092907149	0.0693961468131426
471	owc_grk_yor_pol_mlt_amr_gam_alb_azi_uzb_tsn_sun_tsw_guj_ita_bsq_glc_hau_fbf_cnt_scr_lat_swt_mol_ewe_cze_hun_zul_akn_est_spa_chh_geo_svk_krd_lit_ben_wly_tig_bul_fin_bam_ind_por_jav_jpn_tml_kor_urd_nor_dyu_rus_tag_mcd_amh_mao_mnd_ctl_swa_fre_aeg_eng_rom_slo_dut_qcu_prs_ger_hin_ses_anl_arw_sid_swe_bat_pan_xho_bos_ven_mly_tha_sod_knd_lda_dgb_aze_afr_ukr_tur_moo_vie_heb_cic_bem_igb	-0.167064987570243	-0.394611221580343	0.694033343763376
472	aeg_krd_tsn_glc_hau_amr_mlt_por_uzb_tur_yor_jav_cic_svk_ben_bsq_prs_owc_bam_mnd_ita_grk_lda_ukr_akn_fre_est_swt_ewe_hun_ger_sod_geo_lat_pan_spa_swe_wly_tig_hin_fin_tsw_bat_bul_sun_jpn_knd_kor_nor_arw_ses_cze_tag_scr_gam_mao_cnt_pol_igb_lit_sid_mcd_slo_dut_afr_qcu_eng_mol_rus_dyu_chh_ctl_anl_urd_ind_guj_dgb_rom_ven_mly_tha_amh_tml_moo_bem_aze_alb_bos_azi_zul_vie_heb_xho_swa_fbf	-0.413715222153627	-0.981574790076366	0.328856047050971
473	sod_spa_moo_pan_mlt_gam_aeg_urd_tur_uzb_dgb_jav_xho_fre_bos_bsq_guj_sid_dyu_cnt_grk_ukr_zul_nor_akn_lat_est_ewe_igb_fin_svk_chh_geo_rus_rom_ita_afr_hau_heb_scr_hun_lda_tag_ctl_ind_jpn_tml_kor_ben_prs_cic_krd_bat_arw_amh_sun_mnd_mcd_yor_por_owc_lit_slo_cze_bul_qcu_hin_ger_swe_swa_wly_dut_amr_glc_mly_eng_bam_pol_tsn_mao_tha_tig_knd_ses_swt_aze_mol_alb_azi_fbf_vie_anl_tsw_bem_ven	-0.66807236157583	-1.59882508364033	0.113251566948273
474	tig_alb_swt_fre_chh_hau_sid_por_azi_tur_moo_mao_tsw_lit_eng_bsq_mol_amr_fbf_cnt_ukr_rus_xho_swe_lda_urd_est_dyu_dgb_fin_hin_anl_geo_spa_ger_scr_guj_heb_wly_grk_hun_akn_mly_afr_ind_jpn_tml_kor_dut_glc_swa_ctl_sun_ita_owc_tag_mnd_slo_ven_prs_gam_bul_pan_ben_krd_qcu_svk_bos_mcd_bam_amh_pol_aeg_arw_bat_rom_bem_cze_yor_jav_tha_mlt_knd_igb_tsn_uzb_lat_nor_aze_zul_vie_sod_cic_ewe_ses	-0.824823937373946	-1.99236562310311	0.0492629052569911
475	hau_urd_tsn_rom_mlt_owc_sod_dut_aze_azi_yor_jav_fbf_por_ctl_bsq_krd_heb_igb_cnt_mol_pol_akn_afr_dgb_arw_fin_lda_swt_hun_ukr_tig_geo_ben_scr_hin_guj_gam_chh_fre_est_moo_sun_prs_mao_jpn_tml_kor_grk_spa_cic_slo_mly_glc_anl_bat_mnd_alb_bem_ita_amh_rus_cze_lat_lit_qcu_swe_ger_mcd_tsw_aeg_bul_amr_nor_tag_svk_swa_eng_zul_ind_tha_sid_knd_xho_dyu_tur_pan_bos_uzb_bam_vie_wly_ses_ewe_ven	0.178221618831872	0.419347902976312	0.675928958555247
476	anl_arw_yor_nor_sod_hau_gam_rus_aze_uzb_zul_tag_igb_pan_bul_bsq_svk_owc_cic_mnd_swe_lat_bam_eng_lda_glc_hun_ewe_ven_est_scr_amr_geo_ita_grk_hin_cze_wly_chh_mol_fin_swt_jav_guj_sun_jpn_knd_kor_dut_rom_bem_alb_mly_ctl_tig_bat_cnt_krd_dgb_bos_sid_afr_mcd_lit_pol_qcu_slo_prs_spa_moo_heb_ger_mlt_urd_ind_ukr_fbf_fre_ses_mao_tha_amh_tml_xho_tsw_azi_ben_por_tur_tsn_vie_aeg_akn_swa_dyu	-0.594586898758003	-1.42234711412392	0.158270928594798
477	amh_por_ewe_ukr_sid_chh_heb_svk_uzb_tur_tsw_mly_bam_guj_grk_bsq_rom_sod_igb_cnt_swe_cze_xho_slo_dyu_bos_fin_fbf_moo_hun_ctl_aeg_geo_mcd_lit_glc_arw_mlt_hau_krd_est_ven_tag_rus_ind_jpn_knd_kor_afr_ben_cic_urd_mao_dut_anl_jav_mnd_ita_ses_bul_tig_prs_pol_scr_mol_qcu_fre_pan_eng_yor_amr_alb_gam_lat_bat_ger_bem_spa_swa_sun_tha_owc_tml_zul_tsn_azi_nor_hin_aze_lda_vie_wly_akn_dgb_swt	-0.297441984346257	-0.703791174405023	0.483321253915281
478	anl_spa_ven_bul_gam_hau_heb_grk_uzb_azi_zul_jav_dyu_rom_afr_bsq_pan_sid_swt_mnd_alb_cze_bam_ukr_fbf_ben_fin_cic_lda_est_ctl_wly_geo_dut_scr_fre_ita_sod_mlt_glc_hun_tsn_tag_bos_ind_jpn_knd_kor_krd_nor_ewe_guj_mly_pol_tig_sun_cnt_por_xho_lat_chh_lit_ger_urd_eng_qcu_rus_swe_slo_tsw_amh_hin_aeg_arw_mao_mcd_yor_svk_igb_bat_tha_owc_tml_swa_bem_tur_mol_prs_aze_akn_vie_amr_moo_dgb_ses	0.172978384766345	0.406962723395538	0.684970489063492
479	gam_nor_akn_ukr_mlt_aeg_amh_spa_uzb_aze_yor_ind_moo_lat_ger_bsq_swe_heb_tsw_mnd_alb_grk_swa_mcd_bem_pan_est_igb_lda_hun_afr_wly_geo_svk_rus_fre_prs_owc_anl_krd_fin_fbf_mao_guj_tag_jpn_tml_kor_eng_scr_zul_urd_mly_bos_hau_sun_cnt_pol_dgb_slo_tig_por_mol_dut_cze_qcu_glc_lit_hin_xho_sid_ita_amr_bul_jav_arw_ven_rom_swt_bat_tha_chh_knd_tsn_ses_tur_ben_ctl_azi_ewe_vie_sod_bam_dyu_cic	-0.3906410409812	-0.92599972459809	0.356842880750517
480	owc_eng_dyu_mol_amr_sid_wly_ctl_tur_aze_fbf_mly_ewe_fre_lit_bsq_krd_hau_dgb_cnt_bos_svk_bam_dut_swa_afr_hun_tsn_xho_est_grk_heb_geo_alb_prs_pan_pol_gam_chh_nor_fin_swt_mao_lat_ind_jpn_knd_kor_glc_hin_cic_scr_jav_ben_anl_bat_mnd_ukr_yor_arw_aeg_guj_rus_por_ger_qcu_cze_spa_bul_zul_amh_mcd_sod_urd_sun_rom_tsw_slo_igb_tag_tha_tig_tml_akn_lda_azi_ita_swe_uzb_ven_vie_mlt_moo_bem_ses	0.190659525029269	0.449296491567465	0.654263118047823
481	hau_ukr_bem_por_aeg_amh_chh_rus_tur_azi_dgb_tag_dyu_mcd_ger_bsq_pan_heb_yor_mnd_swe_glc_lda_afr_cic_ben_fin_akn_swa_est_fre_owc_geo_arw_grk_svk_lit_mlt_amr_bul_hun_ses_jav_nor_ind_jpn_tml_kor_lat_spa_tsn_prs_mao_alb_sod_mly_cnt_hin_bam_ita_anl_dut_krd_rom_scr_qcu_eng_ctl_guj_xho_wly_pol_tig_mol_bat_cze_ven_urd_moo_sun_tha_sid_knd_tsw_swt_aze_bos_slo_uzb_ewe_vie_gam_igb_fbf_zul	0.195673310200132	0.460831436136142	0.645995399472493
482	tig_glc_igb_slo_sod_heb_hau_mcd_uzb_tur_ven_tag_bem_arw_spa_bsq_bos_amh_dgb_cnt_rus_guj_dyu_afr_ewe_swe_est_yor_lda_fin_urd_chh_geo_lat_ger_ukr_scr_gam_amr_prs_hun_zul_mao_ctl_jav_jpn_knd_kor_mol_alb_bam_fre_bat_svk_owc_mly_mnd_ita_swt_hin_mlt_pan_pol_lit_krd_qcu_cze_ben_grk_xho_aeg_rom_anl_bul_sun_eng_akn_dut_ses_ind_tha_wly_tml_tsn_cic_aze_nor_por_azi_tsw_vie_sid_moo_swa_fbf	0.851295920734076	2.0239149119759	0.0458480148167264
483	hau_grk_lda_rus_owc_amr_aeg_swe_uzb_aze_cic_sun_yor_dut_glc_bsq_ukr_amh_dgb_cnt_slo_nor_fbf_afr_zul_fre_hun_akn_bam_fin_ger_wly_geo_pan_arw_bos_lat_chh_sod_mcd_est_igb_mly_scr_mao_jpn_knd_kor_hin_bul_ven_alb_ind_urd_anl_jav_mnd_guj_moo_krd_sid_ita_prs_cze_por_qcu_mol_lit_eng_bem_tig_svk_mlt_ben_tag_pol_swt_ctl_tsn_bat_tha_gam_tml_dyu_swa_tur_rom_spa_azi_tsw_vie_heb_xho_ses_ewe	0.148304302882308	0.348762262697968	0.728056139090079
484	sid_bos_dgb_pol_anl_owc_chh_nor_azi_uzb_fbf_mly_yor_hin_lat_bsq_ukr_amh_swa_cnt_dut_lit_ses_ger_moo_grk_est_bam_xho_hun_spa_amr_geo_mcd_pan_rom_arw_hau_heb_bul_fin_swt_bat_glc_ind_jpn_knd_kor_scr_ctl_tsw_svk_sun_urd_gam_mao_mnd_eng_ewe_swe_aeg_fre_guj_rus_afr_qcu_cze_krd_alb_akn_sod_ita_mlt_slo_jav_mol_bem_ben_cic_tag_tha_tig_tml_tsn_ven_aze_prs_por_tur_igb_vie_wly_dyu_zul_lda	-0.220332753581707	-0.520920413859085	0.603660350078304
485	chh_swe_yor_urd_amr_tig_aeg_dut_azi_tur_tsw_jav_bem_bul_por_bsq_rom_anl_ven_cnt_ita_guj_dyu_afr_akn_svk_fin_dgb_lda_est_mcd_owc_geo_pol_ctl_glc_ben_amh_sid_grk_hun_zul_mly_bos_mao_jpn_knd_kor_rus_lat_cic_nor_tag_mol_wly_sun_mnd_scr_tsn_alb_hau_krd_slo_cze_prs_qcu_eng_pan_spa_igb_heb_hin_gam_ger_ind_lit_xho_ukr_bam_bat_tha_sod_tml_swt_ses_aze_fre_arw_uzb_fbf_vie_mlt_ewe_swa_moo	-0.0621521051119418	-0.146480570625291	0.883859083760983
486	chh_pol_ven_ben_owc_wly_sid_bos_uzb_tur_fbf_mao_zul_prs_por_bsq_arw_heb_yor_mnd_urd_hin_dyu_ctl_akn_slo_hun_dgb_tsw_est_dut_tig_geo_grk_rom_bul_spa_hau_gam_lat_fin_bam_ind_nor_bat_jpn_tml_kor_guj_cze_xho_glc_sun_afr_mlt_tag_cnt_mcd_cic_eng_amr_rus_alb_ita_swe_qcu_krd_lit_pan_swt_anl_mol_sod_ukr_mly_scr_lda_svk_swa_jav_tha_amh_knd_tsn_moo_aze_ger_fre_azi_ses_vie_aeg_igb_ewe_bem	-0.0738625450019552	-0.174347451575161	0.861971385738981
487	hau_ben_dgb_nor_amh_anl_aeg_bos_aze_azi_lda_mly_swa_por_scr_bsq_guj_heb_ewe_cnt_rom_ger_zul_slo_ven_svk_est_moo_igb_fin_arw_owc_geo_dut_eng_swe_alb_sod_tig_pol_hun_akn_tag_cze_sun_jpn_knd_kor_krd_lat_bam_lit_bat_grk_sid_mao_mnd_hin_dyu_ctl_wly_ita_afr_spa_mcd_qcu_urd_pan_rus_yor_mlt_ukr_gam_glc_ind_bul_swt_mol_ses_jav_tha_chh_tml_xho_fbf_tur_fre_prs_uzb_tsw_vie_amr_cic_tsn_bem	-0.744236981563301	-1.78810258367926	0.0770161926785479
488	sod_pan_igb_rus_mlt_hau_heb_glc_tur_uzb_tsn_mao_akn_lit_mcd_bsq_ctl_sid_ewe_mnd_grk_fre_swa_alb_xho_eng_fin_bem_dgb_hun_urd_amr_geo_bul_por_afr_prs_gam_anl_swe_est_zul_tag_ger_bat_jpn_knd_kor_mol_lat_tsw_spa_ind_nor_aeg_mly_cnt_bos_ven_ben_amh_svk_ukr_guj_cze_qcu_pol_scr_ita_cic_wly_slo_chh_rom_sun_hin_ses_arw_fbf_jav_tha_tig_tml_moo_dyu_azi_dut_krd_aze_bam_vie_owc_yor_lda_swt	-0.344165581496863	-0.814241628256914	0.417586583512366
489	mlt_prs_swa_slo_aeg_owc_amr_ger_tur_aze_bem_mly_igb_fre_eng_bsq_hin_hau_xho_cnt_svk_grk_lda_spa_akn_glc_hun_bam_yor_fin_krd_sid_geo_bos_pan_alb_nor_chh_heb_rom_est_dyu_jav_arw_mao_jpn_tml_kor_rus_lat_tsn_por_ind_ctl_wly_sun_mnd_mcd_moo_urd_tig_swe_guj_scr_cze_qcu_dut_ita_ukr_ewe_sod_mol_gam_pol_bat_afr_ven_ben_dgb_tag_tha_anl_knd_ses_zul_uzb_bul_lit_azi_fbf_vie_amh_swt_cic_tsw	-0.654034678964809	-1.56878690059099	0.120093939049709
490	sod_rus_akn_dut_aeg_amr_wly_mcd_uzb_azi_yor_jav_bem_alb_pol_bsq_ita_anl_fbf_mnd_nor_slo_lda_bul_bam_prs_est_cic_swa_hun_lit_owc_geo_bos_rom_svk_mol_amh_tig_swe_fin_ven_sun_pan_bat_jpn_tml_kor_ukr_ger_dyu_guj_ind_hin_gam_mly_cnt_por_tsw_afr_hau_spa_eng_grk_scr_qcu_fre_cze_arw_igb_heb_urd_sid_ctl_tag_ben_moo_krd_ewe_mao_tha_chh_knd_dgb_swt_tur_lat_glc_aze_zul_vie_mlt_tsn_xho_ses	-0.0548195839965111	-0.129073680709168	0.897578084306572
491	mlt_ukr_tsn_mol_amr_chh_amh_bos_uzb_tur_fbf_mao_ses_rus_pan_bsq_slo_sid_zul_cnt_urd_cze_swt_mcd_cic_lat_hun_ven_bam_fin_ben_hau_geo_fre_scr_grk_lit_tig_gam_rom_est_igb_tag_eng_sun_jpn_knd_kor_por_glc_yor_pol_bat_svk_wly_jav_mnd_dut_ewe_alb_sod_swe_ctl_spa_guj_qcu_ger_arw_prs_dgb_anl_nor_owc_krd_mly_afr_akn_hin_tsw_ind_tha_aeg_tml_dyu_xho_aze_ita_bul_azi_moo_vie_heb_lda_bem_swa	-0.501895660998718	-1.19389392588823	0.235555910711558
492	chh_scr_swa_por_owc_amh_hau_pan_azi_tur_ewe_mao_xho_rom_slo_bsq_nor_sod_bam_cnt_dut_hin_fbf_glc_swt_lat_fin_akn_dyu_hun_afr_gam_geo_ukr_prs_rus_spa_tig_sid_ita_est_zul_ind_mol_bat_jpn_knd_kor_swe_ctl_tsn_alb_mly_svk_wly_sun_mnd_krd_tsw_ger_aeg_urd_pol_mcd_cze_qcu_bul_grk_ben_ven_heb_guj_amr_lit_jav_bos_igb_arw_lda_tag_tha_mlt_tml_ses_yor_aze_fre_eng_uzb_dgb_vie_anl_moo_cic_bem	-0.0976154270978714	-0.230420450307123	0.818271177193554
493	anl_bul_tsn_grk_hau_amh_gam_ben_aze_uzb_fbf_mly_ven_pan_cze_bsq_mol_owc_dyu_mnd_spa_glc_lda_dut_swa_ukr_hun_dgb_tsw_fin_rus_chh_geo_lit_nor_prs_afr_tig_amr_krd_est_moo_bat_alb_mao_jpn_knd_kor_fre_arw_bem_rom_tag_hin_sod_jav_cnt_ctl_cic_guj_mlt_mcd_lat_svk_por_qcu_urd_eng_bos_swt_sid_slo_heb_swe_ind_scr_igb_ger_akn_sun_tha_aeg_tml_ewe_yor_tur_ita_pol_azi_ses_vie_wly_xho_zul_bam	0.0488867152108602	0.115052883649188	0.908651252304976
494	chh_dut_akn_ukr_amr_wly_amh_bul_tur_azi_ven_sun_cic_ita_cze_bsq_svk_sod_igb_cnt_spa_mol_ewe_nor_moo_prs_est_swt_swa_fin_bos_owc_geo_glc_por_grk_hin_tig_heb_krd_hun_xho_ind_scr_jav_jpn_tml_kor_urd_lat_ses_ger_mao_lit_aeg_tag_mnd_afr_zul_fre_gam_mcd_swe_guj_eng_qcu_ctl_rom_pan_dyu_hau_arw_sid_rus_bat_slo_tsn_ben_yor_mly_tha_mlt_knd_bam_fbf_aze_alb_pol_uzb_dgb_vie_anl_bem_tsw_lda	-0.425270948020998	-1.00937732005433	0.315412714244129
495	sid_fre_moo_scr_mlt_amr_hau_pol_uzb_tur_dgb_sun_bem_slo_urd_bsq_ger_owc_fbf_mnd_spa_ita_bam_mol_akn_ben_est_yor_swa_hun_krd_amh_geo_pan_swe_rom_hin_heb_anl_lat_fin_tsn_mao_ukr_jav_jpn_tml_kor_rus_por_xho_cze_bat_dut_tig_mly_cnt_arw_cic_prs_gam_afr_mcd_lit_bul_qcu_grk_alb_guj_swt_aeg_glc_sod_eng_ind_svk_zul_ctl_dyu_tag_tha_wly_knd_tsw_ven_azi_nor_bos_aze_ewe_vie_chh_ses_lda_igb	-0.595315704490252	-1.42160096042919	0.158486982178793
496	anl_hin_dyu_rus_tig_amh_wly_krd_aze_azi_yor_jav_xho_fre_ita_bsq_ctl_sod_ven_mnd_arw_urd_swa_ger_lda_ukr_hun_dgb_ses_est_swe_amr_geo_guj_dut_slo_scr_owc_chh_mcd_fin_akn_ind_prs_bat_jpn_tml_kor_mol_lit_igb_glc_sun_ben_gam_tag_cnt_svk_zul_rom_sid_alb_bos_eng_grk_qcu_lat_pan_nor_tsw_heb_bul_aeg_pol_mao_cze_ewe_afr_swt_mly_tha_hau_knd_cic_tsn_tur_spa_por_uzb_bem_vie_mlt_moo_fbf_bam	-0.868631954241047	-2.10080821707979	0.0383632413814776
497	owc_cze_akn_ita_mlt_aeg_amh_grk_tur_uzb_swa_tag_dyu_guj_nor_bsq_slo_wly_cic_cnt_eng_dut_xho_rus_moo_krd_fin_fbf_bem_est_prs_sod_geo_pol_mcd_glc_arw_anl_gam_ukr_hun_ven_bat_svk_mao_jpn_tml_kor_spa_lat_igb_pan_mly_ctl_tig_sun_mnd_ben_tsn_bos_amr_ger_bul_hin_lit_qcu_fre_swe_alb_yor_hau_scr_heb_mol_ind_rom_lda_urd_dgb_jav_tha_sid_knd_zul_bam_aze_por_afr_azi_ewe_vie_chh_tsw_swt_ses	0.549710958783666	1.30168005704601	0.196240927812069
498	amr_grk_akn_krd_wly_sid_hau_pan_uzb_tur_fbf_mao_lda_ita_nor_bsq_mol_chh_zul_cnt_eng_bul_dyu_svk_tsn_swe_est_tsw_swa_fin_prs_owc_geo_hin_spa_fre_lit_gam_aeg_alb_hun_ses_mly_ger_sun_jpn_tml_kor_bos_arw_moo_pol_ind_por_heb_jav_mnd_scr_ewe_dut_sod_ukr_rom_urd_mcd_qcu_glc_slo_afr_ven_anl_lat_tig_cze_tag_rus_dgb_ctl_igb_bat_tha_mlt_knd_bam_xho_azi_guj_ben_aze_yor_vie_amh_bem_swt_cic	0.238028872015712	0.559687225689133	0.577038338984783
499	owc_glc_lda_urd_chh_tig_mlt_por_aze_uzb_tsn_tag_yor_cze_alb_bsq_lat_gam_moo_cnt_guj_hin_dyu_nor_ven_fre_est_bem_fbf_fin_eng_hau_geo_scr_spa_ukr_slo_sod_wly_lit_hun_tsw_mao_bul_ind_jpn_tml_kor_rus_dut_ses_mol_bat_afr_heb_sun_mnd_krd_igb_ctl_anl_pan_mcd_svk_ben_qcu_ger_grk_rom_akn_sid_swe_amr_pol_mly_prs_bam_bos_xho_jav_tha_aeg_knd_dgb_swa_azi_arw_ita_tur_swt_vie_amh_ewe_zul_cic	0.221807576744158	0.52152061295367	0.603243933529979
500	wly_ben_ewe_prs_amh_sid_chh_bul_tur_uzb_bem_bat_swt_mol_guj_bsq_eng_mlt_zul_cnt_fre_alb_ven_rus_akn_svk_fin_lda_xho_hun_dut_aeg_geo_lit_pan_ger_urd_sod_gam_hin_est_yor_mly_ukr_sun_jpn_tml_kor_glc_afr_dyu_pol_mao_mcd_tig_jav_mnd_arw_fbf_ita_amr_lat_ctl_spa_krd_qcu_grk_swe_rom_tsw_owc_cze_heb_nor_ind_scr_tsn_slo_swa_tag_tha_hau_knd_moo_cic_aze_bos_por_azi_igb_vie_anl_dgb_ses_bam	-0.469562983835523	-1.11863228210543	0.266178144188334
501	sod_nor_ewe_svk_hau_aeg_anl_dut_tur_aze_bem_tag_bam_rom_ctl_bsq_afr_wly_swa_cnt_arw_guj_lda_rus_ses_fre_est_igb_tsn_fin_por_amh_geo_bos_spa_ger_lit_heb_mlt_eng_hun_xho_ind_ukr_mly_jpn_tml_kor_cze_alb_zul_swe_sun_krd_gam_bat_mnd_ita_moo_lat_chh_bul_glc_mol_grk_qcu_urd_prs_hin_akn_amr_scr_tig_pan_jav_slo_fbf_ben_cic_mao_tha_sid_knd_tsw_ven_uzb_mcd_pol_azi_dgb_vie_owc_yor_swt_dyu	-0.216121586610953	-0.510903926958625	0.610629047580409
502	sid_glc_tsw_guj_mlt_heb_owc_ita_aze_uzb_ses_jav_moo_grk_ben_bsq_krd_amr_bam_cnt_nor_lat_zul_dut_xho_por_est_akn_dgb_fin_lit_aeg_geo_alb_hin_spa_ctl_hau_sod_fre_hun_ven_mao_cze_bat_jpn_knd_kor_eng_mcd_lda_ukr_sun_afr_gam_mly_mnd_pan_dyu_swe_chh_mol_scr_bul_ger_qcu_arw_bos_rus_bem_amh_slo_wly_urd_ind_prs_ewe_rom_swa_tag_tha_tig_tml_yor_igb_tur_pol_svk_azi_cic_vie_anl_swt_fbf_tsn	-0.719119773158113	-1.7289931163734	0.0871285711963271
503	chh_nor_igb_scr_sod_heb_tig_ben_aze_uzb_akn_tag_tsn_mcd_glc_bsq_alb_mlt_moo_cnt_svk_afr_ewe_bos_ses_cze_fin_swt_lda_hun_swe_anl_geo_spa_ctl_prs_guj_gam_aeg_rom_est_dgb_bat_hin_mao_jpn_tml_kor_pol_urd_zul_lat_mly_rus_owc_ind_mnd_ukr_tsw_arw_sid_lit_eng_bul_dut_qcu_mol_pan_slo_yor_hau_ger_amr_ita_sun_fre_cic_por_swa_jav_tha_amh_knd_ven_fbf_tur_grk_krd_azi_bem_vie_wly_dyu_bam_xho	-0.36986349437712	-0.876673441400594	0.382922959824623
504	mlt_alb_tsw_rom_owc_gam_amr_grk_uzb_azi_akn_jav_cic_swe_afr_bsq_ger_sod_ewe_cnt_por_urd_dyu_pan_swa_krd_hun_ven_lda_est_dut_heb_geo_slo_ita_bul_scr_tig_chh_guj_fin_fbf_sun_mcd_mly_jpn_tml_kor_lit_mol_igb_bos_tag_eng_aeg_mao_mnd_ben_ses_hin_anl_arw_pol_lat_glc_qcu_ctl_ukr_fre_zul_wly_cze_sid_nor_ind_rus_dgb_svk_xho_bat_tha_hau_knd_yor_bem_tur_spa_prs_aze_moo_vie_amh_bam_swt_tsn	0.133921710558262	0.315066628739985	0.753416909791113
505	wly_dut_ven_krd_tig_owc_amh_lit_azi_aze_ewe_tag_lda_spa_fre_bsq_guj_sid_dyu_cnt_afr_ita_moo_ben_bam_bos_fin_dgb_bem_est_pan_mlt_geo_urd_slo_ger_pol_sod_chh_scr_hun_swa_sun_cze_ind_jpn_tml_kor_grk_lat_tsn_bul_bat_alb_hau_mly_mnd_mol_cic_svk_amr_ukr_glc_rus_hin_qcu_swe_prs_rom_ses_heb_nor_anl_por_mao_eng_xho_ctl_akn_jav_tha_aeg_knd_igb_swt_uzb_mcd_arw_tur_fbf_vie_gam_yor_tsw_zul	0.387036859396096	0.913786020226472	0.363192286724781
506	gam_arw_igb_mcd_wly_amr_tig_ukr_azi_uzb_ewe_tag_cic_grk_rus_bsq_bos_hau_bem_cnt_ben_krd_xho_scr_tsw_rom_hun_moo_fbf_est_dut_mlt_geo_glc_mol_hin_spa_amh_anl_swe_fin_bam_sun_urd_mly_jpn_knd_kor_pan_fre_tsn_afr_bat_eng_aeg_ind_mnd_prs_ven_lat_heb_cze_pol_por_lit_qcu_bul_slo_ger_yor_owc_nor_sod_svk_mao_alb_akn_guj_swt_jav_tha_chh_tml_dyu_zul_aze_ctl_ita_tur_swa_vie_sid_ses_dgb_lda	-0.0669559084817555	-0.157767050367692	0.874982408949911
507	hau_por_igb_mol_amr_owc_heb_bul_aze_azi_ses_tag_dyu_guj_ctl_bsq_grk_gam_swt_cnt_ben_lit_ven_arw_akn_ita_hun_xho_bam_est_ukr_amh_geo_urd_rus_pol_fre_aeg_tig_mcd_fin_swa_bat_prs_ind_jpn_tml_kor_svk_rom_fbf_alb_sun_dut_anl_jav_mnd_ger_bem_lat_chh_pan_slo_hin_afr_qcu_glc_cze_eng_tsw_sid_krd_sod_scr_mly_nor_moo_swe_cic_mao_tha_wly_knd_ewe_yor_uzb_spa_bos_tur_lda_vie_mlt_tsn_dgb_zul	0.082799496102234	0.194760946019779	0.846004935181185
508	owc_cze_tsw_arw_hau_amr_gam_dut_tur_azi_bam_mly_dyu_svk_slo_bsq_nor_wly_yor_cnt_eng_pan_akn_lat_fbf_alb_hun_cic_xho_est_ctl_tig_geo_rom_pol_mol_bul_heb_chh_swe_fin_swt_ind_ger_bat_jpn_tml_kor_glc_rus_swa_ben_jav_prs_sid_sun_mnd_bos_ven_scr_sod_grk_guj_afr_krd_qcu_ita_por_hin_lda_anl_mcd_mlt_spa_tag_lit_moo_ukr_tsn_mao_tha_aeg_knd_bem_zul_uzb_fre_urd_aze_dgb_vie_amh_igb_ses_ewe	0.19844931893575	0.467470019507542	0.641257151767118
509	hau_slo_swt_scr_wly_owc_sod_nor_tur_azi_ewe_jav_xho_arw_swe_bsq_dut_anl_zul_cnt_hin_pan_cic_lit_bem_grk_hun_ven_moo_est_ctl_sid_geo_afr_fre_bos_lat_tig_gam_rom_fin_ses_sun_pol_ind_jpn_tml_kor_alb_urd_lda_cze_mly_glc_mlt_tag_mnd_rus_fbf_ita_heb_mol_ger_svk_guj_qcu_ben_ukr_por_dgb_amr_bul_amh_mcd_bat_spa_igb_eng_tsw_mao_tha_chh_knd_tsn_swa_aze_prs_krd_uzb_yor_vie_aeg_bam_dyu_akn	-0.576266466276673	-1.37540315072865	0.172310477508263
510	amr_por_tsn_bul_hau_aeg_mlt_arw_azi_uzb_akn_mao_fbf_afr_rom_bsq_slo_owc_bam_mnd_lat_pol_xho_glc_zul_hin_hun_cic_ses_fin_grk_sod_geo_nor_svk_krd_ita_heb_sid_bos_est_yor_ind_mol_bat_jpn_knd_kor_mcd_fre_bem_scr_jav_pan_amh_mly_cnt_urd_dyu_cze_anl_spa_lit_rus_prs_qcu_dut_ctl_ukr_swt_gam_swe_chh_ben_tag_alb_ewe_guj_dgb_sun_tha_tig_tml_igb_moo_aze_ger_eng_tur_lda_vie_wly_tsw_ven_swa	-0.493627461507658	-1.17575298993806	0.242694733831502
511	tig_ben_fbf_grk_mlt_hau_sid_pan_uzb_azi_swt_mly_ses_ukr_prs_bsq_pol_aeg_tsw_cnt_ctl_hin_dyu_rom_dgb_swe_fin_cic_ewe_est_lit_gam_geo_por_glc_mcd_nor_sod_amr_arw_hun_lda_tag_urd_bat_jpn_knd_kor_alb_mol_xho_cze_ind_svk_owc_jav_mnd_bos_yor_spa_chh_ger_fre_dut_krd_qcu_eng_rus_guj_zul_amh_ita_anl_bul_sun_slo_akn_lat_bam_mao_tha_wly_tml_moo_igb_aze_scr_afr_tur_ven_vie_heb_bem_tsn_swa	-0.149853505797354	-0.353367362004093	0.724612807971948
512	chh_prs_ses_grk_owc_aeg_tig_mol_tur_aze_igb_mly_swa_por_fre_bsq_mcd_gam_cic_cnt_ger_arw_dgb_glc_bem_rom_fin_tsw_swt_est_rus_mlt_geo_bos_urd_eng_pan_anl_sod_scr_hun_ewe_sun_pol_tag_jpn_tml_kor_spa_lit_tsn_lat_ind_ita_heb_mao_mnd_slo_xho_afr_amr_dut_swe_bul_alb_qcu_ben_krd_ukr_dyu_wly_guj_amh_svk_jav_ctl_lda_nor_yor_bat_tha_sid_knd_bam_zul_azi_cze_hin_uzb_akn_vie_hau_ven_fbf_moo	-0.527749923890438	-1.25821632780008	0.211463287161777
513	amr_rom_xho_lit_hau_sod_wly_grk_uzb_aze_akn_sun_zul_ita_guj_bsq_spa_owc_lda_cnt_afr_prs_swt_ukr_cic_mol_fin_fbf_bam_hun_bul_aeg_geo_nor_eng_hin_fre_gam_mlt_ben_est_swa_mao_glc_bat_jpn_tml_kor_por_cze_ewe_rus_ind_pol_sid_jav_mnd_bos_ven_pan_chh_ctl_swe_lat_krd_qcu_scr_mcd_arw_tsw_amh_dut_tig_ger_mly_urd_bem_svk_yor_tag_tha_anl_knd_dyu_moo_tur_alb_slo_azi_tsn_vie_heb_dgb_ses_igb	-0.688470348732985	-1.64685622149225	0.102962753578478
514	chh_por_dgb_mol_gam_aeg_anl_arw_azi_uzb_bam_ind_bem_svk_lit_bsq_grk_hau_akn_mnd_fre_alb_xho_slo_tsw_ben_hun_ses_cic_fin_mcd_sod_geo_swe_prs_guj_lat_heb_mlt_ukr_est_igb_sun_bul_mly_jpn_tml_kor_pol_eng_swt_glc_bat_dut_owc_tag_cnt_rus_yor_ita_amr_scr_bos_rom_pan_qcu_ger_spa_krd_dyu_sid_urd_amh_nor_mao_cze_lda_afr_moo_jav_tha_tig_knd_tsn_swa_aze_ctl_hin_tur_ven_vie_wly_fbf_ewe_zul	-1.00668162474116	-2.45853006456424	0.0158014874000872
515	chh_scr_dyu_lit_heb_owc_amr_ctl_uzb_aze_zul_bat_bem_mcd_dut_bsq_alb_sod_akn_mnd_eng_urd_yor_glc_tsw_arw_fin_lda_bam_est_grk_anl_geo_bul_por_rom_ger_wly_amh_bos_hun_cic_ind_rus_mly_jpn_knd_kor_ukr_lat_ewe_prs_sun_afr_aeg_tag_cnt_hin_xho_pan_tig_spa_ben_cze_svk_qcu_swe_slo_pol_ven_hau_krd_mlt_nor_mao_fre_swa_ita_moo_jav_tha_gam_tml_swt_fbf_tur_guj_mol_azi_tsn_vie_sid_igb_ses_dgb	0.751723922175626	1.78210717083099	0.0779954726045807
516	owc_nor_igb_ben_amr_heb_wly_spa_azi_aze_fbf_mly_bam_ukr_rom_bsq_ita_sid_akn_cnt_alb_mol_ven_prs_xho_ger_est_zul_tsw_hun_afr_anl_geo_ctl_fre_glc_hin_chh_mlt_dut_fin_dyu_ind_svk_mao_jpn_tml_kor_lit_bos_yor_pan_jav_scr_aeg_bat_mnd_krd_lda_pol_hau_urd_slo_grk_arw_qcu_bul_por_eng_ses_gam_swe_amh_cze_sun_mcd_bem_rus_swa_tag_tha_tig_knd_ewe_swt_uzb_lat_guj_tur_cic_vie_sod_moo_tsn_dgb	-0.0480110888238989	-0.113142169228841	0.910161719398911
517	mlt_rom_tsn_arw_heb_wly_gam_guj_tur_aze_fbf_bat_bam_ctl_scr_bsq_prs_sod_swa_cnt_bos_pol_bem_fre_dgb_eng_hun_moo_ewe_est_ben_owc_geo_mol_dut_svk_cze_hau_tig_pan_fin_zul_sun_mcd_mly_jpn_tml_kor_swe_grk_dyu_afr_ind_urd_amr_mao_mnd_slo_igb_alb_amh_hin_lat_rus_glc_qcu_bul_spa_ger_lda_chh_nor_anl_por_jav_krd_tsw_lit_ven_tag_tha_aeg_knd_xho_swt_azi_ita_ukr_uzb_akn_vie_sid_ses_cic_yor	-0.33807020212229	-0.800179230543819	0.425646255881734
518	owc_scr_fbf_rus_aeg_tig_wly_ctl_aze_uzb_ewe_ind_ven_bos_lit_bsq_rom_chh_bem_mnd_grk_svk_tsw_ger_akn_ita_fin_swa_zul_hun_bul_mlt_geo_eng_urd_cze_mol_amh_anl_guj_est_cic_jav_arw_mly_jpn_knd_kor_dut_pan_dyu_prs_bat_slo_sod_tag_cnt_ukr_yor_krd_sid_hin_alb_nor_lat_qcu_spa_swe_afr_dgb_heb_pol_gam_mcd_sun_fre_ses_por_swt_mao_tha_amr_tml_igb_bam_tur_ben_glc_azi_xho_vie_hau_moo_tsn_lda	-0.473210648867401	-1.12536218407462	0.263331496468332
519	sid_ita_zul_nor_amh_mlt_chh_grk_uzb_aze_igb_sun_yor_prs_mol_bsq_ctl_amr_dgb_cnt_ger_spa_lda_glc_dyu_fre_est_bam_akn_hun_afr_owc_geo_rom_swe_arw_lat_sod_tig_ben_fin_ewe_ind_rus_mao_jpn_tml_kor_scr_cze_moo_alb_tag_lit_wly_jav_mnd_krd_tsn_urd_gam_por_bul_svk_slo_qcu_ukr_eng_guj_bem_anl_dut_aeg_hin_mly_pan_tsw_bos_cic_bat_tha_hau_knd_ses_fbf_tur_pol_mcd_azi_swa_vie_heb_ven_xho_swt	-0.0283242840595051	-0.0667416733811802	0.946930630414412
520	wly_cze_igb_grk_chh_amh_sod_rus_tur_azi_xho_mao_bem_pan_ctl_bsq_ben_aeg_yor_mnd_eng_scr_swt_svk_ewe_lat_hun_dgb_swa_fin_lit_tig_geo_spa_urd_prs_rom_gam_hau_pol_est_ven_tag_ita_sun_jpn_tml_kor_bos_glc_tsn_dut_mly_por_heb_bat_cnt_alb_zul_arw_sid_hin_guj_nor_fre_qcu_mcd_mol_ukr_bam_mlt_afr_owc_bul_ind_ger_dyu_swe_akn_jav_tha_anl_knd_ses_cic_uzb_slo_krd_aze_tsw_vie_amr_fbf_moo_lda	-0.418779234284483	-0.992258155538743	0.323646309124858
521	aeg_spa_ven_bos_wly_owc_sid_cze_aze_tur_zul_mly_tsw_glc_eng_bsq_svk_hau_yor_cnt_dut_guj_cic_por_ewe_urd_hun_lda_swa_fin_ben_gam_geo_arw_hin_lit_prs_anl_sod_ita_est_igb_ind_swe_bat_jpn_tml_kor_afr_grk_swt_nor_jav_mcd_mlt_sun_mnd_rom_dyu_ctl_heb_pan_lat_pol_alb_qcu_ukr_slo_krd_moo_amr_rus_chh_bul_mao_scr_dgb_ger_bam_tag_tha_amh_knd_bem_xho_azi_mol_fre_uzb_fbf_vie_tig_ses_tsn_akn	-0.508127292753328	-1.21081616685532	0.229033956665697
522	gam_slo_dyu_lat_aeg_heb_wly_guj_tur_aze_igb_mao_xho_por_rom_bsq_prs_sod_tsn_cnt_afr_pan_swa_ukr_bem_ita_fin_fbf_cic_est_urd_chh_geo_alb_eng_swe_arw_amr_amh_ben_hun_lda_tag_mcd_jav_jpn_tml_kor_bos_rus_ven_pol_mly_krd_sid_sun_mnd_dut_dgb_ger_mlt_cze_lit_ctl_spa_qcu_glc_scr_svk_swt_owc_bul_hau_hin_bat_nor_tsw_mol_moo_ind_tha_anl_knd_yor_bam_uzb_fre_grk_azi_ses_vie_tig_akn_zul_ewe	0.0871009698114842	0.2051031074584	0.837939818985153
523	wly_por_igb_ita_owc_heb_gam_lat_tur_uzb_bam_bat_dgb_eng_dut_bsq_prs_aeg_swt_mnd_afr_cze_yor_mol_cic_ukr_fin_bem_zul_est_mcd_sid_geo_ger_bul_spa_grk_amr_hau_slo_hun_ven_mao_arw_ind_jpn_knd_kor_rom_ben_xho_guj_mly_hin_chh_tag_cnt_pol_ewe_rus_sod_glc_ctl_lit_urd_qcu_fre_alb_swe_moo_anl_pan_tig_bos_jav_nor_lda_svk_swa_sun_tha_amh_tml_fbf_ses_aze_scr_krd_azi_tsn_vie_mlt_dyu_tsw_akn	-0.30629282184559	-0.724535946531787	0.470555660472085
524	amr_pol_moo_urd_mlt_owc_aeg_lat_azi_aze_bam_bat_tsw_spa_lit_bsq_nor_hau_swa_cnt_prs_arw_ven_swe_dgb_dut_est_akn_bem_fin_scr_sid_geo_pan_afr_ukr_slo_anl_heb_glc_hun_ses_tag_mol_ind_jpn_tml_kor_hin_alb_ewe_rom_sun_bul_sod_mly_mnd_ben_yor_rus_tig_bos_ger_ita_ctl_qcu_krd_por_fre_zul_amh_eng_gam_svk_jav_cze_xho_grk_cic_mao_tha_chh_knd_fbf_igb_tur_guj_mcd_uzb_lda_vie_wly_dyu_swt_tsn	-0.483521467584066	-1.14727709773682	0.25421003955496
525	heb_glc_dyu_ita_owc_amr_sid_por_tur_uzb_dgb_jav_xho_mol_dut_bsq_ukr_hau_bam_mnd_ben_hin_bem_ger_ewe_grk_fin_igb_ses_hun_prs_gam_geo_svk_urd_swe_lit_tig_wly_ctl_est_tsw_ind_eng_tag_jpn_knd_kor_lat_bul_swa_rom_sun_arw_chh_bat_cnt_alb_swt_mcd_sod_pan_slo_krd_pol_qcu_scr_rus_afr_akn_aeg_nor_anl_spa_mly_guj_moo_fre_tsn_mao_tha_amh_tml_fbf_yor_azi_cze_bos_aze_cic_vie_mlt_ven_zul_lda	-0.163944732192456	-0.386850338377541	0.699750786985001
526	sod_prs_swt_urd_chh_wly_amr_krd_azi_aze_yor_sun_ewe_eng_mcd_bsq_scr_hau_igb_mnd_ukr_lat_swa_rom_bem_rus_fin_bam_akn_hun_pan_anl_geo_por_arw_guj_alb_tig_mlt_cze_est_ven_bat_afr_tag_jpn_tml_kor_pol_mol_xho_spa_ind_ctl_amh_mao_cnt_ger_tsn_svk_sid_slo_ita_dut_fre_qcu_nor_grk_glc_moo_owc_bos_aeg_swe_jav_bul_tsw_lit_zul_mly_tha_heb_knd_cic_dgb_tur_hin_ben_uzb_ses_vie_gam_lda_dyu_fbf	-0.825743030081192	-1.98989215608961	0.0495395726467804
527	amr_svk_bem_ger_owc_aeg_gam_por_azi_uzb_lda_sun_swt_urd_ben_bsq_spa_tig_yor_mnd_cze_eng_akn_lat_ses_lit_est_bam_xho_hun_afr_wly_geo_slo_alb_glc_scr_anl_mlt_guj_fin_dgb_bat_ita_mao_jpn_tml_kor_mol_bul_cic_swe_jav_arw_hau_mly_cnt_ukr_ewe_nor_amh_rom_rus_grk_hin_qcu_bos_pan_ctl_zul_chh_krd_heb_pol_tag_dut_ven_mcd_fbf_ind_tha_sid_knd_tsn_igb_aze_prs_fre_tur_swa_vie_sod_moo_dyu_tsw	-0.659071932502687	-1.57900065010969	0.117731356598456
528	mlt_guj_tsw_mol_aeg_chh_tig_afr_uzb_azi_cic_mao_dgb_glc_mcd_bsq_fre_owc_swa_mnd_alb_arw_swt_hin_igb_lat_est_ven_moo_hun_lit_wly_geo_krd_pol_spa_cze_amr_heb_pan_fin_zul_tag_scr_mly_jpn_tml_kor_ita_rus_akn_ukr_bat_svk_amh_ind_cnt_ben_ses_ger_gam_bos_grk_por_swe_qcu_eng_nor_prs_tsn_anl_urd_hau_rom_sun_bul_ewe_ctl_yor_jav_tha_sod_knd_xho_dyu_tur_slo_dut_aze_lda_vie_sid_bam_bem_fbf	-0.338334178618842	-0.800797712835423	0.425289852330775
529	gam_ukr_tsn_alb_wly_tig_hau_ben_azi_aze_xho_sun_yor_arw_ctl_bsq_lit_sid_bem_mnd_hin_spa_cic_mol_zul_nor_hun_tsw_swa_est_afr_amr_geo_guj_eng_lat_scr_mlt_sod_cze_fin_akn_ind_krd_bat_jpn_tml_kor_dut_bos_lda_glc_jav_pol_aeg_mao_cnt_pan_dyu_mcd_amh_svk_swe_fre_rom_qcu_ita_por_urd_dgb_owc_prs_chh_slo_tag_ger_fbf_bul_ven_mly_tha_heb_knd_moo_bam_uzb_rus_grk_tur_igb_vie_anl_ses_swt_ewe	-0.241109242250061	-0.569934953458845	0.570096070803415
530	tig_urd_dgb_swe_amh_sid_owc_pan_tur_uzb_ewe_mao_zul_mol_arw_bsq_hin_aeg_fbf_mnd_lit_afr_tsn_glc_ses_nor_est_igb_ven_hun_alb_chh_geo_ben_spa_bul_guj_anl_amr_bos_fin_swa_ind_prs_tag_jpn_knd_kor_por_mcd_bam_ita_bat_ctl_gam_mly_cnt_cze_akn_slo_sod_ger_eng_fre_ukr_qcu_grk_pol_krd_swt_heb_dut_mlt_lat_sun_svk_tsw_rus_yor_jav_tha_wly_tml_bem_lda_aze_rom_scr_azi_dyu_vie_hau_xho_cic_moo	-0.654330273915424	-1.56644101494011	0.1206418677431
531	owc_prs_fbf_svk_gam_wly_anl_grk_aze_tur_moo_bat_lda_krd_lit_bsq_bul_amh_igb_mnd_urd_lat_swt_ben_akn_mol_hun_xho_ses_est_alb_sid_geo_swe_por_bos_eng_mlt_aeg_ctl_fin_yor_mly_rom_jav_jpn_tml_kor_mcd_fre_bam_dut_tag_pol_chh_ind_cnt_scr_zul_guj_tig_afr_hin_ger_spa_qcu_ukr_glc_pan_ven_hau_cze_heb_nor_mao_arw_ewe_rus_dgb_sun_tha_amr_knd_tsw_dyu_azi_slo_ita_uzb_swa_vie_sod_bem_tsn_cic	-0.737217916862741	-1.76832387689385	0.0802859170367225
532	heb_rom_cic_glc_anl_amh_sid_ctl_tur_azi_swt_mly_yor_mcd_ben_bsq_spa_hau_igb_mnd_bul_bos_moo_cze_tsn_lat_hun_bem_xho_est_fre_sod_geo_ita_hin_eng_dut_tig_aeg_guj_fin_lda_bat_krd_jav_jpn_knd_kor_rus_ger_dgb_mol_sun_arw_owc_tag_cnt_por_fbf_swe_amr_lit_svk_pol_prs_qcu_scr_slo_ukr_swa_gam_nor_mlt_afr_ind_pan_ses_urd_bam_mao_tha_wly_tml_dyu_ven_uzb_alb_grk_aze_zul_vie_chh_tsw_akn_ewe	-0.130598385619985	-0.307858687342258	0.758878289515847
533	amr_ita_moo_ben_gam_tig_sid_bul_tur_uzb_dgb_sun_fbf_ger_mcd_bsq_guj_wly_akn_mnd_ukr_cze_lda_slo_swa_eng_fin_dyu_yor_hun_fre_mlt_geo_lat_grk_afr_alb_amh_owc_pol_est_zul_tag_arw_mao_jpn_knd_kor_mol_rus_igb_lit_ind_hin_chh_jav_cnt_pan_tsw_glc_hau_krd_prs_dut_rom_qcu_nor_bos_ctl_ven_aeg_scr_anl_swe_mly_por_bam_urd_tsn_bat_tha_sod_tml_swt_cic_aze_svk_spa_azi_ses_vie_heb_bem_ewe_xho	0.0319518979308863	0.0753128905502755	0.940127535062425
534	amr_mol_dyu_prs_amh_wly_mlt_alb_uzb_azi_lda_bat_ewe_krd_hin_bsq_ukr_tig_akn_mnd_ger_scr_swa_swe_zul_dut_fin_ven_fbf_est_pol_chh_geo_glc_lat_ben_fre_aeg_anl_lit_hun_yor_ind_rus_tag_jpn_tml_kor_slo_eng_swt_guj_sun_arw_hau_mao_cnt_pan_moo_mcd_heb_por_urd_svk_spa_qcu_grk_nor_ctl_cic_sid_rom_sod_cze_mly_afr_tsw_bul_tsn_jav_tha_gam_knd_bam_bem_tur_ita_bos_aze_dgb_vie_owc_xho_igb_ses	-0.401646220541791	-0.953090796650171	0.343014720176704
535	hau_krd_swt_grk_heb_chh_amr_spa_aze_azi_igb_bat_fbf_prs_bul_bsq_dut_sid_moo_cnt_ita_alb_dgb_urd_yor_nor_est_ven_zul_fin_afr_amh_geo_bos_ctl_hin_arw_tig_gam_mol_hun_bem_jav_por_mao_jpn_tml_kor_lit_ukr_ewe_glc_sun_pol_sod_tag_mnd_svk_tsn_mcd_owc_pan_slo_cze_eng_qcu_ben_swe_scr_cic_anl_rom_aeg_fre_ind_ger_tsw_rus_ses_mly_tha_wly_knd_akn_bam_tur_guj_lat_uzb_lda_vie_mlt_dyu_xho_swa	0.701089605031402	1.66539018688389	0.099200272547161
536	tig_ger_cic_afr_amh_wly_anl_ukr_tur_azi_swa_sun_yor_hin_rus_bsq_ctl_sid_fbf_cnt_grk_urd_igb_svk_dgb_guj_est_bem_tsw_hun_por_gam_geo_glc_eng_krd_ita_heb_aeg_ben_fin_ven_ind_scr_mly_jpn_tml_kor_swe_arw_tsn_prs_bat_pan_hau_tag_mnd_spa_lda_nor_sod_mol_cze_bul_dut_qcu_rom_bos_lat_swt_mlt_slo_owc_mcd_jav_pol_bam_alb_akn_mao_tha_amr_knd_xho_zul_uzb_lit_fre_aze_dyu_vie_chh_ses_moo_ewe	-0.981291475859651	-2.39477305707628	0.0186358034074302
537	chh_ukr_dyu_bul_hau_sid_heb_scr_aze_tur_swt_mly_yor_urd_ben_bsq_lit_amr_tsn_cnt_swe_ger_moo_krd_igb_pol_fin_ewe_akn_est_dut_anl_geo_svk_rus_grk_eng_sod_tig_glc_hun_swa_ind_hin_jav_jpn_knd_kor_ita_ctl_ses_spa_bat_nor_amh_mao_mnd_slo_xho_arw_aeg_cze_alb_por_mcd_qcu_guj_mol_lat_lda_gam_bos_mlt_prs_tag_rom_bem_pan_fbf_sun_tha_wly_tml_tsw_ven_uzb_afr_fre_azi_bam_vie_owc_dgb_cic_zul	0.412758606911888	0.975430356004276	0.331877264012239
538	wly_alb_moo_mol_amh_heb_hau_nor_uzb_tur_fbf_sun_akn_slo_ger_bsq_grk_tig_ven_mnd_afr_krd_tsw_lat_ses_cze_hun_yor_xho_est_prs_amr_geo_ukr_ben_arw_guj_aeg_owc_dut_fin_lda_mao_ctl_jav_jpn_knd_kor_hin_scr_zul_pan_bat_lit_gam_ind_cnt_swe_ewe_pol_sid_rus_eng_spa_por_qcu_bul_ita_rom_bam_mlt_glc_chh_fre_tag_mcd_swt_bos_cic_mly_tha_anl_tml_swa_tsn_aze_svk_urd_azi_igb_vie_sod_bem_dyu_dgb	-0.821383489031741	-1.97961375140865	0.0507034834513935
539	amr_cze_moo_arw_hau_aeg_wly_dut_tur_uzb_akn_bat_cic_svk_fre_bsq_rom_sod_bam_cnt_nor_urd_swa_lat_tsn_ctl_est_fbf_lda_fin_ger_sid_geo_pan_hin_pol_mcd_heb_tig_swe_hun_swt_jav_afr_ind_jpn_tml_kor_spa_lit_bem_scr_mao_eng_gam_mly_mnd_slo_zul_ukr_mlt_krd_por_grk_guj_qcu_glc_bos_alb_xho_owc_prs_amh_ita_sun_rus_dyu_ben_ses_tag_tha_chh_knd_ewe_ven_azi_bul_mol_aze_yor_vie_anl_igb_tsw_dgb	-0.21372550984202	-0.504852321190956	0.614856783570545
540	heb_cze_moo_bos_mlt_wly_amh_ukr_azi_aze_akn_jav_yor_swe_prs_bsq_alb_chh_bam_cnt_spa_arw_dyu_pan_ses_grk_est_swt_igb_fin_nor_anl_geo_lit_ctl_eng_afr_sod_gam_ita_hun_tsn_sun_ben_mao_jpn_tml_kor_lat_por_swa_mol_mly_svk_sid_bat_mnd_rus_lda_pol_tig_guj_bul_fre_mcd_qcu_dut_urd_ger_cic_aeg_rom_hau_krd_tag_slo_ven_scr_dgb_ind_tha_owc_knd_bem_tsw_tur_glc_hin_uzb_zul_vie_amr_ewe_xho_fbf	0.544780444780761	1.29087591993166	0.199946476158511
541	wly_ita_cic_ukr_amr_tig_heb_ger_uzb_aze_ven_bat_xho_arw_fre_bsq_rom_mlt_dgb_mnd_svk_eng_tsn_dut_zul_guj_est_igb_bem_hun_bul_aeg_geo_pan_prs_scr_nor_sid_amh_por_fin_tsw_mao_ben_tag_jpn_tml_kor_grk_swe_ewe_ctl_mly_cze_anl_sun_cnt_krd_moo_mol_hau_lat_pol_urd_bos_qcu_lit_spa_glc_yor_gam_slo_sod_hin_ind_mcd_akn_rus_fbf_jav_tha_chh_knd_bam_ses_tur_alb_afr_azi_lda_vie_owc_swa_dyu_swt	0.768800162293559	1.82689998985536	0.0709224873389201
542	wly_cze_ewe_ukr_hau_owc_tig_afr_azi_tur_tsw_bat_cic_glc_nor_bsq_bul_anl_bem_mnd_dut_bos_ven_urd_lda_mol_est_dgb_zul_hun_scr_sid_geo_slo_lat_rom_spa_heb_sod_por_fin_yor_mao_eng_tag_jpn_knd_kor_mcd_ger_fbf_guj_sun_arw_gam_jav_cnt_ctl_akn_lit_mlt_swe_ita_fre_ben_qcu_hin_svk_grk_dyu_chh_pol_amr_alb_ind_krd_xho_rus_moo_mly_tha_amh_tml_igb_ses_uzb_prs_pan_aze_tsn_vie_aeg_swt_swa_bam	-0.475484345239462	-1.12963135686437	0.261536805103416
543	wly_slo_ewe_eng_amr_hau_mlt_mcd_uzb_azi_bam_sun_swt_mol_rom_bsq_pan_sid_lda_cnt_bul_glc_dyu_afr_ses_ctl_fin_yor_dgb_hun_alb_amh_geo_fre_lat_bos_scr_owc_heb_hin_est_cic_tag_urd_ind_jpn_knd_kor_svk_guj_igb_rus_mly_swe_anl_jav_mnd_nor_ven_spa_chh_grk_ita_cze_ger_qcu_ben_pol_krd_akn_gam_prs_tig_arw_mao_dut_moo_ukr_tsw_bat_tha_aeg_tml_xho_swa_aze_por_lit_tur_zul_vie_sod_fbf_tsn_bem	-0.0759578482518752	-0.178858849667123	0.85843760818817
544	aeg_lit_bem_swe_anl_owc_amr_fre_aze_tur_dyu_bat_dgb_eng_glc_bsq_ben_hau_zul_mnd_guj_rom_ewe_prs_igb_scr_est_bam_tsw_hun_afr_chh_geo_dut_slo_rus_grk_wly_sod_bos_fin_ven_mly_pol_tag_jpn_tml_kor_ukr_mcd_swt_pan_ind_por_mlt_mao_cnt_mol_akn_ger_amh_hin_ita_ctl_urd_qcu_cze_alb_nor_ses_sid_svk_tig_arw_jav_krd_tsn_spa_xho_sun_tha_heb_knd_swa_fbf_azi_lat_bul_uzb_cic_vie_gam_yor_lda_moo	-0.534329569532187	-1.27173114761723	0.206639747057364
545	gam_afr_ses_scr_tig_sod_mlt_glc_aze_uzb_xho_sun_bam_dut_urd_bsq_fre_owc_dyu_cnt_lit_slo_igb_prs_lda_alb_fin_swt_ewe_hun_ger_wly_geo_lat_ukr_krd_nor_aeg_anl_swe_est_fbf_mao_mcd_tag_jpn_tml_kor_eng_pan_moo_hin_jav_bos_amh_bat_mnd_por_tsn_pol_amr_cze_ita_bul_grk_qcu_ctl_svk_rus_dgb_heb_rom_hau_ben_mly_spa_cic_guj_yor_ind_tha_sid_knd_swa_zul_azi_arw_mol_tur_tsw_vie_chh_ven_bem_akn	-0.0581695301243367	-0.137066173144644	0.891274790085674
546	hau_slo_igb_mcd_gam_sid_amr_fre_azi_aze_lda_tag_xho_swe_bul_bsq_eng_anl_swa_cnt_guj_grk_cic_spa_bam_rus_hun_yor_bem_est_glc_aeg_geo_svk_scr_bos_rom_owc_heb_pol_fin_dyu_ind_ukr_mly_jpn_tml_kor_ben_pan_swt_lit_bat_arw_wly_sun_mnd_mol_akn_hin_amh_urd_ita_lat_prs_qcu_alb_afr_ctl_ses_mlt_ger_chh_nor_jav_cze_ewe_dut_ven_mao_tha_tig_knd_zul_moo_uzb_krd_por_tur_tsw_vie_sod_fbf_tsn_dgb	-1.02427266674441	-2.50028751350163	0.0141604563549444
547	hau_rom_yor_dut_anl_tig_mlt_fre_azi_uzb_akn_bat_ses_pol_ctl_bsq_swe_amh_bem_mnd_spa_pan_swa_mcd_tsw_nor_hun_bam_swt_fin_ita_amr_geo_eng_hin_cze_ben_heb_chh_svk_est_cic_jav_mol_sun_jpn_tml_kor_bul_glc_fbf_afr_mao_lat_wly_tag_cnt_krd_xho_scr_sid_bos_prs_alb_urd_qcu_lit_grk_por_igb_owc_ger_gam_arw_mly_slo_ven_rus_moo_ind_tha_sod_knd_dgb_ewe_aze_guj_ukr_tur_dyu_vie_aeg_lda_tsn_zul	-0.294742251224886	-0.697716744349081	0.487095092491233
548	amr_prs_akn_krd_aeg_wly_tig_scr_aze_uzb_bem_mly_lda_alb_rom_bsq_rus_gam_igb_mnd_eng_mcd_ven_lat_tsn_dut_est_moo_tsw_fin_swe_mlt_geo_glc_hin_ita_ben_sod_sid_pol_hun_fbf_mao_afr_jav_jpn_knd_kor_por_svk_swt_urd_ind_spa_owc_bat_cnt_mol_dgb_guj_amh_bul_grk_fre_ukr_qcu_bos_cze_lit_bam_anl_slo_hau_pan_tag_ger_ses_arw_dyu_sun_tha_heb_tml_swa_cic_azi_nor_ctl_tur_xho_vie_chh_yor_ewe_zul	0.115006581864468	0.270594473565002	0.787302573298619
549	hau_por_dgb_pan_sid_gam_chh_ger_tur_aze_akn_jav_yor_pol_ctl_bsq_glc_aeg_lda_mnd_swe_hin_fbf_slo_bam_bul_fin_ses_dyu_hun_lat_sod_geo_cze_rus_lit_arw_tig_amr_ukr_est_swt_mly_mcd_ind_jpn_tml_kor_mol_guj_swa_urd_bat_ita_mlt_tag_cnt_krd_ewe_grk_anl_rom_bos_nor_alb_qcu_afr_scr_spa_cic_owc_svk_amh_dut_sun_fre_ven_ben_moo_mao_tha_heb_knd_zul_tsw_uzb_eng_prs_azi_xho_vie_wly_tsn_igb_bem	-0.568128249980188	-1.35391588715549	0.179044259143708
550	sod_svk_moo_hin_gam_mlt_tig_glc_uzb_aze_akn_ind_tsw_bos_urd_bsq_slo_sid_ven_mnd_arw_por_lda_cze_xho_ita_est_igb_dgb_hun_fre_hau_geo_ukr_ctl_mcd_grk_amh_anl_guj_fin_fbf_sun_afr_jav_jpn_knd_kor_krd_nor_cic_lit_mly_bul_owc_bat_cnt_ben_bem_ger_amr_alb_mol_eng_pan_qcu_spa_prs_swe_bam_chh_scr_wly_pol_tag_lat_tsn_rus_ewe_mao_tha_aeg_tml_dyu_swa_tur_dut_rom_azi_zul_vie_heb_yor_ses_swt	-0.54297270716584	-1.29454627538296	0.198681855771216
551	mlt_urd_lda_prs_sod_aeg_chh_lat_aze_uzb_akn_mao_igb_ger_ita_bsq_eng_anl_swt_mnd_rus_mcd_bam_ctl_zul_por_fin_ewe_yor_hun_slo_gam_geo_fre_guj_pol_glc_amh_heb_swe_est_moo_ind_spa_mly_jpn_knd_kor_alb_ben_bem_cze_tag_grk_amr_jav_cnt_arw_xho_dut_tig_rom_lit_scr_bos_qcu_nor_hin_ukr_tsn_wly_mol_sid_bul_sun_afr_ses_pan_cic_bat_tha_owc_tml_tsw_ven_tur_krd_svk_azi_dgb_vie_hau_fbf_swa_dyu	-0.215111495365863	-0.508002821087221	0.612654166035574
552	amh_grk_dyu_por_sid_aeg_owc_arw_aze_uzb_zul_tag_bam_cze_rom_bsq_alb_mlt_fbf_mnd_ukr_bul_ses_ita_ven_mol_est_yor_cic_hun_pol_chh_geo_krd_urd_guj_hin_tig_hau_lat_fin_akn_jav_ben_ind_jpn_knd_kor_pan_scr_swa_glc_mao_mcd_amr_sun_cnt_nor_bem_afr_sod_lit_svk_bos_ger_qcu_ctl_rus_eng_dgb_anl_dut_wly_prs_bat_swe_swt_slo_lda_mly_tha_gam_tml_ewe_moo_tur_spa_fre_azi_tsn_vie_heb_igb_tsw_xho	-0.113868057243917	-0.268483852113765	0.78892156061344
553	hau_mcd_xho_lit_anl_chh_tig_krd_aze_azi_yor_mly_swt_pan_cze_bsq_urd_sod_fbf_cnt_prs_fre_bam_svk_akn_afr_fin_dgb_lda_hun_hin_owc_geo_ben_grk_dut_ita_heb_sid_slo_est_ven_tag_ctl_sun_jpn_tml_kor_pol_swe_cic_lat_mao_guj_gam_bat_mnd_mol_bem_bul_wly_bos_ger_nor_rom_qcu_eng_scr_ukr_ses_amr_spa_mlt_glc_ind_por_zul_rus_tsn_jav_tha_amh_knd_tsw_dyu_uzb_alb_arw_tur_igb_vie_aeg_ewe_swa_moo	0.0474748959060896	0.111846199545919	0.911186403723524
554	mlt_pan_tsn_mcd_owc_amh_heb_spa_aze_azi_xho_tag_bem_urd_rus_bsq_ger_amr_fbf_mnd_cze_fre_ses_grk_dgb_lat_hun_yor_igb_fin_hin_sid_geo_lit_dut_ctl_ita_sod_wly_ukr_est_dyu_bat_arw_ind_jpn_knd_kor_scr_nor_akn_ben_mao_rom_hau_mly_cnt_eng_lda_mol_chh_alb_pol_svk_prs_qcu_guj_krd_swe_tsw_gam_slo_anl_bul_sun_glc_cic_bos_swt_jav_tha_aeg_tml_bam_ven_tur_afr_por_uzb_zul_vie_tig_moo_ewe_swa	-0.244233808137929	-0.576715194515274	0.565525186224818
555	amh_bul_igb_rus_wly_anl_owc_rom_uzb_azi_moo_mly_swt_guj_svk_bsq_ben_aeg_zul_mnd_prs_krd_tsw_urd_swa_ger_hun_fbf_tsn_fin_dut_mlt_geo_cze_pol_lit_glc_sod_tig_ctl_est_bem_bat_spa_jav_jpn_tml_kor_ita_eng_akn_swe_sun_afr_amr_tag_cnt_arw_cic_alb_sid_fre_pan_mol_lat_qcu_por_mcd_ukr_yor_chh_scr_gam_slo_mao_nor_lda_grk_bam_ind_tha_heb_knd_dyu_ven_tur_hin_bos_aze_dgb_vie_hau_ewe_ses_xho	-0.567296664337627	-1.352656616282	0.179444980311206
556	amh_nor_zul_arw_hau_tig_anl_rus_azi_tur_tsn_mly_moo_ukr_urd_bsq_eng_sid_bem_mnd_rom_glc_igb_swe_ses_spa_est_tsw_fbf_hun_ita_sod_geo_fre_bul_hin_ger_gam_aeg_pan_fin_dgb_jav_scr_sun_jpn_knd_kor_mcd_lit_swt_ben_mao_afr_owc_bat_cnt_guj_lda_prs_chh_por_bos_ctl_lat_qcu_krd_svk_mol_ewe_amr_cze_wly_slo_ind_dut_swa_alb_ven_tag_tha_heb_tml_akn_cic_uzb_grk_pol_aze_dyu_vie_mlt_xho_yor_bam	-0.816840922628702	-1.97356249796289	0.0513995444844521
557	tig_nor_igb_slo_sid_gam_sod_lat_uzb_aze_tsw_jav_yor_dut_ger_bsq_ukr_amr_ewe_mnd_prs_urd_cic_mcd_moo_alb_fin_ven_swt_est_spa_mlt_geo_pan_guj_swe_krd_aeg_chh_arw_hun_fbf_mao_por_tag_jpn_tml_kor_glc_pol_bam_lit_mly_fre_amh_ind_cnt_rom_tsn_ben_wly_eng_ita_mol_bos_qcu_bul_grk_ctl_akn_anl_svk_hau_hin_bat_cze_bem_rus_dgb_sun_tha_owc_knd_zul_xho_azi_scr_afr_tur_ses_vie_heb_lda_dyu_swa	0.0190209644421224	0.0448429765056068	0.964328615980251
558	sod_lat_zul_glc_mlt_chh_heb_rom_tur_azi_akn_mao_moo_afr_ger_bsq_arw_sid_bam_cnt_rus_urd_bem_slo_igb_guj_est_tsn_swt_fin_scr_wly_geo_lit_svk_nor_bos_gam_tig_mol_hun_lda_mly_pol_tag_jpn_knd_kor_prs_por_ses_krd_jav_eng_owc_bat_mnd_mcd_fbf_cze_aeg_hin_swe_grk_bul_qcu_ctl_ita_ukr_tsw_amh_fre_anl_dut_sun_ben_dyu_alb_cic_ind_tha_hau_tml_ewe_yor_aze_pan_spa_uzb_swa_vie_amr_xho_dgb_ven	0.0345360071440425	0.0813090446014734	0.935370911303674
559	hau_por_lda_grk_chh_anl_gam_fre_azi_tur_bem_tag_ven_dut_lit_bsq_ukr_heb_tsn_cnt_pan_rom_yor_lat_swt_swe_hun_dgb_fbf_fin_afr_sod_geo_slo_bos_guj_bul_amr_owc_ger_est_bam_mly_spa_jav_jpn_knd_kor_pol_mol_ewe_eng_sun_krd_amh_ind_mnd_glc_akn_scr_sid_arw_cze_hin_alb_qcu_nor_mcd_ctl_xho_aeg_ben_wly_svk_bat_urd_zul_rus_moo_mao_tha_mlt_tml_ses_igb_uzb_ita_prs_aze_cic_vie_tig_tsw_swa_dyu	-0.377067051508606	-0.893942200016345	0.373660422161676
560	sod_svk_moo_mcd_owc_amh_amr_ger_uzb_aze_fbf_sun_swa_arw_fre_bsq_rus_anl_tsw_mnd_pol_slo_lda_ita_tsn_dut_hun_yor_dyu_est_por_hau_geo_eng_guj_swe_rom_heb_mlt_lat_fin_igb_ind_scr_jav_jpn_knd_kor_afr_lit_cic_ben_bat_bul_tig_mly_cnt_mol_zul_glc_chh_ukr_grk_prs_bos_qcu_krd_spa_ctl_dgb_gam_cze_sid_nor_tag_urd_bem_hin_swt_mao_tha_wly_tml_bam_ewe_tur_pan_alb_azi_ses_vie_aeg_xho_akn_ven	-1.49912307712277	-3.8066534749661	0.000252236788833025
561	chh_urd_bem_ukr_heb_sod_gam_nor_uzb_azi_swt_sun_ses_ger_guj_bsq_swe_wly_tsn_mnd_arw_slo_ewe_cze_zul_svk_hun_lda_dgb_est_pan_owc_geo_scr_fre_mol_afr_amr_anl_bul_fin_tsw_mly_por_jav_jpn_knd_kor_rus_spa_cic_ben_mao_glc_hau_bat_cnt_rom_swa_pol_mlt_lat_bos_grk_eng_qcu_lit_alb_ctl_xho_tig_prs_sid_dut_tag_mcd_fbf_krd_bam_ind_tha_amh_tml_akn_dyu_tur_ita_hin_aze_yor_vie_aeg_ven_igb_moo	0.323942682208274	0.766569063814955	0.445279289146882
562	aeg_dut_bam_ctl_anl_hau_gam_grk_tur_uzb_moo_ind_dyu_slo_fre_bsq_ben_chh_ses_cnt_guj_nor_fbf_ita_swt_alb_hun_cic_ewe_fin_svk_sid_geo_urd_scr_pol_ger_owc_heb_krd_est_xho_tag_lat_bat_jpn_tml_kor_mol_prs_tsw_lit_jav_hin_sod_mly_mnd_cze_dgb_rus_mlt_afr_arw_eng_rom_qcu_ukr_glc_bos_igb_tig_swe_wly_por_mao_mcd_bem_pan_tsn_sun_tha_amh_knd_yor_ven_aze_bul_spa_azi_lda_vie_amr_swa_akn_zul	0.15664612877351	0.368642699963195	0.713231927668723
563	sod_cze_dgb_slo_amr_owc_aeg_afr_uzb_tur_xho_tag_bem_ukr_bos_bsq_rom_gam_tsw_cnt_por_lat_ses_swe_ven_spa_est_igb_swa_hun_arw_chh_geo_ben_ita_svk_bul_mlt_tig_glc_fin_moo_mao_guj_jav_jpn_knd_kor_hin_pol_zul_alb_ind_lit_sid_mly_mnd_pan_dyu_ctl_heb_prs_eng_rus_mol_qcu_urd_ger_krd_tsn_wly_fre_amh_grk_bat_nor_akn_mcd_bam_sun_tha_anl_tml_yor_swt_aze_scr_dut_azi_fbf_vie_hau_lda_ewe_cic	-0.426162215941353	-1.01186601745896	0.314227498848266
564	sid_urd_ewe_ctl_amr_mlt_anl_ita_aze_tur_moo_mly_ven_mcd_bos_bsq_por_heb_igb_cnt_ben_slo_bem_spa_xho_swe_est_akn_dyu_hun_prs_owc_geo_rus_glc_hin_guj_aeg_wly_lat_fin_zul_tag_nor_sun_jpn_tml_kor_krd_dut_tsn_grk_jav_ger_sod_ind_mnd_afr_lda_ukr_hau_bul_scr_fre_pan_qcu_alb_lit_cze_bam_chh_eng_tig_rom_mao_svk_tsw_arw_yor_bat_tha_gam_knd_fbf_swt_uzb_mol_pol_azi_cic_vie_amh_dgb_ses_swa	0.213725756923331	0.504002910793879	0.615451239718148
565	sod_ger_tsn_dut_amh_anl_owc_ita_tur_uzb_bam_mly_dyu_mcd_svk_bsq_ben_sid_igb_mnd_pol_afr_swa_grk_dgb_lat_fin_moo_fbf_hun_spa_aeg_geo_guj_rus_rom_eng_hau_wly_mol_est_xho_tag_ctl_sun_jpn_knd_kor_alb_bos_ven_nor_bat_bul_tig_mao_cnt_por_tsw_prs_mlt_pan_urd_ukr_slo_qcu_scr_krd_arw_yor_amr_swe_chh_cze_ind_glc_zul_lit_akn_jav_tha_heb_tml_bem_lda_aze_hin_fre_azi_swt_vie_gam_ewe_ses_cic	-0.378484654276914	-0.897338918764668	0.37185522472444
566	gam_lit_dgb_ben_sod_amh_mlt_grk_tur_azi_tsw_sun_lda_ukr_ger_bsq_nor_tig_fbf_cnt_bos_pan_moo_arw_tsn_bul_fin_swa_ven_est_mcd_wly_geo_fre_hin_guj_por_hau_amr_ita_hun_bam_tag_mol_jav_jpn_tml_kor_slo_urd_akn_afr_bat_dut_aeg_mao_mnd_cze_zul_pol_sid_rom_ctl_svk_rus_qcu_lat_swe_eng_xho_owc_alb_chh_krd_ind_spa_swt_glc_yor_mly_tha_heb_knd_ses_bem_aze_prs_scr_uzb_igb_vie_anl_cic_dyu_ewe	-0.55193569740463	-1.31502684053039	0.19173421018372
567	chh_svk_swt_glc_wly_hau_amh_rom_azi_tur_lda_ind_akn_spa_por_bsq_ukr_mlt_fbf_cnt_lit_ctl_xho_slo_moo_bos_hun_tsn_swa_fin_urd_amr_geo_guj_krd_arw_eng_owc_sid_bul_est_dgb_bat_mcd_mao_jpn_tml_kor_ger_fre_bam_ita_mly_afr_tig_tag_mnd_alb_tsw_rus_heb_pol_hin_pan_cze_qcu_prs_mol_scr_dyu_anl_swe_gam_lat_sun_ben_igb_dut_yor_jav_tha_aeg_knd_ses_ven_uzb_grk_nor_aze_cic_vie_sod_bem_ewe_zul	-0.438957811730554	-1.04182733187903	0.300192520848769
568	heb_bul_ses_rus_sod_aeg_sid_guj_uzb_azi_bam_ind_cic_grk_mol_bsq_cze_hau_tsn_cnt_krd_pol_fbf_lit_swt_scr_fin_lda_dgb_hun_lat_tig_geo_spa_mcd_nor_bos_amh_owc_urd_est_akn_mly_slo_sun_jpn_knd_kor_afr_ctl_zul_arw_jav_fre_amr_bat_mnd_ben_igb_ukr_mlt_por_dut_swe_ita_qcu_pan_hin_prs_swa_chh_alb_gam_eng_tag_rom_ven_glc_bem_mao_tha_wly_tml_yor_moo_aze_svk_ger_tur_ewe_vie_anl_tsw_xho_dyu	-0.381035711300321	-0.90290820063386	0.368907326239858
569	aeg_mcd_igb_swe_mlt_hau_owc_grk_uzb_azi_tsn_sun_ses_bul_bos_bsq_ukr_wly_moo_mnd_eng_rus_xho_rom_lda_guj_fin_akn_bam_est_pan_heb_geo_ben_nor_hin_cze_chh_sid_glc_hun_swt_jav_prs_mly_jpn_knd_kor_por_lat_cic_afr_ind_spa_anl_mao_cnt_ger_zul_krd_amr_pol_urd_scr_svk_qcu_slo_ita_lit_fbf_tig_fre_amh_arw_bat_alb_ewe_ctl_yor_tag_tha_sod_tml_dyu_swa_tur_dut_mol_aze_tsw_vie_gam_dgb_bem_ven	-0.363766440705844	-0.861837703547413	0.39099362053634
570	hau_ctl_dgb_fre_wly_mlt_amh_ger_azi_uzb_zul_sun_cic_swe_urd_bsq_guj_tig_akn_mnd_arw_krd_lda_spa_dyu_glc_fin_swa_moo_est_hin_heb_geo_scr_ukr_pol_slo_owc_chh_grk_hun_tsn_tag_rom_ind_jpn_tml_kor_dut_rus_ses_mol_jav_pan_anl_mly_cnt_afr_igb_nor_aeg_bos_svk_lit_ben_qcu_prs_eng_mcd_xho_sid_lat_sod_ita_mao_alb_bam_bul_tsw_bat_tha_gam_knd_yor_ven_tur_por_cze_aze_ewe_vie_amr_fbf_swt_bem	0.416116252960189	0.979682856967087	0.32978437382852
571	tig_pan_zul_glc_sod_chh_wly_spa_aze_tur_moo_mly_yor_mcd_lat_bsq_ben_mlt_swt_mnd_rom_slo_ses_arw_dgb_svk_est_dyu_swa_hun_krd_hau_geo_ita_afr_pol_dut_heb_owc_ctl_fin_tsw_ind_eng_mao_jpn_knd_kor_rus_nor_fbf_ukr_tag_lit_amh_sun_cnt_urd_igb_alb_gam_grk_swe_bul_hin_qcu_cze_fre_mol_lda_anl_por_amr_ger_jav_guj_ven_scr_bem_bat_tha_sid_tml_cic_bam_azi_prs_bos_uzb_tsn_vie_aeg_xho_akn_ewe	-0.535848260115608	-1.27800198678004	0.204429407718147
572	amr_ctl_bem_cze_amh_owc_sid_rus_uzb_aze_moo_mly_xho_guj_ben_bsq_ukr_anl_tsw_mnd_arw_dut_akn_mcd_ses_slo_est_cic_ven_fin_pan_mlt_geo_alb_prs_fre_bos_wly_aeg_afr_hun_swa_tag_rom_mao_jpn_knd_kor_lit_spa_zul_nor_sun_lat_heb_ind_cnt_glc_bam_grk_tig_scr_svk_urd_hin_qcu_eng_ger_por_lda_gam_mol_sod_ita_jav_swe_swt_bul_fbf_bat_tha_hau_tml_yor_tsn_tur_pol_krd_azi_dgb_vie_chh_dyu_igb_ewe	-0.341272192713573	-0.808664120776005	0.420772266229673
573	sod_grk_swt_lit_wly_sid_chh_dut_tur_aze_akn_tag_dgb_spa_eng_bsq_cze_hau_bam_cnt_arw_alb_dyu_krd_yor_fre_est_lda_igb_hun_por_amh_geo_hin_glc_bos_ben_amr_heb_pol_fin_cic_ind_ita_bat_jpn_tml_kor_bul_ctl_moo_afr_mly_lat_aeg_sun_mnd_svk_ses_rom_mlt_swe_rus_urd_mcd_qcu_ger_slo_pan_xho_tig_mol_gam_ukr_mao_scr_bem_prs_tsw_jav_tha_anl_knd_ven_fbf_azi_guj_nor_uzb_ewe_vie_owc_tsn_swa_zul	-0.330049471492048	-0.781221809587688	0.436656244680473
574	owc_ukr_cic_arw_amr_aeg_chh_ger_aze_uzb_dgb_ind_lda_por_urd_bsq_grk_gam_tsw_mnd_hin_svk_bem_glc_bam_bos_est_igb_xho_fin_ctl_wly_geo_eng_pan_dut_rom_mlt_sod_mcd_hun_zul_bat_scr_tag_jpn_tml_kor_cze_prs_moo_guj_mao_alb_anl_sun_cnt_swe_ewe_nor_tig_krd_lit_lat_bul_qcu_afr_spa_slo_ses_amh_pol_hau_ben_mly_fre_ven_ita_tsn_jav_tha_heb_knd_dyu_fbf_azi_rus_mol_tur_yor_vie_sid_swa_akn_swt	-0.507605067092847	-1.20884952269401	0.229785138788367
575	sod_lat_moo_rus_sid_amh_hau_pol_tur_uzb_lda_jav_bem_prs_guj_bsq_ger_wly_xho_cnt_rom_mcd_dyu_nor_igb_dut_est_zul_ewe_fin_slo_chh_geo_grk_ctl_alb_ukr_aeg_gam_afr_hun_ven_mao_lit_mly_jpn_knd_kor_krd_scr_fbf_fre_sun_bul_amr_ind_mnd_arw_cic_pan_anl_hin_bos_svk_spa_qcu_ita_swe_urd_bam_mlt_ben_tig_por_tag_cze_akn_glc_tsn_bat_tha_owc_tml_swt_dgb_aze_eng_mol_azi_yor_vie_heb_tsw_swa_ses	-0.0386381466431777	-0.0911637411794127	0.927558556493908
576	chh_ctl_lda_rus_gam_mlt_owc_afr_azi_tur_zul_tag_moo_rom_spa_bsq_swe_tig_swt_mnd_slo_glc_xho_pol_akn_por_est_cic_ewe_hun_bos_anl_geo_scr_mol_prs_eng_hau_heb_dut_fin_tsn_mao_cze_bat_jpn_tml_kor_mcd_fre_dgb_grk_jav_arw_sod_sun_cnt_nor_ven_ukr_wly_svk_lit_ger_bul_qcu_hin_urd_krd_yor_aeg_ita_amr_ben_ind_guj_igb_pan_fbf_mly_tha_sid_knd_swa_dyu_uzb_lat_alb_aze_bam_vie_amh_ses_bem_tsw	0.0014958659815379	0.00352468698586805	0.997195262173101
577	tig_afr_ewe_hin_mlt_gam_amh_pan_uzb_aze_zul_sun_akn_mol_bul_bsq_arw_sod_swt_cnt_urd_krd_ses_cze_fbf_ita_hun_ven_dgb_est_por_chh_geo_svk_slo_rom_lit_hau_heb_rus_fin_xho_mly_mcd_tag_jpn_knd_kor_scr_ben_cic_ukr_bat_lat_aeg_ind_mnd_grk_igb_fre_wly_nor_pol_ger_ctl_qcu_alb_eng_bos_lda_sid_guj_owc_spa_mao_swe_yor_glc_dyu_jav_tha_anl_tml_bem_bam_tur_dut_prs_azi_tsw_vie_amr_swa_moo_tsn	-0.285258749222556	-0.674739424473078	0.501515306608383
578	wly_bos_akn_mcd_aeg_anl_amh_ben_tur_uzb_dgb_mly_swt_mol_afr_bsq_eng_amr_igb_cnt_spa_guj_cic_ita_ven_nor_hun_swa_ses_fin_cze_sod_geo_por_grk_krd_rus_sid_chh_ctl_est_fbf_jav_glc_tag_jpn_tml_kor_slo_hin_dyu_bul_sun_scr_owc_mao_mnd_ukr_moo_lit_tig_alb_arw_ger_urd_qcu_prs_svk_swe_zul_hau_lat_gam_pan_bat_pol_yor_fre_tsw_ind_tha_heb_knd_tsn_bem_aze_rom_dut_azi_xho_vie_mlt_bam_ewe_lda	-0.435227771926082	-1.03375976388486	0.303929218806136
579	sid_fre_swt_spa_aeg_chh_anl_ctl_aze_tur_bem_jav_igb_ita_bos_bsq_bul_amr_tsw_cnt_por_glc_cic_ukr_dyu_alb_hun_xho_moo_fin_grk_wly_geo_hin_lit_rus_mol_sod_amh_guj_est_akn_sun_pol_mao_jpn_knd_kor_rom_scr_dgb_lat_ind_pan_heb_tag_mnd_ger_bam_svk_tig_slo_afr_prs_krd_qcu_eng_swe_nor_ven_hau_cze_mlt_urd_bat_dut_lda_mcd_tsn_mly_tha_gam_tml_ses_yor_uzb_arw_ben_azi_ewe_vie_owc_fbf_swa_zul	0.130514186343062	0.306921460753464	0.75958932154728
580	aeg_nor_dgb_swe_chh_heb_sid_arw_uzb_azi_ses_jav_zul_glc_alb_bsq_krd_sod_akn_mnd_ctl_mcd_tsn_dut_lda_svk_fin_bam_ven_est_grk_owc_geo_ita_lat_eng_rus_amh_wly_fre_hun_swt_mly_lit_mao_jpn_tml_kor_scr_spa_xho_guj_ind_cze_mlt_tag_cnt_ben_ewe_mol_anl_ger_bul_prs_rom_qcu_slo_pan_por_swa_tig_bos_gam_hin_sun_ukr_yor_pol_bem_bat_tha_amr_knd_dyu_tsw_tur_urd_afr_aze_cic_vie_hau_fbf_moo_igb	-0.250463263677532	-0.591735946383696	0.555463165207718
581	aeg_slo_moo_afr_amr_tig_sid_nor_tur_aze_zul_ind_yor_ctl_rus_bsq_cze_mlt_ewe_mnd_eng_pan_igb_dut_bam_pol_est_ven_akn_fin_ben_amh_geo_urd_swe_scr_fre_wly_gam_grk_hun_ses_mao_ger_jav_jpn_knd_kor_svk_bos_fbf_krd_bat_bul_owc_sun_cnt_ukr_tsn_mcd_chh_ita_glc_spa_arw_qcu_lit_lat_prs_dyu_heb_alb_anl_hin_mly_guj_xho_mol_dgb_tag_tha_hau_tml_bem_swa_azi_rom_por_uzb_lda_vie_sod_swt_cic_tsw	0.377294878614989	0.889180107655226	0.376200514212949
582	anl_prs_moo_swe_amh_sid_owc_ita_azi_tur_dyu_jav_xho_afr_lat_bsq_rus_tig_ses_cnt_nor_grk_dgb_glc_swa_mol_hun_cic_ven_est_spa_aeg_geo_alb_ctl_eng_mcd_sod_wly_bos_fin_bam_ind_slo_bat_jpn_knd_kor_krd_guj_akn_cze_mao_dut_chh_sun_mnd_pan_igb_fre_heb_rom_por_svk_lit_qcu_scr_arw_bul_swt_amr_pol_mlt_ukr_mly_ben_lda_ger_zul_tag_tha_gam_tml_tsw_tsn_aze_urd_hin_uzb_yor_vie_hau_fbf_ewe_bem	-1.00973285457285	-2.47533475580987	0.0151216611999728
583	gam_afr_lda_dut_heb_hau_aeg_lat_azi_uzb_zul_ind_fbf_pan_mcd_bsq_pol_sid_tsw_mnd_nor_prs_moo_urd_dgb_rus_est_bem_ven_fin_por_chh_geo_ita_rom_spa_lit_mlt_amh_fre_hun_swt_mly_guj_sun_jpn_tml_kor_alb_arw_cic_swe_jav_eng_tig_mao_cnt_ukr_yor_slo_amr_scr_svk_mol_ctl_qcu_ben_bos_hin_swa_wly_ger_sod_krd_tag_bul_akn_grk_ewe_bat_tha_anl_knd_dyu_igb_aze_glc_cze_tur_bam_vie_owc_ses_tsn_xho	0.0306253137974734	0.0720385725250049	0.942725910788137
584	tig_bos_igb_ger_amr_sid_chh_grk_azi_uzb_zul_mly_cic_ita_alb_bsq_pol_gam_yor_cnt_ukr_krd_tsn_ben_bam_slo_est_ses_moo_hun_svk_mlt_geo_hin_arw_dut_spa_hau_owc_swe_fin_fbf_jav_lat_ind_jpn_knd_kor_guj_pan_swt_mcd_mao_scr_aeg_bat_mnd_fre_dyu_urd_amh_cze_afr_ctl_bul_qcu_por_lit_glc_ven_sod_prs_wly_nor_tag_eng_swa_rom_tsw_sun_tha_anl_tml_bem_xho_aze_rus_mol_tur_ewe_vie_heb_akn_lda_dgb	-0.109626265166402	-0.258396906970731	0.796671601508728
585	aeg_scr_xho_rom_heb_mlt_sod_bul_tur_uzb_bem_tag_zul_mcd_ita_bsq_dut_wly_moo_cnt_ger_mol_igb_lat_cic_lit_fin_tsw_swa_est_spa_hau_geo_ben_svk_fre_por_sid_tig_pol_hun_lda_bat_krd_sun_jpn_knd_kor_grk_ctl_swt_eng_ind_afr_owc_jav_mnd_glc_ewe_nor_amr_prs_rus_cze_ukr_qcu_urd_guj_slo_dyu_chh_swe_amh_arw_mly_bos_akn_pan_fbf_mao_tha_gam_tml_ven_tsn_aze_alb_hin_azi_yor_vie_anl_ses_dgb_bam	-0.400005891708586	-0.948540985536211	0.345312461630465
586	mlt_bul_lda_guj_anl_heb_sid_por_uzb_aze_ses_ind_tsn_arw_svk_bsq_pol_owc_ven_mnd_scr_mol_tsw_cze_dgb_fre_hun_akn_bem_fin_nor_gam_geo_slo_rom_bos_swe_amr_hau_eng_est_yor_bat_pan_mly_jpn_tml_kor_glc_krd_dyu_afr_jav_alb_amh_sun_cnt_prs_xho_lat_chh_rus_ger_ita_ukr_qcu_ctl_mcd_urd_swa_aeg_ben_sod_dut_mao_lit_igb_grk_cic_tag_tha_tig_knd_zul_swt_tur_spa_hin_azi_bam_vie_wly_moo_fbf_ewe	0.0653082327219129	0.15372602531385	0.878158848513029
587	aeg_rus_yor_spa_gam_owc_hau_rom_uzb_aze_zul_mly_swt_ita_cze_bsq_krd_amh_cic_mnd_guj_svk_igb_lat_lda_ben_hun_ven_bem_est_ger_chh_geo_swe_glc_grk_eng_mlt_anl_afr_fin_xho_tag_arw_ind_jpn_tml_kor_prs_nor_akn_bul_jav_mcd_wly_mao_cnt_slo_bam_urd_sod_ctl_ukr_pol_bos_qcu_mol_pan_fre_ewe_heb_alb_sid_por_sun_lit_dgb_hin_dyu_bat_tha_tig_knd_moo_ses_azi_scr_dut_tur_tsw_vie_amr_fbf_tsn_swa	-0.445085814000335	-1.05692742434392	0.293282485518064
588	heb_alb_cic_spa_amh_mlt_chh_ita_uzb_aze_fbf_mao_yor_ctl_swe_bsq_glc_anl_bem_cnt_mol_afr_xho_rom_swt_bul_fin_ses_bam_est_pan_gam_geo_eng_bos_prs_rus_sid_hau_slo_hun_moo_jav_scr_tag_jpn_tml_kor_pol_arw_zul_dut_mly_ukr_wly_bat_mnd_krd_ewe_svk_tig_nor_cze_por_lit_qcu_guj_hin_lat_swa_owc_ger_aeg_ben_sun_grk_dgb_fre_tsn_ind_tha_amr_knd_ven_igb_azi_urd_mcd_tur_dyu_vie_sod_lda_tsw_akn	-0.0366586123316183	-0.0863053160092606	0.93140925597551
589	owc_dut_swa_bos_tig_mlt_anl_glc_azi_uzb_fbf_sun_dyu_guj_lit_bsq_swe_hau_igb_cnt_hin_lat_xho_fre_ses_alb_fin_swt_yor_est_grk_sod_geo_krd_prs_pol_scr_gam_chh_mol_hun_bem_tag_ukr_mao_jpn_tml_kor_nor_ger_dgb_slo_ind_cze_amr_jav_mnd_arw_cic_mcd_wly_rus_afr_ita_rom_qcu_bul_eng_pan_moo_aeg_por_amh_svk_bat_ben_ewe_urd_tsw_mly_tha_heb_knd_tsn_lda_aze_spa_ctl_tur_akn_vie_sid_ven_bam_zul	-0.0581982090231039	-0.137052515992718	0.891285554989457
590	sod_fre_tsw_cze_hau_mlt_anl_nor_uzb_aze_cic_sun_ses_ita_svk_bsq_ukr_tig_ewe_mnd_ben_ger_dyu_bul_igb_grk_est_bem_yor_fin_rus_owc_geo_slo_ctl_glc_krd_chh_gam_mcd_hun_zul_bat_bos_tag_jpn_knd_kor_mol_swe_lda_rom_ind_guj_amr_mao_cnt_por_fbf_eng_heb_scr_urd_afr_pol_qcu_prs_dut_alb_ven_aeg_pan_sid_hin_jav_spa_xho_lit_swa_mly_tha_wly_tml_dgb_moo_azi_arw_lat_tur_swt_vie_amh_bam_akn_tsn	0.123175909218136	0.290062367057314	0.772414286896876
591	gam_bos_dgb_svk_amr_sid_owc_lat_aze_azi_lda_ind_swa_ukr_hin_bsq_pol_sod_tsn_mnd_slo_guj_moo_nor_tsw_glc_hun_zul_ven_fin_ben_anl_geo_ger_rus_urd_rom_wly_aeg_ctl_est_xho_tag_ita_sun_jpn_knd_kor_por_prs_bam_mol_mao_spa_tig_bat_cnt_arw_igb_alb_mlt_dut_fre_swe_krd_qcu_grk_afr_mcd_yor_hau_cze_amh_pan_jav_lit_cic_scr_ses_mly_tha_heb_tml_dyu_fbf_uzb_eng_bul_tur_swt_vie_chh_akn_ewe_bem	-0.987928496758065	-2.40981438166746	0.0179291801311855
592	mlt_scr_xho_arw_aeg_amr_wly_mol_azi_tur_moo_mao_swt_slo_swe_bsq_grk_gam_ses_mnd_fre_ger_dgb_pol_ewe_ukr_hun_bam_lda_fin_alb_chh_geo_lat_hin_ben_rus_sid_heb_bul_est_tsn_sun_glc_tag_jpn_knd_kor_dut_guj_igb_por_ind_mcd_hau_jav_cnt_rom_swa_cze_anl_urd_spa_pan_bos_qcu_nor_prs_svk_ven_sod_afr_tig_eng_mly_lit_cic_ita_yor_bat_tha_owc_tml_zul_tsw_aze_ctl_krd_uzb_dyu_vie_amh_fbf_akn_bem	0.227660707347632	0.536388082693266	0.592971117656364
593	wly_slo_ewe_dut_chh_aeg_amr_nor_aze_tur_swt_mao_tsn_arw_svk_bsq_krd_sod_akn_cnt_lat_swe_ses_guj_swa_ctl_fin_xho_dyu_est_eng_amh_geo_glc_ger_afr_bos_sid_gam_rom_hun_igb_tag_por_jav_jpn_knd_kor_cze_mol_ven_urd_mly_fre_hau_ind_mnd_hin_yor_alb_tig_scr_bul_prs_pan_qcu_lit_ita_ben_dgb_heb_spa_mlt_grk_bat_pol_fbf_mcd_lda_sun_tha_owc_tml_moo_cic_azi_rus_ukr_uzb_bem_vie_anl_zul_tsw_bam	-0.195278449020524	-0.461836520726287	0.645277082021197
594	heb_ita_akn_hin_gam_amr_mlt_pol_uzb_tur_moo_ind_dgb_cze_ben_bsq_glc_wly_tsn_mnd_lat_dut_ewe_swe_swa_afr_hun_fbf_cic_est_por_owc_geo_mol_bul_slo_bos_tig_sid_eng_fin_lda_bat_guj_mao_jpn_knd_kor_ukr_arw_dyu_rom_tag_mcd_anl_jav_cnt_svk_yor_scr_hau_urd_ctl_pan_fre_qcu_nor_krd_alb_tsw_aeg_grk_amh_rus_sun_prs_xho_spa_zul_mly_tha_sod_tml_ven_bam_azi_ger_lit_aze_igb_vie_chh_ses_swt_bem	-0.0575242685948812	-0.135694906967015	0.892355757177199
595	heb_por_yor_grk_owc_mlt_wly_pan_tur_uzb_moo_ind_cic_scr_mcd_bsq_hin_aeg_dyu_mnd_spa_cze_swa_ben_zul_glc_hun_lda_ses_fin_urd_tig_geo_eng_krd_rom_prs_chh_anl_ctl_est_xho_tag_guj_mly_jpn_tml_kor_bos_pol_dgb_ger_bat_bul_sid_sun_cnt_arw_igb_lat_amr_slo_nor_swe_ukr_qcu_svk_rus_dut_tsw_gam_alb_sod_fre_jav_mol_ewe_ita_ven_mao_tha_hau_knd_bam_bem_aze_afr_lit_azi_swt_vie_amh_fbf_akn_tsn	-0.727070263638087	-1.74515588949913	0.0842608083190454
596	mlt_lit_ewe_cze_amr_hau_wly_dut_tur_aze_ven_bat_moo_hin_ger_bsq_rom_anl_fbf_cnt_ben_krd_dyu_slo_ses_prs_est_cic_igb_fin_eng_chh_geo_scr_nor_afr_bul_heb_owc_bos_hun_tsw_jav_mcd_mly_jpn_knd_kor_ctl_svk_lda_alb_mao_guj_sod_tag_mnd_arw_swa_mol_gam_lat_pol_urd_pan_qcu_glc_spa_ita_bam_aeg_ukr_sid_fre_sun_swe_tsn_rus_xho_ind_tha_tig_tml_yor_bem_azi_por_grk_uzb_akn_vie_amh_zul_dgb_swt	0.24836492527334	0.584736174417415	0.56014106911195
597	mlt_grk_dyu_glc_anl_aeg_tig_guj_uzb_tur_swa_jav_swt_bul_swe_bsq_prs_hau_tsw_cnt_ctl_krd_akn_hin_xho_nor_fin_moo_ewe_est_svk_amh_geo_ukr_ben_fre_slo_owc_sod_bos_hun_igb_bat_mol_ind_jpn_tml_kor_ita_lat_ses_por_mao_ger_gam_mly_mnd_afr_bem_eng_wly_arw_rom_mcd_dut_qcu_lit_spa_pan_bam_chh_pol_heb_urd_sun_scr_tsn_rus_lda_tag_tha_sid_knd_cic_fbf_aze_cze_alb_azi_ven_vie_amr_zul_dgb_yor	-0.082976851205185	-0.195516241901452	0.845415367367156
598	aeg_glc_swa_spa_anl_owc_amr_lit_azi_tur_bem_bat_zul_lat_arw_bsq_hin_gam_tsn_cnt_bos_slo_ses_pol_ven_nor_hun_cic_dyu_est_eng_hau_geo_urd_bul_por_ita_tig_sid_ukr_fin_swt_ind_pan_sun_jpn_knd_kor_svk_ctl_igb_fre_jav_rom_mlt_tag_mnd_guj_dgb_grk_chh_dut_krd_prs_cze_qcu_mcd_mol_scr_tsw_amh_ben_heb_afr_mly_alb_bam_ger_moo_mao_tha_sod_tml_yor_ewe_uzb_rus_swe_aze_akn_vie_wly_xho_fbf_lda	0.0650239224174178	0.152937592522743	0.878778828653755
599	anl_nor_bam_alb_amr_aeg_mlt_rus_aze_uzb_moo_bat_fbf_scr_urd_bsq_krd_heb_lda_cnt_pan_ger_dgb_mcd_zul_glc_fin_ewe_swa_hun_prs_tig_geo_bos_bul_cze_swe_hau_owc_ben_est_ses_mly_eng_mao_jpn_knd_kor_arw_lit_akn_guj_jav_ita_gam_sun_mnd_hin_cic_grk_sod_slo_pol_rom_por_qcu_afr_svk_ctl_tsw_amh_lat_wly_mol_ind_fre_yor_ukr_bem_tag_tha_sid_tml_ven_tsn_azi_dut_spa_tur_swt_vie_chh_xho_dyu_igb	-0.5718493609847	-1.36367940773808	0.175960262034723
600	amh_glc_tsn_scr_anl_heb_tig_nor_azi_uzb_swt_tag_dyu_rom_prs_bsq_mol_mlt_dgb_mnd_por_fre_swa_ukr_bam_hin_est_bem_cic_hun_krd_aeg_geo_arw_slo_dut_afr_chh_gam_urd_fin_xho_ind_bos_mly_jpn_tml_kor_ita_pol_ses_alb_sun_ger_amr_mao_cnt_rus_zul_spa_owc_svk_ctl_ben_swe_qcu_grk_mcd_guj_moo_sid_cze_sod_bul_bat_lat_ven_pan_igb_jav_tha_hau_knd_yor_lda_tur_lit_eng_aze_akn_vie_wly_tsw_ewe_fbf	0.271220145233439	0.637971945594395	0.525059702998529
601	sod_ben_swt_scr_owc_hau_gam_fre_azi_uzb_tsn_bat_swa_nor_slo_bsq_ukr_heb_dyu_cnt_krd_bos_akn_por_ses_ita_hun_xho_bam_fin_svk_chh_geo_eng_bul_ctl_glc_amr_aeg_lat_est_fbf_tag_pol_jav_jpn_tml_kor_mcd_cze_igb_hin_mao_rus_anl_mly_mnd_urd_zul_pan_sid_swe_rom_alb_grk_qcu_dut_prs_guj_tsw_amh_mol_mlt_arw_ind_lit_bem_ger_ewe_sun_tha_tig_knd_dgb_cic_aze_spa_afr_tur_moo_vie_wly_lda_yor_ven	-0.140872661457441	-0.332264494437757	0.740437274753044
602	hau_por_cic_dut_owc_anl_sid_prs_aze_tur_ewe_sun_xho_cze_rom_bsq_eng_chh_moo_cnt_scr_ctl_lda_swe_ses_pol_est_ven_akn_fin_afr_gam_geo_bul_slo_lit_mcd_aeg_heb_spa_hun_swt_bat_ita_mao_jpn_knd_kor_urd_rus_igb_ben_tag_krd_tig_ind_mnd_svk_swa_alb_wly_arw_bos_ger_fre_qcu_lat_grk_hin_yor_mlt_guj_sod_pan_jav_nor_zul_mol_bam_mly_tha_amh_tml_bem_dyu_uzb_ukr_glc_azi_tsn_vie_amr_fbf_tsw_dgb	-0.68198794267368	-1.63543031645289	0.105339171707507
603	owc_ukr_swt_bos_anl_sid_amh_pan_tur_aze_dyu_jav_cic_lat_nor_bsq_guj_aeg_swa_cnt_fre_ita_bem_ger_ven_krd_est_xho_ses_fin_svk_tig_geo_mol_swe_spa_rom_heb_sod_prs_hun_dgb_mao_slo_sun_jpn_knd_kor_arw_ctl_fbf_grk_bat_pol_hau_tag_mnd_urd_ewe_afr_wly_hin_mcd_lit_ben_qcu_por_scr_alb_moo_mlt_bul_chh_eng_ind_glc_zul_dut_bam_mly_tha_amr_tml_lda_yor_azi_cze_rus_uzb_tsn_vie_gam_tsw_akn_igb	-0.324982172947549	-0.768481939661964	0.444148006209849
604	heb_lit_dyu_urd_gam_mlt_aeg_ctl_azi_uzb_fbf_mly_dgb_slo_mcd_bsq_scr_amh_zul_cnt_glc_krd_ses_por_tsw_ben_hun_ewe_moo_fin_rom_wly_geo_dut_guj_bul_lat_chh_amr_arw_est_xho_sun_ger_bat_jpn_tml_kor_hin_afr_igb_svk_ind_mol_sod_jav_mnd_ukr_cic_bos_anl_rus_alb_spa_swe_qcu_pan_eng_prs_bam_hau_ita_sid_fre_mao_cze_bem_grk_yor_tag_tha_owc_knd_tsn_swa_tur_pol_nor_aze_ven_vie_tig_lda_swt_akn	-0.094460293946589	-0.22245606251538	0.824446692979167
605	sod_afr_bem_alb_chh_anl_tig_ctl_uzb_tur_ses_sun_ewe_rus_bul_bsq_dut_wly_dgb_mnd_pol_svk_fbf_ita_akn_arw_est_yor_xho_hun_swe_mlt_geo_hin_eng_scr_por_sid_gam_krd_fin_tsw_mao_grk_tag_jpn_knd_kor_prs_urd_moo_ukr_ind_nor_owc_bat_cnt_glc_tsn_bos_amr_lat_pan_slo_ger_qcu_ben_guj_cze_ven_hau_mcd_aeg_lit_jav_rom_swt_spa_zul_mly_tha_amh_tml_swa_cic_aze_fre_mol_azi_bam_vie_heb_igb_lda_dyu	-0.604358644005327	-1.44455859995163	0.151942722425343
606	sid_lat_dgb_swe_heb_amh_tig_afr_aze_tur_igb_ind_xho_eng_ukr_bsq_pan_amr_dyu_mnd_grk_bul_ven_urd_akn_mcd_fin_tsw_lda_hun_cze_gam_geo_slo_pol_fre_bos_owc_mlt_lit_est_ses_jav_ben_sun_jpn_knd_kor_mol_arw_ewe_rus_tag_prs_wly_mao_cnt_spa_moo_por_chh_rom_krd_dut_ger_qcu_scr_ctl_nor_zul_hau_alb_aeg_svk_mly_hin_swa_ita_yor_bat_tha_anl_tml_bem_cic_uzb_guj_glc_azi_bam_vie_sod_swt_tsn_fbf	-0.0558868730518296	-0.131575498950757	0.895604294899102
607	mlt_rom_xho_por_heb_chh_sid_guj_azi_tur_zul_ind_swa_svk_glc_bsq_ukr_anl_cic_cnt_urd_spa_tsw_hin_ses_eng_fin_ewe_dgb_est_swe_tig_geo_bos_pol_pan_bul_amh_gam_scr_hun_akn_mly_lat_tag_jpn_knd_kor_mcd_lit_bem_slo_jav_mol_owc_sun_mnd_alb_igb_ctl_aeg_ita_arw_ben_cze_qcu_grk_fre_rus_fbf_wly_krd_hau_ger_bat_dut_ven_afr_dyu_mao_tha_sod_tml_tsn_swt_uzb_prs_nor_aze_lda_vie_amr_moo_bam_yor	-0.0425212392821573	-0.100227319569452	0.920379605406086
608	owc_eng_bem_rom_gam_tig_chh_bul_uzb_aze_cic_tag_swt_slo_grk_bsq_ctl_wly_ewe_mnd_rus_fre_dgb_guj_zul_por_hun_xho_ven_fin_mol_amh_geo_glc_krd_pol_nor_sod_amr_pan_est_dyu_ind_svk_jav_jpn_knd_kor_spa_bos_tsn_cze_mao_ben_sid_sun_cnt_ita_swa_mcd_anl_afr_prs_swe_lit_qcu_ukr_hin_lat_fbf_hau_scr_heb_dut_mly_ger_ses_arw_tsw_bat_tha_aeg_tml_akn_igb_azi_urd_alb_tur_bam_vie_mlt_lda_yor_moo	-0.105649669670809	-0.249202401442132	0.803753776829011
609	amr_scr_igb_lit_chh_hau_anl_bul_azi_aze_ven_sun_swa_pol_slo_bsq_rom_sod_ses_cnt_arw_eng_bem_rus_zul_ger_hun_ewe_dgb_fin_hin_mlt_geo_krd_alb_fre_svk_aeg_owc_afr_est_tsn_tag_ita_mao_jpn_knd_kor_grk_pan_cic_swe_ind_bos_gam_jav_mnd_lat_swt_mol_tig_glc_ctl_ukr_cze_qcu_mcd_por_nor_tsw_sid_spa_amh_prs_mly_guj_lda_urd_xho_bat_tha_heb_tml_bam_moo_tur_dut_ben_uzb_fbf_vie_wly_dyu_yor_akn	-0.315973723098663	-0.747272148404307	0.45678453307487
610	wly_nor_akn_krd_chh_sod_owc_glc_azi_uzb_cic_ind_tsw_slo_scr_bsq_grk_tig_ewe_cnt_swe_lat_dgb_pan_ven_ger_fin_dyu_fbf_hun_por_hau_geo_prs_bul_afr_alb_amh_amr_guj_est_ses_sun_mol_jav_jpn_tml_kor_ctl_ukr_igb_spa_tag_bos_mlt_bat_mnd_lit_moo_cze_gam_rom_arw_dut_svk_qcu_mcd_eng_ben_bem_sid_ita_anl_pol_mly_hin_zul_fre_lda_mao_tha_aeg_knd_yor_xho_tur_urd_rus_aze_swa_vie_heb_tsn_bam_swt	-0.327658204684309	-0.776024774237862	0.439703423599207
611	chh_fre_tsw_rus_owc_tig_anl_ben_uzb_tur_swt_mao_bam_ita_lat_bsq_mcd_heb_akn_mnd_eng_krd_zul_glc_tsn_nor_hun_ven_fbf_fin_pan_amh_geo_pol_por_bos_lit_amr_gam_hin_est_dgb_jav_mol_tag_jpn_tml_kor_scr_alb_dyu_arw_ind_guj_aeg_sun_cnt_svk_igb_spa_wly_dut_swe_urd_cze_qcu_rom_slo_bul_bem_mlt_ukr_sid_ger_mly_prs_yor_afr_ses_bat_tha_sod_knd_moo_cic_aze_ctl_grk_azi_xho_vie_hau_ewe_lda_swa	-0.366218856624273	-0.8680953436238	0.387576732815585
612	aeg_ukr_dgb_spa_hau_tig_sod_ctl_tur_aze_tsw_bat_tsn_mol_lat_bsq_grk_chh_igb_cnt_nor_alb_swt_rus_ven_bul_fin_zul_moo_est_svk_amh_geo_ger_cze_bos_glc_heb_anl_dut_hun_fbf_sun_prs_mao_jpn_tml_kor_fre_ita_dyu_swe_jav_lit_gam_mly_mnd_ben_ses_mcd_mlt_krd_guj_pol_urd_qcu_afr_eng_slo_akn_sid_scr_wly_pan_tag_arw_swa_hin_cic_ind_tha_owc_knd_ewe_yor_uzb_por_rom_azi_bam_vie_amr_xho_lda_bem	-0.557766301774936	-1.32911106950148	0.187062849361149
613	aeg_ctl_moo_spa_hau_heb_chh_eng_azi_aze_ses_sun_lda_fre_cze_bsq_scr_mlt_swa_cnt_alb_lat_ewe_ita_dgb_urd_est_akn_ven_hun_mcd_tig_geo_ben_slo_afr_bos_sid_owc_ger_fin_swt_tag_swe_ind_jpn_tml_kor_ukr_lit_bem_prs_mao_glc_gam_mly_mnd_bul_bam_svk_anl_arw_grk_rus_rom_qcu_dut_pol_pan_tsn_wly_krd_amr_mol_bat_nor_igb_por_tsw_jav_tha_amh_knd_cic_yor_uzb_guj_hin_tur_fbf_vie_sod_zul_xho_dyu	-0.123752919429862	-0.291616569598979	0.77122927374594
614	heb_bul_ses_lat_owc_amh_sod_pan_azi_uzb_dgb_ind_moo_ctl_urd_bsq_scr_mlt_zul_cnt_eng_por_dyu_mcd_lda_afr_est_fbf_xho_fin_lit_wly_geo_guj_ita_swe_svk_gam_anl_spa_hun_ven_mly_grk_sun_jpn_tml_kor_ukr_rom_tsw_slo_jav_krd_tig_mao_mnd_ger_swt_pol_chh_ben_prs_cze_hin_qcu_dut_mol_glc_bem_hau_fre_aeg_rus_bat_nor_yor_bos_ewe_tag_tha_sid_knd_cic_akn_aze_alb_arw_tur_bam_vie_amr_tsn_swa_igb	-0.601935773666647	-1.43545044566809	0.154513611165947
615	anl_urd_swa_bos_amr_gam_sod_mol_uzb_aze_yor_ind_bem_lat_krd_bsq_ctl_wly_ven_mnd_bul_spa_zul_afr_moo_swe_fin_tsw_tsn_est_cze_amh_geo_guj_mcd_eng_arw_aeg_hau_prs_hun_akn_jav_scr_mao_jpn_tml_kor_ger_alb_ses_hin_mly_dut_mlt_sun_cnt_ukr_swt_lit_tig_grk_rom_glc_nor_qcu_fre_pan_pol_lda_owc_por_sid_ita_bat_rus_cic_slo_igb_tag_tha_heb_knd_dgb_ewe_tur_svk_ben_azi_fbf_vie_chh_dyu_bam_xho	-0.753682864330491	-1.81214612334788	0.0731907332964741
616	sod_prs_xho_swe_amr_heb_chh_svk_uzb_aze_fbf_tag_dgb_afr_ukr_bsq_guj_gam_lda_mnd_grk_glc_akn_ctl_swt_nor_est_cic_bem_fin_mol_mlt_geo_scr_eng_por_ger_tig_amh_ben_hun_swa_jav_ita_mao_jpn_tml_kor_hin_arw_igb_dut_sun_urd_anl_ind_cnt_lit_ses_krd_aeg_lat_cze_rom_bos_qcu_bul_alb_pol_yor_owc_spa_hau_pan_mly_fre_zul_mcd_moo_bat_tha_sid_knd_dyu_bam_azi_rus_slo_tur_tsw_vie_wly_tsn_ven_ewe	0.941827892169745	2.2441417663026	0.0271954199935187
617	wly_arw_lda_lat_amr_anl_sid_glc_azi_aze_xho_ind_ven_ctl_rom_bsq_eng_sod_tsw_cnt_bul_rus_ses_svk_bam_ita_fin_dgb_moo_hun_pol_gam_geo_dut_swe_mol_alb_heb_amh_lit_est_zul_jav_mcd_bat_jpn_knd_kor_pan_bos_akn_afr_tag_krd_chh_mao_mnd_ger_swa_ben_owc_ukr_urd_guj_fre_qcu_slo_nor_hin_igb_mlt_spa_hau_grk_sun_cze_ewe_por_swt_mly_tha_aeg_tml_bem_tsn_uzb_scr_prs_tur_yor_vie_tig_fbf_cic_dyu	-0.408387504857113	-0.968407246717316	0.335352780110705
618	gam_scr_swt_lit_amh_amr_tig_urd_tur_uzb_tsn_sun_bam_pol_svk_bsq_slo_mlt_cic_cnt_bos_grk_dyu_glc_akn_krd_est_ven_xho_hun_spa_chh_geo_nor_alb_rom_mcd_wly_anl_bul_fin_swa_jav_hin_tag_jpn_tml_kor_por_guj_fbf_fre_mly_ukr_sod_bat_mnd_ger_ses_afr_heb_pan_mol_ctl_swe_qcu_arw_eng_ita_yor_hau_dut_aeg_ben_ind_lat_tsw_rus_moo_mao_tha_owc_knd_dgb_zul_azi_cze_prs_aze_igb_vie_sid_bem_ewe_lda	-0.298978321051618	-0.707510647359557	0.481018456152298
619	wly_scr_bem_por_aeg_chh_heb_hin_azi_uzb_dyu_mly_moo_lit_cze_bsq_grk_sod_dgb_cnt_rom_mcd_igb_nor_bam_ita_hun_akn_swa_est_glc_anl_geo_ben_pan_dut_lat_mlt_owc_slo_fin_lda_tag_pol_jav_jpn_tml_kor_ctl_svk_ses_rus_sun_spa_amh_ind_mnd_alb_ven_eng_tig_bul_arw_krd_bos_qcu_swe_fre_urd_zul_gam_ger_hau_prs_bat_guj_yor_mol_tsn_mao_tha_amr_knd_fbf_swt_aze_afr_ukr_tur_cic_vie_sid_tsw_xho_ewe	-0.615872086463045	-1.47253113114368	0.144253815303511
620	amh_ctl_fbf_hin_aeg_mlt_amr_slo_azi_tur_ewe_mly_tsn_scr_eng_bsq_pan_chh_yor_mnd_prs_fre_bem_svk_lda_urd_hun_swa_xho_est_mcd_tig_geo_rom_lit_por_mol_hau_sod_ukr_fin_ven_sun_ben_mao_jpn_knd_kor_bos_ger_zul_dut_jav_krd_anl_bat_cnt_afr_swt_swe_wly_bul_ita_grk_glc_qcu_cze_nor_pol_moo_owc_arw_gam_guj_ind_lat_bam_spa_tsw_tag_tha_heb_tml_dgb_dyu_uzb_rus_alb_aze_igb_vie_sid_akn_cic_ses	-0.626542490461917	-1.49862541120849	0.137357671541564
621	wly_lit_ven_spa_tig_chh_owc_mcd_tur_aze_tsw_bat_lda_dut_rom_bsq_glc_hau_akn_cnt_slo_alb_fbf_rus_moo_svk_est_swt_dgb_hun_swe_gam_geo_arw_krd_ita_pol_anl_heb_scr_fin_cic_jav_ger_ind_jpn_knd_kor_prs_pan_ewe_guj_mao_grk_amr_mly_mnd_mol_swa_urd_mlt_bos_afr_nor_eng_qcu_cze_lat_por_yor_sod_ben_amh_bul_tag_hin_tsn_fre_zul_sun_tha_sid_tml_dyu_bam_azi_ctl_ukr_uzb_igb_vie_aeg_bem_xho_ses	0.200222076885336	0.472110517434621	0.637953806683956
622	chh_por_ses_afr_sid_anl_owc_mcd_uzb_tur_ewe_sun_akn_spa_pol_bsq_scr_wly_yor_mnd_rom_cze_bam_prs_lda_pan_est_tsw_ven_hun_grk_gam_geo_swe_guj_bos_ctl_aeg_sod_fre_fin_fbf_mao_alb_ind_jpn_tml_kor_rus_lat_cic_arw_jav_eng_mlt_mly_cnt_urd_dyu_ukr_hau_mol_nor_bul_svk_qcu_krd_ben_glc_swt_amh_lit_amr_ita_bat_ger_xho_dut_bem_tag_tha_tig_knd_igb_swa_aze_hin_slo_azi_tsn_vie_heb_moo_zul_dgb	-0.367210915099546	-0.869677240182644	0.38671590031292
623	hau_spa_lda_glc_chh_amr_wly_pan_tur_azi_zul_sun_ses_pol_svk_bsq_prs_anl_tsn_mnd_mcd_arw_swt_lit_swa_urd_fin_ven_yor_hun_cze_tig_geo_rom_ita_bul_lat_sod_sid_por_est_bam_ind_rus_bat_jpn_knd_kor_ctl_ger_dyu_afr_jav_fre_mlt_mao_cnt_hin_tsw_ukr_amh_slo_ben_alb_swe_qcu_bos_nor_eng_akn_owc_guj_gam_scr_mly_grk_igb_dut_moo_tag_tha_heb_tml_dgb_xho_uzb_krd_mol_aze_fbf_vie_aeg_bem_ewe_cic	-0.561905499081269	-1.33708806371554	0.18445526048386
624	wly_cze_bem_glc_hau_gam_tig_guj_aze_azi_yor_mly_dgb_urd_hin_bsq_nor_sod_zul_mnd_ukr_fre_tsw_slo_lda_pol_fin_cic_tsn_hun_lat_amr_geo_mol_grk_ben_rus_anl_heb_arw_est_ses_mao_por_bat_jpn_knd_kor_lit_svk_bam_bul_tag_bos_amh_sun_cnt_pan_xho_alb_mlt_spa_ita_rom_krd_qcu_ger_scr_mcd_swt_sid_dut_chh_eng_jav_ctl_fbf_swe_igb_ind_tha_owc_tml_swa_akn_tur_prs_afr_uzb_ven_vie_aeg_ewe_dyu_moo	-1.09536376400555	-2.69576731816288	0.00833556950960049
625	owc_spa_tsw_dut_amh_wly_mlt_mcd_tur_azi_fbf_ind_akn_glc_nor_bsq_afr_sid_igb_cnt_ctl_rom_ven_prs_ewe_fre_est_moo_lda_fin_cze_sod_geo_pol_guj_ukr_lit_aeg_chh_eng_hun_ses_bat_mol_jav_jpn_tml_kor_lat_grk_tsn_krd_tag_swe_gam_sun_mnd_por_zul_rus_anl_ita_scr_hin_arw_qcu_ben_alb_bos_cic_hau_bul_heb_pan_mly_slo_bem_svk_bam_mao_tha_amr_knd_yor_dgb_aze_ger_urd_uzb_xho_vie_tig_dyu_swa_swt	-0.0102623895573447	-0.0241956938833616	0.980748353515969
626	heb_swe_dgb_guj_gam_owc_tig_bos_azi_tur_tsn_tag_dyu_ita_arw_bsq_spa_wly_ses_mnd_por_slo_bam_cze_swt_fre_est_xho_yor_fin_prs_sid_geo_glc_ben_nor_afr_hau_amh_urd_hun_cic_jav_ger_mao_jpn_tml_kor_eng_lat_bem_ctl_ind_bul_anl_sun_cnt_mcd_swa_pol_amr_rus_dut_grk_hin_qcu_pan_krd_rom_moo_chh_alb_aeg_lit_mly_svk_igb_ukr_lda_bat_tha_mlt_knd_fbf_ven_aze_mol_scr_uzb_tsw_vie_sod_akn_ewe_zul	0.415034928527041	0.977427461497885	0.330893294257549
627	heb_svk_swa_rom_tig_gam_amh_glc_aze_uzb_cic_bat_dgb_ben_lat_bsq_scr_wly_xho_cnt_ita_spa_akn_alb_fbf_pol_fin_tsw_lda_est_nor_hau_geo_swe_cze_hin_bos_aeg_sid_afr_hun_zul_mly_arw_mao_jpn_tml_kor_pan_por_igb_urd_sun_fre_chh_ind_mnd_mcd_moo_ctl_owc_ger_lit_ukr_prs_qcu_eng_krd_mol_bam_mlt_rus_anl_slo_jav_grk_tsn_dut_dyu_tag_tha_amr_knd_yor_ses_tur_bul_guj_azi_ewe_vie_sod_bem_swt_ven	-0.600472539271855	-1.43580574834359	0.154412697060241
628	aeg_ben_bam_arw_sod_mlt_amh_mcd_tur_azi_yor_sun_tsn_scr_lat_bsq_dut_sid_swt_mnd_fre_bos_bem_guj_lda_spa_est_ses_igb_fin_ctl_tig_geo_glc_rom_bul_pan_amr_heb_hin_hun_ewe_mao_cze_jav_jpn_knd_kor_rus_afr_dyu_grk_mly_slo_wly_ind_cnt_lit_moo_pol_gam_nor_ger_mol_prs_qcu_alb_por_svk_fbf_hau_eng_chh_krd_tag_urd_ven_ita_tsw_bat_tha_anl_tml_dgb_akn_aze_ukr_swe_uzb_zul_vie_owc_swa_xho_cic	-0.971675742045182	-2.36774357243785	0.0199680478404641
629	heb_pan_yor_ukr_mlt_tig_anl_ger_aze_tur_zul_ind_bam_afr_bos_bsq_lat_wly_akn_mnd_lit_alb_dgb_svk_bem_prs_fin_swt_ses_hun_por_amh_geo_bul_grk_rom_glc_chh_amr_fre_est_igb_mly_ita_sun_jpn_tml_kor_slo_guj_xho_urd_tag_spa_gam_mao_cnt_krd_tsn_mcd_aeg_swe_scr_ben_arw_qcu_hin_nor_dut_lda_sod_eng_owc_cze_jav_ctl_tsw_rus_swa_bat_tha_sid_knd_fbf_ewe_azi_pol_mol_uzb_dyu_vie_hau_moo_cic_ven	0.0275391638886449	0.0648432968957258	0.948437948348041
630	anl_mcd_yor_bos_wly_gam_mlt_mol_uzb_azi_moo_jav_xho_rus_svk_bsq_bul_aeg_tsn_cnt_arw_rom_bem_nor_tsw_ita_fin_lda_dyu_hun_hin_amh_geo_pan_swe_ben_pol_sod_chh_urd_est_swa_ind_ukr_mly_jpn_tml_kor_lat_glc_ewe_grk_sun_alb_hau_bat_mnd_krd_cic_prs_sid_lit_afr_eng_spa_qcu_cze_por_ctl_igb_owc_scr_amr_slo_mao_dut_fbf_ger_dgb_tag_tha_tig_knd_bam_zul_aze_guj_fre_tur_ses_vie_heb_swt_akn_ven	-0.679192542924437	-1.62983138148816	0.106519709348035
631	sod_cze_ven_mol_aeg_amr_heb_ctl_uzb_azi_bam_mao_akn_swe_mcd_bsq_rus_sid_ses_cnt_pol_ben_moo_svk_yor_alb_est_tsn_lda_hun_scr_amh_geo_hin_dut_ita_rom_owc_chh_prs_fin_bem_tag_eng_mly_jpn_knd_kor_spa_grk_fbf_guj_bat_por_hau_ind_mnd_afr_dgb_urd_gam_nor_lat_lit_ukr_qcu_bos_ger_arw_igb_mlt_glc_anl_krd_jav_bul_swt_pan_ewe_sun_tha_wly_tml_dyu_zul_aze_fre_slo_tur_cic_vie_tig_swa_xho_tsw	0.742785843491508	1.75969556069351	0.0817477893181489
632	sod_ger_zul_lat_wly_mlt_tig_krd_aze_tur_dgb_tag_cic_mol_glc_bsq_arw_aeg_ven_mnd_ukr_spa_xho_prs_bem_bul_hun_lda_dyu_est_cze_anl_geo_alb_ita_pan_ctl_amh_gam_rom_fin_yor_mly_fre_sun_jpn_knd_kor_pol_dut_tsw_hin_mao_por_heb_ind_cnt_eng_fbf_grk_sid_afr_lit_svk_rus_qcu_slo_mcd_nor_bam_hau_swe_owc_bos_jav_guj_swa_ben_swt_bat_tha_amr_tml_ewe_akn_uzb_urd_scr_azi_moo_vie_chh_igb_ses_tsn	-0.573210487144382	-1.36737566266665	0.174803290146605
633	wly_swe_zul_bos_chh_mlt_sid_rom_azi_uzb_igb_tag_dyu_mcd_krd_bsq_ukr_sod_cic_cnt_nor_ben_tsn_urd_moo_grk_hun_swt_fbf_fin_fre_amr_geo_glc_guj_lit_svk_owc_aeg_hin_est_ses_bat_afr_jav_jpn_tml_kor_rus_alb_bem_cze_ind_dut_tig_mly_mnd_ctl_ven_prs_anl_ger_lat_eng_bul_qcu_mol_arw_spa_bam_amh_slo_hau_pan_mao_scr_xho_por_swa_sun_tha_heb_knd_tsw_yor_tur_ita_pol_aze_dgb_vie_gam_ewe_akn_lda	-0.513760869250848	-1.22222448827117	0.22471144200786
634	anl_cze_fbf_eng_wly_tig_hau_pol_azi_tur_swt_bat_dyu_prs_por_bsq_bos_owc_zul_mnd_rus_nor_ses_ukr_moo_lit_est_bam_swa_fin_bul_amr_geo_arw_lat_krd_urd_amh_aeg_fre_hun_ewe_tag_svk_sun_jpn_tml_kor_ben_glc_igb_dut_mao_ita_sid_jav_cnt_swe_xho_ctl_chh_rom_mcd_grk_scr_qcu_slo_guj_afr_tsn_mlt_mol_sod_pan_mly_hin_bem_ger_akn_ind_tha_heb_knd_yor_tsw_uzb_alb_spa_aze_lda_vie_gam_dgb_ven_cic	-0.461953949078365	-1.09705883686173	0.27544817102993
635	owc_lat_xho_dut_anl_mlt_hau_ita_uzb_aze_tsn_bat_lda_alb_lit_bsq_eng_chh_igb_mnd_guj_ctl_ewe_bos_dyu_afr_fin_bem_swt_est_pol_wly_geo_svk_urd_por_mcd_sod_aeg_arw_hun_zul_ind_fre_mao_jpn_knd_kor_rom_hin_bam_ger_tag_swe_heb_mly_cnt_ben_cic_slo_sid_grk_glc_bul_krd_qcu_prs_rus_pan_yor_amr_ukr_tig_nor_jav_spa_ven_scr_tsw_sun_tha_amh_tml_akn_swa_tur_cze_mol_azi_moo_vie_gam_fbf_ses_dgb	0.240848850605264	0.566552919430804	0.57238273379857
636	owc_krd_dgb_rom_sid_aeg_mlt_slo_tur_azi_bem_sun_ven_ctl_nor_bsq_spa_sod_igb_cnt_por_rus_xho_lit_akn_svk_est_ses_zul_fin_scr_heb_geo_swe_bos_fre_ben_gam_amh_lat_hun_swa_bat_alb_ind_jpn_knd_kor_dut_grk_dyu_ita_mao_cze_amr_mly_mnd_afr_cic_guj_tig_pan_mol_eng_bul_qcu_ger_ukr_arw_fbf_wly_glc_anl_pol_jav_hin_bam_urd_moo_tag_tha_chh_tml_ewe_lda_uzb_mcd_prs_aze_tsw_vie_hau_yor_tsn_swt	-0.317393999068363	-0.750999101710572	0.45454930254098
637	owc_alb_lda_ukr_anl_mlt_amr_krd_tur_aze_swt_tag_xho_glc_rom_bsq_lit_aeg_swa_mnd_ben_ctl_ewe_afr_bam_urd_est_cic_ven_fin_dut_wly_geo_hin_guj_rus_cze_amh_hau_slo_hun_zul_sun_grk_jav_jpn_knd_kor_eng_pol_fbf_nor_bat_svk_tig_mao_cnt_prs_dyu_por_sod_bul_mol_spa_mcd_qcu_scr_bos_fre_igb_heb_ger_gam_arw_mly_swe_tsn_lat_yor_ind_tha_sid_tml_ses_moo_uzb_ita_pan_azi_akn_vie_chh_tsw_bem_dgb	-0.109457776757319	-0.25791249401939	0.797044307582494
638	hau_ctl_akn_afr_wly_chh_heb_grk_tur_azi_zul_mao_fbf_glc_hin_bsq_arw_mlt_dyu_mnd_ita_pan_igb_alb_tsw_ger_hun_swt_ses_est_nor_amr_geo_prs_por_mol_guj_anl_sid_bos_fin_lda_tag_cze_sun_jpn_tml_kor_scr_eng_moo_ukr_ind_slo_owc_mly_cnt_rom_ven_krd_gam_rus_dut_svk_bul_qcu_lit_swe_fre_bam_amh_pol_aeg_lat_jav_urd_dgb_spa_yor_bat_tha_tig_knd_bem_cic_uzb_ben_mcd_aze_swa_vie_sod_xho_tsn_ewe	-0.292408472018898	-0.692030226456115	0.490642541215666
639	tig_hin_dyu_rus_hau_sid_owc_swe_azi_tur_ven_jav_tsw_guj_ben_bsq_por_anl_ses_mnd_slo_fre_xho_scr_igb_bos_est_bem_ewe_fin_urd_aeg_geo_ctl_cze_pan_pol_heb_sod_svk_hun_fbf_mao_ukr_ind_jpn_knd_kor_arw_alb_cic_glc_mly_mcd_chh_tag_cnt_dut_swa_krd_amh_ger_grk_ita_lit_qcu_bul_afr_prs_akn_wly_nor_gam_rom_bat_lat_yor_eng_tsn_sun_tha_mlt_tml_bam_dgb_aze_mol_spa_uzb_swt_vie_amr_zul_lda_moo	-0.779679765204541	-1.87955765179609	0.0632993139187674
640	sod_ita_tsw_pol_owc_gam_aeg_guj_aze_azi_igb_sun_tsn_lit_cze_bsq_ukr_sid_ven_mnd_dut_mol_fbf_spa_swa_mcd_est_lda_bem_hun_urd_wly_geo_ben_scr_prs_grk_amr_chh_eng_fin_bam_jav_alb_tag_jpn_tml_kor_bos_slo_dyu_hin_mao_nor_heb_ind_cnt_krd_akn_swe_mlt_por_lat_rom_ctl_qcu_arw_rus_glc_ses_tig_bul_amh_ger_bat_svk_ewe_fre_zul_mly_tha_hau_knd_xho_moo_uzb_pan_afr_tur_yor_vie_anl_cic_dgb_swt	-0.750558845630362	-1.81010651133934	0.0735089956344208
641	chh_arw_dgb_alb_gam_aeg_amr_urd_aze_azi_cic_mly_swt_grk_dut_bsq_spa_wly_yor_mnd_svk_lat_moo_rus_tsw_por_fin_dyu_swa_est_ben_hau_geo_prs_nor_scr_slo_sod_owc_glc_hun_akn_sun_rom_bat_jpn_tml_kor_eng_mol_tsn_guj_ind_pan_heb_tag_cnt_ctl_bam_hin_amh_lit_afr_ukr_fre_qcu_mcd_pol_bos_xho_anl_swe_tig_krd_jav_ger_igb_ita_bem_mao_tha_mlt_knd_ses_zul_tur_bul_cze_uzb_ewe_vie_sid_ven_lda_fbf	-0.445952646823584	-1.05964735021871	0.292049425670707
642	gam_afr_dgb_ger_heb_sod_amh_mol_tur_uzb_swa_ind_bem_fre_ctl_bsq_hin_mlt_bam_cnt_ben_rom_moo_rus_tsn_por_hun_tsw_dyu_fin_dut_tig_geo_slo_glc_ita_cze_amr_sid_swe_est_cic_mao_arw_mly_jpn_knd_kor_nor_scr_lda_alb_sun_lit_hau_tag_mnd_urd_ven_krd_chh_pol_bos_bul_prs_qcu_ukr_mcd_lat_xho_owc_guj_anl_eng_bat_spa_yor_grk_swt_jav_tha_aeg_tml_akn_fbf_aze_svk_pan_azi_igb_vie_wly_zul_ses_ewe	0.475608050044543	1.12013486020613	0.265540717176942
643	aeg_ctl_ewe_scr_heb_sod_wly_eng_azi_aze_tsn_jav_fbf_spa_ukr_bsq_nor_gam_tsw_mnd_lit_glc_ses_svk_cic_rus_hun_bam_bem_fin_krd_amr_geo_ben_swe_arw_grk_sid_amh_alb_est_zul_ind_cze_mao_jpn_knd_kor_por_dut_swt_mcd_mly_pol_owc_bat_cnt_slo_moo_lat_mlt_afr_ita_bul_prs_qcu_bos_guj_rom_akn_chh_hin_hau_ger_sun_urd_lda_pan_ven_tag_tha_anl_tml_dgb_xho_uzb_mol_fre_tur_swa_vie_tig_yor_dyu_igb	-0.223155228070695	-0.526831089474399	0.599565273367641
644	sid_ita_swt_glc_gam_anl_amh_pan_aze_azi_ven_bat_ses_arw_rus_bsq_afr_wly_tsn_cnt_lit_krd_dyu_por_bem_grk_est_ewe_moo_fin_rom_amr_geo_mcd_eng_scr_ukr_hau_tig_ben_hun_yor_mao_slo_sun_jpn_tml_kor_bos_urd_zul_cze_tag_mol_aeg_jav_mnd_ctl_igb_nor_heb_alb_prs_lat_bul_qcu_guj_dut_fre_swa_chh_ger_sod_pol_mly_spa_xho_hin_fbf_ind_tha_mlt_knd_tsw_lda_tur_svk_swe_uzb_akn_vie_owc_dgb_cic_bam	-0.262951542324588	-0.621970330372746	0.535483225939968
645	wly_glc_cic_dut_hau_sod_chh_swe_aze_tur_yor_sun_tsn_ger_mol_bsq_lit_mlt_bem_cnt_bul_guj_ewe_hin_dgb_mcd_fin_akn_igb_est_fre_amh_geo_nor_prs_eng_por_amr_gam_cze_hun_dyu_tag_ukr_bat_jpn_tml_kor_alb_urd_swt_ita_jav_scr_sid_mly_mnd_krd_fbf_ctl_owc_spa_pan_rom_lat_qcu_afr_grk_svk_zul_tig_rus_heb_slo_ind_bos_bam_ben_ses_mao_tha_anl_knd_swa_tsw_azi_pol_arw_uzb_moo_vie_aeg_xho_lda_ven	-0.920704534129683	-2.24378569419238	0.0272191893414128
646	owc_pol_swt_alb_aeg_wly_sid_lit_tur_aze_xho_tag_tsw_prs_svk_bsq_afr_mlt_tsn_mnd_rom_arw_ewe_swe_fbf_pan_fin_moo_ses_est_mcd_chh_geo_dut_ben_mol_bul_sod_tig_guj_hun_swa_ind_ukr_jav_jpn_tml_kor_krd_fre_lda_eng_sun_spa_anl_mao_cnt_ita_bem_slo_hau_rus_lat_glc_por_qcu_hin_cze_scr_dyu_amr_bos_amh_nor_mly_ger_akn_grk_yor_bat_tha_heb_knd_igb_ven_uzb_urd_ctl_azi_dgb_vie_gam_zul_cic_bam	0.677205551586518	1.60685620667613	0.111476039540248
647	owc_ben_ses_prs_anl_amh_gam_ger_uzb_azi_xho_ind_dyu_rom_svk_bsq_fre_chh_ewe_mnd_slo_rus_swt_nor_akn_cze_hun_tsn_yor_fin_spa_hau_geo_glc_alb_pan_mcd_sod_aeg_bos_est_swa_sun_ctl_bat_jpn_knd_kor_pol_por_cic_ita_mly_hin_tig_mao_cnt_dut_ven_krd_sid_urd_eng_scr_grk_qcu_afr_mol_arw_moo_mlt_lit_wly_swe_tag_bul_dgb_ukr_lda_jav_tha_heb_tml_bem_fbf_tur_lat_guj_aze_tsw_vie_amr_bam_igb_zul	-0.186143911229804	-0.439542208274115	0.661288387227059
648	hau_ger_swa_rom_gam_heb_aeg_eng_uzb_tur_bam_mly_igb_lit_lat_bsq_ctl_mlt_akn_mnd_slo_alb_dgb_cze_xho_rus_fin_lda_dyu_hun_pan_chh_geo_por_pol_spa_svk_owc_wly_mcd_est_swt_sun_grk_ind_jpn_tml_kor_bos_ita_ses_afr_bat_glc_amh_jav_cnt_ukr_moo_swe_amr_dut_nor_ben_hin_qcu_krd_scr_prs_yor_sod_urd_anl_guj_tag_mol_cic_arw_bem_mao_tha_tig_knd_tsn_ven_aze_bul_fre_azi_tsw_vie_sid_zul_ewe_fbf	-0.315058160875388	-0.745490503399165	0.457855283592209
649	hau_alb_swa_dut_owc_sod_chh_eng_aze_azi_bam_ind_akn_arw_prs_bsq_ita_tig_tsn_cnt_ger_mol_dgb_pol_xho_grk_est_fbf_moo_fin_guj_heb_geo_glc_ben_rus_krd_aeg_mlt_cze_hun_swt_sun_pan_mly_jpn_knd_kor_hin_ctl_yor_fre_tag_por_amr_bat_mnd_bul_zul_lit_gam_swe_mcd_bos_svk_qcu_spa_afr_scr_ses_anl_lat_sid_ukr_jav_slo_ewe_nor_igb_mao_tha_amh_tml_cic_tsw_tur_urd_rom_uzb_dyu_vie_wly_bem_ven_lda	-0.295718304438465	-0.700539156568039	0.485339614213876
650	anl_slo_bem_mcd_sid_wly_chh_prs_uzb_azi_tsn_ind_cic_ctl_dut_bsq_eng_heb_akn_cnt_pol_swe_moo_nor_igb_ita_hun_lda_ven_fin_mol_owc_geo_glc_pan_ukr_afr_amr_hau_krd_est_ewe_jav_ben_mao_jpn_tml_kor_lat_spa_ses_guj_tag_svk_mlt_mly_mnd_arw_fbf_rus_gam_rom_alb_fre_hin_qcu_grk_bul_cze_swa_amh_urd_sod_scr_sun_bos_bam_por_zul_bat_tha_tig_knd_dgb_yor_tur_lit_ger_aze_xho_vie_aeg_tsw_swt_dyu	-0.667047351163445	-1.60160465293719	0.112634512593812
651	anl_pan_ven_swe_sid_wly_sod_guj_azi_uzb_fbf_mly_dgb_cze_ger_bsq_ben_aeg_ses_mnd_svk_por_moo_ctl_tsn_bul_est_tsw_ewe_fin_spa_tig_geo_urd_bos_ita_dut_mlt_amr_arw_hun_cic_sun_scr_tag_jpn_knd_kor_mcd_lat_lda_hin_ind_eng_gam_bat_cnt_lit_igb_krd_hau_rom_rus_alb_nor_qcu_glc_ukr_fre_swt_heb_slo_owc_prs_jav_pol_xho_grk_bem_mao_tha_amh_tml_swa_dyu_tur_mol_afr_aze_bam_vie_chh_yor_akn_zul	-0.457794006773713	-1.08648163797741	0.280074021867023
652	sod_slo_ewe_urd_heb_hau_aeg_hin_aze_uzb_yor_jav_lda_swe_fre_bsq_por_amr_dgb_mnd_bul_pol_tsw_mol_cic_eng_fin_xho_ven_hun_ita_tig_geo_scr_arw_glc_lit_amh_anl_bos_est_akn_sun_ukr_mly_jpn_knd_kor_dut_svk_swa_spa_ind_pan_wly_tag_cnt_rom_moo_ger_mlt_prs_nor_cze_guj_qcu_afr_alb_mcd_swt_chh_rus_gam_ctl_bat_ben_igb_krd_bem_mao_tha_sid_tml_zul_dyu_azi_lat_grk_tur_fbf_vie_owc_tsn_bam_ses	-0.744440662714016	-1.78728741551331	0.0771487396796963
653	owc_rus_ses_fre_mlt_anl_wly_nor_aze_tur_fbf_bat_tsn_bos_krd_bsq_ctl_gam_dgb_cnt_alb_scr_zul_eng_swt_mcd_fin_moo_bem_hun_glc_sod_geo_bul_grk_mol_cze_amr_tig_guj_est_lda_mly_ukr_sun_jpn_tml_kor_svk_pol_ven_slo_mao_ita_sid_tag_mnd_ger_cic_por_heb_swe_dut_arw_rom_qcu_afr_spa_hin_dyu_chh_pan_amh_urd_jav_ben_ewe_prs_akn_ind_tha_aeg_knd_xho_yor_uzb_lat_lit_azi_igb_vie_hau_tsw_bam_swa	-0.458231334112303	-1.08843009634167	0.27921787312906
654	wly_scr_yor_pol_amr_hau_mlt_eng_azi_uzb_bem_mly_dgb_mol_cze_bsq_swe_heb_cic_cnt_lit_prs_igb_spa_lda_arw_hun_xho_bam_est_bul_owc_geo_ita_slo_rom_hin_tig_aeg_bos_fin_ven_sun_ukr_ind_jpn_tml_kor_ben_por_ewe_mcd_bat_ctl_sod_mao_mnd_fre_tsw_lat_chh_dut_urd_glc_rus_qcu_ger_nor_afr_ses_amh_grk_anl_krd_tag_alb_dyu_guj_swt_jav_tha_sid_knd_tsn_moo_tur_svk_pan_aze_fbf_vie_gam_swa_akn_zul	-0.524515289971915	-1.24779840170194	0.215237604641435
655	tig_ita_ewe_mol_sod_hau_mlt_afr_aze_uzb_tsn_mly_moo_ctl_ger_bsq_grk_anl_dgb_cnt_nor_ben_swa_svk_ses_scr_hun_bam_cic_est_pan_amr_geo_dut_ukr_bos_arw_chh_aeg_por_fin_igb_jav_lit_sun_jpn_knd_kor_bul_hin_xho_urd_tag_mcd_gam_bat_mnd_lat_dyu_alb_wly_glc_cze_rus_fre_qcu_pol_rom_prs_lda_heb_slo_amh_guj_ind_eng_akn_swe_fbf_mao_tha_owc_tml_yor_ven_azi_spa_krd_tur_tsw_vie_sid_swt_zul_bem	-0.461713439456146	-1.09731422803785	0.275337136690933
656	gam_rus_dgb_arw_heb_wly_tig_nor_aze_tur_yor_mao_moo_afr_guj_bsq_por_hau_tsn_cnt_ita_rom_ven_krd_bam_ctl_hun_zul_tsw_est_mol_owc_geo_bos_prs_dut_urd_sod_sid_scr_fin_ses_jav_fre_bat_jpn_knd_kor_glc_lat_akn_ger_mly_bul_amh_tag_mnd_ben_swt_swe_amr_hin_mcd_spa_svk_qcu_lit_ukr_slo_bem_anl_eng_aeg_grk_ind_pan_ewe_alb_cic_sun_tha_mlt_tml_fbf_dyu_uzb_pol_cze_azi_xho_vie_chh_igb_swa_lda	0.355964410344597	0.838454067602868	0.403925600246797
657	tig_cze_igb_urd_chh_gam_hau_pol_azi_uzb_tsw_mao_swt_ita_mcd_bsq_lit_aeg_ven_mnd_ukr_scr_bam_eng_lda_slo_hun_cic_tsn_est_arw_sod_geo_svk_bul_ger_spa_amr_mlt_rus_fin_fbf_bat_guj_ind_jpn_tml_kor_ctl_swe_ewe_grk_jav_dut_owc_tag_cnt_alb_bem_pan_heb_glc_ben_prs_por_qcu_afr_lat_rom_ses_sid_nor_anl_bos_sun_mol_akn_krd_dyu_mly_tha_amh_knd_yor_xho_tur_fre_hin_aze_zul_vie_wly_swa_dgb_moo	-0.224337199377379	-0.529982855634326	0.597386882438785
658	sod_afr_yor_mol_chh_heb_amh_eng_uzb_azi_bem_mao_swa_swe_prs_bsq_krd_tig_swt_mnd_ita_por_xho_slo_moo_ger_est_tsw_ewe_hun_alb_anl_geo_bos_mcd_arw_ctl_hau_wly_fre_fin_ven_tag_guj_jav_jpn_knd_kor_bul_svk_dyu_pan_bat_spa_sid_ind_cnt_rom_tsn_lit_owc_rus_grk_cze_urd_qcu_nor_pol_ben_zul_gam_hin_aeg_lat_sun_scr_bam_glc_cic_mly_tha_mlt_tml_fbf_lda_aze_dut_ukr_tur_dgb_vie_amr_ses_akn_igb	-1.21025774294882	-3.0015029707347	0.00344916739074677
659	mlt_ita_lda_por_owc_wly_sid_arw_aze_uzb_yor_jav_swt_bul_nor_bsq_grk_heb_xho_mnd_lat_prs_tsn_ctl_ses_guj_fin_dgb_swa_hun_alb_anl_geo_hin_ben_ukr_dut_tig_sod_swe_est_bem_bat_scr_sun_jpn_tml_kor_pol_fre_igb_afr_tag_rus_hau_mly_cnt_spa_zul_krd_aeg_pan_cze_slo_eng_qcu_mcd_ger_mol_dyu_amr_glc_chh_rom_mao_bos_moo_urd_ewe_ind_tha_amh_knd_fbf_bam_azi_lit_svk_tur_tsw_vie_gam_akn_cic_ven	0.158045990693	0.372313892661106	0.710506234521144
660	sid_mcd_lda_fre_amh_hau_owc_swe_azi_uzb_ewe_tag_xho_pol_nor_bsq_lit_tig_bam_mnd_dut_svk_igb_guj_ven_pan_fin_tsw_bem_hun_mol_aeg_geo_grk_spa_bos_lat_wly_chh_krd_est_moo_bat_rus_mly_jpn_tml_kor_ctl_alb_cic_por_sun_scr_amr_jav_cnt_hin_swt_ger_sod_rom_ita_slo_prs_qcu_afr_ben_glc_akn_mlt_cze_heb_ukr_mao_bul_dyu_urd_dgb_ind_tha_anl_knd_ses_swa_tur_eng_arw_aze_zul_vie_gam_fbf_yor_tsn	0.0689696346325734	0.162361027306505	0.871373810208365
661	chh_slo_lda_bos_wly_anl_hau_bul_azi_tur_ewe_sun_cic_ctl_pol_bsq_guj_mlt_fbf_cnt_krd_por_yor_ita_xho_nor_fin_dyu_igb_est_ben_gam_geo_hin_eng_glc_grk_tig_owc_mcd_hun_dgb_bat_swe_ind_jpn_tml_kor_svk_rom_zul_dut_tag_mol_amh_jav_mnd_urd_ses_lat_heb_scr_rus_afr_arw_qcu_spa_ger_lit_bam_amr_pan_aeg_alb_mao_prs_bem_cze_akn_mly_tha_sod_knd_swt_swa_uzb_fre_ukr_aze_tsw_vie_sid_tsn_moo_ven	0.0369173889492505	0.0868932671536181	0.930943167963215
662	amh_arw_swa_lit_amr_owc_hau_bos_tur_azi_igb_mao_swt_afr_ita_bsq_pol_sod_zul_cnt_alb_hin_dgb_pan_lda_prs_est_ses_fbf_fin_slo_heb_geo_rom_glc_nor_spa_anl_wly_svk_hun_tsw_jav_krd_bat_jpn_tml_kor_rus_ger_ewe_dut_tag_ctl_tig_ind_mnd_bul_yor_eng_chh_grk_mcd_urd_swe_qcu_por_scr_fre_dyu_aeg_mol_sid_lat_mly_ben_xho_cze_bem_sun_tha_mlt_knd_akn_cic_uzb_ukr_guj_aze_moo_vie_gam_tsn_ven_bam	0.121890630341853	0.287185559295793	0.774609151916389
663	owc_por_xho_prs_mlt_heb_chh_mol_uzb_azi_dgb_sun_tsn_arw_fre_bsq_swe_aeg_swa_mnd_spa_ita_yor_cze_swt_bos_est_ven_zul_hun_mcd_anl_geo_eng_glc_rus_svk_hau_gam_dut_fin_cic_mly_pol_jav_jpn_tml_kor_grk_pan_bam_lat_mao_rom_amr_ind_cnt_hin_ses_slo_wly_ben_alb_ctl_guj_qcu_afr_urd_nor_dyu_sod_krd_amh_ukr_tag_scr_igb_bul_akn_bat_tha_sid_knd_fbf_lda_tur_lit_ger_aze_moo_vie_tig_tsw_ewe_bem	-0.328197501600914	-0.776360804502631	0.439506024608567
664	aeg_svk_yor_scr_sod_amr_tig_arw_azi_uzb_tsn_bat_ven_bos_rom_bsq_bul_hau_swa_mnd_alb_urd_akn_pan_lda_lat_hun_ses_ewe_fin_spa_amh_geo_krd_ctl_slo_guj_heb_owc_swe_est_igb_mly_hin_sun_jpn_tml_kor_mol_por_swt_prs_jav_mcd_chh_mao_cnt_rus_moo_lit_wly_fre_ben_cze_grk_qcu_glc_ita_dut_dyu_anl_afr_sid_eng_tag_pol_zul_ger_dgb_ind_tha_gam_knd_bem_bam_tur_nor_ukr_aze_cic_vie_mlt_fbf_xho_tsw	-0.270662896654526	-0.640063650852764	0.52370499689442
665	heb_grk_tsn_svk_wly_aeg_gam_scr_tur_aze_bem_ind_igb_por_guj_bsq_krd_sid_ven_mnd_ukr_lit_ewe_eng_xho_dut_est_yor_dgb_hun_rus_hau_geo_ger_rom_bul_ita_amr_sod_prs_fin_akn_sun_fre_tag_jpn_knd_kor_mol_mcd_cic_cze_bat_lat_anl_mao_cnt_ben_ses_pol_mlt_urd_slo_hin_glc_qcu_afr_swe_ctl_tsw_chh_nor_amh_spa_jav_alb_lda_bos_swa_mly_tha_tig_tml_fbf_zul_uzb_arw_pan_azi_moo_vie_owc_bam_swt_dyu	-0.615647773517889	-1.4701562610979	0.144894599838604
666	tig_ita_igb_slo_sod_mlt_aeg_ctl_uzb_tur_dgb_bat_ven_swe_rom_bsq_por_hau_bam_mnd_mol_pol_ses_ger_swt_cze_est_swa_tsw_fin_pan_amr_geo_urd_svk_bul_glc_anl_sid_ben_hun_xho_mly_nor_jav_jpn_knd_kor_fre_bos_dyu_eng_ind_grk_amh_mao_cnt_mcd_fbf_dut_owc_afr_arw_spa_rus_qcu_scr_hin_ukr_cic_gam_lit_chh_krd_tag_alb_yor_guj_zul_sun_tha_wly_tml_ewe_lda_azi_lat_prs_aze_bem_vie_heb_moo_tsn_akn	-0.595408999079465	-1.42163594840245	0.158476846119065
667	chh_pan_fbf_fre_gam_amh_amr_dut_aze_azi_swt_mao_ewe_spa_glc_bsq_mol_sid_moo_mnd_lat_mcd_igb_ita_tsw_scr_hun_ven_swa_fin_pol_sod_geo_guj_krd_ctl_rom_hau_mlt_alb_est_yor_sun_swe_jav_jpn_tml_kor_arw_ger_cic_por_tag_urd_owc_bat_cnt_nor_akn_rus_wly_lit_afr_bos_svk_qcu_hin_cze_ukr_bam_heb_eng_aeg_slo_ind_prs_xho_ben_bem_mly_tha_anl_knd_zul_tsn_tur_bul_grk_uzb_dyu_vie_tig_ses_lda_dgb	-0.506349321365053	-1.20434882278455	0.231510929679853
668	heb_ukr_dgb_svk_sod_hau_amr_prs_tur_uzb_tsw_sun_cic_urd_ger_bsq_spa_gam_ses_cnt_alb_nor_moo_bul_dyu_cze_fin_fbf_swa_est_krd_chh_geo_afr_ben_pan_mol_tig_mlt_rus_hun_tsn_bat_lat_tag_jpn_tml_kor_hin_grk_xho_swe_mao_guj_anl_jav_mnd_dut_bam_eng_aeg_lit_fre_ctl_ita_qcu_arw_scr_bos_ewe_sid_glc_amh_slo_ind_rom_swt_mcd_zul_mly_tha_wly_knd_akn_bem_azi_pol_por_aze_igb_vie_owc_lda_yor_ven	0.00693651418289223	0.0163411710986836	0.986997218432777
669	gam_grk_lda_por_heb_mlt_anl_ukr_uzb_azi_ses_jav_fbf_pol_ita_bsq_afr_aeg_bem_cnt_glc_prs_yor_swe_swt_pan_fin_zul_tsw_est_eng_owc_geo_rus_mol_ger_ben_hau_wly_krd_hun_tsn_tag_lit_bat_jpn_tml_kor_lat_urd_moo_scr_mly_hin_sod_ind_mnd_dut_dyu_bos_amh_bul_ctl_slo_cze_qcu_arw_fre_spa_bam_amr_mcd_chh_nor_mao_rom_igb_guj_ewe_sun_tha_tig_knd_dgb_xho_aze_alb_svk_tur_cic_vie_sid_akn_swa_ven	-0.0063627636587659	-0.0149870568898805	0.988074611146915
670	owc_glc_bem_fre_sid_amr_hau_por_uzb_azi_igb_tag_dyu_swe_urd_bsq_guj_gam_tsw_cnt_alb_pol_swt_arw_zul_ger_est_bam_tsn_hun_lit_heb_geo_slo_hin_mol_ita_amh_chh_eng_fin_dgb_sun_krd_ind_jpn_knd_kor_prs_scr_lda_mcd_bat_grk_sod_mao_mnd_rus_moo_bos_mlt_spa_ukr_lat_dut_qcu_pan_ben_rom_yor_wly_cze_aeg_ctl_mly_nor_ven_svk_xho_jav_tha_tig_tml_akn_fbf_tur_afr_bul_aze_swa_vie_anl_ses_ewe_cic	0.0164759647368114	0.038799755146328	0.969133208766379
671	chh_ctl_bem_mol_owc_amr_amh_por_azi_aze_bam_mly_dgb_bul_afr_bsq_alb_sid_cic_mnd_grk_hin_tsn_glc_akn_slo_est_tsw_xho_hun_bos_wly_geo_scr_spa_guj_rus_hau_anl_lat_fin_igb_ind_prs_sun_jpn_tml_kor_dut_ita_ses_nor_mao_ukr_heb_jav_cnt_eng_zul_lit_sod_swe_pol_rom_svk_qcu_ger_krd_arw_swa_gam_pan_aeg_fre_tag_mcd_lda_cze_swt_bat_tha_mlt_knd_moo_yor_tur_ben_urd_uzb_fbf_vie_tig_ven_ewe_dyu	-0.281344591623418	-0.666137959458136	0.50697197254905
672	hau_krd_yor_pol_mlt_aeg_sod_ben_uzb_aze_cic_mao_dgb_mcd_ita_bsq_por_amh_tsw_mnd_nor_prs_swt_grk_moo_lat_fin_ven_akn_est_cze_tig_geo_arw_alb_scr_spa_chh_wly_afr_hun_swa_mly_rus_jav_jpn_tml_kor_eng_bos_bem_fre_sun_mol_owc_ind_cnt_svk_dyu_glc_amr_hin_pan_bul_ger_qcu_dut_ctl_rom_lda_sid_urd_heb_lit_tag_guj_ewe_slo_fbf_bat_tha_gam_knd_bam_xho_tur_swe_ukr_azi_igb_vie_anl_tsn_ses_zul	-0.125247112649608	-0.295155448299787	0.768533056838162
673	hau_prs_swa_svk_owc_mlt_heb_ctl_uzb_aze_swt_bat_xho_fre_ita_bsq_cze_chh_moo_cnt_pan_dut_tsn_hin_zul_mcd_hun_cic_bam_est_arw_tig_geo_swe_bos_eng_nor_anl_sod_slo_fin_fbf_mao_rus_jav_jpn_knd_kor_urd_ger_dgb_alb_sun_glc_aeg_ind_mnd_rom_lda_bul_sid_grk_spa_mol_ukr_qcu_lit_krd_guj_ven_wly_scr_amr_por_tag_pol_tsw_afr_yor_mly_tha_gam_tml_dyu_akn_tur_ben_lat_azi_bem_vie_amh_ses_igb_ewe	-0.128105899912443	-0.30223109566842	0.763150784417747
674	heb_svk_lda_mcd_gam_tig_aeg_afr_azi_tur_cic_mly_swt_urd_fre_bsq_mol_amr_tsn_mnd_scr_grk_ses_arw_zul_rom_est_akn_dyu_hun_nor_hau_geo_bul_glc_alb_swe_owc_sid_ger_fin_bam_sun_krd_bat_jpn_knd_kor_lat_dut_yor_rus_jav_pan_amh_ind_cnt_spa_ven_lit_wly_ita_slo_ukr_eng_qcu_cze_guj_ctl_xho_sod_hin_chh_prs_mao_ben_fbf_pol_swa_tag_tha_anl_tml_moo_ewe_uzb_por_bos_aze_igb_vie_mlt_dgb_tsw_bem	-0.714317608398904	-1.71152398244995	0.0903176340415507
675	amh_mcd_bem_slo_anl_hau_owc_krd_tur_aze_xho_tag_tsn_svk_eng_bsq_dut_aeg_yor_cnt_lit_afr_dyu_arw_cic_alb_est_tsw_igb_hun_swe_amr_geo_ben_ger_guj_bul_heb_chh_spa_fin_ewe_jav_nor_sun_jpn_tml_kor_urd_pol_ses_mol_mly_lat_sod_mao_mnd_pan_fbf_prs_tig_rus_bos_rom_grk_qcu_ita_scr_ukr_swt_gam_ctl_wly_glc_ind_fre_akn_cze_bam_bat_tha_sid_knd_zul_ven_azi_hin_por_uzb_dgb_vie_mlt_lda_moo_swa	-0.322404231384691	-0.763901018992328	0.446859966588665
676	owc_mcd_fbf_ger_amr_heb_tig_dut_tur_uzb_tsw_mly_zul_bos_arw_bsq_scr_anl_ewe_mnd_alb_fre_moo_por_igb_lat_fin_ses_tsn_est_grk_chh_geo_ctl_prs_rus_cze_aeg_mlt_glc_hun_swa_tag_nor_sun_jpn_tml_kor_svk_ukr_dyu_guj_mao_ita_gam_bat_cnt_eng_cic_pan_sod_hin_spa_swe_rom_qcu_krd_urd_pol_ven_amh_bul_hau_lit_jav_ben_yor_mol_xho_ind_tha_wly_knd_akn_bem_azi_slo_afr_aze_bam_vie_sid_lda_swt_dgb	-0.0662220643457688	-0.155933546141183	0.876423380783158
677	amr_slo_xho_afr_sod_amh_hau_glc_azi_aze_tsn_bat_cic_por_arw_bsq_svk_sid_ven_cnt_scr_mcd_tsw_mol_yor_ger_fin_swt_bem_est_krd_chh_geo_prs_fre_cze_bos_mlt_heb_ctl_hun_akn_jav_grk_tag_jpn_knd_kor_eng_pol_ewe_guj_mao_ita_gam_ind_mnd_rom_lda_nor_wly_lat_pan_urd_alb_qcu_ben_dut_ukr_bam_anl_rus_owc_spa_sun_bul_swa_lit_ses_mly_tha_tig_tml_moo_dyu_tur_hin_swe_uzb_igb_vie_aeg_fbf_zul_dgb	-0.427448367108876	-1.01791405689151	0.311359605671036
678	amh_ctl_ses_hin_owc_aeg_gam_cze_uzb_azi_akn_jav_ven_scr_guj_bsq_ita_anl_yor_mnd_arw_bos_swt_krd_bem_mol_hun_tsw_dyu_fin_lit_hau_geo_pan_spa_rus_ukr_amr_wly_grk_est_fbf_mao_prs_mly_jpn_knd_kor_lat_afr_zul_ben_sun_ger_sod_tag_cnt_dut_swa_fre_mlt_slo_nor_rom_bul_qcu_swe_alb_svk_tsn_sid_eng_heb_pol_ind_glc_igb_mcd_moo_bat_tha_tig_tml_lda_xho_tur_urd_por_aze_bam_vie_chh_cic_dgb_ewe	-0.163347169848801	-0.385638831394148	0.700644877196212
679	owc_spa_moo_krd_tig_aeg_amr_lit_aze_tur_cic_tag_bem_fre_eng_bsq_afr_chh_tsn_cnt_pol_grk_swa_ita_igb_slo_hun_bam_ven_est_ger_amh_geo_ctl_urd_nor_rus_mlt_sod_pan_fin_dgb_mly_bul_sun_jpn_tml_kor_cze_svk_xho_lat_bat_mol_wly_jav_mnd_dut_fbf_ukr_hau_prs_arw_bos_glc_qcu_ben_swe_scr_zul_heb_mcd_gam_por_mao_alb_yor_guj_lda_ind_tha_sid_knd_ses_akn_uzb_rom_hin_azi_ewe_vie_anl_dyu_swt_tsw	-0.5713446288386	-1.3642505614318	0.175781106028111
680	mlt_spa_fbf_glc_chh_heb_hau_urd_uzb_azi_ses_ind_ven_pan_pol_bsq_rus_anl_bem_cnt_por_scr_dgb_mcd_tsw_fre_fin_swt_akn_est_swe_aeg_geo_alb_prs_hin_bul_amh_sid_mol_hun_dyu_mao_ctl_tag_jpn_knd_kor_lat_afr_lda_slo_mly_guj_sod_bat_mnd_ukr_xho_bos_gam_cze_svk_arw_nor_qcu_rom_eng_lit_igb_owc_ben_amr_dut_sun_ita_ewe_krd_cic_jav_tha_wly_tml_zul_swa_tur_ger_grk_aze_bam_vie_tig_yor_moo_tsn	-0.430889449945772	-1.02314250824705	0.308894529462344
681	anl_prs_igb_ger_wly_aeg_chh_mol_uzb_azi_tsw_mao_swa_arw_rus_bsq_alb_tig_tsn_mnd_por_spa_ewe_urd_xho_ben_fin_ven_dgb_est_glc_sid_geo_dut_slo_ukr_bul_amh_sod_pol_hun_akn_sun_cze_ind_jpn_knd_kor_lat_ctl_moo_lit_bat_mcd_heb_tag_cnt_eng_bam_bos_amr_svk_nor_krd_scr_qcu_guj_swe_pan_dyu_hau_rom_mlt_afr_jav_ita_bem_fre_swt_mly_tha_gam_tml_zul_lda_aze_hin_grk_tur_fbf_vie_owc_ses_yor_cic	0.497779321368959	1.17458122587432	0.243161105923986
682	aeg_dut_cic_pol_mlt_wly_anl_slo_tur_azi_bem_mao_ewe_ctl_bul_bsq_bos_heb_akn_cnt_alb_grk_ses_mol_swt_ger_hun_dyu_igb_fin_nor_sod_geo_svk_lat_guj_ita_chh_gam_prs_est_dgb_mly_mcd_jav_jpn_tml_kor_krd_scr_moo_pan_sun_rus_owc_bat_mnd_rom_swa_lit_tig_arw_spa_eng_cze_qcu_afr_fre_ben_yor_hau_glc_amr_por_ind_ukr_lda_hin_tsn_tag_tha_amh_knd_tsw_ven_aze_swe_urd_uzb_fbf_vie_sid_zul_bam_xho	-0.293233800650072	-0.692686963481088	0.490232126158767
683	anl_krd_akn_lit_sod_chh_aeg_rus_aze_uzb_dgb_bat_tsw_glc_urd_bsq_alb_mlt_swt_cnt_por_hin_igb_rom_moo_swe_hun_zul_dyu_fin_ben_wly_geo_lat_grk_nor_ukr_amr_amh_ctl_est_fbf_sun_svk_ind_jpn_knd_kor_fre_ita_cic_scr_mly_ger_sid_mao_mnd_prs_bam_arw_tig_guj_bul_mcd_bos_qcu_eng_slo_dut_tsn_hau_afr_heb_cze_tag_spa_ses_pol_swa_jav_tha_owc_tml_bem_yor_azi_pan_mol_tur_xho_vie_gam_ven_lda_ewe	-0.255952504112869	-0.604873716577317	0.546735956044831
684	chh_bos_swt_ctl_amh_hau_heb_pan_tur_uzb_dgb_sun_ven_slo_krd_bsq_nor_gam_cic_cnt_spa_svk_moo_lit_fbf_pol_hun_ewe_dyu_est_prs_tig_geo_ben_dut_cze_ukr_mlt_wly_arw_fin_akn_jav_hin_bat_jpn_knd_kor_mol_bul_yor_eng_tag_fre_owc_mly_mnd_grk_swa_glc_sod_rus_por_lat_urd_qcu_ger_swe_scr_zul_sid_mcd_amr_guj_ind_rom_ses_ita_xho_mao_tha_anl_tml_tsn_bam_aze_afr_alb_azi_lda_vie_aeg_bem_tsw_igb	-0.819174121841912	-1.97818632191389	0.0508669499669162
685	hau_ben_igb_slo_amr_sod_gam_spa_aze_uzb_tsn_bat_ewe_urd_mcd_bsq_krd_chh_swa_mnd_bos_alb_dyu_eng_ven_lit_est_swt_dgb_hun_pan_aeg_geo_cze_rom_fre_lat_amh_anl_ita_fin_ses_mly_ger_jav_jpn_knd_kor_svk_prs_tsw_arw_ind_glc_sid_sun_cnt_pol_bem_bul_tig_hin_scr_mol_ukr_qcu_dut_ctl_nor_cic_owc_rus_mlt_por_mao_grk_moo_guj_lda_tag_tha_heb_tml_bam_yor_azi_swe_afr_tur_xho_vie_wly_fbf_akn_zul	-0.442576868746352	-1.050684641838	0.296126017760141
686	owc_slo_dyu_bul_hau_chh_gam_grk_tur_aze_zul_tag_yor_glc_pol_bsq_krd_amr_lda_mnd_lat_mol_dgb_por_moo_arw_fin_tsn_swa_hun_bos_anl_geo_pan_prs_urd_ger_amh_heb_ctl_est_igb_bat_svk_jav_jpn_tml_kor_swe_guj_ewe_dut_sun_mcd_sod_ind_cnt_rus_bam_hin_aeg_afr_eng_rom_lit_qcu_scr_ben_fre_swt_sid_ukr_mlt_nor_mao_spa_tsw_alb_ses_mly_tha_wly_knd_xho_fbf_uzb_cze_ita_azi_bem_vie_tig_akn_cic_ven	-0.287532049235956	-0.680803101052173	0.497687657443764
687	aeg_urd_moo_spa_tig_gam_anl_pol_azi_tur_swt_tag_cic_fre_rom_bsq_por_wly_dgb_mnd_cze_bos_ses_nor_igb_rus_hun_akn_zul_est_ben_heb_geo_lit_svk_arw_ukr_hau_amh_dut_fin_tsw_ind_eng_bat_jpn_tml_kor_afr_krd_yor_slo_mao_hin_sid_jav_cnt_grk_xho_glc_amr_ita_pan_guj_scr_qcu_mcd_lat_ctl_bam_mlt_alb_chh_prs_mly_ger_tsn_bul_dyu_sun_tha_owc_knd_ewe_lda_uzb_mol_swe_aze_ven_vie_sod_bem_fbf_swa	-0.525169640483675	-1.24968523945261	0.214550387471515
688	anl_arw_ven_pol_amr_sod_mlt_ita_azi_uzb_bam_mly_fbf_nor_bul_bsq_cze_sid_zul_mnd_ukr_bos_yor_ben_tsn_urd_fin_ewe_moo_est_rom_owc_geo_hin_scr_krd_alb_tig_gam_por_hun_swa_mao_slo_jav_jpn_tml_kor_lit_fre_lda_eng_tag_mol_wly_bat_cnt_afr_swt_guj_amh_ctl_pan_mcd_prs_qcu_ger_dut_glc_igb_hau_grk_aeg_spa_ind_svk_akn_rus_ses_sun_tha_heb_knd_bem_cic_tur_lat_swe_aze_xho_vie_chh_dyu_dgb_tsw	0.00500932820508024	0.0118094051993952	0.990602973602652
689	gam_grk_ewe_hin_chh_aeg_amh_spa_aze_azi_dgb_mly_swa_prs_swe_bsq_rus_heb_bem_mnd_rom_nor_dyu_fre_ven_slo_hun_zul_tsw_est_ukr_sod_geo_glc_mcd_afr_ger_wly_tig_krd_fin_lda_ind_ita_mao_jpn_knd_kor_guj_urd_tsn_lat_bat_bul_owc_jav_cnt_ctl_ses_scr_amr_lit_mol_eng_pan_qcu_svk_alb_por_swt_sid_bos_mlt_dut_tag_arw_bam_cze_yor_sun_tha_anl_tml_xho_akn_uzb_ben_pol_tur_igb_vie_hau_moo_cic_fbf	-0.573881782126537	-1.36818903108147	0.174549472432596
690	amh_krd_fbf_ukr_anl_chh_sod_hin_azi_uzb_xho_jav_ses_guj_swe_bsq_lat_hau_ven_mnd_ctl_urd_lda_bos_ewe_nor_hun_yor_zul_fin_pan_mlt_geo_glc_mcd_spa_dut_gam_amr_cze_est_tsn_bat_pol_tag_jpn_knd_kor_ger_arw_swa_rom_ind_ita_aeg_sun_cnt_svk_cic_lit_wly_bul_rus_fre_slo_qcu_grk_scr_mol_swt_tig_alb_owc_eng_mao_ben_igb_afr_bam_mly_tha_sid_tml_dyu_bem_aze_prs_por_tur_dgb_vie_heb_moo_akn_tsw	-0.361778841758202	-0.857405841876894	0.393424779928052
691	gam_ctl_bem_nor_anl_aeg_tig_swe_uzb_tur_dyu_tag_akn_mol_dut_bsq_grk_chh_moo_cnt_por_spa_fbf_arw_ses_alb_hun_dgb_yor_fin_ukr_amh_geo_lit_ger_rom_guj_heb_sod_pan_est_lda_jav_ben_mao_jpn_knd_kor_scr_cze_zul_bos_bat_ita_sid_sun_mnd_eng_bam_rus_wly_krd_glc_slo_prs_qcu_urd_hin_afr_ven_owc_lat_mlt_bul_mly_pol_tsn_mcd_swt_ind_tha_hau_tml_tsw_ewe_azi_svk_fre_aze_cic_vie_amr_igb_swa_xho	0.127718442257628	0.300515370218416	0.764454838040988
692	chh_urd_swt_ger_gam_wly_heb_guj_tur_aze_xho_mly_zul_rus_afr_bsq_hin_owc_ven_mnd_nor_bul_lda_ita_dgb_glc_fin_tsn_bam_hun_bos_sod_geo_scr_por_rom_ukr_sid_mlt_ctl_est_akn_tag_pol_sun_jpn_knd_kor_dut_prs_fbf_ben_bat_mcd_amr_jav_cnt_lit_ses_fre_amh_eng_spa_arw_alb_qcu_grk_swe_cze_moo_hau_mol_aeg_svk_ind_slo_cic_krd_swa_mao_tha_anl_tml_yor_tsw_azi_lat_pan_uzb_bem_vie_tig_igb_dyu_ewe	-0.197813071088648	-0.46682293917363	0.641718352778899
693	anl_eng_swa_rus_mlt_tig_sod_krd_uzb_tur_yor_tag_tsn_spa_pan_bsq_glc_sid_lda_mnd_hin_dut_xho_bos_bem_arw_est_akn_tsw_hun_guj_heb_geo_slo_lit_ita_ger_amr_aeg_pol_fin_zul_mly_prs_mao_jpn_tml_kor_ctl_afr_dgb_bul_jav_swe_chh_sun_cnt_por_moo_ben_owc_mcd_scr_cze_urd_qcu_nor_mol_fre_swt_hau_rom_gam_ukr_ind_grk_ven_svk_dyu_bat_tha_wly_knd_ewe_igb_azi_alb_lat_aze_ses_vie_amh_fbf_cic_bam	-0.916646339224713	-2.22149360292781	0.0287440184294865
694	amh_pan_cic_fre_aeg_amr_chh_dut_azi_tur_dyu_mly_ewe_eng_glc_bsq_swe_tig_bem_cnt_afr_bos_swa_svk_igb_prs_fin_dgb_lda_hun_urd_hau_geo_bul_ita_arw_spa_heb_gam_scr_est_tsn_tag_pol_jav_jpn_tml_kor_alb_lat_ven_por_bat_mcd_mlt_sun_mnd_grk_xho_krd_owc_mol_ukr_ger_hin_qcu_ctl_rus_nor_fbf_wly_slo_sod_rom_mao_guj_akn_cze_zul_ind_tha_anl_knd_swt_ses_uzb_lit_ben_aze_bam_vie_sid_moo_tsw_yor	0.253802696126252	0.59749448397655	0.551629361403915
695	wly_lat_bam_slo_anl_tig_chh_lit_azi_aze_moo_tag_fbf_bul_rom_bsq_glc_gam_zul_cnt_arw_ben_ewe_cze_cic_mcd_hun_ven_bem_fin_hin_heb_geo_prs_rus_scr_urd_owc_amr_alb_est_tsn_bat_svk_sun_jpn_tml_kor_afr_pan_tsw_ita_mly_ctl_aeg_jav_mnd_grk_swt_por_sid_swe_fre_krd_spa_qcu_bos_guj_nor_swa_mlt_dut_hau_ger_mao_ukr_yor_pol_igb_ind_tha_sod_knd_xho_dyu_tur_mol_eng_uzb_dgb_vie_amh_ses_akn_lda	0.179257165821828	0.421740825380713	0.674187468738969
696	hau_glc_igb_ctl_chh_wly_owc_guj_tur_uzb_dgb_bat_ses_grk_bos_bsq_krd_amr_xho_cnt_alb_nor_fbf_ben_bem_bul_fin_moo_swa_est_lat_amh_geo_afr_cze_arw_hin_tig_heb_urd_hun_bam_ind_spa_mao_jpn_knd_kor_pan_mcd_ven_prs_mly_rus_anl_jav_mnd_ukr_tsn_ger_mlt_svk_mol_rom_slo_qcu_scr_por_swe_swt_sid_pol_aeg_lit_tag_dut_ewe_ita_akn_sun_tha_sod_tml_dyu_lda_azi_fre_eng_aze_tsw_vie_gam_cic_yor_zul	-0.165435624441947	-0.390773777494802	0.696858202383927
697	amr_arw_swa_afr_chh_aeg_sid_pan_tur_uzb_bem_mao_akn_ben_ctl_bsq_bul_amh_igb_cnt_krd_pol_dyu_hin_moo_eng_hun_lda_zul_est_scr_heb_geo_mcd_ukr_prs_fre_tig_gam_rus_fin_ven_tag_bos_ind_jpn_tml_kor_mol_swe_dgb_ger_sun_glc_mlt_bat_mnd_ita_xho_alb_wly_dut_por_cze_lit_qcu_guj_spa_svk_cic_owc_lat_hau_slo_mly_grk_ewe_nor_fbf_jav_tha_sod_knd_tsw_tsn_azi_rom_urd_aze_swt_vie_anl_ses_bam_yor	-1.10287637192968	-2.71024818065777	0.00800605766660122
698	wly_rus_ewe_ctl_mlt_gam_hau_swe_aze_azi_ses_mly_fbf_urd_prs_bsq_mcd_amr_ven_cnt_nor_scr_bam_krd_tsw_alb_fin_tsn_bem_hun_ita_heb_geo_pol_glc_ukr_slo_tig_sid_ben_est_cic_mao_eng_jav_jpn_tml_kor_bul_lat_moo_bos_ind_fre_chh_tag_mnd_rom_akn_svk_amh_lit_mol_ger_dut_qcu_cze_guj_por_igb_owc_spa_anl_pan_sun_arw_dyu_afr_yor_bat_tha_aeg_knd_xho_swt_uzb_hin_grk_tur_swa_vie_sod_dgb_lda_zul	0.0473686103525884	0.111451273091757	0.911498690137335
699	gam_dut_zul_mcd_aeg_chh_sid_fre_tur_azi_bem_bat_ven_bul_afr_bsq_pan_mlt_tsn_mnd_pol_lit_dgb_rus_swa_cze_est_swt_xho_fin_spa_tig_geo_glc_rom_ger_arw_amr_amh_lat_hun_igb_tag_hin_mly_jpn_tml_kor_bos_ita_fbf_urd_mao_svk_owc_sun_cnt_nor_tsw_ukr_wly_grk_ctl_alb_mol_qcu_eng_slo_prs_yor_heb_scr_sod_krd_jav_guj_ses_ben_akn_ind_tha_hau_knd_lda_dyu_aze_por_swe_uzb_cic_vie_anl_bam_moo_ewe	0.00360473476161488	0.00850026388706805	0.993236059977602
700	owc_krd_ses_bos_tig_amh_gam_ben_aze_uzb_lda_mly_yor_cze_scr_bsq_hin_wly_dyu_cnt_por_mcd_tsn_urd_xho_pan_hun_dgb_swa_fin_dut_chh_geo_ger_prs_rom_fre_sod_amr_ita_est_tsw_sun_swe_tag_jpn_knd_kor_ctl_guj_swt_afr_ind_arw_anl_jav_mnd_pol_akn_glc_sid_bul_rus_lit_eng_qcu_spa_nor_svk_zul_heb_ukr_aeg_mol_mao_grk_ewe_slo_bem_bat_tha_mlt_tml_bam_cic_tur_alb_lat_azi_moo_vie_hau_igb_fbf_ven	0.00768583834647972	0.0180900518882457	0.985605768040205
701	sid_scr_bam_prs_owc_heb_amr_rom_azi_tur_moo_sun_bem_pan_swe_bsq_pol_wly_ewe_cnt_ger_rus_tsw_cze_dgb_glc_hun_ses_yor_fin_alb_anl_geo_por_arw_mcd_lat_mlt_chh_bul_est_zul_mly_dut_bat_jpn_tml_kor_fre_slo_fbf_svk_jav_afr_tig_ind_mnd_bos_akn_guj_hau_eng_mol_ben_nor_qcu_spa_hin_ukr_igb_gam_ita_sod_ctl_mao_lit_tsn_krd_cic_tag_tha_aeg_knd_swt_lda_aze_urd_grk_uzb_dyu_vie_amh_xho_ven_swa	-0.760768500829036	-1.82974293864689	0.070492214655058
702	wly_fre_xho_lit_hau_amh_tig_spa_uzb_aze_bem_mly_igb_slo_ctl_bsq_bul_sid_dyu_mnd_urd_swe_lda_guj_tsn_glc_fin_swa_zul_hun_afr_sod_geo_arw_pol_cze_grk_anl_amr_alb_est_cic_sun_pan_mao_jpn_knd_kor_dut_krd_yor_scr_ind_ita_mlt_jav_cnt_eng_dgb_ben_owc_mcd_prs_por_bos_qcu_lat_rus_mol_moo_aeg_ukr_gam_rom_bat_hin_ewe_nor_bam_tag_tha_chh_tml_ven_swt_tur_ger_svk_azi_ses_vie_heb_akn_fbf_tsw	-0.423102631572459	-1.0066647014457	0.316707964475733
703	tig_bul_xho_lat_heb_amr_owc_rom_aze_azi_dyu_mly_lda_arw_grk_bsq_ben_aeg_igb_mnd_por_pan_moo_alb_fbf_swe_fin_cic_bam_est_ger_sod_geo_eng_svk_urd_glc_chh_wly_bos_hun_yor_sun_spa_jav_jpn_tml_kor_dut_pol_tsw_guj_bat_hin_gam_tag_cnt_rus_bem_ukr_anl_prs_afr_krd_ctl_qcu_ita_mcd_scr_swt_amh_lit_hau_fre_mao_slo_zul_mol_tsn_ind_tha_mlt_knd_ewe_akn_tur_nor_cze_uzb_dgb_vie_sid_ses_swa_ven	-0.0625864041846076	-0.147426755609991	0.883114335648271
704	sid_nor_akn_mcd_amr_amh_wly_guj_azi_uzb_lda_jav_tsw_rom_prs_bsq_eng_mlt_swa_mnd_lat_rus_ses_slo_bam_bul_est_moo_xho_fin_pol_gam_geo_swe_hin_glc_bos_chh_heb_spa_hun_zul_mao_pan_tag_jpn_knd_kor_dut_svk_yor_lit_ind_fre_tig_mly_cnt_por_cic_scr_owc_alb_ukr_krd_ger_qcu_afr_ben_grk_tsn_sod_mol_anl_cze_bat_ita_dyu_urd_swt_sun_tha_hau_tml_fbf_dgb_tur_arw_ctl_aze_bem_vie_aeg_ven_ewe_igb	-0.287018156019195	-0.679152740633665	0.498727867089307
705	sid_bos_ewe_mol_owc_hau_anl_guj_aze_uzb_tsn_mly_lda_swe_glc_bsq_eng_chh_swa_cnt_nor_krd_zul_lit_cic_slo_hun_igb_yor_fin_bul_aeg_geo_lat_ita_ctl_cze_amr_mlt_fre_est_swt_ind_hin_sun_jpn_knd_kor_rus_pan_bem_por_mao_arw_wly_bat_mnd_mcd_ses_alb_sod_scr_spa_afr_urd_qcu_rom_ben_ger_bam_amh_grk_gam_svk_tag_pol_moo_dut_ven_jav_tha_heb_tml_tsw_dyu_tur_ukr_prs_azi_fbf_vie_tig_dgb_akn_xho	-0.784141513273854	-1.88783998930513	0.062165282654531
706	amr_guj_ven_dut_hau_chh_sod_spa_uzb_tur_bam_mao_ewe_slo_bos_bsq_mcd_anl_swt_cnt_alb_hin_zul_scr_dyu_ukr_hun_igb_tsn_est_glc_heb_geo_cze_urd_nor_rom_sid_tig_pan_fin_yor_ind_fre_bat_jpn_knd_kor_ger_grk_lda_ctl_tag_swe_mlt_jav_mnd_eng_xho_arw_wly_prs_por_lat_svk_qcu_mol_lit_bul_moo_owc_rus_aeg_pol_sun_ita_akn_ben_bem_mly_tha_gam_tml_fbf_ses_aze_afr_krd_azi_cic_vie_amh_dgb_tsw_swa	-0.255532824386763	-0.603308000092517	0.547772404624836
707	tig_prs_dgb_urd_sid_amh_sod_swe_aze_azi_moo_mly_xho_mol_bos_bsq_pol_owc_yor_mnd_por_hin_ven_lat_zul_alb_est_dyu_bam_fin_pan_amr_geo_fre_eng_scr_arw_anl_chh_bul_hun_lda_jav_svk_mao_jpn_tml_kor_ger_rom_bem_dut_ind_glc_heb_bat_cnt_grk_swt_guj_hau_ukr_afr_slo_ben_qcu_mcd_ctl_krd_ewe_mlt_ita_gam_nor_tag_spa_swa_cze_fbf_sun_tha_wly_knd_igb_ses_uzb_rus_lit_tur_akn_vie_aeg_cic_tsw_tsn	0.185708842693751	0.437584056792142	0.66270238189612
708	mlt_lit_ven_glc_anl_gam_wly_alb_azi_aze_xho_mao_zul_slo_spa_bsq_rom_amr_akn_mnd_hin_afr_ewe_ctl_bam_ger_hun_dgb_igb_est_ita_owc_geo_rus_prs_scr_eng_heb_hau_dut_fin_fbf_ind_krd_sun_jpn_knd_kor_cze_swe_yor_urd_mly_bos_amh_bat_cnt_lat_swt_arw_aeg_bul_svk_guj_mol_qcu_nor_pol_mcd_dyu_chh_ukr_tig_fre_jav_por_moo_ben_cic_tag_tha_sid_tml_lda_bem_tur_grk_pan_uzb_tsw_vie_sod_tsn_swa_ses	-0.170376621588289	-0.402415010106016	0.688302080465625
709	anl_bos_moo_ita_heb_aeg_mlt_rom_azi_tur_tsn_jav_fbf_ger_ukr_bsq_cze_sod_tsw_mnd_spa_urd_igb_fre_dyu_lat_hun_swa_lda_fin_grk_amr_geo_lit_prs_bul_nor_chh_hau_krd_est_xho_mao_ben_ind_jpn_tml_kor_pol_ctl_bam_eng_sun_glc_gam_tag_cnt_scr_swt_rus_tig_arw_pan_slo_por_qcu_alb_swe_mol_ses_wly_svk_sid_afr_mly_mcd_zul_guj_yor_bat_tha_amh_knd_ewe_dgb_uzb_dut_hin_aze_akn_vie_owc_cic_bem_ven	-0.684454181982119	-1.64018971177928	0.104343967454939
710	sod_nor_fbf_guj_owc_amh_mlt_ben_aze_azi_moo_ind_tsw_cze_arw_bsq_hin_amr_swt_mnd_mcd_urd_bem_afr_ewe_ita_fin_xho_igb_est_rus_wly_geo_ger_lat_lit_alb_chh_sid_dut_hun_cic_mao_grk_jav_jpn_tml_kor_rom_svk_zul_por_tag_spa_heb_mly_cnt_glc_lda_pol_anl_eng_pan_bos_bul_qcu_swe_prs_krd_dyu_gam_mol_aeg_ukr_sun_slo_akn_fre_bam_bat_tha_tig_knd_tsn_yor_tur_scr_ctl_uzb_swa_vie_hau_ven_dgb_ses	0.0370736388531054	0.0873298079876295	0.930597123391321
711	sid_arw_bem_krd_wly_heb_sod_prs_tur_aze_xho_tag_ven_pan_bos_bsq_ben_amh_swt_mnd_rus_urd_igb_ukr_yor_ita_hun_akn_ewe_fin_rom_aeg_geo_mcd_dut_glc_hin_mlt_anl_ctl_est_tsn_sun_fre_jav_jpn_tml_kor_slo_lit_zul_alb_bat_eng_owc_mly_cnt_swe_ses_cze_hau_spa_ger_grk_guj_qcu_pol_bul_svk_tsw_amr_por_gam_afr_mao_lat_lda_mol_bam_ind_tha_chh_knd_dgb_fbf_uzb_scr_nor_azi_swa_vie_tig_cic_dyu_moo	-0.166071949614521	-0.392279918767645	0.695748974289809
712	heb_swe_bem_grk_sod_gam_wly_glc_azi_uzb_yor_sun_igb_pan_bos_bsq_guj_anl_ewe_cnt_afr_spa_tsw_bul_akn_fre_hun_bam_dgb_fin_krd_amh_geo_pol_por_ger_urd_amr_chh_slo_est_swt_bat_ben_mly_jpn_knd_kor_arw_eng_lda_ita_mao_lit_sid_jav_mnd_scr_dyu_ukr_hau_svk_prs_nor_hin_qcu_dut_mcd_alb_xho_mlt_ctl_owc_rus_ind_lat_cic_cze_fbf_tag_tha_aeg_tml_moo_swa_tur_rom_mol_aze_zul_vie_tig_ses_tsn_ven	-0.306210315855698	-0.72480291991886	0.470392616529874
713	amh_ukr_xho_fre_wly_sid_tig_urd_tur_azi_zul_mao_akn_grk_swe_bsq_ger_aeg_ses_mnd_nor_mol_ven_glc_dyu_bos_est_igb_fbf_hun_pol_anl_geo_ita_eng_ctl_scr_hau_sod_svk_fin_tsw_tag_spa_ind_jpn_knd_kor_ben_pan_swa_lat_sun_rus_gam_bat_cnt_krd_lda_por_heb_alb_lit_prs_hin_qcu_afr_slo_bul_tsn_mlt_cze_owc_guj_jav_dut_moo_mcd_dgb_mly_tha_amr_tml_yor_bam_uzb_rom_arw_aze_ewe_vie_chh_cic_swt_bem	-0.951439902752328	-2.30871079995949	0.0231750428363551
714	aeg_afr_dyu_pan_chh_gam_tig_ita_uzb_aze_dgb_jav_swa_svk_urd_bsq_ukr_wly_zul_mnd_arw_rus_tsn_pol_bem_prs_est_ewe_ven_hun_hin_anl_geo_mol_por_ctl_lit_mlt_owc_slo_fin_moo_tag_alb_bat_jpn_tml_kor_fre_bos_cic_ben_ind_dut_heb_sun_cnt_glc_bam_spa_amr_eng_krd_scr_lat_qcu_rom_swe_grk_fbf_amh_mcd_sid_ger_mao_bul_lda_nor_yor_mly_tha_hau_knd_tsw_swt_tur_guj_cze_azi_igb_vie_sod_xho_ses_akn	-0.610187770639456	-1.46125533807039	0.147315967521686
715	amh_nor_lda_pol_owc_chh_tig_mcd_azi_uzb_xho_mly_zul_dut_hin_bsq_guj_sod_moo_cnt_arw_spa_tsw_bos_dgb_glc_fin_fbf_tsn_hun_prs_amr_geo_swe_rom_mol_krd_hau_heb_fre_est_ses_tag_ukr_jav_jpn_tml_kor_slo_ben_cic_ger_sun_afr_mlt_mao_mnd_rus_yor_lit_wly_lat_ita_bul_por_qcu_cze_ctl_scr_dyu_gam_pan_sid_svk_ind_alb_ven_eng_ewe_bat_tha_anl_knd_swa_igb_tur_grk_urd_aze_bam_vie_aeg_akn_bem_swt	-0.705972680590879	-1.69878040333715	0.0927037302586771
716	wly_bos_tsw_grk_heb_amh_sid_bul_uzb_tur_ses_bat_yor_lat_ita_bsq_mol_owc_fbf_cnt_fre_cze_bam_glc_ewe_rus_est_ven_dgb_hun_rom_chh_geo_alb_svk_scr_ctl_tig_aeg_prs_fin_moo_mly_afr_tag_jpn_tml_kor_hin_spa_dyu_ukr_mao_urd_amr_ind_mnd_ben_igb_guj_gam_ger_lit_dut_pan_qcu_swe_krd_arw_xho_mlt_nor_sod_pol_jav_por_bem_slo_swa_sun_tha_anl_knd_tsn_swt_azi_eng_mcd_aze_akn_vie_hau_cic_zul_lda	-0.44744471306397	-1.06269410159577	0.290672410160559
717	heb_cze_yor_glc_sid_hau_amr_rus_tur_azi_fbf_tag_dgb_grk_nor_bsq_swe_sod_xho_cnt_fre_pol_moo_lat_swa_bos_hun_tsn_ses_est_ger_chh_geo_ben_scr_urd_hin_tig_anl_spa_fin_dyu_ind_ukr_jav_jpn_knd_kor_lit_alb_bem_svk_mly_guj_gam_bat_mnd_mcd_cic_prs_mlt_ita_eng_rom_ctl_qcu_pan_dut_por_zul_amh_arw_owc_krd_mao_afr_igb_bul_ven_sun_tha_aeg_tml_akn_bam_uzb_mol_slo_aze_ewe_vie_wly_tsw_lda_swt	-0.836622228741138	-2.01749688078621	0.0465258004027257
718	heb_prs_zul_lat_anl_sod_wly_guj_uzb_tur_fbf_bat_moo_scr_krd_bsq_swe_sid_bem_cnt_ita_fre_lda_mcd_dyu_cze_fin_tsw_swa_hun_rus_hau_geo_arw_alb_lit_ukr_chh_owc_por_est_yor_mly_ben_ind_jpn_tml_kor_slo_rom_swt_glc_mao_ctl_aeg_jav_mnd_spa_ewe_pol_gam_dut_hin_bos_eng_qcu_mol_grk_nor_igb_amh_bul_tig_afr_sun_urd_ses_svk_bam_tag_tha_mlt_knd_cic_dgb_azi_pan_ger_aze_ven_vie_amr_xho_akn_tsn	-0.217642708845758	-0.513824592020881	0.608593329617843
719	tig_lat_akn_ukr_mlt_amh_aeg_mol_tur_aze_swa_mao_igb_dut_pan_bsq_urd_wly_bam_cnt_svk_fre_tsw_krd_ven_grk_hun_bem_zul_fin_spa_amr_geo_nor_lit_cze_ita_heb_hau_hin_est_yor_ind_bul_mly_jpn_tml_kor_swe_ctl_moo_arw_bat_bos_chh_sun_mnd_rom_cic_afr_gam_eng_prs_ger_ben_qcu_por_rus_guj_tsn_sid_scr_anl_alb_tag_slo_ewe_pol_ses_jav_tha_owc_knd_fbf_dyu_azi_mcd_glc_uzb_dgb_vie_sod_lda_swt_xho	-0.160461218213962	-0.378499621990018	0.705922128196584
720	heb_mol_dyu_svk_owc_aeg_gam_cze_tur_aze_zul_mao_dgb_ita_grk_bsq_arw_anl_fbf_mnd_prs_eng_swt_pol_swa_bos_hun_ses_ewe_fin_dut_amh_geo_bul_ukr_lat_slo_hau_amr_ben_est_bam_sun_ger_tag_jpn_tml_kor_guj_rus_akn_ctl_jav_mcd_tig_bat_cnt_por_tsn_rom_chh_urd_fre_spa_krd_qcu_pan_hin_swe_bem_sod_lit_sid_scr_mly_afr_cic_glc_igb_ind_tha_mlt_knd_moo_lda_uzb_nor_alb_azi_tsw_vie_wly_xho_ven_yor	-0.543565577439874	-1.29402378450399	0.198861516318572
721	gam_slo_akn_pan_mlt_amr_chh_rus_tur_aze_ses_jav_igb_rom_ben_bsq_mcd_tig_ewe_mnd_pol_svk_tsw_mol_ven_nor_fin_yor_zul_hun_cze_wly_geo_alb_guj_ukr_hin_heb_anl_lit_est_bem_tag_dut_ind_jpn_knd_kor_glc_krd_cic_swe_bat_bos_amh_mly_cnt_afr_swa_scr_sid_spa_prs_ita_bul_qcu_urd_fre_ctl_xho_owc_lat_aeg_arw_mao_por_swt_ger_fbf_sun_tha_hau_tml_dgb_dyu_uzb_eng_grk_azi_moo_vie_sod_lda_bam_tsn	-0.264451716335408	-0.625192639119867	0.533375708840178
722	gam_urd_tsw_swe_sid_hau_sod_eng_tur_uzb_dyu_bat_bam_afr_krd_bsq_ctl_tig_ven_cnt_pol_alb_tsn_ger_fbf_glc_hun_ses_ewe_est_rus_mlt_geo_svk_bos_lit_por_anl_owc_mcd_fin_swt_mao_bul_mly_jpn_knd_kor_mol_lat_swa_ben_tag_grk_amh_jav_mnd_fre_cic_ukr_chh_dut_guj_nor_rom_qcu_scr_spa_ita_lda_wly_prs_aeg_hin_ind_arw_xho_slo_bem_sun_tha_amr_tml_zul_yor_azi_cze_pan_aze_akn_vie_heb_dgb_moo_igb	-0.729972854806676	-1.75424557615432	0.0826824227855162
723	amr_prs_cic_lit_wly_tig_owc_mcd_tur_azi_ewe_mao_swa_cze_bos_bsq_pan_amh_igb_mnd_lat_eng_lda_por_bam_pol_fin_dgb_dyu_hun_slo_anl_geo_urd_ukr_rom_ben_sid_aeg_glc_est_akn_ind_spa_sun_jpn_tml_kor_hin_ger_xho_guj_mly_mol_chh_tag_cnt_swe_tsw_arw_sod_scr_krd_bul_nor_qcu_ctl_dut_fre_ven_hau_ita_gam_afr_bat_rus_bem_svk_fbf_jav_tha_heb_knd_moo_swt_aze_alb_grk_uzb_yor_vie_mlt_ses_tsn_zul	-0.624243424356911	-1.49339682132967	0.138718374438413
724	gam_slo_moo_alb_tig_hau_amh_por_uzb_tur_ven_ind_akn_bul_ger_bsq_grk_amr_zul_cnt_guj_mol_bam_afr_ewe_scr_fin_swa_fbf_hun_ita_owc_geo_ukr_rom_pol_ben_mlt_sod_arw_est_ses_sun_fre_jav_jpn_tml_kor_spa_eng_yor_glc_mao_pan_chh_bat_mnd_prs_lda_cze_heb_dut_swe_hin_ctl_qcu_rus_svk_krd_dgb_anl_lit_wly_urd_tag_mcd_igb_lat_dyu_mly_tha_aeg_knd_xho_tsn_aze_bos_nor_azi_cic_vie_sid_swt_bem_tsw	-0.121491115455119	-0.286620022582318	0.775040845042295
725	anl_bul_xho_afr_chh_aeg_tig_ctl_uzb_aze_tsn_mao_ewe_dut_pan_bsq_pol_sid_zul_mnd_svk_slo_cic_hin_bem_rus_fin_tsw_dgb_est_eng_mlt_geo_fre_por_spa_urd_sod_amh_mol_hun_ses_ind_mcd_jav_jpn_knd_kor_bos_ukr_lda_rom_sun_ger_wly_mly_cnt_ben_fbf_krd_hau_lat_nor_arw_guj_qcu_scr_prs_lit_bam_amr_ita_gam_cze_tag_glc_moo_grk_swa_bat_tha_owc_tml_igb_akn_azi_swe_alb_tur_ven_vie_heb_yor_dyu_swt	-0.544910029489116	-1.29782036413664	0.197558792006931
726	mlt_nor_swa_alb_aeg_wly_sod_por_azi_uzb_tsw_sun_ses_glc_krd_bsq_lat_amh_fbf_mnd_guj_lit_lda_mcd_xho_scr_est_dyu_yor_hun_rom_owc_geo_urd_cze_fre_grk_hau_heb_slo_fin_bam_tag_eng_ind_jpn_tml_kor_svk_pol_dgb_prs_mly_hin_anl_mao_cnt_spa_cic_rus_sid_ukr_pan_bul_bos_qcu_mol_ita_ger_bem_chh_ben_amr_afr_bat_dut_igb_swe_ewe_jav_tha_tig_knd_swt_moo_tur_arw_ctl_aze_akn_vie_gam_zul_ven_tsn	1.03266843879466	2.46404389517373	0.01557547526553
727	mlt_mcd_yor_ger_tig_chh_owc_eng_azi_aze_swa_bat_tsn_grk_rus_bsq_swe_sid_tsw_cnt_svk_ben_ewe_ukr_zul_fre_hun_swt_dgb_fin_cze_wly_geo_glc_bul_hin_scr_heb_hau_krd_est_akn_jav_guj_tag_jpn_knd_kor_alb_nor_xho_lat_mly_mol_gam_mao_mnd_lit_fbf_pol_amr_ita_urd_pan_bos_qcu_por_ctl_prs_cic_anl_rom_sod_slo_ind_afr_bem_dut_moo_sun_tha_amh_tml_dyu_ven_tur_spa_arw_uzb_lda_vie_aeg_igb_bam_ses	0.150972179377615	0.35613303103561	0.722547570209392
728	gam_spa_swa_fre_sid_hau_sod_ukr_tur_azi_igb_tag_xho_eng_prs_bsq_nor_aeg_swt_cnt_lat_cze_ven_swe_zul_scr_est_cic_tsw_fin_krd_wly_geo_lit_hin_por_ger_heb_anl_slo_hun_ewe_bat_pol_sun_jpn_knd_kor_bul_rom_bem_ben_mao_ita_tig_ind_mnd_svk_tsn_guj_amh_bos_dut_alb_glc_qcu_afr_ctl_pan_akn_owc_urd_amr_mcd_jav_grk_fbf_rus_yor_mly_tha_mlt_tml_bam_dyu_aze_mol_arw_uzb_ses_vie_chh_dgb_moo_lda	-0.613335109591322	-1.46440661468928	0.146455138380199
729	sid_krd_igb_arw_hau_gam_amh_pol_uzb_azi_dgb_bat_bem_bul_lit_bsq_rus_mlt_ven_mnd_afr_pan_bam_fre_swa_svk_hun_ewe_fbf_est_swe_wly_geo_spa_ben_ita_lat_amr_sod_guj_fin_yor_sun_alb_ind_jpn_tml_kor_ger_urd_akn_por_mao_grk_anl_mly_cnt_mol_xho_ukr_tig_prs_eng_slo_hin_qcu_nor_mcd_glc_tsw_aeg_bos_owc_rom_jav_ctl_ses_cze_zul_tag_tha_chh_knd_lda_swt_aze_scr_dut_tur_dyu_vie_heb_tsn_moo_cic	0.0223432439252323	0.0526584753409972	0.958116971487817
730	heb_mol_lda_arw_anl_sid_amr_bul_uzb_azi_moo_bat_ewe_pol_ger_bsq_nor_gam_zul_mnd_alb_por_swa_pan_yor_glc_est_tsn_bem_hun_rus_amh_geo_fre_ctl_svk_spa_wly_owc_mcd_fin_tsw_mao_ita_mly_jpn_tml_kor_ben_guj_cic_ukr_tag_swe_aeg_sun_cnt_lat_dgb_urd_hau_hin_afr_eng_slo_qcu_rom_dut_scr_igb_mlt_cze_chh_grk_jav_bos_xho_lit_dyu_ind_tha_tig_knd_ses_akn_tur_prs_krd_aze_fbf_vie_sod_swt_ven_bam	0.785763712564026	1.86656709351067	0.0651129656578683
731	aeg_ctl_moo_eng_chh_amr_owc_glc_uzb_azi_yor_mly_lda_rus_mol_bsq_svk_tig_ewe_cnt_bul_spa_ven_pol_dgb_rom_fin_igb_bam_est_swe_sod_geo_lat_alb_pan_ukr_amh_wly_grk_hun_akn_ind_hin_sun_jpn_knd_kor_guj_mcd_dyu_krd_mao_por_gam_bat_mnd_dut_bem_scr_sid_ita_nor_arw_fre_qcu_bos_ger_urd_tsw_anl_lit_heb_prs_tag_cze_swt_afr_swa_jav_tha_hau_tml_zul_fbf_aze_ben_slo_tur_cic_vie_mlt_ses_tsn_xho	-0.0624991456910038	-0.147179588778349	0.883308872103234
732	aeg_scr_swa_mcd_wly_mlt_heb_slo_azi_tur_bam_sun_yor_ctl_nor_bsq_pan_gam_ven_cnt_eng_prs_dyu_fre_dgb_ben_fin_ewe_xho_est_grk_anl_geo_hin_lit_bul_dut_sod_chh_cze_hun_tsn_mly_ukr_jav_jpn_knd_kor_spa_krd_tsw_mol_mao_rom_hau_ind_mnd_ita_ses_pol_sid_lat_svk_swe_urd_qcu_rus_bos_afr_igb_amh_ger_amr_por_tag_arw_lda_guj_akn_bat_tha_tig_tml_swt_moo_aze_alb_glc_uzb_bem_vie_owc_fbf_cic_zul	-0.63606409393582	-1.52140067102097	0.131552239807184
733	owc_ben_xho_fre_hau_wly_aeg_pan_aze_azi_dgb_mao_lda_swe_afr_bsq_cze_mlt_ses_cnt_eng_ukr_bam_bos_zul_slo_fin_moo_igb_est_hin_amh_geo_scr_krd_svk_spa_anl_sid_ctl_hun_cic_jav_lat_tag_jpn_knd_kor_por_pol_dyu_urd_mly_dut_chh_bat_mnd_prs_ewe_arw_gam_rom_lit_glc_guj_qcu_alb_mol_nor_tsw_sod_grk_tig_rus_ind_bul_swt_ger_akn_sun_tha_amr_tml_yor_tsn_uzb_mcd_ita_tur_fbf_vie_heb_bem_ven_swa	-0.445988490803436	-1.06095402783072	0.291458312666027
734	mlt_fre_tsn_pol_heb_anl_tig_hin_azi_aze_moo_mao_swa_lat_mol_bsq_glc_sod_cic_cnt_urd_ger_ses_bos_ewe_lit_hun_lda_bam_est_afr_hau_geo_rom_slo_pan_swe_amh_aeg_krd_fin_bem_ind_por_jav_jpn_tml_kor_ctl_ukr_akn_spa_mly_nor_wly_bat_mnd_grk_fbf_ben_gam_dut_arw_svk_cze_qcu_eng_rus_guj_dyu_owc_prs_chh_mcd_sun_bul_xho_alb_dgb_tag_tha_amr_knd_yor_ven_uzb_scr_ita_tur_zul_vie_sid_swt_igb_tsw	-1.22667833979798	-3.03980940392998	0.0030743256226613
735	hau_slo_akn_rom_amr_gam_owc_rus_tur_uzb_fbf_mly_bem_spa_krd_bsq_swe_tig_swa_cnt_bul_guj_tsw_ctl_zul_arw_est_dyu_swt_fin_svk_amh_geo_ben_prs_pan_ita_heb_chh_nor_hun_ses_bat_cze_jav_jpn_knd_kor_grk_ger_cic_pol_mao_lat_wly_sun_mnd_glc_ven_por_sid_eng_fre_mcd_scr_qcu_lit_ukr_alb_bam_mlt_dut_sod_urd_tag_afr_igb_hin_lda_ind_tha_anl_tml_moo_ewe_azi_mol_bos_aze_tsn_vie_aeg_yor_dgb_xho	-0.459188238323177	-1.09220589942	0.277563944971347
736	wly_slo_igb_afr_amh_sid_tig_bul_tur_azi_lda_sun_swa_ger_fre_bsq_rus_amr_cic_cnt_rom_pol_yor_ita_bem_glc_fin_akn_zul_hun_lit_anl_geo_svk_alb_arw_bos_owc_gam_swe_est_ven_jav_pan_bat_jpn_tml_kor_spa_eng_dyu_grk_mao_por_heb_tag_mnd_dut_ewe_ukr_aeg_nor_lat_guj_ben_qcu_urd_mol_scr_moo_chh_krd_mlt_prs_mly_ctl_swt_hin_tsw_ind_tha_sod_knd_ses_dgb_uzb_cze_mcd_aze_xho_vie_hau_tsn_bam_fbf	-0.17681051327819	-0.417802699592349	0.677054444262827
737	heb_guj_swt_ger_wly_amr_anl_krd_azi_tur_cic_tag_dyu_glc_ctl_bsq_ukr_tig_dgb_mnd_eng_scr_akn_mcd_ses_urd_fin_zul_tsn_hun_rom_owc_geo_mol_ben_alb_bos_aeg_mlt_afr_est_fbf_mly_fre_ind_jpn_knd_kor_pan_cze_igb_slo_mao_dut_amh_sun_cnt_lit_tsw_grk_chh_por_prs_nor_spa_qcu_svk_rus_hin_yor_hau_pol_gam_lat_jav_arw_lda_ita_xho_bat_tha_sod_tml_bem_ven_aze_swe_bul_uzb_swa_vie_sid_moo_ewe_bam	-0.826812205565359	-1.99235827936813	0.0492637247298322
738	amr_krd_yor_urd_aeg_heb_tig_ben_azi_aze_dgb_mly_swa_lat_ukr_bsq_alb_mlt_xho_cnt_rom_afr_tsn_glc_bam_ctl_fin_swt_tsw_est_svk_sod_geo_fre_mcd_ger_grk_gam_owc_bos_hun_bem_tag_scr_mao_jpn_knd_kor_lit_ita_dyu_guj_ind_mol_sid_sun_mnd_dut_fbf_por_hau_cze_slo_spa_rus_qcu_arw_prs_hin_ven_anl_bul_chh_pan_jav_swe_moo_pol_akn_bat_tha_wly_tml_zul_lda_uzb_nor_eng_tur_cic_vie_amh_ewe_ses_igb	0.000301483401809663	0.000710472808012025	0.999434646546338
739	chh_mcd_ven_svk_mlt_sid_owc_hin_uzb_azi_ses_bat_tsn_por_ben_bsq_bos_tig_yor_cnt_afr_fre_dyu_prs_moo_ukr_hun_bam_lda_est_dut_gam_geo_krd_mol_lat_eng_hau_wly_swe_fin_zul_ind_lit_tag_jpn_tml_kor_pol_scr_tsw_alb_sun_ctl_heb_mly_mnd_slo_cic_bul_amr_nor_spa_glc_ita_qcu_guj_urd_rus_igb_amh_ger_sod_arw_jav_cze_swt_grk_dgb_mao_tha_aeg_knd_bem_swa_aze_rom_pan_tur_fbf_vie_anl_xho_akn_ewe	0.0541805780358772	0.127594242373888	0.898745579200303
740	tig_pol_dyu_hin_hau_aeg_gam_por_uzb_tur_ses_ind_ewe_alb_svk_bsq_mcd_owc_igb_cnt_prs_ctl_bem_pan_fbf_slo_hun_cic_dgb_fin_grk_sod_geo_spa_nor_cze_bos_sid_amh_swe_est_tsn_jav_glc_tag_jpn_knd_kor_afr_lat_zul_dut_sun_ita_amr_mly_mnd_guj_lda_mol_wly_ger_rus_lit_eng_qcu_urd_arw_rom_bam_chh_ben_anl_fre_mao_ukr_ven_bul_swt_bat_tha_heb_tml_akn_tsw_aze_krd_scr_azi_moo_vie_mlt_yor_xho_swa	0.602271808869052	1.42336949629524	0.15797525939501
741	hau_pol_dyu_slo_tig_anl_chh_bul_aze_uzb_lda_ind_bam_swe_nor_bsq_spa_aeg_ven_cnt_rus_lit_ses_ita_dgb_grk_est_tsn_zul_fin_ben_mlt_geo_ger_svk_ctl_pan_amr_gam_scr_hun_yor_jav_krd_bat_jpn_tml_kor_lat_rom_swt_urd_mao_guj_sod_mly_mnd_glc_igb_arw_heb_bos_hin_dut_ukr_qcu_mcd_afr_cze_cic_sid_fre_amh_por_sun_prs_swa_mol_ewe_tag_tha_wly_knd_bem_tsw_tur_alb_eng_azi_fbf_vie_owc_xho_akn_moo	-0.989823023716574	-2.4084317609732	0.0179931238190436
742	chh_rus_akn_krd_gam_aeg_tig_lit_aze_azi_dgb_sun_bem_pan_guj_bsq_svk_wly_tsw_cnt_urd_cze_xho_ctl_bam_nor_hun_moo_ewe_fin_grk_owc_geo_pol_lat_eng_afr_sid_sod_ger_est_cic_mly_dut_jav_jpn_tml_kor_bul_bos_zul_ita_mao_glc_mlt_bat_mnd_por_dyu_mol_anl_spa_fre_mcd_prs_qcu_slo_rom_swe_fbf_amr_hin_hau_arw_tag_ukr_tsn_ben_swt_ind_tha_heb_knd_ven_swa_tur_alb_scr_uzb_yor_vie_amh_ses_igb_lda	-0.0537136158833849	-0.126634798416931	0.899502841112984
743	aeg_arw_moo_ben_heb_tig_sod_mcd_azi_tur_tsn_jav_bam_svk_scr_bsq_bos_owc_cic_cnt_grk_swe_akn_pan_tsw_ctl_fin_dgb_zul_est_ukr_chh_geo_glc_rus_krd_mol_wly_anl_spa_hun_bem_mao_pol_ind_jpn_tml_kor_afr_prs_ses_fre_tag_dut_hau_mly_mnd_nor_lda_ita_amr_lat_bul_slo_por_qcu_lit_urd_ger_yor_gam_guj_sid_alb_sun_rom_fbf_eng_igb_bat_tha_mlt_knd_swa_ven_uzb_hin_cze_aze_ewe_vie_amh_swt_dyu_xho	-0.138801120723091	-0.327142300433743	0.744295463726394
744	heb_mcd_ses_hin_sod_tig_wly_bul_aze_tur_yor_tag_tsn_guj_eng_bsq_ita_mlt_ven_cnt_pol_alb_dyu_krd_tsw_mol_est_xho_akn_fin_spa_aeg_geo_prs_urd_grk_fre_gam_anl_ctl_hun_bem_jav_nor_sun_jpn_knd_kor_slo_dut_cic_scr_mao_lit_hau_mly_mnd_rom_zul_ben_owc_bos_swe_por_lat_qcu_rus_pan_glc_ewe_amr_ger_amh_arw_ind_ukr_swa_svk_fbf_bat_tha_chh_tml_moo_lda_azi_afr_cze_uzb_bam_vie_sid_dgb_igb_swt	0.0214191673547938	0.0504248087955451	0.95989201016009
745	wly_hin_zul_cze_amh_sod_tig_fre_aze_uzb_moo_ind_swt_bul_ctl_bsq_slo_sid_igb_mnd_lat_alb_dyu_spa_bam_mol_hun_xho_cic_fin_ben_amr_geo_rus_prs_guj_arw_hau_anl_nor_est_yor_mly_eng_bat_jpn_tml_kor_scr_bos_ven_ita_mao_por_mlt_jav_cnt_ukr_ewe_dut_gam_pan_glc_afr_grk_qcu_svk_rom_swe_bem_heb_ger_owc_krd_tag_urd_tsn_lit_tsw_sun_tha_aeg_knd_fbf_lda_azi_pol_mcd_tur_ses_vie_chh_dgb_akn_swa	-0.354141659854199	-0.840153296708763	0.402977187910531
746	anl_afr_dgb_nor_mlt_sid_sod_ita_aze_uzb_bam_ind_ses_hin_rom_bsq_bul_hau_moo_mnd_lit_glc_xho_eng_akn_mol_hun_cic_lda_est_swe_heb_geo_ger_svk_fre_grk_amr_chh_scr_fin_fbf_mly_lat_jav_jpn_tml_kor_dut_spa_bem_urd_mao_pan_amh_bat_cnt_ctl_igb_krd_tig_ukr_cze_slo_rus_qcu_arw_alb_mcd_tsn_aeg_bos_gam_por_sun_prs_ewe_pol_dyu_tag_tha_owc_knd_tsw_ven_azi_ben_guj_tur_swa_vie_wly_yor_swt_zul	-0.614291364625474	-1.46822488845269	0.145417352501992
747	wly_mol_bem_bos_gam_tig_aeg_spa_uzb_tur_ses_ind_bam_dut_urd_bsq_fre_anl_dgb_mnd_afr_svk_swt_por_igb_lat_fin_swa_tsw_est_grk_mlt_geo_arw_prs_ben_swe_hau_amr_rus_hun_yor_bat_glc_mly_jpn_tml_kor_slo_hin_ven_cze_tag_nor_owc_sun_cnt_scr_cic_lit_chh_ger_guj_rom_mcd_qcu_ukr_pol_eng_tsn_amh_ita_sid_bul_mao_alb_zul_ctl_akn_jav_tha_heb_knd_dyu_xho_azi_krd_pan_aze_moo_vie_sod_lda_ewe_fbf	-0.984400326455765	-2.39128659897392	0.0188030864124267
748	amh_ukr_ses_urd_tig_mlt_aeg_lit_tur_aze_bam_tag_lda_pol_dut_bsq_bos_sid_swt_mnd_ctl_alb_cic_nor_dyu_krd_fin_swa_moo_est_fre_owc_geo_rom_ben_pan_arw_anl_heb_swe_hun_ven_bat_grk_mly_jpn_tml_kor_scr_spa_igb_ita_ind_lat_chh_mao_cnt_glc_tsw_cze_amr_afr_mcd_mol_bul_qcu_svk_prs_slo_yor_sod_eng_hau_ger_sun_hin_xho_guj_tsn_jav_tha_wly_knd_zul_dgb_uzb_rus_por_azi_fbf_vie_gam_akn_ewe_bem	-0.671437161183228	-1.60595264374519	0.111674678812194
749	gam_rom_cic_por_chh_hau_aeg_arw_azi_uzb_fbf_jav_xho_swe_ita_bsq_ukr_owc_ven_mnd_bos_mol_lda_spa_dyu_scr_est_zul_bam_fin_bul_mlt_geo_afr_grk_rus_slo_sod_sid_krd_hun_swa_tag_urd_mly_jpn_tml_kor_nor_glc_ses_ctl_sun_cze_amh_bat_cnt_ben_moo_alb_tig_pan_fre_eng_pol_qcu_guj_svk_hin_akn_anl_lit_amr_ger_ind_lat_dgb_prs_tsn_mao_tha_wly_knd_yor_bem_aze_dut_mcd_tur_tsw_vie_heb_swt_ewe_igb	-0.643808108314933	-1.54433337871554	0.125903718122051
750	anl_scr_dyu_nor_mlt_heb_sod_fre_tur_uzb_zul_mao_bam_alb_mol_bsq_ita_owc_yor_cnt_ctl_pan_ses_afr_tsw_bul_fin_tsn_bem_est_spa_tig_geo_rom_urd_grk_lit_amr_wly_rus_hun_cic_mly_por_bat_jpn_tml_kor_slo_bos_akn_ger_sun_mcd_amh_jav_mnd_svk_moo_guj_sid_pol_dut_hin_glc_qcu_ukr_cze_prs_dgb_aeg_ben_chh_lat_ind_eng_xho_arw_ewe_tag_tha_gam_knd_igb_lda_azi_swe_krd_aze_ven_vie_hau_fbf_swa_swt	-0.072887948413837	-0.171800610905517	0.863967570983341
751	mlt_eng_igb_alb_chh_sod_hau_krd_uzb_azi_tsn_tag_zul_cze_bos_bsq_ben_heb_akn_mnd_ctl_prs_ses_scr_yor_grk_fin_ven_bem_hun_rus_gam_geo_dut_ger_glc_svk_wly_amh_slo_est_tsw_mly_lit_mao_jpn_tml_kor_ita_urd_swa_nor_ind_bul_owc_sun_cnt_fre_swt_mol_amr_pol_rom_arw_spa_qcu_guj_mcd_swe_ewe_aeg_hin_tig_pan_jav_ukr_dyu_lat_dgb_bat_tha_anl_knd_fbf_lda_aze_por_afr_tur_bam_vie_sid_moo_xho_cic	0.421320413998334	0.995525272895049	0.322064071567007
752	gam_eng_ses_urd_tig_owc_anl_ctl_uzb_aze_ewe_bat_tsw_rom_lit_bsq_pan_hau_swt_cnt_grk_spa_bam_svk_igb_prs_hun_moo_lda_fin_dut_amh_geo_mcd_swe_nor_alb_sod_sid_scr_est_fbf_ind_fre_mao_jpn_knd_kor_mol_guj_tsn_ger_mly_ben_heb_jav_mnd_cze_akn_afr_aeg_krd_bul_ita_hin_qcu_por_lat_rus_cic_amr_pol_mlt_ukr_tag_glc_bem_arw_xho_sun_tha_wly_tml_swa_yor_azi_bos_slo_tur_dyu_vie_chh_zul_ven_dgb	0.768750833448664	1.8270810181745	0.0708950241034573
753	tig_ukr_fbf_pan_anl_sod_wly_prs_aze_uzb_ewe_ind_swt_mcd_dut_bsq_ben_mlt_yor_mnd_swe_grk_tsn_glc_tsw_rus_est_swa_cic_hun_bos_hau_geo_ger_lit_ctl_pol_sid_gam_scr_fin_zul_bat_por_mao_jpn_tml_kor_cze_slo_dyu_bul_tag_krd_amr_mly_cnt_arw_ses_spa_owc_afr_fre_hin_lat_qcu_svk_ita_nor_bem_aeg_eng_chh_urd_jav_alb_bam_rom_igb_sun_tha_amh_knd_akn_lda_azi_guj_mol_tur_moo_vie_heb_ven_dgb_xho	-0.105578944894501	-0.248969115899333	0.80393368359723
754	amr_rom_dgb_grk_aeg_mlt_chh_alb_aze_tur_tsn_sun_bem_eng_swe_bsq_krd_sod_lda_cnt_pan_prs_fbf_svk_bam_urd_hun_ewe_akn_est_dut_tig_geo_mcd_afr_nor_glc_wly_owc_arw_fin_yor_jav_mol_mly_jpn_tml_kor_slo_scr_ven_pol_bat_por_gam_ind_mnd_bul_zul_guj_sid_bos_ukr_fre_ger_qcu_ben_ctl_ita_igb_amh_rus_anl_cze_tag_hin_swt_lat_dyu_mao_tha_hau_knd_ses_swa_azi_spa_lit_uzb_xho_vie_heb_cic_moo_tsw	-0.207610944535606	-0.49023511392156	0.62512212874868
755	tig_rom_akn_pol_hau_owc_aeg_por_tur_aze_xho_jav_lda_rus_grk_bsq_alb_wly_igb_mnd_glc_ben_zul_krd_swa_lat_hun_tsw_bem_fin_pan_chh_geo_slo_bos_dut_eng_gam_heb_prs_est_ses_tag_cze_ind_jpn_knd_kor_nor_fre_tsn_bul_mly_ukr_sid_bat_cnt_hin_bam_guj_sod_afr_arw_spa_ita_qcu_svk_ger_mol_moo_amh_ctl_amr_urd_mao_mcd_dyu_swe_cic_sun_tha_mlt_tml_dgb_ewe_azi_scr_lit_uzb_fbf_vie_anl_swt_yor_ven	-0.347091514498494	-0.821274975607981	0.413590030416353
756	gam_rom_tsw_ita_tig_owc_mlt_ctl_uzb_tur_lda_bat_ven_pan_arw_bsq_grk_anl_tsn_cnt_slo_svk_dgb_eng_bam_cze_hun_moo_cic_fin_ukr_aeg_geo_guj_spa_urd_lat_sid_amh_krd_est_swa_tag_dut_sun_jpn_knd_kor_mcd_ger_akn_glc_mly_afr_chh_ind_mnd_scr_igb_hin_amr_lit_bul_bos_alb_qcu_por_rus_fre_zul_wly_nor_hau_swe_jav_prs_fbf_pol_yor_mao_tha_sod_tml_ewe_bem_aze_mol_ben_azi_dyu_vie_heb_xho_ses_swt	-0.742633832950682	-1.78631180344109	0.0773076232582421
757	gam_scr_dyu_dut_mlt_tig_chh_por_azi_uzb_cic_jav_tsn_urd_nor_bsq_grk_hau_zul_mnd_bos_arw_yor_ita_bem_lat_hun_bam_igb_fin_bul_owc_geo_swe_ger_glc_alb_heb_sod_mol_est_swt_sun_ctl_bat_jpn_tml_kor_afr_prs_lda_ukr_mao_spa_anl_tag_cnt_guj_fbf_lit_aeg_krd_cze_eng_ben_qcu_rom_slo_pol_moo_sid_rus_amr_pan_mly_hin_ses_mcd_ewe_ind_tha_wly_knd_tsw_akn_tur_svk_fre_aze_dgb_vie_amh_swa_ven_xho	0.369689114882038	0.870941795413533	0.386028611166151
758	sod_grk_yor_alb_gam_amr_aeg_krd_tur_azi_xho_ind_zul_fre_lat_bsq_ben_wly_fbf_cnt_dut_ger_swt_mol_dyu_pol_est_bam_akn_hun_glc_tig_geo_slo_cze_arw_pan_heb_mlt_eng_fin_lda_mly_bos_sun_jpn_knd_kor_guj_spa_moo_svk_jav_rus_hau_bat_mnd_bul_swa_por_sid_ukr_ctl_lit_prs_qcu_swe_hin_rom_bem_amh_nor_owc_mcd_tag_scr_tsw_afr_ven_mao_tha_anl_tml_tsn_ewe_aze_urd_ita_uzb_igb_vie_chh_cic_dgb_ses	-1.06143001181537	-2.59559940748737	0.0109734098306465
759	sod_arw_dyu_afr_amr_amh_gam_cze_tur_aze_cic_bat_xho_ctl_ben_bsq_spa_anl_igb_cnt_mol_glc_swa_ita_ses_ger_est_zul_tsw_fin_mcd_wly_geo_nor_pol_por_lat_mlt_owc_guj_hun_moo_mao_scr_mly_jpn_knd_kor_slo_prs_dgb_swe_jav_dut_chh_ind_mnd_svk_lda_ukr_aeg_rom_hin_pan_lit_qcu_bos_fre_alb_akn_tig_urd_sid_rus_tag_eng_fbf_grk_bem_sun_tha_hau_tml_swt_bam_azi_bul_krd_uzb_ven_vie_heb_yor_tsn_ewe	-0.0321239631367918	-0.0757489356841397	0.939781554279589
760	wly_eng_igb_grk_sod_amr_sid_por_aze_azi_cic_bat_swt_spa_glc_bsq_bos_owc_lda_mnd_hin_pan_bem_swe_dyu_rus_est_ven_ewe_fin_prs_chh_geo_ukr_bul_urd_lit_anl_gam_svk_hun_dgb_tag_fre_ind_jpn_tml_kor_alb_afr_yor_cze_mly_mol_mlt_jav_cnt_ctl_bam_krd_aeg_slo_ger_ita_pol_qcu_lat_guj_dut_akn_hau_mcd_amh_arw_sun_nor_tsn_rom_fbf_mao_tha_heb_knd_zul_moo_uzb_scr_ben_tur_tsw_vie_tig_ses_xho_swa	0.159979735866016	0.376867036489068	0.707130956275264
761	chh_grk_bem_dut_sid_heb_owc_guj_uzb_aze_bam_jav_fbf_prs_scr_bsq_urd_tig_akn_cnt_swe_arw_dgb_ger_swa_pan_est_zul_dyu_hun_bos_anl_geo_ben_ita_hin_lit_wly_gam_rus_fin_cic_ind_fre_tag_jpn_tml_kor_ukr_lat_tsw_afr_mao_slo_aeg_sun_mnd_por_lda_pol_amr_glc_mcd_spa_rom_qcu_krd_cze_alb_swt_sod_bul_mlt_mol_bat_nor_igb_eng_ven_mly_tha_amh_knd_yor_ses_azi_svk_ctl_tur_ewe_vie_hau_xho_moo_tsn	-0.430313251987275	-1.02247570889123	0.309208176273665
762	owc_fre_xho_swe_amh_mlt_aeg_rus_tur_azi_cic_jav_moo_slo_grk_bsq_hin_gam_tsn_mnd_krd_guj_swa_bos_dgb_mcd_fin_ses_swt_hun_ctl_chh_geo_spa_alb_pan_por_heb_hau_dut_est_yor_mly_nor_sun_jpn_knd_kor_lit_lat_fbf_ben_mao_bul_wly_tag_cnt_prs_bem_scr_tig_rom_arw_glc_ukr_qcu_pol_eng_mol_lda_sid_urd_amr_svk_bat_ger_tsw_afr_ewe_ind_tha_anl_tml_dyu_zul_uzb_cze_ita_aze_bam_vie_sod_akn_igb_ven	-0.686846822977633	-1.64473032693756	0.10340159762174
763	mlt_nor_lda_ita_anl_amr_sid_slo_aze_tur_bem_ind_fbf_ctl_svk_bsq_bul_heb_swt_mnd_bos_mcd_ses_lat_zul_ukr_fin_ven_tsw_est_pan_amh_geo_krd_guj_dut_scr_chh_aeg_fre_hun_moo_bat_urd_jav_jpn_tml_kor_grk_prs_xho_pol_mao_mol_owc_tag_cnt_ger_swa_glc_hau_hin_swe_alb_arw_qcu_por_eng_afr_tsn_tig_cze_gam_spa_sun_rom_ewe_lit_yor_mly_tha_wly_knd_cic_akn_uzb_rus_ben_azi_igb_vie_sod_dgb_bam_dyu	-0.450097305908688	-1.06805518991546	0.288260193745328
764	heb_svk_ven_arw_tig_owc_amr_guj_uzb_aze_dgb_tag_zul_glc_hin_bsq_ita_gam_bem_cnt_cze_dut_cic_eng_ewe_spa_est_lda_tsn_fin_mol_chh_geo_lat_ukr_rom_slo_wly_anl_afr_hun_swa_sun_bul_mao_jpn_tml_kor_ben_fre_akn_lit_ind_por_sod_bat_mnd_alb_igb_pol_hau_rus_urd_scr_swe_qcu_nor_krd_prs_yor_sid_ctl_aeg_ger_jav_mcd_tsw_grk_ses_mly_tha_mlt_knd_dyu_fbf_tur_bos_pan_azi_swt_vie_amh_bam_xho_moo	-0.0629031739163152	-0.148115943013126	0.88257193797647
765	wly_scr_tsw_ben_owc_gam_tig_afr_tur_uzb_swt_sun_ven_mol_nor_bsq_ger_sid_tsn_mnd_slo_fre_xho_eng_yor_ukr_est_dgb_bem_hun_krd_amh_geo_pan_spa_cze_ctl_amr_hau_svk_fin_dyu_mao_guj_mly_jpn_knd_kor_rom_ita_moo_por_tag_lat_mlt_bat_cnt_pol_fbf_mcd_sod_hin_urd_arw_swe_qcu_lit_alb_prs_bam_anl_bul_chh_dut_ind_glc_ses_bos_swa_jav_tha_heb_tml_igb_zul_azi_rus_grk_aze_ewe_vie_aeg_cic_akn_lda	-0.0736368631288239	-0.173836474262134	0.862371812648467
766	heb_ger_xho_krd_amh_sid_mlt_eng_azi_aze_bam_jav_cic_dut_hin_bsq_bul_gam_bem_cnt_urd_ctl_yor_bos_fbf_pol_fin_swt_swa_est_prs_tig_geo_slo_afr_lit_alb_amr_sod_glc_hun_lda_sun_ben_mly_jpn_knd_kor_lat_spa_akn_swe_ind_arw_anl_tag_mnd_fre_ses_por_chh_ukr_nor_pan_mol_qcu_ita_mcd_guj_igb_hau_cze_owc_grk_bat_rus_tsn_scr_ven_mao_tha_wly_tml_dyu_dgb_tur_rom_svk_uzb_moo_vie_aeg_zul_ewe_tsw	-0.677938485653451	-1.62772966725543	0.106965598397198
767	mlt_afr_swa_por_hau_amr_sid_slo_uzb_azi_akn_mao_ses_urd_cze_bsq_eng_chh_cic_mnd_guj_pol_igb_bul_yor_prs_hun_bem_bam_fin_mcd_heb_geo_bos_lat_spa_ita_anl_aeg_dut_est_fbf_tag_alb_jav_jpn_knd_kor_fre_grk_swt_nor_ind_ctl_wly_mly_cnt_scr_lda_ger_gam_hin_rom_glc_arw_qcu_ukr_swe_pan_ewe_sod_ben_owc_rus_sun_svk_dyu_mol_zul_bat_tha_amh_tml_moo_tsn_tur_lit_krd_aze_ven_vie_tig_dgb_xho_tsw	-0.638814275226653	-1.52997513296752	0.129417345372032
768	sod_dut_ven_alb_amh_aeg_heb_pan_uzb_tur_xho_ind_tsw_bul_grk_bsq_arw_tig_igb_mnd_lat_pol_akn_swe_dyu_bos_fin_yor_bam_est_prs_gam_geo_guj_mol_glc_scr_wly_chh_fre_hun_tsn_mao_nor_tag_jpn_tml_kor_lit_rus_ewe_mcd_jav_hin_anl_bat_cnt_ben_fbf_spa_hau_ctl_por_ger_slo_qcu_cze_afr_eng_lda_amr_urd_sid_krd_sun_ukr_swa_rom_bem_mly_tha_owc_knd_zul_cic_azi_ita_svk_aze_dgb_vie_mlt_moo_ses_swt	-0.184603898138552	-0.435617812965647	0.664123450315394
769	hau_krd_dgb_prs_chh_wly_sid_lat_tur_aze_bam_ind_swa_scr_cze_bsq_alb_gam_ses_cnt_glc_svk_tsw_rom_swt_ctl_hun_igb_yor_fin_hin_owc_geo_slo_spa_mol_ben_mlt_aeg_eng_est_akn_tag_guj_mao_jpn_tml_kor_dut_afr_zul_lit_sun_bul_amr_bat_mnd_por_ewe_mcd_sod_swe_arw_bos_nor_qcu_ita_urd_grk_dyu_amh_ukr_anl_pan_mly_ger_cic_rus_bem_jav_tha_heb_knd_lda_ven_uzb_pol_fre_azi_fbf_vie_tig_tsn_xho_moo	0.0716123280047839	0.168507257206871	0.866550171722337
770	tig_arw_xho_ukr_hau_owc_anl_nor_uzb_tur_moo_bat_yor_swe_por_bsq_glc_mlt_bam_mnd_ita_afr_ewe_bul_lda_mcd_hun_swa_ses_est_bos_amr_geo_lit_guj_fre_ctl_sod_chh_ger_fin_igb_sun_cze_ind_jpn_tml_kor_svk_rus_tsw_mol_tag_prs_gam_mly_cnt_ben_akn_grk_amh_krd_dut_pan_slo_qcu_hin_pol_alb_dgb_heb_scr_aeg_urd_mao_lat_ven_spa_bem_jav_tha_wly_knd_zul_dyu_azi_eng_rom_aze_tsn_vie_sid_cic_swt_fbf	-0.065943949930417	-0.155344738804002	0.876886219722358
771	tig_nor_ven_svk_hau_wly_owc_eng_azi_aze_swa_ind_bam_urd_lit_bsq_hin_mlt_tsw_cnt_mol_rus_lda_glc_zul_lat_fin_ewe_akn_hun_dut_gam_geo_rom_pan_scr_afr_sid_heb_por_est_dgb_mly_swe_mao_jpn_knd_kor_ita_guj_dyu_ben_tag_slo_anl_jav_mnd_fre_fbf_alb_aeg_bos_grk_ger_krd_qcu_mcd_cze_ctl_tsn_sod_spa_amh_ukr_sun_bul_ses_prs_swt_bat_tha_amr_tml_yor_cic_tur_pol_arw_uzb_xho_vie_chh_moo_bem_igb	0.0856220598559623	0.20153488049682	0.840720516835525
772	anl_slo_cic_spa_chh_amh_gam_arw_azi_aze_zul_tag_moo_alb_scr_bsq_mcd_aeg_fbf_cnt_krd_grk_ewe_por_yor_nor_hun_dgb_swt_est_ctl_owc_geo_eng_rus_hin_bul_mlt_tig_swe_fin_dyu_sun_dut_bat_jpn_tml_kor_pan_svk_swa_fre_jav_pol_sod_mly_mnd_rom_ses_ger_sid_ben_urd_afr_guj_qcu_bos_glc_lat_bem_amr_ita_hau_lit_mao_prs_lda_ukr_akn_ind_tha_heb_knd_tsn_bam_uzb_cze_mol_tur_xho_vie_wly_tsw_ven_igb	-0.223373041860935	-0.527437486286042	0.599145869114165
773	wly_rus_ven_glc_aeg_tig_sod_scr_tur_uzb_bem_jav_moo_bos_ger_bsq_spa_amr_tsw_mnd_grk_ben_xho_lat_zul_lit_est_dyu_swa_fin_rom_sid_geo_alb_urd_pan_por_amh_mlt_hin_hun_yor_ind_eng_bat_jpn_knd_kor_mcd_nor_tsn_ukr_mao_dut_chh_sun_cnt_arw_akn_cze_anl_swe_guj_svk_fre_qcu_afr_prs_mol_bam_hau_ita_heb_pol_mly_bul_dgb_ctl_swt_tag_tha_owc_tml_fbf_ses_azi_krd_slo_aze_cic_vie_gam_igb_ewe_lda	0.13553604312442	0.319070274683609	0.750388777277689
774	gam_pol_ewe_ben_heb_amh_amr_pan_azi_uzb_swt_jav_ven_lit_afr_bsq_mcd_sod_zul_cnt_swe_urd_yor_prs_lda_spa_fin_igb_cic_hun_guj_owc_geo_ger_alb_rus_fre_sid_aeg_hin_est_tsn_mao_slo_bat_jpn_tml_kor_ukr_eng_akn_nor_sun_svk_anl_mly_mnd_scr_dyu_ctl_hau_rom_lat_arw_dut_qcu_bul_krd_por_fbf_mlt_cze_tig_bos_tag_ita_bam_mol_dgb_ind_tha_chh_knd_bem_xho_tur_grk_glc_aze_tsw_vie_wly_ses_swa_moo	-0.00545388125744339	-0.0128405615034322	0.989782501598132
775	hau_scr_tsn_guj_amh_owc_mlt_dut_uzb_tur_cic_mao_dyu_eng_krd_bsq_ben_sid_moo_mnd_mcd_pol_fbf_nor_igb_alb_est_lda_zul_fin_ctl_chh_geo_mol_por_cze_lit_anl_tig_spa_hun_dgb_sun_lat_bat_jpn_knd_kor_prs_ukr_swa_fre_jav_swe_gam_tag_cnt_urd_yor_glc_wly_pan_rus_ger_bul_qcu_rom_hin_slo_ven_heb_arw_amr_afr_mly_grk_tsw_svk_akn_ind_tha_aeg_tml_bem_ewe_azi_bos_ita_aze_bam_vie_sod_ses_xho_swt	-0.35476479383143	-0.84061582543127	0.402719265845438
776	sid_ger_akn_prs_anl_tig_owc_pan_aze_azi_fbf_sun_cic_alb_ctl_bsq_fre_chh_xho_cnt_bul_svk_bem_grk_zul_rom_est_swa_tsw_hun_nor_gam_geo_rus_pol_lit_krd_amr_hau_mcd_fin_moo_mly_hin_jav_jpn_tml_kor_spa_guj_ses_ben_tag_scr_aeg_mao_mnd_glc_dgb_slo_wly_urd_bos_por_ukr_qcu_swe_eng_arw_tsn_sod_dut_heb_lat_bat_ita_ewe_cze_igb_ind_tha_amh_knd_dyu_swt_tur_mol_afr_uzb_bam_vie_mlt_lda_ven_yor	0.86436835759586	2.05493374000069	0.0426901508794914
777	heb_mcd_lda_lat_amr_owc_chh_arw_azi_aze_yor_sun_ewe_bul_grk_bsq_mol_anl_bam_cnt_cze_rus_cic_scr_ses_nor_est_dgb_igb_hun_urd_tig_geo_ben_ger_bos_guj_hau_sod_svk_fin_dyu_bat_lit_mao_jpn_tml_kor_swe_dut_bem_eng_jav_afr_mlt_ind_mnd_spa_tsw_por_aeg_pol_ctl_ita_hin_qcu_ukr_pan_alb_xho_sid_rom_wly_prs_tag_fre_moo_slo_fbf_mly_tha_gam_knd_tsn_ven_tur_krd_glc_uzb_swa_vie_amh_zul_akn_swt	-0.384900977482314	-0.912571500027871	0.363827570666495
778	amr_mcd_ven_ben_mlt_hau_chh_por_azi_tur_xho_sun_fbf_dut_cze_bsq_grk_wly_swt_cnt_prs_eng_tsw_pan_bam_rus_fin_akn_lda_hun_svk_sod_geo_bos_spa_arw_hin_aeg_owc_urd_est_dyu_bat_slo_ind_jpn_knd_kor_afr_krd_dgb_ger_mly_pol_sid_jav_mnd_scr_ewe_guj_amh_rom_bul_glc_ctl_qcu_ukr_swe_ita_ses_gam_alb_heb_mol_tag_nor_zul_fre_swa_mao_tha_anl_tml_tsn_cic_uzb_lat_lit_aze_yor_vie_tig_bem_igb_moo	-0.464317646030678	-1.1032416153686	0.272768852994019
779	owc_bul_bem_eng_hau_sod_chh_ctl_aze_tur_cic_bat_xho_arw_bos_bsq_guj_heb_yor_mnd_lit_scr_fbf_dut_igb_rom_fin_bam_ven_hun_por_wly_geo_urd_ben_pan_afr_gam_aeg_grk_est_swa_mly_spa_sun_jpn_knd_kor_ita_ukr_tsw_hin_tag_pol_amr_ind_cnt_mol_dgb_mcd_sid_svk_fre_swe_alb_qcu_slo_ger_glc_akn_mlt_rus_tig_krd_mao_nor_dyu_prs_lda_jav_tha_anl_tml_moo_swt_uzb_cze_lat_azi_ewe_vie_amh_tsn_zul_ses	0.213601788155922	0.502867499125514	0.616246253261036
780	amr_ukr_ses_urd_sid_aeg_anl_swe_uzb_azi_yor_tag_ven_bos_mol_bsq_por_tig_igb_cnt_svk_eng_bem_ctl_swt_grk_fin_ewe_tsn_est_cze_hau_geo_pol_glc_rom_krd_chh_amh_mcd_hun_tsw_ind_lit_sun_jpn_tml_kor_dut_lat_swa_afr_jav_nor_gam_mly_mnd_ger_xho_arw_heb_guj_prs_slo_spa_qcu_alb_scr_bul_zul_mlt_pan_owc_ben_bat_hin_moo_fre_bam_mao_tha_wly_knd_dyu_lda_tur_ita_rus_aze_akn_vie_sod_dgb_fbf_cic	-0.523446281220265	-1.24505155531739	0.216240929977029
781	amr_nor_bam_pol_amh_wly_aeg_fre_azi_tur_akn_mao_ewe_por_bos_bsq_pan_owc_cic_cnt_lat_krd_yor_ita_ses_guj_fin_bem_ven_hun_mcd_gam_geo_cze_ctl_dut_ben_sod_anl_swe_est_igb_ind_alb_tag_jpn_tml_kor_mol_svk_tsn_bul_bat_glc_mlt_mly_mnd_urd_swt_spa_sid_ukr_afr_rus_slo_qcu_rom_lit_hin_lda_tig_prs_hau_grk_jav_ger_fbf_eng_xho_sun_tha_chh_knd_zul_dgb_aze_scr_arw_uzb_moo_vie_heb_swa_dyu_tsw	-0.632707641151739	-1.51323604205943	0.133610782695765
782	amh_pan_zul_eng_heb_mlt_tig_alb_azi_uzb_moo_ind_fbf_lit_glc_bsq_hin_chh_xho_cnt_spa_por_lda_prs_yor_afr_hun_swa_bam_est_swe_hau_geo_ben_svk_slo_lat_sid_gam_ger_fin_cic_sun_rom_jav_jpn_tml_kor_pol_nor_swt_guj_tag_mcd_sod_bat_mnd_mol_akn_ita_owc_urd_bul_ctl_cze_qcu_ukr_grk_fre_ewe_anl_dut_wly_krd_mly_arw_ses_scr_tsw_mao_tha_aeg_knd_dyu_dgb_tur_rus_bos_aze_ven_vie_amr_igb_tsn_bem	-0.36950708620274	-0.876596852380351	0.382964356221959
783	mlt_mcd_xho_pol_sid_amh_tig_arw_tur_azi_bem_sun_tsw_nor_swe_bsq_bul_wly_akn_cnt_ita_prs_ven_ger_ewe_mol_fin_tsn_swa_hun_slo_gam_geo_urd_svk_rom_por_aeg_heb_afr_est_bam_mao_ctl_mly_jpn_tml_kor_cze_lit_dgb_krd_jav_lat_owc_ind_mnd_ukr_fbf_spa_amr_grk_glc_pan_ben_qcu_scr_bos_hin_lda_anl_rus_hau_dut_bat_alb_swt_fre_dyu_tag_tha_sod_knd_zul_moo_uzb_guj_eng_aze_igb_vie_chh_yor_cic_ses	-0.504025596107899	-1.19874105974764	0.233674286917114
784	mlt_dut_ses_guj_tig_heb_amh_grk_azi_tur_cic_ind_xho_afr_alb_bsq_bos_aeg_ewe_mnd_lat_swe_lda_mcd_dyu_ita_est_akn_igb_fin_ben_owc_geo_fre_rus_svk_nor_hau_wly_bul_hun_bam_tag_slo_mao_jpn_knd_kor_ukr_ger_tsn_lit_mly_spa_chh_bat_cnt_prs_bem_glc_anl_krd_arw_eng_rom_qcu_scr_cze_hin_swa_sid_por_sod_urd_sun_pol_tsw_ctl_dgb_jav_tha_gam_tml_ven_fbf_uzb_pan_mol_aze_moo_vie_amr_yor_zul_swt	-0.716192869071799	-1.72046613193478	0.0886734805160655
785	anl_scr_ven_rus_tig_chh_heb_prs_aze_azi_tsn_sun_moo_mol_ita_bsq_fre_aeg_dgb_cnt_hin_lit_fbf_mcd_zul_spa_hun_akn_xho_est_svk_amh_geo_rom_krd_guj_ctl_hau_sid_arw_fin_ewe_mly_dut_tag_jpn_tml_kor_slo_bul_igb_bos_bat_ukr_wly_ind_mnd_por_bam_grk_gam_ger_afr_glc_nor_qcu_alb_eng_urd_swt_amr_lat_sod_ben_jav_swe_cic_cze_bem_mao_tha_owc_knd_dyu_yor_tur_pan_pol_uzb_ses_vie_mlt_swa_tsw_lda	-0.295448418397737	-0.698523472934158	0.486592969635162
786	owc_eng_xho_krd_sid_wly_gam_fre_azi_uzb_ses_mao_bem_dut_guj_bsq_lit_heb_swt_mnd_urd_ben_ewe_hin_dgb_afr_est_swa_cic_hun_mol_mlt_geo_bul_cze_nor_ger_tig_aeg_grk_fin_moo_ind_slo_jav_jpn_tml_kor_arw_ita_lda_lat_sun_rom_anl_tag_cnt_scr_yor_ctl_hau_pan_spa_bos_mcd_qcu_svk_rus_alb_bam_chh_prs_sod_por_bat_ukr_tsn_pol_tsw_mly_tha_amr_knd_igb_zul_tur_glc_swe_aze_akn_vie_amh_dyu_ven_fbf	-0.400114047160702	-0.948548311611868	0.3453087538249
787	anl_spa_tsn_pan_chh_mlt_amr_fre_azi_tur_ven_ind_xho_urd_mcd_bsq_mol_tig_ewe_cnt_hin_por_dyu_ger_fbf_nor_est_swt_cic_hun_svk_sod_geo_slo_pol_glc_ctl_wly_hau_rom_fin_zul_mly_bul_bat_jpn_tml_kor_ukr_prs_ses_guj_sun_alb_aeg_mao_mnd_krd_bem_arw_amh_grk_scr_lit_eng_qcu_swe_ita_afr_lda_gam_cze_owc_dut_jav_lat_swa_ben_igb_tag_tha_heb_knd_akn_dgb_aze_rus_bos_uzb_moo_vie_sid_tsw_yor_bam	-0.804441717982724	-1.9418580264864	0.0551806610983983
788	owc_cze_akn_guj_chh_mlt_amh_mol_aze_uzb_swt_bat_fbf_rom_lat_bsq_glc_heb_zul_mnd_pan_scr_igb_bos_moo_afr_hun_lda_ses_fin_ukr_hau_geo_eng_spa_ger_swe_anl_aeg_por_est_tsn_sun_krd_tag_jpn_tml_kor_ctl_slo_dgb_rus_mly_hin_sid_jav_cnt_svk_bem_ben_gam_lit_grk_prs_bul_qcu_pol_fre_mcd_tsw_sod_ita_amr_arw_ind_dut_bam_urd_yor_mao_tha_wly_knd_dyu_xho_azi_alb_nor_tur_ven_vie_tig_ewe_swa_cic	-0.604319003297032	-1.44421295724296	0.152039676419805
789	owc_ben_tsw_bul_tig_chh_aeg_ita_uzb_aze_dyu_jav_moo_prs_pol_bsq_rus_anl_lda_mnd_guj_krd_swa_mol_fbf_scr_fin_swt_bem_hun_lat_sod_geo_alb_arw_lit_swe_gam_amr_ctl_est_tsn_mly_urd_mao_jpn_tml_kor_nor_svk_igb_slo_sun_glc_wly_tag_cnt_hin_dgb_eng_hau_mcd_afr_bos_por_qcu_spa_grk_cze_ewe_sid_pan_amh_fre_ind_rom_ven_dut_yor_bat_tha_mlt_knd_cic_bam_tur_ger_ukr_azi_zul_vie_heb_xho_akn_ses	-0.81139189456458	-1.95473915604657	0.0536169271402211
790	tig_arw_igb_lat_gam_amr_sid_slo_azi_aze_moo_mao_ses_eng_svk_bsq_prs_sod_ven_mnd_pol_grk_ewe_dut_xho_ita_est_swa_dgb_hun_ctl_mlt_geo_bos_bul_nor_rus_anl_wly_cze_fin_swt_tag_spa_jav_jpn_knd_kor_swe_lit_tsw_alb_ind_guj_heb_mly_cnt_ben_dyu_urd_aeg_pan_krd_glc_scr_qcu_ukr_hin_mol_akn_hau_mcd_chh_fre_bat_por_cic_ger_lda_sun_tha_owc_tml_bam_tsn_uzb_afr_rom_tur_fbf_vie_amh_bem_yor_zul	0.134494067421967	0.316933099430118	0.752004733521496
791	sod_afr_yor_spa_heb_chh_aeg_por_uzb_tur_cic_bat_bem_ger_cze_bsq_slo_wly_ewe_cnt_lit_ctl_bam_prs_moo_pan_fin_akn_tsn_est_urd_hau_geo_rom_pol_scr_bul_tig_mlt_swe_hun_tsw_sun_glc_ind_jpn_knd_kor_svk_ben_lda_nor_tag_mol_amr_jav_mnd_eng_swa_bos_amh_rus_arw_guj_grk_qcu_ukr_fre_lat_dyu_anl_dut_owc_ita_mly_alb_ses_hin_zul_mao_tha_gam_tml_dgb_igb_azi_mcd_krd_aze_fbf_vie_sid_ven_xho_swt	0.0352957863477414	0.0830612796742592	0.933981334607382
792	anl_pan_moo_eng_owc_amh_chh_por_uzb_azi_tsn_mly_igb_bos_ben_bsq_svk_tig_dyu_cnt_guj_urd_ven_fre_tsw_mol_hun_zul_bem_est_cze_sod_geo_spa_bul_grk_nor_wly_amr_krd_fin_xho_ind_ger_mao_jpn_knd_kor_arw_dut_swt_lit_jav_slo_mlt_tag_mnd_ctl_ses_afr_hau_swe_prs_mcd_rus_qcu_pol_glc_ita_cic_gam_rom_aeg_scr_sun_ukr_swa_lat_ewe_bat_tha_sid_tml_bam_fbf_tur_alb_hin_aze_dgb_vie_heb_lda_yor_akn	0.0385174243093605	0.0906497762832843	0.927965835805597
793	gam_fre_dgb_pan_chh_anl_sid_nor_uzb_azi_yor_sun_zul_mol_krd_bsq_lit_heb_swt_mnd_rus_ukr_bem_prs_tsw_por_est_igb_bam_hun_ger_amh_geo_bos_eng_glc_scr_owc_amr_mcd_fin_cic_mao_hin_mly_jpn_knd_kor_slo_bul_dyu_cze_tag_alb_tig_bat_cnt_pol_lda_grk_aeg_ita_ctl_dut_svk_qcu_urd_arw_lat_fbf_wly_rom_hau_ben_ind_afr_ewe_swe_tsn_jav_tha_mlt_tml_akn_ses_tur_guj_spa_aze_moo_vie_sod_swa_xho_ven	-0.0998256652013635	-0.235319025070974	0.814478522762665
794	amr_afr_dyu_spa_sid_heb_amh_prs_tur_azi_akn_mao_lda_alb_mol_bsq_scr_owc_bam_cnt_guj_pol_zul_ita_moo_dut_hun_cic_bem_est_svk_mlt_geo_arw_fre_por_bul_tig_sod_nor_fin_xho_ind_mcd_tag_jpn_tml_kor_glc_rus_tsw_krd_sun_urd_anl_mly_mnd_lat_igb_swe_wly_bos_hin_ukr_eng_qcu_slo_lit_ctl_yor_aeg_rom_hau_cze_bat_grk_fbf_ger_ewe_jav_tha_gam_knd_swt_ses_uzb_ben_pan_aze_tsn_vie_chh_swa_dgb_ven	-0.307256035619106	-0.726978470158817	0.469065163554334
795	owc_slo_swt_lat_gam_hau_amh_bul_uzb_tur_tsw_mao_bem_pan_ukr_bsq_eng_tig_yor_mnd_por_mcd_zul_fre_swa_afr_fin_moo_fbf_est_cze_heb_geo_nor_grk_ctl_prs_mlt_chh_rus_hun_ses_tag_rom_ind_jpn_tml_kor_mol_bos_tsn_spa_jav_urd_amr_bat_cnt_alb_ven_scr_wly_hin_pol_krd_glc_qcu_ben_arw_ita_lda_anl_swe_aeg_svk_mly_ger_akn_lit_cic_sun_tha_sod_knd_igb_dyu_aze_guj_dut_azi_xho_vie_sid_dgb_ewe_bam	0.253266517660616	0.596130342102263	0.552536357054199
796	gam_urd_tsw_spa_mlt_tig_anl_slo_tur_azi_yor_ind_dyu_rom_nor_bsq_mol_hau_ewe_mnd_bul_ben_xho_fre_ven_alb_fin_igb_swa_hun_arw_sid_geo_ita_mcd_pol_ctl_heb_aeg_dut_est_bem_mly_eng_mao_jpn_knd_kor_cze_por_ses_lit_jav_svk_chh_bat_cnt_rus_akn_lat_wly_guj_krd_glc_grk_qcu_afr_hin_prs_dgb_sod_scr_amr_swe_tag_bos_cic_ger_moo_sun_tha_owc_tml_zul_tsn_aze_pan_ukr_uzb_bam_vie_amh_swt_lda_fbf	-0.58018901442876	-1.38410651205893	0.16963841475578
797	owc_nor_swa_ben_tig_aeg_chh_grk_tur_aze_ses_jav_zul_krd_lit_bsq_guj_gam_yor_cnt_cze_bos_dyu_lat_bem_prs_hun_fbf_moo_est_por_amr_geo_spa_bul_urd_glc_sod_hau_fre_fin_cic_mly_ctl_bat_jpn_tml_kor_afr_svk_lda_mcd_ind_dut_wly_sun_mnd_rus_igb_swe_anl_ger_hin_arw_alb_qcu_rom_ukr_pan_dgb_mlt_slo_sid_ita_tag_mol_tsn_scr_akn_mao_tha_heb_knd_ven_tsw_azi_pol_eng_uzb_ewe_vie_amh_swt_xho_bam	-0.167245855498806	-0.394976030487377	0.693765020849594
798	owc_ctl_dyu_pan_heb_hau_amr_slo_tur_azi_dgb_mao_yor_scr_svk_bsq_dut_sid_ven_cnt_alb_rus_zul_ukr_akn_lit_est_ses_swt_fin_ger_anl_geo_fre_urd_hin_prs_wly_chh_rom_hun_bam_tag_ita_jav_jpn_tml_kor_spa_ben_tsw_krd_mly_eng_gam_sun_mnd_afr_cic_por_sod_bul_nor_arw_pol_qcu_cze_swe_glc_lda_tig_lat_amh_mcd_bat_guj_bem_grk_tsn_ind_tha_mlt_knd_swa_fbf_aze_bos_mol_uzb_xho_vie_aeg_igb_moo_ewe	-0.515067016839795	-1.22709759728649	0.222883228515878
799	tig_pol_ven_ger_sod_heb_hau_scr_azi_tur_ses_bat_fbf_dut_lat_bsq_spa_owc_swt_cnt_afr_prs_swa_ita_bam_glc_est_tsw_lda_hun_slo_wly_geo_eng_bul_krd_cze_anl_amr_bos_fin_yor_jav_mol_sun_jpn_knd_kor_hin_ukr_moo_fre_tag_ben_amh_ind_mnd_por_cic_arw_aeg_rus_guj_urd_grk_qcu_pan_svk_rom_dyu_chh_swe_sid_ctl_mao_mcd_igb_lit_bem_mly_tha_gam_tml_zul_tsn_uzb_alb_nor_aze_dgb_vie_mlt_ewe_akn_xho	-0.668619917614975	-1.60206690292837	0.112532156428125
800	mlt_scr_zul_grk_sid_heb_wly_arw_aze_azi_bem_mly_swa_hin_guj_bsq_cze_sod_dyu_mnd_slo_lit_lda_mcd_tsw_rus_fin_akn_ses_hun_pol_tig_geo_swe_urd_ger_nor_chh_anl_ctl_est_dgb_jav_bos_bat_jpn_knd_kor_por_mol_ven_pan_ind_lat_amr_sun_cnt_afr_bam_glc_hau_ita_fre_svk_krd_qcu_dut_ukr_alb_tsn_aeg_bul_owc_rom_tag_spa_yor_eng_ewe_mao_tha_gam_tml_xho_moo_tur_ben_prs_uzb_igb_vie_amh_cic_swt_fbf	-0.0980791754792293	-0.231181635728982	0.817681553668
801	gam_krd_lda_spa_hau_mlt_chh_svk_uzb_aze_bem_bat_zul_arw_prs_bsq_scr_sod_tsw_cnt_slo_dut_moo_bul_fbf_swe_est_igb_akn_hun_fre_aeg_geo_afr_mol_alb_nor_heb_amr_ita_fin_swa_sun_bos_mly_jpn_knd_kor_rus_glc_ses_guj_mao_por_wly_tag_mnd_ger_ewe_hin_owc_pol_pan_lat_eng_qcu_rom_ctl_mcd_cic_tig_ukr_anl_cze_ind_urd_xho_lit_yor_jav_tha_sid_tml_ven_dgb_azi_ben_grk_tur_bam_vie_amh_swt_dyu_tsn	-0.377320724928922	-0.895860842390441	0.372640076947935
802	wly_glc_yor_ctl_owc_anl_gam_krd_tur_azi_ses_jav_tsw_por_mcd_bsq_bul_heb_akn_mnd_arw_lit_dgb_dut_lda_swe_fin_ven_moo_est_scr_sod_geo_mol_svk_nor_slo_chh_mlt_pol_hun_xho_mly_ita_bat_jpn_knd_kor_ger_urd_dyu_afr_sun_grk_amr_tag_cnt_cze_bem_hin_aeg_bos_eng_rus_guj_qcu_fre_spa_rom_swa_amh_prs_hau_ukr_mao_alb_bam_lat_igb_ind_tha_tig_tml_swt_tsn_aze_pan_ben_uzb_zul_vie_sid_ewe_cic_fbf	0.384899720209014	0.906945984272841	0.366779334712989
803	anl_prs_cic_grk_gam_sod_aeg_cze_azi_aze_xho_mly_igb_dut_alb_bsq_krd_amh_akn_cnt_urd_lit_ewe_slo_zul_swe_est_bem_yor_hun_ctl_amr_geo_spa_scr_mcd_svk_sid_chh_rom_fin_ses_jav_ita_sun_jpn_tml_kor_fre_lat_tsw_ukr_mao_por_mlt_ind_mnd_ben_swt_hin_heb_rus_guj_bul_pan_qcu_pol_arw_eng_fbf_wly_bos_tig_glc_bat_mol_bam_nor_tsn_tag_tha_owc_knd_swa_lda_tur_ger_afr_uzb_ven_vie_hau_dgb_moo_dyu	-0.715004558938949	-1.71944084735817	0.0888607421449561
804	tig_eng_igb_mcd_aeg_amh_chh_ita_aze_tur_ven_jav_tsw_glc_slo_bsq_hin_anl_dyu_cnt_cze_svk_ewe_afr_akn_pol_fin_yor_tsn_est_alb_sod_geo_rus_lit_ukr_prs_amr_hau_krd_hun_ses_mly_bos_tag_jpn_tml_kor_swe_bul_xho_lat_bat_ben_sid_mao_mnd_dut_cic_scr_heb_fre_spa_nor_ctl_qcu_pan_por_guj_swt_gam_grk_mlt_rom_ind_mol_bem_urd_fbf_sun_tha_owc_knd_dgb_bam_uzb_ger_arw_azi_swa_vie_wly_zul_moo_lda	0.349398879194921	0.823780751943705	0.412171752647764
805	anl_guj_dyu_arw_amh_owc_chh_mcd_azi_tur_dgb_sun_lda_ben_fre_bsq_alb_amr_ewe_cnt_ukr_afr_cic_por_ses_mol_fin_moo_tsw_est_glc_sid_geo_scr_rus_bos_nor_hau_heb_ctl_hun_bem_mly_ita_bat_jpn_tml_kor_slo_cze_zul_grk_mao_lit_sod_tag_mnd_lat_swt_dut_aeg_pol_rom_hin_bul_qcu_prs_pan_ger_yor_gam_urd_tig_krd_ind_swe_akn_eng_igb_jav_tha_mlt_knd_swa_bam_aze_spa_svk_uzb_fbf_vie_wly_ven_xho_tsn	-0.0206043317204583	-0.0484949793992351	0.961425760130308
806	tig_urd_ewe_pol_aeg_hau_amr_cze_aze_azi_cic_ind_yor_mol_afr_bsq_lat_amh_zul_cnt_ctl_svk_swa_bos_fbf_eng_fin_bem_xho_hun_prs_sod_geo_nor_pan_guj_ita_wly_sid_bul_est_ven_mao_grk_bat_jpn_tml_kor_alb_arw_dgb_hin_tag_fre_heb_mly_mnd_mcd_akn_scr_gam_lit_spa_swe_dut_qcu_ger_ben_krd_bam_chh_ukr_mlt_rom_jav_rus_lda_glc_tsn_sun_tha_anl_knd_igb_tsw_uzb_slo_por_tur_moo_vie_owc_swt_ses_dyu	-0.263088150791924	-0.621450504543498	0.535823611555118
807	mlt_hin_lda_guj_gam_hau_aeg_lat_tur_uzb_moo_mly_dgb_ctl_dut_bsq_lit_sod_zul_cnt_prs_eng_dyu_bul_ven_mcd_est_igb_yor_fin_swe_sid_geo_spa_pol_rus_rom_heb_tig_afr_hun_swt_sun_mol_ind_jpn_tml_kor_grk_por_ewe_svk_jav_cze_amh_mao_mnd_glc_ses_ukr_chh_krd_ita_bos_fre_qcu_urd_ger_arw_fbf_amr_pan_wly_nor_bat_scr_bam_ben_akn_tag_tha_anl_knd_cic_bem_azi_slo_alb_aze_tsn_vie_owc_xho_tsw_swa	-0.521466476723764	-1.2406482085567	0.217856447488371
808	heb_cze_dgb_hin_anl_amh_wly_svk_uzb_azi_akn_mly_fbf_mol_ukr_bsq_afr_gam_xho_mnd_glc_prs_swa_krd_ewe_pan_fin_dyu_lda_hun_swe_hau_geo_fre_scr_lit_alb_tig_owc_rom_est_ven_jav_por_tag_jpn_tml_kor_eng_urd_cic_nor_sun_ben_sid_bat_cnt_ger_swt_mcd_chh_arw_bul_dut_spa_qcu_slo_guj_grk_igb_amr_ctl_aeg_rus_ind_ita_tsn_bos_zul_mao_tha_mlt_knd_yor_tsw_aze_pol_lat_tur_ses_vie_sod_bem_bam_moo	-0.0884864065042359	-0.208546564420389	0.8352583019823
809	amr_lat_bem_swe_hau_sod_sid_svk_aze_tur_lda_mao_swt_bos_spa_bsq_mcd_mlt_dyu_cnt_por_dut_akn_arw_yor_bul_fin_ven_dgb_est_ukr_heb_geo_prs_ben_rom_afr_gam_anl_slo_hun_ses_jav_rus_tag_jpn_knd_kor_guj_pan_cic_mol_ind_hin_chh_bat_mnd_lit_swa_ctl_owc_eng_ger_urd_scr_qcu_krd_fre_glc_igb_wly_alb_aeg_cze_mly_grk_tsw_nor_tsn_sun_tha_amh_tml_zul_ewe_azi_ita_pol_uzb_fbf_vie_tig_xho_moo_bam	-0.635320386313127	-1.51939315775729	0.132056062296268
810	mlt_slo_dyu_arw_aeg_hau_anl_bos_aze_azi_lda_ind_ses_lat_pan_bsq_mol_owc_swa_cnt_lit_glc_dgb_ger_yor_guj_hun_swt_ewe_fin_spa_amr_geo_nor_urd_grk_bul_amh_tig_hin_est_akn_mao_rus_bat_jpn_tml_kor_svk_krd_tsw_cze_tag_ita_sid_jav_mnd_swe_cic_ben_wly_fre_scr_mcd_afr_qcu_por_prs_pol_bam_gam_ukr_sod_alb_mly_rom_zul_dut_bem_sun_tha_heb_knd_ven_igb_tur_ctl_eng_uzb_tsn_vie_chh_xho_moo_fbf	-0.780368689273912	-1.88059511035661	0.0631563183724859
811	mlt_spa_tsw_scr_chh_aeg_tig_pan_azi_tur_zul_jav_ewe_afr_hin_bsq_svk_amh_tsn_cnt_ben_bos_ses_slo_lda_arw_hun_dgb_bem_est_mcd_sid_geo_rus_lat_fre_krd_wly_owc_lit_fin_bam_mly_alb_sun_jpn_knd_kor_bul_swe_dyu_ita_mao_ctl_hau_bat_mnd_prs_ven_rom_heb_ukr_cze_glc_guj_qcu_dut_pol_mol_fbf_anl_eng_gam_ger_tag_grk_igb_urd_xho_ind_tha_amr_tml_akn_swt_uzb_nor_por_aze_moo_vie_sod_swa_cic_yor	-0.0990440776555493	-0.233394964888276	0.815967678467463
812	owc_krd_dgb_por_chh_mlt_tig_ctl_tur_aze_ewe_jav_swt_rus_lat_bsq_lit_wly_xho_cnt_alb_bul_swa_swe_moo_eng_est_tsw_tsn_hun_ger_anl_geo_ukr_dut_rom_guj_gam_heb_ita_fin_zul_sun_slo_mao_jpn_tml_kor_urd_grk_yor_nor_bat_mol_amh_mly_mnd_bos_igb_svk_aeg_ben_scr_arw_pan_qcu_cze_spa_pol_ses_amr_mcd_sid_afr_ind_prs_fbf_fre_dyu_tag_tha_sod_knd_akn_bam_uzb_hin_glc_azi_ven_vie_hau_lda_cic_bem	-0.541632704553177	-1.2906476102648	0.200025337112684
813	amr_alb_yor_cze_heb_anl_aeg_afr_uzb_aze_xho_jav_ses_dut_fre_bsq_lat_hau_swt_mnd_pol_prs_tsn_ita_lda_nor_est_ewe_moo_fin_ger_gam_geo_ukr_bos_mol_grk_chh_sod_por_hun_dyu_mao_hin_mly_jpn_tml_kor_rus_glc_cic_swe_sun_rom_mlt_bat_cnt_krd_zul_pan_tig_eng_urd_mcd_ben_qcu_ctl_spa_svk_ven_wly_scr_owc_lit_ind_arw_igb_guj_akn_tag_tha_amh_knd_swa_dgb_tur_slo_bul_azi_tsw_vie_sid_bam_bem_fbf	-0.310426141724132	-0.734989348115925	0.464195372808428
814	amr_svk_igb_guj_mlt_owc_anl_mol_azi_tur_tsw_sun_xho_hin_ger_bsq_nor_heb_bam_cnt_mcd_lat_dgb_spa_ven_eng_hun_ses_zul_est_fre_wly_geo_ctl_afr_krd_ita_gam_sod_pol_fin_fbf_bat_ben_mly_jpn_knd_kor_cze_grk_swt_dut_ind_scr_chh_jav_mnd_bos_moo_glc_sid_alb_rom_swe_arw_qcu_pan_lit_urd_bem_tig_rus_amh_ukr_mao_bul_lda_prs_swa_tag_tha_aeg_tml_ewe_cic_uzb_slo_por_aze_akn_vie_hau_tsn_yor_dyu	-1.03766111084229	-2.53054865105016	0.0130685000322135
815	sod_scr_moo_ctl_anl_amr_aeg_pan_tur_uzb_dgb_bat_fbf_ita_eng_bsq_grk_mlt_ven_mnd_bos_lit_zul_nor_bem_pol_est_igb_ewe_hun_fre_tig_geo_arw_slo_mol_guj_heb_sid_alb_fin_cic_mao_rus_ind_jpn_knd_kor_lat_glc_swa_svk_jav_bul_gam_sun_cnt_cze_tsw_ukr_hau_ben_rom_hin_mcd_qcu_prs_dut_krd_lda_owc_swe_amh_urd_tag_afr_dyu_ger_xho_mly_tha_wly_tml_akn_yor_azi_por_spa_aze_ses_vie_chh_swt_bam_tsn	-0.882828114613816	-2.13527426409036	0.0353666532512824
816	sod_mcd_fbf_eng_sid_anl_aeg_ger_azi_tur_xho_mao_yor_por_lit_bsq_krd_amr_ses_mnd_fre_nor_cic_ukr_bem_bos_est_tsn_ven_fin_scr_amh_geo_svk_mol_rus_swe_wly_mlt_lat_hun_bam_sun_ctl_ind_jpn_knd_kor_ben_pan_igb_glc_mly_hin_hau_bat_cnt_alb_lda_pol_heb_slo_arw_spa_dut_qcu_afr_guj_cze_swa_chh_ita_owc_rom_tag_grk_zul_urd_dyu_jav_tha_tig_tml_moo_dgb_uzb_prs_bul_aze_tsw_vie_gam_ewe_swt_akn	0.208989278967074	0.491995528235512	0.623881853244244
817	amh_lat_bam_swe_amr_sod_sid_rom_aze_uzb_fbf_ind_bem_ita_slo_bsq_nor_aeg_yor_cnt_ben_afr_ewe_cze_akn_scr_fin_tsn_cic_est_arw_heb_geo_alb_mol_pan_spa_mlt_tig_fre_hun_swa_tag_bos_mly_jpn_tml_kor_krd_ukr_lda_dut_jav_ctl_wly_bat_mnd_hin_swt_pol_owc_bul_guj_rus_urd_qcu_por_svk_eng_ses_chh_lit_hau_mcd_sun_glc_zul_prs_tsw_mao_tha_anl_knd_dgb_dyu_azi_grk_ger_tur_igb_vie_gam_xho_ven_moo	-0.555129928354856	-1.32139746157606	0.189610555974405
818	sod_nor_moo_cze_heb_tig_chh_ctl_azi_aze_dgb_sun_tsn_krd_urd_bsq_mcd_mlt_fbf_cnt_ita_scr_dyu_ben_cic_eng_est_ewe_xho_fin_fre_aeg_geo_arw_ger_pol_swe_wly_anl_hin_hun_zul_ind_ukr_mao_jpn_tml_kor_bos_slo_akn_guj_bat_pan_hau_tag_mnd_grk_bem_glc_amr_lit_lat_svk_bul_qcu_alb_prs_rus_lda_gam_afr_amh_por_mly_mol_swt_spa_bam_jav_tha_sid_knd_yor_igb_uzb_dut_rom_tur_swa_vie_owc_tsw_ses_ven	-0.203527002893659	-0.481618501874686	0.631208362474718
819	wly_dut_bem_krd_gam_aeg_amr_arw_tur_azi_ses_bat_dgb_mol_ita_bsq_hin_mlt_tsn_mnd_rom_nor_zul_afr_ven_bul_hun_cic_swt_est_ukr_owc_geo_por_pan_swe_spa_anl_amh_mcd_fin_igb_mly_eng_tag_jpn_tml_kor_rus_cze_akn_lit_ind_ben_hau_sun_cnt_fre_xho_guj_chh_alb_scr_slo_urd_qcu_lat_svk_prs_lda_sod_grk_heb_bos_jav_pol_bam_glc_tsw_mao_tha_tig_knd_moo_fbf_uzb_ger_ctl_aze_yor_vie_sid_dyu_swa_ewe	-0.623091805129447	-1.48742585329847	0.140285155023369
820	gam_afr_swt_cze_amh_sod_aeg_slo_aze_uzb_ses_ind_ven_mcd_alb_bsq_ukr_mlt_swa_cnt_guj_glc_akn_hin_xho_krd_fin_ewe_bam_est_rom_amr_geo_rus_dut_ben_swe_chh_sid_ctl_hun_fbf_sun_bul_jav_jpn_tml_kor_grk_lat_dyu_spa_bat_svk_tig_mly_mnd_bos_moo_urd_wly_mol_scr_fre_prs_qcu_arw_eng_ita_igb_hau_lit_anl_nor_tag_ger_yor_pol_tsn_mao_tha_heb_knd_zul_dgb_tur_pan_por_azi_tsw_vie_owc_bem_lda_cic	-0.0318311993864722	-0.0749296778821229	0.940431605314904
821	amh_slo_swt_eng_mlt_sod_amr_afr_tur_azi_fbf_mao_ven_swe_alb_bsq_arw_tig_dyu_cnt_guj_ctl_bem_bos_lda_por_hun_akn_swa_est_spa_heb_geo_krd_fre_mol_cze_aeg_owc_glc_fin_dgb_ind_rom_bat_jpn_knd_kor_svk_ita_ewe_lit_tag_ukr_chh_jav_mnd_bul_moo_dut_wly_ben_rus_prs_mcd_qcu_pol_lat_hin_tsn_anl_nor_hau_scr_mly_pan_igb_grk_cic_sun_tha_sid_tml_xho_zul_aze_urd_ger_uzb_tsw_vie_gam_bam_ses_yor	0.0980167990563165	0.230911635531165	0.817890687141828
822	sid_urd_ven_ita_tig_heb_sod_pol_uzb_aze_igb_tag_akn_krd_afr_bsq_arw_amh_lda_mnd_pan_lit_zul_mol_moo_alb_hun_dyu_ewe_fin_eng_owc_geo_ger_fre_rom_prs_gam_mlt_por_est_cic_sun_cze_jav_jpn_knd_kor_nor_scr_swt_bos_mly_grk_aeg_ind_cnt_ben_dgb_glc_amr_mcd_bul_slo_hin_qcu_svk_ukr_rus_bam_hau_ctl_chh_lat_bat_dut_fbf_swe_swa_mao_tha_anl_tml_ses_tsn_azi_guj_spa_tur_yor_vie_wly_xho_tsw_bem	-0.258980533412095	-0.612581814710983	0.541647901207395
823	anl_nor_fbf_prs_sid_aeg_heb_alb_azi_aze_zul_bat_tsw_rom_spa_bsq_bul_tig_lda_cnt_ita_grk_swt_krd_ewe_pol_fin_bem_dyu_hun_hin_gam_geo_glc_ben_pan_cze_owc_amh_eng_est_xho_ind_rus_mly_jpn_tml_kor_afr_arw_bam_scr_sun_fre_sod_jav_mnd_urd_dgb_por_hau_mcd_lit_bos_ctl_qcu_lat_ger_svk_ses_wly_swe_amr_slo_tag_ukr_igb_mol_swa_mao_tha_mlt_knd_moo_yor_tur_dut_guj_uzb_cic_vie_chh_tsn_akn_ven	-0.496541630537852	-1.18097226904512	0.240625180413865
824	gam_spa_bem_hin_amh_tig_sod_afr_uzb_azi_swt_mao_yor_ger_cze_bsq_alb_hau_akn_mnd_slo_ita_moo_pan_tsw_dut_hun_lda_dgb_fin_ben_amr_geo_mol_rom_swe_por_anl_owc_urd_est_ewe_sun_bul_mly_jpn_tml_kor_ctl_bos_cic_prs_ind_ukr_wly_jav_cnt_arw_ven_lat_sid_guj_mcd_grk_lit_qcu_svk_glc_krd_tsn_heb_nor_chh_rus_tag_pol_igb_fre_zul_bat_tha_mlt_knd_fbf_dyu_aze_scr_eng_tur_swa_vie_aeg_xho_bam_ses	-0.0931538503886448	-0.220167933496425	0.826222950202127
825	heb_lat_fbf_bos_mlt_hau_aeg_fre_uzb_aze_ses_mao_dyu_arw_ger_bsq_grk_anl_tsw_cnt_pan_nor_swt_svk_moo_alb_fin_bam_lda_hun_guj_gam_geo_cze_swe_eng_mcd_owc_sid_ben_est_ewe_ind_dut_mly_jpn_tml_kor_spa_glc_dgb_bul_tag_urd_amh_sun_mnd_pol_tsn_hin_chh_afr_lit_ukr_por_qcu_scr_slo_mol_bem_amr_ita_sod_krd_jav_rom_yor_prs_ven_bat_tha_tig_knd_xho_zul_tur_rus_ctl_azi_igb_vie_wly_cic_akn_swa	-0.251737902022329	-0.59504697362159	0.553257200440842
826	aeg_rus_yor_urd_amh_gam_anl_pan_tur_uzb_dyu_jav_moo_ger_alb_bsq_bul_tig_ses_mnd_hin_mcd_dgb_spa_igb_slo_fin_lda_ewe_hun_por_hau_geo_ita_lit_arw_rom_mlt_chh_dut_est_bem_ind_scr_bat_jpn_knd_kor_ctl_ben_tsn_fre_tag_cze_amr_mao_cnt_ukr_swt_prs_sod_afr_pol_eng_grk_qcu_mol_guj_nor_ven_sid_svk_wly_krd_sun_glc_akn_swe_xho_mly_tha_heb_tml_cic_fbf_azi_bos_lat_aze_bam_vie_owc_tsw_zul_swa	-0.891063290743908	-2.15995306321505	0.0333476793168827
827	chh_ger_dgb_hin_amr_mlt_tig_urd_tur_azi_swt_tag_tsn_arw_krd_bsq_ita_owc_fbf_mnd_pan_bul_xho_por_ven_bos_hun_ewe_akn_fin_mol_hau_geo_cze_pol_ben_mcd_sid_anl_rus_est_igb_ind_svk_mly_jpn_knd_kor_swe_guj_bam_lat_mao_ukr_wly_sun_cnt_dut_zul_slo_heb_grk_alb_afr_fre_qcu_glc_prs_scr_lda_gam_ctl_sod_nor_bat_lit_dyu_eng_yor_jav_tha_amh_tml_tsw_moo_uzb_spa_rom_aze_ses_vie_aeg_bem_swa_cic	-0.101938926719082	-0.240444305131796	0.810515071112637
828	wly_pan_xho_ben_amh_aeg_sod_lat_uzb_aze_moo_mao_bam_hin_mol_bsq_glc_anl_cic_cnt_por_ger_fbf_guj_tsw_scr_hun_akn_ses_est_rom_hau_geo_alb_svk_eng_grk_mlt_amr_fre_fin_dgb_tag_pol_mly_jpn_knd_kor_prs_ita_swt_urd_sun_ukr_owc_jav_mnd_mcd_bem_dut_chh_arw_bul_spa_bos_qcu_ctl_rus_lit_lda_sid_krd_gam_slo_ind_swe_zul_cze_dyu_bat_tha_tig_tml_ven_yor_azi_nor_afr_tur_swa_vie_heb_tsn_ewe_igb	-1.07477354006562	-2.6255139198774	0.010115911136542
829	heb_ben_zul_grk_sod_sid_mlt_eng_aze_azi_cic_mao_akn_dut_spa_bsq_arw_aeg_ses_cnt_krd_scr_igb_mol_dyu_swe_fin_tsw_ven_est_ita_amh_geo_glc_alb_guj_ctl_chh_wly_nor_hun_xho_bat_prs_sun_jpn_knd_kor_hin_ukr_ewe_slo_jav_pol_hau_mly_mnd_mcd_tsn_rom_anl_svk_bos_bul_afr_qcu_cze_urd_lit_yor_owc_pan_gam_rus_tag_ger_lda_lat_moo_ind_tha_amr_tml_swt_bam_uzb_por_fre_tur_fbf_vie_tig_bem_dgb_swa	-0.35229802083485	-0.833452447333362	0.406725087844247
830	heb_arw_tsn_pan_amh_gam_amr_spa_aze_uzb_ven_tag_xho_mcd_urd_bsq_bos_mlt_yor_mnd_ita_scr_moo_ukr_fbf_mol_hun_igb_bam_fin_guj_hau_geo_ben_svk_cze_por_chh_tig_pol_est_swa_sun_ger_mly_jpn_knd_kor_lat_hin_dyu_eng_mao_alb_sod_ind_cnt_afr_ewe_grk_aeg_lit_rus_krd_ctl_qcu_dut_swe_glc_akn_anl_prs_sid_rom_bat_fre_cic_nor_zul_jav_tha_owc_tml_ses_tsw_tur_slo_bul_azi_swt_vie_wly_bem_dgb_lda	0.206059749464885	0.485517559480846	0.628451131145571
831	sod_lit_bam_rom_amh_gam_mlt_ita_aze_uzb_swt_jav_cic_por_cze_bsq_svk_chh_ven_mnd_eng_alb_zul_hin_lda_fre_fin_igb_yor_hun_afr_tig_geo_rus_slo_prs_arw_wly_owc_krd_est_ewe_mao_nor_bat_jpn_tml_kor_grk_mcd_tsn_ctl_ind_mol_hau_tag_cnt_guj_fbf_bos_anl_pol_ukr_spa_glc_qcu_pan_ger_dut_akn_amr_scr_heb_bul_sun_ben_xho_lat_moo_mly_tha_sid_knd_bem_tsw_azi_urd_swe_tur_dyu_vie_aeg_dgb_ses_swa	0.297417290542834	0.701129862581915	0.484972649034516
832	mlt_rus_fbf_glc_tig_owc_hau_lit_uzb_aze_dgb_bat_swa_slo_swe_bsq_arw_gam_ven_cnt_pol_dut_bam_lat_igb_ctl_fin_tsn_swt_est_ita_heb_geo_ger_mcd_mol_alb_sid_amh_guj_hun_cic_mao_scr_mly_jpn_knd_kor_svk_grk_bem_cze_ind_afr_aeg_tag_mnd_urd_tsw_spa_chh_ben_por_krd_rom_qcu_fre_prs_nor_xho_amr_ukr_wly_pan_sun_bos_ewe_bul_zul_jav_tha_anl_tml_dyu_moo_tur_hin_eng_azi_lda_vie_sod_yor_ses_akn	0.0546610892376044	0.128666931402399	0.897899047112016
833	chh_ger_akn_pan_amr_heb_mlt_urd_azi_tur_ewe_jav_ven_scr_fre_bsq_bos_amh_tsn_cnt_pol_rus_dgb_ben_swt_prs_hun_igb_dyu_fin_guj_owc_geo_eng_afr_slo_svk_hau_gam_hin_est_zul_sun_mol_ind_jpn_knd_kor_rom_nor_fbf_spa_mao_ctl_aeg_tag_mnd_swe_ses_ukr_anl_bul_arw_mcd_por_qcu_cze_lat_glc_bem_sid_ita_tig_alb_bat_krd_swa_grk_cic_mly_tha_wly_tml_bam_xho_uzb_dut_lit_aze_tsw_vie_sod_moo_yor_lda	0.249275597422729	0.586482003153267	0.558972528284046
834	amr_scr_fbf_svk_amh_wly_chh_pan_tur_uzb_akn_jav_ses_dut_arw_bsq_prs_gam_yor_mnd_rus_fre_zul_ukr_moo_alb_est_bam_cic_hun_bos_owc_geo_swe_ita_bul_spa_anl_mlt_krd_fin_dyu_ind_glc_mao_jpn_tml_kor_lat_grk_tsn_guj_mly_mcd_sod_tag_cnt_lit_ven_ben_sid_rom_pol_ctl_hin_qcu_cze_slo_eng_swa_aeg_urd_hau_nor_bat_ger_igb_mol_lda_sun_tha_tig_knd_ewe_swt_azi_por_afr_aze_tsw_vie_heb_xho_dgb_bem	-0.242428728485966	-0.573618971486719	0.567610277710835
835	owc_guj_yor_ukr_amh_aeg_tig_scr_uzb_tur_cic_mao_xho_dut_eng_bsq_fre_gam_fbf_mnd_swe_mol_ses_krd_zul_rus_fin_tsw_moo_hun_hin_amr_geo_bos_ita_ger_ctl_sod_wly_bul_est_ven_sun_arw_jav_jpn_tml_kor_spa_cze_ewe_ben_tag_urd_anl_mly_cnt_por_igb_mcd_mlt_glc_svk_lat_pol_qcu_alb_grk_slo_dyu_chh_prs_heb_lit_bat_rom_lda_nor_bam_ind_tha_sid_knd_dgb_tsn_aze_afr_pan_azi_swa_vie_hau_swt_bem_akn	-0.0235004818250399	-0.0553344964221263	0.955990683386631
836	aeg_ita_lda_bul_amr_owc_anl_lit_uzb_aze_ven_tag_dyu_ben_svk_bsq_nor_chh_fbf_mnd_grk_urd_swt_mcd_bam_pol_est_akn_tsn_hun_mol_hau_geo_cze_por_rom_swe_wly_amh_ger_fin_zul_jav_fre_mly_jpn_knd_kor_afr_rus_cic_slo_bat_ctl_tig_ind_cnt_arw_moo_glc_gam_bos_spa_scr_dut_qcu_hin_eng_alb_swa_sid_pan_heb_guj_mao_lat_yor_ukr_bem_sun_tha_sod_tml_dgb_igb_tur_krd_prs_azi_xho_vie_mlt_ses_tsw_ewe	-0.141638887528891	-0.333822515222511	0.739265036679988
837	amr_mcd_yor_slo_amh_mlt_sid_por_tur_uzb_swt_mly_swa_prs_lat_bsq_hin_anl_zul_mnd_arw_urd_igb_bos_akn_nor_est_ven_bam_hun_ctl_tig_geo_guj_fre_rus_grk_wly_hau_glc_fin_cic_tag_rom_ind_jpn_tml_kor_pol_scr_dgb_mol_bat_ita_chh_mao_cnt_bul_bem_ukr_sod_dut_pan_afr_ben_qcu_cze_krd_eng_dyu_owc_lit_heb_spa_jav_swe_ses_svk_fbf_sun_tha_aeg_knd_moo_xho_aze_alb_ger_azi_lda_vie_gam_ewe_tsn_tsw	-0.33817337398117	-0.799914054728244	0.425799119035815
838	gam_ctl_igb_hin_anl_aeg_tig_slo_uzb_aze_swa_sun_bem_spa_lit_bsq_urd_chh_dyu_mnd_nor_rom_xho_ita_swt_grk_fin_dgb_fbf_est_prs_hau_geo_rus_guj_mol_bul_mlt_sod_krd_hun_yor_jav_pol_mly_jpn_knd_kor_ukr_glc_zul_swe_ind_dut_owc_tag_cnt_lat_ewe_scr_amh_pan_cze_arw_por_qcu_ben_eng_alb_ses_amr_bos_wly_fre_mao_afr_cic_mcd_tsw_bat_tha_heb_tml_bam_moo_tur_svk_ger_azi_lda_vie_sid_tsn_ven_akn	0.227543990875241	0.535453134950548	0.593614722677234
839	anl_mcd_fbf_alb_mlt_amr_hau_cze_uzb_azi_akn_bat_swa_krd_arw_bsq_lit_wly_ewe_cnt_slo_bos_bem_prs_moo_spa_fin_swt_dyu_est_ita_heb_geo_svk_hin_swe_eng_sid_tig_ger_hun_yor_tag_rom_mao_jpn_knd_kor_bul_ben_bam_urd_ind_rus_sod_jav_mnd_grk_lda_por_amh_fre_glc_scr_mol_qcu_pan_ukr_pol_tsw_gam_dut_owc_ctl_sun_lat_dgb_afr_zul_mly_tha_chh_tml_xho_ses_aze_guj_nor_tur_cic_vie_aeg_igb_tsn_ven	-0.913621213284067	-2.21982261113062	0.0288612729551287
840	sid_svk_bam_slo_anl_gam_tig_krd_tur_uzb_akn_sun_lda_dut_lit_bsq_eng_heb_fbf_cnt_ukr_ita_tsw_lat_zul_guj_fin_ses_cic_hun_ben_aeg_geo_fre_rus_mol_nor_mlt_sod_cze_est_swa_mao_grk_bat_jpn_tml_kor_hin_prs_swt_bul_tag_urd_hau_ind_mnd_alb_dyu_arw_wly_rom_glc_mcd_pan_qcu_pol_spa_ger_tsn_amr_swe_amh_ctl_mly_bos_ven_afr_bem_jav_tha_chh_knd_yor_igb_azi_scr_por_aze_ewe_vie_owc_dgb_xho_moo	0.332924126167478	0.784683100094243	0.434633661764458
841	heb_arw_fbf_urd_anl_amr_chh_mol_aze_uzb_bam_ind_tsn_por_ita_bsq_krd_wly_dgb_cnt_slo_ctl_ewe_ben_igb_pol_est_moo_ses_fin_pan_mlt_geo_fre_rom_bul_guj_sid_gam_alb_hun_lda_mly_afr_tag_jpn_knd_kor_scr_svk_zul_ukr_jav_swe_aeg_bat_mnd_eng_swt_lit_owc_glc_nor_spa_prs_qcu_grk_mcd_rus_xho_tig_lat_hau_hin_sun_dut_bem_ger_ven_mao_tha_amh_tml_cic_tsw_tur_cze_bos_azi_akn_vie_sod_swa_yor_dyu	-0.100030842526641	-0.235698327996253	0.814185035666229
842	anl_lat_zul_afr_hau_owc_gam_ita_azi_tur_tsw_bat_dgb_ben_por_bsq_rom_chh_akn_cnt_ctl_alb_dyu_swe_xho_grk_est_tsn_ven_fin_pan_heb_geo_dut_bul_scr_fre_sid_wly_slo_hun_fbf_mly_prs_jav_jpn_knd_kor_spa_glc_cic_mol_ind_ukr_amh_tag_mnd_mcd_igb_hin_tig_lit_urd_svk_rus_qcu_cze_bos_ger_bam_sod_eng_amr_krd_mao_nor_ses_arw_bem_sun_tha_mlt_tml_yor_lda_aze_guj_pol_uzb_swa_vie_aeg_swt_ewe_moo	0.0916831407932672	0.215929226676233	0.829515808478081
843	anl_eng_bam_urd_sid_amr_hau_swe_tur_uzb_yor_sun_cic_ita_grk_bsq_alb_owc_swa_mnd_fre_hin_xho_ctl_dgb_pol_hun_swt_igb_fin_guj_aeg_geo_pan_glc_afr_scr_heb_tig_bos_est_tsw_mao_dut_bat_jpn_knd_kor_mcd_cze_ven_lit_ind_slo_chh_mly_cnt_arw_ewe_nor_mlt_spa_ger_rus_krd_qcu_rom_svk_bul_moo_sod_ben_gam_mol_tag_prs_bem_ukr_akn_jav_tha_amh_tml_lda_dyu_azi_por_lat_aze_ses_vie_wly_fbf_zul_tsn	-0.597273795818389	-1.42575291897388	0.15728763317025
844	sid_afr_dgb_svk_amh_gam_owc_cze_azi_uzb_akn_tag_fbf_slo_arw_bsq_nor_anl_yor_cnt_por_krd_ses_mol_moo_lat_est_ewe_lda_hun_fre_tig_geo_ctl_grk_bos_dut_amr_mlt_alb_fin_bem_bat_lit_mao_jpn_tml_kor_bul_rom_ven_spa_jav_ben_sod_sun_mnd_pol_zul_guj_heb_mcd_ita_pan_rus_qcu_hin_eng_glc_tsw_wly_ger_hau_prs_mly_scr_tsn_ukr_dyu_ind_tha_aeg_knd_cic_igb_tur_urd_swe_aze_swt_vie_chh_swa_bam_xho	-0.547382899986189	-1.30394158743269	0.195471791698893
845	amh_prs_ewe_slo_tig_owc_mlt_scr_uzb_aze_akn_tag_bam_ukr_bos_bsq_dut_chh_tsw_cnt_ben_ger_lda_pol_swt_cze_est_ven_igb_fin_hin_wly_geo_guj_arw_fre_krd_hau_anl_svk_hun_swa_sun_swe_jav_jpn_knd_kor_mcd_por_dgb_ctl_mao_pan_heb_ind_mnd_urd_fbf_grk_gam_afr_lat_bul_glc_qcu_lit_rus_spa_tsn_aeg_mol_sod_nor_bat_alb_bem_ita_dyu_mly_tha_amr_tml_xho_yor_azi_rom_eng_tur_zul_vie_sid_moo_ses_cic	-0.159344466150509	-0.375951705836567	0.707809030396117
846	sod_glc_igb_urd_aeg_heb_gam_cze_aze_azi_akn_mao_yor_pol_bos_bsq_spa_sid_bam_mnd_rom_bul_dgb_ita_ven_ukr_est_ses_swt_fin_nor_wly_geo_dut_lit_mcd_ger_hau_anl_guj_hun_tsn_tag_por_bat_jpn_knd_kor_prs_rus_moo_svk_ind_pan_chh_mly_cnt_fre_tsw_scr_owc_mol_ben_krd_arw_qcu_ctl_slo_grk_bem_tig_afr_amh_swe_jav_alb_lda_eng_dyu_sun_tha_amr_tml_swa_fbf_tur_hin_lat_uzb_cic_vie_mlt_zul_ewe_xho	-0.326802447795682	-0.772492142590583	0.441781774249631
847	tig_ukr_dgb_bul_mlt_gam_heb_ctl_tur_aze_cic_tag_igb_eng_ben_bsq_scr_anl_zul_mnd_krd_pol_dyu_ita_moo_fre_fin_fbf_ses_hun_guj_chh_geo_bos_dut_arw_slo_aeg_sid_lat_est_yor_sun_grk_ind_jpn_tml_kor_mcd_rom_tsw_rus_jav_hin_amr_mao_cnt_glc_bam_cze_owc_prs_alb_nor_afr_qcu_mol_ger_pan_swt_amh_lit_wly_spa_mly_por_lda_urd_xho_bat_tha_sod_knd_ven_ewe_azi_swe_svk_uzb_swa_vie_hau_tsn_bem_akn	-0.498684790280018	-1.18619202469744	0.238568103858303
848	amr_pol_fbf_ctl_tig_sod_sid_ukr_uzb_azi_bem_mly_bam_rom_grk_bsq_rus_aeg_yor_cnt_bos_fre_xho_hin_tsn_scr_hun_zul_lda_est_prs_wly_geo_por_arw_krd_guj_owc_anl_mcd_fin_cic_mao_urd_bat_jpn_tml_kor_spa_bul_dgb_mol_sun_dut_gam_jav_mnd_nor_ven_afr_hau_ger_lit_ben_svk_qcu_ita_swe_glc_swa_heb_pan_amh_slo_tag_lat_igb_eng_dyu_ind_tha_chh_knd_tsw_swt_tur_alb_cze_aze_moo_vie_mlt_akn_ses_ewe	-0.580151904679819	-1.38277298198052	0.170045768184887
849	sod_glc_xho_slo_gam_tig_anl_svk_tur_azi_dgb_mly_lda_pan_afr_bsq_spa_aeg_zul_cnt_swe_urd_tsw_alb_igb_lat_est_ses_bem_fin_grk_chh_geo_ctl_rus_ger_fre_owc_amr_cze_hun_swa_sun_eng_tag_jpn_knd_kor_krd_rom_ven_dut_mao_arw_wly_ind_mnd_mcd_swt_guj_mlt_pol_ukr_prs_hin_qcu_scr_lit_ben_yor_heb_bul_hau_por_jav_nor_dyu_mol_moo_bat_tha_amh_tml_bam_tsn_uzb_bos_ita_aze_akn_vie_sid_fbf_cic_ewe	-0.583624116816615	-1.39300443185234	0.166939377191792
850	chh_lat_igb_urd_hau_aeg_sod_rom_uzb_azi_xho_mly_ses_ctl_ita_bsq_dut_wly_cic_cnt_por_glc_tsn_mol_tsw_pan_fin_lda_yor_est_lit_tig_geo_grk_ger_scr_guj_owc_gam_eng_hun_swt_jav_arw_bat_jpn_knd_kor_cze_alb_moo_pol_sun_hin_anl_mao_mnd_fre_fbf_svk_amh_slo_bul_afr_prs_qcu_ukr_mcd_krd_akn_mlt_ben_amr_rus_tag_swe_bam_spa_dyu_ind_tha_heb_tml_ven_bem_aze_nor_bos_tur_dgb_vie_sid_swa_zul_ewe	0.833646445505792	1.98865373006579	0.0496785925091027
851	amr_rom_ven_rus_chh_owc_sid_mcd_azi_aze_swt_jav_xho_hin_ukr_bsq_bul_tig_dgb_mnd_nor_ctl_swa_lat_lda_mol_hun_cic_bam_est_grk_heb_geo_ger_glc_spa_fre_mlt_aeg_bos_fin_igb_bat_ita_ind_jpn_tml_kor_scr_svk_akn_pan_sun_slo_gam_tag_cnt_pol_ses_urd_anl_krd_alb_arw_prs_qcu_afr_eng_dut_tsn_wly_ben_amh_cze_mly_swe_fbf_guj_yor_mao_tha_hau_knd_bem_tsw_uzb_por_lit_tur_zul_vie_sod_dyu_moo_ewe	-0.841968418191771	-2.02956548082962	0.0452582922073322
852	sod_cze_akn_rus_tig_heb_owc_spa_aze_uzb_zul_tag_yor_glc_ukr_bsq_afr_wly_cic_mnd_ita_slo_ses_swe_tsn_ger_hun_moo_dyu_est_mol_amh_geo_pan_arw_ben_dut_chh_mlt_bul_fin_fbf_ind_grk_jav_jpn_tml_kor_mcd_bos_swa_rom_sun_svk_hau_bat_cnt_hin_bem_eng_sid_ctl_alb_fre_krd_qcu_lat_scr_lit_tsw_anl_urd_aeg_pol_mly_prs_ven_guj_igb_mao_tha_amr_knd_xho_lda_tur_por_nor_azi_swt_vie_gam_dgb_ewe_bam	0.183389912568837	0.431185237692186	0.667331515541823
853	amr_prs_cic_fre_heb_owc_amh_por_azi_aze_ewe_sun_fbf_bul_spa_bsq_rom_hau_dgb_mnd_mol_grk_akn_rus_igb_arw_hun_zul_tsn_fin_guj_wly_geo_swe_lat_pan_glc_gam_tig_alb_est_swa_jav_bos_mly_jpn_tml_kor_ctl_hin_yor_ger_mao_ita_aeg_tag_cnt_pol_bam_slo_sid_lit_cze_afr_ben_qcu_dut_krd_scr_ven_sod_mcd_mlt_svk_ind_nor_lda_eng_dyu_bat_tha_anl_knd_bem_xho_tur_urd_ukr_uzb_ses_vie_chh_tsw_swt_moo	0.270061863549328	0.635256566388872	0.526821050568193
854	tig_afr_bem_cze_sid_heb_anl_bos_aze_tur_xho_ind_cic_ukr_glc_bsq_grk_chh_ewe_mnd_ger_pol_dgb_slo_lda_spa_fin_akn_bam_hun_nor_amh_geo_hin_scr_fre_dut_mlt_aeg_alb_est_swt_mly_bul_sun_jpn_knd_kor_mcd_prs_fbf_swe_jav_guj_sod_mao_cnt_pan_tsw_rom_hau_ctl_svk_rus_arw_qcu_lit_por_krd_tsn_wly_urd_gam_lat_tag_ita_ses_eng_igb_bat_tha_owc_tml_zul_moo_azi_ben_mol_uzb_yor_vie_amr_dyu_swa_ven	-0.822811142576171	-1.98643380846703	0.0499286226342197
855	wly_svk_akn_slo_anl_sod_mlt_rus_uzb_tur_moo_mly_fbf_por_ctl_bsq_afr_owc_yor_mnd_lat_ger_tsn_arw_cic_krd_est_swt_zul_hun_cze_hau_geo_rom_hin_fre_bul_amh_chh_pan_fin_xho_bat_bos_ind_jpn_tml_kor_spa_glc_dgb_dut_tag_prs_sid_mao_cnt_alb_ven_swe_gam_urd_mcd_pol_mol_qcu_ukr_lit_ita_dyu_amr_grk_aeg_guj_sun_scr_ewe_ben_bam_jav_tha_heb_knd_tsw_ses_azi_nor_eng_aze_bem_vie_tig_igb_swa_lda	0.0216633588525047	0.0510225270698313	0.959416998295501
856	mlt_alb_yor_guj_owc_amh_tig_lat_aze_uzb_tsn_ind_dgb_spa_prs_bsq_cze_hau_xho_cnt_dut_ukr_moo_grk_lda_arw_est_zul_tsw_hun_afr_heb_geo_urd_fre_ita_bul_sid_wly_por_fin_swt_bat_glc_jav_jpn_tml_kor_rom_hin_fbf_nor_mly_svk_chh_tag_mnd_rus_cic_scr_gam_swe_slo_lit_ctl_qcu_pan_ger_eng_dyu_sod_bos_anl_mol_mao_ben_igb_pol_ses_sun_tha_amr_knd_ewe_bam_tur_mcd_krd_azi_bem_vie_aeg_ven_swa_akn	-0.337462174982388	-0.799318447416823	0.426142581276326
857	sid_pol_bam_glc_tig_amr_aeg_rus_aze_uzb_dyu_bat_zul_ita_pan_bsq_lat_chh_akn_cnt_cze_bul_ewe_por_bem_ger_fin_swt_tsn_est_krd_mlt_geo_afr_lit_nor_urd_hau_gam_guj_hun_ses_jav_eng_tag_jpn_tml_kor_fre_ukr_lda_hin_ind_ben_anl_mly_mnd_slo_dgb_swe_amh_bos_alb_scr_mol_qcu_rom_arw_ctl_ven_wly_prs_heb_svk_sun_grk_yor_spa_fbf_mao_tha_owc_knd_swa_cic_tur_mcd_dut_azi_tsw_vie_sod_moo_igb_xho	-0.456842569613945	-1.08671263830692	0.279972426175302
858	heb_mcd_ses_krd_hau_aeg_anl_bos_tur_aze_yor_mao_xho_pol_ben_bsq_ctl_wly_cic_cnt_slo_lit_igb_spa_lda_scr_hun_ewe_ven_est_cze_sod_geo_rus_prs_arw_por_gam_sid_guj_fin_zul_tag_afr_sun_jpn_tml_kor_glc_hin_dgb_ukr_mly_alb_amr_jav_mnd_pan_swa_grk_amh_urd_ita_nor_fre_qcu_rom_bul_svk_swt_owc_lat_mlt_ger_bat_mol_tsn_eng_fbf_ind_tha_tig_knd_bam_tsw_uzb_swe_dut_azi_dyu_vie_chh_moo_bem_akn	-0.352241226910575	-0.833232315874671	0.406848568672451
859	amr_guj_ses_dut_chh_wly_tig_bul_tur_uzb_dgb_ind_xho_cze_scr_bsq_prs_mlt_swa_cnt_bos_pol_swt_ctl_tsn_rus_hun_moo_bam_est_mcd_gam_geo_pan_spa_krd_nor_sid_owc_mol_fin_ewe_tag_arw_mly_jpn_tml_kor_urd_swe_ven_lat_mao_ita_amh_bat_mnd_por_cic_alb_anl_ukr_grk_rom_glc_qcu_ger_svk_ben_dyu_sod_lit_hau_slo_jav_hin_yor_afr_zul_sun_tha_aeg_knd_akn_fbf_aze_eng_fre_azi_bem_vie_heb_lda_igb_tsw	-0.43691930566201	-1.03699219433217	0.302428283626855
860	aeg_nor_moo_bul_chh_tig_amr_grk_uzb_aze_zul_sun_cic_svk_dut_bsq_mol_mlt_tsw_cnt_eng_pan_lda_scr_ses_cze_fin_ven_tsn_hun_por_amh_geo_slo_bos_spa_arw_heb_anl_lit_est_dgb_tag_urd_jav_jpn_tml_kor_pol_rom_bem_guj_mly_glc_wly_bat_mnd_krd_yor_fre_owc_prs_rus_ger_ita_qcu_hin_ctl_ben_swa_sod_ukr_sid_lat_ind_mcd_igb_afr_akn_mao_tha_hau_knd_dyu_fbf_tur_alb_swe_azi_ewe_vie_gam_bam_xho_swt	-0.690510482373177	-1.65479588204408	0.101337077077261
861	heb_swe_lda_urd_amh_anl_gam_grk_tur_aze_tsn_ind_swt_fre_hin_bsq_mcd_chh_yor_mnd_rom_arw_moo_dut_xho_ben_est_swa_bem_hun_afr_owc_geo_scr_bos_krd_spa_sod_mlt_svk_fin_bam_sun_bul_mly_jpn_knd_kor_pol_guj_akn_por_tag_glc_tig_mao_cnt_ita_tsw_lit_sid_pan_alb_slo_ctl_qcu_rus_mol_ger_ses_aeg_ukr_wly_prs_jav_nor_dgb_cze_ven_bat_tha_amr_tml_igb_fbf_uzb_lat_eng_azi_cic_vie_hau_ewe_zul_dyu	0.167319654813755	0.393778887465745	0.694645684983987
862	chh_arw_yor_por_gam_aeg_tig_alb_azi_uzb_ewe_ind_fbf_ger_urd_bsq_grk_wly_ses_mnd_mol_swe_swt_scr_bam_pan_est_swa_xho_hun_ukr_anl_geo_ctl_rom_nor_bos_amh_owc_ben_fin_moo_bat_rus_sun_jpn_tml_kor_hin_fre_igb_lit_tag_afr_mlt_jav_cnt_pol_akn_eng_sod_ita_prs_glc_slo_qcu_bul_krd_dut_lda_sid_spa_heb_svk_mly_lat_cic_cze_dyu_mao_tha_hau_knd_zul_tsw_aze_mcd_guj_tur_tsn_vie_amr_bem_dgb_ven	-0.806170207547657	-1.94410893106547	0.0549046540966253
863	mlt_ita_yor_afr_anl_aeg_sid_spa_azi_uzb_zul_jav_xho_scr_rus_bsq_swe_wly_dyu_cnt_glc_pan_swa_nor_cic_slo_hun_ewe_igb_est_alb_chh_geo_mcd_ben_bos_lat_sod_amh_dut_fin_bem_tag_ctl_ind_jpn_knd_kor_cze_guj_tsn_fre_mly_grk_amr_sun_mnd_ukr_dgb_svk_hau_bul_ger_por_pol_qcu_prs_lit_eng_tsw_gam_arw_heb_hin_mao_urd_akn_mol_bam_bat_tha_tig_tml_swt_fbf_tur_krd_rom_aze_ses_vie_owc_moo_ven_lda	0.650389427741439	1.53847986170315	0.127326915313853
864	wly_fre_lda_swe_tig_heb_amh_rus_aze_uzb_igb_sun_moo_bul_pol_bsq_afr_chh_yor_mnd_hin_mcd_akn_eng_tsw_bos_est_tsn_dgb_hun_dut_sid_geo_slo_scr_ukr_ctl_hau_anl_ita_fin_cic_ind_pan_tag_jpn_tml_kor_krd_ben_fbf_nor_bat_ger_gam_jav_cnt_alb_bam_cze_aeg_grk_mol_glc_rom_qcu_lit_arw_urd_bem_sod_spa_mlt_svk_mly_prs_ewe_lat_swt_mao_tha_amr_knd_ven_ses_tur_por_guj_azi_zul_vie_owc_dyu_swa_xho	-0.0895846199107666	-0.211095246218823	0.833274822303797
865	chh_bul_moo_dut_tig_sod_wly_alb_azi_uzb_dyu_tag_fbf_hin_por_bsq_guj_amh_akn_mnd_glc_krd_ewe_nor_bem_rom_fin_ven_tsw_hun_fre_aeg_geo_rus_ger_pol_scr_gam_owc_svk_est_yor_jav_spa_mao_jpn_knd_kor_eng_pan_tsn_afr_bat_swe_mlt_ind_cnt_ctl_swa_prs_heb_mcd_lat_arw_mol_qcu_grk_ben_urd_lda_anl_ita_hau_lit_mly_ukr_bam_bos_ses_sun_tha_sid_tml_dgb_swt_aze_slo_cze_tur_igb_vie_amr_cic_xho_zul	0.220522620270035	0.5195808490234	0.604590209763585
866	mlt_bos_igb_spa_amr_amh_owc_lat_azi_aze_swa_mly_dyu_ctl_ita_bsq_arw_anl_tsn_cnt_hin_guj_cic_mol_akn_cze_est_swt_fbf_fin_bul_hau_geo_glc_nor_mcd_pan_wly_aeg_grk_hun_ses_sun_afr_ind_jpn_knd_kor_krd_slo_yor_prs_jav_ger_gam_mao_mnd_por_tsw_alb_heb_ben_rom_eng_urd_qcu_scr_swe_dut_bem_sid_ukr_sod_rus_tag_lit_ven_fre_bam_bat_tha_tig_tml_ewe_dgb_tur_svk_pol_uzb_lda_vie_chh_zul_xho_moo	-0.455086178020858	-1.08101111022144	0.282487442440985
867	owc_cze_akn_krd_aeg_gam_heb_ben_aze_uzb_tsw_sun_bem_rom_ukr_bsq_lat_wly_moo_mnd_bos_glc_dyu_slo_bam_fre_hun_zul_swa_est_urd_chh_geo_ger_pol_ctl_lit_tig_sod_svk_fin_ewe_ind_guj_jav_jpn_knd_kor_por_alb_dgb_pan_bat_eng_anl_mly_cnt_arw_lda_mcd_sid_ita_rus_prs_scr_qcu_swe_grk_hin_tsn_hau_bul_mlt_dut_mao_spa_yor_afr_igb_tag_tha_amr_tml_ven_fbf_azi_nor_mol_tur_ses_vie_amh_cic_xho_swt	0.0944551434780209	0.22209842780956	0.824724262111047
868	wly_ger_akn_urd_gam_heb_anl_ctl_aze_uzb_bem_sun_bam_fre_svk_bsq_rom_amr_lda_cnt_pan_slo_dyu_dut_moo_ben_fin_fbf_cic_hun_ukr_hau_geo_guj_cze_lat_mol_aeg_sod_rus_est_xho_bat_hin_tag_jpn_knd_kor_krd_scr_swa_bul_mly_swe_chh_mao_mnd_arw_ven_alb_sid_por_ita_glc_afr_qcu_bos_grk_spa_tsn_mlt_pol_amh_prs_ind_nor_tsw_eng_ses_jav_tha_owc_tml_igb_swt_tur_mcd_lit_azi_yor_vie_tig_zul_ewe_dgb	-1.0801071691056	-2.65005251992999	0.00945829215157383
869	gam_rus_dyu_slo_wly_sod_aeg_scr_tur_aze_fbf_tag_zul_dut_lat_bsq_afr_sid_bem_cnt_ukr_ben_tsw_lit_yor_rom_est_xho_swa_fin_ger_anl_geo_por_svk_urd_pan_chh_mlt_swe_hun_akn_bat_bos_ind_jpn_tml_kor_ita_arw_bam_cze_mao_mol_owc_mly_mnd_eng_moo_prs_amr_spa_hin_pol_grk_qcu_alb_bul_krd_ven_amh_guj_heb_mcd_jav_glc_dgb_ctl_cic_sun_tha_tig_knd_swt_ses_uzb_fre_nor_azi_lda_vie_hau_ewe_igb_tsn	-0.393372402147144	-0.932534207875298	0.353475227853332
870	amh_mcd_zul_grk_hau_chh_anl_mol_uzb_tur_xho_ind_cic_lat_afr_bsq_bul_mlt_fbf_cnt_svk_pan_akn_eng_yor_rus_hun_swa_bem_fin_spa_aeg_geo_ben_ger_alb_bos_sod_sid_urd_est_lda_bat_prs_mly_jpn_tml_kor_swe_por_moo_cze_sun_guj_wly_tag_mnd_glc_tsn_arw_amr_lit_dut_nor_rom_qcu_hin_ita_ctl_swt_heb_ukr_owc_krd_mao_scr_tsw_fre_ewe_jav_tha_gam_knd_dyu_ven_aze_slo_pol_azi_bam_vie_tig_dgb_igb_ses	0.0414937632003311	0.0978042592218376	0.922298208023373
871	hau_prs_lda_swe_chh_wly_owc_krd_aze_uzb_ses_bat_swt_dut_ctl_bsq_hin_sod_tsn_cnt_glc_alb_akn_fre_tsw_por_fin_igb_xho_hun_afr_tig_geo_svk_mol_lit_spa_amh_mlt_lat_est_fbf_mao_eng_sun_jpn_tml_kor_pan_nor_dgb_rus_tag_grk_gam_mly_mnd_bos_swa_ukr_aeg_urd_arw_rom_ben_qcu_ger_guj_slo_ven_amr_ita_anl_bul_ind_mcd_dyu_cze_cic_jav_tha_heb_knd_moo_yor_azi_scr_pol_tur_zul_vie_sid_ewe_bem_bam	0.585040761657678	1.38757330625053	0.168582892427774
872	sid_grk_tsw_rus_amr_anl_amh_alb_azi_uzb_ses_mao_bem_svk_pol_bsq_lit_sod_xho_mnd_krd_rom_ewe_cze_dyu_afr_fin_lda_cic_hun_mol_heb_geo_bos_urd_pan_prs_aeg_mlt_bul_est_moo_bat_ukr_jav_jpn_tml_kor_eng_glc_swt_ita_ind_lat_tig_sun_cnt_slo_yor_fre_owc_hin_dut_por_mcd_qcu_guj_swe_ger_dgb_hau_arw_chh_ctl_tag_ben_tsn_nor_ven_mly_tha_wly_knd_akn_bam_tur_spa_scr_aze_fbf_vie_gam_igb_zul_swa	-0.648262040505306	-1.55296753675997	0.123827469759904
873	anl_ger_lda_grk_mlt_amh_amr_urd_azi_uzb_fbf_tag_dyu_scr_nor_bsq_pan_gam_ses_mnd_lat_pol_tsw_dut_cic_ben_fin_akn_yor_hun_hin_hau_geo_rus_guj_slo_glc_tig_chh_afr_est_moo_bat_svk_mly_jpn_tml_kor_mcd_cze_ven_ctl_mao_krd_sid_sun_cnt_prs_bam_arw_sod_mol_bul_ukr_ita_qcu_bos_spa_eng_bem_heb_lit_owc_por_ind_alb_xho_swe_igb_jav_tha_wly_knd_tsn_swa_aze_rom_fre_tur_swt_vie_aeg_ewe_dgb_zul	-0.0095606602780972	-0.0225431258811041	0.982063009280273
874	sod_mcd_swa_guj_amh_anl_mlt_ben_tur_uzb_yor_mao_ses_scr_grk_bsq_afr_gam_fbf_cnt_mol_rus_lda_hin_dyu_ukr_hun_akn_tsw_fin_dut_heb_geo_glc_prs_bos_arw_sid_tig_pol_est_tsn_mly_cze_ind_jpn_tml_kor_bul_alb_igb_nor_jav_lit_wly_sun_mnd_swe_ven_svk_aeg_spa_krd_rom_ctl_qcu_ita_slo_eng_swt_owc_lat_amr_ger_bat_por_xho_fre_cic_tag_tha_chh_knd_bam_zul_aze_pan_urd_azi_moo_vie_hau_dgb_ewe_bem	-0.694400771966846	-1.66629234346215	0.09902001401809
875	sid_svk_bam_rus_hau_tig_chh_ctl_aze_tur_ven_ind_swt_bul_prs_bsq_pan_mlt_dyu_cnt_glc_cze_cic_mol_xho_mcd_hun_lda_tsn_est_grk_sod_geo_nor_lat_bos_krd_aeg_wly_ita_fin_moo_jav_ger_sun_jpn_tml_kor_slo_eng_tsw_afr_mao_swe_anl_tag_mnd_pol_yor_ben_amh_por_fre_alb_arw_qcu_scr_dut_guj_bem_gam_lit_owc_spa_mly_hin_igb_ukr_swa_bat_tha_amr_knd_fbf_dgb_azi_rom_urd_uzb_ses_vie_heb_akn_zul_ewe	0.0716381033848418	0.168680926695559	0.866413946178555
876	gam_glc_ewe_ben_tig_wly_owc_nor_aze_azi_tsw_bat_fbf_mol_por_bsq_spa_anl_lda_cnt_cze_ukr_bam_svk_igb_grk_est_cic_bem_fin_dut_heb_geo_urd_lat_arw_afr_amh_hau_bul_hun_ven_jav_prs_mao_jpn_knd_kor_krd_ger_akn_mcd_mly_guj_amr_tag_mnd_rus_dyu_rom_mlt_scr_hin_lit_slo_qcu_ctl_fre_alb_xho_chh_pol_sid_swe_ind_eng_dgb_bos_yor_sun_tha_sod_tml_moo_ses_tur_ita_pan_uzb_swa_vie_aeg_tsn_zul_swt	0.209693670353562	0.493967388272119	0.622493892042141
877	sid_ger_bem_rom_wly_amr_amh_svk_azi_uzb_ven_mao_dyu_alb_ctl_bsq_glc_hau_zul_mnd_krd_pol_swa_grk_ses_ita_fin_akn_swt_hun_lat_aeg_geo_bul_prs_fre_bos_tig_anl_ben_est_lda_tag_spa_bat_jpn_knd_kor_pan_cze_igb_swe_mly_lit_gam_sun_cnt_guj_yor_arw_chh_hin_dut_mol_slo_qcu_afr_rus_ukr_dgb_heb_urd_owc_eng_ind_por_tsn_mcd_fbf_jav_tha_mlt_tml_ewe_cic_tur_scr_nor_aze_xho_vie_sod_bam_moo_tsw	-0.227013186211895	-0.536593958445884	0.592829439319683
878	heb_nor_dgb_mol_hau_sid_wly_pol_azi_tur_tsw_mao_ewe_rus_ukr_bsq_por_aeg_moo_mnd_eng_ger_tsn_svk_lda_hin_hun_swa_cic_fin_swe_amh_geo_ben_cze_grk_mcd_owc_chh_lat_est_bam_ind_urd_jav_jpn_knd_kor_rom_fre_bem_arw_bat_krd_amr_mly_cnt_alb_fbf_lit_gam_glc_dut_bul_ita_qcu_spa_guj_afr_akn_mlt_scr_anl_bos_tag_prs_xho_pan_ven_sun_tha_tig_tml_igb_zul_aze_ctl_slo_uzb_swt_vie_sod_yor_dyu_ses	0.241118847434033	0.566865212252112	0.572171400783126
879	amh_svk_dyu_grk_sid_anl_sod_urd_aze_azi_dgb_mly_moo_rus_scr_bsq_lit_aeg_ses_cnt_ger_por_fbf_krd_bam_spa_fin_zul_akn_hun_eng_wly_geo_rom_afr_bos_bul_heb_chh_prs_est_yor_bat_mcd_sun_jpn_knd_kor_guj_ctl_tsn_glc_ind_arw_mlt_jav_mnd_mol_swt_ben_hau_ukr_nor_ita_swe_qcu_slo_cze_lat_ewe_gam_fre_owc_pan_mao_pol_ven_hin_swa_tag_tha_amr_tml_tsw_xho_uzb_dut_alb_tur_bem_vie_tig_lda_cic_igb	-0.942428308232088	-2.2862263413434	0.0245112330727448
880	hau_guj_igb_cze_anl_wly_chh_ukr_aze_uzb_swa_mao_xho_spa_bul_bsq_prs_aeg_tsn_mnd_bos_dut_bam_ben_zul_lit_hun_bem_ewe_fin_pan_amh_geo_alb_slo_hin_lat_heb_owc_swe_est_akn_sun_eng_tag_jpn_tml_kor_arw_scr_dgb_nor_mly_rom_sod_jav_cnt_grk_tsw_mol_mlt_krd_ger_urd_glc_qcu_afr_fre_mcd_fbf_amr_ita_sid_pol_bat_ctl_lda_rus_dyu_ind_tha_gam_knd_moo_cic_tur_por_svk_azi_swt_vie_tig_ses_ven_yor	0.368290748732989	0.868099007856131	0.387574737452159
881	amh_krd_dyu_dut_heb_chh_owc_mol_uzb_aze_swt_ind_dgb_rom_ger_bsq_bos_tig_bam_cnt_cze_glc_fbf_prs_xho_spa_fin_ses_tsw_hun_guj_hau_geo_mcd_urd_por_rus_anl_sod_ita_est_swa_sun_pol_mao_jpn_tml_kor_arw_afr_cic_scr_bat_pan_wly_tag_mnd_alb_ewe_eng_aeg_lat_swe_nor_slo_qcu_grk_lit_ben_tsn_sid_svk_amr_fre_jav_ukr_yor_ctl_lda_mly_tha_gam_knd_moo_akn_azi_hin_bul_tur_igb_vie_mlt_ven_zul_bem	0.137816263924123	0.324515774179601	0.746276380924008
882	amh_cze_ses_slo_wly_gam_hau_urd_azi_aze_igb_jav_dyu_mol_hin_bsq_arw_sid_fbf_cnt_alb_svk_dgb_rom_lda_rus_hun_cic_xho_fin_spa_mlt_geo_scr_ctl_dut_fre_chh_amr_pan_est_ven_sun_ita_mao_jpn_tml_kor_lat_pol_zul_bos_ind_glc_sod_tag_mnd_mcd_bam_lit_aeg_ben_nor_guj_swe_qcu_prs_grk_por_tsn_tig_ger_owc_krd_mly_eng_yor_ukr_akn_bat_tha_heb_knd_swa_moo_tur_afr_bul_uzb_tsw_vie_anl_ewe_bem_swt	-0.231461531907163	-0.547064028092418	0.585645097057339
883	tig_ben_zul_hin_amr_aeg_sid_krd_uzb_tur_fbf_ind_ses_spa_scr_bsq_svk_chh_cic_cnt_bul_lit_moo_alb_bam_slo_est_tsn_dyu_fin_eng_heb_geo_pol_rus_ita_guj_owc_hau_bos_hun_ven_jav_swe_tag_jpn_knd_kor_fre_urd_dgb_mcd_mly_rom_anl_mao_mnd_cze_igb_afr_gam_dut_grk_pan_glc_qcu_lat_ukr_prs_bem_amh_ger_sod_mol_bat_ctl_tsw_nor_xho_sun_tha_wly_tml_akn_yor_aze_por_arw_azi_lda_vie_mlt_swt_swa_ewe	-0.398321988053622	-0.946713496265836	0.346238179253513
884	sid_rom_bam_ger_sod_amh_amr_alb_aze_azi_moo_bat_tsn_afr_ita_bsq_nor_chh_ewe_mnd_fre_bos_xho_slo_zul_scr_fin_dgb_akn_hun_grk_aeg_geo_prs_eng_glc_cze_wly_anl_ctl_est_fbf_ind_swe_mao_jpn_knd_kor_dut_guj_igb_mol_tag_lit_tig_mly_cnt_por_dyu_arw_heb_rus_spa_urd_pan_qcu_lat_krd_ben_bem_hau_mcd_mlt_svk_sun_bul_swt_pol_lda_jav_tha_owc_tml_ses_swa_tur_hin_ukr_uzb_cic_vie_gam_ven_yor_tsw	0.0204686229461332	0.0482315786139942	0.961635111750345
885	wly_ger_dyu_nor_sod_owc_anl_svk_aze_uzb_moo_ind_bam_prs_swe_bsq_glc_chh_tsw_mnd_arw_por_xho_pan_zul_bos_hun_akn_ewe_est_lat_sid_geo_rom_bul_ctl_afr_hau_amr_cze_fin_swa_mly_dut_mao_jpn_tml_kor_slo_ita_swt_scr_bat_ben_amh_sun_cnt_grk_ven_mol_heb_eng_mcd_fre_pol_qcu_urd_lit_alb_yor_tig_ukr_aeg_hin_jav_spa_bem_rus_cic_tag_tha_gam_knd_dgb_fbf_tur_guj_krd_azi_lda_vie_mlt_tsn_igb_ses	0.315221710714089	0.742974519678142	0.459369799219328
886	sid_mcd_bem_rom_amh_sod_hau_cze_uzb_azi_dyu_sun_tsw_urd_arw_bsq_fre_amr_swt_cnt_bul_svk_xho_ger_swa_rus_est_tsn_bam_hun_afr_aeg_geo_hin_glc_prs_lit_chh_wly_scr_fin_dgb_bat_mol_ind_jpn_tml_kor_eng_alb_yor_nor_mao_ukr_anl_mly_mnd_lat_cic_bos_mlt_spa_grk_ctl_pan_qcu_guj_krd_pol_lda_tig_slo_heb_por_tag_swe_igb_dut_ven_jav_tha_gam_knd_fbf_ses_tur_ben_ita_aze_zul_vie_owc_moo_ewe_akn	-0.196195860601242	-0.463188915380071	0.644311078357886
887	aeg_hin_swa_por_wly_amh_sod_swe_aze_azi_moo_jav_ewe_afr_rus_bsq_urd_owc_yor_cnt_spa_fre_ven_mcd_lda_alb_fin_fbf_cic_est_bos_hau_geo_ger_pol_mol_nor_heb_anl_eng_hun_ses_mly_svk_tag_jpn_knd_kor_ben_pan_bam_glc_sun_prs_tig_bat_mnd_arw_dgb_lat_sid_lit_guj_ita_ukr_qcu_slo_dut_krd_tsn_amr_bul_chh_cze_ind_ctl_xho_scr_tsw_mao_tha_gam_tml_zul_swt_uzb_rom_grk_tur_akn_vie_mlt_igb_bem_dyu	-0.921415646362979	-2.23853882453462	0.027571558387299
888	mlt_grk_tsw_urd_gam_heb_anl_bul_uzb_tur_bam_sun_ewe_cze_hin_bsq_ger_wly_swt_mnd_nor_swe_fbf_lit_yor_mcd_fin_cic_bem_est_pol_owc_geo_bos_mol_guj_pan_hau_sod_fre_hun_zul_jav_afr_bat_jpn_tml_kor_ukr_alb_ven_scr_tag_dut_sid_mly_cnt_slo_swa_krd_chh_ctl_svk_rus_ita_qcu_ben_prs_rom_ses_amh_glc_aeg_arw_mao_por_dyu_spa_lda_ind_tha_amr_knd_igb_xho_azi_lat_eng_aze_tsn_vie_tig_dgb_moo_akn	-0.568048832465456	-1.35279478871348	0.179400978455039
889	wly_pan_dyu_mol_amh_heb_mlt_rom_tur_azi_ses_bat_akn_urd_swe_bsq_arw_sid_tsw_cnt_ctl_spa_xho_bul_cic_eng_fin_moo_swt_est_afr_aeg_geo_ukr_hin_rus_pol_hau_gam_dut_hun_lda_mly_por_tag_jpn_knd_kor_svk_nor_bam_cze_mao_bos_anl_sun_mnd_slo_fbf_scr_chh_glc_ger_mcd_alb_qcu_guj_ben_ita_zul_owc_lit_tig_prs_jav_krd_ven_grk_dgb_ind_tha_sod_tml_bem_tsn_uzb_lat_fre_aze_ewe_vie_amr_yor_igb_swa	0.0124743954320536	0.0294015511903211	0.976607338872905
890	gam_urd_fbf_mcd_chh_heb_hau_ben_aze_uzb_akn_jav_igb_hin_por_bsq_grk_wly_swt_mnd_rus_prs_moo_bos_lda_eng_est_xho_ven_fin_swe_aeg_geo_svk_krd_bul_lit_owc_anl_pol_hun_tsw_tag_slo_mly_jpn_knd_kor_guj_fre_yor_afr_ind_rom_amr_sun_cnt_spa_bam_ita_tig_ukr_pan_dut_alb_qcu_lat_mol_cze_dgb_amh_ctl_sid_arw_bat_nor_dyu_glc_swa_mao_tha_sod_tml_ses_bem_tur_ger_scr_azi_tsn_vie_mlt_cic_ewe_zul	-1.22883320563373	-3.04537852384578	0.00302308515771973
891	mlt_bul_lda_bos_sod_gam_anl_arw_tur_uzb_igb_bat_ewe_pan_spa_bsq_ctl_amr_ven_cnt_nor_rus_tsn_urd_fbf_scr_fin_dgb_bam_hun_slo_sid_geo_krd_mol_dut_lat_owc_wly_fre_est_moo_mly_lit_tag_jpn_knd_kor_ben_eng_swa_guj_ind_afr_chh_sun_mnd_ita_bem_prs_heb_alb_hin_ger_pol_qcu_svk_mcd_cze_cic_tig_por_hau_rom_mao_grk_tsw_ukr_yor_jav_tha_amh_tml_zul_swt_aze_swe_glc_azi_ses_vie_aeg_dyu_xho_akn	0.217728357064066	0.513010075115063	0.609160743085384
892	tig_por_ewe_glc_amh_sod_sid_arw_azi_aze_xho_tag_tsn_ben_rom_bsq_krd_heb_ses_cnt_cze_dut_cic_ger_fbf_scr_fin_igb_lda_hun_ukr_aeg_geo_rus_alb_guj_prs_chh_hau_urd_est_swt_mly_pan_ind_jpn_tml_kor_hin_svk_tsw_bos_bat_lat_mlt_jav_mnd_eng_zul_ctl_owc_spa_fre_grk_mcd_qcu_ita_swe_lit_bam_wly_slo_amr_pol_sun_bul_ven_nor_dgb_mao_tha_anl_knd_dyu_moo_tur_mol_afr_uzb_bem_vie_gam_swa_akn_yor	-0.755462305583435	-1.81946929243137	0.0720574475649812
893	heb_urd_bem_ger_anl_sid_aeg_pol_azi_tur_akn_tag_lda_ctl_glc_bsq_bul_amr_bam_mnd_rom_slo_ewe_ukr_swa_lat_hun_dyu_tsw_est_ita_sod_geo_mol_prs_guj_afr_chh_tig_lit_fin_fbf_mly_por_ind_jpn_tml_kor_bos_rus_ses_cze_bat_hin_wly_sun_cnt_arw_tsn_alb_gam_ben_nor_scr_fre_qcu_mcd_dut_svk_moo_mlt_pan_owc_eng_mao_swe_igb_spa_zul_jav_tha_amh_knd_swt_dgb_uzb_krd_grk_aze_xho_vie_hau_cic_yor_ven	-0.483337214992863	-1.1477882720814	0.253999977412978
894	amh_krd_dgb_ben_anl_sid_amr_cze_uzb_aze_yor_tag_ven_hin_rom_bsq_scr_hau_ewe_cnt_bos_ita_cic_rus_swt_slo_hun_tsw_bem_fin_guj_sod_geo_grk_pan_eng_swe_aeg_tig_bul_est_igb_jav_mol_mly_jpn_tml_kor_fre_urd_bam_nor_ind_por_wly_bat_mnd_lat_fbf_afr_heb_mcd_lit_prs_ctl_qcu_pol_svk_spa_akn_gam_alb_chh_arw_sun_ukr_ses_glc_dyu_mao_tha_owc_knd_swa_xho_azi_ger_dut_tur_lda_vie_mlt_tsn_zul_moo	-0.174133127856408	-0.411344899569375	0.681766047292222
895	aeg_grk_ven_pol_chh_tig_amr_guj_aze_uzb_lda_tag_yor_nor_cze_bsq_fre_anl_tsn_cnt_bos_ben_moo_bul_ewe_dut_fin_bem_bam_est_prs_wly_geo_afr_swe_ita_glc_hau_mlt_mcd_hun_cic_sun_ctl_bat_jpn_knd_kor_por_rus_zul_svk_ind_lat_sid_jav_mnd_ger_xho_mol_sod_lit_rom_arw_krd_qcu_alb_slo_urd_swa_heb_ukr_owc_scr_mao_spa_igb_hin_tsw_mly_tha_gam_tml_fbf_dyu_azi_pan_eng_tur_akn_vie_amh_dgb_ses_swt	-0.767794759468872	-1.84496995374811	0.0682245273514501
896	sid_krd_ven_mol_heb_anl_gam_rom_azi_uzb_dyu_mao_swa_bos_glc_bsq_cze_owc_zul_mnd_guj_pol_moo_lit_dgb_pan_hun_bem_akn_est_eng_chh_geo_arw_ctl_dut_ita_amh_sod_nor_fin_tsw_mly_urd_bat_jpn_knd_kor_rus_alb_xho_por_ind_slo_wly_tag_cnt_svk_fbf_hin_aeg_spa_prs_scr_grk_qcu_afr_ben_mcd_bam_tig_ger_mlt_lat_jav_ukr_ewe_bul_tsn_sun_tha_hau_tml_ses_cic_tur_swe_fre_aze_yor_vie_amr_lda_igb_swt	0.116118798875239	0.273428176928126	0.785130403294429
897	owc_ctl_akn_svk_sid_amh_aeg_pan_tur_azi_dgb_tag_bam_bul_ger_bsq_afr_wly_swa_cnt_grk_mol_moo_glc_tsn_mcd_fin_tsw_igb_hun_hin_mlt_geo_prs_pol_alb_ben_hau_anl_nor_est_swt_sun_scr_mly_jpn_tml_kor_slo_cze_bem_swe_ind_ukr_sod_bat_mnd_dut_fbf_rus_chh_fre_lit_spa_arw_qcu_por_guj_eng_dyu_gam_urd_tig_krd_jav_lat_ewe_ita_ses_mao_tha_heb_knd_lda_yor_aze_rom_bos_uzb_zul_vie_amr_cic_ven_xho	-0.997589541385757	-2.4370885274367	0.0167084885576027
898	amh_slo_tsn_cze_anl_mlt_hau_krd_azi_aze_xho_bat_lda_ben_rom_bsq_dut_chh_zul_mnd_arw_pan_ven_afr_fbf_por_hun_swt_akn_est_guj_amr_geo_scr_mcd_ger_swe_wly_sod_fre_fin_yor_sun_svk_tag_jpn_tml_kor_pol_urd_cic_ukr_mly_ita_heb_mao_cnt_alb_tsw_grk_tig_prs_lat_ctl_hin_qcu_nor_bos_eng_ses_gam_bul_owc_rus_jav_lit_dgb_spa_moo_ind_tha_aeg_knd_bem_ewe_uzb_glc_mol_tur_igb_vie_sid_bam_swa_dyu	0.0081097126913419	0.0190837676212613	0.984815164147376
899	mlt_pan_ses_ben_sid_anl_wly_glc_aze_uzb_tsn_mao_moo_dut_por_bsq_nor_aeg_cic_mnd_ger_mol_dyu_krd_bam_cze_est_akn_yor_fin_slo_hau_geo_scr_swe_bul_prs_heb_gam_lit_hun_igb_bat_rus_jav_jpn_knd_kor_spa_urd_ven_hin_sun_guj_tig_ind_cnt_arw_lda_bos_owc_ctl_ita_pol_afr_qcu_ukr_rom_svk_bem_sod_mcd_amr_lat_mly_alb_dgb_fre_swa_tag_tha_amh_tml_fbf_zul_azi_grk_eng_tur_tsw_vie_chh_swt_ewe_xho	-0.686537818774264	-1.64371170787934	0.103612403833663
900	sod_ctl_tsn_afr_amh_amr_gam_por_tur_azi_ewe_tag_xho_ben_urd_bsq_slo_sid_cic_mnd_ger_ukr_ven_grk_moo_prs_est_zul_swa_hun_bul_wly_geo_mol_svk_scr_swe_mlt_heb_cze_fin_yor_jav_pol_bat_jpn_tml_kor_lit_nor_ses_mcd_mly_rus_tig_mao_cnt_glc_dyu_spa_anl_lat_bos_alb_dut_qcu_krd_rom_pan_lda_chh_fre_aeg_eng_sun_hin_bem_guj_fbf_ind_tha_hau_knd_swt_dgb_uzb_arw_ita_aze_igb_vie_owc_bam_tsw_akn	0.00303061046193362	0.00714001751544432	0.99431843246787
901	amr_eng_tsn_rom_aeg_mlt_sid_bos_uzb_tur_swa_mao_bam_scr_svk_bsq_mcd_anl_yor_cnt_pan_urd_dyu_swe_dgb_pol_est_moo_ses_hun_dut_heb_geo_hin_ctl_arw_mol_sod_wly_slo_fin_fbf_ind_alb_tag_jpn_tml_kor_guj_glc_lda_ger_sun_prs_tig_jav_mnd_nor_bem_ita_chh_lat_bul_spa_cze_qcu_lit_fre_rus_igb_owc_ben_amh_afr_bat_krd_zul_por_ven_mly_tha_hau_knd_xho_swt_aze_grk_ukr_azi_akn_vie_gam_cic_ewe_tsw	-1.08034587988091	-2.65054855147364	0.00944540777799046
[truncated: 99 more rows]
