# Supplementary material for: Future Tense and Economic Decisions: Controlling for Cultural Evolution
Source: PLoS One. 2015 Jul 17;10(7):e0132145. doi: 10.1371/journal.pone.0132145 (PMC4506144; doi:10.1371/journal.pone.0132145)
Supplement: S8 Appendix — See README files within the various sub-folders. (ZIP) [file pone.0132145.s008.zip › S3_Code/Residuals_new/PGLS/PermuteResults/permute_B_SavingsWITHINFAM_62000.csv]

	ftr	r	t	p
1	amh_alb_tsn_bos_heb_chh_mlt_lat_uzb_azi_moo_bat_swt_mcd_por_bsq_arw_gam_dyu_cnt_urd_scr_zul_svk_bem_cze_hun_dgb_lda_est_prs_aeg_geo_bul_guj_pan_lit_sid_wly_ukr_fin_cic_mao_rom_ind_jpn_tml_kor_ctl_spa_tsw_dut_jav_pol_amr_mly_mnd_fre_ven_afr_sod_swe_ita_ger_krd_qcu_slo_mol_nor_igb_hau_glc_anl_hin_tag_eng_fbf_ben_yor_sun_tha_owc_knd_akn_bam_tur_rus_grk_aze_swa_vie_tig_ewe_xho_ses	0.516181548994785	1.21666798915569	0.226809296196472
2	mlt_eng_cic_arw_sod_owc_heb_pol_tur_azi_lda_ind_dgb_scr_spa_bsq_guj_tig_ven_cnt_ukr_bul_akn_grk_dyu_ctl_hun_zul_swa_est_swe_amr_geo_dut_lit_slo_hin_amh_sid_rom_fin_moo_sun_mcd_bat_jpn_tml_kor_ger_mol_bem_glc_mly_nor_wly_tag_mnd_svk_xho_bos_anl_por_urd_krd_fre_qcu_ben_prs_rus_tsn_aeg_lat_gam_afr_mao_cze_yor_alb_tsw_jav_tha_hau_knd_fbf_ses_uzb_ita_pan_aze_ewe_vie_chh_swt_bam_igb	-0.34090849807885	-0.808111461553324	0.421088714004657
3	mlt_prs_akn_rus_gam_heb_sod_hin_tur_uzb_igb_ind_ses_krd_ben_bsq_scr_tig_tsw_mnd_mcd_bul_xho_mol_fbf_rom_est_moo_yor_hun_ctl_chh_geo_spa_pol_svk_urd_anl_hau_por_fin_cic_jav_slo_tag_jpn_tml_kor_glc_cze_ewe_eng_mly_nor_aeg_mao_cnt_dut_lda_swe_owc_ger_grk_pan_ukr_qcu_lit_afr_lat_ven_amr_bos_amh_fre_sun_ita_bam_guj_swt_bat_tha_sid_knd_dgb_tsn_azi_alb_arw_aze_zul_vie_wly_bem_swa_dyu	-0.235489976235118	-0.556669360998153	0.579090465094444
4	wly_swe_moo_lit_gam_mlt_amh_cze_uzb_tur_cic_sun_bam_mcd_guj_bsq_scr_sod_dgb_cnt_prs_rom_swt_hin_swa_slo_est_igb_tsw_hun_fre_aeg_geo_rus_ben_dut_mol_amr_chh_arw_fin_fbf_jav_ukr_tag_jpn_knd_kor_eng_spa_akn_ctl_mao_krd_hau_ind_mnd_svk_ses_glc_sid_lat_afr_ger_pan_qcu_por_nor_alb_yor_anl_pol_heb_bos_bat_urd_lda_bul_ven_mly_tha_owc_tml_tsn_dyu_azi_ita_grk_aze_xho_vie_tig_bem_zul_ewe	-0.279703194831664	-0.662339779639875	0.509391544549314
5	sid_hin_yor_glc_sod_hau_wly_slo_uzb_aze_swt_jav_bem_mol_bul_bsq_bos_chh_moo_cnt_afr_spa_dgb_ctl_cic_lit_fin_ses_dyu_hun_fre_gam_geo_mcd_swe_grk_scr_owc_anl_por_est_zul_mly_lat_bat_jpn_tml_kor_arw_urd_ven_ger_sun_krd_mlt_mao_mnd_ita_fbf_pol_heb_nor_alb_rom_prs_qcu_rus_ben_guj_akn_amr_dut_aeg_ukr_ind_svk_bam_pan_tsw_tag_tha_amh_knd_lda_swa_tur_eng_cze_azi_tsn_vie_tig_igb_xho_ewe	0.587047910788403	1.38700974819414	0.168754135177537
6	amh_svk_swt_eng_mlt_sid_sod_nor_uzb_aze_lda_mly_bam_hin_mcd_bsq_ger_owc_fbf_cnt_bos_mol_swa_lit_bem_grk_hun_zul_moo_est_slo_aeg_geo_por_afr_guj_rom_chh_amr_pol_fin_yor_tag_scr_ind_jpn_knd_kor_cze_alb_xho_ctl_sun_fre_gam_jav_mnd_prs_ven_swe_tig_krd_glc_urd_bul_qcu_spa_ben_pan_ses_wly_ita_anl_ukr_bat_arw_ewe_dut_tsw_mao_tha_heb_tml_akn_cic_tur_lat_rus_azi_dyu_vie_hau_tsn_dgb_igb	-0.65825200419604	-1.57560613259058	0.118512409548644
7	sid_por_bem_ctl_sod_amr_chh_swe_azi_aze_dyu_sun_bam_glc_pol_bsq_nor_anl_dgb_cnt_alb_mcd_akn_fre_swa_lit_fin_ses_xho_hun_mol_owc_geo_eng_cze_grk_rom_heb_wly_slo_est_yor_bat_bos_tag_jpn_tml_kor_spa_ger_zul_svk_ind_afr_gam_jav_mnd_ita_fbf_arw_aeg_guj_dut_krd_rus_qcu_scr_ukr_bul_cic_amh_prs_mlt_ben_mao_lat_ewe_hin_lda_mly_tha_hau_knd_igb_swt_uzb_urd_pan_tur_moo_vie_tig_ven_tsw_tsn	-0.421240730186116	-1.00005911105689	0.319876884590214
8	anl_alb_yor_cze_aeg_heb_chh_mol_tur_aze_ses_jav_lda_hin_ita_bsq_ger_mlt_swt_mnd_eng_krd_moo_guj_bem_scr_fin_dgb_fbf_hun_svk_amr_geo_prs_lit_glc_por_sod_amh_lat_est_tsw_sun_rom_tag_jpn_knd_kor_ukr_rus_xho_urd_mao_pan_wly_mly_cnt_arw_ewe_ben_hau_swe_pol_slo_spa_qcu_grk_bos_mcd_cic_sid_afr_tig_dut_bat_fre_zul_ctl_ven_ind_tha_owc_tml_akn_dyu_azi_nor_bul_uzb_igb_vie_gam_tsn_swa_bam	-0.389148863605312	-0.923716707316762	0.35802429729978
9	gam_arw_moo_rom_sid_amr_amh_prs_uzb_aze_ses_ind_lda_eng_scr_bsq_ctl_aeg_cic_mnd_ben_slo_bem_pol_fbf_nor_fin_igb_ewe_est_bul_wly_geo_pan_alb_svk_lat_chh_anl_krd_hun_swa_bat_mol_tag_jpn_knd_kor_ger_rus_zul_afr_jav_glc_owc_mao_cnt_bos_dyu_hin_heb_cze_ukr_mcd_urd_qcu_guj_grk_fre_akn_mlt_swe_tig_spa_mly_lit_tsw_dut_tsn_sun_tha_hau_tml_bam_yor_azi_por_ita_tur_swt_vie_sod_ven_dgb_xho	0.1261065596653	0.296907027939507	0.767199605069369
10	tig_ben_xho_spa_heb_gam_aeg_prs_aze_uzb_swa_ind_ven_eng_cze_bsq_ger_mlt_yor_cnt_glc_nor_moo_bul_igb_guj_est_lda_bem_hun_ita_wly_geo_lat_pan_fre_por_sod_amr_svk_fin_dyu_bat_swe_sun_jpn_tml_kor_pol_scr_ses_urd_jav_mol_owc_tag_mnd_grk_zul_rom_sid_lit_arw_krd_alb_qcu_bos_mcd_afr_bam_amh_ukr_chh_ctl_mao_rus_ewe_slo_tsw_mly_tha_hau_knd_cic_akn_tur_hin_dut_azi_dgb_vie_anl_swt_fbf_tsn	-0.72143679115257	-1.73163077086699	0.086655178489419
11	tig_slo_swa_svk_owc_amr_wly_ger_azi_uzb_ewe_bat_dyu_ben_lat_bsq_bul_hau_cic_mnd_grk_glc_xho_alb_yor_mol_est_moo_bem_fin_nor_amh_geo_bos_spa_fre_scr_sid_anl_rus_hun_bam_sun_swe_ind_jpn_tml_kor_eng_lit_tsn_pol_mao_ctl_mlt_jav_cnt_dut_tsw_hin_gam_arw_guj_ukr_mcd_qcu_urd_por_afr_swt_sod_krd_chh_cze_tag_prs_akn_ita_zul_mly_tha_heb_knd_fbf_ses_tur_pan_rom_aze_igb_vie_aeg_dgb_lda_ven	-1.47377283210134	-3.73818570723906	0.000319961120825619
12	amr_ben_fbf_por_sid_sod_tig_bul_aze_azi_bem_mao_swt_svk_guj_bsq_ukr_amh_bam_mnd_afr_rus_dyu_slo_moo_ger_est_dgb_tsw_fin_spa_heb_geo_arw_swe_prs_fre_hau_anl_lat_hun_yor_sun_mol_ind_jpn_knd_kor_rom_urd_tsn_scr_jav_cze_owc_tag_cnt_eng_ses_mcd_wly_pan_lit_ctl_glc_qcu_grk_pol_hin_ven_gam_bos_chh_nor_bat_ita_akn_dut_swa_mly_tha_mlt_tml_ewe_zul_uzb_krd_alb_tur_lda_vie_aeg_xho_igb_cic	-1.05528089432951	-2.58271961703355	0.0113624154610474
13	tig_ben_akn_krd_chh_wly_sod_spa_azi_tur_tsn_sun_tsw_prs_eng_bsq_guj_amh_bem_cnt_cze_afr_bam_rus_ven_ita_est_zul_swt_hun_slo_hau_geo_ger_scr_lat_alb_aeg_amr_por_fin_dyu_mly_hin_jav_jpn_tml_kor_swe_ukr_ses_rom_mao_mcd_owc_tag_mnd_ctl_fbf_glc_gam_nor_arw_svk_lit_qcu_dut_fre_urd_moo_heb_bos_sid_mol_bat_pol_dgb_bul_yor_ind_tha_anl_knd_igb_cic_aze_pan_grk_uzb_lda_vie_mlt_xho_ewe_swa	-0.765502807991739	-1.84390561259785	0.0683810288385745
14	chh_por_moo_swe_anl_aeg_mlt_urd_azi_aze_fbf_tag_tsw_arw_lit_bsq_eng_tig_ven_mnd_ukr_bos_bam_pan_ses_ger_est_cic_bem_hun_lat_amr_geo_ctl_krd_mol_hin_sid_gam_mcd_fin_zul_jav_scr_mao_jpn_tml_kor_bul_nor_akn_dut_mly_ita_wly_ind_cnt_ben_lda_cze_heb_glc_grk_rom_svk_qcu_guj_fre_prs_igb_amh_afr_sod_rus_sun_spa_tsn_pol_yor_bat_tha_owc_knd_swa_swt_tur_alb_slo_uzb_xho_vie_hau_dyu_dgb_ewe	0.181249350819423	0.426732793210282	0.670560193639633
15	hau_nor_yor_slo_amr_sid_tig_ben_tur_uzb_ven_sun_zul_mol_lit_bsq_urd_mlt_moo_mnd_guj_bos_xho_ita_bem_fre_fin_cic_tsn_est_krd_owc_geo_eng_lat_dut_mcd_heb_wly_pan_hun_dgb_jav_rus_bat_jpn_knd_kor_bul_ctl_swt_svk_mao_pol_chh_ind_cnt_prs_dyu_alb_anl_hin_ukr_grk_cze_qcu_afr_rom_por_igb_sod_arw_amh_scr_mly_glc_akn_ger_bam_tag_tha_aeg_tml_fbf_lda_azi_swe_spa_aze_ses_vie_gam_swa_tsw_ewe	-0.462317413752541	-1.10126275379337	0.273624417712533
16	mlt_dut_lda_arw_sid_sod_amr_hin_aze_tur_ses_ind_swa_lat_guj_bsq_scr_chh_igb_cnt_bul_ctl_ewe_ben_moo_swe_est_swt_dgb_fin_svk_gam_geo_slo_cze_nor_prs_amh_aeg_afr_hun_bam_sun_rus_jav_jpn_tml_kor_ukr_por_yor_lit_mao_grk_anl_tag_mnd_eng_ven_urd_tig_glc_mol_ita_spa_qcu_rom_pan_alb_cic_hau_ger_owc_fre_bat_pol_zul_mcd_fbf_mly_tha_wly_knd_bem_xho_uzb_krd_bos_azi_dyu_vie_heb_akn_tsw_tsn	-0.239305137028356	-0.565163693272148	0.573323299271589
17	wly_dut_igb_krd_amh_tig_gam_bos_aze_tur_swt_mao_ses_grk_alb_bsq_fre_mlt_xho_mnd_scr_ben_yor_ger_ven_lat_est_zul_ewe_hun_hin_chh_geo_svk_cze_pan_spa_amr_sod_glc_fin_dyu_ind_ita_bat_jpn_knd_kor_guj_ukr_cic_pol_tag_slo_aeg_jav_cnt_por_bam_eng_owc_lit_ctl_urd_prs_qcu_bul_swe_arw_tsw_anl_rus_sid_mcd_mly_rom_lda_afr_moo_sun_tha_hau_tml_dgb_fbf_azi_nor_mol_uzb_akn_vie_heb_tsn_swa_bem	0.0558048235791749	0.131444346669535	0.895707750239531
18	chh_alb_swt_arw_gam_mlt_wly_lit_azi_tur_tsn_sun_xho_mcd_ita_bsq_afr_owc_cic_mnd_rom_eng_bem_krd_ewe_ger_est_dgb_akn_hun_dut_tig_geo_svk_swe_slo_guj_hau_anl_urd_fin_dyu_mly_por_ind_jpn_tml_kor_lat_glc_zul_pol_tag_bul_amh_bat_cnt_ctl_swa_bos_sod_ben_pan_nor_fre_qcu_ukr_rus_scr_lda_heb_spa_sid_grk_jav_prs_igb_mol_yor_mao_tha_amr_knd_ses_ven_aze_cze_hin_uzb_tsw_vie_aeg_bam_moo_fbf	-0.605770141043363	-1.44862029526904	0.150806983703123
19	sod_guj_ewe_ger_gam_amr_chh_glc_aze_uzb_bem_mly_akn_fre_alb_bsq_por_owc_swa_mnd_mol_slo_xho_lat_tsw_scr_hun_bam_ses_est_ctl_sid_geo_ben_lit_prs_dut_mlt_anl_hin_fin_ven_ind_urd_bat_jpn_tml_kor_ita_pol_moo_spa_mao_rus_heb_tag_cnt_svk_dyu_krd_wly_grk_swe_rom_eng_qcu_cze_arw_afr_dgb_hau_nor_tig_ukr_jav_mcd_zul_bul_lda_sun_tha_aeg_knd_fbf_igb_azi_pan_bos_tur_tsn_vie_amh_cic_yor_swt	-0.209385306673709	-0.494235088243403	0.622305567181554
20	amr_svk_bem_dut_aeg_wly_tig_ukr_uzb_tur_zul_sun_xho_glc_arw_bsq_por_owc_ses_mnd_bos_pan_bam_urd_yor_slo_est_akn_cic_fin_rus_amh_geo_rom_guj_ben_mcd_sid_hau_afr_hun_swa_jav_nor_ind_jpn_knd_kor_bul_cze_dgb_lat_tag_scr_sod_bat_cnt_hin_ewe_lit_heb_pol_ita_mol_ger_qcu_spa_eng_swe_tsw_gam_krd_anl_ctl_mao_prs_moo_fre_lda_mly_tha_mlt_tml_fbf_dyu_aze_grk_alb_azi_tsn_vie_chh_igb_ven_swt	0.682201190290527	1.61575309543157	0.109535242433305
21	amr_slo_ewe_lit_chh_wly_gam_bos_aze_tur_yor_bat_xho_svk_spa_bsq_nor_owc_moo_mnd_hin_swe_zul_lat_fbf_ben_hun_swa_dyu_fin_glc_mlt_geo_guj_grk_ger_cze_anl_amh_pan_est_dgb_tag_mcd_jav_jpn_knd_kor_fre_rus_swt_rom_ind_mol_tig_mly_cnt_pol_akn_scr_heb_krd_prs_por_bul_qcu_ctl_urd_dut_bem_hau_ita_sid_afr_mao_eng_cic_arw_lda_sun_tha_sod_tml_ven_ses_uzb_alb_ukr_azi_tsw_vie_aeg_igb_bam_tsn	-0.260376045331854	-0.617175322060089	0.538627225085282
22	mlt_afr_bam_cze_anl_sod_aeg_eng_tur_aze_igb_bat_tsw_svk_mcd_bsq_ita_sid_tsn_mnd_ben_urd_zul_nor_yor_arw_hun_dgb_ven_fin_ukr_hau_geo_prs_rus_por_lat_tig_heb_lit_est_cic_jav_pan_ind_jpn_tml_kor_scr_guj_bem_grk_tag_spa_wly_mao_cnt_rom_swa_pol_chh_krd_glc_ger_mol_qcu_bos_bul_swe_lda_amh_ctl_amr_fre_mly_hin_ses_alb_ewe_sun_tha_owc_knd_moo_dyu_uzb_dut_slo_azi_swt_vie_gam_akn_fbf_xho	-0.487208100604876	-1.15864132968768	0.249568969356647
23	wly_guj_akn_svk_gam_mlt_chh_ctl_azi_uzb_xho_mao_ewe_fre_cze_bsq_scr_hau_ven_mnd_slo_grk_swt_urd_swa_ita_hun_lda_bam_fin_spa_owc_geo_ukr_nor_arw_afr_sid_anl_pol_est_tsn_bat_bul_tag_jpn_knd_kor_ben_hin_tsw_mcd_ind_eng_amr_jav_cnt_glc_fbf_swe_amh_ger_por_rom_bos_qcu_mol_pan_alb_dgb_heb_prs_sod_lat_sun_dut_bem_lit_dyu_mly_tha_aeg_tml_zul_moo_tur_krd_rus_aze_ses_vie_tig_yor_igb_cic	-0.034496889332776	-0.0812317420140774	0.935432219290425
24	aeg_ukr_fbf_mcd_tig_heb_chh_ctl_uzb_tur_moo_bat_dyu_dut_guj_bsq_ita_hau_swa_cnt_swe_pan_bam_por_yor_cze_hun_tsw_zul_fin_hin_wly_geo_slo_bul_scr_krd_mlt_anl_ger_est_xho_sun_alb_mly_jpn_tml_kor_lit_mol_igb_rom_ind_spa_sid_mao_mnd_nor_dgb_urd_amh_fre_bos_prs_grk_qcu_lat_ben_glc_lda_amr_afr_sod_rus_jav_eng_ewe_pol_ven_tag_tha_gam_knd_tsn_akn_aze_arw_svk_azi_swt_vie_owc_bem_cic_ses	-0.814292674524089	-1.95945417005931	0.0530540150640811
25	sid_pol_cic_slo_wly_hau_gam_ctl_azi_aze_tsw_ind_ses_swe_bul_bsq_dut_amr_akn_mnd_hin_mol_ven_lat_zul_prs_est_fbf_lda_hun_rom_aeg_geo_guj_eng_glc_ben_amh_heb_pan_fin_bam_mly_svk_tag_jpn_knd_kor_cze_rus_tsn_arw_bat_ger_mlt_mao_cnt_lit_moo_krd_sod_scr_nor_alb_mcd_qcu_ita_grk_afr_bem_tig_urd_chh_spa_jav_bos_swt_ukr_ewe_sun_tha_owc_tml_swa_dgb_uzb_por_fre_tur_dyu_vie_anl_igb_yor_xho	-0.0367823013012025	-0.0867034459007184	0.931093642827041
26	sod_mcd_moo_afr_mlt_amh_amr_cze_uzb_tur_fbf_ind_igb_rus_glc_bsq_guj_sid_zul_mnd_prs_spa_dgb_por_ses_fre_est_akn_bam_fin_bos_anl_geo_ger_mol_lit_alb_owc_chh_svk_hun_bem_bat_grk_jav_jpn_knd_kor_pol_pan_xho_ita_mao_arw_tig_sun_cnt_bul_tsn_lat_wly_ctl_ben_urd_scr_qcu_rom_dut_swe_swt_gam_hin_aeg_slo_tag_nor_cic_ukr_yor_mly_tha_hau_tml_lda_swa_aze_eng_krd_azi_tsw_vie_heb_ewe_ven_dyu	-0.145889252962091	-0.344228954188308	0.731451248019946
27	tig_rus_fbf_ita_amr_amh_sid_swe_uzb_aze_tsn_ind_ven_rom_alb_bsq_glc_hau_dgb_cnt_hin_ger_zul_dut_ewe_mcd_est_akn_dyu_fin_krd_aeg_geo_afr_lat_eng_bul_owc_gam_urd_hun_bem_mly_scr_bat_jpn_knd_kor_grk_mol_xho_fre_sun_ukr_heb_mao_mnd_prs_ses_cze_chh_spa_pan_svk_slo_qcu_lit_nor_guj_lda_anl_arw_mlt_por_tag_ben_tsw_pol_igb_jav_tha_sod_tml_moo_cic_azi_ctl_bos_tur_swa_vie_wly_yor_bam_swt	0.50021510280614	1.18285875199562	0.239880267585513
28	wly_grk_yor_mol_owc_chh_amr_scr_tur_azi_zul_tag_tsw_guj_lit_bsq_fre_heb_dyu_mnd_hin_rom_akn_swe_swt_ctl_fin_ven_bem_hun_ben_mlt_geo_eng_pol_por_ger_hau_anl_afr_est_lda_sun_pan_mao_jpn_knd_kor_krd_urd_swa_lat_ind_cze_sid_mly_cnt_mcd_ses_svk_amh_rus_ukr_prs_nor_qcu_ita_arw_spa_igb_aeg_slo_sod_dut_bat_alb_cic_bul_xho_jav_tha_gam_tml_ewe_fbf_uzb_bos_glc_aze_bam_vie_tig_dgb_tsn_moo	-0.0226623703920252	-0.0533659535259534	0.957554799930156
29	aeg_rus_akn_lat_wly_sid_hau_lit_aze_uzb_ven_ind_igb_scr_prs_bsq_arw_amr_ses_cnt_bos_por_bam_fre_yor_ita_est_xho_dgb_fin_ger_owc_geo_eng_pan_guj_ukr_heb_sod_krd_hun_moo_sun_dut_bat_jpn_tml_kor_slo_grk_tsn_alb_mao_spa_mlt_mly_mnd_afr_swa_urd_amh_nor_cze_ben_svk_qcu_rom_mcd_hin_dyu_tig_glc_chh_ctl_jav_bul_tsw_pol_fbf_tag_tha_gam_knd_zul_lda_azi_mol_swe_tur_bem_vie_anl_ewe_swt_cic	-0.480430897813629	-1.14200315727302	0.256384487834119
30	amr_lit_dyu_ukr_tig_chh_anl_guj_aze_tur_igb_mao_dgb_ctl_prs_bsq_svk_hau_zul_cnt_krd_bul_xho_spa_ewe_eng_est_swa_swt_fin_fre_gam_geo_pol_swe_ita_rom_wly_amh_cze_hun_tsw_bat_grk_ind_jpn_knd_kor_rus_arw_lda_bos_sun_slo_aeg_mly_mnd_urd_tsn_mcd_sod_pan_afr_por_nor_qcu_ger_ben_scr_akn_heb_alb_owc_dut_tag_lat_moo_hin_ven_jav_tha_sid_tml_cic_bem_uzb_mol_glc_azi_fbf_vie_mlt_bam_yor_ses	0.0108733793756433	0.0255816911028866	0.979645801741635
31	heb_pan_yor_arw_wly_aeg_chh_por_tur_azi_tsn_bat_lda_guj_rus_bsq_afr_gam_cic_mnd_mcd_pol_ewe_svk_moo_grk_fin_bem_swt_hun_bos_hau_geo_ctl_slo_prs_dut_owc_amh_eng_est_dgb_mao_krd_mly_jpn_tml_kor_glc_bul_dyu_rom_ind_urd_amr_sun_cnt_hin_swa_lit_tig_scr_alb_mol_ben_qcu_ukr_cze_fre_ses_sod_ita_mlt_nor_tag_ger_tsw_lat_ven_jav_tha_sid_knd_xho_fbf_aze_spa_swe_uzb_zul_vie_anl_akn_igb_bam	-0.179424218885497	-0.423319151546499	0.673039784522008
32	heb_bul_ven_guj_sod_aeg_sid_krd_tur_aze_ses_ind_bem_fre_lat_bsq_nor_gam_zul_cnt_afr_mol_akn_alb_cic_pan_hun_swa_dyu_est_ita_tig_geo_grk_slo_por_ctl_mlt_amr_lit_fin_swt_bat_rus_mao_jpn_knd_kor_rom_urd_moo_prs_mly_arw_chh_jav_mnd_ben_dgb_hin_wly_pol_ukr_mcd_eng_qcu_spa_svk_bos_xho_hau_cze_owc_dut_tag_ger_yor_scr_ewe_sun_tha_anl_tml_bam_lda_uzb_swe_glc_azi_igb_vie_amh_tsw_tsn_fbf	-0.751204770738855	-1.80394838136993	0.0744768995076505
33	mlt_eng_tsw_rom_aeg_anl_chh_urd_uzb_azi_ewe_mly_dyu_prs_fre_bsq_rus_amh_yor_cnt_grk_bul_fbf_scr_igb_krd_hun_xho_akn_est_mcd_amr_geo_svk_spa_pol_swe_gam_owc_por_fin_bam_tag_ctl_ind_jpn_knd_kor_afr_ger_ven_slo_bat_hin_sid_jav_mnd_glc_moo_mol_sod_pan_lit_arw_dut_qcu_bos_cze_lat_swa_tig_ita_wly_ben_mao_alb_dgb_ukr_tsn_sun_tha_heb_tml_cic_zul_tur_guj_nor_aze_bem_vie_hau_swt_lda_ses	-0.267805738220209	-0.632615352115389	0.528537226737347
34	sid_bul_swt_lit_gam_aeg_tig_rus_aze_tur_swa_mly_ven_arw_eng_bsq_ita_anl_dgb_cnt_lat_hin_dyu_krd_fbf_por_est_tsn_lda_fin_svk_wly_geo_ctl_glc_mcd_dut_chh_owc_bos_hun_moo_ind_scr_bat_jpn_tml_kor_guj_ger_yor_fre_tag_spa_heb_jav_mnd_pol_cic_mol_sod_prs_urd_slo_afr_qcu_cze_rom_nor_ewe_amr_alb_hau_swe_sun_ukr_igb_pan_xho_mao_tha_amh_knd_bem_zul_uzb_ben_grk_azi_ses_vie_mlt_akn_tsw_bam	0.201935504572016	0.475227476946871	0.635739083615843
35	chh_grk_moo_ctl_owc_amh_amr_scr_uzb_azi_dgb_ind_yor_ger_bul_bsq_svk_mlt_swa_mnd_ita_fre_ven_mol_ses_prs_est_tsn_dyu_hun_guj_heb_geo_pol_krd_lit_cze_gam_anl_glc_fin_tsw_bat_arw_mly_jpn_tml_kor_alb_swe_cic_rus_tag_nor_tig_sun_cnt_lat_zul_spa_sid_mcd_bos_dut_eng_qcu_rom_por_afr_swt_wly_slo_sod_hin_mao_ben_akn_urd_fbf_jav_tha_aeg_knd_igb_ewe_tur_pan_ukr_aze_bem_vie_hau_bam_lda_xho	-0.66687725818371	-1.5945688243556	0.114201683041528
36	gam_cze_lda_glc_amh_owc_chh_rus_uzb_tur_ewe_sun_igb_spa_ben_bsq_nor_tig_swa_mnd_bul_mcd_ses_ukr_cic_pol_est_ven_bem_hun_scr_heb_geo_svk_guj_dut_rom_anl_mlt_lit_fin_tsw_mao_arw_tag_jpn_tml_kor_slo_krd_akn_por_mly_alb_hau_ind_cnt_swe_fbf_eng_sod_urd_afr_ger_hin_qcu_fre_mol_pan_dyu_aeg_prs_amr_bos_bat_grk_swt_lat_dgb_jav_tha_sid_knd_moo_yor_azi_ita_ctl_aze_zul_vie_wly_xho_tsn_bam	0.329118099727146	0.777019971276411	0.439118951201644
37	hau_eng_tsw_ben_aeg_mlt_heb_urd_azi_tur_ven_mao_yor_ukr_krd_bsq_arw_sid_akn_cnt_ger_spa_bam_bul_ewe_nor_hun_tsn_lda_fin_hin_owc_geo_pan_glc_lat_mcd_anl_amh_lit_est_igb_ind_prs_jav_jpn_knd_kor_mol_slo_ses_pol_sun_ita_gam_bat_mnd_svk_cic_rus_chh_por_cze_alb_swe_qcu_afr_bos_ctl_zul_wly_grk_tig_scr_mly_fre_fbf_rom_swa_tag_tha_sod_tml_xho_bem_uzb_dut_guj_aze_dyu_vie_amr_swt_moo_dgb	-0.328055475920954	-0.776730637474637	0.439288828191422
38	mlt_alb_zul_slo_wly_owc_sid_spa_tur_uzb_bam_bat_xho_prs_urd_bsq_ita_gam_ewe_cnt_scr_swe_swa_afr_swt_bul_fin_akn_ses_est_ctl_sod_geo_glc_ger_arw_hin_amr_chh_mol_hun_moo_jav_krd_mao_jpn_knd_kor_grk_nor_yor_ukr_sun_lit_amh_tag_mnd_ben_lda_eng_heb_cze_lat_rom_bos_qcu_fre_svk_pan_tsw_aeg_dut_tig_mcd_ind_por_fbf_pol_tsn_mly_tha_hau_tml_dyu_igb_azi_rus_guj_aze_ven_vie_anl_bem_dgb_cic	-0.358565075143503	-0.852787128333827	0.395968316522624
39	mlt_ukr_zul_mol_hau_aeg_chh_mcd_aze_uzb_yor_sun_tsw_alb_guj_bsq_spa_wly_cic_cnt_eng_hin_igb_pol_bam_lit_fin_dgb_swa_hun_dut_amr_geo_rus_lat_afr_prs_tig_gam_urd_est_ewe_jav_svk_mao_jpn_knd_kor_krd_ger_akn_arw_bat_scr_sod_mly_mnd_pan_xho_nor_heb_bos_cze_por_glc_qcu_ita_ben_grk_lda_anl_rom_amh_slo_ind_ctl_swt_bul_tsn_tag_tha_owc_tml_moo_bem_tur_fre_swe_azi_fbf_vie_sid_ven_dyu_ses	-0.206216289983379	-0.486988741473818	0.627412144357153
40	gam_eng_dgb_dut_tig_hau_aeg_lat_aze_tur_ewe_bat_cic_ger_hin_bsq_pol_heb_tsn_mnd_slo_guj_yor_krd_fbf_ukr_est_swt_bam_fin_fre_amr_geo_nor_ben_ita_pan_sod_amh_scr_hun_swa_sun_mol_tag_jpn_tml_kor_glc_por_lda_lit_jav_prs_anl_ind_cnt_svk_zul_arw_chh_urd_bos_bul_rom_qcu_grk_ctl_rus_ven_mlt_alb_wly_mcd_mly_swe_ses_cze_igb_mao_tha_owc_knd_tsw_akn_azi_afr_spa_uzb_bem_vie_sid_moo_dyu_xho	-0.423746814395469	-1.00498221920105	0.317513113510954
41	amr_pan_bem_fre_chh_gam_sod_grk_tur_azi_tsn_mly_tsw_eng_svk_bsq_mcd_heb_xho_mnd_por_ukr_fbf_bul_swa_bos_fin_cic_ven_est_rom_amh_geo_nor_prs_guj_lat_sid_tig_swe_hun_ses_tag_lit_ind_jpn_knd_kor_hin_glc_swt_rus_mao_krd_mlt_jav_cnt_scr_dgb_ben_owc_ctl_pol_cze_dut_qcu_mol_spa_slo_akn_hau_afr_wly_urd_bat_ger_bam_alb_moo_sun_tha_aeg_tml_dyu_zul_aze_ita_arw_uzb_igb_vie_anl_lda_ewe_yor	-0.814311320541603	-1.96318128257947	0.0526126038491194
42	sid_mcd_ewe_urd_hau_anl_tig_swe_tur_azi_dyu_sun_cic_ita_ukr_bsq_rus_aeg_xho_cnt_arw_dut_zul_prs_bam_pan_est_igb_akn_hun_rom_gam_geo_slo_lat_grk_eng_wly_owc_ben_fin_yor_mly_mol_ind_jpn_knd_kor_por_ctl_tsn_fre_jav_spa_amr_mao_mnd_scr_fbf_krd_mlt_guj_alb_bos_bul_qcu_nor_hin_cze_swa_chh_afr_sod_ger_tag_glc_bem_svk_ses_bat_tha_heb_tml_ven_lda_aze_pol_lit_uzb_moo_vie_amh_tsw_dgb_swt	-0.35126881261686	-0.831011016216789	0.408095858738891
43	heb_ukr_swt_guj_mlt_owc_hau_rus_tur_aze_zul_tag_tsw_por_dut_bsq_bul_amr_moo_mnd_ctl_pan_cic_rom_yor_slo_fin_bem_igb_hun_lat_chh_geo_bos_cze_prs_spa_tig_amh_mcd_est_ven_sun_urd_mao_jpn_knd_kor_arw_lit_ses_mol_bat_ger_gam_ind_cnt_hin_dgb_alb_sid_swe_pol_nor_ita_qcu_svk_fre_glc_xho_sod_eng_wly_afr_jav_scr_lda_grk_swa_mly_tha_aeg_tml_ewe_bam_azi_krd_ben_uzb_fbf_vie_anl_tsn_akn_dyu	-1.01515232397515	-2.47452666804208	0.0151537431904175
44	anl_lat_igb_bul_gam_hau_aeg_ger_azi_uzb_swt_tag_dgb_bos_krd_bsq_grk_amr_cic_mnd_ctl_mcd_fbf_ben_akn_ita_fin_zul_ewe_hun_svk_amh_geo_lit_fre_slo_dut_wly_chh_prs_est_lda_jav_alb_mly_jpn_tml_kor_rus_nor_ven_mol_mao_urd_sod_sun_cnt_rom_dyu_ukr_sid_scr_afr_hin_swe_qcu_por_spa_pol_yor_mlt_cze_heb_glc_ind_pan_swa_eng_bam_bat_tha_tig_knd_tsw_moo_aze_guj_arw_tur_ses_vie_owc_xho_bem_tsn	-0.185436919672975	-0.438246651990011	0.662223780261738
45	wly_alb_dgb_ukr_gam_tig_hau_grk_azi_tur_tsn_sun_zul_rus_eng_bsq_bos_aeg_igb_mnd_fre_ita_lda_bul_swt_por_fin_tsw_moo_est_pol_mlt_geo_urd_hin_dut_slo_owc_amr_glc_hun_ses_bat_cze_mly_jpn_tml_kor_afr_rom_ven_krd_jav_scr_heb_ind_cnt_lit_ewe_mol_amh_ger_spa_swe_prs_qcu_guj_pan_nor_dyu_chh_mcd_anl_ben_tag_svk_cic_ctl_bam_mao_tha_sod_knd_swa_yor_aze_arw_lat_uzb_fbf_vie_sid_akn_bem_xho	-0.101164820917442	-0.23830529405378	0.812168604853589
46	amh_svk_bem_por_sod_heb_mlt_lat_tur_uzb_ven_tag_xho_rom_guj_bsq_arw_sid_zul_mnd_prs_ctl_igb_hin_akn_pol_hun_ewe_tsn_est_ita_chh_geo_dut_cze_urd_scr_gam_owc_eng_fin_dyu_ind_spa_mao_jpn_tml_kor_grk_alb_cic_fre_jav_bul_amr_bat_cnt_glc_swt_slo_hau_afr_ger_swe_ben_qcu_ukr_rus_bos_fbf_tig_nor_anl_pan_mly_krd_dgb_mcd_ses_sun_tha_aeg_knd_lda_swa_azi_lit_mol_aze_moo_vie_wly_yor_tsw_bam	0.348184168294801	0.819320381343371	0.414698372881816
47	anl_ita_swa_hin_sod_amh_heb_cze_tur_azi_dyu_ind_moo_mcd_alb_bsq_rom_sid_igb_mnd_ukr_ctl_ses_arw_ven_scr_est_yor_bem_fin_ben_mlt_geo_rus_pol_lit_fre_amr_owc_afr_hun_tsw_sun_svk_mao_jpn_tml_kor_urd_spa_dgb_eng_bat_por_tig_mly_cnt_grk_fbf_nor_hau_mol_ger_glc_guj_qcu_bos_krd_prs_lda_aeg_dut_chh_bul_tag_pan_cic_slo_xho_jav_tha_wly_knd_zul_akn_aze_lat_swe_uzb_tsn_vie_gam_ewe_swt_bam	0.0279950720669524	0.0659295931239288	0.94757540183033
48	wly_ben_akn_scr_amh_owc_chh_prs_azi_uzb_bem_bat_ven_mol_mcd_bsq_grk_sid_zul_mnd_urd_pan_bam_glc_swt_ukr_est_tsn_igb_fin_hin_heb_geo_slo_dut_swe_guj_sod_mlt_ger_hun_cic_ind_fre_mly_jpn_tml_kor_eng_spa_lda_pol_mao_ctl_anl_tag_cnt_lit_moo_lat_hau_bos_bul_rom_rus_qcu_arw_alb_krd_ewe_gam_ita_aeg_por_sun_nor_yor_afr_ses_jav_tha_amr_knd_tsw_fbf_aze_cze_svk_tur_swa_vie_tig_xho_dyu_dgb	-0.062326074013245	-0.146849290975087	0.88356884922925
49	amh_lat_cic_arw_mlt_tig_aeg_ukr_aze_tur_bam_ind_fbf_guj_grk_bsq_lit_hau_swa_mnd_por_glc_igb_urd_dyu_rom_est_akn_dgb_hun_prs_wly_geo_swe_mol_pan_spa_sod_amr_scr_fin_xho_mly_dut_bat_jpn_knd_kor_bul_afr_tsn_cze_tag_eng_gam_sun_cnt_hin_ses_ben_chh_nor_svk_krd_ita_qcu_bos_ger_pol_ewe_sid_slo_owc_ctl_mao_alb_lda_fre_zul_jav_tha_heb_tml_bem_moo_azi_rus_mcd_uzb_swt_vie_anl_ven_yor_tsw	-1.08697640351359	-2.65797321682561	0.00925444459110849
50	sod_lat_moo_ben_hau_mlt_anl_ukr_tur_uzb_bem_ind_igb_ctl_mcd_bsq_arw_tig_cic_mnd_ita_nor_tsn_cze_yor_bul_fin_ewe_dyu_hun_swe_sid_geo_por_glc_alb_dut_gam_owc_ger_est_dgb_bat_rom_tag_jpn_tml_kor_eng_pan_bam_krd_mly_pol_amr_jav_cnt_bos_swt_scr_heb_urd_rus_grk_slo_qcu_mol_prs_fre_akn_amh_hin_chh_spa_sun_lit_ven_svk_ses_mao_tha_wly_knd_xho_fbf_aze_guj_afr_azi_lda_vie_aeg_swa_tsw_zul	-0.15443795997961	-0.364296673396963	0.716463467456066
51	gam_slo_dgb_dut_wly_mlt_tig_bos_aze_uzb_swa_tag_tsw_ita_scr_bsq_swe_owc_akn_cnt_glc_eng_yor_ukr_tsn_hin_fin_dyu_fbf_est_rus_aeg_geo_guj_alb_nor_ben_chh_hau_prs_hun_moo_mly_arw_bat_jpn_tml_kor_grk_afr_ven_mcd_sun_rom_amr_mao_mnd_por_ses_fre_heb_pan_pol_mol_spa_qcu_cze_lit_svk_xho_sid_ger_anl_ctl_jav_krd_lda_lat_bem_ind_tha_amh_knd_bam_swt_azi_urd_bul_tur_cic_vie_sod_ewe_zul_igb	0.629651431560067	1.48823995690028	0.140070723548612
52	chh_por_ven_spa_wly_tig_hau_dut_aze_tur_cic_jav_dgb_cze_fre_bsq_arw_sod_igb_cnt_bos_prs_dyu_slo_tsw_lat_hun_ewe_ses_est_pol_aeg_geo_guj_glc_urd_ita_anl_heb_afr_fin_bem_sun_hin_tag_jpn_tml_kor_ctl_bul_fbf_lit_bat_ukr_sid_ind_mnd_rom_swa_mol_mlt_eng_mcd_scr_pan_qcu_grk_ben_alb_moo_amh_rus_owc_swe_mly_nor_zul_svk_xho_mao_tha_gam_knd_lda_bam_uzb_ger_krd_azi_tsn_vie_amr_swt_yor_akn	-0.811326609187537	-1.95690644331171	0.0533575546203549
53	amh_prs_ewe_dut_anl_mlt_heb_bos_tur_uzb_bem_sun_igb_rom_svk_bsq_por_amr_tsn_mnd_swe_nor_bam_ger_ses_cze_est_akn_dyu_hun_eng_owc_geo_glc_grk_mcd_ita_wly_chh_pol_fin_zul_ind_guj_tag_jpn_knd_kor_fre_afr_lda_lat_bat_lit_tig_jav_cnt_rus_tsw_ctl_aeg_ben_krd_ukr_alb_qcu_scr_mol_urd_fbf_sid_spa_gam_slo_mly_arw_swa_pan_swt_mao_tha_sod_tml_yor_dgb_azi_hin_bul_aze_xho_vie_hau_moo_ven_cic	-0.355970442006632	-0.843175890596117	0.401293504043785
54	tig_arw_xho_mcd_gam_sid_mlt_bul_tur_uzb_fbf_bat_zul_pan_prs_bsq_alb_chh_lda_mnd_scr_eng_ses_dut_bem_afr_fin_ewe_akn_est_hin_amr_geo_bos_svk_lat_urd_amh_wly_lit_hun_cic_mly_krd_jav_jpn_tml_kor_pol_rus_swt_por_tag_ben_anl_ind_cnt_slo_ven_swe_aeg_ita_guj_fre_rom_qcu_glc_ctl_mol_bam_sod_ukr_hau_grk_mao_nor_dyu_spa_igb_sun_tha_owc_knd_moo_dgb_azi_cze_ger_aze_tsn_vie_heb_tsw_yor_swa	0.22618571092389	0.532743755984293	0.595481654161505
55	amr_scr_zul_svk_heb_gam_owc_alb_tur_azi_igb_tag_akn_cze_hin_bsq_fre_wly_ven_cnt_slo_lat_bem_pan_tsw_eng_est_ewe_ses_hun_prs_amh_geo_spa_guj_nor_arw_tig_sid_ben_fin_bam_ind_swe_mly_jpn_tml_kor_ukr_rus_xho_afr_jav_glc_mlt_mao_mnd_krd_yor_bos_aeg_ita_por_grk_lit_qcu_ger_rom_mol_dyu_hau_ctl_chh_urd_bat_mcd_dgb_dut_lda_sun_tha_sod_knd_fbf_cic_uzb_pol_bul_aze_moo_vie_anl_swt_swa_tsn	0.730897707408671	1.73810531883668	0.0855021034121566
56	hau_fre_xho_cze_amh_wly_heb_ukr_tur_uzb_dyu_mao_bam_ben_ger_bsq_grk_mlt_akn_mnd_ctl_por_lda_lat_moo_glc_hun_ven_swt_est_spa_gam_geo_eng_pan_afr_pol_tig_chh_rom_fin_cic_mly_nor_sun_jpn_tml_kor_slo_arw_ewe_hin_jav_svk_amr_bat_cnt_krd_yor_prs_owc_alb_swe_lit_ita_qcu_dut_bos_mol_ses_aeg_bul_sid_rus_tag_scr_bem_urd_tsn_ind_tha_anl_knd_tsw_swa_aze_guj_mcd_azi_dgb_vie_sod_fbf_igb_zul	-0.00994627178941288	-0.0234090487279263	0.981374141383368
57	wly_afr_xho_spa_heb_sid_sod_svk_tur_azi_lda_mly_yor_rus_slo_bsq_pol_amh_ven_cnt_lat_swe_swt_bos_bam_ita_est_tsw_akn_fin_fre_anl_geo_mcd_por_grk_bul_aeg_mlt_mol_hun_tsn_jav_ctl_mao_jpn_tml_kor_dut_cze_swa_arw_tag_ben_chh_sun_mnd_rom_dgb_alb_owc_glc_nor_lit_scr_qcu_ger_ukr_hin_cic_amr_eng_tig_pan_bat_krd_fbf_prs_bem_ind_tha_hau_knd_ses_moo_uzb_urd_guj_aze_ewe_vie_gam_zul_dyu_igb	-0.74927736346214	-1.80433695975303	0.0744155134832125
58	wly_prs_xho_rus_amh_mlt_heb_ita_tur_azi_ses_mao_ven_fre_cze_bsq_hin_anl_igb_mnd_urd_scr_fbf_mcd_akn_bul_hun_dgb_tsw_fin_lat_hau_geo_afr_pan_swe_krd_tig_sid_slo_est_zul_mly_mol_tag_jpn_tml_kor_ukr_spa_tsn_ben_bat_bos_chh_jav_cnt_eng_moo_lit_sod_dut_nor_por_guj_qcu_svk_alb_ctl_dyu_gam_pol_amr_glc_ind_rom_ewe_grk_yor_sun_tha_owc_knd_lda_swa_uzb_arw_ger_aze_bem_vie_aeg_swt_bam_cic	-0.563244290930903	-1.3424266848702	0.182725458937473
59	owc_lit_swa_afr_tig_amr_mlt_grk_azi_aze_lda_tag_xho_por_eng_bsq_mcd_wly_igb_mnd_rom_ger_moo_pan_akn_hin_est_tsw_bam_hun_prs_gam_geo_krd_ben_fre_dut_anl_sid_bos_fin_fbf_jav_bul_ind_jpn_knd_kor_ita_svk_ewe_urd_bat_cze_amh_mly_cnt_pol_swt_swe_hau_ukr_scr_lat_ctl_qcu_spa_alb_nor_cic_aeg_mol_sod_slo_mao_rus_ven_arw_dyu_sun_tha_chh_tml_ses_yor_tur_guj_glc_uzb_tsn_vie_heb_zul_dgb_bem	-0.143002504396222	-0.337609646441904	0.73641821067251
60	tig_lit_akn_swe_anl_amr_hau_glc_uzb_azi_zul_bat_dyu_svk_ita_bsq_ger_owc_moo_cnt_por_ctl_yor_fre_cic_mcd_est_bem_bam_hun_dut_heb_geo_urd_pol_bos_arw_sod_chh_grk_fin_swt_ind_bul_mao_jpn_knd_kor_alb_eng_igb_cze_mly_krd_gam_jav_mnd_prs_dgb_rus_wly_afr_mol_pan_nor_qcu_scr_rom_guj_xho_sid_ukr_mlt_slo_tag_spa_ses_lat_tsw_sun_tha_amh_tml_swa_ewe_tur_hin_ben_aze_tsn_vie_aeg_lda_fbf_ven	0.0144083909493892	0.0339623360934124	0.97297997157787
61	gam_urd_igb_fre_amr_mlt_hau_prs_uzb_azi_dyu_jav_tsw_ben_scr_bsq_ctl_sod_cic_mnd_glc_mcd_moo_ger_bam_bos_hun_yor_zul_est_lit_anl_geo_grk_arw_mol_dut_amh_chh_nor_fin_xho_mly_swe_tag_jpn_knd_kor_rus_rom_ewe_lat_sun_svk_wly_ind_cnt_por_swt_hin_sid_bul_krd_ukr_cze_qcu_eng_pol_afr_bem_tig_slo_aeg_ita_bat_alb_tsn_guj_lda_mao_tha_owc_tml_akn_dgb_tur_spa_pan_aze_swa_vie_heb_fbf_ven_ses	-0.51431804767894	-1.22441830001375	0.223887060336954
62	sod_nor_yor_rom_amr_gam_tig_rus_aze_azi_bem_tag_xho_krd_guj_bsq_ctl_heb_bam_mnd_hin_afr_cic_urd_dgb_fre_hun_ses_zul_fin_ger_aeg_geo_prs_dut_ita_mcd_owc_hau_pan_est_fbf_ind_eng_bat_jpn_tml_kor_ben_arw_tsn_cze_jav_svk_sid_sun_cnt_bos_tsw_glc_anl_scr_mol_lat_por_qcu_slo_pol_bul_moo_chh_ukr_amh_swe_mao_spa_swa_lit_akn_mly_tha_mlt_knd_ven_ewe_tur_grk_alb_uzb_dyu_vie_wly_lda_igb_swt	-0.502970513494793	-1.19681288683248	0.234421489451026
63	wly_grk_yor_scr_gam_heb_chh_alb_uzb_azi_dgb_mly_ven_spa_fre_bsq_rus_owc_tsn_mnd_mcd_ita_zul_hin_ewe_urd_hun_bem_dyu_fin_cze_anl_geo_bos_krd_pol_nor_tig_sod_dut_est_swt_tag_ger_bat_jpn_tml_kor_ukr_guj_tsw_lat_mao_bul_mlt_sun_cnt_prs_moo_ben_sid_slo_arw_ctl_mol_qcu_swe_glc_pan_ses_aeg_svk_hau_lit_ind_rom_swa_por_lda_jav_tha_amr_knd_fbf_bam_aze_afr_eng_tur_akn_vie_amh_igb_xho_cic	-0.354767264943776	-0.840590251642729	0.402733524050692
64	sod_por_bem_bul_anl_owc_sid_dut_azi_aze_lda_bat_akn_eng_swe_bsq_ben_mlt_ewe_cnt_prs_arw_moo_svk_yor_lit_hun_tsn_xho_est_spa_tig_geo_ukr_rus_pan_glc_heb_amh_urd_fin_ven_ind_hin_sun_jpn_knd_kor_afr_cze_dgb_pol_mly_scr_aeg_tag_mnd_fre_igb_krd_wly_mol_rom_guj_grk_qcu_nor_ger_slo_tsw_chh_alb_gam_lat_jav_ita_swa_ctl_ses_mao_tha_hau_tml_swt_bam_tur_bos_mcd_uzb_cic_vie_amr_zul_fbf_dyu	-0.329808654174025	-0.780607831974914	0.437015593091596
65	hau_svk_ewe_pan_chh_heb_wly_mol_azi_aze_swt_mly_tsw_scr_grk_bsq_eng_aeg_swa_cnt_prs_alb_zul_fre_moo_slo_fin_yor_dyu_est_pol_amr_geo_cze_hin_afr_guj_owc_tig_ben_hun_lda_tag_ctl_sun_jpn_tml_kor_arw_mcd_cic_nor_jav_ukr_anl_ind_mnd_bos_akn_krd_sid_urd_rom_dut_por_qcu_spa_glc_ger_bam_amh_rus_mlt_lit_bat_ita_tsn_bul_fbf_mao_tha_sod_knd_bem_ses_tur_lat_swe_uzb_igb_vie_gam_ven_dgb_xho	-0.174641819278851	-0.411878401234271	0.681376323739489
66	heb_alb_yor_rus_mlt_tig_aeg_mol_uzb_tur_ven_sun_dyu_eng_prs_bsq_slo_sid_cic_mnd_spa_arw_swa_swe_tsn_dut_fin_lda_akn_hun_glc_anl_geo_grk_scr_lit_ctl_hau_wly_fre_est_tsw_mly_rom_tag_jpn_knd_kor_ita_guj_xho_hin_jav_urd_sod_ind_cnt_pol_fbf_bos_amr_cze_svk_mcd_lat_qcu_bul_ben_por_swt_chh_nor_gam_ukr_bat_ger_bem_afr_bam_mao_tha_amh_tml_moo_ewe_azi_krd_pan_aze_dgb_vie_owc_zul_igb_ses	-0.380666289770586	-0.902443674746942	0.369152640140504
67	hau_ita_zul_ben_heb_chh_wly_pol_uzb_azi_dgb_tag_moo_prs_krd_bsq_ger_gam_cic_mnd_slo_mcd_swt_lat_bem_cze_fin_yor_xho_est_rus_anl_geo_svk_ukr_spa_alb_amr_tig_bos_hun_akn_bat_lit_ind_jpn_tml_kor_afr_ctl_ewe_eng_sun_hin_mlt_jav_cnt_glc_fbf_dut_amh_pan_mol_grk_bul_qcu_scr_guj_nor_tsn_sid_urd_sod_swe_mao_arw_bam_por_lda_mly_tha_owc_knd_ses_swa_aze_rom_fre_tur_dyu_vie_aeg_ven_tsw_igb	-0.0838517395851758	-0.197731928468238	0.843686358498289
68	gam_bos_ses_ger_hau_amr_anl_mcd_uzb_tur_dgb_tag_akn_ben_svk_bsq_alb_chh_dyu_cnt_hin_pan_moo_scr_bem_rus_hun_ven_ewe_fin_pol_amh_geo_guj_ctl_urd_swe_sod_sid_ukr_est_bam_bat_por_sun_jpn_tml_kor_cze_rom_cic_prs_mao_lit_tig_jav_mnd_bul_swa_lat_wly_spa_ita_grk_fre_qcu_eng_dut_nor_swt_aeg_krd_heb_slo_mly_mol_yor_arw_fbf_ind_tha_owc_knd_igb_lda_aze_glc_afr_azi_tsw_vie_mlt_tsn_xho_zul	0.335086241942391	0.789286510815974	0.43195222441791
69	owc_lit_zul_ben_wly_chh_sod_mcd_azi_aze_tsn_mly_fbf_svk_krd_bsq_rom_heb_ewe_cnt_lat_ger_yor_pan_swt_dut_hun_dyu_swa_est_nor_aeg_geo_urd_guj_glc_bos_gam_mlt_afr_fin_cic_sun_fre_mao_jpn_tml_kor_alb_slo_igb_bul_ind_ukr_amr_jav_mnd_swe_bam_rus_tig_spa_cze_prs_ita_qcu_grk_pol_eng_ses_sid_hin_amh_por_bat_scr_bem_mol_xho_tag_tha_anl_knd_dgb_ven_uzb_arw_ctl_tur_akn_vie_hau_moo_lda_tsw	-0.341621630670988	-0.809075942168245	0.420536553223153
70	amh_pol_tsw_ctl_wly_amr_aeg_cze_tur_uzb_yor_tag_ses_scr_bul_bsq_bos_sod_swa_mnd_ben_mol_igb_ita_cic_grk_est_dyu_dgb_fin_guj_gam_geo_rom_nor_prs_svk_owc_anl_ger_hun_xho_mao_lit_sun_jpn_knd_kor_lat_urd_bem_hin_bat_ukr_sid_jav_cnt_afr_tsn_spa_tig_arw_por_eng_slo_qcu_swe_rus_mcd_akn_mlt_glc_heb_alb_mly_pan_fbf_krd_lda_ind_tha_hau_tml_moo_ven_azi_dut_fre_aze_zul_vie_chh_bam_ewe_swt	-0.472718684702268	-1.12300901493372	0.264324414752531
71	wly_ctl_zul_cze_chh_sid_anl_por_tur_uzb_tsw_bat_dyu_guj_ben_bsq_urd_amh_ven_mnd_mcd_bul_ewe_prs_akn_grk_hun_tsn_bem_est_pol_hau_geo_lit_rus_afr_svk_amr_sod_hin_fin_lda_sun_ita_ind_jpn_tml_kor_dut_swe_fbf_bos_mly_ger_heb_jav_cnt_mol_dgb_arw_aeg_pan_ukr_nor_fre_qcu_alb_rom_spa_moo_owc_glc_gam_scr_mao_lat_yor_krd_cic_tag_tha_tig_knd_bam_ses_aze_eng_slo_azi_igb_vie_mlt_swt_xho_swa	0.00356762618250072	0.00840811612110114	0.993309383234787
72	chh_swe_swt_krd_sod_aeg_amr_glc_azi_uzb_moo_jav_bem_guj_arw_bsq_svk_amh_fbf_mnd_spa_ger_yor_grk_dgb_rus_hun_swa_cic_est_ukr_anl_geo_hin_ctl_pol_afr_heb_tig_ben_fin_tsn_mly_prs_ind_jpn_knd_kor_cze_scr_bam_mol_bat_rom_hau_tag_cnt_alb_tsw_nor_wly_eng_slo_dut_por_qcu_mcd_urd_lit_xho_mlt_pan_sid_bul_mao_lat_ses_fre_zul_sun_tha_gam_tml_dyu_ewe_aze_bos_ita_tur_ven_vie_owc_akn_igb_lda	-0.646473520645124	-1.54809399373325	0.124996043209973
73	heb_pan_swt_slo_gam_sod_mlt_bos_tur_azi_tsn_tag_dgb_ger_rus_bsq_pol_anl_ewe_mnd_urd_ukr_swa_lit_moo_ctl_fin_igb_fbf_hun_mcd_chh_geo_cze_scr_mol_guj_tig_aeg_svk_est_akn_jav_fre_sun_jpn_tml_kor_nor_swe_lda_spa_mly_afr_wly_bat_cnt_eng_tsw_glc_hau_hin_grk_krd_bul_qcu_por_arw_alb_ven_sid_ita_amr_lat_ind_rom_ses_prs_bem_mao_tha_owc_knd_dyu_yor_aze_ben_dut_uzb_bam_vie_amh_cic_zul_xho	-0.591597646213069	-1.41127766630988	0.161499491276489
74	owc_ita_moo_svk_gam_heb_sod_lit_uzb_aze_cic_tag_xho_hin_slo_bsq_afr_aeg_lda_cnt_arw_grk_bem_swe_fbf_pol_hun_ewe_yor_est_bos_amr_geo_ger_por_urd_spa_sid_tig_guj_fin_dgb_mao_rus_jav_jpn_tml_kor_dut_ben_zul_prs_sun_fre_wly_ind_mnd_pan_akn_ctl_mlt_mol_ukr_krd_mcd_qcu_alb_lat_rom_swt_amh_eng_chh_glc_mly_bul_bam_nor_ses_bat_tha_hau_knd_dyu_ven_azi_cze_scr_tur_igb_vie_anl_tsn_swa_tsw	-1.35196164580645	-3.39872181922478	0.000998423740552692
75	heb_krd_bam_fre_hau_anl_owc_ger_uzb_tur_swa_mao_igb_rom_swe_bsq_dut_wly_akn_mnd_spa_prs_ewe_alb_yor_lat_fin_moo_fbf_hun_bul_sod_geo_guj_slo_rus_svk_sid_aeg_bos_est_tsw_jav_mcd_sun_jpn_knd_kor_grk_lit_ses_arw_mly_eng_tig_ind_cnt_ctl_bem_hin_amh_cze_urd_nor_pol_qcu_scr_glc_ukr_cic_chh_pan_gam_ita_tag_afr_dyu_mol_ven_bat_tha_amr_tml_tsn_zul_azi_por_ben_aze_dgb_vie_mlt_lda_xho_swt	-0.879802979660314	-2.12786801946424	0.0359928789153093
76	anl_hin_bam_slo_owc_wly_mlt_lat_azi_uzb_igb_sun_cic_nor_prs_bsq_ukr_amh_yor_cnt_afr_eng_moo_spa_lda_alb_fin_tsw_ewe_est_ita_sod_geo_mcd_rus_swe_guj_amr_hau_glc_hun_akn_tag_bul_jav_jpn_knd_kor_mol_scr_dgb_urd_mly_pan_heb_bat_mnd_dut_ses_bos_gam_pol_grk_arw_fre_qcu_krd_rom_lit_fbf_chh_por_sid_svk_ind_cze_dyu_ger_xho_mao_tha_aeg_tml_swt_ven_tur_ben_ctl_aze_swa_vie_tig_zul_bem_tsn	-1.06539627118014	-2.61865865576215	0.0103068796983055
77	wly_ukr_ewe_ita_owc_tig_sid_slo_uzb_aze_bam_jav_zul_krd_cze_bsq_bul_anl_swa_cnt_pol_swe_dyu_dut_igb_nor_est_cic_akn_hun_prs_mlt_geo_ben_mcd_mol_glc_aeg_heb_grk_fin_tsw_mly_spa_mao_jpn_tml_kor_lit_hin_swt_urd_bat_arw_amr_ind_mnd_rus_lda_ctl_sod_eng_rom_por_bos_qcu_lat_scr_afr_yor_chh_fre_amh_ger_tag_guj_dgb_alb_xho_sun_tha_hau_knd_ses_bem_tur_pan_svk_azi_tsn_vie_gam_ven_fbf_moo	-0.8184309391866	-1.97663753148653	0.0510448216533954
78	aeg_hin_igb_afr_owc_hau_chh_glc_tur_azi_tsw_ind_dyu_ita_rus_bsq_ben_sod_dgb_mnd_pan_svk_zul_mol_bem_por_est_tsn_akn_fin_prs_anl_geo_lat_eng_urd_mcd_tig_amr_scr_hun_moo_sun_dut_jav_jpn_tml_kor_spa_krd_xho_rom_bat_alb_sid_tag_cnt_grk_swt_fre_heb_swe_cze_nor_ger_qcu_lit_guj_ukr_lda_gam_arw_wly_pol_mao_bul_cic_bos_yor_mly_tha_amh_knd_ven_swa_aze_ctl_slo_uzb_bam_vie_mlt_fbf_ses_ewe	-0.529103874139306	-1.26046386642374	0.210655439427573
79	tig_glc_swt_hin_mlt_gam_hau_ita_tur_azi_swa_mao_akn_lit_eng_bsq_bul_owc_bem_mnd_grk_cze_moo_por_zul_lat_est_ewe_igb_fin_mol_sid_geo_swe_pol_ctl_scr_anl_chh_rus_hun_fbf_mly_svk_bat_jpn_tml_kor_rom_ben_cic_ger_tag_spa_wly_jav_cnt_dut_lda_bos_heb_pan_nor_arw_mcd_qcu_afr_guj_slo_dgb_amr_prs_amh_urd_sun_alb_ven_fre_ses_ind_tha_aeg_knd_xho_dyu_aze_ukr_krd_uzb_tsn_vie_sod_bam_yor_tsw	-0.00173143132085052	-0.00408954987084215	0.99674577999318
80	wly_slo_ewe_alb_sod_anl_sid_nor_tur_uzb_lda_bat_zul_glc_ctl_bsq_ukr_heb_ses_mnd_krd_arw_swt_scr_akn_eng_fin_fbf_bam_est_prs_owc_geo_ger_afr_fre_dut_tig_mlt_bos_hun_tsw_mao_swe_mly_jpn_tml_kor_rus_grk_dyu_mol_tag_cze_chh_jav_cnt_ben_ven_mcd_amr_guj_por_spa_pan_qcu_rom_lit_lat_dgb_amh_urd_hau_hin_sun_ita_swa_pol_igb_ind_tha_gam_knd_tsn_cic_azi_bul_svk_aze_bem_vie_aeg_moo_yor_xho	-0.604211382807853	-1.44500181565335	0.151818468871412
81	aeg_slo_tsn_lat_sid_sod_amh_afr_tur_aze_ewe_mly_swt_lit_hin_bsq_pol_gam_fbf_mnd_pan_rus_ven_ger_moo_bos_hun_swa_igb_est_urd_hau_geo_cze_fre_mol_alb_heb_chh_swe_fin_yor_sun_spa_bat_jpn_knd_kor_por_rom_bam_ctl_tag_ben_mlt_ind_cnt_nor_bem_glc_amr_ukr_grk_eng_prs_qcu_bul_mcd_scr_lda_wly_ita_anl_krd_jav_arw_dgb_guj_tsw_mao_tha_owc_tml_dyu_zul_azi_dut_svk_uzb_cic_vie_tig_akn_ses_xho	-0.44969348962414	-1.07014034714185	0.287325694521104
82	owc_urd_yor_arw_wly_aeg_amr_rom_uzb_tur_xho_tag_ses_eng_hin_bsq_grk_heb_bem_mnd_lat_guj_swa_ctl_igb_scr_fin_ewe_dyu_hun_bul_hau_geo_mcd_ben_pol_nor_amh_mlt_por_est_akn_jav_pan_mao_jpn_tml_kor_swe_fre_tsn_bos_bat_mol_gam_ind_cnt_krd_dgb_slo_anl_glc_dut_lit_cze_qcu_ger_spa_ita_ven_chh_alb_tig_prs_sun_ukr_zul_afr_lda_mly_tha_sod_knd_swt_cic_azi_svk_rus_aze_moo_vie_sid_bam_tsw_fbf	-0.80108445716042	-1.9291331304248	0.0567631881497086
83	amh_dut_tsw_mol_chh_aeg_hau_bul_tur_uzb_yor_mao_dyu_cze_swe_bsq_spa_heb_lda_mnd_lit_svk_zul_mcd_swt_por_fin_dgb_tsn_hun_nor_amr_geo_bos_glc_pol_arw_sod_mlt_guj_est_ses_bat_ita_ind_jpn_knd_kor_rom_eng_xho_lat_jav_alb_wly_tag_cnt_hin_ewe_rus_owc_urd_ctl_ger_pan_qcu_scr_ukr_ben_bam_sid_krd_gam_afr_sun_slo_moo_grk_swa_mly_tha_anl_tml_cic_igb_azi_fre_prs_aze_fbf_vie_tig_bem_ven_akn	-0.918211316550183	-2.21792700379829	0.0289947952969415
84	heb_cze_akn_glc_gam_sod_tig_urd_tur_aze_cic_bat_xho_svk_swe_bsq_bos_sid_dgb_mnd_ger_lit_bam_ukr_tsn_krd_est_moo_swt_fin_spa_amh_geo_mol_pan_mcd_ben_amr_aeg_rom_hun_swa_ind_por_sun_jpn_tml_kor_dut_hin_bem_slo_mao_guj_owc_mly_cnt_arw_yor_eng_chh_lat_bul_ita_scr_qcu_alb_prs_grk_zul_mlt_ctl_wly_fre_jav_afr_tsw_nor_ses_tag_tha_anl_knd_ven_lda_azi_rus_pol_uzb_igb_vie_hau_ewe_fbf_dyu	-0.901197904999365	-2.18071305386955	0.0317276616096271
85	sid_lat_yor_ben_hau_aeg_mlt_nor_uzb_aze_tsw_sun_swt_scr_dut_bsq_fre_amr_igb_mnd_cze_svk_tsn_rom_lda_mol_fin_fbf_ven_hun_urd_heb_geo_mcd_bos_lit_pan_amh_anl_bul_est_dgb_tag_krd_mao_jpn_knd_kor_guj_ctl_swa_ita_ind_pol_owc_jav_cnt_eng_xho_ukr_chh_glc_alb_ger_rus_qcu_arw_swe_hin_bem_gam_prs_tig_spa_mly_por_cic_slo_akn_bat_tha_wly_tml_bam_dyu_azi_grk_afr_tur_ses_vie_sod_zul_moo_ewe	-0.80283884584009	-1.93110456644448	0.0565155271258385
86	chh_spa_swa_ger_owc_tig_heb_dut_azi_aze_yor_bat_lda_guj_svk_bsq_por_anl_akn_cnt_alb_pol_xho_fre_bam_mol_hun_cic_tsw_fin_ukr_sod_geo_ctl_pan_krd_hin_gam_amh_glc_est_ses_tag_slo_ind_jpn_knd_kor_cze_ben_ewe_grk_mao_lat_sid_jav_mnd_lit_swt_mcd_wly_nor_ita_eng_bul_qcu_bos_rom_scr_fbf_hau_prs_aeg_arw_mly_afr_tsn_urd_bem_sun_tha_amr_tml_zul_dyu_tur_rus_swe_uzb_ven_vie_mlt_igb_dgb_moo	-0.422638235976314	-1.00154775757868	0.319160898455379
87	amh_swe_tsn_afr_chh_hau_wly_arw_azi_tur_igb_ind_dgb_rus_eng_bsq_scr_sid_swt_mnd_rom_ctl_swa_alb_ses_ben_hun_ven_bam_est_ukr_owc_geo_pol_dut_grk_hin_aeg_sod_bul_fin_ewe_mly_prs_tag_jpn_tml_kor_bos_lit_fbf_guj_jav_pan_heb_mao_cnt_mcd_dyu_fre_gam_svk_slo_por_nor_qcu_krd_lat_ger_lda_tig_urd_anl_ita_bat_spa_zul_mol_tsw_sun_tha_mlt_knd_xho_cic_uzb_glc_cze_aze_bem_vie_amr_moo_yor_akn	-0.270422529763298	-0.639676847186945	0.523955375372831
88	heb_rus_moo_mcd_hau_wly_owc_glc_aze_tur_cic_mao_fbf_arw_nor_bsq_bul_chh_tsn_cnt_ger_urd_zul_ukr_xho_lit_hun_bem_lda_est_krd_sod_geo_pol_bos_svk_scr_amr_gam_eng_fin_ses_mly_por_jav_jpn_tml_kor_guj_hin_ewe_cze_ind_alb_anl_tag_mnd_pan_dyu_mol_aeg_spa_ctl_prs_ita_qcu_ben_lat_grk_ven_amh_dut_tig_afr_bat_rom_bam_slo_akn_sun_tha_mlt_knd_yor_tsw_azi_swe_fre_uzb_swa_vie_sid_igb_dgb_swt	0.325423561148742	0.766606619133402	0.445257062719365
89	aeg_ctl_bem_slo_owc_hau_mlt_bos_tur_uzb_tsn_tag_tsw_prs_svk_bsq_cze_chh_akn_cnt_eng_lit_igb_dut_moo_rom_est_swt_ewe_fin_ger_sod_geo_urd_lat_arw_scr_heb_tig_guj_hun_lda_sun_ukr_mao_jpn_knd_kor_pol_ben_bam_bul_ind_alb_anl_bat_mnd_afr_zul_glc_wly_pan_ita_hin_swe_qcu_fre_nor_krd_ses_amr_mol_gam_por_mly_grk_fbf_rus_dyu_jav_tha_amh_tml_ven_yor_aze_mcd_spa_azi_swa_vie_sid_xho_dgb_cic	0.0592656739455394	0.139476320307038	0.889375373402
90	owc_alb_fbf_urd_amh_heb_anl_ctl_aze_tur_ewe_mly_tsw_prs_ukr_bsq_spa_amr_akn_cnt_scr_pan_dyu_nor_cic_dut_est_ven_swt_fin_por_gam_geo_afr_bos_swe_glc_sid_hau_svk_hun_tsn_sun_krd_jav_jpn_tml_kor_lat_slo_ses_eng_mao_cze_wly_tag_mnd_rom_lda_mcd_sod_fre_pol_arw_mol_qcu_bul_hin_ita_igb_mlt_ben_aeg_guj_ind_rus_moo_ger_dgb_bat_tha_chh_knd_bem_zul_azi_grk_lit_uzb_bam_vie_tig_yor_swa_xho	-0.422229056808599	-1.00251310157837	0.31869717238755
91	heb_bos_fbf_rus_gam_amh_sod_glc_aze_tur_yor_mao_lda_lat_spa_bsq_hin_hau_bem_mnd_urd_dut_tsw_svk_zul_afr_hun_bam_ven_fin_ger_wly_geo_por_lit_bul_arw_sid_anl_prs_est_swa_tag_mcd_ind_jpn_knd_kor_slo_guj_xho_nor_sun_pan_amr_jav_cnt_rom_dyu_ben_owc_ita_pol_fre_krd_qcu_ctl_scr_eng_cic_aeg_swe_tig_ukr_mly_grk_moo_cze_ewe_bat_tha_chh_tml_ses_akn_uzb_mol_alb_azi_igb_vie_mlt_dgb_swt_tsn	0.0614098699267927	0.144521713541925	0.885401243184954
92	wly_bul_xho_lat_owc_sod_heb_rus_aze_tur_tsw_jav_akn_cze_fre_bsq_urd_aeg_dyu_cnt_ukr_krd_cic_ita_yor_swe_fin_swa_zul_hun_slo_anl_geo_mol_hin_rom_grk_mlt_tig_spa_est_bam_mao_svk_ind_jpn_knd_kor_pol_ctl_swt_lit_sun_glc_amh_tag_mnd_dut_bem_bos_gam_arw_guj_eng_scr_qcu_pan_alb_afr_moo_amr_nor_hau_mcd_bat_por_ewe_ger_dgb_mly_tha_sid_tml_igb_ven_uzb_prs_ben_azi_tsn_vie_chh_fbf_lda_ses	-1.03692247748562	-2.53272397811129	0.0129929993989486
93	gam_mol_bem_nor_aeg_heb_tig_ctl_tur_azi_tsn_mly_ses_eng_scr_bsq_ukr_sid_swa_cnt_arw_svk_cic_rom_swt_krd_hun_dgb_yor_est_mcd_amr_geo_ben_swe_ita_prs_wly_anl_dut_fin_akn_ind_slo_mao_jpn_tml_kor_rus_cze_xho_por_jav_glc_amh_tag_mnd_lit_ven_spa_chh_grk_hin_guj_afr_qcu_pan_ger_pol_bam_sod_bul_hau_alb_bat_urd_dyu_lat_moo_sun_tha_mlt_knd_zul_igb_uzb_fre_bos_aze_ewe_vie_owc_lda_fbf_tsw	-0.0272110018822108	-0.064072351093627	0.949050136015301
94	gam_swe_dyu_afr_hau_chh_anl_pan_aze_uzb_tsn_jav_akn_ben_ctl_bsq_scr_heb_cic_mnd_eng_bul_ven_alb_igb_ger_fin_bam_swt_est_svk_amh_geo_lit_rom_spa_lat_tig_sid_nor_hun_ses_ind_prs_mao_jpn_tml_kor_glc_guj_moo_ita_bat_grk_amr_sun_cnt_cze_zul_rus_owc_arw_slo_por_pol_qcu_bos_fre_hin_swa_wly_mcd_aeg_krd_mly_mol_ewe_ukr_lda_tag_tha_sod_knd_fbf_dgb_azi_urd_dut_tur_bem_vie_mlt_tsw_yor_xho	0.16170098581238	0.380038393985393	0.704783453035867
95	owc_ita_moo_ger_hau_amr_tig_bos_uzb_aze_xho_mao_lda_prs_ctl_bsq_fre_chh_zul_cnt_mol_pan_swt_por_fbf_guj_hun_bam_tsw_fin_lit_anl_geo_arw_svk_krd_afr_sid_sod_mcd_est_ses_sun_swe_mly_jpn_tml_kor_grk_bul_igb_eng_bat_nor_heb_tag_mnd_scr_cic_slo_gam_hin_alb_ukr_spa_qcu_cze_ben_urd_ven_mlt_dut_wly_lat_ind_rom_bem_rus_yor_jav_tha_aeg_knd_dyu_dgb_tur_pol_glc_azi_swa_vie_amh_tsn_akn_ewe	-0.196546384527455	-0.464058713205847	0.643690111634531
96	gam_ita_dyu_alb_anl_chh_tig_pol_tur_azi_bem_ind_ven_rom_ctl_bsq_dut_wly_swa_mnd_glc_por_swt_grk_xho_ukr_fin_bam_zul_hun_bos_sid_geo_cze_lit_swe_krd_amh_hau_guj_est_igb_mly_rus_jav_jpn_knd_kor_lat_urd_cic_nor_tag_eng_owc_mao_cnt_hin_tsw_fre_heb_ger_mol_svk_mcd_qcu_ben_scr_bul_akn_aeg_pan_mlt_arw_sun_afr_lda_spa_ses_bat_tha_sod_tml_tsn_fbf_aze_prs_slo_uzb_dgb_vie_amr_yor_ewe_moo	0.613021911706001	1.45216067457652	0.149822389451405
97	hau_scr_tsw_mcd_mlt_amr_tig_ukr_uzb_azi_akn_tag_igb_urd_dut_bsq_pol_gam_bam_cnt_lat_arw_xho_lit_ses_spa_est_dgb_tsn_hun_afr_aeg_geo_ben_glc_mol_eng_owc_sod_ger_fin_zul_jav_ctl_bat_jpn_knd_kor_slo_hin_swt_alb_sun_grk_wly_mao_mnd_fre_fbf_krd_heb_guj_por_pan_svk_qcu_ita_rom_cze_dyu_anl_bul_sid_nor_ind_swe_bem_bos_ewe_mly_tha_chh_tml_lda_swa_aze_prs_rus_tur_ven_vie_amh_cic_yor_moo	-0.128322313844411	-0.302878032388704	0.762659250979651
98	mlt_rom_fbf_swe_amr_wly_sod_rus_uzb_aze_bem_bat_ses_lat_ita_bsq_mol_aeg_dyu_mnd_fre_hin_moo_nor_bam_dut_hun_zul_yor_est_arw_heb_geo_alb_mcd_pol_ukr_hau_tig_svk_fin_igb_tag_krd_sun_jpn_tml_kor_slo_urd_swt_ben_jav_bos_amh_ind_cnt_afr_tsw_ger_owc_cze_glc_lit_spa_qcu_scr_pan_eng_lda_anl_bul_chh_grk_mao_guj_xho_ctl_akn_mly_tha_gam_knd_swa_ewe_azi_prs_por_tur_cic_vie_sid_dgb_tsn_ven	-1.24821221850554	-3.09659937697246	0.00258758491116342
99	amr_ger_tsw_eng_owc_gam_sid_dut_azi_uzb_bem_ind_igb_arw_krd_bsq_nor_heb_ses_mnd_rus_spa_ewe_ben_moo_svk_fin_akn_zul_est_ctl_aeg_geo_pan_hin_fre_urd_chh_hau_cze_hun_lda_sun_guj_jav_jpn_tml_kor_lit_scr_tsn_afr_bat_mol_anl_mao_cnt_ukr_yor_glc_tig_mcd_pol_bul_grk_qcu_alb_lat_ita_ven_wly_prs_amh_rom_tag_slo_dgb_por_dyu_mly_tha_mlt_knd_bam_fbf_tur_bos_swe_aze_cic_vie_sod_swa_swt_xho	-0.722713458126723	-1.73596488853615	0.0858818976575804
100	amh_slo_dyu_glc_anl_chh_sid_spa_azi_aze_xho_ind_cic_grk_pol_bsq_bul_amr_zul_cnt_dut_guj_ses_alb_tsn_cze_fin_dgb_fbf_hun_scr_heb_geo_lat_swe_lit_krd_owc_wly_mcd_est_moo_mao_pan_jav_jpn_tml_kor_bos_fre_ewe_svk_bat_mol_tig_mly_mnd_por_igb_arw_aeg_ita_ger_ben_ukr_qcu_urd_ctl_prs_tsw_mlt_eng_gam_hin_tag_rus_ven_rom_bem_sun_tha_sod_knd_lda_swa_uzb_nor_afr_tur_swt_vie_hau_bam_akn_yor	0.325812909631004	0.76815027272586	0.444344035890353
101	mlt_dut_xho_guj_sid_gam_wly_slo_azi_tur_moo_mao_ewe_lat_rom_bsq_urd_chh_yor_mnd_nor_arw_bam_spa_tsw_alb_fin_akn_swt_hun_prs_aeg_geo_ctl_por_cze_eng_tig_anl_svk_est_cic_mly_krd_sun_jpn_tml_kor_pan_ben_dgb_scr_tag_bul_heb_ind_cnt_fre_zul_lit_amr_ukr_rus_ita_afr_qcu_mol_swe_grk_igb_sod_mcd_amh_hin_bat_glc_ven_ger_tsn_jav_tha_owc_knd_ses_fbf_aze_pol_bos_uzb_lda_vie_hau_swa_dyu_bem	-0.4683021711534	-1.11552155841346	0.267501181552237
102	owc_prs_moo_glc_sod_chh_amr_lit_azi_aze_igb_tag_zul_spa_pan_bsq_ukr_wly_swt_cnt_rus_afr_ses_scr_bam_mol_hun_cic_swa_fin_pol_anl_geo_mcd_urd_hin_bos_tig_sid_grk_est_lda_sun_nor_ind_jpn_knd_kor_slo_swe_ven_rom_jav_krd_gam_bat_mnd_arw_dyu_eng_hau_alb_ben_bul_cze_qcu_lat_ctl_por_akn_aeg_svk_amh_guj_mao_ger_dgb_dut_yor_mly_tha_heb_tml_xho_tsn_uzb_ita_fre_tur_tsw_vie_mlt_bem_ewe_fbf	-0.384296560178793	-0.912155142646503	0.364045518838928
103	aeg_dut_xho_ben_chh_amr_anl_prs_tur_azi_ses_mao_lda_grk_urd_bsq_arw_amh_bem_cnt_bos_alb_moo_ger_igb_ctl_est_tsn_dgb_hun_svk_mlt_geo_hin_cze_scr_glc_heb_wly_swe_fin_swa_ind_guj_jav_jpn_knd_kor_eng_spa_zul_ita_mly_slo_tig_sun_mnd_krd_dyu_mcd_hau_por_pol_bul_mol_qcu_ukr_rus_afr_swt_owc_lit_sod_nor_bat_lat_ven_rom_fbf_tag_tha_sid_tml_tsw_akn_aze_pan_fre_uzb_ewe_vie_gam_bam_cic_yor	-0.883871355029402	-2.14174320031175	0.034827432297485
104	amr_lat_cic_guj_anl_amh_gam_ben_aze_azi_dgb_mly_ven_scr_rus_bsq_lit_aeg_tsw_cnt_ctl_urd_swt_slo_bam_ger_hun_zul_ses_est_bul_sod_geo_alb_pan_mol_afr_wly_heb_bos_fin_igb_jav_prs_mao_jpn_tml_kor_grk_por_dyu_pol_sun_glc_sid_ind_mnd_dut_ewe_krd_chh_spa_ita_arw_rom_qcu_svk_hin_eng_moo_hau_fre_tig_cze_bat_mcd_fbf_swe_tsn_tag_tha_owc_knd_yor_bem_tur_ukr_nor_uzb_xho_vie_mlt_swa_lda_akn	-1.07787188108791	-2.6439209336453	0.00961888014865003
105	sod_ukr_igb_mol_anl_owc_hau_rom_azi_uzb_tsn_mly_dyu_glc_alb_bsq_bos_wly_zul_cnt_krd_ita_ses_afr_swt_grk_fin_tsw_swa_hun_por_tig_geo_bul_hin_dut_lit_chh_amh_arw_est_bam_jav_guj_tag_jpn_knd_kor_spa_ctl_dgb_ben_mao_swe_gam_sun_mnd_eng_ewe_prs_mlt_ger_pol_urd_svk_qcu_slo_mcd_nor_bem_heb_cze_aeg_lat_bat_scr_cic_pan_xho_ind_tha_amr_tml_lda_ven_tur_rus_fre_aze_fbf_vie_sid_moo_akn_yor	0.752598944154196	1.79220157577544	0.0763525487734526
106	heb_ger_fbf_ctl_amr_sid_mlt_bos_tur_uzb_dgb_sun_akn_ben_pol_bsq_por_chh_cic_cnt_ukr_arw_ven_cze_bem_grk_fin_swa_zul_hun_glc_amh_geo_spa_slo_mol_ita_wly_gam_urd_est_ewe_tag_lit_jav_jpn_knd_kor_eng_mcd_yor_rom_bat_lat_owc_ind_mnd_prs_ses_nor_anl_swe_afr_svk_dut_qcu_bul_alb_krd_dyu_aeg_fre_sod_hin_mao_scr_tsn_pan_tsw_mly_tha_tig_tml_bam_swt_azi_rus_guj_aze_moo_vie_hau_xho_lda_igb	-0.0285958126920362	-0.0673618333199189	0.946438262694334
107	mlt_urd_tsn_nor_owc_heb_wly_guj_uzb_aze_igb_tag_moo_hin_fre_bsq_prs_sid_ven_mnd_ita_dut_tsw_mcd_bam_por_est_ewe_swa_hun_pol_anl_geo_krd_slo_grk_ukr_aeg_sod_cze_fin_xho_mao_lit_bat_jpn_tml_kor_rus_pan_cic_bul_jav_mol_gam_ind_cnt_lat_fbf_alb_amh_ben_swe_svk_glc_qcu_eng_arw_bos_dyu_hau_ctl_amr_ger_mly_afr_akn_scr_ses_sun_tha_chh_knd_lda_zul_azi_rom_spa_tur_bem_vie_tig_dgb_yor_swt	-0.653643751338134	-1.56417570625876	0.121172861243432
108	aeg_glc_igb_por_gam_owc_sid_guj_aze_uzb_swt_ind_ewe_ukr_ben_bsq_alb_chh_swa_cnt_hin_prs_xho_svk_yor_spa_fin_bem_zul_hun_afr_sod_geo_swe_arw_mol_krd_tig_hau_urd_est_ven_sun_slo_mly_jpn_tml_kor_eng_bos_dgb_rus_tag_fre_heb_jav_mnd_cze_tsn_mcd_mlt_pan_grk_lit_ctl_qcu_rom_nor_lat_dyu_amr_ita_amh_pol_mao_dut_ses_scr_fbf_bat_tha_wly_knd_lda_moo_azi_ger_bul_tur_akn_vie_anl_tsw_bam_cic	-0.0503090183282611	-0.118671319900283	0.905791712658464
109	amr_alb_tsn_mol_sod_wly_owc_por_tur_aze_zul_ind_swt_scr_krd_bsq_guj_tig_igb_cnt_ger_glc_dyu_arw_akn_ita_est_dgb_ewe_fin_grk_mlt_geo_ben_ukr_urd_afr_hau_chh_slo_hun_swa_mly_fre_tag_jpn_tml_kor_ctl_lat_moo_nor_bat_hin_gam_sun_mnd_mcd_yor_cze_anl_swe_bos_bul_rus_qcu_prs_svk_lit_xho_sid_dut_aeg_spa_jav_pan_ses_eng_bam_mao_tha_amh_knd_cic_ven_azi_pol_rom_uzb_lda_vie_heb_fbf_tsw_bem	0.273970116017162	0.645359028420768	0.520283573685937
110	sod_mol_tsw_rom_anl_amr_heb_slo_azi_tur_cic_sun_ses_por_urd_bsq_guj_chh_akn_cnt_ger_ben_ven_ita_tsn_prs_est_yor_bam_hun_eng_amh_geo_arw_spa_mcd_afr_aeg_hau_pan_fin_lda_ind_ctl_tag_jpn_tml_kor_glc_krd_dyu_alb_mly_bul_mlt_mao_mnd_scr_swa_fre_sid_hin_pol_svk_bos_qcu_swe_rus_lit_dgb_wly_nor_tig_dut_jav_cze_igb_lat_moo_bat_tha_gam_knd_ewe_xho_uzb_grk_ukr_aze_fbf_vie_owc_zul_bem_swt	-0.291663385103616	-0.690007248227512	0.491907940817171
111	wly_ctl_moo_alb_heb_mlt_sod_ger_aze_azi_yor_tag_igb_lat_eng_bsq_krd_amr_dgb_mnd_rus_hin_akn_afr_swt_mcd_hun_tsw_dyu_est_mol_sid_geo_ukr_dut_arw_spa_owc_hau_guj_fin_zul_jav_fre_mao_jpn_knd_kor_swe_bos_bam_urd_ind_cze_tig_bat_cnt_ita_tsn_glc_aeg_nor_rom_pol_lit_qcu_scr_svk_ben_cic_chh_pan_anl_slo_sun_grk_swa_por_xho_mly_tha_gam_tml_ses_bem_tur_bul_prs_uzb_lda_vie_amh_ven_fbf_ewe	0.0574044485336492	0.135122107648521	0.892807354336999
112	mlt_slo_fbf_alb_tig_sid_anl_hin_azi_tur_bam_sun_tsw_bos_ben_bsq_rom_gam_dgb_cnt_grk_prs_ven_mol_xho_lit_est_ewe_moo_hun_afr_owc_geo_nor_mcd_pan_arw_heb_amr_swe_fin_igb_tag_rus_ind_jpn_tml_kor_scr_ita_ses_ukr_mao_dut_sod_mly_mnd_fre_lda_bul_hau_eng_por_ctl_krd_qcu_glc_cze_urd_dyu_chh_lat_aeg_spa_bat_pol_bem_svk_zul_jav_tha_wly_knd_cic_tsn_aze_guj_ger_uzb_swa_vie_amh_swt_akn_yor	-0.139602429144014	-0.329324798964558	0.742650736856279
113	tig_glc_igb_ukr_mlt_owc_sod_cze_tur_aze_zul_mao_yor_scr_lit_bsq_spa_aeg_swa_mnd_ben_svk_cic_por_moo_nor_fin_swt_tsn_est_pan_heb_geo_prs_urd_fre_slo_hau_wly_ita_hun_bam_sun_krd_mly_jpn_tml_kor_grk_eng_bem_mol_jav_alb_sid_tag_cnt_afr_lda_hin_chh_rom_swe_dut_arw_qcu_bul_pol_ctl_dyu_amr_bos_anl_lat_bat_ger_ewe_mcd_fbf_ind_tha_amh_knd_tsw_ses_azi_rus_guj_uzb_akn_vie_gam_dgb_xho_ven	0.27553792575867	0.649698058702145	0.517488813389683
114	chh_arw_bem_rom_tig_sod_heb_ben_tur_aze_swa_tag_dyu_dut_svk_bsq_scr_hau_igb_mnd_guj_urd_dgb_fre_cic_eng_hun_bam_fbf_est_swe_aeg_geo_hin_krd_mol_prs_wly_sid_lit_fin_xho_sun_bos_ind_jpn_tml_kor_ita_afr_akn_alb_mao_pan_amh_bat_cnt_spa_lda_pol_gam_cze_nor_por_ger_qcu_ukr_bul_rus_yor_owc_ctl_anl_glc_mly_grk_swt_lat_moo_jav_tha_amr_knd_ven_ses_azi_mcd_slo_uzb_ewe_vie_mlt_tsw_zul_tsn	-0.405035287530571	-0.961056037985114	0.339016085263384
115	tig_rom_ses_hin_heb_amr_anl_afr_tur_aze_swa_bat_bem_cze_ben_bsq_swe_wly_zul_cnt_lat_slo_fbf_grk_dyu_ctl_est_ewe_yor_hun_mol_sid_geo_prs_mcd_svk_fre_amh_gam_krd_fin_moo_tag_bul_ind_jpn_tml_kor_ukr_pan_bam_glc_sun_spa_mlt_mly_mnd_lit_akn_eng_sod_por_rus_arw_ita_qcu_scr_guj_nor_xho_hau_urd_aeg_alb_mao_dut_swt_bos_cic_jav_tha_owc_knd_lda_dgb_azi_ger_pol_uzb_ven_vie_chh_tsn_tsw_igb	0.497544268339169	1.17227457799863	0.244081040892704
116	hau_dut_akn_bul_sod_amh_aeg_eng_azi_tur_moo_ind_yor_ctl_afr_bsq_ger_chh_ewe_mnd_fre_rus_cic_krd_tsw_prs_est_dgb_swt_hun_arw_gam_geo_mcd_hin_pol_lit_mlt_amr_slo_fin_tsn_jav_ukr_sun_jpn_knd_kor_nor_ita_swa_alb_tag_lat_wly_bat_cnt_bos_zul_pan_anl_glc_spa_guj_scr_qcu_ben_rom_cze_xho_heb_por_owc_mol_mao_swe_ses_urd_lda_mly_tha_sid_tml_igb_fbf_aze_svk_grk_uzb_bem_vie_tig_dyu_ven_bam	0.318883764940761	0.753852625978628	0.452842150635329
117	hau_dut_bem_eng_mlt_heb_aeg_svk_tur_aze_xho_tag_lda_scr_glc_bsq_por_owc_zul_mnd_mcd_guj_tsw_hin_bam_urd_fin_ven_ses_hun_spa_tig_geo_ctl_mol_prs_lit_anl_amh_ukr_est_akn_bat_bos_ind_jpn_knd_kor_ben_grk_igb_afr_sun_ger_wly_mly_cnt_ita_dgb_alb_sod_arw_slo_krd_pan_qcu_cze_lat_bul_tsn_gam_nor_chh_pol_mao_fre_fbf_rus_dyu_jav_tha_sid_tml_ewe_yor_azi_rom_swe_uzb_swa_vie_amr_cic_moo_swt	-1.03919084935526	-2.53639554412602	0.0128664566500503
118	hau_pol_akn_rom_sod_amh_mlt_spa_uzb_azi_tsw_tag_swa_ger_scr_bsq_prs_tig_cic_mnd_dut_mcd_fbf_ctl_bam_arw_fin_moo_lda_hun_afr_heb_geo_krd_bos_swe_ben_gam_sid_lat_est_swt_mao_bul_sun_jpn_knd_kor_ita_cze_tsn_lit_bat_grk_owc_ind_cnt_guj_zul_nor_anl_svk_rus_glc_alb_qcu_hin_fre_eng_igb_wly_ukr_amr_pan_jav_mol_dgb_por_ven_mly_tha_aeg_tml_ewe_yor_aze_slo_urd_tur_dyu_vie_chh_xho_ses_bem	-0.402905018599306	-0.955558505306198	0.341772642644159
119	sid_svk_zul_rom_aeg_wly_anl_prs_uzb_tur_ewe_ind_dyu_hin_dut_bsq_grk_mlt_swa_mnd_lat_slo_moo_krd_cic_mcd_est_akn_igb_hun_eng_sod_geo_glc_swe_cze_spa_amh_hau_mol_fin_dgb_bat_pan_mao_jpn_knd_kor_urd_bos_ven_rus_tag_ita_heb_mly_cnt_ben_lda_guj_owc_arw_alb_bul_pol_qcu_lit_nor_ukr_bem_chh_ctl_tig_por_sun_ger_swt_fre_fbf_jav_tha_gam_tml_ses_xho_azi_scr_afr_aze_yor_vie_amr_tsw_tsn_bam	-0.409540151065812	-0.971886657451956	0.333627962142627
120	hau_guj_tsn_slo_chh_amr_sod_spa_aze_tur_xho_mly_swa_ita_glc_bsq_rus_tig_fbf_cnt_fre_bul_tsw_prs_akn_eng_hun_ses_dyu_est_pan_amh_geo_alb_afr_svk_ctl_anl_aeg_hin_fin_lda_mao_arw_tag_jpn_tml_kor_ben_lat_yor_rom_ind_krd_wly_sun_mnd_bos_igb_grk_mlt_nor_por_mol_scr_qcu_ukr_swe_mcd_ven_sid_cze_gam_urd_bat_dut_cic_ger_zul_jav_tha_owc_knd_moo_dgb_azi_lit_pol_uzb_swt_vie_heb_bam_bem_ewe	-1.12575260144036	-2.77833312644495	0.00661007196095167
121	hau_arw_cic_afr_tig_chh_owc_cze_tur_aze_yor_mly_bam_rus_hin_bsq_guj_aeg_moo_cnt_dut_urd_ewe_pol_dyu_eng_hun_swt_ses_fin_fre_amr_geo_alb_ben_ukr_grk_sod_anl_nor_est_akn_bat_ctl_sun_jpn_knd_kor_por_prs_fbf_rom_tag_lat_sid_jav_mnd_spa_zul_glc_mlt_ger_bul_ita_lit_qcu_bos_scr_mcd_swa_heb_svk_gam_krd_mao_pan_ven_swe_igb_ind_tha_amh_tml_tsw_bem_uzb_mol_slo_azi_tsn_vie_wly_dgb_xho_lda	-0.811136660147197	-1.95738484362511	0.0533004452282582
122	wly_ger_zul_bos_sod_hau_mlt_swe_azi_uzb_akn_ind_swa_urd_pan_bsq_lit_amh_ses_mnd_ukr_lat_lda_krd_igb_bul_fin_ven_moo_hun_fre_chh_geo_por_ita_rom_ben_sid_tig_eng_est_fbf_tag_svk_sun_jpn_tml_kor_alb_cze_dyu_mol_bat_ctl_owc_mly_cnt_prs_cic_slo_heb_pol_rus_scr_spa_qcu_dut_nor_guj_tsn_aeg_afr_gam_hin_mao_mcd_bam_grk_bem_jav_tha_anl_knd_swt_xho_aze_arw_glc_tur_yor_vie_amr_dgb_tsw_ewe	0.00984313759804485	0.0231851952291073	0.981552222301736
123	aeg_mol_bem_ita_tig_amr_sod_afr_azi_uzb_lda_mly_swa_ben_lat_bsq_svk_owc_akn_mnd_urd_pol_yor_spa_moo_ukr_hun_fbf_igb_fin_ger_sid_geo_scr_guj_rom_rus_hau_chh_alb_est_tsw_sun_cze_bat_jpn_tml_kor_bul_mcd_cic_eng_ind_hin_wly_mao_cnt_slo_ses_lit_mlt_grk_krd_ctl_glc_qcu_fre_nor_swe_xho_gam_pan_anl_bos_tag_prs_dgb_por_dyu_jav_tha_heb_knd_ven_swt_tur_dut_arw_aze_bam_vie_amh_ewe_tsn_zul	-0.578401229733288	-1.37850279281935	0.171355195910904
124	anl_krd_cic_slo_tig_chh_sod_urd_azi_uzb_igb_sun_swt_svk_rus_bsq_lat_owc_lda_cnt_swe_ben_dgb_guj_akn_nor_est_fbf_bam_hun_grk_sid_geo_mcd_rom_por_afr_amh_heb_bul_fin_ewe_mly_fre_tag_jpn_tml_kor_arw_alb_ses_ctl_bat_dut_aeg_jav_mnd_prs_ven_ger_gam_ukr_spa_glc_pan_qcu_eng_lit_cze_tsn_amr_ita_wly_mol_mao_pol_tsw_scr_zul_ind_tha_hau_knd_dyu_xho_tur_bos_hin_aze_bem_vie_mlt_yor_swa_moo	-0.360831197546279	-0.855823817801682	0.394294869908305
125	mlt_bul_moo_lat_tig_chh_amr_glc_tur_azi_lda_mly_tsn_ita_krd_bsq_guj_sod_zul_cnt_swe_svk_cic_grk_dgb_hin_fin_swa_ewe_est_scr_owc_geo_pol_eng_rom_prs_sid_aeg_arw_hun_igb_jav_bos_mao_jpn_tml_kor_pan_ukr_xho_slo_ind_rus_hau_sun_mnd_urd_ven_por_gam_dut_mcd_ger_mol_qcu_lit_ben_nor_swt_wly_alb_anl_spa_tag_ctl_tsw_afr_dyu_bat_tha_heb_knd_bam_fbf_aze_cze_fre_uzb_akn_vie_amh_yor_ses_bem	-0.315255004488774	-0.746014661899514	0.457540121147701
126	anl_prs_bem_ukr_heb_aeg_tig_slo_uzb_azi_yor_jav_ven_ger_spa_bsq_urd_amr_akn_cnt_pol_bul_tsw_mol_swa_rus_hun_moo_zul_est_scr_gam_geo_rom_ctl_lat_dut_amh_wly_ben_fin_cic_tag_grk_sun_jpn_knd_kor_cze_krd_dyu_por_mao_guj_mlt_mly_mnd_bos_dgb_svk_owc_afr_fre_mcd_lit_qcu_ita_hin_alb_ses_sid_glc_sod_swe_ind_arw_bam_pan_tsn_bat_tha_chh_tml_xho_fbf_tur_eng_nor_aze_ewe_vie_hau_igb_swt_lda	0.157244510641928	0.36980378866876	0.712369467926663
127	aeg_ukr_ses_glc_heb_amr_hau_fre_aze_azi_xho_mly_bem_bul_dut_bsq_ita_sid_cic_cnt_arw_spa_ewe_lat_swa_eng_fin_dyu_moo_est_lit_gam_geo_rus_ben_por_ger_amh_wly_ctl_hun_swt_sun_rom_jav_jpn_knd_kor_mol_scr_zul_prs_tag_alb_mlt_ind_mnd_nor_bam_urd_tig_cze_mcd_grk_guj_qcu_pol_svk_krd_lda_owc_swe_anl_slo_mao_pan_tsn_hin_tsw_bat_tha_sod_tml_akn_dgb_uzb_afr_bos_tur_igb_vie_chh_yor_ven_fbf	0.942506542989014	2.25272021252971	0.0266282478115331
128	hau_svk_tsn_por_wly_aeg_chh_dut_uzb_azi_bem_tag_bam_pan_ita_bsq_scr_mlt_dgb_mnd_urd_cze_ewe_nor_xho_krd_fin_tsw_cic_est_rus_owc_geo_guj_fre_mol_alb_sid_tig_bul_hun_lda_jav_bos_mao_jpn_knd_kor_swe_spa_igb_afr_bat_lit_gam_sun_cnt_rom_ven_ukr_amh_lat_arw_grk_mcd_qcu_pol_glc_ger_swt_sod_eng_heb_hin_ind_prs_akn_ctl_swa_mly_tha_anl_tml_yor_dyu_tur_slo_ben_aze_zul_vie_amr_moo_ses_fbf	-0.753564465200198	-1.80984418103578	0.0735500131729366
129	tig_arw_tsn_pol_gam_chh_aeg_grk_aze_uzb_zul_mao_ewe_krd_bul_bsq_alb_amh_xho_mnd_spa_guj_swt_eng_dyu_ctl_est_ven_bem_hun_cze_sod_geo_por_mcd_glc_nor_hau_anl_slo_fin_yor_mly_prs_tag_jpn_tml_kor_rus_scr_akn_dut_jav_pan_amr_bat_cnt_bos_tsw_ben_heb_afr_mol_fre_urd_qcu_hin_ukr_lat_igb_owc_ita_mlt_swe_sun_lit_ses_svk_moo_ind_tha_wly_knd_fbf_cic_tur_rom_ger_azi_lda_vie_sid_dgb_swa_bam	-0.204486195960674	-0.482840339718788	0.630343772176865
130	hau_eng_dgb_pan_tig_amh_sid_cze_tur_aze_tsn_jav_swt_mcd_ger_bsq_nor_wly_yor_mnd_guj_swe_swa_arw_lda_pol_est_moo_fbf_hun_prs_owc_geo_bos_fre_urd_svk_anl_chh_scr_fin_ewe_mly_mol_tag_jpn_tml_kor_rus_slo_tsw_lit_ind_grk_sod_sun_cnt_afr_zul_lat_mlt_ctl_rom_ukr_alb_qcu_hin_glc_ita_bam_gam_por_aeg_dut_mao_spa_dyu_bul_bem_bat_tha_amr_knd_ven_ses_azi_krd_ben_uzb_igb_vie_heb_xho_akn_cic	-0.142712504036105	-0.33683848190619	0.73699760653123
131	amh_lat_igb_glc_chh_mlt_wly_pan_azi_aze_ewe_jav_fbf_fre_pol_bsq_rom_heb_tsw_mnd_mcd_krd_akn_lit_ven_spa_est_lda_dyu_hun_mol_sod_geo_cze_eng_slo_scr_tig_amr_guj_fin_zul_bat_arw_sun_jpn_tml_kor_swe_ben_bem_ctl_mao_rus_aeg_mly_cnt_grk_dgb_ukr_owc_bos_svk_afr_prs_qcu_por_bul_ita_swa_gam_hin_anl_ger_tag_alb_cic_dut_moo_ind_tha_sid_knd_yor_swt_tur_nor_urd_uzb_xho_vie_hau_tsn_ses_bam	0.502184393257813	1.18555638820417	0.238817928128912
132	sod_lit_fbf_ukr_owc_tig_chh_arw_azi_aze_swa_mly_bem_eng_lat_bsq_nor_heb_dgb_cnt_ger_glc_moo_mcd_zul_pol_hun_dyu_igb_est_scr_sid_geo_ctl_spa_swe_ben_amr_anl_alb_fin_yor_ind_prs_bat_jpn_knd_kor_bul_ita_akn_cze_mao_afr_gam_tag_mnd_slo_cic_hin_wly_guj_por_pan_mol_qcu_rom_bos_rus_lda_mlt_fre_aeg_grk_sun_dut_ses_svk_ven_jav_tha_amh_tml_tsw_tsn_tur_urd_krd_uzb_swt_vie_hau_ewe_bam_xho	-0.427818252722084	-1.01517963262891	0.312654050731831
133	chh_ita_ewe_grk_hau_mlt_aeg_glc_tur_uzb_yor_mly_zul_krd_rom_bsq_ctl_gam_swa_cnt_cze_dut_xho_mol_bam_lit_hun_tsn_bem_fin_fre_wly_geo_ger_spa_afr_rus_amr_amh_nor_est_dyu_jav_guj_tag_jpn_knd_kor_svk_swe_swt_prs_mao_ben_sid_ind_mnd_pol_dgb_arw_sod_alb_bul_lat_pan_qcu_slo_urd_scr_cic_tig_hin_owc_eng_sun_mcd_akn_por_tsw_bat_tha_heb_tml_ven_fbf_aze_ukr_bos_azi_moo_vie_anl_lda_igb_ses	-0.661178851177038	-1.58512257695464	0.116333128535736
134	amh_mol_bem_cze_chh_anl_gam_arw_azi_uzb_ven_bat_tsn_spa_urd_bsq_glc_tig_zul_cnt_eng_lat_swa_ukr_xho_ctl_hun_yor_dyu_est_mcd_hau_geo_krd_bul_guj_grk_sid_heb_bos_fin_akn_sun_slo_ind_jpn_knd_kor_prs_ger_ewe_afr_mao_nor_owc_tag_mnd_alb_igb_por_aeg_dut_hin_rom_scr_qcu_ben_pol_svk_lda_wly_ita_sod_pan_mly_fre_fbf_rus_tsw_jav_tha_mlt_tml_dgb_ses_aze_lit_swe_tur_moo_vie_amr_swt_bam_cic	0.0664979499466864	0.156520477870324	0.875962058921811
135	heb_por_swt_hin_amh_owc_wly_pan_azi_tur_bam_tag_moo_glc_pol_bsq_rus_gam_cic_mnd_arw_fre_swa_cze_lda_dut_fin_xho_dgb_hun_lit_chh_geo_ukr_nor_mcd_mol_amr_aeg_eng_est_yor_ind_krd_mao_jpn_knd_kor_svk_prs_bem_urd_jav_spa_anl_bat_cnt_ita_ses_ctl_hau_slo_alb_afr_bul_qcu_scr_swe_lat_fbf_sod_bos_sid_ger_mly_grk_tsw_guj_ven_sun_tha_mlt_tml_dyu_zul_uzb_ben_rom_aze_ewe_vie_tig_igb_akn_tsn	-0.5516905045091	-1.31385733322944	0.192125990857128
136	mlt_scr_cic_rom_tig_anl_amr_mcd_azi_uzb_tsw_mao_ven_dut_ger_bsq_por_amh_ewe_cnt_lat_rus_fbf_ukr_swt_bos_hun_igb_yor_fin_prs_heb_geo_pol_alb_nor_ita_sod_gam_hin_est_zul_bat_guj_ind_jpn_tml_kor_spa_svk_dgb_mol_mly_urd_hau_sun_mnd_afr_bam_bul_wly_arw_fre_pan_lit_qcu_eng_glc_slo_swa_aeg_krd_sid_ctl_jav_swe_dyu_ben_akn_tag_tha_chh_knd_xho_ses_aze_grk_cze_tur_tsn_vie_owc_moo_bem_lda	-0.048774072373945	-0.114932677625823	0.908746268311827
137	aeg_rus_ewe_fre_wly_sod_sid_afr_azi_tur_tsn_jav_ven_glc_svk_bsq_ita_amh_ses_mnd_bos_mcd_xho_scr_igb_dut_est_dyu_swa_fin_spa_hau_geo_hin_lit_bul_alb_owc_chh_slo_hun_akn_mly_swe_tag_jpn_knd_kor_mol_krd_zul_guj_bat_por_mlt_ind_cnt_pan_bam_lat_heb_pol_arw_eng_ctl_qcu_cze_ben_urd_dgb_tig_ger_gam_ukr_sun_prs_bem_grk_tsw_mao_tha_amr_tml_lda_moo_aze_nor_rom_uzb_swt_vie_anl_fbf_yor_cic	-0.273434027202153	-0.647154280286119	0.519126297588096
138	hau_afr_cic_nor_heb_owc_amh_por_tur_azi_dgb_sun_bem_guj_slo_bsq_ukr_chh_lda_mnd_scr_alb_dyu_svk_swt_ctl_hun_igb_zul_fin_pol_anl_geo_rus_spa_ita_lat_wly_sod_swe_est_tsw_tag_mcd_ind_jpn_knd_kor_dut_prs_yor_grk_mao_cze_sid_jav_cnt_lit_swa_bul_amr_arw_pan_ben_bos_qcu_eng_hin_krd_xho_tig_fre_mlt_urd_mly_glc_bam_mol_ewe_bat_tha_gam_tml_ven_ses_uzb_ger_rom_aze_moo_vie_aeg_fbf_tsn_akn	0.471511230481148	1.11294849151335	0.268599011626996
139	sod_prs_ses_eng_chh_anl_owc_ctl_uzb_tur_cic_tag_ewe_rus_alb_bsq_ben_amr_ven_cnt_ita_cze_igb_grk_swa_slo_fin_bam_dyu_hun_lat_aeg_geo_afr_bos_pan_guj_amh_sid_spa_est_lda_mao_por_mly_jpn_tml_kor_bul_swe_dgb_nor_jav_mcd_heb_sun_mnd_hin_yor_fre_hau_rom_arw_ger_pol_qcu_scr_svk_lit_bem_gam_urd_wly_ukr_ind_krd_tsw_dut_tsn_bat_tha_mlt_knd_fbf_xho_aze_glc_mol_azi_moo_vie_tig_akn_swt_zul	-0.248088231211654	-0.586283097625231	0.5591056015806
140	anl_hin_fbf_glc_gam_mlt_sod_fre_tur_aze_xho_bat_yor_swe_lat_bsq_mcd_amr_ven_mnd_pan_grk_tsw_bos_ewe_bul_hun_akn_swa_est_dut_wly_geo_ctl_ita_ben_rom_chh_owc_alb_fin_tsn_mao_rus_tag_jpn_knd_kor_spa_scr_ses_urd_jav_slo_amh_sun_cnt_krd_lda_svk_heb_pol_arw_guj_cze_qcu_ger_lit_afr_moo_aeg_nor_hau_ukr_ind_eng_bam_prs_dyu_mly_tha_sid_tml_swt_dgb_azi_mol_por_uzb_igb_vie_tig_cic_zul_bem	-0.270344560462724	-0.639377777807649	0.524149006084157
141	owc_ger_swa_hin_aeg_amr_sod_scr_azi_aze_akn_tag_zul_ctl_swe_bsq_pol_anl_dgb_cnt_krd_urd_tsn_eng_igb_prs_fin_ewe_yor_hun_cze_chh_geo_ben_svk_rom_pan_amh_heb_spa_est_tsw_mly_por_bat_jpn_knd_kor_ita_bos_cic_grk_jav_nor_hau_ind_mnd_dut_ses_fre_tig_glc_mcd_guj_alb_qcu_ukr_rus_slo_fbf_sid_mol_gam_bul_mao_arw_bam_afr_dyu_sun_tha_mlt_tml_moo_ven_uzb_lit_lat_tur_bem_vie_wly_lda_xho_swt	-0.303393129913413	-0.717951678966692	0.474586772360581
142	hau_alb_dgb_prs_gam_tig_owc_pan_azi_tur_zul_sun_yor_eng_bul_bsq_urd_heb_tsn_mnd_glc_fre_akn_svk_tsw_mol_hun_swa_ewe_est_bos_amh_geo_krd_swe_lit_nor_sid_mlt_lat_fin_bam_ind_rom_tag_jpn_tml_kor_hin_rus_bem_ger_mao_arw_anl_jav_cnt_grk_moo_ukr_wly_spa_dut_ben_pol_qcu_cze_mcd_slo_cic_aeg_afr_chh_scr_mly_guj_ven_ctl_ses_bat_tha_amr_knd_xho_swt_uzb_por_ita_aze_dyu_vie_sod_lda_fbf_igb	0.244594804228278	0.575567244802342	0.566297814432335
143	sid_spa_dyu_rus_wly_anl_sod_ger_aze_azi_bem_mly_bam_bos_svk_bsq_slo_amr_igb_mnd_krd_arw_xho_fre_swt_cze_fin_yor_ses_hun_afr_owc_geo_dut_mol_glc_lit_amh_tig_nor_est_ven_sun_alb_ind_jpn_tml_kor_lat_scr_moo_ita_jav_pol_chh_mao_cnt_ukr_akn_rom_aeg_hin_prs_eng_guj_qcu_grk_swe_urd_zul_mlt_ben_heb_ctl_bat_pan_tsn_mcd_dgb_tag_tha_hau_knd_cic_swa_uzb_por_bul_tur_tsw_vie_gam_lda_ewe_fbf	-0.0197532666520861	-0.0465043413223896	0.963007990320146
144	mlt_arw_ses_dut_chh_sid_anl_ben_tur_uzb_dyu_mao_swa_pan_ctl_bsq_lit_owc_tsw_mnd_scr_lat_akn_afr_yor_rus_fin_dgb_moo_est_ukr_aeg_geo_bos_ita_bul_nor_sod_hau_por_hun_zul_jav_hin_mly_jpn_knd_kor_ger_urd_swt_prs_tag_pol_gam_ind_cnt_eng_fbf_krd_tig_mol_grk_mcd_spa_qcu_swe_svk_cze_cic_amr_alb_amh_fre_sun_slo_ewe_glc_igb_bat_tha_wly_tml_lda_ven_aze_guj_rom_azi_bem_vie_heb_tsn_xho_bam	-0.708404939605274	-1.69938952144024	0.0925885206128852
145	amh_ctl_xho_ger_sid_sod_wly_afr_aze_tur_akn_jav_tsn_dut_lat_bsq_scr_mlt_yor_cnt_krd_guj_ven_svk_dyu_eng_fin_swt_dgb_est_glc_amr_geo_arw_por_rus_bos_tig_owc_urd_hun_zul_bat_slo_tag_jpn_tml_kor_fre_pan_bam_spa_sun_swe_aeg_mao_mnd_ben_tsw_mcd_gam_mol_prs_ita_grk_qcu_cze_alb_bul_bem_chh_ukr_hau_lit_mly_hin_lda_rom_ewe_ind_tha_heb_knd_ses_moo_uzb_pol_nor_azi_swa_vie_anl_cic_igb_fbf	-0.213915493323171	-0.505072974173919	0.614702402569289
146	gam_mcd_ewe_alb_amr_hau_wly_slo_tur_aze_akn_jav_tsn_urd_ben_bsq_prs_aeg_swt_cnt_mol_bul_ven_cze_bem_eng_fin_moo_igb_hun_lit_tig_geo_pan_ukr_rom_glc_anl_owc_guj_est_lda_tag_ctl_mao_jpn_knd_kor_dut_afr_swa_arw_bat_fre_chh_mly_mnd_ita_tsw_hin_amh_swe_scr_grk_krd_qcu_bos_ger_pol_bam_sod_nor_mlt_spa_sun_svk_cic_rus_zul_ind_tha_heb_tml_xho_dgb_azi_lat_por_uzb_ses_vie_sid_yor_dyu_fbf	-0.274978407521923	-0.649606310961492	0.5175478261001
147	gam_rom_lda_lit_amr_wly_anl_rus_aze_tur_dyu_jav_fbf_afr_krd_bsq_alb_hau_dgb_cnt_bos_hin_yor_glc_swa_ukr_hun_ewe_xho_fin_ita_heb_geo_pan_arw_slo_swe_aeg_owc_nor_est_tsn_bat_mcd_mly_jpn_tml_kor_eng_cze_bam_prs_mao_scr_mlt_sun_mnd_por_ses_guj_amh_fre_bul_spa_ger_qcu_svk_urd_ctl_cic_sid_pol_sod_ben_tag_lat_akn_dut_ven_ind_tha_chh_knd_bem_tsw_uzb_grk_mol_azi_igb_vie_tig_zul_swt_moo	-0.124786688040601	-0.294335388258327	0.769157596010766
148	owc_prs_moo_ita_chh_amh_heb_lat_uzb_azi_bem_ind_tsw_nor_swe_bsq_bul_sod_dyu_cnt_rus_ukr_cic_mol_yor_cze_hun_lda_swa_fin_eng_hau_geo_lit_ger_spa_svk_sid_mlt_afr_est_ven_bat_ben_mao_jpn_tml_kor_hin_urd_bam_ctl_sun_por_tig_mly_mnd_fre_zul_guj_anl_alb_arw_pan_dut_qcu_krd_scr_rom_swt_wly_grk_amr_glc_jav_mcd_ses_pol_tsn_tag_tha_gam_knd_akn_xho_tur_bos_slo_aze_dgb_vie_aeg_ewe_igb_fbf	-0.331021821600397	-0.783917413778241	0.435080611479531
149	mlt_bos_bam_rom_amr_sod_hau_slo_tur_aze_moo_bat_zul_guj_ben_bsq_mol_amh_tsw_cnt_swe_lat_ewe_grk_swa_ukr_hun_akn_lda_fin_bul_owc_geo_afr_ger_dut_alb_aeg_wly_nor_est_ven_ind_ctl_mly_jpn_tml_kor_rus_spa_bem_arw_jav_lit_chh_sun_mnd_krd_xho_pol_sid_prs_cze_por_scr_qcu_ita_pan_eng_tsn_gam_mcd_tig_urd_mao_svk_ses_hin_cic_tag_tha_anl_knd_igb_dyu_azi_glc_fre_uzb_swt_vie_heb_fbf_dgb_yor	-0.92440637291007	-2.24295187970248	0.0272749213442024
150	owc_pol_zul_fre_anl_wly_tig_prs_tur_aze_ses_ind_cic_krd_ita_bsq_nor_mlt_swa_cnt_arw_slo_akn_svk_igb_dut_est_fbf_bem_hun_scr_hau_geo_hin_grk_mcd_bos_amh_chh_mol_fin_yor_mly_ctl_bat_jpn_tml_kor_pan_spa_ven_rom_tag_lit_heb_mao_mnd_ger_tsw_por_aeg_ben_swe_rus_alb_qcu_guj_urd_eng_moo_sid_bul_gam_ukr_sun_glc_xho_lat_dgb_jav_tha_sod_knd_ewe_bam_azi_cze_afr_uzb_lda_vie_amr_tsn_swt_dyu	0.487433755197423	1.15195664424253	0.252291607030066
151	gam_rus_lda_mcd_owc_wly_aeg_pan_aze_uzb_cic_tag_ses_ctl_bul_bsq_alb_sid_moo_mnd_lat_cze_dyu_prs_bem_scr_hun_xho_zul_est_spa_heb_geo_por_fre_hin_ita_mlt_hau_krd_fin_ven_sun_ukr_mao_jpn_tml_kor_eng_swe_swa_ben_bat_afr_chh_ind_cnt_urd_tsn_grk_tig_slo_nor_dut_bos_qcu_pol_svk_mol_bam_sod_ger_amh_lit_mly_glc_dgb_arw_yor_jav_tha_anl_knd_tsw_fbf_azi_guj_rom_tur_akn_vie_amr_swt_ewe_igb	-0.980495188105395	-2.38478945499351	0.0191183887292672
152	heb_slo_zul_dut_wly_sod_amh_arw_tur_azi_tsn_mao_dyu_urd_mcd_bsq_rom_hau_yor_mnd_spa_bul_swa_eng_fbf_guj_est_xho_igb_hun_afr_chh_geo_glc_cze_lit_rus_tig_aeg_hin_fin_lda_tag_bos_jav_jpn_tml_kor_ger_swe_ven_scr_ind_ita_mlt_sun_cnt_ukr_dgb_pan_gam_krd_mol_lat_grk_qcu_prs_pol_svk_bem_sid_nor_anl_ctl_mly_por_bam_alb_tsw_bat_tha_owc_knd_cic_swt_uzb_fre_ben_aze_ses_vie_amr_akn_ewe_moo	-0.598514365943541	-1.42912542075746	0.156318595388908
153	sid_pan_yor_cze_mlt_sod_amr_afr_uzb_tur_dyu_ind_igb_dut_mol_bsq_guj_owc_ses_mnd_ctl_krd_zul_scr_swa_por_est_akn_bem_fin_prs_chh_geo_ger_glc_lat_slo_wly_amh_arw_hun_swt_tag_ben_mly_jpn_tml_kor_pol_fre_tsn_lit_mao_grk_heb_sun_cnt_alb_lda_ita_tig_spa_bul_nor_svk_qcu_rom_bos_mcd_moo_gam_swe_aeg_urd_bat_rus_cic_hin_dgb_jav_tha_hau_knd_ven_fbf_aze_ukr_eng_azi_ewe_vie_anl_tsw_bam_xho	-0.344679531147427	-0.817287850850986	0.415852799296708
154	amh_svk_igb_grk_gam_aeg_mlt_swe_aze_uzb_zul_bat_dgb_bos_spa_bsq_fre_sod_xho_cnt_arw_glc_fbf_nor_yor_ger_hun_bem_tsw_fin_pan_wly_geo_lit_urd_pol_rus_chh_hau_eng_est_ewe_ind_dut_mly_jpn_knd_kor_slo_ita_ven_por_mao_scr_heb_jav_mnd_rom_akn_krd_amr_mol_cze_alb_ukr_qcu_lat_hin_guj_cic_owc_afr_anl_ctl_sun_ben_swa_mcd_lda_tag_tha_sid_tml_bam_ses_azi_prs_bul_tur_swt_vie_tig_moo_dyu_tsn	-0.0226921649273362	-0.0534594496921417	0.957480508234007
155	sod_glc_zul_lat_amr_anl_mlt_ger_uzb_tur_fbf_ind_dgb_mcd_alb_bsq_arw_amh_tsn_cnt_bos_svk_bam_ukr_ses_ben_est_xho_swa_fin_scr_sid_geo_urd_bul_eng_nor_tig_wly_hin_hun_moo_bat_afr_sun_jpn_knd_kor_lit_spa_lda_mol_mly_ita_chh_tag_mnd_cze_tsw_grk_hau_ctl_rus_rom_pol_qcu_slo_prs_krd_ven_gam_swe_heb_dut_jav_fre_cic_guj_akn_mao_tha_aeg_tml_bem_ewe_aze_pan_por_azi_igb_vie_owc_dyu_yor_swt	0.156815222707362	0.368769283521825	0.713137882951192
156	gam_spa_xho_cze_amh_heb_anl_dut_uzb_tur_zul_mly_bam_ukr_guj_bsq_rus_owc_ven_mnd_ger_mol_moo_prs_dyu_eng_est_ewe_fbf_fin_ctl_sid_geo_fre_ita_urd_arw_aeg_wly_swe_hun_tsw_jav_alb_tag_jpn_tml_kor_rom_pol_bem_ben_sun_pan_chh_ind_cnt_svk_dgb_mcd_sod_lat_grk_scr_por_qcu_glc_lit_bos_igb_tig_bul_hau_hin_mao_slo_cic_nor_swt_bat_tha_amr_knd_lda_tsn_aze_krd_afr_azi_swa_vie_mlt_akn_ses_yor	-0.520535425173337	-1.24198767560339	0.217364088051133
157	gam_scr_yor_por_heb_aeg_amh_lat_uzb_azi_xho_jav_swt_urd_pan_bsq_bul_hau_tsw_mnd_pol_arw_igb_mcd_bem_dut_hun_tsn_moo_est_rus_mlt_geo_ger_ukr_bos_rom_owc_sid_svk_fin_fbf_bat_ctl_sun_jpn_tml_kor_fre_spa_bam_prs_tag_nor_anl_mly_cnt_lit_dyu_hin_tig_swe_ben_slo_cze_qcu_grk_guj_glc_dgb_amr_afr_sod_ita_mao_alb_cic_krd_ses_ind_tha_chh_knd_ewe_swa_tur_eng_mol_aze_lda_vie_wly_ven_zul_akn	0.315493521315968	0.742562645364764	0.459618001431512
158	chh_grk_ewe_alb_amh_aeg_anl_dut_uzb_azi_fbf_tag_swt_arw_ctl_bsq_eng_owc_ses_mnd_lit_prs_tsn_fre_lda_slo_hun_akn_bem_est_guj_hau_geo_bul_scr_spa_pan_sod_tig_svk_fin_xho_ind_urd_mly_jpn_tml_kor_ger_krd_ven_bos_mao_mol_mlt_bat_cnt_cze_zul_afr_gam_pol_ukr_rus_nor_qcu_por_lat_swe_tsw_amr_ita_wly_mcd_sun_ben_moo_glc_bam_jav_tha_heb_knd_dyu_igb_tur_rom_hin_aze_dgb_vie_sid_cic_swa_yor	-0.832783381887446	-2.01197721888016	0.047115549559636
159	gam_mol_dgb_urd_sid_amr_aeg_dut_aze_tur_fbf_tag_swa_rom_ger_bsq_bul_wly_igb_cnt_scr_lit_akn_fre_bem_nor_fin_dyu_ses_est_ita_tig_geo_glc_hin_afr_svk_hau_chh_spa_hun_tsn_jav_rus_bat_jpn_tml_kor_lat_prs_swt_krd_ind_cze_mlt_mly_mnd_swe_tsw_bos_sod_ben_eng_pan_arw_qcu_por_grk_ukr_ven_heb_alb_anl_ctl_sun_mcd_bam_guj_cic_mao_tha_amh_knd_yor_zul_uzb_pol_slo_azi_moo_vie_owc_xho_ewe_lda	-0.358529451753962	-0.849368371780907	0.39785751858531
160	aeg_bul_igb_rus_hau_wly_amr_scr_tur_uzb_swa_bat_bam_alb_prs_bsq_mcd_sid_tsn_mnd_swe_cze_yor_ben_ses_mol_est_ewe_lda_hun_slo_owc_geo_bos_por_ukr_guj_tig_anl_nor_fin_bem_mao_dut_tag_jpn_knd_kor_eng_hin_dyu_arw_jav_ctl_chh_ind_cnt_spa_xho_afr_sod_pan_ita_ger_fre_qcu_pol_lit_svk_akn_mlt_rom_heb_krd_mly_lat_tsw_urd_moo_sun_tha_gam_tml_zul_fbf_azi_grk_glc_aze_swt_vie_amh_dgb_ven_cic	0.150919440913511	0.354996397438968	0.723396093227596
161	sid_glc_swt_ita_chh_sod_amh_slo_aze_azi_zul_mly_xho_bos_guj_bsq_ukr_wly_bam_cnt_swe_nor_swa_lat_ses_lit_fin_ven_bem_est_grk_owc_geo_ctl_pan_urd_scr_aeg_anl_pol_hun_tsn_tag_prs_bat_jpn_knd_kor_dut_ben_moo_rus_sun_cze_hau_mao_mnd_mcd_dgb_ger_heb_bul_arw_rom_fre_qcu_alb_afr_svk_dyu_tig_krd_amr_mol_ind_spa_cic_por_akn_jav_tha_mlt_tml_fbf_yor_tur_hin_eng_uzb_lda_vie_gam_igb_tsw_ewe	0.117672955394498	0.27699798902	0.782396391003001
162	sid_ger_swa_krd_heb_sod_amh_glc_uzb_aze_ses_tag_fbf_afr_grk_bsq_por_hau_xho_cnt_swe_rus_bem_lat_dyu_nor_fin_swt_tsn_hun_guj_mlt_geo_urd_mol_mcd_ita_wly_aeg_pan_est_bam_jav_hin_mly_jpn_tml_kor_dut_rom_lda_bul_sun_ben_tig_bat_mnd_pol_yor_eng_chh_ukr_arw_cze_fre_qcu_lit_scr_slo_akn_owc_bos_amr_prs_mao_svk_zul_spa_ewe_ind_tha_gam_knd_dgb_moo_azi_ctl_alb_tur_cic_vie_anl_tsw_igb_ven	0.0890873771208901	0.209561106867905	0.834468618701462
163	sod_rus_swt_krd_anl_amr_amh_eng_azi_tur_ses_tag_dyu_grk_glc_bsq_urd_wly_bem_cnt_fre_scr_tsw_svk_lda_hin_hun_igb_moo_fin_ben_hau_geo_mol_ger_ukr_slo_sid_mlt_pol_est_ewe_bat_pan_jav_jpn_knd_kor_mcd_lit_dgb_prs_mao_nor_chh_ind_mnd_dut_akn_cze_tig_bul_spa_bos_rom_qcu_lat_ctl_swe_yor_gam_arw_heb_guj_sun_ita_fbf_alb_bam_mly_tha_owc_tml_tsn_xho_uzb_por_afr_aze_cic_vie_aeg_ven_swa_zul	-0.543560864618859	-1.29508698009412	0.198496059317884
164	wly_lit_fbf_slo_gam_mlt_sod_bos_uzb_aze_dyu_sun_bam_prs_por_bsq_alb_aeg_ses_mnd_cze_pan_tsn_fre_ven_spa_fin_zul_ewe_hun_swe_owc_geo_mol_dut_eng_ita_amh_tig_ger_est_yor_tag_grk_mao_jpn_knd_kor_guj_glc_tsw_rus_bat_nor_anl_ind_cnt_scr_igb_ben_amr_rom_ukr_ctl_krd_qcu_pol_svk_mcd_bem_chh_afr_heb_arw_jav_hin_dgb_urd_akn_mly_tha_hau_tml_moo_xho_azi_bul_lat_tur_lda_vie_sid_swa_swt_cic	0.00913714184036879	0.0215019548608904	0.982891310365803
165	mlt_ben_xho_glc_owc_hau_gam_dut_uzb_tur_dyu_ind_moo_pan_svk_bsq_fre_heb_swa_cnt_krd_eng_ses_lat_akn_prs_fin_lda_igb_hun_por_sod_geo_pol_swe_hin_nor_sid_chh_bos_est_cic_mly_afr_jav_jpn_tml_kor_ita_grk_ewe_spa_sun_slo_amr_mao_mnd_arw_tsw_ukr_amh_mol_bul_lit_rus_qcu_urd_alb_ctl_bam_aeg_guj_wly_mcd_tag_ger_dgb_scr_bem_bat_tha_anl_knd_yor_tsn_aze_cze_rom_azi_ven_vie_tig_zul_swt_fbf	0.169289847832693	0.398592384518142	0.691107248287625
166	owc_cze_akn_afr_chh_aeg_gam_eng_uzb_tur_bem_sun_zul_arw_dut_bsq_ctl_heb_xho_cnt_pol_mol_ses_glc_ewe_guj_fin_swa_swt_est_alb_mlt_geo_ukr_slo_ben_mcd_anl_wly_spa_hun_moo_ind_prs_bat_jpn_tml_kor_fre_scr_fbf_ita_jav_hin_hau_tag_mnd_nor_ven_rom_amh_svk_lat_urd_krd_qcu_rus_lit_grk_tsn_sod_swe_amr_bul_mao_bos_lda_ger_cic_mly_tha_tig_knd_dgb_yor_azi_pan_por_aze_bam_vie_sid_igb_dyu_tsw	-0.924647319485465	-2.24400630298516	0.0272044606076838
167	sid_ger_xho_fre_anl_amr_tig_ukr_azi_aze_igb_mly_dyu_pol_afr_bsq_lat_amh_tsw_mnd_mol_alb_swt_bos_lda_por_fin_yor_dgb_hun_rus_wly_geo_rom_bul_slo_urd_chh_gam_scr_est_akn_jav_svk_ind_jpn_knd_kor_grk_prs_zul_pan_tag_swe_aeg_bat_cnt_glc_swa_arw_heb_mcd_eng_ctl_ben_qcu_dut_guj_krd_ewe_hau_spa_owc_ita_sun_lit_bem_cze_tsn_mao_tha_sod_tml_bam_moo_tur_hin_nor_uzb_ven_vie_mlt_fbf_cic_ses	0.408686241933647	0.962307249878109	0.338390736789039
168	sod_spa_tsn_mcd_heb_sid_chh_bos_tur_uzb_yor_bat_dgb_alb_fre_bsq_guj_wly_igb_mnd_arw_afr_bam_lat_moo_ukr_fin_fbf_swt_hun_svk_gam_geo_por_bul_lit_scr_amh_aeg_grk_est_akn_ind_pan_mao_jpn_tml_kor_ger_cze_ven_prs_jav_mol_anl_sun_cnt_eng_dyu_hin_amr_ita_urd_nor_slo_qcu_rus_ctl_ben_tsw_hau_krd_owc_swe_tag_pol_ewe_rom_bem_mly_tha_tig_knd_xho_swa_aze_dut_glc_azi_ses_vie_mlt_cic_lda_zul	-0.112984235170685	-0.266606017941943	0.790362763919978
169	gam_lat_tsw_ger_hau_sid_tig_glc_tur_aze_bem_bat_tsn_por_spa_bsq_bul_owc_dgb_mnd_krd_ukr_zul_cze_dyu_mol_hun_lda_cic_fin_ctl_chh_geo_eng_pol_arw_ita_amh_wly_grk_est_swa_ind_afr_sun_jpn_tml_kor_svk_urd_ses_prs_mly_pan_amr_mao_cnt_ben_ewe_scr_heb_swe_guj_rom_bos_qcu_slo_alb_mcd_fbf_sod_rus_aeg_hin_jav_lit_xho_dut_swt_tag_tha_mlt_knd_akn_bam_uzb_fre_nor_azi_moo_vie_anl_yor_igb_ven	0.435424263636931	1.02883431782989	0.306225936044834
170	tig_eng_bem_mol_anl_owc_gam_lat_azi_tur_lda_bat_ses_hin_ben_bsq_arw_amr_ewe_mnd_ctl_fre_swa_alb_dyu_pan_hun_tsn_swt_fin_pol_wly_geo_ukr_rus_glc_svk_amh_aeg_swe_est_tsw_mly_mcd_mao_jpn_knd_kor_urd_dut_cic_nor_jav_ita_sid_sun_cnt_scr_igb_guj_heb_rom_krd_prs_cze_qcu_lit_bul_por_bam_chh_slo_sod_ger_ind_afr_zul_spa_dgb_tag_tha_mlt_tml_moo_fbf_aze_bos_grk_uzb_ven_vie_hau_yor_xho_akn	-0.577217804116461	-1.37528084566641	0.172348253673744
171	sod_alb_ses_ukr_owc_amr_tig_hin_tur_azi_moo_bat_yor_nor_pan_bsq_rus_heb_tsw_mnd_urd_ita_cic_slo_xho_mcd_fin_bem_swa_hun_guj_gam_geo_glc_bos_grk_cze_chh_amh_krd_est_tsn_sun_eng_ind_jpn_knd_kor_prs_fre_ven_ctl_tag_swe_mlt_mao_cnt_lit_bam_svk_hau_ger_rom_spa_lat_qcu_ben_scr_afr_akn_sid_arw_wly_por_jav_mol_lda_dut_swt_mly_tha_anl_tml_dyu_fbf_aze_pol_bul_uzb_igb_vie_aeg_dgb_zul_ewe	-0.570725743179606	-1.36159262972089	0.176616006183844
172	sid_prs_swt_cze_chh_gam_aeg_hin_uzb_tur_moo_ind_cic_swe_rom_bsq_fre_amh_akn_cnt_mol_arw_bem_lat_zul_svk_est_tsn_swa_fin_grk_wly_geo_afr_ita_ben_dut_hau_owc_slo_hun_yor_jav_lit_sun_jpn_tml_kor_alb_urd_dyu_krd_bat_ger_heb_mao_mnd_rus_ven_por_tig_bos_glc_bul_ctl_qcu_scr_pan_mcd_xho_anl_spa_sod_ukr_tag_guj_fbf_eng_dgb_mly_tha_mlt_knd_lda_ses_azi_nor_pol_aze_ewe_vie_amr_tsw_igb_bam	-0.123362355129637	-0.290912377294772	0.771766123318834
173	tig_arw_cic_lat_chh_amr_heb_eng_aze_tur_yor_bat_akn_glc_slo_bsq_ger_aeg_bem_mnd_hin_krd_tsw_spa_swa_prs_est_ven_fbf_fin_ukr_owc_geo_mol_afr_lit_ctl_mlt_amh_mcd_hun_dgb_mao_ita_mly_jpn_tml_kor_rom_bul_igb_scr_ind_fre_wly_sun_cnt_svk_zul_urd_sid_swe_pan_cze_guj_qcu_dut_rus_ben_ewe_sod_nor_anl_pol_tag_alb_swt_por_ses_jav_tha_gam_knd_tsn_bam_azi_grk_bos_uzb_lda_vie_hau_moo_xho_dyu	-0.130022346324816	-0.306544465382698	0.759875389413195
174	sod_urd_swt_bos_heb_chh_sid_grk_uzb_azi_tsn_ind_cic_ger_mol_bsq_swe_wly_xho_mnd_krd_rus_dgb_nor_fbf_bul_hun_swa_igb_fin_svk_amr_geo_scr_fre_slo_lit_owc_hau_afr_est_moo_bat_cze_mly_jpn_knd_kor_guj_ukr_bem_hin_sun_prs_anl_jav_cnt_pan_akn_spa_gam_lat_rom_por_eng_qcu_mcd_glc_pol_bam_tig_dut_amh_ctl_mao_arw_ewe_ita_ven_tag_tha_aeg_tml_dyu_yor_tur_ben_alb_aze_ses_vie_mlt_zul_lda_tsw	-0.786308378447797	-1.89430339373769	0.0612922123508986
175	gam_slo_ven_urd_owc_amr_chh_glc_aze_uzb_zul_mly_cic_rus_lat_bsq_krd_sod_tsw_cnt_svk_hin_tsn_fre_bam_rom_est_bem_yor_hun_ben_tig_geo_grk_eng_bos_alb_hau_sid_ita_fin_xho_mao_mcd_jav_jpn_tml_kor_cze_pol_igb_swe_ind_ger_heb_tag_mnd_prs_ewe_bul_wly_pan_afr_mol_ctl_qcu_dut_por_nor_fbf_aeg_ukr_amh_spa_sun_arw_lda_scr_dgb_bat_tha_anl_knd_ses_dyu_azi_guj_lit_tur_moo_vie_mlt_swa_swt_akn	0.133200835069927	0.313412357034822	0.75466923705211
176	amh_rom_moo_bul_gam_amr_heb_fre_tur_aze_ewe_tag_fbf_arw_alb_bsq_ger_sid_bem_mnd_lit_eng_swt_guj_dyu_svk_hun_swa_lda_fin_rus_chh_geo_hin_ben_mol_urd_sod_mlt_ita_est_bam_ind_afr_bat_jpn_tml_kor_pol_grk_ses_krd_mao_cze_hau_sun_cnt_ctl_xho_nor_wly_slo_lat_glc_swe_qcu_por_ukr_scr_yor_tig_bos_owc_prs_mly_spa_tsw_pan_zul_jav_tha_anl_knd_igb_ven_azi_dut_mcd_uzb_tsn_vie_aeg_akn_cic_dgb	-1.04271606679242	-2.54731651142352	0.0124965826464915
177	heb_cze_xho_ita_anl_sid_tig_glc_azi_aze_cic_tag_akn_ben_hin_bsq_swe_wly_ses_cnt_mcd_ukr_ven_por_zul_ger_fin_tsn_bem_hun_rom_gam_geo_mol_pan_rus_fre_hau_amh_bul_est_tsw_jav_arw_sun_jpn_knd_kor_eng_svk_igb_slo_ind_alb_aeg_mly_mnd_afr_bam_grk_owc_krd_prs_dut_pol_qcu_guj_ctl_nor_swt_mlt_scr_chh_bos_mao_lit_lda_lat_swa_bat_tha_sod_tml_fbf_dgb_uzb_spa_urd_tur_ewe_vie_amr_yor_moo_dyu	0.442512839261717	1.04320819445	0.299556072043045
178	owc_ben_ven_fre_aeg_amh_gam_lat_uzb_azi_zul_ind_bam_bos_mcd_bsq_eng_heb_igb_cnt_krd_nor_dyu_pol_akn_prs_hun_tsn_ewe_est_hin_anl_geo_grk_guj_ita_cze_sod_chh_alb_fin_cic_tag_arw_sun_jpn_tml_kor_dut_afr_yor_slo_mly_urd_tig_mao_mnd_mol_lda_swe_mlt_lit_rus_ctl_pan_qcu_bul_scr_ger_swa_wly_por_hau_glc_bat_rom_ses_spa_xho_jav_tha_sid_knd_swt_bem_aze_svk_ukr_tur_fbf_vie_amr_dgb_tsw_moo	0.194062739606876	0.456842239497835	0.648849716539804
179	anl_ctl_fbf_hin_wly_amr_tig_por_uzb_tur_bem_tag_cic_guj_grk_bsq_bos_sod_igb_cnt_svk_bul_yor_rus_bam_alb_est_tsw_xho_hun_prs_aeg_geo_pol_mol_pan_cze_owc_heb_ita_fin_swt_mao_krd_sun_jpn_knd_kor_mcd_spa_dgb_arw_bat_ukr_gam_jav_mnd_urd_ses_afr_amh_lat_slo_fre_rom_qcu_nor_dut_swe_zul_hau_scr_sid_ger_ind_eng_dyu_ben_swa_mly_tha_chh_tml_ven_akn_aze_lit_glc_azi_moo_vie_mlt_lda_ewe_tsn	-1.21687798796334	-3.01467508919678	0.00331574852619274
180	mlt_por_yor_grk_hau_owc_sod_svk_azi_aze_xho_tag_ven_lit_hin_bsq_nor_aeg_swa_mnd_mol_fre_akn_lat_lda_ctl_fin_cic_fbf_est_cze_amr_geo_arw_swe_guj_ger_anl_gam_bul_hun_bem_mly_mcd_jav_jpn_tml_kor_glc_prs_igb_pan_ind_spa_wly_bat_cnt_urd_moo_scr_chh_rom_rus_ukr_ita_qcu_alb_bos_krd_dgb_amh_eng_tig_slo_sun_dut_bam_ben_zul_mao_tha_heb_knd_tsn_tsw_uzb_afr_pol_tur_ses_vie_sid_swt_dyu_ewe	-0.694759724142998	-1.6663565141979	0.0990072022881691
181	amr_spa_tsw_grk_anl_chh_hau_svk_aze_tur_tsn_sun_dyu_mol_dut_bsq_krd_heb_xho_cnt_fre_alb_fbf_nor_akn_lat_fin_ven_moo_hun_rom_owc_geo_lit_scr_ctl_ger_gam_amh_bos_est_igb_mly_pan_mao_jpn_knd_kor_bul_ben_lda_eng_jav_ukr_mlt_tag_mnd_urd_ses_cze_aeg_swe_rus_guj_mcd_qcu_por_slo_prs_swa_wly_glc_tig_afr_ind_pol_zul_hin_cic_bat_tha_sod_tml_dgb_bam_uzb_arw_ita_azi_ewe_vie_sid_swt_yor_bem	0.114009606849158	0.268194858828859	0.789143310015019
182	gam_alb_lda_nor_sod_hau_wly_bul_azi_uzb_dgb_ind_ses_spa_krd_bsq_glc_owc_akn_cnt_urd_prs_tsn_guj_igb_pol_est_moo_swa_fin_rom_aeg_geo_arw_eng_slo_lat_heb_amh_cze_hun_dyu_mly_dut_jav_jpn_tml_kor_pan_fre_ven_lit_tag_rus_chh_bat_mnd_swe_xho_ger_tig_svk_scr_ita_por_qcu_ctl_grk_afr_bam_anl_mcd_mlt_ukr_mao_bos_fbf_mol_tsw_sun_tha_sid_knd_bem_zul_aze_hin_ben_tur_swt_vie_amr_ewe_yor_cic	-0.101041246839712	-0.23871448879359	0.811852216267541
183	hau_rus_lda_ben_wly_amh_heb_hin_azi_uzb_bam_mao_zul_cze_rom_bsq_fre_amr_tsw_mnd_ger_alb_igb_krd_moo_bos_est_swt_dgb_hun_bul_sid_geo_ita_swe_slo_pan_gam_anl_lit_fin_swa_ind_glc_sun_jpn_tml_kor_prs_spa_bem_urd_jav_eng_owc_tag_cnt_svk_ewe_guj_aeg_grk_mcd_arw_ctl_qcu_lat_pol_ukr_ven_sod_mol_chh_por_bat_dut_ses_nor_akn_mly_tha_tig_knd_xho_cic_tur_scr_afr_aze_dyu_vie_mlt_tsn_fbf_yor	-0.97348865418101	-2.36831510255182	0.0199390256790034
184	mlt_pol_swa_lit_gam_amr_anl_spa_tur_uzb_zul_sun_ewe_fre_alb_bsq_ita_wly_lda_mnd_lat_bul_fbf_ger_dyu_urd_hun_dgb_bam_est_bos_heb_geo_prs_grk_rus_nor_sod_owc_mol_fin_ven_jav_dut_tag_jpn_tml_kor_rom_eng_moo_scr_bat_ben_sid_ind_cnt_glc_tsw_mcd_aeg_ctl_slo_pan_arw_qcu_cze_swe_por_bem_amh_krd_hau_ukr_mly_hin_tsn_afr_yor_mao_tha_tig_knd_akn_cic_azi_guj_svk_aze_igb_vie_chh_xho_swt_ses	-0.544370081646452	-1.29752900494732	0.197658541016813
185	owc_slo_moo_hin_amr_heb_hau_rus_azi_tur_akn_mao_yor_ger_rom_bsq_bos_amh_cic_mnd_afr_cze_swt_pol_zul_dut_est_swa_lda_fin_arw_tig_geo_svk_guj_krd_prs_mlt_wly_glc_hun_ses_tag_swe_mly_jpn_knd_kor_lat_bul_bam_mcd_bat_ben_sod_jav_cnt_eng_tsn_fre_aeg_grk_spa_nor_ctl_qcu_lit_mol_por_fbf_chh_ita_sid_scr_ind_pan_ewe_ukr_ven_sun_tha_anl_tml_xho_bem_aze_urd_alb_uzb_dgb_vie_gam_dyu_tsw_igb	0.352491996079864	0.830934752184993	0.408138723097934
186	tig_svk_ewe_ita_gam_sod_hau_bos_azi_tur_xho_mly_bem_cze_guj_bsq_slo_sid_bam_cnt_krd_dut_tsw_ctl_dyu_glc_est_swa_fbf_hun_pan_wly_geo_prs_swe_fre_mcd_amh_owc_arw_fin_moo_sun_eng_ind_jpn_knd_kor_urd_spa_zul_bul_tag_rus_mlt_bat_mnd_ben_cic_lat_heb_alb_por_lit_pol_qcu_grk_ukr_scr_ven_anl_hin_aeg_mol_jav_ger_dgb_afr_lda_mao_tha_amr_tml_yor_ses_aze_rom_nor_uzb_swt_vie_chh_igb_tsn_akn	0.344589059036628	0.811464588466877	0.419170925465471
187	wly_bul_swt_alb_aeg_gam_chh_arw_aze_tur_igb_tag_dyu_swe_lit_bsq_eng_amr_ewe_cnt_dut_slo_dgb_por_ses_ben_hun_bem_swa_fin_svk_heb_geo_mcd_rom_lat_urd_amh_tig_nor_est_tsn_ind_grk_mao_jpn_knd_kor_prs_cze_bam_pol_bat_afr_sid_jav_mnd_rus_akn_pan_owc_fre_ctl_ger_guj_qcu_mol_ita_spa_yor_hau_hin_mlt_krd_sun_glc_cic_scr_tsw_mly_tha_anl_tml_lda_ven_azi_ukr_bos_uzb_xho_vie_sod_zul_fbf_moo	0.0940138123133744	0.221281300459321	0.825358538366161
188	tig_urd_xho_fre_hau_gam_aeg_pan_azi_tur_akn_mly_fbf_prs_ctl_bsq_krd_amr_ses_cnt_afr_mcd_tsn_hin_dgb_swe_est_swt_ewe_fin_svk_owc_geo_ben_dut_spa_lit_sod_wly_bul_hun_igb_ind_rus_tag_jpn_tml_kor_cze_slo_lda_guj_jav_bos_amh_bat_mnd_eng_moo_grk_heb_arw_pol_lat_ukr_qcu_ger_nor_scr_ven_sid_rom_chh_mol_mao_alb_dyu_por_cic_sun_tha_mlt_knd_zul_bam_aze_ita_glc_uzb_tsw_vie_anl_swa_yor_bem	-0.618370931600999	-1.47831357907402	0.142702833347148
189	amh_mcd_yor_ben_heb_owc_tig_dut_aze_tur_swt_tag_tsw_lat_krd_bsq_arw_aeg_igb_cnt_svk_glc_zul_grk_bam_slo_hun_fbf_akn_est_nor_amr_geo_ger_ctl_bul_ita_mlt_gam_rom_fin_swa_mao_prs_sun_jpn_knd_kor_swe_hin_xho_afr_bat_urd_anl_mly_mnd_lit_dyu_eng_hau_alb_ukr_mol_cze_qcu_bos_guj_scr_cic_sod_por_sid_spa_ind_fre_ses_rus_dgb_jav_tha_chh_tml_lda_tsn_azi_pan_pol_uzb_ewe_vie_wly_moo_ven_bem	0.251285273321047	0.591553558465655	0.5555848075044
190	tig_bul_ven_pol_gam_aeg_amr_mol_azi_tur_ses_bat_swt_nor_afr_bsq_eng_wly_ewe_mnd_slo_guj_fbf_prs_akn_scr_est_tsn_lda_hun_ctl_sod_geo_ben_hin_cze_lit_amh_mlt_urd_fin_cic_ind_alb_mao_jpn_knd_kor_spa_fre_zul_grk_jav_lat_anl_tag_cnt_rom_dyu_dut_sid_ita_rus_ger_glc_qcu_ukr_svk_arw_yor_chh_bos_heb_krd_sun_pan_tsw_swe_bam_mly_tha_owc_tml_bem_dgb_uzb_mcd_por_aze_swa_vie_hau_igb_xho_moo	-0.334035329260082	-0.791281014405302	0.43079347798064
191	heb_mcd_moo_guj_owc_chh_gam_prs_uzb_tur_ven_ind_lda_afr_slo_bsq_ger_sod_swt_cnt_cze_por_akn_ukr_cic_mol_fin_bem_xho_hun_grk_tig_geo_rom_krd_ben_hin_wly_amr_lat_est_yor_mao_nor_sun_jpn_tml_kor_rus_pol_bam_urd_bat_svk_anl_mly_mnd_lit_dgb_pan_aeg_spa_fre_arw_scr_qcu_ctl_glc_swe_swa_hau_bos_mlt_eng_jav_alb_zul_bul_tsn_tag_tha_amh_knd_dyu_igb_aze_dut_ita_azi_tsw_vie_sid_ses_ewe_fbf	0.65451467502217	1.55518844666496	0.123297823853702
192	aeg_cze_lda_ben_amh_owc_gam_dut_azi_uzb_dgb_tag_zul_fre_spa_bsq_svk_hau_bam_cnt_bos_alb_swa_afr_ven_hin_est_igb_bem_hun_arw_tig_geo_swe_glc_lat_scr_anl_sod_ctl_fin_tsw_ind_ukr_bat_jpn_tml_kor_guj_mol_ewe_rom_mly_ita_sid_jav_mnd_rus_moo_bul_heb_mcd_prs_grk_pan_qcu_ger_eng_urd_dyu_chh_krd_mlt_pol_mao_lit_fbf_por_ses_sun_tha_wly_knd_swt_tsn_aze_nor_slo_tur_yor_vie_amr_akn_xho_cic	-0.336522404963348	-0.796847409099791	0.427569280557157
193	wly_por_swa_ger_heb_gam_hau_ben_azi_aze_igb_tag_akn_rus_hin_bsq_guj_owc_xho_mnd_scr_mcd_ses_lit_moo_grk_hun_cic_bem_est_bul_sid_geo_rom_bos_mol_glc_sod_mlt_fre_fin_ewe_bat_afr_mly_jpn_knd_kor_krd_urd_zul_swe_sun_alb_amr_mao_cnt_pan_yor_pol_aeg_ctl_prs_eng_spa_qcu_svk_ita_slo_tsn_tig_ukr_amh_dut_jav_lat_bam_nor_tsw_ind_tha_chh_tml_dyu_fbf_uzb_cze_arw_tur_ven_vie_anl_swt_dgb_lda	0.15729769651737	0.370491833583348	0.711858562615647
194	amh_ger_xho_rus_aeg_tig_gam_mol_tur_azi_ses_jav_lda_fre_glc_bsq_por_chh_ewe_mnd_spa_hin_igb_grk_ven_rom_est_tsn_dgb_hun_ctl_sid_geo_arw_ita_eng_pol_mlt_sod_guj_fin_akn_ind_slo_mao_jpn_tml_kor_mcd_nor_swt_scr_mly_alb_anl_sun_cnt_swe_cic_dut_owc_afr_krd_lit_ukr_qcu_ben_cze_urd_bam_amr_lat_hau_pan_tag_bul_zul_svk_fbf_bat_tha_wly_knd_dyu_yor_aze_prs_bos_uzb_tsw_vie_heb_swa_bem_moo	1.18353477362731	2.85833243082039	0.00525587413910594
195	chh_pan_ewe_ita_tig_sid_amh_por_azi_tur_moo_mly_xho_cze_glc_bsq_prs_hau_ven_mnd_nor_spa_lda_svk_akn_ctl_fin_bem_cic_est_pol_gam_geo_scr_krd_ukr_ger_mlt_anl_rom_hun_tsw_tag_eng_jav_jpn_knd_kor_hin_mol_tsn_afr_ind_slo_aeg_mao_cnt_lat_dyu_ben_heb_grk_swe_urd_arw_qcu_guj_rus_fre_ses_wly_bos_sod_dut_bat_lit_swt_mcd_yor_sun_tha_amr_tml_bam_fbf_aze_bul_alb_uzb_swa_vie_owc_zul_igb_dgb	0.0874073098357959	0.205892930126744	0.837324591534478
196	amh_ukr_cic_glc_chh_wly_owc_krd_uzb_azi_tsn_tag_swt_ita_rus_bsq_eng_anl_dyu_mnd_fre_ger_swa_cze_zul_arw_hun_lda_akn_fin_scr_sid_geo_bul_bos_alb_hin_hau_mlt_urd_est_bam_ind_ben_bat_jpn_tml_kor_ctl_swe_tsw_svk_mly_grk_amr_sun_cnt_mol_dgb_por_sod_guj_dut_pol_mcd_qcu_lit_pan_rom_igb_heb_nor_tig_lat_mao_spa_bem_afr_moo_jav_tha_aeg_knd_xho_ven_aze_slo_prs_tur_ewe_vie_gam_fbf_ses_yor	0.09192060033383	0.216376389324514	0.829168283468917
197	sod_hin_igb_rus_tig_owc_gam_slo_aze_uzb_cic_mao_zul_svk_lit_bsq_ita_amr_ven_mnd_grk_mcd_tsn_ger_ses_nor_est_tsw_swt_fin_bul_heb_geo_urd_scr_afr_guj_hau_amh_pol_hun_ewe_sun_eng_bat_jpn_tml_kor_glc_dut_dgb_arw_mly_ben_aeg_jav_cnt_alb_yor_ctl_sid_spa_ukr_swe_lat_qcu_prs_mol_pan_swa_wly_fre_chh_por_tag_cze_bam_krd_fbf_ind_tha_mlt_knd_lda_bem_tur_rom_bos_azi_moo_vie_anl_akn_xho_dyu	-0.206419108737809	-0.487849838572165	0.626804363251063
198	anl_ita_ven_nor_amr_sod_wly_swe_uzb_tur_dyu_ind_swt_rom_ukr_bsq_alb_tig_cic_cnt_hin_pol_dgb_ctl_akn_dut_est_fbf_lda_hun_lat_hau_geo_guj_urd_arw_mcd_gam_chh_eng_fin_moo_jav_lit_tag_jpn_knd_kor_mol_fre_igb_ben_sun_bul_sid_bat_mnd_pan_bem_bos_owc_krd_slo_cze_por_qcu_grk_rus_prs_zul_heb_glc_mlt_spa_mao_ger_tsw_scr_yor_mly_tha_amh_tml_ses_bam_aze_svk_afr_azi_xho_vie_aeg_swa_tsn_ewe	-0.666520002959136	-1.59952448559166	0.113096047985835
199	tig_bos_fbf_krd_wly_amr_gam_eng_tur_aze_yor_sun_moo_cze_alb_bsq_swe_anl_zul_cnt_prs_por_swt_svk_ewe_bul_hun_bam_dyu_fin_rus_heb_geo_dut_rom_grk_pol_sod_sid_scr_est_cic_tag_glc_ind_jpn_tml_kor_ukr_slo_lda_ben_jav_mol_mlt_bat_mnd_guj_dgb_ctl_amh_pan_fre_arw_nor_qcu_afr_hin_ger_bem_chh_mcd_owc_ita_mly_lat_xho_spa_tsw_mao_tha_aeg_knd_ven_ses_uzb_lit_urd_azi_igb_vie_hau_tsn_swa_akn	-0.848430451724916	-2.0480930864322	0.043370024990728
200	anl_ukr_zul_scr_tig_sid_wly_grk_azi_tur_tsw_mly_bam_ita_dut_bsq_swe_mlt_moo_mnd_alb_mcd_ses_pan_swt_krd_fin_yor_akn_est_bos_hau_geo_cze_mol_eng_spa_owc_amr_rom_hun_igb_mao_lit_jav_jpn_tml_kor_pol_svk_lda_por_ind_ben_gam_tag_cnt_rus_bem_ger_amh_nor_afr_prs_bul_qcu_hin_arw_slo_cic_heb_fre_chh_glc_bat_urd_dgb_lat_fbf_sun_tha_aeg_knd_swa_ewe_aze_ctl_guj_uzb_ven_vie_sod_dyu_tsn_xho	-0.211464297588492	-0.498774646821942	0.619115855329782
201	anl_guj_zul_nor_wly_sod_gam_spa_tur_azi_bam_ind_dyu_lat_urd_bsq_ita_chh_swa_cnt_mol_ukr_moo_cze_yor_rus_fin_fbf_swt_hun_glc_mlt_geo_prs_ctl_grk_mcd_owc_amr_ben_est_ses_mly_arw_bat_jpn_knd_kor_hin_krd_dgb_afr_mao_slo_hau_tag_mnd_alb_lda_pol_aeg_bos_por_svk_pan_qcu_fre_lit_dut_akn_amh_ger_sid_swe_sun_scr_xho_rom_ven_jav_tha_tig_tml_cic_bem_aze_eng_bul_uzb_igb_vie_heb_ewe_tsw_tsn	-0.135866412844397	-0.320603047335497	0.749230505073161
202	owc_ukr_swa_ben_hau_wly_amh_lit_azi_aze_xho_bat_lda_urd_krd_bsq_bul_sid_swt_cnt_guj_bos_yor_lat_ewe_rom_fin_ses_akn_est_hin_tig_geo_grk_por_cze_pan_sod_heb_rus_hun_dgb_jav_glc_mao_jpn_tml_kor_eng_dut_fbf_spa_ind_pol_gam_tag_mnd_arw_tsw_ita_anl_afr_ger_nor_fre_qcu_swe_svk_ctl_zul_mlt_prs_chh_mcd_mly_scr_igb_mol_tsn_sun_tha_aeg_knd_bem_moo_uzb_alb_slo_tur_dyu_vie_amr_cic_bam_ven	-0.106015158601427	-0.250061026223581	0.80309170766089
203	wly_glc_ses_ger_gam_hau_tig_hin_azi_aze_igb_bat_bem_slo_ben_bsq_grk_chh_dyu_mnd_spa_bul_moo_guj_swa_svk_hun_tsw_bam_est_rom_sod_geo_ukr_ctl_krd_scr_mlt_aeg_afr_fin_ven_mly_eng_ind_jpn_knd_kor_urd_cze_ewe_rus_tag_mol_heb_sun_cnt_dut_lda_pol_amh_swe_mcd_alb_fre_qcu_lat_nor_lit_dgb_owc_ita_sid_por_jav_arw_tsn_bos_swt_mao_tha_anl_tml_fbf_xho_uzb_pan_prs_tur_akn_vie_amr_cic_yor_zul	-0.647821966836181	-1.54961406639602	0.124630627748923
204	wly_pol_swt_bos_amh_tig_mlt_ita_azi_tur_ewe_mly_ses_grk_nor_bsq_cze_owc_yor_mnd_swe_hin_dyu_dut_lda_rus_fin_zul_igb_est_afr_sod_geo_por_scr_prs_mol_aeg_hau_ukr_hun_swa_ind_urd_tag_jpn_tml_kor_lit_ger_akn_mcd_bat_lat_gam_jav_cnt_spa_tsn_pan_sid_arw_ben_alb_glc_qcu_rom_slo_fre_ven_chh_svk_amr_guj_mao_ctl_tsw_bul_cic_sun_tha_heb_knd_dgb_bem_uzb_eng_krd_aze_fbf_vie_anl_xho_moo_bam	-0.638648111993985	-1.52746302743468	0.130039965917255
205	mlt_arw_tsn_rus_sid_sod_aeg_afr_uzb_tur_ses_mly_ewe_swe_prs_bsq_slo_amr_lda_mnd_pol_scr_ven_urd_swt_svk_hun_dgb_moo_fin_grk_chh_geo_ben_hin_fre_ger_gam_tig_ctl_est_xho_tag_por_sun_jpn_tml_kor_lit_rom_fbf_ita_ind_ukr_heb_bat_cnt_alb_zul_bos_wly_cze_guj_mcd_glc_qcu_mol_nor_krd_cic_owc_bul_amh_pan_jav_dut_bem_spa_bam_mao_tha_hau_knd_swa_akn_aze_eng_lat_azi_yor_vie_anl_igb_dyu_tsw	-0.519041077239108	-1.23409361984871	0.220277523889176
206	chh_ger_zul_lit_amh_sid_anl_urd_uzb_tur_bem_bat_xho_alb_scr_bsq_grk_gam_tsn_mnd_bul_mol_dgb_swe_cic_bos_hun_yor_ses_est_pol_mlt_geo_slo_dut_glc_ctl_amr_heb_lat_fin_dyu_tag_prs_mly_jpn_tml_kor_cze_ukr_tsw_hin_mao_rom_hau_jav_cnt_krd_ven_afr_sod_mcd_eng_por_nor_qcu_rus_spa_arw_ewe_wly_ita_tig_pan_sun_guj_lda_ben_akn_ind_tha_owc_knd_swa_bam_azi_fre_svk_aze_igb_vie_aeg_swt_moo_fbf	-0.985709059943947	-2.4106005568526	0.0178929112438433
207	hau_guj_xho_por_owc_amh_sid_alb_aze_tur_igb_sun_ven_scr_spa_bsq_hin_wly_moo_mnd_dut_krd_ewe_bul_dgb_eng_est_cic_swt_hun_pol_heb_geo_fre_urd_pan_prs_sod_mlt_ben_fin_swa_bat_lat_tag_jpn_knd_kor_bos_arw_yor_lit_jav_slo_amr_ind_cnt_rus_dyu_svk_anl_mcd_ukr_ctl_nor_qcu_swe_ger_grk_zul_tig_mol_chh_afr_mly_glc_akn_cze_bam_mao_tha_aeg_tml_bem_tsn_uzb_ita_rom_azi_fbf_vie_gam_lda_ses_tsw	-0.097092792179967	-0.228873422263231	0.819469845614519
208	tig_fre_dyu_arw_gam_chh_sod_prs_azi_aze_xho_mao_bem_hin_lit_bsq_ctl_amh_cic_cnt_rom_guj_swa_nor_fbf_eng_est_bam_ven_fin_por_amr_geo_pan_alb_ger_spa_wly_owc_scr_hun_moo_mly_urd_bat_jpn_knd_kor_krd_pol_dgb_afr_jav_lat_anl_ind_mnd_mol_swt_glc_hau_dut_ita_rus_ukr_qcu_ben_bos_svk_ewe_aeg_mcd_sid_slo_sun_swe_tsw_bul_igb_tag_tha_heb_tml_ses_yor_uzb_grk_cze_tur_zul_vie_mlt_tsn_akn_lda	-0.0223933235582169	-0.0527764382264939	0.958023235134829
209	anl_krd_swt_mcd_wly_chh_heb_nor_aze_tur_ses_jav_zul_ger_hin_bsq_rom_sod_dgb_mnd_ukr_slo_moo_pan_akn_glc_hun_dyu_lda_fin_spa_owc_geo_alb_prs_mol_ctl_amr_gam_bul_est_yor_ind_scr_sun_jpn_tml_kor_pol_svk_cic_por_tag_lat_sid_mly_cnt_arw_ewe_ita_tig_dut_ben_swe_guj_qcu_lit_rus_eng_ven_aeg_fre_mlt_cze_bat_grk_tsw_urd_tsn_mao_tha_hau_knd_xho_swa_uzb_afr_bos_azi_igb_vie_amh_bem_fbf_bam	-0.266532369589597	-0.63022397617794	0.530093557627854
210	owc_mol_swa_mcd_heb_sid_chh_rom_tur_aze_igb_bat_tsn_arw_dut_bsq_lit_hau_cic_cnt_rus_cze_dgb_ben_swt_hin_est_ven_moo_hun_pan_sod_geo_ita_fre_svk_lat_anl_tig_slo_fin_xho_mly_scr_jav_jpn_knd_kor_afr_pol_akn_swe_ind_krd_mlt_sun_mnd_nor_bam_bos_aeg_alb_prs_bul_spa_qcu_urd_ukr_ctl_dyu_wly_por_gam_guj_mao_glc_yor_eng_bem_tag_tha_amh_tml_tsw_zul_azi_ger_grk_uzb_ewe_vie_amr_fbf_ses_lda	-0.16236012096167	-0.383560528876754	0.702179642560449
211	heb_ita_ven_ukr_aeg_sid_chh_guj_tur_uzb_cic_bat_bam_ctl_slo_bsq_hin_amr_xho_cnt_pol_spa_moo_glc_igb_mol_fin_zul_fbf_hun_fre_tig_geo_nor_krd_rus_pan_hau_anl_rom_est_lda_mao_por_sun_jpn_tml_kor_ger_lit_bem_mcd_jav_cze_gam_mly_mnd_bul_tsw_bos_owc_afr_prs_dut_lat_qcu_urd_alb_eng_dyu_amh_grk_sod_ben_ind_svk_swt_scr_swa_tag_tha_wly_knd_dgb_tsn_azi_arw_swe_aze_akn_vie_mlt_ewe_yor_ses	-0.891991702861075	-2.16004175200844	0.0333406082321812
212	anl_mol_swt_slo_aeg_mlt_sod_prs_tur_uzb_zul_bat_dyu_guj_cze_bsq_eng_amh_bem_cnt_grk_ctl_moo_scr_fbf_por_fin_xho_tsn_est_pol_owc_geo_spa_swe_hin_fre_amr_sid_ben_hun_tsw_sun_ita_ind_jpn_tml_kor_bos_mcd_cic_bul_jav_lit_heb_mao_mnd_urd_dgb_nor_hau_afr_pan_glc_dut_qcu_svk_rus_ukr_yor_gam_ger_chh_krd_mly_alb_akn_arw_ewe_tag_tha_wly_knd_ses_ven_azi_lat_rom_aze_igb_vie_tig_bam_swa_lda	-0.0691204130383173	-0.162770596933404	0.871052221498773
213	mlt_cze_ven_slo_heb_sid_sod_ita_aze_tur_moo_tag_bam_ben_urd_bsq_krd_wly_akn_cnt_rus_dut_swt_pol_yor_grk_est_dyu_xho_hun_swe_owc_geo_svk_spa_ctl_lit_tig_amh_glc_fin_lda_sun_arw_mao_jpn_tml_kor_alb_guj_zul_hin_ind_bos_amr_bat_mnd_eng_tsn_fre_chh_mcd_rom_prs_scr_qcu_nor_mol_pan_tsw_hau_afr_aeg_bul_mly_por_fbf_ger_ses_jav_tha_anl_knd_bem_ewe_uzb_lat_ukr_azi_swa_vie_gam_dgb_cic_igb	0.114827066133242	0.270378649215518	0.78746808222057
214	amh_nor_igb_prs_heb_sid_aeg_ger_azi_aze_xho_jav_dyu_por_arw_bsq_guj_hau_tsn_cnt_urd_alb_moo_mol_lda_spa_fin_bem_fbf_hun_glc_owc_geo_lit_swe_ben_krd_wly_amr_pol_est_yor_sun_dut_ind_jpn_knd_kor_rom_slo_zul_ita_mly_lat_sod_mao_mnd_mcd_bam_bos_chh_fre_eng_ctl_scr_qcu_hin_rus_bul_swa_tig_ukr_anl_afr_bat_grk_ses_svk_dgb_tag_tha_gam_tml_ewe_swt_uzb_pan_cze_tur_ven_vie_mlt_akn_cic_tsw	-0.144216756898989	-0.340403809557481	0.734320161233469
215	mlt_urd_xho_bul_sid_owc_amh_glc_tur_aze_igb_sun_swt_ita_krd_bsq_spa_amr_bam_cnt_scr_cze_dgb_grk_moo_arw_hun_ses_zul_est_rus_wly_geo_mcd_ger_slo_hin_anl_heb_rom_fin_swa_ind_eng_tag_jpn_tml_kor_svk_guj_ewe_ukr_jav_bos_aeg_mly_mnd_nor_akn_alb_sod_lit_mol_dut_ben_qcu_pol_prs_ctl_dyu_tig_fre_hau_por_bat_afr_ven_lat_tsw_mao_tha_gam_knd_bem_cic_azi_swe_pan_uzb_fbf_vie_chh_tsn_lda_yor	-0.471169233956691	-1.11896282661903	0.266037828122086
216	gam_glc_swt_nor_anl_owc_wly_eng_azi_tur_akn_sun_ven_scr_por_bsq_ukr_sod_moo_cnt_grk_bul_fbf_ita_dgb_rus_fin_ses_yor_hun_spa_amh_geo_fre_swe_dut_bos_hau_tig_cze_est_lda_tag_ctl_ind_jpn_knd_kor_pol_guj_bem_lit_jav_svk_sid_bat_mnd_lat_igb_urd_chh_krd_afr_rom_alb_qcu_arw_prs_slo_bam_amr_ger_mlt_hin_mao_mcd_cic_pan_xho_mly_tha_aeg_tml_tsn_dyu_aze_mol_ben_uzb_tsw_vie_heb_swa_ewe_zul	-0.288016232481358	-0.681002135234278	0.497562287063587
217	amh_scr_dyu_mcd_sid_gam_wly_mol_azi_tur_yor_ind_ses_bul_rom_bsq_grk_mlt_cic_mnd_krd_por_ven_nor_swa_alb_fin_tsn_akn_est_ben_heb_geo_lat_prs_dut_glc_tig_aeg_lit_hun_swt_mao_pan_bat_jpn_knd_kor_guj_ctl_lda_pol_mly_ita_hau_jav_cnt_svk_zul_urd_anl_bos_swe_slo_fre_qcu_eng_spa_ger_xho_sod_hin_owc_afr_tag_arw_igb_cze_tsw_sun_tha_chh_tml_moo_fbf_aze_rus_ukr_uzb_ewe_vie_amr_dgb_bem_bam	0.0464345036044895	0.1093661834213	0.913147695062038
218	sid_pol_cic_afr_gam_tig_amh_cze_aze_azi_ewe_tag_ses_nor_lit_bsq_rom_aeg_tsw_mnd_scr_eng_fbf_bul_akn_mcd_hun_swt_dyu_est_guj_sod_geo_arw_grk_ita_ben_hau_mlt_fre_fin_moo_mao_mol_jav_jpn_tml_kor_prs_krd_tsn_bos_bat_ctl_anl_sun_cnt_glc_xho_swe_amr_por_ger_svk_lat_qcu_hin_dut_ukr_swa_heb_rus_chh_slo_ind_urd_yor_pan_lda_mly_tha_owc_knd_bam_zul_uzb_spa_alb_tur_igb_vie_wly_ven_dgb_bem	-0.213964671559727	-0.505535637184186	0.614378754309035
219	gam_bos_moo_glc_heb_mlt_wly_eng_tur_azi_cic_mao_swt_por_afr_bsq_rus_aeg_swa_cnt_urd_grk_dgb_pan_lda_guj_fin_zul_fbf_est_ben_owc_geo_swe_scr_mol_lit_anl_chh_bul_hun_ven_ind_hin_jav_jpn_tml_kor_spa_cze_bem_arw_bat_alb_sid_sun_mnd_rom_yor_pol_amh_prs_ukr_slo_krd_qcu_ita_ger_fre_bam_tig_lat_hau_mcd_tag_nor_xho_dut_ses_mly_tha_sod_knd_igb_ewe_uzb_ctl_svk_aze_tsw_vie_amr_tsn_akn_dyu	-0.550858883406096	-1.31259463947073	0.192549659853876
220	owc_spa_lda_swe_anl_hau_gam_svk_azi_tur_igb_mao_xho_nor_por_bsq_grk_chh_tsn_mnd_eng_mcd_cic_pan_swt_guj_est_dgb_bem_hun_ita_sod_geo_alb_glc_ben_dut_aeg_amr_urd_fin_tsw_jav_slo_tag_jpn_tml_kor_arw_mol_dyu_rus_ind_fre_amh_bat_cnt_ger_bam_lit_sid_bos_bul_afr_hin_qcu_pol_prs_rom_zul_wly_ctl_heb_lat_mly_ukr_ven_scr_swa_sun_tha_mlt_knd_ewe_ses_aze_krd_cze_uzb_moo_vie_tig_yor_akn_fbf	-0.0190738944666781	-0.0449474495296589	0.964245566979325
221	sod_rom_dgb_bos_gam_mlt_owc_svk_tur_uzb_ewe_bat_akn_ita_arw_bsq_lit_hau_ven_mnd_hin_mcd_bam_pol_igb_rus_est_swa_ses_fin_lat_wly_geo_krd_ben_mol_bul_chh_amh_por_hun_moo_mly_cze_jav_jpn_knd_kor_glc_afr_zul_ukr_tag_alb_sid_mao_cnt_prs_lda_spa_amr_grk_dut_swe_ger_qcu_fre_slo_eng_tsw_heb_urd_tig_pan_ind_scr_tsn_guj_dyu_sun_tha_anl_tml_cic_yor_aze_ctl_nor_azi_fbf_vie_aeg_xho_swt_bem	-0.202123587946074	-0.47749456645977	0.634130302229962
222	sid_prs_swt_ben_chh_hau_wly_alb_uzb_azi_swa_tag_bem_mcd_svk_bsq_ctl_amh_yor_cnt_hin_mol_tsn_pan_bam_rom_est_moo_xho_fin_afr_gam_geo_urd_lat_bul_scr_tig_aeg_krd_hun_dyu_mly_grk_sun_jpn_knd_kor_por_slo_ewe_lit_ind_spa_sod_jav_mnd_ukr_cic_guj_amr_cze_arw_swe_nor_qcu_glc_fre_dut_akn_owc_eng_heb_ita_mao_rus_igb_bos_ven_bat_tha_anl_tml_lda_tsw_tur_pol_ger_aze_zul_vie_mlt_dgb_ses_fbf	0.17876198429498	0.420540643514503	0.675060700426629
223	sod_ukr_bam_svk_tig_aeg_hau_pan_tur_aze_moo_jav_dyu_fre_cze_bsq_ger_wly_ewe_cnt_grk_arw_yor_swe_akn_krd_fin_bem_ven_est_nor_amh_geo_lat_rom_urd_bul_owc_heb_hin_hun_dgb_tag_prs_bat_jpn_tml_kor_ita_ben_fbf_scr_ind_mol_anl_mly_mnd_por_tsw_dut_sid_mcd_rus_alb_eng_qcu_glc_guj_slo_igb_gam_lit_mlt_pol_sun_ctl_xho_bos_zul_mao_tha_amr_knd_tsn_swt_azi_spa_afr_uzb_ses_vie_chh_lda_cic_swa	-0.405451524301745	-0.959126830845387	0.339981767488537
224	wly_grk_ven_lat_gam_amr_sid_svk_azi_tur_bem_sun_swt_ctl_cze_bsq_bul_mlt_fbf_mnd_nor_pol_yor_spa_tsw_slo_fin_moo_bam_est_pan_chh_geo_mol_eng_bos_urd_aeg_heb_mcd_hun_xho_tag_glc_ind_jpn_knd_kor_scr_guj_igb_rom_mao_krd_owc_bat_cnt_swe_swa_hin_hau_rus_ita_arw_afr_qcu_ukr_prs_lit_lda_sod_ger_anl_por_mly_ben_ses_dut_akn_jav_tha_amh_tml_dyu_tsn_uzb_fre_alb_aze_cic_vie_tig_ewe_dgb_zul	-0.0313066369197996	-0.073722705690499	0.941389366860316
225	amh_ger_dyu_cze_aeg_heb_owc_dut_tur_uzb_moo_ind_ses_spa_prs_bsq_hin_chh_swa_mnd_arw_rom_bem_fre_dgb_ita_hun_yor_ven_est_eng_amr_geo_glc_rus_alb_mcd_sid_tig_bos_fin_cic_tag_bul_mao_jpn_knd_kor_lat_lit_lda_ctl_jav_krd_mlt_mly_cnt_guj_igb_scr_anl_pan_pol_swe_afr_qcu_ukr_nor_urd_ewe_gam_slo_wly_mol_bat_ben_swt_por_bam_sun_tha_sod_tml_tsw_akn_aze_grk_svk_azi_zul_vie_hau_xho_fbf_tsn	-0.22733422783885	-0.537802286256055	0.591998217595847
226	sod_ger_dyu_dut_hau_anl_chh_pan_azi_tur_ven_mly_ses_arw_mol_bsq_guj_wly_bam_cnt_afr_scr_yor_ctl_igb_eng_hun_lda_moo_fin_grk_mlt_geo_swe_nor_hin_alb_aeg_sid_lat_est_dgb_bat_rus_jav_jpn_knd_kor_ita_por_swt_rom_sun_pol_owc_ind_mnd_urd_zul_bul_heb_prs_svk_cze_ukr_qcu_slo_spa_lit_fbf_amr_mcd_tig_ben_mao_bos_cic_glc_swa_tag_tha_amh_tml_ewe_xho_uzb_fre_krd_aze_tsw_vie_gam_akn_tsn_bem	-0.301348108918902	-0.714263139774695	0.476853417226906
227	owc_mcd_ses_ita_tig_anl_chh_mol_uzb_aze_xho_ind_fbf_lat_rom_bsq_spa_sid_swa_cnt_dut_krd_tsn_grk_tsw_ben_est_dgb_swt_hun_ger_amr_geo_swe_eng_ctl_pol_amh_wly_bul_fin_yor_mao_slo_sun_jpn_knd_kor_arw_alb_moo_bos_bat_ukr_gam_tag_mnd_afr_ewe_cze_aeg_rus_guj_lit_pan_qcu_prs_glc_por_lda_mlt_hin_heb_nor_mly_urd_ven_svk_zul_jav_tha_sod_tml_dyu_igb_tur_scr_fre_azi_bem_vie_hau_cic_akn_bam	0.307309493144453	0.72488760464891	0.470340905143704
228	anl_prs_swa_guj_amr_mlt_tig_fre_tur_aze_ewe_bat_yor_bul_dut_bsq_pol_heb_xho_mnd_rus_ctl_bam_ukr_igb_por_fin_moo_zul_est_ita_sid_geo_alb_mol_lit_bos_chh_amh_svk_hun_cic_mao_mcd_jav_jpn_tml_kor_hin_pan_dyu_swe_sun_spa_wly_ind_cnt_grk_swt_ben_gam_afr_rom_cze_eng_qcu_arw_scr_nor_bem_owc_ger_hau_urd_mly_lat_ven_krd_dgb_tag_tha_sod_knd_tsn_ses_uzb_glc_slo_azi_akn_vie_aeg_fbf_lda_tsw	-0.814168708967596	-1.96274548424016	0.0526640549507654
229	amh_glc_xho_slo_gam_hau_sod_spa_aze_azi_ven_bat_bem_lat_urd_bsq_eng_anl_igb_cnt_svk_ben_zul_ctl_bam_prs_fin_ses_tsw_hun_scr_amr_geo_rus_dut_ger_guj_heb_mlt_rom_est_ewe_sun_afr_jav_jpn_knd_kor_nor_alb_moo_lit_tag_ita_chh_mly_mnd_bul_akn_krd_tig_fre_swe_pol_bos_qcu_arw_mol_pan_fbf_sid_mcd_aeg_por_mao_cze_tsn_grk_swt_ind_tha_wly_tml_swa_dyu_uzb_ukr_hin_tur_cic_vie_owc_lda_dgb_yor	-0.3808406964047	-0.903109350297943	0.368801132042596
230	anl_ita_fbf_mol_chh_owc_aeg_eng_aze_azi_igb_sun_swt_hin_por_bsq_svk_wly_xho_mnd_prs_rom_moo_pol_tsn_cze_est_yor_akn_hun_ben_sid_geo_ctl_spa_nor_rus_amh_hau_arw_fin_tsw_bat_lat_mly_jpn_tml_kor_guj_afr_zul_bul_ind_lit_gam_mao_cnt_urd_dgb_dut_heb_alb_krd_ukr_pan_qcu_bos_glc_scr_lda_tig_swe_amr_slo_tag_grk_dyu_ger_bem_jav_tha_sod_knd_ewe_ses_uzb_mcd_fre_tur_bam_vie_mlt_ven_cic_swa	-0.52882943013967	-1.25937885938704	0.211045147004976
231	sod_alb_lda_ita_sid_chh_heb_rus_azi_uzb_ses_jav_yor_bul_ctl_bsq_scr_hau_swt_cnt_krd_fre_tsw_eng_ewe_ger_est_moo_cic_fin_grk_wly_geo_lat_ukr_por_slo_gam_anl_afr_hun_akn_mao_svk_ind_jpn_knd_kor_urd_hin_fbf_prs_sun_pol_tig_mly_mnd_spa_igb_mol_amh_lit_cze_nor_bos_qcu_mcd_pan_dut_tsn_amr_guj_aeg_swe_bat_arw_zul_glc_bam_tag_tha_owc_tml_bem_ven_aze_rom_ben_tur_dgb_vie_mlt_xho_dyu_swa	-0.238154620625392	-0.56281917961703	0.5749123222202
232	owc_guj_xho_glc_amh_mlt_heb_ctl_tur_uzb_bem_mao_ewe_afr_fre_bsq_ita_anl_swt_mnd_mol_slo_igb_cze_fbf_bul_est_ven_dgb_fin_krd_wly_geo_ukr_dut_prs_eng_sid_amr_svk_hun_tsn_ind_swe_sun_jpn_knd_kor_nor_alb_cic_urd_tag_pol_sod_jav_cnt_rus_yor_ben_aeg_arw_mcd_rom_pan_qcu_lit_grk_hin_tsw_hau_ger_gam_spa_mly_scr_lda_por_akn_bat_tha_chh_tml_bam_moo_azi_bos_lat_aze_zul_vie_tig_ses_swa_dyu	-0.129463555746208	-0.305400638699536	0.760743540710186
233	tig_hin_ses_krd_heb_sod_gam_mcd_uzb_azi_yor_mly_tsn_prs_lit_bsq_bul_sid_bem_cnt_grk_slo_xho_bos_ven_rom_fin_tsw_moo_hun_ita_amr_geo_eng_arw_pol_ger_anl_wly_svk_est_cic_ind_mol_mao_jpn_tml_kor_nor_ben_swt_swe_bat_dut_mlt_sun_mnd_rus_swa_cze_owc_alb_pan_fre_urd_qcu_glc_afr_ukr_akn_aeg_scr_amh_por_jav_spa_igb_guj_dgb_tag_tha_hau_knd_dyu_lda_tur_lat_ctl_aze_fbf_vie_chh_bam_ewe_zul	-0.0205888446986165	-0.0486042413020319	0.961338919281869
234	anl_afr_bam_glc_heb_sod_hau_nor_tur_azi_tsn_bat_yor_svk_mol_bsq_lit_sid_swt_mnd_ukr_cze_cic_por_akn_hin_hun_ewe_ven_fin_swe_gam_geo_rus_rom_grk_ger_owc_aeg_bul_est_tsw_tag_ben_jav_jpn_knd_kor_dut_krd_zul_ita_mao_scr_amr_mly_cnt_ctl_ses_lat_amh_prs_eng_urd_arw_qcu_mcd_fre_slo_bem_tig_guj_wly_pol_ind_spa_fbf_bos_lda_sun_tha_chh_tml_xho_dyu_aze_pan_alb_uzb_swa_vie_mlt_moo_igb_dgb	-0.0992688684646005	-0.233857206672675	0.815609857530234
235	owc_prs_dyu_glc_wly_mlt_amh_nor_uzb_tur_swt_mly_ven_ctl_bul_bsq_guj_hau_ses_cnt_arw_scr_dgb_bos_swa_rom_hun_yor_fbf_fin_afr_heb_geo_alb_fre_grk_pol_gam_tig_hin_est_lda_sun_urd_mao_jpn_knd_kor_lit_spa_cic_por_tag_ukr_aeg_bat_mnd_eng_zul_swe_sid_dut_mol_rus_lat_qcu_mcd_ita_ger_ewe_anl_slo_sod_pan_ind_cze_moo_ben_xho_jav_tha_amr_tml_tsw_bem_aze_krd_svk_azi_igb_vie_chh_tsn_akn_bam	-0.170075994795534	-0.401748968617101	0.688790531511884
236	amr_mol_bam_ukr_gam_amh_chh_rus_aze_azi_lda_mly_tsn_rom_hin_bsq_slo_anl_xho_cnt_cze_ita_zul_mcd_dyu_lat_hun_dgb_fbf_est_alb_aeg_geo_ctl_pol_swe_dut_sod_sid_afr_fin_swt_ind_guj_tag_jpn_knd_kor_krd_bul_akn_scr_mao_bos_wly_bat_mnd_urd_moo_fre_tig_glc_lit_ger_pan_qcu_svk_por_grk_ewe_owc_prs_heb_nor_jav_arw_igb_spa_ses_sun_tha_hau_tml_yor_cic_uzb_eng_ben_tur_bem_vie_mlt_swa_tsw_ven	-1.01720290987922	-2.481617017736	0.0148743143771906
237	sid_cze_lda_guj_aeg_anl_mlt_mcd_azi_aze_bem_ind_akn_mol_prs_bsq_spa_owc_dyu_mnd_krd_rus_bam_afr_xho_eng_est_dgb_swt_hun_ita_heb_geo_ger_lit_slo_alb_sod_amr_pol_fin_igb_bat_fre_mly_jpn_tml_kor_por_urd_cic_hin_sun_rom_hau_mao_cnt_lat_tsw_glc_amh_ukr_pan_ctl_bul_qcu_bos_nor_svk_fbf_wly_arw_chh_grk_tag_swe_swa_ben_ses_jav_tha_tig_knd_ven_ewe_tur_scr_dut_uzb_moo_vie_gam_tsn_yor_zul	-0.6510885045952	-1.55942941713387	0.122291425690884
238	amr_lat_tsw_svk_anl_sod_mlt_mol_azi_aze_ewe_sun_dgb_alb_ctl_bsq_krd_aeg_igb_mnd_lit_hin_bem_pan_fbf_pol_est_moo_dyu_hun_eng_tig_geo_slo_arw_urd_fre_hau_heb_prs_fin_yor_tag_glc_mly_jpn_tml_kor_afr_grk_akn_ben_bat_spa_chh_jav_cnt_rus_bam_bos_wly_por_bul_ger_ita_qcu_mcd_ukr_nor_zul_sid_scr_owc_swe_ind_guj_ses_rom_swa_mao_tha_amh_knd_ven_tsn_uzb_dut_cze_tur_swt_vie_gam_xho_lda_cic	-0.863976956456444	-2.08410571895423	0.0398926726884634
239	mlt_glc_cic_ita_sod_heb_anl_bos_aze_azi_swa_jav_tsw_ger_cze_bsq_urd_owc_fbf_mnd_scr_spa_xho_arw_tsn_pol_fin_bam_dyu_est_afr_hau_geo_lit_pan_rom_por_amh_wly_eng_hun_igb_ind_nor_bat_jpn_knd_kor_fre_rus_ven_mol_tag_krd_chh_sun_cnt_grk_bem_prs_gam_hin_ukr_swe_alb_qcu_guj_lat_bul_ses_aeg_ben_sid_slo_mao_dut_yor_svk_zul_mly_tha_tig_tml_swt_ewe_tur_ctl_mcd_uzb_akn_vie_amr_lda_dgb_moo	-0.390759775503121	-0.928126266564433	0.355744684808236
240	anl_prs_fbf_hin_heb_aeg_sid_alb_uzb_tur_dyu_ind_ven_svk_ger_bsq_bul_mlt_igb_cnt_grk_scr_cic_eng_tsn_rom_est_zul_moo_hun_mcd_sod_geo_krd_glc_rus_bos_gam_owc_mol_fin_bem_mao_ben_jav_jpn_tml_kor_ctl_dut_swt_pan_tag_urd_amr_mly_mnd_slo_xho_pol_chh_arw_nor_lit_lat_qcu_afr_ita_por_dgb_hau_swe_wly_ukr_sun_spa_swa_guj_yor_bat_tha_amh_knd_tsw_ewe_aze_fre_cze_azi_lda_vie_tig_akn_bam_ses	-0.227830783337618	-0.537797590093096	0.592001447084306
241	sid_lit_fbf_nor_heb_mlt_chh_hin_aze_uzb_ven_bat_zul_ger_lat_bsq_ctl_wly_yor_mnd_prs_afr_lda_slo_swa_rus_est_cic_swt_hun_ben_amr_geo_pol_ita_glc_por_tig_amh_urd_fin_xho_ind_scr_mly_jpn_tml_kor_fre_pan_ewe_grk_mao_bul_anl_tag_cnt_rom_tsn_swe_hau_ukr_krd_cze_spa_qcu_bos_eng_alb_ses_sod_guj_gam_arw_jav_mol_bem_dut_moo_sun_tha_owc_knd_dgb_tsw_tur_mcd_svk_azi_dyu_vie_aeg_akn_bam_igb	0.107425819829117	0.252958581737292	0.800858520385983
242	anl_arw_akn_afr_sid_heb_hau_spa_azi_tur_cic_sun_ses_mcd_pol_bsq_ctl_sod_tsw_mnd_dut_pan_yor_scr_dgb_rus_fin_bam_ewe_est_ger_tig_geo_ukr_ita_rom_swe_gam_mlt_ben_hun_bem_mly_lit_ind_jpn_tml_kor_nor_urd_swa_prs_mao_slo_wly_tag_cnt_cze_lda_glc_chh_por_krd_svk_grk_qcu_mol_hin_fre_tsn_aeg_eng_amh_bos_bat_guj_ven_lat_moo_jav_tha_amr_knd_swt_zul_aze_alb_bul_uzb_xho_vie_owc_fbf_dyu_igb	-0.488041541452336	-1.15947517454048	0.249230817800999
243	hau_swe_xho_lit_sod_owc_gam_pan_aze_uzb_ewe_sun_bem_eng_ukr_bsq_por_mlt_bam_cnt_urd_ita_cic_ctl_lda_scr_hun_dyu_ven_est_arw_wly_geo_spa_bul_ben_afr_heb_anl_fre_fin_zul_mly_lat_tag_jpn_knd_kor_dut_nor_tsn_svk_mao_prs_tig_jav_mnd_rus_moo_krd_aeg_glc_bos_hin_pol_qcu_guj_grk_slo_igb_amh_ger_amr_rom_ind_mol_swa_mcd_yor_bat_tha_sid_tml_fbf_tsw_tur_cze_alb_azi_akn_vie_chh_swt_ses_dgb	-0.22239885888176	-0.525395909031093	0.600558429847144
244	amr_fre_igb_glc_mlt_wly_chh_cze_azi_uzb_zul_ind_tsw_ctl_ger_bsq_pan_heb_ewe_mnd_slo_pol_xho_hin_bem_rus_fin_fbf_bam_hun_swe_anl_geo_urd_eng_dut_alb_tig_sid_arw_est_dyu_sun_ukr_bat_jpn_tml_kor_ben_nor_cic_spa_mly_ita_aeg_mao_cnt_por_ven_guj_amh_lat_scr_grk_svk_qcu_rom_krd_bul_akn_gam_mcd_hau_lit_tag_bos_moo_mol_lda_jav_tha_sod_knd_dgb_yor_aze_afr_prs_tur_tsn_vie_owc_swt_ses_swa	0.168371687957231	0.395900647023222	0.693085125077826
245	hau_ita_dyu_svk_sod_amr_tig_rom_azi_aze_akn_bat_xho_eng_nor_bsq_por_sid_lda_cnt_dut_bos_fbf_fre_ven_mol_fin_igb_ewe_est_ukr_amh_geo_hin_ger_bul_swe_wly_owc_arw_hun_swa_jav_spa_ind_jpn_knd_kor_pan_scr_yor_urd_mao_ben_chh_sun_mnd_mcd_tsn_lit_anl_slo_cze_glc_guj_qcu_krd_afr_grk_bam_aeg_prs_heb_rus_mly_ctl_swt_pol_dgb_tag_tha_gam_tml_tsw_zul_tur_alb_lat_uzb_cic_vie_mlt_moo_bem_ses	0.274498804776465	0.647105203677409	0.519157915955112
246	mlt_por_dyu_krd_gam_tig_anl_swe_tur_uzb_ewe_sun_akn_mol_ben_bsq_lit_sid_lda_cnt_ger_urd_fbf_lat_tsw_eng_est_dgb_swt_fin_grk_heb_geo_nor_pan_ita_cze_amh_sod_afr_hun_zul_jav_mcd_ind_jpn_knd_kor_svk_alb_swa_slo_mly_guj_aeg_bat_mnd_bul_tsn_rus_chh_ctl_scr_hin_bos_qcu_arw_prs_pol_ven_hau_spa_owc_rom_tag_dut_moo_fre_igb_mao_tha_amr_tml_ses_xho_azi_glc_ukr_aze_bam_vie_wly_cic_bem_yor	-0.343604884090496	-0.813534240477858	0.417989817889063
247	amr_svk_bam_spa_mlt_sid_aeg_guj_tur_azi_dgb_tag_tsn_por_ger_bsq_krd_hau_moo_cnt_lit_swe_akn_alb_bem_scr_fin_tsw_yor_est_lat_wly_geo_prs_mol_afr_rom_owc_anl_ita_hun_ses_ind_cze_bat_jpn_knd_kor_ben_arw_ewe_bos_jav_pol_gam_mly_mnd_mcd_lda_urd_sod_slo_ctl_glc_bul_qcu_eng_rus_dut_xho_amh_hin_tig_ukr_sun_pan_swt_nor_ven_mao_tha_chh_tml_zul_swa_aze_grk_fre_uzb_fbf_vie_heb_igb_cic_dyu	-1.01896957318033	-2.48716597916414	0.0146588587828435
248	owc_krd_ven_spa_aeg_heb_amh_nor_azi_tur_tsn_sun_dyu_lat_bos_bsq_glc_wly_ses_cnt_ita_eng_lda_grk_akn_rom_fin_bem_ewe_est_slo_hau_geo_ben_rus_alb_lit_chh_sid_ger_hun_zul_ind_fre_bat_jpn_knd_kor_svk_por_bam_urd_mao_ctl_mlt_mly_mnd_prs_dgb_bul_anl_cze_arw_scr_swe_qcu_pan_guj_mcd_igb_tig_dut_gam_afr_jav_ukr_moo_hin_swt_tag_tha_amr_tml_xho_yor_aze_mol_pol_uzb_cic_vie_sod_tsw_swa_fbf	-0.00135624833996122	-0.00319293980527297	0.997459246041201
249	aeg_guj_yor_bul_owc_hau_sod_bos_azi_tur_swt_sun_zul_slo_ita_bsq_arw_chh_tsn_cnt_por_ctl_dyu_ger_tsw_alb_fin_dgb_ewe_hun_swe_amr_geo_lat_pol_fre_afr_sid_gam_urd_est_ven_mao_mcd_bat_jpn_tml_kor_eng_grk_bam_rus_jav_rom_wly_mly_mnd_ben_igb_dut_heb_mol_lit_nor_pan_qcu_krd_spa_svk_xho_anl_glc_tig_prs_ind_ukr_fbf_cze_lda_tag_tha_amh_knd_akn_ses_uzb_hin_scr_aze_moo_vie_mlt_cic_swa_bem	0.192773695923345	0.454041549440142	0.650856782582247
250	wly_bos_akn_por_hau_aeg_chh_urd_tur_aze_xho_tag_fbf_fre_alb_bsq_mol_owc_ven_cnt_dut_hin_ewe_ita_ses_spa_est_dgb_lda_fin_krd_amh_geo_ger_mcd_guj_lit_gam_tig_scr_hun_igb_sun_grk_ind_jpn_knd_kor_afr_ctl_dyu_rus_mly_rom_mlt_jav_mnd_ben_swt_glc_amr_slo_pan_bul_eng_qcu_arw_pol_cze_moo_heb_svk_sid_lat_mao_ukr_tsw_swe_cic_bat_tha_anl_tml_yor_bem_uzb_prs_nor_azi_swa_vie_sod_bam_zul_tsn	0.152452365259329	0.359312207960505	0.720176085492347
251	sid_arw_yor_bos_chh_gam_hau_por_uzb_tur_swa_mao_dgb_swe_cze_bsq_urd_mlt_fbf_mnd_ger_lat_bam_dut_akn_svk_est_zul_igb_fin_nor_owc_geo_spa_ita_pol_scr_sod_heb_ukr_hun_swt_ind_prs_bat_jpn_knd_kor_grk_hin_dyu_ben_jav_mcd_tig_sun_cnt_bul_ses_fre_anl_ctl_eng_krd_lit_qcu_rus_alb_pan_tsw_aeg_guj_amr_slo_mly_mol_lda_glc_ewe_tag_tha_wly_tml_bem_cic_azi_rom_afr_aze_ven_vie_amh_tsn_xho_moo	0.162394275406757	0.382485870193329	0.702973731252908
252	amr_slo_moo_swe_aeg_heb_sid_mol_tur_aze_bem_tag_yor_urd_alb_bsq_lit_chh_swa_mnd_eng_prs_zul_ita_tsw_guj_hun_swt_dyu_est_scr_sod_geo_grk_afr_por_hin_tig_amh_glc_fin_tsn_bat_bul_jav_jpn_tml_kor_ctl_fre_xho_krd_ind_nor_gam_sun_cnt_bos_fbf_pol_owc_svk_pan_arw_ben_qcu_spa_rom_mcd_ven_anl_ukr_wly_rus_mao_ger_dgb_lat_akn_mly_tha_hau_knd_ses_lda_uzb_dut_cze_azi_ewe_vie_mlt_bam_igb_cic	-0.15739647550597	-0.371310544704149	0.711250802829653
253	sid_fre_zul_mcd_chh_hau_amh_nor_uzb_azi_swt_tag_tsw_pan_guj_bsq_afr_amr_akn_cnt_spa_arw_tsn_ctl_fbf_hin_est_ses_dgb_hun_lit_heb_geo_rom_eng_alb_pol_tig_gam_ita_fin_igb_ind_bos_mly_jpn_knd_kor_scr_mol_bam_dut_mao_ukr_wly_bat_mnd_prs_cic_bul_owc_rus_svk_swe_por_qcu_krd_cze_ben_ewe_aeg_ger_anl_urd_jav_glc_moo_slo_ven_sun_tha_sod_tml_dyu_bem_aze_lat_grk_tur_yor_vie_mlt_lda_xho_swa	0.0320860274400401	0.0755841714555223	0.939912285394261
254	owc_ita_swt_hin_aeg_wly_mlt_mcd_azi_aze_zul_mly_cic_glc_ukr_bsq_eng_amr_fbf_mnd_alb_fre_swa_slo_xho_dut_hun_lda_bem_fin_urd_hau_geo_bul_nor_rom_afr_gam_chh_spa_est_moo_bat_prs_sun_jpn_knd_kor_ben_arw_akn_bos_tag_rus_tig_ind_cnt_cze_dgb_ctl_heb_lat_mol_por_grk_qcu_ger_pol_swe_ses_amh_krd_anl_lit_jav_pan_bam_scr_ven_mao_tha_sod_tml_dyu_yor_tur_guj_svk_uzb_igb_vie_sid_tsn_ewe_tsw	0.341085310557558	0.803060087446661	0.423987657061214
255	amh_grk_igb_lat_hau_heb_mlt_pol_aze_azi_ven_mly_tsw_afr_nor_bsq_rus_wly_swa_cnt_bos_ita_dyu_ctl_bem_glc_fin_dgb_cic_hun_spa_gam_geo_urd_bul_guj_hin_amr_anl_lit_est_ewe_bat_ben_sun_jpn_tml_kor_swe_slo_zul_por_ind_krd_owc_tag_mnd_cze_moo_arw_aeg_svk_fre_pan_prs_qcu_rom_mcd_scr_yor_sid_eng_sod_mol_mao_ukr_xho_dut_bam_jav_tha_chh_knd_tsn_fbf_tur_alb_ger_uzb_swt_vie_tig_akn_ses_lda	0.361398804532045	0.851719478038424	0.396557707154512
256	amh_rus_ses_spa_wly_amr_tig_scr_aze_uzb_ven_bat_igb_urd_por_bsq_cze_heb_moo_cnt_slo_grk_bam_guj_xho_ukr_hun_tsw_dgb_est_ctl_sod_geo_afr_eng_krd_ben_sid_aeg_hin_fin_lda_ind_ger_tag_jpn_knd_kor_svk_alb_swa_pol_mao_ita_chh_sun_mnd_lat_zul_lit_gam_pan_swe_arw_prs_qcu_dut_glc_bul_ewe_hau_rom_owc_mcd_mly_bos_swt_fre_tsn_jav_tha_mlt_tml_dyu_bem_azi_nor_mol_tur_akn_vie_anl_yor_cic_fbf	-0.765670099643016	-1.83855482978724	0.0691723620612787
257	aeg_slo_tsw_grk_sid_amh_heb_urd_uzb_aze_ven_sun_swa_nor_arw_bsq_ita_chh_moo_cnt_afr_svk_bam_scr_dyu_mcd_est_igb_ses_hun_krd_owc_geo_bul_spa_pan_alb_mlt_anl_dut_fin_bem_bat_fre_ind_jpn_knd_kor_prs_ger_tsn_bos_mly_hin_tig_jav_mnd_ukr_akn_pol_amr_ctl_eng_rom_por_qcu_cze_ben_mol_ewe_wly_lit_gam_lat_mao_rus_xho_guj_yor_tag_tha_sod_tml_zul_fbf_azi_swe_glc_tur_lda_vie_hau_dgb_cic_swt	-0.837459011282354	-2.02094723494723	0.0461603629709278
258	chh_mol_fbf_ita_mlt_anl_amr_grk_uzb_azi_swa_sun_akn_glc_krd_bsq_rom_sid_ses_cnt_cze_nor_bem_por_tsw_pol_fin_igb_lda_hun_arw_hau_geo_swe_ukr_prs_lat_wly_sod_eng_est_dgb_tag_ben_mao_jpn_knd_kor_guj_ger_cic_fre_mly_pan_tig_jav_mnd_spa_ven_rus_heb_dut_hin_afr_bul_qcu_slo_alb_ctl_ewe_amh_urd_owc_scr_ind_bos_swt_svk_xho_bat_tha_aeg_tml_zul_bam_tur_lit_mcd_aze_moo_vie_gam_yor_dyu_tsn	-0.266146337305916	-0.628782327069558	0.53103293874715
259	chh_bul_igb_lat_sod_heb_tig_slo_aze_uzb_bem_ind_xho_fre_ita_bsq_eng_hau_zul_mnd_nor_ukr_ven_mol_ses_ben_fin_tsn_moo_est_lit_aeg_geo_afr_krd_ger_scr_gam_owc_svk_hun_dgb_tag_hin_mao_jpn_tml_kor_prs_arw_swa_rom_mly_swe_sid_jav_cnt_spa_fbf_cze_anl_guj_urd_dut_por_qcu_pan_pol_alb_ewe_wly_rus_amh_mcd_bat_grk_lda_glc_dyu_sun_tha_mlt_knd_swt_akn_tur_ctl_bos_azi_cic_vie_amr_bam_tsw_yor	-0.186860190308328	-0.441420354101125	0.659933317975322
260	anl_nor_dgb_por_sid_heb_amh_swe_aze_azi_bem_mly_igb_ita_bul_bsq_afr_amr_yor_mnd_rom_mol_swa_hin_akn_glc_hun_swt_ses_fin_ctl_chh_geo_scr_pol_dut_mcd_aeg_hau_rus_est_tsw_jav_cze_bat_jpn_knd_kor_alb_ukr_zul_slo_ind_ben_sod_sun_cnt_guj_tsn_lit_gam_ger_fre_prs_svk_qcu_spa_eng_krd_ven_wly_bos_owc_grk_tag_arw_ewe_pan_bam_mao_tha_mlt_tml_lda_xho_uzb_urd_lat_tur_cic_vie_tig_fbf_dyu_moo	-0.974169912208	-2.36964113224999	0.0198718342808473
261	sod_glc_swa_pol_amr_chh_mlt_scr_uzb_azi_yor_mly_zul_urd_spa_bsq_svk_wly_igb_mnd_bul_fre_ven_krd_tsw_guj_fin_ses_fbf_est_cze_sid_geo_pan_nor_grk_ctl_aeg_tig_hin_hun_bem_bat_mol_tag_jpn_tml_kor_rom_lat_dgb_prs_mao_ita_heb_sun_cnt_swe_lda_rus_owc_ben_bos_por_lit_qcu_arw_ger_eng_akn_amh_afr_hau_alb_ind_dut_ewe_mcd_cic_jav_tha_anl_knd_tsn_xho_aze_ukr_slo_tur_bam_vie_gam_swt_moo_dyu	0.496397901950224	1.17099336915611	0.24459308292095
262	gam_bul_ewe_ukr_aeg_wly_sod_rom_aze_azi_moo_ind_tsw_afr_rus_bsq_hin_sid_dgb_cnt_prs_glc_ven_cze_bem_lit_hun_xho_akn_fin_arw_mlt_geo_ctl_krd_swe_scr_tig_chh_spa_est_swt_jav_urd_tag_jpn_knd_kor_mol_ger_igb_bos_mly_alb_owc_mao_mnd_guj_swa_svk_hau_pan_ita_nor_lat_qcu_mcd_slo_eng_lda_amr_fre_amh_por_sun_pol_ses_dut_bam_bat_tha_heb_tml_cic_dyu_tur_ben_grk_uzb_zul_vie_anl_fbf_yor_tsn	0.103298710080013	0.243821837367268	0.807905866763488
263	gam_glc_cic_pol_heb_sod_mlt_rus_azi_tur_lda_tag_tsn_hin_bos_bsq_scr_wly_bam_cnt_ctl_swe_xho_arw_swt_bul_est_zul_ven_hun_slo_amh_geo_grk_svk_pan_urd_tig_amr_nor_fin_swa_sun_ukr_mly_jpn_tml_kor_krd_eng_tsw_rom_ind_por_hau_bat_mnd_prs_igb_ger_sid_cze_fre_lit_afr_qcu_mol_ita_ben_akn_owc_spa_chh_guj_jav_dut_ses_alb_fbf_mao_tha_aeg_knd_moo_dgb_uzb_mcd_lat_aze_bem_vie_anl_yor_ewe_dyu	-0.901154417988691	-2.18403257202878	0.0314750830470709
264	heb_ger_swt_ita_gam_mlt_chh_scr_tur_azi_ses_ind_moo_alb_afr_bsq_cze_wly_zul_mnd_swe_arw_igb_urd_ewe_pan_fin_swa_lda_est_bul_tig_geo_ctl_rom_slo_nor_sid_amh_bos_hun_dyu_jav_fre_mao_jpn_tml_kor_spa_svk_fbf_guj_bat_grk_amr_tag_cnt_hin_yor_por_owc_mcd_eng_lit_krd_qcu_ben_prs_lat_tsw_aeg_pol_anl_glc_mly_rus_cic_mol_xho_sun_tha_hau_knd_tsn_ven_aze_ukr_dut_uzb_bam_vie_sod_dgb_bem_akn	0.259155071138997	0.610300869310207	0.543151030146372
265	hau_pan_ses_arw_amr_mlt_chh_ben_azi_uzb_yor_mly_fbf_rom_por_bsq_cze_heb_cic_cnt_svk_rus_akn_swe_ven_lit_hun_igb_tsn_fin_mcd_sid_geo_hin_dut_prs_pol_wly_amh_ukr_est_zul_ind_lat_jav_jpn_knd_kor_glc_grk_swt_alb_mao_guj_aeg_sun_mnd_spa_tsw_slo_owc_scr_ctl_bul_afr_qcu_ita_urd_ger_dgb_gam_eng_sod_nor_bat_bos_moo_mol_swa_tag_tha_tig_tml_ewe_xho_aze_fre_krd_tur_dyu_vie_anl_lda_bam_bem	-0.416797540772203	-0.988519172737626	0.325463372479091
266	wly_hin_zul_por_amh_owc_aeg_eng_azi_aze_ewe_ind_fbf_spa_mcd_bsq_cze_hau_bam_cnt_grk_swe_moo_rus_akn_arw_hun_dyu_lda_fin_scr_chh_geo_afr_ctl_guj_glc_heb_mlt_ita_est_swt_tag_lit_mao_jpn_knd_kor_pan_ben_ses_rom_sun_alb_sod_bat_mnd_lat_tsn_svk_anl_ukr_dut_ger_urd_qcu_prs_nor_fre_xho_gam_bul_amr_mol_mly_pol_igb_slo_ven_jav_tha_sid_tml_yor_swa_uzb_krd_bos_tur_dgb_vie_tig_tsw_cic_bem	-0.358667151195118	-0.849644117661168	0.397704937268674
267	gam_arw_dyu_urd_wly_aeg_anl_dut_aze_uzb_tsn_ind_ewe_rus_ger_bsq_prs_heb_bem_mnd_hin_lat_bam_mcd_yor_rom_fin_ses_swa_est_glc_tig_geo_scr_nor_spa_ukr_mlt_owc_eng_hun_ven_bat_ben_jav_jpn_tml_kor_bos_bul_cic_alb_sun_ita_amr_tag_cnt_cze_zul_swe_amh_lit_grk_afr_fre_qcu_guj_krd_pol_moo_sod_pan_sid_svk_mly_ctl_lda_por_xho_mao_tha_hau_knd_dgb_swt_azi_slo_mol_tur_tsw_vie_chh_fbf_igb_akn	-0.62047679686742	-1.48018344260571	0.142204086768645
268	sod_spa_igb_prs_gam_amr_heb_mcd_tur_azi_swa_jav_dyu_rom_afr_bsq_bos_amh_lda_cnt_pol_ukr_fbf_por_bem_scr_fin_tsn_moo_hun_ita_chh_geo_pan_krd_glc_grk_mlt_anl_swe_est_ewe_mao_svk_bat_jpn_tml_kor_bul_hin_bam_cze_sun_arw_aeg_tag_mnd_lit_zul_dut_wly_guj_ben_slo_urd_qcu_eng_fre_ctl_ven_sid_rus_owc_lat_ind_nor_cic_alb_dgb_mly_tha_hau_knd_swt_yor_aze_ger_mol_uzb_ses_vie_tig_tsw_xho_akn	-0.53861186510839	-1.28217603498109	0.202967861918677
269	mlt_slo_xho_hin_sod_tig_wly_lit_azi_aze_ses_mao_ewe_nor_ctl_bsq_swe_anl_dyu_cnt_mcd_afr_igb_fre_cic_por_hun_yor_zul_est_svk_sid_geo_spa_arw_grk_prs_heb_aeg_scr_fin_akn_mly_glc_jav_jpn_knd_kor_krd_lat_bem_alb_tag_ukr_chh_ind_mnd_pan_lda_bul_owc_bos_ger_rom_guj_qcu_rus_ita_dut_fbf_amr_urd_hau_mol_bat_ben_tsw_eng_swt_sun_tha_amh_tml_swa_moo_uzb_cze_pol_tur_tsn_vie_gam_ven_dgb_bam	-0.374924539598518	-0.888577571596197	0.37652267604283
270	anl_alb_dyu_afr_chh_sid_gam_krd_tur_uzb_yor_mly_ewe_nor_ben_bsq_bul_wly_cic_mnd_pol_lat_fbf_slo_igb_hin_fin_swa_swt_hun_bos_hau_geo_svk_lit_guj_pan_amr_sod_rus_est_ven_sun_mcd_bat_jpn_tml_kor_ctl_swe_lda_glc_tag_ukr_owc_ind_cnt_dut_moo_prs_mlt_fre_arw_rom_grk_qcu_spa_por_scr_akn_amh_eng_aeg_ita_mao_mol_dgb_ger_bem_jav_tha_heb_knd_zul_xho_aze_urd_cze_azi_bam_vie_tig_tsw_ses_tsn	-0.268745814822038	-0.636308592632478	0.526138283648096
271	owc_spa_ewe_ita_wly_aeg_anl_mol_azi_aze_ses_mly_igb_bos_urd_bsq_grk_heb_xho_cnt_scr_prs_bem_dut_moo_hin_est_dgb_bam_hun_svk_hau_geo_lat_mcd_alb_guj_amr_tig_rus_fin_tsn_tag_nor_jav_jpn_knd_kor_ben_ukr_fbf_ctl_mao_pan_sod_bat_mnd_rom_lda_ger_sid_eng_glc_pol_arw_qcu_krd_swe_afr_tsw_gam_fre_mlt_por_ind_lit_swt_slo_swa_sun_tha_chh_tml_yor_cic_tur_cze_bul_uzb_dyu_vie_amh_akn_ven_zul	-0.449162795383951	-1.06779485846574	0.28837701184924
272	chh_lat_dyu_arw_amr_sid_sod_ben_tur_uzb_xho_bat_cic_guj_mcd_bsq_ita_wly_swt_cnt_alb_rom_yor_mol_ewe_spa_est_bem_zul_fin_ger_gam_geo_fre_pan_swe_eng_mlt_anl_urd_hun_ses_tag_afr_sun_jpn_tml_kor_glc_lit_fbf_svk_ind_hin_aeg_jav_mnd_por_lda_prs_hau_pol_slo_grk_nor_qcu_dut_ctl_krd_ven_tig_bos_heb_scr_mao_bul_dgb_cze_akn_mly_tha_amh_knd_igb_swa_azi_ukr_rus_aze_tsw_vie_owc_bam_moo_tsn	0.251924309038188	0.592535925257352	0.554929781290375
273	amr_bul_ewe_ben_sod_sid_heb_ger_uzb_tur_xho_tag_swa_cze_bos_bsq_spa_chh_tsn_mnd_pol_mol_igb_slo_yor_ita_hun_tsw_moo_fin_lit_wly_geo_hin_grk_rus_afr_aeg_anl_fre_est_lda_sun_alb_mly_jpn_tml_kor_arw_krd_swt_swe_jav_guj_owc_ind_cnt_por_bem_prs_amh_pan_dut_glc_ctl_qcu_svk_ukr_nor_akn_mlt_urd_tig_rom_mao_scr_bam_lat_dgb_bat_tha_hau_knd_cic_fbf_aze_mcd_eng_azi_ven_vie_gam_zul_dyu_ses	-0.499393129294231	-1.18939546064142	0.237311909578735
274	amh_ukr_swa_guj_amr_wly_mlt_rom_azi_uzb_tsw_bat_moo_glc_rus_bsq_spa_tig_lda_mnd_grk_prs_bem_fre_bam_cze_fin_ven_ses_hun_scr_hau_geo_ita_pol_bos_hin_sid_gam_ctl_est_dgb_jav_ben_sun_jpn_tml_kor_bul_lit_fbf_alb_tag_krd_chh_ind_cnt_lat_xho_mcd_anl_svk_mol_arw_por_qcu_dut_nor_swe_zul_aeg_afr_owc_urd_mao_eng_ewe_slo_tsn_mly_tha_sod_knd_igb_swt_tur_pan_ger_aze_akn_vie_heb_yor_dyu_cic	-0.282136420390036	-0.668538908888872	0.505445656206498
275	chh_urd_swt_krd_amr_sod_owc_afr_uzb_aze_ven_mly_bam_ctl_scr_bsq_arw_aeg_bem_mnd_eng_pol_moo_cze_ses_alb_est_tsn_dgb_fin_prs_amh_geo_ukr_ger_mol_bos_hau_gam_glc_hun_cic_bat_grk_jav_jpn_tml_kor_pan_hin_tsw_spa_ind_rom_mlt_mao_cnt_nor_fbf_mcd_wly_rus_slo_por_dut_qcu_svk_guj_lat_igb_sid_bul_heb_fre_sun_ita_zul_swe_ewe_tag_tha_tig_knd_xho_yor_azi_ben_lit_tur_lda_vie_anl_dyu_swa_akn	0.253130613085765	0.595757557420992	0.552784344804747
276	amh_alb_bem_grk_anl_owc_heb_lat_aze_uzb_cic_tag_yor_fre_guj_bsq_rus_chh_tsw_mnd_ben_bos_xho_spa_fbf_glc_fin_akn_tsn_hun_ger_wly_geo_dut_krd_eng_mcd_mlt_sod_pol_est_ses_mly_nor_bat_jpn_tml_kor_prs_ctl_swa_urd_mao_rom_hau_sun_cnt_ukr_bam_ita_sid_slo_cze_swe_bul_qcu_pan_arw_scr_lda_amr_por_aeg_svk_ind_afr_moo_hin_dgb_jav_tha_tig_knd_swt_ewe_azi_lit_mol_tur_zul_vie_gam_dyu_igb_ven	0.502072487027279	1.18242947726145	0.240049629338591
277	heb_pan_moo_urd_sod_amh_owc_mcd_uzb_tur_igb_bat_ewe_prs_svk_bsq_bos_anl_swa_mnd_glc_slo_zul_guj_fbf_scr_est_tsw_ven_fin_ger_sid_geo_nor_ben_lit_grk_mlt_aeg_por_hun_swt_sun_afr_ind_jpn_knd_kor_ukr_dut_bem_hin_mly_krd_hau_jav_cnt_fre_xho_bul_chh_alb_ita_arw_spa_qcu_lat_eng_mol_yor_tig_cze_wly_swe_mao_ctl_lda_rus_akn_tag_tha_amr_tml_cic_bam_aze_rom_pol_azi_dyu_vie_gam_tsn_ses_dgb	-0.657374667879616	-1.56697616564451	0.120516697823783
278	sid_alb_tsn_bul_heb_hau_owc_bos_azi_uzb_lda_tag_ses_ben_pan_bsq_urd_anl_moo_cnt_grk_rom_dgb_prs_fbf_mol_fin_bem_dyu_hun_ukr_amh_geo_afr_nor_pol_rus_amr_wly_cze_est_swt_sun_svk_jav_jpn_knd_kor_krd_hin_akn_ger_mly_lit_tig_bat_mnd_slo_bam_lat_aeg_swe_glc_arw_eng_qcu_fre_mcd_guj_xho_gam_ctl_sod_dut_ind_spa_zul_scr_ewe_mao_tha_mlt_tml_swa_yor_tur_por_ita_aze_tsw_vie_chh_cic_ven_igb	-0.0610866679988739	-0.143983208672284	0.885825272236054
279	anl_rus_bam_ctl_owc_tig_wly_arw_azi_aze_ven_bat_tsn_alb_ukr_bsq_hin_amr_dyu_cnt_prs_slo_ewe_pol_akn_cze_est_bem_dgb_hun_spa_aeg_geo_grk_bul_lit_guj_heb_hau_ben_fin_tsw_mao_bos_jav_jpn_knd_kor_pan_eng_yor_fre_mly_nor_chh_tag_mnd_mol_zul_dut_sod_afr_glc_swe_mcd_qcu_lat_rom_urd_swt_gam_svk_sid_krd_sun_por_cic_ita_xho_ind_tha_amh_tml_moo_ses_uzb_ger_scr_tur_fbf_vie_mlt_swa_lda_igb	-0.894278890625746	-2.16309880691208	0.0330976673780312
280	sod_ger_ven_eng_aeg_anl_heb_mol_uzb_azi_yor_tag_moo_afr_mcd_bsq_lat_mlt_swt_cnt_arw_svk_tsn_swe_akn_pol_fin_cic_fbf_est_alb_wly_geo_dut_hin_grk_rus_hau_chh_spa_hun_lda_jav_scr_mao_jpn_tml_kor_guj_rom_ewe_lit_mly_por_tig_sun_mnd_urd_dyu_ben_amh_fre_ita_krd_ctl_qcu_bos_nor_prs_bem_owc_glc_sid_ukr_ind_cze_zul_pan_xho_bat_tha_amr_knd_swa_dgb_tur_bul_slo_aze_igb_vie_gam_tsw_bam_ses	-0.209241024994695	-0.494173471222844	0.622348912054345
281	anl_slo_tsw_afr_amh_mlt_hau_bul_azi_uzb_lda_ind_tsn_lit_svk_bsq_mol_wly_igb_cnt_ctl_swe_yor_ukr_swt_glc_fin_bam_bem_hun_hin_amr_geo_pan_grk_pol_urd_tig_heb_spa_est_swa_tag_ita_sun_jpn_knd_kor_prs_scr_ven_guj_mao_alb_aeg_mly_mnd_ger_zul_rus_owc_mcd_arw_lat_cze_qcu_ben_rom_dut_ses_chh_bos_gam_fre_bat_nor_dgb_krd_moo_jav_tha_sid_tml_akn_fbf_aze_eng_por_tur_ewe_vie_sod_cic_dyu_xho	-0.0982360371352091	-0.231501273930025	0.817433989239154
282	wly_mcd_ewe_ita_aeg_owc_tig_spa_tur_aze_zul_jav_swa_swe_prs_bsq_bul_anl_tsw_mnd_pol_arw_fbf_eng_cic_svk_hun_ven_xho_fin_urd_gam_geo_lit_ben_lat_ger_amh_amr_glc_est_bam_sun_pan_tag_jpn_knd_kor_krd_bos_tsn_dut_mly_afr_hau_ind_cnt_rus_lda_slo_sod_hin_guj_por_cze_qcu_alb_rom_ukr_swt_mlt_mol_heb_grk_bat_nor_ses_ctl_dgb_mao_tha_sid_tml_moo_igb_azi_scr_fre_uzb_akn_vie_chh_dyu_bem_yor	0.0990216710339346	0.233065066095601	0.816223076669796
283	aeg_por_cic_rus_sid_hau_anl_hin_azi_aze_ven_mly_lda_bul_fre_bsq_ben_amr_dyu_mnd_lat_rom_ses_ukr_tsw_lit_fin_xho_dgb_hun_nor_mlt_geo_ctl_bos_ger_cze_tig_heb_urd_est_fbf_mao_glc_bat_jpn_tml_kor_swe_afr_bem_mol_tag_ita_wly_jav_cnt_spa_ewe_prs_sod_pan_krd_scr_slo_qcu_svk_arw_eng_swt_chh_alb_owc_guj_ind_grk_yor_dut_zul_sun_tha_amh_knd_akn_igb_tur_pol_mcd_uzb_swa_vie_gam_moo_bam_tsn	-0.464957496235192	-1.1037637399697	0.272543421798432
284	owc_eng_tsn_cze_anl_wly_tig_slo_uzb_aze_ewe_mly_fbf_rus_mcd_bsq_arw_mlt_dyu_mnd_afr_ger_lda_nor_zul_krd_est_yor_ses_fin_mol_chh_geo_svk_guj_pol_scr_aeg_amr_por_hun_ven_mao_rom_ind_jpn_tml_kor_lat_prs_dgb_ben_sun_bul_sid_jav_cnt_swe_bam_ctl_heb_lit_alb_hin_ita_qcu_spa_glc_urd_moo_gam_dut_hau_bos_bat_ukr_cic_grk_bem_tag_tha_amh_knd_swt_igb_azi_pan_fre_tur_tsw_vie_sod_swa_akn_xho	-0.384858574627726	-0.912629337545896	0.363797301358974
285	anl_fre_bam_slo_amh_heb_owc_ukr_azi_aze_zul_tag_yor_pol_guj_bsq_mcd_mlt_akn_cnt_alb_ita_xho_rus_swa_svk_hun_moo_bem_fin_cze_amr_geo_dut_krd_grk_glc_sod_wly_ger_est_cic_sun_pan_bat_jpn_tml_kor_prs_rom_dyu_nor_ind_bul_gam_mly_mnd_lit_lda_ctl_tig_spa_arw_bos_scr_qcu_mol_eng_lat_tsn_chh_afr_aeg_hin_jav_por_ewe_ben_fbf_mao_tha_hau_knd_tsw_swt_uzb_urd_swe_tur_ses_vie_sid_ven_dgb_igb	-0.444669515792269	-1.05566118607564	0.293857735396413
286	aeg_svk_dgb_glc_sid_amh_tig_ben_aze_uzb_swa_ind_fbf_guj_urd_bsq_prs_anl_lda_cnt_mol_alb_igb_hin_akn_pan_hun_tsw_bam_est_swe_chh_geo_krd_ger_eng_arw_gam_heb_por_fin_tsn_mly_ita_sun_jpn_knd_kor_dut_ukr_bem_spa_jav_scr_wly_mao_mnd_pol_xho_cze_owc_nor_bul_grk_bos_qcu_rus_lat_slo_cic_mlt_ctl_sod_mcd_tag_lit_ses_afr_yor_bat_tha_amr_tml_ewe_dyu_azi_rom_fre_tur_moo_vie_hau_zul_swt_ven	-0.493137587572771	-1.17018007193445	0.244918518856064
287	chh_nor_yor_por_owc_sid_sod_lat_azi_uzb_zul_tag_dgb_ctl_mcd_bsq_cze_anl_dyu_cnt_fre_spa_swa_eng_lda_rom_fin_igb_tsw_hun_prs_wly_geo_mol_ita_swe_grk_amh_aeg_pol_est_tsn_jav_hin_mao_jpn_knd_kor_svk_dut_ses_ger_ind_afr_tig_bat_mnd_lit_swt_alb_amr_scr_rus_guj_krd_qcu_pan_bul_arw_ewe_mlt_ben_heb_bos_sun_slo_ven_urd_bem_mly_tha_hau_tml_moo_cic_aze_glc_ukr_tur_bam_vie_gam_xho_akn_fbf	-0.387967407779037	-0.919173091674131	0.360382960984182
288	heb_ben_swt_urd_mlt_sod_wly_grk_azi_uzb_xho_sun_lda_guj_ger_bsq_prs_gam_dgb_cnt_bul_hin_bem_ctl_bam_lat_fin_zul_dyu_est_lit_chh_geo_rus_krd_alb_cze_sid_owc_por_hun_tsw_tag_afr_ind_jpn_knd_kor_dut_slo_moo_pol_bat_spa_hau_jav_mnd_fre_ses_ukr_anl_mol_nor_rom_swe_qcu_svk_ita_scr_tsn_tig_eng_amr_bos_mly_glc_swa_arw_igb_mao_tha_aeg_tml_cic_fbf_tur_mcd_pan_aze_yor_vie_amh_ven_ewe_akn	0.332129083144838	0.782936587777614	0.435653537110181
289	owc_ben_yor_pol_chh_tig_gam_prs_uzb_aze_bem_jav_ewe_arw_fre_bsq_pan_sod_swt_cnt_mcd_bul_zul_grk_xho_scr_hun_ven_ses_est_ukr_wly_geo_por_nor_svk_guj_heb_aeg_rus_fin_akn_ind_ctl_mly_jpn_knd_kor_rom_alb_tsw_ita_tag_ger_amh_mao_mnd_bos_lda_slo_sid_urd_mol_cze_spa_qcu_krd_dut_lit_fbf_mlt_lat_hau_glc_bat_eng_igb_afr_tsn_sun_tha_anl_tml_cic_dyu_tur_hin_swe_azi_moo_vie_amr_dgb_swa_bam	-0.643532105961662	-1.54087826170101	0.126742248721085
290	sod_pan_dyu_cze_amr_mlt_heb_nor_azi_aze_bem_tag_igb_svk_guj_bsq_mcd_anl_xho_cnt_rus_mol_akn_rom_fbf_glc_fin_tsw_swt_hun_ben_amh_geo_por_bos_slo_dut_chh_tig_arw_est_cic_ind_afr_sun_jpn_tml_kor_ukr_ger_tsn_fre_mly_eng_sid_bat_mnd_spa_ses_lit_gam_bul_pol_urd_prs_qcu_hin_swe_ita_zul_wly_lat_aeg_alb_jav_grk_lda_scr_dgb_mao_tha_owc_knd_moo_ven_tur_krd_ctl_uzb_ewe_vie_hau_swa_yor_bam	-0.370066938387662	-0.876808520866534	0.38284995610762
291	aeg_eng_tsw_por_anl_sid_sod_mcd_uzb_tur_ses_mly_cic_guj_slo_bsq_ctl_wly_dyu_mnd_krd_svk_akn_ger_yor_swe_est_xho_fbf_fin_ukr_heb_geo_bul_prs_bos_fre_owc_amr_pan_hun_igb_sun_rom_bat_jpn_tml_kor_afr_urd_tsn_rus_tag_dut_gam_ind_cnt_nor_bam_pol_tig_cze_ben_lat_ita_qcu_arw_scr_hin_ewe_amh_lit_hau_mol_mao_spa_swt_glc_dgb_jav_tha_chh_knd_zul_ven_aze_grk_alb_azi_bem_vie_mlt_swa_lda_moo	-0.560443903577609	-1.33772680611223	0.18424765099019
292	chh_bul_fbf_ctl_amr_heb_mlt_cze_uzb_aze_ewe_tag_xho_alb_dut_bsq_mol_tig_ven_mnd_ukr_bos_igb_ger_akn_guj_est_ses_swa_hun_por_gam_geo_prs_fre_afr_svk_aeg_wly_eng_fin_tsw_sun_pan_jav_jpn_knd_kor_pol_ben_yor_glc_mao_rom_owc_bat_cnt_rus_tsn_lit_sid_urd_lat_slo_nor_qcu_scr_swe_krd_swt_sod_spa_anl_ita_ind_mcd_bam_grk_zul_mly_tha_hau_tml_dyu_moo_azi_arw_hin_tur_cic_vie_amh_lda_bem_dgb	-0.602609381095726	-1.44031005931628	0.153137777147646
293	heb_pan_akn_guj_gam_sid_anl_eng_aze_uzb_yor_sun_dyu_pol_cze_bsq_glc_amr_cic_cnt_alb_bos_xho_rom_ewe_ger_est_moo_fbf_hun_slo_amh_geo_svk_spa_mol_urd_tig_owc_afr_fin_swa_bat_nor_jav_jpn_tml_kor_mcd_lat_bam_rus_ind_bul_mlt_tag_mnd_scr_ses_lit_chh_krd_ctl_arw_swe_qcu_ukr_ben_fre_swt_wly_dut_hau_por_mao_prs_zul_hin_lda_mly_tha_aeg_knd_tsw_igb_tur_grk_ita_azi_ven_vie_sod_bem_dgb_tsn	-0.974057327029606	-2.36342056092016	0.0201887855662868
294	tig_krd_swa_arw_hau_chh_gam_lat_tur_uzb_cic_ind_xho_fre_spa_bsq_alb_amh_lda_cnt_grk_nor_fbf_slo_yor_pol_fin_bem_bam_est_ger_owc_geo_ben_rom_ita_rus_wly_mlt_glc_hun_ses_sun_hin_mao_jpn_tml_kor_eng_bul_igb_guj_bat_svk_anl_tag_mnd_urd_tsn_pan_aeg_mcd_dut_swe_bos_qcu_por_lit_ukr_zul_amr_ctl_sid_cze_mly_prs_ven_mol_dyu_jav_tha_sod_knd_ewe_dgb_azi_afr_scr_aze_tsw_vie_heb_akn_swt_moo	0.658199674610827	1.56102175365322	0.121915247027548
295	heb_afr_lda_pol_owc_gam_tig_slo_azi_uzb_ses_bat_yor_fre_glc_bsq_nor_aeg_bam_cnt_arw_scr_zul_spa_swt_ctl_hun_ewe_tsw_fin_ukr_sid_geo_dut_cze_krd_ben_wly_chh_por_est_xho_ind_prs_sun_jpn_knd_kor_lat_mcd_akn_ger_tag_pan_mlt_mao_mnd_urd_cic_hin_sod_bul_bos_svk_mol_qcu_grk_alb_swe_swa_anl_guj_amr_rus_jav_lit_dgb_eng_fbf_mly_tha_amh_tml_bem_igb_tur_rom_ita_aze_ven_vie_hau_dyu_tsn_moo	0.29127723477235	0.686409066064574	0.494163041964316
296	chh_grk_ses_spa_aeg_gam_wly_ben_uzb_azi_swa_sun_xho_bos_ukr_bsq_eng_tig_fbf_mnd_por_mol_cic_swe_ewe_rus_fin_bem_yor_hun_pol_sid_geo_prs_ger_lit_cze_sod_anl_hin_est_igb_mly_urd_jav_jpn_knd_kor_bul_nor_dgb_pan_mao_ita_amr_bat_cnt_afr_tsw_glc_mlt_slo_svk_lat_scr_qcu_rom_krd_alb_dyu_amh_fre_hau_dut_ind_ctl_tsn_arw_akn_tag_tha_owc_tml_moo_bam_tur_guj_mcd_aze_lda_vie_heb_swt_ven_zul	-0.0408727024649565	-0.096238140732182	0.923538521013799
297	chh_dut_tsw_pol_heb_owc_mlt_alb_azi_tur_igb_sun_dgb_spa_rom_bsq_guj_amh_ven_mnd_ger_ctl_bem_ita_swt_slo_fin_ses_bam_est_lat_aeg_geo_eng_urd_mol_por_wly_hau_scr_hun_swa_mao_ukr_tag_jpn_tml_kor_grk_bul_moo_svk_ind_ben_sod_bat_cnt_prs_ewe_lit_anl_hin_fre_cze_mcd_qcu_afr_nor_pan_yor_sid_krd_tig_swe_mly_rus_dyu_glc_tsn_jav_tha_gam_knd_fbf_zul_aze_bos_arw_uzb_xho_vie_amr_cic_akn_lda	-0.121787708015088	-0.287398558489225	0.774446580840929
298	amr_afr_igb_slo_amh_aeg_mlt_por_uzb_aze_dyu_ind_akn_krd_swe_bsq_mol_sod_ven_mnd_alb_svk_ses_ita_tsn_arw_hun_zul_ewe_est_pan_gam_geo_lit_hin_bul_nor_chh_hau_ctl_fin_xho_sun_rus_bat_jpn_tml_kor_grk_ger_moo_scr_jav_bos_heb_tag_cnt_spa_bem_dut_anl_fre_glc_rom_prs_qcu_pol_cze_mcd_yor_owc_ben_wly_eng_mao_guj_cic_ukr_swt_mly_tha_sid_knd_lda_fbf_azi_urd_lat_tur_dgb_vie_tig_bam_swa_tsw	-0.211450418480579	-0.49870394258487	0.619165479900162
299	heb_rom_tsw_glc_chh_wly_owc_mol_uzb_tur_tsn_tag_swt_urd_nor_bsq_alb_tig_yor_mnd_mcd_bul_swa_pan_zul_svk_est_xho_bem_fin_rus_hau_geo_dut_ben_eng_slo_amh_sod_lat_hun_ven_ind_cze_bat_jpn_knd_kor_ukr_fre_ewe_afr_jav_ita_mlt_mly_cnt_guj_moo_pol_aeg_krd_por_swe_scr_qcu_lit_prs_arw_dgb_sid_spa_gam_hin_mao_ctl_ses_grk_bam_sun_tha_anl_tml_akn_igb_aze_ger_bos_azi_lda_vie_amr_fbf_dyu_cic	0.212496193649343	0.502076664689196	0.616800264806044
300	gam_dut_bam_ctl_wly_sid_chh_guj_azi_aze_moo_mao_yor_swe_eng_bsq_alb_sod_akn_cnt_spa_pol_swa_ben_dyu_por_hun_bem_tsn_est_cze_aeg_geo_svk_grk_ita_lit_mlt_owc_glc_fin_swt_tag_mol_ind_jpn_knd_kor_krd_prs_ven_ukr_sun_fre_amh_bat_mnd_nor_ewe_urd_tig_mcd_arw_lat_afr_qcu_rus_bos_slo_zul_anl_hin_hau_rom_jav_bul_igb_scr_ses_mly_tha_heb_tml_fbf_cic_uzb_pan_ger_tur_lda_vie_amr_xho_tsw_dgb	-0.381088556315366	-0.904417592655504	0.368110935146915
301	aeg_ita_ven_slo_heb_owc_sid_ger_tur_aze_xho_sun_igb_scr_lat_bsq_por_anl_swa_mnd_ukr_dut_moo_pol_ses_pan_hun_fbf_dyu_fin_mcd_chh_geo_nor_fre_bul_svk_amr_hau_rom_est_zul_tag_glc_jav_jpn_tml_kor_urd_swe_bam_ctl_mly_krd_sod_mao_cnt_grk_akn_lit_tig_guj_cze_bos_prs_qcu_hin_alb_mol_tsn_gam_arw_amh_eng_bat_spa_dgb_ben_bem_ind_tha_mlt_knd_cic_ewe_azi_rus_afr_uzb_lda_vie_wly_swt_tsw_yor	-0.218220430708673	-0.515344226911376	0.607535352701353
302	owc_alb_swa_hin_wly_amr_mlt_nor_aze_azi_akn_jav_bam_svk_por_bsq_arw_sod_ven_cnt_ita_lit_dyu_ger_ewe_ben_fin_ses_moo_est_swe_gam_geo_grk_fre_afr_lat_aeg_chh_prs_hun_tsw_bat_slo_ind_jpn_tml_kor_pol_ukr_lda_pan_sun_ctl_anl_tag_mnd_scr_igb_rus_tig_bos_mol_rom_cze_qcu_guj_dut_bul_swt_amh_krd_sid_glc_mao_eng_fbf_spa_cic_mly_tha_heb_knd_tsn_xho_tur_mcd_urd_uzb_zul_vie_hau_yor_dgb_bem	-0.800840137923309	-1.93354439652924	0.0562102902820027
303	anl_slo_tsw_ben_heb_sod_chh_glc_aze_azi_swt_mly_xho_nor_guj_bsq_ukr_aeg_dgb_mnd_prs_lit_ewe_fre_bam_alb_est_ven_moo_fin_hin_wly_geo_urd_ger_grk_bul_amh_hau_spa_hun_yor_tag_arw_mao_jpn_tml_kor_rus_svk_dyu_dut_sun_mol_amr_ind_cnt_afr_akn_ctl_tig_swe_eng_bos_pan_qcu_scr_ita_pol_igb_owc_por_mlt_mcd_jav_cze_cic_krd_bem_bat_tha_gam_knd_fbf_swa_tur_rom_lat_uzb_ses_vie_sid_lda_zul_tsn	0.357194281848114	0.839802542649155	0.403172847591217
304	wly_svk_lda_mol_gam_hau_tig_fre_uzb_aze_akn_mao_xho_por_pol_bsq_prs_heb_fbf_cnt_rus_urd_dyu_eng_swt_arw_est_yor_swa_hun_lit_amh_geo_swe_lat_scr_glc_amr_chh_ger_fin_ewe_sun_ukr_tag_jpn_tml_kor_ben_bos_cic_rom_mly_bul_owc_bat_mnd_cze_dgb_dut_sid_pan_hin_slo_alb_qcu_grk_krd_mcd_bam_mlt_ctl_anl_ita_ind_spa_bem_nor_tsw_jav_tha_aeg_knd_ses_ven_azi_guj_afr_tur_zul_vie_sod_moo_igb_tsn	-0.362940284845195	-0.860206815659201	0.391887186669343
305	amr_ita_fbf_dut_hau_sid_wly_rom_tur_uzb_ven_tag_xho_guj_ctl_bsq_svk_chh_bem_mnd_arw_ben_zul_krd_akn_cze_fin_ses_dgb_est_por_sod_geo_mcd_hin_fre_lit_anl_owc_ger_hun_moo_mly_mol_sun_jpn_knd_kor_bos_rus_tsw_nor_mao_bul_heb_jav_cnt_swe_dyu_glc_tig_urd_pan_slo_afr_qcu_prs_ukr_grk_cic_mlt_lat_gam_pol_ind_alb_swt_eng_tsn_bat_tha_aeg_tml_yor_swa_azi_scr_spa_aze_bam_vie_amh_igb_ewe_lda	-0.246686569617127	-0.583006854406596	0.561299745049248
306	anl_mcd_dyu_dut_mlt_hau_amr_ben_azi_tur_zul_jav_ses_nor_bul_bsq_cze_aeg_tsn_cnt_spa_afr_akn_lat_moo_svk_fin_swa_yor_est_scr_owc_geo_guj_por_pol_glc_wly_amh_lit_hun_igb_sun_mol_ind_jpn_tml_kor_slo_ctl_ven_grk_mly_prs_sod_mao_mnd_ukr_ewe_pan_sid_eng_swe_ita_alb_qcu_hin_ger_rom_bem_heb_arw_chh_bos_tag_rus_fbf_krd_tsw_bat_tha_tig_knd_lda_dgb_aze_fre_urd_uzb_xho_vie_gam_cic_bam_swt	0.111591906450992	0.262794262077855	0.793290453140226
307	amr_slo_moo_eng_mlt_tig_hau_por_aze_tur_ven_ind_bem_prs_lat_bsq_grk_wly_lda_mnd_afr_glc_xho_bos_dgb_ben_est_cic_igb_hun_ger_sid_geo_krd_alb_mcd_guj_gam_chh_dut_fin_swt_mao_ita_mly_jpn_tml_kor_fre_nor_yor_ctl_tag_scr_amh_bat_cnt_bul_ses_arw_heb_pol_spa_rom_cze_qcu_rus_urd_swe_fbf_owc_lit_anl_svk_sun_ukr_swa_hin_ewe_jav_tha_sod_knd_tsw_dyu_azi_pan_mol_uzb_zul_vie_aeg_akn_bam_tsn	0.203525555177734	0.479202108446663	0.632919747637388
308	heb_nor_akn_afr_gam_sod_hau_pan_azi_uzb_lda_tag_ewe_pol_spa_bsq_swe_owc_yor_cnt_mcd_eng_bem_ctl_swa_guj_hun_dyu_xho_fin_lit_amh_geo_fre_bul_por_grk_mlt_tig_lat_est_tsw_mao_slo_sun_jpn_tml_kor_cze_arw_fbf_ukr_ind_dut_sid_bat_mnd_scr_zul_rom_aeg_rus_ita_svk_alb_qcu_glc_mol_ben_ses_wly_prs_amr_bos_jav_hin_ven_krd_swt_mly_tha_anl_knd_igb_moo_aze_ger_urd_tur_dgb_vie_chh_cic_tsn_bam	-0.666594631434761	-1.5961499488389	0.1138479901408
309	sod_mol_ses_urd_aeg_owc_sid_por_uzb_azi_zul_bat_swa_cze_ben_bsq_krd_mlt_tsn_mnd_bul_ctl_yor_arw_bem_pan_fin_lda_akn_est_ukr_chh_geo_glc_prs_swe_dut_gam_heb_alb_hun_cic_mly_bos_ind_jpn_knd_kor_lit_spa_dyu_fre_jav_lat_amr_sun_cnt_hin_dgb_ita_tig_rom_pol_guj_mcd_qcu_rus_scr_ger_swt_amh_afr_anl_eng_mao_slo_igb_grk_fbf_tag_tha_hau_tml_moo_bam_aze_nor_svk_tur_ewe_vie_wly_ven_tsw_xho	0.322340004244175	0.758375122850105	0.450144068828421
310	anl_ger_yor_bos_owc_wly_tig_ukr_tur_aze_bam_mly_xho_rom_bul_bsq_swe_amr_akn_mnd_grk_prs_zul_dut_dyu_glc_hun_cic_ewe_fin_spa_heb_geo_lit_nor_ctl_pol_aeg_hau_pan_est_swa_tag_mol_bat_jpn_tml_kor_hin_slo_igb_rus_mao_eng_chh_ind_cnt_ben_dgb_cze_sid_lat_fre_afr_ita_qcu_guj_svk_mcd_tsw_sod_krd_gam_scr_jav_urd_ses_alb_moo_sun_tha_amh_knd_ven_fbf_uzb_por_arw_azi_tsn_vie_mlt_bem_lda_swt	-1.11128155190434	-2.73712699511144	0.00742567312835278
311	sod_pan_yor_ger_heb_owc_anl_lit_tur_uzb_zul_ind_ses_bul_glc_bsq_rus_chh_lda_cnt_prs_guj_swa_scr_bem_grk_est_akn_bam_fin_arw_tig_geo_spa_swe_ben_ita_mlt_aeg_slo_hun_xho_mao_por_mly_jpn_tml_kor_pol_urd_ven_ctl_sun_hin_amh_jav_mnd_afr_tsn_mcd_sid_fre_krd_alb_bos_qcu_nor_dut_mol_fbf_hau_eng_wly_rom_bat_svk_moo_ukr_cic_tag_tha_gam_knd_swt_dyu_azi_lat_cze_aze_ewe_vie_amr_dgb_igb_tsw	-0.28951307805672	-0.684839830478705	0.495148291554634
312	mlt_alb_akn_pol_sid_wly_aeg_eng_tur_uzb_swt_mly_ses_mol_bos_bsq_grk_gam_xho_mnd_ben_hin_lda_lat_dgb_mcd_fin_bem_bam_est_spa_owc_geo_svk_rom_pan_urd_amh_amr_dut_hun_ewe_bat_fre_sun_jpn_knd_kor_afr_ctl_swa_ger_ind_nor_anl_mao_cnt_bul_cic_guj_tig_ukr_ita_slo_cze_qcu_swe_rus_krd_fbf_sod_glc_chh_por_tag_arw_ven_prs_zul_jav_tha_heb_tml_dyu_moo_azi_scr_lit_aze_tsn_vie_hau_yor_tsw_igb	0.177846635986807	0.418679522791492	0.676415699056259
313	mlt_urd_fbf_ctl_hau_gam_wly_glc_azi_aze_lda_ind_cic_dut_slo_bsq_spa_anl_zul_mnd_alb_pol_swt_lat_tsn_mol_est_ses_swa_hun_afr_amr_geo_pan_eng_swe_grk_tig_aeg_krd_fin_tsw_mly_prs_tag_jpn_tml_kor_lit_guj_ewe_nor_sun_mcd_chh_jav_cnt_ita_akn_ukr_amh_svk_arw_rom_cze_qcu_rus_ger_por_ven_sid_fre_owc_ben_bat_hin_yor_bos_bam_mao_tha_heb_knd_moo_igb_uzb_scr_bul_tur_xho_vie_sod_bem_dgb_dyu	-0.690084061162713	-1.64884703941713	0.102553159001223
314	amh_krd_bam_rom_sid_mlt_heb_fre_uzb_tur_yor_ind_bem_glc_urd_bsq_mcd_tig_dyu_mnd_ger_scr_ven_rus_tsw_por_est_akn_fbf_fin_afr_sod_geo_pol_mol_nor_ben_gam_wly_grk_hun_ewe_jav_hin_mly_jpn_tml_kor_swe_prs_moo_ctl_sun_svk_chh_bat_cnt_lit_lda_bos_aeg_pan_eng_lat_cze_qcu_ukr_slo_alb_dgb_anl_arw_amr_spa_tag_guj_cic_ita_tsn_mao_tha_hau_knd_xho_ses_azi_dut_bul_aze_swa_vie_owc_swt_igb_zul	0.37052698182925	0.873344941753593	0.384724585229094
315	wly_rom_ven_ben_gam_chh_amh_slo_uzb_azi_dgb_mao_zul_pol_urd_bsq_ita_heb_tsw_cnt_swe_dut_swa_nor_yor_krd_est_swt_moo_hun_guj_sid_geo_pan_grk_eng_hin_mlt_hau_bul_fin_lda_mly_ukr_jav_jpn_knd_kor_glc_fre_igb_bos_bat_mol_sod_sun_mnd_ctl_ses_lit_aeg_rus_prs_spa_cze_qcu_ger_arw_afr_fbf_owc_lat_amr_por_tag_scr_bem_mcd_ewe_ind_tha_anl_tml_bam_cic_tur_svk_alb_aze_dyu_vie_tig_akn_xho_tsn	0.0695364432910061	0.163868595219961	0.87019019464589
316	sid_scr_zul_krd_owc_mlt_tig_cze_tur_azi_akn_mly_dyu_grk_eng_bsq_afr_anl_ewe_mnd_mcd_spa_yor_arw_swa_svk_est_ses_bem_fin_rom_chh_geo_glc_hin_urd_dut_aeg_wly_fre_hun_xho_bat_guj_tag_jpn_knd_kor_prs_swe_tsw_ctl_jav_bul_hau_mao_cnt_ita_swt_ukr_gam_mol_pol_ger_lit_qcu_pan_bos_slo_moo_amr_por_amh_nor_sun_rus_ven_ben_fbf_ind_tha_heb_tml_bam_tsn_aze_alb_lat_uzb_lda_vie_sod_cic_dgb_igb	-0.500410140406306	-1.19002827218899	0.237064321829737
317	sid_bos_akn_spa_aeg_mlt_sod_ita_azi_aze_moo_ind_zul_bul_nor_bsq_eng_chh_bem_cnt_dut_svk_cic_ger_swt_lat_fin_fbf_tsn_est_scr_owc_geo_arw_mol_prs_hin_wly_heb_rom_hun_ewe_mly_pol_mao_jpn_tml_kor_ben_alb_dgb_ukr_jav_lit_hau_bat_mnd_slo_yor_urd_amr_rus_fre_guj_mcd_qcu_pan_afr_krd_swa_anl_ctl_tig_glc_tag_swe_xho_cze_lda_sun_tha_gam_knd_bam_ven_tur_grk_por_uzb_igb_vie_amh_dyu_tsw_ses	0.912874261318188	2.18236438065332	0.0316017940174612
318	amr_slo_dyu_afr_aeg_anl_amh_alb_tur_uzb_ven_bat_ewe_ger_bos_bsq_ukr_sid_swt_cnt_swe_cze_xho_prs_tsw_nor_est_igb_dgb_hun_hin_hau_geo_svk_lit_ben_grk_tig_gam_glc_fin_akn_tag_guj_sun_jpn_knd_kor_lat_por_ses_dut_mao_pan_sod_jav_mnd_fre_moo_pol_mlt_bul_krd_arw_spa_qcu_urd_ita_mcd_yor_owc_eng_chh_rom_mly_ctl_fbf_rus_bem_ind_tha_heb_tml_cic_bam_aze_mol_scr_azi_zul_vie_wly_lda_swa_tsn	0.337828815796477	0.794984290808954	0.42864685287655
319	sod_swe_zul_guj_heb_anl_amr_ben_tur_azi_tsw_tag_dgb_arw_lat_bsq_lit_owc_ven_mnd_pan_slo_ewe_mcd_swt_alb_hun_bem_cic_est_fre_wly_geo_pol_ita_dut_bos_gam_sid_urd_fin_bam_bat_scr_jav_jpn_knd_kor_rus_spa_tsn_rom_sun_hin_aeg_ind_cnt_grk_moo_ctl_hau_cze_krd_ger_svk_qcu_eng_prs_afr_dyu_chh_mol_amh_por_mao_bul_igb_glc_xho_mly_tha_tig_tml_ses_fbf_uzb_nor_ukr_aze_yor_vie_mlt_akn_lda_swa	-0.335288863771965	-0.795584088007912	0.428299772899409
320	gam_urd_tsn_cze_mlt_wly_chh_guj_uzb_tur_ses_bat_lda_glc_mcd_bsq_dut_sod_ven_mnd_bos_afr_zul_bul_fbf_ukr_est_dyu_swt_fin_ita_anl_geo_arw_eng_alb_spa_owc_amh_ctl_hun_bam_ind_ger_mao_jpn_tml_kor_pan_por_cic_svk_mly_grk_amr_sun_cnt_rus_igb_fre_aeg_lit_rom_krd_mol_qcu_slo_lat_nor_ewe_heb_hin_sid_ben_jav_swe_dgb_prs_akn_tag_tha_tig_knd_swa_xho_aze_scr_pol_azi_yor_vie_hau_tsw_bem_moo	0.411469882641617	0.973841126863202	0.332661645548984
321	chh_fre_xho_lat_hau_sid_mlt_krd_uzb_tur_bem_tag_bam_guj_rom_bsq_grk_heb_moo_mnd_afr_pol_lda_eng_ses_bos_hun_swt_cic_fin_ben_aeg_geo_ger_pan_cze_mol_tig_wly_prs_est_zul_jav_hin_mly_jpn_knd_kor_alb_rus_dyu_nor_sun_scr_sod_ind_cnt_urd_akn_mcd_amh_bul_lit_spa_svk_qcu_ctl_swe_arw_tsn_gam_dut_amr_ukr_mao_slo_ewe_glc_yor_bat_tha_anl_tml_tsw_dgb_aze_ita_por_azi_fbf_vie_owc_igb_swa_ven	-0.587190348099118	-1.40277709891429	0.16401292549924
322	tig_lit_dgb_mol_gam_chh_hau_swe_uzb_aze_ewe_tag_moo_bul_guj_bsq_bos_owc_xho_mnd_rom_glc_yor_slo_cic_prs_hun_lda_bem_fin_dut_amr_geo_ger_grk_spa_ita_heb_amh_afr_est_tsw_sun_pol_ind_jpn_knd_kor_scr_svk_ven_cze_mao_rus_aeg_jav_cnt_ukr_ses_pan_mlt_alb_ben_nor_eng_qcu_urd_fre_lat_swt_wly_ctl_sid_hin_mly_arw_igb_krd_swa_bat_tha_anl_tml_akn_zul_azi_por_mcd_tur_fbf_vie_sod_bam_dyu_tsn	-0.520199770551228	-1.23965744942964	0.218221153178414
323	chh_grk_ewe_alb_hau_amh_aeg_mol_tur_uzb_tsw_jav_yor_arw_ita_bsq_bul_amr_moo_cnt_ben_rus_fbf_rom_swa_bos_fin_swt_zul_est_pan_anl_geo_glc_cze_svk_krd_wly_owc_ukr_hun_bam_mly_swe_tag_jpn_tml_kor_ctl_prs_akn_dut_sun_guj_tig_bat_mnd_mcd_bem_urd_sod_lat_ger_por_spa_qcu_fre_afr_lit_igb_sid_hin_gam_scr_ind_eng_lda_pol_xho_mao_tha_mlt_knd_cic_ses_azi_slo_nor_aze_ven_vie_heb_dyu_tsn_dgb	-0.505545479882922	-1.20223660793478	0.232324074810452
324	mlt_swe_zul_ctl_amr_anl_amh_por_azi_uzb_lda_bat_tsw_dut_scr_bsq_urd_tig_bam_mnd_grk_ukr_xho_ita_cic_slo_fin_igb_swa_est_rus_chh_geo_eng_nor_svk_prs_gam_wly_spa_hun_dyu_mao_cze_tag_jpn_knd_kor_rom_fre_ven_arw_sun_ger_hau_mly_cnt_pol_akn_guj_sid_mol_alb_bul_lat_qcu_glc_krd_bos_moo_owc_hin_heb_afr_ind_ben_fbf_lit_yor_jav_tha_aeg_tml_ses_dgb_aze_pan_mcd_tur_tsn_vie_sod_bem_ewe_swt	-0.435581120395408	-1.03452534967971	0.303573275795842
325	owc_nor_dgb_alb_aeg_amr_heb_cze_azi_tur_ven_ind_swt_guj_bul_bsq_fre_anl_yor_mnd_svk_swe_igb_ben_bem_afr_hun_swa_tsn_fin_dut_tig_geo_spa_lat_grk_ger_chh_sid_prs_est_fbf_bat_scr_mly_jpn_knd_kor_rom_slo_xho_lit_tag_pan_amh_mao_cnt_urd_akn_ita_mlt_rus_krd_ukr_ctl_qcu_bos_mol_por_cic_hau_eng_sod_glc_jav_mcd_dyu_pol_ses_sun_tha_wly_tml_tsw_bam_uzb_hin_arw_aze_moo_vie_gam_zul_lda_ewe	-0.168182083976009	-0.397068716776985	0.692226570530308
326	aeg_lat_ewe_lit_heb_chh_amh_afr_uzb_azi_swt_bat_ven_svk_cze_bsq_mcd_sod_xho_cnt_grk_scr_yor_hin_dyu_ctl_est_fbf_cic_hun_urd_tig_geo_slo_alb_mol_ita_mlt_gam_krd_fin_igb_jav_pol_mly_jpn_tml_kor_swe_nor_swa_pan_mao_eng_amr_sun_mnd_por_ses_bos_owc_arw_rom_fre_ger_qcu_spa_ukr_prs_dgb_anl_rus_wly_glc_ind_dut_bam_guj_moo_tag_tha_sid_knd_akn_tsw_aze_ben_bul_tur_zul_vie_hau_bem_tsn_lda	-0.251327382783998	-0.594546385542401	0.55359043602425
327	sod_glc_ven_svk_anl_amh_hau_arw_azi_uzb_yor_jav_tsn_ger_prs_bsq_ben_chh_bam_cnt_ukr_nor_ses_spa_cic_eng_est_fbf_zul_hun_dut_mlt_geo_lit_bos_pan_ctl_aeg_gam_mol_fin_moo_tag_guj_sun_jpn_knd_kor_alb_swe_akn_afr_mly_fre_tig_bat_mnd_lat_bem_krd_sid_ita_mcd_slo_pol_qcu_rom_scr_bul_igb_heb_urd_wly_hin_mao_por_ewe_cze_swa_ind_tha_amr_tml_tsw_dyu_aze_rus_grk_tur_swt_vie_owc_dgb_lda_xho	-0.230760998031559	-0.545321514685929	0.586837920477421
328	chh_scr_igb_bul_owc_amr_sod_guj_aze_azi_yor_mao_xho_fre_cze_bsq_urd_hau_cic_mnd_ctl_eng_dgb_rom_ven_grk_est_akn_swa_fin_ukr_gam_geo_afr_prs_ger_krd_wly_amh_rus_hun_lda_bat_alb_tag_jpn_knd_kor_pan_mol_fbf_ita_jav_ben_sid_mly_cnt_hin_moo_glc_heb_dut_arw_por_spa_qcu_swe_pol_nor_dyu_tig_mcd_aeg_bos_sun_svk_zul_lat_bam_ind_tha_anl_tml_tsn_ewe_uzb_lit_slo_tur_ses_vie_mlt_bem_swt_tsw	0.225868458066663	0.531906032768542	0.596059448278049
329	owc_afr_bam_slo_aeg_amr_gam_rom_tur_azi_lda_jav_akn_fre_glc_bsq_ger_wly_igb_cnt_guj_mcd_cic_mol_swa_nor_hun_moo_dgb_est_krd_anl_geo_ita_pol_bos_ukr_heb_mlt_hin_fin_tsn_bat_pan_sun_jpn_tml_kor_lit_por_tsw_bul_tag_svk_sid_ind_mnd_scr_swt_urd_chh_arw_rus_spa_alb_qcu_cze_lat_swe_ven_amh_grk_sod_prs_mao_dut_yor_ben_ses_mly_tha_tig_knd_dyu_xho_uzb_ctl_eng_aze_fbf_vie_hau_zul_ewe_bem	-0.79443891064204	-1.9177475110837	0.0582115241625607
330	amh_mol_swt_svk_hau_gam_chh_bos_tur_uzb_tsw_jav_igb_spa_scr_bsq_slo_aeg_dyu_cnt_mcd_pol_xho_hin_zul_bul_est_ewe_moo_fin_ukr_sid_geo_swe_rom_dut_lit_tig_heb_fre_hun_fbf_ind_ger_mly_jpn_knd_kor_eng_nor_yor_pan_sun_prs_mlt_tag_mnd_krd_akn_ctl_sod_por_afr_ita_grk_qcu_rus_lat_alb_ven_amr_arw_owc_ben_bat_cze_swa_guj_bam_mao_tha_wly_tml_ses_bem_azi_glc_urd_aze_dgb_vie_anl_tsn_lda_cic	-0.425480394810731	-1.00951150063023	0.315348736174557
331	sod_ita_bam_pol_amh_chh_amr_swe_azi_aze_dyu_mao_moo_alb_pan_bsq_lat_anl_zul_mnd_mcd_spa_fbf_mol_yor_eng_fin_akn_ses_est_ctl_gam_geo_fre_hin_bos_slo_wly_mlt_arw_hun_lda_mly_svk_jav_jpn_tml_kor_dut_ben_swt_guj_ind_afr_sid_sun_cnt_prs_ewe_nor_aeg_por_krd_rom_ukr_qcu_cze_rus_lit_igb_owc_bul_heb_glc_bat_grk_ven_ger_bem_tag_tha_hau_knd_xho_dgb_uzb_urd_scr_tur_tsn_vie_tig_tsw_cic_swa	-0.60563105735125	-1.4509772024398	0.150150962049149
332	sid_lat_bam_grk_anl_tig_amh_prs_aze_uzb_swa_mao_dyu_spa_mcd_bsq_rus_wly_akn_cnt_swe_lit_ewe_ukr_lda_alb_hun_ses_dgb_est_rom_mlt_geo_cze_krd_mol_dut_owc_chh_por_fin_bem_ind_slo_tag_jpn_knd_kor_ger_afr_ven_ita_bat_nor_aeg_mly_mnd_fre_yor_ben_gam_pol_bul_guj_hin_qcu_bos_pan_eng_tsn_heb_ctl_sod_scr_sun_glc_cic_svk_fbf_jav_tha_amr_tml_tsw_igb_tur_arw_urd_azi_moo_vie_hau_xho_swt_zul	0.483128569730247	1.13897431903841	0.257639197116061
333	sid_rus_bam_cze_tig_owc_chh_mol_aze_uzb_yor_bat_swt_pan_guj_bsq_krd_amh_dyu_mnd_pol_ukr_lda_fre_moo_glc_est_ven_cic_hun_urd_sod_geo_arw_mcd_slo_alb_wly_amr_ctl_fin_fbf_tag_ben_sun_jpn_knd_kor_por_ger_igb_bul_mly_lit_anl_ind_cnt_spa_dgb_eng_hau_hin_afr_svk_nor_qcu_dut_bos_scr_akn_mlt_lat_aeg_prs_jav_ita_bem_grk_tsn_mao_tha_heb_tml_ses_ewe_azi_swe_rom_tur_tsw_vie_gam_xho_zul_swa	0.465325319691302	1.09730680301757	0.275340364368274
334	mlt_ukr_cic_rus_heb_sod_amh_prs_azi_tur_fbf_bat_akn_grk_ctl_bsq_swe_amr_yor_cnt_cze_pan_zul_mol_igb_rom_fin_swa_swt_hun_spa_wly_geo_pol_nor_afr_scr_anl_hau_glc_est_bam_jav_eng_sun_jpn_knd_kor_mcd_slo_dyu_bul_tag_hin_gam_mly_mnd_alb_bem_dut_aeg_lit_bos_guj_ger_qcu_lat_krd_ben_lda_chh_fre_sid_urd_mao_por_dgb_arw_ewe_ind_tha_tig_tml_tsn_xho_uzb_ita_svk_aze_ven_vie_owc_ses_tsw_moo	0.241646725922049	0.569749749295301	0.570221176531067
335	tig_dut_moo_hin_owc_sod_sid_mol_aze_tur_swa_ind_bem_cze_guj_bsq_lat_amh_ewe_mnd_fre_ben_xho_nor_dgb_spa_fin_ses_swt_hun_rom_chh_geo_lit_pan_prs_ctl_gam_mlt_eng_est_tsn_mly_pol_jav_jpn_tml_kor_por_grk_zul_rus_tag_slo_anl_sun_cnt_afr_fbf_swe_aeg_svk_ukr_mcd_urd_qcu_bul_bos_ita_yor_heb_arw_wly_ger_bat_krd_cic_glc_dyu_mao_tha_amr_knd_igb_akn_azi_alb_scr_uzb_tsw_vie_hau_bam_ven_lda	0.0124922117858005	0.0294122830375313	0.9765988028159
336	wly_mol_zul_scr_owc_heb_amh_slo_azi_tur_yor_mly_xho_pan_swe_bsq_krd_gam_moo_cnt_eng_cze_tsn_glc_bam_prs_hun_bem_tsw_est_ben_anl_geo_mcd_afr_rom_rus_tig_aeg_ukr_fin_ewe_bat_arw_jav_jpn_tml_kor_bos_hin_dgb_alb_sun_fre_sod_tag_mnd_ita_fbf_pol_mlt_svk_lat_urd_lit_qcu_dut_guj_bul_swt_chh_grk_amr_nor_ind_ger_akn_spa_dyu_mao_tha_sid_knd_swa_ses_aze_por_ctl_uzb_lda_vie_hau_cic_igb_ven	-0.652395515966573	-1.56228956396554	0.121616393288322
337	owc_bul_dgb_svk_heb_sod_chh_mol_uzb_aze_tsw_ind_lda_fre_eng_bsq_krd_aeg_dyu_cnt_alb_prs_ven_ben_fbf_afr_fin_yor_xho_est_hin_wly_geo_pan_scr_guj_slo_sid_mlt_ctl_hun_ses_bat_dut_mly_jpn_knd_kor_lat_cze_cic_mcd_mao_por_amr_tag_mnd_urd_igb_glc_tig_rus_ger_spa_bos_qcu_rom_grk_lit_swt_gam_ukr_anl_swe_sun_pol_akn_arw_zul_jav_tha_hau_tml_swa_bem_azi_nor_ita_tur_moo_vie_amh_tsn_ewe_bam	0.282411621646353	0.663973019015142	0.508350362033284
338	gam_arw_tsn_bos_aeg_sid_amr_dut_tur_uzb_swa_mly_swt_glc_scr_bsq_rus_owc_moo_mnd_nor_fre_dyu_mcd_tsw_krd_hun_ses_dgb_fin_eng_heb_geo_guj_grk_pan_ger_amh_chh_swe_est_akn_jav_ctl_mao_jpn_tml_kor_por_hin_fbf_urd_ind_bul_wly_sun_cnt_afr_igb_cze_anl_rom_pol_lat_lit_qcu_ben_svk_slo_cic_hau_alb_tig_mol_tag_prs_yor_spa_xho_bat_tha_sod_knd_ewe_ven_azi_ukr_ita_aze_zul_vie_mlt_bem_lda_bam	0.178562162716465	0.420662209215217	0.674972231053164
339	tig_mcd_bam_pan_sid_amh_wly_krd_tur_uzb_ewe_tag_igb_prs_ger_bsq_mol_aeg_moo_mnd_grk_alb_cic_nor_dgb_por_fin_fbf_ven_hun_scr_anl_geo_dut_eng_glc_rus_owc_heb_swe_est_dyu_bat_svk_ind_jpn_tml_kor_ctl_hin_ses_ben_sun_lit_mlt_mao_cnt_lat_xho_rom_amr_spa_afr_slo_urd_qcu_bul_ita_bos_swt_gam_guj_hau_cze_mly_arw_bem_ukr_akn_jav_tha_sod_knd_tsw_tsn_aze_fre_pol_azi_lda_vie_chh_yor_swa_zul	-0.203783994670639	-0.480911342410151	0.631708993328938
340	owc_prs_akn_ita_hau_mlt_gam_ctl_uzb_tur_ses_sun_moo_fre_eng_bsq_rom_heb_ven_cnt_lit_lat_lda_dut_swa_arw_fin_tsn_ewe_est_afr_sod_geo_mcd_bos_swe_ger_amh_amr_hin_hun_zul_bat_pol_mao_jpn_knd_kor_ben_cze_bam_slo_mly_grk_chh_jav_mnd_guj_dgb_ukr_anl_urd_krd_por_alb_qcu_nor_svk_scr_igb_wly_bul_aeg_rus_tag_glc_yor_pan_bem_ind_tha_tig_tml_xho_tsw_azi_spa_mol_aze_cic_vie_sid_swt_fbf_dyu	0.906550401595295	2.17402452711797	0.0322419533635834
341	hau_ctl_lda_lat_wly_sod_gam_grk_tur_uzb_igb_tag_akn_nor_hin_bsq_ukr_anl_dgb_mnd_eng_slo_zul_spa_tsw_rus_hun_swt_moo_est_rom_heb_geo_bul_fre_ita_svk_mlt_sid_prs_fin_ses_bat_arw_mao_jpn_tml_kor_pol_cze_yor_glc_jav_pan_tig_mly_cnt_scr_dyu_krd_amh_swe_por_ger_urd_qcu_bos_mcd_guj_fbf_chh_alb_amr_afr_sun_mol_bam_lit_ven_ind_tha_aeg_knd_xho_bem_aze_ben_dut_azi_ewe_vie_owc_cic_swa_tsn	-0.274044368194449	-0.647445622476816	0.51893861666446
342	mlt_bul_swa_eng_hau_owc_gam_ctl_uzb_tur_cic_tag_lda_krd_ukr_bsq_dut_amh_moo_mnd_swe_lit_akn_pan_tsn_guj_fin_zul_ven_est_spa_chh_geo_por_ger_prs_svk_heb_amr_arw_hun_yor_mly_cze_sun_jpn_knd_kor_scr_urd_swt_ben_mao_alb_sid_jav_cnt_mcd_ewe_rus_anl_nor_hin_bos_grk_qcu_rom_glc_fre_bam_aeg_afr_tig_mol_bat_ita_xho_slo_tsw_ind_tha_sod_tml_fbf_ses_azi_pol_lat_aze_igb_vie_wly_bem_dyu_dgb	0.257429978943233	0.606932884478074	0.545374364239259
343	hau_dut_ewe_eng_tig_sid_mlt_ger_aze_uzb_bam_sun_xho_hin_swe_bsq_scr_anl_ven_mnd_lat_slo_dyu_mcd_tsw_glc_est_cic_igb_fin_nor_owc_geo_urd_guj_mol_cze_heb_gam_pan_hun_swa_jav_krd_mao_jpn_knd_kor_afr_grk_fbf_lit_ind_svk_wly_tag_cnt_spa_yor_prs_chh_alb_rom_ctl_bul_qcu_ben_bos_arw_zul_sod_por_amh_ita_mly_fre_dgb_ukr_ses_bat_tha_amr_tml_bem_moo_azi_rus_pol_tur_lda_vie_aeg_akn_tsn_swt	-0.345250319397211	-0.817631219095476	0.415657639483572
344	amh_eng_bam_afr_chh_wly_sod_cze_uzb_azi_dyu_mly_bem_ita_guj_bsq_ben_tig_swa_cnt_lat_urd_igb_alb_ven_grk_fin_ewe_moo_hun_spa_sid_geo_rom_prs_por_svk_mlt_gam_pan_est_akn_sun_ctl_bat_jpn_tml_kor_glc_slo_xho_bul_jav_arw_hau_tag_mnd_rus_yor_fre_amr_bos_swe_dut_mol_qcu_pol_krd_lit_swt_heb_scr_owc_hin_ind_mcd_zul_ukr_ses_mao_tha_anl_knd_tsw_lda_tur_ger_nor_aze_tsn_vie_aeg_dgb_cic_fbf	-0.320750385802298	-0.760246509404861	0.449030329220865
345	sod_krd_cic_guj_wly_hau_mlt_spa_aze_azi_bem_sun_xho_ctl_ukr_bsq_grk_gam_dyu_cnt_alb_nor_zul_urd_yor_bos_est_swt_ses_fin_ita_amh_geo_rus_prs_por_fre_aeg_chh_glc_hun_ewe_jav_hin_bat_jpn_tml_kor_arw_slo_tsw_ben_tag_ger_owc_mly_mnd_rom_fbf_mol_amr_lit_bul_mcd_pan_qcu_swe_dut_cze_moo_sid_scr_tig_pol_ind_svk_igb_eng_akn_mao_tha_anl_knd_ven_dgb_uzb_afr_lat_tur_lda_vie_heb_swa_bam_tsn	-0.497355543179337	-1.18309551183827	0.239786895359996
346	sod_slo_bam_dut_gam_amr_owc_pan_uzb_azi_xho_mly_dyu_arw_fre_bsq_lat_hau_zul_cnt_svk_ger_bem_afr_dgb_glc_fin_ewe_tsn_est_por_aeg_geo_hin_bul_eng_cze_mlt_wly_mcd_hun_tsw_jav_krd_tag_jpn_tml_kor_ctl_nor_lda_ukr_mao_pol_tig_bat_mnd_rom_akn_scr_sid_ben_urd_mol_bos_qcu_swe_ita_prs_igb_amh_spa_heb_guj_ind_lit_yor_grk_ses_sun_tha_anl_knd_ven_moo_tur_alb_rus_aze_swa_vie_chh_cic_fbf_swt	-0.4450717650809	-1.05748572849093	0.293029092997214
347	hau_mol_ven_pan_owc_gam_sod_por_aze_azi_xho_tag_cic_ita_guj_bsq_lit_sid_tsw_mnd_nor_rus_dyu_prs_ewe_swe_hun_swa_ses_fin_ben_heb_geo_arw_scr_lat_ger_aeg_chh_spa_est_akn_sun_fre_bat_jpn_tml_kor_dut_bul_yor_grk_mly_alb_tig_ind_cnt_rom_dgb_mcd_anl_bos_svk_afr_ctl_qcu_krd_cze_hin_igb_amr_slo_mlt_eng_mao_ukr_fbf_urd_lda_jav_tha_wly_knd_bem_swt_uzb_glc_pol_tur_bam_vie_amh_moo_tsn_zul	0.44150697385733	1.0440802960168	0.299154586179216
348	anl_rus_ewe_ukr_chh_amh_mlt_lit_tur_azi_fbf_bat_bem_grk_cze_bsq_mcd_sid_ven_cnt_alb_arw_akn_glc_bam_bos_est_moo_tsn_fin_lat_amr_geo_mol_afr_bul_pol_tig_sod_guj_hun_swa_tag_dut_jav_jpn_knd_kor_svk_prs_dgb_krd_mao_slo_owc_mly_mnd_ger_igb_rom_gam_eng_nor_spa_swe_qcu_fre_hin_ita_swt_wly_ben_aeg_pan_sun_scr_dyu_urd_zul_ind_tha_hau_tml_tsw_cic_uzb_ctl_por_aze_yor_vie_heb_xho_ses_lda	-0.370310152878646	-0.877038442802591	0.382725714695925
349	aeg_ben_tsw_afr_hau_amr_mlt_cze_aze_azi_akn_mao_swt_eng_glc_bsq_lat_wly_igb_mnd_mcd_swe_swa_dut_bam_fre_fin_fbf_yor_est_pan_sid_geo_svk_prs_slo_hin_heb_gam_lit_hun_cic_tag_bul_sun_jpn_knd_kor_urd_guj_xho_rom_mly_grk_amh_bat_cnt_ukr_moo_arw_owc_por_ger_scr_krd_qcu_mol_pol_ita_ewe_tig_spa_anl_rus_jav_bos_dyu_ctl_dgb_ind_tha_sod_tml_bem_tsn_tur_nor_alb_uzb_ses_vie_chh_lda_zul_ven	0.00530835779096087	0.0125114732125223	0.990044349915357
350	amr_ukr_xho_afr_hau_sid_gam_ben_tur_uzb_yor_sun_akn_nor_dut_bsq_arw_heb_swa_cnt_cze_scr_lda_guj_ewe_por_est_tsn_igb_hun_ita_owc_geo_swe_eng_prs_ctl_sod_aeg_grk_fin_swt_mao_bos_bat_jpn_tml_kor_krd_rom_moo_glc_ind_spa_mlt_jav_mnd_lit_dgb_alb_amh_bul_svk_hin_urd_qcu_pol_mcd_slo_bam_anl_ger_chh_rus_tag_fre_zul_pan_ven_mly_tha_tig_knd_tsw_ses_azi_mol_lat_aze_cic_vie_wly_bem_fbf_dyu	-0.685167581309601	-1.64043148068373	0.104293616051695
351	gam_alb_ven_pan_wly_amh_anl_mcd_aze_tur_fbf_jav_yor_glc_por_bsq_mol_chh_tsn_cnt_ukr_slo_xho_dut_tsw_bos_hun_bam_dyu_est_lit_tig_geo_hin_eng_afr_bul_heb_aeg_krd_fin_swt_sun_urd_ind_jpn_tml_kor_ger_swe_ses_ben_mao_arw_sid_mly_mnd_scr_akn_lat_owc_rom_ita_rus_pol_qcu_guj_ctl_cze_cic_mlt_grk_hau_nor_bat_fre_zul_svk_swa_tag_tha_sod_knd_bem_ewe_uzb_prs_spa_azi_moo_vie_amr_dgb_igb_lda	-0.251491425454527	-0.594486619871861	0.553630228001923
352	amh_spa_tsn_dut_wly_heb_hau_eng_azi_aze_ses_tag_akn_lat_bos_bsq_glc_gam_xho_cnt_alb_afr_bem_ukr_ven_cze_fin_lda_tsw_hun_pan_aeg_geo_por_krd_bul_scr_amr_sid_ben_est_swa_sun_ita_mao_jpn_knd_kor_urd_grk_moo_slo_mly_arw_anl_ind_mnd_pol_bam_ctl_tig_swe_guj_mol_svk_qcu_lit_prs_hin_igb_chh_rom_owc_ger_jav_fre_yor_rus_zul_bat_tha_mlt_tml_cic_dgb_tur_mcd_nor_uzb_swt_vie_sod_fbf_dyu_ewe	-0.232811171359725	-0.550259628384839	0.583460552132921
353	amr_afr_lda_urd_anl_wly_amh_dut_aze_azi_xho_mao_ewe_grk_scr_bsq_glc_sid_zul_cnt_swe_pan_dgb_por_fbf_svk_fin_cic_swt_hun_prs_aeg_geo_krd_slo_alb_ctl_chh_hau_mcd_est_dyu_ind_rom_bat_jpn_tml_kor_lit_pol_bem_fre_mly_eng_tig_sun_mnd_ger_moo_mol_sod_ben_ukr_lat_guj_qcu_ita_arw_rus_ses_heb_hin_owc_bos_tag_spa_ven_bul_igb_jav_tha_mlt_knd_yor_akn_uzb_cze_nor_tur_bam_vie_gam_tsw_swa_tsn	0.315119617223521	0.742720473098014	0.459522882836134
354	owc_eng_fbf_grk_amr_sod_tig_glc_tur_aze_dyu_sun_cic_hin_afr_bsq_lit_heb_dgb_mnd_mol_svk_xho_arw_ven_urd_hun_bam_yor_est_bul_aeg_geo_scr_ger_cze_krd_gam_sid_alb_fin_tsw_mao_nor_ind_jpn_knd_kor_swe_guj_igb_rus_jav_fre_mlt_mly_cnt_dut_swt_mcd_hau_lat_pol_bos_ukr_qcu_ctl_ben_ita_zul_anl_rom_chh_prs_tag_slo_swa_pan_akn_bat_tha_wly_tml_ses_tsn_uzb_por_spa_azi_bem_vie_amh_moo_ewe_lda	0.391461594079546	0.924500633872762	0.357618349076132
355	tig_scr_ses_prs_hau_gam_heb_ukr_azi_tur_tsn_sun_ewe_slo_svk_bsq_mcd_owc_bam_cnt_bos_nor_yor_mol_dyu_urd_fin_cic_moo_hun_afr_sod_geo_ita_cze_fre_lat_sid_wly_arw_est_dgb_tag_por_bat_jpn_tml_kor_krd_guj_zul_dut_mao_eng_chh_mly_mnd_rom_swa_pan_mlt_ger_swe_bul_grk_qcu_lit_ctl_pol_bem_amh_rus_amr_glc_jav_ben_igb_alb_tsw_ind_tha_anl_knd_swt_lda_uzb_hin_spa_aze_akn_vie_aeg_xho_ven_fbf	-0.262942904426489	-0.621173056793927	0.536005331609718
356	anl_swe_akn_pan_owc_aeg_amh_alb_aze_tur_dyu_jav_ven_slo_rom_bsq_glc_heb_swa_mnd_bul_dut_bem_krd_fbf_spa_hun_xho_tsw_est_mcd_wly_geo_ukr_fre_svk_afr_mlt_sid_eng_fin_dgb_mao_bos_tag_jpn_tml_kor_urd_ctl_bam_por_sun_lit_chh_mly_cnt_arw_igb_pol_amr_guj_ben_hin_ger_qcu_cze_scr_mol_zul_hau_nor_gam_ita_bat_prs_tsn_lat_yor_ind_tha_tig_knd_lda_swt_uzb_grk_rus_azi_cic_vie_sod_ses_ewe_moo	-0.355985577551083	-0.84282542237411	0.401488506089225
357	gam_swe_bam_eng_anl_chh_mlt_scr_uzb_azi_swt_ind_xho_mol_urd_bsq_alb_hau_ses_mnd_dut_cze_yor_bos_swa_mcd_est_bem_zul_hun_grk_amr_geo_rus_slo_spa_svk_heb_sod_arw_fin_tsw_mly_pol_mao_jpn_knd_kor_prs_glc_ven_nor_bat_bul_sid_jav_cnt_ben_tsn_rom_owc_fre_krd_ctl_por_qcu_pan_guj_ger_fbf_aeg_afr_wly_lit_sun_hin_igb_ukr_lda_tag_tha_tig_tml_dyu_moo_tur_lat_ita_aze_akn_vie_amh_cic_ewe_dgb	0.064521920437752	0.152023426785288	0.879497772815545
358	tig_hin_fbf_fre_sod_hau_amh_cze_aze_tur_swa_mly_yor_guj_scr_bsq_bul_chh_tsw_cnt_lit_mcd_ewe_rom_ses_ita_fin_dyu_xho_hun_dut_heb_geo_alb_slo_bos_ben_sid_anl_mol_est_igb_tag_krd_jav_jpn_knd_kor_spa_pan_zul_eng_bat_rus_aeg_ind_mnd_urd_cic_nor_amr_ctl_lat_ger_grk_qcu_svk_glc_por_tsn_wly_arw_gam_pol_sun_afr_ven_ukr_bam_mao_tha_mlt_tml_akn_moo_uzb_swe_prs_azi_lda_vie_owc_dgb_bem_swt	-0.257185168865565	-0.608325622937872	0.544454408630799
359	chh_lit_ewe_slo_heb_wly_mlt_por_aze_azi_akn_ind_zul_ctl_grk_bsq_rom_sod_swt_mnd_ukr_scr_lda_nor_tsn_alb_hun_dgb_moo_fin_rus_owc_geo_svk_ita_ger_spa_gam_tig_hin_est_tsw_jav_lat_sun_jpn_knd_kor_eng_mol_cic_cze_mao_afr_anl_bat_cnt_dut_yor_pol_sid_prs_arw_bul_swe_qcu_glc_krd_fre_xho_amh_urd_amr_pan_mly_mcd_swa_guj_igb_tag_tha_aeg_tml_bam_fbf_tur_bos_ben_uzb_dyu_vie_hau_ven_ses_bem	0.0792272227391025	0.186639552801681	0.852349790847658
360	sod_glc_igb_cze_chh_aeg_heb_swe_azi_tur_ewe_bat_zul_afr_nor_bsq_eng_anl_yor_mnd_lat_ben_dyu_prs_bem_ctl_hun_ven_moo_fin_ukr_gam_geo_svk_guj_grk_mcd_hau_amh_alb_est_bam_tag_slo_ind_jpn_knd_kor_fre_pol_swt_lit_sun_bul_amr_mao_cnt_urd_swa_rom_sid_arw_spa_hin_por_qcu_ger_ita_dut_cic_owc_scr_tig_mol_jav_krd_ses_rus_lda_mly_tha_mlt_tml_xho_tsw_aze_pan_bos_uzb_fbf_vie_wly_akn_dgb_tsn	-0.826723441650688	-1.99446439695632	0.0490291830666546
361	hau_swe_swa_ctl_gam_sod_sid_svk_aze_azi_yor_jav_xho_mcd_dut_bsq_ben_amh_swt_cnt_bul_lat_ses_guj_bem_fre_fin_igb_bam_hun_cze_amr_geo_nor_alb_urd_pol_heb_aeg_eng_est_akn_ind_spa_tag_jpn_knd_kor_rom_afr_dyu_lit_sun_bos_chh_bat_mnd_ita_tsn_glc_mlt_rus_arw_scr_ger_qcu_por_prs_mol_dgb_wly_pan_owc_slo_mly_hin_tsw_krd_lda_mao_tha_anl_tml_fbf_ven_uzb_grk_ukr_tur_cic_vie_tig_moo_ewe_zul	-1.27774613236147	-3.18410213169734	0.00197581704826023
362	gam_dut_tsw_guj_amr_sod_anl_lit_azi_uzb_cic_mly_ven_rus_scr_bsq_nor_owc_igb_mnd_pol_prs_bam_por_fbf_ctl_hun_bem_ewe_est_ita_aeg_geo_bos_pan_bul_ger_hau_wly_arw_fin_ses_jav_fre_ind_jpn_tml_kor_lat_ukr_xho_spa_tag_afr_heb_mao_cnt_eng_dgb_hin_chh_urd_glc_ben_slo_qcu_rom_mol_mcd_yor_mlt_swe_sid_svk_sun_krd_swa_cze_lda_bat_tha_tig_knd_moo_tsn_aze_grk_alb_tur_zul_vie_amh_akn_swt_dyu	-0.211839337100665	-0.500279482790061	0.618060087775151
363	sid_guj_swt_grk_heb_chh_amr_lit_uzb_aze_tsn_tag_dgb_rom_krd_bsq_lat_owc_cic_cnt_alb_ger_tsw_scr_ven_hin_est_bam_dyu_fin_bul_mlt_geo_ctl_pol_mol_afr_anl_wly_fre_hun_akn_mao_glc_bat_jpn_knd_kor_nor_ben_igb_por_jav_bos_hau_ind_mnd_mcd_zul_svk_aeg_swe_dut_arw_eng_qcu_urd_rus_ukr_bem_gam_spa_sod_pan_sun_slo_moo_ita_xho_mly_tha_tig_tml_swa_ses_azi_cze_prs_tur_yor_vie_amh_fbf_ewe_lda	-0.161919023040791	-0.382407637912593	0.703031551662471
364	wly_por_akn_glc_chh_amh_sid_pan_uzb_tur_swt_tag_ven_ita_dut_bsq_rom_anl_bem_mnd_arw_afr_dyu_eng_moo_cze_est_tsn_ses_fin_pol_owc_geo_fre_swe_lat_lit_heb_amr_ger_hun_fbf_ind_alb_jav_jpn_tml_kor_grk_ben_yor_bul_mao_prs_gam_bat_cnt_nor_xho_slo_hau_krd_urd_bos_ukr_qcu_rus_scr_mol_igb_mlt_svk_tig_hin_sun_spa_tsw_ctl_zul_mly_tha_aeg_knd_cic_dgb_azi_mcd_guj_aze_swa_vie_sod_bam_ewe_lda	-1.14279149363662	-2.81246998469216	0.00599731682659494
365	anl_prs_ses_guj_aeg_wly_mlt_bos_azi_uzb_lda_bat_ven_ben_ger_bsq_urd_gam_xho_mnd_hin_lit_fbf_alb_igb_nor_est_moo_swt_hun_grk_amr_geo_svk_krd_afr_pol_chh_owc_bul_fin_dgb_sun_rom_mly_jpn_tml_kor_spa_mcd_akn_ctl_jav_fre_sod_tag_cnt_lat_dyu_ita_hau_slo_por_mol_swe_qcu_rus_dut_glc_swa_tig_scr_heb_pan_ind_cze_yor_eng_ewe_mao_tha_sid_knd_cic_tsn_aze_ukr_arw_tur_bem_vie_amh_tsw_zul_bam	-0.164906003036376	-0.38950641341328	0.697792088845667
366	owc_rom_bam_spa_mlt_tig_sod_cze_azi_aze_igb_jav_ven_mol_alb_bsq_mcd_chh_moo_mnd_scr_dut_tsw_svk_zul_ctl_hun_fbf_xho_est_grk_wly_geo_krd_ita_bos_urd_anl_gam_por_fin_bem_tag_eng_bat_jpn_tml_kor_rus_afr_tsn_pan_ind_fre_hau_sun_cnt_ger_ses_nor_aeg_ukr_ben_glc_guj_qcu_swe_pol_bul_yor_heb_hin_sid_lit_mao_slo_cic_prs_dyu_mly_tha_amr_knd_dgb_lda_tur_lat_arw_uzb_akn_vie_amh_ewe_swt_swa	0.351115867517251	0.828627398892246	0.409436864094622
367	sod_fre_moo_cze_mlt_gam_wly_rom_uzb_azi_dgb_tag_fbf_nor_ukr_bsq_guj_aeg_yor_cnt_ctl_krd_swt_svk_swa_lit_hun_akn_lda_fin_por_amh_geo_hin_grk_bos_ger_heb_tig_pol_est_bem_sun_mcd_mly_jpn_knd_kor_swe_ben_ewe_alb_jav_prs_hau_mao_mnd_eng_zul_ita_chh_spa_pan_dut_bul_qcu_scr_afr_urd_igb_anl_rus_owc_arw_bat_mol_dyu_glc_tsw_ind_tha_sid_tml_tsn_ses_aze_slo_lat_tur_xho_vie_amr_bam_ven_cic	-0.217607521565257	-0.514739005871044	0.607956610497389
368	anl_glc_tsw_bul_hau_wly_tig_lat_uzb_aze_zul_tag_bem_ukr_rom_bsq_rus_sid_igb_cnt_cze_arw_lda_grk_tsn_scr_fin_dyu_cic_hun_swe_owc_geo_ctl_por_slo_dut_aeg_amr_krd_est_swt_bat_fre_mly_jpn_tml_kor_guj_afr_ewe_nor_ind_ger_mlt_sun_mnd_prs_akn_spa_heb_alb_hin_mcd_ita_qcu_lit_mol_bos_moo_sod_pan_amh_urd_mao_pol_swa_svk_fbf_jav_tha_chh_knd_ses_xho_tur_ben_eng_azi_dgb_vie_gam_bam_yor_ven	0.0357205675860201	0.0841107879889748	0.933149139597336
369	wly_spa_swt_slo_chh_heb_anl_cze_azi_uzb_cic_tag_zul_svk_grk_bsq_pol_tig_ven_cnt_urd_ger_bam_lit_ewe_bos_fin_swa_tsw_est_lat_sid_geo_krd_afr_ctl_eng_hau_aeg_por_hun_akn_ind_swe_sun_jpn_tml_kor_bul_guj_tsn_mol_mao_nor_owc_mly_mnd_fre_dgb_mcd_amh_dut_ben_scr_glc_qcu_ukr_pan_ita_moo_amr_arw_gam_prs_bat_alb_lda_rus_xho_jav_tha_mlt_knd_igb_dyu_tur_rom_hin_aze_bem_vie_sod_fbf_ses_yor	-0.413206928861474	-0.980042225795699	0.329607907496256
370	amh_ben_swa_swe_gam_sod_tig_afr_tur_aze_lda_jav_igb_urd_nor_bsq_spa_owc_yor_mnd_krd_rus_moo_slo_bam_cze_est_dgb_xho_fin_fre_mlt_geo_mcd_ctl_alb_scr_hau_heb_arw_hun_fbf_bat_ger_sun_jpn_tml_kor_pan_grk_bem_mol_tag_ita_aeg_ind_cnt_rom_akn_glc_amr_bul_bos_por_lit_qcu_prs_eng_lat_cic_wly_guj_chh_svk_mao_pol_ewe_hin_ses_mly_tha_sid_knd_tsn_tsw_uzb_dut_ukr_azi_swt_vie_anl_dyu_ven_zul	-0.794175107498919	-1.92103531903825	0.0577901206864466
371	heb_swe_xho_lit_amh_tig_aeg_spa_uzb_azi_akn_jav_tsn_ger_guj_bsq_scr_gam_bem_cnt_rus_eng_ses_ben_fbf_bul_fin_cic_swa_est_fre_owc_geo_dut_nor_urd_mol_mlt_amr_ctl_hun_tsw_sun_alb_mly_jpn_knd_kor_lat_pol_ven_rom_bat_arw_sod_ind_mnd_pan_dgb_svk_hau_por_slo_ukr_bos_qcu_prs_hin_grk_swt_chh_ita_wly_cze_tag_mcd_dyu_glc_ewe_mao_tha_sid_tml_moo_lda_tur_krd_afr_aze_igb_vie_anl_yor_bam_zul	-0.838473117253563	-2.02422762979883	0.045815206860423
372	amr_ben_dyu_pol_anl_wly_aeg_ger_azi_uzb_tsn_ind_xho_grk_por_bsq_cze_sid_lda_cnt_nor_alb_ses_mcd_ewe_scr_hun_swa_bem_fin_glc_sod_geo_mol_ctl_lit_swe_tig_hau_eng_est_yor_sun_svk_mly_jpn_tml_kor_dut_pan_akn_rom_bat_bos_owc_tag_mnd_guj_ven_ukr_chh_afr_fre_krd_lat_qcu_hin_urd_rus_zul_mlt_arw_heb_ita_mao_prs_igb_slo_swt_jav_tha_gam_knd_tsw_cic_tur_bul_spa_aze_moo_vie_amh_bam_dgb_fbf	0.0889622335603805	0.209291243688534	0.834678653951184
373	sod_bul_dyu_lit_tig_mlt_owc_eng_tur_aze_ses_mao_ewe_pan_bos_bsq_hin_heb_akn_mnd_krd_urd_fbf_rom_tsw_fre_est_swa_tsn_fin_scr_chh_geo_ctl_afr_rus_nor_sid_aeg_slo_hun_lda_tag_arw_jav_jpn_knd_kor_dut_mcd_moo_cze_sun_ita_amr_mly_cnt_swe_swt_svk_anl_glc_lat_mol_ger_qcu_guj_prs_alb_xho_amh_ben_gam_grk_bat_spa_yor_ukr_igb_ind_tha_wly_tml_bem_ven_azi_por_pol_uzb_bam_vie_hau_dgb_cic_zul	0.0647804135631194	0.152376179520903	0.87922033900236
374	amr_dut_xho_svk_sod_mlt_aeg_ctl_aze_uzb_akn_sun_ven_cze_glc_bsq_bos_anl_dgb_cnt_ukr_guj_bem_ben_moo_lit_hun_igb_lda_fin_bul_amh_geo_slo_hin_swe_nor_gam_chh_alb_est_swt_bat_krd_mly_jpn_tml_kor_afr_fre_yor_spa_ind_prs_sid_jav_mnd_rom_dyu_mcd_owc_eng_arw_ita_mol_qcu_lat_pol_ger_zul_heb_por_tig_scr_mao_rus_tsn_pan_swa_tag_tha_wly_knd_ewe_fbf_azi_grk_urd_tur_bam_vie_hau_ses_cic_tsw	-0.794126093136115	-1.91053027036944	0.0591456733685149
375	aeg_urd_lda_bul_wly_mlt_owc_ger_azi_aze_zul_tag_igb_grk_pan_bsq_ukr_heb_xho_cnt_slo_pol_bam_nor_fbf_por_est_ewe_tsw_hun_alb_sid_geo_lit_lat_guj_krd_sod_tig_hin_fin_moo_jav_svk_sun_jpn_knd_kor_afr_prs_cic_arw_mly_swe_amh_mao_mnd_rom_tsn_scr_amr_bos_cze_ctl_glc_qcu_dut_eng_ita_ven_hau_rus_gam_fre_ind_mol_dgb_spa_akn_bat_tha_chh_tml_dyu_ses_uzb_ben_mcd_tur_swt_vie_anl_swa_bem_yor	-0.560490683084055	-1.33702081441743	0.184477128657524
376	mlt_hin_xho_ger_hau_amh_wly_arw_aze_azi_igb_sun_lda_eng_glc_bsq_afr_aeg_yor_cnt_por_svk_zul_pol_dyu_guj_est_ewe_ven_hun_alb_tig_geo_dut_urd_lat_rom_heb_owc_slo_fin_swa_ind_prs_jav_jpn_tml_kor_bul_rus_fbf_mol_tag_grk_amr_mly_mnd_bos_bam_ita_chh_fre_ben_swe_krd_qcu_mcd_cze_pan_bem_anl_spa_sid_scr_mao_lit_moo_ukr_tsn_bat_tha_sod_knd_dgb_akn_tur_ctl_nor_uzb_ses_vie_gam_cic_swt_tsw	0.215653053941598	0.507408291402043	0.613069549898007
377	hau_pol_dyu_pan_tig_chh_anl_mol_aze_uzb_cic_mao_akn_arw_guj_bsq_lit_mlt_lda_mnd_scr_krd_ses_por_ven_lat_hun_moo_tsn_fin_alb_owc_geo_ctl_ukr_fre_bul_gam_sid_svk_est_swa_tag_urd_jav_jpn_tml_kor_rom_prs_swt_afr_ind_rus_sod_sun_cnt_eng_igb_ita_wly_ben_swe_mcd_glc_qcu_nor_dut_hin_tsw_amh_bos_heb_spa_bat_slo_fbf_ger_ewe_mly_tha_amr_knd_zul_dgb_tur_grk_cze_azi_bem_vie_aeg_xho_yor_bam	-1.12641449637516	-2.76881304688407	0.00679087868320969
378	aeg_mcd_lda_ctl_tig_amr_sid_cze_azi_uzb_yor_mly_tsw_arw_swe_bsq_lit_wly_ses_cnt_slo_grk_dyu_hin_ven_pol_est_bam_dgb_hun_svk_chh_geo_krd_ukr_alb_glc_owc_sod_lat_fin_tsn_ind_ger_jav_jpn_tml_kor_nor_eng_cic_prs_mao_ben_gam_bat_mnd_mol_igb_rom_heb_urd_ita_pan_bul_qcu_afr_rus_scr_akn_amh_guj_mlt_bos_tag_fre_xho_dut_zul_sun_tha_anl_knd_ewe_swt_tur_spa_por_aze_swa_vie_hau_moo_bem_fbf	-0.182781869770237	-0.431288902016936	0.667256417845772
379	aeg_guj_tsw_krd_chh_amh_owc_bul_uzb_aze_zul_mly_moo_mcd_por_bsq_spa_hau_ses_cnt_afr_ben_xho_ukr_lda_ita_fin_swt_bam_est_glc_amr_geo_swe_urd_ctl_scr_sid_gam_arw_hun_yor_jav_nor_ind_jpn_knd_kor_pan_rom_swa_eng_mao_mol_anl_sun_mnd_grk_akn_pol_mlt_cze_slo_lit_alb_qcu_ger_hin_rus_bem_sod_prs_heb_bos_bat_dut_cic_fre_ven_tag_tha_tig_tml_igb_tsn_azi_svk_lat_tur_ewe_vie_wly_fbf_dyu_dgb	-0.0719744135613126	-0.169569296792074	0.865717175937934
380	wly_krd_bem_urd_owc_mlt_heb_ctl_azi_tur_swt_mly_yor_scr_dut_bsq_grk_gam_dyu_mnd_spa_mcd_tsw_swe_ewe_glc_fin_dgb_cic_est_ger_amr_geo_cze_eng_fre_lat_chh_hau_ben_hun_fbf_ind_afr_bat_jpn_knd_kor_mol_rom_bam_svk_tag_pan_amh_mao_cnt_ita_lda_pol_anl_arw_bul_lit_nor_qcu_bos_prs_por_ses_sid_guj_tig_hin_sun_slo_ven_alb_xho_jav_tha_sod_tml_tsn_akn_aze_rus_ukr_uzb_moo_vie_aeg_zul_swa_igb	-0.45166973252285	-1.07620002281993	0.284621747686647
381	owc_bos_ven_lat_hau_amr_sod_ger_azi_tur_yor_mao_cic_hin_cze_bsq_guj_heb_ses_mnd_svk_ben_swt_alb_tsw_ita_hun_tsn_zul_fin_lit_gam_geo_dut_swe_pan_krd_anl_amh_rus_est_swa_mly_mcd_sun_jpn_tml_kor_nor_urd_xho_prs_bat_scr_chh_ind_cnt_grk_moo_rom_tig_por_fre_slo_mol_qcu_arw_glc_bul_bam_sid_afr_aeg_ukr_tag_ctl_akn_spa_fbf_jav_tha_wly_knd_dyu_ewe_uzb_pol_eng_aze_dgb_vie_mlt_bem_igb_lda	-0.108334181158039	-0.255320255683845	0.799039566331099
382	heb_ita_cic_dut_gam_amr_mlt_cze_azi_tur_ewe_mao_xho_urd_prs_bsq_grk_owc_zul_mnd_swe_arw_tsn_ger_fbf_glc_hun_dgb_dyu_est_svk_tig_geo_bos_guj_nor_krd_aeg_hau_por_fin_lda_sun_slo_bat_jpn_knd_kor_ukr_ben_bem_scr_jav_pan_chh_ind_cnt_lit_bam_fre_anl_ctl_bul_alb_lat_qcu_rom_mcd_hin_ven_amh_rus_sid_afr_tag_mol_akn_eng_swa_mly_tha_wly_tml_igb_ses_aze_spa_pol_uzb_moo_vie_sod_swt_tsw_yor	-1.02427450497784	-2.51492893897334	0.0136223042712343
383	tig_mol_ewe_guj_wly_sid_anl_glc_aze_tur_tsn_mly_akn_ben_alb_bsq_arw_hau_fbf_mnd_cze_urd_ven_por_zul_mcd_hun_swa_tsw_fin_hin_amh_geo_pan_rom_nor_dut_gam_chh_pol_est_bem_jav_lit_tag_jpn_tml_kor_ger_spa_xho_swe_mao_bos_aeg_sun_cnt_krd_dgb_eng_mlt_grk_lat_fre_scr_qcu_ukr_bul_ita_yor_heb_slo_amr_svk_bat_ctl_swt_prs_cic_ind_tha_sod_knd_moo_dyu_uzb_afr_rus_azi_bam_vie_owc_lda_igb_ses	0.76073447510116	1.80693111524551	0.074006774987498
384	sid_swe_bam_eng_owc_aeg_amh_hin_tur_uzb_akn_mly_dgb_guj_dut_bsq_fre_anl_tsn_mnd_lat_bul_tsw_krd_ven_rus_hun_igb_zul_fin_cze_tig_geo_urd_ben_lit_ctl_sod_wly_mol_est_moo_sun_scr_tag_jpn_knd_kor_prs_spa_cic_ukr_bat_ita_gam_jav_cnt_bos_xho_pan_hau_grk_rom_afr_glc_qcu_pol_nor_svk_ewe_heb_arw_mlt_ger_mao_slo_fbf_por_ses_ind_tha_amr_tml_lda_dyu_azi_mcd_alb_aze_bem_vie_chh_swt_yor_swa	0.127675772255219	0.300613144956793	0.764380505129903
385	sod_ukr_dgb_glc_chh_wly_sid_alb_azi_tur_igb_jav_bem_pol_svk_bsq_krd_mlt_ses_mnd_spa_hin_swa_lat_cic_bos_fin_ven_tsn_hun_nor_anl_geo_bul_prs_ger_dut_hau_aeg_mcd_est_ewe_mao_por_sun_jpn_knd_kor_fre_rom_moo_slo_mly_scr_amh_ind_cnt_ctl_tsw_urd_heb_lit_afr_ben_pan_qcu_guj_cze_rus_bam_amr_grk_gam_mol_bat_swe_zul_eng_xho_tag_tha_owc_tml_swt_lda_aze_arw_ita_uzb_dyu_vie_tig_yor_fbf_akn	-0.315135255662674	-0.746714366760428	0.457119600325014
386	aeg_ger_xho_por_sid_mlt_tig_dut_uzb_tur_yor_tag_ewe_glc_bos_bsq_rus_anl_igb_cnt_afr_swe_tsw_ben_swt_grk_est_akn_lda_fin_cze_owc_geo_alb_arw_svk_fre_amh_amr_rom_hun_bem_mly_eng_sun_jpn_tml_kor_lat_guj_dyu_ctl_mao_scr_gam_ind_mnd_nor_cic_mcd_chh_slo_ita_lit_urd_qcu_hin_prs_pol_fbf_hau_ukr_sod_mol_jav_krd_dgb_spa_tsn_bat_tha_heb_knd_zul_swa_aze_bul_pan_azi_moo_vie_wly_ven_bam_ses	-0.880692138948238	-2.13210997375662	0.0356330405075829
387	anl_fre_swa_bos_sid_hau_owc_ben_uzb_aze_fbf_bat_igb_pan_spa_bsq_afr_aeg_tsn_mnd_lit_por_ses_ger_cic_ctl_est_tsw_bam_hun_svk_wly_geo_scr_glc_slo_krd_heb_chh_hin_fin_bem_jav_guj_mly_jpn_tml_kor_ukr_lat_zul_cze_sun_mcd_gam_mao_cnt_urd_xho_rom_tig_grk_mol_prs_nor_qcu_bul_rus_swe_swt_mlt_alb_sod_dut_ind_arw_dgb_ita_akn_tag_tha_amr_knd_dyu_yor_tur_pol_eng_azi_moo_vie_amh_ewe_lda_ven	-1.32888820326827	-3.32162222788856	0.00128018419596303
388	gam_urd_fbf_guj_sod_hau_aeg_fre_uzb_aze_lda_tag_cic_eng_krd_bsq_nor_heb_ven_mnd_ukr_mol_zul_ctl_igb_swe_est_tsw_bem_fin_por_amr_geo_alb_spa_slo_cze_owc_mlt_grk_hun_xho_mao_mcd_bat_jpn_knd_kor_svk_glc_tsn_pan_sun_rom_chh_jav_cnt_pol_dgb_ben_wly_ger_dut_rus_bos_qcu_hin_afr_arw_ewe_anl_lit_amh_scr_ind_prs_akn_ita_ses_mly_tha_tig_tml_swt_bam_tur_bul_lat_azi_yor_vie_sid_moo_swa_dyu	-1.20585335635382	-2.9857099789873	0.00361567283353476
389	chh_urd_dyu_prs_mlt_amr_hau_por_uzb_azi_cic_jav_fbf_fre_guj_bsq_bos_sod_lda_mnd_pol_swe_ewe_spa_zul_cze_hun_moo_tsn_est_bul_sid_geo_grk_ger_pan_rom_aeg_heb_scr_fin_swa_tag_afr_sun_jpn_knd_kor_dut_svk_swt_rus_mao_ukr_anl_bat_cnt_arw_akn_lat_owc_eng_mol_krd_lit_qcu_ctl_alb_ben_igb_tig_mcd_amh_nor_ind_slo_tsw_glc_xho_mly_tha_gam_tml_ses_dgb_tur_hin_ita_aze_bam_vie_wly_yor_bem_ven	-0.520479908253747	-1.23858852359946	0.218615132399398
390	sid_urd_bem_dut_tig_wly_sod_ukr_aze_tur_swt_sun_ewe_ita_slo_bsq_afr_heb_xho_mnd_bul_ger_dyu_swe_fbf_arw_est_swa_lda_fin_cze_gam_geo_svk_lit_mcd_prs_aeg_owc_lat_hun_igb_bat_fre_jav_jpn_tml_kor_spa_grk_zul_hin_mly_mol_amr_mao_cnt_pan_bam_glc_anl_rus_pol_alb_krd_qcu_ctl_guj_rom_yor_chh_nor_hau_eng_ind_ben_tsn_bos_moo_tag_tha_amh_knd_ven_cic_uzb_scr_por_azi_tsw_vie_mlt_akn_dgb_ses	-0.3084482602845	-0.730180899397067	0.467114977833248
391	heb_rus_moo_arw_owc_hau_gam_rom_tur_aze_cic_mly_ven_prs_alb_bsq_ger_sid_swt_cnt_lit_hin_yor_ctl_xho_swe_fin_dyu_dgb_est_pol_aeg_geo_spa_dut_ben_krd_amh_wly_lat_hun_bam_ind_nor_sun_jpn_knd_kor_scr_cze_akn_urd_mao_bos_chh_bat_mnd_por_swa_ita_amr_fre_afr_slo_ukr_qcu_eng_mcd_pan_igb_anl_svk_sod_guj_tag_mol_tsw_grk_ewe_jav_tha_tig_tml_lda_bem_uzb_bul_glc_azi_zul_vie_mlt_fbf_ses_tsn	-0.0371092007745986	-0.0875684660229148	0.930407945536063
392	tig_nor_lda_arw_hau_amh_chh_swe_tur_uzb_swt_tag_bam_prs_ger_bsq_por_wly_dyu_mnd_mol_cze_dgb_mcd_cic_slo_fin_akn_yor_est_ctl_heb_geo_ukr_bul_pan_alb_amr_sid_svk_hun_xho_ind_glc_mly_jpn_tml_kor_bos_ben_fbf_lat_sun_krd_sod_jav_cnt_rus_tsn_fre_owc_afr_scr_eng_dut_qcu_urd_rom_lit_ven_mlt_hin_anl_spa_mao_grk_zul_ita_bem_bat_tha_aeg_knd_moo_ewe_azi_pol_guj_aze_ses_vie_gam_igb_tsw_swa	0.37279227793596	0.877476530582566	0.382489057580013
393	hau_ita_tsw_afr_amr_amh_aeg_prs_uzb_azi_cic_jav_moo_mol_slo_bsq_nor_heb_ven_cnt_guj_bos_akn_arw_swt_ukr_fin_ses_fbf_est_fre_gam_geo_swe_lit_ger_glc_owc_sid_cze_hun_igb_mao_pol_ind_jpn_knd_kor_alb_lat_yor_scr_tag_svk_anl_mly_mnd_por_dyu_spa_mlt_urd_rus_rom_hin_qcu_pan_krd_ben_ewe_tig_mcd_chh_dut_bat_grk_zul_bul_bem_sun_tha_sod_tml_xho_lda_aze_eng_ctl_tur_bam_vie_wly_dgb_tsn_swa	0.213920882883667	0.503278530967211	0.615958396489566
394	heb_lat_swt_ita_anl_sod_wly_dut_tur_uzb_yor_jav_tsn_rom_pan_bsq_ben_gam_zul_cnt_ctl_grk_dgb_pol_xho_hin_hun_tsw_swa_fin_por_owc_geo_krd_rus_guj_slo_aeg_hau_eng_est_ses_ind_mol_mly_jpn_knd_kor_cze_alb_bem_bos_bat_glc_tig_tag_mnd_swe_lda_prs_mlt_nor_afr_spa_arw_qcu_ger_lit_fre_bam_chh_bul_sid_mcd_mao_svk_dyu_urd_akn_sun_tha_amh_tml_moo_cic_aze_scr_ukr_azi_igb_vie_amr_ewe_fbf_ven	0.0877978925640394	0.206807017437834	0.836612695110234
395	sid_afr_swt_mcd_chh_owc_gam_grk_uzb_azi_igb_ind_zul_ita_bul_bsq_por_hau_yor_cnt_arw_bos_fbf_ukr_tsn_pol_est_swa_ven_fin_svk_tig_geo_slo_lit_nor_alb_heb_anl_scr_hun_tsw_sun_spa_bat_jpn_knd_kor_mol_hin_akn_fre_mao_eng_amr_mly_mnd_dut_moo_lat_amh_ben_rus_krd_cze_qcu_pan_swe_urd_cic_sod_glc_aeg_rom_jav_ctl_dyu_ger_bem_tag_tha_wly_tml_bam_xho_tur_guj_prs_aze_ewe_vie_mlt_lda_ses_dgb	0.0329801604281587	0.0777351229897423	0.938205757560536
396	mlt_alb_zul_scr_sod_wly_amr_arw_tur_aze_swa_ind_ven_fre_afr_bsq_swe_tig_fbf_cnt_dut_rom_akn_ita_swt_bul_fin_igb_moo_hun_ctl_anl_geo_grk_prs_mol_bos_sid_amh_krd_est_ses_mao_pol_sun_jpn_knd_kor_ger_mcd_yor_urd_tag_spa_gam_jav_mnd_cze_bam_por_heb_slo_svk_ukr_lat_qcu_guj_eng_glc_bem_owc_ben_hau_pan_mly_hin_dyu_lit_cic_bat_tha_aeg_tml_xho_dgb_uzb_rus_nor_azi_tsw_vie_chh_tsn_lda_ewe	-0.462296470231455	-1.09846411705784	0.274837593358954
397	anl_eng_ven_rus_tig_amh_hau_slo_tur_aze_fbf_ind_cic_krd_bos_bsq_mcd_chh_tsw_cnt_arw_grk_swa_cze_akn_alb_hun_yor_bem_est_hin_gam_geo_lat_lit_urd_bul_aeg_mlt_pol_fin_lda_sun_nor_mao_jpn_tml_kor_ukr_spa_moo_por_jav_afr_amr_mly_mnd_ben_ewe_svk_owc_mol_guj_dut_ita_qcu_fre_ger_rom_igb_sod_swe_wly_pan_tag_glc_xho_prs_bam_bat_tha_heb_knd_tsn_ses_uzb_ctl_scr_azi_swt_vie_sid_dyu_zul_dgb	-0.146978637998573	-0.346893714318163	0.729454889660402
398	mlt_lit_bam_eng_amh_tig_chh_rom_uzb_tur_zul_jav_moo_prs_mol_bsq_pol_anl_fbf_mnd_pan_lat_xho_guj_swt_cze_est_cic_dgb_fin_mcd_sid_geo_por_grk_ben_krd_sod_wly_scr_hun_lda_ind_ctl_bat_jpn_tml_kor_hin_fre_ven_urd_mao_arw_gam_sun_cnt_nor_ewe_svk_aeg_dut_rus_bos_afr_qcu_ita_ukr_ger_yor_amr_spa_owc_glc_mly_swe_ses_slo_bem_tag_tha_heb_knd_akn_tsw_azi_alb_bul_aze_tsn_vie_hau_swa_igb_dyu	-0.260254419948293	-0.61537935423747	0.539807225229466
399	heb_spa_dgb_ctl_sid_anl_tig_mcd_tur_uzb_bam_mao_moo_dut_glc_bsq_bul_aeg_zul_cnt_alb_prs_tsw_slo_yor_arw_hun_swt_dyu_fin_rus_gam_geo_ita_eng_ger_cze_sod_amr_svk_est_tsn_mly_pan_sun_jpn_tml_kor_lit_lat_ewe_fre_jav_ukr_chh_tag_mnd_scr_igb_afr_hau_mol_swe_ben_pol_qcu_urd_grk_nor_xho_mlt_krd_wly_rom_ind_guj_swa_bos_akn_bat_tha_owc_knd_bem_cic_aze_por_hin_azi_lda_vie_amh_fbf_ses_ven	-0.786351126154385	-1.89233504062229	0.061556996259508
400	heb_por_tsn_alb_wly_hau_mlt_lat_azi_tur_akn_mao_fbf_hin_prs_bsq_glc_anl_ses_mnd_arw_grk_moo_fre_zul_mcd_hun_yor_bem_est_ben_owc_geo_guj_nor_ukr_mol_amr_sid_pol_fin_bam_bat_swe_ind_jpn_tml_kor_bos_afr_tsw_spa_mly_scr_aeg_jav_cnt_krd_cic_slo_chh_lit_urd_bul_rom_qcu_eng_pan_cze_ewe_sod_ita_amh_ger_sun_rus_xho_ctl_swt_tag_tha_tig_knd_igb_swa_uzb_svk_dut_aze_ven_vie_gam_dgb_lda_dyu	-1.007229311848	-2.46361715004263	0.0155928638082859
401	hau_mol_tsw_rom_wly_owc_mlt_swe_azi_uzb_yor_ind_cic_por_mcd_bsq_afr_anl_tsn_mnd_bos_cze_lda_prs_dyu_fre_fin_ewe_dgb_hun_slo_amh_geo_nor_guj_ben_hin_tig_aeg_bul_est_zul_sun_urd_tag_jpn_tml_kor_ukr_ger_ses_lit_mao_lat_amr_bat_cnt_alb_bem_krd_sid_arw_eng_pol_ita_qcu_spa_rus_pan_swa_gam_glc_chh_ctl_mly_grk_ven_svk_bam_jav_tha_sod_knd_fbf_swt_aze_dut_scr_tur_xho_vie_heb_moo_akn_igb	-0.873659348380624	-2.1146959134956	0.0371303855973628
402	gam_ben_swa_spa_amr_wly_amh_rom_uzb_tur_xho_ind_bem_lat_guj_bsq_mol_hau_tsw_mnd_slo_por_lda_ukr_moo_fre_hun_akn_igb_fin_mcd_sid_geo_alb_dut_krd_prs_owc_aeg_bos_est_swt_mao_hin_jav_jpn_knd_kor_pol_grk_yor_ctl_mly_ger_chh_sun_cnt_scr_dgb_bul_heb_swe_arw_ita_svk_qcu_glc_cze_nor_ewe_mlt_pan_anl_eng_bat_lit_bam_afr_ven_tag_tha_tig_tml_fbf_dyu_aze_rus_urd_azi_cic_vie_sod_ses_zul_tsn	0.36315010220489	0.85536925679201	0.394545090445714
403	sod_pan_bam_slo_heb_mlt_wly_ita_azi_aze_ses_jav_cic_lit_rus_bsq_grk_chh_tsw_cnt_afr_eng_yor_bos_lda_rom_hun_xho_fbf_est_prs_amh_geo_glc_scr_por_svk_gam_sid_krd_fin_swa_bat_guj_mao_jpn_tml_kor_mcd_ukr_moo_urd_tag_mol_amr_mly_mnd_alb_zul_fre_hau_bul_dut_pol_hin_qcu_ben_ctl_cze_bem_anl_nor_owc_lat_ind_swe_dgb_spa_tsn_sun_tha_tig_knd_swt_akn_uzb_ger_arw_tur_ven_vie_aeg_dyu_igb_ewe	0.00415177512234416	0.00977974141131427	0.992217968219585
404	sid_grk_tsw_por_heb_hau_gam_nor_tur_azi_cic_tag_bam_krd_fre_bsq_pol_anl_dyu_cnt_mol_slo_fbf_glc_yor_dut_est_ven_ewe_fin_lit_amh_geo_lat_hin_afr_prs_amr_wly_ger_hun_ses_jav_ctl_sun_jpn_tml_kor_arw_urd_swt_rom_mao_bul_mlt_bat_mnd_guj_lda_eng_chh_ukr_swe_ben_mcd_qcu_svk_ita_bos_tsn_sod_spa_aeg_cze_ind_pan_swa_rus_zul_mly_tha_tig_knd_dgb_xho_uzb_alb_scr_aze_igb_vie_owc_akn_bem_moo	-0.09667825491715	-0.227811011406096	0.820293271426314
405	owc_nor_cic_ukr_sod_tig_amr_pol_tur_azi_ewe_bat_lda_mcd_guj_bsq_eng_hau_ven_mnd_ita_rus_tsw_mol_ses_lat_est_dgb_swt_fin_ctl_chh_geo_urd_ger_bul_krd_amh_mlt_arw_hun_fbf_mao_cze_sun_jpn_knd_kor_swe_prs_akn_slo_jav_fre_gam_tag_cnt_bos_swa_ben_wly_scr_spa_glc_svk_qcu_afr_dut_lit_xho_sid_alb_heb_hin_mly_grk_bem_por_bam_ind_tha_aeg_tml_zul_tsn_aze_rom_pan_uzb_dyu_vie_anl_yor_igb_moo	-0.32762356940248	-0.775100860268336	0.440246437865516
406	sid_rus_dgb_spa_hau_tig_gam_svk_aze_azi_dyu_mly_lda_swe_rom_bsq_prs_anl_tsw_mnd_guj_ctl_tsn_dut_igb_por_est_akn_xho_hun_mol_amh_geo_cze_ben_afr_lit_owc_aeg_pol_fin_bam_jav_glc_sun_jpn_knd_kor_ita_hin_ses_grk_ind_pan_sod_tag_cnt_alb_ven_scr_chh_arw_nor_ukr_fre_qcu_ger_bos_slo_swt_mlt_krd_amr_eng_bat_bul_swa_mcd_ewe_mao_tha_heb_tml_bem_cic_uzb_lat_urd_tur_fbf_vie_wly_zul_yor_moo	-0.0998906568502777	-0.235311089491105	0.814484663230845
407	gam_lat_cic_dut_amr_tig_amh_swe_tur_azi_ewe_ind_akn_rus_svk_bsq_pan_chh_dgb_mnd_ben_nor_lda_bul_ses_ctl_fin_igb_bem_hun_spa_sid_geo_mcd_krd_arw_bos_sod_anl_eng_est_tsw_jav_afr_tag_jpn_tml_kor_ukr_lit_ven_rom_mly_slo_owc_sun_cnt_glc_moo_scr_aeg_hin_cze_guj_pol_qcu_urd_mol_prs_bam_heb_ger_hau_alb_bat_por_dyu_fre_xho_mao_tha_wly_knd_zul_yor_uzb_grk_ita_aze_swa_vie_mlt_tsn_fbf_swt	0.395535638685395	0.932991118500454	0.353240517643335
408	tig_ger_dgb_prs_chh_owc_aeg_krd_azi_uzb_moo_sun_swa_nor_slo_bsq_pan_hau_yor_mnd_ctl_alb_tsw_ben_xho_rom_fin_ven_cic_est_glc_anl_geo_rus_grk_ukr_dut_amr_mlt_swe_hun_akn_bat_ita_tag_jpn_knd_kor_mol_svk_dyu_bul_ind_lat_heb_mao_cnt_pol_igb_bos_wly_cze_mcd_hin_arw_qcu_urd_guj_afr_fbf_amh_spa_sod_fre_mly_scr_bam_lit_swt_jav_tha_gam_tml_tsn_ewe_aze_eng_por_tur_bem_vie_sid_zul_lda_ses	-0.45603118994034	-1.08335192811702	0.281453000866601
409	gam_pol_bam_ukr_owc_wly_amr_hin_uzb_azi_dyu_mly_tsn_rus_eng_bsq_ita_anl_moo_cnt_glc_spa_ses_rom_lda_bos_est_igb_ven_fin_nor_amh_geo_bul_urd_por_alb_mlt_aeg_guj_hun_cic_tag_grk_ind_jpn_tml_kor_fre_ben_zul_dut_bat_scr_sod_sun_mnd_mol_swt_lat_sid_lit_afr_swe_slo_qcu_ctl_prs_mcd_dgb_tig_pan_heb_ger_mao_cze_xho_arw_ewe_jav_tha_hau_knd_bem_yor_aze_svk_krd_tur_akn_vie_chh_fbf_tsw_swa	-0.21335282628336	-0.50338744134937	0.615882133645278
410	amr_lat_fbf_slo_tig_sid_chh_guj_azi_tur_ven_jav_xho_mcd_cze_bsq_pan_gam_moo_mnd_rus_rom_tsn_urd_dyu_alb_fin_cic_bam_est_por_mlt_geo_ctl_glc_arw_lit_owc_amh_bul_hun_akn_bat_mol_sun_jpn_knd_kor_pol_ita_bem_fre_mao_spa_wly_tag_cnt_ger_dgb_ben_heb_swe_bos_svk_nor_qcu_krd_hin_scr_yor_hau_afr_sod_prs_mly_ukr_swa_grk_tsw_ind_tha_anl_tml_lda_swt_uzb_dut_eng_aze_ses_vie_aeg_ewe_zul_igb	0.0226594172246337	0.0534260042025656	0.957507083849056
411	amr_lat_swt_fre_tig_sod_wly_pan_azi_tur_moo_ind_lda_rom_por_bsq_ben_amh_tsn_cnt_alb_glc_akn_ctl_bem_ger_hun_dgb_cic_fin_afr_anl_geo_arw_mol_slo_prs_sid_owc_rus_est_ven_mao_swe_jav_jpn_tml_kor_ukr_grk_tsw_krd_mly_guj_gam_bat_mnd_bul_zul_eng_chh_scr_ita_bos_nor_qcu_pol_hin_mcd_xho_hau_dut_aeg_cze_sun_urd_swa_svk_fbf_tag_tha_heb_knd_dyu_ewe_uzb_lit_spa_aze_ses_vie_mlt_igb_bam_yor	-0.751654530784244	-1.80716436111517	0.073970116015739
412	amr_por_igb_afr_tig_sod_hau_ctl_tur_azi_dgb_jav_dyu_dut_svk_bsq_ukr_mlt_swt_cnt_spa_rus_yor_grk_lda_nor_hun_bem_ses_fin_alb_owc_geo_lit_fre_guj_pol_aeg_amh_glc_est_zul_sun_urd_tag_jpn_tml_kor_rom_hin_akn_pan_mao_scr_anl_bat_mnd_arw_fbf_ger_chh_swe_lat_cze_ben_qcu_mcd_bos_krd_tsw_gam_ita_heb_bul_ind_prs_ewe_slo_cic_mly_tha_sid_knd_bam_ven_uzb_mol_eng_aze_tsn_vie_wly_moo_xho_swa	-0.669214834014546	-1.60608795777866	0.111644913321215
413	heb_cze_swt_ctl_chh_hau_tig_hin_tur_uzb_lda_ind_xho_ukr_lit_bsq_svk_sod_bam_mnd_pan_rus_yor_arw_zul_eng_est_igb_akn_hun_mol_aeg_geo_krd_dut_urd_alb_amr_wly_rom_fin_swa_sun_ben_mao_jpn_knd_kor_spa_grk_fbf_slo_tag_afr_mlt_mly_cnt_fre_bem_mcd_amh_prs_ita_bul_guj_qcu_glc_ger_scr_tsw_gam_bos_anl_swe_bat_por_ewe_lat_tsn_jav_tha_sid_tml_moo_ven_aze_nor_pol_azi_ses_vie_owc_cic_dgb_dyu	-0.177414251499584	-0.418716821547077	0.676388533026328
414	sid_por_moo_urd_chh_owc_anl_cze_tur_aze_ses_tag_fbf_arw_hin_bsq_bos_amh_ven_mnd_fre_swe_ewe_prs_xho_rus_est_lda_zul_fin_eng_mlt_geo_guj_ger_ctl_afr_aeg_gam_ita_hun_tsw_ind_rom_sun_jpn_tml_kor_ukr_pan_igb_alb_jav_spa_hau_bat_cnt_scr_akn_krd_heb_mol_glc_nor_pol_qcu_bul_slo_lat_yor_wly_grk_tig_dut_mao_lit_swt_ben_dgb_mly_tha_amr_knd_swa_cic_azi_mcd_svk_uzb_dyu_vie_sod_tsn_bam_bem	-0.451317049922038	-1.07280414492447	0.286134892937429
415	owc_glc_igb_hin_mlt_tig_chh_mcd_tur_azi_swa_bat_xho_pan_por_bsq_lat_sod_bam_mnd_lit_prs_tsw_mol_dgb_ben_est_akn_yor_hun_bos_amr_geo_slo_ctl_afr_ger_wly_gam_nor_fin_ses_mao_rom_sun_jpn_tml_kor_dut_urd_dyu_grk_ind_alb_amh_tag_cnt_bul_cic_svk_heb_eng_fre_krd_arw_qcu_guj_cze_ukr_ewe_anl_scr_aeg_pol_mly_ita_tsn_rus_zul_jav_tha_sid_knd_ven_moo_aze_swe_spa_uzb_fbf_vie_hau_swt_lda_bem	0.497130768699122	1.17351703646456	0.243585216717332
416	amr_nor_bem_svk_anl_heb_gam_pan_tur_uzb_swa_mly_yor_lat_mol_bsq_krd_sid_tsw_mnd_arw_ben_dgb_prs_fbf_afr_fin_zul_lda_est_alb_amh_geo_ger_bul_bos_scr_wly_sod_eng_hun_bam_jav_ita_ind_jpn_tml_kor_rom_fre_dyu_swe_bat_spa_chh_tag_cnt_dut_ewe_glc_aeg_ukr_rus_hin_grk_qcu_guj_lit_pol_moo_hau_mcd_owc_ctl_sun_urd_swt_cze_tsn_mao_tha_tig_knd_akn_ven_azi_slo_por_aze_xho_vie_mlt_cic_igb_ses	-0.0776248779293131	-0.183147216913016	0.855081199463063
417	amr_spa_lda_swe_owc_anl_wly_rom_uzb_aze_ses_jav_ewe_dut_ben_bsq_urd_chh_tsw_mnd_ger_prs_igb_pan_tsn_grk_est_swa_bam_fin_bos_tig_geo_slo_lat_fre_rus_sid_heb_cze_hun_cic_ind_alb_mao_jpn_knd_kor_ctl_mol_dyu_ita_mly_ukr_amh_bat_cnt_arw_zul_lit_gam_nor_glc_eng_krd_qcu_scr_afr_pol_moo_mlt_svk_sod_mcd_tag_hin_dgb_bul_ven_sun_tha_hau_tml_xho_bem_tur_por_guj_azi_akn_vie_aeg_yor_swt_fbf	-0.149742408446266	-0.35311783087617	0.724799243490249
418	chh_por_lda_dut_anl_wly_sid_bos_uzb_tur_fbf_bat_swt_urd_slo_bsq_grk_owc_yor_cnt_fre_lat_swa_lit_zul_guj_hun_bem_xho_fin_ger_amr_geo_ctl_cze_prs_pol_tig_heb_hin_est_akn_mly_eng_jav_jpn_knd_kor_alb_scr_igb_krd_sun_svk_hau_mao_mnd_bul_ses_ita_aeg_pan_ben_arw_glc_qcu_rus_rom_spa_ven_sod_mcd_mlt_afr_tag_nor_tsw_swe_moo_ind_tha_gam_tml_cic_dgb_aze_ukr_mol_azi_tsn_vie_amh_bam_dyu_ewe	0.274958432667417	0.647015872160084	0.519215471765323
419	amr_slo_ven_rom_gam_anl_chh_mol_uzb_azi_cic_ind_moo_lat_arw_bsq_guj_heb_fbf_cnt_krd_urd_ewe_ita_zul_glc_hun_tsw_lda_est_bos_wly_geo_dut_alb_ger_bul_amh_hau_ctl_fin_dyu_jav_prs_mly_jpn_knd_kor_pol_por_swt_rus_tag_pan_tig_bat_mnd_grk_xho_fre_aeg_mcd_svk_ben_spa_qcu_scr_cze_eng_akn_sod_swe_owc_ukr_sun_afr_ses_hin_dgb_mao_tha_mlt_tml_igb_yor_aze_lit_nor_tur_tsn_vie_sid_bem_swa_bam	-0.455392370072166	-1.08257233489337	0.281797223987232
420	heb_guj_cic_fre_sod_anl_tig_ita_aze_uzb_zul_mao_fbf_rus_spa_bsq_ger_mlt_swt_cnt_por_grk_moo_pol_lda_prs_hun_dgb_ewe_fin_ctl_aeg_geo_alb_arw_ukr_slo_owc_gam_bos_est_xho_mly_krd_ind_jpn_knd_kor_eng_mcd_yor_dut_bat_nor_amr_sun_mnd_bul_igb_lat_hau_swe_lit_pan_mol_qcu_scr_rom_cze_tsw_chh_glc_wly_ben_tag_urd_tsn_svk_akn_jav_tha_sid_tml_ses_ven_tur_afr_hin_azi_bem_vie_amh_dyu_swa_bam	-0.350654740822172	-0.830269330129295	0.408512840583895
421	tig_afr_xho_swe_wly_mlt_aeg_svk_aze_uzb_swt_mao_igb_ukr_scr_bsq_bos_chh_zul_cnt_arw_ben_akn_spa_fbf_glc_hun_lda_tsw_est_lit_owc_geo_ita_alb_pan_fre_sid_sod_hin_fin_dgb_bat_pol_tag_jpn_tml_kor_rom_dut_ewe_por_mly_lat_amh_ind_mnd_guj_moo_grk_heb_urd_ctl_rus_bul_qcu_mcd_slo_cze_yor_hau_prs_anl_nor_jav_mol_ven_krd_dyu_sun_tha_gam_knd_bam_bem_tur_eng_ger_azi_ses_vie_amr_tsn_cic_swa	0.047173151825844	0.111053894814922	0.911812929340584
422	tig_rus_tsw_swe_amr_amh_owc_guj_uzb_azi_lda_mao_yor_mol_afr_bsq_hin_wly_dyu_mnd_lit_fre_zul_scr_cic_ger_fin_tsn_swa_est_ita_sid_geo_alb_ben_pan_urd_sod_gam_prs_hun_bem_sun_por_ind_jpn_tml_kor_ctl_svk_xho_bos_bat_slo_aeg_mly_cnt_spa_bam_bul_mlt_mcd_eng_lat_rom_qcu_ukr_pol_cze_ven_hau_arw_heb_grk_jav_glc_dgb_dut_moo_tag_tha_anl_knd_ses_swt_tur_nor_krd_aze_ewe_vie_chh_akn_fbf_igb	0.301219778544996	0.708822594771456	0.48020765481442
423	mlt_rom_bem_ctl_chh_amh_aeg_scr_tur_uzb_igb_mao_swt_eng_ger_bsq_krd_gam_fbf_cnt_fre_ita_yor_cze_moo_spa_fin_tsn_tsw_hun_hin_sid_geo_prs_pol_afr_urd_anl_sod_svk_est_lda_tag_guj_bat_jpn_knd_kor_alb_glc_ven_grk_mly_mol_tig_sun_mnd_por_bam_ukr_wly_rus_lit_nor_dut_qcu_slo_arw_ben_xho_hau_mcd_amr_bul_ind_pan_cic_lat_ewe_jav_tha_owc_tml_swa_zul_azi_swe_bos_aze_ses_vie_heb_akn_dgb_dyu	-0.167501481549219	-0.395504681529171	0.693376258600746
424	sod_por_akn_dut_owc_sid_chh_alb_tur_aze_xho_mly_tsw_bul_mcd_bsq_prs_anl_fbf_cnt_rus_arw_tsn_pan_moo_grk_est_cic_swt_fin_bos_amr_geo_svk_eng_mol_spa_mlt_wly_guj_hun_igb_jav_krd_bat_jpn_tml_kor_cze_ita_ewe_ger_ind_nor_hau_sun_mnd_urd_dgb_pol_tig_slo_hin_fre_ben_qcu_ctl_afr_rom_lda_gam_glc_amh_scr_tag_ukr_ses_lit_zul_mao_tha_heb_knd_bam_bem_azi_lat_swe_uzb_swa_vie_aeg_ven_yor_dyu	-0.40897904570901	-0.970416525775069	0.334356026963362
425	sod_svk_bam_spa_tig_anl_amh_swe_azi_uzb_ewe_tag_zul_grk_bul_bsq_fre_chh_igb_cnt_mol_hin_tsn_ctl_bem_pan_est_moo_xho_fin_ita_gam_geo_rom_ukr_ger_cze_hau_mlt_guj_hun_ven_jav_mcd_mly_jpn_knd_kor_alb_afr_fbf_scr_bat_krd_sid_mao_mnd_nor_yor_dut_heb_lat_urd_pol_eng_qcu_lit_arw_bos_cic_aeg_glc_owc_rus_sun_ben_lda_por_swa_ind_tha_wly_tml_dgb_dyu_aze_prs_slo_tur_swt_vie_amr_akn_tsw_ses	-0.0617187673127939	-0.145542134640395	0.884597835624879
426	hau_rus_yor_mcd_gam_sod_mlt_arw_uzb_tur_ses_sun_moo_ukr_ben_bsq_mol_owc_ewe_cnt_por_guj_dgb_nor_zul_rom_hun_ven_tsw_est_bul_tig_geo_prs_swe_afr_slo_heb_aeg_pan_fin_swa_mly_pol_bat_jpn_tml_kor_lit_grk_dyu_dut_ind_cze_amh_jav_mnd_alb_tsn_ger_wly_spa_bos_lat_svk_qcu_scr_eng_hin_lda_anl_glc_amr_ita_tag_krd_xho_ctl_akn_mao_tha_chh_knd_igb_bem_azi_urd_fre_aze_bam_vie_sid_swt_fbf_cic	-0.662288382039158	-1.58457158346693	0.116458428240393
427	tig_arw_ewe_fre_chh_gam_wly_scr_azi_uzb_akn_mly_cic_cze_ben_bsq_rom_amr_dgb_cnt_lat_guj_swt_glc_lda_pol_hun_igb_ven_fin_ukr_owc_geo_svk_ger_bul_prs_heb_mlt_hin_est_dyu_ind_afr_sun_jpn_tml_kor_swe_krd_ses_por_jav_lit_amh_bat_mnd_rus_zul_ctl_anl_dut_ita_alb_slo_qcu_spa_mcd_pan_swa_sid_eng_sod_urd_tag_bos_yor_mol_moo_mao_tha_aeg_knd_xho_bem_tur_nor_grk_aze_fbf_vie_hau_bam_tsw_tsn	-0.865120718927211	-2.08928138652333	0.0394132156299911
428	heb_arw_swa_pan_anl_wly_sid_afr_uzb_tur_ven_mao_ses_prs_mcd_bsq_swe_mlt_yor_cnt_alb_fre_ewe_pol_dyu_por_hun_dgb_lda_est_eng_sod_geo_grk_dut_ben_ita_chh_gam_spa_fin_cic_jav_rus_tag_jpn_tml_kor_ukr_hin_tsn_lat_ind_bul_owc_mly_mnd_svk_swt_ctl_amh_lit_glc_scr_slo_qcu_guj_bos_cze_igb_amr_mol_hau_urd_bat_ger_tsw_rom_moo_sun_tha_tig_knd_bem_akn_azi_krd_nor_aze_zul_vie_aeg_fbf_xho_bam	0.124515080853703	0.293060921443228	0.770128503117179
429	chh_pol_yor_afr_amh_mlt_amr_ctl_uzb_aze_ewe_mao_fbf_mcd_scr_bsq_swe_hau_bam_mnd_rus_pan_tsn_dut_zul_ukr_fin_xho_ses_est_prs_wly_geo_fre_rom_krd_urd_anl_heb_grk_hun_igb_bat_guj_sun_jpn_tml_kor_bos_cze_akn_hin_tag_ben_gam_mly_cnt_nor_lda_alb_tig_lit_bul_arw_lat_qcu_ger_eng_por_swt_sod_ita_sid_glc_ind_slo_dyu_spa_bem_jav_tha_aeg_knd_tsw_moo_azi_mol_svk_tur_dgb_vie_owc_ven_swa_cic	-0.855276685911148	-2.06272426323833	0.0419270440997812
430	wly_scr_yor_rus_anl_gam_sod_ger_tur_aze_ven_mly_cic_hin_alb_bsq_slo_chh_zul_mnd_krd_ita_akn_bos_igb_pan_hun_tsw_ses_est_por_aeg_geo_glc_ben_lit_eng_owc_mlt_grk_fin_xho_mao_afr_jav_jpn_tml_kor_guj_nor_lda_svk_tag_bul_tig_ind_cnt_urd_ewe_swe_heb_dut_pol_spa_rom_qcu_ctl_cze_prs_swt_amr_arw_sid_mol_sun_fre_bam_ukr_swa_bat_tha_hau_knd_tsn_dyu_uzb_mcd_lat_azi_dgb_vie_amh_bem_fbf_moo	0.17636232560084	0.415386771661015	0.678815611609818
431	gam_grk_cic_swe_owc_heb_mlt_por_azi_uzb_zul_mly_ses_guj_lat_bsq_bul_chh_dgb_cnt_alb_bos_ewe_cze_akn_dut_fin_bam_fbf_hun_nor_wly_geo_pan_lit_hin_ctl_amh_amr_afr_est_dyu_mao_svk_bat_jpn_tml_kor_pol_ita_xho_slo_jav_krd_tig_tag_mnd_ben_bem_rom_sid_scr_fre_ukr_prs_qcu_glc_urd_eng_tsn_aeg_mol_hau_rus_ind_spa_lda_ger_yor_sun_tha_anl_knd_moo_tsw_tur_mcd_arw_aze_ven_vie_sod_swt_swa_igb	-0.0586397450362833	-0.138207679070657	0.890375099154191
432	owc_urd_cic_arw_chh_anl_wly_ukr_uzb_aze_fbf_mao_akn_alb_spa_bsq_svk_heb_tsw_cnt_slo_ctl_lda_fre_bam_lit_est_ses_igb_fin_bos_gam_geo_mol_ben_eng_dut_sod_mlt_afr_hun_yor_jav_ita_tag_jpn_knd_kor_prs_scr_bem_swe_bat_hin_hau_ind_mnd_cze_swa_ger_sid_por_bul_rus_pan_qcu_glc_krd_rom_moo_aeg_grk_tig_nor_sun_mcd_xho_lat_ewe_mly_tha_amr_tml_dyu_ven_tur_guj_pol_azi_swt_vie_amh_zul_tsn_dgb	-0.567322160743055	-1.35140588882106	0.179843653116566
433	tig_ukr_cic_ctl_gam_wly_amh_ger_azi_aze_tsn_mly_xho_krd_nor_bsq_guj_anl_swa_cnt_lit_ita_dgb_bul_swt_eng_fin_akn_dyu_hun_prs_owc_geo_por_arw_mcd_mol_sod_heb_ben_est_moo_mao_svk_sun_jpn_tml_kor_grk_slo_ses_alb_ind_cze_amr_jav_mnd_afr_yor_pan_chh_hin_pol_spa_rom_qcu_scr_fre_rus_igb_hau_urd_mlt_dut_tag_lat_bam_swe_ewe_bat_tha_sid_knd_zul_tsw_uzb_glc_bos_tur_ven_vie_aeg_fbf_bem_lda	-0.148854546711356	-0.351223801213121	0.726214895019338
434	sod_guj_ses_urd_mlt_sid_chh_fre_tur_azi_cic_mly_dyu_scr_eng_bsq_bos_owc_bam_cnt_bul_nor_tsw_ita_igb_dut_fin_bem_swa_est_slo_amh_geo_rom_mol_hin_glc_anl_gam_svk_hun_zul_jav_ukr_sun_jpn_knd_kor_rus_prs_swt_swe_mao_ger_hau_tag_mnd_ben_xho_grk_wly_alb_lit_por_krd_qcu_pan_lat_mcd_dgb_amr_spa_aeg_pol_bat_cze_fbf_ctl_lda_ind_tha_heb_tml_yor_tsn_uzb_arw_afr_aze_ewe_vie_tig_moo_ven_akn	0.26316646523817	0.619762970761805	0.536929383287215
435	anl_ukr_bam_krd_owc_amh_tig_urd_tur_uzb_ses_ind_bem_alb_glc_bsq_mcd_gam_xho_cnt_nor_cze_lda_ger_akn_svk_fin_cic_tsw_hun_pol_hau_geo_ben_por_rom_hin_heb_wly_afr_est_swt_mao_lit_tag_jpn_tml_kor_spa_arw_fbf_guj_bat_pan_sod_jav_mnd_lat_ewe_eng_sid_fre_rus_ita_bos_qcu_grk_dut_prs_moo_aeg_bul_amr_slo_mly_mol_igb_scr_zul_sun_tha_mlt_knd_tsn_dgb_aze_ctl_swe_azi_dyu_vie_chh_ven_yor_swa	-0.207937390614247	-0.491237307800341	0.624415914401194
436	sod_slo_swa_rus_anl_tig_heb_mcd_tur_aze_tsn_bat_xho_lat_pol_bsq_hin_mlt_lda_mnd_arw_fre_fbf_eng_dyu_nor_hun_yor_igb_fin_bul_chh_geo_bos_ctl_grk_krd_amr_amh_alb_est_ewe_mly_guj_jav_jpn_tml_kor_spa_afr_bem_ukr_tag_glc_wly_ind_cnt_mol_tsw_pan_owc_svk_ita_ger_prs_qcu_cze_scr_lit_bam_gam_urd_aeg_swe_sun_ben_swt_dut_zul_mao_tha_sid_knd_dgb_moo_azi_rom_por_uzb_ses_vie_hau_ven_cic_akn	0.0351156175209287	0.0826134957151583	0.934336421887789
437	gam_spa_xho_nor_sid_sod_amh_scr_tur_azi_ses_bat_fbf_ger_por_bsq_ctl_owc_tsw_mnd_ukr_fre_moo_dut_zul_ita_hun_bem_yor_fin_swe_mlt_geo_pan_arw_guj_alb_tig_heb_cze_est_akn_mly_bos_ind_jpn_knd_kor_bul_krd_bam_prs_sun_eng_anl_tag_cnt_lit_tsn_pol_wly_afr_mol_grk_svk_qcu_ben_rom_rus_swa_chh_urd_aeg_hin_mao_glc_dyu_lat_igb_jav_tha_amr_tml_ven_dgb_aze_slo_mcd_uzb_cic_vie_hau_swt_ewe_lda	0.696870457925109	1.65138689508856	0.102032517720792
438	tig_guj_ven_afr_sod_wly_anl_ben_azi_aze_swt_ind_swa_fre_bul_bsq_pol_heb_bam_cnt_grk_bos_bem_ctl_tsn_rus_hun_fbf_lda_fin_prs_owc_geo_ger_alb_por_glc_hau_aeg_slo_est_ses_bat_hin_jav_jpn_knd_kor_arw_lat_yor_dut_mly_rom_amr_tag_mnd_cze_dyu_lit_amh_mcd_scr_swe_eng_qcu_ita_svk_urd_cic_chh_mol_sid_pan_sun_krd_xho_spa_moo_mao_tha_mlt_tml_zul_dgb_tur_ukr_nor_uzb_ewe_vie_gam_igb_akn_tsw	-0.843055794183598	-2.03866357487354	0.0443224230028563
439	anl_ger_fbf_prs_amh_hau_chh_grk_tur_uzb_bem_mao_akn_lat_nor_bsq_cze_sid_swa_cnt_dut_bul_bam_pan_tsn_svk_est_tsw_igb_fin_bos_aeg_geo_urd_slo_pol_glc_owc_mlt_rom_hun_zul_sun_mcd_bat_jpn_tml_kor_mol_ukr_cic_arw_tag_alb_wly_jav_mnd_krd_yor_afr_heb_guj_rus_fre_hin_qcu_scr_lit_ben_ewe_tig_spa_sod_ctl_mly_por_dgb_eng_dyu_ind_tha_gam_knd_lda_xho_azi_ita_swe_aze_swt_vie_amr_ven_moo_ses	-0.141159039769983	-0.333053042988316	0.739843902561156
440	amr_grk_bam_ben_gam_tig_sid_mol_tur_uzb_akn_mly_zul_fre_cze_bsq_mcd_sod_ses_cnt_bos_hin_yor_eng_cic_lit_fin_fbf_ewe_hun_ctl_aeg_geo_scr_ger_ita_swe_mlt_amh_svk_est_swa_mao_urd_tag_jpn_knd_kor_slo_por_tsw_rus_ind_lat_hau_bat_mnd_guj_lda_arw_chh_krd_alb_ukr_afr_qcu_bul_spa_nor_dgb_anl_pan_heb_rom_sun_glc_swt_prs_igb_jav_tha_wly_tml_ven_xho_aze_dut_pol_azi_dyu_vie_owc_moo_bem_tsn	-0.217181916253348	-0.513398759842496	0.608889945455064
441	tig_slo_ven_rus_sid_mlt_owc_spa_tur_aze_ewe_bat_cic_bul_ita_bsq_scr_heb_swa_cnt_prs_glc_zul_afr_bam_lat_hun_tsw_swt_fin_ger_aeg_geo_arw_pol_pan_fre_anl_amr_eng_est_lda_ind_krd_mao_jpn_tml_kor_mol_cze_dyu_dut_tag_rom_amh_sun_mnd_guj_bem_grk_wly_hin_ben_mcd_ctl_qcu_swe_por_ukr_yor_hau_lit_chh_urd_jav_bos_dgb_svk_moo_mly_tha_sod_knd_ses_tsn_azi_nor_alb_uzb_akn_vie_gam_xho_fbf_igb	-1.01457573042577	-2.46763596912167	0.0154297951962154
442	amr_rus_dyu_rom_chh_anl_mlt_ctl_aze_uzb_fbf_sun_xho_mcd_guj_bsq_ukr_wly_tsn_cnt_glc_pan_ewe_eng_bam_ita_hun_lda_moo_fin_hin_tig_geo_svk_lat_bos_krd_aeg_gam_ben_est_swt_bat_slo_mao_jpn_knd_kor_por_prs_ses_cze_ind_ger_amh_tag_mnd_dut_tsw_grk_owc_lit_spa_swe_scr_qcu_arw_urd_fre_cic_heb_pol_sid_bul_jav_afr_dgb_mol_bem_mly_tha_hau_tml_yor_zul_tur_alb_nor_azi_swa_vie_sod_igb_ven_akn	-0.650271575868499	-1.55571844806167	0.123171694367688
443	wly_guj_ses_scr_hau_sid_chh_ita_aze_azi_zul_tag_swa_nor_slo_bsq_ctl_tig_akn_mnd_swe_fre_dgb_afr_moo_arw_hun_lda_cic_fin_svk_aeg_geo_por_mcd_bul_spa_gam_mlt_ukr_est_bam_jav_urd_mly_jpn_knd_kor_prs_alb_ewe_ger_bat_pol_anl_mao_cnt_rom_xho_lat_amh_glc_ben_cze_grk_qcu_mol_lit_rus_igb_amr_pan_heb_hin_ind_eng_bem_bos_yor_sun_tha_sod_tml_ven_dyu_uzb_krd_dut_tur_swt_vie_owc_tsn_tsw_fbf	0.596258992220295	1.40806918004287	0.162444676710809
444	mlt_slo_lda_por_tig_wly_amh_mcd_azi_uzb_ewe_ind_fbf_bul_guj_bsq_scr_heb_cic_mnd_ger_hin_xho_lit_dyu_ita_est_zul_akn_hun_rom_anl_geo_krd_fre_dut_ben_amr_sid_urd_fin_swt_mao_svk_bat_jpn_tml_kor_cze_ukr_swa_alb_mly_mol_gam_tag_cnt_ctl_moo_bos_hau_arw_swe_afr_lat_qcu_glc_pan_nor_bam_sod_grk_owc_rus_jav_eng_tsw_pol_bem_sun_tha_chh_knd_igb_tsn_aze_spa_prs_tur_ven_vie_aeg_yor_ses_dgb	-0.541768829139542	-1.29339318237781	0.199078512021744
445	tig_ben_ses_rom_sod_owc_aeg_lit_azi_aze_igb_tag_tsn_swe_ctl_bsq_mcd_amr_xho_cnt_svk_por_dgb_rus_zul_ger_est_bam_ewe_hun_glc_amh_geo_fre_ukr_pan_guj_anl_sid_scr_fin_swt_mly_krd_bat_jpn_tml_kor_afr_hin_dyu_bul_ind_slo_mlt_mao_mnd_mol_tsw_cze_hau_ita_nor_urd_eng_qcu_arw_grk_lat_swa_wly_spa_gam_pol_jav_dut_yor_bos_akn_sun_tha_chh_knd_ven_fbf_uzb_alb_prs_tur_lda_vie_heb_moo_cic_bem	-0.34383050442092	-0.814902737238595	0.417209940232313
446	wly_arw_ses_glc_chh_heb_amh_slo_uzb_tur_xho_mly_lda_lit_ben_bsq_alb_sid_cic_cnt_guj_mcd_fbf_eng_igb_ger_fin_yor_swt_hun_grk_hau_geo_rus_krd_ctl_bos_amr_gam_lat_est_dgb_mao_prs_bat_jpn_knd_kor_dut_urd_tsn_rom_ind_scr_sod_tag_mnd_svk_tsw_afr_anl_bul_pol_pan_swe_qcu_spa_ita_nor_moo_mlt_mol_aeg_hin_jav_ukr_swa_cze_dyu_sun_tha_tig_tml_zul_ven_azi_por_fre_aze_bam_vie_owc_akn_ewe_bem	0.539094571781636	1.27557672216881	0.205282181247892
447	tig_swe_yor_ita_hau_anl_owc_nor_aze_uzb_dgb_ind_akn_lit_bos_bsq_hin_sod_dyu_cnt_bul_ukr_moo_svk_zul_spa_est_igb_tsw_hun_arw_aeg_geo_pan_ben_scr_mcd_heb_amh_pol_fin_tsn_mao_grk_bat_jpn_tml_kor_mol_prs_bam_alb_mly_urd_sid_tag_mnd_rus_xho_lat_chh_cze_slo_afr_por_qcu_rom_glc_eng_cic_amr_dut_mlt_ger_sun_ctl_swt_fre_ven_jav_tha_gam_knd_swa_bem_tur_guj_krd_azi_ses_vie_wly_lda_fbf_ewe	0.0939233426998631	0.221162396811104	0.825450844246774
448	heb_lat_igb_scr_anl_hau_sod_ctl_tur_aze_cic_ind_ewe_nor_arw_bsq_ger_mlt_swt_mnd_krd_alb_xho_por_swa_slo_hun_moo_dgb_fin_bos_amr_geo_ita_pan_guj_bul_amh_aeg_rom_est_ven_bat_ben_mly_jpn_tml_kor_cze_fre_akn_grk_jav_swe_chh_mao_cnt_prs_ses_lit_gam_rus_glc_mol_urd_qcu_eng_ukr_hin_yor_tig_spa_owc_dut_sun_svk_bem_pol_bam_tag_tha_wly_knd_tsn_tsw_azi_afr_mcd_uzb_zul_vie_sid_dyu_lda_fbf	-1.05130161868781	-2.56957690678483	0.0117721438933741
449	mlt_spa_zul_ben_sod_owc_chh_ger_uzb_aze_ses_ind_yor_arw_swe_bsq_rus_gam_fbf_cnt_mol_lit_moo_pan_xho_guj_hun_lda_dyu_fin_mcd_tig_geo_rom_ukr_eng_grk_aeg_heb_cze_est_cic_sun_glc_tag_jpn_knd_kor_hin_dut_swt_por_mao_urd_sid_bat_mnd_pol_tsw_svk_wly_afr_krd_alb_scr_qcu_ita_ctl_bul_tsn_hau_nor_amr_lat_jav_fre_bam_prs_ewe_mly_tha_amh_tml_dgb_akn_azi_bos_slo_tur_bem_vie_anl_swa_igb_ven	-0.0200094064709143	-0.0471548551196562	0.962490922144113
450	aeg_rus_yor_bul_heb_tig_wly_lat_uzb_aze_bam_mao_swt_afr_ctl_bsq_ben_mlt_akn_cnt_bos_scr_lda_hin_zul_ukr_est_tsw_dgb_fin_swe_chh_geo_rom_ger_pol_krd_sid_owc_lit_hun_dyu_sun_mol_ind_jpn_tml_kor_alb_fre_ewe_spa_mly_grk_gam_bat_mnd_arw_cic_dut_sod_por_pan_prs_eng_qcu_urd_svk_slo_igb_hau_guj_amr_glc_tag_mcd_fbf_cze_bem_jav_tha_amh_knd_tsn_xho_tur_nor_ita_azi_ven_vie_anl_swa_moo_ses	0.128000019143025	0.30136055755148	0.763812360192869
451	sod_por_fbf_bos_anl_aeg_gam_ger_tur_aze_swa_tag_cic_slo_rom_bsq_swe_chh_lda_mnd_urd_spa_xho_ukr_igb_scr_est_ewe_tsw_hun_pan_tig_geo_fre_dut_rus_prs_amh_amr_nor_fin_zul_sun_ctl_ind_jpn_tml_kor_ita_pol_dgb_hin_bat_grk_hau_mly_cnt_glc_yor_lit_heb_mol_lat_bul_alb_qcu_arw_svk_eng_bem_owc_mcd_sid_cze_mao_afr_ven_krd_moo_jav_tha_mlt_knd_akn_swt_azi_ben_guj_uzb_tsn_vie_wly_ses_bam_dyu	0.233341906874082	0.549399041787147	0.584048478111506
452	aeg_cze_dyu_slo_wly_chh_hau_dut_uzb_azi_akn_mly_lda_ger_arw_bsq_eng_anl_bam_cnt_bos_rom_fbf_rus_bem_ctl_fin_igb_swa_est_prs_owc_geo_lit_lat_ben_krd_amh_tig_urd_hun_moo_tag_mcd_sun_jpn_knd_kor_guj_mol_tsn_grk_jav_afr_mlt_mao_mnd_spa_dgb_ita_sid_pol_ukr_svk_scr_qcu_bul_hin_glc_swt_heb_alb_gam_nor_bat_por_cic_pan_ses_ind_tha_sod_tml_tsw_zul_aze_swe_fre_tur_yor_vie_amr_ven_xho_ewe	-0.202278311096125	-0.4771784793309	0.634354500136661
453	hau_por_bem_afr_amh_anl_sid_ctl_azi_aze_zul_ind_igb_rom_guj_bsq_hin_heb_tsw_mnd_arw_glc_xho_lat_ses_ger_est_ven_cic_fin_alb_chh_geo_prs_nor_cze_grk_owc_mlt_bos_hun_lda_tag_pol_mly_jpn_knd_kor_urd_scr_tsn_lit_bat_pan_sod_jav_cnt_ita_swa_bul_wly_rus_ukr_mcd_eng_qcu_dut_fre_slo_bam_amr_swe_aeg_mol_sun_ben_dyu_svk_akn_mao_tha_gam_tml_dgb_moo_tur_krd_spa_uzb_fbf_vie_tig_swt_ewe_yor	0.357100429255301	0.840585558022464	0.40273614092754
454	heb_glc_zul_eng_aeg_sod_owc_krd_uzb_azi_ven_tag_xho_grk_afr_bsq_por_mlt_ewe_cnt_bul_arw_bam_alb_dgb_ger_fin_cic_ses_hun_prs_anl_geo_ben_rus_spa_pol_gam_hau_urd_est_lda_mly_rom_bat_jpn_knd_kor_fre_swe_moo_ctl_sun_scr_wly_jav_mnd_hin_igb_dut_amh_svk_ukr_ita_lit_qcu_mol_lat_guj_yor_tig_pan_amr_cze_ind_bos_swa_mcd_fbf_mao_tha_chh_tml_akn_tsn_tur_slo_nor_aze_tsw_vie_sid_dyu_bem_swt	-0.164810242950503	-0.388925356285388	0.69822040984838
455	amh_ger_bam_guj_aeg_owc_chh_swe_aze_tur_yor_ind_zul_mcd_ctl_bsq_ben_anl_tsw_mnd_krd_spa_lda_eng_ewe_scr_hun_akn_ses_fin_mol_amr_geo_cze_por_dut_alb_sod_tig_bul_est_swt_jav_lit_tag_jpn_knd_kor_glc_bos_dgb_urd_mao_nor_gam_bat_cnt_slo_dyu_rom_hau_lat_grk_pol_arw_qcu_hin_pan_afr_cic_heb_prs_sid_ukr_sun_rus_ven_svk_bem_mly_tha_mlt_tml_swa_xho_azi_ita_fre_uzb_igb_vie_wly_tsn_fbf_moo	-0.248221099552197	-0.586921875677433	0.558678296919781
456	anl_slo_dgb_rom_heb_chh_owc_guj_uzb_aze_yor_sun_lda_nor_arw_bsq_lat_hau_dyu_mnd_urd_prs_bem_ukr_igb_scr_hun_ewe_swt_est_ger_amr_geo_dut_bos_lit_por_mlt_wly_pol_fin_tsw_ind_fre_jav_jpn_knd_kor_eng_krd_tsn_hin_mao_bul_gam_mly_cnt_rus_ses_glc_aeg_ctl_alb_mcd_afr_qcu_swe_svk_ita_ven_sid_pan_sod_ben_tag_cze_xho_spa_fbf_bat_tha_amh_tml_cic_moo_azi_mol_grk_tur_akn_vie_tig_swa_bam_zul	-0.0395721619067158	-0.0932415776635494	0.925912221877088
457	hau_svk_ven_bos_amr_sid_tig_mol_aze_azi_bam_sun_igb_ctl_ben_bsq_rus_wly_swa_mnd_arw_lat_fbf_afr_cic_alb_hun_ewe_bem_est_glc_owc_geo_scr_krd_bul_nor_gam_mlt_ger_fin_tsw_ind_rom_mly_jpn_tml_kor_hin_ukr_zul_por_mao_spa_anl_jav_cnt_pol_lda_urd_sod_lit_grk_ita_slo_qcu_cze_guj_eng_moo_aeg_swe_chh_mcd_tag_fre_swt_dut_dyu_bat_tha_heb_knd_tsn_dgb_uzb_pan_prs_tur_xho_vie_amh_yor_akn_ses	0.52167238283255	1.23298438606722	0.220689175944292
458	amr_krd_fbf_hin_tig_amh_sid_spa_uzb_azi_tsw_tag_ewe_mol_nor_bsq_eng_gam_moo_cnt_guj_ben_cic_ita_bam_arw_fin_akn_igb_est_rus_heb_geo_bul_pan_afr_fre_hau_chh_mcd_hun_ven_mly_slo_ind_jpn_tml_kor_glc_grk_bem_dut_sun_lat_aeg_jav_mnd_ctl_lda_svk_wly_cze_pol_lit_swe_qcu_alb_ger_prs_dyu_owc_rom_mlt_por_mao_bos_tsn_ukr_ses_bat_tha_sod_knd_swa_yor_aze_urd_scr_tur_swt_vie_anl_dgb_zul_xho	0.266857767173802	0.628249642173025	0.531380254176086
459	amr_bos_moo_prs_chh_sid_amh_mol_aze_azi_ven_mao_bem_krd_spa_bsq_eng_tig_swa_mnd_swe_rus_tsn_scr_ewe_fre_est_fbf_yor_hun_ukr_owc_geo_cze_hin_grk_ger_anl_mlt_guj_fin_cic_bat_alb_jav_jpn_tml_kor_mcd_bul_lda_afr_mly_por_wly_ind_cnt_nor_bam_arw_gam_urd_lat_ctl_svk_qcu_glc_ben_lit_swt_sod_pan_aeg_ita_sun_slo_dyu_pol_ses_tag_tha_heb_knd_zul_dgb_uzb_rom_dut_tur_akn_vie_hau_tsw_xho_igb	-0.23962335837296	-0.566824780732452	0.572198759247224
460	heb_fre_zul_alb_wly_aeg_mlt_prs_aze_uzb_swa_ind_swt_ita_nor_bsq_slo_gam_xho_mnd_lat_ben_fbf_ukr_dgb_arw_hun_tsw_bam_fin_pol_amr_geo_rom_urd_bos_cze_owc_hau_lit_est_ses_sun_swe_tag_jpn_tml_kor_pan_scr_igb_afr_mao_guj_tig_mly_cnt_dut_tsn_mcd_anl_svk_grk_bul_krd_qcu_mol_por_hin_yor_amh_eng_sid_spa_jav_ger_cic_rus_bem_bat_tha_sod_knd_dyu_akn_azi_ctl_glc_tur_moo_vie_chh_lda_ven_ewe	-0.002678209586383	-0.00632506033831928	0.9949669137632
461	anl_ger_akn_lit_owc_amh_chh_ukr_uzb_azi_igb_ind_bem_nor_por_bsq_swe_gam_yor_cnt_svk_fre_dyu_mcd_zul_arw_fin_fbf_swa_hun_rus_aeg_geo_cze_spa_eng_ita_sid_sod_urd_est_tsn_tag_bul_bat_jpn_tml_kor_scr_pol_lda_glc_mao_afr_wly_mly_mnd_ben_dgb_prs_mlt_mol_bos_ctl_krd_qcu_alb_slo_hin_ses_heb_dut_amr_guj_sun_pan_tsw_grk_ven_jav_tha_hau_knd_ewe_xho_aze_rom_lat_tur_cic_vie_tig_swt_moo_bam	0.165053031932897	0.388469297819557	0.698556657651206
462	tig_krd_fbf_spa_wly_mlt_anl_bos_uzb_tur_lda_mly_tsw_por_pan_bsq_mol_aeg_dgb_mnd_svk_alb_bam_grk_ewe_ctl_hun_moo_dyu_est_hin_heb_geo_bul_rom_guj_pol_owc_sid_afr_fin_akn_mao_urd_bat_jpn_knd_kor_rus_nor_ses_swe_sun_dut_hau_ind_cnt_eng_tsn_ukr_amr_ita_scr_slo_prs_qcu_ben_fre_lat_cic_sod_ger_amh_glc_tag_mcd_zul_cze_ven_jav_tha_gam_tml_swt_bem_aze_arw_lit_azi_igb_vie_chh_swa_yor_xho	-0.28263643745166	-0.66884083199185	0.505253893765859
463	heb_arw_dgb_urd_hau_anl_amh_ita_uzb_aze_swa_ind_moo_bul_hin_bsq_krd_wly_lda_mnd_lit_swe_akn_prs_bam_grk_est_cic_yor_hun_rom_sod_geo_afr_svk_glc_eng_chh_tig_bos_fin_tsn_jav_ctl_mly_jpn_knd_kor_rus_pan_ven_cze_bat_ukr_sid_mao_cnt_scr_igb_lat_amr_mol_ger_alb_pol_qcu_spa_fre_dut_fbf_gam_por_mlt_nor_tag_guj_swt_mcd_tsw_sun_tha_owc_tml_dyu_xho_tur_ben_slo_azi_ewe_vie_aeg_bem_zul_ses	-0.189344938810863	-0.446843768839904	0.656026732906714
464	heb_dut_cic_ben_anl_mlt_hau_alb_aze_tur_swt_bat_akn_pan_por_bsq_lit_wly_fbf_cnt_arw_ita_dyu_scr_igb_nor_est_yor_bam_hun_cze_aeg_geo_fre_pol_eng_prs_owc_tig_guj_fin_swa_tag_glc_sun_jpn_tml_kor_mol_spa_zul_ukr_mao_bos_chh_ind_mnd_rus_ven_svk_sid_rom_krd_mcd_bul_qcu_swe_urd_ctl_xho_sod_slo_amr_lat_mly_hin_ses_afr_moo_jav_tha_gam_knd_dgb_ewe_uzb_grk_ger_azi_tsw_vie_amh_bem_lda_tsn	-0.170789206520069	-0.402962024796725	0.687901018196315
465	hau_prs_zul_rom_chh_anl_owc_eng_azi_tur_xho_sun_tsw_fre_guj_bsq_bos_tig_swt_mnd_svk_pan_tsn_nor_dyu_krd_fin_dgb_ewe_hun_ukr_sid_geo_ger_pol_scr_mcd_amr_aeg_afr_est_bam_jav_bul_mly_jpn_tml_kor_ben_alb_fbf_ctl_bat_spa_amh_mao_cnt_grk_lda_swe_heb_hin_mol_urd_slo_qcu_lit_dut_cze_bem_gam_lat_mlt_glc_ind_por_cic_arw_ses_tag_tha_wly_knd_yor_moo_aze_ita_rus_uzb_akn_vie_sod_ven_igb_swa	-0.861065983367106	-2.08511900663648	0.0397984110748896
466	amr_prs_zul_rom_anl_aeg_owc_bul_tur_uzb_ses_sun_ven_ctl_mol_bsq_krd_mlt_dgb_mnd_grk_dut_akn_ita_swt_swe_est_lda_swa_hun_pol_tig_geo_afr_fre_ben_bos_wly_chh_spa_fin_bem_bat_rus_mao_jpn_tml_kor_glc_lit_fbf_slo_mly_cze_gam_tag_cnt_ukr_cic_por_sod_hin_ger_alb_lat_qcu_nor_scr_svk_ewe_amh_pan_hau_guj_jav_urd_bam_arw_tsw_ind_tha_heb_knd_dyu_igb_aze_eng_mcd_azi_xho_vie_sid_moo_tsn_yor	-0.11055530812712	-0.260809745085589	0.794815873542977
467	wly_por_dyu_rom_owc_mlt_sod_rus_uzb_azi_fbf_sun_bem_nor_glc_bsq_pol_heb_ses_cnt_pan_hin_lda_ben_ven_arw_hun_ewe_swa_est_swe_aeg_geo_cze_lit_lat_fre_hau_amh_svk_fin_dgb_bat_grk_jav_jpn_tml_kor_eng_afr_tsw_guj_mao_ukr_tig_mly_mnd_dut_igb_mcd_amr_ger_ita_prs_spa_qcu_bul_bos_krd_zul_gam_mol_chh_urd_tag_ctl_cic_slo_yor_ind_tha_sid_knd_tsn_akn_aze_alb_scr_tur_moo_vie_anl_swt_bam_xho	-0.724959482850465	-1.7452840959348	0.0842383747289461
468	amh_nor_tsw_spa_sod_heb_mlt_lit_tur_uzb_swt_tag_moo_urd_hin_bsq_krd_tig_lda_cnt_bos_mcd_ses_arw_swa_eng_hun_bam_zul_fin_ben_anl_geo_swe_svk_mol_por_owc_wly_grk_est_tsn_mly_slo_ind_jpn_knd_kor_pan_pol_ven_dut_bat_ita_gam_mao_mnd_scr_yor_bul_amr_afr_ger_ctl_lat_qcu_alb_rom_cze_ewe_hau_fre_sid_ukr_jav_rus_akn_guj_cic_sun_tha_aeg_tml_xho_bem_aze_prs_glc_azi_dyu_vie_chh_dgb_fbf_igb	-0.285172564239374	-0.674063636474439	0.501942871551658
469	mlt_pol_xho_pan_heb_wly_chh_ger_aze_uzb_swa_ind_cic_rus_ben_bsq_dut_hau_zul_mnd_ita_fre_lda_bul_yor_spa_fin_ses_igb_est_cze_owc_geo_rom_guj_grk_lit_amr_anl_svk_hun_swt_mao_alb_mly_jpn_tml_kor_krd_prs_akn_arw_jav_afr_tig_bat_cnt_eng_tsn_glc_aeg_ctl_urd_mol_swe_qcu_por_slo_hin_ven_sid_ukr_amh_lat_tag_mcd_dgb_nor_ewe_sun_tha_gam_knd_bem_tsw_tur_scr_bos_azi_dyu_vie_sod_fbf_moo_bam	-0.28895248758474	-0.683511102398473	0.49598337077994
470	sod_krd_tsn_ger_gam_wly_mlt_grk_uzb_azi_akn_tag_xho_lat_bos_bsq_pol_amh_ewe_mnd_alb_rus_bam_ben_zul_mcd_fin_bem_cic_est_svk_chh_geo_glc_bul_cze_dut_owc_heb_lit_hun_dgb_mly_ita_bat_jpn_tml_kor_rom_mol_ven_swe_ind_fre_sid_mao_cnt_slo_moo_prs_tig_guj_hin_nor_pan_qcu_ukr_spa_arw_dyu_aeg_urd_anl_scr_jav_eng_swt_por_lda_sun_tha_amr_knd_yor_fbf_tur_ctl_afr_aze_swa_vie_hau_igb_tsw_ses	-0.137225384256356	-0.323731443436634	0.746868251738305
471	chh_ukr_fbf_por_amh_heb_mlt_arw_azi_tur_cic_sun_bam_bos_ita_bsq_alb_aeg_ses_mnd_slo_pol_tsw_spa_tsn_glc_est_yor_dyu_fin_ger_hau_geo_scr_swe_rus_dut_wly_owc_mcd_hun_bem_mao_lat_bat_jpn_knd_kor_nor_guj_swa_prs_ind_mol_sod_jav_cnt_grk_akn_afr_sid_krd_hin_lit_cze_qcu_ctl_pan_ben_xho_anl_rom_tig_bul_mly_eng_swt_svk_moo_tag_tha_amr_tml_dgb_zul_aze_urd_fre_uzb_ven_vie_gam_lda_igb_ewe	-0.457662008148898	-1.0861965835599	0.280199426038796
472	sid_ben_ses_por_chh_heb_hau_mcd_uzb_aze_lda_bat_ewe_bos_pol_bsq_urd_wly_swt_cnt_dut_lat_zul_bul_dgb_fre_fin_tsn_igb_hun_prs_amh_geo_slo_krd_nor_afr_tig_anl_grk_est_swa_jav_ita_mly_jpn_knd_kor_swe_glc_bam_ger_ind_rom_mlt_sun_mnd_rus_ven_eng_owc_scr_pan_ctl_arw_qcu_mol_hin_spa_bem_aeg_svk_amr_cze_mao_ukr_yor_lit_xho_tag_tha_gam_tml_akn_moo_azi_guj_alb_tur_fbf_vie_sod_dyu_cic_tsw	-0.3658547963094	-0.867781685762108	0.387747559279372
473	mlt_eng_bam_nor_sid_owc_heb_por_azi_tur_dyu_sun_lda_ctl_guj_bsq_rom_sod_bem_mnd_svk_bul_zul_swe_swa_glc_hun_akn_tsw_est_lat_hau_geo_slo_arw_pan_ger_chh_amh_pol_fin_fbf_ind_ben_mao_jpn_knd_kor_rus_grk_swt_krd_jav_spa_wly_tag_cnt_lit_ses_ita_amr_bos_ukr_cze_hin_qcu_mol_urd_mcd_tsn_tig_prs_anl_dut_mly_scr_cic_afr_yor_bat_tha_aeg_tml_xho_moo_uzb_fre_alb_aze_ewe_vie_gam_dgb_igb_ven	-0.480500874152167	-1.14409286779356	0.25552133407138
474	tig_rus_ewe_ukr_owc_gam_sod_por_tur_azi_dgb_mly_bam_eng_bul_bsq_mcd_hau_moo_cnt_nor_glc_lda_urd_swt_slo_fin_cic_tsn_est_guj_wly_geo_ben_scr_grk_spa_amh_chh_rom_hun_ses_tag_ctl_bat_jpn_tml_kor_swe_krd_zul_svk_ind_arw_amr_mao_mnd_hin_yor_fre_anl_alb_ger_ita_pan_qcu_lat_afr_mol_bem_mlt_pol_aeg_cze_sun_prs_fbf_dut_swa_jav_tha_heb_knd_xho_ven_aze_lit_bos_uzb_dyu_vie_sid_akn_tsw_igb	1.09509049865142	2.63908538832074	0.00974726215616132
475	wly_mcd_bem_nor_chh_amr_sid_lit_azi_uzb_swa_tag_zul_ita_dut_bsq_pol_aeg_yor_mnd_afr_hin_ven_cze_tsw_rus_hun_tsn_swt_est_ben_heb_geo_pan_spa_eng_ctl_amh_sod_scr_fin_bam_sun_bul_jav_jpn_tml_kor_krd_grk_xho_guj_ind_bos_hau_mly_cnt_lat_ewe_arw_tig_slo_por_mol_urd_qcu_prs_ger_alb_dyu_owc_ukr_mlt_rom_bat_fre_dgb_swe_lda_mao_tha_gam_knd_igb_moo_aze_svk_glc_tur_ses_vie_anl_akn_fbf_cic	-0.288374112110972	-0.681795537721269	0.497062697689096
476	amr_eng_xho_bul_hau_mlt_aeg_rom_aze_azi_tsw_jav_swa_alb_afr_bsq_pol_tig_bam_mnd_mcd_ger_ewe_ita_fbf_urd_fin_dyu_ses_est_ukr_anl_geo_fre_ben_pan_svk_owc_amh_prs_hun_cic_mao_glc_ind_jpn_knd_kor_mol_spa_dgb_hin_sun_swe_heb_mly_cnt_scr_moo_krd_gam_dut_rus_lat_lit_qcu_por_nor_bos_yor_sod_ctl_chh_cze_tag_slo_tsn_guj_swt_bat_tha_sid_tml_lda_akn_uzb_grk_arw_tur_ven_vie_wly_zul_bem_igb	-0.377995479721715	-0.895904765415855	0.372616738983886
477	aeg_bul_dyu_prs_heb_chh_tig_ctl_aze_uzb_fbf_mly_swt_alb_ukr_bsq_pan_wly_swa_cnt_ben_mcd_xho_hin_tsn_pol_hun_ewe_ven_fin_dut_mlt_geo_slo_por_lat_cze_amr_hau_scr_est_moo_mao_lit_ind_jpn_tml_kor_ger_grk_cic_spa_bat_svk_sod_tag_mnd_bos_dgb_rus_gam_mol_ita_arw_guj_qcu_krd_nor_fre_zul_owc_urd_sid_swe_jav_eng_bem_glc_yor_sun_tha_amh_knd_lda_bam_tur_afr_rom_azi_ses_vie_anl_akn_tsw_igb	-0.581277168160311	-1.38867741817542	0.168247781171294
478	sid_glc_dgb_hin_mlt_amr_amh_svk_aze_tur_bam_mao_ewe_fre_bos_bsq_por_hau_xho_mnd_eng_mcd_zul_ben_moo_mol_hun_lda_fbf_est_alb_owc_geo_dut_pol_slo_spa_sod_heb_scr_fin_cic_ind_cze_sun_jpn_tml_kor_arw_afr_ses_rus_jav_bul_tig_bat_cnt_pan_bem_krd_chh_swe_lit_guj_ukr_qcu_ger_nor_rom_akn_wly_lat_aeg_ctl_tag_prs_igb_grk_tsw_mly_tha_gam_knd_tsn_swt_uzb_ita_urd_azi_swa_vie_anl_yor_ven_dyu	-0.220535768621003	-0.520900188828442	0.603674384437415
479	amh_ger_dyu_fre_hau_sod_amr_por_uzb_aze_tsw_ind_xho_svk_ukr_bsq_lat_sid_moo_mnd_nor_arw_yor_ctl_zul_ben_hun_akn_ewe_est_bos_gam_geo_rus_slo_ita_krd_tig_aeg_spa_fin_bem_mao_pan_tag_jpn_tml_kor_dut_pol_igb_mcd_mly_hin_anl_jav_cnt_lit_ven_guj_chh_rom_grk_mol_prs_qcu_scr_afr_swe_ses_mlt_eng_heb_cze_sun_glc_cic_urd_fbf_bat_tha_owc_knd_tsn_swt_azi_bul_alb_tur_swa_vie_wly_lda_bam_dgb	0.517323917478316	1.21845133962786	0.226134451672091
480	sid_bos_xho_cze_hau_aeg_gam_lit_tur_aze_akn_bat_swa_spa_svk_bsq_mol_chh_swt_cnt_prs_urd_moo_dut_lda_eng_fin_bem_yor_hun_alb_tig_geo_fre_glc_por_afr_sod_amr_ctl_est_bam_mly_ger_jav_jpn_knd_kor_guj_pol_ven_rom_ind_krd_heb_tag_mnd_ben_ewe_rus_mlt_ita_swe_pan_slo_qcu_hin_scr_mcd_fbf_amh_nor_anl_arw_sun_grk_zul_lat_dyu_mao_tha_owc_tml_igb_dgb_uzb_ukr_bul_azi_tsn_vie_wly_tsw_ses_cic	0.40115685785245	0.946473973633954	0.34635962878076
481	sid_ben_fbf_mol_tig_anl_wly_svk_aze_uzb_tsw_mao_lda_afr_eng_bsq_rom_sod_akn_mnd_dut_ita_tsn_urd_ses_alb_est_cic_dyu_fin_rus_heb_geo_lat_lit_krd_fre_owc_hau_prs_hun_ewe_ind_ctl_jav_jpn_knd_kor_slo_mcd_xho_nor_mly_pan_chh_tag_cnt_pol_moo_glc_amh_grk_scr_ukr_swe_qcu_hin_cze_guj_swa_mlt_bos_amr_por_sun_arw_bam_spa_bem_bat_tha_aeg_tml_yor_dgb_tur_bul_ger_azi_igb_vie_gam_ven_zul_swt	0.186301715027312	0.438234777828902	0.662232355898922
482	amr_lat_ven_svk_chh_aeg_sod_guj_tur_azi_swt_ind_yor_slo_grk_bsq_ben_heb_cic_mnd_alb_ita_bem_eng_ewe_ctl_fin_ses_xho_est_glc_gam_geo_mol_afr_spa_dut_mlt_sid_cze_hun_moo_tag_krd_mly_jpn_tml_kor_pan_hin_swa_mcd_jav_urd_anl_mao_cnt_ukr_dyu_bos_hau_ger_pol_swe_fre_qcu_lit_arw_prs_igb_amh_rom_owc_por_sun_bul_dgb_nor_bam_bat_tha_tig_knd_akn_lda_aze_rus_scr_uzb_tsn_vie_wly_fbf_zul_tsw	-0.156037722721622	-0.368022091969012	0.71369306981075
483	sid_spa_swa_por_chh_owc_tig_slo_azi_uzb_ven_mly_zul_ctl_rus_bsq_prs_hau_ewe_cnt_eng_lat_igb_bul_lda_guj_est_yor_moo_fin_mol_anl_geo_scr_afr_krd_grk_sod_amr_svk_hun_akn_ind_pan_mao_jpn_tml_kor_arw_fre_fbf_nor_sun_ita_mlt_bat_mnd_alb_ses_hin_gam_cze_glc_pol_mcd_qcu_rom_ger_bos_bam_heb_dut_wly_ukr_jav_lit_swt_urd_tsw_tag_tha_aeg_knd_dyu_bem_aze_ben_swe_tur_tsn_vie_amh_dgb_xho_cic	-0.329368063754385	-0.77982030534845	0.437476769391464
484	amh_dut_tsw_afr_heb_aeg_sid_alb_uzb_azi_swa_mly_xho_grk_slo_bsq_scr_amr_ses_mnd_cze_mcd_ven_ger_akn_lit_est_igb_tsn_hun_bos_hau_geo_prs_fre_mol_hin_sod_wly_por_fin_dgb_tag_glc_sun_jpn_tml_kor_rom_urd_lda_svk_ind_ben_gam_bat_cnt_bul_swt_swe_mlt_arw_krd_nor_ukr_qcu_pan_ctl_guj_ewe_tig_rus_anl_ita_jav_eng_bam_pol_moo_mao_tha_owc_knd_dyu_yor_tur_lat_spa_aze_bem_vie_chh_zul_cic_fbf	-0.534042624888198	-1.27045881664655	0.207090360757823
485	gam_spa_ven_rom_sid_heb_owc_krd_aze_tur_tsw_jav_bam_ger_lit_bsq_bul_amr_ewe_cnt_mcd_arw_lda_pol_tsn_urd_fin_fbf_bem_est_nor_anl_geo_slo_glc_swe_por_aeg_mlt_rus_hun_xho_mao_fre_ind_jpn_knd_kor_guj_cze_swa_mol_sun_prs_chh_mly_mnd_lat_cic_dut_hau_pan_ukr_ita_alb_qcu_scr_ctl_svk_zul_tig_afr_wly_bos_tag_ben_ses_hin_swt_bat_tha_sod_tml_akn_yor_uzb_grk_eng_azi_moo_vie_amh_dgb_igb_dyu	-0.408387819669618	-0.968772445546644	0.335171469632737
486	sod_lat_fbf_swe_sid_gam_anl_rus_uzb_azi_dyu_ind_tsn_pol_glc_bsq_ctl_aeg_bem_mnd_svk_dut_bam_bul_ewe_cze_fin_lda_swt_est_krd_owc_geo_bos_ben_ukr_slo_hau_mlt_ger_hun_dgb_sun_ita_jav_jpn_tml_kor_hin_fre_ses_spa_tag_scr_amr_mly_cnt_mol_akn_prs_tig_rom_por_nor_arw_qcu_guj_grk_pan_ven_heb_mcd_wly_urd_mao_eng_tsw_afr_cic_bat_tha_amh_knd_igb_moo_aze_lit_alb_tur_swa_vie_chh_xho_zul_yor	-0.237798481435085	-0.561672752558607	0.575690097036345
487	mlt_hin_xho_urd_tig_hau_anl_spa_uzb_tur_bem_ind_yor_slo_bos_bsq_ukr_aeg_ses_cnt_swe_por_swa_cze_lda_afr_est_bam_dyu_fin_fre_sid_geo_svk_nor_krd_arw_gam_amr_ctl_hun_akn_tag_grk_sun_jpn_tml_kor_mol_alb_cic_pol_mao_prs_owc_jav_mnd_rom_ven_ita_heb_ger_lat_scr_mcd_qcu_eng_pan_ben_moo_chh_dut_wly_glc_bat_guj_tsn_lit_igb_mly_tha_sod_knd_tsw_ewe_azi_bul_rus_aze_zul_vie_amh_fbf_dgb_swt	-0.976513409427773	-2.37400511214733	0.0196521227360013
488	mlt_krd_swt_glc_tig_heb_aeg_scr_uzb_aze_bem_tag_bam_alb_ger_bsq_pol_owc_xho_cnt_arw_guj_cic_eng_dgb_urd_est_akn_ses_fin_prs_amr_geo_hin_ctl_afr_rus_anl_chh_rom_hun_igb_mly_bos_mao_jpn_tml_kor_mol_grk_tsn_ita_ind_svk_amh_sun_mnd_spa_ven_bul_sid_mcd_lat_dut_slo_qcu_ukr_pan_ben_dyu_sod_lit_wly_swe_bat_por_swa_nor_zul_jav_tha_hau_knd_lda_yor_tur_cze_fre_azi_tsw_vie_gam_fbf_ewe_moo	-1.02093570918574	-2.48890502218837	0.0145919127316226
489	gam_cze_swa_ita_owc_aeg_sod_ben_aze_tur_moo_jav_bem_pol_afr_bsq_bos_sid_xho_cnt_fre_slo_swt_urd_cic_grk_hun_zul_akn_fin_alb_anl_geo_glc_krd_pan_nor_wly_amh_guj_est_igb_bat_ctl_mly_jpn_tml_kor_mol_ger_tsw_bul_sun_lat_amr_mao_mnd_rus_ewe_hin_chh_lit_svk_eng_spa_qcu_dut_por_rom_ses_tig_arw_mlt_ukr_tag_mcd_dgb_scr_tsn_ind_tha_heb_knd_yor_dyu_azi_swe_prs_uzb_lda_vie_hau_bam_fbf_ven	-0.5441564720868	-1.29665574464053	0.197957732574707
490	wly_krd_ven_ben_anl_amh_owc_scr_tur_uzb_swa_sun_igb_grk_hin_bsq_glc_amr_tsn_cnt_swe_mol_bem_dut_tsw_lit_est_xho_ewe_hun_slo_chh_geo_pol_ukr_eng_fre_hau_gam_rus_fin_bam_bat_ger_mly_jpn_tml_kor_cze_spa_akn_rom_ind_guj_sid_jav_mnd_pan_dgb_mcd_mlt_urd_ita_arw_svk_qcu_nor_bos_afr_cic_aeg_por_tig_alb_mao_bul_moo_ctl_swt_tag_tha_heb_knd_zul_fbf_aze_prs_lat_azi_yor_vie_sod_lda_ses_dyu	0.331680851164519	0.783667212968056	0.435226718190508
491	sod_grk_igb_cze_anl_chh_wly_svk_uzb_aze_lda_sun_bem_eng_rom_bsq_krd_amr_tsw_mnd_lat_glc_zul_mcd_xho_afr_est_fbf_swt_hun_ctl_hau_geo_rus_slo_dut_scr_amh_sid_bul_fin_yor_mao_urd_mly_jpn_knd_kor_ger_fre_ven_guj_tag_ita_heb_jav_cnt_ben_ses_por_mlt_pol_arw_lit_spa_qcu_pan_bos_mol_ewe_gam_alb_aeg_nor_bat_ukr_dgb_hin_dyu_ind_tha_owc_tml_tsn_swa_azi_swe_prs_tur_akn_vie_tig_bam_cic_moo	0.309835786199267	0.729300118826586	0.467650891454055
492	sid_scr_swa_hin_wly_hau_gam_rom_tur_azi_fbf_ind_swt_slo_ger_bsq_alb_sod_bam_cnt_ctl_swe_igb_glc_dgb_dut_fin_moo_yor_hun_mol_mlt_geo_lat_nor_spa_guj_tig_chh_eng_est_ewe_jav_ita_tag_jpn_tml_kor_fre_grk_akn_urd_mly_lit_aeg_bat_mnd_bos_bem_pan_heb_ben_por_pol_arw_qcu_mcd_ukr_cze_zul_amh_bul_anl_prs_sun_krd_ven_rus_dyu_mao_tha_owc_knd_tsn_xho_aze_svk_afr_uzb_ses_vie_amr_tsw_cic_lda	0.345294315592069	0.814471400430717	0.417455655926256
493	hau_spa_yor_mcd_amh_anl_chh_bul_uzb_aze_swa_ind_dyu_grk_alb_bsq_scr_amr_lda_cnt_swe_eng_bam_pol_cic_lat_hun_akn_moo_est_ukr_aeg_geo_glc_pan_svk_ben_owc_mlt_por_fin_dgb_mly_lit_jav_jpn_knd_kor_dut_prs_ses_hin_sun_nor_heb_tag_mnd_bos_xho_ctl_gam_afr_arw_rus_slo_qcu_ger_krd_rom_fbf_wly_urd_sid_ita_bat_mol_swt_fre_bem_mao_tha_sod_tml_tsw_ven_azi_cze_guj_tur_igb_vie_tig_tsn_zul_ewe	-1.06371200794574	-2.6032315168703	0.0107486128743768
494	heb_slo_moo_urd_anl_sod_chh_ita_tur_azi_zul_mao_igb_fre_arw_bsq_lat_hau_fbf_cnt_lit_mol_akn_eng_bam_svk_fin_lda_swt_est_glc_amr_geo_afr_pan_por_alb_gam_owc_ben_hun_tsw_ind_scr_mly_jpn_knd_kor_pol_cze_ses_swe_tag_mcd_sid_jav_mnd_krd_ven_grk_tig_bos_hin_prs_nor_qcu_spa_guj_ger_tsn_aeg_rus_amh_dut_sun_ctl_ewe_ukr_dgb_bat_tha_wly_tml_cic_dyu_aze_bul_rom_uzb_xho_vie_mlt_swa_yor_bem	0.343711964111386	0.8105456422896	0.419695987889296
495	wly_ctl_ewe_bul_chh_amr_gam_pol_uzb_azi_yor_ind_fbf_arw_prs_bsq_scr_tig_tsn_cnt_ukr_bos_ses_mcd_moo_hin_est_swt_ven_fin_svk_aeg_geo_rus_ita_lat_cze_owc_amh_alb_hun_tsw_jav_afr_sun_jpn_knd_kor_spa_urd_cic_rom_mao_krd_heb_tag_mnd_swe_zul_por_hau_mol_ger_grk_nor_qcu_pan_guj_slo_igb_anl_fre_sid_lit_bat_dut_dgb_eng_swa_mly_tha_sod_tml_akn_lda_aze_glc_ben_tur_dyu_vie_mlt_xho_bem_bam	-0.282671907534209	-0.669038791019505	0.505128183864154
496	sod_arw_igb_krd_sid_tig_owc_hin_tur_azi_moo_ind_tsn_spa_dut_bsq_ctl_chh_lda_cnt_prs_svk_swa_eng_fbf_ita_hun_akn_xho_est_urd_wly_geo_alb_por_pol_swe_amr_amh_fre_fin_ven_sun_afr_mly_jpn_knd_kor_grk_mol_zul_bul_tag_cze_gam_mao_mnd_lat_ses_rus_heb_ukr_rom_ben_slo_qcu_bos_guj_lit_bam_aeg_scr_hau_ger_jav_mcd_bem_pan_dyu_bat_tha_mlt_tml_ewe_dgb_aze_nor_glc_uzb_cic_vie_anl_swt_yor_tsw	-0.0337580291631313	-0.0796372277401316	0.936696900468596
497	gam_lit_dgb_cze_owc_tig_aeg_ben_aze_uzb_akn_tag_ven_dut_ukr_bsq_alb_amh_ewe_mnd_ctl_rus_moo_pol_zul_ger_hun_igb_swa_est_bul_chh_geo_arw_rom_scr_slo_heb_mlt_pan_fin_tsn_mly_nor_sun_jpn_tml_kor_hin_mcd_yor_por_ind_krd_hau_bat_cnt_bos_swt_lat_anl_glc_eng_afr_prs_qcu_grk_ita_mol_ses_amr_swe_sod_spa_jav_fre_bem_svk_xho_mao_tha_sid_knd_cic_bam_azi_urd_guj_tur_fbf_vie_wly_tsw_lda_dyu	0.188170168451405	0.443078497890396	0.658737919960436
498	mlt_alb_ses_grk_amh_aeg_anl_ctl_aze_tur_lda_tag_yor_urd_lat_bsq_mcd_sid_dgb_mnd_fre_svk_akn_bul_bam_por_fin_cic_moo_hun_dut_chh_geo_rus_prs_ben_afr_wly_owc_swe_est_swa_sun_eng_bat_jpn_tml_kor_guj_nor_igb_spa_mao_slo_gam_ind_cnt_rom_fbf_bos_sod_ita_mol_scr_arw_qcu_pol_cze_ukr_bem_amr_pan_heb_lit_mly_ger_xho_hin_swt_jav_tha_hau_knd_ven_tsn_azi_glc_krd_uzb_dyu_vie_tig_tsw_ewe_zul	-0.480852665382987	-1.14423828268025	0.255461347002324
499	aeg_cze_lda_ctl_wly_sod_heb_glc_aze_uzb_ses_tag_swt_guj_fre_bsq_spa_anl_dyu_mnd_swe_ben_swa_slo_cic_grk_hun_fbf_tsn_est_arw_gam_geo_lit_svk_afr_hin_tig_chh_nor_fin_dgb_bat_pan_ind_jpn_knd_kor_prs_por_yor_pol_mao_rom_amr_jav_cnt_alb_zul_urd_owc_eng_mcd_lat_ita_qcu_krd_dut_rus_bam_amh_ukr_sid_bos_sun_bul_tsw_scr_bem_mly_tha_hau_tml_ewe_moo_azi_mol_ger_tur_ven_vie_mlt_xho_akn_igb	-0.745645674742206	-1.79187342901949	0.0764055020155463
500	owc_prs_xho_lat_wly_mlt_heb_spa_tur_aze_zul_bat_moo_krd_ukr_bsq_ctl_anl_swa_cnt_arw_bul_cic_rom_swt_eng_fin_dgb_ven_hun_nor_sod_geo_bos_dut_slo_scr_amr_gam_guj_est_fbf_mly_glc_sun_jpn_tml_kor_por_ita_dyu_afr_ind_ben_aeg_jav_mnd_alb_igb_grk_amh_pan_rus_hin_svk_qcu_pol_ger_cze_yor_chh_swe_hau_mol_mao_mcd_bem_urd_ewe_tag_tha_sid_knd_lda_ses_azi_fre_lit_uzb_tsn_vie_tig_tsw_akn_bam	-0.106867512150681	-0.251738085199766	0.801798974002708
501	heb_alb_dyu_mcd_owc_mlt_chh_ukr_uzb_aze_bam_jav_yor_arw_svk_bsq_eng_aeg_akn_mnd_rom_ita_ven_grk_zul_rus_fin_cic_lda_hun_glc_sid_geo_pol_swe_guj_bul_sod_gam_spa_est_ewe_bat_por_sun_jpn_tml_kor_urd_ben_swt_nor_mly_ctl_wly_ind_cnt_ger_igb_slo_anl_hin_cze_afr_mol_qcu_prs_scr_lit_moo_amh_pan_hau_fre_mao_bos_dgb_lat_tsw_tag_tha_tig_knd_fbf_bem_azi_dut_krd_tur_ses_vie_amr_xho_swa_tsn	-0.267903303092731	-0.634100845711236	0.527571644859522
502	mlt_ctl_tsn_spa_chh_amh_heb_guj_tur_azi_tsw_bat_yor_glc_nor_bsq_ukr_wly_akn_mnd_bos_fre_dgb_mcd_dyu_scr_est_igb_lda_fin_swe_tig_geo_rus_prs_eng_mol_gam_aeg_cze_hun_bem_sun_ger_ind_jpn_knd_kor_urd_slo_swa_por_tag_ita_owc_mao_cnt_arw_ewe_krd_sod_ben_pan_hin_lit_qcu_lat_dut_bul_zul_amr_grk_sid_afr_mly_svk_swt_pol_bam_jav_tha_anl_tml_moo_ven_uzb_alb_rom_aze_cic_vie_hau_xho_fbf_ses	-0.183524895560203	-0.433057657168144	0.665975598430962
503	amh_bul_lda_scr_chh_hau_wly_mol_tur_uzb_swa_ind_bem_fre_svk_bsq_rom_sid_dgb_mnd_urd_lit_cic_pan_zul_dut_fin_fbf_swt_hun_ger_heb_geo_swe_grk_glc_guj_amr_gam_rus_est_ewe_tag_eng_mao_jpn_knd_kor_spa_alb_xho_hin_jav_ben_mlt_bat_cnt_cze_akn_por_sod_lat_nor_ukr_krd_qcu_mcd_slo_bos_tsn_anl_prs_tig_arw_sun_ita_igb_pol_bam_mly_tha_owc_tml_ven_yor_aze_afr_ctl_azi_dyu_vie_aeg_tsw_moo_ses	-0.245073202791912	-0.580477249331523	0.562996746075971
504	anl_ctl_fbf_rom_chh_sid_hau_guj_aze_uzb_ewe_bat_tsw_mol_scr_bsq_hin_tig_bem_mnd_krd_ger_bam_fre_zul_spa_fin_swt_yor_est_svk_gam_geo_cze_bul_glc_lat_wly_heb_eng_hun_dgb_ind_nor_sun_jpn_tml_kor_urd_arw_xho_alb_tag_lit_amr_mao_cnt_ben_cic_pol_aeg_ukr_afr_slo_prs_qcu_rus_bos_pan_ven_owc_swe_sod_por_mly_mcd_akn_grk_ses_jav_tha_mlt_knd_tsn_igb_tur_ita_dut_azi_lda_vie_amh_dyu_moo_swa	0.164301983497026	0.386799043374285	0.69978863405218
505	sid_ctl_swa_lit_wly_owc_amr_urd_tur_azi_xho_mao_tsn_scr_por_bsq_dut_mlt_bam_mnd_glc_alb_ewe_guj_yor_svk_fin_tsw_dyu_est_krd_amh_geo_eng_arw_slo_rom_anl_tig_rus_hun_fbf_jav_bos_ind_jpn_tml_kor_spa_mcd_igb_nor_mly_ben_hau_tag_cnt_pan_ses_fre_heb_mol_ita_hin_afr_qcu_swe_grk_ukr_swt_chh_cze_gam_pol_sun_ger_akn_bul_zul_bat_tha_aeg_knd_cic_bem_aze_lat_prs_uzb_lda_vie_sod_moo_ven_dgb	-0.236620404902908	-0.559006964132845	0.577500607799993
506	owc_cze_ven_svk_amh_heb_chh_ben_aze_azi_tsn_ind_xho_ctl_arw_bsq_guj_aeg_bem_mnd_mcd_dut_dgb_spa_bam_nor_hun_dyu_swt_est_afr_anl_geo_lit_pol_mol_bul_sod_sid_lat_fin_zul_tag_ita_jav_jpn_tml_kor_slo_glc_ses_rom_mly_bos_amr_bat_cnt_ukr_fbf_por_gam_prs_rus_scr_ger_qcu_grk_urd_pan_lda_mlt_eng_hau_swe_sun_fre_swa_krd_cic_mao_tha_wly_knd_moo_ewe_uzb_alb_hin_tur_akn_vie_tig_igb_yor_tsw	-0.475909681589843	-1.13157198402548	0.260723843469363
507	owc_fre_igb_nor_wly_amh_aeg_rus_tur_azi_fbf_mly_tsn_lat_urd_bsq_scr_hau_dgb_cnt_hin_lit_xho_dut_tsw_bos_hun_lda_ewe_est_grk_tig_geo_por_svk_guj_swe_mlt_chh_eng_fin_ven_mao_glc_tag_jpn_knd_kor_slo_afr_zul_cze_bat_ben_amr_sun_mnd_spa_yor_pol_heb_ita_ger_rom_alb_qcu_prs_mcd_pan_bam_sid_ukr_gam_arw_jav_bul_moo_krd_akn_ind_tha_sod_tml_dyu_bem_aze_ctl_mol_uzb_swt_vie_anl_swa_ses_cic	0.0816601761055522	0.192310758857218	0.847918100431398
508	hau_slo_ewe_svk_chh_amr_mlt_eng_tur_azi_dgb_bat_swa_por_alb_bsq_ger_gam_tsn_mnd_cze_lit_dyu_grk_akn_nor_hun_xho_ses_est_mol_amh_geo_ita_guj_pan_rom_heb_wly_dut_fin_fbf_ind_arw_mly_jpn_tml_kor_afr_hin_zul_prs_mao_swe_aeg_jav_cnt_spa_tsw_rus_sod_glc_mcd_pol_bos_qcu_lat_ctl_ben_swt_owc_krd_anl_scr_sun_urd_yor_fre_bem_tag_tha_tig_knd_moo_bam_uzb_bul_ukr_aze_ven_vie_sid_cic_igb_lda	-0.169938335327901	-0.401138290028602	0.689238497293525
509	sod_ctl_tsn_dut_heb_owc_anl_mcd_aze_tur_bem_bat_dyu_ger_urd_bsq_eng_sid_swt_mnd_rom_pol_igb_rus_zul_alb_est_lda_akn_hun_spa_hau_geo_ita_ben_scr_slo_aeg_chh_bul_fin_cic_tag_arw_mly_jpn_knd_kor_fre_nor_ven_pan_jav_prs_mlt_ind_cnt_lat_xho_grk_amh_afr_cze_guj_krd_qcu_bos_glc_mol_tsw_gam_por_amr_svk_mao_ukr_bam_lit_fbf_sun_tha_wly_tml_dgb_ewe_azi_swe_hin_uzb_moo_vie_tig_yor_ses_swa	0.150178239409976	0.353203556210466	0.724735192507966
510	heb_hin_fbf_bul_tig_mlt_anl_bos_aze_azi_dgb_sun_igb_slo_lat_bsq_pol_wly_xho_cnt_rom_svk_swa_ger_tsn_ben_fin_lda_tsw_est_lit_sod_geo_krd_swe_mcd_fre_owc_hau_dut_hun_yor_tag_arw_mly_jpn_tml_kor_urd_eng_bam_guj_ind_ita_amh_jav_mnd_alb_moo_cze_aeg_scr_ukr_mol_rus_qcu_prs_ctl_grk_ewe_amr_afr_chh_glc_mao_nor_akn_pan_cic_bat_tha_sid_knd_ses_ven_tur_spa_por_uzb_zul_vie_gam_swt_bem_dyu	0.0538214174016481	0.126714421494656	0.899439993327548
511	tig_ctl_bem_pol_sid_aeg_gam_scr_azi_tur_moo_sun_ven_ben_mcd_bsq_fre_anl_tsn_cnt_alb_svk_dgb_spa_dyu_ger_hun_akn_swt_est_cze_sod_geo_bos_afr_mol_ita_owc_amh_por_fin_igb_mao_glc_mly_jpn_knd_kor_arw_lit_tsw_lat_tag_rom_hau_bat_mnd_eng_lda_pan_chh_bul_grk_ukr_slo_qcu_swe_krd_prs_swa_mlt_urd_amr_dut_ind_nor_zul_guj_ewe_jav_tha_heb_tml_fbf_bam_uzb_rus_hin_aze_xho_vie_wly_cic_ses_yor	-0.230839936854874	-0.545603968711764	0.58664449120793
512	tig_scr_igb_bul_amr_sid_hau_bos_aze_uzb_swa_tag_zul_rom_lat_bsq_svk_wly_yor_cnt_grk_mol_akn_eng_ses_dut_fin_bem_xho_est_cze_anl_geo_arw_spa_hin_swe_owc_amh_ita_hun_swt_mly_afr_bat_jpn_tml_kor_pol_slo_ven_guj_mao_ben_chh_jav_mnd_fre_dyu_ger_aeg_glc_alb_mcd_prs_qcu_por_pan_ukr_fbf_sod_lit_heb_rus_sun_nor_tsn_urd_moo_ind_tha_gam_knd_ewe_dgb_tur_ctl_krd_azi_bam_vie_mlt_lda_tsw_cic	0.71326496779418	1.69648807062221	0.0931383547131631
513	sod_mcd_xho_bul_amh_tig_amr_dut_uzb_tur_igb_ind_akn_guj_ben_bsq_ctl_hau_cic_mnd_urd_bos_yor_afr_lda_cze_est_bam_swt_fin_swe_owc_geo_krd_nor_ger_rom_mlt_sid_grk_hun_swa_jav_mol_mao_jpn_tml_kor_pol_hin_ses_scr_sun_arw_gam_bat_cnt_rus_tsn_ita_chh_ukr_svk_por_eng_qcu_spa_glc_prs_dgb_aeg_fre_wly_slo_mly_lit_tsw_pan_ven_tag_tha_anl_knd_ewe_zul_azi_alb_lat_aze_bem_vie_heb_moo_fbf_dyu	-0.714597729392547	-1.71228914070855	0.0901759793970997
514	tig_ctl_ses_lit_heb_amr_sod_bul_tur_uzb_zul_bat_dyu_krd_grk_bsq_pan_owc_bem_cnt_ukr_hin_bam_alb_lda_nor_fin_yor_tsn_hun_urd_amh_geo_mcd_swe_rus_slo_aeg_sid_glc_est_tsw_mao_arw_ind_jpn_tml_kor_svk_eng_dgb_afr_sun_spa_wly_mly_mnd_cze_igb_fre_hau_rom_guj_prs_lat_qcu_scr_pol_ita_fbf_gam_mol_anl_dut_jav_por_swt_ben_akn_tag_tha_chh_knd_ven_moo_aze_bos_ger_azi_xho_vie_mlt_cic_swa_ewe	-0.504800520907926	-1.20377631330328	0.231731127032799
515	owc_fre_swt_mol_amr_gam_anl_por_aze_uzb_dyu_sun_dgb_swe_cze_bsq_pol_aeg_fbf_mnd_rom_ita_ses_eng_xho_krd_fin_yor_lda_hun_guj_sod_geo_ben_prs_mcd_dut_heb_wly_bul_est_akn_mly_afr_tag_jpn_knd_kor_bos_arw_ven_ukr_ind_nor_chh_jav_cnt_ger_zul_glc_amh_grk_slo_scr_rus_qcu_lat_svk_ctl_tsw_tig_hin_sid_lit_mao_pan_tsn_urd_ewe_bat_tha_mlt_tml_bam_moo_azi_alb_spa_tur_igb_vie_hau_swa_cic_bem	-0.714959621830655	-1.7146186119211	0.0897458398718499
516	hau_guj_ven_cze_gam_sid_owc_mol_azi_tur_ewe_tag_bam_ben_por_bsq_urd_sod_igb_mnd_arw_ukr_tsn_mcd_cic_svk_hun_swt_zul_est_ctl_amh_geo_pol_glc_grk_lat_chh_aeg_scr_fin_moo_sun_alb_mly_jpn_tml_kor_fre_rus_bem_slo_mao_krd_wly_ind_cnt_ger_xho_bos_anl_lit_nor_eng_afr_qcu_ita_dut_prs_swa_tig_rom_heb_bul_bat_hin_tsw_spa_dyu_jav_tha_amr_knd_fbf_yor_uzb_swe_pan_aze_lda_vie_mlt_dgb_ses_akn	-0.309407150640781	-0.732469901580638	0.465723847244755
517	amr_eng_yor_spa_sod_wly_chh_krd_azi_aze_xho_jav_fbf_svk_bos_bsq_cze_heb_bem_cnt_ctl_swe_ewe_pol_dyu_afr_hun_dgb_igb_fin_nor_tig_geo_grk_pan_rom_ita_hau_sid_slo_est_swa_ind_ger_sun_jpn_tml_kor_scr_bul_ses_rus_mao_guj_amh_bat_mnd_ukr_tsw_urd_gam_alb_dut_ben_por_qcu_arw_lit_hin_zul_mlt_prs_anl_fre_tag_lat_akn_glc_swt_mly_tha_aeg_knd_moo_ven_tur_mol_mcd_uzb_cic_vie_owc_lda_bam_tsn	-0.472964131870524	-1.12322086855862	0.264234915943777
518	heb_bul_moo_ukr_sid_chh_amh_fre_tur_aze_igb_mly_fbf_alb_guj_bsq_mol_mlt_lda_cnt_ben_bos_tsn_slo_cic_por_est_xho_ses_fin_scr_wly_geo_eng_pol_swe_grk_tig_amr_rom_hun_dgb_jav_ita_tag_jpn_tml_kor_rus_ger_yor_spa_ind_prs_gam_sun_mnd_lit_swa_lat_hau_pan_glc_dut_cze_qcu_ctl_urd_afr_bem_anl_hin_owc_svk_mao_arw_ewe_krd_akn_bat_tha_sod_knd_dyu_ven_uzb_mcd_nor_azi_tsw_vie_aeg_swt_bam_zul	-0.3064387273025	-0.725057164237783	0.470237375861564
519	sid_slo_moo_pan_gam_amh_hau_prs_tur_aze_dgb_mao_lda_nor_pol_bsq_ger_heb_dyu_cnt_glc_ctl_igb_cze_akn_lit_hun_ses_swt_fin_ita_amr_geo_hin_swe_grk_spa_chh_mlt_mol_est_fbf_ind_afr_tag_jpn_knd_kor_rus_ukr_tsw_krd_jav_guj_anl_sun_mnd_lat_tsn_por_owc_eng_svk_ben_bos_qcu_scr_fre_alb_ven_sod_bul_wly_urd_mly_mcd_ewe_arw_zul_bat_tha_tig_tml_bem_bam_uzb_rom_dut_azi_yor_vie_aeg_cic_xho_swa	-0.349223360641535	-0.827136337139496	0.41027707697012
520	sid_pol_fbf_por_anl_owc_sod_lat_aze_tur_igb_ind_dgb_mcd_scr_bsq_dut_amh_tsw_cnt_svk_ger_swa_eng_yor_lit_hun_bam_bem_fin_arw_amr_geo_rus_slo_fre_bul_hau_wly_guj_est_ven_bat_ctl_jav_jpn_tml_kor_nor_bos_ewe_spa_mao_cze_tig_mly_mnd_alb_xho_mol_chh_urd_prs_pan_hin_qcu_afr_grk_krd_tsn_heb_ukr_aeg_glc_tag_swe_dyu_ita_lda_sun_tha_gam_knd_cic_zul_azi_ben_rom_uzb_ses_vie_mlt_moo_swt_akn	0.506501589550011	1.19640047856194	0.234581528284328
521	chh_dut_ewe_ger_amr_tig_hau_nor_uzb_azi_dyu_jav_dgb_bul_prs_bsq_cze_anl_swa_cnt_urd_arw_tsn_spa_akn_glc_est_igb_swt_fin_grk_heb_geo_bos_ita_pol_lit_owc_wly_mcd_hun_bem_mly_hin_mao_jpn_knd_kor_ctl_slo_bam_guj_bat_scr_amh_sun_mnd_pan_ses_rom_sid_svk_krd_lat_ukr_qcu_fre_afr_swe_cic_aeg_alb_mlt_rus_ind_por_tsw_ben_zul_tag_tha_sod_tml_xho_fbf_tur_eng_mol_aze_yor_vie_gam_lda_moo_ven	-0.387117737237863	-0.917908450853368	0.361041215599827
522	sod_ita_igb_alb_hau_chh_tig_pol_aze_tur_bam_mly_tsw_cze_eng_bsq_mol_aeg_dgb_mnd_lit_glc_dyu_rus_zul_urd_est_ses_tsn_hun_lat_wly_geo_arw_svk_krd_ger_amh_heb_scr_fin_ewe_mao_dut_bat_jpn_tml_kor_swe_ben_swa_guj_ind_mcd_gam_jav_cnt_bos_fbf_bul_anl_afr_fre_prs_hin_qcu_rom_grk_slo_swt_mlt_por_owc_spa_tag_ctl_bem_ukr_ven_sun_tha_amr_knd_lda_xho_azi_nor_pan_uzb_cic_vie_sid_yor_moo_akn	0.17559593863396	0.413982821609883	0.67983988570475
523	amr_ukr_fbf_lit_mlt_heb_sid_guj_tur_azi_cic_mao_igb_ita_svk_bsq_cze_anl_akn_mnd_glc_ben_moo_urd_tsw_por_hun_lda_yor_est_mol_hau_geo_grk_rus_bos_scr_sod_owc_dut_fin_ses_tag_rom_ind_jpn_tml_kor_krd_ctl_bam_slo_mly_spa_wly_sun_cnt_prs_dyu_swe_gam_eng_pan_fre_nor_qcu_ger_lat_mcd_zul_aeg_bul_chh_pol_bat_alb_ewe_hin_ven_jav_tha_amh_knd_dgb_swt_uzb_arw_afr_aze_bem_vie_tig_tsn_xho_swa	-0.129553465347991	-0.305476267168675	0.76068613010476
524	gam_grk_xho_slo_sod_sid_mlt_krd_uzb_aze_zul_bat_igb_rus_arw_bsq_glc_chh_lda_cnt_pan_lat_moo_hin_ven_ger_hun_bem_swa_fin_por_aeg_geo_alb_ben_dut_urd_anl_owc_mcd_est_ewe_ind_scr_sun_jpn_knd_kor_spa_ita_tsw_pol_jav_prs_amr_mao_mnd_afr_yor_nor_hau_eng_cze_bul_swe_qcu_ukr_ctl_bos_bam_heb_lit_amh_fre_tag_mol_dyu_rom_tsn_mly_tha_wly_tml_ses_swt_azi_guj_svk_tur_akn_vie_tig_fbf_dgb_cic	-0.291099174350291	-0.689947434471731	0.491945382179015
525	anl_scr_dgb_guj_heb_chh_amh_rus_uzb_tur_ven_jav_swa_swe_slo_bsq_pol_sid_lda_cnt_alb_ben_bam_ita_igb_lat_hun_akn_moo_est_glc_gam_geo_grk_spa_hin_ctl_wly_amr_prs_fin_zul_mly_bul_ind_jpn_tml_kor_eng_afr_fbf_ukr_bat_cze_hau_sun_mnd_rom_tsn_nor_tig_arw_fre_svk_ger_qcu_urd_mol_bos_tsw_owc_dut_mlt_por_mao_lit_xho_pan_swt_tag_tha_aeg_knd_cic_yor_azi_krd_mcd_aze_bem_vie_sod_dyu_ses_ewe	-0.091559991624625	-0.215583639118636	0.829784414781011
526	amr_prs_bam_dut_aeg_heb_amh_glc_tur_uzb_swa_bat_cic_lat_spa_bsq_ger_tig_dgb_mnd_scr_ita_ven_fre_moo_lit_fin_bem_zul_est_por_chh_geo_mcd_bos_pol_mol_hau_wly_krd_hun_xho_mly_hin_tag_jpn_tml_kor_ukr_grk_swt_svk_sun_urd_sod_jav_cnt_ctl_ewe_ben_sid_swe_eng_afr_cze_qcu_rus_pan_alb_lda_anl_nor_mlt_arw_mao_rom_tsn_slo_fbf_ind_tha_owc_knd_tsw_dyu_aze_guj_bul_azi_igb_vie_gam_yor_akn_ses	0.0696287117221435	0.163899639557584	0.870165824337662
527	amh_ctl_zul_lat_chh_amr_anl_por_uzb_tur_xho_tag_swt_guj_mcd_bsq_ben_aeg_ewe_cnt_cze_swe_swa_scr_dyu_ukr_est_igb_akn_hun_fre_owc_geo_dut_grk_nor_ger_tig_mlt_afr_fin_ses_mao_slo_sun_jpn_tml_kor_hin_eng_dgb_pol_jav_rom_heb_bat_mnd_arw_lda_pan_gam_bul_ita_glc_lit_qcu_bos_urd_rus_tsn_wly_krd_hau_mol_ind_spa_cic_prs_tsw_mly_tha_sid_knd_bam_ven_aze_alb_svk_azi_yor_vie_sod_moo_fbf_bem	-0.407204679159153	-0.964786915118884	0.337153639628575
528	sod_bul_lda_por_sid_aeg_amh_grk_tur_aze_tsw_sun_igb_glc_pol_bsq_swe_owc_dyu_cnt_scr_lit_xho_svk_dgb_ger_fin_fbf_cic_hun_arw_gam_geo_ctl_hin_cze_bos_hau_heb_fre_est_ewe_mly_ukr_ind_jpn_knd_kor_dut_mol_bam_guj_tag_alb_wly_mao_mnd_lat_swa_afr_tig_slo_ita_prs_ben_qcu_rom_urd_pan_tsn_anl_eng_mlt_rus_jav_krd_ven_spa_yor_bat_tha_chh_tml_akn_bem_uzb_mcd_nor_azi_ses_vie_amr_moo_zul_swt	-0.116935078353293	-0.275954402673932	0.783195361735809
529	heb_cze_bam_afr_amh_tig_sod_fre_aze_azi_bem_sun_ewe_bul_nor_bsq_pol_anl_xho_cnt_dut_ger_akn_rom_moo_alb_hun_yor_ven_fin_hin_aeg_geo_lat_spa_glc_grk_wly_sid_scr_est_igb_mly_ben_ind_jpn_tml_kor_lit_slo_tsn_arw_tag_guj_gam_mao_mnd_svk_tsw_prs_owc_mol_por_swe_ita_qcu_krd_ctl_eng_zul_amr_pan_hau_ukr_jav_mcd_swt_rus_dyu_bat_tha_chh_knd_swa_ses_tur_urd_bos_uzb_dgb_vie_mlt_lda_cic_fbf	-0.421403441073857	-1.00029036825345	0.319765588104796
530	sid_mol_bam_lat_sod_chh_anl_ctl_aze_azi_akn_mao_swa_eng_grk_bsq_prs_amr_tsw_mnd_slo_ger_moo_svk_ven_afr_hun_dgb_ewe_est_swe_heb_geo_lit_dut_arw_guj_tig_owc_nor_fin_dyu_mly_bul_bat_jpn_tml_kor_bos_por_xho_cze_tag_ben_gam_sun_cnt_spa_cic_fre_wly_pol_glc_ita_hin_qcu_rus_mcd_pan_lda_hau_urd_aeg_krd_ind_alb_fbf_rom_igb_jav_tha_mlt_knd_yor_tsn_tur_ukr_scr_uzb_swt_vie_amh_ses_zul_bem	0.00294329937090298	0.00692948161680014	0.994485960667617
531	chh_glc_bem_cze_amr_owc_mlt_ctl_uzb_azi_dyu_sun_ven_lit_pan_bsq_alb_gam_zul_cnt_ita_nor_fbf_por_swt_rus_est_bam_swa_fin_svk_aeg_geo_afr_spa_ukr_scr_sid_anl_grk_hun_akn_mly_hin_bat_jpn_tml_kor_rom_swe_igb_prs_jav_pol_amh_mao_mnd_guj_ewe_mcd_wly_mol_krd_ger_urd_qcu_lat_ben_eng_yor_hau_bul_sod_dut_ind_fre_xho_arw_moo_tag_tha_heb_knd_dgb_ses_aze_slo_bos_tur_cic_vie_tig_tsn_lda_tsw	-0.565135192347221	-1.34830980358738	0.180833415663474
532	sid_arw_dyu_urd_aeg_owc_gam_prs_tur_uzb_bam_mly_ewe_fre_grk_bsq_ctl_wly_tsw_cnt_cze_bos_akn_swe_xho_spa_hun_zul_lda_est_mol_chh_geo_lit_ben_por_afr_anl_heb_pan_fin_fbf_sun_mcd_jav_jpn_tml_kor_pol_glc_swt_lat_ind_nor_amh_tag_mnd_rus_igb_guj_sod_svk_eng_dut_ita_qcu_ukr_hin_scr_moo_mlt_slo_amr_alb_mao_krd_ses_bul_dgb_bat_tha_hau_knd_ven_swa_aze_ger_rom_azi_bem_vie_tig_cic_tsn_yor	0.255069475588025	0.600774242317629	0.549451750637536
533	sod_spa_bem_urd_mlt_wly_owc_afr_aze_uzb_bam_sun_dgb_svk_pan_bsq_krd_tig_cic_cnt_ctl_slo_ses_dut_moo_ukr_est_ewe_akn_fin_mcd_anl_geo_nor_hin_rus_ger_aeg_hau_scr_hun_yor_bat_ita_tag_jpn_knd_kor_lit_arw_xho_mol_jav_cze_heb_mao_mnd_glc_lda_grk_gam_alb_fre_prs_eng_qcu_lat_pol_ben_swa_sid_bos_amr_bul_ind_swe_fbf_guj_tsn_mly_tha_chh_tml_ven_zul_azi_por_rom_tur_swt_vie_amh_igb_tsw_dyu	-0.301769692504611	-0.714077940171997	0.476967382869569
534	sod_grk_dyu_lat_wly_mlt_anl_lit_tur_aze_tsw_jav_akn_bos_pan_bsq_alb_tig_tsn_cnt_urd_svk_bam_eng_swt_krd_hun_moo_xho_est_pol_aeg_geo_glc_cze_guj_por_gam_hau_hin_fin_yor_mao_nor_tag_jpn_tml_kor_mcd_bul_fbf_ita_sun_prs_heb_mly_mnd_arw_ewe_afr_chh_spa_swe_dut_rus_qcu_mol_scr_rom_bem_amh_slo_amr_ger_bat_ukr_igb_ben_dgb_ind_tha_sid_knd_zul_ses_uzb_ctl_fre_azi_swa_vie_owc_lda_ven_cic	-0.207718563816036	-0.490259181630172	0.625105164892692
535	chh_dut_yor_prs_owc_tig_sid_svk_tur_uzb_ses_mly_bam_hin_arw_bsq_ctl_heb_cic_mnd_nor_urd_dgb_swe_akn_slo_fin_bem_xho_hun_eng_amh_geo_ben_ger_fre_glc_hau_sod_pan_est_moo_mao_alb_tag_jpn_tml_kor_krd_mol_igb_ita_bat_afr_anl_ind_cnt_bos_lda_spa_mlt_grk_pol_guj_rom_qcu_bul_por_rus_ven_aeg_scr_gam_ukr_jav_lit_fbf_lat_tsw_sun_tha_amr_knd_tsn_dyu_azi_cze_mcd_aze_swa_vie_wly_ewe_swt_zul	0.255846251783968	0.602707310870937	0.548170301345836
536	aeg_fre_moo_bul_chh_sod_hau_guj_aze_azi_ses_mly_yor_rom_cze_bsq_nor_amr_tsw_cnt_svk_arw_akn_mcd_swt_ger_fin_ven_bam_hun_dut_heb_geo_grk_lat_mol_glc_amh_gam_lit_est_swa_sun_ukr_jav_jpn_tml_kor_krd_afr_cic_swe_ind_alb_owc_bat_mnd_pan_ewe_urd_mlt_pol_slo_scr_ita_qcu_rus_prs_spa_fbf_sid_ctl_tig_hin_tag_ben_bem_bos_zul_mao_tha_anl_knd_lda_dgb_uzb_eng_por_tur_igb_vie_wly_tsn_xho_dyu	-0.208771436692948	-0.493635192132164	0.622727624366457
537	sod_slo_dyu_fre_gam_anl_amh_krd_tur_aze_xho_jav_tsw_rus_guj_bsq_bul_tig_dgb_mnd_pol_ben_moo_glc_bam_nor_hun_ven_swa_fin_afr_owc_geo_urd_ger_mol_cze_aeg_heb_swe_est_igb_tag_bos_mly_jpn_knd_kor_lat_mcd_swt_alb_sun_lit_amr_bat_cnt_svk_ses_prs_wly_arw_eng_scr_por_qcu_ukr_rom_pan_tsn_hau_dut_mlt_hin_ind_ita_akn_grk_cic_mao_tha_sid_tml_ewe_yor_azi_spa_ctl_uzb_bem_vie_chh_lda_zul_fbf	-0.168122151132728	-0.396859867749156	0.69238004926521
538	anl_rom_swa_por_sod_mlt_wly_afr_tur_uzb_akn_bat_fbf_ctl_hin_bsq_ben_heb_igb_cnt_dut_pol_ewe_rus_tsn_pan_est_yor_tsw_fin_lit_hau_geo_alb_svk_cze_bul_amr_aeg_arw_hun_xho_jav_mol_tag_jpn_tml_kor_scr_spa_dgb_nor_ind_mcd_chh_mly_mnd_slo_bam_eng_sid_urd_ukr_guj_krd_qcu_grk_fre_bos_lda_gam_lat_amh_glc_mao_ger_ven_prs_swt_sun_tha_owc_knd_zul_cic_azi_swe_ita_aze_ses_vie_tig_bem_dyu_moo	-1.11812335196309	-2.74086588545588	0.0073480513343473
539	amh_glc_tsn_svk_owc_mlt_chh_rus_uzb_azi_ses_mao_swa_ukr_mol_bsq_mcd_anl_xho_mnd_rom_ben_moo_ctl_swt_bos_est_fbf_igb_hun_dut_aeg_geo_pan_cze_grk_ita_hau_gam_urd_fin_dyu_ind_bul_sun_jpn_knd_kor_alb_pol_ven_por_jav_swe_amr_bat_cnt_lat_bem_nor_tig_prs_arw_afr_lit_qcu_ger_fre_scr_zul_sod_krd_wly_eng_mly_hin_bam_slo_yor_tag_tha_heb_tml_akn_ewe_tur_spa_guj_aze_lda_vie_sid_tsw_dgb_cic	-0.664116101056655	-1.59193356294489	0.114793136065413
540	anl_afr_ven_prs_tig_sod_aeg_eng_uzb_tur_lda_mly_bem_grk_glc_bsq_rus_sid_zul_mnd_svk_ukr_ewe_lat_yor_scr_hun_bam_xho_est_rom_hau_geo_pan_ctl_mol_ben_heb_wly_nor_fin_swa_ind_ita_jav_jpn_knd_kor_lit_bul_cic_krd_mao_guj_chh_tag_cnt_cze_moo_urd_mlt_arw_swe_slo_alb_qcu_bos_ger_spa_tsn_owc_por_gam_fre_bat_pol_dgb_dut_akn_sun_tha_amr_tml_swt_ses_azi_hin_mcd_aze_igb_vie_amh_tsw_dyu_fbf	-0.483303678750093	-1.14794521160735	0.253935509274723
541	hau_bul_bam_eng_gam_sod_mlt_mol_uzb_aze_xho_ind_tsn_scr_ger_bsq_ita_tig_ven_mnd_hin_prs_fbf_swe_bem_alb_fin_dgb_tsw_hun_rom_wly_geo_glc_pol_grk_urd_owc_heb_fre_est_ewe_jav_rus_tag_jpn_tml_kor_ctl_pan_moo_lat_mly_nor_sid_bat_cnt_arw_lda_bos_anl_guj_dut_slo_por_qcu_spa_mcd_krd_cic_chh_cze_amh_ukr_sun_afr_swa_svk_zul_mao_tha_aeg_knd_igb_dyu_azi_lit_ben_tur_yor_vie_amr_swt_akn_ses	-0.926156610021878	-2.2496605640237	0.026829337103937
542	wly_lit_tsn_nor_anl_aeg_gam_bos_uzb_aze_xho_sun_bem_alb_urd_bsq_scr_tig_akn_cnt_fre_guj_ses_hin_dyu_por_est_zul_bam_hun_cze_mlt_geo_spa_ukr_ger_grk_heb_amr_eng_fin_swt_tag_afr_mao_jpn_tml_kor_slo_krd_tsw_prs_mly_pan_chh_jav_mnd_pol_igb_svk_sid_ita_lat_glc_bul_qcu_swe_mcd_mol_swa_sod_ctl_owc_rom_ind_rus_fbf_ben_cic_bat_tha_hau_knd_dgb_lda_tur_arw_dut_azi_ewe_vie_amh_moo_ven_yor	-0.307941819611666	-0.72912709314713	0.467756210132531
543	sod_scr_tsw_lat_owc_amh_aeg_prs_uzb_aze_ses_sun_tsn_grk_ctl_bsq_glc_mlt_swa_mnd_mcd_cze_dyu_bos_akn_fre_est_swt_dgb_hun_afr_tig_geo_lit_svk_ben_swe_hau_amr_pol_fin_cic_mao_nor_ind_jpn_knd_kor_urd_mol_ewe_por_bat_ger_wly_tag_cnt_guj_moo_bul_heb_ukr_pan_spa_rus_qcu_hin_dut_slo_zul_sid_alb_chh_krd_jav_arw_lda_ita_xho_mly_tha_gam_tml_yor_igb_azi_eng_rom_tur_bam_vie_anl_ven_bem_fbf	-0.926996506863964	-2.248955956279	0.0268758343617157
544	heb_nor_bem_arw_aeg_mlt_sid_ger_uzb_azi_xho_mly_bam_glc_por_bsq_prs_sod_zul_mnd_ben_scr_dyu_pan_lda_spa_fin_cic_akn_est_alb_amr_geo_grk_urd_guj_slo_chh_owc_svk_hun_igb_ind_pol_tag_jpn_tml_kor_dut_afr_ven_mol_mao_ctl_wly_sun_cnt_eng_ses_lat_amh_hin_fre_lit_bos_qcu_swe_ukr_ita_ewe_gam_cze_anl_krd_bat_rus_swt_mcd_yor_jav_tha_tig_knd_swa_dgb_tur_bul_rom_aze_moo_vie_hau_tsn_tsw_fbf	0.537511420189076	1.26780840021508	0.20803136885176
545	amh_ctl_dyu_por_anl_owc_amr_svk_aze_azi_moo_jav_swa_urd_pan_bsq_fre_mlt_ewe_cnt_bul_lat_akn_grk_cic_swe_fin_tsn_ses_est_spa_sod_geo_eng_prs_ukr_slo_tig_heb_guj_hun_swt_tag_cze_sun_jpn_knd_kor_alb_rus_fbf_scr_bat_nor_gam_mly_mnd_ger_tsw_dut_hau_lit_ben_mcd_afr_qcu_hin_pol_mol_bam_sid_glc_chh_krd_ind_bos_yor_arw_dgb_mao_tha_wly_tml_ven_zul_uzb_ita_rom_tur_xho_vie_aeg_bem_igb_lda	-0.254665561121265	-0.601366926393064	0.549058695290119
546	sod_swe_tsw_ukr_owc_wly_gam_rom_tur_uzb_lda_jav_bam_ben_alb_bsq_hin_heb_igb_cnt_svk_nor_xho_mcd_bem_scr_fin_fbf_zul_est_ctl_chh_geo_eng_ger_bos_urd_anl_tig_pan_hun_ses_mao_mol_sun_jpn_tml_kor_afr_ita_moo_lat_ind_rus_amr_tag_mnd_slo_cic_grk_mlt_por_cze_krd_spa_qcu_guj_dut_pol_dyu_sid_lit_hau_glc_bat_arw_ven_prs_tsn_mly_tha_aeg_knd_dgb_ewe_aze_fre_bul_azi_swt_vie_amh_yor_akn_swa	-0.660159153934448	-1.57890292253084	0.117753785454556
547	gam_slo_ven_swe_owc_anl_aeg_por_tur_azi_swt_tag_xho_ita_rom_bsq_ger_tig_bem_mnd_lit_fre_bam_hin_lda_ben_hun_dgb_yor_est_dut_heb_geo_grk_mcd_alb_ctl_amh_sid_arw_fin_fbf_bat_mol_jav_jpn_knd_kor_spa_ukr_cic_cze_mao_urd_hau_mly_cnt_afr_ewe_scr_mlt_pol_eng_lat_glc_qcu_nor_rus_bos_ses_chh_bul_wly_svk_sun_guj_tsw_pan_tsn_ind_tha_sod_tml_dyu_swa_uzb_prs_krd_aze_igb_vie_amr_akn_zul_moo	-0.244142537358309	-0.577208680305277	0.565193203574097
548	sod_krd_ewe_swe_tig_mlt_heb_scr_tur_uzb_igb_sun_dyu_arw_prs_bsq_urd_owc_swt_mnd_spa_alb_tsn_cze_yor_nor_est_tsw_cic_fin_guj_anl_geo_bul_grk_rus_ctl_hau_chh_pol_hun_swa_bat_lit_ind_jpn_knd_kor_ukr_por_lda_afr_mao_mcd_wly_mly_cnt_mol_fbf_hin_sid_slo_rom_ben_svk_qcu_pan_lat_glc_bam_amr_eng_gam_dut_jav_fre_xho_ita_bem_tag_tha_aeg_tml_ses_ven_azi_bos_ger_aze_moo_vie_amh_akn_dgb_zul	-0.858151215861555	-2.07327222805426	0.0409125520657244
549	sid_mol_moo_guj_chh_sod_anl_lat_tur_aze_dyu_ind_ewe_ukr_ctl_bsq_glc_tig_zul_cnt_arw_ger_ven_slo_xho_afr_hun_akn_fbf_fin_rom_gam_geo_eng_urd_hin_cze_amr_mlt_mcd_est_bam_tag_svk_mly_jpn_knd_kor_scr_krd_dgb_spa_jav_bos_wly_bat_mnd_dut_ses_rus_heb_por_swe_ben_fre_qcu_pan_nor_prs_swt_aeg_alb_owc_ita_mao_bul_yor_lit_bem_sun_tha_hau_tml_igb_lda_uzb_grk_pol_azi_tsn_vie_amh_swa_cic_tsw	-0.103511939409901	-0.244739289931116	0.807197491686976
550	anl_cze_xho_urd_amh_aeg_gam_prs_uzb_aze_ven_sun_swt_bos_lit_bsq_hin_wly_zul_cnt_pan_spa_bem_nor_moo_bul_hun_yor_tsw_est_rom_mlt_geo_dut_eng_alb_guj_amr_chh_slo_fin_akn_jav_lat_tag_jpn_tml_kor_svk_grk_cic_fre_ind_ukr_tig_mly_mnd_ctl_dyu_mol_hau_ita_afr_krd_mcd_qcu_ger_por_rus_ewe_owc_ben_sid_swe_bat_glc_dgb_scr_igb_mao_tha_sod_knd_tsn_bam_azi_arw_pol_tur_swa_vie_heb_fbf_ses_lda	-0.50724884621208	-1.20663598005163	0.230632754966218
551	chh_rus_yor_urd_amr_owc_mlt_bul_uzb_tur_swt_sun_dgb_guj_svk_bsq_spa_heb_ses_mnd_nor_afr_igb_mol_lda_lit_hun_fbf_moo_fin_grk_tig_geo_krd_mcd_alb_cze_hau_amh_rom_est_xho_jav_ukr_bat_jpn_knd_kor_bos_glc_cic_ctl_ind_swe_sid_mao_cnt_fre_dyu_slo_aeg_ita_ben_eng_pol_qcu_ger_pan_por_bem_wly_lat_gam_dut_tag_arw_tsw_prs_ewe_mly_tha_sod_tml_bam_akn_azi_scr_hin_aze_ven_vie_anl_swa_zul_tsn	-0.383103770065735	-0.908412754883845	0.366008247100313
552	sid_eng_bem_lit_gam_amh_amr_svk_tur_aze_cic_jav_swt_por_scr_bsq_bos_mlt_tsw_cnt_hin_lat_yor_bul_ses_mol_hun_xho_zul_fin_slo_chh_geo_arw_ger_mcd_fre_anl_owc_glc_est_dyu_mly_swe_mao_jpn_tml_kor_rus_guj_dgb_urd_ind_cze_wly_bat_mnd_afr_akn_ita_hau_prs_nor_ctl_pan_qcu_rom_krd_alb_swa_heb_ben_sod_dut_sun_pol_tsn_grk_bam_tag_tha_tig_knd_ewe_fbf_uzb_ukr_spa_azi_lda_vie_aeg_igb_moo_ven	-0.485378719473515	-1.1546558438459	0.251189714880006
553	hau_ctl_fbf_dut_amr_anl_heb_lit_aze_tur_ewe_ind_ses_svk_krd_bsq_pan_owc_bem_mnd_scr_ukr_ven_afr_tsw_arw_est_dgb_swa_fin_hin_sid_geo_pol_bos_mcd_grk_tig_gam_fre_hun_swt_mao_glc_mly_jpn_knd_kor_alb_cze_xho_rom_tag_ben_mlt_bat_cnt_spa_yor_guj_amh_urd_ger_nor_ita_qcu_mol_por_slo_akn_aeg_bul_wly_rus_jav_prs_zul_eng_cic_sun_tha_sod_tml_moo_dyu_uzb_lat_swe_azi_bam_vie_chh_lda_igb_tsn	0.186527740206626	0.438958632160594	0.661709663406186
554	anl_spa_dgb_eng_sid_owc_wly_glc_azi_tur_lda_sun_ven_afr_arw_bsq_swe_sod_swa_mnd_slo_por_moo_grk_dyu_rom_est_tsn_ses_hun_mcd_amr_geo_cze_prs_bul_ctl_chh_hau_bos_fin_bam_mao_alb_jav_jpn_tml_kor_urd_dut_bem_pol_ind_scr_mlt_tag_cnt_krd_swt_ita_amh_ukr_guj_rus_nor_qcu_ben_mol_fre_tsw_heb_hin_gam_pan_mly_ger_cic_svk_xho_bat_tha_aeg_knd_zul_ewe_uzb_lit_lat_aze_fbf_vie_tig_igb_yor_akn	-0.728582069861206	-1.74758355273714	0.0838368487100369
555	amr_glc_fbf_ben_owc_sod_mlt_nor_aze_tur_bem_tag_cic_spa_hin_bsq_dut_aeg_yor_mnd_mcd_svk_moo_mol_ses_krd_hun_swt_bam_est_lat_wly_geo_fre_urd_ukr_pol_sid_anl_rom_fin_lda_ind_pan_bat_jpn_knd_kor_ctl_guj_ven_por_jav_arw_tig_mao_cnt_lit_akn_ger_hau_scr_swe_afr_slo_qcu_eng_bos_prs_zul_amh_alb_chh_rus_mly_ita_ewe_grk_dgb_sun_tha_heb_tml_tsw_tsn_uzb_bul_cze_azi_xho_vie_gam_igb_swa_dyu	-0.746301572059242	-1.79371790561532	0.0761082525328261
556	aeg_rus_xho_cze_hau_sod_amh_grk_tur_uzb_igb_mao_swa_arw_urd_bsq_ben_chh_ewe_mnd_eng_swe_cic_ger_bem_glc_est_tsn_fbf_hun_bul_tig_geo_ctl_mol_krd_hin_sid_heb_prs_fin_dyu_sun_mcd_mly_jpn_knd_kor_alb_fre_moo_pan_bat_spa_mlt_ind_cnt_lat_bam_pol_wly_guj_lit_ukr_scr_qcu_dut_por_afr_yor_amr_slo_anl_rom_tag_bos_tsw_ita_lda_jav_tha_owc_tml_zul_ven_aze_nor_svk_azi_swt_vie_gam_akn_ses_dgb	-0.0831805192897159	-0.196191897284763	0.844888039747256
557	owc_arw_dgb_cze_anl_amh_sod_grk_azi_aze_bem_mao_fbf_ctl_rus_bsq_pan_aeg_tsw_cnt_por_mol_igb_rom_cic_krd_fin_dyu_moo_hun_eng_wly_geo_hin_pol_scr_spa_tig_mlt_fre_est_zul_sun_alb_tag_jpn_tml_kor_slo_nor_akn_lat_mly_dut_gam_ind_mnd_svk_swa_prs_chh_urd_ukr_guj_glc_qcu_ben_afr_ger_ven_heb_ita_sid_swe_jav_lit_tsn_bos_yor_bat_tha_hau_knd_swt_bam_tur_mcd_bul_uzb_ewe_vie_amr_xho_lda_ses	-0.647275533403234	-1.54894120277959	0.124792275165966
558	hau_rom_ven_slo_chh_gam_anl_prs_uzb_azi_swt_sun_tsn_pol_krd_bsq_alb_tig_xho_cnt_afr_bul_dgb_ita_igb_mol_hun_yor_ses_est_glc_aeg_geo_spa_eng_grk_guj_amr_wly_svk_fin_fbf_ind_cze_jav_jpn_knd_kor_urd_fre_bam_por_mao_nor_sod_tag_mnd_lat_swa_ctl_heb_hin_mcd_arw_rus_qcu_dut_pan_ger_bem_owc_lit_sid_scr_mly_bos_cic_swe_moo_bat_tha_mlt_tml_tsw_ewe_aze_ben_ukr_tur_zul_vie_amh_lda_akn_dyu	-0.818795141825594	-1.97668181086058	0.0510397290244844
559	hau_mol_moo_mcd_wly_gam_anl_ben_azi_tur_igb_jav_bem_hin_urd_bsq_lat_tig_cic_cnt_krd_ger_fbf_glc_ven_nor_est_zul_yor_hun_afr_amr_geo_alb_svk_eng_lit_chh_owc_scr_fin_lda_bat_prs_mly_jpn_tml_kor_fre_cze_xho_pol_mao_rus_aeg_ind_mnd_ita_dgb_spa_heb_slo_bos_ctl_pan_qcu_grk_bul_arw_tsw_mlt_rom_sod_dut_tag_por_swa_ukr_bam_sun_tha_sid_knd_dyu_swt_uzb_swe_guj_aze_ewe_vie_amh_tsn_ses_akn	0.283150597418283	0.66627954537215	0.506881896211429
560	owc_urd_igb_rom_sid_anl_amr_glc_tur_uzb_cic_tag_lda_pan_nor_bsq_eng_tig_tsn_mnd_dut_bul_dyu_mol_swt_por_fin_yor_ewe_est_ben_hau_geo_grk_ger_lat_krd_amh_wly_lit_hun_bem_jav_rus_bat_jpn_knd_kor_svk_arw_swa_fre_mly_cze_aeg_mao_cnt_pol_bam_ita_chh_mcd_guj_alb_prs_qcu_afr_swe_slo_ses_gam_spa_heb_scr_ind_hin_moo_ctl_dgb_sun_tha_sod_tml_akn_tsw_azi_ukr_bos_aze_fbf_vie_mlt_ven_zul_xho	-0.0979820739755708	-0.230922604374703	0.817882190771445
561	amh_arw_tsw_ben_sod_aeg_mlt_swe_uzb_tur_dyu_jav_xho_bul_nor_bsq_por_heb_bam_cnt_eng_cze_ses_hin_bem_prs_fin_akn_ewe_hun_ctl_owc_geo_rom_ger_dut_ita_wly_sid_mol_est_fbf_bat_rus_mao_jpn_knd_kor_alb_bos_swa_lat_mly_ukr_hau_ind_mnd_lit_swt_glc_anl_urd_krd_slo_afr_qcu_fre_pol_grk_cic_amr_mcd_chh_spa_sun_guj_ven_scr_igb_tag_tha_tig_tml_lda_dgb_azi_svk_pan_aze_moo_vie_gam_zul_tsn_yor	-0.417144793281864	-0.989764158155172	0.324857589586797
562	hau_mol_dgb_por_heb_amr_owc_bul_aze_uzb_igb_mao_moo_dut_lat_bsq_ctl_gam_yor_mnd_alb_guj_fbf_slo_lda_ben_est_tsw_bem_fin_scr_mlt_geo_ukr_glc_spa_pol_wly_sid_krd_hun_tsn_mly_rus_tag_jpn_knd_kor_pan_ita_dyu_bos_bat_fre_sod_jav_cnt_urd_swa_nor_chh_prs_grk_swe_svk_qcu_afr_cze_arw_bam_tig_hin_amh_lit_sun_mcd_ven_rom_zul_ind_tha_anl_tml_ewe_cic_tur_ger_eng_azi_xho_vie_aeg_ses_swt_akn	-0.467411123551715	-1.11182604889391	0.269078898971716
563	heb_svk_xho_ita_amh_aeg_tig_grk_aze_azi_fbf_sun_tsw_scr_afr_bsq_cze_anl_bam_cnt_lit_ger_igb_ukr_akn_rus_est_dyu_cic_fin_alb_owc_geo_rom_ctl_mcd_arw_chh_wly_pol_hun_bem_jav_fre_ind_jpn_tml_kor_lat_hin_moo_prs_mao_glc_mlt_bat_mnd_urd_lda_spa_hau_mol_bos_por_swe_qcu_slo_guj_eng_tsn_sod_ben_amr_pan_tag_dut_swt_nor_yor_mly_tha_gam_knd_ewe_ven_uzb_bul_krd_tur_swa_vie_sid_zul_ses_dgb	-0.256852827230512	-0.606739428774299	0.545502210912362
564	heb_swe_igb_slo_mlt_chh_sid_rus_azi_uzb_ven_bat_bam_svk_eng_bsq_dut_gam_lda_mnd_spa_afr_tsn_pol_ewe_hin_fin_swa_akn_est_bul_sod_geo_por_fre_rom_nor_amr_aeg_lat_hun_fbf_sun_lit_tag_jpn_tml_kor_grk_krd_ses_ben_mly_urd_anl_jav_cnt_mcd_dgb_ger_hau_prs_bos_alb_pan_qcu_guj_mol_arw_moo_owc_ita_tig_cze_mao_ukr_xho_scr_cic_ind_tha_wly_knd_tsw_zul_tur_ctl_glc_aze_swt_vie_amh_dyu_bem_yor	-0.115316021873303	-0.272008190848434	0.786218679594696
565	gam_afr_yor_bul_sod_heb_amh_pan_tur_aze_dyu_ind_xho_svk_ukr_bsq_bos_wly_dgb_cnt_ger_mcd_akn_pol_tsn_dut_hun_lda_ven_est_urd_amr_geo_cze_mol_swe_lit_owc_mlt_guj_fin_swa_mly_alb_mao_jpn_tml_kor_slo_arw_fbf_prs_tag_fre_hau_jav_mnd_spa_bem_por_tig_grk_nor_scr_lat_qcu_ben_glc_rus_swt_chh_eng_sid_rom_sun_ctl_zul_hin_igb_bat_tha_aeg_knd_cic_moo_azi_krd_ita_uzb_tsw_vie_anl_ewe_bam_ses	-0.82231751975135	-1.98370356156803	0.0502376002330151
566	amr_urd_zul_arw_chh_sid_mlt_eng_aze_tur_bam_jav_cic_fre_slo_bsq_hin_owc_lda_mnd_rom_prs_swa_mol_moo_svk_hun_dgb_bem_est_ita_hau_geo_rus_ukr_spa_lit_gam_aeg_alb_fin_swt_mly_bul_mao_jpn_knd_kor_bos_por_ses_ben_bat_pol_anl_sun_cnt_lat_dyu_dut_heb_cze_ctl_ger_afr_qcu_mcd_grk_swe_xho_tig_glc_sod_nor_ind_guj_tsn_krd_yor_tag_tha_wly_tml_igb_fbf_azi_scr_pan_uzb_ven_vie_amh_tsw_akn_ewe	-0.0610228955596785	-0.143869174963395	0.88591506882998
567	owc_glc_tsw_svk_hau_gam_anl_urd_aze_azi_igb_sun_zul_nor_krd_bsq_pan_heb_moo_mnd_bul_bos_dyu_mol_akn_grk_fin_ses_tsn_hun_dut_chh_geo_alb_cze_ben_lat_amr_sod_arw_est_bam_tag_spa_bat_jpn_knd_kor_fre_ctl_dgb_pol_jav_prs_amh_mao_cnt_rom_swt_rus_tig_afr_eng_slo_guj_qcu_por_mcd_ukr_ven_mlt_ger_sid_hin_ind_swe_swa_scr_xho_mly_tha_aeg_tml_bem_cic_uzb_lit_ita_tur_fbf_vie_wly_ewe_lda_yor	-0.940896345624293	-2.28213133071547	0.0247617608598205
568	sod_guj_ewe_dut_wly_tig_chh_mol_tur_azi_dyu_ind_zul_por_urd_bsq_mcd_heb_ses_mnd_rom_krd_fbf_scr_swa_lit_est_swt_tsn_fin_prs_aeg_geo_ctl_lat_eng_bul_sid_gam_bos_hun_bem_tag_grk_mly_jpn_tml_kor_afr_slo_tsw_hin_mao_pan_amh_sun_cnt_ita_ven_svk_anl_alb_ben_swe_nor_qcu_pol_glc_rus_bam_amr_ukr_hau_fre_jav_arw_cic_spa_lda_bat_tha_owc_knd_moo_yor_uzb_cze_ger_aze_akn_vie_mlt_dgb_xho_igb	0.126125268496525	0.298368735516372	0.766087364351664
569	wly_glc_igb_svk_tig_amr_heb_ctl_uzb_aze_tsw_mao_tsn_lit_rus_bsq_urd_owc_xho_cnt_guj_alb_akn_krd_ses_ita_fin_bem_dyu_est_fre_amh_geo_lat_dut_mcd_pan_sod_mlt_bul_hun_swa_tag_arw_jav_jpn_tml_kor_eng_ukr_yor_afr_mly_spa_chh_sun_mnd_swe_zul_grk_anl_mol_bos_ben_cze_qcu_pol_por_prs_ven_hau_ger_gam_scr_bat_slo_ewe_hin_moo_ind_tha_aeg_knd_dgb_cic_tur_nor_rom_azi_lda_vie_sid_bam_fbf_swt	0.180317084651679	0.424653315082784	0.672070246852911
570	amh_hin_dgb_svk_sod_gam_hau_mol_azi_tur_ven_sun_lda_swe_eng_bsq_pan_owc_swa_cnt_alb_cze_yor_dut_zul_urd_hun_ses_ewe_fin_grk_mlt_geo_rus_nor_afr_lit_amr_chh_mcd_est_xho_ind_bul_bat_jpn_tml_kor_krd_pol_cic_prs_mao_ita_sid_mly_mnd_ben_akn_lat_wly_ger_ukr_glc_por_qcu_fre_arw_rom_bem_heb_spa_anl_ctl_jav_scr_swt_guj_tsn_tag_tha_aeg_knd_dyu_tsw_aze_slo_bos_uzb_igb_vie_tig_moo_bam_fbf	0.280073766390415	0.661089617034182	0.51018928349949
571	amr_rom_swt_alb_amh_hau_heb_lat_azi_tur_tsw_bat_yor_ukr_bul_bsq_mol_wly_igb_cnt_por_spa_tsn_bos_ewe_guj_fin_dyu_bam_est_prs_owc_geo_scr_fre_svk_ben_mlt_tig_afr_hun_moo_sun_rus_tag_jpn_tml_kor_glc_pan_fbf_arw_mly_pol_chh_ind_mnd_swe_swa_ctl_sid_cze_eng_dut_mcd_qcu_slo_urd_nor_dgb_gam_ger_aeg_ita_mao_lit_lda_hin_akn_jav_tha_sod_knd_ven_xho_uzb_krd_grk_aze_zul_vie_anl_cic_ses_bem	-0.525163843928141	-1.25098457316838	0.214078084422418
572	mlt_urd_lda_mol_wly_sod_gam_bul_aze_azi_swt_bat_cic_nor_rom_bsq_svk_chh_bem_cnt_ger_krd_ewe_ben_ven_prs_est_bam_dyu_hun_dut_owc_geo_cze_scr_guj_eng_tig_sid_grk_fin_dgb_ind_spa_mly_jpn_tml_kor_lit_alb_xho_afr_jav_lat_heb_sun_mnd_swe_yor_glc_amr_pan_rus_slo_ukr_qcu_hin_bos_pol_tsw_aeg_por_hau_mcd_mao_arw_zul_fre_igb_tag_tha_amh_knd_swa_tsn_uzb_ita_ctl_tur_fbf_vie_anl_akn_ses_moo	0.352451922924451	0.831067701447668	0.40806400045171
573	chh_ukr_tsn_bos_gam_amh_amr_rus_uzb_tur_swa_bat_cic_swe_guj_bsq_hin_heb_moo_cnt_rom_svk_swt_lat_lda_pan_hun_ven_ses_fin_spa_hau_geo_pol_afr_nor_urd_sid_sod_mcd_est_dyu_mly_por_jav_jpn_tml_kor_alb_grk_xho_ita_ind_glc_aeg_sun_mnd_ctl_dgb_krd_mlt_dut_ger_fre_eng_qcu_mol_scr_ben_bem_tig_cze_owc_bul_mao_prs_ewe_slo_igb_tag_tha_wly_knd_bam_tsw_azi_lit_arw_aze_zul_vie_anl_yor_akn_fbf	-0.562812847751819	-1.34000328474727	0.183509160178423
574	sod_spa_ewe_bul_hau_amh_amr_cze_tur_uzb_dgb_mly_moo_lat_por_bsq_rus_wly_dyu_mnd_ita_pan_tsn_swe_ses_lit_fin_zul_fbf_hun_scr_gam_geo_urd_ctl_arw_alb_heb_anl_nor_est_bam_jav_grk_bat_jpn_knd_kor_ger_dut_swa_fre_sun_krd_chh_mao_cnt_prs_igb_ukr_mlt_eng_guj_rom_bos_qcu_ben_hin_svk_xho_owc_glc_sid_mcd_ind_pol_lda_mol_ven_tag_tha_tig_tml_akn_cic_azi_slo_afr_aze_tsw_vie_aeg_yor_bem_swt	-0.411721227190337	-0.9768060983257	0.331199232883307
575	chh_rom_bem_rus_hau_gam_sod_lat_aze_uzb_fbf_bat_zul_svk_glc_bsq_swe_tig_ses_mnd_krd_por_lda_alb_yor_mcd_fin_tsw_ven_est_guj_wly_geo_hin_grk_slo_ctl_aeg_amr_ukr_hun_igb_tag_ger_mly_jpn_knd_kor_cze_fre_tsn_nor_ind_arw_amh_jav_cnt_pol_moo_bul_mlt_spa_eng_dut_bos_qcu_afr_scr_lit_cic_owc_ita_anl_urd_mao_prs_swt_mol_akn_sun_tha_heb_tml_xho_ewe_tur_ben_pan_azi_dyu_vie_sid_swa_dgb_bam	-0.172259480041687	-0.406738302621678	0.685134751278951
576	mlt_lat_swa_guj_owc_wly_chh_slo_tur_aze_dyu_bat_lda_mcd_krd_bsq_bos_amh_igb_mnd_lit_grk_fbf_nor_ses_ukr_est_moo_tsn_fin_cze_gam_geo_swe_por_rus_arw_amr_anl_fre_hun_ewe_ind_rom_jav_jpn_tml_kor_afr_ctl_dgb_eng_tag_mol_hau_mao_cnt_ben_bem_ger_sid_hin_glc_alb_prs_qcu_bul_svk_scr_zul_sod_urd_heb_dut_mly_pan_cic_pol_akn_sun_tha_aeg_knd_ven_xho_uzb_ita_spa_azi_tsw_vie_tig_swt_bam_yor	-0.624162815121036	-1.49143544855675	0.139231520542791
577	anl_scr_swt_nor_wly_mlt_heb_dut_azi_tur_akn_ind_moo_glc_mol_bsq_mcd_sod_zul_mnd_pol_krd_dyu_arw_dgb_pan_est_swa_fbf_hun_afr_tig_geo_alb_fre_eng_ctl_sid_gam_rus_fin_xho_jav_slo_mly_jpn_tml_kor_por_rom_tsn_lit_sun_cze_chh_bat_cnt_spa_ven_guj_aeg_ben_bul_ukr_bos_qcu_prs_swe_lat_tsw_amr_hin_owc_ger_tag_svk_ses_ita_ewe_mao_tha_amh_knd_lda_bem_uzb_urd_grk_aze_igb_vie_hau_yor_bam_cic	-0.78324955305408	-1.88503684599851	0.0625471664023023
578	sid_rom_bem_swe_sod_owc_amr_lat_tur_uzb_xho_ind_moo_svk_eng_bsq_urd_amh_bam_mnd_rus_lit_swa_prs_zul_pan_fin_ewe_tsw_hun_spa_wly_geo_bul_ctl_grk_ben_chh_heb_ita_est_cic_jav_slo_sun_jpn_knd_kor_mol_ger_yor_afr_tag_hin_aeg_bat_cnt_bos_fbf_nor_hau_pol_guj_glc_fre_qcu_ukr_por_scr_dgb_tig_cze_gam_arw_mly_krd_igb_mcd_swt_mao_tha_anl_tml_lda_tsn_aze_alb_dut_azi_dyu_vie_mlt_ven_ses_akn	-0.0150678428964244	-0.0354552295647118	0.971792735746335
579	aeg_mol_ses_krd_gam_hau_sod_pol_azi_aze_dyu_jav_swa_glc_prs_bsq_fre_wly_lda_cnt_nor_bul_igb_guj_ven_svk_est_bam_yor_fin_cze_tig_geo_ukr_por_ger_bos_chh_mlt_rus_hun_tsn_sun_lit_tag_jpn_tml_kor_afr_mcd_bem_lat_mao_eng_heb_mly_mnd_ben_swt_pan_amr_scr_ctl_alb_swe_qcu_ita_grk_rom_dgb_amh_dut_owc_hin_ind_urd_moo_arw_xho_bat_tha_sid_knd_akn_cic_uzb_spa_slo_tur_fbf_vie_anl_tsw_ewe_zul	0.0893349815900685	0.210497472696291	0.833739935766768
580	aeg_spa_igb_afr_chh_owc_gam_ctl_aze_tur_zul_tag_tsw_swe_guj_bsq_slo_amr_swt_cnt_eng_krd_lda_scr_xho_rus_fin_moo_bem_hun_por_wly_geo_glc_prs_fre_ita_hau_amh_lit_est_cic_mly_ben_ind_jpn_knd_kor_hin_grk_dyu_ger_sun_rom_sod_bat_mnd_nor_fbf_cze_sid_bul_pan_alb_pol_qcu_lat_svk_ukr_tsn_anl_arw_heb_mcd_jav_bos_dgb_mol_ses_mao_tha_mlt_tml_swa_yor_azi_urd_dut_uzb_bam_vie_tig_ven_akn_ewe	-0.0380573445791987	-0.0897171814720757	0.928704897377255
581	owc_eng_bem_ita_hau_wly_sod_dut_tur_uzb_yor_sun_lda_alb_nor_bsq_urd_chh_zul_mnd_svk_pol_moo_swe_igb_guj_est_dgb_bam_fin_cze_sid_geo_mcd_pan_por_mol_heb_amh_slo_hun_tsw_tag_spa_mao_jpn_knd_kor_ctl_rom_ven_fre_jav_ukr_gam_ind_cnt_lat_tsn_afr_tig_prs_grk_hin_glc_qcu_rus_ger_lit_swt_mlt_arw_anl_bul_bat_krd_fbf_bos_dyu_mly_tha_amr_tml_xho_ewe_azi_ben_scr_aze_akn_vie_aeg_swa_cic_ses	-0.431620724330757	-1.02736658560494	0.306912589062236
582	gam_lat_yor_scr_hau_wly_anl_glc_aze_azi_bem_mao_ewe_mcd_pol_bsq_pan_chh_ven_cnt_prs_mol_zul_guj_akn_eng_est_bam_tsn_fin_ben_sid_geo_slo_fre_ctl_ukr_sod_heb_rus_hun_dgb_ind_lit_jav_jpn_tml_kor_ita_dut_ses_krd_tag_bul_amh_bat_mnd_alb_dyu_ger_aeg_swe_nor_grk_spa_qcu_hin_cze_afr_fbf_owc_bos_mlt_rom_mly_svk_moo_por_swt_sun_tha_amr_knd_tsw_xho_uzb_arw_urd_tur_igb_vie_tig_lda_swa_cic	-0.482640881422072	-1.14839015892762	0.253752795263967
583	aeg_ita_yor_svk_tig_amr_hau_prs_aze_tur_igb_jav_cic_krd_pol_bsq_grk_heb_dgb_cnt_ger_urd_ven_glc_bam_alb_fin_zul_moo_hun_fre_wly_geo_arw_slo_lit_ctl_chh_gam_lat_est_ewe_mly_dut_tag_jpn_tml_kor_cze_swe_dyu_afr_ind_ukr_owc_bat_mnd_pan_fbf_guj_sod_rus_eng_spa_mol_qcu_rom_bos_scr_akn_mlt_por_anl_ben_sun_hin_xho_nor_swa_mao_tha_sid_knd_swt_tsn_uzb_mcd_bul_azi_tsw_vie_amh_ses_lda_bem	-0.648730988653226	-1.55453011595511	0.123454635769902
584	heb_lit_ven_eng_gam_chh_mlt_spa_uzb_aze_moo_tag_akn_pol_mcd_bsq_lat_aeg_tsw_cnt_hin_cze_swt_grk_bam_swe_est_ewe_swa_fin_guj_owc_geo_ukr_glc_ita_krd_amr_sid_ben_hun_lda_mly_bul_mao_jpn_knd_kor_slo_ger_xho_ctl_bat_pan_sod_ind_mnd_svk_zul_alb_tig_afr_bos_por_nor_qcu_prs_dut_urd_yor_hau_rus_wly_mol_jav_arw_dgb_fre_igb_sun_tha_amh_tml_dyu_tsn_azi_rom_scr_tur_cic_vie_anl_bem_fbf_ses	-0.762894588591699	-1.8395960987202	0.0690177714144548
585	amr_mcd_bem_ger_gam_amh_tig_lit_azi_aze_yor_mly_ses_lat_guj_bsq_urd_chh_cic_mnd_ctl_afr_swt_hin_xho_scr_hun_bam_swa_fin_pol_aeg_geo_prs_bos_slo_eng_owc_sod_svk_est_moo_mao_pan_bat_jpn_knd_kor_glc_nor_akn_cze_sun_spa_wly_tag_cnt_ita_tsn_arw_heb_krd_ukr_rom_mol_qcu_ben_swe_bul_fbf_mlt_dut_hau_grk_jav_por_ewe_rus_ven_ind_tha_anl_tml_igb_tsw_uzb_alb_fre_tur_zul_vie_sid_dgb_lda_dyu	-0.203047220808627	-0.479350894175867	0.632814313875311
586	sod_krd_ven_urd_wly_hau_mlt_eng_tur_aze_dyu_jav_bam_spa_ukr_bsq_slo_tig_swt_cnt_svk_hin_ewe_swe_tsn_mol_hun_moo_bem_fin_bos_amr_geo_grk_afr_mcd_scr_owc_aeg_cze_est_xho_bat_guj_ind_jpn_tml_kor_por_ctl_dgb_pol_mly_pan_amh_sun_mnd_lat_yor_rus_anl_ger_prs_lit_alb_qcu_rom_dut_fre_igb_gam_bul_heb_nor_mao_ita_akn_arw_fbf_tag_tha_sid_knd_cic_tsw_uzb_ben_glc_azi_zul_vie_chh_swa_ses_lda	-0.218713195562782	-0.516506662336615	0.606726623108059
587	mlt_lat_moo_afr_sod_anl_gam_fre_aze_tur_tsn_sun_ses_guj_mcd_bsq_cze_sid_lda_cnt_bul_ben_swt_swe_zul_pol_hun_swa_yor_est_eng_wly_geo_mol_ukr_ctl_grk_tig_heb_krd_fin_tsw_ind_pan_bat_jpn_knd_kor_lit_rus_ewe_prs_mao_ger_aeg_jav_mnd_scr_bem_hin_hau_urd_slo_arw_svk_qcu_nor_rom_ita_bam_owc_spa_chh_alb_mly_dut_akn_bos_dyu_tag_tha_amh_tml_xho_fbf_azi_por_glc_uzb_dgb_vie_amr_ven_igb_cic	-0.277746226203451	-0.656484272317361	0.513133710691458
588	chh_urd_xho_eng_amr_wly_hau_slo_tur_aze_swa_sun_bem_cze_spa_bsq_prs_tig_dgb_cnt_rom_lat_swt_bos_zul_ctl_est_moo_yor_fin_lit_gam_geo_grk_swe_krd_ukr_owc_heb_mol_hun_igb_ind_mcd_mly_jpn_tml_kor_dut_guj_akn_por_tag_scr_aeg_mao_mnd_ger_tsn_alb_sod_rus_bul_nor_arw_qcu_pan_afr_hin_dyu_amh_ben_anl_ita_bat_pol_ven_fre_ewe_jav_tha_mlt_knd_tsw_ses_uzb_svk_glc_azi_fbf_vie_sid_cic_bam_lda	0.441867121214854	1.04176079174399	0.300223212760563
589	gam_guj_cic_mol_hau_chh_owc_krd_aze_azi_moo_sun_yor_cze_pan_bsq_mcd_sid_lda_cnt_dut_lat_igb_spa_tsn_afr_hun_bem_bam_fin_slo_anl_geo_ita_scr_rom_fre_wly_heb_ger_est_tsw_tag_glc_mly_jpn_knd_kor_svk_pol_akn_ben_bat_ctl_amh_ind_mnd_arw_xho_swe_amr_por_nor_eng_urd_qcu_hin_ukr_bul_dyu_sod_bos_aeg_alb_mao_grk_swa_rus_ven_jav_tha_tig_tml_zul_fbf_tur_lit_prs_uzb_dgb_vie_mlt_ses_ewe_swt	-0.0425971136941301	-0.100404381109596	0.920239424690055
590	amh_nor_dgb_ita_heb_chh_hau_bul_uzb_azi_igb_tag_bem_ben_fre_bsq_cze_sod_tsn_cnt_por_pan_tsw_scr_lda_arw_fin_fbf_bam_hun_eng_owc_geo_ctl_slo_swe_spa_gam_wly_ger_est_yor_ind_afr_mao_jpn_knd_kor_grk_prs_xho_rus_sun_alb_sid_mly_mnd_dut_swa_lat_mlt_pol_svk_urd_bos_qcu_krd_guj_hin_zul_tig_mcd_amr_rom_bat_mol_dyu_lit_ven_jav_tha_anl_tml_swt_moo_aze_ukr_glc_tur_cic_vie_aeg_akn_ewe_ses	-0.201142504100962	-0.474984027673839	0.635911945172368
591	amr_krd_fbf_pol_amh_aeg_sid_bos_tur_azi_ewe_jav_yor_dut_cze_bsq_fre_wly_swa_cnt_bul_ukr_zul_hin_moo_ger_fin_tsn_ven_est_ita_anl_geo_rom_pan_nor_spa_heb_gam_lat_hun_igb_tag_guj_mly_jpn_knd_kor_swe_alb_akn_glc_ind_ben_hau_sun_mnd_mcd_bem_rus_chh_urd_mol_eng_lit_qcu_grk_afr_slo_swt_mlt_scr_owc_arw_bat_por_tsw_svk_bam_mao_tha_sod_tml_ses_dgb_aze_ctl_prs_uzb_xho_vie_tig_cic_lda_dyu	-0.744501984551843	-1.79032835335183	0.0766552409716127
592	anl_slo_fbf_bos_gam_owc_hau_fre_aze_azi_ven_mly_swa_mcd_lit_bsq_rus_heb_yor_cnt_bul_pan_ses_por_tsw_ger_est_swt_moo_fin_nor_tig_geo_cze_spa_grk_swe_wly_aeg_krd_hun_lda_jav_ukr_mao_jpn_tml_kor_afr_pol_tsn_guj_ind_dut_chh_sun_mnd_eng_xho_svk_mlt_rom_alb_mol_glc_qcu_ita_lat_scr_bem_sod_hin_amh_ben_tag_prs_bam_ctl_zul_bat_tha_sid_knd_cic_dyu_uzb_arw_urd_tur_ewe_vie_amr_dgb_akn_igb	-0.522854836586477	-1.24635605272865	0.215764017641067
593	wly_grk_cic_mol_gam_amh_owc_ben_azi_tur_yor_sun_xho_scr_rom_bsq_cze_mlt_bam_mnd_eng_fre_ven_arw_zul_urd_fin_bem_tsn_est_lit_tig_geo_rus_slo_alb_bul_anl_amr_ger_hun_ewe_tag_svk_bat_jpn_knd_kor_hin_glc_ses_pan_jav_nor_heb_mao_cnt_swe_swt_prs_chh_ita_guj_krd_lat_qcu_pol_mcd_por_dyu_aeg_spa_hau_ctl_ind_bos_moo_afr_fbf_mly_tha_sid_tml_igb_dgb_aze_dut_ukr_uzb_swa_vie_sod_lda_tsw_akn	0.145557330437653	0.342889309931254	0.732455568684628
594	amr_eng_tsn_slo_owc_wly_aeg_scr_uzb_aze_moo_mao_cic_por_bul_bsq_mol_hau_ven_cnt_krd_guj_swa_hin_dyu_rom_fin_igb_dgb_hun_cze_heb_geo_ctl_prs_arw_spa_chh_mlt_ben_est_xho_tag_glc_bat_jpn_knd_kor_bos_mcd_yor_grk_jav_svk_sod_mly_mnd_pol_bem_lat_sid_fre_ita_alb_rus_qcu_afr_urd_dut_ewe_gam_swe_tig_nor_ind_ukr_zul_ger_lda_sun_tha_amh_tml_tsw_akn_azi_pan_lit_tur_fbf_vie_anl_bam_swt_ses	-1.08617388637191	-2.66640700426004	0.00904177860231653
595	aeg_arw_cic_cze_anl_owc_sid_afr_azi_aze_fbf_bat_yor_alb_swe_bsq_scr_gam_bam_cnt_mol_ger_dyu_ukr_tsn_ita_hun_swt_bem_est_pan_hau_geo_dut_pol_lat_ctl_sod_amh_hin_fin_ven_jav_lit_mly_jpn_knd_kor_slo_fre_ewe_guj_sun_bos_heb_tag_mnd_urd_moo_por_mlt_krd_mcd_rom_glc_qcu_rus_eng_grk_zul_wly_spa_tig_svk_ind_bul_ses_ben_xho_mao_tha_amr_tml_swa_lda_uzb_prs_nor_tur_akn_vie_chh_tsw_igb_dgb	0.260965776826607	0.615515520304764	0.539717714337564
596	amh_krd_zul_hin_gam_heb_sid_ita_azi_aze_bem_ind_igb_dut_fre_bsq_slo_tig_dyu_cnt_por_urd_fbf_cze_tsn_grk_est_xho_ven_hun_bul_chh_geo_arw_ctl_afr_spa_wly_hau_mol_fin_swa_bat_lat_mao_jpn_tml_kor_prs_bos_akn_svk_jav_swe_amr_tag_mnd_rom_tsw_pan_owc_ukr_ger_pol_glc_qcu_mcd_nor_rus_yor_aeg_guj_sod_lit_sun_alb_dgb_scr_cic_mly_tha_anl_knd_ewe_moo_uzb_eng_ben_tur_bam_vie_mlt_lda_ses_swt	0.00435787983015514	0.0102680407589835	0.991829427346058
597	sid_scr_yor_eng_sod_anl_wly_prs_tur_azi_bem_jav_akn_urd_cze_bsq_ger_tig_tsn_cnt_nor_alb_swt_rom_ses_svk_est_ewe_fbf_hun_afr_mlt_geo_dut_por_krd_spa_chh_amh_grk_fin_moo_mao_bul_bat_jpn_knd_kor_ukr_guj_xho_lat_sun_fre_owc_ind_mnd_mcd_lda_hin_gam_arw_pol_glc_ita_qcu_ben_bos_lit_cic_hau_mol_amr_pan_mly_slo_dyu_ctl_zul_tag_tha_heb_tml_tsw_igb_aze_rus_swe_uzb_bam_vie_aeg_ven_swa_dgb	-0.552138060362863	-1.31552643360173	0.191567030472384
598	sid_ger_bem_eng_tig_heb_amr_ukr_uzb_azi_tsn_bat_lda_grk_krd_bsq_por_sod_dyu_mnd_urd_rom_ven_guj_swa_ctl_hun_akn_dgb_est_scr_chh_geo_swe_spa_glc_alb_hau_anl_mol_fin_igb_mly_arw_tag_jpn_tml_kor_cze_pol_ses_slo_sun_fre_gam_ind_cnt_ben_xho_mcd_mlt_afr_nor_rus_svk_qcu_pan_dut_lat_swt_aeg_hin_owc_ita_jav_bul_fbf_prs_yor_mao_tha_amh_knd_bam_cic_tur_bos_lit_aze_moo_vie_wly_tsw_zul_ewe	-0.316086326699898	-0.748744337562463	0.455900842322863
599	sid_dut_swt_nor_heb_amh_chh_ger_aze_uzb_ses_bat_zul_fre_por_bsq_afr_gam_lda_mnd_ben_cze_yor_rom_cic_krd_est_moo_fbf_hun_slo_tig_geo_spa_eng_urd_ukr_wly_anl_alb_fin_swa_mao_pan_sun_jpn_knd_kor_rus_mol_bam_swe_tag_hin_hau_ind_cnt_bul_igb_prs_aeg_ita_grk_scr_arw_qcu_guj_bos_mcd_akn_amr_glc_sod_pol_jav_svk_ven_lit_dyu_mly_tha_owc_tml_xho_tsn_tur_lat_ctl_azi_bem_vie_mlt_ewe_dgb_tsw	0.218665773398904	0.515184479012136	0.607646530704326
600	heb_eng_xho_ben_wly_sid_chh_por_tur_uzb_ewe_sun_igb_cze_ctl_bsq_pan_anl_fbf_mnd_pol_spa_ses_rus_cic_lit_fin_dgb_dyu_hun_guj_sod_geo_glc_alb_hin_afr_tig_amh_nor_est_tsw_bat_bul_mao_jpn_knd_kor_ita_bos_yor_svk_tag_krd_amr_jav_cnt_ukr_swt_arw_hau_prs_grk_ger_slo_qcu_dut_mcd_swe_lda_gam_fre_owc_urd_mly_lat_ven_mol_moo_ind_tha_mlt_tml_zul_bem_aze_scr_rom_azi_tsn_vie_aeg_akn_swa_bam	-0.520100086014467	-1.23790174915029	0.218868534051062
601	chh_slo_igb_bos_owc_amh_gam_scr_azi_tur_tsn_jav_moo_krd_alb_bsq_grk_tig_dgb_mnd_eng_swe_ewe_svk_zul_mcd_est_akn_swa_fin_ctl_hau_geo_mol_lat_bul_por_heb_mlt_rus_hun_lda_ind_dut_sun_jpn_knd_kor_urd_glc_tsw_prs_bat_arw_sod_mly_cnt_nor_xho_ben_amr_ger_rom_pan_hin_qcu_lit_cze_pol_bam_anl_afr_aeg_ita_tag_fre_swt_guj_ses_mao_tha_wly_tml_yor_cic_uzb_spa_ukr_aze_dyu_vie_sid_bem_ven_fbf	0.762759764115543	1.81247493320264	0.0731395329761408
602	sod_alb_bam_rus_wly_tig_gam_por_uzb_tur_dyu_mly_moo_nor_grk_bsq_spa_anl_swa_mnd_eng_ctl_xho_svk_fbf_slo_est_tsn_akn_fin_pol_owc_geo_swe_mcd_prs_bul_sid_hau_hin_hun_ven_tag_fre_jav_jpn_tml_kor_mol_scr_ewe_arw_sun_ita_mlt_mao_cnt_dut_yor_glc_chh_krd_afr_ben_ger_qcu_urd_lat_ukr_igb_amh_bos_amr_cze_ind_pan_cic_lit_tsw_bat_tha_heb_knd_zul_bem_azi_guj_rom_aze_swt_vie_aeg_ses_lda_dgb	-0.704090109206048	-1.69161489963208	0.0940678256653598
603	aeg_guj_lda_glc_mlt_owc_anl_cze_aze_azi_yor_bat_bam_hin_pol_bsq_lit_tig_igb_mnd_dut_svk_zul_ger_cic_rus_hun_swa_xho_est_nor_sod_geo_mol_bos_ctl_ita_gam_chh_arw_fin_ven_sun_swe_tag_jpn_tml_kor_eng_prs_moo_mcd_jav_spa_hau_mly_cnt_grk_ewe_ben_heb_por_urd_krd_bul_qcu_scr_pan_rom_tsn_amr_alb_wly_slo_ind_afr_dgb_ukr_akn_mao_tha_sid_knd_tsw_swt_tur_lat_fre_uzb_ses_vie_amh_dyu_bem_fbf	-0.206519341250801	-0.487483994152028	0.627062552796499
604	anl_alb_swt_dut_gam_hau_mlt_pol_uzb_aze_bam_tag_ewe_lat_urd_bsq_rus_amh_cic_cnt_ita_hin_swa_por_yor_arw_hun_xho_ses_fin_bos_tig_geo_ctl_ben_eng_guj_heb_sod_spa_est_moo_mly_mol_jav_jpn_tml_kor_glc_krd_tsn_svk_sun_scr_wly_ind_mnd_afr_dgb_prs_amr_grk_pan_cze_slo_qcu_ger_nor_mcd_igb_sid_fre_chh_bul_mao_rom_ven_lit_dyu_bat_tha_aeg_knd_tsw_akn_azi_swe_ukr_tur_fbf_vie_owc_bem_lda_zul	-1.15894568491116	-2.85300399377369	0.00533747612035686
605	owc_ger_tsn_grk_wly_sod_gam_eng_uzb_azi_tsw_jav_dyu_arw_krd_bsq_spa_amh_ven_mnd_cze_ctl_yor_pan_zul_mol_est_igb_ewe_hun_alb_hau_geo_svk_prs_ben_por_anl_chh_mcd_fin_cic_sun_afr_bat_jpn_tml_kor_rus_ukr_bem_lat_tag_urd_heb_ind_cnt_ita_moo_hin_aeg_fre_slo_nor_glc_qcu_swe_rom_lit_fbf_tig_guj_amr_bos_mao_pol_ses_bul_swa_mly_tha_sid_knd_xho_dgb_aze_scr_dut_tur_bam_vie_mlt_lda_akn_swt	0.426403979417539	1.00697053179126	0.316561756207214
606	tig_ger_igb_por_owc_amr_mlt_guj_uzb_tur_moo_jav_xho_lat_slo_bsq_fre_heb_dyu_mnd_alb_eng_fbf_bul_tsw_dut_fin_ses_zul_hun_ctl_amh_geo_svk_arw_krd_afr_chh_anl_glc_est_swa_mly_mcd_bat_jpn_knd_kor_prs_ita_bem_lit_mao_swe_aeg_tag_cnt_pol_cic_grk_hau_ben_spa_mol_rus_qcu_pan_rom_ukr_dgb_wly_nor_gam_cze_sun_bos_lda_urd_ewe_ind_tha_sid_tml_bam_swt_aze_scr_hin_azi_tsn_vie_sod_yor_ven_akn	0.24029579192712	0.565439252655408	0.573136674590968
607	anl_scr_bam_rus_aeg_chh_heb_ukr_tur_azi_fbf_mao_igb_arw_rom_bsq_ger_amr_zul_cnt_pol_glc_tsn_dut_dyu_fre_hun_ses_swa_fin_lat_mlt_geo_krd_hin_ita_ben_wly_hau_lit_est_dgb_bat_nor_mly_jpn_knd_kor_bos_guj_akn_slo_jav_swe_owc_sun_mnd_svk_moo_bul_tig_ctl_afr_urd_spa_qcu_mol_pan_mcd_lda_gam_eng_sod_por_ind_grk_ewe_alb_xho_tag_tha_amh_tml_tsw_cic_uzb_cze_prs_aze_ven_vie_sid_bem_swt_yor	-0.382873724791931	-0.907080442259981	0.366708606752444
608	tig_pol_ses_glc_owc_wly_anl_svk_tur_uzb_tsn_tag_tsw_rom_slo_bsq_lit_aeg_yor_cnt_krd_ctl_ewe_fre_igb_mol_est_bam_bem_fin_urd_heb_geo_swe_dut_rus_bul_gam_amh_lat_hun_xho_jav_mcd_bat_jpn_knd_kor_cze_guj_moo_hin_mly_eng_sod_sun_mnd_bos_dgb_ukr_mlt_alb_por_ger_pan_qcu_arw_scr_spa_fbf_hau_ita_amr_ben_mao_grk_ven_nor_zul_ind_tha_sid_tml_cic_swt_aze_afr_prs_azi_swa_vie_chh_akn_dyu_lda	-0.161214704219423	-0.380379823129024	0.704530890033063
609	mlt_slo_bem_alb_amh_sid_heb_guj_aze_uzb_akn_ind_igb_spa_arw_bsq_mol_aeg_ewe_mnd_nor_ben_cic_ctl_bam_grk_est_moo_fbf_hun_rus_gam_geo_por_ukr_urd_ger_wly_chh_dut_fin_dyu_bat_hin_sun_jpn_knd_kor_pol_lit_swa_lat_jav_glc_anl_mly_cnt_eng_swt_afr_tig_bul_pan_svk_scr_qcu_swe_bos_prs_ven_amr_fre_owc_krd_tag_ita_tsw_cze_yor_mao_tha_sod_tml_dgb_ses_azi_rom_mcd_tur_tsn_vie_hau_xho_lda_zul	-0.798967121283739	-1.92623688248396	0.0571286924014396
610	heb_slo_dyu_bul_amr_tig_amh_mol_aze_uzb_bam_mao_yor_dut_pan_bsq_spa_wly_lda_mnd_rom_rus_akn_ger_moo_scr_hun_ven_swt_fin_pol_aeg_geo_ukr_grk_arw_cze_gam_sod_swe_est_ses_tag_ctl_sun_jpn_knd_kor_nor_guj_swa_bos_jav_mcd_owc_bat_cnt_prs_dgb_glc_hau_hin_eng_lat_alb_qcu_krd_ita_svk_zul_sid_urd_anl_lit_ind_fre_xho_afr_igb_mly_tha_mlt_tml_ewe_tsn_azi_por_ben_tur_fbf_vie_chh_tsw_bem_cic	-0.616012965625777	-1.47293209534158	0.1441458457664
611	amr_bos_cic_lat_amh_owc_anl_mol_uzb_azi_zul_mao_lda_rus_fre_bsq_hin_chh_tsn_cnt_nor_bul_dgb_alb_xho_swe_fin_swa_bem_hun_arw_tig_geo_mcd_pol_cze_spa_aeg_sod_glc_est_ven_mly_svk_sun_jpn_knd_kor_prs_ita_bam_dut_ind_urd_sid_tag_mnd_ukr_moo_eng_gam_lit_scr_grk_ger_qcu_krd_guj_afr_ewe_wly_por_mlt_pan_bat_slo_fbf_ctl_yor_jav_tha_heb_tml_swt_tsw_aze_ben_rom_tur_igb_vie_hau_ses_dyu_akn	-0.938915301653505	-2.28353518286068	0.0246756221510502
612	owc_dut_bem_ukr_mlt_amr_chh_prs_uzb_tur_zul_mly_ven_bul_lat_bsq_pan_anl_cic_cnt_spa_cze_yor_bos_tsw_krd_hun_swt_moo_est_ben_heb_geo_swe_por_nor_ita_gam_sid_hin_fin_ewe_mao_pol_ind_jpn_knd_kor_slo_fre_xho_mcd_jav_lit_hau_bat_mnd_grk_bam_alb_tig_ctl_rom_mol_afr_qcu_svk_guj_rus_fbf_amh_eng_aeg_urd_tag_ger_lda_glc_tsn_sun_tha_wly_tml_dgb_igb_aze_scr_arw_azi_ses_vie_sod_akn_dyu_swa	-0.340133927010132	-0.805580097044758	0.422539963672496
613	aeg_rus_swa_pan_amr_gam_sid_krd_aze_azi_ewe_mly_akn_hin_pol_bsq_ita_heb_bem_cnt_ger_ben_tsn_ukr_moo_mol_fin_xho_igb_hun_svk_anl_geo_grk_fre_prs_lat_owc_mlt_glc_est_dgb_tag_bos_sun_jpn_tml_kor_spa_bul_yor_alb_ind_por_chh_bat_mnd_mcd_ses_rom_amh_eng_afr_cze_scr_qcu_ctl_nor_swe_cic_wly_guj_hau_arw_mao_lit_lda_urd_bam_jav_tha_tig_knd_zul_dyu_uzb_slo_dut_tur_tsw_vie_sod_fbf_ven_swt	-0.107352626559682	-0.253005419079196	0.800822435705641
614	amh_guj_fbf_bos_sod_chh_tig_nor_tur_uzb_akn_mly_igb_pol_grk_bsq_ita_owc_ses_mnd_slo_lat_bam_ctl_lda_arw_est_tsn_xho_hun_bul_mlt_geo_spa_ukr_cze_scr_aeg_wly_swe_fin_dyu_tag_rom_ind_jpn_tml_kor_alb_ger_ven_prs_mao_urd_heb_sun_cnt_hin_moo_ben_hau_lit_dut_afr_pan_qcu_glc_mcd_mol_swa_gam_fre_sid_krd_jav_rus_cic_svk_dgb_bat_tha_amr_knd_bem_yor_azi_por_eng_aze_swt_vie_anl_zul_ewe_tsw	-0.854031205859429	-2.07176175003265	0.0410565189683949
615	sid_hin_xho_glc_amh_amr_gam_swe_tur_aze_akn_bat_ses_ctl_ben_bsq_bos_anl_swt_cnt_rom_mol_tsn_guj_ven_urd_hun_moo_zul_est_spa_owc_geo_pan_prs_fre_slo_aeg_chh_cze_fin_ewe_sun_mcd_mly_jpn_knd_kor_ukr_afr_tsw_dut_jav_por_heb_ind_mnd_lit_swa_lat_sod_svk_krd_rus_grk_qcu_eng_ita_arw_yor_mlt_ger_tig_scr_mao_alb_dgb_nor_lda_tag_tha_hau_tml_dyu_bem_azi_bul_pol_uzb_bam_vie_wly_fbf_cic_igb	-0.364978351131507	-0.864711269082616	0.389422251927319
616	wly_lit_bam_glc_sid_gam_owc_eng_uzb_azi_cic_bat_akn_por_fre_bsq_prs_amr_dyu_cnt_mcd_ctl_tsn_lat_ven_hin_est_bem_zul_fin_grk_sod_geo_dut_nor_spa_ger_chh_amh_pan_hun_yor_jav_scr_tag_jpn_knd_kor_ben_rus_ewe_krd_mly_svk_aeg_sun_mnd_afr_xho_arw_tig_urd_swe_bul_bos_qcu_alb_mol_rom_moo_hau_pol_mlt_guj_mao_slo_tsw_ita_lda_ind_tha_anl_tml_swa_ses_tur_ukr_cze_aze_fbf_vie_heb_igb_swt_dgb	0.529441974132451	1.25135362838992	0.213944073266358
617	chh_bos_tsn_por_aeg_amr_owc_ita_tur_azi_swt_sun_moo_rus_glc_bsq_dut_anl_tsw_cnt_lit_ctl_lda_ukr_zul_pol_hun_bem_dyu_est_cze_gam_geo_alb_ger_hin_swe_hau_mlt_mol_fin_xho_mao_afr_ind_jpn_knd_kor_urd_slo_yor_krd_bat_svk_amh_mly_mnd_arw_swa_grk_sid_scr_pan_lat_mcd_qcu_eng_prs_nor_dgb_tig_fre_sod_rom_jav_guj_ses_ben_akn_tag_tha_heb_tml_bam_igb_uzb_spa_bul_aze_ewe_vie_wly_cic_fbf_ven	-0.323192991621788	-0.764584108539162	0.446454962966264
618	mlt_krd_lda_eng_owc_hau_chh_ukr_uzb_azi_igb_sun_dyu_alb_glc_bsq_guj_gam_bem_mnd_fre_prs_xho_mcd_bam_svk_est_cic_ses_hun_dut_anl_geo_bul_lit_ita_spa_aeg_wly_nor_fin_yor_tag_rom_ind_jpn_tml_kor_urd_por_fbf_grk_mao_mol_heb_bat_cnt_pol_zul_lat_amh_scr_cze_pan_swe_qcu_slo_ben_afr_ven_sid_bos_amr_arw_mly_ger_swa_hin_moo_jav_tha_sod_knd_swt_akn_aze_ctl_rus_tur_ewe_vie_tig_tsw_dgb_tsn	-0.23378571177383	-0.552680786773708	0.581807997317316
619	amr_krd_dgb_prs_amh_gam_wly_lat_aze_tur_tsw_sun_swt_ctl_lit_bsq_scr_mlt_tsn_mnd_grk_ita_bem_guj_ewe_ger_hun_lda_ses_est_rom_heb_geo_svk_slo_rus_ben_anl_hau_alb_fin_fbf_bat_nor_jav_jpn_knd_kor_bul_dut_moo_glc_mly_mol_tig_ind_cnt_pol_akn_afr_sid_urd_eng_swe_hin_qcu_ukr_mcd_por_igb_owc_spa_sod_cze_mao_pan_yor_bos_cic_tag_tha_aeg_tml_bam_dyu_uzb_arw_fre_azi_ven_vie_chh_zul_xho_swa	-0.826089188829172	-1.99443410433934	0.0490325497536953
620	aeg_glc_dgb_fre_tig_amr_sod_ita_aze_azi_zul_tag_fbf_rus_grk_bsq_svk_mlt_bem_mnd_nor_afr_cic_urd_igb_guj_fin_bam_yor_est_ben_wly_geo_ger_slo_hin_spa_chh_hau_por_hun_xho_sun_scr_mly_jpn_knd_kor_bul_dut_swt_swe_bat_lit_anl_mao_cnt_ctl_tsn_eng_heb_pan_prs_lat_alb_qcu_krd_mcd_rom_ewe_owc_arw_amh_ukr_jav_pol_moo_bos_tsw_ind_tha_gam_tml_lda_dyu_uzb_cze_mol_tur_ses_vie_sid_swa_akn_ven	0.114377016291409	0.269055424454015	0.788483034742277
621	amr_mcd_ses_hin_owc_mlt_heb_swe_tur_aze_bem_ind_ven_rus_svk_bsq_ben_sod_ewe_mnd_ita_alb_tsw_glc_zul_ukr_hun_yor_xho_fin_bul_amh_geo_ctl_spa_ger_grk_gam_tig_rom_est_swt_tag_slo_mly_jpn_knd_kor_lat_urd_dgb_fre_bat_afr_hau_mao_cnt_cze_dyu_lit_aeg_nor_guj_mol_arw_qcu_dut_pol_eng_akn_chh_bos_wly_scr_sun_pan_tsn_por_moo_jav_tha_sid_tml_cic_fbf_uzb_prs_krd_azi_lda_vie_anl_bam_igb_swa	-0.521648919862248	-1.24205398245509	0.217339736212199
622	owc_ger_fbf_prs_sid_mlt_hau_ben_azi_aze_moo_bat_swa_slo_rus_bsq_por_heb_lda_mnd_swe_urd_swt_ctl_ses_rom_hun_bem_ewe_est_alb_gam_geo_dut_eng_cze_spa_tig_aeg_bos_fin_bam_jav_krd_tag_jpn_knd_kor_mcd_ita_akn_glc_sun_grk_sod_mao_cnt_svk_tsn_afr_wly_nor_mol_scr_pan_qcu_lat_ukr_lit_ven_anl_guj_chh_arw_mly_bul_zul_fre_xho_ind_tha_amr_tml_cic_dyu_uzb_hin_pol_tur_yor_vie_amh_tsw_dgb_igb	-0.421534858422968	-1.00095640869411	0.319445188573984
623	heb_ita_fbf_lat_mlt_sod_chh_rom_azi_tur_dyu_sun_ses_guj_rus_bsq_swe_wly_ven_mnd_alb_glc_igb_hin_tsw_ctl_fin_moo_akn_est_afr_tig_geo_pol_krd_spa_bul_sid_owc_svk_hun_cic_jav_eng_ind_jpn_knd_kor_nor_dut_dgb_urd_tag_arw_gam_bat_cnt_por_ewe_scr_aeg_mol_ben_fre_pan_qcu_grk_prs_slo_bem_hau_cze_amr_mcd_mly_ukr_swa_ger_swt_mao_tha_anl_tml_bam_yor_aze_lit_bos_uzb_tsn_vie_amh_xho_lda_zul	-0.105194010388208	-0.248233846533758	0.804500782757537
624	anl_fre_yor_arw_sid_chh_amr_spa_uzb_tur_akn_jav_tsw_pan_rom_bsq_prs_gam_dyu_mnd_pol_cze_bam_alb_moo_bul_est_cic_tsn_hun_urd_tig_geo_ger_glc_lit_por_heb_wly_hin_fin_igb_bat_swe_ind_jpn_knd_kor_afr_ukr_dgb_ben_mao_eng_amh_mly_cnt_scr_swa_lat_mlt_ita_krd_svk_bos_qcu_grk_rus_ctl_zul_hau_mcd_owc_guj_sun_slo_ven_dut_lda_tag_tha_aeg_tml_fbf_ses_azi_mol_nor_aze_ewe_vie_sod_bem_swt_xho	-0.813165965123431	-1.95909219168979	0.0530970520966155
625	gam_swe_dgb_bul_amr_sid_amh_ita_tur_azi_ven_mao_igb_rom_lat_bsq_ctl_anl_swa_cnt_urd_prs_bem_ger_cic_alb_hun_tsn_tsw_est_slo_heb_geo_rus_spa_por_eng_mlt_sod_scr_fin_yor_tag_hin_bat_jpn_knd_kor_krd_bos_dyu_mcd_sun_pan_chh_mly_mnd_glc_ses_dut_wly_cze_mol_ukr_nor_qcu_lit_ben_arw_lda_tig_svk_owc_pol_jav_guj_zul_fre_moo_ind_tha_hau_tml_bam_fbf_uzb_afr_grk_aze_ewe_vie_aeg_akn_xho_swt	-0.303427596912141	-0.718518559656231	0.47423895223257
626	heb_mol_lda_hin_gam_aeg_tig_urd_aze_uzb_tsn_mly_bam_ben_fre_bsq_ita_owc_bem_mnd_por_prs_ewe_mcd_ven_svk_hun_zul_dyu_fin_bul_anl_geo_scr_ger_grk_rus_mlt_amh_dut_est_xho_ind_bos_mao_jpn_tml_kor_cze_spa_dgb_lit_sun_pan_amr_bat_cnt_nor_tsw_guj_hau_swe_krd_arw_slo_qcu_afr_ctl_eng_swa_wly_pol_sod_ukr_tag_glc_akn_alb_swt_jav_tha_sid_knd_moo_cic_tur_lat_rom_azi_yor_vie_chh_fbf_ses_igb	-0.322343306225505	-0.762809621045264	0.447507496771166
627	amr_afr_yor_pol_sid_heb_sod_bul_aze_tur_tsn_bat_swa_grk_krd_bsq_ukr_hau_igb_mnd_prs_urd_xho_fre_fbf_nor_est_swt_ses_fin_arw_aeg_geo_swe_pan_por_cze_anl_wly_lat_hun_dyu_tag_rus_sun_jpn_knd_kor_spa_ben_lda_mol_jav_eng_chh_ind_cnt_mcd_bem_glc_mlt_scr_alb_svk_ger_qcu_dut_ctl_lit_zul_gam_guj_owc_ita_mao_bos_dgb_rom_moo_mly_tha_amh_tml_tsw_cic_uzb_slo_hin_azi_ewe_vie_tig_bam_akn_ven	-1.27205232184507	-3.16770075744205	0.00207907750787198
628	anl_pol_swa_por_gam_hau_amh_ctl_azi_uzb_ven_ind_tsw_rom_grk_bsq_cze_sid_zul_mnd_fre_dut_yor_ukr_bem_alb_fin_dgb_igb_hun_svk_chh_geo_krd_lat_swe_pan_tig_heb_ben_est_ewe_bat_nor_mly_jpn_tml_kor_prs_afr_dyu_rus_sun_arw_mlt_tag_cnt_ita_moo_slo_wly_lit_spa_guj_scr_qcu_urd_mol_mcd_bam_aeg_hin_amr_bul_jav_glc_akn_eng_swt_mao_tha_sod_knd_cic_lda_aze_bos_ger_tur_tsn_vie_owc_xho_fbf_ses	0.100153233306136	0.235668772488575	0.814207903402311
629	heb_mcd_tsn_hin_gam_anl_sid_ctl_uzb_azi_tsw_mly_igb_slo_grk_bsq_bul_owc_ven_cnt_nor_pol_akn_spa_yor_guj_hun_zul_ewe_est_bos_amr_geo_lit_svk_alb_krd_amh_hau_pan_fin_cic_tag_ben_sun_jpn_knd_kor_rom_urd_dgb_glc_jav_ita_sod_mao_mnd_eng_moo_dut_wly_mol_ger_ukr_por_qcu_prs_fre_lat_swa_mlt_cze_aeg_arw_bat_rus_dyu_swe_lda_ind_tha_tig_tml_bem_xho_aze_scr_afr_tur_bam_vie_chh_swt_fbf_ses	0.00408148106176249	0.00960444287122188	0.992357454118947
630	sid_glc_moo_ger_mlt_anl_tig_lit_uzb_aze_bem_mly_dgb_guj_ita_bsq_cze_sod_igb_mnd_bul_bos_zul_lat_tsw_urd_fin_fbf_xho_hun_spa_aeg_geo_hin_pan_dut_pol_amh_wly_ukr_est_lda_bat_afr_ind_jpn_tml_kor_grk_scr_ses_ben_tag_prs_owc_mao_cnt_ctl_dyu_rom_amr_arw_eng_alb_por_qcu_krd_mcd_swe_cic_hau_nor_heb_slo_sun_fre_swt_rus_tsn_jav_tha_gam_knd_akn_swa_tur_svk_mol_azi_bam_vie_chh_ven_yor_ewe	0.383012900162362	0.903135008899162	0.368787587327081
631	chh_arw_ven_pan_hau_amr_sid_prs_azi_tur_tsn_ind_xho_fre_scr_bsq_rus_amh_yor_mnd_bos_ita_akn_svk_ewe_ctl_fin_tsw_dyu_est_guj_aeg_geo_mol_lit_ukr_ben_owc_mlt_ger_hun_bem_mly_afr_bat_jpn_knd_kor_krd_dut_bam_por_mao_urd_tig_tag_cnt_pol_moo_swe_sod_glc_bul_mcd_slo_qcu_eng_hin_spa_lda_anl_nor_gam_cze_jav_lat_swt_alb_cic_sun_tha_heb_tml_fbf_swa_uzb_rom_grk_aze_ses_vie_wly_zul_dgb_igb	-0.418254389401641	-0.992968006656513	0.323302097242307
632	aeg_svk_igb_nor_chh_anl_amr_mol_azi_tur_akn_mao_dyu_arw_hin_bsq_lat_wly_bam_cnt_scr_afr_moo_krd_cic_spa_fin_fbf_yor_hun_cze_mlt_geo_ben_fre_guj_swe_heb_amh_bul_est_swa_ind_por_mly_jpn_knd_kor_ukr_ctl_ven_slo_bat_urd_sod_sun_mnd_alb_lda_eng_hau_prs_rus_pol_bos_qcu_mcd_grk_rom_bem_gam_glc_tig_ger_jav_lit_zul_ita_tsw_tag_tha_sid_tml_tsn_ewe_uzb_pan_dut_aze_swt_vie_owc_xho_ses_dgb	-0.940410923187756	-2.2898942699246	0.0242887312327733
633	gam_guj_tsn_spa_amh_heb_aeg_grk_uzb_azi_ewe_tag_moo_rus_slo_bsq_mol_chh_lda_mnd_por_afr_yor_ita_ven_pan_hun_ses_zul_est_cze_sid_geo_lat_hin_glc_krd_amr_tig_ctl_fin_fbf_jav_ukr_ind_jpn_tml_kor_swe_bos_dyu_alb_sun_urd_mlt_bat_cnt_lit_swa_svk_sod_scr_arw_mcd_fre_qcu_nor_rom_ger_bem_hau_prs_wly_pol_mly_ben_bam_dut_xho_mao_tha_owc_knd_igb_tsw_aze_eng_bul_tur_cic_vie_anl_akn_swt_dgb	-0.16206978512215	-0.382305159648904	0.703107294587687
634	chh_hin_xho_ita_amh_hau_aeg_rus_tur_aze_swa_ind_lda_slo_bul_bsq_urd_sid_akn_cnt_ukr_arw_dyu_ben_bem_krd_fin_tsw_bam_est_rom_wly_geo_spa_eng_bos_ger_anl_heb_cze_hun_dgb_bat_svk_mao_jpn_tml_kor_dut_por_swt_mol_jav_nor_gam_tag_mnd_lit_ven_ctl_owc_afr_mcd_pan_scr_qcu_pol_guj_glc_moo_amr_grk_mlt_swe_sun_fre_ewe_prs_ses_mly_tha_tig_knd_tsn_zul_azi_alb_lat_uzb_yor_vie_sod_cic_igb_fbf	-0.910810510906731	-2.20830868727032	0.0296806461438634
635	anl_bos_swa_prs_mlt_tig_hau_pol_uzb_tur_dyu_mao_ewe_spa_por_bsq_dut_owc_moo_mnd_pan_eng_igb_ukr_yor_scr_fin_bem_zul_hun_lat_amr_geo_mol_grk_fre_ben_amh_chh_mcd_est_bam_jav_krd_bat_jpn_tml_kor_nor_cze_ses_hin_ind_rus_heb_sun_cnt_svk_fbf_slo_aeg_urd_arw_ita_afr_qcu_lit_glc_alb_lda_wly_rom_sod_bul_tag_swe_cic_guj_xho_mly_tha_gam_knd_tsw_ven_azi_ctl_ger_aze_dgb_vie_sid_akn_swt_tsn	0.0271499748441351	0.0639368018868538	0.949157775224422
636	sod_glc_dyu_guj_aeg_chh_gam_afr_aze_azi_tsw_tag_swt_arw_ger_bsq_ben_anl_ven_mnd_scr_hin_zul_alb_bem_lit_hun_tsn_ewe_est_urd_sid_geo_ukr_lat_prs_pan_owc_hau_rom_fin_cic_jav_cze_mao_jpn_tml_kor_slo_swe_fbf_bos_mly_eng_amr_sun_cnt_rus_xho_nor_amh_ctl_ita_svk_mol_qcu_pol_mcd_krd_yor_wly_por_heb_dut_bat_bul_dgb_grk_igb_ind_tha_mlt_knd_bam_moo_uzb_fre_spa_tur_lda_vie_tig_ses_swa_akn	0.374433366124626	0.882487744420608	0.379788464998249
637	gam_ben_moo_afr_amh_aeg_chh_bos_uzb_tur_tsw_mao_yor_pol_svk_bsq_mcd_anl_lda_cnt_rus_fre_akn_swe_swt_lat_est_swa_cic_hun_slo_sod_geo_arw_por_alb_lit_tig_amr_glc_fin_ven_tag_krd_ind_jpn_knd_kor_cze_spa_fbf_ger_sun_nor_wly_mly_mnd_mol_ses_pan_hau_eng_rom_scr_ukr_qcu_bul_grk_prs_zul_sid_dut_mlt_ctl_bat_urd_tsn_ita_bam_jav_tha_owc_tml_bem_xho_azi_guj_hin_aze_ewe_vie_heb_igb_dyu_dgb	-0.367656647365959	-0.87051184591857	0.386262204776362
638	mlt_ger_swa_hin_anl_wly_chh_fre_tur_azi_swt_ind_xho_mol_afr_bsq_ctl_hau_yor_cnt_guj_bos_akn_glc_bam_ukr_est_ses_tsn_fin_svk_amr_geo_krd_bul_ben_slo_tig_amh_rom_hun_cic_mao_alb_tag_jpn_knd_kor_por_mcd_tsw_cze_bat_eng_sod_mly_mnd_ita_lda_grk_aeg_pol_spa_lat_swe_qcu_prs_nor_lit_fbf_sid_dut_owc_urd_jav_arw_dgb_scr_ewe_sun_tha_heb_tml_zul_ven_uzb_rus_pan_aze_igb_vie_gam_dyu_bem_moo	0.137848286348085	0.324381146032329	0.746377963068145
639	mlt_afr_tsw_ben_anl_sod_chh_ita_aze_azi_cic_mao_lda_alb_svk_bsq_pan_wly_ven_cnt_ukr_rom_zul_nor_dgb_bos_hun_ewe_dyu_est_arw_aeg_geo_por_bul_hin_scr_gam_amr_rus_fin_igb_bat_krd_tag_jpn_knd_kor_urd_glc_bem_mcd_ind_swe_heb_sun_mnd_lat_fbf_grk_amh_dut_ctl_ger_eng_qcu_pol_mol_prs_swa_tig_fre_sid_slo_jav_spa_tsn_cze_ses_mly_tha_owc_tml_moo_yor_tur_lit_guj_uzb_bam_vie_hau_akn_xho_swt	-0.434962240755685	-1.03380564672521	0.303907878611959
640	amh_mol_tsn_urd_heb_wly_sod_grk_aze_azi_tsw_mao_akn_ukr_glc_bsq_pan_gam_cic_mnd_slo_scr_ses_alb_dgb_guj_fin_bem_moo_est_ctl_tig_geo_spa_pol_hin_lit_hau_sid_cze_hun_swt_bat_mcd_ind_jpn_knd_kor_afr_svk_dyu_nor_mly_rom_mlt_tag_cnt_ben_xho_dut_aeg_lat_ger_bul_swe_qcu_eng_arw_ita_swa_chh_krd_amr_por_sun_prs_fbf_bos_igb_jav_tha_anl_tml_lda_zul_tur_fre_rus_uzb_ven_vie_owc_yor_ewe_bam	0.377003056951455	0.888318321758042	0.376661344028898
641	heb_ita_dgb_spa_owc_sod_sid_slo_tur_aze_akn_sun_igb_bul_rus_bsq_ukr_hau_lda_cnt_mcd_mol_ses_ctl_tsn_pan_hun_tsw_cic_est_nor_gam_geo_krd_swe_arw_glc_aeg_mlt_eng_fin_ven_ind_ben_tag_jpn_knd_kor_lat_prs_swa_dut_mly_pol_amr_jav_mnd_rom_xho_afr_anl_ger_alb_urd_grk_qcu_svk_lit_scr_ewe_chh_fre_wly_guj_bat_hin_moo_bos_bem_mao_tha_amh_tml_swt_dyu_uzb_cze_por_azi_fbf_vie_tig_bam_zul_yor	-0.370453261383886	-0.877858730303205	0.3822826659343
642	gam_hin_igb_glc_tig_owc_hau_ben_uzb_azi_bam_sun_yor_ctl_fre_bsq_scr_heb_ven_mnd_slo_rom_fbf_krd_lda_grk_est_moo_cic_hun_swe_anl_geo_prs_bos_bul_dut_sid_aeg_mcd_fin_bem_mly_ita_mao_jpn_knd_kor_por_lat_ewe_mol_bat_eng_mlt_jav_cnt_afr_tsw_cze_amr_guj_alb_ukr_ger_qcu_svk_urd_rus_swt_amh_lit_wly_arw_tag_pol_xho_pan_tsn_ind_tha_chh_tml_zul_swa_aze_spa_nor_tur_ses_vie_sod_akn_dyu_dgb	-0.446974295898442	-1.06143783531188	0.291239655975599
643	sod_scr_swa_lat_gam_chh_hau_dut_uzb_aze_dgb_mly_swt_eng_rus_bsq_bos_amh_ewe_cnt_svk_hin_xho_rom_cic_swe_hun_dyu_fbf_est_krd_owc_geo_ukr_arw_grk_guj_sid_amr_prs_fin_igb_bat_ctl_mao_jpn_tml_kor_pan_ita_lda_mol_ind_glc_heb_sun_mnd_por_bem_alb_tig_nor_afr_cze_bul_qcu_ben_slo_urd_tsw_aeg_lit_mlt_mcd_jav_spa_akn_pol_ses_tag_tha_anl_knd_moo_yor_tur_fre_ger_azi_tsn_vie_wly_bam_ven_zul	-0.126316391858609	-0.297667252633	0.766621074856086
644	sid_eng_lda_glc_chh_heb_anl_ctl_azi_tur_akn_ind_ewe_arw_afr_bsq_hin_sod_swt_mnd_cze_ita_ven_fre_igb_swe_fin_cic_zul_hun_bul_tig_geo_prs_pan_ger_bos_hau_aeg_ukr_est_tsw_mly_rom_jav_jpn_tml_kor_guj_alb_xho_dut_sun_scr_owc_bat_cnt_svk_yor_lit_gam_krd_ben_urd_mol_qcu_lat_rus_slo_fbf_wly_mcd_mlt_nor_mao_por_dyu_pol_bam_tag_tha_amh_knd_ses_tsn_uzb_spa_grk_aze_dgb_vie_amr_bem_moo_swa	-1.01925983630417	-2.48867440507465	0.0146007747674474
645	hau_ben_moo_hin_sod_anl_mlt_bul_azi_uzb_igb_sun_ven_cze_spa_bsq_mol_owc_xho_cnt_bos_ctl_ses_pol_cic_alb_hun_bem_tsw_fin_svk_amh_geo_nor_swe_glc_urd_chh_aeg_fre_est_dyu_ind_rus_mly_jpn_knd_kor_slo_afr_bam_prs_bat_lat_tig_jav_mnd_mcd_lda_lit_heb_pan_rom_ukr_por_qcu_guj_arw_dut_ewe_sid_grk_amr_scr_mao_ger_yor_krd_zul_tag_tha_gam_tml_fbf_swt_tur_eng_ita_aze_akn_vie_wly_dgb_tsn_swa	-0.230184610118727	-0.543735027595658	0.587924931077374
646	sid_dut_tsw_eng_amh_owc_aeg_alb_uzb_tur_moo_sun_fbf_grk_prs_bsq_urd_chh_cic_cnt_pan_ita_swt_fre_ven_ukr_est_ewe_akn_hun_ger_amr_geo_krd_lat_swe_spa_mlt_tig_lit_fin_bam_bat_guj_ind_jpn_tml_kor_bos_ben_yor_glc_mao_por_wly_jav_mnd_scr_lda_bul_anl_afr_arw_mcd_pol_qcu_cze_hin_ctl_igb_heb_svk_hau_nor_tag_mol_zul_slo_swa_mly_tha_gam_knd_ses_bem_azi_rus_rom_aze_dyu_vie_sod_xho_tsn_dgb	-0.159001992733079	-0.375523023942981	0.708126677633211
647	wly_por_bam_ctl_owc_sid_amh_svk_aze_uzb_cic_tag_moo_ukr_dut_bsq_glc_gam_igb_mnd_bul_scr_dyu_slo_swa_grk_fin_bem_tsw_hun_alb_aeg_geo_urd_eng_spa_krd_heb_anl_ger_est_ewe_jav_pan_mao_jpn_tml_kor_guj_rom_dgb_mcd_sun_ita_sod_ind_cnt_pol_zul_lat_chh_hin_afr_fre_arw_qcu_lit_bos_ben_fbf_tig_nor_hau_prs_bat_rus_tsn_mol_ven_mly_tha_amr_knd_lda_swt_azi_cze_swe_tur_xho_vie_mlt_yor_ses_akn	-0.513371896579978	-1.22268300318193	0.224538961200284
648	mlt_spa_fbf_fre_aeg_heb_gam_ita_aze_azi_moo_jav_bam_mol_bos_bsq_guj_chh_akn_mnd_prs_dut_lda_svk_bem_por_est_yor_cic_hun_slo_sod_geo_ctl_mcd_bul_afr_owc_amh_cze_fin_xho_bat_rus_ind_jpn_tml_kor_krd_pan_igb_hin_mao_ben_hau_tag_cnt_arw_swt_grk_amr_ger_urd_alb_eng_qcu_nor_rom_glc_dyu_sid_lat_anl_scr_mly_pol_swa_swe_tsn_sun_tha_wly_knd_dgb_ewe_uzb_ukr_lit_tur_ses_vie_tig_ven_tsw_zul	0.383728952103915	0.903073256660718	0.368820185758852
649	sod_mol_swt_cze_owc_heb_wly_swe_azi_tur_zul_tag_fbf_lat_guj_bsq_dut_gam_ven_mnd_hin_slo_bam_ben_cic_afr_fin_dyu_ewe_hun_rus_aeg_geo_alb_por_nor_fre_amr_tig_scr_est_bem_sun_ita_bat_jpn_tml_kor_ctl_pol_yor_glc_mao_bul_sid_ind_cnt_spa_lda_svk_chh_ukr_arw_prs_eng_qcu_urd_bos_mcd_tsn_mlt_lit_hau_ger_mly_rom_akn_pan_moo_jav_tha_amh_knd_tsw_dgb_uzb_krd_grk_aze_xho_vie_anl_ses_igb_swa	-0.393012626193013	-0.934397079614446	0.352518918508234
650	anl_alb_tsw_ger_tig_hau_owc_svk_tur_azi_ven_bat_xho_pol_hin_bsq_grk_amh_swt_cnt_arw_urd_dyu_ukr_igb_lat_fin_moo_yor_hun_rus_sod_geo_ita_scr_lit_guj_gam_chh_slo_est_akn_tag_swe_ind_jpn_tml_kor_spa_prs_cic_krd_mao_nor_sid_mly_mnd_eng_swa_fre_heb_por_dut_cze_ctl_qcu_pan_ben_bos_zul_wly_rom_mlt_mol_sun_glc_dgb_mcd_ses_jav_tha_amr_knd_ewe_fbf_uzb_afr_bul_aze_bam_vie_aeg_bem_tsn_lda	-0.146867424090125	-0.346515598758965	0.729738049428548
651	anl_prs_ewe_dut_amr_sid_chh_svk_tur_uzb_fbf_mao_tsw_nor_bul_bsq_arw_wly_dyu_cnt_fre_ger_akn_pan_ven_alb_hun_swa_xho_fin_lit_hau_geo_urd_pol_scr_ctl_mlt_aeg_mcd_est_cic_jav_swe_bat_jpn_tml_kor_rom_afr_zul_lat_sun_cze_owc_tag_mnd_rus_lda_ben_heb_bos_eng_hin_slo_qcu_ita_krd_spa_tsn_gam_glc_sod_guj_mly_por_yor_grk_moo_ind_tha_amh_knd_bam_ses_azi_mol_ukr_aze_swt_vie_tig_bem_dgb_igb	0.203907292769214	0.479592470749425	0.632643142054019
652	amr_ukr_tsw_eng_gam_amh_aeg_mol_uzb_aze_akn_tag_yor_krd_prs_bsq_bos_heb_swa_mnd_pan_grk_fbf_slo_cic_ben_hun_zul_moo_est_mcd_tig_geo_rus_fre_alb_hin_sod_chh_swe_fin_xho_mao_spa_sun_jpn_knd_kor_glc_afr_ses_ctl_bat_lit_mlt_mly_cnt_arw_ewe_scr_hau_rom_svk_guj_por_qcu_dut_urd_ita_lda_sid_ger_anl_pol_jav_bul_bem_cze_dgb_ind_tha_wly_tml_tsn_igb_tur_lat_nor_azi_swt_vie_owc_ven_dyu_bam	-0.385225643470125	-0.912829055709313	0.363692791017345
653	owc_pan_tsn_krd_sod_chh_aeg_ctl_tur_aze_bem_jav_moo_prs_lat_bsq_slo_gam_dgb_cnt_arw_bul_zul_afr_tsw_urd_est_swa_xho_hun_swe_amh_geo_rom_ita_svk_hin_amr_heb_guj_fin_swt_ind_por_sun_jpn_knd_kor_nor_ben_ses_spa_tag_dut_mlt_mly_mnd_fre_fbf_ger_hau_mol_scr_mcd_grk_qcu_cze_rus_glc_cic_anl_bos_wly_eng_bat_lit_lda_pol_ven_mao_tha_sid_tml_dyu_bam_uzb_ukr_alb_azi_igb_vie_tig_yor_akn_ewe	-0.304332049069825	-0.719983379294073	0.473340844464925
654	heb_bul_akn_ben_anl_aeg_sod_rus_aze_uzb_dgb_sun_zul_lit_cze_bsq_por_sid_swa_mnd_urd_pan_cic_bos_ven_arw_fin_lda_ewe_hun_swe_amr_geo_pol_alb_ukr_ita_chh_hau_nor_est_bam_mao_ctl_jav_jpn_tml_kor_glc_ger_fbf_afr_mly_prs_wly_bat_cnt_slo_ses_hin_amh_guj_grk_eng_lat_qcu_krd_fre_svk_xho_owc_rom_tig_scr_tag_spa_tsw_mol_bem_ind_tha_gam_knd_tsn_swt_azi_mcd_dut_tur_dyu_vie_mlt_yor_moo_igb	-0.354190051726675	-0.83890793277469	0.40367214590782
655	mlt_pan_zul_hin_hau_heb_chh_mcd_aze_azi_xho_sun_moo_lat_por_bsq_eng_amr_tsw_mnd_slo_spa_swt_svk_igb_dut_hun_fbf_ses_est_alb_gam_geo_nor_prs_pol_bos_owc_sid_guj_fin_ven_bat_ger_tag_jpn_tml_kor_urd_grk_lda_ita_mly_lit_wly_mao_cnt_ctl_bem_krd_anl_scr_mol_swe_bul_qcu_rus_ukr_glc_cic_aeg_afr_sod_fre_ind_arw_swa_rom_dgb_jav_tha_amh_knd_tsn_akn_tur_cze_ben_uzb_bam_vie_tig_ewe_yor_dyu	0.391796167416196	0.929502847887232	0.355034942272493
656	hau_urd_swt_mcd_aeg_wly_anl_arw_uzb_azi_ven_bat_tsw_spa_eng_bsq_nor_gam_dyu_mnd_fre_ben_bem_rom_swa_por_fin_dgb_ses_hun_pan_mlt_geo_cze_bul_bos_ita_heb_amr_pol_est_lda_mly_svk_sun_jpn_tml_kor_mol_prs_akn_glc_tag_lat_sid_ind_cnt_rus_zul_dut_tig_afr_ctl_krd_ukr_qcu_scr_alb_swe_fbf_chh_guj_owc_grk_jav_ger_ewe_slo_igb_mao_tha_amh_knd_xho_tsn_tur_lit_hin_aze_bam_vie_sod_moo_cic_yor	-0.302829334691334	-0.716980761427435	0.475182827369427
657	heb_spa_bam_mol_gam_owc_amr_rom_uzb_azi_dgb_mao_tsw_krd_afr_bsq_nor_hau_fbf_cnt_fre_ger_dyu_urd_xho_alb_hun_akn_yor_fin_guj_tig_geo_grk_glc_hin_pol_sid_wly_ita_est_swt_tag_bul_ind_jpn_tml_kor_ben_cze_cic_lit_bat_arw_mlt_sun_mnd_rus_moo_slo_sod_ukr_eng_prs_swe_qcu_svk_por_dut_lda_amh_mcd_aeg_lat_jav_bos_ven_ctl_swa_mly_tha_chh_knd_igb_ewe_aze_scr_pan_tur_ses_vie_anl_bem_tsn_zul	-0.336766010249114	-0.797559876173701	0.427157634865079
658	gam_nor_bem_grk_amr_heb_hau_pol_aze_tur_xho_bat_yor_ita_ctl_bsq_bos_sod_cic_mnd_cze_arw_moo_svk_igb_bul_est_ewe_akn_fin_rom_anl_geo_hin_por_spa_krd_sid_tig_rus_hun_lda_jav_guj_mao_jpn_tml_kor_afr_lit_bam_prs_mly_mcd_aeg_ind_cnt_scr_tsn_glc_amh_urd_pan_eng_dut_qcu_ger_mol_ben_dyu_chh_lat_mlt_swe_tag_alb_tsw_fre_swa_sun_tha_wly_knd_ses_dgb_uzb_slo_ukr_azi_ven_vie_owc_swt_zul_fbf	0.291529050928859	0.685884683418173	0.494492158684355
659	sid_grk_dyu_afr_chh_wly_hau_guj_aze_tur_fbf_jav_akn_swe_prs_bsq_lit_tig_swa_cnt_pol_mol_xho_slo_yor_rom_hun_ewe_bem_fin_ctl_amr_geo_arw_lat_por_spa_heb_gam_bos_est_tsw_mly_pan_bat_jpn_tml_kor_dut_ita_ven_alb_sun_hin_sod_ind_mnd_krd_swt_svk_mlt_ben_ger_rus_eng_qcu_mcd_cze_scr_dgb_anl_urd_amh_nor_mao_glc_lda_fre_cic_tag_tha_owc_knd_moo_tsn_uzb_ukr_bul_azi_bam_vie_aeg_ses_zul_igb	-0.235520973762515	-0.55721938503123	0.578716193340221
660	owc_pol_ewe_alb_tig_sid_heb_prs_azi_tur_swa_mao_akn_scr_rom_bsq_dut_gam_ses_cnt_arw_eng_moo_mcd_dyu_hin_hun_bem_ven_fin_pan_amr_geo_afr_guj_swe_krd_mlt_sod_nor_est_xho_tag_glc_jav_jpn_tml_kor_bul_lit_swt_fre_ind_rus_aeg_sun_mnd_mol_tsw_ctl_amh_lat_spa_por_ger_qcu_ita_svk_bos_zul_hau_ukr_chh_ben_mly_urd_yor_slo_dgb_bat_tha_wly_knd_fbf_igb_uzb_cze_grk_aze_bam_vie_anl_lda_cic_tsn	-0.572273227436466	-1.36942241369117	0.174165119749612
661	amh_ger_dgb_slo_anl_tig_amr_por_tur_uzb_bam_sun_swt_glc_grk_bsq_krd_aeg_fbf_cnt_cze_swe_dyu_pol_zul_rom_hun_lda_yor_est_fre_heb_geo_mol_eng_ukr_urd_owc_sid_prs_fin_tsn_mly_nor_bat_jpn_tml_kor_ben_bos_cic_rus_ind_ita_chh_tag_mnd_bul_ses_lat_gam_spa_scr_mcd_lit_qcu_ctl_alb_hin_xho_mlt_pan_hau_arw_mao_dut_moo_guj_swa_jav_tha_wly_knd_tsw_bem_aze_svk_afr_azi_akn_vie_sod_igb_ven_ewe	0.0996183280871567	0.234297837754371	0.815268801790383
662	owc_pan_yor_glc_wly_hau_gam_scr_azi_uzb_tsn_jav_dgb_ukr_arw_bsq_guj_amh_tsw_cnt_bos_nor_akn_pol_ses_ger_est_cic_ewe_hun_alb_sid_geo_afr_hin_mol_por_mlt_amr_eng_fin_ven_mly_rus_tag_jpn_tml_kor_dut_urd_dyu_grk_bat_swe_aeg_ind_mnd_prs_fbf_krd_anl_bul_fre_ita_lit_qcu_ben_lat_slo_igb_chh_rom_heb_svk_sun_ctl_moo_mcd_zul_mao_tha_tig_knd_swa_bem_aze_cze_spa_tur_swt_vie_sod_bam_xho_lda	0.578360019419664	1.36710445570637	0.174887984519887
663	mlt_spa_swt_ger_sid_amr_anl_fre_aze_azi_bem_mao_igb_prs_lat_bsq_ukr_aeg_xho_mnd_bos_rus_tsn_alb_ven_mol_fin_moo_swa_est_nor_owc_geo_lit_urd_por_ctl_hau_chh_pol_hun_yor_sun_hin_tag_jpn_tml_kor_pan_mcd_ses_ben_mly_swe_wly_ind_cnt_arw_fbf_grk_sod_eng_afr_svk_slo_qcu_scr_rom_guj_akn_tig_glc_amh_krd_bat_cze_zul_dut_lda_jav_tha_heb_knd_cic_bam_tur_bul_ita_uzb_tsw_vie_gam_ewe_dgb_dyu	-0.580172314053816	-1.38348961522942	0.169826765715759
664	aeg_spa_xho_bul_amh_owc_sod_rom_aze_azi_cic_mao_tsn_rus_ukr_bsq_fre_chh_fbf_cnt_guj_arw_ven_hin_moo_nor_est_yor_dyu_hun_scr_anl_geo_lit_eng_slo_grk_amr_gam_afr_fin_ewe_bat_ben_jav_jpn_knd_kor_mol_svk_tsw_urd_tag_cze_wly_ind_mnd_pol_swa_dut_tig_swe_ger_prs_lat_qcu_alb_ita_krd_bem_mlt_mcd_heb_pan_sun_por_zul_glc_swt_mly_tha_sid_tml_ses_dgb_uzb_ctl_bos_tur_lda_vie_hau_igb_bam_akn	-0.791880849092624	-1.91014577970895	0.0591957918847848
665	owc_ben_ses_rus_sid_heb_amr_prs_azi_aze_dgb_mao_fbf_arw_afr_bsq_scr_sod_lda_mnd_swe_fre_swt_pol_moo_mol_fin_tsn_igb_hun_urd_tig_geo_hin_glc_dut_nor_mlt_anl_por_est_bem_jav_ger_sun_jpn_tml_kor_bos_guj_ewe_slo_ind_lit_hau_bat_cnt_krd_ven_mcd_aeg_eng_ita_ukr_bul_qcu_grk_ctl_cze_dyu_wly_rom_amh_pan_mly_spa_cic_alb_zul_tag_tha_gam_knd_swa_xho_tur_svk_lat_uzb_bam_vie_chh_akn_yor_tsw	-0.729985690740247	-1.75151510558766	0.0831539780960314
666	wly_nor_swa_guj_hau_sod_mlt_scr_uzb_tur_dgb_tag_ewe_swe_grk_bsq_pan_chh_fbf_mnd_eng_cze_lda_glc_yor_rom_hun_akn_swt_est_alb_heb_geo_mol_bos_ger_ben_tig_aeg_hin_fin_tsn_sun_fre_bat_jpn_tml_kor_spa_svk_cic_krd_mao_urd_sid_jav_cnt_rus_ven_dut_amr_mcd_lat_afr_pol_qcu_lit_por_ukr_bem_gam_ctl_amh_ita_ind_bul_zul_arw_xho_mly_tha_anl_knd_igb_moo_aze_prs_slo_azi_bam_vie_owc_tsw_ses_dyu	-0.536936307666385	-1.27965582150761	0.203849388502605
667	amr_prs_bem_spa_anl_sid_heb_mcd_aze_uzb_lda_mao_fbf_bul_lat_bsq_arw_mlt_bam_cnt_pol_guj_swt_slo_dyu_bos_hun_zul_yor_est_alb_amh_geo_scr_rom_cze_ctl_aeg_wly_nor_fin_dgb_jav_fre_sun_jpn_tml_kor_lit_mol_ven_glc_ind_urd_hau_bat_mnd_hin_igb_ita_owc_grk_por_ger_swe_qcu_dut_ukr_pan_swa_sod_krd_gam_afr_mly_ben_ewe_rus_tsw_tag_tha_chh_knd_akn_moo_azi_eng_svk_tur_ses_vie_tig_cic_xho_tsn	-0.687151597638654	-1.6491947566107	0.102481754327957
668	sid_cze_ses_por_wly_mlt_amr_pol_azi_uzb_lda_mly_tsw_pan_eng_bsq_dut_gam_xho_mnd_urd_ger_swt_ita_tsn_nor_est_fbf_akn_hun_slo_heb_geo_scr_swe_mcd_ukr_aeg_owc_svk_fin_swa_sun_bos_bat_jpn_tml_kor_rus_lat_moo_krd_mao_fre_tig_tag_cnt_glc_igb_grk_amh_spa_ben_bul_mol_qcu_prs_alb_ctl_zul_anl_arw_chh_hin_ind_lit_ewe_afr_bem_jav_tha_hau_knd_ven_dgb_tur_guj_rom_aze_dyu_vie_sod_cic_yor_bam	-0.703868356419674	-1.69113555913141	0.0941596582158847
669	amh_cze_swa_alb_wly_chh_anl_lat_tur_aze_dyu_bat_swt_svk_spa_bsq_glc_sod_zul_mnd_nor_ben_ven_ger_fbf_eng_hun_xho_dgb_fin_afr_mlt_geo_rom_hin_urd_krd_aeg_tig_scr_est_tsw_ind_mcd_jav_jpn_knd_kor_bul_lit_bem_mol_tag_pol_owc_mly_cnt_ctl_igb_ukr_heb_bos_por_slo_grk_qcu_rus_arw_pan_bam_amr_guj_gam_dut_sun_fre_yor_ita_ewe_mao_tha_hau_tml_cic_tsn_azi_prs_swe_uzb_moo_vie_sid_lda_akn_ses	-0.782495322282386	-1.8822614036475	0.0629272167934371
670	amr_afr_ven_pol_sod_tig_mlt_guj_azi_tur_lda_jav_ses_svk_scr_bsq_rom_gam_ewe_mnd_mcd_hin_tsn_fre_dyu_pan_fin_moo_swt_hun_glc_wly_geo_ukr_rus_arw_urd_hau_amh_grk_est_dgb_ind_alb_bat_jpn_knd_kor_dut_slo_bam_por_mao_cze_anl_mly_cnt_bos_bem_prs_sid_ger_swe_bul_ben_qcu_mol_ita_krd_xho_heb_ctl_chh_lat_sun_nor_akn_lit_tsw_tag_tha_aeg_tml_zul_swa_uzb_eng_spa_aze_yor_vie_owc_cic_igb_fbf	-0.397826365043366	-0.942621541261239	0.348316784649927
671	tig_ger_ses_scr_amr_heb_aeg_afr_aze_tur_moo_ind_yor_ben_hin_bsq_rom_owc_ven_cnt_krd_svk_swa_mcd_lda_ctl_fin_dgb_swt_hun_dut_sod_geo_fre_rus_spa_pan_wly_hau_bos_est_xho_sun_grk_mao_jpn_tml_kor_arw_bul_igb_cze_mly_eng_anl_tag_mnd_por_cic_glc_chh_lit_lat_ita_alb_qcu_slo_guj_pol_tsn_sid_urd_amh_ukr_jav_nor_zul_prs_akn_bat_tha_mlt_knd_bam_ewe_uzb_mol_swe_azi_tsw_vie_gam_fbf_bem_dyu	-0.615463213641936	-1.47451920528866	0.143719094784889
672	aeg_glc_swa_alb_amh_owc_anl_pol_aze_azi_ven_sun_moo_krd_nor_bsq_ukr_sid_bam_mnd_hin_ger_swt_mol_tsn_swe_fin_igb_dgb_hun_guj_tig_geo_ctl_afr_pan_bos_chh_gam_fre_est_ses_mao_rus_jav_jpn_knd_kor_spa_por_akn_scr_bat_mcd_mlt_ind_cnt_urd_ewe_lit_hau_bul_eng_cze_rom_qcu_ita_arw_dut_cic_sod_svk_heb_grk_mly_prs_bem_lat_xho_tag_tha_wly_tml_tsw_fbf_uzb_slo_ben_tur_yor_vie_amr_dyu_lda_zul	-0.165369753000568	-0.389877720432862	0.697518434451365
673	amr_krd_dgb_arw_sid_amh_aeg_por_azi_tur_ses_mao_akn_ita_guj_bsq_dut_sod_ewe_cnt_lat_pan_bam_afr_cic_prs_hun_yor_moo_fin_bos_gam_geo_hin_swe_eng_slo_hau_heb_scr_est_dyu_bat_nor_sun_jpn_tml_kor_spa_pol_ven_bul_mly_ben_wly_ind_mnd_rom_zul_rus_chh_lit_svk_urd_alb_qcu_mol_ger_cze_xho_mlt_fre_tig_ukr_tag_mcd_fbf_grk_lda_jav_tha_anl_knd_tsw_swa_aze_glc_ctl_uzb_igb_vie_owc_tsn_swt_bem	-0.465104364407612	-1.104474520446	0.272236745283269
674	amh_lat_fbf_ukr_gam_chh_mlt_urd_aze_azi_dyu_jav_tsn_cze_alb_bsq_guj_heb_ewe_mnd_svk_grk_lda_afr_ven_hin_hun_moo_ses_est_scr_aeg_geo_nor_krd_ben_prs_anl_amr_mcd_fin_xho_bat_fre_ind_jpn_knd_kor_glc_spa_tsw_rus_mly_bos_tig_sun_cnt_ita_igb_ger_owc_slo_por_lit_pan_qcu_eng_swe_arw_bam_hau_rom_sod_pol_tag_bul_bem_ctl_swt_mao_tha_wly_tml_dgb_swa_tur_dut_mol_uzb_cic_vie_sid_zul_akn_yor	-1.27786081609351	-3.18066384584401	0.00199705935332863
675	amr_swe_moo_krd_chh_hau_amh_por_uzb_aze_tsn_jav_tsw_mol_cze_bsq_alb_heb_akn_cnt_ctl_ger_swt_lat_ewe_slo_fin_ses_ven_hun_ben_anl_geo_glc_pol_bul_pan_owc_wly_nor_est_bem_mao_rom_mly_jpn_knd_kor_afr_eng_cic_ukr_bat_rus_mlt_tag_mnd_urd_swa_spa_sid_grk_lit_arw_hin_qcu_dut_fre_mcd_dyu_sod_ita_tig_svk_sun_prs_dgb_bos_bam_ind_tha_aeg_tml_igb_zul_tur_guj_scr_azi_lda_vie_gam_xho_yor_fbf	-0.735971388710933	-1.76719818484271	0.0804754072212563
676	sod_ita_yor_bul_hau_owc_amr_mcd_azi_uzb_zul_ind_bem_fre_dut_bsq_rom_tig_cic_cnt_prs_rus_ewe_nor_swa_ctl_est_ven_tsn_hun_eng_mlt_geo_lat_scr_swe_por_aeg_heb_krd_fin_fbf_sun_urd_mly_jpn_knd_kor_mol_svk_swt_grk_jav_alb_anl_mao_mnd_arw_dyu_pan_sid_afr_guj_ben_bos_qcu_cze_glc_spa_akn_amh_slo_wly_pol_tag_hin_dgb_ukr_lda_bat_tha_chh_tml_igb_ses_tur_ger_lit_aze_xho_vie_gam_tsw_moo_bam	0.171131060833188	0.402631862155345	0.688143077408157
677	amr_grk_ven_swe_gam_sod_owc_cze_aze_uzb_moo_jav_xho_mcd_svk_bsq_pan_sid_fbf_mnd_dut_bos_ses_lat_bam_guj_hun_akn_dyu_fin_ctl_amh_geo_mol_fre_bul_spa_anl_aeg_por_est_lda_ind_lit_bat_jpn_knd_kor_hin_ger_tsw_arw_mao_ukr_heb_mly_cnt_rus_dgb_krd_chh_ita_rom_prs_glc_qcu_urd_slo_pol_cic_mlt_eng_wly_ben_sun_scr_igb_nor_ewe_tag_tha_hau_tml_bem_swt_tur_afr_alb_azi_tsn_vie_tig_yor_swa_zul	-0.618569726468146	-1.47934679206335	0.14242707721626
678	sid_bul_swa_glc_mlt_owc_gam_rom_aze_azi_akn_tag_cic_svk_ctl_bsq_eng_wly_dyu_mnd_por_swe_yor_bos_ses_mol_fin_lda_ewe_est_alb_heb_geo_slo_mcd_ben_dut_anl_sod_spa_hun_igb_jav_cze_bat_jpn_tml_kor_krd_hin_zul_afr_ind_grk_amr_sun_cnt_ger_bem_guj_hau_pol_pan_lat_lit_qcu_ukr_nor_scr_fbf_chh_arw_aeg_ita_mly_fre_xho_prs_dgb_mao_tha_tig_knd_moo_tsn_uzb_urd_rus_tur_swt_vie_amh_ven_bam_tsw	-0.0299684989357783	-0.0706708886912689	0.94381143832025
679	sod_ukr_akn_bul_sid_hau_chh_afr_azi_aze_cic_ind_zul_krd_hin_bsq_eng_mlt_yor_cnt_por_rus_ewe_swe_swa_cze_hun_bam_ven_fin_bos_gam_geo_alb_prs_dut_guj_anl_amh_lat_est_tsn_tag_pol_bat_jpn_tml_kor_mol_nor_igb_slo_sun_ger_heb_mao_mnd_fre_moo_ita_tig_rom_mcd_glc_pan_qcu_grk_arw_urd_dgb_aeg_scr_amr_lit_jav_spa_dyu_ben_bem_mly_tha_owc_knd_ses_tsw_uzb_svk_ctl_tur_fbf_vie_wly_xho_swt_lda	-0.433954940735789	-1.03044425951347	0.305473943604177
680	hau_lit_dgb_bos_anl_amh_owc_mol_aze_tur_bam_mly_bem_pol_alb_bsq_scr_gam_swt_mnd_lat_krd_moo_arw_igb_nor_fin_zul_cic_hun_afr_aeg_geo_urd_dut_ctl_eng_wly_mlt_svk_est_tsn_jav_slo_ind_jpn_tml_kor_swe_ukr_tsw_spa_mao_rom_sod_sun_cnt_ita_lda_hin_chh_guj_ben_cze_por_qcu_mcd_fre_prs_ven_tig_pan_sid_rus_tag_ger_dyu_grk_xho_bat_tha_heb_knd_swa_ewe_azi_bul_glc_uzb_akn_vie_amr_ses_fbf_yor	-0.107363304063959	-0.253312063416631	0.800586199776828
681	heb_scr_akn_rus_wly_amr_sod_pol_aze_uzb_xho_bat_bem_por_prs_bsq_lat_tig_ven_cnt_ctl_swe_yor_grk_ses_afr_hun_swa_zul_est_ukr_aeg_geo_alb_fre_eng_dut_hau_gam_ben_fin_dyu_mao_pan_jav_jpn_knd_kor_urd_hin_cic_lit_ind_glc_owc_mly_mnd_mol_fbf_rom_mlt_slo_bos_krd_nor_qcu_bul_cze_svk_tsn_chh_spa_sid_mcd_sun_arw_bam_guj_dgb_tag_tha_anl_tml_tsw_igb_azi_ger_ita_tur_moo_vie_amh_lda_ewe_swt	-0.945955150216419	-2.29616475549259	0.0239124728297474
682	mlt_ger_bam_ita_aeg_hau_owc_mcd_aze_tur_cic_ind_yor_bul_spa_bsq_hin_gam_zul_mnd_rom_krd_akn_por_fbf_prs_est_moo_lda_hun_bos_sid_geo_fre_guj_arw_rus_tig_anl_ben_fin_ses_jav_ukr_mly_jpn_knd_kor_svk_eng_tsn_mol_tag_grk_wly_sun_cnt_cze_dyu_dut_amh_nor_ctl_pol_alb_qcu_slo_urd_afr_dgb_heb_swe_chh_lit_bat_lat_igb_pan_ven_mao_tha_sod_tml_xho_ewe_uzb_glc_scr_azi_swt_vie_amr_tsw_bem_swa	-0.177032222112328	-0.418117217057765	0.676825298462135
683	aeg_fre_zul_ger_heb_anl_sid_alb_tur_uzb_cic_bat_bam_arw_slo_bsq_rom_chh_tsw_cnt_lat_prs_moo_bos_xho_spa_hun_akn_dgb_fin_svk_hau_geo_pan_rus_glc_dut_wly_amh_ctl_est_fbf_sun_grk_jav_jpn_tml_kor_afr_guj_ses_scr_mly_ukr_owc_tag_mnd_por_ewe_pol_gam_mol_ben_krd_nor_qcu_cze_ita_hin_igb_amr_swe_tig_eng_mao_mcd_dyu_urd_swt_ind_tha_mlt_knd_ven_swa_aze_lit_bul_azi_lda_vie_sod_bem_tsn_yor	0.136762997844932	0.321907354342398	0.748245330147958
684	sid_dut_akn_swe_wly_sod_amr_lit_azi_tur_cic_jav_zul_nor_urd_bsq_arw_chh_tsn_cnt_mol_krd_xho_grk_ewe_fre_est_fbf_igb_hun_pan_owc_geo_pol_bul_rus_scr_gam_heb_ctl_fin_swt_tag_spa_sun_jpn_tml_kor_lat_rom_moo_prs_mao_hin_aeg_ind_mnd_por_bam_slo_tig_cze_alb_mcd_afr_qcu_ukr_ita_guj_ses_anl_svk_mlt_ger_mly_bos_yor_glc_bem_bat_tha_hau_knd_dyu_dgb_uzb_ben_eng_aze_lda_vie_amh_tsw_swa_ven	-0.09287554933773	-0.218770337030948	0.827308339138991
685	amr_svk_xho_alb_sod_mlt_chh_bos_azi_aze_zul_ind_tsw_ukr_mol_bsq_eng_amh_lda_cnt_krd_pol_ven_ctl_cic_grk_est_swa_igb_fin_prs_tig_geo_cze_ger_dut_ben_sid_owc_swe_hun_moo_mao_bul_jav_jpn_knd_kor_spa_glc_dyu_por_mly_nor_hau_bat_mnd_arw_bem_urd_gam_rus_scr_fre_lat_qcu_slo_hin_rom_yor_aeg_afr_anl_pan_tag_ita_bam_mcd_tsn_sun_tha_wly_tml_dgb_fbf_uzb_lit_guj_tur_akn_vie_heb_ses_ewe_swt	0.289113910783402	0.680541639411625	0.49785237645335
686	sid_ukr_igb_mol_hau_wly_anl_lat_tur_aze_zul_ind_tsn_alb_hin_bsq_glc_aeg_swa_cnt_ger_scr_lda_rom_fbf_fre_hun_moo_dyu_fin_ben_chh_geo_slo_bos_eng_swe_owc_amr_mcd_est_cic_sun_urd_mly_jpn_tml_kor_krd_grk_akn_guj_mao_bul_sod_tag_mnd_rus_tsw_pol_gam_afr_ita_por_nor_qcu_ctl_lit_svk_dgb_mlt_pan_heb_dut_bat_prs_yor_cze_bam_jav_tha_amh_knd_ven_bem_uzb_spa_arw_azi_ewe_vie_tig_xho_swt_ses	0.0286222456805666	0.0673286919305092	0.946464574334773
687	aeg_guj_bam_arw_tig_amh_chh_swe_aze_uzb_ewe_bat_tsn_ben_spa_bsq_grk_amr_swt_mnd_cze_glc_lda_alb_yor_por_fin_swa_igb_est_mcd_heb_geo_afr_slo_ita_ukr_mlt_hau_bul_hun_akn_mao_hin_jav_jpn_tml_kor_prs_scr_zul_fre_tag_dut_sid_mly_cnt_pan_dyu_svk_anl_bos_nor_mol_rus_qcu_lat_ger_ctl_xho_gam_rom_owc_eng_ind_urd_tsw_lit_bem_sun_tha_sod_knd_ven_cic_tur_pol_krd_azi_fbf_vie_wly_moo_dgb_ses	-0.66916903262073	-1.60503058445633	0.11187767677686
688	sod_guj_fbf_pan_tig_mlt_wly_arw_uzb_azi_ven_mly_lda_por_svk_bsq_lit_anl_zul_cnt_ita_nor_xho_fre_ewe_bos_hun_tsn_bem_fin_pol_heb_geo_grk_swe_ukr_glc_hau_owc_ctl_est_cic_ind_ben_sun_jpn_tml_kor_ger_cze_igb_afr_jav_dut_chh_bat_mnd_urd_swt_hin_amr_eng_bul_rus_alb_qcu_mcd_prs_lat_dgb_amh_slo_aeg_rom_mao_spa_ses_krd_dyu_tag_tha_gam_knd_yor_akn_tur_mol_scr_aze_bam_vie_sid_swa_tsw_moo	-0.0530997416802963	-0.125216229937215	0.900622647168542
689	mlt_ukr_dgb_nor_heb_sod_wly_pan_tur_uzb_tsn_ind_tsw_rom_grk_bsq_bos_hau_fbf_mnd_ita_arw_moo_urd_lda_svk_est_ewe_dyu_fin_scr_sid_geo_rus_eng_lat_bul_aeg_gam_krd_hun_ses_tag_spa_bat_jpn_knd_kor_swe_fre_yor_pol_mly_afr_amr_sun_cnt_slo_cic_lit_tig_mol_ctl_alb_guj_qcu_ger_por_ben_zul_owc_glc_chh_hin_jav_cze_xho_prs_swa_mao_tha_amh_tml_swt_bem_aze_dut_mcd_azi_bam_vie_anl_akn_igb_ven	-0.11687521872867	-0.276084920353424	0.783095424539872
690	gam_ben_ven_lit_sid_anl_hau_fre_azi_aze_akn_tag_cic_ctl_ger_bsq_alb_mlt_swa_mnd_dut_eng_fbf_pan_dyu_scr_hun_tsn_bam_est_swe_wly_geo_urd_svk_afr_rus_sod_aeg_hin_fin_swt_jav_pol_sun_jpn_knd_kor_glc_mol_zul_nor_ind_mcd_tig_mly_cnt_bos_lda_krd_amh_bul_por_spa_slo_qcu_ita_guj_rom_moo_amr_ukr_chh_grk_bat_prs_igb_cze_bem_mao_tha_heb_tml_dgb_tsw_tur_lat_arw_uzb_yor_vie_owc_xho_ses_ewe	-0.368021187031942	-0.871193249693252	0.385892035491796
691	aeg_mol_moo_guj_amh_anl_amr_grk_azi_aze_dyu_mly_tsw_eng_prs_bsq_ctl_wly_swt_mnd_glc_ger_swa_arw_cic_hin_hun_ven_xho_est_ita_sid_geo_rom_afr_bul_ben_owc_sod_spa_fin_ewe_tag_fre_jav_jpn_tml_kor_pan_svk_lda_ukr_bat_slo_gam_ind_cnt_alb_yor_bos_chh_por_swe_lat_krd_qcu_mcd_nor_rus_ses_heb_urd_mlt_scr_mao_lit_bam_dut_bem_sun_tha_tig_knd_akn_fbf_uzb_pol_cze_tur_igb_vie_hau_zul_tsn_dgb	-0.414761305655048	-0.983097582354851	0.328110100491552
692	anl_nor_ewe_afr_mlt_aeg_chh_arw_tur_azi_swt_sun_igb_urd_prs_bsq_mol_wly_bem_mnd_ctl_ukr_xho_por_dyu_lat_hun_fbf_ses_fin_alb_amh_geo_dut_ita_pan_glc_gam_sod_lit_est_cic_mly_slo_jav_jpn_tml_kor_eng_ben_dgb_pol_mao_mcd_tig_ind_cnt_bos_yor_cze_hau_guj_krd_scr_swe_qcu_svk_spa_hin_tsw_sid_rom_owc_fre_tag_bul_akn_grk_tsn_bat_tha_amr_knd_swa_zul_aze_ger_rus_uzb_moo_vie_heb_lda_ven_bam	-0.101768174629836	-0.239771703591214	0.811034924457674
693	chh_ukr_xho_ita_tig_heb_amh_ctl_tur_aze_bem_mao_moo_bul_bos_bsq_lit_anl_dgb_cnt_hin_eng_dyu_scr_fbf_pan_hun_swa_ses_est_afr_owc_geo_ger_fre_pol_glc_amr_sod_prs_fin_yor_sun_swe_mly_jpn_knd_kor_mol_svk_bam_grk_jav_cze_mlt_bat_mnd_urd_tsw_lat_wly_arw_rom_krd_dut_qcu_slo_spa_alb_tsn_sid_mcd_hau_nor_ind_guj_akn_ben_lda_tag_tha_aeg_tml_cic_swt_azi_rus_por_uzb_ewe_vie_gam_igb_zul_ven	-0.77287855553004	-1.85386419111057	0.0669283763951378
694	gam_ita_xho_mol_aeg_tig_mlt_ctl_aze_tur_igb_sun_tsw_bul_spa_bsq_pan_sod_zul_cnt_cze_svk_bam_por_cic_ger_hun_akn_dyu_fin_alb_owc_geo_ben_prs_krd_rom_chh_sid_hin_est_tsn_ind_fre_mao_jpn_tml_kor_dut_urd_swt_guj_jav_slo_amh_mly_mnd_lit_fbf_ukr_hau_nor_mcd_grk_eng_qcu_afr_rus_lat_bem_heb_arw_anl_scr_tag_glc_ewe_swe_dgb_bat_tha_amr_knd_ses_swa_azi_bos_pol_uzb_lda_vie_wly_yor_moo_ven	0.522044335025108	1.23059606360227	0.22157741783733
695	tig_guj_dyu_lat_heb_gam_sid_krd_azi_aze_igb_tag_moo_scr_pol_bsq_bos_wly_ewe_mnd_glc_nor_bem_pan_bam_cze_fin_swa_cic_hun_ita_sod_geo_svk_rus_bul_grk_mlt_chh_por_est_ven_mao_ctl_sun_jpn_tml_kor_ben_mol_fbf_spa_mly_slo_owc_bat_cnt_prs_tsn_rom_aeg_ger_hin_mcd_swe_qcu_alb_lit_urd_zul_amh_dut_amr_fre_ind_afr_xho_ukr_dgb_jav_tha_hau_knd_swt_tsw_tur_eng_arw_uzb_lda_vie_anl_yor_akn_ses	0.545670027877876	1.29345309765515	0.199057887094026
696	aeg_arw_ses_svk_mlt_sid_wly_mcd_uzb_aze_cic_ind_dgb_swe_glc_bsq_krd_gam_akn_cnt_ita_pan_yor_lat_zul_slo_hun_ven_fbf_est_dut_tig_geo_hin_ctl_scr_rus_hau_owc_eng_fin_xho_bat_urd_sun_jpn_tml_kor_nor_ukr_swa_por_mly_lit_amr_mao_mnd_spa_dyu_bul_sod_mol_alb_cze_bos_qcu_ben_fre_ger_swt_anl_pol_chh_guj_jav_prs_ewe_rom_igb_tag_tha_heb_knd_bam_lda_azi_afr_grk_tur_tsw_vie_amh_tsn_moo_bem	0.0193350758232956	0.0455068342750619	0.963800900599966
697	anl_rus_swa_hin_tig_sod_hau_guj_uzb_tur_cic_jav_yor_cze_pan_bsq_ukr_amr_swt_cnt_mcd_grk_xho_lat_lda_por_hun_tsw_moo_est_prs_heb_geo_glc_alb_afr_scr_mlt_chh_ger_fin_bam_mao_ben_ind_jpn_knd_kor_ita_fre_ses_slo_sun_urd_gam_bat_mnd_ctl_igb_arw_aeg_bul_bos_rom_krd_qcu_lit_dut_eng_bem_wly_spa_owc_swe_tag_nor_ven_pol_dyu_mly_tha_sid_tml_akn_zul_aze_mol_svk_azi_tsn_vie_amh_fbf_dgb_ewe	-0.934415861183143	-2.26750971410759	0.0256747775279038
698	gam_fre_lda_eng_wly_mlt_heb_alb_tur_azi_dgb_sun_ven_spa_pol_bsq_urd_anl_tsw_cnt_glc_rom_bam_cze_moo_nor_hun_fbf_swt_fin_pan_hau_geo_ben_guj_svk_arw_amr_sid_rus_est_igb_bat_swe_mao_jpn_knd_kor_mol_scr_ses_ita_tag_krd_chh_ind_mnd_bul_swa_prs_owc_bos_lat_mcd_hin_qcu_ukr_afr_ctl_zul_aeg_grk_amh_dut_jav_por_xho_slo_dyu_mly_tha_sod_tml_akn_tsn_aze_ger_lit_uzb_ewe_vie_tig_bem_yor_cic	-0.890690773533361	-2.1608168846066	0.0332788630127313
699	heb_dut_akn_glc_sod_amr_sid_lit_azi_aze_ven_jav_moo_pan_spa_bsq_nor_wly_bam_cnt_pol_hin_swt_scr_lda_lat_est_swa_ses_hun_ger_amh_geo_ben_arw_krd_slo_gam_mlt_eng_fin_zul_sun_grk_ind_jpn_knd_kor_urd_afr_cic_mcd_tag_bul_owc_mao_mnd_prs_tsn_ukr_chh_alb_swe_mol_rus_qcu_fre_bos_guj_tsw_hau_svk_tig_ita_mly_cze_igb_por_dyu_bat_tha_aeg_tml_bem_fbf_uzb_ctl_rom_tur_dgb_vie_anl_yor_xho_ewe	-0.525482197500662	-1.2486187026052	0.214938639855451
700	chh_por_ven_rom_sid_aeg_gam_lat_azi_tur_yor_bat_zul_ctl_bul_bsq_ger_sod_igb_cnt_pan_fre_xho_afr_tsw_mol_hun_akn_ewe_fin_guj_wly_geo_nor_pol_swe_bos_mlt_hau_slo_est_moo_sun_grk_mly_jpn_tml_kor_scr_dut_bem_glc_tag_cze_heb_jav_mnd_lit_swa_rus_owc_prs_arw_urd_ukr_qcu_spa_hin_ben_cic_anl_svk_amr_mcd_mao_ita_lda_alb_dgb_ind_tha_tig_knd_tsn_swt_aze_eng_krd_uzb_bam_vie_amh_fbf_dyu_ses	-0.0367981273609742	-0.0866996779681572	0.931096629763135
701	amr_svk_zul_bul_chh_sid_sod_cze_azi_aze_dyu_tag_tsw_pan_ctl_bsq_afr_mlt_tsn_cnt_arw_prs_bam_swe_lda_spa_est_bem_swa_fin_fre_heb_geo_nor_mcd_alb_rom_aeg_amh_por_hun_akn_mly_mol_ind_jpn_tml_kor_slo_urd_xho_bos_mao_ben_tig_bat_mnd_dut_fbf_ita_wly_guj_lit_ger_krd_qcu_eng_scr_ukr_igb_gam_glc_anl_lat_sun_pol_cic_hin_ven_jav_tha_owc_knd_yor_ewe_uzb_rus_grk_tur_dgb_vie_hau_moo_ses_swt	-0.995248631408719	-2.43208472809067	0.0169267273491493
702	sid_rom_fbf_alb_chh_hau_tig_ita_azi_uzb_bam_mly_tsn_dut_ben_bsq_eng_owc_tsw_mnd_svk_krd_igb_rus_zul_afr_est_ewe_ses_fin_nor_amh_geo_ukr_cze_lit_hin_heb_mlt_slo_hun_yor_jav_mol_bat_jpn_knd_kor_urd_prs_dgb_glc_mao_bul_wly_tag_cnt_arw_cic_por_gam_ctl_bos_spa_grk_qcu_fre_pol_lat_lda_amr_ger_anl_swe_sun_scr_ven_mcd_dyu_ind_tha_sod_tml_moo_swa_tur_guj_pan_aze_akn_vie_aeg_swt_xho_bem	0.131901908665709	0.310634755713527	0.756773427712871
703	wly_swe_lda_slo_aeg_chh_anl_nor_uzb_tur_cic_mly_swt_fre_ger_bsq_eng_tig_igb_cnt_glc_lit_dgb_urd_ewe_mcd_hun_ven_akn_fin_rom_gam_geo_krd_rus_afr_ctl_mlt_sod_mol_est_dyu_jav_prs_ind_jpn_tml_kor_alb_por_fbf_scr_tag_pan_hau_sun_mnd_guj_zul_ben_amh_hin_spa_ukr_dut_qcu_pol_lat_grk_xho_heb_arw_amr_cze_bat_svk_tsw_bul_bam_mao_tha_sid_knd_ses_tsn_aze_ita_bos_azi_moo_vie_owc_yor_swa_bem	0.443480708597306	1.04579750488658	0.298365108747964
704	amr_mcd_bam_arw_wly_hau_owc_bul_azi_aze_lda_bat_zul_grk_slo_bsq_bos_gam_bem_cnt_nor_svk_dyu_cze_ses_urd_est_cic_tsw_hun_fre_amh_geo_guj_afr_swe_dut_mlt_sod_lit_fin_igb_ind_ita_mao_jpn_tml_kor_hin_ben_swa_pan_sun_ctl_aeg_mly_mnd_ukr_ewe_rom_chh_scr_rus_por_glc_qcu_krd_pol_alb_swt_heb_ger_tig_mol_tag_lat_fbf_spa_akn_jav_tha_anl_knd_tsn_ven_tur_prs_eng_uzb_dgb_vie_sid_moo_yor_xho	-0.260556208731209	-0.615423112915271	0.539778458955486
705	mlt_bos_zul_ctl_sod_aeg_wly_svk_uzb_aze_moo_mao_bem_urd_scr_bsq_ita_amh_tsw_cnt_rus_afr_swt_ukr_cic_ben_est_dgb_swa_hun_rom_hau_geo_swe_lat_grk_dut_chh_sid_glc_fin_bam_mly_krd_jav_jpn_knd_kor_guj_mol_xho_eng_ind_hin_heb_bat_mnd_pan_ses_mcd_amr_por_fre_prs_lit_qcu_nor_pol_arw_ewe_owc_bul_tig_alb_sun_spa_tsn_slo_akn_tag_tha_anl_tml_fbf_dyu_tur_ger_cze_azi_yor_vie_gam_igb_ven_lda	-0.363405029286231	-0.860606732948171	0.391667954899406
706	amr_hin_moo_mol_gam_aeg_anl_dut_azi_tur_tsn_tag_dgb_rus_grk_bsq_nor_chh_dyu_mnd_pan_swe_swa_urd_ewe_mcd_fin_bam_fbf_est_krd_wly_geo_rom_lat_por_guj_sod_sid_fre_hun_ses_mly_bos_mao_jpn_knd_kor_lit_afr_ven_ita_bat_ger_tig_jav_cnt_alb_tsw_scr_mlt_arw_spa_eng_ukr_qcu_ben_slo_prs_yor_hau_glc_amh_bul_sun_cze_zul_svk_xho_ind_tha_owc_tml_akn_igb_aze_ctl_pol_uzb_bem_vie_heb_cic_swt_lda	-0.165638246551873	-0.391328125401956	0.696449864945556
707	wly_bul_bem_svk_sod_heb_tig_krd_aze_azi_igb_ind_ewe_ita_guj_bsq_swe_amr_ses_mnd_lat_pol_moo_fre_dgb_alb_hun_tsn_bam_est_por_sid_geo_ger_ben_slo_rus_mlt_amh_cze_fin_cic_mao_pan_jav_jpn_tml_kor_glc_scr_yor_urd_sun_rom_gam_mly_cnt_ctl_xho_lit_owc_nor_prs_hin_arw_qcu_spa_bos_grk_lda_aeg_mol_hau_afr_tag_ukr_akn_eng_fbf_bat_tha_chh_knd_zul_dyu_tur_dut_mcd_uzb_swt_vie_anl_ven_tsw_swa	-0.251468136462996	-0.594741071686963	0.553460823881036
708	aeg_ger_ses_dut_hau_tig_amh_krd_tur_aze_swt_ind_tsn_prs_por_bsq_lit_owc_dgb_cnt_swe_scr_dyu_ukr_lda_nor_hun_akn_ewe_est_ita_amr_geo_glc_eng_ctl_lat_sid_wly_fre_fin_bam_jav_pan_mly_jpn_knd_kor_bos_hin_swa_afr_mao_grk_chh_bat_mnd_svk_moo_arw_anl_mcd_alb_rom_guj_qcu_urd_pol_ben_bem_mlt_slo_sod_mol_sun_bul_tsw_rus_cic_tag_tha_heb_tml_xho_zul_azi_spa_cze_uzb_ven_vie_gam_yor_fbf_igb	-0.112750325910197	-0.265959590881462	0.790859053729974
709	owc_ukr_swa_arw_chh_amr_tig_nor_aze_uzb_ses_tag_ven_lit_ben_bsq_cze_sid_igb_mnd_ctl_svk_bem_rus_dgb_mol_est_fbf_tsn_fin_alb_mlt_geo_afr_guj_rom_mcd_wly_amh_bul_hun_lda_mly_bos_mao_jpn_knd_kor_urd_pol_yor_slo_ind_por_hau_bat_cnt_dut_bam_hin_anl_eng_krd_prs_grk_qcu_ita_pan_glc_cic_gam_scr_heb_lat_jav_ger_zul_spa_tsw_sun_tha_sod_tml_akn_swt_azi_swe_fre_tur_xho_vie_aeg_ewe_moo_dyu	-0.011658400829704	-0.0274747571585723	0.978139944266247
710	sid_hin_fbf_pol_heb_mlt_amr_eng_tur_aze_bem_tag_igb_fre_alb_bsq_afr_wly_moo_cnt_krd_mol_xho_lat_akn_svk_fin_swt_ses_est_prs_tig_geo_ita_swe_urd_scr_gam_anl_glc_hun_dgb_bat_ben_ind_jpn_knd_kor_ukr_nor_bam_ger_mao_cze_hau_jav_mnd_mcd_cic_bos_chh_guj_spa_por_lit_qcu_grk_pan_bul_swa_owc_rus_aeg_arw_mly_ctl_tsn_rom_ven_sun_tha_amh_tml_lda_dyu_uzb_slo_dut_azi_zul_vie_sod_ewe_tsw_yor	0.150862524681838	0.354601049817774	0.723691310356843
711	owc_svk_tsn_pan_wly_hau_chh_prs_uzb_aze_bam_tag_dgb_swe_urd_bsq_fre_mlt_swt_mnd_rus_mol_zul_scr_swa_ukr_fin_tsw_dyu_est_arw_gam_geo_ita_afr_nor_slo_amh_amr_glc_hun_akn_mao_alb_sun_jpn_knd_kor_bul_ctl_moo_mcd_jav_rom_tig_mly_cnt_eng_xho_ben_anl_cze_lat_grk_krd_qcu_ger_bos_spa_ven_heb_guj_sod_por_ind_pol_igb_hin_yor_bat_tha_sid_tml_lda_ewe_azi_dut_lit_tur_fbf_vie_aeg_ses_cic_bem	-0.278779837472717	-0.659578839561099	0.511154208321926
712	chh_alb_dgb_svk_sod_hau_wly_rus_tur_aze_dyu_tag_swa_ita_slo_bsq_grk_aeg_bam_cnt_ger_hin_moo_swe_ses_nor_est_akn_lda_fin_krd_tig_geo_ukr_guj_prs_mol_owc_heb_arw_hun_tsn_sun_lat_mly_jpn_knd_kor_eng_ben_igb_urd_ind_mcd_gam_jav_mnd_dut_swt_fre_anl_bul_pol_por_glc_qcu_spa_bos_lit_fbf_mlt_cze_sid_afr_mao_pan_zul_ctl_ven_bat_tha_amh_tml_xho_cic_uzb_scr_rom_azi_bem_vie_amr_ewe_yor_tsw	-0.262205115154283	-0.620561577050024	0.536405944021229
713	amh_svk_igb_pol_tig_anl_hau_dut_uzb_azi_tsw_jav_ven_nor_bos_bsq_alb_chh_xho_mnd_scr_ctl_tsn_swe_lda_mol_fin_dyu_akn_est_arw_mlt_geo_glc_urd_guj_lit_heb_gam_por_hun_cic_ind_pan_mly_jpn_tml_kor_prs_eng_swt_spa_sun_rus_wly_bat_cnt_cze_dgb_afr_amr_rom_hin_mcd_ita_qcu_bul_slo_ben_yor_owc_krd_aeg_fre_tag_lat_bam_ukr_ses_mao_tha_sod_knd_moo_zul_tur_grk_ger_aze_ewe_vie_sid_bem_fbf_swa	-0.299146555153168	-0.708417613599962	0.480457857874839
714	hau_spa_ses_ben_wly_heb_amr_lat_uzb_aze_fbf_bat_dgb_pan_guj_bsq_afr_chh_swa_cnt_eng_hin_dyu_rus_tsw_ukr_est_xho_ewe_hun_lit_mlt_geo_bul_bos_urd_swe_anl_gam_ger_fin_igb_tag_slo_sun_jpn_tml_kor_dut_grk_ven_ctl_mly_arw_sid_ind_mnd_fre_tsn_prs_amh_cze_glc_krd_mcd_qcu_pol_alb_nor_swt_owc_scr_sod_svk_mao_mol_yor_por_bam_jav_tha_tig_knd_bem_cic_tur_ita_rom_azi_lda_vie_aeg_akn_moo_zul	-0.676015418311359	-1.61943482852912	0.108740078315446
715	gam_pan_ven_ger_sid_tig_hau_krd_tur_aze_tsw_bat_dgb_rus_swe_bsq_ita_aeg_zul_mnd_scr_prs_ses_por_xho_afr_fin_tsn_dyu_hun_bul_anl_geo_nor_lat_grk_guj_wly_amh_arw_est_moo_ind_svk_mly_jpn_knd_kor_mcd_lit_ewe_slo_mao_eng_mlt_tag_cnt_dut_igb_cze_chh_hin_glc_spa_ben_qcu_ukr_bos_rom_lda_heb_ctl_amr_urd_sun_mol_bem_alb_yor_jav_tha_sod_tml_akn_swa_uzb_pol_fre_azi_swt_vie_owc_fbf_cic_bam	-0.267720328865334	-0.633841536818977	0.527740131687049
716	hau_afr_fbf_lit_aeg_amr_sod_pan_azi_uzb_cic_jav_bam_ben_lat_bsq_por_gam_bem_mnd_ita_urd_dgb_mol_ses_cze_hun_dyu_igb_fin_bos_amh_geo_bul_slo_eng_dut_owc_wly_scr_est_zul_ind_arw_bat_jpn_tml_kor_rus_spa_moo_ctl_sun_mcd_anl_mao_cnt_krd_yor_nor_tig_ger_rom_alb_guj_qcu_glc_pol_grk_ven_sid_prs_heb_swe_tag_fre_ewe_hin_tsw_mly_tha_mlt_knd_akn_swt_tur_ukr_svk_aze_swa_vie_chh_tsn_lda_xho	0.00570047959432505	0.01342124349083	0.989320468454109
717	sid_por_dyu_nor_owc_aeg_tig_scr_azi_tur_yor_bat_tsw_rus_mol_bsq_prs_amh_tsn_mnd_ben_mcd_fbf_hin_swa_afr_fin_xho_bam_est_cze_mlt_geo_svk_guj_dut_ukr_gam_chh_ita_hun_ewe_tag_alb_mly_jpn_tml_kor_spa_pol_dgb_fre_ind_glc_amr_jav_cnt_rom_lda_grk_anl_pan_lat_swe_arw_qcu_bul_urd_bos_cic_wly_krd_hau_ger_mao_eng_moo_ctl_swt_sun_tha_heb_knd_ses_igb_uzb_slo_lit_aze_ven_vie_sod_zul_bem_akn	-0.0315670520477301	-0.0744003030406998	0.940851666325014
718	wly_arw_bam_cze_aeg_tig_hau_krd_tur_uzb_ven_mao_yor_lat_pan_bsq_ben_sid_cic_cnt_grk_nor_igb_pol_ses_slo_hun_tsn_dyu_est_spa_heb_geo_ger_svk_ukr_bos_anl_sod_guj_fin_ewe_sun_alb_ind_jpn_tml_kor_rom_afr_xho_urd_tag_dut_mlt_mly_mnd_ita_lda_bul_gam_glc_fre_scr_mcd_qcu_lit_eng_mol_zul_amr_hin_owc_por_jav_swe_fbf_ctl_tsw_bat_tha_amh_knd_moo_akn_azi_rus_prs_aze_swa_vie_chh_swt_dgb_bem	0.023263414922948	0.0547811055018807	0.956430366038463
719	sod_grk_akn_dut_hau_aeg_gam_prs_tur_uzb_tsw_bat_ewe_ukr_rom_bsq_ben_sid_bem_mnd_ctl_cze_dyu_arw_moo_por_hun_ven_tsn_fin_fre_tig_geo_alb_krd_spa_slo_heb_amh_ger_est_ses_ind_mol_mao_jpn_tml_kor_hin_scr_fbf_swe_tag_guj_wly_jav_cnt_lat_xho_bul_amr_mcd_pol_afr_lit_qcu_ita_eng_pan_dgb_mlt_urd_chh_svk_sun_bos_igb_rus_cic_mly_tha_owc_knd_swt_zul_azi_glc_nor_aze_yor_vie_anl_lda_bam_swa	-0.4560007705968	-1.08369352336707	0.281302263626429
720	heb_mol_igb_glc_chh_hau_tig_dut_uzb_azi_fbf_tag_bam_guj_fre_bsq_urd_sod_dgb_cnt_ita_arw_moo_bos_yor_ger_fin_tsn_lda_hun_mcd_wly_geo_alb_krd_ctl_pol_amr_amh_lat_est_xho_bat_afr_sun_jpn_knd_kor_swe_svk_akn_ben_mao_prs_owc_ind_mnd_cze_bem_rus_aeg_ukr_grk_pan_lit_qcu_bul_scr_spa_zul_mlt_por_sid_nor_jav_eng_ven_hin_dyu_mly_tha_anl_tml_tsw_ses_aze_slo_rom_tur_swa_vie_gam_swt_cic_ewe	-0.724614197874932	-1.7408200511045	0.0850223916503459
721	heb_rom_swa_dut_gam_wly_amh_afr_tur_uzb_akn_mao_igb_mcd_mol_bsq_glc_mlt_lda_mnd_hin_guj_bem_bos_yor_ger_fin_tsw_bam_hun_fre_tig_geo_pol_slo_pan_lit_aeg_anl_ukr_est_dyu_ind_arw_mly_jpn_knd_kor_bul_rus_ewe_spa_bat_por_hau_jav_cnt_nor_zul_grk_sod_cze_svk_urd_krd_qcu_scr_ben_swe_xho_chh_ctl_owc_ita_sun_alb_tsn_lat_ses_tag_tha_amr_tml_fbf_swt_aze_eng_prs_azi_moo_vie_sid_ven_dgb_cic	-0.801895803817066	-1.93222940206825	0.0563746299451146
722	heb_pan_moo_alb_gam_chh_amr_afr_tur_uzb_bem_tag_ewe_ben_grk_bsq_lat_amh_dgb_cnt_rom_dut_tsw_por_akn_cze_est_igb_fbf_hun_svk_owc_geo_arw_ctl_pol_urd_aeg_wly_nor_fin_lda_jav_guj_ind_jpn_knd_kor_glc_lit_tsn_ukr_mao_bos_mlt_sun_mnd_eng_dyu_bul_hau_mcd_ita_prs_spa_qcu_hin_krd_scr_bam_tig_ger_sid_swe_bat_mol_cic_rus_ses_mly_tha_anl_tml_ven_swa_azi_fre_slo_aze_zul_vie_sod_xho_swt_yor	-0.720662162629688	-1.72805330261028	0.0872977558061973
723	wly_prs_akn_slo_gam_heb_sid_ger_aze_azi_ses_mao_xho_ukr_eng_bsq_guj_tig_tsn_mnd_urd_pan_igb_rus_swa_afr_est_ewe_lda_hun_lat_mlt_geo_arw_spa_mcd_svk_amr_chh_bos_fin_tsw_mly_mol_jav_jpn_tml_kor_grk_dut_dgb_fre_tag_hin_sod_sun_cnt_lit_bam_ita_amh_swe_krd_por_cze_qcu_bul_ben_rom_zul_aeg_ctl_owc_nor_bat_alb_fbf_scr_ven_ind_tha_anl_knd_dyu_bem_tur_glc_pol_uzb_swt_vie_hau_yor_moo_cic	-0.217365141289719	-0.514128404288977	0.608381747422292
724	chh_prs_moo_hin_amr_heb_hau_rom_tur_aze_swt_ind_bam_glc_svk_bsq_ctl_gam_cic_cnt_fre_ger_akn_guj_tsw_swe_hun_ven_ewe_est_mol_sid_geo_pan_scr_urd_cze_wly_mlt_pol_fin_swa_jav_por_tag_jpn_knd_kor_spa_afr_zul_bos_sun_slo_aeg_bat_mnd_ukr_igb_lat_sod_alb_dut_krd_grk_qcu_nor_lit_ben_yor_owc_ita_amh_rus_mly_bul_tsn_eng_lda_mao_tha_anl_tml_bem_dyu_uzb_arw_mcd_azi_fbf_vie_tig_xho_ses_dgb	0.48328222432439	1.13930349111424	0.257502626888662
725	gam_prs_ven_ukr_owc_tig_sid_nor_uzb_tur_dyu_mao_yor_bos_lit_bsq_guj_mlt_cic_cnt_glc_fre_tsw_lat_lda_svk_hun_swt_bam_est_rom_heb_geo_arw_ben_krd_scr_amh_wly_rus_fin_ses_jav_grk_bat_jpn_tml_kor_swe_spa_swa_ctl_mly_afr_aeg_ind_mnd_ita_dgb_pan_chh_ger_cze_dut_eng_qcu_slo_mcd_urd_bem_amr_por_hau_hin_tag_bul_akn_pol_tsn_sun_tha_anl_knd_moo_ewe_aze_mol_alb_azi_fbf_vie_sod_igb_xho_zul	0.293489407301539	0.691715648468702	0.490839197083869
726	amr_swe_bem_eng_hau_gam_amh_glc_uzb_aze_swt_mao_ven_dut_mol_bsq_slo_chh_akn_cnt_guj_rom_fbf_arw_zul_svk_hun_moo_ewe_est_nor_heb_geo_cze_afr_spa_hin_mlt_owc_ita_fin_tsw_sun_pol_bat_jpn_knd_kor_grk_bos_dgb_pan_tag_ger_aeg_jav_mnd_lat_swa_rus_sid_krd_bul_ukr_scr_qcu_urd_ctl_lit_dyu_tig_mcd_wly_por_ind_fre_cic_ben_igb_mly_tha_sod_tml_ses_lda_azi_prs_alb_tur_yor_vie_anl_bam_tsn_xho	-0.00280669488725276	-0.00661195534519722	0.994738624003711
727	amr_por_fbf_lat_sod_amh_hau_ita_azi_tur_moo_bat_ses_ben_arw_bsq_ukr_mlt_akn_cnt_spa_krd_cic_rus_zul_prs_fin_ewe_ven_est_eng_anl_geo_afr_slo_alb_scr_tig_aeg_hin_hun_bam_mao_pan_mly_jpn_tml_kor_fre_glc_lda_pol_sun_nor_owc_tag_mnd_rom_bem_guj_sid_ger_swe_mol_bos_qcu_cze_bul_dut_dgb_chh_grk_heb_lit_jav_urd_swa_svk_tsn_ind_tha_wly_knd_tsw_dyu_uzb_mcd_ctl_aze_yor_vie_gam_swt_xho_igb	-0.0724492566219592	-0.170880993936716	0.864688574061615
728	heb_spa_bem_ben_owc_gam_mlt_grk_aze_azi_ven_mly_tsn_pol_rus_bsq_por_tig_dyu_cnt_eng_arw_moo_lat_ses_ukr_fin_cic_swt_est_alb_wly_geo_swe_glc_cze_prs_amh_amr_ita_hun_igb_sun_guj_bat_jpn_knd_kor_pan_hin_fbf_bul_jav_scr_sod_ind_mnd_urd_ewe_dut_sid_fre_afr_slo_svk_qcu_ctl_nor_mol_swa_chh_mcd_aeg_ger_mao_lit_tsw_bos_xho_tag_tha_anl_tml_akn_bam_uzb_krd_rom_tur_dgb_vie_hau_zul_lda_yor	-0.153939049704016	-0.363333549977728	0.717180310762865
729	hau_slo_ewe_rom_sid_aeg_owc_ita_azi_tur_dgb_mly_bem_rus_spa_bsq_hin_tig_moo_cnt_dut_ctl_igb_lat_tsw_cze_est_dyu_swa_hun_arw_amr_geo_lit_krd_svk_mcd_heb_mlt_afr_fin_ses_bat_glc_mao_jpn_tml_kor_pol_prs_tsn_scr_ind_por_sod_jav_mnd_bul_cic_fre_amh_swe_ger_guj_ben_qcu_eng_grk_bos_ven_anl_alb_wly_ukr_tag_nor_lda_pan_swt_sun_tha_chh_knd_fbf_xho_uzb_urd_mol_aze_zul_vie_gam_bam_yor_akn	0.00299833743920408	0.00706905552849414	0.994374898505692
730	anl_alb_bem_ctl_heb_aeg_wly_swe_azi_aze_cic_ind_yor_guj_glc_bsq_spa_amr_ses_cnt_lat_ben_fbf_svk_igb_scr_fin_lda_dgb_hun_lit_mlt_geo_slo_krd_ita_ger_tig_chh_prs_est_akn_tag_arw_sun_jpn_tml_kor_dut_hin_swt_eng_jav_bul_gam_mly_mnd_rus_zul_pan_amh_rom_nor_grk_urd_qcu_cze_mol_bos_moo_owc_mcd_sid_fre_mao_pol_ewe_afr_tsn_bat_tha_sod_knd_ven_xho_uzb_por_ukr_tur_swa_vie_hau_tsw_dyu_bam	-0.607284163463974	-1.45152490456	0.149998831739997
731	aeg_mol_xho_fre_sid_amh_heb_lit_uzb_tur_ewe_tag_yor_nor_swe_bsq_ukr_wly_zul_mnd_rus_eng_lda_urd_bam_grk_fin_swt_dyu_hun_dut_gam_geo_alb_bul_spa_prs_anl_amr_cze_est_akn_sun_arw_ind_jpn_knd_kor_slo_ctl_cic_rom_mly_lat_chh_jav_cnt_ben_ses_afr_hau_guj_ger_svk_scr_qcu_mcd_pol_por_swa_sod_hin_mlt_pan_mao_ita_fbf_glc_dgb_bat_tha_owc_tml_moo_tsn_azi_krd_bos_aze_igb_vie_tig_bem_tsw_ven	-0.658602356921491	-1.57841902783754	0.117864891357536
732	hau_swe_akn_scr_anl_gam_amr_afr_uzb_tur_fbf_sun_dyu_ita_mcd_bsq_rom_sod_ewe_mnd_slo_dut_cic_alb_lda_prs_hun_yor_moo_fin_spa_owc_geo_cze_ben_pol_grk_mlt_sid_rus_est_ses_jav_bul_bat_jpn_knd_kor_glc_ger_xho_krd_tag_fre_chh_ind_cnt_pan_swa_arw_amh_svk_lit_por_hin_qcu_urd_mol_guj_igb_aeg_eng_heb_lat_mao_nor_dgb_ctl_swt_mly_tha_tig_tml_ven_tsw_azi_ukr_bos_aze_bem_vie_wly_zul_tsn_bam	-0.303819339816218	-0.7192226401279	0.473807148881155
733	sid_alb_ses_hin_amh_heb_hau_glc_tur_uzb_yor_jav_xho_nor_arw_bsq_cze_sod_moo_mnd_ben_rom_dgb_svk_bem_krd_fin_tsw_ewe_hun_spa_owc_geo_grk_fre_pan_guj_chh_mlt_lit_est_tsn_tag_dut_sun_jpn_knd_kor_urd_pol_cic_ger_mao_prs_amr_ind_cnt_scr_fbf_ctl_gam_ukr_bul_mcd_swe_qcu_ita_lat_bos_swt_anl_por_tig_rus_bat_mol_swa_slo_zul_mly_tha_wly_tml_akn_ven_azi_eng_afr_aze_bam_vie_aeg_lda_igb_dyu	-0.659079736547094	-1.57894956227659	0.117743081028133
734	anl_hin_fbf_guj_tig_wly_amh_ger_azi_uzb_ven_mao_dgb_por_grk_bsq_urd_mlt_ses_mnd_cze_pan_ewe_afr_cic_svk_fin_swa_bem_est_bul_aeg_geo_ben_spa_pol_ita_owc_sid_eng_hun_xho_jav_glc_sun_jpn_tml_kor_arw_ukr_swt_lit_tag_krd_chh_ind_cnt_prs_dyu_mcd_gam_rom_nor_dut_slo_qcu_lat_fre_ctl_lda_sod_alb_heb_mol_mly_bos_zul_scr_bam_bat_tha_hau_knd_tsn_akn_tur_rus_swe_aze_moo_vie_amr_igb_yor_tsw	-0.429314608214175	-1.0198480684858	0.31044623830478
735	tig_por_igb_ukr_owc_heb_aeg_hin_aze_azi_xho_ind_tsw_scr_arw_bsq_dut_mlt_bem_mnd_ita_afr_zul_urd_bam_spa_fin_ewe_yor_hun_ben_amr_geo_pan_cze_lat_guj_anl_hau_pol_est_cic_sun_alb_bat_jpn_knd_kor_mcd_grk_lda_slo_mly_ctl_amh_jav_cnt_swe_swt_bos_sid_mol_fre_rus_rom_qcu_prs_bul_krd_ven_gam_svk_chh_eng_tag_lit_swa_glc_dgb_mao_tha_sod_tml_moo_ses_tur_ger_nor_uzb_dyu_vie_wly_tsn_akn_fbf	-1.00124271843591	-2.43827690091596	0.016657028435716
736	sid_ctl_tsw_rus_wly_tig_chh_glc_uzb_tur_swa_sun_tsn_cze_fre_bsq_guj_mlt_igb_cnt_eng_pan_ven_arw_zul_rom_est_dgb_fbf_hun_alb_amh_geo_lat_urd_dut_slo_owc_hau_mcd_fin_akn_mly_prs_tag_jpn_knd_kor_ger_mol_lda_ukr_mao_por_gam_bat_mnd_hin_bem_spa_heb_svk_swe_krd_nor_qcu_lit_afr_pol_bam_anl_bos_amr_grk_ind_ita_ewe_bul_moo_jav_tha_sod_tml_ses_xho_aze_ben_scr_azi_swt_vie_aeg_dyu_yor_cic	0.43037830345788	1.0168949477851	0.311841619766803
737	gam_dut_dyu_afr_mlt_aeg_amh_bos_tur_aze_igb_mly_cic_mcd_grk_bsq_spa_sod_swt_mnd_glc_pol_ewe_prs_ven_pan_est_bam_dgb_hun_lat_tig_geo_ukr_ben_mol_rom_chh_anl_cze_fin_tsw_bat_swe_mao_jpn_knd_kor_alb_krd_bem_bul_jav_eng_hau_sun_cnt_slo_fbf_ctl_heb_rus_svk_nor_por_qcu_scr_guj_ger_tsn_wly_hin_amr_arw_ind_ita_xho_lit_akn_tag_tha_owc_tml_swa_ses_uzb_fre_urd_azi_moo_vie_sid_yor_zul_lda	0.195156325904124	0.45948839623353	0.646955771767231
738	heb_ben_lda_fre_wly_gam_aeg_svk_tur_uzb_swt_ind_yor_slo_pol_bsq_ukr_amh_cic_mnd_guj_krd_ewe_swe_tsw_arw_fin_igb_tsn_hun_grk_tig_geo_nor_ctl_rom_prs_chh_hau_rus_est_dyu_jav_cze_mly_jpn_tml_kor_alb_mol_ses_eng_bat_por_sid_sun_cnt_dut_zul_lit_sod_spa_bul_hin_glc_qcu_urd_ita_mcd_ven_owc_bos_amr_afr_tag_lat_bam_pan_akn_mao_tha_anl_knd_swa_fbf_azi_ger_scr_aze_bem_vie_mlt_dgb_xho_moo	-0.214691693340352	-0.506577143323015	0.613650465170003
739	amh_glc_ses_prs_tig_hau_anl_grk_aze_azi_tsn_tag_yor_nor_ukr_bsq_ctl_wly_bam_mnd_scr_pan_ewe_slo_igb_arw_est_swa_swt_fin_krd_heb_geo_lit_ger_mcd_ita_chh_mlt_guj_hun_akn_bat_lat_ind_jpn_knd_kor_dut_bul_dyu_urd_sun_svk_owc_mao_cnt_mol_tsw_afr_amr_rus_pol_cze_spa_qcu_rom_swe_fre_lda_gam_bos_aeg_hin_jav_ben_xho_por_cic_mly_tha_sod_tml_ven_bem_uzb_alb_eng_tur_fbf_vie_sid_zul_dgb_moo	-0.460835596018585	-1.09436269831518	0.276622243437681
740	hau_nor_ven_pol_mlt_tig_sod_guj_aze_uzb_swt_jav_moo_svk_ukr_bsq_arw_wly_ewe_cnt_spa_glc_tsw_slo_bem_eng_est_fbf_dyu_hun_prs_amh_geo_afr_ita_por_ben_chh_anl_lat_fin_bam_mly_grk_sun_jpn_knd_kor_pan_dut_yor_krd_mao_swe_aeg_ind_mnd_bos_ses_ger_heb_fre_mcd_ctl_urd_qcu_mol_bul_cze_dgb_owc_hin_amr_scr_tag_rom_igb_lit_xho_bat_tha_sid_tml_akn_zul_azi_rus_alb_tur_cic_vie_gam_swa_tsn_lda	0.34033097812845	0.8001833361314	0.425643889432136
741	tig_afr_bem_urd_aeg_sid_mlt_ita_aze_uzb_akn_bat_cic_glc_alb_bsq_rus_heb_ven_cnt_bul_swe_igb_hin_fbf_ger_hun_tsn_swt_fin_pol_gam_geo_mcd_mol_por_pan_amr_amh_lat_est_dyu_ind_ctl_mao_jpn_knd_kor_dut_grk_lda_prs_sun_ukr_hau_mly_mnd_svk_ewe_lit_anl_guj_arw_scr_spa_qcu_bos_eng_krd_moo_owc_rom_chh_fre_jav_ben_yor_nor_zul_tag_tha_sod_tml_dgb_bam_azi_slo_cze_tur_ses_vie_wly_xho_tsw_swa	-0.0601498750659512	-0.141739134908573	0.887592655242565
742	mlt_ctl_bem_ita_hau_gam_wly_rus_azi_tur_dyu_jav_zul_mol_lit_bsq_grk_aeg_igb_cnt_fre_mcd_dgb_rom_swt_arw_hun_swa_tsw_fin_bos_chh_geo_pol_glc_slo_cze_amr_sod_svk_est_moo_mly_hin_bat_jpn_tml_kor_swe_guj_ven_urd_tag_nor_heb_ind_mnd_ger_cic_spa_owc_prs_dut_afr_alb_qcu_bul_scr_por_fbf_amh_pan_sid_ben_mao_eng_yor_krd_xho_sun_tha_anl_knd_lda_tsn_uzb_lat_ukr_aze_bam_vie_tig_akn_ewe_ses	-0.316097159232803	-0.748376612432456	0.456121480019365
743	anl_eng_yor_ben_gam_tig_hau_rus_azi_tur_akn_mao_ses_fre_hin_bsq_dut_wly_tsn_cnt_rom_mcd_swa_svk_igb_pan_hun_dyu_fbf_est_lat_heb_geo_lit_krd_por_pol_sod_chh_ita_fin_tsw_tag_ctl_bat_jpn_tml_kor_spa_afr_zul_glc_jav_prs_mlt_sun_mnd_cze_cic_guj_owc_arw_alb_nor_bul_qcu_urd_bos_slo_bam_aeg_mol_sid_ger_mly_swe_ven_grk_moo_ind_tha_amr_knd_xho_bem_aze_ukr_scr_uzb_dgb_vie_amh_lda_swt_ewe	-0.174519839412111	-0.411867113082541	0.681384568852449
744	sod_ita_ewe_svk_tig_chh_amh_mol_tur_uzb_dyu_jav_akn_dut_rus_bsq_grk_aeg_tsn_cnt_bul_fre_ven_ger_swa_ukr_fin_cic_fbf_est_scr_hau_geo_slo_lat_ben_glc_wly_heb_pan_hun_lda_mly_pol_tag_jpn_knd_kor_cze_alb_xho_urd_mao_krd_gam_sun_mnd_afr_igb_hin_owc_por_lit_nor_swe_qcu_eng_arw_guj_bam_sid_mcd_mlt_ctl_ind_bos_yor_rom_swt_bat_tha_anl_tml_dgb_moo_azi_spa_prs_aze_zul_vie_amr_tsw_bem_ses	-1.06969884155656	-2.62144463109512	0.0102288803199527
745	amr_ctl_lda_ben_gam_aeg_sod_por_uzb_tur_moo_jav_dgb_mcd_bul_bsq_nor_owc_igb_cnt_swe_svk_dyu_grk_xho_glc_fin_swa_fbf_hun_rom_mlt_geo_urd_krd_ita_alb_tig_wly_lit_est_ven_mly_slo_bat_jpn_tml_kor_prs_spa_zul_ukr_tag_ger_amh_ind_mnd_lat_tsn_guj_sid_mol_fre_eng_rus_qcu_pol_dut_hin_ewe_hau_afr_anl_cze_mao_scr_akn_arw_bem_sun_tha_heb_knd_yor_cic_azi_pan_bos_aze_tsw_vie_chh_swt_bam_ses	-0.134613309617474	-0.317319971750917	0.751712130332835
746	hau_rom_xho_rus_wly_amr_gam_ita_tur_azi_moo_bat_akn_afr_lat_bsq_ctl_heb_bem_mnd_arw_svk_yor_bul_tsn_cze_hun_dyu_tsw_est_spa_tig_geo_mol_slo_urd_swe_chh_amh_grk_fin_lda_mao_eng_tag_jpn_tml_kor_krd_mcd_swa_lit_mly_hin_sod_jav_cnt_dut_cic_guj_aeg_prs_nor_glc_alb_qcu_ger_ukr_pan_fbf_anl_fre_sid_por_ind_bos_ses_scr_igb_sun_tha_owc_knd_ewe_ven_uzb_ben_pol_aze_bam_vie_mlt_swt_dgb_zul	0.0870359019938817	0.205030386564407	0.837996469541056
747	aeg_glc_dyu_mol_amr_gam_chh_hin_azi_tur_swa_sun_ses_eng_nor_bsq_ctl_mlt_xho_mnd_ukr_afr_ewe_swe_lda_scr_est_akn_bam_fin_svk_heb_geo_pan_ben_lat_lit_wly_owc_bul_hun_igb_tag_grk_jav_jpn_tml_kor_slo_urd_yor_krd_mly_cze_hau_bat_cnt_rom_moo_prs_tig_fre_guj_dut_rus_qcu_spa_ita_ger_tsn_anl_mcd_amh_pol_mao_por_dgb_alb_swt_ind_tha_sod_knd_tsw_cic_uzb_arw_bos_aze_bem_vie_sid_zul_fbf_ven	-0.111571211376839	-0.263530559282315	0.79272469435339
748	gam_guj_yor_bul_tig_sod_chh_alb_tur_uzb_xho_mao_dyu_spa_ctl_bsq_ukr_wly_zul_mnd_scr_ben_igb_pol_fbf_slo_fin_swa_tsn_est_rom_heb_geo_krd_mcd_hin_nor_anl_owc_ita_hun_moo_tag_lat_sun_jpn_tml_kor_afr_mol_dgb_bos_jav_por_hau_mly_cnt_arw_tsw_svk_amr_cze_eng_pan_dut_qcu_fre_glc_swe_bam_amh_prs_mlt_lit_bat_grk_bem_urd_lda_ind_tha_sid_knd_swt_ewe_aze_ger_rus_azi_ses_vie_aeg_cic_ven_akn	0.684988506082036	1.62969220431029	0.106549190110898
749	heb_hin_swa_urd_gam_aeg_amh_cze_uzb_tur_swt_mly_xho_slo_lit_bsq_pol_tig_akn_mnd_afr_ukr_moo_scr_cic_ita_fin_dyu_lda_est_mcd_sod_geo_pan_glc_dut_bul_chh_mlt_alb_hun_tsn_bat_por_tag_jpn_tml_kor_rom_guj_ven_bos_mao_lat_sid_sun_cnt_spa_yor_ben_anl_ctl_fre_swe_eng_qcu_mol_svk_krd_ewe_amr_grk_wly_prs_jav_nor_fbf_rus_zul_ind_tha_owc_knd_bam_tsw_azi_ger_arw_aze_dgb_vie_hau_ses_bem_igb	0.0789442679408043	0.186005347362406	0.85284567981728
750	tig_pol_fbf_eng_aeg_gam_chh_ger_aze_uzb_xho_jav_dyu_nor_pan_bsq_mol_amh_bem_mnd_bos_scr_igb_prs_bam_urd_hun_akn_tsn_fin_fre_sid_geo_por_guj_ctl_arw_mlt_amr_mcd_est_swa_bat_slo_ind_jpn_tml_kor_grk_swe_ven_afr_tag_alb_owc_mao_cnt_ita_tsw_cze_wly_rom_lit_krd_rus_qcu_spa_hin_lat_ewe_sod_ukr_heb_bul_mly_svk_swt_dut_yor_sun_tha_hau_knd_ses_lda_azi_glc_ben_tur_moo_vie_anl_dgb_cic_zul	0.134942779125341	0.317736643536831	0.751397029475351
751	chh_mcd_dyu_rus_sod_mlt_hau_grk_aze_uzb_ven_mao_tsw_lat_fre_bsq_alb_anl_igb_mnd_pol_ger_yor_nor_bam_bos_est_zul_xho_hun_arw_aeg_geo_bul_spa_glc_ctl_tig_owc_ita_fin_dgb_jav_ben_mly_jpn_knd_kor_rom_krd_bem_prs_bat_guj_heb_sun_cnt_por_cic_svk_sid_mol_hin_dut_swe_qcu_urd_scr_cze_tsn_wly_eng_amr_slo_tag_afr_swt_pan_ewe_ind_tha_gam_tml_akn_ses_azi_lit_ukr_tur_fbf_vie_amh_moo_swa_lda	0.0362047983466811	0.0852195108995219	0.932270071748107
752	mlt_bos_akn_arw_owc_tig_wly_por_tur_aze_igb_jav_xho_pan_ita_bsq_prs_chh_zul_cnt_lit_eng_cic_spa_dgb_nor_est_ven_swt_fin_swe_sid_geo_alb_ctl_ben_fre_amh_gam_dut_hun_swa_mly_ukr_sun_jpn_knd_kor_afr_hin_ses_bul_tag_mcd_aeg_bat_mnd_rus_tsn_guj_heb_grk_cze_rom_lat_qcu_glc_ger_mol_ewe_amr_slo_anl_svk_mao_pol_fbf_krd_dyu_ind_tha_sod_tml_bem_moo_azi_urd_scr_uzb_bam_vie_hau_lda_yor_tsw	0.624860166708074	1.47800415093994	0.142785498178229
753	owc_hin_dyu_cze_aeg_anl_hau_dut_tur_uzb_zul_sun_tsn_mol_ita_bsq_mcd_heb_bem_mnd_lit_svk_dgb_afr_swa_scr_est_igb_moo_fin_prs_mlt_geo_por_fre_pan_krd_gam_tig_ben_hun_ewe_mly_bos_ind_jpn_tml_kor_grk_rom_yor_rus_mao_ger_sod_jav_cnt_urd_cic_ctl_wly_ukr_glc_eng_alb_qcu_pol_bul_swe_lda_chh_lat_sid_slo_tag_arw_ven_spa_swt_bat_tha_amr_knd_ses_fbf_azi_guj_nor_aze_bam_vie_amh_tsw_akn_xho	-0.458122627400697	-1.08772333816965	0.279528212011377
754	heb_glc_dgb_bul_hau_anl_chh_guj_aze_tur_moo_ind_bam_arw_afr_bsq_spa_mlt_ewe_mnd_urd_por_igb_rom_ven_lit_est_tsw_fbf_fin_mcd_sod_geo_cze_hin_bos_krd_amr_sid_ctl_hun_dyu_sun_grk_mly_jpn_tml_kor_nor_swe_lda_eng_jav_ukr_gam_mao_cnt_prs_tsn_ben_tig_rus_svk_scr_lat_qcu_mol_alb_pol_swt_owc_dut_aeg_slo_tag_fre_cic_pan_ses_bat_tha_amh_knd_yor_swa_azi_ita_ger_uzb_bem_vie_wly_zul_akn_xho	0.0182595713981618	0.0429661979031564	0.965820594369161
755	wly_ita_ses_mol_aeg_hau_chh_prs_azi_tur_akn_jav_zul_dut_glc_bsq_svk_anl_bem_mnd_hin_lat_fbf_cze_yor_guj_fin_bam_swa_hun_rom_amh_geo_mcd_scr_rus_afr_owc_mlt_ukr_est_dyu_mly_urd_mao_jpn_knd_kor_pol_fre_tsw_spa_sun_ben_heb_tag_cnt_por_swt_nor_gam_lit_bos_ger_alb_qcu_eng_krd_slo_igb_sid_swe_amr_bul_ind_arw_moo_ctl_tsn_bat_tha_tig_tml_dgb_lda_uzb_grk_pan_aze_ven_vie_sod_ewe_cic_xho	-0.132382569642156	-0.312217993347407	0.755573809641264
756	amr_fre_zul_bul_tig_wly_sid_ukr_tur_aze_xho_sun_ven_lit_ger_bsq_eng_chh_akn_mnd_nor_mol_dgb_dut_tsw_grk_fin_bam_moo_hun_prs_sod_geo_ita_svk_krd_lat_hau_anl_slo_est_swa_tag_ben_ind_jpn_tml_kor_alb_rus_cic_urd_jav_glc_owc_bat_cnt_rom_bem_pan_aeg_spa_pol_ctl_por_qcu_bos_arw_swe_yor_heb_mcd_amh_scr_mly_afr_swt_hin_igb_mao_tha_gam_knd_lda_ewe_uzb_guj_cze_azi_dyu_vie_mlt_tsn_ses_fbf	0.428300507410873	1.0115200700295	0.314392074249007
757	tig_guj_tsn_scr_gam_heb_hau_spa_tur_aze_moo_mao_zul_rom_ctl_bsq_por_chh_lda_mnd_prs_mcd_xho_glc_ses_lit_fin_tsw_bam_hun_pan_anl_geo_urd_swe_ger_krd_wly_sod_grk_est_bem_bat_arw_mly_jpn_tml_kor_ita_svk_igb_ben_tag_eng_sid_sun_cnt_nor_akn_pol_amr_afr_dut_rus_ukr_qcu_slo_alb_bos_cic_mlt_lat_owc_cze_jav_hin_fbf_fre_ven_ind_tha_aeg_knd_yor_ewe_uzb_bul_mol_azi_swt_vie_amh_swa_dgb_dyu	-0.467166209333859	-1.11069013740444	0.269565153330474
758	gam_alb_swa_por_anl_amh_sid_krd_aze_uzb_zul_sun_bem_guj_ctl_bsq_nor_sod_lda_cnt_fre_pol_xho_ben_swt_svk_fin_igb_cic_est_rom_mlt_geo_lit_prs_bul_cze_heb_hau_arw_hun_ewe_jav_ger_tag_jpn_tml_kor_slo_pan_fbf_ita_ind_afr_tig_mly_mnd_swe_akn_grk_aeg_lat_urd_eng_ukr_qcu_rus_bos_scr_tsw_owc_spa_amr_mol_mao_mcd_bam_dut_ses_bat_tha_chh_knd_tsn_moo_tur_glc_hin_azi_dyu_vie_wly_ven_yor_dgb	0.992814178840472	2.37858954069401	0.0194236369215444
759	wly_rus_xho_slo_tig_mlt_aeg_dut_azi_aze_akn_tag_cic_ukr_bul_bsq_fre_anl_yor_cnt_por_svk_swa_urd_dgb_glc_fin_fbf_igb_est_pol_sod_geo_ctl_guj_eng_bos_gam_heb_scr_hun_swt_sun_cze_bat_jpn_knd_kor_prs_rom_ses_mol_mao_nor_hau_mly_mnd_grk_zul_arw_owc_ben_afr_pan_ita_qcu_krd_spa_hin_dyu_chh_lat_amr_lit_jav_alb_bam_mcd_tsw_ind_tha_amh_tml_tsn_moo_uzb_ger_swe_tur_bem_vie_sid_ven_ewe_lda	-0.413925008807398	-0.981063879757882	0.32910656882451
760	chh_spa_yor_bul_sod_mlt_aeg_pan_uzb_azi_bam_ind_xho_mcd_ger_bsq_bos_owc_ses_mnd_krd_eng_bem_mol_tsw_ctl_est_ven_moo_fin_cze_anl_geo_swe_guj_prs_fre_amr_hau_slo_hun_swt_tag_afr_jav_jpn_knd_kor_hin_por_igb_glc_sun_rus_wly_mly_cnt_ita_cic_rom_gam_alb_grk_ukr_pol_qcu_svk_urd_ben_dyu_heb_lit_amh_scr_bat_arw_lda_nor_dgb_mao_tha_sid_tml_zul_tsn_aze_lat_dut_tur_ewe_vie_tig_swa_akn_fbf	-0.731154858865946	-1.75821689481077	0.0820005049329887
761	mlt_guj_fbf_urd_heb_chh_owc_rus_tur_uzb_cic_jav_bem_mcd_glc_bsq_grk_amh_tsn_mnd_lit_pol_ses_pan_tsw_nor_fin_ewe_lda_est_krd_aeg_geo_scr_bos_ben_arw_anl_sid_prs_hun_swt_tag_dut_bat_jpn_tml_kor_lat_ita_bam_rom_mao_ukr_amr_sun_cnt_ger_moo_por_tig_afr_mol_fre_bul_qcu_eng_svk_ctl_ven_wly_swe_sod_hin_mly_cze_akn_alb_dyu_ind_tha_hau_knd_swa_igb_aze_spa_slo_azi_dgb_vie_gam_yor_zul_xho	0.0997678774960404	0.234709347406342	0.814950318634997
762	chh_rus_swa_cze_anl_amh_tig_fre_aze_azi_lda_tag_dgb_mol_lit_bsq_bul_mlt_tsw_mnd_grk_ger_fbf_arw_moo_pol_hun_dyu_ven_fin_prs_owc_geo_ben_ukr_scr_svk_gam_heb_bos_est_akn_jav_eng_bat_jpn_knd_kor_hin_alb_bam_por_mly_spa_aeg_sun_cnt_glc_ses_krd_amr_lat_dut_ctl_nor_qcu_pan_guj_ita_yor_hau_mcd_sod_urd_mao_afr_bem_rom_tsn_ind_tha_sid_tml_swt_zul_uzb_slo_swe_tur_xho_vie_wly_cic_igb_ewe	0.573716354949785	1.35641690031742	0.178250400596462
763	owc_glc_moo_ukr_tig_sod_sid_dut_azi_aze_bam_jav_bem_rom_mcd_bsq_lit_heb_lda_mnd_lat_grk_ewe_scr_tsn_krd_est_swa_fbf_hun_cze_amh_geo_mol_ben_eng_svk_anl_hau_pan_fin_igb_mao_bos_mly_jpn_tml_kor_bul_ita_dgb_afr_ind_alb_amr_bat_cnt_prs_zul_urd_mlt_nor_ctl_pol_fre_qcu_guj_ger_arw_yor_aeg_rus_chh_slo_tag_spa_cic_swe_dyu_sun_tha_gam_knd_akn_tsw_tur_hin_por_uzb_swt_vie_wly_ses_xho_ven	0.277166507555936	0.652896419709965	0.515433822185282
764	wly_ben_zul_glc_sid_owc_hau_krd_tur_uzb_bam_mao_lda_grk_scr_bsq_swe_sod_moo_mnd_bos_arw_yor_nor_akn_dut_fin_ewe_swa_est_mol_amh_geo_slo_guj_afr_lit_aeg_gam_por_hun_dgb_mly_urd_bat_jpn_tml_kor_rus_lat_igb_prs_ind_mcd_anl_tag_cnt_spa_ven_hin_heb_pol_ctl_fre_pan_qcu_bul_cze_ita_dyu_amr_ger_chh_svk_jav_rom_fbf_alb_swt_sun_tha_mlt_knd_xho_ses_azi_eng_ukr_aze_tsn_vie_tig_tsw_cic_bem	-0.526695236567951	-1.25577862532854	0.212342057135149
765	tig_alb_swt_mcd_heb_owc_amr_ctl_uzb_azi_bam_bat_cic_glc_svk_bsq_afr_sod_ses_mnd_rus_prs_lda_lat_moo_pol_hun_akn_dyu_est_fre_chh_geo_bul_dut_pan_ukr_amh_gam_ita_fin_zul_ind_ger_tag_jpn_tml_kor_lit_grk_dgb_guj_mly_eng_mlt_sun_cnt_mol_fbf_rom_aeg_por_spa_bos_krd_qcu_nor_hin_arw_ewe_sid_scr_hau_ben_mao_swe_tsn_slo_xho_jav_tha_wly_knd_yor_igb_tur_cze_urd_aze_bem_vie_anl_tsw_ven_swa	0.370028597895748	0.871491889319291	0.385729870381886
766	aeg_dut_swt_hin_sod_anl_hau_krd_tur_uzb_igb_mly_bem_pol_glc_bsq_fre_heb_akn_cnt_afr_ita_ses_bos_tsw_cze_fin_moo_ven_hun_rom_mlt_geo_arw_lat_guj_mol_owc_chh_prs_est_dgb_jav_ben_ind_jpn_knd_kor_slo_bul_dyu_mcd_sun_ctl_tig_bat_mnd_rus_ewe_lit_amr_grk_urd_scr_por_qcu_ger_alb_pan_zul_sid_ukr_gam_svk_mao_swe_lda_spa_fbf_tag_tha_wly_tml_cic_bam_azi_nor_eng_aze_yor_vie_amh_tsn_swa_xho	-0.505398732639308	-1.20043551325107	0.233019072517481
767	owc_spa_bam_nor_mlt_gam_amh_krd_tur_uzb_cic_mly_dyu_guj_prs_bsq_ger_tig_xho_cnt_mol_rus_tsn_hin_fbf_ita_fin_moo_zul_hun_bos_hau_geo_ben_ctl_glc_arw_aeg_amr_pol_est_akn_sun_swe_mao_jpn_tml_kor_ukr_alb_yor_mcd_ind_lat_chh_bat_mnd_rom_ewe_urd_anl_dut_svk_fre_pan_qcu_afr_eng_grk_ven_heb_por_wly_bul_tag_cze_swa_scr_dgb_jav_tha_sid_knd_igb_ses_aze_lit_slo_azi_swt_vie_sod_tsw_bem_lda	0.0380189096148685	0.0897282268611078	0.928696143774145
768	sid_glc_akn_eng_mlt_sod_heb_bul_azi_uzb_moo_tag_igb_alb_afr_bsq_ger_aeg_tsw_mnd_hin_bos_swa_nor_bam_lit_est_fbf_ven_fin_urd_owc_geo_prs_arw_cze_ben_wly_gam_mcd_hun_tsn_jav_dut_ind_jpn_tml_kor_rom_rus_swt_mol_sun_grk_amh_mao_cnt_pan_zul_fre_tig_svk_lat_slo_spa_qcu_pol_krd_scr_xho_hau_por_amr_ita_mly_ukr_bem_swe_lda_bat_tha_chh_knd_dyu_yor_tur_ctl_guj_aze_dgb_vie_anl_cic_ses_ewe	-0.383860402347825	-0.910391394419369	0.364969697590989
769	chh_krd_akn_ctl_wly_amr_sid_lat_tur_uzb_igb_mao_swt_cze_lit_bsq_rus_amh_ven_mnd_pan_nor_fbf_mol_zul_urd_hun_bam_xho_est_fre_tig_geo_guj_grk_ukr_alb_aeg_anl_bul_fin_swa_sun_slo_tag_jpn_knd_kor_prs_hin_ewe_ben_jav_mcd_owc_mly_cnt_por_bem_rom_sod_ita_scr_bos_swe_qcu_spa_pol_dut_tsw_hau_afr_mlt_arw_bat_eng_lda_glc_cic_ind_tha_heb_tml_dyu_dgb_aze_ger_svk_azi_yor_vie_gam_tsn_ses_moo	-0.291256689208484	-0.688570939305594	0.4928074501877
770	sod_scr_dgb_prs_gam_tig_mlt_ben_uzb_tur_zul_ind_tsn_por_mol_bsq_dut_amr_swa_mnd_rom_spa_yor_lat_ven_hin_fin_cic_xho_est_nor_wly_geo_swe_pan_pol_ukr_chh_hau_fre_hun_ewe_jav_rus_sun_jpn_tml_kor_bos_urd_bem_bul_tag_ita_anl_mao_cnt_svk_dyu_slo_heb_krd_eng_ctl_glc_qcu_arw_cze_afr_ses_owc_grk_sid_mcd_mly_ger_lda_alb_swt_bat_tha_amh_knd_tsw_igb_aze_guj_lit_azi_akn_vie_aeg_fbf_moo_bam	-0.181425848137484	-0.428109908263236	0.66956091828486
771	hau_afr_ven_hin_aeg_owc_gam_rom_aze_azi_ses_sun_xho_dut_por_bsq_svk_sod_zul_mnd_alb_pan_igb_scr_tsw_ukr_fin_dgb_yor_est_fre_anl_geo_guj_cze_ita_ger_tig_wly_mcd_hun_swa_bat_pol_mao_jpn_tml_kor_spa_ben_tsn_prs_mly_bul_chh_jav_cnt_krd_fbf_ctl_sid_slo_grk_bos_arw_qcu_eng_urd_lat_bam_heb_lit_amh_glc_ind_mol_bem_rus_moo_tag_tha_amr_knd_akn_ewe_uzb_swe_nor_tur_dyu_vie_mlt_lda_cic_swt	-0.162007342471495	-0.382904868718667	0.702664084893517
772	aeg_rom_xho_hin_wly_sid_owc_scr_tur_uzb_ses_tag_ven_cze_pol_bsq_dut_mlt_tsn_cnt_afr_arw_bam_bul_cic_nor_fin_dgb_yor_hun_ukr_sod_geo_rus_por_bos_eng_amh_chh_ger_est_swt_jav_fre_mao_jpn_tml_kor_prs_grk_lda_mol_ind_pan_gam_sun_mnd_ctl_swa_lat_anl_guj_lit_alb_krd_qcu_ita_swe_ben_moo_amr_glc_hau_urd_bat_svk_bem_spa_igb_mly_tha_tig_knd_tsw_dyu_aze_slo_mcd_azi_akn_vie_heb_zul_ewe_fbf	-0.0941864047748865	-0.222144676364648	0.82468836621004
773	aeg_urd_yor_arw_hau_wly_owc_bos_uzb_azi_lda_ind_xho_krd_fre_bsq_grk_tig_dgb_cnt_guj_spa_akn_lit_igb_ben_fin_tsn_fbf_hun_ctl_sod_geo_swe_pol_rus_dut_heb_gam_slo_est_ewe_mao_prs_bat_jpn_knd_kor_eng_bul_tsw_ita_sun_svk_mlt_jav_mnd_ukr_bam_nor_anl_afr_pan_mol_por_qcu_scr_ger_hin_zul_chh_lat_amh_mcd_mly_alb_swt_glc_dyu_tag_tha_sid_tml_ven_bem_aze_rom_cze_tur_ses_vie_amr_cic_swa_moo	-0.740461169072357	-1.78095649050306	0.0781845961732755
774	anl_eng_tsw_por_mlt_wly_heb_nor_azi_aze_dyu_bat_swt_svk_bul_bsq_pan_chh_yor_cnt_slo_krd_akn_arw_dgb_pol_est_swa_tsn_hun_bos_sod_geo_scr_mcd_rus_ukr_owc_aeg_ctl_fin_xho_tag_ger_mao_jpn_tml_kor_ita_prs_zul_alb_jav_mol_gam_mly_mnd_rom_ewe_urd_hau_cze_fre_lit_ben_qcu_glc_spa_afr_moo_tig_swe_amh_lat_sun_hin_bam_dut_cic_ind_tha_sid_knd_igb_ven_uzb_guj_grk_tur_fbf_vie_amr_bem_lda_ses	-0.465813197297322	-1.10586637718436	0.271636903947306
775	sod_ita_moo_pan_anl_sid_tig_por_azi_tur_ses_mao_tsn_alb_fre_bsq_nor_chh_fbf_mnd_pol_ukr_dyu_bul_lda_rus_est_dgb_tsw_fin_lit_hau_geo_mol_ctl_rom_hin_owc_amr_krd_hun_swa_mly_arw_bat_jpn_knd_kor_spa_svk_cic_guj_sun_lat_amh_tag_cnt_eng_swt_bos_heb_ger_prs_urd_cze_qcu_scr_dut_glc_xho_gam_slo_wly_mcd_ind_swe_akn_ben_igb_jav_tha_mlt_tml_ewe_bem_aze_afr_grk_uzb_ven_vie_aeg_yor_zul_bam	-0.0687005896657021	-0.161868512726829	0.871760554821568
776	aeg_lat_igb_ctl_owc_amh_mlt_ben_uzb_azi_cic_mly_tsw_bul_eng_bsq_swe_chh_ven_mnd_glc_prs_swt_krd_bem_alb_est_zul_dgb_fin_scr_hau_geo_hin_lit_dut_rus_gam_sid_mcd_hun_xho_ind_cze_tag_jpn_knd_kor_arw_ita_akn_fre_jav_urd_anl_sun_cnt_ger_lda_bos_wly_slo_rom_nor_grk_qcu_por_pan_ukr_bam_tig_spa_amr_guj_bat_svk_fbf_afr_swa_mao_tha_sod_tml_ses_tsn_aze_mol_pol_tur_ewe_vie_heb_dyu_moo_yor	-0.301840287064221	-0.715076836560478	0.476352875008929
777	aeg_glc_bem_krd_mlt_heb_amh_mcd_azi_aze_ewe_jav_lda_bos_scr_bsq_por_wly_swt_cnt_bul_cze_cic_hin_akn_ita_est_igb_yor_hun_dut_tig_geo_eng_svk_guj_afr_sod_hau_pol_fin_moo_tag_ukr_bat_jpn_tml_kor_nor_ctl_bam_mol_mly_urd_anl_sun_mnd_arw_tsn_fre_sid_rus_lat_ger_spa_qcu_grk_slo_lit_fbf_chh_swe_owc_prs_ind_ben_tsw_pan_dyu_mao_tha_amr_knd_ses_zul_uzb_alb_rom_tur_swa_vie_gam_xho_ven_dgb	-0.324674451168237	-0.768795119723823	0.443962949140262
778	hau_pol_yor_mcd_wly_sod_sid_grk_aze_tur_ven_ind_dyu_afr_spa_bsq_slo_amh_cic_cnt_ukr_ita_swa_glc_dgb_ctl_est_igb_fbf_fin_mol_owc_geo_por_nor_cze_hin_mlt_amr_bul_hun_ewe_mly_scr_tag_jpn_knd_kor_prs_pan_xho_lat_sun_rom_anl_bat_mnd_alb_bam_guj_tig_ben_fre_ger_lit_qcu_arw_svk_urd_bem_gam_dut_chh_krd_mao_bos_zul_eng_tsn_jav_tha_aeg_tml_moo_tsw_uzb_swe_rus_azi_swt_vie_heb_ses_lda_akn	-0.851795030518823	-2.06096521549617	0.0420983154367693
779	owc_eng_dyu_krd_aeg_hau_sid_slo_tur_aze_ven_bat_bem_svk_scr_bsq_lit_sod_ewe_cnt_swe_ben_dgb_lat_fbf_por_est_ses_moo_hun_ita_gam_geo_rus_grk_ukr_guj_mlt_heb_afr_fin_zul_jav_alb_ind_jpn_tml_kor_bul_prs_tsn_spa_mly_arw_wly_sun_mnd_rom_cic_pol_anl_bos_hin_ctl_fre_qcu_dut_pan_ger_igb_tig_mol_amr_mcd_tag_glc_swa_nor_yor_mao_tha_chh_knd_swt_bam_uzb_cze_urd_azi_xho_vie_amh_lda_akn_tsw	0.376939311017755	0.887901902586543	0.376884146011332
780	tig_svk_swt_mcd_chh_amr_amh_bul_tur_uzb_igb_sun_bem_arw_cze_bsq_grk_gam_akn_mnd_rom_urd_ses_bos_cic_lit_hun_tsn_lda_est_fre_aeg_geo_prs_dut_por_pol_sod_mlt_alb_fin_dgb_mly_ger_jav_jpn_knd_kor_afr_ctl_swa_slo_bat_krd_sid_ind_cnt_ita_dyu_swe_anl_mol_hin_rus_guj_qcu_nor_spa_pan_xho_wly_eng_heb_glc_mao_lat_tsw_ben_moo_tag_tha_hau_tml_yor_ven_azi_scr_ukr_aze_ewe_vie_owc_zul_fbf_bam	-0.634454233981382	-1.5190299083841	0.132147388531899
781	aeg_rus_swt_dut_heb_hau_tig_ger_aze_azi_igb_jav_akn_alb_rom_bsq_nor_owc_fbf_mnd_bos_cze_yor_grk_lda_krd_hun_dgb_ewe_est_slo_anl_geo_guj_por_ita_glc_chh_sid_pol_fin_moo_mly_bul_tag_jpn_knd_kor_pan_prs_swa_lat_bat_mol_amr_ind_cnt_ctl_ven_svk_amh_mcd_lit_spa_fre_qcu_afr_eng_urd_tsn_wly_arw_mlt_swe_sun_hin_ses_ben_bam_mao_tha_gam_tml_bem_cic_tur_ukr_scr_uzb_dyu_vie_sod_zul_xho_tsw	-0.215887363348721	-0.509975998339974	0.611276460397703
782	owc_pan_ewe_ger_hau_wly_aeg_alb_azi_tur_bem_sun_bam_scr_afr_bsq_rus_gam_tsw_mnd_mcd_rom_igb_ctl_akn_ita_fin_yor_moo_hun_hin_sod_geo_swe_mol_ukr_spa_anl_amh_urd_est_tsn_jav_arw_mao_jpn_knd_kor_pol_krd_cic_por_bat_bos_heb_mly_cnt_nor_xho_slo_mlt_dut_prs_guj_grk_qcu_cze_lat_bul_lda_chh_ben_sid_lit_tag_glc_ses_fre_zul_ind_tha_tig_tml_dgb_dyu_uzb_eng_svk_aze_swt_vie_amr_ven_fbf_swa	-0.728990949005138	-1.75533533996956	0.0824948353134376
783	wly_lit_bam_por_hau_sod_amh_mol_tur_uzb_dgb_jav_xho_svk_bul_bsq_spa_anl_dyu_mnd_nor_ita_lda_guj_moo_dut_fin_tsn_swt_hun_slo_heb_geo_ctl_pan_hin_alb_amr_owc_cze_est_swa_tag_scr_bat_jpn_tml_kor_glc_mcd_ewe_arw_mao_grk_sid_sun_cnt_ger_cic_ben_mlt_afr_rus_ukr_urd_qcu_eng_prs_bos_ses_aeg_swe_tig_lat_ind_pol_fbf_rom_ven_mly_tha_chh_knd_bem_yor_azi_fre_krd_aze_igb_vie_gam_tsw_akn_zul	-0.685628408550582	-1.64377546366598	0.103599199211087
784	tig_ben_bem_spa_heb_amr_sod_ita_uzb_aze_swt_jav_dgb_pan_alb_bsq_bul_owc_akn_cnt_ukr_afr_ewe_lat_tsw_hin_fin_cic_yor_hun_mol_gam_geo_scr_urd_glc_grk_mlt_chh_ctl_est_zul_ind_bos_mao_jpn_knd_kor_mcd_slo_igb_swe_bat_guj_hau_sun_mnd_ger_xho_svk_sid_eng_nor_rus_prs_qcu_krd_dut_rom_fbf_aeg_fre_amh_cze_tag_arw_swa_lit_bam_mly_tha_anl_tml_lda_dyu_tur_pol_por_azi_tsn_vie_wly_ven_ses_moo	0.476287655451521	1.12410342252327	0.263862304318108
785	owc_por_bem_alb_heb_hau_sod_ita_tur_uzb_xho_mao_cic_dut_eng_bsq_ukr_chh_ewe_mnd_rom_mcd_dyu_pan_swt_ctl_est_tsw_swa_fin_bos_tig_geo_nor_bul_glc_cze_anl_amr_ben_hun_tsn_ind_afr_jav_jpn_knd_kor_ger_urd_yor_spa_bat_guj_amh_sun_cnt_hin_lda_prs_mlt_pol_scr_fre_mol_qcu_arw_grk_krd_igb_gam_slo_aeg_lat_mly_lit_bam_swe_moo_tag_tha_wly_tml_akn_dgb_azi_svk_rus_aze_ses_vie_sid_fbf_ven_zul	0.329256300124735	0.774435663191806	0.440637637705579
786	sid_bos_ven_fre_gam_mlt_wly_por_tur_uzb_fbf_tag_ses_bul_pol_bsq_nor_tig_swt_mnd_grk_spa_xho_rus_zul_arw_fin_cic_igb_est_alb_anl_geo_mcd_scr_hin_lat_aeg_amh_slo_hun_tsw_ind_mol_mly_jpn_tml_kor_urd_dut_dyu_lit_bat_rom_sod_sun_cnt_guj_tsn_ger_amr_swe_ita_glc_afr_qcu_krd_eng_prs_akn_heb_cze_hau_ctl_mao_svk_ewe_pan_dgb_jav_tha_owc_knd_yor_swa_azi_ben_ukr_aze_lda_vie_chh_bam_moo_bem	0.188015666979247	0.443951751499868	0.658108725030922
787	wly_hin_xho_grk_hau_sid_anl_afr_uzb_azi_tsn_ind_ewe_guj_svk_bsq_lit_tig_akn_mnd_pan_bul_lda_lat_yor_bos_hun_swa_dgb_est_arw_aeg_geo_eng_urd_spa_cze_amr_heb_rus_fin_moo_mao_fre_jav_jpn_knd_kor_ita_mol_ven_alb_bat_pol_chh_tag_cnt_slo_dyu_ctl_owc_ben_swe_rom_krd_qcu_dut_nor_mcd_ses_amh_por_mlt_prs_mly_ger_tsw_ukr_bem_sun_tha_sod_tml_swt_bam_aze_scr_glc_tur_igb_vie_gam_fbf_zul_cic	-0.30376382102421	-0.718842269052923	0.474040398207824
788	mlt_mol_dgb_guj_gam_amr_sid_lit_azi_tur_moo_sun_ven_ben_ctl_bsq_alb_aeg_swa_mnd_dut_por_ewe_svk_zul_bul_est_igb_dyu_fin_grk_hau_geo_afr_glc_swe_bos_sod_wly_prs_hun_bam_mly_eng_ind_jpn_tml_kor_rom_urd_lda_hin_jav_krd_amh_mao_cnt_fre_swt_pan_anl_cze_pol_mcd_ukr_qcu_nor_arw_ger_yor_owc_spa_heb_ita_bat_slo_tsw_rus_cic_tag_tha_chh_knd_fbf_akn_aze_scr_lat_uzb_bem_vie_tig_ses_tsn_xho	0.0379228372910888	0.089347873672969	0.928997583271982
789	chh_lat_fbf_dut_owc_mlt_heb_ben_aze_azi_tsn_mly_ewe_urd_rom_bsq_scr_wly_dgb_mnd_rus_mol_lda_ukr_cic_prs_est_igb_tsw_fin_por_amh_geo_krd_pol_lit_pan_anl_hau_grk_hun_moo_sun_mcd_tag_jpn_tml_kor_cze_nor_zul_fre_ind_guj_gam_bat_cnt_afr_bam_slo_sod_ctl_glc_bul_ita_qcu_alb_hin_spa_dyu_tig_swe_aeg_svk_jav_bos_akn_arw_ses_mao_tha_sid_knd_yor_ven_tur_eng_ger_uzb_swt_vie_amr_bem_swa_xho	-0.189588099854552	-0.447648124856765	0.655448150404928
790	gam_lit_dgb_hin_chh_aeg_amr_rom_tur_azi_tsw_jav_yor_lat_svk_bsq_ben_wly_ven_cnt_pan_arw_cic_rus_zul_guj_est_swa_fbf_hun_ukr_sid_geo_slo_afr_ita_swe_mlt_anl_grk_fin_akn_mao_bos_bat_jpn_tml_kor_bul_krd_igb_glc_mly_spa_owc_tag_mnd_scr_ses_eng_sod_cze_mcd_fre_prs_qcu_urd_alb_por_moo_heb_nor_hau_ger_ind_pol_xho_mol_bem_sun_tha_amh_knd_dyu_bam_aze_ctl_dut_uzb_tsn_vie_tig_ewe_lda_swt	-0.205443065871658	-0.485375029644078	0.628551829201235
791	gam_guj_tsw_hin_chh_owc_sid_alb_azi_uzb_bem_bat_bam_spa_pol_bsq_lat_sod_akn_mnd_urd_mcd_dyu_ctl_tsn_ger_fin_ses_ven_est_rus_heb_geo_arw_prs_fre_ukr_tig_amr_bos_hun_dgb_mly_dut_ind_jpn_knd_kor_glc_cze_zul_grk_jav_eng_amh_mao_cnt_swe_cic_lit_wly_por_scr_ben_krd_qcu_nor_ita_rom_ewe_hau_slo_aeg_bul_sun_mol_xho_svk_swa_tag_tha_anl_tml_moo_fbf_aze_pan_afr_tur_yor_vie_mlt_swt_lda_igb	-0.542069835681366	-1.29213819303456	0.19951088795486
792	heb_scr_akn_grk_owc_gam_chh_spa_tur_aze_xho_bat_yor_alb_krd_bsq_svk_amr_fbf_mnd_fre_bul_zul_ita_lda_ger_est_ven_dgb_hun_lit_mlt_geo_pan_slo_afr_ben_tig_wly_prs_fin_bem_jav_rus_mao_jpn_tml_kor_ctl_glc_tsn_dut_sun_swe_sid_mly_cnt_mcd_ses_guj_anl_pol_hin_urd_ukr_qcu_nor_por_bos_ewe_aeg_rom_amh_mol_ind_lat_bam_arw_swt_tag_tha_hau_knd_moo_swa_azi_eng_cze_uzb_dyu_vie_sod_cic_tsw_igb	-0.0415391504081309	-0.0979238522087832	0.922203502265458
793	amr_rus_fbf_grk_owc_tig_aeg_lit_azi_aze_igb_ind_tsw_dut_ukr_bsq_prs_mlt_yor_mnd_urd_ben_ven_slo_ses_bul_hun_dyu_cic_est_fre_wly_geo_bos_ctl_mcd_ita_gam_anl_cze_fin_xho_tag_arw_mao_jpn_tml_kor_mol_pan_akn_alb_sun_por_hau_mly_cnt_rom_bam_pol_heb_eng_guj_krd_ger_qcu_glc_svk_lat_swa_chh_hin_sid_scr_jav_afr_dgb_spa_moo_bat_tha_sod_knd_swt_tsn_tur_swe_nor_uzb_zul_vie_amh_bem_ewe_lda	-0.519340510506927	-1.23430994495559	0.220197307904358
794	amr_bos_igb_krd_hau_wly_tig_grk_uzb_azi_dgb_ind_tsw_spa_prs_bsq_svk_amh_fbf_cnt_scr_rus_bam_slo_ses_nor_fin_akn_swa_hun_ctl_gam_geo_dut_rom_afr_fre_aeg_anl_swe_est_yor_tag_cze_bat_jpn_tml_kor_pan_bul_cic_ukr_sun_lit_mlt_jav_mnd_hin_swt_urd_sid_ben_mcd_eng_lat_qcu_arw_por_glc_dyu_owc_ger_sod_guj_mly_alb_ven_pol_lda_mao_tha_chh_knd_tsn_ewe_aze_mol_ita_tur_moo_vie_heb_bem_xho_zul	-0.0195007732565369	-0.0459084787540157	0.963481632234023
795	wly_rus_akn_cze_amh_tig_aeg_rom_azi_aze_fbf_mly_igb_hin_spa_bsq_swe_sod_ses_cnt_ita_glc_zul_eng_yor_nor_est_moo_lda_hun_grk_amr_geo_pol_dut_guj_ger_sid_gam_mcd_fin_tsw_ind_afr_bat_jpn_tml_kor_bul_arw_bam_svk_mao_por_owc_tag_mnd_ben_ewe_scr_mlt_krd_pan_urd_fre_qcu_alb_lit_ukr_xho_heb_lat_anl_slo_jav_mol_ven_prs_swa_sun_tha_chh_knd_dgb_cic_uzb_bos_ctl_tur_swt_vie_hau_tsn_bem_dyu	-0.0165383941794244	-0.0389713380669586	0.96899677721801
796	aeg_alb_igb_nor_amh_mlt_gam_krd_tur_uzb_akn_mly_xho_dut_svk_bsq_pan_sod_fbf_mnd_bul_lit_tsn_lat_zul_spa_est_ses_ven_hun_rom_hau_geo_glc_fre_mol_afr_chh_owc_arw_fin_dyu_ind_hin_mao_jpn_knd_kor_bos_ben_lda_ger_bat_eng_amr_jav_cnt_por_swt_guj_heb_urd_swe_ukr_slo_qcu_ctl_rus_mcd_swa_sid_cze_tig_grk_tag_ita_bem_pol_dgb_sun_tha_wly_tml_ewe_tsw_azi_scr_prs_aze_bam_vie_anl_yor_moo_cic	-0.317450318887254	-0.75194366760546	0.453983798045267
797	mlt_lit_igb_grk_aeg_hau_heb_nor_azi_uzb_tsw_bat_fbf_cze_ben_bsq_eng_tig_zul_cnt_dut_arw_lda_mol_akn_alb_fin_bem_bam_est_lat_wly_geo_slo_pan_fre_hin_amh_gam_rom_hun_yor_mly_bul_mao_jpn_tml_kor_pol_ukr_ven_ctl_tag_rus_sid_ind_mnd_prs_xho_guj_owc_urd_afr_scr_svk_qcu_ita_glc_mcd_swa_chh_por_sod_swe_jav_spa_dyu_krd_cic_sun_tha_amr_knd_swt_dgb_aze_ger_bos_tur_ses_vie_anl_ewe_moo_tsn	-0.250151179653959	-0.591395181145358	0.555690446828548
798	heb_bul_dyu_pol_sid_sod_amh_scr_azi_uzb_yor_sun_swt_dut_arw_bsq_pan_amr_tsn_mnd_afr_por_zul_bos_xho_grk_fin_lda_ven_est_rom_owc_geo_urd_hin_rus_prs_gam_hau_svk_hun_ewe_tag_guj_bat_jpn_knd_kor_ukr_ita_ses_ger_ind_cze_chh_mly_cnt_spa_tsw_mcd_tig_lit_krd_eng_ben_qcu_fre_glc_lat_swa_mlt_nor_anl_ctl_jav_swe_bam_slo_igb_mao_tha_wly_tml_fbf_moo_aze_mol_alb_tur_dgb_vie_aeg_bem_cic_akn	-0.278495375927246	-0.658084650280085	0.512109490308962
799	tig_mol_ewe_guj_hau_sid_amr_bos_azi_uzb_dyu_sun_igb_pan_rom_bsq_afr_anl_bem_cnt_hin_mcd_xho_nor_lda_slo_est_tsw_ses_hun_dut_wly_geo_arw_prs_spa_svk_sod_heb_ita_fin_yor_jav_ben_ind_jpn_tml_kor_fre_lat_cic_ukr_tag_eng_owc_mly_mnd_urd_akn_cze_mlt_scr_glc_alb_ger_qcu_bul_pol_rus_moo_aeg_krd_amh_swe_bat_grk_fbf_lit_swt_mao_tha_chh_knd_ven_tsn_aze_por_ctl_tur_dgb_vie_gam_bam_zul_swa	-0.276010033045511	-0.65200699023775	0.516004860502716
800	anl_ger_swt_alb_mlt_heb_tig_glc_azi_aze_xho_ind_ven_krd_prs_bsq_ctl_chh_lda_cnt_cze_mol_bam_rom_cic_grk_est_swa_dyu_fin_lit_wly_geo_ukr_guj_fre_hin_sid_amr_bos_hun_yor_mao_ita_sun_jpn_tml_kor_dut_eng_zul_scr_jav_pan_amh_tag_mnd_urd_tsw_swe_sod_arw_pol_spa_mcd_qcu_ben_svk_afr_ses_gam_por_hau_slo_mly_lat_dgb_bul_moo_bat_tha_owc_knd_tsn_fbf_uzb_rus_nor_tur_igb_vie_aeg_bem_ewe_akn	-0.243394423693557	-0.574971144735013	0.566699222843534
801	gam_glc_ewe_rus_hau_heb_tig_alb_uzb_aze_bem_mao_fbf_bos_svk_bsq_swe_wly_dyu_cnt_ita_nor_lda_spa_tsw_guj_hun_dgb_akn_fin_slo_aeg_geo_krd_rom_ctl_lit_mlt_amh_lat_est_tsn_bat_hin_ind_jpn_knd_kor_scr_urd_swa_pan_jav_fre_amr_mly_mnd_cze_zul_ben_owc_prs_arw_mol_ger_qcu_dut_eng_mcd_cic_chh_grk_sod_pol_tag_ukr_ses_bul_yor_sun_tha_sid_tml_ven_xho_azi_afr_por_tur_bam_vie_anl_moo_swt_igb	0.0218856980203702	0.0515295616529564	0.959014065013205
802	gam_eng_tsw_hin_sod_heb_anl_guj_uzb_tur_bam_mly_dyu_ita_ctl_bsq_rom_aeg_tsn_cnt_scr_ukr_lda_urd_zul_prs_fin_cic_akn_hun_ger_chh_geo_mcd_nor_slo_lat_amr_amh_arw_est_dgb_sun_spa_bat_jpn_knd_kor_mol_pol_yor_grk_jav_glc_mlt_tag_mnd_cze_igb_por_hau_afr_pan_fre_lit_qcu_dut_svk_swe_xho_sid_rus_tig_bul_mao_bos_moo_krd_ven_ind_tha_wly_tml_swa_bem_azi_ben_alb_aze_fbf_vie_owc_ses_swt_ewe	-0.0376136715463847	-0.0885426444240742	0.92963578187505
803	chh_spa_cic_grk_sod_hau_amr_svk_azi_uzb_moo_mly_dyu_swe_ctl_bsq_scr_heb_tsw_cnt_guj_glc_lda_mcd_igb_mol_est_ven_tsn_hun_alb_aeg_geo_ita_rus_pan_nor_mlt_anl_bos_fin_fbf_tag_afr_sun_jpn_knd_kor_lat_arw_ewe_eng_jav_krd_owc_mao_mnd_urd_zul_ben_amh_dut_por_ukr_prs_qcu_slo_ger_hin_bam_gam_bul_tig_lit_ind_rom_yor_cze_swa_bat_tha_sid_tml_bem_ses_tur_fre_pol_aze_dgb_vie_wly_swt_akn_xho	-1.04103577758613	-2.54250287400635	0.0126584167012277
804	sid_arw_ewe_ctl_tig_mlt_amr_por_azi_aze_fbf_sun_dyu_ger_guj_bsq_svk_chh_dgb_mnd_afr_spa_cic_glc_ses_rom_hun_zul_xho_est_lat_anl_geo_mol_mcd_pan_grk_wly_owc_krd_fin_tsn_ind_scr_tag_jpn_knd_kor_swe_fre_bam_ukr_mao_ben_amh_bat_cnt_prs_lda_bul_aeg_alb_lit_eng_bos_qcu_slo_nor_rus_swt_gam_urd_sod_pol_mly_cze_ven_ita_bem_jav_tha_hau_tml_akn_moo_uzb_hin_dut_tur_swa_vie_heb_tsw_yor_igb	-0.478748347015792	-1.1388333008275	0.25769771979177
805	tig_ben_swa_rom_wly_heb_sid_scr_aze_azi_moo_ind_igb_guj_nor_bsq_eng_chh_bem_mnd_pan_arw_tsn_hin_akn_ukr_fin_dgb_cic_est_cze_gam_geo_mcd_ctl_dut_grk_amr_anl_svk_hun_swt_tag_ita_mly_jpn_knd_kor_swe_por_ewe_lat_jav_fre_sod_sun_cnt_rus_zul_slo_owc_krd_bul_glc_urd_qcu_prs_mol_spa_ven_amh_afr_hau_alb_bat_pol_lda_bos_dyu_mao_tha_aeg_tml_fbf_xho_tur_lit_ger_uzb_tsw_vie_mlt_yor_ses_bam	-0.829325996247836	-1.99909440580364	0.0485169218429412
806	mlt_spa_zul_prs_sid_sod_wly_por_aze_tur_ses_tag_fbf_hin_fre_bsq_ita_hau_tsw_cnt_dut_afr_dyu_ger_akn_alb_hun_dgb_igb_est_scr_owc_geo_mcd_glc_krd_cze_tig_heb_ctl_fin_cic_bat_lit_ind_jpn_knd_kor_pan_lat_ewe_grk_jav_bos_gam_mao_mnd_guj_bem_pol_amh_nor_swe_arw_rus_qcu_urd_svk_rom_swa_chh_bul_anl_ukr_mly_slo_xho_ben_bam_sun_tha_amr_tml_lda_tsn_azi_eng_mol_uzb_yor_vie_aeg_moo_swt_ven	-0.628328875099967	-1.50436452493235	0.135876173908291
807	gam_rus_xho_nor_anl_hau_aeg_prs_azi_tur_ewe_tag_akn_rom_alb_bsq_ita_heb_bem_cnt_pol_bul_lda_dut_tsn_fre_est_igb_swt_fin_arw_wly_geo_guj_swe_hin_mcd_amh_sod_ukr_hun_fbf_mly_scr_bat_jpn_knd_kor_eng_svk_ses_krd_ind_glc_sid_sun_mnd_grk_tsw_urd_tig_bos_ger_slo_lat_qcu_cze_pan_por_moo_chh_mol_mlt_lit_jav_ben_cic_afr_dyu_mao_tha_amr_tml_swa_dgb_uzb_ctl_spa_aze_yor_vie_owc_zul_bam_ven	-0.210091715111104	-0.495807712943423	0.621199745371284
808	mlt_cze_yor_mol_hau_wly_heb_slo_uzb_aze_dyu_mao_swa_swe_spa_bsq_rom_sod_ses_cnt_urd_hin_ven_krd_lda_scr_est_akn_zul_fin_eng_amh_geo_ger_grk_svk_mcd_owc_aeg_bul_hun_ewe_jav_lat_ind_jpn_tml_kor_nor_prs_bem_ctl_tag_afr_amr_sun_mnd_pan_cic_ukr_gam_por_guj_alb_bos_qcu_dut_pol_ben_moo_chh_fre_sid_rus_bat_glc_xho_lit_dgb_mly_tha_tig_knd_tsn_swt_azi_arw_ita_tur_fbf_vie_anl_tsw_bam_igb	-0.92436857406407	-2.24312959322667	0.0272630346225695
809	wly_ita_ses_afr_gam_chh_owc_fre_azi_aze_tsn_mly_swa_scr_por_bsq_eng_sod_dgb_cnt_svk_guj_yor_lit_bem_mol_est_igb_moo_hun_dut_amh_geo_bul_slo_ctl_pol_amr_sid_rus_fin_bam_jav_mcd_tag_jpn_tml_kor_ger_cze_zul_glc_bat_ukr_heb_sun_mnd_bos_ewe_urd_hau_alb_hin_grk_prs_qcu_arw_swe_spa_swt_mlt_nor_anl_lat_ind_krd_lda_ben_fbf_mao_tha_aeg_knd_akn_xho_tur_pan_rom_uzb_dyu_vie_tig_ven_cic_tsw	0.144141161871013	0.339420445351889	0.735058309699131
810	sid_prs_bem_bul_gam_wly_tig_svk_uzb_tur_swa_bat_fbf_rom_glc_bsq_rus_aeg_xho_mnd_ita_lit_ewe_ben_tsw_lat_hun_igb_dyu_est_guj_hau_geo_scr_dut_mol_hin_amh_heb_grk_fin_swt_sun_nor_jav_jpn_tml_kor_krd_eng_akn_bos_mly_swe_owc_tag_cnt_fre_cic_ukr_amr_afr_ger_slo_spa_qcu_arw_mcd_pol_zul_sod_alb_chh_ctl_mao_cze_ses_por_bam_ind_tha_anl_knd_dgb_tsn_aze_urd_pan_azi_lda_vie_mlt_moo_yor_ven	-0.487708601498925	-1.15886759126749	0.249477180641076
811	owc_mcd_ven_grk_mlt_anl_sid_urd_azi_aze_bem_sun_akn_ctl_prs_bsq_eng_hau_lda_cnt_bul_bos_ewe_lit_yor_nor_hun_fbf_moo_est_ita_wly_geo_glc_swe_dut_pan_heb_gam_scr_fin_tsn_ind_cze_mao_jpn_knd_kor_slo_por_bam_alb_bat_rus_chh_mly_mnd_ger_swt_svk_aeg_lat_arw_afr_krd_qcu_guj_mol_spa_tsw_tig_pol_amr_ukr_jav_fre_ses_ben_cic_tag_tha_amh_tml_dgb_igb_tur_rom_hin_uzb_zul_vie_sod_dyu_swa_xho	-0.325011101854436	-0.769495291073783	0.443549382045084
812	hau_mcd_ewe_spa_tig_chh_amh_mol_tur_aze_akn_bat_bem_ukr_guj_bsq_scr_sod_swt_mnd_eng_afr_zul_rus_ses_prs_est_dgb_tsw_fin_pol_heb_geo_slo_por_ita_lit_owc_wly_grk_hun_yor_mly_urd_sun_jpn_knd_kor_rom_bos_igb_swe_mao_ben_sid_jav_cnt_bul_cic_glc_amr_nor_fre_arw_dut_qcu_lat_cze_svk_ven_aeg_pan_gam_hin_ind_alb_swa_ctl_fbf_tag_tha_anl_tml_tsn_xho_azi_krd_ger_uzb_moo_vie_mlt_bam_dyu_lda	-0.688989169389321	-1.65314370492145	0.101673644196591
813	amr_swe_moo_dut_gam_mlt_owc_urd_azi_uzb_tsw_mao_swa_scr_mcd_bsq_fre_amh_akn_mnd_bos_slo_ses_glc_ewe_hin_hun_xho_bem_fin_bul_hau_geo_pol_rus_alb_por_sod_tig_mol_est_tsn_jav_ben_sun_jpn_tml_kor_prs_spa_cic_lat_ind_ger_heb_tag_cnt_pan_zul_rom_chh_eng_svk_nor_ctl_qcu_ita_grk_arw_lda_aeg_krd_wly_afr_mly_cze_swt_lit_yor_bat_tha_anl_knd_dyu_fbf_tur_guj_ukr_aze_ven_vie_sid_dgb_bam_igb	-0.311667895569887	-0.737027841474699	0.462960758110204
814	heb_bul_tsw_prs_wly_sod_gam_cze_uzb_azi_xho_tag_ewe_nor_pol_bsq_fre_chh_dgb_mnd_ctl_por_zul_eng_akn_alb_hun_tsn_ses_est_lit_owc_geo_mcd_krd_lat_scr_amr_tig_glc_fin_lda_ind_grk_mly_jpn_tml_kor_pan_bos_dyu_ben_bat_dut_anl_sun_cnt_ita_swt_mol_amh_rus_spa_slo_ukr_qcu_svk_afr_ger_yor_aeg_hin_hau_urd_mao_rom_igb_guj_bam_jav_tha_mlt_knd_ven_swa_aze_arw_swe_tur_bem_vie_sid_moo_fbf_cic	0.201966160217505	0.475219979435227	0.63574440693542
815	gam_cze_ewe_urd_anl_tig_mlt_ukr_aze_uzb_ven_mly_fbf_por_rus_bsq_ita_sod_bem_cnt_ben_pan_dyu_lat_bam_bos_fin_tsn_akn_est_mol_amh_geo_grk_pol_ctl_slo_wly_chh_eng_hun_ses_sun_svk_bat_jpn_tml_kor_mcd_glc_moo_krd_ind_prs_amr_jav_mnd_rom_cic_guj_owc_alb_bul_arw_dut_qcu_lit_scr_afr_tsw_heb_fre_hau_spa_tag_hin_lda_nor_xho_mao_tha_sid_knd_igb_zul_azi_ger_swe_tur_swa_vie_aeg_dgb_swt_yor	0.513127102404504	1.210130926896	0.229295489989827
816	hau_krd_yor_ctl_amr_mlt_chh_bos_uzb_azi_moo_tag_fbf_grk_spa_bsq_eng_aeg_cic_cnt_cze_urd_akn_scr_igb_ukr_est_bam_dgb_fin_svk_owc_geo_glc_arw_guj_mcd_tig_anl_bul_hun_lda_mao_rus_jav_jpn_tml_kor_prs_alb_ven_mol_bat_ita_gam_ind_mnd_ben_zul_pol_amh_fre_pan_por_dut_qcu_lat_swe_rom_tsn_sid_hin_sod_nor_sun_slo_swt_ger_tsw_mly_tha_heb_knd_bem_swa_aze_lit_afr_tur_dyu_vie_wly_ewe_xho_ses	-0.925590994447884	-2.24303453530324	0.0272693921952004
817	amh_hin_tsn_afr_wly_amr_mlt_svk_aze_uzb_igb_mao_ewe_ita_lat_bsq_bul_hau_yor_mnd_bos_pan_dgb_glc_bam_cze_hun_ven_ses_fin_ukr_sid_geo_alb_swe_urd_por_aeg_anl_scr_est_lda_ind_spa_sun_jpn_knd_kor_mcd_arw_xho_slo_mly_eng_heb_bat_cnt_ctl_moo_dut_sod_nor_prs_rom_krd_qcu_ben_guj_pol_dyu_gam_fre_tig_mol_jav_rus_akn_grk_zul_tag_tha_chh_tml_cic_swt_tur_ger_lit_azi_bem_vie_owc_tsw_fbf_swa	-0.864021694051811	-2.08960464339612	0.0393834357934785
818	amr_bul_bam_swe_gam_tig_owc_alb_azi_aze_bem_bat_igb_rus_ben_bsq_eng_amh_yor_mnd_fre_pan_cic_ukr_ven_bos_fin_tsn_dyu_est_glc_sod_geo_scr_krd_lat_rom_anl_chh_pol_hun_xho_tag_mol_jav_jpn_tml_kor_cze_grk_ewe_por_sun_arw_aeg_ind_cnt_slo_moo_urd_hau_ita_lit_nor_hin_qcu_mcd_svk_dut_ses_mlt_prs_heb_guj_mly_ctl_fbf_spa_tsw_mao_tha_wly_knd_swt_lda_tur_ger_afr_uzb_swa_vie_sid_akn_zul_dgb	0.684375036348928	1.62328906292209	0.107912636487677
819	gam_arw_swa_swe_tig_aeg_wly_nor_azi_tur_tsn_sun_ewe_eng_urd_bsq_scr_owc_swt_mnd_afr_fre_dyu_bos_cic_cze_hun_lda_fbf_est_hin_mlt_geo_lit_mol_mcd_bul_anl_hau_spa_fin_zul_jav_ukr_tag_jpn_knd_kor_slo_ger_moo_pan_ind_krd_sod_mly_cnt_svk_ven_ctl_sid_rus_lat_pol_alb_qcu_guj_grk_glc_tsw_chh_dut_heb_ben_mao_por_dgb_ita_ses_bat_tha_amh_tml_bam_yor_aze_prs_rom_uzb_xho_vie_amr_akn_igb_bem	-0.724858119228184	-1.74278473431848	0.0846766000329357
820	owc_slo_swt_krd_heb_sod_amh_spa_azi_tur_akn_jav_zul_ger_afr_bsq_rom_mlt_moo_cnt_arw_ctl_dyu_guj_fbf_lit_hun_swa_bem_est_eng_aeg_geo_pan_pol_rus_dut_anl_gam_mcd_fin_tsn_tag_cze_mao_jpn_knd_kor_por_bos_lda_grk_bat_alb_hau_sun_mnd_scr_ses_nor_amr_prs_glc_ben_urd_qcu_lat_ukr_mol_xho_tig_bul_chh_hin_mly_svk_cic_swe_bam_ind_tha_sid_tml_ven_igb_uzb_fre_ita_aze_dgb_vie_wly_tsw_yor_ewe	-0.314553641673242	-0.744761410869298	0.458293873163623
821	hau_scr_lda_ita_sid_sod_anl_ger_tur_uzb_bem_sun_xho_urd_grk_bsq_lit_tig_ses_cnt_guj_mcd_yor_glc_fbf_fre_fin_tsw_bam_hun_pol_wly_geo_mol_svk_arw_spa_amh_mlt_prs_est_tsn_bat_ctl_tag_jpn_knd_kor_swe_slo_cic_cze_jav_alb_gam_mly_mnd_krd_dgb_hin_chh_afr_lat_rom_bul_qcu_por_ben_nor_akn_heb_pan_owc_dut_ind_ukr_swa_bos_moo_mao_tha_aeg_tml_igb_ewe_aze_rus_eng_azi_zul_vie_amr_dyu_swt_ven	-0.937911934658293	-2.27868948820413	0.0249740690029984
822	owc_lat_dyu_guj_anl_heb_amr_ben_tur_azi_bam_bat_ven_afr_spa_bsq_bos_sid_yor_cnt_nor_ukr_moo_glc_fbf_arw_est_akn_xho_fin_prs_gam_geo_lit_grk_pol_urd_mlt_wly_por_hun_tsw_mao_scr_tag_jpn_tml_kor_ita_rus_igb_pan_ind_krd_amh_jav_mnd_ctl_bem_fre_chh_cze_alb_rom_hin_qcu_mcd_ger_eng_cic_tig_bul_aeg_svk_mly_mol_dgb_slo_zul_sun_tha_sod_knd_lda_tsn_uzb_swe_dut_aze_ewe_vie_hau_ses_swt_swa	-0.223488085452616	-0.527585608816753	0.599043443168288
823	mlt_bos_swt_glc_amr_anl_wly_hin_aze_uzb_bem_bat_lda_grk_nor_bsq_ctl_sid_zul_cnt_cze_krd_tsn_pan_fbf_arw_hun_moo_xho_est_ger_aeg_geo_dut_guj_bul_prs_sod_gam_pol_fin_ewe_mly_scr_mao_jpn_knd_kor_rom_rus_dyu_alb_sun_por_hau_ind_mnd_eng_igb_ukr_amh_slo_spa_lit_ita_qcu_swe_afr_mol_ses_heb_urd_owc_svk_jav_lat_dgb_mcd_yor_tag_tha_tig_tml_ven_swa_azi_ben_fre_tur_bam_vie_chh_tsw_cic_akn	0.0422682131261616	0.0995462681774376	0.920918821398927
824	sid_pan_moo_guj_hau_tig_heb_cze_aze_azi_dgb_bat_ses_por_ctl_bsq_eng_owc_dyu_cnt_ger_pol_swt_bos_yor_bul_est_akn_lda_hun_nor_anl_geo_glc_alb_urd_prs_mlt_chh_swe_fin_bem_tag_grk_mly_jpn_tml_kor_scr_fre_tsw_lit_ind_svk_amr_jav_mnd_rus_xho_hin_amh_arw_afr_ukr_krd_qcu_lat_ita_ben_tsn_aeg_mcd_gam_rom_mao_spa_swa_dut_ven_sun_tha_sod_knd_ewe_zul_uzb_mol_slo_tur_igb_vie_wly_cic_fbf_bam	-0.229087847448193	-0.541229370073815	0.589643652556004
825	sid_bul_dyu_mcd_amh_heb_anl_spa_aze_azi_swa_ind_fbf_grk_rus_bsq_swe_amr_dgb_mnd_svk_ger_ven_alb_lda_arw_fin_xho_igb_est_ben_wly_geo_ita_por_prs_eng_mlt_gam_ctl_hun_yor_tag_pan_bat_jpn_knd_kor_ukr_lat_bem_guj_jav_bos_tig_mly_cnt_dut_swt_krd_owc_scr_hin_urd_nor_qcu_lit_slo_cze_ses_hau_pol_chh_rom_sun_afr_ewe_glc_moo_mao_tha_aeg_tml_bam_tsn_uzb_fre_mol_tur_cic_vie_sod_zul_akn_tsw	-1.36656322433319	-3.41517281045592	0.000946388921929956
826	sid_ukr_ewe_eng_aeg_amr_anl_rom_tur_uzb_swa_ind_ses_slo_ita_bsq_bos_amh_yor_mnd_dut_guj_swt_pan_dgb_rus_hun_xho_cic_est_cze_owc_geo_grk_pol_lat_svk_gam_chh_afr_fin_tsw_bat_bul_mao_jpn_knd_kor_alb_mol_fbf_swe_sun_krd_wly_jav_cnt_por_dyu_ger_mlt_mcd_arw_urd_lit_qcu_ctl_fre_hin_lda_sod_prs_tig_scr_mly_ben_ven_spa_bam_tag_tha_hau_tml_moo_zul_azi_nor_glc_aze_bem_vie_heb_igb_akn_tsn	-0.393154088829029	-0.9315060535843	0.354003746250477
827	sid_lit_moo_swe_heb_amr_aeg_bul_azi_aze_xho_bat_ven_slo_svk_bsq_guj_mlt_bem_cnt_rus_afr_dyu_eng_yor_dut_hun_igb_swt_est_ita_amh_geo_arw_mcd_hin_ukr_chh_anl_glc_fin_fbf_ind_nor_tag_jpn_tml_kor_ben_rom_bam_krd_sun_mol_gam_mly_mnd_grk_ses_cze_owc_spa_ger_prs_ctl_qcu_pol_alb_bos_akn_hau_urd_tig_pan_jav_fre_lda_lat_zul_mao_tha_wly_knd_dgb_ewe_tur_scr_por_uzb_swa_vie_sod_cic_tsw_tsn	-0.126416050572563	-0.297881432511786	0.766458108040673
828	sid_ita_ses_arw_wly_owc_aeg_mcd_uzb_aze_swa_tag_ven_guj_hin_bsq_urd_heb_bam_cnt_eng_pan_dgb_por_lda_rom_fin_ewe_dyu_hun_slo_chh_geo_alb_ger_ctl_fre_gam_anl_nor_est_xho_sun_scr_mao_jpn_tml_kor_krd_bul_fbf_prs_ind_ukr_tig_mly_mnd_ben_cic_grk_sod_rus_pol_lit_lat_qcu_svk_dut_bos_swt_mlt_glc_amh_mol_jav_cze_yor_swe_moo_bat_tha_hau_knd_bem_zul_tur_spa_afr_azi_tsw_vie_amr_tsn_akn_igb	-1.0081275498063	-2.46229601709703	0.0156468059774889
829	hau_alb_bem_urd_amh_sid_amr_por_uzb_azi_tsw_sun_swt_scr_mol_bsq_swe_sod_zul_mnd_krd_pol_dgb_ger_dyu_bul_est_moo_tsn_fin_rus_anl_geo_afr_slo_hin_nor_wly_heb_eng_hun_ven_mao_ctl_tag_jpn_tml_kor_spa_ben_fbf_dut_bat_guj_aeg_jav_cnt_grk_ewe_mcd_chh_bos_lat_svk_lit_qcu_arw_rom_ukr_bam_gam_fre_mlt_pan_ind_cze_akn_ita_igb_mly_tha_tig_knd_cic_yor_tur_prs_glc_aze_xho_vie_owc_lda_ses_swa	-0.600110261427098	-1.4359728209345	0.154365262207067
830	owc_pol_dyu_swe_amr_aeg_sid_rus_uzb_aze_ses_tag_moo_ita_bos_bsq_rom_heb_cic_cnt_prs_bul_ewe_lit_bem_hin_hun_yor_igb_est_fre_sod_geo_svk_slo_eng_ben_gam_chh_por_fin_dgb_jav_urd_ind_jpn_tml_kor_alb_mcd_ven_krd_sun_pan_anl_mao_mnd_nor_zul_dut_mlt_cze_ukr_ctl_spa_qcu_ger_glc_grk_fbf_hau_guj_wly_lat_bat_afr_lda_scr_bam_mly_tha_amh_knd_swt_akn_tur_arw_mol_azi_tsw_vie_tig_tsn_xho_swa	0.441239743581993	1.0407511782789	0.300689161957703
831	amh_krd_ses_ger_gam_anl_chh_scr_uzb_aze_dyu_jav_xho_rus_arw_bsq_lat_sod_bam_cnt_cze_slo_ven_afr_tsw_prs_hun_swa_swt_est_dut_amr_geo_spa_alb_eng_urd_heb_tig_grk_fin_akn_mly_mol_ind_jpn_tml_kor_pol_bul_dgb_ita_sun_rom_sid_tag_mnd_nor_cic_ukr_aeg_swe_svk_pan_por_qcu_bos_guj_ben_zul_hau_glc_wly_mcd_bat_ctl_tsn_fre_ewe_mao_tha_mlt_knd_yor_bem_azi_lit_hin_tur_moo_vie_owc_lda_igb_fbf	-0.403450650148841	-0.956812412957875	0.341142632297161
832	amh_prs_moo_mol_gam_owc_chh_urd_aze_uzb_swa_mao_igb_guj_ita_bsq_rom_hau_dgb_cnt_lit_rus_swt_krd_yor_afr_est_tsn_xho_hun_svk_mlt_geo_por_mcd_cze_pol_amr_sid_grk_fin_tsw_bat_scr_mly_jpn_tml_kor_bos_hin_ven_swe_sun_alb_tig_tag_mnd_arw_cic_slo_aeg_bul_ctl_dut_ger_qcu_spa_fre_lat_fbf_wly_nor_sod_ukr_jav_glc_akn_pan_ses_ind_tha_heb_knd_lda_ewe_tur_ben_eng_azi_dyu_vie_anl_bam_bem_zul	-0.353875869341709	-0.840350363704871	0.402867284219202
833	amh_ben_ven_ger_mlt_owc_chh_eng_azi_aze_tsw_ind_yor_swe_slo_bsq_urd_aeg_swa_cnt_arw_rus_ses_mcd_igb_glc_hun_zul_bam_est_nor_anl_geo_hin_pol_guj_bos_sod_gam_pan_fin_cic_mao_dut_mly_jpn_knd_kor_por_lat_dgb_cze_tag_krd_wly_sun_mnd_fre_moo_ukr_hau_ctl_lit_grk_scr_qcu_svk_mol_alb_fbf_tig_bul_sid_prs_jav_afr_swt_rom_akn_bat_tha_amr_tml_ewe_tsn_tur_ita_spa_uzb_dyu_vie_heb_lda_xho_bem	-0.0130246220809109	-0.0307092932975822	0.975567187758976
834	tig_krd_zul_bos_sod_wly_chh_bul_azi_aze_dyu_tag_moo_dut_ita_bsq_glc_amh_tsw_mnd_ger_nor_ven_urd_bem_grk_est_akn_tsn_fin_eng_anl_geo_rus_pol_cze_ukr_amr_owc_guj_hun_cic_mly_alb_bat_jpn_tml_kor_svk_ctl_xho_ben_mao_lit_heb_ind_cnt_afr_yor_spa_aeg_lat_mcd_arw_fre_qcu_hin_mol_por_bam_sid_prs_hau_swe_jav_pan_swt_slo_dgb_sun_tha_mlt_knd_ewe_ses_tur_rom_scr_uzb_fbf_vie_gam_lda_swa_igb	0.208555045024097	0.491819123346382	0.624006088110837
835	owc_svk_fbf_prs_sod_heb_wly_alb_aze_tur_tsn_sun_swt_krd_bos_bsq_lit_amh_ven_cnt_eng_pol_moo_rus_yor_cze_hun_bem_cic_fin_lat_chh_geo_afr_bul_urd_grk_aeg_hau_scr_est_bam_mao_por_jav_jpn_tml_kor_ben_hin_igb_ctl_mly_swe_mlt_tag_mnd_mol_dgb_nor_anl_pan_rom_arw_ita_qcu_ukr_guj_dut_dyu_amr_spa_tig_fre_bat_slo_zul_ger_ses_ind_tha_sid_knd_akn_swa_azi_mcd_glc_uzb_tsw_vie_gam_xho_ewe_lda	-0.0242379486538021	-0.0571651439376111	0.954536286768186
836	wly_glc_zul_ben_gam_heb_aeg_arw_aze_tur_bem_mao_igb_bos_pol_bsq_hin_chh_fbf_mnd_krd_afr_xho_slo_tsn_ukr_hun_dyu_swa_est_bul_hau_geo_guj_por_urd_pan_tig_anl_eng_fin_tsw_tag_nor_mly_jpn_tml_kor_scr_ger_bam_fre_ind_rus_sid_bat_cnt_cze_dgb_alb_amh_spa_mol_grk_lit_qcu_swe_ita_dut_ewe_mlt_svk_amr_ctl_sun_rom_swt_lat_yor_jav_tha_owc_knd_akn_lda_azi_mcd_prs_uzb_moo_vie_sod_ven_ses_cic	-0.660153567524548	-1.58117214076121	0.11723386936037
837	chh_lit_akn_ita_sid_gam_sod_arw_uzb_azi_cic_bat_fbf_prs_dut_bsq_swe_amh_swt_cnt_rom_lat_bam_ukr_swa_afr_fin_zul_yor_est_cze_wly_geo_guj_urd_ctl_nor_aeg_tig_krd_hun_ses_sun_bul_jav_jpn_knd_kor_pol_por_bem_rus_ind_glc_owc_mly_mnd_ger_igb_scr_anl_mol_eng_svk_ben_qcu_mcd_hin_bos_ven_heb_pan_mlt_alb_tag_slo_lda_spa_tsw_mao_tha_hau_tml_dyu_tsn_tur_grk_fre_aze_xho_vie_amr_dgb_moo_ewe	0.0141619022671573	0.0333933923165511	0.973432444960585
838	chh_urd_tsw_arw_hau_gam_amh_ukr_tur_aze_dgb_mly_tsn_eng_spa_bsq_alb_wly_zul_cnt_rom_bul_xho_pan_bem_por_est_ses_bam_hun_ita_anl_geo_glc_guj_afr_mol_sid_amr_ben_fin_cic_jav_nor_tag_jpn_tml_kor_fre_ctl_swa_ger_bat_cze_aeg_ind_mnd_hin_yor_prs_heb_lat_grk_slo_swe_qcu_scr_svk_krd_igb_owc_pol_tig_mcd_mao_rus_ewe_bos_lda_sun_tha_sod_knd_ven_akn_uzb_dut_lit_azi_fbf_vie_mlt_moo_dyu_swt	-0.113123119448958	-0.26699113719029	0.790067132384342
839	owc_mol_dyu_mcd_chh_aeg_mlt_dut_azi_aze_bam_tag_lda_pan_urd_bsq_ctl_amh_ses_cnt_afr_lit_tsw_scr_tsn_fre_hun_cic_ewe_est_guj_sod_geo_bos_eng_glc_ben_anl_gam_prs_fin_zul_mly_rom_sun_jpn_tml_kor_krd_por_bem_ger_mao_cze_tig_bat_mnd_ukr_akn_pol_hau_grk_rus_alb_nor_qcu_lat_arw_slo_igb_sid_swe_amr_ita_jav_bul_swa_spa_swt_ind_tha_heb_knd_dgb_moo_uzb_hin_svk_tur_ven_vie_wly_xho_fbf_yor	-0.518381235232269	-1.23466094150888	0.220067199417532
840	gam_hin_swt_glc_amr_aeg_hau_mol_uzb_azi_lda_ind_zul_pol_mcd_bsq_por_anl_dgb_mnd_ita_svk_bam_spa_tsw_ger_est_ses_tsn_hun_scr_chh_geo_slo_ben_urd_rom_heb_sid_lit_fin_yor_bat_prs_mly_jpn_knd_kor_fre_ctl_ewe_lat_tag_krd_tig_mao_cnt_bul_igb_bos_sod_cze_eng_dut_alb_qcu_guj_rus_ukr_swa_owc_nor_amh_pan_sun_grk_bem_afr_moo_jav_tha_wly_tml_fbf_dyu_tur_arw_swe_aze_akn_vie_mlt_cic_ven_xho	-0.552541525004597	-1.31846345235628	0.190586413462783
841	tig_pol_cic_grk_owc_anl_sod_lit_tur_uzb_igb_bat_akn_ukr_guj_bsq_mol_sid_tsn_mnd_hin_ctl_fbf_nor_dyu_ben_est_tsw_ses_hun_ger_gam_geo_cze_bul_slo_scr_heb_mlt_rus_fin_bem_sun_glc_ind_jpn_knd_kor_eng_krd_ven_bos_mly_alb_chh_jav_cnt_svk_lda_prs_wly_urd_pan_mcd_fre_qcu_dut_arw_lat_ewe_amr_swe_aeg_afr_tag_por_dgb_rom_swt_mao_tha_amh_tml_yor_swa_azi_spa_ita_aze_zul_vie_hau_moo_xho_bam	-0.312643307042305	-0.739700473824311	0.4613448989262
842	mlt_arw_akn_bos_wly_sid_chh_nor_aze_azi_cic_tag_swa_lat_ita_bsq_mcd_owc_yor_mnd_mol_grk_igb_prs_zul_spa_fin_bam_xho_est_rom_sod_geo_slo_glc_por_rus_amh_gam_scr_hun_swt_bat_urd_mly_jpn_tml_kor_cze_afr_tsw_hin_sun_guj_aeg_mao_cnt_lit_ses_swe_anl_eng_bul_alb_krd_qcu_pol_fre_ctl_dgb_hau_pan_tig_svk_ind_dut_dyu_ben_moo_jav_tha_heb_knd_fbf_ven_uzb_ukr_ger_tur_ewe_vie_amr_tsn_lda_bem	-0.0954229763875857	-0.225075223271322	0.82241457969873
843	sod_ctl_akn_spa_tig_sid_wly_bul_tur_uzb_ven_tag_igb_nor_cze_bsq_rus_owc_xho_cnt_grk_ukr_lda_glc_bam_afr_est_dgb_cic_fin_por_mlt_geo_alb_slo_fre_rom_chh_amr_pol_hun_swa_bat_bos_sun_jpn_knd_kor_hin_ita_ewe_swe_jav_lat_heb_mao_mnd_krd_bem_ger_gam_urd_mol_ben_scr_qcu_svk_pan_arw_yor_aeg_prs_anl_guj_ind_eng_dyu_lit_tsw_mly_tha_hau_tml_zul_fbf_azi_mcd_dut_aze_moo_vie_amh_swt_ses_tsn	-0.0795254570792699	-0.187975176255693	0.851305653187062
844	aeg_eng_bam_alb_amr_sod_heb_fre_azi_tur_akn_mao_dgb_ctl_dut_bsq_cze_amh_tsn_mnd_svk_afr_cic_urd_bem_rus_est_ses_xho_fin_spa_wly_geo_prs_krd_scr_pan_anl_sid_hin_hun_dyu_tag_mcd_mly_jpn_knd_kor_grk_ben_swa_ita_sun_arw_mlt_ind_cnt_nor_tsw_ger_tig_ukr_swe_glc_lat_qcu_bul_slo_guj_moo_chh_rom_hau_pol_jav_por_yor_mol_lda_bat_tha_owc_tml_fbf_swt_uzb_lit_bos_aze_zul_vie_gam_ven_igb_ewe	-0.189484768370398	-0.447169082101396	0.655792706067832
845	aeg_bul_dyu_scr_tig_gam_owc_rom_azi_tur_cic_mly_xho_guj_nor_bsq_ukr_mlt_ven_cnt_ben_bos_bam_pan_swa_glc_fin_lda_tsw_est_por_amr_geo_slo_ger_arw_lat_heb_wly_fre_hun_ewe_bat_afr_ind_jpn_knd_kor_cze_mol_dgb_rus_sun_dut_amh_tag_mnd_mcd_tsn_spa_hau_lit_ctl_grk_eng_qcu_pol_prs_ita_fbf_anl_swe_chh_hin_jav_krd_yor_urd_ses_mao_tha_sod_tml_moo_akn_uzb_alb_svk_aze_igb_vie_sid_zul_swt_bem	-0.0919017615593857	-0.216851779973759	0.828798857529486
846	hau_grk_igb_bul_chh_mlt_wly_urd_aze_azi_tsn_ind_lda_krd_lat_bsq_mcd_owc_fbf_cnt_por_ben_bam_dut_ses_cze_est_swa_xho_fin_afr_sod_geo_lit_swe_alb_fre_heb_anl_arw_hun_dyu_bat_bos_tag_jpn_knd_kor_rus_ctl_zul_pan_jav_ger_amr_mly_mnd_glc_bem_hin_sid_svk_ita_guj_slo_qcu_ukr_nor_rom_ven_aeg_prs_amh_scr_sun_eng_akn_spa_swt_mao_tha_tig_tml_tsw_yor_uzb_pol_mol_tur_cic_vie_gam_ewe_dgb_moo	0.0321628888490401	0.075741045740521	0.939787814466909
847	anl_prs_yor_ctl_gam_sid_amr_guj_uzb_tur_zul_jav_swt_rus_hin_bsq_krd_aeg_bam_mnd_pol_afr_tsn_alb_igb_cze_est_akn_xho_hun_ukr_owc_geo_fre_glc_lat_grk_heb_chh_mcd_fin_ses_mao_nor_mly_jpn_tml_kor_por_ita_fbf_arw_bat_ger_wly_tag_cnt_scr_dgb_ben_sod_urd_bos_bul_svk_qcu_eng_pan_slo_ewe_hau_rom_mlt_spa_sun_lit_cic_mol_tsw_ind_tha_amh_knd_bem_ven_azi_dut_swe_aze_moo_vie_tig_dyu_swa_lda	-0.590075117600905	-1.40766460908744	0.16256415944949
848	tig_pol_cic_ukr_heb_anl_mlt_arw_uzb_aze_akn_mao_swt_spa_lit_bsq_nor_gam_ven_cnt_fre_afr_dyu_svk_igb_ger_fin_xho_fbf_est_urd_amh_geo_por_bos_eng_rom_amr_chh_pan_hun_tsn_mly_ben_jav_jpn_tml_kor_scr_prs_ewe_hin_ind_mol_hau_bat_mnd_slo_bem_bul_owc_cze_rus_alb_ita_qcu_mcd_guj_swe_bam_aeg_grk_sid_glc_tag_lat_zul_krd_swa_sun_tha_wly_knd_ses_tsw_tur_ctl_dut_azi_moo_vie_sod_lda_dgb_yor	0.256787507193416	0.604839986867085	0.546758273507641
849	heb_urd_xho_scr_hau_owc_mlt_mol_uzb_azi_swt_sun_zul_cze_guj_bsq_bul_gam_fbf_mnd_ger_spa_cic_ukr_akn_slo_fin_dyu_bam_hun_svk_aeg_geo_por_grk_fre_dut_tig_sid_glc_est_bem_ind_ben_jav_jpn_tml_kor_mcd_ctl_ses_pan_mao_bos_chh_tag_cnt_eng_ewe_afr_amr_pol_rus_lat_nor_qcu_ita_arw_rom_igb_anl_krd_amh_lit_mly_hin_swa_alb_tsn_bat_tha_sod_knd_dgb_ven_tur_prs_swe_aze_moo_vie_wly_lda_tsw_yor	0.01901534056651	0.0448071860132117	0.964357067095895
850	tig_afr_ewe_rus_heb_aeg_sid_fre_aze_tur_zul_mly_dyu_mol_ben_bsq_hin_chh_tsn_mnd_pol_rom_igb_cze_lda_bos_fin_ses_swt_hun_ger_sod_geo_ctl_guj_bul_urd_hau_anl_alb_est_yor_sun_scr_mao_jpn_knd_kor_krd_swe_fbf_mcd_tag_prs_gam_jav_cnt_slo_bem_lit_mlt_svk_spa_arw_grk_qcu_pan_dut_ukr_swa_wly_lat_amh_nor_ind_por_ven_glc_tsw_bat_tha_amr_tml_moo_bam_azi_eng_ita_uzb_akn_vie_owc_cic_dgb_xho	-0.720214960814794	-1.72996608560508	0.0869537013629065
851	gam_urd_tsn_slo_sid_amh_owc_eng_uzb_aze_swt_sun_zul_ctl_spa_bsq_rom_chh_moo_cnt_lit_mol_dyu_svk_fbf_bos_hun_cic_lda_fin_glc_sod_geo_prs_fre_lat_ita_hau_amr_nor_est_akn_bat_por_ind_jpn_knd_kor_ben_rus_swa_bul_mly_mcd_anl_jav_mnd_scr_ses_pan_tig_grk_krd_swe_cze_qcu_afr_arw_ukr_igb_heb_pol_wly_guj_tag_hin_ewe_ger_dgb_mao_tha_mlt_tml_tsw_bem_tur_dut_alb_azi_xho_vie_aeg_yor_ven_bam	0.0857962252383376	0.202474524551364	0.83998806043611
852	aeg_dut_zul_grk_heb_anl_wly_rom_aze_uzb_yor_tag_xho_slo_lit_bsq_arw_sod_dyu_cnt_pol_ger_moo_glc_ven_eng_hun_cic_ewe_fin_ben_amh_geo_rus_mcd_mol_krd_mlt_hau_ukr_est_igb_mly_prs_ind_jpn_knd_kor_spa_pan_lda_ctl_sun_lat_chh_mao_mnd_urd_swa_cze_sid_bul_hin_svk_guj_qcu_nor_ita_por_bem_tig_fre_gam_afr_jav_scr_swt_bos_fbf_bat_tha_owc_tml_bam_akn_azi_alb_swe_tur_ses_vie_amr_tsw_dgb_tsn	-0.616790553098649	-1.47244518968546	0.144276965364841
853	sod_swe_akn_krd_owc_anl_hau_mcd_azi_uzb_ven_mly_tsw_cze_afr_bsq_ctl_mlt_dgb_mnd_eng_prs_bam_lat_xho_pol_hun_yor_igb_fin_spa_aeg_geo_rus_ger_svk_mol_amh_gam_pan_est_swa_mao_nor_sun_jpn_knd_kor_rom_hin_swt_lit_jav_fre_chh_tag_cnt_ita_dyu_dut_wly_ben_grk_arw_bos_qcu_ukr_bul_urd_bem_amr_guj_tig_por_bat_scr_zul_alb_lda_ind_tha_heb_tml_tsn_cic_aze_glc_slo_tur_moo_vie_sid_ses_fbf_ewe	-0.135866055080542	-0.320279565444529	0.749474903285198
854	chh_pol_ven_lat_heb_sid_amr_slo_azi_uzb_ewe_ind_xho_lit_prs_bsq_dut_owc_zul_cnt_ben_scr_akn_cze_yor_ita_hun_cic_igb_fin_fre_gam_geo_rom_spa_urd_guj_amh_sod_swe_est_ses_tag_svk_sun_jpn_knd_kor_ukr_glc_swa_alb_bat_mol_mlt_mly_mnd_nor_moo_hin_aeg_bos_arw_por_ctl_qcu_eng_ger_grk_lda_hau_afr_tig_pan_mao_rus_tsw_krd_bam_jav_tha_anl_tml_dgb_dyu_tur_bul_mcd_aze_bem_vie_wly_tsn_swt_fbf	0.494933227343616	1.16862078636985	0.245543320714979
855	anl_pol_cic_guj_hau_tig_chh_fre_aze_tur_yor_ind_zul_eng_spa_bsq_swe_wly_ses_mnd_dut_ita_swa_arw_bam_hin_hun_bem_tsw_fin_ger_gam_geo_ukr_bul_prs_krd_sod_aeg_pan_est_ven_mao_cze_mly_jpn_knd_kor_afr_alb_akn_nor_jav_ctl_amh_bat_cnt_por_fbf_urd_owc_grk_rus_svk_mol_qcu_rom_lit_bos_moo_heb_mcd_mlt_ben_sun_glc_tsn_scr_dyu_tag_tha_amr_tml_ewe_igb_uzb_slo_lat_azi_swt_vie_sid_lda_xho_dgb	0.100599331234629	0.237183698869973	0.813035979732427
856	owc_nor_bem_slo_sod_amh_heb_lit_azi_tur_dgb_ind_ewe_rom_krd_bsq_ukr_tig_fbf_mnd_por_urd_moo_fre_dyu_svk_fin_swa_lda_est_pan_aeg_geo_alb_mcd_lat_glc_chh_amr_arw_hun_bam_mao_eng_bat_jpn_tml_kor_swe_bul_xho_cze_tag_scr_mlt_sun_cnt_ben_zul_grk_anl_pol_mol_ger_ctl_qcu_prs_guj_bos_ven_wly_ita_gam_afr_jav_rus_tsn_hin_akn_mly_tha_hau_knd_yor_swt_uzb_dut_spa_aze_cic_vie_sid_tsw_igb_ses	-0.718692497744052	-1.72906782987492	0.0871151328709959
857	gam_ukr_bem_prs_amr_tig_hau_grk_uzb_azi_cic_sun_swt_rus_lat_bsq_cze_aeg_lda_cnt_krd_ben_zul_urd_fbf_mcd_est_tsw_ven_hun_nor_chh_geo_mol_bos_afr_swe_anl_heb_rom_fin_bam_jav_dut_mao_jpn_tml_kor_arw_ctl_ewe_pan_bat_spa_owc_tag_mnd_ita_dyu_lit_sid_ger_pol_guj_svk_qcu_glc_slo_hin_tsn_sod_por_mlt_alb_ind_fre_swa_bul_moo_mly_tha_amh_knd_xho_dgb_tur_eng_scr_aze_yor_vie_wly_igb_ses_akn	-0.228311290761624	-0.538789661924396	0.591319395149789
858	aeg_urd_xho_glc_sod_hau_mlt_fre_aze_azi_dgb_tag_ven_nor_mcd_bsq_krd_tig_swa_mnd_grk_mol_fbf_pol_ses_svk_fin_tsw_moo_est_ger_owc_geo_scr_alb_bos_lit_amr_sid_guj_hun_cic_mao_rus_sun_jpn_knd_kor_pan_cze_yor_slo_mly_lat_heb_ind_cnt_ctl_lda_prs_chh_hin_ita_ben_spa_qcu_por_bul_dut_bem_amh_rom_wly_eng_jav_swe_bam_afr_akn_bat_tha_gam_tml_tsn_dyu_uzb_arw_ukr_tur_swt_vie_anl_igb_zul_ewe	-0.133013101619774	-0.314074235649086	0.754168098633179
859	mlt_cze_tsw_guj_tig_owc_chh_spa_tur_aze_tsn_jav_moo_dut_ger_bsq_prs_aeg_xho_mnd_glc_grk_fbf_fre_ewe_hin_est_ven_yor_hun_pol_gam_geo_eng_mcd_lit_ctl_amh_sod_por_fin_ses_bat_nor_ind_jpn_knd_kor_ita_alb_swa_krd_sun_mol_wly_tag_cnt_afr_igb_swe_hau_rus_scr_bos_lat_qcu_ben_svk_slo_swt_amr_pan_sid_rom_mly_arw_cic_urd_dyu_mao_tha_heb_tml_dgb_bem_azi_ukr_bul_uzb_akn_vie_anl_zul_bam_lda	-0.70390266242864	-1.68652385636275	0.0950469097435119
860	aeg_bos_ven_afr_hau_sid_chh_pol_tur_aze_xho_jav_igb_fre_hin_bsq_arw_owc_tsw_cnt_glc_urd_dyu_alb_ses_scr_est_akn_cic_hun_grk_tig_geo_krd_cze_bul_slo_anl_amh_ita_fin_yor_bat_ben_tag_jpn_tml_kor_mcd_lat_tsn_ukr_mly_dut_heb_sun_mnd_eng_swa_pan_mlt_mol_por_swe_svk_qcu_nor_prs_lit_moo_gam_ger_wly_guj_ind_rus_dgb_ctl_lda_mao_tha_amr_knd_ewe_fbf_azi_spa_rom_uzb_swt_vie_sod_bam_zul_bem	-0.113879729483367	-0.268634184173989	0.788806215168046
861	anl_krd_dgb_afr_hau_mlt_gam_grk_aze_uzb_tsn_jav_fbf_spa_nor_bsq_pan_owc_ven_cnt_arw_swe_ses_por_zul_ukr_est_xho_dyu_fin_rus_sod_geo_eng_fre_slo_alb_tig_wly_scr_hun_cic_bat_pol_mly_jpn_knd_kor_rom_ctl_bam_ger_ind_bul_sid_tag_mnd_lit_swt_mol_heb_bos_guj_svk_mcd_qcu_ita_cze_ben_lda_aeg_lat_amr_glc_sun_prs_bem_hin_yor_mao_tha_amh_tml_akn_igb_tur_dut_urd_azi_moo_vie_chh_swa_ewe_tsw	0.306494014991125	0.722446275565442	0.471832943064589
862	heb_por_ven_pan_sid_aeg_chh_guj_uzb_aze_bem_sun_ewe_lit_ita_bsq_ukr_sod_fbf_cnt_pol_fre_lda_rom_cic_eng_fin_xho_swt_est_swe_owc_geo_prs_scr_mcd_afr_hau_anl_rus_hun_moo_bat_cze_mao_jpn_tml_kor_urd_svk_tsw_nor_ind_dut_gam_mly_mnd_bul_ses_lat_mlt_spa_ben_mol_glc_qcu_alb_hin_grk_tsn_amr_ctl_amh_ger_tag_slo_dgb_bos_dyu_jav_tha_tig_knd_zul_bam_azi_krd_arw_tur_swa_vie_wly_akn_igb_yor	-0.443935395485073	-1.05321854049431	0.294969596418612
863	amr_bos_swa_lat_mlt_gam_chh_swe_aze_tur_akn_bat_tsw_urd_rom_bsq_prs_sod_lda_cnt_bul_ben_swt_pol_cic_ctl_hun_moo_tsn_fin_afr_owc_geo_scr_pan_por_rus_tig_anl_svk_est_igb_jav_arw_ind_jpn_tml_kor_ukr_eng_dyu_mcd_sun_nor_aeg_mly_mnd_cze_xho_ita_heb_mol_lit_guj_grk_qcu_krd_ger_dut_ven_amh_fre_hau_glc_tag_alb_zul_hin_dgb_mao_tha_wly_knd_ewe_fbf_uzb_spa_slo_azi_bem_vie_sid_yor_bam_ses	-0.119778608812916	-0.282508074940543	0.778181749394605
864	hau_mcd_zul_alb_gam_heb_mlt_pol_aze_tur_ses_jav_igb_rus_ger_bsq_grk_wly_tsn_mnd_hin_svk_lda_bos_ven_cze_hun_akn_bam_est_slo_tig_geo_dut_mol_fre_ctl_amh_amr_bul_fin_swt_bat_scr_mly_jpn_knd_kor_spa_ben_dyu_swe_ind_afr_sid_sun_cnt_krd_fbf_por_anl_ita_guj_arw_rom_qcu_ukr_prs_pan_ewe_aeg_nor_chh_lit_tag_glc_tsw_eng_moo_mao_tha_sod_tml_xho_dgb_uzb_urd_lat_azi_swa_vie_owc_yor_bem_cic	-0.035723007390676	-0.0841852564561625	0.933090093530945
865	amr_cze_yor_krd_owc_aeg_hau_grk_tur_azi_dgb_mao_igb_hin_rus_bsq_slo_mlt_cic_mnd_prs_glc_swt_ukr_ven_scr_est_fbf_dyu_fin_mcd_gam_geo_fre_bos_rom_ger_heb_amh_swe_hun_ewe_jav_spa_sun_jpn_knd_kor_eng_por_ses_lit_bat_urd_sid_mly_cnt_pan_bam_svk_tig_alb_mol_nor_pol_qcu_lat_dut_afr_xho_sod_ben_chh_ita_ind_guj_lda_ctl_zul_tag_tha_wly_tml_moo_swa_uzb_arw_bul_aze_akn_vie_anl_tsn_bem_tsw	-0.868395358129473	-2.09961658737942	0.0384706549464072
866	sid_urd_bem_slo_anl_mlt_amr_arw_azi_aze_yor_mly_dyu_svk_lat_bsq_fre_aeg_ven_mnd_hin_afr_zul_scr_tsn_spa_hun_dgb_lda_fin_mcd_chh_geo_por_alb_dut_lit_amh_gam_pan_est_cic_jav_grk_sun_jpn_tml_kor_prs_rom_xho_ben_bat_pol_hau_mao_cnt_nor_swt_bul_sod_glc_mol_krd_ger_qcu_guj_ctl_swe_tsw_owc_ita_wly_eng_tag_rus_moo_ukr_ewe_ind_tha_tig_knd_ses_bam_tur_bos_cze_uzb_igb_vie_heb_akn_swa_fbf	0.0316044446008496	0.0743596054910722	0.940883960683734
867	tig_lit_lda_scr_amr_mlt_amh_eng_azi_tur_ses_sun_xho_prs_rus_bsq_krd_chh_dyu_mnd_mcd_ger_ven_bos_moo_svk_fin_igb_akn_hun_swe_sid_geo_hin_fre_pol_nor_hau_anl_spa_est_bem_ind_mol_bat_jpn_tml_kor_ita_lat_zul_bul_jav_cze_sod_tag_cnt_alb_bam_guj_gam_slo_pan_dut_ben_qcu_ukr_urd_glc_tsn_heb_por_owc_arw_mao_rom_swa_afr_ewe_mly_tha_aeg_knd_yor_fbf_aze_grk_ctl_uzb_tsw_vie_wly_cic_dgb_swt	-0.609201668717215	-1.45556351619624	0.148880748430136
868	heb_lit_fbf_guj_amh_mlt_tig_hin_azi_tur_bem_bat_swt_scr_ita_bsq_rom_amr_bam_cnt_pan_rus_zul_urd_xho_eng_hun_dyu_akn_fin_cze_wly_geo_lat_afr_prs_pol_chh_sid_dut_est_tsw_mly_arw_tag_jpn_tml_kor_ctl_nor_yor_krd_sun_glc_anl_mao_mnd_ukr_ses_bul_owc_fre_spa_svk_ben_qcu_slo_mol_swe_igb_sod_ger_hau_alb_jav_mcd_ven_grk_lda_ind_tha_gam_knd_moo_swa_aze_por_bos_uzb_cic_vie_aeg_dgb_tsn_ewe	0.355119450992113	0.837511299331345	0.404452384614741
869	amr_bul_bem_lit_sod_chh_owc_rom_uzb_tur_akn_mao_xho_bos_pol_bsq_ita_mlt_moo_cnt_guj_hin_yor_krd_dyu_alb_fin_ses_ven_hun_scr_gam_geo_ukr_ctl_eng_nor_hau_tig_dut_est_zul_mly_arw_bat_jpn_tml_kor_afr_por_bam_lat_tag_mcd_sid_jav_mnd_grk_tsw_svk_heb_mol_urd_ger_slo_qcu_pan_prs_cze_ewe_amh_fre_aeg_glc_sun_swe_igb_rus_fbf_ind_tha_wly_knd_swt_cic_aze_spa_ben_azi_lda_vie_anl_tsn_swa_dgb	0.239904023937786	0.564888231176072	0.5735098873267
870	owc_prs_moo_mol_amh_amr_sid_krd_azi_tur_tsn_ind_dgb_arw_urd_bsq_scr_anl_fbf_mnd_guj_svk_bem_por_ses_rus_fin_ewe_akn_est_ben_heb_geo_ukr_dut_swe_hin_wly_sod_ger_hun_tsw_bat_nor_tag_jpn_tml_kor_spa_slo_swa_alb_mly_lat_chh_jav_cnt_lit_ven_pan_mlt_cze_pol_afr_rom_qcu_bul_eng_fre_cic_aeg_grk_gam_ita_mao_ctl_xho_bos_lda_sun_tha_tig_knd_zul_yor_uzb_mcd_glc_aze_dyu_vie_hau_bam_igb_swt	0.108358451280512	0.255533441300412	0.798875425775777
871	anl_glc_akn_arw_sid_tig_chh_lat_tur_azi_yor_ind_bem_hin_svk_bsq_rom_amr_dyu_cnt_guj_rus_swt_bos_moo_bul_est_tsw_ven_hun_ukr_gam_geo_prs_ger_slo_alb_aeg_mlt_eng_fin_bam_mly_ita_sun_jpn_tml_kor_urd_ben_igb_dut_tag_spa_sod_mao_mnd_mcd_fbf_swe_owc_ctl_grk_fre_pol_qcu_por_pan_scr_zul_hau_afr_heb_mol_jav_lit_xho_nor_dgb_bat_tha_wly_knd_tsn_ses_uzb_krd_cze_aze_ewe_vie_amh_swa_lda_cic	-0.75414826158533	-1.81438816688134	0.0728422059621697
872	gam_guj_tsw_glc_hau_sod_owc_cze_aze_uzb_lda_tag_moo_bul_svk_bsq_scr_amh_zul_mnd_mcd_ctl_fbf_fre_swa_spa_est_ses_igb_fin_afr_chh_geo_lit_dut_pan_bos_mlt_tig_pol_hun_xho_mly_mol_jav_jpn_knd_kor_hin_krd_yor_arw_bat_alb_heb_ind_cnt_rus_tsn_rom_sid_por_ger_lat_slo_qcu_ukr_prs_urd_cic_anl_ita_aeg_swe_mao_ben_akn_nor_bam_sun_tha_wly_tml_swt_ven_tur_eng_grk_azi_dgb_vie_amr_dyu_ewe_bem	0.268904666424479	0.633750292843816	0.527799424397336
873	tig_pol_dyu_ita_owc_amh_mlt_mcd_uzb_aze_swa_mly_igb_dut_krd_bsq_ger_chh_moo_mnd_swe_hin_zul_pan_dgb_rom_hun_lda_akn_fin_rus_wly_geo_alb_bos_ben_lat_amr_sod_ctl_est_ven_ind_guj_sun_jpn_knd_kor_cze_spa_swt_eng_mao_por_hau_tag_cnt_nor_cic_glc_sid_arw_slo_lit_fre_qcu_mol_bul_ukr_fbf_heb_afr_anl_urd_jav_svk_tsn_prs_bem_bat_tha_gam_tml_bam_tsw_tur_scr_grk_azi_ses_vie_aeg_ewe_xho_yor	0.00759135766779015	0.0178858471324365	0.985768235900318
874	sid_ita_tsw_svk_chh_owc_heb_ger_aze_azi_ewe_mly_ses_bos_grk_bsq_rom_amh_bem_cnt_dut_nor_bam_pan_swt_fre_hun_zul_dyu_est_lit_wly_geo_bul_arw_lat_ctl_anl_tig_pol_fin_dgb_mao_alb_ind_jpn_tml_kor_afr_mol_lda_rus_jav_glc_sod_tag_mnd_por_xho_urd_amr_scr_hin_slo_ukr_qcu_prs_swe_cze_ven_gam_eng_hau_guj_bat_krd_akn_ben_igb_sun_tha_mlt_knd_moo_tsn_tur_mcd_spa_uzb_fbf_vie_aeg_cic_swa_yor	-0.0858300548001453	-0.202292861685335	0.840129656428344
875	chh_eng_ewe_bos_owc_tig_mlt_swe_azi_tur_zul_mly_dgb_dut_por_bsq_fre_sod_ses_mnd_prs_bul_dyu_pol_bam_mol_hun_lda_xho_est_urd_sid_geo_ger_guj_lit_scr_amh_heb_ita_fin_swt_ind_ben_sun_jpn_tml_kor_arw_ctl_cic_alb_jav_pan_wly_mao_cnt_spa_igb_nor_hau_rom_krd_lat_cze_qcu_grk_ukr_mcd_ven_gam_hin_anl_afr_bat_glc_tsw_slo_yor_tag_tha_aeg_knd_fbf_tsn_aze_svk_rus_uzb_moo_vie_amr_swa_akn_bem	-0.953358207074334	-2.3206291147519	0.0224931691493384
876	hau_ben_yor_arw_chh_owc_amr_nor_aze_uzb_dgb_mao_fbf_slo_cze_bsq_bul_sid_ven_mnd_ukr_swe_zul_svk_akn_mcd_fin_ewe_tsn_est_scr_gam_geo_afr_mol_fre_ita_sod_wly_por_hun_dyu_tag_rom_jav_jpn_tml_kor_spa_lit_tsw_urd_bat_eng_aeg_ind_cnt_rus_swa_dut_mlt_grk_prs_hin_glc_qcu_krd_lat_bos_xho_heb_pol_amh_pan_mly_guj_moo_ctl_bem_sun_tha_anl_knd_swt_bam_azi_alb_ger_tur_ses_vie_tig_igb_cic_lda	0.0557738728767399	0.13145888428775	0.895696282609076
877	owc_arw_moo_swe_sid_chh_heb_mcd_uzb_azi_bam_sun_akn_grk_ben_bsq_ctl_amh_swt_cnt_pol_dut_tsn_por_ven_lat_fin_swa_ewe_est_eng_amr_geo_ger_cze_svk_afr_aeg_sod_bul_hun_xho_tag_glc_jav_jpn_knd_kor_ita_rus_yor_alb_bat_guj_tig_mly_mnd_spa_bem_pan_gam_ukr_rom_krd_nor_qcu_scr_mol_slo_lda_mlt_lit_wly_urd_mao_hin_tsw_prs_dyu_ind_tha_hau_tml_fbf_cic_aze_fre_bos_tur_zul_vie_anl_igb_ses_dgb	-0.60097956043718	-1.43519606065638	0.154585893612084
878	owc_bos_moo_swe_sod_gam_amh_ctl_azi_tur_swt_tag_dyu_ukr_ben_bsq_glc_anl_bam_mnd_ger_rus_igb_spa_xho_pan_est_ven_akn_hun_nor_heb_geo_mcd_grk_arw_prs_tig_chh_svk_fin_swa_bat_guj_mao_jpn_tml_kor_rom_ita_ewe_krd_mly_eng_aeg_sun_cnt_mol_bem_por_wly_pol_urd_fre_afr_qcu_lit_dut_hin_yor_amr_alb_mlt_cze_ind_bul_lda_slo_ses_jav_tha_sid_knd_zul_fbf_aze_lat_scr_uzb_cic_vie_hau_tsn_dgb_tsw	0.180099824242009	0.423748970537292	0.672727374330422
879	aeg_lit_bam_slo_chh_gam_amh_nor_uzb_tur_dyu_ind_bem_afr_arw_bsq_cze_mlt_yor_mnd_pan_rus_ewe_rom_ven_mol_est_moo_fbf_hun_bos_sid_geo_prs_mcd_dut_swe_sod_anl_urd_fin_zul_jav_ger_bat_jpn_knd_kor_por_grk_tsw_ukr_mly_glc_owc_tag_cnt_hin_ses_alb_amr_guj_fre_ctl_spa_qcu_krd_bul_ita_lda_tig_ben_wly_eng_sun_lat_cic_scr_tsn_mao_tha_hau_tml_swt_xho_azi_pol_svk_aze_swa_vie_heb_igb_akn_dgb	-0.949688093716249	-2.30418126679961	0.0234389322252876
880	tig_mcd_cic_nor_amr_heb_chh_scr_aze_uzb_xho_mao_swt_spa_rus_bsq_mol_gam_igb_mnd_slo_lat_tsn_urd_dgb_ita_hun_fbf_ven_est_prs_owc_geo_hin_krd_ctl_bos_anl_mlt_pol_fin_moo_sun_lit_mly_jpn_tml_kor_grk_arw_ses_glc_ind_svk_sid_tag_cnt_pan_yor_bul_hau_ukr_rom_alb_ben_qcu_fre_cze_afr_akn_wly_swe_aeg_guj_jav_por_bem_dut_swa_bat_tha_amh_knd_ewe_tsw_azi_eng_ger_tur_dyu_vie_sod_lda_bam_zul	0.407747078814855	0.96136458431157	0.338861805637816
881	sid_mcd_bem_nor_owc_aeg_gam_ben_aze_tur_fbf_tag_swa_spa_swe_bsq_cze_anl_swt_cnt_krd_ukr_cic_grk_ses_fre_fin_bam_tsn_hun_pan_tig_geo_hin_bul_urd_lit_mlt_amr_alb_est_dyu_ind_pol_jav_jpn_tml_kor_scr_slo_akn_bos_sun_lat_chh_mao_mnd_guj_moo_rus_hau_rom_ctl_ger_ita_qcu_eng_dut_glc_igb_amh_mol_heb_prs_bat_svk_lda_por_dgb_mly_tha_wly_knd_zul_ven_azi_arw_afr_uzb_xho_vie_sod_tsw_ewe_yor	-0.580259179070307	-1.3848455802318	0.169412972051996
882	chh_swe_fbf_rus_sid_wly_gam_lit_azi_aze_tsn_sun_ewe_glc_ita_bsq_afr_aeg_moo_mnd_ukr_nor_tsw_lat_ven_krd_est_dgb_yor_fin_pol_sod_geo_guj_alb_por_spa_mlt_hau_cze_hun_dyu_bat_fre_mly_jpn_tml_kor_slo_arw_swa_grk_ind_dut_owc_tag_cnt_rom_zul_eng_anl_pan_ben_scr_urd_qcu_prs_bos_bul_igb_amh_mol_heb_ger_jav_svk_bam_hin_bem_mao_tha_amr_knd_xho_ses_tur_mcd_ctl_uzb_cic_vie_tig_swt_lda_akn	-0.215013566730817	-0.507424190627481	0.613058439839909
883	sod_mcd_swa_ita_aeg_chh_gam_lit_azi_tur_moo_ind_dyu_dut_swe_bsq_prs_owc_tsn_cnt_alb_bos_zul_por_yor_arw_hun_dgb_lda_fin_hin_amr_geo_guj_ctl_mol_fre_mlt_tig_rus_est_xho_tag_spa_jav_jpn_knd_kor_eng_svk_bam_krd_mly_ger_anl_sun_mnd_slo_fbf_ukr_wly_urd_ben_grk_nor_qcu_pol_rom_bul_bem_sid_afr_amh_scr_mao_glc_ewe_pan_tsw_bat_tha_heb_tml_cic_ven_aze_lat_cze_uzb_akn_vie_hau_ses_igb_swt	0.207020181149892	0.487504486722191	0.627048089226107
884	aeg_glc_xho_pan_sod_owc_tig_ita_tur_uzb_zul_sun_dgb_lat_afr_bsq_bul_anl_tsn_mnd_scr_ukr_dyu_alb_igb_mol_fin_bem_ewe_est_bos_heb_geo_dut_krd_arw_ger_chh_gam_hin_hun_swa_ind_por_tag_jpn_tml_kor_ben_prs_ses_pol_mly_cze_wly_mao_cnt_guj_lda_lit_hau_ctl_grk_slo_fre_qcu_rus_swe_rom_tsw_amr_eng_mlt_spa_jav_mcd_swt_svk_yor_bat_tha_sid_knd_ven_cic_azi_urd_nor_aze_moo_vie_amh_akn_bam_fbf	0.171977628139495	0.40509460996431	0.686338294037932
885	anl_fre_swt_eng_chh_wly_tig_urd_uzb_aze_fbf_bat_ven_pol_mol_bsq_rus_gam_igb_mnd_ger_spa_zul_afr_moo_ben_est_ses_tsw_hun_lit_sid_geo_ctl_bul_prs_glc_sod_heb_arw_fin_akn_tag_mcd_jav_jpn_tml_kor_slo_alb_xho_hin_mly_lat_amh_ind_cnt_pan_ewe_bos_owc_ukr_guj_dut_svk_qcu_krd_scr_por_lda_aeg_grk_hau_nor_mao_swe_bem_cze_yor_sun_tha_mlt_knd_dgb_cic_azi_rom_ita_tur_bam_vie_amr_swa_tsn_dyu	-0.48792127180647	-1.16110701892536	0.248569993125599
886	anl_mol_swa_bos_sid_tig_gam_lat_azi_tur_fbf_ind_dgb_bul_urd_bsq_krd_mlt_ses_mnd_ben_por_dyu_swe_xho_eng_fin_cic_ven_hun_slo_aeg_geo_fre_scr_lit_ukr_chh_wly_afr_est_akn_bat_cze_mao_jpn_tml_kor_alb_arw_igb_prs_tag_glc_amr_mly_cnt_dut_yor_spa_heb_pol_grk_nor_rom_qcu_rus_ctl_ger_moo_owc_pan_amh_svk_sun_ita_zul_hin_tsw_jav_tha_sod_knd_ewe_swt_aze_mcd_guj_uzb_tsn_vie_hau_bam_lda_bem	-0.546587919619677	-1.3030627211138	0.195770422888061
887	tig_svk_dgb_pan_heb_amh_wly_ben_tur_aze_bam_ind_swt_pol_prs_bsq_alb_gam_moo_cnt_eng_mol_ewe_swe_lda_arw_est_xho_bem_hun_glc_amr_geo_hin_spa_bos_ita_owc_sid_guj_fin_cic_tag_lit_bat_jpn_tml_kor_ctl_lat_igb_ger_mao_fre_sod_sun_mnd_cze_yor_urd_chh_afr_nor_ukr_scr_qcu_bul_grk_mcd_zul_anl_rom_aeg_slo_mly_krd_tsw_por_ses_jav_tha_mlt_knd_akn_ven_uzb_rus_dut_azi_swa_vie_hau_fbf_tsn_dyu	0.0668143008841235	0.157313531704772	0.875338795411029
888	hau_spa_moo_dut_mlt_owc_sod_eng_tur_azi_cic_jav_xho_grk_mol_bsq_scr_amr_ewe_cnt_ukr_ctl_ven_rus_dgb_por_fin_dyu_bam_est_ita_aeg_geo_lat_glc_guj_nor_chh_wly_svk_hun_tsw_ind_fre_bat_jpn_tml_kor_ger_cze_lda_swe_mao_lit_heb_sun_mnd_rom_akn_prs_sid_krd_urd_bos_mcd_qcu_arw_hin_pol_fbf_gam_ben_amh_afr_tag_pan_swa_slo_swt_mly_tha_anl_knd_ses_tsn_aze_bul_alb_uzb_igb_vie_tig_yor_zul_bem	-0.490578823426469	-1.16659597443539	0.246356351998489
889	chh_ctl_fbf_mol_amr_gam_wly_ita_uzb_azi_moo_mao_xho_nor_mcd_bsq_prs_sid_bam_cnt_arw_lit_bem_por_dyu_ben_est_yor_dgb_hun_rom_amh_geo_afr_bos_eng_bul_sod_mlt_fre_fin_cic_bat_ger_tag_jpn_knd_kor_hin_glc_akn_alb_jav_rus_anl_ind_mnd_pol_zul_urd_heb_svk_cze_ukr_guj_qcu_swe_grk_spa_lda_aeg_slo_tig_lat_mly_scr_ses_krd_swa_sun_tha_hau_tml_tsn_tsw_tur_pan_dut_aze_ewe_vie_owc_swt_igb_ven	0.809799180021443	1.92347438486581	0.0574791691373099
890	sid_ukr_ses_ben_owc_aeg_hau_rus_tur_aze_bam_mao_yor_slo_bos_bsq_pol_sod_ven_mnd_swe_eng_dyu_dut_igb_guj_est_zul_swa_hun_pan_mlt_geo_prs_lat_grk_hin_chh_anl_mcd_fin_dgb_ind_mol_bat_jpn_tml_kor_rom_spa_cic_alb_jav_bul_amh_tag_cnt_glc_akn_scr_gam_afr_lit_svk_cze_qcu_ita_ger_ctl_lda_wly_arw_amr_urd_mly_por_swt_nor_moo_sun_tha_heb_knd_bem_tsw_azi_fre_krd_uzb_fbf_vie_tig_xho_ewe_tsn	-0.778968968855144	-1.87206257490754	0.0643404768027145
891	tig_glc_yor_grk_owc_chh_wly_bul_uzb_tur_lda_jav_zul_rom_cze_bsq_pol_gam_bam_mnd_fre_svk_moo_slo_bem_arw_hun_fbf_tsw_est_dut_amh_geo_rus_spa_eng_alb_sod_amr_ben_fin_ewe_mly_mol_bat_jpn_knd_kor_urd_hin_tsn_ctl_tag_ger_mlt_ind_cnt_nor_swa_scr_aeg_ita_guj_afr_prs_qcu_por_bos_lat_akn_heb_pan_hau_krd_sun_ukr_igb_swe_swt_mao_tha_anl_tml_dgb_dyu_azi_lit_mcd_aze_xho_vie_sid_ses_ven_cic	0.0147333843531381	0.0347212335458861	0.972376444355826
892	amh_mol_ses_scr_hau_tig_amr_bul_aze_uzb_ven_tag_ewe_rus_alb_bsq_por_mlt_tsw_cnt_bos_ctl_bem_eng_moo_lit_fin_tsn_zul_est_mcd_gam_geo_grk_spa_swe_fre_heb_sid_ita_hun_akn_bat_pan_jav_jpn_tml_kor_prs_rom_yor_urd_mao_ben_chh_mly_mnd_nor_igb_ger_aeg_guj_arw_krd_pol_qcu_slo_ukr_dut_bam_wly_glc_sod_cze_sun_lat_lda_hin_xho_ind_tha_owc_knd_dgb_swt_azi_afr_svk_tur_fbf_vie_anl_swa_dyu_cic	-0.315806424889354	-0.747246586623157	0.456799885328091
893	owc_grk_dgb_ctl_wly_tig_sod_afr_azi_tur_moo_sun_tsw_swe_slo_bsq_urd_aeg_yor_cnt_nor_cze_tsn_lat_bam_krd_fin_swa_fbf_est_scr_anl_geo_guj_ukr_lit_mcd_hau_sid_fre_hun_lda_mao_pan_tag_jpn_knd_kor_prs_ger_ven_pol_mly_arw_mlt_ind_mnd_ben_dyu_alb_gam_svk_mol_glc_hin_qcu_por_dut_bul_igb_amh_spa_chh_rom_jav_ita_xho_eng_cic_bat_tha_amr_tml_swt_bem_aze_bos_rus_uzb_ses_vie_heb_ewe_akn_zul	-1.05725182939923	-2.58938890672289	0.011159457717219
894	aeg_swe_dgb_mol_amh_owc_anl_bos_azi_aze_ses_bat_xho_mcd_ukr_bsq_ctl_heb_cic_mnd_por_alb_dyu_pol_tsw_fre_hun_yor_moo_fin_ger_sod_geo_guj_lat_grk_pan_chh_sid_slo_est_lda_tag_cze_mao_jpn_knd_kor_bul_svk_tsn_lit_ind_prs_wly_mly_cnt_rom_bem_hin_mlt_urd_nor_ita_glc_qcu_scr_krd_arw_igb_hau_eng_amr_ben_sun_rus_akn_afr_zul_jav_tha_tig_tml_swt_bam_tur_dut_spa_uzb_fbf_vie_gam_ven_swa_ewe	-0.024850654368469	-0.0584900793691065	0.95348375947699
895	chh_rus_igb_nor_owc_gam_aeg_glc_uzb_azi_dgb_bat_bem_dut_scr_bsq_ukr_tig_cic_mnd_prs_bul_ven_ita_xho_lit_est_dyu_swt_fin_ger_sod_geo_swe_krd_fre_urd_heb_hau_arw_hun_zul_tag_pol_mao_jpn_knd_kor_pan_mol_lda_rom_jav_hin_amh_mly_cnt_bos_moo_mcd_wly_afr_cze_slo_lat_qcu_eng_grk_ben_ewe_mlt_por_sid_ctl_ind_guj_fbf_svk_ses_sun_tha_anl_tml_akn_swa_tur_spa_alb_aze_yor_vie_amr_bam_tsw_tsn	-0.542629933546999	-1.29259983533015	0.199351759389927
896	wly_dut_dyu_arw_sod_chh_tig_ita_tur_uzb_swt_jav_swa_ukr_pan_bsq_bos_heb_cic_mnd_scr_eng_yor_ben_lda_pol_hun_xho_bam_est_svk_amr_geo_grk_swe_krd_hin_hau_amh_guj_fin_ewe_sun_bul_bat_jpn_knd_kor_afr_spa_moo_ger_mao_alb_sid_tag_cnt_cze_fbf_lit_owc_urd_prs_lat_mol_qcu_mcd_nor_fre_tsn_gam_glc_aeg_por_ind_ctl_ses_rom_dgb_mly_tha_mlt_tml_bem_tsw_aze_rus_slo_azi_igb_vie_anl_zul_ven_akn	-0.522984713422574	-1.24509378742292	0.216225478236041
897	mlt_slo_moo_swe_wly_sid_sod_pol_tur_azi_ven_ind_zul_mcd_bul_bsq_fre_aeg_cic_mnd_por_urd_fbf_ita_bam_pan_hun_bem_igb_fin_rus_owc_geo_nor_prs_spa_ben_amr_tig_ukr_est_swa_bat_bos_mao_jpn_knd_kor_arw_mol_xho_scr_sun_grk_chh_mly_cnt_rom_tsn_lat_gam_eng_dut_alb_ger_qcu_lit_afr_hin_ewe_amh_krd_heb_cze_jav_glc_dyu_svk_akn_tag_tha_anl_tml_tsw_ses_uzb_ctl_guj_aze_lda_vie_hau_dgb_swt_yor	-0.808353565577034	-1.94496032965538	0.0548005605285412
898	sod_grk_lda_eng_amr_owc_gam_krd_azi_aze_zul_tag_akn_urd_ger_bsq_afr_hau_swt_cnt_mol_por_swa_bul_igb_cze_hun_bem_ven_est_ben_wly_geo_guj_arw_swe_ctl_heb_mlt_rus_fin_fbf_jav_svk_ind_jpn_knd_kor_rom_hin_ewe_bos_bat_ita_chh_mao_mnd_scr_cic_mcd_amh_pol_nor_spa_pan_qcu_alb_dut_ukr_dyu_aeg_prs_sid_slo_sun_lat_yor_fre_moo_mly_tha_anl_tml_ses_tsw_uzb_lit_glc_tur_tsn_vie_tig_dgb_bam_xho	-0.437757411719766	-1.03865690097124	0.30165725766881
899	hau_mcd_dgb_swe_aeg_mlt_sod_ctl_uzb_tur_bam_tag_fbf_rus_arw_bsq_fre_amh_akn_mnd_ukr_pol_bem_glc_yor_prs_fin_cic_ven_est_hin_amr_geo_lit_urd_mol_ger_wly_sid_alb_hun_tsw_ind_scr_jav_jpn_knd_kor_bul_pan_ses_dut_mao_grk_chh_sun_cnt_guj_swt_afr_tig_nor_cze_spa_rom_qcu_por_lat_bos_tsn_heb_svk_anl_ita_mly_eng_ewe_krd_swa_bat_tha_gam_tml_dyu_lda_azi_slo_ben_aze_moo_vie_owc_zul_igb_xho	0.345299450820008	0.813036425371409	0.418273728588306
900	hau_krd_ses_scr_mlt_owc_wly_pan_uzb_aze_tsw_mao_swt_slo_cze_bsq_guj_sod_xho_mnd_urd_swe_bam_ita_cic_pol_est_zul_lda_hun_hin_anl_geo_bul_ben_grk_rom_gam_amr_prs_fin_akn_mly_lat_bat_jpn_knd_kor_spa_mol_moo_alb_ind_por_chh_jav_cnt_dut_yor_ger_tig_fre_afr_nor_ukr_qcu_glc_lit_bos_ewe_sid_arw_amh_ctl_tag_mcd_bem_svk_dyu_sun_tha_heb_tml_fbf_ven_tur_eng_rus_azi_swa_vie_aeg_tsn_dgb_igb	-0.880379509249914	-2.12926367188906	0.0358741418832243
901	chh_eng_swt_bul_tig_owc_hau_mol_azi_uzb_swa_ind_dgb_rus_mcd_bsq_bos_amh_yor_mnd_pan_ita_xho_nor_bem_dut_hun_tsw_igb_est_glc_sid_geo_swe_por_scr_alb_aeg_heb_svk_fin_ven_mly_ctl_jav_jpn_tml_kor_afr_rom_tsn_ger_sun_guj_sod_mao_cnt_grk_ewe_slo_amr_fre_hin_cze_lit_qcu_spa_ben_prs_bam_gam_krd_anl_lat_bat_ukr_fbf_pol_dyu_tag_tha_mlt_knd_zul_akn_aze_urd_arw_tur_cic_vie_wly_moo_lda_ses	-0.876350495947571	-2.11768438789732	0.0368696165693299
[truncated: 99 more rows]
