# Supplementary material for: Future Tense and Economic Decisions: Controlling for Cultural Evolution
Source: PLoS One. 2015 Jul 17;10(7):e0132145. doi: 10.1371/journal.pone.0132145 (PMC4506144; doi:10.1371/journal.pone.0132145)
Supplement: S8 Appendix — See README files within the various sub-folders. (ZIP) [file pone.0132145.s008.zip › S3_Code/Residuals_new/PGLS/PermuteResults/permute_B_SavingsWITHINFAM_63000.csv]

	ftr	r	t	p
1	tig_ger_xho_grk_amh_sod_heb_afr_tur_azi_zul_ind_swt_scr_nor_bsq_hin_chh_igb_mnd_pan_prs_ewe_cze_dyu_ctl_hun_dgb_tsn_fin_mol_gam_geo_guj_dut_slo_pol_amr_sid_glc_est_ses_sun_arw_jav_jpn_tml_kor_por_svk_akn_bos_mao_spa_anl_mly_cnt_fre_lda_lat_owc_ben_eng_bul_swe_qcu_alb_rus_urd_fbf_hau_lit_aeg_ukr_bat_mcd_tsw_rom_yor_tag_tha_wly_knd_ven_bem_aze_krd_ita_uzb_cic_vie_mlt_moo_bam_swa	0.16977963336814	0.399733191152356	0.690269633628376
2	sid_eng_dgb_rus_wly_gam_chh_bul_aze_azi_ven_bat_fbf_ukr_prs_bsq_rom_amr_moo_cnt_slo_mcd_dyu_bos_tsn_krd_est_ses_cic_hun_por_mlt_geo_arw_lat_spa_glc_heb_owc_afr_fin_akn_mao_ctl_sun_jpn_knd_kor_nor_alb_zul_grk_jav_dut_sod_ind_mnd_mol_bem_pol_aeg_fre_svk_swe_scr_qcu_hin_ger_urd_bam_hau_ita_amh_ben_tag_lit_swt_guj_ewe_mly_tha_tig_tml_igb_swa_tur_pan_cze_uzb_lda_vie_anl_tsw_yor_xho	-0.205073684143595	-0.485255386074965	0.628636363414821
3	chh_rus_lda_pan_anl_mlt_gam_ben_tur_azi_cic_tag_igb_ctl_lit_bsq_arw_tig_moo_cnt_prs_svk_ewe_eng_swt_cze_fin_xho_ses_hun_bos_heb_geo_afr_hin_urd_rom_amh_wly_scr_est_dyu_mly_ita_sun_jpn_tml_kor_nor_ger_zul_por_mao_guj_amr_jav_mnd_fre_yor_spa_sod_krd_bul_grk_slo_qcu_dut_lat_swe_akn_aeg_pol_hau_ukr_bat_mol_bem_mcd_bam_ind_tha_owc_knd_fbf_ven_uzb_alb_glc_aze_tsn_vie_sid_swa_dgb_tsw	0.580185213337406	1.37218396795051	0.173306880324465
4	hau_rus_igb_svk_anl_amr_sod_urd_aze_azi_swt_jav_cic_hin_scr_bsq_grk_tig_yor_cnt_bul_mcd_swa_por_fbf_dut_hun_dyu_dgb_fin_mol_heb_geo_guj_alb_glc_ctl_gam_aeg_ben_est_ven_mao_ita_sun_jpn_knd_kor_ukr_krd_bem_cze_bat_pan_mlt_ind_mnd_ger_lda_bos_chh_lit_fre_pol_afr_qcu_nor_lat_swe_tsn_owc_eng_wly_prs_mly_spa_xho_slo_bam_tag_tha_sid_tml_zul_ses_tur_arw_rom_uzb_tsw_vie_amh_moo_akn_ewe	-0.719521691472219	-1.72557835798806	0.0877445827040478
5	aeg_por_ven_glc_sid_heb_owc_ukr_aze_uzb_moo_tag_cic_ger_svk_bsq_bul_anl_bam_mnd_nor_mol_dgb_spa_ewe_dut_hun_tsn_igb_est_prs_tig_geo_rus_pol_alb_ben_gam_mlt_pan_fin_lda_mly_cze_jav_jpn_knd_kor_scr_fre_fbf_arw_sun_bos_sod_ind_cnt_grk_yor_urd_wly_rom_mcd_guj_krd_qcu_lit_slo_ita_bem_amh_lat_chh_hin_mao_eng_swa_swe_dyu_bat_tha_hau_tml_zul_ses_tur_ctl_afr_azi_akn_vie_amr_tsw_xho_swt	-0.722802174757572	-1.73143997298311	0.0866893509617408
6	hau_prs_cic_pan_gam_heb_sid_por_aze_azi_tsw_mly_moo_ita_fre_bsq_hin_sod_akn_mnd_slo_krd_lda_bos_igb_bul_hun_xho_ses_fin_rom_amh_geo_lit_mol_grk_ukr_anl_wly_scr_est_swa_mao_svk_tag_jpn_tml_kor_rus_arw_ven_ger_jav_dut_aeg_sun_cnt_afr_dyu_pol_chh_urd_ben_nor_eng_qcu_swe_guj_cze_yor_amr_alb_mlt_lat_ind_mcd_fbf_glc_ewe_bat_tha_tig_knd_dgb_tsn_tur_spa_ctl_uzb_zul_vie_owc_bem_bam_swt	-0.0504934483552724	-0.118927860714752	0.905589022948219
7	sid_alb_swt_rus_wly_amh_hau_afr_tur_azi_cic_ind_bem_nor_spa_bsq_slo_sod_fbf_mnd_mol_swe_zul_ita_tsn_pol_fin_swa_ewe_est_guj_heb_geo_scr_urd_pan_ctl_aeg_owc_lit_hun_ses_jav_ger_mao_jpn_tml_kor_ukr_lat_dyu_fre_tag_mcd_mlt_sun_cnt_hin_dgb_glc_chh_svk_bul_bos_dut_qcu_ben_krd_por_xho_tig_grk_anl_cze_bat_prs_yor_eng_moo_mly_tha_gam_knd_bam_igb_aze_rom_arw_uzb_akn_vie_amr_lda_tsw_ven	-0.583896315453215	-1.39645522204467	0.1659015070918
8	amr_slo_ven_scr_mlt_chh_owc_glc_azi_aze_zul_ind_moo_bos_alb_bsq_svk_gam_ses_mnd_rom_spa_yor_rus_ewe_bul_hun_tsn_cic_est_ben_wly_geo_prs_afr_nor_pol_sod_sid_hin_fin_dyu_bat_por_tag_jpn_knd_kor_grk_pan_bem_fre_mly_ger_amh_mao_cnt_swe_swt_mcd_hau_guj_dut_cze_urd_qcu_ita_krd_eng_xho_heb_ctl_aeg_arw_sun_lit_swa_ukr_akn_jav_tha_tig_tml_bam_igb_uzb_lat_mol_tur_lda_vie_anl_fbf_dgb_tsw	0.536447259232085	1.26810731457892	0.207925084451563
9	heb_por_dgb_eng_aeg_sid_amr_urd_uzb_aze_ewe_jav_ses_guj_bul_bsq_alb_hau_yor_mnd_fre_nor_swa_ita_swt_lat_fin_igb_bem_hun_swe_mlt_geo_krd_pol_prs_cze_owc_amh_mol_est_bam_mly_afr_ind_jpn_knd_kor_hin_rom_moo_arw_tag_glc_anl_bat_cnt_pan_tsw_rus_wly_mcd_slo_bos_grk_qcu_svk_ukr_dut_cic_tig_ctl_chh_lit_sun_ben_dyu_spa_fbf_mao_tha_sod_tml_akn_zul_tur_ger_scr_azi_ven_vie_gam_tsn_xho_lda	0.0864235270979658	0.203312030712202	0.83933533957927
10	amh_ctl_dyu_cze_tig_owc_chh_ben_aze_tur_bam_jav_moo_dut_glc_bsq_krd_anl_zul_mnd_alb_ita_tsw_urd_swt_nor_fin_fbf_ses_hun_scr_heb_geo_grk_arw_bul_swe_gam_sid_fre_est_dgb_bat_mcd_ind_jpn_knd_kor_slo_guj_bem_prs_sun_mol_sod_mao_cnt_bos_ewe_pol_mlt_hin_rus_spa_pan_qcu_lat_por_ukr_akn_wly_eng_amr_rom_mly_ger_xho_lit_swa_tag_tha_aeg_tml_tsn_lda_uzb_afr_svk_azi_igb_vie_hau_cic_ven_yor	0.0267221663246377	0.0628880101582795	0.949990649236856
11	wly_bul_dgb_mol_sid_tig_aeg_lat_uzb_aze_moo_ind_bam_ctl_dut_bsq_rom_amr_bem_mnd_por_ukr_xho_mcd_lda_nor_hun_yor_ewe_est_guj_mlt_geo_swe_fre_glc_urd_amh_anl_lit_fin_akn_mly_ben_jav_jpn_knd_kor_bos_svk_ses_pol_sun_grk_chh_tag_cnt_arw_dyu_cze_gam_slo_afr_spa_hin_qcu_rus_ita_krd_fbf_sod_ger_heb_eng_mao_alb_ven_pan_zul_bat_tha_owc_tml_cic_tsn_tur_scr_prs_azi_swa_vie_hau_swt_igb_tsw	-0.628479607323293	-1.50192514167974	0.136504338290658
12	mlt_nor_swa_rom_sod_amr_heb_ukr_uzb_aze_dgb_jav_fbf_svk_alb_bsq_pan_amh_moo_cnt_lat_fre_swt_scr_igb_rus_est_ses_lda_hun_guj_tig_geo_ita_mcd_ger_swe_wly_chh_por_fin_cic_bat_urd_sun_jpn_tml_kor_dut_cze_bem_ctl_ind_arw_anl_tag_mnd_pol_ewe_ben_gam_lit_prs_hin_spa_qcu_bos_eng_grk_zul_hau_krd_sid_slo_mly_afr_ven_mol_dyu_mao_tha_owc_knd_tsn_xho_tur_bul_glc_azi_bam_vie_aeg_tsw_yor_akn	-0.50491563122903	-1.20181730533504	0.232485739616149
13	aeg_ben_xho_ctl_sod_amr_hau_lat_aze_uzb_moo_sun_bam_glc_prs_bsq_urd_gam_tsw_mnd_dut_ita_yor_grk_tsn_hin_fin_lda_fbf_hun_rom_amh_geo_ger_pan_krd_swe_wly_owc_nor_est_bem_mly_bul_tag_jpn_knd_kor_mol_afr_akn_alb_bat_cze_tig_jav_cnt_guj_cic_rus_sid_por_scr_fre_spa_qcu_mcd_svk_arw_ven_mlt_eng_heb_slo_mao_lit_swa_bos_dgb_ind_tha_anl_tml_zul_dyu_azi_pol_ukr_tur_ses_vie_chh_igb_swt_ewe	-0.145403892486161	-0.342925622955177	0.732428338949488
14	amr_pan_swt_grk_tig_sod_anl_hin_aze_tur_bem_tag_dyu_lit_scr_bsq_swe_aeg_ewe_mnd_rom_cze_tsn_rus_akn_ctl_fin_xho_ses_est_prs_sid_geo_spa_ukr_afr_dut_owc_amh_mcd_hun_tsw_mao_lat_sun_jpn_knd_kor_ita_alb_igb_fre_jav_nor_gam_mly_cnt_eng_ven_ben_hau_bul_bos_arw_svk_qcu_slo_por_mol_dgb_heb_guj_chh_pol_bat_krd_fbf_ger_moo_ind_tha_mlt_tml_bam_yor_uzb_glc_urd_azi_cic_vie_wly_zul_swa_lda	-0.715632680816119	-1.71457322693964	0.0897542041992599
15	wly_arw_ses_scr_sid_aeg_owc_ger_azi_aze_zul_jav_bam_afr_dut_bsq_rus_gam_dgb_mnd_ita_svk_lda_bul_igb_swe_hun_ven_dyu_est_krd_sod_geo_lat_slo_nor_spa_mlt_hau_grk_fin_swt_sun_ctl_tag_jpn_tml_kor_cze_mol_yor_ukr_mao_lit_amh_ind_cnt_glc_cic_fre_heb_bos_urd_eng_alb_qcu_mcd_pan_pol_ewe_tig_hin_amr_guj_bat_por_xho_rom_bem_mly_tha_anl_knd_moo_swa_uzb_prs_ben_tur_tsw_vie_chh_fbf_akn_tsn	-0.287882140447516	-0.68157726082941	0.497200115111705
16	anl_urd_cic_pol_hau_sod_chh_arw_tur_uzb_swa_mao_tsw_eng_spa_bsq_ita_aeg_fbf_cnt_ukr_alb_dyu_svk_lda_dut_est_bam_xho_fin_lit_owc_geo_hin_bos_grk_rom_tig_wly_scr_hun_swt_sun_guj_mly_jpn_knd_kor_krd_slo_tsn_lat_jav_glc_sid_bat_mnd_bul_zul_swe_gam_mol_afr_nor_ger_qcu_por_cze_prs_bem_amh_pan_amr_ctl_ind_mcd_yor_rus_akn_tag_tha_heb_tml_moo_ven_aze_fre_ben_azi_dgb_vie_mlt_ses_ewe_igb	-0.893444703445108	-2.1542433206048	0.0338056649672238
17	aeg_fre_ses_ita_amh_tig_mlt_pol_azi_tur_cic_mly_zul_nor_pan_bsq_lat_amr_tsn_mnd_ger_svk_igb_bos_yor_urd_est_ven_akn_hun_bul_sod_geo_por_swe_hin_prs_gam_heb_cze_fin_xho_mao_eng_sun_jpn_knd_kor_scr_rus_bam_mol_ind_spa_hau_jav_cnt_ctl_dyu_guj_chh_dut_afr_glc_ben_qcu_rom_arw_slo_tsw_anl_lit_sid_krd_bat_ukr_swa_grk_moo_tag_tha_wly_tml_lda_ewe_aze_alb_mcd_uzb_swt_vie_owc_fbf_bem_dgb	-0.802423169686268	-1.93298994207517	0.0562795329930761
18	anl_grk_tsw_fre_mlt_wly_chh_swe_uzb_azi_ewe_mao_dyu_ita_hin_bsq_guj_sid_moo_mnd_scr_bul_tsn_ben_dgb_dut_est_ven_igb_fin_ctl_aeg_geo_prs_glc_arw_pan_heb_owc_rus_hun_swa_jav_rom_bat_jpn_knd_kor_alb_ger_bem_krd_sun_lit_hau_ind_cnt_svk_ses_afr_amh_spa_eng_ukr_cze_qcu_slo_urd_por_zul_amr_bos_gam_pol_mly_lat_fbf_mcd_xho_tag_tha_tig_tml_swt_akn_aze_nor_mol_tur_yor_vie_sod_cic_bam_lda	-0.721502797930154	-1.73059403967507	0.0868409933576701
19	owc_guj_cic_swe_mlt_heb_amr_scr_azi_aze_fbf_ind_bem_lit_krd_bsq_prs_amh_tsw_mnd_bul_spa_moo_ger_xho_lat_hun_akn_ewe_fin_pol_hau_geo_ita_mol_arw_nor_sid_aeg_cze_est_swt_mao_dut_bat_jpn_knd_kor_rom_fre_zul_slo_jav_svk_sod_sun_cnt_pan_igb_hin_gam_eng_afr_rus_ben_qcu_glc_ukr_bos_ven_anl_ctl_wly_grk_tag_por_swa_alb_dyu_mly_tha_chh_tml_yor_lda_tur_urd_mcd_uzb_dgb_vie_tig_tsn_bam_ses	-0.953860359049262	-2.32443114903855	0.0222794059178486
20	anl_mol_ses_swe_tig_aeg_hau_ctl_tur_aze_akn_jav_moo_bul_hin_bsq_cze_heb_dyu_cnt_urd_guj_bam_svk_xho_ita_est_swt_zul_fin_nor_chh_geo_rom_bos_rus_mcd_amr_mlt_ger_hun_dgb_sun_scr_mly_jpn_tml_kor_spa_ben_igb_por_ind_krd_wly_mao_mnd_fre_ewe_glc_owc_dut_pan_slo_eng_qcu_ukr_lit_arw_bem_amh_pol_gam_grk_bat_alb_tsn_prs_cic_tag_tha_sid_knd_yor_fbf_uzb_lat_afr_azi_tsw_vie_sod_ven_swa_lda	-1.0630549121981	-2.60094316474305	0.0108155736097743
21	owc_ger_igb_nor_sid_heb_amh_ita_aze_uzb_moo_tag_fbf_alb_grk_bsq_guj_wly_zul_mnd_krd_spa_akn_pol_swt_prs_fin_cic_ses_est_rus_chh_geo_pan_ukr_por_lat_anl_tig_ctl_hun_dyu_sun_svk_jav_jpn_knd_kor_fre_eng_swa_mol_mao_bos_mlt_mly_cnt_arw_ven_swe_gam_rom_dut_glc_scr_qcu_slo_ben_lit_dgb_aeg_hin_hau_urd_ind_cze_ewe_mcd_bam_bat_tha_amr_tml_tsw_lda_tur_bul_afr_azi_xho_vie_sod_tsn_yor_bem	0.16187550053964	0.381149663679001	0.703961542738541
22	gam_rom_xho_slo_sid_sod_aeg_rus_azi_tur_dyu_ind_ven_alb_pan_bsq_lat_tig_yor_cnt_glc_arw_zul_pol_swt_prs_hun_moo_igb_est_ben_amh_geo_bos_nor_ctl_afr_anl_chh_grk_fin_ewe_mly_spa_bat_jpn_tml_kor_dut_scr_fbf_krd_jav_svk_heb_sun_mnd_fre_akn_eng_owc_por_hin_guj_urd_qcu_bul_ita_cze_swa_wly_mcd_mlt_ukr_mao_lit_ses_ger_dgb_tag_tha_hau_knd_lda_tsw_uzb_swe_mol_aze_bem_vie_amr_bam_tsn_cic	-0.699209651522886	-1.6780080815441	0.0967031517429723
23	hau_urd_tsw_glc_amh_tig_wly_hin_aze_uzb_zul_tag_xho_bul_rus_bsq_bos_heb_cic_cnt_eng_dut_dyu_nor_tsn_ger_hun_fbf_swt_est_ctl_aeg_geo_grk_prs_ita_spa_chh_owc_mcd_fin_bam_sun_cze_ind_jpn_tml_kor_slo_lat_bem_svk_bat_guj_anl_jav_mnd_mol_ses_ukr_gam_krd_por_fre_rom_qcu_arw_swe_alb_lda_amr_pan_sod_pol_mao_scr_ewe_lit_akn_mly_tha_mlt_knd_igb_swa_azi_ben_afr_tur_ven_vie_sid_moo_yor_dgb	-0.169607585775508	-0.399938806389946	0.690118705672409
24	mlt_urd_ses_pol_aeg_tig_amr_mol_aze_tur_dyu_sun_swt_mcd_por_bsq_rus_wly_dgb_mnd_spa_bul_tsw_guj_lda_cze_hun_ewe_fbf_est_afr_gam_geo_ita_eng_dut_swe_amh_owc_glc_fin_zul_mly_fre_tag_jpn_knd_kor_hin_scr_bam_svk_ind_ger_hau_jav_cnt_krd_swa_ben_anl_bos_grk_lit_pan_qcu_prs_ctl_lat_ven_sid_ukr_sod_arw_mao_slo_xho_rom_igb_bat_tha_heb_tml_yor_bem_uzb_nor_alb_azi_moo_vie_chh_tsn_akn_cic	-0.31463976942709	-0.743835991368607	0.458850908986321
25	sid_mcd_fbf_bul_gam_amh_wly_pan_azi_uzb_ses_ind_akn_hin_lat_bsq_por_mlt_moo_mnd_nor_ben_yor_ukr_tsw_pol_est_tsn_igb_hun_slo_sod_geo_rom_rus_krd_grk_hau_chh_afr_fin_bem_mly_lit_bat_jpn_tml_kor_glc_ctl_swa_alb_sun_ger_anl_jav_cnt_fre_ewe_cze_tig_bos_swe_scr_svk_qcu_arw_eng_ita_dyu_amr_dut_heb_spa_mao_mol_ven_prs_zul_tag_tha_owc_knd_dgb_bam_tur_urd_guj_aze_swt_vie_aeg_xho_lda_cic	0.143616508219749	0.338099081780966	0.736050564210088
26	amh_nor_akn_ben_anl_mlt_heb_ger_tur_aze_fbf_bat_xho_arw_scr_bsq_svk_aeg_moo_mnd_rom_grk_tsw_lat_ewe_pol_hun_ses_swa_fin_mcd_tig_geo_urd_pan_spa_eng_owc_hau_mol_est_lda_sun_ctl_jav_jpn_knd_kor_por_afr_swt_alb_tag_hin_wly_mao_cnt_swe_dyu_ita_sid_bul_cze_guj_dut_qcu_fre_bos_rus_tsn_chh_prs_amr_slo_mly_krd_cic_lit_bem_ind_tha_gam_tml_dgb_bam_azi_ukr_glc_uzb_zul_vie_sod_igb_yor_ven	-0.04251675534987	-0.100186827886194	0.92041166327545
27	chh_ctl_bem_slo_anl_aeg_heb_glc_aze_tur_yor_ind_ses_dut_guj_bsq_krd_gam_tsw_cnt_bul_svk_cic_ger_ewe_fre_fin_dgb_ven_hun_prs_amh_geo_afr_nor_alb_mol_sod_owc_mcd_est_swt_sun_rus_mly_jpn_tml_kor_pol_rom_fbf_por_mao_scr_wly_tag_mnd_bos_xho_ben_sid_swe_urd_lit_cze_qcu_spa_eng_lat_bam_amr_ita_mlt_ukr_jav_arw_zul_pan_swa_bat_tha_hau_knd_akn_dyu_uzb_grk_hin_azi_lda_vie_tig_tsn_moo_igb	-0.116763466717354	-0.275528775442723	0.783521289131655
28	amh_arw_lda_ctl_tig_wly_heb_hin_tur_uzb_fbf_tag_dgb_krd_ita_bsq_slo_sod_tsw_cnt_afr_bos_akn_prs_xho_nor_fin_bem_ven_est_eng_chh_geo_bul_cze_dut_pol_gam_amr_mcd_hun_swa_ind_rus_mao_jpn_knd_kor_por_spa_ewe_ukr_jav_mol_hau_mly_mnd_alb_dyu_lat_anl_guj_ben_glc_swe_qcu_svk_rom_fre_swt_aeg_grk_sid_ger_sun_pan_bam_urd_cic_bat_tha_mlt_tml_zul_moo_aze_scr_lit_azi_yor_vie_owc_igb_ses_tsn	0.926706461896772	2.21974795722363	0.0288665212168556
29	sod_prs_dyu_mol_aeg_amr_owc_lit_azi_aze_xho_tag_swa_bul_rus_bsq_ger_tig_tsw_mnd_hin_guj_dgb_fre_moo_alb_est_ses_akn_fin_grk_mlt_geo_eng_spa_arw_urd_hau_heb_pan_hun_ewe_mly_por_sun_jpn_knd_kor_swe_nor_bem_pol_jav_slo_gam_ind_cnt_ben_lda_ukr_sid_ita_dut_rom_afr_qcu_svk_cze_ctl_igb_anl_krd_wly_mcd_bat_bos_cic_lat_swt_mao_tha_amh_tml_ven_tsn_uzb_scr_glc_tur_zul_vie_chh_bam_fbf_yor	0.127184088858947	0.29917960830844	0.765470567079349
30	amr_bos_bem_swe_heb_anl_wly_por_azi_uzb_cic_sun_fbf_fre_dut_bsq_mol_aeg_moo_cnt_ukr_ita_ven_svk_lda_arw_hun_igb_xho_fin_alb_tig_geo_afr_prs_krd_mcd_owc_sod_pol_est_bam_bat_hin_mao_jpn_tml_kor_lit_bul_tsw_rom_jav_urd_hau_mly_mnd_grk_ewe_lat_mlt_cze_nor_ben_rus_qcu_eng_ctl_slo_swa_sid_glc_gam_scr_tag_pan_zul_ger_yor_ind_tha_amh_knd_tsn_akn_aze_spa_guj_tur_ses_vie_chh_dgb_swt_dyu	-0.428199028439798	-1.01516623279097	0.312660402917767
31	amr_bos_ses_rom_gam_tig_owc_ita_azi_aze_yor_sun_xho_lit_eng_bsq_mcd_anl_igb_cnt_rus_ger_lda_por_zul_hin_hun_swa_cic_fin_arw_wly_geo_svk_ben_afr_guj_heb_chh_slo_est_dyu_tag_pan_jav_jpn_tml_kor_scr_bul_moo_alb_mao_ukr_amh_bat_mnd_lat_bem_spa_hau_fre_swe_krd_ctl_qcu_glc_urd_cze_tsw_sid_dut_aeg_pol_ind_grk_fbf_prs_ewe_mly_tha_sod_knd_dgb_tsn_uzb_mol_nor_tur_bam_vie_mlt_ven_swt_akn	-0.39703897901547	-0.942939616942691	0.348154922253998
32	amr_afr_dyu_hin_wly_heb_hau_svk_aze_tur_bam_ind_fbf_rus_scr_bsq_pol_chh_dgb_mnd_swe_nor_ven_ctl_xho_cze_hun_zul_tsn_fin_ita_mlt_geo_mcd_prs_slo_bul_amh_sid_ger_est_lda_bat_guj_jav_jpn_knd_kor_krd_eng_cic_urd_mao_ukr_anl_tag_cnt_por_yor_dut_tig_lat_lit_grk_mol_qcu_spa_ben_arw_ses_gam_fre_aeg_glc_sun_bos_tsw_rom_akn_mly_tha_sod_tml_swa_moo_azi_pan_alb_uzb_swt_vie_owc_igb_ewe_bem	-0.269414132200383	-0.636886635921458	0.525763328219934
33	heb_ukr_bam_dut_owc_chh_aeg_spa_azi_uzb_bem_mly_moo_eng_svk_bsq_mcd_amr_tsn_mnd_ita_ben_igb_lit_lda_slo_fin_yor_ewe_hun_fre_wly_geo_nor_rus_lat_ger_sid_mlt_prs_est_ses_jav_grk_mao_jpn_knd_kor_bul_guj_fbf_swe_tag_hin_hau_sun_cnt_ctl_akn_mol_sod_glc_bos_rom_por_qcu_afr_pan_cze_tsw_amh_krd_gam_pol_bat_arw_xho_alb_swt_ind_tha_tig_tml_zul_dgb_aze_urd_scr_tur_ven_vie_anl_cic_dyu_swa	-1.16059748128271	-2.86585568552773	0.00514260875235385
34	chh_dut_ven_svk_amh_mlt_sod_pan_uzb_azi_ewe_jav_zul_lit_urd_bsq_pol_sid_xho_mnd_glc_por_yor_arw_dyu_afr_fin_igb_tsw_hun_prs_amr_geo_fre_eng_scr_ita_aeg_hau_hin_est_swa_mao_guj_ind_jpn_knd_kor_ctl_ben_fbf_nor_bat_ger_gam_mly_cnt_mcd_ses_bos_tig_alb_ukr_lat_rus_qcu_swe_spa_grk_tsn_heb_cze_owc_slo_tag_bul_akn_mol_lda_sun_tha_wly_tml_cic_bam_aze_krd_rom_tur_bem_vie_anl_moo_dgb_swt	-0.796716689248994	-1.9142072113892	0.0586681877555713
35	amh_afr_cic_pan_wly_hau_mlt_ukr_azi_aze_dgb_ind_moo_dut_ben_bsq_svk_amr_swa_cnt_rus_grk_swt_nor_ses_spa_est_bam_ewe_hun_bul_heb_geo_hin_pol_mol_guj_chh_sod_cze_fin_igb_mao_swe_mly_jpn_knd_kor_lat_eng_zul_rom_jav_lit_aeg_tag_mnd_prs_bem_ctl_sid_ita_alb_glc_krd_qcu_scr_bos_slo_tsn_tig_ger_anl_por_sun_arw_tsw_urd_dyu_bat_tha_owc_tml_yor_xho_tur_mcd_fre_uzb_akn_vie_gam_lda_ven_fbf	0.0845738025187374	0.198884684812238	0.842787108279896
36	sid_arw_akn_slo_tig_mlt_hau_dut_uzb_aze_tsn_ind_lda_swe_scr_bsq_spa_chh_cic_cnt_ita_hin_tsw_urd_ewe_lat_hun_dgb_zul_est_eng_aeg_geo_pol_svk_lit_mol_heb_amr_pan_fin_dyu_mly_cze_jav_jpn_knd_kor_ger_rus_ses_mcd_sun_bul_gam_mao_mnd_prs_fbf_ukr_sod_ben_bos_krd_ctl_qcu_fre_grk_por_xho_wly_guj_anl_alb_bat_nor_yor_rom_swa_tag_tha_owc_tml_swt_bam_tur_glc_afr_azi_moo_vie_amh_igb_bem_ven	-0.44553479763527	-1.05727988458615	0.293122500149053
37	owc_spa_bem_slo_anl_amr_tig_pol_azi_aze_fbf_bat_ven_fre_ctl_bsq_ger_sid_dgb_cnt_bos_pan_xho_alb_swt_lit_est_ewe_zul_fin_bul_wly_geo_por_urd_nor_dut_amh_aeg_hin_hun_akn_mao_scr_tag_jpn_tml_kor_rus_rom_bam_arw_jav_glc_heb_ind_mnd_prs_ses_svk_gam_ukr_mcd_ita_krd_qcu_mol_grk_cze_tsn_hau_ben_chh_swe_sun_afr_tsw_eng_dyu_mly_tha_sod_knd_moo_lda_tur_guj_lat_uzb_igb_vie_mlt_swa_yor_cic	-0.3955123362704	-0.938578336145477	0.350378525796112
38	sid_bos_bem_mcd_mlt_amr_owc_ita_azi_tur_igb_mly_swa_glc_arw_bsq_urd_aeg_cic_mnd_por_ger_ewe_svk_zul_grk_hun_tsw_swt_fin_fre_gam_geo_krd_bul_cze_rus_wly_chh_scr_est_dgb_sun_afr_bat_jpn_knd_kor_prs_pol_fbf_ukr_mao_slo_anl_jav_cnt_rom_yor_lat_hau_ben_dut_alb_ctl_qcu_swe_hin_guj_tsn_tig_nor_heb_pan_tag_lit_ven_spa_lda_ind_tha_amh_tml_xho_dyu_uzb_mol_eng_aze_ses_vie_sod_akn_bam_moo	0.619208968267819	1.46504266517203	0.146281864756364
39	hau_dut_bam_slo_heb_sod_aeg_eng_aze_azi_dyu_ind_bem_hin_lat_bsq_fre_gam_xho_mnd_swe_grk_lda_ben_dgb_bul_fin_tsn_ses_est_rom_amr_geo_spa_rus_cze_por_tig_chh_ukr_hun_fbf_mao_ger_mly_jpn_tml_kor_ctl_nor_ewe_guj_jav_prs_amh_sun_cnt_mol_akn_afr_owc_pan_pol_urd_alb_qcu_krd_bos_lit_yor_anl_arw_mlt_ita_tag_scr_igb_glc_tsw_bat_tha_wly_knd_zul_ven_uzb_mcd_svk_tur_cic_vie_sid_moo_swa_swt	-0.236192296625958	-0.558089983627132	0.578124018222695
40	mlt_bos_igb_lat_heb_amh_wly_rom_azi_uzb_dgb_tag_zul_alb_prs_bsq_mol_owc_akn_mnd_cze_nor_fbf_ita_lda_hin_hun_tsw_swa_fin_por_sod_geo_mcd_lit_ctl_urd_hau_chh_guj_est_bam_mao_pan_mly_jpn_knd_kor_ben_pol_cic_afr_jav_svk_aeg_sun_cnt_arw_yor_eng_anl_bul_ger_krd_fre_qcu_rus_scr_ukr_tsn_gam_glc_tig_grk_bat_spa_dyu_swe_ewe_ind_tha_sid_tml_xho_bem_aze_slo_dut_tur_swt_vie_amr_ses_moo_ven	-0.141990521069475	-0.335394536646751	0.738082888343702
41	amr_rom_bam_scr_gam_heb_mlt_urd_tur_uzb_bem_mao_tsw_ctl_guj_bsq_bos_aeg_yor_cnt_ben_eng_cic_grk_zul_cze_fin_dgb_xho_est_bul_chh_geo_krd_hin_dut_fre_sid_sod_pan_hun_igb_ind_mol_mly_jpn_knd_kor_mcd_pol_tsn_por_bat_rus_hau_tag_mnd_slo_swa_ger_wly_nor_spa_lit_afr_qcu_swe_alb_svk_ses_anl_lat_tig_ita_sun_prs_swt_glc_ven_jav_tha_amh_tml_lda_fbf_azi_arw_ukr_aze_akn_vie_owc_ewe_dyu_moo	-0.519168025125035	-1.23492945414436	0.21996770417096
42	amh_guj_akn_ita_aeg_mlt_gam_pol_aze_azi_ewe_jav_yor_glc_ben_bsq_swe_tig_fbf_mnd_lit_slo_tsn_ctl_moo_mcd_hun_dyu_xho_est_rus_wly_geo_scr_rom_afr_alb_anl_sid_cze_fin_swt_bat_mol_mly_jpn_knd_kor_por_bul_lda_eng_sun_urd_chh_ind_cnt_ukr_dgb_pan_owc_svk_hin_lat_krd_qcu_prs_spa_nor_tsw_hau_arw_heb_grk_mao_bos_ses_fre_igb_tag_tha_sod_tml_zul_cic_uzb_ger_dut_tur_bem_vie_amr_ven_bam_swa	-0.368822051800169	-0.875438022384555	0.383591044292747
43	tig_ger_ewe_rom_mlt_wly_amr_scr_aze_azi_swa_tag_ven_bul_nor_bsq_prs_owc_tsn_mnd_krd_arw_bem_pan_fbf_urd_est_cic_tsw_fin_cze_sid_geo_bos_lit_mol_guj_anl_sod_hin_hun_dgb_ind_spa_bat_jpn_knd_kor_glc_fre_igb_rus_jav_por_amh_mly_cnt_ctl_swt_ukr_chh_pol_alb_afr_dut_qcu_ita_slo_grk_xho_aeg_svk_hau_swe_sun_lat_zul_eng_dyu_mao_tha_heb_tml_akn_moo_uzb_mcd_ben_tur_lda_vie_gam_bam_ses_yor	0.263146765035714	0.619832546296204	0.536883770256999
44	heb_ita_tsw_ctl_wly_amh_tig_mol_tur_azi_ewe_tag_bam_por_scr_bsq_dut_anl_akn_mnd_pan_prs_dgb_alb_swt_cze_fin_cic_zul_est_afr_chh_geo_guj_lat_bul_ben_amr_aeg_slo_hun_lda_jav_eng_mly_jpn_knd_kor_hin_ukr_tsn_ger_bat_glc_mlt_sun_cnt_bos_ven_rus_gam_fre_krd_spa_grk_qcu_svk_swe_nor_fbf_owc_lit_sid_rom_ind_arw_ses_urd_yor_mao_tha_hau_tml_dyu_xho_uzb_pol_mcd_aze_igb_vie_sod_moo_swa_bem	-0.749047808949055	-1.79982686100617	0.075130591983465
45	chh_rom_yor_hin_sod_gam_mlt_arw_tur_azi_akn_ind_tsw_alb_pol_bsq_mol_wly_igb_mnd_guj_urd_ses_eng_dyu_pan_fin_xho_bem_hun_lat_amh_geo_nor_slo_ben_rus_tig_aeg_dut_est_cic_jav_cze_sun_jpn_knd_kor_glc_por_fbf_ctl_bat_fre_hau_mao_cnt_prs_bam_svk_heb_mcd_bul_ukr_spa_qcu_bos_scr_ger_ven_sid_swe_amr_krd_mly_grk_dgb_ita_swa_tag_tha_anl_tml_lda_ewe_aze_lit_afr_uzb_moo_vie_owc_zul_tsn_swt	-0.526345660717258	-1.25334446591693	0.213222221792767
46	heb_guj_moo_bul_sod_amr_sid_ben_tur_aze_dyu_jav_ewe_urd_prs_bsq_bos_chh_yor_mnd_spa_ctl_swt_eng_lda_svk_est_swa_fbf_hun_alb_amh_geo_ger_mol_arw_ukr_aeg_mlt_fre_fin_tsn_sun_por_tag_jpn_knd_kor_mcd_krd_akn_pan_bat_lit_owc_mly_cnt_hin_ven_afr_gam_cze_glc_grk_slo_qcu_lat_swe_nor_zul_wly_rus_anl_pol_ind_scr_igb_dut_bam_mao_tha_tig_tml_dgb_ses_uzb_ita_rom_azi_bem_vie_hau_cic_xho_tsw	-0.73593972437937	-1.76716548962282	0.080480916390338
47	chh_grk_tsn_scr_sod_mlt_aeg_mol_uzb_azi_fbf_ind_ven_guj_lit_bsq_rus_sid_moo_mnd_svk_dut_bem_spa_lda_glc_fin_yor_swa_hun_bul_amh_geo_swe_ger_ukr_afr_hau_amr_nor_est_ses_jav_hin_sun_jpn_knd_kor_alb_ben_cic_bos_mao_cze_tig_tag_cnt_rom_dyu_ctl_gam_eng_mcd_lat_urd_qcu_fre_prs_pol_akn_wly_slo_owc_pan_mly_arw_bam_ita_igb_bat_tha_heb_tml_zul_tsw_tur_por_krd_aze_swt_vie_anl_ewe_xho_dgb	-1.20114616893138	-2.97483622053556	0.00373459947968511
48	gam_ger_dyu_bul_owc_chh_mlt_scr_tur_aze_ewe_sun_igb_mol_slo_bsq_cze_sod_tsw_mnd_urd_swe_lda_ben_zul_pol_hun_ses_cic_fin_por_anl_geo_afr_alb_hin_ctl_sid_tig_krd_est_moo_mao_eng_ind_jpn_tml_kor_lat_dut_dgb_lit_bat_rom_heb_jav_cnt_rus_akn_prs_amh_fre_glc_svk_bos_qcu_pan_arw_grk_ven_amr_nor_wly_guj_mly_ukr_bem_mcd_yor_tag_tha_hau_knd_xho_fbf_uzb_spa_ita_azi_swt_vie_aeg_swa_tsn_bam	-0.392655437365011	-0.932423367935195	0.353532180268456
49	sod_spa_ven_ctl_tig_owc_amr_alb_uzb_aze_moo_tag_tsn_rom_bos_bsq_cze_chh_dyu_cnt_ita_hin_zul_afr_igb_guj_fin_bam_ses_est_eng_amh_geo_nor_pan_lat_fre_mlt_sid_ukr_hun_swt_sun_arw_bat_jpn_tml_kor_rus_ben_fbf_bul_mly_por_anl_mao_mnd_pol_tsw_urd_hau_grk_prs_swe_scr_qcu_svk_lit_ger_cic_aeg_krd_wly_slo_jav_mcd_swa_dut_lda_ind_tha_heb_knd_xho_dgb_tur_mol_glc_azi_ewe_vie_gam_yor_akn_bem	0.395649982111973	0.93331727415203	0.353073036169806
50	aeg_fre_xho_mcd_sid_gam_owc_guj_uzb_azi_swa_tag_tsw_afr_lat_bsq_alb_mlt_cic_mnd_eng_lit_lda_swe_igb_bos_hun_ewe_bem_fin_por_tig_geo_mol_svk_hin_ctl_hau_amr_urd_est_fbf_ind_rom_bat_jpn_tml_kor_krd_ben_zul_glc_sun_ukr_sod_jav_cnt_ger_tsn_grk_anl_dut_pol_slo_nor_qcu_bul_rus_prs_dgb_amh_ita_heb_arw_mly_cze_akn_spa_bam_mao_tha_chh_knd_ven_ses_aze_pan_scr_tur_moo_vie_wly_dyu_swt_yor	0.0246589921003273	0.0580576428825363	0.953827277588158
51	amh_alb_dgb_rus_tig_anl_amr_prs_azi_aze_tsn_ind_cic_fre_pol_bsq_krd_sod_tsw_cnt_dut_grk_swa_lit_yor_scr_est_akn_ewe_hun_slo_wly_geo_pan_por_ctl_ukr_heb_hau_rom_fin_moo_jav_ita_bat_jpn_knd_kor_bul_bos_dyu_glc_mly_ben_aeg_sun_mnd_mcd_fbf_ger_chh_guj_eng_urd_hin_qcu_spa_arw_lat_xho_gam_cze_sid_svk_mao_afr_bam_swe_igb_tag_tha_mlt_tml_ses_swt_tur_nor_mol_uzb_bem_vie_owc_zul_ven_lda	-0.545648617681896	-1.3016639004084	0.196246430704722
52	gam_fre_yor_por_wly_owc_tig_guj_azi_uzb_swt_mao_dyu_pol_glc_bsq_ben_sod_tsn_mnd_bul_rom_akn_hin_bam_afr_hun_moo_xho_fin_pan_aeg_geo_grk_cze_mol_mcd_hau_chh_arw_est_ses_jav_urd_ind_jpn_knd_kor_ger_eng_cic_dut_tag_lit_sid_bat_cnt_prs_fbf_ukr_amh_krd_bos_scr_rus_qcu_alb_ctl_lat_igb_heb_ita_mlt_swe_sun_slo_tsw_nor_lda_mly_tha_amr_tml_swa_dgb_aze_spa_svk_tur_ven_vie_anl_ewe_zul_bem	-0.39676627748558	-0.942605806819012	0.348324792856438
53	gam_por_dgb_prs_mlt_hau_owc_ukr_tur_azi_tsn_mao_dyu_spa_lit_bsq_afr_sid_moo_mnd_rom_dut_swt_glc_igb_pol_hun_cic_ses_est_mol_heb_geo_mcd_grk_hin_eng_amr_chh_rus_fin_akn_ind_slo_jav_jpn_knd_kor_swe_krd_bem_cze_sun_bul_sod_tag_cnt_arw_lda_alb_amh_ita_svk_guj_lat_qcu_fre_bos_ger_swa_anl_pan_wly_nor_mly_scr_ven_ctl_fbf_bat_tha_tig_tml_bam_tsw_uzb_urd_ben_aze_xho_vie_aeg_zul_ewe_yor	-0.593071125392699	-1.42251655725164	0.158221896842716
54	amh_ukr_akn_hin_sid_tig_gam_rus_tur_azi_tsw_sun_ses_ctl_swe_bsq_ita_sod_swa_cnt_spa_glc_bem_mol_zul_pol_hun_moo_fbf_est_dut_mlt_geo_scr_prs_arw_lat_amr_owc_mcd_fin_dyu_ind_eng_mly_jpn_knd_kor_ger_afr_ven_pan_jav_bos_heb_tag_mnd_nor_yor_slo_anl_krd_grk_svk_guj_qcu_rom_urd_alb_igb_wly_fre_hau_cze_bat_por_dgb_lit_swt_mao_tha_chh_tml_lda_bam_uzb_bul_ben_aze_cic_vie_aeg_tsn_xho_ewe	0.334404365551959	0.789265831986595	0.431964247797411
55	amr_afr_igb_dut_sid_tig_mlt_swe_aze_uzb_swa_mly_yor_rus_scr_bsq_spa_aeg_tsn_cnt_mcd_ben_dgb_ger_lda_slo_hun_akn_swt_fin_svk_amh_geo_rom_glc_ukr_arw_sod_gam_pan_est_ses_bat_urd_sun_jpn_tml_kor_lat_bul_dyu_cze_tag_ctl_hau_jav_mnd_grk_fbf_prs_anl_nor_lit_mol_pol_qcu_eng_fre_bos_bam_chh_ita_wly_por_ind_alb_ewe_hin_bem_mao_tha_owc_knd_moo_zul_azi_guj_krd_tur_tsw_vie_heb_ven_cic_xho	-0.849743305871263	-2.05615122351533	0.0425701133274187
56	sod_lit_bam_arw_wly_aeg_hau_cze_tur_azi_cic_tag_lda_afr_bul_bsq_ben_amr_fbf_cnt_por_rom_tsw_slo_ses_ukr_hun_igb_zul_est_grk_sid_geo_fre_lat_urd_swe_owc_anl_ctl_fin_tsn_bat_glc_sun_jpn_knd_kor_bos_prs_ewe_dut_jav_mcd_tig_ind_mnd_svk_swt_alb_heb_krd_rus_pol_nor_qcu_eng_guj_mol_dyu_gam_hin_amh_pan_mao_ita_swa_ger_yor_mly_tha_chh_tml_dgb_bem_uzb_spa_scr_aze_ven_vie_mlt_xho_moo_akn	-1.44283901206838	-3.6307859601235	0.00046208080671107
57	chh_lat_xho_scr_hau_owc_gam_eng_tur_aze_dgb_tag_akn_ita_mol_bsq_grk_amh_dyu_mnd_alb_lit_igb_urd_bem_rom_hun_cic_bam_fin_nor_sod_geo_bos_por_swe_ben_tig_heb_glc_est_tsn_ind_slo_sun_jpn_knd_kor_ctl_rus_swa_pol_mly_spa_amr_bat_cnt_fre_yor_dut_sid_ger_mcd_bul_pan_qcu_cze_hin_guj_ven_mlt_ukr_anl_prs_mao_afr_tsw_krd_ses_jav_tha_wly_tml_ewe_swt_azi_svk_arw_uzb_moo_vie_aeg_lda_fbf_zul	0.535596157758217	1.26828576906882	0.207861650813997
58	owc_spa_ven_mcd_sod_wly_heb_guj_tur_aze_tsw_tag_dyu_alb_bul_bsq_glc_chh_fbf_mnd_eng_dut_akn_fre_bem_hin_hun_dgb_yor_est_krd_hau_geo_urd_ukr_afr_pol_mlt_aeg_ctl_fin_lda_ind_cze_mao_jpn_knd_kor_nor_scr_swa_lit_mly_mol_tig_jav_cnt_rus_zul_grk_amh_bos_ger_arw_slo_qcu_svk_ben_prs_swt_sid_swe_anl_rom_sun_ita_moo_lat_tsn_bat_tha_amr_tml_xho_bam_uzb_por_pan_azi_ses_vie_gam_ewe_igb_cic	0.0674728097897855	0.158949112012414	0.874053636226264
59	owc_fre_ses_bul_anl_sid_heb_mcd_azi_aze_fbf_tag_lda_swe_hin_bsq_slo_amr_ewe_cnt_svk_pol_dgb_cze_ven_rus_hun_akn_igb_est_nor_chh_geo_eng_pan_glc_afr_gam_amh_bos_fin_zul_ind_grk_jav_jpn_knd_kor_dut_ukr_moo_arw_mao_spa_hau_mly_mnd_por_cic_krd_aeg_ita_ger_guj_prs_qcu_alb_ctl_mol_bem_mlt_lit_wly_scr_sun_lat_dyu_urd_yor_bat_tha_sod_tml_tsn_swt_uzb_rom_ben_tur_bam_vie_tig_swa_xho_tsw	0.945324211165117	2.26540645312482	0.025808516820851
60	chh_lat_swt_ger_gam_aeg_wly_scr_tur_uzb_lda_tag_moo_arw_bul_bsq_bos_amh_zul_cnt_urd_lit_bem_guj_bam_ukr_fin_fbf_dyu_est_por_sod_geo_rom_mcd_rus_cze_amr_sid_ctl_hun_tsn_mly_fre_bat_jpn_knd_kor_alb_svk_ven_ben_jav_spa_hau_ind_mnd_glc_xho_slo_owc_prs_eng_mol_hin_qcu_grk_pan_afr_tsw_heb_swe_mlt_pol_sun_krd_akn_ita_ewe_mao_tha_anl_tml_yor_ses_aze_dut_nor_azi_dgb_vie_tig_cic_swa_igb	-0.828301611284571	-1.99841046920851	0.0485923034458339
61	hau_scr_moo_spa_sid_heb_mlt_por_azi_uzb_swa_jav_akn_swe_rom_bsq_mcd_aeg_igb_mnd_prs_arw_swt_fre_dgb_ger_hun_yor_ewe_fin_rus_sod_geo_lit_cze_dut_pol_tig_amr_alb_est_xho_sun_grk_ind_jpn_knd_kor_glc_bul_cic_ukr_bat_nor_wly_tag_cnt_hin_lda_slo_chh_afr_ctl_svk_eng_qcu_lat_guj_krd_tsw_gam_urd_amh_ita_mao_pan_tsn_ben_ven_mly_tha_anl_tml_dyu_fbf_tur_bos_mol_aze_bam_vie_owc_bem_ses_zul	-1.29342420448483	-3.21953362239695	0.00176885988754828
62	heb_ita_cic_pol_chh_anl_wly_rus_uzb_aze_igb_mao_yor_rom_ger_bsq_por_owc_ven_mnd_cze_pan_dgb_spa_xho_scr_fin_ewe_ses_est_dut_sod_geo_glc_swe_eng_ben_mlt_amr_prs_hun_akn_ind_krd_bat_jpn_tml_kor_mol_lit_bam_ukr_jav_alb_gam_sun_cnt_arw_swt_ctl_sid_svk_afr_guj_bul_qcu_mcd_nor_fre_dyu_aeg_grk_amh_hin_mly_slo_zul_bos_lda_tag_tha_hau_knd_fbf_swa_tur_urd_lat_azi_tsn_vie_tig_tsw_bem_moo	-0.944789217817371	-2.29718196789412	0.0238519220137755
63	wly_slo_ewe_krd_sod_amh_chh_ita_uzb_tur_lda_sun_moo_lit_grk_bsq_spa_amr_ses_mnd_ctl_rus_fbf_afr_igb_arw_est_yor_bem_hun_dut_owc_geo_glc_nor_pol_guj_mlt_sid_eng_fin_zul_mao_lat_jav_jpn_tml_kor_bos_ben_bam_scr_bat_prs_hau_tag_cnt_swe_tsn_hin_heb_fre_mol_svk_ukr_qcu_ger_alb_bul_akn_gam_mcd_tig_rom_mly_cze_swa_por_dyu_ind_tha_aeg_knd_tsw_cic_aze_urd_pan_azi_ven_vie_anl_xho_dgb_swt	-0.828716530245064	-2.00222672839022	0.048172959745579
64	hau_por_ses_slo_owc_gam_tig_ger_tur_azi_lda_jav_cic_pan_swe_bsq_cze_amh_bem_cnt_prs_nor_ewe_ben_yor_grk_fin_moo_tsn_hun_lit_anl_geo_urd_ctl_spa_scr_sod_aeg_glc_est_xho_sun_alb_bat_jpn_knd_kor_eng_krd_swt_mcd_mly_bos_wly_ind_mnd_guj_igb_arw_chh_mol_rus_hin_ukr_qcu_afr_lat_pol_bam_amr_fre_heb_dut_tag_bul_tsw_svk_akn_mao_tha_mlt_tml_dyu_ven_aze_rom_ita_uzb_dgb_vie_sid_zul_fbf_swa	-0.375278161783865	-0.889338253104948	0.376115986219798
65	amr_ger_ses_lit_sod_hau_amh_dut_tur_aze_dgb_tag_tsn_urd_glc_bsq_svk_heb_zul_cnt_nor_eng_yor_hin_swt_pol_hun_ven_bem_est_spa_tig_geo_swe_ctl_alb_grk_anl_owc_bul_fin_tsw_sun_guj_ind_jpn_knd_kor_rus_arw_fbf_fre_bat_ita_aeg_jav_mnd_bos_lda_krd_mlt_prs_rom_slo_ben_qcu_mcd_afr_lat_ewe_sid_cze_wly_ukr_mly_scr_akn_mol_dyu_mao_tha_chh_tml_xho_bam_uzb_por_pan_azi_swa_vie_gam_igb_moo_cic	-0.187453456832408	-0.44259759225307	0.659084526012066
66	wly_scr_zul_pan_sod_sid_mlt_fre_tur_aze_swa_sun_tsw_grk_guj_bsq_hin_heb_fbf_cnt_rom_bos_dyu_eng_xho_rus_fin_dgb_ses_est_por_tig_geo_bul_svk_afr_spa_aeg_hau_nor_hun_moo_bat_pol_tag_jpn_knd_kor_lit_mol_ewe_urd_mao_ger_chh_jav_mnd_ben_cic_prs_owc_ctl_glc_mcd_krd_qcu_ita_lat_arw_swt_anl_ukr_gam_cze_mly_alb_bam_swe_yor_ind_tha_amr_tml_tsn_akn_uzb_slo_dut_azi_igb_vie_amh_bem_lda_ven	-0.500717456225224	-1.19034647632065	0.236939894462081
67	anl_svk_cic_guj_sod_gam_owc_scr_tur_uzb_tsw_sun_ses_bos_pan_bsq_mol_amr_yor_cnt_swe_urd_igb_lit_moo_nor_est_dyu_bem_hun_ita_amh_geo_por_slo_spa_ger_aeg_tig_prs_fin_bam_mly_dut_bat_jpn_knd_kor_rom_rus_swa_krd_jav_ukr_chh_tag_mnd_lat_ewe_hin_mlt_afr_ben_grk_fre_qcu_alb_eng_bul_tsn_hau_cze_heb_glc_ind_mcd_dgb_ctl_zul_mao_tha_wly_tml_ven_swt_aze_pol_arw_azi_fbf_vie_sid_xho_akn_lda	-0.466729786058391	-1.11136178842547	0.269277562901315
68	owc_cze_lda_eng_sid_amh_sod_rom_tur_aze_bam_jav_swt_krd_grk_bsq_mol_mlt_igb_cnt_ita_urd_ewe_lit_zul_por_est_ses_cic_hun_afr_chh_geo_pan_swe_pol_mcd_aeg_gam_slo_fin_fbf_mao_dut_sun_jpn_knd_kor_prs_ctl_ven_hin_bat_rus_anl_tag_mnd_fre_bem_lat_wly_scr_ger_alb_ben_qcu_nor_bos_spa_tsn_hau_svk_heb_arw_mly_guj_moo_bul_dyu_ind_tha_tig_tml_tsw_xho_azi_glc_ukr_uzb_dgb_vie_amr_akn_yor_swa	0.477898522092059	1.12885183993724	0.261863858701879
69	gam_pol_zul_nor_heb_aeg_sid_eng_uzb_azi_fbf_jav_dyu_lat_rom_bsq_lit_amh_yor_cnt_fre_dut_moo_krd_swa_guj_est_xho_lda_fin_hin_amr_geo_scr_mol_ita_arw_sod_owc_alb_hun_ses_tag_por_ind_jpn_knd_kor_afr_urd_akn_svk_sun_swe_anl_mly_mnd_rus_tsw_ctl_mlt_ger_slo_cze_prs_qcu_pan_ukr_bos_igb_tig_mcd_chh_bul_bat_grk_swt_spa_tsn_mao_tha_hau_tml_bam_ewe_aze_ben_glc_tur_bem_vie_wly_cic_dgb_ven	-0.0874839912114338	-0.206142097372276	0.837130525213721
70	sod_eng_ewe_pan_tig_mlt_anl_guj_tur_aze_tsw_bat_dgb_afr_scr_bsq_lit_sid_ven_mnd_ukr_bos_cic_mcd_tsn_ita_fin_xho_swt_hun_rus_aeg_geo_arw_mol_ben_svk_chh_wly_bul_est_igb_mly_cze_mao_jpn_knd_kor_hin_swe_fbf_fre_ind_por_gam_sun_cnt_grk_bam_ctl_owc_spa_glc_rom_slo_qcu_prs_alb_lat_zul_amr_dut_hau_ger_tag_nor_swa_pol_bem_jav_tha_amh_tml_yor_moo_azi_krd_urd_uzb_lda_vie_heb_akn_ses_dyu	-0.16478355356303	-0.389068026065621	0.698115233058172
71	gam_ger_tsn_afr_mlt_sid_tig_scr_azi_tur_yor_ind_akn_spa_bul_bsq_mol_amr_dgb_mnd_bos_mcd_bam_svk_swa_ben_fin_igb_cic_hun_guj_anl_geo_urd_arw_hin_pan_wly_chh_krd_est_xho_sun_prs_tag_jpn_tml_kor_lit_swe_bem_alb_mao_rus_amh_jav_cnt_nor_moo_ctl_hau_glc_dut_fre_lat_qcu_slo_pol_eng_ven_heb_rom_sod_por_bat_cze_ses_grk_fbf_mly_tha_owc_knd_lda_tsw_uzb_ukr_ita_aze_dyu_vie_aeg_ewe_swt_zul	0.0763638341648454	0.180419813427435	0.857215572528834
72	sid_fre_bam_ben_amr_wly_sod_slo_tur_uzb_bem_ind_lda_krd_por_bsq_lat_aeg_swt_mnd_bos_alb_moo_afr_akn_pan_fin_swa_ses_est_ctl_amh_geo_mcd_cze_prs_bul_tig_owc_scr_hun_igb_mao_spa_bat_jpn_knd_kor_svk_ita_yor_ukr_jav_guj_anl_sun_cnt_grk_dyu_swe_chh_urd_glc_arw_eng_qcu_rom_mol_rus_zul_mlt_pol_heb_nor_tag_lit_dgb_dut_tsw_mly_tha_hau_tml_tsn_ewe_aze_ger_hin_azi_ven_vie_gam_fbf_cic_xho	0.053667166657008	0.126342647553929	0.899733446005758
73	aeg_rus_dyu_rom_hau_amr_wly_lat_aze_tur_dgb_mao_swt_slo_krd_bsq_pan_mlt_yor_mnd_ben_guj_zul_swe_swa_ger_hun_cic_tsn_est_svk_chh_geo_lit_mol_prs_glc_gam_anl_cze_fin_akn_ind_alb_mly_jpn_tml_kor_urd_mcd_tsw_fre_sun_pol_tig_tag_cnt_ita_bem_eng_sod_bos_hin_afr_grk_qcu_scr_bul_nor_ewe_sid_ukr_heb_arw_jav_dut_lda_ctl_xho_bat_tha_amh_knd_fbf_moo_uzb_por_spa_azi_ses_vie_owc_igb_bam_ven	-0.528062366171691	-1.25877804101626	0.211261173838398
74	tig_rus_fbf_scr_owc_gam_chh_svk_uzb_aze_moo_tag_igb_hin_ukr_bsq_guj_sod_cic_mnd_arw_urd_swt_fre_swa_por_est_yor_ses_hun_lit_wly_geo_bos_bul_ctl_mcd_amr_hau_pan_fin_tsn_mly_nor_sun_jpn_knd_kor_spa_ger_ven_pol_ind_glc_sid_jav_cnt_ben_ewe_swe_heb_dut_afr_cze_lat_qcu_alb_slo_mol_bam_mlt_grk_amh_prs_mao_eng_dgb_krd_dyu_bat_tha_aeg_tml_zul_lda_azi_ita_rom_tur_tsw_vie_anl_bem_xho_akn	-0.355280903889381	-0.842216930089531	0.401827211107872
75	sid_cze_igb_scr_gam_amr_anl_pol_aze_azi_yor_mly_ewe_hin_bul_bsq_glc_hau_swa_cnt_rom_bos_cic_slo_lda_fre_est_tsw_dyu_hun_arw_amh_geo_mol_krd_ukr_mcd_aeg_heb_nor_fin_bem_jav_ger_sun_jpn_tml_kor_eng_alb_zul_svk_mao_lat_chh_ind_mnd_spa_xho_grk_sod_ctl_guj_rus_pan_qcu_por_prs_lit_tsn_mlt_swe_owc_ben_bat_afr_moo_urd_ses_tag_tha_wly_knd_swt_ven_uzb_dut_ita_tur_fbf_vie_tig_bam_akn_dgb	-0.999726209949401	-2.43237998750778	0.0169137794881192
76	heb_ita_fbf_ben_mlt_anl_sod_svk_tur_azi_ven_bat_dyu_eng_lit_bsq_hin_hau_zul_mnd_arw_pol_akn_ger_xho_alb_hun_ses_ewe_est_ukr_tig_geo_pan_mcd_rus_mol_wly_amh_cze_fin_swt_ind_urd_mly_jpn_tml_kor_glc_nor_cic_guj_mao_bos_chh_tag_cnt_afr_moo_bul_sid_swe_scr_spa_krd_qcu_prs_por_dut_tsn_owc_lat_amr_grk_jav_rom_bem_ctl_bam_sun_tha_aeg_knd_lda_tsw_uzb_fre_slo_aze_igb_vie_gam_yor_dgb_swa	-0.219512029743439	-0.518629571995974	0.60525093552187
77	hau_svk_bem_mcd_sid_gam_mlt_afr_aze_azi_ewe_tag_ven_spa_glc_bsq_ctl_amh_yor_mnd_por_lit_fbf_urd_cic_cze_fin_moo_swa_hun_slo_tig_geo_krd_alb_nor_ben_aeg_wly_fre_est_zul_mao_hin_mly_jpn_knd_kor_ger_bul_dgb_swe_ind_scr_amr_jav_cnt_lat_lda_ita_owc_dut_guj_eng_bos_qcu_prs_arw_rus_ses_chh_grk_sod_pan_sun_mol_swt_rom_dyu_bat_tha_heb_tml_akn_bam_uzb_pol_ukr_tur_tsn_vie_anl_igb_xho_tsw	-0.344244162542997	-0.815979463701553	0.416596949525918
78	mlt_lit_dyu_ben_sid_owc_heb_ctl_tur_aze_swt_ind_dgb_fre_cze_bsq_svk_chh_bam_mnd_ita_ger_lda_glc_bem_pol_fin_cic_yor_est_slo_sod_geo_hin_grk_arw_krd_wly_amh_rus_hun_zul_bat_prs_mly_jpn_tml_kor_mol_rom_fbf_ukr_tag_pan_gam_mao_cnt_urd_igb_mcd_anl_nor_lat_bul_por_qcu_dut_eng_scr_akn_amr_afr_tig_guj_jav_alb_ven_swe_xho_sun_tha_aeg_knd_tsn_tsw_azi_spa_bos_uzb_moo_vie_hau_swa_ewe_ses	-0.512669931038075	-1.22084952814396	0.225229241251312
79	hau_svk_ewe_slo_mlt_owc_gam_grk_uzb_azi_bam_jav_akn_lit_krd_bsq_spa_heb_yor_cnt_prs_rus_fbf_dut_zul_cze_hun_ven_xho_fin_afr_sid_geo_ukr_bul_eng_urd_chh_sod_lat_est_swa_mly_fre_mao_jpn_knd_kor_ctl_pol_tsw_guj_ind_nor_wly_sun_mnd_swe_lda_glc_amr_alb_pan_ger_mol_qcu_ben_bos_hin_swt_aeg_mcd_tig_arw_bat_por_bem_rom_igb_tag_tha_amh_tml_cic_dyu_tur_ita_scr_aze_tsn_vie_anl_dgb_ses_moo	0.235122343466328	0.554096221709293	0.580842926968329
80	aeg_eng_moo_swe_gam_chh_amr_mol_uzb_azi_dyu_ind_ses_cze_spa_bsq_lit_heb_tsn_mnd_pan_ukr_dgb_bul_akn_grk_fin_igb_xho_hun_rus_wly_geo_fre_ben_hin_arw_amh_sod_alb_est_lda_bat_ctl_sun_jpn_knd_kor_rom_mcd_bam_slo_mao_glc_tig_mly_cnt_nor_zul_ita_owc_krd_guj_urd_lat_qcu_por_bos_ger_yor_sid_dut_anl_pol_jav_prs_cic_svk_swt_tag_tha_mlt_tml_fbf_ewe_aze_afr_scr_tur_bem_vie_hau_tsw_swa_ven	-0.90580514346819	-2.19327264955368	0.0307812235217144
81	hau_ita_dyu_nor_aeg_amr_sod_fre_azi_tur_bem_mly_ewe_lat_guj_bsq_svk_wly_cic_cnt_bos_scr_yor_slo_tsn_rom_fin_akn_fbf_est_krd_anl_geo_dut_pan_hin_ger_mlt_amh_afr_hun_moo_mao_ukr_bat_jpn_knd_kor_prs_por_igb_alb_jav_urd_tig_ind_mnd_spa_swa_mcd_owc_grk_ben_arw_bul_qcu_cze_pol_lit_dgb_gam_swe_chh_rus_tag_eng_lda_glc_bam_sun_tha_heb_tml_zul_tsw_aze_ctl_mol_uzb_swt_vie_sid_ses_xho_ven	-0.365293778784501	-0.86674859906876	0.38831053560123
82	chh_swe_xho_hin_mlt_amr_sod_ger_tur_aze_bam_ind_tsw_pol_rom_bsq_bul_hau_dgb_mnd_ben_mcd_igb_cze_swt_afr_est_moo_yor_fin_mol_tig_geo_prs_eng_spa_bos_anl_aeg_grk_hun_akn_jav_lit_mao_jpn_tml_kor_ctl_pan_dyu_ukr_tag_svk_amh_bat_cnt_rus_fbf_fre_sid_glc_krd_nor_arw_qcu_lat_ita_alb_ses_gam_slo_owc_scr_mly_por_lda_dut_bem_sun_tha_heb_knd_zul_tsn_azi_guj_urd_uzb_ven_vie_wly_ewe_swa_cic	-0.498559810365126	-1.18527517744885	0.238928512248834
83	amh_mol_ven_dut_amr_heb_hau_krd_uzb_azi_swt_ind_yor_swe_prs_bsq_fre_sod_tsw_mnd_spa_lat_bem_urd_lda_bul_est_igb_moo_fin_grk_wly_geo_slo_glc_ita_guj_chh_gam_arw_hun_dgb_mao_pol_bat_jpn_knd_kor_ben_ger_tsn_rus_sun_afr_mlt_mly_cnt_hin_akn_por_tig_lit_scr_svk_eng_qcu_mcd_ctl_pan_bam_owc_ukr_aeg_nor_jav_alb_zul_bos_fbf_tag_tha_sid_tml_ewe_swa_tur_rom_cze_aze_ses_vie_anl_dyu_cic_xho	-0.196402783708155	-0.463393430714903	0.644165047910872
84	owc_pan_ses_guj_aeg_amh_wly_alb_tur_azi_lda_sun_yor_dut_bos_bsq_fre_mlt_cic_cnt_lit_lat_bam_rom_xho_mol_est_akn_dyu_fin_rus_heb_geo_cze_ctl_slo_hin_anl_sid_glc_hun_tsw_jav_afr_mly_jpn_knd_kor_krd_eng_tsn_pol_bat_ger_hau_mao_mnd_grk_fbf_svk_chh_bul_arw_prs_swe_qcu_mcd_scr_ben_igb_amr_por_tig_ukr_tag_nor_zul_urd_ven_ind_tha_gam_tml_swt_moo_uzb_ita_spa_aze_bem_vie_sod_swa_ewe_dgb	0.264707803018401	0.624596680524787	0.53376516790947
85	amh_svk_dyu_mol_heb_chh_mlt_prs_aze_tur_yor_mao_ses_ger_pol_bsq_glc_sid_tsw_cnt_nor_spa_lda_fre_akn_afr_hun_igb_bam_fin_bul_owc_geo_scr_hin_dut_ctl_aeg_wly_mcd_est_dgb_bat_grk_mly_jpn_tml_kor_ben_guj_moo_slo_jav_lat_tig_ind_mnd_por_bem_cze_amr_swe_urd_rus_lit_qcu_pan_rom_alb_zul_anl_ita_hau_ukr_sun_bos_xho_arw_swt_tag_tha_gam_knd_tsn_ven_azi_eng_krd_uzb_cic_vie_sod_swa_ewe_fbf	0.198835540530408	0.469178383226887	0.640040206310852
86	chh_mcd_swa_ukr_sid_mlt_aeg_rus_aze_tur_dgb_bat_akn_urd_pan_bsq_swe_sod_moo_cnt_mol_lit_ses_krd_xho_arw_fin_zul_yor_hun_scr_hau_geo_svk_slo_hin_prs_heb_owc_alb_est_ven_sun_bul_tag_jpn_knd_kor_fre_ger_dyu_glc_mly_ctl_tig_ind_mnd_guj_tsn_ben_amr_bos_nor_por_pol_qcu_dut_eng_ita_bem_anl_cze_amh_lat_mao_afr_lda_grk_swt_jav_tha_gam_tml_ewe_tsw_azi_rom_spa_uzb_igb_vie_wly_cic_fbf_bam	0.0659157516657885	0.155365243005946	0.876870101433166
87	wly_guj_tsw_ita_amh_aeg_anl_grk_tur_aze_bem_mly_cic_mcd_arw_bsq_prs_mlt_ewe_mnd_ukr_pan_bam_scr_ven_alb_hun_akn_ses_est_svk_gam_geo_ger_swe_eng_hin_amr_tig_rom_fin_fbf_bat_pol_jav_jpn_tml_kor_bul_afr_dyu_ben_mao_urd_heb_ind_cnt_glc_yor_cze_sid_spa_krd_por_dut_qcu_mol_ctl_slo_tsn_chh_lat_sod_nor_sun_fre_swt_rus_lda_tag_tha_owc_knd_igb_moo_azi_bos_lit_uzb_swa_vie_hau_zul_xho_dgb	-0.46910777315884	-1.11606745316058	0.267268672583524
88	tig_grk_bem_lat_sod_amr_gam_ctl_uzb_tur_igb_mly_zul_scr_nor_bsq_cze_anl_akn_cnt_svk_afr_yor_fre_ven_bul_hun_swa_dyu_est_spa_amh_geo_hin_lit_swe_ger_hau_heb_por_fin_tsn_jav_ben_ind_jpn_knd_kor_rus_urd_fbf_guj_tag_ita_aeg_mao_mnd_alb_bam_dut_owc_slo_mcd_prs_arw_qcu_bos_glc_pol_dgb_chh_eng_wly_ukr_sun_pan_ses_mol_xho_bat_tha_mlt_tml_ewe_moo_aze_rom_krd_azi_tsw_vie_sid_cic_lda_swt	-0.195108143205811	-0.460425930772831	0.646285302540849
89	owc_mcd_cic_cze_hau_amh_tig_pan_tur_aze_swa_jav_igb_lat_svk_bsq_arw_heb_bam_cnt_fre_spa_xho_por_dgb_pol_est_swt_akn_hun_lit_mlt_geo_prs_bos_rus_afr_anl_sod_bul_fin_ven_sun_ukr_mao_jpn_tml_kor_ita_rom_dyu_nor_bat_hin_amr_mly_mnd_swe_bem_ctl_chh_ger_scr_glc_grk_qcu_alb_slo_urd_ewe_wly_mol_gam_guj_tag_ben_zul_eng_fbf_ind_tha_sid_knd_tsn_moo_azi_dut_krd_uzb_yor_vie_aeg_ses_lda_tsw	-0.988574153005913	-2.41145923006332	0.0178533724209711
90	anl_mol_lda_spa_wly_aeg_tig_bul_aze_tur_moo_bat_bem_rom_afr_bsq_pol_owc_bam_cnt_dut_ger_igb_svk_akn_bos_hun_ses_fbf_fin_ben_sod_geo_grk_swe_guj_pan_amh_heb_prs_est_ewe_jav_lat_sun_jpn_tml_kor_mcd_glc_zul_hin_ind_fre_chh_mao_mnd_eng_dgb_arw_amr_scr_ctl_por_rus_qcu_krd_urd_ita_ven_hau_lit_sid_slo_tag_cze_tsn_ukr_xho_mly_tha_gam_knd_swt_cic_azi_alb_nor_uzb_yor_vie_mlt_tsw_dyu_swa	-0.573511041714554	-1.36770855176238	0.174699375785755
91	sod_guj_xho_alb_hau_chh_heb_urd_tur_azi_dyu_sun_yor_dut_mol_bsq_pol_wly_tsw_mnd_hin_ukr_moo_ben_swt_rom_est_ven_igb_fin_bul_sid_geo_por_bos_fre_glc_aeg_anl_lat_hun_ses_ind_rus_bat_jpn_tml_kor_slo_ger_zul_lit_tag_arw_gam_jav_cnt_afr_cic_scr_owc_ctl_nor_eng_ita_qcu_cze_grk_pan_tsn_amh_prs_amr_spa_mly_svk_swa_krd_fbf_mao_tha_tig_knd_dgb_bam_aze_swe_mcd_uzb_ewe_vie_mlt_akn_lda_bem	-0.693719035458262	-1.66419160721729	0.0994401704372056
92	aeg_urd_xho_dut_sid_hau_mlt_cze_uzb_tur_ven_tag_tsn_eng_swe_bsq_pan_amh_cic_cnt_mol_rus_zul_ben_bam_slo_hun_dyu_swa_est_pol_wly_geo_spa_scr_bos_prs_anl_owc_ita_fin_akn_bat_rom_jav_jpn_tml_kor_ctl_nor_dgb_lit_ind_ger_tig_mao_mnd_lat_moo_hin_chh_svk_grk_glc_krd_qcu_fre_ukr_guj_lda_sod_por_gam_afr_mly_arw_tsw_alb_ses_sun_tha_amr_knd_igb_ewe_azi_mcd_bul_aze_yor_vie_heb_bem_fbf_swt	-1.20320644184025	-2.97604222628449	0.00372123342717919
93	anl_krd_ewe_cze_chh_sod_owc_grk_azi_aze_akn_jav_ses_spa_nor_bsq_scr_tig_swa_cnt_swe_glc_fbf_bul_swt_mol_est_lda_moo_hun_svk_amr_geo_rom_slo_arw_lit_amh_aeg_pol_fin_dyu_tag_alb_ind_jpn_knd_kor_ctl_ger_xho_pan_bat_fre_wly_mly_mnd_guj_bem_prs_heb_ita_dut_hin_urd_qcu_mcd_ukr_por_bam_mlt_eng_hau_bos_mao_afr_ven_rus_tsn_sun_tha_gam_tml_tsw_dgb_tur_lat_ben_uzb_igb_vie_sid_cic_yor_zul	-0.0803020607241746	-0.18933204554089	0.850245177567113
94	sid_alb_swt_cze_mlt_sod_owc_grk_azi_aze_tsn_ind_bam_bul_hin_bsq_mcd_hau_bem_mnd_pol_scr_swa_spa_akn_svk_fin_tsw_cic_hun_prs_tig_geo_guj_ita_lat_lit_gam_anl_mol_est_yor_mly_ukr_jav_jpn_tml_kor_ctl_slo_ven_rus_bat_swe_wly_sun_cnt_ger_xho_arw_heb_ben_nor_dut_glc_qcu_krd_afr_urd_dgb_amr_eng_chh_pan_mao_fre_ses_rom_moo_tag_tha_aeg_knd_igb_lda_tur_por_bos_uzb_dyu_vie_amh_fbf_ewe_zul	-0.404642209854542	-0.958983105166056	0.340053782336744
95	amh_hin_tsw_arw_owc_chh_sod_nor_tur_uzb_bem_tag_fbf_svk_bul_bsq_pan_amr_igb_cnt_fre_glc_akn_alb_zul_spa_hun_ewe_lda_est_mol_heb_geo_scr_rus_ctl_lit_tig_gam_lat_fin_ses_mly_prs_bat_jpn_knd_kor_dut_eng_xho_afr_ind_slo_anl_jav_mnd_ukr_ven_mcd_hau_bos_guj_por_ben_qcu_urd_grk_rom_dyu_sid_cze_wly_krd_sun_ger_dgb_ita_cic_mao_tha_aeg_tml_moo_tsn_aze_pol_swe_azi_swa_vie_mlt_swt_yor_bam	-0.630731095644572	-1.51026784186462	0.134365400266795
96	mlt_mol_bem_dut_amh_aeg_hau_bos_azi_aze_fbf_mly_ewe_eng_cze_bsq_afr_tig_xho_mnd_lit_prs_ses_ben_tsn_rom_fin_dgb_swa_est_svk_gam_geo_scr_bul_por_grk_chh_amr_glc_hun_igb_ind_ger_sun_jpn_tml_kor_alb_spa_tsw_lat_bat_krd_sid_mao_cnt_hin_lda_mcd_heb_ukr_urd_swe_nor_qcu_pol_ita_guj_moo_owc_pan_anl_slo_jav_ctl_zul_arw_swt_tag_tha_sod_knd_dyu_bam_uzb_fre_rus_tur_akn_vie_wly_ven_yor_cic	-0.177024878220856	-0.417483673158097	0.67728690616785
97	gam_rom_tsn_bul_wly_mlt_heb_fre_tur_uzb_swt_tag_cic_urd_glc_bsq_prs_chh_ven_cnt_alb_scr_xho_pol_dgb_ctl_est_igb_akn_hun_bos_aeg_geo_por_ger_dut_swe_tig_sod_lit_fin_tsw_ind_hin_bat_jpn_knd_kor_ukr_lat_lda_nor_mao_mol_owc_mly_mnd_pan_ewe_svk_amh_spa_cze_ben_slo_qcu_rus_afr_mcd_zul_hau_ita_sid_guj_sun_krd_fbf_eng_ses_jav_tha_amr_tml_swa_dyu_azi_grk_arw_aze_yor_vie_anl_bam_moo_bem	-0.698505561381232	-1.67636269933489	0.0970258524773891
98	gam_hin_yor_ctl_sod_owc_amr_ben_azi_aze_dyu_sun_cic_pol_rom_bsq_slo_aeg_dgb_cnt_alb_spa_bam_fre_ewe_guj_fin_akn_fbf_hun_urd_mlt_geo_prs_ukr_bos_mol_wly_heb_mcd_est_xho_bat_por_mao_jpn_tml_kor_dut_krd_ses_eng_jav_bul_chh_ind_mnd_ita_lda_afr_tig_arw_grk_swe_cze_qcu_nor_lat_scr_moo_amh_lit_hau_svk_mly_rus_igb_pan_ven_tag_tha_sid_knd_zul_swa_uzb_glc_ger_tur_swt_vie_anl_bem_tsn_tsw	-0.81825780775166	-1.97489679940997	0.0512453684260179
99	amr_prs_dgb_cze_anl_sod_wly_por_aze_uzb_swa_sun_ses_pol_eng_bsq_bos_aeg_tsw_cnt_glc_nor_ven_bul_tsn_svk_est_yor_xho_fin_ctl_amh_geo_mol_grk_lat_mcd_chh_tig_alb_hun_bam_mly_lit_bat_jpn_knd_kor_rus_spa_bem_arw_mao_afr_heb_jav_mnd_swe_lda_hin_gam_fre_guj_ita_rom_qcu_krd_ben_urd_moo_hau_ukr_owc_ger_tag_scr_akn_pan_igb_ind_tha_sid_tml_zul_ewe_azi_dut_slo_tur_dyu_vie_mlt_cic_fbf_swt	0.330299892569279	0.778124433055982	0.438470839536705
100	anl_urd_cic_ger_sod_aeg_gam_fre_azi_tur_zul_mao_bam_hin_guj_bsq_prs_heb_swt_cnt_por_rus_moo_ctl_tsn_lit_est_xho_igb_fin_cze_chh_geo_krd_mol_spa_grk_sid_wly_ita_hun_dyu_sun_arw_jav_jpn_tml_kor_scr_rom_swa_dut_mly_ben_owc_ind_mnd_nor_dgb_alb_mlt_swe_mcd_bos_pan_qcu_slo_glc_eng_tsw_hau_afr_tig_ukr_bat_svk_bem_pol_ven_tag_tha_amh_knd_ses_yor_aze_lat_bul_uzb_ewe_vie_amr_fbf_lda_akn	-0.723566961161152	-1.73581002691776	0.0859094296876524
101	owc_ita_bam_scr_aeg_anl_chh_por_uzb_tur_cic_sun_xho_rus_spa_bsq_slo_mlt_ewe_mnd_pol_ukr_lda_ger_swa_pan_est_tsn_dgb_fin_ben_sid_geo_afr_ctl_prs_alb_wly_amr_guj_hun_dyu_mao_svk_jav_jpn_tml_kor_arw_lat_akn_urd_ind_nor_amh_mly_cnt_mcd_ven_glc_heb_rom_fre_cze_grk_qcu_swe_eng_dut_bem_hau_lit_sod_bul_tag_krd_swt_hin_zul_bat_tha_gam_knd_igb_moo_aze_mol_bos_azi_yor_vie_tig_fbf_ses_tsw	-0.0343179032820902	-0.0808124670389913	0.935764749270768
102	gam_dut_yor_mol_owc_aeg_heb_ger_aze_tur_cic_mly_fbf_rus_hin_bsq_ukr_amr_dgb_mnd_glc_guj_bam_prs_swa_urd_hun_ewe_igb_est_cze_sod_geo_nor_rom_pol_scr_chh_anl_ctl_fin_akn_tag_bul_mao_jpn_tml_kor_bos_arw_dyu_ben_jav_swe_amh_ind_cnt_grk_ses_eng_hau_lit_krd_spa_svk_qcu_alb_slo_fre_tsn_tig_ita_mlt_lat_sun_pan_lda_afr_tsw_bat_tha_sid_knd_swt_ven_uzb_por_mcd_azi_bem_vie_wly_zul_moo_xho	-0.770987988518449	-1.85170303848133	0.0672414098964798
103	mlt_scr_akn_lat_anl_gam_hau_ukr_uzb_azi_igb_jav_tsw_hin_ben_bsq_glc_amh_ven_mnd_pol_rus_dgb_pan_moo_spa_est_swt_zul_hun_lit_sod_geo_alb_por_mcd_bos_heb_owc_ger_fin_xho_tag_guj_bat_jpn_knd_kor_cze_afr_swa_nor_mao_dut_sid_ind_cnt_eng_ses_prs_aeg_fre_svk_swe_slo_qcu_krd_bul_urd_cic_amr_rom_chh_mol_mly_arw_bam_ctl_dyu_sun_tha_tig_tml_fbf_tsn_aze_grk_ita_tur_ewe_vie_wly_lda_bem_yor	-0.0375580209218293	-0.088668808324164	0.929535785408285
104	sid_eng_cic_lat_amh_heb_sod_afr_tur_uzb_ses_tag_bam_ger_pan_bsq_ukr_wly_bem_cnt_por_svk_moo_nor_ewe_cze_est_ven_fbf_hun_ben_tig_geo_spa_fre_mcd_prs_hau_gam_mol_fin_swa_bat_krd_ind_jpn_knd_kor_bos_urd_tsn_scr_mao_swe_aeg_mly_mnd_rus_zul_ita_chh_glc_dut_guj_alb_qcu_pol_hin_grk_xho_owc_slo_mlt_rom_sun_bul_igb_lit_tsw_jav_tha_anl_tml_swt_yor_azi_ctl_arw_aze_akn_vie_amr_dgb_dyu_lda	-0.559159820930629	-1.33335737452048	0.185671357237138
105	anl_ctl_bam_ukr_tig_aeg_mlt_mcd_tur_azi_zul_jav_swt_bul_grk_bsq_urd_chh_swa_mnd_rus_svk_bem_pan_akn_krd_hun_dgb_cic_fin_arw_amh_geo_dut_glc_ger_fre_amr_sod_ita_est_tsw_mly_lit_mao_jpn_knd_kor_alb_guj_moo_lat_bat_afr_owc_sun_cnt_eng_dyu_ben_heb_scr_swe_slo_por_qcu_hin_rom_nor_yor_gam_bos_wly_prs_ind_spa_ven_mol_xho_tag_tha_sid_tml_fbf_lda_uzb_cze_pol_aze_igb_vie_hau_tsn_ewe_ses	-0.449319896088881	-1.06760642749501	0.288461586400486
106	owc_glc_moo_eng_heb_hau_amh_mcd_aze_azi_dgb_sun_yor_swe_pol_bsq_guj_sid_xho_cnt_fre_rom_fbf_rus_tsn_mol_est_ses_swt_fin_ben_mlt_geo_pan_ger_afr_bos_gam_chh_por_hun_bem_mao_dut_ind_jpn_tml_kor_ctl_svk_zul_krd_jav_cze_tig_tag_mnd_hin_ven_scr_amr_urd_ita_spa_grk_qcu_slo_lit_lat_dyu_wly_bul_aeg_arw_bat_alb_akn_prs_igb_mly_tha_anl_knd_lda_cic_uzb_nor_ukr_tur_tsw_vie_sod_ewe_swa_bam	0.363245599634273	0.855590363391702	0.394423366513743
107	owc_mcd_fbf_nor_amr_wly_hau_por_tur_aze_bem_tag_bam_lat_pol_bsq_swe_heb_xho_mnd_scr_guj_igb_cze_swt_afr_hun_swa_akn_est_pan_amh_geo_ctl_svk_grk_ger_sid_chh_ukr_fin_zul_mao_slo_bat_jpn_knd_kor_bos_glc_cic_ita_jav_lit_tig_ind_cnt_arw_lda_krd_anl_urd_fre_eng_rus_qcu_prs_hin_dut_ses_mlt_alb_aeg_bul_sun_ben_dgb_mol_yor_mly_tha_gam_tml_ewe_tsw_azi_spa_rom_uzb_moo_vie_sod_ven_tsn_dyu	0.442034004449781	1.04270950824256	0.299785814259974
108	sod_swe_ven_guj_anl_heb_sid_mol_azi_tur_bem_tag_cic_ukr_slo_bsq_ger_amr_tsw_cnt_eng_prs_dgb_bul_fbf_ita_fin_akn_ses_hun_fre_wly_geo_pol_spa_ctl_ben_chh_tig_mcd_est_igb_jav_rom_mly_jpn_tml_kor_krd_scr_xho_lat_sun_svk_amh_mao_mnd_lit_lda_cze_owc_dut_alb_rus_por_qcu_pan_afr_arw_swt_aeg_grk_mlt_hin_bat_glc_moo_nor_bam_ind_tha_gam_knd_swa_tsn_uzb_urd_bos_aze_yor_vie_hau_ewe_dyu_zul	0.106507960132134	0.250681700719315	0.802613206787275
109	sod_dut_akn_pol_tig_gam_sid_alb_tur_uzb_swt_mao_tsn_bos_slo_bsq_svk_hau_bam_cnt_swe_scr_yor_rus_ewe_eng_fin_cic_bem_hun_cze_anl_geo_urd_ctl_ukr_rom_amh_aeg_glc_est_xho_mly_mol_jav_jpn_tml_kor_lit_por_fbf_pan_sun_prs_heb_bat_mnd_krd_lda_arw_chh_ita_ger_grk_nor_qcu_bul_afr_guj_dgb_amr_hin_wly_fre_ind_mcd_swa_ben_ses_tag_tha_owc_knd_tsw_ven_azi_spa_lat_aze_zul_vie_mlt_dyu_moo_igb	-0.22360496520421	-0.528180302908073	0.598632296568762
110	mlt_pan_ses_krd_gam_chh_amr_afr_aze_uzb_ewe_sun_tsw_eng_ctl_bsq_lit_amh_swt_cnt_swe_spa_lda_ger_swa_dut_hun_zul_akn_fin_rus_anl_geo_bul_ukr_fre_pol_aeg_sid_guj_est_yor_mao_urd_mly_jpn_knd_kor_scr_hin_igb_bos_tag_arw_tig_jav_mnd_por_ven_ben_wly_lat_slo_svk_glc_qcu_grk_ita_nor_dgb_hau_mol_heb_mcd_bat_rom_dyu_alb_cic_ind_tha_owc_tml_bem_bam_tur_cze_prs_azi_tsn_vie_sod_xho_moo_fbf	-0.919154463023139	-2.23104122069434	0.0280820187386725
111	gam_mol_lda_alb_hau_anl_sod_bos_uzb_aze_akn_mao_ewe_ctl_prs_bsq_ger_sid_dgb_cnt_ukr_lit_tsn_spa_fbf_lat_est_dyu_bam_hun_pan_heb_geo_svk_ita_glc_pol_owc_amh_krd_fin_moo_ind_scr_tag_jpn_tml_kor_grk_swe_bem_arw_sun_por_wly_bat_mnd_mcd_cic_dut_amr_fre_rom_hin_afr_qcu_rus_ben_guj_zul_tig_eng_chh_urd_mly_cze_xho_slo_ven_jav_tha_aeg_knd_igb_ses_azi_bul_nor_tur_swt_vie_mlt_swa_tsw_yor	-0.328236014371674	-0.777720371562887	0.438707882916829
112	sid_afr_dgb_bos_mlt_wly_amh_lit_tur_uzb_bem_ind_dyu_ben_pan_bsq_slo_aeg_swt_mnd_alb_por_yor_ukr_ewe_prs_hun_moo_akn_fin_svk_chh_geo_eng_ctl_scr_swe_hau_owc_hin_est_igb_tag_arw_mao_jpn_tml_kor_grk_glc_cic_dut_mly_rom_gam_sun_cnt_krd_fbf_lat_tig_ger_ita_spa_guj_qcu_mol_pol_cze_ses_heb_bul_anl_mcd_jav_fre_ven_nor_xho_bat_tha_sod_knd_lda_tsn_aze_urd_rus_azi_bam_vie_amr_tsw_swa_zul	0.0625716757809557	0.14742935221313	0.883112291989849
113	gam_ukr_swt_cze_anl_hau_owc_swe_tur_azi_tsn_jav_bem_ita_grk_bsq_bos_heb_cic_cnt_rus_svk_zul_ctl_ewe_afr_fin_xho_ses_hun_bul_tig_geo_lat_guj_lit_eng_sid_mlt_por_est_tsw_bat_nor_mly_jpn_knd_kor_scr_arw_bam_urd_ind_rom_sod_sun_mnd_alb_yor_ger_wly_mcd_prs_pol_dut_qcu_spa_krd_mol_lda_amr_fre_amh_pan_tag_ben_akn_glc_moo_mao_tha_aeg_tml_fbf_dgb_uzb_slo_hin_aze_igb_vie_chh_swa_ven_dyu	-0.474062826354213	-1.12498674770198	0.26348973601645
114	hau_ukr_ses_guj_mlt_anl_chh_fre_aze_azi_tsw_sun_ven_svk_pol_bsq_eng_amh_dyu_mnd_krd_ger_ewe_spa_dgb_mcd_est_akn_tsn_hun_por_amr_geo_urd_cze_lat_ctl_aeg_owc_slo_fin_cic_bat_lit_mly_jpn_knd_kor_rus_arw_xho_rom_mao_pan_sid_ind_cnt_dut_fbf_grk_wly_bos_ita_glc_swe_qcu_afr_nor_prs_yor_tig_mol_gam_hin_tag_ben_moo_scr_lda_jav_tha_sod_tml_swt_swa_uzb_bul_alb_tur_bam_vie_heb_igb_bem_zul	-0.576229249213095	-1.37427631892096	0.172658758433968
115	wly_swe_fbf_urd_amr_sid_owc_fre_tur_azi_swa_mly_tsw_slo_svk_bsq_krd_amh_zul_mnd_cze_mcd_xho_ita_igb_por_hun_dgb_ewe_fin_ctl_aeg_geo_ukr_pol_pan_afr_anl_mlt_grk_est_dyu_ind_scr_sun_jpn_tml_kor_hin_arw_moo_ben_jav_lat_heb_mao_cnt_bul_swt_nor_chh_mol_ger_prs_glc_qcu_alb_lit_spa_tsn_sod_rus_hau_dut_bat_bos_akn_rom_yor_tag_tha_gam_knd_bem_bam_uzb_eng_guj_aze_lda_vie_tig_ven_cic_ses	-0.243667329790455	-0.576406624873537	0.565732818615316
116	gam_afr_moo_krd_mlt_amr_chh_ger_azi_aze_swt_mly_lda_mcd_slo_bsq_fre_hau_tsw_cnt_rus_mol_ewe_glc_xho_rom_est_dyu_cic_hun_scr_sod_geo_ctl_guj_swe_bul_heb_anl_prs_fin_tsn_mao_eng_jav_jpn_knd_kor_alb_urd_igb_lit_tag_lat_wly_ind_mnd_spa_swa_por_tig_svk_pan_grk_ben_qcu_hin_ita_dut_akn_aeg_cze_amh_arw_sun_pol_ses_bos_bem_bat_tha_sid_tml_zul_ven_uzb_ukr_nor_tur_bam_vie_owc_yor_fbf_dgb	-0.370950955296025	-0.880899067546545	0.380643326177533
117	owc_rom_tsn_bul_wly_tig_hau_krd_tur_azi_ses_tag_swa_ctl_por_bsq_glc_amr_bam_mnd_svk_ita_akn_arw_ven_guj_hun_dgb_dyu_fin_urd_mlt_geo_ben_bos_swe_ger_heb_gam_cze_est_moo_mao_pol_sun_jpn_tml_kor_afr_lat_zul_prs_mly_grk_sid_ind_cnt_mol_swt_dut_anl_slo_scr_alb_eng_qcu_pan_spa_lit_fbf_chh_hin_aeg_ukr_bat_fre_bem_nor_xho_jav_tha_sod_knd_lda_cic_aze_mcd_rus_uzb_ewe_vie_amh_yor_tsw_igb	0.471070735883611	1.11246670708117	0.268804919770221
118	gam_svk_cic_lat_anl_aeg_sod_krd_azi_tur_fbf_tag_ewe_ctl_slo_bsq_rus_wly_swt_cnt_guj_ita_moo_ger_akn_dut_est_igb_xho_fin_swe_heb_geo_urd_rom_grk_glc_owc_amr_bos_hun_tsw_bat_ukr_mly_jpn_tml_kor_arw_prs_bem_pan_mao_nor_mlt_jav_mnd_afr_bam_scr_amh_cze_hin_lit_spa_qcu_pol_por_bul_lda_hau_alb_chh_mol_ind_eng_ven_fre_dgb_sun_tha_sid_knd_zul_yor_aze_ben_mcd_uzb_swa_vie_tig_ses_tsn_dyu	-0.177425034740186	-0.418729674869645	0.676379171586744
119	aeg_scr_fbf_dut_gam_sid_amr_ctl_azi_tur_tsn_bat_igb_slo_lit_bsq_bul_owc_lda_mnd_fre_ger_ewe_nor_swa_alb_fin_zul_bem_hun_swe_hau_geo_eng_urd_pan_bos_sod_heb_ukr_est_ven_mly_ita_jav_jpn_knd_kor_rus_arw_swt_cze_sun_ben_tig_ind_cnt_afr_bam_mcd_wly_krd_glc_spa_prs_qcu_pol_por_lat_xho_anl_mol_mlt_grk_mao_hin_tsw_rom_moo_tag_tha_chh_tml_dgb_cic_aze_svk_guj_uzb_ses_vie_amh_yor_dyu_akn	-0.646536734587191	-1.54711372295006	0.125232143697825
120	anl_mcd_moo_rom_owc_amr_gam_arw_azi_aze_igb_ind_tsn_glc_hin_bsq_ukr_heb_akn_mnd_bos_rus_xho_eng_ses_afr_fin_zul_ewe_est_guj_tig_geo_swe_bul_nor_scr_sod_hau_grk_hun_bem_tag_slo_mao_jpn_tml_kor_mol_pan_lda_urd_sun_por_amh_bat_cnt_krd_fbf_lit_mlt_ita_cze_dut_ctl_qcu_spa_fre_svk_dyu_wly_lat_chh_alb_jav_prs_bam_ben_cic_mly_tha_sid_knd_tsw_ven_uzb_pol_ger_tur_dgb_vie_aeg_swa_swt_yor	-0.729294153085924	-1.7504613217086	0.0833365588872355
121	amr_ben_dyu_ctl_chh_sod_sid_krd_aze_tur_lda_bat_moo_mol_bul_bsq_scr_owc_ven_mnd_hin_por_fbf_dut_akn_guj_hun_yor_zul_est_bos_wly_geo_cze_urd_eng_svk_anl_tig_alb_fin_tsw_sun_pol_tag_jpn_knd_kor_nor_rus_dgb_arw_mly_lit_amh_mao_cnt_mcd_ewe_slo_hau_afr_ger_glc_rom_qcu_pan_grk_lat_swt_gam_spa_mlt_ita_jav_ukr_tsn_prs_xho_ind_tha_heb_tml_swa_igb_uzb_swe_fre_azi_bem_vie_aeg_bam_cic_ses	-0.850566979228695	-2.05682450061224	0.0425038563379399
122	chh_alb_tsw_bos_aeg_amr_heb_slo_aze_uzb_fbf_jav_swt_arw_eng_bsq_mol_mlt_cic_cnt_ukr_pan_zul_scr_lda_grk_hun_akn_igb_est_bul_owc_geo_swe_ben_dut_guj_wly_sid_ita_fin_ewe_tag_svk_mly_jpn_tml_kor_afr_rom_yor_nor_ind_rus_anl_mao_mnd_glc_xho_por_gam_ger_lit_ctl_hin_qcu_prs_pol_fre_moo_tig_krd_amh_spa_bat_urd_bam_mcd_tsn_sun_tha_sod_knd_swa_bem_tur_cze_lat_azi_dgb_vie_hau_dyu_ses_ven	-0.223918787592649	-0.529276448616845	0.597874808348074
123	anl_fre_moo_bos_aeg_gam_amh_prs_aze_azi_akn_bat_tsw_ita_ctl_bsq_ger_tig_lda_cnt_glc_scr_swt_swe_xho_alb_est_tsn_bam_hun_afr_mlt_geo_pol_mol_pan_mcd_sid_owc_hin_fin_zul_sun_por_mly_jpn_knd_kor_rus_slo_fbf_cze_jav_dut_chh_tag_mnd_rom_igb_svk_amr_lat_lit_arw_eng_qcu_grk_nor_ben_dyu_hau_ukr_sod_bul_mao_krd_ewe_spa_yor_ind_tha_heb_tml_ses_bem_uzb_guj_urd_tur_cic_vie_wly_dgb_swa_ven	0.168851004710573	0.397151484708698	0.692165749680103
124	mlt_ger_yor_glc_heb_amr_sod_mcd_azi_uzb_bam_bat_fbf_arw_ctl_bsq_fre_anl_lda_cnt_spa_swe_swt_pol_akn_eng_hun_swa_bem_fin_ben_amh_geo_slo_scr_hin_bos_wly_gam_dut_est_cic_jav_lit_ind_jpn_knd_kor_mol_prs_dyu_urd_mly_bul_tig_mao_mnd_alb_igb_grk_aeg_krd_nor_svk_por_qcu_rom_afr_cze_tsw_hau_ukr_sid_lat_sun_ita_ven_guj_ses_tag_tha_owc_tml_dgb_zul_tur_rus_pan_aze_moo_vie_chh_xho_ewe_tsn	-0.366113994858834	-0.868040803094284	0.387606433698231
125	owc_pan_bem_guj_sid_amr_sod_spa_tur_aze_swt_mao_bam_rom_alb_bsq_mol_amh_yor_mnd_lit_dut_ewe_arw_dyu_ita_hun_akn_zul_fin_urd_mlt_geo_ben_hin_swe_svk_tig_chh_nor_est_tsw_jav_ger_ind_jpn_knd_kor_cze_rus_xho_grk_sun_bul_aeg_bat_cnt_lat_lda_eng_gam_scr_ctl_por_fre_qcu_prs_krd_pol_fbf_heb_ukr_anl_afr_tag_bos_ven_mcd_igb_mly_tha_hau_tml_ses_tsn_uzb_glc_slo_azi_swa_vie_wly_dgb_cic_moo	-0.0480635632792133	-0.113166876382575	0.910142185663583
126	amr_ukr_tsn_bos_tig_owc_mlt_ita_tur_azi_zul_mly_swa_nor_slo_bsq_grk_gam_bem_mnd_rus_bul_tsw_guj_dgb_swe_fin_bam_ven_hun_mol_sid_geo_ger_pan_urd_rom_anl_wly_mcd_est_akn_jav_ctl_sun_jpn_tml_kor_spa_eng_moo_afr_ind_lat_hau_mao_cnt_krd_swt_prs_amh_ben_fre_arw_lit_qcu_pol_dut_cze_lda_heb_alb_chh_svk_tag_por_ses_glc_cic_bat_tha_sod_knd_ewe_xho_uzb_scr_hin_aze_igb_vie_aeg_yor_fbf_dyu	-0.670394578956251	-1.60865743954724	0.111080901928345
127	sod_rom_dgb_bos_heb_owc_sid_ben_aze_uzb_ses_mly_ven_guj_nor_bsq_bul_amh_dyu_cnt_svk_fre_tsw_mcd_swa_cze_hun_moo_ewe_est_swe_chh_geo_urd_por_mol_ctl_aeg_anl_rus_fin_xho_ind_ukr_tag_jpn_tml_kor_arw_pol_bam_alb_bat_scr_mlt_mao_mnd_ita_bem_grk_amr_glc_hin_spa_ger_qcu_pan_slo_lit_zul_tig_lat_hau_prs_jav_afr_igb_dut_yor_sun_tha_gam_knd_tsn_lda_tur_krd_eng_azi_cic_vie_wly_akn_swt_fbf	0.802878009733905	1.91251150199192	0.0588879860152739
128	heb_svk_tsn_ukr_chh_tig_hau_spa_aze_tur_ewe_sun_bam_mol_swe_bsq_lit_amr_xho_mnd_afr_glc_yor_hin_cic_ctl_hun_dgb_ven_fin_grk_anl_geo_guj_slo_alb_bos_mlt_wly_fre_est_akn_mly_ger_tag_jpn_knd_kor_nor_pan_swa_prs_mao_lat_amh_bat_cnt_cze_tsw_urd_sod_ita_bul_dut_pol_qcu_arw_scr_mcd_bem_owc_eng_aeg_rom_ind_por_zul_rus_lda_jav_tha_sid_tml_dyu_ses_azi_ben_krd_uzb_fbf_vie_gam_igb_swt_moo	-0.243198922594207	-0.574459986059731	0.567043542864757
129	wly_guj_fbf_ukr_sod_anl_amr_afr_azi_aze_akn_sun_moo_rom_lat_bsq_pan_aeg_bem_mnd_por_bos_tsn_krd_ven_rus_fin_dgb_igb_hun_prs_mlt_geo_ben_mcd_nor_svk_tig_owc_glc_est_dyu_mly_ctl_tag_jpn_tml_kor_spa_slo_bam_alb_ind_hin_amh_jav_cnt_ita_ses_lit_chh_eng_dut_arw_ger_qcu_swe_grk_cze_zul_hau_bul_heb_fre_mao_scr_swa_pol_ewe_bat_tha_gam_knd_swt_xho_tur_urd_mol_uzb_yor_vie_sid_lda_tsw_cic	0.0450371171877377	0.10618937023803	0.915660823955796
130	amr_urd_moo_cze_chh_owc_anl_rom_azi_uzb_tsn_jav_swt_slo_pol_bsq_afr_aeg_yor_mnd_pan_eng_bam_alb_xho_hin_hun_dyu_fbf_fin_bul_sid_geo_rus_grk_prs_lit_tig_amh_ita_est_dgb_ind_ctl_tag_jpn_knd_kor_scr_ger_cic_nor_bat_guj_gam_mao_cnt_lat_ewe_svk_mlt_ukr_dut_swe_mcd_qcu_spa_arw_por_lda_hau_ben_sod_glc_sun_mol_ven_bos_swa_mly_tha_heb_tml_akn_bem_aze_fre_krd_tur_ses_vie_wly_igb_zul_tsw	-0.565599044925564	-1.34760232279892	0.181060160340037
131	mlt_rom_swa_krd_amr_owc_heb_guj_aze_tur_zul_mao_ven_prs_cze_bsq_urd_sod_tsw_mnd_nor_lat_akn_bos_ses_pol_hun_bam_dgb_est_ger_anl_geo_grk_mcd_glc_por_hau_gam_hin_fin_ewe_sun_ukr_bat_jpn_tml_kor_slo_rus_tsn_alb_mly_fre_chh_ind_cnt_lit_swt_bul_amh_afr_ita_pan_swe_qcu_spa_mol_ben_igb_tig_arw_aeg_eng_jav_scr_dyu_svk_fbf_tag_tha_wly_knd_lda_bem_uzb_dut_ctl_azi_yor_vie_sid_cic_xho_moo	0.212652700635586	0.501030718568959	0.61753333301319
132	aeg_rus_xho_ita_wly_amh_owc_pol_aze_azi_cic_jav_fbf_dut_pan_bsq_bos_hau_ewe_mnd_mcd_arw_bem_hin_zul_bul_est_yor_tsn_fin_spa_chh_geo_alb_nor_guj_grk_sid_sod_swe_hun_swa_bat_scr_sun_jpn_tml_kor_lit_eng_dgb_krd_tag_ben_gam_mao_cnt_rom_swt_svk_mlt_ger_ukr_urd_cze_qcu_prs_slo_fre_dyu_tig_glc_heb_mol_ind_lat_moo_ctl_bam_mly_tha_anl_knd_ses_igb_tur_por_afr_uzb_lda_vie_amr_akn_ven_tsw	-0.781570121123363	-1.8792678364392	0.0633393084538964
133	amr_glc_tsn_lit_hau_wly_owc_ukr_uzb_tur_cic_sun_ewe_cze_lat_bsq_eng_mlt_bem_cnt_grk_ger_lda_fre_akn_ita_hun_dgb_ses_est_prs_anl_geo_svk_guj_arw_mol_chh_aeg_ctl_fin_xho_jav_bul_mly_jpn_tml_kor_slo_krd_ven_spa_tag_ben_gam_ind_mnd_afr_bam_nor_sid_hin_bos_scr_por_qcu_alb_urd_rom_tsw_heb_rus_amh_pan_mao_pol_zul_swe_swa_bat_tha_tig_knd_fbf_moo_azi_mcd_dut_aze_swt_vie_sod_yor_igb_dyu	-0.768952661097345	-1.85354592464485	0.0669743992082961
134	amr_nor_igb_krd_heb_aeg_sid_swe_tur_aze_xho_bat_cic_scr_urd_bsq_alb_mlt_swt_cnt_guj_bul_ses_mol_bam_glc_hun_dyu_dgb_fin_mcd_sod_geo_slo_arw_spa_lat_amh_chh_rom_est_moo_mly_afr_mao_jpn_tml_kor_eng_svk_bem_hin_sun_bos_hau_ind_mnd_pol_zul_ben_wly_pan_grk_ger_ita_qcu_dut_prs_ukr_ewe_gam_rus_anl_por_jav_lit_lda_ctl_tsn_tag_tha_tig_knd_tsw_yor_azi_cze_fre_uzb_akn_vie_owc_swa_fbf_ven	-0.38790863825838	-0.920888637295222	0.359491231559542
135	chh_slo_dgb_svk_hau_amh_tig_lat_azi_uzb_tsw_mly_bam_por_krd_bsq_lit_anl_akn_cnt_fre_mcd_dyu_prs_swa_swe_fin_ewe_igb_hun_grk_sid_geo_nor_ukr_dut_ctl_wly_sod_urd_est_xho_sun_arw_tag_jpn_knd_kor_mol_ben_zul_pan_bat_pol_mlt_ind_mnd_bul_ses_glc_gam_rus_eng_bos_scr_qcu_alb_rom_cze_tsn_amr_hin_owc_spa_jav_afr_yor_guj_moo_mao_tha_aeg_tml_ven_swt_aze_ita_ger_tur_lda_vie_heb_cic_fbf_bem	-0.584491067476975	-1.39579518994205	0.166099637943174
136	amr_rus_dgb_ita_mlt_chh_hau_afr_aze_tur_ewe_bat_ses_scr_slo_bsq_mol_wly_fbf_cnt_nor_ctl_swa_lit_ven_rom_hun_igb_lda_est_alb_owc_geo_fre_krd_dut_hin_sod_amh_pan_fin_dyu_tag_swe_ind_jpn_tml_kor_bul_mcd_akn_svk_mao_ben_sid_jav_mnd_grk_swt_pol_aeg_cze_guj_ger_eng_qcu_prs_ukr_lat_bem_anl_glc_heb_arw_mly_urd_zul_bos_tsn_sun_tha_gam_knd_bam_moo_azi_spa_por_uzb_cic_vie_tig_tsw_yor_xho	0.563397947122726	1.33347786506542	0.185631986889691
137	heb_svk_ven_afr_wly_amh_aeg_lat_uzb_azi_fbf_mao_bam_bul_fre_bsq_mcd_chh_akn_mnd_ctl_guj_dgb_krd_ewe_arw_hun_cic_tsw_fin_alb_owc_geo_lit_bos_rom_eng_hau_tig_por_est_tsn_sun_ita_jav_jpn_knd_kor_mol_dut_dyu_urd_ind_hin_mlt_bat_cnt_prs_moo_grk_sid_spa_pol_slo_scr_qcu_nor_swe_ben_zul_anl_ger_gam_cze_mly_glc_swt_ukr_bem_tag_tha_amr_tml_swa_igb_tur_pan_rus_aze_ses_vie_sod_yor_lda_xho	-0.497461536852799	-1.18191260896178	0.240253662995775
138	wly_guj_swa_mcd_sod_mlt_hau_fre_azi_uzb_igb_bat_ewe_ctl_ger_bsq_grk_gam_cic_cnt_ita_spa_bem_nor_swt_por_est_dgb_xho_fin_hin_amh_geo_glc_lit_slo_mol_tig_amr_bos_hun_fbf_mao_krd_mly_jpn_knd_kor_swe_ukr_tsw_dut_jav_urd_chh_tag_mnd_prs_zul_alb_anl_pan_scr_bul_rom_qcu_arw_svk_cze_tsn_owc_rus_sid_afr_sun_lat_dyu_ben_lda_ind_tha_heb_tml_bam_ses_aze_pol_eng_tur_akn_vie_aeg_yor_moo_ven	-0.727595662855886	-1.75135990186876	0.0831808483186958
139	gam_lit_yor_bul_mlt_chh_wly_krd_aze_azi_ewe_mao_ses_ita_slo_bsq_ctl_sid_igb_cnt_rus_swe_bam_ben_xho_eng_hun_fbf_bem_est_ger_tig_geo_pan_lat_spa_alb_owc_hau_pol_fin_dgb_ind_bos_tag_jpn_tml_kor_grk_urd_tsw_rom_sun_dut_heb_bat_mnd_mcd_akn_afr_anl_cze_arw_svk_prs_qcu_scr_ukr_nor_dyu_amh_hin_aeg_guj_jav_por_zul_mol_moo_mly_tha_amr_knd_lda_ven_tur_glc_fre_uzb_cic_vie_sod_tsn_swt_swa	0.604664610865138	1.43083257588257	0.155829827462756
140	tig_dut_bam_bos_amh_chh_gam_afr_azi_uzb_ewe_tag_yor_mcd_guj_bsq_rus_owc_swt_cnt_fre_cze_bem_ben_dgb_mol_est_lda_ses_hun_ctl_aeg_geo_pol_grk_hin_ukr_sid_amr_svk_fin_akn_ind_urd_mao_jpn_tml_kor_por_alb_dyu_pan_sun_ita_wly_bat_mnd_nor_tsn_lit_anl_spa_prs_scr_arw_qcu_lat_krd_glc_moo_sod_eng_hau_rom_mly_slo_cic_ger_swa_jav_tha_heb_knd_ven_tsw_tur_bul_swe_aze_igb_vie_mlt_xho_zul_fbf	-0.370704907174475	-0.878862717245737	0.381740833652501
141	owc_lit_ewe_lat_tig_amr_wly_afr_azi_uzb_akn_jav_lda_fre_ctl_bsq_cze_chh_tsw_mnd_dut_krd_dgb_bul_ses_ita_est_xho_yor_hun_ben_sod_geo_guj_prs_svk_slo_hau_aeg_rom_fin_dyu_tag_scr_mao_jpn_tml_kor_nor_bos_ven_rus_ind_pol_sid_bat_cnt_arw_swa_grk_gam_eng_pan_alb_por_qcu_ukr_spa_mol_tsn_anl_mcd_amh_swe_sun_glc_bam_ger_igb_mly_tha_mlt_knd_cic_swt_tur_hin_urd_aze_fbf_vie_heb_moo_bem_zul	-0.935201589684164	-2.27080281431188	0.0254666037591016
142	hau_mol_bam_alb_aeg_anl_owc_bos_uzb_tur_bem_mly_cic_pol_ger_bsq_afr_amh_ewe_mnd_rom_swe_ses_pan_zul_ita_hun_xho_ven_est_mcd_tig_geo_por_nor_ctl_cze_heb_gam_slo_fin_lda_bat_grk_jav_jpn_tml_kor_ukr_arw_dyu_hin_sun_bul_mlt_ind_cnt_ben_tsn_rus_chh_dut_glc_lit_scr_qcu_guj_krd_urd_fbf_sid_lat_sod_eng_tag_spa_tsw_svk_akn_mao_tha_amr_knd_swa_igb_azi_fre_prs_aze_moo_vie_wly_yor_dgb_swt	0.00429174416702571	0.010100019692858	0.991963121863421
143	amr_ger_bam_nor_chh_heb_sod_mcd_aze_azi_swt_mly_igb_cze_mol_bsq_hin_sid_akn_cnt_guj_pan_cic_prs_bem_bul_hun_tsw_ses_est_lat_aeg_geo_afr_scr_fre_eng_tig_wly_por_fin_dgb_tag_rom_mao_jpn_knd_kor_slo_urd_xho_bos_jav_ukr_amh_ind_mnd_glc_tsn_rus_hau_svk_ctl_swe_ben_qcu_dut_arw_krd_lda_anl_lit_gam_pol_sun_grk_ven_spa_swa_bat_tha_mlt_tml_moo_zul_tur_ita_alb_uzb_ewe_vie_owc_fbf_yor_dyu	-0.352716967859553	-0.836463479982653	0.405038357459897
144	gam_fre_tsw_rus_owc_amr_mlt_dut_uzb_azi_cic_tag_bam_bos_mcd_bsq_arw_tig_ses_cnt_lat_ctl_bem_ben_swa_guj_hun_igb_dgb_fin_alb_chh_geo_ita_krd_afr_cze_sid_hau_eng_est_ewe_bat_prs_ind_jpn_knd_kor_swe_urd_lda_slo_jav_pol_wly_mao_mnd_hin_tsn_pan_anl_scr_ger_spa_glc_qcu_lit_por_rom_dyu_aeg_ukr_heb_svk_mly_grk_ven_mol_fbf_sun_tha_sod_tml_akn_swt_aze_bul_nor_tur_xho_vie_amh_yor_moo_zul	0.333323246169253	0.784953076855119	0.434476134039898
145	anl_bos_yor_rom_gam_tig_chh_cze_azi_uzb_ven_mly_xho_mol_krd_bsq_swe_mlt_fbf_mnd_scr_ben_ewe_alb_igb_glc_est_lda_dyu_hun_pol_wly_geo_rus_slo_svk_ctl_heb_hau_mcd_fin_tsn_ind_arw_tag_jpn_tml_kor_guj_por_ses_bul_bat_ger_sid_jav_cnt_lit_bam_hin_amr_lat_nor_afr_dut_qcu_eng_pan_ita_swt_aeg_spa_sod_urd_sun_ukr_cic_grk_dgb_mao_tha_owc_knd_akn_tsw_aze_prs_fre_tur_moo_vie_amh_swa_zul_bem	0.00384120188377286	0.0090530791399514	0.992796178443822
146	mlt_ben_lda_rus_amh_amr_aeg_svk_aze_azi_cic_bat_bem_swe_nor_bsq_alb_gam_bam_mnd_bul_guj_igb_krd_swa_urd_fin_tsw_zul_hun_arw_owc_geo_hin_pol_rom_prs_heb_tig_pan_est_xho_jav_por_mao_jpn_knd_kor_grk_glc_dyu_scr_mly_mol_anl_ind_cnt_mcd_ewe_cze_hau_dut_ukr_lit_slo_qcu_ger_eng_ctl_ses_sid_afr_sod_lat_sun_ita_fbf_spa_akn_tag_tha_wly_tml_tsn_dgb_uzb_bos_fre_tur_ven_vie_chh_yor_moo_swt	-0.398778373245202	-0.945690802603381	0.346756926689595
147	amr_hin_xho_bos_chh_hau_anl_mcd_uzb_tur_lda_mly_akn_nor_por_bsq_pan_aeg_ven_mnd_urd_rus_igb_dut_ses_scr_hun_yor_fbf_est_slo_mlt_geo_eng_alb_pol_guj_sod_amh_krd_fin_zul_bat_svk_sun_jpn_tml_kor_glc_mol_swa_ita_jav_rom_tig_ind_cnt_grk_dgb_arw_sid_ger_ben_lit_ctl_qcu_afr_spa_swe_tsn_gam_bul_owc_cze_mao_lat_swt_prs_dyu_tag_tha_heb_knd_bem_tsw_azi_fre_ukr_aze_bam_vie_wly_moo_cic_ewe	-1.08307377420275	-2.64653260042096	0.00955018024256158
148	tig_mol_bam_fre_gam_sid_heb_grk_tur_aze_ses_mly_swa_bul_afr_bsq_ben_amh_yor_mnd_scr_lit_bem_eng_ewe_krd_hun_igb_dyu_est_prs_wly_geo_svk_rus_spa_ukr_owc_amr_glc_fin_zul_bat_dut_jav_jpn_knd_kor_swe_alb_swt_por_ind_mcd_chh_sun_cnt_rom_xho_hin_anl_nor_cze_slo_pan_qcu_ger_pol_ctl_lda_aeg_lat_hau_ita_tag_bos_ven_guj_dgb_mao_tha_mlt_tml_tsw_akn_uzb_arw_urd_azi_moo_vie_sod_tsn_fbf_cic	-0.157762121908892	-0.372337426497765	0.710488773807339
149	sid_scr_yor_nor_sod_amh_tig_prs_uzb_tur_tsw_ind_zul_lat_ukr_bsq_spa_gam_bam_cnt_fre_grk_swt_pol_dgb_swe_hun_cic_ses_est_rom_owc_geo_mol_por_rus_pan_heb_amr_eng_fin_swa_mly_arw_jav_jpn_tml_kor_lit_ben_fbf_svk_sun_cze_wly_mao_mnd_ita_bem_urd_hau_mcd_krd_ctl_slo_qcu_guj_bul_ger_xho_aeg_afr_mlt_glc_bat_alb_dyu_bos_moo_tag_tha_anl_knd_igb_lda_azi_hin_dut_aze_tsn_vie_chh_ewe_akn_ven	0.0901777023670536	0.212499731712516	0.832182258889403
150	anl_mol_dgb_ctl_hau_gam_sod_hin_uzb_tur_tsw_mao_zul_scr_mcd_bsq_dut_chh_ewe_cnt_grk_glc_ven_rom_swa_ita_fin_igb_bem_hun_urd_sid_geo_fre_lit_afr_pol_owc_aeg_nor_est_fbf_mly_pan_tag_jpn_tml_kor_spa_svk_yor_rus_sun_cze_heb_ind_mnd_arw_cic_alb_amr_bul_prs_slo_ukr_qcu_ben_eng_swe_tsn_wly_krd_tig_lat_bat_guj_moo_por_lda_jav_tha_amh_knd_xho_bam_aze_ger_bos_azi_akn_vie_mlt_dyu_ses_swt	-0.0543902695180731	-0.128195869544355	0.898270779676407
151	amh_dut_cic_bos_sid_aeg_amr_glc_tur_azi_lda_jav_tsw_mcd_guj_bsq_ita_sod_bam_mnd_nor_grk_xho_fre_zul_rus_fin_yor_moo_est_ctl_wly_geo_mol_scr_hin_lit_anl_tig_pol_hun_swt_tag_ger_mly_jpn_knd_kor_arw_bul_ewe_pan_ind_rom_hau_sun_cnt_por_ven_urd_chh_ukr_cze_spa_eng_qcu_svk_prs_alb_fbf_heb_lat_owc_swe_bat_slo_bem_afr_dgb_mao_tha_gam_tml_akn_ses_aze_krd_ben_uzb_tsn_vie_mlt_igb_dyu_swa	-0.495212865779764	-1.17740385275272	0.242038761419618
152	chh_urd_swt_por_amh_mlt_gam_afr_azi_aze_dyu_jav_tsw_cze_hin_bsq_eng_wly_lda_cnt_swe_scr_zul_bul_fbf_nor_est_xho_igb_fin_spa_sid_geo_rom_alb_pan_slo_sod_aeg_fre_hun_akn_mao_grk_sun_jpn_knd_kor_krd_arw_ven_rus_bat_glc_tig_mly_mnd_ctl_ewe_lit_anl_dut_prs_pol_mol_qcu_guj_ita_ukr_cic_owc_bos_heb_mcd_ind_lat_bam_ger_moo_tag_tha_hau_tml_bem_tsn_uzb_svk_ben_tur_ses_vie_amr_yor_swa_dgb	-0.375228993607764	-0.888779792725524	0.376414533891358
153	owc_urd_xho_dut_chh_tig_gam_pol_aze_uzb_bem_bat_tsw_fre_alb_bsq_glc_heb_swt_cnt_afr_bul_ses_krd_akn_pan_fin_cic_swa_hun_lit_wly_geo_ben_spa_ger_scr_aeg_mlt_guj_est_ven_mly_mol_ind_jpn_tml_kor_mcd_swe_bam_svk_mao_rom_sod_jav_mnd_ctl_tsn_nor_anl_ita_arw_por_rus_qcu_slo_eng_bos_yor_amr_ukr_sid_prs_tag_grk_lda_lat_fbf_sun_tha_hau_knd_ewe_igb_azi_hin_cze_tur_dgb_vie_amh_dyu_zul_moo	-0.160553200478561	-0.378659860122089	0.705803522388935
154	sid_ita_dgb_ctl_chh_hau_sod_rom_tur_azi_tsw_sun_swt_bul_mol_bsq_guj_owc_dyu_cnt_hin_nor_ven_spa_lda_pol_fin_swa_moo_est_lat_amr_geo_bos_eng_krd_fre_heb_anl_dut_hun_bem_ind_afr_mao_jpn_tml_kor_ger_glc_ses_alb_jav_arw_mlt_bat_mnd_por_bam_svk_gam_scr_rus_swe_grk_qcu_ben_mcd_urd_ewe_wly_pan_tig_prs_mly_cze_igb_ukr_zul_tag_tha_amh_knd_xho_cic_aze_slo_lit_uzb_fbf_vie_aeg_tsn_akn_yor	-0.823493338686714	-1.99101402255778	0.0494139235990488
155	aeg_svk_bem_dut_sid_owc_chh_spa_azi_uzb_dyu_jav_lda_ctl_fre_bsq_prs_anl_tsn_cnt_mcd_ben_swt_guj_fbf_grk_hun_swa_cic_est_nor_hau_geo_arw_hin_scr_swe_amh_wly_cze_fin_yor_sun_ita_bat_jpn_knd_kor_lat_pol_ses_afr_mly_rus_gam_tag_mnd_bos_tsw_mol_heb_ukr_slo_bul_krd_qcu_pan_urd_ger_dgb_amr_rom_sod_lit_ind_glc_igb_alb_akn_mao_tha_mlt_tml_ewe_moo_tur_por_eng_aze_ven_vie_tig_xho_zul_bam	-0.52552300434239	-1.25002701958665	0.214426077712011
156	heb_guj_dyu_swe_amh_anl_wly_por_tur_aze_bem_mly_dgb_mcd_lat_bsq_eng_sod_tsw_cnt_svk_ita_zul_mol_cic_ben_est_fbf_xho_hun_hin_hau_geo_krd_urd_bos_slo_owc_chh_afr_fin_bam_sun_ctl_mao_jpn_knd_kor_scr_spa_ses_lit_jav_rus_gam_bat_mnd_pan_ven_alb_tig_rom_nor_cze_pol_qcu_glc_ger_bul_swt_mlt_arw_amr_fre_tag_grk_yor_dut_swa_ind_tha_aeg_tml_moo_igb_uzb_ukr_prs_azi_akn_vie_sid_tsn_lda_ewe	-0.646393160971103	-1.54565600389249	0.12558389175592
157	gam_por_ewe_prs_amh_sid_owc_bul_uzb_tur_ses_sun_swt_krd_alb_bsq_swe_chh_swa_mnd_cze_mol_dyu_dut_yor_arw_hun_tsn_bem_fin_rom_wly_geo_eng_nor_hin_guj_tig_mlt_svk_est_tsw_jav_urd_bat_jpn_tml_kor_lat_slo_dgb_lit_ind_ita_heb_mao_cnt_rus_moo_pan_aeg_fre_glc_ger_ben_qcu_grk_pol_afr_ven_hau_ctl_sod_mcd_mly_scr_igb_ukr_cic_tag_tha_amr_knd_bam_lda_aze_bos_spa_azi_xho_vie_anl_fbf_zul_akn	0.778488023923552	1.85897685068426	0.066192681139666
158	tig_lit_xho_fre_hau_sid_chh_ctl_uzb_tur_swa_tag_dgb_hin_bos_bsq_scr_anl_swt_mnd_prs_krd_bam_rus_akn_alb_hun_fbf_dyu_est_ben_mlt_geo_ukr_ger_nor_lat_owc_heb_rom_fin_ses_mly_eng_sun_jpn_knd_kor_ita_slo_lda_por_ind_grk_wly_bat_cnt_svk_tsn_pan_aeg_mcd_guj_spa_dut_qcu_glc_swe_urd_moo_sod_afr_amh_mol_jav_pol_zul_cze_cic_mao_tha_amr_tml_yor_igb_aze_arw_bul_azi_bem_vie_gam_ven_tsw_ewe	0.274260195181107	0.64645706305697	0.519575585381552
159	wly_guj_ewe_glc_sod_mlt_heb_por_azi_tur_bem_mly_tsn_krd_pol_bsq_bul_anl_xho_mnd_mcd_ben_yor_fre_dgb_ita_fin_fbf_bam_hun_scr_hau_geo_alb_mol_ukr_lit_chh_tig_afr_est_dyu_mao_arw_jav_jpn_tml_kor_spa_svk_swt_rus_ind_lat_sid_tag_cnt_swe_ven_eng_amr_bos_ger_pan_ctl_qcu_nor_cze_slo_moo_owc_rom_aeg_urd_bat_grk_akn_dut_swa_sun_tha_gam_knd_lda_tsw_uzb_hin_prs_aze_ses_vie_amh_cic_igb_zul	-0.116525453360704	-0.27474048328257	0.784125031962644
160	owc_mol_moo_afr_hau_anl_sid_lat_tur_aze_lda_mly_ven_spa_dut_bsq_ita_heb_swt_mnd_mcd_bos_tsw_ger_cic_rom_hun_xho_tsn_est_lit_wly_geo_eng_alb_ukr_grk_mlt_gam_scr_fin_swa_jav_krd_tag_jpn_knd_kor_ben_slo_dyu_prs_bat_fre_chh_mao_cnt_bul_zul_por_amh_cze_nor_urd_glc_qcu_guj_ctl_pol_akn_amr_arw_aeg_swe_sun_rus_dgb_hin_bem_ind_tha_sod_tml_ewe_bam_azi_pan_svk_uzb_igb_vie_tig_fbf_ses_yor	-0.449717142219996	-1.06795876047794	0.288303460587187
161	hau_eng_dyu_pol_tig_aeg_owc_afr_tur_azi_akn_bat_swa_lat_slo_bsq_guj_anl_ewe_mnd_spa_mcd_tsn_glc_bam_nor_fin_bem_moo_est_scr_sid_geo_cze_bul_krd_urd_chh_sod_alb_hun_fbf_ind_bos_tag_jpn_tml_kor_por_dut_xho_ger_mao_svk_gam_mly_cnt_rus_lda_mol_mlt_grk_ben_swe_lit_qcu_fre_hin_pan_yor_heb_ukr_wly_ita_sun_ctl_igb_rom_ven_jav_tha_amr_knd_zul_ses_aze_prs_arw_uzb_swt_vie_amh_tsw_dgb_cic	-0.592615563413289	-1.41465698184443	0.160508550370804
162	sid_guj_swt_hin_amr_heb_anl_spa_azi_tur_xho_sun_bam_scr_swe_bsq_ita_amh_akn_cnt_ger_lat_moo_dut_ses_mol_hun_ven_tsw_fin_ukr_gam_geo_slo_afr_cze_arw_mlt_aeg_bos_est_ewe_mly_lit_mao_jpn_knd_kor_mcd_pan_cic_urd_bat_krd_hau_tag_mnd_prs_lda_bul_sod_glc_por_alb_nor_qcu_ben_fre_ctl_fbf_chh_pol_wly_rus_jav_eng_bem_svk_swa_ind_tha_tig_tml_dgb_tsn_uzb_grk_rom_aze_yor_vie_owc_igb_dyu_zul	0.0189068263829075	0.0444559466062917	0.964636282040717
163	amr_pol_akn_eng_sod_sid_tig_dut_tur_azi_swt_jav_ses_swe_mcd_bsq_ukr_amh_ewe_mnd_grk_alb_fbf_fre_igb_lit_fin_dgb_yor_hun_ben_chh_geo_rus_lat_prs_urd_gam_heb_scr_est_zul_bat_afr_mly_jpn_tml_kor_krd_ger_swa_ita_ind_spa_wly_tag_cnt_mol_tsw_bos_owc_nor_guj_pan_rom_qcu_svk_ctl_arw_ven_anl_cze_mlt_slo_sun_bul_dyu_glc_xho_mao_tha_aeg_knd_bem_cic_uzb_hin_por_aze_tsn_vie_hau_moo_lda_bam	-0.438139651600312	-1.03974679631172	0.301153182378937
164	tig_spa_bem_nor_sod_chh_heb_dut_azi_tur_zul_ind_bam_mol_slo_bsq_fre_amh_dyu_mnd_lat_urd_lda_por_tsw_prs_est_swt_moo_hun_rom_sid_geo_arw_hin_krd_rus_wly_owc_ctl_fin_cic_mly_lit_sun_jpn_knd_kor_pan_mcd_ven_glc_bat_bul_amr_jav_cnt_guj_yor_pol_hau_ger_alb_cze_scr_qcu_ita_ben_ukr_swa_anl_swe_aeg_grk_mao_afr_fbf_svk_tsn_tag_tha_gam_tml_ewe_xho_aze_eng_bos_uzb_akn_vie_mlt_ses_dgb_igb	0.739796649916536	1.75419465875175	0.0826911960824406
165	chh_pol_lda_scr_aeg_amr_mlt_pan_azi_uzb_igb_ind_swt_eng_ukr_bsq_cze_anl_moo_cnt_prs_bos_tsw_krd_ven_fre_fin_bam_tsn_hun_urd_wly_geo_por_ctl_afr_bul_heb_amh_ben_est_xho_mao_mol_sun_jpn_tml_kor_hin_lit_akn_ger_tag_glc_owc_mly_mnd_lat_yor_rus_hau_spa_slo_alb_arw_qcu_mcd_dut_grk_zul_tig_rom_gam_nor_bat_ita_ses_svk_bem_jav_tha_sid_knd_dgb_fbf_tur_swe_guj_aze_ewe_vie_sod_cic_dyu_swa	-0.057381929431103	-0.135111227554651	0.892815932586669
166	anl_krd_akn_lat_tig_wly_owc_spa_tur_aze_xho_jav_zul_slo_cze_bsq_pan_amh_igb_mnd_mcd_guj_cic_ben_moo_ita_hun_tsw_tsn_fin_scr_sid_geo_prs_svk_eng_grk_aeg_hau_dut_est_bem_bat_rom_ind_jpn_tml_kor_ukr_pol_ewe_por_sun_bul_heb_mly_cnt_nor_ses_mol_sod_lit_ger_bos_arw_qcu_rus_ctl_urd_dyu_gam_swe_amr_glc_mao_afr_swa_fre_ven_tag_tha_chh_knd_bam_swt_uzb_hin_alb_azi_dgb_vie_mlt_yor_fbf_lda	-0.41281887540155	-0.979493850765602	0.329877209358921
167	chh_scr_yor_urd_sod_amh_anl_ger_aze_uzb_ven_jav_tsn_ita_ukr_bsq_nor_heb_akn_cnt_cze_por_lda_guj_swt_prs_hun_tsw_swa_est_swe_owc_geo_bul_rus_pol_hin_amr_wly_ben_fin_moo_tag_mol_bat_jpn_tml_kor_dut_rom_zul_ctl_mly_pan_sid_mao_mnd_alb_cic_glc_hau_krd_afr_slo_fre_qcu_mcd_lat_grk_xho_aeg_arw_tig_spa_ind_lit_ses_svk_igb_sun_tha_gam_knd_ewe_bem_azi_eng_bos_tur_fbf_vie_mlt_bam_dgb_dyu	-0.0316753309359447	-0.0746979961493563	0.940615443612018
168	sod_swe_zul_afr_hau_gam_sid_svk_aze_tur_ven_mly_bam_arw_eng_bsq_guj_wly_dgb_cnt_urd_por_xho_krd_yor_pan_est_moo_bem_fin_ger_aeg_geo_bos_fre_spa_bul_tig_heb_lat_hun_ses_sun_rus_tag_jpn_tml_kor_cze_grk_ewe_prs_jav_dut_chh_bat_mnd_mcd_fbf_pol_owc_ctl_mol_scr_lit_qcu_alb_ukr_rom_swa_amr_slo_mlt_hin_mao_glc_cic_ita_tsw_ind_tha_anl_knd_swt_dyu_uzb_nor_ben_azi_akn_vie_amh_tsn_lda_igb	-0.249135933710206	-0.58850779915266	0.557618105691267
169	amh_ctl_akn_grk_gam_tig_heb_svk_tur_uzb_ewe_tag_yor_hin_bos_bsq_rom_chh_ses_cnt_eng_por_ven_swe_swt_fre_est_fbf_igb_hun_nor_amr_geo_pol_rus_spa_afr_mlt_aeg_ger_fin_tsw_jav_mol_mao_jpn_knd_kor_urd_alb_dyu_arw_ind_scr_wly_bat_mnd_glc_lda_prs_sod_guj_pan_ben_ita_qcu_cze_krd_slo_bam_anl_lit_hau_dut_mly_bul_tsn_lat_swa_sun_tha_sid_tml_moo_dgb_azi_ukr_mcd_aze_xho_vie_owc_cic_bem_zul	-0.264078250331626	-0.624865128150552	0.533589719259853
170	chh_rom_yor_mcd_wly_amr_mlt_arw_uzb_azi_tsw_bat_tsn_bos_urd_bsq_slo_aeg_dgb_cnt_pan_grk_zul_alb_igb_afr_fin_lda_fbf_hun_ctl_anl_geo_lat_scr_swe_dut_sid_heb_svk_est_bem_jav_ukr_mly_jpn_knd_kor_guj_spa_bam_glc_ind_hin_owc_tag_mnd_cze_ven_eng_tig_rus_krd_pol_bul_qcu_ger_lit_prs_moo_sod_ben_amh_fre_mao_nor_ewe_por_swa_sun_tha_gam_tml_akn_ses_tur_mol_ita_aze_dyu_vie_hau_cic_xho_swt	-0.60201786918518	-1.43730684666889	0.153986912270864
171	tig_slo_igb_spa_amr_aeg_chh_lit_tur_aze_swt_mao_zul_mcd_pan_bsq_svk_wly_swa_cnt_afr_rom_dyu_urd_xho_swe_est_tsn_tsw_hun_alb_gam_geo_ctl_mol_ben_krd_sod_mlt_rus_fin_fbf_bat_nor_mly_jpn_tml_kor_hin_cze_akn_bul_ind_ita_sid_jav_mnd_lat_moo_scr_heb_por_fre_eng_ger_qcu_bos_guj_prs_ewe_amh_ukr_anl_glc_tag_grk_cic_arw_lda_sun_tha_hau_knd_bam_ven_uzb_pol_dut_azi_yor_vie_owc_bem_ses_dgb	0.640536319370657	1.51603895553335	0.132901249443104
172	tig_alb_dyu_arw_amr_sod_gam_lit_aze_uzb_dgb_jav_xho_krd_ctl_bsq_swe_owc_zul_mnd_fre_slo_tsw_dut_yor_spa_fin_swa_tsn_est_prs_hau_geo_hin_scr_nor_bul_heb_anl_eng_hun_igb_sun_afr_mao_jpn_knd_kor_por_grk_lda_ukr_mly_pol_aeg_tag_cnt_glc_ven_svk_wly_pan_urd_cze_rus_qcu_ben_lat_ita_swt_amh_mcd_sid_ger_bat_guj_ses_bos_moo_ind_tha_mlt_tml_bam_akn_azi_rom_mol_tur_bem_vie_chh_ewe_fbf_cic	0.0913339569444631	0.214991222341881	0.830244914950865
173	amh_afr_xho_alb_anl_amr_owc_bos_uzb_aze_zul_sun_tsw_rus_lit_bsq_krd_hau_fbf_cnt_ukr_grk_bam_lat_ewe_mcd_fin_dgb_yor_hun_guj_gam_geo_scr_pan_glc_fre_aeg_chh_urd_est_igb_tag_ger_mao_jpn_tml_kor_por_bul_ven_pol_ind_arw_sid_jav_mnd_prs_swa_hin_sod_spa_dut_eng_mol_qcu_nor_rom_slo_ses_mlt_svk_heb_ben_mly_cze_akn_ctl_swt_bat_tha_wly_knd_cic_bem_tur_ita_swe_azi_tsn_vie_tig_lda_moo_dyu	0.147824870322433	0.347984552943284	0.728638202485534
174	wly_slo_dyu_ita_aeg_anl_hau_ger_aze_uzb_tsw_mao_tsn_urd_bos_bsq_afr_heb_xho_mnd_fre_lat_bam_cze_ses_bul_hun_cic_fbf_fin_glc_chh_geo_ukr_eng_arw_ctl_mlt_tig_hin_est_zul_mly_rus_ind_jpn_tml_kor_spa_krd_ven_guj_sun_svk_amr_tag_cnt_por_dgb_mol_sod_prs_ben_grk_lit_qcu_pol_scr_rom_igb_sid_pan_amh_nor_jav_alb_yor_swe_akn_bat_tha_gam_knd_lda_bem_tur_dut_mcd_azi_ewe_vie_owc_swa_swt_moo	0.598943676812074	1.41525660844499	0.160333206388677
175	aeg_ukr_zul_swe_hau_gam_anl_rus_tur_azi_ewe_sun_bem_mcd_lat_bsq_cze_mlt_ven_mnd_urd_ctl_akn_ita_swa_bos_est_ses_fbf_fin_krd_chh_geo_por_svk_glc_ben_sod_sid_guj_hun_tsn_bat_afr_mly_jpn_tml_kor_alb_rom_yor_prs_ind_fre_amr_mao_cnt_eng_lda_nor_heb_slo_ger_bul_spa_qcu_pan_grk_lit_xho_owc_scr_wly_pol_jav_dut_dgb_arw_moo_tag_tha_tig_knd_tsw_swt_aze_hin_mol_uzb_dyu_vie_amh_cic_igb_bam	-0.446115895527236	-1.06003406838283	0.291874397433243
176	mlt_rom_tsn_swe_amh_amr_tig_ger_uzb_tur_ven_mao_swt_dut_spa_bsq_por_sid_cic_mnd_nor_grk_tsw_glc_akn_urd_hun_ses_moo_fin_alb_owc_geo_scr_hin_bos_arw_aeg_hau_slo_est_zul_tag_mol_ind_jpn_tml_kor_svk_prs_fbf_afr_jav_pan_gam_mly_cnt_cze_swa_rus_wly_bul_krd_fre_ukr_qcu_pol_ita_guj_bam_heb_ctl_chh_lit_bat_mcd_xho_eng_ewe_sun_tha_sod_knd_lda_dgb_aze_ben_lat_azi_dyu_vie_anl_yor_igb_bem	-0.665750955411692	-1.59405786718764	0.114316170397677
177	sid_por_dgb_glc_mlt_heb_anl_svk_azi_aze_xho_mao_bam_hin_ger_bsq_cze_amr_lda_cnt_lat_bos_tsw_rom_moo_nor_hun_ewe_swt_fin_fre_amh_geo_prs_swe_pol_alb_sod_wly_lit_est_tsn_sun_mcd_tag_jpn_tml_kor_dut_ctl_ven_spa_mly_afr_owc_ind_mnd_ukr_ses_ita_gam_ben_pan_mol_bul_qcu_eng_guj_urd_yor_tig_scr_hau_rus_bat_slo_fbf_grk_swa_jav_tha_chh_knd_igb_bem_uzb_arw_krd_tur_cic_vie_aeg_zul_akn_dyu	-0.57445732202984	-1.37159820340805	0.173488656072041
178	amr_svk_tsn_alb_tig_gam_chh_dut_tur_azi_ven_tag_bem_cze_pol_bsq_lat_heb_tsw_cnt_ita_pan_swa_ukr_yor_glc_est_dyu_lda_hun_ger_aeg_geo_eng_hin_urd_guj_sid_mlt_bul_fin_swt_mao_por_jav_jpn_knd_kor_rus_spa_bam_fre_sun_grk_anl_bat_mnd_ben_igb_afr_owc_bos_lit_swe_rom_qcu_mcd_mol_krd_dgb_sod_scr_amh_slo_mly_ctl_xho_nor_zul_ind_tha_hau_tml_ses_cic_uzb_prs_arw_aze_moo_vie_wly_fbf_akn_ewe	-0.263308211335559	-0.623187692195692	0.534686522341509
179	hau_rus_ewe_pan_wly_heb_amr_mcd_tur_uzb_moo_sun_swt_lit_nor_bsq_scr_sid_bem_cnt_dut_hin_bam_guj_igb_por_fin_yor_ses_hun_mol_tig_geo_bul_prs_spa_ita_sod_anl_arw_est_dyu_mly_ukr_jav_jpn_knd_kor_glc_svk_cic_rom_tag_ben_aeg_mao_mnd_urd_xho_ger_amh_grk_lat_cze_slo_qcu_fre_bos_krd_tsw_gam_swe_owc_ctl_bat_afr_dgb_eng_tsn_ind_tha_mlt_tml_fbf_swa_aze_pol_alb_azi_zul_vie_chh_akn_lda_ven	-0.78510124616672	-1.891041171384	0.061731571901438
180	sid_fre_bem_lat_amr_heb_tig_nor_uzb_aze_yor_ind_tsw_spa_ita_bsq_mol_anl_lda_mnd_grk_pol_xho_mcd_swt_scr_hun_swa_tsn_est_afr_gam_geo_arw_ctl_eng_dut_wly_sod_ger_fin_cic_mly_bul_sun_jpn_tml_kor_alb_krd_bam_slo_bat_urd_hau_tag_cnt_guj_moo_bos_mlt_svk_ben_swe_pan_qcu_rus_glc_rom_akn_amh_hin_aeg_ukr_mao_por_igb_cze_dgb_jav_tha_owc_knd_ven_zul_tur_prs_lit_azi_ewe_vie_chh_dyu_fbf_ses	0.469224346464564	1.10589014625946	0.271626668305195
181	gam_spa_ewe_pan_hau_amh_mlt_slo_tur_uzb_zul_bat_xho_mol_lit_bsq_afr_sod_tsn_mnd_rus_svk_dyu_mcd_swt_dut_est_igb_lda_fin_arw_owc_geo_ita_krd_pol_cze_tig_aeg_alb_hun_bam_jav_lat_sun_jpn_knd_kor_eng_fre_dgb_swe_tag_prs_anl_ind_cnt_ukr_fbf_nor_sid_bos_guj_urd_hin_qcu_grk_ben_scr_yor_amr_ctl_chh_glc_mao_rom_ses_bul_akn_mly_tha_heb_tml_cic_bem_aze_ger_por_azi_swa_vie_wly_tsw_moo_ven	-0.18936007998308	-0.44745551508055	0.655586677706218
182	anl_mcd_zul_ukr_mlt_amh_gam_lit_azi_aze_moo_jav_tsn_alb_pan_bsq_arw_amr_swa_cnt_rom_por_akn_ita_ewe_eng_est_bem_swt_fin_ctl_owc_geo_scr_bos_urd_grk_tig_sid_pol_hun_dgb_tag_cze_mly_jpn_knd_kor_ger_glc_tsw_spa_bat_mol_wly_ind_mnd_dut_dyu_fre_sod_ben_hin_bul_lat_qcu_rus_svk_guj_ven_aeg_afr_hau_krd_mao_swe_yor_nor_fbf_sun_tha_chh_tml_lda_igb_uzb_slo_prs_tur_cic_vie_heb_bam_xho_ses	-0.144577342063641	-0.341231985987019	0.7336986957182
183	aeg_rom_dgb_mcd_amr_anl_tig_lit_tur_azi_igb_tag_ven_fre_por_bsq_bul_mlt_swt_cnt_slo_pol_ewe_lat_bem_guj_fin_moo_fbf_est_ger_owc_geo_spa_grk_ben_cze_hau_chh_pan_hun_akn_mly_afr_jav_jpn_knd_kor_arw_eng_xho_hin_sun_ukr_sid_ind_mnd_ctl_tsn_glc_gam_ita_svk_mol_dut_qcu_urd_alb_swe_bam_heb_nor_sod_prs_bat_krd_lda_rus_cic_mao_tha_amh_tml_yor_zul_aze_scr_bos_uzb_tsw_vie_wly_dyu_swa_ses	-0.292695309805598	-0.692136516247111	0.490576104746726
184	aeg_spa_igb_urd_amh_mlt_sid_scr_tur_aze_dyu_sun_swt_arw_dut_bsq_svk_owc_cic_mnd_hin_ger_xho_ukr_dgb_pan_est_tsn_ses_fin_nor_heb_geo_prs_lit_afr_alb_wly_tig_ben_hun_yor_mao_krd_tag_jpn_knd_kor_glc_mol_fbf_mcd_ind_cze_sod_bat_cnt_lat_lda_rom_anl_bul_guj_slo_rus_qcu_grk_eng_fre_zul_gam_swe_amr_pol_jav_por_moo_ita_akn_mly_tha_hau_tml_ewe_bam_azi_ctl_bos_uzb_tsw_vie_chh_ven_bem_swa	-0.525397893683525	-1.25019220038175	0.214366018286224
185	anl_arw_swt_hin_chh_wly_amr_glc_uzb_azi_zul_mly_akn_mol_lat_bsq_urd_heb_igb_mnd_afr_bos_swa_ctl_dgb_grk_hun_ewe_ses_fin_ukr_hau_geo_slo_scr_guj_cze_gam_sid_swe_est_dyu_sun_prs_ind_jpn_knd_kor_dut_fre_bam_ger_bat_svk_sod_jav_cnt_lit_ven_ita_amh_pol_krd_pan_alb_qcu_rus_eng_nor_xho_owc_bul_mlt_rom_mao_mcd_yor_por_fbf_tag_tha_tig_tml_lda_bem_aze_spa_ben_tur_tsw_vie_aeg_cic_moo_tsn	-1.16487519140569	-2.87736343827829	0.00497368594540246
186	sid_prs_zul_spa_anl_heb_hau_glc_tur_azi_bam_jav_yor_pol_grk_bsq_swe_amr_cic_cnt_bul_pan_swt_eng_akn_krd_hun_tsn_tsw_fin_lat_mlt_geo_dut_ita_svk_rus_chh_tig_hin_est_dyu_tag_ctl_ind_jpn_tml_kor_nor_afr_lda_lit_mao_guj_aeg_mly_mnd_ben_moo_rom_sod_arw_ukr_cze_fre_qcu_bos_alb_mol_igb_owc_scr_wly_ger_bat_por_swa_mcd_ewe_sun_tha_amh_knd_ses_xho_uzb_slo_urd_aze_ven_vie_gam_bem_dgb_fbf	0.117137140247653	0.275448992805258	0.783582387611011
187	tig_rom_ses_svk_aeg_anl_mlt_scr_uzb_aze_cic_mao_bam_bul_pan_bsq_eng_amr_tsw_cnt_afr_alb_fbf_rus_ewe_ben_fin_lda_swt_est_fre_gam_geo_urd_pol_bos_ctl_sod_amh_mol_hun_swa_sun_por_ind_jpn_knd_kor_slo_spa_ven_dut_bat_prs_sid_mly_mnd_krd_zul_ukr_chh_ita_glc_swe_cze_qcu_lit_hin_ger_akn_hau_arw_heb_lat_jav_grk_bem_mcd_yor_tag_tha_owc_tml_xho_dyu_azi_guj_nor_tur_igb_vie_wly_dgb_tsn_moo	0.215475716316434	0.507212655582494	0.613206263657803
188	wly_fre_igb_spa_mlt_gam_sod_lat_aze_azi_dgb_bat_lda_alb_cze_bsq_dut_amr_tsw_mnd_bul_ctl_swt_eng_ses_hin_est_bam_bem_hun_bos_heb_geo_rom_glc_krd_guj_aeg_amh_ben_fin_ven_sun_mol_ind_jpn_knd_kor_por_mcd_yor_grk_mly_pol_owc_tag_cnt_nor_fbf_slo_sid_pan_urd_ukr_afr_qcu_rus_lit_arw_tsn_tig_ger_chh_scr_mao_ita_swa_prs_moo_jav_tha_anl_tml_akn_cic_tur_svk_swe_uzb_xho_vie_hau_zul_ewe_dyu	-0.817248151614934	-1.97264785504112	0.0515054575541582
189	heb_ita_zul_krd_owc_aeg_sod_bos_azi_uzb_bem_sun_fbf_cze_bul_bsq_alb_amr_swt_cnt_guj_glc_bam_rus_ses_afr_fin_ven_lda_hun_pol_sid_geo_scr_rom_ctl_por_anl_gam_urd_est_moo_bat_ger_mao_jpn_tml_kor_mol_swe_ewe_ben_mly_spa_tig_tag_mnd_lit_tsn_dut_amh_eng_svk_slo_lat_qcu_prs_ukr_fre_cic_chh_pan_mlt_hin_ind_mcd_dyu_nor_dgb_jav_tha_wly_knd_xho_yor_aze_arw_grk_tur_akn_vie_hau_tsw_igb_swa	-0.399728026971367	-0.948191361241734	0.345489440228163
190	amh_svk_ses_bos_chh_aeg_mlt_swe_tur_azi_lda_sun_tsn_guj_prs_bsq_ita_anl_yor_cnt_spa_bul_igb_arw_bam_mcd_est_swt_dgb_hun_cze_tig_geo_lit_ctl_afr_pan_sod_gam_krd_fin_tsw_bat_urd_mao_jpn_knd_kor_mol_eng_fbf_dut_ind_nor_wly_jav_mnd_hin_moo_fre_sid_slo_alb_ger_ukr_qcu_ben_por_lat_bem_hau_scr_heb_pol_mly_glc_akn_grk_dyu_tag_tha_amr_tml_swa_zul_uzb_rom_rus_aze_xho_vie_owc_ven_cic_ewe	-0.861308156628368	-2.07637609093393	0.040618080159354
191	heb_grk_ewe_slo_owc_hau_chh_swe_uzb_aze_ven_sun_moo_pol_cze_bsq_arw_amr_tsn_cnt_afr_mol_swt_pan_dyu_nor_fin_yor_dgb_est_eng_gam_geo_fre_ukr_urd_bul_amh_wly_lit_hun_fbf_tag_scr_jav_jpn_tml_kor_lat_ctl_igb_bos_mly_ben_tig_ind_mnd_svk_akn_ita_anl_rus_prs_rom_mcd_qcu_krd_dut_por_bam_sid_alb_aeg_guj_mao_hin_xho_spa_bem_bat_tha_sod_knd_ses_lda_tur_ger_glc_azi_zul_vie_mlt_tsw_swa_cic	0.168255699165873	0.395926800567102	0.693065897312502
192	anl_dut_tsw_arw_heb_sod_sid_svk_aze_uzb_igb_sun_swa_ger_rom_bsq_cze_aeg_xho_mnd_nor_spa_bam_glc_cic_ita_est_ewe_bem_hun_fre_mlt_geo_urd_lit_krd_por_wly_owc_bos_fin_ven_tag_pan_ind_jpn_knd_kor_guj_afr_dyu_lat_bat_ben_tig_mly_cnt_hin_tsn_pol_gam_scr_ukr_ctl_rus_qcu_slo_bul_alb_lda_amh_mol_amr_swe_mao_grk_swt_prs_yor_jav_tha_hau_tml_ses_moo_azi_mcd_eng_tur_dgb_vie_chh_akn_fbf_zul	-0.419512089111888	-0.993828599347969	0.322885115001342
193	sod_mcd_zul_hin_wly_aeg_anl_pol_azi_tur_lda_sun_swt_guj_ukr_bsq_afr_amh_fbf_cnt_arw_slo_ven_glc_swa_ita_hun_ewe_moo_fin_bos_gam_geo_eng_fre_por_krd_chh_amr_nor_est_bam_mao_rom_mly_jpn_knd_kor_cze_bul_yor_lit_bat_ben_sid_ind_mnd_spa_cic_dut_tig_swe_svk_lat_rus_qcu_urd_pan_scr_tsw_hau_prs_heb_alb_jav_ctl_akn_grk_igb_tag_tha_mlt_tml_tsn_dyu_aze_ger_mol_uzb_xho_vie_owc_bem_ses_dgb	-0.517346713713292	-1.23099507655548	0.221428839939193
194	sid_ita_cic_ben_amr_hau_heb_prs_tur_aze_bam_jav_ewe_afr_bul_bsq_mcd_chh_zul_cnt_alb_pan_dyu_rus_swa_lat_hun_lda_xho_fin_por_sod_geo_cze_pol_spa_arw_wly_mlt_rom_est_tsw_bat_nor_ind_jpn_knd_kor_krd_grk_fbf_dut_mao_svk_owc_sun_mnd_hin_tsn_eng_gam_swe_scr_ctl_urd_qcu_mol_glc_fre_moo_anl_ger_tig_bos_mly_ukr_ven_guj_akn_tag_tha_amh_tml_bem_ses_azi_lit_slo_uzb_swt_vie_aeg_yor_dgb_igb	-0.426732892322509	-1.01358514132392	0.313410524907188
195	aeg_bos_xho_fre_anl_chh_sod_glc_uzb_aze_fbf_sun_swa_ctl_rus_bsq_pan_gam_igb_cnt_ukr_swe_dgb_mcd_tsn_cze_fin_dyu_akn_est_por_heb_geo_afr_pol_ben_grk_tig_amr_lit_hun_moo_mly_svk_mao_jpn_knd_kor_scr_hin_bam_nor_ind_dut_wly_bat_mnd_guj_bem_lat_amh_prs_mol_slo_bul_qcu_ger_eng_spa_yor_mlt_rom_hau_arw_tag_alb_swt_urd_ewe_jav_tha_sid_tml_ven_tsw_tur_krd_ita_azi_zul_vie_owc_lda_ses_cic	0.41292124871707	0.973600546233244	0.332780492703941
196	sod_slo_dgb_bul_mlt_heb_gam_mol_tur_aze_bem_mly_zul_prs_eng_bsq_spa_amh_moo_mnd_ger_lat_cic_glc_ven_fre_est_xho_swa_fin_ben_hau_geo_nor_guj_mcd_pan_wly_sid_scr_hun_ses_mao_ctl_ind_jpn_knd_kor_rus_arw_igb_rom_sun_cze_owc_jav_cnt_pol_swt_grk_aeg_ukr_alb_swe_por_qcu_urd_lit_bos_bam_amr_ita_anl_afr_tag_svk_tsn_krd_dyu_bat_tha_chh_tml_yor_fbf_azi_dut_hin_uzb_akn_vie_tig_lda_ewe_tsw	0.548095432199577	1.2951949015494	0.198458990907268
197	heb_spa_ven_scr_anl_tig_mlt_rus_aze_uzb_dyu_tag_fbf_lit_cze_bsq_ita_amh_swt_mnd_rom_dut_ses_pan_xho_mcd_hun_tsn_lda_est_slo_gam_geo_guj_arw_mol_bul_chh_sod_swe_fin_igb_ind_lat_mao_jpn_knd_kor_krd_ger_bem_ukr_sun_urd_owc_bat_cnt_hin_ewe_nor_aeg_svk_fre_grk_ctl_qcu_por_pol_ben_swa_amr_bos_wly_prs_jav_eng_bam_alb_moo_mly_tha_hau_tml_dgb_cic_azi_afr_glc_tur_akn_vie_sid_zul_tsw_yor	0.00943716361346281	0.0222131486115571	0.982325519814666
198	wly_bos_cic_dut_amr_heb_tig_ctl_azi_aze_xho_mao_dyu_grk_prs_bsq_por_sod_ewe_cnt_arw_ger_dgb_afr_ses_lat_fin_igb_ven_hun_hin_chh_geo_nor_mcd_scr_ben_sid_owc_rom_est_moo_bat_alb_mly_jpn_tml_kor_urd_mol_yor_ita_tag_bul_hau_ind_mnd_eng_swa_pan_anl_guj_krd_fre_lit_qcu_cze_pol_svk_swt_amh_rus_gam_spa_jav_slo_tsw_glc_akn_sun_tha_mlt_knd_tsn_bem_uzb_swe_ukr_tur_lda_vie_aeg_fbf_bam_zul	-0.0701410089950184	-0.165292241606319	0.869072738380444
199	aeg_hin_ewe_ctl_amr_sid_owc_por_tur_azi_ses_bat_swt_spa_mol_bsq_alb_chh_dgb_cnt_rus_ben_tsn_dut_bam_cze_fin_igb_yor_est_swe_amh_geo_arw_lit_ger_bul_tig_mlt_ita_hun_ven_jav_prs_ind_jpn_tml_kor_pol_pan_tsw_afr_tag_guj_heb_sun_mnd_fre_zul_nor_wly_slo_grk_urd_mcd_qcu_glc_rom_scr_fbf_sod_eng_hau_krd_mly_bos_akn_svk_swa_mao_tha_anl_knd_cic_xho_aze_ukr_lat_uzb_moo_vie_gam_dyu_bem_lda	0.139152311241106	0.327324348388254	0.744158227288289
200	mlt_fre_dyu_ger_heb_tig_amr_pol_azi_tur_cic_ind_zul_hin_afr_bsq_por_chh_tsw_mnd_pan_slo_dgb_mol_bam_cze_fin_tsn_moo_est_glc_sid_geo_eng_ctl_mcd_ukr_amh_wly_scr_hun_ven_mao_lit_mly_jpn_knd_kor_svk_krd_swt_rus_sun_grk_anl_jav_cnt_nor_bem_swe_gam_rom_guj_prs_bul_qcu_lat_dut_bos_ses_hau_ita_owc_ben_tag_arw_lda_alb_xho_bat_tha_sod_tml_swa_yor_aze_urd_spa_uzb_akn_vie_aeg_igb_ewe_fbf	-0.378751880338939	-0.898709393806008	0.371128439717021
201	sod_rom_akn_guj_gam_wly_mlt_arw_tur_aze_ewe_bat_dgb_rus_pol_bsq_ukr_sid_xho_mnd_glc_cze_swa_lit_tsn_swe_est_igb_tsw_fin_dut_chh_geo_ctl_nor_mol_afr_anl_amr_fre_hun_bam_mly_ger_sun_jpn_knd_kor_alb_scr_lda_pan_tag_slo_hau_ind_cnt_ita_ses_spa_owc_ben_grk_lat_por_qcu_urd_bul_krd_swt_amh_mcd_aeg_eng_mao_svk_yor_bos_zul_jav_tha_heb_tml_cic_moo_uzb_prs_hin_azi_dyu_vie_tig_ven_fbf_bem	-0.456401024322297	-1.08489172924922	0.280773966264384
202	wly_ctl_zul_scr_amh_sid_tig_mol_uzb_tur_moo_bat_swa_pan_ger_bsq_mcd_sod_akn_mnd_rom_hin_dyu_slo_lda_afr_est_dgb_yor_fin_grk_amr_geo_spa_guj_lit_dut_mlt_gam_swe_hun_xho_tag_ukr_ind_jpn_tml_kor_bos_arw_ses_nor_mao_pol_anl_mly_cnt_krd_ven_rus_hau_glc_urd_bul_eng_qcu_fre_ben_lat_tsw_heb_cze_owc_ita_jav_alb_cic_por_swt_sun_tha_aeg_knd_bam_igb_azi_svk_prs_aze_tsn_vie_chh_bem_ewe_fbf	-0.313065191179962	-0.741124148802826	0.460485461406579
203	hau_guj_ewe_bul_sid_amr_anl_ger_azi_aze_dgb_mao_dyu_pan_urd_bsq_ukr_owc_yor_cnt_ben_lit_tsn_mol_tsw_afr_fin_igb_akn_hun_pol_wly_geo_lat_por_dut_svk_heb_aeg_grk_est_ven_sun_fre_bat_jpn_knd_kor_ctl_alb_swa_eng_jav_slo_chh_tag_mnd_arw_bam_prs_amh_nor_cze_krd_swe_qcu_rus_scr_rom_zul_sod_bos_mlt_spa_ind_ita_lda_mcd_fbf_mly_tha_tig_tml_ses_swt_uzb_glc_hin_tur_bem_vie_gam_cic_xho_moo	-0.438802084134419	-1.04081028685151	0.300661869127204
204	hau_afr_xho_rom_amr_anl_mlt_guj_tur_uzb_tsn_mao_ses_rus_nor_bsq_pol_chh_ewe_mnd_lit_bul_cic_krd_swt_pan_hun_igb_yor_est_ukr_tig_geo_dut_scr_ctl_eng_aeg_amh_ger_fin_dyu_bat_ben_sun_jpn_knd_kor_ita_lat_zul_glc_jav_cze_owc_ind_cnt_slo_bam_swe_sid_urd_arw_hin_spa_qcu_prs_svk_fre_fbf_sod_bos_wly_grk_tag_mol_ven_mcd_lda_mly_tha_heb_tml_bem_swa_aze_alb_por_azi_moo_vie_gam_dgb_akn_tsw	-0.499633253482966	-1.18767537223667	0.237985832819783
205	amh_dut_tsw_fre_gam_heb_mlt_bul_tur_aze_yor_ind_ven_urd_lat_bsq_lit_owc_akn_mnd_ben_glc_bam_alb_cic_spa_fin_ses_ewe_hun_ukr_wly_geo_ger_nor_bos_pol_chh_sod_guj_est_dgb_sun_rom_mao_jpn_tml_kor_afr_prs_swt_por_jav_rus_anl_mly_cnt_svk_fbf_cze_hau_ita_grk_mol_eng_qcu_swe_hin_krd_tsn_sid_mcd_aeg_pan_bat_slo_lda_arw_moo_tag_tha_tig_knd_zul_xho_azi_scr_ctl_uzb_dyu_vie_amr_swa_bem_igb	-0.468155596730423	-1.11243428569994	0.268818780183722
206	mlt_pan_akn_swe_amh_heb_sid_ben_uzb_azi_xho_mly_swa_ita_svk_bsq_afr_aeg_swt_mnd_por_mol_lda_ger_fbf_glc_fin_ewe_ven_hun_dut_gam_geo_fre_lit_eng_urd_tig_wly_guj_est_ses_jav_prs_tag_jpn_tml_kor_lat_rom_tsw_cze_mao_alb_owc_ind_cnt_mcd_zul_bul_sod_scr_nor_ctl_krd_qcu_arw_rus_hin_dyu_chh_slo_anl_pol_sun_ukr_bem_spa_moo_bat_tha_amr_knd_tsn_dgb_tur_grk_bos_aze_yor_vie_hau_bam_igb_cic	-0.385336809220696	-0.913239078709785	0.363478290255371
207	tig_cze_igb_glc_chh_hau_heb_arw_azi_uzb_bem_mao_akn_nor_guj_bsq_ctl_anl_zul_mnd_lat_scr_swt_grk_tsw_pol_fin_yor_dyu_hun_ukr_wly_geo_krd_prs_por_pan_amr_aeg_ger_est_bam_tag_rus_sun_jpn_knd_kor_urd_dut_tsn_hin_ind_svk_sod_mly_cnt_ben_ewe_alb_owc_lit_spa_mcd_mol_qcu_slo_bos_rom_ses_mlt_fre_sid_bul_jav_afr_ven_ita_swa_bat_tha_amh_tml_xho_lda_tur_eng_swe_aze_cic_vie_gam_moo_dgb_fbf	-0.710417266143256	-1.70354799025275	0.0918050985074973
208	sid_alb_bam_afr_wly_heb_aeg_urd_aze_uzb_igb_jav_bem_scr_rom_bsq_hin_mlt_ewe_cnt_spa_nor_swa_por_tsn_pol_hun_dyu_ven_est_cze_tig_geo_glc_lit_ger_fre_gam_hau_ita_fin_dgb_bat_swe_tag_jpn_tml_kor_ctl_slo_cic_bul_ind_svk_sod_sun_mnd_mol_xho_lat_amh_ukr_arw_rus_prs_qcu_eng_krd_ben_moo_anl_pan_amr_grk_mly_mcd_fbf_guj_zul_mao_tha_owc_knd_lda_akn_azi_bos_dut_tur_yor_vie_chh_tsw_ses_swt	-0.161962955953976	-0.381985640015167	0.703343474638905
209	tig_scr_tsw_mcd_hau_owc_aeg_glc_uzb_tur_cic_bat_zul_rus_urd_bsq_prs_gam_moo_mnd_fre_nor_dyu_pan_ven_eng_hun_swt_igb_est_grk_mlt_geo_por_afr_krd_slo_chh_sid_swe_fin_bam_ind_ita_tag_jpn_tml_kor_lat_mol_akn_arw_mly_alb_heb_sun_cnt_hin_yor_ben_amr_bos_dut_ger_spa_qcu_guj_cze_lit_xho_anl_ctl_amh_bul_mao_ukr_bem_rom_ses_jav_tha_sod_knd_dgb_swa_aze_pol_svk_azi_lda_vie_wly_ewe_tsn_fbf	0.481487448522059	1.13672492774836	0.258573813858086
210	heb_fre_dyu_por_sod_gam_aeg_nor_tur_azi_ewe_sun_tsw_ger_alb_bsq_bul_mlt_akn_cnt_scr_prs_xho_grk_cic_pol_est_dgb_zul_fin_spa_amr_geo_rom_ctl_guj_afr_tig_owc_svk_hun_yor_jav_lat_mao_jpn_tml_kor_ben_arw_swt_krd_mly_lit_chh_bat_mnd_mcd_ses_ukr_anl_urd_swe_eng_ita_qcu_bos_mol_rus_ven_sid_pan_hau_glc_tag_dut_swa_hin_lda_ind_tha_wly_knd_bam_bem_aze_cze_slo_uzb_fbf_vie_amh_igb_moo_tsn	-0.194334859757439	-0.458932696328725	0.647353313004666
211	heb_lat_tsw_afr_sid_sod_hau_ben_azi_aze_bem_sun_swa_bos_rom_bsq_pol_mlt_bam_cnt_cze_ukr_ses_scr_ven_alb_fin_cic_dgb_hun_mcd_gam_geo_hin_guj_mol_arw_anl_amr_grk_est_moo_bat_glc_ind_jpn_knd_kor_ctl_ger_tsn_eng_jav_svk_amh_mao_mnd_nor_swt_urd_chh_lit_por_dut_bul_qcu_spa_pan_krd_akn_wly_ita_owc_swe_tag_slo_lda_fre_zul_mly_tha_aeg_tml_yor_xho_uzb_rus_prs_tur_igb_vie_tig_ewe_dyu_fbf	-1.11003323573882	-2.71899084050669	0.00781290122202991
212	amh_scr_akn_por_hau_chh_sid_nor_uzb_aze_tsn_sun_swt_cze_eng_bsq_prs_amr_igb_mnd_svk_afr_ewe_krd_moo_ukr_hun_bam_ven_est_arw_wly_geo_alb_dut_pan_pol_sod_tig_fre_fin_yor_ind_grk_bat_jpn_knd_kor_guj_ben_lda_spa_mao_slo_owc_jav_cnt_bul_tsw_bos_mlt_ger_glc_hin_swe_qcu_rus_ita_urd_fbf_aeg_ctl_anl_lat_tag_lit_swa_mol_dgb_mly_tha_heb_tml_cic_dyu_tur_mcd_rom_azi_bem_vie_gam_ses_xho_zul	0.193029666231764	0.45521157936734	0.650017986927376
213	sod_bul_dgb_fre_mlt_gam_amr_glc_tur_uzb_bem_sun_tsn_alb_pol_bsq_rom_chh_tsw_mnd_ger_rus_ven_ita_xho_por_fin_dyu_ses_hun_svk_hau_geo_ctl_spa_mcd_dut_tig_owc_lit_est_yor_jav_urd_mly_jpn_knd_kor_eng_afr_bam_mol_bat_grk_wly_ind_cnt_nor_moo_lat_heb_scr_swe_pan_slo_qcu_guj_prs_cze_cic_aeg_ukr_anl_arw_tag_ben_swa_bos_igb_mao_tha_amh_tml_lda_swt_aze_hin_krd_azi_akn_vie_sid_fbf_ewe_zul	0.235258562452478	0.554021823683678	0.580893633984232
214	amh_cze_dyu_ctl_aeg_tig_hau_por_tur_azi_ewe_jav_lda_ita_prs_bsq_swe_amr_swa_mnd_mcd_ben_tsw_arw_zul_svk_fin_bam_cic_est_guj_sid_geo_dut_rom_spa_lit_wly_mlt_ukr_hun_bem_sun_bul_bat_jpn_knd_kor_pan_lat_xho_ger_tag_afr_heb_mly_cnt_nor_swt_slo_chh_pol_krd_bos_rus_qcu_hin_mol_glc_igb_sod_alb_anl_urd_mao_grk_fbf_eng_ven_ind_tha_gam_tml_dgb_ses_uzb_scr_fre_aze_akn_vie_owc_moo_yor_tsn	0.750790150163327	1.78104970037675	0.0781692622735089
215	gam_pol_cic_pan_tig_sid_amh_spa_tur_uzb_moo_sun_dyu_arw_bul_bsq_swe_aeg_tsw_mnd_mcd_por_zul_eng_ewe_slo_hun_akn_xho_est_nor_sod_geo_rom_ita_ben_prs_hau_amr_lat_fin_ses_mly_fre_mao_jpn_tml_kor_mol_krd_fbf_glc_ind_ctl_mlt_bat_cnt_ukr_bam_urd_wly_scr_guj_dut_bos_qcu_svk_ger_grk_dgb_anl_afr_heb_rus_jav_hin_swa_lit_bem_tag_tha_owc_knd_swt_lda_azi_cze_alb_aze_tsn_vie_chh_ven_igb_yor	-0.0594023846218845	-0.139940425326773	0.889009689880881
216	amr_mcd_igb_ita_chh_amh_sid_rom_aze_uzb_lda_mly_yor_slo_rus_bsq_por_aeg_ven_cnt_ger_pan_xho_ben_swt_alb_hun_fbf_dyu_est_ctl_gam_geo_lat_lit_arw_svk_wly_hau_bos_fin_cic_mao_cze_ind_jpn_tml_kor_prs_spa_ewe_ukr_bat_guj_anl_tag_mnd_eng_akn_urd_mlt_grk_dut_pol_scr_qcu_swe_fre_glc_swa_tig_bul_heb_afr_sun_nor_bem_hin_tsn_jav_tha_owc_knd_ses_dgb_azi_krd_mol_tur_bam_vie_sod_tsw_moo_zul	0.0736830111606869	0.173273434908863	0.862813079545045
217	owc_arw_lda_scr_amr_sod_amh_ctl_tur_uzb_dyu_ind_fbf_rom_urd_bsq_mcd_hau_bem_mnd_por_grk_swa_spa_tsn_prs_fin_dgb_tsw_est_glc_chh_geo_ita_pol_bul_alb_anl_mlt_bos_hun_swt_tag_afr_jav_jpn_tml_kor_fre_mol_ven_lit_mao_ukr_sid_mly_cnt_hin_ewe_guj_tig_dut_svk_ger_nor_qcu_swe_lat_krd_zul_gam_pan_aeg_rus_bat_cze_igb_eng_akn_sun_tha_heb_knd_xho_bam_azi_slo_ben_aze_cic_vie_wly_moo_ses_yor	-0.226832108093606	-0.536803968446593	0.592684932149292
218	tig_pan_fbf_por_chh_sid_wly_spa_azi_tur_dyu_ind_lda_ctl_scr_bsq_dut_amh_cic_mnd_slo_ita_igb_bos_bam_rom_est_swa_akn_hun_arw_aeg_geo_guj_mol_bul_glc_sod_gam_ger_fin_dgb_mly_alb_sun_jpn_tml_kor_eng_rus_ven_lat_tag_fre_hau_jav_cnt_pol_bem_urd_heb_cze_ben_svk_swe_qcu_afr_hin_krd_moo_anl_prs_amr_ukr_bat_lit_tsw_nor_xho_mao_tha_owc_knd_zul_yor_uzb_grk_mcd_aze_ewe_vie_mlt_swt_ses_tsn	0.0542327860197514	0.127993466224743	0.898430510693448
219	heb_rus_igb_lit_sid_owc_gam_bos_aze_tur_moo_mao_yor_fre_afr_bsq_mol_aeg_xho_mnd_bul_arw_lda_ukr_bam_cze_fin_fbf_dyu_est_spa_sod_geo_ctl_alb_ben_urd_amr_mlt_rom_hun_zul_tag_prs_bat_jpn_tml_kor_pan_dut_ewe_pol_jav_scr_hau_ind_cnt_svk_swa_ita_tig_krd_eng_swe_ger_qcu_glc_por_hin_bem_anl_slo_amh_grk_sun_nor_dgb_lat_tsn_mly_tha_chh_knd_swt_akn_azi_guj_mcd_uzb_ven_vie_wly_cic_ses_tsw	-0.510619744587845	-1.21488741516984	0.227484545026029
220	mlt_urd_tsw_swe_amr_amh_sod_dut_tur_azi_fbf_bat_cic_lat_mcd_bsq_bul_chh_ven_mnd_spa_glc_xho_slo_bam_afr_fin_dyu_yor_hun_ben_sid_geo_mol_ctl_nor_por_aeg_heb_ger_est_bem_jav_arw_ind_jpn_knd_kor_ukr_guj_swa_alb_mao_ita_owc_tag_cnt_pan_moo_bos_anl_lit_svk_eng_cze_qcu_krd_hin_fre_dgb_gam_grk_wly_rom_mly_rus_ses_scr_swt_sun_tha_tig_tml_akn_igb_aze_pol_prs_uzb_zul_vie_hau_lda_ewe_tsn	-0.491636519712719	-1.1696985974484	0.245111323385116
221	aeg_urd_dyu_arw_hau_tig_sod_lat_aze_tur_xho_bat_bem_hin_mol_bsq_eng_chh_ses_cnt_swe_svk_swt_grk_akn_guj_hun_yor_dgb_fin_rus_anl_geo_krd_nor_spa_rom_gam_heb_ukr_est_lda_jav_scr_mly_jpn_knd_kor_pan_ben_tsw_dut_tag_alb_mlt_ind_mnd_ctl_ven_slo_owc_prs_mcd_afr_cze_qcu_lit_ita_bul_igb_amh_pol_wly_bos_sun_ger_zul_por_cic_mao_tha_sid_tml_fbf_tsn_uzb_fre_glc_azi_ewe_vie_amr_swa_moo_bam	-0.611563567875348	-1.46118844104644	0.147334284190762
222	heb_spa_dgb_fre_hau_amr_sid_glc_aze_tur_tsn_sun_ven_bos_rus_bsq_lat_wly_cic_cnt_ita_dut_swa_ben_bem_arw_fin_zul_yor_hun_mcd_tig_geo_eng_hin_ctl_ukr_amh_owc_nor_est_swt_tag_pol_mao_jpn_tml_kor_ger_mol_ewe_svk_jav_rom_chh_ind_mnd_afr_tsw_krd_mlt_alb_grk_slo_scr_qcu_guj_por_bul_fbf_aeg_pan_anl_prs_mly_urd_xho_lit_igb_bat_tha_sod_knd_dyu_ses_azi_cze_swe_uzb_akn_vie_gam_lda_moo_bam	0.420833206922826	0.997345045765421	0.321184998923441
223	chh_hin_igb_slo_sod_tig_gam_alb_uzb_tur_tsw_sun_cic_eng_prs_bsq_mcd_wly_bem_mnd_krd_guj_yor_pol_bam_ger_hun_dyu_dgb_est_nor_amh_geo_arw_bul_lit_mol_owc_hau_svk_fin_ven_tag_bos_bat_jpn_knd_kor_glc_rom_swt_scr_mly_fre_mlt_mao_cnt_ita_akn_ben_amr_ukr_lat_pan_urd_qcu_por_swe_grk_ses_aeg_ctl_sid_dut_jav_cze_swa_rus_moo_ind_tha_heb_tml_tsn_ewe_aze_afr_spa_azi_fbf_vie_anl_zul_xho_lda	0.573892175177985	1.35733572551896	0.177959421442804
224	wly_scr_tsw_bos_mlt_chh_sod_ukr_azi_uzb_moo_mly_tsn_alb_bul_bsq_mol_sid_bem_cnt_guj_swe_swt_prs_ewe_pol_fin_fbf_bam_est_pan_amr_geo_rus_slo_hin_arw_owc_amh_ctl_hun_ven_bat_lat_mao_jpn_knd_kor_svk_urd_ses_eng_ind_fre_heb_sun_mnd_ben_dyu_por_gam_nor_spa_cze_ita_qcu_mcd_dut_rom_yor_hau_lit_tig_krd_jav_glc_dgb_grk_lda_tag_tha_anl_tml_xho_swa_tur_ger_afr_aze_igb_vie_aeg_cic_zul_akn	-0.288537633504539	-0.682794446148043	0.496434091839656
225	sid_bos_cic_fre_gam_amr_mlt_krd_azi_uzb_tsn_tag_swt_eng_svk_bsq_ita_aeg_dgb_cnt_ben_alb_swa_ctl_xho_lit_fin_bam_ses_est_rus_chh_geo_glc_grk_afr_scr_hau_heb_cze_hun_akn_bat_arw_ind_jpn_knd_kor_nor_dut_dyu_hin_sun_por_anl_jav_mnd_pol_fbf_pan_amh_lat_mcd_mol_prs_qcu_ukr_rom_bul_moo_tig_ger_wly_spa_mao_urd_yor_swe_zul_mly_tha_sod_tml_bem_tsw_tur_slo_guj_aze_igb_vie_owc_ven_lda_ewe	-0.925066878585237	-2.24445460635525	0.0271745515954905
226	sid_swe_tsw_eng_wly_aeg_mlt_afr_uzb_tur_akn_bat_cic_krd_ukr_bsq_lit_owc_ses_mnd_mol_nor_moo_ita_xho_spa_est_swt_dgb_hun_cze_anl_geo_bos_bul_ben_dut_amr_heb_arw_fin_bam_sun_rus_tag_jpn_knd_kor_hin_lat_zul_por_mly_mcd_gam_ind_cnt_slo_ewe_svk_amh_scr_rom_pol_pan_qcu_guj_ger_urd_dyu_sod_prs_chh_fre_mao_ctl_yor_grk_bem_jav_tha_tig_tml_lda_ven_aze_alb_glc_azi_fbf_vie_hau_tsn_swa_igb	-0.883647464806608	-2.14202451685423	0.0348041457757353
227	tig_mol_xho_ita_chh_owc_heb_alb_aze_azi_zul_jav_ven_fre_lat_bsq_bos_anl_fbf_mnd_arw_grk_swa_afr_ewe_cze_est_cic_yor_fin_lit_aeg_geo_bul_ger_spa_glc_amr_mlt_nor_hun_bam_sun_hin_tag_jpn_knd_kor_urd_rom_dyu_guj_bat_dut_wly_ind_cnt_prs_moo_ukr_hau_swe_scr_slo_pol_qcu_pan_krd_rus_bem_sod_eng_sid_svk_mly_ctl_tsn_por_lda_mao_tha_amh_tml_ses_igb_tur_mcd_ben_uzb_tsw_vie_gam_dgb_swt_akn	-0.444174566116766	-1.05511063749833	0.294108088381436
228	gam_krd_akn_rus_aeg_tig_anl_ben_tur_aze_cic_mly_xho_lat_urd_bsq_eng_sid_swa_cnt_afr_glc_tsn_cze_igb_rom_hun_yor_dyu_fin_guj_amr_geo_svk_alb_scr_arw_chh_mlt_prs_est_zul_mao_por_sun_jpn_tml_kor_swe_nor_fbf_hin_jav_lit_heb_bat_mnd_ita_ses_fre_hau_bos_pan_mol_slo_qcu_spa_ctl_bul_swt_amh_ger_wly_pol_tag_mcd_ewe_ukr_moo_ind_tha_owc_knd_tsw_bam_azi_dut_grk_uzb_ven_vie_sod_bem_dgb_lda	0.224678088399557	0.52879410639373	0.598208074995252
229	amh_lat_akn_hin_sod_tig_anl_spa_aze_tur_tsn_bat_xho_ben_svk_bsq_krd_hau_fbf_mnd_grk_arw_yor_por_bem_dut_hun_igb_tsw_fin_mol_heb_geo_fre_bos_ita_scr_amr_aeg_swe_est_swt_mao_eng_jav_jpn_tml_kor_ukr_ger_dyu_lit_sun_cze_sid_ind_cnt_pan_dgb_prs_mlt_rus_rom_pol_bul_qcu_glc_urd_mcd_lda_owc_alb_gam_slo_tag_ctl_ven_afr_ewe_mly_tha_chh_knd_cic_moo_azi_guj_nor_uzb_bam_vie_wly_swa_zul_ses	-0.988886768392258	-2.40435053452996	0.018183058593883
230	tig_arw_akn_pan_mlt_aeg_amh_ctl_azi_tur_tsw_ind_cic_svk_mcd_bsq_eng_chh_swt_cnt_hin_swe_moo_afr_fbf_spa_fin_lda_ven_hun_slo_gam_geo_fre_ukr_cze_pol_wly_heb_alb_est_dgb_tag_nor_jav_jpn_knd_kor_rus_guj_ewe_ita_mao_prs_hau_bat_mnd_glc_bam_dut_sid_lat_krd_rom_scr_qcu_urd_ger_ben_zul_owc_lit_anl_grk_mly_bos_bem_por_tsn_sun_tha_amr_tml_swa_yor_aze_bul_mol_uzb_dyu_vie_sod_xho_igb_ses	0.1476210480601	0.347110283838479	0.72929272391533
231	owc_ukr_swt_arw_tig_gam_aeg_rus_azi_aze_tsw_tag_akn_eng_urd_bsq_dut_sid_xho_mnd_bul_prs_tsn_rom_ses_lit_fin_dyu_ven_hun_pan_heb_geo_scr_swe_nor_slo_mlt_wly_alb_est_zul_ind_krd_sun_jpn_tml_kor_mcd_por_bam_fre_jav_pol_amr_mao_cnt_hin_fbf_ben_chh_afr_glc_ctl_svk_qcu_ger_ita_cze_ewe_amh_grk_hau_mol_bat_spa_swa_guj_igb_mly_tha_anl_knd_dgb_yor_tur_bos_lat_uzb_cic_vie_sod_moo_bem_lda	-0.575918780130254	-1.37285585872696	0.173098555855279
232	hau_alb_ses_mcd_tig_aeg_sid_por_uzb_tur_dyu_bat_cic_ger_scr_bsq_rus_gam_bam_mnd_ctl_pan_swa_guj_igb_hin_hun_moo_lda_fin_eng_anl_geo_ukr_ben_cze_lit_wly_amr_mol_est_tsn_mly_bos_mao_jpn_knd_kor_krd_bul_ewe_svk_tag_glc_mlt_ind_cnt_ita_swt_swe_sod_slo_nor_dut_arw_qcu_grk_lat_spa_fbf_chh_afr_owc_prs_jav_fre_zul_rom_ven_sun_tha_heb_tml_bem_tsw_aze_urd_pol_azi_xho_vie_amh_dgb_akn_yor	-0.640674998986897	-1.53333123464665	0.12858921565173
233	anl_mcd_lda_ger_gam_chh_wly_prs_aze_azi_xho_mly_bam_bul_bos_bsq_dut_amr_swa_mnd_nor_cze_akn_por_cic_rom_est_ses_ewe_hun_ita_hau_geo_slo_krd_mol_fre_sid_owc_ben_fin_igb_tag_ukr_ind_jpn_tml_kor_glc_urd_yor_scr_bat_ctl_tig_jav_cnt_lat_fbf_spa_heb_svk_pol_lit_arw_qcu_guj_rus_grk_tsw_mlt_pan_amh_swe_mao_hin_bem_afr_dgb_sun_tha_sod_knd_ven_swt_uzb_alb_eng_tur_moo_vie_aeg_tsn_zul_dyu	-0.512139257108295	-1.2196099332273	0.22569680479402
234	aeg_ger_dgb_pol_mlt_anl_sid_krd_aze_tur_dyu_ind_igb_dut_lat_bsq_cze_amh_tsw_mnd_svk_lit_swa_ctl_xho_pan_fin_bem_bam_est_mcd_wly_geo_mol_fre_grk_glc_gam_hau_nor_hun_ses_sun_rus_bat_jpn_tml_kor_ukr_urd_fbf_guj_mao_arw_owc_mly_cnt_swe_cic_por_amr_eng_spa_scr_bos_qcu_prs_afr_ita_zul_sod_alb_heb_slo_jav_ben_akn_rom_ewe_tag_tha_chh_knd_yor_tsn_uzb_bul_hin_azi_lda_vie_tig_swt_moo_ven	-0.253504219019664	-0.59865879527173	0.550855818340563
235	gam_ita_tsw_glc_mlt_owc_heb_ukr_tur_azi_akn_bat_bem_ctl_nor_bsq_alb_tig_dyu_mnd_ger_slo_lda_fre_fbf_por_hun_yor_tsn_est_rus_wly_geo_lit_grk_urd_mol_sid_chh_lat_fin_ses_sun_hin_mly_jpn_tml_kor_rom_scr_ewe_svk_tag_bul_sod_jav_cnt_pan_ven_spa_anl_guj_bos_cze_pol_qcu_ben_swe_afr_swa_amh_eng_amr_mcd_mao_dut_swt_krd_moo_ind_tha_aeg_knd_xho_dgb_aze_prs_arw_uzb_cic_vie_hau_zul_igb_bam	0.135943769615475	0.319853608783517	0.749796762601188
236	heb_pol_ven_hin_owc_tig_mlt_guj_uzb_tur_dgb_mao_tsw_prs_urd_bsq_bul_sid_ses_cnt_ukr_dut_lda_ben_swa_por_est_dyu_tsn_fin_cze_gam_geo_ita_krd_glc_fre_hau_amr_ctl_hun_swt_jav_lat_ind_jpn_tml_kor_scr_grk_yor_ger_bat_bos_aeg_tag_mnd_mcd_akn_mol_chh_nor_eng_svk_alb_qcu_spa_rus_swe_zul_amh_pan_sod_arw_mly_lit_ewe_afr_bam_sun_tha_anl_knd_fbf_bem_aze_rom_slo_azi_moo_vie_wly_xho_cic_igb	-0.330370069793413	-0.785686041101059	0.4340486285198
237	tig_cze_akn_fre_sid_amh_owc_pol_uzb_azi_bam_ind_moo_svk_arw_bsq_rom_aeg_ses_cnt_bos_spa_xho_urd_swt_pan_hun_ewe_cic_est_swe_amr_geo_lat_por_lit_krd_chh_heb_hin_fin_lda_jav_ita_mly_jpn_knd_kor_dut_grk_bem_eng_tag_nor_mlt_sun_mnd_ukr_ven_afr_hau_ctl_mcd_guj_alb_qcu_mol_glc_ben_zul_wly_ger_sod_slo_bat_prs_igb_rus_fbf_mao_tha_anl_tml_tsn_yor_aze_bul_scr_tur_dyu_vie_gam_dgb_swa_tsw	-0.195522548542206	-0.461375930908651	0.645606216306524
238	sid_afr_swt_grk_amh_wly_owc_bul_uzb_azi_moo_sun_akn_scr_swe_bsq_urd_gam_lda_mnd_rom_por_xho_ita_ses_mol_est_dyu_ewe_hun_prs_aeg_geo_glc_pol_spa_rus_anl_mlt_krd_fin_fbf_mly_bos_jav_jpn_knd_kor_lit_ctl_zul_ger_ind_nor_amr_mao_cnt_hin_igb_alb_hau_arw_mcd_lat_fre_qcu_dut_svk_ben_dgb_tig_cze_heb_ukr_tag_slo_bem_eng_bam_bat_tha_sod_tml_cic_ven_aze_pan_guj_tur_yor_vie_chh_swa_tsw_tsn	-0.339225825835573	-0.804703309891301	0.423043325621696
239	mlt_cze_dyu_ben_sod_owc_wly_afr_aze_tur_ewe_ind_tsw_lit_dut_bsq_arw_sid_igb_cnt_prs_nor_swt_urd_bem_eng_hun_moo_ven_fin_spa_chh_geo_swe_scr_ger_rom_anl_gam_por_est_ses_jav_mol_bat_jpn_tml_kor_pol_bos_yor_mcd_tag_slo_amr_mly_mnd_fre_bam_pan_hau_lat_ita_svk_grk_qcu_alb_bul_ukr_akn_aeg_glc_amh_krd_mao_ctl_fbf_guj_cic_sun_tha_tig_knd_xho_tsn_uzb_rus_hin_azi_zul_vie_heb_dgb_lda_swa	0.0362022904556607	0.085350045719426	0.932166580729832
240	heb_alb_bem_ger_anl_wly_amh_swe_azi_tur_dyu_mao_cic_mcd_lat_bsq_ben_hau_bam_mnd_prs_pan_dgb_pol_zul_krd_fin_swa_yor_est_urd_gam_geo_rom_bos_eng_dut_chh_owc_grk_hun_xho_bat_ukr_ind_jpn_tml_kor_bul_fre_tsw_hin_mly_afr_sod_tag_cnt_spa_ewe_ctl_tig_glc_guj_lit_mol_qcu_arw_ita_svk_fbf_sid_rus_mlt_slo_sun_nor_swt_cze_ven_jav_tha_aeg_knd_tsn_moo_uzb_scr_por_aze_akn_vie_amr_igb_ses_lda	0.0622267707291036	0.146407098337031	0.883916918631082
241	owc_mol_dyu_nor_chh_tig_aeg_pan_tur_azi_bem_jav_swt_grk_arw_bsq_ctl_heb_ses_cnt_prs_ger_yor_bos_moo_fre_fin_dgb_tsn_hun_eng_gam_geo_pol_guj_glc_mcd_hau_amh_afr_est_tsw_bat_ita_tag_jpn_knd_kor_por_lat_xho_svk_mao_rom_mlt_sun_mnd_hin_zul_slo_amr_bul_urd_ben_spa_qcu_swe_dut_cze_cic_sid_ukr_anl_rus_mly_lit_bam_krd_igb_ind_tha_sod_tml_akn_ewe_aze_alb_scr_uzb_lda_vie_wly_fbf_swa_ven	-0.125024908464542	-0.294755565778279	0.768837579275442
242	amr_nor_swt_por_aeg_tig_heb_prs_uzb_aze_tsn_ind_zul_krd_ukr_bsq_svk_anl_bem_mnd_ctl_grk_akn_urd_dgb_glc_est_swa_ewe_fin_guj_sod_geo_swe_rom_mol_pol_amh_sid_ben_hun_cic_bat_scr_tag_jpn_tml_kor_lit_bos_ses_afr_sun_alb_owc_mly_cnt_mcd_bam_bul_wly_rus_ger_ita_dut_qcu_cze_spa_fre_igb_gam_slo_hau_pan_jav_eng_ven_lat_xho_mao_tha_mlt_knd_tsw_yor_azi_hin_arw_tur_moo_vie_chh_dyu_fbf_lda	-0.0326033768131433	-0.0767967486986535	0.938950212539051
243	hau_cze_bem_slo_sod_mlt_sid_ukr_tur_azi_cic_tag_xho_fre_ben_bsq_pan_aeg_dyu_mnd_mcd_alb_fbf_pol_ven_lat_hun_moo_dgb_est_eng_wly_geo_svk_lit_urd_mol_owc_heb_hin_fin_tsn_ind_rus_mao_jpn_knd_kor_swe_guj_igb_scr_mly_bul_gam_bat_cnt_glc_swa_bos_amr_prs_afr_arw_por_qcu_spa_krd_ita_swt_anl_ctl_chh_nor_sun_dut_zul_grk_tsw_jav_tha_tig_tml_akn_lda_uzb_rom_ger_aze_bam_vie_amh_yor_ses_ewe	0.0359448475179476	0.0846628787152711	0.932711395630158
244	chh_lit_moo_prs_gam_tig_hau_arw_azi_aze_ewe_sun_dgb_ukr_guj_bsq_spa_wly_swt_mnd_pol_fre_ses_eng_bam_rom_est_cic_lda_hun_ben_mlt_geo_alb_cze_rus_slo_heb_amh_dut_fin_dyu_tag_mol_jav_jpn_knd_kor_bul_ger_swa_lat_mly_grk_aeg_bat_cnt_krd_fbf_hin_sod_mcd_ita_scr_svk_qcu_afr_urd_ctl_zul_sid_por_amr_bos_mao_nor_akn_pan_bem_ind_tha_anl_tml_tsn_xho_uzb_glc_swe_tur_tsw_vie_owc_yor_ven_igb	-0.244900387491032	-0.579057439114316	0.563950335277702
245	hau_hin_igb_slo_mlt_sod_heb_scr_uzb_azi_ven_ind_ewe_mol_dut_bsq_nor_chh_bam_mnd_grk_mcd_xho_urd_dgb_ctl_est_tsw_tsn_fin_alb_amh_geo_svk_por_krd_cze_anl_owc_bos_hun_akn_mao_bul_sun_jpn_knd_kor_ben_guj_swa_afr_bat_ger_amr_tag_cnt_lit_fbf_eng_wly_lat_fre_rus_glc_qcu_pan_prs_rom_cic_aeg_ukr_gam_arw_mly_ita_zul_pol_bem_jav_tha_tig_tml_moo_dyu_aze_spa_swe_tur_ses_vie_sid_yor_lda_swt	0.242965289929526	0.571801319620284	0.568836080127328
246	sid_spa_cic_nor_anl_gam_sod_slo_uzb_aze_moo_sun_dgb_pol_hin_bsq_urd_owc_igb_mnd_ctl_bul_yor_fre_tsw_rus_hun_bem_swa_fin_eng_chh_geo_ukr_lat_afr_ita_tig_mlt_guj_est_ewe_tag_ger_mly_jpn_knd_kor_alb_dut_ses_prs_ind_pan_wly_jav_cnt_svk_swt_mol_heb_cze_mcd_glc_swe_qcu_por_krd_bos_tsn_hau_grk_amh_rom_bat_scr_bam_lit_ven_mao_tha_aeg_tml_xho_dyu_azi_ben_arw_tur_zul_vie_amr_lda_fbf_akn	0.181583532920123	0.427980443859612	0.669654836202485
247	gam_afr_xho_fre_hau_heb_sid_guj_aze_tur_swa_mly_akn_rom_spa_bsq_bos_mlt_yor_mnd_svk_ita_dyu_ger_ewe_ukr_est_tsw_swt_fin_ben_anl_geo_pan_lat_scr_cze_amh_chh_eng_hun_bam_mao_krd_jav_jpn_tml_kor_slo_prs_bem_lit_sun_por_aeg_bat_cnt_glc_ven_arw_amr_dut_mcd_hin_nor_qcu_rus_bul_urd_moo_sod_grk_wly_alb_tag_pol_zul_mol_ses_ind_tha_owc_knd_cic_fbf_uzb_swe_ctl_azi_igb_vie_tig_lda_dgb_tsn	0.284242698593353	0.66930004253068	0.504962306977378
248	heb_slo_akn_ben_hau_mlt_anl_dut_aze_azi_ven_sun_bam_swe_grk_bsq_rom_aeg_bem_mnd_mcd_eng_ewe_prs_tsw_bul_fin_dyu_cic_est_glc_amr_geo_cze_ger_lat_spa_wly_gam_rus_hun_zul_tag_arw_ind_jpn_tml_kor_guj_por_dgb_fre_bat_afr_sod_mly_cnt_scr_igb_svk_sid_pan_urd_ita_mol_qcu_alb_ctl_hin_ses_chh_lit_owc_nor_jav_krd_tsn_ukr_fbf_mao_tha_amh_knd_swa_swt_uzb_bos_pol_tur_moo_vie_tig_lda_xho_yor	-0.0358652790261758	-0.0844511690878799	0.932879254393662
249	owc_por_bem_pol_sod_amh_amr_krd_aze_uzb_lda_mly_ses_scr_ben_bsq_dut_wly_ewe_cnt_mol_rom_dgb_mcd_bam_lat_fin_swt_tsn_est_pan_tig_geo_rus_bul_guj_swe_heb_sid_ger_hun_cic_jav_fre_ind_jpn_knd_kor_alb_urd_zul_slo_mao_afr_aeg_tag_mnd_ukr_akn_arw_chh_nor_spa_grk_svk_qcu_ctl_cze_eng_swa_anl_bos_mlt_lit_sun_ita_moo_hin_ven_bat_tha_hau_tml_yor_fbf_azi_prs_glc_tur_xho_vie_gam_igb_dyu_tsw	0.236404343904683	0.55754562288759	0.578494254687967
250	anl_lit_igb_cze_gam_sid_hau_prs_tur_azi_akn_mly_cic_ben_rus_bsq_svk_owc_dgb_mnd_alb_fre_moo_urd_dyu_spa_hun_swa_ewe_est_ger_mlt_geo_krd_mcd_pan_eng_amr_wly_mol_fin_swt_bat_grk_jav_jpn_tml_kor_ukr_hin_bem_bos_sun_lat_sod_ind_cnt_ctl_tsn_afr_tig_por_arw_rom_ita_qcu_nor_dut_guj_fbf_aeg_slo_chh_glc_mao_bul_lda_swe_tsw_tag_tha_heb_knd_zul_ses_uzb_scr_pol_aze_xho_vie_amh_yor_ven_bam	-0.511064081953544	-1.21712939866255	0.22663455264009
251	anl_urd_cic_pol_owc_chh_sod_krd_aze_azi_fbf_mly_akn_bos_afr_bsq_swe_wly_zul_cnt_lit_grk_ven_pan_swa_bul_fin_moo_igb_hun_ctl_tig_geo_ita_rus_mol_dut_heb_aeg_rom_est_tsw_ind_eng_mao_jpn_tml_kor_mcd_ger_tsn_alb_tag_cze_sid_jav_mnd_prs_bam_nor_gam_hin_ukr_spa_lat_qcu_svk_glc_guj_swt_mlt_fre_hau_scr_bat_por_dgb_arw_ses_sun_tha_amh_knd_bem_dyu_tur_ben_slo_uzb_xho_vie_amr_ewe_yor_lda	-0.570615248118761	-1.36102249217952	0.176795486341462
252	anl_mcd_ven_guj_tig_amr_sid_bos_tur_uzb_xho_tag_tsn_rus_scr_bsq_rom_sod_dgb_mnd_hin_slo_zul_fre_bam_spa_fin_cic_ewe_hun_afr_mlt_geo_urd_krd_alb_eng_heb_amh_swe_est_yor_sun_por_mao_jpn_tml_kor_ctl_glc_igb_pan_ind_lat_owc_mly_cnt_ukr_swa_dut_gam_nor_svk_ben_grk_qcu_bul_pol_lit_lda_wly_prs_hau_ger_bat_mol_ses_cze_moo_jav_tha_aeg_knd_akn_fbf_azi_ita_arw_aze_tsw_vie_chh_dyu_bem_swt	-0.469107569969653	-1.11411575999503	0.26810059337119
253	gam_spa_cic_prs_hau_owc_mlt_grk_tur_azi_tsn_tag_moo_slo_bul_bsq_rom_sid_bem_mnd_ukr_ger_dyu_urd_xho_swe_fin_tsw_lda_est_nor_sod_geo_ben_arw_hin_lat_wly_heb_cze_hun_dgb_mly_eng_sun_jpn_tml_kor_glc_krd_yor_fre_jav_pol_aeg_mao_cnt_mol_ewe_lit_tig_ita_scr_guj_dut_qcu_ctl_bos_mcd_igb_chh_rus_amr_afr_ind_por_swt_alb_ven_bat_tha_anl_knd_zul_fbf_aze_svk_pan_uzb_swa_vie_amh_akn_ses_bam	0.447749259811118	1.05349887004823	0.29484184868997
254	sod_alb_ven_pan_aeg_wly_amh_urd_tur_aze_bem_sun_cic_hin_lit_bsq_spa_chh_moo_cnt_cze_swe_swa_guj_xho_mol_fin_akn_zul_hun_dut_mlt_geo_krd_ita_glc_slo_tig_sid_lat_est_igb_mly_ukr_bat_jpn_tml_kor_mcd_bul_lda_grk_mao_eng_anl_ind_mnd_prs_tsw_fre_amr_pol_ben_ger_arw_qcu_afr_bos_rus_swt_owc_por_gam_nor_tag_scr_yor_rom_dyu_jav_tha_heb_knd_tsn_ses_azi_ctl_svk_uzb_dgb_vie_hau_fbf_bam_ewe	0.211415332175631	0.497258307265219	0.620180501907965
255	gam_ita_tsw_eng_sod_anl_hau_ger_azi_tur_moo_sun_akn_bos_ukr_bsq_pan_sid_dyu_cnt_rom_spa_ven_por_dgb_guj_fin_ewe_tsn_est_ben_owc_geo_urd_prs_swe_afr_aeg_wly_mol_hun_swa_mao_lit_tag_jpn_tml_kor_grk_bul_ses_cze_bat_dut_amh_mly_mnd_slo_bem_mcd_mlt_glc_svk_alb_fre_qcu_nor_hin_pol_fbf_tig_ctl_heb_lat_ind_rus_lda_krd_swt_jav_tha_chh_knd_xho_cic_aze_arw_scr_uzb_zul_vie_amr_bam_igb_yor	-0.00112429928811346	-0.00265042237528902	0.997890948420758
256	owc_hin_dgb_ita_chh_gam_mlt_dut_uzb_azi_tsw_mly_swt_scr_svk_bsq_alb_wly_moo_cnt_bul_cze_bem_pan_fbf_slo_est_igb_tsn_fin_swe_sod_geo_ukr_pol_rus_rom_amh_anl_arw_hun_cic_mao_nor_ind_jpn_knd_kor_guj_prs_akn_fre_tag_mol_tig_bat_mnd_bos_xho_lat_amr_ctl_mcd_grk_urd_qcu_krd_ger_afr_ewe_aeg_spa_heb_por_jav_glc_dyu_eng_yor_sun_tha_hau_tml_swa_ven_tur_ben_lit_aze_lda_vie_sid_bam_ses_zul	0.993293817723948	2.38693330030484	0.0190138338813971
257	chh_krd_bam_prs_amh_mlt_wly_nor_tur_uzb_bem_ind_dyu_mcd_pol_bsq_glc_amr_lda_mnd_ger_ukr_ven_alb_igb_arw_est_swt_tsw_fin_bos_gam_geo_hin_swe_ctl_lat_owc_sod_por_hun_dgb_jav_grk_tag_jpn_knd_kor_pan_rom_xho_guj_sun_cze_aeg_mly_cnt_ita_ses_afr_tig_svk_fre_dut_eng_qcu_scr_bul_slo_zul_anl_urd_sid_ben_mao_lit_moo_rus_akn_bat_tha_heb_tml_cic_yor_aze_mol_spa_azi_swa_vie_hau_fbf_ewe_tsn	-0.195745051516976	-0.461819238748965	0.645289430327794
258	chh_guj_moo_mcd_sid_anl_amr_dut_azi_aze_fbf_mly_akn_grk_hin_bsq_bos_wly_ewe_cnt_pol_krd_swa_scr_dgb_ctl_est_cic_yor_fin_prs_heb_geo_afr_svk_swe_arw_aeg_mlt_glc_hun_dyu_tag_lat_ind_jpn_tml_kor_eng_spa_igb_cze_sun_alb_hau_bat_mnd_ita_lda_ben_gam_slo_bul_rus_por_qcu_pan_ger_ukr_tsn_sod_nor_amh_mol_jav_lit_ses_fre_tsw_mao_tha_tig_knd_xho_ven_tur_urd_rom_uzb_bem_vie_owc_zul_swt_bam	-0.72276241871048	-1.73962416645091	0.0852334394024849
259	chh_svk_zul_bul_gam_owc_heb_hin_azi_uzb_bam_tag_xho_guj_grk_bsq_urd_sod_moo_mnd_pan_mcd_cic_alb_ses_prs_fin_tsn_dyu_hun_cze_hau_geo_glc_slo_scr_lit_wly_sid_dut_est_lda_bat_fre_ind_jpn_knd_kor_ger_nor_igb_mol_mao_por_aeg_sun_cnt_rom_tsw_ben_amh_rus_pol_eng_swe_qcu_arw_ukr_ita_yor_tig_krd_anl_ctl_jav_bos_bem_afr_ewe_mly_tha_mlt_tml_swt_akn_aze_lat_spa_tur_swa_vie_amr_dgb_fbf_ven	-0.684907034367731	-1.64412076525083	0.103527706537201
260	sod_slo_cic_spa_sid_wly_amh_mcd_azi_tur_dgb_sun_tsn_lit_hin_bsq_ctl_tig_igb_cnt_bos_fre_fbf_scr_akn_glc_hun_moo_bam_fin_ger_mlt_geo_eng_lat_ita_mol_aeg_gam_arw_est_dyu_tag_rom_mao_jpn_knd_kor_krd_urd_ewe_guj_jav_pol_anl_bat_mnd_ben_bem_prs_heb_svk_pan_dut_bul_qcu_ukr_afr_rus_swa_chh_por_amr_grk_ind_alb_lda_nor_xho_mly_tha_hau_tml_yor_zul_uzb_swe_cze_aze_swt_vie_owc_ses_tsw_ven	-0.139626549403222	-0.33016382627619	0.742018764518294
261	aeg_dut_dyu_ita_amh_gam_mlt_swe_azi_tur_swt_sun_bem_ger_por_bsq_scr_hau_igb_mnd_prs_pol_dgb_hin_xho_eng_hun_tsw_yor_est_ctl_heb_geo_nor_svk_guj_slo_owc_anl_lit_fin_swa_mly_rus_mao_jpn_tml_kor_afr_lat_ven_pan_bat_grk_amr_tag_cnt_cze_cic_mol_sod_spa_rom_mcd_urd_qcu_glc_krd_bos_akn_wly_bul_tig_ukr_jav_arw_moo_fre_fbf_ind_tha_chh_knd_zul_tsn_uzb_ben_alb_aze_ses_vie_sid_lda_ewe_bam	-0.507406780376033	-1.20677191248634	0.230580638327736
262	wly_glc_lda_rom_sod_chh_anl_scr_uzb_azi_tsn_jav_ses_lit_afr_bsq_ita_mlt_dyu_cnt_fre_spa_bem_pol_moo_arw_est_zul_igb_hun_bos_heb_geo_mcd_hin_pan_rus_amr_hau_grk_fin_akn_bat_ukr_sun_jpn_knd_kor_ger_ben_swa_urd_mly_swe_gam_ind_mnd_eng_ewe_guj_aeg_ctl_prs_cze_bul_qcu_dut_alb_mol_swt_sid_svk_amh_slo_mao_lat_fbf_krd_cic_tag_tha_owc_tml_xho_yor_aze_por_nor_tur_bam_vie_tig_tsw_ven_dgb	-0.443908067613597	-1.05426603617366	0.294492439483769
263	hau_pan_bem_eng_sod_heb_tig_afr_aze_tur_xho_ind_bam_bos_prs_bsq_lit_wly_igb_cnt_swe_slo_lda_grk_yor_ger_fin_fbf_dgb_est_arw_amr_geo_krd_ctl_pol_scr_anl_mlt_fre_hun_ewe_mao_nor_mly_jpn_knd_kor_rom_por_ven_rus_bat_ben_chh_tag_mnd_hin_tsw_cze_amh_spa_alb_bul_mol_qcu_lat_dut_mcd_cic_owc_urd_sid_ita_jav_guj_zul_svk_swt_sun_tha_aeg_tml_moo_akn_azi_glc_ukr_uzb_tsn_vie_gam_swa_ses_dyu	-0.269341366813708	-0.636646882048477	0.525918830889332
264	amh_afr_ewe_swe_sid_mlt_heb_ger_tur_aze_akn_tag_dyu_guj_bul_bsq_rom_chh_tsn_cnt_hin_prs_cic_slo_ses_spa_hun_ven_fbf_est_krd_anl_geo_arw_glc_ita_urd_amr_sod_cze_fin_xho_jav_bos_bat_jpn_tml_kor_ctl_fre_yor_ben_mly_eng_aeg_sun_mnd_dut_swa_pol_gam_pan_lat_grk_por_qcu_nor_mcd_ukr_dgb_wly_lit_tig_mol_ind_svk_tsw_alb_moo_mao_tha_owc_knd_lda_swt_uzb_rus_scr_azi_igb_vie_hau_zul_bem_bam	-0.761044712407942	-1.83684360647067	0.0694270443454476
265	anl_fre_zul_svk_chh_aeg_owc_ctl_aze_tur_dyu_mao_ses_hin_arw_bsq_cze_hau_fbf_mnd_urd_bos_dgb_scr_tsw_lit_est_tsn_bam_fin_grk_sid_geo_prs_rus_spa_pol_gam_amh_lat_hun_ewe_jav_pan_bat_jpn_tml_kor_eng_glc_moo_alb_ind_mol_mlt_sun_cnt_mcd_lda_bul_amr_ita_ben_dut_rom_qcu_ger_guj_krd_igb_sod_afr_tig_slo_tag_swe_swt_nor_ven_mly_tha_heb_knd_swa_yor_azi_por_ukr_uzb_akn_vie_wly_cic_xho_bem	-0.339785421958342	-0.804602363866957	0.423101301449808
266	chh_fre_moo_prs_gam_hau_owc_guj_aze_tur_bam_sun_yor_spa_rom_bsq_pan_heb_akn_mnd_nor_lit_fbf_swe_ewe_ita_est_tsw_cic_fin_svk_sod_geo_ctl_krd_grk_bul_sid_wly_scr_hun_swt_mly_alb_bat_jpn_tml_kor_hin_urd_dyu_pol_ind_eng_anl_tag_cnt_mcd_tsn_rus_tig_slo_por_glc_afr_qcu_arw_ukr_cze_ses_aeg_ger_amh_lat_mao_dut_igb_mol_xho_jav_tha_mlt_knd_bem_swa_azi_ben_bos_uzb_lda_vie_amr_ven_dgb_zul	-0.261623798966792	-0.618682426747162	0.537638031284121
267	anl_guj_moo_svk_tig_sid_mlt_scr_tur_aze_zul_bat_lda_glc_prs_bsq_krd_amr_dgb_mnd_bos_bul_tsn_grk_igb_ben_hun_bem_dyu_est_lit_owc_geo_urd_arw_rus_afr_gam_heb_lat_fin_swt_tag_ctl_jav_jpn_tml_kor_swe_mol_fbf_ukr_mao_ita_sod_ind_cnt_ger_bam_eng_amh_spa_slo_nor_alb_qcu_pan_cze_hin_akn_aeg_fre_hau_mcd_sun_pol_yor_por_swa_mly_tha_wly_knd_xho_tsw_azi_rom_dut_uzb_ses_vie_chh_ven_cic_ewe	-0.180230145711334	-0.424838192287704	0.671935940114746
268	anl_spa_fbf_lit_chh_sid_aeg_ger_aze_uzb_bem_ind_swa_cze_grk_bsq_ben_mlt_igb_cnt_glc_ctl_bam_arw_ewe_eng_est_ses_tsn_fin_nor_gam_geo_hin_alb_guj_afr_hau_sod_rom_hun_swt_mly_dut_jav_jpn_tml_kor_bos_rus_xho_mcd_bat_prs_amh_mao_mnd_slo_dgb_urd_owc_mol_lat_fre_bul_qcu_ita_svk_pol_tsw_heb_por_tig_krd_sun_swe_cic_pan_moo_tag_tha_amr_knd_ven_dyu_azi_ukr_scr_tur_akn_vie_wly_zul_lda_yor	-0.657497792642038	-1.57080886040571	0.119623260297416
269	amh_alb_ewe_prs_heb_sod_amr_hin_aze_azi_moo_mly_bem_krd_glc_bsq_nor_chh_lda_mnd_rom_ukr_yor_afr_bam_slo_est_dgb_igb_hun_spa_owc_geo_lit_lat_guj_ger_aeg_tig_por_fin_tsw_jav_bos_sun_jpn_tml_kor_svk_grk_xho_rus_tag_urd_gam_bat_cnt_swe_swt_scr_anl_ctl_mcd_ben_dut_qcu_ita_pan_fre_akn_wly_eng_sid_arw_ind_pol_tsn_cze_ven_mao_tha_mlt_knd_zul_cic_tur_bul_mol_uzb_fbf_vie_hau_dyu_swa_ses	-0.385868899368896	-0.915889013424776	0.362093935091985
270	sod_ctl_dgb_pol_wly_hau_tig_rus_tur_azi_dyu_jav_ses_fre_spa_bsq_eng_anl_swa_cnt_alb_afr_swt_nor_bem_bos_fin_xho_cic_est_lit_amh_geo_svk_krd_ben_pan_amr_sid_scr_hun_tsn_ind_glc_sun_jpn_knd_kor_urd_rom_yor_prs_mly_ger_aeg_tag_mnd_arw_ven_ukr_mlt_hin_bul_dut_slo_qcu_por_mcd_swe_moo_chh_grk_gam_mol_bat_ita_zul_lat_igb_mao_tha_heb_tml_bam_lda_uzb_guj_cze_aze_tsw_vie_owc_akn_fbf_ewe	-0.365505542323191	-0.865810605796979	0.388822129151912
271	owc_afr_yor_bul_amh_gam_heb_arw_uzb_tur_tsw_bat_ewe_swe_pol_bsq_ben_sod_zul_mnd_nor_scr_cic_rom_xho_ukr_hun_swt_fbf_fin_dut_aeg_geo_slo_cze_fre_bos_chh_mlt_glc_est_dgb_sun_spa_mao_jpn_knd_kor_mcd_grk_swa_lat_jav_ger_wly_tag_cnt_krd_bem_prs_amr_lit_mol_alb_svk_qcu_guj_urd_pan_akn_tig_ita_anl_hin_ind_eng_moo_ctl_ses_mly_tha_sid_tml_bam_tsn_aze_por_rus_azi_igb_vie_hau_lda_ven_dyu	-0.27885505809217	-0.659252217554448	0.511362947185362
272	sod_slo_tsn_ben_tig_amh_heb_nor_tur_aze_lda_mao_fbf_krd_dut_bsq_lit_mlt_dyu_cnt_lat_ctl_swa_afr_ven_ita_fin_zul_dgb_est_eng_sid_geo_mol_prs_hin_cze_wly_amr_rom_hun_bem_jav_swe_ind_jpn_tml_kor_arw_por_ewe_fre_tag_rus_hau_sun_mnd_grk_cic_ger_aeg_bul_alb_guj_bos_qcu_spa_urd_pan_moo_gam_glc_owc_pol_mly_mcd_xho_svk_bam_bat_tha_chh_knd_yor_akn_uzb_ukr_scr_azi_igb_vie_anl_tsw_ses_swt	-0.132589164975952	-0.31292863423327	0.755035552003011
273	gam_arw_dyu_lit_aeg_amr_heb_pol_azi_uzb_lda_ind_ven_scr_prs_bsq_mcd_sid_swa_cnt_ita_bul_bam_hin_igb_mol_est_moo_dgb_hun_dut_wly_geo_slo_urd_cze_ukr_sod_tig_grk_fin_cic_sun_rom_mly_jpn_tml_kor_ben_alb_zul_rus_jav_glc_owc_mao_mnd_lat_ses_svk_mlt_nor_guj_afr_fre_qcu_swe_spa_bos_ewe_amh_ctl_chh_eng_bat_pan_bem_ger_xho_tag_tha_anl_knd_akn_yor_aze_krd_por_tur_swt_vie_hau_tsw_tsn_fbf	-0.829689432868056	-2.00289845319573	0.0480994689681781
274	anl_spa_tsn_dut_amh_sod_mlt_ger_tur_uzb_ven_mly_dyu_cze_mcd_bsq_afr_owc_ewe_mnd_lit_eng_moo_hin_bem_slo_est_lda_swt_hun_nor_amr_geo_rus_lat_rom_urd_hau_sid_ukr_fin_zul_ind_mol_jav_jpn_knd_kor_krd_ctl_bam_ben_sun_swe_gam_bat_cnt_arw_igb_ita_aeg_glc_bos_scr_alb_qcu_svk_pan_prs_dgb_chh_pol_heb_por_mao_guj_ses_grk_xho_tag_tha_tig_tml_fbf_swa_azi_fre_bul_aze_akn_vie_wly_tsw_yor_cic	-0.396030551747429	-0.939492943171086	0.349911455553848
275	aeg_dut_igb_ita_wly_heb_amr_ctl_tur_aze_dgb_jav_lda_ukr_ben_bsq_eng_owc_tsw_cnt_hin_slo_bam_pol_ewe_lit_hun_zul_swt_fin_scr_gam_geo_swe_glc_fre_guj_tig_sid_nor_est_xho_bat_prs_ind_jpn_knd_kor_pan_bul_tsn_rom_tag_afr_anl_mly_mnd_arw_dyu_por_amh_cze_svk_spa_ger_qcu_krd_mol_mcd_ses_hau_bos_chh_alb_sun_rus_bem_grk_moo_mao_tha_mlt_tml_akn_ven_azi_lat_urd_uzb_swa_vie_sod_yor_cic_fbf	-0.691025374975783	-1.65388551093221	0.101522418234226
276	sod_fre_ven_cze_mlt_anl_amr_bul_azi_uzb_cic_jav_bam_bos_svk_bsq_guj_aeg_swa_mnd_mol_urd_zul_nor_moo_prs_fin_lda_yor_hun_slo_sid_geo_pol_swe_ben_afr_hau_owc_alb_est_ewe_mao_lat_tag_jpn_tml_kor_ukr_rus_ses_krd_bat_ctl_heb_sun_cnt_hin_tsw_scr_wly_eng_por_ita_lit_qcu_pan_ger_grk_fbf_gam_arw_amh_glc_ind_rom_bem_spa_tsn_mly_tha_chh_knd_swt_igb_tur_mcd_dut_aze_dgb_vie_tig_xho_dyu_akn	-1.00001910590144	-2.43546194317664	0.0167791544413008
277	tig_rom_bem_ita_gam_heb_aeg_swe_tur_uzb_ewe_mao_tsn_urd_ger_bsq_nor_anl_cic_mnd_afr_ben_swt_hin_dyu_cze_fin_zul_moo_hun_slo_mlt_geo_lit_rus_ukr_svk_amh_wly_krd_est_ven_ind_alb_mly_jpn_tml_kor_mcd_glc_bam_ctl_jav_eng_owc_tag_cnt_scr_akn_mol_chh_guj_pan_arw_prs_qcu_pol_fre_por_xho_sod_bos_sid_grk_sun_lat_igb_bul_dgb_bat_tha_amr_knd_lda_fbf_aze_dut_spa_azi_ses_vie_hau_yor_tsw_swa	-0.794517573657935	-1.9115800279021	0.059009019257364
278	owc_svk_dyu_guj_heb_anl_tig_por_azi_uzb_igb_bat_moo_bos_lat_bsq_arw_amr_bem_mnd_ctl_hin_swa_afr_yor_eng_est_ven_swt_hun_urd_aeg_geo_bul_fre_pan_mcd_sod_mlt_cze_fin_zul_mao_pol_sun_jpn_tml_kor_ita_nor_ewe_grk_mly_krd_gam_ind_cnt_ukr_bam_dut_wly_mol_spa_swe_lit_qcu_scr_alb_glc_tsw_sid_rus_chh_rom_tag_prs_fbf_ger_akn_jav_tha_amh_knd_cic_lda_aze_ben_slo_tur_ses_vie_hau_dgb_xho_tsn	-0.539777979576303	-1.28507420446735	0.201957624486261
279	hau_glc_ewe_ita_tig_sod_gam_lit_tur_uzb_cic_tag_dgb_nor_guj_bsq_prs_wly_dyu_cnt_urd_hin_igb_alb_bam_mcd_fin_tsw_ven_est_por_heb_geo_eng_dut_mol_lat_owc_amh_arw_hun_zul_mly_cze_mao_jpn_tml_kor_swe_ben_swa_pan_ind_ger_aeg_sun_mnd_bul_yor_spa_anl_bos_rom_pol_afr_qcu_slo_krd_scr_akn_sid_fre_amr_svk_bat_ctl_xho_ukr_ses_jav_tha_mlt_knd_lda_swt_aze_grk_rus_azi_tsn_vie_chh_fbf_moo_bem	0.0881319503532367	0.207394866137846	0.836154946972062
280	hau_hin_igb_fre_sid_gam_owc_grk_azi_tur_zul_mly_bam_krd_bos_bsq_scr_amr_xho_mnd_pol_svk_ven_pan_moo_bul_fin_cic_bem_est_ben_aeg_geo_glc_slo_rus_cze_sod_tig_lat_hun_swt_sun_ukr_tag_jpn_tml_kor_eng_guj_ewe_urd_ind_prs_mlt_mao_cnt_ger_lda_afr_amh_alb_arw_ita_swe_qcu_ctl_por_mcd_dyu_chh_mol_heb_nor_bat_rom_swa_dut_fbf_jav_tha_wly_knd_tsw_dgb_uzb_spa_lit_aze_akn_vie_anl_ses_yor_tsn	-0.0766398449930345	-0.180769174688085	0.85694211470594
281	mlt_spa_tsn_ctl_anl_tig_sid_guj_azi_aze_swa_sun_dgb_eng_alb_bsq_bul_sod_fbf_mnd_nor_por_swt_ben_cic_rus_hun_moo_ven_fin_arw_owc_geo_ukr_slo_glc_urd_gam_aeg_ger_est_akn_ind_grk_tag_jpn_tml_kor_prs_dut_lda_afr_mly_bos_heb_jav_cnt_lit_tsw_svk_wly_cze_krd_hin_pan_qcu_mcd_pol_scr_bam_hau_ita_amh_mol_bat_fre_ses_lat_yor_mao_tha_amr_knd_igb_ewe_uzb_swe_rom_tur_bem_vie_chh_dyu_xho_zul	0.285529272138307	0.67240863250841	0.502990804897928
282	chh_glc_dgb_urd_tig_sod_wly_lat_tur_azi_fbf_bat_moo_swe_mol_bsq_bul_sid_swt_mnd_dut_ctl_tsw_slo_bam_ita_est_ses_igb_hun_arw_amh_geo_grk_nor_fre_cze_anl_amr_pan_fin_zul_mao_ben_sun_jpn_tml_kor_hin_eng_swa_rus_mly_pol_aeg_tag_cnt_bos_akn_alb_hau_rom_spa_krd_svk_qcu_ger_scr_por_xho_gam_afr_mlt_mcd_jav_prs_lda_guj_yor_ind_tha_heb_knd_bem_ven_aze_ukr_lit_uzb_dyu_vie_owc_cic_ewe_tsn	-0.556166733023148	-1.32782957034961	0.187484323560601
283	sod_eng_igb_svk_amr_chh_tig_nor_uzb_aze_cic_mly_bem_slo_mcd_bsq_rom_sid_swa_cnt_pol_grk_bam_alb_akn_lit_est_zul_dyu_fin_cze_amh_geo_ukr_krd_swe_glc_wly_gam_lat_hun_yor_sun_rus_tag_jpn_tml_kor_spa_ita_ven_mol_bat_ger_owc_mao_mnd_scr_swt_ben_mlt_ctl_por_dut_guj_qcu_bos_afr_urd_fbf_heb_prs_aeg_bul_jav_arw_dgb_fre_tsw_ind_tha_anl_knd_xho_moo_azi_hin_pan_tur_ses_vie_hau_lda_tsn_ewe	0.28765511324041	0.677590573047925	0.49971357041017
284	hau_bos_moo_slo_sod_tig_owc_prs_tur_aze_xho_jav_ses_nor_grk_bsq_bul_gam_swa_mnd_hin_fre_ven_lit_cic_por_est_swt_bam_hun_guj_heb_geo_ukr_dut_lat_swe_sid_amr_glc_fin_yor_tag_urd_bat_jpn_knd_kor_pol_mol_igb_ben_sun_krd_aeg_mly_cnt_alb_dgb_rus_anl_mcd_eng_ger_ita_qcu_afr_ctl_cze_ewe_chh_pan_amh_arw_mao_scr_zul_rom_akn_ind_tha_wly_tml_dyu_lda_uzb_svk_spa_azi_tsw_vie_mlt_fbf_bem_tsn	0.443223023787115	1.04583580146418	0.298347518237334
285	mlt_dut_bem_bul_heb_sod_wly_ben_aze_tur_tsw_ind_dyu_krd_urd_bsq_glc_amr_swa_cnt_slo_alb_swt_pan_igb_pol_est_xho_akn_hun_bos_owc_geo_por_lit_nor_mol_sid_tig_hin_fin_zul_mao_ita_tag_jpn_knd_kor_spa_cze_bam_afr_bat_lat_hau_mly_mnd_ukr_fbf_guj_gam_eng_svk_fre_rus_qcu_swe_rom_scr_ses_aeg_grk_amh_mcd_jav_arw_tsn_ctl_moo_sun_tha_anl_tml_lda_cic_uzb_prs_ger_azi_yor_vie_chh_ewe_dgb_ven	-0.0641031209295695	-0.150915689483482	0.88036908626961
286	wly_ben_ewe_ctl_sod_owc_mlt_ukr_tur_aze_dyu_bat_akn_swe_urd_bsq_pol_amh_lda_mnd_scr_eng_cic_bos_bem_alb_hun_yor_xho_est_svk_heb_geo_lit_grk_krd_ita_aeg_sid_glc_fin_dgb_tag_dut_sun_jpn_knd_kor_mcd_spa_bam_prs_mao_rus_anl_mly_cnt_mol_tsn_fre_chh_hin_por_lat_ger_qcu_slo_pan_bul_moo_amr_nor_tig_afr_jav_guj_swt_cze_fbf_ind_tha_gam_tml_swa_tsw_uzb_arw_rom_azi_ses_vie_hau_igb_ven_zul	0.0150674749457278	0.0355505769118197	0.971716912112558
287	sid_afr_moo_mol_heb_hau_owc_hin_tur_azi_ven_bat_xho_bul_lat_bsq_nor_anl_dyu_cnt_bos_ben_ewe_mcd_lda_glc_fin_igb_tsw_hun_alb_chh_geo_krd_ukr_por_arw_amr_wly_urd_est_akn_ind_pan_mao_jpn_tml_kor_spa_pol_cic_swe_tag_prs_sod_sun_mnd_fre_dgb_grk_aeg_svk_scr_cze_guj_qcu_lit_ctl_ger_bem_mlt_dut_tig_rom_mly_rus_bam_slo_yor_jav_tha_amh_knd_ses_swt_aze_eng_ita_uzb_tsn_vie_gam_fbf_swa_zul	0.312762848503638	0.736762800832548	0.463121174838543
288	sid_rus_moo_ukr_tig_sod_chh_bul_aze_tur_yor_tag_dyu_rom_lit_bsq_glc_anl_cic_cnt_pol_lat_igb_ger_tsw_cze_est_ven_bam_hun_svk_heb_geo_guj_scr_afr_hin_gam_hau_spa_fin_akn_jav_pan_bat_jpn_knd_kor_urd_ben_swt_ita_sun_bos_owc_mly_mnd_grk_lda_fre_amh_arw_eng_krd_nor_qcu_slo_swe_prs_zul_aeg_alb_wly_mcd_mao_por_dgb_dut_ses_ind_tha_amr_tml_bem_swa_uzb_mol_ctl_azi_fbf_vie_mlt_xho_ewe_tsn	-0.478876961802197	-1.13863411611301	0.257780397579167
289	mlt_pol_akn_spa_gam_amh_wly_ger_tur_uzb_swt_tag_lda_swe_guj_bsq_scr_aeg_yor_cnt_dut_pan_fbf_fre_igb_ita_est_zul_bem_hun_arw_chh_geo_ben_prs_por_ukr_owc_amr_bos_fin_moo_sun_svk_mly_jpn_tml_kor_alb_ctl_ewe_mol_ind_cze_sod_jav_mnd_nor_ven_eng_tig_krd_rus_urd_lat_qcu_mcd_lit_grk_tsw_sid_afr_anl_hin_bat_glc_ses_slo_dyu_mao_tha_hau_knd_cic_swa_aze_bul_rom_azi_tsn_vie_heb_bam_dgb_xho	-0.664579887651769	-1.59319267796015	0.114510237886334
290	tig_mol_swa_por_sod_gam_hau_hin_tur_aze_ewe_mly_ses_guj_pol_bsq_mcd_wly_tsn_mnd_scr_slo_ven_afr_tsw_lit_hun_lda_igb_est_nor_anl_geo_rom_fre_krd_ukr_sid_aeg_prs_fin_swt_ind_ita_mao_jpn_tml_kor_cze_grk_dgb_rus_bat_ben_heb_sun_cnt_bos_zul_urd_amr_eng_glc_ger_dut_qcu_ctl_pan_svk_cic_mlt_alb_chh_spa_jav_lat_yor_bul_xho_tag_tha_amh_knd_fbf_dyu_uzb_swe_arw_azi_bem_vie_owc_moo_bam_akn	-0.0362009672161949	-0.0854265339180432	0.932105939661792
291	heb_rom_akn_rus_mlt_amr_sid_pan_tur_azi_ven_jav_lda_mcd_pol_bsq_por_owc_swa_cnt_bul_grk_fbf_alb_igb_svk_est_bam_zul_fin_fre_sod_geo_glc_nor_eng_lit_wly_hau_hin_hun_tsw_bat_bos_mly_jpn_knd_kor_arw_ukr_ewe_scr_mao_swe_amh_tag_mnd_slo_xho_ger_tig_lat_prs_ben_guj_qcu_mol_cze_spa_bem_gam_ita_anl_ctl_sun_urd_cic_afr_yor_ind_tha_chh_tml_dgb_moo_aze_dut_krd_uzb_dyu_vie_aeg_ses_swt_tsn	-0.475335491553879	-1.13098727293174	0.260968601674034
292	mlt_eng_igb_ita_sod_wly_anl_swe_azi_uzb_bem_ind_tsn_ben_dut_bsq_bos_aeg_dgb_cnt_grk_afr_ses_arw_cic_por_est_ewe_lda_fin_mol_amr_geo_slo_guj_spa_glc_hau_sid_lat_hun_moo_mly_scr_mao_jpn_knd_kor_mcd_rom_akn_krd_sun_fre_heb_bat_mnd_pol_yor_rus_owc_lit_ukr_pan_ctl_qcu_urd_hin_svk_dyu_chh_alb_tig_bul_tag_prs_bam_cze_fbf_jav_tha_amh_tml_ven_swa_aze_ger_nor_tur_xho_vie_gam_tsw_swt_zul	-0.259542845878124	-0.613582465239265	0.540989145167065
293	wly_alb_bem_ctl_anl_mlt_sod_mol_azi_aze_zul_bat_tsn_por_pol_bsq_rus_aeg_moo_mnd_krd_pan_swt_prs_fbf_bos_fin_ses_igb_est_scr_amh_geo_swe_arw_glc_afr_chh_amr_urd_hun_cic_mly_ita_jav_jpn_knd_kor_svk_lit_xho_rom_tag_ben_heb_sun_cnt_cze_tsw_lat_sid_ger_eng_guj_nor_qcu_mcd_ukr_bul_ewe_tig_fre_owc_slo_ind_spa_yor_hin_dgb_mao_tha_hau_tml_lda_akn_uzb_dut_grk_tur_bam_vie_gam_dyu_swa_ven	0.0497671311719104	0.11712432215069	0.907014108076216
294	anl_lat_yor_krd_tig_heb_wly_prs_aze_uzb_zul_sun_bam_urd_rom_bsq_mol_sid_swa_cnt_ita_alb_tsn_por_ven_rus_fin_xho_ewe_hun_guj_mlt_geo_swe_svk_cze_spa_sod_chh_grk_est_igb_ind_mcd_jav_jpn_tml_kor_ben_arw_cic_pol_tag_afr_aeg_mao_mnd_slo_swt_fre_owc_hin_pan_lit_bul_qcu_glc_dut_ctl_dgb_gam_bos_hau_nor_bat_ukr_lda_eng_fbf_mly_tha_amh_knd_bem_dyu_azi_scr_ger_tur_ses_vie_amr_tsw_moo_akn	-0.537317549368083	-1.27969716725386	0.203834903674474
295	aeg_arw_swa_mcd_hau_gam_anl_lat_tur_azi_igb_bat_bem_pol_urd_bsq_ger_sod_ewe_mnd_bul_pan_dgb_guj_tsw_rom_est_tsn_lda_fin_krd_wly_geo_alb_rus_ita_grk_chh_amh_nor_hun_ses_tag_svk_mao_jpn_tml_kor_cze_spa_zul_ben_jav_afr_heb_mly_cnt_prs_akn_ctl_sid_lit_hin_swe_glc_qcu_bos_scr_por_swt_tig_mol_owc_dut_sun_eng_xho_fre_yor_ind_tha_mlt_knd_cic_ven_uzb_ukr_slo_aze_fbf_vie_amr_moo_dyu_bam	-0.646120587522788	-1.54715149601108	0.125223039429718
296	tig_mcd_bam_bul_amh_sid_gam_ukr_uzb_azi_fbf_mly_ses_slo_urd_bsq_rus_chh_igb_cnt_rom_swe_lda_glc_ewe_grk_hun_ven_dyu_fin_fre_anl_geo_prs_pol_mol_afr_owc_wly_hin_est_tsw_ind_por_tag_jpn_tml_kor_ctl_alb_zul_ger_mao_eng_heb_jav_mnd_ben_bem_svk_hau_krd_lat_spa_dut_qcu_pan_cze_scr_dgb_amr_arw_aeg_ita_bat_bos_akn_nor_tsn_sun_tha_sod_knd_yor_swa_aze_lit_guj_tur_cic_vie_mlt_xho_moo_swt	0.0610537742033072	0.143971646434849	0.8858343769281
297	sid_mcd_dgb_urd_amh_hau_wly_grk_aze_uzb_dyu_sun_swt_lit_ben_bsq_swe_anl_tsw_cnt_bul_ctl_ven_nor_bam_eng_est_fbf_zul_fin_mol_mlt_geo_ger_arw_fre_slo_gam_aeg_por_hun_ewe_mly_pan_bat_jpn_knd_kor_pol_krd_tsn_ukr_jav_glc_owc_tag_mnd_ita_akn_cze_tig_afr_prs_lat_spa_qcu_bos_svk_dut_ses_heb_rus_chh_rom_mao_guj_bem_scr_moo_ind_tha_amr_tml_lda_cic_azi_alb_hin_tur_xho_vie_sod_igb_yor_swa	-0.909652209427821	-2.20327120082379	0.0300454779736945
298	owc_bul_swa_lit_amr_sod_tig_mol_aze_uzb_fbf_tag_zul_nor_mcd_bsq_urd_amh_cic_cnt_spa_eng_lda_ukr_ven_ger_hun_xho_ewe_est_svk_heb_geo_swe_dut_rom_prs_sid_aeg_bos_fin_moo_sun_por_jav_jpn_tml_kor_krd_alb_tsw_grk_mly_pan_chh_bat_mnd_ita_swt_ben_gam_arw_hin_glc_lat_qcu_rus_cze_slo_akn_hau_scr_wly_ctl_mao_afr_dyu_guj_tsn_ind_tha_mlt_knd_igb_ses_tur_fre_pol_azi_bem_vie_anl_yor_bam_dgb	-0.555284434978854	-1.32489801759707	0.188451164669329
299	anl_pol_swa_svk_sod_mlt_aeg_prs_azi_aze_akn_jav_igb_afr_urd_bsq_krd_heb_xho_cnt_rom_hin_ses_alb_ven_ctl_fin_yor_swt_est_mcd_wly_geo_dut_fre_ukr_lit_tig_amr_grk_hun_moo_tag_ger_mly_jpn_tml_kor_bul_swe_dgb_nor_mao_eng_chh_sun_mnd_glc_lda_guj_owc_lat_ita_scr_ben_qcu_pan_cze_bos_fbf_sid_por_amh_spa_ind_mol_zul_rus_tsw_bat_tha_hau_knd_bam_ewe_uzb_arw_slo_tur_bem_vie_gam_dyu_cic_tsn	-0.672943050627296	-1.61070399580734	0.110633311894087
300	gam_nor_bem_por_chh_sod_owc_prs_uzb_tur_cic_mly_ven_ger_glc_bsq_lat_mlt_swa_mnd_guj_bul_ewe_hin_lda_spa_fin_ses_zul_hun_scr_aeg_geo_ctl_slo_svk_mol_heb_wly_afr_est_bam_jav_urd_tag_jpn_tml_kor_fre_pol_akn_ben_ind_eng_tig_bat_cnt_pan_yor_dut_amr_arw_rus_lit_rom_qcu_swe_krd_mcd_dyu_hau_ukr_amh_grk_sun_ita_fbf_cze_tsw_mao_tha_anl_knd_igb_tsn_azi_alb_bos_aze_swt_vie_sid_xho_dgb_moo	-0.771282410154977	-1.85876075320345	0.0662236392659721
301	aeg_ukr_yor_mol_hau_mlt_gam_por_azi_aze_lda_tag_bam_svk_ctl_bsq_ita_sid_swa_cnt_rom_pan_fbf_grk_tsw_spa_hun_cic_ses_fin_mcd_tig_geo_lit_pol_swe_dut_chh_sod_guj_est_dyu_jav_ger_bat_jpn_tml_kor_fre_bul_zul_glc_sun_ben_heb_ind_mnd_afr_igb_krd_wly_lat_hin_scr_bos_qcu_slo_prs_alb_xho_amh_eng_anl_cze_mly_urd_dgb_arw_moo_mao_tha_amr_knd_ven_ewe_tur_rus_nor_uzb_akn_vie_owc_bem_tsn_swt	0.231802271075398	0.545361428891729	0.586810584736064
302	chh_fre_dgb_rus_amr_sid_owc_krd_uzb_tur_fbf_mao_ven_alb_ger_bsq_glc_sod_swa_cnt_pan_pol_zul_ukr_akn_afr_fin_xho_tsn_est_spa_tig_geo_rom_eng_lit_mol_wly_hau_bos_hun_tsw_mly_dut_jav_jpn_knd_kor_ita_svk_ses_guj_ind_bul_amh_sun_mnd_urd_yor_slo_mlt_grk_scr_mcd_ben_qcu_prs_arw_swe_bem_aeg_lat_anl_hin_bat_cze_swt_nor_dyu_tag_tha_heb_tml_igb_ewe_azi_ctl_por_aze_bam_vie_gam_moo_cic_lda	0.198833904011428	0.468290986556942	0.640672216928134
303	amh_rus_ven_ctl_owc_wly_tig_mcd_azi_tur_dgb_ind_dyu_slo_ger_bsq_ben_chh_ses_mnd_glc_lit_akn_urd_swt_nor_est_moo_fbf_hun_ukr_sid_geo_bos_eng_dut_prs_heb_anl_afr_fin_lda_sun_por_jav_jpn_knd_kor_cze_arw_xho_grk_bat_rom_sod_tag_cnt_krd_cic_ita_mlt_swe_guj_spa_alb_qcu_bul_svk_mol_ewe_hau_scr_aeg_lat_mly_pan_bam_fre_bem_mao_tha_gam_tml_swa_tsw_aze_pol_hin_uzb_tsn_vie_amr_igb_zul_yor	0.103870472536306	0.244542069687958	0.80734975404054
304	mlt_por_ven_guj_amh_hau_heb_rus_aze_azi_swa_mao_tsn_fre_ctl_bsq_krd_owc_swt_mnd_mol_eng_yor_pol_lda_alb_est_ewe_dyu_hun_ita_chh_geo_grk_afr_mcd_bos_anl_sid_bul_fin_igb_mly_arw_sun_jpn_tml_kor_ger_ukr_xho_dut_ind_prs_tig_tag_cnt_spa_cic_lit_amr_urd_slo_lat_rom_qcu_swe_glc_hin_ses_aeg_svk_wly_cze_bat_ben_fbf_scr_akn_jav_tha_gam_knd_moo_bem_uzb_nor_pan_tur_bam_vie_sod_zul_dgb_tsw	-0.064247718364938	-0.151614334358978	0.879819535628925
305	aeg_scr_igb_fre_wly_sod_hau_cze_tur_uzb_lda_sun_dgb_ger_ukr_bsq_ben_heb_bam_mnd_rus_urd_tsw_bul_bem_grk_hun_tsn_swt_est_spa_mlt_geo_guj_glc_mol_arw_amr_chh_ctl_fin_zul_tag_pol_jav_jpn_tml_kor_eng_ita_ses_prs_ind_afr_owc_mao_cnt_mcd_yor_nor_gam_slo_lat_por_alb_qcu_svk_pan_krd_ewe_anl_lit_amh_rom_mly_bos_fbf_dut_dyu_bat_tha_tig_knd_akn_moo_azi_swe_hin_aze_cic_vie_sid_ven_swa_xho	-0.736429531215819	-1.76777568506132	0.0803781492957819
306	sid_rus_swa_urd_mlt_gam_hau_prs_tur_aze_tsn_jav_cic_krd_afr_bsq_spa_tig_lda_cnt_swe_ctl_zul_grk_xho_bul_hun_moo_fbf_fin_por_anl_geo_mol_eng_slo_alb_aeg_amr_fre_est_ven_mao_guj_bat_jpn_tml_kor_bos_svk_tsw_dut_ind_ger_wly_tag_mnd_glc_yor_nor_chh_ita_scr_hin_lit_qcu_ben_lat_arw_akn_heb_ukr_sod_rom_sun_pan_dgb_pol_dyu_mly_tha_owc_knd_bem_ses_uzb_cze_mcd_azi_swt_vie_amh_igb_bam_ewe	-0.458765311021659	-1.08995185683904	0.278550473603743
307	mlt_swe_tsw_pan_gam_anl_wly_alb_azi_uzb_ewe_mly_swt_fre_afr_bsq_svk_owc_xho_cnt_slo_rom_dyu_por_fbf_arw_est_bam_ses_fin_grk_sod_geo_prs_cze_rus_mol_hau_heb_glc_hun_yor_ind_guj_bat_jpn_knd_kor_scr_lit_ven_ger_mao_bos_amr_tag_mnd_ukr_zul_bul_aeg_dut_spa_ita_ben_qcu_mcd_nor_lat_lda_sid_urd_amh_pol_jav_krd_moo_hin_akn_sun_tha_tig_tml_dgb_igb_aze_eng_ctl_tur_bem_vie_chh_swa_tsn_cic	-0.286698185327737	-0.678142319953692	0.499365306741697
308	sid_por_lda_alb_tig_anl_mlt_rus_aze_azi_tsw_sun_dyu_cze_krd_bsq_bos_heb_tsn_cnt_lat_ben_dgb_scr_swt_svk_fin_bem_swa_est_fre_wly_geo_ger_swe_mol_pan_sod_chh_urd_hun_bam_mly_spa_jav_jpn_knd_kor_eng_guj_moo_prs_mao_afr_owc_bat_mnd_glc_ses_lit_gam_dut_grk_ukr_ctl_qcu_nor_rom_hin_ewe_aeg_bul_hau_mcd_tag_pol_akn_slo_fbf_ind_tha_amr_tml_zul_xho_uzb_arw_ita_tur_cic_vie_amh_igb_ven_yor	-0.0390040373873603	-0.0918396703018395	0.927022961843516
309	heb_cze_ses_afr_owc_amh_wly_rus_uzb_aze_yor_mly_dgb_ita_guj_bsq_dut_sid_cic_mnd_pol_krd_bam_urd_dyu_bos_hun_lda_tsn_est_ukr_gam_geo_bul_spa_rom_ctl_chh_hau_swe_fin_moo_sun_svk_ind_jpn_knd_kor_fre_nor_bem_por_jav_ger_amr_bat_cnt_grk_xho_lit_aeg_ben_mcd_mol_alb_qcu_lat_arw_slo_tsw_mlt_prs_tig_pan_tag_scr_zul_hin_swa_mao_tha_anl_tml_fbf_igb_azi_eng_glc_tur_swt_vie_sod_ewe_ven_akn	0.292821246089564	0.692131070153955	0.490579508709597
310	anl_afr_fbf_prs_aeg_wly_chh_mcd_azi_aze_tsn_tag_moo_cze_eng_bsq_swe_mlt_zul_cnt_rus_svk_ewe_ben_bem_pol_fin_dyu_lda_hun_bul_heb_geo_rom_scr_grk_spa_amr_sod_urd_est_tsw_ind_ctl_mao_jpn_tml_kor_alb_dut_swa_fre_mly_ger_tig_jav_mnd_ita_ven_por_hau_glc_mol_ukr_bos_qcu_lat_slo_pan_xho_gam_hin_amh_nor_bat_lit_igb_guj_swt_sun_tha_owc_knd_dgb_akn_uzb_krd_arw_tur_ses_vie_sid_cic_bam_yor	-0.580204558229565	-1.38578998687475	0.169125226013227
311	tig_lat_ses_dut_owc_amh_hau_rus_uzb_azi_ven_mly_swa_ita_urd_bsq_ger_wly_bam_cnt_cze_nor_yor_rom_xho_fre_hun_dyu_lda_est_prs_anl_geo_spa_pol_bul_krd_sid_mlt_arw_fin_fbf_mao_alb_tag_jpn_tml_kor_scr_por_tsn_pan_ind_ukr_aeg_sun_mnd_mcd_zul_mol_amr_eng_lit_bos_slo_qcu_hin_swe_guj_swt_heb_grk_sod_ben_bat_glc_ewe_afr_bem_jav_tha_gam_knd_moo_akn_tur_svk_ctl_aze_igb_vie_chh_dgb_cic_tsw	0.560556410781702	1.32408923491897	0.188718561985654
312	gam_rus_yor_mol_heb_amr_amh_alb_tur_uzb_moo_mly_cic_fre_svk_bsq_bos_sod_ses_mnd_por_mcd_tsn_eng_swa_ger_fin_xho_ewe_est_swe_wly_geo_spa_guj_grk_hin_sid_aeg_rom_hun_fbf_jav_slo_tag_jpn_tml_kor_arw_urd_lda_lat_bat_bul_chh_mao_cnt_pan_swt_scr_anl_afr_krd_glc_ita_qcu_pol_nor_prs_bam_hau_lit_mlt_ukr_sun_ctl_igb_dut_bem_ind_tha_owc_knd_tsw_dgb_aze_cze_ben_azi_ven_vie_tig_akn_dyu_zul	0.29303907410646	0.68978074015631	0.492049735308466
313	anl_rom_cic_hin_owc_aeg_amh_prs_uzb_aze_moo_jav_dgb_urd_glc_bsq_arw_wly_swt_mnd_ben_ukr_lda_nor_yor_rus_fin_dyu_zul_est_slo_sid_geo_alb_guj_grk_bul_amr_heb_cze_hun_tsw_tag_mcd_mly_jpn_tml_kor_por_bos_igb_svk_mao_eng_gam_ind_cnt_lit_akn_lat_mlt_ctl_scr_dut_afr_qcu_pan_mol_spa_swa_sod_fre_hau_swe_bat_ger_ven_krd_ewe_sun_tha_chh_knd_fbf_tsn_azi_pol_ita_tur_xho_vie_tig_bem_ses_bam	-0.468993990428107	-1.1143192837061	0.268013755838456
314	owc_por_cic_afr_amr_sod_amh_ger_uzb_aze_akn_bat_swa_slo_ukr_bsq_swe_sid_ewe_mnd_scr_mcd_ses_lat_dgb_bul_est_ven_dyu_fin_spa_mlt_geo_bos_ben_guj_svk_gam_aeg_arw_hun_tsn_mly_cze_mao_jpn_tml_kor_pan_prs_igb_rus_sun_ita_heb_jav_cnt_glc_xho_alb_wly_lit_grk_krd_eng_qcu_fre_dut_rom_lda_anl_ctl_chh_nor_tag_pol_yor_urd_moo_ind_tha_hau_knd_zul_bem_azi_mol_hin_tur_tsw_vie_tig_bam_swt_fbf	0.23558911549312	0.554327871343823	0.580685056403898
315	hau_grk_cic_ctl_wly_owc_anl_krd_azi_aze_bam_tag_zul_rom_slo_bsq_swe_tig_igb_mnd_guj_prs_ven_ita_yor_cze_est_dyu_bem_fin_mol_aeg_geo_lat_urd_glc_afr_sod_mlt_ben_hun_ewe_ind_bul_sun_jpn_tml_kor_ukr_arw_ses_pan_mao_ger_chh_mly_cnt_lit_swt_mcd_heb_alb_bos_rus_scr_qcu_pol_spa_nor_tsn_amr_hin_gam_eng_jav_fre_dgb_dut_swa_bat_tha_sid_knd_moo_xho_uzb_svk_por_tur_tsw_vie_amh_fbf_akn_lda	-0.289324228929518	-0.685431329454424	0.494776791850645
316	sid_slo_moo_por_owc_hau_wly_ctl_uzb_aze_dgb_mao_lda_hin_pol_bsq_urd_mlt_xho_mnd_bul_cze_zul_svk_swa_fre_hun_ewe_tsw_est_ben_amr_geo_ukr_nor_arw_rom_heb_anl_ita_fin_ven_tag_mcd_mly_jpn_tml_kor_dut_rus_ses_ger_bat_lat_tig_jav_cnt_eng_cic_prs_amh_grk_guj_scr_glc_qcu_afr_pan_krd_igb_aeg_mol_chh_bos_sun_spa_swt_swe_fbf_ind_tha_sod_knd_bem_dyu_azi_alb_lit_tur_tsn_vie_gam_yor_akn_bam	-0.415607187601667	-0.986990821485587	0.326208055287611
317	wly_spa_ven_cze_heb_amr_owc_glc_azi_tur_fbf_ind_dgb_ben_slo_bsq_por_gam_dyu_cnt_prs_fre_swa_arw_igb_mcd_hun_tsw_xho_est_alb_sid_geo_scr_rus_nor_ita_aeg_sod_lit_fin_swt_bat_eng_sun_jpn_knd_kor_urd_pol_cic_ctl_tag_ukr_chh_mao_mnd_swe_ses_hin_hau_bul_krd_lat_bos_qcu_mol_dut_svk_zul_mlt_afr_anl_guj_jav_rom_lda_grk_tsn_mly_tha_amh_tml_moo_akn_aze_pan_ger_uzb_bam_vie_tig_yor_bem_ewe	0.00678074452257413	0.0159741338589103	0.987289247077795
318	amh_scr_lda_glc_sod_chh_owc_afr_azi_aze_ses_mao_dgb_eng_lat_bsq_fre_amr_igb_mnd_slo_mcd_akn_rus_ewe_ben_est_swa_xho_fin_hin_gam_geo_arw_swe_ctl_ukr_tig_mlt_ita_hun_moo_bat_urd_ind_jpn_tml_kor_dut_grk_ven_nor_jav_guj_aeg_tag_cnt_lit_cic_rom_heb_por_mol_bul_prs_qcu_alb_bos_cze_swt_sid_pan_anl_krd_mly_svk_bam_ger_fbf_sun_tha_wly_knd_zul_yor_uzb_spa_pol_tur_tsw_vie_hau_bem_dyu_tsn	0.534517983412802	1.26108568827192	0.21043233507483
319	wly_ukr_xho_ger_chh_tig_amr_rom_aze_tur_dgb_mly_zul_prs_cze_bsq_guj_sod_akn_cnt_afr_spa_yor_rus_ewe_urd_fin_bam_dyu_hun_ctl_hau_geo_ben_por_pol_alb_gam_owc_lit_est_swt_mao_svk_jav_jpn_knd_kor_pan_bos_igb_fre_sun_eng_amh_tag_mnd_arw_swa_slo_sid_scr_glc_lat_krd_qcu_nor_swe_dut_fbf_mlt_grk_anl_bul_ind_ita_lda_mol_cic_bat_tha_aeg_tml_ses_ven_azi_hin_mcd_uzb_moo_vie_heb_tsn_tsw_bem	-0.305449304470962	-0.722038302354891	0.472082537454336
320	amh_slo_tsn_krd_sid_gam_owc_guj_aze_azi_ven_tag_yor_glc_bos_bsq_afr_hau_bem_mnd_eng_ger_zul_rom_bam_swe_est_igb_cic_fin_svk_anl_geo_prs_pol_urd_lat_aeg_wly_nor_hun_akn_bat_por_sun_jpn_tml_kor_ita_scr_moo_fre_mly_cze_mlt_ind_cnt_ukr_fbf_mol_amr_dut_hin_spa_arw_qcu_ben_pan_rus_swa_chh_mcd_sod_lit_jav_grk_swt_bul_lda_mao_tha_tig_knd_dyu_ewe_uzb_alb_ctl_tur_tsw_vie_heb_dgb_xho_ses	0.00906205900233628	0.0213682504411581	0.982997679970455
321	heb_mcd_tsn_cze_hau_mlt_anl_pol_aze_azi_ven_jav_cic_bul_alb_bsq_urd_sod_tsw_mnd_arw_glc_fbf_fre_swa_ukr_est_akn_bem_hun_mol_aeg_geo_dut_svk_bos_rus_amh_owc_slo_fin_dyu_mao_ctl_bat_jpn_knd_kor_prs_lat_ewe_lit_sun_guj_sid_mly_cnt_spa_dgb_pan_chh_scr_grk_swe_ben_qcu_hin_nor_ger_moo_amr_krd_wly_por_ind_rom_swt_eng_bam_tag_tha_gam_tml_lda_ses_tur_afr_ita_uzb_zul_vie_tig_yor_xho_igb	-0.144686165606708	-0.341181120076222	0.733736860510146
322	chh_ita_dyu_prs_tig_owc_gam_scr_uzb_aze_bem_mao_xho_dut_eng_bsq_mcd_sod_lda_mnd_mol_urd_ewe_ger_tsn_arw_est_moo_akn_hun_por_amh_geo_lat_guj_spa_krd_heb_wly_rom_fin_ses_mly_lit_jav_jpn_tml_kor_pol_glc_bam_hin_bat_slo_mlt_sun_cnt_nor_yor_ben_aeg_cze_afr_bos_fre_qcu_grk_rus_ukr_swa_hau_svk_anl_swe_ind_ctl_zul_alb_fbf_tag_tha_sid_knd_dgb_cic_azi_pan_bul_tur_tsw_vie_amr_swt_igb_ven	0.0131636541259217	0.0310666082873391	0.975282994050123
323	hau_ben_swt_prs_amh_wly_sod_fre_azi_uzb_moo_bat_dgb_arw_urd_bsq_lat_mlt_akn_cnt_eng_ctl_dyu_lit_ewe_nor_est_fbf_ses_fin_dut_anl_geo_bos_afr_rus_alb_gam_tig_guj_hun_tsn_sun_scr_jav_jpn_knd_kor_por_mcd_yor_pan_mao_krd_chh_tag_mnd_swe_bem_glc_heb_ita_spa_rom_grk_qcu_svk_slo_bul_ven_aeg_ukr_amr_cze_mly_mol_igb_pol_bam_ind_tha_sid_tml_zul_cic_aze_ger_hin_tur_tsw_vie_owc_lda_swa_xho	0.0492472201789764	0.116027917969757	0.907880592468264
324	gam_dut_moo_rus_hau_chh_heb_rom_azi_tur_igb_mly_bem_hin_grk_bsq_mcd_sid_ewe_mnd_glc_eng_dgb_svk_swa_alb_est_akn_tsw_hun_krd_wly_geo_guj_bos_fre_ctl_sod_aeg_pan_fin_ven_ind_cze_sun_jpn_knd_kor_nor_mol_yor_ger_jav_bul_owc_tag_cnt_por_bam_ben_tig_prs_pol_ita_ukr_qcu_urd_scr_swe_dyu_amr_spa_anl_lit_bat_slo_ses_arw_cic_mao_tha_mlt_tml_tsn_swt_uzb_afr_lat_aze_zul_vie_amh_xho_fbf_lda	-0.0376461632075255	-0.0886039010257356	0.929587230256641
325	hau_nor_cic_fre_aeg_owc_tig_arw_uzb_tur_ses_mly_tsw_urd_rom_bsq_bul_wly_ewe_cnt_eng_pan_lda_glc_bam_guj_hun_zul_swa_fin_svk_chh_geo_ukr_prs_por_slo_amr_sod_mol_est_moo_tag_cze_ind_jpn_tml_kor_mcd_spa_tsn_grk_jav_ita_amh_mao_mnd_pol_dyu_afr_sid_dut_scr_krd_ger_qcu_swe_ben_ctl_fbf_gam_bos_mlt_lit_bat_lat_ven_rus_xho_sun_tha_heb_knd_swt_akn_aze_alb_hin_azi_yor_vie_anl_bem_igb_dgb	-0.137992486214703	-0.325484979900046	0.745545210059281
326	sid_lat_ewe_krd_amh_anl_wly_ctl_uzb_azi_ven_ind_fbf_guj_bos_bsq_mcd_heb_swt_mnd_dut_eng_xho_ben_yor_grk_fin_cic_swa_hun_nor_gam_geo_ger_glc_prs_cze_sod_mlt_swe_est_tsw_mao_afr_bat_jpn_tml_kor_pol_pan_ses_bul_jav_mol_amr_mly_cnt_hin_bam_scr_chh_alb_svk_rus_ukr_qcu_urd_por_spa_dgb_aeg_ita_owc_lit_sun_fre_lda_arw_igb_tag_tha_tig_knd_bem_moo_aze_rom_slo_tur_tsn_vie_hau_zul_akn_dyu	-0.421466624744911	-0.999125203516827	0.320326605477789
327	heb_rus_fbf_afr_owc_anl_amr_grk_azi_uzb_moo_mao_zul_guj_rom_bsq_glc_chh_swa_cnt_scr_mol_swt_spa_yor_swe_fin_ses_lda_hun_ger_tig_geo_slo_prs_urd_eng_sid_amh_pol_est_akn_sun_bos_mly_jpn_knd_kor_mcd_ben_cic_pan_tag_ukr_sod_bat_mnd_bul_dgb_ita_aeg_fre_hin_svk_nor_qcu_lat_arw_por_bam_gam_dut_wly_krd_ind_cze_ven_alb_ewe_jav_tha_mlt_tml_bem_tsn_tur_lit_ctl_aze_tsw_vie_hau_igb_dyu_xho	-0.967431469275755	-2.35853375319545	0.0204409142695972
328	amr_afr_tsw_rus_hau_mlt_wly_krd_tur_uzb_fbf_tag_xho_bul_mol_bsq_guj_gam_bem_cnt_por_glc_akn_pol_yor_arw_est_tsn_swt_hun_grk_aeg_geo_nor_spa_ger_rom_anl_sid_mcd_fin_ses_mao_dut_bat_jpn_tml_kor_lat_lit_bam_cze_ind_scr_sod_sun_mnd_fre_swa_hin_owc_ctl_swe_pan_ukr_qcu_ita_bos_svk_moo_tig_ben_heb_urd_mly_slo_ven_prs_zul_jav_tha_chh_knd_dyu_dgb_aze_eng_alb_azi_igb_vie_amh_cic_lda_ewe	-0.625013005674604	-1.49482404794676	0.138345906238564
329	sod_prs_tsw_alb_amh_amr_owc_lit_aze_azi_ses_bat_ewe_rom_bul_bsq_hin_chh_igb_cnt_scr_pol_yor_ctl_akn_glc_est_moo_zul_hun_mcd_mlt_geo_pan_svk_por_rus_anl_wly_cze_fin_swt_tag_nor_mao_jpn_knd_kor_bos_eng_bem_spa_ind_afr_sid_mly_mnd_ukr_tsn_dut_gam_swe_krd_arw_grk_qcu_ben_fre_guj_cic_hau_slo_tig_mol_jav_urd_ven_ger_dgb_sun_tha_heb_tml_lda_xho_uzb_lat_ita_tur_dyu_vie_aeg_swa_bam_fbf	-0.807820153371335	-1.94920573235075	0.0542840024514694
330	mlt_ger_lda_afr_anl_aeg_chh_lit_azi_tur_yor_mao_moo_pan_guj_bsq_rus_owc_cic_mnd_ctl_cze_zul_lat_fbf_alb_hun_swt_ewe_fin_scr_amr_geo_spa_por_mcd_bul_amh_hau_ben_est_swa_tag_mol_jav_jpn_tml_kor_ita_rom_tsw_nor_sun_ukr_sod_ind_cnt_slo_dyu_swe_wly_glc_hin_pol_urd_qcu_dut_prs_svk_akn_gam_bos_heb_fre_mly_grk_igb_eng_dgb_bat_tha_sid_knd_bam_tsn_aze_krd_arw_uzb_ses_vie_tig_ven_bem_xho	-0.108791264028007	-0.256569053374079	0.798078193192803
331	sid_bul_swt_lat_gam_mlt_tig_ukr_uzb_tur_ven_tag_akn_mcd_rus_bsq_nor_aeg_igb_mnd_urd_mol_ewe_pan_dgb_grk_fin_ses_fbf_hun_scr_chh_geo_cze_arw_rom_eng_sod_anl_afr_est_tsn_mao_ita_mly_jpn_tml_kor_glc_hin_lda_bos_bat_krd_amr_jav_cnt_por_bam_swe_heb_fre_ger_slo_spa_qcu_svk_ctl_ben_moo_amh_pol_owc_guj_ind_prs_tsw_dut_bem_sun_tha_hau_knd_yor_swa_aze_alb_lit_azi_xho_vie_wly_cic_zul_dyu	0.16532624922085	0.389242148002206	0.697986877582458
332	mlt_alb_lda_rom_anl_aeg_amh_fre_aze_azi_igb_tag_fbf_ukr_grk_bsq_mol_gam_bam_mnd_scr_pol_moo_ger_tsw_dut_est_bem_dgb_fin_prs_tig_geo_ctl_eng_bos_guj_heb_amr_lat_hun_swa_sun_slo_jav_jpn_tml_kor_mcd_krd_xho_urd_mly_rus_sid_mao_cnt_svk_ses_hin_sod_afr_nor_swe_lit_qcu_ita_por_bul_tsn_owc_arw_hau_ben_bat_pan_swt_glc_akn_ind_tha_chh_knd_zul_ewe_tur_spa_cze_uzb_cic_vie_wly_yor_ven_dyu	-0.263700090045794	-0.624551178908843	0.533794909223081
333	amh_dut_swa_afr_amr_sod_hau_rus_tur_aze_ven_ind_moo_krd_pol_bsq_slo_tig_tsn_cnt_mol_rom_tsw_ben_xho_guj_hun_yor_igb_fin_arw_heb_geo_ctl_prs_mcd_nor_sid_gam_bos_est_bem_bat_scr_mao_jpn_knd_kor_ger_hin_ewe_lat_sun_lit_mlt_tag_mnd_fre_lda_ita_anl_glc_grk_spa_bul_qcu_pan_urd_cze_bam_owc_por_chh_ukr_jav_eng_fbf_alb_swt_mly_tha_aeg_tml_zul_dgb_uzb_svk_swe_azi_dyu_vie_wly_akn_cic_ses	-0.565466429788891	-1.34971913290291	0.180382370050759
334	amr_dut_bem_nor_aeg_chh_sid_ita_aze_tur_igb_ind_tsw_rom_pol_bsq_krd_sod_ses_cnt_afr_svk_lda_guj_ven_por_hun_ewe_swt_est_rus_owc_geo_pan_grk_bul_fre_anl_hau_hin_fin_moo_bat_slo_jav_jpn_tml_kor_bos_spa_fbf_mol_mao_eng_mlt_tag_mnd_lat_yor_swe_tig_ben_glc_mcd_lit_qcu_urd_alb_scr_akn_amh_ukr_heb_cze_sun_ctl_dgb_arw_dyu_mly_tha_gam_knd_tsn_zul_azi_prs_ger_uzb_cic_vie_wly_swa_bam_xho	0.0886421298790766	0.208705447442034	0.835134621995176
335	tig_ben_xho_slo_wly_chh_mlt_ukr_aze_azi_ven_ind_tsw_svk_afr_bsq_prs_hau_igb_mnd_fre_alb_dyu_bos_bam_grk_est_dgb_yor_hun_hin_sid_geo_eng_dut_lit_pan_amh_amr_cze_fin_moo_mao_spa_sun_jpn_knd_kor_swe_mcd_swa_por_jav_nor_owc_tag_cnt_scr_ses_guj_aeg_krd_bul_rom_pol_qcu_lat_ger_ctl_ewe_heb_rus_sod_arw_bat_mol_bem_ita_zul_mly_tha_anl_tml_swt_cic_uzb_glc_urd_tur_tsn_vie_gam_lda_akn_fbf	-0.508004481679521	-1.20920028460956	0.229651030954501
336	anl_hin_igb_swe_wly_amh_heb_svk_uzb_tur_ewe_bat_fbf_ger_ukr_bsq_ctl_hau_ses_mnd_pol_fre_swt_rus_moo_dut_fin_akn_bem_est_lit_gam_geo_arw_mol_urd_krd_aeg_sod_ben_hun_yor_mly_scr_ind_jpn_tml_kor_slo_grk_tsn_alb_sun_ita_sid_tag_cnt_nor_tsw_spa_chh_bul_lat_glc_bos_qcu_guj_eng_mcd_bam_amr_por_tig_cze_mao_prs_cic_pan_dyu_jav_tha_mlt_knd_dgb_swa_azi_afr_rom_aze_ven_vie_owc_zul_lda_xho	-0.561042037590022	-1.33504200035044	0.185121474008924
337	chh_krd_igb_spa_sod_mlt_anl_bul_aze_azi_ven_sun_bem_rom_swe_bsq_ukr_heb_xho_mnd_ger_nor_tsw_svk_bam_prs_fin_yor_dgb_est_lat_gam_geo_bos_ita_pol_lit_tig_aeg_arw_hun_tsn_ind_dut_mly_jpn_tml_kor_urd_mol_swt_alb_bat_afr_owc_tag_cnt_glc_swa_slo_wly_mcd_eng_grk_cze_qcu_guj_ben_rus_fbf_amr_pan_hau_por_mao_ctl_cic_fre_dyu_jav_tha_sid_knd_lda_akn_tur_hin_scr_uzb_ses_vie_amh_zul_moo_ewe	-0.383383001532949	-0.908357916755971	0.366037057231237
338	chh_cze_yor_glc_owc_tig_aeg_pol_uzb_aze_ses_jav_moo_spa_ita_bsq_eng_sod_zul_mnd_guj_rus_fbf_svk_cic_swe_fin_ewe_dyu_est_prs_gam_geo_lat_ger_lit_dut_sid_wly_alb_hun_bem_mao_hin_ind_jpn_tml_kor_afr_grk_dgb_ben_mly_ukr_anl_sun_cnt_scr_tsn_slo_amr_bos_urd_pan_krd_qcu_nor_mcd_arw_akn_mlt_rom_heb_mol_tag_ctl_bam_fre_tsw_bat_tha_hau_knd_lda_igb_azi_por_bul_tur_swa_vie_amh_xho_swt_ven	0.726305917482829	1.7207642560041	0.0886190907603688
339	heb_mol_fbf_dut_anl_amr_sod_bul_azi_tur_tsn_bat_bem_glc_bos_bsq_mcd_aeg_igb_cnt_ben_spa_tsw_pan_yor_ukr_fin_moo_lda_hun_hin_sid_geo_pol_lat_nor_guj_wly_owc_ger_est_swt_tag_por_mao_jpn_tml_kor_arw_prs_ven_rom_mly_cze_tig_ind_mnd_krd_bam_ctl_amh_urd_alb_fre_eng_qcu_afr_scr_grk_swa_mlt_swe_gam_svk_sun_rus_xho_slo_ses_jav_tha_hau_knd_dyu_cic_aze_ita_lit_uzb_dgb_vie_chh_akn_ewe_zul	-0.470452783501304	-1.11700614332881	0.266869193373113
340	mlt_swe_tsw_scr_aeg_heb_anl_grk_uzb_tur_swa_jav_dgb_arw_pan_bsq_ita_tig_xho_cnt_dut_rus_moo_por_fbf_bos_fin_ven_lda_hun_eng_gam_geo_slo_fre_pol_ger_sid_amr_rom_est_bam_bat_bul_tag_jpn_knd_kor_mcd_svk_yor_cze_mly_prs_chh_mao_mnd_mol_cic_alb_owc_hin_spa_glc_guj_qcu_lat_ben_krd_zul_wly_nor_amh_afr_ind_ctl_akn_lit_dyu_sun_tha_sod_tml_tsn_ewe_aze_urd_ukr_azi_swt_vie_hau_igb_ses_bem	-0.601840905726004	-1.43863388737008	0.153611254415207
341	wly_rom_dyu_mol_heb_hau_owc_lit_azi_aze_tsw_tag_akn_afr_mcd_bsq_urd_mlt_fbf_cnt_pan_guj_lda_swe_tsn_ger_est_ses_dgb_fin_rus_aeg_geo_dut_arw_lat_grk_anl_amr_pol_hun_ewe_ind_hin_sun_jpn_knd_kor_ben_prs_swt_krd_mao_eng_gam_mly_mnd_ita_ven_por_chh_spa_bos_fre_ukr_qcu_scr_bul_nor_moo_sid_ctl_sod_alb_bat_slo_swa_svk_yor_jav_tha_amh_tml_bam_xho_tur_glc_cze_uzb_zul_vie_tig_bem_cic_igb	-0.350435363113921	-0.830393494453925	0.408443016446568
342	mlt_lit_ewe_cze_anl_aeg_heb_krd_aze_tur_bam_bat_bem_prs_rus_bsq_hin_sod_tsn_cnt_eng_swe_ven_ben_cic_guj_est_akn_zul_fin_mol_gam_geo_slo_spa_mcd_arw_amr_amh_pol_hun_xho_mly_por_tag_jpn_tml_kor_lat_scr_fbf_fre_sun_pan_sid_ind_mnd_bul_moo_ctl_wly_ita_dut_bos_grk_qcu_rom_afr_ger_dgb_hau_glc_chh_nor_jav_svk_igb_alb_tsw_mao_tha_owc_knd_swa_lda_azi_ukr_urd_uzb_swt_vie_tig_yor_ses_dyu	-0.9121356652498	-2.2143861797373	0.029245650758976
343	tig_por_swt_rus_heb_sid_hau_eng_uzb_aze_lda_ind_zul_svk_rom_bsq_slo_amr_tsw_cnt_krd_ukr_ven_arw_bem_nor_hun_cic_akn_fin_lat_owc_geo_cze_afr_glc_grk_sod_amh_hin_est_ewe_mao_fre_bat_jpn_knd_kor_bul_alb_igb_mcd_mly_urd_mlt_jav_mnd_bos_moo_ctl_wly_lit_mol_ita_swe_qcu_spa_ger_guj_xho_aeg_pol_chh_dut_tag_ben_yor_pan_bam_sun_tha_gam_tml_ses_dgb_tur_scr_prs_azi_tsn_vie_anl_dyu_swa_fbf	0.0237954804288406	0.0560591155573258	0.95541497631679
344	aeg_spa_swa_afr_sid_heb_wly_fre_tur_uzb_ven_bat_dyu_por_mcd_bsq_swe_anl_swt_cnt_krd_eng_ewe_lat_cic_pan_hun_bam_xho_fin_ctl_gam_geo_cze_ger_urd_dut_mlt_amr_pol_est_tsw_mly_ben_mao_jpn_knd_kor_rus_prs_dgb_slo_ind_alb_tig_jav_mnd_ita_fbf_hin_chh_grk_lit_arw_nor_qcu_bul_guj_mol_tsn_owc_scr_sod_svk_tag_bos_ses_rom_bem_sun_tha_hau_tml_akn_lda_azi_ukr_glc_aze_yor_vie_amh_zul_igb_moo	-0.559562490035938	-1.33112459400378	0.186402055186401
345	wly_nor_ven_urd_aeg_owc_hau_ger_tur_azi_lda_ind_tsw_prs_lat_bsq_rus_amr_akn_mnd_mol_rom_dgb_mcd_xho_hin_fin_swa_dyu_hun_scr_sid_geo_lit_guj_pan_ita_tig_amh_glc_est_bem_jav_ben_mao_jpn_tml_kor_slo_dut_ses_krd_bat_alb_heb_tag_cnt_bos_fbf_ctl_sod_svk_pol_swe_fre_qcu_afr_eng_cze_ewe_mlt_arw_chh_ukr_sun_grk_igb_bul_tsn_mly_tha_anl_knd_yor_bam_uzb_spa_por_aze_zul_vie_gam_swt_cic_moo	-0.159512758590528	-0.37633270425128	0.707526759303734
346	amr_lat_lda_slo_sid_owc_wly_mol_aze_tur_yor_sun_swt_swe_ctl_bsq_scr_chh_swa_cnt_cze_guj_dgb_bos_xho_ben_est_akn_zul_fin_glc_anl_geo_fre_nor_spa_krd_aeg_mlt_ukr_hun_igb_jav_mcd_mly_jpn_knd_kor_grk_rom_ven_dut_mao_arw_gam_bat_mnd_lit_fbf_por_amh_ita_eng_ger_rus_qcu_alb_hin_urd_tsn_heb_bul_hau_afr_tag_pan_dyu_svk_bam_ind_tha_sod_tml_bem_ewe_azi_pol_prs_uzb_ses_vie_tig_cic_tsw_moo	-0.259695459783744	-0.615022878511388	0.540041595873776
347	anl_bos_tsn_por_aeg_owc_sod_bul_tur_azi_swt_ind_cic_fre_cze_bsq_dut_chh_akn_mnd_prs_nor_bam_spa_ven_scr_hun_ses_bem_est_mol_hau_geo_grk_ukr_ita_pol_mlt_wly_swe_fin_dgb_sun_glc_bat_jpn_knd_kor_arw_krd_moo_ben_tag_mcd_tig_jav_cnt_guj_tsw_rom_amh_rus_ger_slo_lat_qcu_svk_lit_afr_ewe_amr_ctl_heb_alb_mao_pan_yor_urd_igb_mly_tha_gam_tml_lda_xho_aze_eng_hin_uzb_fbf_vie_sid_zul_swa_dyu	0.397114421932504	0.935794314937684	0.351802737648087
348	wly_glc_dgb_ukr_anl_sod_amr_swe_tur_azi_ven_sun_swt_mol_afr_bsq_slo_hau_yor_mnd_ben_pan_akn_por_ses_guj_est_tsn_tsw_hun_urd_gam_geo_hin_grk_rus_nor_chh_amh_ita_fin_lda_mly_prs_jav_jpn_knd_kor_scr_mcd_swa_rom_bat_eng_mlt_mao_cnt_pol_zul_spa_tig_arw_bos_cze_krd_qcu_bul_fre_dut_ewe_owc_svk_heb_lat_ind_lit_xho_ctl_bem_tag_tha_sid_tml_cic_bam_aze_ger_alb_uzb_fbf_vie_aeg_moo_igb_dyu	-0.0642848781609946	-0.151522132376091	0.879892057894212
349	heb_bos_lda_mcd_owc_tig_chh_afr_azi_uzb_ewe_tag_tsw_spa_swe_bsq_pol_wly_cic_cnt_glc_scr_yor_ctl_swa_hin_hun_swt_fbf_est_bul_aeg_geo_svk_lat_ben_ger_sid_gam_rom_fin_bam_jav_ukr_sun_jpn_tml_kor_slo_alb_dgb_arw_mly_krd_anl_ind_mnd_eng_bem_prs_amh_urd_dut_rus_cze_qcu_por_ita_mol_akn_mlt_grk_hau_lit_mao_guj_moo_fre_igb_bat_tha_amr_knd_ven_xho_tur_nor_pan_aze_ses_vie_sod_dyu_tsn_zul	-0.249360156655439	-0.589668256725908	0.55684296970845
350	amr_ctl_ven_guj_wly_chh_aeg_pol_tur_aze_cic_mao_swa_alb_svk_bsq_bos_mlt_bam_mnd_spa_rom_moo_afr_swt_glc_hun_dyu_igb_fin_slo_tig_geo_cze_lat_scr_krd_sid_amh_dut_est_akn_sun_fre_bat_jpn_knd_kor_rus_grk_fbf_ita_ind_pan_gam_jav_cnt_ger_dgb_hin_sod_nor_mol_urd_lit_qcu_por_arw_ben_ewe_anl_bul_hau_eng_tag_prs_xho_mcd_tsn_mly_tha_owc_tml_zul_yor_uzb_ukr_swe_azi_bem_vie_heb_ses_lda_tsw	-0.616725744609209	-1.47600231506084	0.143321198483021
351	amh_grk_akn_scr_wly_tig_aeg_krd_azi_tur_moo_sun_xho_cze_pol_bsq_bos_chh_ses_mnd_swe_slo_swa_ben_ewe_eng_est_cic_tsn_hun_ctl_sod_geo_ita_rus_spa_svk_anl_owc_ukr_fin_fbf_tag_bul_bat_jpn_knd_kor_lat_nor_igb_prs_mao_alb_gam_mly_cnt_mcd_lda_mol_mlt_urd_hin_fre_glc_qcu_pan_afr_dut_tsw_amr_por_hau_arw_ind_guj_ven_rom_bem_jav_tha_sid_tml_yor_zul_uzb_lit_ger_aze_dgb_vie_heb_dyu_swt_bam	-0.465895608211851	-1.1087240529223	0.270408230562713
352	heb_urd_bem_spa_sid_hau_owc_cze_uzb_tur_akn_tag_ven_prs_krd_bsq_bul_tig_tsn_cnt_bos_glc_ewe_lit_dgb_pol_hun_ses_tsw_est_rus_wly_geo_ita_pan_alb_fre_amh_mlt_rom_fin_zul_mao_nor_sun_jpn_knd_kor_dut_eng_swt_ukr_jav_mcd_anl_bat_mnd_arw_fbf_ben_aeg_mol_lat_ger_guj_qcu_swe_svk_por_lda_amr_hin_sod_ctl_ind_slo_xho_scr_cic_mly_tha_chh_tml_yor_igb_azi_grk_afr_aze_bam_vie_gam_swa_dyu_moo	-0.197997562428384	-0.46724012963229	0.641420987721827
353	wly_ger_bam_por_aeg_tig_heb_lat_aze_uzb_dgb_tag_igb_slo_cze_bsq_krd_sod_xho_mnd_eng_rus_zul_prs_lda_swe_est_ewe_yor_hun_mol_chh_geo_guj_urd_arw_pan_hau_gam_rom_fin_fbf_bat_scr_ind_jpn_tml_kor_ukr_bos_akn_fre_mly_ctl_owc_mao_cnt_ben_swt_alb_amr_hin_ita_lit_glc_qcu_bul_nor_grk_ses_anl_svk_sid_dut_sun_pol_tsw_afr_swa_jav_tha_amh_knd_tsn_moo_azi_mcd_spa_tur_bem_vie_mlt_dyu_ven_cic	0.00537786766305688	0.0126850856952097	0.98990621014258
354	aeg_svk_moo_spa_wly_sid_sod_por_uzb_tur_akn_tag_dyu_cze_ben_bsq_pol_gam_zul_cnt_urd_rus_tsn_ger_lda_hin_hun_dgb_yor_est_scr_mlt_geo_krd_mcd_nor_lat_anl_chh_glc_fin_igb_jav_alb_mao_jpn_knd_kor_bul_slo_fbf_fre_mly_lit_heb_bat_mnd_bos_swa_guj_tig_ctl_rom_dut_afr_qcu_mol_ita_swe_tsw_hau_pan_amr_prs_ind_eng_ewe_arw_bem_sun_tha_amh_tml_bam_cic_aze_grk_ukr_azi_swt_vie_owc_xho_ven_ses	-0.200728140144923	-0.474537553388293	0.636229017345706
355	gam_rus_lda_ctl_amh_sid_tig_prs_aze_tur_zul_bat_cic_lit_mol_bsq_spa_amr_tsn_cnt_pol_ukr_igb_rom_ewe_ita_fin_akn_dgb_hun_lat_chh_geo_alb_ben_glc_krd_mlt_sod_fre_est_tsw_mao_afr_ind_jpn_tml_kor_urd_swe_xho_slo_tag_scr_hau_mly_mnd_por_ses_hin_wly_eng_bos_nor_arw_qcu_pan_dut_svk_bem_heb_guj_owc_bul_sun_mcd_moo_grk_swt_jav_tha_aeg_knd_ven_swa_uzb_cze_ger_azi_fbf_vie_anl_bam_yor_dyu	-0.501852686360355	-1.19516182055636	0.235062673690335
356	tig_spa_cic_ger_amr_owc_chh_bul_azi_tur_moo_bat_xho_scr_slo_bsq_bos_heb_ses_mnd_swe_lit_yor_ctl_tsn_hin_hun_igb_ewe_est_rom_hau_geo_dut_guj_eng_cze_sid_sod_arw_fin_zul_jav_rus_mao_jpn_knd_kor_mcd_ukr_dyu_mol_ind_alb_amh_mly_cnt_grk_dgb_pol_mlt_fre_nor_por_ita_qcu_svk_pan_krd_swt_anl_lat_gam_prs_tag_urd_bam_afr_fbf_sun_tha_aeg_tml_swa_ven_uzb_glc_ben_aze_akn_vie_wly_bem_lda_tsw	-0.276540383591809	-0.653577840508409	0.514996556832904
357	heb_lat_swa_ukr_anl_hau_owc_por_azi_tur_lda_bat_dgb_ger_fre_bsq_ben_mlt_bem_mnd_nor_mcd_tsn_bul_fbf_scr_fin_tsw_zul_est_rom_chh_geo_afr_mol_rus_pol_aeg_amr_lit_hun_xho_sun_spa_jav_jpn_tml_kor_alb_krd_moo_arw_ind_cze_gam_mao_cnt_hin_cic_slo_sid_eng_swe_ctl_svk_qcu_bos_urd_prs_bam_wly_grk_amh_ita_mly_pan_ven_glc_igb_tag_tha_sod_knd_dyu_ses_aze_dut_guj_uzb_ewe_vie_tig_akn_yor_swt	-1.1268014704491	-2.76164950982363	0.00692989492759796
358	wly_cze_ses_arw_heb_hau_gam_eng_aze_tur_tsn_mly_yor_por_fre_bsq_ita_chh_lda_mnd_scr_spa_bam_bos_bem_ctl_est_zul_ewe_fin_pan_anl_geo_ukr_swe_slo_lit_amr_sod_rom_hun_swt_tag_prs_mao_jpn_tml_kor_rus_pol_dyu_urd_ind_hin_mlt_sun_cnt_dut_cic_grk_owc_krd_lat_bul_nor_qcu_mcd_glc_svk_swa_aeg_alb_amh_ben_bat_guj_moo_ger_tsw_jav_tha_sid_knd_fbf_igb_uzb_mol_afr_azi_xho_vie_tig_akn_dgb_ven	0.184563001671779	0.434755011001354	0.664747413394412
359	chh_hin_swt_ben_hau_sid_anl_pol_tur_aze_cic_mao_xho_alb_ita_bsq_mol_wly_bem_cnt_svk_grk_dgb_dut_akn_eng_est_swa_tsw_fin_arw_amh_geo_lit_scr_mcd_por_tig_gam_spa_hun_dyu_mly_glc_ind_jpn_tml_kor_pan_ukr_ses_bos_bat_guj_mlt_sun_mnd_slo_tsn_rus_aeg_lat_swe_cze_nor_qcu_fre_krd_prs_ewe_heb_ctl_sod_afr_tag_rom_moo_ger_lda_jav_tha_amr_knd_zul_igb_uzb_bul_urd_azi_bam_vie_owc_yor_fbf_ven	0.465086963305543	1.09782848578228	0.275113651237343
360	wly_dut_ewe_eng_chh_anl_mlt_svk_aze_azi_swt_sun_igb_rus_mol_bsq_afr_amh_fbf_mnd_nor_prs_cic_cze_akn_por_fin_tsw_tsn_est_pol_heb_geo_arw_scr_slo_ukr_owc_sod_rom_hun_lda_ind_lit_jav_jpn_tml_kor_pan_krd_swa_ctl_mly_swe_tig_tag_cnt_alb_xho_bos_sid_spa_mcd_fre_ben_qcu_ita_ger_bul_moo_aeg_grk_amr_guj_bat_lat_ses_hin_bem_mao_tha_gam_knd_yor_zul_tur_glc_urd_uzb_bam_vie_hau_dyu_dgb_ven	-0.13583863951859	-0.320729327292885	0.749135104524835
361	wly_mol_fbf_slo_mlt_sod_gam_scr_tur_aze_ven_sun_yor_glc_ger_bsq_ita_tig_ewe_mnd_prs_bos_bam_svk_zul_eng_fin_igb_tsn_est_rom_chh_geo_spa_pan_pol_lat_hau_anl_afr_hun_xho_mly_rus_ind_jpn_knd_kor_ctl_lit_moo_bul_tag_por_owc_jav_cnt_arw_tsw_dut_sid_nor_krd_hin_cze_qcu_swe_alb_ukr_dyu_amr_grk_aeg_urd_mao_mcd_bem_fre_akn_bat_tha_heb_tml_cic_lda_uzb_guj_ben_azi_swt_vie_amh_dgb_swa_ses	0.640863580181533	1.51935911544511	0.132064618923494
362	amr_scr_ses_bos_owc_gam_amh_urd_aze_uzb_ewe_tag_zul_fre_afr_bsq_spa_chh_bem_mnd_krd_rus_xho_ita_bam_lit_hun_moo_dgb_fin_rom_heb_geo_nor_pol_grk_dut_hau_sod_lat_est_tsw_mao_eng_mly_jpn_knd_kor_ben_hin_swa_mol_sun_ukr_tig_bat_cnt_mcd_tsn_guj_aeg_ctl_swe_svk_por_qcu_bul_slo_arw_akn_wly_ger_mlt_alb_ind_prs_lda_cze_igb_jav_tha_anl_tml_ven_cic_azi_pan_glc_tur_yor_vie_sid_fbf_dyu_swt	-0.7096522583052	-1.70242104709277	0.0920168690085025
363	chh_hin_akn_ctl_owc_gam_anl_arw_tur_azi_lda_tag_xho_pol_rom_bsq_rus_amh_bam_mnd_mol_mcd_ses_nor_ven_alb_fin_fbf_ewe_est_afr_amr_geo_bos_ukr_krd_slo_tig_heb_cze_hun_bem_jav_pan_bat_jpn_tml_kor_fre_ita_igb_guj_ind_grk_sod_sun_cnt_por_yor_urd_hau_dut_swe_scr_eng_qcu_glc_svk_lit_swa_wly_lat_mlt_spa_mly_ger_cic_bul_tsw_mao_tha_sid_knd_tsn_swt_aze_prs_ben_uzb_dyu_vie_aeg_zul_dgb_moo	-0.380937267612434	-0.904223625890801	0.368213215672842
364	anl_swe_lda_glc_sid_chh_wly_slo_azi_tur_dgb_bat_akn_ger_nor_bsq_ita_hau_cic_cnt_ben_prs_zul_grk_ses_krd_est_tsw_tsn_fin_afr_heb_geo_alb_por_arw_cze_gam_mlt_bos_hun_yor_jav_scr_mao_jpn_tml_kor_fre_hin_ewe_ctl_tag_dut_tig_ind_mnd_rom_igb_lit_aeg_mcd_svk_spa_eng_qcu_urd_guj_rus_xho_sod_pan_amh_lat_sun_bul_swa_mol_bam_mly_tha_amr_knd_swt_bem_aze_ukr_pol_uzb_fbf_vie_owc_moo_ven_dyu	-0.282574472452942	-0.668415074205808	0.505524319418868
365	sid_mol_tsn_arw_heb_amr_amh_lit_uzb_azi_bam_mly_cic_dut_bos_bsq_bul_owc_fbf_cnt_cze_ukr_bem_eng_yor_mcd_fin_zul_tsw_hun_prs_mlt_geo_scr_swe_ctl_rus_chh_anl_afr_est_lda_ind_krd_tag_jpn_knd_kor_spa_pol_dyu_por_jav_lat_aeg_bat_mnd_guj_swt_fre_gam_urd_pan_grk_ita_qcu_nor_slo_alb_swa_tig_rom_hau_hin_mao_ben_ven_ger_igb_sun_tha_sod_tml_xho_ses_aze_svk_glc_tur_dgb_vie_wly_moo_ewe_akn	-0.35187230553507	-0.833236187035007	0.406846396982404
366	heb_ukr_ses_slo_anl_aeg_mlt_afr_azi_tur_lda_sun_yor_ben_rom_bsq_cze_sid_igb_cnt_lit_krd_zul_guj_tsn_pol_fin_ewe_swt_hun_mol_chh_geo_glc_pan_arw_ger_hau_wly_spa_est_bem_mly_eng_bat_jpn_tml_kor_rus_urd_bam_swe_ind_grk_amr_mao_mnd_svk_swa_lat_tig_mcd_alb_ita_prs_qcu_scr_bos_bul_akn_owc_nor_sod_por_jav_ctl_dgb_hin_dyu_tag_tha_gam_knd_ven_fbf_aze_fre_dut_uzb_tsw_vie_amh_xho_cic_moo	-0.564171702147331	-1.34383341580466	0.182271695459212
367	sod_pol_igb_ita_amh_anl_tig_por_azi_tur_xho_ind_moo_hin_glc_bsq_lit_chh_zul_cnt_grk_afr_fbf_prs_ses_cze_fin_yor_swt_est_rus_sid_geo_eng_bos_mol_ctl_amr_mlt_mcd_hun_tsw_jav_krd_bat_jpn_knd_kor_fre_arw_lda_lat_mao_swe_owc_sun_mnd_svk_swa_alb_wly_spa_urd_rom_pan_qcu_slo_nor_ger_tsn_hau_ben_aeg_dut_tag_ukr_dgb_guj_ven_mly_tha_gam_tml_bam_dyu_aze_scr_bul_uzb_ewe_vie_heb_cic_bem_akn	-0.502556052113679	-1.19616099008518	0.234674500080869
368	owc_ben_swa_spa_amr_gam_wly_dut_azi_uzb_ewe_mly_tsn_guj_bos_bsq_urd_chh_fbf_cnt_rus_svk_cic_pol_akn_glc_fin_swt_yor_hun_swe_mlt_geo_bul_por_ita_hin_heb_sid_slo_est_moo_mao_fre_bat_jpn_knd_kor_arw_ctl_xho_nor_ind_krd_hau_tag_mnd_lat_bam_alb_aeg_pan_ger_prs_mol_qcu_grk_lit_rom_igb_tig_afr_anl_ukr_jav_scr_lda_cze_ses_sun_tha_amh_tml_zul_dyu_aze_mcd_eng_tur_ven_vie_sod_dgb_bem_tsw	0.380067354530622	0.895232254392229	0.372974170338237
369	amr_glc_moo_scr_anl_sid_aeg_guj_tur_azi_akn_jav_ses_ben_svk_bsq_rus_mlt_ven_mnd_cze_lit_xho_mcd_dgb_grk_est_tsw_zul_fin_pan_amh_geo_swe_alb_ger_arw_heb_sod_ctl_hun_igb_ind_spa_tag_jpn_knd_kor_rom_mol_swa_krd_mao_slo_tig_bat_cnt_pol_yor_urd_gam_bos_ukr_dut_hin_qcu_fre_afr_nor_ewe_owc_eng_hau_bul_sun_ita_tsn_por_bam_mly_tha_chh_tml_lda_dyu_uzb_prs_lat_aze_swt_vie_wly_bem_cic_fbf	-0.65785125897001	-1.57484812991522	0.118687382976765
370	heb_nor_tsn_lat_mlt_anl_sod_bul_aze_azi_lda_ind_tsw_scr_spa_bsq_lit_hau_dgb_cnt_ben_eng_swa_slo_zul_bos_hun_yor_igb_est_glc_amh_geo_guj_arw_cze_ukr_aeg_gam_ger_fin_akn_sun_pan_tag_jpn_tml_kor_ctl_hin_xho_dut_mly_prs_amr_jav_mnd_mol_cic_svk_wly_alb_pol_swe_rus_qcu_krd_por_fre_ewe_sid_afr_owc_rom_bat_grk_ven_mcd_swt_mao_tha_tig_knd_bem_bam_uzb_ita_urd_tur_fbf_vie_chh_moo_ses_dyu	-0.521549594464497	-1.24261254117325	0.217134679205975
371	sod_spa_yor_pan_mlt_aeg_hau_bul_tur_aze_bam_ind_ven_ctl_glc_bsq_lat_sid_fbf_mnd_lit_alb_igb_ger_bem_mcd_est_lda_zul_hun_slo_anl_geo_rus_rom_scr_cze_amr_wly_fre_fin_xho_jav_afr_mao_jpn_tml_kor_pol_ukr_dgb_grk_sun_eng_tig_mly_cnt_swe_dyu_ben_amh_dut_mol_guj_urd_qcu_nor_prs_krd_tsw_heb_hin_chh_bos_bat_por_swa_ita_moo_tag_tha_owc_knd_cic_akn_azi_arw_svk_uzb_ses_vie_gam_swt_tsn_ewe	-0.952799035249505	-2.31759891997784	0.0226648321896094
372	mlt_dut_ven_swe_anl_amr_aeg_ukr_uzb_tur_swa_sun_xho_rom_eng_bsq_ben_sod_fbf_cnt_slo_por_tsw_lit_bem_mol_est_ses_lda_fin_lat_tig_geo_krd_mcd_guj_svk_chh_amh_arw_hun_swt_mao_ger_bat_jpn_knd_kor_urd_prs_igb_spa_ind_ita_heb_jav_mnd_alb_akn_rus_sid_hin_glc_fre_pan_qcu_pol_bul_afr_moo_hau_bos_gam_grk_tag_cze_yor_scr_dgb_mly_tha_owc_tml_cic_zul_aze_nor_ctl_azi_ewe_vie_wly_dyu_bam_tsn	-0.134965477873317	-0.318241335662975	0.751015421159202
373	heb_por_cic_swe_amh_anl_wly_rom_tur_azi_tsn_mao_ewe_scr_alb_bsq_prs_mlt_swa_cnt_guj_grk_swt_afr_tsw_pan_hun_xho_dgb_fin_spa_tig_geo_mol_ita_nor_rus_amr_owc_bos_est_fbf_tag_glc_mly_jpn_tml_kor_eng_fre_ven_urd_ind_slo_aeg_sun_mnd_ukr_akn_bul_sod_mcd_ger_dut_svk_qcu_pol_ben_arw_igb_sid_hin_hau_lit_bat_cze_bam_ctl_moo_jav_tha_chh_knd_yor_lda_aze_lat_krd_uzb_bem_vie_gam_ses_dyu_zul	-0.106561275420625	-0.251141401246702	0.802258855147207
374	sid_por_akn_nor_aeg_amh_hau_mcd_azi_uzb_igb_sun_tsw_hin_bos_bsq_ita_mlt_ses_mnd_spa_ger_tsn_slo_cic_dut_est_zul_swt_fin_ukr_anl_geo_ben_guj_krd_lat_gam_owc_ctl_hun_dyu_jav_fre_bat_jpn_tml_kor_eng_rus_bam_grk_ind_cze_tig_mao_cnt_rom_xho_urd_wly_arw_pan_afr_pol_qcu_swe_alb_glc_dgb_amr_svk_sod_lit_mly_prs_lda_mol_ven_tag_tha_chh_knd_moo_swa_aze_scr_bul_tur_bem_vie_heb_fbf_ewe_yor	-0.186598946245864	-0.440301298031683	0.66074057307187
375	wly_mcd_fbf_nor_anl_sid_owc_hin_aze_uzb_zul_tag_xho_pol_ukr_bsq_swe_amr_ses_cnt_ctl_arw_lda_guj_cic_bul_fin_dyu_tsw_hun_ita_aeg_geo_grk_ben_eng_urd_tig_amh_scr_est_igb_mao_fre_bat_jpn_knd_kor_prs_glc_swt_pan_jav_bos_hau_ind_mnd_lat_swa_alb_gam_por_lit_mol_afr_qcu_dut_cze_rom_moo_heb_krd_mlt_rus_sun_slo_bam_ger_ven_mly_tha_sod_tml_dgb_akn_tur_spa_svk_azi_yor_vie_chh_bem_tsn_ewe	-0.342783052802203	-0.812418418547793	0.418626346736244
376	amr_mol_xho_krd_mlt_anl_wly_lit_azi_uzb_ses_ind_tsn_por_urd_bsq_ctl_aeg_bem_mnd_swe_afr_fbf_lat_akn_pan_hun_bam_dgb_fin_prs_chh_geo_dut_eng_ger_hin_amh_heb_mcd_est_ven_jav_rom_mly_jpn_tml_kor_scr_ita_cic_pol_tag_bos_hau_bat_cnt_nor_moo_grk_owc_glc_alb_ben_arw_qcu_svk_spa_guj_swt_tig_rus_sod_cze_mao_ukr_yor_fre_dyu_sun_tha_gam_knd_zul_tsw_aze_bul_slo_tur_swa_vie_sid_lda_ewe_igb	-0.106929464603361	-0.251897587140616	0.801676053171421
377	gam_hin_ewe_por_wly_mlt_sod_glc_uzb_tur_bam_bat_moo_mcd_urd_bsq_cze_amr_swa_mnd_alb_ita_ven_dut_yor_bul_fin_cic_zul_hun_ukr_chh_geo_ben_scr_ger_lit_anl_aeg_eng_est_akn_mly_arw_ind_jpn_tml_kor_fre_ctl_dyu_krd_sun_rom_amh_tag_cnt_afr_dgb_pan_sid_nor_swe_rus_bos_qcu_grk_prs_slo_swt_hau_lat_heb_mol_jav_guj_lda_svk_igb_mao_tha_owc_knd_tsn_ses_azi_spa_pol_aze_tsw_vie_tig_xho_fbf_bem	-0.277660484853956	-0.656125959980971	0.513363174230801
378	aeg_rus_yor_mcd_gam_hau_sid_bul_uzb_aze_moo_sun_akn_ctl_grk_bsq_afr_wly_bam_cnt_dut_arw_tsn_por_igb_ger_fin_tsw_zul_hun_mol_mlt_geo_slo_lit_svk_bos_anl_chh_ukr_est_dyu_mly_rom_tag_jpn_knd_kor_scr_prs_bem_hin_bat_alb_owc_mao_mnd_nor_dgb_ben_heb_fre_urd_eng_spa_qcu_krd_ita_pol_ven_amr_swe_tig_lat_ind_pan_ewe_glc_fbf_jav_tha_sod_tml_lda_cic_tur_cze_guj_azi_xho_vie_amh_ses_swa_swt	-0.67549577665623	-1.62199871611952	0.10818908724168
379	tig_spa_moo_guj_aeg_owc_gam_lit_aze_tur_yor_mly_bam_por_ita_bsq_arw_chh_swa_mnd_bul_ctl_tsn_hin_ewe_mcd_fin_igb_bem_est_rus_mlt_geo_mol_grk_pol_bos_wly_anl_alb_hun_tsw_sun_nor_bat_jpn_tml_kor_urd_scr_ven_svk_tag_swe_amh_mao_cnt_glc_swt_slo_hau_fre_afr_cze_rom_qcu_pan_krd_ger_dgb_sid_prs_amr_eng_ind_ben_ses_lat_fbf_jav_tha_heb_knd_xho_zul_azi_dut_ukr_uzb_akn_vie_sod_lda_cic_dyu	-0.0144925251626284	-0.0341255234106068	0.972850192509559
380	heb_svk_bem_fre_amh_hau_owc_lat_tur_azi_dyu_bat_xho_ukr_arw_bsq_por_chh_zul_cnt_afr_glc_ses_ctl_lda_prs_est_akn_tsw_hun_rus_amr_geo_bul_swe_dut_krd_aeg_sid_guj_fin_swa_mly_alb_sun_jpn_tml_kor_scr_rom_dgb_ger_jav_slo_gam_tag_mnd_pan_bam_eng_tig_pol_bos_ben_nor_qcu_mol_hin_lit_cic_anl_cze_wly_mcd_ind_spa_ven_ita_swt_mao_tha_sod_knd_tsn_yor_uzb_grk_urd_aze_igb_vie_mlt_ewe_fbf_moo	-1.18966026563084	-2.93775473651258	0.00416785791708438
381	tig_pan_lda_por_sid_mlt_sod_ben_uzb_aze_tsn_sun_dyu_hin_spa_bsq_ukr_heb_ven_cnt_pol_afr_cic_slo_igb_bul_fin_dgb_bam_hun_glc_owc_geo_cze_ita_bos_krd_aeg_amh_scr_est_yor_jav_guj_mao_jpn_tml_kor_ger_rus_ses_rom_ind_lit_amr_tag_mnd_ctl_fbf_lat_chh_eng_arw_swe_alb_qcu_dut_grk_prs_ewe_anl_urd_hau_svk_bat_fre_akn_mcd_xho_mly_tha_gam_knd_swt_bem_tur_mol_nor_azi_tsw_vie_wly_moo_swa_zul	-0.112958942676433	-0.266744665017465	0.790256329850385
382	gam_prs_tsn_spa_heb_hau_chh_hin_azi_tur_ven_bat_dgb_swe_glc_bsq_ctl_tig_xho_mnd_svk_lit_lda_ger_swt_arw_fin_moo_ewe_est_eng_mlt_geo_slo_rom_grk_nor_sod_amr_dut_hun_cic_sun_rus_mly_jpn_tml_kor_mcd_lat_igb_ita_tag_pol_aeg_jav_cnt_urd_bam_bos_wly_bul_por_ben_cze_qcu_ukr_krd_alb_fbf_owc_scr_sid_afr_ind_guj_yor_pan_tsw_mao_tha_anl_knd_dyu_akn_aze_mol_fre_uzb_ses_vie_amh_bem_swa_zul	0.0453353957078741	0.106778483201924	0.915194720115869
383	mlt_glc_moo_swe_anl_amr_heb_guj_tur_aze_ses_bat_lda_por_slo_bsq_scr_sid_xho_mnd_bul_svk_tsw_grk_bem_pan_hun_fbf_yor_est_spa_wly_geo_pol_mol_lit_ukr_aeg_hau_fre_fin_ven_mao_rom_tag_jpn_knd_kor_dut_ita_cic_prs_ind_nor_chh_jav_cnt_mcd_bam_urd_owc_rus_krd_arw_ben_qcu_bos_hin_cze_tsn_gam_alb_tig_lat_mly_ctl_ewe_eng_igb_sun_tha_amh_tml_dgb_dyu_azi_afr_ger_uzb_akn_vie_sod_swa_swt_zul	-0.192517458446682	-0.454492756174714	0.650533258711236
384	wly_glc_yor_ben_amr_anl_owc_alb_aze_uzb_tsw_tag_xho_por_rom_bsq_nor_aeg_cic_mnd_fre_guj_igb_afr_swt_ctl_hun_dyu_ses_est_bul_heb_geo_prs_slo_scr_spa_tig_mlt_pol_fin_lda_mly_svk_sun_jpn_knd_kor_mol_eng_fbf_grk_bat_cze_chh_ind_cnt_ger_tsn_ita_gam_krd_dut_ukr_urd_qcu_mcd_pan_swe_ven_sod_rus_hau_hin_jav_lat_moo_arw_ewe_mao_tha_sid_tml_bam_akn_azi_lit_bos_tur_zul_vie_amh_dgb_swa_bem	-0.330631106527368	-0.783289721284955	0.435447211842704
385	gam_alb_dyu_prs_amr_hau_wly_mcd_azi_uzb_swt_mly_moo_grk_lat_bsq_eng_owc_dgb_cnt_fre_ita_ven_urd_fbf_pol_hun_xho_tsn_fin_ben_anl_geo_rom_bul_scr_ger_aeg_chh_arw_est_ses_ind_glc_tag_jpn_knd_kor_rus_por_akn_guj_sun_nor_sod_bat_mnd_cze_igb_krd_sid_svk_ukr_bos_dut_qcu_slo_hin_mol_swa_heb_afr_amh_pan_jav_ctl_lda_lit_zul_mao_tha_tig_tml_tsw_bam_aze_swe_spa_tur_ewe_vie_mlt_cic_yor_bem	0.178776504684311	0.421373714006951	0.674454525385556
386	amh_svk_ven_lat_sid_anl_owc_ctl_azi_tur_moo_tag_tsw_pan_spa_bsq_nor_hau_cic_mnd_eng_fre_lda_prs_ewe_urd_fin_igb_swt_hun_ita_amr_geo_scr_mol_slo_cze_mlt_gam_guj_est_swa_bat_bul_mly_jpn_knd_kor_rom_glc_akn_ben_sun_hin_chh_ind_cnt_alb_xho_grk_wly_por_ukr_arw_dut_qcu_pol_afr_swe_bem_sod_lit_heb_rus_jav_bos_bam_ger_dyu_mao_tha_tig_tml_tsn_ses_aze_mcd_krd_uzb_dgb_vie_aeg_yor_fbf_zul	-0.861448342144743	-2.08235758241948	0.0400557465123887
387	owc_ukr_lda_slo_anl_amr_mlt_grk_aze_uzb_bam_bat_fbf_hin_spa_bsq_ben_tig_ewe_cnt_pol_alb_swt_ctl_zul_guj_fin_swa_ses_est_prs_heb_geo_eng_por_mcd_nor_hau_aeg_rus_hun_igb_mao_mol_jav_jpn_knd_kor_swe_bul_akn_fre_mly_bos_wly_sun_mnd_ger_moo_urd_gam_glc_arw_cze_pan_qcu_svk_rom_ita_tsw_chh_lat_sod_lit_tag_krd_ven_scr_dyu_ind_tha_sid_tml_yor_cic_tur_dut_afr_azi_xho_vie_amh_dgb_bem_tsn	-0.447983260901217	-1.06344913968814	0.290331849078924
388	amh_arw_tsn_ben_gam_hau_sid_ctl_uzb_tur_bam_mly_zul_spa_ger_bsq_eng_anl_yor_cnt_lit_nor_igb_glc_akn_cze_fin_fbf_dyu_hun_pan_amr_geo_fre_svk_prs_rom_owc_heb_dut_est_xho_mao_guj_sun_jpn_knd_kor_scr_lat_swt_grk_tag_pol_chh_jav_mnd_urd_swa_rus_aeg_afr_ita_por_bul_qcu_mol_hin_swe_dgb_sod_slo_tig_bos_ind_ukr_ewe_mcd_ven_bat_tha_mlt_tml_lda_moo_aze_alb_krd_azi_bem_vie_wly_ses_tsw_cic	-0.532542625153776	-1.26954535200504	0.207414323571668
389	chh_svk_yor_hin_mlt_wly_amr_ukr_azi_uzb_dyu_ind_lda_urd_ita_bsq_arw_aeg_zul_mnd_mcd_bos_tsw_afr_moo_glc_hun_ven_bam_fin_pol_sid_geo_dut_scr_ben_rus_hau_heb_ctl_est_swt_jav_guj_sun_jpn_tml_kor_spa_swe_dgb_slo_mly_pan_sod_mao_cnt_cze_xho_lat_anl_lit_nor_por_krd_qcu_rom_prs_fre_cic_owc_alb_amh_grk_tag_bul_tsn_ger_bem_bat_tha_tig_knd_swa_akn_aze_eng_mol_tur_igb_vie_gam_ewe_fbf_ses	-0.174097479093472	-0.410605298563499	0.682306469365614
390	chh_bos_akn_dut_sid_heb_wly_svk_azi_aze_ses_tag_xho_mol_prs_bsq_ger_aeg_bam_cnt_lit_nor_tsw_fre_bem_krd_fin_dyu_igb_est_guj_hau_geo_grk_scr_slo_cze_anl_mlt_por_hun_ewe_ind_ctl_mly_jpn_knd_kor_glc_arw_fbf_eng_jav_rus_amr_sun_mnd_alb_swa_rom_gam_pol_urd_swe_ben_qcu_pan_mcd_ita_moo_owc_afr_amh_bul_bat_lat_yor_hin_swt_mao_tha_sod_tml_lda_cic_uzb_spa_ukr_tur_ven_vie_tig_dgb_tsn_zul	-0.657585499613924	-1.57377706984666	0.118934971763637
391	amh_ita_dyu_alb_anl_gam_sid_lat_tur_aze_cic_mao_ewe_lit_pol_bsq_ben_tig_yor_cnt_rus_mcd_zul_scr_moo_ctl_est_tsw_dgb_hun_ger_hau_geo_por_ukr_eng_afr_owc_mlt_hin_fin_lda_bat_svk_sun_jpn_tml_kor_bul_pan_tsn_nor_tag_slo_chh_ind_mnd_fre_akn_krd_aeg_prs_grk_bos_dut_qcu_rom_mol_arw_fbf_amr_spa_heb_guj_mly_cze_ses_urd_swt_jav_tha_wly_knd_igb_bam_uzb_swe_glc_azi_bem_vie_sod_swa_ven_xho	0.923253058679493	2.20118178941041	0.0301979456727539
392	mlt_guj_moo_lit_wly_aeg_sid_lat_aze_tur_swa_mao_tsn_alb_afr_bsq_arw_chh_dyu_cnt_eng_cze_dgb_scr_bem_dut_est_ses_akn_fin_rom_hau_geo_urd_glc_por_swe_sod_tig_ctl_hun_tsw_bat_ben_ind_jpn_knd_kor_bul_pan_xho_slo_tag_rus_amh_mly_mnd_fre_bam_krd_anl_mcd_spa_prs_ukr_qcu_grk_hin_nor_zul_amr_pol_heb_bos_sun_mol_ven_ita_lda_jav_tha_gam_tml_fbf_igb_azi_ger_svk_uzb_cic_vie_owc_swt_ewe_yor	0.208442717056661	0.491074779765948	0.624530418977399
393	aeg_hin_ses_lit_amh_sid_tig_grk_tur_azi_akn_jav_bem_arw_mol_bsq_ger_mlt_tsn_cnt_ita_bul_fbf_ctl_zul_por_hun_cic_bam_fin_eng_sod_geo_svk_spa_ben_cze_chh_owc_mcd_est_ven_sun_bos_tag_jpn_knd_kor_fre_prs_ewe_pan_bat_glc_heb_mao_mnd_rus_dgb_alb_gam_rom_scr_dut_swe_qcu_urd_afr_ukr_yor_hau_guj_anl_krd_ind_pol_tsw_nor_xho_mly_tha_amr_tml_dyu_moo_uzb_lat_slo_aze_lda_vie_wly_swt_igb_swa	-0.593671328881581	-1.41909305048529	0.159214826765108
394	chh_hin_xho_cze_wly_owc_anl_slo_azi_aze_ses_bat_bam_ukr_swe_bsq_spa_sod_igb_mnd_mcd_dut_swa_ben_bem_bul_hun_ewe_tsn_fin_mol_hau_geo_bos_ita_alb_fre_mlt_aeg_eng_est_yor_jav_glc_sun_jpn_tml_kor_arw_scr_swt_pol_mly_rom_sid_mao_cnt_por_tsw_afr_amr_guj_prs_pan_nor_qcu_lit_urd_ctl_dyu_gam_krd_heb_grk_ind_ger_fbf_lat_ven_tag_tha_amh_knd_cic_lda_uzb_svk_rus_tur_dgb_vie_tig_zul_akn_moo	-0.566262568432983	-1.34986900450506	0.180334454732565
395	tig_grk_ses_nor_wly_gam_amr_svk_uzb_aze_moo_tag_xho_dut_mcd_bsq_por_hau_lda_cnt_swe_guj_dgb_lit_ewe_hin_est_igb_fbf_fin_glc_sid_geo_slo_lat_scr_eng_aeg_amh_ben_hun_akn_bat_arw_mly_jpn_tml_kor_rom_bos_bam_ukr_sun_ger_heb_jav_mnd_afr_tsw_pan_sod_ctl_fre_bul_mol_qcu_alb_prs_krd_tsn_owc_rus_anl_pol_ind_ita_dyu_urd_swt_mao_tha_mlt_knd_zul_swa_azi_spa_cze_tur_bem_vie_chh_ven_cic_yor	0.00410825669219339	0.00967164245964735	0.992303983051915
396	sid_glc_moo_pol_amr_hau_amh_svk_tur_aze_ses_mly_swt_bul_ben_bsq_swe_gam_bem_cnt_rom_prs_dgb_ctl_tsw_ukr_hun_zul_dyu_est_spa_heb_geo_mol_pan_guj_scr_sod_chh_afr_fin_tsn_jav_arw_ind_jpn_tml_kor_slo_krd_lda_ger_bat_bos_mlt_sun_mnd_ita_ewe_lat_wly_por_alb_urd_eng_qcu_mcd_dut_lit_ven_aeg_nor_anl_grk_tag_rus_cic_fre_swa_mao_tha_owc_knd_bam_akn_uzb_hin_cze_azi_xho_vie_tig_yor_igb_fbf	0.703196154805994	1.66536219586587	0.0992058696431678
397	tig_mcd_swt_hin_gam_amh_heb_mol_aze_azi_cic_ind_moo_lat_rus_bsq_krd_mlt_ewe_cnt_grk_urd_yor_lit_lda_eng_hun_bam_igb_est_cze_aeg_geo_ctl_pol_glc_swe_sod_owc_por_fin_xho_sun_ukr_bat_jpn_knd_kor_fre_slo_zul_ger_mly_scr_wly_tag_mnd_bul_tsn_guj_sid_dut_ita_spa_svk_qcu_alb_prs_pan_tsw_chh_bos_anl_ben_jav_nor_swa_rom_akn_mao_tha_hau_tml_dgb_fbf_tur_arw_afr_uzb_ses_vie_amr_ven_bem_dyu	-1.16042788758681	-2.8644582678896	0.00516347638834579
398	chh_afr_cic_cze_anl_gam_hau_pan_azi_aze_bem_bat_swa_mol_krd_bsq_guj_mlt_akn_cnt_bos_lit_ven_pol_moo_hin_fin_dgb_igb_est_urd_wly_geo_rom_arw_alb_nor_heb_tig_lat_hun_xho_tag_ukr_jav_jpn_knd_kor_ben_ita_bam_slo_mao_bul_amh_ind_mnd_dut_lda_eng_sod_grk_svk_spa_ger_qcu_mcd_por_rus_dyu_amr_prs_owc_fre_sun_scr_tsw_glc_zul_mly_tha_sid_tml_ses_swt_tur_ctl_swe_uzb_tsn_vie_aeg_fbf_yor_ewe	-0.470810458121244	-1.12096282607609	0.265189932526078
399	anl_ger_fbf_nor_hau_wly_mlt_pan_aze_uzb_tsw_tag_bem_arw_ita_bsq_mol_chh_lda_cnt_fre_ben_ses_afr_tsn_rus_est_swt_bam_hun_slo_aeg_geo_spa_swe_urd_bul_tig_gam_pol_fin_moo_ind_guj_jav_jpn_knd_kor_eng_dut_dgb_lat_mly_rom_sid_sun_mnd_scr_cic_mcd_amr_svk_prs_hin_glc_qcu_cze_bos_alb_ven_amh_krd_owc_ctl_bat_lit_swa_ukr_igb_mao_tha_sod_tml_zul_yor_azi_grk_por_tur_xho_vie_heb_dyu_akn_ewe	-0.323864395917274	-0.766761444195977	0.445165439127839
400	tig_ita_swt_hin_chh_sid_anl_nor_aze_uzb_cic_jav_dyu_pol_ger_bsq_eng_aeg_moo_cnt_spa_urd_bam_mcd_zul_cze_hun_fbf_lda_fin_slo_hau_geo_guj_pan_prs_mol_owc_sod_rom_est_dgb_ind_grk_bat_jpn_tml_kor_dut_lat_tsn_glc_mly_scr_gam_tag_mnd_rus_ses_ctl_amh_arw_ukr_bos_ben_qcu_bul_alb_fre_ven_amr_por_heb_krd_mao_afr_akn_lit_xho_sun_tha_wly_knd_ewe_bem_azi_swe_svk_tur_igb_vie_mlt_swa_yor_tsw	-0.478493892756766	-1.13882708078527	0.257700301330257
401	wly_ben_zul_krd_aeg_sod_gam_lit_aze_tur_tsw_jav_swt_mcd_cze_bsq_mol_chh_dgb_cnt_scr_prs_cic_swe_moo_bul_fin_yor_igb_hun_pol_tig_geo_grk_urd_slo_rus_anl_owc_ctl_est_dyu_tag_por_mly_jpn_tml_kor_svk_spa_xho_nor_ind_fre_amh_sun_mnd_ukr_akn_glc_hau_guj_dut_bos_ger_qcu_pan_rom_eng_swa_heb_arw_sid_hin_bat_alb_bem_lat_ewe_mao_tha_mlt_knd_ven_lda_uzb_afr_ita_azi_ses_vie_amr_tsn_bam_fbf	-0.0905722508935631	-0.213844861555741	0.831136177595518
402	sid_mol_ses_bul_aeg_anl_heb_por_tur_azi_ewe_mao_cic_afr_rus_bsq_grk_amh_swa_mnd_eng_nor_bam_krd_zul_ita_hun_yor_tsw_fin_ukr_wly_geo_slo_dut_swe_prs_tig_mlt_spa_est_fbf_ind_ctl_bat_jpn_tml_kor_arw_mcd_akn_urd_sun_cze_hau_tag_cnt_lit_dyu_rom_chh_lat_scr_ben_pol_qcu_svk_ger_bos_ven_owc_fre_sod_pan_mly_guj_moo_alb_tsn_jav_tha_amr_knd_xho_bem_aze_glc_hin_uzb_lda_vie_gam_igb_swt_dgb	-0.126980189778991	-0.299296003509616	0.765382042472407
403	heb_guj_ewe_lit_sod_chh_sid_rus_azi_uzb_yor_sun_tsw_ben_slo_bsq_ukr_tig_ven_mnd_pol_lat_moo_hin_ses_fre_hun_bam_lda_fin_spa_gam_geo_glc_ita_urd_nor_amh_hau_bos_est_dgb_ind_alb_mly_jpn_knd_kor_pan_rom_swa_dut_jav_ger_wly_bat_cnt_prs_tsn_svk_mlt_krd_grk_afr_por_qcu_ctl_eng_bul_akn_anl_cze_owc_swe_mao_mol_swt_arw_xho_tag_tha_amr_tml_bem_dyu_aze_mcd_scr_tur_fbf_vie_aeg_cic_zul_igb	-0.126691300424151	-0.299175844260779	0.76547342988542
404	sod_ger_yor_cze_wly_heb_amh_guj_azi_tur_lda_mao_moo_nor_dut_bsq_ctl_anl_xho_cnt_fre_arw_akn_urd_cic_mol_fin_dgb_tsw_est_lit_mlt_geo_glc_pol_ita_ben_aeg_owc_krd_hun_bem_bat_spa_tag_jpn_knd_kor_eng_bul_bam_por_ind_alb_hau_sun_mnd_rus_swa_hin_tig_ukr_mcd_slo_prs_qcu_scr_svk_lat_swt_amr_bos_sid_rom_mly_pan_dyu_afr_ses_jav_tha_gam_tml_ewe_ven_aze_swe_grk_uzb_zul_vie_chh_fbf_tsn_igb	-0.598405185328362	-1.43058945708468	0.155899361665372
405	sid_cze_ven_afr_heb_chh_gam_fre_aze_azi_ses_mly_igb_scr_hin_bsq_ben_wly_bam_mnd_ukr_bos_dyu_prs_tsw_mcd_fin_bem_cic_est_krd_anl_geo_grk_por_rus_svk_mlt_sod_lit_hun_zul_ind_pan_bat_jpn_knd_kor_rom_bul_swt_eng_jav_dut_amr_mao_cnt_arw_swa_ctl_owc_slo_glc_alb_nor_qcu_ita_ger_pol_yor_tig_mol_aeg_swe_tag_urd_dgb_guj_tsn_sun_tha_amh_tml_moo_lda_uzb_lat_spa_tur_ewe_vie_hau_xho_akn_fbf	0.35984747614033	0.84685054354476	0.399252392112709
406	sod_svk_cic_rom_amh_anl_sid_rus_tur_uzb_lda_tag_akn_lit_cze_bsq_alb_aeg_yor_mnd_ita_krd_zul_dut_dyu_bul_fin_bam_ven_est_ukr_hau_geo_eng_grk_bos_spa_gam_amr_mol_hun_swt_mly_mcd_bat_jpn_knd_kor_glc_ctl_ses_swe_jav_arw_owc_ind_cnt_prs_ewe_pan_heb_por_lat_fre_guj_qcu_slo_hin_ger_igb_wly_ben_chh_urd_sun_afr_fbf_nor_dgb_mao_tha_tig_tml_tsw_tsn_azi_scr_pol_aze_moo_vie_mlt_bem_xho_swa	-0.601772322491058	-1.43448456658244	0.154788200306619
407	amr_bul_xho_ctl_anl_wly_hau_cze_tur_uzb_akn_mao_zul_bos_ger_bsq_spa_chh_ewe_cnt_krd_swe_fbf_fre_swt_hin_est_yor_cic_fin_pol_amh_geo_por_svk_eng_prs_mlt_aeg_lat_hun_igb_ind_grk_tag_jpn_tml_kor_ben_pan_ses_slo_sun_mol_sid_jav_mnd_arw_tsn_urd_gam_nor_afr_ita_mcd_qcu_scr_guj_rom_bem_tig_ukr_heb_alb_bat_dut_dgb_lit_dyu_mly_tha_sod_knd_lda_tsw_azi_rus_glc_aze_ven_vie_owc_moo_bam_swa	-0.37183072271544	-0.88093958477685	0.380621509090559
408	gam_grk_dgb_dut_amr_chh_sod_hin_uzb_aze_ven_sun_tsn_nor_pol_bsq_glc_owc_yor_cnt_ukr_cze_swa_mcd_zul_svk_hun_igb_fbf_est_ita_tig_geo_ben_fre_ger_rus_heb_hau_swe_fin_tsw_bat_bos_mly_jpn_tml_kor_spa_ctl_moo_prs_tag_afr_sid_mao_mnd_lat_swt_guj_aeg_scr_pan_slo_krd_qcu_mol_rom_por_cic_anl_alb_mlt_lit_jav_urd_xho_bul_akn_ind_tha_amh_knd_ses_dyu_tur_eng_arw_azi_bam_vie_wly_ewe_lda_bem	0.580566721001607	1.37626866661386	0.172043326879058
409	amh_spa_tsn_mcd_chh_tig_sid_ita_azi_tur_lda_bat_swt_prs_mol_bsq_lit_wly_tsw_mnd_alb_lat_bam_scr_xho_pan_fin_ven_bem_hun_grk_sod_geo_krd_swe_bos_bul_amr_anl_ukr_est_cic_jav_fre_sun_jpn_tml_kor_urd_afr_yor_guj_tag_glc_hau_mly_cnt_rus_akn_eng_heb_arw_cze_pol_ctl_qcu_rom_por_ben_dyu_mlt_nor_owc_slo_ind_ger_swa_hin_ewe_mao_tha_aeg_knd_zul_igb_uzb_svk_dut_aze_moo_vie_gam_dgb_fbf_ses	-0.34426272855498	-0.815466816333542	0.416888737228205
410	aeg_grk_zul_afr_amr_tig_sod_glc_uzb_tur_akn_sun_dgb_hin_nor_bsq_fre_anl_tsw_cnt_arw_rom_dyu_por_xho_bos_hun_swa_igb_fin_svk_mlt_geo_lat_urd_pol_spa_heb_amh_cze_est_yor_bat_prs_ind_jpn_knd_kor_ben_guj_fbf_bul_mao_ger_gam_jav_mnd_ukr_moo_slo_chh_krd_ita_rus_alb_qcu_scr_eng_mcd_ses_wly_ctl_sid_pan_mly_dut_swt_mol_bam_tag_tha_owc_tml_ven_tsn_azi_lit_swe_aze_bem_vie_hau_lda_ewe_cic	-0.930080583506612	-2.25726165521048	0.0263322096203049
411	tig_pan_ewe_nor_amh_chh_mlt_ctl_tur_aze_tsw_mao_moo_ben_prs_bsq_lit_sid_ses_cnt_bul_eng_dgb_fre_dyu_swe_hun_swa_cic_est_krd_anl_geo_mol_cze_lat_por_hau_owc_spa_fin_lda_mly_rom_ind_jpn_tml_kor_svk_ukr_tsn_slo_tag_rus_sod_sun_mnd_bos_igb_arw_gam_mcd_guj_scr_afr_qcu_dut_alb_urd_fbf_heb_ita_amr_grk_bat_hin_xho_ger_bem_jav_tha_wly_knd_akn_bam_azi_pol_glc_uzb_swt_vie_aeg_yor_ven_zul	-0.123935682476879	-0.292945817757965	0.770216208811047
412	anl_alb_swa_ukr_sod_amr_gam_dut_uzb_tur_tsw_ind_zul_lat_afr_bsq_por_hau_fbf_mnd_guj_lit_xho_glc_ewe_ita_est_dyu_swt_fin_hin_heb_geo_slo_swe_krd_mol_owc_chh_bos_hun_igb_tag_nor_jav_jpn_tml_kor_arw_mcd_lda_ctl_sun_rus_amh_mly_cnt_ger_cic_svk_tig_cze_ben_fre_prs_qcu_bul_pan_rom_ses_wly_scr_aeg_spa_bat_grk_moo_urd_akn_mao_tha_sid_knd_bem_tsn_azi_eng_pol_aze_yor_vie_mlt_dgb_ven_bam	-0.152005219355918	-0.358724619675682	0.720614187610627
413	amh_rus_bam_slo_hau_tig_gam_mcd_tur_azi_igb_bat_tsw_grk_afr_bsq_lat_owc_ses_cnt_scr_ukr_fbf_lit_ven_pan_est_zul_moo_hun_bul_aeg_geo_eng_arw_prs_guj_wly_anl_ita_fin_dgb_jav_ger_sun_jpn_tml_kor_alb_bos_swa_cze_mao_swe_mlt_mly_mnd_spa_ewe_dut_heb_pol_urd_ctl_fre_qcu_mol_nor_glc_bem_chh_por_sid_hin_ind_svk_xho_krd_cic_tag_tha_amr_knd_dyu_yor_aze_rom_ben_uzb_swt_vie_sod_lda_akn_tsn	-0.0753452223310751	-0.177723622065121	0.859326563419123
414	sid_mcd_igb_krd_hau_anl_chh_bul_azi_aze_moo_tag_bam_grk_glc_bsq_ctl_amh_tsn_mnd_ben_prs_fbf_dut_ven_arw_hun_ses_swa_est_slo_heb_geo_rom_bos_lit_mol_aeg_amr_svk_fin_zul_ind_pan_bat_jpn_tml_kor_spa_rus_tsw_afr_mly_ita_sod_mao_cnt_swe_cic_ger_gam_urd_ukr_hin_pol_qcu_lat_por_alb_bem_owc_eng_mlt_nor_jav_scr_swt_cze_ewe_sun_tha_tig_knd_dyu_yor_tur_guj_fre_uzb_akn_vie_wly_lda_dgb_xho	-0.382798567372581	-0.907882455762675	0.3662869089192
415	gam_krd_igb_ben_anl_owc_chh_urd_uzb_tur_yor_jav_moo_rom_alb_bsq_mol_amh_xho_cnt_swe_prs_cic_svk_tsw_bos_hun_dgb_zul_fin_hin_sid_geo_cze_grk_dut_scr_aeg_heb_eng_est_akn_sun_fre_mao_jpn_tml_kor_afr_nor_bam_rus_bat_pan_hau_mly_mnd_spa_fbf_mcd_mlt_pol_lit_ukr_guj_qcu_ger_ita_slo_dyu_sod_arw_amr_por_tag_ctl_swa_lat_ven_ind_tha_tig_knd_ses_lda_azi_glc_bul_aze_bem_vie_wly_ewe_tsn_swt	0.754676087662074	1.79456532613854	0.0759720068870295
416	wly_rus_swt_ger_tig_chh_sod_svk_aze_uzb_xho_jav_bam_pan_pol_bsq_hin_mlt_lda_mnd_por_bos_yor_rom_moo_ben_est_cic_dyu_hun_ukr_sid_geo_ctl_fre_ita_krd_heb_aeg_afr_fin_swa_mao_nor_ind_jpn_knd_kor_spa_bul_akn_urd_sun_arw_amh_tag_cnt_glc_tsn_cze_anl_alb_mol_scr_slo_qcu_prs_dut_guj_zul_hau_lit_amr_mcd_mly_eng_ses_lat_ven_bat_tha_gam_tml_bem_dgb_azi_grk_swe_tur_igb_vie_owc_tsw_fbf_ewe	0.127170815842913	0.299398812442943	0.765303853519061
417	mlt_arw_yor_urd_hau_heb_owc_mol_azi_tur_moo_mly_xho_ita_slo_bsq_afr_gam_dgb_cnt_eng_ger_cic_bos_tsn_por_est_bem_dyu_fin_mcd_chh_geo_glc_pan_svk_ctl_amr_sod_scr_hun_tsw_mao_grk_sun_jpn_tml_kor_guj_ben_swa_ukr_jav_krd_aeg_ind_mnd_hin_swt_bul_sid_spa_nor_rom_cze_qcu_dut_fre_alb_ses_wly_swe_anl_rus_tag_lit_bam_lat_zul_bat_tha_amh_knd_igb_ewe_uzb_pol_prs_aze_akn_vie_tig_lda_ven_fbf	0.485353647137798	1.14480164386183	0.255229041151603
418	sid_guj_bam_slo_gam_hau_anl_svk_aze_azi_zul_sun_ses_afr_ger_bsq_lit_heb_tsw_cnt_fre_pan_lda_krd_yor_bul_est_dyu_xho_hun_grk_chh_geo_por_pol_hin_ukr_wly_amr_glc_fin_swa_jav_mol_mly_jpn_tml_kor_rus_swe_moo_rom_mao_ben_tig_bat_mnd_nor_cic_bos_aeg_mcd_prs_ctl_alb_qcu_arw_dut_eng_tsn_mlt_ita_amh_lat_tag_urd_fbf_cze_igb_ind_tha_owc_knd_akn_dgb_uzb_spa_scr_tur_swt_vie_sod_ewe_bem_ven	-0.226243221437999	-0.534500812170181	0.594270622286007
419	tig_slo_yor_ctl_chh_anl_sid_por_uzb_tur_ses_tag_dyu_lat_spa_bsq_glc_aeg_bam_mnd_afr_grk_akn_guj_zul_ben_est_dgb_swa_hun_lit_wly_geo_svk_fre_ukr_rus_hau_amr_eng_fin_ven_ind_mol_mly_jpn_knd_kor_dut_krd_fbf_prs_jav_scr_mlt_bat_cnt_cze_tsn_hin_heb_rom_pol_ita_bul_qcu_urd_pan_swe_tsw_owc_bos_gam_arw_mao_alb_ewe_nor_moo_sun_tha_sod_tml_igb_swt_azi_mcd_ger_aze_cic_vie_amh_lda_xho_bem	-0.302904369237831	-0.716760406090598	0.475318163594332
420	chh_arw_swa_bul_wly_amh_heb_ita_tur_uzb_ses_bat_bam_nor_krd_bsq_prs_amr_akn_cnt_ben_eng_bem_mol_swt_urd_fin_zul_fbf_est_afr_hau_geo_ger_lat_lit_guj_owc_aeg_grk_hun_lda_mly_cze_sun_jpn_knd_kor_mcd_svk_dgb_hin_tag_ukr_gam_ind_mnd_swe_yor_rus_tig_rom_alb_bos_fre_qcu_pan_pol_slo_moo_anl_ctl_sid_scr_jav_spa_tsn_por_ewe_mao_tha_mlt_tml_cic_igb_aze_glc_dut_azi_tsw_vie_sod_dyu_xho_ven	-0.36354668294204	-0.860573355083526	0.391686249510469
421	amh_nor_akn_dut_owc_sod_hau_mcd_uzb_azi_dgb_tag_tsw_fre_lat_bsq_rom_aeg_yor_mnd_lit_scr_ewe_mol_bem_por_fin_bam_igb_hun_urd_tig_geo_pol_ger_ukr_eng_mlt_heb_guj_est_moo_bat_ita_mao_jpn_tml_kor_hin_prs_fbf_grk_sun_ctl_gam_jav_cnt_cze_xho_svk_anl_swe_spa_arw_bos_qcu_pan_alb_bul_dyu_amr_afr_chh_ben_ind_glc_ses_slo_cic_mly_tha_wly_knd_swa_lda_aze_rus_krd_tur_swt_vie_sid_ven_zul_tsn	-0.453178860732529	-1.07690672625712	0.28430754552585
422	owc_por_dyu_ita_amr_mlt_sod_bul_tur_aze_fbf_mly_ven_alb_spa_bsq_glc_tig_ewe_mnd_dut_urd_ses_grk_swt_rus_hun_zul_bem_fin_ukr_sid_geo_krd_rom_hin_fre_wly_anl_guj_est_akn_ind_ger_mao_jpn_tml_kor_slo_lat_cic_prs_bat_eng_heb_tag_cnt_scr_dgb_pol_aeg_nor_cze_bos_pan_qcu_swe_mcd_arw_lda_gam_afr_amh_ben_sun_lit_moo_mol_igb_jav_tha_chh_knd_swa_xho_azi_svk_ctl_uzb_tsw_vie_hau_yor_bam_tsn	0.386742388672862	0.911644061592575	0.364313164845852
423	gam_guj_igb_afr_aeg_sod_sid_ctl_uzb_azi_cic_tag_dyu_rus_mol_bsq_dut_owc_ses_cnt_bos_ukr_dgb_grk_tsn_spa_est_moo_bem_hun_mcd_amh_geo_krd_eng_urd_scr_anl_hau_pol_fin_yor_bat_cze_ind_jpn_knd_kor_ben_glc_zul_slo_mao_bul_wly_mly_mnd_nor_bam_fre_amr_alb_pan_ger_por_qcu_ita_prs_swe_akn_chh_lit_tig_arw_sun_svk_swt_hin_ewe_jav_tha_mlt_tml_xho_swa_tur_rom_lat_aze_fbf_vie_heb_tsw_ven_lda	0.0469211091822176	0.110667865651506	0.91211820730106
424	owc_afr_dyu_ger_amh_sid_aeg_nor_azi_uzb_bam_bat_ewe_spa_alb_bsq_swe_sod_dgb_cnt_hin_rom_bem_scr_cic_dut_fin_zul_moo_hun_ita_chh_geo_lit_pan_bul_slo_anl_amr_guj_est_swt_ind_arw_mao_jpn_tml_kor_fre_urd_ven_krd_sun_glc_heb_tag_mnd_pol_ses_por_tig_eng_lat_mcd_grk_qcu_prs_ukr_bos_akn_wly_ctl_hau_ben_mly_rus_igb_svk_yor_jav_tha_mlt_knd_lda_swa_aze_cze_mol_tur_tsw_vie_gam_xho_fbf_tsn	-0.479217157510288	-1.13810624515556	0.257999597198557
425	hau_mcd_ven_pan_anl_sod_gam_cze_uzb_aze_lda_jav_tsn_urd_lat_bsq_hin_amr_igb_mnd_ben_spa_dgb_rom_dyu_ger_hun_ewe_ses_fin_alb_sid_geo_afr_guj_rus_eng_wly_chh_por_est_bem_mao_ita_sun_jpn_tml_kor_ukr_mol_swa_prs_bat_grk_heb_ind_cnt_bos_fbf_pol_mlt_krd_svk_swe_arw_qcu_nor_dut_glc_cic_tig_lit_amh_slo_mly_fre_tsw_bul_moo_tag_tha_aeg_knd_bam_swt_azi_scr_ctl_tur_xho_vie_owc_akn_yor_zul	-0.258619033755427	-0.611484910772528	0.542370490710666
426	owc_lit_tsn_afr_gam_heb_chh_bos_uzb_aze_ses_tag_tsw_spa_mol_bsq_ctl_sid_fbf_cnt_urd_swe_xho_pan_swt_por_fin_dyu_akn_est_dut_mlt_geo_slo_arw_bul_fre_anl_hau_ukr_hun_igb_mly_svk_sun_jpn_knd_kor_mcd_ita_dgb_pol_bat_grk_aeg_ind_mnd_eng_cic_guj_sod_krd_prs_alb_nor_qcu_glc_scr_ben_lda_wly_rus_amr_lat_mao_rom_bam_cze_swa_jav_tha_amh_tml_ewe_ven_azi_ger_hin_tur_zul_vie_tig_moo_yor_bem	0.251156155695562	0.590923176720589	0.556005337792076
427	sid_bul_moo_nor_chh_aeg_gam_ben_aze_azi_igb_mly_ven_spa_hin_bsq_ita_hau_ses_cnt_por_alb_tsn_prs_fbf_afr_est_bam_yor_hun_scr_heb_geo_krd_bos_grk_guj_wly_sod_ger_fin_lda_jav_eng_mao_jpn_tml_kor_rus_urd_dgb_cze_tag_swe_anl_bat_mnd_pan_zul_pol_mlt_dut_lit_mol_lat_qcu_mcd_svk_ctl_xho_amr_ukr_tig_slo_sun_glc_cic_arw_ewe_ind_tha_amh_knd_dyu_swt_tur_fre_rom_uzb_bem_vie_owc_tsw_swa_akn	0.270842678493353	0.63836000008629	0.52480823941545
428	anl_hin_swt_bul_heb_wly_aeg_mol_tur_aze_cic_ind_dgb_slo_por_bsq_rom_mlt_bem_cnt_ita_glc_yor_prs_tsn_scr_hun_tsw_lda_est_eng_tig_geo_ger_grk_fre_swe_sid_chh_lat_fin_bam_mly_mcd_sun_jpn_knd_kor_arw_spa_akn_nor_jav_guj_hau_bat_mnd_lit_ewe_bos_amh_dut_pol_svk_cze_qcu_ctl_krd_ukr_igb_sod_afr_gam_rus_tag_urd_swa_ben_xho_mao_tha_amr_tml_fbf_ses_uzb_pan_alb_azi_moo_vie_owc_dyu_ven_zul	-0.667082916358552	-1.59743891326811	0.113560301593742
429	heb_prs_tsn_ita_chh_amh_sod_eng_tur_uzb_bam_sun_xho_scr_dut_bsq_rus_gam_ses_mnd_hin_cze_ven_lit_cic_afr_est_igb_moo_hun_pol_amr_geo_rom_guj_arw_ben_owc_hau_fre_fin_dgb_tag_svk_mly_jpn_knd_kor_ger_bul_dyu_swe_bat_grk_aeg_mao_cnt_por_akn_mcd_mlt_spa_ukr_bos_lat_qcu_glc_ctl_pan_zul_sid_slo_anl_nor_ind_urd_tsw_krd_bem_jav_tha_tig_tml_lda_swt_azi_alb_mol_aze_swa_vie_wly_yor_ewe_fbf	0.103239855817222	0.243082492562282	0.808476839415005
430	sid_bos_igb_lit_mlt_hau_anl_afr_uzb_aze_moo_bat_bem_pan_rom_bsq_mol_heb_tsn_mnd_nor_scr_tsw_alb_swt_grk_est_fbf_cic_hun_ita_amh_geo_bul_eng_svk_fre_chh_wly_prs_fin_dyu_mao_ger_mly_jpn_tml_kor_rus_dut_zul_hin_ind_krd_aeg_sun_cnt_arw_yor_slo_tig_ctl_glc_spa_cze_qcu_guj_urd_lat_lda_amr_ben_sod_ukr_jav_por_xho_pol_ses_tag_tha_owc_knd_akn_swa_azi_swe_mcd_tur_dgb_vie_gam_ewe_bam_ven	-0.248822110699836	-0.587680351794328	0.558171130822074
431	gam_scr_tsn_ben_anl_sod_aeg_ita_azi_uzb_ewe_tag_zul_rom_afr_bsq_ger_sid_cic_cnt_ukr_cze_swa_grk_swt_lit_fin_dyu_ses_hun_glc_chh_geo_dut_spa_alb_slo_owc_amh_bos_est_akn_ind_pan_mly_jpn_knd_kor_pol_svk_fbf_lat_sun_guj_mlt_jav_mnd_rus_ven_bul_wly_prs_krd_swe_nor_qcu_urd_mcd_arw_moo_heb_hin_tig_por_mao_mol_dgb_fre_bem_bat_tha_amr_tml_xho_bam_aze_eng_ctl_tur_tsw_vie_hau_yor_igb_lda	0.422606252119998	0.996965842759972	0.321368047988257
432	owc_bos_ewe_lit_sid_amh_heb_urd_aze_tur_tsw_mly_ses_afr_dut_bsq_mcd_aeg_swt_cnt_krd_swe_tsn_cze_lda_por_fin_bam_bem_est_pol_tig_geo_glc_svk_alb_pan_chh_anl_prs_hun_dgb_tag_ger_ind_jpn_tml_kor_ukr_nor_akn_mol_bat_eng_gam_jav_mnd_spa_fbf_grk_wly_rus_ctl_slo_fre_qcu_arw_guj_hin_cic_amr_rom_mlt_lat_mao_ita_swa_scr_yor_sun_tha_sod_knd_zul_xho_uzb_bul_ben_azi_dyu_vie_hau_moo_ven_igb	-0.365328852825039	-0.86540214952687	0.389045036695493
433	owc_swe_swa_rom_hau_gam_heb_krd_uzb_aze_igb_mao_tsn_ctl_ita_bsq_alb_anl_bem_mnd_mcd_pol_yor_arw_ewe_fre_hun_ven_swt_est_prs_sod_geo_scr_glc_afr_hin_mlt_amr_por_fin_dyu_tag_slo_bat_jpn_tml_kor_nor_bos_moo_bul_sun_ben_wly_mly_cnt_rus_lda_ukr_sid_ger_grk_eng_svk_qcu_spa_pan_lit_akn_amh_guj_chh_mol_ind_lat_xho_dut_tsw_jav_tha_aeg_knd_dgb_zul_tur_urd_cze_azi_bam_vie_tig_ses_cic_fbf	-0.472720147348182	-1.12210054965823	0.264708442046727
434	owc_lat_bem_mcd_amh_tig_anl_glc_uzb_azi_igb_mao_tsw_ger_dut_bsq_slo_sid_dyu_mnd_afr_nor_dgb_rom_swa_prs_hun_zul_ewe_est_rus_gam_geo_pan_grk_fre_ctl_mlt_sod_svk_fin_tsn_jav_scr_sun_jpn_knd_kor_guj_swe_fbf_bul_mly_urd_heb_ind_cnt_alb_akn_ben_aeg_ukr_spa_bos_eng_qcu_krd_hin_lit_xho_chh_arw_amr_por_bat_ita_cic_mol_lda_tag_tha_wly_tml_ses_moo_aze_pol_cze_tur_yor_vie_hau_bam_swt_ven	0.298381944904977	0.702743013750332	0.483971287208618
435	heb_mcd_xho_lit_amr_hau_sid_prs_aze_azi_akn_ind_ses_scr_mol_bsq_por_wly_ven_cnt_grk_ctl_swa_bul_igb_fre_est_ewe_dyu_fin_ita_chh_geo_guj_swe_krd_rus_amh_anl_rom_hun_bam_tag_cze_bat_jpn_knd_kor_alb_arw_cic_urd_jav_ukr_aeg_mao_mnd_bos_swt_hin_owc_svk_eng_lat_dut_qcu_pan_spa_slo_tsw_mlt_ben_gam_afr_sun_ger_fbf_nor_lda_mly_tha_tig_tml_tsn_moo_uzb_glc_pol_tur_yor_vie_sod_bem_zul_dgb	-0.216812769001912	-0.51202253554219	0.609849009148825
436	amr_rom_xho_por_gam_sod_wly_ukr_tur_uzb_fbf_sun_akn_lit_mcd_bsq_scr_anl_bam_mnd_mol_svk_tsw_rus_ven_ger_est_swt_cic_fin_arw_amh_geo_glc_dut_grk_ben_hau_heb_nor_hun_moo_ind_lat_bat_jpn_knd_kor_slo_prs_bem_bul_tag_alb_aeg_mao_cnt_ita_lda_pol_tig_urd_afr_cze_krd_qcu_bos_hin_swe_ewe_owc_guj_mlt_ctl_jav_spa_swa_pan_tsn_mly_tha_chh_tml_dgb_yor_azi_eng_fre_aze_igb_vie_sid_zul_dyu_ses	-0.245073764899745	-0.578683849231357	0.564201381313411
437	anl_krd_moo_ita_amr_chh_gam_ger_tur_aze_xho_tag_bam_ben_lat_bsq_bos_owc_yor_mnd_slo_pan_akn_pol_swa_prs_est_fbf_ses_hun_ctl_sod_geo_por_spa_scr_dut_hau_sid_ukr_fin_lda_jav_nor_mao_jpn_tml_kor_mol_guj_zul_urd_sun_rus_wly_mly_cnt_mcd_ewe_fre_mlt_cze_hin_lit_svk_qcu_arw_glc_afr_dgb_aeg_swe_tig_grk_bat_eng_cic_rom_tsn_ind_tha_heb_knd_igb_bem_azi_alb_bul_uzb_swt_vie_amh_tsw_dyu_ven	0.0814026507983364	0.191827715655513	0.848295380076285
438	aeg_hin_dgb_scr_amr_wly_gam_swe_azi_tur_swa_sun_ewe_eng_nor_bsq_slo_amh_dyu_mnd_bul_pan_tsw_mol_cic_ita_hun_yor_bem_fin_grk_hau_geo_ukr_ger_dut_cze_owc_tig_svk_est_ses_ind_por_jav_jpn_knd_kor_fre_spa_swt_krd_mly_lat_anl_mao_cnt_bos_moo_pol_heb_ctl_prs_rus_glc_qcu_urd_afr_mcd_ven_sid_guj_sod_alb_tag_lit_igb_arw_xho_bat_tha_chh_tml_fbf_lda_uzb_ben_rom_aze_akn_vie_mlt_zul_bam_tsn	0.536956686670302	1.26739724147072	0.208177629164586
439	amh_lit_tsw_hin_wly_tig_hau_nor_aze_uzb_fbf_ind_lda_bul_fre_bsq_scr_sod_bam_mnd_ger_guj_ses_ben_igb_por_fin_dgb_swa_est_ita_mlt_geo_prs_mol_cze_lat_owc_gam_afr_hun_cic_mao_slo_sun_jpn_tml_kor_grk_glc_yor_alb_jav_bos_sid_mly_cnt_rus_tsn_spa_heb_ctl_pol_arw_eng_qcu_swe_krd_ukr_bem_chh_pan_anl_urd_bat_rom_xho_svk_zul_tag_tha_aeg_knd_ewe_moo_tur_dut_mcd_azi_swt_vie_amr_ven_dyu_akn	-0.411661929296662	-0.977324197680476	0.330944125061844
440	wly_ben_ewe_fre_hau_amr_aeg_cze_tur_uzb_dyu_ind_swa_lit_rus_bsq_nor_amh_ses_cnt_dut_arw_igb_svk_akn_guj_hun_xho_ven_fin_ukr_sod_geo_lat_slo_pol_scr_anl_owc_ctl_est_fbf_mao_alb_sun_jpn_tml_kor_grk_mol_bam_mcd_bat_swe_gam_jav_mnd_bul_swt_glc_tig_bos_pan_eng_ita_qcu_rom_prs_spa_dgb_sid_hin_chh_krd_mly_ger_tsn_por_tsw_tag_tha_mlt_knd_bem_moo_aze_urd_afr_azi_lda_vie_heb_cic_yor_zul	-1.21627643538268	-3.00970616922385	0.003365506938942
441	owc_ctl_tsn_ita_aeg_wly_amr_mol_tur_aze_yor_mly_swa_por_ukr_bsq_glc_heb_tsw_cnt_dut_guj_bam_scr_dyu_pan_hun_cic_zul_fin_afr_tig_geo_alb_cze_krd_fre_hau_sid_urd_est_ewe_tag_rus_ind_jpn_tml_kor_ben_lit_swt_ger_jav_prs_anl_sun_mnd_rom_igb_nor_sod_hin_mcd_slo_arw_qcu_spa_svk_swe_lda_chh_bul_mlt_eng_mao_bos_xho_lat_akn_bat_tha_amh_knd_fbf_bem_azi_grk_pol_uzb_ses_vie_gam_moo_ven_dgb	0.20520246465795	0.482550386712393	0.630548900669303
442	gam_mcd_ewe_dut_chh_amh_anl_grk_tur_azi_fbf_ind_dgb_hin_bul_bsq_slo_hau_cic_cnt_ger_svk_bam_bos_tsn_pan_hun_zul_dyu_fin_ben_aeg_geo_lit_rom_rus_lat_sid_owc_alb_est_swa_mly_krd_sun_jpn_knd_kor_eng_spa_bem_prs_mao_arw_sod_tag_mnd_afr_swt_glc_heb_swe_ita_ukr_fre_qcu_scr_nor_urd_yor_amr_cze_tig_mol_jav_ctl_xho_guj_ses_bat_tha_wly_tml_ven_igb_uzb_pol_por_aze_akn_vie_mlt_moo_lda_tsw	-0.515676869301548	-1.22745141963077	0.222750909661614
443	gam_afr_yor_lit_wly_sid_amh_prs_tur_aze_ven_sun_swt_dut_guj_bsq_alb_mlt_akn_mnd_scr_rom_bem_nor_ewe_fre_hun_dyu_cic_fin_arw_heb_geo_krd_glc_hin_svk_hau_tig_slo_est_zul_ind_ger_tag_jpn_tml_kor_cze_mol_moo_ben_jav_mcd_anl_bat_cnt_swe_lda_rus_aeg_pol_spa_ukr_bos_qcu_ita_eng_lat_ses_sod_por_amr_urd_mly_bul_fbf_ctl_bam_mao_tha_chh_knd_swa_dgb_uzb_grk_pan_azi_igb_vie_owc_tsn_tsw_xho	0.455642096651086	1.07485329000786	0.28522116931513
444	gam_rom_moo_lit_hau_tig_aeg_pol_azi_tur_tsn_bat_cic_urd_fre_bsq_rus_amr_tsw_cnt_ita_ger_akn_afr_dyu_spa_hun_swa_ewe_fin_mol_heb_geo_scr_dut_mcd_bul_wly_sid_eng_est_dgb_tag_arw_mly_jpn_tml_kor_krd_ben_zul_ctl_jav_guj_sod_ind_mnd_bos_bem_grk_chh_lat_slo_nor_alb_qcu_glc_hin_ukr_ses_anl_prs_amh_cze_sun_swe_bam_por_swt_mao_tha_mlt_knd_igb_lda_aze_svk_pan_uzb_yor_vie_owc_ven_xho_fbf	-0.262830283474612	-0.62173436752457	0.535637722351616
445	amr_ben_xho_arw_wly_sod_mlt_krd_azi_tur_fbf_jav_igb_bul_cze_bsq_scr_gam_yor_mnd_guj_dut_swa_rus_bem_lit_fin_lda_bam_est_ger_owc_geo_eng_pan_por_afr_sid_aeg_ita_hun_moo_tag_glc_mao_jpn_tml_kor_mcd_spa_zul_grk_ind_mol_chh_mly_cnt_fre_ven_alb_anl_ukr_prs_bos_urd_qcu_swe_hin_ctl_dgb_heb_lat_hau_slo_sun_svk_akn_pol_tsn_bat_tha_tig_knd_ewe_cic_aze_rom_nor_uzb_tsw_vie_amh_dyu_swt_ses	0.0636403582469564	0.149885392224392	0.881179619822563
446	chh_guj_igb_hin_amh_tig_anl_arw_tur_uzb_cic_ind_ses_prs_krd_bsq_dut_aeg_ewe_mnd_lat_swe_zul_nor_dyu_eng_hun_bam_tsw_est_scr_sod_geo_svk_cze_spa_bos_amr_mlt_ben_fin_bem_sun_pol_mly_jpn_tml_kor_rus_fre_tsn_ctl_bat_ukr_wly_jav_cnt_slo_ven_mol_hau_lit_ita_afr_grk_qcu_urd_por_ger_akn_owc_glc_heb_pan_tag_rom_moo_alb_dgb_mao_tha_sid_knd_fbf_yor_aze_mcd_bul_azi_swt_vie_gam_swa_xho_lda	-0.752141012603703	-1.80849443433869	0.0737613581671575
447	amr_lit_bem_scr_amh_chh_gam_afr_azi_uzb_tsw_mao_zul_pan_rus_bsq_urd_sod_ven_mnd_alb_swe_tsn_por_xho_krd_est_swt_swa_fin_bos_tig_geo_ben_cze_bul_guj_sid_anl_ger_hun_yor_ind_arw_sun_jpn_tml_kor_ita_rom_lda_grk_tag_lat_heb_bat_cnt_nor_ses_mol_aeg_pol_svk_fre_ctl_qcu_slo_glc_dut_dgb_hau_ukr_mlt_mcd_mly_hin_akn_prs_moo_jav_tha_owc_knd_bam_cic_aze_eng_spa_tur_igb_vie_wly_dyu_fbf_ewe	0.549272810630016	1.29983342735397	0.19687062729768
448	mlt_mol_bem_glc_owc_heb_aeg_spa_tur_aze_dgb_mly_igb_fre_guj_bsq_swe_hau_fbf_cnt_cze_ukr_dyu_lat_swt_ben_fin_tsn_lda_hun_ger_wly_geo_bos_pol_lit_pan_amr_sod_slo_est_zul_jav_ita_mao_jpn_tml_kor_svk_rom_ven_afr_ind_grk_chh_tag_mnd_nor_xho_eng_sid_scr_prs_urd_dut_qcu_alb_hin_krd_yor_anl_por_gam_arw_bat_rus_cic_ctl_akn_sun_tha_tig_knd_moo_bam_azi_bul_mcd_uzb_ses_vie_amh_tsw_ewe_swa	-0.657261344398758	-1.57419522704473	0.118838260642722
449	amr_swe_moo_cze_aeg_gam_anl_pan_aze_tur_dyu_mao_igb_ita_slo_bsq_rom_mlt_dgb_mnd_fre_mcd_fbf_rus_lda_spa_est_ewe_bem_hun_hin_heb_geo_pol_mol_grk_lat_chh_hau_afr_fin_tsw_tag_bul_jav_jpn_knd_kor_glc_nor_akn_eng_mly_guj_sid_bat_cnt_svk_cic_urd_wly_ukr_arw_ger_ctl_qcu_prs_ben_alb_swa_sod_lit_amh_por_sun_scr_ven_krd_tsn_ind_tha_owc_tml_swt_zul_uzb_bos_dut_azi_xho_vie_tig_ses_bam_yor	-0.30770109149576	-0.727882377689206	0.468514247157027
450	sid_grk_ses_guj_mlt_sod_tig_rom_uzb_aze_moo_tag_fbf_mol_dut_bsq_urd_amh_bem_cnt_prs_swe_zul_fre_ewe_pol_fin_dyu_dgb_est_slo_heb_geo_por_svk_ukr_spa_chh_amr_mcd_hun_tsw_sun_eng_mao_jpn_tml_kor_ger_hin_xho_nor_ind_krd_anl_mly_mnd_lit_lda_pan_aeg_ita_rus_lat_arw_qcu_cze_ctl_scr_igb_gam_bul_wly_alb_bat_glc_swt_ben_swa_jav_tha_hau_knd_akn_ven_tur_bos_afr_azi_bam_vie_owc_tsn_cic_yor	-0.0504325002648063	-0.118791983689994	0.905696376919747
451	aeg_lat_dgb_arw_owc_sod_hau_bul_tur_aze_akn_bat_swa_scr_rus_bsq_cze_amr_ses_cnt_lit_ukr_bem_ita_zul_grk_est_yor_igb_fin_afr_sid_geo_fre_mcd_glc_krd_tig_wly_mol_hun_tsn_mao_guj_sun_jpn_knd_kor_urd_ben_fbf_bos_ind_ger_amh_jav_mnd_rom_dyu_swe_heb_hin_por_ctl_alb_qcu_svk_dut_pol_cic_chh_spa_mlt_slo_tag_pan_ven_prs_swt_mly_tha_gam_tml_xho_moo_uzb_eng_nor_azi_tsw_vie_anl_lda_bam_ewe	-0.883745076007178	-2.13866151722556	0.0350834111034734
452	aeg_slo_ewe_hin_gam_anl_mlt_ita_aze_tur_moo_ind_cic_ben_grk_bsq_ger_heb_bam_cnt_bos_lat_dgb_ctl_lda_scr_hun_dyu_bem_fin_mol_chh_geo_fre_krd_alb_eng_amh_sid_arw_est_akn_sun_prs_tag_jpn_knd_kor_ukr_nor_zul_por_jav_glc_wly_mly_mnd_pan_ven_rom_hau_cze_afr_spa_swe_qcu_dut_urd_mcd_igb_owc_bul_tig_rus_bat_lit_yor_pol_ses_mao_tha_amr_tml_tsw_fbf_uzb_svk_guj_azi_swt_vie_sod_tsn_swa_xho	-1.1832219854279	-2.92538381625746	0.00432240929167537
453	owc_pan_ven_dut_mlt_amr_wly_nor_tur_aze_lda_tag_swa_cze_urd_bsq_pol_tig_cic_mnd_bul_rom_yor_mcd_moo_lit_est_xho_fbf_fin_swe_chh_geo_guj_glc_rus_slo_heb_anl_eng_hun_bam_jav_ukr_mao_jpn_knd_kor_scr_ctl_tsn_alb_mly_svk_gam_bat_cnt_hin_dgb_krd_amh_spa_lat_mol_ita_qcu_bos_grk_prs_swt_sid_afr_aeg_por_ind_fre_bem_arw_dyu_sun_tha_hau_tml_ses_igb_azi_ben_ger_uzb_tsw_vie_sod_ewe_zul_akn	-0.206030743523345	-0.486515566179247	0.627746231234515
454	hau_pol_moo_ctl_wly_mlt_chh_rom_azi_uzb_dyu_tag_swa_mcd_ben_bsq_mol_anl_ewe_mnd_urd_hin_yor_arw_akn_dut_est_lda_igb_hun_lit_heb_geo_lat_rus_por_grk_tig_amr_ita_fin_tsn_ind_bos_bat_jpn_knd_kor_spa_eng_zul_cze_mao_swe_sid_sun_cnt_pan_tsw_glc_sod_slo_nor_ukr_alb_qcu_ger_svk_bul_bem_owc_prs_amh_afr_mly_fre_xho_guj_bam_jav_tha_aeg_tml_fbf_ven_tur_krd_scr_aze_cic_vie_gam_swt_dgb_ses	-1.03223300570966	-2.51507796735818	0.013616922348842
455	hau_fre_dyu_ctl_amh_amr_wly_afr_uzb_azi_cic_sun_ses_svk_krd_bsq_spa_mlt_yor_mnd_lat_ben_lda_mcd_ewe_bul_est_bem_swa_fin_arw_aeg_geo_dut_swe_lit_glc_gam_owc_ita_hun_zul_mao_scr_bat_jpn_tml_kor_eng_cze_fbf_mol_ind_rus_chh_mly_cnt_ger_bam_ukr_anl_rom_por_hin_urd_qcu_grk_bos_pol_igb_tig_pan_sod_slo_jav_guj_xho_prs_dgb_tag_tha_sid_knd_swt_moo_tur_nor_alb_aze_ven_vie_heb_akn_tsw_tsn	-0.180170860232331	-0.425494251868762	0.671459421984356
456	amr_spa_zul_rus_tig_amh_wly_bos_aze_uzb_bam_mao_akn_bul_ukr_bsq_rom_sod_tsn_cnt_cze_pol_yor_scr_moo_mcd_fin_bem_xho_hun_ita_mlt_geo_fre_lit_krd_urd_chh_anl_arw_est_dgb_mly_ctl_ind_jpn_knd_kor_nor_swe_swt_pan_tag_hin_sid_sun_mnd_afr_ses_guj_heb_grk_svk_prs_glc_qcu_ger_dut_eng_ven_gam_por_aeg_mol_jav_alb_tsw_lat_lda_bat_tha_owc_tml_igb_fbf_azi_slo_ben_tur_ewe_vie_hau_cic_dyu_swa	-0.365878559855322	-0.866275581307344	0.38856847345265
457	anl_lat_akn_rus_aeg_sod_heb_swe_azi_uzb_swa_mly_ven_scr_grk_bsq_glc_amh_fbf_cnt_mol_ben_bam_svk_dyu_por_fin_swt_tsn_est_mcd_gam_geo_ukr_dut_pan_spa_amr_chh_guj_hun_igb_sun_eng_jav_jpn_tml_kor_slo_lit_lda_pol_bat_rom_wly_tag_mnd_nor_tsw_prs_tig_afr_hin_ita_ger_qcu_fre_ctl_alb_ses_owc_urd_hau_arw_ind_krd_bem_bul_yor_mao_tha_sid_knd_dgb_moo_aze_bos_cze_tur_ewe_vie_mlt_cic_xho_zul	0.0560213411836386	0.131800476263773	0.895426832844356
458	amr_mcd_swa_eng_amh_gam_anl_hin_aze_tur_bem_tag_zul_ita_pol_bsq_fre_chh_cic_cnt_mol_glc_dgb_por_ses_guj_fin_akn_lda_hun_scr_hau_geo_slo_ctl_alb_rus_sod_mlt_prs_est_swt_sun_afr_bat_jpn_knd_kor_ben_arw_bam_pan_mao_lat_aeg_jav_mnd_cze_ven_bul_owc_nor_lit_dut_swe_qcu_grk_rom_spa_ewe_tig_bos_heb_svk_mly_urd_tsw_ger_dyu_ind_tha_wly_tml_xho_yor_uzb_krd_ukr_azi_igb_vie_sid_moo_fbf_tsn	-0.239519458909615	-0.566208173689684	0.572616071909524
459	amr_rus_lda_alb_anl_heb_mlt_bos_aze_tur_akn_sun_ven_ben_mcd_bsq_spa_chh_xho_cnt_por_fre_cic_krd_tsw_bul_est_bem_dyu_hun_pan_hau_geo_ita_ctl_afr_swe_sid_sod_eng_fin_igb_jav_glc_ind_jpn_tml_kor_grk_urd_swt_pol_mly_dut_gam_mao_mnd_ukr_fbf_arw_tig_scr_guj_svk_hin_qcu_lit_nor_ger_swa_owc_lat_wly_rom_tag_slo_zul_mol_tsn_bat_tha_amh_knd_ewe_yor_uzb_prs_cze_azi_bam_vie_aeg_ses_dgb_moo	-0.362628649346596	-0.859611452722981	0.39221370045281
460	wly_afr_ewe_rus_heb_tig_anl_dut_azi_tur_dyu_sun_moo_pan_fre_bsq_pol_sod_ven_mnd_cze_ger_fbf_mcd_xho_prs_fin_ses_tsn_hun_svk_hau_geo_krd_hin_guj_spa_aeg_owc_bul_est_swt_ind_ben_jav_jpn_knd_kor_glc_mol_bem_urd_bat_alb_mlt_tag_cnt_scr_cic_swe_gam_nor_lit_por_ita_qcu_bos_slo_ctl_tsw_chh_arw_sid_ukr_mao_rom_zul_grk_akn_mly_tha_amh_tml_igb_bam_uzb_eng_lat_aze_yor_vie_amr_dgb_lda_swa	-0.781358517800714	-1.88069869124172	0.0631420564636044
461	sod_lit_igb_guj_tig_mlt_anl_ukr_azi_uzb_fbf_ind_cic_afr_hin_bsq_alb_heb_lda_cnt_ger_bul_ses_ben_swa_ctl_est_xho_dgb_hun_dut_owc_geo_glc_mol_krd_grk_aeg_amr_ita_fin_moo_jav_svk_bat_jpn_tml_kor_nor_swe_ven_eng_tag_rus_amh_mao_mnd_urd_dyu_scr_wly_spa_slo_por_prs_qcu_cze_bos_arw_tsw_gam_rom_sid_lat_mly_mcd_bam_pan_tsn_sun_tha_hau_knd_swt_akn_aze_fre_pol_tur_yor_vie_chh_ewe_bem_zul	-1.0582863332136	-2.58615119971088	0.0112575743960223
462	gam_lat_tsn_ctl_wly_mlt_amr_spa_azi_tur_tsw_sun_igb_ben_svk_bsq_por_owc_bam_cnt_scr_rus_xho_prs_ses_ita_fin_swa_akn_hun_grk_anl_geo_cze_swe_mol_urd_chh_heb_krd_est_swt_tag_hin_bat_jpn_knd_kor_lit_mcd_lda_fre_mao_ukr_amh_ind_mnd_eng_zul_alb_tig_dut_glc_arw_bul_qcu_afr_ger_rom_ven_sid_slo_sod_pan_jav_pol_bem_guj_ewe_mly_tha_hau_tml_dyu_yor_uzb_bos_nor_aze_cic_vie_aeg_moo_fbf_dgb	-0.955517031607611	-2.32374487383155	0.0223178573579001
463	aeg_lit_moo_rom_sod_wly_heb_ben_aze_azi_ses_bat_swt_por_dut_bsq_mcd_owc_akn_cnt_eng_krd_yor_fre_swa_mol_fin_igb_bam_hun_ukr_amh_geo_prs_cze_spa_afr_anl_gam_bos_est_ewe_ind_ctl_jav_jpn_tml_kor_rus_scr_ven_grk_mly_bul_amr_mao_mnd_ger_tsn_glc_sid_hin_ita_urd_svk_qcu_swe_guj_slo_fbf_mlt_alb_hau_nor_tag_pan_cic_pol_tsw_sun_tha_tig_knd_dyu_zul_uzb_arw_lat_tur_bem_vie_chh_lda_dgb_xho	-0.20545292733997	-0.485040078460978	0.628788501563294
464	chh_slo_bem_eng_owc_anl_amh_dut_tur_aze_bam_tag_xho_por_ukr_bsq_scr_heb_fbf_cnt_lit_bul_dgb_pol_yor_ben_fin_swa_tsn_est_arw_wly_geo_glc_svk_bos_afr_aeg_sid_mol_hun_dyu_bat_prs_mly_jpn_tml_kor_alb_cze_zul_krd_mao_ita_amr_jav_mnd_fre_lda_lat_tig_ger_pan_urd_swe_qcu_mcd_hin_grk_cic_hau_rom_gam_guj_ind_rus_moo_ctl_tsw_sun_tha_mlt_knd_ewe_ses_azi_spa_nor_uzb_akn_vie_sod_swt_igb_ven	-0.551875928231101	-1.31996656904919	0.190086005355014
465	hau_pol_tsn_rus_gam_owc_amr_guj_aze_tur_xho_sun_fbf_por_mcd_bsq_alb_wly_bam_cnt_slo_eng_lda_glc_ewe_lat_hun_tsw_akn_fin_bos_heb_geo_ben_ctl_arw_ger_mlt_sid_pan_est_igb_jav_urd_mao_jpn_tml_kor_fre_afr_yor_lit_tag_dut_aeg_bat_mnd_hin_ven_prs_tig_spa_cze_ita_svk_qcu_bul_ukr_krd_swa_chh_swe_amh_rom_mly_grk_cic_mol_dgb_ind_tha_sod_knd_swt_moo_uzb_scr_nor_azi_bem_vie_anl_zul_ses_dyu	-0.502396129388125	-1.19610956682741	0.234694466556296
466	mlt_eng_xho_rom_hau_aeg_anl_fre_azi_aze_dgb_tag_bam_ger_grk_bsq_nor_amr_ewe_cnt_prs_lat_ven_krd_swa_ben_hun_yor_zul_fin_alb_heb_geo_slo_rus_bul_pan_tig_sod_mol_est_akn_mao_dut_jav_jpn_tml_kor_arw_afr_lda_ctl_ind_glc_chh_sun_mnd_lit_dyu_hin_owc_spa_cze_mcd_swe_qcu_urd_ita_ukr_ses_gam_scr_amh_bos_mly_svk_igb_pol_tsw_bat_tha_wly_knd_fbf_tsn_uzb_por_guj_tur_bem_vie_sid_cic_swt_moo	-0.715671950811531	-1.71598957798994	0.0894934750250842
467	sid_mcd_akn_guj_anl_tig_owc_mol_azi_aze_igb_mao_dgb_ger_lat_bsq_lit_sod_yor_mnd_rom_dut_fbf_ita_bem_scr_est_ven_tsn_fin_ukr_chh_geo_bos_eng_spa_rus_mlt_wly_afr_hun_dyu_mly_prs_tag_jpn_tml_kor_svk_grk_moo_ctl_bat_nor_heb_sun_cnt_urd_tsw_cze_hau_fre_pan_alb_slo_qcu_hin_pol_arw_bam_gam_krd_amr_glc_jav_por_swa_swe_swt_ind_tha_amh_knd_cic_xho_tur_bul_ben_uzb_lda_vie_aeg_zul_ewe_ses	0.0467061332508761	0.110035247651652	0.912618520086798
468	amh_bos_dyu_alb_owc_sid_gam_spa_uzb_aze_ses_mao_tsn_mol_ctl_bsq_guj_anl_dgb_mnd_arw_cze_akn_lat_moo_krd_hun_ewe_swa_fin_lit_sod_geo_scr_hin_pol_urd_wly_heb_svk_est_xho_sun_por_ind_jpn_tml_kor_rus_nor_igb_bul_mly_pan_aeg_tag_cnt_eng_lda_prs_hau_ukr_fre_ger_mcd_qcu_grk_swe_dut_bem_mlt_afr_chh_glc_bat_rom_yor_ben_fbf_jav_tha_amr_knd_swt_tsw_azi_ita_slo_tur_bam_vie_tig_cic_ven_zul	0.217970014622736	0.513100991060769	0.609097396838832
469	anl_ben_lda_eng_amr_chh_tig_lit_uzb_aze_swt_mly_xho_urd_por_bsq_dut_amh_igb_cnt_fre_afr_dgb_lat_dyu_spa_est_yor_tsn_hun_glc_sid_geo_alb_ctl_bos_guj_owc_mlt_mcd_fin_tsw_jav_cze_sun_jpn_tml_kor_grk_nor_bem_mol_ind_hin_wly_mao_mnd_bul_fbf_slo_heb_ger_krd_svk_pol_qcu_rom_arw_prs_swa_gam_ukr_hau_ita_tag_swe_ses_pan_ewe_bat_tha_sod_knd_moo_zul_azi_scr_rus_tur_akn_vie_aeg_cic_ven_bam	-0.0388608847024879	-0.0915472586713204	0.927254659697739
470	chh_ita_fbf_mol_amr_sod_mlt_ben_tur_uzb_bam_mao_ven_ukr_eng_bsq_slo_owc_ewe_cnt_bul_rus_dyu_por_swt_arw_hun_akn_swa_fin_pol_wly_geo_scr_bos_alb_grk_hau_anl_mcd_est_tsn_mly_pan_tag_jpn_knd_kor_krd_rom_bem_hin_ind_nor_sid_bat_mnd_cze_dgb_lit_tig_dut_svk_glc_prs_qcu_fre_urd_swe_yor_aeg_afr_amh_lat_sun_ger_cic_spa_igb_jav_tha_gam_tml_moo_zul_aze_ctl_guj_azi_ses_vie_heb_tsw_lda_xho	-0.269135319081236	-0.637204155322873	0.52555742415466
471	tig_lat_xho_por_chh_wly_heb_ctl_uzb_tur_bem_bat_bam_scr_urd_bsq_hin_aeg_akn_cnt_bul_cze_tsn_mcd_tsw_bos_fin_dyu_ven_hun_ger_sid_geo_glc_guj_nor_svk_anl_hau_pol_est_moo_ind_spa_mao_jpn_tml_kor_dut_alb_ewe_ita_sun_pan_gam_mly_mnd_arw_swt_eng_mlt_afr_rus_ukr_krd_qcu_swe_mol_fre_ses_owc_grk_amr_ben_jav_prs_yor_lit_lda_tag_tha_sod_knd_swa_cic_aze_rom_slo_azi_zul_vie_amh_igb_fbf_dgb	-0.753909330808477	-1.81125081735342	0.0733302960744859
472	amh_afr_lda_ger_amr_wly_aeg_bul_aze_uzb_igb_mao_bam_scr_mcd_bsq_prs_owc_xho_mnd_swe_fre_ses_ben_moo_ukr_est_fbf_zul_hun_ita_tig_geo_ctl_arw_por_slo_mlt_gam_pan_fin_yor_ind_svk_sun_jpn_knd_kor_grk_dut_dgb_spa_bat_krd_heb_tag_cnt_nor_tsn_rom_anl_bos_alb_eng_mol_qcu_urd_glc_rus_bem_sod_cze_sid_lit_mly_guj_swa_lat_ewe_jav_tha_chh_tml_cic_dyu_tur_hin_pol_azi_tsw_vie_hau_ven_akn_swt	0.0350577263116434	0.0825476966795087	0.934388600850164
473	chh_urd_bam_por_sid_hau_mlt_fre_tur_uzb_ven_sun_cic_eng_ita_bsq_ben_sod_tsw_cnt_dut_bul_igb_swe_lda_scr_est_tsn_swt_hun_hin_wly_geo_ger_afr_pan_ctl_heb_gam_prs_fin_fbf_jav_ukr_bat_jpn_knd_kor_glc_guj_dyu_lat_mao_alb_amh_tag_mnd_rom_akn_mcd_anl_svk_grk_slo_cze_qcu_lit_pol_krd_moo_aeg_bos_amr_mol_mly_spa_ewe_rus_bem_ind_tha_tig_tml_xho_dgb_azi_arw_nor_aze_ses_vie_owc_swa_yor_zul	0.0716132742966904	0.168754846200861	0.866355965283602
474	sod_grk_swa_ukr_mlt_amr_owc_ita_tur_aze_ewe_sun_ses_pan_mcd_bsq_rus_heb_dyu_mnd_bos_mol_ven_ger_dgb_lat_hun_moo_cic_fin_glc_hau_geo_nor_prs_slo_por_wly_sid_fre_est_akn_bat_arw_ind_jpn_knd_kor_guj_pol_xho_svk_mao_spa_amh_mly_cnt_afr_igb_swe_aeg_urd_scr_hin_rom_qcu_eng_bul_cze_bem_tig_lit_gam_ctl_tag_ben_yor_krd_swt_jav_tha_anl_tml_zul_tsn_azi_dut_alb_uzb_lda_vie_chh_tsw_bam_fbf	-0.783638803390968	-1.88503210768793	0.0625478135872211
475	aeg_svk_bam_fre_sod_mlt_tig_nor_uzb_azi_swt_mao_zul_afr_rus_bsq_eng_chh_yor_cnt_rom_slo_igb_lit_dyu_krd_fin_ses_tsn_est_hin_hau_geo_glc_ctl_ita_spa_heb_owc_swe_hun_bem_tag_grk_sun_jpn_knd_kor_prs_dut_dgb_guj_jav_ben_anl_ind_mnd_bos_akn_urd_sid_mcd_mol_cze_pan_qcu_alb_pol_ger_ewe_wly_lat_amh_arw_mly_bul_fbf_scr_ven_bat_tha_amr_tml_swa_cic_aze_por_ukr_tur_tsw_vie_gam_xho_moo_lda	-0.267892246120096	-0.633019781475852	0.528274254081899
476	heb_ita_zul_ctl_mlt_wly_sid_glc_aze_tur_moo_bat_cic_mcd_slo_bsq_ben_tig_fbf_cnt_cze_krd_akn_bul_lda_dut_hun_ewe_tsw_est_prs_amh_geo_scr_lit_svk_por_gam_owc_alb_fin_bam_tag_nor_mao_jpn_knd_kor_spa_fre_swa_grk_jav_guj_sod_mly_mnd_mol_yor_ukr_hau_pol_swe_eng_arw_qcu_pan_rus_ger_xho_chh_lat_anl_bos_sun_urd_tsn_hin_igb_ind_tha_aeg_tml_bem_dyu_uzb_afr_rom_azi_swt_vie_amr_ven_dgb_ses	-0.097165597319887	-0.22903540186284	0.819344320419145
477	sod_pan_ven_ctl_wly_gam_sid_dut_azi_tur_bem_bat_tsn_mol_nor_bsq_rom_tig_dgb_mnd_prs_svk_swt_spa_cic_fre_fin_swa_ewe_est_ita_owc_geo_afr_guj_hin_bul_amr_amh_ukr_hun_xho_mao_slo_jav_jpn_knd_kor_glc_cze_bam_arw_sun_swe_anl_ind_cnt_por_ses_rus_aeg_lat_bos_alb_ger_qcu_pol_eng_urd_moo_mlt_grk_hau_lit_mly_krd_lda_scr_zul_tag_tha_heb_tml_yor_tsw_uzb_mcd_ben_aze_dyu_vie_chh_akn_fbf_igb	0.175488532296871	0.413361261112568	0.680293547023505
478	amh_swe_dyu_scr_tig_gam_aeg_pan_aze_azi_yor_ind_ewe_urd_bos_bsq_guj_mlt_tsn_cnt_prs_ger_bem_krd_fbf_pol_fin_lda_dgb_hun_svk_sod_geo_hin_afr_slo_grk_owc_amr_dut_est_igb_mly_cze_bat_jpn_tml_kor_bul_spa_swa_rus_sun_mcd_chh_jav_mnd_lit_akn_ctl_anl_arw_ukr_fre_alb_qcu_rom_ben_lat_xho_heb_eng_wly_mol_mao_glc_ses_ita_cic_tag_tha_sid_knd_tsw_ven_uzb_por_nor_tur_bam_vie_hau_moo_swt_zul	-0.485834409445968	-1.15613538003859	0.250587174881505
479	hau_fre_ses_por_aeg_sod_tig_mcd_azi_aze_dyu_bat_akn_ben_grk_bsq_dut_amh_zul_mnd_alb_ukr_ewe_pan_swt_scr_hun_dgb_tsn_fin_arw_wly_geo_guj_cze_ctl_mol_owc_amr_bos_est_moo_mly_ger_jav_jpn_knd_kor_afr_prs_bem_pol_tag_svk_chh_ind_cnt_hin_swa_bul_heb_rom_lit_slo_spa_qcu_nor_krd_swe_lda_gam_lat_anl_ita_sun_rus_cic_urd_tsw_mao_tha_mlt_tml_yor_igb_uzb_glc_eng_tur_xho_vie_sid_fbf_bam_ven	0.406401364855672	0.960056359843066	0.339516259801311
480	tig_urd_dgb_alb_amr_chh_heb_ctl_azi_tur_xho_ind_swa_ita_svk_bsq_mcd_owc_dyu_mnd_ukr_spa_bam_por_tsn_mol_est_ses_swt_fin_swe_wly_geo_nor_hin_arw_rus_mlt_aeg_prs_hun_ven_bat_lat_tag_jpn_knd_kor_lit_rom_zul_afr_mao_bul_anl_mly_cnt_krd_tsw_dut_hau_fre_eng_grk_pan_qcu_glc_pol_ger_bem_amh_ben_sod_slo_sun_scr_akn_guj_moo_jav_tha_sid_tml_yor_lda_aze_bos_cze_uzb_igb_vie_gam_cic_fbf_ewe	0.244795888897685	0.576105775741929	0.565935291790757
481	anl_arw_swa_por_heb_aeg_gam_hin_uzb_aze_ven_mao_bam_rom_afr_bsq_pan_owc_lda_mnd_ctl_dut_igb_mcd_fbf_fre_hun_dyu_moo_est_mol_sod_geo_pol_urd_bul_ukr_amh_chh_ger_fin_dgb_jav_scr_mly_jpn_knd_kor_prs_alb_xho_ben_bat_spa_tig_tag_cnt_rus_bem_swe_hau_slo_guj_grk_lat_qcu_lit_cze_ita_ewe_sid_krd_amr_svk_sun_glc_swt_bos_ses_ind_tha_mlt_tml_yor_tsn_tur_nor_eng_azi_cic_vie_wly_akn_zul_tsw	0.0981450874241526	0.230845477701233	0.817941932879886
482	hau_swe_igb_dut_chh_owc_anl_bos_tur_azi_swa_mao_dyu_nor_afr_bsq_cze_aeg_swt_cnt_mol_arw_lda_rom_dgb_scr_fin_ewe_xho_est_guj_mlt_geo_glc_fre_alb_mcd_wly_amh_hin_hun_ven_bat_ukr_mly_jpn_tml_kor_svk_ger_bem_rus_tag_bul_gam_sun_mnd_ben_tsw_por_tig_ita_spa_slo_pol_qcu_pan_ctl_prs_moo_sod_lat_heb_lit_ind_krd_fbf_urd_ses_jav_tha_amr_knd_tsn_zul_aze_grk_eng_uzb_akn_vie_sid_yor_cic_bam	-0.64651897721847	-1.54612396766162	0.125470886793494
483	wly_afr_yor_bos_amr_sid_mlt_mcd_azi_tur_dgb_sun_zul_pan_rus_bsq_eng_chh_ses_mnd_hin_ita_fbf_svk_igb_guj_est_cic_xho_hun_ben_anl_geo_lat_mol_dut_ukr_heb_sod_urd_fin_swa_tag_bul_jav_jpn_knd_kor_ctl_scr_akn_spa_mly_lit_aeg_bat_cnt_krd_bem_slo_owc_glc_nor_grk_cze_qcu_por_fre_rom_ewe_tig_alb_amh_pol_mao_prs_lda_ger_tsw_ind_tha_hau_tml_tsn_swt_uzb_arw_swe_aze_dyu_vie_gam_moo_ven_bam	-0.0467633895205753	-0.110146336972032	0.912530661343143
484	owc_spa_dgb_prs_anl_gam_amr_dut_uzb_azi_xho_mly_tsw_grk_swe_bsq_mcd_sod_bem_mnd_lat_afr_lda_urd_fbf_por_hun_ses_ewe_est_arw_hau_geo_bos_ger_pol_lit_amh_mlt_ukr_fin_zul_jav_bul_mao_jpn_knd_kor_svk_rom_yor_guj_tag_mol_tig_bat_cnt_scr_swa_nor_chh_cze_eng_rus_slo_qcu_krd_alb_ctl_bam_aeg_ben_heb_ita_sun_glc_tsn_hin_moo_ind_tha_sid_tml_cic_dyu_tur_pan_fre_aze_ven_vie_wly_swt_akn_igb	0.318822192046686	0.750568711464616	0.454807107658579
485	heb_ukr_dyu_dut_owc_gam_aeg_svk_aze_azi_xho_tag_fbf_cze_afr_bsq_alb_anl_tsw_mnd_slo_glc_cic_urd_akn_nor_fin_bem_ewe_est_ben_wly_geo_prs_spa_mcd_rus_hau_tig_grk_hun_swa_bat_lat_ind_jpn_tml_kor_eng_pan_igb_fre_jav_hin_sid_sun_cnt_krd_moo_ita_mlt_lit_bos_por_mol_qcu_guj_ger_bul_ses_amh_ctl_amr_swe_mly_rom_tsn_scr_swt_mao_tha_sod_knd_dgb_bam_tur_pol_arw_uzb_ven_vie_chh_zul_lda_yor	-0.479133925930991	-1.14064949110017	0.256944715920053
486	heb_spa_xho_por_sid_aeg_gam_ben_azi_aze_akn_ind_dgb_rus_mol_bsq_ukr_tig_yor_mnd_afr_svk_fbf_eng_ven_ger_hun_tsn_moo_fin_slo_wly_geo_bos_cze_fre_scr_chh_hau_guj_est_cic_jav_alb_sun_jpn_tml_kor_krd_grk_igb_hin_mly_pol_mlt_mao_cnt_bul_swa_dut_sod_nor_lit_prs_ita_qcu_mcd_lat_ctl_zul_amr_urd_anl_glc_bat_pan_bem_rom_tsw_tag_tha_amh_knd_ses_swt_uzb_swe_arw_tur_ewe_vie_owc_lda_bam_dyu	0.111929834411075	0.263505742443648	0.792743761404508
487	owc_swe_dyu_glc_sid_heb_amh_ctl_uzb_azi_bem_sun_swt_fre_cze_bsq_ger_aeg_ewe_cnt_mol_lat_lda_bos_akn_arw_fin_tsw_cic_hun_rom_gam_geo_hin_por_pol_alb_sod_mlt_krd_est_zul_bat_spa_mao_jpn_knd_kor_afr_eng_fbf_pan_mly_dut_amr_ind_mnd_svk_swa_ben_chh_urd_bul_scr_nor_qcu_grk_mcd_rus_xho_hau_ita_tig_guj_jav_ukr_yor_prs_dgb_tag_tha_anl_tml_moo_igb_aze_slo_lit_tur_ses_vie_wly_bam_ven_tsn	-0.759161952400128	-1.8254941533906	0.0711360642070154
488	amh_nor_swa_bul_mlt_gam_hau_glc_aze_tur_bam_jav_ses_ita_slo_bsq_rus_sod_tsw_mnd_grk_mcd_ewe_spa_xho_cze_hun_akn_dgb_est_por_owc_geo_eng_svk_lit_fre_tig_chh_prs_fin_lda_sun_afr_ind_jpn_tml_kor_pan_ctl_moo_lat_mao_dut_wly_mly_cnt_pol_ven_ukr_anl_rom_scr_hin_mol_qcu_arw_urd_ben_swt_amr_guj_sid_alb_tag_krd_bem_bos_dyu_bat_tha_aeg_knd_zul_fbf_uzb_swe_ger_azi_cic_vie_heb_igb_tsn_yor	0.165341791538297	0.38944208756298	0.69783950125151
489	sod_krd_ses_dut_aeg_sid_tig_fre_azi_uzb_dyu_mao_moo_nor_pan_bsq_cze_amr_bam_cnt_mcd_lit_tsw_scr_swa_prs_hun_igb_akn_fin_bos_heb_geo_ita_slo_urd_ger_hau_chh_spa_est_dgb_mly_pol_tag_jpn_knd_kor_ctl_hin_lda_eng_sun_por_mlt_ind_mnd_rus_fbf_grk_gam_bul_lat_rom_mol_qcu_guj_glc_afr_ven_amh_ukr_wly_alb_bat_arw_cic_ben_tsn_jav_tha_anl_tml_swt_bem_tur_swe_svk_aze_yor_vie_owc_xho_ewe_zul	-0.544479257359138	-1.29691973291478	0.19786725090745
490	anl_mol_ven_afr_mlt_tig_amr_arw_aze_uzb_swt_bat_fbf_svk_pol_bsq_dut_gam_dyu_mnd_ctl_nor_bem_glc_ses_urd_est_bam_xho_fin_ukr_chh_geo_ger_cze_lat_lit_sod_sid_bul_hun_igb_jav_swe_mao_jpn_tml_kor_rus_prs_akn_mcd_ind_krd_wly_mly_cnt_scr_zul_eng_hau_fre_spa_ben_bos_qcu_alb_hin_ita_tsw_owc_pan_amh_slo_sun_grk_dgb_guj_tsn_tag_tha_aeg_knd_moo_ewe_tur_rom_por_azi_yor_vie_heb_swa_cic_lda	-0.874494533529589	-2.11299268524063	0.0372797189926889
491	amr_ctl_yor_nor_sid_hau_wly_grk_azi_aze_zul_bat_tsw_ita_alb_bsq_mcd_heb_dgb_mnd_scr_krd_ewe_lit_bem_afr_hun_lda_akn_est_glc_owc_geo_ben_por_swe_pol_mlt_amh_prs_fin_ven_mao_spa_ind_jpn_tml_kor_mol_rus_tsn_cze_mly_slo_gam_tag_cnt_dut_bam_fre_chh_arw_hin_svk_ukr_qcu_bul_bos_ger_igb_aeg_pan_sod_eng_jav_urd_dyu_rom_swa_sun_tha_tig_knd_cic_xho_tur_lat_guj_uzb_ses_vie_anl_swt_fbf_moo	-0.463453972411702	-1.1024585258929	0.273107200666123
492	tig_ita_ses_guj_amh_anl_gam_dut_azi_tur_xho_mly_swa_arw_rus_bsq_prs_sid_zul_mnd_fre_afr_igb_bos_moo_urd_hun_dyu_swt_fin_cze_chh_geo_ger_scr_slo_krd_amr_heb_nor_est_tsn_mao_spa_sun_jpn_knd_kor_lit_swe_akn_pol_jav_lat_sod_ind_cnt_por_dgb_ben_owc_mol_mcd_glc_hin_qcu_alb_bul_rom_cic_wly_ctl_mlt_eng_bat_svk_bam_ukr_lda_tag_tha_hau_tml_ven_bem_uzb_pan_grk_aze_tsw_vie_aeg_ewe_yor_fbf	-0.776768449546623	-1.87087686771897	0.0645064957203789
493	heb_afr_dyu_ger_aeg_chh_hau_glc_azi_uzb_swa_mao_dgb_swe_cze_bsq_ctl_owc_yor_mnd_mol_lit_cic_eng_ses_hin_est_akn_tsn_hun_dut_sid_geo_krd_fre_alb_bos_amh_amr_pan_fin_ewe_tag_lat_mly_jpn_tml_kor_bul_ita_lda_svk_jav_grk_mlt_bat_cnt_mcd_zul_pol_wly_guj_ben_arw_prs_qcu_rus_por_slo_bam_sod_nor_anl_scr_sun_rom_tsw_urd_xho_ind_tha_gam_knd_ven_igb_tur_ukr_spa_aze_fbf_vie_tig_bem_moo_swt	0.794037723670806	1.8841551059611	0.06266769633488
494	heb_pol_ewe_hin_gam_anl_tig_nor_tur_uzb_swa_tag_cic_scr_urd_bsq_ukr_mlt_xho_mnd_bul_afr_tsn_svk_moo_ita_est_dgb_ses_fin_swe_hau_geo_rus_grk_glc_krd_amr_sid_pan_hun_bam_jav_prs_mly_jpn_knd_kor_spa_dut_dyu_por_bat_lit_wly_sun_cnt_cze_fbf_fre_sod_ben_ctl_alb_mcd_qcu_slo_guj_rom_lda_owc_mol_amh_arw_ind_lat_bem_ger_yor_mao_tha_chh_tml_zul_swt_aze_bos_eng_azi_igb_vie_aeg_ven_akn_tsw	-1.0345479371376	-2.532252714127	0.0130093225476857
495	sod_guj_xho_svk_gam_anl_chh_arw_aze_uzb_ven_ind_fbf_afr_prs_bsq_eng_heb_dgb_cnt_mcd_fre_igb_ger_lda_ctl_est_zul_akn_hun_mol_amh_geo_rus_pol_hin_glc_tig_amr_nor_fin_moo_mao_por_jav_jpn_knd_kor_alb_slo_dyu_grk_tag_scr_mlt_sun_mnd_ben_bam_swe_owc_pan_lat_rom_ukr_qcu_dut_urd_ita_ses_sid_lit_wly_spa_mly_cze_cic_bos_yor_bat_tha_aeg_tml_bem_swa_azi_krd_bul_tur_ewe_vie_hau_tsn_swt_tsw	-0.849050482964196	-2.05221023982129	0.0429597272106806
496	tig_nor_bam_guj_hau_wly_anl_bos_uzb_tur_dgb_tag_ewe_fre_swe_bsq_mol_mlt_ses_mnd_ita_spa_igb_por_swt_pol_fin_tsw_dyu_hun_ger_heb_geo_slo_ben_grk_rus_chh_amh_rom_est_bem_mly_glc_sun_jpn_tml_kor_bul_ukr_xho_cze_jav_lat_sod_bat_cnt_svk_tsn_pan_sid_dut_scr_urd_afr_qcu_arw_mcd_prs_akn_gam_lit_aeg_ctl_ind_hin_ven_eng_yor_mao_tha_amr_knd_lda_zul_aze_krd_alb_azi_swa_vie_owc_moo_fbf_cic	-0.262406199571737	-0.620202633560841	0.536641177997659
497	mlt_urd_zul_ctl_heb_owc_chh_rom_uzb_azi_dyu_sun_bam_guj_nor_bsq_mol_hau_ses_mnd_hin_bul_fbf_por_ven_pol_hun_lda_swt_est_pan_sod_geo_swe_rus_spa_ukr_tig_anl_cze_fin_dgb_bat_arw_mly_jpn_knd_kor_alb_ita_bem_ben_mao_dut_aeg_tag_cnt_bos_swa_mcd_wly_glc_lat_krd_scr_qcu_eng_grk_lit_ewe_amr_svk_sid_fre_ind_ger_tsw_afr_tsn_jav_tha_amh_tml_cic_xho_aze_slo_prs_tur_akn_vie_gam_yor_moo_igb	-0.0340037901011291	-0.0800843452823583	0.936342254866905
498	gam_rom_tsw_ben_sid_anl_amr_grk_azi_tur_swt_sun_akn_afr_guj_bsq_por_owc_swa_cnt_lat_ukr_ewe_fre_xho_scr_est_tsn_dyu_fin_bos_aeg_geo_svk_alb_cze_arw_tig_hau_lit_hun_fbf_bat_ita_tag_jpn_knd_kor_pol_ger_lda_slo_mao_glc_chh_mly_mnd_mol_igb_bul_mlt_rus_spa_swe_urd_qcu_krd_ctl_pan_moo_wly_hin_heb_eng_ind_mcd_cic_nor_ven_jav_tha_amh_tml_zul_dgb_aze_prs_dut_uzb_ses_vie_sod_bem_yor_bam	-0.172995574483752	-0.408477612368959	0.683862079695681
499	amh_krd_tsw_scr_anl_wly_heb_prs_aze_azi_moo_sun_ven_nor_pol_bsq_bos_gam_dyu_mnd_bul_grk_bem_rus_lda_lit_fin_igb_dgb_hun_svk_chh_geo_pan_glc_lat_afr_sid_amr_ctl_est_swt_bat_swe_jav_jpn_knd_kor_cze_fre_cic_spa_ind_urd_sod_mly_cnt_hin_bam_ger_mlt_arw_dut_eng_mcd_qcu_ukr_alb_slo_fbf_owc_por_tig_mol_mao_ben_ewe_rom_akn_tag_tha_hau_tml_yor_tsn_uzb_ita_guj_tur_ses_vie_aeg_xho_swa_zul	-0.397926862828103	-0.94299078764189	0.348128887039502
500	chh_glc_cic_ctl_sod_anl_tig_swe_uzb_tur_akn_ind_ses_lat_arw_bsq_bos_aeg_ven_cnt_pan_nor_dgb_dut_lda_grk_hun_igb_yor_fin_rus_mlt_geo_lit_guj_fre_pol_heb_hau_krd_est_swt_tag_ita_bat_jpn_tml_kor_afr_svk_bem_prs_jav_mcd_owc_mly_mnd_ben_moo_ukr_wly_spa_bul_hin_ger_qcu_cze_rom_slo_fbf_sid_scr_amr_mol_sun_urd_dyu_por_bam_mao_tha_amh_knd_zul_ewe_azi_eng_alb_aze_xho_vie_gam_swa_tsw_tsn	-0.40286257890653	-0.955087197006563	0.342009641145088
501	gam_bul_lda_por_sod_mlt_heb_slo_azi_uzb_swa_tag_fbf_pol_urd_bsq_cze_amh_bam_mnd_rom_lit_swt_swe_dgb_alb_hun_igb_cic_est_svk_amr_geo_spa_eng_ctl_dut_chh_tig_lat_fin_yor_bat_mol_sun_jpn_tml_kor_glc_guj_akn_ita_mly_pan_anl_jav_cnt_mcd_ses_bos_sid_afr_grk_nor_prs_qcu_ukr_ben_hin_ewe_owc_arw_hau_ger_mao_rus_zul_scr_bem_ind_tha_wly_knd_dyu_xho_aze_krd_fre_tur_moo_vie_aeg_ven_tsw_tsn	-0.0762243550491058	-0.179895299344341	0.85762616155764
502	anl_ctl_xho_hin_wly_gam_amr_pol_tur_uzb_fbf_bat_swa_ukr_krd_bsq_slo_hau_ven_mnd_bul_fre_yor_svk_dyu_alb_hun_ses_dgb_est_afr_amh_geo_lat_ger_mcd_pan_aeg_chh_cze_fin_bam_tag_ita_mao_jpn_tml_kor_scr_swe_tsw_por_mly_glc_heb_jav_cnt_nor_moo_grk_sod_rus_dut_urd_prs_qcu_ben_lit_rom_swt_owc_mol_sid_guj_sun_eng_igb_bos_lda_ind_tha_tig_knd_zul_ewe_aze_arw_spa_azi_bem_vie_mlt_tsn_cic_akn	-0.393125379708579	-0.933717815687812	0.352867427255137
503	hau_urd_fbf_afr_amh_gam_mlt_guj_uzb_azi_zul_jav_yor_fre_nor_bsq_grk_sid_swa_mnd_mcd_svk_dyu_slo_bam_scr_hun_moo_ven_est_ukr_tig_geo_ctl_swe_eng_lat_sod_wly_krd_fin_akn_mao_lit_ind_jpn_tml_kor_pol_bul_dgb_por_bat_prs_heb_tag_cnt_ger_ses_ben_chh_alb_arw_rom_bos_qcu_ita_cze_glc_cic_aeg_hin_amr_rus_sun_spa_ewe_pan_swt_mly_tha_owc_knd_igb_tsn_aze_dut_mol_tur_xho_vie_anl_bem_tsw_lda	-0.139200573467037	-0.328184362488551	0.743510019300923
504	mlt_scr_dgb_ger_sid_heb_anl_dut_aze_tur_yor_mao_swt_arw_rom_bsq_mol_gam_bem_mnd_pol_lit_igb_spa_tsn_mcd_hun_dyu_ven_fin_por_hau_geo_krd_eng_bos_nor_tig_amr_rus_est_cic_sun_fre_bat_jpn_knd_kor_cze_grk_swa_alb_mly_ctl_owc_jav_cnt_svk_ewe_ben_aeg_ukr_urd_bul_guj_qcu_slo_swe_hin_ses_wly_glc_amh_afr_tag_pan_xho_lat_lda_ind_tha_chh_tml_moo_zul_azi_ita_prs_uzb_akn_vie_sod_tsw_bam_fbf	-0.324218833793731	-0.767444995653992	0.444761052272959
505	aeg_rus_ewe_afr_sod_anl_tig_rom_aze_tur_swt_tag_dyu_lat_alb_bsq_slo_chh_akn_mnd_krd_glc_zul_grk_swa_pol_est_bam_lda_fin_ctl_amh_geo_arw_bul_por_cze_wly_mlt_swe_hun_ven_mao_mol_jav_jpn_tml_kor_nor_prs_cic_mcd_ind_eng_hau_mly_cnt_svk_tsn_ukr_owc_pan_guj_lit_urd_qcu_fre_bos_hin_bem_gam_dut_heb_ita_bat_ger_dgb_spa_fbf_sun_tha_sid_knd_tsw_yor_azi_ben_scr_uzb_ses_vie_amr_xho_igb_moo	0.18527831716187	0.436303717067412	0.663627585360799
506	heb_alb_moo_bos_sid_tig_amr_scr_tur_uzb_igb_sun_bem_mcd_rus_bsq_por_mlt_tsn_cnt_swe_pan_bam_grk_dyu_glc_fin_akn_ses_hun_fre_hau_geo_slo_bul_urd_prs_anl_sod_ger_est_swt_mly_ukr_tag_jpn_tml_kor_nor_rom_cic_lat_mao_spa_amh_jav_mnd_afr_xho_ben_owc_ita_krd_guj_arw_qcu_eng_cze_lit_ven_wly_ctl_aeg_mol_ind_svk_zul_pol_ewe_bat_tha_gam_knd_swa_tsw_azi_dut_hin_aze_yor_vie_chh_dgb_lda_fbf	-0.637076930302592	-1.52627359876104	0.13033558650385
507	owc_prs_tsn_cze_heb_sod_amh_krd_azi_aze_zul_tag_bam_guj_grk_bsq_ita_mlt_ven_mnd_lat_dut_swa_rus_ewe_mol_fin_igb_akn_hun_arw_sid_geo_alb_glc_afr_hin_chh_aeg_lit_est_fbf_bat_ctl_sun_jpn_knd_kor_mcd_fre_bem_nor_mly_swe_wly_mao_cnt_urd_tsw_ben_tig_eng_ukr_bos_pol_qcu_scr_spa_pan_yor_anl_bul_hau_slo_ind_ger_moo_rom_xho_jav_tha_gam_tml_lda_swt_tur_svk_por_uzb_dyu_vie_amr_ses_dgb_cic	-0.0719093524543652	-0.169425403341448	0.865830027882347
508	tig_bul_ses_dut_gam_hau_mlt_pan_aze_tur_zul_ind_ewe_afr_lat_bsq_pol_wly_akn_cnt_slo_ger_igb_hin_fbf_rus_hun_moo_tsw_est_mol_sid_geo_fre_nor_bos_urd_sod_heb_por_fin_xho_sun_ben_mao_jpn_knd_kor_mcd_grk_cic_prs_bat_rom_chh_tag_mnd_glc_swt_alb_anl_spa_lit_swe_ita_qcu_ukr_guj_eng_yor_amr_ctl_aeg_scr_jav_krd_bem_svk_tsn_mly_tha_amh_tml_swa_dgb_azi_cze_arw_uzb_ven_vie_owc_dyu_lda_bam	-0.45875185308724	-1.08855108920301	0.279164768806978
509	sid_spa_cic_slo_sod_gam_owc_mcd_uzb_azi_tsn_sun_yor_krd_lat_bsq_ger_aeg_bam_mnd_rus_ukr_swt_afr_igb_grk_est_bem_moo_fin_swe_amr_geo_fre_scr_eng_guj_hau_wly_alb_hun_fbf_jav_ctl_ind_jpn_tml_kor_mol_bos_dgb_por_mly_ben_mlt_bat_cnt_arw_ven_svk_heb_ita_urd_nor_bul_qcu_glc_lit_hin_zul_chh_dut_tig_pan_mao_pol_ewe_prs_ses_tag_tha_amh_knd_dyu_akn_aze_cze_rom_tur_xho_vie_anl_swa_lda_tsw	-0.482745217434831	-1.14999013133945	0.253096548125744
510	tig_ita_cic_grk_owc_gam_mlt_por_uzb_aze_igb_mao_fbf_urd_eng_bsq_guj_sod_moo_cnt_ben_bos_tsw_afr_xho_ctl_est_ewe_dyu_hun_slo_hau_geo_scr_lat_ger_hin_aeg_wly_alb_fin_yor_tag_glc_bat_jpn_knd_kor_svk_cze_ven_prs_jav_nor_heb_mly_mnd_krd_bem_mol_amr_bul_fre_rus_mcd_qcu_pol_dut_swe_bam_sid_ukr_chh_arw_ind_lit_swt_pan_zul_sun_tha_amh_tml_akn_lda_azi_rom_spa_tur_swa_vie_anl_dgb_ses_tsn	0.289185000211733	0.681014544332696	0.497554471216415
511	gam_scr_zul_spa_wly_aeg_owc_slo_uzb_tur_swt_tag_lda_pan_ben_bsq_swe_amh_fbf_mnd_ger_krd_akn_bos_bam_glc_hun_ewe_tsw_est_arw_amr_geo_hin_fre_dut_afr_chh_sod_cze_fin_xho_mao_rus_jav_jpn_tml_kor_alb_ukr_tsn_nor_sun_urd_sid_ind_cnt_svk_dgb_ita_hau_prs_eng_grk_guj_qcu_lit_mol_ctl_igb_heb_bul_tig_por_bat_rom_dyu_pol_bem_mly_tha_anl_knd_swa_moo_aze_mcd_lat_azi_cic_vie_mlt_ses_yor_ven	-0.800262649838993	-1.92934845073227	0.0567360940377783
512	amh_guj_tsn_mcd_tig_gam_anl_lat_aze_uzb_yor_jav_ewe_krd_rom_bsq_eng_aeg_xho_cnt_mol_urd_lda_ctl_bam_arw_hun_igb_dyu_est_alb_wly_geo_cze_slo_scr_bul_heb_owc_lit_fin_zul_mao_rus_sun_jpn_knd_kor_pan_afr_akn_nor_ind_hin_sid_bat_mnd_dut_cic_por_amr_fre_glc_svk_ita_qcu_prs_grk_spa_fbf_sod_pol_hau_bos_tag_swe_swt_ger_bem_mly_tha_chh_tml_ven_moo_tur_ben_ukr_azi_swa_vie_mlt_ses_dgb_tsw	-1.0433755441807	-2.55250768093813	0.012324144572612
513	tig_por_lda_ukr_mlt_amh_gam_fre_tur_uzb_xho_sun_tsw_pol_scr_bsq_mcd_amr_fbf_cnt_slo_urd_bem_bul_igb_dut_est_zul_ewe_fin_lit_anl_geo_rom_arw_lat_grk_hau_sod_nor_hun_akn_ind_ctl_bat_jpn_knd_kor_spa_bos_swt_svk_mly_glc_aeg_mao_mnd_ger_bam_ita_sid_hin_cze_pan_ben_qcu_rus_mol_krd_yor_wly_eng_heb_alb_jav_afr_tsn_swe_swa_tag_tha_chh_tml_dyu_ven_azi_guj_prs_aze_moo_vie_owc_ses_dgb_cic	-0.000161620515080306	-0.000380529822008927	0.999697196205521
514	owc_rus_lda_hin_gam_chh_hau_pol_uzb_aze_yor_bat_dgb_grk_spa_bsq_ben_amr_fbf_cnt_ctl_lit_bem_prs_tsw_rom_est_dyu_cic_hun_bos_heb_geo_mcd_eng_urd_mol_mlt_sid_por_fin_zul_tag_arw_sun_jpn_tml_kor_nor_dut_bam_alb_ind_slo_sod_mao_mnd_bul_moo_ukr_tig_krd_scr_lat_svk_qcu_swe_afr_ger_xho_anl_cze_wly_fre_jav_glc_igb_guj_ven_mly_tha_amh_knd_swt_ewe_tur_pan_ita_azi_swa_vie_aeg_akn_tsn_ses	-0.464178781057401	-1.10387571594329	0.272495092210861
515	hau_fre_swt_nor_owc_mlt_sod_scr_tur_azi_bem_ind_dyu_lit_swe_bsq_bos_chh_moo_mnd_afr_ctl_zul_rom_lda_ita_fin_tsn_fbf_est_mol_wly_geo_krd_cze_pol_grk_anl_amr_lat_hun_ven_tag_ukr_sun_jpn_tml_kor_urd_eng_yor_dut_bat_rus_gam_mly_cnt_ben_cic_glc_aeg_prs_hin_slo_ger_qcu_guj_arw_mcd_tsw_tig_alb_amh_spa_jav_bul_swa_pan_akn_mao_tha_sid_knd_ewe_igb_aze_por_svk_uzb_dgb_vie_heb_bam_ses_xho	-0.499800131660037	-1.18959927526113	0.237232146774014
516	chh_ger_ses_scr_heb_amr_sod_rus_tur_azi_bem_jav_ven_pol_guj_bsq_fre_aeg_igb_cnt_mol_prs_tsn_afr_dgb_bos_hun_lda_bam_est_hin_wly_geo_spa_nor_rom_ctl_owc_anl_pan_fin_xho_bat_ita_mao_jpn_tml_kor_dut_grk_tsw_swe_ind_mcd_mlt_mly_mnd_eng_swt_bul_sid_slo_urd_alb_krd_qcu_arw_por_ben_swa_hau_ukr_tig_glc_sun_lat_fbf_svk_dyu_tag_tha_amh_knd_yor_akn_uzb_lit_cze_aze_ewe_vie_gam_moo_zul_cic	-0.268309416773147	-0.63430204247001	0.527440935793807
517	sid_bul_swa_ger_owc_aeg_wly_lit_tur_azi_igb_jav_bam_alb_arw_bsq_ita_amr_xho_cnt_eng_scr_bem_svk_akn_guj_hun_dyu_ven_fin_rom_sod_geo_por_urd_mol_glc_tig_anl_spa_est_moo_ind_fre_tag_jpn_tml_kor_prs_lat_dgb_ben_mly_bos_hau_sun_mnd_cze_fbf_dut_gam_ukr_krd_mcd_hin_qcu_ctl_afr_grk_zul_chh_rus_mlt_pol_bat_swe_ses_slo_swt_mao_tha_amh_knd_tsw_yor_aze_nor_pan_uzb_ewe_vie_heb_tsn_lda_cic	-0.86644864748928	-2.09499116540316	0.0388900552367081
518	owc_ctl_dyu_bul_sod_amr_chh_pol_aze_tur_ven_mly_akn_alb_lit_bsq_por_sid_swt_mnd_grk_ben_tsw_mcd_xho_pan_hun_fbf_cic_fin_lat_gam_geo_bos_hin_rom_arw_aeg_wly_krd_est_dgb_bat_svk_mao_jpn_knd_kor_scr_ukr_bam_prs_tag_mol_anl_sun_cnt_ita_moo_urd_hau_spa_fre_rus_cze_qcu_eng_swe_nor_bem_tig_glc_heb_ger_jav_afr_ses_dut_yor_ind_tha_amh_tml_tsn_igb_uzb_slo_guj_azi_zul_vie_mlt_swa_ewe_lda	0.739515789692931	1.75719365248004	0.0821757617647686
519	anl_nor_tsw_bos_chh_hau_sod_eng_aze_uzb_akn_sun_ewe_rus_swe_bsq_cze_sid_yor_cnt_ctl_krd_bem_pan_bam_afr_est_swa_moo_fin_bul_wly_geo_slo_mol_fre_scr_amr_gam_arw_hun_igb_tag_grk_mly_jpn_tml_kor_alb_ukr_dyu_ger_mao_ben_mlt_jav_mnd_dut_tsn_lat_owc_ita_spa_glc_guj_qcu_hin_svk_mcd_lda_aeg_rom_amh_prs_bat_por_dgb_pol_swt_ind_tha_tig_knd_fbf_ven_azi_urd_lit_tur_xho_vie_heb_cic_ses_zul	0.033492988786636	0.0788861649875641	0.93729265864057
520	mlt_ctl_swa_nor_hau_tig_amh_slo_tur_uzb_cic_bat_akn_guj_mol_bsq_afr_owc_ses_cnt_ben_bos_yor_spa_swt_urd_fin_moo_ven_hun_fre_heb_geo_ita_ukr_pan_ger_aeg_gam_arw_est_bem_jav_scr_mao_jpn_tml_kor_hin_lit_igb_bul_tag_pol_sid_ind_mnd_grk_dgb_rus_wly_rom_eng_swe_por_qcu_prs_glc_krd_bam_sod_lat_chh_mcd_mly_alb_tsn_cze_xho_sun_tha_anl_knd_lda_zul_azi_dut_svk_aze_ewe_vie_amr_tsw_dyu_fbf	-0.695415160641975	-1.66842574168974	0.098594799798267
521	amh_eng_zul_ctl_wly_sod_gam_ita_aze_uzb_dgb_mly_bam_hin_ben_bsq_pol_hau_swa_mnd_bul_mcd_bem_por_moo_swe_fin_cic_ewe_hun_glc_anl_geo_urd_dut_nor_lit_tig_chh_guj_est_swt_jav_arw_sun_jpn_tml_kor_bos_afr_ven_rom_bat_scr_owc_mao_cnt_rus_igb_fre_aeg_grk_cze_svk_ger_qcu_prs_alb_krd_tsn_amr_slo_mlt_spa_ind_ukr_akn_pan_xho_tag_tha_heb_knd_dyu_fbf_azi_mol_lat_tur_ses_vie_sid_yor_tsw_lda	0.197754674782089	0.465927106156386	0.642357082029785
522	hau_svk_swa_glc_mlt_sid_anl_pol_aze_tur_ewe_bat_moo_grk_scr_bsq_mol_aeg_lda_cnt_krd_eng_fbf_prs_xho_rus_fin_igb_akn_hun_spa_wly_geo_guj_ger_mcd_afr_gam_amr_slo_est_ven_ind_ben_mly_jpn_knd_kor_urd_alb_dgb_pan_mao_bos_owc_jav_mnd_dut_tsw_lit_sod_fre_rom_nor_ctl_qcu_ita_lat_bul_zul_amh_cze_tig_ukr_sun_arw_cic_hin_bam_tag_tha_heb_tml_ses_bem_uzb_por_swe_azi_tsn_vie_chh_swt_dyu_yor	-0.850932145059741	-2.050618307212	0.0431179753286166
523	gam_guj_fbf_nor_tig_sid_wly_ger_aze_uzb_tsw_tag_swt_dut_ctl_bsq_svk_mlt_bem_mnd_lat_afr_zul_por_ven_grk_hun_ses_moo_est_prs_amr_geo_scr_spa_bul_ben_chh_sod_swe_fin_xho_mly_alb_ind_jpn_knd_kor_pol_rom_cic_slo_sun_hin_anl_jav_cnt_cze_lda_krd_owc_ukr_mcd_rus_urd_qcu_fre_lit_mol_tsn_heb_ita_aeg_eng_bat_glc_bam_arw_swa_mao_tha_amh_tml_yor_akn_tur_bos_pan_azi_igb_vie_hau_ewe_dgb_dyu	0.664428163952029	1.57418197144054	0.118841325428375
524	heb_mol_dyu_nor_aeg_chh_mlt_glc_uzb_aze_zul_ind_tsw_krd_ger_bsq_arw_sod_dgb_cnt_dut_ita_tsn_por_bem_svk_est_ven_fbf_fin_ctl_gam_geo_fre_grk_rus_alb_hau_sid_prs_hun_akn_sun_scr_tag_jpn_tml_kor_pol_ben_moo_swe_mly_spa_anl_bat_mnd_afr_swt_urd_wly_guj_lit_cze_lat_qcu_rom_ukr_eng_xho_tig_hin_amh_bos_jav_mcd_igb_slo_ses_mao_tha_amr_knd_ewe_bam_tur_bul_pan_azi_lda_vie_owc_cic_swa_yor	-0.0117627310455664	-0.0276918222668699	0.977967282708639
525	heb_nor_tsw_lit_wly_chh_sid_afr_azi_aze_lda_tag_bam_krd_fre_bsq_ctl_amr_dgb_cnt_lat_ben_ven_swe_akn_mol_fin_igb_fbf_est_hin_mlt_geo_spa_guj_eng_pan_owc_aeg_prs_hun_zul_jav_svk_ind_jpn_knd_kor_ita_alb_moo_mcd_mao_bos_sod_mly_mnd_rus_swt_bul_gam_ger_grk_por_pol_qcu_urd_rom_scr_tsn_hau_slo_anl_arw_sun_glc_dyu_ukr_xho_bat_tha_tig_tml_ewe_swa_uzb_cze_dut_tur_cic_vie_amh_yor_ses_bem	-0.207442658911969	-0.48953368796151	0.625616609618105
526	amr_ukr_ewe_mol_anl_sid_hau_urd_uzb_tur_bem_jav_tsw_mcd_cze_bsq_guj_sod_lda_cnt_por_ita_igb_bos_dyu_pan_fin_zul_dgb_hun_fre_mlt_geo_glc_eng_rus_svk_wly_amh_lit_est_tsn_tag_nor_sun_jpn_knd_kor_dut_ger_yor_ben_bat_scr_tig_mao_mnd_grk_ses_alb_gam_lat_ctl_spa_prs_qcu_krd_hin_slo_ven_heb_afr_owc_pol_mly_bul_akn_arw_cic_ind_tha_aeg_tml_swt_xho_azi_rom_swe_aze_swa_vie_chh_bam_fbf_moo	-0.696089678165565	-1.66478940787487	0.099320460824485
527	sid_urd_bem_ger_anl_owc_hau_glc_aze_tur_zul_mly_fbf_swe_krd_bsq_hin_aeg_igb_cnt_lit_slo_ewe_por_dgb_mcd_fin_ven_bam_hun_ctl_tig_geo_spa_pol_lat_nor_wly_mlt_ita_est_swt_sun_pan_ind_jpn_knd_kor_eng_scr_tsn_prs_jav_mol_heb_mao_mnd_cze_yor_ben_amh_dut_rom_rus_fre_qcu_alb_ukr_bos_swa_sod_guj_gam_grk_bat_bul_dyu_arw_lda_tag_tha_amr_tml_moo_cic_uzb_afr_svk_azi_tsw_vie_chh_ses_xho_akn	-0.168179935473759	-0.396529028292818	0.692623202457667
528	wly_cze_akn_hin_anl_heb_mlt_ben_aze_uzb_lda_mao_dyu_fre_ita_bsq_scr_gam_zul_cnt_afr_spa_bam_bul_bem_swe_est_tsn_yor_hun_guj_hau_geo_slo_ger_ukr_eng_amh_sid_bos_fin_swa_mly_lat_jav_jpn_tml_kor_lit_nor_igb_pan_tag_grk_owc_bat_mnd_pol_xho_alb_sod_prs_arw_por_ctl_qcu_krd_rus_rom_cic_chh_urd_aeg_mcd_ind_dut_tsw_glc_fbf_sun_tha_amr_knd_ewe_swt_azi_svk_mol_tur_ses_vie_tig_dgb_ven_moo	-0.410616811735774	-0.975554275198542	0.331816153418187
529	sod_grk_ewe_mol_aeg_heb_mlt_nor_uzb_azi_bam_ind_swt_svk_prs_bsq_glc_owc_moo_cnt_ukr_slo_igb_pol_xho_rom_hun_ven_ses_est_cze_gam_geo_rus_scr_krd_dut_wly_chh_ita_fin_akn_sun_alb_tag_jpn_tml_kor_ger_ben_cic_bul_mly_urd_sid_bat_mnd_pan_tsn_arw_hau_bos_afr_lit_eng_qcu_swe_mcd_fre_tsw_tig_por_amr_ctl_jav_lat_zul_spa_dyu_mao_tha_anl_knd_yor_swa_aze_guj_hin_tur_fbf_vie_amh_dgb_lda_bem	-0.0278706853987289	-0.0656021291385916	0.947835409941229
530	anl_afr_dyu_spa_amh_hau_heb_fre_aze_uzb_tsn_mly_dgb_swe_arw_bsq_hin_mlt_bam_cnt_bos_pan_bem_cze_fbf_prs_hun_ewe_tsw_fin_krd_amr_geo_rom_pol_nor_urd_wly_chh_ben_est_yor_jav_ita_bat_jpn_knd_kor_svk_ger_moo_lit_mao_por_owc_sun_mnd_eng_xho_glc_sod_grk_dut_lat_ukr_qcu_rus_alb_ctl_cic_tig_mcd_sid_guj_tag_scr_ven_slo_swa_ind_tha_gam_tml_swt_lda_tur_bul_mol_azi_akn_vie_aeg_ses_zul_igb	-0.752225727172258	-1.81119003480886	0.0733397790390532
531	tig_mol_lda_spa_anl_chh_amh_rom_azi_uzb_swa_tag_ven_urd_afr_bsq_bul_sod_swt_cnt_ukr_eng_akn_krd_yor_nor_est_ewe_fbf_fin_hin_owc_geo_por_guj_grk_alb_mlt_amr_slo_hun_zul_ind_lat_bat_jpn_tml_kor_ger_ctl_tsw_ita_mao_mcd_hau_mly_mnd_ben_cic_cze_aeg_prs_svk_lit_pol_qcu_fre_pan_dut_dyu_gam_glc_heb_bos_jav_scr_ses_rus_moo_sun_tha_wly_knd_dgb_bem_aze_arw_swe_tur_bam_vie_sid_tsn_xho_igb	0.928945039850338	2.21828552108636	0.0289695007879238
532	sod_glc_xho_nor_aeg_wly_amh_lit_uzb_tur_moo_ind_cic_slo_krd_bsq_mol_mlt_bam_mnd_svk_pan_tsw_mcd_swa_ita_fin_fbf_akn_hun_ben_chh_geo_rus_bos_pol_ctl_sid_owc_scr_est_ses_tag_arw_mly_jpn_tml_kor_bul_prs_ven_spa_jav_urd_anl_sun_cnt_alb_swt_ukr_tig_fre_dut_afr_rom_qcu_swe_hin_ger_dyu_gam_guj_hau_eng_bat_por_zul_lat_bem_mao_tha_amr_knd_tsn_igb_azi_cze_grk_aze_ewe_vie_heb_lda_yor_dgb	0.446900065861527	1.05364957670321	0.294773186406273
533	anl_glc_dgb_arw_sod_sid_owc_por_azi_tur_xho_jav_swt_urd_pol_bsq_rus_mlt_tsn_cnt_alb_swe_tsw_ita_lda_ben_fin_fbf_zul_hun_nor_gam_geo_pan_cze_krd_fre_aeg_amr_grk_est_ewe_bat_guj_mly_jpn_knd_kor_slo_lat_bam_mcd_mao_lit_amh_ind_mnd_ger_yor_ukr_tig_rom_bul_ctl_svk_qcu_afr_prs_mol_cic_hau_scr_wly_eng_tag_spa_swa_bos_akn_sun_tha_chh_tml_dyu_ven_aze_dut_hin_uzb_bem_vie_heb_ses_igb_moo	-0.387955410486144	-0.921140712806907	0.359360323150524
534	amh_arw_fbf_scr_sid_tig_anl_eng_aze_uzb_dyu_mao_igb_glc_rom_bsq_urd_chh_ses_cnt_nor_rus_tsn_ukr_ewe_por_hun_yor_tsw_fin_ctl_amr_geo_prs_cze_krd_swe_mlt_aeg_mol_est_moo_mly_bul_jav_jpn_knd_kor_lat_pan_swt_grk_sun_mcd_gam_tag_mnd_alb_zul_guj_hau_svk_ben_fre_ger_qcu_hin_spa_slo_bam_heb_lit_sod_ita_bat_dut_bem_bos_lda_ind_tha_owc_tml_dgb_xho_azi_afr_pol_tur_cic_vie_wly_swa_ven_akn	-0.375823404219125	-0.89105740488912	0.375197876540013
535	hau_rom_tsw_prs_mlt_anl_tig_lat_tur_azi_dgb_mly_igb_ger_bul_bsq_urd_heb_dyu_mnd_eng_hin_zul_por_lda_krd_hun_akn_fbf_est_glc_amh_geo_ukr_grk_lit_ctl_aeg_amr_swe_fin_cic_bat_pol_jav_jpn_tml_kor_cze_bos_tsn_mcd_mao_alb_chh_ind_cnt_nor_ven_fre_wly_ita_spa_guj_pan_qcu_arw_rus_mol_ewe_sid_afr_owc_dut_sun_scr_yor_ben_moo_tag_tha_sod_knd_bam_swa_aze_slo_svk_uzb_swt_vie_gam_ses_bem_xho	-1.24253161844776	-3.07318514097263	0.00277888005638433
536	mlt_alb_swa_nor_amh_sod_aeg_glc_aze_uzb_cic_bat_bem_ben_prs_bsq_por_owc_ven_mnd_grk_rus_lda_krd_bam_dut_hun_tsn_tsw_est_scr_chh_geo_bos_mol_ukr_slo_gam_wly_ita_fin_akn_jav_fre_tag_jpn_tml_kor_hin_svk_fbf_cze_mly_afr_amr_mao_cnt_ger_ewe_swe_heb_eng_spa_bul_mcd_qcu_guj_lit_lat_xho_anl_arw_tig_rom_sun_ctl_yor_urd_swt_ind_tha_hau_knd_ses_dyu_azi_pan_pol_tur_zul_vie_sid_dgb_igb_moo	0.211139810946792	0.497125261868429	0.62027395389536
537	mlt_rus_cic_afr_hau_chh_amr_cze_tur_uzb_moo_mao_ses_nor_dut_bsq_por_sod_bam_mnd_alb_krd_swt_mcd_swa_ger_fin_dyu_xho_est_prs_gam_geo_bul_eng_slo_arw_wly_sid_pol_hun_dgb_bat_swe_jav_jpn_knd_kor_fre_lat_akn_guj_ind_ukr_owc_sun_cnt_ita_igb_glc_anl_urd_lit_svk_spa_qcu_bos_ctl_pan_yor_heb_scr_tig_grk_tag_ben_tsn_hin_zul_mly_tha_amh_tml_lda_ven_aze_mol_rom_azi_bem_vie_aeg_fbf_ewe_tsw	-0.342382644253048	-0.811988372970415	0.418871824099573
538	sid_ben_ses_ukr_owc_chh_aeg_scr_aze_uzb_tsn_ind_fbf_mcd_mol_bsq_nor_tig_moo_mnd_krd_glc_tsw_hin_bam_guj_hun_bem_ven_fin_rus_hau_geo_arw_ctl_pol_bos_amr_gam_svk_est_ewe_sun_dut_mao_jpn_knd_kor_alb_por_cic_slo_tag_swe_heb_jav_cnt_grk_lda_ita_anl_eng_urd_prs_rom_qcu_fre_spa_afr_swa_amh_lat_mlt_pan_mly_bul_dyu_cze_yor_bat_tha_sod_tml_dgb_igb_tur_ger_lit_azi_swt_vie_wly_xho_zul_akn	0.156450302727984	0.368226768452337	0.713540973400036
539	sod_mol_dgb_lat_aeg_heb_hau_glc_uzb_aze_moo_tag_tsw_svk_bos_bsq_scr_owc_bam_mnd_rus_fre_lda_krd_cic_ctl_fin_xho_akn_est_pol_gam_geo_cze_rom_afr_ger_wly_sid_spa_hun_ses_sun_ukr_bat_jpn_knd_kor_hin_guj_swa_arw_mao_prs_amh_ind_cnt_eng_dyu_grk_chh_ita_ben_nor_alb_qcu_urd_slo_lit_tsn_tig_por_anl_dut_jav_bul_swt_swe_yor_mly_tha_amr_tml_ewe_zul_azi_pan_mcd_tur_ven_vie_mlt_igb_fbf_bem	-0.121370811086472	-0.286401685309054	0.775207528115692
540	wly_nor_swt_alb_gam_sid_aeg_ita_aze_tur_fbf_jav_bem_bos_arw_bsq_eng_sod_moo_mnd_ger_guj_swa_pan_ven_ukr_est_tsn_ses_fin_slo_owc_geo_mcd_ben_svk_ctl_chh_tig_rom_hun_dyu_bat_lat_ind_jpn_tml_kor_por_afr_yor_spa_sun_bul_amr_mao_cnt_mol_bam_rus_heb_dut_swe_cze_pol_qcu_fre_scr_krd_lda_amh_prs_anl_glc_mly_hin_cic_grk_dgb_tag_tha_mlt_knd_xho_akn_azi_lit_urd_uzb_ewe_vie_hau_igb_tsw_zul	0.54004426037826	1.27659175351775	0.204924955905063
541	tig_ukr_ewe_lat_owc_chh_sid_ita_aze_tur_bam_jav_yor_pol_nor_bsq_urd_amr_bem_mnd_por_svk_dgb_mcd_fbf_bos_est_dyu_igb_fin_glc_amh_geo_rus_ger_prs_slo_wly_hau_fre_hun_tsw_mao_swe_sun_jpn_knd_kor_pan_arw_swt_hin_mly_guj_aeg_bat_cnt_spa_swa_ctl_sod_dut_eng_afr_krd_qcu_bul_ben_grk_akn_mlt_scr_heb_mol_tag_rom_ses_alb_lda_ind_tha_gam_tml_moo_tsn_azi_cze_lit_uzb_ven_vie_anl_cic_xho_zul	0.110139512891186	0.259304024037887	0.79597379477138
542	owc_slo_dgb_mol_gam_amr_sid_rom_aze_uzb_moo_bat_igb_ukr_glc_bsq_afr_tig_yor_mnd_mcd_grk_ven_alb_ewe_rus_hun_dyu_xho_est_svk_aeg_geo_ben_lit_por_dut_amh_sod_arw_fin_ses_tag_eng_jav_jpn_tml_kor_krd_lat_fbf_swe_ind_urd_hau_mao_cnt_bul_lda_ctl_mlt_scr_nor_hin_pol_qcu_prs_ger_guj_zul_chh_bos_wly_fre_mly_ita_tsn_spa_swa_sun_tha_anl_knd_bem_swt_tur_cze_pan_azi_akn_vie_heb_tsw_bam_cic	-1.29733779217438	-3.24249640616265	0.00164574290332585
543	aeg_fre_moo_arw_wly_gam_owc_eng_tur_aze_swa_ind_yor_bos_por_bsq_ben_anl_xho_mnd_rom_cze_zul_alb_dyu_slo_hun_fbf_cic_est_ger_sid_geo_bul_scr_ukr_mol_tig_heb_krd_fin_akn_jav_prs_mly_jpn_tml_kor_dut_hin_lda_grk_bat_urd_chh_sun_cnt_pan_tsw_svk_mlt_swe_lit_ita_afr_qcu_nor_glc_rus_ewe_amr_guj_sod_lat_mao_pol_dgb_ctl_ses_tag_tha_hau_knd_tsn_bem_uzb_mcd_spa_azi_ven_vie_amh_igb_bam_swt	-0.925329338628691	-2.24564625168085	0.0270951899342764
544	chh_ctl_yor_ger_heb_gam_anl_nor_uzb_azi_tsn_tag_dgb_rus_rom_bsq_spa_amh_xho_mnd_swe_dut_ewe_slo_swa_scr_hun_ven_ses_fin_pan_tig_geo_bos_bul_lit_mol_mlt_sid_eng_est_tsw_mao_krd_sun_jpn_tml_kor_mcd_pol_igb_ukr_jav_urd_owc_mly_cnt_afr_swt_alb_hau_glc_fre_svk_hin_qcu_ben_por_cze_dyu_amr_grk_aeg_prs_bat_lat_bem_ita_cic_ind_tha_wly_knd_lda_zul_tur_guj_arw_aze_moo_vie_sod_bam_fbf_akn	0.0792079367901279	0.186630652970629	0.852356749268189
545	mlt_glc_swa_slo_tig_chh_wly_pan_azi_tur_igb_bat_zul_prs_lit_bsq_dut_aeg_ewe_mnd_mol_hin_bem_rus_yor_pol_est_lda_akn_fin_bos_owc_geo_mcd_fre_spa_bul_amh_heb_lat_hun_moo_sun_ita_ind_jpn_knd_kor_arw_ukr_swt_nor_tag_ger_sod_jav_cnt_svk_xho_alb_amr_scr_ctl_grk_urd_qcu_rom_ben_guj_ven_anl_cze_gam_krd_mao_swe_bam_afr_ses_mly_tha_sid_tml_cic_fbf_uzb_por_eng_aze_dgb_vie_hau_tsn_dyu_tsw	-0.447517446389008	-1.06447600838334	0.289869116444677
546	sid_lit_xho_afr_sod_owc_chh_prs_aze_uzb_ewe_ind_ses_mol_hin_bsq_nor_anl_moo_mnd_eng_krd_akn_glc_tsw_ita_est_fbf_bam_fin_rus_amh_geo_ben_fre_bos_cze_gam_tig_pol_hun_bem_mly_swe_tag_jpn_knd_kor_por_spa_zul_dut_mao_alb_heb_bat_cnt_svk_swt_pan_mlt_bul_slo_ctl_ukr_qcu_lat_scr_mcd_lda_wly_guj_amr_grk_sun_rom_tsn_arw_dyu_jav_tha_aeg_tml_cic_dgb_azi_ger_urd_tur_ven_vie_hau_swa_yor_igb	0.228432233459911	0.537894471098964	0.591934824976446
547	sid_ita_ses_spa_sod_mlt_chh_rom_azi_uzb_zul_bat_xho_afr_bul_bsq_scr_tig_lda_mnd_svk_alb_moo_grk_swa_krd_fin_dgb_tsn_est_lit_hau_geo_ger_guj_urd_prs_anl_aeg_nor_hun_ewe_tag_lat_ind_jpn_tml_kor_ctl_ukr_bam_pan_sun_dut_wly_mao_cnt_fre_igb_rus_heb_arw_swe_cze_ben_qcu_bos_eng_por_ven_amh_slo_owc_hin_jav_mcd_swt_mol_tsw_mly_tha_gam_knd_akn_yor_tur_pol_glc_aze_cic_vie_amr_bem_dyu_fbf	-0.514199036554925	-1.22406620436538	0.22401922116234
548	wly_ger_lda_krd_sid_amh_amr_nor_azi_tur_akn_tag_fbf_bos_lat_bsq_mcd_mlt_cic_cnt_grk_lit_moo_mol_bem_urd_est_tsn_ven_fin_glc_gam_geo_dut_swe_cze_ita_heb_owc_arw_hun_swt_bat_rus_jav_jpn_knd_kor_ctl_guj_dyu_ben_mly_ukr_hau_sun_mnd_scr_dgb_hin_sod_spa_por_afr_eng_qcu_fre_bul_pan_ses_anl_pol_aeg_svk_mao_rom_yor_alb_xho_ind_tha_tig_tml_swa_igb_aze_prs_slo_uzb_tsw_vie_chh_zul_ewe_bam	0.189123661208136	0.445724845240121	0.656831936292479
549	aeg_dut_ewe_rom_tig_chh_amr_prs_uzb_azi_xho_ind_moo_urd_alb_bsq_bos_sod_bem_mnd_lat_spa_zul_hin_fbf_bul_fin_tsw_lda_est_svk_hau_geo_eng_guj_mcd_fre_wly_gam_ctl_hun_ses_jav_ita_mly_jpn_knd_kor_cze_por_akn_arw_mao_rus_amh_sun_cnt_ger_igb_ukr_anl_ben_mol_pan_swe_qcu_pol_afr_grk_cic_mlt_krd_owc_lit_bat_scr_bam_glc_yor_tag_tha_sid_tml_swt_ven_tur_slo_nor_aze_dgb_vie_heb_tsn_swa_dyu	-0.324852872010651	-0.768829608285114	0.443942572697682
550	anl_ben_fbf_alb_chh_heb_hau_bul_azi_uzb_ewe_sun_moo_nor_eng_bsq_ita_mlt_akn_mnd_pan_dut_xho_ctl_dgb_pol_fin_yor_bam_hun_lat_sod_geo_mcd_cze_rom_lit_owc_tig_bos_est_swt_mly_scr_ind_jpn_knd_kor_guj_fre_bem_mol_bat_afr_wly_jav_cnt_prs_dyu_krd_amh_hin_svk_glc_spa_qcu_urd_por_ger_lda_amr_rus_gam_swe_mao_slo_tsn_arw_ven_tag_tha_aeg_tml_zul_cic_aze_grk_ukr_tur_ses_vie_sid_igb_swa_tsw	-0.958376578393128	-2.32557502660545	0.0222154454781445
551	gam_ctl_yor_lit_hau_sid_aeg_pan_aze_tur_fbf_mao_dyu_ukr_lat_bsq_spa_mlt_zul_mnd_eng_rus_swa_ben_ses_prs_fin_swt_akn_hun_ita_anl_geo_swe_arw_svk_urd_wly_amh_guj_est_ewe_ind_ger_tag_jpn_tml_kor_pol_bos_bam_mol_mly_mcd_amr_bat_cnt_afr_bem_glc_sod_cze_slo_hin_fre_qcu_alb_grk_rom_igb_chh_por_heb_scr_sun_bul_lda_dut_tsn_jav_tha_owc_knd_tsw_ven_uzb_krd_nor_azi_moo_vie_tig_cic_dgb_xho	-0.0179299181207207	-0.0422322109542846	0.966404123665559
552	wly_rus_bem_ger_amr_anl_chh_ukr_tur_aze_dyu_jav_yor_krd_eng_bsq_guj_gam_ven_mnd_afr_ctl_zul_bul_tsn_pan_fin_fbf_akn_est_rom_heb_geo_ita_swe_ben_cze_owc_tig_grk_hun_tsw_tag_hin_mao_jpn_tml_kor_mcd_lit_lda_spa_bat_glc_mlt_ind_cnt_bos_swt_urd_sod_dut_alb_prs_por_qcu_nor_slo_scr_moo_sid_lat_amh_fre_mly_svk_xho_pol_swa_sun_tha_hau_knd_ses_bam_uzb_arw_mol_azi_cic_vie_aeg_dgb_igb_ewe	-0.132780598808357	-0.313427346478391	0.754657886699759
553	heb_afr_dgb_rom_tig_hau_mlt_krd_azi_aze_akn_ind_bem_lit_ger_bsq_prs_amr_cic_mnd_fre_bul_xho_pan_swa_ben_hun_moo_dyu_est_pol_chh_geo_arw_ukr_lat_eng_amh_gam_bos_fin_ewe_mly_rus_jav_jpn_knd_kor_dut_por_ses_slo_bat_scr_aeg_tag_cnt_svk_zul_ctl_sod_glc_urd_guj_grk_qcu_cze_mcd_mol_ven_sid_alb_owc_nor_sun_ita_yor_swe_swt_mao_tha_wly_tml_fbf_tsw_uzb_spa_hin_tur_tsn_vie_anl_lda_igb_bam	-0.404748821125826	-0.959414033491151	0.339837892174065
554	anl_spa_igb_ben_wly_heb_tig_hin_uzb_azi_lda_bat_moo_pol_eng_bsq_cze_sod_dgb_cnt_mcd_prs_yor_glc_tsw_guj_fin_zul_cic_est_pan_mlt_geo_krd_bos_alb_nor_hau_owc_rom_hun_bam_mao_bul_ind_jpn_knd_kor_ger_urd_bem_dut_jav_ita_amr_tag_mnd_svk_ewe_por_amh_arw_rus_mol_fre_qcu_slo_lat_lit_akn_chh_swe_aeg_grk_sun_scr_swa_ukr_dyu_mly_tha_gam_tml_fbf_tsn_aze_afr_ctl_tur_xho_vie_sid_ses_swt_ven	-0.234843098025416	-0.554758744054459	0.580391468483946
555	wly_svk_fbf_ctl_hau_sid_tig_mol_aze_azi_igb_mao_cic_bul_rus_bsq_prs_mlt_tsw_mnd_grk_nor_zul_dut_swt_ukr_fin_bem_dyu_est_lit_chh_geo_pol_guj_lat_ger_owc_heb_ben_hun_bam_sun_cze_bat_jpn_knd_kor_fre_spa_tsn_urd_tag_scr_aeg_jav_cnt_mcd_lda_ita_sod_glc_slo_pan_krd_qcu_swe_alb_rom_ven_gam_eng_anl_por_ind_bos_ses_hin_moo_mly_tha_amr_tml_xho_akn_uzb_afr_arw_tur_swa_vie_amh_dgb_ewe_yor	0.159007617865361	0.374085755786183	0.709192049374811
556	owc_pan_yor_cze_wly_mlt_anl_krd_aze_tur_tsw_tag_ven_dut_rus_bsq_slo_tig_swa_mnd_rom_ctl_tsn_guj_xho_prs_fin_igb_ses_hun_mol_sod_geo_ita_nor_eng_pol_hau_heb_glc_est_swt_ind_bul_mao_jpn_tml_kor_grk_lat_akn_alb_bat_hin_amr_jav_cnt_swe_zul_spa_sid_fre_scr_lit_mcd_qcu_ben_bos_svk_dgb_chh_afr_gam_urd_sun_por_fbf_arw_cic_mly_tha_aeg_knd_bam_lda_uzb_ger_ukr_azi_dyu_vie_amh_moo_bem_ewe	-0.910061663875956	-2.20097796883628	0.0302128548908889
557	amr_swe_ewe_urd_gam_hau_owc_scr_tur_uzb_yor_mao_swa_cze_bos_bsq_eng_amh_tsn_cnt_afr_hin_igb_mol_dyu_alb_est_tsw_bem_fin_mcd_chh_geo_por_grk_svk_lit_tig_mlt_rus_hun_bam_sun_lat_ind_jpn_tml_kor_ger_ctl_zul_pan_mly_nor_anl_jav_mnd_krd_swt_prs_sod_ben_glc_arw_pol_qcu_rom_slo_guj_xho_sid_ukr_aeg_fre_bat_ita_ven_dut_akn_tag_tha_heb_knd_fbf_lda_azi_bul_spa_aze_moo_vie_wly_ses_dgb_cic	-0.0260602914424658	-0.0613885222260015	0.951181529563164
558	aeg_hin_fbf_guj_heb_amh_hau_glc_tur_uzb_swa_mao_dyu_lit_grk_bsq_dut_gam_tsn_mnd_prs_afr_swt_bos_bam_urd_hun_zul_dgb_fin_lat_mlt_geo_rus_pan_ger_ita_amr_wly_ben_est_akn_bat_por_ind_jpn_knd_kor_mol_krd_igb_cze_jav_alb_owc_mly_cnt_bul_ven_mcd_tig_rom_arw_ukr_nor_qcu_pol_svk_swe_xho_sod_slo_sid_fre_sun_scr_yor_eng_cic_tag_tha_chh_tml_moo_tsw_azi_spa_ctl_aze_lda_vie_anl_ewe_ses_bem	-0.484926951403517	-1.15389389716055	0.251500417538537
559	anl_por_bem_mol_gam_sid_mlt_eng_uzb_azi_tsw_jav_swt_fre_ben_bsq_guj_tig_moo_cnt_alb_dut_xho_glc_akn_bul_est_yor_bam_hun_mcd_heb_geo_grk_ita_spa_arw_amh_owc_rus_fin_fbf_mly_pan_sun_jpn_knd_kor_slo_rom_ewe_nor_tag_pol_wly_ind_mnd_urd_ses_ger_chh_ctl_swe_lit_svk_qcu_afr_lat_ukr_dgb_aeg_scr_hau_cze_bat_hin_lda_krd_ven_mao_tha_amr_tml_zul_cic_aze_bos_prs_tur_tsn_vie_sod_dyu_swa_igb	-0.621571781811307	-1.48545122746931	0.140806329139213
560	amh_ctl_dgb_cze_tig_chh_owc_guj_tur_aze_dyu_mao_tsw_urd_fre_bsq_lat_mlt_ses_mnd_alb_nor_tsn_glc_zul_pan_hun_bam_cic_fin_ben_hau_geo_grk_scr_ger_mcd_aeg_sid_slo_est_yor_mly_lit_jav_jpn_tml_kor_mol_bos_ewe_svk_sun_afr_sod_tag_cnt_spa_akn_rom_gam_ita_ukr_swe_eng_qcu_bul_hin_rus_xho_wly_por_heb_dut_ind_pol_swa_prs_igb_bat_tha_anl_knd_fbf_bem_uzb_krd_arw_azi_ven_vie_amr_swt_lda_moo	-0.69657024026184	-1.67306135341956	0.0976759682687861
561	gam_ben_tsn_svk_mlt_anl_amh_bul_aze_uzb_cic_sun_ven_por_rus_bsq_lit_owc_bam_mnd_pol_nor_xho_arw_ses_guj_hun_dgb_moo_fin_glc_hau_geo_spa_afr_scr_ita_sod_heb_hin_est_lda_tag_rom_ind_jpn_knd_kor_pan_cze_ewe_mcd_bat_ukr_amr_jav_cnt_swe_yor_slo_wly_grk_lat_dut_krd_qcu_mol_ctl_alb_swt_aeg_fre_sid_bos_mly_prs_swa_urd_igb_mao_tha_tig_tml_tsw_fbf_tur_eng_ger_azi_akn_vie_chh_bem_zul_dyu	0.241418064399155	0.567840186150542	0.571511864526514
562	tig_ita_akn_mol_wly_gam_amh_rom_uzb_aze_dgb_jav_tsw_ukr_guj_bsq_glc_chh_bem_mnd_pol_eng_bam_bos_cic_spa_hun_dyu_igb_fin_slo_anl_geo_lat_fre_scr_svk_heb_amr_dut_est_ses_tag_prs_sun_jpn_tml_kor_por_hin_ven_nor_bat_ger_owc_mao_cnt_ctl_moo_bul_sid_ben_grk_alb_pan_qcu_rus_cze_swe_swa_sod_mcd_aeg_krd_ind_arw_lda_urd_fbf_mly_tha_hau_knd_tsn_swt_azi_afr_lit_tur_yor_vie_mlt_ewe_zul_xho	-0.165988795776869	-0.392078481995405	0.695897288209685
563	chh_svk_bam_dut_heb_aeg_anl_rus_uzb_tur_swt_ind_zul_ctl_lit_bsq_afr_amh_ewe_mnd_spa_alb_dgb_urd_tsn_grk_fin_ven_fbf_est_arw_owc_geo_por_rom_pan_pol_amr_sid_scr_hun_akn_mly_swe_bat_jpn_tml_kor_ita_mcd_tsw_mol_tag_prs_gam_mao_cnt_lat_bem_bul_wly_ben_bos_slo_cze_qcu_ger_ukr_krd_lda_mlt_guj_hau_fre_jav_hin_yor_eng_moo_sun_tha_sod_knd_ses_xho_aze_nor_glc_azi_igb_vie_tig_cic_swa_dyu	0.041243376164299	0.0970710155357935	0.922878888560962
564	owc_afr_swt_ita_hau_sid_anl_pol_uzb_aze_ewe_tag_ses_lat_svk_bsq_glc_heb_fbf_mnd_urd_ben_dyu_ctl_swa_guj_hun_dgb_yor_est_bul_chh_geo_fre_cze_lit_spa_mlt_gam_krd_fin_bam_mao_nor_sun_jpn_knd_kor_por_rus_lda_alb_ind_mol_tig_bat_cnt_prs_akn_bos_amr_swe_mcd_slo_ger_qcu_pan_dut_grk_cic_aeg_scr_amh_ukr_mly_rom_tsn_arw_ven_jav_tha_sod_tml_tsw_xho_azi_eng_hin_tur_zul_vie_wly_igb_bem_moo	-0.221279354864673	-0.522966460828965	0.602241347586022
565	mlt_bos_lda_alb_heb_aeg_sid_bul_aze_tur_yor_ind_bam_nor_scr_bsq_pan_chh_swt_cnt_rus_svk_ses_fre_akn_ben_fin_moo_cic_hun_mcd_amr_geo_por_prs_lit_arw_amh_anl_glc_est_tsn_bat_hin_tag_jpn_knd_kor_lat_spa_zul_urd_mly_dut_gam_mao_mnd_grk_xho_krd_sod_guj_mol_rom_ger_qcu_afr_slo_eng_ven_wly_pol_owc_ukr_jav_swe_dgb_ita_tsw_sun_tha_hau_tml_swa_dyu_azi_ctl_cze_uzb_igb_vie_tig_ewe_bem_fbf	-0.803873914818434	-1.94013072412754	0.0553932599122885
566	amh_eng_dyu_lat_sid_aeg_hau_rus_tur_uzb_igb_mao_fbf_alb_krd_bsq_svk_anl_yor_mnd_bos_guj_moo_grk_lda_slo_est_cic_akn_fin_mol_heb_geo_ctl_lit_ita_spa_gam_amr_ger_hun_swt_ind_ukr_tag_jpn_knd_kor_bul_fre_dgb_pol_mly_por_owc_sun_cnt_cze_tsw_prs_tig_dut_nor_swe_scr_qcu_pan_ben_hin_ven_wly_urd_sod_glc_jav_rom_zul_afr_xho_bat_tha_chh_tml_tsn_bam_azi_arw_mcd_aze_ses_vie_mlt_ewe_swa_bem	-0.860387844271011	-2.08237054040263	0.0400545356243067
567	tig_ukr_ses_krd_gam_wly_owc_pol_uzb_aze_cic_sun_igb_mol_grk_bsq_hin_sid_fbf_cnt_rom_guj_dyu_urd_zul_cze_fin_akn_ven_hun_ita_heb_geo_ger_svk_fre_slo_hau_aeg_spa_est_xho_jav_eng_bat_jpn_tml_kor_glc_lat_tsn_bos_mao_bul_chh_tag_mnd_dut_swa_ben_mlt_arw_afr_nor_prs_qcu_pan_swe_alb_dgb_sod_ctl_amr_por_ind_rus_yor_lit_bam_mly_tha_amh_knd_moo_lda_tur_scr_mcd_azi_swt_vie_anl_bem_ewe_tsw	-0.715577294500626	-1.71628283517495	0.089439568258301
568	gam_ukr_tsw_rus_tig_hau_owc_cze_aze_tur_lda_jav_igb_lit_por_bsq_mcd_aeg_akn_cnt_dut_alb_cic_mol_bam_scr_fin_moo_swt_hun_bul_chh_geo_prs_svk_fre_hin_mlt_amh_krd_est_dyu_bat_swe_mao_jpn_knd_kor_grk_nor_yor_ita_mly_guj_amr_ind_mnd_eng_swa_bos_wly_rom_pan_arw_spa_qcu_afr_slo_glc_ewe_sod_ben_sid_urd_sun_pol_zul_lat_ven_tag_tha_heb_tml_bem_tsn_azi_ger_ctl_uzb_fbf_vie_anl_dgb_ses_xho	-0.663072808275437	-1.58749944139771	0.115793846383926
569	amr_ben_dyu_spa_amh_tig_aeg_swe_aze_tur_tsw_tag_dgb_mol_cze_bsq_krd_owc_ses_mnd_alb_scr_yor_arw_akn_ctl_fin_fbf_cic_est_bos_heb_geo_eng_urd_guj_lat_wly_sid_prs_hun_tsn_ind_dut_jav_jpn_tml_kor_por_rom_bam_glc_sun_ita_chh_mao_cnt_svk_xho_slo_sod_pan_bul_lit_nor_qcu_mcd_ger_grk_ewe_anl_rus_hau_afr_mly_pol_ven_hin_swa_bat_tha_mlt_knd_swt_zul_uzb_ukr_fre_azi_igb_vie_gam_lda_moo_bem	-0.194195962838614	-0.458692075662232	0.647525481956571
570	gam_lit_bam_nor_hau_wly_aeg_grk_aze_tur_xho_bat_tsw_slo_rom_bsq_bul_sod_ewe_cnt_por_pan_swt_krd_fbf_ger_est_zul_igb_hun_lat_tig_geo_glc_urd_alb_arw_amr_sid_guj_fin_ses_mly_ukr_tag_jpn_tml_kor_hin_mol_yor_afr_jav_ctl_anl_sun_mnd_ben_tsn_dut_chh_rus_bos_fre_swe_qcu_svk_spa_scr_bem_mlt_cze_heb_eng_ind_pol_dgb_mcd_dyu_mao_tha_owc_knd_lda_ven_azi_prs_ita_uzb_swa_vie_amh_akn_cic_moo	0.247763623564868	0.583098120316382	0.561238565785392
571	mlt_ita_ven_spa_aeg_chh_owc_arw_tur_azi_tsw_bat_igb_hin_rus_bsq_afr_gam_dyu_mnd_svk_prs_fbf_ben_swt_glc_hun_lda_akn_fin_ctl_amr_geo_lit_pan_bos_fre_sod_tig_slo_est_ses_mao_nor_ind_jpn_knd_kor_dut_ger_ewe_cze_sun_eng_hau_mly_cnt_mcd_xho_scr_heb_krd_ukr_guj_mol_qcu_rom_urd_alb_dgb_amh_grk_wly_pol_tag_por_tsn_swe_bam_jav_tha_anl_tml_zul_yor_uzb_bul_lat_aze_swa_vie_sid_moo_bem_cic	0.22941483170223	0.539744781908934	0.590663094679532
572	chh_bul_swt_urd_gam_anl_sid_glc_azi_uzb_akn_tag_lda_swe_hin_bsq_ben_sod_ses_cnt_ukr_svk_dyu_guj_moo_ger_est_dgb_fbf_hun_dut_owc_geo_prs_arw_eng_spa_aeg_wly_pol_fin_xho_mao_grk_ind_jpn_knd_kor_mol_scr_ewe_bos_bat_alb_amr_sun_mnd_slo_cic_cze_tig_ita_rus_krd_nor_qcu_mcd_lit_afr_ven_mlt_pan_heb_fre_jav_lat_bam_ctl_tsw_mly_tha_amh_tml_tsn_zul_aze_por_rom_tur_yor_vie_hau_bem_swa_igb	-0.667369899110014	-1.6010156369602	0.112765046638404
573	tig_afr_yor_spa_chh_mlt_amr_eng_tur_azi_dgb_mly_akn_alb_grk_bsq_nor_aeg_ven_mnd_lit_dut_lda_cze_tsw_slo_fin_swa_swt_hun_mcd_anl_geo_pol_svk_arw_prs_sod_owc_ctl_est_cic_bat_fre_mao_jpn_tml_kor_urd_ben_ses_glc_jav_scr_amh_ind_cnt_rus_tsn_pan_hau_por_mol_bos_krd_qcu_bul_ger_rom_bem_sid_hin_heb_lat_sun_ita_zul_swe_moo_tag_tha_gam_knd_dyu_bam_uzb_ukr_guj_aze_igb_vie_wly_fbf_xho_ewe	-0.207378612623897	-0.489839052760214	0.625401317017952
574	amr_krd_dyu_spa_tig_wly_aeg_lit_tur_aze_swt_mao_xho_urd_cze_bsq_dut_mlt_akn_mnd_ctl_pol_moo_glc_ven_fre_est_ses_tsn_fin_ben_anl_geo_rus_nor_rom_scr_owc_sod_slo_hun_cic_jav_bos_ind_jpn_knd_kor_ita_mcd_igb_bul_sun_prs_amh_mly_cnt_arw_zul_svk_gam_afr_alb_grk_ukr_qcu_mol_eng_pan_lda_hau_lat_heb_swe_tag_guj_fbf_ger_bem_bat_tha_sid_tml_yor_ewe_azi_hin_por_uzb_swa_vie_chh_tsw_dgb_bam	-0.338807852001383	-0.801864329044046	0.424675625560365
575	wly_lit_swa_ita_chh_aeg_hau_svk_uzb_azi_dyu_ind_lda_arw_afr_bsq_rus_owc_bam_cnt_urd_pol_tsn_hin_swt_grk_hun_ewe_fbf_est_ctl_sod_geo_slo_pan_eng_rom_mlt_amr_glc_fin_ven_sun_lat_bat_jpn_tml_kor_por_mol_xho_spa_mao_fre_amh_mly_mnd_bul_cic_dut_anl_ben_bos_swe_mcd_qcu_krd_ukr_scr_akn_heb_cze_sid_prs_tag_nor_ses_alb_igb_jav_tha_gam_knd_yor_tsw_tur_guj_ger_aze_moo_vie_tig_dgb_zul_bem	-0.279763267649862	-0.661782893221436	0.509746816311357
576	chh_slo_tsn_ukr_mlt_amh_heb_por_uzb_tur_swa_tag_zul_ita_eng_bsq_hin_gam_dyu_cnt_svk_pol_ven_glc_bem_swe_est_ses_ewe_hun_dut_sod_geo_bul_fre_spa_urd_anl_aeg_pan_fin_tsw_mly_bos_ind_jpn_tml_kor_ben_guj_akn_lat_sun_rus_wly_bat_mnd_krd_lda_prs_sid_mcd_grk_scr_ger_qcu_rom_arw_alb_fbf_tig_afr_hau_cze_mao_mol_bam_ctl_cic_jav_tha_amr_knd_swt_dgb_aze_nor_lit_azi_yor_vie_owc_xho_igb_moo	-0.773405788109004	-1.86372309663842	0.0655157836343837
577	aeg_prs_bam_rus_anl_chh_mlt_ctl_aze_azi_yor_jav_ewe_lat_krd_bsq_fre_heb_swa_cnt_lit_eng_fbf_glc_tsn_scr_fin_igb_swt_hun_spa_amr_geo_ben_bul_alb_ita_amh_tig_mol_est_lda_mly_swe_ind_jpn_tml_kor_hin_bos_xho_rom_bat_svk_wly_tag_mnd_afr_moo_slo_sid_pol_arw_urd_mcd_qcu_guj_por_cze_ses_gam_ger_sod_dut_mao_nor_tsw_pan_bem_sun_tha_hau_knd_zul_akn_uzb_ukr_grk_tur_cic_vie_owc_dgb_ven_dyu	-0.432364494879106	-1.02607013462692	0.307519972471156
578	heb_lit_moo_prs_anl_owc_gam_ctl_azi_aze_tsn_mly_ses_glc_mcd_bsq_por_hau_tsw_cnt_pan_dut_zul_bos_lda_grk_fin_yor_akn_est_rus_wly_geo_afr_rom_mol_guj_chh_aeg_alb_hun_igb_ind_fre_tag_jpn_tml_kor_ben_spa_dyu_lat_mao_arw_sod_sun_mnd_ukr_xho_hin_sid_urd_eng_ita_bul_qcu_scr_nor_cze_fbf_tig_svk_mlt_swe_jav_krd_swt_slo_bem_bat_tha_amh_knd_swa_cic_uzb_ger_pol_tur_bam_vie_amr_ewe_dgb_ven	-0.413941626583043	-0.982338868141097	0.328481620485799
579	gam_prs_akn_pan_sid_mlt_tig_cze_uzb_azi_bam_bat_moo_ctl_ben_bsq_mcd_amh_xho_cnt_hin_krd_bem_swe_ewe_rus_fin_yor_dyu_hun_svk_aeg_geo_glc_ger_lat_ukr_heb_hau_scr_est_lda_jav_fre_sun_jpn_tml_kor_nor_spa_swt_slo_mao_pol_chh_mly_mnd_guj_ven_dut_owc_grk_urd_por_afr_qcu_lit_arw_eng_zul_sod_alb_amr_rom_tag_bul_dgb_ita_cic_ind_tha_anl_knd_swa_tsw_aze_bos_mol_tur_fbf_vie_wly_ses_igb_tsn	-0.818967804031861	-1.97616379468296	0.0510993338092278
580	aeg_cze_dgb_slo_sod_amr_owc_eng_aze_azi_zul_jav_tsn_urd_ctl_bsq_rus_sid_bam_cnt_mol_rom_akn_dut_ven_ukr_fin_dyu_swt_hun_grk_heb_geo_swe_alb_ben_scr_gam_chh_spa_est_cic_tag_mcd_mao_jpn_knd_kor_fre_prs_fbf_lit_sun_nor_anl_ind_mnd_bul_yor_pol_mlt_ger_hin_krd_arw_qcu_lat_ita_por_moo_tig_afr_hau_glc_bat_svk_tsw_pan_igb_mly_tha_wly_tml_bem_ses_uzb_guj_bos_tur_xho_vie_amh_ewe_lda_swa	0.198060617456497	0.466295766848822	0.642094194246073
581	hau_mcd_dgb_urd_heb_chh_gam_bos_uzb_aze_cic_mao_bem_ctl_arw_bsq_ben_tig_ses_mnd_mol_scr_xho_svk_igb_glc_hun_fbf_yor_fin_grk_amr_geo_fre_ukr_dut_bul_aeg_amh_prs_est_tsn_jav_alb_ind_jpn_tml_kor_pol_ita_lda_ger_sun_guj_sod_mly_cnt_eng_ven_spa_owc_afr_lat_rus_pan_qcu_nor_lit_cze_swa_sid_slo_mlt_hin_tag_por_bam_rom_swt_bat_tha_anl_knd_akn_tsw_tur_krd_swe_azi_zul_vie_wly_ewe_moo_dyu	-0.290246564502904	-0.686465900312148	0.494127378408209
582	wly_afr_akn_lat_anl_mlt_gam_cze_azi_aze_bem_bat_lda_scr_swe_bsq_bos_tig_yor_cnt_ger_por_tsw_alb_ewe_ukr_est_fbf_xho_hun_ctl_sid_geo_pan_pol_fre_ita_chh_amr_dut_fin_zul_mao_eng_sun_jpn_tml_kor_mcd_urd_igb_glc_mly_rom_sod_jav_mnd_guj_moo_grk_hau_prs_hin_ben_slo_qcu_arw_krd_spa_ven_aeg_svk_owc_nor_ind_bul_swt_lit_tsn_tag_tha_heb_knd_bam_dyu_tur_rus_mol_uzb_swa_vie_amh_cic_ses_dgb	0.117967536776264	0.277722598976174	0.78184176604467
583	amh_arw_bam_urd_sid_tig_aeg_ben_tur_azi_tsn_mao_bem_ger_eng_bsq_prs_heb_dyu_mnd_guj_spa_zul_ctl_igb_por_fin_ses_moo_hun_pol_chh_geo_nor_mcd_lat_cze_hau_wly_lit_est_swt_sun_glc_bat_jpn_knd_kor_pan_ita_akn_fre_jav_svk_amr_mly_cnt_hin_swa_scr_sod_rus_swe_afr_rom_qcu_bul_mol_ukr_cic_gam_dut_anl_grk_ind_alb_ewe_slo_tsw_tag_tha_owc_tml_dgb_lda_uzb_krd_bos_aze_ven_vie_mlt_fbf_xho_yor	-0.495085665786796	-1.17778342412996	0.241888117653343
584	sid_spa_fbf_ctl_anl_amr_wly_bul_uzb_tur_bam_mao_ses_dut_arw_bsq_lat_sod_dyu_mnd_mol_ukr_swt_urd_tsn_prs_est_yor_lda_hun_krd_heb_geo_scr_lit_bos_pol_owc_mlt_afr_fin_tsw_jav_cze_bat_jpn_knd_kor_ger_guj_cic_ita_ind_ben_tig_sun_cnt_slo_swa_eng_aeg_svk_hin_fre_por_qcu_rom_swe_nor_moo_gam_rus_amh_grk_tag_pan_zul_alb_ven_mly_tha_hau_tml_ewe_bem_aze_glc_mcd_azi_igb_vie_chh_dgb_xho_akn	-0.301758944521603	-0.713944187316189	0.477049699327366
585	wly_mcd_tsn_ger_tig_sod_aeg_ukr_uzb_azi_akn_mly_moo_afr_eng_bsq_rus_anl_zul_mnd_lat_alb_xho_por_swt_cze_fin_dyu_ses_hun_scr_chh_geo_slo_bos_fre_prs_sid_amh_lit_est_dgb_sun_swe_bat_jpn_tml_kor_pan_glc_yor_bul_mao_nor_gam_ind_cnt_hin_bem_spa_owc_ben_grk_dut_arw_qcu_mol_pol_rom_bam_hau_guj_heb_ctl_tag_krd_fbf_ita_cic_jav_tha_amr_knd_tsw_ven_tur_svk_urd_aze_swa_vie_mlt_lda_igb_ewe	-0.704335786843822	-1.68869233999952	0.0946288682147872
586	chh_urd_dyu_alb_tig_sod_owc_mol_uzb_azi_lda_ind_ewe_ben_eng_bsq_glc_amh_igb_mnd_pol_scr_ses_lit_swa_krd_fin_xho_akn_hun_hin_hau_geo_fre_spa_pan_mcd_sid_amr_dut_est_zul_jav_slo_sun_jpn_tml_kor_swe_afr_fbf_lat_tag_guj_aeg_bat_cnt_ukr_bam_rom_anl_prs_ger_cze_por_qcu_rus_nor_svk_cic_mlt_bul_heb_bos_mly_arw_moo_grk_dgb_mao_tha_wly_knd_tsn_ven_aze_ita_ctl_tur_yor_vie_gam_swt_tsw_bem	0.478773726571753	1.13092180063573	0.260996018218652
587	hau_dut_ewe_grk_wly_aeg_mlt_pol_azi_tur_zul_sun_lda_ben_mcd_bsq_ita_sod_ses_cnt_hin_ctl_dgb_swe_ven_slo_fin_cic_swa_est_rom_anl_geo_spa_por_guj_prs_owc_amr_scr_hun_moo_jav_cze_tag_jpn_tml_kor_glc_afr_bem_pan_mao_nor_chh_bat_mnd_rus_swt_bos_amh_krd_bul_svk_fre_qcu_mol_lat_alb_xho_heb_lit_gam_eng_mly_ukr_yor_urd_fbf_ind_tha_tig_knd_akn_tsn_aze_arw_ger_uzb_dyu_vie_sid_igb_tsw_bam	-0.242221098534808	-0.572079379885153	0.568648476403419
588	anl_mcd_cic_ben_amh_chh_heb_bul_aze_uzb_moo_tag_bem_mol_ukr_bsq_lit_amr_dyu_mnd_eng_cze_ven_guj_dgb_swe_hun_tsw_xho_fin_pan_tig_geo_ctl_scr_hin_ita_owc_aeg_svk_est_zul_jav_lat_sun_jpn_tml_kor_krd_dut_swt_bos_bat_glc_mlt_mao_cnt_ger_swa_fre_sid_afr_pol_por_grk_qcu_urd_rom_arw_bam_wly_alb_sod_prs_mly_nor_ses_spa_lda_ind_tha_gam_knd_akn_igb_azi_rus_slo_tur_ewe_vie_hau_fbf_tsn_yor	-0.905957570452421	-2.19559468949902	0.0306089683959564
589	wly_alb_dgb_urd_amh_aeg_sod_pan_azi_tur_yor_mao_bam_slo_afr_bsq_lit_hau_moo_cnt_ita_krd_bem_glc_ewe_svk_fin_tsw_cic_est_ger_anl_geo_arw_prs_swe_mcd_owc_amr_mol_hun_xho_bat_grk_ind_jpn_tml_kor_ctl_pol_ven_nor_mly_eng_gam_tag_mnd_hin_fbf_rom_chh_cze_rus_guj_ukr_qcu_scr_fre_dut_ses_mlt_bul_tig_ben_jav_lat_swa_bos_tsn_sun_tha_heb_knd_igb_zul_uzb_spa_por_aze_akn_vie_sid_dyu_swt_lda	-0.776417296531092	-1.86959423475432	0.0646864902549722
590	sid_ukr_lda_rus_tig_mlt_wly_ben_tur_aze_tsw_ind_dyu_guj_pol_bsq_rom_owc_bam_mnd_ita_dut_zul_nor_cic_cze_fin_swa_tsn_est_urd_heb_geo_swe_prs_alb_ctl_chh_aeg_eng_hun_moo_tag_spa_bat_jpn_knd_kor_scr_krd_swt_mol_sun_pan_sod_mly_cnt_lat_xho_mcd_amh_afr_ger_por_slo_qcu_grk_arw_glc_ses_anl_bos_hau_hin_jav_bul_ewe_svk_bem_mao_tha_gam_tml_akn_dgb_azi_fre_lit_uzb_igb_vie_amr_yor_ven_fbf	-0.157143643908175	-0.37070597316518	0.711699580836015
591	gam_mol_swt_swe_mlt_chh_sid_ita_azi_aze_bam_bat_swa_por_rom_bsq_ukr_owc_lda_cnt_urd_prs_ewe_lat_zul_eng_fin_tsn_xho_hun_slo_hau_geo_hin_glc_cze_nor_anl_amh_ger_est_tsw_mao_grk_ind_jpn_tml_kor_scr_lit_cic_alb_mly_spa_sod_sun_mnd_dut_akn_bos_amr_arw_fre_pan_ben_qcu_afr_pol_ctl_yor_aeg_guj_wly_svk_jav_krd_ses_mcd_igb_tag_tha_heb_knd_fbf_moo_tur_bul_rus_uzb_bem_vie_tig_dgb_ven_dyu	0.262816546726983	0.620273978311251	0.536594417945322
592	mlt_rus_cic_ita_tig_wly_sid_hin_azi_aze_bam_ind_moo_scr_lat_bsq_eng_chh_tsw_cnt_afr_rom_tsn_slo_lda_mcd_fin_xho_swa_est_por_aeg_geo_swe_bos_grk_mol_sod_heb_urd_hun_fbf_sun_alb_mao_jpn_tml_kor_arw_ctl_ewe_svk_mly_nor_hau_bat_mnd_ger_yor_fre_amh_lit_bul_glc_ben_qcu_krd_spa_guj_ven_gam_dut_owc_pol_tag_prs_dyu_pan_akn_jav_tha_anl_knd_igb_bem_tur_ukr_cze_uzb_ses_vie_amr_zul_swt_dgb	-0.882023424706451	-2.13769055112159	0.0351644014242212
593	heb_eng_ven_prs_hau_gam_sod_glc_aze_uzb_swt_ind_xho_rus_scr_bsq_ctl_tig_tsw_cnt_bul_ben_bem_mcd_ses_arw_fin_swa_dgb_hun_lat_wly_geo_cze_bos_alb_ger_sid_amr_rom_est_zul_mao_slo_jav_jpn_tml_kor_guj_krd_lda_spa_tag_lit_mlt_sun_mnd_ukr_tsn_urd_anl_afr_dut_fre_ita_qcu_swe_pol_mol_fbf_owc_svk_amh_grk_mly_por_yor_nor_dyu_bat_tha_aeg_knd_moo_cic_azi_pan_hin_tur_akn_vie_chh_igb_ewe_bam	0.176804115133766	0.416144591491934	0.678262982355095
594	amh_dut_tsw_pol_owc_heb_aeg_ctl_uzb_azi_dgb_mly_dyu_swe_bul_bsq_ita_chh_lda_cnt_prs_guj_bam_lit_ses_mcd_fin_moo_bem_est_afr_gam_geo_nor_lat_por_krd_mlt_sid_svk_hun_ven_tag_hin_sun_jpn_knd_kor_scr_eng_xho_spa_jav_grk_amr_bat_mnd_rom_zul_slo_sod_glc_arw_rus_ben_qcu_alb_pan_fre_igb_wly_urd_tig_ger_mao_bos_akn_ukr_swa_ind_tha_hau_tml_cic_fbf_tur_mol_cze_aze_ewe_vie_anl_yor_swt_tsn	-0.218995329652636	-0.517042959342171	0.606353675420757
595	sid_pol_ewe_ger_anl_sod_tig_guj_uzb_tur_ses_jav_yor_cze_hin_bsq_urd_chh_zul_mnd_prs_scr_igb_ben_cic_spa_hun_tsw_bem_est_ita_gam_geo_lit_fre_glc_arw_wly_owc_krd_fin_tsn_tag_eng_sun_jpn_tml_kor_alb_mcd_xho_pan_ind_slo_hau_mao_cnt_por_dgb_grk_aeg_nor_rus_ukr_afr_qcu_svk_swe_bos_moo_mlt_ctl_heb_rom_mly_bul_swa_mol_lda_bat_tha_amr_knd_bam_ven_azi_lat_dut_aze_fbf_vie_amh_akn_dyu_swt	0.843123421400242	2.00811508918963	0.0475319889032615
596	amr_bos_zul_afr_amh_owc_sid_guj_tur_aze_igb_mly_yor_urd_ben_bsq_mol_wly_dgb_mnd_mcd_scr_dyu_cze_moo_por_hun_bam_swa_est_fre_aeg_geo_eng_hin_glc_svk_hau_anl_swe_fin_swt_jav_arw_ind_jpn_knd_kor_lat_ita_tsw_bul_sun_prs_mlt_tag_cnt_grk_fbf_dut_gam_pan_alb_krd_ctl_qcu_spa_slo_rus_ses_sod_nor_heb_ger_mao_lit_lda_ukr_ewe_bat_tha_chh_tml_akn_cic_azi_pol_rom_uzb_bem_vie_tig_tsn_ven_xho	0.144798505875555	0.340722235703248	0.73408119256276
597	hau_rus_igb_arw_sid_tig_chh_por_uzb_aze_lda_bat_bam_ger_lat_bsq_guj_wly_swa_mnd_swe_ukr_ses_mol_dyu_lit_fin_ven_tsn_hun_cze_owc_geo_rom_svk_alb_ben_gam_amh_mcd_est_tsw_tag_afr_mly_jpn_knd_kor_pol_slo_dgb_krd_mao_bul_heb_jav_cnt_nor_moo_urd_anl_spa_ita_fre_scr_qcu_glc_grk_hin_yor_amr_prs_aeg_eng_sun_dut_swt_bos_akn_ind_tha_mlt_tml_xho_ewe_tur_pan_ctl_azi_zul_vie_sod_cic_bem_fbf	0.499687269105876	1.1831645947309	0.239759655683609
598	hau_scr_moo_prs_sod_aeg_anl_mcd_azi_uzb_swa_mao_dgb_por_pan_bsq_pol_wly_cic_cnt_cze_krd_ses_lat_zul_lit_est_igb_akn_fin_mol_mlt_geo_grk_ita_nor_glc_amh_tig_eng_hun_tsn_ind_spa_sun_jpn_knd_kor_fre_hin_lda_ctl_tag_rus_amr_bat_mnd_rom_ven_slo_chh_bos_urd_swe_svk_qcu_ukr_dut_ger_xho_heb_arw_gam_bul_jav_ben_tsw_guj_yor_mly_tha_sid_tml_swt_ewe_aze_alb_afr_tur_dyu_vie_owc_bem_bam_fbf	-0.37098132120653	-0.879261261548642	0.381525879839484
599	amr_lit_swa_grk_chh_sod_anl_ita_azi_aze_dgb_bat_akn_krd_scr_bsq_arw_hau_xho_mnd_rom_ger_lda_pol_ven_prs_fin_bem_swt_hun_swe_sid_geo_glc_svk_afr_ctl_gam_mlt_spa_est_igb_tag_lat_jav_jpn_knd_kor_slo_por_moo_alb_mly_ben_heb_sun_cnt_hin_yor_ukr_aeg_fre_eng_rus_nor_qcu_bos_dut_mol_zul_tig_mcd_owc_bul_ind_cze_bam_urd_ewe_mao_tha_wly_tml_dyu_ses_uzb_pan_guj_tur_fbf_vie_amh_tsn_tsw_cic	0.240513350662813	0.56638398342006	0.572497070911527
600	chh_nor_moo_swe_sid_amr_wly_spa_aze_azi_swa_ind_akn_dut_lit_bsq_prs_sod_ven_mnd_arw_ctl_dgb_krd_lda_bul_fin_ses_bam_hun_pol_hau_geo_ita_eng_glc_slo_amh_tig_scr_est_cic_tag_fre_sun_jpn_knd_kor_bos_alb_swt_mcd_mly_ben_aeg_jav_cnt_cze_zul_rus_heb_pan_ger_svk_urd_qcu_rom_guj_grk_xho_anl_afr_mlt_ukr_bat_mol_igb_lat_dyu_mao_tha_owc_tml_bem_tsw_uzb_hin_por_tur_fbf_vie_gam_yor_tsn_ewe	0.563330844299904	1.33271445212275	0.185881538520889
601	gam_mcd_akn_pol_tig_owc_hau_swe_aze_tur_lda_ind_ven_pan_glc_bsq_urd_sid_cic_cnt_afr_lit_swa_scr_tsw_hin_est_bam_bem_hun_ctl_chh_geo_mol_bos_arw_dut_amh_wly_bul_fin_ses_bat_nor_tag_jpn_tml_kor_ben_grk_zul_ger_jav_svk_heb_mao_mnd_eng_dgb_slo_sod_rom_ita_krd_guj_qcu_por_alb_lat_ewe_amr_fre_mlt_spa_mly_rus_yor_ukr_xho_sun_tha_anl_knd_swt_fbf_uzb_cze_prs_azi_moo_vie_aeg_tsn_dyu_igb	0.0154420708174319	0.03637640770887	0.971060192755308
602	amh_slo_fbf_krd_anl_mlt_hau_scr_aze_uzb_swa_bat_ven_spa_swe_bsq_pan_chh_tsn_mnd_lat_ger_moo_mol_lda_guj_est_yor_ses_hun_alb_amr_geo_fre_lit_por_grk_sod_tig_mcd_fin_xho_ind_ukr_mao_jpn_knd_kor_rom_dut_ewe_cze_mly_ben_aeg_jav_cnt_pol_igb_ita_gam_ctl_bul_urd_glc_qcu_bos_prs_arw_bem_heb_hin_sid_rus_sun_nor_dgb_afr_cic_tag_tha_wly_tml_bam_dyu_tur_svk_eng_azi_zul_vie_owc_swt_akn_tsw	-0.316339171695459	-0.749499510067885	0.455447924802891
603	chh_arw_ven_dut_amh_heb_sod_pan_tur_azi_moo_mao_tsw_spa_alb_bsq_bos_mlt_dgb_cnt_rom_swe_tsn_ger_dyu_cze_hun_xho_swa_est_mol_amr_geo_fre_ita_prs_nor_owc_aeg_glc_fin_zul_ind_mcd_bat_jpn_knd_kor_eng_ukr_bam_hin_tag_guj_wly_mly_mnd_svk_igb_grk_tig_ctl_slo_bul_scr_qcu_krd_afr_rus_akn_anl_ben_hau_urd_sun_lat_yor_pol_fbf_jav_tha_gam_tml_ewe_ses_aze_por_lit_uzb_swt_vie_sid_lda_cic_bem	-0.686868887347328	-1.64395451490435	0.103562122723424
604	hau_dut_akn_bos_sod_wly_aeg_nor_azi_tur_igb_mao_dyu_fre_guj_bsq_ben_heb_bem_cnt_mcd_arw_moo_pol_tsn_ctl_est_ewe_fbf_hun_prs_amh_geo_swe_ita_afr_spa_chh_tig_mol_fin_tsw_tag_ger_mly_jpn_tml_kor_pan_slo_dgb_bul_sun_cze_amr_jav_mnd_urd_ven_hin_sid_eng_por_rus_glc_qcu_krd_scr_lit_lda_gam_ukr_mlt_grk_ind_svk_xho_lat_ses_bat_tha_anl_knd_swt_yor_uzb_rom_alb_aze_swa_vie_owc_bam_zul_cic	-0.139817025053169	-0.329516130559975	0.742506606495771
605	anl_prs_tsn_urd_sid_heb_amh_alb_uzb_azi_dyu_mly_swt_pan_lit_bsq_ukr_sod_ewe_mnd_svk_por_lda_afr_igb_eng_fin_ven_bam_est_hin_chh_geo_rom_scr_mcd_grk_mlt_amr_fre_hun_tsw_tag_krd_mao_jpn_knd_kor_ger_nor_dgb_bos_ind_lat_gam_jav_cnt_rus_akn_slo_owc_arw_guj_mol_ita_qcu_glc_swe_ben_swa_wly_cze_tig_pol_bat_dut_moo_spa_fbf_sun_tha_hau_tml_xho_zul_tur_ctl_bul_aze_cic_vie_aeg_yor_ses_bem	-0.933400025434619	-2.26666817019172	0.0257282151991679
606	mlt_alb_ewe_lat_chh_aeg_amh_arw_tur_aze_tsw_bat_bam_afr_pol_bsq_ita_hau_ven_cnt_slo_ger_cic_bos_yor_krd_est_swt_swa_hun_cze_heb_geo_hin_svk_swe_eng_gam_amr_ben_fin_dyu_mao_spa_jav_jpn_knd_kor_rom_mol_akn_fre_sun_nor_sod_ind_mnd_guj_zul_lit_anl_urd_ctl_grk_por_qcu_rus_glc_scr_ses_tig_dut_wly_prs_mly_mcd_dgb_ukr_tsn_tag_tha_owc_tml_fbf_xho_uzb_pan_bul_azi_igb_vie_sid_lda_moo_bem	-0.435190645241533	-1.03226734514753	0.304623897075267
607	sid_cze_igb_urd_amh_aeg_chh_swe_uzb_tur_cic_bat_bem_ukr_guj_bsq_mol_heb_ses_cnt_fre_scr_ven_krd_tsn_hin_hun_swt_lda_fin_ctl_hau_geo_mcd_bos_afr_ben_mlt_owc_prs_est_dgb_jav_eng_mao_jpn_tml_kor_pan_ita_xho_dut_mly_lit_wly_tag_mnd_glc_zul_alb_amr_rus_nor_svk_ger_qcu_arw_rom_grk_swa_tig_lat_gam_bul_ind_por_fbf_spa_dyu_sun_tha_anl_knd_tsw_ewe_azi_slo_pol_aze_akn_vie_sod_moo_bam_yor	-0.904714297957453	-2.19046332930227	0.0309907565215111
608	amr_arw_igb_fre_gam_sid_wly_cze_azi_uzb_tsw_sun_bem_glc_lit_bsq_svk_chh_lda_cnt_hin_mol_akn_por_xho_mcd_fin_ven_yor_hun_nor_hau_geo_spa_ita_dut_scr_aeg_tig_urd_est_fbf_ind_swe_mly_jpn_tml_kor_rus_pol_moo_rom_mao_pan_sod_jav_mnd_guj_ses_prs_heb_lat_ukr_grk_bos_qcu_eng_ben_slo_cic_owc_ctl_mlt_alb_bat_bul_swa_krd_dgb_tag_tha_amh_knd_tsn_dyu_tur_afr_ger_aze_zul_vie_anl_swt_bam_ewe	-0.350772295750853	-0.832036403629862	0.407519802291285
609	amh_glc_cic_fre_wly_sod_amr_slo_uzb_tur_ven_tag_swa_mcd_hin_bsq_bul_anl_xho_cnt_ben_grk_swt_afr_moo_alb_hun_igb_akn_est_rus_sid_geo_pol_por_scr_ita_owc_mlt_ctl_fin_bem_sun_eng_bat_jpn_tml_kor_swe_rom_tsw_cze_mly_pan_chh_ind_mnd_nor_dgb_mol_heb_lit_ukr_prs_dut_qcu_ger_bos_lat_lda_gam_guj_hau_spa_mao_svk_yor_arw_bam_jav_tha_aeg_knd_zul_fbf_azi_urd_krd_aze_ewe_vie_tig_ses_dyu_tsn	-0.359530977118555	-0.85274812262626	0.39598983994814
610	chh_ctl_dyu_rom_anl_aeg_sid_ger_aze_uzb_ven_tag_tsn_mcd_arw_bsq_slo_heb_tsw_cnt_mol_krd_fbf_eng_xho_urd_fin_moo_igb_est_pan_tig_geo_prs_pol_afr_ukr_hau_amr_svk_hun_cic_mao_ben_sun_jpn_tml_kor_fre_dut_ewe_spa_jav_bos_owc_bat_mnd_por_zul_scr_amh_hin_lat_alb_bul_qcu_guj_grk_swe_swt_gam_glc_mlt_ita_mly_rus_dgb_lit_akn_ind_tha_wly_knd_bem_bam_tur_cze_nor_azi_lda_vie_sod_ses_yor_swa	0.0546883583908037	0.12863099390085	0.897927405939977
611	amh_grk_xho_swe_mlt_amr_gam_mcd_uzb_azi_ewe_jav_cic_afr_arw_bsq_ctl_owc_swt_mnd_guj_hin_tsw_spa_igb_alb_hun_dgb_lda_est_lat_wly_geo_ukr_svk_mol_ger_heb_hau_urd_fin_swa_tag_ita_ind_jpn_tml_kor_glc_ben_ven_dut_mly_nor_aeg_mao_cnt_rus_yor_eng_sod_bul_pan_por_fre_qcu_krd_scr_cze_bem_anl_bos_tig_pol_sun_slo_akn_lit_tsn_bat_tha_sid_knd_fbf_bam_tur_prs_rom_aze_zul_vie_chh_dyu_ses_moo	0.613230293752662	1.44992533241903	0.150443465845388
612	amr_rom_ven_slo_amh_anl_sid_ctl_tur_uzb_swa_mao_akn_swe_ita_bsq_nor_wly_swt_cnt_mol_ger_fbf_hin_zul_bos_est_yor_tsn_fin_glc_aeg_geo_arw_mcd_por_eng_tig_heb_pol_hun_dgb_jav_rus_tag_jpn_tml_kor_pan_bul_cic_spa_ind_lit_sod_sun_mnd_prs_ewe_alb_owc_ukr_cze_lat_afr_qcu_urd_krd_scr_bem_hau_fre_chh_svk_mly_grk_ses_guj_xho_bat_tha_gam_knd_bam_dyu_azi_dut_ben_aze_moo_vie_mlt_lda_tsw_igb	-0.421394383232316	-1.00140588452689	0.319229088372191
613	owc_scr_ven_svk_sod_tig_sid_spa_azi_uzb_swa_mly_akn_arw_glc_bsq_ben_gam_yor_cnt_pan_hin_igb_pol_bam_slo_hun_zul_dgb_fin_ger_amr_geo_bos_nor_lit_alb_amh_chh_lat_est_xho_bat_ctl_ind_jpn_knd_kor_urd_krd_fbf_ukr_tag_cze_wly_sun_mnd_mol_tsn_prs_anl_afr_bul_swe_rus_qcu_dut_mcd_eng_lda_hau_grk_heb_guj_mao_por_cic_ita_ses_jav_tha_mlt_tml_swt_bem_tur_rom_fre_aze_moo_vie_aeg_dyu_tsw_ewe	0.144803475308895	0.341185007527666	0.733733943724158
614	aeg_bos_bam_mcd_sid_gam_anl_guj_aze_azi_dgb_bat_akn_alb_cze_bsq_por_amh_tsw_mnd_pol_ctl_ses_mol_xho_nor_est_lda_dyu_fin_swe_mlt_geo_pan_rus_urd_afr_tig_heb_eng_hun_fbf_jav_ben_mly_jpn_tml_kor_grk_ita_zul_spa_ind_glc_owc_tag_cnt_fre_swt_prs_sod_ukr_rom_krd_lit_qcu_svk_lat_hin_tsn_chh_scr_hau_arw_sun_dut_ewe_bul_ven_mao_tha_wly_knd_igb_swa_uzb_ger_slo_tur_bem_vie_amr_moo_yor_cic	-0.285989570411442	-0.676252171146489	0.500558916278785
615	chh_ger_swt_mcd_gam_anl_amr_bos_azi_tur_moo_tag_ses_prs_urd_bsq_afr_owc_fbf_mnd_spa_krd_ewe_alb_akn_arw_hun_tsw_swa_fin_grk_sid_geo_rom_ita_swe_nor_amh_sod_dut_est_dyu_jav_glc_bat_jpn_tml_kor_pan_rus_xho_por_mao_lat_mlt_ind_cnt_ben_yor_slo_wly_scr_lit_cze_svk_qcu_ukr_eng_guj_cic_hau_hin_tig_pol_sun_ctl_lda_mol_bem_mly_tha_aeg_knd_tsn_dgb_aze_bul_fre_uzb_igb_vie_heb_zul_bam_ven	-1.20909290870917	-2.99459806633646	0.00352107367487994
616	chh_swe_tsw_cze_wly_owc_gam_fre_tur_azi_dyu_jav_moo_lat_ita_bsq_pan_hau_igb_mnd_dut_bos_dgb_slo_xho_svk_hun_tsn_swa_est_mol_amr_geo_lit_ben_krd_ger_sod_amh_scr_fin_ewe_mly_bul_ind_jpn_knd_kor_alb_glc_ven_rus_tag_eng_mlt_bat_cnt_ukr_bem_urd_sid_spa_pol_guj_nor_qcu_por_arw_prs_swt_aeg_afr_tig_ctl_mao_mcd_lda_grk_yor_sun_tha_anl_tml_akn_zul_uzb_rom_hin_aze_bam_vie_heb_cic_ses_fbf	0.0700930121055763	0.165152901346681	0.869182098401884
617	owc_alb_tsw_lit_anl_tig_gam_bul_aze_azi_zul_ind_dyu_ger_ben_bsq_slo_hau_yor_mnd_nor_dut_akn_rus_xho_krd_est_swt_cic_hun_guj_chh_geo_mol_swe_spa_pan_amh_aeg_eng_fin_moo_sun_ukr_tag_jpn_tml_kor_por_cze_ven_glc_jav_afr_heb_mly_cnt_rom_igb_bos_sod_ita_fre_arw_svk_qcu_lat_hin_ctl_bem_amr_urd_wly_pol_bat_mcd_swa_prs_lda_mao_tha_sid_knd_bam_ses_tur_grk_scr_uzb_dgb_vie_mlt_tsn_fbf_ewe	0.478380068057632	1.12833212977004	0.262082067451002
618	tig_pan_fbf_spa_wly_aeg_anl_eng_aze_tur_ewe_sun_ven_hin_mcd_bsq_afr_owc_zul_cnt_ctl_ger_cic_rom_ses_bos_hun_akn_yor_est_swe_amh_geo_ukr_grk_slo_dut_mlt_hau_ben_fin_lda_tag_lat_mly_jpn_knd_kor_prs_cze_tsn_bul_jav_krd_chh_mao_mnd_ita_swa_rus_sid_por_fre_alb_mol_qcu_lit_urd_scr_bam_sod_svk_gam_pol_bat_guj_swt_arw_dgb_ind_tha_heb_tml_dyu_igb_azi_glc_nor_uzb_xho_vie_amr_bem_moo_tsw	-0.620816437643985	-1.48237638413751	0.141620900201321
619	sid_rom_lda_nor_owc_sod_heb_mol_uzb_tur_swt_jav_ses_spa_arw_bsq_pan_gam_yor_cnt_urd_ctl_cic_ita_akn_bos_est_igb_bam_fin_ben_hau_geo_lit_afr_slo_bul_mlt_tig_prs_hun_ven_sun_ger_bat_jpn_knd_kor_lat_glc_xho_rus_mao_dut_amr_mly_mnd_scr_ewe_swe_amh_guj_pol_mcd_svk_qcu_fre_krd_eng_tsw_wly_ukr_aeg_grk_tag_alb_dyu_por_tsn_ind_tha_anl_tml_zul_dgb_aze_cze_hin_azi_moo_vie_chh_bem_fbf_swa	-0.202072874083342	-0.477330041288693	0.634246994275458
620	heb_pol_moo_alb_gam_amr_wly_urd_uzb_azi_fbf_bat_tsw_swe_arw_bsq_guj_sid_lda_mnd_pan_mol_yor_slo_zul_hin_fin_ewe_bam_hun_ita_chh_geo_por_cze_spa_dut_hau_amh_krd_est_dgb_mao_rom_ind_jpn_tml_kor_ctl_svk_akn_rus_jav_prs_owc_mly_cnt_ukr_xho_nor_aeg_ger_eng_afr_mcd_qcu_bul_scr_grk_cic_mlt_bos_anl_lit_sun_fre_tsn_lat_ses_tag_tha_tig_knd_swt_bem_aze_ben_glc_tur_ven_vie_sod_swa_dyu_igb	-0.202280233604647	-0.477779143515299	0.633928483333147
621	wly_ger_bam_eng_amr_mlt_sod_lat_tur_azi_yor_mly_bem_mol_arw_bsq_por_gam_cic_cnt_svk_ukr_igb_krd_lda_slo_hun_swt_tsn_est_urd_amh_geo_hin_rom_pan_alb_sid_tig_scr_fin_akn_jav_cze_ind_jpn_tml_kor_ita_lit_dgb_grk_tag_ctl_heb_sun_mnd_dut_fbf_guj_anl_ben_bos_fre_spa_qcu_rus_glc_mcd_moo_owc_swe_hau_afr_bat_pol_ven_bul_tsw_mao_tha_aeg_knd_swa_ewe_uzb_prs_nor_aze_ses_vie_chh_dyu_xho_zul	0.30253189764641	0.712090839247083	0.478191131378972
622	sod_swe_dyu_scr_hau_wly_heb_urd_azi_uzb_bam_jav_igb_nor_rom_bsq_cze_aeg_swt_cnt_guj_ukr_tsw_ctl_ses_mcd_hun_akn_ven_fin_eng_gam_geo_fre_svk_spa_dut_mlt_amh_krd_est_fbf_mly_pol_mao_jpn_knd_kor_mol_ben_swa_afr_ind_slo_chh_tag_mnd_grk_dgb_hin_tig_alb_lat_glc_rus_qcu_pan_arw_prs_tsn_amr_ger_owc_bos_bat_lit_cic_por_moo_sun_tha_sid_tml_zul_bem_aze_ita_bul_tur_lda_vie_anl_xho_yor_ewe	-0.731463805474409	-1.75713092543383	0.0821865154341135
623	mlt_lat_akn_grk_gam_tig_anl_glc_tur_aze_igb_ind_tsw_lit_mcd_bsq_rom_hau_dgb_mnd_fre_krd_moo_arw_swt_bul_hun_fbf_ses_fin_afr_aeg_geo_hin_urd_rus_eng_amh_wly_dut_est_ven_mly_nor_sun_jpn_knd_kor_bos_ben_ewe_svk_jav_spa_amr_bat_cnt_ita_cic_mol_sod_ger_prs_alb_ukr_qcu_guj_slo_scr_zul_chh_ctl_owc_por_tag_cze_bam_pan_bem_mao_tha_sid_tml_lda_swa_uzb_swe_pol_azi_dyu_vie_heb_tsn_yor_xho	-0.295486799737577	-0.698859346586275	0.486383999485736
624	sid_por_dyu_ger_heb_mlt_amr_bul_azi_uzb_fbf_mao_ewe_slo_ben_bsq_nor_owc_yor_cnt_bos_glc_ses_dut_bem_arw_hun_xho_akn_fin_scr_gam_geo_hin_grk_ita_eng_aeg_anl_alb_est_swt_sun_guj_tag_jpn_tml_kor_mcd_afr_tsw_swe_jav_rom_amh_bat_mnd_rus_bam_ctl_chh_cze_urd_mol_spa_qcu_lat_ukr_pol_tsn_wly_prs_sod_krd_ind_svk_igb_lit_dgb_mly_tha_tig_knd_cic_zul_tur_pan_fre_aze_lda_vie_hau_swa_moo_ven	-0.833327557980496	-2.0130900309837	0.0469961393616872
625	hau_ita_yor_svk_wly_amr_aeg_krd_tur_aze_akn_jav_dyu_urd_swe_bsq_ukr_amh_tsn_mnd_scr_cze_swa_spa_ewe_lit_est_ses_xho_fin_pan_gam_geo_nor_afr_por_fre_heb_mlt_mcd_hun_fbf_ind_ben_sun_jpn_knd_kor_rom_rus_cic_mol_tag_dut_owc_bat_cnt_hin_dgb_bos_sid_alb_arw_slo_glc_qcu_prs_guj_bul_ven_tig_eng_sod_ctl_mly_ger_bam_grk_moo_mao_tha_chh_tml_zul_swt_azi_lat_pol_uzb_igb_vie_anl_tsw_lda_bem	-1.21672332124732	-3.0120193295768	0.0033422577799406
626	amh_pan_igb_mol_owc_hau_chh_afr_uzb_tur_dgb_jav_dyu_cze_nor_bsq_eng_sod_swt_mnd_por_fre_bem_scr_yor_rom_hun_swa_akn_fin_hin_sid_geo_pol_ukr_swe_urd_anl_mlt_bos_est_tsn_tag_ita_bat_jpn_knd_kor_bul_mcd_lda_rus_ind_lit_amr_sun_cnt_krd_xho_lat_tig_glc_slo_ctl_guj_qcu_dut_grk_spa_moo_aeg_svk_heb_prs_mao_alb_ven_arw_tsw_mly_tha_wly_tml_cic_zul_azi_ben_ger_aze_fbf_vie_gam_ses_bam_ewe	0.109494884270287	0.25790470736183	0.797050299001035
627	sod_glc_tsn_por_wly_mlt_tig_ben_uzb_azi_igb_mly_yor_rom_ita_bsq_bul_gam_akn_mnd_cze_mcd_bem_krd_cic_pan_hun_zul_ewe_fin_pol_aeg_geo_urd_rus_swe_lat_heb_hau_ctl_est_ses_sun_fre_bat_jpn_tml_kor_svk_scr_fbf_spa_mao_grk_amr_ind_cnt_alb_ven_arw_amh_dut_eng_ukr_bos_qcu_prs_slo_lit_tsw_anl_hin_owc_mol_jav_guj_dgb_ger_bam_tag_tha_sid_knd_lda_dyu_aze_afr_nor_tur_xho_vie_chh_swa_moo_swt	-0.226426695385878	-0.535327434690506	0.593701277762125
628	gam_afr_bem_prs_heb_sid_anl_ger_uzb_azi_swa_mao_tsn_guj_urd_bsq_cze_tig_swt_cnt_bos_swe_akn_glc_lda_hin_est_dyu_xho_hun_ita_sod_geo_rus_krd_grk_mcd_chh_hau_ctl_fin_ses_mly_alb_ind_jpn_tml_kor_pol_spa_dgb_lat_sun_rom_mlt_jav_mnd_pan_fbf_eng_owc_bul_lit_mol_nor_qcu_dut_scr_slo_igb_amr_svk_aeg_ukr_bat_arw_moo_fre_ewe_tag_tha_wly_knd_yor_tsw_aze_ben_por_tur_cic_vie_amh_bam_zul_ven	0.0632194299548963	0.148745383575952	0.88207661056654
629	sod_slo_bam_ita_mlt_owc_aeg_eng_tur_azi_dyu_ind_tsw_prs_glc_bsq_spa_amr_fbf_cnt_svk_cze_moo_rom_igb_pol_est_swa_yor_fin_scr_anl_geo_ben_ger_por_swe_hau_wly_afr_hun_akn_mao_hin_bat_jpn_knd_kor_lit_bul_dgb_grk_mly_dut_sid_sun_mnd_krd_cic_mcd_chh_fre_urd_lat_ctl_qcu_arw_nor_ukr_zul_gam_alb_amh_bos_tag_mol_ewe_rus_swt_jav_tha_heb_tml_bem_lda_aze_pan_guj_uzb_ses_vie_tig_ven_tsn_xho	-0.656085806411036	-1.5729748801626	0.119120677147096
630	sod_alb_ven_nor_heb_sid_hau_hin_tur_aze_bam_mly_xho_bul_rom_bsq_prs_mlt_yor_cnt_lit_mcd_akn_arw_swa_ukr_hun_swt_bem_est_krd_wly_geo_spa_scr_ctl_urd_anl_aeg_pol_fin_fbf_jav_bos_sun_jpn_tml_kor_ita_ger_zul_guj_ind_fre_owc_bat_mnd_glc_igb_pan_gam_grk_cze_lat_ben_qcu_dut_eng_mol_ses_tig_swe_chh_rus_tag_slo_tsw_svk_dyu_mao_tha_amr_knd_lda_cic_azi_afr_por_uzb_moo_vie_amh_tsn_ewe_dgb	-0.635352787810647	-1.51944263085575	0.132043627877292
631	tig_fre_dyu_cze_sid_aeg_amr_pol_azi_aze_yor_tag_swa_grk_urd_bsq_rus_heb_ewe_mnd_ctl_svk_bam_nor_cic_ger_est_fbf_swt_hun_lat_owc_geo_prs_hin_slo_spa_hau_anl_afr_fin_moo_mly_krd_bat_jpn_tml_kor_bos_ukr_tsn_scr_sun_swe_wly_ind_cnt_lit_akn_rom_sod_mcd_guj_pan_bul_qcu_alb_ita_dut_ses_mlt_por_chh_glc_mao_arw_lda_eng_zul_jav_tha_gam_knd_ven_bem_tur_mol_ben_uzb_xho_vie_amh_tsw_dgb_igb	-0.860283522920216	-2.08299136315708	0.0399965583941709
632	tig_spa_akn_bos_owc_gam_mlt_afr_aze_uzb_xho_ind_fbf_slo_hin_bsq_ben_aeg_bem_mnd_cze_ger_zul_nor_swt_pan_est_ven_ses_fin_scr_amr_geo_glc_bul_swe_rom_wly_chh_mcd_hun_lda_sun_prs_jav_jpn_knd_kor_urd_guj_swa_alb_mly_svk_heb_bat_cnt_rus_igb_ukr_hau_mol_arw_lit_eng_qcu_grk_dut_krd_moo_sid_lat_anl_pol_mao_por_tsn_ita_ewe_tag_tha_amh_tml_cic_yor_tur_ctl_fre_azi_dyu_vie_sod_bam_tsw_dgb	0.0308500949201894	0.0726472264226311	0.942242858214933
633	mlt_guj_cic_swe_wly_amh_tig_lat_uzb_azi_ses_mly_xho_nor_spa_bsq_svk_gam_ven_mnd_ben_scr_dgb_urd_moo_eng_fin_bam_bem_hun_grk_amr_geo_rus_por_slo_rom_hau_anl_ger_est_akn_sun_ukr_bat_jpn_tml_kor_pol_cze_swa_hin_jav_fre_sid_ind_cnt_lit_ewe_alb_heb_krd_mcd_bos_bul_qcu_afr_mol_ita_igb_owc_arw_aeg_pan_tag_dut_dyu_ctl_lda_mao_tha_chh_knd_zul_tsw_tur_glc_prs_aze_tsn_vie_sod_yor_fbf_swt	-0.227698522125361	-0.538222278737117	0.591709427624408
634	gam_dut_bam_hin_anl_hau_sid_ukr_tur_uzb_igb_mly_ses_krd_lat_bsq_guj_chh_fbf_cnt_cze_rus_bem_alb_swa_nor_est_yor_cic_fin_urd_amh_geo_bul_slo_spa_prs_heb_sod_fre_hun_moo_ind_bos_mao_jpn_knd_kor_ita_ger_tsw_scr_bat_rom_wly_jav_mnd_por_ewe_lit_amr_eng_afr_grk_pol_qcu_ctl_glc_swe_ven_tig_ben_aeg_mcd_sun_svk_zul_arw_akn_tag_tha_mlt_tml_tsn_lda_azi_pan_mol_aze_xho_vie_owc_dyu_swt_dgb	0.445252135644504	1.04991446670049	0.296478120698276
635	sod_glc_xho_rom_anl_owc_heb_nor_azi_tur_swt_sun_swa_por_ben_bsq_guj_sid_yor_mnd_fre_lit_dgb_krd_ses_rus_fin_tsn_bem_est_arw_mlt_geo_dut_afr_pan_lat_chh_wly_ita_hun_moo_ind_alb_jav_jpn_knd_kor_slo_swe_zul_ctl_bat_pol_aeg_mao_cnt_svk_tsw_mol_amh_bos_ger_ukr_scr_qcu_hin_urd_grk_ewe_amr_prs_hau_bul_tag_spa_bam_mcd_igb_mly_tha_tig_tml_lda_cic_aze_eng_cze_uzb_akn_vie_gam_dyu_fbf_ven	0.939736237383262	2.24404616208564	0.0272018001988005
636	anl_bul_zul_hin_amr_sid_mlt_ger_azi_tur_cic_bat_ses_pan_glc_bsq_nor_amh_igb_mnd_guj_swe_akn_spa_xho_eng_est_dgb_tsn_fin_ctl_heb_geo_lit_pol_arw_por_owc_aeg_scr_hun_tsw_mly_prs_sun_jpn_knd_kor_urd_fre_swt_mcd_jav_ita_chh_ind_cnt_dut_lda_krd_sod_mol_rus_grk_bos_qcu_cze_slo_lat_bem_hau_ukr_wly_ben_tag_svk_bam_afr_swa_mao_tha_gam_tml_ven_yor_uzb_alb_rom_aze_moo_vie_tig_fbf_ewe_dyu	-0.327792152157884	-0.775682343273982	0.439904635830011
637	mlt_arw_dgb_por_wly_hau_sid_ukr_uzb_aze_ewe_sun_tsn_rus_hin_bsq_guj_sod_fbf_mnd_urd_alb_cic_lat_dyu_pan_hun_zul_igb_est_lit_amr_geo_slo_ctl_eng_bos_aeg_tig_bul_fin_ses_bat_cze_mao_jpn_tml_kor_spa_glc_moo_swe_mly_ger_gam_tag_cnt_ita_swt_svk_chh_krd_afr_rom_pol_qcu_dut_prs_mol_xho_amh_grk_anl_scr_jav_nor_tsw_mcd_ven_ind_tha_owc_knd_akn_bam_tur_ben_fre_azi_yor_vie_heb_swa_bem_lda	-0.801309486925616	-1.92977478502363	0.0566824799478717
638	owc_ger_zul_spa_gam_sid_anl_ben_uzb_aze_swt_bat_ses_fre_pan_bsq_afr_tig_tsw_cnt_glc_mcd_akn_dut_moo_bul_hun_bam_ven_est_alb_chh_geo_prs_arw_mol_rom_wly_hau_por_fin_dgb_ind_nor_tag_jpn_tml_kor_ukr_krd_bem_scr_sun_slo_amr_mly_mnd_lit_dyu_rus_sod_bos_guj_pol_ita_qcu_ctl_cze_eng_lda_aeg_lat_heb_swe_jav_grk_ewe_svk_swa_mao_tha_amh_knd_fbf_tsn_tur_urd_hin_azi_cic_vie_mlt_yor_xho_igb	0.600579129749112	1.42291637536979	0.158106247818896
639	mlt_prs_bam_arw_sod_amr_gam_krd_azi_tur_yor_mly_tsw_mcd_cze_bsq_bos_hau_bem_mnd_svk_guj_fbf_hin_cic_mol_hun_xho_dyu_fin_ger_tig_geo_swe_afr_scr_rus_anl_amh_ben_est_ven_tag_lit_mao_jpn_tml_kor_rom_ctl_tsn_nor_ind_spa_wly_bat_cnt_por_akn_ukr_owc_glc_grk_slo_pol_qcu_ita_alb_lat_ewe_aeg_dut_chh_fre_jav_bul_zul_pan_moo_sun_tha_heb_knd_igb_ses_aze_urd_eng_uzb_lda_vie_sid_swa_swt_dgb	-0.123103517546225	-0.290532767769605	0.772055569351764
640	aeg_ben_akn_lit_heb_owc_chh_pol_azi_uzb_cic_mao_zul_fre_rom_bsq_mol_gam_dgb_mnd_slo_por_igb_svk_swa_hin_est_bem_swt_hun_ctl_tig_geo_grk_bul_swe_lat_anl_wly_prs_fin_fbf_ind_ita_jav_jpn_tml_kor_scr_guj_lda_alb_bat_nor_sid_tag_cnt_mcd_xho_rus_sod_eng_pan_afr_krd_qcu_spa_dut_urd_ewe_mlt_ukr_hau_ger_mly_bos_bam_arw_tsw_sun_tha_amh_knd_ses_ven_tur_cze_glc_aze_yor_vie_amr_moo_dyu_tsn	0.0767183831301168	0.180865153690807	0.856866991487783
641	wly_grk_tsn_arw_heb_hau_gam_rom_aze_azi_bam_mly_zul_prs_pan_bsq_lit_sid_dgb_cnt_lat_scr_igb_glc_lda_dut_fin_ewe_swt_hun_ger_amh_geo_spa_ukr_eng_krd_tig_aeg_mcd_est_tsw_bat_mol_ind_jpn_tml_kor_rus_ben_xho_nor_jav_fre_anl_tag_mnd_bos_dyu_bul_sod_guj_swe_urd_por_qcu_pol_alb_afr_ses_amr_cze_mlt_slo_sun_svk_akn_ctl_ven_mao_tha_owc_knd_swa_fbf_tur_hin_ita_uzb_moo_vie_chh_bem_cic_yor	-0.2798565220553	-0.661620523995586	0.509850426337622
642	hau_swe_moo_lat_wly_sod_anl_rom_azi_uzb_dgb_sun_tsn_urd_glc_bsq_ctl_tig_xho_mnd_ukr_bos_akn_afr_igb_ita_fin_swa_swt_hun_pol_aeg_geo_dut_bul_krd_hin_gam_amh_por_est_lda_ind_mcd_mao_jpn_tml_kor_ger_arw_bem_alb_mly_prs_amr_bat_cnt_nor_tsw_cze_owc_slo_guj_grk_lit_qcu_fre_mol_scr_ven_sid_ben_chh_spa_jav_rus_ewe_pan_zul_tag_tha_mlt_knd_cic_bam_aze_eng_svk_tur_yor_vie_heb_ses_fbf_dyu	-0.379377842966981	-0.899580579154915	0.370666902110382
643	owc_pol_lda_eng_amh_sod_wly_pan_uzb_azi_zul_sun_akn_ben_alb_bsq_krd_tig_tsw_mnd_guj_urd_fbf_prs_cic_hin_fin_ven_dgb_est_lit_mlt_geo_swe_ctl_bos_ita_sid_aeg_glc_hun_swt_tag_por_mao_jpn_knd_kor_cze_nor_bem_lat_ind_grk_heb_jav_cnt_rom_ses_mol_gam_bul_ger_fre_spa_qcu_svk_slo_arw_dyu_anl_scr_chh_rus_bat_dut_bam_ukr_yor_mly_tha_amr_tml_ewe_xho_tur_afr_mcd_aze_tsn_vie_hau_igb_moo_swa	-0.360401446153189	-0.853252629369396	0.395711507561733
644	owc_mol_moo_ukr_sid_tig_heb_ctl_azi_uzb_swt_mly_ewe_mcd_spa_bsq_hin_hau_tsw_cnt_lat_scr_zul_por_igb_glc_est_akn_dyu_hun_ita_amh_geo_pan_grk_bul_pol_mlt_amr_alb_fin_swa_mao_swe_sun_jpn_tml_kor_rom_guj_fbf_eng_bat_bos_gam_jav_mnd_krd_xho_slo_wly_nor_urd_svk_afr_qcu_ger_cze_dut_bem_anl_lit_sod_rus_ind_ben_dgb_arw_tsn_tag_tha_chh_knd_ven_yor_aze_prs_fre_tur_lda_vie_aeg_ses_cic_bam	-0.508906597780989	-1.21176174589	0.228673414966643
645	tig_guj_tsw_dut_mlt_gam_sod_fre_tur_azi_dyu_mao_zul_ukr_urd_bsq_pol_sid_yor_cnt_ger_bos_ven_mcd_bam_lat_hun_lda_swt_fin_krd_owc_geo_ita_grk_pan_hin_aeg_amr_arw_est_ewe_sun_afr_jav_jpn_knd_kor_prs_spa_tsn_bul_ind_swe_chh_bat_mnd_eng_cic_mol_heb_svk_rom_alb_rus_qcu_ben_scr_nor_bem_amh_glc_wly_cze_tag_ctl_moo_por_dgb_mly_tha_hau_tml_akn_swa_uzb_lit_slo_aze_fbf_vie_anl_ses_igb_xho	-0.917204375843665	-2.22454676313994	0.0285308525466425
646	owc_spa_lda_prs_sid_hau_anl_glc_aze_uzb_tsn_tag_xho_rus_bul_bsq_afr_heb_yor_cnt_fre_ger_ven_nor_ses_por_hun_ewe_swt_fin_pol_wly_geo_eng_scr_cze_pan_sod_mlt_dut_est_zul_mly_mol_ind_jpn_tml_kor_ita_bos_tsw_ukr_jav_grk_aeg_mao_mnd_rom_swa_swe_tig_alb_hin_lit_mcd_qcu_lat_slo_krd_moo_chh_urd_amr_ben_bat_guj_dyu_arw_akn_sun_tha_amh_knd_bam_dgb_azi_svk_ctl_tur_fbf_vie_gam_igb_cic_bem	-0.131032589300507	-0.308783425519457	0.758176934882819
647	anl_grk_ses_bul_heb_amr_mlt_urd_tur_azi_bam_mao_moo_mcd_spa_bsq_alb_sid_dyu_mnd_ukr_cze_swt_hin_ven_nor_est_igb_ewe_fin_ita_chh_geo_pol_dut_fre_arw_owc_amh_rom_hun_akn_mly_swe_jav_jpn_tml_kor_glc_por_xho_prs_sun_bos_tig_bat_cnt_ben_swa_afr_wly_lit_scr_ctl_mol_qcu_slo_ger_guj_cic_hau_rus_aeg_krd_tag_eng_tsw_lat_bem_ind_tha_sod_knd_tsn_fbf_aze_svk_pan_uzb_yor_vie_gam_lda_dgb_zul	0.321160201360389	0.755666206055823	0.451759071684021
648	heb_scr_moo_prs_anl_chh_amr_spa_uzb_azi_igb_jav_ses_rus_mol_bsq_ben_hau_dgb_cnt_mcd_bul_tsn_ukr_cic_bos_est_bam_ven_hun_svk_owc_geo_pol_nor_alb_grk_gam_sod_lat_fin_yor_sun_urd_mao_jpn_knd_kor_eng_slo_bem_guj_mly_dut_mlt_bat_mnd_hin_fbf_ger_tig_ita_arw_pan_glc_qcu_fre_ctl_cze_ewe_amh_swe_aeg_afr_ind_por_swt_krd_xho_tag_tha_sid_tml_lda_akn_aze_rom_lit_tur_dyu_vie_wly_zul_swa_tsw	0.191260912225616	0.449728428877055	0.653952738877935
649	aeg_bul_yor_glc_gam_hau_heb_grk_tur_azi_bam_sun_swa_nor_ger_bsq_swe_tig_ses_mnd_fre_spa_tsn_guj_lda_afr_fin_swt_dgb_est_ita_amh_geo_urd_bos_svk_ctl_mlt_sod_slo_hun_dyu_mao_ben_bat_jpn_knd_kor_ukr_lat_igb_prs_jav_por_owc_mly_cnt_pan_ven_eng_wly_krd_dut_mol_hin_qcu_cze_arw_alb_xho_chh_mcd_amr_rus_ind_scr_fbf_lit_ewe_tag_tha_sid_tml_akn_zul_aze_rom_pol_uzb_moo_vie_anl_cic_tsw_bem	-0.828822601293632	-1.99773318245866	0.0486670505850358
650	heb_svk_swa_grk_mlt_tig_owc_ukr_tur_azi_zul_tag_cic_pan_prs_bsq_mcd_wly_fbf_mnd_slo_glc_lda_bul_moo_bos_est_yor_ewe_fin_rom_chh_geo_scr_krd_eng_mol_amh_hau_urd_hun_ven_mly_hin_bat_jpn_knd_kor_alb_ger_bam_por_sun_lit_sid_mao_cnt_dut_igb_cze_sod_swe_spa_afr_ben_qcu_ctl_fre_nor_bem_amr_arw_aeg_ita_ind_rus_akn_lat_tsn_jav_tha_anl_tml_swt_tsw_aze_guj_pol_uzb_dgb_vie_gam_ses_xho_dyu	0.736276154260085	1.74850946225258	0.0836756137379169
651	tig_bos_bem_ben_owc_heb_amh_urd_aze_uzb_dgb_sun_ses_hin_mol_bsq_svk_anl_ven_cnt_mcd_glc_fbf_eng_cic_rus_fin_swa_xho_est_cze_hau_geo_ita_slo_ukr_prs_gam_sid_ger_hun_tsn_ind_swe_bat_jpn_knd_kor_fre_alb_zul_krd_mly_lat_wly_jav_mnd_guj_lda_grk_amr_ctl_bul_nor_pol_qcu_spa_afr_pan_moo_aeg_rom_chh_arw_mao_scr_akn_por_tsw_tag_tha_mlt_tml_igb_swt_azi_lit_dut_tur_yor_vie_sod_dyu_bam_ewe	-0.626950726198401	-1.49828346276857	0.137446340318091
652	anl_ita_dyu_svk_heb_mlt_tig_cze_tur_aze_ewe_sun_zul_krd_guj_bsq_por_chh_tsn_cnt_ukr_glc_cic_rus_moo_nor_fin_bam_swt_est_pol_gam_geo_mcd_ger_grk_dut_aeg_hau_scr_hun_igb_tag_urd_mly_jpn_knd_kor_rom_lit_ses_swe_jav_arw_amr_ind_mnd_hin_yor_eng_wly_afr_ctl_fre_pan_qcu_mol_lat_bos_fbf_owc_bul_amh_spa_mao_alb_dgb_slo_akn_bat_tha_sod_tml_swa_bem_uzb_prs_ben_azi_ven_vie_sid_xho_tsw_lda	-0.103122232630328	-0.243286049115931	0.808319628761033
653	gam_hin_ses_arw_amr_sid_wly_dut_uzb_tur_bem_sun_moo_grk_pol_bsq_rus_tig_zul_mnd_lat_swe_swa_guj_xho_slo_fin_igb_dgb_est_cze_amh_geo_nor_por_urd_prs_mlt_chh_ukr_hun_lda_tag_mol_bat_jpn_knd_kor_ger_spa_cic_eng_ind_krd_sod_jav_cnt_ben_fbf_glc_heb_lit_pan_bul_svk_qcu_rom_afr_ita_yor_hau_scr_aeg_alb_mly_ctl_tsw_fre_ven_mao_tha_owc_tml_bam_tsn_azi_mcd_bos_aze_akn_vie_anl_ewe_dyu_swt	0.0834041208009575	0.196424825835438	0.844706262750804
654	sod_cze_bam_pan_chh_mlt_gam_rom_tur_aze_ewe_bat_ven_ben_grk_bsq_dut_hau_swa_mnd_nor_alb_dgb_swe_tsn_mcd_hun_cic_swt_fin_spa_sid_geo_scr_guj_slo_arw_anl_wly_krd_est_moo_jav_mol_ind_jpn_tml_kor_ita_glc_tsw_svk_sun_rus_owc_tag_cnt_bos_akn_afr_amh_ctl_por_ukr_urd_qcu_prs_pol_lat_bem_amr_fre_heb_lit_mao_ger_fbf_eng_xho_mly_tha_tig_knd_yor_dyu_azi_bul_hin_uzb_igb_vie_aeg_ses_zul_lda	-0.550541248453442	-1.31323860489269	0.192333504372921
655	heb_ben_cic_svk_amr_chh_anl_rom_tur_azi_fbf_ind_yor_prs_grk_bsq_ctl_tig_zul_mnd_pol_bul_tsn_cze_swa_nor_fin_tsw_ewe_est_urd_gam_geo_dut_fre_krd_guj_aeg_mlt_ger_hun_xho_jav_afr_sun_jpn_tml_kor_ita_eng_dgb_scr_mly_arw_amh_tag_cnt_mcd_akn_por_sid_bos_rus_slo_hin_qcu_mol_ukr_lat_ven_hau_glc_owc_alb_bat_lit_moo_swe_dyu_mao_tha_wly_knd_ses_bam_aze_spa_pan_uzb_swt_vie_sod_igb_lda_bem	-0.536255291531512	-1.27807940659699	0.204402228492769
656	amr_lat_lda_svk_wly_tig_amh_nor_uzb_tur_bam_bat_ewe_alb_spa_bsq_bos_sod_yor_cnt_glc_por_akn_ctl_tsn_mcd_hun_igb_swa_fin_urd_aeg_geo_pan_cze_guj_scr_hau_sid_slo_est_xho_jav_krd_mao_jpn_tml_kor_rus_ita_zul_mol_sun_hin_owc_mly_mnd_arw_cic_ben_anl_dut_swe_rom_eng_qcu_lit_prs_pol_ven_chh_ger_gam_grk_ind_afr_bem_bul_dyu_tag_tha_mlt_knd_tsw_fbf_azi_ukr_fre_aze_dgb_vie_heb_ses_swt_moo	-0.690753386299506	-1.65637709867752	0.101015810395863
657	heb_ger_ses_por_tig_hau_sid_nor_tur_uzb_yor_jav_tsn_lit_mcd_bsq_glc_wly_akn_mnd_fre_rom_fbf_bul_swa_pan_fin_ven_ewe_hun_svk_amh_geo_ctl_ben_cze_eng_mlt_owc_ukr_est_bem_mly_rus_bat_jpn_tml_kor_swe_grk_dgb_slo_ind_lat_chh_mao_cnt_prs_igb_mol_sod_alb_arw_pol_scr_qcu_urd_hin_dut_bam_amr_afr_gam_bos_sun_guj_xho_ita_zul_tag_tha_anl_knd_moo_lda_azi_spa_krd_aze_dyu_vie_aeg_cic_swt_tsw	-0.811324750126934	-1.95649039014293	0.0534072634908999
658	gam_ctl_lda_pan_anl_amh_chh_lit_aze_uzb_dgb_mao_ven_guj_grk_bsq_afr_owc_ses_mnd_ita_eng_dyu_dut_zul_rus_hun_fbf_cic_est_spa_mlt_geo_mcd_bul_lat_hin_sod_wly_ger_fin_xho_bat_nor_tag_jpn_tml_kor_urd_arw_tsn_alb_sun_swe_sid_ind_cnt_glc_tsw_prs_hau_ben_scr_svk_fre_qcu_rom_pol_cze_ewe_aeg_krd_heb_slo_jav_bos_bam_mol_moo_mly_tha_amr_knd_swt_bem_azi_ukr_por_tur_swa_vie_tig_akn_igb_yor	0.68089777152339	1.61750691775821	0.109155879131272
659	sod_pol_ewe_ukr_wly_owc_aeg_hin_aze_azi_bam_tag_yor_pan_scr_bsq_svk_chh_lda_mnd_guj_spa_swt_grk_akn_mcd_est_swa_ses_hun_glc_mlt_geo_nor_prs_ben_swe_tig_hau_mol_fin_dyu_mao_dut_ind_jpn_tml_kor_ger_arw_zul_alb_sun_fre_gam_jav_cnt_eng_moo_rom_heb_slo_urd_lit_por_qcu_bul_afr_lat_xho_sid_krd_amr_bos_mly_ita_tsn_ctl_tsw_bat_tha_anl_knd_fbf_dgb_uzb_rus_cze_tur_cic_vie_amh_igb_bem_ven	-0.813088062564927	-1.96090192153957	0.0528821821820667
660	heb_ita_ewe_glc_tig_wly_sid_krd_tur_aze_bam_sun_bem_urd_pol_bsq_fre_hau_lda_cnt_spa_ctl_tsw_scr_igb_rom_fin_cic_akn_hun_por_chh_geo_ger_grk_mcd_hin_owc_anl_eng_est_yor_bat_alb_mly_jpn_tml_kor_rus_ukr_tsn_bos_jav_afr_sod_tag_mnd_mol_zul_prs_mlt_guj_nor_pan_svk_qcu_ben_arw_slo_dgb_gam_bul_aeg_cze_mao_dut_xho_lit_fbf_ind_tha_amr_knd_moo_swa_uzb_swe_lat_azi_dyu_vie_amh_ven_ses_swt	-0.167939275998661	-0.396054639285047	0.692971914743155
661	anl_mcd_ewe_urd_gam_amr_amh_arw_uzb_tur_yor_ind_lda_mol_guj_bsq_ukr_hau_dgb_mnd_pan_nor_ven_afr_swt_grk_est_bam_swa_hun_prs_chh_geo_pol_hin_svk_lit_sod_tig_lat_fin_zul_tag_spa_sun_jpn_knd_kor_scr_bos_tsw_por_jav_rus_aeg_bat_cnt_rom_dyu_ben_mlt_krd_dut_alb_eng_qcu_fre_bul_ger_akn_wly_swe_sid_glc_mao_ctl_cic_ita_ses_mly_tha_owc_tml_igb_tsn_aze_slo_cze_azi_bem_vie_heb_moo_fbf_xho	-0.671497335312364	-1.60763466221388	0.111305131166021
662	amh_afr_tsn_cze_heb_chh_amr_glc_azi_aze_yor_jav_lda_spa_alb_bsq_pol_gam_bam_cnt_ger_nor_dgb_mol_fbf_slo_fin_dyu_xho_est_urd_sod_geo_dut_lit_hin_swe_sid_wly_por_hun_zul_mly_guj_tag_jpn_tml_kor_ben_pan_igb_prs_bat_ctl_anl_mao_mnd_ukr_ven_scr_aeg_fre_bos_bul_grk_qcu_rom_rus_arw_cic_hau_lat_mlt_eng_ind_krd_bem_ita_swt_sun_tha_tig_knd_tsw_ewe_uzb_mcd_svk_tur_swa_vie_owc_akn_ses_moo	1.1204419734334	2.69744157516605	0.00829685133909219
663	aeg_pol_tsw_guj_amr_chh_gam_nor_tur_aze_bem_bat_moo_eng_krd_bsq_glc_anl_igb_mnd_lat_swe_swa_por_fbf_bos_hun_dyu_ven_est_rom_owc_geo_slo_lit_grk_ger_mlt_amh_dut_fin_lda_ind_scr_jav_jpn_tml_kor_spa_rus_zul_cze_mao_pan_wly_sun_cnt_svk_ses_hin_hau_prs_ita_ben_mcd_qcu_ukr_mol_afr_cic_tig_ctl_sid_alb_mly_arw_ewe_fre_yor_tag_tha_heb_knd_xho_tsn_uzb_bul_urd_azi_bam_vie_sod_dgb_swt_akn	-0.885756913619981	-2.14258344892607	0.0347579191782616
664	wly_scr_dyu_mol_heb_sid_owc_por_aze_uzb_dgb_tag_fbf_arw_lat_bsq_eng_amr_moo_mnd_dut_hin_bem_pol_swa_ita_fin_zul_akn_est_guj_hau_geo_grk_pan_ctl_alb_gam_amh_bos_hun_ewe_bat_urd_mly_jpn_knd_kor_nor_ger_bam_svk_ind_mcd_mlt_sun_cnt_krd_tsw_ukr_tig_glc_slo_swe_rus_qcu_prs_bul_ben_ses_chh_lit_sod_spa_mao_rom_tsn_afr_swt_jav_tha_anl_tml_xho_cic_azi_fre_cze_tur_yor_vie_aeg_lda_igb_ven	0.107141890977248	0.252191787370627	0.801449339633937
665	hau_pol_bem_glc_sod_amh_owc_afr_aze_tur_cic_mly_xho_urd_dut_bsq_arw_chh_zul_mnd_pan_prs_fbf_scr_swa_cze_est_tsn_tsw_hun_mol_mlt_geo_ger_spa_slo_bul_tig_aeg_hin_fin_bam_jav_lat_bat_jpn_tml_kor_fre_guj_swt_lit_sun_nor_wly_mao_cnt_alb_ses_grk_sid_ctl_rom_mcd_svk_qcu_ben_rus_krd_dgb_heb_swe_anl_ita_tag_ukr_ewe_por_ven_ind_tha_amr_knd_akn_igb_azi_eng_bos_uzb_lda_vie_gam_yor_dyu_moo	-0.386305803198897	-0.915941351330035	0.362066627039941
666	hau_ita_bem_pol_sod_amr_amh_ben_tur_azi_zul_ind_dgb_rus_arw_bsq_mcd_mlt_cic_cnt_swe_alb_ses_eng_ewe_hin_fin_bam_tsn_hun_ctl_owc_geo_cze_pan_afr_dut_heb_aeg_krd_est_swt_jav_fre_bat_jpn_knd_kor_rom_scr_moo_grk_mly_por_anl_tag_mnd_mol_xho_glc_gam_spa_svk_urd_ukr_qcu_lit_nor_guj_akn_sid_bul_tig_lat_sun_ger_tsw_bos_ven_mao_tha_wly_tml_dyu_igb_aze_prs_slo_uzb_lda_vie_chh_swa_yor_fbf	-0.609169301204672	-1.45737170439311	0.148382254546781
667	aeg_mcd_yor_lit_sid_anl_tig_grk_aze_azi_akn_tag_lda_alb_svk_bsq_ben_heb_igb_mnd_fre_arw_xho_pan_dyu_rom_fin_ven_ewe_hun_afr_chh_geo_ctl_guj_bos_urd_mlt_sod_bul_est_bem_mao_scr_mly_jpn_knd_kor_swe_rus_swt_glc_ind_dut_wly_sun_cnt_ukr_swa_ita_gam_spa_pol_lat_ger_qcu_nor_hin_por_dgb_hau_mol_amr_eng_jav_prs_ses_cze_cic_bat_tha_owc_tml_bam_fbf_uzb_krd_slo_tur_tsw_vie_amh_zul_moo_tsn	-0.75555578902627	-1.81651354998988	0.072513088995581
668	tig_slo_dgb_urd_owc_hau_wly_scr_uzb_aze_ses_ind_bam_bul_dut_bsq_guj_chh_akn_mnd_hin_mcd_bem_arw_moo_mol_hun_xho_tsw_est_rus_heb_geo_lat_pan_nor_lit_aeg_amh_por_fin_swa_tag_cze_bat_jpn_tml_kor_ctl_ukr_ewe_eng_mao_grk_sod_jav_cnt_spa_dyu_prs_gam_afr_ger_ben_alb_qcu_bos_svk_glc_ven_mlt_pol_anl_swe_mly_fre_cic_ita_lda_sun_tha_amr_knd_swt_yor_azi_krd_rom_tur_tsn_vie_sid_fbf_igb_zul	-0.0866343305918347	-0.204120816338996	0.838705108991649
669	aeg_urd_igb_slo_owc_sid_anl_scr_tur_azi_xho_jav_yor_ukr_nor_bsq_hin_hau_lda_mnd_rom_lat_dyu_fre_swa_mcd_est_tsn_fbf_hun_mol_tig_geo_pan_eng_grk_afr_amh_gam_lit_fin_cic_ind_krd_tag_jpn_tml_kor_prs_arw_swt_dut_sun_bul_amr_mly_cnt_pol_moo_ctl_wly_guj_por_svk_ben_qcu_cze_ita_rus_ewe_mlt_bos_sod_swe_mao_ger_ses_glc_akn_bat_tha_chh_knd_bem_zul_uzb_alb_spa_aze_dgb_vie_heb_ven_bam_tsw	-0.421826448038977	-1.00077022868913	0.319534729180789
670	sod_nor_moo_ger_amh_anl_wly_scr_uzb_azi_fbf_mao_ses_lat_eng_bsq_ukr_owc_tsw_cnt_rus_pol_bam_lit_swa_glc_est_ewe_ven_fin_urd_amr_geo_krd_mol_ben_rom_gam_heb_por_hun_cic_sun_arw_ind_jpn_knd_kor_mcd_guj_swt_bos_jav_pan_chh_tag_mnd_bul_zul_swe_aeg_hin_spa_cze_grk_qcu_ita_ctl_slo_yor_tig_alb_sid_fre_bat_afr_tsn_dut_akn_mly_tha_mlt_tml_bem_dgb_tur_svk_prs_aze_xho_vie_hau_lda_igb_dyu	-0.308543751014201	-0.730489919076763	0.466927035914083
671	aeg_urd_swa_mcd_chh_anl_amr_por_tur_uzb_ven_sun_akn_lit_pol_bsq_rus_mlt_igb_mnd_spa_pan_lda_lat_xho_slo_hun_bem_zul_fin_bos_owc_geo_arw_afr_ita_swe_hau_sod_nor_est_swt_tag_alb_mao_jpn_knd_kor_scr_svk_dgb_ben_mly_hin_sid_ind_cnt_ukr_bam_krd_tig_prs_eng_guj_ctl_qcu_rom_glc_cze_ses_wly_dut_gam_ger_bat_bul_yor_fre_dyu_jav_tha_amh_tml_fbf_tsw_aze_mol_grk_azi_cic_vie_heb_moo_ewe_tsn	-0.549428546594923	-1.30887027567247	0.193803351890966
672	wly_ctl_dgb_rus_hau_amh_anl_slo_azi_tur_dyu_mao_zul_glc_por_bsq_ben_heb_bam_mnd_svk_pan_tsw_lat_swa_rom_hun_ven_swt_fin_mol_chh_geo_ukr_prs_dut_hin_tig_sid_urd_est_moo_mly_mcd_bat_jpn_tml_kor_alb_cze_bem_bul_tag_lit_mlt_ind_cnt_ita_xho_bos_amr_swe_scr_krd_guj_qcu_arw_eng_grk_tsn_aeg_fre_owc_pol_sun_ger_cic_spa_ewe_jav_tha_gam_knd_fbf_igb_uzb_nor_afr_aze_akn_vie_sod_yor_ses_lda	0.553699123190201	1.31033306307319	0.193310225353373
673	sid_ger_tsw_afr_sod_amr_mlt_bul_uzb_aze_igb_bat_moo_alb_svk_bsq_pan_anl_cic_mnd_scr_bos_akn_lit_fbf_pol_hun_zul_dgb_est_arw_owc_geo_rus_urd_ita_slo_chh_wly_ukr_fin_bam_jav_nor_mao_jpn_tml_kor_hin_rom_swt_fre_sun_eng_gam_tag_cnt_prs_ewe_krd_aeg_lat_cze_dut_por_qcu_grk_ben_glc_xho_tig_spa_heb_guj_ind_mcd_lda_swe_ses_mly_tha_amh_knd_dyu_swa_tur_mol_ctl_azi_yor_vie_hau_bem_ven_tsn	-0.00376314902188146	-0.00886001166492094	0.992949804235898
674	wly_lit_ses_ctl_chh_owc_gam_spa_aze_tur_tsw_mao_ven_swe_bos_bsq_ben_anl_igb_mnd_bul_arw_tsn_alb_lda_grk_est_xho_bam_fin_urd_sid_geo_lat_krd_cze_fre_hau_amh_afr_hun_dyu_ind_glc_bat_jpn_knd_kor_hin_ger_moo_scr_sun_slo_sod_tag_cnt_svk_cic_nor_mlt_por_guj_dut_ita_qcu_ukr_pan_rom_swa_amr_rus_aeg_prs_jav_pol_bem_mcd_fbf_mly_tha_heb_tml_akn_swt_azi_mol_eng_uzb_ewe_vie_tig_dgb_zul_yor	-0.102864122017782	-0.242723192775807	0.808754352744749
675	anl_slo_ses_ita_owc_gam_hau_guj_azi_aze_moo_ind_zul_rom_dut_bsq_afr_sid_lda_mnd_hin_ben_dgb_scr_fbf_alb_fin_igb_swt_hun_ctl_sod_geo_glc_bul_krd_ger_amh_aeg_spa_est_dyu_mly_ukr_bat_jpn_tml_kor_lit_mcd_bam_mol_tag_por_mlt_mao_cnt_grk_cic_arw_tig_bos_swe_fre_cze_qcu_lat_eng_urd_yor_amr_pan_wly_nor_sun_pol_bem_rus_xho_jav_tha_heb_knd_tsn_swa_uzb_svk_prs_tur_tsw_vie_chh_ewe_akn_ven	-0.397631176357101	-0.943109047004626	0.348068722498499
676	heb_slo_fbf_ctl_chh_hau_sod_cze_azi_aze_ewe_ind_tsw_krd_grk_bsq_bul_gam_ven_cnt_swe_afr_dyu_dut_cic_por_hun_ses_swa_fin_pol_amh_geo_prs_spa_ger_arw_amr_aeg_guj_est_tsn_mao_bos_tag_jpn_knd_kor_rom_mcd_zul_ukr_sun_urd_tig_bat_mnd_glc_xho_alb_wly_nor_pan_hin_svk_qcu_fre_lit_rus_akn_mlt_ben_anl_scr_jav_lat_lda_mol_bem_mly_tha_owc_tml_bam_moo_tur_ita_eng_uzb_dgb_vie_sid_swt_yor_igb	-0.605463635455133	-1.44837661348642	0.150874936530831
677	aeg_ukr_moo_ctl_owc_heb_amr_cze_aze_tur_swt_sun_ven_svk_swe_bsq_por_sid_tsn_cnt_eng_dut_akn_nor_xho_ben_hun_bem_dyu_fin_bul_tig_geo_ger_hin_mol_slo_anl_wly_alb_est_igb_mao_grk_tag_jpn_tml_kor_lit_pan_cic_fre_mly_guj_gam_jav_mnd_rom_swa_glc_amh_rus_scr_lat_arw_qcu_spa_krd_bos_ewe_mlt_urd_sod_afr_bat_pol_fbf_mcd_ses_ind_tha_hau_knd_yor_dgb_azi_prs_ita_uzb_bam_vie_chh_tsw_lda_zul	-0.992461053967385	-2.42155795045223	0.0173941664328724
678	heb_bos_dyu_mol_sod_aeg_anl_spa_azi_uzb_xho_mly_bam_mcd_guj_bsq_ukr_sid_dgb_cnt_svk_arw_igb_pan_akn_rus_fin_ven_moo_hun_glc_hau_geo_afr_ita_hin_grk_amr_mlt_swe_est_swa_sun_ben_mao_jpn_knd_kor_por_ctl_fbf_lit_jav_pol_wly_bat_mnd_krd_ewe_bul_gam_prs_lat_urd_scr_qcu_ger_cze_dut_bem_chh_nor_amh_rom_tag_eng_ses_fre_yor_ind_tha_owc_tml_swt_zul_tur_slo_alb_aze_cic_vie_tig_lda_tsw_tsn	-0.528396090595129	-1.25791760447119	0.211570830394791
679	heb_ben_tsw_glc_mlt_amh_aeg_bos_uzb_azi_ven_mly_moo_eng_rus_bsq_cze_gam_akn_mnd_spa_grk_fbf_mcd_dgb_bul_hun_bem_xho_fin_pan_sid_geo_por_ger_ukr_hin_tig_chh_arw_est_zul_bat_ctl_jav_jpn_tml_kor_urd_pol_bam_krd_tag_mol_sod_ind_cnt_rom_swt_nor_owc_prs_svk_fre_slo_qcu_ita_dut_swe_dyu_anl_guj_hau_scr_sun_alb_yor_lat_tsn_mao_tha_amr_knd_lda_igb_tur_lit_afr_aze_cic_vie_wly_ewe_ses_swa	0.0956697037577231	0.225084583184321	0.82240731983803
680	wly_svk_tsn_glc_chh_gam_mlt_mcd_uzb_tur_moo_ind_bem_por_dut_bsq_bul_aeg_akn_mnd_arw_eng_swt_urd_bam_ukr_fin_zul_cic_hun_mol_sid_geo_ger_krd_rom_scr_amh_tig_swe_est_dyu_mly_ita_jav_jpn_tml_kor_lat_grk_fbf_cze_mao_spa_owc_tag_cnt_pan_yor_ben_hau_guj_hin_pol_afr_qcu_ctl_alb_fre_igb_anl_lit_sod_rus_bat_prs_ses_slo_lda_sun_tha_amr_knd_ven_dgb_aze_bos_nor_azi_xho_vie_heb_swa_tsw_ewe	-0.439711557083643	-1.04332955581776	0.299500179535052
681	hau_prs_yor_hin_sid_chh_mlt_rom_tur_uzb_swt_jav_zul_lit_por_bsq_arw_gam_ewe_cnt_ger_ita_dgb_mcd_dyu_grk_est_tsn_igb_hun_nor_sod_geo_mol_guj_spa_glc_amh_heb_alb_fin_fbf_sun_fre_ind_jpn_knd_kor_pol_eng_xho_krd_mly_ctl_tig_tag_mnd_slo_moo_svk_amr_ukr_bul_lat_pan_qcu_bos_afr_scr_lda_anl_cze_wly_dut_bat_urd_ven_rus_tsw_mao_tha_owc_tml_swa_ses_azi_swe_ben_aze_cic_vie_aeg_bem_akn_bam	-0.14542988535505	-0.343353731861298	0.732107342417722
682	gam_arw_yor_fre_chh_sid_sod_ger_tur_aze_akn_ind_ven_por_alb_bsq_krd_owc_lda_cnt_guj_ukr_swa_bos_xho_urd_est_tsw_fbf_hun_eng_anl_geo_prs_grk_rom_glc_amh_tig_nor_fin_zul_sun_bul_jav_jpn_tml_kor_pan_rus_tsn_svk_mao_spa_aeg_mly_mnd_pol_ewe_lat_hau_cze_swe_ben_ctl_qcu_scr_afr_mol_ses_heb_ita_wly_hin_tag_mcd_dgb_lit_moo_bat_tha_amr_knd_igb_swt_azi_slo_dut_uzb_bam_vie_mlt_dyu_cic_bem	0.125512857717529	0.295707391362488	0.768112795401254
683	amh_ger_zul_ita_owc_mlt_wly_mcd_aze_uzb_moo_mly_xho_cze_fre_bsq_grk_chh_akn_cnt_lit_alb_cic_ukr_swa_bos_fin_dgb_ewe_hun_spa_gam_geo_scr_bul_eng_arw_hau_tig_dut_est_yor_ind_urd_jav_jpn_knd_kor_krd_svk_tsw_ctl_sun_ben_heb_tag_mnd_hin_bam_glc_sid_guj_prs_afr_lat_qcu_pan_pol_mol_swt_anl_swe_amr_slo_bat_rus_lda_rom_igb_mao_tha_sod_tml_bem_ven_azi_nor_por_tur_ses_vie_aeg_fbf_dyu_tsn	-0.00697066704122979	-0.0164311994212799	0.986925588779068
684	owc_krd_moo_svk_wly_chh_tig_ben_aze_tur_ven_tag_ses_ger_alb_bsq_bos_mlt_ewe_mnd_rus_bul_dyu_ukr_zul_nor_fin_tsn_yor_hun_pan_heb_geo_dut_pol_mol_lat_amr_anl_scr_est_fbf_sun_lit_ind_jpn_knd_kor_ita_afr_bem_urd_mly_eng_sod_mao_cnt_por_cic_hin_hau_ctl_spa_grk_slo_qcu_glc_mcd_cze_dgb_sid_arw_gam_guj_jav_prs_igb_fre_bam_bat_tha_amh_tml_xho_lda_uzb_rom_swe_azi_tsw_vie_aeg_akn_swa_swt	-0.132656469222301	-0.313283347771969	0.754766928066619
685	chh_mcd_akn_swe_heb_owc_tig_ger_aze_uzb_cic_tag_lda_slo_dut_bsq_lat_anl_moo_mnd_hin_svk_ses_spa_bam_afr_fin_dgb_ewe_est_rus_hau_geo_prs_cze_nor_bos_sid_amh_mol_hun_tsw_bat_urd_mly_jpn_tml_kor_bul_ben_swa_rom_sun_ctl_aeg_ind_cnt_por_ven_krd_mlt_ukr_pan_pol_ita_qcu_glc_grk_guj_yor_amr_arw_gam_eng_jav_fre_bem_alb_fbf_mao_tha_sod_knd_dyu_swt_azi_lit_scr_tur_igb_vie_wly_zul_xho_tsn	0.132759002737269	0.312483948954452	0.755372353907131
686	chh_ukr_yor_prs_owc_aeg_wly_eng_tur_azi_lda_tag_ses_swe_grk_bsq_lit_amh_ven_mnd_spa_svk_dgb_ctl_swt_por_est_swa_akn_fin_pan_heb_geo_krd_arw_bos_urd_hau_sod_guj_hun_cic_mly_bul_ind_jpn_tml_kor_rom_ger_xho_ben_jav_rus_amr_mao_cnt_lat_zul_glc_sid_alb_hin_slo_fre_qcu_mcd_dut_scr_bem_gam_afr_mlt_ita_sun_mol_ewe_nor_moo_bat_tha_anl_knd_igb_tsw_aze_cze_pol_uzb_tsn_vie_tig_dyu_fbf_bam	-0.774815268976303	-1.86804984531342	0.0649037762660359
687	sid_rom_ses_mcd_wly_anl_heb_alb_azi_aze_moo_tag_akn_slo_krd_bsq_dut_gam_igb_mnd_ctl_eng_bem_svk_ven_glc_hun_swa_bam_fin_scr_aeg_geo_lit_lat_ukr_swe_tig_sod_nor_est_ewe_mao_ita_ind_jpn_tml_kor_grk_prs_yor_ger_mly_mol_amr_bat_cnt_arw_dyu_cze_amh_bul_guj_hin_por_qcu_spa_urd_bos_lda_owc_pol_mlt_fre_jav_afr_tsw_rus_swt_sun_tha_hau_knd_fbf_xho_uzb_pan_ben_tur_zul_vie_chh_tsn_dgb_cic	-0.00376163952280924	-0.00886489857564705	0.992945915667053
688	wly_prs_zul_alb_sid_hau_tig_guj_tur_uzb_bem_sun_igb_lat_ben_bsq_mcd_chh_ewe_cnt_ctl_swe_tsn_bos_dgb_nor_est_tsw_akn_hun_slo_gam_geo_hin_glc_fre_svk_heb_amr_dut_fin_ven_bat_bul_mao_jpn_knd_kor_ita_por_dyu_urd_mly_rom_sod_ind_mnd_scr_bam_spa_anl_krd_cze_ger_eng_qcu_rus_pan_mol_swa_mlt_pol_aeg_ukr_tag_arw_cic_afr_swt_jav_tha_amh_tml_moo_fbf_aze_grk_lit_azi_yor_vie_owc_ses_lda_xho	-0.0694782779135148	-0.163948861265966	0.870127184755586
689	amr_eng_ewe_swe_gam_sod_owc_rus_aze_uzb_swt_jav_tsn_svk_slo_bsq_bul_aeg_ses_cnt_krd_mol_swa_mcd_moo_lat_est_cic_bem_fin_ita_mlt_geo_guj_ctl_alb_hin_heb_anl_ukr_hun_akn_tag_urd_mly_jpn_tml_kor_glc_ger_yor_por_ind_spa_amh_mao_mnd_arw_igb_bos_wly_ben_nor_scr_cze_qcu_prs_pol_grk_dyu_hau_rom_tig_afr_sun_pan_ven_lit_bam_bat_tha_sid_knd_xho_fbf_azi_dut_fre_tur_lda_vie_chh_zul_tsw_dgb	-0.543194583126024	-1.29406399461314	0.198847685629434
690	aeg_grk_xho_nor_wly_hau_sid_arw_aze_tur_dyu_sun_yor_ctl_por_bsq_rus_owc_igb_mnd_ger_pan_bam_lat_dgb_krd_hun_lda_cic_fin_alb_heb_geo_glc_bos_cze_mol_amh_tig_mcd_est_ses_mao_bul_bat_jpn_tml_kor_slo_pol_swt_ukr_ind_scr_amr_jav_cnt_hin_akn_swe_anl_dut_afr_rom_svk_qcu_fre_ita_eng_tsn_gam_prs_mlt_spa_mly_lit_fbf_ben_swa_tag_tha_chh_knd_ven_bem_uzb_urd_guj_azi_moo_vie_sod_tsw_ewe_zul	-0.624686207931546	-1.49415873564803	0.138519437511235
691	amh_nor_yor_arw_hau_mlt_sid_bul_tur_azi_ven_jav_bam_grk_ctl_bsq_pol_amr_ewe_mnd_eng_lat_akn_bos_lda_ben_fin_swt_igb_hun_guj_heb_geo_glc_prs_swe_fre_anl_wly_rom_est_tsw_mly_urd_sun_jpn_knd_kor_afr_scr_bem_slo_mao_svk_tig_ind_cnt_ita_ses_cze_sod_hin_por_spa_dut_qcu_ukr_pan_rus_zul_owc_lit_gam_krd_bat_ger_moo_alb_dgb_tag_tha_aeg_tml_dyu_cic_aze_mol_mcd_uzb_tsn_vie_chh_swa_xho_fbf	-1.04295082184088	-2.55316391012537	0.0123024994090245
692	hau_scr_cic_svk_aeg_owc_sid_fre_aze_azi_yor_tag_bam_guj_bul_bsq_pol_anl_tsn_cnt_ctl_krd_ses_hin_akn_urd_est_ven_swt_hun_mol_wly_geo_grk_lit_spa_bos_heb_gam_ukr_fin_dgb_sun_swe_bat_jpn_knd_kor_prs_slo_xho_cze_mly_nor_sod_mao_mnd_eng_bem_alb_chh_dut_mcd_por_rus_qcu_rom_lat_ben_zul_amr_ger_mlt_glc_jav_arw_moo_ita_lda_ind_tha_tig_tml_ewe_dyu_uzb_pan_afr_tur_tsw_vie_amh_fbf_igb_swa	-0.225055566430342	-0.531754608562641	0.596163916220531
693	sod_alb_swt_prs_amh_mlt_gam_pan_aze_uzb_tsn_ind_bem_slo_eng_bsq_por_heb_ewe_mnd_mol_ctl_xho_glc_akn_pol_hun_ses_swa_fin_rus_sid_geo_spa_bos_scr_afr_hau_chh_dut_est_igb_bat_rom_mly_jpn_tml_kor_arw_fre_dgb_hin_tag_krd_aeg_jav_cnt_ger_cic_svk_anl_grk_lit_swe_cze_qcu_guj_lat_ben_yor_wly_ukr_owc_bul_sun_urd_lda_nor_fbf_mao_tha_tig_knd_tsw_moo_azi_mcd_ita_tur_zul_vie_amr_dyu_ven_bam	-0.239231640119143	-0.565644769234418	0.572997505997177
694	amr_dut_cic_pan_anl_aeg_hau_bos_tur_uzb_moo_mao_tsw_urd_spa_bsq_ukr_amh_yor_mnd_ctl_arw_bam_eng_dgb_glc_hun_swa_ewe_est_ben_wly_geo_mol_alb_nor_bul_heb_tig_hin_fin_tsn_sun_prs_ind_jpn_tml_kor_svk_afr_xho_rom_bat_swe_sod_tag_cnt_slo_lda_lat_gam_ita_pol_fre_cze_qcu_scr_mcd_krd_zul_chh_rus_owc_ger_jav_guj_ven_lit_fbf_mly_tha_sid_knd_bem_igb_azi_grk_por_aze_akn_vie_mlt_ses_dyu_swt	-0.65220743536774	-1.5647781320065	0.121031470262705
695	mlt_arw_zul_scr_sod_tig_wly_alb_uzb_aze_yor_ind_akn_bos_ita_bsq_bul_amr_dgb_cnt_spa_nor_bam_afr_ven_hin_est_moo_bem_fin_urd_anl_geo_dut_ukr_glc_pol_heb_hau_rus_hun_dyu_bat_slo_jav_jpn_knd_kor_guj_ctl_xho_eng_sun_fre_owc_mao_mnd_swe_ses_grk_gam_lit_svk_lat_por_qcu_pan_mol_mcd_lda_chh_cze_amh_krd_mly_ger_swa_rom_igb_tag_tha_sid_tml_ewe_tsw_azi_prs_ben_tur_tsn_vie_aeg_cic_swt_fbf	-0.511433436938564	-1.21794985976696	0.226324071273167
696	owc_krd_bem_dut_gam_sid_tig_urd_uzb_aze_akn_mao_dgb_fre_eng_bsq_ita_hau_ven_cnt_hin_lat_tsw_ger_tsn_bos_fin_swt_zul_hun_ukr_sod_geo_lit_glc_guj_ben_amr_amh_pan_est_dyu_sun_scr_ind_jpn_tml_kor_mol_afr_ewe_pol_tag_swe_chh_bat_mnd_rom_bam_ctl_wly_grk_rus_svk_spa_qcu_prs_slo_bul_moo_anl_por_aeg_alb_jav_arw_lda_nor_swa_mly_tha_heb_knd_igb_ses_azi_mcd_cze_tur_yor_vie_mlt_fbf_cic_xho	-0.870185228857704	-2.1050352631255	0.0379843020619635
697	amh_pol_dyu_rom_wly_amr_mlt_eng_aze_uzb_tsn_tag_yor_prs_glc_bsq_ita_chh_dgb_mnd_spa_svk_xho_mcd_tsw_arw_est_akn_zul_fin_hin_sid_geo_krd_urd_scr_slo_tig_heb_pan_hun_ven_jav_ben_mao_jpn_knd_kor_mol_fre_ewe_ukr_sun_bul_anl_mly_cnt_alb_lda_dut_sod_cze_por_lit_afr_qcu_grk_lat_bos_moo_gam_guj_owc_swe_ind_nor_bem_rus_bam_bat_tha_hau_tml_igb_swt_tur_ctl_ger_azi_fbf_vie_aeg_swa_cic_ses	0.142198007581916	0.334799258569485	0.738530459137886
698	tig_afr_ewe_cze_amh_hau_amr_alb_uzb_aze_bem_sun_tsw_nor_scr_bsq_por_heb_ses_mnd_ctl_ger_bam_bos_ven_mol_hun_yor_xho_est_rom_chh_geo_grk_krd_mcd_hin_mlt_sid_ukr_fin_moo_mly_lat_bat_jpn_knd_kor_lit_ita_cic_slo_jav_glc_gam_ind_cnt_guj_zul_fre_wly_spa_prs_pan_dut_qcu_eng_pol_swe_igb_sod_ben_anl_urd_mao_svk_dyu_arw_lda_tag_tha_aeg_tml_fbf_swa_azi_rus_bul_tur_swt_vie_owc_akn_dgb_tsn	-0.581382027936847	-1.38540120265928	0.169243637379891
699	tig_hin_cic_rus_sod_aeg_sid_bos_aze_uzb_dyu_mly_swt_afr_mol_bsq_lat_mlt_yor_mnd_spa_arw_ses_cze_akn_ctl_est_lda_igb_fin_lit_heb_geo_ukr_prs_pol_alb_hau_chh_pan_hun_bam_tag_bul_bat_jpn_tml_kor_grk_por_tsw_swe_sun_ben_owc_mao_cnt_krd_bem_ger_amr_ita_dut_svk_fre_qcu_mcd_rom_glc_ewe_anl_eng_gam_scr_ind_urd_fbf_nor_dgb_jav_tha_wly_knd_tsn_swa_tur_slo_guj_azi_moo_vie_amh_zul_xho_ven	-0.164689644023028	-0.389288157566805	0.697952962704259
700	sid_ita_fbf_ben_aeg_heb_amh_arw_azi_aze_swt_mao_xho_alb_eng_bsq_ukr_wly_bam_cnt_ctl_rus_dgb_hin_tsn_prs_fin_bem_igb_est_lat_sod_geo_bul_bos_rom_pan_amr_tig_por_hun_yor_bat_svk_sun_jpn_knd_kor_glc_ger_tsw_nor_mly_krd_chh_ind_mnd_spa_dyu_scr_hau_mol_fre_pol_slo_qcu_cze_swe_guj_ses_gam_lit_mlt_grk_tag_dut_moo_afr_zul_jav_tha_owc_tml_ewe_ven_uzb_urd_mcd_tur_swa_vie_anl_cic_akn_lda	0.0551755161417647	0.130037631195235	0.896817506352483
701	hau_cze_bam_mol_anl_wly_chh_ita_tur_uzb_moo_mly_dgb_lit_pol_bsq_slo_amr_zul_mnd_alb_rom_igb_urd_swt_ukr_est_ses_lda_hun_pan_sod_geo_spa_por_bul_guj_aeg_mlt_nor_fin_dyu_sun_rus_tag_jpn_tml_kor_ger_dut_ewe_svk_jav_ben_owc_ind_cnt_lat_xho_hin_sid_krd_bos_scr_afr_qcu_mcd_prs_eng_swa_gam_glc_heb_swe_mao_ctl_akn_arw_ven_bat_tha_tig_knd_yor_cic_aze_grk_fre_azi_tsn_vie_amh_fbf_bem_tsw	-0.07199100349234	-0.169687531518582	0.865624449555277
702	heb_pol_swt_grk_chh_owc_anl_pan_aze_azi_dgb_jav_bem_swe_bos_bsq_prs_amr_ses_mnd_lat_ukr_igb_bul_swa_urd_fin_xho_lda_est_lit_sid_geo_ben_svk_spa_por_gam_aeg_eng_hun_akn_tag_cze_bat_jpn_tml_kor_ctl_dut_ven_arw_sun_mcd_mlt_mly_cnt_scr_moo_slo_hau_rom_krd_ger_mol_qcu_alb_afr_ita_ewe_tig_glc_wly_nor_ind_rus_cic_fre_tsw_mao_tha_amh_knd_bam_yor_tur_guj_hin_uzb_zul_vie_sod_dyu_fbf_tsn	-0.754549189392691	-1.81007114350113	0.0735145245829669
703	amh_ctl_lda_guj_tig_chh_heb_glc_tur_azi_xho_ind_bam_por_ben_bsq_krd_owc_cic_mnd_urd_nor_bem_ita_tsn_fre_fin_dgb_ses_est_bul_sid_geo_bos_prs_eng_pan_hau_gam_lat_hun_ewe_tag_arw_mly_jpn_knd_kor_scr_hin_dyu_dut_mao_svk_amr_bat_cnt_ukr_zul_mol_mlt_pol_alb_swe_rus_qcu_rom_mcd_ger_igb_aeg_slo_anl_lit_jav_afr_moo_spa_tsw_sun_tha_sod_tml_yor_ven_uzb_grk_cze_aze_swt_vie_wly_fbf_swa_akn	0.876342197140728	2.08811181962668	0.0395211235897925
704	sod_hin_ven_glc_heb_amh_mlt_ctl_uzb_aze_swt_tag_fbf_scr_svk_bsq_por_tig_bem_cnt_prs_alb_yor_swe_swa_eng_fin_ses_dyu_hun_ukr_chh_geo_urd_bul_cze_nor_amr_sid_rom_est_xho_bat_mol_mly_jpn_tml_kor_mcd_rus_igb_ger_mao_ita_gam_jav_mnd_guj_akn_afr_owc_lat_spa_pol_pan_qcu_lit_arw_dut_tsn_aeg_krd_hau_grk_sun_fre_zul_ben_lda_ind_tha_anl_knd_ewe_moo_tur_bos_slo_azi_tsw_vie_wly_dgb_cic_bam	0.105100186729119	0.247497480258704	0.805068832736596
705	aeg_ukr_ven_arw_wly_chh_gam_pol_azi_tur_ses_sun_igb_lat_rom_bsq_svk_amr_tsw_mnd_urd_rus_bem_por_ewe_swe_fin_akn_lda_est_fre_mlt_geo_guj_ctl_hin_nor_sid_heb_afr_hun_dyu_tag_bos_mly_jpn_knd_kor_krd_dut_bam_ita_jav_pan_tig_bat_cnt_ben_xho_prs_anl_mcd_scr_cze_spa_qcu_lit_glc_bul_dgb_owc_grk_amh_eng_mao_slo_cic_alb_fbf_ind_tha_sod_tml_swt_tsn_uzb_ger_mol_aze_swa_vie_hau_yor_zul_moo	-0.543962516244251	-1.29617639588165	0.198122107417427
706	tig_lit_yor_por_wly_heb_chh_scr_azi_aze_moo_tag_tsn_guj_urd_bsq_hin_sod_ven_mnd_fre_ctl_ses_cze_igb_svk_hun_tsw_bem_fin_ger_gam_geo_eng_glc_swe_ita_anl_mlt_arw_est_cic_ind_mol_jav_jpn_knd_kor_bul_ukr_xho_rus_bat_mcd_amr_mly_cnt_bos_swt_pan_amh_prs_pol_ben_lat_qcu_alb_afr_slo_swa_owc_rom_aeg_dut_mao_spa_akn_krd_bam_sun_tha_sid_tml_fbf_lda_tur_grk_nor_uzb_dgb_vie_hau_dyu_ewe_zul	0.0969040184161605	0.228121252896342	0.820052796657157
707	amr_swe_tsn_rus_mlt_heb_owc_krd_aze_azi_zul_tag_swt_bos_slo_bsq_ita_chh_cic_mnd_pol_nor_dgb_rom_bem_prs_est_igb_lda_fin_dut_tig_geo_arw_guj_fre_svk_amh_wly_ukr_hun_swa_jav_por_ind_jpn_knd_kor_afr_bul_fbf_ger_mao_mcd_anl_sun_cnt_alb_yor_cze_sid_eng_grk_mol_spa_qcu_urd_ben_hin_ses_sod_pan_gam_lit_mly_lat_xho_scr_moo_bat_tha_hau_tml_dyu_bam_tur_glc_ctl_uzb_ewe_vie_aeg_akn_ven_tsw	0.253635457429329	0.596667479183297	0.552179134644735
708	tig_fre_ewe_spa_owc_sod_wly_eng_aze_tur_dyu_mly_tsw_pan_dut_bsq_krd_chh_yor_cnt_ctl_mol_igb_rus_zul_ukr_fin_swa_moo_hun_afr_sid_geo_bos_mcd_prs_lit_anl_amr_swe_est_xho_bat_alb_tag_jpn_knd_kor_slo_svk_bam_ben_jav_cze_amh_sun_mnd_nor_swt_por_aeg_ita_guj_hin_rom_qcu_scr_bul_urd_akn_mlt_ger_heb_arw_mao_pol_fbf_lat_tsn_ind_tha_gam_tml_bem_cic_uzb_grk_glc_azi_lda_vie_hau_ses_dgb_ven	0.286392245760405	0.676161684070951	0.500616096469698
709	heb_ctl_tsw_mcd_anl_gam_wly_bul_uzb_tur_dgb_mly_lda_ita_arw_bsq_rus_sod_akn_cnt_eng_alb_bem_nor_dyu_por_hun_yor_tsn_fin_prs_amr_geo_krd_afr_svk_rom_amh_chh_urd_est_xho_tag_dut_sun_jpn_knd_kor_slo_lit_bam_grk_jav_pan_tig_mao_mnd_spa_fbf_mol_aeg_hin_ger_bos_fre_qcu_pol_ukr_lat_ses_mlt_swe_hau_glc_ind_ben_igb_guj_ven_bat_tha_sid_tml_zul_moo_aze_scr_cze_azi_swt_vie_owc_cic_swa_ewe	0.372263015484702	0.876509137261526	0.383011769702956
710	wly_por_zul_mol_sid_chh_owc_hin_tur_uzb_moo_mly_cic_swe_pol_bsq_eng_heb_tsn_cnt_bul_nor_tsw_lit_ven_ukr_est_bam_bem_fin_spa_gam_geo_lat_ita_grk_cze_amh_amr_ben_hun_igb_sun_slo_ind_jpn_tml_kor_ger_prs_ewe_urd_jav_mcd_aeg_tag_mnd_dut_yor_bos_hau_fre_scr_alb_glc_qcu_afr_guj_arw_xho_mlt_krd_sod_svk_mao_pan_dgb_rom_dyu_bat_tha_anl_knd_ses_akn_aze_ctl_rus_azi_swt_vie_tig_swa_lda_fbf	0.213845688481094	0.503109723162644	0.616076609922867
711	hau_guj_xho_urd_gam_mlt_anl_hin_azi_aze_dyu_mly_cic_glc_lit_bsq_alb_owc_swt_cnt_nor_pol_ven_grk_akn_bos_est_tsn_ses_hun_mol_wly_geo_bul_afr_arw_cze_amh_heb_ger_fin_moo_jav_lat_bat_jpn_tml_kor_ben_eng_swa_svk_tag_fre_sid_ind_mnd_pan_fbf_krd_aeg_slo_ita_prs_spa_qcu_por_swe_dut_yor_sod_ctl_tig_scr_sun_rom_igb_rus_dgb_mao_tha_amr_knd_zul_bem_uzb_ukr_mcd_tur_tsw_vie_chh_bam_lda_ewe	-0.568266091376466	-1.35304557508934	0.179321134824547
712	tig_svk_moo_glc_amr_amh_gam_guj_tur_uzb_dyu_mly_xho_pan_swe_bsq_por_hau_ewe_cnt_ita_rus_ses_dut_fbf_pol_fin_yor_bem_hun_arw_heb_geo_prs_cze_bul_krd_owc_sod_alb_est_lda_sun_slo_mao_jpn_tml_kor_nor_lit_zul_lat_jav_rom_wly_tag_mnd_eng_tsw_grk_sid_mcd_fre_hin_ben_qcu_ukr_bos_afr_tsn_aeg_spa_anl_urd_ind_ger_cic_scr_swa_bat_tha_chh_knd_swt_dgb_aze_ctl_mol_azi_akn_vie_mlt_igb_bam_ven	0.404567489289882	0.955216640638426	0.341944539467586
713	sid_prs_igb_nor_amr_gam_heb_fre_tur_uzb_tsw_tag_dgb_slo_ukr_bsq_spa_aeg_bam_mnd_pol_grk_cic_lit_ewe_cze_est_dyu_xho_hun_bos_owc_geo_swe_arw_lat_dut_mlt_hau_rom_fin_swt_jav_guj_mly_jpn_tml_kor_alb_glc_yor_afr_bat_pan_anl_mao_cnt_ben_lda_urd_tig_ger_rus_scr_hin_qcu_bul_krd_eng_ven_chh_por_wly_mcd_ind_svk_bem_ctl_moo_sun_tha_amh_knd_ses_zul_azi_ita_mol_aze_akn_vie_sod_tsn_swa_fbf	-0.181368428287884	-0.427995076967775	0.669644220580898
714	gam_svk_cic_hin_sod_wly_heb_ita_aze_tur_tsn_ind_akn_rom_urd_bsq_alb_amh_dgb_cnt_glc_rus_tsw_afr_bam_ctl_hun_xho_swa_fin_ukr_anl_geo_pol_swe_pan_bos_owc_chh_slo_est_zul_tag_scr_mly_jpn_knd_kor_spa_fre_igb_bul_jav_eng_tig_sun_mnd_krd_ven_nor_amr_guj_mol_arw_dut_qcu_lit_por_ben_ewe_aeg_mcd_sid_grk_mao_ger_yor_prs_dyu_bat_tha_mlt_tml_bem_swt_azi_cze_lat_uzb_fbf_vie_hau_lda_ses_moo	0.014292349953138	0.033716998188778	0.973175084459832
715	hau_slo_swa_alb_chh_owc_gam_urd_azi_aze_ewe_mao_xho_dut_krd_bsq_bos_mlt_dgb_mnd_ger_spa_lda_pol_swt_guj_hun_bam_cic_fin_afr_wly_geo_hin_mcd_eng_mol_tig_amr_svk_est_ven_jav_ben_ind_jpn_tml_kor_lat_ukr_tsw_grk_bat_ita_aeg_tag_cnt_cze_dyu_rus_sid_arw_bul_swe_ctl_qcu_pan_nor_rom_akn_heb_scr_anl_prs_mly_lit_zul_por_yor_sun_tha_amh_knd_tsn_moo_tur_glc_fre_uzb_ses_vie_sod_bem_igb_fbf	0.424114851607735	0.998537525126299	0.320609815782997
716	gam_afr_fbf_ctl_amr_sid_tig_ukr_azi_tur_cic_mao_ewe_slo_lit_bsq_urd_heb_moo_mnd_svk_mcd_swa_ita_akn_fre_fin_lda_tsn_est_ger_wly_geo_dut_rus_glc_mol_aeg_owc_grk_hun_zul_jav_por_bat_jpn_tml_kor_ben_pol_igb_lat_sun_cze_amh_mly_cnt_arw_yor_krd_hau_spa_prs_pan_hin_qcu_nor_bul_scr_ses_chh_rom_mlt_guj_tag_alb_dyu_swe_dgb_ind_tha_anl_knd_ven_bem_aze_eng_bos_uzb_tsw_vie_sod_swt_bam_xho	-0.293063171327604	-0.693159698247202	0.489936815919905
717	sid_eng_swa_rus_anl_wly_hau_arw_uzb_aze_bem_mly_ses_hin_ben_bsq_dut_gam_dyu_mnd_bul_bos_ewe_glc_yor_scr_fin_ven_dgb_est_alb_amh_geo_svk_prs_spa_lat_sod_mlt_fre_hun_fbf_mao_krd_bat_jpn_tml_kor_mcd_ger_xho_pol_jav_urd_tig_tag_cnt_lit_moo_cze_aeg_ukr_swe_por_pan_qcu_guj_nor_afr_swt_owc_rom_chh_ita_ind_ctl_tsn_slo_igb_sun_tha_amr_knd_bam_zul_tur_mol_grk_azi_akn_vie_heb_lda_cic_tsw	-0.245282201816962	-0.579924684525351	0.563367772011799
718	wly_nor_swt_ben_hau_amh_gam_ctl_azi_aze_cic_bat_ewe_grk_urd_bsq_svk_sid_xho_cnt_swe_glc_tsw_scr_dgb_slo_fin_zul_ven_est_arw_owc_geo_krd_bul_afr_alb_amr_tig_ukr_hun_moo_mao_lit_ind_jpn_tml_kor_por_fre_yor_lat_sun_cze_sod_jav_mnd_pan_lda_rus_mlt_mol_ita_eng_pol_qcu_dut_spa_prs_akn_heb_hin_anl_rom_tag_guj_bam_bos_ses_mly_tha_aeg_knd_swa_igb_tur_ger_mcd_uzb_fbf_vie_chh_tsn_bem_dyu	0.235711205790429	0.555266162985618	0.58004581416698
719	amh_bos_moo_eng_hau_gam_mlt_arw_aze_azi_swt_ind_zul_pan_ben_bsq_alb_aeg_akn_mnd_mol_spa_igb_nor_ven_slo_fin_cic_xho_hun_rom_owc_geo_ctl_mcd_grk_prs_anl_amr_glc_est_lda_jav_fre_mao_jpn_tml_kor_hin_dut_bam_lat_bat_afr_chh_sun_cnt_svk_ewe_ukr_heb_ger_cze_scr_ita_qcu_urd_por_swe_bem_tig_pol_sid_rus_mly_lit_tsn_bul_tsw_tag_tha_sod_knd_yor_swa_tur_guj_krd_uzb_ses_vie_wly_dyu_dgb_fbf	-0.448717846751322	-1.06592306188208	0.289217894964684
720	amr_urd_tsw_rom_owc_heb_hau_nor_aze_uzb_tsn_jav_dyu_spa_lat_bsq_eng_tig_cic_mnd_ukr_glc_dgb_lit_lda_svk_est_zul_swa_fin_afr_amh_geo_slo_ita_ben_hin_sod_anl_bos_hun_xho_tag_rus_mly_jpn_knd_kor_swe_mol_bem_scr_ind_bul_mlt_mao_cnt_fre_igb_ger_gam_por_prs_cze_guj_qcu_ctl_grk_krd_ven_wly_pol_chh_pan_bat_alb_yor_mcd_akn_sun_tha_sid_tml_swt_ses_tur_arw_dut_azi_bam_vie_aeg_fbf_moo_ewe	-1.13214856331702	-2.77786808331943	0.00661880092897776
721	tig_ctl_dyu_afr_amh_sid_wly_ger_tur_uzb_swt_tag_ven_glc_bos_bsq_slo_heb_tsn_mnd_prs_fre_xho_rom_zul_swe_est_ewe_cic_hun_arw_owc_geo_pan_mcd_spa_guj_hau_amr_svk_fin_swa_bat_urd_ind_jpn_knd_kor_rus_lat_tsw_lit_jav_scr_sod_sun_cnt_ita_lda_krd_gam_eng_grk_ben_por_qcu_cze_alb_mol_yor_mlt_pol_chh_dut_mly_nor_moo_hin_akn_mao_tha_aeg_tml_ses_fbf_azi_bul_ukr_aze_dgb_vie_anl_igb_bam_bem	-0.459039742199049	-1.09089641729467	0.278136772334914
722	amh_bul_ewe_lat_wly_sod_heb_ben_uzb_aze_xho_bat_tsw_nor_por_bsq_pol_hau_swa_mnd_alb_afr_ses_slo_swt_dut_fin_zul_igb_hun_pan_aeg_geo_swe_guj_ger_spa_amr_owc_mol_est_moo_jav_lit_ind_jpn_tml_kor_cze_hin_fbf_scr_mao_ita_chh_tag_cnt_mcd_bam_prs_tig_arw_ctl_urd_bos_qcu_svk_eng_rom_cic_gam_grk_sid_fre_mly_krd_dyu_rus_bem_sun_tha_mlt_knd_tsn_yor_tur_ukr_glc_azi_akn_vie_anl_dgb_ven_lda	-0.742260719204709	-1.78092480340044	0.0781898095660013
723	mlt_eng_cic_lat_wly_tig_heb_slo_azi_uzb_dyu_tag_tsw_glc_rus_bsq_afr_gam_zul_cnt_rom_scr_ses_grk_ven_ita_est_tsn_moo_hun_guj_chh_geo_svk_por_swe_mcd_hau_amh_pol_fin_swt_mly_hin_mao_jpn_knd_kor_pan_fre_fbf_cze_ind_bul_sid_bat_mnd_alb_ewe_ben_aeg_urd_ukr_bos_lit_qcu_prs_spa_nor_yor_anl_arw_owc_ctl_jav_ger_lda_krd_bem_sun_tha_sod_tml_igb_akn_tur_mol_dut_aze_bam_vie_amr_dgb_swa_xho	0.265754620922139	0.627379230606947	0.531948022253293
724	aeg_fre_moo_cze_heb_sod_anl_ukr_tur_aze_ven_sun_swa_glc_lat_bsq_por_wly_bem_cnt_krd_mcd_tsw_grk_cic_hin_est_ses_xho_fin_spa_chh_geo_rom_scr_ger_slo_tig_sid_arw_hun_lda_bat_ita_ind_jpn_tml_kor_eng_dut_zul_prs_mao_ben_owc_mly_mnd_guj_dgb_alb_hau_ctl_bos_lit_urd_qcu_bul_rus_mol_ewe_amr_pol_gam_nor_jav_afr_bam_svk_akn_tag_tha_mlt_knd_fbf_tsn_uzb_pan_swe_azi_igb_vie_amh_yor_dyu_swt	-0.375410128922307	-0.889396433058611	0.376084892308127
725	owc_mcd_zul_krd_amh_chh_anl_guj_azi_aze_moo_bat_ven_svk_prs_bsq_ger_tig_tsn_mnd_arw_ita_tsw_ctl_cic_glc_hun_akn_dgb_fin_hin_heb_geo_bul_afr_alb_mol_amr_sid_nor_est_bam_mly_swe_ind_jpn_tml_kor_rom_dut_swt_slo_tag_eng_wly_jav_cnt_por_ewe_scr_hau_lit_rus_fre_pan_qcu_lat_ben_cze_xho_aeg_ukr_gam_grk_sun_spa_ses_pol_fbf_mao_tha_sod_knd_igb_lda_uzb_urd_bos_tur_dyu_vie_mlt_yor_bem_swa	-0.638051716922002	-1.52933664034185	0.129575371134676
726	owc_dut_bam_krd_amr_sid_amh_ukr_azi_aze_ewe_tag_dyu_rom_swe_bsq_lit_anl_lda_cnt_ita_fre_akn_alb_tsn_spa_est_ses_fbf_fin_guj_gam_geo_mcd_mol_slo_afr_hau_chh_ctl_hun_cic_ind_pol_mao_jpn_knd_kor_cze_glc_yor_eng_mly_por_tig_sun_mnd_bos_tsw_ger_heb_rus_svk_grk_arw_qcu_nor_urd_ben_zul_sod_lat_mlt_bul_bat_scr_swa_prs_xho_jav_tha_wly_tml_igb_ven_uzb_hin_pan_tur_swt_vie_aeg_dgb_bem_moo	-0.343436569699764	-0.813958288600803	0.417748068494085
727	amr_lat_swa_por_anl_gam_chh_swe_aze_azi_tsn_bat_igb_eng_afr_bsq_alb_amh_ewe_cnt_dut_ita_ven_ctl_swt_prs_est_xho_yor_hun_hin_sod_geo_mcd_ger_nor_krd_sid_heb_lit_fin_dgb_sun_arw_mao_jpn_tml_kor_ukr_cze_zul_grk_tag_rom_owc_mly_mnd_scr_cic_pan_tig_mol_bos_spa_slo_qcu_pol_bul_urd_tsw_mlt_svk_aeg_fre_ind_glc_fbf_ben_bam_jav_tha_hau_knd_bem_lda_uzb_rus_guj_tur_ses_vie_wly_dyu_moo_akn	0.26865670325346	0.632096475521199	0.528874715750199
728	sod_cze_swa_ben_amh_amr_chh_arw_azi_tur_ewe_mly_igb_bos_eng_bsq_scr_mlt_dgb_mnd_afr_nor_cic_svk_akn_dut_hun_yor_moo_fin_grk_owc_geo_pan_ukr_pol_rus_heb_sid_lit_est_tsn_tag_swe_mao_jpn_knd_kor_guj_lat_tsw_krd_ind_hin_wly_sun_cnt_bul_bam_mcd_aeg_ctl_ita_spa_glc_qcu_alb_por_mol_ses_anl_fre_tig_prs_bat_urd_xho_ger_ven_jav_tha_gam_tml_dyu_bem_aze_slo_rom_uzb_zul_vie_hau_swt_lda_fbf	-0.210101849415414	-0.497332837988047	0.620128153747134
729	amh_urd_yor_swe_sid_chh_gam_fre_uzb_tur_moo_jav_tsn_hin_grk_bsq_por_sod_bam_cnt_glc_krd_ven_rus_zul_ukr_est_tsw_xho_hun_dut_anl_geo_slo_mol_eng_cze_aeg_heb_mcd_fin_bem_tag_arw_bat_jpn_knd_kor_spa_scr_swa_afr_ind_svk_mlt_mly_mnd_pol_igb_pan_amr_ger_alb_lat_rom_qcu_bos_bul_ctl_ewe_owc_guj_wly_ben_sun_prs_fbf_lit_ses_mao_tha_tig_tml_dyu_akn_aze_ita_nor_azi_swt_vie_hau_lda_cic_dgb	-0.348648360051373	-0.826067268485323	0.410880137268285
730	amh_arw_cic_spa_sid_owc_aeg_nor_uzb_azi_ven_jav_bem_bos_cze_bsq_lat_sod_dgb_cnt_mcd_afr_xho_pan_tsn_por_fin_yor_igb_est_ben_wly_geo_ger_ctl_dut_svk_amr_heb_rus_hun_akn_tag_eng_bat_jpn_tml_kor_fre_ukr_lda_krd_mly_lit_chh_ind_mnd_prs_ewe_hin_hau_mol_alb_pol_urd_qcu_glc_grk_guj_bam_mlt_ita_anl_swe_mao_rom_swa_slo_fbf_sun_tha_gam_knd_tsw_moo_tur_bul_scr_aze_ses_vie_tig_swt_zul_dyu	0.0886238222828795	0.208567637330448	0.835241897868971
731	chh_eng_ewe_ukr_amr_sid_anl_pol_aze_tur_igb_ind_tsn_prs_arw_bsq_urd_owc_swa_cnt_ita_swe_fbf_cze_swt_spa_hun_ses_moo_fin_nor_sod_geo_krd_afr_ger_rom_amh_aeg_grk_est_akn_jav_fre_sun_jpn_tml_kor_alb_svk_zul_bul_mao_ctl_hau_tag_mnd_lit_dyu_lat_gam_slo_pan_rus_ben_qcu_hin_mcd_mol_lda_wly_glc_mlt_por_bat_scr_bam_guj_bem_mly_tha_heb_knd_ven_dgb_uzb_dut_bos_azi_cic_vie_tig_tsw_xho_yor	-0.0278105367333466	-0.065480224938882	0.947932203954577
732	gam_ctl_akn_urd_chh_sid_sod_arw_uzb_tur_yor_mao_cic_pan_fre_bsq_ger_heb_fbf_cnt_guj_lat_igb_krd_bam_cze_est_tsw_lda_fin_slo_aeg_geo_hin_afr_rus_ukr_owc_mlt_mcd_hun_ewe_sun_nor_bat_jpn_tml_kor_swe_ben_tsn_svk_jav_scr_tig_mly_mnd_lit_zul_eng_hau_spa_prs_bul_pol_qcu_por_rom_mol_moo_amr_bos_amh_ita_ind_alb_swt_glc_ses_tag_tha_wly_knd_swa_ven_aze_dut_grk_azi_dgb_vie_anl_dyu_bem_xho	-0.812378313466941	-1.96215765634127	0.0527335226199356
733	amh_svk_bem_afr_sid_chh_heb_slo_azi_aze_tsn_jav_dgb_ctl_ita_bsq_mcd_amr_ven_cnt_prs_grk_fbf_ben_dyu_swe_fin_tsw_igb_hun_lit_hau_geo_alb_eng_guj_bul_gam_sod_arw_est_yor_ind_rus_tag_jpn_tml_kor_bos_rom_cic_krd_mao_ger_owc_bat_mnd_fre_swa_pan_aeg_scr_urd_nor_pol_qcu_spa_lat_ukr_akn_mlt_hin_tig_por_mly_glc_ewe_cze_xho_sun_tha_wly_knd_lda_zul_tur_mol_dut_uzb_ses_vie_anl_swt_moo_bam	-0.321066372832677	-0.760492808507546	0.448883864838498
734	amr_grk_cic_ctl_chh_owc_heb_por_azi_tur_bam_sun_swa_cze_mcd_bsq_bos_amh_tsn_cnt_spa_slo_fbf_arw_ven_pan_est_moo_ses_hun_fre_anl_geo_mol_prs_lit_ger_sod_hau_glc_fin_swt_ind_afr_jav_jpn_tml_kor_nor_svk_zul_ukr_bat_scr_sid_mly_mnd_guj_bem_urd_aeg_rom_swe_eng_dut_qcu_krd_ben_hin_yor_tig_rus_gam_bul_mao_lat_lda_alb_akn_tag_tha_mlt_knd_dgb_ewe_aze_pol_ita_uzb_dyu_vie_wly_igb_tsw_xho	-0.499645209643327	-1.18759064751203	0.238019063053898
735	aeg_nor_moo_krd_sid_amr_chh_eng_tur_uzb_igb_mao_zul_svk_lat_bsq_ukr_anl_swa_cnt_rus_bul_lda_ita_dyu_scr_hun_ven_fbf_est_bos_mlt_geo_guj_pan_grk_glc_amh_tig_ben_fin_bam_jav_hin_tag_jpn_knd_kor_arw_pol_cic_prs_ind_slo_owc_bat_mnd_spa_bem_por_wly_cze_mcd_alb_lit_qcu_rom_ger_urd_akn_gam_fre_hau_dut_sun_ctl_tsw_swe_xho_mly_tha_heb_tml_tsn_yor_azi_mol_afr_aze_ewe_vie_sod_dgb_swt_ses	-1.30519429959846	-3.25935595327422	0.00156050107168502
736	anl_urd_zul_svk_amr_hau_owc_spa_aze_tur_ses_tag_fbf_mcd_bos_bsq_hin_sid_bam_cnt_dut_ctl_igb_grk_ven_lat_est_xho_tsw_hun_rom_amh_geo_lit_ukr_por_krd_gam_mlt_rus_fin_lda_ind_bul_bat_jpn_knd_kor_ger_slo_tsn_scr_mao_cze_wly_mly_mnd_alb_dgb_nor_aeg_fre_prs_mol_pol_qcu_ita_swe_glc_swt_sod_pan_tig_eng_sun_ben_bem_arw_dyu_jav_tha_heb_tml_ewe_yor_uzb_guj_afr_azi_cic_vie_chh_moo_swa_akn	0.280914165668705	0.661890662106157	0.509678053693927
737	aeg_por_swa_ger_wly_sid_amh_nor_azi_tur_cic_tag_swt_bos_lat_bsq_krd_anl_ven_cnt_eng_mol_moo_scr_bem_lit_hun_ses_tsn_est_afr_gam_geo_hin_swe_slo_dut_owc_mlt_glc_fin_bam_mao_alb_bat_jpn_tml_kor_rom_rus_xho_prs_ind_ben_hau_mly_mnd_ukr_fbf_urd_sod_cze_ctl_bul_fre_qcu_guj_mcd_ita_lda_heb_svk_tig_pol_jav_pan_akn_spa_dgb_sun_tha_chh_knd_tsw_yor_uzb_grk_arw_aze_igb_vie_amr_dyu_ewe_zul	-0.429295739766656	-1.01878070500006	0.310950095019355
738	hau_spa_ses_svk_heb_anl_gam_ben_tur_azi_lda_ind_cic_alb_pol_bsq_lat_amr_dgb_mnd_prs_bul_ewe_bos_yor_scr_est_bem_ven_hun_swe_owc_geo_grk_urd_eng_fre_tig_sid_ctl_fin_xho_mly_afr_mao_jpn_tml_kor_ukr_mol_akn_slo_bat_lit_wly_jav_cnt_nor_fbf_glc_aeg_dut_rom_mcd_cze_qcu_por_rus_arw_moo_amh_pan_chh_ita_sun_guj_bam_ger_swt_tag_tha_mlt_knd_dyu_swa_aze_krd_hin_uzb_tsn_vie_sod_igb_zul_tsw	-0.709606538324818	-1.70415771604075	0.091690687359807
739	chh_nor_moo_fre_hau_owc_wly_hin_tur_azi_akn_jav_ven_rom_pol_bsq_dut_tig_ses_mnd_scr_glc_ewe_ita_swt_swe_hun_yor_zul_fin_slo_heb_geo_afr_mol_por_spa_sid_amr_pan_est_lda_mao_krd_bat_jpn_knd_kor_cze_arw_xho_alb_ind_svk_mlt_mly_cnt_ger_dyu_grk_anl_ben_bul_urd_lat_qcu_mcd_lit_ukr_dgb_sod_rus_aeg_guj_sun_ctl_swa_eng_bam_tag_tha_gam_tml_bem_cic_aze_prs_bos_uzb_tsw_vie_amh_tsn_igb_fbf	0.38739940670762	0.912551975560456	0.363837789172195
740	sod_spa_ven_ctl_mlt_aeg_chh_rus_aze_azi_ses_jav_fbf_arw_urd_bsq_pan_amh_xho_cnt_ukr_mol_dgb_swe_moo_lat_est_bam_cic_hun_bos_sid_geo_krd_slo_ger_svk_wly_amr_glc_fin_tsw_sun_por_bat_jpn_knd_kor_hin_cze_yor_afr_ind_prs_heb_mly_mnd_lit_swt_ben_hau_dut_grk_guj_bul_qcu_eng_fre_scr_zul_anl_pol_tig_nor_mao_rom_lda_alb_tsn_tag_tha_gam_tml_ewe_akn_tur_mcd_ita_uzb_bem_vie_owc_dyu_swa_igb	-0.0954283543984424	-0.224973100227042	0.822493790741729
741	sod_lit_igb_spa_sid_tig_wly_afr_azi_uzb_cic_ind_dyu_arw_mol_bsq_hin_chh_zul_mnd_guj_grk_ses_scr_dgb_prs_fin_ven_swt_hun_mcd_amr_geo_svk_bos_slo_ben_gam_aeg_ger_est_yor_bat_dut_jav_jpn_tml_kor_ctl_ukr_moo_krd_tag_por_owc_sun_cnt_alb_ewe_urd_heb_lat_nor_pan_cze_qcu_eng_rus_glc_bam_mlt_swe_amh_ita_mao_rom_xho_pol_tsw_mly_tha_anl_knd_tsn_fbf_aze_fre_bul_tur_lda_vie_hau_akn_swa_bem	-0.455213281632188	-1.08027744763567	0.282812197077859
742	sid_mol_cic_spa_aeg_owc_sod_svk_azi_aze_dgb_mly_zul_ger_dut_bsq_grk_wly_tsw_cnt_ukr_pol_lda_rom_ses_alb_est_akn_swa_fin_afr_amh_geo_ben_pan_swe_bul_tig_gam_hin_hun_igb_tag_urd_jav_jpn_tml_kor_guj_ita_ven_ctl_mao_glc_chh_sun_mnd_arw_bam_nor_heb_fre_mcd_rus_lat_qcu_bos_eng_por_dyu_mlt_slo_amr_scr_bat_lit_yor_krd_ewe_ind_tha_hau_knd_xho_bem_tur_prs_cze_uzb_moo_vie_anl_fbf_swt_tsn	0.783709366569383	1.86173405231858	0.0657987468662585
743	heb_ger_fbf_eng_amr_wly_chh_arw_uzb_aze_bem_mly_zul_alb_mol_bsq_glc_gam_dgb_mnd_por_slo_dyu_fre_swt_guj_hun_igb_ses_fin_ukr_amh_geo_hin_grk_lit_bos_hau_aeg_rus_est_yor_ind_rom_sun_jpn_knd_kor_pan_ben_tsw_mcd_jav_krd_sod_tag_cnt_ctl_swa_spa_tig_ita_scr_nor_swe_qcu_urd_cze_prs_tsn_mlt_bul_anl_pol_mao_dut_akn_svk_bam_bat_tha_owc_tml_lda_xho_azi_lat_afr_tur_ven_vie_sid_moo_ewe_cic	0.101986988407957	0.239884498721894	0.810947739249187
744	anl_lat_dgb_lit_hau_heb_gam_hin_uzb_azi_xho_tag_ven_mcd_afr_bsq_arw_sid_ses_cnt_por_dut_swa_krd_bam_pol_fin_yor_tsw_hun_bul_amh_geo_swe_svk_ctl_prs_chh_wly_pan_est_igb_bat_ukr_mao_jpn_knd_kor_urd_cze_bem_nor_ind_rus_aeg_mly_mnd_glc_dyu_eng_mlt_ben_spa_slo_guj_qcu_mol_grk_ger_lda_tig_scr_sod_bos_jav_alb_swt_fre_ewe_sun_tha_owc_tml_cic_akn_aze_ita_rom_tur_tsn_vie_amr_moo_zul_fbf	0.219027631599838	0.515255011585974	0.607597441781101
745	amr_hin_cic_pan_heb_anl_amh_ita_uzb_tur_bem_jav_tsn_lat_grk_bsq_prs_sid_tsw_cnt_nor_dut_yor_swe_akn_svk_est_fbf_swa_fin_rom_gam_geo_alb_ukr_glc_ger_aeg_hau_urd_hun_swt_mao_afr_ind_jpn_knd_kor_bos_arw_dyu_mcd_sun_mol_mlt_tag_mnd_por_igb_ben_chh_pol_krd_rus_bul_qcu_guj_eng_fre_xho_wly_spa_sod_lit_mly_cze_ven_scr_bam_bat_tha_tig_tml_zul_lda_azi_slo_ctl_aze_dgb_vie_owc_ses_moo_ewe	-0.675765765115584	-1.62035138133783	0.108542848457111
746	wly_dut_tsn_ger_owc_gam_tig_grk_aze_tur_cic_ind_fbf_krd_por_bsq_pol_chh_swt_mnd_svk_rus_ven_guj_swa_hin_fin_dgb_xho_est_scr_amr_geo_swe_pan_ukr_cze_sid_aeg_ctl_hun_akn_sun_arw_mly_jpn_tml_kor_spa_bul_igb_afr_tag_rom_amh_jav_cnt_eng_bem_fre_sod_mcd_slo_mol_lat_qcu_prs_alb_glc_dyu_mlt_ben_anl_urd_mao_nor_yor_lit_zul_bat_tha_hau_knd_moo_ses_azi_ita_bos_uzb_ewe_vie_heb_bam_tsw_lda	-0.0924594665564034	-0.218453401882252	0.827554521209219
747	amh_guj_xho_ita_sid_hau_chh_glc_tur_azi_bam_sun_ven_spa_afr_bsq_hin_anl_lda_cnt_slo_ger_moo_pan_dyu_alb_est_igb_swa_fin_urd_heb_geo_dut_fre_bul_lit_sod_tig_prs_hun_swt_mly_mcd_tag_jpn_knd_kor_rom_cze_akn_pol_mao_bos_owc_ind_mnd_svk_cic_ben_mlt_swe_por_ukr_mol_qcu_grk_nor_lat_ewe_gam_ctl_amr_arw_jav_eng_zul_scr_dgb_bat_tha_aeg_tml_tsw_ses_uzb_krd_rus_aze_tsn_vie_wly_bem_fbf_yor	-0.241314227506631	-0.570188468653181	0.56992484242233
748	owc_grk_xho_nor_aeg_mlt_tig_urd_aze_uzb_akn_tag_dyu_pol_scr_bsq_lit_wly_yor_cnt_prs_alb_lda_ben_ewe_mol_est_fbf_swa_hun_bul_sid_geo_rus_hin_por_ukr_amr_chh_pan_fin_moo_mao_fre_ind_jpn_tml_kor_ger_mcd_ven_glc_bat_ctl_hau_jav_mnd_dut_ses_swe_anl_spa_ita_lat_eng_qcu_rom_afr_bos_igb_amh_slo_gam_cze_sun_svk_bam_krd_dgb_mly_tha_sod_knd_tsn_swt_tur_guj_arw_azi_tsw_vie_heb_cic_bem_zul	-0.353027174647904	-0.837140730350192	0.404659559275983
749	hau_svk_dyu_eng_amh_amr_owc_lat_aze_tur_akn_bat_bem_pol_prs_bsq_hin_anl_swt_cnt_dut_rus_igb_mcd_yor_arw_fin_tsn_swa_est_ita_chh_geo_rom_glc_swe_fre_tig_sid_scr_hun_lda_mao_ger_mly_jpn_knd_kor_urd_lit_ewe_bos_ind_afr_gam_tag_mnd_slo_dgb_nor_heb_por_cze_krd_bul_qcu_pan_spa_guj_moo_aeg_grk_sod_alb_jav_ben_fbf_ukr_bam_sun_tha_mlt_tml_zul_tsw_uzb_mol_ctl_azi_cic_vie_wly_xho_ses_ven	0.0234547293750888	0.0552302244496014	0.956073528988548
750	hau_eng_ses_hin_gam_amr_anl_pan_uzb_azi_moo_bat_akn_rom_swe_bsq_ben_owc_ewe_mnd_lat_prs_bem_spa_lda_nor_fin_tsn_tsw_hun_slo_heb_geo_dut_mol_afr_svk_aeg_sod_ita_est_dyu_mao_alb_sun_jpn_tml_kor_ctl_ger_swa_pol_jav_bos_mlt_ind_cnt_arw_cic_mcd_amh_guj_lit_por_rus_qcu_krd_ukr_cze_swt_wly_urd_sid_scr_mly_glc_dgb_grk_yor_tag_tha_tig_knd_fbf_bam_tur_bul_fre_aze_zul_vie_chh_xho_igb_ven	-0.901842622633877	-2.18564023438579	0.031353388954609
751	heb_spa_ses_pan_hau_gam_tig_bul_aze_uzb_ven_bat_swt_rom_rus_bsq_ctl_sod_dyu_mnd_mol_mcd_xho_arw_fbf_prs_hun_ewe_cic_est_ita_owc_geo_lit_eng_nor_cze_wly_amr_glc_fin_swa_ind_guj_mly_jpn_tml_kor_scr_swe_moo_por_tag_alb_aeg_jav_cnt_dut_bam_ukr_chh_ben_lat_grk_fre_qcu_slo_afr_bos_tsn_sid_urd_amh_krd_mao_hin_dgb_ger_akn_sun_tha_anl_knd_tsw_yor_tur_svk_pol_azi_bem_vie_mlt_lda_igb_zul	-0.022459226104278	-0.0528581861919234	0.957958276437822
752	hau_arw_igb_urd_mlt_tig_anl_lat_uzb_aze_ewe_ind_dyu_fre_ukr_bsq_alb_gam_moo_mnd_nor_por_swa_hin_yor_swe_hun_tsn_bam_fin_eng_chh_geo_ben_afr_krd_pan_owc_sid_dut_est_zul_bat_spa_mao_jpn_knd_kor_mcd_svk_swt_scr_jav_rom_heb_sun_cnt_guj_ven_grk_sod_rus_pol_lit_prs_qcu_bul_slo_mol_dgb_aeg_ger_amr_glc_mly_ita_fbf_ctl_ses_tag_tha_wly_tml_xho_lda_tur_bos_cze_azi_bem_vie_amh_tsw_akn_cic	-0.0349794442835013	-0.0823961217076774	0.934508801645906
753	aeg_arw_yor_ben_mlt_hau_heb_urd_uzb_azi_zul_tag_bam_nor_rus_bsq_rom_chh_tsw_mnd_lit_cze_igb_fre_lda_prs_hun_swt_tsn_est_grk_tig_geo_ger_spa_swe_ukr_wly_amh_mcd_fin_cic_jav_alb_ind_jpn_knd_kor_afr_por_akn_ita_mly_bul_gam_bat_cnt_hin_fbf_guj_amr_bos_lat_mol_svk_qcu_dut_ctl_slo_moo_sid_pol_anl_scr_mao_krd_dyu_eng_ses_sun_tha_owc_tml_xho_bem_aze_glc_pan_tur_dgb_vie_sod_ven_ewe_swa	-0.522907792730844	-1.24513102759641	0.216211853596561
754	amh_lit_ven_pol_gam_hau_owc_ita_uzb_tur_dgb_bat_xho_nor_ctl_bsq_urd_sod_tsn_cnt_mcd_spa_ses_mol_swt_fre_fin_bam_yor_est_ukr_amr_geo_glc_krd_hin_cze_chh_wly_rom_hun_lda_mao_svk_tag_jpn_knd_kor_eng_swe_fbf_prs_sun_arw_tig_mly_mnd_bos_cic_lat_sid_scr_ger_por_dut_qcu_pan_bul_slo_tsw_mlt_guj_aeg_alb_ind_afr_swa_ben_dyu_jav_tha_anl_tml_moo_zul_azi_rus_grk_aze_bem_vie_heb_igb_ewe_akn	-0.26363923513352	-0.62323629847148	0.534654724539075
755	sid_urd_swa_slo_amh_hau_anl_ben_tur_aze_dyu_mao_moo_afr_arw_bsq_dut_gam_tsw_cnt_ger_mcd_bam_mol_lda_ukr_hun_yor_ven_est_spa_heb_geo_krd_fre_rom_pan_sod_chh_svk_fin_bem_tag_scr_ind_jpn_tml_kor_rus_grk_fbf_eng_bat_glc_amr_mly_mnd_bos_xho_lat_mlt_lit_nor_hin_guj_qcu_alb_pol_por_ses_aeg_prs_owc_ita_jav_swe_swt_bul_dgb_sun_tha_tig_knd_akn_igb_uzb_ctl_cze_azi_zul_vie_wly_ewe_tsn_cic	0.16189827392591	0.382859533048268	0.702697586233995
756	sid_cze_zul_mol_tig_owc_amh_alb_tur_uzb_tsn_mly_yor_guj_ctl_bsq_spa_hau_ses_mnd_urd_nor_fbf_lat_ven_fre_est_ewe_swt_hun_ita_anl_geo_prs_slo_bos_glc_mlt_chh_grk_fin_igb_mao_pan_bat_jpn_knd_kor_swe_mcd_cic_scr_ind_ukr_gam_jav_cnt_pol_bem_rom_amr_ger_bul_hin_lit_qcu_rus_por_svk_xho_wly_ben_heb_krd_sun_dut_lda_arw_tsw_tag_tha_aeg_tml_moo_dyu_azi_afr_eng_aze_dgb_vie_sod_bam_akn_swa	-0.225974830483552	-0.533957854549661	0.594644727750555
757	sid_krd_ven_eng_tig_owc_chh_bul_azi_uzb_swt_bat_dgb_spa_alb_bsq_guj_aeg_dyu_cnt_bos_hin_moo_ben_bam_pol_fin_tsw_cic_est_ger_amh_geo_ita_cze_ctl_svk_sod_amr_slo_hun_bem_jav_ukr_mao_jpn_knd_kor_urd_swe_zul_fre_tag_glc_anl_ind_mnd_nor_igb_pan_mlt_mol_scr_rom_rus_qcu_prs_lat_lit_ses_wly_afr_hau_grk_mly_mcd_tsn_dut_swa_sun_tha_heb_tml_yor_ewe_tur_por_arw_aze_xho_vie_gam_akn_lda_fbf	0.0154667273366438	0.0364158468959965	0.971028830315577
758	chh_bos_moo_krd_hau_amh_sid_afr_aze_tur_zul_bat_ven_scr_svk_bsq_glc_aeg_ewe_cnt_lit_pol_bam_mol_ses_fre_est_xho_igb_fin_mcd_wly_geo_ctl_rom_dut_spa_heb_amr_arw_hun_swa_tag_bul_mao_jpn_knd_kor_por_prs_swt_urd_mly_hin_owc_sun_mnd_slo_lda_ger_gam_ben_guj_rus_lat_qcu_alb_pan_ita_tsw_tig_grk_mlt_eng_ind_nor_yor_ukr_dgb_jav_tha_sod_tml_fbf_akn_uzb_swe_cze_azi_cic_vie_anl_tsn_dyu_bem	-0.440690694593379	-1.04671548946271	0.297943650796101
759	chh_ukr_ses_ita_hau_heb_anl_swe_tur_uzb_ewe_mao_bem_fre_mcd_bsq_ger_aeg_moo_cnt_spa_mol_lda_lat_ven_scr_fin_dyu_fbf_hun_guj_sod_geo_svk_bul_nor_alb_amh_amr_por_est_xho_sun_arw_tag_jpn_tml_kor_eng_prs_swa_pol_bat_glc_sid_mly_mnd_cze_zul_rom_tig_lit_rus_ctl_dut_qcu_afr_bos_slo_dgb_gam_pan_mlt_grk_ind_krd_cic_hin_bam_jav_tha_owc_knd_igb_akn_azi_urd_ben_aze_swt_vie_wly_tsn_tsw_yor	-0.261059255442513	-0.616273433305059	0.539219626410771
760	aeg_alb_bam_glc_gam_chh_amr_urd_uzb_azi_zul_mly_tsw_nor_guj_bsq_bos_sid_bem_cnt_eng_pol_dgb_mcd_fbf_svk_est_tsn_swt_hun_ctl_hau_geo_ben_ger_por_lit_owc_tig_spa_fin_ven_ind_dut_jav_jpn_tml_kor_cze_arw_yor_bul_bat_ukr_heb_sun_mnd_grk_moo_rom_mlt_fre_krd_afr_mol_qcu_swe_lat_scr_swa_amh_prs_anl_ita_mao_rus_cic_hin_igb_tag_tha_wly_knd_ewe_lda_tur_pan_slo_aze_akn_vie_sod_xho_dyu_ses	-0.249268488105444	-0.58973113235694	0.556800986720914
761	sod_eng_cic_pol_wly_amh_heb_scr_uzb_azi_swt_bat_dgb_ben_guj_bsq_ukr_sid_igb_cnt_lat_hin_bem_pan_ven_slo_fin_tsw_yor_est_por_aeg_geo_fre_glc_afr_ita_gam_tig_spa_hun_swa_sun_mol_mao_jpn_knd_kor_lit_cze_moo_bos_ind_grk_hau_mly_mnd_mcd_zul_svk_chh_ctl_arw_dut_ger_qcu_bul_rom_rus_bam_mlt_prs_amr_swe_tag_nor_tsn_alb_fbf_jav_tha_owc_tml_xho_dyu_aze_krd_urd_tur_akn_vie_anl_lda_ewe_ses	0.00973734584210242	0.0229385068963768	0.981748469969089
762	aeg_mcd_bem_glc_amr_sod_gam_fre_tur_uzb_tsw_mao_xho_rom_cze_bsq_slo_anl_ses_cnt_ben_scr_ven_ita_cic_dut_est_fbf_akn_hun_arw_hau_geo_bul_por_urd_alb_wly_sid_bos_fin_dyu_sun_pol_jav_jpn_tml_kor_mol_svk_swt_lit_ind_krd_chh_bat_mnd_eng_zul_nor_tig_ger_lat_hin_swe_qcu_rus_pan_ukr_ewe_heb_prs_amh_grk_mly_afr_tsn_ctl_swa_tag_tha_owc_knd_moo_yor_aze_spa_guj_azi_bam_vie_mlt_igb_lda_dgb	-0.965491062590086	-2.348554566751	0.0209644611602439
763	tig_bul_swa_spa_sod_chh_hau_eng_azi_tur_tsw_sun_fbf_bos_mol_bsq_lit_sid_ses_mnd_cze_arw_ven_swe_bam_lat_est_swt_zul_fin_hin_gam_geo_dut_svk_ger_urd_owc_mlt_afr_hun_xho_tag_pol_jav_jpn_tml_kor_rus_por_cic_alb_ind_rom_amr_mly_cnt_ukr_dgb_grk_aeg_nor_prs_ctl_ita_qcu_guj_fre_scr_igb_anl_slo_heb_glc_mao_mcd_tsn_pan_lda_bat_tha_amh_knd_bem_akn_aze_ben_krd_uzb_yor_vie_wly_ewe_moo_dyu	1.19346500274858	2.91582522604367	0.00444542303483536
764	wly_nor_yor_rom_amr_sod_tig_ctl_aze_uzb_fbf_mao_xho_slo_krd_bsq_urd_chh_dgb_mnd_bul_por_moo_lit_bem_eng_est_dyu_ven_fin_ukr_hau_geo_grk_arw_swe_prs_mlt_gam_hin_hun_tsn_sun_ben_tag_jpn_knd_kor_afr_fre_lda_scr_mly_alb_aeg_ind_cnt_mcd_swt_dut_owc_pol_svk_rus_cze_qcu_spa_mol_ita_zul_amh_bos_sid_pan_bat_ger_ses_glc_akn_jav_tha_anl_tml_swa_bam_azi_guj_lat_tur_tsw_vie_heb_cic_ewe_igb	-0.0377931510219992	-0.0891138357978028	0.9291830693409
765	amh_pan_tsn_rus_wly_tig_anl_arw_azi_aze_yor_jav_dyu_ben_scr_bsq_spa_chh_swt_mnd_mol_ukr_fbf_mcd_moo_lat_est_dgb_cic_fin_ita_amr_geo_cze_alb_prs_glc_mlt_aeg_guj_hun_ses_mly_dut_mao_jpn_knd_kor_fre_bul_swa_svk_ind_lit_sod_sun_cnt_bos_ven_krd_hau_swe_grk_nor_slo_qcu_rom_pol_hin_bem_owc_por_sid_ger_tag_afr_zul_urd_xho_bat_tha_gam_tml_lda_tsw_tur_ctl_eng_uzb_akn_vie_heb_igb_ewe_bam	-0.383709230572756	-0.909429166840591	0.3654745183327
766	heb_pol_lda_urd_amh_sod_sid_bul_azi_aze_ven_jav_bam_ukr_nor_bsq_pan_amr_tsn_cnt_mcd_mol_fbf_alb_moo_rom_est_ewe_cic_hun_swe_gam_geo_ita_glc_scr_por_hau_chh_rus_fin_ses_mly_svk_tag_jpn_knd_kor_arw_ctl_igb_bos_mao_grk_aeg_sun_mnd_fre_akn_eng_mlt_afr_ger_lat_spa_qcu_lit_hin_cze_yor_owc_prs_wly_slo_ind_krd_tsw_dut_dyu_bat_tha_anl_tml_zul_bem_tur_guj_ben_uzb_swa_vie_tig_xho_swt_dgb	-0.185632498640726	-0.437958311844008	0.66243203510368
767	owc_svk_fbf_scr_amh_anl_heb_lat_aze_azi_swt_mao_lda_ger_swe_bsq_ctl_wly_moo_cnt_afr_bos_zul_eng_tsn_hin_hun_swa_bem_est_nor_aeg_geo_guj_fre_pol_ukr_chh_amr_cze_fin_akn_jav_rus_ind_jpn_knd_kor_grk_dut_igb_prs_tag_mcd_tig_bat_mnd_ita_yor_spa_gam_ben_slo_alb_lit_qcu_bul_krd_por_ven_sid_urd_mlt_glc_mly_arw_bam_mol_ses_sun_tha_hau_tml_dgb_ewe_uzb_rom_pan_tur_dyu_vie_sod_tsw_xho_cic	-0.542802226671928	-1.29310997848683	0.199176022156475
768	owc_glc_igb_mcd_gam_hau_heb_lit_azi_tur_moo_mao_ses_dut_arw_bsq_rom_sod_ewe_cnt_ita_ben_lda_pol_dgb_grk_est_bem_xho_hun_ctl_tig_geo_lat_nor_ger_urd_mlt_amr_prs_fin_dyu_tag_por_ind_jpn_tml_kor_eng_slo_tsn_afr_jav_fre_wly_sun_mnd_swe_ven_bul_amh_scr_pan_ukr_rus_qcu_alb_mol_guj_bam_chh_hin_aeg_cze_mly_bos_tsw_svk_fbf_bat_tha_anl_knd_swa_yor_aze_krd_spa_uzb_cic_vie_sid_zul_swt_akn	-0.244868651903041	-0.578719212505713	0.564177615452841
769	sod_dut_igb_urd_chh_wly_tig_swe_azi_tur_lda_tag_swa_ctl_glc_bsq_pol_anl_fbf_mnd_scr_lat_moo_guj_tsw_prs_hun_dyu_bam_est_lit_amr_geo_arw_ger_ben_fre_mlt_owc_slo_fin_ewe_mao_mcd_mly_jpn_knd_kor_eng_pan_zul_nor_jav_cze_amh_ind_cnt_por_swt_grk_gam_krd_bul_alb_bos_qcu_mol_spa_svk_bem_sid_ita_aeg_rom_sun_rus_dgb_ukr_tsn_bat_tha_heb_tml_akn_cic_aze_hin_afr_uzb_yor_vie_hau_xho_ses_ven	-0.239463259318524	-0.565862589019264	0.572850023893179
770	tig_guj_ses_urd_chh_heb_gam_spa_azi_uzb_fbf_tag_tsw_pol_por_bsq_krd_hau_igb_mnd_rom_bos_bem_ukr_swa_fre_est_dgb_ven_fin_svk_sid_geo_alb_hin_bul_dut_aeg_anl_lat_hun_lda_mly_glc_mao_jpn_knd_kor_slo_scr_dyu_ita_jav_ctl_amh_bat_cnt_cze_xho_mol_owc_grk_afr_pan_swe_qcu_eng_ben_lit_zul_mlt_ger_sod_arw_sun_rus_swt_prs_bam_ind_tha_wly_tml_yor_tsn_tur_nor_mcd_aze_akn_vie_amr_moo_ewe_cic	-0.59114949930641	-1.41173959618921	0.161363759931443
771	owc_bul_yor_fre_mlt_gam_hau_scr_uzb_aze_moo_bat_swt_krd_arw_bsq_svk_aeg_bem_mnd_nor_afr_fbf_hin_xho_cze_est_akn_tsn_hun_dut_heb_geo_grk_guj_lat_swe_tig_sod_alb_fin_igb_mao_eng_mly_jpn_tml_kor_prs_mol_ven_spa_ind_bos_wly_tag_cnt_urd_lda_pan_amh_ger_mcd_por_slo_qcu_lit_pol_rom_ewe_amr_ben_anl_ita_sun_ukr_bam_ctl_zul_jav_tha_sid_knd_ses_dyu_tur_rus_glc_azi_cic_vie_chh_dgb_swa_tsw	0.114439282586214	0.269592192748544	0.788071273491763
772	wly_pan_zul_urd_hau_aeg_heb_lat_tur_azi_dgb_mly_tsn_hin_fre_bsq_dut_sod_swt_cnt_rom_swe_tsw_por_bem_scr_est_cic_ewe_fin_slo_tig_geo_arw_afr_ger_bul_gam_chh_bos_hun_xho_jav_guj_ind_jpn_tml_kor_ctl_lit_fbf_ben_mao_mcd_owc_tag_mnd_mol_swa_grk_amr_glc_alb_svk_cze_qcu_krd_ukr_rus_akn_amh_spa_anl_eng_bat_prs_lda_nor_igb_sun_tha_mlt_knd_yor_moo_aze_ita_pol_uzb_dyu_vie_sid_bam_ven_ses	0.0485775281640181	0.114255782913563	0.90928133971201
773	gam_ita_bem_slo_hau_anl_wly_nor_azi_uzb_cic_bat_ses_ctl_guj_bsq_hin_amh_zul_mnd_fre_cze_yor_lit_swa_svk_est_dgb_ven_fin_glc_chh_geo_pan_afr_ben_mcd_sod_aeg_ger_hun_akn_ind_spa_jav_jpn_knd_kor_scr_swe_dyu_alb_tag_prs_amr_mao_cnt_mol_bam_bul_sid_rus_dut_rom_bos_qcu_grk_arw_pol_ewe_tig_urd_heb_lat_sun_por_tsn_eng_moo_mly_tha_owc_tml_igb_tsw_tur_krd_ukr_aze_xho_vie_mlt_swt_fbf_lda	-0.00372051295608868	-0.00876219183336292	0.993027640592047
774	chh_hin_lda_dut_amh_tig_anl_ben_azi_tur_dgb_bat_cic_pol_por_bsq_lit_amr_tsw_mnd_guj_rus_swt_krd_swa_rom_est_bam_ses_hun_grk_hau_geo_prs_svk_ukr_eng_wly_sod_cze_fin_yor_mao_nor_sun_jpn_tml_kor_scr_arw_moo_ita_jav_mcd_gam_tag_cnt_mol_igb_glc_aeg_bos_spa_bul_lat_qcu_urd_slo_ger_xho_owc_swe_heb_afr_mly_ctl_zul_fre_fbf_ind_tha_mlt_knd_tsn_ewe_aze_pan_alb_uzb_ven_vie_sid_bem_akn_dyu	-0.437211183995342	-1.0374653130323	0.30220901846224
775	amr_lat_zul_nor_owc_sid_gam_por_aze_tur_igb_mao_akn_svk_glc_bsq_guj_sod_tsw_cnt_hin_krd_dgb_scr_dyu_mcd_est_xho_tsn_hun_eng_heb_geo_afr_ita_alb_rom_amh_hau_mol_fin_cic_ind_dut_sun_jpn_tml_kor_lit_fre_ewe_ger_bat_ukr_chh_jav_mnd_ctl_bem_pol_tig_swe_slo_cze_ben_qcu_pan_rus_spa_bam_wly_arw_mlt_prs_mly_bos_ven_bul_moo_tag_tha_anl_knd_fbf_yor_uzb_grk_urd_azi_ses_vie_aeg_swa_lda_swt	-1.0191628718477	-2.48405083837443	0.0147794670746292
776	chh_ctl_tsw_afr_mlt_gam_hau_bos_azi_tur_ewe_jav_tsn_bul_arw_bsq_pan_owc_dgb_mnd_ben_alb_bam_krd_dyu_por_est_fbf_bem_hun_swe_amh_geo_cze_grk_mcd_rus_anl_aeg_glc_fin_ses_bat_scr_mao_jpn_knd_kor_urd_mol_cic_prs_ind_lat_heb_mly_cnt_ita_swt_hin_tig_eng_svk_ukr_spa_qcu_dut_slo_fre_akn_amr_guj_sid_ger_tag_nor_igb_pol_zul_sun_tha_wly_tml_swa_moo_aze_rom_lit_uzb_ven_vie_sod_yor_lda_xho	-0.292476781629508	-0.692135686346432	0.490576623457382
777	aeg_urd_ses_ben_anl_hau_sid_glc_uzb_tur_swt_mao_cic_lit_cze_bsq_rus_tig_zul_mnd_slo_rom_fbf_bul_tsn_prs_hun_dyu_xho_fin_ger_heb_geo_svk_grk_bos_ukr_sod_mlt_lat_est_akn_ind_mol_bat_jpn_tml_kor_mcd_spa_bem_guj_sun_pol_chh_mly_cnt_krd_moo_alb_amh_dut_ita_afr_swe_qcu_ctl_nor_arw_bam_owc_eng_wly_fre_tag_scr_dgb_pan_ven_jav_tha_gam_knd_swa_yor_aze_por_hin_azi_igb_vie_amr_lda_tsw_ewe	-0.12245187414057	-0.288768272246529	0.773401390807614
778	gam_por_tsn_krd_tig_sod_mlt_pol_aze_azi_lda_bat_tsw_eng_svk_bsq_glc_aeg_ewe_cnt_afr_prs_dgb_nor_bam_ben_est_xho_dyu_hun_hin_anl_geo_alb_guj_bul_pan_heb_hau_slo_fin_akn_mao_urd_mly_jpn_tml_kor_cze_lat_ven_spa_tag_fre_amr_jav_mnd_grk_swt_rus_sid_scr_swe_dut_ctl_qcu_lit_mcd_ger_swa_amh_mol_chh_ita_ind_bos_ses_ukr_zul_sun_tha_owc_knd_igb_yor_uzb_arw_rom_tur_moo_vie_wly_cic_bem_fbf	-1.02532519745647	-2.50526504220948	0.0139754031294343
779	owc_mol_tsn_ukr_tig_amr_wly_nor_uzb_aze_dgb_mao_cic_dut_hin_bsq_guj_amh_zul_mnd_bul_alb_ses_swe_ven_mcd_fin_swt_moo_est_scr_anl_geo_cze_ctl_pol_bos_sod_hau_arw_hun_bem_ind_grk_sun_jpn_knd_kor_rus_pan_igb_fre_mly_eng_gam_tag_cnt_rom_yor_lat_sid_lit_slo_spa_por_qcu_svk_glc_ben_akn_aeg_ger_mlt_urd_jav_afr_dyu_ita_ewe_bat_tha_heb_tml_tsw_bam_azi_prs_krd_tur_lda_vie_chh_swa_fbf_xho	-0.140819876467043	-0.33276610572055	0.740059800812495
780	aeg_dut_tsw_glc_tig_sid_amh_pan_tur_azi_zul_bat_lda_por_ben_bsq_grk_heb_tsn_cnt_ita_arw_dgb_slo_swa_pol_hun_moo_bem_est_scr_gam_geo_hin_ukr_swe_prs_amr_hau_urd_fin_cic_ind_nor_mly_jpn_tml_kor_guj_ctl_swt_bul_sun_fre_anl_tag_mnd_afr_dyu_mcd_owc_rus_svk_alb_lit_qcu_spa_ger_mol_yor_chh_lat_sod_bos_jav_cze_ses_eng_fbf_mao_tha_wly_knd_bam_ewe_aze_rom_krd_uzb_igb_vie_mlt_xho_ven_akn	-0.379998767325081	-0.900922199299662	0.369956845604792
781	wly_alb_bam_ita_chh_tig_hau_nor_azi_aze_yor_ind_swa_svk_prs_bsq_por_sid_fbf_mnd_ben_eng_tsn_rus_cic_hin_est_tsw_moo_hun_mcd_amh_geo_bul_fre_glc_grk_aeg_anl_scr_fin_dyu_bat_pan_sun_jpn_knd_kor_urd_bos_ewe_cze_mao_spa_owc_tag_cnt_ger_ses_lat_heb_krd_ctl_slo_guj_qcu_lit_dut_pol_igb_gam_swe_mlt_mol_mly_rom_ven_afr_lda_jav_tha_amr_tml_akn_zul_uzb_arw_ukr_tur_dgb_vie_sod_bem_xho_swt	-0.169616647610086	-0.400401742933809	0.689778941748887
782	anl_lat_yor_ita_hau_wly_owc_spa_uzb_tur_akn_sun_xho_prs_mol_bsq_ukr_sid_fbf_mnd_afr_scr_moo_fre_swt_alb_est_swa_tsw_fin_dut_chh_geo_cze_lit_mcd_grk_heb_gam_pol_hun_dyu_jav_rom_mly_jpn_knd_kor_ctl_pan_bam_ben_bat_swe_tig_ind_cnt_bos_dgb_krd_amr_por_arw_eng_ger_qcu_nor_rus_bul_ses_mlt_guj_amh_svk_mao_hin_ven_slo_igb_tag_tha_aeg_tml_cic_bem_aze_glc_urd_azi_tsn_vie_sod_lda_ewe_zul	-0.376106367974544	-0.891866303468151	0.374766373043791
783	mlt_mcd_tsw_ben_amr_tig_sid_pan_tur_uzb_yor_sun_ven_glc_bul_bsq_arw_amh_lda_mnd_dut_cze_bem_rom_dgb_por_fin_swt_swa_hun_slo_gam_geo_krd_afr_fre_ger_aeg_anl_swe_est_dyu_bat_eng_jav_jpn_tml_kor_rus_mol_zul_prs_mao_hin_hau_mly_cnt_nor_akn_urd_owc_guj_lat_spa_grk_qcu_bos_ctl_lit_ses_wly_svk_sod_ukr_ind_ita_bam_alb_moo_tag_tha_heb_knd_tsn_ewe_azi_scr_pol_aze_fbf_vie_chh_xho_cic_igb	-0.491015493728341	-1.16752840516667	0.245981711297626
784	sid_prs_swa_hin_amr_mlt_heb_ctl_uzb_azi_ewe_ind_igb_ita_ben_bsq_fre_aeg_lda_cnt_scr_glc_yor_spa_dgb_lat_est_bam_bem_hun_mcd_gam_geo_rus_cze_pan_bul_wly_owc_por_fin_tsw_jav_eng_tag_jpn_knd_kor_arw_ger_tsn_mol_sun_ukr_chh_bat_mnd_bos_dyu_urd_anl_alb_nor_afr_grk_qcu_guj_lit_slo_akn_sod_rom_tig_pol_mao_dut_cic_svk_fbf_mly_tha_hau_tml_moo_xho_aze_krd_swe_tur_zul_vie_amh_ven_swt_ses	-0.121039070047567	-0.285228755147019	0.776103146613786
785	sod_arw_moo_lit_anl_amh_hau_mcd_tur_azi_swt_jav_bam_por_pol_bsq_eng_aeg_zul_cnt_hin_ukr_bem_slo_dgb_alb_est_tsw_cic_fin_fre_wly_geo_grk_cze_svk_rus_tig_sid_dut_hun_igb_ind_swe_mao_jpn_tml_kor_guj_spa_xho_ita_mly_mol_amr_tag_mnd_bos_fbf_prs_owc_ben_scr_krd_rom_qcu_ger_pan_bul_ses_heb_afr_mlt_lat_bat_nor_akn_urd_lda_sun_tha_gam_knd_yor_tsn_aze_ctl_glc_uzb_swa_vie_chh_ewe_dyu_ven	0.541172611534467	1.2775489956968	0.204588489626397
786	hau_urd_lda_por_anl_chh_sid_slo_aze_tur_akn_ind_cic_eng_rom_bsq_svk_mlt_zul_cnt_mol_ben_fbf_nor_dgb_lat_fin_moo_tsn_est_rus_wly_geo_guj_mcd_ita_pan_amh_owc_glc_hun_ses_mly_spa_bat_jpn_knd_kor_scr_alb_bem_dut_mao_hin_gam_tag_mnd_cze_swt_swe_tig_grk_prs_ger_fre_qcu_arw_bul_afr_ewe_sod_pol_amr_ctl_sun_bos_dyu_lit_yor_jav_tha_aeg_tml_swa_xho_uzb_krd_ukr_azi_ven_vie_heb_bam_igb_tsw	-0.367225150422649	-0.869410559733221	0.38686093867018
787	aeg_bos_ses_ben_sod_anl_tig_ita_uzb_aze_bem_tag_xho_por_rom_bsq_slo_chh_dyu_mnd_urd_scr_swa_afr_ven_alb_est_swt_dgb_fin_ukr_owc_geo_pan_ger_ctl_spa_amr_mlt_mcd_hun_bam_bat_grk_mly_jpn_tml_kor_arw_fre_tsn_nor_sun_bul_sid_ind_cnt_glc_lda_cze_hau_mol_guj_dut_swe_qcu_hin_lit_eng_fbf_heb_svk_amh_prs_mao_lat_ewe_rus_yor_jav_tha_gam_knd_igb_zul_azi_krd_pol_tur_akn_vie_wly_tsw_cic_moo	0.134281448330793	0.316112141744057	0.752625768496517
788	wly_alb_ses_arw_owc_sod_amr_hin_tur_azi_bam_bat_bem_por_pan_bsq_lat_heb_ewe_cnt_ger_nor_tsn_spa_ven_glc_est_lda_moo_fin_fre_chh_geo_dut_krd_grk_cze_tig_aeg_urd_hun_dgb_sun_bul_mao_jpn_knd_kor_rus_svk_akn_bos_tag_pol_hau_mly_mnd_mcd_zul_guj_mlt_swe_prs_ita_eng_qcu_slo_lit_ctl_swt_sid_ben_anl_ukr_ind_mol_cic_rom_yor_jav_tha_gam_tml_xho_igb_uzb_afr_scr_aze_tsw_vie_amh_fbf_dyu_swa	0.0923235811078096	0.217058794449003	0.82863799865863
789	heb_urd_moo_bul_sid_amh_chh_pan_aze_uzb_tsn_mly_akn_afr_rus_bsq_lit_amr_ven_mnd_prs_ger_lda_nor_bem_pol_est_dgb_xho_fin_grk_anl_geo_arw_fre_ukr_cze_owc_mlt_alb_hun_dyu_tag_lat_jav_jpn_knd_kor_ita_ben_tsw_glc_bat_krd_sod_sun_cnt_ctl_igb_eng_wly_rom_hin_guj_bos_qcu_mol_dut_svk_swa_aeg_swe_hau_por_mao_scr_yor_spa_ses_ind_tha_gam_tml_fbf_ewe_tur_slo_mcd_azi_cic_vie_tig_swt_zul_bam	-0.0734335638967996	-0.173059378797433	0.862980851665197
790	aeg_bos_fbf_nor_amh_tig_mlt_hin_uzb_aze_yor_tag_dyu_dut_pol_bsq_ben_wly_swt_mnd_svk_slo_xho_arw_ses_spa_fin_akn_lda_hun_glc_chh_geo_lit_alb_pan_guj_anl_gam_ukr_est_tsw_bat_ger_mao_jpn_tml_kor_rom_urd_swa_eng_ind_swe_sod_mly_cnt_mol_igb_prs_hau_krd_grk_por_cze_qcu_ita_ctl_bul_tsn_amr_mcd_owc_fre_jav_lat_dgb_afr_zul_sun_tha_heb_knd_moo_ewe_tur_rus_scr_azi_bem_vie_sid_cic_ven_bam	0.100000982457014	0.235689796507253	0.814191636647431
791	tig_alb_igb_grk_heb_mlt_wly_nor_aze_azi_moo_mly_swt_ita_ger_bsq_slo_sid_bem_mnd_spa_afr_akn_hin_xho_guj_est_lda_dyu_hun_bos_anl_geo_svk_urd_pol_arw_amh_gam_mcd_fin_ewe_mao_rus_tag_jpn_tml_kor_eng_pan_fbf_ctl_jav_por_sod_sun_cnt_scr_ses_prs_amr_ben_rom_bul_glc_qcu_dut_mol_cze_cic_aeg_fre_hau_swe_ind_krd_yor_lat_dgb_bat_tha_chh_knd_tsn_swa_uzb_ukr_lit_tur_bam_vie_owc_zul_tsw_ven	1.00815149492738	2.41001300132509	0.0179200109699417
792	anl_hin_swa_lat_owc_sod_wly_spa_azi_uzb_bem_sun_xho_pan_fre_bsq_urd_heb_moo_cnt_ben_guj_dyu_krd_cic_por_est_ses_bam_fin_arw_aeg_geo_rom_cze_prs_swe_chh_tig_scr_hun_dgb_mao_lit_mly_jpn_tml_kor_svk_mol_swt_alb_bat_afr_gam_jav_mnd_grk_tsw_nor_amr_bul_eng_ita_ctl_qcu_slo_pol_bos_lda_hau_rus_mlt_mcd_ind_glc_ven_ger_akn_tag_tha_sid_knd_yor_tsn_aze_ukr_dut_tur_fbf_vie_amh_ewe_zul_igb	-0.577754470694566	-1.37951990265202	0.17104261143479
793	sid_urd_fbf_ger_sod_mlt_amh_alb_uzb_aze_lda_bat_ewe_ctl_rus_bsq_mcd_anl_tsn_mnd_fre_por_swt_swe_yor_prs_est_cic_moo_hun_guj_heb_geo_krd_arw_afr_ita_chh_owc_dut_fin_bam_ind_cze_tag_jpn_tml_kor_glc_svk_tsw_bos_jav_slo_wly_mao_cnt_pan_akn_lat_gam_rom_bul_scr_mol_qcu_pol_ukr_spa_igb_tig_ben_amr_grk_mly_nor_bem_hin_ses_sun_tha_hau_knd_swa_zul_tur_eng_lit_azi_ven_vie_aeg_dyu_xho_dgb	-0.532390796734017	-1.26779946490536	0.208034546578606
794	amh_dut_tsn_ben_chh_amr_hau_arw_aze_uzb_tsw_tag_akn_swe_rom_bsq_svk_heb_moo_cnt_grk_nor_lda_slo_dyu_lit_fin_cic_igb_hun_bos_tig_geo_krd_rus_urd_pan_anl_gam_ita_est_ewe_jav_alb_ind_jpn_tml_kor_fre_ukr_xho_spa_bat_glc_mlt_mly_mnd_scr_dgb_por_sid_cze_ger_lat_pol_qcu_eng_afr_hin_bem_wly_guj_aeg_mcd_sun_prs_bam_mol_ses_mao_tha_sod_knd_ven_yor_azi_ctl_bul_tur_swt_vie_owc_zul_fbf_swa	-0.377634171168436	-0.894908915367848	0.373146097851924
795	hau_urd_fbf_ger_amr_mlt_owc_ita_uzb_aze_igb_bat_zul_por_pan_bsq_afr_sod_dyu_mnd_svk_prs_ses_lit_tsn_dut_fin_yor_lda_est_hin_heb_geo_eng_spa_swe_lat_anl_sid_rus_hun_ewe_ind_rom_tag_jpn_tml_kor_alb_glc_swa_krd_sun_nor_wly_mao_cnt_mcd_bem_guj_aeg_mol_arw_grk_scr_qcu_pol_ukr_ben_ven_chh_bul_amh_slo_mly_cze_dgb_ctl_bam_jav_tha_tig_knd_xho_akn_tur_bos_fre_azi_cic_vie_gam_tsw_moo_swt	-0.289790510937616	-0.685876370481985	0.494497377066596
796	chh_urd_lda_fre_sod_hau_aeg_scr_tur_aze_xho_mly_bam_lit_mcd_bsq_ger_amh_ewe_cnt_eng_krd_cic_swe_swa_rus_est_akn_tsn_hun_prs_amr_geo_por_pan_guj_slo_wly_mlt_dut_fin_yor_bat_ben_tag_jpn_knd_kor_pol_rom_moo_alb_sun_hin_heb_ind_mnd_mol_ses_svk_sid_spa_arw_afr_grk_qcu_ita_glc_cze_swt_owc_bos_gam_nor_jav_bul_tsw_ukr_bem_mao_tha_anl_tml_dyu_igb_uzb_ctl_lat_azi_ven_vie_tig_fbf_zul_dgb	-0.37176052556506	-0.880688686567097	0.380756621398517
797	heb_hin_swa_lit_gam_amr_tig_swe_tur_uzb_tsw_mly_bem_eng_lat_bsq_afr_owc_yor_cnt_grk_ita_cic_mcd_dyu_bos_hun_bam_igb_est_mol_mlt_geo_alb_rom_scr_prs_wly_amh_bul_fin_xho_ind_fre_tag_jpn_knd_kor_spa_ben_ewe_arw_sun_krd_anl_mao_mnd_por_akn_nor_hau_ctl_rus_urd_guj_qcu_pol_cze_slo_swt_chh_ukr_aeg_svk_bat_dut_zul_glc_ven_jav_tha_sod_tml_tsn_dgb_azi_ger_pan_aze_lda_vie_sid_fbf_ses_moo	-0.252306974732501	-0.596826113357138	0.552073657209766
798	amr_mcd_zul_scr_mlt_anl_tig_krd_uzb_aze_tsn_sun_akn_por_pol_bsq_ukr_aeg_moo_cnt_bul_swe_dyu_arw_lda_bos_fin_ses_bem_hun_svk_sod_geo_spa_grk_nor_guj_wly_hau_ben_est_ven_ind_ita_tag_jpn_knd_kor_pan_cze_ewe_mol_jav_slo_amh_mao_mnd_ger_yor_afr_gam_dut_glc_rus_ctl_qcu_hin_prs_alb_swa_chh_eng_sid_lit_bat_lat_bam_urd_xho_mly_tha_owc_tml_igb_fbf_tur_fre_rom_azi_dgb_vie_heb_tsw_swt_cic	-0.895267014508133	-2.16404482778622	0.0330228007218385
799	anl_ukr_bam_alb_amh_sid_heb_afr_aze_uzb_ewe_bat_swa_svk_por_bsq_guj_mlt_fbf_mnd_grk_eng_dgb_swe_xho_cze_fin_dyu_yor_hun_dut_wly_geo_krd_spa_fre_mcd_gam_aeg_lit_est_cic_tag_pol_ind_jpn_tml_kor_lat_rom_moo_mol_mly_hin_amr_sun_cnt_scr_tsn_arw_hau_pan_urd_rus_nor_qcu_glc_slo_ger_akn_owc_bos_sod_prs_jav_ben_bem_ctl_ses_mao_tha_tig_knd_swt_lda_azi_bul_ita_tur_tsw_vie_chh_ven_zul_igb	-0.256875618372649	-0.606803003645562	0.545460195308313
800	hau_cze_akn_ukr_sid_tig_chh_rom_azi_aze_ewe_mao_dyu_alb_eng_bsq_dut_sod_bem_mnd_afr_por_cic_ctl_lda_ger_fin_dgb_swt_est_pan_gam_geo_bul_krd_scr_ben_heb_aeg_pol_hun_swa_ind_grk_bat_jpn_tml_kor_fre_svk_moo_arw_tag_mcd_amh_mly_cnt_urd_igb_lit_anl_mol_prs_nor_ita_qcu_rus_glc_bos_ven_owc_hin_amr_guj_jav_swe_yor_slo_tsn_sun_tha_mlt_knd_fbf_xho_tur_spa_lat_uzb_zul_vie_wly_bam_tsw_ses	-0.363915397249929	-0.862637923207341	0.390555639096386
801	hau_ita_yor_cze_owc_amr_gam_spa_uzb_azi_ses_jav_fbf_pol_svk_bsq_rus_amh_bam_mnd_eng_swe_dyu_fre_xho_bos_est_moo_swt_hun_glc_chh_geo_bul_arw_nor_ukr_heb_sid_prs_fin_zul_mao_rom_sun_jpn_knd_kor_ger_alb_cic_lat_tag_mol_sod_mly_cnt_por_igb_grk_anl_afr_ben_dut_ctl_qcu_mcd_krd_slo_akn_aeg_scr_mlt_urd_ind_hin_lda_pan_bem_bat_tha_tig_tml_ven_dgb_aze_lit_guj_tur_tsn_vie_wly_swa_ewe_tsw	0.842892235370471	2.01060154420481	0.0472635245718291
802	gam_eng_moo_pan_sod_wly_anl_bul_uzb_azi_cic_tag_akn_ita_scr_bsq_glc_aeg_ses_mnd_por_ukr_tsw_alb_bem_cze_hun_dgb_zul_est_swe_mlt_geo_dut_ctl_urd_mol_owc_amr_svk_fin_tsn_mly_krd_jav_jpn_knd_kor_ben_afr_ven_lat_mao_lit_heb_ind_cnt_rus_ewe_rom_chh_grk_pol_slo_bos_qcu_mcd_ger_arw_yor_tig_guj_hau_fre_sun_prs_igb_hin_swa_bat_tha_amh_tml_xho_dyu_aze_spa_nor_tur_fbf_vie_sid_swt_lda_bam	-0.665233458771961	-1.59087499949242	0.115031406398985
803	tig_lat_dgb_alb_sid_aeg_hau_nor_aze_tur_xho_mao_yor_scr_fre_bsq_pol_owc_zul_cnt_pan_bul_akn_hin_ewe_ukr_est_lda_ses_hun_cze_anl_geo_spa_dut_eng_urd_mlt_amr_glc_fin_cic_bat_ita_ind_jpn_knd_kor_rus_swe_fbf_grk_mly_mcd_chh_tag_mnd_arw_bem_lit_wly_prs_ger_svk_krd_qcu_por_bos_ben_swa_sod_ctl_gam_afr_sun_mol_swt_rom_tsw_jav_tha_amh_tml_moo_bam_uzb_guj_slo_azi_tsn_vie_heb_ven_dyu_igb	-1.00272024730323	-2.44558744422806	0.0163435595408059
804	hau_eng_ses_rus_mlt_chh_sid_guj_uzb_tur_akn_mao_swt_bos_ctl_bsq_grk_wly_fbf_cnt_dut_mol_yor_slo_swa_cze_est_ven_dgb_fin_krd_owc_geo_ger_rom_scr_ben_heb_aeg_afr_hun_zul_bat_nor_mly_jpn_tml_kor_swe_lit_moo_svk_sun_pol_tig_jav_mnd_lat_ewe_alb_amh_glc_prs_mcd_bul_qcu_urd_pan_hin_cic_amr_ukr_anl_spa_ind_ita_bem_fre_igb_tag_tha_sod_knd_dyu_bam_aze_arw_por_azi_xho_vie_gam_tsw_tsn_lda	-0.571704388460862	-1.3663875179496	0.175112024652526
805	owc_guj_zul_mcd_hau_tig_amh_prs_tur_azi_lda_jav_dyu_ita_rom_bsq_urd_anl_xho_mnd_ctl_mol_tsn_hin_fbf_alb_est_yor_ses_hun_eng_sid_geo_bos_fre_slo_krd_gam_chh_nor_fin_tsw_mao_svk_bat_jpn_knd_kor_grk_dut_moo_ukr_ind_lat_mlt_sun_cnt_lit_ewe_scr_wly_rus_ger_spa_pan_qcu_arw_glc_por_dgb_aeg_swe_amr_afr_tag_cze_bem_ben_ven_mly_tha_heb_tml_akn_igb_uzb_pol_bul_aze_bam_vie_sod_cic_swa_swt	-0.273767780829388	-0.647006751438498	0.519221348384919
806	chh_mol_zul_ben_gam_anl_hau_pan_aze_tur_tsw_tag_swt_ukr_ita_bsq_krd_sid_ewe_mnd_scr_svk_dgb_slo_lda_hin_fin_cic_tsn_est_lit_heb_geo_grk_arw_afr_lat_amr_sod_ger_hun_yor_jav_por_bat_jpn_knd_kor_swe_mcd_swa_prs_mao_eng_wly_mly_cnt_urd_dyu_rus_amh_glc_pol_ctl_cze_qcu_dut_bul_guj_bem_owc_alb_tig_rom_ind_nor_ses_fre_ven_sun_tha_mlt_tml_bam_moo_uzb_bos_spa_azi_akn_vie_aeg_fbf_xho_igb	-0.766090978230487	-1.84461264124299	0.0682770334373107
807	gam_rus_tsw_por_amh_aeg_owc_krd_uzb_aze_akn_sun_ses_lit_ita_bsq_dut_mlt_dyu_mnd_lat_pan_bem_hin_tsn_ctl_fin_ewe_xho_hun_alb_wly_geo_rom_grk_urd_spa_tig_anl_ger_est_dgb_mly_cze_mao_jpn_knd_kor_arw_scr_lda_prs_ind_nor_heb_tag_cnt_mcd_ven_swe_chh_slo_ukr_svk_bul_qcu_fre_pol_guj_bam_sid_ben_sod_mol_jav_eng_zul_afr_fbf_bat_tha_hau_tml_swt_cic_tur_glc_bos_azi_moo_vie_amr_swa_yor_igb	-0.654695720536076	-1.5656985142343	0.120815707340481
808	tig_prs_dgb_krd_mlt_gam_sid_ben_aze_tur_cic_mao_fbf_rom_ukr_bsq_ctl_heb_tsw_cnt_fre_glc_swt_urd_bam_afr_fin_xho_tsn_est_dut_wly_geo_lit_rus_alb_guj_amr_amh_ger_hun_ven_jav_lat_ind_jpn_knd_kor_pan_nor_swa_por_tag_cze_anl_mly_mnd_bul_igb_hin_sod_svk_grk_pol_ita_qcu_bos_mcd_eng_lda_hau_scr_chh_slo_bat_arw_moo_swe_bem_sun_tha_owc_tml_dyu_yor_uzb_spa_mol_azi_ses_vie_aeg_ewe_zul_akn	0.0992519367678333	0.233786544890026	0.815664554222745
809	heb_slo_ses_hin_amr_amh_hau_bul_tur_azi_ven_sun_tsn_glc_mcd_bsq_ukr_chh_cic_cnt_lit_eng_bem_guj_swa_dut_hun_moo_swt_est_afr_sid_geo_grk_svk_pol_lat_wly_aeg_ger_fin_xho_jav_alb_mly_jpn_knd_kor_rus_urd_ewe_por_bat_nor_owc_ind_mnd_scr_bam_mol_anl_swe_bos_ben_ita_qcu_fre_arw_rom_zul_mlt_cze_sod_spa_tag_prs_fbf_krd_yor_mao_tha_gam_tml_akn_dgb_uzb_pan_ctl_aze_lda_vie_tig_igb_tsw_dyu	0.461831061225915	1.09096884151049	0.2781050693236
810	heb_slo_dyu_alb_anl_sod_sid_fre_tur_azi_swa_tag_lda_rom_mol_bsq_glc_amh_ven_cnt_dut_arw_zul_svk_igb_urd_fin_bam_ses_hun_swe_hau_geo_mcd_scr_ben_ita_mlt_wly_guj_est_akn_jav_pol_mly_jpn_tml_kor_pan_eng_cic_lit_ind_grk_owc_mao_mnd_afr_swt_ger_gam_bos_ukr_rus_hin_qcu_bul_cze_lat_xho_chh_nor_tig_por_bat_ctl_dgb_spa_tsn_sun_tha_amr_knd_fbf_moo_uzb_krd_prs_aze_tsw_vie_aeg_ewe_bem_yor	-0.665923070949663	-1.5961623776265	0.113845213333616
811	heb_scr_xho_slo_wly_aeg_sid_ben_tur_aze_swt_mao_fbf_lit_pol_bsq_fre_gam_igb_mnd_rom_arw_tsw_ukr_moo_dut_est_bam_bem_fin_ita_mlt_geo_mcd_hin_pan_nor_anl_sod_grk_hun_cic_mly_alb_bat_jpn_tml_kor_guj_ger_tsn_swe_ind_bos_tig_jav_cnt_rus_dyu_krd_owc_afr_eng_svk_spa_qcu_urd_glc_cze_dgb_hau_por_amh_mol_tag_bul_ewe_ctl_zul_sun_tha_amr_knd_ses_swa_uzb_lat_prs_azi_lda_vie_chh_ven_akn_yor	-0.548470916387456	-1.30598713157455	0.194778047843401
812	tig_mol_zul_cze_heb_amr_anl_ukr_aze_azi_dgb_sun_bam_bos_nor_bsq_urd_chh_bem_mnd_ita_por_swa_pan_tsw_svk_est_cic_tsn_hun_guj_sod_geo_afr_bul_rus_spa_hau_sid_pol_fin_ewe_jav_arw_mao_jpn_knd_kor_glc_ctl_fbf_lit_ind_slo_mlt_tag_cnt_krd_swt_eng_wly_fre_ger_grk_dut_qcu_swe_alb_rom_ven_owc_scr_amh_ben_mly_hin_dyu_lat_yor_bat_tha_aeg_tml_xho_akn_uzb_mcd_prs_tur_ses_vie_gam_igb_moo_lda	-0.0764184337099901	-0.179924871143138	0.857603011744753
813	hau_grk_yor_mol_sod_amr_sid_rom_azi_tur_bem_sun_akn_fre_pan_bsq_svk_owc_swt_cnt_ita_ctl_tsn_ben_lda_por_fin_dyu_xho_est_pol_heb_geo_nor_slo_dut_hin_chh_anl_guj_hun_tsw_tag_lit_jav_jpn_tml_kor_arw_rus_dgb_glc_bat_alb_mlt_ind_mnd_mcd_ewe_urd_aeg_afr_ger_prs_spa_qcu_krd_ukr_eng_zul_tig_lat_wly_bos_mao_swe_cic_cze_ses_mly_tha_gam_knd_igb_ven_aze_bul_scr_uzb_fbf_vie_amh_moo_swa_bam	-0.476754057772701	-1.13267023913127	0.260264553658516
814	anl_guj_tsn_pol_amr_mlt_owc_urd_aze_tur_fbf_ind_lda_lat_slo_bsq_ben_amh_ewe_mnd_ger_svk_swa_ukr_swt_por_hun_zul_moo_est_mcd_hau_geo_eng_mol_scr_rom_tig_chh_glc_fin_ses_sun_hin_tag_jpn_tml_kor_ita_prs_igb_grk_mly_bos_sod_bat_cnt_cze_ven_spa_aeg_nor_ctl_dut_rus_qcu_afr_fre_lit_xho_gam_bul_sid_alb_mao_arw_bem_swe_bam_jav_tha_heb_knd_akn_tsw_azi_krd_pan_uzb_cic_vie_wly_dyu_dgb_yor	-0.0867003309957082	-0.204202255742623	0.838641654726462
815	hau_bul_tsw_arw_aeg_amr_anl_afr_uzb_azi_ewe_tag_xho_dut_rom_bsq_cze_amh_akn_mnd_ger_ctl_lda_por_ven_urd_hun_tsn_moo_fin_ukr_sod_geo_lat_pan_svk_hin_gam_chh_mcd_est_swa_mao_guj_sun_jpn_knd_kor_mol_ita_fbf_grk_mly_bos_mlt_jav_cnt_prs_ses_swe_sid_lit_fre_rus_spa_qcu_nor_scr_eng_dgb_owc_slo_wly_ben_bat_krd_cic_glc_dyu_ind_tha_heb_tml_bam_bem_tur_alb_pol_aze_swt_vie_tig_zul_yor_igb	-0.341643336975014	-0.808475154290655	0.420880450800383
816	sod_krd_dyu_ukr_gam_tig_wly_svk_uzb_tur_xho_jav_fbf_dut_urd_bsq_pol_mlt_swt_mnd_guj_bos_ewe_lit_bam_bul_fin_yor_lda_est_fre_amr_geo_mol_grk_ger_alb_heb_anl_afr_hun_tsn_bat_swe_mly_jpn_knd_kor_rom_arw_ven_rus_ind_por_amh_sun_cnt_spa_bem_mcd_hau_ben_pan_lat_slo_qcu_eng_ctl_prs_cic_sid_scr_owc_hin_mao_glc_dgb_cze_moo_tag_tha_chh_tml_swa_tsw_azi_nor_ita_aze_ses_vie_aeg_akn_zul_igb	-0.57321072188106	-1.36765565199548	0.17471588579709
817	aeg_ctl_yor_cze_amr_wly_mlt_rom_aze_tur_tsn_mly_bam_svk_arw_bsq_ukr_sid_xho_cnt_spa_mol_bem_bul_dgb_dut_hun_swt_moo_est_mcd_hau_geo_urd_bos_lit_alb_owc_tig_hin_fin_cic_sun_grk_jav_jpn_knd_kor_prs_ger_dyu_nor_ind_pan_gam_bat_mnd_ita_tsw_slo_heb_swe_por_afr_scr_qcu_ben_lat_eng_igb_chh_pol_anl_fre_tag_glc_ven_rus_fbf_mao_tha_sod_tml_swa_akn_azi_krd_guj_uzb_zul_vie_amh_ewe_lda_ses	-0.0736630446483409	-0.17368651327114	0.862489336269824
818	amr_lat_tsn_lit_sod_mlt_anl_ctl_azi_tur_ses_mly_yor_grk_swe_bsq_bos_wly_bam_cnt_ita_glc_moo_pan_ewe_arw_fin_dyu_fbf_est_hin_aeg_geo_fre_urd_alb_scr_owc_amh_nor_hun_tsw_bat_krd_tag_jpn_knd_kor_bul_dut_ven_eng_jav_rus_heb_sun_mnd_pol_igb_ukr_chh_afr_rom_por_ger_qcu_guj_slo_prs_swt_tig_svk_hau_ben_mao_spa_swa_mol_dgb_ind_tha_sid_tml_akn_lda_uzb_cze_mcd_aze_cic_vie_gam_zul_bem_xho	0.113072762111917	0.266229235373999	0.790652025587183
819	sid_guj_bam_mcd_wly_mlt_hau_ger_tur_aze_tsw_bat_xho_rom_por_bsq_rus_amr_fbf_mnd_fre_arw_akn_ukr_swt_eng_fin_swa_tsn_hun_nor_tig_geo_mol_lit_svk_alb_sod_chh_scr_est_yor_mao_swe_mly_jpn_knd_kor_urd_krd_dgb_pan_ind_ben_amh_tag_cnt_bos_ewe_prs_heb_ctl_spa_ita_cze_qcu_bul_grk_afr_bem_gam_hin_aeg_dut_sun_lat_igb_slo_ven_jav_tha_owc_tml_ses_zul_azi_pol_glc_uzb_dyu_vie_anl_cic_moo_lda	0.0806864303229494	0.189939435283169	0.849770554716437
820	owc_eng_xho_por_sid_sod_amh_fre_aze_uzb_swt_jav_yor_scr_ben_bsq_rom_mlt_lda_mnd_mcd_cze_swa_grk_ewe_dut_fin_ven_akn_est_pol_aeg_geo_afr_bul_ctl_rus_amr_tig_swe_hun_ses_sun_ukr_tag_jpn_tml_kor_alb_pan_cic_nor_bat_ger_chh_mly_cnt_lat_igb_glc_heb_guj_prs_arw_bos_qcu_hin_urd_slo_zul_anl_spa_wly_ita_ind_krd_tsn_lit_bam_mao_tha_gam_knd_bem_dyu_azi_mol_svk_tur_dgb_vie_hau_moo_tsw_fbf	-0.146096385900965	-0.345138757490162	0.730769442120292
821	gam_spa_tsn_guj_sid_aeg_tig_arw_tur_uzb_akn_ind_moo_cze_por_bsq_slo_amr_cic_mnd_krd_svk_ses_rom_swa_bul_hun_lda_dyu_est_mol_mlt_geo_grk_ctl_lit_dut_wly_owc_pol_fin_zul_mly_bos_tag_jpn_knd_kor_pan_ger_ewe_swe_bat_mcd_sod_jav_cnt_fre_dgb_glc_heb_afr_nor_eng_rus_qcu_ita_urd_alb_xho_amh_ben_anl_scr_sun_lat_tsw_ukr_fbf_mao_tha_chh_tml_bem_ven_aze_prs_hin_azi_bam_vie_hau_yor_swt_igb	-0.091834255929671	-0.216453242819342	0.829108558036074
822	amr_krd_ses_glc_tig_sid_anl_mcd_uzb_tur_swt_ind_tsw_por_ben_bsq_prs_gam_moo_cnt_ukr_pol_ven_hin_tsn_bul_fin_yor_lda_hun_alb_owc_geo_scr_eng_cze_rus_amh_chh_guj_est_dyu_jav_fre_bat_jpn_knd_kor_arw_ita_bam_ctl_mao_lat_hau_mly_mnd_spa_ewe_svk_sod_grk_pan_afr_urd_qcu_ger_rom_slo_fbf_aeg_lit_heb_dut_tag_swe_cic_bos_swa_sun_tha_mlt_tml_akn_igb_aze_mol_nor_azi_dgb_vie_wly_xho_zul_bem	0.490817521287324	1.15834519016991	0.24968914205074
823	heb_ben_swt_arw_owc_sid_amh_svk_azi_tur_ses_tag_lda_mol_pol_bsq_ukr_aeg_swa_mnd_ctl_dut_bem_afr_dyu_fre_est_xho_fbf_hun_grk_amr_geo_spa_bul_lit_glc_sod_anl_cze_fin_tsn_mly_bos_mao_jpn_knd_kor_krd_swe_bam_scr_ind_alb_chh_jav_cnt_ger_akn_mcd_wly_hin_ita_por_pan_qcu_urd_nor_rus_zul_hau_slo_mlt_lat_bat_prs_tsw_rom_ven_sun_tha_tig_tml_yor_dgb_aze_eng_guj_uzb_moo_vie_gam_ewe_cic_igb	-0.630275931031886	-1.50580900723114	0.135505276593746
824	anl_ctl_bam_svk_wly_amh_gam_pan_uzb_tur_tsn_sun_zul_eng_arw_bsq_afr_aeg_xho_mnd_nor_lit_akn_slo_bem_swe_est_cic_ven_fin_rom_sod_geo_prs_spa_krd_pol_owc_tig_scr_hun_dgb_mly_ben_bat_jpn_knd_kor_alb_urd_moo_grk_jav_bul_sid_tag_cnt_lat_dyu_ger_heb_ukr_dut_mcd_glc_qcu_ita_fre_por_swt_amr_guj_mlt_bos_mao_rus_tsw_mol_swa_ind_tha_hau_tml_ses_lda_azi_hin_cze_aze_ewe_vie_chh_yor_igb_fbf	-0.189035183963762	-0.446313212352407	0.656408483108064
825	hau_grk_bem_afr_heb_sid_anl_alb_azi_uzb_ewe_bat_tsn_por_cze_bsq_eng_wly_ses_mnd_swe_lit_cic_arw_akn_spa_hun_dyu_tsw_est_fre_mlt_geo_pan_ukr_bos_prs_owc_sod_urd_fin_igb_ind_nor_sun_jpn_knd_kor_glc_ger_dgb_ctl_tag_ben_gam_mao_cnt_pol_zul_mcd_amr_bul_hin_lat_rus_qcu_svk_dut_krd_moo_amh_slo_chh_rom_jav_mol_swa_ita_fbf_mly_tha_tig_tml_yor_bam_tur_scr_guj_aze_lda_vie_aeg_swt_ven_xho	-0.535435828913037	-1.27609204738505	0.205100762683257
826	heb_svk_lda_grk_amh_hau_tig_por_azi_tur_ses_sun_tsw_rus_pol_bsq_fre_sid_xho_cnt_slo_spa_moo_arw_bem_ger_fin_fbf_ven_est_swe_chh_geo_ben_rom_mol_ita_aeg_gam_scr_hun_igb_mly_pan_jav_jpn_tml_kor_lat_lit_dgb_glc_tag_mcd_mlt_mao_mnd_bos_tsn_afr_owc_urd_ctl_krd_prs_qcu_bul_eng_guj_dyu_anl_alb_amr_dut_ind_nor_bam_cze_cic_bat_tha_wly_knd_zul_ewe_uzb_hin_ukr_aze_swt_vie_sod_yor_akn_swa	0.231656150587292	0.546322843817648	0.586152328944708
827	heb_bos_dyu_por_amr_owc_chh_prs_tur_aze_ewe_mao_moo_krd_mol_bsq_ger_sid_bam_mnd_bul_alb_bem_scr_swt_pan_est_zul_cic_fin_arw_wly_geo_spa_slo_ben_nor_anl_mlt_guj_hun_ses_jav_pol_sun_jpn_knd_kor_afr_eng_ven_ctl_ind_svk_hau_mly_cnt_fre_yor_ukr_amh_mcd_ita_swe_lit_qcu_urd_cze_hin_tsw_sod_grk_gam_lat_bat_glc_akn_rus_igb_tag_tha_aeg_tml_dgb_xho_uzb_rom_dut_azi_tsn_vie_tig_lda_fbf_swa	-0.281204102330069	-0.664838468488304	0.507799102073166
828	chh_slo_xho_hin_aeg_wly_hau_ita_azi_aze_ses_ind_fbf_cze_lit_bsq_mol_owc_yor_mnd_bos_bul_dyu_ukr_bem_ctl_fin_igb_moo_hun_ger_heb_geo_ben_afr_rom_scr_anl_mlt_fre_est_zul_jav_nor_sun_jpn_tml_kor_eng_prs_lda_swe_tag_arw_tig_mao_cnt_guj_ven_krd_gam_glc_pol_grk_por_qcu_spa_pan_urd_cic_amh_rus_amr_svk_bat_alb_bam_mcd_tsw_mly_tha_sod_knd_dgb_tsn_tur_dut_lat_uzb_akn_vie_sid_swa_ewe_swt	-0.184746128746015	-0.43675699131372	0.663299979085259
829	chh_bul_fbf_urd_mlt_sod_hau_lat_aze_uzb_xho_bat_dgb_slo_mol_bsq_eng_amr_tsw_cnt_spa_rom_igb_scr_ven_swe_hun_cic_zul_fin_rus_amh_geo_ukr_fre_alb_svk_owc_heb_glc_est_moo_mao_ben_tag_jpn_tml_kor_dut_nor_swa_pol_jav_por_sid_mly_mnd_arw_swt_krd_aeg_ger_ita_lit_pan_qcu_hin_guj_mcd_bam_anl_cze_tig_prs_sun_grk_lda_ctl_tsn_ind_tha_gam_knd_akn_ewe_tur_bos_afr_azi_bem_vie_wly_ses_dyu_yor	0.534227836619637	1.26305984482529	0.209725176091869
830	owc_bos_dgb_slo_hau_aeg_tig_eng_uzb_aze_akn_bat_lda_krd_rom_bsq_alb_gam_tsw_mnd_ctl_spa_tsn_pan_zul_por_fin_ewe_igb_est_urd_amh_geo_hin_pol_swe_mol_mlt_wly_prs_hun_dyu_sun_rus_tag_jpn_knd_kor_ita_arw_swa_svk_mao_ben_heb_jav_cnt_mcd_fbf_nor_anl_lat_guj_scr_dut_qcu_bul_lit_grk_ven_sid_ukr_amr_afr_mly_cze_bem_glc_moo_ind_tha_sod_tml_ses_xho_tur_ger_fre_azi_bam_vie_chh_cic_yor_swt	0.322929260011582	0.760058157572137	0.44914235323355
831	hau_ger_zul_cze_wly_aeg_sod_ita_uzb_aze_bam_tag_tsn_fre_lit_bsq_bos_heb_lda_mnd_guj_swe_xho_rus_fbf_bul_fin_akn_swt_hun_pan_gam_geo_nor_ctl_krd_scr_amr_anl_svk_est_swa_ind_eng_mly_jpn_tml_kor_prs_afr_ven_mcd_sun_spa_chh_jav_cnt_ukr_cic_grk_sid_slo_mol_glc_ben_qcu_arw_lat_pol_ses_mlt_dut_amh_alb_mao_rom_dgb_urd_yor_bat_tha_owc_knd_dyu_moo_azi_por_hin_tur_bem_vie_tig_igb_ewe_tsw	-0.694399124714591	-1.66341301669491	0.0995962585925172
832	amh_eng_ses_fre_tig_amr_sid_ukr_tur_azi_cic_ind_yor_cze_ita_bsq_dut_wly_ven_cnt_pan_pol_dyu_mcd_ewe_arw_fin_xho_bem_est_krd_mlt_geo_mol_svk_ctl_alb_hau_heb_scr_hun_tsw_bat_bos_tag_jpn_knd_kor_grk_guj_igb_lat_jav_hin_gam_sun_mnd_lit_swt_ben_aeg_spa_afr_bul_nor_qcu_rus_por_swe_akn_anl_ger_chh_glc_mly_rom_bam_slo_lda_mao_tha_sod_tml_tsn_zul_uzb_prs_urd_aze_fbf_vie_owc_swa_moo_dgb	-0.46411287215251	-1.10290161654402	0.272915719695304
833	amh_alb_bem_ctl_sid_tig_gam_grk_uzb_aze_swa_jav_cic_glc_hin_bsq_ben_heb_xho_cnt_ger_rom_lda_arw_moo_rus_est_yor_tsn_hun_svk_hau_geo_lit_scr_bul_nor_amr_mlt_guj_fin_bam_sun_slo_bat_jpn_tml_kor_pan_ita_swt_eng_ind_cze_chh_mao_mnd_krd_akn_afr_anl_fre_mcd_bos_mol_qcu_urd_swe_spa_ven_aeg_prs_owc_pol_tag_por_zul_lat_ewe_mly_tha_sod_knd_ses_fbf_azi_ukr_dut_tur_dgb_vie_wly_tsw_dyu_igb	-0.171065531961968	-0.404157314560916	0.687024961703905
834	gam_nor_zul_lat_mlt_tig_chh_slo_azi_aze_bem_ind_fbf_alb_ctl_bsq_ben_aeg_akn_cnt_spa_mcd_dyu_prs_lda_lit_fin_moo_xho_est_fre_heb_geo_glc_urd_guj_ger_anl_sid_scr_hun_tsn_mao_eng_bat_jpn_knd_kor_pan_krd_ewe_arw_sun_cze_wly_jav_mnd_hin_dgb_por_owc_dut_svk_grk_mol_qcu_afr_pol_ukr_igb_sod_ita_amr_bos_tag_swe_ven_rus_tsw_mly_tha_amh_tml_yor_bam_tur_bul_rom_uzb_swt_vie_hau_swa_cic_ses	-0.866935954741741	-2.09901616795747	0.0385248751301314
835	anl_pan_dyu_hin_owc_aeg_gam_ctl_tur_azi_bam_tag_bem_rom_ita_bsq_lat_amr_swa_mnd_pol_mcd_xho_nor_tsw_glc_hun_akn_yor_fin_svk_sid_geo_bul_bos_cze_grk_chh_mlt_afr_est_cic_bat_prs_mly_jpn_knd_kor_fre_arw_dgb_eng_sun_slo_tig_jav_cnt_guj_moo_mol_sod_spa_lit_alb_krd_qcu_ben_ukr_urd_lda_wly_swe_heb_rus_mao_scr_ewe_dut_tsn_ind_tha_amh_tml_swt_igb_aze_ger_por_uzb_ses_vie_hau_fbf_zul_ven	-0.0688105146126595	-0.162009768617184	0.871649631148822
836	wly_ger_yor_prs_gam_mlt_tig_pol_uzb_azi_bem_sun_ewe_ben_pan_bsq_svk_sod_lda_mnd_ctl_krd_dgb_arw_xho_alb_est_cic_fbf_hun_rom_owc_geo_spa_urd_dut_bos_anl_aeg_hin_fin_bam_mly_lat_bat_jpn_tml_kor_grk_mcd_igb_ukr_ind_eng_sid_jav_cnt_bul_zul_por_chh_mol_ita_rus_lit_qcu_nor_afr_slo_tsn_heb_glc_hau_cze_tag_fre_swt_swe_moo_mao_tha_amr_knd_ven_akn_tur_guj_scr_aze_dyu_vie_amh_tsw_swa_ses	-0.660075232580893	-1.58116496443053	0.117235510687304
837	amr_krd_bem_ita_heb_wly_hau_urd_uzb_tur_fbf_sun_swa_grk_spa_bsq_ger_anl_tsw_cnt_lit_nor_moo_pol_dyu_cze_est_yor_tsn_hun_hin_tig_geo_rom_dut_ctl_glc_owc_aeg_ben_fin_bam_ind_guj_bat_jpn_knd_kor_swe_eng_lda_rus_mao_prs_gam_jav_mnd_bul_zul_bos_sid_svk_mol_alb_mcd_qcu_lat_afr_arw_cic_sod_ukr_chh_scr_mly_pan_ses_slo_igb_tag_tha_mlt_tml_ven_ewe_aze_por_fre_azi_xho_vie_amh_swt_akn_dgb	-1.0938658359026	-2.67635799584448	0.00879656296362939
838	heb_alb_yor_rom_amh_hau_sod_ita_tur_aze_bem_jav_swt_rus_ben_bsq_eng_amr_zul_mnd_hin_ukr_xho_glc_tsw_mcd_fin_dyu_dgb_est_pol_owc_geo_nor_slo_swe_svk_sid_tig_afr_hun_fbf_sun_urd_ind_jpn_tml_kor_spa_krd_ses_arw_bat_grk_wly_tag_cnt_ger_igb_prs_mlt_scr_guj_bos_fre_qcu_mol_lit_bul_akn_anl_lat_aeg_por_mao_cze_swa_dut_bam_mly_tha_chh_knd_tsn_ewe_azi_ctl_pan_uzb_moo_vie_gam_cic_ven_lda	0.140216369080172	0.330058288722681	0.742098247829776
839	amh_rus_cic_ctl_owc_hau_mlt_lat_uzb_tur_yor_mly_fbf_mol_cze_bsq_mcd_anl_tsn_cnt_prs_scr_ses_afr_ven_bos_fin_swa_bem_hun_eng_aeg_geo_glc_nor_urd_pol_chh_tig_ger_est_lda_bat_pan_sun_jpn_knd_kor_fre_slo_igb_svk_jav_rom_sod_mao_mnd_arw_swt_por_wly_dut_hin_ukr_ben_qcu_spa_guj_krd_bam_amr_bul_sid_lit_ind_grk_akn_ita_moo_tag_tha_heb_tml_ewe_tsw_azi_alb_swe_aze_dgb_vie_gam_dyu_xho_zul	-0.784984118441361	-1.89007150089956	0.061862677770479
840	hau_cze_igb_bul_mlt_tig_wly_urd_aze_azi_tsn_mao_yor_pan_arw_bsq_rus_amr_moo_cnt_por_fre_ewe_ita_bem_eng_fin_cic_tsw_hun_hin_sod_geo_nor_grk_scr_lat_heb_sid_afr_est_lda_sun_ben_jav_jpn_tml_kor_swe_guj_xho_mcd_bat_prs_owc_tag_mnd_mol_dyu_alb_anl_glc_pol_bos_ctl_qcu_rom_dut_slo_fbf_amh_svk_chh_spa_ind_ukr_ses_lit_swt_mly_tha_gam_knd_ven_swa_tur_ger_krd_uzb_bam_vie_aeg_akn_zul_dgb	-0.811516843657016	-1.96030514376531	0.0529529560925291
841	sod_fre_ewe_svk_tig_amr_chh_cze_aze_tur_tsw_bat_xho_krd_pan_bsq_spa_sid_bem_cnt_nor_swe_moo_alb_dgb_scr_hun_zul_ven_est_guj_wly_geo_pol_prs_mol_bul_anl_hau_slo_fin_cic_ind_ger_tag_jpn_knd_kor_dut_bos_swt_grk_jav_rom_amh_mao_mnd_afr_ses_ctl_aeg_eng_urd_lit_rus_qcu_mcd_glc_ita_lda_mlt_por_heb_ben_mly_hin_igb_arw_akn_sun_tha_gam_tml_tsn_bam_azi_ukr_lat_uzb_swa_vie_owc_dyu_fbf_yor	-0.0282173375866002	-0.066560356718493	0.947074588262779
842	tig_slo_bem_hin_sid_amh_aeg_eng_uzb_aze_ses_bat_ewe_prs_pan_bsq_ita_chh_dgb_mnd_swe_grk_igb_por_zul_alb_hun_tsn_dyu_est_arw_amr_geo_nor_bos_mol_ger_owc_anl_svk_fin_ven_mao_dut_mly_jpn_knd_kor_bul_mcd_lda_pol_sun_guj_hau_jav_cnt_lat_xho_urd_mlt_cze_fre_spa_ctl_qcu_rom_afr_rus_swa_heb_scr_sod_lit_ind_glc_swt_ukr_cic_tag_tha_gam_tml_akn_fbf_azi_ben_krd_tur_bam_vie_wly_tsw_yor_moo	0.0711276442504615	0.167403254085236	0.867416240693082
843	wly_bul_ses_dut_chh_mlt_amh_por_aze_tur_fbf_sun_dyu_eng_ger_bsq_fre_sid_akn_cnt_mol_grk_swt_svk_igb_krd_est_dgb_cic_hun_nor_hau_geo_scr_ukr_bos_arw_amr_tig_glc_fin_zul_jav_rus_ind_jpn_knd_kor_lat_mcd_bam_lit_mao_afr_anl_tag_mnd_pol_tsw_swe_owc_ben_alb_rom_slo_qcu_ita_ctl_pan_tsn_aeg_hin_sod_guj_bat_spa_xho_prs_yor_mly_tha_heb_tml_moo_ven_uzb_cze_urd_azi_bem_vie_gam_swa_ewe_lda	-0.306155169001286	-0.723994192176967	0.470886613971463
844	chh_lat_cic_mol_anl_tig_heb_slo_azi_aze_ewe_tag_fbf_urd_por_bsq_bos_wly_dyu_cnt_rus_nor_akn_eng_swt_afr_est_dgb_xho_hun_lit_sod_geo_glc_cze_svk_scr_amr_gam_prs_fin_bam_ind_ukr_mao_jpn_knd_kor_bul_fre_swa_dut_jav_ita_mlt_sun_mnd_swe_igb_ctl_sid_mcd_ger_spa_pan_qcu_krd_arw_guj_yor_amh_alb_owc_ben_mly_pol_ses_rom_lda_bat_tha_hau_tml_ven_moo_uzb_grk_hin_tur_zul_vie_aeg_tsn_bem_tsw	-0.604211408448747	-1.44571040285555	0.151619982952988
845	mlt_lat_tsn_krd_amh_hau_anl_rus_azi_aze_fbf_mao_dgb_alb_prs_bsq_spa_sid_xho_mnd_eng_swe_dyu_ben_bem_afr_fin_akn_cic_hun_cze_amr_geo_arw_pol_hin_bos_owc_aeg_ita_est_yor_mly_guj_ind_jpn_knd_kor_slo_dut_ses_svk_bat_mol_chh_tag_cnt_lit_ewe_por_wly_ctl_rom_mcd_ger_qcu_ukr_bul_scr_bam_gam_fre_heb_glc_sun_urd_swa_nor_zul_jav_tha_sod_tml_swt_ven_tur_grk_pan_uzb_igb_vie_tig_moo_lda_tsw	-1.09023856958593	-2.67316250317018	0.00887464123934258
846	mlt_glc_ses_slo_amr_tig_owc_guj_tur_aze_zul_jav_swa_ger_cze_bsq_swe_anl_tsn_mnd_ctl_ben_xho_grk_dgb_fre_fin_dyu_yor_hun_rom_chh_geo_bul_arw_alb_dut_aeg_gam_hin_est_moo_bat_svk_tag_jpn_tml_kor_bos_krd_ewe_prs_mao_eng_sid_ind_cnt_scr_bem_spa_sod_urd_afr_nor_rus_qcu_pan_mcd_por_fbf_hau_ukr_heb_lat_sun_lit_lda_mol_ven_mly_tha_amh_knd_bam_tsw_uzb_pol_ita_azi_swt_vie_wly_igb_akn_cic	-0.0211733866081901	-0.0498796433583419	0.960325270454493
847	tig_rus_moo_ita_amr_owc_hau_svk_uzb_azi_ven_mly_bam_glc_bos_bsq_bul_sid_ses_cnt_mol_nor_ewe_por_dgb_fre_fin_zul_tsn_est_ben_amh_geo_urd_arw_dut_swe_wly_aeg_pol_hun_lda_jav_lit_bat_jpn_tml_kor_spa_slo_yor_guj_tag_hin_sod_sun_mnd_prs_dyu_afr_mlt_pan_ctl_ger_ukr_qcu_eng_mcd_grk_akn_anl_lat_heb_rom_mao_cze_swa_alb_cic_ind_tha_chh_knd_swt_tsw_tur_scr_krd_aze_fbf_vie_gam_xho_bem_igb	0.478844294335732	1.12880683758161	0.261882748624609
848	wly_ctl_cic_slo_heb_chh_owc_grk_aze_uzb_dgb_mly_lda_pan_alb_bsq_eng_amr_tsn_cnt_rom_prs_bem_afr_swt_lit_hun_akn_ewe_est_arw_aeg_geo_por_ukr_nor_bos_gam_sid_ita_fin_xho_mao_mol_tag_jpn_knd_kor_rus_ger_fbf_pol_bat_dut_tig_jav_mnd_lat_igb_hin_hau_spa_krd_scr_fre_qcu_guj_ben_bul_zul_mlt_svk_sod_mcd_sun_cze_bam_urd_dyu_ind_tha_anl_tml_yor_swa_azi_glc_swe_tur_moo_vie_amh_ven_ses_tsw	0.189423184366381	0.445803439499063	0.656775364801509
849	mlt_afr_dyu_krd_chh_gam_owc_urd_aze_azi_dgb_mly_ewe_spa_dut_bsq_pol_anl_igb_cnt_eng_mol_tsw_svk_yor_rus_hun_ven_bam_est_swe_amh_geo_arw_grk_lat_lit_amr_tig_bul_fin_tsn_tag_rom_ind_jpn_tml_kor_bos_prs_akn_scr_mao_nor_sid_jav_mnd_mcd_cic_ger_heb_glc_fre_slo_ben_qcu_cze_alb_pan_moo_sod_por_wly_ukr_sun_ctl_lda_guj_zul_bat_tha_aeg_knd_ses_xho_uzb_ita_hin_tur_swa_vie_hau_swt_fbf_bem	-0.67931573780717	-1.62502461514069	0.107541699095943
850	gam_mcd_ewe_ctl_owc_heb_aeg_pan_azi_uzb_swt_sun_moo_nor_afr_bsq_lit_chh_swa_mnd_guj_eng_tsn_bul_xho_mol_hun_cic_dgb_fin_svk_sod_geo_glc_ukr_bos_prs_tig_anl_swe_est_bam_mly_slo_tag_jpn_knd_kor_krd_cze_yor_por_bat_rom_amr_jav_cnt_urd_fbf_spa_wly_hin_ita_alb_grk_qcu_arw_ger_scr_bem_hau_lat_sid_pol_ind_rus_igb_fre_tsw_mao_tha_amh_tml_ven_zul_tur_dut_ben_aze_dyu_vie_mlt_akn_lda_ses	-0.620973187941343	-1.48420961835978	0.141134807882282
851	tig_alb_moo_svk_owc_anl_amh_lit_uzb_aze_ses_bat_igb_mol_slo_bsq_glc_mlt_zul_cnt_krd_rus_xho_ctl_tsn_ben_hun_ewe_swt_est_spa_hau_geo_hin_pan_bul_ger_sid_chh_guj_fin_akn_tag_swe_ind_jpn_tml_kor_lat_afr_bem_nor_sun_cze_amr_mly_mnd_bos_fbf_urd_wly_ita_fre_prs_scr_qcu_ukr_dut_arw_cic_sod_mcd_heb_pol_jav_rom_yor_por_dgb_mao_tha_aeg_knd_tsw_swa_tur_grk_eng_azi_lda_vie_gam_ven_dyu_bam	-0.343545916500724	-0.81355377513373	0.417978679362513
852	heb_urd_zul_lat_gam_mlt_amr_arw_azi_uzb_swt_bat_bem_ctl_cze_bsq_guj_amh_swa_mnd_ger_rom_ewe_spa_ven_fre_hun_akn_bam_est_ben_hau_geo_pan_mcd_ukr_prs_wly_sod_scr_fin_moo_mly_nor_tag_jpn_knd_kor_ita_rus_dyu_por_mao_krd_chh_jav_cnt_dut_tsn_eng_sid_pol_slo_glc_alb_qcu_afr_bul_lit_igb_owc_bos_aeg_mol_ind_hin_fbf_swe_yor_sun_tha_tig_tml_cic_lda_aze_grk_svk_tur_tsw_vie_anl_xho_dgb_ses	-0.304017119128181	-0.719074082693793	0.473898238927115
853	amr_lat_swt_ita_tig_sid_sod_guj_tur_uzb_bem_ind_lda_urd_rom_bsq_slo_aeg_zul_cnt_alb_eng_tsn_ukr_dyu_arw_est_ses_igb_hun_dut_hau_geo_bos_grk_mol_prs_wly_mlt_cze_fin_fbf_jav_swe_sun_jpn_tml_kor_lit_por_yor_pol_mly_rus_anl_mao_mnd_krd_akn_scr_heb_pan_bul_ben_spa_qcu_ger_glc_svk_moo_gam_ctl_chh_afr_tag_hin_tsw_nor_cic_bat_tha_amh_knd_ewe_xho_azi_fre_mcd_aze_ven_vie_owc_swa_dgb_bam	-0.475874860247315	-1.13019639342873	0.26129991817344
854	owc_spa_ses_urd_hau_chh_heb_scr_tur_azi_tsw_ind_ewe_ctl_cze_bsq_svk_mlt_dgb_mnd_pan_arw_swa_ger_bam_afr_est_ven_dyu_fin_fre_wly_geo_pol_por_lat_glc_aeg_amr_rus_hun_moo_mao_bul_jav_jpn_tml_kor_grk_lit_fbf_alb_bat_eng_sid_mly_cnt_guj_swt_prs_amh_mcd_krd_swe_dut_qcu_ukr_mol_bos_bem_gam_rom_tig_ben_tag_ita_tsn_slo_cic_sun_tha_anl_knd_igb_akn_uzb_hin_nor_aze_yor_vie_sod_lda_xho_zul	-0.796517418860146	-1.91779098671881	0.0582059349418904
855	gam_por_dyu_krd_anl_chh_sid_swe_uzb_aze_xho_sun_cic_afr_urd_bsq_bos_hau_igb_mnd_arw_guj_ewe_lat_fbf_cze_est_moo_ses_fin_ctl_amh_geo_fre_rom_pan_dut_heb_sod_scr_hun_swt_jav_slo_tag_jpn_knd_kor_glc_pol_bem_ita_bat_prs_owc_ind_cnt_eng_akn_bul_aeg_rus_grk_ger_svk_qcu_mcd_hin_lit_tsw_mlt_ben_amr_mol_mly_spa_dgb_ukr_swa_mao_tha_wly_tml_ven_lda_tur_nor_alb_azi_yor_vie_tig_bam_tsn_zul	0.989415100850408	2.3765349386427	0.0195257440920371
856	amh_ukr_igb_lat_gam_wly_owc_spa_azi_tur_zul_jav_fbf_ita_pan_bsq_bul_heb_xho_mnd_afr_krd_ses_bos_lda_arw_est_tsn_tsw_fin_guj_hau_geo_glc_hin_eng_lit_sod_mlt_mol_hun_moo_bat_rus_mly_jpn_knd_kor_grk_dut_yor_prs_tag_svk_tig_ind_cnt_ctl_swt_swe_chh_scr_ger_alb_fre_qcu_slo_ben_mcd_bam_sid_por_amr_pol_mao_cze_dgb_rom_cic_sun_tha_aeg_tml_bem_dyu_aze_nor_urd_uzb_akn_vie_anl_ven_swa_ewe	-0.945604245346512	-2.29236765302554	0.0241396983447037
857	tig_nor_dgb_hin_anl_owc_aeg_bos_uzb_tur_swt_sun_lda_urd_bul_bsq_scr_sod_tsn_cnt_grk_eng_dyu_dut_bem_swe_est_xho_cic_fin_mol_sid_geo_mcd_ger_pan_alb_hau_heb_cze_hun_ses_bat_slo_tag_jpn_tml_kor_por_rus_igb_guj_jav_prs_wly_mao_mnd_ctl_swa_lit_chh_afr_arw_krd_ben_qcu_lat_spa_pol_bam_gam_fre_mlt_ukr_mly_glc_fbf_svk_akn_ind_tha_amr_knd_zul_moo_aze_ita_rom_azi_tsw_vie_amh_ven_ewe_yor	-0.0420591258942609	-0.0989856862632027	0.921362684556113
858	hau_svk_akn_bos_mlt_amh_heb_eng_uzb_azi_igb_sun_lda_rus_guj_bsq_alb_sid_ses_mnd_fre_bul_swt_rom_ven_lit_hun_bem_xho_fin_hin_sod_geo_dut_ita_arw_spa_gam_aeg_lat_est_fbf_mly_mol_mao_jpn_tml_kor_scr_nor_dgb_ger_tag_krd_tig_jav_cnt_mcd_moo_pol_amr_afr_ctl_prs_glc_qcu_ben_cze_slo_tsw_wly_pan_chh_urd_bat_grk_bam_swe_tsn_ind_tha_owc_knd_dyu_yor_aze_por_ukr_tur_ewe_vie_anl_swa_cic_zul	-0.142276253839175	-0.335478542773148	0.738019734048799
859	sod_bos_igb_ukr_sid_amh_tig_ctl_tur_azi_swt_tag_moo_eng_nor_bsq_guj_wly_cic_cnt_prs_ita_xho_rom_tsn_mol_fin_dyu_tsw_hun_glc_owc_geo_ger_swe_afr_krd_aeg_gam_fre_est_lda_mly_spa_bat_jpn_knd_kor_ben_rus_ewe_lit_mao_grk_heb_ind_mnd_slo_zul_urd_mlt_lat_cze_por_scr_qcu_hin_pol_svk_ses_amr_arw_hau_dut_jav_alb_yor_pan_swa_sun_tha_chh_tml_bam_bem_uzb_bul_mcd_aze_akn_vie_anl_ven_fbf_dgb	0.470014514872145	1.11046668183546	0.269660880959192
860	owc_guj_bem_svk_chh_amr_anl_spa_uzb_aze_tsw_mly_ven_ctl_bul_bsq_ben_aeg_swa_cnt_scr_lat_igb_lit_bam_afr_est_lda_moo_fin_krd_sod_geo_prs_ukr_pan_glc_wly_hau_ita_hun_akn_bat_alb_jav_jpn_tml_kor_grk_urd_swt_fre_ind_slo_amh_mao_mnd_eng_ewe_cze_gam_ger_pol_bos_arw_qcu_rom_mcd_por_yor_mlt_dut_tig_rus_sun_nor_dgb_mol_ses_tag_tha_heb_knd_xho_zul_tur_hin_swe_azi_dyu_vie_sid_fbf_tsn_cic	-0.682075333630666	-1.63283659122147	0.105884741520872
861	tig_rom_igb_spa_heb_anl_sod_slo_azi_aze_ses_bat_swt_fre_glc_bsq_nor_owc_bem_cnt_urd_afr_tsn_lit_cic_krd_est_tsw_yor_hun_ben_chh_geo_lat_svk_ctl_arw_hau_wly_bos_fin_zul_jav_dut_sun_jpn_tml_kor_mol_ger_dgb_prs_ind_por_amr_mly_mnd_hin_dyu_guj_aeg_ita_eng_pol_alb_qcu_rus_scr_grk_swa_mlt_cze_sid_ukr_tag_swe_akn_bul_ven_mao_tha_amh_knd_bam_xho_uzb_pan_mcd_tur_ewe_vie_gam_lda_moo_fbf	0.443799014168214	1.04863130423886	0.297065379277548
862	anl_swe_dgb_ukr_gam_amh_aeg_lit_tur_azi_swt_tag_swa_afr_fre_bsq_svk_tig_bem_mnd_por_cze_xho_eng_dyu_ben_est_fbf_yor_fin_lat_hau_geo_bos_pan_hin_dut_sid_chh_glc_hun_ses_mly_scr_jav_jpn_knd_kor_arw_nor_tsn_bul_sun_mcd_owc_mao_cnt_ita_tsw_alb_wly_guj_spa_grk_rus_qcu_slo_krd_mol_moo_amr_rom_heb_urd_bat_pol_igb_prs_zul_ind_tha_sod_tml_lda_cic_aze_ger_ctl_uzb_akn_vie_mlt_ven_bam_ewe	-0.586744666716995	-1.40123221761444	0.164472912780804
863	gam_alb_ven_nor_amr_owc_aeg_grk_aze_uzb_akn_bat_xho_por_ita_bsq_ukr_anl_zul_mnd_urd_lat_yor_prs_igb_fre_est_bam_ses_hun_bos_wly_geo_afr_scr_eng_dut_amh_tig_bul_fin_tsn_jav_krd_ind_jpn_knd_kor_ctl_glc_swt_hin_sun_mol_sod_tag_cnt_rus_fbf_ger_sid_swe_pol_guj_spa_qcu_slo_lit_arw_dgb_hau_svk_mlt_ben_mao_mcd_dyu_cze_ewe_mly_tha_heb_tml_swa_cic_tur_rom_pan_azi_lda_vie_chh_tsw_moo_bem	-0.588301441321127	-1.40547555711478	0.163211825281477
864	amh_ita_moo_urd_chh_anl_sod_ben_azi_uzb_ses_bat_ewe_ger_scr_bsq_rus_owc_xho_mnd_grk_swe_igb_lat_tsn_spa_est_dyu_zul_fin_alb_hau_geo_pol_rom_fre_mcd_heb_sid_por_hun_dgb_sun_prs_mao_jpn_tml_kor_glc_ukr_lda_guj_tag_bul_gam_ind_cnt_arw_bem_svk_aeg_nor_cze_slo_afr_qcu_ctl_lit_krd_akn_amr_eng_mlt_pan_jav_hin_tsw_dut_yor_mly_tha_wly_knd_cic_fbf_aze_bos_mol_tur_ven_vie_tig_bam_swt_swa	0.468084020351751	1.10757731174053	0.270900812323369
865	heb_alb_cic_urd_gam_tig_mlt_scr_tur_uzb_bem_jav_dyu_spa_por_bsq_grk_amh_swt_cnt_rus_bos_akn_dut_moo_swe_est_igb_fbf_hun_ger_sod_geo_lat_ukr_pan_ctl_sid_chh_ita_fin_lda_ind_arw_mao_jpn_knd_kor_mol_krd_ewe_ben_sun_cze_hau_tag_mnd_svk_xho_afr_aeg_lit_nor_rom_bul_qcu_fre_pol_eng_swa_anl_guj_owc_mcd_bat_hin_ses_slo_zul_mly_tha_wly_tml_bam_tsw_aze_prs_glc_azi_yor_vie_amr_dgb_tsn_ven	-0.00686214175546211	-0.0161785253104284	0.987126625328613
866	sid_arw_xho_rom_hau_chh_amh_pan_azi_tur_swt_tag_ven_rus_grk_bsq_pol_mlt_zul_cnt_nor_scr_lda_slo_ewe_lat_est_ses_moo_hun_svk_aeg_geo_dut_spa_hin_urd_tig_wly_lit_fin_swa_jav_guj_mao_jpn_knd_kor_alb_cze_yor_swe_bat_ben_heb_mly_mnd_bos_igb_bul_gam_ger_por_ukr_ctl_qcu_prs_mcd_afr_fbf_owc_glc_anl_ita_ind_krd_tsn_mol_cic_sun_tha_sod_tml_dgb_bam_uzb_eng_fre_aze_dyu_vie_amr_akn_tsw_bem	0.302417366466878	0.712464028321567	0.477961171388333
867	wly_prs_bem_ger_owc_hau_gam_ukr_uzb_tur_cic_bat_dgb_lit_eng_bsq_lat_mlt_dyu_cnt_alb_pan_swt_por_ewe_slo_est_xho_bam_fin_mol_amr_geo_mcd_pol_arw_svk_aeg_tig_afr_hun_lda_tag_rus_jav_jpn_tml_kor_grk_ita_moo_ctl_mly_scr_chh_sun_mnd_guj_swa_cze_sid_spa_nor_hin_dut_qcu_bos_glc_swe_ses_sod_rom_heb_ben_mao_krd_tsn_urd_zul_ind_tha_amh_knd_fbf_ven_azi_fre_bul_aze_akn_vie_anl_yor_tsw_igb	-0.232408753327039	-0.549718386692148	0.58383027890835
868	amh_dut_xho_pan_anl_hau_chh_ger_uzb_tur_lda_mly_ses_bos_krd_bsq_urd_sid_cic_cnt_bul_ctl_moo_ukr_igb_ita_est_swt_zul_hun_spa_owc_geo_afr_eng_rom_por_wly_mlt_rus_fin_akn_bat_lat_sun_jpn_tml_kor_prs_guj_tsn_cze_jav_slo_heb_ind_mnd_mol_bem_grk_amr_glc_mcd_fre_hin_qcu_pol_svk_arw_tsw_tig_ben_sod_lit_tag_alb_dgb_scr_ewe_mao_tha_gam_knd_dyu_swa_azi_swe_nor_aze_ven_vie_aeg_yor_fbf_bam	0.209002568895205	0.492003201885356	0.62387644924805
869	gam_hin_moo_nor_owc_tig_wly_swe_tur_aze_dyu_tag_swt_bul_scr_bsq_eng_mlt_yor_mnd_guj_rus_xho_svk_lda_mol_fin_fbf_zul_hun_bos_chh_geo_alb_fre_cze_spa_amh_aeg_por_est_ewe_bat_slo_mao_jpn_knd_kor_afr_ger_igb_urd_mly_ctl_sod_jav_cnt_krd_bem_mcd_sid_dut_ben_rom_grk_qcu_prs_lat_ita_ses_amr_pan_hau_glc_ind_pol_swa_lit_akn_sun_tha_anl_tml_cic_tsw_azi_ukr_arw_uzb_ven_vie_heb_tsn_dgb_bam	-0.665488295557884	-1.59442726802677	0.11423339159898
870	gam_bos_lda_glc_sid_sod_heb_ben_tur_azi_cic_jav_fbf_ita_nor_bsq_alb_anl_swa_cnt_ukr_rus_tsw_spa_ses_hin_fin_bem_dgb_hun_lat_amh_geo_krd_lit_rom_cze_aeg_amr_pan_est_tsn_mao_ctl_tag_jpn_tml_kor_bul_mcd_swt_svk_bat_slo_chh_ind_mnd_grk_yor_fre_hau_urd_ger_afr_dut_qcu_mol_guj_scr_ven_owc_arw_tig_eng_sun_por_moo_prs_akn_mly_tha_wly_knd_zul_ewe_aze_pol_swe_uzb_bam_vie_mlt_dyu_igb_xho	-0.850574287542622	-2.05662578402453	0.042523402750595
871	sod_glc_swa_guj_tig_wly_mlt_lit_uzb_tur_yor_jav_bem_grk_por_bsq_eng_heb_igb_mnd_lat_alb_cic_mol_akn_rus_hun_swt_zul_est_urd_aeg_geo_svk_hin_fre_cze_amr_sid_ger_fin_moo_mly_bos_tag_jpn_tml_kor_nor_swe_ses_arw_mao_pan_anl_ind_cnt_slo_dgb_afr_hau_dut_pol_bul_krd_qcu_scr_ben_mcd_xho_gam_ukr_chh_ctl_bat_prs_ewe_spa_fbf_sun_tha_amh_knd_dyu_ven_azi_rom_ita_aze_tsw_vie_owc_bam_tsn_lda	-0.417199290318684	-0.990018985833733	0.324733687962405
872	mlt_mcd_ewe_prs_amr_aeg_tig_arw_aze_uzb_bam_jav_moo_scr_bul_bsq_lit_amh_yor_cnt_svk_fre_cic_swe_bem_rom_est_fbf_zul_fin_nor_sod_geo_urd_ger_hin_rus_anl_owc_bos_hun_akn_mly_afr_mao_jpn_tml_kor_lat_ben_lda_slo_bat_eng_heb_sun_mnd_pol_swt_ukr_hau_mol_ita_krd_spa_qcu_por_grk_pan_igb_chh_alb_wly_glc_tag_dut_tsn_guj_ven_ind_tha_gam_knd_dgb_dyu_tur_cze_ctl_azi_xho_vie_sid_ses_tsw_swa	0.108060151627923	0.254389990376367	0.799755922156237
873	sid_slo_zul_svk_tig_hau_chh_lit_tur_uzb_dyu_ind_yor_ger_alb_bsq_krd_heb_bam_mnd_ukr_ita_moo_ctl_ses_bul_est_tsn_bem_fin_afr_sod_geo_pol_scr_urd_glc_gam_owc_hin_hun_ewe_sun_mcd_jav_jpn_tml_kor_grk_rom_fbf_dut_mao_lat_anl_bat_cnt_cze_akn_pan_aeg_ben_arw_bos_prs_qcu_por_guj_spa_ven_amh_eng_wly_fre_tag_nor_cic_mol_dgb_mly_tha_amr_knd_swt_lda_azi_swe_rus_aze_swa_vie_mlt_tsw_igb_xho	0.0115047987946782	0.0270784418083575	0.978455190727245
874	tig_swe_dgb_ukr_chh_heb_anl_ben_aze_uzb_ven_ind_igb_spa_mol_bsq_scr_hau_cic_cnt_svk_bul_ses_bos_zul_alb_fin_bem_xho_est_dut_gam_geo_fre_pan_ger_nor_sod_sid_afr_hun_bam_mao_rus_jav_jpn_knd_kor_urd_lit_swa_ctl_bat_ita_amh_mly_mnd_mcd_fbf_slo_owc_pol_por_arw_hin_qcu_grk_prs_eng_tsw_mlt_rom_aeg_lat_tag_guj_tsn_glc_akn_sun_tha_amr_tml_dyu_swt_tur_cze_krd_azi_moo_vie_wly_yor_lda_ewe	-0.32126319849516	-0.762496099600926	0.447693610304994
875	sod_urd_moo_spa_owc_heb_gam_afr_tur_azi_tsw_mly_ewe_lit_slo_bsq_eng_chh_ven_cnt_por_grk_tsn_svk_bam_bul_est_dgb_zul_hun_glc_amh_geo_fre_ger_pol_mcd_anl_aeg_prs_fin_igb_jav_cze_tag_jpn_knd_kor_ukr_ita_dyu_rom_bat_dut_amr_mao_mnd_alb_cic_bos_wly_krd_pan_guj_ctl_qcu_lat_rus_nor_yor_hau_ben_sid_scr_ind_arw_swt_mol_swa_sun_tha_mlt_tml_fbf_lda_aze_hin_swe_uzb_xho_vie_tig_ses_akn_bem	-0.446393413787251	-1.06051040873955	0.291658904753895
876	chh_por_dgb_ctl_hau_amh_heb_ukr_azi_uzb_akn_tag_ses_prs_lit_bsq_eng_mlt_swt_mnd_mcd_ita_fbf_grk_cic_bul_fin_dyu_bem_hun_rom_anl_geo_fre_dut_guj_urd_aeg_wly_ger_est_moo_mao_scr_jav_jpn_knd_kor_cze_afr_igb_swe_sun_alb_amr_bat_cnt_pol_tsw_svk_owc_slo_pan_ben_glc_qcu_bos_arw_spa_ven_gam_hin_sod_mol_mly_rus_xho_lat_zul_ind_tha_tig_tml_yor_lda_aze_krd_nor_tur_swa_vie_sid_tsn_ewe_bam	-0.358242611842073	-0.849963344984696	0.397528340690723
877	sid_ita_bem_nor_chh_aeg_hau_ben_aze_tur_ewe_ind_ses_cze_pan_bsq_ukr_amr_tsw_mnd_lat_rom_akn_eng_zul_fre_est_lda_fbf_hun_prs_mlt_geo_pol_krd_rus_alb_amh_sod_hin_fin_igb_sun_spa_mly_jpn_knd_kor_urd_lit_dyu_ctl_tag_slo_gam_jav_cnt_dut_dgb_glc_wly_grk_mcd_guj_swe_qcu_svk_mol_arw_yor_owc_por_tig_bos_mao_scr_xho_bul_tsn_bat_tha_anl_tml_cic_swa_uzb_afr_ger_azi_swt_vie_heb_moo_ven_bam	-0.843962272522012	-2.04218034282871	0.0439651460798008
878	wly_ctl_moo_mol_amr_owc_amh_krd_azi_uzb_ewe_ind_cic_fre_mcd_bsq_lat_heb_tsn_cnt_urd_nor_fbf_ita_akn_spa_fin_dyu_yor_hun_alb_aeg_geo_grk_bos_cze_pan_gam_tig_hin_est_ven_tag_rus_mly_jpn_knd_kor_rom_swe_dgb_pol_mao_afr_sid_jav_mnd_ukr_bam_guj_hau_dut_scr_ben_slo_qcu_ger_bul_prs_swa_mlt_por_sod_svk_sun_arw_xho_eng_ses_bat_tha_anl_tml_bem_lda_aze_glc_lit_tur_swt_vie_chh_igb_zul_tsw	-0.187792532923676	-0.443685869932599	0.658300271453707
879	owc_ukr_swt_rom_sod_wly_amh_svk_aze_azi_moo_mly_xho_mcd_slo_bsq_ben_mlt_akn_cnt_hin_ita_bem_guj_zul_mol_est_bam_fbf_fin_nor_chh_geo_eng_pan_bos_cze_amr_hau_spa_hun_dyu_bat_swe_ind_jpn_tml_kor_ger_grk_ses_rus_tag_ctl_gam_sun_mnd_bul_igb_pol_aeg_lit_fre_alb_glc_qcu_por_krd_afr_tsn_sid_prs_tig_arw_mao_dut_ewe_scr_ven_jav_tha_heb_knd_tsw_yor_uzb_urd_lat_tur_dgb_vie_anl_swa_cic_lda	-0.37060790773954	-0.87819228162359	0.382102601624194
880	aeg_lit_bam_ger_heb_hau_chh_ctl_uzb_azi_zul_mao_yor_pan_krd_bsq_urd_amr_swa_mnd_hin_pol_ewe_arw_ven_glc_fin_bem_tsw_hun_spa_sid_geo_afr_ukr_lat_fre_owc_mlt_alb_est_moo_ind_eng_mly_jpn_knd_kor_bos_bul_fbf_ben_sun_cze_sod_tag_cnt_por_dgb_mol_wly_swe_scr_ita_nor_qcu_grk_svk_slo_cic_anl_rom_tig_prs_bat_rus_ses_mcd_swt_jav_tha_gam_tml_akn_dyu_tur_dut_guj_aze_tsn_vie_amh_igb_xho_lda	0.609752818654262	1.44309506312289	0.15235357740382
881	owc_fre_cic_nor_hau_aeg_amr_eng_tur_azi_akn_mly_lda_cze_dut_bsq_rus_sod_swt_mnd_pan_ger_moo_bos_ewe_guj_hun_fbf_ven_fin_spa_wly_geo_ctl_ita_mol_grk_gam_sid_ben_est_igb_tag_arw_mao_jpn_knd_kor_scr_lit_tsn_svk_sun_alb_tig_jav_cnt_ukr_bem_rom_anl_por_krd_slo_afr_qcu_mcd_swe_bul_ses_mlt_hin_amh_pol_bat_urd_dyu_prs_swa_ind_tha_heb_tml_xho_zul_aze_glc_lat_uzb_yor_vie_chh_bam_tsw_dgb	-0.25121658131425	-0.593499116786512	0.554287913482918
882	mlt_rus_dgb_eng_amh_tig_heb_mol_azi_aze_ven_ind_swt_ctl_krd_bsq_dut_amr_yor_cnt_alb_slo_moo_por_ses_urd_hun_bem_akn_est_lat_sod_geo_nor_afr_ukr_bos_aeg_chh_spa_fin_cic_mly_rom_bat_jpn_tml_kor_swe_prs_bam_guj_jav_arw_gam_mao_mnd_svk_xho_pan_wly_pol_ben_grk_ger_qcu_ita_bul_glc_ewe_anl_fre_sid_mcd_sun_hin_swa_scr_igb_tag_tha_hau_knd_lda_zul_tur_cze_lit_uzb_dyu_vie_owc_fbf_tsn_tsw	-0.550237996220508	-1.309764205595	0.19350188393792
883	aeg_svk_bem_prs_sid_mlt_amh_ita_azi_uzb_bam_ind_ven_pan_spa_bsq_ben_sod_yor_mnd_bos_ctl_dyu_ger_moo_lat_hun_akn_lda_est_rus_gam_geo_mol_fre_guj_rom_heb_wly_eng_fin_swa_sun_glc_jav_jpn_tml_kor_arw_lit_fbf_cze_mao_nor_owc_bat_cnt_alb_zul_mcd_amr_dut_urd_ukr_slo_qcu_krd_por_pol_dgb_hau_swe_chh_grk_mly_hin_tsw_scr_ewe_tag_tha_anl_knd_igb_cic_aze_bul_afr_tur_ses_vie_tig_xho_swt_tsn	-0.788254138260698	-1.89704297251598	0.0609252785830962
884	aeg_alb_yor_glc_amr_heb_gam_ctl_tur_azi_dgb_tag_ven_por_ben_bsq_mcd_owc_swa_cnt_spa_guj_swt_lit_bam_bul_hun_fbf_bem_fin_bos_mlt_geo_dut_ger_ita_nor_tig_wly_ukr_est_zul_sun_hin_jav_jpn_tml_kor_pol_slo_tsn_grk_ind_eng_sod_mao_mnd_scr_xho_rom_anl_rus_urd_arw_swe_qcu_mol_svk_krd_ewe_sid_lat_chh_cze_bat_prs_moo_pan_ses_mly_tha_amh_knd_tsw_igb_aze_fre_afr_uzb_akn_vie_hau_dyu_cic_lda	-0.110942964415948	-0.261646926482357	0.794172267431391
885	hau_slo_ven_ita_sid_chh_sod_pol_tur_uzb_ewe_ind_ses_fre_ben_bsq_guj_amh_bem_cnt_dut_urd_xho_cze_dyu_lit_fin_lda_tsw_est_arw_tig_geo_afr_eng_glc_svk_aeg_wly_por_hun_tsn_mao_alb_jav_jpn_knd_kor_hin_pan_dgb_rus_bat_ctl_gam_tag_mnd_mcd_igb_mol_owc_prs_rom_swe_scr_qcu_ger_bos_krd_swt_amr_nor_heb_spa_sun_bul_yor_grk_moo_mly_tha_anl_tml_cic_bam_azi_ukr_lat_aze_swa_vie_mlt_fbf_zul_akn	-0.449206462223541	-1.06653071081954	0.288944731847179
886	heb_bul_cic_afr_hau_aeg_gam_alb_aze_azi_igb_tag_swa_glc_lat_bsq_bos_amh_dgb_cnt_guj_pol_ven_por_zul_dut_fin_bam_xho_hun_hin_mlt_geo_swe_spa_scr_lit_amr_tig_pan_est_bem_mao_rus_jav_jpn_knd_kor_eng_ukr_dyu_ger_mly_rom_sod_sun_mnd_nor_lda_fre_sid_ctl_mol_ben_svk_qcu_mcd_grk_krd_moo_wly_arw_owc_cze_ind_prs_yor_urd_ses_bat_tha_chh_tml_swt_ewe_uzb_ita_slo_tur_tsw_vie_anl_fbf_akn_tsn	-0.524174417576286	-1.24893799801229	0.214822352528909
887	wly_svk_swt_hin_mlt_gam_hau_dut_tur_azi_fbf_mly_ven_ita_ctl_bsq_alb_heb_bem_mnd_guj_lit_yor_lat_zul_grk_hun_bam_lda_est_eng_amr_geo_ger_fre_cze_rom_aeg_tig_urd_fin_cic_mao_scr_sun_jpn_knd_kor_prs_mol_ewe_ukr_tag_pol_owc_jav_cnt_spa_swa_slo_amh_por_glc_rus_afr_qcu_nor_swe_bos_tsn_chh_pan_sid_ben_bat_mcd_ses_arw_dgb_ind_tha_anl_tml_tsw_igb_uzb_bul_krd_aze_akn_vie_sod_xho_moo_dyu	-0.742682842677761	-1.78356772512282	0.077755964050369
888	wly_grk_dyu_scr_sod_tig_amr_pan_uzb_aze_ven_tag_ewe_hin_afr_bsq_ben_gam_ses_cnt_por_prs_swt_rom_lda_svk_est_swa_tsn_fin_arw_aeg_geo_glc_urd_rus_ukr_chh_heb_swe_hun_dgb_mly_cze_mao_jpn_knd_kor_alb_bos_tsw_pol_bat_spa_sid_ind_mnd_fre_cic_slo_owc_bul_nor_ctl_mol_qcu_ita_krd_ger_akn_anl_lit_mlt_eng_jav_lat_bem_guj_bam_sun_tha_amh_tml_igb_yor_azi_dut_mcd_tur_zul_vie_hau_xho_fbf_moo	-0.445338296236544	-1.0580721534481	0.292763098380343
889	gam_ger_tsn_dut_hau_sid_anl_spa_tur_aze_swt_sun_ewe_rus_prs_bsq_mol_owc_dyu_cnt_ben_grk_dgb_bos_akn_bul_fin_swa_ses_hun_mcd_wly_geo_rom_glc_ita_cze_tig_chh_krd_est_tsw_tag_hin_bat_jpn_tml_kor_nor_arw_zul_pan_jav_slo_amr_mao_mnd_svk_bem_eng_mlt_afr_alb_por_ukr_qcu_lat_lit_fre_xho_amh_scr_aeg_ctl_mly_urd_moo_pol_cic_ind_tha_heb_knd_fbf_lda_uzb_swe_guj_azi_bam_vie_sod_ven_igb_yor	0.392249213786365	0.923169068169385	0.358308061287253
890	owc_eng_swa_glc_anl_heb_sod_arw_aze_azi_dgb_mly_lda_afr_grk_bsq_slo_sid_tsn_mnd_bul_ger_bam_hin_ven_guj_est_fbf_bem_fin_alb_tig_geo_ctl_spa_ukr_swe_wly_amr_urd_hun_ses_mao_ita_tag_jpn_knd_kor_nor_pan_akn_fre_jav_rus_gam_sun_cnt_por_cic_scr_chh_svk_prs_dut_cze_qcu_lit_mol_rom_igb_amh_bos_hau_ben_bat_mcd_yor_krd_zul_ind_tha_aeg_tml_xho_ewe_uzb_pol_lat_tur_moo_vie_mlt_swt_dyu_tsw	-0.394675129099281	-0.935729518761623	0.351835929502843
891	aeg_bul_cic_svk_hau_mlt_owc_spa_azi_uzb_akn_jav_tsn_guj_mol_bsq_grk_chh_lda_cnt_hin_arw_ewe_glc_ven_fre_hun_swt_ses_est_dut_sod_geo_urd_ben_por_ita_anl_sid_rom_fin_fbf_tag_krd_sun_jpn_tml_kor_eng_ukr_moo_cze_mao_nor_gam_bat_mnd_pol_igb_ctl_tig_afr_scr_bos_prs_qcu_mcd_rus_pan_yor_heb_ger_amr_lat_mly_slo_tsw_lit_bam_ind_tha_amh_knd_dgb_swa_tur_alb_swe_aze_zul_vie_wly_bem_xho_dyu	-0.124964892057591	-0.294664885104035	0.768906640350276
892	sid_arw_zul_ben_aeg_wly_heb_eng_uzb_tur_yor_tag_ses_mol_mcd_bsq_afr_anl_xho_cnt_lat_guj_tsw_nor_swa_pan_hun_moo_ewe_fin_prs_owc_geo_cze_rom_glc_ita_hau_mlt_ukr_est_dgb_mly_pol_ind_jpn_knd_kor_bos_grk_ven_krd_mao_ctl_gam_sun_mnd_rus_lda_spa_amr_fre_por_hin_alb_qcu_slo_ger_bul_fbf_sod_urd_amh_svk_jav_dut_dyu_scr_swt_bat_tha_tig_tml_igb_tsn_aze_lit_swe_azi_cic_vie_chh_bam_bem_akn	-0.269411210295204	-0.63662284124993	0.52593442489942
893	amh_slo_ven_rus_gam_anl_heb_lat_azi_aze_dgb_ind_ses_ita_glc_bsq_pol_hau_xho_cnt_lit_ukr_igb_prs_dyu_spa_hun_tsn_fbf_fin_ctl_sid_geo_ben_rom_ger_cze_tig_mlt_afr_est_bam_mao_eng_tag_jpn_tml_kor_scr_dut_lda_bul_mly_hin_sod_sun_mnd_guj_akn_fre_wly_mcd_nor_mol_grk_qcu_svk_alb_pan_ewe_owc_arw_aeg_urd_bat_swe_tsw_por_bem_jav_tha_amr_knd_zul_cic_tur_krd_bos_uzb_yor_vie_chh_swa_swt_moo	-0.570231743356808	-1.36030781525466	0.177020662736352
894	sod_mol_ses_ben_hau_aeg_anl_spa_uzb_aze_dyu_ind_swt_scr_ita_bsq_swe_amr_yor_cnt_cze_ukr_cic_bul_swa_afr_fin_fbf_bem_est_dut_tig_geo_arw_hin_lat_eng_gam_amh_krd_hun_tsw_bat_glc_sun_jpn_tml_kor_svk_lit_moo_guj_mly_alb_sid_tag_mnd_bos_dgb_urd_owc_grk_pol_pan_rus_qcu_prs_rom_por_zul_chh_nor_heb_mcd_mao_ger_igb_ctl_bam_jav_tha_mlt_knd_xho_akn_tur_slo_fre_azi_ven_vie_wly_tsn_lda_ewe	-0.444406171708787	-1.05486783614914	0.294218544502127
895	chh_hin_bem_bul_anl_owc_tig_mcd_uzb_aze_swa_bat_xho_pol_ita_bsq_rom_gam_igb_mnd_dut_prs_fbf_guj_ven_eng_fin_lda_ewe_est_fre_heb_geo_grk_bos_krd_pan_aeg_mlt_glc_hun_zul_mly_lat_sun_jpn_knd_kor_ger_arw_moo_ukr_jav_alb_hau_ind_cnt_afr_tsn_ctl_amh_cze_scr_rus_mol_qcu_svk_por_urd_swt_wly_slo_sod_lit_tag_nor_dyu_spa_dgb_mao_tha_sid_tml_ses_cic_tur_ben_swe_azi_akn_vie_amr_tsw_yor_bam	-0.211914105790653	-0.501249037870784	0.617380288401706
896	tig_krd_tsn_rom_sod_gam_owc_spa_uzb_aze_ses_mly_fbf_eng_mol_bsq_afr_hau_lda_mnd_svk_arw_tsw_prs_akn_bul_fin_moo_cic_est_guj_amr_geo_pan_lit_ger_fre_chh_aeg_cze_hun_xho_ind_ukr_jav_jpn_knd_kor_dut_scr_dyu_urd_bat_lat_anl_mao_cnt_slo_ewe_glc_heb_hin_mcd_ben_nor_qcu_bos_pol_por_swa_amh_rus_sid_grk_sun_ctl_zul_alb_dgb_tag_tha_wly_tml_yor_igb_azi_ita_swe_tur_bem_vie_mlt_bam_swt_ven	-0.220066305573603	-0.519566849523075	0.604599930971875
897	hau_grk_dgb_glc_chh_mlt_owc_bul_azi_uzb_cic_ind_bem_lit_pan_bsq_ctl_aeg_ewe_mnd_lat_mcd_lda_swe_igb_ger_hun_yor_swt_est_rom_sid_geo_cze_pol_guj_por_heb_sod_dut_fin_tsw_mao_svk_tag_jpn_tml_kor_fre_bos_moo_alb_sun_ben_wly_jav_cnt_rus_fbf_krd_anl_afr_slo_spa_mol_qcu_prs_hin_ukr_ven_amr_arw_gam_nor_bat_eng_zul_urd_xho_mly_tha_tig_knd_swa_ses_tur_ita_scr_aze_akn_vie_amh_tsn_bam_dyu	-0.496585993685175	-1.18092607586916	0.240643441394827
898	sod_por_swa_lat_owc_hau_gam_swe_azi_tur_ven_jav_ses_grk_prs_bsq_krd_chh_igb_cnt_mcd_arw_akn_urd_dyu_svk_hun_ewe_tsn_est_spa_tig_geo_ita_rus_eng_rom_amr_heb_ctl_fin_swt_sun_dut_tag_jpn_tml_kor_mol_slo_xho_bos_mly_alb_sid_mao_mnd_ger_fbf_hin_amh_afr_bul_pol_fre_qcu_ukr_lit_nor_bem_mlt_pan_aeg_cze_bat_scr_dgb_ben_yor_ind_tha_wly_knd_bam_tsw_aze_guj_glc_uzb_zul_vie_anl_moo_cic_lda	-0.328228647851621	-0.777895839982129	0.438604934871184
899	heb_ita_ses_urd_amr_mlt_wly_glc_aze_uzb_ven_jav_tsn_fre_hin_bsq_svk_sod_bam_cnt_slo_prs_yor_eng_tsw_cze_est_swt_akn_fin_guj_aeg_geo_ben_alb_lit_krd_tig_owc_arw_hun_zul_tag_por_ind_jpn_knd_kor_lat_ukr_bem_afr_bat_bul_amh_mao_mnd_ger_dyu_mcd_gam_mol_scr_bos_pol_qcu_ctl_spa_swe_dgb_sid_nor_chh_grk_mly_dut_xho_rom_swa_sun_tha_hau_tml_moo_cic_azi_pan_rus_tur_lda_vie_anl_igb_fbf_ewe	-0.360808477416067	-0.856087933081212	0.394149528164625
900	chh_swe_tsw_nor_amh_mlt_hau_rom_uzb_azi_bem_mly_dyu_fre_pol_bsq_slo_aeg_xho_mnd_scr_ger_swt_bos_cic_arw_fin_fbf_ses_est_lat_wly_geo_ctl_krd_lit_prs_gam_amr_afr_hun_bam_mao_eng_bat_jpn_tml_kor_guj_svk_ven_mol_jav_rus_heb_ind_cnt_dut_akn_pan_anl_ita_alb_urd_grk_qcu_por_ben_ukr_lda_owc_spa_sod_bul_tag_mcd_dgb_glc_zul_sun_tha_sid_knd_tsn_yor_aze_cze_hin_tur_igb_vie_tig_ewe_swa_moo	-0.251628348843978	-0.594611095798554	0.553547353547224
901	hau_mcd_igb_slo_anl_tig_chh_afr_tur_aze_dyu_mao_ewe_grk_ita_bsq_alb_wly_xho_cnt_nor_prs_bam_glc_ven_ctl_hun_ses_swt_est_guj_heb_geo_bos_cze_ukr_ger_sod_gam_rom_fin_swa_jav_scr_bat_jpn_tml_kor_spa_lit_moo_rus_mly_svk_mlt_ind_mnd_bul_zul_hin_amr_pol_swe_urd_pan_qcu_por_dut_eng_cic_sid_arw_aeg_mol_sun_fre_bem_lat_lda_tag_tha_owc_knd_akn_tsn_azi_krd_ben_uzb_dgb_vie_amh_yor_tsw_fbf	0.383877709882567	0.903984220564361	0.368339481170833
[truncated: 99 more rows]
