# Supplementary material for: Future Tense and Economic Decisions: Controlling for Cultural Evolution
Source: PLoS One. 2015 Jul 17;10(7):e0132145. doi: 10.1371/journal.pone.0132145 (PMC4506144; doi:10.1371/journal.pone.0132145)
Supplement: S8 Appendix — See README files within the various sub-folders. (ZIP) [file pone.0132145.s008.zip › S3_Code/Residuals_new/PGLS/PermuteResults/permute_B_SavingsWITHINFAM_64000.csv]

	ftr	r	t	p
1	sid_pan_zul_scr_heb_amr_hau_fre_azi_tur_cic_mao_tsw_ita_swe_bsq_pol_owc_fbf_cnt_rus_ben_tsn_prs_dgb_ger_hun_yor_ven_fin_alb_wly_geo_lit_rom_mol_dut_amh_chh_cze_est_ewe_jav_eng_sun_jpn_knd_kor_bos_slo_swt_arw_tag_glc_aeg_bat_mnd_nor_lda_por_mlt_bul_ctl_guj_hin_qcu_mcd_grk_afr_swa_tig_svk_anl_krd_ind_ukr_bem_spa_igb_mly_tha_sod_tml_moo_xho_aze_urd_lat_uzb_dyu_vie_gam_bam_ses_akn	0.300781156657566	0.707573639811072	0.480979508655112
2	sod_mol_tsw_grk_owc_chh_tig_swe_aze_tur_swt_jav_ses_pol_pan_bsq_cze_amh_fbf_mnd_ita_krd_moo_por_cic_ukr_hun_lda_xho_fin_eng_heb_geo_fre_svk_urd_bul_mlt_aeg_spa_est_dyu_tag_slo_bat_jpn_knd_kor_hin_ben_swa_arw_ind_ctl_wly_mao_cnt_ger_tsn_nor_hau_mcd_guj_rom_lat_qcu_afr_bos_glc_bam_sid_prs_anl_scr_mly_alb_akn_dut_yor_sun_tha_gam_tml_bem_ewe_azi_lit_rus_uzb_igb_vie_amr_zul_dgb_ven	-0.361169437725416	-0.855882775908839	0.394262422604831
3	wly_ctl_ewe_hin_amh_tig_anl_ben_uzb_tur_zul_mly_lda_slo_eng_bsq_bos_mlt_tsw_mnd_nor_pan_ven_arw_swa_bul_hun_fbf_igb_est_mcd_sid_geo_mol_por_ita_dut_owc_gam_krd_fin_dyu_bat_glc_tag_jpn_tml_kor_cze_alb_yor_guj_sun_pol_amr_jav_cnt_urd_akn_swe_heb_prs_scr_fre_afr_qcu_lat_rus_lit_xho_aeg_ukr_chh_ger_mao_rom_ses_svk_tsn_ind_tha_sod_knd_bam_moo_aze_spa_grk_azi_swt_vie_hau_dgb_cic_bem	0.435136362735288	1.02730576233663	0.306941066517044
4	chh_mol_ven_bos_tig_heb_wly_afr_aze_azi_ewe_jav_cic_ctl_rom_bsq_krd_anl_bem_mnd_scr_swe_igb_mcd_zul_grk_est_swa_moo_fin_dut_owc_geo_nor_lat_cze_ita_amr_mlt_rus_hun_bam_mly_fre_mao_jpn_tml_kor_alb_pan_tsw_urd_bat_pol_amh_ind_cnt_lit_yor_hin_sid_prs_arw_guj_bul_qcu_ukr_por_ger_lda_aeg_eng_gam_spa_tag_glc_tsn_slo_akn_sun_tha_sod_knd_xho_swt_tur_svk_ben_uzb_dgb_vie_hau_dyu_fbf_ses	-0.694700654003044	-1.66443574041924	0.0993912686270789
5	aeg_mcd_swt_ukr_heb_tig_gam_hin_azi_tur_moo_ind_ewe_mol_lat_bsq_grk_sod_lda_mnd_eng_por_swa_pan_bam_slo_est_dyu_yor_fin_alb_mlt_geo_afr_nor_bul_pol_amh_hau_rom_hun_akn_jav_urd_sun_jpn_knd_kor_ita_fre_cic_scr_mly_ben_amr_mao_cnt_rus_fbf_ctl_owc_spa_krd_bos_svk_qcu_swe_arw_glc_igb_chh_cze_wly_lit_bat_prs_bem_dut_tsw_tag_tha_anl_tml_ses_dgb_aze_guj_ger_uzb_zul_vie_sid_xho_tsn_ven	-0.323602390265516	-0.765604312023974	0.445850480111536
6	aeg_glc_swt_lat_sod_anl_tig_eng_aze_uzb_igb_ind_zul_arw_grk_bsq_scr_amr_bem_cnt_ctl_krd_ven_afr_ses_urd_fin_akn_tsw_hun_nor_gam_geo_prs_dut_svk_rom_wly_sid_ukr_est_yor_tag_ita_mly_jpn_knd_kor_spa_cze_xho_slo_jav_ben_hau_mao_mnd_pol_ewe_lit_heb_bos_fre_ger_rus_qcu_guj_por_hin_dyu_owc_pan_chh_mol_bat_swe_swa_alb_moo_sun_tha_mlt_tml_cic_fbf_tur_bul_mcd_azi_bam_vie_amh_dgb_lda_tsn	-0.497855895601558	-1.18357768099237	0.239596820285935
7	gam_prs_ses_rom_mlt_hau_heb_ger_aze_tur_cic_mao_tsn_svk_alb_bsq_afr_wly_dyu_mnd_bul_pan_bem_mol_ven_grk_hun_bam_igb_est_pol_sod_geo_glc_scr_spa_por_tig_sid_eng_fin_moo_mly_ctl_sun_jpn_tml_kor_guj_ukr_swa_krd_jav_urd_chh_bat_cnt_fre_lda_swe_owc_nor_hin_lit_cze_qcu_ita_lat_dut_zul_anl_bos_amr_ben_ind_rus_dgb_mcd_ewe_tag_tha_aeg_knd_fbf_swt_azi_arw_slo_uzb_yor_vie_amh_tsw_xho_akn	-0.176039708953993	-0.415600186977221	0.678659963780547
8	heb_swe_tsw_urd_amh_mlt_gam_svk_aze_tur_swt_jav_ewe_rom_nor_bsq_grk_hau_swa_mnd_guj_por_dgb_rus_ven_mcd_est_cic_yor_hun_bul_sod_geo_hin_krd_spa_ita_anl_wly_eng_fin_fbf_ind_bos_mao_jpn_tml_kor_ctl_ger_akn_afr_sun_pol_amr_mly_cnt_arw_igb_ben_tig_prs_ukr_lit_dut_qcu_fre_cze_scr_bem_sid_glc_owc_lat_tag_alb_ses_slo_bam_bat_tha_chh_knd_dyu_moo_azi_mol_pan_uzb_xho_vie_aeg_zul_tsn_lda	-0.379534506708408	-0.900521518389291	0.370168817184595
9	sid_swe_bem_mcd_tig_owc_hau_bul_azi_aze_fbf_mao_dgb_alb_dut_bsq_mol_gam_zul_cnt_hin_krd_cic_ita_ses_lat_hun_moo_akn_est_spa_amh_geo_glc_rom_ben_fre_mlt_sod_nor_fin_lda_sun_bos_bat_jpn_knd_kor_lit_prs_ven_ukr_tag_ctl_heb_mly_mnd_grk_xho_afr_wly_ger_pan_cze_guj_qcu_scr_eng_pol_dyu_anl_arw_amr_svk_ind_por_ewe_slo_bam_jav_tha_aeg_tml_swa_igb_uzb_rus_urd_tur_tsw_vie_chh_yor_swt_tsn	-0.0343084752213549	-0.0808807172580806	0.935710618756536
10	tig_bos_xho_ukr_anl_wly_sod_lit_aze_azi_akn_mly_ven_lat_por_bsq_afr_mlt_cic_mnd_eng_urd_tsn_pan_dgb_mol_fin_moo_lda_est_spa_chh_geo_nor_scr_bul_glc_heb_hau_ben_hun_bem_mao_svk_bat_jpn_tml_kor_rom_dut_dyu_slo_ind_hin_amh_jav_cnt_arw_ses_guj_owc_krd_mcd_fre_grk_qcu_swe_pol_rus_ewe_gam_alb_aeg_prs_sun_ita_swa_ger_swt_tag_tha_sid_knd_tsw_fbf_uzb_cze_ctl_tur_bam_vie_amr_igb_zul_yor	-0.329801357276117	-0.780506789964588	0.437074747470676
11	tig_eng_igb_rom_mlt_amh_sod_afr_azi_aze_moo_sun_lda_swe_ben_bsq_mcd_chh_zul_cnt_bul_cze_ewe_por_tsn_dut_fin_xho_fbf_est_alb_aeg_geo_spa_slo_ger_pan_gam_hau_ctl_hun_tsw_tag_glc_mly_jpn_tml_kor_urd_arw_akn_grk_bat_nor_wly_ind_mnd_pol_bem_bos_sid_prs_krd_scr_lit_qcu_ukr_mol_guj_cic_anl_rus_heb_svk_jav_fre_yor_ita_dgb_mao_tha_amr_knd_swt_bam_uzb_lat_hin_tur_ses_vie_owc_dyu_swa_ven	-0.284462052071542	-0.672592894272524	0.502874073947051
12	tig_ukr_ven_krd_chh_amr_anl_spa_tur_aze_cic_bat_fbf_pan_por_bsq_rus_owc_akn_cnt_lit_guj_bem_grk_yor_ctl_fin_igb_zul_est_slo_heb_geo_ger_glc_bos_afr_amh_sid_bul_hun_dgb_tag_swe_sun_jpn_knd_kor_lat_pol_swt_ita_ind_mcd_gam_jav_mnd_arw_tsn_hin_sod_cze_scr_alb_mol_qcu_svk_prs_urd_bam_wly_eng_mlt_ben_mao_fre_tsw_nor_lda_mly_tha_aeg_tml_swa_xho_azi_rom_dut_uzb_dyu_vie_hau_moo_ses_ewe	-1.12155256969438	-2.75519999775949	0.00705727168588419
13	amh_hin_bam_bos_sod_mlt_heb_por_azi_uzb_igb_mly_akn_urd_ctl_bsq_spa_aeg_dyu_cnt_scr_ger_bem_mol_zul_cze_fin_tsn_yor_hun_swe_sid_geo_arw_afr_lit_pol_gam_amr_ben_est_xho_mao_grk_ind_jpn_tml_kor_ita_pan_cic_rus_jav_mcd_chh_sun_mnd_slo_tsw_nor_wly_svk_rom_guj_eng_qcu_dut_krd_alb_moo_hau_lat_tig_bul_tag_prs_fbf_ukr_ven_bat_tha_anl_knd_swa_swt_aze_fre_glc_tur_dgb_vie_owc_ses_lda_ewe	-0.440693755006209	-1.04417212749586	0.299112331337757
14	amh_scr_cic_nor_aeg_hau_sod_bul_aze_tur_tsn_ind_ven_arw_urd_bsq_ger_heb_swt_mnd_ita_cze_akn_grk_zul_alb_est_lda_xho_hun_lat_owc_geo_afr_slo_svk_lit_wly_gam_pan_fin_swa_jav_glc_mao_jpn_knd_kor_rom_prs_bam_krd_tag_spa_amr_bat_cnt_por_dgb_dut_sid_ctl_rus_ukr_fre_qcu_hin_mcd_eng_ewe_chh_ben_mlt_mol_mly_bos_moo_pol_bem_sun_tha_tig_tml_fbf_ses_azi_guj_swe_uzb_yor_vie_anl_tsw_igb_dyu	0.510082059731834	1.20282486806694	0.23209740402897
15	sid_spa_bem_grk_anl_wly_gam_pan_tur_uzb_zul_sun_xho_afr_ukr_bsq_por_tig_ewe_mnd_glc_urd_cic_ctl_ven_arw_est_moo_swt_hun_scr_mlt_geo_cze_krd_lit_bul_amr_sod_lat_fin_tsw_tag_dut_jav_jpn_knd_kor_nor_hin_tsn_rus_ind_mol_amh_mly_cnt_rom_ses_guj_owc_ger_eng_pol_ita_qcu_ben_prs_slo_yor_hau_bos_chh_svk_mao_swe_igb_mcd_lda_bat_tha_aeg_tml_bam_dyu_aze_alb_fre_azi_swa_vie_heb_akn_fbf_dgb	-0.232731361406656	-0.549772097535307	0.583793583622032
16	owc_urd_swa_lit_sid_hau_sod_rus_tur_uzb_moo_mly_ven_ger_prs_bsq_glc_anl_dyu_cnt_hin_ctl_xho_svk_fbf_bos_hun_dgb_zul_fin_dut_tig_geo_eng_afr_lat_mol_gam_heb_mcd_est_cic_bat_cze_ind_jpn_knd_kor_nor_krd_bem_guj_tag_por_mlt_mao_mnd_grk_tsw_ben_wly_pan_bul_spa_rom_qcu_ita_slo_alb_ewe_amr_arw_amh_pol_jav_scr_lda_ukr_igb_sun_tha_chh_tml_swt_tsn_azi_swe_fre_aze_bam_vie_aeg_yor_akn_ses	-0.44608298297922	-1.0582820018314	0.292667953959214
17	gam_hin_ven_glc_amh_hau_sod_pan_azi_tur_tsn_ind_bem_swe_ger_bsq_ukr_amr_moo_cnt_nor_guj_bam_ita_zul_pol_hun_ses_lda_fin_mol_heb_geo_grk_urd_scr_rus_tig_anl_bul_est_swt_mly_rom_mao_jpn_knd_kor_mcd_slo_ewe_spa_sun_arw_sid_jav_mnd_ctl_cic_afr_owc_alb_eng_ben_fre_qcu_cze_lat_dut_igb_chh_krd_wly_prs_bat_svk_swa_bos_tsw_tag_tha_mlt_tml_dgb_akn_uzb_lit_por_aze_fbf_vie_aeg_dyu_yor_xho	-1.02906994012704	-2.5150174604839	0.0136191072278932
18	amh_pan_swt_alb_tig_owc_hau_ukr_azi_uzb_bam_bat_dyu_scr_bos_bsq_cze_wly_lda_mnd_slo_spa_ewe_rom_fbf_swe_fin_bem_tsn_est_por_chh_geo_dut_afr_hin_ctl_anl_aeg_guj_hun_ven_ind_lit_tag_jpn_knd_kor_mcd_ita_moo_ben_jav_lat_heb_mly_cnt_grk_dgb_mol_amr_prs_ger_bul_fre_qcu_eng_krd_urd_ses_gam_arw_sid_pol_sun_rus_cic_glc_akn_mao_tha_mlt_tml_zul_yor_aze_svk_nor_tur_swa_vie_sod_xho_tsw_igb	-0.262444024276313	-0.620466109229852	0.536468503806023
19	heb_bos_ewe_lit_tig_anl_gam_lat_azi_uzb_igb_bat_tsn_urd_guj_bsq_spa_sod_dgb_cnt_scr_bul_ses_eng_ven_ukr_fin_swa_yor_hun_mcd_sid_geo_alb_prs_glc_nor_chh_owc_afr_est_xho_jav_pol_mly_jpn_knd_kor_grk_ger_cic_ben_tag_cze_amh_ind_mnd_krd_bem_mol_amr_slo_dut_arw_pan_qcu_por_swe_rom_bam_hau_rus_wly_ita_sun_ctl_akn_fre_fbf_mao_tha_aeg_tml_dyu_swt_tur_svk_hin_aze_tsw_vie_mlt_moo_zul_lda	-0.426992030085837	-1.01288692824688	0.313742163075729
20	amh_ger_zul_pol_owc_amr_mlt_pan_azi_uzb_ven_mly_cic_lit_bul_bsq_nor_hau_fbf_cnt_cze_scr_yor_ctl_akn_fre_fin_tsn_ses_hun_eng_aeg_geo_urd_prs_alb_dut_anl_sod_afr_est_ewe_tag_lat_bat_jpn_tml_kor_slo_mcd_swt_glc_jav_svk_sid_sun_mnd_arw_dgb_ukr_tig_por_grk_rom_krd_qcu_ben_mol_spa_dyu_heb_ita_gam_rus_mao_hin_xho_bos_lda_ind_tha_chh_knd_igb_moo_tur_guj_swe_aze_tsw_vie_wly_swa_bem_bam	-0.484621647938831	-1.15355186765376	0.251639977109731
21	mlt_scr_swa_ger_wly_amh_sod_urd_aze_azi_bem_sun_zul_ita_alb_bsq_mol_sid_ses_mnd_krd_ctl_fbf_eng_bam_nor_fin_dgb_cic_hun_dut_aeg_geo_grk_hin_bos_slo_tig_amr_rus_est_xho_mao_mcd_jav_jpn_knd_kor_afr_por_dyu_fre_mly_glc_chh_ind_cnt_prs_moo_pan_hau_swe_lit_ben_guj_qcu_rom_lat_cze_ewe_anl_arw_owc_pol_bat_spa_swt_bul_ven_tag_tha_heb_tml_akn_lda_tur_ukr_svk_uzb_igb_vie_gam_tsn_tsw_yor	-0.230742781670612	-0.545518798734271	0.586702813879638
22	mlt_krd_yor_fre_sid_wly_aeg_nor_uzb_tur_ven_ind_fbf_hin_pan_bsq_afr_owc_ses_cnt_grk_bos_lda_alb_tsn_slo_est_cic_tsw_hun_rus_sod_geo_lit_rom_swe_arw_chh_anl_spa_fin_igb_bat_cze_mao_jpn_knd_kor_urd_ger_bem_por_mly_prs_tig_jav_mnd_dut_zul_mcd_heb_guj_scr_glc_lat_qcu_mol_eng_ukr_moo_amr_svk_gam_pol_tag_ben_swt_ctl_ewe_sun_tha_amh_tml_dgb_akn_aze_bul_ita_azi_bam_vie_hau_xho_swa_dyu	-0.442091709706567	-1.05134632299347	0.295823742497983
23	owc_ben_bam_lat_chh_mlt_heb_grk_aze_uzb_swt_tag_fbf_swe_eng_bsq_lit_sid_tsw_cnt_prs_ger_lda_cze_moo_hin_hun_ewe_dgb_est_scr_wly_geo_pan_slo_bul_mcd_amr_sod_spa_fin_bem_bat_ctl_ind_jpn_knd_kor_svk_afr_yor_rus_mly_ita_hau_mao_mnd_mol_tsn_urd_aeg_dut_ukr_arw_alb_qcu_por_fre_glc_swa_amh_nor_anl_guj_jav_rom_cic_pol_xho_sun_tha_tig_tml_zul_ses_azi_bos_krd_tur_ven_vie_gam_akn_igb_dyu	0.650514957814665	1.54153745501526	0.126581927402489
24	hau_rus_cic_hin_owc_aeg_amh_pan_tur_azi_xho_sun_tsn_mcd_bul_bsq_krd_gam_tsw_mnd_ita_urd_swt_lat_ven_lit_hun_swa_moo_fin_grk_wly_geo_mol_arw_ukr_svk_anl_sid_cze_est_dyu_mly_nor_bat_jpn_tml_kor_spa_swe_igb_afr_mao_slo_tig_tag_cnt_dut_dgb_guj_mlt_pol_scr_ben_ger_qcu_por_fre_rom_ewe_heb_alb_chh_bos_jav_glc_bem_ctl_lda_ind_tha_sod_knd_akn_fbf_uzb_eng_prs_aze_yor_vie_amr_zul_ses_bam	-0.00928210381519163	-0.0218709254328404	0.9825977745292
25	heb_mcd_lda_rus_owc_gam_tig_fre_azi_tur_bam_sun_moo_scr_dut_bsq_ita_amr_cic_mnd_lit_prs_zul_hin_akn_slo_hun_yor_ven_est_guj_mlt_geo_urd_pol_eng_grk_chh_sid_mol_fin_igb_jav_por_ind_jpn_knd_kor_swe_alb_dgb_bul_mly_afr_aeg_bat_cnt_ctl_swt_rom_sod_cze_ukr_arw_spa_qcu_pan_ben_glc_ewe_wly_nor_anl_bos_mao_svk_tsn_lat_bem_tag_tha_hau_tml_fbf_dyu_aze_krd_ger_uzb_xho_vie_amh_swa_ses_tsw	0.112221560679189	0.263892151486075	0.79244689336346
26	owc_mol_bem_arw_amr_gam_wly_krd_azi_aze_moo_mly_zul_swe_dut_bsq_ukr_mlt_xho_mnd_fre_pan_tsw_pol_lda_slo_fin_bam_swt_est_guj_heb_geo_ctl_ita_nor_afr_amh_hau_svk_hun_ses_sun_ger_ind_jpn_tml_kor_mcd_spa_ewe_glc_bat_rus_chh_mao_cnt_rom_fbf_scr_tig_lit_eng_por_ben_qcu_cze_lat_urd_cic_sod_grk_aeg_prs_jav_bos_dyu_alb_akn_tag_tha_sid_knd_igb_dgb_uzb_bul_hin_tur_ven_vie_anl_swa_yor_tsn	-0.537123676417109	-1.28825589249795	0.200852853414758
27	chh_eng_lda_urd_amr_tig_aeg_mcd_uzb_azi_ewe_sun_zul_spa_nor_bsq_guj_owc_ses_cnt_alb_svk_dgb_dut_swa_ita_hun_xho_yor_fin_pol_wly_geo_ger_ctl_prs_afr_sid_anl_lit_est_ven_ind_arw_mly_jpn_tml_kor_fre_pan_swt_bul_bat_rom_sod_jav_mnd_bos_akn_mol_hau_krd_scr_ukr_lat_qcu_slo_ben_glc_bem_heb_rus_mlt_cze_tag_swe_tsn_por_igb_mao_tha_gam_knd_dyu_fbf_tur_grk_hin_aze_bam_vie_amh_moo_tsw_cic	0.191492150311917	0.450427659152124	0.653450418682204
28	owc_eng_ewe_dut_heb_sid_hau_afr_azi_uzb_dgb_mao_ses_mcd_krd_bsq_ctl_sod_bem_mnd_arw_ben_ven_alb_cic_ger_est_yor_moo_fin_fre_tig_geo_pol_pan_spa_slo_wly_amh_prs_hun_igb_sun_lat_ind_jpn_tml_kor_nor_urd_xho_bul_mly_glc_anl_tag_cnt_svk_lda_ita_mlt_rus_scr_bos_mol_qcu_hin_por_cze_bam_aeg_ukr_chh_swe_bat_lit_dyu_grk_tsw_jav_tha_amr_knd_akn_fbf_tur_guj_rom_aze_swt_vie_gam_zul_tsn_swa	0.369230441031266	0.869218509352078	0.386965409176265
29	sid_swe_bam_slo_mlt_heb_chh_eng_tur_uzb_moo_bat_fbf_cze_por_bsq_ita_owc_bem_mnd_pol_urd_dyu_lat_yor_dut_hun_lda_zul_fin_scr_hau_geo_alb_glc_prs_ben_tig_gam_ukr_est_ewe_jav_ger_mly_jpn_tml_kor_nor_spa_akn_pan_tag_grk_amh_mao_cnt_bul_tsn_guj_wly_svk_mcd_mol_lit_qcu_krd_fre_rus_xho_aeg_bos_anl_hin_sun_arw_swt_ctl_tsw_ind_tha_sod_knd_ven_ses_azi_afr_rom_aze_swa_vie_amr_dgb_cic_igb	-0.188508020734503	-0.445315370401986	0.657126705189023
30	amh_dut_ven_eng_owc_gam_heb_bos_uzb_tur_igb_mao_cic_prs_mcd_bsq_ita_anl_dyu_mnd_ctl_ger_fbf_mol_moo_pan_fin_tsn_lda_hun_glc_wly_geo_swe_urd_guj_cze_sid_aeg_bul_est_dgb_mly_alb_bat_jpn_tml_kor_slo_arw_akn_krd_jav_lat_chh_tag_cnt_rus_ewe_por_tig_svk_rom_lit_ukr_qcu_spa_ben_nor_bem_sod_afr_mlt_scr_sun_hin_yor_pol_bam_ind_tha_amr_knd_xho_zul_azi_fre_grk_aze_tsw_vie_hau_swa_swt_ses	-0.581104188592263	-1.38331810419442	0.169879159763689
31	hau_rom_igb_mol_tig_wly_amr_svk_tur_azi_yor_sun_bem_lat_nor_bsq_pol_mlt_tsw_cnt_urd_dut_dgb_rus_dyu_lit_est_tsn_ven_fin_ben_gam_geo_swe_bos_hin_arw_sid_sod_cze_hun_zul_mly_ctl_ind_jpn_knd_kor_ukr_eng_akn_slo_bat_por_chh_tag_mnd_ita_ewe_glc_amh_afr_krd_mcd_alb_qcu_prs_scr_fre_xho_heb_ger_owc_pan_mao_guj_ses_spa_fbf_jav_tha_anl_tml_swa_swt_uzb_grk_bul_aze_lda_vie_aeg_bam_moo_cic	-0.86676592316712	-2.09263287935217	0.0391054029000548
32	tig_eng_fbf_mcd_sod_wly_sid_hin_tur_azi_dyu_mly_swt_ben_cze_bsq_svk_mlt_ses_cnt_por_guj_zul_spa_tsw_mol_fin_xho_tsn_est_prs_anl_geo_urd_dut_bos_ctl_amh_chh_krd_hun_bem_mao_lit_sun_jpn_knd_kor_pol_fre_yor_swe_tag_ger_gam_bat_mnd_bul_cic_rom_heb_grk_nor_scr_lat_qcu_arw_slo_pan_lda_hau_glc_amr_afr_ind_alb_akn_ita_moo_jav_tha_owc_tml_igb_ewe_uzb_rus_ukr_aze_dgb_vie_aeg_swa_ven_bam	0.269930911944177	0.637416376720508	0.525419826806773
33	gam_rus_ewe_glc_anl_owc_tig_swe_aze_tur_dyu_bat_dgb_ita_svk_bsq_urd_heb_moo_cnt_ben_ctl_igb_nor_lda_dut_fin_swt_swa_est_arw_sod_geo_ukr_slo_scr_ger_amh_wly_grk_hun_fbf_sun_spa_tag_jpn_knd_kor_prs_cze_bem_bos_ind_bul_aeg_mao_mnd_pan_tsn_krd_hau_mol_afr_guj_mcd_qcu_lit_eng_lat_tsw_amr_fre_sid_por_jav_pol_zul_rom_ven_mly_tha_chh_tml_ses_cic_azi_alb_hin_uzb_bam_vie_mlt_xho_akn_yor	0.0607099515602751	0.142996017028061	0.88660269204421
34	chh_prs_zul_por_amh_mlt_tig_urd_azi_aze_cic_tag_fbf_pan_grk_bsq_rus_heb_swa_mnd_alb_arw_tsn_ukr_ses_ctl_est_dyu_xho_hun_swe_aeg_geo_guj_slo_cze_bos_hau_anl_glc_fin_ewe_sun_fre_ind_jpn_tml_kor_bul_dut_bam_krd_mao_lit_gam_mly_cnt_rom_ven_pol_amr_nor_ben_spa_eng_qcu_ita_afr_ger_akn_sid_mol_owc_svk_jav_mcd_yor_scr_tsw_bat_tha_sod_knd_dgb_lda_uzb_lat_hin_tur_igb_vie_wly_swt_moo_bem	-0.544735097394513	-1.29801046463533	0.197493729854303
35	mlt_guj_dyu_urd_amh_sid_gam_eng_azi_aze_igb_bat_fbf_prs_spa_bsq_hin_sod_zul_cnt_krd_lat_akn_grk_yor_rom_fin_lda_swa_hun_afr_anl_geo_ger_pol_alb_ukr_chh_hau_scr_est_dgb_sun_slo_tag_jpn_tml_kor_arw_por_cic_swe_mao_svk_heb_ind_mnd_mol_tsw_ita_amr_mcd_pan_cze_ben_qcu_dut_fre_bul_bam_aeg_ctl_owc_rus_mly_glc_tsn_bos_xho_jav_tha_wly_knd_swt_moo_tur_nor_lit_uzb_bem_vie_tig_ewe_ven_ses	0.20032408091553	0.472088555305905	0.637969423332737
36	amh_mcd_dgb_ger_heb_wly_amr_dut_uzb_aze_cic_tag_zul_alb_scr_bsq_urd_anl_lda_cnt_spa_eng_tsn_hin_ses_ben_est_bem_swt_fin_por_aeg_geo_bos_ita_cze_guj_sod_mlt_arw_hun_ven_mao_glc_mly_jpn_tml_kor_rom_afr_akn_nor_bat_ukr_owc_sun_mnd_fre_dyu_grk_chh_slo_pol_swe_rus_qcu_prs_ctl_bul_yor_tig_krd_sid_lit_ind_lat_ewe_pan_bam_jav_tha_gam_knd_igb_moo_tur_svk_mol_azi_fbf_vie_hau_tsw_xho_swa	-0.137866369584307	-0.325481065377676	0.745548162715431
37	sod_pol_ewe_cze_tig_mlt_wly_prs_aze_azi_yor_sun_bam_guj_swe_bsq_glc_amr_tsn_cnt_mol_rom_akn_ben_fbf_ctl_hun_dyu_zul_fin_afr_sid_geo_urd_alb_svk_por_aeg_gam_grk_est_moo_ind_slo_jav_jpn_knd_kor_dut_arw_bem_krd_tag_eng_anl_mao_mnd_ger_lda_lit_chh_fre_rus_bul_nor_qcu_hin_mcd_ita_igb_heb_pan_amh_lat_bat_ukr_swt_scr_tsw_mly_tha_hau_tml_cic_xho_tur_spa_bos_uzb_ven_vie_owc_swa_dgb_ses	-0.27200417603715	-0.643429257891469	0.521529070186348
38	aeg_guj_bem_slo_heb_owc_sod_dut_aze_azi_bam_jav_tsn_rus_arw_bsq_afr_sid_ewe_mnd_pol_bos_dyu_lat_tsw_por_hun_xho_lda_est_hin_tig_geo_grk_spa_bul_eng_mlt_anl_alb_fin_zul_ind_swe_bat_jpn_tml_kor_ita_prs_ven_lit_mly_svk_gam_tag_cnt_mol_dgb_rom_amr_ben_scr_glc_ukr_qcu_pan_krd_urd_swa_wly_fre_amh_ger_sun_cze_yor_mcd_akn_mao_tha_chh_knd_ses_cic_tur_nor_ctl_uzb_swt_vie_hau_igb_fbf_moo	-0.267437404319829	-0.632250016295728	0.528774837765986
39	amr_arw_xho_swe_hau_aeg_sid_glc_azi_aze_dgb_mly_tsw_pan_hin_bsq_bul_mlt_moo_cnt_bos_guj_swt_eng_zul_ctl_est_yor_lda_fin_ita_gam_geo_ben_ger_alb_lit_anl_owc_rus_hun_dyu_jav_cze_sun_jpn_tml_kor_lat_rom_tsn_afr_bat_prs_amh_tag_mnd_urd_ewe_mcd_tig_scr_slo_ukr_dut_qcu_spa_pol_mol_bem_sod_fre_heb_svk_ind_nor_bam_grk_igb_mao_tha_chh_knd_akn_fbf_tur_por_krd_uzb_ses_vie_wly_ven_cic_swa	-0.200931812061536	-0.475119500013307	0.635815750327158
40	tig_urd_moo_pan_hau_amr_anl_lat_azi_aze_zul_mly_ewe_scr_mcd_bsq_pol_gam_swt_mnd_krd_por_akn_bos_yor_rus_fin_ses_tsn_est_eng_wly_geo_guj_hin_rom_grk_mlt_sid_alb_hun_xho_jav_ita_mao_jpn_knd_kor_ger_prs_lda_bul_ind_slo_aeg_bat_cnt_ben_bem_ukr_amh_lit_spa_glc_fre_qcu_cze_mol_afr_bam_chh_dut_owc_arw_sun_nor_swa_ctl_dyu_tag_tha_sod_tml_igb_tsw_tur_svk_swe_uzb_dgb_vie_heb_ven_cic_fbf	-0.431309564622154	-1.02324232564221	0.308847596094065
41	heb_glc_cic_hin_sod_owc_hau_mcd_tur_aze_xho_sun_dyu_ctl_arw_bsq_mol_wly_ewe_mnd_pol_pan_bem_por_moo_eng_fin_igb_zul_est_ben_chh_geo_fre_grk_lit_cze_anl_aeg_svk_hun_tsw_mly_rom_ind_jpn_tml_kor_dut_urd_yor_swe_tag_prs_amr_mao_cnt_rus_fbf_nor_sid_slo_krd_alb_scr_qcu_spa_afr_bul_bam_tig_guj_amh_lat_bat_ger_ven_ita_tsn_jav_tha_mlt_knd_dgb_swa_azi_bos_ukr_uzb_ses_vie_gam_swt_akn_lda	-0.730838832488952	-1.75845011569935	0.0819606029343648
42	hau_alb_lda_ukr_heb_tig_wly_mol_uzb_tur_zul_sun_fbf_fre_arw_bsq_ben_owc_tsn_mnd_nor_mcd_cic_rom_xho_ger_fin_dgb_moo_est_lit_aeg_geo_eng_ctl_cze_grk_sod_amr_krd_hun_dyu_bat_guj_ind_jpn_tml_kor_pol_por_tsw_pan_mly_hin_anl_tag_cnt_spa_ven_scr_amh_bul_glc_svk_dut_qcu_swe_slo_ita_yor_mlt_rus_sid_bos_jav_afr_ses_prs_igb_mao_tha_chh_knd_ewe_swa_azi_lat_urd_aze_swt_vie_gam_bem_akn_bam	0.306709605527829	0.722030941813521	0.472087041247054
43	gam_prs_yor_bul_amr_wly_aeg_fre_uzb_tur_ses_mly_dgb_guj_krd_bsq_svk_tig_tsw_mnd_slo_pan_moo_ctl_bem_ben_hun_igb_fbf_fin_mcd_heb_geo_por_swe_ita_lit_sid_sod_afr_est_swt_mao_mol_ind_jpn_knd_kor_nor_urd_ven_arw_bat_pol_anl_sun_cnt_alb_xho_ukr_mlt_grk_glc_rus_bos_qcu_lat_hin_cze_bam_chh_spa_hau_scr_jav_rom_dyu_ger_tsn_tag_tha_owc_tml_lda_ewe_aze_eng_dut_azi_cic_vie_amh_akn_zul_swa	-0.0528983216020621	-0.124586646567799	0.901119699540395
44	hau_guj_ses_rus_anl_aeg_amh_lit_azi_tur_xho_mao_tsw_mol_pan_bsq_lat_amr_ven_cnt_rom_grk_bem_dut_bam_svk_est_cic_moo_hun_krd_mlt_geo_swe_ger_glc_ctl_gam_wly_eng_fin_tsn_jav_bos_bat_jpn_knd_kor_hin_urd_swa_scr_ind_prs_chh_mly_mnd_bul_dgb_slo_heb_ben_ukr_cze_spa_qcu_alb_nor_fre_swt_owc_ita_sod_por_sun_afr_fbf_arw_lda_tag_tha_sid_tml_dyu_ewe_uzb_pol_mcd_aze_yor_vie_tig_igb_zul_akn	-0.0498684242112163	-0.117424863750087	0.906776610692409
45	anl_ctl_zul_hin_sod_hau_heb_scr_aze_uzb_cic_bat_xho_afr_ben_bsq_glc_tig_lda_mnd_bos_pol_swt_slo_yor_grk_est_ven_tsw_fin_swe_sid_geo_rom_krd_dut_svk_amr_chh_alb_hun_ewe_tag_arw_sun_jpn_tml_kor_ukr_cze_igb_spa_ind_prs_mlt_mly_cnt_urd_akn_por_owc_pan_lit_lat_guj_qcu_nor_eng_rus_tsn_amh_mol_wly_fre_mao_ger_bam_mcd_bem_jav_tha_gam_knd_ses_moo_tur_bul_ita_azi_swa_vie_aeg_dyu_fbf_dgb	-0.720777432201857	-1.73029045593449	0.0868954669520874
46	anl_lit_cic_rus_amr_sod_owc_spa_aze_tur_ses_bat_xho_por_eng_bsq_lat_tig_tsw_mnd_cze_krd_bam_afr_ven_glc_est_yor_lda_fin_guj_amh_geo_pan_ctl_arw_slo_gam_heb_swe_hun_dyu_mao_mol_sun_jpn_knd_kor_bul_scr_moo_ben_ind_fre_chh_mly_cnt_rom_swa_mcd_aeg_ita_ukr_pol_grk_qcu_ger_alb_urd_igb_wly_nor_sid_dut_tag_hin_akn_svk_dgb_jav_tha_mlt_tml_zul_bem_azi_prs_bos_uzb_fbf_vie_hau_tsn_swt_ewe	0.495006195114685	1.16803258418353	0.245779306707163
47	mlt_ctl_igb_prs_chh_wly_heb_pol_azi_aze_akn_ind_dyu_lit_cze_bsq_eng_amr_cic_mnd_alb_slo_moo_nor_ven_svk_fin_tsn_swa_est_fre_tig_geo_rom_rus_bul_ita_owc_hau_guj_hun_swt_mao_swe_bat_jpn_knd_kor_glc_mcd_ewe_ben_jav_spa_sid_tag_cnt_hin_yor_arw_anl_ger_scr_urd_lat_qcu_mol_krd_grk_dgb_amh_dut_gam_ukr_sun_por_lda_bos_zul_mly_tha_aeg_tml_xho_ses_tur_afr_pan_uzb_bam_vie_sod_fbf_tsw_bem	-0.65608458292335	-1.56803509600897	0.120269322079984
48	mlt_arw_ven_spa_tig_gam_heb_prs_uzb_azi_ewe_tag_moo_urd_por_bsq_afr_amh_fbf_mnd_nor_krd_swa_ita_tsn_glc_est_yor_lda_hun_ger_hau_geo_grk_bos_scr_lat_owc_chh_guj_fin_cic_mao_rom_bat_jpn_knd_kor_eng_cze_akn_rus_sun_ukr_wly_ind_cnt_pol_ses_ben_anl_pan_lit_ctl_svk_qcu_fre_mcd_hin_igb_sod_slo_aeg_swe_jav_mol_bem_alb_swt_mly_tha_amr_tml_dgb_xho_tur_dut_bul_aze_zul_vie_sid_bam_tsw_dyu	-0.331330978760213	-0.785711588008973	0.434033732598355
49	chh_rom_bem_por_owc_sod_heb_krd_azi_tur_ewe_mao_tsw_guj_mcd_bsq_arw_amh_moo_cnt_cze_mol_lda_eng_yor_spa_est_xho_dgb_fin_alb_tig_geo_svk_lat_rus_ita_mlt_gam_bul_hun_tsn_tag_urd_bat_jpn_tml_kor_lit_grk_fbf_prs_mly_pol_sid_jav_mnd_nor_bam_swe_anl_ukr_ben_ger_scr_qcu_afr_dut_ctl_ses_hau_hin_amr_pan_ind_bos_igb_glc_swt_sun_tha_aeg_knd_swa_cic_uzb_fre_slo_aze_ven_vie_wly_zul_dyu_akn	-0.304259854042279	-0.720456391426066	0.473051035261396
50	owc_svk_bem_dut_hau_aeg_sod_alb_uzb_azi_dgb_bat_ven_pol_lit_bsq_cze_anl_lda_cnt_eng_ita_igb_rus_tsn_afr_fin_zul_ewe_est_arw_amh_geo_mol_ger_bul_bos_mlt_heb_pan_hun_ses_sun_lat_mao_jpn_knd_kor_slo_guj_swt_hin_tag_fre_gam_ind_mnd_prs_cic_ukr_chh_mcd_grk_nor_krd_qcu_ctl_glc_por_dyu_amr_swe_tig_rom_mly_spa_bam_scr_moo_jav_tha_wly_tml_akn_yor_tur_ben_urd_aze_tsw_vie_sid_fbf_swa_xho	-0.121388448052781	-0.286200923859057	0.775360802740939
51	heb_bos_cic_ukr_sod_mlt_amh_dut_uzb_aze_swa_mao_igb_nor_spa_bsq_afr_sid_swt_cnt_alb_mcd_dyu_slo_dgb_pan_fin_ses_bem_est_fre_owc_geo_ita_ben_urd_grk_gam_hau_cze_hun_akn_jav_rus_sun_jpn_tml_kor_guj_lat_tsw_rom_tag_lit_anl_ind_mnd_por_fbf_arw_aeg_krd_prs_mol_pol_qcu_eng_swe_bul_zul_wly_hin_amr_svk_bat_ger_lda_scr_ewe_mly_tha_tig_knd_yor_ven_tur_ctl_glc_azi_tsn_vie_chh_xho_moo_bam	0.0519017880387983	0.12209490351768	0.903087300710849
52	amr_bul_akn_pol_hau_sid_heb_por_tur_aze_tsw_sun_igb_mol_ita_bsq_nor_wly_yor_cnt_prs_spa_ses_bos_cic_svk_est_fbf_bam_fin_lit_tig_geo_rom_lat_afr_mcd_owc_aeg_dut_hun_moo_jav_eng_ind_jpn_knd_kor_rus_krd_xho_pan_mly_slo_chh_tag_mnd_guj_lda_swe_mlt_hin_arw_ben_glc_qcu_ukr_urd_cze_dgb_anl_grk_gam_ger_mao_fre_tsn_ctl_bem_bat_tha_amh_tml_swt_dyu_azi_alb_scr_uzb_swa_vie_sod_ewe_zul_ven	-0.193477805810787	-0.456793989465822	0.648884272215822
53	sod_nor_ses_mol_mlt_hau_aeg_arw_azi_aze_bam_sun_igb_spa_eng_bsq_hin_tig_tsw_cnt_urd_slo_moo_ger_bem_por_fin_ewe_dgb_est_krd_amr_geo_alb_mcd_pol_scr_wly_anl_bul_hun_lda_mly_pan_ind_jpn_tml_kor_glc_afr_yor_cze_tag_prs_sid_mao_mnd_rom_swa_ita_chh_svk_fre_grk_dut_qcu_lit_lat_ukr_tsn_heb_rus_amh_ctl_bat_bos_zul_guj_akn_jav_tha_owc_knd_swt_xho_uzb_swe_ben_tur_ven_vie_gam_cic_fbf_dyu	-0.996080898379499	-2.43643597774523	0.016736806194228
54	amr_grk_bem_eng_hau_anl_wly_mcd_azi_tur_tsn_tag_bam_nor_afr_bsq_pan_sod_moo_cnt_ben_ukr_yor_lit_swt_rom_hun_dgb_fbf_est_swe_sid_geo_ita_scr_bos_mol_owc_chh_alb_fin_tsw_ind_urd_sun_jpn_tml_kor_arw_fre_ses_cze_bat_svk_amh_mao_mnd_krd_akn_guj_gam_por_hin_slo_ger_qcu_lat_rus_prs_xho_heb_ctl_tig_spa_jav_pol_ewe_bul_igb_mly_tha_mlt_knd_zul_dyu_uzb_dut_glc_aze_swa_vie_aeg_ven_cic_lda	-0.715207864099524	-1.71707318207325	0.089294418367573
55	hau_bos_lda_glc_sid_tig_heb_slo_azi_tur_ewe_tag_zul_hin_alb_bsq_ita_sod_tsn_cnt_krd_rus_dyu_grk_bam_nor_hun_xho_bem_est_pol_mlt_geo_fre_ctl_ger_guj_wly_amr_ukr_fin_fbf_ind_ben_sun_jpn_tml_kor_mol_svk_ses_afr_mao_spa_gam_bat_mnd_prs_yor_por_aeg_lat_pan_dut_eng_qcu_scr_urd_bul_akn_amh_cze_owc_rom_mly_lit_moo_arw_swt_jav_tha_anl_knd_igb_swa_aze_mcd_swe_uzb_tsw_vie_chh_ven_dgb_cic	-0.694077297038262	-1.66587196788973	0.0991039755388979
56	chh_glc_swa_ita_heb_wly_gam_dut_tur_aze_moo_sun_lda_fre_lit_bsq_mol_aeg_xho_mnd_mcd_guj_akn_cze_dyu_ger_fin_yor_ewe_hun_svk_sid_geo_scr_ben_spa_slo_owc_sod_ctl_est_cic_mao_krd_jav_jpn_knd_kor_pol_rus_fbf_eng_tag_swe_anl_bat_cnt_arw_ven_afr_amr_ukr_prs_pan_grk_qcu_hin_bos_por_swt_hau_nor_tig_bul_ind_urd_zul_rom_bam_mly_tha_mlt_tml_tsw_igb_azi_lat_alb_uzb_ses_vie_amh_bem_dgb_tsn	0.0579758024359141	0.136503087498212	0.89171864493701
57	hau_rus_tsw_fre_wly_amh_aeg_guj_aze_tur_swt_tag_igb_mcd_prs_bsq_scr_anl_ven_mnd_lat_spa_dyu_ben_swa_cze_hun_bem_tsn_est_krd_heb_geo_slo_rom_pan_bos_sod_chh_svk_fin_cic_ind_grk_jav_jpn_knd_kor_pol_afr_lda_lit_mao_glc_tig_bat_cnt_por_akn_urd_amr_alb_ita_swe_mol_qcu_bul_hin_dut_yor_sid_arw_gam_ger_sun_nor_ses_eng_ewe_mly_tha_owc_tml_bam_dgb_azi_ukr_ctl_uzb_moo_vie_mlt_fbf_zul_xho	-0.73806289507991	-1.77193516018841	0.079680506675648
58	owc_afr_ven_pol_mlt_sod_hau_ukr_aze_uzb_cic_sun_igb_pan_urd_bsq_por_heb_yor_cnt_alb_eng_dgb_rom_bem_lat_est_ses_swa_hun_bos_amr_geo_ita_lit_mcd_ctl_tig_aeg_slo_fin_fbf_mao_swe_tag_jpn_knd_kor_ger_ben_tsn_bul_jav_hin_wly_ind_mnd_fre_zul_spa_chh_rus_guj_glc_svk_qcu_krd_cze_grk_akn_anl_arw_sid_mol_bat_nor_lda_scr_moo_mly_tha_gam_tml_bam_xho_azi_dut_prs_tur_tsw_vie_amh_ewe_swt_dyu	-0.75776940268134	-1.8193518454988	0.0720755069886488
59	amr_fre_bem_lit_chh_heb_aeg_ita_aze_tur_xho_tag_bam_ctl_rom_bsq_mol_wly_zul_mnd_guj_ben_ewe_svk_yor_bul_est_ses_dgb_fin_spa_mlt_geo_ukr_grk_ger_bos_owc_anl_krd_hun_tsn_ind_slo_jav_jpn_knd_kor_lat_arw_swt_eng_sun_mcd_amh_mao_cnt_afr_ven_rus_hau_alb_swe_por_pan_qcu_hin_cze_glc_moo_tig_dut_gam_scr_mly_prs_akn_nor_cic_bat_tha_sod_tml_dyu_tsw_uzb_pol_urd_azi_lda_vie_sid_igb_swa_fbf	-0.407735854056913	-0.966441900009354	0.336329618925435
60	amr_ita_igb_mcd_anl_mlt_sod_cze_uzb_azi_lda_sun_akn_afr_nor_bsq_glc_hau_fbf_cnt_lat_alb_swa_grk_dgb_scr_hun_cic_yor_est_pol_tig_geo_mol_ben_rus_eng_heb_sid_prs_fin_dyu_mly_urd_jav_jpn_tml_kor_lit_krd_zul_pan_ind_hin_aeg_bat_mnd_arw_ses_swe_amh_ger_por_bos_ctl_qcu_fre_ukr_svk_ewe_owc_rom_gam_slo_mao_dut_swt_spa_moo_tag_tha_wly_knd_bem_tsw_tur_bul_guj_aze_tsn_vie_chh_bam_xho_ven	-0.345110345163577	-0.816964160323842	0.41603682524314
61	owc_alb_swa_nor_sid_chh_aeg_lit_aze_azi_igb_ind_tsn_swe_glc_bsq_bos_anl_fbf_mnd_ctl_slo_dgb_ukr_bem_dut_hun_cic_swt_est_lat_tig_geo_ben_hin_fre_ger_amr_mlt_mol_fin_ven_sun_krd_mly_jpn_knd_kor_eng_bul_yor_svk_mao_afr_hau_bat_cnt_ita_moo_mcd_amh_scr_urd_rus_guj_qcu_rom_cze_spa_xho_gam_arw_heb_pan_tag_grk_akn_pol_dyu_jav_tha_wly_tml_zul_tsw_uzb_prs_por_tur_ses_vie_sod_ewe_bam_lda	-0.514579611704012	-1.22400041289662	0.224043922596071
62	sid_hin_dgb_ben_chh_amh_mlt_lit_tur_uzb_fbf_mao_tsn_por_ger_bsq_prs_amr_igb_mnd_guj_slo_ven_rom_tsw_nor_hun_lda_swt_fin_afr_wly_geo_rus_mcd_pol_ctl_aeg_heb_lat_est_bem_mly_bul_sun_jpn_knd_kor_scr_cze_cic_ukr_bat_ita_sod_ind_cnt_swe_moo_fre_gam_grk_mol_urd_svk_qcu_dut_alb_krd_bam_owc_spa_anl_pan_jav_glc_akn_eng_ewe_tag_tha_tig_tml_yor_swa_azi_bos_arw_aze_xho_vie_hau_dyu_ses_zul	-0.331568375920033	-0.785722343470914	0.43402746138062
63	heb_krd_igb_afr_sod_aeg_chh_mol_aze_azi_lda_mly_dgb_lat_spa_bsq_rom_hau_zul_cnt_svk_eng_dyu_ukr_tsn_ben_hun_yor_akn_fin_dut_tig_geo_alb_glc_lit_ctl_anl_wly_urd_est_tsw_ind_prs_mao_jpn_tml_kor_bos_guj_bem_pan_tag_arw_amr_jav_mnd_swe_xho_hin_gam_ita_slo_ger_mcd_qcu_rus_por_pol_moo_mlt_scr_owc_grk_sun_cze_ven_nor_ewe_bat_tha_amh_knd_swa_bam_tur_bul_fre_uzb_fbf_vie_sid_cic_swt_ses	-0.572269390306358	-1.36564452880045	0.17534443531595
64	gam_cze_bam_swe_tig_owc_amh_rom_aze_uzb_cic_tag_yor_prs_lit_bsq_scr_anl_xho_cnt_pan_svk_akn_ukr_fbf_bos_fin_dgb_zul_est_rus_chh_geo_afr_lat_hin_ctl_sid_hau_urd_hun_dyu_mly_por_jav_jpn_knd_kor_ita_krd_swt_fre_mao_ben_wly_sun_mnd_ger_ewe_arw_sod_eng_slo_glc_nor_qcu_spa_alb_mol_ses_mlt_grk_heb_mcd_ind_bul_igb_guj_tsn_bat_tha_aeg_tml_swa_lda_tur_pol_dut_azi_moo_vie_amr_tsw_ven_bem	0.0886927586897643	0.208789434567146	0.835069245213501
65	aeg_mcd_akn_lat_sod_amr_sid_urd_aze_uzb_zul_mao_dyu_spa_guj_bsq_svk_tig_lda_mnd_krd_fre_yor_slo_cic_rus_fin_igb_bam_est_hin_amh_geo_pan_ger_alb_ben_gam_heb_scr_hun_dgb_sun_eng_jav_jpn_tml_kor_lit_pol_moo_afr_mly_prs_anl_tag_cnt_mol_tsn_cze_wly_dut_ctl_ukr_grk_qcu_glc_arw_por_ewe_hau_rom_mlt_bul_ind_bos_bem_nor_tsw_bat_tha_chh_knd_xho_fbf_azi_swe_ita_tur_ven_vie_owc_swt_swa_ses	0.251791528305045	0.591802497959446	0.555418782409465
66	tig_ger_tsw_spa_heb_owc_aeg_prs_azi_uzb_igb_bat_bam_krd_swe_bsq_bos_chh_dyu_mnd_glc_fre_bem_pan_zul_scr_fin_swt_ven_est_cze_anl_geo_bul_rom_mcd_por_hau_amr_mol_hun_yor_mly_dut_jav_jpn_knd_kor_guj_ben_xho_ctl_sun_urd_wly_mao_cnt_arw_cic_lit_sod_rus_afr_hin_svk_qcu_grk_pol_alb_lda_amh_nor_sid_ukr_tag_eng_akn_lat_tsn_ind_tha_mlt_tml_fbf_moo_tur_slo_ita_aze_ses_vie_gam_ewe_swa_dgb	0.212085855843043	0.499354156505472	0.618709186389549
67	amh_prs_moo_arw_sid_chh_mlt_pol_tur_azi_cic_jav_tsw_bul_por_bsq_ita_owc_akn_mnd_cze_ben_dyu_ukr_lda_hin_est_fbf_ses_hun_ctl_anl_geo_bos_guj_spa_glc_sod_gam_rus_fin_ven_ind_rom_mao_jpn_tml_kor_scr_lit_tsn_afr_mly_swe_tig_tag_cnt_fre_swa_alb_wly_ger_mol_svk_grk_qcu_urd_pan_eng_zul_heb_lat_hau_mcd_sun_nor_bem_dut_bam_bat_tha_aeg_knd_swt_igb_aze_slo_krd_uzb_dgb_vie_amr_yor_xho_ewe	-0.396022426581896	-0.939503284884275	0.349906176558642
68	sid_afr_zul_guj_gam_hau_heb_por_aze_azi_bem_sun_swt_dut_spa_bsq_pan_anl_dgb_cnt_mcd_urd_bam_ctl_yor_lit_est_ses_ven_fin_mol_amr_geo_ben_ukr_grk_arw_mlt_owc_bul_hun_xho_tag_swe_jav_jpn_tml_kor_alb_eng_igb_fre_mly_lat_sod_mao_mnd_prs_lda_krd_aeg_nor_pol_ita_glc_qcu_rus_bos_slo_cic_amh_cze_chh_scr_bat_svk_moo_hin_tsw_ind_tha_wly_knd_ewe_fbf_uzb_rom_ger_tur_dyu_vie_tig_akn_tsn_swa	-0.589620382637671	-1.40803374841247	0.162455138113272
69	tig_alb_xho_lit_gam_amh_hau_slo_azi_tur_fbf_sun_dgb_arw_ben_bsq_bos_anl_akn_mnd_ger_pol_tsn_dut_tsw_mcd_est_yor_dyu_fin_prs_sod_geo_afr_fre_nor_krd_owc_mlt_svk_hun_igb_bat_pan_jav_jpn_tml_kor_urd_rom_ewe_guj_mly_bul_chh_ind_cnt_mol_zul_scr_sid_ita_eng_spa_cze_qcu_glc_hin_ukr_bam_heb_swe_wly_rus_mao_ctl_moo_por_bem_tag_tha_aeg_knd_swa_ses_uzb_lat_grk_aze_ven_vie_amr_lda_cic_swt	-0.668896412584928	-1.60089048155945	0.112792798399414
70	anl_por_akn_nor_chh_aeg_heb_glc_uzb_tur_ewe_bat_cic_rus_dut_bsq_eng_tig_xho_cnt_arw_afr_bem_rom_yor_ger_est_fbf_swa_hun_bul_gam_geo_fre_bos_prs_scr_sod_wly_krd_fin_zul_tag_swe_mly_jpn_tml_kor_alb_ben_igb_urd_jav_lat_owc_mao_mnd_lit_dyu_grk_sid_spa_guj_svk_pol_qcu_slo_ita_pan_ven_amr_ctl_mlt_mol_ind_mcd_tsw_cze_dgb_sun_tha_hau_knd_ses_bam_azi_hin_ukr_aze_lda_vie_amh_moo_tsn_swt	-0.412977980564956	-0.980083216089113	0.329587783359893
71	sid_ger_tsw_alb_tig_heb_mlt_afr_uzb_aze_ven_mao_bem_grk_guj_bsq_mcd_amh_fbf_mnd_glc_por_dyu_hin_xho_spa_fin_ses_dgb_hun_svk_chh_geo_bos_bul_slo_lat_sod_owc_mol_est_yor_ind_dut_sun_jpn_tml_kor_arw_urd_cic_rus_jav_krd_hau_tag_cnt_prs_moo_ukr_anl_pol_lit_scr_ita_qcu_fre_ben_ctl_lda_wly_nor_aeg_eng_mly_rom_tsn_cze_bam_bat_tha_amr_knd_ewe_akn_azi_swe_pan_tur_igb_vie_gam_zul_swt_swa	0.85676015806342	2.03839253704261	0.0443500614372041
72	tig_bul_ewe_swe_hau_wly_amh_rom_azi_uzb_fbf_tag_moo_urd_slo_bsq_eng_amr_dgb_cnt_nor_ger_dyu_spa_xho_svk_est_akn_lda_fin_prs_mlt_geo_arw_ukr_lit_glc_anl_heb_cze_hun_swa_bat_hin_jav_jpn_knd_kor_scr_krd_yor_alb_mao_guj_owc_mly_mnd_rus_tsn_mol_chh_ita_grk_fre_dut_qcu_ctl_por_mcd_cic_aeg_bos_sid_pol_ind_pan_zul_lat_ses_sun_tha_sod_tml_ven_bem_aze_ben_afr_tur_bam_vie_gam_tsw_igb_swt	0.185289134853112	0.436500146119329	0.663485607232855
73	gam_ita_dgb_bos_hau_wly_sod_mcd_aze_uzb_tsw_bat_ewe_krd_rus_bsq_guj_owc_swa_mnd_cze_alb_tsn_eng_ven_glc_est_akn_fbf_fin_slo_amr_geo_svk_scr_afr_hin_aeg_sid_dut_hun_lda_mly_nor_tag_jpn_tml_kor_pol_prs_dyu_fre_sun_urd_tig_mao_cnt_pan_zul_bul_heb_grk_mol_por_ger_qcu_ctl_ukr_lat_moo_amh_lit_chh_swe_ind_arw_yor_spa_bam_jav_tha_anl_knd_cic_xho_tur_ben_rom_azi_ses_vie_mlt_swt_igb_bem	0.105505228881494	0.248714902548986	0.804129741634921
74	amr_alb_tsn_bos_mlt_heb_wly_svk_tur_azi_ses_mly_moo_guj_spa_bsq_dut_aeg_ewe_cnt_rom_eng_igb_ger_dgb_nor_hun_xho_akn_est_lat_gam_geo_ctl_pol_lit_scr_anl_sod_por_fin_dyu_ind_mcd_tag_jpn_knd_kor_cze_ita_bem_swe_jav_glc_tig_sun_mnd_bul_bam_rus_owc_urd_mol_afr_slo_qcu_ben_arw_fre_yor_chh_ukr_sid_grk_mao_pan_swt_hin_fbf_bat_tha_amh_tml_cic_swa_uzb_prs_krd_aze_zul_vie_hau_tsw_lda_ven	-0.978075622565043	-2.39066829914457	0.0188328918620789
75	amr_grk_ewe_swe_chh_amh_owc_scr_aze_tur_ses_jav_xho_rom_slo_bsq_eng_tig_tsw_mnd_mol_ukr_swt_afr_yor_pan_hun_zul_dyu_fin_hin_sod_geo_cze_spa_nor_ben_mlt_gam_fre_est_swa_bat_por_mly_jpn_tml_kor_glc_svk_akn_ctl_ind_mcd_wly_mao_cnt_dut_lda_arw_sid_ita_urd_lit_krd_qcu_prs_guj_rus_bem_anl_bul_aeg_alb_tag_bos_dgb_lat_moo_sun_tha_hau_knd_tsn_fbf_uzb_ger_pol_azi_cic_vie_heb_igb_ven_bam	0.432567608489738	1.02254787091731	0.309174222628297
76	wly_spa_ewe_svk_amr_owc_tig_hin_azi_tur_swa_sun_xho_bos_scr_bsq_ukr_mlt_akn_mnd_urd_mol_yor_mcd_tsn_krd_hun_moo_dgb_est_guj_sod_geo_bul_lit_alb_lat_anl_chh_arw_fin_cic_mly_grk_mao_jpn_tml_kor_dut_afr_swt_fre_tag_pan_sid_bat_cnt_por_tsw_ben_aeg_rom_glc_eng_rus_qcu_swe_prs_pol_bam_hau_cze_heb_slo_ind_ita_dyu_ger_ven_jav_tha_gam_knd_fbf_zul_uzb_ctl_nor_aze_bem_vie_amh_lda_ses_igb	0.417216953220371	0.984537239252659	0.327405904700936
77	wly_alb_ses_arw_gam_anl_chh_cze_aze_uzb_bem_ind_ewe_hin_por_bsq_eng_sod_akn_cnt_pan_scr_moo_afr_swa_fre_hun_swt_bam_est_ita_hau_geo_lit_swe_svk_ben_owc_heb_prs_fin_dgb_mly_pol_sun_jpn_knd_kor_urd_rus_tsw_ctl_bat_mol_tig_mao_mnd_dut_dyu_grk_mlt_slo_krd_rom_bos_qcu_bul_glc_mcd_ven_amh_nor_aeg_ukr_tag_ger_fbf_lat_yor_jav_tha_sid_tml_cic_igb_tur_guj_spa_azi_lda_vie_amr_tsn_zul_xho	0.0046967811252147	0.0110583029579268	0.991200618175198
78	mlt_bos_zul_pan_aeg_sid_gam_urd_tur_aze_tsw_ind_akn_ita_spa_bsq_ben_tig_igb_cnt_svk_slo_dyu_ukr_yor_lat_fin_tsn_moo_est_eng_anl_geo_bul_ctl_mol_glc_amh_wly_hin_hun_dgb_sun_swe_jav_jpn_knd_kor_mcd_grk_swt_rus_bat_cze_amr_mao_mnd_arw_swa_lit_chh_guj_pol_ger_nor_qcu_prs_por_scr_bam_heb_krd_sod_dut_mly_fre_cic_afr_ven_tag_tha_owc_tml_fbf_xho_uzb_alb_rom_azi_ewe_vie_hau_lda_ses_bem	0.656073724485739	1.55661184409391	0.122959316173742
79	sod_swe_tsn_svk_tig_gam_chh_mol_aze_azi_bam_sun_ven_grk_afr_bsq_scr_heb_dgb_mnd_pan_ita_yor_rom_dyu_bos_fin_akn_bem_est_lat_amr_geo_guj_alb_krd_arw_sid_mlt_nor_hun_cic_jav_eng_bat_jpn_tml_kor_ger_ctl_lda_prs_tag_fre_owc_ind_cnt_spa_tsw_mcd_hau_slo_glc_dut_bul_qcu_pol_cze_urd_xho_anl_ukr_aeg_por_mly_hin_swt_lit_fbf_mao_tha_amh_knd_igb_moo_uzb_ben_rus_tur_ses_vie_wly_ewe_zul_swa	0.16723271786106	0.393621545408414	0.694761462989639
80	owc_cze_igb_nor_wly_sid_sod_krd_tur_azi_bam_jav_xho_slo_swe_bsq_por_amh_swa_cnt_lit_bul_lda_svk_ewe_ger_est_tsw_moo_hun_pan_aeg_geo_prs_mcd_pol_spa_heb_amr_ita_fin_tsn_mly_lat_bat_jpn_tml_kor_rom_hin_bem_scr_mao_afr_chh_tag_mnd_bos_zul_ctl_tig_alb_glc_grk_dut_qcu_ben_ukr_arw_fbf_mlt_rus_anl_guj_ind_mol_dgb_fre_dyu_sun_tha_hau_knd_ses_cic_aze_urd_eng_uzb_swt_vie_gam_akn_ven_yor	-0.502598494018171	-1.19738652021257	0.234199016438842
81	tig_lit_ven_pan_sid_aeg_amr_ctl_aze_tur_bem_ind_dyu_afr_krd_bsq_rom_sod_swt_mnd_ita_ben_xho_spa_swa_urd_est_dgb_tsn_fin_bos_gam_geo_grk_svk_prs_swe_anl_hau_bul_hun_tsw_mly_guj_sun_jpn_knd_kor_nor_cze_ses_alb_bat_pol_heb_mao_cnt_lat_lda_por_chh_eng_arw_ger_hin_qcu_mol_mcd_fre_yor_amh_scr_owc_rus_tag_slo_igb_ukr_bam_jav_tha_mlt_tml_cic_moo_uzb_dut_glc_azi_ewe_vie_wly_zul_fbf_akn	-0.509218572786457	-1.20985800157569	0.229399716631544
82	sid_bos_lda_lat_owc_sod_chh_arw_aze_uzb_yor_mly_xho_mol_hin_bsq_ctl_mlt_swt_cnt_prs_ger_tsn_svk_igb_grk_fin_fbf_bem_est_rus_heb_geo_afr_ben_eng_guj_tig_anl_scr_hun_tsw_jav_pan_ind_jpn_knd_kor_dut_lit_ses_spa_tag_por_amr_bat_mnd_swe_swa_nor_hau_krd_cze_bul_ita_qcu_urd_glc_fre_ven_gam_rom_aeg_mcd_mao_pol_dgb_alb_ewe_sun_tha_wly_tml_akn_moo_tur_ukr_slo_azi_cic_vie_amh_dyu_zul_bam	-0.0540031839014223	-0.127263018381173	0.899006994354121
83	mlt_rus_zul_krd_hau_gam_heb_alb_tur_uzb_moo_ind_ewe_ger_dut_bsq_swe_owc_akn_mnd_guj_lat_bem_fre_swt_pol_hun_ses_tsw_est_cze_sod_geo_scr_ben_glc_mol_amh_sid_mcd_fin_fbf_sun_hin_tag_jpn_tml_kor_ctl_spa_cic_pan_jav_por_chh_mly_cnt_prs_dgb_urd_wly_rom_lit_nor_afr_qcu_ukr_bul_bos_xho_amr_arw_anl_svk_bat_ita_igb_slo_ven_mao_tha_tig_knd_swa_dyu_azi_grk_eng_aze_lda_vie_aeg_tsn_yor_bam	-0.150523706476613	-0.355023444840711	0.723375897703923
84	sod_dut_tsw_krd_amh_wly_owc_lit_azi_uzb_yor_mly_bam_por_slo_bsq_nor_anl_bem_mnd_ctl_arw_cic_svk_ven_rom_est_akn_ses_hun_glc_heb_geo_grk_ita_lat_mcd_amr_hau_guj_fin_moo_ind_spa_bat_jpn_tml_kor_swe_urd_zul_alb_sun_fre_mlt_mao_cnt_hin_swt_afr_aeg_rus_bos_scr_ger_qcu_cze_bul_ukr_xho_gam_pol_sid_pan_tag_mol_swa_ben_lda_jav_tha_chh_knd_dgb_igb_tur_prs_eng_aze_tsn_vie_tig_ewe_fbf_dyu	-0.24869675762294	-0.587425057067051	0.558341811956455
85	mlt_slo_ewe_guj_anl_sod_amr_bos_aze_azi_zul_mly_dyu_grk_svk_bsq_ger_tig_swa_mnd_por_mcd_moo_mol_dgb_glc_fin_ven_cic_est_scr_aeg_geo_eng_swe_ctl_cze_heb_wly_nor_hun_bam_mao_alb_bat_jpn_tml_kor_rus_urd_bem_arw_ind_dut_chh_jav_cnt_lat_tsw_bul_hau_ukr_afr_prs_spa_qcu_krd_ita_pan_yor_owc_fre_sid_hin_sun_rom_tsn_pol_swt_tag_tha_amh_knd_ses_igb_uzb_ben_lit_tur_lda_vie_gam_xho_fbf_akn	-0.186427344676766	-0.440125808563009	0.660867202584228
86	amh_ger_zul_svk_amr_sod_mlt_arw_uzb_tur_ewe_tag_dgb_eng_por_bsq_lat_aeg_ses_cnt_ukr_glc_xho_alb_bam_dut_fin_cic_igb_hun_nor_heb_geo_bul_pol_ita_spa_wly_hau_slo_est_yor_mly_prs_sun_jpn_tml_kor_ben_mol_dyu_swe_bat_bos_anl_jav_mnd_cze_akn_guj_chh_mcd_urd_afr_krd_qcu_rom_ctl_hin_bem_tig_rus_sid_fre_ind_scr_fbf_pan_moo_mao_tha_owc_knd_swt_lda_azi_grk_lit_aze_ven_vie_gam_tsw_swa_tsn	-0.467435720522241	-1.11005312040495	0.269838111828786
87	mlt_spa_lda_grk_sid_aeg_owc_fre_tur_azi_swa_ind_ven_lat_krd_bsq_mol_gam_igb_cnt_afr_ben_yor_pan_cic_pol_fin_fbf_ewe_hun_eng_heb_geo_rom_guj_prs_ukr_chh_hau_nor_est_akn_bat_alb_sun_jpn_tml_kor_rus_slo_bam_svk_mao_mcd_sod_mly_mnd_urd_dyu_bul_tig_ita_ger_hin_por_qcu_glc_dut_arw_dgb_anl_bos_wly_ctl_jav_scr_zul_cze_tsn_tag_tha_amh_knd_xho_moo_uzb_lit_swe_aze_tsw_vie_amr_bem_ses_swt	-0.110274680471147	-0.260402004990912	0.795129386330212
88	aeg_nor_bem_fre_chh_amr_hau_prs_azi_tur_cic_tag_akn_krd_alb_bsq_ger_mlt_ven_mnd_pan_rom_igb_lit_bam_arw_hun_swt_ewe_fin_por_sod_geo_svk_ita_afr_ukr_anl_gam_lat_est_dgb_ind_grk_jav_jpn_knd_kor_eng_rus_fbf_cze_bat_glc_owc_mly_cnt_mcd_ses_slo_wly_scr_bos_spa_pol_qcu_guj_swe_bul_zul_heb_dut_amh_ben_sun_ctl_dyu_mol_moo_mao_tha_tig_tml_lda_yor_aze_urd_hin_uzb_swa_vie_sid_xho_tsn_tsw	-0.75183811777503	-1.80783239153218	0.0738652059410492
89	anl_ctl_bem_dut_sod_sid_wly_mol_tur_uzb_tsw_ind_akn_arw_mcd_bsq_hin_aeg_zul_cnt_rom_lit_swa_alb_bam_ger_est_lda_ven_hun_lat_amh_geo_grk_por_urd_afr_owc_amr_bos_fin_moo_mly_scr_mao_jpn_knd_kor_guj_pan_tsn_glc_tag_spa_gam_sun_mnd_ita_xho_cze_heb_pol_eng_krd_svk_qcu_ben_prs_nor_swt_tig_fre_chh_swe_jav_rus_igb_bul_cic_bat_tha_hau_tml_fbf_yor_azi_slo_ukr_aze_dgb_vie_mlt_dyu_ses_ewe	-0.439669364715391	-1.04364752626598	0.299353773004113
90	chh_lat_bem_cze_hau_owc_anl_afr_aze_tur_xho_ind_dgb_ben_swe_bsq_spa_wly_dyu_mnd_arw_dut_igb_krd_swt_fre_est_tsn_ven_fin_urd_heb_geo_lit_ukr_ctl_eng_gam_sid_svk_hun_zul_mao_guj_sun_jpn_tml_kor_ger_bos_akn_mcd_bat_hin_sod_tag_cnt_ita_swa_slo_mlt_bul_alb_glc_scr_qcu_nor_prs_pol_ses_amh_mol_aeg_pan_mly_por_lda_grk_cic_jav_tha_tig_knd_tsw_ewe_uzb_rus_rom_azi_moo_vie_amr_fbf_yor_bam	0.475852442593061	1.12256434410258	0.264512337626558
91	mlt_arw_dyu_urd_gam_heb_aeg_rom_aze_tur_swt_mly_lda_mol_glc_bsq_scr_sid_dgb_cnt_bos_lat_ses_afr_zul_bul_est_ewe_igb_hun_ita_hau_geo_ben_mcd_spa_ctl_chh_wly_hin_fin_moo_ind_slo_bat_jpn_tml_kor_svk_grk_tsw_eng_tag_cze_owc_jav_mnd_alb_akn_pan_tig_guj_lit_rus_ukr_qcu_fre_nor_pol_bem_anl_dut_amh_krd_mao_por_bam_prs_xho_sun_tha_sod_knd_tsn_swa_azi_swe_ger_uzb_ven_vie_amr_cic_fbf_yor	-0.258030395249454	-0.609635785854898	0.543589713191221
92	sid_svk_moo_lat_anl_wly_owc_dut_uzb_aze_swa_tag_tsn_bos_bul_bsq_ger_amr_tsw_cnt_spa_slo_ses_ben_lda_glc_fin_bam_zul_est_mol_mlt_geo_grk_cze_fre_lit_hau_aeg_nor_hun_xho_sun_arw_mly_jpn_knd_kor_krd_ita_fbf_mcd_mao_eng_gam_jav_mnd_swe_swt_por_tig_urd_pol_rom_rus_qcu_prs_alb_guj_yor_heb_ctl_amh_scr_ind_pan_ven_hin_ewe_bat_tha_chh_tml_igb_akn_azi_ukr_afr_tur_cic_vie_sod_bem_dyu_dgb	-0.49672861102369	-1.18234223998734	0.240084057526775
93	aeg_guj_fbf_urd_heb_mlt_hau_svk_azi_tur_ewe_bat_swa_ukr_alb_bsq_ger_gam_swt_mnd_cze_slo_zul_scr_moo_fre_fin_akn_tsn_est_rom_sod_geo_nor_bul_arw_ctl_owc_wly_mcd_hun_tsw_mao_lit_tag_jpn_tml_kor_eng_dut_cic_glc_ind_ita_anl_sun_cnt_lat_ses_grk_amr_prs_rus_pol_hin_qcu_bos_krd_por_bem_sid_swe_tig_spa_mly_mol_yor_ben_dgb_jav_tha_amh_knd_ven_lda_uzb_pan_afr_aze_xho_vie_chh_dyu_bam_igb	-0.0752230281139507	-0.177171099767945	0.859759289070013
94	anl_arw_moo_alb_heb_aeg_gam_spa_tur_uzb_cic_mao_dgb_scr_lat_bsq_ctl_chh_ewe_mnd_cze_ben_swt_hin_fbf_glc_est_ven_xho_hun_bul_wly_geo_bos_eng_guj_slo_owc_amh_rus_fin_zul_ind_dut_tag_jpn_knd_kor_mol_svk_igb_ita_mly_ger_tig_bat_cnt_rom_swa_swe_sid_nor_lit_por_fre_qcu_mcd_grk_afr_bam_hau_pol_mlt_pan_sun_ukr_akn_krd_tsw_jav_tha_sod_tml_bem_yor_azi_urd_prs_aze_lda_vie_amr_dyu_ses_tsn	-0.214704520589308	-0.50712945130183	0.61326441242095
95	amh_rom_akn_rus_gam_wly_hau_arw_uzb_tur_xho_jav_swa_krd_pol_bsq_guj_mlt_tsw_cnt_ctl_svk_igb_scr_dgb_por_hun_dyu_cic_fin_ger_tig_geo_hin_afr_slo_spa_aeg_heb_eng_est_swt_mao_cze_mly_jpn_tml_kor_alb_ita_ewe_mol_tag_urd_sod_ind_mnd_swe_fbf_pan_chh_nor_prs_ben_mcd_qcu_ukr_bul_lit_moo_owc_bos_anl_fre_bat_dut_tsn_lat_ses_sun_tha_sid_knd_zul_bam_aze_glc_grk_azi_bem_vie_amr_lda_yor_ven	-0.0960547001159805	-0.226558144585857	0.821264569556946
96	owc_por_igb_lit_wly_mlt_tig_krd_uzb_aze_fbf_sun_bam_glc_fre_bsq_nor_sod_zul_mnd_cze_pol_xho_spa_ses_rom_est_dyu_dgb_hun_mol_aeg_geo_ukr_grk_afr_ben_sid_heb_slo_fin_yor_ind_bos_jav_jpn_knd_kor_arw_hin_moo_prs_bat_guj_anl_mly_cnt_ita_ewe_pan_amh_bul_lat_svk_alb_qcu_ger_ctl_rus_bem_chh_dut_hau_swe_tag_scr_tsn_mcd_akn_mao_tha_amr_tml_lda_ven_tur_eng_urd_azi_tsw_vie_gam_swt_swa_cic	-0.0490342651850093	-0.115418830862242	0.908362000081958
97	mlt_bul_swa_guj_sid_gam_chh_pol_azi_aze_zul_mao_bem_rom_scr_bsq_svk_hau_bam_mnd_glc_nor_lda_eng_tsn_krd_hun_ven_swt_fin_mcd_amr_geo_ctl_alb_cze_dut_anl_amh_urd_est_dgb_ind_rus_jav_jpn_knd_kor_lit_bos_fbf_prs_sun_swe_tig_bat_cnt_fre_tsw_hin_heb_spa_pan_lat_slo_qcu_arw_mol_afr_moo_aeg_ben_owc_ukr_mly_por_ewe_grk_xho_tag_tha_wly_tml_yor_ses_uzb_ger_ita_tur_akn_vie_sod_cic_dyu_igb	-0.362370487324186	-0.859106739631715	0.392490630586118
98	wly_ger_akn_cze_sod_mlt_anl_bul_uzb_tur_swa_bat_bam_slo_ukr_bsq_spa_gam_swt_mnd_urd_alb_dyu_rus_lda_swe_est_cic_igb_fin_mcd_amh_geo_prs_guj_ita_por_amr_aeg_glc_hun_dgb_sun_pol_jav_jpn_knd_kor_lat_hin_tsw_bos_mao_mol_sid_mly_cnt_arw_tsn_dut_hau_ctl_scr_rom_nor_qcu_krd_eng_ben_zul_tig_grk_owc_pan_ind_fre_ses_lit_xho_tag_tha_chh_tml_yor_ven_aze_afr_svk_azi_fbf_vie_heb_ewe_bem_moo	-0.545964584695549	-1.30334585961287	0.19567417779038
99	mlt_bos_tsw_svk_heb_hau_gam_arw_tur_aze_swt_bat_moo_guj_lat_bsq_bul_sid_fbf_cnt_rom_mcd_ven_ben_igb_mol_fin_yor_akn_hun_prs_chh_geo_rus_ita_ctl_eng_tig_amr_swe_est_lda_sun_scr_tag_jpn_tml_kor_grk_glc_swa_afr_ind_ger_aeg_mao_mnd_nor_bam_fre_anl_dut_urd_pol_ukr_qcu_alb_krd_lit_xho_sod_spa_amh_hin_jav_slo_zul_pan_cic_mly_tha_wly_knd_bem_dyu_uzb_por_cze_azi_ses_vie_owc_ewe_tsn_dgb	0.590171448476102	1.39599805812446	0.16603872098944
100	owc_alb_swa_lit_heb_sid_gam_slo_tur_aze_cic_ind_dyu_prs_pol_bsq_rus_wly_ewe_mnd_krd_fre_yor_spa_bam_grk_hun_tsn_lda_est_lat_aeg_geo_dut_pan_scr_cze_amh_anl_ita_fin_bem_mly_eng_sun_jpn_knd_kor_ctl_ukr_akn_afr_mao_urd_hau_jav_cnt_bul_moo_ben_sod_svk_bos_por_mcd_qcu_arw_glc_swe_xho_tig_ger_amr_guj_tag_hin_ven_mol_fbf_bat_tha_chh_tml_tsw_dgb_azi_nor_rom_uzb_ses_vie_mlt_igb_zul_swt	0.248938326964223	0.586074653602706	0.559245073164092
101	heb_dut_lda_krd_mlt_tig_sod_lat_azi_uzb_igb_ind_cic_fre_prs_bsq_pan_owc_yor_cnt_spa_por_tsn_bul_moo_cze_fin_xho_tsw_est_alb_amr_geo_rus_mcd_ben_grk_chh_hau_scr_hun_fbf_mly_rom_bat_jpn_knd_kor_glc_ctl_akn_swe_jav_svk_gam_tag_mnd_ita_zul_nor_sid_pol_eng_urd_hin_qcu_afr_guj_mol_swt_anl_arw_aeg_ukr_sun_lit_swa_bos_bem_mao_tha_wly_tml_ewe_ven_aze_slo_ger_tur_ses_vie_amh_bam_dyu_dgb	-0.0903950436254997	-0.212918050311937	0.831856908203874
102	mlt_pol_lda_afr_owc_hau_sod_prs_tur_aze_dgb_mao_zul_mcd_pan_bsq_lat_wly_ewe_mnd_fre_bos_cic_ger_fbf_spa_fin_tsw_igb_est_alb_amh_geo_svk_dut_por_rus_sid_amr_cze_hun_ven_jav_mol_tag_jpn_knd_kor_lit_ita_xho_arw_mly_krd_anl_sun_cnt_nor_bem_urd_heb_scr_swe_hin_guj_qcu_slo_grk_ctl_ses_aeg_rom_tig_eng_ind_ukr_yor_ben_tsn_bat_tha_gam_tml_swt_swa_azi_glc_bul_uzb_bam_vie_chh_akn_moo_dyu	0.427592892169366	1.00857888478046	0.315793591935637
103	hau_pan_dyu_por_wly_amr_aeg_nor_azi_aze_swa_mao_akn_afr_ben_bsq_cze_mlt_dgb_cnt_hin_pol_fbf_glc_yor_swe_fin_igb_bam_hun_scr_anl_geo_arw_grk_bos_lit_sod_amh_krd_est_lda_ind_rom_jav_jpn_knd_kor_ger_prs_ven_bul_sun_alb_gam_bat_mnd_urd_bem_slo_heb_spa_guj_ctl_rus_qcu_mol_mcd_fre_moo_tig_eng_sid_ukr_mly_lat_tsw_dut_ewe_tag_tha_owc_tml_cic_xho_uzb_ita_svk_tur_ses_vie_chh_zul_swt_tsn	-0.714118635916538	-1.71359879116462	0.0899339439292238
104	tig_ger_akn_lit_wly_amr_owc_mcd_tur_azi_fbf_tag_dgb_ita_krd_bsq_dut_sid_bam_mnd_grk_rom_bem_urd_ses_spa_fin_zul_swa_hun_bos_mlt_geo_alb_ukr_glc_pan_chh_gam_rus_est_igb_sun_scr_bat_jpn_knd_kor_slo_guj_moo_lat_jav_arw_amh_mao_cnt_prs_lda_por_aeg_pol_ctl_eng_cze_qcu_hin_afr_swe_tsw_heb_svk_hau_mol_ind_bul_xho_nor_yor_mly_tha_sod_tml_tsn_cic_aze_ben_fre_uzb_dyu_vie_anl_ewe_swt_ven	-0.0863134763424241	-0.203827152760838	0.838933928533858
105	amh_slo_tsw_por_aeg_heb_tig_ben_tur_azi_dyu_mly_akn_fre_lat_bsq_cze_chh_bem_cnt_prs_grk_igb_ita_swt_glc_fin_ses_xho_est_pan_hau_geo_ctl_ger_mol_arw_sid_sod_urd_hun_moo_sun_dut_mao_jpn_knd_kor_svk_mcd_dgb_alb_tag_afr_wly_bat_mnd_spa_cic_rom_owc_scr_hin_pol_eng_qcu_krd_swe_bos_zul_amr_bul_gam_rus_jav_ukr_ven_nor_yor_ind_tha_anl_tml_lda_tsn_uzb_guj_lit_aze_bam_vie_mlt_fbf_swa_ewe	-0.404210863519742	-0.961383768063229	0.338852214872289
106	amr_rus_bam_prs_gam_amh_anl_lat_uzb_aze_dgb_mao_igb_alb_nor_bsq_fre_sod_lda_cnt_por_eng_tsn_ger_cic_lit_est_ses_swa_fin_ben_mlt_geo_hin_mcd_ukr_glc_tig_wly_spa_hun_akn_mly_ita_jav_jpn_knd_kor_mol_pan_swt_afr_ind_pol_sid_bat_mnd_krd_moo_grk_aeg_arw_svk_guj_ctl_qcu_slo_bos_urd_bem_heb_scr_owc_swe_tag_cze_dyu_bul_tsw_sun_tha_chh_tml_ewe_fbf_azi_dut_rom_tur_xho_vie_hau_zul_ven_yor	-0.171602352423148	-0.405185142053153	0.68627198366233
107	hau_swe_swt_ita_amh_chh_mlt_ben_tur_azi_ven_mly_cic_grk_pol_bsq_prs_aeg_dyu_mnd_mcd_svk_fbf_krd_moo_hin_est_lda_yor_hun_ger_heb_geo_urd_slo_guj_lit_sod_owc_spa_fin_tsn_ind_ctl_jav_jpn_tml_kor_nor_mol_tsw_scr_tag_arw_tig_sun_cnt_bul_bem_rus_anl_lat_pan_alb_fre_qcu_eng_glc_dut_ewe_amr_por_gam_rom_mao_bos_zul_cze_akn_bat_tha_wly_knd_bam_igb_uzb_afr_ukr_aze_swa_vie_sid_xho_dgb_ses	0.216421608724038	0.510502182552477	0.610909305421154
108	mlt_krd_swa_afr_aeg_gam_amr_eng_azi_tur_tsn_tag_bam_cze_ctl_bsq_pol_sod_dgb_mnd_urd_arw_cic_bul_moo_mcd_hun_igb_swt_est_ukr_chh_geo_ben_nor_fre_lat_tig_wly_swe_fin_yor_mao_glc_ind_jpn_tml_kor_slo_mol_ewe_rus_jav_hin_amh_bat_cnt_pan_akn_grk_owc_por_spa_ita_bos_qcu_svk_ger_rom_xho_heb_dut_sid_scr_mly_alb_tsw_prs_lda_sun_tha_anl_knd_fbf_ven_aze_lit_guj_uzb_bem_vie_hau_zul_ses_dyu	-0.0182643133615542	-0.0429861057788484	0.9658047676033
109	anl_urd_xho_ger_tig_sid_amr_cze_uzb_azi_lda_mao_tsn_ctl_prs_bsq_scr_heb_yor_cnt_rom_mol_cic_guj_swa_fre_est_bam_swt_hun_swe_wly_geo_bul_arw_slo_bos_amh_owc_glc_fin_dyu_sun_pan_tag_jpn_knd_kor_rus_ita_ven_afr_bat_krd_aeg_ind_mnd_por_dgb_grk_sod_alb_hin_eng_dut_qcu_svk_lit_lat_bem_mlt_pol_hau_ben_mly_ukr_moo_nor_akn_jav_tha_chh_tml_ewe_ses_aze_mcd_spa_tur_fbf_vie_gam_tsw_igb_zul	-0.0861319638372962	-0.203034246264586	0.839551821925655
110	anl_cze_ewe_bos_owc_hau_wly_svk_uzb_aze_yor_bat_bam_guj_pan_bsq_krd_sid_swt_cnt_mcd_swe_tsn_hin_zul_arw_hun_ses_cic_est_ctl_sod_geo_slo_ben_rus_rom_chh_aeg_mol_fin_moo_mly_glc_tag_jpn_knd_kor_nor_grk_ven_alb_ind_por_amh_jav_mnd_ger_igb_lit_gam_pol_fre_ukr_spa_qcu_ita_bul_eng_tsw_amr_afr_heb_scr_sun_lat_dyu_prs_akn_mao_tha_tig_tml_dgb_lda_azi_urd_dut_tur_swa_vie_mlt_fbf_xho_bem	-0.383631579010851	-0.909400717514255	0.365489450657533
111	tig_dut_swa_ben_mlt_sid_heb_nor_aze_uzb_ewe_mao_swt_guj_krd_bsq_grk_owc_bem_cnt_ukr_afr_xho_alb_moo_bul_hun_bam_dgb_est_ctl_wly_geo_scr_arw_bos_fre_hau_aeg_urd_fin_igb_mly_spa_tag_jpn_knd_kor_prs_glc_ven_ger_bat_ita_chh_jav_mnd_lat_fbf_por_amh_eng_rom_cze_hin_qcu_swe_pan_lit_zul_sod_pol_amr_mol_sun_slo_dyu_rus_tsw_ind_tha_gam_tml_akn_yor_azi_svk_mcd_tur_lda_vie_anl_cic_ses_tsn	-0.519634275522827	-1.23751091086551	0.219012838746505
112	tig_pol_fbf_eng_chh_amr_wly_cze_aze_azi_tsn_mly_zul_slo_por_bsq_afr_sod_cic_cnt_bul_ben_xho_glc_yor_mol_hun_swt_dyu_est_bos_aeg_geo_spa_ger_nor_hin_amh_owc_swe_fin_dgb_sun_grk_jav_jpn_knd_kor_svk_ctl_swa_krd_ind_ita_gam_tag_mnd_scr_ses_arw_sid_lit_urd_prs_mcd_qcu_alb_fre_ukr_ewe_mlt_guj_heb_rom_bat_lat_lda_pan_bam_mao_tha_anl_tml_akn_ven_uzb_dut_rus_tur_moo_vie_hau_bem_igb_tsw	-0.528344855295157	-1.25743640048104	0.211744152872985
113	tig_glc_bem_nor_amr_heb_sid_rom_tur_uzb_lda_sun_bam_pan_fre_bsq_lit_owc_akn_cnt_svk_scr_moo_grk_cic_mol_est_yor_igb_fin_krd_amh_geo_mcd_urd_cze_lat_hau_sod_alb_hun_xho_ind_prs_bat_jpn_knd_kor_ger_hin_ewe_ben_jav_dut_aeg_tag_mnd_arw_ven_swe_gam_por_ukr_afr_pol_qcu_bos_bul_spa_swt_anl_eng_mlt_slo_mao_ctl_ses_guj_swa_mly_tha_wly_tml_tsn_fbf_azi_rus_ita_aze_dyu_vie_chh_dgb_zul_tsw	0.0813331704024286	0.191361196932442	0.848659786851596
114	amh_guj_dgb_ukr_anl_amr_owc_ita_aze_azi_bem_tag_akn_ger_fre_bsq_afr_sid_tsw_cnt_bul_scr_cic_lit_swt_dut_est_zul_xho_hun_lat_mlt_geo_grk_spa_svk_krd_hau_heb_swe_fin_fbf_sun_rus_bat_jpn_knd_kor_eng_bos_tsn_ben_jav_cze_chh_ind_mnd_mcd_ses_pan_sod_alb_hin_glc_pol_qcu_prs_ctl_por_ewe_gam_rom_aeg_slo_mly_mol_dyu_urd_moo_mao_tha_tig_tml_ven_swa_uzb_nor_arw_tur_yor_vie_wly_bam_igb_lda	0.342866485890408	0.808872978151389	0.420652713295203
115	amh_swe_ven_lat_anl_sid_tig_svk_uzb_tur_lda_sun_swt_fre_ger_bsq_mcd_hau_tsn_cnt_mol_dut_dgb_ita_ses_arw_fin_dyu_bem_hun_grk_aeg_geo_ctl_nor_hin_guj_heb_owc_afr_est_fbf_mao_spa_ind_jpn_tml_kor_pol_rus_cic_ukr_bat_rom_chh_jav_mnd_pan_xho_alb_wly_bos_lit_prs_glc_qcu_por_krd_scr_bam_amr_ben_sod_bul_mly_urd_ewe_eng_yor_tag_tha_mlt_knd_zul_akn_aze_cze_slo_azi_igb_vie_gam_tsw_moo_swa	-0.864224941325899	-2.09362672150573	0.0390145247351394
116	sod_swe_fbf_mcd_chh_owc_gam_rus_azi_aze_dgb_jav_tsn_pan_guj_bsq_grk_amh_moo_cnt_pol_rom_ses_bos_igb_dut_fin_bam_zul_est_afr_wly_geo_svk_lat_ctl_alb_aeg_amr_nor_hun_akn_mly_prs_sun_jpn_tml_kor_mol_slo_ven_por_bat_glc_hau_mao_mnd_ger_swt_fre_tig_ita_lit_scr_krd_qcu_ben_cze_hin_ewe_sid_arw_heb_ukr_ind_urd_cic_bul_dyu_tag_tha_mlt_knd_xho_lda_tur_spa_eng_uzb_yor_vie_anl_swa_tsw_bem	-0.372431638935342	-0.882628650125804	0.379712702110186
117	sid_grk_igb_lat_owc_mlt_chh_por_uzb_aze_zul_sun_ven_rom_bul_bsq_ctl_gam_cic_cnt_bos_scr_yor_arw_swa_urd_fin_ses_akn_hun_ita_amh_geo_eng_mol_ben_prs_amr_wly_lit_est_moo_ind_hin_jav_jpn_knd_kor_pan_dut_swt_guj_bat_spa_hau_mao_mnd_slo_dgb_swe_heb_nor_svk_ger_glc_qcu_afr_cze_mcd_bam_anl_krd_sod_alb_mly_fre_xho_rus_fbf_tag_tha_tig_tml_tsn_ewe_tur_pol_ukr_azi_bem_vie_aeg_dyu_lda_tsw	0.048929800879256	0.115548947653349	0.908259156060692
118	hau_cze_cic_ukr_anl_aeg_wly_urd_aze_azi_igb_mly_fbf_spa_bul_bsq_arw_owc_swt_mnd_lat_rom_lda_krd_swa_nor_hun_bem_tsn_est_mol_sid_geo_pol_alb_swe_mcd_sod_tig_dut_fin_ses_sun_hin_mao_jpn_knd_kor_ben_prs_dgb_eng_ind_grk_mlt_tag_cnt_guj_ewe_slo_gam_pan_ita_afr_por_qcu_svk_ctl_scr_xho_amh_lit_heb_rus_jav_fre_zul_bos_akn_bat_tha_amr_tml_tsw_dyu_uzb_ger_glc_tur_bam_vie_chh_yor_ven_moo	0.210568154134539	0.494822681869789	0.621892287692271
119	amh_eng_dgb_krd_owc_tig_wly_ben_tur_uzb_bam_mao_bem_ctl_ita_bsq_nor_hau_yor_cnt_hin_cze_ewe_spa_ses_swe_hun_swt_fbf_est_urd_mlt_geo_rus_mcd_guj_mol_anl_aeg_pan_fin_swa_ind_scr_jav_jpn_tml_kor_afr_dut_tsw_pol_tag_grk_gam_mly_mnd_arw_moo_glc_amr_lat_rom_prs_alb_qcu_bul_bos_fre_zul_sod_ger_chh_svk_bat_por_akn_ukr_lda_sun_tha_heb_knd_igb_xho_aze_lit_slo_azi_dyu_vie_sid_cic_ven_tsn	-0.424308966286277	-1.00736236390784	0.316374498864274
120	mlt_ctl_ven_pan_sid_sod_wly_guj_aze_azi_dgb_mao_zul_bul_alb_bsq_lit_gam_tsn_mnd_ger_eng_xho_mol_lda_mcd_est_swa_dyu_fin_afr_owc_geo_fre_scr_bos_hin_amh_chh_grk_hun_igb_tag_rom_mly_jpn_tml_kor_ita_glc_tsw_nor_ind_ukr_aeg_sun_cnt_rus_moo_svk_hau_spa_pol_cze_swe_qcu_krd_por_ben_bem_tig_lat_amr_arw_jav_dut_ewe_slo_swt_bat_tha_anl_knd_bam_cic_uzb_urd_prs_tur_akn_vie_heb_fbf_yor_ses	-0.0526004611651755	-0.123966293339343	0.901609503310706
121	amh_bos_ven_spa_heb_hau_wly_mol_tur_uzb_bem_jav_ewe_dut_grk_bsq_ger_aeg_tsw_cnt_ben_pan_igb_lat_yor_alb_hun_dyu_lda_fin_bul_chh_geo_ita_ukr_mcd_slo_mlt_anl_ctl_est_cic_tag_swe_ind_jpn_tml_kor_krd_fre_dgb_guj_bat_urd_gam_mao_mnd_nor_xho_eng_owc_rus_glc_svk_por_qcu_rom_prs_cze_akn_tig_afr_sod_scr_mly_hin_bam_lit_fbf_sun_tha_sid_knd_moo_zul_azi_pol_arw_aze_swt_vie_amr_ses_tsn_swa	-0.496211900953898	-1.18026315431497	0.240905615311939
122	sid_por_swt_pan_gam_amr_mlt_pol_tur_azi_ven_jav_tsn_hin_alb_bsq_ukr_owc_ewe_cnt_nor_eng_dgb_svk_moo_ctl_est_ses_bem_fin_grk_anl_geo_lat_afr_ben_urd_wly_hau_arw_hun_igb_tag_scr_bat_jpn_tml_kor_ger_guj_zul_rus_mly_slo_aeg_sun_mnd_krd_lda_dut_tig_lit_cze_bul_bos_qcu_rom_mcd_prs_yor_sod_glc_amh_mol_ind_spa_akn_ita_xho_mao_tha_chh_knd_dyu_cic_aze_fre_swe_uzb_swa_vie_heb_bam_fbf_tsw	-0.0424297294601899	-0.0999885146241588	0.920568672739063
123	heb_krd_swt_prs_anl_sod_amr_mcd_aze_uzb_xho_jav_ses_ger_slo_bsq_urd_aeg_cic_mnd_dut_nor_tsw_scr_ewe_ukr_est_dgb_fbf_fin_swe_wly_geo_cze_ita_eng_lat_tig_hau_arw_hun_ven_mly_grk_mao_jpn_tml_kor_pol_rom_lda_spa_sun_fre_owc_ind_cnt_pan_dyu_glc_amh_por_ctl_bos_alb_qcu_rus_bul_hin_swa_chh_svk_sid_guj_bat_afr_yor_lit_tsn_tag_tha_mlt_knd_bam_akn_tur_ben_mol_azi_zul_vie_gam_moo_bem_igb	-0.709019900542855	-1.69601734471229	0.0932278093036028
124	owc_nor_ewe_ukr_wly_chh_anl_spa_tur_aze_bem_sun_moo_bos_arw_bsq_afr_amh_yor_mnd_glc_guj_akn_hin_cic_mcd_hun_xho_tsn_est_urd_gam_geo_por_lat_alb_grk_tig_hau_svk_fin_zul_ind_ctl_bat_jpn_tml_kor_ben_pan_dyu_rus_mly_rom_heb_jav_cnt_lit_igb_mol_sod_slo_eng_bul_fre_qcu_cze_ger_swe_tsw_aeg_ita_mlt_pol_tag_krd_fbf_scr_ven_mao_tha_amr_knd_dgb_ses_azi_prs_dut_uzb_swa_vie_sid_bam_swt_lda	0.00749006962601005	0.0176280248344925	0.985973363403991
125	aeg_glc_tsw_pol_sod_amr_tig_mcd_azi_uzb_yor_mao_igb_urd_mol_bsq_arw_amh_dyu_cnt_eng_ben_zul_prs_bam_dut_est_tsn_ven_fin_por_gam_geo_rus_cze_ctl_svk_owc_chh_slo_hun_ewe_tag_fre_mly_jpn_knd_kor_bul_ger_ses_scr_sun_lat_mlt_bat_mnd_guj_moo_afr_heb_pan_lit_bos_swe_qcu_ita_alb_spa_lda_sid_rom_hau_hin_ind_grk_akn_nor_fbf_jav_tha_anl_tml_bem_cic_aze_ukr_krd_tur_xho_vie_wly_swt_dgb_swa	-0.201444364112637	-0.475532461216967	0.635522557487508
126	mlt_hin_bam_por_owc_tig_sid_mcd_uzb_tur_dgb_ind_xho_fre_slo_bsq_alb_heb_lda_mnd_afr_cze_yor_ben_bem_dut_fin_zul_swt_est_bul_amh_geo_eng_arw_bos_ukr_gam_amr_svk_hun_ses_jav_ger_mly_jpn_knd_kor_glc_pan_akn_nor_sun_ctl_aeg_mao_cnt_scr_ven_lit_wly_lat_spa_swe_krd_qcu_ita_grk_rom_tsw_chh_urd_anl_guj_bat_prs_ewe_pol_igb_tag_tha_sod_tml_tsn_cic_aze_rus_mol_azi_dyu_vie_hau_moo_fbf_swa	-0.245660956327212	-0.57988044129606	0.563397484811618
127	mlt_glc_bam_ben_wly_anl_heb_pol_azi_uzb_akn_sun_zul_spa_swe_bsq_urd_tig_swa_mnd_mol_arw_fbf_eng_ses_hin_est_dgb_dyu_hun_mcd_amr_geo_bos_ukr_slo_lit_amh_hau_dut_fin_moo_ind_scr_tag_jpn_tml_kor_grk_ctl_lda_rom_mao_svk_gam_jav_cnt_prs_bem_fre_sid_ger_krd_ita_cze_qcu_afr_rus_lat_cic_chh_bul_aeg_por_mly_pan_tsn_alb_yor_bat_tha_owc_knd_tsw_igb_tur_nor_guj_aze_ven_vie_sod_swt_ewe_xho	-0.806098675484092	-1.95163090140325	0.0539907777720228
128	heb_ger_yor_pol_sod_amh_mlt_urd_azi_aze_dyu_jav_swt_swe_afr_bsq_ctl_owc_ewe_mnd_bul_scr_xho_fre_fbf_slo_est_ven_lda_fin_mcd_sid_geo_krd_hin_alb_dut_wly_amr_spa_hun_ses_ind_cze_mly_jpn_knd_kor_bos_glc_bam_prs_tag_arw_gam_bat_cnt_eng_igb_por_anl_pan_rus_ukr_lat_qcu_svk_mol_rom_dgb_chh_ita_aeg_guj_sun_lit_akn_ben_tsw_mao_tha_hau_tml_zul_tsn_tur_nor_grk_uzb_bem_vie_tig_cic_moo_swa	-0.276300369427299	-0.653725093375394	0.514902090916829
129	amr_bos_tsw_slo_heb_tig_wly_mol_aze_tur_dyu_sun_yor_krd_rus_bsq_pol_owc_igb_mnd_prs_ita_lda_ctl_bem_urd_est_bam_cic_fin_rom_sod_geo_eng_swe_arw_cze_chh_aeg_mcd_hun_akn_mao_dut_mly_jpn_knd_kor_pan_lit_swt_nor_bat_alb_hau_jav_cnt_lat_fbf_bul_anl_ger_grk_fre_afr_qcu_svk_guj_hin_tsn_sid_glc_mlt_spa_ind_por_moo_ben_xho_tag_tha_gam_tml_ven_ewe_azi_ukr_scr_uzb_ses_vie_amh_swa_dgb_zul	-0.241146117579606	-0.570132794183408	0.56996244374983
130	amh_nor_akn_eng_amr_anl_owc_guj_azi_tur_bem_mly_ewe_ben_fre_bsq_mcd_mlt_ses_cnt_bos_spa_moo_rus_yor_grk_hun_tsw_dgb_fin_krd_heb_geo_por_svk_rom_ukr_tig_sod_mol_est_igb_tag_lit_jav_jpn_knd_kor_swe_ita_cic_afr_ind_pol_aeg_bat_mnd_ger_xho_alb_chh_arw_hin_ctl_dut_qcu_lat_scr_slo_ven_wly_urd_gam_bul_mao_pan_lda_prs_bam_sun_tha_hau_tml_swt_dyu_aze_glc_cze_uzb_swa_vie_sid_fbf_tsn_zul	-0.447639032353838	-1.06364058816865	0.290245539332463
131	hau_urd_tsw_bul_gam_aeg_anl_spa_azi_aze_akn_mao_dgb_svk_bos_bsq_swe_sod_zul_mnd_ukr_por_fbf_mcd_igb_ctl_fin_ven_bem_hun_lit_heb_geo_ger_rom_cze_prs_amh_owc_mol_est_swa_ind_afr_bat_jpn_knd_kor_eng_hin_yor_rus_tag_scr_wly_mly_cnt_slo_bam_nor_amr_arw_pan_grk_fre_qcu_glc_ben_dut_moo_tig_lat_sid_alb_jav_guj_cic_krd_xho_sun_tha_chh_tml_ses_ewe_uzb_ita_pol_tur_tsn_vie_mlt_lda_dyu_swt	-0.963589527044043	-2.34362462360252	0.0212274606854297
132	mlt_ben_xho_guj_heb_tig_hau_cze_azi_uzb_igb_jav_bem_ctl_spa_bsq_swe_gam_bam_cnt_dut_scr_cic_rus_ven_pan_est_ewe_swa_hun_hin_wly_geo_ukr_afr_por_rom_anl_amh_mol_fin_ses_mao_mcd_mly_jpn_tml_kor_ita_slo_tsw_krd_bat_ger_aeg_ind_mnd_prs_lda_bul_sid_lat_lit_fre_grk_qcu_glc_urd_arw_moo_chh_eng_sod_nor_tag_pol_akn_alb_yor_sun_tha_amr_knd_tsn_dgb_tur_bos_svk_aze_dyu_vie_owc_zul_swt_fbf	0.348992347142909	0.821616168704922	0.413396741495689
133	chh_por_lda_scr_tig_wly_amr_cze_uzb_tur_yor_ind_cic_slo_dut_bsq_bos_hau_moo_cnt_svk_ita_swa_nor_zul_urd_hun_bem_fbf_est_pol_aeg_geo_prs_glc_guj_ger_amh_sod_alb_fin_igb_mly_swe_tag_jpn_knd_kor_rus_ctl_xho_grk_bat_mol_anl_jav_mnd_lit_ewe_pan_owc_ben_bul_mcd_arw_qcu_hin_eng_krd_tsn_sid_spa_gam_lat_sun_fre_bam_ukr_ses_mao_tha_mlt_tml_swt_ven_aze_afr_rom_azi_dyu_vie_heb_tsw_dgb_akn	-0.392532855742499	-0.930821177006184	0.354356085604248
134	chh_hin_ses_guj_gam_sid_sod_scr_azi_uzb_bem_jav_ewe_ben_pan_bsq_slo_aeg_ven_cnt_ctl_glc_tsn_bul_zul_fre_est_swa_moo_hun_ita_mlt_geo_pol_urd_mcd_prs_wly_owc_arw_fin_dgb_sun_afr_mly_jpn_tml_kor_grk_por_xho_nor_ind_bos_anl_tag_mnd_lit_akn_dut_hau_alb_krd_swe_rus_qcu_cze_lat_ukr_lda_tig_ger_amh_spa_bat_svk_cic_eng_igb_mao_tha_amr_knd_fbf_yor_aze_mol_rom_tur_tsw_vie_heb_dyu_swt_bam	-0.0898239987073296	-0.211679405060966	0.83282035938104
135	gam_glc_zul_krd_anl_sid_chh_lit_aze_azi_xho_bat_ewe_ben_ger_bsq_fre_mlt_tsw_mnd_rom_spa_tsn_cze_lda_bos_fin_swa_bam_est_mol_aeg_geo_eng_scr_por_mcd_amr_amh_nor_hun_bem_sun_ctl_mao_jpn_knd_kor_rus_arw_dyu_grk_mly_svk_tig_tag_cnt_guj_ven_pan_sod_prs_bul_afr_ita_qcu_swe_lat_pol_swt_wly_urd_heb_alb_ind_dut_akn_hin_fbf_jav_tha_owc_tml_yor_ses_tur_slo_ukr_uzb_cic_vie_hau_moo_igb_dgb	0.284199860253911	0.669558079369323	0.504798499825361
136	heb_ben_igb_pol_sid_tig_hau_prs_uzb_aze_bem_bat_akn_slo_bos_bsq_lat_gam_swa_cnt_ctl_swe_fbf_afr_yor_lit_fin_ven_moo_hun_bul_chh_geo_eng_krd_ita_pan_aeg_owc_svk_est_dgb_tag_glc_mao_jpn_knd_kor_ger_mol_cic_alb_sun_guj_sod_mly_mnd_dut_ses_cze_anl_mcd_rom_hin_urd_qcu_grk_spa_rus_tsn_wly_por_amr_arw_jav_ukr_zul_fre_dyu_ind_tha_amh_tml_lda_tsw_azi_scr_nor_tur_swt_vie_mlt_xho_bam_ewe	-0.273013150746483	-0.645736165722228	0.520040346980209
137	aeg_ita_lda_rom_gam_chh_mlt_svk_tur_azi_ses_sun_ven_fre_hin_bsq_krd_owc_ewe_mnd_por_pan_bam_ger_fbf_ben_hun_zul_moo_est_ctl_amr_geo_bul_afr_cze_scr_wly_heb_swe_fin_xho_jav_guj_mao_jpn_tml_kor_bos_lit_yor_dut_ind_glc_sod_bat_cnt_prs_tsw_spa_sid_arw_grk_alb_nor_qcu_mol_rus_slo_igb_anl_mcd_hau_pol_tag_ukr_swa_urd_swt_mly_tha_amh_knd_dyu_akn_aze_lat_eng_uzb_bem_vie_tig_tsn_cic_dgb	-0.478788265830892	-1.1391205803058	0.257578508465818
138	sod_svk_fbf_ctl_wly_amr_chh_por_aze_azi_ven_mao_yor_rom_cze_bsq_spa_mlt_xho_cnt_grk_guj_ewe_arw_dgb_slo_est_tsn_dyu_fin_pol_aeg_geo_swe_lit_urd_bul_amh_anl_bos_hun_zul_jav_dut_tag_jpn_tml_kor_lat_ben_ses_eng_ind_afr_heb_sun_mnd_scr_lda_fre_gam_mol_hin_pan_ita_qcu_prs_ukr_mcd_igb_sid_glc_hau_alb_mly_krd_moo_ger_bam_bat_tha_tig_knd_swa_akn_tur_nor_rus_uzb_bem_vie_owc_tsw_cic_swt	-0.518350161860647	-1.23586810147824	0.219620153519978
139	anl_afr_yor_cze_hau_gam_tig_urd_tur_uzb_bam_jav_tsn_ger_fre_bsq_slo_owc_xho_mnd_pol_ita_zul_lit_igb_arw_est_swt_fbf_fin_krd_sod_geo_bos_lat_alb_por_chh_sid_mcd_hun_swa_sun_ukr_mao_jpn_knd_kor_nor_bul_tsw_ctl_bat_eng_wly_tag_cnt_pan_ses_prs_amh_ben_spa_mol_glc_qcu_svk_hin_dut_lda_heb_rom_mlt_grk_ind_scr_cic_rus_bem_mly_tha_aeg_tml_dgb_akn_aze_guj_swe_azi_dyu_vie_amr_ewe_ven_moo	-0.165962989037653	-0.392722030665545	0.695423497492266
140	sid_cze_akn_ben_hau_amh_chh_alb_tur_azi_bam_bat_dgb_dut_prs_bsq_bul_tig_tsw_cnt_scr_slo_tsn_ger_ven_swe_fin_zul_swt_hun_lit_sod_geo_afr_ita_grk_hin_aeg_mlt_eng_est_moo_tag_por_sun_jpn_knd_kor_fre_lat_lda_glc_jav_mol_amr_mao_mnd_pan_yor_ukr_gam_nor_bos_rom_spa_qcu_svk_rus_mcd_igb_heb_ctl_owc_urd_mly_guj_cic_krd_ses_ind_tha_anl_tml_dyu_bem_uzb_arw_pol_aze_xho_vie_wly_fbf_swa_ewe	-0.0206428190255909	-0.0486133847393045	0.961331652141884
141	heb_pan_ses_bos_tig_mlt_amh_cze_aze_uzb_akn_ind_fbf_bul_alb_bsq_ben_wly_swt_mnd_dut_prs_tsn_por_bem_mol_fin_dgb_yor_hun_grk_anl_geo_slo_guj_hin_afr_aeg_sid_arw_est_tsw_bat_spa_tag_jpn_knd_kor_eng_mcd_lda_swe_mly_pol_sod_sun_cnt_lat_zul_nor_amr_svk_krd_ctl_fre_qcu_ita_urd_glc_xho_chh_lit_gam_ger_jav_rom_swa_scr_moo_mao_tha_owc_tml_bam_ven_azi_ukr_rus_tur_dyu_vie_hau_cic_igb_ewe	-1.09294029300635	-2.67866123192666	0.00874067329517043
142	owc_scr_fbf_afr_wly_aeg_mlt_eng_tur_aze_lda_mly_swt_krd_urd_bsq_prs_amh_swa_mnd_mol_nor_dyu_arw_bem_dut_hun_igb_dgb_fin_mcd_sid_geo_glc_ukr_lat_grk_chh_sod_rom_est_bam_mao_pol_tag_jpn_knd_kor_hin_ita_yor_fre_bat_spa_gam_jav_cnt_rus_xho_bos_hau_alb_swe_cze_ctl_qcu_ben_guj_slo_akn_tig_lit_heb_svk_ind_por_tsn_pan_ewe_sun_tha_amr_tml_ven_moo_azi_ger_bul_uzb_cic_vie_anl_tsw_ses_zul	-0.512855923813664	-1.22062495071016	0.225313897563237
143	aeg_svk_moo_por_heb_anl_mlt_nor_uzb_azi_ven_bat_dyu_scr_hin_bsq_mol_chh_lda_mnd_dut_lit_bam_mcd_tsn_urd_est_xho_swa_fin_ctl_tig_geo_ben_krd_cze_ita_amh_amr_afr_hun_igb_ind_slo_sun_jpn_tml_kor_prs_fre_ewe_ger_tag_pan_hau_mly_cnt_guj_zul_pol_wly_alb_ukr_rus_swe_qcu_bul_rom_eng_ses_gam_lat_sod_spa_mao_grk_bem_arw_swt_jav_tha_owc_knd_fbf_akn_aze_glc_bos_tur_yor_vie_sid_dgb_cic_tsw	-0.0440435947872865	-0.103659832878368	0.917662516788967
144	chh_krd_bem_dut_anl_sod_owc_rom_aze_uzb_dyu_mao_lda_swe_eng_bsq_fre_mlt_dgb_cnt_scr_por_ses_alb_tsn_guj_hun_zul_tsw_est_mcd_amr_geo_svk_prs_ita_ger_hau_aeg_mol_fin_swt_tag_rus_bat_jpn_knd_kor_glc_bul_cic_bos_ind_ben_heb_mly_mnd_ukr_fbf_spa_sid_lat_nor_ctl_urd_qcu_lit_pol_slo_moo_amh_hin_tig_pan_jav_afr_ven_arw_akn_sun_tha_wly_tml_swa_yor_tur_grk_cze_azi_bam_vie_gam_xho_ewe_igb	-0.399245151918705	-0.946259858254542	0.346468218941005
145	anl_grk_bem_nor_heb_sid_amh_eng_tur_azi_tsw_mly_yor_prs_por_bsq_bos_mlt_dgb_mnd_arw_rus_igb_dut_cic_scr_est_xho_akn_fin_ger_amr_geo_mol_bul_pan_pol_owc_tig_lat_hun_tsn_ind_svk_bat_jpn_tml_kor_spa_ctl_zul_alb_sun_swe_aeg_mao_cnt_lit_fbf_guj_hau_ukr_ita_ben_slo_qcu_afr_glc_urd_ses_chh_mcd_sod_rom_jav_cze_ven_krd_bam_tag_tha_wly_knd_dyu_moo_aze_fre_hin_uzb_ewe_vie_gam_lda_swa_swt	0.429891184682961	1.01345850975893	0.313470655122842
146	amh_glc_dgb_eng_sid_chh_aeg_fre_azi_aze_bam_bat_ven_slo_krd_bsq_ctl_sod_bem_mnd_swe_bos_tsn_urd_cic_pan_hun_fbf_lda_fin_rom_mlt_geo_svk_guj_mol_mcd_heb_owc_ita_est_ses_mao_lit_mly_jpn_knd_kor_scr_afr_tsw_spa_tag_prs_gam_jav_cnt_lat_swt_arw_anl_cze_alb_ben_rus_qcu_hin_bul_ukr_moo_amr_grk_wly_ger_ind_por_zul_nor_xho_sun_tha_tig_tml_dyu_igb_uzb_pol_dut_tur_swa_vie_hau_yor_ewe_akn	-0.335346632864552	-0.795004088764037	0.428635393895503
147	anl_ctl_xho_pol_heb_amr_gam_lat_aze_azi_tsw_jav_moo_ita_mol_bsq_hin_hau_bam_cnt_cze_nor_cic_ger_akn_rus_hun_igb_yor_fin_glc_mlt_geo_svk_ben_por_krd_sod_sid_prs_est_ewe_mly_ukr_bat_jpn_knd_kor_arw_pan_swt_scr_tag_spa_amh_ind_mnd_bos_dyu_slo_aeg_afr_guj_alb_dut_qcu_mcd_swe_bul_ven_tig_urd_chh_grk_sun_rom_zul_fre_ses_mao_tha_owc_tml_fbf_swa_uzb_eng_lit_tur_bem_vie_wly_tsn_lda_dgb	-0.611521852971327	-1.46166086239117	0.147204971225247
148	amh_hin_ven_ctl_sid_wly_gam_spa_tur_aze_dgb_tag_yor_alb_bos_bsq_ita_hau_bam_mnd_svk_mol_bem_arw_ses_por_est_akn_zul_fin_grk_chh_geo_fre_cze_pol_prs_amr_aeg_krd_hun_tsw_mao_pan_mly_jpn_tml_kor_ukr_glc_tsn_urd_bat_slo_tig_ind_cnt_nor_cic_lat_heb_afr_dut_lit_swe_qcu_scr_rus_mcd_swa_mlt_bul_owc_ben_jav_eng_igb_rom_dyu_sun_tha_sod_knd_ewe_xho_uzb_guj_ger_azi_lda_vie_anl_moo_fbf_swt	-0.00306070197764512	-0.00721520617602171	0.994258603203007
149	sid_scr_cic_slo_hau_aeg_wly_guj_aze_tur_ses_sun_moo_rus_afr_bsq_nor_mlt_swa_cnt_hin_ukr_akn_glc_dgb_ben_est_yor_xho_fin_bos_heb_geo_krd_bul_ctl_lit_anl_amr_eng_hun_ewe_bat_ita_jav_jpn_tml_kor_fre_grk_dyu_arw_ind_ger_amh_mao_mnd_alb_igb_svk_chh_spa_por_mol_lat_qcu_rom_pol_cze_tsn_owc_prs_sod_mcd_mly_swe_fbf_dut_lda_tag_tha_tig_knd_bem_swt_uzb_urd_pan_azi_zul_vie_gam_ven_bam_tsw	-0.577998575527387	-1.37870148026692	0.171294099924696
150	aeg_scr_bem_rom_chh_heb_sid_mcd_uzb_aze_swa_tag_zul_svk_ukr_bsq_urd_amh_xho_mnd_cze_glc_fbf_prs_akn_ita_est_bam_tsw_fin_por_owc_geo_swe_spa_nor_bul_wly_mlt_pol_hun_ses_ind_afr_jav_jpn_tml_kor_bos_arw_moo_alb_mao_slo_sod_bat_cnt_pan_dyu_krd_amr_ctl_grk_dut_hin_qcu_lit_fre_rus_swt_tig_eng_anl_mol_sun_ger_ven_guj_yor_mly_tha_hau_knd_dgb_lda_tur_ben_lat_azi_tsn_vie_gam_cic_ewe_igb	-0.410003607567497	-0.973484638936869	0.332837761007545
151	hau_ctl_swt_lat_sid_sod_anl_svk_uzb_azi_fbf_sun_igb_ben_eng_bsq_rom_heb_zul_cnt_dut_ita_yor_bul_bem_urd_est_ewe_swa_fin_nor_owc_geo_arw_prs_alb_hin_wly_tig_guj_hun_tsn_mly_swe_ind_jpn_tml_kor_rus_scr_bam_mol_jav_afr_aeg_bat_mnd_fre_ven_pan_mlt_pol_krd_cze_mcd_qcu_lit_glc_por_akn_amr_ger_chh_bos_mao_ukr_dgb_slo_cic_tag_tha_gam_knd_lda_xho_aze_spa_grk_tur_ses_vie_amh_dyu_tsw_moo	0.176116723132934	0.414347796997128	0.679573554246203
152	hau_spa_fbf_bul_wly_tig_chh_mol_azi_aze_zul_tag_ewe_ukr_urd_bsq_fre_anl_xho_mnd_slo_krd_bem_scr_swt_alb_est_ses_moo_hun_nor_sid_geo_por_ctl_svk_afr_amr_aeg_rus_fin_ven_mao_cze_jav_jpn_knd_kor_mcd_guj_lda_rom_mly_grk_sod_bat_cnt_arw_igb_ita_owc_hin_pol_ben_prs_qcu_glc_bos_lit_cic_gam_ger_heb_eng_ind_dut_dgb_pan_dyu_sun_tha_amh_tml_swa_yor_uzb_swe_lat_tur_bam_vie_mlt_tsw_tsn_akn	-0.255929238042232	-0.605206471379784	0.546515811427583
153	hau_bul_xho_arw_wly_mlt_amr_rus_azi_tur_ses_bat_ewe_eng_alb_bsq_svk_owc_bem_cnt_mol_afr_dyu_ita_bam_slo_fin_zul_swt_hun_fre_chh_geo_lat_nor_ctl_grk_heb_sod_pol_est_cic_ind_ukr_sun_jpn_tml_kor_mcd_scr_tsw_pan_tag_lit_anl_mao_mnd_swe_igb_dut_sid_rom_guj_urd_cze_qcu_por_bos_prs_yor_aeg_spa_amh_ger_jav_ben_dgb_glc_lda_mly_tha_gam_knd_ven_fbf_uzb_hin_krd_aze_akn_vie_tig_moo_swa_tsn	-0.174545815703841	-0.411901328914942	0.681359576979026
154	aeg_swe_moo_scr_gam_wly_amr_bul_azi_aze_yor_bat_xho_lat_grk_bsq_alb_tig_zul_mnd_svk_mcd_ewe_glc_ses_pol_hun_igb_swt_fin_prs_hau_geo_rom_lit_eng_arw_owc_amh_mol_est_tsn_mly_cze_mao_jpn_knd_kor_rus_ben_dgb_slo_sun_krd_mlt_tag_cnt_urd_swa_pan_chh_ctl_por_hin_ukr_qcu_fre_ger_bos_bam_anl_dut_sid_ita_jav_afr_akn_nor_lda_ind_tha_heb_tml_ven_dyu_uzb_spa_guj_tur_fbf_vie_sod_bem_cic_tsw	-0.451694519408305	-1.0726622153125	0.28619825436803
155	chh_ukr_moo_prs_amh_aeg_mlt_lit_aze_tur_zul_tag_swt_arw_rus_bsq_por_wly_bem_mnd_nor_grk_lda_alb_ses_pan_est_tsw_dyu_fin_spa_hau_geo_ger_svk_fre_dut_amr_anl_swe_hun_bam_mly_ben_sun_jpn_knd_kor_slo_krd_xho_ita_jav_rom_owc_mao_cnt_cze_ewe_bos_gam_eng_pol_glc_scr_qcu_urd_lat_mol_tsn_sod_ctl_tig_mcd_ind_bul_igb_afr_akn_bat_tha_sid_tml_fbf_ven_uzb_hin_guj_azi_yor_vie_heb_cic_dgb_swa	-0.932405267630542	-2.26395307341239	0.0259012896568523
156	anl_lat_ewe_dut_aeg_chh_amh_ctl_aze_azi_ven_ind_cic_mcd_grk_bsq_rom_wly_bem_mnd_mol_por_lda_arw_ses_cze_fin_dgb_moo_est_afr_hau_geo_ger_pol_urd_ita_sid_owc_svk_hun_tsn_mao_rus_bat_jpn_knd_kor_prs_fre_zul_nor_mly_slo_tig_tag_cnt_ukr_yor_krd_heb_pan_glc_spa_guj_qcu_bul_lit_bos_dyu_amr_alb_mlt_hin_sun_swe_tsw_scr_xho_jav_tha_sod_tml_akn_igb_uzb_ben_eng_tur_bam_vie_gam_swt_swa_fbf	0.87390686798989	2.08890939705465	0.0394475089637494
157	tig_ctl_ewe_fre_amr_chh_anl_mcd_uzb_aze_zul_jav_tsn_pan_afr_bsq_slo_wly_ses_cnt_arw_alb_swa_spa_akn_ger_hun_fbf_cic_fin_guj_mlt_geo_ukr_bos_prs_rus_aeg_heb_svk_est_bam_bat_krd_sun_jpn_tml_kor_ben_hin_igb_pol_ind_mol_hau_tag_mnd_ita_swt_nor_gam_por_lat_rom_grk_qcu_swe_urd_cze_tsw_owc_eng_sid_bul_mao_glc_xho_lit_ven_mly_tha_amh_knd_yor_dgb_tur_dut_scr_azi_moo_vie_sod_bem_dyu_lda	-0.688039438436448	-1.65223152627939	0.101859852436675
158	gam_ukr_dyu_svk_hau_sid_owc_alb_azi_uzb_cic_jav_swt_scr_mol_bsq_dut_amr_igb_mnd_arw_lat_akn_lit_moo_afr_fin_lda_fbf_est_glc_amh_geo_bul_cze_guj_ger_heb_mlt_ctl_hun_bam_tag_eng_bat_jpn_tml_kor_ben_bos_ven_swe_ind_krd_anl_sun_cnt_fre_xho_pol_wly_rom_por_rus_prs_qcu_nor_mcd_slo_tsn_tig_ita_sod_hin_mly_urd_bem_spa_dgb_mao_tha_chh_knd_ewe_tsw_aze_pan_grk_tur_yor_vie_aeg_ses_zul_swa	-0.0595150187692909	-0.140387619958036	0.888657353310746
159	hau_urd_cic_fre_gam_aeg_wly_arw_uzb_azi_tsw_mao_fbf_cze_ita_bsq_ctl_tig_bem_mnd_glc_spa_ewe_bos_tsn_bul_hun_dyu_ven_est_ben_mlt_geo_dut_eng_mcd_krd_anl_chh_prs_fin_igb_bat_grk_sun_jpn_knd_kor_swe_ukr_akn_guj_mly_alb_amh_tag_cnt_rom_ses_svk_amr_pol_ger_lit_scr_qcu_por_hin_slo_zul_sid_afr_owc_rus_ind_nor_yor_mol_swa_jav_tha_sod_tml_swt_bam_aze_lat_pan_tur_lda_vie_heb_moo_xho_dgb	-0.191680470907734	-0.45369926751048	0.651102249875825
160	sod_bos_igb_urd_owc_anl_tig_ger_uzb_azi_bam_bat_yor_alb_grk_bsq_dut_aeg_moo_mnd_bul_ukr_zul_por_dgb_afr_fin_tsn_dyu_est_prs_wly_geo_spa_hin_ita_cze_chh_amh_nor_hun_bem_mao_swe_ind_jpn_knd_kor_rus_ctl_ses_slo_sun_guj_amr_mly_cnt_fre_ven_lit_sid_krd_arw_pan_svk_qcu_ben_mol_scr_akn_hau_mcd_gam_pol_jav_lat_cic_rom_fbf_tag_tha_mlt_tml_lda_swa_aze_glc_eng_tur_xho_vie_heb_tsw_swt_ewe	-0.655072438097524	-1.56769540077047	0.120348633923026
161	amh_ctl_bam_cze_chh_aeg_heb_lit_uzb_aze_bem_sun_dyu_urd_spa_bsq_ukr_tig_swa_cnt_swe_bos_cic_nor_tsw_por_fin_swt_akn_est_ita_hau_geo_glc_bul_rus_hin_anl_wly_scr_hun_ven_mly_mcd_jav_jpn_knd_kor_prs_arw_lda_fre_ind_svk_gam_bat_mnd_lat_ses_guj_amr_slo_ger_ben_rom_qcu_grk_krd_eng_tsn_mlt_pan_sid_afr_mao_pol_xho_dut_dgb_tag_tha_sod_tml_yor_zul_tur_mol_alb_azi_moo_vie_owc_fbf_igb_ewe	-0.696542414336027	-1.67182286275791	0.0979207680011598
162	aeg_grk_zul_rom_amh_gam_amr_mol_aze_uzb_cic_mly_bem_bul_spa_bsq_slo_sod_dyu_cnt_guj_mcd_ven_urd_ewe_alb_hun_akn_xho_est_eng_chh_geo_prs_bos_dut_ctl_anl_wly_cze_fin_swt_mao_glc_sun_jpn_knd_kor_lit_ukr_ses_krd_ind_fre_sid_jav_mnd_por_dgb_arw_owc_pan_swe_ita_pol_qcu_svk_nor_hin_igb_heb_scr_tig_ben_tag_rus_bam_lat_fbf_bat_tha_hau_tml_lda_tsn_tur_afr_ger_azi_moo_vie_mlt_swa_yor_tsw	-0.362733707308193	-0.858864835997745	0.392623402960418
163	sid_hin_bam_swe_aeg_amr_amh_mol_tur_aze_lda_mly_dgb_bos_rom_bsq_arw_anl_tsw_cnt_fre_nor_akn_spa_zul_svk_fin_igb_swt_hun_cze_hau_geo_ger_mcd_krd_eng_mlt_heb_por_est_ven_tag_pol_mao_jpn_knd_kor_ben_ukr_moo_glc_bat_slo_sod_sun_mnd_ctl_yor_urd_gam_grk_lit_lat_prs_qcu_rus_guj_afr_swa_chh_scr_tig_dut_jav_alb_ewe_ita_tsn_ind_tha_owc_tml_fbf_ses_azi_pan_bul_uzb_cic_vie_wly_bem_dyu_xho	-0.699321202170859	-1.67695666660967	0.0969092598152193
164	aeg_alb_tsw_ger_hau_wly_tig_cze_aze_azi_tsn_tag_zul_swe_bul_bsq_ctl_owc_akn_mnd_grk_fre_cic_ukr_dyu_ita_fin_bam_swa_est_dut_chh_geo_lit_arw_slo_krd_amh_amr_mol_hun_dgb_ind_glc_mly_jpn_tml_kor_ben_nor_xho_spa_jav_lat_anl_mao_cnt_guj_swt_pan_sid_pol_svk_rus_por_qcu_mcd_hin_bos_moo_heb_rom_gam_scr_bat_eng_ewe_prs_yor_sun_tha_sod_knd_bem_igb_tur_urd_afr_uzb_fbf_vie_mlt_ses_ven_lda	0.524012555925556	1.23608076087398	0.219541468326103
165	anl_pol_bem_por_aeg_amh_heb_arw_tur_uzb_tsw_tag_cic_rom_mcd_bsq_eng_sod_swt_mnd_afr_lat_xho_slo_ewe_krd_est_akn_ses_hun_bul_owc_geo_urd_dut_ukr_alb_amr_hau_prs_fin_zul_mao_spa_jav_jpn_tml_kor_pan_glc_yor_rus_bat_bos_chh_mly_cnt_scr_ven_fre_mlt_grk_ita_lit_ger_qcu_ctl_guj_cze_dyu_gam_ben_tig_swe_sun_nor_fbf_mol_dgb_ind_tha_sid_knd_tsn_igb_aze_svk_hin_azi_swa_vie_wly_bam_moo_lda	-0.338038188321674	-0.799435028717411	0.426075340710419
166	wly_ita_ven_alb_tig_sid_mlt_pol_tur_aze_bem_tag_tsn_rom_mcd_bsq_krd_owc_akn_mnd_swe_guj_lda_spa_fbf_prs_hun_ses_igb_est_por_aeg_geo_grk_afr_hin_dut_sod_amh_ctl_fin_xho_bat_eng_mao_jpn_tml_kor_urd_bul_dgb_lat_jav_slo_hau_mly_cnt_ger_zul_glc_heb_mol_nor_fre_cze_qcu_ukr_bos_rus_ewe_chh_arw_amr_scr_sun_lit_tsw_ben_moo_ind_tha_gam_knd_cic_swt_uzb_pan_svk_azi_bam_vie_anl_yor_swa_dyu	-0.309524124706602	-0.734311955634851	0.464606047870525
167	wly_hin_lda_ukr_sid_aeg_hau_spa_uzb_azi_zul_mly_cic_pol_arw_bsq_svk_chh_swa_mnd_prs_ger_fbf_scr_dgb_lit_hun_tsw_dyu_fin_nor_owc_geo_alb_fre_dut_slo_amh_anl_ben_est_igb_ind_cze_jav_jpn_tml_kor_bos_grk_moo_glc_sun_swe_heb_mao_cnt_afr_yor_mol_amr_guj_krd_por_lat_qcu_bul_rom_rus_bem_tig_mcd_gam_urd_bat_ita_xho_pan_bam_tag_tha_sod_knd_swt_ewe_aze_eng_ctl_tur_ven_vie_mlt_tsn_ses_akn	-0.234547466147199	-0.55375937802271	0.581072524312204
168	heb_cze_fbf_arw_hau_amr_tig_rus_azi_aze_swa_sun_moo_glc_ita_bsq_bos_amh_bam_mnd_mcd_svk_zul_lit_dyu_fre_est_cic_igb_fin_mol_sid_geo_spa_scr_eng_pan_sod_gam_guj_hun_ewe_ind_dut_mly_jpn_knd_kor_ger_grk_lda_swe_tag_rom_aeg_mao_cnt_alb_tsn_afr_owc_urd_ben_prs_lat_qcu_ctl_pol_ukr_xho_anl_krd_chh_bul_bat_por_yor_nor_bem_jav_tha_wly_tml_ven_tsw_uzb_slo_hin_tur_akn_vie_mlt_ses_swt_dgb	0.14280699763949	0.335888090851894	0.737711868909008
169	sod_urd_bam_ger_chh_mlt_amr_ukr_azi_uzb_akn_ind_swt_dut_svk_bsq_pol_tig_igb_cnt_krd_afr_swa_ctl_lda_lit_hun_yor_bem_fin_nor_amh_geo_eng_alb_mol_prs_gam_sid_arw_est_ewe_mao_ita_sun_jpn_tml_kor_ben_rus_xho_fre_jav_slo_owc_mly_mnd_bos_cic_lat_heb_rom_mcd_scr_hin_qcu_cze_bul_pan_zul_anl_guj_hau_grk_bat_spa_tsw_glc_moo_tag_tha_aeg_knd_ses_tsn_aze_swe_por_tur_dyu_vie_wly_fbf_ven_dgb	-0.522671239843289	-1.24329490901845	0.21688436159067
170	wly_cze_lda_urd_sod_anl_sid_grk_uzb_aze_yor_tag_cic_fre_prs_bsq_bos_heb_swa_mnd_lit_scr_igb_lat_fbf_eng_est_xho_ewe_hun_krd_amr_geo_rom_ben_pan_dut_owc_tig_arw_fin_tsw_jav_por_mly_jpn_knd_kor_ctl_alb_swt_nor_mao_ukr_hau_sun_cnt_afr_dgb_mcd_chh_rus_swe_svk_bul_qcu_ita_ger_spa_tsn_mlt_hin_amh_glc_ind_slo_ven_mol_bam_bat_tha_gam_tml_moo_bem_azi_guj_pol_tur_akn_vie_aeg_ses_dyu_zul	-0.322573641594571	-0.764169642640873	0.446700674358386
171	anl_fre_xho_rus_hau_tig_sod_krd_tur_azi_dyu_jav_bam_por_lit_bsq_svk_amr_lda_cnt_ctl_hin_tsn_nor_ewe_grk_hun_akn_dgb_est_ben_aeg_geo_urd_ger_dut_glc_gam_chh_spa_fin_yor_bat_lat_sun_jpn_tml_kor_scr_guj_tsw_cze_mly_swe_mlt_tag_mnd_prs_swa_mcd_owc_eng_afr_pan_arw_qcu_slo_rom_pol_swt_wly_ukr_heb_ita_mao_mol_moo_alb_fbf_ind_tha_amh_knd_cic_bem_aze_bos_bul_uzb_ses_vie_sid_zul_ven_igb	-0.369143949648849	-0.874656704596132	0.384013936023203
172	aeg_mol_moo_bos_mlt_sid_sod_afr_tur_azi_yor_sun_igb_bul_ctl_bsq_urd_wly_xho_mnd_ukr_rom_swt_hin_bem_nor_hun_dyu_ses_est_swe_amh_geo_guj_dut_ita_krd_tig_chh_eng_fin_tsw_jav_por_bat_jpn_tml_kor_scr_svk_dgb_spa_mly_rus_heb_ind_cnt_lat_swa_arw_hau_mcd_pan_grk_prs_qcu_slo_alb_fre_cic_anl_ger_gam_glc_mao_pol_ven_lit_fbf_tag_tha_owc_knd_lda_ewe_aze_cze_ben_uzb_akn_vie_amr_zul_bam_tsn	-0.20400706379487	-0.48188948633108	0.631016565600827
173	sod_guj_dyu_scr_heb_mlt_amh_mol_azi_aze_igb_bat_lda_krd_por_bsq_swe_tig_ewe_cnt_ben_rom_bam_rus_swt_ita_est_yor_tsn_fin_bul_hau_geo_glc_lit_prs_bos_owc_chh_slo_hun_fbf_mao_nor_mly_jpn_knd_kor_spa_ukr_swa_mcd_ind_fre_wly_tag_mnd_lat_akn_ger_aeg_pol_grk_svk_urd_qcu_afr_cze_dut_dgb_anl_alb_sid_pan_jav_ctl_ses_arw_xho_sun_tha_amr_tml_bem_tsw_tur_eng_hin_uzb_cic_vie_gam_ven_moo_zul	0.427011053728734	1.00720272210309	0.316450783078915
174	hau_spa_lda_lit_amh_chh_wly_mol_aze_azi_bam_ind_bem_ger_pan_bsq_svk_amr_akn_cnt_cze_pol_xho_ukr_moo_lat_est_swa_ven_fin_afr_anl_geo_prs_rom_arw_nor_aeg_sod_ben_hun_tsw_sun_rus_tag_jpn_tml_kor_ita_fre_ewe_glc_mly_krd_heb_mao_mnd_bul_cic_hin_owc_guj_bos_scr_slo_qcu_mcd_dut_ctl_dyu_sid_grk_gam_urd_bat_por_igb_eng_ses_jav_tha_tig_knd_swt_tsn_tur_swe_alb_uzb_fbf_vie_mlt_dgb_yor_zul	-0.651008525002462	-1.56100171356001	0.121919975644814
175	heb_ben_ses_ctl_sid_chh_sod_dut_azi_aze_fbf_jav_ewe_alb_swe_bsq_lit_gam_swa_cnt_scr_bul_tsw_svk_bam_krd_est_zul_cic_fin_hin_aeg_geo_lat_pol_guj_arw_mlt_hau_pan_hun_tsn_ind_fre_mao_jpn_knd_kor_glc_urd_dyu_mcd_sun_rus_owc_tag_mnd_cze_lda_por_anl_nor_prs_ukr_ger_qcu_afr_spa_rom_akn_wly_eng_amr_mol_mly_slo_yor_bos_swt_bat_tha_amh_tml_xho_igb_uzb_ita_grk_tur_ven_vie_tig_moo_dgb_bem	-0.143557428195539	-0.338698147848286	0.735600650626983
176	sid_urd_yor_grk_aeg_gam_wly_bul_azi_uzb_bam_jav_ven_afr_glc_bsq_arw_chh_tsw_cnt_prs_guj_tsn_krd_bem_nor_hun_xho_swt_fin_hin_amr_geo_svk_lit_ita_rom_tig_hau_scr_est_dyu_bat_ger_ind_jpn_knd_kor_pol_mol_akn_slo_sun_pan_amh_mly_mnd_eng_dgb_alb_heb_por_dut_fre_rus_qcu_cze_ben_swe_zul_anl_bos_mlt_lat_tag_ctl_moo_ukr_ewe_mao_tha_owc_tml_cic_swa_tur_mcd_spa_aze_fbf_vie_sod_ses_lda_igb	0.196435574263434	0.462721407296287	0.644644946370148
177	gam_bul_ewe_arw_wly_sod_amh_hin_tur_uzb_lda_sun_swa_guj_slo_bsq_pol_aeg_fbf_mnd_dut_rom_akn_fre_swt_pan_est_moo_igb_fin_glc_tig_geo_ukr_ben_eng_cze_chh_anl_ger_hun_yor_mao_prs_bat_jpn_knd_kor_mcd_lat_bam_bos_jav_scr_hau_tag_cnt_alb_dyu_ita_mlt_afr_lit_grk_spa_qcu_krd_por_svk_cic_amr_urd_owc_rus_ind_ctl_tsw_swe_xho_mly_tha_sid_tml_bem_tsn_azi_mol_nor_aze_zul_vie_heb_ven_ses_dgb	-0.460247551990465	-1.09307703505711	0.277183322967183
178	anl_eng_dgb_guj_wly_mlt_amh_pan_azi_uzb_ses_mly_cic_rom_dut_bsq_svk_sod_dyu_mnd_hin_por_akn_ukr_tsn_cze_fin_tsw_yor_est_slo_sid_geo_swe_arw_urd_spa_chh_owc_grk_hun_ewe_jav_alb_tag_jpn_tml_kor_mol_lat_lda_bos_ind_ita_hau_mao_cnt_krd_fbf_glc_amr_prs_rus_ben_bul_qcu_pol_fre_ger_xho_heb_lit_tig_nor_sun_mcd_bem_scr_bam_bat_tha_aeg_knd_swt_swa_aze_ctl_afr_tur_igb_vie_gam_ven_zul_moo	0.229821017027192	0.540479768109269	0.590158288803803
179	heb_mol_dyu_pol_aeg_amr_sid_guj_azi_tur_igb_tag_ven_ita_pan_bsq_prs_gam_bem_mnd_urd_spa_yor_swe_ses_bos_hun_ewe_moo_est_grk_chh_geo_bul_eng_slo_dut_tig_hau_por_fin_swa_sun_afr_bat_jpn_tml_kor_lat_scr_fbf_rus_ind_ger_wly_jav_cnt_krd_dgb_glc_mlt_alb_mcd_ukr_nor_qcu_fre_svk_ben_zul_anl_hin_owc_arw_mly_cze_akn_rom_xho_mao_tha_amh_knd_cic_tsw_uzb_lit_ctl_aze_tsn_vie_sod_lda_swt_bam	0.20438976296799	0.481123169751459	0.63155901294762
180	owc_grk_dgb_eng_aeg_amh_sid_ukr_tur_uzb_ses_mly_igb_slo_pol_bsq_swe_tig_bam_mnd_ger_arw_akn_por_fbf_pan_est_tsn_zul_hun_nor_gam_geo_svk_lit_lat_dut_amr_sod_ctl_fin_swt_bat_fre_mao_jpn_tml_kor_prs_rom_tsw_alb_jav_mol_hau_sun_cnt_bul_dyu_rus_chh_urd_spa_scr_afr_qcu_hin_guj_cze_bem_wly_bos_mlt_krd_tag_ita_yor_ben_swa_ind_tha_heb_knd_ven_lda_aze_mcd_glc_azi_xho_vie_anl_cic_ewe_moo	-0.0738919703063288	-0.174064509021797	0.862193108968341
181	mlt_glc_cic_ger_hau_sod_gam_fre_azi_tur_bam_bat_xho_cze_pan_bsq_guj_amr_igb_cnt_lat_urd_tsn_bos_akn_eng_est_fbf_dyu_hun_hin_amh_geo_spa_swe_rom_por_chh_wly_krd_fin_ewe_tag_rus_jav_jpn_tml_kor_svk_slo_lda_mcd_mao_ukr_aeg_sun_mnd_prs_zul_pol_tig_mol_dut_arw_bul_qcu_nor_grk_afr_bem_heb_ben_anl_ctl_ind_scr_ven_alb_tsw_mly_tha_sid_knd_ses_yor_aze_ita_lit_uzb_swt_vie_owc_swa_moo_dgb	-0.115685405526496	-0.273055554484656	0.785415939657721
182	sod_eng_akn_rus_wly_aeg_amr_prs_tur_uzb_dyu_jav_dgb_grk_slo_bsq_ctl_gam_swa_mnd_spa_ita_ven_arw_swt_rom_fin_lda_zul_est_lat_anl_geo_hin_guj_fre_nor_chh_amh_pan_hun_bem_bat_por_ind_jpn_knd_kor_urd_krd_bam_mcd_sun_bos_mlt_tag_cnt_cze_yor_scr_heb_swe_lit_dut_ger_qcu_glc_ukr_svk_ses_owc_mol_hau_pol_mly_alb_tsw_bul_ewe_mao_tha_tig_tml_fbf_moo_aze_afr_ben_azi_igb_vie_sid_xho_cic_tsn	-0.145006266386359	-0.34191666698825	0.733185043345512
183	tig_por_lda_afr_heb_aeg_gam_glc_tur_azi_igb_mao_akn_eng_bos_bsq_spa_anl_xho_mnd_cze_rom_swt_swe_yor_pan_fin_swa_dyu_hun_bul_owc_geo_svk_lit_pol_ger_amr_mlt_mcd_est_tsn_mly_prs_ind_jpn_tml_kor_hin_alb_tsw_ita_jav_lat_amh_sun_cnt_ukr_bam_slo_wly_fre_urd_mol_ctl_qcu_rus_dut_arw_cic_chh_ben_sid_krd_bat_guj_ses_nor_fbf_tag_tha_hau_knd_ewe_bem_uzb_grk_scr_aze_moo_vie_sod_zul_ven_dgb	-0.858461404381057	-2.0791452568322	0.0403569046923186
184	hau_hin_zul_svk_gam_wly_owc_arw_tur_aze_bem_mly_moo_fre_urd_bsq_lat_sid_dgb_mnd_scr_ita_swa_ben_ses_eng_fin_yor_tsn_est_bul_chh_geo_nor_rom_spa_dut_heb_aeg_krd_hun_dyu_tag_glc_bat_jpn_tml_kor_grk_mcd_tsw_afr_sun_guj_mlt_ind_cnt_mol_ewe_rus_amr_bos_ukr_ger_slo_qcu_lit_cze_swe_xho_anl_alb_sod_prs_jav_ctl_igb_por_fbf_mao_tha_tig_knd_cic_lda_uzb_pol_pan_azi_bam_vie_amh_swt_ven_akn	0.0755219976079065	0.177843300216907	0.859232839268327
185	chh_rus_tsn_por_owc_amh_sod_glc_uzb_azi_moo_mly_dgb_alb_prs_bsq_lit_amr_bam_mnd_urd_cze_yor_afr_swt_mcd_fin_akn_cic_est_slo_anl_geo_hin_rom_mol_arw_aeg_mlt_ita_hun_swa_tag_ctl_jav_jpn_knd_kor_fre_pan_dyu_guj_mao_nor_sid_ind_cnt_pol_zul_eng_hau_bos_svk_bul_krd_qcu_ger_swe_dut_igb_wly_grk_tig_scr_sun_ben_ses_ukr_tsw_bat_tha_heb_tml_ven_lda_tur_spa_lat_aze_fbf_vie_gam_ewe_bem_xho	-0.551888581993789	-1.3150684701352	0.191720275432205
186	chh_urd_igb_glc_amh_sid_hau_swe_uzb_aze_moo_sun_dyu_fre_grk_bsq_bul_wly_ewe_mnd_mcd_ger_dgb_svk_swa_alb_est_lda_akn_fin_guj_aeg_geo_slo_pan_eng_mol_mlt_tig_lit_hun_xho_ind_bos_mly_jpn_knd_kor_rom_ita_swt_ukr_jav_spa_anl_bat_cnt_ctl_cic_scr_heb_nor_prs_krd_cze_qcu_hin_lat_pol_tsw_owc_por_sod_arw_tag_afr_ven_dut_ses_mao_tha_gam_tml_yor_zul_tur_rus_ben_azi_fbf_vie_amr_bam_bem_tsn	0.0289118607019897	0.0681634500672618	0.945801860588653
187	amr_cze_yor_ukr_owc_gam_chh_rom_azi_uzb_lda_jav_moo_eng_lat_bsq_prs_tig_dyu_cnt_scr_glc_zul_mol_swt_ctl_est_ven_ewe_hun_guj_sid_geo_rus_bul_pan_arw_amh_mlt_spa_fin_tsn_bat_ger_mao_jpn_tml_kor_alb_afr_akn_pol_tag_lit_aeg_sun_mnd_fre_tsw_ben_hau_swe_nor_urd_grk_qcu_bos_krd_svk_cic_sod_por_wly_ita_mly_mcd_bem_dut_swa_ind_tha_heb_knd_fbf_xho_aze_slo_hin_tur_dgb_vie_anl_igb_ses_bam	0.189497577357689	0.445759574638303	0.656806938115317
188	sod_pan_tsn_rom_tig_chh_gam_krd_aze_uzb_dgb_bat_dyu_mcd_arw_bsq_mol_heb_akn_mnd_pol_lat_fbf_ctl_zul_guj_fin_bam_tsw_hun_prs_hau_geo_rus_svk_scr_eng_wly_aeg_por_est_ewe_jav_afr_tag_jpn_tml_kor_urd_cze_ses_grk_mao_alb_anl_mly_cnt_spa_cic_hin_sid_bul_fre_ben_slo_qcu_bos_lit_nor_swa_owc_ita_amr_glc_sun_ukr_ven_swe_swt_ind_tha_mlt_knd_lda_xho_tur_dut_ger_azi_bem_vie_amh_igb_yor_moo	-0.24163709021389	-0.570483936258711	0.569725310142761
189	mlt_swe_dgb_glc_heb_gam_amh_lat_aze_uzb_yor_mao_tsn_lit_ita_bsq_nor_tig_dyu_cnt_ukr_ger_moo_alb_zul_afr_est_ewe_igb_hun_arw_anl_geo_eng_ben_mol_rus_aeg_amr_grk_fin_akn_tag_krd_bat_jpn_knd_kor_cze_hin_ses_fre_ind_ctl_wly_jav_mnd_scr_cic_svk_owc_slo_guj_mcd_pol_qcu_rom_spa_prs_tsw_sid_bul_sod_pan_mly_por_xho_dut_lda_sun_tha_chh_tml_bam_ven_tur_bos_urd_azi_swt_vie_hau_fbf_swa_bem	-0.246207569633242	-0.58372065841548	0.560821340567523
190	amr_cze_ses_bul_mlt_chh_wly_rom_tur_aze_tsw_mly_swt_swe_ben_bsq_lat_sod_lda_cnt_ger_eng_ven_svk_xho_scr_hun_bem_ewe_est_nor_owc_geo_krd_hin_grk_por_tig_gam_ita_fin_dyu_ind_glc_bat_jpn_tml_kor_pan_ukr_swa_alb_tag_mol_sid_jav_mnd_dut_moo_rus_amh_pol_slo_prs_mcd_qcu_guj_urd_spa_dgb_anl_fre_hau_lit_sun_arw_tsn_ctl_bam_mao_tha_aeg_knd_akn_zul_uzb_bos_afr_azi_igb_vie_heb_yor_cic_fbf	0.0259114384446133	0.0610140322440169	0.951478963659577
191	sid_ctl_lda_scr_tig_amh_heb_nor_tur_uzb_bem_bat_yor_eng_fre_bsq_arw_gam_xho_mnd_svk_rus_tsw_mcd_igb_cze_est_tsn_swa_hun_hin_chh_geo_lat_pol_bul_urd_wly_hau_mol_fin_ven_sun_ben_tag_jpn_knd_kor_krd_dut_bam_por_mao_bos_anl_ind_cnt_ita_moo_ukr_mlt_lit_rom_guj_pan_qcu_alb_ger_grk_fbf_owc_afr_amr_prs_jav_swe_cic_spa_swt_mly_tha_sod_tml_dgb_ses_aze_slo_glc_azi_zul_vie_aeg_dyu_ewe_akn	-0.047727389718226	-0.112462176175928	0.910699350669277
192	tig_mol_tsw_ukr_anl_owc_wly_cze_uzb_aze_bam_ind_ven_bul_alb_bsq_bos_heb_igb_cnt_pol_hin_fbf_rus_swt_urd_fin_ses_zul_est_mcd_mlt_geo_ita_ger_lat_rom_gam_sod_glc_hun_lda_tag_pan_mao_jpn_knd_kor_lit_eng_dgb_prs_bat_nor_hau_mly_mnd_afr_akn_krd_chh_por_guj_slo_spa_qcu_dut_arw_ben_yor_amr_svk_aeg_fre_sun_scr_ewe_grk_cic_jav_tha_amh_tml_dyu_moo_azi_ctl_swe_tur_bem_vie_sid_swa_xho_tsn	0.813654246737518	1.94024236026596	0.0553794986426331
193	wly_ukr_cic_pan_gam_owc_sid_bos_azi_aze_ewe_mly_swa_ger_svk_bsq_bul_aeg_xho_mnd_por_urd_ses_lat_bam_rus_fin_akn_bem_est_eng_sod_geo_ita_guj_lit_spa_amh_amr_alb_hun_fbf_sun_hin_bat_jpn_tml_kor_cze_ben_tsw_prs_tag_grk_mlt_ind_cnt_arw_ven_ctl_anl_rom_glc_fre_mol_qcu_afr_scr_swe_dgb_tig_slo_chh_dut_mao_nor_dyu_krd_tsn_jav_tha_heb_knd_swt_moo_tur_mcd_pol_uzb_zul_vie_hau_lda_igb_yor	-0.535923160275547	-1.27530501904146	0.205377881158047
194	hau_guj_ven_rus_sod_gam_amh_scr_aze_tur_ewe_mly_moo_afr_lat_bsq_hin_amr_zul_cnt_mol_prs_ses_dut_tsn_slo_hun_fbf_cic_fin_pan_tig_geo_cze_por_fre_krd_chh_sid_mcd_est_bem_sun_bul_mao_jpn_tml_kor_ger_ita_swa_arw_jav_glc_aeg_tag_mnd_swe_dgb_urd_heb_ctl_spa_svk_lit_qcu_pol_alb_rom_dyu_mlt_grk_anl_ukr_ind_eng_xho_bos_bam_bat_tha_wly_knd_igb_akn_uzb_nor_ben_azi_yor_vie_owc_lda_tsw_swt	1.2561240448185	3.04823691940064	0.00299709405918384
195	heb_spa_ven_cze_gam_hau_owc_rus_tur_uzb_igb_sun_swt_arw_slo_bsq_swe_wly_zul_mnd_afr_dut_ewe_alb_swa_eng_fin_yor_dyu_est_guj_aeg_geo_lit_grk_pol_mcd_sid_amr_ger_hun_bem_bat_por_jav_jpn_knd_kor_ita_hin_dgb_mol_ind_urd_amh_tag_cnt_ctl_bam_prs_anl_glc_krd_pan_fre_qcu_bos_ukr_bul_akn_mlt_svk_sod_ben_mly_lat_lda_scr_moo_mao_tha_tig_tml_xho_ses_azi_rom_nor_aze_fbf_vie_chh_tsw_tsn_cic	-0.302283669930078	-0.716571347769208	0.475434295174839
196	heb_ben_bam_scr_amh_anl_mlt_mcd_aze_azi_moo_sun_swa_swe_krd_bsq_cze_sid_tsw_cnt_bos_pan_tsn_fre_igb_afr_est_dgb_bem_fin_mol_owc_geo_hin_svk_grk_urd_aeg_chh_pol_hun_cic_tag_lat_mly_jpn_tml_kor_dut_alb_zul_ita_ind_por_hau_mao_mnd_arw_ses_spa_tig_guj_eng_ger_glc_qcu_ctl_ukr_nor_xho_amr_slo_wly_rom_bat_bul_lda_lit_fbf_jav_tha_sod_knd_akn_swt_uzb_rus_prs_tur_yor_vie_gam_ewe_dyu_ven	-0.496679937154461	-1.18264140815473	0.239966005546518
197	mlt_rom_swt_ctl_gam_anl_sod_bul_uzb_aze_dgb_jav_cic_nor_urd_bsq_rus_amh_moo_cnt_mcd_hin_yor_fre_akn_pol_est_dyu_tsw_hun_afr_owc_geo_ukr_arw_dut_svk_hau_heb_grk_fin_ven_ind_lat_sun_jpn_knd_kor_guj_por_tsn_ger_bat_ben_chh_tag_mnd_pan_fbf_prs_amr_krd_swe_glc_spa_qcu_ita_lit_scr_igb_sid_mol_aeg_alb_mao_cze_lda_slo_ses_mly_tha_wly_tml_bem_zul_tur_eng_bos_azi_swa_vie_tig_xho_bam_ewe	-0.768527922248672	-1.84698621023074	0.0679288759331417
198	owc_bul_tsw_swe_wly_sid_amh_ben_uzb_aze_ewe_sun_swt_mol_rus_bsq_guj_hau_igb_mnd_spa_fre_fbf_glc_ven_bos_hun_bem_swa_fin_pan_amr_geo_rom_urd_prs_mcd_anl_chh_cze_est_dyu_mly_dut_jav_jpn_tml_kor_nor_lit_yor_grk_tag_arw_tig_mao_cnt_eng_ses_pol_gam_svk_ita_slo_ukr_qcu_ctl_scr_hin_akn_sod_alb_heb_afr_ind_lat_xho_krd_tsn_bat_tha_mlt_knd_bam_lda_azi_ger_por_tur_dgb_vie_aeg_cic_moo_zul	-0.490772598818373	-1.16852505983274	0.245581715077965
199	amh_ukr_moo_afr_hau_heb_owc_ctl_aze_tur_lda_mly_ewe_grk_slo_bsq_scr_mlt_ses_cnt_ger_lat_ven_pan_dyu_spa_hun_tsw_swt_fin_por_aeg_geo_rus_pol_mol_dut_anl_gam_urd_est_tsn_jav_ben_sun_jpn_tml_kor_alb_rom_akn_guj_tag_glc_tig_bat_mnd_swe_bem_arw_wly_cze_svk_eng_ita_qcu_krd_fre_nor_yor_sod_bos_chh_bul_ind_prs_fbf_hin_xho_mao_tha_sid_knd_bam_cic_azi_mcd_lit_uzb_swa_vie_amr_zul_dgb_igb	-0.692636481529533	-1.66065598906865	0.100150571949606
200	amh_spa_lda_rom_owc_mlt_chh_scr_uzb_tur_moo_mao_dyu_ukr_guj_bsq_mcd_aeg_yor_mnd_dut_arw_igb_ita_cic_fre_fin_ses_ven_hun_slo_heb_geo_eng_por_glc_lat_sid_amr_urd_est_akn_mly_afr_tag_jpn_knd_kor_bos_svk_ewe_alb_ind_ger_sod_sun_cnt_bul_bam_grk_gam_cze_mol_swe_prs_qcu_pol_krd_hin_dgb_hau_ben_wly_pan_jav_rus_swa_lit_zul_bat_tha_tig_tml_tsn_xho_aze_ctl_nor_azi_fbf_vie_anl_swt_tsw_bem	-0.648828383250142	-1.55327170388283	0.12375482506965
201	wly_ukr_cic_urd_amh_chh_gam_hin_azi_aze_zul_jav_lda_bos_ctl_bsq_cze_aeg_xho_cnt_krd_pan_swt_swe_fbf_bul_est_akn_yor_fin_lat_mlt_geo_lit_fre_pol_grk_hau_heb_eng_hun_bem_ind_rom_bat_jpn_knd_kor_afr_arw_tsw_ger_mly_nor_owc_mao_mnd_spa_ses_mcd_tig_svk_scr_dut_mol_qcu_prs_por_slo_igb_sid_ben_amr_ita_tag_alb_dgb_rus_tsn_sun_tha_sod_tml_swa_ven_tur_glc_guj_uzb_ewe_vie_anl_bam_dyu_moo	-0.41954932529783	-0.995408677902471	0.322120449128552
202	amr_mol_zul_cze_hau_tig_anl_swe_uzb_tur_xho_mly_ewe_hin_rus_bsq_dut_heb_bam_mnd_slo_urd_cic_mcd_fbf_ben_fin_dgb_igb_hun_svk_amh_geo_grk_lat_pan_lit_wly_owc_spa_est_moo_jav_bul_sun_jpn_tml_kor_ukr_arw_lda_ger_ind_guj_sod_bat_cnt_ctl_akn_afr_gam_fre_nor_glc_pol_qcu_rom_prs_ita_swa_sid_alb_aeg_por_tag_eng_swt_krd_dyu_mao_tha_mlt_knd_yor_ses_azi_scr_bos_aze_ven_vie_chh_bem_tsw_tsn	0.103854291201719	0.244069891570972	0.807714325608898
203	wly_cze_akn_swe_owc_gam_sod_ukr_aze_tur_moo_bat_igb_mol_scr_bsq_lat_anl_ewe_mnd_eng_ger_bam_ctl_tsw_nor_hun_xho_tsn_est_por_chh_geo_ita_prs_bul_krd_mlt_tig_bos_fin_ven_sun_dut_ind_jpn_knd_kor_hin_pan_bem_urd_jav_svk_aeg_mly_cnt_lit_lda_rom_sid_arw_glc_mcd_pol_qcu_grk_rus_spa_swa_heb_afr_amr_guj_mao_fre_swt_alb_dgb_tag_tha_hau_tml_cic_zul_uzb_slo_ben_azi_fbf_vie_amh_ses_dyu_yor	-0.471341767229849	-1.1209103309264	0.265212163531848
204	chh_mol_moo_ger_anl_gam_owc_por_tur_azi_bem_ind_yor_arw_cze_bsq_mcd_hau_zul_cnt_lat_spa_ven_swe_cic_grk_hun_igb_akn_fin_scr_sid_geo_dut_ben_krd_eng_mlt_tig_rom_est_fbf_mly_ctl_sun_jpn_tml_kor_fre_prs_tsn_lit_tag_urd_wly_bat_mnd_slo_ses_ita_heb_afr_hin_nor_glc_qcu_alb_rus_pan_xho_aeg_bul_amh_bos_jav_pol_ewe_ukr_bam_mao_tha_amr_knd_swa_swt_aze_svk_guj_uzb_dgb_vie_sod_lda_tsw_dyu	0.347373063155136	0.82248017756399	0.412907515962501
205	mlt_mol_xho_ukr_anl_gam_aeg_bos_aze_azi_igb_bat_swa_urd_prs_bsq_scr_heb_zul_cnt_afr_krd_fbf_ger_tsn_guj_hun_yor_bem_est_spa_owc_geo_eng_mcd_nor_bul_sod_wly_fre_fin_dyu_tag_grk_ind_jpn_knd_kor_dut_ita_dgb_swe_mao_pan_sid_mly_mnd_rom_cic_hin_amr_pol_glc_lat_slo_qcu_svk_por_ctl_tsw_hau_rus_tig_alb_sun_cze_bam_ben_ses_jav_tha_chh_tml_moo_ven_uzb_lit_arw_tur_akn_vie_amh_lda_ewe_swt	-0.315284967590529	-0.746233192356908	0.457408761210032
206	amr_grk_ses_eng_anl_aeg_chh_hin_tur_uzb_zul_tag_ven_dut_prs_bsq_krd_sod_lda_cnt_arw_rom_swa_afr_moo_pol_hun_bam_swt_est_rus_amh_geo_nor_urd_lit_por_hau_tig_scr_fin_ewe_jav_slo_mao_jpn_knd_kor_fre_alb_xho_svk_bat_ukr_heb_mly_mnd_pan_tsn_swe_sid_mcd_glc_cze_lat_qcu_ita_ctl_guj_bem_wly_bos_mlt_spa_ind_bul_dyu_ben_cic_sun_tha_gam_tml_fbf_tsw_aze_ger_mol_azi_igb_vie_owc_yor_akn_dgb	-0.254145383422768	-0.600595675838426	0.549570199722649
207	anl_fre_swt_pol_gam_sid_sod_krd_aze_azi_cic_ind_ven_bul_slo_bsq_afr_chh_dgb_mnd_grk_mol_moo_scr_tsn_lat_fin_ewe_bem_hun_nor_hau_geo_lit_swe_mcd_cze_aeg_amr_spa_est_fbf_mao_por_mly_jpn_knd_kor_dut_pan_igb_svk_bat_prs_tig_tag_cnt_ben_dyu_alb_amh_guj_ukr_urd_ita_qcu_rom_bos_ctl_swa_owc_arw_heb_glc_sun_ger_yor_hin_zul_jav_tha_wly_tml_ses_lda_uzb_eng_rus_tur_xho_vie_mlt_tsw_akn_bam	-0.870843487604788	-2.10857774524909	0.0376692270925213
208	sid_guj_bam_ukr_amh_hau_gam_svk_aze_tur_akn_ind_moo_swe_eng_bsq_ger_anl_ses_mnd_mcd_fre_igb_scr_swt_lit_hun_swa_lda_fin_mol_tig_geo_cze_arw_bul_ita_mlt_owc_bos_est_bem_bat_afr_mly_jpn_knd_kor_ben_slo_ewe_krd_jav_grk_amr_tag_cnt_lat_tsn_por_wly_glc_urd_nor_pan_qcu_ctl_rus_dut_dgb_aeg_alb_chh_rom_mao_prs_tsw_pol_xho_sun_tha_heb_tml_yor_fbf_azi_spa_hin_uzb_zul_vie_sod_dyu_ven_cic	0.0118706663175997	0.0279521080326737	0.977760243236846
209	amh_swe_tsn_slo_tig_owc_mlt_svk_aze_uzb_dgb_jav_xho_ita_prs_bsq_ger_sod_swt_mnd_alb_rus_bem_por_dyu_spa_hun_swa_moo_est_grk_amr_geo_nor_scr_urd_rom_sid_anl_cze_fin_lda_bat_ukr_mao_jpn_tml_kor_lat_mol_tsw_bos_tag_afr_chh_sun_cnt_fre_cic_krd_hau_guj_pan_lit_glc_qcu_mcd_dut_pol_akn_wly_ctl_aeg_eng_ind_bul_ven_hin_fbf_mly_tha_heb_knd_ses_bam_azi_arw_ben_tur_yor_vie_gam_zul_ewe_igb	-0.859942248279869	-2.0819763743351	0.0400913834865217
210	mlt_fre_moo_spa_heb_chh_aeg_slo_aze_azi_tsn_ind_dgb_guj_rus_bsq_lit_owc_lda_mnd_bos_dut_xho_bul_akn_grk_fin_ewe_bam_hun_scr_sid_geo_prs_nor_ger_ctl_tig_wly_swe_est_bem_sun_cze_tag_jpn_tml_kor_arw_ben_igb_krd_mly_por_anl_jav_cnt_hin_ven_glc_amr_pol_alb_eng_rom_qcu_mcd_ita_ukr_cic_gam_afr_sod_mol_mao_urd_zul_svk_tsw_bat_tha_hau_knd_swt_fbf_uzb_pan_lat_tur_ses_vie_amh_yor_dyu_swa	0.0346225338170115	0.0814926461874923	0.935225300098912
211	chh_guj_akn_arw_tig_aeg_gam_glc_azi_aze_ven_sun_bem_afr_pol_bsq_mcd_sid_tsn_mnd_swe_ukr_moo_urd_dgb_dut_fin_ses_fbf_hun_ger_amh_geo_prs_ben_rus_slo_mlt_wly_hin_est_tsw_mly_por_bat_jpn_tml_kor_fre_bos_swa_lit_mao_bul_owc_tag_cnt_grk_cic_eng_amr_nor_mol_svk_lat_qcu_ctl_pan_rom_bam_anl_scr_heb_alb_jav_krd_igb_ita_swt_ind_tha_hau_knd_zul_lda_uzb_spa_cze_tur_dyu_vie_sod_xho_ewe_yor	0.241635729634167	0.570479029142355	0.569728623691773
212	heb_afr_lda_urd_anl_aeg_tig_hin_tur_aze_ewe_mao_ses_fre_bos_bsq_svk_wly_akn_mnd_scr_ita_tsn_ukr_swt_krd_est_fbf_cic_fin_prs_hau_geo_ger_bul_slo_dut_sid_mlt_lit_hun_bem_mly_nor_ind_jpn_knd_kor_pan_grk_yor_rus_sun_mol_sod_bat_cnt_arw_ven_cze_chh_eng_por_rom_pol_qcu_ben_glc_ctl_xho_gam_lat_owc_mcd_tag_swe_dgb_alb_moo_jav_tha_amr_tml_zul_tsw_uzb_spa_guj_azi_dyu_vie_amh_bam_swa_igb	-0.514910191519387	-1.22507626833251	0.223640240581264
213	anl_glc_igb_prs_sod_tig_amr_ben_tur_aze_swt_tag_xho_arw_ukr_bsq_swe_amh_dyu_cnt_lit_urd_ses_scr_lda_slo_est_zul_fbf_hun_nor_wly_geo_cze_ctl_krd_por_sid_mlt_pan_fin_ven_ind_pol_jav_jpn_knd_kor_svk_fre_bem_lat_sun_alb_gam_bat_mnd_ger_dgb_bos_aeg_ita_eng_rus_hin_qcu_afr_spa_bul_akn_owc_grk_heb_guj_mly_mol_moo_rom_yor_mao_tha_chh_tml_tsn_bam_uzb_mcd_dut_azi_swa_vie_hau_cic_ewe_tsw	-0.28845820118608	-0.682210326762081	0.496801621634492
214	amh_spa_tsw_afr_hau_chh_tig_eng_azi_tur_dgb_bat_bem_rom_bos_bsq_grk_sid_ven_mnd_lat_fre_tsn_por_swt_ita_hun_zul_fbf_fin_lit_heb_geo_guj_slo_alb_arw_gam_mlt_nor_est_ses_tag_dut_mly_jpn_knd_kor_ben_swe_xho_bul_jav_rus_owc_mao_cnt_mcd_akn_hin_sod_glc_urd_pol_prs_qcu_mol_pan_ukr_lda_amr_scr_wly_ctl_sun_krd_igb_svk_yor_ind_tha_anl_tml_cic_swa_aze_cze_ger_uzb_bam_vie_aeg_dyu_moo_ewe	-0.292789405560248	-0.695274060528866	0.488617197015476
215	anl_guj_lda_afr_heb_owc_gam_nor_tur_azi_igb_jav_dyu_glc_hin_bsq_arw_hau_cic_mnd_urd_mcd_swa_eng_tsw_prs_hun_dgb_ewe_est_ben_sid_geo_bul_pan_scr_cze_tig_sod_rom_fin_bem_sun_krd_mly_jpn_tml_kor_mol_fre_yor_swe_tag_grk_aeg_bat_cnt_ctl_bam_spa_wly_ger_bos_svk_lat_qcu_slo_alb_pol_akn_amr_dut_chh_rus_mao_ukr_ven_ita_zul_ind_tha_mlt_knd_tsn_moo_aze_lit_por_uzb_ses_vie_amh_xho_fbf_swt	0.282800994943875	0.665579834532389	0.507327132417773
216	chh_fre_cic_spa_gam_tig_owc_svk_tur_aze_dyu_mly_tsw_urd_rus_bsq_hin_sid_fbf_mnd_eng_slo_ven_grk_akn_bos_est_swa_bam_fin_ben_amh_geo_guj_swe_dut_mcd_heb_anl_prs_hun_bem_jav_pol_tag_jpn_tml_kor_lat_pan_igb_ukr_bat_ctl_wly_ind_cnt_mol_ses_por_mlt_alb_rom_ger_arw_qcu_cze_nor_lit_xho_aeg_scr_sod_glc_mao_krd_lda_bul_tsn_sun_tha_amr_knd_moo_dgb_azi_afr_ita_uzb_yor_vie_hau_zul_swt_ewe	-0.183410532616487	-0.433187783876892	0.665881408013251
217	gam_krd_akn_alb_anl_tig_heb_ita_tur_aze_swa_mly_zul_fre_ger_bsq_svk_chh_tsn_mnd_ukr_bos_cic_arw_ewe_mol_hun_bam_swt_fin_spa_amh_geo_por_dut_guj_bul_sid_wly_glc_est_dyu_sun_pan_ind_jpn_knd_kor_urd_lit_fbf_pol_mao_hin_mlt_jav_cnt_nor_igb_mcd_aeg_grk_swe_ben_eng_qcu_scr_lat_cze_ven_hau_slo_amr_prs_bat_rus_tsw_ctl_ses_tag_tha_sod_tml_dgb_lda_uzb_afr_rom_azi_xho_vie_owc_bem_moo_yor	0.316184138505601	0.744948935853327	0.458181043622726
218	sod_grk_tsw_bos_heb_chh_mlt_rus_tur_uzb_yor_tag_dgb_lit_nor_bsq_slo_amh_swt_mnd_ger_afr_tsn_pan_igb_cze_fin_ven_fbf_est_krd_sid_geo_ben_bul_spa_mcd_amr_gam_ctl_hun_akn_mly_rom_ind_jpn_knd_kor_urd_prs_swa_guj_bat_scr_tig_mao_cnt_hin_zul_mol_anl_swe_lat_por_ukr_qcu_ita_fre_glc_bam_aeg_alb_wly_svk_sun_eng_lda_arw_ses_jav_tha_owc_tml_ewe_cic_aze_dut_pol_azi_xho_vie_hau_dyu_moo_bem	0.688005918151186	1.63858367789551	0.104678942367502
219	amh_ger_dgb_lit_mlt_sod_owc_scr_uzb_tur_dyu_ind_ses_ctl_grk_bsq_svk_anl_swa_cnt_lat_afr_akn_arw_zul_ita_fin_fbf_tsn_est_rom_tig_geo_eng_ben_spa_mol_aeg_heb_bul_hun_bem_mly_alb_jav_jpn_knd_kor_mcd_guj_swt_slo_sun_rus_chh_mao_mnd_bos_yor_krd_sid_por_urd_hin_cze_qcu_ukr_fre_swe_bam_wly_nor_amr_dut_bat_pol_igb_pan_lda_tag_tha_gam_tml_tsw_cic_azi_glc_prs_aze_xho_vie_hau_moo_ewe_ven	-0.239458969120261	-0.56573868220145	0.572933916865552
220	owc_pol_dyu_dut_aeg_tig_mlt_por_uzb_azi_bam_mly_moo_spa_grk_bsq_nor_sid_lda_mnd_bul_hin_ses_swe_ewe_mol_est_igb_fbf_hun_ger_sod_geo_ita_krd_eng_rom_chh_hau_afr_fin_tsn_ind_svk_jav_jpn_tml_kor_slo_ben_akn_alb_mao_scr_wly_tag_cnt_rus_xho_glc_heb_mcd_lat_prs_fre_qcu_bos_urd_ukr_cic_anl_cze_amr_guj_bat_arw_swa_ctl_dgb_sun_tha_gam_knd_bem_yor_tur_lit_pan_aze_swt_vie_amh_zul_ven_tsw	0.0962023726352353	0.226533198677863	0.821283911966693
221	amr_swe_ewe_lit_sid_anl_amh_bul_aze_tur_tsn_mao_fbf_scr_fre_bsq_rom_chh_swa_mnd_ukr_eng_bem_slo_lda_afr_fin_dgb_igb_hun_pan_aeg_geo_glc_ger_cze_pol_tig_wly_por_est_moo_ind_ben_mly_jpn_tml_kor_ita_lat_dyu_arw_bat_svk_hau_jav_cnt_mcd_yor_hin_sod_krd_grk_bos_urd_qcu_nor_alb_mol_tsw_owc_spa_gam_dut_tag_rus_ven_ctl_akn_sun_tha_heb_knd_cic_ses_uzb_prs_guj_azi_xho_vie_mlt_zul_bam_swt	-1.31374463546164	-3.29330437626722	0.00140124353540362
222	tig_ben_swa_cze_mlt_wly_aeg_svk_tur_aze_dgb_ind_zul_bul_swe_bsq_prs_sid_ven_cnt_nor_mol_ewe_urd_yor_scr_est_akn_lda_hun_spa_anl_geo_glc_krd_rom_pan_amh_owc_ukr_fin_dyu_sun_fre_mly_jpn_tml_kor_lit_grk_bem_pol_jav_eng_gam_mao_mnd_guj_moo_por_hau_dut_arw_alb_ger_qcu_hin_slo_bos_igb_amr_ita_sod_mcd_tag_lat_tsw_afr_swt_bat_tha_heb_knd_fbf_tsn_azi_rus_ctl_uzb_cic_vie_chh_xho_bam_ses	-0.413797516697274	-0.983485560936036	0.327920225894782
223	tig_ger_dyu_rus_wly_amh_hau_ita_azi_aze_swt_tag_swa_urd_alb_bsq_bos_mlt_tsw_cnt_ctl_guj_fbf_lit_zul_mcd_hun_lda_xho_fin_prs_amr_geo_hin_grk_pol_dut_anl_aeg_fre_est_bem_mly_por_jav_jpn_knd_kor_rom_swe_cic_ukr_bat_glc_gam_mao_mnd_svk_ven_eng_chh_krd_bul_pan_ben_qcu_slo_afr_spa_yor_owc_nor_heb_arw_sun_cze_ses_scr_igb_ind_tha_sid_tml_dgb_bam_tur_mol_lat_uzb_moo_vie_sod_tsn_akn_ewe	-0.468444287561319	-1.11454900509285	0.267915764130505
224	amh_ukr_fbf_grk_owc_wly_sid_por_tur_azi_ses_mao_moo_afr_glc_bsq_urd_sod_swt_mnd_ger_ctl_ven_hin_yor_svk_hun_cic_akn_est_eng_amr_geo_nor_guj_slo_rus_aeg_chh_mcd_fin_swa_sun_alb_ind_jpn_knd_kor_cze_lit_ewe_krd_tag_dut_anl_bat_cnt_lat_zul_bos_gam_scr_pan_rom_spa_qcu_ita_prs_swe_igb_mlt_bul_hau_fre_mly_pol_bem_mol_dyu_jav_tha_tig_tml_dgb_bam_aze_arw_ben_uzb_lda_vie_heb_tsw_tsn_xho	-0.18410876255906	-0.435106576584271	0.66449313887243
225	hau_swe_bem_bos_aeg_chh_heb_afr_uzb_aze_dyu_mly_tsn_pan_scr_bsq_grk_sod_bam_mnd_cze_por_cic_ita_tsw_pol_fin_fbf_dgb_hun_ger_tig_geo_ctl_svk_nor_guj_amr_gam_dut_est_akn_jav_rom_sun_jpn_knd_kor_slo_mol_ven_bul_tag_lit_wly_mao_cnt_alb_ewe_spa_sid_prs_arw_hin_krd_qcu_lat_mcd_ukr_swt_anl_rus_owc_fre_ind_urd_moo_ben_igb_bat_tha_amh_tml_swa_lda_azi_eng_glc_tur_xho_vie_mlt_yor_zul_ses	-0.0984880362653837	-0.23267144750813	0.816527830865886
226	amr_afr_cic_guj_sid_chh_anl_urd_tur_uzb_swt_tag_zul_ukr_spa_bsq_alb_tig_tsw_mnd_nor_rom_dgb_lit_lda_prs_est_moo_ewe_fin_scr_hau_geo_cze_lat_grk_slo_owc_heb_svk_hun_igb_mly_ctl_mao_jpn_knd_kor_pol_por_xho_glc_ind_mol_sod_jav_cnt_ita_swa_fre_amh_bul_hin_mcd_bos_qcu_eng_ger_swe_ses_aeg_arw_wly_ben_sun_pan_bem_krd_tsn_bat_tha_gam_tml_dyu_ven_azi_rus_dut_aze_akn_vie_mlt_fbf_bam_yor	-0.221310065067265	-0.52310492375327	0.602145374086039
227	aeg_arw_dyu_ctl_heb_sid_tig_ukr_aze_azi_tsw_ind_bam_grk_urd_bsq_glc_chh_swa_cnt_scr_fre_lda_rus_zul_lit_est_ven_swt_fin_alb_amh_geo_por_slo_ben_afr_gam_hau_ger_hun_dgb_mao_pol_jav_jpn_knd_kor_prs_krd_ewe_lat_sun_spa_owc_bat_mnd_swe_yor_guj_wly_rom_dut_hin_cze_qcu_svk_bos_pan_xho_mlt_eng_amr_bul_mly_nor_igb_ita_bem_tag_tha_anl_tml_moo_akn_tur_mol_mcd_uzb_ses_vie_sod_tsn_cic_fbf	-0.151181931987314	-0.356267211472596	0.722447424295671
228	amr_glc_zul_cze_owc_mlt_tig_lat_tur_azi_lda_mly_swt_afr_arw_bsq_guj_heb_ses_mnd_swe_dut_dyu_pol_swa_rus_est_tsn_cic_hun_por_anl_geo_bul_fre_eng_scr_sod_wly_krd_fin_ven_jav_alb_sun_jpn_knd_kor_mol_spa_fbf_mcd_tag_pan_aeg_bat_cnt_grk_akn_ben_chh_urd_slo_bos_lit_qcu_ita_ukr_rom_bem_gam_ger_amh_hin_mao_ctl_igb_nor_xho_ind_tha_hau_tml_dgb_yor_uzb_prs_svk_aze_bam_vie_sid_ewe_moo_tsw	-0.813155549662291	-1.96421325338454	0.0524909378439884
229	sod_arw_ven_swe_amh_wly_tig_krd_aze_tur_bam_mly_tsw_mcd_scr_bsq_hin_chh_swa_cnt_cze_ben_igb_fre_fbf_slo_fin_swt_dgb_est_afr_amr_geo_bos_alb_rom_ger_hau_sid_nor_hun_yor_tag_bul_bat_jpn_tml_kor_rus_prs_akn_ita_sun_pol_anl_jav_mnd_lat_lda_glc_aeg_ctl_por_svk_lit_qcu_mol_urd_spa_ewe_heb_guj_mlt_ukr_ind_pan_dyu_grk_bem_mao_tha_owc_knd_moo_ses_azi_eng_dut_uzb_xho_vie_gam_zul_tsn_cic	0.27843477584709	0.655883080426669	0.513518745382362
230	anl_spa_swt_cze_gam_tig_heb_scr_tur_uzb_cic_mao_tsn_fre_lit_bsq_arw_mlt_ses_mnd_urd_guj_fbf_afr_dgb_krd_est_lda_akn_hun_mcd_owc_geo_ukr_dut_por_eng_sod_hau_swe_fin_ven_sun_mol_bat_jpn_knd_kor_grk_ger_bem_ita_mly_pan_wly_jav_cnt_lat_ewe_bul_sid_rus_slo_rom_ctl_qcu_pol_glc_svk_bam_amr_hin_aeg_bos_tag_alb_yor_ben_dyu_ind_tha_chh_tml_tsw_igb_aze_nor_prs_azi_swa_vie_amh_zul_moo_xho	-0.258212790032554	-0.610545077834955	0.542989997386574
231	sid_scr_lda_mol_owc_gam_chh_cze_aze_azi_tsn_mao_swa_alb_bul_bsq_krd_wly_dyu_mnd_afr_lat_bem_prs_ewe_svk_fin_swt_ses_hun_ita_mlt_geo_mcd_ctl_hin_glc_amh_sod_rus_est_igb_tag_bos_ind_jpn_tml_kor_ger_grk_ven_slo_mly_ukr_tig_bat_cnt_fre_moo_lit_heb_por_ben_dut_rom_qcu_arw_pan_nor_akn_aeg_pol_hau_swe_sun_eng_fbf_urd_dgb_jav_tha_anl_knd_yor_cic_tur_spa_guj_uzb_tsw_vie_amr_xho_bam_zul	0.232414078317715	0.549330198117952	0.584095522068238
232	amr_arw_bam_afr_anl_heb_tig_glc_uzb_aze_igb_bat_yor_por_lit_bsq_pol_aeg_swt_cnt_urd_scr_moo_ben_tsw_mol_est_fbf_akn_fin_nor_sod_geo_alb_dut_hin_ita_amh_sid_lat_hun_dgb_mly_svk_sun_jpn_knd_kor_ukr_rus_ven_guj_mao_mcd_hau_tag_mnd_grk_swa_fre_owc_pan_rom_cze_prs_qcu_ger_bos_slo_ses_mlt_eng_wly_ctl_jav_krd_xho_spa_ewe_ind_tha_gam_tml_zul_lda_azi_bul_swe_tur_bem_vie_chh_dyu_tsn_cic	-0.138940538245135	-0.327553817881666	0.743985253992901
233	amr_swe_tsw_grk_mlt_anl_heb_spa_tur_uzb_dyu_ind_ven_urd_bul_bsq_ukr_owc_swa_cnt_slo_prs_yor_svk_xho_rom_hun_dgb_moo_est_bos_sod_geo_ger_ita_fre_cze_sid_hau_ben_fin_fbf_tag_pan_sun_jpn_knd_kor_lit_lat_swt_afr_mly_por_tig_bat_mnd_guj_lda_mcd_amh_dut_hin_mol_scr_qcu_arw_pol_alb_igb_wly_krd_gam_ctl_jav_glc_akn_rus_cic_mao_tha_chh_tml_bem_bam_aze_eng_nor_azi_zul_vie_aeg_ewe_ses_tsn	-0.719717544531027	-1.72848312422406	0.0872203462237757
234	amr_mcd_ewe_afr_aeg_chh_owc_rus_tur_azi_bam_jav_dyu_ctl_ben_bsq_prs_gam_swt_cnt_ger_lat_bem_arw_igb_grk_hun_tsw_fbf_est_pol_heb_geo_svk_swe_lit_bos_tig_sod_guj_fin_ven_tag_spa_mao_jpn_tml_kor_pan_fre_cic_hin_bat_dut_hau_ind_mnd_eng_dgb_mol_wly_rom_urd_bul_ita_qcu_glc_krd_por_moo_sid_scr_amh_nor_sun_slo_swa_cze_ses_mly_tha_anl_knd_akn_tsn_aze_alb_ukr_uzb_lda_vie_mlt_zul_xho_yor	-0.203566853178276	-0.480540291045999	0.631971746420975
235	sid_alb_dgb_ctl_heb_mlt_hau_hin_tur_azi_cic_sun_xho_eng_mcd_bsq_arw_tig_lda_mnd_rom_pol_dyu_scr_zul_nor_fin_moo_ewe_est_krd_amr_geo_urd_spa_bul_lit_aeg_anl_rus_hun_swt_ind_guj_tag_jpn_tml_kor_cze_slo_bam_mol_jav_por_owc_mly_cnt_glc_ven_fre_amh_ben_ukr_prs_ita_qcu_ger_afr_svk_akn_wly_lat_sod_bos_bat_pan_fbf_swe_igb_mao_tha_gam_knd_ses_tsn_aze_grk_dut_uzb_swa_vie_chh_bem_tsw_yor	-0.181912680420064	-0.4300978196665	0.668119479282002
236	hau_mcd_xho_ctl_mlt_chh_sid_guj_azi_tur_swa_tag_tsn_lat_spa_bsq_pan_gam_zul_cnt_mol_bul_lda_ukr_cic_rus_fin_swt_akn_hun_fre_aeg_geo_glc_svk_eng_scr_wly_tig_ger_est_dyu_sun_hin_mao_jpn_tml_kor_swe_cze_ven_urd_ind_por_heb_bat_mnd_ita_igb_nor_amr_slo_dut_lit_rom_qcu_afr_grk_prs_ses_amh_alb_sod_krd_jav_pol_moo_ben_yor_mly_tha_owc_knd_dgb_ewe_aze_arw_bos_uzb_tsw_vie_anl_bam_bem_fbf	-0.461083748021628	-1.09836232328033	0.274881789981463
237	anl_swe_swa_svk_mlt_sid_owc_urd_aze_tur_yor_bat_fbf_spa_afr_bsq_pan_sod_moo_mnd_ukr_krd_akn_alb_igb_scr_est_xho_swt_hun_por_wly_geo_eng_bul_lat_glc_chh_gam_bos_fin_tsn_tag_ctl_jav_jpn_knd_kor_lit_rus_bam_dut_mao_fre_aeg_ind_cnt_prs_zul_nor_tig_mcd_rom_cze_arw_qcu_ger_ita_grk_lda_amr_guj_hau_slo_mly_ben_ewe_pol_bem_sun_tha_heb_tml_ses_dgb_azi_mol_hin_uzb_tsw_vie_amh_dyu_cic_ven	-0.0828425439663779	-0.195028733192602	0.845795896196794
238	mlt_krd_ewe_fre_aeg_amr_hau_alb_tur_aze_zul_mao_tsw_mcd_guj_bsq_mol_wly_yor_cnt_swe_lit_akn_rom_bam_arw_fin_cic_igb_est_ukr_anl_geo_rus_eng_slo_por_gam_sid_pol_hun_fbf_bat_svk_ind_jpn_knd_kor_ita_lat_bem_ger_sun_prs_sod_jav_mnd_afr_ses_ben_tig_glc_bos_spa_pan_qcu_hin_cze_bul_lda_heb_grk_owc_nor_tag_urd_swt_ctl_xho_mly_tha_amh_tml_moo_tsn_uzb_scr_dut_azi_dgb_vie_chh_swa_ven_dyu	-0.0584358931082627	-0.137682424792889	0.890789066567585
239	owc_lat_bam_ctl_gam_amh_aeg_slo_aze_uzb_zul_mly_swt_krd_hin_bsq_ukr_sid_cic_mnd_pol_rom_ven_lit_moo_mcd_fin_akn_tsw_est_ita_amr_geo_urd_prs_swe_guj_anl_sod_arw_hun_tsn_ind_ger_sun_jpn_knd_kor_alb_por_yor_mol_bat_rus_chh_mao_cnt_afr_swa_eng_wly_pan_scr_spa_nor_qcu_ben_bos_grk_fbf_mlt_fre_tig_svk_tag_bul_dgb_glc_dyu_jav_tha_heb_tml_xho_ewe_azi_dut_cze_tur_igb_vie_hau_lda_ses_bem	-0.523554850124357	-1.24720132814289	0.215455403943507
240	tig_slo_fbf_nor_mlt_sid_chh_ben_aze_uzb_bam_mao_dgb_krd_guj_bsq_rom_sod_ven_mnd_ger_ctl_swa_fre_tsw_svk_fin_cic_xho_hun_scr_aeg_geo_alb_hin_spa_ukr_hau_owc_lit_est_yor_mly_glc_sun_jpn_knd_kor_eng_urd_igb_bos_tag_por_gam_bat_cnt_rus_ses_swe_anl_grk_afr_cze_mcd_qcu_bul_ita_dut_tsn_amr_prs_heb_arw_ind_lat_akn_mol_lda_jav_tha_wly_tml_bem_moo_tur_pan_pol_azi_dyu_vie_amh_zul_swt_ewe	0.211050517541657	0.497629789689648	0.619919603136605
241	owc_rus_moo_eng_amh_chh_amr_ukr_uzb_azi_ven_mly_swt_bos_krd_bsq_ctl_sid_zul_mnd_swe_glc_akn_afr_fbf_arw_est_tsn_cic_fin_lat_gam_geo_mcd_cze_spa_scr_heb_sod_dut_hun_ses_jav_por_ind_jpn_knd_kor_alb_slo_tsw_urd_sun_fre_hau_mao_cnt_ita_dgb_prs_aeg_rom_pan_lit_pol_qcu_hin_grk_guj_bam_tig_mol_wly_bul_bat_svk_igb_nor_dyu_tag_tha_anl_tml_yor_lda_tur_ben_ger_aze_ewe_vie_mlt_xho_bem_swa	-0.446522033893811	-1.0604249742868	0.291697546638134
242	mlt_bul_dyu_dut_aeg_sid_anl_scr_tur_uzb_moo_mao_bem_mol_nor_bsq_por_amh_ses_mnd_eng_swe_fbf_svk_zul_ben_hun_akn_cic_fin_alb_sod_geo_spa_ukr_pol_guj_heb_hau_ger_est_swa_jav_ctl_bat_jpn_knd_kor_afr_mcd_xho_lit_sun_prs_tig_ind_cnt_arw_bam_urd_amr_cze_krd_fre_pan_qcu_slo_ita_glc_swt_owc_rus_gam_hin_tag_lat_yor_bos_dgb_mly_tha_wly_tml_ven_igb_aze_rom_grk_azi_ewe_vie_chh_tsn_tsw_lda	-0.0876296680470516	-0.20648665163538	0.83686218238453
243	sod_mcd_yor_arw_mlt_amr_wly_dut_tur_azi_bem_mao_ses_ger_rus_bsq_glc_amh_zul_mnd_fre_ben_lda_hin_akn_afr_hun_bam_swa_fin_lit_heb_geo_spa_scr_grk_swe_anl_owc_eng_est_igb_tag_urd_ind_jpn_knd_kor_ukr_mol_dgb_pan_bat_rom_aeg_sun_cnt_cze_xho_guj_gam_bul_por_alb_bos_qcu_svk_ita_lat_tsn_chh_pol_sid_nor_jav_prs_moo_ctl_fbf_mly_tha_hau_tml_dyu_tsw_uzb_slo_krd_aze_cic_vie_tig_swt_ewe_ven	-1.07213425847331	-2.6300275878086	0.00999192685396831
244	amr_mcd_moo_rus_gam_heb_mlt_bos_aze_azi_tsw_sun_lda_guj_glc_bsq_swe_amh_bem_mnd_spa_pan_bam_lit_fbf_hin_est_swa_dyu_hun_eng_tig_geo_por_fre_bul_lat_sid_chh_krd_fin_tsn_ind_grk_bat_jpn_tml_kor_rom_ukr_ven_alb_tag_pol_wly_mly_cnt_arw_igb_nor_aeg_afr_ctl_ger_scr_qcu_dut_ben_svk_zul_anl_slo_sod_prs_mao_urd_ses_ita_akn_jav_tha_owc_knd_yor_cic_tur_cze_mol_uzb_ewe_vie_hau_swt_dgb_xho	-0.168761329971917	-0.398524441963253	0.691157145899615
245	gam_svk_dyu_ita_heb_tig_sid_lit_azi_uzb_cic_mly_akn_swe_ger_bsq_cze_anl_zul_cnt_fre_dut_moo_eng_xho_rom_fin_fbf_tsw_est_por_owc_geo_ctl_ben_mcd_urd_wly_hau_grk_hun_ewe_bat_lat_tag_jpn_tml_kor_spa_guj_ses_scr_sun_pan_chh_mao_mnd_ukr_ven_glc_aeg_rus_nor_pol_alb_qcu_arw_prs_hin_lda_amr_bos_mlt_slo_jav_mol_bem_afr_igb_ind_tha_sod_knd_swa_dgb_aze_bul_krd_tur_yor_vie_amh_bam_tsn_swt	0.215362494061873	0.506947425087834	0.613391633239612
246	aeg_lit_lda_nor_owc_tig_heb_afr_uzb_tur_igb_jav_zul_fre_alb_bsq_ctl_amr_dyu_mnd_urd_scr_yor_krd_bem_guj_fin_akn_bam_est_swe_chh_geo_por_rom_slo_pol_wly_hau_ben_hun_swa_mao_ger_tag_jpn_knd_kor_ita_ukr_ven_hin_sun_bul_anl_bat_cnt_lat_swt_glc_sod_arw_prs_rus_spa_qcu_mol_grk_pan_tsw_amh_dut_gam_cze_ind_svk_cic_eng_tsn_mly_tha_mlt_tml_ewe_ses_azi_bos_mcd_aze_xho_vie_sid_dgb_fbf_moo	-0.775231401008845	-1.86693821904359	0.0650605536248097
247	anl_afr_yor_guj_amh_owc_aeg_krd_aze_tur_akn_ind_dyu_rus_bul_bsq_glc_gam_xho_cnt_arw_alb_ses_pan_tsw_mol_est_zul_moo_hun_grk_mlt_geo_prs_ita_nor_fre_tig_sid_eng_fin_bam_sun_lat_jav_jpn_tml_kor_pol_ben_ewe_ger_mly_ctl_amr_mao_mnd_spa_lda_por_hau_slo_mcd_ukr_swe_qcu_scr_rom_dut_fbf_chh_lit_wly_urd_tag_bos_ven_cze_swt_bat_tha_sod_knd_bem_dgb_uzb_svk_hin_azi_swa_vie_heb_tsn_igb_cic	-0.203363738448377	-0.4804490189114	0.632036386318573
248	wly_lat_yor_guj_hau_anl_sod_ita_tur_uzb_moo_sun_xho_arw_cze_bsq_por_tig_ven_cnt_rus_pol_fbf_prs_cic_pan_est_zul_tsn_hun_grk_mlt_geo_fre_glc_ukr_afr_aeg_heb_hin_fin_swt_tag_lit_mly_jpn_tml_kor_mcd_alb_bem_krd_mao_bos_amh_ind_mnd_spa_igb_scr_sid_swe_bul_ger_slo_qcu_nor_mol_rom_dgb_gam_dut_owc_eng_bat_ben_bam_ctl_ses_jav_tha_chh_knd_ewe_lda_aze_svk_urd_azi_akn_vie_amr_dyu_swa_tsw	-1.13348823684689	-2.78585045089549	0.00647042159929959
249	hau_svk_akn_urd_tig_wly_heb_mol_tur_aze_moo_tag_tsw_lit_ctl_bsq_ita_aeg_swt_mnd_bul_spa_swa_dut_cic_eng_fin_ses_bam_hun_scr_sid_geo_prs_bos_alb_ben_amr_amh_krd_est_igb_ind_ukr_mly_jpn_knd_kor_swe_hin_fbf_pan_mao_rus_owc_sun_cnt_cze_lda_por_anl_glc_nor_afr_guj_qcu_arw_grk_pol_bem_sod_mcd_mlt_lat_bat_slo_dyu_fre_ewe_jav_tha_gam_tml_yor_zul_azi_rom_ger_uzb_dgb_vie_chh_tsn_xho_ven	-0.0673882733329627	-0.158969504197933	0.874037615165642
250	amr_pol_igb_alb_tig_sod_chh_rus_uzb_tur_dgb_ind_fbf_ger_nor_bsq_ita_mlt_ewe_cnt_svk_lat_yor_mol_dyu_glc_fin_akn_tsn_est_swe_anl_geo_dut_bos_guj_mcd_owc_amh_hin_hun_bem_jav_ben_tag_jpn_tml_kor_fre_krd_bam_rom_mao_pan_wly_bat_mnd_eng_ven_lit_aeg_grk_slo_afr_cze_qcu_urd_spa_bul_xho_gam_arw_hau_por_sun_prs_ses_ctl_swt_mly_tha_heb_knd_zul_swa_azi_ukr_scr_aze_lda_vie_sid_tsw_moo_cic	-0.538574901944215	-1.28297508009424	0.202688959840416
251	anl_spa_dyu_slo_owc_chh_mlt_por_azi_tur_tsn_jav_xho_lit_ctl_bsq_grk_wly_igb_cnt_rom_swe_cic_prs_zul_cze_est_yor_tsw_hun_bul_sid_geo_scr_guj_arw_svk_amr_sod_rus_fin_swa_bat_mol_sun_jpn_knd_kor_ukr_ita_bem_eng_mao_bos_aeg_tag_mnd_lat_ven_dut_amh_glc_afr_pol_hin_qcu_fre_ben_ger_akn_hau_alb_tig_mcd_ind_nor_ses_pan_swt_mly_tha_gam_tml_lda_moo_uzb_krd_urd_aze_ewe_vie_heb_dgb_fbf_bam	0.074254379847366	0.175100931642771	0.861380987555322
252	anl_pan_tsw_ger_hau_owc_sid_arw_uzb_aze_fbf_bat_bem_mcd_por_bsq_lit_wly_ewe_cnt_krd_ben_cic_eng_tsn_swe_est_moo_zul_hun_fre_tig_geo_ita_ukr_glc_urd_heb_amr_guj_fin_xho_mao_rus_ind_jpn_knd_kor_bul_pol_yor_afr_tag_alb_chh_sun_mnd_rom_swa_scr_sod_hin_dut_bos_nor_qcu_lat_spa_cze_lda_amh_svk_gam_slo_jav_grk_akn_mol_dgb_mly_tha_mlt_tml_ses_ven_tur_ctl_prs_azi_bam_vie_aeg_swt_dyu_igb	-1.13848895633915	-2.79623475033645	0.00628194535730928
253	anl_lat_swa_krd_amh_tig_sid_por_azi_uzb_dgb_sun_tsn_lit_glc_bsq_ukr_hau_fbf_mnd_ger_ita_bam_hin_akn_alb_hun_igb_zul_fin_svk_owc_geo_mol_fre_mcd_ctl_heb_chh_eng_est_tsw_jav_dut_tag_jpn_knd_kor_bul_slo_cic_prs_ind_rom_gam_mly_cnt_afr_moo_guj_amr_arw_bos_cze_pan_qcu_spa_pol_rus_ses_mlt_urd_aeg_ben_mao_grk_dyu_nor_bem_bat_tha_wly_tml_ven_ewe_tur_swe_scr_aze_xho_vie_sod_lda_yor_swt	-0.278530029286559	-0.658745721988197	0.511686729778272
254	anl_spa_dgb_lit_tig_sid_amh_por_azi_tur_moo_tag_swt_guj_rus_bsq_svk_amr_lda_mnd_grk_mcd_fbf_ben_ven_eng_hun_dyu_swa_fin_fre_sod_geo_ita_hin_ctl_bos_chh_wly_dut_est_tsw_mly_swe_mao_jpn_knd_kor_urd_slo_yor_ukr_jav_prs_mlt_ind_cnt_afr_xho_pol_aeg_lat_glc_arw_alb_qcu_scr_cze_krd_ewe_owc_ger_gam_mol_sun_nor_zul_bul_igb_bat_tha_hau_tml_cic_ses_uzb_rom_pan_aze_tsn_vie_heb_akn_bam_bem	-0.333644972180379	-0.790002083460269	0.431536287366585
255	amh_slo_bam_spa_wly_chh_hau_afr_aze_azi_cic_mao_ewe_cze_urd_bsq_ukr_tig_xho_mnd_ben_por_dyu_ita_moo_scr_hun_swt_akn_est_grk_gam_geo_bos_eng_guj_glc_mlt_sod_nor_fin_zul_bat_mcd_tag_jpn_tml_kor_prs_dut_fbf_rom_sun_rus_anl_ind_cnt_fre_yor_ctl_heb_alb_lit_swe_svk_qcu_pan_bul_ger_igb_owc_pol_aeg_lat_mly_hin_tsw_mol_swa_jav_tha_amr_knd_ven_bem_tur_arw_krd_uzb_ses_vie_sid_lda_tsn_dgb	0.00644611886653881	0.0151849957957476	0.987917120836568
256	mlt_nor_dgb_ita_owc_amh_hau_mcd_azi_aze_ses_sun_tsn_rus_hin_bsq_rom_heb_ewe_mnd_arw_afr_yor_swe_lda_bul_hun_swt_akn_est_grk_sod_geo_ger_por_glc_pan_tig_wly_slo_fin_igb_bat_dut_mly_jpn_knd_kor_bos_alb_swa_eng_mao_guj_chh_ind_cnt_lat_bam_urd_sid_fre_pol_lit_ben_qcu_cze_krd_ukr_zul_anl_ctl_amr_spa_tag_mol_dyu_scr_fbf_jav_tha_aeg_tml_moo_tsw_tur_svk_prs_uzb_xho_vie_gam_ven_cic_bem	-0.414750223895731	-0.984617790518217	0.327366533216454
257	chh_eng_swt_rom_heb_hau_anl_pol_uzb_aze_tsw_mao_akn_spa_krd_bsq_arw_aeg_bam_mnd_glc_rus_xho_dut_yor_ger_est_zul_lda_fin_grk_wly_geo_prs_cze_bul_lit_mlt_owc_mol_hun_moo_tag_bos_mly_jpn_tml_kor_pan_fre_ewe_ita_ind_por_amr_bat_cnt_mcd_fbf_urd_sod_lat_alb_svk_afr_qcu_nor_ukr_ctl_bem_gam_slo_amh_scr_sun_guj_dyu_swe_swa_jav_tha_tig_knd_ven_ses_tur_ben_hin_azi_cic_vie_sid_igb_dgb_tsn	0.148014693557866	0.348085001460254	0.728563014582468
258	sod_hin_igb_pol_anl_chh_hau_scr_tur_uzb_tsn_sun_ewe_lit_bos_bsq_ita_heb_swt_mnd_ukr_alb_bem_nor_dgb_lat_est_zul_tsw_hun_guj_aeg_geo_grk_afr_swe_svk_amr_amh_mcd_fin_lda_jav_ben_mao_jpn_knd_kor_ger_urd_cic_krd_mly_pan_sid_ind_cnt_prs_ven_rus_tig_spa_mol_dut_fre_qcu_arw_bul_cze_xho_mlt_glc_gam_slo_tag_eng_swa_ctl_akn_bat_tha_wly_tml_ses_dyu_aze_rom_por_azi_bam_vie_owc_fbf_moo_yor	-0.544446099824575	-1.29725277606978	0.197753144628884
259	anl_ctl_yor_rus_sod_heb_sid_lat_uzb_azi_ses_ind_tsn_pol_bul_bsq_slo_tig_xho_cnt_guj_ita_swa_ger_swt_afr_fin_cic_dgb_est_dut_wly_geo_svk_prs_fre_rom_amr_chh_lit_hun_lda_sun_mol_mly_jpn_tml_kor_glc_alb_bem_eng_jav_pan_aeg_mao_mnd_mcd_bam_arw_gam_spa_hin_ben_grk_qcu_krd_nor_cze_dyu_mlt_urd_amh_ukr_bat_scr_moo_por_zul_tag_tha_owc_knd_igb_ewe_tur_swe_bos_aze_tsw_vie_hau_ven_fbf_akn	-0.13102784185166	-0.309197074818602	0.757863273818863
260	aeg_mcd_swt_ben_gam_anl_amh_por_tur_azi_zul_tag_moo_nor_glc_bsq_slo_sid_dyu_cnt_bos_pol_bam_swe_ven_grk_est_ewe_cic_hun_guj_heb_geo_dut_svk_rus_fre_chh_amr_rom_fin_lda_jav_arw_bat_jpn_knd_kor_lit_ita_bem_spa_mly_krd_hau_sun_mnd_cze_xho_eng_tig_hin_pan_mol_ctl_qcu_afr_prs_urd_dgb_owc_lat_wly_bul_ind_ger_swa_ukr_ses_mao_tha_mlt_tml_fbf_tsn_uzb_scr_alb_aze_tsw_vie_sod_yor_akn_igb	-0.45561778317779	-1.08244373087029	0.281854035934179
261	gam_rus_cic_lat_anl_wly_mlt_urd_tur_aze_ses_ind_tsw_swe_mol_bsq_hin_amr_lda_mnd_afr_svk_dyu_bos_akn_pan_fin_dgb_yor_est_cze_sod_geo_ger_spa_nor_rom_owc_aeg_eng_hun_bem_jav_ukr_tag_jpn_knd_kor_arw_dut_xho_mcd_sun_krd_chh_mly_cnt_prs_igb_grk_hau_pol_lit_ben_ctl_qcu_por_guj_fre_bam_amh_ita_sid_glc_bat_slo_swt_scr_moo_mao_tha_tig_tml_zul_swa_uzb_alb_bul_azi_ewe_vie_heb_tsn_ven_fbf	-0.359798171480239	-0.851600428909444	0.396623460917699
262	wly_bul_bam_ben_anl_hau_owc_slo_azi_tur_swa_mao_bem_prs_lat_bsq_krd_sod_ewe_cnt_ctl_por_zul_scr_igb_eng_est_cic_swt_hun_guj_tig_geo_bos_urd_arw_mcd_aeg_mlt_dut_fin_fbf_sun_grk_mly_jpn_knd_kor_cze_ita_dyu_pan_ind_lit_amh_bat_mnd_fre_ses_pol_heb_nor_afr_glc_rom_qcu_swe_rus_alb_yor_chh_svk_gam_ger_tag_mol_tsw_ukr_lda_jav_tha_amr_tml_moo_akn_uzb_hin_spa_aze_tsn_vie_sid_xho_ven_dgb	0.0297478858821781	0.0700671017373194	0.944290696509116
263	mlt_dut_bem_eng_amh_wly_hau_bul_uzb_tur_zul_bat_dgb_nor_hin_bsq_grk_anl_swt_mnd_ita_slo_ven_pol_ses_ben_hun_akn_tsn_fin_cze_heb_geo_mcd_scr_alb_ger_sid_sod_pan_est_cic_mly_mol_tag_jpn_knd_kor_prs_rus_swa_krd_jav_urd_chh_ind_cnt_lit_lda_ctl_gam_bos_arw_ukr_guj_qcu_rom_spa_afr_igb_amr_glc_owc_lat_mao_swe_ewe_por_tsw_sun_tha_aeg_tml_fbf_dyu_azi_fre_svk_aze_xho_vie_tig_yor_moo_bam	-0.722828646213527	-1.73383459556331	0.086261267456232
264	sid_prs_tsn_ger_amr_tig_amh_spa_azi_uzb_xho_ind_bam_cze_ben_bsq_afr_heb_cic_cnt_arw_mcd_swt_pol_swa_guj_est_akn_igb_hun_por_wly_geo_ctl_ita_bul_swe_owc_gam_rus_fin_zul_mly_nor_jav_jpn_knd_kor_lat_grk_bem_pan_mao_lit_hau_bat_mnd_urd_lda_fre_anl_hin_alb_glc_dut_qcu_mol_krd_bos_yor_mlt_eng_sod_rom_sun_slo_moo_scr_ses_tag_tha_chh_tml_ewe_fbf_aze_ukr_svk_tur_tsw_vie_aeg_ven_dyu_dgb	0.0325004660982006	0.0765547013348751	0.939142248538548
265	heb_ctl_igb_ger_sod_wly_sid_bos_azi_uzb_ewe_sun_lda_fre_rom_bsq_krd_mlt_xho_mnd_hin_cze_akn_lit_fbf_glc_hun_dgb_bam_fin_ben_owc_geo_alb_bul_pol_ukr_gam_amh_grk_est_zul_mly_slo_ind_jpn_tml_kor_swe_nor_tsw_eng_jav_prs_hau_mao_cnt_pan_bem_guj_aeg_scr_rus_por_svk_qcu_mol_mcd_lat_cic_anl_dut_chh_afr_tag_arw_moo_ita_ven_bat_tha_amr_knd_dyu_ses_aze_urd_spa_tur_swt_vie_tig_tsn_yor_swa	0.15262578600449	0.361029703201095	0.718896067570057
266	sod_prs_yor_bos_heb_anl_sid_lit_aze_azi_swt_mao_moo_scr_ger_bsq_pol_gam_lda_mnd_ctl_bul_akn_ben_tsw_urd_est_dgb_ven_fin_rus_tig_geo_cze_slo_grk_ukr_wly_amh_fre_hun_zul_tag_por_sun_jpn_tml_kor_rom_afr_xho_krd_ind_dut_mlt_bat_cnt_alb_bam_mol_owc_ita_eng_nor_svk_qcu_glc_spa_hin_igb_hau_swe_amr_arw_jav_mcd_fbf_pan_bem_mly_tha_chh_knd_tsn_dyu_tur_lat_guj_uzb_cic_vie_aeg_ewe_ses_swa	0.555366536546372	1.31406191202894	0.192057414575681
267	sid_lat_moo_slo_anl_owc_aeg_prs_uzb_aze_bem_mly_tsw_pan_cze_bsq_arw_amr_swt_cnt_ben_pol_xho_por_ewe_fre_fin_dyu_tsn_hun_urd_wly_geo_glc_afr_ctl_guj_hau_chh_ger_est_cic_tag_grk_ind_jpn_knd_kor_ita_alb_dgb_svk_bat_hin_sod_jav_mnd_rom_igb_rus_tig_bos_mcd_swe_scr_qcu_dut_nor_spa_ses_gam_mol_amh_eng_mao_lit_akn_bul_ven_sun_tha_heb_tml_fbf_bam_azi_ukr_krd_tur_lda_vie_mlt_zul_swa_yor	-0.614002952458387	-1.4673797956865	0.145646549591223
268	hau_dut_igb_arw_heb_chh_sod_svk_azi_aze_moo_tag_akn_ger_ukr_bsq_nor_sid_tsw_mnd_lat_eng_swa_alb_fbf_swe_est_bem_lda_hun_mcd_mlt_geo_slo_ita_ctl_hin_anl_wly_glc_fin_swt_mao_pan_jav_jpn_tml_kor_cze_krd_ses_ben_sun_bul_tig_mly_cnt_rom_cic_spa_aeg_por_bos_lit_fre_qcu_prs_afr_rus_dyu_amr_guj_gam_scr_ind_grk_ven_urd_yor_bat_tha_owc_knd_zul_dgb_tur_pol_mol_uzb_ewe_vie_amh_xho_tsn_bam	-0.0636510949841173	-0.150277903213893	0.88087081696105
269	mlt_ger_ses_lat_sod_amr_anl_bos_azi_uzb_tsn_mly_swa_lit_krd_bsq_alb_wly_tsw_cnt_scr_ctl_bem_urd_moo_dut_hun_yor_xho_est_mcd_aeg_geo_slo_pan_spa_fre_gam_sid_ukr_fin_dgb_tag_glc_mao_jpn_knd_kor_swe_arw_cic_hin_sun_grk_hau_ind_mnd_ita_igb_rom_owc_mol_por_guj_prs_qcu_cze_rus_nor_swt_heb_eng_chh_bul_bat_afr_zul_ben_bam_jav_tha_amh_tml_akn_ewe_aze_svk_pol_tur_fbf_vie_tig_lda_dyu_ven	-0.457233762329761	-1.08614798217386	0.28022081114516
270	anl_svk_tsn_nor_owc_wly_hau_bos_tur_aze_tsw_mly_bem_guj_slo_bsq_ctl_aeg_xho_cnt_grk_ita_igb_krd_zul_spa_fin_dyu_dgb_hun_ukr_heb_geo_afr_scr_swe_por_mlt_sod_glc_est_fbf_ind_ger_sun_jpn_tml_kor_eng_lat_akn_cze_bat_rom_tig_jav_mnd_rus_ewe_bul_gam_ben_pan_prs_alb_qcu_fre_arw_urd_lda_sid_dut_chh_mol_tag_pol_swt_hin_moo_mao_tha_amr_knd_ses_bam_uzb_lit_mcd_azi_swa_vie_amh_ven_yor_cic	-0.745226949810322	-1.79037794521736	0.0766472146774164
271	hau_guj_lda_rom_amr_chh_tig_mol_aze_uzb_fbf_bat_ven_grk_fre_bsq_ger_aeg_dgb_cnt_pan_eng_cic_nor_bam_arw_fin_swa_tsn_est_svk_amh_geo_cze_prs_urd_lit_owc_anl_lat_hun_igb_jav_dut_tag_jpn_tml_kor_ita_afr_dyu_ctl_sun_pol_sod_mao_mnd_rus_tsw_alb_gam_bos_krd_spa_mcd_qcu_glc_slo_por_ses_sid_ben_heb_swe_ind_hin_xho_scr_bem_mly_tha_mlt_knd_zul_ewe_azi_ukr_bul_tur_akn_vie_wly_moo_swt_yor	-0.661936266243009	-1.58371043233654	0.116654475672923
272	amr_pol_xho_ita_owc_heb_tig_spa_tur_uzb_swa_sun_fbf_krd_mcd_bsq_bos_amh_tsw_cnt_pan_ben_akn_cze_igb_svk_est_ven_moo_fin_scr_anl_geo_rom_glc_eng_por_chh_hau_urd_hun_lda_jav_dut_ind_jpn_tml_kor_lat_afr_dyu_prs_tag_guj_wly_mao_mnd_arw_bam_fre_mlt_ctl_hin_nor_bul_qcu_lit_ger_rus_bem_aeg_grk_sid_swe_mly_ukr_ses_alb_tsn_bat_tha_sod_knd_zul_cic_aze_slo_mol_azi_dgb_vie_gam_swt_yor_ewe	-0.256689155908913	-0.60691482798348	0.545386296371667
273	amh_dut_ewe_afr_sid_heb_amr_prs_uzb_aze_tsn_ind_dgb_por_svk_bsq_nor_hau_ses_cnt_ita_grk_fbf_ger_bam_alb_est_yor_bem_fin_fre_gam_geo_bul_ben_cze_rom_tig_sod_mol_hun_tsw_jav_hin_tag_jpn_knd_kor_lit_slo_lda_lat_sun_mcd_mlt_bat_mnd_spa_ven_swe_wly_krd_scr_rus_pan_qcu_glc_urd_guj_cic_owc_eng_aeg_bos_mao_arw_xho_pol_swt_mly_tha_anl_tml_swa_zul_azi_ukr_ctl_tur_igb_vie_chh_akn_moo_dyu	-0.621451862566929	-1.48496560985479	0.140934732409812
274	amh_scr_akn_nor_anl_amr_tig_svk_aze_azi_swt_mly_bam_urd_pol_bsq_por_wly_ses_mnd_afr_guj_bem_mol_xho_krd_hun_dgb_ewe_est_fre_mlt_geo_rom_pan_eng_ben_chh_sod_bul_fin_swa_bat_ukr_sun_jpn_tml_kor_spa_alb_igb_glc_tag_slo_hau_ind_cnt_bos_yor_swe_owc_lat_ita_mcd_arw_qcu_dut_ctl_ger_ven_sid_grk_aeg_cze_jav_hin_lda_rus_tsw_mao_tha_gam_knd_tsn_cic_tur_prs_lit_uzb_moo_vie_heb_fbf_zul_dyu	0.735499304062636	1.74532417215564	0.084231363190858
275	wly_ctl_akn_hin_anl_chh_amh_pol_aze_uzb_ven_mly_fbf_arw_krd_bsq_cze_hau_swa_cnt_lit_urd_tsw_rus_bem_svk_hun_igb_tsn_fin_slo_sod_geo_fre_lat_scr_eng_mlt_owc_dut_est_lda_mao_ben_ind_jpn_knd_kor_pan_guj_ses_ger_tag_mcd_gam_sun_mnd_swe_zul_grk_amr_ukr_afr_mol_ita_qcu_glc_spa_por_ewe_aeg_bos_tig_bul_bat_prs_yor_nor_swt_jav_tha_sid_tml_bam_dgb_tur_rom_alb_azi_moo_vie_heb_dyu_xho_cic	0.519186391259127	1.22785936102173	0.22259842284555
276	aeg_pol_bam_bul_hau_wly_anl_lat_azi_aze_akn_tag_ven_grk_scr_bsq_bos_amr_moo_cnt_ctl_krd_igb_fre_xho_rom_hun_ewe_cic_fin_pan_tig_geo_arw_alb_mcd_slo_gam_amh_urd_est_lda_mao_ben_sun_jpn_knd_kor_rus_afr_dgb_mol_mly_ger_sid_ind_mnd_glc_swa_spa_mlt_ita_cze_hin_svk_qcu_dut_nor_prs_swt_chh_eng_sod_por_bat_ukr_bem_lit_ses_jav_tha_heb_tml_zul_yor_tur_guj_swe_uzb_fbf_vie_owc_dyu_tsn_tsw	-0.298543032498959	-0.705607967853602	0.48219568274618
277	tig_hin_igb_alb_amr_aeg_sid_cze_uzb_aze_yor_mly_akn_urd_por_bsq_grk_mlt_ses_mnd_mcd_lat_bem_bos_lda_dut_hun_tsw_swt_est_krd_anl_geo_ben_slo_fre_guj_chh_wly_ger_fin_swa_ind_scr_bat_jpn_knd_kor_rus_svk_dyu_spa_tag_pol_hau_mao_cnt_pan_fbf_nor_sod_rom_eng_glc_swe_qcu_ukr_afr_ctl_ewe_amh_bul_owc_arw_jav_ita_bam_lit_moo_sun_tha_heb_tml_xho_tsn_azi_mol_prs_tur_cic_vie_gam_dgb_ven_zul	-0.551678629103408	-1.31402500436576	0.192069784936834
278	aeg_lat_swa_dut_hau_sod_sid_bul_azi_uzb_dyu_tag_yor_pol_eng_bsq_ger_heb_cic_mnd_cze_guj_zul_krd_ewe_spa_est_lda_akn_fin_ben_amh_geo_ukr_grk_scr_hin_owc_chh_swe_hun_fbf_bat_svk_mao_jpn_tml_kor_slo_por_tsw_prs_jav_mol_anl_sun_cnt_rus_moo_ctl_gam_lit_ita_afr_glc_qcu_bos_urd_arw_ses_mlt_pan_amr_fre_mly_alb_tsn_rom_swt_ind_tha_wly_knd_igb_ven_aze_nor_mcd_tur_xho_vie_tig_dgb_bem_bam	0.0750902769586995	0.17664630809535	0.860170336224826
279	tig_ben_tsw_svk_heb_chh_aeg_spa_tur_uzb_ven_sun_yor_hin_lit_bsq_dut_hau_zul_cnt_pan_slo_swa_glc_ses_alb_fin_bam_dgb_hun_afr_anl_geo_bos_grk_urd_krd_sod_amr_prs_est_tsn_mao_ukr_mly_jpn_tml_kor_bul_rom_swt_cze_jav_ita_gam_tag_mnd_pol_dyu_nor_wly_arw_ger_guj_lat_qcu_swe_rus_fre_cic_amh_scr_sid_por_ind_mcd_igb_mol_akn_bat_tha_owc_knd_xho_bem_azi_ctl_eng_aze_lda_vie_mlt_ewe_moo_fbf	-0.655284485475583	-1.5714295125862	0.119479077675743
280	chh_bos_moo_eng_hau_tig_sid_ben_azi_aze_zul_ind_swt_slo_mol_bsq_hin_anl_bam_mnd_cze_lat_ven_rom_dgb_ger_hun_akn_tsn_fin_glc_amh_geo_scr_spa_lit_bul_mlt_wly_urd_est_xho_bat_por_jav_jpn_tml_kor_pol_arw_bem_afr_mao_swe_aeg_mly_cnt_svk_fbf_ctl_sod_ukr_dut_mcd_alb_qcu_ita_krd_grk_yor_heb_prs_gam_guj_tag_pan_igb_fre_cic_sun_tha_owc_knd_tsw_lda_tur_rus_nor_uzb_ses_vie_amr_swa_dyu_ewe	-0.0263671278595803	-0.0621956808003917	0.950540477274754
281	mlt_swe_akn_mcd_sod_hau_gam_eng_azi_tur_dgb_mly_ses_afr_rus_bsq_slo_amr_swa_cnt_ger_glc_bem_ctl_moo_lit_hun_tsn_xho_fin_scr_tig_geo_mol_cze_pan_dut_heb_anl_arw_est_igb_ind_pol_tag_jpn_tml_kor_bos_hin_dyu_bul_sun_grk_sid_bat_mnd_svk_ewe_spa_aeg_por_alb_ben_prs_qcu_ukr_urd_fre_zul_owc_rom_wly_ita_jav_krd_fbf_lat_cic_mao_tha_chh_knd_lda_swt_uzb_guj_nor_aze_yor_vie_amh_tsw_bam_ven	-0.591492031603533	-1.41204508603792	0.161274044306249
282	aeg_cze_igb_arw_sid_amr_gam_rom_tur_azi_moo_mao_tsw_alb_dut_bsq_lat_mlt_bam_cnt_pol_svk_ses_nor_akn_swe_fin_tsn_dyu_est_pan_heb_geo_afr_guj_scr_hin_wly_chh_rus_hun_swa_tag_bos_ind_jpn_knd_kor_ctl_mol_swt_fre_bat_ben_anl_sun_mnd_ita_fbf_slo_amh_spa_krd_ger_ukr_qcu_eng_por_prs_lda_hau_urd_sod_mcd_jav_grk_bem_bul_ewe_mly_tha_tig_tml_cic_xho_uzb_lit_glc_aze_zul_vie_owc_ven_dgb_yor	-0.695351836699761	-1.66905736219689	0.0984691941837323
283	owc_por_moo_ukr_amr_anl_amh_guj_aze_uzb_tsn_mao_xho_hin_grk_bsq_bul_aeg_dyu_cnt_pol_bos_dgb_nor_yor_lat_fin_ven_igb_hun_mcd_hau_geo_prs_svk_spa_rom_wly_mlt_arw_est_ses_tag_ctl_sun_jpn_tml_kor_ger_ita_bem_rus_bat_eng_chh_mly_mnd_alb_zul_afr_tig_mol_dut_swe_ben_qcu_glc_lit_pan_swt_gam_urd_sid_krd_ind_fre_ewe_scr_swa_jav_tha_heb_knd_tsw_bam_tur_cze_slo_azi_cic_vie_sod_lda_akn_fbf	-0.88737522448101	-2.14542943018299	0.034523367161282
284	gam_mol_yor_ukr_aeg_amh_mlt_guj_azi_aze_moo_ind_swt_ben_lit_bsq_grk_wly_dgb_cnt_slo_ger_swa_prs_tsw_svk_fin_ses_igb_est_eng_heb_geo_urd_scr_alb_hin_tig_sid_nor_hun_bam_tag_arw_sun_jpn_knd_kor_lat_bos_xho_bul_mly_ita_chh_mao_mnd_pan_zul_swe_amr_por_pol_ctl_afr_qcu_dut_mcd_cze_bem_sod_spa_anl_krd_bat_fre_tsn_rom_dyu_jav_tha_owc_tml_cic_ven_tur_rus_glc_uzb_ewe_vie_hau_fbf_lda_akn	0.425831136294872	1.00558916436099	0.317222503843516
285	gam_guj_dgb_glc_hau_amh_tig_svk_aze_uzb_moo_tag_bam_spa_bos_bsq_por_sid_swa_cnt_hin_urd_bem_swe_tsw_ukr_fin_swt_ses_hun_alb_owc_geo_mol_afr_lat_ben_wly_sod_fre_est_igb_sun_pan_bat_jpn_knd_kor_ger_ctl_yor_dut_mao_rom_anl_ind_mnd_ita_akn_bul_heb_nor_lit_eng_scr_qcu_cze_pol_mcd_fbf_mlt_prs_aeg_arw_jav_grk_xho_krd_tsn_mly_tha_amr_tml_dyu_zul_tur_slo_rus_azi_ven_vie_chh_lda_ewe_cic	0.624338025309808	1.47810016270819	0.142759844295959
286	tig_alb_swt_urd_anl_chh_hau_rus_tur_azi_bam_bat_zul_slo_dut_bsq_ukr_gam_cic_cnt_bos_bul_ses_pol_bem_fre_hun_fbf_tsn_fin_hin_heb_geo_pan_ger_rom_mcd_sid_aeg_swe_est_igb_jav_svk_tag_jpn_knd_kor_lit_lat_tsw_grk_mao_prs_owc_mly_mnd_krd_dgb_ita_mlt_ben_cze_arw_afr_qcu_guj_eng_nor_moo_amr_ctl_wly_mol_ind_por_swa_scr_xho_sun_tha_amh_tml_ven_lda_uzb_spa_glc_aze_ewe_vie_sod_akn_dyu_yor	-0.0857783779264709	-0.202184444431173	0.840214164088816
287	hau_alb_igb_ger_gam_mlt_sid_rus_aze_tur_cic_mao_yor_mcd_spa_bsq_glc_amr_ven_mnd_nor_dut_lda_lit_bem_slo_hun_dgb_swt_fin_svk_chh_geo_swe_afr_por_mol_anl_aeg_ben_est_swa_bat_eng_tag_jpn_knd_kor_prs_ita_moo_bul_ind_rom_wly_sun_cnt_scr_dyu_krd_amh_ukr_lat_bos_urd_qcu_cze_pol_fre_ses_heb_guj_owc_arw_jav_pan_bam_ctl_zul_mly_tha_sod_tml_ewe_tsw_azi_hin_grk_uzb_akn_vie_tig_xho_fbf_tsn	-1.05763716309491	-2.59503190646976	0.0109902934399961
288	sid_svk_moo_alb_gam_hau_tig_arw_uzb_aze_zul_ind_lda_lit_nor_bsq_swe_owc_dgb_cnt_ita_prs_bam_fre_igb_rus_est_tsn_cic_hun_rom_amh_geo_scr_bul_urd_slo_heb_anl_ukr_fin_tsw_bat_ger_tag_jpn_tml_kor_hin_dut_swa_ctl_jav_por_sod_mly_mnd_grk_ven_eng_amr_lat_afr_ben_spa_qcu_cze_krd_glc_yor_wly_pan_aeg_mcd_sun_guj_swt_bos_fbf_mao_tha_chh_knd_ses_akn_tur_pol_mol_azi_dyu_vie_mlt_xho_bem_ewe	-0.266400874402307	-0.629488124439661	0.530572932721918
289	tig_prs_tsw_grk_anl_amh_sod_ger_azi_aze_swa_mly_lda_eng_ita_bsq_ben_wly_zul_mnd_bul_mol_swt_glc_ven_rus_hun_igb_fbf_fin_arw_mlt_geo_fre_rom_dut_hin_hau_owc_scr_est_ses_bat_cze_ind_jpn_tml_kor_guj_ctl_xho_alb_tag_urd_chh_sun_cnt_lat_akn_slo_amr_swe_svk_krd_ukr_qcu_spa_lit_por_dyu_sid_bos_gam_afr_mao_mcd_bam_pol_tsn_jav_tha_heb_knd_ewe_cic_uzb_nor_pan_tur_dgb_vie_aeg_bem_moo_yor	-0.478856056584892	-1.14017958137778	0.25713939444389
290	anl_nor_tsw_lat_gam_mlt_tig_prs_azi_tur_ewe_sun_bam_mol_swe_bsq_dut_amh_swa_mnd_rom_lit_bem_eng_zul_guj_est_xho_lda_fin_pol_amr_geo_ben_svk_scr_hin_heb_wly_krd_hun_fbf_tag_bos_ind_jpn_knd_kor_grk_arw_akn_urd_jav_spa_hau_mao_cnt_fre_dgb_por_owc_cze_rus_pan_glc_qcu_ita_bul_mcd_yor_sid_ukr_aeg_alb_bat_ctl_ses_afr_tsn_mly_tha_sod_tml_igb_dyu_aze_ger_slo_uzb_cic_vie_chh_moo_swt_ven	-0.489028689985878	-1.16355447811219	0.247581216725996
291	wly_krd_swa_eng_amr_amh_heb_mol_azi_tur_cic_tag_ven_guj_swe_bsq_rom_hau_fbf_cnt_spa_ita_ses_urd_tsw_ger_est_akn_bam_fin_pan_sid_geo_pol_ukr_lat_bul_tig_mlt_bos_hun_igb_mao_svk_mly_jpn_tml_kor_por_glc_dgb_slo_bat_alb_sod_sun_mnd_arw_moo_lit_owc_mcd_cze_nor_grk_qcu_ben_scr_fre_swt_aeg_dut_gam_hin_ind_afr_yor_prs_xho_jav_tha_chh_knd_ewe_bem_aze_ctl_rus_uzb_dyu_vie_anl_tsn_zul_lda	0.402282978105943	0.948811454952876	0.345175591256241
292	heb_lit_xho_bul_amh_wly_sid_svk_aze_tur_tsn_tag_dgb_slo_rom_bsq_urd_amr_bem_mnd_grk_fre_ven_scr_cic_por_hun_dyu_swt_est_dut_mlt_geo_ben_pol_spa_mcd_owc_chh_prs_fin_swa_mao_pan_sun_jpn_tml_kor_ukr_bos_bam_rus_bat_alb_sod_ind_cnt_krd_zul_cze_anl_swe_glc_lat_mol_qcu_ger_nor_hin_tsw_hau_eng_gam_afr_mly_arw_fbf_ita_igb_jav_tha_tig_knd_yor_akn_azi_guj_ctl_uzb_ewe_vie_aeg_ses_lda_moo	-0.617777631460745	-1.47748038106904	0.142925510279735
293	aeg_nor_bem_swe_hau_amh_gam_slo_tur_uzb_cic_mao_lda_rom_ger_bsq_pol_tig_igb_cnt_mcd_scr_ewe_por_xho_bos_hun_swt_zul_fin_fre_mlt_geo_rus_ita_ukr_ctl_heb_sod_pan_est_fbf_bat_arw_sun_jpn_tml_kor_cze_alb_tsn_lit_jav_dut_chh_mly_mnd_guj_dyu_spa_owc_ben_afr_svk_glc_qcu_bul_krd_eng_bam_wly_urd_amr_grk_tag_mol_akn_hin_ven_ind_tha_sid_knd_tsw_ses_azi_lat_prs_aze_yor_vie_anl_swa_moo_dgb	-0.43659094817756	-1.03800088025553	0.301960941487388
294	wly_lit_zul_rus_anl_tig_sid_guj_azi_aze_bem_jav_fbf_pol_alb_bsq_grk_heb_moo_mnd_slo_eng_ven_glc_lda_spa_fin_akn_cic_est_ita_sod_geo_fre_ctl_ukr_bul_amh_gam_mcd_hun_ses_mly_bos_tag_jpn_knd_kor_krd_afr_dyu_prs_mao_urd_chh_ind_cnt_rom_igb_ben_owc_ger_mol_cze_scr_qcu_svk_dut_swe_tsn_amr_arw_mlt_hin_bat_lat_xho_pan_dgb_sun_tha_hau_tml_tsw_bam_tur_nor_por_uzb_swt_vie_aeg_yor_swa_ewe	-0.23962589002997	-0.56634404362991	0.572524104060908
295	hau_por_xho_cze_chh_anl_tig_spa_uzb_aze_yor_tag_swt_fre_scr_bsq_grk_heb_igb_cnt_mol_bul_cic_svk_swa_ita_hun_moo_bam_est_slo_gam_geo_arw_nor_ukr_hin_wly_aeg_bos_fin_ewe_ind_rom_mly_jpn_tml_kor_krd_lat_tsw_ger_bat_urd_owc_jav_mnd_swe_bem_lit_mlt_pol_dut_ben_eng_qcu_afr_mcd_prs_zul_sid_pan_amr_rus_sun_guj_fbf_glc_tsn_mao_tha_amh_knd_akn_ven_tur_ctl_alb_azi_dyu_vie_sod_ses_dgb_lda	-0.524148685151849	-1.24907451782123	0.214772646106835
296	gam_afr_akn_lat_heb_hau_owc_pol_uzb_azi_yor_ind_tsw_arw_krd_bsq_spa_amr_moo_cnt_guj_rus_dyu_mol_swt_pan_hun_ses_igb_fin_grk_mlt_geo_rom_por_bos_urd_aeg_amh_cze_est_lda_tag_eng_mly_jpn_knd_kor_hin_scr_ven_alb_mao_mcd_wly_jav_mnd_swe_xho_ger_anl_nor_slo_ita_bul_qcu_ctl_lit_svk_cic_sod_fre_tig_dut_sun_prs_ewe_ben_fbf_bat_tha_chh_tml_zul_dgb_aze_glc_ukr_tur_swa_vie_sid_bem_bam_tsn	-0.137784812010504	-0.325252804162153	0.745720342747494
297	sod_lit_bem_dut_owc_anl_amr_pol_azi_tur_tsn_mly_dyu_swe_lat_bsq_glc_mlt_cic_mnd_rom_por_swa_afr_igb_fre_est_xho_moo_fin_nor_wly_geo_guj_hin_ita_eng_amh_tig_bos_hun_zul_jav_ukr_ind_jpn_knd_kor_cze_krd_fbf_scr_tag_pan_gam_bat_cnt_ctl_swt_arw_heb_prs_rus_ben_ger_qcu_bul_alb_mcd_akn_hau_grk_chh_svk_sun_slo_ven_urd_lda_mao_tha_aeg_tml_bam_ses_uzb_spa_mol_aze_yor_vie_sid_tsw_dgb_ewe	-0.370600834826468	-0.876977632598866	0.382758571865174
298	sid_swe_cic_ita_sod_amh_hau_bos_uzb_azi_ses_ind_bem_pan_glc_bsq_prs_chh_fbf_mnd_ukr_slo_moo_ben_bam_lat_est_ewe_tsn_hun_arw_aeg_geo_grk_krd_pol_dut_heb_owc_mol_fin_akn_tag_ctl_jav_jpn_tml_kor_svk_hin_igb_fre_sun_bul_tig_bat_cnt_eng_lda_por_amr_rus_spa_afr_alb_qcu_ger_cze_lit_swt_mlt_urd_gam_rom_mao_guj_xho_mcd_tsw_mly_tha_anl_knd_dgb_zul_aze_nor_scr_tur_ven_vie_wly_yor_dyu_swa	-0.736284968818714	-1.77152088246561	0.0797497658465395
299	anl_por_swa_alb_gam_owc_amr_bos_azi_tur_fbf_sun_xho_glc_arw_bsq_hin_wly_dgb_mnd_ger_guj_tsn_ukr_ewe_urd_est_cic_bam_fin_svk_heb_geo_mol_swe_afr_dut_hau_tig_ctl_hun_ses_jav_bul_mly_jpn_tml_kor_krd_spa_igb_rus_bat_ita_sid_mao_cnt_cze_swt_nor_chh_mcd_pol_grk_prs_qcu_eng_lit_lat_lda_sod_rom_mlt_ben_tag_scr_dyu_slo_tsw_ind_tha_amh_knd_ven_akn_aze_fre_pan_uzb_bem_vie_aeg_moo_zul_yor	-0.617379752516798	-1.47600437928631	0.14332064528109
300	mlt_fre_lda_pol_heb_amr_aeg_bul_azi_tur_swa_tag_yor_grk_afr_bsq_krd_gam_cic_cnt_eng_ctl_bam_rus_dgb_por_fin_ewe_ven_hun_prs_amh_geo_glc_bos_hin_swe_owc_hau_rom_est_zul_jav_lat_bat_jpn_knd_kor_guj_urd_dyu_ita_mly_ben_chh_sun_mnd_ger_xho_mol_tig_svk_pan_slo_dut_qcu_arw_lit_cze_swt_sod_mcd_anl_nor_ind_spa_tsw_ukr_igb_mao_tha_sid_tml_bem_fbf_uzb_scr_alb_aze_moo_vie_wly_ses_tsn_akn	0.0317922443472192	0.0747903281250291	0.940542178264806
301	gam_ita_swa_lat_aeg_heb_wly_prs_aze_tur_bem_tag_ewe_scr_ger_bsq_spa_sod_lda_cnt_por_hin_dyu_mcd_xho_dut_est_moo_cic_fin_pan_owc_geo_fre_svk_urd_ctl_mlt_amr_ukr_hun_akn_mly_bos_ind_jpn_knd_kor_glc_slo_fbf_cze_mao_grk_hau_sun_mnd_rom_dgb_lit_tig_alb_ben_arw_mol_qcu_guj_rus_bul_yor_sid_eng_amh_swe_jav_afr_swt_nor_ven_bat_tha_chh_tml_tsn_ses_azi_krd_pol_uzb_igb_vie_anl_tsw_bam_zul	-0.257570139048681	-0.608881054749073	0.544087743951129
302	wly_nor_cic_rom_mlt_tig_anl_afr_tur_azi_dyu_mao_xho_bul_svk_bsq_rus_sod_tsw_mnd_ben_arw_bam_ctl_ven_spa_hun_swa_akn_est_swe_owc_geo_cze_krd_bos_slo_heb_sid_ita_fin_ewe_jav_lit_ind_jpn_tml_kor_mol_lat_bem_por_bat_ukr_chh_mly_cnt_glc_ses_hin_amr_urd_pan_guj_eng_qcu_alb_fre_pol_fbf_hau_dut_amh_grk_tag_mcd_zul_prs_moo_sun_tha_gam_knd_tsn_igb_aze_scr_ger_uzb_swt_vie_aeg_yor_lda_dgb	-0.529623655969323	-1.26693730387979	0.208341331196827
303	sod_arw_tsw_por_wly_gam_amh_pan_tur_aze_dyu_tag_moo_mol_guj_bsq_pol_heb_ses_cnt_ger_krd_swt_ita_dgb_ukr_est_yor_igb_hun_rom_mlt_geo_fre_eng_swe_prs_tig_amr_lit_fin_lda_jav_bos_mly_jpn_knd_kor_spa_rus_bam_dut_mao_urd_aeg_ind_mnd_nor_fbf_svk_chh_ctl_grk_bul_hin_qcu_cze_mcd_slo_tsn_anl_lat_sid_afr_bat_alb_ewe_scr_cic_sun_tha_owc_tml_xho_swa_uzb_ben_glc_azi_zul_vie_hau_ven_bem_akn	-0.400796479453269	-0.950373446948789	0.344385836921087
304	amh_krd_dgb_grk_amr_mlt_wly_ctl_azi_aze_fbf_mly_cic_ger_eng_bsq_svk_heb_swt_mnd_rus_fre_akn_ukr_swa_guj_est_bam_lda_hun_mol_anl_geo_lit_arw_por_alb_gam_chh_glc_fin_dyu_tag_urd_ind_jpn_knd_kor_bos_afr_ewe_pol_sun_scr_owc_bat_cnt_swe_ses_cze_tig_hin_dut_ben_slo_qcu_spa_prs_mcd_zul_sod_bul_sid_rom_jav_lat_moo_pan_yor_mao_tha_aeg_tml_igb_xho_tur_nor_ita_uzb_tsw_vie_hau_ven_tsn_bem	-0.0614922310503213	-0.14532665104876	0.884767482184043
305	aeg_bul_dgb_fre_amh_heb_hau_hin_uzb_tur_cic_mao_moo_grk_prs_bsq_ger_amr_zul_cnt_lit_guj_igb_urd_lda_mcd_hun_ven_bam_fin_scr_sod_geo_cze_por_ben_swe_owc_anl_pol_est_tsn_mly_rom_jav_jpn_knd_kor_svk_krd_yor_spa_tag_rus_sid_bat_mnd_mol_swa_pan_wly_lat_arw_ukr_ctl_qcu_alb_bos_afr_swt_chh_glc_mlt_dut_ind_slo_xho_eng_bem_sun_tha_gam_tml_tsw_akn_azi_ita_nor_aze_ewe_vie_tig_dyu_fbf_ses	-0.627272102458011	-1.49750023298564	0.137649604360654
306	sid_hin_fbf_rus_aeg_gam_chh_dut_tur_uzb_moo_bat_swa_ger_nor_bsq_svk_heb_ven_mnd_urd_prs_yor_spa_tsn_pan_hun_zul_igb_fin_rom_anl_geo_lit_cze_glc_ukr_amr_wly_ctl_est_ewe_jav_grk_sun_jpn_knd_kor_pol_scr_swt_mcd_tag_eng_tig_mly_cnt_bos_bam_lat_hau_arw_ben_por_swe_qcu_mol_bul_afr_xho_owc_ita_sod_krd_ind_fre_ses_slo_dgb_mao_tha_mlt_tml_akn_bem_azi_alb_guj_aze_tsw_vie_amh_cic_dyu_lda	-0.280088565956744	-0.662828257524034	0.509080023267535
307	aeg_mol_ven_afr_amr_wly_sod_ger_aze_tur_zul_ind_tsn_urd_lat_bsq_ita_chh_moo_mnd_swe_eng_dyu_grk_bam_ukr_fin_swa_ewe_hun_cze_anl_geo_guj_bul_fre_pan_mlt_tig_krd_est_swt_sun_prs_mly_jpn_tml_kor_alb_arw_lda_lit_mao_pol_gam_tag_cnt_spa_ses_ctl_amh_glc_bos_nor_hin_qcu_rus_scr_slo_bem_owc_mcd_sid_ben_bat_rom_yor_dut_cic_jav_tha_heb_knd_dgb_tsw_uzb_por_svk_azi_xho_vie_hau_akn_fbf_igb	-0.651367022274849	-1.55718914482409	0.122822234840448
308	sod_fre_ses_prs_heb_owc_aeg_afr_aze_azi_xho_jav_swt_alb_mcd_bsq_ctl_gam_cic_mnd_ita_urd_lda_arw_igb_svk_est_moo_dgb_hun_bos_wly_geo_pol_ger_scr_mol_sid_tig_guj_fin_ewe_ind_ben_sun_jpn_knd_kor_dut_rus_tsw_cze_tag_rom_hau_mly_cnt_pan_tsn_lat_amh_spa_glc_por_krd_qcu_slo_grk_lit_swa_chh_nor_anl_hin_bat_ukr_zul_eng_ven_mao_tha_mlt_tml_fbf_dyu_uzb_bul_swe_tur_akn_vie_amr_bem_yor_bam	0.259709636740329	0.611089862474578	0.542630849803255
309	gam_grk_swt_lat_sid_aeg_heb_ita_azi_uzb_ven_sun_xho_bos_scr_bsq_afr_anl_zul_cnt_glc_fre_dyu_por_lda_ctl_fin_ewe_igb_hun_lit_amh_geo_alb_prs_swe_hin_chh_wly_krd_est_cic_jav_slo_ind_jpn_tml_kor_rus_guj_yor_mol_mao_dut_owc_tag_mnd_arw_tsw_eng_mlt_ger_urd_cze_pan_qcu_nor_mcd_spa_swa_tig_ukr_amr_svk_mly_bul_akn_ben_bem_bat_tha_sod_knd_tsn_bam_tur_rom_pol_aze_dgb_vie_hau_ses_moo_fbf	-0.737375774905644	-1.77331458795	0.0794502512646619
310	heb_fre_fbf_ita_tig_chh_sid_ukr_azi_aze_ven_tag_zul_guj_lit_bsq_bul_amr_swt_cnt_scr_rom_moo_bos_yor_svk_fin_tsw_ewe_hun_lat_wly_geo_rus_nor_spa_krd_mlt_anl_afr_est_xho_mly_urd_ind_jpn_knd_kor_glc_por_cic_swe_mao_mcd_aeg_sun_mnd_ger_dyu_eng_gam_pol_pan_prs_ctl_qcu_dut_mol_arw_dgb_amh_cze_owc_ben_jav_grk_akn_slo_igb_bat_tha_hau_tml_tsn_ses_tur_hin_alb_uzb_bem_vie_sod_lda_swa_bam	-0.301955288469617	-0.715052351278339	0.476367932758866
311	wly_afr_bem_pol_tig_heb_mlt_eng_azi_aze_xho_bat_ses_ukr_rus_bsq_alb_chh_yor_cnt_ger_nor_moo_dut_akn_scr_est_bam_swa_hun_prs_sid_geo_ita_bos_por_mcd_gam_amh_mol_fin_ewe_jav_glc_mao_jpn_tml_kor_slo_spa_cic_hin_sun_pan_hau_ind_mnd_arw_ven_lat_sod_ben_lit_urd_swe_qcu_rom_grk_guj_zul_owc_ctl_aeg_fre_tag_bul_dyu_cze_swt_mly_tha_amr_knd_igb_dgb_uzb_svk_krd_tur_tsn_vie_anl_tsw_fbf_lda	-0.104569341087214	-0.246347735179404	0.805955981701643
312	hau_ctl_ewe_pol_sid_owc_wly_slo_aze_tur_ven_mly_tsn_glc_mcd_bsq_krd_amh_xho_mnd_svk_dut_swa_rus_yor_mol_hun_tsw_moo_est_arw_amr_geo_prs_ukr_pan_cze_mlt_tig_urd_fin_akn_sun_por_mao_jpn_tml_kor_grk_ita_zul_scr_ind_eng_sod_bat_cnt_guj_dgb_lit_anl_bos_ger_swe_alb_qcu_lat_nor_spa_fbf_chh_rom_aeg_bul_jav_fre_dyu_ben_swt_tag_tha_gam_knd_bam_cic_azi_afr_hin_uzb_bem_vie_heb_ses_lda_igb	-0.0730499684339343	-0.172389883856613	0.863505626476226
313	hau_alb_tsw_slo_aeg_amr_owc_lit_uzb_azi_akn_tag_zul_lat_ita_bsq_guj_wly_swt_cnt_glc_prs_yor_ger_lda_ctl_hun_ses_moo_est_urd_chh_geo_grk_spa_mol_fre_anl_amh_pol_fin_tsn_mly_rom_bat_jpn_tml_kor_dut_krd_cic_rus_mao_cze_tig_jav_mnd_mcd_xho_pan_mlt_por_eng_arw_afr_qcu_ukr_bul_bos_dyu_sid_swe_heb_svk_ind_ben_dgb_nor_ewe_sun_tha_sod_knd_bem_igb_tur_hin_scr_aze_ven_vie_gam_swa_bam_fbf	-0.245154416110302	-0.579692990269239	0.56352338140028
314	heb_por_lda_glc_chh_mlt_tig_slo_aze_tur_bam_mly_dgb_grk_prs_bsq_ukr_amh_ven_mnd_arw_dut_dyu_hin_xho_pol_hun_bem_tsn_fin_mcd_owc_geo_alb_scr_svk_mol_amr_hau_cze_est_akn_sun_ctl_ind_jpn_tml_kor_krd_fre_zul_nor_tag_ben_sid_bat_cnt_rom_swa_eng_wly_ita_urd_lit_guj_qcu_spa_bos_pan_yor_gam_ger_aeg_rus_jav_lat_fbf_swe_ewe_mao_tha_sod_knd_ses_igb_azi_afr_bul_uzb_cic_vie_anl_swt_moo_tsw	-0.953531636800833	-2.32743586644031	0.0221117424196828
315	mlt_alb_swa_svk_anl_sid_owc_cze_aze_uzb_ses_sun_akn_eng_krd_bsq_dut_hau_dyu_mnd_urd_rus_zul_grk_bam_afr_fin_dgb_swt_est_swe_amh_geo_lat_bos_bul_spa_sod_heb_por_hun_fbf_bat_ger_ind_jpn_knd_kor_prs_lit_ewe_mol_jav_pol_chh_tag_cnt_arw_bem_glc_wly_slo_ctl_ita_fre_qcu_pan_ukr_rom_xho_aeg_guj_tig_ben_mao_nor_igb_scr_ven_mly_tha_amr_tml_yor_tsw_tur_hin_mcd_azi_tsn_vie_gam_moo_cic_lda	-0.187362295556055	-0.441896655606375	0.659589849618712
316	mlt_lit_ewe_nor_amr_anl_sid_spa_aze_tur_tsw_tag_dyu_bul_mol_bsq_ger_amh_bam_cnt_rom_pan_fbf_afr_bem_slo_est_ven_cic_fin_mcd_sod_geo_lat_prs_svk_rus_hau_chh_guj_hun_igb_sun_hin_ind_jpn_knd_kor_grk_swe_swa_urd_mly_scr_wly_mao_mnd_krd_yor_arw_heb_glc_fre_bos_ita_qcu_ukr_alb_eng_zul_gam_ctl_owc_cze_bat_pol_xho_dut_akn_jav_tha_tig_tml_lda_dgb_azi_por_ben_uzb_ses_vie_aeg_moo_swt_tsn	0.290522475657474	0.684744207311062	0.495208363318769
317	gam_ger_zul_nor_owc_sid_tig_scr_uzb_tur_tsn_ind_dgb_spa_afr_bsq_lat_amr_ses_cnt_prs_guj_igb_dut_ewe_rus_fin_dyu_xho_est_ukr_amh_geo_alb_ita_pol_eng_hau_heb_slo_hun_cic_tag_glc_jav_jpn_tml_kor_bos_mol_yor_arw_bat_por_sod_mly_mnd_svk_swa_pan_chh_swe_ben_fre_lit_qcu_rom_grk_cze_bam_aeg_urd_wly_krd_mao_hin_tsw_ctl_ven_sun_tha_anl_knd_bem_lda_aze_bul_mcd_azi_akn_vie_mlt_moo_swt_fbf	-0.228036468609604	-0.538511732368643	0.591510435423979
318	owc_urd_yor_rom_hau_amr_mlt_rus_uzb_tur_ses_bat_fbf_afr_alb_bsq_spa_gam_cic_mnd_dut_lat_swa_eng_dgb_lit_est_tsw_akn_hun_nor_wly_geo_fre_ctl_mol_mcd_sid_sod_scr_fin_swt_ind_pan_jav_jpn_knd_kor_por_ger_bam_ita_mao_prs_chh_sun_cnt_pol_ven_guj_tig_ukr_bos_krd_ben_qcu_arw_svk_swe_lda_heb_bul_aeg_cze_mly_glc_zul_hin_bem_tag_tha_anl_tml_dyu_moo_aze_slo_grk_azi_xho_vie_amh_igb_ewe_tsn	-0.355176641768211	-0.840686633925281	0.40267978944902
319	wly_grk_fbf_lat_aeg_amr_sod_swe_tur_uzb_tsw_mly_dgb_ita_glc_bsq_lit_gam_xho_mnd_scr_mol_lda_pol_ewe_urd_hun_moo_bem_est_bos_anl_geo_ben_hin_nor_mcd_sid_tig_rus_fin_zul_tag_fre_mao_jpn_tml_kor_prs_ger_ven_krd_bat_afr_hau_jav_cnt_arw_swt_slo_heb_spa_alb_eng_dut_qcu_guj_rom_svk_swa_chh_por_owc_ctl_sun_cze_tsn_pan_igb_ind_tha_amh_knd_cic_dyu_aze_ukr_bul_azi_bam_vie_mlt_akn_ses_yor	0.245101625458374	0.577171748185115	0.565218045619983
320	anl_scr_fbf_guj_amh_mlt_heb_swe_azi_tur_moo_bat_akn_pan_rom_bsq_ita_wly_swt_mnd_urd_spa_tsw_afr_dgb_mcd_est_tsn_bam_hun_arw_gam_geo_rus_glc_lat_bul_aeg_tig_ben_fin_dyu_sun_grk_jav_jpn_tml_kor_ctl_dut_yor_ger_mao_por_chh_tag_cnt_nor_ewe_slo_amr_lit_pol_cze_fre_qcu_ukr_krd_svk_ses_owc_eng_sod_mol_ind_hin_zul_prs_igb_mly_tha_hau_knd_bem_lda_uzb_bos_alb_aze_cic_vie_sid_ven_xho_swa	-0.782218282054507	-1.88321917792634	0.0627958469943393
321	gam_nor_fbf_swe_sid_owc_tig_guj_azi_uzb_igb_ind_moo_alb_scr_bsq_slo_aeg_tsn_mnd_por_mcd_ewe_prs_dgb_mol_est_akn_lda_hun_grk_mlt_geo_hin_fre_ger_bos_heb_wly_svk_fin_swt_mly_lat_mao_jpn_knd_kor_pol_lit_bam_ita_sun_ukr_sod_bat_cnt_ben_tsw_urd_amh_afr_dut_cze_spa_qcu_krd_glc_rus_cic_amr_rom_anl_eng_jav_pan_ven_ctl_zul_tag_tha_chh_tml_bem_ses_tur_arw_bul_aze_swa_vie_hau_xho_dyu_yor	-0.431466846629964	-1.02597068094859	0.307566599592738
322	amh_ger_lda_afr_sod_aeg_sid_scr_aze_azi_ses_bat_tsn_arw_glc_bsq_prs_heb_xho_mnd_svk_rus_moo_ukr_ven_bos_hun_swa_ewe_fin_guj_wly_geo_rom_ctl_mol_grk_hau_owc_lat_est_dgb_tag_nor_mao_jpn_knd_kor_ben_pan_dyu_slo_ind_urd_gam_sun_cnt_spa_cic_pol_chh_bul_ita_hin_eng_qcu_lit_alb_cze_bam_tig_por_anl_mcd_mly_fre_zul_dut_akn_jav_tha_mlt_tml_yor_fbf_uzb_swe_krd_tur_swt_vie_amr_bem_igb_tsw	0.243764153536989	0.573945968635683	0.56738989126189
323	gam_ben_akn_scr_sod_anl_hau_por_aze_uzb_swt_mao_ven_rom_glc_bsq_swe_amr_swa_mnd_alb_rus_igb_eng_dgb_svk_hun_bem_ewe_fin_nor_wly_geo_grk_arw_prs_mol_tig_owc_ger_est_yor_tag_lit_jav_jpn_knd_kor_ita_lat_bam_spa_mly_krd_heb_sun_cnt_slo_lda_hin_mlt_ukr_mcd_pan_ctl_qcu_afr_bos_bul_moo_aeg_guj_chh_cze_bat_pol_fbf_dut_tsw_ind_tha_amh_tml_cic_ses_tur_fre_urd_azi_dyu_vie_sid_tsn_zul_xho	0.582901127763914	1.37830420449964	0.171416277980251
324	owc_grk_dgb_ctl_tig_hau_sid_cze_aze_azi_dyu_bat_bam_prs_bos_bsq_urd_heb_ewe_cnt_ben_ukr_bem_scr_igb_ita_est_xho_ven_fin_por_wly_geo_fre_guj_swe_svk_amr_gam_eng_hun_tsn_mly_afr_tag_jpn_knd_kor_alb_dut_zul_mcd_mao_glc_aeg_ind_mnd_mol_tsw_bul_mlt_hin_pan_rom_lat_qcu_nor_krd_pol_akn_anl_lit_chh_slo_jav_spa_swa_arw_ses_sun_tha_sod_tml_yor_cic_uzb_rus_ger_tur_swt_vie_amh_fbf_lda_moo	0.16721418162784	0.394119934334896	0.694394755150953
325	aeg_ger_ven_swe_chh_wly_mlt_spa_uzb_tur_akn_ind_swa_prs_ben_bsq_krd_amr_yor_cnt_scr_hin_moo_nor_ewe_afr_est_cic_bem_fin_grk_tig_geo_lit_rom_slo_bos_gam_sid_ita_hun_fbf_tag_ukr_sun_jpn_tml_kor_fre_mcd_dyu_dut_mao_eng_sod_bat_mnd_arw_zul_alb_hau_guj_svk_glc_cze_qcu_urd_bul_rus_dgb_heb_lat_amh_por_jav_mol_bam_pan_tsn_mly_tha_anl_knd_lda_tsw_azi_pol_ctl_aze_xho_vie_owc_swt_igb_ses	-0.683293970538984	-1.63852700121895	0.104690779409928
326	heb_mcd_ewe_eng_amh_wly_aeg_hin_azi_aze_yor_ind_swa_urd_krd_bsq_rom_chh_cic_cnt_afr_por_zul_ukr_ven_lat_hun_fbf_dyu_fin_guj_owc_geo_slo_bos_bul_svk_anl_amr_pan_est_dgb_mao_alb_sun_jpn_tml_kor_prs_lit_akn_ita_jav_swe_sod_bat_mnd_ben_xho_grk_sid_arw_mol_spa_pol_qcu_dut_nor_cze_lda_tig_ctl_mlt_scr_mly_ger_swt_glc_ses_tag_tha_gam_knd_moo_igb_tur_rus_fre_uzb_tsn_vie_hau_bam_bem_tsw	-0.745549898173281	-1.79132793375331	0.0764935962624582
327	tig_fre_yor_ita_gam_sid_heb_urd_azi_aze_moo_ind_ewe_grk_cze_bsq_rus_hau_fbf_cnt_bul_scr_igb_krd_bem_pan_fin_dgb_ven_hun_glc_owc_geo_rom_ger_dut_por_amh_mlt_arw_est_zul_mao_mcd_bat_jpn_tml_kor_pol_ukr_cic_ben_mly_afr_amr_sun_mnd_alb_akn_nor_chh_slo_prs_lat_hin_qcu_spa_mol_ctl_xho_aeg_bos_anl_eng_tag_lit_swt_swe_swa_jav_tha_sod_knd_tsn_lda_tur_guj_svk_uzb_dyu_vie_wly_bam_tsw_ses	0.0526536376017036	0.123864726334126	0.901689699806212
328	mlt_rus_ewe_swe_owc_amr_gam_arw_uzb_azi_fbf_bat_ven_lit_scr_bsq_alb_amh_moo_mnd_slo_glc_swt_grk_akn_pan_hun_yor_xho_est_fre_heb_geo_dut_prs_eng_ctl_sod_anl_mcd_fin_dgb_jav_ger_mao_jpn_knd_kor_pol_por_lda_guj_tag_krd_hau_mly_cnt_ben_zul_spa_sid_ita_mol_ukr_hin_qcu_cze_urd_svk_igb_chh_rom_aeg_bos_ind_nor_swa_lat_ses_sun_tha_wly_tml_tsn_cic_aze_bul_afr_tur_tsw_vie_tig_bem_bam_dyu	-0.17247790606464	-0.406843750295425	0.68505756817702
329	tig_ita_swa_bos_anl_hau_heb_afr_tur_azi_dgb_tag_ven_lat_ctl_bsq_mcd_amh_igb_cnt_spa_swe_swt_grk_akn_bul_fin_dyu_lda_hun_hin_mlt_geo_fre_urd_ger_rom_aeg_sod_mol_est_bem_mao_lit_sun_jpn_knd_kor_rus_ben_zul_scr_bat_alb_chh_mly_mnd_cze_yor_glc_wly_guj_por_dut_pol_qcu_eng_arw_krd_cic_sid_ukr_gam_prs_jav_slo_xho_svk_tsw_ind_tha_owc_tml_tsn_moo_aze_nor_pan_uzb_bam_vie_amr_fbf_ses_ewe	-0.634735815568554	-1.52216879626332	0.131359865564767
330	aeg_mol_ven_bul_owc_sod_amh_pol_aze_azi_zul_mao_cic_slo_dut_bsq_nor_hau_xho_cnt_swe_afr_fbf_spa_dgb_alb_fin_bem_lda_hun_urd_mlt_geo_ukr_glc_rom_ben_anl_wly_prs_est_moo_mly_arw_sun_jpn_tml_kor_mcd_guj_ewe_rus_ind_por_amr_tag_mnd_lat_tsw_bos_sid_scr_fre_krd_lit_qcu_eng_ctl_svk_igb_heb_grk_chh_pan_jav_ger_yor_cze_ses_bat_tha_gam_knd_swt_akn_uzb_ita_hin_tur_bam_vie_tig_dyu_tsn_swa	0.00495335660801382	0.0116683628217122	0.990715199219471
331	sod_por_ses_swe_mlt_aeg_gam_arw_tur_uzb_tsn_tag_xho_glc_lat_bsq_urd_tig_swa_mnd_spa_guj_bam_hin_akn_svk_hun_cic_dgb_est_pan_anl_geo_fre_bos_grk_ben_heb_amh_cze_fin_tsw_sun_eng_mly_jpn_tml_kor_nor_prs_moo_ger_ind_krd_chh_jav_cnt_rus_igb_mcd_sid_alb_scr_ita_slo_qcu_lit_ukr_mol_zul_wly_pol_amr_dut_mao_bul_yor_afr_lda_bat_tha_owc_knd_swt_ewe_aze_ctl_rom_azi_ven_vie_hau_dyu_fbf_bem	-0.557290615358975	-1.33228689018555	0.186021414063902
332	wly_por_dgb_rus_aeg_mlt_sid_guj_tur_uzb_fbf_jav_akn_fre_glc_bsq_mcd_tig_swt_cnt_lat_pol_igb_eng_dyu_mol_fin_yor_tsw_est_svk_amr_geo_scr_ita_dut_alb_hau_gam_pan_hun_xho_tag_nor_sun_jpn_tml_kor_arw_rom_moo_swe_mly_grk_heb_bat_mnd_krd_ses_hin_amh_ger_ctl_cze_afr_qcu_slo_urd_bul_zul_sod_spa_owc_bos_ind_ukr_cic_ben_ven_mao_tha_chh_knd_bem_ewe_azi_prs_lit_aze_bam_vie_anl_swa_tsn_lda	-0.185348980710671	-0.437580712863721	0.662704797616832
333	mlt_eng_yor_lit_wly_hau_chh_nor_tur_uzb_moo_sun_cic_rus_swe_bsq_rom_heb_tsw_mnd_glc_urd_swa_dut_fbf_pol_hun_dgb_dyu_fin_spa_owc_geo_ita_mol_bos_por_tig_amh_scr_est_ven_bat_alb_mly_jpn_knd_kor_ctl_guj_tsn_afr_tag_hin_anl_mao_cnt_svk_lda_ger_amr_mcd_fre_bul_ukr_qcu_krd_lat_pan_ses_gam_cze_sid_prs_ind_slo_bem_arw_akn_jav_tha_sod_tml_igb_xho_aze_ben_grk_azi_bam_vie_aeg_ewe_zul_swt	-0.237355653423751	-0.560857794560574	0.576243298977123
334	heb_cze_igb_spa_sid_mlt_amh_rom_azi_aze_tsn_ind_ewe_bos_lit_bsq_mcd_gam_tsw_mnd_ita_glc_cic_mol_fbf_nor_fin_bam_akn_est_grk_anl_geo_afr_svk_urd_rus_aeg_tig_ger_hun_zul_mao_slo_tag_jpn_knd_kor_alb_ctl_yor_por_sun_arw_owc_mly_cnt_bul_dyu_dut_chh_guj_pol_prs_swe_qcu_scr_eng_ben_ven_hau_ukr_sod_pan_bat_hin_swt_krd_lda_jav_tha_wly_tml_xho_swa_tur_lat_fre_uzb_dgb_vie_amr_bem_moo_ses	-0.22629755074908	-0.535512010059937	0.593574184285663
335	gam_cze_yor_alb_aeg_sid_sod_afr_uzb_aze_dyu_ind_tsn_krd_bos_bsq_guj_wly_akn_mnd_mol_ben_swa_swe_ewe_hin_est_lda_zul_fin_glc_chh_geo_eng_ita_lat_dut_anl_amh_arw_hun_bem_mly_grk_sun_jpn_tml_kor_lit_fre_xho_scr_jav_urd_hau_mao_cnt_slo_fbf_por_mlt_spa_pol_rom_bul_qcu_ger_pan_svk_cic_amr_nor_owc_prs_bat_ctl_tsw_mcd_dgb_tag_tha_tig_knd_swt_igb_tur_rus_ukr_azi_ses_vie_heb_ven_moo_bam	-0.191288880066397	-0.452625997233346	0.651872194234659
336	mlt_cze_ses_ukr_aeg_wly_heb_guj_azi_aze_swa_jav_yor_krd_fre_bsq_grk_owc_swt_cnt_svk_afr_akn_rom_dgb_nor_hun_ewe_igb_fin_bos_anl_geo_mol_ctl_mcd_por_gam_tig_bul_est_moo_ind_lat_bat_jpn_knd_kor_arw_swe_lda_hin_tag_lit_chh_mly_mnd_ita_ven_eng_amr_pan_ger_dut_spa_qcu_urd_rus_pol_fbf_hau_ben_sid_scr_mao_glc_tsw_alb_xho_sun_tha_sod_tml_bam_tsn_tur_slo_prs_uzb_bem_vie_amh_cic_zul_dyu	0.0054903730346927	0.0129312848709747	0.989710315204805
337	mlt_spa_zul_afr_aeg_chh_heb_pan_uzb_tur_ven_sun_dyu_ukr_fre_bsq_scr_amr_xho_mnd_por_ita_lda_ben_swt_prs_est_swa_ewe_hun_rus_amh_geo_urd_swe_mcd_dut_hau_tig_alb_fin_akn_jav_nor_mao_jpn_knd_kor_ctl_ger_fbf_hin_tag_svk_anl_ind_cnt_krd_cic_rom_sod_mol_bos_lit_pol_qcu_lat_slo_arw_tsw_sid_guj_wly_glc_mly_cze_igb_bul_yor_bat_tha_gam_tml_bem_moo_aze_eng_grk_azi_ses_vie_owc_bam_dgb_tsn	0.539276081393164	1.27239775331973	0.206403948352353
338	sod_ger_tsw_pan_wly_gam_aeg_guj_aze_azi_zul_tag_xho_prs_eng_bsq_ctl_amh_swt_cnt_krd_scr_ses_bos_bem_bul_fin_ewe_lda_hun_ukr_tig_geo_dut_glc_mol_alb_hau_amr_slo_est_swa_sun_fre_ind_jpn_tml_kor_cze_svk_dyu_urd_bat_ben_anl_mly_mnd_pol_akn_spa_mlt_rus_swe_por_afr_qcu_ita_nor_hin_moo_sid_mcd_owc_lit_mao_rom_yor_arw_igb_jav_tha_chh_knd_bam_tsn_tur_lat_grk_uzb_cic_vie_heb_dgb_ven_fbf	0.174557890298307	0.410593246186108	0.682315277338382
339	amh_mcd_tsn_bul_gam_aeg_sod_pan_tur_uzb_ven_mao_moo_dut_eng_bsq_ctl_hau_swt_cnt_swe_svk_yor_fre_dgb_rus_fin_ewe_xho_hun_por_anl_geo_rom_ukr_scr_pol_tig_wly_glc_est_akn_mly_bos_jav_jpn_tml_kor_guj_ben_zul_hin_ind_cze_heb_tag_mnd_spa_fbf_slo_chh_lit_arw_ger_prs_qcu_mol_alb_urd_swa_mlt_nor_owc_ita_bat_krd_bem_afr_tsw_sun_tha_sid_knd_bam_cic_aze_lat_grk_azi_igb_vie_amr_dyu_lda_ses	-0.692691866405431	-1.66104756738999	0.100071691324191
340	sid_guj_ewe_urd_amh_hau_amr_pol_uzb_azi_ses_bat_fbf_nor_alb_bsq_svk_sod_swa_cnt_bul_arw_xho_scr_yor_pan_fin_akn_zul_est_dut_owc_geo_ben_ukr_swe_lat_aeg_mlt_krd_hun_cic_jav_spa_mly_jpn_tml_kor_mol_afr_igb_ita_mao_rom_wly_ind_mnd_grk_swt_eng_gam_ctl_bos_fre_lit_qcu_glc_rus_mcd_tsw_chh_por_anl_prs_sun_cze_bam_slo_dyu_tag_tha_heb_knd_bem_ven_tur_ger_hin_aze_lda_vie_tig_moo_dgb_tsn	-0.806529221879328	-1.94198973307982	0.0551644788617621
341	chh_lat_ven_ben_tig_owc_hau_rus_aze_tur_tsw_ind_bem_mcd_krd_bsq_urd_sod_swa_cnt_pan_pol_akn_ukr_ses_prs_est_cic_xho_hun_eng_amh_geo_fre_spa_nor_alb_anl_amr_ita_fin_swt_mly_lit_bat_jpn_tml_kor_glc_ger_igb_grk_sun_scr_aeg_jav_mnd_ctl_dgb_slo_sid_guj_bul_arw_afr_qcu_svk_bos_swe_tsn_heb_dut_mlt_hin_tag_rom_dyu_mol_fbf_mao_tha_gam_knd_lda_moo_azi_cze_por_uzb_bam_vie_wly_ewe_yor_zul	0.305156252291522	0.719708076696258	0.473509564947186
342	heb_hin_ven_dut_aeg_sod_chh_urd_aze_tur_tsw_bat_bem_cze_alb_bsq_guj_amh_dyu_mnd_afr_swe_zul_ita_igb_slo_fin_fbf_lda_est_lat_hau_geo_grk_rom_fre_mol_tig_amr_bul_hun_xho_jav_scr_ind_jpn_tml_kor_spa_ben_akn_arw_mly_pan_sid_sun_cnt_krd_ses_ctl_gam_nor_ger_ukr_pol_qcu_mcd_eng_bos_moo_anl_prs_wly_svk_tag_por_bam_rus_ewe_mao_tha_mlt_knd_cic_yor_azi_lit_glc_uzb_swa_vie_owc_dgb_swt_tsn	0.0366450669965038	0.0862835690849668	0.931426495929767
343	hau_cze_ses_arw_owc_wly_amh_lat_azi_aze_bam_bat_ven_ctl_mol_bsq_bul_sid_dyu_mnd_prs_swe_ewe_nor_igb_ukr_est_dgb_swt_fin_slo_aeg_geo_urd_spa_krd_dut_tig_gam_afr_hun_yor_ind_ger_sun_jpn_tml_kor_lit_grk_swa_pan_tag_ben_anl_mly_cnt_rom_xho_guj_heb_mcd_por_hin_scr_qcu_fre_eng_ita_cic_chh_bos_mlt_rus_mao_glc_moo_alb_tsw_jav_tha_amr_knd_bem_lda_tur_pol_svk_uzb_akn_vie_sod_fbf_zul_tsn	-0.0726194353138195	-0.171097296484047	0.864518977046535
344	sod_bos_moo_guj_tig_sid_anl_urd_tur_uzb_tsw_tag_dyu_spa_pan_bsq_ita_aeg_zul_mnd_mol_swe_ses_bul_akn_por_hun_bem_fbf_fin_scr_wly_geo_prs_afr_alb_slo_hau_heb_lit_est_bam_jav_cze_bat_jpn_tml_kor_grk_ger_swt_glc_ind_mcd_chh_mly_cnt_ukr_cic_rus_amh_dut_svk_lat_fre_qcu_nor_ctl_arw_ven_amr_ben_mlt_hin_mao_rom_ewe_eng_xho_sun_tha_owc_knd_dgb_igb_azi_pol_krd_aze_yor_vie_gam_tsn_lda_swa	-0.367255150830181	-0.870176149572676	0.386444651150604
345	chh_pan_ven_mol_aeg_amh_mlt_ita_uzb_azi_bam_sun_xho_rom_urd_bsq_dut_amr_zul_cnt_swe_glc_lda_nor_fbf_ctl_est_akn_ewe_hun_eng_anl_geo_krd_cze_spa_rus_sid_tig_scr_fin_ses_tag_bos_bat_jpn_knd_kor_hin_lit_cic_mcd_mao_bul_wly_mly_mnd_ger_bem_alb_sod_slo_lat_pol_afr_qcu_arw_guj_por_tsw_heb_ukr_owc_ben_jav_fre_dgb_grk_moo_ind_tha_hau_tml_swa_yor_aze_prs_svk_tur_igb_vie_gam_tsn_dyu_swt	-0.351780854518634	-0.833750294550122	0.406558049215628
346	owc_cze_bem_alb_amh_wly_heb_mcd_azi_uzb_ven_ind_yor_rus_ben_bsq_dut_sid_tsw_mnd_bos_mol_akn_svk_zul_ger_fin_swa_cic_hun_pol_chh_geo_eng_lit_scr_guj_tig_gam_grk_est_ewe_mly_ukr_bat_jpn_tml_kor_glc_ctl_tsn_rom_mao_slo_aeg_jav_cnt_urd_xho_fre_mlt_arw_pan_lat_prs_qcu_nor_afr_por_dyu_hau_spa_anl_bul_tag_ita_moo_hin_fbf_sun_tha_sod_knd_ses_lda_tur_krd_swe_aze_bam_vie_amr_dgb_swt_igb	0.801683540470485	1.90239717104491	0.0602134853511807
347	sid_fre_cic_bul_amr_tig_hau_rus_uzb_aze_xho_ind_lda_spa_prs_bsq_eng_sod_bam_cnt_ger_alb_moo_pol_fbf_grk_hun_dyu_tsw_fin_ben_wly_geo_guj_por_krd_dut_owc_gam_ctl_est_ses_mao_rom_sun_jpn_knd_kor_arw_slo_akn_bos_mly_afr_heb_jav_mnd_glc_igb_nor_aeg_hin_lat_ukr_mcd_qcu_svk_mol_swe_bem_mlt_scr_anl_ita_tag_cze_ven_pan_ewe_bat_tha_chh_tml_yor_swa_azi_urd_lit_tur_swt_vie_amh_tsn_dgb_zul	1.0603367701386	2.54721319090121	0.0125000366307594
348	amr_alb_moo_prs_wly_anl_heb_slo_uzb_azi_xho_mly_tsw_bos_grk_bsq_lat_tig_bam_mnd_lit_pol_akn_glc_swa_scr_hun_dyu_yor_est_urd_chh_geo_mcd_swe_ita_spa_gam_sod_rom_fin_swt_bat_nor_sun_jpn_tml_kor_mol_fre_fbf_ben_mao_svk_hau_ind_cnt_bul_dgb_pan_amh_cze_dut_ctl_ukr_qcu_krd_ger_arw_tsn_aeg_eng_mlt_rus_jav_por_igb_guj_bem_tag_tha_sid_knd_ven_ewe_aze_afr_hin_tur_ses_vie_owc_zul_lda_cic	-0.248695422445711	-0.587934409986959	0.558001301989723
349	anl_ctl_dgb_por_heb_gam_sid_ger_azi_uzb_tsn_mly_xho_swe_grk_bsq_guj_mlt_yor_cnt_urd_glc_tsw_bul_dyu_ita_fin_akn_zul_hun_alb_hau_geo_fre_lit_pan_dut_amh_owc_nor_est_igb_sun_lat_bat_jpn_knd_kor_mol_rus_ses_arw_jav_mcd_tig_ind_mnd_rom_moo_cze_amr_krd_eng_slo_afr_qcu_pol_hin_ben_swa_aeg_scr_chh_svk_mao_ukr_bam_bos_swt_tag_tha_wly_tml_cic_lda_tur_prs_spa_aze_bem_vie_sod_ewe_ven_fbf	0.155297480582116	0.365538449403116	0.715539600429659
350	chh_por_igb_lit_wly_anl_mlt_svk_azi_uzb_swa_mao_bem_pan_arw_bsq_mcd_amr_akn_cnt_mol_ctl_zul_prs_yor_grk_hun_swt_tsw_fin_scr_sod_geo_slo_bos_alb_eng_gam_owc_ben_est_bam_sun_ukr_tag_jpn_knd_kor_nor_spa_cic_afr_mly_pol_heb_bat_mnd_bul_fbf_hin_amh_ita_swe_krd_dut_qcu_urd_cze_fre_dyu_aeg_rus_tig_ger_jav_guj_tsn_rom_ven_ind_tha_sid_tml_moo_dgb_tur_glc_lat_aze_xho_vie_hau_lda_ewe_ses	-0.283991760115472	-0.671653620032704	0.503469261818987
351	sid_prs_dyu_por_amh_wly_amr_ita_azi_uzb_ses_bat_dgb_svk_guj_bsq_bos_sod_ewe_cnt_lat_rom_bem_lit_yor_ben_hun_tsw_bam_fin_mcd_chh_geo_grk_krd_nor_bul_aeg_tig_dut_est_fbf_ind_hin_tag_jpn_tml_kor_ctl_pan_xho_afr_mly_slo_anl_jav_mnd_ger_ven_fre_mlt_rus_alb_eng_cze_qcu_arw_swe_scr_lda_gam_glc_heb_ukr_mao_mol_igb_spa_swa_sun_tha_hau_knd_cic_swt_tur_pol_urd_aze_tsn_vie_owc_moo_akn_zul	0.07389585634039	0.174083251487448	0.862178421405202
352	aeg_bos_ses_krd_owc_heb_tig_prs_tur_azi_ven_tag_tsn_mol_glc_bsq_swe_anl_swt_mnd_eng_guj_dgb_bul_dyu_ita_est_moo_lda_hun_rom_wly_geo_grk_svk_spa_pan_amh_sod_por_fin_ewe_sun_slo_bat_jpn_knd_kor_ctl_mcd_fbf_pol_jav_scr_gam_ind_cnt_lit_akn_nor_amr_hin_ger_alb_dut_qcu_ukr_ben_lat_xho_hau_afr_chh_arw_mao_urd_zul_cze_swa_mly_tha_sid_tml_tsw_bem_aze_rus_fre_uzb_igb_vie_mlt_cic_yor_bam	-0.728684263959636	-1.74960113692466	0.0834858407953722
353	anl_arw_dyu_krd_gam_tig_wly_bul_tur_aze_yor_mao_igb_ukr_alb_bsq_mol_heb_swa_cnt_eng_pan_tsw_rus_swt_por_hun_dgb_xho_fin_grk_amr_geo_dut_pol_ctl_nor_owc_mlt_ita_est_cic_tag_urd_sun_jpn_tml_kor_rom_glc_lda_ger_bat_hin_hau_ind_mnd_scr_bem_guj_amh_afr_lit_lat_swe_qcu_prs_mcd_spa_ses_chh_svk_aeg_bos_mly_ben_bam_cze_akn_jav_tha_sod_knd_ewe_tsn_azi_fre_slo_uzb_fbf_vie_sid_moo_ven_zul	0.155546868713877	0.365919797167612	0.715255966964293
354	tig_ukr_lda_cze_anl_heb_hau_nor_azi_tur_bam_sun_dgb_pan_prs_bsq_grk_sid_tsw_mnd_ben_mol_fbf_mcd_dyu_lit_est_igb_tsn_fin_bul_sod_geo_lat_ita_ctl_guj_aeg_owc_alb_hun_moo_mly_hin_mao_jpn_knd_kor_ger_scr_swa_urd_jav_rom_wly_bat_cnt_pol_swt_glc_amh_slo_arw_bos_rus_qcu_spa_fre_swe_zul_mlt_por_chh_eng_tag_dut_ses_krd_akn_ind_tha_gam_tml_yor_cic_uzb_svk_afr_aze_bem_vie_amr_ven_xho_ewe	-0.221273137244953	-0.523047348387148	0.602185280737065
355	amh_por_bam_hin_hau_chh_amr_pol_aze_tur_tsn_tag_tsw_lat_swe_bsq_scr_gam_swt_mnd_ita_dut_igb_ukr_swa_bul_hun_bem_ven_fin_rom_anl_geo_spa_cze_mol_glc_tig_sod_svk_est_xho_ind_mcd_mao_jpn_knd_kor_nor_rus_lda_fre_bat_pan_wly_sun_cnt_alb_dgb_eng_owc_prs_ger_krd_slo_qcu_urd_bos_ctl_moo_heb_lit_aeg_grk_jav_ben_ewe_arw_cic_mly_tha_sid_tml_akn_dyu_azi_afr_guj_uzb_yor_vie_mlt_zul_ses_fbf	0.241412795451722	0.568488559412026	0.571073465887111
356	wly_scr_dgb_cze_gam_chh_heb_ben_aze_tur_bem_tag_ewe_spa_rus_bsq_glc_anl_zul_cnt_guj_ita_ses_pol_xho_grk_fin_yor_lda_est_urd_owc_geo_prs_bos_mol_rom_amr_sid_mcd_hun_fbf_ind_bul_jav_jpn_tml_kor_slo_eng_ven_lat_bat_pan_sod_mao_mnd_alb_tsn_ger_amh_lit_dut_nor_arw_qcu_ukr_ctl_por_swt_mlt_svk_hau_swe_mly_hin_bam_krd_cic_sun_tha_tig_knd_akn_igb_uzb_afr_fre_azi_dyu_vie_aeg_tsw_moo_swa	-0.489143933888526	-1.16324670883539	0.247705401850013
357	sid_lat_ewe_bos_gam_hau_aeg_glc_azi_aze_tsw_tag_moo_ita_pan_bsq_mcd_heb_bem_cnt_arw_fre_fbf_svk_dgb_slo_hun_lda_swa_est_guj_amh_geo_spa_urd_rom_prs_tig_chh_hin_fin_cic_sun_bul_bat_jpn_tml_kor_lit_alb_tsn_grk_jav_por_wly_mao_mnd_ukr_yor_scr_amr_eng_krd_swe_cze_qcu_afr_mol_ctl_bam_anl_pol_owc_rus_ind_nor_igb_dut_swt_mly_tha_sod_knd_zul_ven_tur_ger_ben_uzb_dyu_vie_mlt_akn_ses_xho	-0.104288658384675	-0.245961022577539	0.80625442815356
358	sid_grk_bam_nor_wly_amr_amh_slo_uzb_aze_ses_jav_moo_rom_glc_bsq_mcd_tig_bem_cnt_bul_swe_dyu_krd_swt_ukr_hun_swa_dgb_fin_arw_chh_geo_ctl_alb_scr_dut_heb_hau_prs_est_akn_ind_ger_mly_jpn_tml_kor_urd_pol_cic_bos_bat_pan_gam_mao_mnd_eng_tsn_afr_mlt_ita_ben_svk_spa_qcu_cze_por_hin_ewe_aeg_mol_sod_fre_tag_lit_tsw_lat_lda_sun_tha_owc_knd_ven_fbf_tur_guj_rus_azi_igb_vie_anl_xho_yor_zul	0.0511153317700126	0.120525909564972	0.904326565641644
359	owc_spa_akn_bos_hau_sid_aeg_eng_azi_uzb_dgb_ind_xho_rom_krd_bsq_dut_wly_ewe_mnd_hin_lat_zul_scr_dyu_mcd_fin_swt_bam_est_prs_mlt_geo_arw_pol_pan_urd_amh_chh_por_hun_igb_jav_ger_mao_jpn_tml_kor_guj_bul_cic_fre_mly_cze_amr_tag_cnt_swe_swa_afr_heb_ctl_nor_alb_mol_qcu_svk_ukr_slo_ses_gam_ita_anl_glc_sun_rus_yor_lit_bem_bat_tha_tig_knd_ven_fbf_aze_ben_grk_tur_lda_vie_sod_tsw_tsn_moo	0.411302251924844	0.969779094145639	0.334672030471283
360	owc_urd_moo_mol_sid_gam_amr_mcd_tur_uzb_bem_jav_swt_ita_cze_bsq_svk_tig_tsn_cnt_dut_bos_yor_scr_fbf_krd_est_zul_lda_fin_ukr_chh_geo_pan_ger_eng_rus_hau_aeg_bul_hun_dgb_bat_pol_sun_jpn_tml_kor_afr_por_bam_swe_ind_rom_anl_mao_mnd_ben_cic_grk_sod_guj_glc_hin_arw_qcu_lit_alb_slo_tsw_amh_prs_heb_ctl_mly_fre_xho_spa_ven_tag_tha_wly_knd_swa_akn_aze_lat_nor_azi_dyu_vie_mlt_ses_ewe_igb	-0.105408281802902	-0.248582510028242	0.804231852238177
361	wly_ger_akn_bul_sid_heb_amr_grk_uzb_aze_tsw_ind_swt_dut_fre_bsq_pan_gam_lda_cnt_prs_nor_ewe_alb_bem_arw_hun_xho_yor_fin_afr_hau_geo_ctl_bos_ukr_por_chh_amh_swe_est_dyu_mao_spa_jav_jpn_tml_kor_urd_guj_cic_mcd_tag_pol_sod_bat_mnd_ben_bam_slo_mlt_rus_eng_lit_glc_qcu_rom_cze_svk_dgb_tig_lat_anl_mol_mly_ita_ses_hin_zul_sun_tha_owc_knd_tsn_igb_tur_krd_scr_azi_swa_vie_aeg_moo_fbf_ven	-0.549585412967917	-1.3128036296456	0.192479489669004
362	aeg_dut_ven_pan_amh_sod_wly_arw_azi_uzb_dgb_mao_akn_rus_hin_bsq_scr_chh_swt_cnt_eng_ita_bam_mcd_bem_svk_fin_swa_fbf_est_urd_tig_geo_lat_afr_bul_pol_mlt_gam_grk_hun_lda_ind_alb_jav_jpn_knd_kor_ben_lit_cic_guj_mly_rom_anl_tag_mnd_slo_igb_ctl_amr_mol_prs_ger_krd_qcu_cze_spa_swe_yor_sid_bos_heb_nor_sun_glc_ewe_por_xho_bat_tha_owc_tml_tsn_ses_aze_ukr_fre_tur_zul_vie_hau_moo_tsw_dyu	0.152520700894555	0.358925365790374	0.72046450208382
363	sod_mol_igb_por_hau_owc_wly_rus_azi_aze_tsn_ind_bem_swe_mcd_bsq_lat_tig_cic_mnd_guj_pol_swt_bul_dgb_eng_est_dyu_lda_fin_prs_chh_geo_urd_lit_ben_krd_mlt_amr_fre_hun_ven_sun_scr_bat_jpn_knd_kor_hin_ukr_yor_afr_mao_cze_sid_tag_cnt_ctl_moo_rom_heb_grk_glc_arw_pan_qcu_nor_dut_slo_fbf_gam_alb_amh_svk_mly_ger_ses_bos_xho_jav_tha_anl_tml_ewe_bam_tur_ita_spa_uzb_akn_vie_aeg_tsw_zul_swa	-0.113780559648858	-0.268279891775691	0.789078061003472
364	anl_ger_moo_krd_mlt_gam_chh_glc_aze_tur_zul_bat_fbf_cze_prs_bsq_bos_heb_tsn_mnd_scr_afr_tsw_pol_ewe_rus_hun_dgb_swt_est_dut_aeg_geo_alb_swe_rom_ctl_tig_sod_ita_fin_lda_mly_slo_jav_jpn_knd_kor_spa_lit_bam_bul_ind_fre_amr_sun_cnt_lat_ven_guj_owc_grk_eng_ben_ukr_qcu_svk_hin_mcd_xho_hau_nor_wly_mol_tag_arw_cic_por_akn_mao_tha_sid_tml_ses_swa_uzb_pan_urd_azi_bem_vie_amh_igb_yor_dyu	-0.600203252924284	-1.4334690604056	0.155077303896464
365	mlt_hin_fbf_spa_amh_gam_sid_eng_uzb_aze_dyu_jav_lda_pol_arw_bsq_prs_wly_zul_cnt_afr_guj_tsn_lat_swt_ukr_est_bam_tsw_hun_ctl_heb_geo_grk_scr_cze_slo_anl_tig_swe_fin_cic_ind_pan_tag_jpn_knd_kor_glc_mcd_swa_rom_mly_ita_chh_mao_mnd_dut_ewe_rus_owc_por_ger_alb_fre_qcu_lit_nor_ben_moo_amr_krd_aeg_bos_sun_svk_xho_bul_ven_bat_tha_sod_tml_dgb_ses_tur_mol_urd_azi_yor_vie_hau_bem_akn_igb	0.128954607456477	0.304100112840835	0.761730996908278
366	heb_pan_bem_rom_wly_mlt_gam_glc_tur_uzb_tsw_mao_bam_mol_spa_bsq_nor_sid_ven_cnt_ctl_slo_akn_prs_cic_alb_fin_fbf_tsn_est_mcd_hau_geo_ita_scr_guj_dut_tig_chh_hin_hun_swa_mly_lat_ind_jpn_knd_kor_arw_urd_zul_por_tag_bos_anl_jav_mnd_ger_xho_krd_aeg_pol_ben_fre_lit_qcu_eng_swe_grk_ses_amh_ukr_owc_cze_bat_svk_moo_bul_swt_sun_tha_amr_tml_ewe_yor_azi_afr_rus_aze_dyu_vie_sod_igb_dgb_lda	0.145783923761973	0.343189396498785	0.732230555625056
367	hau_hin_akn_ctl_amh_sod_mlt_bos_azi_uzb_moo_ind_bem_ger_cze_bsq_glc_gam_tsw_cnt_bul_ita_bam_pol_cic_mol_hun_fbf_igb_est_rus_tig_geo_scr_mcd_afr_ukr_heb_wly_swe_fin_dyu_bat_slo_sun_jpn_knd_kor_arw_lit_lda_krd_jav_nor_aeg_mly_mnd_alb_xho_ben_chh_dut_fre_guj_por_qcu_rom_lat_pan_ven_sid_svk_amr_eng_mao_grk_zul_prs_dgb_tag_tha_owc_tml_swt_ewe_tur_spa_urd_aze_tsn_vie_anl_ses_yor_swa	-0.517649805075775	-1.2332977769437	0.220572815464584
368	amr_arw_fbf_swe_amh_sod_anl_pan_tur_azi_ewe_ind_dgb_svk_fre_bsq_alb_aeg_tsw_mnd_dut_pol_xho_lat_swt_ctl_est_ven_swa_fin_prs_heb_geo_glc_urd_mcd_nor_gam_chh_slo_hun_igb_mly_hin_jav_jpn_knd_kor_lit_por_bam_ita_sun_spa_hau_mao_cnt_mol_akn_scr_mlt_afr_eng_guj_ukr_qcu_bos_ben_cze_yor_tig_grk_owc_ger_bat_rom_ses_bul_tsn_tag_tha_wly_tml_cic_bem_uzb_krd_rus_aze_dyu_vie_sid_moo_lda_zul	-0.687797143436984	-1.6465167834112	0.103032721941261
369	hau_ctl_ewe_spa_gam_anl_sod_swe_azi_aze_xho_bat_akn_por_slo_bsq_glc_tig_lda_mnd_rom_lat_dyu_grk_tsn_nor_hun_tsw_cic_est_dut_amh_geo_eng_bul_afr_krd_chh_owc_pan_fin_dgb_tag_arw_ind_jpn_knd_kor_rus_fre_swt_ger_jav_svk_mlt_sun_cnt_ben_ses_bos_wly_mol_cze_urd_lit_qcu_ita_guj_scr_zul_sid_prs_aeg_pol_mao_ukr_fbf_mcd_igb_mly_tha_amr_tml_bam_ven_uzb_alb_hin_tur_bem_vie_heb_moo_yor_swa	-0.363057599628663	-0.860574215619977	0.391685777838576
370	sod_slo_moo_rom_heb_sid_wly_ben_azi_uzb_dgb_bat_xho_lat_bul_bsq_pan_amh_ses_mnd_hin_krd_fbf_prs_dyu_eng_fin_ewe_ven_est_afr_gam_geo_mol_nor_ger_scr_owc_aeg_svk_hun_akn_ind_swe_sun_jpn_knd_kor_grk_urd_bem_fre_tag_cze_mlt_mly_cnt_alb_swa_lit_chh_por_ctl_spa_ukr_qcu_dut_pol_ita_igb_tig_rus_anl_arw_jav_mcd_cic_glc_tsw_mao_tha_amr_tml_swt_bam_aze_guj_bos_tur_lda_vie_hau_yor_tsn_zul	-0.116790867524698	-0.275353368047107	0.783655619958814
371	aeg_pol_zul_rom_anl_amh_mlt_bos_aze_uzb_ewe_bat_bem_prs_guj_bsq_mcd_amr_swa_mnd_krd_grk_ses_svk_xho_por_est_tsw_fbf_fin_bul_gam_geo_rus_alb_lit_cze_sod_owc_ukr_hun_tsn_sun_slo_ind_jpn_tml_kor_spa_ita_yor_hin_mly_eng_tig_jav_cnt_ctl_swt_scr_wly_dut_mol_ger_fre_qcu_ben_pan_urd_bam_heb_glc_sid_arw_tag_swe_akn_nor_ven_mao_tha_hau_knd_igb_lda_tur_afr_lat_azi_moo_vie_chh_cic_dyu_dgb	-0.182033324210619	-0.42948425136169	0.668564246664615
372	owc_eng_yor_fre_sod_wly_anl_ita_tur_azi_dgb_bat_ewe_mcd_ukr_bsq_glc_sid_bem_cnt_cze_lat_swt_afr_lda_rom_fin_zul_akn_hun_prs_mlt_geo_urd_svk_swe_ben_amr_amh_rus_est_bam_mly_dut_ind_jpn_knd_kor_spa_nor_cic_grk_mao_bul_heb_tag_mnd_ger_ses_pol_aeg_hin_bos_por_krd_qcu_mol_scr_pan_fbf_hau_alb_chh_guj_sun_ctl_igb_slo_tsn_jav_tha_tig_tml_dyu_xho_aze_lit_arw_uzb_swa_vie_gam_tsw_moo_ven	-0.0449660143038567	-0.105979298647874	0.915827038900722
373	amr_dut_bam_eng_wly_aeg_gam_fre_aze_uzb_tsw_tag_bem_ukr_krd_bsq_alb_amh_yor_cnt_rus_ita_ses_lit_cic_hin_hun_lda_zul_fin_pan_hau_geo_slo_cze_bul_arw_mlt_anl_glc_est_igb_mly_bos_bat_jpn_knd_kor_urd_lat_swt_prs_mao_mol_heb_ind_mnd_svk_ven_por_sid_ben_ger_pol_nor_qcu_swe_scr_rom_dgb_owc_grk_tig_mcd_jav_ctl_xho_spa_ewe_sun_tha_sod_tml_dyu_fbf_azi_guj_afr_tur_moo_vie_chh_swa_akn_tsn	-0.698131301751868	-1.67358152846542	0.0975732989183843
374	tig_arw_bam_ben_amr_gam_sod_rus_aze_tur_cic_sun_ses_lat_ukr_bsq_ctl_owc_igb_mnd_bos_ita_moo_urd_dyu_por_fin_zul_dgb_hun_scr_anl_geo_svk_grk_mol_glc_aeg_chh_alb_est_xho_ind_spa_jav_jpn_knd_kor_lit_eng_ewe_slo_mao_mcd_heb_mly_cnt_ger_swa_prs_sid_afr_hin_rom_guj_qcu_swe_cze_pol_fbf_wly_dut_mlt_krd_tag_nor_akn_bul_swt_bat_tha_hau_tml_ven_bem_uzb_fre_pan_azi_yor_vie_amh_tsn_lda_tsw	-0.1182067153782	-0.278800306617623	0.781017084531147
375	owc_prs_igb_mcd_sod_wly_heb_ctl_tur_azi_zul_jav_ses_alb_arw_bsq_cze_amh_bam_mnd_lat_bul_akn_eng_xho_bos_est_dyu_yor_hun_rus_chh_geo_slo_por_hin_pol_aeg_amr_krd_fin_lda_bat_grk_mly_jpn_tml_kor_ger_ben_tsn_scr_ind_guj_gam_sun_cnt_dut_tsw_glc_anl_urd_pan_ita_fre_qcu_rom_svk_swe_cic_hau_mol_mlt_spa_tag_afr_bem_lit_dgb_mao_tha_sid_knd_ven_fbf_uzb_ukr_nor_aze_swt_vie_tig_moo_swa_ewe	-0.136615126344522	-0.322740243819555	0.747616446738402
376	hau_ger_bem_scr_gam_tig_owc_eng_aze_tur_igb_ind_zul_rom_mcd_bsq_ctl_amh_swt_cnt_ben_slo_fbf_por_dgb_pan_fin_moo_lda_hun_nor_amr_geo_glc_prs_lat_bos_sid_aeg_urd_est_ven_sun_bul_tag_jpn_knd_kor_grk_krd_akn_alb_mao_pol_wly_jav_mnd_afr_cic_mol_anl_dut_rus_arw_svk_qcu_spa_guj_fre_ewe_heb_hin_sod_swe_mly_cze_xho_ukr_tsw_bat_tha_mlt_tml_swa_ses_uzb_ita_lit_azi_yor_vie_chh_dyu_tsn_bam	-0.0839841383246723	-0.198180644645476	0.843336296166585
377	wly_rom_ewe_pol_heb_owc_hau_rus_aze_uzb_tsn_mly_lda_slo_scr_bsq_krd_aeg_akn_cnt_lat_nor_zul_guj_ven_mol_hun_swa_ses_fin_ctl_chh_geo_eng_urd_glc_svk_gam_mlt_afr_est_moo_ind_prs_mao_jpn_tml_kor_alb_bos_igb_arw_sun_ben_tig_bat_mnd_pan_yor_bul_amr_fre_swe_grk_ita_qcu_cze_por_lit_bam_anl_spa_sid_mcd_jav_ukr_dyu_dut_xho_tag_tha_amh_knd_cic_fbf_azi_ger_hin_tur_dgb_vie_sod_bem_tsw_swt	0.471986670216925	1.11597679602345	0.267307275735713
378	sod_glc_ewe_eng_mlt_amr_amh_slo_azi_aze_zul_mly_bam_prs_ben_bsq_ita_hau_ses_mnd_dut_guj_dyu_lat_dgb_arw_hun_bem_lda_fin_pol_gam_geo_mol_alb_swe_rus_anl_sid_por_est_igb_ind_mcd_jav_jpn_tml_kor_hin_ger_akn_pan_bat_svk_heb_mao_cnt_krd_swa_afr_chh_bos_ukr_ctl_cze_qcu_nor_urd_bul_tsw_aeg_fre_owc_grk_tag_spa_cic_rom_tsn_sun_tha_tig_knd_moo_ven_uzb_lit_scr_tur_yor_vie_wly_swt_fbf_xho	0.411673156862365	0.970160156492281	0.334483097233311
379	owc_por_bam_glc_hau_gam_anl_nor_tur_uzb_cic_mly_zul_ctl_eng_bsq_svk_amr_xho_cnt_mol_slo_yor_rus_ven_swe_est_fbf_bem_fin_cze_wly_geo_pol_urd_ukr_krd_mlt_sid_alb_hun_swt_ind_grk_tag_jpn_knd_kor_hin_mcd_igb_guj_jav_pan_aeg_mao_mnd_prs_ewe_lit_chh_scr_bul_afr_ger_qcu_arw_ben_dut_tsw_sod_lat_amh_spa_sun_rom_ses_ita_akn_bat_tha_heb_tml_swa_lda_azi_fre_bos_aze_tsn_vie_tig_dgb_dyu_moo	0.0439723097787473	0.103625368151628	0.917689793372344
380	gam_rus_moo_glc_owc_aeg_heb_ita_uzb_tur_bam_jav_cic_afr_bos_bsq_cze_amr_swa_mnd_prs_svk_ewe_swe_zul_ukr_fin_dgb_xho_est_alb_chh_geo_guj_mol_pan_rom_hau_sid_ben_hun_swt_mly_ger_ind_jpn_tml_kor_hin_bul_tsn_por_tag_scr_mlt_sun_cnt_nor_akn_grk_amh_pol_slo_krd_spa_qcu_eng_arw_dut_tsw_wly_lit_anl_fre_bat_urd_dyu_mcd_bem_mao_tha_tig_knd_ses_fbf_azi_lat_ctl_aze_ven_vie_sod_lda_yor_igb	-0.34242233295722	-0.810953190730415	0.419463076632097
381	mlt_ben_swa_svk_heb_wly_anl_ita_aze_uzb_igb_mao_yor_urd_mcd_bsq_eng_sod_tsw_cnt_lat_nor_akn_rus_fbf_pan_fin_ses_lda_est_prs_amr_geo_ger_scr_grk_arw_hau_tig_por_hun_ewe_tag_swe_ind_jpn_knd_kor_bul_alb_bam_ukr_sun_fre_amh_jav_mnd_mol_ven_hin_owc_krd_glc_guj_spa_qcu_dut_slo_ctl_xho_gam_lit_sid_afr_bat_bos_bem_cze_dgb_mly_tha_aeg_tml_tsn_moo_azi_rom_pol_tur_zul_vie_chh_cic_dyu_swt	-0.959931348157422	-2.33294336270124	0.0218073171229375
382	aeg_slo_akn_spa_tig_owc_hau_guj_aze_uzb_dyu_jav_lda_pan_glc_bsq_lit_sid_dgb_cnt_lat_ita_yor_rus_swt_nor_hun_tsw_tsn_fin_mcd_amr_geo_svk_bos_hin_swe_amh_gam_arw_est_cic_sun_urd_tag_jpn_knd_kor_pol_fre_moo_ukr_bat_alb_anl_mao_mnd_scr_zul_grk_mlt_eng_cze_prs_mol_qcu_por_ben_afr_igb_wly_ctl_heb_dut_ind_bul_bam_krd_ven_mly_tha_chh_tml_fbf_ewe_tur_rom_ger_azi_bem_vie_sod_swa_ses_xho	0.352351995177604	0.829769864218934	0.408793789521307
383	wly_cze_swa_ukr_sid_owc_aeg_svk_uzb_aze_tsn_sun_xho_glc_fre_bsq_arw_chh_yor_mnd_ger_ben_fbf_nor_lda_swe_hun_ewe_tsw_est_spa_tig_geo_mol_prs_hin_afr_anl_amr_lat_fin_ven_tag_guj_ind_jpn_knd_kor_lit_krd_swt_slo_bat_grk_mlt_mao_cnt_mcd_bem_scr_amh_bul_bos_pol_urd_qcu_ita_alb_pan_cic_hau_ctl_gam_eng_mly_por_moo_dut_ses_jav_tha_heb_tml_igb_dgb_tur_rus_rom_azi_dyu_vie_sod_akn_bam_zul	-0.739176764566945	-1.77418021786113	0.0793060404168806
384	wly_prs_ven_krd_mlt_owc_sid_hin_aze_tur_akn_tag_igb_bos_eng_bsq_cze_tig_swa_mnd_pan_pol_yor_ctl_dyu_mol_est_lda_swt_fin_fre_anl_geo_urd_afr_mcd_lit_heb_aeg_scr_hun_xho_sun_guj_mly_jpn_knd_kor_ita_alb_fbf_spa_bat_nor_gam_mao_cnt_arw_bem_slo_sod_por_ukr_rom_swe_qcu_dut_rus_glc_ses_hau_ben_amh_svk_jav_ger_zul_bul_dgb_ind_tha_chh_tml_cic_ewe_azi_lat_grk_uzb_tsw_vie_amr_tsn_bam_moo	-0.693036711411411	-1.66496703739444	0.0992849130310055
385	sid_pan_akn_scr_sod_owc_aeg_pol_uzb_azi_bem_mly_moo_bos_nor_bsq_rus_hau_tsw_mnd_mcd_rom_fbf_eng_dyu_ukr_est_ses_ewe_hun_ctl_chh_geo_dut_fre_por_hin_wly_amh_afr_fin_yor_bat_guj_sun_jpn_knd_kor_slo_lit_swt_mol_mao_cze_amr_jav_cnt_glc_igb_alb_tig_krd_urd_prs_svk_qcu_arw_ben_spa_xho_mlt_bul_gam_swe_ind_grk_bam_lat_zul_tag_tha_heb_tml_lda_tsn_aze_ger_ita_tur_dgb_vie_anl_swa_cic_ven	-0.718871749931606	-1.72409484154253	0.0880133144268978
386	sid_arw_dyu_svk_hau_tig_amh_slo_uzb_aze_tsw_mly_bam_nor_rus_bsq_guj_gam_ses_cnt_scr_spa_swt_prs_yor_ger_hun_cic_xho_est_ben_owc_geo_eng_pan_dut_afr_amr_anl_bos_fin_moo_sun_cze_jav_jpn_knd_kor_lat_alb_ven_bul_bat_ita_wly_tag_mnd_rom_ewe_ukr_heb_urd_krd_por_mcd_qcu_grk_hin_fre_swa_aeg_ctl_chh_pol_ind_glc_fbf_mol_zul_mao_tha_mlt_tml_akn_dgb_azi_lit_swe_tur_igb_vie_sod_lda_tsn_bem	0.253605673270043	0.597832437296884	0.551404776718378
387	owc_urd_dyu_ben_amr_sid_tig_svk_tur_aze_tsw_ind_xho_cze_guj_bsq_rom_wly_akn_cnt_mol_bos_ses_ita_igb_ger_fin_lda_swt_hun_pan_heb_geo_afr_swe_pol_bul_sod_aeg_prs_est_moo_mly_por_mao_jpn_knd_kor_ukr_mcd_tsn_spa_bat_dut_hau_sun_mnd_krd_ven_lit_chh_eng_alb_arw_hin_qcu_slo_glc_nor_fbf_gam_fre_mlt_ctl_tag_grk_zul_rus_ewe_jav_tha_anl_tml_swa_yor_uzb_scr_lat_azi_bem_vie_amh_bam_dgb_cic	-0.184455558096864	-0.43520229920576	0.66442391299687
388	owc_afr_yor_ben_wly_hau_mlt_grk_uzb_tur_dyu_jav_xho_arw_slo_bsq_bul_anl_akn_cnt_cze_fre_ven_ukr_cic_urd_est_swt_tsw_fin_ger_heb_geo_ctl_nor_eng_hin_chh_aeg_swe_hun_bem_sun_guj_mly_jpn_knd_kor_lit_lat_fbf_scr_tag_glc_sod_bat_mnd_pan_ewe_spa_tig_prs_por_rom_ita_qcu_pol_alb_rus_lda_gam_mol_amr_svk_ind_mcd_bam_krd_igb_mao_tha_amh_tml_zul_moo_azi_bos_dut_aze_ses_vie_sid_dgb_swa_tsn	-0.700562652056775	-1.6771290492772	0.096875443325969
389	wly_glc_ewe_bos_chh_owc_sod_ben_tur_azi_akn_tag_tsn_mol_krd_bsq_lit_amr_zul_mnd_ger_ctl_ven_eng_yor_swe_fin_dgb_cic_est_pol_hau_geo_slo_mcd_ita_hin_gam_heb_por_hun_igb_mao_pan_sun_jpn_tml_kor_urd_nor_lda_spa_bat_bul_tig_mly_cnt_fre_tsw_lat_amh_rom_rus_grk_alb_qcu_guj_dut_ukr_bam_sid_scr_aeg_arw_ind_prs_fbf_cze_swa_jav_tha_mlt_knd_dyu_ses_uzb_afr_svk_aze_bem_vie_anl_swt_moo_xho	-0.417349496172423	-0.991266329178936	0.324127659065854
390	anl_alb_ses_lit_hau_aeg_wly_lat_tur_uzb_akn_jav_dyu_krd_swe_bsq_rom_sod_ven_cnt_ukr_mcd_lda_por_cic_mol_fin_yor_bem_est_grk_owc_geo_prs_spa_eng_cze_gam_tig_dut_hun_ewe_mly_fre_tag_jpn_knd_kor_ger_slo_swt_afr_sun_arw_amr_ind_mnd_urd_moo_rus_heb_bul_pol_nor_pan_qcu_svk_hin_ctl_fbf_chh_ben_amh_ita_mao_bos_igb_glc_dgb_bat_tha_mlt_tml_tsw_swa_azi_guj_scr_aze_zul_vie_sid_tsn_xho_bam	-0.15814339716746	-0.373138915047891	0.709894208978888
391	mlt_ben_tsw_ita_hau_wly_tig_mol_azi_aze_ses_jav_akn_rom_prs_bsq_urd_chh_xho_mnd_mcd_ctl_tsn_bul_swa_pan_fin_fbf_bam_est_arw_sod_geo_lat_swe_eng_lit_aeg_sid_glc_hun_bem_tag_por_ind_jpn_knd_kor_guj_scr_ven_hin_mly_bos_gam_sun_cnt_grk_cic_spa_amr_rus_alb_krd_cze_qcu_pol_dut_ger_yor_owc_ukr_heb_nor_bat_slo_dyu_svk_igb_mao_tha_amh_tml_ewe_moo_uzb_fre_afr_tur_zul_vie_anl_swt_dgb_lda	0.109155659095431	0.257292877760622	0.797521107278692
392	chh_spa_ven_hin_amr_wly_gam_lat_aze_uzb_swt_bat_ses_dut_rom_bsq_glc_mlt_akn_cnt_ben_urd_ewe_lit_igb_guj_est_yor_tsw_fin_mcd_anl_geo_ita_alb_nor_bos_tig_heb_grk_hun_moo_ind_ctl_tag_jpn_tml_kor_ukr_krd_zul_scr_jav_eng_amh_sun_mnd_slo_swa_arw_hau_fre_por_bul_swe_qcu_pan_mol_rus_bam_owc_prs_sid_pol_mly_cze_tsn_ger_lda_mao_tha_sod_knd_fbf_dyu_tur_afr_svk_azi_bem_vie_aeg_xho_dgb_cic	-0.453191230361335	-1.0779561017203	0.283841430738036
393	chh_afr_lda_urd_sod_amr_mlt_fre_azi_uzb_swa_bat_swt_ita_mcd_bsq_hin_wly_cic_cnt_krd_prs_yor_nor_dgb_ger_fin_tsn_zul_hun_mol_anl_geo_pol_ctl_scr_lit_hau_owc_cze_est_fbf_tag_pan_sun_jpn_tml_kor_dut_alb_ven_rus_mly_spa_sid_ind_mnd_ukr_ses_ben_heb_bos_grk_por_guj_qcu_slo_bul_swe_bam_aeg_arw_tig_eng_mao_lat_tsw_rom_moo_jav_tha_gam_knd_igb_bem_tur_svk_glc_aze_xho_vie_amh_akn_ewe_dyu	-0.156875106575155	-0.370759206143834	0.711660061516986
394	sod_fre_tsn_cze_aeg_mlt_gam_mol_tur_azi_tsw_ind_ses_urd_guj_bsq_ukr_chh_dyu_cnt_eng_rus_swt_glc_fbf_mcd_hun_igb_akn_est_bul_tig_geo_slo_ctl_lat_bos_hau_amr_por_fin_cic_mao_pan_mly_jpn_tml_kor_ita_svk_moo_spa_bat_prs_wly_tag_mnd_rom_bem_afr_sid_hin_pol_krd_lit_qcu_swe_grk_ben_lda_amh_dut_owc_scr_jav_arw_zul_alb_dgb_sun_tha_anl_knd_bam_ven_aze_ger_nor_uzb_xho_vie_heb_ewe_yor_swa	-0.796444451517335	-1.92195087261305	0.057673232446025
395	gam_bos_igb_krd_wly_sid_anl_alb_uzb_azi_dgb_sun_dyu_nor_hin_bsq_mcd_amr_xho_mnd_grk_dut_swa_prs_tsn_cze_hun_bem_lda_est_rus_sod_geo_pan_fre_afr_swe_hau_owc_rom_fin_ven_jav_ger_mao_jpn_tml_kor_guj_arw_fbf_scr_bat_ctl_amh_ind_cnt_ukr_cic_urd_mlt_svk_mol_bul_slo_qcu_glc_ita_lit_tsw_chh_pol_tig_por_tag_lat_zul_eng_akn_mly_tha_aeg_knd_ses_yor_aze_ben_spa_tur_moo_vie_heb_bam_ewe_swt	-0.772903616675049	-1.85737559259251	0.066422365381237
396	sod_eng_moo_ukr_heb_tig_aeg_ita_aze_uzb_lda_ind_ewe_lit_mcd_bsq_grk_owc_tsn_mnd_scr_swe_swa_pol_igb_cze_est_bam_dyu_fin_svk_mlt_geo_dut_hin_nor_mol_wly_hau_por_hun_tsw_mly_lat_sun_jpn_knd_kor_bul_ben_cic_prs_bat_krd_chh_mao_cnt_rus_bem_fre_amh_slo_ger_urd_afr_qcu_ctl_arw_bos_swt_sid_rom_amr_guj_tag_spa_akn_glc_yor_jav_tha_gam_tml_fbf_xho_azi_alb_pan_tur_ses_vie_anl_dgb_zul_ven	-0.252888070280837	-0.597622705314946	0.551544147368597
397	amh_spa_dyu_hin_tig_mlt_anl_krd_azi_aze_xho_ind_bam_ukr_por_bsq_urd_hau_dgb_cnt_ita_eng_igb_pol_ven_bos_fin_swa_moo_est_dut_chh_geo_afr_grk_glc_ger_owc_sod_swe_hun_ewe_mly_guj_jav_jpn_tml_kor_arw_mcd_ses_fre_mao_slo_sid_tag_mnd_ben_bem_prs_heb_pan_alb_rus_ctl_qcu_svk_nor_bul_yor_amr_scr_aeg_rom_bat_cze_fbf_mol_swt_sun_tha_gam_knd_cic_zul_tur_lat_lit_uzb_akn_vie_wly_tsn_lda_tsw	0.462232199736706	1.08992989133055	0.278560099179114
398	heb_ctl_lda_rom_amr_gam_sod_grk_tur_aze_fbf_bat_yor_afr_mol_bsq_bul_tig_tsw_cnt_slo_lit_ses_svk_bem_prs_hun_swa_bam_fin_mcd_wly_geo_ger_swe_spa_eng_aeg_chh_alb_est_tsn_jav_ita_tag_jpn_knd_kor_rus_lat_cic_bos_mao_krd_anl_ind_mnd_nor_xho_guj_amh_pan_urd_fre_scr_qcu_arw_por_cze_swt_sid_pol_owc_ukr_sun_dut_zul_ben_igb_mly_tha_hau_tml_moo_dgb_uzb_glc_hin_azi_ewe_vie_mlt_akn_dyu_ven	-0.7542306923574	-1.81882373881247	0.0721567587513837
399	wly_ger_fbf_cze_amr_sod_gam_scr_tur_uzb_dgb_mly_bem_por_lat_bsq_lit_sid_akn_mnd_bos_ben_moo_mcd_igb_pol_est_ven_ewe_hun_bul_owc_geo_ukr_slo_mol_glc_tig_chh_swe_fin_tsw_ind_pan_bat_jpn_knd_kor_svk_rus_zul_arw_tag_afr_hau_mao_cnt_ctl_tsn_prs_heb_dut_hin_spa_urd_qcu_fre_ita_eng_ses_mlt_guj_amh_krd_jav_grk_dyu_rom_swt_sun_tha_aeg_tml_cic_lda_aze_nor_alb_azi_xho_vie_anl_yor_bam_swa	0.182557793729364	0.429695819450883	0.668410870448535
400	gam_ukr_igb_hin_aeg_sod_wly_svk_tur_aze_bam_jav_dgb_prs_por_bsq_ctl_amr_ven_mnd_slo_arw_tsn_mcd_yor_glc_fin_ses_zul_est_rus_heb_geo_fre_lat_grk_dut_anl_mlt_afr_hun_tsw_ind_rom_sun_jpn_tml_kor_ben_bul_cic_alb_mao_mol_hau_tag_cnt_spa_akn_eng_sid_nor_urd_scr_swe_qcu_pol_pan_krd_swa_owc_cze_tig_ger_mly_ita_bem_lit_swt_bat_tha_amh_knd_moo_xho_azi_bos_guj_uzb_fbf_vie_chh_dyu_ewe_lda	-0.307002582897954	-0.726333604178079	0.469458420960224
401	heb_scr_tsw_pan_mlt_hau_anl_por_tur_aze_dgb_bat_dyu_lat_swe_bsq_grk_gam_akn_cnt_bul_bos_bam_ukr_bem_spa_fin_igb_moo_est_fre_sod_geo_ctl_slo_lit_eng_chh_amr_cze_hun_fbf_tag_prs_ind_jpn_knd_kor_mcd_afr_xho_ben_mly_pol_amh_jav_mnd_glc_swa_mol_owc_ita_dut_guj_alb_qcu_rom_ger_arw_swt_sid_svk_wly_rus_mao_urd_ses_hin_tsn_sun_tha_tig_tml_zul_yor_uzb_krd_nor_azi_ven_vie_aeg_ewe_lda_cic	-0.855273744515241	-2.06783300534685	0.0414330201570942
402	anl_arw_ewe_ita_aeg_owc_sod_spa_tur_aze_fbf_jav_cic_alb_bul_bsq_afr_gam_moo_mnd_rus_glc_lda_slo_ven_mol_est_bem_dyu_hun_lit_amh_geo_krd_prs_scr_ukr_chh_hau_cze_fin_swt_mly_hin_ind_jpn_knd_kor_pan_por_akn_lat_tag_svk_mlt_sun_cnt_urd_bam_guj_tig_ctl_pol_swe_ben_qcu_eng_fre_bos_swa_heb_dut_wly_mcd_mao_rom_igb_ger_xho_bat_tha_sid_tml_tsn_ses_azi_grk_nor_uzb_tsw_vie_amr_zul_dgb_yor	-0.00719564058803226	-0.0169434357047943	0.98651803789422
403	sid_pol_igb_cze_amh_hau_gam_afr_tur_azi_bam_tag_ses_prs_mcd_bsq_dut_chh_zul_cnt_scr_urd_tsw_bul_akn_slo_fin_moo_dgb_hun_bos_aeg_geo_ctl_pan_hin_ukr_mlt_wly_ben_est_dyu_jav_swe_mly_jpn_knd_kor_alb_krd_xho_lit_ind_glc_tig_mao_mnd_rom_fbf_nor_owc_lat_ita_svk_eng_qcu_mol_grk_rus_ewe_anl_guj_heb_por_sun_ger_bem_arw_tsn_bat_tha_amr_tml_swt_lda_aze_fre_spa_uzb_cic_vie_sod_swa_ven_yor	-0.212008448197189	-0.50131631644357	0.617333128667703
404	sod_hin_zul_glc_sid_amh_tig_bul_uzb_azi_bam_ind_dyu_krd_pol_bsq_lat_gam_ven_mnd_spa_grk_lda_por_cic_eng_est_fbf_yor_fin_ben_anl_geo_ukr_guj_scr_ita_hau_chh_svk_hun_swa_jav_swe_sun_jpn_tml_kor_ctl_rus_xho_alb_mly_lit_mlt_mao_cnt_bos_akn_urd_aeg_dut_slo_nor_rom_qcu_mcd_arw_pan_ses_amr_cze_owc_afr_tag_prs_moo_fre_swt_bat_tha_wly_knd_tsn_tsw_tur_mol_ger_aze_dgb_vie_heb_ewe_bem_igb	0.343601774584851	0.815585330867295	0.41682127045792
405	gam_hin_akn_ben_aeg_heb_chh_por_tur_azi_tsn_tag_ses_prs_ita_bsq_urd_amr_bem_cnt_rom_arw_lda_ukr_xho_cze_est_ven_igb_hun_svk_wly_geo_krd_lit_bos_fre_hau_mlt_bul_fin_fbf_mly_afr_sun_jpn_knd_kor_ger_grk_swa_guj_bat_spa_owc_jav_mnd_glc_moo_mcd_sod_alb_lat_pol_pan_qcu_scr_ctl_swe_dyu_tig_dut_anl_mol_ind_slo_ewe_rus_cic_mao_tha_sid_tml_swt_bam_aze_eng_nor_uzb_yor_vie_amh_dgb_tsw_zul	0.7176035522551	1.70276991201953	0.0919512691770106
406	sod_ben_igb_por_owc_aeg_tig_bos_azi_tur_swa_tag_cic_ctl_ger_bsq_alb_anl_xho_cnt_prs_lat_swt_spa_tsw_hin_hun_bem_bam_fin_glc_wly_geo_grk_bul_rus_afr_heb_mlt_swe_est_zul_bat_mol_ind_jpn_tml_kor_nor_mcd_fbf_urd_mao_svk_amh_sun_mnd_ukr_lda_pol_gam_slo_ita_lit_scr_qcu_guj_dut_cze_ven_sid_arw_hau_pan_mly_fre_tsn_rom_dgb_jav_tha_amr_knd_dyu_ewe_uzb_krd_eng_aze_ses_vie_chh_akn_yor_moo	-0.554142098520678	-1.32084176628881	0.189795093588254
407	amr_scr_dgb_swe_owc_sid_sod_eng_uzb_tur_ven_sun_swt_arw_guj_bsq_ita_gam_lda_mnd_bul_ger_moo_ukr_cic_ctl_est_zul_tsw_hun_fre_anl_geo_dut_rus_afr_mcd_wly_amh_svk_fin_swa_mao_pan_jav_jpn_knd_kor_lat_grk_ses_ben_bat_nor_aeg_mly_cnt_lit_igb_prs_mlt_cze_por_glc_krd_qcu_rom_spa_slo_yor_tig_mol_chh_pol_ind_bos_fbf_hin_bam_tag_tha_heb_tml_xho_ewe_azi_alb_urd_aze_tsn_vie_hau_bem_dyu_akn	-0.147548830531062	-0.348959450730973	0.727908582432593
408	aeg_ctl_ewe_ukr_amr_sid_tig_bos_tur_aze_lda_mly_bam_spa_afr_bsq_ger_mlt_tsn_cnt_mol_mcd_zul_grk_swa_rus_est_akn_igb_hun_svk_wly_geo_pan_swe_pol_glc_anl_chh_ben_fin_moo_mao_lat_ind_jpn_tml_kor_dut_eng_tsw_scr_jav_por_sod_tag_mnd_ita_fbf_fre_gam_arw_prs_hin_guj_qcu_rom_nor_slo_yor_heb_bul_amh_urd_bat_lit_swt_krd_cic_sun_tha_owc_knd_dyu_xho_azi_cze_alb_uzb_bem_vie_hau_ses_ven_dgb	-0.0419797816518398	-0.0989046694310681	0.921426834936144
409	hau_nor_ses_ukr_amh_wly_sod_eng_uzb_aze_dyu_bat_swa_guj_spa_bsq_lat_aeg_moo_cnt_krd_rus_yor_por_zul_bul_est_ewe_dgb_hun_bos_amr_geo_scr_afr_svk_pol_mlt_tig_hin_fin_cic_jav_ita_ind_jpn_knd_kor_grk_slo_swt_prs_tag_glc_anl_mly_mnd_rom_igb_mol_sid_dut_ctl_pan_urd_qcu_swe_alb_lit_akn_chh_ben_owc_arw_mao_mcd_tsn_fre_bam_sun_tha_gam_tml_ven_tsw_tur_ger_cze_azi_lda_vie_heb_fbf_xho_bem	-0.397707713952887	-0.943987825385795	0.347621853765251
410	gam_rom_yor_scr_amr_anl_amh_mol_uzb_aze_ewe_bat_akn_afr_por_bsq_lat_mlt_cic_cnt_slo_fre_fbf_svk_moo_urd_hun_tsn_swa_fin_swe_sid_geo_cze_ben_mcd_lit_sod_aeg_alb_est_zul_jav_spa_tag_jpn_knd_kor_eng_ita_ses_pol_mao_ger_hau_ind_mnd_guj_bam_krd_heb_grk_nor_bul_hin_qcu_bos_pan_dut_swt_tig_ctl_owc_arw_sun_glc_tsw_prs_dyu_mly_tha_chh_tml_bem_igb_azi_ukr_rus_tur_lda_vie_wly_xho_dgb_ven	-0.311982626409213	-0.737701863906417	0.462552945659155
411	sod_por_igb_krd_anl_tig_gam_rom_azi_tur_moo_tag_ses_grk_eng_bsq_spa_amr_tsn_mnd_glc_pan_ven_bul_cic_rus_hun_swa_bam_est_mol_wly_geo_urd_ger_ita_arw_owc_chh_svk_fin_akn_bat_afr_jav_jpn_tml_kor_swe_nor_bem_slo_mao_lit_hau_sun_cnt_pol_swt_cze_aeg_bos_hin_ben_fre_qcu_guj_ctl_dut_tsw_heb_alb_mlt_ukr_mly_mcd_zul_prs_ewe_ind_tha_sid_knd_dyu_fbf_uzb_scr_lat_aze_xho_vie_amh_lda_yor_dgb	0.87264485574014	2.08402850004193	0.0398998639046128
412	aeg_swe_fbf_mol_gam_amr_chh_bul_aze_tur_yor_mao_ven_guj_glc_bsq_svk_sod_lda_mnd_arw_ctl_swa_ben_dgb_fre_fin_tsn_bam_hun_grk_anl_geo_bos_slo_ukr_hin_wly_heb_cze_est_zul_bat_afr_tag_jpn_tml_kor_eng_por_igb_scr_jav_pan_sid_ind_cnt_prs_bem_alb_owc_ger_pol_rus_rom_qcu_urd_lat_lit_akn_amh_ita_mlt_nor_sun_krd_tsw_mcd_moo_mly_tha_hau_knd_dyu_swt_azi_spa_dut_uzb_ses_vie_tig_ewe_cic_xho	-1.33468098109755	-3.34131620909165	0.00120185270560289
413	amh_eng_bem_swe_sid_gam_heb_urd_tur_aze_igb_jav_cic_rom_alb_bsq_por_anl_tsn_mnd_ctl_bul_lda_lit_swt_rus_fin_swa_xho_hun_lat_mlt_geo_bos_cze_prs_guj_tig_hau_hin_est_akn_ind_ukr_mly_jpn_knd_kor_fre_pan_fbf_scr_sun_ben_owc_mao_cnt_arw_dgb_afr_chh_ita_grk_svk_slo_qcu_spa_mol_glc_bam_aeg_ger_sod_nor_tag_krd_tsw_pol_ses_bat_tha_amr_tml_ven_moo_azi_dut_mcd_uzb_ewe_vie_wly_yor_dyu_zul	-0.259220922577596	-0.612322584340237	0.541818626094692
414	heb_ukr_cic_spa_sod_sid_wly_ita_azi_aze_xho_mao_akn_fre_cze_bsq_ger_owc_bam_cnt_bos_swe_tsw_lit_lda_svk_fin_igb_moo_hun_arw_anl_geo_ctl_eng_lat_scr_chh_amr_pol_est_yor_sun_mcd_bat_jpn_knd_kor_urd_krd_dyu_ben_mly_guj_hau_jav_mnd_afr_ses_nor_tig_prs_glc_mol_slo_qcu_por_rus_grk_tsn_aeg_alb_mlt_dut_ind_rom_ven_hin_dgb_tag_tha_gam_tml_ewe_fbf_uzb_bul_pan_tur_swa_vie_amh_zul_bem_swt	-0.481759032950785	-1.14608519402438	0.254700317911091
415	gam_spa_bem_prs_hau_sid_tig_arw_aze_uzb_swa_mly_igb_ben_pol_bsq_afr_amh_tsn_mnd_scr_bos_ven_rom_moo_lat_fin_lda_fbf_hun_svk_aeg_geo_cze_ukr_krd_eng_sod_anl_ger_est_ewe_sun_rus_jav_jpn_knd_kor_mcd_glc_ses_ctl_bat_grk_heb_tag_cnt_ita_akn_guj_owc_mol_pan_swe_alb_qcu_hin_bul_fre_swt_amr_lit_mlt_nor_ind_dut_yor_por_dgb_mao_tha_chh_tml_bam_tsw_tur_urd_slo_azi_xho_vie_wly_zul_dyu_cic	-0.129779006890148	-0.306714969853521	0.759746004774667
416	anl_scr_ewe_lat_wly_tig_amr_prs_aze_tur_ven_tag_igb_ita_eng_bsq_svk_aeg_bam_cnt_grk_ben_moo_dut_xho_ger_hun_zul_bem_est_bul_gam_geo_arw_nor_ctl_mcd_chh_heb_urd_fin_dyu_bat_fre_mao_jpn_tml_kor_afr_cze_akn_glc_ind_rom_amh_jav_mnd_guj_tsn_pol_owc_lit_alb_rus_krd_qcu_por_slo_bos_swa_sod_hin_sid_pan_mly_ukr_fbf_swe_dgb_sun_tha_mlt_knd_swt_lda_azi_mol_spa_uzb_yor_vie_hau_cic_tsw_ses	-0.198200144023416	-0.467443987421606	0.641275703200768
417	hau_hin_fbf_ita_owc_amr_anl_alb_uzb_aze_moo_mao_dgb_pan_prs_bsq_glc_wly_zul_cnt_scr_spa_swa_krd_tsw_ger_est_lda_igb_fin_bos_aeg_geo_por_pol_guj_dut_sod_gam_fre_hun_dyu_sun_eng_tag_jpn_knd_kor_rom_afr_akn_arw_mly_svk_sid_ind_mnd_nor_ewe_lat_tig_lit_ukr_cze_bul_qcu_rus_mcd_swe_tsn_amh_mol_chh_slo_bat_urd_swt_ctl_yor_jav_tha_mlt_tml_bem_ses_tur_ben_grk_azi_cic_vie_heb_bam_ven_xho	-0.557109862025626	-1.33177063230048	0.186190411556393
418	chh_urd_zul_bul_amr_sid_anl_ita_uzb_azi_lda_jav_tsn_dut_pol_bsq_rom_amh_moo_cnt_mol_krd_bam_rus_ven_pan_hun_swa_bem_fin_ctl_heb_geo_prs_scr_eng_grk_sod_mlt_nor_est_xho_mly_arw_tag_jpn_knd_kor_hin_ben_yor_glc_sun_por_owc_mao_mnd_ukr_dgb_cze_wly_svk_alb_slo_guj_qcu_lit_mcd_spa_fbf_aeg_fre_hau_bos_ind_swe_akn_afr_tsw_bat_tha_tig_tml_cic_ewe_tur_ger_lat_aze_dyu_vie_gam_ses_igb_swt	0.188851319925039	0.444941567469504	0.657395842268577
419	wly_slo_dgb_grk_tig_aeg_amr_ben_aze_uzb_swt_ind_fbf_pan_spa_bsq_por_owc_swa_mnd_afr_alb_lda_ctl_tsw_cze_est_ses_ven_hun_lit_mlt_geo_lat_bul_krd_svk_chh_amh_swe_fin_igb_jav_bos_sun_jpn_tml_kor_fre_rom_xho_hin_mly_ita_anl_mao_cnt_prs_tsn_nor_heb_guj_urd_arw_mol_qcu_ger_scr_rus_akn_hau_mcd_sid_eng_tag_glc_dyu_dut_yor_bat_tha_sod_knd_cic_bam_tur_pol_ukr_azi_bem_vie_gam_moo_ewe_zul	0.230583139999149	0.542479707322408	0.588785706601188
420	gam_scr_moo_alb_hau_sod_chh_cze_uzb_azi_ses_jav_tsn_grk_pol_bsq_guj_tig_yor_cnt_krd_ctl_tsw_hin_ven_rus_hun_lda_ewe_est_fre_owc_geo_ben_prs_bos_glc_amr_wly_spa_fin_cic_tag_slo_mao_jpn_knd_kor_lat_por_swa_lit_sun_bul_mlt_bat_mnd_urd_bem_mcd_amh_mol_arw_nor_afr_qcu_swe_rom_pan_fbf_anl_ita_sid_svk_mly_dut_dgb_ger_xho_ind_tha_heb_tml_swt_dyu_aze_eng_ukr_tur_zul_vie_aeg_akn_bam_igb	-0.213095589416802	-0.503737838582675	0.61563680188836
421	anl_lit_fbf_ben_owc_amh_mlt_ger_aze_azi_swa_mly_tsw_arw_grk_bsq_scr_heb_bam_mnd_urd_prs_yor_rom_ewe_ukr_est_xho_ses_fin_slo_gam_geo_spa_guj_lat_krd_chh_tig_cze_hun_moo_bat_eng_mao_jpn_knd_kor_glc_mcd_dyu_mol_ind_pan_aeg_sun_cnt_pol_dgb_rus_sod_afr_dut_hin_ctl_qcu_swe_alb_bul_bem_hau_svk_wly_ita_jav_bos_swt_por_lda_tag_tha_amr_tml_akn_igb_uzb_nor_fre_tur_ven_vie_sid_zul_cic_tsn	-0.3599640076527	-0.851877413496207	0.39647048583432
422	anl_bos_ewe_ukr_hau_sid_wly_bul_uzb_azi_igb_mao_yor_dut_guj_bsq_pan_mlt_fbf_cnt_ben_lit_swt_swe_akn_hin_fin_ven_bem_hun_cze_tig_geo_ger_pol_slo_ita_heb_amr_scr_est_dgb_tag_arw_mly_jpn_knd_kor_alb_por_ses_prs_bat_grk_owc_sun_mnd_rom_zul_lat_gam_svk_mol_mcd_eng_qcu_urd_glc_fre_tsn_sod_ctl_chh_krd_jav_rus_cic_afr_tsw_ind_tha_amh_tml_dyu_moo_tur_spa_nor_aze_xho_vie_aeg_bam_swa_lda	-0.828130400750196	-2.00061764033517	0.0483493936981385
423	owc_arw_yor_hin_amr_anl_mlt_spa_azi_aze_swt_tag_swa_afr_mcd_bsq_alb_wly_zul_mnd_guj_rus_fbf_mol_dyu_pol_hun_bem_akn_fin_glc_chh_geo_lit_eng_slo_rom_aeg_amh_ger_est_lda_ind_ben_sun_jpn_tml_kor_ukr_por_ses_pan_bat_lat_gam_jav_cnt_scr_ven_swe_tig_ctl_dut_prs_fre_qcu_cze_nor_bos_tsw_sod_svk_hau_krd_mly_grk_igb_bul_cic_mao_tha_heb_knd_moo_ewe_tur_urd_ita_uzb_dgb_vie_sid_tsn_xho_bam	-0.245706112054422	-0.580766059891889	0.562802868614523
424	sod_bos_bem_ger_hau_tig_amh_nor_azi_tur_fbf_ind_ewe_krd_guj_bsq_alb_aeg_swa_cnt_rom_cze_dyu_scr_yor_lit_fin_bam_tsw_hun_afr_chh_geo_swe_hin_ctl_glc_amr_anl_mol_est_dgb_sun_fre_jav_jpn_knd_kor_mcd_pan_cic_urd_tag_dut_gam_bat_mnd_rus_ven_spa_sid_ita_grk_arw_ukr_qcu_prs_eng_por_ses_owc_bul_heb_ben_mly_pol_zul_lat_xho_mao_tha_mlt_tml_swt_akn_uzb_slo_svk_aze_lda_vie_wly_igb_tsn_moo	-0.529222537327087	-1.25894313635876	0.211201796914275
425	sod_bos_dgb_dut_amr_tig_chh_cze_aze_azi_dyu_tag_fbf_guj_arw_bsq_prs_amh_ewe_mnd_rom_pol_bem_krd_cic_mcd_est_tsn_moo_hun_scr_gam_geo_bul_pan_por_fre_sid_aeg_lat_fin_akn_jav_lit_mly_jpn_tml_kor_afr_svk_xho_hin_ind_rus_hau_bat_cnt_ben_bam_spa_wly_glc_alb_swe_slo_qcu_ukr_nor_ger_zul_heb_ctl_anl_eng_mao_mol_igb_ita_ven_sun_tha_owc_knd_swt_swa_uzb_urd_grk_tur_ses_vie_mlt_lda_yor_tsw	0.159201489955625	0.374576261343524	0.708828398156274
426	gam_alb_igb_scr_chh_amr_owc_bul_tur_azi_tsn_mly_swt_bos_urd_bsq_ctl_sod_bam_cnt_rus_spa_lda_mcd_xho_por_est_zul_moo_fin_lat_amh_geo_prs_nor_eng_guj_hau_wly_ben_hun_ses_bat_mol_tag_jpn_knd_kor_ukr_slo_swa_dut_ind_rom_heb_mao_mnd_lit_dgb_glc_anl_swe_svk_grk_pol_qcu_hin_cze_ger_bem_aeg_afr_tig_fre_jav_krd_tsw_ita_ven_sun_tha_mlt_tml_cic_dyu_aze_arw_pan_uzb_akn_vie_sid_yor_fbf_ewe	0.393637433124444	0.927598750424326	0.356016904238833
427	wly_lat_bam_glc_aeg_owc_heb_dut_uzb_aze_bem_jav_igb_pan_spa_bsq_prs_hau_ven_mnd_afr_bul_dyu_ita_ses_guj_fin_moo_cic_hun_ukr_gam_geo_krd_urd_cze_grk_sid_sod_alb_est_lda_mly_nor_mao_jpn_knd_kor_rus_svk_swa_ger_bat_bos_anl_tag_cnt_ctl_tsw_fre_mlt_rom_slo_mol_hin_qcu_ben_por_pol_ewe_tig_lit_chh_scr_sun_swe_tsn_eng_zul_ind_tha_amh_tml_xho_swt_azi_mcd_arw_tur_fbf_vie_amr_dgb_akn_yor	0.0921874191527821	0.216828190555704	0.82881718795312
428	wly_alb_dgb_krd_amh_anl_amr_fre_aze_uzb_moo_jav_lda_rus_afr_bsq_rom_gam_igb_cnt_svk_pan_tsn_slo_ses_prs_est_ewe_akn_hun_mcd_sod_geo_ben_mol_urd_pol_hau_sid_scr_fin_bem_mly_ctl_bat_jpn_tml_kor_ukr_bos_dyu_lit_ind_glc_chh_tag_mnd_spa_bam_grk_owc_eng_arw_guj_nor_qcu_por_lat_ita_xho_aeg_ger_heb_swe_mao_hin_swt_bul_yor_sun_tha_tig_knd_swa_cic_tur_cze_dut_azi_ven_vie_mlt_fbf_zul_tsw	0.0392021706838612	0.0923199042204575	0.926642453121143
429	sid_ben_igb_mol_anl_tig_sod_mcd_aze_azi_xho_mly_dyu_scr_hin_bsq_slo_wly_swt_cnt_swe_svk_zul_grk_lda_afr_est_swa_ewe_fin_fre_mlt_geo_por_spa_urd_bos_heb_gam_ukr_hun_akn_mao_ita_sun_jpn_knd_kor_alb_ctl_bam_prs_ind_pan_amh_tag_mnd_krd_cic_cze_aeg_arw_rom_guj_bul_qcu_nor_rus_glc_tsw_amr_lat_owc_pol_bat_dut_yor_eng_ses_jav_tha_chh_tml_moo_ven_uzb_lit_ger_tur_dgb_vie_hau_bem_tsn_fbf	0.48151877725838	1.13828619356982	0.257924858457546
430	aeg_por_moo_pan_amh_gam_chh_glc_tur_aze_zul_jav_swa_dut_mol_bsq_pol_hau_cic_cnt_rus_nor_ses_cze_yor_fre_hun_ewe_dgb_fin_alb_amr_geo_hin_arw_prs_bos_owc_mlt_spa_est_fbf_tag_afr_bat_jpn_tml_kor_ben_ukr_igb_scr_mao_guj_wly_sun_mnd_lit_ven_eng_tig_ita_lat_grk_bul_qcu_rom_ger_mcd_lda_sid_krd_heb_slo_mly_urd_dyu_ctl_tsn_ind_tha_sod_knd_swt_tsw_azi_svk_swe_uzb_akn_vie_anl_xho_bam_bem	-0.666674880390834	-1.59728307547704	0.113595052632144
431	anl_ger_igb_dut_owc_hau_chh_nor_aze_azi_ven_jav_bem_cze_krd_bsq_mol_wly_lda_mnd_eng_alb_akn_spa_fbf_por_hun_moo_swt_est_ukr_amh_geo_hin_svk_swe_guj_heb_sod_lat_fin_cic_mly_glc_ind_jpn_tml_kor_prs_bul_ses_afr_bat_urd_tig_sun_cnt_pan_tsn_ita_mlt_arw_fre_rus_bos_qcu_pol_rom_ben_bam_amr_scr_sid_ctl_mao_slo_zul_lit_yor_tag_tha_gam_knd_xho_swa_uzb_grk_mcd_tur_dyu_vie_aeg_ewe_dgb_tsw	-0.595660932170113	-1.42468735738159	0.15759476618092
432	mlt_ctl_tsn_glc_anl_aeg_sod_ger_uzb_aze_igb_mly_bem_grk_mcd_bsq_ben_owc_ewe_mnd_cze_lit_cic_arw_yor_krd_est_moo_xho_hun_alb_wly_geo_por_bos_svk_ukr_hau_tig_rom_fin_zul_ind_afr_tag_jpn_tml_kor_spa_urd_dyu_pan_sun_prs_heb_bat_cnt_bul_ses_ita_sid_eng_guj_nor_slo_qcu_dut_fre_rus_swt_gam_mol_chh_scr_jav_swe_dgb_pol_fbf_mao_tha_amr_knd_akn_lda_tur_lat_hin_azi_swa_vie_amh_bam_ven_tsw	-0.289467832356332	-0.684303040893432	0.495485561236041
433	amr_afr_fbf_glc_chh_aeg_heb_bul_uzb_azi_ven_mao_bem_prs_mcd_bsq_ita_sid_ewe_mnd_hin_por_yor_grk_dyu_lit_est_moo_swt_hun_pol_owc_geo_ben_ger_lat_ctl_amh_mlt_slo_fin_xho_ind_scr_bat_jpn_knd_kor_nor_urd_swa_krd_mly_mol_gam_jav_cnt_eng_tsn_dut_anl_rus_svk_spa_swe_qcu_pan_arw_bos_dgb_hau_rom_wly_ukr_tag_cze_tsw_guj_igb_sun_tha_sod_tml_zul_ses_tur_alb_fre_aze_lda_vie_tig_cic_akn_bam	-0.39311700356468	-0.930784574202912	0.354374922496326
434	heb_ctl_yor_pan_sod_amr_wly_scr_tur_uzb_cic_bat_lda_slo_bos_bsq_ukr_aeg_dyu_cnt_bul_urd_igb_ger_fbf_spa_est_ses_akn_fin_hin_chh_geo_mol_alb_ita_por_gam_anl_lit_hun_ven_ind_arw_sun_jpn_tml_kor_prs_svk_xho_lat_jav_fre_mlt_tag_mnd_cze_dgb_mcd_owc_krd_dut_rus_rom_qcu_swe_nor_eng_bam_amh_grk_tig_afr_mao_pol_zul_glc_tsn_mly_tha_hau_knd_moo_bem_azi_guj_ben_aze_swa_vie_sid_ewe_swt_tsw	-0.892856988050799	-2.1625050487595	0.0331447318623904
435	sod_ita_ses_eng_anl_amh_wly_grk_aze_azi_akn_tag_swt_bos_swe_bsq_guj_aeg_dgb_mnd_hin_alb_yor_mcd_cic_scr_fin_moo_bam_est_prs_heb_geo_lat_rom_por_ukr_owc_chh_bul_hun_fbf_ind_ctl_mao_jpn_tml_kor_rus_glc_dyu_spa_mly_nor_amr_bat_cnt_ben_igb_krd_tig_arw_pol_fre_slo_qcu_urd_cze_mol_tsw_hau_svk_sid_dut_jav_ger_ven_afr_bem_sun_tha_gam_knd_ewe_tsn_tur_pan_lit_uzb_xho_vie_mlt_lda_zul_swa	0.34748162049035	0.818729100271948	0.415034006975164
436	mlt_ger_bam_guj_aeg_chh_amh_dut_tur_uzb_yor_sun_dyu_afr_rus_bsq_swe_owc_dgb_mnd_scr_hin_ven_urd_bem_por_est_ewe_fbf_hun_fre_anl_geo_grk_pol_ukr_bos_gam_heb_ita_fin_lda_jav_arw_ind_jpn_tml_kor_nor_rom_cic_ben_mao_glc_sid_bat_cnt_svk_zul_alb_sod_bul_ctl_spa_slo_qcu_mcd_eng_cze_swt_wly_lit_hau_lat_tag_krd_tsn_mol_akn_mly_tha_tig_knd_igb_swa_aze_prs_pan_azi_moo_vie_amr_ses_tsw_xho	-0.248627217856141	-0.58764063071154	0.558197685256465
437	heb_glc_lda_ben_wly_gam_amr_por_azi_tur_yor_tag_swa_bos_ita_bsq_fre_sid_dgb_mnd_svk_krd_ewe_mcd_cic_mol_fin_dyu_ses_hun_pol_chh_geo_rom_urd_ukr_bul_owc_hau_hin_est_zul_ind_lat_mao_jpn_tml_kor_prs_slo_igb_lit_sun_eng_aeg_bat_cnt_ctl_fbf_scr_anl_swe_pan_cze_afr_qcu_arw_spa_ger_bem_mlt_alb_tig_guj_jav_grk_tsn_rus_ven_mly_tha_amh_knd_tsw_moo_uzb_dut_nor_aze_xho_vie_sod_bam_akn_swt	0.0602051289186419	0.141753032547885	0.88758170801079
438	hau_lat_tsw_bos_anl_amr_amh_hin_azi_tur_zul_bat_tsn_dut_alb_bsq_mcd_aeg_ewe_mnd_guj_cze_moo_ctl_ses_krd_hun_yor_swa_est_eng_mlt_geo_arw_slo_fre_glc_sid_heb_pol_fin_lda_tag_spa_ind_jpn_tml_kor_rus_ita_fbf_por_mly_pan_owc_sun_cnt_lit_cic_urd_chh_scr_ukr_rom_prs_qcu_svk_afr_ben_swt_sod_nor_wly_bul_mao_ger_ven_grk_dyu_jav_tha_gam_knd_xho_dgb_aze_swe_mol_uzb_igb_vie_tig_bam_akn_bem	-0.138673163504956	-0.326855455304341	0.744511718020217
439	sod_rom_akn_por_gam_amh_aeg_arw_aze_uzb_ses_jav_tsn_eng_mcd_bsq_cze_wly_swa_cnt_ben_ita_dgb_pol_yor_prs_hun_lda_cic_fin_ctl_sid_geo_mol_hin_glc_afr_amr_anl_bul_est_bem_ind_fre_sun_jpn_knd_kor_alb_rus_dyu_swe_mly_bos_hau_tag_mnd_krd_swt_pan_chh_ger_scr_dut_ukr_qcu_urd_slo_guj_tsw_tig_lat_owc_spa_bat_nor_igb_grk_xho_mao_tha_mlt_tml_bam_ven_azi_lit_svk_tur_moo_vie_heb_ewe_fbf_zul	-0.466420064907096	-1.10832874007641	0.270577966354108
440	sod_arw_yor_alb_heb_aeg_tig_fre_uzb_azi_zul_ind_ven_lat_bos_bsq_hin_amr_tsw_cnt_mol_rom_bam_afr_ewe_por_fin_tsn_swa_hun_krd_owc_geo_svk_bul_slo_scr_wly_anl_prs_est_xho_jav_nor_sun_jpn_tml_kor_lit_rus_swt_cze_mao_ukr_mlt_tag_mnd_pol_cic_dut_chh_eng_glc_urd_mcd_qcu_ita_ger_spa_dgb_hau_swe_gam_ben_bat_ctl_igb_grk_ses_mly_tha_amh_knd_bem_akn_aze_guj_pan_tur_lda_vie_sid_moo_dyu_fbf	-0.328182643430663	-0.776864333830639	0.439210326083352
441	amh_slo_dyu_urd_chh_tig_aeg_ukr_azi_aze_ven_tag_xho_hin_fre_bsq_ita_wly_yor_cnt_cze_ctl_fbf_afr_tsn_mol_fin_swa_ses_hun_dut_sid_geo_lit_lat_scr_mcd_gam_anl_ben_est_moo_jav_por_bat_jpn_tml_kor_rom_guj_ewe_rus_ind_arw_mlt_mly_mnd_nor_cic_swe_hau_pan_eng_glc_alb_qcu_krd_pol_spa_bam_owc_bos_sod_prs_sun_grk_igb_svk_zul_mao_tha_amr_knd_lda_swt_tur_ger_bul_uzb_bem_vie_heb_tsw_dgb_akn	-0.387616126815473	-0.918272240172563	0.360851782178465
442	heb_bul_tsw_mol_gam_wly_chh_lat_tur_aze_swa_ind_swt_ctl_cze_bsq_hin_aeg_dgb_cnt_pan_spa_moo_grk_bam_fre_est_zul_xho_hun_swe_owc_geo_slo_rus_ita_nor_amr_mlt_prs_fin_ses_mao_pol_jav_jpn_knd_kor_scr_glc_akn_bos_mly_afr_anl_bat_mnd_urd_cic_ger_sid_dut_lit_alb_mcd_qcu_krd_svk_arw_ewe_amh_rom_hau_guj_sun_eng_yor_ukr_bem_tag_tha_tig_tml_fbf_ven_azi_por_ben_uzb_dyu_vie_sod_igb_lda_tsn	-0.914562298335679	-2.21583459551637	0.029142806921502
443	gam_urd_ven_bos_wly_owc_aeg_rus_aze_uzb_moo_jav_ses_grk_slo_bsq_krd_hau_akn_cnt_prs_scr_tsw_dut_tsn_pol_est_ewe_yor_hun_cze_amh_geo_lit_pan_ben_alb_chh_sid_afr_fin_swt_bat_mol_ind_jpn_tml_kor_glc_swe_lda_ctl_tag_mcd_amr_mly_mnd_ger_bam_guj_tig_eng_ukr_rom_hin_qcu_por_arw_spa_fbf_sod_fre_anl_lat_mao_svk_swa_nor_zul_sun_tha_mlt_knd_xho_dyu_azi_bul_ita_tur_dgb_vie_heb_cic_igb_bem	-0.0250341435549628	-0.0589600921252857	0.953110401558559
444	chh_arw_fbf_mcd_amh_hau_owc_dut_azi_uzb_dgb_mao_bem_lat_cze_bsq_swe_heb_swa_mnd_prs_rom_bam_eng_igb_por_fin_cic_akn_hun_krd_anl_geo_guj_hin_ben_grk_tig_sod_alb_est_moo_tag_scr_jav_jpn_tml_kor_urd_afr_yor_glc_bat_rus_aeg_sun_cnt_ukr_lda_ger_sid_ctl_fre_bul_nor_qcu_pol_svk_bos_ven_wly_pan_gam_spa_ind_mol_swt_ita_ewe_mly_tha_mlt_knd_ses_tsn_tur_slo_lit_aze_dyu_vie_amr_zul_tsw_xho	-0.937966655984487	-2.28341833587188	0.0246827816671641
445	gam_cze_dgb_eng_heb_anl_wly_mol_uzb_azi_xho_mao_ven_pan_ukr_bsq_ben_owc_swa_cnt_bul_ctl_moo_alb_akn_glc_fin_tsw_zul_hun_prs_sid_geo_ita_scr_dut_pol_mlt_sod_afr_est_ses_jav_por_ind_jpn_knd_kor_guj_rus_lda_mcd_mly_grk_hau_sun_mnd_slo_bam_rom_amr_arw_fre_hin_swe_qcu_spa_svk_ger_swt_aeg_krd_chh_lit_tag_bos_dyu_nor_ewe_bat_tha_amh_tml_yor_igb_tur_lat_urd_aze_bem_vie_tig_cic_tsn_fbf	0.101703523698529	0.239493614918713	0.811249883793105
446	tig_mol_ven_mcd_amr_heb_owc_por_uzb_aze_dgb_mao_xho_arw_rom_bsq_scr_sod_akn_cnt_eng_lat_tsw_nor_igb_lit_est_ses_cic_hun_urd_aeg_geo_hin_afr_cze_dut_sid_gam_guj_fin_fbf_bat_slo_sun_jpn_tml_kor_prs_ctl_swt_grk_jav_glc_anl_tag_mnd_pan_bem_alb_amh_bos_spa_swe_bul_qcu_ita_ukr_krd_zul_mlt_pol_hau_ben_mly_fre_yor_svk_bam_ind_tha_chh_knd_moo_ewe_azi_ger_rus_tur_lda_vie_wly_tsn_dyu_swa	-0.233051863841613	-0.550486955822779	0.58330529591143
447	sid_bos_ses_ctl_aeg_gam_tig_arw_uzb_aze_ewe_jav_fbf_svk_fre_bsq_mol_hau_tsw_cnt_cze_pan_bam_scr_akn_pol_est_swt_tsn_hun_hin_wly_geo_lit_mcd_glc_lat_mlt_amr_slo_fin_zul_mao_ger_sun_jpn_tml_kor_urd_bul_dyu_spa_mly_swe_sod_bat_mnd_krd_lda_dut_owc_eng_nor_ukr_rus_qcu_afr_ita_grk_ven_amh_por_chh_ben_ind_guj_dgb_rom_yor_tag_tha_anl_knd_bem_xho_azi_prs_alb_tur_igb_vie_heb_cic_swa_moo	-0.428455191958341	-1.01646211511502	0.312046490362457
448	sod_por_ven_lit_amr_hau_wly_arw_uzb_azi_swa_mly_yor_ben_rus_bsq_hin_owc_tsn_mnd_grk_bos_dyu_cze_dgb_scr_fin_swt_igb_est_nor_mlt_geo_fre_bul_glc_eng_gam_tig_svk_hun_moo_jav_dut_mao_jpn_tml_kor_mcd_afr_tsw_spa_bat_mol_anl_sun_cnt_urd_bem_krd_sid_pol_prs_alb_slo_qcu_swe_guj_ita_cic_amh_ukr_chh_ger_ind_pan_akn_rom_ses_tag_tha_aeg_knd_fbf_xho_tur_ctl_lat_aze_bam_vie_heb_ewe_zul_lda	-0.0996307113926285	-0.234738336160839	0.814927884293259
449	hau_nor_ses_mcd_aeg_gam_amh_fre_uzb_aze_tsn_bat_igb_bos_svk_bsq_rus_wly_ewe_cnt_prs_grk_zul_dut_fbf_rom_fin_xho_moo_est_slo_mlt_geo_pol_cze_ctl_spa_sod_heb_ben_hun_swa_jav_ger_sun_jpn_tml_kor_bul_eng_swt_ukr_mly_arw_owc_mao_mnd_afr_ven_krd_tig_mol_lit_scr_pan_qcu_swe_urd_hin_cic_anl_alb_chh_guj_ind_glc_yor_lat_dyu_tag_tha_sid_knd_bam_akn_azi_ita_por_tur_lda_vie_amr_dgb_bem_tsw	0.277715263242849	0.654741725230573	0.514250149159915
450	gam_mcd_yor_prs_sod_aeg_mlt_bos_tur_azi_moo_tag_cic_rus_ctl_bsq_eng_amh_swa_cnt_ben_krd_tsn_ger_swt_pol_hun_bam_xho_est_ukr_sid_geo_nor_rom_dut_fre_chh_heb_lit_fin_lda_mly_ita_sun_jpn_tml_kor_mol_alb_dyu_swe_ind_afr_amr_jav_mnd_urd_bem_lat_tig_arw_scr_guj_glc_qcu_slo_cze_hin_tsw_wly_spa_owc_bul_bat_pan_zul_svk_fbf_mao_tha_anl_knd_akn_ses_aze_por_grk_uzb_igb_vie_hau_dgb_ven_ewe	-0.506870668053105	-1.2055557115559	0.231047233543636
451	sid_mcd_dgb_arw_mlt_gam_amr_afr_tur_uzb_tsn_sun_yor_nor_eng_bsq_glc_chh_dyu_mnd_fre_pan_ewe_guj_swa_hin_est_cic_swt_fin_spa_heb_geo_svk_swe_cze_slo_tig_anl_rus_hun_bem_tag_bul_bat_jpn_tml_kor_alb_ctl_fbf_rom_ind_lit_aeg_mly_cnt_ukr_ses_ger_wly_prs_urd_pol_mol_qcu_dut_krd_ita_bam_hau_ben_sod_por_mao_lat_moo_grk_tsw_jav_tha_owc_knd_akn_ven_azi_scr_bos_aze_igb_vie_amh_lda_xho_zul	0.253450733279546	0.595998264393734	0.552624212832581
452	hau_grk_bem_scr_tig_wly_aeg_krd_tur_azi_zul_bat_cic_mol_bul_bsq_nor_gam_tsw_cnt_ita_pol_lda_cze_moo_rus_est_tsn_akn_fin_ukr_anl_geo_spa_mcd_lit_arw_sid_owc_ger_hun_yor_sun_slo_mao_jpn_knd_kor_eng_lat_dgb_hin_jav_rom_chh_mly_mnd_prs_xho_bos_mlt_ctl_pan_alb_svk_qcu_dut_ben_por_dyu_heb_swe_sod_afr_tag_glc_swa_urd_ses_ind_tha_amh_tml_fbf_ewe_uzb_fre_guj_aze_swt_vie_amr_ven_bam_igb	-0.0825429489802118	-0.194722014861707	0.846035326388291
453	amh_scr_bem_dut_chh_heb_hau_ita_uzb_tur_swa_jav_cic_afr_ctl_bsq_swe_mlt_zul_cnt_rom_arw_ewe_lit_tsw_mol_est_ven_tsn_fin_guj_gam_geo_nor_rus_spa_urd_tig_aeg_bos_hun_fbf_ind_prs_sun_jpn_tml_kor_por_grk_moo_lat_bat_cze_owc_tag_mnd_ben_xho_krd_anl_hin_alb_mcd_bul_qcu_slo_ukr_glc_yor_sod_pol_amr_eng_mao_svk_akn_ger_ses_mly_tha_wly_knd_igb_lda_azi_fre_pan_aze_dyu_vie_sid_dgb_swt_bam	-0.185128001933484	-0.436502797180919	0.663483691140176
454	sod_eng_tsn_cze_wly_sid_amr_dut_aze_azi_swa_jav_bam_mol_por_bsq_nor_heb_tsw_mnd_pol_spa_bem_fre_igb_hin_est_akn_zul_fin_mcd_gam_geo_guj_arw_prs_ger_chh_mlt_alb_hun_swt_sun_lit_mly_jpn_tml_kor_swe_lat_lda_afr_tag_bul_hau_ind_cnt_bos_moo_grk_anl_glc_pan_rus_rom_qcu_ita_ben_svk_cic_aeg_ctl_amh_scr_mao_slo_xho_krd_fbf_bat_tha_tig_knd_ven_dyu_tur_ukr_urd_uzb_yor_vie_owc_ses_ewe_dgb	0.31211052725098	0.735531922855822	0.463866580328511
455	owc_swe_fbf_afr_sid_wly_amr_urd_azi_aze_tsw_mly_xho_pol_fre_bsq_hin_amh_swt_cnt_slo_spa_moo_bul_ses_bos_hun_bam_dgb_fin_ukr_gam_geo_alb_mol_prs_lat_heb_chh_pan_est_tsn_mao_lit_ind_jpn_knd_kor_ben_grk_dyu_scr_jav_rom_sod_sun_mnd_eng_zul_rus_anl_ita_ctl_cze_mcd_qcu_svk_arw_por_yor_hau_glc_tig_nor_bat_dut_ven_krd_bem_tag_tha_aeg_tml_akn_swa_tur_ger_guj_uzb_ewe_vie_mlt_igb_lda_cic	-0.201960128185017	-0.477081347104951	0.634423402046664
456	aeg_urd_zul_cze_sid_mlt_tig_eng_aze_tur_akn_ind_cic_swe_pol_bsq_alb_owc_xho_mnd_glc_ctl_fbf_hin_ven_bos_est_dyu_bam_hun_grk_hau_geo_guj_ukr_dut_rus_anl_heb_arw_fin_igb_sun_lat_mao_jpn_tml_kor_lit_spa_tsn_pan_bat_por_amr_tag_cnt_slo_lda_ger_sod_prs_scr_mcd_fre_qcu_nor_afr_svk_moo_gam_ben_wly_mol_mly_ita_bem_bul_ewe_jav_tha_amh_knd_tsw_yor_uzb_krd_rom_azi_ses_vie_chh_swt_dgb_swa	-0.790648518343562	-1.90424464965232	0.059969510805726
457	tig_swe_swt_afr_anl_sid_chh_ita_azi_uzb_moo_jav_yor_por_pol_bsq_rus_gam_zul_mnd_rom_cze_xho_bos_swa_ctl_hun_fbf_dgb_est_hin_wly_geo_urd_glc_slo_ben_aeg_mlt_bul_fin_lda_sun_fre_ind_jpn_knd_kor_scr_guj_tsw_mol_bat_pan_amh_mao_cnt_ger_tsn_eng_owc_lit_svk_prs_lat_qcu_arw_ukr_mcd_bem_sod_nor_heb_grk_mly_spa_igb_alb_ewe_tag_tha_amr_tml_ses_bam_tur_krd_dut_aze_cic_vie_hau_ven_dyu_akn	-0.41185689545135	-0.979291078865661	0.329976825405975
458	wly_pol_ses_ben_tig_heb_aeg_mol_aze_azi_igb_mly_dyu_ukr_ita_bsq_pan_amh_lda_mnd_svk_mcd_moo_urd_akn_eng_est_tsw_dgb_fin_spa_gam_geo_hin_por_krd_ger_sod_hau_rus_hun_tsn_tag_prs_bat_jpn_tml_kor_alb_bul_cic_cze_ind_dut_mlt_mao_cnt_scr_swa_slo_anl_fre_rom_lat_nor_qcu_swe_arw_guj_bem_chh_ctl_sid_lit_sun_bos_bam_grk_ven_jav_tha_amr_knd_fbf_xho_uzb_afr_glc_tur_swt_vie_owc_ewe_zul_yor	-0.0858323817465959	-0.202098840069523	0.840280891177112
459	sid_glc_yor_ukr_heb_tig_amh_hin_aze_uzb_xho_mly_akn_cze_ita_bsq_fre_sod_tsn_mnd_lat_mcd_moo_alb_bem_eng_hun_lda_bam_fin_bos_amr_geo_ger_mol_arw_prs_mlt_owc_bul_est_fbf_mao_dut_jav_jpn_knd_kor_guj_rus_igb_svk_ind_afr_aeg_bat_cnt_urd_ewe_grk_anl_ben_scr_rom_swe_qcu_pan_por_slo_tsw_gam_nor_wly_spa_tag_krd_dgb_ctl_swa_sun_tha_chh_tml_zul_cic_azi_lit_pol_tur_swt_vie_hau_ven_dyu_ses	-0.0768455914969293	-0.181816363562881	0.85612254638074
460	chh_rom_zul_pan_anl_hau_mlt_grk_aze_azi_lda_mly_igb_arw_ctl_bsq_spa_amr_bam_cnt_ben_fre_moo_scr_bem_bos_fin_swa_tsn_est_bul_sid_geo_lat_afr_hin_pol_heb_sod_ger_hun_ven_tag_prs_bat_jpn_tml_kor_nor_lit_swt_swe_ind_ita_gam_jav_mnd_cze_akn_alb_wly_mol_rus_dut_slo_qcu_svk_guj_urd_ewe_aeg_mcd_tig_por_mao_eng_yor_glc_dgb_sun_tha_owc_knd_ses_fbf_uzb_ukr_krd_tur_xho_vie_amh_dyu_cic_tsw	-0.521005360795707	-1.24026924494969	0.217995894148912
461	sod_rus_cic_cze_amr_owc_tig_prs_aze_tur_bam_mly_dyu_lit_pan_bsq_spa_hau_tsn_cnt_ctl_ger_tsw_mol_ewe_pol_est_dgb_xho_hun_fre_amh_geo_afr_svk_swe_krd_gam_anl_alb_fin_zul_ind_bul_tag_jpn_knd_kor_nor_bos_bem_por_jav_grk_aeg_sun_mnd_guj_yor_dut_sid_scr_lat_ben_ukr_qcu_mcd_arw_eng_swa_heb_glc_mlt_ita_bat_urd_ven_rom_igb_mao_tha_chh_tml_ses_moo_azi_slo_hin_uzb_akn_vie_wly_swt_lda_fbf	0.143675516995135	0.33812080076767	0.736034251100283
462	sod_ger_igb_grk_owc_amh_amr_guj_uzb_tur_dyu_tag_yor_glc_pan_bsq_ita_aeg_swt_cnt_ukr_dut_ses_spa_bam_ben_est_ewe_moo_hun_pol_anl_geo_ctl_cze_hin_fre_hau_mlt_arw_fin_fbf_bat_eng_ind_jpn_knd_kor_lat_lit_akn_prs_mly_slo_wly_mao_mnd_nor_ven_bul_sid_rom_urd_alb_rus_qcu_por_afr_mol_lda_gam_mcd_heb_swe_jav_scr_cic_bos_dgb_sun_tha_tig_tml_tsn_swa_azi_krd_svk_aze_tsw_vie_chh_zul_xho_bem	-0.852344783937327	-2.06351896656021	0.04184986379514
463	sod_spa_tsn_afr_mlt_chh_sid_rom_uzb_tur_xho_jav_cic_guj_grk_bsq_glc_gam_dyu_cnt_mol_bos_zul_krd_fbf_lit_est_ven_lda_fin_svk_wly_geo_swe_dut_rus_fre_hau_amr_alb_hun_akn_tag_ita_mly_jpn_knd_kor_hin_ger_ewe_urd_ind_ctl_owc_sun_mnd_prs_ses_pol_heb_bul_nor_lat_por_qcu_ben_eng_cze_bem_tig_mcd_aeg_pan_bat_ukr_igb_scr_moo_mao_tha_amh_tml_dgb_swt_aze_arw_slo_azi_bam_vie_anl_swa_tsw_yor	0.45182696247179	1.06712082932465	0.288679618519199
464	heb_guj_dyu_slo_gam_sid_anl_pol_aze_uzb_ven_tag_moo_ctl_urd_bsq_ben_amh_xho_mnd_alb_eng_ewe_prs_tsw_grk_hun_bem_fbf_est_afr_chh_geo_bos_lit_krd_arw_owc_tig_scr_fin_bam_bat_rom_jav_jpn_knd_kor_fre_mcd_zul_glc_sun_swe_sod_mly_cnt_bul_swa_dut_amr_pan_mol_spa_ita_qcu_por_svk_ger_yor_aeg_lat_hau_hin_ind_nor_ses_ukr_lda_mao_tha_mlt_tml_igb_tsn_azi_rus_cze_tur_swt_vie_wly_akn_dgb_cic	0.453974983838509	1.07173002368852	0.28661465070775
465	anl_eng_bam_grk_heb_amr_sid_lat_uzb_tur_ven_mao_xho_afr_alb_bsq_dut_gam_bem_mnd_ger_hin_lda_scr_tsn_ukr_est_dgb_tsw_fin_mol_amh_geo_swe_arw_pan_ben_aeg_hau_prs_hun_fbf_jav_lit_mly_jpn_tml_kor_fre_ita_ewe_rom_ind_spa_tig_sun_cnt_mcd_dyu_guj_sod_bul_pol_svk_cze_qcu_por_urd_krd_swt_owc_glc_mlt_slo_tag_nor_swa_bos_cic_bat_tha_wly_knd_igb_zul_aze_rus_ctl_azi_akn_vie_chh_yor_moo_ses	-0.158788418687351	-0.374447233110827	0.708924050630019
466	anl_mcd_lda_lat_sod_mlt_chh_bos_aze_uzb_ven_mly_zul_krd_arw_bsq_prs_amh_yor_cnt_slo_ctl_dyu_nor_xho_urd_fin_fbf_ewe_est_mol_amr_geo_glc_ukr_pol_ben_owc_heb_ger_hun_bem_ind_eng_jav_jpn_tml_kor_spa_dut_moo_svk_tag_rom_sid_mao_mnd_por_swa_hin_aeg_scr_grk_rus_ita_qcu_alb_cze_fre_swt_hau_pan_tig_afr_bat_lit_tsn_bul_igb_sun_tha_wly_knd_cic_tsw_tur_swe_guj_azi_ses_vie_gam_bam_dgb_akn	-0.0940633274808785	-0.221776739103292	0.824973951693396
467	wly_mol_ewe_scr_chh_owc_heb_krd_azi_uzb_igb_bat_dyu_dut_pol_bsq_lat_gam_ven_mnd_grk_slo_swt_por_bam_bul_hun_tsn_akn_est_arw_anl_geo_mcd_lit_cze_ukr_tig_sid_guj_fin_fbf_mly_swe_sun_jpn_tml_kor_eng_alb_dgb_svk_jav_ger_hau_ind_cnt_pan_tsw_nor_aeg_glc_hin_rus_bos_qcu_afr_ctl_ita_lda_sod_fre_amr_prs_mao_ben_swa_spa_ses_tag_tha_mlt_knd_zul_bem_tur_rom_urd_aze_cic_vie_amh_xho_moo_yor	-0.439314695467216	-1.04383831200612	0.29926595078272
468	hau_spa_bem_prs_sod_chh_heb_ctl_tur_azi_yor_jav_fbf_lat_krd_bsq_mcd_gam_swa_cnt_ita_urd_akn_scr_ven_arw_hun_moo_zul_est_ben_tig_geo_rom_bos_grk_glc_amh_wly_rus_fin_ses_sun_alb_bat_jpn_tml_kor_fre_guj_xho_nor_ind_eng_sid_tag_mnd_swe_bam_pol_mlt_bul_cze_pan_slo_qcu_ukr_afr_mol_ewe_amr_svk_owc_por_mly_ger_tsw_hin_tsn_mao_tha_aeg_knd_dyu_lda_uzb_dut_lit_aze_swt_vie_anl_igb_dgb_cic	-0.3152954460998	-0.74648693806222	0.457256260183476
469	wly_arw_xho_glc_hau_sid_tig_mcd_azi_aze_ses_bat_ven_mol_dut_bsq_ger_mlt_cic_cnt_swe_bos_dyu_pol_lda_svk_hun_bam_bem_fin_ben_aeg_geo_ita_ctl_hin_rom_amr_owc_eng_est_moo_mao_scr_ind_jpn_tml_kor_por_fre_ewe_cze_sun_slo_amh_mly_mnd_grk_fbf_prs_sod_guj_pan_spa_krd_qcu_lit_ukr_rus_swa_heb_afr_gam_urd_tag_lat_swt_nor_yor_jav_tha_chh_knd_akn_dgb_uzb_alb_bul_tur_tsn_vie_anl_zul_tsw_igb	-0.481687713079503	-1.14775096613535	0.254015303775773
470	mlt_slo_fbf_ben_aeg_sod_amh_arw_uzb_tur_swa_mao_tsw_por_spa_bsq_fre_amr_yor_mnd_cze_glc_akn_guj_ses_rom_fin_dgb_zul_est_afr_heb_geo_hin_urd_ukr_dut_hau_chh_ita_hun_bam_tag_grk_jav_jpn_tml_kor_mol_lit_cic_bul_ind_scr_gam_sun_cnt_krd_dyu_bos_wly_lat_prs_mcd_ctl_qcu_rus_pan_swe_ven_owc_pol_tig_alb_bat_eng_tsn_nor_bem_mly_tha_anl_knd_lda_xho_aze_svk_ger_azi_moo_vie_sid_swt_ewe_igb	-0.8258418997012	-1.99396041891427	0.0490852202657104
471	sod_alb_fbf_dut_tig_owc_gam_bos_tur_uzb_bam_sun_igb_fre_grk_bsq_ita_anl_lda_mnd_urd_rus_moo_hin_swa_bul_fin_tsw_dgb_est_rom_amr_geo_pol_eng_prs_ben_aeg_hau_spa_hun_bem_mly_ctl_jav_jpn_knd_kor_ukr_svk_swt_pan_mao_slo_chh_bat_cnt_afr_ses_swe_wly_krd_cze_lit_mcd_qcu_lat_guj_ger_ewe_amh_scr_sid_por_ind_arw_dyu_nor_xho_tag_tha_heb_tml_cic_yor_aze_glc_mol_azi_zul_vie_mlt_akn_ven_tsn	-1.16015718189833	-2.86038406896729	0.00522476099552136
472	sid_fre_igb_eng_hau_owc_wly_dut_aze_uzb_bem_mao_swt_pan_guj_bsq_ctl_sod_yor_mnd_rus_ita_xho_glc_akn_scr_fin_bam_moo_est_ger_amr_geo_grk_lit_por_afr_heb_chh_slo_hun_tsw_sun_nor_mly_jpn_knd_kor_pol_ben_tsn_krd_jav_lat_amh_ind_cnt_cze_swa_spa_anl_hin_ukr_bul_swe_qcu_alb_arw_prs_zul_aeg_bos_gam_mol_tag_mcd_dgb_svk_ses_bat_tha_mlt_tml_lda_ewe_azi_rom_urd_tur_fbf_vie_tig_cic_dyu_ven	-0.0904647971465	-0.213648235223149	0.831289071142554
473	amr_ben_swa_spa_sod_sid_gam_dut_azi_uzb_igb_mao_tsn_lit_krd_bsq_afr_tig_bem_cnt_fre_ukr_zul_bul_dyu_cze_hun_ses_dgb_fin_bos_wly_geo_por_ita_swe_hin_amh_owc_rus_est_xho_ind_alb_tag_jpn_knd_kor_pan_mcd_tsw_urd_bat_grk_hau_mly_mnd_nor_lda_scr_mlt_rom_ger_glc_mol_qcu_ctl_eng_arw_swt_aeg_svk_heb_slo_jav_lat_yor_prs_moo_sun_tha_anl_tml_ewe_akn_aze_guj_pol_tur_ven_vie_chh_fbf_cic_bam	0.365473469444224	0.864939322317929	0.38929771168043
474	owc_arw_zul_urd_hau_chh_heb_dut_tur_azi_moo_ind_ven_ukr_pol_bsq_prs_sod_cic_mnd_slo_guj_lda_hin_yor_ita_fin_swa_ses_est_ben_amh_geo_por_mcd_spa_rom_wly_anl_mol_hun_ewe_bat_svk_jav_jpn_knd_kor_rus_bos_bem_lat_sun_pan_amr_mao_cnt_glc_dgb_bul_sid_ger_grk_alb_scr_qcu_eng_cze_fre_xho_gam_nor_mlt_krd_mly_swe_dyu_lit_swt_tag_tha_aeg_tml_tsw_tsn_aze_ctl_afr_uzb_akn_vie_tig_igb_bam_fbf	-0.583630018908947	-1.39096684863954	0.167554531090854
475	tig_dut_dyu_prs_sid_gam_amh_ger_azi_tur_lda_bat_tsn_urd_bos_bsq_arw_amr_zul_cnt_lat_afr_bem_svk_fbf_ita_fin_swa_yor_est_cze_owc_geo_scr_eng_por_glc_mlt_aeg_slo_hun_dgb_mly_ben_tag_jpn_tml_kor_guj_rus_cic_bul_ind_alb_wly_sun_mnd_fre_swt_spa_sod_hin_pan_lit_mcd_qcu_ukr_grk_ctl_ewe_anl_krd_heb_swe_jav_mol_igb_rom_ven_mao_tha_chh_knd_moo_bam_uzb_pol_nor_aze_akn_vie_hau_tsw_ses_xho	-0.104546410077489	-0.246640711029082	0.805729895948305
476	sod_prs_moo_grk_amh_amr_heb_fre_uzb_aze_akn_jav_swa_rus_arw_bsq_scr_anl_tsw_mnd_ctl_mcd_cic_lit_bam_lat_hun_ewe_dyu_est_guj_wly_geo_glc_bos_svk_pol_hau_sid_cze_fin_ses_mly_hin_mao_jpn_knd_kor_afr_bul_xho_mol_bat_ita_gam_sun_cnt_por_tsn_ukr_aeg_spa_dut_slo_ben_qcu_ger_alb_swe_fbf_owc_nor_tig_rom_ind_pan_lda_krd_yor_tag_tha_mlt_tml_zul_igb_azi_urd_eng_tur_bem_vie_chh_dgb_swt_ven	-0.648003454455893	-1.54772772248342	0.125084219189798
477	aeg_guj_igb_alb_owc_wly_sod_lat_uzb_aze_tsn_jav_fbf_nor_ben_bsq_ger_amr_dyu_mnd_ctl_bul_ewe_grk_swt_mol_hun_bam_zul_fin_spa_chh_geo_urd_dut_slo_mcd_amh_mlt_bos_est_xho_mao_swe_mly_jpn_tml_kor_hin_ukr_cic_arw_tag_por_hau_ind_cnt_rom_dgb_prs_gam_rus_glc_krd_eng_qcu_lit_svk_afr_tsw_tig_pol_sid_cze_sun_fre_moo_ita_swa_bat_tha_anl_knd_akn_ven_azi_scr_pan_tur_yor_vie_heb_lda_bem_ses	-0.586541144224542	-1.39810090285203	0.16540828741615
478	amr_afr_lda_mcd_heb_aeg_mlt_dut_uzb_tur_bem_sun_moo_rus_fre_bsq_mol_sid_zul_mnd_svk_scr_cic_swe_swa_lit_fin_tsn_igb_hun_pol_anl_geo_cze_prs_spa_ita_sod_amh_ben_est_swt_bat_ukr_mao_jpn_knd_kor_eng_bul_dyu_glc_jav_krd_owc_tag_cnt_slo_ses_pan_chh_hin_arw_ctl_lat_qcu_ger_urd_alb_akn_hau_nor_gam_rom_ind_grk_fbf_guj_dgb_mly_tha_wly_tml_xho_ven_aze_bos_por_azi_ewe_vie_tig_bam_yor_tsw	-0.72465705630923	-1.73800885074833	0.0855191908056893
479	hau_svk_swa_rus_sid_mlt_sod_krd_uzb_tur_bam_tag_lda_glc_scr_bsq_ben_tig_ewe_cnt_ita_lit_cic_ctl_dyu_spa_hun_ses_xho_est_bos_amh_geo_mol_ger_nor_por_heb_owc_guj_fin_igb_mao_rom_mly_jpn_tml_kor_cze_ukr_ven_prs_ind_afr_chh_jav_mnd_hin_fbf_pan_gam_bul_slo_eng_dut_qcu_alb_pol_mcd_moo_wly_swe_anl_urd_bat_fre_bem_lat_tsn_sun_tha_aeg_knd_akn_yor_azi_arw_grk_aze_zul_vie_amr_tsw_swt_dgb	-0.516692671963612	-1.2288904303358	0.222213351918515
480	sid_por_fbf_rus_gam_wly_heb_ukr_azi_tur_swt_tag_lda_eng_krd_bsq_slo_sod_ewe_mnd_grk_ben_bam_arw_yor_bos_est_ses_bem_fin_hin_amh_geo_glc_urd_pol_spa_mlt_anl_nor_hun_zul_sun_scr_jav_jpn_tml_kor_pan_ctl_ven_dut_ind_ger_hau_bat_cnt_ita_swa_cze_chh_prs_bul_swe_mol_qcu_afr_lit_guj_dyu_aeg_fre_tig_alb_mly_svk_moo_mcd_cic_mao_tha_amr_knd_akn_tsn_aze_lat_rom_uzb_tsw_vie_owc_dgb_igb_xho	-0.274944877476195	-0.649614926809839	0.517542284182943
481	sid_alb_ewe_urd_amh_tig_hau_glc_tur_uzb_swt_bat_bam_mcd_scr_bsq_lat_mlt_tsn_cnt_ger_fre_igb_bul_fbf_afr_est_tsw_swa_hun_ukr_amr_geo_rus_lit_por_swe_chh_heb_spa_fin_lda_tag_ben_mao_jpn_tml_kor_rom_arw_bem_svk_jav_pol_gam_sun_mnd_ita_moo_cze_aeg_eng_guj_pan_mol_qcu_ctl_prs_hin_xho_sod_grk_wly_slo_ind_nor_ven_dut_yor_mly_tha_owc_knd_dgb_ses_aze_krd_bos_azi_zul_vie_anl_akn_dyu_cic	-0.28340373062883	-0.670538570526519	0.504176323279899
482	aeg_ita_xho_eng_tig_chh_hau_mol_tur_azi_tsn_mly_bam_pan_ger_bsq_fre_sid_cic_cnt_guj_scr_tsw_por_yor_lat_hun_fbf_igb_est_dut_sod_geo_ukr_glc_swe_rus_gam_mlt_krd_fin_zul_tag_mcd_ind_jpn_tml_kor_arw_svk_swt_grk_mao_prs_heb_bat_mnd_urd_ses_bos_anl_alb_ctl_nor_cze_qcu_bul_ben_afr_bem_amr_pol_owc_lit_jav_rom_akn_slo_swa_sun_tha_amh_knd_ven_ewe_uzb_spa_hin_aze_dgb_vie_wly_dyu_lda_moo	-0.0528932083480799	-0.124608532823535	0.901102419807866
483	heb_pan_swa_scr_tig_aeg_hau_mcd_azi_uzb_xho_tag_fbf_prs_swe_bsq_ger_sid_moo_cnt_rom_lat_zul_dut_dgb_spa_hun_tsw_tsn_fin_guj_wly_geo_lit_pol_arw_mol_amr_gam_urd_est_cic_mao_ukr_ind_jpn_knd_kor_rus_eng_ses_hin_mly_bul_anl_sun_mnd_fre_dyu_glc_chh_ben_alb_cze_bos_qcu_por_ctl_ita_ven_owc_nor_sod_slo_jav_krd_bem_afr_yor_bat_tha_amh_tml_lda_akn_aze_grk_svk_tur_ewe_vie_mlt_bam_swt_igb	-0.0531424576174403	-0.125194286801477	0.900639970480438
484	hau_dut_swt_pan_sod_gam_mlt_grk_uzb_azi_fbf_ind_zul_afr_scr_bsq_mcd_chh_swa_mnd_ben_lit_yor_hin_tsw_glc_hun_lda_bam_fin_prs_aeg_geo_krd_guj_alb_svk_anl_wly_nor_est_igb_jav_mol_sun_jpn_knd_kor_bul_urd_ses_por_bat_cze_owc_tag_cnt_pol_akn_ita_tig_arw_swe_eng_fre_qcu_ctl_rom_ger_bem_amr_spa_sid_slo_mly_ukr_cic_lat_ven_mao_tha_heb_tml_moo_tsn_tur_rus_bos_aze_ewe_vie_amh_dyu_dgb_xho	-0.429819989698396	-1.02083672535821	0.309980024444672
485	amh_ben_tsn_cze_chh_amr_gam_ita_aze_azi_dyu_mly_tsw_eng_por_bsq_ger_wly_moo_mnd_urd_hin_fbf_spa_ses_lat_est_xho_dgb_hun_arw_tig_geo_rus_bos_glc_mcd_sid_heb_pan_fin_cic_tag_bul_sun_jpn_knd_kor_pol_scr_akn_prs_bat_krd_sod_ind_cnt_fre_ewe_ukr_mlt_nor_mol_dut_afr_qcu_grk_guj_rom_swa_hau_slo_anl_ctl_mao_alb_bem_swe_yor_jav_tha_aeg_tml_ven_swt_tur_svk_lit_uzb_zul_vie_owc_bam_lda_igb	-0.0841162081881056	-0.198186364482109	0.843331834084707
486	amh_guj_cic_spa_tig_aeg_hau_afr_uzb_aze_xho_mao_dyu_svk_eng_bsq_scr_owc_ewe_mnd_ger_alb_igb_ctl_moo_dut_hun_fbf_swa_est_cze_heb_geo_rus_fre_grk_mol_anl_wly_bul_fin_yor_jav_arw_sun_jpn_knd_kor_pan_urd_tsw_hin_mly_krd_chh_bat_cnt_swe_swt_prs_amr_bos_ita_lit_rom_qcu_mcd_slo_glc_tsn_mlt_pol_sid_nor_ind_ukr_bam_ben_ses_tag_tha_gam_tml_zul_bem_azi_por_lat_tur_akn_vie_sod_ven_lda_dgb	-0.856033847045043	-2.07001224530741	0.0412238129596895
487	chh_mcd_akn_lat_amh_owc_anl_glc_uzb_aze_fbf_mao_tsn_swe_ger_bsq_grk_amr_cic_mnd_por_hin_zul_slo_dyu_pan_fin_moo_swa_hun_mol_wly_geo_urd_dut_ita_arw_aeg_mlt_ben_est_bam_jav_bul_mly_jpn_tml_kor_svk_lit_igb_krd_sun_cze_tig_tag_cnt_bos_ven_eng_heb_guj_afr_nor_ctl_qcu_scr_rus_ukr_dgb_gam_fre_sid_pol_ind_prs_lda_spa_ewe_bat_tha_hau_knd_xho_bem_azi_alb_rom_tur_tsw_vie_sod_ses_swt_yor	-0.646269242064698	-1.54438987201704	0.125890044206024
488	hau_glc_bem_dut_gam_mlt_amr_grk_aze_azi_akn_bat_ewe_eng_ita_bsq_urd_tig_cic_cnt_pol_fre_igb_cze_ses_svk_est_lda_dgb_fin_por_heb_geo_swe_hin_bul_spa_wly_owc_lat_hun_ven_sun_alb_tag_jpn_knd_kor_rom_slo_moo_mol_ind_guj_sid_mly_mnd_rus_fbf_pan_amh_ben_lit_bos_nor_qcu_prs_ctl_ger_swa_anl_arw_aeg_afr_jav_ukr_zul_scr_tsw_mao_tha_chh_tml_swt_yor_uzb_krd_mcd_tur_dyu_vie_sod_bam_tsn_xho	0.0900154049235426	0.211770810916409	0.832749252738591
489	heb_grk_xho_rom_amr_chh_mlt_ukr_azi_uzb_cic_sun_akn_guj_pan_bsq_rus_gam_moo_cnt_ger_scr_swa_urd_bam_alb_fin_igb_yor_est_prs_owc_geo_por_glc_lat_bos_aeg_amh_ctl_hun_tsn_bat_mol_jav_jpn_knd_kor_bul_afr_ses_krd_mly_svk_anl_ind_mnd_nor_lda_slo_sid_mcd_ita_dut_fre_qcu_lit_hin_ben_fbf_sod_swe_wly_eng_mao_spa_swt_arw_zul_tag_tha_hau_tml_ewe_bem_aze_cze_pol_tur_dgb_vie_tig_tsw_ven_dyu	-0.126870878894423	-0.299142336418306	0.765498914949239
490	heb_pol_ses_rom_sid_owc_amh_lat_uzb_aze_xho_mly_ven_mol_svk_bsq_fre_gam_swt_cnt_mcd_lit_moo_urd_tsn_glc_hun_igb_akn_est_hin_mlt_geo_ita_alb_prs_ukr_sod_chh_bul_fin_tsw_mao_grk_tag_jpn_knd_kor_eng_ben_fbf_dut_sun_spa_amr_ind_mnd_ger_bam_swe_anl_cze_krd_rus_scr_qcu_slo_pan_por_lda_hau_nor_tig_arw_jav_ctl_ewe_afr_bem_bat_tha_wly_tml_swa_zul_azi_guj_bos_tur_dgb_vie_aeg_yor_cic_dyu	0.134578667325057	0.317185756024761	0.751813637622778
491	wly_bul_zul_swe_sid_hau_chh_ben_tur_uzb_ven_sun_swt_bos_lat_bsq_slo_anl_bam_cnt_nor_dut_swa_spa_moo_alb_hun_ewe_cic_est_cze_amr_geo_arw_ukr_mol_fre_gam_mlt_ctl_fin_tsn_tag_krd_mao_jpn_knd_kor_ita_svk_bem_grk_bat_afr_amh_jav_mnd_rom_lda_pol_heb_por_rus_pan_lit_qcu_prs_urd_eng_igb_aeg_ger_sod_mcd_ind_glc_ses_scr_dgb_mly_tha_tig_tml_tsw_yor_aze_hin_guj_azi_xho_vie_owc_fbf_akn_dyu	-0.153990515374758	-0.363555708487604	0.717014937874583
492	sid_krd_xho_rom_mlt_tig_chh_hin_tur_uzb_akn_bat_dyu_afr_nor_bsq_rus_wly_ses_cnt_ctl_glc_igb_grk_tsw_por_est_swt_cic_hun_alb_heb_geo_lit_svk_pan_scr_sod_owc_bos_fin_zul_mly_arw_mao_jpn_knd_kor_mol_eng_bem_bul_jav_urd_anl_tag_mnd_ita_tsn_prs_gam_dut_spa_mcd_swe_qcu_pol_lat_ben_ewe_amh_ukr_aeg_cze_ind_fre_lda_slo_ven_sun_tha_hau_tml_fbf_moo_aze_guj_ger_azi_bam_vie_amr_swa_dgb_yor	0.112794077609982	0.265237348594815	0.791413652073219
493	aeg_krd_swa_eng_anl_amh_amr_rom_aze_uzb_ewe_bat_igb_lat_mol_bsq_ukr_tig_bem_mnd_por_dut_tsn_ita_ses_afr_est_bam_moo_hun_ger_owc_geo_pol_hin_fre_guj_gam_sod_cze_fin_ven_sun_arw_mly_jpn_tml_kor_glc_rus_lda_ben_jav_grk_chh_mao_cnt_bul_dyu_spa_hau_urd_slo_lit_nor_qcu_scr_ctl_pan_dgb_mlt_prs_heb_bos_tag_alb_akn_svk_yor_ind_tha_wly_knd_fbf_cic_azi_mcd_swe_tur_zul_vie_sid_xho_tsw_swt	0.278137566802725	0.654172788195898	0.51461494115095
494	sid_ger_igb_mcd_sod_amr_heb_guj_aze_tur_bem_ind_xho_afr_urd_bsq_krd_owc_ewe_cnt_svk_prs_swt_alb_bam_bul_hun_fbf_ven_fin_arw_chh_geo_ukr_hin_lat_cze_hau_aeg_dut_est_akn_mly_grk_bat_jpn_tml_kor_ita_mol_dgb_bos_sun_rus_anl_jav_mnd_por_lda_rom_mlt_lit_glc_fre_scr_qcu_eng_nor_ctl_cic_wly_swe_gam_ben_tag_pol_zul_spa_yor_mao_tha_amh_knd_moo_ses_azi_pan_slo_uzb_tsw_vie_tig_tsn_dyu_swa	-0.644145368457749	-1.54105000287594	0.126700464368985
495	hau_cze_tsw_pan_aeg_gam_amr_rus_azi_uzb_swa_mly_akn_slo_spa_bsq_pol_amh_xho_mnd_bul_ger_swt_ben_tsn_swe_fin_igb_ven_est_nor_heb_geo_arw_svk_afr_lit_anl_sid_alb_hun_ses_jav_prs_mao_jpn_tml_kor_ctl_krd_lda_bos_ind_glc_chh_tag_cnt_por_fbf_eng_owc_guj_ukr_fre_urd_qcu_scr_mcd_lat_yor_sod_grk_wly_dut_sun_hin_dgb_rom_bam_bat_tha_mlt_knd_ewe_moo_tur_mol_ita_aze_dyu_vie_tig_zul_bem_cic	-0.223351476210546	-0.527445816445709	0.599140108638829
496	wly_afr_tsn_ukr_anl_sod_gam_nor_azi_uzb_bam_sun_dyu_rom_prs_bsq_hin_aeg_yor_mnd_lit_ita_moo_cze_cic_fre_fin_akn_tsw_hun_swe_sid_geo_scr_svk_pan_slo_heb_tig_grk_est_fbf_bat_ctl_ind_jpn_knd_kor_guj_bos_ewe_por_jav_ben_amr_mly_cnt_mol_zul_krd_hau_rus_spa_ger_mcd_qcu_eng_arw_lat_ven_mlt_bul_chh_dut_tag_alb_xho_urd_swa_mao_tha_amh_tml_dgb_bem_tur_pol_glc_aze_ses_vie_owc_swt_igb_lda	0.252487196864021	0.594347214175188	0.553723049834247
497	tig_ben_bem_swe_sod_chh_aeg_prs_aze_uzb_moo_bat_ven_cze_rom_bsq_nor_wly_dyu_cnt_afr_lat_xho_rus_yor_urd_est_swt_tsn_hun_glc_amh_geo_spa_grk_por_eng_gam_heb_alb_fin_akn_ind_mcd_jav_jpn_knd_kor_ctl_mol_swa_arw_mly_ukr_mlt_mao_mnd_pol_igb_bos_hau_scr_hin_fre_ger_qcu_dut_svk_slo_dgb_owc_lit_sid_guj_tag_ita_tsw_bul_zul_sun_tha_anl_tml_lda_cic_tur_krd_pan_azi_ewe_vie_amr_ses_bam_fbf	-0.494034157848495	-1.17418850729551	0.243317554390135
498	heb_swe_yor_rus_hau_gam_anl_nor_uzb_tur_swt_ind_swa_mcd_svk_bsq_urd_wly_bem_mnd_grk_mol_akn_dut_fbf_scr_hun_igb_tsn_est_cze_amr_geo_ctl_bos_eng_prs_chh_owc_rom_fin_ven_jav_pan_bat_jpn_tml_kor_ita_arw_bam_ger_mao_lit_aeg_mly_cnt_ben_zul_alb_mlt_guj_ukr_lat_glc_qcu_afr_slo_bul_dyu_tig_hin_amh_krd_sun_fre_ewe_spa_moo_tag_tha_sod_knd_lda_cic_azi_pol_por_aze_tsw_vie_sid_ses_dgb_xho	-0.333457826988323	-0.790173566032025	0.431436645669922
499	chh_spa_moo_mcd_wly_aeg_mlt_slo_tur_aze_xho_sun_ewe_bul_ben_bsq_alb_owc_ses_mnd_bos_lit_swt_urd_igb_ctl_hun_ven_lda_fin_lat_sod_geo_pol_swe_prs_afr_gam_hau_cze_est_akn_tag_krd_mao_jpn_tml_kor_fre_rom_tsw_grk_bat_ukr_amh_mly_cnt_arw_fbf_rus_heb_mol_ger_nor_pan_qcu_svk_glc_dut_bam_anl_scr_sid_por_jav_ita_bem_eng_dyu_ind_tha_amr_knd_swa_zul_azi_guj_hin_uzb_dgb_vie_tig_cic_tsn_yor	0.340259296293394	0.801990384207017	0.424603069648536
500	gam_grk_bam_svk_anl_wly_chh_glc_tur_uzb_zul_mly_akn_rom_ctl_bsq_alb_amh_dgb_cnt_swe_nor_ven_ben_yor_eng_hun_swt_bem_est_por_aeg_geo_prs_krd_afr_hin_sid_heb_bul_fin_fbf_jav_lat_tag_jpn_tml_kor_mcd_dut_moo_pol_mao_spa_sod_sun_mnd_fre_cic_rus_tig_guj_urd_cze_bos_qcu_scr_mol_arw_lda_amr_ita_owc_ger_ind_lit_ewe_slo_ses_bat_tha_hau_knd_tsw_tsn_aze_pan_ukr_azi_dyu_vie_mlt_xho_swa_igb	0.0390174656177874	0.0918631938065819	0.927004322825204
501	anl_glc_zul_dut_heb_amr_amh_swe_azi_aze_bem_tag_akn_grk_guj_bsq_afr_mlt_tsw_cnt_rom_pan_xho_hin_ses_arw_hun_moo_cic_fin_ukr_gam_geo_urd_pol_ita_ctl_hau_wly_bul_est_ewe_mao_svk_mly_jpn_tml_kor_eng_cze_yor_krd_jav_scr_aeg_bat_mnd_slo_swa_prs_sod_ger_alb_fre_lit_qcu_lat_mcd_mol_tsn_sid_bos_tig_ben_sun_nor_swt_spa_dyu_ind_tha_owc_knd_lda_bam_tur_rus_por_uzb_fbf_vie_chh_igb_ven_dgb	0.355534939868993	0.836533400098312	0.404999239925787
502	gam_slo_zul_nor_amr_aeg_hau_pol_tur_azi_fbf_tag_yor_krd_ben_bsq_mol_owc_swt_cnt_hin_afr_swa_urd_tsw_bos_hun_xho_ses_est_ger_mlt_geo_spa_bul_lit_mcd_chh_anl_prs_fin_dyu_sun_svk_jav_jpn_tml_kor_alb_guj_akn_scr_bat_dut_sod_ind_mnd_por_ewe_glc_wly_pan_swe_rus_eng_qcu_arw_rom_ctl_cic_heb_fre_sid_ita_mao_ukr_moo_grk_tsn_mly_tha_tig_knd_lda_ven_uzb_cze_lat_aze_bam_vie_amh_bem_dgb_igb	-0.350340346516347	-0.829464867463831	0.408965407270471
503	anl_dut_yor_pan_aeg_owc_amh_alb_tur_aze_ven_bat_moo_grk_fre_bsq_arw_sid_swt_mnd_krd_rus_swa_urd_bem_ben_est_ses_cic_hun_spa_heb_geo_ger_glc_guj_svk_mlt_gam_bos_fin_zul_mly_eng_tag_jpn_knd_kor_cze_afr_bam_scr_ind_hin_wly_mao_cnt_bul_fbf_pol_amr_swe_slo_nor_ukr_qcu_lat_rom_mol_dgb_tig_ctl_chh_prs_sun_lit_akn_ita_igb_jav_tha_sod_tml_xho_dyu_uzb_por_mcd_azi_tsw_vie_hau_lda_tsn_ewe	-0.199781816287961	-0.471668927793207	0.638267839947389
504	amh_spa_swa_bos_wly_sod_amr_rus_azi_aze_swt_mao_bem_bul_pol_bsq_fre_heb_fbf_mnd_ger_ukr_bam_por_dyu_krd_hun_akn_tsw_fin_arw_tig_geo_pan_urd_grk_rom_aeg_mlt_lit_est_ven_sun_ita_tag_jpn_knd_kor_mcd_mol_cic_swe_mly_eng_gam_ind_cnt_slo_dgb_hin_anl_prs_ben_guj_afr_qcu_scr_nor_dut_yor_sid_alb_hau_cze_bat_lat_tsn_svk_igb_jav_tha_chh_tml_zul_xho_uzb_glc_ctl_tur_ses_vie_owc_moo_ewe_lda	-0.387043338060232	-0.917127470205511	0.361448104145969
505	owc_grk_swt_spa_sod_anl_chh_cze_azi_tur_tsn_ind_lda_guj_ben_bsq_swe_amh_zul_mnd_ukr_prs_akn_pol_dyu_afr_fin_ewe_yor_hun_mol_sid_geo_lat_slo_urd_svk_heb_amr_ita_est_bam_mly_ctl_tag_jpn_knd_kor_dut_fre_dgb_rom_mao_glc_hau_jav_cnt_bul_ven_alb_tig_krd_lit_mcd_scr_qcu_ger_rus_por_ses_aeg_nor_wly_pan_bat_arw_bem_bos_fbf_sun_tha_mlt_tml_tsw_moo_uzb_eng_hin_aze_igb_vie_gam_xho_swa_cic	-0.223179281020406	-0.526979166737441	0.599462845728866
506	hau_ita_lda_cze_mlt_owc_tig_afr_azi_aze_swt_mly_yor_hin_dut_bsq_bos_amr_dgb_mnd_slo_pan_dyu_urd_fbf_arw_est_bem_akn_hun_eng_sod_geo_ben_swe_alb_mcd_aeg_wly_rus_fin_ewe_ind_grk_sun_jpn_knd_kor_glc_rom_ses_nor_tag_svk_gam_bat_cnt_prs_xho_lit_heb_spa_scr_por_bul_qcu_ukr_krd_ger_ven_amh_ctl_chh_lat_jav_mol_moo_guj_zul_mao_tha_sid_tml_bam_swa_tur_fre_pol_uzb_cic_vie_anl_tsn_tsw_igb	-0.295200262164955	-0.699554878403709	0.485951418010674
507	gam_slo_bem_ben_amr_sod_aeg_mol_uzb_azi_igb_jav_fbf_swe_fre_bsq_bos_owc_cic_mnd_pol_spa_xho_pan_lda_scr_est_swt_tsw_hun_glc_amh_geo_mcd_svk_bul_nor_wly_mlt_ger_fin_tsn_mly_alb_sun_jpn_knd_kor_afr_eng_akn_grk_bat_guj_sid_mao_cnt_cze_swa_lit_heb_ctl_dut_ita_arw_qcu_por_prs_rom_bam_chh_urd_anl_rus_ind_hin_dgb_krd_dyu_tag_tha_tig_tml_ses_ewe_tur_lat_ukr_aze_moo_vie_hau_zul_yor_ven	0.0477270021229343	0.112281637496872	0.910842099176323
508	chh_pol_lda_por_wly_sod_amr_fre_azi_uzb_ses_mao_fbf_ben_eng_bsq_urd_mlt_bem_mnd_rom_alb_ven_lit_dgb_bul_fin_dyu_bam_est_dut_amh_geo_cze_nor_afr_glc_gam_anl_pan_hun_swa_mly_guj_bat_jpn_knd_kor_krd_svk_tsw_rus_ind_arw_aeg_sun_cnt_slo_tsn_ger_heb_swe_ctl_ita_bos_qcu_lat_scr_hin_yor_hau_ukr_owc_grk_tag_mol_ewe_spa_moo_jav_tha_tig_tml_zul_swt_aze_prs_mcd_tur_akn_vie_sid_xho_cic_igb	0.0832982625764662	0.195856012368885	0.845150178469722
509	amr_mcd_tsn_ita_anl_gam_mlt_fre_azi_aze_dgb_bat_fbf_pan_arw_bsq_ukr_tig_cic_cnt_prs_svk_ewe_eng_xho_alb_hun_swa_igb_fin_ben_chh_geo_bul_lit_ctl_por_heb_wly_ger_est_ses_tag_slo_mao_jpn_knd_kor_scr_hin_zul_rus_sun_grk_hau_jav_mnd_guj_bem_nor_owc_urd_spa_afr_krd_qcu_lat_cze_mol_tsw_sod_swe_sid_bos_ind_rom_yor_dut_dyu_mly_tha_amh_tml_bam_swt_tur_pol_glc_uzb_akn_vie_aeg_ven_moo_lda	-0.258212531405613	-0.610722734167269	0.542872864781064
510	aeg_rus_xho_ctl_hau_chh_wly_fre_aze_tur_ewe_sun_bem_pol_alb_bsq_rom_mlt_dgb_cnt_lit_ita_dyu_spa_swt_afr_est_moo_swa_hun_slo_tig_geo_ger_bul_scr_swe_owc_heb_ukr_fin_ven_jav_svk_ind_jpn_knd_kor_nor_arw_akn_eng_tag_dut_anl_mly_mnd_hin_igb_grk_sid_guj_pan_cze_prs_qcu_ben_lat_mol_zul_amr_urd_amh_bos_bat_por_fbf_glc_tsn_mao_tha_sod_tml_tsw_bam_uzb_mcd_krd_azi_cic_vie_gam_ses_yor_lda	-0.444342628139464	-1.05498284594937	0.294166220280178
511	anl_rus_ses_lit_amh_wly_chh_rom_azi_aze_fbf_mly_akn_mol_prs_bsq_dut_tig_ewe_cnt_slo_swe_moo_guj_dyu_cze_est_tsn_xho_hun_spa_gam_geo_glc_lat_bos_bul_aeg_heb_ctl_fin_bam_mao_scr_tag_jpn_tml_kor_arw_pol_dgb_fre_sun_ger_sod_ind_mnd_mcd_swa_grk_amr_ita_alb_ukr_eng_qcu_krd_nor_hin_igb_mlt_afr_owc_urd_bat_svk_bem_ben_lda_jav_tha_hau_knd_yor_ven_uzb_por_pan_tur_swt_vie_sid_zul_tsw_cic	-0.514798805010896	-1.22569270559172	0.223409179609645
512	amh_mol_bam_lit_heb_gam_sod_krd_uzb_aze_swa_mly_tsw_rus_bul_bsq_ctl_wly_yor_mnd_ukr_cze_moo_pol_zul_swe_fin_ven_bem_est_mcd_tig_geo_lat_arw_prs_guj_mlt_owc_eng_hun_akn_ind_nor_jav_jpn_knd_kor_hin_slo_lda_urd_mao_scr_chh_bat_cnt_alb_dgb_rom_hau_pan_grk_bos_spa_qcu_glc_ita_svk_igb_sid_fre_amr_afr_sun_ben_swt_por_fbf_tag_tha_aeg_tml_ses_ewe_azi_ger_dut_tur_cic_vie_anl_tsn_xho_dyu	0.153194968506126	0.360692765181485	0.719147118298221
513	mlt_krd_dyu_swe_owc_sid_sod_arw_aze_tur_tsn_mao_cic_urd_bul_bsq_por_anl_igb_mnd_ger_hin_ewe_nor_dgb_rom_est_swa_xho_hun_afr_gam_geo_spa_guj_scr_dut_aeg_wly_fre_fin_bam_sun_grk_jav_jpn_knd_kor_ben_ita_fbf_mcd_ind_lat_amh_tag_cnt_glc_tsw_slo_hau_ukr_prs_eng_alb_qcu_pan_ctl_lit_swt_tig_rus_amr_pol_mly_svk_akn_bos_ven_bat_tha_heb_tml_yor_lda_uzb_mol_cze_azi_zul_vie_chh_bem_ses_moo	-0.56289266477211	-1.34179547089939	0.182929343434737
514	anl_bul_dgb_dut_heb_amh_amr_mol_tur_azi_yor_mly_igb_fre_nor_bsq_svk_owc_swa_mnd_glc_ukr_moo_ita_cic_ctl_est_xho_tsw_hun_alb_gam_geo_por_ger_grk_prs_hau_sid_arw_fin_bem_mao_pan_jav_jpn_knd_kor_ben_rus_fbf_guj_bat_spa_chh_ind_cnt_rom_ven_lat_sod_urd_slo_eng_scr_qcu_afr_pol_bos_lda_wly_hin_mlt_mcd_sun_swe_dyu_cze_swt_tag_tha_tig_tml_akn_ewe_aze_krd_lit_uzb_ses_vie_aeg_bam_zul_tsn	-0.492067259486349	-1.17010564214451	0.244948316898268
515	mlt_afr_fbf_swe_sid_amh_wly_prs_uzb_azi_lda_sun_tsn_pan_por_bsq_mcd_amr_ven_cnt_rus_ukr_xho_hin_moo_dut_fin_tsw_swt_est_bos_anl_geo_arw_bul_ita_ctl_sod_tig_nor_hun_akn_mao_mol_mly_jpn_tml_kor_ger_urd_zul_glc_tag_eng_hau_ind_mnd_pol_yor_grk_owc_spa_lat_cze_rom_qcu_slo_svk_ben_dgb_heb_fre_aeg_lit_bat_scr_ewe_krd_cic_jav_tha_gam_knd_bem_bam_tur_alb_guj_aze_dyu_vie_chh_igb_ses_swa	0.22261639562683	0.524588223402203	0.601117686930966
516	aeg_alb_fbf_glc_owc_heb_tig_bos_tur_aze_zul_mao_bam_ita_ben_bsq_prs_amr_ewe_mnd_scr_guj_dyu_mol_bem_urd_est_ven_akn_hun_lit_chh_geo_ctl_pol_arw_eng_hau_gam_lat_fin_igb_ind_rom_mly_jpn_knd_kor_svk_cze_ses_grk_tag_slo_mlt_bat_cnt_afr_swt_spa_wly_krd_dut_fre_ukr_qcu_mcd_rus_ger_lda_amh_pan_sid_bul_jav_por_tsw_nor_dgb_sun_tha_sod_tml_swa_tsn_uzb_hin_swe_azi_yor_vie_anl_cic_xho_moo	-0.760537710773949	-1.83074367892736	0.0703412740087071
517	sid_spa_ewe_nor_amr_mlt_chh_rus_tur_azi_dyu_mao_swt_glc_ita_bsq_rom_aeg_tsn_mnd_pol_por_yor_afr_bem_bul_hun_fbf_bam_fin_mol_amh_geo_hin_svk_ctl_pan_hau_heb_urd_est_ven_sun_lat_ind_jpn_knd_kor_dut_lit_swa_fre_tag_bos_sod_bat_cnt_prs_dgb_alb_tig_mcd_guj_arw_swe_qcu_ukr_scr_cze_igb_owc_grk_gam_eng_jav_ben_akn_slo_lda_mly_tha_anl_tml_cic_ses_uzb_krd_ger_aze_xho_vie_wly_tsw_zul_moo	-1.14711048167054	-2.82731294571879	0.00574747944612525
518	hau_rom_tsw_prs_heb_amr_mlt_scr_aze_azi_cic_mao_bem_ger_slo_bsq_glc_anl_dgb_cnt_bul_spa_yor_pol_tsn_afr_est_bam_akn_hun_bos_sid_geo_dut_ctl_ben_hin_sod_owc_pan_fin_ses_bat_urd_ind_jpn_tml_kor_por_ita_ven_eng_mly_svk_amh_sun_mnd_cze_fbf_krd_gam_arw_alb_mol_grk_qcu_guj_lat_swe_lda_tig_ukr_wly_mcd_tag_fre_swa_lit_zul_jav_tha_aeg_knd_moo_ewe_uzb_nor_rus_tur_igb_vie_chh_xho_swt_dyu	-0.241934597212445	-0.571208572191533	0.569236099557549
519	heb_krd_tsw_arw_amh_amr_anl_lit_aze_azi_ses_mao_cic_fre_guj_bsq_svk_owc_fbf_mnd_glc_pan_akn_grk_ewe_slo_fin_lda_moo_est_eng_sid_geo_prs_lat_bos_ukr_tig_hau_ctl_hun_dgb_jav_swe_ind_jpn_tml_kor_spa_bul_yor_alb_bat_nor_mlt_mly_cnt_afr_zul_rom_gam_dut_rus_pol_mcd_qcu_cze_ben_por_bem_sod_scr_wly_urd_sun_ita_ven_hin_xho_tag_tha_aeg_knd_igb_swt_tur_ger_mol_uzb_dyu_vie_chh_swa_bam_tsn	-0.814070759865955	-1.96062906592361	0.0529145310862211
520	anl_arw_moo_cze_aeg_heb_owc_fre_uzb_azi_dgb_jav_cic_guj_mol_bsq_bos_mlt_tsw_cnt_prs_ben_akn_afr_lda_swe_fin_ven_ewe_hun_bul_amh_geo_scr_mcd_urd_grk_sid_sod_lit_est_swt_mly_ger_ind_jpn_tml_kor_svk_glc_yor_krd_bat_ita_gam_mao_mnd_ctl_tsn_alb_amr_pol_dut_rom_hin_qcu_nor_lat_por_zul_wly_pan_tig_slo_sun_eng_xho_ukr_dyu_tag_tha_hau_knd_swa_fbf_tur_spa_rus_aze_bem_vie_chh_igb_ses_bam	-0.50708041441828	-1.2057041829016	0.230990236040551
521	anl_guj_bem_svk_hau_amh_mlt_ctl_tur_azi_yor_sun_cic_nor_fre_bsq_hin_tig_dgb_cnt_lit_por_dyu_ukr_tsw_mcd_fin_moo_swa_est_eng_gam_geo_arw_ben_scr_bul_sid_sod_urd_hun_fbf_tag_glc_jav_jpn_tml_kor_pol_slo_zul_alb_bat_krd_chh_mao_mnd_rom_bam_swe_owc_prs_bos_mol_ita_qcu_ger_lat_spa_ven_wly_afr_aeg_dut_mly_rus_ses_pan_igb_ind_tha_heb_knd_xho_ewe_uzb_grk_cze_aze_akn_vie_amr_swt_lda_tsn	0.135020658196152	0.317652136921734	0.751460932743571
522	wly_rom_ses_krd_sod_gam_mlt_ben_azi_uzb_lda_bat_cic_urd_alb_bsq_grk_chh_swa_mnd_lit_rus_ewe_por_bam_fre_hun_swt_yor_est_ctl_aeg_geo_dut_mol_afr_guj_tig_hau_slo_fin_ven_ind_ukr_tag_jpn_tml_kor_cze_bos_igb_nor_mao_ger_owc_mly_cnt_prs_bem_mcd_heb_hin_svk_eng_ita_qcu_swe_bul_scr_fbf_anl_spa_sid_pol_jav_glc_moo_lat_dgb_sun_tha_amh_knd_tsn_xho_aze_pan_arw_tur_zul_vie_amr_dyu_akn_tsw	-0.136474484105	-0.322280997136315	0.747963185495205
523	heb_swe_ses_hin_tig_mlt_wly_rus_uzb_aze_dgb_mao_ewe_dut_urd_bsq_nor_sid_igb_mnd_por_glc_tsn_afr_bam_krd_est_akn_bem_fin_ben_gam_geo_lit_svk_ita_pan_amh_owc_guj_hun_swt_mly_ctl_bat_jpn_knd_kor_mol_prs_lda_fre_tag_alb_chh_ind_cnt_scr_tsw_slo_hau_bos_ukr_arw_pol_qcu_cze_grk_eng_ven_sod_mcd_aeg_bul_sun_ger_xho_rom_yor_jav_tha_anl_tml_moo_swa_tur_spa_lat_azi_dyu_vie_amr_fbf_cic_zul	-0.32815037965297	-0.776745087918851	0.439280342970667
524	amr_dut_swt_slo_anl_gam_owc_lit_tur_uzb_bam_mao_dyu_lat_ben_bsq_pan_tig_ewe_mnd_cze_ukr_fbf_urd_zul_spa_fin_bem_moo_est_bul_wly_geo_mol_ita_glc_prs_chh_sod_arw_hun_dgb_bat_rom_ind_jpn_knd_kor_por_eng_xho_guj_tag_rus_amh_mly_cnt_mcd_lda_fre_sid_bos_scr_swe_krd_qcu_ger_pol_afr_tsw_mlt_svk_heb_grk_sun_ctl_tsn_nor_yor_jav_tha_aeg_tml_ses_cic_aze_hin_alb_azi_swa_vie_hau_akn_ven_igb	0.33320921616386	0.784645737944069	0.434655464704795
525	heb_ctl_zul_scr_hau_tig_wly_afr_tur_uzb_ven_tag_akn_guj_mol_bsq_krd_gam_lda_cnt_lit_pol_swt_alb_ewe_cze_fin_tsn_moo_hun_swe_mlt_geo_pan_slo_nor_por_sod_owc_lat_est_bam_sun_bos_mly_jpn_knd_kor_ben_glc_xho_rom_ind_mcd_sid_jav_mnd_eng_cic_prs_amr_hin_ukr_ita_urd_qcu_ger_dut_grk_bem_aeg_rus_amh_bul_bat_svk_igb_fre_dgb_mao_tha_anl_tml_dyu_ses_aze_arw_spa_azi_fbf_vie_chh_tsw_yor_swa	-0.0238687836368629	-0.0564092613520211	0.955136795303248
526	gam_nor_yor_ita_aeg_chh_tig_cze_tur_uzb_ewe_ind_swt_dut_scr_bsq_swe_mlt_bam_mnd_krd_bos_dgb_glc_ses_eng_hun_igb_akn_est_arw_heb_geo_urd_ger_guj_pan_amr_owc_ctl_fin_lda_sun_mcd_tag_jpn_tml_kor_fre_lit_cic_slo_jav_prs_amh_bat_cnt_bul_swa_hin_anl_afr_rus_svk_por_qcu_ukr_rom_alb_tsn_sid_ben_sod_lat_mao_mol_moo_grk_fbf_mly_tha_hau_knd_bem_zul_aze_pol_spa_azi_dyu_vie_wly_ven_tsw_xho	0.026965277973322	0.0635496452383238	0.949465220316496
527	gam_guj_ses_lat_sid_chh_anl_pol_uzb_azi_ven_mly_akn_bos_hin_bsq_swe_hau_swa_cnt_ctl_krd_dgb_bul_tsn_spa_hun_xho_zul_est_slo_mlt_geo_alb_rom_nor_ger_aeg_tig_urd_fin_yor_tag_dut_mao_jpn_knd_kor_ukr_afr_lda_rus_sun_eng_owc_bat_mnd_mcd_moo_cze_amh_por_glc_grk_mol_qcu_scr_prs_lit_cic_amr_ben_sod_arw_ind_svk_bem_fre_swt_jav_tha_heb_tml_bam_fbf_aze_ita_pan_tur_tsw_vie_wly_dyu_igb_ewe	-0.444192637459345	-1.05508900749349	0.294117927239552
528	wly_glc_ses_bul_heb_anl_hau_dut_tur_aze_swt_jav_cic_afr_ger_bsq_scr_sid_ven_mnd_prs_ctl_swa_lat_dgb_hin_fin_bam_yor_est_spa_gam_geo_urd_alb_arw_fre_mlt_tig_slo_hun_ewe_tag_rus_mly_jpn_knd_kor_grk_por_tsn_mol_ind_lit_sod_mao_cnt_pol_bem_cze_amh_svk_nor_swe_eng_qcu_krd_mcd_rom_akn_owc_pan_amr_ben_sun_guj_zul_ukr_moo_bat_tha_chh_tml_lda_tsw_azi_ita_bos_uzb_xho_vie_aeg_fbf_igb_dyu	0.572081004170189	1.35190733423973	0.17968373575846
529	sod_rom_ewe_spa_hau_amr_wly_urd_uzb_aze_ven_mly_yor_nor_guj_bsq_arw_owc_dgb_cnt_scr_prs_lda_svk_fbf_alb_hun_cic_zul_est_por_aeg_geo_mol_cze_ben_pol_sid_chh_glc_fin_swa_ind_bos_mao_jpn_knd_kor_slo_eng_bem_dut_tag_mcd_mlt_sun_mnd_hin_tsn_ctl_gam_grk_bul_ger_lat_qcu_lit_swe_afr_moo_tig_rus_anl_pan_jav_krd_tsw_fre_ses_bat_tha_heb_tml_igb_akn_tur_ukr_ita_azi_swt_vie_amh_xho_dyu_bam	-0.163790357977208	-0.386680547154482	0.699876067188216
530	amr_guj_tsw_fre_mlt_tig_anl_prs_aze_azi_yor_ind_ewe_slo_arw_bsq_cze_aeg_zul_cnt_lit_ben_tsn_swe_lda_svk_hun_moo_fbf_fin_mcd_hau_geo_glc_grk_por_rom_owc_wly_bul_est_bam_jav_krd_mly_jpn_knd_kor_dut_ger_dyu_hin_bat_alb_gam_tag_mnd_urd_akn_pan_heb_spa_ita_eng_scr_qcu_afr_rus_nor_bem_chh_ukr_amh_bos_sun_pol_swa_ctl_ven_mao_tha_sid_tml_xho_igb_tur_lat_mol_uzb_dgb_vie_sod_swt_ses_cic	-0.888023064263388	-2.15063455175748	0.0340979392856791
531	amh_ger_cic_dut_anl_wly_amr_alb_tur_uzb_igb_bat_ewe_fre_nor_bsq_svk_chh_swt_cnt_spa_slo_fbf_arw_zul_swe_est_ven_dgb_hun_glc_aeg_geo_afr_krd_cze_rom_sod_gam_mol_fin_tsw_mly_por_tag_jpn_knd_kor_pan_guj_dyu_pol_sun_lat_owc_jav_mnd_lit_bam_bul_hau_ben_ctl_bos_eng_qcu_prs_ita_urd_moo_mlt_scr_heb_grk_ind_hin_tsn_mcd_yor_mao_tha_tig_tml_swa_lda_aze_rus_ukr_azi_bem_vie_sid_ses_akn_xho	0.402258460252349	0.947730698126516	0.345722715979591
532	sod_arw_swa_spa_chh_aeg_owc_swe_aze_uzb_yor_tag_igb_pol_dut_bsq_rom_anl_lda_cnt_slo_scr_fbf_urd_ses_ukr_fin_swt_ven_est_por_amh_geo_fre_guj_lit_ger_gam_sid_grk_hun_bem_mly_alb_mao_jpn_tml_kor_prs_bos_ewe_rus_sun_glc_mlt_ind_mnd_lat_tsn_mcd_tig_bul_cze_krd_ita_qcu_nor_afr_eng_cic_wly_hin_amr_svk_jav_mol_xho_ben_tsw_bat_tha_heb_knd_dgb_bam_tur_pan_ctl_azi_moo_vie_hau_zul_dyu_akn	-0.275776657089401	-0.651248755998892	0.516491931033712
533	hau_bul_swt_alb_wly_owc_chh_lit_azi_tur_ven_jav_ewe_afr_pol_bsq_pan_aeg_dyu_cnt_arw_ctl_cic_dut_tsn_mol_est_swa_igb_hun_scr_tig_geo_por_ben_ita_rom_anl_gam_fre_fin_lda_tag_grk_bat_jpn_knd_kor_nor_mcd_akn_cze_sun_urd_sid_mly_mnd_eng_tsw_ukr_amh_guj_ger_svk_lat_qcu_prs_krd_glc_bam_amr_swe_heb_bos_mao_rus_bem_slo_dgb_ind_tha_sod_tml_zul_fbf_uzb_spa_hin_aze_yor_vie_mlt_ses_xho_moo	0.105389844372081	0.248090885581412	0.804611057948689
534	chh_spa_ses_pan_tig_amr_heb_bos_aze_tur_xho_bat_dyu_arw_nor_bsq_ita_mlt_cic_mnd_mcd_rom_zul_por_igb_pol_hun_bem_swa_est_dut_sid_geo_slo_cze_afr_grk_amh_aeg_ben_fin_akn_mao_urd_ind_jpn_knd_kor_rus_fre_yor_scr_tag_svk_hau_mly_cnt_bul_ven_mol_owc_lat_ctl_guj_ger_qcu_prs_swe_glc_moo_wly_eng_anl_lit_jav_krd_tsn_ukr_bam_sun_tha_gam_tml_dgb_lda_uzb_hin_alb_azi_tsw_vie_sod_fbf_ewe_swt	-0.147529573368425	-0.347873592498656	0.728721261879404
535	owc_alb_tsw_ita_sid_hau_amh_pol_azi_uzb_dgb_mly_cic_scr_slo_bsq_hin_chh_swt_mnd_spa_krd_bem_dut_yor_svk_hun_akn_tsn_fin_lat_aeg_geo_lit_swe_rus_ben_gam_sod_afr_est_xho_ind_rom_jav_jpn_knd_kor_ger_mol_moo_guj_sun_mcd_mlt_mao_cnt_urd_dyu_por_wly_ukr_cze_bos_fre_qcu_grk_nor_arw_fbf_tig_eng_heb_pan_tag_glc_ewe_prs_bam_bat_tha_anl_tml_zul_igb_tur_bul_ctl_aze_lda_vie_amr_ven_swa_ses	-0.171824839767279	-0.405494333390024	0.686045534471692
536	aeg_scr_yor_rom_chh_gam_owc_mcd_aze_azi_lda_ind_ewe_lat_ger_bsq_bul_sod_zul_mnd_spa_swe_moo_grk_tsn_pol_est_dgb_cic_hun_ctl_wly_geo_ukr_hin_pan_eng_sid_amr_arw_fin_igb_mao_krd_bat_jpn_tml_kor_fre_slo_xho_nor_mly_prs_amh_tag_cnt_ita_akn_por_heb_lit_mol_svk_cze_qcu_alb_dut_guj_swa_hau_ben_anl_bos_jav_glc_swt_afr_ses_sun_tha_tig_knd_fbf_dyu_tur_rus_urd_uzb_bem_vie_mlt_ven_tsw_bam	0.0710733383329128	0.167442896327688	0.86738513931918
537	anl_dut_ses_ben_wly_heb_chh_lit_uzb_azi_bam_sun_cic_scr_rus_bsq_spa_sod_swt_cnt_pol_grk_akn_ctl_swa_bul_est_zul_ewe_fin_ger_tig_geo_bos_alb_lat_nor_amh_hau_krd_hun_moo_mao_afr_ind_jpn_tml_kor_svk_por_tsn_ukr_jav_swe_owc_bat_mnd_mcd_yor_fre_gam_ita_guj_hin_arw_qcu_glc_pan_cze_fbf_aeg_urd_sid_slo_tag_eng_tsw_mol_bem_mly_tha_amr_knd_dyu_ven_aze_rom_prs_tur_lda_vie_mlt_dgb_xho_igb	-0.830785151395883	-2.00206476305087	0.0481906940747941
538	wly_lit_bem_afr_gam_heb_owc_pan_tur_aze_lda_sun_ven_svk_spa_bsq_mol_sid_bam_cnt_pol_nor_moo_krd_ses_slo_est_zul_xho_fin_cze_amh_geo_glc_dut_lat_ita_aeg_hau_urd_hun_akn_ind_fre_mly_jpn_tml_kor_arw_mcd_fbf_rus_bat_bul_tig_jav_mnd_eng_swa_rom_sod_hin_grk_alb_prs_qcu_ger_bos_scr_tsn_anl_ukr_amr_ctl_tag_swe_dgb_por_dyu_mao_tha_chh_knd_cic_ewe_uzb_ben_guj_azi_igb_vie_mlt_swt_yor_tsw	-0.3571113003804	-0.846775994509334	0.399293737711422
539	anl_bos_swa_svk_hau_sid_gam_mol_azi_aze_yor_tag_dyu_krd_prs_bsq_spa_heb_akn_mnd_cze_rom_xho_pan_dgb_fre_est_lda_igb_fin_eng_wly_geo_por_rus_ita_urd_amh_tig_pol_hun_moo_bat_guj_jav_jpn_knd_kor_ben_lat_bem_afr_ind_glc_mlt_mao_cnt_ukr_ewe_nor_sod_alb_swe_bul_dut_qcu_scr_arw_mcd_fbf_chh_ctl_owc_hin_sun_lit_bam_slo_tsw_mly_tha_amr_tml_zul_tsn_uzb_ger_grk_tur_cic_vie_aeg_ven_swt_ses	-0.639575216723916	-1.53065672092848	0.129248821466182
540	aeg_urd_swt_alb_sid_hau_wly_por_tur_uzb_lda_mly_akn_glc_mcd_bsq_bos_tig_dgb_cnt_eng_spa_ses_grk_zul_pol_est_moo_ven_hun_rom_amr_geo_mol_pan_krd_hin_gam_anl_fre_fin_fbf_ind_rus_bat_jpn_knd_kor_dut_arw_tsw_svk_jav_prs_heb_mao_mnd_swe_igb_afr_owc_ukr_ben_ita_lit_qcu_ctl_cze_guj_cic_chh_scr_sod_lat_sun_slo_tsn_bul_yor_tag_tha_amh_tml_dyu_ewe_aze_nor_ger_azi_bem_vie_mlt_xho_swa_bam	-0.5663255231362	-1.34868401349676	0.180713569598724
541	amh_afr_akn_mol_aeg_hau_gam_swe_aze_uzb_dyu_sun_tsw_prs_guj_bsq_por_heb_cic_cnt_pol_eng_ven_ita_yor_scr_hun_bem_fbf_est_alb_sod_geo_slo_mcd_ukr_grk_anl_mlt_ctl_fin_dgb_ind_bul_tag_jpn_tml_kor_fre_ger_igb_arw_mly_lat_owc_jav_mnd_glc_lda_pan_amr_hin_spa_cze_rom_qcu_nor_rus_svk_tsn_tig_dut_chh_urd_bat_ben_ewe_krd_bam_mao_tha_wly_knd_swa_xho_tur_lit_bos_azi_ses_vie_sid_zul_swt_moo	-0.222485842745198	-0.525780410689279	0.60029227748862
542	amh_rus_bam_bos_sod_mlt_tig_ctl_uzb_azi_ses_jav_dgb_spa_lat_bsq_eng_amr_fbf_mnd_slo_swe_ven_scr_ewe_ita_est_zul_tsn_fin_grk_chh_geo_por_fre_mcd_guj_anl_aeg_ben_hun_yor_sun_ukr_mly_jpn_tml_kor_glc_krd_swa_nor_bat_alb_wly_ind_cnt_hin_igb_prs_sid_mol_svk_cze_ger_qcu_dut_pan_arw_lda_gam_bul_heb_rom_tag_pol_dyu_urd_swt_mao_tha_owc_knd_cic_xho_tur_afr_lit_aze_bem_vie_hau_tsw_moo_akn	-0.535867662602303	-1.27613428090811	0.205085899761868
543	aeg_scr_tsw_afr_amr_mlt_sod_hin_azi_aze_ses_mly_ewe_bos_lit_bsq_prs_owc_igb_cnt_ctl_mcd_fbf_guj_swa_mol_fin_yor_dgb_est_spa_gam_geo_por_bul_pan_rom_anl_hau_rus_hun_ven_mao_ger_bat_jpn_tml_kor_eng_pol_tsn_grk_tag_alb_amh_ind_mnd_slo_bam_svk_chh_krd_ukr_urd_lat_qcu_arw_swe_cze_bem_sid_nor_heb_ben_sun_glc_akn_fre_cic_jav_tha_wly_knd_dyu_zul_uzb_dut_ita_tur_lda_vie_tig_moo_swt_xho	-0.145494549460322	-0.342980018335281	0.732387550593751
544	tig_lit_yor_ger_hau_sid_owc_rus_tur_aze_lda_ind_swt_hin_spa_bsq_swe_chh_fbf_mnd_cze_urd_tsn_por_cic_dut_hun_swa_ven_fin_eng_aeg_geo_fre_ita_lat_glc_sod_gam_slo_est_akn_jav_ukr_bat_jpn_knd_kor_grk_krd_zul_mol_mly_pol_wly_mao_cnt_pan_bem_alb_heb_bul_ben_nor_mcd_qcu_ctl_svk_prs_dyu_mlt_bos_amh_guj_tag_afr_ewe_scr_ses_sun_tha_anl_tml_dgb_tsw_uzb_rom_arw_azi_bam_vie_amr_xho_moo_igb	-0.79191542300487	-1.90726043206586	0.0595730422244075
545	heb_ben_igb_svk_hau_tig_mlt_prs_uzb_azi_cic_mly_zul_grk_mcd_bsq_rom_amh_swt_cnt_lat_mol_xho_bos_ewe_eng_est_akn_tsw_fin_bul_owc_geo_slo_cze_urd_ctl_gam_aeg_glc_hun_tsn_mao_ger_bat_jpn_knd_kor_rus_spa_bem_nor_tag_guj_wly_sun_mnd_pol_fbf_scr_anl_krd_por_lit_arw_qcu_swe_fre_alb_ven_chh_afr_amr_dut_jav_pan_yor_hin_lda_ind_tha_sid_tml_dgb_dyu_aze_ukr_ita_tur_moo_vie_sod_swa_bam_ses	-0.352449450395736	-0.834812256340527	0.405962818670346
546	aeg_lat_ven_pol_amh_tig_sid_mcd_tur_azi_cic_mao_lda_afr_arw_bsq_ukr_mlt_ewe_cnt_mol_ctl_tsw_urd_moo_eng_hun_bem_dyu_est_nor_heb_geo_ben_cze_pan_por_anl_chh_glc_fin_zul_jav_rus_tag_jpn_tml_kor_ger_hin_akn_svk_bat_lit_amr_mly_mnd_bos_yor_rom_wly_ita_prs_scr_alb_qcu_fre_krd_guj_igb_owc_spa_hau_grk_sun_bul_fbf_slo_dgb_ind_tha_gam_knd_swa_ses_aze_swe_dut_uzb_xho_vie_sod_bam_tsn_swt	-0.505725369183409	-1.2035375381598	0.231823008854232
547	aeg_glc_dgb_ctl_sod_anl_sid_swe_aze_azi_zul_mly_bam_fre_spa_bsq_arw_owc_ven_mnd_ukr_lit_swt_grk_yor_rus_est_lda_dyu_fin_guj_amh_geo_hin_svk_mcd_pol_amr_mlt_ger_hun_fbf_tag_cze_sun_jpn_tml_kor_bos_alb_bem_pan_jav_mol_chh_bat_cnt_por_cic_lat_gam_ben_rom_scr_nor_qcu_ita_afr_eng_swa_tig_urd_wly_dut_ind_prs_ewe_bul_akn_mao_tha_hau_knd_moo_ses_uzb_slo_krd_tur_tsn_vie_heb_xho_tsw_igb	-0.462840344640704	-1.10017129972752	0.274097106838512
548	amr_eng_ses_glc_aeg_owc_heb_pan_tur_azi_lda_sun_moo_bos_lat_bsq_bul_sid_tsn_mnd_slo_mol_dgb_mcd_xho_urd_fin_ven_swa_est_krd_wly_geo_guj_rom_afr_grk_tig_mlt_spa_hun_fbf_mao_ctl_ind_jpn_knd_kor_fre_cze_ewe_prs_jav_ger_chh_mly_cnt_rus_igb_hin_gam_ukr_swe_lit_pol_qcu_scr_dut_ita_swt_sod_alb_amh_por_bat_ben_akn_nor_cic_tag_tha_anl_tml_dyu_tsw_aze_arw_svk_uzb_zul_vie_hau_bem_bam_yor	-0.921919561252617	-2.2325038971512	0.027981790133208
549	owc_pan_tsn_nor_amr_anl_sod_rus_tur_uzb_ewe_sun_bam_ukr_spa_bsq_lat_heb_swa_mnd_urd_pol_yor_swe_ses_cze_est_moo_akn_hun_ita_wly_geo_eng_bul_bos_fre_mlt_tig_lit_fin_tsw_mao_prs_ind_jpn_tml_kor_afr_scr_swt_hin_jav_krd_hau_bat_cnt_guj_igb_glc_sid_ger_grk_dut_mcd_qcu_por_rom_ctl_xho_aeg_arw_chh_mol_tag_svk_lda_alb_bem_mly_tha_gam_knd_dyu_ven_azi_ben_slo_aze_zul_vie_amh_cic_dgb_fbf	-0.73697334795147	-1.77000385048027	0.0800038086132068
550	gam_afr_tsn_spa_heb_chh_amr_swe_tur_uzb_zul_tag_fbf_guj_slo_bsq_por_sod_bam_cnt_bos_ben_ven_ctl_tsw_urd_fin_dgb_dyu_hun_prs_mlt_geo_lit_bul_grk_glc_tig_anl_mcd_est_bem_sun_alb_jav_jpn_knd_kor_eng_pol_ses_hin_ind_cze_aeg_mao_mnd_ger_yor_krd_wly_lat_arw_rus_mol_qcu_nor_scr_fre_akn_amh_ita_hau_svk_mly_pan_swa_rom_ewe_bat_tha_sid_tml_lda_xho_azi_dut_ukr_aze_moo_vie_owc_swt_igb_cic	0.441055778696971	1.03886127789034	0.301562690132874
551	anl_grk_yor_urd_wly_hau_amr_hin_uzb_tur_xho_jav_ven_guj_glc_bsq_ben_aeg_moo_mnd_lat_mcd_igb_arw_swa_pan_fin_fbf_cic_est_ukr_mlt_geo_ctl_bul_rom_lit_amh_gam_mol_hun_dgb_tag_swe_mao_jpn_tml_kor_prs_alb_lda_spa_bat_por_chh_sun_cnt_scr_swt_rus_sid_afr_dut_svk_cze_qcu_nor_eng_ita_bem_heb_krd_owc_bos_mly_ger_ses_fre_dyu_ind_tha_sod_knd_zul_ewe_aze_pol_slo_azi_akn_vie_tig_tsn_tsw_bam	-0.316950549559248	-0.7491700500059	0.455645488045312
552	amh_por_swa_glc_wly_owc_chh_krd_aze_tur_cic_mao_bam_spa_bul_bsq_urd_sid_fbf_mnd_eng_nor_ven_svk_lda_arw_fin_ewe_tsn_hun_alb_mlt_geo_mol_ukr_lat_dut_amr_tig_pan_est_zul_mly_ger_ind_jpn_tml_kor_bos_grk_ses_prs_bat_ctl_sod_tag_cnt_afr_tsw_mcd_hau_hin_swe_fre_ita_qcu_rom_slo_pol_akn_gam_rus_aeg_guj_jav_ben_moo_scr_yor_sun_tha_heb_knd_swt_igb_uzb_cze_lit_azi_dgb_vie_anl_bem_xho_dyu	-0.174275215403067	-0.411339661200113	0.681769874354713
553	mlt_afr_yor_fre_chh_wly_hau_slo_azi_tur_akn_tag_tsw_pan_por_bsq_scr_heb_dyu_mnd_nor_glc_moo_bos_swt_guj_fin_ven_zul_est_svk_anl_geo_arw_grk_mol_rom_amh_sod_krd_hun_ses_mao_ger_jav_jpn_knd_kor_cze_pol_dgb_eng_bat_ctl_gam_ind_cnt_prs_cic_urd_tig_ben_alb_lat_mcd_qcu_rus_hin_swe_swa_owc_lit_aeg_bul_sun_ukr_bam_dut_xho_mly_tha_amr_tml_igb_tsn_uzb_ita_spa_aze_fbf_vie_sid_lda_bem_ewe	-0.332146018072432	-0.786010725457223	0.433859333519153
554	wly_rus_bam_svk_heb_amr_chh_ben_aze_tur_bem_ind_tsw_dut_spa_bsq_afr_tig_swa_cnt_glc_ger_cic_ukr_fbf_mcd_fin_ewe_moo_hun_hin_gam_geo_alb_lit_ctl_swe_amh_aeg_scr_est_tsn_bat_grk_mao_jpn_tml_kor_lat_fre_dyu_mol_sun_slo_hau_tag_mnd_urd_lda_krd_sid_pan_guj_prs_bos_qcu_arw_rom_pol_akn_owc_ita_sod_nor_mly_cze_igb_eng_ses_jav_tha_mlt_knd_dgb_swt_azi_bul_por_uzb_yor_vie_anl_ven_zul_xho	-0.16933557835131	-0.399665745912612	0.690319143250948
555	gam_ukr_tsw_swe_mlt_amr_sid_prs_tur_azi_moo_sun_cic_mcd_fre_bsq_bul_owc_swa_mnd_pol_ita_ven_eng_akn_scr_fin_ewe_ses_hun_nor_aeg_geo_rom_krd_ctl_alb_chh_anl_mol_est_dgb_bat_rus_tag_jpn_tml_kor_hin_bos_tsn_svk_mao_ger_heb_ind_cnt_spa_bem_slo_sod_urd_ben_afr_lit_qcu_por_dut_grk_swt_amh_glc_hau_lat_jav_guj_xho_arw_dyu_mly_tha_tig_knd_yor_lda_uzb_pan_cze_aze_bam_vie_wly_fbf_igb_zul	-0.434851233670589	-1.03221921354534	0.304646318775052
556	heb_rus_akn_fre_gam_sid_wly_bos_uzb_azi_ses_ind_zul_pol_mol_bsq_spa_sod_swt_cnt_eng_krd_cic_guj_igb_por_fin_yor_moo_est_lat_amr_geo_pan_ger_rom_urd_chh_owc_lit_hun_ewe_mao_slo_bat_jpn_knd_kor_alb_arw_swa_glc_jav_scr_anl_mly_mnd_dut_ven_prs_hau_grk_ukr_bul_svk_qcu_ita_afr_hin_tsw_aeg_ben_amh_mcd_sun_cze_bem_swe_dyu_tag_tha_tig_tml_fbf_xho_tur_ctl_nor_aze_dgb_vie_mlt_lda_tsn_bam	0.193385319062383	0.455338539973476	0.649926995812401
557	heb_cze_swt_lat_owc_chh_amh_ger_tur_azi_tsn_mly_yor_grk_mcd_bsq_ctl_gam_swa_mnd_lit_arw_ewe_eng_ses_fre_hun_ven_tsw_fin_rus_tig_geo_urd_nor_mol_svk_anl_amr_bul_est_igb_bat_rom_mao_jpn_knd_kor_krd_guj_akn_ukr_sun_ita_sid_tag_cnt_swe_cic_hin_aeg_scr_alb_slo_pan_qcu_bos_glc_dut_xho_sod_spa_wly_pol_jav_ben_dyu_por_zul_ind_tha_hau_tml_bem_lda_uzb_afr_prs_aze_bam_vie_mlt_moo_fbf_dgb	-0.123568198825914	-0.29172660975182	0.771145393346521
558	sid_lit_tsw_prs_gam_wly_heb_pan_aze_tur_swt_mly_igb_spa_guj_bsq_alb_amr_tsn_cnt_krd_svk_swa_mcd_dyu_rom_fin_ven_dgb_hun_lat_aeg_geo_dut_nor_urd_grk_amh_owc_hin_est_ses_ind_ukr_tag_jpn_tml_kor_ita_ben_zul_eng_sun_slo_sod_bat_mnd_rus_lda_ctl_tig_bul_cze_scr_swe_qcu_bos_mol_afr_bem_mlt_fre_chh_pol_jav_arw_bam_por_akn_mao_tha_hau_knd_fbf_cic_uzb_ger_glc_azi_ewe_vie_anl_xho_yor_moo	-0.82324698086625	-1.98608793050555	0.0499676753015534
559	wly_urd_yor_ita_aeg_sid_amh_mol_uzb_aze_xho_mao_bam_lit_krd_bsq_hin_sod_swa_cnt_spa_glc_fbf_rom_akn_pol_hun_swt_zul_fin_pan_hau_geo_grk_arw_mcd_alb_heb_anl_fre_est_ses_tag_bos_sun_jpn_tml_kor_rus_ger_dyu_prs_bat_guj_gam_jav_mnd_svk_bem_dut_chh_nor_ben_lat_eng_qcu_ukr_slo_swe_ewe_tig_por_amr_bul_ind_scr_moo_ctl_tsn_mly_tha_owc_knd_dgb_lda_azi_cze_afr_tur_cic_vie_mlt_tsw_ven_igb	-0.170064793243842	-0.401605086184017	0.688896067081044
560	aeg_mol_bem_spa_anl_heb_mlt_ben_tur_azi_bam_mly_moo_pol_cze_bsq_krd_sod_swt_cnt_hin_bos_tsw_por_dgb_ctl_hun_lda_tsn_fin_glc_gam_geo_swe_afr_ukr_mcd_tig_sid_arw_est_cic_sun_grk_tag_jpn_knd_kor_pan_prs_yor_eng_mao_slo_hau_bat_mnd_urd_igb_dut_wly_rom_svk_nor_guj_qcu_lit_rus_bul_xho_amh_ita_owc_fre_ind_lat_ses_scr_swa_jav_tha_amr_tml_ven_zul_aze_ger_alb_uzb_dyu_vie_chh_ewe_fbf_akn	-0.323854744728328	-0.766298134274635	0.44543965287591
561	chh_spa_swt_ukr_sod_mlt_amh_krd_uzb_azi_ven_bat_lda_pan_mol_bsq_bos_wly_moo_cnt_glc_ger_tsw_ita_xho_lat_hun_zul_igb_est_rus_owc_geo_grk_nor_afr_alb_sid_hau_pol_fin_akn_ind_lit_jav_jpn_tml_kor_guj_prs_yor_arw_sun_por_heb_tag_mnd_mcd_bem_dut_tig_hin_ctl_scr_fre_qcu_rom_ben_eng_ewe_anl_urd_gam_swe_mao_bul_dyu_slo_cic_mly_tha_amr_knd_dgb_tsn_aze_cze_svk_tur_ses_vie_aeg_bam_fbf_swa	-0.162085965304195	-0.382088770490161	0.703267240271543
562	mlt_hin_swt_guj_sod_heb_hau_slo_azi_tur_bem_mly_ses_pol_spa_bsq_svk_gam_tsw_cnt_rom_grk_moo_eng_swa_mcd_hun_ven_zul_fin_dut_aeg_geo_ita_bos_ctl_lit_sid_anl_scr_est_akn_bat_mol_ind_jpn_knd_kor_bul_rus_bam_nor_tag_ger_tig_sun_mnd_ukr_ewe_pan_amr_cze_afr_krd_arw_qcu_urd_glc_alb_fbf_wly_fre_amh_prs_mao_ben_cic_por_tsn_jav_tha_owc_tml_xho_lda_uzb_lat_swe_aze_dyu_vie_chh_igb_dgb_yor	-0.546433791600452	-1.30437196797554	0.195325675950821
563	owc_mcd_yor_nor_heb_amr_wly_spa_tur_uzb_xho_sun_ses_pol_fre_bsq_cze_sid_lda_mnd_bos_pan_dgb_alb_tsn_lit_est_bam_swa_hun_svk_mlt_geo_arw_mol_krd_ben_amh_aeg_bul_fin_tsw_bat_eng_mly_jpn_tml_kor_swe_ukr_dyu_lat_mao_urd_sod_jav_cnt_guj_fbf_afr_gam_scr_hin_ctl_prs_qcu_por_slo_ger_igb_hau_dut_chh_ita_tag_rus_moo_rom_ven_ind_tha_tig_knd_zul_bem_aze_glc_grk_azi_swt_vie_anl_akn_cic_ewe	-0.426960183286701	-1.01345930879171	0.31347027568288
564	wly_por_ses_mol_amr_tig_aeg_svk_uzb_azi_ven_sun_ewe_lat_alb_bsq_bul_owc_swa_mnd_ben_glc_swt_guj_fbf_eng_hun_lda_igb_est_rom_hau_geo_lit_prs_pol_dut_anl_gam_hin_fin_tsn_jav_urd_mly_jpn_tml_kor_cze_mcd_dyu_grk_tag_ita_mlt_bat_cnt_rus_moo_slo_heb_ukr_nor_afr_spa_qcu_krd_bos_ctl_akn_sid_scr_amh_pan_mao_swe_yor_fre_dgb_ind_tha_chh_knd_xho_bem_aze_arw_ger_tur_bam_vie_sod_cic_tsw_zul	0.040321948558866	0.0951305897502145	0.924415778252432
565	amr_guj_ses_rom_hau_tig_sod_glc_uzb_aze_igb_sun_dyu_mol_por_bsq_lit_amh_cic_cnt_bos_prs_bam_mcd_moo_alb_fin_xho_bem_hun_grk_wly_geo_ben_slo_arw_eng_chh_gam_hin_est_akn_ind_pol_mly_jpn_knd_kor_ger_dut_swt_rus_jav_afr_aeg_tag_mnd_swe_tsn_spa_anl_pan_ukr_urd_ita_qcu_ctl_krd_cze_zul_heb_scr_owc_bul_mao_nor_ewe_lat_fbf_bat_tha_mlt_tml_ven_tsw_tur_svk_fre_azi_dgb_vie_sid_lda_yor_swa	0.68490507862578	1.62042210407978	0.108527641833187
566	heb_pol_dyu_ger_sid_chh_amr_nor_uzb_aze_yor_jav_akn_prs_guj_bsq_bos_mlt_swt_mnd_ukr_glc_tsw_mol_swa_fre_hun_ven_moo_fin_ben_tig_geo_spa_lat_slo_pan_aeg_owc_alb_est_zul_mao_rus_mly_jpn_knd_kor_swe_eng_ses_ctl_bat_afr_wly_ind_cnt_rom_lda_krd_amh_hin_bul_mcd_scr_qcu_cze_dut_grk_fbf_anl_urd_gam_svk_sun_por_bem_ita_igb_tag_tha_sod_tml_tsn_xho_tur_arw_lit_azi_dgb_vie_hau_cic_bam_ewe	-0.814422973427682	-1.96536003347422	0.0523560166688299
567	tig_svk_swa_afr_owc_aeg_gam_scr_tur_uzb_tsw_bat_yor_bos_urd_bsq_rom_hau_lda_cnt_spa_ger_zul_grk_igb_pol_fin_swt_dgb_hun_slo_amr_geo_pan_ctl_dut_krd_mlt_amh_bul_est_xho_mao_por_sun_jpn_tml_kor_nor_ukr_ses_lat_tag_rus_anl_ind_mnd_mcd_ewe_eng_sod_ben_fre_lit_arw_qcu_ita_prs_hin_ven_wly_swe_chh_alb_mly_mol_dyu_guj_moo_jav_tha_heb_knd_cic_fbf_aze_glc_cze_azi_akn_vie_sid_bam_bem_tsn	-0.141534981302679	-0.333703869675555	0.739354282699546
568	sid_alb_fbf_svk_heb_amh_mlt_guj_uzb_tur_swt_bat_cic_bos_hin_bsq_scr_hau_lda_cnt_dut_fre_xho_ctl_tsn_pan_hun_yor_bam_est_cze_aeg_geo_arw_slo_prs_eng_sod_owc_nor_fin_bem_jav_krd_tag_jpn_tml_kor_glc_bul_zul_urd_mao_lit_anl_ind_mnd_grk_dgb_lat_amr_por_mcd_pol_afr_qcu_rus_ukr_ben_dyu_gam_ita_tig_spa_sun_rom_ven_ger_swa_mly_tha_chh_knd_akn_ses_aze_swe_mol_azi_ewe_vie_wly_tsw_igb_moo	-0.11024366622998	-0.260006789572837	0.795433300939725
569	wly_guj_tsw_nor_owc_amr_sid_spa_uzb_aze_dgb_mao_zul_ben_arw_bsq_glc_aeg_ses_cnt_pan_pol_swt_rom_ewe_lit_fin_swa_fbf_hun_lat_hau_geo_alb_cze_swe_grk_amh_sod_scr_est_akn_tag_bul_mly_jpn_knd_kor_mcd_ctl_yor_por_sun_ita_tig_bat_mnd_bos_tsn_urd_gam_svk_ukr_krd_eng_qcu_afr_rus_prs_lda_chh_hin_mlt_dut_jav_ger_moo_slo_cic_ind_tha_heb_tml_igb_bam_azi_fre_mol_tur_bem_vie_anl_ven_dyu_xho	-1.06004304250569	-2.59606464175014	0.0109595862120946
570	owc_hin_fbf_pol_heb_wly_hau_pan_uzb_tur_swt_tag_dyu_mcd_ger_bsq_krd_sod_igb_cnt_bul_ctl_tsn_urd_ses_scr_est_bam_yor_fin_lit_sid_geo_slo_dut_fre_spa_mlt_chh_alb_hun_lda_mao_swe_sun_jpn_knd_kor_ukr_guj_akn_cze_jav_svk_amr_bat_mnd_arw_swa_grk_aeg_nor_mol_bos_lat_qcu_ita_ben_rom_ewe_gam_prs_amh_glc_mly_eng_cic_rus_bem_ind_tha_anl_tml_tsw_moo_aze_por_afr_azi_ven_vie_tig_dgb_xho_zul	0.759477500506486	1.80358002936585	0.0745351290626097
571	sod_arw_moo_dut_gam_aeg_mlt_pol_uzb_azi_zul_mao_fbf_glc_fre_bsq_alb_tig_ewe_mnd_grk_ger_tsw_ita_cic_pan_hun_ven_bam_fin_rus_wly_geo_hin_swe_urd_ctl_hau_amh_lat_est_igb_mly_mcd_sun_jpn_knd_kor_bos_bul_swt_svk_jav_rom_anl_tag_cnt_guj_ses_prs_sid_cze_por_slo_nor_qcu_ukr_mol_scr_dyu_chh_spa_heb_krd_ind_ben_yor_lit_dgb_bat_tha_amr_tml_xho_lda_aze_afr_eng_tur_swa_vie_owc_tsn_bem_akn	-0.421458568877854	-0.998638336442364	0.320561221609155
572	hau_lat_cic_por_aeg_sid_amr_spa_tur_azi_zul_mly_swa_afr_slo_bsq_ukr_amh_ses_mnd_guj_ger_fbf_rom_igb_glc_fin_swt_yor_hun_pan_wly_geo_ctl_eng_prs_bos_anl_chh_lit_est_akn_sun_pol_ind_jpn_knd_kor_rus_grk_dgb_ben_mao_mol_gam_tag_cnt_fre_tsn_scr_tig_mcd_krd_dut_urd_qcu_hin_cze_arw_lda_heb_svk_owc_bul_jav_swe_ewe_nor_xho_bat_tha_sod_tml_bem_moo_uzb_alb_ita_aze_bam_vie_mlt_ven_tsw_dyu	-0.0507692303092653	-0.119665231275638	0.905006470471785
573	amr_ctl_xho_ger_chh_anl_mlt_krd_aze_tur_dgb_bat_dyu_por_svk_bsq_bul_amh_akn_cnt_arw_lat_lda_ukr_ewe_eng_est_swa_bam_fin_nor_tig_geo_urd_cze_alb_ben_gam_hau_hin_hun_tsn_mao_prs_ind_jpn_knd_kor_bos_ita_tsw_spa_jav_guj_sid_sun_mnd_rus_swt_dut_heb_rom_pan_mol_slo_qcu_grk_scr_lit_ses_sod_fre_owc_mcd_tag_afr_cic_glc_bem_mly_tha_aeg_tml_fbf_moo_uzb_swe_pol_azi_ven_vie_wly_zul_igb_yor	-0.415050226905125	-0.984529210908657	0.3274098289299
574	mlt_cze_dyu_spa_aeg_chh_amh_svk_aze_tur_moo_tag_lda_por_ger_bsq_hin_hau_swt_cnt_fre_krd_ven_pan_cic_alb_est_tsn_tsw_hun_glc_tig_geo_afr_rus_ben_lit_heb_gam_rom_fin_swa_mao_dut_mly_jpn_tml_kor_guj_slo_bem_nor_sun_pol_amr_ind_mnd_grk_igb_bos_sid_ukr_mcd_prs_ctl_qcu_urd_arw_lat_dgb_anl_eng_wly_ita_bat_scr_zul_swe_yor_jav_tha_sod_knd_ewe_ses_azi_mol_bul_uzb_fbf_vie_owc_xho_bam_akn	0.107495370947393	0.25303326192473	0.800800985073448
575	aeg_eng_akn_cze_mlt_gam_sid_ita_azi_tur_dyu_ind_bem_svk_glc_bsq_bos_owc_igb_mnd_ctl_afr_cic_fre_tsw_grk_fin_moo_swt_hun_dut_chh_geo_slo_rom_krd_ger_hau_heb_pol_est_xho_mly_spa_bat_jpn_knd_kor_rus_ben_ses_swe_tag_guj_anl_jav_cnt_urd_zul_pan_tig_scr_lit_nor_prs_qcu_mol_por_arw_ewe_amr_mcd_wly_lat_sun_bul_swa_ukr_ven_mao_tha_amh_tml_yor_tsn_aze_hin_alb_uzb_lda_vie_sod_bam_dgb_fbf	0.0948061583394385	0.223120048162277	0.823931416492999
576	wly_afr_dgb_ita_mlt_chh_sod_ger_uzb_aze_lda_tag_swt_nor_grk_bsq_guj_amh_tsn_cnt_mol_prs_ewe_pan_cic_bul_est_xho_tsw_fin_lit_hau_geo_glc_ukr_swe_bos_heb_sid_cze_hun_bam_bat_por_jav_jpn_knd_kor_slo_scr_fbf_pol_mly_eng_amr_sun_mnd_krd_moo_rom_gam_ctl_alb_spa_rus_qcu_lat_fre_arw_yor_aeg_ben_owc_hin_mao_svk_swa_mcd_ven_ind_tha_tig_tml_igb_bem_azi_dut_urd_tur_dyu_vie_anl_zul_ses_akn	0.0408261195826701	0.0962630037576259	0.923518828852666
577	wly_spa_tsn_hin_aeg_owc_tig_rom_tur_azi_dyu_bat_fbf_lit_ita_bsq_afr_amr_tsw_cnt_guj_lat_bam_ben_cic_ctl_fin_swt_akn_hun_arw_sid_geo_alb_bul_svk_pan_mlt_amh_ukr_est_dgb_sun_nor_jav_jpn_knd_kor_rus_fre_xho_slo_ind_grk_gam_mly_mnd_scr_ewe_por_anl_eng_bos_prs_mcd_qcu_mol_dut_glc_swa_heb_swe_sod_pol_mao_ger_bem_krd_zul_tag_tha_chh_tml_yor_ven_uzb_cze_urd_aze_lda_vie_hau_moo_ses_igb	-0.0135102420609522	-0.0318846684837869	0.974632354539984
578	anl_krd_ewe_hin_aeg_chh_amh_swe_tur_aze_fbf_bat_moo_bul_ukr_bsq_fre_owc_cic_cnt_ctl_lat_igb_cze_dyu_glc_est_lda_akn_hun_mol_tig_geo_alb_pol_eng_rus_gam_sod_ita_fin_swa_mly_urd_jav_jpn_tml_kor_mcd_dut_tsw_ger_tag_prs_hau_sun_mnd_rom_zul_pan_amr_arw_grk_svk_slo_qcu_scr_afr_spa_yor_wly_nor_heb_por_ind_bos_bam_guj_dgb_mao_tha_sid_knd_xho_ses_azi_ben_lit_uzb_bem_vie_mlt_tsn_ven_swt	0.249074640165892	0.585699669588039	0.559496021202958
579	tig_dut_dgb_ukr_heb_owc_aeg_lit_tur_azi_zul_bat_dyu_pol_lat_bsq_ita_amh_tsn_cnt_svk_urd_igb_por_fbf_ctl_fin_lda_swa_est_spa_hau_geo_ben_prs_hin_mcd_chh_anl_ger_hun_bam_tag_pan_ind_jpn_knd_kor_nor_cze_akn_mol_mao_arw_amr_jav_mnd_rus_yor_krd_mlt_bul_rom_fre_grk_qcu_bos_guj_eng_moo_sod_alb_wly_slo_mly_scr_swt_glc_cic_sun_tha_gam_tml_xho_ven_aze_afr_swe_uzb_ewe_vie_sid_tsw_bem_ses	-0.0421054102396518	-0.0991154362675513	0.921259947580301
580	chh_pan_yor_fre_sod_owc_heb_svk_tur_aze_bam_mly_cic_nor_ctl_bsq_lit_amr_dgb_cnt_bos_urd_tsn_ukr_bem_slo_hun_ewe_zul_fin_alb_sid_geo_afr_dut_ben_lat_hau_anl_grk_est_swa_bat_prs_ind_jpn_tml_kor_pol_spa_ven_eng_jav_guj_aeg_tag_mnd_bul_xho_krd_gam_hin_swe_rus_cze_qcu_rom_glc_por_fbf_amh_mol_tig_arw_sun_scr_lda_ger_akn_mao_tha_mlt_knd_tsw_moo_azi_ita_mcd_uzb_swt_vie_wly_dyu_ses_igb	-0.454178721898456	-1.07812464144774	0.283766617281007
581	tig_glc_akn_bos_heb_wly_amr_arw_azi_uzb_ewe_sun_moo_bul_mol_bsq_dut_owc_ses_mnd_mcd_por_bam_rom_xho_ben_hun_yor_zul_fin_ger_sod_geo_scr_swe_spa_nor_gam_amh_urd_est_swa_bat_prs_mao_jpn_knd_kor_krd_afr_swt_cze_ind_pan_sid_mly_cnt_pol_fbf_ctl_hau_grk_lat_guj_rus_qcu_svk_ita_alb_bem_mlt_hin_aeg_ukr_jav_fre_cic_eng_tsw_tag_tha_anl_tml_ven_lda_aze_lit_slo_tur_dyu_vie_chh_igb_dgb_tsn	0.0178564353434839	0.0420240851044488	0.966569589799579
582	sod_scr_bam_cze_gam_wly_heb_pan_uzb_azi_lda_mly_dgb_ger_svk_bsq_fre_owc_dyu_cnt_guj_prs_tsn_swe_tsw_slo_hun_ven_akn_fin_afr_amr_geo_ukr_eng_lit_por_mlt_sid_dut_est_swt_tag_rus_mao_jpn_knd_kor_nor_bul_moo_ita_sun_glc_anl_bat_mnd_urd_swa_arw_tig_pol_bos_grk_ctl_qcu_hin_mcd_rom_igb_aeg_lat_chh_ben_jav_spa_ewe_mol_fbf_ind_tha_hau_tml_xho_zul_aze_alb_krd_tur_ses_vie_amh_yor_bem_cic	0.0221794666481831	0.0522158053187704	0.958468733748337
583	mlt_pan_cic_grk_chh_gam_wly_lat_uzb_tur_ses_jav_igb_fre_alb_bsq_bos_aeg_swa_mnd_por_scr_dyu_svk_moo_rom_est_tsn_zul_fin_dut_sid_geo_bul_ita_swe_slo_hau_sod_pol_hun_bam_tag_ukr_ind_jpn_knd_kor_rus_nor_tsw_hin_mly_glc_amr_sun_cnt_krd_lda_ctl_heb_afr_cze_mcd_ben_qcu_eng_urd_prs_bem_anl_arw_tig_ger_bat_lit_ven_mol_swt_mao_tha_owc_tml_akn_fbf_aze_guj_spa_azi_ewe_vie_amh_dgb_yor_xho	0.127405417110733	0.30011530400689	0.76475900998
584	mlt_ita_swa_glc_hau_sod_wly_krd_azi_uzb_dyu_bat_ewe_lat_mol_bsq_arw_tig_tsn_mnd_por_svk_swt_urd_fbf_ctl_hun_moo_ses_est_bos_gam_geo_eng_rom_alb_pol_owc_heb_guj_fin_dgb_mao_spa_mly_jpn_tml_kor_grk_afr_zul_fre_tag_slo_chh_ind_cnt_bul_igb_cze_anl_swe_rus_mcd_nor_qcu_pan_ben_hin_yor_amr_scr_amh_dut_sun_ukr_lda_ger_bem_jav_tha_sid_knd_ven_xho_aze_prs_lit_tur_cic_vie_aeg_bam_tsw_akn	0.0267110035656041	0.0629709169408355	0.94992480867469
585	sid_urd_zul_ben_wly_mlt_amr_lit_tur_azi_tsn_mao_bam_bul_svk_bsq_nor_gam_fbf_mnd_pol_ctl_xho_cze_swt_spa_hun_ven_yor_fin_fre_heb_geo_pan_ita_swe_hin_hau_anl_ger_est_bem_ind_mcd_tag_jpn_knd_kor_glc_afr_igb_alb_bat_rom_aeg_mly_cnt_scr_dyu_prs_sod_slo_mol_ukr_grk_qcu_por_arw_lat_ewe_chh_bos_tig_eng_jav_guj_swa_krd_dgb_sun_tha_amh_tml_ses_lda_aze_dut_rus_uzb_moo_vie_owc_akn_tsw_cic	0.298928201090584	0.704412756749675	0.482935997477587
586	sod_fre_igb_nor_gam_heb_tig_guj_azi_tur_bam_mly_ven_spa_rom_bsq_mcd_chh_swa_cnt_ita_rus_tsn_pol_fbf_pan_hun_tsw_yor_est_ben_amh_geo_krd_swe_ukr_lat_owc_sid_por_fin_lda_mao_cze_ind_jpn_tml_kor_ctl_scr_swt_glc_sun_hin_amr_jav_mnd_alb_ses_bos_mlt_urd_svk_grk_eng_qcu_mol_ger_lit_bem_aeg_dut_wly_slo_tag_prs_zul_afr_cic_bat_tha_hau_knd_dgb_moo_uzb_arw_bul_aze_ewe_vie_anl_akn_xho_dyu	0.099483080182091	0.234480900108663	0.815127118956369
587	chh_fre_cic_lat_anl_heb_sid_rom_tur_azi_zul_jav_fbf_eng_urd_bsq_ctl_aeg_swt_mnd_glc_scr_dgb_grk_xho_nor_hun_bem_ses_fin_ukr_sod_geo_krd_prs_rus_hin_gam_amh_cze_est_tsw_tag_por_mly_jpn_tml_kor_slo_dut_yor_pol_ind_mcd_mlt_bat_cnt_arw_akn_bos_tig_lit_afr_svk_bul_qcu_swe_mol_ita_ven_amr_pan_hau_spa_mao_guj_dyu_alb_bam_sun_tha_wly_knd_moo_igb_uzb_ger_ben_aze_ewe_vie_owc_tsn_lda_swa	0.283643537191138	0.666905413776645	0.506483823892607
588	gam_ger_bam_fre_tig_aeg_chh_por_uzb_azi_cic_bat_tsn_svk_prs_bsq_mcd_heb_akn_mnd_nor_hin_swt_ita_yor_glc_hun_dyu_zul_est_spa_anl_geo_lat_rus_mol_alb_mlt_sid_grk_fin_tsw_jav_ctl_tag_jpn_tml_kor_cze_pol_ven_scr_mly_pan_wly_sun_cnt_krd_xho_bos_sod_bul_lit_urd_dut_qcu_swe_guj_arw_moo_owc_slo_hau_eng_mao_rom_fbf_afr_swa_ind_tha_amr_knd_ewe_dgb_aze_ukr_ben_tur_bem_vie_amh_igb_ses_lda	-0.55831224856738	-1.33242801387434	0.185975237154228
589	amh_prs_ses_eng_sid_tig_amr_cze_aze_uzb_swt_ind_zul_krd_arw_bsq_afr_mlt_tsn_mnd_dut_nor_swa_swe_bam_hin_hun_tsw_bem_est_scr_chh_geo_ctl_rom_mol_spa_sod_gam_rus_fin_akn_tag_guj_sun_jpn_tml_kor_grk_bos_ven_urd_mao_por_heb_mly_cnt_ger_ewe_slo_anl_pan_alb_bul_lit_qcu_mcd_ita_ben_moo_hau_glc_owc_ukr_bat_fre_yor_pol_dyu_jav_tha_aeg_knd_dgb_lda_tur_svk_lat_azi_fbf_vie_wly_igb_cic_xho	-0.321390433579417	-0.762321612816833	0.447797209029765
590	tig_pol_xho_ita_aeg_sod_amr_rom_aze_tur_tsw_tag_dyu_lat_eng_bsq_nor_amh_ses_cnt_guj_hin_bam_mcd_lda_swe_fin_akn_igb_hun_arw_gam_geo_prs_scr_por_glc_wly_mlt_fre_est_tsn_mao_pan_sun_jpn_knd_kor_ger_krd_ven_bul_jav_spa_sid_ind_mnd_alb_cic_mol_chh_cze_ukr_ben_dut_qcu_bos_ctl_rus_fbf_heb_grk_anl_lit_mly_afr_dgb_urd_swa_bat_tha_owc_tml_moo_swt_uzb_slo_svk_azi_ewe_vie_hau_bem_yor_zul	0.479175235042166	1.12985328755995	0.261443744502995
591	mlt_hin_dyu_krd_gam_hau_amh_svk_azi_tur_tsw_ind_ven_urd_ben_bsq_guj_amr_yor_mnd_lit_rus_ses_spa_zul_por_hun_swt_ewe_fin_arw_owc_geo_ita_mcd_cze_glc_anl_sid_swe_est_akn_jav_alb_mly_jpn_tml_kor_slo_nor_xho_bul_sun_grk_tig_bat_cnt_pan_swa_ger_aeg_afr_pol_eng_lat_qcu_prs_ukr_scr_fbf_wly_mol_chh_dut_tag_fre_lda_rom_igb_mao_tha_sod_knd_dgb_cic_uzb_ctl_bos_aze_moo_vie_heb_bem_bam_tsn	-0.746413689504335	-1.79696301252607	0.075587609352868
592	chh_ukr_cic_bul_mlt_tig_sod_scr_tur_aze_bem_tag_bam_urd_ger_bsq_rom_amh_swa_cnt_afr_swe_tsn_pol_igb_lat_est_dyu_dgb_fin_mol_hau_geo_svk_dut_cze_hin_wly_sid_eng_hun_moo_ind_mcd_jav_jpn_tml_kor_glc_por_ewe_nor_bat_ctl_owc_sun_mnd_grk_fbf_arw_anl_bos_pan_alb_spa_qcu_rus_ben_prs_ses_gam_lit_amr_guj_mly_fre_lda_krd_swt_mao_tha_heb_knd_akn_xho_uzb_slo_ita_azi_ven_vie_aeg_tsw_zul_yor	0.305206734062166	0.720529701492197	0.47300612789263
593	hau_pan_akn_scr_wly_heb_anl_hin_azi_aze_cic_sun_lda_grk_ger_bsq_lat_amh_moo_mnd_rus_krd_tsw_ita_ses_slo_fin_swt_ven_hun_alb_tig_geo_rom_svk_bul_spa_amr_chh_nor_est_dyu_jav_ben_tag_jpn_tml_kor_pol_dut_yor_arw_bat_glc_aeg_mao_cnt_guj_bam_ctl_sid_fre_eng_afr_mcd_qcu_urd_cze_ukr_dgb_mlt_por_gam_bos_mly_mol_tsn_swe_ewe_ind_tha_owc_knd_bem_swa_uzb_prs_lit_tur_xho_vie_sod_zul_fbf_igb	-0.58406140061676	-1.39384135907063	0.166687206070959
594	owc_eng_ewe_rus_tig_amr_chh_krd_aze_tur_moo_mly_lda_swe_fre_bsq_pol_heb_tsn_cnt_mcd_bos_bem_guj_yor_pan_fin_dgb_zul_est_grk_hau_geo_mol_por_spa_hin_anl_sid_ita_hun_cic_jav_ukr_ind_jpn_tml_kor_ger_rom_swa_svk_sun_scr_amh_bat_mnd_ctl_akn_arw_mlt_dut_lat_lit_afr_qcu_urd_bul_slo_tsw_gam_glc_sod_alb_tag_prs_dyu_ben_igb_mao_tha_aeg_knd_swt_xho_azi_nor_cze_uzb_bam_vie_wly_ses_ven_fbf	-0.605168747799463	-1.44340357151899	0.152266899225683
595	owc_mcd_dyu_ctl_hau_chh_anl_eng_tur_azi_bam_bat_fbf_urd_nor_bsq_lit_wly_swa_mnd_por_slo_cic_ita_zul_pan_est_igb_lda_fin_krd_gam_geo_grk_prs_cze_scr_aeg_tig_dut_hun_moo_mao_fre_mly_jpn_knd_kor_ben_rus_dgb_svk_sun_mol_sod_jav_cnt_pol_tsn_afr_heb_bos_spa_arw_lat_qcu_rom_hin_ukr_tsw_mlt_guj_amh_swe_ind_ger_ven_glc_bem_tag_tha_amr_tml_xho_ses_aze_bul_alb_uzb_yor_vie_sid_swt_ewe_akn	-0.50048728758711	-1.19114341251668	0.236628474348576
596	gam_glc_bam_ukr_sid_heb_aeg_afr_azi_aze_yor_bat_zul_pan_grk_bsq_alb_owc_bem_cnt_mcd_rus_dyu_spa_ewe_ctl_hun_fbf_tsw_est_guj_sod_geo_eng_pol_mol_ger_amh_wly_ita_fin_moo_jav_nor_mly_jpn_tml_kor_cze_scr_tsn_rom_tag_bul_tig_mao_mnd_fre_dgb_arw_amr_lat_urd_dut_hin_qcu_bos_krd_prs_ses_hau_svk_chh_slo_sun_swe_cic_lit_akn_ind_tha_anl_knd_igb_xho_uzb_por_ben_tur_swa_vie_mlt_ven_swt_lda	-0.341194186908423	-0.808042915145326	0.421127972961584
597	heb_ger_dyu_rom_amh_wly_amr_grk_uzb_tur_ven_mly_tsn_scr_eng_bsq_lit_gam_swa_mnd_arw_pol_bam_nor_lda_hin_est_fbf_moo_hun_ukr_owc_geo_krd_ita_rus_bos_sod_mlt_mol_fin_ses_ind_urd_jav_jpn_knd_kor_afr_guj_yor_por_mao_ctl_anl_bat_cnt_glc_bem_pan_tig_swe_lat_fre_svk_qcu_mcd_dut_ben_zul_aeg_bul_chh_alb_sun_prs_swt_spa_akn_tag_tha_sid_tml_xho_igb_aze_cze_slo_azi_ewe_vie_hau_cic_tsw_dgb	0.0440238280048518	0.103662148157981	0.917660684399689
598	gam_ita_lda_svk_amh_wly_aeg_cze_aze_tur_yor_mly_bam_fre_hin_bsq_slo_hau_zul_mnd_grk_rom_tsn_arw_xho_scr_fin_akn_swt_hun_guj_sid_geo_ger_spa_glc_swe_owc_sod_afr_est_dyu_bat_ukr_mao_jpn_tml_kor_urd_ctl_tsw_lat_jav_rus_mlt_ind_cnt_bos_dgb_ben_heb_dut_nor_por_pol_qcu_krd_bul_lit_ses_anl_pan_chh_mcd_tag_alb_igb_prs_bem_sun_tha_tig_knd_ven_cic_uzb_mol_eng_azi_ewe_vie_amr_moo_fbf_swa	0.00659020685048901	0.0155288629664021	0.987643523681461
599	amr_swe_dyu_hin_hau_tig_wly_eng_aze_uzb_dgb_mao_fbf_prs_urd_bsq_glc_mlt_moo_cnt_ger_rus_ses_slo_bam_dut_fin_swt_akn_hun_mol_owc_geo_alb_cze_grk_svk_amh_heb_krd_est_zul_sun_nor_mly_jpn_knd_kor_pol_ctl_bem_arw_bat_ukr_chh_tag_mnd_pan_cic_ita_sid_lat_lit_ben_scr_qcu_spa_afr_por_igb_sod_guj_aeg_fre_ind_mcd_ven_bos_tsn_jav_tha_anl_tml_tsw_xho_tur_bul_rom_azi_lda_vie_gam_swa_yor_ewe	-0.744054507888369	-1.78800928186981	0.0770313540638021
600	heb_bul_lda_alb_mlt_owc_amh_ger_uzb_azi_cic_tag_tsw_bos_lat_bsq_cze_tig_xho_mnd_nor_spa_dyu_lit_swa_glc_hun_ewe_fbf_est_por_gam_geo_urd_mcd_swe_fre_sod_wly_guj_fin_bem_sun_ctl_mly_jpn_tml_kor_dut_svk_zul_prs_ind_scr_sid_bat_cnt_afr_dgb_rus_amr_mol_pan_ben_ita_qcu_slo_hin_rom_igb_aeg_krd_chh_grk_mao_pol_moo_eng_ven_jav_tha_hau_knd_bam_yor_aze_ukr_arw_tur_swt_vie_anl_ses_tsn_akn	0.424143048597671	1.00460169894408	0.317695399743392
601	chh_fre_moo_scr_heb_owc_tig_ger_uzb_azi_fbf_ind_dyu_guj_ita_bsq_ukr_mlt_akn_cnt_glc_lit_igb_spa_dgb_urd_fin_swa_zul_hun_cze_gam_geo_bos_krd_swe_slo_amr_anl_afr_est_swt_mly_pan_mao_jpn_knd_kor_arw_eng_lda_nor_jav_grk_amh_sun_mnd_rom_ses_prs_hau_ctl_bul_svk_alb_qcu_rus_mcd_hin_bem_wly_por_aeg_ben_bat_pol_ven_dut_yor_tag_tha_sod_tml_tsw_tsn_tur_mol_lat_aze_xho_vie_sid_ewe_bam_cic	-0.146046248527738	-0.344306062346753	0.731393454856504
602	mlt_pan_bem_ita_sod_wly_owc_prs_tur_aze_bam_mly_igb_alb_lat_bsq_spa_amr_moo_mnd_swe_lit_xho_bos_ven_dut_hun_ewe_lda_fin_scr_chh_geo_por_ben_guj_mol_gam_heb_hin_est_yor_bat_svk_jav_jpn_knd_kor_rus_slo_tsw_ukr_tag_krd_anl_ind_cnt_bul_zul_cze_aeg_urd_eng_ger_nor_qcu_grk_afr_ctl_swt_amh_glc_sid_arw_sun_mcd_tsn_fre_fbf_mao_tha_hau_tml_dgb_cic_uzb_rom_pol_azi_swa_vie_tig_akn_ses_dyu	0.0100480191519507	0.0236503202967739	0.981182205021853
603	gam_scr_swa_slo_anl_amr_wly_grk_azi_aze_swt_bat_moo_mcd_urd_bsq_dut_aeg_xho_mnd_pan_bos_ven_por_dgb_ita_fin_akn_tsw_hun_nor_hau_geo_spa_mol_alb_guj_amh_sid_prs_est_fbf_sun_ukr_mly_jpn_tml_kor_lit_svk_dyu_bul_jav_lat_chh_tag_cnt_ben_ewe_afr_sod_glc_ger_arw_hin_qcu_eng_ctl_krd_ses_owc_pol_tig_cze_ind_fre_igb_rom_cic_mao_tha_mlt_knd_lda_bam_uzb_swe_rus_tur_bem_vie_heb_tsn_yor_zul	-0.47847152518143	-1.13805730298356	0.258019927198825
604	owc_lat_akn_swe_anl_sod_gam_hin_aze_azi_bam_jav_swt_afr_guj_bsq_arw_chh_xho_mnd_ben_pol_ses_dut_fbf_rom_hun_yor_lda_est_por_hau_geo_bos_fre_eng_krd_aeg_mlt_ger_fin_swa_bat_pan_ind_jpn_knd_kor_spa_mol_dyu_ctl_mao_cze_tig_tag_cnt_rus_cic_alb_wly_nor_slo_glc_urd_qcu_prs_ita_ukr_ven_amh_scr_heb_grk_mly_bul_ewe_mcd_tsn_sun_tha_sid_tml_tsw_zul_uzb_svk_lit_tur_moo_vie_amr_igb_dgb_bem	-0.319408859779798	-0.75646557140832	0.45128215980871
605	hau_glc_lda_svk_wly_sod_amr_guj_uzb_aze_bam_bat_fbf_scr_ctl_bsq_mcd_amh_ewe_mnd_afr_mol_ses_lat_igb_ukr_est_dgb_zul_hun_nor_aeg_geo_slo_bul_dut_fre_owc_heb_ben_fin_xho_jav_por_mly_jpn_knd_kor_arw_bos_swa_rus_sun_krd_tig_mao_cnt_swe_bem_urd_sid_pol_hin_prs_cze_qcu_spa_rom_eng_tsn_chh_lit_mlt_pan_tag_ger_ven_ita_akn_ind_tha_anl_tml_yor_moo_tur_alb_grk_azi_tsw_vie_gam_cic_dyu_swt	-0.828523693617323	-1.99724593559561	0.0487208850803759
606	heb_urd_igb_krd_aeg_tig_mlt_bul_uzb_aze_tsw_mao_swt_grk_swe_bsq_bos_amr_swa_mnd_fre_ita_cic_alb_fbf_afr_fin_lda_bam_hun_hin_sod_geo_rom_lat_cze_mol_wly_chh_ben_est_ven_tag_ger_ind_jpn_tml_kor_rus_pan_yor_guj_mly_ctl_sid_bat_cnt_pol_dgb_scr_amh_glc_spa_eng_slo_qcu_por_svk_nor_ses_gam_lit_anl_dut_sun_mcd_zul_prs_dyu_jav_tha_hau_knd_ewe_xho_tur_arw_ukr_azi_bem_vie_owc_tsn_akn_moo	-0.202324291063888	-0.477328212126394	0.63424829168931
607	anl_slo_yor_swe_amh_amr_heb_eng_uzb_azi_ven_jav_dyu_ukr_glc_bsq_por_wly_akn_cnt_bos_spa_swa_alb_tsw_pan_est_tsn_ewe_fin_ita_sod_geo_afr_fre_guj_cze_chh_mlt_krd_hun_cic_tag_ger_bat_jpn_tml_kor_mol_ben_dgb_rus_sun_hin_tig_ind_mnd_grk_fbf_urd_hau_lit_rom_nor_mcd_qcu_prs_svk_arw_swt_owc_bul_gam_ctl_mao_scr_bem_pol_igb_mly_tha_sid_knd_bam_ses_tur_dut_lat_aze_moo_vie_aeg_lda_zul_xho	-0.542811548386903	-1.2939988128679	0.198870105934601
608	owc_krd_yor_cze_amh_amr_sod_grk_azi_tur_xho_bat_bam_prs_rom_bsq_ger_hau_lda_mnd_lat_mol_tsw_hin_ven_svk_hun_igb_dyu_fin_bos_mlt_geo_afr_spa_glc_rus_gam_chh_por_est_bem_tag_mcd_mao_jpn_tml_kor_dut_urd_zul_swe_ind_eng_anl_mly_cnt_lit_fbf_ctl_sid_pan_alb_bul_guj_qcu_ben_pol_arw_moo_heb_fre_aeg_scr_jav_slo_tsn_ukr_akn_sun_tha_tig_knd_dgb_cic_aze_ita_nor_uzb_swa_vie_wly_swt_ses_ewe	0.647339878508473	1.53207022056172	0.128899883108874
609	amh_ger_dyu_ben_wly_mlt_heb_glc_azi_tur_ses_sun_yor_nor_mol_bsq_pol_tig_akn_mnd_mcd_alb_lda_por_moo_lit_hun_bem_cic_fin_pan_chh_geo_rom_svk_prs_ukr_gam_owc_eng_est_tsw_ind_swe_bat_jpn_knd_kor_fre_lat_dgb_afr_jav_arw_hau_mao_cnt_bul_ewe_urd_anl_slo_spa_guj_rus_qcu_dut_cze_ita_fbf_amr_hin_sid_bos_tag_grk_zul_scr_xho_mly_tha_aeg_tml_bam_ven_uzb_krd_ctl_aze_swt_vie_sod_igb_swa_tsn	-0.0271509442175305	-0.0639593393234877	0.94913987824975
610	tig_krd_bam_mol_hau_amr_wly_cze_azi_aze_xho_ind_bem_bul_urd_bsq_glc_sod_tsn_mnd_lit_nor_moo_prs_dyu_alb_hun_ewe_zul_est_swe_sid_geo_ben_ita_mcd_dut_heb_anl_lat_fin_lda_mly_hin_mao_jpn_knd_kor_rus_spa_tsw_slo_sun_ger_aeg_tag_cnt_fre_swt_bos_amh_arw_eng_scr_pan_qcu_guj_svk_afr_ven_owc_ctl_gam_por_jav_grk_cic_pol_swa_bat_tha_chh_tml_dgb_yor_uzb_rom_ukr_tur_igb_vie_mlt_akn_fbf_ses	-0.260103677890173	-0.616763344838802	0.538897789205195
611	gam_slo_swt_ita_tig_mlt_anl_grk_aze_uzb_cic_tag_akn_bul_svk_bsq_arw_heb_tsw_cnt_pan_lit_ewe_eng_moo_swe_hun_ses_dyu_est_guj_amh_geo_prs_spa_por_mcd_sod_chh_rom_fin_ven_sun_ben_jav_jpn_tml_kor_urd_bos_fbf_afr_mao_rus_aeg_mly_mnd_fre_zul_nor_hau_krd_glc_ukr_ctl_qcu_cze_ger_alb_bam_sid_scr_amr_pol_bat_hin_igb_mol_swa_ind_tha_wly_knd_tsn_xho_azi_lat_dut_tur_dgb_vie_owc_bem_yor_lda	-0.141396369667426	-0.33351882996642	0.739493477997243
612	sid_lat_xho_mcd_wly_tig_amh_bos_uzb_azi_cic_bat_yor_swe_guj_bsq_mol_sod_igb_cnt_urd_eng_moo_slo_bem_bul_fin_ewe_bam_hun_hin_aeg_geo_lit_rom_arw_scr_owc_chh_alb_est_tsn_tag_ctl_sun_jpn_tml_kor_ger_ukr_swa_fre_jav_dut_amr_mly_mnd_afr_dyu_grk_anl_pan_cze_por_ita_qcu_spa_nor_prs_zul_hau_svk_mlt_krd_mao_rus_akn_glc_tsw_ind_tha_heb_knd_fbf_ses_tur_ben_pol_aze_swt_vie_gam_dgb_lda_ven	-0.250514095989665	-0.592374706850761	0.555037252788908
613	gam_prs_dyu_bos_sod_heb_owc_krd_uzb_aze_moo_sun_fbf_hin_ita_bsq_rom_sid_tsn_cnt_scr_spa_cic_nor_akn_lit_est_igb_lda_fin_dut_aeg_geo_urd_fre_guj_ben_tig_anl_arw_hun_xho_mly_ctl_jav_jpn_knd_kor_pan_swe_yor_por_bat_ger_chh_mao_mnd_mol_ven_lat_wly_mcd_slo_ukr_cze_qcu_grk_alb_glc_ses_amr_afr_amh_bul_ind_rus_tsw_eng_bem_tag_tha_mlt_tml_zul_ewe_tur_svk_pol_azi_swa_vie_hau_swt_bam_dgb	-0.724951430419606	-1.7417185603269	0.0848641069220942
614	tig_bos_ven_hin_wly_sid_amh_fre_tur_aze_tsn_ind_tsw_mcd_afr_bsq_alb_hau_igb_cnt_svk_ukr_zul_glc_bam_spa_hun_dgb_akn_est_grk_gam_geo_rus_rom_arw_pol_chh_aeg_swe_fin_swt_mao_pan_sun_jpn_tml_kor_krd_cze_cic_ctl_tag_ita_heb_bat_mnd_prs_fbf_nor_owc_scr_urd_ger_slo_qcu_guj_mol_eng_ewe_sod_por_anl_lit_mly_ben_dyu_lat_swa_jav_tha_mlt_knd_xho_ses_uzb_dut_bul_azi_moo_vie_amr_lda_bem_yor	-0.245045656234757	-0.578680727460699	0.564203479320443
615	sid_glc_zul_cze_gam_heb_anl_nor_tur_uzb_ses_tag_tsw_lat_bul_bsq_ctl_tig_akn_mnd_alb_mol_swa_ger_igb_afr_hun_tsn_fbf_est_mcd_sod_geo_pan_arw_slo_spa_chh_owc_guj_fin_bem_ind_por_bat_jpn_knd_kor_eng_dut_xho_ukr_sun_hin_hau_mao_cnt_rom_bam_krd_wly_grk_swe_ben_lit_qcu_svk_rus_prs_lda_aeg_bos_amh_pol_mly_urd_moo_ita_swt_jav_tha_mlt_tml_dyu_yor_aze_fre_scr_azi_ven_vie_amr_dgb_cic_ewe	-0.277915050918039	-0.657160850912778	0.512700577232073
616	owc_swe_yor_bos_wly_aeg_sid_eng_azi_uzb_igb_jav_bem_afr_alb_bsq_grk_gam_cic_cnt_ita_ger_swt_krd_moo_prs_hun_dgb_zul_est_svk_amh_geo_mol_guj_bul_spa_anl_tig_ctl_fin_tsn_mly_cze_tag_jpn_tml_kor_lit_glc_akn_pan_bat_scr_chh_ind_mnd_ukr_ven_urd_sod_slo_rom_lat_ben_qcu_fre_nor_pol_xho_amr_por_mlt_rus_mao_dut_bam_hin_tsw_sun_tha_heb_knd_dyu_ewe_tur_mcd_arw_aze_swa_vie_hau_lda_ses_fbf	-0.0204053011366583	-0.0480617820032734	0.961770067958182
617	anl_urd_lda_spa_amr_aeg_chh_ita_aze_uzb_yor_ind_ses_arw_svk_bsq_lit_hau_moo_cnt_pan_bos_fbf_mol_tsn_slo_est_swa_cic_hun_ukr_amh_geo_lat_dut_ctl_ger_owc_sod_pol_fin_akn_sun_rus_bat_jpn_knd_kor_glc_por_ven_fre_mly_eng_mlt_mao_mnd_ben_zul_swe_gam_cze_bul_scr_afr_qcu_hin_guj_rom_bem_sid_mcd_wly_alb_tag_nor_igb_prs_bam_jav_tha_heb_tml_dgb_xho_azi_krd_grk_tur_dyu_vie_tig_tsw_ewe_swt	-0.466237008180647	-1.10758999200384	0.270895362111985
618	anl_dut_fbf_ita_sod_owc_mlt_nor_uzb_azi_cic_ind_moo_spa_urd_bsq_ben_amh_tsw_cnt_rom_por_swa_mcd_bem_rus_hun_ses_tsn_fin_fre_amr_geo_cze_ctl_glc_swe_gam_hau_guj_est_dyu_sun_prs_tag_jpn_knd_kor_mol_hin_bam_afr_jav_ukr_tig_mly_mnd_arw_xho_ger_aeg_lit_scr_slo_eng_qcu_pan_svk_krd_dgb_chh_bul_heb_lat_mao_grk_ven_pol_swt_bat_tha_sid_tml_yor_zul_aze_alb_bos_tur_ewe_vie_wly_igb_lda_akn	-0.385546650191103	-0.9135773404756	0.363301391457481
619	amh_pol_yor_krd_anl_aeg_heb_nor_azi_tur_fbf_ind_akn_afr_ita_bsq_rom_owc_dgb_cnt_glc_ctl_tsw_pan_bam_slo_est_zul_swa_fin_por_amr_geo_bul_svk_alb_eng_tig_mlt_lit_hun_xho_mao_rus_tag_jpn_tml_kor_swe_dut_igb_ger_mly_hin_sid_jav_mnd_ben_tsn_guj_wly_mol_mcd_lat_grk_qcu_prs_arw_fre_lda_chh_spa_hau_bos_sun_scr_ewe_urd_ses_bat_tha_gam_knd_moo_bem_uzb_cze_ukr_aze_swt_vie_sod_cic_ven_dyu	0.145931703558016	0.343339548782509	0.732117976143383
620	tig_krd_ses_lat_amh_aeg_heb_ben_azi_uzb_moo_mly_akn_swe_cze_bsq_scr_sid_bem_cnt_alb_glc_yor_mol_tsw_mcd_hun_zul_fbf_est_bos_sod_geo_eng_grk_por_ukr_gam_anl_rom_fin_ven_tag_prs_mao_jpn_tml_kor_svk_ita_cic_arw_ind_guj_owc_sun_mnd_nor_igb_slo_hau_dut_ctl_lit_pol_qcu_hin_fre_bul_dyu_chh_pan_amr_rus_jav_ger_dgb_urd_swt_bat_tha_mlt_knd_bam_swa_aze_spa_afr_tur_xho_vie_wly_ewe_lda_tsn	-0.469268295793106	-1.11362386694326	0.268310550657286
621	hau_svk_swt_mcd_tig_aeg_mlt_spa_tur_uzb_cic_tag_tsn_pan_mol_bsq_ctl_amh_bam_mnd_prs_glc_akn_lit_igb_rom_fin_moo_ses_hun_alb_heb_geo_bos_arw_afr_hin_wly_gam_grk_est_lda_ind_lat_bat_jpn_tml_kor_ger_eng_fbf_urd_mly_nor_chh_sun_cnt_por_dyu_pol_sod_krd_scr_dut_guj_qcu_ben_ita_rus_bem_owc_ukr_amr_slo_jav_fre_tsw_swe_yor_mao_tha_anl_knd_ewe_swa_aze_bul_cze_azi_zul_vie_sid_ven_dgb_xho	-0.678129929365142	-1.62419406001598	0.107719084373745
622	heb_fre_fbf_hin_amh_hau_chh_scr_uzb_aze_cic_bat_moo_mol_lat_bsq_guj_sod_tsn_mnd_grk_dut_ven_alb_ses_por_hun_akn_tsw_fin_slo_anl_geo_spa_bos_arw_eng_mlt_aeg_ita_est_bam_ind_swe_jav_jpn_knd_kor_lit_ger_bem_pan_mly_svk_wly_sun_cnt_pol_xho_cze_amr_rom_mcd_prs_ukr_qcu_ctl_urd_krd_yor_sid_afr_owc_rus_mao_ben_dyu_glc_dgb_tag_tha_gam_tml_swt_zul_azi_nor_bul_tur_igb_vie_tig_lda_ewe_swa	-1.10863003192562	-2.72649548184233	0.0076504913175503
623	sid_grk_moo_cze_mlt_sod_hau_dut_uzb_azi_ven_sun_yor_bos_urd_bsq_eng_amr_ewe_cnt_mcd_fre_akn_slo_swt_swe_hun_bam_xho_est_mol_tig_geo_pol_scr_guj_pan_chh_owc_bul_fin_igb_bat_afr_mly_jpn_tml_kor_krd_arw_swa_ben_ind_ita_wly_tag_mnd_rom_cic_prs_anl_nor_ctl_spa_ukr_qcu_lit_ger_rus_zul_aeg_lat_amh_hin_mao_alb_dyu_glc_dgb_jav_tha_gam_knd_bem_ses_aze_por_svk_tur_fbf_vie_heb_tsn_tsw_lda	0.354878495318052	0.836963835907744	0.404758478706199
624	sid_arw_igb_rus_wly_anl_gam_pol_uzb_tur_xho_bat_dgb_dut_lat_bsq_hin_amh_swt_cnt_por_pan_ven_spa_tsn_nor_fin_yor_fbf_est_eng_amr_geo_scr_lit_urd_krd_heb_owc_guj_hun_zul_mao_fre_sun_jpn_knd_kor_bul_slo_bem_mol_mly_ctl_hau_tag_mnd_mcd_ewe_swe_mlt_ukr_grk_rom_ita_qcu_alb_bos_afr_ses_sod_glc_tig_prs_ind_ger_cic_ben_moo_jav_tha_aeg_tml_swa_tsw_azi_cze_svk_aze_akn_vie_chh_bam_lda_dyu	-0.479264583951682	-1.13938512938439	0.257468763880683
625	amr_spa_yor_nor_mlt_tig_amh_prs_aze_azi_xho_mly_fbf_rom_mcd_bsq_lit_anl_dgb_mnd_dut_slo_tsn_ben_swt_pan_est_dyu_bem_hun_ctl_sid_geo_lat_glc_arw_alb_gam_aeg_bul_fin_moo_bat_swe_sun_jpn_knd_kor_afr_scr_tsw_rus_mao_ukr_hau_tag_cnt_cze_zul_ger_sod_hin_ita_bos_guj_qcu_mol_por_pol_bam_heb_urd_wly_krd_ind_eng_ven_svk_ewe_jav_tha_owc_tml_swa_akn_uzb_fre_grk_tur_lda_vie_chh_ses_cic_igb	-0.0150100738048219	-0.0353199026944169	0.971900352977016
626	amh_nor_fbf_mcd_mlt_gam_aeg_krd_tur_uzb_xho_tag_ewe_svk_ben_bsq_prs_heb_tsw_mnd_ita_lit_dyu_eng_zul_swe_est_swa_cic_fin_urd_owc_geo_dut_ukr_pol_spa_amr_sid_hin_hun_lda_sun_ctl_ind_jpn_tml_kor_alb_bos_tsn_mol_bat_lat_anl_jav_cnt_pan_igb_glc_hau_bul_grk_cze_afr_qcu_fre_ger_guj_swt_tig_slo_sod_arw_mly_rus_yor_scr_bam_mao_tha_wly_knd_bem_ven_azi_rom_por_aze_akn_vie_chh_dgb_moo_ses	0.268261701008589	0.630914396664342	0.529643982400188
627	amr_ger_ewe_cze_wly_sod_hau_grk_tur_uzb_yor_mly_zul_alb_bul_bsq_scr_mlt_dgb_cnt_hin_ita_ven_dut_tsn_lat_fin_lda_bem_hun_ukr_anl_geo_eng_pol_afr_ctl_aeg_sid_pan_est_akn_sun_slo_ind_jpn_knd_kor_krd_por_moo_guj_bat_svk_owc_jav_mnd_nor_cic_mcd_gam_rom_spa_mol_bos_qcu_arw_fre_lit_tsw_tig_rus_chh_urd_mao_glc_igb_ben_fbf_tag_tha_heb_tml_swt_ses_azi_prs_swe_aze_xho_vie_amh_swa_bam_dyu	-1.07493719240012	-2.63342161758171	0.00989960520556942
628	gam_slo_lda_guj_amr_owc_amh_pol_tur_aze_yor_mao_ewe_ctl_urd_bsq_pan_chh_bem_mnd_fre_dut_igb_ger_zul_rom_est_cic_swa_hun_hin_mlt_geo_svk_rus_ita_swe_heb_tig_mcd_fin_ses_ind_mol_mly_jpn_knd_kor_scr_cze_ven_nor_bat_lit_sod_jav_cnt_bul_bam_krd_wly_arw_por_ukr_grk_qcu_lat_alb_eng_dgb_aeg_glc_sid_bos_tag_prs_swt_spa_xho_sun_tha_hau_tml_akn_moo_uzb_ben_afr_azi_dyu_vie_anl_fbf_tsw_tsn	0.221045917130061	0.521067916180834	0.603558001189784
629	owc_bos_lda_mol_tig_sid_chh_por_azi_tur_dgb_jav_zul_nor_pol_bsq_alb_hau_swt_mnd_svk_prs_igb_mcd_ven_eng_hun_moo_akn_est_ger_gam_geo_dut_bul_grk_afr_mlt_aeg_ukr_fin_tsw_bat_rus_mly_jpn_tml_kor_cze_ben_cic_ita_ind_ctl_heb_mao_cnt_swe_swa_glc_anl_slo_spa_pan_lit_qcu_hin_krd_rom_bem_amr_arw_wly_guj_sun_lat_dyu_fre_yor_tag_tha_sod_knd_tsn_fbf_aze_urd_scr_uzb_ses_vie_amh_ewe_xho_bam	0.174179247722847	0.410011396370974	0.68274055007572
630	wly_swe_swt_eng_owc_gam_anl_ukr_tur_uzb_dyu_mly_ewe_guj_pol_bsq_ctl_amh_dgb_cnt_scr_bul_yor_dut_zul_ita_est_bam_cic_hun_grk_aeg_geo_fre_krd_lat_bos_hau_sod_nor_fin_fbf_tag_cze_ind_jpn_tml_kor_prs_lit_lda_ger_bat_alb_chh_jav_mnd_rom_bem_afr_mlt_rus_pan_glc_por_qcu_svk_arw_ben_swa_heb_mcd_tig_urd_sun_spa_akn_mol_tsn_mao_tha_sid_knd_igb_moo_aze_slo_hin_azi_ven_vie_amr_xho_tsw_ses	-0.0914090791474468	-0.215801071322755	0.829615414262993
631	anl_dut_zul_lat_sid_wly_chh_krd_aze_uzb_igb_tag_fbf_guj_spa_bsq_bos_mlt_tsn_mnd_fre_urd_akn_hin_dyu_ben_fin_ewe_yor_hun_mol_heb_geo_slo_ger_rom_por_amh_gam_arw_est_tsw_sun_ukr_jav_jpn_knd_kor_bul_nor_xho_mcd_mao_pan_aeg_bat_cnt_ctl_dgb_pol_tig_rus_swe_ita_grk_qcu_afr_svk_lit_ses_hau_eng_amr_glc_ind_alb_ven_scr_bem_mly_tha_sod_tml_bam_cic_tur_prs_cze_azi_lda_vie_owc_moo_swa_swt	-0.310048496942527	-0.733797825680476	0.464917880680412
632	tig_mcd_akn_nor_owc_heb_gam_ctl_aze_uzb_igb_bat_dgb_hin_ger_bsq_spa_aeg_xho_mnd_urd_fre_ses_cze_dyu_arw_fin_zul_yor_hun_lit_mlt_geo_por_eng_mol_svk_sid_amr_guj_est_ven_tag_lat_ind_jpn_tml_kor_krd_rom_moo_bos_mao_scr_anl_sun_cnt_pan_cic_ita_hau_slo_ben_afr_dut_qcu_glc_pol_alb_swa_chh_grk_sod_prs_jav_swe_swt_ukr_fbf_mly_tha_amh_knd_tsw_tsn_azi_rus_bul_tur_lda_vie_wly_bem_ewe_bam	-0.604184593626339	-1.44165175030412	0.152759595976764
633	wly_ger_ven_svk_anl_tig_gam_nor_uzb_azi_swt_mly_tsn_bos_ctl_bsq_ita_aeg_dyu_cnt_prs_por_bem_urd_moo_lit_est_swa_dgb_fin_swe_heb_geo_mcd_glc_pol_cze_mlt_sid_scr_hun_fbf_jav_alb_bat_jpn_tml_kor_eng_bul_zul_grk_mao_mol_chh_tag_mnd_krd_xho_spa_amh_guj_ukr_hin_pan_qcu_afr_fre_slo_ewe_sod_arw_owc_rus_ind_lat_yor_dut_cic_sun_tha_hau_knd_bam_ses_tur_rom_ben_aze_igb_vie_amr_akn_tsw_lda	0.198042788162771	0.466469109232589	0.641970601494447
634	owc_nor_tsw_mol_anl_hau_tig_arw_tur_uzb_bem_sun_lda_scr_dut_bsq_urd_sod_bam_cnt_svk_ita_ewe_grk_igb_cze_hun_ven_xho_est_hin_amr_geo_glc_alb_eng_mcd_heb_aeg_bos_fin_swa_bat_prs_jav_jpn_tml_kor_guj_por_dgb_spa_tag_pol_gam_ind_mnd_rom_moo_lit_amh_ukr_ctl_bul_lat_qcu_krd_ger_slo_ses_mlt_rus_sid_pan_mly_ben_yor_afr_zul_mao_tha_wly_knd_dyu_cic_azi_fre_swe_aze_akn_vie_chh_tsn_fbf_swt	-0.62067930618356	-1.48327863460912	0.141381500334911
635	sod_krd_zul_pol_aeg_hau_chh_nor_aze_tur_ewe_ind_tsw_bos_ita_bsq_mcd_gam_dyu_cnt_alb_pan_fbf_afr_dgb_ctl_est_tsn_lda_fin_mol_mlt_geo_ger_grk_dut_svk_owc_amh_glc_hun_igb_mly_arw_tag_jpn_tml_kor_fre_rus_akn_scr_sun_ukr_amr_bat_mnd_hin_xho_prs_anl_por_eng_swe_spa_qcu_lit_lat_bul_bam_heb_ben_wly_rom_mao_guj_ses_slo_bem_jav_tha_tig_knd_ven_moo_uzb_cze_urd_azi_swt_vie_sid_cic_swa_yor	0.338281718057191	0.796843995105923	0.427571253642624
636	sid_mcd_dyu_nor_amr_sod_hau_rom_uzb_tur_tsn_jav_ven_ben_alb_bsq_ctl_aeg_ses_cnt_pan_lat_xho_spa_ewe_por_fin_igb_yor_hun_ger_owc_geo_rus_arw_krd_grk_chh_tig_swe_est_dgb_tag_urd_ind_jpn_knd_kor_ita_mol_fbf_slo_mly_eng_wly_mao_mnd_afr_swt_pol_mlt_bul_dut_cze_svk_qcu_hin_glc_fre_akn_gam_lit_anl_bos_sun_ukr_tsw_prs_cic_bat_tha_heb_tml_bem_lda_azi_guj_scr_aze_bam_vie_amh_moo_swa_zul	0.0797274569693683	0.187431118871126	0.851730943896359
637	gam_hin_swt_alb_chh_tig_mlt_por_aze_tur_akn_jav_dyu_spa_scr_bsq_nor_anl_xho_cnt_dut_lat_cic_eng_yor_pan_est_ewe_zul_hun_krd_aeg_geo_guj_svk_mcd_bos_wly_hau_urd_fin_swa_mly_cze_bat_jpn_knd_kor_arw_ger_tsn_rus_sun_ctl_owc_tag_mnd_ukr_lda_lit_amr_ben_bul_pol_ita_qcu_swe_grk_slo_dgb_sod_rom_sid_afr_ind_mol_igb_prs_ses_mao_tha_amh_tml_bem_fbf_uzb_fre_glc_azi_tsw_vie_heb_ven_bam_moo	-0.866693130728535	-2.09632719062258	0.0387685104991712
638	amh_spa_igb_pol_aeg_mlt_anl_ctl_aze_tur_fbf_mly_bam_krd_bos_bsq_pan_gam_moo_mnd_urd_hin_dgb_afr_lda_lat_hun_xho_zul_est_svk_tig_geo_arw_swe_por_mol_sod_hau_mcd_fin_tsn_jav_nor_bat_jpn_knd_kor_scr_guj_swt_cze_tag_ger_heb_ind_cnt_prs_ses_bul_wly_alb_fre_glc_ukr_qcu_dut_slo_ita_dyu_amr_eng_owc_rus_sun_ben_ven_grk_cic_mao_tha_sid_tml_tsw_swa_azi_lit_rom_uzb_bem_vie_chh_ewe_akn_yor	0.0034322635876869	0.00808332027430374	0.993567828254711
639	sid_por_swt_ctl_hau_mlt_amr_grk_aze_azi_lda_mly_bem_prs_bul_bsq_fre_heb_cic_cnt_ben_alb_tsw_slo_moo_mol_fin_akn_swa_est_dut_chh_geo_cze_ita_pol_guj_aeg_anl_ger_hun_bam_tag_swe_jav_jpn_tml_kor_rom_eng_ven_ukr_ind_svk_gam_bat_mnd_bos_yor_arw_tig_urd_krd_lat_scr_qcu_lit_spa_rus_xho_sod_afr_amh_hin_sun_glc_igb_mcd_zul_mao_tha_owc_knd_dgb_ewe_tur_nor_pan_uzb_dyu_vie_wly_ses_fbf_tsn	-0.898354086845233	-2.17514040254081	0.0321556506340148
640	heb_nor_ses_alb_sid_anl_chh_bul_tur_aze_yor_tag_tsn_cze_lit_bsq_dut_wly_lda_cnt_ben_pol_swt_scr_akn_ukr_hun_xho_cic_est_ger_tig_geo_ita_grk_svk_lat_owc_amr_krd_fin_fbf_mly_eng_sun_jpn_knd_kor_por_slo_swa_rus_bat_mol_gam_jav_mnd_prs_ven_fre_sod_swe_ctl_hin_urd_qcu_guj_glc_rom_dyu_hau_bos_amh_arw_mao_spa_igb_mcd_dgb_ind_tha_mlt_tml_bam_ewe_azi_afr_pan_uzb_zul_vie_aeg_tsw_moo_bem	-0.997651611720142	-2.43048204780934	0.0169971632039456
641	owc_slo_ewe_rus_sod_hau_amh_pan_aze_tur_igb_sun_akn_por_alb_bsq_bos_sid_tsw_cnt_scr_afr_lda_lat_bam_ctl_est_swa_tsn_fin_krd_heb_geo_lit_dut_hin_grk_aeg_amr_ben_hun_dgb_jav_ukr_bat_jpn_knd_kor_spa_urd_ven_mol_ind_prs_chh_mly_mnd_svk_cic_cze_tig_ger_glc_pol_swe_qcu_nor_eng_mcd_swt_wly_arw_gam_rom_mao_bul_fbf_fre_dyu_tag_tha_mlt_tml_bem_yor_azi_guj_ita_uzb_moo_vie_anl_ses_xho_zul	-0.677401461066184	-1.62772081338087	0.106967479964373
642	heb_ita_ven_nor_anl_aeg_mlt_guj_tur_azi_swa_jav_bam_svk_ctl_bsq_lat_wly_zul_cnt_pol_scr_lda_alb_tsn_afr_fin_akn_swt_est_krd_owc_geo_dut_cze_glc_grk_sod_chh_lit_hun_moo_tag_slo_ind_jpn_knd_kor_por_ben_fbf_bos_mao_urd_gam_mly_mnd_ger_tsw_eng_sid_fre_mcd_mol_pan_qcu_rom_bul_rus_ses_hau_swe_amr_ukr_sun_hin_ewe_arw_dyu_bat_tha_tig_tml_cic_xho_aze_spa_prs_uzb_igb_vie_amh_yor_bem_dgb	0.0677141305632211	0.15929139522179	0.873784729385383
643	tig_bos_tsw_por_hau_heb_gam_nor_aze_tur_xho_mao_ven_mcd_ger_bsq_spa_sod_ses_cnt_slo_hin_dgb_scr_zul_arw_hun_dyu_fbf_est_grk_anl_geo_bul_eng_krd_prs_owc_aeg_ben_fin_moo_tag_pan_mly_jpn_knd_kor_svk_lat_cic_guj_jav_ukr_amr_ind_mnd_lit_lda_ita_chh_fre_ctl_swe_mol_qcu_dut_afr_glc_igb_wly_rus_mlt_alb_sun_rom_bam_pol_ewe_bat_tha_sid_tml_yor_akn_azi_urd_cze_uzb_tsn_vie_amh_swt_swa_bem	0.0274255903504972	0.0645315532403597	0.948685492033835
644	mlt_slo_bem_ita_gam_sod_hau_ukr_azi_uzb_yor_sun_akn_ger_nor_bsq_rom_anl_fbf_cnt_lat_cze_cic_krd_ses_afr_fin_lda_zul_hun_eng_sid_geo_bos_swe_arw_bul_heb_amh_spa_est_dgb_mao_fre_jav_jpn_tml_kor_glc_prs_ven_por_tag_dut_owc_mly_mnd_svk_dyu_alb_aeg_ctl_grk_mol_lit_qcu_guj_scr_mcd_swt_chh_urd_tig_rus_bat_hin_moo_pol_tsw_ind_tha_wly_knd_tsn_swa_aze_ben_pan_tur_bam_vie_amr_xho_ewe_igb	-0.546058130765127	-1.30266207447363	0.195906671864841
645	chh_swe_ewe_lat_amr_heb_aeg_eng_tur_aze_igb_ind_zul_slo_mol_bsq_arw_gam_bam_cnt_prs_hin_tsn_ctl_ven_glc_est_ses_moo_hun_rom_anl_geo_ben_fre_grk_lit_sod_amh_alb_fin_xho_tag_bul_jav_jpn_knd_kor_guj_nor_cic_svk_sun_rus_hau_mly_mnd_por_swa_dut_owc_scr_pan_bos_spa_qcu_afr_pol_krd_fbf_mlt_cze_wly_urd_bat_ukr_lda_ita_tsw_mao_tha_tig_tml_dgb_bem_azi_mcd_ger_uzb_yor_vie_sid_swt_dyu_akn	-0.34870276243634	-0.828008436842547	0.409785522699057
646	amr_por_tsn_hin_sod_gam_tig_swe_tur_uzb_moo_mao_ewe_glc_rom_bsq_fre_heb_swt_mnd_svk_lat_swa_ukr_ses_slo_hun_bam_dyu_est_eng_anl_geo_pan_cze_ita_guj_sid_amh_scr_fin_igb_bat_pol_sun_jpn_knd_kor_spa_ger_dgb_bul_jav_ben_mlt_tag_cnt_grk_ven_nor_aeg_mol_urd_afr_lit_qcu_ctl_prs_rus_lda_owc_arw_chh_mcd_mly_alb_xho_bos_tsw_ind_tha_wly_tml_cic_akn_aze_dut_krd_azi_yor_vie_hau_bem_fbf_zul	0.0899644562407853	0.211866681352523	0.832674674493889
647	amr_rus_fbf_guj_owc_wly_heb_arw_uzb_tur_igb_sun_ses_swe_bos_bsq_cze_amh_zul_cnt_ukr_spa_dgb_urd_lda_ben_hun_swa_dyu_fin_pol_aeg_geo_rom_eng_por_lat_chh_sid_lit_est_swt_tag_nor_mao_jpn_knd_kor_slo_alb_moo_grk_jav_scr_sod_ind_mnd_prs_xho_hin_tig_svk_ger_pan_bul_qcu_krd_mol_fre_tsn_anl_dut_gam_ita_bat_mcd_ewe_glc_ven_mly_tha_mlt_tml_cic_bem_azi_ctl_afr_aze_bam_vie_hau_tsw_akn_yor	-0.889026891789073	-2.15355069655678	0.0338615912174543
648	sid_afr_fbf_bos_amr_amh_chh_glc_tur_azi_xho_ind_dyu_rom_guj_bsq_por_mlt_igb_cnt_ben_mcd_yor_cze_ses_rus_est_bam_ven_fin_eng_gam_geo_ger_bul_spa_lat_anl_wly_mol_hun_bem_bat_lit_jav_jpn_tml_kor_dut_hin_moo_arw_sun_svk_tig_mao_mnd_krd_tsn_nor_hau_scr_swe_pan_pol_qcu_grk_ukr_slo_tsw_sod_ita_heb_urd_tag_ctl_akn_fre_zul_mly_tha_aeg_knd_dgb_ewe_uzb_alb_prs_aze_lda_vie_owc_cic_swt_swa	-0.00664948939246017	-0.0156864655208866	0.987518128048476
649	wly_lat_dyu_ben_mlt_tig_aeg_svk_uzb_azi_ses_sun_bem_ger_rom_bsq_swe_chh_yor_mnd_afr_bul_lda_urd_xho_eng_hun_ewe_swt_fin_cze_sid_geo_scr_fre_grk_mol_owc_gam_spa_est_akn_tag_guj_ind_jpn_tml_kor_glc_bos_tsn_nor_jav_arw_sod_mao_cnt_mcd_tsw_prs_anl_lit_ukr_krd_alb_qcu_dut_pol_ita_cic_amh_rus_hau_slo_mly_hin_ven_por_fbf_bat_tha_heb_knd_moo_igb_aze_pan_ctl_tur_swa_vie_amr_dgb_bam_zul	0.301511831944532	0.710729370974255	0.479030592178564
650	chh_prs_fbf_rom_mlt_amh_wly_urd_uzb_azi_tsn_mly_lda_cze_por_bsq_krd_aeg_swt_mnd_afr_scr_ses_guj_yor_mcd_fin_bam_akn_hun_arw_sid_geo_pol_svk_spa_glc_sod_hau_alb_est_zul_tag_dut_bat_jpn_tml_kor_swe_hin_xho_fre_jav_grk_heb_sun_cnt_lit_bem_bul_owc_lat_pan_bos_ctl_qcu_slo_nor_ger_swa_gam_rus_tig_ita_ind_mol_igb_ben_cic_mao_tha_amr_knd_dgb_dyu_tur_eng_ukr_aze_moo_vie_anl_tsw_ewe_ven	-0.582918972481561	-1.39111628187571	0.167509357932005
651	wly_rus_dyu_ctl_heb_amh_sod_krd_tur_uzb_ven_tag_yor_mcd_ger_bsq_ita_aeg_lda_mnd_hin_arw_igb_nor_fbf_por_est_swa_xho_hun_spa_chh_geo_pan_mol_ben_guj_mlt_anl_grk_fin_cic_jav_bos_bat_jpn_knd_kor_rom_prs_akn_fre_sun_cze_sid_mao_cnt_lat_moo_glc_gam_svk_eng_dut_alb_qcu_slo_pol_urd_tsw_owc_ukr_hau_swe_mly_bul_bam_scr_bem_ind_tha_amr_tml_ses_swt_azi_lit_afr_aze_ewe_vie_tig_tsn_zul_dgb	-0.317768103549256	-0.751253456091634	0.454396982812455
652	sod_lat_ses_hin_aeg_sid_hau_pan_tur_azi_cic_jav_bam_glc_guj_bsq_lit_mlt_swt_cnt_krd_dut_ewe_afr_dyu_ukr_hun_ven_zul_est_alb_chh_geo_rus_scr_eng_nor_amr_tig_svk_fin_tsn_mao_ita_sun_jpn_knd_kor_ben_mcd_lda_grk_mly_slo_heb_tag_mnd_bos_dgb_bul_anl_fre_rom_mol_ctl_qcu_spa_cze_arw_akn_gam_pol_wly_prs_ind_swe_yor_ger_bem_bat_tha_amh_tml_swa_igb_uzb_por_urd_aze_moo_vie_owc_tsw_fbf_xho	-0.014923277659197	-0.0351336976967024	0.972048431337963
653	owc_mol_lda_alb_aeg_wly_heb_fre_azi_aze_tsw_jav_akn_svk_krd_bsq_guj_amh_swt_cnt_slo_por_dyu_glc_swa_dut_fin_dgb_fbf_est_rom_sid_geo_bul_arw_grk_urd_anl_chh_lit_hun_tsn_tag_afr_ind_jpn_knd_kor_ukr_lat_cic_spa_sun_ger_hau_mly_mnd_prs_ses_hin_amr_mcd_ctl_swe_rus_qcu_scr_pol_ita_moo_mlt_eng_sod_bos_bat_ben_ewe_cze_xho_mao_tha_gam_tml_bam_zul_tur_nor_pan_uzb_yor_vie_tig_bem_ven_igb	0.564844760655845	1.33972110480742	0.183600578326018
654	chh_krd_ven_arw_owc_anl_heb_ukr_tur_aze_igb_mao_zul_afr_spa_bsq_cze_amr_fbf_cnt_bos_prs_tsw_swe_akn_slo_fin_cic_bam_est_pan_mlt_geo_scr_glc_svk_nor_tig_hau_hin_hun_swt_bat_rom_tag_jpn_knd_kor_fre_por_ewe_ger_sun_grk_amh_ind_mnd_eng_moo_mcd_gam_ctl_pol_ita_bul_qcu_mol_alb_ben_dyu_wly_lat_aeg_urd_mly_rus_bem_dut_dgb_jav_tha_sod_tml_swa_xho_uzb_lit_guj_azi_tsn_vie_sid_ses_lda_yor	-0.501594809164954	-1.19238015370345	0.236145773340081
655	amh_rus_tsw_svk_heb_gam_mlt_guj_azi_tur_tsn_sun_igb_cze_pol_bsq_rom_chh_lda_cnt_afr_swe_fbf_ctl_swt_arw_hun_swa_dgb_est_grk_sod_geo_lat_urd_dut_ita_wly_owc_bul_fin_moo_bat_alb_jav_jpn_tml_kor_por_krd_yor_spa_ind_pan_aeg_tag_mnd_fre_cic_prs_hau_eng_bos_mol_glc_qcu_ben_lit_ger_ven_anl_hin_sid_ukr_mly_mcd_ses_nor_ewe_mao_tha_tig_knd_bam_akn_aze_slo_scr_uzb_dyu_vie_amr_bem_zul_xho	0.450078401554855	1.06140639850603	0.291253860427794
656	sod_ger_bam_svk_wly_chh_mlt_guj_uzb_azi_dyu_sun_tsn_dut_bul_bsq_pan_amh_ewe_cnt_ita_krd_swa_lat_moo_mcd_est_tsw_dgb_hun_fre_aeg_geo_lit_mol_eng_ben_owc_amr_glc_fin_akn_ind_prs_mly_jpn_knd_kor_rus_nor_yor_grk_tag_cze_gam_jav_mnd_bos_bem_por_sid_pol_hin_alb_scr_qcu_spa_swe_rom_lda_hau_urd_heb_ukr_bat_afr_zul_arw_swt_mao_tha_anl_tml_xho_cic_aze_ctl_slo_tur_ven_vie_tig_ses_fbf_igb	-0.58631767908022	-1.4001458437954	0.16479697062474
657	owc_arw_tsw_swe_gam_amr_tig_pol_uzb_aze_igb_mao_akn_hin_spa_bsq_ben_aeg_ven_mnd_ukr_ctl_fbf_mcd_tsn_guj_est_lda_ses_fin_mol_anl_geo_nor_prs_fre_lat_amh_sod_slo_hun_bam_tag_bul_mly_jpn_tml_kor_rom_krd_moo_pan_bat_lit_chh_sun_cnt_rus_dgb_svk_wly_por_urd_alb_scr_qcu_grk_cze_afr_yor_mlt_dut_sid_ger_jav_bos_dyu_ita_ewe_ind_tha_heb_knd_bem_swt_azi_glc_eng_tur_xho_vie_hau_zul_cic_swa	-0.922381724674166	-2.23601143052466	0.027742715255971
658	chh_svk_bam_pol_heb_anl_tig_spa_uzb_tur_zul_tag_bem_fre_arw_bsq_scr_hau_swt_mnd_por_rus_akn_swe_xho_dut_hun_cic_dgb_fin_prs_amh_geo_mol_mcd_lat_lit_mlt_sod_cze_est_igb_mly_ctl_sun_jpn_knd_kor_hin_nor_lda_krd_bat_pan_aeg_ind_cnt_rom_tsn_guj_gam_eng_grk_ben_slo_qcu_ita_alb_ger_yor_amr_urd_owc_afr_jav_ukr_dyu_bos_tsw_mao_tha_sid_tml_swa_fbf_azi_bul_glc_aze_ses_vie_wly_moo_ewe_ven	0.0977580456248912	0.230117449745975	0.81850591421934
659	heb_fre_dgb_krd_gam_mlt_amr_guj_aze_azi_igb_tag_cic_mol_bul_bsq_cze_tig_fbf_cnt_bos_mcd_akn_nor_lda_prs_hun_ses_xho_est_rom_aeg_geo_ukr_ctl_alb_spa_hau_chh_slo_fin_tsn_mao_dut_sun_jpn_tml_kor_swe_afr_ewe_urd_ind_ita_owc_mly_mnd_por_tsw_lat_sid_lit_ben_hin_pol_qcu_grk_rus_glc_swt_amh_pan_anl_arw_bat_ger_dyu_scr_zul_jav_tha_sod_knd_ven_moo_uzb_svk_eng_tur_yor_vie_wly_bam_bem_swa	-0.62097877906708	-1.48280993479955	0.141505823969618
660	gam_swe_igb_prs_amh_anl_amr_ctl_tur_azi_yor_mao_zul_lat_arw_bsq_afr_chh_tsn_cnt_grk_ukr_dyu_krd_bam_alb_fin_xho_ven_est_ben_hau_geo_hin_rom_eng_bos_sid_heb_glc_hun_akn_tag_por_bat_jpn_knd_kor_svk_mcd_moo_lit_mly_guj_wly_jav_mnd_dut_ses_pan_mlt_bul_urd_nor_fre_qcu_mol_ger_rus_dgb_aeg_slo_tig_pol_ind_spa_bem_ita_swa_sun_tha_sod_tml_ewe_lda_uzb_scr_cze_aze_tsw_vie_owc_swt_fbf_cic	-0.108810437084198	-0.256598023732502	0.798055894368091
661	sod_grk_tsw_afr_heb_chh_hau_scr_uzb_aze_xho_jav_zul_ita_pan_bsq_rom_amr_fbf_cnt_lit_por_ewe_urd_yor_bul_est_swt_bam_fin_ctl_owc_geo_ben_nor_guj_slo_aeg_wly_eng_hun_bem_mly_alb_tag_jpn_tml_kor_mol_prs_cic_spa_ind_rus_tig_bat_mnd_dut_moo_cze_gam_swe_krd_bos_glc_qcu_ger_svk_fre_dyu_sid_mcd_amh_pol_sun_ukr_lda_lat_akn_mao_tha_mlt_knd_dgb_ven_tur_arw_hin_azi_igb_vie_anl_ses_swa_tsn	-0.277372969563836	-0.656850429904698	0.512899279141042
662	chh_spa_swa_rom_tig_anl_mlt_por_aze_azi_moo_ind_xho_scr_ukr_bsq_nor_amh_ven_cnt_cze_ctl_igb_pan_swt_guj_fin_fbf_lda_est_bul_gam_geo_afr_ita_glc_prs_hau_owc_mol_hun_yor_tag_urd_jav_jpn_tml_kor_krd_eng_ewe_slo_mao_lit_aeg_bat_mnd_fre_akn_swe_sid_svk_hin_grk_rus_qcu_alb_pol_dut_tsw_wly_arw_amr_bos_mly_ger_zul_mcd_cic_sun_tha_sod_knd_bam_tsn_tur_lat_ben_uzb_ses_vie_heb_dyu_dgb_bem	0.127789721248356	0.30065275591812	0.764350391659657
663	heb_glc_moo_ger_owc_mlt_wly_nor_tur_azi_ses_tag_dgb_dut_ben_bsq_lat_aeg_swt_mnd_arw_mol_dyu_hin_ven_grk_fin_akn_bem_est_rom_hau_geo_por_urd_lit_cze_anl_sod_rus_hun_swa_sun_prs_ind_jpn_tml_kor_bos_mcd_fbf_ita_mao_fre_amr_jav_cnt_spa_zul_scr_sid_slo_guj_alb_swe_qcu_eng_afr_pan_yor_chh_bul_amh_ukr_bat_krd_lda_ctl_xho_mly_tha_tig_knd_cic_tsw_aze_svk_pol_uzb_igb_vie_gam_tsn_ewe_bam	-0.838595068745807	-2.02960060016974	0.0452546473839451
664	mlt_ukr_ses_afr_hau_gam_owc_svk_tur_azi_ewe_sun_akn_ben_slo_bsq_mcd_amh_igb_mnd_ger_cze_cic_scr_bem_prs_fin_fbf_swa_hun_alb_wly_geo_ctl_rom_pan_lat_aeg_tig_guj_est_ven_mao_dut_mly_jpn_tml_kor_swe_fre_moo_ita_ind_urd_chh_tag_cnt_grk_xho_nor_heb_arw_krd_bos_bul_qcu_rus_lit_hin_swt_sod_por_amr_glc_bat_eng_dyu_pol_bam_jav_tha_anl_knd_lda_tsn_aze_mol_spa_uzb_yor_vie_sid_dgb_tsw_zul	-0.293158393411067	-0.693317672944963	0.48983815320826
665	gam_scr_ven_swe_amh_sod_aeg_arw_azi_uzb_fbf_jav_bem_slo_ukr_bsq_lit_amr_lda_cnt_bos_pol_tsn_nor_zul_eng_hun_tsw_xho_est_spa_hau_geo_ger_afr_bul_grk_tig_wly_guj_fin_ses_mao_cze_tag_jpn_knd_kor_ben_urd_igb_fre_ind_alb_mlt_mly_mnd_ita_akn_rus_sid_mcd_hin_ctl_dut_qcu_lat_svk_prs_cic_heb_krd_chh_glc_bat_pan_swa_por_bam_sun_tha_owc_tml_ewe_dgb_tur_rom_mol_aze_moo_vie_anl_swt_dyu_yor	-0.70140783827046	-1.68213229676489	0.0958981222943221
666	wly_krd_zul_guj_amh_owc_aeg_rus_uzb_azi_ewe_bat_yor_slo_arw_bsq_lat_amr_swa_cnt_cze_nor_ses_alb_xho_hin_hun_tsw_dgb_est_pan_sod_geo_ctl_spa_ukr_ger_hau_gam_svk_fin_tsn_jav_fre_mao_jpn_tml_kor_pol_por_moo_eng_mly_mol_tig_tag_mnd_rom_akn_mcd_chh_scr_prs_swe_ben_qcu_ita_urd_dut_bem_mlt_bos_sid_bul_ind_lit_igb_afr_ven_sun_tha_heb_knd_cic_fbf_tur_grk_glc_aze_dyu_vie_anl_bam_swt_lda	-0.938623208609851	-2.28081853611984	0.0248425517387659
667	wly_hin_dgb_bul_aeg_gam_amh_cze_azi_aze_ses_jav_fbf_nor_ger_bsq_lit_hau_akn_mnd_slo_mol_bam_dut_tsw_eng_hun_swt_lda_est_swe_mlt_geo_por_pol_ben_lat_sod_owc_bos_fin_moo_mao_prs_ind_jpn_knd_kor_urd_fre_cic_arw_bat_spa_chh_mly_cnt_mcd_tsn_scr_sid_rom_pan_glc_alb_qcu_afr_grk_guj_xho_heb_krd_tig_ita_tag_ctl_zul_svk_bem_sun_tha_amr_tml_ewe_ven_tur_ukr_rus_uzb_yor_vie_anl_swa_dyu_igb	0.210318009477428	0.49541886594055	0.621473089967426
668	gam_cze_dyu_mcd_sid_heb_mlt_dut_azi_tur_xho_bat_swa_guj_scr_bsq_svk_wly_ewe_mnd_eng_arw_swt_alb_zul_lit_fin_tsn_cic_hun_grk_amh_geo_ben_mol_rom_lat_owc_aeg_urd_est_tsw_sun_ukr_mao_jpn_knd_kor_pan_bos_dgb_por_ind_ger_amr_mly_cnt_glc_moo_krd_hau_slo_afr_ita_prs_qcu_swe_nor_ctl_igb_anl_rus_tig_pol_jav_spa_bam_fre_ven_tag_tha_sod_tml_yor_ses_uzb_hin_bul_aze_fbf_vie_chh_lda_akn_bem	-0.195846984148317	-0.462064903076398	0.645113907757189
669	hau_krd_zul_mcd_amh_heb_wly_afr_azi_tur_ses_tag_tsw_ben_pol_bsq_ukr_sod_tsn_mnd_alb_slo_fbf_guj_ven_grk_est_swt_bem_fin_pan_anl_geo_scr_svk_dut_ctl_amr_chh_mol_hun_moo_sun_lat_ind_jpn_tml_kor_rus_bos_bam_swe_mao_cze_sid_mly_cnt_lit_igb_hin_tig_glc_eng_bul_por_qcu_ita_ger_arw_cic_gam_fre_owc_urd_bat_rom_dgb_spa_dyu_jav_tha_mlt_knd_yor_ewe_uzb_nor_prs_aze_xho_vie_aeg_akn_lda_swa	-0.904113712942506	-2.19039651781549	0.0309957547613262
670	anl_prs_ven_cze_gam_chh_owc_mcd_tur_uzb_cic_tag_dyu_glc_guj_bsq_swe_heb_yor_mnd_ita_svk_igb_ger_akn_pol_hun_swt_lda_fin_pan_hau_geo_dut_urd_alb_afr_sid_aeg_ukr_est_moo_mly_rom_mao_jpn_tml_kor_grk_arw_zul_mol_sun_scr_sod_bat_cnt_eng_xho_lat_wly_ben_ctl_lit_slo_qcu_krd_rus_spa_fbf_tig_nor_amr_por_jav_bul_ses_bos_swa_ind_tha_amh_knd_ewe_tsw_azi_hin_fre_aze_bem_vie_mlt_tsn_bam_dgb	-0.659634367312448	-1.57790392871409	0.117983253860583
671	wly_mol_fbf_scr_gam_mlt_chh_ben_aze_uzb_cic_mao_ses_lat_swe_bsq_glc_hau_dgb_mnd_ctl_guj_bam_afr_zul_arw_fin_xho_moo_hun_cze_owc_geo_rom_grk_urd_bos_sod_amh_pol_est_yor_tag_bul_sun_jpn_tml_kor_fre_rus_lda_spa_ind_svk_anl_mly_cnt_ukr_ewe_ger_tig_por_hin_pan_krd_qcu_slo_lit_nor_swa_heb_eng_aeg_dut_bat_prs_tsn_ita_akn_jav_tha_amr_knd_bem_ven_tur_mcd_alb_azi_igb_vie_sid_swt_dyu_tsw	-0.0670596467699056	-0.157982644335752	0.874812998776192
672	sid_mol_igb_pan_aeg_wly_mlt_eng_aze_uzb_tsn_ind_akn_grk_hin_bsq_spa_tig_bem_mnd_alb_slo_xho_svk_zul_rom_fin_fbf_dgb_hun_dut_amr_geo_rus_cze_guj_ben_heb_anl_lit_est_yor_sun_lat_tag_jpn_tml_kor_ctl_por_ewe_ita_mly_bul_hau_jav_cnt_scr_swt_arw_sod_ukr_swe_prs_ger_qcu_glc_mcd_fre_moo_chh_afr_gam_urd_bat_nor_dyu_bos_lda_mao_tha_amh_knd_bam_swa_azi_krd_pol_tur_ses_vie_owc_tsw_ven_cic	0.148879898313502	0.350456468437588	0.726788692229254
673	amh_rom_tsw_lat_anl_wly_gam_ben_uzb_aze_ses_tag_yor_dut_arw_bsq_ukr_tig_tsn_mnd_nor_hin_igb_rus_swa_pan_fin_dyu_moo_hun_bos_sod_geo_mcd_prs_krd_pol_sid_heb_cze_est_fbf_mao_alb_bat_jpn_knd_kor_ger_grk_bem_swe_ind_por_chh_jav_cnt_scr_swt_svk_hau_eng_afr_spa_ita_qcu_fre_ctl_urd_bam_mlt_mol_aeg_guj_mly_slo_akn_lit_lda_sun_tha_amr_tml_ewe_dgb_azi_glc_bul_tur_zul_vie_owc_cic_ven_xho	0.886482394791914	2.12039788452758	0.0366342160509158
674	amh_pol_yor_spa_wly_gam_hau_ben_azi_uzb_tsn_bat_ses_ctl_ukr_bsq_pan_aeg_swt_cnt_glc_por_zul_lit_dyu_fre_hun_ewe_cic_est_alb_anl_geo_prs_bos_krd_svk_sod_amr_scr_fin_moo_jav_rom_mao_jpn_tml_kor_afr_hin_xho_urd_tag_bul_mlt_mly_mnd_swe_ven_eng_chh_ger_ita_grk_cze_qcu_mcd_lat_nor_swa_tig_rus_owc_dut_ind_arw_fbf_guj_lda_sun_tha_heb_knd_bam_bem_aze_slo_mol_tur_dgb_vie_sid_igb_akn_tsw	-0.8791191231011	-2.12702143156922	0.03606506932854
675	hau_lat_tsw_por_gam_sid_heb_ita_tur_aze_akn_mly_fbf_afr_rom_bsq_prs_amr_zul_cnt_glc_bos_bem_guj_moo_alb_est_lda_dyu_hun_arw_owc_geo_slo_fre_krd_ben_chh_amh_ctl_fin_swa_sun_pol_ind_jpn_knd_kor_hin_svk_ses_swe_tag_ukr_aeg_bat_mnd_mcd_ven_ger_wly_scr_eng_lit_grk_qcu_rus_nor_mol_xho_sod_urd_mlt_pan_mao_dut_swt_spa_dgb_jav_tha_anl_tml_igb_tsn_azi_bul_cze_uzb_ewe_vie_tig_yor_bam_cic	-0.768134385750441	-1.8525398200126	0.0671200607858099
676	amr_alb_yor_hin_wly_tig_sid_scr_azi_tur_cic_jav_dyu_ctl_cze_bsq_pan_heb_ewe_cnt_nor_ben_moo_rus_tsn_svk_est_swt_dgb_hun_mol_sod_geo_pol_ger_guj_spa_aeg_gam_por_fin_bem_mao_arw_bat_jpn_tml_kor_lit_eng_ven_bos_tag_glc_amh_sun_mnd_mcd_zul_swe_hau_slo_lat_grk_afr_qcu_urd_dut_bul_tsw_owc_prs_anl_ukr_mly_rom_akn_ita_swa_ind_tha_chh_knd_fbf_lda_aze_krd_fre_uzb_bam_vie_mlt_igb_xho_ses	-0.224211534197019	-0.530432332071625	0.597076518127867
677	amh_afr_akn_scr_wly_aeg_mlt_prs_azi_tur_swt_sun_ewe_rus_svk_bsq_pan_sid_ven_cnt_pol_mcd_ses_swe_lda_alb_hun_igb_tsn_fin_arw_gam_geo_glc_bul_slo_krd_owc_sod_eng_est_xho_mly_ger_ind_jpn_tml_kor_rom_fre_yor_por_bat_grk_anl_mao_mnd_ukr_dyu_ben_chh_hin_urd_bos_mol_qcu_guj_dut_nor_zul_heb_spa_tig_cze_tag_lat_cic_ctl_moo_jav_tha_amr_knd_fbf_bam_aze_lit_ita_uzb_dgb_vie_hau_swa_bem_tsw	-0.667983854383367	-1.60575932332828	0.111717215203659
678	amr_mcd_tsw_rom_hau_gam_tig_hin_aze_tur_ven_mao_fbf_lit_swe_bsq_dut_amh_ses_cnt_guj_pan_bem_bos_swa_pol_fin_akn_dyu_hun_grk_heb_geo_svk_afr_prs_krd_owc_anl_nor_est_dgb_mly_alb_bat_jpn_tml_kor_ger_rus_tsn_arw_tag_eng_sid_jav_mnd_cze_yor_glc_wly_mol_spa_ita_scr_qcu_ben_urd_bul_lda_chh_por_mlt_fre_ind_slo_ewe_ctl_cic_sun_tha_aeg_knd_igb_bam_uzb_ukr_lat_azi_xho_vie_sod_moo_zul_swt	-0.549293344996068	-1.31014814917015	0.19337251071107
679	heb_pol_tsw_ukr_tig_chh_anl_por_aze_azi_tsn_mao_swa_ctl_ita_bsq_urd_wly_dyu_mnd_cze_mol_moo_slo_fbf_spa_fin_bam_lda_hun_grk_amh_geo_ger_lat_dut_bul_sid_owc_lit_est_swt_tag_hin_mly_jpn_tml_kor_svk_krd_akn_eng_sun_swe_hau_ind_cnt_scr_xho_rus_sod_prs_rom_glc_pan_qcu_alb_afr_guj_ses_aeg_fre_gam_arw_jav_ben_bem_mcd_yor_bat_tha_mlt_knd_igb_dgb_tur_nor_bos_uzb_ven_vie_amr_cic_zul_ewe	-0.181032900919638	-0.427150346680817	0.670257141841435
680	anl_afr_akn_dut_heb_amr_sod_nor_azi_aze_dgb_ind_tsn_hin_urd_bsq_pan_hau_ses_cnt_fre_ctl_xho_pol_zul_krd_hun_swt_ewe_est_ita_chh_geo_por_ben_mcd_rus_mlt_tig_arw_fin_lda_sun_swe_jav_jpn_knd_kor_eng_rom_dyu_lat_mly_lit_gam_mao_mnd_mol_bem_cze_wly_grk_scr_glc_bos_qcu_ger_guj_ukr_fbf_sid_bul_owc_spa_tag_alb_igb_svk_swa_bat_tha_amh_tml_cic_tsw_uzb_prs_slo_tur_bam_vie_aeg_yor_ven_moo	-0.376137142749079	-0.891571762504601	0.37492345856266
681	owc_alb_ses_lat_mlt_heb_wly_pan_azi_uzb_igb_tag_zul_ctl_ben_bsq_arw_chh_moo_cnt_rus_dut_swa_glc_xho_grk_fin_akn_tsw_est_krd_gam_geo_cze_nor_scr_rom_hau_aeg_afr_hun_lda_ind_mcd_mly_jpn_knd_kor_slo_fre_cic_bos_bat_urd_amr_jav_mnd_bul_dyu_lit_sod_ita_eng_spa_prs_qcu_hin_mol_pol_bam_amh_ukr_tig_swe_mao_ger_ewe_svk_tsn_sun_tha_sid_tml_fbf_yor_tur_guj_por_aze_dgb_vie_anl_ven_bem_swt	-0.0573530498156944	-0.135174258807635	0.892766236701122
682	owc_svk_ven_pan_mlt_chh_sod_lit_azi_aze_bam_tag_zul_prs_urd_bsq_bul_tig_lda_mnd_dut_lat_ses_ukr_yor_spa_hun_moo_dyu_fin_krd_amr_geo_hin_ctl_swe_arw_anl_heb_slo_est_xho_mao_mcd_jav_jpn_knd_kor_rus_alb_bem_eng_ind_cze_hau_sun_cnt_bos_dgb_scr_sid_ben_rom_ger_grk_qcu_nor_fre_pol_tsn_gam_ita_amh_mol_bat_afr_igb_por_swt_mly_tha_aeg_tml_akn_fbf_tur_guj_glc_uzb_cic_vie_wly_ewe_tsw_swa	-0.759516920937492	-1.82598255992309	0.0710618040688207
683	mlt_por_xho_scr_gam_tig_anl_slo_aze_tur_ses_sun_dyu_glc_pan_bsq_swe_amr_yor_mnd_pol_afr_cic_lat_tsn_rom_est_akn_dgb_fin_rus_sid_geo_spa_ctl_mol_bos_amh_aeg_krd_hun_ven_tag_ukr_ind_jpn_knd_kor_svk_nor_igb_grk_jav_eng_sod_bat_cnt_guj_tsw_ben_wly_ger_bul_mcd_dut_qcu_hin_fre_urd_bam_owc_ita_chh_alb_mao_lit_zul_arw_swa_mly_tha_hau_tml_lda_bem_uzb_cze_prs_azi_ewe_vie_heb_fbf_swt_moo	-0.681721746556647	-1.63146491222589	0.106174182796342
684	chh_bul_cic_ctl_gam_tig_amh_mcd_azi_uzb_tsw_ind_ewe_eng_slo_bsq_bos_hau_bem_mnd_grk_pol_moo_cze_lda_rus_est_fbf_xho_hun_svk_heb_geo_ukr_hin_spa_dut_amr_aeg_rom_fin_zul_bat_fre_mly_jpn_tml_kor_swe_prs_akn_lat_jav_nor_sod_tag_cnt_afr_bam_por_sid_lit_scr_arw_mol_qcu_ger_glc_ita_dyu_owc_pan_anl_krd_sun_urd_yor_ben_igb_mao_tha_wly_knd_dgb_ven_tur_alb_guj_aze_swa_vie_mlt_ses_swt_tsn	-0.477042959348631	-1.13368884042293	0.259839083878297
685	chh_krd_akn_rus_tig_gam_amr_pan_tur_aze_yor_tag_ses_pol_lit_bsq_afr_mlt_moo_mnd_svk_arw_dgb_cze_xho_lat_est_dyu_cic_hun_fre_anl_geo_alb_urd_hin_grk_owc_sid_scr_fin_ven_jav_dut_ind_jpn_knd_kor_ita_mcd_swt_mol_sun_ctl_heb_mao_cnt_nor_swa_ger_wly_por_bul_prs_slo_qcu_spa_glc_ben_tsw_hau_eng_aeg_ukr_bat_guj_bem_bos_zul_mly_tha_amh_tml_fbf_lda_azi_rom_swe_uzb_tsn_vie_sod_bam_ewe_igb	-0.473846682288285	-1.12719186733233	0.262561272355738
686	mlt_cze_xho_arw_chh_amr_amh_eng_azi_aze_igb_sun_ewe_scr_prs_bsq_swe_heb_swa_mnd_grk_guj_swt_afr_tsw_ger_est_tsn_cic_hun_hin_aeg_geo_krd_slo_rom_svk_sid_gam_alb_fin_dgb_bat_ita_mao_jpn_tml_kor_dut_spa_fbf_pol_mly_pan_hau_ind_cnt_por_ven_rus_owc_bos_mcd_ctl_fre_qcu_urd_nor_lit_moo_tig_lat_anl_ben_tag_glc_bam_mol_bem_jav_tha_wly_knd_lda_akn_uzb_bul_ukr_tur_zul_vie_sod_dyu_ses_yor	0.228253195859269	0.537066809362298	0.592504095333232
687	owc_por_dyu_bos_sod_amh_sid_eng_aze_uzb_swa_mly_ven_glc_mcd_bsq_ctl_hau_tsw_cnt_slo_ger_dgb_ita_igb_arw_hun_ewe_ses_est_grk_anl_geo_svk_guj_ben_nor_amr_chh_krd_fin_bam_jav_ukr_mao_jpn_knd_kor_scr_spa_moo_cze_ind_lit_gam_sun_mnd_lat_xho_rom_aeg_pol_alb_hin_prs_qcu_dut_bul_swe_bem_tig_fre_heb_rus_tag_urd_swt_pan_zul_bat_tha_wly_tml_akn_lda_azi_mol_afr_tur_yor_vie_mlt_cic_tsn_fbf	0.207979304134536	0.490679400774876	0.624809010641522
688	amh_pan_ven_krd_tig_amr_mlt_cze_azi_tur_tsw_bat_swt_guj_grk_bsq_ita_sid_zul_mnd_afr_arw_yor_por_swa_mol_fin_moo_ses_hun_lat_wly_geo_nor_ctl_bos_ger_hau_sod_dut_est_bem_mly_ben_jav_jpn_knd_kor_swe_slo_dgb_spa_ind_bul_aeg_sun_cnt_svk_dyu_eng_owc_lit_hin_rus_prs_qcu_mcd_ukr_fre_xho_anl_urd_heb_rom_tag_glc_lda_scr_ewe_mao_tha_gam_tml_igb_cic_aze_pol_alb_uzb_bam_vie_chh_fbf_tsn_akn	0.230863420275058	0.543254785035896	0.588254164485175
689	sod_rom_fbf_pan_anl_aeg_chh_urd_azi_aze_akn_mao_zul_nor_mcd_bsq_guj_hau_igb_mnd_alb_lit_dgb_ctl_yor_slo_fin_tsn_swa_hun_svk_heb_geo_ben_ita_afr_lat_sid_amh_scr_est_dyu_bat_spa_jav_jpn_knd_kor_glc_krd_ven_prs_mly_fre_amr_tag_cnt_grk_lda_hin_mlt_ger_pol_eng_mol_qcu_cze_bul_swe_cic_tig_rus_owc_bos_ind_arw_bam_por_ewe_sun_tha_gam_tml_moo_swt_tur_dut_ukr_uzb_bem_vie_wly_tsw_ses_xho	-0.19669038540411	-0.464638117320262	0.643276603221722
690	owc_por_zul_glc_anl_chh_tig_bos_aze_tur_cic_mao_bem_ukr_ger_bsq_ctl_hau_dgb_mnd_pan_lat_akn_cze_bam_swe_fin_moo_swa_hun_pol_wly_geo_dut_eng_fre_svk_aeg_amh_nor_est_swt_bat_arw_jav_jpn_knd_kor_bul_afr_dyu_mcd_tag_rom_heb_mly_cnt_krd_lda_lit_sod_guj_alb_prs_rus_qcu_hin_grk_ben_xho_amr_ita_mlt_spa_ind_mol_ses_scr_ewe_sun_tha_gam_tml_tsn_fbf_azi_urd_slo_uzb_tsw_vie_sid_ven_yor_igb	0.711142528633856	1.68627977035975	0.0950940587745676
691	sod_dut_tsn_mol_anl_sid_tig_scr_tur_uzb_swt_ind_ses_por_fre_bsq_cze_amr_ven_cnt_arw_prs_igb_ben_xho_grk_hun_bam_fbf_fin_guj_chh_geo_hin_swe_rom_ukr_amh_owc_afr_est_tsw_mao_bos_sun_jpn_tml_kor_ita_mcd_zul_bul_tag_slo_hau_jav_mnd_krd_dgb_pol_wly_spa_lat_ger_rus_qcu_ctl_glc_lit_lda_aeg_nor_gam_pan_mly_alb_moo_urd_bem_bat_tha_heb_knd_akn_yor_azi_svk_eng_aze_swa_vie_mlt_ewe_cic_dyu	0.311409002393948	0.734221175527885	0.464661099701686
692	sid_afr_ses_pan_amr_anl_amh_nor_azi_uzb_fbf_mao_tsw_svk_slo_bsq_rus_gam_swa_cnt_swe_ctl_yor_ukr_igb_lit_hun_bam_akn_fin_eng_tig_geo_mol_lat_grk_glc_owc_hau_ger_est_moo_jav_dut_mly_jpn_tml_kor_ita_por_bem_cze_ind_spa_chh_bat_mnd_rom_swt_arw_aeg_scr_fre_alb_krd_qcu_bul_ben_bos_dgb_mlt_pol_heb_guj_tag_hin_xho_prs_dyu_sun_tha_wly_knd_ven_cic_tur_mcd_urd_aze_lda_vie_sod_tsn_ewe_zul	0.601702449363733	1.42526928952694	0.157426975316944
693	owc_mcd_ewe_ben_sod_tig_wly_lit_azi_tur_yor_sun_ven_rom_rus_bsq_guj_heb_bem_mnd_scr_hin_cic_bos_zul_slo_fin_bam_fbf_est_svk_anl_geo_ger_fre_eng_ita_mlt_gam_urd_hun_lda_tag_afr_bat_jpn_tml_kor_ukr_mol_akn_por_ind_lat_sid_jav_cnt_spa_swt_grk_aeg_krd_cze_glc_swe_qcu_alb_nor_ctl_swa_chh_arw_amr_pol_mao_bul_xho_prs_moo_mly_tha_amh_knd_ses_dgb_aze_pan_dut_uzb_dyu_vie_hau_tsn_tsw_igb	-0.104298951781619	-0.246315370732442	0.805980957946859
694	sod_ita_akn_ger_chh_mlt_gam_alb_azi_aze_yor_jav_moo_ctl_eng_bsq_hin_amr_igb_mnd_ben_swe_xho_mol_swa_slo_fin_ewe_zul_est_bul_amh_geo_glc_bos_krd_fre_owc_wly_guj_hun_tsn_sun_spa_mly_jpn_tml_kor_scr_pol_ven_prs_bat_rus_sid_ind_cnt_grk_bam_svk_tig_mcd_ukr_urd_lit_qcu_rom_nor_pan_tsw_aeg_cze_hau_arw_tag_dut_dyu_lat_lda_mao_tha_anl_knd_dgb_cic_tur_afr_por_uzb_swt_vie_heb_fbf_ses_bem	-0.07810454758622	-0.184211511404972	0.854248610115295
695	aeg_spa_yor_glc_chh_anl_gam_krd_azi_uzb_xho_ind_ses_pol_scr_bsq_bos_amh_ewe_cnt_eng_ctl_fbf_grk_dyu_urd_est_dgb_lda_hun_lit_sod_geo_rom_pan_alb_swe_hau_heb_cze_fin_swt_mly_por_mao_jpn_tml_kor_fre_ger_zul_ben_sun_afr_mlt_jav_mnd_dut_ven_guj_sid_mcd_lat_svk_arw_qcu_ita_mol_prs_igb_tig_rus_wly_bul_tag_ukr_tsw_slo_bam_bat_tha_amr_knd_bem_moo_tur_hin_nor_aze_swa_vie_owc_tsn_cic_akn	-0.81686413565751	-1.96985473663485	0.0518300423546675
696	tig_spa_cic_ger_owc_sod_hau_ctl_aze_tur_yor_ind_bam_bul_dut_bsq_lit_mlt_swt_cnt_afr_por_dgb_pan_xho_scr_fin_ses_tsw_hun_hin_wly_geo_cze_urd_swe_bos_chh_aeg_ben_est_dyu_mly_mol_bat_jpn_knd_kor_alb_fre_igb_prs_tag_ukr_anl_jav_mnd_grk_ewe_eng_gam_pol_rom_guj_rus_qcu_lat_svk_krd_swa_sid_mcd_heb_nor_sun_slo_lda_arw_ven_mao_tha_amr_tml_moo_bem_uzb_glc_ita_azi_akn_vie_amh_fbf_zul_tsn	0.288971713120754	0.679753580540466	0.498349026355464
697	sid_swe_ses_bul_amh_mlt_chh_mol_uzb_azi_ewe_bat_bem_spa_lit_bsq_arw_hau_fbf_cnt_nor_ben_yor_afr_cic_ctl_fin_moo_ven_hun_ita_owc_geo_krd_rom_alb_guj_aeg_sod_ukr_est_igb_mly_hin_sun_jpn_knd_kor_cze_urd_dgb_por_tag_lat_tig_ind_mnd_slo_lda_svk_anl_rus_mcd_bos_pol_qcu_scr_pan_grk_xho_wly_ger_amr_glc_mao_fre_dyu_eng_tsw_jav_tha_gam_tml_swt_bam_tur_dut_prs_aze_zul_vie_heb_swa_tsn_akn	-0.0842755173799978	-0.199045711270077	0.842661510188299
698	wly_urd_moo_rom_tig_amr_amh_arw_aze_azi_akn_sun_lda_fre_krd_bsq_pan_mlt_yor_mnd_rus_scr_swt_bos_tsw_glc_hun_bam_ewe_est_slo_sid_geo_eng_por_afr_bul_sod_aeg_mcd_fin_cic_bat_mol_mly_jpn_knd_kor_ctl_ger_xho_grk_tag_ukr_anl_jav_cnt_lat_ses_spa_hau_svk_dut_nor_alb_qcu_ita_cze_lit_zul_heb_guj_owc_pol_mao_prs_igb_swe_tsn_ind_tha_chh_tml_dyu_dgb_tur_hin_ben_uzb_swa_vie_gam_fbf_ven_bem	0.153472176322286	0.361488668530632	0.71855414453424
699	amr_bos_bam_bul_wly_anl_gam_spa_tur_aze_ewe_bat_cic_arw_slo_bsq_rom_amh_swa_mnd_ukr_por_fbf_prs_dyu_ger_hun_swt_igb_est_pan_hau_geo_fre_swe_scr_pol_heb_mlt_svk_fin_xho_jav_nor_mao_jpn_tml_kor_eng_guj_dgb_ita_sun_mol_sid_mly_cnt_mcd_zul_lat_owc_lit_hin_glc_alb_qcu_krd_grk_ben_lda_chh_urd_aeg_afr_tag_dut_moo_ctl_ses_ind_tha_tig_knd_yor_ven_azi_rus_cze_uzb_tsw_vie_sod_tsn_bem_akn	-0.790037917696159	-1.90437404970779	0.0599524537390611
700	sod_grk_fbf_fre_mlt_wly_tig_alb_uzb_aze_ses_sun_akn_por_pan_bsq_pol_amh_ewe_cnt_scr_ita_dyu_ukr_moo_mcd_hun_dgb_lda_fin_svk_hau_geo_lat_nor_bos_eng_chh_amr_glc_est_xho_ind_cze_tag_jpn_knd_kor_mol_slo_igb_swe_jav_urd_anl_mao_mnd_hin_swa_prs_heb_bul_afr_ctl_ger_qcu_arw_guj_spa_yor_sid_krd_owc_rus_bat_ben_swt_dut_bem_mly_tha_gam_tml_ven_zul_azi_lit_rom_tur_tsw_vie_aeg_bam_cic_tsn	0.30419578404258	0.717201674409332	0.475047170227065
701	tig_alb_ses_fre_wly_sod_mlt_lat_uzb_aze_dgb_tag_zul_afr_hin_bsq_ger_owc_bam_mnd_rus_dut_tsw_slo_ewe_cze_est_xho_igb_hun_ben_aeg_geo_swe_bul_prs_scr_sid_amr_por_fin_ven_sun_ita_bat_jpn_knd_kor_grk_eng_tsn_arw_mly_mol_gam_mao_cnt_pan_swa_svk_heb_mcd_glc_urd_pol_qcu_rom_lit_ctl_moo_chh_krd_amh_bos_ind_spa_cic_guj_dyu_jav_tha_anl_tml_yor_swt_tur_ukr_nor_azi_akn_vie_hau_lda_bem_fbf	-1.09574249722569	-2.68826487028048	0.00851109283270002
702	amh_urd_yor_lat_sod_tig_wly_slo_azi_tur_fbf_sun_xho_afr_alb_bsq_guj_aeg_akn_mnd_lit_ukr_bem_svk_bam_prs_hun_moo_swa_est_rus_mlt_geo_ben_cze_ita_pol_sid_owc_bul_fin_igb_ind_arw_mao_jpn_tml_kor_glc_krd_tsw_nor_mly_ctl_anl_tag_cnt_mol_cic_grk_amr_swe_mcd_eng_por_qcu_hin_pan_bos_dgb_gam_scr_chh_dut_bat_spa_dyu_fre_zul_jav_tha_heb_knd_ven_ewe_aze_ger_rom_uzb_tsn_vie_hau_ses_lda_swt	-0.502580253843664	-1.19659638760987	0.234505494168706
703	amh_eng_swt_scr_hau_aeg_sod_urd_azi_aze_dyu_mao_fbf_swe_slo_bsq_svk_anl_ven_cnt_lit_ger_dgb_arw_lda_lat_est_swa_tsw_fin_mcd_owc_geo_bul_ben_rom_hin_chh_mlt_afr_hun_cic_tag_krd_sun_jpn_tml_kor_ctl_cze_yor_grk_bat_ita_heb_ind_mnd_guj_akn_pol_gam_nor_ukr_glc_pan_qcu_dut_por_rus_bem_wly_mol_amr_prs_jav_fre_tsn_alb_moo_mly_tha_sid_knd_zul_igb_uzb_spa_bos_tur_ewe_vie_tig_bam_xho_ses	-0.511630988542135	-1.21575795605114	0.227154227241463
704	anl_pol_lda_prs_gam_tig_wly_bul_tur_azi_swa_mly_bam_scr_bos_bsq_ger_amr_igb_mnd_nor_mcd_bem_rus_zul_lit_fin_dyu_dgb_hun_por_heb_geo_ben_pan_cze_mol_hau_sid_glc_est_yor_bat_grk_sun_jpn_tml_kor_slo_hin_xho_spa_tag_arw_aeg_ind_cnt_fre_ewe_alb_owc_dut_afr_ukr_krd_qcu_eng_lat_urd_ven_sod_ctl_amh_guj_mao_svk_akn_swe_moo_jav_tha_chh_knd_tsw_cic_uzb_rom_ita_aze_swt_vie_mlt_ses_fbf_tsn	-0.457816477056612	-1.08900389201539	0.278966093513675
705	heb_urd_ewe_ger_hau_amr_mlt_guj_aze_uzb_cic_ind_tsn_cze_scr_bsq_slo_sod_xho_cnt_mol_bos_lda_krd_fbf_eng_hun_zul_dgb_fin_nor_chh_geo_fre_por_prs_pan_wly_anl_hin_est_swa_mly_ctl_tag_jpn_tml_kor_rus_ben_tsw_bul_jav_pol_owc_bat_mnd_lit_igb_ita_amh_svk_swe_glc_afr_qcu_dut_ukr_grk_akn_sid_rom_gam_alb_sun_mcd_yor_spa_dyu_mao_tha_tig_knd_ses_bem_azi_lat_arw_tur_moo_vie_aeg_swt_ven_bam	-0.937058830813595	-2.27488023765953	0.0252109062414084
706	mlt_grk_dyu_mol_aeg_gam_amr_ben_azi_aze_xho_bat_dgb_ukr_svk_bsq_hin_wly_igb_cnt_bos_pol_ewe_rom_tsn_lit_est_ses_moo_hun_alb_hau_geo_ita_lat_swe_fre_heb_chh_spa_fin_ven_sun_urd_mao_jpn_tml_kor_ctl_bul_akn_glc_jav_scr_anl_ind_mnd_nor_tsw_afr_sod_mcd_krd_cze_slo_qcu_ger_eng_prs_lda_tig_dut_amh_rus_tag_por_yor_guj_swt_mly_tha_sid_knd_bam_fbf_uzb_pan_arw_tur_cic_vie_owc_swa_bem_zul	-0.230484392694456	-0.544491400405692	0.587406570425302
707	chh_prs_swa_mol_hau_tig_anl_lit_azi_tur_ewe_tag_igb_slo_pol_bsq_ger_amr_moo_cnt_fre_svk_ven_dut_dgb_eng_fin_xho_ses_est_bul_gam_geo_ukr_cze_rus_hin_amh_sod_pan_hun_tsn_mao_swe_sun_jpn_knd_kor_urd_por_tsw_grk_ind_krd_sid_bat_mnd_rom_lda_mcd_mlt_arw_guj_nor_alb_qcu_spa_ctl_bos_yor_wly_ben_heb_lat_jav_scr_akn_ita_dyu_mly_tha_aeg_tml_bem_swt_uzb_afr_glc_aze_fbf_vie_owc_bam_zul_cic	-0.164829387736793	-0.38841235802579	0.698598643071574
708	anl_ita_dyu_glc_sod_amr_aeg_eng_tur_azi_bam_ind_igb_cze_hin_bsq_pan_wly_fbf_cnt_ukr_lit_cic_lat_tsw_arw_est_ses_lda_hun_por_sid_geo_mcd_urd_swe_scr_mlt_gam_bos_fin_dgb_mly_ben_mao_jpn_knd_kor_afr_grk_bem_rom_tag_pol_hau_jav_mnd_krd_ewe_bul_amh_spa_ger_mol_svk_qcu_guj_alb_prs_ven_heb_rus_tig_fre_bat_dut_xho_slo_akn_sun_tha_owc_tml_tsn_yor_aze_nor_ctl_uzb_swt_vie_chh_zul_moo_swa	-0.181499494646738	-0.428523900539195	0.669260629340547
709	mlt_lit_tsw_eng_hau_amh_chh_urd_azi_uzb_cic_ind_ewe_svk_ita_bsq_ger_anl_dyu_mnd_arw_afr_xho_cze_dgb_rom_hun_swa_swt_est_mol_aeg_geo_pol_dut_mcd_swe_gam_sod_ben_fin_akn_tag_spa_mly_jpn_knd_kor_ctl_bul_igb_slo_jav_alb_sid_bat_cnt_prs_tsn_fre_owc_lat_rus_guj_bos_qcu_scr_pan_hin_moo_tig_glc_amr_grk_sun_krd_ses_ukr_zul_mao_tha_wly_tml_bam_ven_tur_por_nor_aze_fbf_vie_heb_lda_yor_bem	-0.474091310413466	-1.12572133228248	0.263180184461765
710	wly_ukr_yor_pan_sod_amr_aeg_glc_tur_azi_ven_mao_cic_lit_nor_bsq_swe_hau_igb_mnd_bos_grk_bam_urd_ewe_cze_fin_fbf_akn_est_ita_chh_geo_ben_rus_rom_pol_owc_heb_krd_hun_swa_bat_eng_tag_jpn_knd_kor_mol_ger_dgb_fre_jav_ctl_tig_ind_cnt_svk_swt_mcd_gam_prs_guj_scr_alb_qcu_afr_bul_dut_bem_sid_spa_mlt_slo_mly_por_dyu_lat_moo_sun_tha_amh_tml_zul_ses_aze_hin_arw_uzb_lda_vie_anl_tsw_xho_tsn	-0.177364376633243	-0.41830990607454	0.67668492738193
711	aeg_pol_moo_glc_sid_chh_sod_eng_uzb_azi_ses_mly_tsn_dut_ita_bsq_spa_wly_dyu_mnd_por_swe_igb_mcd_ewe_cze_fin_bam_akn_est_ger_amh_geo_svk_guj_afr_lit_gam_amr_scr_hun_swt_jav_pan_ind_jpn_tml_kor_lat_arw_fbf_slo_tag_grk_heb_bat_cnt_urd_yor_ben_anl_rom_mol_ukr_bul_qcu_krd_prs_bos_dgb_hau_nor_owc_hin_sun_rus_xho_alb_ven_mao_tha_mlt_knd_tsw_zul_aze_ctl_fre_tur_swa_vie_tig_lda_bem_cic	-0.195907168495176	-0.462624563088134	0.644714116172875
712	hau_glc_ven_ger_heb_gam_owc_eng_tur_azi_yor_jav_igb_ctl_krd_bsq_alb_wly_fbf_mnd_ben_scr_moo_fre_zul_ukr_est_akn_swt_fin_spa_sid_geo_mcd_arw_nor_bos_amr_mlt_urd_hun_swa_ind_pol_mao_jpn_knd_kor_prs_afr_tsn_lat_tag_bul_sod_sun_cnt_pan_cic_grk_chh_guj_rom_ita_hin_qcu_mol_rus_lit_ses_aeg_svk_amh_por_bat_cze_bam_slo_lda_mly_tha_anl_tml_bem_dgb_aze_swe_dut_uzb_xho_vie_tig_tsw_dyu_ewe	-0.285816102651894	-0.676149938861923	0.500623518708052
713	anl_alb_akn_eng_amr_heb_gam_rom_uzb_tur_dyu_tag_bam_krd_ita_bsq_glc_aeg_swt_cnt_cze_mol_fbf_swe_ses_pan_est_bem_moo_hun_pol_wly_geo_ctl_guj_ger_ukr_hau_amh_bul_fin_swa_bat_fre_mly_jpn_knd_kor_arw_dut_lda_rus_sun_grk_sid_ind_mnd_scr_ewe_afr_chh_ben_slo_nor_urd_qcu_hin_lat_por_tsn_sod_mcd_owc_spa_jav_svk_cic_lit_zul_mao_tha_mlt_tml_xho_dgb_azi_bos_prs_aze_ven_vie_tig_tsw_igb_yor	-0.77165866457718	-1.85839268792231	0.0662763962059843
714	anl_ukr_dgb_afr_amh_aeg_chh_pol_aze_tur_bam_bat_ewe_bul_mol_bsq_lat_mlt_xho_mnd_mcd_urd_tsw_ben_dyu_grk_fin_yor_moo_hun_guj_owc_geo_alb_ger_fre_rus_tig_gam_rom_est_zul_jav_slo_ind_jpn_tml_kor_nor_svk_swa_por_sun_krd_amr_tag_cnt_scr_tsn_swe_sod_bos_prs_spa_ita_qcu_pan_lit_hin_akn_heb_ctl_hau_arw_mao_cze_cic_glc_bem_mly_tha_sid_knd_ven_igb_azi_eng_dut_uzb_swt_vie_wly_ses_fbf_lda	-0.928442767893875	-2.25232509533405	0.0266541414974416
715	hau_mcd_fbf_ita_amr_mlt_heb_urd_azi_uzb_lda_jav_bem_prs_rom_bsq_arw_anl_ven_cnt_swe_cze_yor_ukr_dgb_rus_fin_tsn_ses_hun_spa_gam_geo_alb_nor_scr_ctl_tig_chh_hin_est_bam_mao_bul_tag_jpn_tml_kor_svk_eng_igb_krd_bat_glc_aeg_mly_mnd_fre_tsw_guj_sid_pan_ger_bos_lit_qcu_pol_lat_slo_swa_owc_ben_sod_afr_ind_grk_swt_por_akn_sun_tha_wly_knd_xho_dyu_tur_dut_mol_aze_ewe_vie_amh_cic_moo_zul	-0.441967499037745	-1.04844767368061	0.297149485166689
716	owc_hin_bem_arw_mlt_tig_heb_slo_tur_aze_cic_ind_swa_ben_krd_bsq_svk_gam_xho_mnd_nor_rom_ses_afr_zul_ukr_est_tsn_moo_fin_cze_anl_geo_alb_ctl_spa_glc_amr_aeg_lat_hun_swt_jav_urd_bat_jpn_knd_kor_mol_pan_dgb_lit_tag_ita_sod_mly_cnt_grk_akn_bul_chh_prs_bos_rus_ger_qcu_por_mcd_eng_lda_sid_guj_amh_swe_mao_fre_fbf_dut_ven_sun_tha_wly_tml_yor_tsw_azi_scr_pol_uzb_dyu_vie_hau_ewe_bam_igb	-0.560461917650908	-1.33608862472411	0.184780459645266
717	heb_swe_lda_glc_anl_chh_wly_hin_uzb_tur_igb_sun_fbf_scr_pan_bsq_lit_sid_tsw_cnt_por_ger_swa_mcd_dyu_ita_fin_ven_ewe_hun_rom_mlt_geo_cze_grk_afr_nor_owc_gam_bos_est_zul_bat_dut_mly_jpn_knd_kor_svk_eng_moo_urd_jav_spa_aeg_tag_mnd_lat_dgb_pol_sod_ukr_ctl_guj_alb_qcu_krd_slo_bul_tsn_hau_prs_amh_mol_mao_rus_bem_fre_xho_ind_tha_amr_tml_bam_swt_aze_arw_ben_azi_yor_vie_tig_ses_akn_cic	0.262384098079811	0.617366844505731	0.538501467186945
718	wly_lit_moo_mcd_hau_sod_sid_grk_tur_aze_fbf_ind_swt_pol_por_bsq_glc_owc_dgb_mnd_urd_ita_ses_fre_tsn_eng_hun_swa_cic_est_cze_anl_geo_slo_rom_ukr_afr_aeg_tig_prs_fin_ewe_jav_bul_sun_jpn_tml_kor_rus_nor_akn_arw_tag_ben_mlt_bat_cnt_krd_bam_pan_heb_bos_guj_ctl_hin_qcu_ger_lat_dut_lda_gam_scr_amh_alb_mao_svk_xho_swe_tsw_mly_tha_amr_knd_yor_zul_azi_spa_mol_uzb_igb_vie_chh_dyu_bem_ven	-0.6719477189071	-1.61008842819665	0.110767786540074
719	amr_mol_ewe_ctl_mlt_chh_gam_scr_tur_azi_ven_mao_fbf_bul_swe_bsq_hin_sid_dgb_cnt_prs_rom_swt_fre_bem_glc_hun_ses_swa_est_guj_owc_geo_mcd_afr_ukr_rus_hau_heb_dut_fin_yor_sun_svk_bat_jpn_tml_kor_urd_arw_moo_krd_ind_cze_tig_tag_mnd_por_tsw_slo_aeg_lat_bos_ger_ben_qcu_pol_lit_ita_igb_anl_spa_sod_grk_jav_pan_lda_alb_akn_mly_tha_amh_knd_zul_cic_aze_nor_eng_uzb_dyu_vie_wly_xho_tsn_bam	-0.102041456852827	-0.240843551068274	0.810206534305432
720	hau_fre_moo_rus_wly_anl_heb_spa_uzb_tur_ven_bat_ewe_swe_bos_bsq_slo_owc_yor_cnt_grk_scr_xho_arw_cic_glc_hun_ses_tsw_fin_lat_sid_geo_ita_mol_por_dut_chh_gam_eng_est_lda_sun_lit_tag_jpn_tml_kor_urd_alb_tsn_prs_jav_svk_amh_mao_mnd_ben_zul_ukr_aeg_bul_ger_guj_nor_qcu_pan_cze_afr_fbf_tig_mcd_mlt_hin_ind_ctl_bem_rom_bam_mly_tha_amr_knd_swa_akn_aze_krd_pol_azi_swt_vie_sod_dgb_dyu_igb	-0.318879090369242	-0.754414394537917	0.452506500478337
721	hau_dut_fbf_prs_amh_heb_amr_ita_tur_azi_akn_mly_tsn_grk_eng_bsq_guj_sod_bem_cnt_swe_afr_swa_rus_ses_ger_fin_ewe_yor_est_pan_sid_geo_krd_bos_cze_lit_aeg_owc_por_hun_cic_jav_rom_ind_jpn_tml_kor_nor_alb_dyu_svk_mao_lat_wly_sun_mnd_slo_lda_bul_anl_mcd_scr_ben_ctl_qcu_mol_hin_ukr_zul_tig_arw_chh_fre_bat_urd_swt_pol_xho_tag_tha_mlt_knd_moo_ven_aze_spa_glc_uzb_dgb_vie_gam_tsw_bam_igb	-0.32700959332378	-0.775006891225244	0.440301688416502
722	amr_ita_swt_guj_gam_owc_sod_nor_tur_azi_lda_mao_dgb_lit_mcd_bsq_ger_mlt_ven_cnt_pan_alb_dyu_hin_fbf_rus_fin_zul_tsn_est_pol_anl_geo_ukr_svk_rom_eng_aeg_sid_cze_hun_xho_mly_arw_tag_jpn_tml_kor_bos_swe_bam_ctl_jav_prs_hau_ind_mnd_dut_akn_slo_tig_ben_lat_afr_por_qcu_spa_mol_glc_moo_amh_krd_chh_fre_sun_bul_bem_scr_yor_bat_tha_heb_knd_ses_cic_uzb_urd_grk_aze_swa_vie_wly_ewe_igb_tsw	-0.838860731442943	-2.0264790620402	0.0455795965341101
723	gam_ita_ven_ctl_sid_hau_wly_rus_azi_uzb_fbf_jav_tsw_lat_urd_bsq_grk_amh_dyu_mnd_fre_lit_swa_mol_moo_mcd_est_swt_akn_hun_glc_amr_geo_alb_pol_por_afr_chh_tig_eng_fin_zul_bat_spa_tag_jpn_knd_kor_bos_krd_bam_rom_mly_bul_mlt_ind_cnt_arw_dgb_ben_owc_cze_prs_nor_scr_qcu_slo_ukr_guj_cic_aeg_hin_sod_pan_mao_svk_lda_dut_igb_sun_tha_heb_tml_xho_yor_tur_swe_ger_aze_bem_vie_anl_ses_ewe_tsn	-0.269801843411785	-0.638468619770923	0.524737863890677
724	sid_ben_zul_arw_gam_amr_aeg_slo_tur_aze_moo_ind_igb_afr_mcd_bsq_bos_amh_tsn_mnd_bul_prs_dyu_pan_bam_rus_fin_ses_ven_est_svk_hau_geo_scr_krd_rom_urd_heb_mlt_ger_hun_akn_tag_guj_bat_jpn_knd_kor_ukr_glc_ewe_cze_jav_ctl_anl_mly_cnt_spa_swa_grk_wly_ita_dut_pol_fre_qcu_nor_por_mol_tsw_tig_lit_owc_hin_sun_swe_bem_lat_cic_mao_tha_sod_tml_yor_dgb_azi_eng_alb_uzb_swt_vie_chh_fbf_xho_lda	-0.193311240907088	-0.456023708506561	0.649436035490253
725	hau_pol_yor_slo_tig_amr_anl_ukr_azi_uzb_xho_mly_dyu_swe_nor_bsq_pan_gam_ven_cnt_scr_mcd_tsn_afr_akn_ctl_fin_ewe_ses_hun_cze_mlt_geo_lat_spa_lit_hin_chh_wly_bos_est_igb_tag_arw_bat_jpn_knd_kor_urd_guj_zul_rus_mao_mol_sid_sun_mnd_ben_tsw_svk_heb_ger_alb_grk_fre_qcu_bul_dut_prs_bem_aeg_eng_amh_por_ind_ita_swt_glc_moo_jav_tha_sod_tml_cic_dgb_aze_rom_krd_tur_fbf_vie_owc_swa_lda_bam	-0.190583892828817	-0.44990650968619	0.653824792234589
726	anl_bul_dyu_fre_owc_hau_gam_urd_aze_tur_swa_ind_zul_por_lit_bsq_ben_tig_dgb_mnd_mcd_nor_bam_alb_cic_hin_fin_ses_fbf_hun_mol_amh_geo_pol_krd_bos_grk_sod_wly_spa_est_moo_tag_swe_jav_jpn_knd_kor_rom_ctl_xho_prs_mly_cze_chh_sun_cnt_ita_tsw_eng_mlt_slo_svk_glc_scr_qcu_ger_rus_pan_ewe_amr_dut_aeg_lat_mao_guj_bem_arw_igb_bat_tha_sid_tml_tsn_ven_azi_afr_ukr_uzb_swt_vie_heb_lda_yor_akn	-0.0596645398394707	-0.140659294663957	0.888443316628427
727	wly_nor_ewe_cze_chh_aeg_gam_rom_uzb_aze_xho_tag_tsn_glc_svk_bsq_pol_mlt_igb_mnd_pan_rus_bem_hin_zul_spa_est_ses_akn_hun_bul_sod_geo_swe_arw_lit_ger_hau_amh_bos_fin_ven_sun_guj_jav_jpn_knd_kor_mcd_ukr_yor_eng_mao_prs_tig_ind_cnt_alb_bam_grk_anl_por_dut_lat_afr_qcu_scr_fre_urd_tsw_owc_ctl_heb_ita_bat_ben_swt_slo_dgb_mly_tha_amr_tml_lda_cic_azi_krd_mol_tur_fbf_vie_sid_moo_dyu_swa	-0.421509882701117	-1.00149361743001	0.319186919253597
728	aeg_arw_xho_pan_amr_chh_anl_swe_uzb_tur_swt_bat_cic_ukr_ita_bsq_nor_hau_dgb_mnd_ben_mol_ven_spa_moo_ctl_hun_dyu_igb_est_rus_owc_geo_hin_rom_lat_alb_wly_sod_bos_fin_bam_mao_afr_tag_jpn_tml_kor_cze_por_fbf_lit_ind_bul_mlt_mly_cnt_glc_swa_scr_tig_dut_grk_mcd_eng_qcu_ger_prs_slo_yor_sid_svk_amh_guj_sun_pol_zul_urd_akn_jav_tha_heb_knd_bem_ses_aze_fre_krd_azi_tsw_vie_gam_lda_tsn_ewe	-0.231051464683506	-0.545100581783424	0.586989239971369
729	amr_hin_tsw_bos_aeg_gam_mlt_scr_uzb_tur_ses_bat_yor_pol_mcd_bsq_pan_hau_dgb_mnd_krd_arw_swa_rom_igb_rus_est_tsn_akn_fin_lat_heb_geo_por_cze_slo_urd_sod_anl_ukr_hun_dyu_jav_ben_tag_jpn_knd_kor_alb_glc_lda_prs_sun_eng_tig_ind_cnt_lit_ewe_fre_wly_guj_ita_afr_bul_qcu_nor_dut_ctl_zul_sid_ger_owc_svk_mao_grk_ven_spa_bem_mly_tha_chh_tml_bam_moo_azi_mol_swe_aze_swt_vie_amh_cic_xho_fbf	-0.414410001246728	-0.983228178340223	0.328046179439742
730	sod_mcd_igb_pol_wly_amh_heb_grk_aze_azi_akn_bat_ven_hin_bul_bsq_lit_gam_moo_cnt_bos_ukr_ses_swe_ewe_ctl_est_swa_cic_fin_rus_sid_geo_afr_guj_prs_por_chh_hau_lat_hun_xho_ind_dut_mly_jpn_knd_kor_svk_pan_bem_cze_tag_mol_mlt_jav_mnd_nor_dyu_krd_owc_rom_arw_spa_urd_qcu_ita_fre_glc_yor_aeg_alb_amr_scr_mao_ben_lda_eng_bam_sun_tha_anl_tml_tsn_dgb_uzb_slo_ger_tur_tsw_vie_tig_zul_swt_fbf	0.109077740085441	0.256527562991062	0.798110129118873
731	aeg_pol_akn_prs_amh_owc_tig_mcd_aze_tur_yor_mly_dgb_glc_rus_bsq_mol_mlt_tsn_mnd_eng_bul_ven_spa_xho_ger_fin_bem_zul_hun_swe_heb_geo_krd_arw_rom_urd_hau_sod_bos_est_swa_tag_ctl_bat_jpn_tml_kor_dut_por_fbf_fre_jav_lat_amr_mao_cnt_ita_dyu_grk_wly_scr_ukr_cze_ben_qcu_slo_afr_nor_ses_gam_lit_sid_hin_sun_pan_bam_guj_ewe_ind_tha_anl_knd_lda_cic_uzb_svk_alb_azi_swt_vie_chh_moo_igb_tsw	-0.417976462182379	-0.992873720975103	0.323347803073382
732	mlt_slo_xho_arw_amr_sod_aeg_hin_aze_azi_ven_mao_fbf_bos_prs_bsq_grk_hau_bam_cnt_ctl_urd_ewe_afr_cic_ukr_est_moo_dgb_hun_nor_chh_geo_mcd_eng_svk_por_wly_amh_alb_fin_dyu_ind_spa_mly_jpn_knd_kor_fre_guj_ses_cze_bat_rus_tig_tag_mnd_dut_yor_mol_heb_scr_ger_rom_pan_qcu_lit_pol_bul_swt_anl_krd_gam_ben_jav_lat_igb_ita_tsn_sun_tha_sid_tml_bem_swa_uzb_swe_glc_tur_lda_vie_owc_tsw_akn_zul	-0.0131662182769778	-0.0310198886815659	0.975320152730716
733	gam_ger_ses_dut_anl_sid_amh_lat_tur_aze_cic_sun_swt_ukr_krd_bsq_mcd_aeg_lda_cnt_ita_prs_xho_slo_dgb_guj_est_fbf_bem_hun_lit_heb_geo_ctl_arw_bos_ben_hau_sod_grk_fin_ven_jav_alb_mao_jpn_tml_kor_urd_por_yor_spa_ind_mol_mlt_bat_mnd_cze_akn_nor_owc_eng_bul_svk_rus_qcu_rom_swe_fre_tsw_amr_glc_chh_afr_mly_hin_swa_pan_tsn_tag_tha_tig_knd_igb_moo_uzb_scr_pol_azi_dyu_vie_wly_zul_bam_ewe	-0.589896448192399	-1.40975639747349	0.161947113265583
734	amh_ita_akn_pol_heb_chh_owc_dut_tur_uzb_tsn_tag_moo_lit_grk_bsq_cze_tig_bam_cnt_afr_hin_cic_rus_igb_slo_est_bem_fbf_hun_ctl_sid_geo_guj_lat_arw_krd_mlt_aeg_bos_fin_ven_mly_urd_jav_jpn_knd_kor_pan_rom_tsw_spa_bat_mol_wly_mao_mnd_ger_dgb_svk_amr_mcd_ukr_prs_eng_qcu_ben_swe_nor_yor_hau_scr_sod_fre_sun_glc_lda_alb_zul_ind_tha_gam_tml_xho_ewe_aze_por_bul_azi_swa_vie_anl_dyu_swt_ses	0.1243593022957	0.292706570829983	0.770398517634973
735	sid_mol_lda_bos_owc_aeg_heb_pan_uzb_tur_cic_sun_dyu_ctl_hin_bsq_ger_hau_swt_mnd_rom_cze_ewe_krd_bam_rus_est_dgb_bem_fin_lit_amh_geo_slo_bul_afr_ben_chh_gam_swe_hun_swa_tag_spa_bat_jpn_knd_kor_mcd_ita_ses_alb_mao_prs_wly_jav_cnt_urd_tsn_dut_tig_svk_lat_scr_ukr_qcu_guj_por_eng_fbf_mlt_nor_amr_fre_ind_pol_igb_glc_yor_mly_tha_sod_tml_moo_xho_azi_arw_grk_aze_zul_vie_anl_tsw_ven_akn	-0.551713016976412	-1.31456324182461	0.191889442560384
736	sod_urd_swa_hin_hau_amh_gam_mcd_azi_aze_swt_tag_fbf_bul_prs_bsq_rom_mlt_bam_mnd_scr_lit_xho_fre_yor_spa_est_tsn_ewe_fin_cze_chh_geo_alb_pol_arw_afr_sid_aeg_lat_hun_igb_sun_bos_jav_jpn_knd_kor_rus_ben_ses_swe_mao_mol_amr_bat_cnt_svk_tsw_pan_owc_nor_guj_grk_por_qcu_ukr_slo_ctl_akn_heb_ita_wly_eng_ind_ger_moo_krd_zul_mly_tha_anl_tml_dyu_bem_uzb_glc_dut_tur_cic_vie_tig_lda_ven_dgb	0.00348541368646686	0.00821294501776565	0.993464683781198
737	wly_slo_ven_lit_amh_anl_hau_pan_aze_azi_swt_mao_swa_glc_bos_bsq_lat_sod_lda_mnd_afr_arw_fbf_krd_ses_rus_est_tsn_xho_fin_guj_sid_geo_rom_spa_ukr_swe_amr_mlt_grk_hun_zul_bat_mcd_tag_jpn_tml_kor_ita_mol_cic_urd_mly_fre_tig_ind_cnt_ben_yor_cze_aeg_svk_ger_alb_prs_qcu_ctl_pol_eng_ewe_chh_hin_owc_bul_jav_por_dgb_scr_moo_sun_tha_heb_knd_igb_bem_tur_nor_dut_uzb_dyu_vie_gam_akn_bam_tsw	-0.0577248347401672	-0.135964353707732	0.892143336600671
738	gam_pol_fbf_slo_anl_sid_chh_bul_aze_uzb_ses_ind_igb_nor_swe_bsq_por_heb_zul_cnt_prs_dut_lda_guj_bam_afr_est_akn_yor_fin_ita_amh_geo_svk_pan_glc_urd_tig_wly_lit_hun_moo_tag_mol_mly_jpn_tml_kor_grk_rom_ven_ger_sun_eng_sod_jav_mnd_ctl_dgb_rus_amr_hin_fre_cze_lat_qcu_bos_alb_krd_ewe_owc_ukr_mlt_scr_mao_ben_tsn_mcd_cic_bat_tha_aeg_knd_dyu_swa_tur_spa_arw_azi_xho_vie_hau_bem_swt_tsw	0.590557129636232	1.39667452983758	0.165835714477417
739	gam_cze_dyu_hin_chh_mlt_wly_slo_azi_tur_tsw_ind_bem_pan_dut_bsq_grk_anl_akn_cnt_por_krd_dgb_guj_yor_ben_hun_fbf_swt_fin_glc_sod_geo_lat_rus_lit_nor_tig_amr_ctl_est_xho_mly_ger_tag_jpn_knd_kor_urd_bul_moo_rom_bat_afr_aeg_mao_mnd_scr_tsn_eng_hau_mcd_spa_alb_mol_qcu_ukr_fre_ita_igb_heb_arw_sid_swe_jav_prs_ewe_bos_ven_sun_tha_amh_tml_swa_ses_uzb_pol_svk_aze_lda_vie_owc_bam_cic_zul	0.100633993857058	0.236797549213683	0.813334658863115
740	chh_nor_yor_ukr_hau_amh_sid_eng_uzb_azi_igb_ind_swa_arw_pol_bsq_krd_anl_akn_cnt_ben_por_dyu_rom_lda_rus_fin_cic_ewe_est_lat_tig_geo_svk_lit_pan_mcd_sod_aeg_swe_hun_swt_mly_ger_jav_jpn_knd_kor_afr_grk_tsw_mol_bat_fre_gam_sun_mnd_bos_moo_spa_mlt_slo_ita_ctl_dut_qcu_glc_alb_scr_xho_owc_urd_amr_cze_mao_hin_ven_guj_tsn_tag_tha_wly_tml_zul_ses_aze_bul_prs_tur_bam_vie_heb_bem_dgb_fbf	-0.594712070300446	-1.41878056718168	0.159305695310488
741	sod_eng_bam_cze_gam_owc_aeg_grk_aze_tur_moo_mly_yor_krd_guj_bsq_bos_chh_tsw_mnd_spa_ger_ewe_ukr_lda_glc_est_igb_swt_fin_hin_hau_geo_ctl_svk_urd_afr_mlt_amr_fre_hun_ven_mao_arw_sun_jpn_tml_kor_prs_pol_dgb_rus_tag_lat_wly_ind_cnt_mcd_cic_pan_sid_bul_rom_scr_swe_qcu_slo_lit_dut_swa_heb_ita_amh_alb_bat_por_fbf_nor_dyu_jav_tha_tig_knd_ses_xho_azi_ben_mol_uzb_zul_vie_anl_bem_akn_tsn	-0.842569457845166	-2.03678866701302	0.0445139149117459
742	hau_alb_swa_ben_amh_tig_owc_por_azi_aze_akn_tag_swt_glc_bos_bsq_scr_anl_fbf_mnd_cze_lat_lda_ctl_yor_nor_est_cic_xho_fin_rus_wly_geo_mcd_guj_ger_ukr_mlt_gam_afr_hun_bem_mao_lit_jav_jpn_tml_kor_slo_pol_dyu_rom_mly_spa_aeg_ind_cnt_eng_zul_hin_sod_pan_swe_dut_fre_qcu_arw_grk_ita_tsn_heb_urd_sid_prs_sun_bul_dgb_svk_ven_bat_tha_chh_knd_moo_igb_uzb_krd_mol_tur_bam_vie_amr_ses_ewe_tsw	-0.14345727089354	-0.338979549739018	0.735389342576448
743	sid_guj_akn_grk_gam_owc_amh_fre_tur_uzb_tsn_ind_swt_mcd_bul_bsq_ben_amr_ewe_mnd_cze_hin_bam_ger_yor_slo_hun_ven_dyu_est_spa_hau_geo_krd_ctl_bos_alb_aeg_anl_pol_fin_swa_tag_rus_jav_jpn_tml_kor_ita_urd_xho_nor_mao_pan_wly_sun_cnt_lit_fbf_por_tig_afr_dut_svk_mol_qcu_scr_lat_prs_tsw_chh_eng_sod_arw_bat_swe_igb_ukr_zul_mly_tha_heb_knd_moo_dgb_aze_glc_rom_azi_cic_vie_mlt_bem_lda_ses	-1.2652782176905	-3.14761155751977	0.00221240772112041
744	mlt_ukr_swt_krd_hau_aeg_wly_eng_aze_uzb_cic_sun_fbf_bul_ctl_bsq_prs_gam_zul_mnd_ben_mol_swa_pol_igb_nor_hun_moo_bem_est_ger_sod_geo_urd_fre_slo_bos_tig_anl_lit_fin_yor_tag_hin_jav_jpn_knd_kor_alb_rom_dgb_lat_ind_scr_amh_bat_cnt_grk_tsw_afr_heb_arw_pan_por_glc_qcu_spa_mcd_guj_ven_amr_swe_sid_cze_mao_ita_dyu_dut_ewe_mly_tha_owc_tml_lda_tsn_azi_svk_rus_tur_xho_vie_chh_ses_bam_akn	-0.176693744253959	-0.416786061013635	0.677795337269129
745	amr_afr_igb_prs_hau_sid_tig_glc_aze_azi_cic_mao_yor_dut_rus_bsq_fre_gam_bem_cnt_guj_pan_bam_ctl_moo_lat_fin_fbf_xho_hun_ukr_heb_geo_mol_alb_ger_cze_amh_aeg_spa_est_lda_jav_arw_tag_jpn_knd_kor_pol_hin_zul_bul_bat_rom_owc_sun_mnd_ita_ven_slo_anl_mcd_ben_nor_krd_qcu_swe_scr_por_ses_wly_grk_sod_urd_ind_bos_tsn_svk_swt_mly_tha_mlt_tml_dyu_ewe_tur_eng_lit_uzb_akn_vie_chh_tsw_dgb_swa	-0.701343834807364	-1.68336496651038	0.0956585712307707
746	amh_cze_ven_pol_sid_hau_heb_hin_tur_aze_akn_sun_yor_por_scr_bsq_lat_gam_dyu_cnt_mol_ita_zul_ger_ewe_bos_hun_bam_swt_fin_guj_anl_geo_nor_alb_mcd_prs_aeg_amr_ctl_est_tsn_bat_arw_jav_jpn_knd_kor_krd_rus_moo_svk_mly_pan_owc_mao_mnd_afr_tsw_eng_tig_bul_fre_ben_urd_qcu_grk_ukr_rom_igb_sod_dut_mlt_spa_tag_slo_cic_glc_lda_ind_tha_wly_tml_xho_swa_azi_lit_swe_uzb_ses_vie_chh_bem_fbf_dgb	-1.13624851807933	-2.80024624382132	0.00621049084620874
747	tig_ben_tsw_cze_heb_mlt_owc_mcd_azi_aze_yor_sun_fbf_por_bul_bsq_pol_amr_igb_mnd_fre_svk_ses_bos_ven_glc_fin_tsn_dyu_est_ctl_gam_geo_ger_scr_lit_afr_sod_anl_prs_hun_lda_bat_guj_mly_jpn_tml_kor_rus_nor_ewe_slo_ind_rom_hau_jav_cnt_ukr_zul_urd_sid_ita_eng_krd_grk_qcu_swe_alb_spa_moo_aeg_dut_chh_arw_mao_hin_xho_lat_bam_tag_tha_amh_knd_swa_dgb_uzb_mol_pan_tur_bem_vie_wly_akn_cic_swt	0.0699284709655467	0.164538708533966	0.869664172704275
748	chh_alb_fbf_mcd_gam_aeg_heb_ctl_tur_aze_xho_bat_lda_grk_rus_bsq_cze_amr_akn_mnd_swe_ger_moo_ita_bem_slo_hun_ewe_yor_fin_bul_mlt_geo_prs_glc_krd_svk_wly_owc_ben_est_swa_tag_scr_sun_jpn_knd_kor_dut_arw_zul_lat_mao_pan_sod_ind_cnt_mol_tsw_spa_hau_urd_afr_rom_fre_qcu_eng_hin_ukr_cic_anl_bos_tig_lit_jav_guj_bam_por_ven_mly_tha_amh_tml_ses_dgb_uzb_nor_pol_azi_igb_vie_sid_tsn_swt_dyu	-0.519922851526442	-1.23934378847267	0.21833670694292
749	aeg_alb_dyu_fre_heb_gam_sid_scr_uzb_aze_lda_sun_cic_rus_krd_bsq_por_mlt_tsw_cnt_mol_eng_bem_ukr_bam_lat_fin_ven_ewe_est_swe_owc_geo_ben_urd_ger_ita_tig_anl_dut_hun_ses_mly_rom_ind_jpn_knd_kor_bos_bul_swt_pan_tag_ctl_wly_mao_mnd_guj_tsn_lit_sod_afr_pol_glc_nor_qcu_prs_arw_spa_dgb_amh_svk_hau_grk_jav_cze_zul_hin_akn_bat_tha_amr_tml_yor_moo_azi_slo_mcd_tur_igb_vie_chh_xho_swa_fbf	-0.336754171745426	-0.796857279872803	0.427563575867566
750	sod_mcd_ses_scr_aeg_amh_tig_prs_azi_tur_dgb_mly_igb_krd_ben_bsq_hin_owc_akn_cnt_lit_mol_dyu_nor_yor_swe_fin_fbf_cic_est_dut_mlt_geo_rom_svk_arw_pan_amr_hau_alb_hun_swa_tag_afr_mao_jpn_tml_kor_grk_ita_bam_pol_sun_rus_gam_ind_mnd_guj_moo_bul_sid_bos_ger_fre_slo_qcu_lat_cze_spa_ven_chh_glc_heb_eng_bat_ukr_swt_por_tsw_jav_tha_anl_knd_lda_tsn_uzb_ctl_urd_aze_zul_vie_wly_bem_ewe_xho	-0.362685621361006	-0.860370901009442	0.391797227113998
751	mlt_alb_xho_pan_amh_chh_amr_slo_aze_tur_fbf_bat_dgb_urd_ita_bsq_eng_wly_zul_cnt_hin_rus_bem_glc_tsn_scr_fin_lda_cic_est_swe_gam_geo_krd_svk_arw_bul_tig_hau_por_hun_igb_ind_cze_mly_jpn_knd_kor_mcd_ctl_akn_lat_tag_guj_owc_jav_mnd_nor_dyu_dut_sod_fre_spa_ger_pol_qcu_mol_afr_ukr_ewe_aeg_bos_sid_rom_mao_grk_moo_lit_tsw_sun_tha_heb_tml_yor_ses_uzb_ben_prs_azi_ven_vie_anl_swt_swa_bam	-0.0289408846632294	-0.0681951248436375	0.945776714759275
752	amr_guj_moo_lit_mlt_hau_chh_swe_aze_uzb_igb_mao_tsw_krd_slo_bsq_ben_anl_lda_mnd_spa_ita_fbf_dut_cic_pol_est_bam_ewe_hun_ctl_owc_geo_mcd_por_ger_bul_amh_sid_mol_fin_ses_ind_nor_tag_jpn_tml_kor_arw_bos_swa_grk_mly_fre_wly_jav_cnt_rus_zul_lat_gam_eng_glc_rom_prs_qcu_alb_ukr_hin_swt_sod_cze_aeg_svk_sun_afr_tsn_urd_akn_bat_tha_tig_knd_bem_xho_azi_scr_pan_tur_dyu_vie_heb_ven_yor_dgb	0.277833388360646	0.655147938579382	0.513989776247484
753	amr_scr_tsw_bos_sid_sod_mlt_slo_uzb_azi_akn_jav_bam_mol_grk_bsq_rus_anl_cic_mnd_cze_ita_moo_guj_dgb_spa_fin_swa_lda_est_bul_aeg_geo_nor_arw_ben_ukr_tig_wly_pan_hun_bem_mly_urd_bat_jpn_tml_kor_fre_alb_xho_svk_mao_ctl_heb_tag_cnt_ger_tsn_glc_hau_por_lat_krd_eng_qcu_lit_dut_afr_fbf_gam_rom_amh_prs_sun_mcd_zul_pol_yor_ind_tha_owc_knd_dyu_ewe_tur_hin_swe_aze_ven_vie_chh_igb_ses_swt	-0.683355737402588	-1.64014091047354	0.104354133317679
754	mlt_ukr_cic_bul_tig_amh_amr_eng_tur_aze_bam_tag_akn_por_bos_bsq_krd_sod_tsw_cnt_grk_guj_dyu_svk_tsn_swe_hun_dgb_fbf_est_cze_aeg_geo_fre_slo_afr_glc_anl_gam_lit_fin_swa_jav_mcd_bat_jpn_tml_kor_pol_ctl_ven_ger_ind_hin_owc_mly_mnd_urd_moo_scr_wly_pan_rus_ben_prs_qcu_rom_spa_mol_igb_chh_lat_heb_arw_sun_dut_ses_alb_bem_mao_tha_hau_knd_xho_yor_azi_nor_ita_uzb_zul_vie_sid_swt_lda_ewe	-1.0707211647048	-2.62729305219044	0.0100668755439921
755	amh_pol_dgb_spa_hau_amr_owc_urd_tur_aze_ven_mly_cic_arw_hin_bsq_nor_heb_swt_cnt_ben_alb_ewe_rus_tsw_dut_fin_igb_akn_hun_guj_mlt_geo_ctl_pan_slo_mcd_gam_aeg_grk_est_bam_sun_afr_jav_jpn_tml_kor_cze_eng_swa_lit_ind_mol_anl_tag_mnd_fre_fbf_rom_wly_scr_krd_lat_swe_qcu_por_svk_ita_dyu_sid_ukr_chh_ger_bat_glc_xho_bos_tsn_mao_tha_sod_knd_lda_ses_azi_bul_prs_uzb_zul_vie_tig_bem_moo_yor	-0.30957941337314	-0.731981222655019	0.466020643110468
756	mlt_slo_swa_lit_sid_amh_tig_afr_uzb_azi_lda_bat_igb_pan_ben_bsq_rom_owc_yor_cnt_mol_eng_tsn_mcd_zul_pol_est_moo_xho_hun_prs_chh_geo_lat_grk_cze_scr_gam_wly_svk_fin_ewe_mao_fre_tag_jpn_knd_kor_glc_spa_dyu_rus_sun_dut_amr_ind_mnd_arw_swt_por_sod_krd_alb_hin_ukr_qcu_ita_bos_ctl_cic_aeg_ger_anl_bul_mly_swe_bem_urd_tsw_jav_tha_hau_tml_ses_dgb_tur_nor_guj_aze_akn_vie_heb_fbf_bam_ven	0.451232148016547	1.06519125888897	0.289547105007171
757	chh_glc_xho_scr_aeg_wly_mlt_krd_tur_azi_tsw_bat_cic_pan_ben_bsq_hin_amh_moo_mnd_prs_spa_igb_rom_dyu_ctl_fin_yor_tsn_est_ger_owc_geo_fre_slo_guj_lat_hau_anl_por_hun_dgb_mao_dut_tag_jpn_knd_kor_mol_alb_swt_rus_mly_bul_sod_ind_cnt_pol_ewe_arw_tig_eng_bos_afr_urd_qcu_svk_cze_nor_zul_gam_swe_heb_mcd_jav_grk_swa_ukr_fbf_sun_tha_amr_tml_ven_lda_uzb_ita_lit_aze_bem_vie_sid_akn_bam_ses	0.259323750551312	0.610179365295941	0.543231159720974
758	aeg_swe_dyu_afr_owc_gam_hau_alb_uzb_aze_moo_mly_swt_ukr_mol_bsq_ger_tig_tsw_mnd_por_dut_lda_guj_ses_lat_est_yor_akn_fin_arw_sid_geo_pol_grk_rus_nor_heb_wly_ben_hun_zul_sun_fre_mao_jpn_tml_kor_lit_svk_ewe_glc_ind_prs_amr_jav_cnt_cze_igb_scr_mlt_mcd_ctl_slo_urd_qcu_krd_pan_eng_fbf_anl_bul_sod_hin_tag_spa_ven_rom_bem_bat_tha_chh_knd_tsn_swa_azi_bos_ita_tur_bam_vie_amh_cic_xho_dgb	0.499057208479307	1.17823852218815	0.241707587356643
759	mlt_scr_yor_nor_chh_aeg_sod_pol_aze_tur_lda_bat_cic_grk_prs_bsq_afr_hau_swt_mnd_eng_alb_xho_ukr_moo_dut_fin_tsw_ewe_hun_lit_gam_geo_ctl_ben_bos_rus_wly_tig_fre_est_bam_sun_mcd_ind_jpn_knd_kor_lat_spa_swa_hin_tag_swe_amh_mao_cnt_mol_zul_guj_heb_bul_rom_cze_svk_qcu_ger_slo_pan_dgb_sid_glc_owc_urd_jav_ita_igb_por_ses_mly_tha_anl_tml_dyu_ven_azi_arw_krd_uzb_akn_vie_amr_tsn_bem_fbf	-1.29522897429722	-3.21608076245661	0.00178810025431556
760	chh_guj_bam_dut_anl_aeg_tig_svk_aze_azi_dyu_tag_tsn_por_pan_bsq_grk_amh_moo_mnd_arw_mcd_ses_rom_akn_mol_fin_cic_dgb_est_hin_mlt_geo_ben_pol_swe_ita_owc_hau_cze_hun_lda_bat_alb_jav_jpn_knd_kor_ger_afr_fbf_ukr_sun_lit_wly_mao_cnt_glc_igb_lat_sid_eng_bul_urd_nor_qcu_ctl_krd_rus_ven_gam_bos_sod_prs_mly_fre_zul_spa_swt_ind_tha_heb_tml_xho_yor_tur_scr_slo_uzb_swa_vie_amr_bem_tsw_ewe	-0.325138279634445	-0.770429912312963	0.442997682138965
761	hau_nor_xho_afr_owc_mlt_gam_swe_uzb_tur_fbf_mly_dyu_fre_lit_bsq_grk_tig_zul_mnd_rus_pan_igb_glc_swt_bul_est_yor_bam_hun_hin_heb_geo_ukr_prs_dut_guj_sod_wly_spa_fin_bem_jav_pol_mao_jpn_knd_kor_ger_lat_akn_slo_ind_cze_sid_bat_cnt_mol_tsn_por_amr_ben_alb_mcd_eng_qcu_svk_ctl_rom_dgb_anl_urd_chh_krd_tag_bos_moo_ita_ses_sun_tha_aeg_tml_ven_ewe_azi_scr_arw_aze_lda_vie_amh_cic_swa_tsw	-0.329458804716111	-0.780720668247313	0.436949539376779
762	owc_arw_bem_fre_aeg_heb_chh_por_uzb_aze_tsw_tag_bam_prs_pan_bsq_mcd_mlt_dgb_cnt_ctl_glc_xho_afr_tsn_lat_fin_lda_fbf_est_lit_hau_geo_ita_svk_mol_ukr_wly_amh_hin_hun_igb_sun_spa_mao_jpn_tml_kor_scr_grk_moo_eng_ind_pol_sid_jav_mnd_nor_akn_guj_amr_urd_slo_ger_cze_qcu_rom_bul_rus_yor_tig_alb_sod_swe_mly_ben_dyu_bos_ses_bat_tha_anl_knd_swa_zul_azi_dut_krd_tur_swt_vie_gam_ewe_ven_cic	0.169318689052947	0.398453990232028	0.691208887712585
763	amr_grk_moo_hin_gam_mlt_owc_mcd_aze_uzb_zul_sun_fbf_rus_prs_bsq_lit_wly_ewe_mnd_pan_ben_bam_guj_dyu_urd_hun_bem_akn_fin_glc_sid_geo_slo_alb_fre_scr_chh_heb_por_est_yor_ind_bul_bat_jpn_knd_kor_svk_bos_ven_ger_tag_ukr_hau_mao_cnt_lat_swa_krd_anl_dut_cze_nor_mol_qcu_ctl_afr_pol_igb_tig_arw_aeg_eng_jav_spa_dgb_ita_tsw_mly_tha_sod_tml_xho_ses_azi_swe_rom_tur_tsn_vie_amh_cic_lda_swt	-0.456132769170912	-1.08377646803423	0.281265670670515
764	amr_arw_xho_slo_sid_gam_owc_cze_aze_tur_swt_mao_bem_spa_rus_bsq_rom_amh_swa_mnd_krd_por_tsn_fre_fbf_ukr_fin_yor_dgb_est_lit_hau_geo_pan_svk_alb_ben_chh_mlt_swe_hun_igb_mly_dut_ind_jpn_tml_kor_hin_ger_dyu_pol_tag_afr_wly_jav_cnt_glc_zul_urd_anl_prs_lat_grk_mcd_qcu_mol_nor_guj_tsw_sod_ita_tig_scr_bat_ctl_cic_bul_ses_sun_tha_aeg_knd_lda_moo_uzb_eng_bos_azi_ven_vie_heb_ewe_bam_akn	0.0381737193925013	0.090026389490647	0.928459849635294
765	mlt_mcd_yor_por_chh_anl_amh_pan_tur_aze_swa_jav_ses_glc_bul_bsq_lit_gam_dyu_cnt_swe_lat_dgb_mol_zul_ita_hun_tsn_cic_fin_rus_tig_geo_guj_spa_rom_dut_wly_sod_ben_est_igb_mao_bos_ind_jpn_tml_kor_alb_grk_lda_ctl_tag_fre_hau_mly_mnd_krd_fbf_ger_sid_arw_svk_urd_prs_qcu_scr_hin_cze_swt_heb_afr_amr_slo_bat_pol_bam_eng_bem_sun_tha_owc_knd_ven_xho_azi_ukr_nor_uzb_tsw_vie_aeg_akn_moo_ewe	-0.194275366743774	-0.458907116056035	0.647371615296352
766	sod_rom_yor_ita_hau_heb_gam_svk_tur_uzb_bem_mly_akn_eng_bos_bsq_spa_amr_tsw_cnt_pol_hin_fbf_urd_xho_prs_est_ewe_bam_fin_cze_mlt_geo_mcd_lit_arw_pan_wly_tig_ukr_hun_dyu_jav_ger_bat_jpn_tml_kor_por_rus_cic_nor_mao_dut_amh_ind_mnd_afr_tsn_alb_aeg_glc_bul_scr_swe_qcu_ctl_guj_slo_dgb_owc_grk_sid_fre_sun_ben_moo_krd_swa_tag_tha_anl_knd_ven_lda_azi_lat_mol_aze_zul_vie_chh_ses_swt_igb	-0.12152524078634	-0.286505412655094	0.775128339256907
767	anl_bos_ewe_ctl_hau_aeg_heb_por_aze_uzb_tsw_mao_xho_afr_dut_bsq_ger_amr_dyu_mnd_urd_mcd_dgb_svk_bem_krd_est_swa_akn_hun_rus_owc_geo_guj_ita_pol_scr_sod_sid_eng_fin_zul_jav_nor_ind_jpn_knd_kor_arw_spa_tsn_prs_sun_bul_amh_mly_cnt_pan_swt_ben_chh_fre_grk_rom_cze_qcu_swe_glc_lit_lda_tig_lat_wly_slo_bat_hin_ven_ukr_bam_tag_tha_gam_tml_fbf_cic_tur_mol_alb_azi_igb_vie_mlt_moo_ses_yor	-0.681157419582004	-1.63042573870182	0.106393885457334
768	heb_urd_bam_svk_sod_mlt_hau_dut_azi_uzb_fbf_mao_tsw_rom_hin_bsq_ben_chh_dyu_mnd_pan_grk_tsn_lat_lda_cze_hun_bem_ven_est_rus_aeg_geo_ita_alb_arw_glc_sid_anl_swe_fin_swt_jav_krd_ind_jpn_tml_kor_fre_ukr_swa_bul_tag_ctl_wly_mly_cnt_bos_akn_mcd_gam_eng_por_lit_mol_qcu_slo_nor_pol_cic_amh_prs_tig_afr_bat_ger_moo_scr_ewe_sun_tha_owc_knd_zul_igb_aze_spa_guj_tur_ses_vie_amr_dgb_xho_yor	-0.911505994892685	-2.20315046133383	0.0300542701899269
769	heb_fre_xho_ukr_hau_anl_sod_por_uzb_tur_tsn_mao_yor_alb_ctl_bsq_hin_gam_cic_mnd_swe_ita_swa_lit_ses_arw_est_ewe_dgb_fin_bul_amr_geo_scr_mol_lat_urd_chh_tig_svk_hun_igb_bat_slo_sun_jpn_tml_kor_mcd_spa_lda_eng_mly_krd_mlt_tag_cnt_grk_bam_ben_amh_dut_cze_guj_glc_qcu_pan_nor_prs_ven_sid_rom_owc_bos_ind_pol_bem_afr_moo_jav_tha_aeg_knd_dyu_tsw_aze_rus_ger_azi_zul_vie_wly_fbf_swt_akn	-0.17654314867934	-0.416170672959575	0.678243965946242
770	owc_cze_tsn_ukr_amr_chh_aeg_spa_azi_aze_bam_ind_swt_guj_glc_bsq_urd_amh_swa_mnd_mol_lit_igb_por_dyu_krd_est_zul_ewe_hun_bul_wly_geo_eng_afr_prs_slo_gam_mlt_scr_fin_yor_tag_mcd_mao_jpn_knd_kor_svk_hin_lda_rom_mly_lat_hau_jav_cnt_alb_fbf_grk_sid_nor_ita_pan_bos_qcu_fre_swe_ben_cic_anl_pol_heb_arw_bat_ctl_moo_dut_tsw_sun_tha_sod_tml_dgb_ses_uzb_rus_ger_tur_xho_vie_tig_akn_ven_bem	0.373506995338142	0.880234183656255	0.381001453992504
771	tig_krd_fbf_arw_anl_mlt_sid_ctl_aze_tur_bem_mao_xho_eng_dut_bsq_hin_heb_tsn_mnd_alb_swe_yor_ita_lda_guj_est_bam_tsw_fin_mol_hau_geo_svk_bos_spa_rus_sod_amr_ben_hun_ses_mly_ger_sun_jpn_knd_kor_nor_urd_ven_rom_jav_fre_aeg_tag_cnt_por_dyu_scr_gam_lat_mcd_lit_bul_qcu_pan_prs_afr_akn_wly_glc_chh_grk_bat_slo_cic_ukr_dgb_ind_tha_amh_tml_ewe_swt_azi_pol_cze_uzb_zul_vie_owc_igb_moo_swa	-0.240946594292587	-0.569032465716068	0.57070582826145
772	sod_dut_tsn_afr_amh_aeg_mlt_bos_tur_aze_yor_ind_ses_ukr_alb_bsq_glc_sid_lda_cnt_svk_ben_akn_cze_xho_ctl_fin_igb_cic_hun_urd_heb_geo_pol_mcd_grk_krd_chh_tig_hin_est_dgb_mao_ita_mly_jpn_tml_kor_eng_scr_zul_slo_tag_prs_owc_bat_mnd_guj_swa_nor_anl_pan_arw_ger_spa_qcu_fre_mol_swe_bem_amr_lit_gam_rom_jav_bul_tsw_rus_bam_sun_tha_hau_knd_ven_swt_azi_por_lat_uzb_fbf_vie_wly_dyu_moo_ewe	-0.13247381277791	-0.312739118179475	0.755179084518008
773	sid_scr_cic_mcd_aeg_hau_owc_svk_aze_uzb_dyu_bat_ven_krd_mol_bsq_afr_wly_fbf_mnd_swe_fre_dgb_glc_akn_cze_fin_yor_lda_est_ctl_anl_geo_urd_arw_pol_lat_sod_gam_ben_hun_ses_mly_hin_sun_jpn_knd_kor_lit_rom_tsw_bul_tag_eng_heb_jav_cnt_ukr_igb_bos_amh_nor_alb_rus_grk_qcu_por_slo_guj_swa_amr_ger_chh_prs_mao_ita_swt_dut_xho_ind_tha_mlt_tml_zul_moo_tur_spa_pan_azi_bem_vie_tig_tsn_ewe_bam	0.127963797847612	0.30167093053925	0.763576468426885
774	sid_svk_ses_lit_anl_chh_amr_arw_aze_tur_dyu_mao_ven_urd_scr_bsq_spa_mlt_ewe_cnt_rom_alb_lda_ger_bam_mcd_est_akn_tsn_hun_cze_amh_geo_glc_swe_bos_grk_sod_gam_dut_fin_moo_mly_lat_sun_jpn_tml_kor_pan_ukr_cic_fre_jav_bul_owc_bat_mnd_nor_xho_ita_wly_rus_ben_krd_por_qcu_mol_afr_ctl_tsw_aeg_pol_heb_slo_ind_guj_zul_eng_igb_tag_tha_hau_knd_swa_dgb_uzb_hin_prs_azi_bem_vie_tig_fbf_yor_swt	-0.51609499570917	-1.23067172574163	0.221549238435179
775	sid_scr_xho_urd_tig_gam_sod_grk_tur_uzb_lda_mao_fbf_dut_ita_bsq_alb_amh_moo_mnd_fre_bul_akn_lat_ses_ger_fin_tsn_dgb_hun_svk_wly_geo_glc_nor_ukr_arw_aeg_owc_lit_est_swt_sun_pan_ind_jpn_tml_kor_eng_krd_ewe_bos_mly_ctl_mlt_bat_cnt_cze_yor_pol_chh_ben_prs_por_afr_qcu_rom_guj_spa_dyu_heb_hin_hau_swe_tag_mol_ven_slo_tsw_jav_tha_amr_knd_cic_bam_azi_mcd_rus_aze_bem_vie_anl_zul_igb_swa	-0.291145942055734	-0.689630602250581	0.492143734206926
776	gam_alb_dgb_afr_wly_sid_mlt_slo_azi_uzb_akn_sun_yor_ukr_por_bsq_svk_aeg_fbf_cnt_hin_rom_tsw_rus_bam_prs_fin_lda_ewe_hun_cze_heb_geo_guj_fre_scr_lit_anl_tig_ita_est_ven_ind_ger_tag_jpn_knd_kor_pol_glc_moo_ctl_bat_bul_hau_mao_mnd_pan_zul_krd_owc_eng_arw_grk_urd_qcu_spa_lat_ben_bem_amr_mol_amh_swe_jav_dut_cic_nor_tsn_mly_tha_sod_tml_dyu_swt_aze_bos_mcd_tur_swa_vie_chh_igb_ses_xho	-0.637098189321695	-1.52597717879239	0.1304093411433
777	sid_rus_dyu_afr_aeg_amh_anl_por_aze_uzb_bam_ind_moo_guj_dut_bsq_mol_chh_igb_mnd_lat_fre_ven_urd_ses_eng_fin_ewe_zul_est_pan_gam_geo_alb_arw_prs_ger_amr_owc_rom_hun_fbf_jav_grk_sun_jpn_tml_kor_ctl_ukr_xho_nor_tag_bos_hau_bat_cnt_glc_tsw_svk_wly_spa_pol_scr_ben_qcu_slo_ita_krd_akn_heb_hin_mlt_cze_mly_mcd_bem_lit_dgb_mao_tha_tig_knd_lda_swa_tur_bul_swe_azi_cic_vie_sod_tsn_yor_swt	0.327816492961194	0.772676016967029	0.441673454763181
778	tig_rus_yor_ita_amr_heb_sid_prs_azi_uzb_ewe_ind_moo_arw_swe_bsq_ben_anl_fbf_cnt_svk_mol_akn_ger_swa_hin_fin_xho_ven_est_slo_gam_geo_bul_rom_eng_urd_amh_sod_afr_hun_ses_bat_pol_sun_jpn_knd_kor_ukr_nor_bem_spa_jav_lit_owc_tag_mnd_alb_lda_pan_mlt_bos_por_ctl_mcd_qcu_guj_grk_glc_dgb_chh_krd_hau_fre_mly_lat_zul_cze_tsn_mao_tha_wly_tml_tsw_bam_aze_scr_dut_tur_swt_vie_aeg_dyu_cic_igb	-0.296850205259821	-0.702169294900795	0.484327291924861
779	heb_ctl_zul_dut_owc_sod_tig_slo_azi_tur_dyu_ind_swa_scr_swe_bsq_afr_mlt_tsw_mnd_mol_mcd_bam_eng_bem_pan_hun_cic_moo_fin_ukr_chh_geo_grk_cze_pol_urd_sid_gam_ben_est_tsn_sun_arw_jav_jpn_knd_kor_glc_lit_ses_ita_bat_alb_wly_mly_cnt_nor_ewe_krd_hau_hin_lat_prs_ger_qcu_guj_rus_bul_akn_amr_spa_amh_bos_mao_fre_lda_svk_ven_tag_tha_aeg_tml_yor_dgb_aze_por_rom_uzb_swt_vie_anl_xho_fbf_igb	-0.576774737291102	-1.37531495031069	0.172337719194875
780	tig_mcd_tsn_ben_amh_amr_hau_lat_tur_uzb_tsw_sun_igb_hin_krd_bsq_guj_wly_dyu_cnt_por_cze_dgb_ita_yor_prs_fin_lda_zul_hun_lit_mlt_geo_ctl_urd_ukr_swe_sod_anl_nor_est_moo_mao_ger_tag_jpn_knd_kor_bos_afr_ewe_spa_mly_slo_aeg_ind_mnd_pan_ses_grk_heb_eng_rom_glc_bul_qcu_svk_rus_arw_bam_owc_mol_sid_dut_jav_pol_akn_alb_cic_bat_tha_gam_tml_bem_ven_azi_fre_scr_aze_fbf_vie_chh_xho_swt_swa	-0.202128275281551	-0.477491296115055	0.634132621682967
781	aeg_arw_cic_rus_wly_owc_amr_pol_uzb_aze_swt_jav_dyu_mcd_cze_bsq_lit_chh_yor_cnt_bos_krd_bem_urd_igb_ita_est_swa_moo_hun_guj_tig_geo_ben_bul_mol_hin_sid_anl_pan_fin_tsw_mly_slo_mao_jpn_knd_kor_glc_swe_fbf_fre_bat_afr_hau_sun_mnd_ger_ven_nor_gam_svk_eng_ctl_ukr_qcu_lat_rom_scr_ewe_amh_prs_sod_alb_ind_por_bam_spa_zul_tag_tha_heb_tml_tsn_akn_tur_grk_dut_azi_xho_vie_mlt_dgb_lda_ses	-0.971287234543063	-2.36320066294315	0.0202000714052388
782	hau_hin_akn_prs_aeg_sid_chh_nor_tur_azi_bam_tag_lda_guj_ctl_bsq_ukr_tig_tsw_cnt_cze_svk_tsn_pol_dgb_swe_hun_swa_igb_est_rom_anl_geo_bos_glc_mcd_eng_owc_amr_grk_fin_yor_jav_mol_ind_jpn_tml_kor_por_alb_swt_lat_mly_ger_sod_sun_mnd_urd_zul_ben_mlt_scr_spa_fre_bul_qcu_arw_rus_dut_ses_heb_slo_gam_ita_bat_pan_bem_lit_dyu_mao_tha_amh_knd_moo_cic_aze_krd_afr_uzb_xho_vie_wly_ven_fbf_ewe	-0.136251255497461	-0.321607712430971	0.748471620111217
783	heb_hin_zul_ger_anl_hau_gam_pan_aze_uzb_yor_bat_bem_bos_slo_bsq_fre_aeg_ewe_cnt_pol_dut_lda_rom_tsn_lit_hun_ses_ven_est_eng_mlt_geo_ita_rus_guj_krd_sod_owc_ben_fin_moo_sun_grk_jav_jpn_tml_kor_urd_nor_tsw_alb_tag_swe_chh_mao_mnd_lat_dyu_cze_tig_mol_mcd_bul_glc_qcu_por_spa_prs_cic_amh_ctl_wly_ukr_mly_afr_igb_scr_xho_ind_tha_amr_knd_dgb_akn_tur_svk_arw_azi_swt_vie_sid_swa_fbf_bam	-0.516854687185262	-1.22992213878375	0.221828527719515
784	owc_svk_moo_cze_anl_tig_chh_fre_azi_tur_tsw_mao_ven_spa_mol_bsq_por_heb_dyu_mnd_dut_bos_swa_eng_bam_arw_hun_igb_tsn_fin_swe_amr_geo_ctl_lat_nor_grk_wly_mlt_pol_est_lda_bat_scr_tag_jpn_knd_kor_rom_alb_akn_rus_mly_urd_sid_ind_cnt_lit_swt_ben_aeg_ita_krd_bul_slo_qcu_mcd_hin_ger_dgb_sod_afr_amh_glc_jav_prs_fbf_guj_ewe_sun_tha_gam_tml_yor_zul_aze_ukr_pan_uzb_cic_vie_hau_xho_bem_ses	-0.216983651245453	-0.51285532358634	0.609268574016732
785	heb_mol_ses_scr_mlt_chh_amr_guj_uzb_aze_xho_jav_swt_slo_prs_bsq_eng_aeg_moo_mnd_ben_swe_tsn_krd_yor_por_hun_bam_dyu_est_pan_hau_geo_hin_rom_alb_urd_tig_amh_rus_fin_igb_sun_lit_mao_jpn_tml_kor_mcd_bul_dgb_dut_mly_spa_sod_bat_cnt_ger_fbf_lat_sid_pol_ctl_grk_fre_qcu_cze_ita_ukr_tsw_anl_glc_gam_svk_ind_bos_bem_afr_lda_tag_tha_wly_knd_ewe_zul_azi_nor_arw_tur_ven_vie_owc_akn_cic_swa	-0.282025599198858	-0.666956092349563	0.506451598011892
786	owc_pan_dyu_ben_wly_amr_chh_grk_tur_azi_moo_sun_ses_scr_bos_bsq_ger_gam_akn_cnt_slo_dut_lda_ctl_cic_eng_hun_bem_ewe_est_urd_hau_geo_glc_cze_guj_arw_sod_anl_alb_fin_dgb_jav_por_bat_jpn_knd_kor_rom_nor_ven_pol_mly_mol_mlt_mao_mnd_spa_igb_lat_aeg_prs_ukr_bul_afr_qcu_rus_krd_hin_tsw_amh_ita_sid_swe_ind_fre_swa_mcd_yor_tag_tha_heb_tml_bam_zul_uzb_lit_svk_aze_swt_vie_tig_tsn_xho_fbf	-0.623414992689296	-1.49101773167253	0.139340997726691
787	gam_ita_dyu_lat_sod_amh_amr_urd_uzb_tur_bam_jav_ses_arw_slo_bsq_rom_wly_akn_mnd_guj_bul_dgb_por_moo_pan_hun_yor_fbf_est_glc_anl_geo_ctl_afr_dut_swe_tig_sid_spa_fin_ewe_ind_pol_mly_jpn_tml_kor_fre_hin_zul_prs_tag_svk_aeg_bat_cnt_grk_ven_alb_mlt_nor_cze_rus_krd_qcu_scr_eng_ukr_tsn_heb_mol_chh_ger_sun_bos_cic_ben_swa_mao_tha_hau_knd_igb_lda_azi_mcd_lit_aze_tsw_vie_owc_xho_bem_swt	-0.63139184060823	-1.51375924744677	0.13347811217334
788	hau_urd_xho_ita_amr_sid_wly_ctl_azi_tur_ewe_sun_tsw_pan_guj_bsq_glc_heb_dgb_cnt_rom_mol_bam_krd_ven_slo_est_swa_lda_fin_bos_anl_geo_ger_ukr_lit_scr_aeg_sod_spa_hun_ses_jav_bul_mao_jpn_tml_kor_hin_nor_tsn_ben_bat_arw_chh_ind_mnd_swe_yor_eng_mlt_lat_dut_pol_cze_qcu_alb_mcd_fre_moo_owc_por_amh_svk_mly_afr_cic_prs_igb_tag_tha_gam_knd_fbf_akn_uzb_grk_rus_aze_zul_vie_tig_dyu_bem_swt	-0.629418582814174	-1.50667880730913	0.135282323099748
789	aeg_grk_tsn_urd_wly_hau_anl_pol_uzb_azi_igb_jav_cic_ita_pan_bsq_prs_amr_bam_cnt_mol_cze_yor_hin_tsw_svk_hun_swt_lda_fin_krd_gam_geo_rus_alb_eng_mcd_chh_amh_ben_est_zul_tag_glc_bat_jpn_knd_kor_dut_guj_ven_arw_sun_spa_heb_ind_mnd_por_akn_slo_owc_lat_bos_ukr_nor_qcu_lit_scr_rom_bem_sid_bul_mlt_ctl_mao_ger_ewe_fre_fbf_mly_tha_tig_tml_swa_moo_aze_afr_swe_tur_dyu_vie_sod_dgb_xho_ses	-0.413770287653663	-0.980268033164591	0.329497057678343
790	amh_pol_tsn_lat_aeg_sid_anl_cze_tur_azi_xho_bat_zul_pan_guj_bsq_spa_hau_ewe_cnt_bul_por_cic_krd_igb_dut_fin_tsw_fbf_est_rom_heb_geo_lit_arw_mol_ben_mlt_owc_fre_hun_dgb_mly_ger_mao_jpn_tml_kor_alb_rus_ses_mcd_jav_grk_amr_ind_mnd_glc_akn_ctl_chh_scr_bos_svk_urd_qcu_eng_ukr_slo_yor_sod_swe_tig_hin_sun_prs_ven_afr_moo_tag_tha_wly_knd_dyu_lda_aze_ita_nor_uzb_bem_vie_gam_swt_bam_swa	-0.125098708463281	-0.294818272370457	0.768789823942365
791	mlt_bul_bem_lit_tig_sid_hau_ukr_azi_tur_dyu_jav_dgb_prs_rus_bsq_mol_owc_ses_mnd_arw_slo_ven_urd_ewe_mcd_fin_swt_yor_hun_spa_anl_geo_guj_lat_ctl_ita_chh_sod_hin_est_bam_mly_cze_mao_jpn_knd_kor_scr_pan_moo_grk_sun_pol_heb_ind_cnt_krd_xho_glc_amr_por_eng_rom_ger_qcu_swe_nor_ben_swa_amh_dut_aeg_fre_tag_svk_cic_alb_tsw_bat_tha_gam_tml_zul_fbf_aze_afr_bos_uzb_tsn_vie_wly_akn_igb_lda	-0.148417156255772	-0.350090658950135	0.727062292627687
792	gam_afr_lda_dut_amh_heb_mlt_ctl_tur_uzb_ven_mao_yor_ger_guj_bsq_arw_owc_moo_mnd_cze_ben_tsn_rus_tsw_fre_est_igb_ewe_fin_lat_anl_geo_nor_ukr_prs_mol_hau_amr_swe_hun_xho_sun_por_tag_jpn_tml_kor_svk_hin_bam_bos_jav_lit_aeg_ind_cnt_krd_akn_glc_sid_scr_ita_bul_mcd_qcu_grk_rom_pol_cic_sod_eng_tig_alb_bat_slo_dyu_pan_fbf_mly_tha_wly_knd_dgb_swt_azi_spa_urd_aze_zul_vie_chh_ses_bem_swa	-0.24748146864308	-0.584994574981812	0.559968037240813
793	tig_pan_akn_fre_wly_owc_gam_urd_uzb_azi_swa_jav_dgb_eng_krd_bsq_rus_sod_dyu_cnt_nor_afr_fbf_bul_igb_guj_est_ven_tsn_fin_lat_aeg_geo_pol_swe_cze_por_sid_amh_ita_hun_swt_ind_dut_mao_jpn_knd_kor_hin_ctl_ewe_lit_mly_alb_chh_bat_mnd_ben_zul_glc_heb_arw_slo_ger_bos_qcu_prs_grk_scr_bam_amr_rom_mlt_mol_sun_spa_cic_mcd_ses_tag_tha_hau_tml_moo_lda_aze_svk_ukr_tur_bem_vie_anl_tsw_xho_yor	-0.0688921510138551	-0.162451864240049	0.871302484370501
794	heb_ukr_swa_ctl_mlt_wly_sid_glc_uzb_azi_yor_sun_ses_swe_scr_bsq_slo_hau_dyu_mnd_rom_ben_igb_hin_xho_urd_est_lda_moo_hun_rus_chh_geo_nor_pol_grk_prs_owc_gam_guj_fin_bam_bat_lit_ind_jpn_tml_kor_por_bul_ewe_alb_jav_pan_amr_tag_cnt_ger_fbf_lat_sod_dut_cze_arw_afr_qcu_svk_bos_mcd_tsn_aeg_eng_anl_spa_mly_krd_dgb_fre_cic_mao_tha_tig_knd_tsw_zul_aze_mol_ita_tur_ven_vie_amh_swt_akn_bem	0.396143297517848	0.933661529751336	0.352896315715228
795	chh_cze_dgb_ben_anl_wly_amh_alb_uzb_aze_ven_ind_akn_hin_por_bsq_mol_gam_cic_cnt_pan_ger_igb_afr_bem_scr_hun_dyu_fbf_est_ctl_sid_geo_ukr_dut_slo_rom_sod_tig_lit_fin_moo_mly_glc_jav_jpn_knd_kor_svk_bos_ses_prs_sun_grk_mlt_tag_mnd_urd_swt_rus_heb_pol_eng_lat_swe_qcu_nor_ita_mcd_xho_aeg_fre_hau_krd_mao_spa_tsw_bul_ewe_bat_tha_amr_tml_yor_lda_azi_guj_arw_tur_zul_vie_owc_swa_tsn_bam	1.25566289101224	3.06207239844848	0.00287419220883917
796	hau_eng_yor_arw_gam_tig_anl_slo_aze_uzb_ven_bat_lda_pan_spa_bsq_glc_sid_igb_mnd_lat_mol_akn_ger_fbf_ukr_est_tsn_bem_hun_urd_amh_geo_lit_krd_pol_dut_aeg_wly_bul_fin_cic_jav_scr_sun_jpn_tml_kor_alb_cze_xho_grk_tag_ben_mlt_ind_cnt_nor_bam_ctl_sod_swe_hin_por_afr_qcu_svk_rus_rom_zul_owc_fre_amr_prs_mao_ita_swt_guj_ewe_mly_tha_heb_knd_ses_tsw_tur_mcd_bos_azi_swa_vie_chh_dyu_moo_dgb	-0.892757817406124	-2.16240920729408	0.0331523342287505
797	amr_slo_akn_por_gam_owc_aeg_bos_aze_uzb_lda_mao_fbf_rom_afr_bsq_svk_anl_swa_cnt_mol_fre_bem_cze_tsw_glc_fin_dgb_ven_est_ctl_tig_geo_ger_dut_scr_bul_mlt_hau_guj_hun_cic_bat_urd_sun_jpn_knd_kor_grk_ben_zul_hin_jav_swe_sid_ind_mnd_nor_igb_spa_heb_ita_krd_arw_lit_qcu_rus_ukr_pol_ses_chh_alb_amh_mcd_mly_prs_ewe_pan_yor_tag_tha_sod_tml_bam_moo_azi_lat_eng_tur_dyu_vie_wly_xho_tsn_swt	-0.784283829162849	-1.88946295687693	0.0619450764863605
798	wly_bul_lda_prs_anl_hau_heb_afr_tur_azi_yor_jav_ven_glc_guj_bsq_mcd_owc_igb_cnt_lit_swe_ewe_arw_zul_fre_fin_dyu_xho_hun_rus_tig_geo_svk_rom_scr_ita_chh_amr_ger_est_dgb_sun_cze_mao_jpn_tml_kor_alb_hin_ses_spa_ind_urd_sid_bat_mnd_slo_moo_ben_mlt_mol_por_pol_eng_qcu_bos_ctl_krd_bem_sod_ukr_amh_pan_mly_grk_bam_lat_tsw_tag_tha_aeg_knd_swt_akn_uzb_nor_dut_aze_tsn_vie_gam_swa_cic_fbf	-0.083139817413324	-0.195916121849928	0.845103265220418
799	mlt_spa_zul_ctl_heb_wly_aeg_lit_azi_tur_fbf_mao_xho_glc_swe_bsq_por_tig_dgb_cnt_scr_eng_ven_cze_ses_afr_fin_yor_swt_hun_ben_anl_geo_bos_rom_urd_dut_sid_owc_rus_est_tsw_jav_alb_tag_jpn_knd_kor_bul_prs_bam_krd_ind_mcd_gam_sun_mnd_arw_dyu_hin_hau_slo_fre_guj_svk_qcu_lat_ger_ukr_akn_amr_nor_amh_pol_mly_mol_cic_ita_bem_bat_tha_sod_tml_moo_tsn_uzb_grk_pan_aze_igb_vie_chh_lda_ewe_swa	-0.305054237377095	-0.721677975130544	0.472303043920314
800	amh_grk_fbf_afr_wly_tig_owc_svk_tur_uzb_zul_jav_akn_bos_dut_bsq_scr_gam_swt_cnt_ita_glc_tsw_rom_igb_hin_fin_tsn_dyu_hun_alb_heb_geo_ctl_rus_bul_prs_aeg_sid_mcd_est_swa_ind_urd_mao_jpn_tml_kor_mol_arw_moo_lat_sun_eng_mlt_bat_mnd_fre_bem_pol_anl_ukr_guj_spa_nor_qcu_ben_cze_ger_bam_chh_lit_sod_pan_mly_swe_ewe_por_cic_tag_tha_hau_knd_ven_ses_azi_slo_krd_aze_dgb_vie_amr_lda_xho_yor	-0.239076323794849	-0.565776474738157	0.572908328232938
801	gam_slo_moo_ger_mlt_anl_sid_scr_azi_aze_swt_jav_zul_ukr_ctl_bsq_swe_wly_igb_mnd_pan_svk_dyu_dut_akn_rom_fin_bam_tsn_hun_cze_sod_geo_prs_guj_nor_bul_hau_owc_ben_est_yor_bat_arw_mly_jpn_tml_kor_mcd_krd_ven_lit_ind_fre_tig_mao_cnt_bos_ses_por_heb_ita_alb_grk_eng_qcu_rus_glc_afr_dgb_amh_spa_aeg_hin_sun_mol_ewe_pol_bem_tag_tha_amr_knd_tsw_cic_uzb_urd_lat_tur_swa_vie_chh_fbf_xho_lda	0.252031367720207	0.593616039312639	0.554210021811616
802	aeg_lit_tsw_mcd_chh_anl_tig_bul_tur_aze_tsn_bat_zul_lat_rus_bsq_spa_hau_ewe_cnt_nor_por_bem_mol_dgb_urd_fin_akn_dyu_est_hin_amr_geo_cze_ctl_bos_eng_amh_owc_svk_hun_igb_mly_grk_sun_jpn_knd_kor_fre_alb_yor_glc_tag_rom_heb_mao_mnd_ita_lda_dut_wly_swe_scr_arw_guj_qcu_afr_ger_krd_moo_sod_pan_mlt_ukr_ind_slo_ven_prs_cic_jav_tha_sid_tml_bam_swa_azi_pol_ben_uzb_swt_vie_gam_xho_fbf_ses	0.0480843981576146	0.113226151529217	0.910095322334956
803	chh_ger_xho_bul_heb_sid_hau_mcd_tur_azi_dyu_sun_bem_dut_por_bsq_rom_tig_zul_mnd_guj_afr_fbf_krd_yor_ukr_hun_ven_tsn_fin_hin_gam_geo_ctl_lat_nor_svk_amh_wly_fre_est_dgb_ind_grk_tag_jpn_tml_kor_urd_scr_igb_cze_jav_ita_anl_mao_cnt_lit_tsw_ben_sod_bos_slo_spa_mol_qcu_pan_rus_arw_moo_mlt_eng_aeg_alb_mly_pol_akn_glc_lda_bat_tha_amr_knd_cic_ses_uzb_prs_swe_aze_bam_vie_owc_swt_swa_ewe	0.349283407963315	0.821967179413201	0.413197947544981
804	amr_alb_moo_swe_sid_hau_mlt_fre_tur_azi_cic_ind_xho_rus_guj_bsq_mcd_heb_tsn_cnt_por_ukr_bam_nor_fbf_ger_est_ewe_zul_hun_cze_sod_geo_scr_ctl_grk_slo_amh_owc_mol_fin_igb_mly_urd_mao_jpn_knd_kor_bul_pol_ses_lit_jav_hin_anl_tag_mnd_rom_yor_prs_wly_arw_afr_ita_spa_qcu_bos_krd_eng_ven_chh_glc_gam_ben_bat_dut_swa_pan_tsw_sun_tha_tig_tml_dgb_swt_aze_svk_lat_uzb_dyu_vie_aeg_bem_akn_lda	-0.672944894918676	-1.61447933267113	0.109811429065339
805	aeg_hin_cic_glc_sid_heb_owc_alb_azi_tur_igb_jav_xho_mcd_eng_bsq_dut_amr_bem_mnd_bos_guj_ewe_lit_fbf_por_est_akn_yor_hun_swe_wly_geo_prs_afr_spa_scr_tig_gam_ukr_fin_tsw_tag_fre_mly_jpn_tml_kor_rus_lat_zul_cze_bat_pol_sod_ind_cnt_ita_swa_slo_mlt_bul_nor_grk_ger_qcu_svk_rom_ben_ses_anl_krd_amh_pan_mao_arw_lda_ctl_ven_sun_tha_hau_knd_dyu_dgb_aze_mol_urd_uzb_tsn_vie_chh_bam_swt_moo	-0.263170704775687	-0.622506082753623	0.535132527406022
806	tig_prs_cic_svk_sid_owc_hau_lat_tur_uzb_dyu_bat_zul_rom_spa_bsq_glc_amh_fbf_cnt_swe_ita_ven_arw_xho_bos_fin_swa_tsn_hun_krd_aeg_geo_pol_rus_guj_mol_heb_mlt_ben_est_bam_mly_dut_sun_jpn_tml_kor_cze_nor_lda_bul_jav_alb_amr_ind_mnd_scr_swt_pan_sod_grk_urd_fre_slo_qcu_eng_afr_lit_bem_chh_por_anl_ctl_tag_hin_ses_ger_ewe_mao_tha_wly_knd_yor_akn_azi_ukr_mcd_aze_dgb_vie_gam_tsw_moo_igb	-0.120405033172224	-0.283788784906195	0.777203083582694
807	tig_lat_yor_dut_hau_amr_wly_nor_uzb_azi_xho_mly_bam_afr_guj_bsq_hin_gam_cic_cnt_grk_pan_moo_ctl_igb_krd_est_dgb_tsw_hun_swe_anl_geo_cze_por_ita_spa_chh_owc_glc_fin_bem_mao_bos_sun_jpn_knd_kor_eng_ukr_fbf_prs_jav_arw_amh_bat_mnd_fre_ses_ger_mlt_svk_slo_mol_scr_qcu_alb_rom_lit_zul_sod_bul_heb_rus_ind_ben_swt_pol_ewe_tag_tha_sid_tml_swa_tsn_aze_urd_mcd_tur_akn_vie_aeg_dyu_lda_ven	-0.541779089375845	-1.29174081939187	0.199647938553042
808	mlt_guj_ses_slo_amr_owc_gam_dut_tur_uzb_dgb_mly_ven_hin_svk_bsq_bos_anl_fbf_cnt_mcd_eng_ewe_fre_dyu_ben_hun_bam_swa_fin_lat_hau_geo_ukr_cze_alb_pol_sid_aeg_krd_est_cic_jav_rus_bat_jpn_tml_kor_pan_arw_lda_bul_ind_grk_tig_mao_mnd_glc_akn_prs_chh_lit_scr_nor_spa_qcu_ita_ctl_urd_igb_wly_por_heb_mol_tag_ger_moo_rom_tsn_sun_tha_sod_knd_bem_zul_aze_swe_afr_azi_tsw_vie_amh_yor_swt_xho	-0.157137987100317	-0.370491253559045	0.711858993255315
809	amr_prs_tsn_afr_hau_anl_owc_lat_uzb_aze_xho_tag_igb_dut_cze_bsq_rom_aeg_lda_mnd_glc_swe_swa_mcd_ven_rus_fin_akn_zul_est_eng_wly_geo_lit_ger_urd_ctl_heb_chh_spa_hun_swt_ind_por_sun_jpn_tml_kor_slo_ben_cic_krd_bat_alb_tig_jav_cnt_scr_dgb_bos_sid_ita_nor_pol_svk_qcu_pan_guj_ukr_dyu_amh_grk_sod_mol_mly_arw_yor_fre_bem_mao_tha_gam_knd_tsw_fbf_azi_hin_bul_tur_ewe_vie_mlt_ses_bam_moo	-0.502072374320155	-1.19259714560188	0.236061154270646
810	hau_hin_cic_krd_gam_mlt_wly_nor_tur_uzb_moo_mao_tsw_urd_ukr_bsq_por_heb_dyu_cnt_cze_lit_tsn_ben_swt_grk_fin_yor_igb_hun_eng_chh_geo_ctl_pol_svk_scr_tig_amh_rus_est_dgb_tag_mcd_sun_jpn_knd_kor_rom_arw_ses_dut_ind_lat_amr_mly_mnd_spa_ewe_guj_anl_glc_swe_ita_ger_qcu_fre_bul_bos_bem_sod_pan_owc_prs_bat_afr_ven_mol_xho_jav_tha_aeg_tml_lda_akn_aze_slo_alb_azi_swa_vie_sid_fbf_zul_bam	-0.179397268922717	-0.423250038507862	0.673090024085845
811	amh_alb_ven_glc_heb_mlt_wly_bul_azi_tur_bem_bat_ewe_lat_ben_bsq_mcd_anl_akn_mnd_scr_swe_tsw_guj_yor_rus_hun_lda_moo_fin_slo_aeg_geo_mol_afr_ctl_ger_amr_sid_urd_est_cic_ind_rom_sun_jpn_knd_kor_ita_pol_xho_lit_jav_pan_gam_mly_cnt_svk_swa_krd_tig_por_bos_hin_arw_qcu_dut_nor_spa_zul_hau_grk_chh_eng_mao_fre_bam_cze_dyu_tag_tha_owc_tml_ses_tsn_aze_ukr_prs_uzb_fbf_vie_sod_igb_dgb_swt	-0.631120662018807	-1.50906745959458	0.134671527672302
812	hau_pan_dgb_mol_tig_heb_sid_ctl_aze_azi_lda_jav_tsn_hin_pol_bsq_grk_anl_swt_cnt_arw_alb_fbf_ukr_zul_ben_hun_moo_cic_est_urd_amr_geo_glc_eng_krd_afr_sod_amh_nor_fin_ven_ind_bos_bat_jpn_knd_kor_dut_guj_ses_ita_mao_prs_aeg_sun_mnd_slo_bam_ger_gam_rus_lit_svk_swe_qcu_bul_cze_lat_swa_owc_scr_chh_fre_tag_rom_tsw_mcd_igb_mly_tha_mlt_tml_akn_bem_tur_por_spa_uzb_dyu_vie_wly_yor_ewe_xho	-1.05795714378946	-2.58952970647436	0.0111552084337336
813	aeg_fre_fbf_afr_chh_amr_hau_bos_azi_aze_bam_mly_swt_eng_guj_bsq_krd_wly_igb_mnd_pan_rom_yor_ita_zul_slo_est_lda_ven_hun_glc_heb_geo_alb_spa_mol_ctl_sid_tig_urd_fin_dyu_ind_prs_tag_jpn_knd_kor_lit_swe_moo_por_mao_scr_sod_bat_cnt_dut_bem_mcd_anl_ben_hin_ukr_pol_qcu_cze_bul_arw_akn_amh_grk_mlt_rus_jav_lat_ewe_svk_ses_sun_tha_owc_tml_xho_swa_tur_ger_nor_uzb_dgb_vie_gam_cic_tsn_tsw	-0.361162173959295	-0.857144302156992	0.393568541339511
814	mlt_swe_swa_rom_wly_sid_gam_scr_tur_aze_ven_sun_fbf_dut_ger_bsq_lat_anl_dyu_mnd_arw_spa_yor_bul_igb_bos_est_ewe_bam_fin_glc_amr_geo_nor_mol_por_hin_hau_owc_cze_hun_lda_ind_mcd_mao_jpn_tml_kor_ben_rus_tsw_ita_tag_alb_tig_jav_cnt_guj_swt_eng_chh_urd_afr_svk_lit_qcu_prs_pan_krd_akn_sod_pol_amh_grk_bat_ukr_dgb_fre_cic_mly_tha_heb_knd_tsn_zul_uzb_ctl_slo_azi_ses_vie_aeg_xho_moo_bem	-0.956191587855872	-2.32764160984589	0.0221003028198989
815	aeg_spa_cic_hin_gam_sid_amh_por_uzb_azi_fbf_tag_zul_pol_ger_bsq_ukr_chh_akn_mnd_scr_pan_ven_krd_dyu_svk_hun_ses_swt_est_dut_owc_geo_alb_grk_guj_ctl_sod_amr_nor_fin_bam_mly_bos_sun_jpn_tml_kor_slo_rus_xho_bul_ind_ben_heb_mao_cnt_urd_moo_swe_hau_prs_mcd_arw_eng_qcu_fre_mol_afr_ewe_anl_cze_wly_glc_jav_rom_swa_ita_bem_bat_tha_mlt_knd_lda_dgb_tur_lat_lit_aze_igb_vie_tig_tsw_yor_tsn	-0.466205048516475	-1.10911593559546	0.270240040821161
816	mlt_ben_swa_grk_hau_wly_amr_svk_uzb_aze_fbf_mly_dgb_ita_ctl_bsq_alb_sod_cic_mnd_mcd_por_swt_urd_xho_ger_fin_ses_lda_hun_rus_heb_geo_pan_nor_spa_fre_amh_sid_eng_est_bem_ind_hin_sun_jpn_tml_kor_lit_pol_zul_krd_mao_ukr_tig_bat_cnt_afr_akn_cze_gam_bos_guj_glc_bul_qcu_scr_prs_swe_ven_anl_rom_aeg_slo_jav_mol_yor_lat_tsn_tag_tha_owc_knd_dyu_ewe_tur_arw_dut_azi_moo_vie_chh_bam_tsw_igb	0.751932222204895	1.78500192171062	0.0775213703713976
817	wly_urd_dyu_lat_tig_amh_sid_ita_azi_uzb_bam_mly_moo_cze_bul_bsq_mol_amr_cic_mnd_ctl_spa_zul_grk_fbf_hin_est_ewe_igb_hun_nor_chh_geo_pan_bos_mcd_ger_anl_aeg_ben_fin_swt_jav_fre_mao_jpn_tml_kor_rus_krd_ven_guj_bat_arw_mlt_sun_cnt_svk_ses_dut_heb_afr_ukr_rom_lit_qcu_prs_slo_eng_lda_hau_scr_sod_swe_ind_por_dgb_alb_tsw_tag_tha_owc_knd_yor_swa_aze_pol_glc_tur_akn_vie_gam_bem_tsn_xho	-0.135984815211365	-0.320741060896206	0.749126240353486
818	sod_ukr_dyu_rom_aeg_tig_wly_slo_uzb_aze_zul_ind_cic_spa_pol_bsq_lit_amr_yor_cnt_svk_krd_fbf_mcd_tsw_fre_fin_bem_ewe_est_hin_heb_geo_ita_eng_urd_arw_amh_sid_grk_hun_dgb_jav_mol_mly_jpn_knd_kor_lat_cze_swa_afr_mao_rus_mlt_tag_mnd_scr_tsn_guj_chh_glc_pan_bos_por_qcu_bul_nor_alb_lda_owc_ben_gam_ctl_bat_prs_ses_ger_moo_sun_tha_hau_tml_xho_ven_azi_swe_dut_tur_igb_vie_anl_swt_akn_bam	-0.394679722026361	-0.936348935621736	0.351518715534696
819	amh_ita_lda_pan_heb_wly_mlt_scr_azi_tur_swa_sun_bam_ben_svk_bsq_afr_anl_dyu_cnt_pol_bul_ven_lat_zul_alb_est_bem_moo_fin_swe_sod_geo_rom_glc_fre_hin_sid_hau_slo_hun_swt_bat_mol_mao_jpn_knd_kor_grk_dut_cic_rus_mly_guj_gam_ind_mnd_mcd_akn_spa_owc_ukr_prs_ctl_eng_qcu_bos_nor_cze_xho_tig_lit_aeg_por_tag_urd_igb_krd_tsw_jav_tha_chh_tml_tsn_yor_aze_ger_arw_uzb_dgb_vie_amr_ses_ewe_fbf	0.303048734431307	0.712728429331479	0.477798284054502
820	amh_bul_ses_eng_amr_tig_mlt_arw_uzb_azi_moo_sun_bam_grk_urd_bsq_swe_owc_dgb_cnt_mcd_svk_yor_ctl_ven_fre_fin_fbf_ewe_est_lit_hau_geo_slo_ita_afr_scr_anl_sod_ben_hun_igb_jav_guj_mao_jpn_knd_kor_hin_alb_dyu_ger_mly_lat_sid_bat_mnd_krd_lda_mol_aeg_rus_prs_dut_nor_qcu_spa_cze_pol_swa_heb_glc_gam_rom_ind_por_cic_bos_xho_tag_tha_chh_tml_tsw_bem_tur_ukr_pan_aze_zul_vie_wly_tsn_swt_akn	0.000526906355265558	0.00124285919483384	0.999011004211284
821	amh_spa_xho_fre_mlt_heb_chh_cze_uzb_azi_dgb_mao_zul_ita_lat_bsq_scr_tig_bam_cnt_swe_afr_swt_guj_fbf_pan_hun_tsw_ses_est_alb_sid_geo_ger_mol_bul_mcd_owc_aeg_arw_fin_cic_bat_lit_jav_jpn_knd_kor_grk_rus_swa_ben_tag_bos_sod_ind_mnd_nor_moo_eng_gam_ctl_krd_ukr_hin_qcu_prs_por_pol_ven_wly_urd_amr_svk_mly_dut_lda_rom_yor_sun_tha_hau_tml_tsn_bem_aze_slo_glc_tur_igb_vie_anl_akn_dyu_ewe	-0.766642765441074	-1.84353185177324	0.0684360579982023
822	sod_ukr_swt_ben_owc_anl_gam_slo_tur_uzb_igb_jav_ewe_bos_guj_bsq_spa_aeg_xho_mnd_bul_mol_moo_rus_dgb_ger_hun_cic_swa_fin_pol_wly_geo_urd_eng_grk_ctl_chh_mlt_arw_est_akn_mly_nor_bat_jpn_knd_kor_afr_glc_zul_ita_tag_rom_amh_ind_cnt_mcd_tsn_krd_heb_lat_por_fre_pan_qcu_scr_swe_alb_yor_amr_dut_hau_svk_sun_prs_bam_lit_dyu_mao_tha_tig_tml_bem_lda_azi_hin_cze_aze_fbf_vie_sid_tsw_ven_ses	0.348571386332122	0.821974029261492	0.413194068724642
823	tig_afr_tsw_pol_amr_heb_sod_arw_azi_aze_fbf_bat_moo_ukr_lit_bsq_hin_chh_ses_mnd_lat_urd_xho_alb_akn_mol_hun_igb_swa_fin_krd_hau_geo_cze_rus_glc_spa_anl_wly_nor_est_tsn_mly_ita_ind_jpn_knd_kor_eng_ger_bam_pan_mao_svk_aeg_jav_cnt_rom_dgb_fre_owc_grk_por_ben_dut_qcu_slo_bos_guj_ewe_gam_scr_mlt_ctl_tag_bul_bem_mcd_cic_sun_tha_amh_tml_dyu_lda_uzb_prs_swe_tur_zul_vie_sid_yor_swt_ven	-0.138059300383585	-0.325491306466743	0.745540438048068
824	owc_nor_cic_rom_gam_heb_wly_krd_tur_aze_swt_mao_moo_svk_eng_bsq_spa_sod_tsw_mnd_ger_slo_xho_swe_ses_prs_hun_akn_bam_fin_urd_sid_geo_glc_mcd_lat_lit_hau_chh_por_est_zul_bat_alb_tag_jpn_tml_kor_guj_pan_tsn_rus_jav_mol_anl_mly_cnt_arw_fbf_ben_amh_ctl_pol_bos_afr_qcu_ukr_grk_ita_dyu_tig_fre_amr_hin_ind_bul_yor_cze_lda_sun_tha_mlt_knd_dgb_bem_azi_dut_scr_uzb_ewe_vie_aeg_igb_swa_ven	-0.221279304071225	-0.522721875052694	0.602410895662137
825	tig_glc_dgb_pol_amr_anl_chh_eng_uzb_azi_fbf_mly_swa_prs_guj_bsq_nor_owc_bam_mnd_ben_ctl_dyu_cze_yor_mol_est_swt_igb_fin_slo_mlt_geo_pan_spa_afr_urd_aeg_amh_lit_hun_lda_mao_arw_jav_jpn_tml_kor_rus_alb_zul_ukr_tag_bos_sid_ind_cnt_scr_xho_hin_heb_ita_grk_rom_svk_qcu_dut_mcd_swe_cic_wly_lat_sod_bul_bat_ger_bem_fre_ses_sun_tha_hau_knd_akn_ven_tur_krd_por_aze_tsw_vie_gam_tsn_moo_ewe	-0.0678830446237928	-0.160005458074952	0.873223790243152
826	amh_mol_xho_bos_aeg_owc_wly_pol_tur_uzb_yor_tag_dgb_arw_cze_bsq_spa_mlt_moo_mnd_urd_lit_fbf_alb_igb_eng_hun_swa_tsw_est_bul_chh_geo_ger_slo_rom_ukr_tig_heb_mcd_fin_zul_mly_pan_mao_jpn_tml_kor_glc_ita_cic_scr_bat_nor_hau_sun_cnt_afr_ewe_ctl_sid_svk_guj_dut_ben_qcu_grk_krd_prs_akn_amr_por_gam_hin_jav_rus_ven_swe_ses_ind_tha_sod_knd_swt_dyu_azi_lat_fre_aze_bam_vie_anl_bem_tsn_lda	-0.591500335223751	-1.41410105368066	0.160671247498157
827	hau_dut_yor_pol_amr_wly_heb_nor_tur_aze_ewe_sun_xho_rus_bos_bsq_spa_gam_swa_cnt_urd_cze_cic_ita_moo_scr_fin_tsw_ven_hun_ctl_anl_geo_grk_por_pan_guj_tig_owc_mol_est_dgb_ind_ukr_mly_jpn_tml_kor_prs_glc_fbf_krd_bat_ger_sod_tag_mnd_fre_bem_ben_mlt_alb_hin_lat_eng_qcu_lit_swe_bul_igb_chh_afr_aeg_arw_mao_svk_dyu_rom_zul_jav_tha_amh_knd_lda_tsn_azi_slo_mcd_uzb_akn_vie_sid_ses_swt_bam	-0.0012672242374517	-0.00298367907213692	0.997625762924683
828	mlt_lat_akn_rom_wly_chh_owc_afr_aze_azi_tsw_sun_swa_hin_grk_bsq_pol_sod_dgb_mnd_glc_mcd_igb_dut_dyu_nor_hun_ses_ven_est_rus_amh_geo_por_lit_guj_slo_heb_sid_svk_fin_fbf_mao_cze_tag_jpn_tml_kor_arw_alb_cic_prs_ind_mol_tig_mly_cnt_fre_swt_spa_aeg_ukr_ben_scr_swe_qcu_bos_bul_ctl_ewe_hau_pan_amr_urd_bat_eng_bem_ita_xho_jav_tha_gam_knd_lda_moo_tur_krd_ger_uzb_bam_vie_anl_zul_yor_tsn	0.0283461234757887	0.0668257816928264	0.946863852529504
829	gam_glc_bam_urd_chh_tig_heb_ukr_tur_aze_igb_mly_swt_pan_svk_bsq_alb_mlt_swa_cnt_bos_ger_lda_scr_bem_mcd_est_tsw_xho_hun_lit_sod_geo_dut_fre_guj_mol_owc_sid_prs_fin_akn_sun_ctl_tag_jpn_knd_kor_cze_rus_yor_pol_bat_eng_aeg_jav_mnd_spa_ewe_ita_hau_lat_krd_grk_rom_qcu_nor_arw_por_tsn_anl_slo_wly_ben_mao_bul_fbf_swe_ses_ind_tha_amh_tml_dgb_cic_azi_afr_hin_uzb_dyu_vie_amr_zul_moo_ven	0.0964150341949957	0.227155220231891	0.820801645573926
830	gam_krd_fbf_mol_hau_anl_tig_ben_uzb_aze_tsn_mao_bam_guj_nor_bsq_afr_amr_swa_mnd_eng_pan_moo_spa_dgb_hin_hun_cic_xho_est_glc_sid_geo_dut_pol_prs_cze_aeg_heb_bos_fin_igb_mly_swe_ind_jpn_knd_kor_por_rus_dyu_rom_tag_lit_chh_jav_cnt_ctl_ewe_slo_wly_ger_ita_arw_bul_qcu_svk_alb_fre_lda_owc_lat_sod_grk_bat_ukr_ses_urd_swt_sun_tha_amh_tml_zul_bem_tur_mcd_scr_azi_yor_vie_mlt_tsw_ven_akn	-0.353370034567535	-0.836516585535826	0.405008646797603
831	wly_bul_moo_por_amh_aeg_amr_krd_aze_azi_bam_mao_ewe_mol_ger_bsq_urd_sod_ses_cnt_eng_hin_bem_pan_dyu_nor_hun_tsw_akn_est_arw_tig_geo_mcd_guj_ctl_svk_gam_chh_rus_fin_xho_tag_lit_bat_jpn_tml_kor_swe_slo_dgb_pol_jav_ben_heb_ind_mnd_scr_swa_glc_hau_bos_alb_lat_spa_qcu_cze_dut_fre_zul_mlt_ita_anl_prs_sun_grk_igb_ukr_lda_mly_tha_owc_knd_yor_fbf_uzb_rom_afr_tur_tsn_vie_sid_cic_swt_ven	0.0645837411260674	0.151922992446502	0.879576765405092
832	heb_rom_akn_urd_wly_amr_sod_grk_aze_azi_bam_ind_xho_mcd_spa_bsq_bul_aeg_bem_mnd_fre_pan_moo_ctl_cic_ben_fin_dyu_zul_est_swe_mlt_geo_ita_slo_ukr_scr_tig_owc_lit_hun_tsn_mly_krd_sun_jpn_tml_kor_glc_bos_fbf_lat_bat_arw_hau_jav_cnt_rus_ewe_prs_amh_mol_pol_cze_hin_qcu_afr_nor_alb_igb_chh_eng_sid_dut_tag_ger_tsw_guj_ven_mao_tha_gam_knd_swa_yor_uzb_svk_por_tur_dgb_vie_anl_lda_swt_ses	-1.17075080238059	-2.88951826699601	0.004800813482467
833	tig_lat_tsw_spa_sod_amr_wly_bul_tur_uzb_igb_ind_swa_ger_arw_bsq_swe_chh_zul_mnd_ctl_grk_ven_svk_moo_mol_est_dyu_tsn_fin_bos_owc_geo_lit_rom_por_cze_gam_hau_ita_hun_swt_tag_glc_mly_jpn_knd_kor_urd_afr_bam_mcd_jav_scr_mlt_bat_cnt_krd_ses_pan_amh_ben_nor_alb_guj_qcu_dut_slo_ukr_lda_heb_eng_aeg_fre_mao_rus_ewe_prs_fbf_sun_tha_anl_tml_bem_cic_aze_hin_pol_azi_akn_vie_sid_xho_yor_dgb	0.490559559823454	1.15950621040017	0.249218238022706
834	sod_mcd_cic_lat_gam_amh_amr_fre_aze_azi_yor_mao_igb_mol_krd_bsq_dut_anl_bem_mnd_afr_pan_bam_guj_moo_alb_fin_xho_fbf_hun_cze_hau_geo_arw_lit_ger_pol_heb_chh_scr_est_lda_tag_glc_bat_jpn_tml_kor_eng_ukr_dyu_slo_mly_bul_tig_ind_cnt_ctl_ses_spa_owc_rus_prs_por_ita_qcu_grk_ben_hin_swa_aeg_swe_sid_nor_sun_urd_swt_rom_tsw_jav_tha_wly_knd_ven_akn_uzb_svk_bos_tur_ewe_vie_mlt_dgb_zul_tsn	-0.368174579595803	-0.873970545683104	0.384385561614297
835	amh_lat_moo_afr_anl_heb_gam_ita_aze_uzb_igb_sun_akn_glc_grk_bsq_spa_chh_fbf_mnd_lit_arw_lda_ctl_ewe_hin_est_bam_swa_hun_dut_sid_geo_ger_ben_cze_nor_hau_aeg_pan_fin_cic_mly_bos_ind_jpn_tml_kor_swe_mol_zul_rus_mao_guj_wly_jav_cnt_krd_swt_alb_amr_fre_eng_prs_rom_qcu_svk_urd_scr_ses_mlt_mcd_owc_bul_bat_slo_bem_por_dgb_tag_tha_sod_knd_yor_ven_tur_ukr_pol_azi_dyu_vie_tig_tsn_tsw_xho	-0.665131460661595	-1.59546391247306	0.114001346663066
836	tig_eng_tsn_spa_wly_anl_mlt_hin_tur_azi_dgb_ind_akn_pol_lit_bsq_urd_aeg_ses_mnd_grk_bos_yor_dut_swt_rus_est_xho_bam_fin_swe_amh_geo_svk_scr_mcd_afr_amr_owc_bul_hun_tsw_mly_glc_jav_jpn_tml_kor_guj_ben_ven_por_bat_krd_sid_sun_cnt_arw_moo_lat_chh_ctl_prs_nor_slo_qcu_pan_mol_fre_igb_gam_ita_hau_ukr_tag_alb_ewe_rom_cic_mao_tha_sod_knd_zul_fbf_aze_cze_ger_uzb_lda_vie_heb_dyu_swa_bem	-0.449853194233707	-1.06720657416513	0.288641111140161
837	chh_por_xho_nor_tig_aeg_owc_ben_aze_azi_ven_jav_yor_urd_rom_bsq_dut_amr_ses_mnd_mol_fre_igb_guj_dgb_spa_est_ewe_lda_hun_bos_hau_geo_swe_ukr_lit_slo_gam_mlt_eng_fin_dyu_mao_scr_mly_jpn_knd_kor_lat_alb_akn_cze_ind_rus_sod_tag_cnt_pan_bem_mcd_amh_hin_ctl_svk_ita_qcu_grk_prs_ger_fbf_sid_arw_heb_bul_bat_krd_tsn_pol_swt_sun_tha_anl_tml_bam_tsw_uzb_glc_afr_tur_zul_vie_wly_moo_swa_cic	-0.407166156672657	-0.966483530018003	0.336308908241677
838	sod_ita_swa_glc_owc_mlt_chh_krd_aze_tur_moo_bat_dyu_rus_lat_bsq_prs_anl_bam_mnd_scr_grk_tsn_eng_ven_urd_est_akn_tsw_hun_nor_hau_geo_bul_ben_ger_afr_sid_amh_por_fin_lda_tag_bos_ind_jpn_knd_kor_lit_ctl_yor_alb_mao_hin_wly_sun_cnt_dut_bem_slo_gam_pol_mol_svk_spa_qcu_ukr_swe_rom_fbf_amr_guj_tig_arw_mly_cze_cic_mcd_igb_jav_tha_aeg_tml_ewe_ses_azi_fre_pan_uzb_swt_vie_heb_dgb_xho_zul	-0.512925417906401	-1.22057324862239	0.225333390360313
839	aeg_slo_tsn_swe_chh_owc_amh_rus_tur_azi_xho_sun_swt_krd_ukr_bsq_bul_heb_fbf_mnd_rom_fre_swa_arw_zul_bos_est_igb_ewe_fin_ctl_gam_geo_ger_mol_hin_pan_mlt_tig_mcd_hun_akn_jav_urd_mly_jpn_tml_kor_svk_lat_lda_lit_mao_alb_wly_tag_cnt_spa_bam_glc_hau_pol_afr_dut_eng_qcu_ben_grk_nor_ses_anl_prs_amr_ita_bat_scr_yor_cze_moo_ind_tha_sod_knd_tsw_bem_aze_por_guj_uzb_dgb_vie_sid_cic_dyu_ven	0.0314733814047062	0.0741110626038647	0.941081186816245
840	amh_pol_swt_ctl_hau_gam_chh_glc_aze_uzb_akn_jav_igb_prs_afr_bsq_guj_amr_tsn_mnd_swe_grk_yor_lat_tsw_mol_hun_bem_xho_fin_bul_heb_geo_krd_nor_svk_arw_mlt_sid_hin_est_dgb_tag_por_ind_jpn_tml_kor_lit_ben_ven_ger_mao_dut_anl_mly_cnt_cze_fbf_fre_tig_alb_spa_ita_rus_qcu_scr_bos_urd_ses_aeg_pan_sod_eng_bat_slo_zul_ukr_cic_sun_tha_owc_knd_moo_swa_azi_rom_mcd_tur_ewe_vie_wly_lda_bam_dyu	0.628143093595297	1.49124291805681	0.139281971468415
841	wly_fre_ses_prs_owc_mlt_tig_arw_aze_azi_dyu_mly_swa_ger_spa_bsq_eng_heb_igb_mnd_ukr_glc_ewe_bul_xho_lat_fin_tsn_lda_hun_ita_gam_geo_cze_nor_pan_svk_sod_hau_lit_est_yor_tag_dut_bat_jpn_tml_kor_ctl_afr_dgb_hin_sun_krd_sid_ind_cnt_por_akn_bos_aeg_rom_ben_grk_slo_qcu_alb_mcd_rus_swt_amh_swe_amr_mol_mao_guj_bem_scr_tsw_jav_tha_anl_knd_bam_fbf_uzb_urd_pol_tur_zul_vie_chh_ven_moo_cic	-0.0417610677884334	-0.0983401248914521	0.921873864428723
842	chh_bul_bam_ctl_sid_amh_aeg_grk_tur_uzb_ven_jav_xho_prs_afr_bsq_ben_heb_ewe_cnt_alb_ukr_igb_rus_lda_ger_hun_dgb_akn_fin_ita_wly_geo_pan_scr_arw_lit_amr_anl_krd_est_swa_mly_mol_mao_jpn_tml_kor_dut_bos_ses_swe_tag_glc_mlt_sun_mnd_hin_moo_nor_gam_slo_guj_por_rom_qcu_pol_spa_fre_bem_tig_cze_owc_urd_ind_eng_dyu_lat_swt_bat_tha_hau_knd_tsw_tsn_azi_mcd_svk_aze_yor_vie_sod_cic_fbf_zul	-0.46692045251553	-1.10929282538112	0.27016414645234
843	owc_spa_tsw_ita_hau_amh_mlt_hin_tur_aze_swa_bat_ewe_bos_pan_bsq_grk_anl_zul_mnd_eng_fre_bem_nor_igb_swe_hun_moo_cic_est_cze_sod_geo_ukr_ger_scr_lat_amr_chh_glc_fin_bam_tag_pol_mly_jpn_knd_kor_alb_lit_lda_bul_jav_svk_sid_ind_cnt_slo_akn_urd_aeg_mcd_ben_ctl_mol_qcu_guj_afr_dut_dgb_tig_arw_heb_krd_sun_por_ven_rom_swt_mao_tha_wly_tml_dyu_ses_azi_prs_rus_uzb_tsn_vie_gam_yor_fbf_xho	0.225990510268431	0.532433886305413	0.59569534709159
844	amr_hin_fbf_ukr_anl_mlt_aeg_fre_tur_aze_akn_ind_swt_prs_eng_bsq_arw_heb_ewe_cnt_mcd_rom_xho_ben_swa_ita_fin_moo_bem_hun_dut_amh_geo_ctl_guj_krd_lit_owc_tig_svk_est_dyu_mao_glc_tag_jpn_knd_kor_grk_swe_dgb_pol_bat_cze_chh_jav_mnd_bul_bam_slo_wly_mol_bos_scr_lat_qcu_alb_rus_spa_tsn_sod_por_sid_ger_sun_urd_igb_afr_ven_mly_tha_hau_tml_tsw_ses_azi_pan_nor_uzb_lda_vie_gam_yor_cic_zul	-1.05379349282311	-2.58271242498843	0.0113626361129318
845	amr_nor_lda_arw_wly_owc_chh_fre_aze_uzb_igb_mao_yor_prs_lit_bsq_rom_gam_ses_mnd_swe_slo_ewe_grk_swa_mcd_hun_dyu_dgb_fin_dut_heb_geo_cze_ger_alb_bos_sod_anl_ctl_est_tsw_sun_mol_jav_jpn_knd_kor_hin_spa_bem_eng_ind_afr_mlt_bat_cnt_urd_moo_ben_aeg_guj_glc_krd_lat_qcu_rus_ita_pol_zul_tig_svk_amh_scr_tag_por_ven_pan_tsn_mly_tha_hau_tml_akn_xho_azi_bul_ukr_tur_fbf_vie_sid_bam_swt_cic	-0.0185563878625409	-0.0437316467164474	0.965212072293534
846	amr_lat_zul_ctl_tig_aeg_sid_slo_uzb_tur_moo_sun_swa_glc_scr_bsq_pol_amh_tsn_mnd_hin_nor_bem_grk_bam_guj_hun_ses_dyu_est_bul_heb_geo_ukr_alb_ben_krd_chh_mlt_swe_fin_xho_ind_por_mly_jpn_knd_kor_bos_urd_igb_afr_bat_eng_anl_mao_cnt_prs_tsw_dut_sod_rus_mol_pan_arw_qcu_ger_spa_fre_akn_wly_lit_hau_cze_jav_ita_lda_svk_cic_tag_tha_gam_tml_ven_swt_azi_rom_mcd_aze_ewe_vie_owc_dgb_fbf_yor	-0.0897162190183043	-0.211388604609173	0.833046588745279
847	gam_prs_dgb_nor_amr_amh_aeg_bul_tur_uzb_ewe_sun_bam_alb_dut_bsq_spa_tig_swa_cnt_svk_krd_lda_afr_tsw_fre_hun_zul_tsn_est_rus_heb_geo_scr_hin_eng_bos_hau_anl_mol_fin_yor_mao_slo_mly_jpn_tml_kor_por_glc_ses_lit_jav_ger_chh_bat_mnd_guj_xho_pan_sid_ctl_swe_lat_mcd_qcu_arw_ukr_grk_igb_wly_urd_sod_cze_tag_rom_fbf_ben_ven_ind_tha_mlt_knd_moo_dyu_aze_ita_pol_azi_akn_vie_owc_cic_bem_swt	-0.443646469125407	-1.05383170765786	0.294690221674451
848	amh_krd_dyu_urd_amr_hau_tig_ger_aze_tur_swa_tag_yor_ukr_pol_bsq_dut_anl_ven_cnt_fre_pan_tsn_spa_igb_cze_fin_bem_moo_hun_rom_mlt_geo_svk_alb_lat_rus_chh_aeg_prs_est_swt_sun_mcd_mly_jpn_knd_kor_swe_bul_cic_arw_ind_ben_owc_mao_mnd_por_xho_hin_gam_mol_glc_bos_nor_qcu_eng_ctl_guj_ses_sid_grk_wly_ita_jav_slo_lda_afr_zul_bat_tha_sod_tml_ewe_dgb_azi_scr_lit_uzb_fbf_vie_heb_tsw_akn_bam	-0.703481516931758	-1.68599472467211	0.0951491439068905
849	tig_rus_lda_glc_aeg_sid_hau_cze_azi_tur_swa_sun_akn_lit_ger_bsq_krd_anl_bem_mnd_guj_eng_swt_arw_tsw_prs_fin_moo_ses_hun_hin_wly_geo_lat_rom_urd_ita_gam_amr_pol_est_dgb_tag_afr_ind_jpn_tml_kor_grk_ben_fbf_ctl_jav_bos_sod_bat_cnt_mcd_ven_pan_heb_fre_svk_por_bul_qcu_alb_mol_scr_yor_chh_swe_owc_ukr_mao_spa_cic_slo_xho_mly_tha_mlt_knd_zul_dyu_uzb_dut_nor_aze_bam_vie_amh_igb_ewe_tsn	0.0784859110733582	0.184601671831112	0.853943431892362
850	sid_ben_akn_hin_hau_heb_mlt_mcd_uzb_aze_igb_ind_xho_spa_eng_bsq_alb_sod_fbf_mnd_prs_ita_cic_bos_ven_rus_hun_tsn_dyu_est_urd_chh_geo_ctl_fre_svk_lat_anl_wly_scr_fin_dgb_sun_afr_mao_jpn_knd_kor_lit_por_swt_nor_mly_mol_amr_jav_cnt_dut_bam_arw_gam_bul_guj_grk_ukr_qcu_krd_pol_glc_zul_tig_pan_aeg_slo_bat_rom_ewe_ger_swa_tag_tha_owc_tml_ses_tsw_tur_cze_swe_azi_bem_vie_amh_lda_yor_moo	-0.283241294023635	-0.670379706200778	0.504277103675688
851	mlt_rus_dyu_pan_heb_tig_aeg_ukr_aze_uzb_yor_mly_ewe_svk_lat_bsq_urd_amh_cic_cnt_hin_nor_swt_swe_dgb_guj_est_akn_ses_hun_cze_amr_geo_afr_ctl_arw_fre_sod_chh_bos_fin_xho_mao_lit_ind_jpn_knd_kor_ben_grk_bem_dut_bat_scr_sid_tag_mnd_mcd_igb_pol_anl_prs_ger_spa_slo_qcu_glc_bul_mol_moo_hau_eng_gam_ita_jav_rom_ven_krd_bam_sun_tha_owc_tml_zul_tsn_azi_por_alb_tur_swa_vie_wly_tsw_fbf_lda	-0.150466799347269	-0.354842017042913	0.723511368414014
852	hau_prs_akn_guj_sid_chh_amh_swe_uzb_tur_zul_mao_igb_pol_mol_bsq_rus_heb_ven_mnd_svk_arw_ses_hin_xho_ben_hun_tsn_moo_fin_spa_tig_geo_grk_krd_bul_mcd_wly_amr_bos_est_cic_sun_ctl_bat_jpn_tml_kor_scr_dut_yor_urd_mly_eng_mlt_jav_cnt_lat_lda_ger_aeg_alb_lit_fre_cze_qcu_ukr_ita_pan_bam_anl_rom_owc_por_ind_glc_swt_nor_swa_tag_tha_gam_knd_tsw_bem_aze_afr_slo_azi_fbf_vie_sod_dyu_ewe_dgb	-0.018729880376176	-0.0441535531536079	0.964876670817964
853	owc_nor_moo_ukr_sid_mlt_amr_spa_tur_uzb_yor_bat_fbf_krd_prs_bsq_alb_gam_akn_cnt_slo_glc_bem_ger_zul_guj_hun_xho_dyu_est_bul_aeg_geo_pol_fre_ctl_scr_chh_wly_urd_fin_ses_mly_pan_sun_jpn_knd_kor_ben_arw_cic_afr_mao_ita_heb_tag_mnd_cze_ven_eng_tig_svk_mol_dut_bos_qcu_rom_mcd_hin_ewe_anl_rus_amh_swe_jav_por_igb_lit_bam_ind_tha_hau_tml_dgb_tsn_aze_grk_lat_azi_lda_vie_sod_swa_swt_tsw	0.0241520196401703	0.0569084620922864	0.954740203926852
854	hau_cze_ses_alb_heb_chh_sod_arw_azi_tur_xho_sun_akn_eng_ita_bsq_bos_owc_cic_cnt_ctl_ukr_dgb_urd_fbf_mol_hun_ven_zul_fin_pan_gam_geo_nor_spa_por_guj_amr_mlt_lit_est_tsw_jav_slo_mao_jpn_tml_kor_dut_lat_bam_mcd_mly_ger_sid_tag_mnd_krd_yor_prs_tig_bul_afr_rom_swe_qcu_fre_hin_glc_tsn_anl_rus_amh_grk_ind_ben_ewe_svk_igb_bat_tha_aeg_knd_swt_lda_uzb_pol_scr_aze_moo_vie_wly_swa_dyu_bem	-0.0579123644214261	-0.136402066928299	0.891798278517585
855	chh_fre_ven_swe_heb_amh_hau_mol_azi_uzb_xho_mao_zul_ukr_bul_bsq_por_mlt_akn_cnt_afr_pol_swa_ctl_igb_guj_est_ewe_dyu_fin_ita_sod_geo_nor_ger_lat_alb_tig_gam_slo_hun_tsn_bat_svk_ind_jpn_tml_kor_lit_eng_swt_hin_mly_grk_owc_sun_mnd_cze_moo_spa_sid_scr_mcd_krd_prs_qcu_pan_rus_ben_yor_aeg_rom_amr_urd_jav_arw_fbf_bos_bem_tag_tha_anl_knd_dgb_ses_aze_dut_glc_tur_tsw_vie_wly_lda_cic_bam	-0.0877601005344323	-0.207070413685481	0.836407585812174
856	owc_nor_bem_grk_gam_heb_amh_krd_aze_tur_cic_sun_zul_dut_ctl_bsq_fre_sod_swa_mnd_glc_mcd_tsw_por_dyu_svk_fin_bam_ewe_hun_bul_anl_geo_cze_hin_lat_spa_sid_tig_ita_est_akn_mly_alb_tag_jpn_knd_kor_ger_pan_lda_rom_jav_mol_aeg_mao_cnt_pol_fbf_afr_wly_guj_rus_lit_ben_qcu_prs_arw_urd_yor_amr_ukr_mlt_swe_bat_eng_xho_slo_ven_ind_tha_chh_tml_ses_swt_azi_bos_scr_uzb_tsn_vie_hau_moo_igb_dgb	-0.235142455370637	-0.556038472985461	0.579519904071065
857	amr_cze_tsn_arw_wly_amh_anl_guj_tur_uzb_akn_sun_ewe_alb_ukr_bsq_svk_owc_ses_cnt_prs_pan_zul_ben_cic_rus_fin_bam_swa_hun_glc_sod_geo_bul_slo_afr_ctl_tig_chh_rom_est_lda_tag_grk_jav_jpn_tml_kor_hin_nor_igb_dut_mao_mcd_aeg_ind_mnd_bos_swt_eng_heb_swe_fre_ita_pol_qcu_mol_por_ger_fbf_gam_urd_hau_lit_bat_lat_dgb_scr_bem_mly_tha_mlt_knd_dyu_tsw_azi_krd_spa_aze_ven_vie_sid_yor_moo_xho	-0.432102310162374	-1.02599444259943	0.30755545892505
858	gam_mcd_cic_arw_aeg_chh_mlt_ctl_uzb_azi_ses_tag_lda_scr_lat_bsq_rom_tig_akn_cnt_fre_hin_zul_ukr_tsw_krd_hun_dyu_ven_fin_swe_amh_geo_svk_afr_mol_rus_sid_anl_guj_est_ewe_mao_pol_bat_jpn_tml_kor_spa_grk_dgb_alb_mly_pan_heb_ind_mnd_por_bem_lit_sod_dut_ben_glc_slo_qcu_nor_urd_ita_xho_amr_bos_owc_prs_sun_cze_igb_eng_yor_jav_tha_wly_knd_swt_bam_tur_bul_ger_aze_moo_vie_hau_swa_fbf_tsn	0.85858115769013	2.04849912040042	0.0433294124095483
859	gam_ger_tsn_nor_sod_amr_chh_afr_uzb_aze_ses_mao_tsw_krd_guj_bsq_ctl_mlt_bem_cnt_rus_glc_xho_grk_fbf_hin_est_dyu_akn_fin_rom_anl_geo_bul_fre_swe_ben_sid_aeg_alb_hun_swa_sun_slo_mly_jpn_tml_kor_urd_mol_bam_mcd_bat_ita_wly_jav_mnd_svk_zul_arw_amh_dut_pol_lat_spa_qcu_eng_cze_pan_lda_tig_scr_owc_por_ind_lit_igb_prs_cic_tag_tha_heb_knd_moo_swt_tur_bos_ukr_azi_ven_vie_hau_yor_dgb_ewe	-0.56282911644734	-1.34219831442614	0.18279920368178
860	anl_pol_tsw_ukr_aeg_sod_gam_mol_aze_uzb_fbf_sun_dyu_nor_rom_bsq_lat_chh_swt_cnt_prs_urd_ewe_spa_tsn_ben_hun_zul_ven_fin_rus_hau_geo_eng_lit_hin_por_sid_mlt_svk_est_ses_mao_ctl_tag_jpn_knd_kor_glc_dut_moo_grk_ind_ger_amr_jav_mnd_bos_swa_swe_wly_mcd_arw_scr_pan_qcu_guj_ita_afr_dgb_tig_bul_owc_alb_bat_fre_bam_cze_xho_mly_tha_amh_tml_igb_akn_azi_slo_krd_tur_bem_vie_heb_yor_cic_lda	-0.445675440911089	-1.05782129320624	0.292876865104495
861	wly_hin_akn_lit_gam_amh_tig_urd_tur_uzb_fbf_ind_yor_swe_ukr_bsq_cze_heb_xho_mnd_glc_arw_swt_grk_tsw_ben_hun_bam_dgb_est_scr_amr_geo_krd_nor_lat_slo_chh_owc_spa_fin_zul_sun_svk_jav_jpn_knd_kor_bos_bul_ven_guj_bat_ctl_anl_mao_cnt_pan_bem_alb_aeg_mcd_pol_ita_rus_qcu_ger_afr_prs_ses_sid_rom_sod_dut_tag_eng_swa_fre_lda_mly_tha_mlt_tml_dyu_cic_azi_por_mol_aze_moo_vie_hau_tsn_igb_ewe	-0.212228727239948	-0.501078883591731	0.617499567267635
862	wly_spa_yor_scr_anl_sid_amr_bos_tur_aze_tsw_mao_lda_ger_rom_bsq_grk_chh_akn_cnt_prs_pan_bem_alb_cic_swe_est_ven_moo_hun_lat_heb_geo_eng_urd_mol_nor_sod_mlt_bul_fin_dyu_sun_fre_jav_jpn_tml_kor_rus_ita_dgb_hin_bat_ukr_gam_ind_mnd_krd_swa_glc_amh_arw_cze_afr_mcd_qcu_dut_por_ctl_xho_hau_pol_aeg_lit_tag_svk_bam_ben_ewe_mly_tha_tig_knd_zul_igb_uzb_slo_guj_azi_ses_vie_owc_tsn_fbf_swt	-0.50649865516228	-1.20815676245023	0.230050170133333
863	owc_ger_fbf_pol_tig_gam_chh_mcd_tur_azi_swa_tag_dyu_fre_rus_bsq_ita_mlt_bem_mnd_alb_bos_dgb_glc_xho_prs_hun_cic_lda_est_mol_sid_geo_rom_swe_ctl_ukr_sod_anl_slo_fin_swt_mao_urd_jav_jpn_knd_kor_bul_hin_bam_afr_bat_grk_heb_ind_cnt_ben_ven_eng_hau_svk_arw_lit_nor_qcu_guj_pan_krd_tsn_wly_scr_amh_lat_sun_cze_igb_spa_moo_mly_tha_amr_tml_tsw_akn_uzb_dut_por_aze_zul_vie_aeg_ewe_ses_yor	-0.528061274290936	-1.2599897084728	0.210825680058271
864	amr_prs_cic_cze_tig_anl_aeg_ben_aze_uzb_fbf_tag_zul_nor_por_bsq_ita_gam_swt_mnd_pol_mcd_yor_urd_tsn_bos_hun_ven_bam_est_mol_owc_geo_ukr_swe_grk_lit_hau_chh_afr_fin_dyu_bat_eng_sun_jpn_knd_kor_guj_rus_igb_hin_ind_svk_heb_mao_cnt_slo_xho_fre_amh_arw_alb_krd_ctl_qcu_ger_dut_spa_lda_wly_lat_sod_scr_mly_glc_akn_rom_ewe_jav_tha_sid_tml_dgb_tsw_tur_bul_pan_azi_bem_vie_mlt_moo_ses_swa	-0.0360442408600664	-0.0848516814552416	0.932561701674961
865	hau_pan_dyu_scr_anl_sod_owc_glc_azi_aze_fbf_tag_ven_rom_ukr_bsq_ger_sid_ewe_mnd_urd_pol_igb_mol_tsw_prs_hun_bam_xho_fin_spa_wly_geo_fre_swe_grk_mcd_gam_mlt_krd_est_lda_jav_bos_mly_jpn_knd_kor_rus_guj_zul_dut_mao_cze_heb_ind_cnt_slo_bem_ita_chh_alb_svk_por_lit_qcu_hin_bul_ben_yor_tig_lat_amr_nor_bat_afr_tsn_eng_moo_sun_tha_aeg_tml_swt_akn_uzb_ctl_arw_tur_swa_vie_amh_ses_dgb_cic	0.151813821691019	0.357039202939257	0.721871340406841
866	sid_lat_tsw_bos_aeg_anl_amh_cze_azi_aze_tsn_mao_fbf_ger_rom_bsq_scr_hau_zul_cnt_bul_dut_cic_mol_swa_slo_fin_akn_igb_hun_afr_sod_geo_arw_ben_eng_alb_mlt_amr_nor_est_bam_ind_svk_bat_jpn_tml_kor_pan_spa_dyu_guj_jav_fre_tig_sun_mnd_rus_swt_por_owc_mcd_glc_ita_lit_qcu_urd_grk_swe_lda_wly_krd_chh_ukr_tag_prs_ewe_pol_moo_mly_tha_heb_knd_ven_dgb_uzb_ctl_hin_tur_xho_vie_gam_ses_bem_yor	-0.562198671935169	-1.33914844860474	0.183786207760319
867	amr_scr_dyu_ger_mlt_heb_owc_pan_tur_uzb_zul_mly_ses_ctl_spa_bsq_ben_sod_dgb_cnt_fre_swe_cic_afr_yor_rom_fin_fbf_moo_hun_arw_gam_geo_prs_por_guj_ukr_wly_tig_slo_est_swt_bat_glc_tag_jpn_tml_kor_hin_mcd_swa_lit_jav_bos_sid_ind_mnd_cze_tsn_urd_hau_svk_alb_eng_dut_qcu_lat_krd_grk_lda_chh_bul_aeg_mol_mao_nor_ewe_rus_tsw_sun_tha_anl_knd_bam_igb_aze_pol_ita_azi_xho_vie_amh_akn_ven_bem	0.431864142160688	1.01795423899799	0.3113406107384
868	wly_prs_tsn_slo_amr_anl_amh_mol_azi_aze_lda_mly_moo_guj_afr_bsq_por_gam_igb_cnt_ctl_arw_bam_ita_cic_nor_est_swt_zul_fin_cze_sid_geo_hin_lit_urd_ger_tig_aeg_grk_hun_fbf_ind_swe_jav_jpn_knd_kor_svk_ukr_dyu_spa_mao_pan_owc_sun_mnd_mcd_ven_eng_mlt_scr_alb_krd_pol_qcu_lat_rus_fre_yor_sod_glc_heb_ben_bat_bul_akn_rom_ses_tag_tha_hau_tml_swa_tsw_uzb_bos_dut_tur_ewe_vie_chh_dgb_bem_xho	-0.525927824879265	-1.25217550964774	0.213645853119572
869	chh_svk_ven_krd_amh_heb_gam_spa_aze_azi_igb_tag_lda_nor_rom_bsq_lat_anl_swt_mnd_fre_mcd_bem_cze_swa_pol_hun_xho_ses_fin_bos_aeg_geo_pan_eng_glc_prs_amr_mlt_ita_est_akn_sun_ukr_bat_jpn_knd_kor_dut_afr_bam_mol_ind_ben_owc_jav_cnt_hin_fbf_rus_tig_swe_lit_grk_ctl_qcu_guj_slo_urd_yor_sid_arw_hau_ger_mly_por_zul_alb_tsw_mao_tha_sod_tml_dyu_dgb_uzb_scr_bul_tur_tsn_vie_wly_moo_cic_ewe	-0.673042863376332	-1.6105991793176	0.110656200461312
870	amh_nor_akn_pol_amr_tig_owc_rom_uzb_aze_tsw_mly_ven_lat_afr_bsq_bul_heb_lda_cnt_ita_prs_moo_arw_yor_cze_est_fbf_zul_fin_ukr_sid_geo_eng_rus_lit_urd_anl_mlt_svk_hun_bam_bat_por_tag_jpn_tml_kor_swe_ctl_swt_ger_sun_grk_chh_jav_mnd_alb_bem_dut_wly_pan_glc_krd_hin_qcu_fre_scr_ben_cic_gam_mcd_hau_mol_mao_spa_dgb_guj_dyu_ind_tha_sod_knd_swa_ses_tur_slo_bos_azi_igb_vie_aeg_ewe_xho_tsn	0.0246074109138098	0.0579618127681759	0.953903404122612
871	wly_lit_ewe_ger_tig_chh_anl_lat_tur_uzb_tsw_mly_fbf_guj_spa_bsq_rus_gam_bam_mnd_cze_hin_swt_eng_xho_nor_fin_dgb_tsn_est_afr_amh_geo_arw_fre_dut_mcd_sod_sid_svk_hun_yor_mao_por_bat_jpn_knd_kor_urd_alb_ven_bos_sun_scr_mlt_tag_cnt_rom_akn_swe_heb_pan_prs_bul_ukr_qcu_glc_krd_grk_swa_hau_ita_owc_pol_ind_ben_igb_ctl_bem_jav_tha_aeg_tml_cic_lda_aze_slo_mol_azi_moo_vie_amr_dyu_ses_zul	0.181583014364922	0.427501802931486	0.67000210431485
872	sod_bul_xho_ukr_amh_tig_hau_bos_aze_azi_zul_bat_bam_lit_glc_bsq_pan_mlt_cic_mnd_krd_mol_bem_ben_tsn_hin_fin_yor_swa_est_ita_heb_geo_prs_rom_ger_por_chh_amr_cze_hun_akn_ind_scr_tag_jpn_knd_kor_afr_grk_lda_alb_jav_eng_anl_sun_cnt_ctl_igb_arw_sid_urd_svk_mcd_nor_qcu_dut_fre_pol_moo_owc_guj_gam_swe_mly_slo_tsw_spa_fbf_mao_tha_wly_tml_swt_dyu_tur_lat_rus_uzb_ses_vie_aeg_ewe_dgb_ven	-0.453827023271804	-1.07827800818905	0.283698550785005
873	tig_arw_bam_grk_hau_heb_amh_swe_uzb_tur_bem_ind_fbf_por_fre_bsq_dut_aeg_ses_mnd_mol_svk_xho_rom_zul_lit_est_yor_ewe_hun_pan_sid_geo_krd_urd_ger_cze_gam_owc_ita_fin_dyu_tag_slo_mao_jpn_knd_kor_scr_glc_swt_bul_jav_bos_sod_sun_cnt_ben_igb_spa_mlt_mcd_alb_hin_pol_qcu_guj_ukr_nor_akn_wly_afr_amr_rus_bat_ctl_cic_prs_tsn_mly_tha_anl_tml_ven_dgb_aze_eng_lat_azi_lda_vie_chh_moo_swa_tsw	-0.249264200643385	-0.588357423705023	0.557718589095376
874	anl_mol_tsn_por_mlt_wly_sod_alb_aze_uzb_cic_mao_lda_dut_prs_bsq_afr_hau_moo_mnd_swe_urd_bem_lat_dgb_spa_est_yor_ven_fin_scr_amh_geo_slo_hin_glc_rom_owc_tig_rus_hun_dyu_bat_eng_sun_jpn_knd_kor_pol_pan_ewe_mcd_mly_lit_heb_jav_cnt_guj_swa_fre_sid_bos_ctl_cze_ger_qcu_nor_ita_arw_tsw_chh_grk_amr_svk_ind_ben_fbf_ukr_zul_tag_tha_aeg_tml_xho_igb_azi_bul_krd_tur_bam_vie_gam_akn_swt_ses	-0.0597044162083475	-0.140514261717575	0.888557578614811
875	tig_urd_igb_lit_amh_sod_amr_afr_tur_uzb_tsn_jav_akn_hin_nor_bsq_rus_anl_moo_cnt_mol_arw_swa_prs_ses_grk_fin_lda_dgb_hun_svk_heb_geo_swe_glc_ukr_fre_gam_sid_pol_est_yor_mao_mcd_mly_jpn_tml_kor_cze_slo_bem_dut_tag_ger_hau_bat_mnd_scr_dyu_por_wly_pan_spa_ita_rom_qcu_bos_ctl_guj_cic_mlt_lat_chh_bul_ind_eng_zul_alb_xho_sun_tha_aeg_knd_tsw_fbf_aze_krd_ben_azi_ewe_vie_owc_swt_ven_bam	-0.645069488157988	-1.54164277498697	0.12655632757691
876	anl_guj_moo_bos_amr_wly_aeg_glc_tur_uzb_ses_tag_tsn_rom_pol_bsq_hin_owc_akn_mnd_nor_slo_swa_scr_igb_grk_fin_ewe_zul_est_ger_hau_geo_swe_cze_ukr_afr_tig_sod_spa_hun_fbf_sun_por_ind_jpn_tml_kor_alb_lit_lda_prs_mao_eng_amh_jav_cnt_ctl_yor_rus_chh_ita_krd_pan_dut_qcu_bul_arw_urd_tsw_heb_lat_gam_fre_mly_ben_ven_mol_bem_bat_tha_sid_knd_cic_bam_azi_svk_mcd_aze_swt_vie_mlt_dyu_xho_dgb	0.079984880751297	0.188242672743634	0.851096566771742
877	amr_swe_ses_krd_heb_aeg_owc_pol_tur_azi_bam_tag_dyu_slo_rom_bsq_bos_amh_swt_cnt_spa_afr_akn_urd_swa_bul_hun_igb_zul_est_ukr_sod_geo_hin_mol_prs_mcd_wly_tig_ben_fin_ewe_ind_svk_mly_jpn_tml_kor_pan_eng_yor_rus_bat_por_hau_sun_mnd_grk_xho_nor_gam_scr_ita_arw_lit_qcu_alb_cze_ctl_moo_chh_lat_sid_ger_mao_guj_ven_fre_tsw_jav_tha_anl_knd_dgb_tsn_aze_dut_glc_uzb_bem_vie_mlt_fbf_lda_cic	-0.871662057474149	-2.10722977213204	0.0377888510251287
878	amh_pol_lda_ben_gam_anl_chh_mol_azi_aze_akn_mly_ewe_guj_arw_bsq_fre_aeg_ses_cnt_glc_cze_fbf_ctl_cic_ger_fin_swa_dyu_hun_grk_amr_geo_mcd_lit_bos_lat_hau_sid_eng_est_yor_ind_spa_jav_jpn_knd_kor_dut_rus_igb_hin_tag_svk_heb_bat_mnd_urd_swt_swe_tig_prs_scr_bul_krd_qcu_por_afr_alb_xho_sod_pan_mlt_ukr_mao_slo_zul_ita_bam_sun_tha_owc_tml_ven_moo_uzb_nor_rom_tur_dgb_vie_wly_tsn_bem_tsw	-0.831561934722905	-2.01243907695573	0.0470659584779657
879	sid_hin_bem_afr_mlt_amr_heb_svk_uzb_tur_moo_mly_bam_pan_glc_bsq_mcd_tig_swa_cnt_arw_nor_fbf_krd_cic_bos_hun_tsn_ewe_fin_fre_aeg_geo_spa_ctl_pol_cze_amh_sod_urd_est_dyu_bat_alb_jav_jpn_tml_kor_prs_rus_ven_lit_mao_swe_anl_tag_mnd_ger_dgb_eng_hau_scr_ukr_lat_slo_qcu_grk_guj_rom_akn_owc_ben_chh_ita_ind_por_ses_bul_tsw_sun_tha_gam_knd_zul_lda_aze_dut_mol_azi_yor_vie_wly_swt_igb_xho	-0.014232552080743	-0.0335423097276716	0.973314012088056
880	amr_ben_bem_pan_sod_aeg_tig_por_tur_aze_fbf_bat_akn_eng_glc_bsq_guj_mlt_lda_cnt_ctl_ita_moo_afr_cic_ger_hun_dgb_tsw_est_swe_gam_geo_dut_cze_urd_rus_chh_amh_bul_fin_zul_sun_lat_tag_jpn_tml_kor_krd_mol_yor_pol_jav_hin_heb_mao_mnd_prs_tsn_mcd_hau_spa_slo_grk_ukr_qcu_rom_scr_nor_ses_sid_bos_owc_alb_ind_fre_bam_svk_dyu_mly_tha_wly_knd_swt_swa_uzb_arw_lit_azi_xho_vie_anl_ven_ewe_igb	-0.455765266324303	-1.08278654880257	0.281702610654268
881	aeg_ita_bem_grk_chh_heb_sid_nor_aze_azi_tsn_tag_igb_dut_ukr_bsq_svk_mlt_zul_mnd_fre_afr_dgb_slo_ewe_spa_hun_swt_tsw_fin_urd_hau_geo_mcd_mol_rom_cze_gam_tig_bos_est_moo_mly_scr_ind_jpn_tml_kor_lat_bul_swa_krd_sun_alb_amr_mao_cnt_por_lda_rus_sod_pan_lit_arw_ctl_qcu_ger_hin_swe_akn_owc_pol_anl_guj_bat_glc_cic_ben_bam_jav_tha_wly_knd_xho_ses_tur_eng_prs_uzb_dyu_vie_amh_yor_ven_fbf	-0.0121775349715896	-0.0286589165115996	0.977198033298526
882	heb_mcd_dyu_ger_hau_sod_aeg_ctl_uzb_tur_igb_mao_swt_lat_bul_bsq_guj_mlt_cic_cnt_swe_glc_swa_eng_bem_prs_hun_ewe_ven_est_alb_tig_geo_krd_svk_pol_pan_anl_chh_ita_fin_fbf_ind_lit_sun_jpn_tml_kor_bos_afr_ses_slo_bat_scr_wly_tag_mnd_urd_moo_rus_amr_grk_mol_hin_spa_qcu_por_dut_arw_zul_sid_nor_owc_cze_mly_ben_bam_ukr_xho_jav_tha_gam_knd_dgb_tsn_aze_fre_rom_azi_tsw_vie_amh_yor_akn_lda	-0.223082072019902	-0.52684962963256	0.599552448374176
883	hau_rom_bem_grk_amh_gam_chh_lat_aze_azi_swa_tag_bam_urd_svk_bsq_pan_anl_zul_cnt_nor_spa_tsn_fre_cic_hin_hun_ses_tsw_fin_slo_sid_geo_por_lit_pol_bos_owc_amr_afr_est_dgb_ind_arw_mao_jpn_knd_kor_mol_bul_moo_ben_sun_cze_tig_mly_mnd_scr_yor_rus_heb_ctl_prs_dut_ger_qcu_eng_swe_krd_dyu_wly_ukr_mlt_ita_bat_guj_ewe_alb_swt_jav_tha_aeg_tml_igb_lda_uzb_mcd_glc_tur_fbf_vie_sod_xho_akn_ven	-0.68014482836673	-1.62924311400805	0.106644362054543
884	amr_cze_tsn_fre_tig_gam_mlt_bul_aze_tur_dgb_mao_ven_lit_pan_bsq_ger_heb_bem_cnt_afr_grk_cic_scr_bam_bos_est_fbf_xho_fin_glc_hau_geo_alb_spa_swe_pol_amh_owc_ukr_hun_moo_bat_mcd_mly_jpn_tml_kor_ben_urd_ewe_svk_ind_krd_wly_tag_mnd_arw_akn_ita_sid_rom_prs_rus_eng_qcu_lat_slo_mol_yor_sod_guj_aeg_ctl_jav_hin_zul_dut_tsw_sun_tha_chh_knd_igb_ses_uzb_nor_por_azi_swa_vie_anl_lda_swt_dyu	-0.358761681018482	-0.849874955343017	0.397577233036501
885	chh_lat_xho_pol_hau_amh_amr_mol_uzb_tur_swt_tag_zul_ctl_svk_bsq_por_anl_ewe_cnt_ukr_swe_akn_arw_dgb_alb_hun_ses_fbf_fin_mcd_mlt_geo_fre_cze_nor_glc_heb_wly_eng_est_swa_ind_lit_bat_jpn_knd_kor_ger_guj_tsw_bul_mao_slo_aeg_sun_mnd_spa_yor_afr_tig_scr_hin_krd_prs_qcu_dut_rom_ita_bam_gam_bos_owc_grk_jav_pan_moo_rus_lda_mly_tha_sod_tml_tsn_bem_azi_ben_urd_aze_cic_vie_sid_ven_igb_dyu	-0.260029512256052	-0.615052290408031	0.540022256595551
886	sod_glc_dyu_ctl_heb_hau_tig_cze_uzb_aze_ewe_sun_moo_pan_scr_bsq_grk_anl_igb_cnt_rus_lat_swt_slo_lda_afr_est_yor_fbf_fin_pol_mlt_geo_krd_bos_dut_svk_sid_amr_por_hun_bem_tag_nor_jav_jpn_knd_kor_rom_prs_ven_arw_bat_ger_chh_mao_mnd_eng_bam_urd_owc_mol_mcd_ita_bul_qcu_guj_hin_swe_tsn_wly_lit_gam_fre_mly_spa_ses_alb_xho_ind_tha_amh_tml_swa_dgb_azi_ben_ukr_tur_akn_vie_aeg_cic_zul_tsw	-0.743822107260922	-1.78970368585539	0.0767564011654633
887	sid_glc_cic_alb_mlt_hau_owc_hin_uzb_aze_bam_mly_dgb_pan_swe_bsq_lit_anl_zul_cnt_mol_guj_fbf_fre_ewe_afr_est_bem_lda_hun_ita_amh_geo_slo_pol_ger_spa_wly_sod_dut_fin_igb_jav_ben_sun_jpn_knd_kor_lat_krd_akn_bos_bat_ukr_gam_ind_mnd_cze_swt_scr_tig_nor_por_grk_rus_qcu_ctl_mcd_eng_moo_heb_svk_amr_bul_tag_rom_dyu_urd_yor_mao_tha_aeg_tml_xho_ven_azi_arw_prs_tur_tsw_vie_chh_tsn_ses_swa	-0.257581851965155	-0.608611676313898	0.544265556780593
888	sod_slo_zul_ukr_owc_mlt_chh_rus_aze_azi_bam_bat_dgb_bos_hin_bsq_afr_anl_bem_mnd_lat_svk_ven_por_lda_dut_hun_cic_moo_est_mcd_amr_geo_fre_nor_eng_grk_aeg_hau_cze_fin_fbf_mly_ben_tag_jpn_knd_kor_mol_pan_ses_lit_mao_scr_sid_ind_cnt_pol_xho_ita_amh_spa_guj_swe_alb_qcu_ctl_prs_urd_dyu_gam_glc_wly_arw_jav_bul_ewe_ger_akn_sun_tha_heb_tml_tsn_swa_uzb_krd_rom_tur_swt_vie_tig_igb_tsw_yor	-1.5496693458114	-3.9424274435047	0.000156149421232728
889	amh_cze_fbf_ger_hau_sid_owc_afr_aze_tur_ses_tag_ewe_nor_ita_bsq_slo_anl_bem_mnd_guj_scr_akn_por_cic_mcd_hun_igb_dyu_est_rus_heb_geo_pol_pan_ben_krd_mlt_gam_arw_fin_xho_ind_fre_jav_jpn_tml_kor_svk_lit_tsw_glc_mly_dut_wly_bat_cnt_hin_swa_eng_amr_ctl_spa_grk_prs_qcu_alb_bos_mol_ven_sod_bul_chh_urd_sun_lat_lda_ukr_moo_mao_tha_aeg_knd_dgb_tsn_azi_swe_rom_uzb_yor_vie_tig_bam_swt_zul	-0.251074721297226	-0.593501947121159	0.554286027900902
890	tig_afr_dyu_ukr_wly_mlt_chh_grk_azi_uzb_tsw_bat_akn_guj_ben_bsq_pan_sid_lda_mnd_scr_rus_swt_ctl_bam_krd_hun_xho_ewe_est_svk_gam_geo_bul_spa_nor_pol_heb_sod_dut_fin_cic_mao_slo_jav_jpn_knd_kor_hin_rom_yor_mcd_sun_swe_amr_tag_cnt_fre_ven_urd_amh_cze_prs_lat_glc_qcu_lit_mol_alb_moo_anl_por_hau_bos_mly_eng_swa_arw_bem_ind_tha_aeg_tml_fbf_zul_tur_ger_ita_aze_dgb_vie_owc_igb_ses_tsn	0.255799608811033	0.602114915850737	0.548562846058411
891	amr_rus_dyu_rom_amh_tig_hau_bul_uzb_tur_tsn_ind_swa_prs_lit_bsq_pol_heb_fbf_mnd_afr_arw_moo_glc_bem_ger_hun_xho_akn_fin_svk_anl_geo_fre_dut_guj_nor_gam_owc_ukr_est_ven_jav_mol_mly_jpn_knd_kor_eng_slo_swt_spa_bat_urd_sod_tag_cnt_bos_cic_krd_aeg_ben_pan_hin_lat_qcu_scr_alb_swe_igb_wly_ita_mlt_cze_mao_mcd_tsw_grk_dgb_sun_tha_sid_tml_yor_zul_aze_ctl_por_azi_bam_vie_chh_lda_ewe_ses	-0.29039993445117	-0.68689370208198	0.493858977212734
892	chh_prs_zul_fre_wly_anl_owc_slo_aze_uzb_tsw_ind_swt_rus_eng_bsq_grk_amh_fbf_mnd_hin_pol_ewe_nor_tsn_ita_fin_cic_igb_hun_alb_sod_geo_krd_pan_ctl_mol_aeg_amr_lat_est_xho_jav_scr_mao_jpn_knd_kor_glc_ukr_yor_por_bat_lit_hau_sun_cnt_arw_akn_dut_gam_spa_bul_cze_ger_qcu_swe_ben_rom_bam_sid_bos_mlt_afr_tag_urd_lda_svk_ven_mly_tha_heb_tml_ses_swa_tur_guj_mcd_azi_dgb_vie_tig_moo_bem_dyu	-0.531593662022451	-1.26587135581897	0.2087210903717
893	gam_glc_fbf_pan_chh_aeg_amr_alb_aze_uzb_moo_ind_ven_grk_arw_bsq_urd_wly_ses_cnt_rom_scr_igb_slo_dgb_swe_hun_bam_yor_fin_ben_hau_geo_bul_nor_hin_eng_owc_heb_por_est_tsw_tag_ukr_bat_jpn_knd_kor_rus_mol_tsn_afr_mly_lat_amh_mao_mnd_guj_lda_ger_sod_krd_pol_dut_ctl_qcu_bos_cze_spa_akn_sid_mcd_mlt_ita_jav_svk_cic_fre_dyu_sun_tha_anl_tml_bem_swt_azi_prs_lit_tur_zul_vie_tig_ewe_swa_xho	-0.905656605479576	-2.2004319667202	0.0302528259325264
894	amh_ita_tsw_hin_sid_aeg_tig_pan_azi_uzb_moo_tag_dgb_spa_ctl_bsq_arw_owc_igb_mnd_dut_fre_lda_mol_ses_cze_fin_zul_yor_hun_guj_gam_geo_mcd_nor_grk_glc_amr_anl_krd_est_swa_sun_rom_mao_jpn_tml_kor_scr_prs_dyu_ukr_jav_bos_heb_bat_cnt_slo_ven_bul_hau_lat_urd_lit_eng_qcu_por_afr_pol_akn_chh_ger_sod_rus_mly_swe_swt_alb_tsn_ind_tha_wly_knd_fbf_xho_tur_ben_svk_aze_cic_vie_mlt_ewe_bem_bam	-0.370210408453709	-0.877048087154158	0.382720503789562
895	wly_pan_akn_mol_aeg_anl_mlt_prs_tur_uzb_cic_mly_tsw_fre_pol_bsq_krd_hau_tsn_cnt_glc_bul_moo_arw_swa_swe_hun_yor_bam_fin_guj_amr_geo_ita_rus_lit_urd_heb_sid_bos_est_igb_sun_lat_tag_jpn_tml_kor_spa_mcd_swt_ukr_jav_grk_chh_bat_mnd_cze_lda_hin_owc_rom_scr_alb_svk_qcu_ben_ctl_nor_xho_tig_afr_amh_por_mao_slo_dgb_dut_fbf_ind_tha_gam_knd_ven_dyu_azi_ger_eng_aze_ewe_vie_sod_bem_zul_ses	-0.226802520466493	-0.535877752582636	0.593322381529499
896	heb_mol_zul_rom_owc_mlt_sod_urd_tur_uzb_akn_tag_ewe_ben_dut_bsq_arw_aeg_moo_cnt_fre_swe_dgb_ita_fbf_bos_fin_lda_igb_hun_ctl_anl_geo_ukr_alb_ger_spa_gam_wly_por_est_bam_mao_glc_bat_jpn_knd_kor_lat_afr_tsn_nor_jav_lit_chh_ind_mnd_bul_ven_svk_tig_guj_pol_prs_pan_qcu_mcd_hin_grk_tsw_sid_slo_hau_scr_sun_rus_bem_cze_yor_mly_tha_amr_tml_dyu_cic_azi_krd_eng_aze_swt_vie_amh_ses_swa_xho	-0.874672993812851	-2.11421208853209	0.037172753047062
897	sod_dut_ewe_bul_tig_aeg_heb_grk_tur_uzb_dyu_mly_zul_glc_slo_bsq_hin_hau_moo_mnd_rus_arw_swa_guj_ses_ukr_fin_igb_lda_est_mol_sid_geo_alb_ger_lit_urd_gam_anl_ita_hun_tsn_tag_eng_mao_jpn_tml_kor_bos_lat_xho_mcd_jav_swe_chh_bat_cnt_krd_tsw_pol_amr_nor_cze_pan_svk_qcu_ctl_afr_prs_dgb_owc_spa_mlt_rom_sun_scr_yor_por_bam_ind_tha_amh_knd_cic_akn_azi_ben_fre_aze_bem_vie_wly_ven_swt_fbf	-0.504582649761564	-1.1990918767239	0.233538523539554
898	chh_alb_dyu_rus_gam_hau_sod_ita_uzb_aze_lda_mly_tsw_glc_krd_bsq_bos_aeg_ven_mnd_por_ger_xho_bul_cic_lit_hun_swt_tsn_fin_afr_heb_geo_prs_scr_eng_mcd_mlt_wly_svk_est_fbf_ind_ctl_jav_jpn_knd_kor_rom_ukr_swa_cze_tag_pol_amr_mao_cnt_arw_ses_pan_amh_dut_swe_slo_hin_qcu_fre_mol_nor_ewe_owc_spa_sid_guj_bat_lat_igb_grk_akn_sun_tha_anl_tml_zul_moo_azi_ben_urd_tur_yor_vie_tig_bam_bem_dgb	-0.695461031388041	-1.66611106626448	0.0990562133952204
899	wly_pan_xho_grk_heb_amr_chh_afr_tur_azi_igb_ind_zul_bos_ben_bsq_nor_amh_cic_cnt_eng_lat_bam_pol_fbf_dut_hun_yor_swt_fin_cze_hau_geo_fre_prs_ita_svk_tig_anl_rus_est_dyu_sun_bul_bat_jpn_tml_kor_spa_hin_moo_guj_mly_arw_sod_mao_mnd_swe_dgb_ger_owc_lit_mcd_ctl_ukr_qcu_por_scr_slo_swa_sid_urd_gam_mol_tag_alb_akn_krd_tsn_jav_tha_aeg_knd_ewe_ven_uzb_rom_glc_aze_ses_vie_mlt_tsw_bem_lda	-0.705548912213443	-1.68950472599012	0.0944726420326998
900	hau_slo_bam_spa_amh_sid_tig_ger_aze_azi_dgb_sun_moo_mcd_hin_bsq_lat_heb_igb_cnt_rom_grk_tsw_ben_xho_mol_fin_ewe_dyu_est_krd_sod_geo_pol_rus_lit_eng_owc_chh_glc_hun_lda_tag_afr_jav_jpn_knd_kor_alb_fre_zul_swe_bat_pan_gam_mao_mnd_urd_swt_ukr_wly_arw_guj_ctl_nor_qcu_bul_bos_svk_swa_mlt_por_amr_prs_ind_ita_tsn_cze_akn_mly_tha_anl_tml_yor_ses_tur_dut_scr_uzb_bem_vie_aeg_ven_fbf_cic	-0.400680481617726	-0.950572525008255	0.344285265882245
901	mlt_bul_moo_swe_amh_owc_aeg_hin_uzb_tur_swa_mao_zul_ger_lat_bsq_spa_wly_ses_cnt_cze_urd_xho_ita_tsn_prs_est_lda_akn_fin_nor_hau_geo_dut_ctl_bos_rom_amr_chh_eng_hun_fbf_sun_slo_tag_jpn_knd_kor_arw_mcd_ewe_mol_jav_por_anl_mly_mnd_rus_dyu_pol_tig_fre_pan_ben_svk_qcu_ukr_scr_afr_tsw_gam_lit_heb_alb_bat_guj_bem_glc_yor_ind_tha_sid_tml_cic_swt_aze_grk_krd_azi_bam_vie_sod_igb_dgb_ven	-0.149319556062606	-0.352514459658964	0.72525011677852
[truncated: 99 more rows]
