# Supplementary material for: Future Tense and Economic Decisions: Controlling for Cultural Evolution
Source: PLoS One. 2015 Jul 17;10(7):e0132145. doi: 10.1371/journal.pone.0132145 (PMC4506144; doi:10.1371/journal.pone.0132145)
Supplement: S8 Appendix — See README files within the various sub-folders. (ZIP) [file pone.0132145.s008.zip › S3_Code/Residuals_new/PGLS/PermuteResults/permute_B_SavingsWITHINFAM_65000.csv]

	ftr	r	t	p
1	mlt_cze_ewe_nor_hau_tig_wly_guj_tur_uzb_bem_mao_xho_scr_grk_bsq_pan_chh_cic_mnd_fre_arw_bam_krd_fbf_ukr_fin_igb_swa_hun_slo_sod_geo_swe_lat_svk_glc_anl_sid_bul_est_tsn_mly_eng_tag_jpn_knd_kor_rus_urd_ses_bos_sun_ita_gam_bat_cnt_por_lda_afr_aeg_hin_mol_rom_ben_qcu_dut_lit_spa_moo_amr_alb_owc_mcd_ind_ger_tsw_pol_akn_jav_tha_amh_tml_dyu_zul_aze_ctl_prs_azi_yor_vie_heb_dgb_swt_ven	0.056854491253097	0.13419074750949	0.893541717555831
2	heb_afr_ven_krd_wly_sid_chh_scr_azi_uzb_dyu_bat_ses_pol_swe_bsq_urd_owc_xho_cnt_alb_hin_tsn_lit_tsw_mcd_fin_bem_yor_hun_ukr_anl_geo_mol_fre_spa_por_amh_amr_ben_est_lda_mao_ita_tag_jpn_knd_kor_slo_guj_fbf_lat_jav_arw_hau_mly_mnd_bul_cic_bos_mlt_glc_rus_svk_dut_qcu_prs_ger_cze_igb_sod_grk_aeg_rom_sun_eng_ewe_ctl_dgb_ind_tha_tig_tml_moo_zul_tur_pan_nor_aze_swa_vie_gam_swt_akn_bam	-0.0336301364896191	-0.079205698354082	0.93703919392903
3	tig_urd_dgb_glc_mlt_amr_amh_eng_azi_uzb_fbf_sun_cic_mol_ita_bsq_scr_aeg_swa_cnt_mcd_rus_zul_guj_lda_lat_fin_dyu_ewe_hun_arw_sod_geo_bos_dut_alb_pol_wly_gam_ukr_est_ses_ind_cze_mao_jpn_knd_kor_ben_grk_ven_ger_bat_swe_chh_jav_mnd_svk_tsw_hin_heb_spa_prs_fre_por_qcu_afr_bul_krd_akn_owc_nor_sid_pan_mly_lit_moo_rom_tsn_tag_tha_anl_tml_igb_yor_aze_slo_ctl_tur_xho_vie_hau_swt_bem_bam	-0.9755431651876	-2.36804632033793	0.0199526697112275
4	hau_glc_dgb_pan_anl_wly_heb_mol_aze_tur_xho_sun_ven_ctl_swe_bsq_alb_mlt_moo_cnt_por_mcd_akn_ita_ewe_fre_est_lda_cic_fin_svk_gam_geo_ukr_arw_prs_krd_tig_sid_afr_hun_bam_mao_guj_bat_jpn_knd_kor_lit_grk_bem_cze_ind_eng_owc_mly_mnd_dut_tsw_spa_aeg_scr_nor_bul_bos_qcu_hin_lat_ben_yor_sod_urd_chh_pol_jav_rus_tsn_rom_swa_tag_tha_amr_tml_igb_zul_azi_slo_ger_uzb_dyu_vie_amh_fbf_swt_ses	0.153744933339777	0.361631059254097	0.718448076982141
5	owc_rus_ses_bos_mlt_sid_amh_urd_aze_azi_fbf_mly_bam_rom_por_bsq_alb_aeg_tsw_mnd_mcd_pol_dyu_lat_ven_krd_hun_yor_swt_est_prs_amr_geo_pan_mol_spa_swe_anl_gam_ger_fin_tsn_ind_ben_mao_jpn_knd_kor_hin_guj_akn_ctl_sun_bul_heb_jav_cnt_grk_xho_lit_wly_cze_scr_slo_nor_qcu_dut_afr_glc_bem_tig_arw_sod_fre_bat_eng_moo_ita_igb_tag_tha_hau_tml_cic_swa_uzb_ukr_svk_tur_ewe_vie_chh_dgb_lda_zul	-0.28541585120239	-0.674633348032551	0.501582407242113
6	wly_svk_dgb_ben_mlt_heb_gam_eng_tur_aze_dyu_mly_moo_nor_alb_bsq_afr_tig_tsw_mnd_lat_spa_bam_scr_igb_guj_hun_ven_ses_est_rom_sid_geo_swe_ukr_rus_hin_anl_sod_glc_fin_xho_ind_ger_bat_jpn_knd_kor_mol_cze_swt_ita_tag_ctl_hau_jav_cnt_bul_akn_mcd_aeg_lit_slo_urd_fre_qcu_pan_bos_krd_swa_amh_prs_owc_pol_mao_arw_fbf_grk_ewe_sun_tha_amr_tml_zul_tsn_uzb_dut_por_azi_cic_vie_chh_bem_lda_yor	-0.269319580600352	-0.637354732688541	0.525459792831996
7	amh_slo_tsn_afr_mlt_amr_wly_lat_azi_tur_lda_tag_cic_bul_alb_bsq_swe_tig_bam_cnt_nor_ita_xho_ben_swa_spa_est_ven_igb_fin_pol_sod_geo_ger_scr_rom_ctl_owc_sid_glc_hun_ewe_ind_mcd_mly_jpn_tml_kor_eng_lit_yor_arw_sun_rus_aeg_mao_mnd_krd_zul_grk_anl_urd_guj_bos_pan_qcu_por_hin_cze_dyu_gam_dut_heb_svk_bat_prs_moo_fre_akn_jav_tha_chh_knd_dgb_swt_uzb_mol_ukr_aze_ses_vie_hau_bem_tsw_fbf	0.298053011585593	0.701032111623394	0.485033364461108
8	wly_urd_tsw_afr_tig_owc_amh_bos_uzb_azi_bem_mao_moo_cze_ukr_bsq_ben_amr_cic_mnd_prs_rus_xho_slo_zul_ger_fin_bam_swt_est_glc_heb_geo_ctl_lit_scr_grk_gam_aeg_pol_hun_fbf_bat_hin_tag_jpn_knd_kor_fre_spa_ses_eng_ind_mol_sid_mly_cnt_nor_akn_arw_hau_krd_guj_por_pan_qcu_alb_ita_bul_igb_sod_swe_mlt_dut_sun_rom_tsn_svk_ewe_jav_tha_chh_tml_swa_dgb_tur_lat_mcd_aze_lda_vie_anl_ven_dyu_yor	-0.464442450977595	-1.10448049111533	0.272234170168595
9	owc_svk_yor_alb_hau_aeg_amh_rus_azi_tur_ven_tag_bam_swe_ben_bsq_mol_heb_fbf_cnt_eng_pan_ses_urd_dyu_mcd_hun_akn_tsn_fin_bos_sid_geo_ita_guj_prs_scr_wly_mlt_arw_est_lda_bat_lit_jav_jpn_knd_kor_ctl_ger_dgb_lat_ind_slo_amr_mly_mnd_spa_cic_cze_gam_krd_rom_nor_glc_qcu_hin_ukr_por_ewe_chh_afr_sod_pol_mao_dut_tsw_fre_swa_sun_tha_tig_tml_igb_xho_uzb_grk_bul_aze_swt_vie_anl_zul_moo_bem	-0.411680971407289	-0.97654706194522	0.331326828694045
10	anl_eng_bem_prs_amr_owc_mlt_rom_uzb_aze_swt_bat_akn_scr_rus_bsq_guj_sid_tsw_mnd_ukr_pan_swa_afr_ven_alb_fin_moo_bam_hun_por_amh_geo_slo_hin_pol_svk_wly_aeg_spa_est_dgb_jav_mcd_sun_jpn_knd_kor_dut_ctl_lda_ita_mao_urd_chh_mly_cnt_lat_fbf_arw_heb_ben_ger_lit_grk_qcu_nor_mol_bos_cic_gam_krd_sod_glc_tag_bul_zul_fre_ewe_ind_tha_tig_tml_dyu_xho_tur_swe_cze_azi_tsn_vie_hau_ses_igb_yor	-0.0422584477004103	-0.0995421727499284	0.920922064026898
11	hau_spa_yor_pol_mlt_tig_owc_ita_azi_tur_dgb_jav_ewe_mol_pan_bsq_prs_amr_swa_mnd_urd_cze_ven_lat_fbf_bos_hun_bem_swt_est_hin_wly_geo_bul_lit_guj_swe_chh_aeg_dut_fin_ses_mao_krd_ind_jpn_knd_kor_ben_svk_bam_glc_tag_scr_sod_mly_cnt_rom_igb_ctl_anl_grk_nor_arw_por_qcu_fre_mcd_rus_tsw_amh_afr_heb_ukr_sun_eng_dyu_ger_xho_bat_tha_gam_tml_cic_lda_aze_slo_alb_uzb_moo_vie_sid_zul_akn_tsn	-0.0684953479619739	-0.161383463152914	0.872141468028268
12	amh_rus_yor_spa_aeg_anl_sod_lat_uzb_tur_xho_tag_ses_ita_guj_bsq_dut_heb_zul_cnt_mol_fre_fbf_pol_ewe_svk_est_dyu_tsn_fin_prs_amr_geo_ger_urd_bul_ctl_hau_gam_hin_hun_igb_mao_arw_sun_jpn_tml_kor_grk_scr_dgb_pan_bat_ukr_wly_jav_mnd_alb_moo_eng_mlt_glc_nor_ben_swe_qcu_afr_slo_cze_akn_sid_lit_owc_por_ind_mcd_ven_krd_tsw_mly_tha_chh_knd_lda_swa_azi_rom_bos_aze_bam_vie_tig_swt_bem_cic	-0.467373007777214	-1.1107843572096	0.269524796979152
13	sid_ita_bam_ctl_owc_wly_amh_swe_tur_uzb_bem_sun_swa_hin_nor_bsq_afr_gam_moo_mnd_pan_lit_tsn_scr_zul_fre_hun_ewe_cic_est_rom_anl_geo_mol_eng_urd_ben_amr_heb_dut_fin_dyu_mly_alb_tag_jpn_tml_kor_krd_svk_fbf_pol_jav_grk_sod_bat_cnt_arw_igb_spa_tig_mcd_lat_prs_rus_qcu_bul_glc_slo_dgb_aeg_bos_chh_ukr_mao_por_yor_guj_ven_ind_tha_mlt_knd_tsw_lda_aze_cze_ger_azi_xho_vie_hau_ses_swt_akn	-0.108188100466324	-0.255532697433732	0.798875998494263
14	amr_fre_igb_rus_hau_tig_owc_afr_azi_aze_dgb_sun_tsw_por_dut_bsq_mcd_sid_cic_cnt_nor_lit_ses_ben_yor_hin_est_swa_dyu_hun_mol_amh_geo_krd_ukr_ita_eng_wly_mlt_pan_fin_lda_jav_pol_bat_jpn_knd_kor_cze_ger_swt_lat_tag_glc_gam_ind_mnd_bul_xho_scr_sod_bos_slo_grk_swe_qcu_svk_prs_urd_fbf_aeg_arw_chh_guj_mly_rom_tsn_alb_ven_mao_tha_anl_tml_ewe_bem_tur_ctl_spa_uzb_zul_vie_heb_akn_moo_bam	-0.631705476311001	-1.51146586822423	0.134060419095925
15	amh_cze_swa_ben_hau_owc_amr_arw_uzb_tur_bem_ind_cic_slo_rus_bsq_dut_mlt_dgb_cnt_guj_ctl_swt_por_igb_rom_hun_bam_zul_est_alb_sid_geo_urd_glc_lit_pol_anl_sod_prs_fin_ewe_mly_mol_jav_jpn_tml_kor_ita_ger_tsw_krd_sun_bos_gam_tag_mnd_fre_tsn_lat_heb_hin_eng_ukr_mcd_qcu_scr_pan_bul_ses_aeg_spa_wly_nor_bat_grk_akn_svk_dyu_mao_tha_chh_knd_xho_lda_aze_afr_swe_azi_ven_vie_tig_fbf_yor_moo	0.0339108963703708	0.0799752232797427	0.936428807297728
16	anl_pan_swa_eng_sid_tig_hau_slo_uzb_azi_ven_jav_bam_ctl_ita_bsq_fre_sod_tsn_mnd_alb_prs_ses_pol_xho_dut_fin_zul_ewe_est_ben_wly_geo_urd_hin_rus_lit_amh_chh_swe_hun_dyu_mly_mcd_mao_jpn_tml_kor_grk_arw_swt_rom_ind_bul_amr_tag_cnt_krd_akn_ukr_owc_guj_scr_cze_svk_qcu_spa_mol_nor_fbf_heb_lat_aeg_bos_bat_por_cic_afr_igb_sun_tha_mlt_knd_moo_lda_aze_ger_glc_tur_bem_vie_gam_dgb_tsw_yor	0.991835390334597	2.39066984284834	0.0188328173948171
17	mlt_mol_ewe_arw_owc_aeg_heb_nor_uzb_azi_ven_jav_ses_pol_bos_bsq_mcd_chh_tsn_mnd_prs_glc_swt_ger_zul_svk_fin_bam_dgb_hun_rus_hau_geo_fre_afr_guj_rom_gam_amr_ukr_est_lda_bat_cze_mao_jpn_tml_kor_lit_hin_xho_dut_sun_urd_sod_tag_cnt_alb_bem_spa_wly_krd_bul_por_grk_qcu_pan_slo_lat_swa_anl_ctl_sid_eng_mly_ben_yor_swe_akn_ind_tha_tig_knd_igb_cic_aze_scr_ita_tur_dyu_vie_amh_tsw_moo_fbf	-0.457852605641047	-1.08785103391589	0.279472122931788
18	amh_eng_ven_urd_amr_wly_heb_prs_tur_aze_tsn_ind_dgb_rus_guj_bsq_alb_tig_igb_cnt_glc_dut_tsw_ita_swa_ukr_fin_bam_moo_est_svk_aeg_geo_lat_nor_pol_hin_owc_hau_afr_hun_fbf_sun_lit_mly_jpn_tml_kor_mcd_slo_zul_ctl_tag_pan_sod_bat_mnd_arw_yor_rom_sid_ben_ger_bos_grk_qcu_spa_mol_bul_dyu_anl_fre_chh_krd_jav_cze_cic_swe_swt_mao_tha_mlt_knd_lda_bem_uzb_por_scr_azi_ewe_vie_gam_akn_xho_ses	-0.0587343813380689	-0.138389499410728	0.890231808588571
19	heb_rom_lda_ctl_amh_amr_mlt_ukr_azi_uzb_fbf_bat_dgb_bul_ger_bsq_krd_hau_swa_cnt_bos_alb_ven_lat_dyu_lit_fin_cic_akn_hun_pan_chh_geo_mol_por_rus_urd_anl_sid_guj_est_tsw_sun_slo_tag_jpn_tml_kor_scr_pol_yor_dut_mao_svk_owc_mly_mnd_ben_bam_ita_aeg_fre_eng_glc_afr_qcu_mcd_swe_arw_bem_gam_grk_tig_cze_ind_spa_zul_hin_tsn_jav_tha_sod_knd_igb_xho_tur_nor_prs_aze_swt_vie_wly_moo_ses_ewe	-0.463319796698749	-1.10019136618202	0.274088411304999
20	aeg_mol_ses_arw_wly_anl_sod_ben_aze_azi_tsn_ind_yor_eng_svk_bsq_cze_gam_moo_mnd_glc_ger_ven_lit_cic_lat_hun_igb_ewe_est_bul_heb_geo_nor_pan_spa_scr_tig_chh_ukr_fin_swt_bat_rom_mly_jpn_knd_kor_hin_dut_akn_pol_jav_afr_amr_tag_cnt_alb_dyu_urd_amh_guj_krd_por_ita_qcu_mcd_ctl_rus_fbf_mlt_prs_sid_slo_sun_fre_lda_bos_xho_mao_tha_owc_tml_dgb_bam_uzb_swe_grk_tur_zul_vie_hau_swa_bem_tsw	-0.601403287595783	-1.43483728546209	0.15468788246061
21	mlt_krd_tsn_ita_owc_sid_sod_svk_aze_uzb_bam_bat_yor_alb_ctl_bsq_bul_chh_dgb_mnd_dut_mcd_swa_prs_igb_ukr_fin_ewe_ses_hun_guj_amh_geo_glc_ben_swe_grk_hau_amr_slo_est_cic_mao_rom_jav_jpn_tml_kor_lat_mol_xho_por_sun_scr_wly_tag_cnt_ger_swt_urd_gam_bos_fre_arw_spa_qcu_nor_pol_hin_dyu_tig_rus_aeg_cze_mly_eng_ven_pan_fbf_ind_tha_anl_knd_moo_lda_azi_lit_afr_tur_bem_vie_heb_tsw_akn_zul	-0.451747247690539	-1.07183246704381	0.286568870438687
22	amh_pan_bem_arw_chh_anl_sid_rus_tur_aze_swt_jav_bam_svk_afr_bsq_krd_aeg_tsn_cnt_swe_mcd_dyu_mol_yor_alb_fin_dgb_cic_hun_spa_gam_geo_bul_pol_rom_ita_heb_amr_prs_est_lda_bat_dut_mao_jpn_tml_kor_ctl_scr_akn_lat_tag_cze_mlt_sun_mnd_slo_igb_ukr_tig_guj_lit_hin_eng_qcu_por_urd_grk_fbf_owc_ger_wly_bos_ind_ben_xho_fre_ewe_mly_tha_sod_knd_swa_ven_uzb_glc_nor_azi_moo_vie_hau_tsw_zul_ses	-0.484854221116586	-1.15230808835486	0.252147943698958
23	tig_cze_bam_arw_chh_owc_sod_swe_uzb_azi_swt_jav_bem_glc_spa_bsq_bos_mlt_ven_mnd_bul_guj_lda_ger_yor_pol_fin_xho_zul_hun_alb_amr_geo_dut_ita_slo_grk_hau_anl_rus_est_moo_mly_mcd_bat_jpn_tml_kor_rom_por_tsn_fre_mao_lit_aeg_sun_cnt_scr_akn_ctl_gam_lat_nor_urd_ukr_qcu_svk_prs_hin_dgb_heb_ben_wly_afr_tag_pan_dyu_krd_igb_ind_tha_sid_knd_swa_ses_tur_eng_mol_aze_cic_vie_amh_tsw_ewe_fbf	-0.258096045520954	-0.609944822342997	0.54338585322953
24	chh_pol_dyu_dut_amh_anl_aeg_rus_azi_aze_ses_sun_ven_spa_prs_bsq_lit_sid_tsw_mnd_ger_urd_swt_grk_moo_ctl_hun_xho_ewe_est_bos_sod_geo_mcd_guj_por_eng_amr_tig_fre_fin_akn_jav_scr_tag_jpn_tml_kor_rom_krd_yor_hin_mao_svk_mlt_mly_cnt_ukr_cic_swe_gam_cze_lat_bul_pan_qcu_arw_slo_glc_dgb_wly_afr_heb_ben_bat_alb_igb_mol_swa_ind_tha_hau_knd_bem_lda_uzb_nor_ita_tur_tsn_vie_owc_bam_zul_fbf	-0.221793875103636	-0.523657399880816	0.601762503294985
25	sid_lat_tsw_scr_anl_aeg_sod_slo_azi_tur_tsn_bat_ses_ger_fre_bsq_hin_amh_lda_mnd_afr_cze_dgb_ben_cic_ita_est_yor_swa_fin_swe_chh_geo_krd_lit_bul_glc_hau_amr_bos_hun_bem_mly_prs_ind_jpn_tml_kor_rus_pol_zul_mcd_sun_dut_owc_jav_cnt_pan_swt_eng_gam_alb_ukr_svk_rom_qcu_grk_spa_urd_xho_tig_por_mlt_mol_tag_arw_ewe_nor_bam_mao_tha_heb_knd_dyu_ven_uzb_guj_ctl_aze_moo_vie_wly_igb_akn_fbf	-0.53585076123511	-1.27663387543715	0.204910141647239
26	sid_nor_akn_grk_chh_amr_wly_rus_uzb_azi_ewe_jav_zul_svk_bul_bsq_hin_amh_igb_cnt_dut_rom_tsw_cze_fbf_pol_fin_yor_xho_est_lit_aeg_geo_eng_ctl_mcd_por_gam_tig_fre_hun_tsn_bat_prs_mly_jpn_tml_kor_ita_guj_swt_alb_mao_lat_sod_tag_mnd_arw_ven_urd_heb_spa_pan_swe_afr_qcu_bos_mol_glc_dyu_owc_ukr_anl_scr_sun_ger_dgb_slo_bem_ind_tha_hau_knd_swa_cic_aze_krd_ben_tur_ses_vie_mlt_bam_lda_moo	-0.167113794676694	-0.39456948582375	0.694064043579912
27	chh_scr_igb_nor_tig_hau_amh_lat_uzb_tur_yor_tag_dyu_pan_afr_bsq_bos_mlt_dgb_mnd_bul_hin_ewe_alb_akn_ukr_est_cic_lda_hun_rus_sod_geo_rom_por_dut_cze_wly_heb_fre_fin_fbf_ind_ctl_bat_jpn_knd_kor_pol_guj_zul_lit_jav_prs_anl_mly_cnt_ita_bam_arw_owc_ben_eng_swe_slo_qcu_glc_svk_urd_tsw_amr_krd_aeg_spa_mao_mcd_bem_mol_ven_sun_tha_sid_tml_tsn_ses_azi_grk_ger_aze_xho_vie_gam_swt_swa_moo	0.262712096943109	0.618380821305758	0.537835916913754
28	wly_ctl_igb_guj_aeg_amr_anl_slo_tur_aze_swa_tag_bem_mcd_rom_bsq_lat_gam_bam_mnd_rus_hin_yor_bul_ses_swe_est_dgb_cic_fin_por_amh_geo_scr_grk_eng_urd_sod_mlt_fre_hun_ven_mly_krd_mao_jpn_tml_kor_prs_glc_ewe_pan_ind_bos_sid_bat_cnt_ger_fbf_afr_tig_spa_mol_ben_alb_qcu_pol_svk_nor_xho_owc_dut_heb_lit_sun_ukr_dyu_arw_swt_jav_tha_hau_knd_moo_tsn_uzb_ita_cze_azi_lda_vie_chh_akn_tsw_zul	0.518983394323245	1.22292821480022	0.224446758741805
29	amr_lat_ewe_slo_anl_owc_mlt_rus_azi_aze_bam_mao_dgb_swe_guj_bsq_ben_tig_igb_cnt_spa_glc_zul_dut_cic_pol_hun_dyu_swa_est_svk_aeg_geo_hin_por_mcd_ita_sod_gam_ger_fin_swt_sun_krd_bat_jpn_knd_kor_pan_nor_moo_ukr_tag_eng_wly_mly_mnd_alb_xho_bos_sid_fre_prs_mol_afr_qcu_scr_rom_grk_lda_heb_cze_hau_ctl_ind_lit_yor_urd_bem_jav_tha_amh_tml_tsn_fbf_uzb_arw_bul_tur_ses_vie_chh_ven_tsw_akn	0.166977965168813	0.393096491003249	0.695147869455451
30	sod_alb_cic_afr_owc_aeg_sid_lat_tur_azi_lda_ind_fbf_ger_ctl_bsq_pan_anl_bem_mnd_slo_urd_ses_guj_yor_rom_est_zul_ewe_fin_rus_amr_geo_hin_lit_dut_por_amh_mlt_mol_hun_igb_tag_prs_mly_jpn_tml_kor_glc_pol_tsn_swe_bat_scr_chh_sun_cnt_grk_bam_fre_gam_ben_arw_spa_mcd_qcu_nor_ita_bos_ven_wly_cze_tig_bul_jav_eng_swt_ukr_akn_mao_tha_hau_knd_dgb_moo_uzb_krd_svk_aze_swa_vie_heb_dyu_tsw_xho	-1.0548616480787	-2.58110009338384	0.0114122001110598
31	sid_bul_zul_alb_anl_wly_sod_eng_tur_uzb_ewe_jav_tsn_swe_dut_bsq_slo_mlt_dgb_cnt_afr_pol_akn_scr_swa_lit_fin_swt_tsw_hun_por_chh_geo_ukr_svk_ben_ita_aeg_tig_spa_est_lda_tag_glc_mao_jpn_tml_kor_nor_fre_bem_mol_sun_pan_owc_mly_mnd_cze_moo_mcd_amr_lat_arw_ger_rom_qcu_guj_grk_krd_ven_hau_ctl_heb_prs_bat_hin_ses_urd_bam_ind_tha_amh_knd_cic_dyu_aze_rus_bos_azi_yor_vie_gam_fbf_xho_igb	0.83087469857266	1.98806297831844	0.0497450245536363
32	wly_dut_bam_glc_hau_sid_gam_arw_tur_aze_bem_jav_moo_scr_rus_bsq_ita_heb_tsw_cnt_bos_rom_xho_swe_tsn_pan_hun_lda_dgb_fin_afr_mlt_geo_hin_mcd_por_slo_amh_amr_lat_est_ewe_mly_bul_mao_jpn_knd_kor_krd_spa_ses_fre_tag_lit_sod_bat_mnd_eng_akn_ger_aeg_cze_pol_ukr_ctl_qcu_urd_prs_nor_dyu_owc_svk_anl_guj_sun_ben_igb_alb_swa_ind_tha_tig_tml_yor_ven_uzb_grk_mol_azi_fbf_vie_chh_swt_zul_cic	-0.098594921681191	-0.232467393317287	0.816685828333492
33	amr_pan_xho_krd_chh_tig_sod_prs_tur_uzb_zul_tag_swa_nor_fre_bsq_rus_owc_dgb_cnt_mol_cze_bem_arw_lda_lat_est_fbf_swt_fin_ukr_anl_geo_dut_spa_eng_glc_wly_amh_hin_hun_ses_jav_ben_mao_jpn_tml_kor_scr_por_dyu_urd_mly_swe_aeg_sun_mnd_grk_cic_bos_gam_bul_ita_pol_lit_qcu_alb_ger_guj_tsw_sid_ctl_hau_slo_bat_mcd_tsn_afr_ven_ind_tha_mlt_knd_moo_igb_aze_rom_svk_azi_ewe_vie_heb_yor_bam_akn	-0.214408744560179	-0.506428895409409	0.61375410617557
34	anl_bos_ven_ukr_hau_sod_mlt_fre_aze_azi_igb_sun_tsw_slo_eng_bsq_alb_tig_cic_cnt_ben_dut_swt_rom_tsn_nor_fin_ses_zul_est_scr_heb_geo_guj_swe_hin_glc_wly_gam_rus_hun_dgb_bat_mol_mao_jpn_knd_kor_ger_svk_moo_mcd_tag_prs_amr_jav_mnd_lit_ewe_grk_owc_pol_ctl_por_pan_qcu_lat_urd_cze_fbf_amh_ita_sid_spa_ind_arw_swa_bul_lda_mly_tha_chh_tml_xho_akn_tur_afr_krd_uzb_bem_vie_aeg_dyu_bam_yor	-0.482268928785711	-1.14716444208916	0.254256350816709
35	mlt_ger_cic_lit_sid_tig_sod_bul_azi_aze_bem_jav_swt_guj_prs_bsq_glc_anl_lda_mnd_spa_alb_ven_urd_swa_dut_fin_zul_tsn_est_ukr_hau_geo_eng_krd_scr_ita_wly_owc_arw_hun_igb_mly_svk_mao_jpn_knd_kor_ben_hin_bam_nor_tag_pan_amh_sun_cnt_por_tsw_rus_chh_lat_pol_ctl_mcd_qcu_grk_swe_slo_ewe_gam_bos_amr_fre_ind_rom_akn_afr_dgb_bat_tha_heb_tml_yor_xho_uzb_mol_cze_tur_moo_vie_aeg_dyu_ses_fbf	-0.363788476244541	-0.860882317115843	0.391516925674662
36	heb_spa_igb_dut_owc_gam_hau_glc_azi_uzb_fbf_ind_xho_mol_ita_bsq_svk_wly_dyu_mnd_prs_ben_akn_ctl_bam_bul_hun_lda_yor_fin_mcd_aeg_geo_urd_grk_rus_bos_mlt_sod_alb_est_tsw_jav_scr_mao_jpn_tml_kor_por_guj_ses_hin_bat_ger_tig_tag_cnt_nor_bem_lit_amh_afr_ukr_slo_arw_qcu_krd_lat_swe_ewe_anl_pan_amr_cze_mly_pol_zul_fre_moo_sun_tha_chh_knd_ven_tsn_tur_rom_eng_aze_swa_vie_sid_cic_swt_dgb	-0.142705685982169	-0.336722444306145	0.737084801741177
37	amh_eng_tsw_alb_sid_amr_hau_swe_aze_uzb_lda_mao_yor_grk_mol_bsq_glc_anl_moo_cnt_lat_ger_swa_spa_bam_guj_hun_akn_swt_fin_bul_sod_geo_rus_fre_pol_krd_aeg_tig_prs_est_bem_bat_mcd_ind_jpn_knd_kor_nor_lit_cic_afr_mly_ita_chh_jav_mnd_dut_dgb_pan_gam_ben_slo_urd_ukr_qcu_cze_bos_ctl_tsn_owc_scr_heb_arw_sun_rom_fbf_hin_dyu_tag_tha_mlt_tml_zul_ven_azi_svk_por_tur_xho_vie_wly_igb_ewe_ses	-0.998505651902449	-2.43224325430549	0.0169197744811784
38	sid_glc_ven_mol_hau_wly_amr_eng_azi_tur_bem_jav_zul_fre_afr_bsq_ita_chh_cic_cnt_guj_spa_fbf_bul_tsw_pan_fin_dyu_igb_hun_ukr_amh_geo_rus_lit_dut_lat_anl_aeg_ger_est_dgb_mly_hin_tag_jpn_tml_kor_pol_krd_xho_slo_sun_nor_sod_mao_mnd_mcd_swt_prs_owc_arw_grk_svk_swe_qcu_cze_alb_rom_ewe_gam_scr_mlt_bos_ind_urd_tsn_ctl_moo_bat_tha_tig_knd_lda_akn_uzb_ben_por_aze_bam_vie_heb_ses_swa_yor	-0.36495008272974	-0.86464251657217	0.389459802617962
39	sid_glc_dyu_grk_hau_chh_amh_pan_azi_tur_zul_jav_swt_ger_eng_bsq_bos_amr_moo_cnt_swe_rus_cic_nor_ses_alb_hun_dgb_lda_fin_afr_anl_geo_slo_ctl_hin_arw_aeg_sod_bul_est_swa_tag_cze_mly_jpn_knd_kor_mol_urd_akn_lat_mao_krd_mlt_bat_mnd_ben_tsn_rom_owc_scr_spa_mcd_por_qcu_prs_dut_ukr_yor_wly_ita_tig_fre_sun_guj_bam_svk_igb_ind_tha_heb_tml_xho_ven_uzb_pol_lit_aze_ewe_vie_gam_bem_fbf_tsw	-0.298601441893493	-0.707549907521393	0.4809941818478
40	tig_pol_ewe_ben_mlt_aeg_hau_alb_uzb_aze_igb_mly_ses_ita_por_bsq_fre_heb_cic_cnt_krd_prs_tsw_bul_moo_grk_hun_bam_dyu_est_lat_amh_geo_pan_mcd_rom_swe_gam_amr_svk_fin_dgb_bat_ger_mao_jpn_knd_kor_spa_cze_lda_nor_jav_ctl_wly_ind_mnd_ukr_yor_rus_anl_slo_hin_eng_glc_qcu_scr_arw_guj_ven_chh_afr_sod_mol_tag_lit_xho_bos_swt_sun_tha_sid_tml_akn_fbf_azi_urd_dut_tur_tsn_vie_owc_swa_bem_zul	0.00887648198320708	0.0209078407226377	0.983363964887887
41	owc_ger_fbf_ctl_hau_sod_amr_svk_azi_uzb_bem_mly_zul_dut_afr_bsq_slo_wly_ses_cnt_pol_arw_yor_pan_bam_por_est_igb_ven_hun_guj_aeg_geo_alb_lit_nor_spa_gam_sid_urd_fin_tsw_sun_ukr_mao_jpn_knd_kor_krd_fre_cic_rus_jav_mcd_amh_bat_mnd_grk_dgb_glc_tig_lat_eng_prs_ita_qcu_bos_rom_mol_moo_chh_cze_mlt_ben_tag_hin_dyu_bul_xho_ind_tha_heb_tml_ewe_swa_tur_swe_scr_aze_tsn_vie_anl_akn_lda_swt	-0.917636761435556	-2.23243686113926	0.0279863768557643
42	owc_krd_cic_pol_mlt_wly_chh_eng_azi_aze_xho_mao_dgb_ger_lat_bsq_afr_gam_bam_mnd_guj_swe_zul_arw_fbf_hin_est_lda_ven_hun_cze_anl_geo_svk_scr_urd_mol_heb_amh_rom_fin_igb_jav_dut_mly_jpn_knd_kor_ben_lit_moo_grk_sun_slo_tig_ind_cnt_prs_akn_spa_sod_glc_nor_mcd_alb_qcu_bos_ukr_pan_ewe_hau_ita_amr_rus_tag_bul_tsw_por_tsn_bat_tha_aeg_tml_bem_dyu_tur_ctl_fre_uzb_yor_vie_sid_swt_swa_ses	0.11135856752236	0.262388170022067	0.793602534995734
43	mlt_bul_ses_krd_aeg_heb_owc_eng_aze_tur_dyu_tag_yor_ben_mcd_bsq_scr_amh_moo_cnt_spa_pol_swa_afr_swt_dut_fin_lda_cic_est_alb_amr_geo_prs_bos_rom_slo_tig_hau_ctl_hun_ven_ind_ita_sun_jpn_tml_kor_hin_mol_tsn_fre_mao_guj_chh_jav_mnd_lit_bem_ukr_gam_ger_por_arw_glc_qcu_nor_pan_rus_akn_anl_lat_sod_cze_mly_swe_ewe_svk_zul_bat_tha_wly_knd_xho_dgb_uzb_urd_grk_azi_bam_vie_sid_tsw_igb_fbf	0.286185171732089	0.675143145390004	0.501259969582705
44	gam_glc_tsw_dut_amh_aeg_heb_arw_tur_aze_fbf_tag_yor_ben_krd_bsq_hin_amr_dgb_cnt_eng_pan_bam_rus_igb_mcd_hun_lda_zul_fin_ctl_mlt_geo_cze_prs_swe_urd_tig_chh_pol_est_ses_jav_fre_bat_jpn_tml_kor_mol_bul_moo_alb_sun_lit_sod_mao_mnd_spa_xho_ger_owc_bos_slo_lat_ita_qcu_por_nor_afr_ewe_sid_scr_anl_svk_mly_ukr_ven_rom_akn_ind_tha_hau_knd_swa_bem_uzb_grk_guj_azi_tsn_vie_wly_dyu_cic_swt	-0.372354825635189	-0.88195958076597	0.380072534727302
45	amr_bul_tsw_bos_chh_mlt_anl_scr_uzb_azi_moo_sun_cic_pan_hin_bsq_fre_wly_bam_cnt_glc_cze_akn_ita_xho_urd_fin_lda_ses_est_mcd_heb_geo_pol_nor_svk_arw_tig_amh_mol_hun_ven_ind_por_jav_jpn_tml_kor_rus_prs_fbf_guj_tag_afr_sid_mly_mnd_slo_zul_swe_owc_rom_ukr_eng_krd_qcu_grk_spa_lat_tsn_sod_lit_hau_ger_bat_ben_bem_ctl_dyu_mao_tha_gam_knd_swt_ewe_aze_alb_dut_tur_igb_vie_aeg_yor_swa_dgb	-0.903410124810754	-2.19084173200163	0.0309624610693524
46	tig_lat_ewe_svk_wly_aeg_gam_guj_tur_azi_fbf_jav_xho_slo_ben_bsq_ita_anl_swt_cnt_glc_spa_lda_rom_ven_grk_est_cic_zul_fin_lit_chh_geo_krd_bul_fre_por_mlt_heb_prs_hun_bem_bat_cze_mly_jpn_knd_kor_pan_arw_swa_pol_tag_swe_sod_mao_mnd_scr_tsn_rus_owc_ukr_nor_eng_alb_qcu_afr_dut_ger_ses_sid_bos_amh_mol_ind_urd_bam_mcd_tsw_sun_tha_hau_tml_yor_moo_aze_ctl_hin_uzb_dgb_vie_amr_dyu_igb_akn	-0.345415909209772	-0.817720478895422	0.415606915997013
47	amr_svk_bem_slo_heb_mlt_tig_por_aze_tur_igb_bat_tsw_bos_nor_bsq_mol_sod_lda_cnt_urd_fre_dgb_arw_ewe_pan_est_yor_zul_hun_glc_owc_geo_hin_prs_eng_lat_chh_sid_krd_fin_tsn_mly_ger_ind_jpn_tml_kor_pol_cze_moo_ctl_jav_dut_anl_mao_mnd_guj_cic_ita_gam_scr_ben_alb_spa_qcu_mcd_swe_bul_ses_wly_lit_aeg_rus_tag_rom_ven_grk_akn_sun_tha_hau_knd_fbf_swa_azi_afr_ukr_uzb_swt_vie_amh_xho_bam_dyu	0.102148441662333	0.240267696067415	0.81065156394513
48	sid_dut_yor_scr_hau_mlt_gam_ben_azi_tur_ses_mly_dgb_mcd_hin_bsq_alb_wly_lda_cnt_rom_por_swa_glc_ewe_lit_fin_tsw_akn_hun_svk_sod_geo_pol_urd_bos_mol_amr_anl_ita_est_fbf_mao_fre_jav_jpn_knd_kor_lat_rus_swt_ctl_tag_spa_owc_sun_mnd_cze_tsn_ukr_amh_ger_afr_swe_pan_qcu_arw_grk_bul_bam_chh_slo_heb_nor_bat_guj_cic_eng_bem_ind_tha_tig_tml_igb_ven_uzb_krd_prs_aze_dyu_vie_aeg_moo_zul_xho	-0.248319244375324	-0.586792528913245	0.558764809219415
49	anl_ben_fbf_afr_amh_mlt_sid_rus_tur_uzb_tsw_tag_ven_nor_ita_bsq_bul_hau_akn_cnt_arw_ukr_swa_dut_swt_spa_hun_ses_dgb_fin_fre_sod_geo_rom_swe_scr_slo_amr_gam_mol_est_cic_bat_eng_mao_jpn_knd_kor_krd_lat_moo_glc_sun_guj_owc_jav_mnd_mcd_dyu_ctl_wly_prs_bos_hin_pan_qcu_lit_urd_ger_tsn_aeg_svk_tig_grk_ind_por_xho_cze_igb_mly_tha_heb_tml_lda_yor_azi_pol_alb_aze_zul_vie_chh_bem_ewe_bam	-0.389202504032597	-0.922653853495456	0.358575155462595
50	amr_hin_yor_alb_owc_mlt_tig_rus_uzb_aze_moo_mly_ven_guj_prs_bsq_bul_hau_xho_cnt_mcd_urd_akn_afr_swt_eng_est_ses_lda_hun_ukr_sod_geo_ctl_ger_dut_mol_amh_gam_lat_fin_bem_tag_por_sun_jpn_knd_kor_lit_pan_ewe_pol_bat_cze_aeg_ind_mnd_swe_dgb_grk_chh_ben_krd_scr_nor_qcu_rom_bos_arw_zul_heb_fre_wly_ita_mao_svk_swa_glc_tsn_jav_tha_anl_tml_bam_igb_azi_slo_spa_tur_fbf_vie_sid_tsw_cic_dyu	-0.424962528932667	-1.00934935133243	0.315426050982614
51	anl_rus_bem_mcd_sid_mlt_chh_lat_uzb_azi_yor_jav_akn_ben_glc_bsq_eng_gam_ses_cnt_slo_swe_ven_cze_dyu_guj_fin_dgb_xho_hun_por_amr_geo_rom_hin_scr_pan_hau_owc_mol_est_moo_bat_fre_sun_jpn_knd_kor_dut_arw_bam_afr_ind_ctl_aeg_tag_mnd_pol_ewe_prs_heb_bos_alb_svk_spa_qcu_ger_grk_bul_cic_wly_lit_sod_krd_mly_urd_tsw_ita_lda_mao_tha_tig_tml_tsn_fbf_tur_nor_ukr_aze_swa_vie_amh_swt_zul_igb	-0.156503362863017	-0.36931733082636	0.712730764666613
52	sid_bul_moo_fre_mlt_chh_wly_nor_azi_aze_akn_mao_xho_ger_alb_bsq_svk_amr_tsn_cnt_ben_scr_igb_mol_ven_glc_est_yor_ses_fin_grk_owc_geo_guj_afr_por_eng_gam_aeg_bos_hun_zul_bat_pan_tag_jpn_tml_kor_swe_arw_dyu_ukr_jav_hin_heb_mly_mnd_ctl_lda_lit_tig_rus_urd_prs_ita_qcu_dut_mcd_cze_bam_anl_krd_hau_spa_ind_rom_dgb_lat_bem_sun_tha_sod_knd_tsw_swt_tur_pol_slo_uzb_fbf_vie_amh_cic_swa_ewe	0.645467336498328	1.52900389876599	0.129657784394938
53	wly_lat_xho_guj_hau_gam_chh_alb_uzb_azi_akn_ind_moo_eng_rus_bsq_nor_amh_swt_mnd_grk_glc_tsw_slo_fbf_dut_fin_igb_lda_hun_ben_aeg_geo_bul_pan_arw_spa_tig_amr_mcd_est_zul_bat_bos_tag_jpn_tml_kor_cze_prs_ses_rom_mly_urd_heb_sun_cnt_ctl_cic_lit_anl_krd_fre_afr_scr_qcu_ger_hin_mol_dyu_sid_svk_owc_ukr_mao_pol_swa_ita_ven_jav_tha_mlt_knd_dgb_tsn_tur_swe_por_aze_yor_vie_sod_bam_ewe_bem	-0.26881849133708	-0.635700381504255	0.526532957717535
54	tig_ukr_igb_grk_aeg_anl_amr_bul_azi_uzb_tsn_jav_yor_ctl_rus_bsq_scr_chh_dgb_cnt_glc_cze_bam_afr_ven_hin_fin_dyu_lda_est_krd_sod_geo_swe_bos_ben_prs_heb_sid_alb_hun_ses_mly_guj_mao_jpn_knd_kor_arw_pol_cic_spa_tag_svk_hau_bat_mnd_slo_bem_pan_gam_fre_lat_ger_rom_qcu_eng_dut_lit_moo_wly_mcd_owc_nor_sun_mol_fbf_urd_tsw_ind_tha_amh_tml_akn_xho_aze_ita_por_tur_swt_vie_mlt_zul_ewe_swa	0.150995542468261	0.356092370473856	0.722577918277835
55	anl_lit_cic_ctl_sod_aeg_chh_krd_azi_aze_dgb_ind_tsn_grk_scr_bsq_mcd_hau_dyu_cnt_afr_bos_igb_guj_swa_cze_hun_bem_xho_est_arw_wly_geo_rom_pan_dut_urd_amr_amh_glc_fin_yor_sun_svk_mao_jpn_tml_kor_nor_fre_tsw_rus_bat_ben_owc_tag_mnd_bul_moo_ger_tig_prs_ita_hin_mol_qcu_slo_por_alb_akn_sid_ukr_heb_spa_mly_lat_ewe_eng_ven_jav_tha_gam_knd_bam_zul_tur_pol_swe_uzb_fbf_vie_mlt_swt_lda_ses	-0.865114489423155	-2.09134120248272	0.0392237884096017
56	sid_ita_ewe_rom_tig_aeg_sod_rus_tur_aze_xho_tag_cic_mcd_glc_bsq_slo_gam_moo_cnt_pol_scr_ven_por_swt_bul_hun_bam_bem_fin_spa_heb_geo_arw_pan_eng_ctl_owc_hau_mol_est_zul_sun_bos_ind_jpn_knd_kor_nor_dut_lda_lit_mly_cze_amr_mao_mnd_afr_yor_lat_wly_alb_ukr_grk_svk_qcu_prs_hin_ben_tsw_anl_swe_mlt_ger_jav_guj_tsn_fre_igb_bat_tha_amh_tml_ses_fbf_azi_krd_urd_uzb_swa_vie_chh_dyu_dgb_akn	0.405922955119101	0.956106065605348	0.341497434772621
57	aeg_pan_tsw_ben_gam_amr_tig_arw_uzb_azi_cic_ind_bem_mol_rus_bsq_pol_sid_lda_cnt_ctl_urd_zul_hin_akn_scr_fin_swt_dyu_hun_ger_heb_geo_svk_ukr_slo_krd_anl_amh_cze_est_dgb_tag_prs_mao_jpn_tml_kor_bos_afr_ses_rom_sun_alb_hau_bat_mnd_glc_moo_lat_sod_lit_nor_mcd_bul_qcu_fre_ita_dut_xho_owc_spa_mlt_swe_jav_eng_bam_por_igb_mly_tha_chh_knd_ewe_yor_tur_grk_guj_aze_tsn_vie_wly_swa_ven_fbf	-0.665507236658673	-1.5928324258676	0.114591122391567
58	heb_pan_bam_grk_tig_gam_aeg_guj_uzb_tur_swt_mao_bem_eng_dut_bsq_scr_wly_xho_cnt_glc_afr_ses_bul_yor_urd_hun_fbf_zul_fin_svk_hau_geo_bos_nor_ctl_ita_sod_mlt_cze_est_moo_sun_lat_bat_jpn_knd_kor_rom_lit_tsn_slo_jav_arw_anl_tag_mnd_mcd_tsw_ukr_owc_alb_spa_swe_krd_qcu_ben_pol_hin_dgb_amh_prs_chh_fre_ind_mol_ewe_rus_igb_mly_tha_sid_tml_dyu_ven_aze_ger_por_azi_swa_vie_amr_cic_lda_akn	-0.524776867508152	-1.24753986621427	0.215331892903896
59	owc_arw_bem_krd_gam_tig_amr_ukr_tur_aze_xho_mly_moo_scr_pan_bsq_ctl_aeg_lda_mnd_swe_ita_zul_spa_ven_eng_fin_tsn_cic_hun_rus_heb_geo_dut_glc_lit_bul_amh_sid_hin_est_dyu_sun_guj_jav_jpn_knd_kor_rom_cze_tsw_mol_tag_alb_mlt_bat_cnt_svk_ses_fre_chh_bos_ger_ben_mcd_qcu_prs_por_urd_swt_hau_lat_anl_slo_mao_afr_fbf_nor_akn_ind_tha_wly_tml_bam_ewe_azi_pol_grk_uzb_swa_vie_sod_igb_dgb_yor	-0.00768027944845588	-0.0180738634618969	0.985618647732818
60	wly_rom_yor_urd_anl_chh_owc_ukr_aze_uzb_bem_jav_swa_swe_slo_bsq_mcd_heb_cic_mnd_ger_cze_ewe_krd_lda_svk_est_swt_dyu_fin_prs_tig_geo_pol_scr_alb_pan_mlt_amr_guj_hun_fbf_ind_mol_bat_jpn_tml_kor_lat_ita_ven_afr_mao_spa_amh_sun_cnt_arw_moo_dut_gam_ben_fre_bos_rus_qcu_glc_ctl_por_igb_aeg_grk_sid_lit_mly_hin_zul_eng_tsn_tag_tha_sod_knd_bam_tsw_tur_bul_nor_azi_dgb_vie_hau_akn_xho_ses	-0.0617092349240713	-0.145458019714493	0.884664057233158
61	wly_glc_bem_scr_tig_mlt_amh_ben_aze_tur_ses_jav_akn_prs_lit_bsq_rom_sod_yor_mnd_eng_ger_zul_krd_xho_mcd_fin_ewe_tsw_hun_afr_sid_geo_bul_spa_svk_grk_heb_amr_ukr_est_fbf_tag_arw_bat_jpn_knd_kor_alb_swe_tsn_pol_ind_slo_chh_mly_cnt_nor_dgb_rus_aeg_fre_lat_pan_mol_qcu_cze_urd_hin_ven_anl_ctl_gam_bos_sun_dut_dyu_por_swa_mao_tha_hau_tml_cic_swt_uzb_ita_guj_azi_moo_vie_owc_igb_bam_lda	0.135213373439143	0.318460110049519	0.750850020470821
62	sid_guj_igb_arw_tig_amh_hau_mcd_uzb_tur_zul_sun_ewe_ben_mol_bsq_glc_aeg_lda_cnt_rom_lit_fbf_bos_yor_bul_est_cic_tsn_fin_por_chh_geo_swe_scr_slo_afr_owc_gam_krd_hun_dyu_bat_eng_mly_jpn_knd_kor_svk_cze_ven_lat_ind_hin_wly_mao_mnd_alb_bam_ctl_amr_urd_spa_nor_fre_qcu_ukr_ita_rus_bem_mlt_prs_sod_ger_tag_grk_swa_pol_dgb_jav_tha_anl_tml_ses_moo_azi_pan_dut_aze_swt_vie_heb_xho_tsw_akn	-0.192483825604384	-0.454477376994362	0.650544284777099
63	hau_hin_swt_afr_gam_chh_tig_rom_tur_azi_moo_tag_akn_arw_pan_bsq_krd_amr_ses_mnd_rus_ukr_yor_ctl_dyu_lit_hun_igb_fbf_fin_ger_owc_geo_scr_alb_cze_lat_heb_anl_dut_est_tsw_jav_prs_sun_jpn_knd_kor_grk_swe_swa_svk_bat_mol_sid_ind_cnt_guj_dgb_pol_amh_spa_bul_por_slo_qcu_ben_glc_bos_tsn_mlt_eng_wly_urd_mao_mcd_cic_fre_lda_mly_tha_sod_tml_ven_ewe_uzb_nor_ita_aze_bam_vie_aeg_zul_bem_xho	-1.38147260729539	-3.4656164487491	0.000802299685375519
64	mlt_bos_bem_krd_sod_wly_sid_rus_uzb_tur_tsn_mao_yor_dut_pol_bsq_lit_chh_xho_mnd_bul_glc_akn_swe_ewe_ita_hun_dgb_dyu_est_alb_tig_geo_ger_nor_spa_urd_aeg_heb_arw_fin_ven_sun_prs_tag_jpn_tml_kor_mol_pan_igb_guj_mly_lat_hau_bat_cnt_slo_bam_svk_gam_ukr_ctl_afr_mcd_qcu_scr_hin_ben_cic_amr_fre_amh_eng_ind_grk_zul_cze_tsw_jav_tha_owc_knd_swa_ses_azi_por_rom_aze_lda_vie_anl_fbf_swt_moo	-0.441034969922349	-1.05135925920833	0.295817834950214
65	amh_rus_yor_rom_chh_mlt_heb_svk_tur_azi_xho_sun_swa_ctl_lit_bsq_ukr_anl_zul_cnt_lat_guj_dyu_slo_fbf_pan_hun_bem_ven_fin_pol_owc_geo_nor_prs_ben_ita_amr_sid_krd_est_ewe_bat_eng_tag_jpn_knd_kor_swe_glc_lda_bos_ind_afr_sod_mao_mnd_alb_akn_por_aeg_dut_cze_grk_mcd_qcu_spa_urd_bul_cic_gam_arw_tig_fre_jav_ger_moo_scr_bam_mly_tha_hau_tml_swt_dgb_uzb_mol_hin_aze_tsn_vie_wly_ses_tsw_igb	-0.722590520156668	-1.73318194190858	0.0863777691205268
66	wly_swe_swt_ita_amh_chh_hau_lat_uzb_tur_dyu_tag_moo_grk_hin_bsq_mcd_sid_igb_cnt_bos_spa_akn_rus_tsw_mol_est_ven_ses_hun_dut_gam_geo_guj_urd_ctl_cze_anl_mlt_afr_fin_tsn_mao_scr_sun_jpn_tml_kor_ger_nor_dgb_arw_mly_alb_aeg_ind_mnd_ben_xho_por_heb_svk_glc_fre_bul_qcu_rom_pan_ukr_bem_tig_pol_owc_eng_bat_prs_lda_lit_fbf_jav_tha_amr_knd_cic_bam_azi_krd_slo_aze_yor_vie_sod_swa_ewe_zul	-0.123188864126419	-0.290445218219132	0.77212232902355
67	hau_afr_dyu_svk_amh_owc_heb_por_azi_aze_zul_tag_moo_scr_ger_bsq_ita_chh_fbf_mnd_grk_bos_ses_hin_swa_krd_est_igb_swt_fin_rom_tig_geo_spa_urd_ukr_swe_wly_aeg_ctl_hun_ewe_mly_rus_jav_jpn_knd_kor_alb_pol_xho_fre_mao_prs_gam_ind_cnt_ben_bam_slo_sid_mcd_lat_cze_mol_qcu_lit_bul_nor_tsw_sod_eng_amr_pan_bat_arw_tsn_guj_cic_sun_tha_anl_tml_akn_yor_tur_glc_dut_uzb_ven_vie_mlt_dgb_bem_lda	-0.689185231483763	-1.65213493188678	0.101879586945105
68	hau_pol_moo_guj_aeg_chh_mlt_glc_azi_uzb_ses_mly_ewe_slo_ctl_bsq_dut_sod_tsn_cnt_lat_scr_akn_eng_cic_prs_est_igb_zul_fin_mcd_amr_geo_nor_ita_fre_swe_heb_wly_rom_hun_fbf_jav_arw_mao_jpn_tml_kor_hin_krd_bam_por_ind_urd_amh_tag_mnd_mol_xho_grk_gam_alb_bos_rus_cze_qcu_ukr_afr_lit_bem_tig_ben_sid_spa_bat_bul_dgb_pan_dyu_sun_tha_owc_knd_lda_yor_aze_svk_ger_tur_ven_vie_anl_tsw_swa_swt	-0.20803342652827	-0.491963747231674	0.623904234524045
69	wly_ctl_tsw_scr_chh_mlt_anl_mcd_uzb_aze_ses_mao_bam_spa_bos_bsq_ben_sod_lda_mnd_cze_ukr_bem_dut_dgb_glc_est_tsn_igb_hun_swe_amh_geo_alb_eng_pol_svk_amr_tig_pan_fin_swt_bat_prs_mly_jpn_knd_kor_fre_afr_ven_rom_ind_ita_sid_jav_cnt_nor_cic_ger_owc_krd_hin_arw_lit_qcu_bul_slo_mol_moo_heb_guj_aeg_urd_sun_grk_yor_por_xho_tag_tha_gam_tml_zul_akn_tur_rus_lat_azi_swa_vie_hau_dyu_ewe_fbf	-0.554240745869517	-1.32400608974685	0.188746067303933
70	aeg_ukr_lda_ben_owc_wly_sod_ger_tur_uzb_xho_bat_ses_fre_urd_bsq_spa_hau_bam_cnt_slo_bos_swa_hin_cic_grk_est_ven_yor_hun_nor_gam_geo_ita_arw_eng_dut_heb_chh_mcd_fin_tsn_ind_mol_jav_jpn_knd_kor_prs_scr_ewe_swe_tag_guj_anl_mly_mnd_rom_bem_pan_amh_rus_ctl_svk_por_qcu_cze_krd_lit_swt_tig_glc_mlt_lat_sun_afr_igb_bul_tsw_mao_tha_sid_tml_zul_moo_azi_pol_alb_aze_fbf_vie_amr_akn_dyu_dgb	-0.355289320964995	-0.841265015546645	0.402357424565362
71	sod_scr_ses_slo_sid_chh_amh_ita_azi_uzb_dgb_jav_igb_mol_lat_bsq_swe_gam_akn_mnd_arw_bul_swa_mcd_tsw_guj_hun_yor_bem_est_afr_wly_geo_spa_alb_ben_grk_tig_anl_ukr_fin_bam_ind_fre_tag_jpn_knd_kor_nor_prs_ewe_rus_sun_eng_hau_bat_cnt_glc_fbf_dut_mlt_pan_krd_pol_ger_qcu_por_rom_urd_dyu_amr_ctl_owc_svk_mao_hin_moo_bos_xho_mly_tha_heb_tml_tsn_zul_aze_lit_cze_tur_swt_vie_aeg_ven_lda_cic	-0.426019277113392	-1.0116229759278	0.314343113454379
72	gam_slo_dgb_rom_mlt_owc_chh_ukr_azi_uzb_cic_mly_swt_por_eng_bsq_bos_heb_zul_mnd_rus_krd_swa_ctl_ven_ita_fin_bam_tsn_est_swe_anl_geo_guj_prs_grk_svk_amh_amr_bul_hun_tsw_mao_ger_bat_jpn_knd_kor_mcd_lat_bem_cze_sun_arw_aeg_jav_cnt_alb_ses_fre_wly_hin_mol_afr_pol_qcu_spa_ben_pan_fbf_sid_urd_tig_scr_ind_lit_akn_nor_lda_tag_tha_hau_tml_igb_moo_aze_dut_glc_tur_yor_vie_sod_ewe_dyu_xho	-0.641602044132255	-1.54117203343635	0.126670781152482
73	sod_krd_swa_alb_amr_mlt_chh_ukr_azi_tur_fbf_tag_moo_fre_pan_bsq_scr_anl_akn_cnt_afr_swe_ven_prs_cic_cze_est_yor_zul_fin_nor_gam_geo_dut_ger_svk_spa_tig_heb_por_hun_tsw_jav_urd_mly_jpn_tml_kor_lit_mcd_igb_slo_mao_bul_hau_sun_mnd_glc_xho_bos_owc_guj_eng_ctl_ben_qcu_rom_lat_rus_swt_amh_arw_sid_pol_ind_mol_bam_hin_tsn_bat_tha_wly_knd_dgb_dyu_uzb_ita_grk_aze_ses_vie_aeg_bem_ewe_lda	-0.402957081378573	-0.955565163936502	0.341769295101207
74	aeg_krd_zul_pol_gam_wly_sod_rus_azi_aze_igb_sun_cic_scr_arw_bsq_hin_anl_dgb_cnt_prs_bos_bam_svk_lda_rom_hun_dyu_bem_fin_alb_tig_geo_pan_nor_ger_ben_heb_chh_bul_est_tsw_mly_mol_jav_jpn_knd_kor_glc_mcd_swt_fre_tag_ukr_hau_ind_mnd_afr_moo_ctl_sid_grk_dut_slo_urd_qcu_por_cze_spa_akn_amr_ita_mlt_guj_mao_lat_tsn_lit_ses_bat_tha_owc_tml_xho_swa_tur_eng_swe_uzb_fbf_vie_amh_yor_ven_ewe	-0.175672971491712	-0.414682340828484	0.67932946512778
75	chh_arw_swa_lit_tig_gam_sod_nor_tur_aze_yor_ind_zul_scr_slo_bsq_bos_amr_tsw_mnd_hin_urd_ses_rus_dgb_ctl_fin_ewe_dyu_hun_mol_wly_geo_dut_grk_swe_rom_owc_anl_bul_est_xho_mao_krd_jav_jpn_tml_kor_ger_fre_cic_glc_bat_guj_hau_tag_cnt_por_ven_alb_sid_pol_prs_ukr_ita_qcu_svk_eng_ben_akn_mlt_afr_amh_pan_sun_spa_bam_cze_swt_mly_tha_aeg_knd_bem_moo_uzb_mcd_lat_azi_lda_vie_heb_igb_tsn_fbf	-0.608928747453015	-1.45398860528166	0.149315988575296
76	owc_nor_zul_ben_hau_anl_amr_lat_aze_uzb_ses_ind_fbf_bul_spa_bsq_lit_chh_swa_cnt_slo_svk_xho_guj_tsw_alb_hun_dgb_bem_est_arw_sid_geo_por_rus_ukr_rom_gam_amh_hin_fin_igb_sun_urd_tag_jpn_knd_kor_ger_grk_ewe_ita_mao_krd_aeg_jav_mnd_mcd_tsn_pan_mlt_dut_swe_cze_prs_qcu_eng_scr_glc_dyu_tig_bos_wly_mol_bat_ctl_cic_fre_yor_mly_tha_heb_tml_ven_bam_azi_pol_afr_tur_swt_vie_sod_akn_lda_moo	-0.170396344357578	-0.40199659934159	0.68860891256783
77	heb_cze_igb_glc_amh_chh_hau_svk_tur_aze_dgb_mao_yor_mcd_mol_bsq_ben_tig_fbf_cnt_rom_por_dyu_arw_tsn_nor_hun_ewe_zul_fin_bos_sod_geo_dut_ger_spa_ctl_aeg_owc_afr_est_bam_sun_guj_ind_jpn_tml_kor_slo_prs_akn_ukr_jav_swe_mlt_tag_mnd_alb_lda_pol_sid_rus_eng_scr_bul_qcu_fre_pan_lat_moo_wly_ita_anl_lit_mly_urd_swt_krd_tsw_bat_tha_amr_knd_ses_cic_azi_hin_grk_uzb_bem_vie_gam_ven_xho_swa	0.323716151819526	0.762492917817462	0.447695499313889
78	hau_grk_fbf_guj_gam_owc_chh_rom_uzb_aze_yor_bat_ven_pan_prs_bsq_hin_aeg_ewe_mnd_krd_alb_ses_ctl_cic_lit_fin_dgb_lda_hun_swe_mlt_geo_svk_arw_urd_bul_sod_amh_pol_est_swt_ind_mcd_sun_jpn_tml_kor_fre_ukr_moo_dut_tag_scr_sid_mao_cnt_afr_xho_spa_heb_lat_cze_ita_slo_qcu_eng_nor_bos_swa_anl_ben_tig_mol_jav_por_tsw_glc_zul_mly_tha_wly_knd_tsn_bam_tur_rus_ger_azi_dyu_vie_amr_igb_bem_akn	-0.925189389425868	-2.24274376615143	0.0272888472086522
79	wly_fre_dgb_swe_sid_chh_mlt_mol_uzb_tur_akn_jav_igb_spa_alb_bsq_prs_amh_fbf_mnd_bul_pol_yor_arw_tsw_ukr_est_bam_bem_hun_urd_tig_geo_svk_ita_rus_pan_hau_gam_guj_fin_dyu_mly_cze_ind_jpn_tml_kor_eng_dut_tsn_mcd_tag_rom_amr_sun_cnt_ger_xho_lit_heb_glc_bos_krd_ben_qcu_nor_afr_slo_ses_sod_lat_aeg_grk_mao_hin_ven_scr_moo_bat_tha_owc_knd_cic_ewe_aze_por_ctl_azi_lda_vie_anl_zul_swt_swa	0.702856163078754	1.66900188461258	0.0984802213890481
80	heb_scr_bam_swe_amr_mlt_sod_lit_uzb_aze_fbf_mly_swa_urd_glc_bsq_lat_gam_ven_cnt_dut_mcd_dgb_pol_bem_svk_est_yor_moo_fin_rom_owc_geo_nor_grk_arw_alb_sid_hau_pan_hun_lda_sun_fre_mao_jpn_knd_kor_mol_bul_tsw_ctl_bat_guj_wly_tag_mnd_ita_tsn_hin_anl_spa_slo_ben_eng_qcu_bos_krd_cze_zul_amh_ger_aeg_ukr_ind_rus_dyu_por_akn_jav_tha_tig_tml_cic_ses_tur_prs_afr_azi_igb_vie_chh_xho_swt_ewe	0.181942737866225	0.42794300190443	0.669681998859333
81	amh_nor_yor_mcd_gam_amr_sid_eng_azi_uzb_swa_jav_lda_guj_bul_bsq_swe_hau_akn_cnt_glc_afr_tsw_rus_ven_pan_hun_bem_swt_fin_rom_owc_geo_por_arw_spa_hin_aeg_sod_cze_est_fbf_sun_pol_bat_jpn_tml_kor_scr_ctl_igb_ukr_mao_svk_tig_tag_mnd_slo_zul_dut_anl_ita_prs_alb_urd_qcu_mol_lat_fre_bam_heb_ben_wly_grk_ind_ger_moo_bos_ses_mly_tha_mlt_knd_dgb_ewe_tur_krd_lit_aze_dyu_vie_chh_tsn_xho_cic	-0.0324934708784783	-0.0765652700297979	0.939133863452025
82	amr_scr_dgb_eng_owc_gam_heb_ctl_tur_azi_tsn_bat_yor_ben_ukr_bsq_por_anl_akn_cnt_glc_urd_tsw_rom_bem_arw_fin_swa_moo_est_ita_hau_geo_guj_spa_bul_fre_aeg_wly_cze_hun_bam_mao_dut_tag_jpn_knd_kor_svk_nor_lda_slo_jav_bos_sid_sun_mnd_grk_dyu_lit_mlt_pol_pan_lat_afr_qcu_rus_alb_mcd_cic_chh_krd_tig_hin_ind_prs_ven_ger_ses_mly_tha_sod_tml_zul_ewe_aze_swe_mol_uzb_xho_vie_amh_igb_fbf_swt	-1.05231441976457	-2.57336182001012	0.011652803555748
83	gam_rom_tsw_por_sod_sid_mlt_bos_azi_aze_lda_mly_igb_lit_grk_bsq_swe_aeg_dyu_mnd_lat_pol_fbf_glc_yor_bul_hun_zul_swt_est_fre_owc_geo_ger_arw_prs_spa_heb_chh_eng_fin_ven_ind_cze_mao_jpn_knd_kor_hin_pan_moo_ctl_jav_dut_wly_sun_cnt_mol_xho_rus_tig_mcd_urd_afr_guj_qcu_ben_nor_ita_bam_amr_scr_amh_svk_tag_slo_akn_ukr_tsn_bat_tha_anl_tml_ewe_swa_uzb_krd_alb_tur_ses_vie_hau_dgb_cic_bem	-0.826847000305748	-1.99212035217174	0.0492902808435516
84	sod_glc_xho_lat_hau_mlt_owc_bul_uzb_tur_bam_bat_bem_ukr_ita_bsq_fre_wly_swt_mnd_rus_ctl_dyu_urd_cic_prs_est_yor_ewe_fin_grk_chh_geo_ger_dut_rom_mcd_aeg_gam_guj_hun_ses_jav_mol_mly_jpn_tml_kor_hin_nor_dgb_arw_mao_slo_heb_tag_cnt_scr_ven_pol_amh_ben_cze_spa_por_qcu_afr_eng_lit_tsw_tig_svk_sid_swe_sun_alb_akn_pan_swa_ind_tha_amr_knd_moo_zul_azi_bos_krd_aze_tsn_vie_anl_igb_lda_fbf	-0.406633092000779	-0.965519799241454	0.336788572402826
85	tig_prs_zul_dut_anl_heb_aeg_grk_azi_uzb_yor_mao_dyu_por_lat_bsq_bul_mlt_xho_mnd_cze_afr_swt_eng_dgb_pan_est_fbf_ewe_fin_urd_gam_geo_rus_guj_krd_scr_chh_sid_pol_hun_ven_bat_ukr_ind_jpn_knd_kor_swe_nor_cic_spa_jav_glc_amh_mly_cnt_mcd_ses_svk_wly_ita_lit_ger_fre_qcu_hin_rom_arw_akn_owc_slo_hau_bos_sun_ctl_tsw_ben_bem_tag_tha_sod_tml_tsn_swa_aze_alb_mol_tur_bam_vie_amr_igb_moo_lda	-0.445047822859434	-1.0549164777699	0.294196414005895
86	wly_spa_igb_bul_amr_sod_heb_arw_tur_azi_bam_mly_tsw_alb_ukr_bsq_hin_tig_swt_cnt_pol_scr_tsn_nor_ses_dut_hun_moo_ewe_fin_mol_sid_geo_guj_mcd_svk_slo_owc_hau_ger_est_akn_sun_urd_tag_jpn_knd_kor_ita_pan_dgb_prs_ind_lat_gam_bat_mnd_ben_ven_cze_anl_glc_rus_por_grk_qcu_eng_krd_swe_zul_amh_lit_chh_bos_jav_rom_yor_fre_swa_mao_tha_aeg_tml_lda_fbf_aze_ctl_afr_uzb_cic_vie_mlt_bem_dyu_xho	-0.673358891970726	-1.61366124566254	0.109989107475637
87	hau_fre_dgb_ita_amh_owc_anl_ger_azi_uzb_igb_jav_lda_ctl_lat_bsq_lit_mlt_swa_mnd_nor_urd_yor_slo_fbf_pol_hun_tsw_bam_est_bul_sid_geo_dut_scr_arw_rus_gam_heb_rom_fin_akn_mly_alb_tag_jpn_tml_kor_grk_ben_dyu_eng_ind_prs_wly_sun_cnt_glc_ses_guj_chh_pan_krd_bos_cze_qcu_svk_swe_hin_cic_aeg_mol_tig_por_mao_spa_bem_ukr_moo_bat_tha_sod_knd_zul_ewe_aze_mcd_afr_tur_xho_vie_amr_swt_ven_tsn	-0.12387452494384	-0.292059854049381	0.770891387526706
88	amr_mol_fbf_cze_wly_amh_mlt_ger_tur_uzb_moo_mao_xho_scr_guj_bsq_hin_sod_zul_cnt_swe_glc_dyu_ben_bem_arw_fin_ewe_akn_hun_alb_sid_geo_urd_lit_pol_krd_heb_gam_rom_est_igb_mly_fre_tag_jpn_knd_kor_rus_grk_dgb_afr_jav_bul_hau_bat_mnd_eng_tsn_bos_tig_nor_mcd_por_lat_qcu_svk_slo_prs_swt_chh_ctl_anl_dut_sun_pan_yor_ita_bam_ind_tha_aeg_tml_ses_tsw_azi_spa_ukr_aze_cic_vie_owc_lda_ven_swa	-0.339907947444827	-0.804763552949746	0.42300872877781
89	mlt_lat_dgb_dut_sod_amr_aeg_pan_azi_aze_swt_mly_igb_ger_rom_bsq_ukr_heb_zul_cnt_swe_afr_ses_ctl_ewe_guj_hun_swa_tsw_est_spa_chh_geo_ben_cze_urd_eng_hau_tig_pol_fin_bem_jav_nor_bat_jpn_tml_kor_bul_glc_xho_arw_ind_fre_anl_tag_mnd_rus_fbf_alb_amh_hin_mol_svk_krd_qcu_scr_grk_lit_moo_gam_bos_owc_por_mao_ita_dyu_mcd_ven_sun_tha_wly_knd_bam_akn_tur_slo_prs_uzb_yor_vie_sid_lda_tsn_cic	-0.78266953489913	-1.88362462033262	0.0627403053445587
90	amh_afr_igb_pan_sod_sid_tig_slo_tur_azi_fbf_bat_yor_krd_lit_bsq_grk_wly_dgb_mnd_fre_ben_lda_pol_ewe_rus_hun_swa_cic_est_bos_mlt_geo_eng_mcd_spa_cze_hau_chh_svk_fin_akn_tag_guj_ind_jpn_knd_kor_rom_alb_tsn_ctl_mao_prs_anl_sun_cnt_hin_xho_arw_gam_dut_swe_scr_urd_qcu_mol_por_nor_moo_heb_bul_amr_ukr_jav_lat_swt_ita_zul_mly_tha_aeg_tml_tsw_bam_aze_glc_ger_uzb_ses_vie_owc_ven_dyu_bem	-0.312202489652703	-0.739180098787035	0.461659263640701
91	heb_arw_akn_glc_hau_sod_mlt_mol_aze_tur_swa_mly_fbf_pol_dut_bsq_por_tig_dgb_mnd_grk_slo_ewe_ben_tsn_swe_hun_moo_yor_est_bul_owc_geo_krd_nor_lat_hin_amr_anl_rus_fin_ses_bat_scr_tag_jpn_tml_kor_rom_urd_bam_bos_mao_pan_aeg_sun_cnt_prs_igb_ctl_wly_mcd_cze_guj_ita_qcu_alb_spa_lit_zul_sid_afr_amh_fre_ind_svk_cic_eng_ven_jav_tha_gam_knd_lda_bem_uzb_ger_ukr_azi_tsw_vie_chh_xho_swt_dyu	-0.157280642314213	-0.371151161126785	0.711369104597213
92	anl_ita_swa_pan_sod_tig_wly_dut_aze_tur_tsw_ind_akn_cze_mcd_bsq_guj_amr_xho_cnt_slo_krd_zul_urd_igb_ben_est_cic_dyu_fin_svk_aeg_geo_afr_spa_nor_lit_sid_hau_eng_hun_moo_bat_alb_jav_jpn_tml_kor_hin_pol_ven_rus_mao_scr_heb_tag_mnd_ukr_lda_bos_amh_rom_swe_lat_arw_qcu_por_grk_bul_yor_chh_ctl_owc_glc_sun_mol_bam_prs_dgb_mly_tha_mlt_knd_ewe_bem_azi_fre_ger_uzb_fbf_vie_gam_swt_tsn_ses	-0.351583086172376	-0.832553397107188	0.407229545369013
93	aeg_guj_fbf_nor_amh_wly_hau_krd_tur_aze_cic_bat_dgb_svk_alb_bsq_ger_sid_bem_mnd_ctl_hin_akn_lat_ewe_mol_fin_dyu_swa_est_urd_chh_geo_prs_glc_cze_pol_heb_tig_lit_hun_xho_jav_afr_tag_jpn_knd_kor_scr_mcd_bam_por_mly_rus_amr_mao_cnt_ita_ses_bos_gam_rom_dut_pan_slo_qcu_eng_bul_arw_lda_sod_grk_mlt_ben_ind_fre_tsn_spa_moo_sun_tha_owc_tml_zul_igb_uzb_ukr_swe_azi_swt_vie_anl_tsw_ven_yor	-0.265122473155995	-0.626789363688828	0.532332968965554
94	sod_dut_lda_ctl_mlt_owc_tig_urd_tur_azi_cic_ind_dyu_lat_nor_bsq_mol_hau_fbf_cnt_rus_eng_tsn_slo_tsw_grk_fin_ses_yor_hun_por_heb_geo_krd_lit_bos_swe_amr_wly_fre_est_bam_mly_ita_tag_jpn_knd_kor_mcd_svk_ven_afr_sun_alb_anl_mao_mnd_pol_akn_prs_aeg_arw_ben_pan_scr_qcu_hin_spa_ger_igb_gam_ukr_sid_cze_bat_rom_moo_guj_bem_jav_tha_chh_tml_xho_zul_uzb_glc_bul_aze_swa_vie_amh_dgb_swt_ewe	0.178432140508491	0.420309818854397	0.675228695505599
95	aeg_guj_ewe_fre_amh_amr_anl_eng_tur_azi_yor_ind_dgb_rom_slo_bsq_mcd_sid_fbf_cnt_lat_glc_moo_urd_ven_afr_est_ses_bam_fin_lit_tig_geo_scr_pan_hin_ger_heb_chh_grk_hun_akn_bat_arw_mly_jpn_tml_kor_bos_ctl_igb_cze_tag_prs_hau_sun_mnd_krd_tsw_ukr_wly_alb_por_rus_bul_qcu_svk_mol_pol_tsn_mlt_dut_owc_spa_mao_ita_swt_ben_cic_jav_tha_gam_knd_xho_swa_uzb_nor_swe_aze_bem_vie_sod_zul_lda_dyu	-0.150394687933794	-0.355386733840773	0.72310465914286
96	anl_svk_yor_arw_aeg_tig_hau_ben_aze_tur_cic_mly_bam_prs_lat_bsq_grk_wly_dgb_cnt_lit_ctl_swt_ukr_igb_slo_hun_zul_dyu_est_rus_owc_geo_pan_rom_swe_mol_chh_amh_glc_fin_ewe_mao_pol_bat_jpn_knd_kor_hin_mcd_akn_por_sun_ger_sod_ind_mnd_alb_bem_guj_mlt_bos_bul_scr_urd_qcu_cze_krd_fre_swa_heb_dut_amr_spa_jav_afr_fbf_eng_ven_tag_tha_sid_tml_lda_moo_uzb_nor_ita_azi_ses_vie_gam_tsn_tsw_xho	0.741018729920337	1.7565482262932	0.0822864664311724
97	tig_mcd_swa_lat_gam_amr_chh_ctl_azi_uzb_zul_sun_akn_dut_pan_bsq_guj_wly_xho_cnt_svk_alb_dgb_glc_igb_scr_fin_yor_tsw_hun_afr_owc_geo_urd_por_prs_ger_sod_mlt_krd_est_bem_jav_pol_bat_jpn_tml_kor_cze_bul_cic_grk_mly_hin_anl_ind_mnd_nor_swt_swe_sid_ukr_ita_ben_slo_qcu_mol_arw_rom_ses_amh_lit_aeg_fre_tag_spa_lda_eng_dyu_mao_tha_hau_knd_tsn_fbf_aze_rus_bos_tur_ven_vie_heb_moo_ewe_bam	-0.233473120590173	-0.551180457902297	0.582831780630379
98	sod_cze_ven_glc_hau_heb_amh_ita_tur_azi_yor_tag_igb_urd_grk_bsq_ukr_anl_xho_cnt_prs_rus_bem_eng_bam_svk_est_ewe_tsn_hun_swe_mlt_geo_hin_ben_pan_nor_chh_amr_alb_fin_tsw_ind_bul_mao_jpn_tml_kor_slo_bos_cic_rom_jav_pol_owc_mly_mnd_scr_akn_spa_wly_guj_arw_fre_mcd_qcu_krd_afr_ger_moo_aeg_dut_gam_por_bat_mol_dyu_lit_swt_sun_tha_sid_knd_zul_ses_uzb_lat_ctl_aze_lda_vie_tig_fbf_dgb_swa	-0.541556785540617	-1.29054598612934	0.200060446755391
99	heb_cze_igb_swe_hau_tig_sid_glc_azi_aze_dgb_mao_akn_mcd_rom_bsq_por_wly_zul_mnd_spa_scr_tsw_ukr_bem_ita_fin_tsn_moo_hun_krd_anl_geo_dut_nor_ger_fre_owc_mlt_urd_est_ses_tag_ctl_ind_jpn_knd_kor_guj_slo_bam_prs_bat_hin_amr_jav_cnt_bos_ewe_afr_sod_bul_grk_arw_pol_qcu_svk_mol_alb_swt_amh_rus_chh_ben_sun_lit_dyu_pan_fbf_mly_tha_gam_tml_ven_lda_uzb_lat_eng_tur_swa_vie_aeg_xho_yor_cic	-0.155556589468544	-0.367190800146143	0.714310926907882
100	sid_ctl_dgb_afr_sod_owc_anl_slo_uzb_azi_ven_tag_swt_fre_pol_bsq_pan_aeg_tsw_mnd_ita_lat_dyu_ukr_swa_arw_hun_xho_akn_fin_urd_amr_geo_prs_bos_krd_scr_gam_chh_cze_est_igb_mly_grk_jav_jpn_tml_kor_bul_por_bem_mcd_mao_swe_amh_sun_cnt_eng_ses_ben_wly_mol_guj_lit_nor_qcu_dut_hin_ger_tsn_mlt_svk_heb_rus_bat_alb_cic_glc_ewe_ind_tha_tig_knd_zul_yor_tur_rom_spa_aze_bam_vie_hau_fbf_lda_moo	-0.348735505756706	-0.82590053194248	0.410974241342969
101	chh_ukr_ses_hin_mlt_anl_aeg_bul_azi_uzb_ewe_jav_tsw_grk_lat_bsq_arw_heb_xho_cnt_svk_ben_swt_glc_dgb_urd_hun_dyu_swa_est_mol_owc_geo_dut_spa_bos_ger_sod_sid_alb_fin_lda_ind_pol_mao_jpn_knd_kor_slo_krd_fbf_fre_sun_afr_amr_tag_mnd_guj_ven_por_gam_rom_ctl_lit_eng_qcu_scr_swe_pan_moo_hau_ita_tig_prs_bat_mcd_zul_cze_bam_mly_tha_wly_tml_yor_akn_tur_nor_rus_aze_bem_vie_amh_tsn_cic_igb	-0.779443662584274	-1.87221194931114	0.0643195873205513
102	mlt_ben_ven_prs_sid_owc_wly_glc_tur_azi_tsw_mly_tsn_por_svk_bsq_mcd_hau_ses_cnt_urd_pan_swt_scr_swa_swe_fin_bem_zul_est_fre_heb_geo_spa_cze_rom_afr_amr_chh_ita_hun_dyu_jav_nor_bat_jpn_tml_kor_guj_krd_bam_slo_ind_mol_gam_tag_mnd_bos_ewe_dut_amh_ukr_lat_pol_ger_qcu_hin_ctl_eng_fbf_anl_rus_sod_arw_sun_grk_lda_alb_yor_mao_tha_aeg_knd_moo_xho_aze_lit_bul_uzb_cic_vie_tig_akn_dgb_igb	-0.404765625980735	-0.961123476291362	0.338982360787178
103	owc_spa_swa_svk_anl_chh_gam_ukr_tur_aze_fbf_bat_bem_ben_mol_bsq_ctl_tig_cic_mnd_swe_lat_dyu_urd_bam_bos_est_xho_tsn_hun_glc_sid_geo_hin_lit_rom_grk_heb_sod_scr_fin_ewe_tag_cze_mly_jpn_knd_kor_fre_bul_igb_pan_ind_pol_hau_mao_cnt_ita_moo_nor_wly_slo_eng_arw_prs_qcu_afr_rus_dut_yor_aeg_krd_amh_alb_jav_mcd_ses_ger_zul_sun_tha_amr_tml_akn_ven_uzb_por_guj_azi_swt_vie_mlt_tsw_lda_dgb	-0.292947874806543	-0.69396403373596	0.489434583346389
104	sid_eng_bem_swe_gam_owc_heb_glc_azi_tur_akn_mao_swt_bos_spa_bsq_afr_aeg_zul_cnt_fre_lit_moo_guj_ewe_mol_est_xho_yor_hun_lat_sod_geo_grk_krd_urd_alb_anl_wly_ger_fin_fbf_jav_hin_tag_jpn_tml_kor_nor_prs_lda_ukr_bat_scr_tig_sun_mnd_por_ses_rom_amr_rus_arw_ben_bul_qcu_slo_ctl_dut_igb_chh_cze_mlt_pan_ind_ita_cic_mcd_dyu_mly_tha_hau_knd_ven_tsn_uzb_svk_pol_aze_dgb_vie_amh_bam_swa_tsw	-0.884850499736206	-2.13912303735608	0.0350449715085761
105	mlt_scr_igb_ben_owc_gam_sod_grk_aze_azi_zul_tag_bam_mcd_nor_bsq_dut_chh_lda_mnd_hin_pol_tsw_lit_dgb_glc_hun_ewe_xho_est_rom_hau_geo_arw_ukr_slo_alb_tig_amh_lat_fin_yor_bat_fre_sun_jpn_tml_kor_ger_urd_moo_afr_mly_guj_wly_jav_cnt_pan_ven_por_amr_cze_eng_svk_bos_qcu_prs_bul_spa_bem_heb_ctl_anl_mol_mao_swe_akn_ita_fbf_ind_tha_sid_knd_swa_swt_tur_krd_rus_uzb_cic_vie_aeg_ses_dyu_tsn	0.144587608216824	0.340589528000833	0.73418078228305
106	gam_krd_cic_guj_wly_owc_hau_glc_tur_uzb_dyu_jav_lda_lat_spa_bsq_arw_sid_tsw_mnd_ctl_pol_moo_eng_igb_ben_est_bam_tsn_fin_hin_amr_geo_slo_afr_mcd_svk_chh_anl_scr_hun_xho_sun_ita_tag_jpn_tml_kor_urd_por_swa_mol_mly_lit_amh_ind_cnt_rus_ses_bos_aeg_rom_nor_grk_ger_qcu_swe_prs_alb_yor_mlt_dut_tig_pan_bat_bul_ven_fre_akn_mao_tha_heb_knd_swt_ewe_aze_ukr_cze_azi_dgb_vie_sod_fbf_bem_zul	-0.5701597439397	-1.36128599385655	0.176712518459011
107	mlt_pol_tsw_urd_hau_sid_owc_ukr_aze_azi_akn_mly_moo_scr_cze_bsq_alb_amh_ven_cnt_guj_svk_zul_ctl_bam_rom_fin_yor_fbf_est_eng_gam_geo_pan_mol_slo_bul_tig_chh_glc_hun_lda_jav_swe_bat_jpn_tml_kor_rus_ben_cic_spa_mao_nor_aeg_sun_mnd_ita_dgb_fre_wly_hin_bos_por_lit_qcu_afr_mcd_dut_tsn_anl_prs_amr_lat_tag_grk_xho_krd_ses_ind_tha_sod_knd_swt_ewe_uzb_ger_arw_tur_igb_vie_heb_dyu_bem_swa	0.393378288963231	0.926648690601041	0.356507509669563
108	anl_ben_tsn_bos_sid_chh_aeg_guj_tur_uzb_tsw_tag_ewe_nor_svk_bsq_afr_hau_ven_mnd_lat_prs_akn_grk_cic_pol_est_bem_fbf_hun_scr_mlt_geo_mol_ger_glc_hin_gam_amh_mcd_fin_zul_jav_rus_mly_jpn_tml_kor_ita_eng_swa_fre_ind_ukr_tig_sun_cnt_lit_bam_pan_amr_rom_urd_por_bul_qcu_cze_ctl_arw_dgb_heb_dut_wly_swe_bat_slo_lda_krd_igb_mao_tha_sod_knd_xho_yor_azi_spa_alb_aze_ses_vie_owc_moo_dyu_swt	-0.0320990519802777	-0.0756579925048757	0.939853712355029
109	gam_bul_tsw_spa_heb_wly_hau_ben_aze_azi_swt_bat_yor_mol_ctl_bsq_dut_amh_ewe_cnt_cze_prs_swa_lit_fbf_svk_fin_moo_bam_hun_krd_anl_geo_arw_urd_bos_swe_sid_chh_eng_est_cic_sun_scr_jav_jpn_knd_kor_mcd_guj_zul_pol_tag_fre_mlt_mly_mnd_alb_akn_hin_owc_rus_rom_afr_ger_qcu_por_slo_grk_dyu_sod_lat_amr_ukr_ind_ita_dgb_glc_ven_mao_tha_aeg_tml_ses_bem_tur_nor_pan_uzb_tsn_vie_tig_lda_xho_igb	0.0987838771190018	0.232420313586869	0.816722282853445
110	gam_mol_akn_ben_wly_amr_anl_swe_aze_azi_xho_sun_swa_rus_mcd_bsq_pan_sid_dyu_cnt_ukr_hin_bam_grk_yor_krd_fin_moo_cic_est_ctl_tig_geo_lat_cze_bos_spa_owc_heb_arw_hun_bem_jav_scr_mly_jpn_knd_kor_bul_nor_tsn_lit_bat_slo_aeg_tag_mnd_glc_zul_ita_amh_svk_afr_guj_por_qcu_fre_pol_eng_igb_hau_alb_mlt_prs_ind_rom_tsw_dut_ven_mao_tha_chh_tml_ses_ewe_uzb_ger_urd_tur_dgb_vie_sod_lda_swt_fbf	0.422710671989282	0.997180341696432	0.321264496450922
111	amh_glc_bam_ben_wly_gam_chh_swe_azi_uzb_bem_sun_tsn_grk_bul_bsq_ger_owc_swt_mnd_pol_urd_tsw_scr_ven_krd_fin_ses_xho_hun_guj_mlt_geo_cze_slo_ctl_hin_hau_tig_lat_est_zul_ind_arw_mly_jpn_tml_kor_eng_afr_yor_alb_tag_pan_sid_jav_cnt_fre_akn_spa_anl_por_rom_ukr_bos_qcu_dut_svk_ita_ewe_heb_prs_sod_mcd_bat_rus_dgb_mol_moo_mao_tha_aeg_knd_fbf_dyu_aze_nor_lit_tur_swa_vie_amr_lda_igb_cic	0.0896550145653664	0.211519374041782	0.83294485440723
112	sod_urd_xho_fre_wly_owc_heb_rus_aze_azi_zul_mao_akn_mcd_pan_bsq_slo_amh_dyu_cnt_swe_grk_fbf_svk_yor_eng_fin_dgb_igb_est_lat_sid_geo_ben_dut_hin_scr_mlt_chh_prs_hun_swt_jav_pol_tag_jpn_tml_kor_nor_lit_ven_afr_bat_ukr_tig_ind_mnd_por_cic_krd_anl_mol_ctl_glc_alb_qcu_ger_guj_rom_swa_aeg_spa_amr_ita_sun_bul_moo_cze_tsn_mly_tha_gam_knd_bem_ewe_tur_bos_arw_uzb_bam_vie_hau_tsw_ses_lda	0.537279502855901	1.27288827015624	0.206230564479547
113	heb_mol_swt_lit_hau_gam_wly_alb_azi_aze_zul_tag_dyu_pol_krd_bsq_swe_mlt_ven_cnt_arw_por_tsn_cze_ses_pan_fin_swa_tsw_est_eng_amh_geo_fre_ger_ctl_afr_owc_aeg_urd_hun_dgb_mly_prs_sun_jpn_knd_kor_glc_bul_akn_rom_bat_guj_tig_jav_mnd_lat_bem_ben_amr_nor_scr_slo_rus_qcu_grk_spa_ita_fbf_anl_hin_sid_svk_ind_bos_cic_mcd_lda_mao_tha_sod_tml_bam_moo_tur_ukr_dut_uzb_xho_vie_chh_igb_yor_ewe	0.120581280708184	0.283793458233418	0.777199513075243
114	mlt_pan_igb_spa_heb_sod_aeg_alb_uzb_tur_yor_tag_fbf_cze_afr_bsq_slo_sid_cic_mnd_mcd_mol_lda_hin_zul_nor_fin_swa_dgb_est_urd_gam_geo_bul_rus_ben_fre_owc_wly_bos_hun_bem_sun_ukr_jav_jpn_tml_kor_prs_por_ses_krd_mly_rom_chh_bat_cnt_dut_xho_ita_anl_swe_svk_ctl_lit_qcu_ger_arw_pol_tsn_amr_scr_tig_grk_mao_guj_akn_lat_ven_ind_tha_amh_knd_dyu_bam_aze_glc_eng_azi_moo_vie_hau_swt_tsw_ewe	0.4999362446929	1.18053680290709	0.240797367299935
115	sid_grk_ewe_mol_tig_amh_amr_nor_tur_uzb_cic_ind_yor_ben_arw_bsq_ger_aeg_bam_cnt_alb_slo_lda_rus_zul_fre_hun_dgb_akn_est_ukr_owc_geo_hin_dut_guj_rom_anl_wly_eng_fin_dyu_tag_bos_bat_jpn_tml_kor_urd_pol_swt_krd_jav_ctl_sod_sun_mnd_ita_igb_svk_hau_scr_lat_swe_spa_qcu_bul_afr_mcd_fbf_mlt_por_chh_cze_mao_prs_xho_glc_moo_mly_tha_gam_knd_ses_bem_aze_pan_lit_azi_swa_vie_heb_tsw_tsn_ven	-0.654357895606551	-1.56712087760918	0.12048286793959
116	mlt_ger_zul_swe_tig_owc_hau_alb_tur_azi_ven_jav_fbf_slo_por_bsq_scr_wly_swt_cnt_afr_pol_moo_rom_akn_krd_est_dyu_yor_fin_guj_amh_geo_rus_bul_dut_grk_anl_sid_hin_hun_ewe_tag_prs_mao_jpn_knd_kor_pan_svk_cic_bos_sun_ctl_sod_mly_mnd_lit_xho_arw_heb_ben_fre_glc_mcd_qcu_spa_mol_lat_swa_aeg_urd_chh_nor_bat_cze_dgb_ita_lda_ind_tha_amr_tml_tsn_tsw_aze_eng_ukr_uzb_bam_vie_gam_ses_igb_bem	0.289390235055164	0.682304732381845	0.496742211332204
117	hau_nor_fbf_pol_chh_sid_amh_slo_tur_aze_dyu_ind_tsn_guj_hin_bsq_spa_anl_swt_cnt_ger_dut_moo_prs_xho_urd_fin_ses_bam_est_ukr_aeg_geo_lat_bos_rom_fre_tig_mlt_por_hun_igb_bat_ita_jav_jpn_tml_kor_afr_bul_swa_krd_sun_alb_owc_mly_mnd_swe_akn_grk_heb_svk_eng_cze_glc_qcu_ben_mcd_rus_dgb_wly_arw_gam_ctl_tag_lit_cic_mol_tsw_mao_tha_amr_knd_zul_ewe_azi_pan_scr_uzb_yor_vie_sod_ven_bem_lda	-0.54824058779421	-1.30613065293136	0.19472944173937
118	hau_scr_fbf_pan_wly_aeg_amr_ita_tur_azi_igb_mao_moo_guj_ger_bsq_ctl_anl_lda_cnt_lit_bos_xho_dut_tsw_fre_fin_cic_dyu_est_glc_owc_geo_lat_grk_spa_pol_amh_sod_bul_hun_swt_mly_arw_ind_jpn_knd_kor_krd_ukr_zul_slo_tag_cze_chh_sun_mnd_svk_dgb_nor_gam_hin_prs_swe_por_qcu_urd_afr_mol_yor_mlt_mcd_sid_rom_jav_eng_tsn_alb_ewe_bat_tha_tig_tml_bem_ses_aze_rus_ben_uzb_swa_vie_heb_akn_bam_ven	-0.674328445354678	-1.61369587276288	0.10998158222058
119	heb_glc_ses_slo_tig_amh_sod_grk_tur_aze_tsn_jav_swt_ger_svk_bsq_ukr_sid_tsw_cnt_pan_krd_bem_alb_yor_lat_est_lda_fbf_fin_pol_hau_geo_mol_nor_afr_urd_gam_anl_guj_hun_swa_sun_arw_bat_jpn_knd_kor_swe_fre_ven_prs_ind_ben_amr_tag_mnd_lit_akn_bul_mlt_bos_spa_scr_dut_qcu_rus_cze_rom_zul_wly_ita_chh_ctl_mao_por_igb_hin_dyu_mly_tha_owc_tml_dgb_cic_uzb_eng_mcd_azi_ewe_vie_aeg_moo_bam_xho	-0.732057954946998	-1.76069547148012	0.0815772608623953
120	mlt_mcd_tsw_arw_hau_sid_gam_por_uzb_aze_akn_jav_cic_bul_pol_bsq_cze_heb_swt_mnd_mol_rus_dyu_spa_xho_krd_hun_ewe_bam_fin_fre_amr_geo_ukr_afr_hin_glc_tig_chh_bos_est_fbf_mao_nor_mly_jpn_knd_kor_scr_ctl_moo_prs_bat_dut_anl_sun_cnt_ben_zul_svk_aeg_grk_guj_pan_urd_qcu_slo_lit_lat_bem_sod_alb_wly_rom_ind_eng_lda_ger_yor_tag_tha_amh_tml_ses_swa_tur_swe_ita_azi_ven_vie_owc_tsn_dgb_igb	0.115865147743361	0.272728280749447	0.785666750023554
121	tig_rus_ven_fre_wly_anl_hau_svk_tur_azi_fbf_mao_zul_ctl_urd_bsq_guj_chh_dgb_mnd_spa_rom_cic_mol_swa_pan_fin_bem_yor_est_ukr_amh_geo_nor_mcd_afr_alb_gam_heb_lat_hun_tsn_sun_bos_tag_jpn_tml_kor_arw_ita_igb_por_jav_scr_amr_bat_cnt_prs_ewe_glc_owc_pol_eng_cze_swe_qcu_bul_dut_slo_dyu_sod_lit_mlt_ger_ind_grk_ses_hin_xho_mly_tha_aeg_knd_akn_swt_uzb_krd_ben_aze_tsw_vie_sid_bam_lda_moo	-0.879535781466412	-2.12742891199177	0.0360303069328492
122	hau_guj_swa_nor_sid_sod_mlt_dut_azi_tur_cic_sun_xho_fre_glc_bsq_pol_aeg_dyu_mnd_slo_afr_swt_urd_igb_pan_fin_bam_akn_hun_rom_chh_geo_svk_lat_swe_arw_anl_tig_krd_est_yor_bat_ger_jav_jpn_tml_kor_por_eng_dgb_scr_ind_grk_owc_tag_cnt_lit_ses_bul_heb_prs_cze_ben_bos_qcu_ukr_mol_hin_tsn_amh_rus_amr_spa_mly_mcd_lda_ctl_fbf_mao_tha_wly_knd_moo_tsw_aze_ita_alb_uzb_ewe_vie_gam_zul_bem_ven	-0.393404406280304	-0.931749448772383	0.353878584156554
123	amh_arw_xho_ukr_gam_sod_heb_swe_uzb_aze_tsw_sun_cic_rom_guj_bsq_bos_wly_lda_cnt_ben_ita_dyu_cze_ven_por_hun_swa_fbf_fin_glc_anl_geo_rus_fre_scr_alb_mlt_aeg_spa_est_bam_tag_ctl_jav_jpn_tml_kor_nor_ger_bem_hin_mly_mol_hau_ind_mnd_afr_igb_prs_chh_lat_svk_eng_bul_qcu_lit_mcd_pan_swt_tig_grk_owc_urd_bat_dut_ses_krd_moo_mao_tha_sid_knd_tsn_yor_tur_pol_slo_azi_dgb_vie_amr_akn_ewe_zul	-0.45394133715056	-1.07885707459584	0.28344165359109
124	amh_mol_igb_scr_aeg_sid_anl_lit_aze_tur_yor_ind_lda_bos_rus_bsq_svk_chh_dgb_cnt_mcd_slo_bam_ben_bem_krd_est_moo_xho_hun_arw_amr_geo_nor_rom_pol_prs_sod_owc_pan_fin_tsw_tag_ita_mao_jpn_knd_kor_ctl_cze_cic_alb_bat_glc_hau_jav_mnd_dut_ses_afr_gam_spa_hin_bul_ger_qcu_eng_guj_lat_swt_heb_fre_mlt_grk_mly_por_ewe_ukr_zul_sun_tha_wly_tml_akn_tsn_uzb_urd_swe_azi_fbf_vie_tig_dyu_ven_swa	0.144718122075631	0.340441392211263	0.734291955288496
125	gam_pol_ses_lat_wly_sod_aeg_krd_uzb_aze_swa_bat_igb_swe_urd_bsq_svk_hau_bem_cnt_guj_pan_ven_mol_ewe_prs_hun_moo_fbf_fin_hin_mlt_geo_glc_ger_eng_bos_owc_amr_alb_est_bam_tag_mcd_jav_jpn_tml_kor_dut_spa_dgb_nor_mly_ben_anl_ind_mnd_ita_akn_ctl_amh_rus_cze_scr_slo_qcu_grk_por_lit_tsn_heb_bul_sid_fre_mao_ukr_xho_rom_zul_sun_tha_chh_knd_lda_cic_tur_afr_arw_azi_tsw_vie_tig_yor_dyu_swt	-0.51571853009311	-1.22986614786204	0.221849399710287
126	wly_grk_zul_nor_aeg_gam_owc_slo_uzb_aze_ewe_mly_swt_afr_pan_bsq_krd_mlt_bem_mnd_glc_hin_ven_guj_lda_ger_fin_dgb_igb_est_ben_anl_geo_swe_mcd_rom_dut_heb_hau_mol_hun_xho_tag_spa_bat_jpn_tml_kor_cze_por_tsn_ita_mao_lit_sid_jav_cnt_ctl_akn_rus_amh_pol_fre_eng_prs_qcu_arw_bos_bul_moo_chh_alb_tig_urd_ind_svk_tsw_scr_fbf_sun_tha_amr_knd_cic_ses_tur_ukr_lat_azi_swa_vie_sod_bam_dyu_yor	-0.700061216824152	-1.68138052414109	0.0960444575291792
127	hau_ben_ses_svk_sid_amh_anl_eng_uzb_tur_dgb_mly_tsn_spa_rus_bsq_por_mlt_akn_cnt_ukr_pan_igb_afr_dyu_ger_hun_swt_yor_est_bos_chh_geo_fre_glc_slo_mcd_owc_wly_ita_fin_swa_jav_alb_mao_jpn_tml_kor_prs_guj_zul_cze_ind_scr_gam_sun_mnd_urd_ven_dut_tig_mol_hin_arw_rom_qcu_nor_lat_ctl_lda_sod_swe_amr_lit_tag_grk_fbf_krd_ewe_bat_tha_heb_knd_bem_bam_azi_pol_bul_aze_cic_vie_aeg_moo_xho_tsw	-0.366276763113483	-0.867473774639688	0.387915301267156
128	amh_dut_akn_ita_sod_hau_sid_rus_azi_uzb_igb_mly_ewe_guj_grk_bsq_eng_anl_tsw_mnd_rom_alb_dyu_svk_yor_mcd_fin_bam_swa_hun_prs_gam_geo_ger_swe_lat_pan_tig_chh_mol_est_tsn_bat_ben_mao_jpn_tml_kor_cze_arw_swt_hin_sun_ctl_owc_ind_cnt_krd_fbf_glc_wly_spa_pol_scr_afr_qcu_nor_por_bos_xho_amr_urd_mlt_ukr_tag_fre_moo_slo_cic_jav_tha_aeg_knd_bem_zul_aze_lit_bul_tur_lda_vie_heb_dgb_ses_ven	-0.523071248291538	-1.2450571255343	0.216238891918524
129	aeg_ukr_fbf_arw_anl_mlt_hau_por_azi_tur_bam_jav_lda_ita_dut_bsq_guj_heb_tsw_mnd_lit_swe_bem_nor_igb_rus_est_dgb_ewe_hun_cze_tig_geo_prs_pan_ctl_eng_chh_amh_lat_fin_swa_ind_slo_tag_jpn_knd_kor_bul_krd_tsn_pol_mao_scr_amr_sun_cnt_glc_moo_spa_owc_bos_afr_svk_fre_qcu_hin_ger_grk_swt_sid_mcd_wly_urd_bat_rom_akn_ben_ven_mly_tha_sod_tml_ses_dyu_uzb_mol_alb_aze_cic_vie_gam_zul_xho_yor	-0.577923882463536	-1.37821400826566	0.171444026131845
130	chh_cze_bam_ukr_owc_heb_aeg_lat_tur_uzb_tsn_mly_ewe_bos_arw_bsq_grk_hau_tsw_mnd_ger_nor_swt_bul_dgb_fre_fin_lda_fbf_est_mcd_wly_geo_slo_glc_prs_rus_amh_amr_ita_hun_ses_sun_guj_tag_jpn_tml_kor_urd_svk_cic_por_bat_rom_sod_jav_cnt_mol_moo_eng_gam_spa_pol_afr_lit_qcu_krd_scr_alb_ven_anl_ben_tig_dut_ind_swe_xho_ctl_zul_mao_tha_mlt_knd_akn_bem_azi_hin_pan_aze_yor_vie_sid_dyu_swa_igb	-0.635113063405606	-1.51908513150938	0.132133501421828
131	owc_spa_cic_lit_sod_hau_wly_svk_uzb_tur_bem_bat_dyu_grk_ger_bsq_cze_amr_ses_mnd_fre_pol_igb_rus_bam_swe_fin_yor_dgb_hun_ita_anl_geo_prs_hin_scr_eng_chh_amh_afr_est_xho_tag_ukr_mao_jpn_knd_kor_krd_guj_akn_mol_ind_alb_sid_mly_cnt_por_zul_lat_mlt_pan_ben_ctl_mcd_qcu_glc_rom_bul_fbf_aeg_slo_tig_bos_jav_arw_ven_dut_ewe_sun_tha_gam_tml_swa_swt_aze_nor_urd_azi_tsn_vie_heb_moo_tsw_lda	0.329847601157346	0.781327098941109	0.436594638377207
132	heb_ger_lda_arw_hau_wly_amr_bos_tur_aze_bam_jav_tsn_scr_bul_bsq_ben_anl_ewe_cnt_fre_ita_zul_krd_moo_grk_hun_tsw_cic_fin_alb_owc_geo_lit_ukr_mcd_eng_mlt_sid_lat_est_swa_mao_rom_tag_jpn_tml_kor_mol_guj_dgb_ctl_ind_nor_sod_mly_mnd_swe_ven_rus_aeg_cze_prs_slo_hin_qcu_dut_glc_spa_yor_amh_por_gam_afr_sun_urd_akn_pol_xho_bat_tha_tig_knd_ses_dyu_uzb_svk_pan_azi_swt_vie_chh_bem_igb_fbf	-0.036580386420501	-0.0861627396832405	0.931522284477859
133	gam_rus_swa_hin_sid_sod_mlt_cze_azi_uzb_xho_bat_zul_por_nor_bsq_swe_wly_ven_mnd_alb_spa_akn_ctl_yor_ita_fin_cic_tsn_est_rom_tig_geo_ukr_guj_scr_eng_owc_hau_mcd_hun_bam_mly_glc_tag_jpn_tml_kor_pan_bos_swt_svk_mao_ger_aeg_ind_cnt_arw_bem_slo_chh_mol_dut_grk_bul_qcu_ben_urd_lit_igb_heb_prs_amh_lat_jav_afr_lda_pol_tsw_sun_tha_anl_knd_dgb_moo_tur_fre_krd_aze_ses_vie_amr_ewe_fbf_dyu	-0.0569744454274745	-0.134232074819629	0.893509129632869
134	amh_spa_ewe_glc_gam_amr_tig_ctl_uzb_azi_bem_jav_swt_cze_ben_bsq_ita_sod_tsw_mnd_alb_mcd_dyu_nor_ses_dut_est_tsn_swa_hun_lat_anl_geo_lit_bul_pol_afr_owc_hau_ukr_fin_bam_bat_fre_mly_jpn_knd_kor_svk_rus_igb_por_mao_guj_heb_ind_cnt_slo_xho_bos_mlt_krd_rom_eng_hin_qcu_ger_grk_arw_lda_sid_pan_wly_mol_sun_urd_cic_prs_zul_tag_tha_chh_tml_moo_fbf_tur_swe_scr_aze_yor_vie_aeg_dgb_ven_akn	-0.582359658210091	-1.39187225693544	0.167280971710577
135	wly_hin_dgb_cze_mlt_gam_hau_ger_aze_tur_ses_tag_lda_ben_pan_bsq_eng_amh_tsw_cnt_mcd_prs_bem_slo_yor_ukr_fin_akn_cic_hun_spa_anl_geo_lat_glc_rom_scr_heb_chh_bul_est_bam_mao_alb_jav_jpn_knd_kor_swe_svk_xho_nor_ind_urd_owc_bat_mnd_rus_tsn_krd_amr_arw_mol_afr_ctl_qcu_lit_pol_ita_swt_sid_dut_tig_fre_mly_grk_moo_bos_fbf_sun_tha_aeg_tml_ven_swa_uzb_por_guj_azi_dyu_vie_sod_ewe_zul_igb	-0.0223927711047062	-0.0528140998708862	0.957993308344446
136	amh_scr_bem_hin_wly_anl_sod_ctl_uzb_azi_fbf_tag_akn_glc_nor_bsq_rom_hau_cic_cnt_arw_lat_tsw_pol_dyu_krd_hun_tsn_xho_est_ukr_mlt_geo_ger_grk_mcd_fre_gam_owc_urd_fin_zul_ind_mol_mly_jpn_tml_kor_pan_lit_dgb_dut_bat_slo_tig_mao_mnd_por_moo_svk_heb_bos_ben_swe_alb_qcu_prs_afr_guj_lda_aeg_bul_amr_ita_jav_spa_bam_cze_yor_sun_tha_chh_knd_swa_ven_tur_rus_eng_aze_ses_vie_sid_swt_igb_ewe	0.0507249091946096	0.119390987054449	0.905223128414721
137	amr_lit_cic_svk_tig_amh_anl_bul_azi_tur_xho_jav_dgb_pol_eng_bsq_grk_gam_zul_cnt_mol_cze_ven_por_moo_alb_hun_igb_lda_est_ben_sod_geo_rom_mcd_ukr_hin_sid_heb_nor_fin_dyu_tag_swe_ind_jpn_tml_kor_slo_dut_bam_ita_bat_bos_chh_mao_mnd_krd_swt_glc_mlt_ctl_fre_arw_rus_qcu_prs_spa_pan_ewe_hau_urd_wly_ger_mly_guj_swa_afr_bem_sun_tha_owc_knd_akn_fbf_uzb_scr_lat_aze_tsw_vie_aeg_ses_tsn_yor	-0.652901027029864	-1.56447822290057	0.121101843350799
138	mlt_swe_moo_afr_sod_tig_amh_guj_azi_uzb_dgb_tag_xho_grk_mcd_bsq_krd_heb_ewe_cnt_dut_lit_cic_nor_tsn_rus_fin_ses_zul_hun_scr_sid_geo_ger_rom_arw_ita_anl_wly_ctl_est_lda_mly_ben_sun_jpn_tml_kor_mol_bul_ven_urd_mao_glc_owc_jav_mnd_fre_fbf_hin_hau_eng_slo_prs_pol_qcu_alb_cze_bos_tsw_chh_pan_amr_ukr_bat_por_yor_lat_bem_ind_tha_aeg_knd_bam_akn_tur_spa_svk_aze_dyu_vie_gam_igb_swa_swt	-0.503562603422902	-1.19784381061717	0.23402177380497
139	aeg_ben_tsw_mol_chh_anl_sid_mcd_uzb_tur_dgb_ind_bam_rus_ger_bsq_pol_gam_zul_cnt_por_krd_yor_spa_ewe_cze_est_moo_fbf_fin_afr_tig_geo_prs_hin_nor_ctl_amr_sod_guj_hun_ses_sun_svk_jav_jpn_tml_kor_pan_ukr_akn_scr_mao_bos_wly_bat_mnd_ita_dyu_urd_mlt_slo_grk_swe_glc_qcu_alb_eng_fre_ven_heb_arw_owc_rom_mly_lat_xho_bul_swt_tag_tha_amh_knd_lda_swa_aze_lit_dut_azi_cic_vie_hau_tsn_igb_bem	-0.410878305250348	-0.975317612176093	0.331932869909856
140	chh_prs_xho_afr_amh_anl_heb_scr_aze_azi_bem_mao_zul_alb_mol_bsq_arw_owc_cic_mnd_bos_dut_ewe_cze_dgb_bul_hun_swt_tsw_est_rom_wly_geo_swe_ita_lit_lat_sid_gam_mcd_fin_tsn_ind_eng_bat_jpn_tml_kor_ben_rus_swa_guj_mly_glc_sod_tag_cnt_slo_bam_ctl_aeg_urd_ukr_grk_hin_qcu_nor_spa_fre_ses_tig_krd_mlt_pan_sun_pol_moo_por_yor_jav_tha_hau_knd_dyu_igb_tur_ger_svk_uzb_lda_vie_amr_akn_ven_fbf	-0.370588884959306	-0.878179626553453	0.382109432371142
141	owc_por_ewe_dut_sid_gam_aeg_mcd_tur_azi_lda_jav_dyu_ita_ben_bsq_grk_hau_xho_mnd_lit_rus_cic_ger_bam_guj_hun_tsw_dgb_fin_svk_anl_geo_urd_eng_arw_ukr_sod_heb_fre_est_igb_bat_bul_mly_jpn_tml_kor_afr_hin_akn_lat_sun_spa_amr_tag_cnt_ctl_tsn_slo_wly_mol_krd_pan_bos_qcu_pol_alb_swe_moo_mlt_prs_tig_rom_mao_cze_bem_nor_yor_ind_tha_amh_knd_ven_fbf_aze_glc_scr_uzb_swt_vie_chh_ses_zul_swa	-0.716458118311144	-1.72129530928162	0.0885222730829736
142	chh_guj_dgb_pan_heb_anl_wly_ctl_uzb_azi_ven_jav_moo_por_afr_bsq_urd_amr_zul_cnt_ita_rom_tsn_bul_ewe_svk_hun_ses_swt_est_prs_amh_geo_bos_glc_mol_swe_tig_aeg_ger_fin_akn_sun_alb_bat_jpn_tml_kor_fre_ukr_bem_ben_tag_arw_hau_ind_mnd_spa_swa_rus_gam_lit_krd_cze_eng_qcu_mcd_scr_grk_lda_owc_lat_sod_slo_mly_pol_bam_hin_dyu_mao_tha_sid_knd_igb_cic_aze_dut_nor_tur_xho_vie_mlt_tsw_fbf_yor	-0.330403056581246	-0.783671538640012	0.435224191936295
143	owc_alb_ewe_bos_tig_aeg_hau_cze_tur_azi_ses_sun_bam_guj_pan_bsq_prs_chh_xho_cnt_nor_rom_tsn_bul_yor_mcd_est_ven_swa_fin_rus_wly_geo_ger_mol_ita_hin_sod_heb_swe_hun_akn_mao_lit_ind_jpn_tml_kor_lat_afr_moo_arw_bat_ben_amr_mly_mnd_urd_tsw_slo_mlt_por_grk_pol_krd_qcu_spa_ctl_dut_swt_anl_glc_amh_scr_jav_svk_lda_eng_dyu_tag_tha_sid_knd_fbf_zul_aze_ukr_fre_uzb_dgb_vie_gam_cic_igb_bem	-0.0802606779272161	-0.189187460888768	0.850358166171959
144	wly_guj_ven_rom_aeg_amr_sod_mcd_uzb_tur_ses_tag_tsw_alb_arw_bsq_lat_sid_igb_cnt_krd_hin_bam_ctl_tsn_pan_fin_bem_xho_est_ukr_heb_geo_pol_scr_glc_lit_amh_gam_rus_hun_cic_mly_eng_bat_jpn_knd_kor_grk_bul_moo_nor_sun_cze_owc_mao_mnd_spa_akn_slo_anl_prs_svk_dut_por_qcu_ita_ben_fre_ewe_tig_afr_chh_bos_ind_ger_dgb_swe_swt_jav_tha_mlt_tml_fbf_lda_azi_urd_mol_aze_dyu_vie_hau_zul_yor_swa	-0.1056113946846	-0.249040238967344	0.803878833295884
145	aeg_swe_zul_svk_sod_heb_amh_grk_azi_aze_tsn_tag_yor_dut_spa_bsq_alb_hau_ses_mnd_pan_slo_igb_fre_swa_ctl_hun_dgb_moo_est_urd_amr_geo_krd_ita_hin_ukr_anl_mlt_glc_fin_cic_jav_lit_bat_jpn_tml_kor_rom_ger_lda_scr_sun_prs_chh_mao_cnt_cze_xho_arw_owc_por_mol_bos_lat_qcu_guj_eng_rus_dyu_sid_pol_wly_nor_mly_mcd_bam_bul_ewe_ind_tha_gam_knd_ven_fbf_tur_ben_afr_uzb_swt_vie_tig_tsw_akn_bem	-0.634349281373424	-1.51688604172177	0.132687401224153
146	chh_nor_yor_ger_gam_anl_heb_bos_aze_tur_bam_bat_akn_arw_grk_bsq_prs_tig_moo_mnd_krd_mol_tsw_hin_zul_swe_fin_cic_ses_hun_ukr_sod_geo_pan_rus_lit_svk_wly_owc_lat_est_swt_mao_eng_tag_jpn_tml_kor_fre_pol_tsn_guj_mly_glc_aeg_sun_cnt_bul_igb_ita_mlt_por_urd_mcd_ctl_qcu_spa_afr_rom_ewe_sid_cze_amh_dut_ind_ben_bem_scr_dyu_jav_tha_amr_knd_lda_dgb_azi_alb_slo_uzb_swa_vie_hau_fbf_xho_ven	-0.0653604295383637	-0.154069776058705	0.877888565598037
147	anl_prs_xho_guj_amh_aeg_chh_ben_uzb_azi_fbf_tag_bam_pol_afr_bsq_alb_heb_ewe_mnd_mol_pan_ses_lat_moo_slo_hun_swt_zul_est_ita_sid_geo_rom_svk_mcd_por_tig_wly_lit_fin_bem_jav_fre_bat_jpn_knd_kor_arw_rus_swa_bos_ind_spa_mlt_mao_cnt_grk_akn_cze_owc_swe_dut_glc_nor_qcu_scr_hin_ukr_lda_hau_ctl_gam_urd_sun_bul_tsn_krd_dyu_mly_tha_amr_tml_tsw_igb_aze_eng_ger_tur_ven_vie_sod_yor_cic_dgb	-0.713274887396469	-1.70793893732834	0.0909837628698659
148	heb_ctl_bem_afr_wly_mlt_sod_lit_azi_aze_xho_jav_tsw_rus_krd_bsq_ukr_owc_ewe_cnt_pan_hin_dyu_scr_ven_bos_hun_ses_swt_est_slo_sid_geo_urd_lat_alb_fre_hau_amr_cze_fin_tsn_ind_mcd_mao_jpn_tml_kor_ger_rom_moo_ita_tag_spa_gam_bat_mnd_dut_lda_guj_anl_ben_grk_arw_por_qcu_nor_swe_eng_yor_chh_bul_amh_pol_mly_mol_swa_svk_zul_sun_tha_aeg_knd_bam_akn_tur_prs_glc_uzb_igb_vie_tig_dgb_fbf_cic	-0.197364508713794	-0.466131425416144	0.642211378641779
149	wly_ukr_xho_mcd_sid_hau_mlt_svk_tur_aze_bam_mao_moo_swe_ita_bsq_cze_aeg_lda_cnt_ben_eng_bem_dut_igb_grk_hun_cic_dgb_fin_alb_amh_geo_pol_por_bul_rus_owc_heb_afr_est_yor_tag_scr_ind_jpn_knd_kor_arw_ctl_tsn_spa_mly_nor_chh_bat_mnd_bos_ven_fre_gam_mol_prs_slo_lat_qcu_glc_krd_guj_ses_anl_urd_amr_pan_sun_lit_akn_rom_tsw_jav_tha_tig_tml_fbf_swa_uzb_hin_ger_azi_ewe_vie_sod_dyu_zul_swt	-0.10511151675949	-0.247654325199146	0.80494783014593
150	wly_urd_bem_rom_amh_heb_aeg_ben_tur_aze_tsw_sun_moo_mcd_rus_bsq_pan_chh_swt_cnt_spa_afr_akn_glc_igb_lit_hun_swa_xho_fin_bos_gam_geo_ctl_bul_eng_svk_owc_tig_cze_est_bam_tag_pol_mly_jpn_tml_kor_dut_arw_yor_nor_jav_ita_sid_mao_mnd_fre_fbf_slo_amr_scr_krd_por_lat_qcu_alb_guj_hin_dgb_mlt_ger_anl_mol_ind_grk_ven_prs_ewe_bat_tha_sod_knd_cic_tsn_azi_ukr_swe_uzb_dyu_vie_hau_ses_lda_zul	-0.416072576735181	-0.987581260611616	0.325920232976409
151	tig_slo_akn_scr_owc_hau_chh_grk_azi_aze_fbf_mly_tsw_lit_svk_bsq_spa_sid_xho_mnd_pol_nor_ven_dut_swt_pan_hun_dyu_zul_fin_fre_aeg_geo_hin_arw_bul_mol_gam_wly_alb_est_swa_ind_krd_jav_jpn_tml_kor_swe_rus_tsn_ben_tag_rom_amr_bat_cnt_por_ses_ctl_heb_ukr_guj_bos_ita_qcu_ger_eng_afr_dgb_anl_cze_mlt_mcd_sun_prs_yor_lat_cic_mao_tha_amh_knd_moo_lda_uzb_glc_urd_tur_igb_vie_sod_bam_bem_ewe	0.422282032693535	0.996990562642728	0.321356113084965
152	sid_mcd_fbf_cze_amr_mlt_anl_krd_azi_aze_cic_mao_swa_spa_hin_bsq_guj_wly_xho_mnd_grk_slo_zul_ctl_swt_lit_hun_ewe_ven_est_rus_sod_geo_pol_rom_urd_afr_hau_amh_eng_fin_bem_sun_arw_ind_jpn_tml_kor_svk_ukr_igb_scr_mly_bul_tig_jav_cnt_ben_akn_nor_aeg_lat_ger_mol_swe_qcu_dut_alb_ita_dgb_gam_pan_chh_fre_bat_glc_moo_prs_lda_tag_tha_owc_knd_dyu_yor_uzb_por_bos_tur_tsn_vie_heb_bam_tsw_ses	-0.536917639077489	-1.28083883450054	0.203435239263721
153	amr_ukr_xho_nor_hau_sid_chh_spa_aze_tur_zul_mly_dgb_hin_glc_bsq_mcd_mlt_swa_mnd_ctl_bul_dyu_urd_yor_rom_hun_lda_bam_fin_alb_amh_geo_grk_prs_swe_guj_wly_heb_afr_est_tsw_jav_ben_tag_jpn_knd_kor_lat_krd_swt_lit_ind_ita_anl_bat_cnt_eng_fbf_dut_aeg_fre_arw_rus_pol_qcu_cze_mol_bos_cic_owc_por_tig_slo_sun_scr_ses_ger_akn_mao_tha_sod_tml_moo_tsn_uzb_pan_svk_azi_bem_vie_gam_ven_igb_ewe	0.512092458068043	1.21041339774436	0.229187654100986
154	sid_eng_tsn_ukr_amr_anl_amh_cze_aze_uzb_zul_jav_tsw_bos_swe_bsq_ita_tig_swt_cnt_slo_grk_igb_hin_ven_prs_est_fbf_yor_fin_scr_heb_geo_pan_rom_dut_ctl_mlt_aeg_lit_hun_ses_tag_spa_mao_jpn_tml_kor_nor_pol_lda_urd_bat_guj_gam_sun_mnd_mol_moo_ger_sod_rus_fre_arw_glc_qcu_svk_krd_lat_bem_chh_bul_hau_por_mly_ben_xho_mcd_swa_ind_tha_wly_knd_ewe_cic_azi_afr_alb_tur_dgb_vie_owc_bam_akn_dyu	-0.200524143349813	-0.473206937456235	0.637174381065422
155	wly_bul_swt_mol_hau_sid_mlt_eng_uzb_aze_cic_mly_tsn_rus_guj_bsq_spa_amr_swa_mnd_bos_por_moo_lat_xho_glc_hun_bam_dyu_fin_swe_owc_geo_hin_ger_slo_ukr_tig_anl_dut_est_ven_jav_svk_tag_jpn_tml_kor_grk_krd_fbf_pan_ind_rom_chh_sun_cnt_alb_lda_scr_aeg_ita_lit_afr_fre_qcu_prs_mcd_cze_ses_sod_pol_heb_urd_mao_ben_akn_ctl_dgb_bat_tha_amh_knd_tsw_yor_azi_nor_arw_tur_ewe_vie_gam_zul_bem_igb	0.155059628820181	0.364903494342882	0.716011946880958
156	wly_ben_moo_krd_amh_sid_mlt_ita_tur_aze_xho_ind_lda_glc_ukr_bsq_guj_gam_zul_mnd_pol_mol_bem_por_ven_eng_hun_ses_dyu_est_slo_amr_geo_cze_fre_lit_pan_aeg_hau_rom_fin_igb_sun_alb_tag_jpn_tml_kor_ger_lat_akn_urd_mly_bos_anl_jav_cnt_hin_yor_afr_tig_svk_rus_mcd_swe_qcu_grk_spa_bul_cic_owc_nor_heb_arw_mao_prs_bam_ctl_swt_bat_tha_chh_knd_tsn_tsw_azi_scr_dut_uzb_dgb_vie_sod_ewe_fbf_swa	-0.00410435658831669	-0.00966855182643621	0.992306442284298
157	aeg_prs_dgb_pol_amh_gam_sod_por_azi_uzb_yor_bat_fbf_guj_dut_bsq_lit_heb_igb_cnt_rus_svk_swt_ctl_ven_ukr_fin_tsn_swa_hun_fre_tig_geo_scr_nor_arw_slo_mlt_wly_grk_est_ses_ind_pan_mao_jpn_knd_kor_alb_mol_tsw_ger_tag_lat_sid_jav_mnd_bos_moo_ben_chh_urd_hin_mcd_rom_qcu_afr_glc_cze_lda_anl_bul_owc_krd_sun_ita_akn_eng_dyu_mly_tha_hau_tml_cic_zul_aze_spa_swe_tur_ewe_vie_amr_bem_xho_bam	-0.719544343197101	-1.72603095955454	0.0876627301698684
158	wly_spa_bam_hin_heb_amh_hau_por_aze_tur_fbf_sun_ses_rus_slo_bsq_dut_sod_akn_cnt_alb_mcd_zul_mol_lda_krd_hun_ewe_swa_est_prs_aeg_geo_lat_fre_pol_bos_sid_tig_afr_fin_dyu_tag_swe_mly_jpn_tml_kor_rom_pan_moo_grk_ind_scr_anl_jav_mnd_ben_xho_urd_amr_bul_ger_lit_guj_qcu_glc_svk_ctl_dgb_chh_nor_mlt_ukr_mao_arw_yor_ita_tsn_bat_tha_gam_knd_cic_igb_azi_cze_eng_uzb_bem_vie_owc_ven_swt_tsw	0.469177401605203	1.10706858054089	0.271119537379538
159	hau_rus_tsn_hin_heb_owc_amh_lit_aze_uzb_swt_sun_zul_eng_slo_bsq_spa_chh_bam_cnt_guj_lat_dgb_bul_akn_urd_est_tsw_dyu_fin_pan_sod_geo_arw_krd_bos_ukr_amr_tig_ita_hun_yor_mao_afr_bat_jpn_tml_kor_por_mol_cic_dut_mly_svk_anl_ind_mnd_scr_lda_ben_gam_ger_mcd_grk_pol_qcu_glc_alb_nor_swa_aeg_fre_sid_cze_tag_swe_ses_ctl_ven_jav_tha_mlt_knd_moo_fbf_azi_prs_rom_tur_xho_vie_wly_igb_bem_ewe	0.185014124137958	0.435683227308223	0.664076153463673
160	gam_eng_xho_alb_amh_aeg_heb_scr_tur_uzb_fbf_sun_ewe_ita_afr_bsq_ukr_sod_zul_mnd_guj_mcd_swt_hin_akn_krd_hun_dgb_yor_est_urd_tig_geo_fre_lat_ger_lit_wly_anl_por_fin_ven_mao_arw_tag_jpn_tml_kor_pan_ctl_dyu_pol_mly_grk_hau_bat_cnt_bul_ses_swe_mlt_glc_svk_nor_spa_qcu_slo_rus_ben_moo_amr_mol_chh_dut_ind_bos_swa_cze_bam_jav_tha_owc_knd_lda_tsw_azi_rom_prs_aze_cic_vie_sid_igb_bem_tsn	-0.576210496523354	-1.37454066214187	0.1725770072999
161	aeg_lit_lda_rom_gam_heb_tig_swe_azi_tur_ses_jav_swa_ger_bos_bsq_alb_chh_yor_cnt_nor_pan_dyu_krd_swt_svk_est_xho_ewe_hun_pol_mlt_geo_urd_ukr_ctl_mol_owc_amr_lat_fin_bam_tag_hin_mly_jpn_tml_kor_slo_mcd_tsn_ita_sun_glc_amh_bat_mnd_cze_fbf_bul_anl_prs_eng_afr_rus_qcu_por_scr_fre_igb_hau_dut_wly_arw_mao_guj_ven_spa_akn_ind_tha_sod_knd_bem_moo_uzb_grk_ben_aze_tsw_vie_sid_cic_dgb_zul	0.0623803388168674	0.146929357537786	0.88350582773324
162	mlt_alb_moo_mol_tig_wly_aeg_pol_aze_azi_igb_sun_zul_guj_swe_bsq_hin_gam_lda_cnt_mcd_pan_ewe_scr_xho_rus_fin_bem_dgb_hun_ben_sid_geo_spa_krd_ger_nor_anl_amh_prs_est_tsn_mly_lat_ind_jpn_knd_kor_fre_svk_yor_ita_jav_glc_amr_bat_mnd_grk_bam_cze_sod_ukr_slo_eng_urd_qcu_rom_dut_lit_tsw_heb_ctl_chh_afr_mao_arw_akn_bos_ses_tag_tha_hau_tml_fbf_ven_tur_por_bul_uzb_dyu_vie_owc_swa_cic_swt	-0.227864254655404	-0.538438961540278	0.591560460625256
163	aeg_lat_xho_cze_hau_chh_mlt_fre_uzb_aze_bem_bat_dgb_ctl_pol_bsq_por_amr_tsw_cnt_eng_rus_fbf_ukr_yor_guj_hun_lda_bam_est_pan_owc_geo_spa_ger_prs_rom_wly_gam_svk_fin_akn_mly_lit_jav_jpn_knd_kor_mol_urd_tsn_alb_ind_afr_anl_tag_mnd_grk_swt_bul_amh_glc_nor_ita_scr_qcu_slo_mcd_swe_ewe_tig_krd_sid_hin_mao_ben_swa_bos_igb_sun_tha_heb_tml_ven_dyu_azi_arw_dut_tur_zul_vie_sod_moo_ses_cic	-0.13707344240702	-0.322930852118796	0.747472549587068
164	sid_prs_ewe_lat_aeg_hau_sod_ita_uzb_tur_bam_bat_swa_alb_cze_bsq_svk_amr_akn_cnt_swe_fre_dgb_urd_bem_ger_hun_xho_fbf_est_mol_owc_geo_lit_guj_slo_spa_mlt_wly_eng_fin_moo_jav_afr_mao_jpn_knd_kor_mcd_bul_yor_dut_mly_pol_chh_sun_mnd_scr_igb_nor_amh_glc_pan_hin_rom_qcu_por_krd_ukr_cic_heb_arw_anl_grk_tag_ben_ses_rus_zul_ind_tha_tig_tml_swt_ven_aze_ctl_bos_azi_lda_vie_gam_tsw_tsn_dyu	0.390807198839896	0.921263700498739	0.359296463961557
165	hau_fre_tsn_grk_tig_heb_aeg_alb_aze_azi_dgb_mao_zul_nor_bul_bsq_prs_sod_moo_mnd_hin_ukr_ewe_urd_igb_glc_est_akn_ven_fin_krd_sid_geo_slo_dut_eng_ger_chh_owc_bos_hun_dyu_ind_rus_tag_jpn_knd_kor_swe_scr_bam_mcd_bat_ita_amr_sun_cnt_pol_lda_lit_anl_ctl_pan_cze_arw_qcu_por_guj_ben_cic_wly_mol_gam_rom_jav_lat_fbf_svk_swt_mly_tha_mlt_tml_yor_tsw_uzb_spa_afr_tur_bem_vie_amh_ses_xho_swa	-0.0594257814690565	-0.140076454604496	0.888902512509392
166	chh_lat_dgb_afr_tig_mlt_wly_cze_uzb_aze_ses_sun_cic_ctl_ita_bsq_mcd_sod_bam_cnt_prs_krd_ven_fre_tsn_bul_est_zul_tsw_hun_rus_sid_geo_ben_pan_arw_eng_owc_anl_dut_fin_lda_mao_pol_mly_jpn_tml_kor_swe_nor_swa_lit_ind_bos_aeg_bat_mnd_por_igb_glc_hau_alb_spa_ukr_rom_qcu_svk_urd_scr_moo_amr_hin_gam_slo_jav_grk_fbf_guj_ewe_tag_tha_amh_knd_akn_swt_azi_mol_ger_tur_yor_vie_heb_bem_xho_dyu	-0.282317796072688	-0.667911853297395	0.505844046626989
167	heb_ukr_bam_svk_tig_chh_anl_slo_azi_tur_fbf_sun_moo_guj_arw_bsq_fre_amh_ses_mnd_swe_bos_tsn_ben_bem_urd_est_swt_ven_hun_grk_gam_geo_nor_ctl_eng_glc_wly_mlt_mcd_fin_swa_jav_dut_mao_jpn_tml_kor_hin_rus_akn_lit_mly_scr_amr_bat_cnt_bul_tsw_spa_sod_lat_mol_cze_prs_qcu_pol_por_ger_dyu_aeg_krd_hau_pan_ind_alb_dgb_rom_igb_tag_tha_sid_knd_xho_lda_uzb_ita_afr_aze_zul_vie_owc_cic_ewe_yor	-0.42064574312154	-0.997476199688712	0.321121704346382
168	gam_spa_igb_hin_amr_tig_anl_lit_tur_aze_moo_bat_tsn_lat_grk_bsq_pol_wly_zul_mnd_fre_mol_bam_alb_lda_ukr_hun_ses_tsw_est_afr_chh_geo_prs_arw_glc_nor_sid_amh_swe_fin_swt_sun_pan_mly_jpn_knd_kor_guj_slo_fbf_rom_jav_svk_heb_ind_cnt_ita_yor_krd_aeg_eng_scr_bos_cze_qcu_dut_por_urd_swa_sod_bul_owc_ben_tag_ctl_ven_ger_cic_mao_tha_hau_tml_ewe_dyu_azi_rus_mcd_uzb_bem_vie_mlt_dgb_xho_akn	-0.214529255552175	-0.506871693405494	0.613444566720839
169	sid_hin_moo_arw_anl_amr_chh_glc_tur_azi_ven_mly_yor_scr_por_bsq_ita_owc_swa_mnd_slo_fre_ewe_pan_lda_cze_hun_bam_zul_fin_bul_hau_geo_eng_guj_prs_rus_gam_aeg_svk_est_fbf_jav_urd_ind_jpn_tml_kor_pol_spa_tsn_grk_sun_nor_amh_tag_cnt_ukr_bem_bos_wly_krd_rom_dut_mol_qcu_ger_alb_mcd_dyu_tig_lit_heb_afr_bat_ben_swt_swe_cic_mao_tha_mlt_knd_dgb_igb_uzb_lat_ctl_aze_xho_vie_sod_akn_ses_tsw	-0.0835580688601919	-0.196863316442284	0.844364088323341
170	amr_ukr_igb_svk_mlt_heb_tig_por_tur_uzb_bam_ind_swa_pan_rom_bsq_rus_aeg_akn_mnd_lit_swe_dgb_ben_ses_dut_est_ewe_tsn_hun_mol_amh_geo_lat_grk_ita_afr_sod_sid_guj_fin_xho_bat_slo_jav_jpn_tml_kor_spa_prs_ven_mcd_tag_glc_gam_mly_cnt_pol_lda_alb_hau_arw_hin_bul_eng_qcu_nor_urd_cze_dyu_wly_krd_anl_scr_sun_bos_zul_ger_moo_mao_tha_owc_knd_tsw_yor_aze_fre_ctl_azi_fbf_vie_chh_bem_swt_cic	-0.513431238183899	-1.22047175575901	0.225371658907846
171	amh_lat_bem_dut_gam_tig_hau_mol_azi_tur_moo_bat_igb_pan_guj_bsq_scr_mlt_lda_mnd_ukr_nor_swt_mcd_dyu_spa_hun_zul_ven_est_afr_sid_geo_por_grk_swe_eng_sod_chh_ben_fin_fbf_ind_cze_tag_jpn_tml_kor_glc_bos_tsn_rus_mao_prs_amr_sun_cnt_rom_bam_slo_anl_pol_ctl_urd_alb_qcu_lit_hin_arw_ses_aeg_ita_owc_svk_jav_krd_swa_ger_cic_mly_tha_heb_knd_ewe_dgb_uzb_bul_fre_aze_yor_vie_wly_akn_xho_tsw	-0.419609094629698	-0.996328316704529	0.321675950897878
172	amh_swe_moo_lit_sid_mlt_heb_pol_azi_aze_cic_mao_ses_rom_ita_bsq_hin_chh_dgb_mnd_krd_grk_yor_glc_ven_spa_fin_dyu_tsn_hun_arw_gam_geo_fre_eng_ger_prs_amr_wly_ukr_est_swt_ind_ctl_tag_jpn_knd_kor_ben_dut_lda_alb_jav_svk_sod_bat_cnt_nor_ewe_slo_hau_urd_mcd_cze_por_qcu_afr_pan_scr_bem_aeg_mol_owc_rus_sun_lat_akn_bos_bam_mly_tha_anl_tml_igb_zul_tur_bul_guj_uzb_xho_vie_tig_swa_fbf_tsw	-0.617929298697365	-1.47958909218413	0.142362469505209
173	owc_rus_swa_fre_gam_heb_hau_afr_aze_uzb_swt_tag_dgb_lit_alb_bsq_bul_chh_yor_mnd_por_pol_moo_swe_cic_grk_est_ses_ven_hun_scr_sod_geo_ger_urd_prs_lat_amh_mlt_svk_fin_akn_jav_guj_mly_jpn_tml_kor_krd_arw_bam_pan_sun_spa_aeg_mao_cnt_bos_igb_hin_sid_ukr_ben_ita_cze_qcu_nor_glc_dut_lda_wly_mcd_amr_rom_ind_eng_zul_slo_bem_bat_tha_anl_knd_tsn_ewe_tur_mol_ctl_azi_xho_vie_tig_tsw_fbf_dyu	-0.598977704656326	-1.43028200836502	0.155987329069511
174	wly_svk_swt_pol_owc_aeg_amh_eng_tur_azi_ven_jav_zul_slo_dut_bsq_afr_sod_cic_mnd_scr_glc_bem_fre_yor_swe_hun_dyu_dgb_fin_ctl_mlt_geo_ukr_urd_prs_guj_chh_amr_cze_est_tsn_tag_por_sun_jpn_knd_kor_ita_bos_igb_krd_ind_bul_gam_bat_cnt_lat_bam_lit_heb_arw_pan_spa_alb_qcu_mcd_mol_ger_lda_sid_rom_anl_grk_mao_nor_fbf_rus_ses_mly_tha_hau_tml_moo_swa_uzb_hin_ben_aze_tsw_vie_tig_akn_xho_ewe	0.00386653802089994	0.0090996779061822	0.992759099362722
175	sid_swe_bem_urd_amr_chh_sod_slo_azi_uzb_zul_sun_ven_lit_ger_bsq_bul_mlt_fbf_cnt_ukr_eng_swa_ben_moo_pan_est_swt_lda_fin_svk_hau_geo_por_nor_hin_afr_owc_aeg_grk_hun_dgb_tag_ita_jav_jpn_knd_kor_rus_krd_yor_pol_mly_scr_tig_ind_mnd_bos_bam_ctl_gam_mcd_cze_mol_alb_qcu_prs_fre_spa_akn_wly_dut_amh_lat_bat_guj_xho_rom_ses_mao_tha_heb_tml_tsn_cic_aze_glc_arw_tur_dyu_vie_anl_igb_tsw_ewe	-0.771377858239582	-1.85667664355496	0.066522831482793
176	aeg_bos_xho_eng_tig_hau_amh_ukr_tur_aze_cic_mly_swa_bul_spa_bsq_mcd_sid_swt_mnd_dut_por_tsn_rus_lda_rom_est_ewe_moo_fin_arw_chh_geo_ben_nor_alb_pan_wly_sod_fre_hun_ses_bat_grk_mao_jpn_knd_kor_urd_mol_dyu_ger_ind_cze_anl_tag_cnt_krd_akn_lat_owc_guj_ita_afr_svk_qcu_hin_glc_scr_ven_heb_prs_amr_slo_sun_swe_dgb_ctl_yor_jav_tha_mlt_tml_bem_igb_azi_pol_lit_uzb_tsw_vie_gam_bam_fbf_zul	0.0716381205969826	0.168633283614468	0.866451316789841
177	amh_scr_lda_ukr_mlt_tig_hau_ctl_aze_uzb_zul_bat_bem_por_lat_bsq_ita_wly_ven_mnd_afr_svk_ewe_mol_tsn_dut_est_ses_bam_fin_bul_anl_geo_prs_hin_cze_swe_gam_owc_krd_hun_akn_tag_rus_mao_jpn_tml_kor_fre_mcd_xho_glc_ind_urd_aeg_mly_cnt_spa_tsw_bos_sod_guj_pol_lit_pan_qcu_arw_ger_slo_dgb_heb_grk_amr_eng_sun_alb_igb_nor_swt_jav_tha_chh_knd_swa_cic_tur_ben_rom_azi_moo_vie_sid_yor_fbf_dyu	0.639294953095264	1.51274704353857	0.133734873009165
178	chh_bos_swa_ita_sod_mlt_amr_afr_uzb_tur_akn_bat_tsw_urd_pan_bsq_arw_aeg_cic_cnt_swe_dut_zul_lat_fbf_glc_fin_ewe_xho_hun_nor_sid_geo_prs_spa_alb_ger_hau_anl_pol_est_yor_jav_bul_mao_jpn_knd_kor_fre_mol_bam_guj_tag_slo_gam_mly_mnd_grk_dyu_hin_heb_cze_ben_ctl_scr_qcu_rus_ukr_mcd_ven_tig_rom_amh_krd_sun_svk_dgb_por_tsn_ind_tha_wly_tml_bem_lda_azi_eng_lit_aze_igb_vie_owc_swt_ses_moo	-0.476403017721192	-1.13330022798986	0.260001349534131
179	gam_eng_bem_afr_amr_hau_sid_lat_azi_uzb_dgb_tag_ven_por_arw_bsq_prs_aeg_ewe_cnt_ctl_bul_xho_nor_moo_rom_est_cic_yor_hun_slo_anl_geo_lit_grk_pan_swe_mlt_wly_ger_fin_bam_bat_dut_ind_jpn_tml_kor_krd_fre_igb_ben_sun_guj_amh_jav_mnd_glc_fbf_spa_heb_ita_urd_hin_scr_qcu_rus_cze_bos_tsw_owc_alb_tig_ukr_mao_svk_swa_mcd_dyu_mly_tha_sod_knd_zul_swt_tur_pol_mol_aze_ses_vie_chh_lda_tsn_akn	-0.667620411741925	-1.59844021513405	0.113337219281771
180	amh_ctl_swa_cze_heb_anl_hau_arw_uzb_azi_ses_bat_zul_afr_mcd_bsq_pol_sod_moo_mnd_bos_lat_yor_mol_cic_ita_fin_ven_tsn_est_glc_aeg_geo_hin_ukr_pan_eng_mlt_chh_spa_hun_fbf_ind_bul_mao_jpn_tml_kor_rus_swe_akn_ben_tag_nor_sid_sun_cnt_ger_lda_guj_wly_svk_rom_por_krd_qcu_dut_grk_slo_dgb_amr_alb_owc_prs_mly_lit_tsw_urd_bam_jav_tha_gam_knd_swt_ewe_aze_scr_fre_tur_bem_vie_tig_dyu_xho_igb	0.106320576930951	0.250241489145116	0.802952574392102
181	hau_ctl_ses_grk_wly_chh_aeg_afr_azi_tur_yor_ind_dyu_lit_nor_bsq_por_amh_fbf_mnd_pol_pan_lda_ben_swa_bos_fin_dgb_tsw_est_mcd_sid_geo_mol_ukr_dut_lat_mlt_amr_guj_hun_moo_bat_spa_tag_jpn_knd_kor_urd_ger_xho_scr_mly_bul_tig_jav_cnt_cze_bam_alb_gam_slo_ita_hin_krd_qcu_rom_swe_glc_bem_anl_eng_owc_svk_mao_fre_tsn_arw_ewe_sun_tha_heb_tml_igb_cic_aze_rus_prs_uzb_swt_vie_sod_zul_akn_ven	-0.588408286361234	-1.40587383369956	0.16309384191969
182	sod_afr_fbf_ctl_hau_tig_owc_dut_tur_uzb_ven_bat_bam_krd_svk_bsq_mol_anl_ewe_cnt_pol_lat_cic_ita_tsn_swe_hun_swa_yor_est_arw_amh_geo_rom_slo_ben_fre_wly_aeg_mcd_fin_tsw_jav_prs_sun_jpn_tml_kor_cze_glc_akn_guj_mly_ger_amr_ind_mnd_lit_lda_scr_sid_bul_hin_grk_urd_qcu_eng_ukr_spa_zul_heb_por_mlt_rus_tag_pan_ses_bos_igb_mao_tha_gam_knd_dgb_moo_azi_nor_alb_aze_dyu_vie_chh_swt_xho_bem	0.188047455513509	0.442145519781072	0.65941041882165
183	owc_ger_yor_eng_hau_gam_heb_urd_azi_tur_bam_mly_cic_scr_lit_bsq_lat_wly_xho_cnt_alb_ita_swt_prs_ewe_bul_est_fbf_tsn_fin_dut_sid_geo_fre_rus_grk_spa_aeg_chh_svk_hun_swa_ind_mcd_tag_jpn_knd_kor_krd_ben_igb_bos_bat_mol_anl_sun_mnd_rom_zul_pan_sod_guj_slo_por_glc_qcu_arw_hin_pol_ses_mlt_ukr_amh_nor_mao_cze_dgb_ctl_dyu_jav_tha_amr_tml_tsw_ven_uzb_swe_afr_aze_akn_vie_tig_bem_lda_moo	-0.301889727074236	-0.714361993134817	0.476792592377372
184	sid_glc_tsw_arw_sod_anl_amh_fre_uzb_azi_xho_mao_swt_guj_urd_bsq_pol_aeg_zul_cnt_svk_prs_tsn_lat_yor_ben_fin_ses_moo_est_swe_hau_geo_bos_dut_ctl_afr_tig_mlt_rom_hun_akn_ind_krd_jav_jpn_tml_kor_pan_bul_dgb_eng_mly_mcd_amr_tag_mnd_alb_swa_ita_gam_nor_mol_ukr_ger_qcu_slo_lit_scr_lda_heb_hin_chh_spa_sun_por_ewe_cze_cic_bat_tha_owc_knd_bem_ven_aze_grk_rus_tur_bam_vie_wly_igb_fbf_dyu	-0.063249950574554	-0.148998785783126	0.881877213283294
185	mlt_ukr_bam_lat_tig_aeg_heb_glc_azi_aze_bem_jav_fbf_lit_scr_bsq_svk_amr_tsn_cnt_por_urd_ven_pan_zul_krd_fin_moo_ses_hun_grk_sod_geo_dut_bos_pol_bul_chh_wly_ctl_est_xho_ind_mol_bat_jpn_knd_kor_afr_cze_ewe_spa_sun_eng_anl_mao_mnd_guj_dgb_swe_gam_fre_ger_prs_mcd_qcu_hin_ben_nor_yor_hau_rus_owc_ita_mly_slo_akn_arw_tsw_tag_tha_amh_tml_igb_cic_tur_rom_alb_uzb_dyu_vie_sid_lda_swt_swa	-0.0155581411687549	-0.0366275251192276	0.970860502434775
186	owc_ben_ven_pol_sid_heb_hau_ita_azi_tur_moo_bat_igb_mol_grk_bsq_mcd_gam_bem_mnd_ukr_scr_dgb_bul_xho_lit_hun_swt_yor_fin_spa_amh_geo_slo_rom_swe_guj_chh_aeg_ctl_est_lda_jav_por_mly_jpn_knd_kor_fre_glc_cic_krd_sun_lat_tig_ind_cnt_pan_zul_alb_amr_bos_rus_dut_hin_qcu_svk_urd_afr_fbf_wly_eng_mlt_arw_tag_cze_tsw_prs_akn_mao_tha_anl_tml_dyu_ses_uzb_nor_ger_aze_swa_vie_sod_ewe_bam_tsn	-0.726687843940687	-1.74681469810891	0.0839709288075698
187	heb_scr_moo_hin_sid_mlt_aeg_prs_tur_aze_tsw_sun_cic_ukr_ben_bsq_alb_tig_ses_cnt_spa_mcd_tsn_bul_ewe_rom_fin_dgb_ven_hun_ger_gam_geo_glc_eng_rus_swe_anl_wly_lit_est_fbf_tag_pan_jav_jpn_knd_kor_bos_fre_dyu_arw_mly_ita_owc_bat_mnd_por_igb_lat_sod_cze_dut_afr_pol_qcu_nor_urd_krd_bem_hau_slo_amh_grk_mao_svk_swt_mol_zul_ind_tha_amr_tml_bam_xho_azi_guj_ctl_uzb_swa_vie_chh_lda_yor_akn	-0.481329877681073	-1.1430585480777	0.25594830239582
188	wly_dut_swa_scr_heb_hau_amh_cze_aze_tur_dgb_sun_swt_swe_urd_bsq_krd_mlt_bam_cnt_alb_por_zul_ctl_cic_bul_fin_xho_ses_est_mcd_owc_geo_lat_fre_ita_ukr_chh_sod_nor_hun_igb_mly_mol_jav_jpn_tml_kor_pan_svk_dyu_grk_bat_bos_anl_mao_mnd_afr_ewe_rus_amr_guj_lit_rom_ben_qcu_pol_spa_slo_akn_tig_eng_gam_hin_ind_glc_bem_arw_tsn_tag_tha_aeg_knd_ven_fbf_uzb_prs_ger_azi_yor_vie_sid_moo_tsw_lda	0.0973025164458097	0.22895739304087	0.819404772337502
189	anl_lat_ses_arw_heb_chh_amh_prs_azi_tur_swa_mao_dyu_nor_ctl_bsq_swe_sid_igb_cnt_alb_por_zul_ita_xho_svk_est_ewe_tsw_hun_bos_aeg_geo_bul_pan_mol_hin_gam_owc_grk_fin_fbf_ind_krd_jav_jpn_tml_kor_fre_rus_swt_pol_tag_spa_mlt_sun_mnd_guj_yor_slo_tig_urd_ger_mcd_cze_qcu_eng_dut_rom_lda_sod_ben_hau_ukr_bat_afr_tsn_lit_bam_mly_tha_amr_knd_akn_moo_aze_scr_glc_uzb_ven_vie_wly_dgb_cic_bem	-0.386766858913376	-0.916377434641478	0.361839145305586
190	hau_pol_bam_prs_aeg_amh_tig_ukr_azi_uzb_fbf_sun_swt_spa_lat_bsq_ger_heb_ses_mnd_mol_alb_igb_swe_lda_dut_fin_ewe_bem_est_grk_owc_geo_ctl_ita_glc_bos_anl_wly_fre_hun_akn_jav_por_mly_jpn_tml_kor_hin_bul_tsw_cze_mao_afr_sid_ind_cnt_scr_swa_arw_amr_rus_lit_rom_pan_qcu_mcd_ben_eng_dgb_chh_krd_sod_svk_bat_guj_zul_nor_ven_tag_tha_mlt_knd_xho_tsn_tur_slo_urd_aze_dyu_vie_gam_yor_moo_cic	-0.69773426517793	-1.67299994192573	0.0976880951267036
191	hau_svk_ven_spa_tig_gam_amh_mcd_aze_azi_moo_mly_swt_afr_prs_bsq_fre_heb_bem_mnd_pan_slo_swa_ukr_tsn_cze_fin_lda_fbf_est_ctl_sod_geo_ita_mol_urd_eng_chh_aeg_ben_hun_ewe_tag_pol_bat_jpn_knd_kor_swe_alb_bam_bul_sun_rus_owc_ind_cnt_lat_igb_scr_mlt_ger_guj_nor_glc_qcu_bos_dut_arw_xho_sid_grk_wly_rom_mao_lit_akn_krd_ses_jav_tha_anl_tml_dyu_cic_tur_por_hin_uzb_tsw_vie_amr_yor_zul_dgb	-0.345573548308647	-0.818232751064104	0.415315879974821
192	chh_lat_igb_svk_gam_sid_anl_rom_uzb_azi_tsw_mao_tsn_bos_grk_bsq_scr_amr_fbf_cnt_arw_ukr_moo_mol_lda_ita_est_cic_ses_fin_ben_amh_geo_spa_ger_mcd_swe_owc_hau_eng_hun_bem_bat_fre_mly_jpn_knd_kor_por_rus_yor_afr_tag_pan_sod_sun_mnd_bul_dgb_glc_tig_krd_pol_cze_dut_qcu_ctl_guj_prs_xho_heb_nor_mlt_alb_ind_slo_akn_hin_ven_jav_tha_aeg_tml_bam_swt_aze_urd_lit_tur_zul_vie_wly_ewe_dyu_swa	-0.579589955028148	-1.38318620089419	0.169919462618585
193	anl_lit_dgb_lat_hau_gam_wly_slo_azi_tur_moo_ind_ses_alb_swe_bsq_hin_sid_bam_cnt_afr_por_fbf_svk_yor_ben_hun_swa_ven_est_rus_tig_geo_arw_eng_prs_fre_amh_heb_guj_fin_akn_bat_scr_sun_jpn_tml_kor_rom_bul_xho_urd_mly_nor_chh_mao_mnd_grk_tsn_krd_owc_pol_ger_mol_ctl_qcu_glc_spa_ita_swt_amr_cze_aeg_pan_tag_bos_cic_ukr_lda_jav_tha_mlt_knd_tsw_bem_aze_mcd_dut_uzb_zul_vie_sod_dyu_ewe_igb	0.230126468921628	0.542340034371064	0.588881517155208
194	heb_ctl_akn_cze_sod_owc_anl_scr_azi_uzb_yor_ind_dgb_hin_alb_bsq_guj_aeg_bam_mnd_dut_mol_ses_krd_xho_arw_fin_igb_swt_est_eng_hau_geo_pan_afr_lit_ben_tig_sid_pol_hun_swa_mly_bos_tag_jpn_knd_kor_mcd_urd_cic_grk_jav_lat_amh_mao_cnt_fre_fbf_swe_mlt_rus_bul_svk_ita_qcu_ger_rom_slo_bem_amr_por_chh_prs_bat_spa_lda_nor_zul_sun_tha_wly_tml_tsn_dyu_aze_ukr_glc_tur_ven_vie_gam_ewe_moo_tsw	-0.162198794343571	-0.382210787229327	0.70317704903418
195	wly_swe_zul_ger_gam_amr_chh_glc_uzb_aze_fbf_sun_lda_rom_pol_bsq_lat_amh_swt_cnt_fre_pan_swa_urd_bam_dut_hun_xho_ven_est_mcd_sid_geo_afr_krd_hin_rus_owc_heb_svk_fin_ewe_jav_scr_bat_jpn_knd_kor_bul_nor_dyu_ben_mao_cze_anl_ind_mnd_ukr_tsw_prs_sod_spa_arw_eng_ita_qcu_ctl_slo_guj_tsn_mlt_por_aeg_bos_tag_grk_ses_lit_yor_mly_tha_hau_tml_dgb_bem_tur_alb_mol_azi_igb_vie_tig_akn_cic_moo	-0.0611132071106226	-0.143909783771917	0.885883090985935
196	owc_rus_bam_grk_hau_sid_aeg_hin_tur_uzb_swa_ind_dyu_spa_ctl_bsq_lat_amr_cic_cnt_mcd_slo_moo_lit_lda_fre_est_fbf_dgb_fin_rom_wly_geo_afr_ger_scr_svk_amh_anl_arw_hun_xho_jav_por_sun_jpn_knd_kor_krd_nor_zul_bul_mly_guj_mlt_mao_mnd_glc_bem_ita_tig_swe_ben_pol_pan_qcu_mol_urd_eng_ewe_sod_bos_chh_alb_bat_prs_yor_dut_akn_tag_tha_gam_tml_tsw_swt_aze_ukr_cze_azi_ses_vie_heb_tsn_igb_ven	-0.552403986098072	-1.31651839723446	0.191235410949399
197	tig_mcd_fbf_ger_sod_owc_aeg_lit_azi_aze_moo_mao_ven_eng_bos_bsq_alb_mlt_tsn_cnt_krd_pol_bem_ita_lda_por_hun_akn_ewe_fin_nor_amr_geo_ctl_afr_prs_pan_heb_anl_scr_est_xho_mly_grk_sun_jpn_knd_kor_spa_bul_yor_ben_ind_dut_chh_jav_mnd_urd_zul_lat_sid_fre_cze_glc_svk_qcu_swe_guj_arw_dgb_hau_rus_gam_mol_bat_ukr_ses_rom_dyu_tag_tha_wly_tml_swt_tsw_uzb_slo_hin_tur_bam_vie_amh_cic_swa_igb	-1.23789541067217	-3.06971164845437	0.00280835179401557
198	hau_scr_zul_spa_owc_gam_sid_ben_azi_uzb_swa_bat_ewe_pol_lat_bsq_glc_aeg_bem_mnd_alb_slo_swt_afr_igb_eng_hun_dgb_tsw_fin_grk_chh_geo_cze_pan_mol_ukr_wly_amh_nor_est_cic_tag_rus_sun_jpn_tml_kor_por_ita_dyu_ger_mao_guj_mlt_ind_cnt_fre_akn_mcd_heb_dut_prs_hin_urd_qcu_bos_lit_ctl_xho_anl_arw_sod_rom_jav_bul_fbf_krd_lda_mly_tha_tig_knd_moo_ses_tur_svk_swe_aze_bam_vie_amr_tsn_ven_yor	0.25290198778041	0.595804554047907	0.552753078158038
199	sid_hin_fbf_prs_mlt_anl_owc_por_tur_aze_cic_sun_xho_dut_krd_bsq_mol_heb_tsw_cnt_pan_mcd_swt_slo_moo_afr_fin_igb_akn_est_ita_hau_geo_urd_ger_ctl_fre_sod_chh_alb_hun_yor_mao_guj_ind_jpn_tml_kor_scr_lat_ewe_rom_tag_pol_wly_jav_mnd_grk_bam_bos_gam_lit_ben_cze_svk_qcu_rus_swe_glc_dgb_tig_eng_amh_arw_mly_spa_bem_nor_ses_bat_tha_aeg_knd_zul_ven_uzb_ukr_bul_azi_dyu_vie_amr_tsn_lda_swa	-1.04429677546987	-2.55297170268579	0.0123088356620502
200	sid_rom_swa_scr_aeg_gam_amr_hin_uzb_tur_dgb_mly_yor_fre_arw_bsq_spa_tig_bem_mnd_rus_slo_tsn_svk_igb_grk_fin_xho_ewe_est_lat_owc_geo_ukr_alb_urd_pol_hau_heb_afr_hun_cic_mao_ita_sun_jpn_tml_kor_dut_cze_ven_guj_bat_pan_sod_tag_cnt_eng_bam_ben_amh_bos_prs_ctl_mol_qcu_swe_ger_mcd_moo_mlt_nor_anl_bul_ind_lit_lda_glc_dyu_jav_tha_chh_knd_ses_akn_aze_por_krd_azi_swt_vie_wly_zul_tsw_fbf	0.522265116392473	1.23190175448484	0.221091495842833
201	heb_slo_bam_scr_tig_owc_sid_ukr_azi_aze_ewe_ind_ven_cze_ben_bsq_lat_aeg_swt_cnt_guj_svk_swa_afr_zul_arw_est_moo_dgb_hun_grk_chh_geo_pol_nor_krd_mol_gam_wly_fre_fin_dyu_mly_pan_bat_jpn_knd_kor_ita_por_fbf_mcd_mao_lit_amh_tag_mnd_glc_igb_spa_mlt_rus_hin_ger_alb_qcu_urd_rom_dut_cic_sod_bos_amr_prs_sun_ctl_bem_eng_lda_jav_tha_hau_tml_ses_tsn_uzb_bul_swe_tur_tsw_vie_anl_yor_xho_akn	-0.175237522646335	-0.413278664497745	0.680353841063957
202	aeg_mcd_moo_mol_hau_amh_heb_pan_uzb_tur_dgb_mly_swt_alb_lit_bsq_pol_sod_yor_mnd_scr_arw_bam_swe_tsw_svk_hun_fbf_tsn_fin_fre_mlt_geo_eng_bos_lat_krd_gam_chh_bul_est_dyu_tag_ger_bat_jpn_tml_kor_nor_spa_igb_afr_ind_ctl_sid_mao_cnt_ita_ven_glc_amr_ben_dut_por_slo_qcu_hin_urd_rom_xho_tig_grk_owc_prs_sun_rus_akn_cze_zul_jav_tha_wly_knd_ses_ewe_aze_guj_ukr_azi_cic_vie_anl_bem_swa_lda	-0.469259815108407	-1.11609247204582	0.26725801985737
203	amr_ita_cic_urd_sid_owc_anl_pan_tur_azi_dyu_ind_ven_mcd_alb_bsq_dut_chh_zul_mnd_guj_por_xho_rus_ewe_grk_fin_igb_ses_est_scr_gam_geo_svk_prs_hin_arw_mlt_tig_cze_hun_lda_jav_bos_mao_jpn_knd_kor_ctl_lit_bem_rom_sun_glc_amh_mly_cnt_mol_moo_slo_sod_ger_afr_lat_spa_qcu_nor_eng_fre_yor_wly_swe_hau_krd_tag_bul_swa_ben_bam_bat_tha_aeg_tml_swt_tsn_aze_ukr_pol_uzb_tsw_vie_heb_dgb_fbf_akn	-0.727890386056785	-1.74623973379703	0.0840713117270221
204	anl_lat_bem_por_sod_amr_hau_bul_aze_uzb_dyu_tag_xho_fre_dut_bsq_slo_aeg_cic_cnt_rus_spa_ses_cze_moo_glc_fin_igb_tsw_est_lit_gam_geo_krd_scr_hin_ctl_amh_tig_alb_hun_dgb_mao_ukr_sun_jpn_tml_kor_pan_svk_bam_ben_jav_pol_chh_ind_mnd_mcd_ven_bos_sid_ger_guj_urd_eng_qcu_mol_ita_rom_tsn_mlt_nor_owc_afr_mly_grk_akn_prs_lda_bat_tha_heb_knd_swt_zul_tur_swe_arw_azi_yor_vie_wly_swa_ewe_fbf	-0.665871234168185	-1.59122762437971	0.114951990762328
205	wly_slo_tsw_dut_chh_amh_sod_nor_tur_azi_bem_ind_xho_rom_svk_bsq_grk_gam_bam_cnt_mol_fre_dyu_krd_yor_scr_hun_ewe_swa_fin_cze_tig_geo_guj_pol_lit_prs_heb_aeg_urd_est_igb_sun_swe_bat_jpn_tml_kor_hin_ukr_lda_arw_mly_lat_hau_mao_mnd_ita_akn_ben_sid_ger_rus_por_eng_qcu_pan_spa_glc_ven_mlt_bos_owc_afr_tag_alb_ses_ctl_tsn_jav_tha_amr_knd_dgb_swt_uzb_bul_mcd_aze_moo_vie_anl_zul_cic_fbf	-0.829524499618457	-2.00408647211859	0.0479697268213718
206	owc_lit_moo_arw_aeg_sod_hau_rom_uzb_aze_bam_jav_dyu_svk_swe_bsq_spa_amr_dgb_mnd_mcd_ger_ewe_prs_bem_slo_hun_yor_ven_est_nor_gam_geo_bos_alb_ctl_grk_tig_chh_afr_fin_cic_bat_por_tag_jpn_knd_kor_pol_ita_zul_hin_sun_pan_amh_mao_cnt_ben_igb_guj_heb_dut_cze_mol_lat_qcu_krd_urd_bul_tsw_anl_glc_mlt_rus_mly_ukr_xho_eng_tsn_ind_tha_wly_tml_ses_fbf_azi_fre_scr_tur_swt_vie_sid_swa_lda_akn	0.104514109258746	0.246104448931095	0.806143735146163
207	sod_ctl_lda_slo_heb_anl_aeg_krd_tur_aze_igb_bat_cic_prs_eng_bsq_ger_owc_dyu_cnt_fre_afr_ven_mcd_tsn_bul_hun_ses_ewe_est_ukr_amr_geo_lit_svk_swe_rom_mlt_sid_arw_fin_tsw_tag_spa_mao_jpn_tml_kor_nor_por_zul_glc_ind_bos_chh_sun_mnd_lat_swt_dut_amh_rus_scr_alb_hin_qcu_urd_guj_cze_yor_hau_ben_tig_mol_mly_grk_swa_ita_fbf_jav_tha_gam_knd_dgb_bam_azi_pol_pan_uzb_akn_vie_wly_moo_xho_bem	-0.11441932030778	-0.269749340811937	0.787950734752801
208	heb_lit_tsw_arw_sid_aeg_hau_mcd_uzb_tur_xho_ind_ewe_afr_krd_bsq_slo_amh_dgb_cnt_eng_ukr_swt_dut_dyu_pol_est_akn_cic_fin_spa_sod_geo_ger_fre_ctl_ben_gam_tig_cze_hun_zul_jav_swe_mao_jpn_knd_kor_por_bos_igb_alb_bat_hin_mlt_mly_mnd_pan_bam_rus_wly_scr_grk_glc_svk_qcu_prs_bul_ita_ven_amr_mol_anl_nor_tag_lat_yor_guj_fbf_sun_tha_owc_tml_ses_tsn_azi_rom_urd_aze_moo_vie_chh_bem_lda_swa	0.0038670055210326	0.0091006832857748	0.992758299372801
209	chh_lat_tsw_bul_hau_aeg_amh_por_uzb_aze_bem_jav_ven_ben_dut_bsq_spa_heb_zul_mnd_prs_ctl_ewe_glc_dgb_rus_fin_xho_swt_est_hin_mlt_geo_lit_afr_swe_urd_anl_gam_bos_hun_swa_tag_slo_sun_jpn_tml_kor_nor_pan_cic_ita_ind_alb_tig_mly_cnt_krd_igb_mol_amr_ukr_mcd_arw_grk_qcu_guj_cze_svk_akn_sid_rom_owc_pol_mao_scr_yor_fre_moo_bat_tha_sod_knd_bam_fbf_tur_eng_ger_azi_lda_vie_wly_dyu_ses_tsn	-0.423991123012055	-1.0053881349148	0.317318738538216
210	amr_pan_ses_svk_chh_aeg_anl_bul_azi_aze_moo_mao_ewe_mol_rom_bsq_afr_tig_cic_cnt_urd_scr_zul_lat_swt_eng_fin_lda_bam_est_bos_owc_geo_krd_cze_slo_nor_wly_mlt_fre_hun_ven_sun_grk_ind_jpn_knd_kor_swe_ctl_igb_ger_jav_guj_amh_mly_mnd_rus_swa_pol_sod_ita_alb_mcd_prs_qcu_ukr_glc_spa_tsw_sid_hin_gam_dut_bat_lit_dgb_ben_akn_tag_tha_hau_tml_fbf_xho_uzb_por_arw_tur_yor_vie_heb_dyu_bem_tsn	-0.881585767429665	-2.12734178658973	0.0360377372115111
211	chh_mcd_dyu_grk_anl_owc_heb_rus_tur_aze_zul_sun_bem_nor_pol_bsq_spa_sid_igb_mnd_arw_rom_swt_prs_tsw_krd_fin_akn_lda_est_por_mlt_geo_ger_ben_eng_bos_wly_tig_guj_hun_moo_bat_swe_mly_jpn_knd_kor_fre_svk_swa_scr_tag_afr_hau_mao_cnt_lit_ses_hin_amr_pan_cze_mol_slo_qcu_dut_bul_urd_tsn_sod_glc_aeg_ctl_ind_ita_cic_alb_bam_jav_tha_amh_tml_ewe_xho_azi_lat_ukr_uzb_ven_vie_gam_dgb_fbf_yor	0.513423103094847	1.21045359697241	0.229172310651337
212	aeg_lit_ses_mcd_tig_heb_amh_hin_tur_azi_bem_mao_lda_swe_nor_bsq_bul_amr_zul_cnt_pol_por_ven_alb_fbf_rus_fin_yor_moo_est_dut_sod_geo_arw_slo_grk_cze_chh_hau_scr_hun_dgb_sun_urd_ind_jpn_tml_kor_pan_ita_ewe_krd_jav_ben_sid_bat_mnd_glc_swa_guj_mlt_eng_ger_rom_spa_qcu_prs_bos_svk_bam_wly_mol_owc_afr_tag_ctl_swt_lat_cic_mly_tha_gam_knd_dyu_tsw_uzb_ukr_fre_aze_igb_vie_anl_tsn_akn_xho	-1.01797873428645	-2.47938124385786	0.0149619235708738
213	sid_hin_swa_nor_amh_owc_amr_spa_uzb_aze_xho_ind_ewe_ctl_ita_bsq_rom_mlt_yor_mnd_glc_grk_moo_pol_ven_prs_fin_swt_bem_hun_ukr_sod_geo_alb_urd_slo_lit_hau_gam_dut_est_bam_tag_eng_mly_jpn_knd_kor_bos_mol_ses_svk_bat_arw_aeg_jav_cnt_lat_igb_fre_chh_ben_guj_swe_por_qcu_cze_bul_ger_cic_wly_krd_heb_scr_mao_rus_tsn_pan_fbf_sun_tha_anl_tml_dyu_dgb_azi_mcd_afr_tur_tsw_vie_tig_zul_lda_akn	-0.0559845779689682	-0.131838671076787	0.895396705312079
214	sod_mcd_ewe_guj_wly_owc_hau_por_aze_tur_bam_jav_dyu_afr_lit_bsq_eng_heb_cic_mnd_dut_prs_swt_ctl_ses_swe_est_bem_swa_fin_ita_aeg_geo_cze_pan_nor_bul_anl_sid_urd_hun_xho_tag_glc_bat_jpn_knd_kor_mol_arw_fbf_ger_mly_alb_amh_ind_cnt_lat_tsw_slo_chh_svk_fre_pol_scr_qcu_grk_bos_ben_zul_tig_spa_gam_hin_sun_rom_igb_krd_dgb_mao_tha_amr_tml_yor_tsn_azi_rus_ukr_uzb_ven_vie_mlt_lda_moo_akn	-1.16041533391487	-2.86207774066029	0.0051992039246728
215	gam_swe_zul_spa_wly_hau_amr_grk_tur_aze_xho_bat_tsw_lit_nor_bsq_ctl_anl_akn_mnd_lat_alb_ewe_svk_fbf_rus_hun_swa_cic_fin_eng_aeg_geo_ger_guj_ben_bul_mlt_tig_cze_est_igb_jav_pan_tag_jpn_tml_kor_ita_mol_yor_mcd_mao_urd_amh_sun_cnt_prs_bam_arw_sod_hin_fre_bos_ukr_qcu_afr_pol_rom_lda_sid_por_owc_scr_ind_slo_moo_krd_dgb_mly_tha_chh_knd_ses_tsn_azi_dut_glc_uzb_bem_vie_heb_dyu_ven_swt	-0.682774836295544	-1.63612293006671	0.10519386994895
216	chh_grk_ven_alb_hau_aeg_sod_bos_uzb_aze_tsw_jav_lda_spa_mol_bsq_scr_wly_akn_mnd_pan_ben_xho_dut_tsn_glc_hun_igb_bam_est_nor_mlt_geo_ita_cze_guj_por_heb_sid_lit_fin_fbf_tag_arw_bat_jpn_knd_kor_ger_bul_yor_svk_sun_rom_owc_mao_cnt_eng_ses_ukr_anl_urd_prs_hin_lat_qcu_pol_mcd_krd_cic_gam_slo_amr_swe_mly_fre_swa_afr_dgb_ind_tha_tig_tml_bem_moo_azi_ctl_rus_tur_dyu_vie_amh_swt_zul_ewe	0.395817489684722	0.932771121326474	0.353353515386966
217	sid_svk_ewe_mcd_tig_aeg_amh_urd_aze_uzb_xho_jav_igb_ben_ger_bsq_por_wly_swa_cnt_ctl_glc_tsn_krd_cic_afr_fin_zul_swt_hun_bos_anl_geo_arw_alb_rom_bul_sod_amr_pol_est_bam_ind_mol_mly_jpn_knd_kor_ukr_eng_bem_lit_tag_dut_hau_sun_mnd_scr_dgb_pan_chh_grk_rus_guj_cze_qcu_slo_nor_lat_tsw_mlt_swe_heb_hin_mao_prs_ven_spa_yor_bat_tha_owc_tml_moo_dyu_azi_fre_ita_tur_ses_vie_gam_fbf_lda_akn	0.0551288000372481	0.129853052738538	0.896963135343953
218	owc_slo_akn_urd_amr_gam_heb_spa_uzb_tur_ses_ind_fbf_pol_ita_bsq_alb_tig_yor_cnt_ctl_hin_ven_rom_zul_fre_hun_swt_tsn_est_por_wly_geo_bos_scr_arw_mcd_aeg_mlt_swe_fin_swa_sun_glc_tag_jpn_knd_kor_prs_krd_bem_grk_jav_ger_sid_mao_mnd_lit_xho_bul_hau_pan_dut_cze_guj_qcu_nor_svk_afr_cic_anl_lat_chh_eng_mly_ben_lda_ukr_igb_bat_tha_amh_tml_moo_ewe_azi_mol_rus_aze_tsw_vie_sod_bam_dgb_dyu	0.393231708778939	0.927904811141498	0.355858948414584
219	owc_pan_ven_svk_sid_amr_chh_prs_aze_azi_swt_mly_xho_pol_ita_bsq_lit_sod_tsn_mnd_arw_nor_ses_rom_bam_mol_hun_cic_zul_est_alb_hau_geo_cze_lat_rus_eng_heb_tig_ger_fin_dgb_jav_swe_mao_jpn_knd_kor_fre_slo_akn_glc_bat_mcd_wly_sun_cnt_guj_moo_krd_mlt_por_ctl_grk_afr_qcu_scr_spa_bul_ewe_amh_ben_anl_bos_ind_ukr_bem_urd_swa_tag_tha_gam_tml_tsw_igb_tur_hin_dut_uzb_yor_vie_aeg_dyu_fbf_lda	-0.199714408005224	-0.471958630708259	0.638061812380331
220	tig_scr_dgb_rom_amh_heb_hau_grk_tur_azi_swt_ind_bem_arw_rus_bsq_ger_wly_yor_cnt_guj_ben_bam_lat_igb_hin_fin_ven_akn_hun_spa_amr_geo_bul_dut_bos_cze_mlt_owc_ctl_est_tsw_mly_alb_sun_jpn_tml_kor_pol_urd_dyu_nor_tag_mcd_sid_bat_mnd_ita_lda_por_anl_lit_afr_fre_ukr_qcu_krd_glc_mol_swa_aeg_swe_sod_eng_jav_slo_ses_svk_zul_mao_tha_chh_knd_fbf_xho_uzb_pan_prs_aze_cic_vie_gam_tsn_ewe_moo	0.230919715806879	0.544352860764738	0.587501498924234
221	hau_guj_dyu_lit_amh_sid_amr_bos_tur_uzb_ewe_bat_ses_swe_prs_bsq_ben_gam_xho_mnd_afr_grk_bem_hin_igb_cze_est_cic_tsw_hun_ctl_aeg_geo_scr_slo_rom_fre_sod_wly_nor_fin_bam_jav_ita_tag_jpn_tml_kor_por_lat_zul_spa_mly_svk_tig_sun_cnt_ger_swa_pan_owc_ukr_krd_glc_alb_qcu_bul_mcd_arw_ven_heb_rus_chh_eng_ind_urd_moo_pol_fbf_mao_tha_anl_knd_yor_swt_azi_dut_mol_aze_dgb_vie_mlt_akn_tsn_lda	-0.520182699176534	-1.24243888511672	0.217198416330067
222	wly_pan_tsw_slo_amh_tig_anl_spa_azi_uzb_swa_sun_cic_rus_ita_bsq_rom_owc_ven_mnd_alb_dut_akn_afr_tsn_ctl_fin_xho_ewe_est_ben_heb_geo_swe_arw_eng_bul_chh_amr_mol_hun_fbf_mly_urd_bat_jpn_knd_kor_por_guj_bem_cze_tag_lat_gam_jav_cnt_bos_moo_pol_sod_ukr_grk_svk_nor_qcu_fre_hin_scr_ses_sid_mcd_mlt_lit_mao_prs_zul_glc_dyu_ind_tha_hau_tml_swt_yor_tur_ger_krd_aze_dgb_vie_aeg_bam_igb_lda	-0.721255579728338	-1.73253179282784	0.0864939520682041
223	owc_arw_akn_spa_amr_mlt_aeg_cze_tur_aze_lda_tag_dgb_lit_por_bsq_guj_tig_yor_cnt_mol_nor_tsw_ger_swt_scr_est_xho_swa_fin_krd_sid_geo_slo_prs_afr_pol_heb_chh_grk_hun_tsn_bat_urd_sun_jpn_knd_kor_ita_eng_bam_glc_ind_swe_amh_jav_mnd_ukr_ewe_mcd_hau_ctl_ben_pan_hin_qcu_lat_bos_fre_ven_wly_svk_sod_dut_mly_bul_bem_rus_fbf_mao_tha_gam_tml_dyu_ses_uzb_rom_alb_azi_moo_vie_anl_cic_igb_zul	-0.512988547815113	-1.22453018126784	0.223845077024102
224	anl_ukr_dgb_mol_owc_chh_heb_prs_azi_aze_ses_mao_igb_krd_swe_bsq_urd_wly_bam_mnd_lat_ctl_xho_cze_moo_dut_est_swt_ven_fin_fre_amr_geo_arw_rus_glc_eng_mlt_amh_nor_hun_akn_jav_guj_mly_jpn_knd_kor_hin_scr_tsw_por_tag_spa_tig_sun_cnt_grk_fbf_bos_sid_alb_ita_svk_lit_qcu_slo_pol_rom_swa_sod_mcd_aeg_afr_ind_pan_zul_ben_dyu_bat_tha_hau_tml_ewe_yor_tur_bul_ger_uzb_lda_vie_gam_bem_tsn_cic	-0.0698652171844071	-0.164703699420861	0.869534668027779
225	sod_swe_swa_alb_tig_chh_gam_ukr_uzb_azi_moo_mao_bam_rus_lat_bsq_slo_amh_dyu_mnd_ger_glc_tsn_scr_tsw_fre_est_akn_xho_fin_arw_anl_geo_por_rom_cze_grk_owc_sid_pan_hun_bem_jav_urd_tag_jpn_tml_kor_pol_afr_cic_mcd_sun_svk_aeg_ind_cnt_dut_fbf_ctl_mlt_krd_nor_spa_ben_qcu_bos_guj_prs_ewe_amr_hin_hau_mol_bat_eng_swt_lit_yor_mly_tha_heb_knd_ses_zul_tur_ita_bul_aze_igb_vie_wly_dgb_ven_lda	0.251272005768668	0.592247635638531	0.555121968350656
226	gam_glc_cic_scr_sid_hau_amr_spa_aze_azi_dyu_tag_ven_bul_ita_bsq_grk_heb_swt_mnd_cze_ctl_tsn_urd_tsw_fre_est_igb_ses_hun_krd_amh_geo_mcd_guj_ger_svk_wly_chh_afr_fin_zul_sun_rus_mly_jpn_tml_kor_mol_lat_fbf_hin_jav_ben_tig_ind_cnt_eng_yor_ukr_owc_swe_arw_alb_prs_qcu_lit_pol_bos_lda_anl_slo_mlt_nor_bat_rom_xho_por_dgb_mao_tha_sod_knd_ewe_bem_uzb_pan_dut_tur_akn_vie_aeg_swa_moo_bam	-0.161252597745863	-0.380598920126987	0.704368836370231
227	aeg_glc_moo_ben_gam_heb_amh_spa_tur_azi_ses_ind_dgb_eng_fre_bsq_rom_chh_igb_mnd_rus_lat_tsw_ger_tsn_por_est_ewe_akn_fin_svk_sid_geo_pan_ukr_swe_prs_mlt_amr_scr_hun_dyu_bat_arw_sun_jpn_knd_kor_cze_dut_ven_pol_mly_ita_tig_tag_cnt_ctl_xho_nor_wly_grk_slo_krd_alb_qcu_guj_lit_hin_yor_anl_urd_hau_bos_mao_mol_bem_afr_zul_jav_tha_sod_tml_swt_bam_uzb_mcd_bul_aze_swa_vie_owc_cic_fbf_lda	-0.250055066346172	-0.591217088519656	0.55580924836857
228	heb_afr_xho_slo_sid_anl_amh_eng_azi_tur_cic_sun_swt_ita_rus_bsq_ukr_sod_dgb_mnd_lit_ctl_ses_svk_fbf_por_hun_ven_swa_fin_krd_tig_geo_scr_cze_glc_nor_owc_amr_prs_est_moo_mao_lat_bat_jpn_tml_kor_mcd_swe_yor_urd_tag_fre_mlt_mly_cnt_guj_igb_alb_gam_bul_pol_spa_pan_qcu_ger_rom_mol_bam_aeg_bos_hau_arw_ind_hin_tsn_ben_bem_jav_tha_wly_knd_lda_zul_aze_dut_grk_uzb_akn_vie_chh_tsw_dyu_ewe	-0.464847701409393	-1.1047889305536	0.272101165090518
229	sod_rom_ven_afr_anl_aeg_amr_eng_uzb_aze_dgb_bat_swa_lit_alb_bsq_dut_wly_xho_cnt_ger_ita_swt_bul_tsn_slo_est_moo_tsw_fin_ukr_tig_geo_cze_spa_svk_arw_hau_gam_mcd_hun_bam_ind_ben_mly_jpn_tml_kor_ctl_pol_igb_grk_sun_fre_chh_jav_mnd_lat_lda_por_sid_rus_krd_hin_scr_qcu_glc_guj_urd_dyu_amh_swe_mlt_bos_mao_nor_ses_pan_ewe_tag_tha_owc_knd_fbf_bem_azi_prs_mol_tur_yor_vie_heb_zul_cic_akn	-0.290833398307402	-0.687667845920705	0.493373483944443
230	hau_swe_dyu_ctl_wly_chh_sid_mol_aze_azi_lda_bat_igb_rus_lat_bsq_por_heb_akn_cnt_eng_pol_dgb_cze_xho_fre_hun_moo_bam_fin_grk_amh_geo_hin_urd_dut_ben_tig_amr_arw_est_bem_mao_ukr_sun_jpn_knd_kor_pan_prs_yor_afr_tag_spa_aeg_jav_mnd_bos_swa_krd_mlt_slo_bul_ger_rom_qcu_ita_mcd_lit_tsn_anl_nor_sod_alb_mly_scr_fbf_svk_cic_ind_tha_owc_tml_zul_swt_uzb_glc_guj_tur_tsw_vie_gam_ses_ven_ewe	0.624135150411969	1.47574321047921	0.143390650412321
231	sid_spa_igb_arw_aeg_tig_amh_grk_aze_uzb_akn_mly_moo_pan_afr_bsq_cze_hau_tsw_cnt_ctl_scr_bem_fre_ven_mol_hun_tsn_swa_est_eng_owc_geo_bul_ben_ukr_alb_chh_heb_bos_fin_cic_ind_svk_sun_jpn_tml_kor_ger_mcd_swt_guj_mao_por_amr_jav_mnd_pol_fbf_hin_wly_urd_krd_dut_prs_qcu_glc_ita_rus_xho_anl_lat_sod_nor_bat_rom_dyu_slo_yor_tag_tha_mlt_knd_ewe_ses_azi_swe_lit_tur_bam_vie_gam_lda_zul_dgb	0.247348522126707	0.581747363347981	0.562144367958332
232	anl_svk_swt_bos_sod_wly_hau_guj_azi_aze_cic_sun_moo_grk_ger_bsq_urd_tig_xho_cnt_afr_pan_lda_slo_ewe_krd_fin_ses_ven_est_spa_amh_geo_swe_rom_ita_alb_owc_chh_prs_hun_igb_tag_ben_jav_jpn_tml_kor_scr_ukr_tsn_lit_ind_ctl_aeg_mly_mnd_arw_dgb_rus_heb_bul_mcd_cze_glc_qcu_hin_pol_lat_tsw_sid_fre_gam_nor_mao_dut_bem_por_zul_bat_tha_mlt_knd_akn_dyu_uzb_mol_eng_tur_fbf_vie_amr_bam_swa_yor	-0.295997219923336	-0.700059137988041	0.485637929347465
233	heb_pan_ses_rus_chh_owc_sid_ctl_aze_uzb_tsw_jav_zul_ukr_rom_bsq_arw_aeg_ven_cnt_swe_grk_moo_mol_akn_krd_hun_xho_bem_est_eng_amr_geo_mcd_guj_fre_glc_hau_gam_urd_fin_tsn_sun_prs_mly_jpn_tml_kor_spa_nor_lda_cze_tag_pol_wly_mao_mnd_ita_yor_lat_sod_por_hin_ger_slo_qcu_scr_lit_bul_dgb_anl_dut_mlt_bos_bat_afr_fbf_svk_bam_ind_tha_tig_knd_igb_swa_azi_alb_ben_tur_swt_vie_amh_dyu_cic_ewe	-0.0287262284844153	-0.0677721828474606	0.946112482571336
234	amr_prs_swt_por_tig_mlt_sid_ita_aze_tur_yor_mao_swa_mcd_ukr_bsq_pan_anl_xho_cnt_scr_guj_dgb_eng_ewe_lit_fin_moo_fbf_est_nor_owc_geo_ctl_ben_alb_krd_hau_amh_ger_hun_tsw_bat_hin_mly_jpn_tml_kor_bul_rom_dyu_pol_jav_glc_chh_sun_mnd_urd_lda_grk_wly_lat_svk_fre_dut_qcu_spa_afr_cze_ven_sod_swe_heb_rus_ind_mol_akn_bos_zul_tag_tha_aeg_knd_tsn_bam_uzb_arw_slo_azi_igb_vie_gam_cic_ses_bem	-0.695012430419822	-1.66627781629365	0.0990229145635556
235	chh_ukr_akn_alb_amr_heb_owc_rus_uzb_aze_moo_ind_dyu_pan_bos_bsq_fre_gam_tsn_mnd_lat_slo_xho_lit_ven_hin_hun_cic_swt_est_ger_wly_geo_bul_ctl_guj_ben_amh_hau_pol_fin_swa_jav_afr_bat_jpn_tml_kor_rom_svk_yor_dut_mly_nor_mlt_mao_cnt_mol_bam_scr_anl_prs_por_spa_urd_qcu_cze_swe_eng_zul_sod_mcd_aeg_grk_sun_ita_ses_glc_bem_tag_tha_sid_knd_dgb_lda_tur_krd_arw_azi_ewe_vie_tig_igb_tsw_fbf	0.616815128530092	1.4600926694818	0.147634562662115
236	owc_pan_fbf_pol_sod_anl_heb_ctl_aze_uzb_bam_mly_ses_krd_guj_bsq_rom_chh_dgb_mnd_eng_mol_tsn_glc_moo_cze_hun_swt_bem_fin_ger_mlt_geo_arw_bos_bul_prs_hau_tig_ita_est_igb_tag_lat_mao_jpn_tml_kor_nor_rus_yor_afr_sun_slo_sid_bat_cnt_ben_swa_urd_amr_dut_spa_hin_por_qcu_lit_grk_mcd_zul_gam_alb_wly_scr_jav_svk_xho_swe_akn_ind_tha_amh_knd_ven_cic_azi_ukr_fre_tur_lda_vie_aeg_ewe_dyu_tsw	-0.82361679573467	-1.98598952556612	0.0499787908397905
237	aeg_lat_swa_guj_mlt_owc_sid_swe_azi_tur_zul_ind_dgb_spa_glc_bsq_ctl_gam_swt_cnt_pan_ben_ven_grk_bem_alb_fin_yor_akn_hun_eng_heb_geo_nor_rus_svk_bos_hau_anl_lit_est_xho_bat_mol_tag_jpn_knd_kor_bul_scr_tsw_urd_mao_rom_amr_sun_mnd_slo_ses_arw_amh_cze_ukr_hin_ger_qcu_fre_por_krd_tsn_sod_prs_chh_afr_jav_dut_cic_pol_bam_mly_tha_wly_tml_lda_ewe_uzb_mcd_ita_aze_igb_vie_tig_dyu_fbf_moo	-0.445484186804808	-1.05818844871576	0.292710367962617
238	heb_spa_ven_rus_gam_hau_sid_svk_uzb_tur_bem_sun_moo_cze_nor_bsq_bos_aeg_ses_cnt_swe_ben_swt_rom_tsw_grk_hun_fbf_yor_est_ukr_sod_geo_dut_por_ita_alb_chh_amh_urd_fin_xho_ind_lat_tag_jpn_tml_kor_slo_scr_lda_glc_bat_afr_anl_mly_mnd_lit_tsn_mol_amr_ctl_eng_hin_arw_qcu_mcd_prs_ger_ewe_tig_pan_mlt_fre_jav_krd_cic_bul_dyu_mao_tha_owc_knd_swa_igb_azi_pol_guj_aze_akn_vie_wly_dgb_bam_zul	0.0771547529670076	0.181506298292325	0.856365198416035
239	wly_hin_zul_afr_sod_chh_aeg_eng_aze_uzb_ses_ind_tsw_alb_grk_bsq_glc_owc_cic_mnd_fre_guj_akn_nor_fbf_por_fin_bem_moo_hun_krd_hau_geo_bul_ita_mol_bos_tig_amh_arw_est_dgb_sun_mcd_jav_jpn_tml_kor_prs_svk_tsn_rus_mao_pan_gam_bat_cnt_slo_ewe_dut_mlt_ben_scr_spa_pol_qcu_lat_swe_rom_igb_sid_urd_anl_cze_mly_ger_bam_ctl_yor_tag_tha_amr_knd_swt_ven_azi_ukr_lit_tur_dyu_vie_heb_lda_xho_swa	-0.246812184159314	-0.58307285852851	0.561255499464577
240	hau_bos_ven_slo_sid_mlt_amr_arw_uzb_aze_yor_jav_ewe_eng_fre_bsq_ben_gam_zul_mnd_mol_ger_bem_swe_tsw_scr_hun_igb_fbf_fin_por_wly_geo_bul_dut_guj_mcd_sod_tig_lit_est_swa_tag_hin_bat_jpn_tml_kor_afr_rus_lda_alb_mly_ctl_owc_sun_cnt_krd_swt_cze_aeg_pol_nor_svk_spa_qcu_ukr_grk_glc_akn_amh_prs_heb_rom_mao_pan_xho_ita_cic_ind_tha_anl_knd_ses_tsn_tur_lat_urd_azi_dgb_vie_chh_moo_bam_dyu	-0.147455393243402	-0.347923505488087	0.728683899131753
241	sid_prs_swa_ita_wly_anl_owc_alb_uzb_aze_zul_bat_moo_lit_afr_bsq_slo_mlt_bam_mnd_scr_arw_yor_fre_swt_glc_fin_lda_tsn_est_por_aeg_geo_mcd_spa_svk_ukr_chh_hau_bul_hun_ses_jav_grk_sun_jpn_tml_kor_rus_guj_ven_rom_mao_pan_gam_tag_cnt_bos_dyu_ben_amh_pol_lat_krd_nor_qcu_mol_ctl_eng_akn_tig_dut_sod_hin_mly_cze_cic_swe_fbf_ind_tha_amr_knd_ewe_bem_azi_ger_urd_tur_tsw_vie_heb_dgb_xho_igb	-0.530629234050504	-1.26564748823068	0.208800911117936
242	hau_pol_swt_cze_gam_mlt_chh_mcd_tur_azi_lda_ind_tsn_afr_prs_bsq_lat_anl_swa_cnt_spa_hin_akn_eng_igb_dut_hun_xho_cic_fin_mol_sid_geo_ctl_swe_bul_slo_tig_aeg_ger_est_ewe_bat_ita_sun_jpn_tml_kor_fre_rom_tsw_rus_mly_glc_wly_mao_mnd_arw_fbf_por_sod_urd_nor_ukr_pan_qcu_guj_krd_scr_moo_heb_bos_amh_svk_tag_ben_bem_lit_zul_jav_tha_owc_knd_ses_dgb_uzb_alb_grk_aze_yor_vie_amr_dyu_bam_ven	-1.0006020229897	-2.43428006152405	0.0168306676266091
243	amr_pol_ses_glc_sid_aeg_owc_rom_tur_uzb_swa_mly_dgb_krd_hin_bsq_por_mlt_yor_cnt_eng_bul_bem_svk_moo_lat_fin_fbf_tsw_hun_nor_chh_geo_lit_mcd_ctl_bos_amh_tig_cze_est_lda_sun_urd_mao_jpn_knd_kor_slo_scr_dyu_prs_ind_grk_wly_jav_mnd_spa_swt_alb_sod_ukr_arw_guj_afr_qcu_mol_ita_ben_cic_hau_pan_gam_ger_bat_rus_akn_dut_zul_tag_tha_anl_tml_tsn_ven_azi_fre_swe_aze_xho_vie_heb_bam_igb_ewe	-0.815320006875164	-1.96219925452001	0.052728604119247
244	aeg_nor_tsw_rus_gam_tig_wly_hin_tur_aze_dgb_bat_ses_pol_urd_bsq_svk_owc_swa_mnd_scr_lit_cic_rom_ewe_dut_est_yor_zul_fin_mol_mlt_geo_por_pan_mcd_slo_hau_sod_lat_hun_dyu_tag_fre_jav_jpn_knd_kor_ctl_glc_fbf_krd_sun_arw_amh_mly_cnt_alb_xho_swe_heb_eng_ben_grk_guj_qcu_ger_ukr_prs_ven_amr_bul_anl_spa_mao_cze_bam_ita_lda_ind_tha_sid_tml_igb_swt_azi_afr_bos_uzb_bem_vie_chh_akn_tsn_moo	-0.215411592256707	-0.509127645081152	0.611868624030302
245	amh_dut_dgb_ctl_aeg_hau_tig_scr_aze_tur_cic_jav_bem_ben_bos_bsq_arw_mlt_dyu_cnt_mcd_alb_moo_krd_ewe_hin_fin_ses_ven_hun_ukr_sod_geo_slo_grk_afr_guj_anl_sid_svk_est_yor_mao_por_tag_jpn_knd_kor_cze_pan_fbf_mol_mly_lit_wly_sun_mnd_fre_bam_bul_amr_nor_lat_glc_swe_qcu_urd_ita_spa_zul_gam_eng_heb_ger_ind_rus_igb_rom_xho_bat_tha_owc_tml_tsn_akn_uzb_prs_pol_azi_swa_vie_chh_lda_swt_tsw	0.165427018619341	0.389434436742437	0.697845140491994
246	sod_rom_igb_cze_sid_hau_gam_mol_azi_tur_moo_jav_lda_ben_eng_bsq_guj_anl_ewe_cnt_lit_lat_fbf_dut_dyu_fre_fin_tsn_ses_hun_svk_amr_geo_ukr_por_urd_hin_chh_owc_rus_est_xho_ind_mcd_sun_jpn_tml_kor_prs_alb_swt_arw_tag_nor_heb_mao_mnd_pol_akn_slo_aeg_afr_bos_pan_ger_qcu_ita_swe_scr_cic_amh_bul_mlt_ctl_mly_grk_swa_glc_dgb_bat_tha_tig_knd_yor_tsw_uzb_krd_spa_aze_bem_vie_wly_zul_bam_ven	-0.0914577955498166	-0.21541938083248	0.829912090851377
247	hau_bos_dyu_krd_sid_tig_aeg_urd_uzb_azi_ses_mly_ven_ben_lat_bsq_fre_amr_bem_mnd_eng_scr_swt_svk_igb_grk_est_yor_tsn_hun_prs_owc_geo_ita_mol_nor_rus_heb_amh_slo_fin_bam_tag_hin_mao_jpn_tml_kor_swe_pan_cic_mcd_sun_afr_anl_bat_cnt_spa_dgb_lit_gam_alb_guj_ctl_ukr_qcu_por_pol_ger_lda_chh_rom_wly_cze_jav_dut_xho_arw_fbf_ind_tha_mlt_knd_tsw_moo_aze_bul_glc_tur_swa_vie_sod_zul_ewe_akn	-0.474349904949356	-1.12688296358519	0.262691197545369
248	mlt_arw_tsn_alb_hau_anl_tig_svk_azi_tur_akn_mly_swa_prs_spa_bsq_ukr_sod_igb_mnd_pan_mcd_ewe_guj_tsw_bos_hun_yor_bam_est_por_amr_geo_slo_rom_nor_ctl_sid_gam_grk_fin_zul_mao_ita_sun_jpn_tml_kor_bul_afr_moo_pol_tag_cze_aeg_jav_cnt_scr_lda_dut_wly_fre_mol_eng_ger_qcu_urd_rus_lit_ven_heb_swe_chh_hin_ind_krd_dgb_lat_cic_bat_tha_owc_knd_bem_dyu_uzb_glc_ben_aze_swt_vie_amh_ses_xho_fbf	0.410310228107017	0.966980163033608	0.336061900556119
249	gam_cze_dgb_lat_chh_owc_wly_fre_azi_aze_tsn_sun_bem_rom_ukr_bsq_alb_sid_ses_cnt_bos_arw_ewe_hin_zul_svk_hun_moo_igb_est_ctl_heb_geo_krd_scr_bul_mcd_tig_hau_swe_fin_akn_mly_eng_mao_jpn_knd_kor_ita_nor_yor_glc_bat_grk_aeg_ind_mnd_slo_fbf_ben_anl_rus_por_afr_urd_qcu_spa_pol_lit_bam_amr_dut_mlt_ger_jav_guj_tsw_pan_ven_tag_tha_sod_tml_xho_lda_tur_prs_mol_uzb_swt_vie_amh_cic_dyu_swa	0.516075732313123	1.22115743095207	0.225113212278555
250	chh_mol_zul_svk_tig_mlt_amh_ita_tur_aze_dgb_mly_dyu_eng_pan_bsq_guj_sid_swa_cnt_arw_bos_lda_afr_xho_por_hun_yor_bem_est_alb_amr_geo_pol_ben_dut_ctl_anl_aeg_spa_fin_ven_sun_ger_ind_jpn_tml_kor_scr_urd_fbf_grk_bat_slo_hau_jav_mnd_glc_tsn_bul_wly_lit_nor_rus_lat_qcu_swe_rom_fre_moo_heb_krd_gam_cze_tag_ukr_bam_prs_akn_mao_tha_sod_knd_cic_igb_uzb_hin_mcd_azi_tsw_vie_owc_ewe_swt_ses	-0.328816779594806	-0.778562102291371	0.438214164542454
251	mlt_krd_swa_ita_sod_anl_gam_eng_azi_aze_igb_bat_cic_urd_rus_bsq_lit_sid_xho_mnd_grk_nor_moo_scr_ven_svk_hun_dgb_ses_fin_hin_owc_geo_ger_mol_spa_ukr_chh_hau_fre_est_zul_ind_por_mao_jpn_tml_kor_cze_ben_bem_swe_mly_dut_tig_jav_cnt_pol_ewe_bul_aeg_pan_ctl_mcd_rom_qcu_afr_glc_arw_yor_heb_prs_amr_alb_sun_bos_bam_guj_swt_tag_tha_wly_knd_fbf_tsn_tur_lat_slo_uzb_tsw_vie_amh_akn_dyu_lda	0.0885065666550224	0.208419281888798	0.835357386052494
252	tig_ctl_zul_pol_hau_wly_heb_swe_aze_uzb_dgb_bat_igb_rom_ben_bsq_guj_sid_ewe_cnt_alb_slo_tsn_pan_yor_fre_fin_bam_ses_est_rus_aeg_geo_hin_eng_cze_ger_amr_sod_spa_hun_ven_mao_dut_mly_jpn_knd_kor_scr_afr_swa_mol_sun_lit_amh_ind_mnd_bul_akn_ukr_gam_ita_svk_glc_urd_qcu_por_nor_bos_dyu_chh_mcd_owc_krd_jav_grk_cic_prs_xho_tag_tha_anl_tml_tsw_moo_tur_lat_arw_azi_swt_vie_mlt_bem_fbf_lda	-0.721548829182283	-1.73161987946552	0.0866571288745367
253	hau_afr_ewe_pol_tig_amr_aeg_ger_azi_aze_dgb_bat_yor_hin_spa_bsq_ita_sod_tsn_mnd_rus_nor_ven_bos_xho_alb_est_swt_swa_fin_scr_heb_geo_rom_por_ben_lit_mlt_gam_dut_hun_bem_mao_glc_jav_jpn_tml_kor_bul_pan_fbf_arw_mly_fre_wly_sun_cnt_ctl_tsw_guj_anl_lat_grk_slo_prs_qcu_eng_swe_krd_lda_chh_mcd_owc_urd_tag_svk_cic_mol_zul_ind_tha_amh_knd_akn_dyu_tur_cze_ukr_uzb_bam_vie_sid_moo_ses_igb	-0.152847178504966	-0.360844207170461	0.719034275865055
254	gam_nor_moo_swe_mlt_owc_aeg_glc_uzb_tur_ewe_tag_dgb_ctl_prs_bsq_bos_amr_bam_cnt_alb_ita_lda_lat_dyu_bul_fin_fbf_xho_hun_fre_tig_geo_guj_pol_pan_urd_sid_anl_rus_est_tsn_jav_krd_sun_jpn_knd_kor_spa_eng_swa_arw_bat_por_wly_mly_mnd_slo_swt_mol_amh_ger_cze_scr_dut_qcu_svk_hin_grk_yor_heb_lit_sod_ben_mao_mcd_zul_ukr_ven_ind_tha_chh_tml_cic_ses_azi_afr_rom_aze_akn_vie_hau_tsw_bem_igb	-0.229273894386018	-0.541153590808311	0.589695668956089
255	mlt_bos_dgb_ger_aeg_sid_amh_afr_azi_uzb_tsn_mao_bam_krd_arw_bsq_glc_sod_lda_mnd_ukr_pan_akn_scr_swa_dut_est_ses_cic_fin_spa_wly_geo_lit_fre_ita_ctl_chh_amr_pol_hun_fbf_mly_guj_sun_jpn_tml_kor_alb_swe_ven_cze_tag_hin_gam_jav_cnt_bul_zul_urd_heb_rom_mol_grk_rus_qcu_slo_svk_ben_moo_anl_prs_tig_por_bat_nor_ewe_eng_yor_ind_tha_owc_knd_xho_dyu_aze_lat_mcd_tur_swt_vie_hau_bem_tsw_igb	0.732934684436349	1.74311395804665	0.0846187686717865
256	sod_mcd_cic_hin_anl_gam_chh_prs_tur_azi_tsw_mao_swa_lat_svk_bsq_cze_heb_igb_mnd_afr_rus_ses_krd_akn_dut_est_ewe_bam_hun_lit_owc_geo_spa_ben_guj_swe_amh_hau_mol_fin_swt_mly_pan_jav_jpn_tml_kor_ctl_bos_tsn_ger_ind_nor_tig_sun_cnt_eng_xho_ita_sid_grk_urd_glc_ukr_qcu_alb_pol_rom_fbf_wly_fre_mlt_slo_bat_bul_moo_por_dyu_tag_tha_aeg_knd_ven_dgb_uzb_arw_scr_aze_yor_vie_amr_bem_lda_zul	-0.71459990359339	-1.71291895675813	0.0900595171829661
257	sid_alb_cic_dut_mlt_chh_sod_por_tur_azi_tsw_ind_ven_guj_prs_bsq_urd_tig_ses_mnd_ger_pol_zul_mcd_dgb_rus_hun_dyu_ewe_est_glc_wly_geo_lit_svk_swe_arw_aeg_amh_krd_fin_swa_jav_lat_bat_jpn_knd_kor_hin_bul_xho_slo_mly_spa_hau_tag_cnt_ita_lda_cze_gam_fre_grk_afr_mol_qcu_eng_pan_bos_bem_amr_nor_owc_ctl_mao_ukr_tsn_rom_fbf_sun_tha_heb_tml_bam_yor_uzb_ben_scr_aze_swt_vie_anl_akn_igb_moo	-0.020930293419345	-0.0493736490678422	0.960727410852158
258	amh_ctl_fbf_pol_tig_owc_aeg_pan_aze_tur_tsw_ind_swt_alb_slo_bsq_fre_hau_ewe_cnt_bos_ita_moo_swe_bem_cze_hun_cic_swa_fin_grk_anl_geo_bul_mol_urd_svk_sid_sod_mcd_est_ses_bat_guj_jav_jpn_knd_kor_prs_dut_akn_lat_sun_nor_chh_tag_mnd_arw_bam_afr_amr_ger_hin_ukr_eng_qcu_lit_rom_krd_zul_mlt_spa_gam_ben_mly_glc_dgb_scr_tsn_mao_tha_wly_tml_xho_dyu_azi_rus_por_uzb_lda_vie_heb_ven_igb_yor	-0.491138844613215	-1.16874248191936	0.245494516778436
259	wly_guj_tsn_prs_gam_heb_owc_ctl_aze_uzb_igb_mao_bam_dut_svk_bsq_cze_mlt_swt_mnd_bos_por_ses_scr_dyu_spa_est_ewe_fbf_fin_ben_tig_geo_pol_rom_hin_lit_amr_hau_ger_hun_bem_mly_pan_ind_jpn_tml_kor_urd_mcd_zul_afr_sun_eng_anl_bat_cnt_krd_swa_glc_sod_fre_arw_nor_grk_qcu_ukr_bul_mol_akn_amh_slo_chh_ita_tag_lat_lda_alb_tsw_jav_tha_sid_knd_xho_moo_azi_rus_swe_tur_dgb_vie_aeg_cic_ven_yor	-0.612061731089586	-1.46506196012805	0.146276610893848
260	mlt_pan_tsw_ukr_wly_aeg_amr_lit_uzb_aze_fbf_bat_lda_cze_eng_bsq_spa_gam_cic_mnd_rom_slo_bem_ger_swa_ben_est_moo_ses_hun_bos_owc_geo_ctl_pol_ita_afr_anl_sod_mol_fin_dgb_tag_scr_ind_jpn_tml_kor_grk_fre_ewe_por_mao_dut_tig_jav_cnt_alb_xho_svk_chh_urd_krd_prs_rus_qcu_lat_glc_hin_zul_amh_mcd_heb_guj_sun_swe_igb_bul_dyu_mly_tha_sid_knd_ven_swt_azi_nor_arw_tur_yor_vie_hau_bam_akn_tsn	-1.13030506232941	-2.77590434865672	0.0066557769408373
261	gam_bos_dgb_pol_amr_anl_tig_spa_aze_azi_tsw_tag_xho_ger_krd_bsq_slo_mlt_yor_cnt_rom_svk_swa_ukr_moo_ita_est_bam_zul_hun_alb_heb_geo_dut_prs_lat_cze_sod_sid_pan_fin_ven_ind_grk_jav_jpn_tml_kor_rus_afr_bem_swe_sun_ben_owc_bat_mnd_mol_ses_nor_chh_fre_lit_glc_ctl_qcu_hin_mcd_scr_tsn_wly_arw_aeg_eng_mao_urd_cic_guj_ewe_mly_tha_hau_knd_igb_fbf_tur_por_bul_uzb_dyu_vie_amh_akn_lda_swt	-0.364174234440824	-0.862677920084776	0.390533755696535
262	tig_bul_cic_mcd_sod_gam_owc_krd_azi_aze_ven_sun_dyu_pol_swe_bsq_afr_aeg_akn_mnd_eng_grk_moo_alb_tsn_slo_est_yor_tsw_fin_dut_mlt_geo_guj_fre_nor_arw_amr_sid_ger_hun_fbf_tag_cze_jav_jpn_knd_kor_ukr_por_bem_lit_bat_glc_chh_ind_cnt_pan_igb_rom_wly_svk_rus_hin_ita_qcu_ctl_spa_scr_swa_hau_ben_amh_lat_mly_prs_bam_mol_dgb_mao_tha_heb_tml_ses_zul_uzb_urd_bos_tur_xho_vie_anl_swt_ewe_lda	-0.76265642175677	-1.83370441739247	0.0698962859095107
263	amr_eng_ewe_mol_anl_sid_aeg_bul_tur_aze_swa_sun_yor_rom_ben_bsq_swe_tig_dgb_cnt_cze_glc_igb_por_tsw_lat_hun_cic_xho_est_krd_amh_geo_nor_ukr_grk_mcd_sod_wly_slo_fin_ses_tag_ctl_mao_jpn_tml_kor_pan_arw_fbf_bos_mly_rus_mlt_ind_mnd_pol_swt_lit_hau_dut_fre_ita_spa_qcu_urd_hin_alb_lda_heb_guj_gam_scr_bat_svk_tsn_prs_dyu_jav_tha_owc_knd_moo_bem_uzb_afr_ger_azi_ven_vie_chh_akn_bam_zul	-0.0200516758579108	-0.0472224916000945	0.962437161446531
264	owc_bul_fbf_spa_anl_amh_hau_lit_azi_aze_lda_bat_ewe_swe_mol_bsq_ctl_chh_dgb_cnt_afr_rom_tsn_guj_tsw_scr_fin_igb_swa_hun_nor_wly_geo_slo_lat_prs_ger_sid_mlt_urd_est_bam_mao_glc_jav_jpn_knd_kor_mcd_rus_akn_pan_mly_alb_tig_ind_mnd_cze_bem_bos_sod_fre_svk_pol_ukr_qcu_eng_ben_krd_dyu_aeg_hin_amr_arw_sun_ita_ses_por_ven_tag_tha_gam_tml_moo_cic_tur_dut_grk_uzb_xho_vie_heb_swt_zul_yor	0.0635455244785068	0.149582311027518	0.881418077533737
265	owc_ger_lda_mcd_sid_tig_heb_rus_tur_aze_cic_mly_swa_urd_afr_bsq_fre_mlt_dgb_mnd_guj_lat_ewe_swe_swt_eng_hun_ses_tsn_fin_mol_gam_geo_prs_ben_krd_slo_amr_hau_hin_est_dyu_ind_spa_sun_jpn_tml_kor_grk_bul_xho_rom_mao_lit_sod_bat_cnt_alb_bem_cze_amh_nor_pol_ukr_bos_qcu_dut_glc_arw_akn_aeg_svk_anl_ctl_tag_ita_yor_pan_igb_jav_tha_wly_knd_tsw_fbf_azi_scr_por_uzb_moo_vie_chh_bam_zul_ven	0.422938192519232	0.996557133148692	0.321565418005081
266	anl_pan_akn_guj_hau_sod_sid_bul_azi_aze_lda_mly_dgb_ger_prs_bsq_swe_mlt_bam_mnd_krd_glc_yor_rus_ses_alb_hun_tsw_ewe_fin_eng_wly_geo_lit_bos_dut_lat_tig_chh_urd_est_dyu_mao_rom_tag_jpn_knd_kor_mol_scr_tsn_ukr_jav_cze_owc_ind_cnt_mcd_swt_nor_aeg_grk_arw_slo_por_qcu_spa_fre_hin_swa_gam_afr_amh_ben_bat_ctl_cic_ita_fbf_sun_tha_amr_tml_bem_moo_tur_svk_pol_uzb_igb_vie_heb_ven_xho_zul	-0.338663899734239	-0.801802361388947	0.424711296133973
267	hau_alb_fbf_pan_mlt_heb_chh_cze_uzb_aze_tsw_ind_yor_svk_prs_bsq_arw_tig_moo_cnt_rom_ger_bem_krd_tsn_nor_fin_akn_swt_est_glc_gam_geo_urd_pol_ita_lit_anl_amr_grk_hun_swa_jav_slo_tag_jpn_knd_kor_fre_bos_ven_ukr_bat_lat_sod_mly_mnd_afr_ses_mol_sid_mcd_spa_dut_scr_qcu_guj_eng_bul_dgb_aeg_por_wly_ctl_mao_swe_dyu_ben_zul_sun_tha_amh_tml_lda_ewe_azi_rus_hin_tur_bam_vie_owc_igb_xho_cic	0.565533913815401	1.33573193412289	0.184896624570888
268	tig_slo_ewe_ukr_anl_gam_amr_ben_tur_uzb_swa_tag_tsw_afr_ger_bsq_swe_amh_zul_cnt_hin_rus_akn_rom_xho_dut_est_ven_swt_hun_fre_heb_geo_alb_mol_ctl_spa_wly_sid_eng_fin_dgb_bat_urd_jav_jpn_tml_kor_prs_arw_yor_krd_ind_guj_sod_sun_mnd_lit_lda_grk_chh_pol_pan_ita_lat_qcu_cze_scr_glc_dyu_aeg_mcd_hau_bul_mao_nor_igb_svk_bam_mly_tha_owc_knd_cic_ses_azi_bos_por_aze_moo_vie_mlt_bem_fbf_tsn	0.0499875021636007	0.117709011692521	0.906552075879181
269	owc_rom_bem_slo_anl_mlt_hau_arw_uzb_aze_swt_sun_tsn_swe_ctl_bsq_prs_tig_ses_mnd_ukr_pan_cic_svk_swa_lit_est_ven_zul_fin_afr_amr_geo_eng_pol_glc_cze_sid_aeg_bul_hun_xho_tag_nor_ind_jpn_knd_kor_lat_fre_igb_spa_bat_por_heb_mao_cnt_krd_dyu_guj_wly_grk_alb_rus_urd_qcu_ben_scr_bos_bam_sod_mcd_amh_dut_jav_ita_moo_hin_tsw_mly_tha_chh_tml_akn_lda_azi_mol_ger_tur_fbf_vie_gam_yor_ewe_dgb	-0.239112525322492	-0.56480636415315	0.57356534672373
270	aeg_ger_lda_ctl_heb_tig_amh_urd_aze_tur_swa_mly_yor_alb_eng_bsq_nor_wly_fbf_mnd_ukr_lit_ses_dut_dyu_cze_fin_ewe_bam_hun_arw_sod_geo_grk_por_bos_svk_anl_owc_mol_est_igb_sun_scr_bat_jpn_knd_kor_rus_hin_zul_guj_tag_glc_amr_ind_cnt_pan_cic_afr_mlt_ita_rom_spa_mcd_qcu_krd_bul_swe_xho_gam_lat_chh_ben_jav_prs_tsn_fre_moo_mao_tha_hau_tml_bem_akn_uzb_pol_slo_azi_ven_vie_sid_swt_tsw_dgb	-0.0312612881705954	-0.073692477574398	0.941413354711033
271	heb_arw_xho_scr_mlt_anl_tig_ukr_azi_uzb_moo_mly_ewe_nor_bos_bsq_prs_amh_fbf_mnd_por_alb_ses_ben_zul_afr_fin_dyu_bam_est_pol_owc_geo_mol_eng_lit_dut_chh_aeg_guj_hun_tsw_ind_grk_tag_jpn_tml_kor_spa_urd_cic_pan_bat_slo_sid_mao_cnt_ctl_swa_krd_gam_swe_hin_lat_bul_qcu_rus_mcd_glc_lda_hau_ger_amr_rom_jav_cze_tsn_ita_igb_sun_tha_sod_knd_bem_ven_aze_fre_svk_tur_swt_vie_wly_yor_akn_dgb	-0.262071224780117	-0.619038508304318	0.537404451301636
272	amr_slo_tsw_urd_chh_tig_sid_guj_azi_aze_xho_ind_ses_pan_eng_bsq_mol_aeg_swa_mnd_rom_ben_moo_ita_bem_glc_est_ewe_dyu_hun_cze_heb_geo_spa_dut_arw_por_amh_owc_ger_fin_yor_bat_swe_jav_jpn_tml_kor_afr_alb_fbf_bul_tag_lit_gam_sun_cnt_scr_zul_rus_hau_pol_ctl_lat_grk_qcu_hin_mcd_ukr_cic_mlt_nor_wly_prs_mly_bos_lda_krd_ven_mao_tha_anl_knd_igb_tsn_tur_svk_fre_uzb_dgb_vie_sod_akn_bam_swt	-0.754952708167619	-1.81493974622585	0.0727566744043704
273	anl_ita_swt_ctl_sod_gam_wly_guj_azi_tur_igb_mao_ewe_spa_bos_bsq_por_mlt_dyu_mnd_mol_glc_dgb_grk_swa_afr_fin_ven_cic_est_lat_hau_geo_pan_cze_arw_nor_sid_heb_slo_hun_bam_jav_ben_mly_jpn_tml_kor_ukr_svk_lda_rus_sun_hin_amh_bat_cnt_lit_zul_rom_aeg_alb_krd_prs_ger_qcu_pol_urd_swe_yor_owc_fre_amr_dut_ind_mcd_moo_eng_fbf_tag_tha_tig_knd_ses_xho_aze_bul_scr_uzb_tsw_vie_chh_tsn_akn_bem	0.125308120584334	0.295033986079156	0.768625550097305
274	amr_alb_tsn_slo_sod_owc_heb_rus_azi_uzb_swt_bat_igb_lit_glc_bsq_ctl_aeg_cic_mnd_pan_ita_dgb_eng_ven_fre_fin_tsw_swa_hun_scr_hau_geo_ger_hin_prs_mol_mlt_anl_dut_est_moo_tag_bul_mao_jpn_knd_kor_swe_grk_lda_lat_ind_spa_tig_mly_cnt_afr_ses_guj_wly_svk_ben_pol_cze_qcu_ukr_por_arw_xho_chh_nor_sid_krd_sun_urd_akn_bos_bam_jav_tha_amh_tml_yor_zul_tur_rom_mcd_aze_fbf_vie_gam_bem_ewe_dyu	-0.857609683218446	-2.07574737226035	0.0406775805204622
275	gam_ben_bam_svk_owc_sod_wly_nor_azi_tur_cic_mao_swt_rus_spa_bsq_krd_chh_yor_cnt_afr_pan_zul_ita_tsw_mol_est_igb_bem_fin_alb_anl_geo_slo_mcd_ctl_ger_amh_amr_rom_hun_akn_sun_fre_bat_jpn_knd_kor_bos_guj_tsn_swe_ind_lit_heb_mly_mnd_lat_dyu_pol_sid_glc_hin_bul_arw_qcu_eng_urd_ukr_ewe_mlt_cze_hau_grk_jav_por_ven_prs_dgb_tag_tha_tig_tml_fbf_ses_uzb_dut_scr_aze_moo_vie_aeg_lda_swa_xho	-0.342457150460021	-0.813417234615235	0.418056537546729
276	mlt_ukr_ewe_nor_chh_amh_gam_lit_azi_tur_tsw_mly_ses_cze_krd_bsq_fre_amr_bam_mnd_afr_mol_moo_rus_cic_slo_hun_tsn_swt_est_ben_sid_geo_urd_ctl_lat_bul_owc_aeg_bos_fin_igb_bat_spa_ind_jpn_tml_kor_svk_rom_bem_eng_sun_glc_anl_jav_cnt_mcd_ven_dut_wly_alb_grk_prs_pol_qcu_pan_guj_por_lda_heb_arw_hau_hin_tag_scr_xho_swe_dyu_mao_tha_sod_knd_fbf_yor_uzb_ger_ita_aze_swa_vie_tig_akn_dgb_zul	0.202110391217488	0.47556971892411	0.635496108237165
277	mlt_bos_igb_dut_chh_heb_sid_pol_aze_azi_cic_tag_akn_afr_grk_bsq_spa_wly_lda_cnt_ita_ukr_moo_rus_bam_scr_hun_ewe_xho_est_alb_sod_geo_krd_ben_ctl_bul_hau_anl_fre_fin_dyu_ind_swe_sun_jpn_knd_kor_eng_glc_fbf_slo_bat_lit_gam_mao_mnd_mcd_bem_cze_amh_mol_arw_lat_ger_qcu_svk_rom_urd_tsn_tig_guj_owc_hin_mly_pan_dgb_por_zul_jav_tha_aeg_tml_ses_ven_uzb_nor_prs_tur_yor_vie_amr_swa_swt_tsw	-0.874456836006954	-2.11418836343968	0.0371748316746089
278	gam_afr_moo_spa_amh_hau_heb_guj_uzb_azi_dgb_jav_tsw_krd_eng_bsq_pol_amr_zul_cnt_ger_ukr_bam_lit_akn_urd_fin_bem_ses_est_slo_tig_geo_svk_rus_swe_mol_chh_sod_hin_hun_xho_ind_scr_sun_jpn_knd_kor_bul_dut_lda_cze_bat_lat_sid_mao_mnd_por_swt_glc_mlt_nor_ben_arw_fre_qcu_prs_alb_rom_ven_anl_pan_aeg_grk_mly_ita_tsn_mcd_yor_tag_tha_owc_tml_dyu_fbf_tur_ctl_bos_aze_ewe_vie_wly_igb_swa_cic	-0.093596580336129	-0.220453689711626	0.826001070223731
279	anl_arw_ses_pan_aeg_hau_sod_ger_tur_aze_igb_ind_ewe_slo_lit_bsq_dut_chh_akn_cnt_swe_pol_dyu_ita_bam_urd_est_zul_yor_fin_rus_heb_geo_lat_rom_bul_prs_sid_wly_ctl_hun_tsw_mao_bos_bat_jpn_knd_kor_ben_eng_swa_guj_sun_spa_amr_tag_mnd_afr_lda_cze_tig_nor_svk_alb_fre_qcu_scr_hin_ukr_xho_amh_glc_gam_mol_mly_krd_tsn_por_dgb_jav_tha_owc_tml_swt_fbf_azi_grk_mcd_uzb_moo_vie_mlt_ven_bem_cic	-0.26690178859596	-0.630934899023204	0.529630635065822
280	aeg_pol_ewe_mol_hau_sod_amr_arw_tur_aze_swa_ind_moo_glc_scr_bsq_grk_anl_swt_cnt_ukr_ita_tsw_guj_ses_eng_fin_bem_zul_est_nor_gam_geo_bul_urd_bos_lit_owc_tig_swe_hun_cic_jav_ger_sun_jpn_knd_kor_spa_slo_igb_svk_mly_rus_sid_mao_mnd_fre_yor_dut_mlt_afr_rom_ctl_por_qcu_ben_alb_krd_tsn_amh_pan_chh_hin_bat_cze_bam_prs_xho_tag_tha_heb_tml_lda_fbf_uzb_lat_mcd_azi_dgb_vie_wly_akn_ven_dyu	-0.247382325365536	-0.584140041406883	0.560540356016575
281	mlt_guj_dyu_bul_tig_amh_sid_rus_uzb_azi_yor_mao_bem_ukr_ger_bsq_pol_gam_ewe_cnt_dut_eng_swa_alb_zul_lit_hun_swt_ses_fin_ctl_chh_geo_afr_scr_arw_spa_owc_aeg_nor_est_bam_mly_svk_jav_jpn_knd_kor_cze_por_ven_rom_bat_pan_wly_tag_mnd_krd_tsw_lat_hau_mol_ben_slo_bos_qcu_fre_mcd_glc_lda_heb_grk_amr_hin_sun_swe_xho_urd_dgb_ind_tha_anl_tml_fbf_moo_aze_ita_prs_tur_akn_vie_sod_igb_tsn_cic	0.129559044963107	0.304747072883438	0.761239727211328
282	chh_arw_akn_eng_heb_tig_gam_pol_aze_uzb_xho_sun_fbf_ben_ita_bsq_urd_hau_ewe_cnt_krd_grk_swt_alb_cic_swe_est_swa_lda_fin_ukr_aeg_geo_rus_bul_slo_lat_amh_owc_fre_hun_zul_ind_nor_jav_jpn_knd_kor_rom_spa_dgb_mcd_mly_por_sid_mao_mnd_guj_ven_prs_sod_afr_bos_dut_hin_qcu_svk_ger_cze_yor_amr_scr_wly_lit_tag_pan_tsw_mol_tsn_bat_tha_anl_tml_bam_bem_azi_ctl_glc_tur_igb_vie_mlt_dyu_ses_moo	0.0853883513488631	0.201176039818115	0.841000271632887
283	amh_ben_ewe_lat_gam_anl_sid_rom_tur_aze_swt_sun_cic_urd_bos_bsq_bul_mlt_ven_cnt_glc_grk_dgb_pan_igb_hin_fin_ses_dyu_hun_eng_amr_geo_ita_slo_spa_alb_hau_owc_mcd_est_swa_mly_afr_bat_jpn_knd_kor_swe_lit_tsw_ukr_mao_cze_heb_tag_mnd_rus_tsn_scr_chh_prs_mol_arw_por_qcu_krd_ger_dut_yor_tig_pol_aeg_nor_jav_fre_lda_svk_fbf_ind_tha_wly_tml_bam_moo_uzb_ctl_guj_azi_xho_vie_sod_zul_akn_bem	0.0391944892889168	0.0922139248606923	0.926726423383612
284	tig_scr_lda_bul_gam_aeg_anl_ben_uzb_tur_zul_ind_dgb_guj_ukr_bsq_bos_amh_ewe_mnd_pol_eng_ses_afr_igb_krd_fin_bam_akn_est_grk_mlt_geo_fre_hin_pan_dut_owc_wly_lit_hun_yor_mao_rom_mly_jpn_knd_kor_arw_glc_swt_mcd_sun_prs_sod_bat_cnt_mol_ven_cze_heb_lat_svk_slo_ger_qcu_alb_spa_ita_bem_sid_rus_chh_ctl_tag_swe_dyu_urd_tsn_jav_tha_amr_tml_moo_xho_aze_por_nor_azi_tsw_vie_hau_swa_fbf_cic	-0.281143749735202	-0.664390481665536	0.508084413639626
285	anl_cze_cic_hin_sod_owc_sid_bul_tur_azi_fbf_mao_bem_ben_arw_bsq_krd_chh_yor_cnt_bos_por_zul_swe_xho_mcd_fin_ses_lda_est_fre_amr_geo_dut_eng_slo_ger_aeg_gam_rom_hun_dyu_tag_alb_sun_jpn_knd_kor_spa_rus_ven_afr_jav_nor_tig_mly_mnd_ita_swt_prs_wly_grk_ukr_pan_ctl_qcu_svk_glc_mol_moo_amh_guj_hau_scr_ind_urd_tsw_lat_akn_bat_tha_heb_tml_ewe_tsn_aze_lit_pol_uzb_dgb_vie_mlt_igb_bam_swa	-0.249114728662767	-0.588898207427331	0.557357270119005
286	hau_lit_tsn_afr_anl_sod_aeg_bos_uzb_azi_tsw_sun_bem_glc_pan_bsq_krd_mlt_igb_mnd_slo_mcd_ven_ben_swa_scr_est_zul_dyu_hun_lat_amh_geo_nor_eng_spa_bul_owc_amr_grk_fin_ses_ind_prs_tag_jpn_knd_kor_ita_cze_cic_rom_mao_swe_heb_jav_cnt_ctl_ewe_fre_chh_por_pol_ukr_ger_qcu_dut_arw_alb_moo_tig_hin_sid_guj_mly_mol_akn_urd_yor_bat_tha_wly_tml_lda_xho_tur_rus_svk_aze_swt_vie_gam_dgb_fbf_bam	-0.100928015203099	-0.237748941894581	0.812598825257779
287	aeg_pan_zul_slo_tig_wly_chh_urd_tur_uzb_bem_sun_xho_cze_krd_bsq_eng_owc_lda_mnd_arw_por_ses_scr_swt_afr_hun_cic_ven_fin_glc_mlt_geo_guj_nor_bos_mcd_anl_amh_ben_est_tsw_mao_dut_mly_jpn_tml_kor_swe_prs_tsn_rom_ind_mol_sid_bat_cnt_rus_swa_grk_sod_ger_ita_ukr_svk_qcu_hin_alb_ctl_dyu_gam_lit_amr_lat_jav_pol_igb_bul_bam_tag_tha_hau_knd_fbf_akn_aze_fre_spa_azi_moo_vie_heb_yor_ewe_dgb	-0.716031968825609	-1.71652345001183	0.0893953580974486
288	amr_arw_tsw_slo_mlt_tig_sod_urd_azi_uzb_bem_ind_moo_afr_guj_bsq_alb_heb_lda_cnt_hin_bos_ses_glc_ewe_rus_fin_yor_igb_est_lat_owc_geo_spa_dut_scr_bul_wly_hau_ita_hun_dyu_bat_prs_sun_jpn_tml_kor_ben_rom_fbf_lit_tag_fre_chh_jav_mnd_eng_dgb_nor_aeg_por_cze_ctl_krd_qcu_pol_ger_mol_bam_amh_grk_sid_svk_mly_mcd_cic_ukr_tsn_mao_tha_gam_knd_zul_swa_tur_pan_swe_aze_akn_vie_anl_swt_xho_ven	-0.54195770429091	-1.28991564914035	0.200278321055526
289	hau_rus_tsw_fre_wly_amr_tig_dut_uzb_aze_fbf_ind_xho_prs_afr_bsq_grk_sid_lda_mnd_lat_rom_bem_mcd_ses_mol_fin_yor_swa_est_bul_mlt_geo_alb_cze_ita_urd_chh_sod_ben_hun_moo_sun_ukr_tag_jpn_knd_kor_hin_pol_dgb_swe_mao_svk_heb_bat_cnt_lit_ven_glc_anl_pan_scr_nor_ctl_qcu_arw_por_ger_swt_aeg_bos_amh_spa_mly_eng_tsn_guj_zul_jav_tha_gam_tml_cic_bam_tur_slo_krd_azi_ewe_vie_owc_dyu_akn_igb	0.0689694300530927	0.162458142163003	0.871297554937849
290	aeg_ger_akn_afr_amh_anl_hau_svk_uzb_aze_ewe_bat_dyu_prs_fre_bsq_arw_amr_lda_mnd_lat_ita_igb_pan_dgb_cze_est_zul_xho_fin_rom_heb_geo_lit_rus_scr_guj_sid_chh_glc_hun_ses_jav_bos_mao_jpn_knd_kor_hin_alb_ven_nor_sun_grk_owc_mly_cnt_swe_bem_urd_gam_mcd_slo_ctl_spa_qcu_krd_eng_bul_bam_wly_ukr_mlt_dut_tag_mol_moo_por_fbf_ind_tha_sod_tml_swa_cic_azi_ben_pol_tur_tsw_vie_tig_tsn_yor_swt	-0.492650086012379	-1.17056643150951	0.244763880942334
291	sid_pan_dgb_bos_sod_wly_heb_grk_aze_tur_swt_tag_swa_eng_spa_bsq_krd_chh_ses_mnd_guj_mol_zul_hin_xho_lat_fin_bem_akn_hun_mcd_amr_geo_arw_pol_rom_svk_aeg_anl_rus_est_tsn_jav_ben_bat_jpn_knd_kor_scr_prs_bam_cze_ind_ctl_owc_mly_cnt_urd_tsw_afr_amh_dut_glc_ita_bul_qcu_fre_ukr_slo_ven_mlt_swe_hau_alb_mao_por_fbf_ger_ewe_sun_tha_gam_tml_igb_cic_uzb_nor_lit_azi_lda_vie_tig_yor_moo_dyu	-0.365906423901558	-0.867445669400371	0.387930614509788
292	hau_urd_dgb_fre_sid_mlt_amh_rom_azi_uzb_ses_jav_akn_ukr_alb_bsq_ger_chh_moo_cnt_dut_guj_cic_por_yor_ctl_fin_ewe_swt_hun_glc_aeg_geo_cze_lit_prs_spa_anl_heb_krd_est_zul_tag_eng_bat_jpn_tml_kor_scr_svk_bam_swe_mly_hin_owc_mao_mnd_slo_fbf_bos_gam_grk_arw_rus_pan_qcu_pol_mcd_ita_xho_amr_mol_sod_bul_sun_lat_tsn_nor_bem_ind_tha_wly_knd_igb_dyu_aze_afr_ben_tur_ven_vie_tig_swa_tsw_lda	-0.485677428633152	-1.15637614334218	0.250489221295926
293	amh_cze_swt_mcd_sod_chh_wly_afr_tur_azi_ewe_ind_lda_ger_ukr_bsq_fre_gam_tsw_mnd_por_bul_cic_hin_swa_pan_est_ven_dyu_hun_svk_amr_geo_ben_ctl_spa_urd_heb_sid_dut_fin_yor_bat_mol_mao_jpn_knd_kor_alb_grk_tsn_ita_jav_rus_aeg_sun_cnt_guj_fbf_arw_owc_lit_swe_slo_glc_qcu_eng_prs_krd_moo_tig_bos_mlt_nor_tag_scr_akn_pol_bem_mly_tha_anl_tml_igb_dgb_aze_rom_lat_uzb_zul_vie_hau_ses_xho_bam	-0.26750773620258	-0.632670148262228	0.528501592597164
294	heb_mol_zul_ctl_hau_amh_wly_spa_aze_azi_moo_sun_ven_svk_slo_bsq_hin_gam_fbf_mnd_nor_krd_igb_ger_bem_dut_est_swa_xho_fin_urd_amr_geo_grk_eng_fre_bos_sod_anl_bul_hun_ses_bat_rus_jav_jpn_knd_kor_lit_afr_swt_mcd_mao_lat_aeg_tag_cnt_swe_akn_cze_tig_pan_glc_scr_alb_qcu_ukr_por_guj_bam_mlt_arw_sid_ita_ind_ben_tsw_prs_ewe_mly_tha_owc_tml_dgb_yor_uzb_rom_pol_tur_lda_vie_chh_cic_tsn_dyu	-0.380708730919087	-0.902233561588771	0.369263633747011
295	amh_rom_ses_prs_sod_amr_mlt_glc_azi_tur_moo_mao_igb_arw_ctl_bsq_mcd_aeg_dyu_mnd_ben_afr_dgb_lat_zul_slo_est_ewe_tsw_fin_guj_heb_geo_nor_urd_ukr_svk_gam_tig_hin_hun_xho_sun_mol_ind_jpn_knd_kor_bul_ita_swt_por_bat_pol_chh_mly_cnt_bos_lda_cze_wly_krd_lit_swe_rus_qcu_pan_spa_ger_tsn_owc_alb_hau_grk_tag_eng_cic_scr_fbf_jav_tha_anl_tml_bam_bem_aze_dut_fre_uzb_yor_vie_sid_swa_akn_ven	-0.479561078100008	-1.13935262698339	0.25748224528287
296	anl_scr_ven_prs_sid_wly_amr_mol_azi_uzb_ewe_ind_dyu_swe_arw_bsq_eng_aeg_dgb_mnd_grk_rom_bem_spa_lda_urd_fin_swa_cic_est_pan_owc_geo_hin_dut_bos_lit_mlt_gam_svk_hun_tsn_sun_ctl_bat_jpn_knd_kor_ger_krd_ses_slo_mao_afr_hau_mly_cnt_pol_zul_lat_heb_alb_por_cze_glc_qcu_ita_rus_ukr_tsw_amh_fre_sod_bul_jav_guj_bam_mcd_yor_tag_tha_chh_tml_igb_fbf_tur_nor_ben_aze_akn_vie_tig_xho_swt_moo	-0.53127022639791	-1.2640874635081	0.209357767366995
297	hau_bos_ven_dut_heb_amh_wly_ukr_aze_azi_bem_bat_dgb_rom_alb_bsq_cze_aeg_yor_cnt_prs_spa_akn_rus_swt_svk_fin_cic_lda_est_grk_sid_geo_bul_ben_urd_hin_amr_mlt_pan_hun_swa_tag_ita_mao_jpn_tml_kor_ctl_por_ses_mcd_jav_afr_sod_mly_mnd_glc_zul_swe_anl_pol_scr_ger_lat_qcu_arw_krd_nor_tsw_owc_fre_chh_slo_ind_lit_tsn_mol_moo_sun_tha_gam_knd_bam_ewe_tur_eng_guj_uzb_fbf_vie_tig_igb_dyu_xho	0.0760067538766887	0.178966155650229	0.858353590211686
298	amh_svk_swa_alb_chh_sid_owc_eng_aze_tur_bem_sun_ses_dut_hin_bsq_por_mlt_ewe_mnd_pol_ita_dyu_nor_igb_ben_fin_zul_bam_est_rom_aeg_geo_guj_bul_mol_mcd_anl_hau_urd_hun_dgb_ind_bos_mly_jpn_tml_kor_krd_pan_fbf_scr_bat_ctl_tig_jav_cnt_afr_akn_fre_gam_arw_prs_lit_ukr_qcu_swe_ger_cze_cic_amr_rus_sod_grk_tag_slo_tsn_lat_moo_mao_tha_wly_knd_swt_yor_uzb_spa_glc_azi_ven_vie_heb_lda_tsw_xho	-0.592487608999246	-1.41895335831201	0.159255443607461
299	heb_dut_ses_ita_owc_sod_tig_ben_azi_uzb_zul_tag_ewe_slo_ukr_bsq_urd_amr_swa_cnt_mcd_svk_lda_ger_cic_arw_hun_xho_swt_est_por_aeg_geo_glc_bul_pan_alb_gam_amh_spa_fin_moo_bat_lat_mly_jpn_knd_kor_hin_eng_yor_bos_sun_pol_hau_ind_mnd_grk_fbf_fre_anl_lit_nor_krd_mol_qcu_ctl_rom_swe_akn_mlt_guj_chh_rus_jav_cze_tsw_afr_dyu_mao_tha_sid_tml_tsn_igb_aze_prs_scr_tur_ven_vie_wly_bam_bem_dgb	-0.680897707713764	-1.63149860735566	0.106167065076034
300	amh_ctl_fbf_pan_amr_sid_hau_nor_tur_azi_dyu_bat_yor_bul_ben_bsq_glc_chh_cic_mnd_guj_ita_akn_spa_ewe_bos_fin_dgb_swt_est_scr_wly_geo_krd_rus_swe_pol_tig_anl_arw_hun_bem_mly_rom_jav_jpn_tml_kor_urd_dut_moo_ger_ind_por_sod_mao_cnt_lit_ven_svk_heb_alb_slo_lat_cze_qcu_mcd_ukr_mol_xho_owc_eng_mlt_fre_sun_afr_zul_prs_swa_tag_tha_aeg_knd_igb_ses_uzb_grk_hin_aze_tsw_vie_gam_bam_lda_tsn	-0.300153181955456	-0.709706643852718	0.479661727703911
301	chh_glc_swa_fre_mlt_anl_wly_cze_uzb_azi_moo_mao_ven_svk_bos_bsq_urd_tig_xho_mnd_krd_bul_tsw_ukr_yor_lit_est_zul_lda_hun_pol_gam_geo_alb_mcd_scr_ita_heb_amh_eng_fin_swt_mly_mol_ind_jpn_tml_kor_dut_rom_dgb_nor_sun_swe_sod_tag_cnt_hin_igb_por_owc_slo_arw_grk_spa_qcu_ger_afr_pan_fbf_amr_rus_hau_ben_bat_ctl_ewe_prs_dyu_jav_tha_sid_knd_cic_akn_aze_guj_lat_tur_ses_vie_aeg_tsn_bem_bam	-0.385704569861454	-0.915193521264698	0.362456942579418
302	anl_ctl_dgb_grk_amh_aeg_gam_lit_uzb_aze_bam_jav_swa_scr_ukr_bsq_bul_mlt_tsn_cnt_nor_ita_yor_urd_xho_rom_hun_bem_igb_fin_bos_amr_geo_glc_cze_alb_ben_sid_owc_arw_est_cic_tag_mcd_sun_jpn_knd_kor_guj_lat_tsw_fre_mao_por_hau_bat_mnd_pol_ses_ger_heb_hin_svk_afr_slo_qcu_pan_rus_swe_dyu_chh_mol_tig_dut_mly_krd_swt_prs_akn_ind_tha_wly_tml_ewe_moo_azi_spa_eng_tur_ven_vie_sod_lda_zul_fbf	-0.397205559715675	-0.942672363064865	0.348290919181613
303	sid_swe_tsw_scr_mlt_aeg_chh_bul_aze_azi_lda_tag_ewe_pol_arw_bsq_alb_tig_ses_cnt_afr_grk_dyu_urd_zul_eng_fin_tsn_yor_est_lit_heb_geo_lat_prs_ita_por_hau_amr_mol_hun_cic_mao_ger_mly_jpn_tml_kor_ukr_ctl_dgb_cze_ind_mcd_gam_bat_mnd_dut_xho_slo_wly_bos_svk_pan_ben_qcu_nor_glc_spa_fbf_sod_guj_amh_krd_jav_hin_swt_rus_swa_sun_tha_anl_knd_bam_moo_tur_rom_fre_uzb_igb_vie_owc_ven_akn_bem	-0.455211681086751	-1.08132146418177	0.282350142082929
304	aeg_fre_cic_pan_amh_heb_amr_alb_azi_tur_xho_mly_ses_spa_swe_bsq_afr_owc_ewe_cnt_bul_ukr_akn_rus_swa_lit_fin_bem_igb_est_arw_mlt_geo_pol_dut_por_glc_sid_gam_rom_hun_dyu_ind_guj_sun_jpn_tml_kor_svk_slo_fbf_ger_mao_nor_wly_jav_mnd_lat_yor_grk_anl_scr_eng_hin_urd_qcu_bos_ctl_cze_moo_chh_ben_hau_mol_bat_krd_zul_mcd_swt_tag_tha_sod_knd_tsn_tsw_uzb_prs_ita_aze_ven_vie_tig_dgb_bam_lda	-0.168144038580455	-0.396827196047382	0.692404060169337
305	hau_spa_cic_prs_sid_owc_wly_slo_tur_uzb_ses_mao_lda_eng_grk_bsq_mol_anl_yor_mnd_fre_bos_ewe_scr_moo_pol_fin_fbf_bem_hun_afr_mlt_geo_alb_ben_pan_arw_amr_sod_glc_est_zul_jav_nor_bat_jpn_tml_kor_ita_por_dgb_ger_mly_guj_heb_tag_cnt_bul_swa_krd_chh_ukr_dut_cze_ctl_qcu_svk_mcd_hin_ven_gam_lit_aeg_urd_ind_rom_bam_swe_igb_sun_tha_amh_knd_tsw_akn_aze_lat_rus_azi_dyu_vie_tig_xho_tsn_swt	-0.24816056932731	-0.586611350651449	0.558885999619895
306	amh_scr_tsn_ukr_wly_gam_owc_por_aze_azi_swt_tag_yor_mol_rus_bsq_pol_amr_tsw_mnd_fre_rom_ewe_hin_ses_slo_fin_dgb_bam_hun_grk_hau_geo_afr_guj_ita_ben_tig_mlt_svk_est_ven_ind_bul_bat_jpn_knd_kor_urd_arw_cic_ger_mly_krd_heb_mao_cnt_glc_xho_bos_chh_nor_dut_cze_lat_qcu_lit_pan_spa_akn_anl_prs_sid_ctl_jav_alb_zul_eng_igb_sun_tha_sod_tml_fbf_lda_tur_swe_mcd_uzb_dyu_vie_aeg_swa_bem_moo	-0.123664657865263	-0.291932448176841	0.770988496019036
307	amh_guj_xho_bul_mlt_heb_anl_bos_uzb_tur_fbf_mao_lda_pol_afr_bsq_ita_gam_ses_cnt_rus_ukr_bam_cze_swt_svk_est_moo_tsw_fin_fre_owc_geo_spa_alb_ger_glc_sid_amr_pan_hun_cic_ind_arw_sun_jpn_tml_kor_ben_rom_yor_mol_mly_nor_wly_jav_mnd_swe_bem_eng_tig_urd_krd_dut_scr_qcu_hin_grk_mcd_ven_hau_lat_aeg_ctl_bat_por_dyu_lit_ewe_tag_tha_chh_knd_swa_tsn_azi_slo_prs_aze_zul_vie_sod_igb_dgb_akn	-0.0104206327571318	-0.0245234351766737	0.980487633995218
308	gam_fre_cic_ben_heb_amh_chh_prs_tur_aze_yor_bat_dgb_bos_eng_bsq_glc_wly_bam_cnt_krd_rus_xho_arw_igb_ukr_hun_lda_tsw_est_guj_sid_geo_por_nor_svk_lit_aeg_owc_rom_fin_swt_jav_ctl_mao_jpn_knd_kor_hin_ger_bem_ita_ind_grk_mlt_sun_mnd_cze_tsn_alb_sod_mol_pol_mcd_spa_qcu_slo_swe_afr_ewe_hau_scr_tig_lat_mly_bul_zul_pan_moo_tag_tha_amr_tml_ven_dyu_uzb_urd_dut_azi_swa_vie_anl_akn_fbf_ses	-0.263330069529932	-0.622872817067495	0.534892534390063
309	amr_ger_yor_eng_hau_sod_owc_scr_uzb_aze_tsn_jav_tsw_bos_krd_bsq_ctl_gam_lda_mnd_lat_urd_bam_ukr_bem_ita_est_dyu_akn_fin_spa_amh_geo_pan_hin_por_cze_anl_chh_prs_hun_moo_mao_ben_mly_jpn_knd_kor_afr_lit_cic_guj_bat_rom_heb_ind_cnt_pol_ses_fre_sid_rus_svk_bul_grk_qcu_dut_mcd_slo_xho_aeg_alb_mlt_arw_tag_mol_ven_nor_igb_sun_tha_wly_tml_swt_fbf_tur_glc_swe_azi_zul_vie_tig_ewe_dgb_swa	0.538906202763663	1.27194649480835	0.206563550487353
310	heb_grk_ven_nor_tig_sid_hau_dut_azi_uzb_swt_mao_tsw_bos_pol_bsq_lat_chh_cic_cnt_slo_ita_swa_cze_bam_eng_hun_xho_igb_fin_urd_wly_geo_glc_krd_alb_hin_sod_aeg_rus_est_tsn_mly_arw_tag_jpn_tml_kor_ctl_swe_lda_mol_ind_fre_owc_bat_mnd_spa_dgb_prs_amh_scr_rom_afr_ukr_qcu_pan_svk_guj_dyu_mlt_lit_amr_bul_sun_ger_akn_por_ewe_jav_tha_gam_knd_fbf_zul_aze_ben_mcd_tur_ses_vie_anl_yor_bem_moo	-0.599281524341293	-1.43138348026698	0.155672352260736
311	amr_urd_swt_ukr_anl_hau_mlt_svk_aze_uzb_xho_bat_dyu_afr_krd_bsq_fre_sid_zul_mnd_lat_spa_tsw_mol_ses_por_est_swa_igb_hun_prs_heb_geo_ctl_ger_scr_ben_sod_aeg_eng_fin_bem_ind_nor_mly_jpn_knd_kor_rus_dut_cic_guj_tag_rom_gam_sun_cnt_grk_moo_lit_wly_bos_hin_arw_ita_qcu_pol_pan_glc_dgb_tig_alb_owc_mcd_mao_bul_fbf_slo_yor_jav_tha_chh_tml_lda_akn_tur_swe_cze_azi_ven_vie_amh_tsn_bam_ewe	-0.557963764461211	-1.32928708994679	0.18700501331558
312	chh_lat_yor_prs_mlt_wly_sod_scr_tur_uzb_bem_mly_lda_ita_nor_bsq_krd_sid_dyu_mnd_slo_mol_dgb_lit_igb_cze_hun_swt_ses_fin_spa_amr_geo_rom_arw_por_afr_tig_heb_grk_est_ven_tag_dut_ind_jpn_tml_kor_ukr_pol_zul_glc_bat_hin_hau_mao_cnt_ger_moo_bul_aeg_bos_mcd_svk_guj_qcu_alb_urd_eng_akn_anl_fre_amh_rus_jav_pan_cic_ctl_xho_sun_tha_owc_knd_ewe_tsn_aze_ben_swe_azi_fbf_vie_gam_swa_bam_tsw	0.245838302451187	0.579099118926056	0.563922330545074
313	hau_spa_dyu_svk_amh_sid_mlt_bul_tur_azi_ewe_mly_zul_lit_ben_bsq_mcd_anl_swa_mnd_alb_ctl_yor_pol_cic_rus_est_bem_bam_fin_guj_tig_geo_rom_dut_afr_glc_owc_amr_lat_hun_tsn_ind_cze_jav_jpn_tml_kor_prs_scr_swt_krd_mao_pan_sod_sun_cnt_swe_igb_eng_wly_mol_fre_nor_arw_qcu_slo_por_bos_fbf_heb_ita_gam_hin_tag_ger_xho_ukr_moo_bat_tha_chh_knd_dgb_tsw_aze_grk_urd_uzb_akn_vie_aeg_ses_lda_ven	-0.60356490249049	-1.4420595451165	0.152644794445212
314	amh_swe_dgb_svk_mlt_gam_sid_grk_azi_aze_lda_jav_zul_ita_ben_bsq_prs_anl_ses_cnt_dut_ukr_bam_lat_tsw_hin_fin_tsn_igb_est_fre_sod_geo_mcd_urd_por_cze_aeg_owc_rom_hun_akn_mly_bos_mao_jpn_tml_kor_afr_nor_xho_glc_sun_ger_wly_ind_mnd_mol_yor_slo_chh_lit_bul_alb_pol_qcu_rus_arw_eng_swa_tig_guj_amr_pan_tag_spa_swt_ctl_bem_bat_tha_heb_knd_ven_cic_tur_scr_krd_uzb_ewe_vie_hau_moo_dyu_fbf	-0.512817563020377	-1.22215845519351	0.22473628977398
315	owc_nor_tsn_ben_aeg_tig_gam_urd_azi_tur_swt_jav_swa_mol_dut_bsq_ctl_amh_ven_cnt_pol_swe_igb_fre_ewe_scr_hun_zul_tsw_fin_grk_mlt_geo_rom_lit_ukr_lat_amr_heb_rus_est_moo_sun_bos_ind_jpn_knd_kor_spa_ita_bem_guj_mly_mcd_sid_bat_mnd_afr_akn_svk_anl_krd_arw_pan_slo_qcu_alb_ger_glc_cic_wly_eng_chh_por_tag_cze_ses_hin_bam_mao_tha_hau_tml_yor_fbf_uzb_prs_bul_aze_dyu_vie_sod_dgb_xho_lda	-0.022140535425422	-0.0521984042137374	0.958482561489652
316	tig_slo_bem_prs_sid_amh_chh_ctl_uzb_azi_bam_tag_lda_por_rus_bsq_krd_heb_swa_cnt_ukr_cze_moo_nor_ses_grk_fin_swt_dyu_hun_lit_gam_geo_glc_spa_mcd_eng_hau_wly_guj_est_ven_ind_dut_jav_jpn_tml_kor_swe_urd_akn_mol_mly_alb_amr_sun_mnd_bul_dgb_lat_mlt_ita_ben_scr_hin_qcu_fre_rom_arw_igb_anl_pol_sod_bos_mao_afr_ewe_ger_xho_bat_tha_aeg_knd_tsn_cic_tur_pan_svk_aze_zul_vie_owc_yor_fbf_tsw	-0.0877499425252601	-0.207057903152241	0.836417327634257
317	owc_ita_akn_bos_aeg_hau_sod_grk_azi_aze_ewe_jav_bam_arw_svk_bsq_alb_tig_ven_mnd_lit_dut_dgb_scr_igb_fre_hun_swt_fbf_fin_ctl_heb_geo_ukr_swe_afr_eng_gam_wly_prs_est_zul_sun_por_bat_jpn_knd_kor_glc_pol_lda_ben_ind_pan_amh_mly_cnt_mcd_yor_rus_amr_nor_cze_urd_spa_qcu_ger_krd_rom_xho_mlt_slo_anl_lat_tag_mol_bem_guj_ses_mao_tha_chh_tml_moo_cic_tur_hin_bul_uzb_dyu_vie_sid_tsw_tsn_swa	0.669475941923197	1.58472813642887	0.116422816069315
318	amr_ben_fbf_glc_heb_tig_gam_pan_aze_tur_cic_bat_ses_ita_hin_bsq_lat_sod_bem_mnd_pol_fre_swt_slo_tsw_rus_fin_lda_igb_est_alb_aeg_geo_swe_afr_ukr_urd_wly_sid_ctl_hun_moo_sun_svk_mao_jpn_knd_kor_arw_nor_dyu_por_ind_mcd_mlt_jav_cnt_spa_ven_krd_anl_mol_dut_bul_prs_qcu_guj_eng_lit_swa_hau_cze_chh_bos_tag_scr_bam_rom_akn_mly_tha_owc_tml_ewe_dgb_uzb_ger_grk_azi_yor_vie_amh_zul_tsn_xho	0.0451231834328711	0.106261925332187	0.915603417058658
319	tig_svk_ses_spa_owc_hau_sid_mol_tur_uzb_lda_ind_xho_glc_alb_bsq_nor_wly_bam_cnt_ger_bul_bem_pol_igb_lat_fin_fbf_tsn_est_bos_heb_geo_eng_dut_urd_por_anl_amr_ita_hun_cic_jav_lit_mly_jpn_knd_kor_pan_fre_moo_prs_mao_rom_aeg_bat_mnd_mcd_swa_ctl_gam_afr_cze_rus_arw_qcu_swe_slo_ukr_zul_chh_krd_amh_hin_sun_grk_tsw_scr_yor_tag_tha_mlt_tml_ewe_dyu_azi_guj_ben_aze_ven_vie_sod_akn_swt_dgb	-0.78249933644313	-1.88457498563141	0.0626102763364007
320	mlt_pol_yor_hin_heb_wly_amr_rus_tur_azi_dyu_mly_bem_slo_glc_bsq_arw_tig_dgb_mnd_lat_bul_fbf_ben_ewe_dut_est_ven_swt_fin_mcd_sid_geo_alb_ger_prs_mol_gam_anl_cze_hun_tsw_sun_nor_mao_jpn_knd_kor_ctl_por_cic_ukr_ind_eng_hau_bat_cnt_grk_ses_rom_sod_pan_svk_swe_lit_qcu_spa_afr_bos_akn_owc_guj_chh_fre_jav_krd_zul_ita_bam_tag_tha_aeg_tml_lda_tsn_aze_scr_urd_uzb_igb_vie_amh_xho_moo_swa	-1.01224968854717	-2.46509264308049	0.0155328156741501
321	mlt_eng_swt_lat_owc_wly_aeg_arw_uzb_aze_tsn_jav_moo_glc_urd_bsq_pol_sod_ven_mnd_por_mol_lda_prs_zul_hin_fin_tsw_igb_est_krd_heb_geo_slo_fre_nor_rus_anl_sid_cze_hun_swa_tag_spa_sun_jpn_knd_kor_ben_bos_bem_scr_ind_dut_tig_bat_cnt_bul_fbf_ukr_hau_ita_ctl_afr_pan_qcu_ger_mcd_guj_dyu_amh_rom_chh_swe_mly_alb_ses_lit_akn_mao_tha_amr_tml_yor_cic_azi_svk_grk_tur_bam_vie_gam_ewe_xho_dgb	-0.401068035951544	-0.950836807448407	0.344151784067816
322	sid_pan_akn_ben_mlt_aeg_wly_guj_azi_aze_cic_sun_yor_rom_por_bsq_ita_sod_igb_mnd_slo_prs_swt_mol_tsw_fre_fin_dyu_ses_est_ukr_hau_geo_hin_spa_eng_arw_amh_heb_cze_hun_fbf_ind_swe_mao_jpn_knd_kor_bos_grk_bam_krd_mly_ger_tig_tag_cnt_glc_swa_urd_anl_rus_bul_scr_ctl_qcu_dut_mcd_lat_moo_owc_nor_chh_pol_jav_afr_lda_lit_zul_bat_tha_amr_tml_xho_ewe_tur_svk_alb_uzb_ven_vie_gam_bem_tsn_dgb	0.0980343352679059	0.23070491300018	0.81805081667286
323	owc_bul_tsw_prs_wly_anl_amh_hin_tur_azi_fbf_bat_xho_ben_pan_bsq_afr_gam_moo_cnt_mol_ctl_ses_slo_yor_por_hun_bam_zul_fin_glc_aeg_geo_krd_arw_rom_urd_sod_tig_ukr_est_dgb_ind_svk_tag_jpn_tml_kor_rus_pol_swt_nor_mly_ger_sid_jav_mnd_guj_lda_alb_amr_eng_bos_ita_grk_qcu_cze_fre_lit_bem_hau_mcd_mlt_scr_mao_swe_tsn_lat_ewe_sun_tha_chh_knd_ven_akn_uzb_dut_spa_aze_swa_vie_heb_cic_dyu_igb	-0.38860373613628	-0.923072610775926	0.35835805641149
324	mlt_scr_bam_urd_sod_chh_heb_rus_tur_aze_yor_sun_dgb_spa_hin_bsq_ger_tig_igb_mnd_ben_ctl_lda_arw_moo_rom_hun_xho_bem_est_grk_owc_geo_guj_lit_afr_bul_anl_gam_por_fin_zul_mly_fre_jav_jpn_tml_kor_prs_lat_swt_bos_mao_dut_amr_bat_cnt_eng_ses_swe_aeg_pan_alb_mcd_nor_qcu_mol_ukr_glc_swa_amh_svk_sid_cze_tag_ita_akn_slo_tsw_ind_tha_wly_knd_ven_fbf_uzb_krd_pol_azi_tsn_vie_hau_cic_ewe_dyu	-0.36188225159809	-0.857737597544499	0.39324246919032
325	chh_lit_akn_hin_anl_amh_owc_pol_azi_aze_dgb_ind_tsw_spa_bul_bsq_scr_wly_lda_cnt_prs_alb_bam_cze_zul_pan_fin_swa_tsn_est_mcd_sid_geo_krd_urd_svk_rus_sod_amr_glc_hun_ewe_mly_guj_bat_jpn_knd_kor_arw_por_yor_swe_tag_nor_gam_sun_mnd_eng_ven_afr_hau_ita_lat_slo_dut_qcu_ben_mol_ger_ses_aeg_grk_heb_rom_mao_ukr_fbf_bos_swt_jav_tha_mlt_tml_bem_moo_uzb_fre_ctl_tur_dyu_vie_tig_igb_xho_cic	0.800537712094495	1.90842456928693	0.0594205916446654
326	gam_ben_akn_ger_heb_wly_aeg_mcd_azi_uzb_tsn_mly_igb_swe_bul_bsq_krd_amh_moo_mnd_ukr_grk_bam_guj_dyu_spa_hun_tsw_zul_est_afr_amr_geo_lit_bos_nor_pan_sid_anl_scr_fin_xho_mao_svk_sun_jpn_knd_kor_fre_por_dgb_rom_jav_arw_hau_tag_cnt_urd_cic_slo_mlt_eng_alb_rus_dut_qcu_hin_glc_prs_ses_chh_cze_owc_lat_ind_mol_swt_ita_swa_bat_tha_tig_tml_lda_fbf_tur_ctl_pol_aze_ewe_vie_sod_ven_bem_yor	-0.538791465249199	-1.28572296455064	0.20173199224536
327	heb_prs_dyu_hin_anl_tig_gam_lit_azi_uzb_cic_sun_ven_dut_glc_bsq_scr_amh_zul_cnt_eng_nor_fbf_afr_lda_ben_est_swa_dgb_hun_bos_mlt_geo_ctl_lat_rom_ger_amr_sid_spa_fin_akn_ind_grk_mao_jpn_knd_kor_por_pol_xho_pan_jav_guj_sod_tag_mnd_mol_yor_ukr_chh_bul_urd_swe_alb_qcu_fre_mcd_svk_moo_aeg_ita_wly_krd_mly_slo_igb_cze_swt_bat_tha_owc_tml_tsw_bam_aze_rus_arw_tur_ses_vie_hau_ewe_bem_tsn	-0.210327442552294	-0.49721544381972	0.620210608801825
328	chh_bos_fbf_eng_amr_amh_sod_ukr_uzb_tur_ven_tag_zul_guj_pan_bsq_ben_hau_igb_mnd_slo_nor_moo_spa_swt_fre_est_lda_swa_hun_pol_wly_geo_glc_afr_ita_krd_mlt_aeg_ctl_fin_akn_ind_bul_mao_jpn_tml_kor_ger_rom_ses_arw_jav_dut_owc_sun_cnt_hin_bem_rus_tig_scr_por_mcd_mol_qcu_lit_cze_lat_tsw_gam_swe_sid_alb_bat_prs_dgb_grk_xho_mly_tha_heb_knd_bam_ewe_aze_svk_urd_azi_dyu_vie_anl_tsn_cic_yor	-0.749609331625765	-1.80403436769689	0.0744633121181112
329	gam_prs_fbf_dut_hau_sod_sid_guj_tur_aze_swt_ind_bam_rom_fre_bsq_krd_amh_zul_cnt_slo_nor_dgb_rus_dyu_mol_hun_akn_swa_est_grk_heb_geo_bul_pol_mcd_lit_wly_mlt_swe_fin_igb_mly_pan_sun_jpn_tml_kor_glc_arw_tsn_cze_jav_ger_aeg_mao_mnd_scr_ses_ben_owc_svk_por_bos_alb_qcu_ukr_spa_hin_bem_amr_ita_anl_urd_bat_lat_yor_ctl_xho_tag_tha_chh_knd_lda_cic_uzb_eng_afr_azi_tsw_vie_tig_ewe_moo_ven	0.207914748379334	0.489444867158524	0.625679237406572
330	sid_cze_swt_dut_hau_anl_wly_ben_azi_aze_yor_ind_cic_swe_por_bsq_scr_heb_zul_mnd_slo_lit_igb_eng_ven_afr_fin_bem_bam_hun_hin_aeg_geo_prs_rom_ukr_spa_owc_mlt_krd_est_moo_jav_mcd_bat_jpn_tml_kor_alb_pol_lda_ger_tag_lat_tig_mly_cnt_grk_ses_ita_gam_guj_mol_glc_arw_qcu_svk_ctl_rus_swa_amr_fre_chh_nor_mao_pan_fbf_urd_dyu_sun_tha_amh_knd_akn_xho_uzb_bos_bul_tur_tsw_vie_sod_ewe_dgb_tsn	-0.436292804557972	-1.0353593191776	0.303185859663772
331	heb_scr_swt_bos_sid_gam_hau_ukr_uzb_azi_ewe_sun_dyu_ita_pol_bsq_cze_anl_fbf_mnd_glc_rus_cic_rom_yor_mcd_est_moo_dgb_hun_afr_owc_geo_lat_svk_spa_grk_wly_sod_dut_fin_xho_ind_prs_jav_jpn_knd_kor_ctl_guj_ses_nor_mao_lit_amr_tag_cnt_urd_zul_alb_tig_swe_krd_eng_ben_qcu_mol_hin_slo_bem_chh_arw_amh_ger_mly_pan_igb_bul_tsw_bat_tha_mlt_tml_akn_tsn_aze_fre_por_tur_ven_vie_aeg_swa_bam_lda	-0.789304090897725	-1.89969057158718	0.0605724232946819
332	tig_guj_yor_scr_anl_gam_wly_rom_uzb_aze_bem_sun_swt_swe_fre_bsq_dut_amh_lda_cnt_urd_eng_ewe_bos_cic_lat_fin_ses_igb_hun_grk_chh_geo_arw_alb_cze_spa_sod_aeg_afr_est_tsw_mao_ger_bat_jpn_tml_kor_krd_por_fbf_pol_ind_ben_heb_mly_mnd_glc_akn_ctl_owc_ita_slo_prs_mcd_qcu_rus_mol_bul_xho_hau_nor_mlt_pan_jav_lit_dyu_hin_bam_tag_tha_sid_knd_tsn_moo_azi_svk_ukr_tur_swa_vie_amr_ven_zul_dgb	-0.101142217606575	-0.238205355294608	0.812245882047404
333	amh_rus_moo_ita_amr_mlt_hau_urd_aze_tur_lda_mao_cic_ctl_scr_bsq_grk_gam_ses_mnd_rom_ukr_swa_ger_dyu_lit_hun_tsw_dgb_est_krd_heb_geo_bul_afr_guj_alb_sod_chh_slo_fin_akn_bat_ben_sun_jpn_tml_kor_pol_pan_fbf_prs_ind_glc_aeg_jav_cnt_svk_bam_arw_wly_eng_fre_bos_por_qcu_dut_lat_cze_tsn_anl_nor_sid_swe_mly_hin_igb_mcd_ewe_tag_tha_tig_knd_bem_ven_azi_spa_mol_uzb_yor_vie_owc_swt_xho_zul	-0.0672624760058303	-0.158570240877826	0.874351304756792
334	aeg_glc_bam_spa_sod_gam_sid_alb_azi_aze_fbf_mao_dyu_cze_ctl_bsq_krd_hau_ven_mnd_lat_mol_ses_swe_swt_guj_hun_moo_yor_est_lit_amr_geo_ita_svk_pol_rom_amh_tig_bul_fin_akn_bat_grk_ind_jpn_knd_kor_ukr_pan_tsw_ben_tag_arw_mlt_jav_cnt_afr_cic_nor_owc_ger_scr_mcd_bos_qcu_rus_slo_prs_tsn_anl_dut_chh_urd_mly_hin_xho_eng_igb_sun_tha_wly_tml_zul_dgb_uzb_por_fre_tur_bem_vie_heb_lda_ewe_swa	-0.472475904405222	-1.12692866258663	0.262671973662156
335	tig_hin_xho_ctl_amh_mlt_gam_guj_azi_tur_fbf_tag_tsn_por_ita_bsq_bul_sid_swa_cnt_lat_fre_swt_svk_bam_scr_fin_ses_akn_est_nor_chh_geo_pan_eng_alb_spa_aeg_wly_mcd_hun_tsw_sun_dut_mly_jpn_knd_kor_grk_arw_bem_ukr_jav_pol_hau_ind_mnd_mol_zul_urd_anl_ben_lit_afr_prs_qcu_krd_glc_swe_lda_owc_bos_sod_cze_mao_ger_yor_slo_cic_bat_tha_heb_tml_dgb_moo_aze_rus_rom_uzb_dyu_vie_amr_ven_igb_ewe	0.151453357966361	0.357140920933315	0.721795447238352
336	gam_afr_tsn_ger_owc_aeg_wly_eng_aze_tur_swa_tag_moo_ita_ben_bsq_krd_amh_bem_cnt_nor_por_lda_scr_tsw_spa_est_akn_fbf_hun_urd_sid_geo_dut_cze_mcd_prs_hau_tig_svk_fin_yor_mly_lit_sun_jpn_tml_kor_lat_fre_ses_rus_mao_pol_mlt_jav_mnd_swe_ewe_bul_sod_arw_bos_mol_guj_qcu_hin_grk_rom_ven_amr_ukr_anl_alb_ind_pan_cic_glc_zul_bat_tha_chh_knd_xho_swt_uzb_ctl_slo_azi_bam_vie_heb_dgb_dyu_igb	0.31822316743945	0.749219254827734	0.455615978885437
337	owc_rus_dyu_grk_amh_heb_mlt_arw_azi_tur_swa_sun_igb_mol_swe_bsq_hin_gam_swt_cnt_alb_guj_fbf_dut_ses_eng_hun_ven_lda_est_svk_tig_geo_scr_afr_ita_pan_sod_wly_mcd_fin_moo_tag_ukr_ind_jpn_knd_kor_fre_lit_zul_spa_mly_rom_chh_jav_mnd_bos_tsn_glc_sid_ben_nor_pol_ger_qcu_urd_bul_lat_akn_aeg_krd_amr_ctl_bat_slo_bem_prs_yor_mao_tha_anl_tml_cic_dgb_aze_cze_por_uzb_ewe_vie_hau_tsw_xho_bam	-0.0648403544865318	-0.152746329410551	0.878929238836172
338	anl_svk_swt_rom_heb_gam_mlt_bul_azi_tur_zul_tag_tsn_slo_rus_bsq_mcd_sid_igb_mnd_afr_swe_dgb_scr_yor_glc_hun_ven_ewe_est_arw_amh_geo_alb_krd_lit_pan_tig_owc_cze_fin_cic_sun_ben_bat_jpn_knd_kor_ger_grk_akn_lat_jav_urd_aeg_mao_cnt_pol_dyu_hin_hau_ctl_por_mol_ukr_qcu_dut_fre_guj_bem_chh_spa_wly_eng_mly_nor_swa_bos_lda_ind_tha_amr_tml_xho_bam_uzb_prs_ita_aze_ses_vie_sod_fbf_moo_tsw	-0.145582009010669	-0.343278419363098	0.732163808361408
339	tig_mcd_cic_ukr_amr_sid_hau_krd_tur_uzb_bam_mao_swt_pan_rus_bsq_lit_aeg_ewe_mnd_slo_hin_zul_alb_yor_urd_hun_tsw_tsn_fin_swe_mlt_geo_nor_fre_bos_prs_owc_heb_ctl_est_xho_tag_afr_ind_jpn_knd_kor_grk_spa_moo_ben_jav_bul_anl_sun_cnt_mol_dgb_rom_chh_dut_ger_cze_guj_qcu_pol_ita_glc_dyu_wly_arw_gam_svk_bat_lat_igb_por_akn_mly_tha_sod_tml_swa_fbf_azi_scr_eng_aze_lda_vie_amh_ven_bem_ses	-1.08650774330047	-2.66029647271361	0.00919541335148653
340	sid_dut_swa_alb_amh_heb_chh_svk_aze_tur_yor_tag_moo_krd_por_bsq_eng_hau_swt_cnt_mol_glc_ven_ita_akn_ukr_fin_ewe_lda_est_ger_wly_geo_slo_bul_bos_nor_owc_sod_arw_hun_fbf_mly_urd_bat_jpn_knd_kor_cze_scr_xho_ctl_sun_lit_mlt_mao_mnd_grk_tsw_lat_gam_guj_rus_swe_mcd_qcu_pan_afr_rom_bam_amr_pol_anl_prs_ind_hin_zul_spa_tsn_jav_tha_aeg_tml_dyu_igb_azi_fre_ben_uzb_dgb_vie_tig_ses_bem_cic	-0.315578846895221	-0.746348090048496	0.457339704166881
341	chh_krd_bem_rom_heb_gam_sod_arw_azi_uzb_lda_tag_ses_bos_pol_bsq_ger_anl_akn_cnt_mcd_ctl_zul_dut_ewe_prs_hun_bam_swt_est_por_wly_geo_pan_afr_swe_glc_owc_tig_ukr_fin_xho_sun_cze_mly_jpn_knd_kor_grk_rus_swa_mol_ind_guj_hau_bat_mnd_alb_tsw_ben_mlt_nor_svk_hin_bul_qcu_urd_lit_eng_dgb_aeg_ita_amr_slo_jav_fre_yor_lat_fbf_mao_tha_sid_tml_moo_tsn_tur_scr_spa_aze_igb_vie_amh_dyu_cic_ven	0.539394848538135	1.2782945380318	0.204326717851539
342	heb_pan_zul_urd_chh_tig_amh_ger_azi_aze_moo_bat_swa_pol_rom_bsq_ukr_gam_ses_mnd_hin_bos_igb_guj_tsn_scr_fin_cic_dyu_hun_ctl_anl_geo_spa_alb_mol_slo_owc_aeg_mcd_est_fbf_mly_krd_sun_jpn_tml_kor_por_afr_lda_grk_jav_ita_sid_tag_cnt_cze_ewe_nor_hau_bul_swe_dut_lat_qcu_lit_arw_svk_xho_mlt_ben_wly_fre_mao_eng_akn_glc_swt_ind_tha_amr_knd_dgb_yor_uzb_rus_prs_tur_tsw_vie_sod_bam_bem_ven	-1.00292814730343	-2.4449331596377	0.0163713984740402
343	amr_rus_ewe_svk_tig_anl_aeg_arw_aze_azi_igb_tag_moo_lat_ger_bsq_lit_mlt_ses_cnt_glc_swe_zul_spa_yor_slo_hun_tsw_swt_est_alb_wly_geo_ita_por_urd_hin_owc_hau_ukr_fin_dyu_jav_fre_sun_jpn_knd_kor_scr_prs_tsn_ctl_ind_bul_heb_bat_mnd_pan_bam_ben_gam_pol_nor_bos_mol_qcu_grk_afr_rom_fbf_sod_mcd_chh_dut_mao_krd_dgb_cze_akn_mly_tha_amh_tml_cic_ven_uzb_guj_eng_tur_swa_vie_sid_bem_xho_lda	-0.817205040204001	-1.96834062828638	0.0520067207356375
344	owc_lit_bam_urd_amr_aeg_chh_por_tur_aze_ses_tag_dyu_ctl_afr_bsq_cze_mlt_moo_cnt_mol_ger_yor_krd_akn_spa_est_dgb_zul_hun_hin_sod_geo_dut_bul_nor_swe_anl_amh_glc_fin_swa_jav_pol_mly_jpn_tml_kor_scr_guj_swt_svk_mao_fre_gam_ind_mnd_rus_cic_bos_tig_ita_prs_eng_pan_qcu_grk_slo_lat_bem_heb_ben_hau_rom_sun_arw_fbf_alb_tsn_bat_tha_wly_knd_lda_ven_uzb_ukr_mcd_azi_ewe_vie_sid_xho_igb_tsw	-0.034319144453503	-0.0808825178340563	0.935709190690431
345	owc_swe_swa_slo_anl_tig_amh_scr_azi_uzb_dyu_jav_tsn_eng_prs_bsq_svk_sod_bam_cnt_lat_grk_tsw_ita_fbf_nor_hun_yor_ses_est_hin_wly_geo_bul_mcd_rus_fre_hau_amr_ger_fin_lda_tag_alb_mly_jpn_knd_kor_urd_arw_moo_ben_bat_guj_gam_ind_mnd_cze_ewe_spa_sid_ctl_afr_ukr_rom_qcu_glc_pan_lit_cic_mlt_mol_aeg_por_mao_krd_bem_dut_swt_sun_tha_heb_tml_igb_zul_aze_pol_bos_tur_dgb_vie_chh_ven_akn_xho	0.0409771003758452	0.0964525667187555	0.923368691636846
346	amr_nor_swa_urd_owc_hau_mlt_alb_aze_tur_dyu_ind_zul_ita_bos_bsq_spa_anl_igb_mnd_ukr_rom_tsn_por_ses_afr_fin_cic_akn_hun_krd_aeg_geo_ben_svk_scr_guj_wly_heb_ctl_est_ewe_sun_swe_tag_jpn_tml_kor_rus_mcd_fbf_grk_mly_lit_gam_mao_cnt_eng_swt_mol_chh_pol_ger_hin_slo_qcu_glc_lat_bul_xho_tig_dut_amh_arw_jav_pan_bem_cze_bam_bat_tha_sod_knd_moo_dgb_uzb_prs_fre_azi_tsw_vie_sid_ven_yor_lda	-0.927771583128209	-2.25323472526809	0.0265945627301793
347	amh_nor_dgb_mol_anl_aeg_wly_lit_azi_tur_tsw_mly_zul_pan_ben_bsq_urd_owc_fbf_cnt_ukr_guj_swa_ger_bem_lat_est_bam_ven_fin_hin_hau_geo_slo_mcd_arw_swe_heb_chh_por_hun_tsn_ind_spa_tag_jpn_tml_kor_eng_rus_cic_grk_mao_ita_amr_jav_mnd_pol_ewe_afr_sod_bos_alb_rom_bul_qcu_cze_glc_krd_moo_tig_prs_sid_dut_sun_svk_xho_fre_igb_bat_tha_mlt_knd_ses_lda_aze_ctl_scr_uzb_swt_vie_gam_dyu_yor_akn	-0.227522065571774	-0.537886471356514	0.591940326022429
348	sid_bos_igb_afr_gam_mlt_owc_slo_uzb_azi_moo_mao_swa_svk_hin_bsq_rom_chh_tsn_cnt_rus_fre_fbf_ctl_ses_krd_fin_yor_dyu_hun_ukr_amr_geo_swe_lit_grk_mcd_aeg_wly_spa_est_lda_mly_urd_sun_jpn_tml_kor_scr_cze_swt_nor_bat_pan_sod_tag_mnd_ben_xho_guj_tig_arw_glc_pol_por_qcu_ita_prs_bul_ewe_heb_mol_hau_dut_jav_alb_ven_ger_akn_ind_tha_amh_knd_zul_cic_aze_eng_lat_tur_dgb_vie_anl_tsw_bem_bam	-0.729334746560721	-1.75894888897837	0.0818753210164072
349	wly_spa_dgb_krd_aeg_anl_sid_grk_tur_aze_cic_bat_bem_fre_cze_bsq_bul_amr_igb_cnt_eng_mol_ewe_rom_bam_pan_est_dyu_swa_fin_arw_mlt_geo_guj_dut_bos_svk_owc_hau_scr_hun_xho_mly_ukr_mao_jpn_knd_kor_alb_swe_tsn_slo_ind_hin_amh_jav_mnd_nor_tsw_pol_gam_rus_afr_ctl_por_qcu_ita_glc_urd_fbf_chh_prs_tig_ger_sun_ben_ses_lit_akn_tag_tha_sod_tml_swt_ven_azi_lat_mcd_uzb_moo_vie_heb_lda_zul_yor	-0.638963376271861	-1.52628312012547	0.130333217961823
350	owc_nor_tsn_alb_anl_aeg_chh_scr_uzb_aze_bam_bat_xho_ben_ctl_bsq_pol_mlt_bem_cnt_rom_lit_cic_urd_ven_por_est_swa_moo_fin_arw_wly_geo_krd_grk_lat_ukr_heb_sod_slo_hun_swt_tag_swe_mly_jpn_tml_kor_bul_fre_zul_mcd_jav_ita_hau_mao_mnd_pan_dyu_eng_gam_rus_bos_prs_dut_qcu_hin_ger_afr_ewe_amr_guj_sid_spa_sun_cze_igb_mol_tsw_ind_tha_amh_knd_lda_fbf_tur_svk_glc_azi_ses_vie_tig_yor_dgb_akn	0.332373768765957	0.782832550190339	0.435714334063167
351	sid_ger_lda_por_gam_owc_mlt_hin_uzb_tur_ewe_mly_bam_ita_krd_bsq_ctl_amh_dgb_mnd_rus_dut_swt_urd_akn_grk_hun_swa_tsw_fin_slo_anl_geo_nor_alb_arw_afr_heb_wly_bul_est_zul_sun_bos_jav_jpn_knd_kor_pol_spa_dyu_cze_mao_mol_sod_ind_cnt_guj_cic_pan_aeg_lit_glc_lat_swe_qcu_ukr_mcd_prs_xho_chh_rom_hau_ben_tag_svk_moo_scr_tsn_bat_tha_amr_tml_bem_ven_aze_eng_fre_azi_ses_vie_tig_yor_igb_fbf	-0.125316990588367	-0.295633042214958	0.768169402423352
352	heb_hin_yor_pan_gam_sod_chh_bos_aze_tur_lda_ind_moo_rom_lit_bsq_ctl_owc_bam_cnt_rus_slo_swt_por_swa_mcd_hun_dgb_ses_fin_prs_mlt_geo_dut_eng_krd_ben_wly_amh_svk_est_fbf_sun_scr_jav_jpn_knd_kor_fre_pol_zul_cze_tag_alb_anl_mly_mnd_mol_igb_arw_aeg_bul_swe_afr_lat_qcu_urd_guj_ita_ven_amr_spa_sid_ger_mao_nor_ewe_ukr_cic_bat_tha_hau_tml_xho_bem_uzb_grk_glc_azi_akn_vie_tig_tsw_dyu_tsn	0.339204947363291	0.801214156754327	0.425049974210788
353	hau_rus_ewe_spa_gam_amr_chh_ctl_tur_azi_ven_mly_moo_svk_mcd_bsq_bul_anl_xho_cnt_krd_lit_akn_prs_dgb_mol_est_ses_swa_hun_swe_tig_geo_scr_lat_grk_pan_owc_amh_pol_fin_dyu_bat_fre_mao_jpn_knd_kor_guj_slo_lda_bos_sun_arw_aeg_jav_mnd_rom_cic_eng_wly_urd_por_alb_ita_qcu_cze_ger_ben_tsw_sid_glc_heb_nor_ind_ukr_yor_hin_zul_tag_tha_mlt_tml_fbf_swt_aze_afr_dut_uzb_bam_vie_sod_tsn_igb_bem	-0.314447385515479	-0.743954717365286	0.458779422940454
354	gam_bul_tsn_ctl_heb_wly_tig_pan_uzb_tur_swa_bat_cic_eng_slo_bsq_glc_aeg_xho_cnt_hin_urd_yor_mol_swt_svk_fin_zul_akn_est_rom_mlt_geo_por_afr_swe_nor_anl_sod_bos_hun_dyu_jav_grk_mao_jpn_knd_kor_pol_rus_dgb_dut_mly_scr_hau_ind_mnd_ita_lda_guj_owc_spa_alb_lit_lat_qcu_mcd_ben_fre_bem_chh_cze_sid_arw_tag_krd_moo_ger_tsw_sun_tha_amr_tml_ses_ewe_azi_prs_ukr_aze_bam_vie_amh_igb_fbf_ven	-0.470250257271092	-1.11769502671863	0.26657629031355
355	heb_dut_igb_hin_aeg_hau_owc_eng_tur_azi_yor_sun_xho_slo_guj_bsq_urd_gam_fbf_mnd_lit_bos_bem_svk_cic_por_hun_ven_dyu_fin_rus_amr_geo_arw_cze_pol_glc_mlt_anl_spa_est_moo_mao_lat_bat_jpn_knd_kor_rom_ger_swa_fre_jav_scr_sod_mly_cnt_swe_swt_ctl_amh_nor_krd_prs_mcd_qcu_mol_ukr_ita_dgb_chh_ben_wly_alb_tag_pan_zul_afr_tsw_ind_tha_sid_tml_lda_ewe_aze_grk_bul_uzb_akn_vie_tig_tsn_ses_bam	-0.306145182880609	-0.724647067557103	0.470487793638867
356	amh_cze_dyu_guj_owc_heb_amr_dut_tur_uzb_fbf_tag_tsn_pan_afr_bsq_eng_hau_bem_cnt_spa_glc_yor_grk_swa_alb_hun_swt_ewe_est_rom_aeg_geo_ita_por_mcd_bos_sid_anl_nor_fin_lda_mly_arw_jav_jpn_knd_kor_bul_lit_igb_ben_ind_ctl_chh_sun_mnd_scr_ven_swe_mlt_svk_slo_urd_krd_qcu_ger_hin_pol_xho_tig_lat_wly_mol_bat_fre_dgb_prs_cic_mao_tha_gam_tml_akn_ses_aze_rus_ukr_azi_tsw_vie_sod_moo_zul_bam	-0.820490643126041	-1.98155789703923	0.0504815630370659
357	gam_pol_ven_ctl_sid_aeg_sod_eng_uzb_tur_tsn_sun_ewe_bos_guj_bsq_cze_tig_dgb_mnd_arw_mol_fbf_grk_dyu_por_hun_xho_swa_fin_prs_owc_geo_mcd_spa_rom_pan_amr_mlt_hin_est_tsw_mao_dut_tag_jpn_tml_kor_fre_bul_lda_rus_ind_ukr_hau_bat_cnt_lat_bam_glc_heb_krd_svk_afr_scr_qcu_alb_ben_slo_moo_wly_lit_amh_ita_jav_ger_zul_nor_akn_mly_tha_anl_knd_igb_swt_azi_swe_urd_aze_yor_vie_chh_bem_cic_ses	-0.978309441094746	-2.38007096153112	0.019350309441143
358	chh_hin_bam_urd_amh_mlt_tig_eng_uzb_aze_ewe_tag_ven_ukr_swe_bsq_scr_amr_bem_cnt_pan_bos_tsn_ita_yor_grk_est_moo_lda_hun_dut_sod_geo_pol_mcd_alb_glc_anl_heb_guj_fin_xho_bat_fre_sun_jpn_tml_kor_slo_mol_akn_krd_jav_svk_hau_ind_mnd_afr_tsw_bul_wly_prs_rom_nor_arw_qcu_ger_rus_ben_cic_sid_por_owc_lat_mly_cze_swa_spa_igb_mao_tha_gam_knd_dgb_zul_tur_ctl_lit_azi_ses_vie_aeg_swt_dyu_fbf	-1.06599058604413	-2.61201893880997	0.010494945864305
359	mlt_prs_xho_ben_sid_gam_amr_nor_aze_azi_ewe_mao_moo_alb_pol_bsq_lit_owc_ses_cnt_scr_bos_swt_cze_swa_ctl_hun_tsw_zul_est_ukr_anl_geo_rom_grk_fre_swe_aeg_sod_arw_fin_tsn_tag_spa_ind_jpn_knd_kor_ger_hin_cic_dut_bat_guj_wly_jav_mnd_glc_dyu_afr_tig_mol_ita_pan_svk_qcu_urd_eng_slo_bem_heb_lat_amh_rus_mly_por_ven_mcd_bam_sun_tha_hau_tml_lda_fbf_uzb_bul_krd_tur_akn_vie_chh_yor_igb_dgb	-0.5386870679508	-1.28466834747802	0.202098872497362
360	sid_krd_igb_lat_heb_sod_amh_eng_aze_tur_swt_mao_tsn_ben_fre_bsq_prs_amr_ses_mnd_ukr_bul_xho_guj_tsw_cze_fin_lda_zul_hun_glc_aeg_geo_arw_ger_grk_pol_chh_tig_nor_est_ewe_tag_mol_jav_jpn_knd_kor_slo_swe_akn_rus_bat_mcd_anl_ind_cnt_hin_cic_dut_owc_ita_pan_lit_urd_qcu_por_afr_bos_bam_mlt_alb_gam_ctl_mly_scr_fbf_spa_swa_sun_tha_wly_tml_ven_yor_uzb_svk_rom_azi_dgb_vie_hau_moo_bem_dyu	0.321960294587101	0.758752323831867	0.44991945299943
361	heb_pan_moo_urd_gam_hau_aeg_rus_uzb_tur_akn_mao_ses_por_guj_bsq_grk_chh_tsw_cnt_swe_fre_zul_krd_dgb_ger_est_xho_tsn_hun_ukr_amr_geo_mcd_mol_scr_eng_anl_wly_bos_fin_swt_bat_glc_tag_jpn_knd_kor_lat_ctl_swa_afr_jav_ben_amh_ind_mnd_pol_fbf_svk_sid_cze_nor_hin_lit_qcu_dut_prs_rom_dyu_mlt_ita_tig_alb_sun_arw_ewe_slo_bem_mly_tha_sod_tml_igb_lda_aze_spa_bul_azi_yor_vie_owc_cic_bam_ven	-1.17226638464772	-2.88687247063007	0.0048379660872414
362	anl_svk_akn_guj_amr_sid_gam_ben_tur_azi_ses_sun_igb_nor_ctl_bsq_mcd_mlt_dyu_cnt_pol_hin_yor_bos_bem_arw_est_xho_zul_fin_grk_owc_geo_mol_ukr_pan_bul_heb_chh_rus_hun_ewe_mly_alb_mao_jpn_knd_kor_lit_afr_swt_lat_ind_glc_tig_jav_mnd_krd_tsw_ita_hau_scr_urd_prs_eng_qcu_por_dut_swe_lda_amh_cze_sod_rom_bat_slo_moo_fre_bam_tag_tha_wly_tml_dgb_fbf_uzb_spa_ger_aze_tsn_vie_aeg_ven_swa_cic	-0.506393562923274	-1.20444176670721	0.231475196042781
363	amh_cze_ven_pan_gam_wly_mlt_ctl_azi_tur_moo_tag_swa_alb_glc_bsq_bos_hau_cic_cnt_bul_dut_akn_por_tsw_ukr_hun_ses_swt_est_grk_owc_geo_swe_mcd_lat_svk_sid_tig_rom_fin_igb_jav_krd_bat_jpn_knd_kor_spa_lit_lda_fre_sun_eng_aeg_ind_mnd_rus_yor_hin_chh_ger_guj_mol_ben_qcu_slo_arw_afr_xho_sod_prs_heb_pol_mly_urd_bem_nor_tsn_mao_tha_anl_tml_dyu_ewe_uzb_scr_ita_aze_fbf_vie_amr_zul_dgb_bam	-0.559942941928941	-1.33462259262327	0.185258259421717
364	sid_nor_yor_lat_mlt_owc_heb_rus_aze_tur_xho_sun_zul_scr_cze_bsq_prs_gam_dgb_mnd_hin_grk_cic_rom_igb_mcd_fin_akn_ven_hun_ben_wly_geo_ita_slo_ctl_por_amh_hau_mol_est_fbf_tag_guj_mly_jpn_knd_kor_bul_pol_ewe_dut_jav_fre_chh_bat_cnt_arw_lda_spa_amr_svk_krd_urd_swe_qcu_afr_eng_alb_bam_anl_glc_tig_bos_mao_ger_bem_pan_ses_ind_tha_sod_tml_moo_swa_uzb_lit_ukr_azi_tsw_vie_aeg_dyu_tsn_swt	0.317800740109159	0.749035922571622	0.455725932620429
365	aeg_grk_ewe_alb_amh_anl_gam_swe_azi_uzb_moo_bat_swa_ger_pan_bsq_mol_heb_tsn_cnt_ben_slo_fbf_por_zul_glc_hun_yor_bam_est_spa_chh_geo_bos_ukr_krd_nor_owc_amr_cze_fin_ses_tag_dut_mly_jpn_knd_kor_urd_rom_dyu_arw_mao_guj_sid_sun_mnd_fre_igb_ctl_sod_lat_prs_eng_mcd_qcu_hin_afr_rus_dgb_wly_bul_hau_ita_jav_lit_cic_scr_xho_ind_tha_tig_tml_tsw_bem_aze_pol_svk_tur_swt_vie_mlt_ven_akn_lda	-0.85517664761222	-2.06823063747006	0.0413947794393609
366	amr_svk_bam_guj_gam_tig_mlt_lat_azi_aze_fbf_sun_ven_bos_hin_bsq_spa_amh_ewe_cnt_alb_rom_yor_slo_cic_scr_hun_zul_ses_est_pan_owc_geo_prs_por_lit_cze_anl_heb_ukr_fin_bem_jav_eng_ind_jpn_tml_kor_glc_afr_igb_ben_mly_swe_aeg_bat_mnd_fre_lda_bul_wly_arw_mcd_grk_pol_qcu_mol_ita_urd_swa_sod_rus_hau_ger_tag_ctl_xho_krd_dgb_mao_tha_chh_knd_akn_swt_uzb_dut_nor_tur_dyu_vie_sid_moo_tsn_tsw	-0.364982703038927	-0.864713860546921	0.389420836586059
367	amr_pol_dgb_por_amh_gam_wly_mol_azi_tur_lda_mly_ven_mcd_ukr_bsq_lat_anl_tsn_cnt_spa_scr_fbf_grk_zul_guj_hun_ses_swa_fin_hin_aeg_geo_rus_svk_rom_nor_mlt_hau_urd_est_xho_bat_cze_sun_jpn_knd_kor_ctl_slo_igb_dut_jav_ben_owc_tag_mnd_arw_swt_glc_heb_prs_bos_eng_pan_qcu_fre_afr_ger_bam_chh_krd_tig_alb_ind_bul_moo_swe_dyu_mao_tha_sod_tml_yor_cic_aze_lit_ita_uzb_ewe_vie_sid_bem_akn_tsw	-0.882582415451682	-2.13577098094106	0.0353249941092985
368	heb_por_swt_mol_tig_hau_anl_fre_azi_tur_tsw_ind_swa_hin_ukr_bsq_slo_mlt_dyu_mnd_cze_ben_yor_krd_dgb_ita_est_cic_bam_hun_pan_sod_geo_dut_bos_rom_mcd_gam_wly_nor_fin_ses_bat_lit_mao_jpn_tml_kor_lat_afr_xho_spa_mly_urd_chh_tag_cnt_prs_tsn_pol_owc_arw_swe_rus_alb_qcu_grk_scr_glc_akn_amr_ger_sid_eng_sun_guj_ewe_bul_zul_jav_tha_aeg_knd_ven_bem_uzb_svk_ctl_aze_igb_vie_amh_lda_moo_fbf	-0.240259806971983	-0.567271054606493	0.571896817766121
369	wly_bos_igb_hin_mlt_tig_gam_ctl_uzb_azi_bem_bat_swt_krd_bul_bsq_eng_amh_dyu_cnt_por_ger_akn_ben_dgb_prs_hun_xho_tsw_est_pol_sid_geo_swe_pan_rom_alb_chh_hau_slo_fin_fbf_mly_ukr_tag_jpn_tml_kor_guj_grk_zul_cze_jav_dut_amr_mao_mnd_nor_moo_urd_owc_svk_fre_mol_lat_qcu_lit_afr_spa_tsn_heb_scr_aeg_rus_ind_glc_swa_arw_ses_sun_tha_sod_knd_lda_cic_aze_mcd_ita_tur_yor_vie_anl_bam_ven_ewe	0.575526479133439	1.35999280201735	0.177119984254782
370	gam_pan_yor_nor_sod_mlt_owc_lat_aze_uzb_dyu_bat_swt_mol_hin_bsq_glc_anl_ses_cnt_eng_guj_tsw_por_dgb_ita_hun_bem_xho_fin_fre_amr_geo_grk_krd_dut_scr_heb_aeg_prs_est_ewe_mly_ben_tag_jpn_knd_kor_afr_swe_igb_alb_mao_bos_amh_jav_mnd_slo_lda_svk_sid_rus_urd_bul_rom_qcu_mcd_spa_lit_zul_chh_ukr_hau_pol_ind_arw_akn_ctl_fbf_sun_tha_wly_tml_swa_tsn_tur_cze_ger_azi_cic_vie_tig_moo_bam_ven	-0.97416039370076	-2.37049968421959	0.0198284377021438
371	heb_swe_dyu_pan_sod_hau_aeg_lit_uzb_azi_swa_bat_lda_rus_svk_bsq_fre_anl_fbf_cnt_urd_lat_swt_ita_akn_pol_hun_bam_ven_est_arw_gam_geo_bos_ukr_por_hin_owc_tig_cze_fin_dgb_tag_ctl_jav_jpn_knd_kor_rom_nor_zul_mcd_sun_ben_sid_ind_mnd_grk_ses_ger_amh_prs_bul_glc_alb_qcu_krd_spa_mol_bem_amr_scr_wly_guj_mly_dut_tsw_slo_tsn_mao_tha_chh_tml_moo_xho_tur_eng_afr_aze_cic_vie_mlt_ewe_igb_yor	-1.07454955243229	-2.63206011229629	0.00993654661617722
372	hau_por_bem_grk_aeg_mlt_anl_pan_tur_aze_bam_ind_xho_rom_eng_bsq_spa_owc_zul_cnt_nor_ukr_swt_scr_tsw_fre_fin_yor_ven_est_bul_amh_geo_slo_glc_svk_pol_gam_sod_urd_hun_dyu_jav_arw_tag_jpn_tml_kor_cze_guj_cic_ctl_bat_bos_tig_mao_mnd_mol_tsn_ger_sid_prs_rus_ita_lat_qcu_alb_afr_ben_ses_amr_lit_heb_hin_sun_mcd_akn_dut_swa_mly_tha_chh_knd_fbf_dgb_uzb_swe_krd_azi_igb_vie_wly_moo_lda_ewe	-0.129195333726018	-0.304714017460444	0.761264825507816
373	sid_ben_swt_scr_tig_heb_wly_pol_tur_uzb_ewe_mao_cic_lat_nor_bsq_por_chh_akn_cnt_glc_rom_igb_afr_bam_arw_est_yor_swa_hun_urd_amh_geo_pan_fre_guj_swe_sod_anl_grk_fin_tsn_sun_rus_jav_jpn_tml_kor_mcd_cze_lda_prs_mly_lit_owc_tag_mnd_eng_dgb_hin_aeg_ukr_dut_slo_spa_qcu_alb_bos_ctl_ses_amr_mol_hau_krd_bat_ger_fbf_bul_zul_ind_tha_mlt_knd_tsw_xho_azi_ita_svk_aze_bem_vie_gam_ven_moo_dyu	0.00356385590785786	0.00839353367727261	0.99332098669315
374	aeg_pol_tsw_lit_sid_wly_chh_dut_azi_tur_ewe_mao_xho_spa_guj_bsq_prs_owc_dyu_mnd_swe_bul_ses_rom_akn_krd_est_cic_igb_fin_ben_tig_geo_pan_scr_por_rus_sod_gam_slo_hun_dgb_bat_ctl_jav_jpn_knd_kor_urd_cze_swt_fre_tag_arw_hau_mly_cnt_ger_zul_nor_anl_ita_ukr_mol_afr_qcu_glc_eng_hin_ven_amr_lat_heb_alb_sun_svk_bam_grk_bem_ind_tha_amh_tml_swa_tsn_uzb_mcd_bos_aze_moo_vie_mlt_yor_fbf_lda	0.364090700717519	0.860682967536322	0.391626172233234
375	sod_lit_cic_krd_sid_chh_gam_pol_aze_uzb_igb_sun_akn_dut_ukr_bsq_hin_hau_ses_mnd_ger_swe_moo_glc_yor_cze_fin_tsw_xho_est_alb_tig_geo_slo_rom_scr_guj_amr_wly_eng_hun_lda_jav_ben_mly_jpn_knd_kor_mcd_pan_ven_afr_ind_lat_anl_mao_cnt_bul_ewe_rus_mlt_arw_ita_nor_por_qcu_svk_prs_ctl_zul_amh_urd_heb_grk_tag_bos_bam_mol_swt_bat_tha_owc_tml_fbf_bem_azi_fre_spa_tur_tsn_vie_aeg_swa_dgb_dyu	0.0263173440569581	0.0619819329905823	0.950710234476466
376	mlt_mol_tsw_grk_owc_chh_gam_fre_uzb_tur_akn_tag_bem_slo_rus_bsq_lat_anl_dgb_cnt_hin_nor_ewe_eng_ses_mcd_hun_igb_dyu_fin_krd_heb_geo_guj_ben_prs_urd_hau_tig_svk_est_moo_sun_bos_bat_jpn_tml_kor_spa_ukr_yor_pol_mly_ger_wly_mao_mnd_ita_lda_bul_sod_por_cze_swe_pan_qcu_alb_ctl_rom_zul_sid_glc_amh_afr_jav_lit_tsn_dut_bam_ind_tha_aeg_knd_swa_swt_azi_scr_arw_aze_fbf_vie_amr_xho_cic_ven	-0.616892400150595	-1.47382212683548	0.143906407721834
377	amh_ger_xho_alb_aeg_amr_gam_lat_uzb_azi_akn_mao_lda_rus_bos_bsq_rom_sid_ses_mnd_mol_prs_ven_mcd_zul_ben_est_cic_moo_hun_ita_hau_geo_dut_afr_ctl_lit_anl_sod_fre_fin_igb_mly_slo_tag_jpn_tml_kor_glc_krd_tsn_pan_sun_eng_wly_ind_cnt_bul_swt_ukr_chh_swe_scr_pol_urd_qcu_spa_cze_guj_swa_owc_arw_mlt_nor_jav_grk_dgb_svk_bem_bat_tha_tig_knd_bam_fbf_aze_hin_por_tur_ewe_vie_heb_dyu_tsw_yor	0.398311244971443	0.938645804019063	0.350344057675177
378	tig_rom_akn_cze_chh_amh_sid_ukr_azi_tur_tsw_ind_xho_glc_mol_bsq_lat_wly_dgb_mnd_bul_ita_cic_arw_swt_por_hun_swa_lda_est_lit_hau_geo_guj_swe_spa_krd_sod_mlt_prs_fin_ven_tag_grk_mly_jpn_knd_kor_ger_mcd_ewe_alb_sun_ben_heb_bat_cnt_fre_bam_bos_aeg_ctl_dut_pol_slo_qcu_eng_scr_pan_yor_amr_nor_anl_svk_jav_afr_moo_hin_igb_mao_tha_gam_tml_ses_fbf_aze_urd_rus_uzb_tsn_vie_owc_dyu_zul_bem	0.893557385832742	2.13190381942734	0.0356504558965222
379	hau_afr_ewe_cze_anl_sid_sod_slo_uzb_aze_lda_mao_igb_ger_glc_bsq_eng_amr_tsn_mnd_urd_fre_cic_ukr_fbf_alb_fin_ses_swa_hun_hin_chh_geo_lat_dut_pol_krd_aeg_amh_nor_est_swt_tag_lit_sun_jpn_tml_kor_pan_grk_bam_ben_bat_ita_tig_jav_cnt_rus_bem_bul_mlt_spa_por_scr_rom_qcu_bos_guj_arw_ven_heb_prs_gam_svk_mly_mcd_yor_swe_dyu_ind_tha_owc_knd_xho_tsw_tur_ctl_mol_azi_dgb_vie_wly_moo_zul_akn	0.239903569405837	0.565606795035468	0.57302321956096
380	wly_urd_swa_mcd_sod_amh_sid_scr_tur_aze_bem_sun_igb_dut_ger_bsq_svk_anl_zul_mnd_lit_ben_fbf_grk_xho_arw_est_ses_moo_hun_ctl_gam_geo_cze_alb_lat_pan_amr_heb_krd_fin_dyu_tag_mol_ind_jpn_tml_kor_slo_bul_yor_spa_bat_ukr_owc_mao_cnt_rus_ven_glc_hau_fre_rom_por_pol_qcu_eng_afr_ita_lda_tig_bos_mlt_swe_jav_prs_swt_hin_ewe_mly_tha_aeg_knd_cic_akn_azi_nor_guj_uzb_tsw_vie_chh_bam_dgb_tsn	-0.763526313262144	-1.83024222987171	0.070416873348723
381	mlt_ita_fbf_glc_wly_tig_hau_alb_uzb_tur_ses_tag_zul_fre_mol_bsq_krd_owc_tsn_mnd_ukr_hin_tsw_guj_akn_pan_hun_ven_lda_fin_lit_aeg_geo_pol_bul_spa_ben_heb_gam_urd_est_igb_mao_swe_jav_jpn_knd_kor_arw_bos_dgb_eng_mly_rom_sod_ind_cnt_por_swa_lat_amh_ctl_ger_grk_svk_qcu_cze_slo_mcd_yor_sid_rus_chh_afr_bat_prs_bem_nor_bam_sun_tha_anl_tml_dyu_cic_azi_dut_scr_aze_ewe_vie_amr_xho_swt_moo	-0.673302358784961	-1.6146663370548	0.109770846404253
382	mlt_hin_xho_scr_chh_owc_aeg_mol_tur_uzb_lda_jav_swa_grk_prs_bsq_swe_hau_ses_cnt_nor_ger_bem_eng_tsw_lit_hun_cic_yor_fin_alb_sod_geo_spa_guj_ukr_rom_wly_tig_krd_est_tsn_bat_lat_mao_jpn_tml_kor_cze_ita_bam_afr_tag_slo_heb_mly_mnd_dut_dgb_arw_amh_rus_por_urd_svk_qcu_bos_pan_ben_zul_amr_mcd_gam_ctl_sun_bul_dyu_pol_fbf_ind_tha_sid_knd_moo_swt_aze_fre_glc_azi_ven_vie_anl_akn_ewe_igb	-0.439666575794328	-1.04402824343473	0.29917853917098
383	wly_svk_yor_hin_amh_mlt_hau_dut_azi_uzb_dgb_tag_zul_spa_guj_bsq_alb_owc_bem_mnd_ben_fre_akn_nor_swt_slo_est_ewe_ses_fin_mcd_anl_geo_afr_rom_grk_ita_chh_aeg_cze_hun_tsn_ind_rus_jav_jpn_tml_kor_pan_scr_swa_urd_bat_bul_heb_mao_cnt_eng_ven_prs_sod_arw_mol_ctl_swe_qcu_bos_ukr_lat_xho_gam_pol_sid_krd_sun_lit_lda_ger_dyu_mly_tha_amr_knd_bam_tsw_aze_por_glc_tur_igb_vie_tig_fbf_moo_cic	-1.01501558152105	-2.47753687508707	0.0150345428892343
384	tig_scr_tsn_por_amr_owc_gam_spa_azi_aze_akn_sun_fbf_prs_ctl_bsq_krd_sid_dyu_cnt_rus_fre_cic_svk_ven_lit_fin_swa_swt_est_lat_chh_geo_swe_bul_cze_pan_aeg_heb_eng_hun_bem_ind_urd_tag_jpn_knd_kor_rom_guj_dgb_mcd_mly_ukr_anl_jav_mnd_glc_lda_nor_amh_alb_dut_grk_bos_qcu_ben_ger_ita_zul_wly_afr_hau_hin_bat_pol_moo_mol_ses_mao_tha_sod_tml_yor_ewe_tur_arw_slo_uzb_bam_vie_mlt_tsw_xho_igb	0.0947983374220491	0.223134592975185	0.823920130062966
385	amr_pan_bem_mcd_amh_hau_aeg_prs_tur_aze_zul_sun_yor_por_ukr_bsq_svk_gam_swa_cnt_spa_urd_ewe_dut_tsn_afr_est_akn_tsw_hun_nor_sod_geo_swe_ita_slo_hin_tig_heb_lat_fin_bam_mao_mol_mly_jpn_tml_kor_rus_alb_cic_bos_jav_scr_mlt_ind_mnd_guj_xho_lit_owc_arw_krd_grk_fre_qcu_cze_glc_ger_igb_anl_ben_wly_ctl_bat_eng_fbf_rom_dgb_tag_tha_sid_knd_moo_dyu_azi_pol_bul_uzb_swt_vie_chh_lda_ses_ven	-0.0154948458646082	-0.0364972008381226	0.970964136983423
386	mlt_alb_bam_mcd_sid_tig_sod_rom_tur_uzb_ewe_tag_swt_swe_slo_bsq_svk_amr_lda_mnd_ukr_hin_fbf_prs_cic_guj_est_tsw_ses_hun_grk_amh_geo_ctl_arw_dut_ita_owc_wly_afr_fin_zul_ind_bul_sun_jpn_tml_kor_urd_pan_bem_glc_mly_pol_chh_bat_cnt_scr_ven_lit_aeg_nor_ger_por_lat_qcu_fre_spa_ben_moo_heb_krd_gam_mol_jav_eng_swa_bos_dgb_mao_tha_anl_knd_dyu_yor_azi_cze_rus_aze_akn_vie_hau_igb_tsn_xho	-0.631908790680831	-1.51153295909856	0.134043355894489
387	hau_scr_dyu_glc_anl_heb_mlt_ger_aze_uzb_ewe_jav_swt_lat_krd_bsq_dut_sod_akn_mnd_ctl_pan_yor_hin_bem_svk_hun_ses_xho_est_eng_sid_geo_alb_nor_bos_mcd_tig_amh_rus_fin_moo_ind_por_mly_jpn_tml_kor_prs_bul_lda_lit_mao_swe_wly_sun_cnt_urd_cic_grk_owc_ukr_afr_ita_fre_qcu_guj_pol_rom_tsn_aeg_spa_amr_cze_tag_ben_igb_mol_zul_bat_tha_chh_knd_bam_ven_tur_arw_slo_azi_dgb_vie_gam_swa_tsw_fbf	0.18349543755722	0.431977583170744	0.666757601584842
388	sid_spa_swa_por_tig_hau_gam_pan_uzb_tur_igb_mao_ewe_eng_grk_bsq_glc_aeg_moo_cnt_swe_cze_swt_mol_bem_lat_hun_xho_ven_est_ita_amh_geo_alb_ben_mcd_lit_amr_mlt_fre_fin_bam_bat_ctl_jav_jpn_tml_kor_guj_rus_tsw_krd_ind_afr_sod_tag_mnd_urd_yor_dut_anl_ukr_bos_pol_nor_qcu_rom_slo_arw_cic_owc_prs_heb_hin_mly_ger_dyu_svk_akn_sun_tha_wly_knd_ses_dgb_aze_scr_bul_azi_zul_vie_chh_tsn_fbf_lda	-0.0244717519849055	-0.0576066521717429	0.954185544055319
389	aeg_bos_yor_pol_gam_wly_chh_lat_aze_uzb_lda_sun_bem_ita_arw_bsq_bul_tig_ses_cnt_cze_ukr_akn_ger_zul_alb_fin_tsn_ven_est_por_amh_geo_hin_swe_rus_krd_amr_heb_eng_hun_xho_tag_lit_jav_jpn_knd_kor_ben_glc_ewe_nor_bat_scr_hau_mly_mnd_ctl_dyu_prs_owc_fre_rom_spa_svk_qcu_pan_slo_guj_cic_sid_urd_mlt_grk_mao_mol_tsw_afr_swt_ind_tha_sod_tml_bam_fbf_tur_dut_mcd_azi_swa_vie_anl_igb_dgb_moo	-0.776617819901369	-1.8745367592259	0.0639952035229177
390	mlt_rus_dyu_eng_aeg_amr_owc_prs_azi_tur_zul_bat_cic_swe_pan_bsq_arw_chh_dgb_mnd_por_afr_ewe_ukr_tsn_bos_hun_swt_yor_est_nor_tig_geo_pol_rom_svk_lat_amh_sod_dut_fin_xho_ind_mol_mao_jpn_tml_kor_mcd_guj_igb_ger_sun_bul_heb_mly_cnt_grk_akn_alb_anl_ctl_ben_fre_urd_qcu_scr_lit_slo_swa_hau_ita_wly_cze_tag_hin_bam_spa_bem_jav_tha_gam_knd_lda_fbf_uzb_glc_krd_aze_tsw_vie_sid_moo_ses_ven	0.76328287006143	1.81129219460009	0.0733238412028431
391	sod_guj_bam_scr_chh_owc_hau_prs_aze_tur_zul_sun_swa_rom_lat_bsq_bul_amr_igb_cnt_pol_ita_lda_svk_yor_urd_hun_tsw_dyu_fin_afr_amh_geo_bos_lit_alb_dut_heb_gam_slo_est_ewe_ind_swe_bat_jpn_tml_kor_hin_glc_tsn_por_mly_rus_sid_mao_mnd_eng_akn_cze_wly_mcd_fre_ctl_ukr_qcu_grk_ben_krd_ses_mlt_spa_aeg_mol_jav_nor_moo_arw_cic_tag_tha_anl_knd_dgb_bem_uzb_pan_ger_azi_ven_vie_tig_swt_fbf_xho	-0.157110366963616	-0.370838125286361	0.711601474645925
392	chh_guj_moo_lat_tig_sod_hau_bul_azi_uzb_dyu_ind_fbf_nor_krd_bsq_hin_wly_zul_mnd_ukr_arw_yor_fre_akn_prs_fin_swa_dgb_hun_spa_amh_geo_svk_ben_mcd_slo_gam_heb_scr_est_igb_mly_bos_tag_jpn_tml_kor_por_cze_bem_afr_jav_ctl_sid_mao_cnt_mol_swt_eng_amr_grk_ita_alb_dut_qcu_lit_pol_pan_lda_owc_swe_mlt_rom_bat_ger_ewe_urd_tsw_sun_tha_aeg_knd_cic_tsn_tur_rus_glc_aze_bam_vie_anl_ven_ses_xho	-0.289503015273297	-0.684122492260794	0.495599029560044
393	amh_pol_swt_bos_amr_tig_hau_mol_aze_tur_ewe_mao_yor_rom_fre_bsq_prs_heb_ven_mnd_krd_swe_ses_ben_swa_ger_est_bam_akn_fin_mcd_mlt_geo_guj_bul_eng_rus_owc_wly_slo_hun_dgb_bat_svk_jav_jpn_tml_kor_afr_spa_igb_pan_sun_glc_anl_mly_cnt_cze_moo_lit_chh_ctl_ukr_lat_por_qcu_hin_arw_scr_tsw_aeg_alb_sod_dut_ind_nor_lda_grk_fbf_tag_tha_sid_knd_dyu_xho_azi_urd_ita_uzb_bem_vie_gam_tsn_zul_cic	0.359359740730848	0.84660465137122	0.399388776156414
394	anl_ukr_swa_ctl_wly_amh_owc_rom_uzb_azi_tsn_sun_igb_lit_ger_bsq_ita_gam_yor_cnt_prs_grk_lda_svk_ses_spa_fin_dgb_ewe_est_slo_tig_geo_pan_mol_por_arw_hau_heb_guj_hun_bem_ind_swe_jav_jpn_tml_kor_eng_ben_zul_krd_tag_fre_amr_mly_mnd_mcd_xho_scr_aeg_rus_lat_bul_pol_qcu_afr_urd_glc_swt_sod_bos_sid_cze_bat_nor_bam_hin_akn_mao_tha_chh_knd_cic_tsw_aze_dut_alb_tur_dyu_vie_mlt_ven_fbf_moo	0.281968085053033	0.664395125891367	0.508081455410392
395	aeg_rom_swt_pol_amr_amh_sid_nor_tur_aze_fbf_sun_xho_afr_ita_bsq_fre_mlt_tsn_mnd_arw_rus_bam_slo_bem_scr_est_lda_igb_hun_dut_hau_geo_lat_cze_hin_ukr_chh_heb_guj_fin_moo_jav_ctl_tag_jpn_knd_kor_prs_por_cic_bos_bat_ger_anl_mao_cnt_urd_tsw_eng_tig_krd_glc_bul_lit_qcu_ben_spa_grk_dgb_owc_mcd_sod_alb_ind_swe_yor_svk_dyu_mly_tha_gam_tml_ewe_akn_azi_pan_mol_uzb_ven_vie_wly_zul_ses_swa	-0.189900850806395	-0.448179119629575	0.65506631487774
396	amr_scr_swt_dut_amh_mlt_anl_afr_azi_tur_tsn_ind_dgb_pan_bul_bsq_rus_hau_ven_mnd_slo_ger_igb_krd_bem_svk_est_zul_lda_hun_cze_gam_geo_lit_ctl_fre_glc_wly_owc_lat_fin_akn_tag_nor_mly_jpn_tml_kor_prs_alb_dyu_mol_mao_hin_aeg_sun_cnt_pol_ses_swe_sod_mcd_ben_bos_por_qcu_ita_rom_urd_ewe_sid_guj_chh_ukr_bat_eng_swa_arw_fbf_jav_tha_tig_knd_bam_yor_aze_grk_spa_uzb_moo_vie_heb_cic_tsw_xho	-0.133095692140098	-0.313726467310114	0.754431396768392
397	mlt_por_moo_pan_wly_gam_heb_fre_aze_tur_igb_sun_ven_urd_rom_bsq_swe_anl_ewe_mnd_glc_dut_dgb_guj_ses_bul_fin_akn_yor_hun_cze_sid_geo_spa_ben_scr_mol_chh_aeg_alb_est_dyu_mly_ukr_jav_jpn_tml_kor_afr_mcd_swa_ctl_mao_lit_amh_ind_cnt_arw_bem_prs_owc_slo_lat_svk_eng_qcu_rus_nor_grk_xho_amr_ger_tig_krd_bat_hin_bam_bos_cic_tag_tha_sod_knd_lda_zul_uzb_ita_pol_azi_fbf_vie_hau_swt_tsn_tsw	-0.676721956952541	-1.62077540883275	0.108451700795561
398	anl_hin_tsn_cze_owc_heb_amr_alb_tur_aze_zul_mao_akn_rom_arw_bsq_por_amh_bem_cnt_bul_lat_ven_mcd_ewe_glc_fin_lda_moo_est_grk_chh_geo_ita_slo_urd_pan_sid_sod_eng_hun_ses_sun_guj_ind_jpn_tml_kor_svk_spa_tsw_rus_jav_scr_wly_mly_mnd_ger_xho_lit_aeg_mol_afr_ukr_bos_qcu_dut_fre_nor_swa_gam_pol_hau_ctl_bat_krd_cic_ben_fbf_tag_tha_mlt_knd_swt_yor_azi_prs_swe_uzb_bam_vie_tig_dgb_dyu_igb	-0.580945296638932	-1.38602447685821	0.169053838322857
399	sod_svk_cic_fre_heb_wly_amh_spa_tur_aze_swt_ind_akn_scr_swe_bsq_lat_hau_bam_mnd_ger_krd_lda_mol_xho_pol_est_dgb_igb_hun_ctl_sid_geo_ita_rom_glc_slo_chh_gam_alb_fin_ses_jav_lit_mly_jpn_tml_kor_arw_pan_moo_hin_bat_ukr_mlt_tag_cnt_urd_yor_cze_owc_prs_guj_rus_mcd_qcu_eng_ben_nor_ewe_aeg_grk_tig_bul_mao_afr_ven_dut_tsn_sun_tha_amr_knd_dyu_bem_azi_por_bos_uzb_zul_vie_anl_swa_fbf_tsw	0.514546642463097	1.21585561604896	0.227117192849496
400	sod_ger_ses_prs_sid_mlt_anl_guj_tur_uzb_dgb_mly_yor_ukr_ctl_bsq_fre_gam_xho_mnd_urd_svk_tsw_eng_bem_lit_fin_tsn_igb_est_scr_chh_geo_rus_nor_mol_swe_amr_aeg_dut_hun_swa_mao_hin_tag_jpn_tml_kor_krd_cze_bam_mcd_bat_pol_amh_jav_cnt_bul_lda_ita_wly_por_pan_afr_rom_qcu_spa_grk_slo_ewe_tig_lat_hau_ben_ind_bos_dyu_glc_moo_sun_tha_heb_knd_fbf_akn_aze_arw_alb_azi_cic_vie_owc_zul_swt_ven	-0.791392501092025	-1.90750990897395	0.0595403440327846
401	heb_por_ewe_slo_amh_wly_tig_mcd_aze_uzb_bem_jav_akn_swe_ctl_bsq_rus_sod_swa_mnd_guj_ita_moo_grk_cic_lat_hun_lda_ven_fin_alb_owc_geo_rom_afr_pan_prs_aeg_anl_mol_est_zul_mao_bos_ind_jpn_knd_kor_spa_ger_tsw_eng_tag_bul_gam_mly_cnt_krd_swt_ukr_amr_nor_svk_urd_hin_qcu_glc_arw_pol_igb_mlt_scr_hau_cze_sun_dut_yor_lit_fbf_bat_tha_chh_tml_dgb_xho_tur_ben_fre_azi_bam_vie_sid_tsn_dyu_ses	-0.248832100173316	-0.588118250241021	0.557878427271375
402	sod_ukr_ses_nor_amr_chh_gam_pol_azi_tur_cic_tag_moo_ger_rom_bsq_afr_aeg_xho_mnd_slo_scr_igb_grk_dgb_guj_hun_lda_bem_fin_eng_tig_geo_bul_cze_spa_alb_hau_wly_bos_est_akn_sun_por_mao_jpn_knd_kor_pan_prs_tsw_urd_jav_dut_sid_bat_cnt_lit_fbf_arw_owc_swe_rus_svk_glc_qcu_hin_ctl_mol_ven_mlt_ben_amh_lat_mly_ita_bam_mcd_swt_ind_tha_heb_tml_zul_swa_aze_krd_fre_uzb_yor_vie_anl_dyu_ewe_tsn	-0.325273220260558	-0.770415048017219	0.443006453300599
403	hau_prs_akn_bos_mlt_tig_gam_svk_uzb_tur_bam_jav_dgb_ctl_scr_bsq_guj_anl_cic_mnd_mol_krd_moo_cze_zul_alb_hun_tsw_bem_fin_urd_amh_geo_rom_fre_pan_ben_sod_heb_ita_est_fbf_mly_bul_mao_jpn_knd_kor_swe_grk_swa_pol_tag_dut_aeg_ind_cnt_glc_xho_hin_sid_arw_rus_slo_por_qcu_mcd_ger_eng_ewe_amr_lit_owc_lat_bat_nor_ven_ukr_yor_sun_tha_chh_tml_igb_swt_azi_spa_afr_aze_lda_vie_wly_dyu_tsn_ses	0.350046724154035	0.824130777158158	0.411973870742237
404	anl_arw_yor_ger_heb_amh_sid_bos_aze_tur_xho_bat_swa_afr_fre_bsq_swe_owc_ven_mnd_urd_guj_swt_mcd_fbf_krd_hun_cic_moo_est_svk_mlt_geo_cze_pan_ben_glc_wly_tig_prs_fin_zul_mao_rom_mly_jpn_tml_kor_pol_ctl_tsw_rus_jav_nor_chh_sun_cnt_lat_igb_hin_hau_ita_alb_grk_scr_qcu_ukr_spa_mol_bem_gam_eng_amr_slo_tag_bul_akn_dut_ses_ind_tha_aeg_knd_bam_dyu_azi_lit_por_uzb_ewe_vie_sod_lda_tsn_dgb	0.0949650451078385	0.223947035358086	0.823289752860075
405	heb_pol_dyu_swe_gam_amh_mlt_mcd_tur_aze_bem_jav_akn_mol_bos_bsq_ben_wly_lda_cnt_slo_prs_moo_grk_swt_dut_hun_tsw_yor_fin_krd_hau_geo_bul_rus_guj_ger_tig_aeg_por_est_xho_mly_nor_bat_jpn_tml_kor_ctl_hin_igb_fre_tag_svk_amr_mao_mnd_afr_ven_pan_chh_glc_ita_urd_cze_qcu_spa_lit_ukr_zul_owc_lat_sod_eng_ind_scr_fbf_alb_dgb_sun_tha_anl_knd_swa_cic_uzb_arw_rom_azi_ewe_vie_sid_ses_bam_tsn	-0.545893872092927	-1.29927673745478	0.197060752809581
406	hau_bos_bam_guj_amr_chh_sod_slo_tur_azi_ven_ind_dgb_pol_por_bsq_swe_wly_ses_mnd_dut_pan_ewe_ctl_swa_urd_hun_tsw_yor_est_afr_sid_geo_mcd_bul_rom_cze_aeg_gam_svk_fin_xho_bat_scr_tag_jpn_knd_kor_eng_lat_moo_ger_mao_hin_owc_mly_cnt_ben_tsn_ita_anl_ukr_prs_lit_krd_qcu_fre_mol_nor_akn_heb_arw_amh_grk_sun_rus_dyu_alb_zul_jav_tha_tig_tml_swt_igb_aze_glc_spa_uzb_cic_vie_mlt_fbf_bem_lda	-0.220042444381527	-0.520766351453719	0.60376725933913
407	heb_dut_zul_ita_chh_wly_owc_cze_tur_aze_swa_tag_tsn_lit_slo_bsq_rus_amr_dyu_mnd_prs_eng_bem_grk_igb_fre_fin_fbf_lda_est_afr_amh_geo_bos_glc_ctl_bul_aeg_gam_swe_hun_ewe_bat_nor_sun_jpn_tml_kor_arw_por_swt_guj_mly_svk_sod_ind_cnt_ukr_ven_mol_mlt_lat_hin_ben_ger_qcu_spa_mcd_alb_akn_anl_urd_tig_krd_mao_pol_yor_pan_cic_jav_tha_hau_knd_ses_dgb_azi_scr_rom_uzb_xho_vie_sid_moo_bam_tsw	0.11544617163212	0.272103755601417	0.786145425488078
408	heb_hin_swt_slo_tig_anl_aeg_mol_aze_uzb_dgb_mao_cic_grk_scr_bsq_por_amh_bam_cnt_nor_krd_fbf_ukr_tsn_fre_fin_swa_lda_est_rus_owc_geo_ger_swe_svk_bos_mlt_sod_afr_hun_moo_sun_mcd_bat_jpn_tml_kor_lit_spa_ewe_alb_ind_arw_amr_mly_mnd_guj_xho_ita_wly_ctl_pol_rom_glc_qcu_pan_bul_ben_ses_hau_cze_sid_lat_tag_eng_akn_prs_tsw_jav_tha_gam_knd_yor_zul_tur_dut_urd_azi_dyu_vie_chh_igb_ven_bem	-0.263676395398263	-0.623387427471443	0.534555863457108
409	chh_spa_bam_alb_anl_amr_sid_krd_azi_aze_moo_jav_ewe_bul_ita_bsq_mol_gam_ses_mnd_por_hin_akn_fre_ven_scr_fin_zul_xho_est_urd_sod_geo_ben_prs_grk_rus_owc_tig_eng_hun_igb_sun_mcd_ind_jpn_knd_kor_slo_bos_tsn_afr_mao_glc_amh_tag_cnt_pol_lda_lat_hau_rom_swe_guj_pan_qcu_nor_ukr_lit_swa_aeg_cze_heb_ctl_bat_ger_bem_dut_fbf_mly_tha_wly_tml_yor_dgb_uzb_arw_svk_tur_dyu_vie_mlt_cic_swt_tsw	0.73951327048322	1.75768773550086	0.0820910987123784
410	tig_prs_yor_ita_mlt_chh_sod_nor_azi_uzb_cic_bat_lda_por_afr_bsq_urd_heb_zul_mnd_fre_arw_ven_ctl_ses_pan_hun_swt_moo_fin_guj_wly_geo_hin_svk_ger_krd_gam_anl_swe_est_swa_tag_ukr_ind_jpn_knd_kor_rus_grk_dyu_glc_mao_rom_amh_jav_cnt_mcd_bam_alb_sid_lit_eng_pol_bul_qcu_spa_cze_dut_igb_amr_ben_owc_slo_mly_scr_fbf_lat_ewe_sun_tha_aeg_tml_tsn_bem_aze_bos_mol_tur_dgb_vie_hau_xho_tsw_akn	-0.489759950975945	-1.16409762782868	0.247362163491523
411	aeg_svk_lda_ukr_sod_chh_sid_bos_azi_tur_ses_bat_tsw_nor_spa_bsq_mol_heb_swt_cnt_ben_swe_igb_glc_dgb_fre_est_ven_yor_hun_afr_owc_geo_por_ita_grk_krd_anl_wly_scr_fin_dyu_ind_rus_tag_jpn_knd_kor_eng_dut_fbf_rom_mao_pol_mlt_mly_mnd_urd_ewe_bul_amh_pan_mcd_cze_guj_qcu_arw_prs_lit_cic_hau_hin_amr_slo_sun_ctl_bam_lat_bem_jav_tha_gam_tml_xho_tsn_aze_alb_ger_uzb_moo_vie_tig_swa_akn_zul	-0.190676580842647	-0.449972196989825	0.653777600146426
412	amh_slo_ewe_ukr_owc_anl_mlt_prs_azi_tur_tsn_tag_igb_pol_lit_bsq_lat_hau_zul_cnt_pan_ita_tsw_arw_yor_ben_hun_lda_bem_fin_mol_chh_geo_por_guj_cze_rus_aeg_heb_grk_est_bam_jav_scr_ind_jpn_knd_kor_krd_svk_dgb_bos_bat_swe_amr_mly_mnd_fre_akn_urd_wly_dut_afr_ger_hin_qcu_ctl_mcd_alb_cic_sod_eng_tig_spa_sun_bul_swa_nor_fbf_mao_tha_gam_tml_ven_xho_uzb_rom_glc_aze_moo_vie_sid_ses_dyu_swt	-0.545508206465312	-1.30068420761708	0.19658032526793
413	aeg_svk_cic_lit_anl_tig_mlt_cze_aze_uzb_bam_sun_xho_por_ger_bsq_lat_amh_tsn_mnd_krd_ita_ewe_slo_yor_swe_hun_bem_tsw_fin_bos_sod_geo_grk_bul_pan_mcd_sid_hau_rom_est_moo_jav_guj_ind_jpn_tml_kor_afr_hin_dyu_arw_mly_scr_gam_mao_cnt_prs_lda_urd_heb_spa_mol_dut_nor_qcu_eng_glc_ben_swt_owc_alb_chh_rus_bat_ukr_ses_fre_dgb_tag_tha_wly_knd_fbf_ven_tur_pol_ctl_azi_akn_vie_amr_zul_igb_swa	-0.45257861214159	-1.07556915179003	0.284902436181233
414	owc_ger_swt_ben_amh_wly_amr_lat_tur_azi_swa_sun_igb_pan_svk_bsq_bos_anl_ses_mnd_dut_ctl_akn_slo_xho_hin_fin_dyu_bam_hun_guj_chh_geo_mol_ukr_rus_por_heb_aeg_alb_est_ewe_ind_ita_tag_jpn_knd_kor_prs_krd_dgb_lit_jav_spa_gam_bat_cnt_pol_ven_urd_sod_fre_arw_bul_nor_qcu_afr_rom_glc_cic_tig_scr_hau_swe_mly_grk_fbf_cze_tsn_mao_tha_mlt_tml_lda_tsw_uzb_eng_mcd_aze_bem_vie_sid_zul_moo_yor	-0.53404826468478	-1.27121298947128	0.206823172581931
415	amh_dut_swt_swe_anl_amr_chh_eng_uzb_tur_moo_mly_fbf_afr_pan_bsq_rom_hau_cic_mnd_lit_slo_dgb_alb_lda_urd_hun_tsn_yor_est_mcd_owc_geo_mol_lat_spa_ger_aeg_wly_krd_fin_dyu_ind_bul_bat_jpn_knd_kor_rus_cze_xho_pol_tag_ctl_mlt_mao_cnt_svk_ven_glc_sid_arw_nor_por_ukr_qcu_bos_prs_grk_igb_tig_ita_heb_guj_jav_fre_swa_ben_ses_sun_tha_sod_tml_akn_zul_azi_hin_scr_aze_bam_vie_gam_ewe_bem_tsw	-0.616541114607949	-1.47336885803495	0.144028308244681
416	wly_por_cic_bos_sod_chh_amr_cze_azi_uzb_swa_mao_dgb_svk_urd_bsq_ctl_mlt_ewe_cnt_ukr_alb_bem_ben_ven_bul_est_ses_lda_fin_prs_gam_geo_eng_ger_grk_dut_aeg_amh_hin_hun_xho_sun_ita_bat_jpn_knd_kor_pol_lat_yor_fre_ind_swe_anl_tag_mnd_rus_tsw_glc_hau_slo_pan_scr_krd_qcu_mcd_afr_lit_fbf_heb_guj_sid_spa_jav_arw_bam_nor_tsn_mly_tha_owc_tml_swt_moo_aze_rom_mol_tur_akn_vie_tig_igb_zul_dyu	-0.109672484614342	-0.258608991026831	0.796508439408817
417	chh_ukr_yor_krd_wly_gam_hau_mol_uzb_tur_swa_sun_lda_nor_lat_bsq_ita_aeg_tsn_cnt_hin_arw_dgb_ben_igb_ctl_fin_dyu_swt_est_rom_tig_geo_dut_por_ger_eng_sid_heb_guj_hun_cic_jav_svk_bat_jpn_knd_kor_glc_cze_akn_bos_ind_urd_owc_mly_mnd_pol_bam_alb_sod_mcd_fre_prs_grk_qcu_slo_pan_spa_ven_amr_lit_amh_scr_mao_afr_moo_bul_xho_tag_tha_mlt_tml_ses_bem_aze_rus_swe_azi_fbf_vie_anl_tsw_ewe_zul	-0.62119362916157	-1.48510867367666	0.14089689507446
418	amh_hin_bam_bos_chh_sid_sod_nor_tur_aze_dyu_tag_akn_glc_ctl_bsq_por_tig_zul_cnt_bul_lat_yor_ger_igb_prs_hun_xho_moo_est_dut_wly_geo_arw_grk_krd_fre_anl_hau_afr_fin_ven_jav_mol_mly_jpn_knd_kor_rus_mcd_dgb_scr_bat_svk_mlt_ind_mnd_ukr_swt_rom_gam_cze_alb_lit_pol_qcu_swe_urd_guj_cic_heb_ben_owc_pan_sun_eng_tsw_ita_lda_mao_tha_aeg_tml_fbf_tsn_azi_spa_slo_uzb_ewe_vie_amr_ses_bem_swa	-0.898527482404468	-2.18141333855508	0.0316742311953281
419	anl_grk_dgb_afr_amh_mlt_chh_scr_azi_tur_lda_sun_swt_pan_arw_bsq_hin_aeg_dyu_cnt_ita_rom_igb_bul_akn_svk_hun_bem_xho_fin_spa_tig_geo_ctl_mol_urd_krd_amr_sid_bos_est_tsn_mly_dut_jav_jpn_knd_kor_ukr_nor_ewe_ger_ind_fre_heb_bat_mnd_rus_ses_lit_hau_pol_slo_lat_alb_qcu_prs_glc_ben_zul_wly_guj_gam_eng_tag_por_bam_swe_ven_mao_tha_sod_tml_yor_cic_aze_mcd_cze_uzb_tsw_vie_owc_swa_moo_fbf	-1.01954437595704	-2.48524587592172	0.0147330943710096
420	anl_spa_lda_ita_hau_sid_wly_glc_aze_tur_igb_jav_xho_lit_dut_bsq_ukr_mlt_tsw_cnt_rus_cze_ven_lat_moo_ctl_est_yor_bam_fin_arw_amh_geo_prs_svk_pan_pol_chh_gam_slo_hun_bem_bat_eng_ind_jpn_tml_kor_ger_swe_dyu_bul_mly_fre_heb_mao_mnd_guj_swt_alb_owc_krd_bos_por_mol_qcu_urd_rom_scr_tsn_tig_nor_sod_ben_sun_mcd_akn_afr_cic_tag_tha_amr_knd_ses_zul_uzb_hin_grk_azi_dgb_vie_aeg_swa_fbf_ewe	-0.451836816930731	-1.07415259066385	0.285533388675436
421	amh_alb_dyu_urd_amr_anl_wly_arw_uzb_azi_lda_sun_igb_mcd_spa_bsq_bos_chh_tsn_cnt_ger_guj_cic_nor_ven_ukr_fin_ses_akn_hun_afr_gam_geo_swe_fre_bul_pol_owc_sod_ita_est_moo_ind_prs_mao_jpn_knd_kor_lit_glc_ewe_rus_mly_ben_aeg_jav_mnd_hin_swt_cze_mlt_svk_mol_rom_ctl_qcu_lat_eng_dut_dgb_sid_krd_tig_scr_tag_pan_bam_por_bem_bat_tha_hau_tml_xho_fbf_aze_grk_slo_tur_tsw_vie_heb_swa_yor_zul	-0.132016357927558	-0.311342011013566	0.756237467057037
422	amh_slo_dyu_afr_heb_chh_mlt_eng_aze_azi_yor_ind_swa_bul_svk_bsq_por_tig_dgb_cnt_grk_spa_igb_prs_swt_rus_est_tsn_lda_hun_nor_owc_geo_lit_ita_arw_scr_amr_gam_lat_fin_bem_jav_mcd_sun_jpn_knd_kor_glc_alb_akn_cze_tag_rom_aeg_mao_mnd_urd_zul_ctl_anl_ukr_hin_ger_dut_qcu_ben_bos_swe_bam_sod_guj_hau_pan_mly_fre_cic_pol_fbf_bat_tha_sid_tml_tsw_ven_uzb_mol_krd_tur_xho_vie_wly_ewe_ses_moo	0.827332014614207	1.96774955922157	0.0520758302403402
423	mlt_swe_akn_dut_heb_tig_chh_ben_aze_azi_ewe_sun_bam_bul_ukr_bsq_krd_hau_igb_mnd_pan_ita_ven_ctl_fbf_mol_est_moo_dgb_fin_rom_amh_geo_urd_spa_mcd_slo_anl_gam_glc_hun_xho_tag_fre_mly_jpn_knd_kor_pol_guj_tsn_nor_bat_arw_wly_ind_cnt_rus_yor_grk_aeg_lat_svk_hin_prs_qcu_afr_lit_ger_swa_amr_alb_sid_por_jav_scr_zul_eng_swt_mao_tha_sod_tml_ses_cic_tur_bos_cze_uzb_bem_vie_owc_dyu_tsw_lda	0.220944181926881	0.520714780101294	0.60380304842536
424	aeg_afr_tsn_scr_wly_sod_amr_swe_aze_uzb_bam_tag_tsw_svk_pan_bsq_prs_gam_swa_mnd_mol_bos_yor_bul_ewe_rus_fin_cic_ses_hun_ben_owc_geo_cze_ctl_eng_alb_anl_heb_ukr_est_dyu_ind_fre_jav_jpn_tml_kor_arw_rom_bem_lit_mao_ita_hau_mly_cnt_pol_lda_guj_sid_hin_dut_spa_grk_qcu_glc_krd_slo_dgb_chh_nor_tig_mcd_bat_ger_fbf_por_ven_sun_tha_mlt_knd_xho_igb_azi_urd_lat_tur_zul_vie_amh_akn_moo_swt	-0.949519531780049	-2.30723791469744	0.0232605636866672
425	gam_por_swa_rus_tig_sod_chh_bos_tur_aze_dyu_ind_zul_swe_rom_bsq_dut_mlt_ses_cnt_eng_mol_dgb_spa_fbf_mcd_hun_tsn_xho_fin_scr_amh_geo_grk_krd_pan_ger_amr_anl_pol_est_lda_tag_ben_mly_jpn_knd_kor_fre_hin_swt_cze_sun_lat_hau_mao_mnd_bul_tsw_ctl_owc_afr_prs_glc_guj_qcu_urd_arw_ukr_yor_sid_svk_wly_alb_jav_ita_ewe_lit_igb_bat_tha_heb_tml_akn_moo_uzb_nor_slo_azi_ven_vie_aeg_bam_cic_bem	-0.876320226221371	-2.12227625345852	0.0364720273775051
426	amr_svk_tsw_spa_gam_hau_sod_rom_azi_uzb_dyu_bat_igb_dut_ita_bsq_ctl_mlt_xho_cnt_cze_rus_akn_bul_ven_ukr_hun_ewe_zul_fin_ben_anl_geo_lit_mcd_slo_bos_sid_heb_fre_est_swt_jav_glc_ind_jpn_knd_kor_ger_prs_bam_por_mao_nor_wly_mly_mnd_guj_lda_alb_owc_grk_arw_mol_eng_qcu_swe_scr_krd_cic_aeg_hin_amh_afr_sun_pol_ses_pan_dgb_tag_tha_chh_tml_swa_yor_tur_urd_lat_aze_bem_vie_tig_moo_fbf_tsn	-0.584664767485646	-1.39366768315564	0.166739511711296
427	amh_swe_ses_svk_gam_mlt_aeg_ctl_azi_uzb_zul_mly_yor_hin_spa_bsq_pan_tig_lda_mnd_grk_eng_xho_ger_fbf_prs_fin_akn_bem_hun_pol_wly_geo_slo_urd_bos_fre_owc_sod_afr_est_igb_mao_lat_bat_jpn_tml_kor_mol_rom_tsw_arw_jav_alb_amr_sun_cnt_scr_moo_guj_sid_rus_cze_ita_mcd_qcu_glc_ukr_ben_ewe_heb_por_hau_krd_tag_nor_bam_lit_ven_ind_tha_chh_knd_swt_dyu_tur_dut_bul_aze_swa_vie_anl_cic_tsn_dgb	-0.280796405143598	-0.66422475176395	0.508189984507694
428	sod_ukr_yor_por_anl_amr_amh_svk_aze_tur_swa_bat_moo_glc_bos_bsq_rom_heb_tsn_cnt_arw_guj_tsw_pan_ven_ita_hun_dgb_bam_est_pol_gam_geo_grk_lat_krd_scr_sid_wly_fre_fin_fbf_mly_slo_ind_jpn_tml_kor_afr_swe_dyu_dut_jav_cze_hau_mao_mnd_urd_swt_mcd_aeg_hin_ctl_nor_lit_qcu_bul_prs_mol_akn_tig_alb_chh_ben_sun_eng_xho_ger_ses_tag_tha_mlt_knd_cic_lda_uzb_rus_spa_azi_zul_vie_owc_igb_bem_ewe	0.0991532749763547	0.23322946820266	0.816095798783026
429	hau_lit_ewe_slo_gam_wly_amr_nor_tur_azi_ses_jav_tsn_urd_glc_bsq_krd_tig_tsw_mnd_ger_pol_fbf_ukr_xho_mcd_est_igb_yor_hun_arw_amh_geo_svk_ctl_alb_rom_chh_mlt_mol_fin_bam_mly_prs_sun_jpn_tml_kor_hin_bul_dgb_cze_mao_lat_owc_ind_cnt_spa_cic_eng_aeg_bos_grk_scr_guj_qcu_ben_por_pan_bem_sid_ita_anl_dut_tag_rus_swa_swe_akn_bat_tha_heb_knd_moo_dyu_uzb_afr_fre_aze_lda_vie_sod_ven_zul_swt	0.384400081805314	0.905786652916273	0.367389527850935
430	amr_guj_moo_grk_anl_gam_aeg_spa_uzb_azi_igb_tag_dyu_svk_swe_bsq_alb_wly_dgb_cnt_arw_hin_bem_ita_tsn_dut_fin_swt_swa_hun_pan_chh_geo_mcd_eng_urd_slo_mlt_tig_ben_est_ses_sun_rus_ind_jpn_tml_kor_cze_ukr_ewe_glc_bat_rom_heb_jav_mnd_ger_lda_pol_owc_krd_prs_bos_bul_qcu_ctl_scr_por_akn_amh_lat_sid_afr_mly_lit_ven_mol_cic_mao_tha_hau_knd_tsw_bam_aze_fre_nor_tur_yor_vie_sod_zul_fbf_xho	-0.214049630405741	-0.504943002850398	0.614793335579691
431	gam_ukr_swa_fre_wly_mlt_amh_por_uzb_aze_ses_sun_xho_nor_cze_bsq_pan_heb_zul_mnd_ctl_hin_fbf_bul_lda_mcd_est_dyu_ven_fin_guj_sod_geo_pol_mol_rom_spa_sid_anl_ita_hun_ewe_jav_grk_ind_jpn_knd_kor_ger_urd_swt_swe_mao_ben_chh_mly_cnt_glc_akn_krd_amr_alb_svk_afr_scr_qcu_bos_eng_lat_igb_owc_slo_hau_dut_bat_prs_yor_lit_moo_tag_tha_aeg_tml_dgb_bam_tur_rus_arw_azi_tsw_vie_tig_bem_cic_tsn	-0.466678542727164	-1.10825531296841	0.270609501981207
432	wly_swe_yor_afr_amr_aeg_sod_rus_aze_uzb_fbf_mly_dgb_alb_grk_bsq_por_mlt_swt_mnd_scr_ita_bam_urd_xho_spa_hun_tsn_akn_est_cze_gam_geo_dut_pan_mcd_ctl_heb_anl_svk_fin_tsw_jav_bul_tag_jpn_tml_kor_bos_lat_ses_fre_ind_ger_tig_mao_cnt_slo_cic_glc_amh_ben_guj_prs_arw_qcu_mol_eng_nor_zul_chh_rom_owc_pol_sun_lit_igb_krd_moo_bat_tha_hau_knd_ven_lda_tur_ukr_hin_azi_bem_vie_sid_dyu_swa_ewe	-0.183597373553351	-0.433276298948448	0.665817340663821
433	tig_fre_yor_urd_sod_anl_wly_cze_uzb_tur_dyu_mly_igb_nor_ctl_bsq_krd_heb_tsn_mnd_pol_rus_xho_alb_lda_mcd_hun_swt_bam_est_arw_sid_geo_ukr_rom_prs_afr_amh_hau_grk_fin_tsw_mao_hin_jav_jpn_tml_kor_dut_spa_bem_pan_bat_bul_owc_tag_cnt_slo_zul_lit_aeg_eng_mol_scr_bos_qcu_glc_ger_ben_fbf_gam_swe_amr_por_sun_ita_cic_svk_moo_ind_tha_chh_knd_ses_dgb_aze_guj_lat_azi_akn_vie_mlt_ewe_ven_swa	-0.213340778713161	-0.503303961632673	0.615940588674436
434	tig_scr_yor_glc_heb_anl_sod_lit_tur_aze_bam_ind_xho_ger_pol_bsq_swe_aeg_igb_mnd_hin_rom_dyu_eng_zul_bos_est_swt_moo_hun_ukr_amr_geo_rus_guj_mol_nor_gam_mlt_slo_fin_bem_sun_urd_bat_jpn_tml_kor_svk_mcd_cic_spa_jav_bul_wly_mao_cnt_ita_ven_por_hau_krd_dut_lat_ben_qcu_alb_arw_cze_akn_amh_prs_owc_grk_tag_pan_ses_afr_fbf_mly_tha_sid_knd_tsw_lda_uzb_fre_ctl_azi_ewe_vie_chh_swa_dgb_tsn	-0.654397633419431	-1.56579765763834	0.120792483658099
435	gam_cze_dgb_mcd_aeg_heb_owc_bul_aze_azi_ven_ind_lda_mol_ben_bsq_grk_mlt_xho_cnt_guj_fre_moo_ukr_igb_lit_hun_bem_bam_est_spa_amr_geo_ger_eng_glc_bos_sod_anl_slo_fin_swt_sun_dut_mly_jpn_knd_kor_ctl_arw_ewe_swe_jav_prs_tig_tag_mnd_svk_yor_alb_sid_hin_por_urd_pan_qcu_nor_scr_lat_swa_wly_pol_chh_rus_bat_ita_fbf_afr_zul_mao_tha_hau_tml_akn_tsn_tur_rom_krd_uzb_dyu_vie_amh_tsw_ses_cic	-0.523630325427867	-1.2466940793653	0.215640563861711
436	heb_svk_igb_dut_aeg_hau_sid_ukr_azi_tur_cic_ind_fbf_fre_guj_bsq_glc_wly_dyu_cnt_hin_grk_ven_swe_tsw_ctl_hun_zul_ewe_est_ita_amr_geo_por_krd_mol_prs_anl_mlt_slo_fin_bem_jav_bos_tag_jpn_knd_kor_nor_spa_swa_alb_bat_pol_amh_sun_mnd_rus_ses_urd_chh_scr_lat_rom_mcd_qcu_afr_ger_pan_swt_owc_lit_gam_ben_mao_eng_dgb_bul_tsn_mly_tha_tig_tml_xho_bam_uzb_arw_cze_aze_yor_vie_sod_moo_akn_lda	-0.752768640798515	-1.8092511646215	0.0736428063518263
437	wly_dut_lda_pan_heb_aeg_sod_swe_aze_uzb_igb_tag_tsw_grk_guj_bsq_hin_gam_ses_cnt_rus_afr_moo_mcd_swt_krd_hun_swa_yor_est_eng_mlt_geo_ukr_glc_urd_scr_tig_sid_ctl_fin_dyu_sun_lit_jav_jpn_tml_kor_ben_bos_ven_nor_bat_spa_amh_ind_mnd_lat_xho_rom_owc_alb_ita_por_prs_qcu_arw_pol_ger_akn_amr_fre_hau_bul_mao_cze_zul_slo_ewe_mly_tha_anl_knd_cic_bam_azi_svk_mol_tur_fbf_vie_chh_tsn_bem_dgb	-0.240942461237656	-0.569083456504653	0.570671368396765
438	aeg_lit_ven_arw_gam_anl_amr_mcd_tur_uzb_yor_sun_ses_grk_afr_bsq_ger_mlt_dyu_cnt_por_ita_ewe_lat_zul_swe_fin_xho_cic_est_ukr_chh_geo_pol_mol_slo_ben_hau_sid_eng_hun_bam_tag_guj_jav_jpn_knd_kor_cze_svk_moo_urd_mao_bos_wly_ind_mnd_ctl_akn_pan_amh_rus_bul_glc_scr_qcu_dut_rom_krd_bem_tig_nor_heb_alb_mly_prs_igb_fre_dgb_bat_tha_sod_tml_lda_swa_azi_spa_hin_aze_swt_vie_owc_tsw_tsn_fbf	-0.113157321823188	-0.266553774836968	0.790402869989085
439	sid_lit_zul_ctl_anl_amh_heb_ukr_aze_uzb_akn_jav_tsn_rus_ger_bsq_glc_amr_moo_mnd_bos_bul_dyu_urd_fbf_krd_est_cic_swa_hun_por_chh_geo_eng_grk_svk_afr_mlt_hau_lat_fin_bam_bat_slo_mly_jpn_tml_kor_prs_alb_tsw_ita_ind_swe_gam_tag_cnt_spa_yor_mcd_owc_dut_pan_arw_nor_qcu_ben_fre_guj_xho_wly_scr_tig_rom_mao_mol_dgb_cze_ses_sun_tha_sod_knd_ven_lda_azi_pol_hin_tur_swt_vie_aeg_bem_igb_ewe	-0.413650488829334	-0.981149611838361	0.32906452184586
440	mlt_slo_akn_scr_aeg_sid_sod_svk_azi_uzb_ses_ind_lda_por_alb_bsq_fre_amr_swa_cnt_hin_mol_yor_ukr_swt_lit_hun_ven_moo_fin_arw_chh_geo_bul_dut_lat_spa_hau_wly_guj_est_fbf_bat_nor_sun_jpn_knd_kor_grk_afr_dgb_ben_tag_pol_anl_mly_mnd_urd_xho_rus_amh_krd_eng_prs_ctl_qcu_swe_rom_glc_igb_heb_ger_tig_cze_mao_ita_cic_mcd_bam_jav_tha_gam_tml_bem_ewe_tur_bos_pan_aze_tsn_vie_owc_dyu_zul_tsw	1.12335175541259	2.71220527365286	0.00796244489145134
441	hau_slo_swt_cze_anl_aeg_mlt_dut_azi_aze_ven_ind_tsn_grk_svk_bsq_ita_wly_xho_mnd_por_bul_bam_prs_dyu_rus_est_yor_bem_hun_krd_amh_geo_arw_ger_swe_spa_sid_sod_pan_fin_lda_bat_guj_tag_jpn_knd_kor_alb_bos_dgb_mol_mao_pol_tig_jav_cnt_ctl_fbf_afr_amr_ben_lit_scr_fre_qcu_urd_ukr_eng_akn_owc_rom_heb_hin_sun_nor_zul_mcd_igb_mly_tha_gam_tml_cic_ses_tur_lat_glc_uzb_swa_vie_chh_tsw_moo_ewe	-0.0192531211309758	-0.0453374954650093	0.96393551028379
442	aeg_glc_igb_ita_anl_chh_hau_ukr_uzb_azi_bam_jav_lda_rus_slo_bsq_krd_gam_swt_mnd_urd_swe_ven_bos_dyu_cze_est_ses_ewe_hun_mcd_amr_geo_prs_por_eng_grk_wly_owc_dut_fin_bem_mly_guj_sun_jpn_knd_kor_alb_nor_dgb_svk_mao_spa_sid_tag_cnt_hin_moo_afr_amh_arw_ger_ctl_scr_qcu_bul_pol_rom_zul_tig_fre_heb_lit_ind_pan_tsw_mol_xho_bat_tha_sod_tml_swa_cic_tur_ben_lat_aze_akn_vie_mlt_tsn_yor_fbf	-0.309275287960374	-0.731964829668863	0.466030601130648
443	tig_arw_fbf_bos_chh_sod_amr_prs_aze_azi_swa_tag_xho_urd_bul_bsq_rom_anl_cic_mnd_svk_guj_bam_fre_tsw_krd_est_tsn_akn_fin_lat_heb_geo_spa_ben_hin_ita_wly_sid_eng_hun_bem_mly_pol_bat_jpn_tml_kor_scr_ger_moo_mcd_ind_dut_mlt_sun_cnt_pan_ses_rus_owc_mol_swe_lit_grk_qcu_por_glc_slo_ewe_hau_alb_gam_ctl_mao_afr_igb_cze_zul_jav_tha_amh_knd_dgb_yor_tur_ukr_nor_uzb_dyu_vie_aeg_swt_ven_lda	-0.225825834692693	-0.533409984117452	0.595022329005965
444	chh_scr_cic_ita_amh_gam_sid_hin_azi_aze_zul_sun_tsn_rus_cze_bsq_alb_amr_fbf_mnd_bos_guj_ven_fre_yor_rom_hun_moo_xho_est_krd_hau_geo_nor_mcd_lit_grk_wly_tig_swe_fin_tsw_mly_dut_jav_jpn_tml_kor_prs_ctl_dgb_glc_mao_por_anl_bat_cnt_ben_bem_mol_aeg_pol_lat_ukr_spa_qcu_afr_arw_svk_akn_heb_bul_sod_slo_tag_pan_bam_ger_ewe_ind_tha_mlt_knd_swa_dyu_uzb_urd_eng_tur_lda_vie_owc_swt_igb_ses	0.319186328310084	0.752194705290727	0.45383357151168
445	hau_mol_zul_lat_amr_amh_chh_mcd_uzb_aze_bam_tag_cic_ukr_krd_bsq_spa_mlt_yor_cnt_ben_pan_dyu_guj_swa_eng_hun_tsw_bem_fin_ctl_tig_geo_swe_hin_svk_cze_wly_owc_por_est_ven_mly_prs_mao_jpn_tml_kor_urd_rus_tsn_fre_jav_scr_heb_ind_mnd_grk_ses_lit_sid_glc_bul_ger_afr_qcu_nor_alb_pol_moo_gam_dut_sod_ita_sun_bos_swt_rom_fbf_bat_tha_aeg_knd_lda_igb_tur_arw_slo_azi_akn_vie_anl_xho_ewe_dgb	-0.437180823134647	-1.0384667807326	0.301745246485486
446	mlt_spa_dgb_grk_amr_tig_anl_ben_aze_tur_zul_mly_ewe_rus_guj_bsq_ger_sod_cic_mnd_ctl_svk_xho_fre_ses_rom_fin_bam_bem_hun_pol_hau_geo_nor_ukr_slo_prs_heb_chh_dut_est_swt_mao_pan_jav_jpn_tml_kor_lat_krd_akn_glc_ind_alb_wly_sun_cnt_mol_yor_urd_aeg_swe_bos_mcd_arw_qcu_lit_ita_por_fbf_sid_cze_amh_bul_tag_afr_swa_eng_lda_bat_tha_owc_knd_ven_igb_azi_scr_hin_uzb_moo_vie_gam_tsn_tsw_dyu	0.254751805525701	0.600652717173568	0.549532360917273
447	wly_slo_ewe_ben_aeg_amh_anl_dut_azi_uzb_swa_tag_tsn_hin_rom_bsq_mcd_tig_bem_mnd_ger_svk_dgb_lat_tsw_pan_est_ven_ses_hun_alb_chh_geo_krd_bos_arw_cze_gam_mlt_fre_fin_lda_ind_bul_jav_jpn_tml_kor_urd_afr_zul_lit_mly_pol_amr_mao_cnt_ukr_yor_mol_sid_ita_spa_rus_ctl_qcu_eng_scr_prs_swt_owc_grk_heb_glc_sun_por_moo_nor_igb_bat_tha_sod_knd_cic_akn_tur_swe_guj_aze_fbf_vie_hau_xho_dyu_bam	0.464275215287716	1.09393450177012	0.276809026324346
448	sid_eng_bem_guj_hau_owc_gam_mcd_aze_uzb_swa_sun_zul_lit_mol_bsq_ukr_chh_igb_mnd_por_rus_dyu_afr_tsw_urd_fin_yor_akn_hun_spa_amh_geo_grk_pol_alb_fre_mlt_heb_ita_est_ven_tag_ger_mly_jpn_knd_kor_bos_hin_fbf_slo_ind_bul_anl_bat_cnt_ben_bam_ctl_tig_dut_cze_rom_prs_qcu_svk_lat_glc_xho_amr_nor_aeg_krd_mao_arw_lda_scr_moo_jav_tha_wly_tml_ses_ewe_azi_pan_swe_tur_swt_vie_sod_dgb_cic_tsn	0.559323102172189	1.32125317567763	0.189658458120033
449	wly_nor_tsw_ctl_chh_mlt_heb_rus_azi_aze_ewe_tag_cic_prs_swe_bsq_lit_owc_ses_mnd_ben_glc_dyu_ukr_bem_fre_hun_yor_swa_est_scr_amr_geo_rom_bos_spa_ita_sid_gam_svk_fin_dgb_mao_ger_bat_jpn_tml_kor_arw_dut_swt_alb_sun_slo_hau_jav_cnt_guj_zul_pan_amh_por_krd_cze_eng_qcu_pol_grk_hin_tsn_anl_mcd_aeg_urd_mly_lat_bam_bul_akn_ind_tha_tig_knd_fbf_lda_tur_mol_afr_uzb_moo_vie_sod_xho_ven_igb	0.536991651307003	1.26794126092632	0.207984122885185
450	chh_ukr_tsw_prs_tig_anl_gam_bul_tur_azi_igb_sun_fbf_rom_mol_bsq_svk_amh_swa_cnt_ben_krd_akn_spa_cic_urd_hun_dgb_swt_est_cze_hau_geo_nor_glc_lit_guj_wly_amr_fre_fin_yor_bat_scr_jav_jpn_tml_kor_arw_rus_lda_lat_ind_alb_heb_mao_mnd_afr_dyu_hin_aeg_swe_eng_por_pan_qcu_grk_slo_ita_ses_sod_mcd_mlt_ger_mly_ctl_ven_bos_zul_tag_tha_sid_knd_xho_bem_uzb_pol_dut_aze_tsn_vie_owc_moo_bam_ewe	-0.375359666372002	-0.889141174072379	0.376221325855965
451	heb_fre_ven_rom_tig_gam_chh_nor_aze_uzb_tsn_jav_moo_swe_hin_bsq_por_anl_dgb_cnt_spa_urd_yor_arw_cic_mcd_fin_tsw_swt_est_prs_mlt_geo_ukr_krd_alb_glc_amr_sod_eng_hun_igb_tag_lit_sun_jpn_tml_kor_slo_cze_swa_bul_ind_ctl_aeg_mly_mnd_grk_xho_afr_amh_ita_guj_mol_ben_qcu_dut_bos_pol_bem_sid_ger_wly_pan_bat_lat_ewe_rus_zul_mao_tha_hau_knd_lda_bam_azi_svk_scr_tur_akn_vie_owc_ses_dyu_fbf	-0.237054873503937	-0.560174780800273	0.576707132049201
452	hau_pol_moo_rus_sid_chh_owc_dut_uzb_tur_zul_tag_swa_bul_nor_bsq_prs_anl_dgb_cnt_hin_urd_tsw_ben_xho_grk_hun_cic_fbf_fin_scr_wly_geo_krd_por_mcd_spa_tig_amr_guj_est_bam_mao_pan_jav_jpn_knd_kor_fre_rom_ven_eng_mly_ukr_gam_ind_mnd_afr_tsn_ger_mlt_swe_glc_svk_alb_qcu_slo_cze_bos_swt_heb_ita_sod_lit_sun_arw_lda_mol_yor_bat_tha_amh_tml_igb_ses_aze_ctl_lat_azi_bem_vie_aeg_dyu_ewe_akn	-0.249572394733095	-0.589596330403854	0.556890997898197
453	owc_prs_xho_pan_gam_heb_sid_por_uzb_tur_dgb_mao_ses_glc_swe_bsq_arw_sod_lda_cnt_dut_ukr_swa_urd_ewe_hin_fin_bam_tsn_est_spa_amh_geo_lat_ben_grk_scr_aeg_anl_svk_hun_yor_sun_ger_ind_jpn_tml_kor_mcd_afr_dyu_krd_mly_ctl_wly_tag_mnd_bul_swt_rus_hau_pol_nor_fre_lit_qcu_cze_alb_guj_cic_chh_mol_mlt_rom_jav_slo_moo_eng_ven_bat_tha_amr_knd_bem_igb_azi_ita_bos_aze_tsw_vie_tig_akn_fbf_zul	-0.314906873291585	-0.744820358471677	0.458258404018266
454	aeg_swe_tsw_rus_wly_anl_heb_lat_azi_tur_lda_mao_xho_eng_ger_bsq_mcd_hau_bam_mnd_lit_alb_swa_spa_dgb_prs_est_ewe_fbf_hun_glc_gam_geo_dut_mol_krd_guj_sod_sid_scr_fin_ses_bat_bul_mly_jpn_tml_kor_ita_fre_cic_hin_sun_grk_tig_jav_cnt_ctl_bem_nor_amr_slo_arw_por_rom_qcu_ben_cze_ukr_igb_mlt_afr_owc_svk_ind_pol_dyu_pan_tsn_tag_tha_amh_knd_zul_moo_aze_urd_bos_uzb_swt_vie_chh_yor_ven_akn	-0.438269783210101	-1.03974268047832	0.301155084873949
455	owc_lit_bam_rom_heb_mlt_sid_guj_uzb_tur_dyu_jav_yor_scr_glc_bsq_ctl_wly_tsn_cnt_svk_cze_xho_por_bem_hin_hun_ewe_akn_fin_ben_chh_geo_bul_prs_spa_dut_anl_amr_slo_est_tsw_sun_ita_ind_jpn_knd_kor_lat_rus_dgb_ger_tag_mol_amh_bat_mnd_ukr_ven_krd_hau_fre_bos_swe_eng_qcu_pol_arw_grk_igb_aeg_nor_sod_urd_mao_afr_moo_mcd_fbf_mly_tha_gam_tml_cic_swa_azi_alb_pan_aze_lda_vie_tig_zul_swt_ses	-0.00744024539944548	-0.0175405489299786	0.986042960833863
456	hau_cze_akn_fre_gam_wly_sod_lit_uzb_tur_ewe_jav_tsn_urd_alb_bsq_scr_mlt_dyu_cnt_por_prs_igb_slo_lda_ben_fin_bem_tsw_hun_glc_aeg_geo_nor_ukr_bos_afr_sid_amh_eng_est_swa_mly_pol_mao_jpn_knd_kor_hin_rus_ses_mol_bat_svk_heb_sun_mnd_pan_yor_grk_anl_mcd_ctl_spa_krd_qcu_arw_bul_lat_fbf_owc_swe_tig_guj_tag_ita_moo_ger_dgb_ind_tha_chh_tml_cic_swt_aze_rom_dut_azi_ven_vie_amr_xho_bam_zul	-0.824406077419647	-1.99426777533987	0.0490510388833602
457	sod_nor_xho_ger_heb_gam_owc_bul_azi_tur_lda_tag_tsn_urd_eng_bsq_ukr_mlt_fbf_mnd_rom_guj_ses_swe_tsw_bos_fin_igb_ewe_hun_lit_amr_geo_lat_ita_dut_afr_chh_aeg_spa_est_bam_jav_prs_mao_jpn_knd_kor_grk_slo_yor_pan_sun_alb_hau_ind_cnt_mol_zul_arw_amh_fre_mcd_ben_glc_qcu_rus_ctl_hin_cic_wly_pol_sid_por_bat_krd_ven_cze_swa_mly_tha_anl_tml_moo_akn_aze_scr_svk_uzb_dyu_vie_tig_dgb_swt_bem	-0.379763281547617	-0.899595365292688	0.370659071819365
458	mlt_swe_bam_cze_anl_heb_amh_prs_uzb_aze_zul_sun_cic_rom_afr_bsq_arw_sod_igb_cnt_por_bos_ewe_pan_moo_ben_est_swt_akn_fin_eng_hau_geo_ita_pol_guj_svk_tig_wly_ger_hun_lda_mao_lit_tag_jpn_tml_kor_spa_slo_ses_mcd_mly_alb_chh_ind_mnd_glc_ven_scr_aeg_lat_ctl_grk_bul_qcu_nor_krd_fre_yor_amr_rus_sid_hin_jav_dut_xho_ukr_fbf_bat_tha_owc_knd_swa_tsn_tur_urd_mol_azi_dyu_vie_gam_bem_tsw_dgb	0.83094078664192	1.98106019041965	0.0505382963668905
459	amr_ben_ven_grk_anl_owc_sod_glc_uzb_aze_ses_tag_xho_prs_mcd_bsq_ger_heb_ewe_mnd_krd_hin_bam_ita_tsn_ctl_est_zul_tsw_hun_por_chh_geo_alb_dut_bos_pol_gam_aeg_guj_fin_yor_mao_svk_ind_jpn_tml_kor_afr_mol_akn_lit_bat_arw_tig_jav_cnt_spa_moo_urd_mlt_eng_bul_rus_fre_qcu_cze_slo_scr_igb_sid_pan_hau_rom_sun_nor_swt_lat_dgb_mly_tha_amh_knd_lda_fbf_azi_swe_ukr_tur_bem_vie_wly_cic_dyu_swa	-0.281795361579502	-0.66606607743781	0.507017706846196
460	owc_bul_moo_eng_mlt_chh_amr_mol_azi_tur_swt_ind_bam_rus_slo_bsq_arw_wly_bem_mnd_pol_grk_zul_glc_dgb_krd_hun_ven_tsw_est_svk_aeg_geo_cze_urd_ita_mcd_heb_hau_bos_fin_ses_bat_swe_mao_jpn_knd_kor_spa_ger_tsn_alb_sun_ukr_gam_mly_cnt_pan_akn_ben_amh_lat_dut_por_scr_qcu_prs_hin_nor_ewe_tig_guj_sod_ctl_jav_lit_yor_rom_swa_tag_tha_anl_tml_dyu_cic_uzb_fre_afr_aze_igb_vie_sid_fbf_lda_xho	-1.11592776516584	-2.73768938992538	0.00741394989432627
461	mlt_hin_tsw_lit_anl_heb_sod_rus_tur_aze_igb_mao_lda_scr_afr_bsq_ita_aeg_ses_cnt_pan_pol_ven_mol_moo_por_hun_ewe_swa_est_rom_owc_geo_ger_ukr_ben_eng_tig_chh_mcd_fin_yor_sun_ctl_tag_jpn_knd_kor_bos_guj_tsn_dut_mly_swe_amr_jav_mnd_prs_dyu_cze_gam_svk_glc_krd_slo_qcu_nor_grk_spa_cic_sid_lat_hau_alb_bat_urd_bem_arw_zul_ind_tha_amh_tml_akn_swt_azi_bul_fre_uzb_fbf_vie_wly_dgb_xho_bam	0.0819462204352161	0.192676770204941	0.847632251788557
462	sod_lat_dgb_bul_amh_amr_owc_slo_uzb_aze_xho_sun_lda_spa_pan_bsq_scr_mlt_yor_mnd_hin_rus_swt_lit_cic_por_fin_bem_ewe_hun_prs_wly_geo_grk_krd_nor_rom_aeg_heb_cze_est_fbf_ind_urd_jav_jpn_tml_kor_ita_dut_akn_arw_bat_bos_chh_mao_cnt_ben_bam_guj_anl_ctl_pol_glc_mcd_qcu_alb_mol_afr_ses_sid_fre_gam_eng_mly_svk_moo_ukr_swa_tag_tha_tig_knd_igb_ven_azi_swe_ger_tur_tsw_vie_hau_tsn_dyu_zul	-0.627590454952704	-1.49955515042681	0.137116812587285
463	amr_mcd_tsn_bul_mlt_sid_sod_bos_aze_azi_tsw_tag_lda_slo_urd_bsq_rom_hau_xho_cnt_ger_afr_bam_glc_zul_arw_est_dyu_igb_fin_lit_gam_geo_mol_ctl_scr_eng_chh_amh_rus_hun_bem_sun_krd_ind_jpn_knd_kor_spa_alb_ses_ben_mao_cze_anl_bat_mnd_pan_fbf_pol_wly_swe_hin_prs_lat_qcu_guj_nor_ita_ewe_owc_grk_aeg_por_mly_fre_cic_svk_moo_jav_tha_tig_tml_yor_swt_uzb_dut_ukr_tur_dgb_vie_heb_akn_ven_swa	0.744118755286065	1.76326105559022	0.0811410581249319
464	mlt_scr_fbf_ukr_gam_sid_aeg_por_uzb_azi_yor_tag_ven_ger_ita_bsq_lit_owc_tsn_mnd_swe_rom_dyu_hin_tsw_ben_est_ses_xho_hun_grk_chh_geo_eng_mol_glc_ctl_hau_wly_spa_fin_bem_mao_krd_mly_jpn_knd_kor_bos_prs_ewe_nor_bat_cze_anl_jav_cnt_guj_cic_rus_amh_dut_afr_arw_fre_qcu_lat_bul_slo_zul_sod_pol_heb_alb_sun_mcd_dgb_svk_akn_ind_tha_tig_tml_moo_swt_tur_pan_urd_aze_igb_vie_amr_swa_bam_lda	-0.0284824483020003	-0.0670628189865466	0.946675658556621
465	owc_dut_lda_bul_tig_heb_mlt_swe_tur_azi_zul_jav_dyu_mcd_prs_bsq_grk_hau_tsn_cnt_rus_scr_swt_glc_cic_ita_hun_igb_xho_fin_mol_amr_geo_pol_lit_ukr_lat_sod_amh_hin_est_ven_ind_afr_tag_jpn_tml_kor_slo_rom_fbf_eng_sun_ger_sid_bat_mnd_nor_yor_arw_gam_spa_urd_pan_cze_qcu_krd_alb_ctl_tsw_wly_por_aeg_ben_mao_guj_dgb_svk_akn_mly_tha_chh_knd_swa_ewe_uzb_fre_bos_aze_moo_vie_anl_bam_bem_ses	-0.718414946818476	-1.72381940252685	0.088063283011532
466	amr_rom_tsw_nor_chh_sid_owc_lat_aze_tur_bam_ind_ven_alb_swe_bsq_por_tig_swt_cnt_svk_slo_cic_eng_zul_scr_est_dgb_xho_hun_bul_gam_geo_guj_spa_bos_pan_wly_mlt_hin_fin_akn_bat_grk_tag_jpn_tml_kor_urd_arw_yor_ben_mly_krd_heb_jav_mnd_glc_swa_mcd_aeg_lit_ger_prs_ctl_qcu_pol_ita_rus_moo_amh_fre_hau_afr_sun_dut_lda_cze_fbf_mao_tha_sod_knd_ses_igb_azi_ukr_mol_uzb_ewe_vie_anl_tsn_bem_dyu	-0.172135785703773	-0.406168786035903	0.685551670317938
467	heb_rus_ses_spa_gam_anl_owc_dut_aze_azi_dgb_ind_ewe_glc_krd_bsq_ben_chh_bem_mnd_scr_mol_igb_ger_tsw_nor_est_akn_yor_fin_mcd_mlt_geo_bos_grk_lat_lit_sid_wly_urd_hun_xho_mly_pol_mao_jpn_knd_kor_svk_rom_ven_pan_tag_prs_sod_jav_cnt_ukr_cic_fre_hau_guj_eng_afr_bul_qcu_cze_arw_por_tsn_tig_alb_amr_ita_bat_ctl_dyu_slo_bam_sun_tha_aeg_tml_lda_moo_tur_swe_hin_uzb_zul_vie_amh_swt_fbf_swa	-0.574771362994877	-1.37113037592285	0.173633937293865
468	sod_ben_zul_urd_anl_mlt_hau_krd_aze_azi_ses_tag_ewe_arw_alb_bsq_hin_wly_dgb_cnt_rus_rom_bem_ita_akn_nor_hun_lda_moo_est_scr_chh_geo_dut_bos_guj_ger_sid_amr_por_fin_swt_mao_prs_sun_jpn_tml_kor_cze_swe_ven_spa_bat_glc_amh_ind_mnd_lit_cic_afr_gam_mcd_fre_slo_ukr_qcu_mol_pol_pan_fbf_owc_ctl_tig_eng_jav_bul_bam_lat_tsw_mly_tha_aeg_knd_xho_tsn_uzb_svk_grk_tur_yor_vie_heb_igb_dyu_swa	-0.658996612865453	-1.57675333646224	0.118247985941749
469	wly_bul_igb_ctl_sod_chh_hau_mcd_uzb_azi_zul_mao_tsw_lat_ita_bsq_slo_sid_swa_cnt_glc_cze_akn_nor_yor_arw_hun_lda_dgb_fin_afr_tig_geo_ukr_eng_ger_mol_amh_amr_hin_est_ewe_bat_lit_jav_jpn_knd_kor_ben_rus_bam_pol_mly_bos_heb_ind_mnd_alb_xho_dut_owc_urd_scr_grk_krd_qcu_swe_por_svk_ses_aeg_rom_gam_pan_tag_guj_moo_prs_swt_sun_tha_anl_tml_ven_dyu_aze_fre_spa_tur_fbf_vie_mlt_cic_bem_tsn	0.157368267546151	0.370580825535277	0.711792491551646
470	sod_ctl_zul_eng_aeg_sid_heb_slo_tur_aze_swt_sun_dyu_dut_nor_bsq_spa_wly_ewe_mnd_bul_por_ven_krd_moo_pan_fin_bam_yor_est_grk_gam_geo_hin_ita_rom_mcd_hau_owc_ger_hun_lda_mly_mol_mao_jpn_knd_kor_urd_alb_tsn_ukr_bat_scr_chh_ind_cnt_svk_igb_afr_tig_pol_lat_bos_fre_qcu_swe_prs_ben_ses_amh_cze_mlt_arw_jav_rus_tsw_glc_fbf_tag_tha_amr_tml_swa_cic_uzb_lit_guj_azi_akn_vie_anl_bem_xho_dgb	-0.311622365236739	-0.737187138536978	0.462864358183209
471	gam_ben_zul_ctl_owc_wly_sid_rom_azi_aze_swt_tag_bem_alb_lit_bsq_guj_anl_ses_cnt_afr_grk_tsw_glc_lda_cze_hun_swa_akn_fin_urd_tig_geo_por_krd_ita_spa_mlt_aeg_slo_est_xho_mao_hin_jav_jpn_knd_kor_lat_prs_ven_eng_mly_pol_amr_ind_mnd_svk_yor_nor_heb_ger_bul_arw_ukr_qcu_mol_swe_bos_ewe_hau_rus_amh_fre_bat_scr_tsn_mcd_dyu_sun_tha_chh_tml_dgb_bam_tur_dut_pan_uzb_moo_vie_sod_cic_igb_fbf	-0.439990734650847	-1.04649338487307	0.298045584647731
472	tig_rom_igb_ita_gam_chh_amr_hin_aze_uzb_lda_jav_bem_prs_dut_bsq_alb_heb_zul_mnd_mcd_spa_ses_eng_swt_cze_fin_bam_dyu_est_ctl_hau_geo_por_ben_slo_scr_sod_mlt_nor_hun_swa_bat_afr_mly_jpn_knd_kor_arw_mol_ven_pan_ind_svk_owc_tag_cnt_lat_tsw_bul_sid_lit_rus_guj_krd_qcu_ger_swe_glc_tsn_aeg_fre_anl_grk_mao_ukr_akn_pol_moo_sun_tha_wly_tml_yor_cic_azi_urd_bos_tur_xho_vie_amh_dgb_ewe_fbf	-0.181072533287338	-0.427275978763984	0.670165971304039
473	mlt_arw_dyu_scr_tig_anl_amh_cze_aze_tur_ven_ind_tsw_spa_svk_bsq_afr_owc_lda_mnd_pol_nor_yor_fre_ses_por_est_bem_tsn_fin_lit_sod_geo_bos_rus_guj_urd_aeg_hau_swe_hun_swa_tag_dut_jav_jpn_tml_kor_grk_pan_swt_prs_mly_hin_gam_bat_cnt_slo_cic_mcd_chh_krd_glc_ger_ita_qcu_mol_ben_alb_bam_wly_ctl_heb_ukr_sun_bul_xho_rom_akn_mao_tha_amr_knd_moo_fbf_azi_lat_eng_uzb_dgb_vie_sid_igb_ewe_zul	-0.591568115498514	-1.41249579680039	0.161141750415892
474	amh_bul_tsn_rus_tig_chh_mlt_slo_azi_aze_yor_mao_zul_ita_eng_bsq_mcd_owc_cic_cnt_urd_fre_akn_rom_swt_mol_hun_swa_ven_est_arw_sod_geo_bos_alb_ben_ctl_hau_gam_krd_fin_igb_sun_lit_ind_jpn_tml_kor_afr_hin_tsw_glc_tag_swe_aeg_bat_mnd_pol_fbf_nor_amr_por_ger_lat_pan_qcu_cze_spa_svk_dgb_sid_grk_anl_prs_mly_guj_bam_ukr_ses_jav_tha_wly_knd_moo_bem_tur_dut_scr_uzb_dyu_vie_heb_ewe_xho_lda	0.53582784879642	1.26597062888901	0.208685701415122
475	aeg_urd_swt_prs_amh_chh_wly_fre_tur_uzb_igb_ind_ses_cze_pol_bsq_spa_tig_akn_mnd_pan_lat_zul_mcd_bam_rus_hun_tsw_fbf_est_krd_owc_geo_ben_nor_ger_glc_amr_hau_mol_fin_moo_bat_rom_jav_jpn_knd_kor_ctl_eng_lda_arw_mao_swe_mlt_mly_cnt_grk_tsn_alb_sod_scr_ita_bos_por_qcu_dut_svk_hin_yor_gam_bul_anl_ukr_tag_afr_swa_guj_ewe_sun_tha_heb_tml_cic_dgb_azi_slo_lit_aze_bem_vie_sid_ven_xho_dyu	-0.515045158105334	-1.22542122451326	0.223510918259333
476	amr_guj_zul_dut_sod_tig_amh_rom_tur_uzb_akn_mao_yor_bul_cze_bsq_nor_anl_moo_mnd_lit_mcd_lda_urd_bem_svk_est_dyu_swt_hun_ger_sid_geo_pol_prs_hin_krd_heb_mlt_ukr_fin_ven_ind_bos_bat_jpn_tml_kor_ita_swe_xho_slo_tag_eng_hau_jav_cnt_rus_cic_ben_aeg_ctl_glc_grk_scr_qcu_arw_pan_spa_ses_owc_fre_gam_afr_sun_mol_ewe_lat_fbf_mly_tha_wly_knd_tsw_bam_aze_alb_por_azi_swa_vie_chh_igb_tsn_dgb	-0.358216577268609	-0.848304861371203	0.398446337500786
477	heb_nor_dgb_urd_wly_sid_hau_alb_tur_uzb_moo_mao_tsn_glc_hin_bsq_swe_owc_swt_mnd_krd_ben_akn_ger_yor_cze_fin_swa_igb_hun_ita_chh_geo_pol_pan_mol_ukr_mlt_sod_mcd_est_xho_bat_spa_jav_jpn_tml_kor_arw_afr_cic_rus_ind_guj_amr_sun_cnt_bul_dyu_lit_amh_prs_svk_bos_eng_qcu_ctl_dut_fre_fbf_anl_lat_gam_rom_tag_por_bam_scr_lda_mly_tha_tig_knd_zul_ven_aze_grk_slo_azi_ses_vie_aeg_tsw_bem_ewe	-0.691893973458594	-1.65963906184381	0.100355659905189
478	amh_rus_dyu_ukr_aeg_mlt_amr_mol_uzb_azi_bem_sun_tsw_svk_rom_bsq_glc_anl_igb_mnd_ger_lat_bam_hin_swa_scr_hun_swt_yor_est_spa_owc_geo_alb_swe_lit_eng_gam_tig_arw_fin_akn_tag_mcd_ind_jpn_tml_kor_ctl_urd_zul_cze_bat_pol_heb_mly_cnt_bul_lda_guj_wly_afr_pan_dut_fre_qcu_por_ben_prs_dgb_sid_bos_sod_ita_jav_slo_ven_nor_moo_mao_tha_chh_knd_ses_fbf_aze_krd_grk_tur_ewe_vie_hau_tsn_xho_cic	-0.481937858551017	-1.1454697548273	0.254953734503559
479	mlt_nor_bam_prs_owc_tig_amh_arw_aze_azi_yor_sun_tsn_mol_slo_bsq_alb_amr_ewe_mnd_ben_grk_fbf_rus_bem_rom_hun_cic_moo_fin_mcd_chh_geo_bos_lat_dut_glc_heb_anl_eng_est_dgb_bat_ukr_jav_jpn_tml_kor_ger_cze_akn_afr_mly_scr_hau_tag_cnt_hin_tsw_krd_sid_svk_swe_guj_bul_qcu_urd_fre_ita_ses_wly_pan_sod_por_mao_lit_xho_spa_igb_ind_tha_aeg_knd_lda_zul_tur_ctl_pol_uzb_swa_vie_gam_ven_dyu_swt	-0.594377270476097	-1.41867781305645	0.159335584393558
480	sid_eng_cic_guj_amh_sod_hau_grk_azi_uzb_bem_mao_ses_pol_afr_bsq_svk_mlt_swa_mnd_ukr_ben_zul_nor_bam_glc_est_swt_tsn_fin_ita_wly_geo_fre_dut_mcd_krd_chh_anl_arw_hun_lda_tag_ger_ind_jpn_knd_kor_rus_lat_igb_hin_mly_bos_heb_sun_cnt_scr_dyu_ctl_amr_bul_por_slo_spa_qcu_swe_alb_urd_akn_aeg_cze_tig_rom_jav_pan_yor_prs_ewe_bat_tha_owc_tml_tsw_moo_tur_mol_lit_aze_dgb_vie_gam_xho_fbf_ven	-0.133440081828651	-0.315047065295902	0.753431715990001
481	aeg_rus_swa_cze_owc_anl_amr_afr_uzb_azi_xho_bat_ses_nor_swe_bsq_glc_sod_bem_mnd_urd_dut_dgb_por_fbf_krd_fin_moo_bam_hun_slo_gam_geo_ita_mcd_lat_pol_amh_sid_mol_est_lda_ind_hin_mao_jpn_tml_kor_arw_ger_ven_bul_jav_ukr_tig_mly_cnt_bos_swt_lit_mlt_prs_alb_pan_ben_qcu_svk_ctl_scr_tsw_wly_fre_heb_guj_tag_eng_igb_rom_zul_sun_tha_hau_knd_tsn_cic_aze_spa_grk_tur_yor_vie_chh_dyu_ewe_akn	-0.428092635831875	-1.01499567360404	0.312741263955467
482	heb_swe_dyu_urd_sid_mlt_amh_pol_azi_aze_cic_mao_tsn_bos_afr_bsq_nor_wly_bem_mnd_bul_pan_igb_krd_ven_mol_hun_yor_lda_fin_ben_aeg_geo_ita_glc_guj_svk_tig_anl_fre_est_bam_mly_slo_jav_jpn_knd_kor_mcd_por_fbf_ger_ind_cze_owc_tag_cnt_grk_zul_prs_hau_dut_alb_spa_scr_qcu_ukr_ctl_lit_swa_sod_arw_chh_rom_sun_lat_dgb_eng_tsw_bat_tha_amr_tml_ewe_xho_tur_rus_hin_uzb_ses_vie_gam_swt_moo_akn	-0.633858202740789	-1.51578248508677	0.132966049252439
483	heb_pan_cic_spa_amh_owc_anl_nor_aze_azi_akn_sun_ven_arw_fre_bsq_ctl_amr_moo_cnt_afr_swe_swa_alb_bam_svk_fin_fbf_bem_est_ger_aeg_geo_rus_hin_pol_bul_tig_sod_ita_hun_yor_jav_glc_ind_jpn_knd_kor_cze_rom_swt_mcd_bat_scr_hau_mao_mnd_dut_dyu_eng_wly_bos_krd_ukr_mol_qcu_ben_por_prs_igb_chh_lit_sid_lat_mly_urd_xho_grk_ses_tag_tha_gam_tml_ewe_tsw_tur_guj_slo_uzb_zul_vie_mlt_tsn_dgb_lda	-1.11104662774685	-2.72579243107066	0.00766557463922941
484	hau_swe_dyu_pan_amr_sid_amh_glc_tur_aze_dgb_jav_bem_dut_fre_bsq_por_gam_moo_cnt_hin_alb_lda_slo_zul_spa_hun_swt_swa_fin_cze_owc_geo_urd_mol_prs_mcd_anl_heb_ger_est_tsn_tag_grk_mao_jpn_tml_kor_bos_krd_ewe_lit_mly_rus_chh_ind_mnd_pol_akn_bul_mlt_svk_lat_nor_guj_qcu_ukr_ita_eng_ses_sod_arw_wly_scr_sun_ctl_igb_rom_tsw_bat_tha_aeg_knd_ven_yor_uzb_ben_afr_azi_bam_vie_tig_fbf_xho_cic	0.0597526027555597	0.140668406515898	0.888436138073994
485	wly_hin_dyu_pol_gam_mlt_tig_grk_uzb_azi_dgb_ind_ses_rom_bul_bsq_ger_chh_tsn_cnt_urd_swe_xho_ukr_yor_afr_fin_igb_lda_hun_ben_amr_geo_fre_glc_spa_prs_anl_heb_dut_est_swt_mly_guj_bat_jpn_tml_kor_cze_pan_swa_slo_sun_alb_sid_tag_mnd_mcd_moo_scr_aeg_nor_ctl_rus_svk_qcu_bos_lit_ita_tsw_owc_lat_sod_eng_mao_krd_akn_arw_ewe_jav_tha_amh_knd_ven_zul_aze_por_mol_tur_fbf_vie_hau_bem_bam_cic	-0.306047002372203	-0.724810068875825	0.47038825100949
486	chh_dut_dyu_mol_amr_amh_sod_scr_aze_azi_bam_bat_dgb_rus_krd_bsq_ukr_heb_bem_cnt_ctl_bos_xho_bul_ewe_pan_est_igb_swt_hun_ita_wly_geo_slo_spa_por_fre_gam_owc_urd_fin_zul_jav_rom_mly_jpn_knd_kor_afr_ger_cic_arw_sun_grk_tig_mao_mnd_nor_ses_prs_anl_swe_lat_cze_guj_qcu_ben_mcd_alb_swa_mlt_pol_hau_lit_ind_glc_moo_eng_tsw_tag_tha_sid_tml_lda_akn_uzb_hin_svk_tur_yor_vie_aeg_tsn_fbf_ven	-0.284312050575877	-0.672151438343817	0.503153763294516
487	sod_bul_zul_pan_heb_hau_chh_ukr_aze_tur_ses_bat_moo_bos_ita_bsq_grk_mlt_dyu_cnt_por_spa_xho_mol_dgb_mcd_est_tsn_swa_fin_rus_amr_geo_hin_dut_rom_scr_amh_tig_eng_hun_akn_mly_lit_ind_jpn_tml_kor_slo_nor_bem_prs_jav_glc_wly_mao_mnd_fre_igb_ctl_gam_swe_urd_ben_afr_qcu_svk_arw_lat_yor_owc_alb_anl_guj_sun_pol_cic_ger_ewe_tag_tha_aeg_knd_fbf_lda_uzb_krd_cze_azi_ven_vie_sid_bam_tsw_swt	-0.423226405011586	-1.0031609500413	0.318386214407622
488	gam_slo_xho_mcd_mlt_wly_anl_afr_azi_uzb_swa_tag_igb_ben_cze_bsq_rom_tig_cic_cnt_prs_grk_ven_spa_tsw_arw_fin_bem_akn_est_ukr_sod_geo_ctl_ger_bos_nor_chh_aeg_urd_hun_swt_bat_bul_ind_jpn_tml_kor_por_fre_dgb_svk_sun_mol_owc_mao_mnd_pol_dyu_pan_amh_krd_glc_scr_dut_qcu_lit_swe_ita_ewe_hau_rus_amr_guj_jav_hin_ses_alb_lda_mly_tha_sid_knd_fbf_bam_tur_lat_eng_aze_tsn_vie_heb_moo_zul_yor	-0.304388416653201	-0.72006359299181	0.473291691448866
489	aeg_ctl_xho_arw_amr_tig_wly_ukr_tur_aze_swt_bat_ses_scr_nor_bsq_ita_sod_tsn_cnt_krd_slo_bam_lat_dgb_dut_est_yor_bem_fin_guj_heb_geo_pan_urd_prs_bos_amh_gam_fre_hun_dyu_ind_svk_mao_jpn_knd_kor_eng_por_moo_rom_sun_grk_anl_jav_mnd_spa_igb_bul_owc_alb_mcd_glc_pol_qcu_afr_cze_hin_lda_sid_ben_mlt_mol_tag_swe_swa_rus_ven_mly_tha_hau_tml_tsw_fbf_azi_lit_ger_uzb_zul_vie_chh_ewe_akn_cic	0.347927658030509	0.820220693837506	0.414187633863109
490	amh_bul_akn_fre_hau_gam_amr_mcd_aze_uzb_swt_sun_dgb_dut_ctl_bsq_lit_sid_tsw_cnt_mol_ben_swa_spa_cic_ita_fin_moo_xho_est_krd_owc_geo_slo_scr_swe_prs_anl_aeg_alb_hun_ses_ind_hin_jav_jpn_knd_kor_por_bos_dyu_cze_mly_ger_mlt_bat_mnd_lat_zul_rus_heb_afr_pan_glc_svk_qcu_eng_ukr_nor_yor_sod_rom_chh_pol_tag_guj_ven_arw_bem_mao_tha_wly_tml_ewe_fbf_tur_grk_urd_azi_tsn_vie_tig_bam_igb_lda	-0.030913071097544	-0.0728413097711792	0.942088830279377
491	amh_pan_akn_mcd_owc_anl_tig_bos_azi_aze_tsn_sun_bam_dut_fre_bsq_urd_sod_ses_cnt_rus_mol_dyu_svk_tsw_grk_hun_swa_cic_fin_alb_sid_geo_por_bul_ben_rom_gam_aeg_eng_est_igb_ind_lat_tag_jpn_tml_kor_ger_spa_swt_afr_mly_lit_chh_bat_mnd_krd_moo_ita_hau_slo_pol_arw_glc_qcu_swe_ukr_prs_dgb_amr_nor_wly_guj_mao_hin_yor_ctl_lda_jav_tha_heb_knd_xho_bem_uzb_cze_scr_tur_ven_vie_mlt_ewe_fbf_zul	-0.608132056468887	-1.45221755267624	0.149806612181235
492	mlt_rom_dyu_por_wly_amr_heb_bul_uzb_tur_ewe_ind_fbf_fre_krd_bsq_afr_gam_ses_cnt_pan_slo_ven_eng_xho_lit_hun_dgb_akn_fin_cze_chh_geo_guj_ctl_swe_spa_sid_tig_ita_est_moo_tag_lat_bat_jpn_knd_kor_urd_ben_swt_pol_mly_ger_hau_sun_mnd_hin_bam_ukr_anl_svk_prs_glc_dut_qcu_grk_rus_bos_lda_owc_mol_sod_alb_mao_scr_swa_arw_zul_jav_tha_amh_tml_tsw_tsn_azi_mcd_nor_aze_bem_vie_aeg_cic_igb_yor	0.0826923657520908	0.194677232612194	0.846070285477471
493	gam_bul_akn_swe_mlt_wly_owc_ger_tur_uzb_zul_tag_fbf_guj_lat_bsq_slo_sid_cic_mnd_alb_ben_xho_grk_tsw_urd_hun_ewe_bam_fin_fre_sod_geo_por_hin_glc_afr_chh_amr_nor_est_swa_mao_cze_mly_jpn_knd_kor_eng_svk_tsn_lit_bat_arw_aeg_sun_cnt_rus_ven_pol_heb_scr_krd_ctl_ukr_qcu_spa_bos_dut_dyu_anl_mcd_hau_rom_jav_pan_ses_ita_moo_ind_tha_amh_tml_lda_swt_aze_prs_mol_azi_dgb_vie_tig_igb_yor_bem	0.973915400564457	2.33359515564849	0.0217715358399419
494	sid_glc_ses_lat_amr_tig_mlt_arw_tur_uzb_xho_mao_zul_bos_pan_bsq_krd_anl_bem_mnd_urd_ben_ven_ger_cic_scr_est_tsn_akn_fin_afr_amh_geo_alb_rus_prs_mol_sod_hau_lit_hun_ewe_ind_bul_jav_jpn_knd_kor_ita_ctl_swt_slo_tag_cze_heb_sun_cnt_pol_fbf_eng_wly_ukr_spa_swe_hin_qcu_guj_nor_fre_igb_owc_dut_aeg_grk_mly_svk_tsw_por_lda_bat_tha_chh_tml_dyu_bam_aze_mcd_rom_azi_yor_vie_gam_swa_dgb_moo	0.065663624559307	0.154552952805312	0.877508679844283
495	tig_ukr_zul_bos_gam_amh_hau_dut_uzb_tur_xho_sun_igb_rom_swe_bsq_slo_owc_tsw_cnt_prs_krd_akn_arw_dyu_ctl_fin_bam_ewe_hun_ben_chh_geo_pan_glc_bul_spa_sid_anl_nor_est_ven_ind_lit_bat_jpn_knd_kor_svk_guj_dgb_hin_mly_grk_amr_jav_mnd_lat_swt_ita_mlt_alb_mol_urd_fre_qcu_mcd_por_ger_lda_sod_eng_aeg_cze_tag_scr_fbf_pol_bem_mao_tha_heb_tml_ses_yor_azi_afr_rus_aze_cic_vie_wly_tsn_swa_moo	0.212606139088155	0.500262402636493	0.618072066432791
496	chh_lit_moo_urd_amr_sod_hau_rom_uzb_aze_yor_mao_bem_ita_ben_bsq_ukr_heb_swa_mnd_krd_cze_ewe_swe_dgb_afr_hun_dyu_fbf_fin_rus_gam_geo_eng_glc_alb_fre_aeg_amh_por_est_ses_ind_ctl_tag_jpn_tml_kor_hin_nor_tsw_slo_mly_lat_mlt_jav_cnt_bos_igb_guj_tig_mcd_pol_pan_mol_qcu_bul_grk_prs_cic_wly_arw_owc_ger_sun_dut_ven_svk_swt_bat_tha_sid_knd_akn_lda_azi_spa_scr_tur_xho_vie_anl_bam_tsn_zul	-0.378699557853873	-0.899765652829863	0.370568900216266
497	sid_pol_dgb_ctl_amr_anl_aeg_grk_uzb_tur_tsn_ind_yor_pan_ger_bsq_afr_wly_swt_mnd_spa_svk_fbf_cze_moo_hin_est_akn_bam_hun_por_tig_geo_ita_urd_rom_guj_hau_sod_mcd_fin_swa_jav_ukr_mly_jpn_knd_kor_eng_ben_ses_fre_mao_mol_owc_bat_cnt_arw_lda_glc_heb_scr_bos_lit_krd_qcu_slo_rus_bul_ewe_chh_prs_amh_lat_sun_nor_ven_swe_xho_tag_tha_gam_tml_cic_igb_azi_alb_dut_aze_dyu_vie_mlt_tsw_zul_bem	-0.695065113362717	-1.67106311517394	0.0980711858517056
498	anl_svk_xho_ctl_hau_amr_amh_swe_tur_uzb_lda_mly_dyu_bul_pol_bsq_prs_sod_ven_mnd_rus_rom_bem_eng_fbf_guj_fin_tsn_bam_est_arw_sid_geo_spa_grk_urd_ita_wly_gam_ukr_hun_cic_mao_ger_tag_jpn_tml_kor_nor_scr_ses_ben_sun_slo_aeg_ind_cnt_hin_swa_krd_heb_mcd_bos_cze_glc_qcu_lit_pan_alb_igb_mlt_por_chh_fre_jav_afr_moo_mol_dgb_bat_tha_owc_knd_zul_swt_azi_dut_lat_aze_yor_vie_tig_tsw_ewe_akn	0.213692873289921	0.502711555458933	0.616355480546812
499	heb_fre_ses_svk_mlt_gam_hau_guj_tur_azi_xho_mly_bem_spa_ukr_bsq_ben_sod_ven_cnt_prs_rom_tsn_bul_yor_rus_hun_swa_swt_est_mcd_amr_geo_slo_krd_pol_scr_anl_wly_por_fin_dgb_jav_hin_mao_jpn_tml_kor_bos_grk_igb_ita_tag_lat_tig_ind_mnd_ger_zul_pan_chh_nor_cze_alb_urd_qcu_arw_eng_glc_moo_aeg_afr_amh_swe_bat_dut_lda_lit_tsw_sun_tha_owc_knd_akn_dyu_aze_mol_ctl_uzb_cic_vie_sid_ewe_fbf_bam	0.0166252211311727	0.0392003066033633	0.968814717807434
500	sid_grk_lda_spa_tig_sod_wly_guj_azi_aze_xho_mao_cic_krd_rus_bsq_ger_amr_dgb_mnd_ben_slo_tsn_ita_tsw_prs_hun_dyu_akn_fin_lat_aeg_geo_ukr_bos_fre_nor_hau_gam_swe_est_ses_jav_arw_mly_jpn_tml_kor_mol_mcd_bem_urd_sun_afr_amh_ind_cnt_por_swt_hin_mlt_bul_lit_ctl_cze_qcu_glc_alb_scr_ewe_heb_eng_chh_rom_tag_pan_bam_dut_zul_bat_tha_anl_knd_igb_yor_tur_svk_pol_uzb_ven_vie_owc_moo_fbf_swa	0.0288123581639444	0.067887741400706	0.946020741262841
501	owc_rom_ses_afr_chh_wly_amh_pan_azi_aze_fbf_tag_bam_alb_spa_bsq_mcd_anl_tsn_cnt_ukr_ctl_dgb_lit_zul_ben_fin_bem_cic_est_grk_hau_geo_bos_nor_glc_cze_tig_aeg_arw_hun_xho_jav_fre_ind_jpn_knd_kor_scr_krd_akn_rus_mao_ger_mlt_mly_mnd_guj_ven_svk_amr_urd_slo_mol_hin_qcu_lat_por_swe_swa_sid_pol_heb_ita_sun_dut_ewe_bul_yor_bat_tha_gam_tml_moo_lda_uzb_eng_prs_tur_tsw_vie_sod_dyu_swt_igb	0.331715213346491	0.780858712639476	0.436868736918184
502	wly_spa_fbf_afr_sod_sid_amh_ita_tur_azi_tsw_mly_igb_ctl_por_bsq_hin_aeg_tsn_mnd_prs_bos_dyu_ger_swt_glc_fin_moo_akn_hun_krd_mlt_geo_nor_dut_pan_rus_gam_hau_guj_est_dgb_mao_urd_bat_jpn_tml_kor_lit_lat_ses_svk_sun_ukr_owc_ind_cnt_scr_yor_arw_chh_eng_pol_grk_mol_qcu_ben_alb_bul_lda_heb_rom_anl_swe_tag_cze_zul_mcd_xho_jav_tha_amr_knd_bem_swa_uzb_fre_slo_aze_bam_vie_tig_cic_ewe_ven	-0.0223875056152079	-0.0527225589600237	0.958066048917288
503	amr_guj_lda_pan_aeg_heb_sod_dut_tur_azi_bam_ind_igb_por_nor_bsq_spa_anl_bem_cnt_swe_grk_akn_pol_cic_rus_fin_ven_tsw_hun_eng_owc_geo_mol_glc_lat_lit_sid_gam_ben_est_moo_tag_prs_bat_jpn_tml_kor_ukr_scr_zul_krd_mao_slo_hau_jav_mnd_ita_ewe_rom_wly_ctl_afr_ger_bul_qcu_alb_mcd_fre_tsn_mlt_cze_chh_arw_sun_hin_fbf_bos_dyu_mly_tha_amh_knd_swt_swa_uzb_svk_urd_aze_dgb_vie_tig_xho_yor_ses	-0.411567621439302	-0.975465910418709	0.331859729641612
504	wly_nor_ses_krd_amh_hau_sid_lit_azi_uzb_bam_mly_igb_alb_ger_bsq_lat_gam_cic_mnd_bul_afr_ven_rom_bem_cze_fin_tsw_ewe_est_ctl_mlt_geo_ita_pan_arw_grk_sod_heb_urd_hun_lda_ind_dut_mao_jpn_tml_kor_guj_swe_xho_scr_tag_mol_aeg_jav_cnt_pol_swt_por_anl_mcd_ukr_spa_ben_qcu_prs_slo_eng_dyu_chh_rus_tig_svk_sun_bos_swa_fre_fbf_bat_tha_owc_knd_moo_akn_aze_glc_hin_tur_tsn_vie_amr_dgb_yor_zul	-0.277223958249251	-0.656346752199014	0.513221772277934
505	sod_rom_dyu_guj_aeg_owc_heb_lat_uzb_azi_lda_tag_cic_swe_lit_bsq_urd_chh_igb_cnt_ben_eng_bem_bul_fbf_pan_est_yor_akn_fin_slo_sid_geo_svk_pol_ita_mol_amr_hau_grk_hun_moo_sun_fre_jav_jpn_knd_kor_por_afr_zul_alb_bat_spa_anl_ind_mnd_hin_bam_ctl_amh_arw_scr_mcd_prs_qcu_krd_bos_glc_tsn_mlt_nor_gam_ger_mly_cze_ses_rus_tsw_mao_tha_wly_tml_ewe_dgb_tur_dut_ukr_aze_swa_vie_tig_ven_xho_swt	0.13322847917224	0.31379714409776	0.75437788446908
506	wly_svk_lda_pol_heb_sod_sid_ukr_tur_uzb_moo_ind_ewe_bul_pan_bsq_swe_hau_akn_mnd_nor_eng_zul_ctl_dyu_grk_hun_ses_swa_fin_spa_mlt_geo_mcd_guj_urd_mol_amh_tig_prs_est_cic_sun_krd_jav_jpn_knd_kor_ita_scr_bem_fre_tag_cze_owc_mly_cnt_hin_bam_glc_anl_rom_arw_rus_ben_qcu_slo_lat_dut_ven_amr_ger_chh_lit_mao_por_xho_alb_dgb_bat_tha_aeg_tml_igb_yor_aze_bos_afr_azi_swt_vie_gam_tsw_fbf_tsn	-0.512386369454576	-1.22014547805534	0.225494715999876
507	chh_arw_xho_pan_hau_wly_sid_ctl_azi_tur_swt_mly_ses_swe_bul_bsq_alb_gam_igb_cnt_lat_prs_fbf_ben_tsn_dut_hun_yor_ven_est_mcd_heb_geo_ita_fre_rom_slo_amr_tig_krd_fin_swa_jav_lit_sun_jpn_knd_kor_mol_pol_ewe_ukr_bat_grk_aeg_mao_mnd_cze_akn_scr_sod_guj_svk_spa_por_qcu_afr_rus_nor_cic_anl_glc_amh_hin_tag_bos_moo_eng_bam_ind_tha_owc_tml_bem_dyu_aze_ger_urd_uzb_lda_vie_mlt_zul_dgb_tsw	0.206714121599157	0.487092270009393	0.627339058060364
508	heb_nor_bam_bos_owc_wly_tig_krd_azi_uzb_moo_jav_swt_por_svk_bsq_lat_mlt_igb_mnd_slo_glc_fbf_arw_yor_rom_hun_ven_zul_est_swe_sid_geo_ita_guj_bul_scr_aeg_hau_ger_fin_cic_bat_urd_mao_jpn_tml_kor_spa_cze_swa_mol_sun_hin_amr_ind_cnt_dut_dgb_ctl_sod_afr_pan_rus_grk_qcu_eng_ukr_lit_bem_anl_mcd_amh_pol_tag_fre_lda_prs_tsw_mly_tha_chh_knd_dyu_ses_aze_alb_ben_tur_akn_vie_gam_ewe_xho_tsn	-0.461179567774274	-1.09645518763377	0.275710738100976
509	mlt_mol_swt_pol_anl_gam_amh_nor_aze_azi_ses_tag_swa_eng_bos_bsq_por_tig_yor_mnd_glc_ctl_ewe_fre_lda_ita_fin_dgb_bam_est_afr_owc_geo_ukr_svk_arw_pan_wly_aeg_ben_hun_akn_mly_slo_sun_jpn_tml_kor_spa_bul_tsn_ger_bat_urd_amr_jav_cnt_krd_tsw_mcd_sod_lat_lit_swe_dut_qcu_hin_prs_guj_fbf_chh_rus_hau_grk_ind_rom_zul_alb_bem_mao_tha_sid_knd_ven_dyu_uzb_scr_cze_tur_cic_vie_heb_igb_xho_moo	0.0462194893124689	0.1087587495429	0.913628159378795
510	sod_arw_akn_ben_hau_chh_owc_bos_tur_uzb_dyu_sun_cic_nor_pan_bsq_lat_gam_zul_mnd_rus_krd_moo_ctl_swt_eng_est_tsw_dgb_fin_swe_heb_geo_scr_cze_hin_ukr_amr_mlt_svk_hun_swa_jav_ger_mly_jpn_tml_kor_lit_por_xho_afr_bat_guj_wly_tag_cnt_slo_bam_glc_amh_mcd_pol_spa_fre_qcu_ita_mol_prs_fbf_aeg_rom_anl_bul_ind_alb_igb_dut_yor_mao_tha_sid_knd_tsn_ven_azi_urd_grk_aze_ewe_vie_tig_lda_ses_bem	0.15425271541216	0.363562344359427	0.717009998395855
511	chh_ben_swt_lit_amr_sid_wly_svk_aze_tur_ewe_jav_yor_urd_ger_bsq_ukr_sod_igb_mnd_fre_eng_tsn_bul_xho_por_est_fbf_akn_fin_hin_tig_geo_lat_swe_guj_rus_owc_amh_slo_hun_moo_mly_pan_ind_jpn_tml_kor_prs_arw_zul_nor_sun_dut_heb_mao_cnt_pol_swa_spa_hau_glc_grk_ctl_rom_qcu_krd_bos_scr_bem_anl_mcd_aeg_afr_bat_mol_bam_alb_ses_tag_tha_mlt_knd_tsw_ven_azi_ita_cze_uzb_dgb_vie_gam_dyu_lda_cic	0.585999084696119	1.38401057517851	0.169667695751338
512	hau_alb_dyu_eng_heb_wly_sod_urd_tur_azi_tsn_ind_bem_mol_ukr_bsq_cze_amh_lda_mnd_hin_svk_ses_afr_xho_slo_hun_tsw_yor_fin_pol_gam_geo_lit_rom_arw_bos_aeg_tig_lat_est_ewe_tag_glc_mao_jpn_tml_kor_krd_spa_bam_rus_bat_dut_sid_sun_cnt_scr_moo_nor_amr_bul_guj_fre_swe_qcu_prs_ita_grk_fbf_owc_pan_chh_por_jav_ger_cic_ben_ven_mly_tha_anl_knd_zul_dgb_uzb_mcd_ctl_aze_swa_vie_mlt_akn_igb_swt	-0.453983705188909	-1.07966570663485	0.283083179818002
513	wly_arw_tsn_rus_amh_mlt_aeg_eng_azi_uzb_zul_tag_ses_glc_fre_bsq_ukr_anl_cic_mnd_ita_mcd_swt_lat_xho_ctl_est_ven_dgb_fin_bos_hau_geo_lit_krd_mol_swe_heb_tig_ben_hun_ewe_mly_svk_jav_jpn_knd_kor_rom_ger_fbf_pan_sun_guj_chh_bat_cnt_bul_yor_prs_sod_alb_por_dut_spa_qcu_hin_cze_slo_bam_sid_urd_owc_pol_ind_afr_swa_scr_igb_mao_tha_amr_tml_dyu_bem_tur_grk_nor_aze_akn_vie_gam_lda_tsw_moo	-0.297808176768878	-0.704343249915391	0.482979069361321
514	anl_krd_bam_guj_gam_mlt_hau_ctl_azi_uzb_tsn_mao_zul_ben_por_bsq_ukr_chh_yor_cnt_bos_ita_cic_mcd_igb_eng_hun_ewe_swt_fin_glc_owc_geo_arw_bul_cze_scr_heb_sod_nor_est_dgb_ind_urd_sun_jpn_tml_kor_rom_spa_akn_afr_jav_slo_amr_bat_mnd_mol_ven_prs_wly_dut_grk_pan_pol_qcu_fre_lat_hin_swa_amh_alb_aeg_svk_mly_rus_dyu_swe_bem_tag_tha_tig_knd_fbf_tsw_tur_ger_lit_aze_lda_vie_sid_ses_xho_moo	-0.175907724162547	-0.414953651849623	0.679131536875068
515	tig_cze_ewe_rus_sod_wly_mlt_bos_azi_uzb_dgb_mly_fbf_afr_lat_bsq_guj_aeg_tsw_mnd_svk_swe_swa_krd_cic_dut_fin_akn_zul_hun_spa_anl_geo_ukr_urd_mol_eng_amh_gam_alb_est_lda_mao_pol_ind_jpn_tml_kor_ita_arw_bem_scr_jav_glc_chh_sun_cnt_lit_bam_slo_owc_pan_prs_ger_bul_qcu_por_nor_fre_ven_amr_rom_sid_ben_tag_hin_moo_mcd_swt_bat_tha_hau_knd_tsn_dyu_tur_ctl_grk_aze_ses_vie_heb_igb_yor_xho	-0.456874918784435	-1.0858641705253	0.280345713671759
516	chh_bul_ses_ger_heb_hau_gam_spa_tur_uzb_ven_jav_tsw_pol_rus_bsq_grk_anl_dyu_mnd_fre_ctl_bam_mcd_cic_cze_hun_bem_akn_fin_eng_owc_geo_svk_scr_ukr_dut_amh_wly_glc_est_tsn_tag_ben_mly_jpn_knd_kor_alb_slo_moo_prs_mao_swe_aeg_ind_cnt_rom_igb_por_sid_afr_hin_ita_lat_qcu_nor_urd_mol_fbf_tig_krd_amr_arw_sun_bos_swt_lit_dgb_bat_tha_mlt_tml_xho_lda_azi_pan_guj_aze_zul_vie_sod_swa_ewe_yor	0.326558591415252	0.768791378811794	0.443965159368853
517	amr_krd_lda_ctl_amh_heb_gam_prs_azi_uzb_zul_mly_moo_cze_por_bsq_hin_wly_ewe_mnd_pan_ger_tsw_alb_akn_rus_hun_tsn_ses_est_rom_aeg_geo_spa_urd_mcd_glc_sod_mlt_ita_fin_cic_jav_svk_ind_jpn_tml_kor_lit_guj_yor_ukr_bat_pol_hau_tag_cnt_grk_igb_ben_chh_dut_mol_bos_scr_qcu_arw_swe_nor_dyu_owc_eng_anl_lat_mao_slo_swa_afr_fbf_sun_tha_sid_knd_xho_dgb_tur_fre_bul_aze_swt_vie_tig_bem_ven_bam	-0.442904118793993	-1.05310259910538	0.295022442565373
518	hau_scr_moo_cze_mlt_amr_aeg_ukr_tur_azi_swt_mao_ven_swe_ita_bsq_prs_chh_ses_cnt_lit_rus_tsn_afr_bam_mol_hun_dyu_dgb_est_eng_gam_geo_urd_bul_por_hin_amh_anl_slo_fin_swa_sun_rom_tag_jpn_knd_kor_krd_lat_tsw_guj_mly_nor_wly_jav_mnd_ben_xho_pan_tig_ctl_grk_alb_bos_qcu_arw_pol_ger_ewe_sid_glc_owc_dut_ind_fre_akn_mcd_bem_bat_tha_sod_tml_zul_igb_aze_svk_spa_uzb_yor_vie_heb_lda_cic_fbf	-0.383758825529025	-0.909193316606587	0.365598321792974
519	chh_grk_moo_pan_heb_amh_amr_lat_aze_tur_dgb_mao_yor_krd_alb_bsq_lit_tig_bem_mnd_slo_por_ses_ben_akn_rom_est_swt_swa_fin_prs_wly_geo_ctl_nor_guj_cze_aeg_mlt_eng_hun_ven_ind_rus_tag_jpn_tml_kor_dut_pol_lda_fre_bat_hin_sid_jav_cnt_urd_cic_swe_anl_spa_mol_ukr_ita_qcu_arw_glc_bul_fbf_gam_bos_sod_afr_sun_mcd_igb_scr_tsw_mly_tha_owc_knd_xho_dyu_azi_ger_svk_uzb_zul_vie_hau_bam_ewe_tsn	-0.773856250456176	-1.86353247781585	0.0655428569961228
520	anl_lat_igb_svk_aeg_wly_mlt_mcd_aze_azi_ewe_ind_swa_por_rom_bsq_swe_gam_yor_mnd_urd_prs_akn_rus_cic_pol_hun_bam_fbf_fin_glc_hau_geo_dut_cze_mol_krd_sid_amr_fre_est_bem_jav_bul_mao_jpn_tml_kor_arw_alb_zul_hin_sun_afr_amh_mly_cnt_ben_dgb_ita_chh_scr_grk_nor_ukr_qcu_spa_bos_ctl_moo_heb_lit_sod_pan_bat_guj_ven_slo_swt_tag_tha_tig_knd_ses_lda_tur_eng_ger_uzb_tsn_vie_owc_xho_dyu_tsw	-0.413272243328143	-0.9807190137839	0.329275742794774
521	hau_grk_lda_swe_mlt_sod_chh_krd_uzb_aze_fbf_bat_dgb_pan_alb_bsq_eng_wly_bem_mnd_ger_guj_moo_ita_swa_slo_hun_dyu_akn_est_lat_amr_geo_mcd_ukr_lit_cze_amh_sid_bos_fin_xho_jav_fre_mly_jpn_tml_kor_afr_glc_tsw_prs_sun_mol_gam_mao_cnt_scr_tsn_por_anl_ben_nor_urd_svk_qcu_ctl_hin_pol_bam_owc_bul_aeg_dut_ind_rus_ewe_spa_cic_tag_tha_tig_knd_zul_yor_azi_rom_arw_tur_igb_vie_heb_swt_ven_ses	-0.120225956237952	-0.283781597789696	0.777208574680451
522	sid_mol_bam_glc_gam_wly_amr_rom_uzb_aze_lda_bat_tsw_prs_bos_bsq_urd_tig_akn_mnd_spa_lit_swt_scr_bem_alb_fin_cic_ven_est_nor_mlt_geo_ben_ita_svk_ukr_aeg_anl_mcd_hun_ses_tag_pan_mly_jpn_tml_kor_cze_lat_moo_arw_jav_swe_heb_mao_cnt_grk_ewe_ctl_amh_slo_pol_fre_rus_qcu_hin_krd_guj_fbf_hau_dut_chh_eng_ind_ger_dgb_por_igb_sun_tha_sod_knd_zul_swa_azi_afr_bul_tur_yor_vie_owc_xho_dyu_tsn	-1.01491529879716	-2.48123342456174	0.0148893128247524
523	gam_slo_yor_scr_aeg_sod_owc_ben_uzb_aze_tsw_mao_igb_prs_nor_bsq_glc_anl_ven_mnd_por_grk_xho_lat_swt_ita_fin_zul_swa_est_dut_hau_geo_bul_spa_guj_cze_chh_sid_urd_hun_ewe_ind_mol_bat_jpn_knd_kor_alb_arw_cic_bos_sun_rus_mlt_tag_cnt_swe_moo_mcd_amr_ctl_krd_svk_hin_qcu_lit_pol_ukr_ses_tig_fre_heb_rom_mly_ger_dgb_afr_akn_jav_tha_amh_tml_fbf_dyu_tur_pan_eng_azi_lda_vie_wly_tsn_bem_bam	0.978741586459161	2.33837509660957	0.0215107156071031
524	aeg_por_lda_nor_owc_gam_sod_slo_uzb_aze_swt_ind_bem_rus_pol_bsq_scr_amr_dgb_cnt_arw_glc_igb_pan_bam_bul_hun_yor_dyu_est_swe_mlt_geo_prs_grk_alb_ben_chh_wly_svk_fin_tsn_bat_fre_jav_jpn_knd_kor_eng_afr_moo_spa_tag_mol_hau_mly_mnd_mcd_xho_ger_amh_cze_lit_bos_lat_qcu_ctl_rom_ukr_akn_tig_krd_anl_hin_sun_urd_swa_guj_ses_mao_tha_sid_tml_cic_ewe_azi_ita_dut_tur_fbf_vie_heb_ven_zul_tsw	-0.266590936022398	-0.630645629267218	0.529818969960319
525	amr_pol_xho_por_chh_sid_owc_rus_tur_azi_moo_ind_bem_alb_lit_bsq_swe_heb_akn_mnd_guj_ben_fbf_krd_igb_urd_est_dyu_yor_hun_prs_amh_geo_grk_rom_ger_hin_wly_hau_pan_fin_bam_jav_eng_tag_jpn_tml_kor_dut_ukr_cic_spa_bat_nor_anl_sun_cnt_glc_ven_mol_tig_lat_ctl_svk_cze_qcu_fre_bul_bos_ses_sod_arw_gam_afr_mly_scr_dgb_ita_zul_mao_tha_aeg_knd_swt_lda_aze_slo_mcd_uzb_ewe_vie_mlt_swa_tsw_tsn	-0.432270682268052	-1.02500475019534	0.308019706749782
526	wly_cze_ewe_nor_chh_amh_sod_ita_aze_tur_ses_mao_igb_swe_ger_bsq_svk_tig_ven_mnd_guj_prs_xho_afr_swa_glc_hun_bem_fbf_fin_bos_heb_geo_mol_mcd_scr_slo_anl_owc_ben_est_cic_mly_lat_bat_jpn_tml_kor_dut_por_zul_ukr_sun_grk_gam_jav_cnt_fre_bam_arw_aeg_pan_lit_urd_alb_qcu_ctl_bul_hin_akn_mlt_pol_hau_rus_ind_eng_yor_krd_swt_tag_tha_amr_knd_tsn_lda_uzb_rom_spa_azi_tsw_vie_sid_dyu_moo_dgb	-0.00669302923114558	-0.0157872032637263	0.987437976763931
527	hau_eng_tsn_mcd_amh_sod_sid_lat_azi_tur_fbf_mly_igb_lit_fre_bsq_ger_chh_akn_cnt_bos_svk_lda_rus_bam_cze_fin_dyu_ses_hun_afr_gam_geo_rom_guj_glc_slo_owc_aeg_prs_est_tsw_mao_por_sun_jpn_knd_kor_ita_ctl_dgb_ukr_tag_mol_heb_bat_mnd_ben_xho_krd_wly_alb_spa_swe_scr_qcu_pol_urd_dut_moo_tig_nor_mlt_bul_ind_hin_cic_grk_zul_jav_tha_amr_tml_swa_swt_aze_arw_pan_uzb_bem_vie_anl_yor_ven_ewe	-0.0321084400406476	-0.0755945440544162	0.939904055273987
528	wly_afr_zul_alb_sid_sod_mlt_krd_azi_tur_lda_tag_tsn_slo_rom_bsq_ger_amr_swa_cnt_swe_lit_igb_ukr_swt_ben_est_dyu_xho_hun_eng_amh_geo_arw_rus_nor_hin_chh_aeg_svk_fin_yor_bat_por_jav_jpn_knd_kor_glc_spa_tsw_pol_mly_cze_gam_mao_mnd_bul_ses_bos_hau_prs_grk_lat_urd_qcu_mcd_mol_ctl_akn_anl_dut_heb_guj_ind_pan_ewe_ita_bem_sun_tha_tig_tml_cic_bam_aze_fre_scr_uzb_fbf_vie_owc_ven_dgb_moo	-0.123484747331267	-0.291108165587077	0.771616850573359
529	tig_spa_dyu_cze_gam_aeg_amr_pan_tur_aze_swa_bat_ses_ctl_svk_bsq_lit_anl_xho_mnd_rus_urd_yor_mcd_tsw_grk_hun_moo_dgb_est_hin_hau_geo_fre_glc_pol_slo_sid_heb_afr_fin_ewe_tag_ger_mly_jpn_tml_kor_ukr_rom_igb_guj_jav_prs_chh_mao_cnt_ben_ven_bul_sod_lat_ita_swe_krd_qcu_dut_arw_mol_lda_mlt_alb_owc_scr_sun_bos_tsn_eng_bam_ind_tha_wly_knd_swt_fbf_uzb_por_nor_azi_zul_vie_amh_cic_akn_bem	-0.657489925520979	-1.57140862783433	0.119483927125363
530	sod_glc_ses_grk_chh_amh_amr_pol_uzb_aze_bem_bat_zul_mol_guj_bsq_ger_mlt_ven_cnt_eng_bul_swt_alb_xho_mcd_est_dyu_swa_fin_urd_sid_geo_lit_arw_krd_scr_wly_tig_ctl_hun_cic_jav_rom_sun_jpn_knd_kor_slo_nor_ewe_ben_ind_ita_heb_tag_mnd_cze_tsn_svk_aeg_pan_swe_afr_ukr_qcu_spa_por_lat_dgb_anl_rus_owc_hin_mao_bos_igb_prs_fbf_mly_tha_gam_tml_bam_moo_azi_dut_fre_tur_lda_vie_hau_akn_tsw_yor	0.259137847781813	0.610284512547876	0.54316181677003
531	tig_prs_tsw_fre_hau_amr_anl_lit_tur_uzb_yor_sun_moo_spa_mol_bsq_bul_heb_bem_mnd_pol_grk_tsn_ben_bam_urd_est_lda_ewe_hun_svk_owc_geo_cze_ger_rom_pan_mlt_sod_scr_fin_dyu_tag_lat_jav_jpn_tml_kor_guj_rus_zul_nor_ind_afr_chh_mly_cnt_ita_ses_mcd_aeg_glc_arw_dut_bos_qcu_ctl_alb_ukr_igb_wly_krd_sid_slo_bat_hin_swa_eng_cic_mao_tha_gam_knd_dgb_ven_azi_swe_por_aze_fbf_vie_amh_xho_swt_akn	-0.474831624576118	-1.1276032383305	0.262388319372839
532	gam_bos_ewe_scr_mlt_hau_wly_dut_azi_tur_dgb_jav_bam_eng_rom_bsq_lat_sod_fbf_mnd_prs_slo_bem_mol_dyu_nor_hun_xho_ven_fin_ger_owc_geo_ita_swe_mcd_grk_anl_heb_guj_est_swa_tag_ctl_ind_jpn_tml_kor_krd_pan_ses_alb_sun_ukr_sid_mao_cnt_por_swt_lit_tig_spa_cze_rus_ben_qcu_arw_glc_bul_yor_amh_svk_amr_afr_mly_fre_cic_pol_tsn_bat_tha_aeg_knd_tsw_lda_aze_urd_hin_uzb_moo_vie_chh_akn_zul_igb	-0.312463292089499	-0.739085185805838	0.461716614800964
533	hau_bul_bam_bos_amh_sid_aeg_rus_uzb_aze_moo_sun_igb_ben_mol_bsq_ita_wly_tsw_cnt_scr_grk_swa_afr_tsn_guj_est_fbf_swt_hun_svk_heb_geo_cze_lat_alb_ctl_anl_tig_glc_fin_ses_mly_por_jav_jpn_tml_kor_pol_hin_akn_spa_ind_arw_sod_mao_mnd_urd_cic_prs_mlt_rom_ger_nor_pan_qcu_eng_dut_slo_xho_owc_mcd_chh_lit_bat_swe_dyu_fre_ven_tag_tha_gam_knd_dgb_ewe_tur_krd_ukr_azi_yor_vie_amr_lda_zul_bem	-0.736436001932007	-1.77057168582673	0.0799086405407174
534	wly_ita_ses_scr_anl_aeg_gam_rus_aze_tur_dyu_tag_akn_ger_glc_bsq_pan_tig_swa_cnt_guj_afr_moo_por_bem_krd_fin_lda_ewe_est_eng_mlt_geo_bos_grk_rom_dut_sid_owc_arw_hun_yor_bat_nor_mao_jpn_knd_kor_prs_hin_bam_ukr_jav_swe_heb_mly_mnd_cze_swt_lat_chh_ctl_ben_fre_mcd_qcu_spa_bul_svk_fbf_amr_urd_amh_mol_sun_alb_cic_pol_tsw_ind_tha_sod_tml_igb_dgb_uzb_lit_slo_azi_zul_vie_hau_ven_tsn_xho	0.123926342734555	0.291526673608665	0.771297800855105
535	anl_nor_igb_lit_hau_sod_amr_krd_tur_aze_swt_tag_dyu_ukr_scr_bsq_pol_wly_cic_cnt_spa_rom_tsn_urd_zul_mcd_est_fbf_tsw_hun_rus_amh_geo_bul_pan_ben_eng_aeg_chh_swe_fin_lda_mly_glc_ind_jpn_knd_kor_ita_slo_moo_cze_mao_guj_heb_sun_mnd_prs_bam_mol_gam_afr_bos_grk_por_qcu_lat_ctl_alb_ewe_tig_ger_mlt_arw_bat_svk_ven_fre_yor_jav_tha_sid_tml_dgb_akn_uzb_dut_hin_azi_xho_vie_owc_swa_ses_bem	0.367677994782036	0.865575229150121	0.388950572006674
536	amr_bos_ven_rom_hau_chh_amh_glc_azi_uzb_ewe_jav_bem_lit_urd_bsq_grk_tig_fbf_mnd_scr_por_tsn_ger_moo_arw_est_bam_zul_hun_alb_mlt_geo_lat_swe_ukr_nor_aeg_wly_mcd_fin_cic_ind_eng_mly_jpn_knd_kor_fre_guj_xho_spa_mao_prs_sid_bat_cnt_bul_yor_slo_sod_ctl_pol_mol_svk_qcu_cze_krd_afr_swa_anl_ben_owc_pan_tag_rus_igb_hin_swt_sun_tha_heb_tml_dyu_tsw_tur_dut_ita_aze_akn_vie_gam_lda_ses_dgb	-0.431605264656154	-1.02580597282422	0.307643830581573
537	gam_dut_fbf_afr_amr_hau_heb_slo_uzb_aze_cic_bat_ven_glc_arw_bsq_bul_sod_tsn_cnt_por_svk_swt_ukr_bem_pan_fin_ses_xho_est_ctl_chh_geo_urd_mcd_cze_grk_anl_wly_mol_hun_dgb_mao_swe_jav_jpn_knd_kor_rus_eng_dyu_fre_ind_guj_aeg_sun_mnd_ben_ewe_rom_tig_nor_lit_ger_scr_qcu_bos_lat_alb_bam_amh_prs_owc_ita_tag_krd_moo_pol_swa_mly_tha_mlt_tml_igb_yor_azi_spa_hin_tur_zul_vie_sid_akn_lda_tsw	-0.2546562857557	-0.60208604207958	0.548581982582214
538	anl_glc_ewe_pol_mlt_heb_sod_bul_aze_azi_akn_tag_bam_scr_hin_bsq_mcd_tig_igb_mnd_nor_svk_bem_arw_xho_eng_hun_swa_dgb_est_lit_aeg_geo_rom_por_ben_rus_gam_amh_grk_fin_zul_mao_ita_jav_jpn_tml_kor_mol_fre_lda_krd_ind_swe_sid_mly_cnt_lat_fbf_dut_wly_slo_ger_ctl_spa_qcu_urd_bos_prs_ses_hau_cze_owc_pan_sun_alb_ven_ukr_yor_bat_tha_amr_knd_cic_tsn_uzb_guj_afr_tur_swt_vie_chh_moo_dyu_tsw	-0.103463223759262	-0.243782655724502	0.807936122903146
539	tig_bos_igb_arw_wly_sid_chh_por_uzb_azi_tsn_bat_cic_alb_grk_bsq_ita_owc_zul_mnd_hin_afr_tsw_ben_ven_glc_fin_ses_xho_hun_urd_anl_geo_nor_scr_prs_fre_mlt_heb_swe_est_bem_mao_ger_jav_jpn_tml_kor_mol_cze_dyu_ctl_sun_rom_hau_mly_cnt_svk_moo_krd_sod_lit_slo_eng_dut_qcu_mcd_ukr_pan_dgb_gam_pol_amr_bul_ind_guj_lda_lat_swa_tag_tha_amh_knd_swt_ewe_tur_spa_rus_aze_akn_vie_aeg_fbf_yor_bam	-0.327929251000966	-0.776865076129526	0.439209890252687
540	hau_krd_tsn_scr_amh_sod_mlt_lat_uzb_tur_cic_tag_zul_bul_arw_bsq_pol_owc_igb_cnt_afr_mcd_dgb_rus_dyu_ben_hun_xho_moo_est_swe_anl_geo_slo_glc_grk_urd_chh_heb_ctl_fin_lda_mao_prs_mly_jpn_knd_kor_ita_lit_ewe_eng_ind_fre_amr_bat_mnd_ukr_swt_ger_sid_bos_cze_hin_svk_qcu_dut_por_spa_akn_wly_rom_tig_pan_sun_mol_tsw_guj_bem_jav_tha_aeg_tml_ven_fbf_azi_alb_nor_aze_swa_vie_gam_ses_bam_yor	-1.07574966569717	-2.63527896058599	0.00984941083787372
541	anl_krd_akn_eng_chh_sid_amr_fre_azi_tur_igb_ind_ewe_spa_urd_bsq_afr_mlt_fbf_cnt_mol_slo_dyu_bul_bem_scr_est_moo_bam_hun_cze_amh_geo_dut_ctl_rus_glc_hau_aeg_ita_fin_swa_mly_lit_tag_jpn_knd_kor_alb_por_tsn_arw_sun_bos_owc_jav_mnd_hin_ses_pan_heb_lat_rom_ger_swe_qcu_mcd_prs_pol_swt_wly_ben_tig_grk_bat_guj_cic_nor_lda_mao_tha_sod_tml_xho_dgb_aze_ukr_svk_uzb_ven_vie_gam_tsw_zul_yor	-0.352051994096598	-0.833148212737295	0.406895751596063
542	gam_prs_moo_scr_owc_heb_sod_bul_azi_uzb_swt_jav_igb_krd_mcd_bsq_eng_sid_bem_cnt_rom_lat_ewe_spa_yor_ctl_hun_tsn_bam_est_guj_amh_geo_pan_urd_afr_glc_amr_anl_swe_fin_cic_mao_alb_tag_jpn_knd_kor_bos_pol_fbf_ger_sun_dut_wly_mly_mnd_hin_swa_arw_tig_slo_ukr_por_ben_qcu_grk_cze_nor_lda_hau_lit_aeg_ita_ind_fre_tsw_svk_xho_bat_tha_mlt_tml_akn_ses_tur_rus_mol_aze_dyu_vie_chh_dgb_zul_ven	0.345319873263997	0.813585664320476	0.417960496749072
543	gam_arw_ven_svk_tig_aeg_sid_alb_azi_aze_ewe_bat_ses_por_rom_bsq_ctl_amh_bam_cnt_ben_rus_xho_lit_tsn_hin_hun_akn_swt_fin_guj_owc_geo_ger_mol_nor_dut_anl_sod_cze_est_lda_jav_lat_sun_jpn_knd_kor_bos_pol_zul_spa_mao_slo_chh_ind_mnd_eng_igb_swe_heb_bul_mcd_scr_pan_qcu_glc_fre_urd_swa_hau_afr_amr_krd_tag_prs_moo_grk_bem_mly_tha_mlt_tml_cic_tsw_tur_ukr_ita_uzb_fbf_vie_wly_dgb_dyu_yor	-0.640986941087094	-1.53319596456771	0.128622512880915
544	tig_ukr_igb_dut_owc_amr_anl_slo_azi_tur_swt_sun_yor_scr_ita_bsq_svk_amh_moo_cnt_hin_nor_dgb_spa_tsw_urd_est_ven_lda_fin_mol_aeg_geo_lat_ben_guj_lit_sid_sod_krd_hun_fbf_mao_arw_tag_jpn_knd_kor_rus_ger_swa_pan_ind_grk_heb_bat_mnd_alb_dyu_pol_gam_glc_mcd_por_eng_qcu_afr_bos_bul_ses_wly_cze_mlt_swe_jav_rom_akn_fre_tsn_mly_tha_hau_tml_zul_bem_aze_ctl_prs_uzb_ewe_vie_chh_cic_xho_bam	-0.194036790731419	-0.457760921483684	0.648191922105734
545	owc_spa_ses_ctl_amr_aeg_amh_bos_azi_uzb_igb_mao_dgb_arw_por_bsq_rom_chh_dyu_cnt_bul_mol_swa_urd_lda_grk_est_yor_moo_hun_ger_wly_geo_prs_alb_ita_glc_sid_sod_krd_fin_xho_ind_afr_tag_jpn_knd_kor_mcd_pan_swt_rus_bat_lat_gam_mly_mnd_guj_ewe_pol_hau_fre_nor_hin_lit_qcu_svk_swe_cze_bam_tig_dut_mlt_scr_jav_eng_zul_ben_akn_sun_tha_anl_tml_cic_fbf_aze_ukr_slo_tur_tsw_vie_heb_ven_bem_tsn	-0.405654914378982	-0.962085540697817	0.338501490858527
546	anl_ben_lda_alb_aeg_gam_owc_nor_uzb_azi_fbf_mao_bam_hin_arw_bsq_swe_amh_igb_mnd_glc_dut_akn_grk_ewe_rus_hun_zul_dgb_fin_bos_tig_geo_eng_rom_ger_ctl_amr_chh_guj_est_cic_sun_ukr_bat_jpn_knd_kor_scr_lit_tsn_afr_jav_prs_mlt_mly_cnt_cze_ven_fre_sid_lat_ita_pol_por_qcu_slo_mcd_svk_tsw_wly_spa_sod_pan_tag_krd_yor_mol_moo_ind_tha_heb_tml_bem_ses_aze_urd_bul_tur_swt_vie_hau_swa_xho_dyu	0.00436478333234911	0.0102757980722846	0.991823254850307
547	mlt_lit_ewe_krd_anl_amh_chh_ben_uzb_azi_dgb_tag_fbf_ctl_ukr_bsq_bos_sod_xho_mnd_pan_arw_swa_svk_dyu_eng_hun_yor_moo_est_rom_tig_geo_fre_dut_por_glc_gam_owc_rus_fin_cic_bat_grk_mao_jpn_tml_kor_mcd_mol_ven_swe_mly_bul_aeg_sun_cnt_cze_tsw_pol_hau_ita_ger_lat_guj_qcu_scr_urd_spa_lda_amr_afr_sid_hin_jav_prs_swt_alb_tsn_ind_tha_wly_knd_ses_zul_aze_slo_nor_tur_bem_vie_heb_igb_akn_bam	0.144654019458614	0.340915025506377	0.733936522679948
548	sid_lit_bam_hin_wly_gam_tig_ben_aze_azi_zul_mly_ewe_dut_slo_bsq_krd_chh_bem_cnt_scr_ita_xho_mcd_akn_prs_fin_igb_lda_est_ctl_anl_geo_spa_mol_rus_guj_owc_sod_eng_hun_dgb_mao_nor_tag_jpn_knd_kor_glc_ukr_dyu_bos_bat_ger_amh_ind_mnd_fre_tsw_alb_hau_swe_pan_lat_afr_qcu_bul_grk_arw_cic_mlt_urd_aeg_pol_sun_svk_yor_rom_tsn_jav_tha_amr_tml_ven_swt_tur_cze_por_uzb_ses_vie_heb_fbf_swa_moo	-0.0620855270402558	-0.146414965939823	0.883910725493439
549	sid_slo_dgb_alb_owc_amr_heb_hin_azi_uzb_ses_bat_ven_guj_ger_bsq_glc_anl_igb_mnd_urd_ben_tsw_por_bam_bos_hun_swa_swt_fin_rus_chh_geo_nor_scr_pan_swe_hau_wly_cze_est_akn_ind_lit_jav_jpn_knd_kor_spa_ctl_moo_ita_sun_rom_aeg_mly_cnt_pol_bem_lat_tig_afr_arw_eng_mol_qcu_krd_svk_bul_ewe_gam_grk_sod_ukr_mao_dut_yor_prs_dyu_tag_tha_amh_tml_zul_xho_tur_mcd_fre_aze_fbf_vie_mlt_tsn_cic_lda	-0.619044816980382	-1.48065621422502	0.142078200613825
550	hau_mcd_moo_eng_heb_amr_wly_bos_aze_azi_cic_sun_zul_hin_dut_bsq_pol_aeg_igb_cnt_fre_urd_tsw_prs_akn_mol_hun_bem_yor_est_por_owc_geo_slo_ctl_rom_pan_chh_gam_arw_fin_swa_ind_krd_bat_jpn_knd_kor_alb_swe_tsn_ger_jav_cze_sid_mly_mnd_ukr_ses_nor_mlt_ben_guj_svk_scr_qcu_grk_glc_afr_dgb_amh_lit_anl_bul_tag_spa_lda_rus_swt_mao_tha_sod_tml_xho_ven_uzb_ita_lat_tur_ewe_vie_tig_fbf_bam_dyu	-0.479543130977851	-1.13858921019888	0.257799039752577
551	owc_arw_bem_scr_amh_gam_mlt_spa_aze_tur_ven_mly_ses_dut_nor_bsq_alb_chh_zul_cnt_bul_rom_xho_rus_swa_fre_fin_cic_akn_hun_guj_sod_geo_pol_mcd_ben_mol_tig_amr_ger_est_tsw_mao_urd_bat_jpn_knd_kor_krd_lat_moo_pan_sun_eng_anl_jav_mnd_swe_yor_bos_aeg_ukr_prs_por_hin_qcu_svk_glc_ita_dyu_sid_cze_heb_lit_tag_grk_igb_slo_swt_ind_tha_hau_tml_tsn_lda_azi_afr_ctl_uzb_ewe_vie_wly_bam_dgb_fbf	0.471391518009225	1.11202719318354	0.268992858103038
552	owc_dut_tsn_pol_mlt_sod_amr_krd_azi_aze_lda_ind_bam_rus_afr_bsq_grk_anl_tsw_cnt_ctl_rom_akn_fre_cic_slo_est_xho_ses_hun_ben_aeg_geo_nor_guj_spa_glc_tig_sid_swe_fin_ewe_mao_ita_bat_jpn_knd_kor_ger_lat_yor_hin_tag_ukr_hau_sun_mnd_bos_swa_alb_amh_svk_cze_prs_scr_qcu_lit_arw_mcd_ven_heb_mol_chh_eng_jav_urd_dyu_bul_swt_mly_tha_wly_tml_moo_dgb_uzb_por_pan_tur_fbf_vie_gam_igb_zul_bem	-0.923063267253506	-2.24065332048798	0.0274290750256512
553	sid_scr_yor_mcd_amr_wly_hau_rom_tur_aze_moo_sun_ven_por_spa_bsq_lat_aeg_swt_mnd_mol_ctl_lda_pan_igb_bul_fin_ses_swa_hun_rus_gam_geo_svk_eng_alb_nor_amh_sod_lit_est_akn_mao_bos_ind_jpn_knd_kor_cze_grk_bem_guj_mly_ita_chh_tag_cnt_arw_dgb_pol_heb_swe_glc_slo_urd_qcu_dut_ger_fre_tsn_tig_krd_owc_ukr_jav_hin_zul_afr_tsw_bat_tha_mlt_tml_xho_cic_azi_ben_prs_uzb_ewe_vie_anl_fbf_dyu_bam	-0.127399656136662	-0.300748345962205	0.76427772266166
554	mlt_bul_ewe_spa_anl_chh_sid_mol_uzb_azi_bem_bat_dyu_fre_glc_bsq_por_gam_ses_cnt_guj_rom_ven_mcd_tsn_lat_est_tsw_swt_hun_ukr_amr_geo_prs_eng_bos_ger_tig_heb_ben_fin_cic_mao_lit_mly_jpn_tml_kor_scr_svk_xho_arw_sun_pol_hau_ind_mnd_hin_igb_nor_sod_urd_dut_krd_rus_qcu_swe_grk_ctl_lda_amh_pan_owc_afr_jav_cze_dgb_ita_swa_tag_tha_aeg_knd_zul_fbf_tur_alb_slo_aze_yor_vie_wly_akn_moo_bam	-0.74884431205792	-1.79768102440381	0.0754728118880088
555	sod_dut_xho_ukr_hau_sid_amr_krd_uzb_aze_swt_jav_fbf_svk_cze_bsq_afr_mlt_igb_mnd_lat_alb_dyu_arw_tsw_por_hun_yor_moo_fin_lit_heb_geo_nor_grk_bul_swe_gam_anl_slo_est_cic_ind_fre_mao_jpn_knd_kor_rus_spa_swa_hin_tag_ben_owc_sun_cnt_ita_ewe_guj_aeg_prs_ger_pol_mcd_qcu_scr_ctl_bos_ses_chh_urd_wly_mol_bat_eng_zul_rom_tsn_mly_tha_amh_tml_dgb_bam_azi_pan_glc_tur_bem_vie_tig_akn_lda_ven	-0.521494280885907	-1.24123262049624	0.217641530063497
556	wly_alb_lda_scr_anl_sod_chh_svk_aze_tur_moo_mly_xho_lat_spa_bsq_eng_owc_tsn_mnd_pol_mol_dgb_bos_bem_guj_hun_igb_yor_fin_rom_hau_geo_slo_cze_hin_prs_aeg_tig_rus_est_dyu_mao_glc_bat_jpn_knd_kor_afr_lit_ven_por_ind_swe_amr_jav_cnt_nor_ewe_ben_mlt_ita_ctl_ger_ukr_qcu_fre_grk_krd_swt_gam_urd_sid_arw_sun_mcd_akn_pan_zul_tag_tha_heb_tml_fbf_bam_azi_bul_dut_uzb_cic_vie_amh_tsw_swa_ses	-0.278170291961676	-0.659547746760918	0.511174077281729
557	amh_ukr_akn_bos_heb_hau_sid_cze_uzb_aze_tsw_sun_xho_alb_rus_bsq_spa_amr_tsn_cnt_mol_urd_cic_rom_ewe_prs_hun_moo_fbf_est_dut_aeg_geo_scr_ita_bul_arw_anl_mlt_glc_fin_zul_bat_krd_mly_jpn_knd_kor_eng_afr_bam_pol_tag_lit_sod_mao_mnd_por_swa_ger_gam_fre_ctl_svk_swe_qcu_lat_mcd_slo_dyu_chh_guj_tig_grk_jav_pan_ven_nor_bem_ind_tha_owc_tml_yor_dgb_tur_hin_ben_azi_lda_vie_wly_swt_igb_ses	-0.73754528082532	-1.7741615723521	0.0793091444111418
558	anl_spa_swa_ger_tig_owc_hau_mcd_azi_tur_ses_bat_dgb_dut_rus_bsq_cze_gam_igb_cnt_lit_alb_zul_krd_yor_hin_hun_dyu_lda_est_rom_amr_geo_guj_ctl_lat_pol_amh_aeg_swe_fin_cic_tag_ben_sun_jpn_tml_kor_urd_svk_xho_por_mao_prs_chh_ind_mnd_grk_swt_ukr_wly_mol_bos_ita_bul_qcu_scr_arw_nor_bam_mlt_eng_heb_glc_mly_pan_tsn_fre_ven_jav_tha_sod_knd_fbf_akn_uzb_slo_afr_aze_bem_vie_sid_ewe_moo_tsw	-0.227697512558094	-0.537756037073654	0.592030022898109
559	sod_eng_dyu_mol_amh_gam_anl_pan_azi_tur_lda_tag_bem_por_ger_bsq_ita_owc_xho_mnd_ukr_rus_swt_nor_igb_svk_est_swa_tsn_hun_swe_mlt_geo_arw_glc_grk_bul_heb_amr_cze_fin_tsw_mly_guj_ind_jpn_knd_kor_prs_fre_zul_spa_bat_lit_sid_mao_cnt_slo_ewe_ben_aeg_rom_afr_pol_krd_qcu_alb_mcd_dut_fbf_chh_scr_wly_ctl_sun_lat_dgb_urd_yor_jav_tha_tig_tml_ven_akn_uzb_bos_hin_aze_bam_vie_hau_moo_ses_cic	-0.474017824969566	-1.12716016807762	0.262574603013627
560	amr_hin_dgb_pan_chh_owc_aeg_pol_aze_uzb_zul_sun_yor_por_nor_bsq_ben_anl_bam_cnt_cze_alb_dyu_prs_tsw_eng_est_swa_ses_fin_bul_heb_geo_bos_urd_ita_glc_mlt_wly_ger_hun_bem_bat_lit_ind_jpn_tml_kor_scr_grk_ewe_arw_tag_guj_gam_mao_mnd_svk_swt_rom_sid_fre_rus_lat_dut_qcu_mcd_mol_afr_moo_sod_ukr_amh_krd_jav_swe_lda_ctl_igb_mly_tha_hau_knd_ven_akn_azi_spa_slo_tur_xho_vie_tig_fbf_cic_tsn	-1.07846719425789	-2.64085132709559	0.00970019831087072
561	hau_krd_bem_afr_amh_sod_mlt_ger_aze_uzb_yor_ind_akn_cze_scr_bsq_spa_owc_xho_mnd_dut_prs_igb_glc_lda_nor_fin_ewe_tsn_hun_grk_heb_geo_bos_arw_eng_pan_tig_sid_ben_est_fbf_jav_alb_mao_jpn_knd_kor_urd_guj_swt_mol_sun_mcd_wly_mly_cnt_ctl_ses_slo_chh_rus_svk_ita_ukr_qcu_swe_rom_fre_dgb_gam_por_amr_lit_tag_bul_bam_lat_tsw_bat_tha_aeg_tml_cic_moo_azi_pol_hin_tur_zul_vie_anl_dyu_swa_ven	-0.989462381967381	-2.41420267140897	0.0177275675572481
562	amr_grk_bem_por_mlt_sid_anl_bos_tur_aze_dyu_bat_akn_ger_urd_bsq_spa_aeg_tsw_cnt_mol_pan_yor_alb_swt_eng_est_moo_bam_fin_ita_heb_geo_svk_fre_mcd_pol_chh_amh_ctl_hun_xho_mao_prs_tag_jpn_knd_kor_arw_hin_lda_slo_ind_cze_owc_jav_mnd_nor_ewe_rus_hau_glc_bul_lat_guj_qcu_afr_ukr_dut_ses_sod_lit_wly_rom_sun_swe_swa_krd_dgb_mly_tha_gam_tml_tsn_ven_azi_scr_ben_uzb_fbf_vie_tig_zul_igb_cic	-0.44009039737678	-1.04627997609744	0.298143549895968
563	sod_svk_ses_glc_sid_tig_hau_guj_azi_uzb_igb_jav_bem_pol_ita_bsq_cze_mlt_dgb_mnd_rom_por_lda_eng_cic_fre_est_bam_yor_fin_mcd_owc_geo_urd_ger_grk_rus_wly_aeg_lat_hun_swa_mao_krd_tag_jpn_knd_kor_slo_scr_akn_arw_bat_spa_chh_mly_cnt_nor_fbf_swe_anl_ben_pan_mol_hin_qcu_alb_lit_afr_dyu_amr_bul_amh_ukr_ind_dut_swt_prs_xho_sun_tha_heb_tml_zul_tsw_aze_ctl_bos_tur_moo_vie_gam_ven_ewe_tsn	-0.247142493374859	-0.583555366501227	0.560932104376288
564	tig_slo_swt_glc_anl_wly_sod_afr_azi_aze_dgb_ind_cic_prs_por_bsq_bul_aeg_swa_mnd_pan_urd_dyu_bos_ewe_alb_hun_tsn_lda_fin_guj_mlt_geo_mcd_spa_nor_pol_gam_heb_hin_est_zul_sun_fre_bat_jpn_tml_kor_ger_ctl_ven_cze_mly_ukr_amr_tag_cnt_rus_ses_dut_owc_rom_arw_eng_ita_qcu_svk_ben_krd_bem_amh_swe_chh_lat_jav_grk_bam_scr_tsw_mao_tha_hau_knd_xho_fbf_uzb_lit_mol_tur_akn_vie_sid_yor_igb_moo	-0.135928348484552	-0.320650853680659	0.749194388419566
565	wly_lat_dyu_ctl_amr_anl_mlt_fre_uzb_azi_dgb_mly_xho_ita_guj_bsq_rom_tig_ven_mnd_lit_glc_tsw_grk_zul_pol_hun_yor_bam_fin_ukr_owc_geo_bul_afr_pan_prs_amh_sod_dut_est_ewe_mao_swe_tag_jpn_tml_kor_bos_rus_swt_mcd_bat_urd_heb_sun_cnt_slo_bem_spa_aeg_svk_krd_cze_mol_qcu_scr_eng_alb_cic_hau_nor_chh_hin_jav_por_moo_ger_tsn_ind_tha_gam_knd_akn_swa_tur_arw_ben_aze_igb_vie_sid_ses_lda_fbf	0.219377928624029	0.516332600818284	0.606847690065997
566	amh_prs_moo_afr_heb_sid_anl_hin_tur_azi_akn_jav_swt_dut_nor_bsq_mcd_gam_xho_cnt_pan_svk_tsn_por_yor_guj_fin_igb_zul_hun_ger_hau_geo_ctl_arw_bos_rus_chh_mlt_rom_est_dyu_mao_krd_sun_jpn_tml_kor_glc_urd_bam_alb_mly_cze_tig_tag_mnd_ita_tsw_eng_amr_ukr_grk_lat_spa_qcu_pol_ben_slo_cic_sod_fre_owc_lit_bat_scr_ewe_swe_ses_ind_tha_wly_knd_ven_bem_aze_bul_mol_uzb_fbf_vie_aeg_lda_swa_dgb	-0.47655426991111	-1.1349547233337	0.259311006796371
567	wly_swe_swt_dut_chh_amh_tig_hin_aze_tur_ven_ind_dgb_glc_arw_bsq_ben_mlt_yor_mnd_prs_rom_tsn_lat_ewe_fre_fin_cic_bem_hun_scr_gam_geo_ukr_ctl_por_pan_amr_heb_urd_est_igb_mao_nor_sun_jpn_knd_kor_bul_afr_bam_ger_mly_alb_sid_bat_cnt_ita_fbf_bos_aeg_rus_cze_grk_krd_qcu_lit_spa_svk_dyu_anl_pol_owc_eng_tag_slo_swa_mcd_xho_jav_tha_sod_tml_lda_tsw_uzb_guj_mol_azi_akn_vie_hau_moo_ses_zul	0.459952894586987	1.08850606900642	0.27918452756245
568	aeg_spa_tsw_alb_chh_gam_heb_prs_aze_uzb_moo_tag_bam_lat_ger_bsq_por_sod_zul_mnd_rus_ita_dyu_ctl_yor_slo_fin_cic_igb_est_cze_sid_geo_rom_pan_eng_ukr_wly_anl_arw_hun_ses_mao_lit_ind_jpn_tml_kor_mol_scr_fbf_fre_sun_dut_tig_mly_cnt_urd_akn_mcd_mlt_grk_afr_pol_bul_qcu_guj_glc_bos_dgb_hau_nor_amr_hin_bat_krd_bem_ben_ewe_jav_tha_owc_knd_lda_swt_tur_swe_svk_azi_xho_vie_amh_tsn_swa_ven	-0.324562154831217	-0.769881480435013	0.443321369022001
569	amh_bul_xho_ben_mlt_chh_hau_urd_uzb_tur_moo_bat_tsw_fre_swe_bsq_svk_aeg_swt_mnd_pan_guj_akn_eng_swa_ger_fin_fbf_ven_hun_spa_tig_geo_hin_por_pol_arw_wly_sod_dut_est_tsn_ind_lat_sun_jpn_tml_kor_ctl_prs_igb_ukr_mly_glc_heb_mao_cnt_ita_zul_mcd_owc_krd_grk_slo_rus_qcu_bos_scr_rom_bam_gam_mol_amr_alb_jav_nor_yor_lit_ses_tag_tha_anl_knd_bem_dyu_aze_afr_cze_azi_ewe_vie_sid_cic_dgb_lda	-0.373221256078507	-0.883740101025627	0.379115422673071
570	gam_swe_yor_glc_heb_tig_amh_urd_azi_tur_igb_tag_ses_cze_prs_bsq_pan_mlt_moo_cnt_hin_alb_tsn_bul_swa_rom_est_ven_ewe_hun_nor_aeg_geo_scr_pol_fre_eng_sid_owc_ger_fin_cic_mly_afr_sun_jpn_knd_kor_grk_ita_akn_lat_ind_mcd_chh_jav_mnd_krd_bem_svk_amr_guj_spa_arw_ben_qcu_ctl_mol_bos_xho_sod_por_hau_rus_mao_dut_fbf_ukr_zul_bat_tha_anl_tml_tsw_lda_uzb_slo_lit_aze_dyu_vie_wly_dgb_bam_swt	0.238166745273505	0.560745030533551	0.576319864438726
571	wly_ita_bam_mol_tig_owc_heb_lat_tur_aze_ewe_sun_moo_bul_bos_bsq_nor_amh_tsw_mnd_pol_afr_lda_swe_ven_guj_hun_swt_xho_est_arw_aeg_geo_prs_cze_ben_svk_sod_hau_urd_fin_tsn_mly_eng_bat_jpn_knd_kor_dut_krd_zul_rom_ind_lit_mlt_mao_cnt_spa_dyu_alb_gam_slo_ger_pan_hin_qcu_rus_ukr_fre_cic_chh_mcd_sid_glc_tag_scr_swa_grk_fbf_jav_tha_anl_tml_igb_akn_uzb_por_ctl_azi_ses_vie_amr_bem_yor_dgb	-0.968976740603218	-2.36204901604008	0.0202592688678076
572	heb_ita_dyu_bul_gam_amh_sod_alb_azi_uzb_dgb_tag_bem_cze_rom_bsq_urd_chh_ven_cnt_hin_eng_bam_lat_akn_swe_fin_fbf_swa_est_afr_owc_geo_prs_ger_ukr_fre_anl_aeg_bos_hun_moo_mly_dut_ind_jpn_tml_kor_slo_ben_zul_por_mao_arw_mlt_jav_mnd_pan_tsw_scr_wly_pol_svk_mcd_rus_qcu_spa_lit_glc_yor_tig_mol_amr_guj_bat_grk_igb_ctl_swt_sun_tha_sid_knd_cic_lda_aze_krd_nor_tur_ewe_vie_hau_ses_tsn_xho	-0.41328541486138	-0.982551360257303	0.328377541421204
573	chh_eng_fbf_ukr_anl_sid_amh_bul_uzb_aze_swa_sun_dgb_pan_arw_bsq_pol_gam_ewe_cnt_urd_cze_tsw_ctl_yor_spa_hun_akn_bam_fin_lit_owc_geo_scr_mcd_alb_hin_tig_heb_ger_est_bem_mao_guj_mly_jpn_knd_kor_swe_krd_moo_bos_ind_mol_hau_bat_mnd_rus_ses_ben_sod_por_rom_lat_slo_qcu_afr_glc_dut_ven_wly_grk_amr_nor_jav_svk_cic_ita_tsn_tag_tha_mlt_tml_dyu_lda_azi_fre_prs_tur_xho_vie_aeg_igb_swt_zul	-0.192215465686036	-0.454307748398325	0.650665904741395
574	sod_ukr_yor_por_hau_chh_amr_prs_aze_uzb_ewe_bat_bem_glc_cze_bsq_guj_amh_akn_mnd_grk_ctl_fbf_ita_zul_dut_est_ses_tsw_fin_urd_aeg_geo_pan_spa_rus_scr_tig_sid_bos_hun_tsn_tag_nor_mao_jpn_knd_kor_hin_afr_lda_arw_sun_lit_mlt_mly_cnt_bul_swt_swe_gam_eng_lat_pol_ben_qcu_krd_ger_rom_dgb_wly_alb_owc_svk_jav_mcd_igb_mol_ven_ind_tha_anl_tml_xho_moo_azi_slo_fre_tur_bam_vie_heb_cic_dyu_swa	-0.552238699765109	-1.31381398545058	0.192140523692302
575	sod_ctl_yor_svk_mlt_tig_aeg_arw_tur_azi_ven_ind_xho_lit_urd_bsq_rus_amh_cic_mnd_rom_ben_zul_glc_dyu_bul_hun_tsn_ewe_fin_slo_wly_geo_afr_pol_fre_mol_heb_hau_spa_est_swa_jav_por_mly_jpn_knd_kor_nor_lat_tsw_eng_tag_swe_gam_sun_cnt_ita_akn_bos_owc_pan_cze_dut_alb_qcu_krd_ukr_prs_fbf_chh_mcd_anl_grk_bat_guj_lda_ger_ses_mao_tha_sid_tml_igb_bem_aze_hin_scr_uzb_swt_vie_amr_moo_bam_dgb	-0.871237497420556	-2.11212390568583	0.0373560905800486
576	gam_mcd_ven_cze_sod_anl_tig_svk_tur_uzb_swa_ind_lda_lit_swe_bsq_ctl_amr_bem_cnt_bos_arw_akn_grk_ewe_mol_est_moo_igb_hun_slo_owc_geo_afr_dut_urd_guj_hau_sid_glc_fin_dgb_mao_pol_sun_jpn_tml_kor_alb_ita_zul_ben_bat_prs_amh_tag_mnd_fre_yor_lat_wly_nor_rom_scr_ger_qcu_spa_rus_eng_tsw_heb_pan_chh_por_mly_krd_tsn_ukr_dyu_jav_tha_aeg_knd_cic_bam_azi_hin_bul_aze_fbf_vie_mlt_swt_ses_xho	-0.198330037577278	-0.468142334284141	0.640778114114644
577	hau_ben_tsw_ger_amh_mlt_aeg_fre_azi_uzb_dgb_ind_swa_svk_guj_bsq_afr_sid_tsn_cnt_cze_swe_yor_bos_akn_lit_hun_ven_cic_fin_glc_chh_geo_nor_prs_urd_alb_owc_heb_ctl_est_bam_jav_spa_mao_jpn_knd_kor_eng_grk_igb_bul_sun_pan_amr_mly_mnd_krd_xho_ita_tig_rus_ukr_dut_lat_qcu_mol_scr_rom_ses_wly_por_gam_arw_bat_hin_fbf_pol_bem_tag_tha_sod_tml_lda_moo_tur_slo_mcd_aze_swt_vie_anl_ewe_dyu_zul	-1.2479689645694	-3.09918866588125	0.00256719881977845
578	amh_grk_dgb_bul_wly_sid_sod_afr_tur_azi_tsw_jav_swt_swe_prs_bsq_pol_aeg_moo_mnd_mol_urd_igb_spa_swa_svk_est_bem_dyu_fin_hin_anl_geo_lit_scr_rus_cze_gam_amr_krd_hun_ses_mly_mcd_mao_jpn_tml_kor_ukr_arw_cic_dut_sun_alb_chh_bat_cnt_eng_fbf_lat_heb_ger_glc_slo_rom_qcu_guj_fre_ita_lda_owc_nor_hau_pan_ind_ben_ven_bos_tsn_tag_tha_tig_knd_ewe_bam_aze_ctl_por_uzb_akn_vie_mlt_yor_zul_xho	-0.166786645726299	-0.393679102107966	0.694719109838295
579	mlt_swe_igb_nor_amr_gam_wly_ben_azi_uzb_tsw_jav_tsn_mcd_dut_bsq_krd_sod_zul_cnt_prs_rus_xho_grk_akn_ita_est_yor_moo_fin_por_amh_geo_lat_scr_hin_bul_tig_heb_eng_hun_fbf_bat_fre_ind_jpn_tml_kor_lit_afr_ven_svk_sun_arw_sid_mao_mnd_alb_swt_pol_aeg_ctl_urd_cze_spa_qcu_mol_pan_slo_ewe_owc_ger_chh_rom_mly_guj_dyu_bos_cic_tag_tha_anl_knd_swa_ses_tur_glc_ukr_aze_lda_vie_hau_dgb_bem_bam	-0.106323500297689	-0.250666829112233	0.802624670979417
580	aeg_swe_fbf_dut_sod_gam_amh_nor_aze_azi_swa_jav_ses_alb_mcd_bsq_ctl_chh_lda_cnt_mol_urd_moo_afr_tsn_prs_fin_akn_tsw_hun_slo_heb_geo_krd_rus_rom_cze_anl_tig_grk_est_dgb_ind_svk_sun_jpn_knd_kor_scr_arw_bam_ita_bat_lat_hau_tag_mnd_lit_bem_glc_mlt_pan_bos_spa_por_qcu_guj_eng_hin_ewe_amr_ger_sid_ben_mly_pol_dyu_bul_igb_mao_tha_wly_tml_xho_ven_uzb_ukr_fre_tur_yor_vie_owc_swt_zul_cic	-0.0423493697317695	-0.0997911176220982	0.920724959901982
581	chh_ger_bem_mcd_owc_gam_aeg_dut_azi_uzb_tsn_mao_bam_ctl_fre_bsq_rus_amr_ewe_mnd_lat_lit_igb_glc_dyu_prs_est_fbf_ses_hun_ukr_heb_geo_mol_grk_por_alb_amh_anl_ita_fin_ven_ind_bos_tag_jpn_knd_kor_bul_scr_swt_cze_bat_rom_mlt_mly_cnt_arw_xho_urd_sod_eng_hin_afr_pol_qcu_slo_pan_guj_swa_hau_spa_wly_ben_jav_svk_lda_nor_moo_sun_tha_sid_tml_dgb_cic_aze_krd_swe_tur_akn_vie_tig_tsw_yor_zul	-0.544689663641804	-1.29844570155556	0.197344829437956
582	chh_mol_xho_bul_mlt_gam_aeg_rus_tur_aze_lda_bat_ven_guj_hin_bsq_ctl_sod_bem_cnt_cze_urd_yor_grk_tsw_eng_fin_igb_cic_est_scr_owc_geo_ukr_afr_glc_dut_hau_heb_ben_hun_ewe_tag_prs_mly_jpn_knd_kor_svk_pol_swt_mcd_mao_ita_sid_ind_mnd_ger_bam_lat_amr_bos_swe_pan_krd_qcu_lit_rom_alb_dgb_anl_slo_tig_spa_sun_arw_swa_fre_moo_jav_tha_amh_tml_dyu_akn_azi_por_nor_uzb_tsn_vie_wly_ses_fbf_zul	0.348507378821289	0.822958139012904	0.412637030881029
583	sid_lit_yor_urd_mlt_heb_anl_dut_azi_tur_akn_jav_xho_bul_ben_bsq_hin_tig_zul_mnd_ukr_ger_cic_eng_ven_grk_est_bam_tsw_fin_ita_sod_geo_fre_alb_guj_rus_gam_hau_pan_hun_dgb_ind_lat_mly_jpn_tml_kor_bos_swe_ses_glc_bat_spa_chh_sun_cnt_cze_swt_rom_owc_prs_scr_pol_slo_qcu_krd_ctl_afr_dyu_amr_arw_amh_por_mao_nor_igb_mcd_moo_tag_tha_aeg_knd_tsn_lda_uzb_svk_mol_aze_bem_vie_wly_swa_ewe_fbf	-0.61300965234886	-1.46267369392409	0.146928032322028
584	amr_mcd_bam_svk_hau_sod_aeg_rus_aze_uzb_igb_mao_bem_arw_dut_bsq_urd_amh_yor_cnt_hin_lit_tsn_alb_moo_fre_hun_cic_tsw_fin_guj_sid_geo_cze_rom_ita_por_heb_wly_pan_est_xho_ind_prs_jav_jpn_tml_kor_afr_bos_ewe_eng_sun_mol_tig_bat_mnd_glc_swt_swe_mlt_grk_spa_ben_pol_qcu_slo_nor_ukr_dyu_chh_krd_gam_lat_mly_ger_zul_scr_ses_tag_tha_anl_knd_fbf_swa_azi_bul_ctl_tur_lda_vie_owc_ven_dgb_akn	-1.03040357656925	-2.51604266107763	0.0135821301170036
585	chh_nor_lda_svk_amh_anl_mlt_ukr_uzb_azi_swt_mly_bam_lit_pan_bsq_mol_aeg_tsn_mnd_pol_ctl_fbf_alb_akn_rom_fin_swa_igb_est_spa_gam_geo_dut_ben_ger_bul_sid_heb_scr_hun_dyu_sun_slo_jav_jpn_knd_kor_guj_rus_dgb_krd_ind_afr_owc_tag_cnt_prs_xho_cze_sod_arw_mcd_glc_ita_qcu_bos_fre_eng_ewe_tig_grk_wly_por_bat_urd_ven_hin_bem_mao_tha_hau_tml_zul_cic_tur_swe_lat_aze_ses_vie_amr_moo_tsw_yor	-0.641059862933138	-1.53247156191118	0.128800943149282
586	mlt_nor_yor_slo_aeg_amr_tig_ita_aze_uzb_fbf_jav_bam_afr_alb_bsq_krd_owc_cic_cnt_rom_bos_xho_hin_moo_spa_est_ven_swa_fin_glc_heb_geo_lat_cze_svk_bul_hau_anl_ben_hun_tsn_sun_prs_bat_jpn_knd_kor_dut_arw_bem_guj_ind_urd_wly_mly_mnd_rus_dgb_fre_amh_ger_scr_por_eng_qcu_ukr_pan_swe_akn_gam_pol_sod_ctl_tag_mcd_lda_mol_tsw_mao_tha_chh_tml_ewe_swt_tur_lit_grk_azi_dyu_vie_sid_ses_zul_igb	-0.289734543620414	-0.684838553311821	0.495149093862038
587	sod_bul_xho_spa_wly_gam_mlt_swe_uzb_tur_dyu_jav_yor_nor_dut_bsq_urd_hau_cic_mnd_arw_pol_swa_scr_ewe_pan_hun_zul_igb_fin_glc_sid_geo_ger_lit_rus_slo_owc_heb_bos_est_moo_sun_grk_bat_jpn_knd_kor_alb_krd_bem_rom_tag_cze_tig_ind_cnt_fre_ses_eng_amh_mcd_guj_lat_afr_qcu_ita_mol_hin_lda_amr_ben_aeg_ctl_mao_prs_swt_svk_tsn_mly_tha_anl_tml_fbf_akn_azi_ukr_por_aze_tsw_vie_chh_bam_dgb_ven	-0.68762538146651	-1.64506811336923	0.103331768268687
588	amh_mcd_dyu_rom_sid_tig_amr_scr_azi_aze_tsn_jav_yor_alb_krd_bsq_ben_wly_fbf_cnt_bos_rus_igb_ger_swa_grk_est_tsw_swt_fin_afr_aeg_geo_lit_por_dut_spa_hau_mlt_swe_hun_ses_mao_eng_sun_jpn_knd_kor_arw_ita_zul_prs_tag_ukr_sod_mly_mnd_mol_cic_lat_gam_urd_fre_ctl_pol_qcu_hin_pan_nor_bem_chh_glc_heb_svk_bat_guj_lda_slo_bam_ind_tha_anl_tml_ewe_dgb_uzb_cze_bul_tur_moo_vie_owc_xho_akn_ven	-0.643589957224936	-1.5385078596594	0.127320077871297
589	anl_por_igb_bul_mlt_tig_wly_pol_azi_tur_fbf_ind_dyu_glc_hin_bsq_mol_hau_ewe_mnd_eng_swe_cic_rom_ses_ben_fin_tsn_yor_est_guj_chh_geo_ctl_scr_lit_slo_sod_gam_arw_hun_moo_tag_urd_sun_jpn_knd_kor_bos_ger_bam_alb_bat_ita_amh_mly_cnt_nor_swt_spa_aeg_grk_ukr_fre_afr_qcu_lat_prs_mcd_tsw_amr_svk_heb_krd_jav_cze_akn_rus_bem_mao_tha_sid_tml_xho_lda_uzb_dut_pan_aze_zul_vie_owc_dgb_ven_swa	0.609687612530297	1.44140368246156	0.152829464159543
590	sid_por_fbf_spa_hau_wly_mlt_rom_tur_aze_lda_sun_swa_krd_cze_bsq_pol_amr_swt_cnt_grk_hin_ven_afr_dgb_alb_est_moo_ewe_fin_ben_gam_geo_dut_mcd_scr_arw_chh_anl_svk_hun_dyu_tag_prs_jav_jpn_tml_kor_urd_bos_cic_lit_bat_lat_aeg_mao_mnd_ita_igb_glc_owc_mol_guj_bul_eng_qcu_ger_rus_ukr_tsn_amh_fre_heb_nor_mly_pan_yor_swe_bem_ind_tha_sod_knd_bam_tsw_uzb_slo_ctl_azi_ses_vie_tig_akn_zul_xho	0.163923958073523	0.385526239022982	0.700727991616392
591	aeg_svk_lda_swe_anl_gam_sod_mol_uzb_aze_ewe_mao_akn_por_krd_bsq_afr_sid_bem_cnt_urd_lit_ven_prs_swt_grk_fin_yor_xho_hun_arw_mlt_geo_rom_spa_fre_scr_heb_hau_bos_est_dyu_bat_dut_sun_jpn_knd_kor_cze_hin_bam_eng_tag_ben_wly_jav_mnd_bul_tsw_ger_amr_nor_ctl_guj_pol_qcu_alb_slo_lat_ses_owc_pan_amh_ukr_mly_rus_moo_ita_dgb_ind_tha_chh_tml_igb_swa_azi_glc_mcd_tur_fbf_vie_tig_tsn_zul_cic	-0.285864304217907	-0.67617287914842	0.500609021935306
592	tig_alb_xho_rus_mlt_chh_heb_hin_uzb_tur_ses_jav_yor_lit_mcd_bsq_ben_amr_akn_mnd_mol_swe_ven_bul_tsw_ger_hun_moo_swt_fin_prs_anl_geo_spa_ukr_eng_bos_sod_hau_grk_est_fbf_mly_rom_sun_jpn_tml_kor_pol_arw_ewe_urd_tag_cze_wly_bat_cnt_fre_dyu_ita_gam_ctl_afr_guj_pan_qcu_lat_por_svk_zul_owc_scr_aeg_dut_ind_krd_igb_glc_dgb_mao_tha_sid_knd_swa_tsn_aze_nor_slo_azi_bam_vie_amh_bem_lda_cic	-0.504887170824662	-1.20356470941336	0.23181255190022
593	wly_lit_swa_ben_hau_anl_heb_urd_azi_uzb_xho_ind_ven_arw_eng_bsq_ukr_owc_ewe_cnt_svk_krd_dgb_afr_bem_glc_est_ses_tsn_hun_mol_aeg_geo_guj_bos_dut_pan_tig_sod_slo_fin_cic_jav_prs_tag_jpn_tml_kor_spa_lat_akn_pol_mao_cze_sid_bat_mnd_mcd_igb_swe_gam_scr_ctl_ger_rom_qcu_hin_por_rus_zul_chh_grk_amh_ita_sun_fre_fbf_nor_yor_mly_tha_mlt_knd_tsw_swt_aze_bul_alb_tur_dyu_vie_amr_lda_bam_moo	-1.39155474482845	-3.49757480094084	0.000721999306521916
594	owc_urd_akn_arw_tig_amh_heb_eng_tur_uzb_tsn_jav_bam_bul_dut_bsq_pan_aeg_ewe_cnt_fre_mcd_tsw_grk_dyu_afr_hun_swa_moo_fin_alb_sod_geo_lat_glc_hin_rom_wly_mlt_lit_est_igb_sun_rus_tag_jpn_tml_kor_guj_nor_ven_bos_mly_ger_amr_bat_mnd_mol_yor_slo_gam_ita_ukr_ben_cze_qcu_prs_pol_krd_bem_anl_ctl_chh_por_mao_swe_xho_svk_swt_ind_tha_sid_knd_zul_lda_aze_spa_scr_azi_dgb_vie_hau_cic_fbf_ses	-0.231100081421695	-0.545888047149313	0.586449979804615
595	owc_ukr_igb_nor_tig_mlt_anl_ben_tur_uzb_zul_jav_ses_lat_eng_bsq_pan_chh_swa_cnt_spa_urd_tsw_mol_yor_krd_fin_bam_moo_hun_bos_sod_geo_hin_dut_svk_grk_gam_heb_ita_est_cic_mly_rom_mao_jpn_tml_kor_arw_guj_ewe_alb_tag_slo_wly_sun_mnd_scr_fbf_fre_amr_rus_ctl_prs_mcd_qcu_glc_por_lit_swt_sid_swe_amh_cze_ind_bul_dyu_pol_dgb_bat_tha_hau_knd_ven_xho_aze_ger_afr_azi_akn_vie_aeg_lda_tsn_bem	-0.433733185410099	-1.02921561380955	0.306047722790299
596	sid_mcd_zul_cze_sod_amr_wly_pan_uzb_tur_tsn_tag_lda_ben_rom_bsq_hin_tig_dyu_mnd_ukr_por_akn_ger_ewe_bos_hun_bam_swt_fin_scr_hau_geo_ctl_urd_arw_prs_heb_amh_swe_est_cic_bat_fre_mao_jpn_knd_kor_pol_ita_tsw_slo_jav_rus_aeg_ind_cnt_glc_igb_bul_owc_lit_alb_eng_krd_qcu_lat_spa_svk_ses_chh_guj_gam_grk_sun_mol_moo_dut_ven_mly_tha_mlt_tml_swa_fbf_azi_nor_afr_aze_yor_vie_anl_bem_xho_dgb	-0.63018165463683	-1.50824314215805	0.134882066269641
597	sid_mcd_tsn_glc_chh_mlt_sod_hin_azi_aze_zul_tag_fbf_pan_krd_bsq_rus_owc_ses_cnt_ita_lat_swt_eng_tsw_ukr_est_xho_bem_fin_prs_amr_geo_dut_arw_grk_afr_heb_wly_alb_hun_swa_sun_ben_mly_jpn_knd_kor_scr_mol_ewe_svk_bat_fre_amh_mao_mnd_por_dyu_ger_tig_lit_urd_pol_bos_qcu_ctl_rom_slo_lda_anl_swe_hau_cze_jav_bul_akn_nor_bam_ind_tha_aeg_tml_cic_igb_uzb_spa_guj_tur_dgb_vie_gam_moo_yor_ven	-0.142372282158818	-0.335919918326553	0.737687945376011
598	anl_ukr_swa_urd_amh_sid_mlt_bos_uzb_azi_cic_jav_ses_pan_hin_bsq_pol_hau_swt_cnt_eng_por_moo_guj_bem_cze_est_fbf_ven_fin_mol_sod_geo_slo_prs_ctl_scr_owc_wly_afr_hun_akn_mly_svk_mao_jpn_tml_kor_mcd_ben_lda_lit_ind_bul_chh_tag_mnd_swe_igb_nor_heb_fre_arw_spa_ger_qcu_krd_ita_dut_tsn_amr_rom_gam_lat_sun_alb_zul_rus_xho_bat_tha_aeg_knd_bam_yor_aze_glc_grk_tur_dgb_vie_tig_ewe_tsw_dyu	-0.551549460229183	-1.31294806435569	0.192431005679967
599	amr_guj_cic_dut_wly_gam_sid_afr_uzb_azi_swa_sun_dgb_scr_pan_bsq_mcd_mlt_dyu_mnd_ben_bul_akn_ukr_igb_ctl_hun_swt_tsn_est_glc_sod_geo_bos_fre_alb_rom_tig_owc_hin_fin_xho_mao_krd_jav_jpn_tml_kor_nor_slo_moo_ger_mly_ita_anl_tag_cnt_lit_tsw_pol_heb_spa_prs_lat_grk_qcu_rus_eng_arw_ven_aeg_por_hau_urd_bat_cze_ewe_mol_yor_ind_tha_chh_knd_ses_bem_aze_svk_swe_tur_fbf_vie_amh_lda_bam_zul	0.757698467722086	1.79927186437542	0.0752189796625495
600	tig_prs_akn_ctl_gam_owc_sid_nor_azi_aze_bam_jav_zul_grk_afr_bsq_bul_mlt_tsn_cnt_arw_fre_igb_rus_lda_por_fin_yor_swt_hun_guj_sod_geo_ita_cze_ukr_lat_aeg_chh_scr_est_dgb_mly_svk_tag_jpn_knd_kor_slo_hin_cic_mol_ind_pan_heb_bat_mnd_krd_xho_urd_hau_rom_swe_ben_eng_qcu_bos_spa_ger_bem_wly_dut_amh_glc_mao_alb_fbf_pol_ven_sun_tha_amr_tml_ses_swa_uzb_lit_mcd_tur_ewe_vie_anl_moo_tsw_dyu	-0.447237809628208	-1.06265586452367	0.290689664312486
601	owc_swe_ses_arw_anl_hau_wly_dut_azi_tur_moo_tag_ewe_ben_bos_bsq_bul_gam_zul_cnt_glc_lat_akn_grk_swa_krd_hun_yor_lda_est_spa_mlt_geo_hin_pan_nor_ctl_chh_aeg_rom_fin_dgb_ind_pol_jav_jpn_tml_kor_eng_ger_fbf_ita_mao_mcd_heb_mly_mnd_scr_tsw_ukr_sid_lit_svk_rus_guj_qcu_prs_fre_slo_xho_tig_mol_amh_cze_sun_alb_ven_afr_swt_bat_tha_amr_knd_dyu_bem_uzb_urd_por_aze_igb_vie_sod_tsn_cic_bam	-0.0756044873420839	-0.178141852907602	0.85899904099191
602	amh_ben_ven_hin_chh_owc_anl_guj_aze_azi_tsn_sun_ses_scr_nor_bsq_grk_gam_moo_mnd_svk_urd_lda_ctl_bam_rus_fin_xho_dgb_hun_afr_wly_geo_slo_lit_lat_alb_tig_hau_fre_est_dyu_ind_mcd_mly_jpn_tml_kor_prs_rom_ewe_por_tag_pol_mlt_jav_cnt_pan_swa_ita_amr_mol_ukr_krd_spa_qcu_dut_ger_swe_cic_sod_eng_aeg_cze_mao_bos_zul_glc_swt_bat_tha_heb_knd_igb_fbf_uzb_arw_bul_tur_bem_vie_sid_akn_tsw_yor	-0.256290239743233	-0.606593051284052	0.545598955631134
603	sod_krd_moo_rom_aeg_mlt_gam_slo_tur_azi_fbf_ind_swa_fre_prs_bsq_ben_sid_yor_cnt_arw_alb_tsw_rus_tsn_ctl_fin_igb_cic_est_dut_anl_geo_spa_bos_mcd_urd_amr_amh_bul_hun_ven_mao_nor_jav_jpn_tml_kor_lit_por_xho_pol_sun_ukr_tig_bat_mnd_ger_bem_grk_hau_swe_hin_lat_scr_qcu_svk_cze_guj_dgb_wly_glc_chh_eng_mly_pan_ewe_ita_dyu_tag_tha_heb_knd_swt_akn_aze_afr_mol_uzb_ses_vie_owc_zul_lda_bam	-0.515971261018308	-1.2286064928799	0.222319344947002
604	chh_ger_dgb_pan_anl_gam_aeg_swe_azi_uzb_ses_sun_moo_lat_afr_bsq_svk_mlt_xho_mnd_pol_nor_lda_fre_bem_ita_hun_ewe_zul_est_eng_amr_geo_spa_dut_por_ukr_amh_hau_ben_fin_dyu_ind_guj_bat_jpn_knd_kor_scr_mol_bam_ctl_mao_krd_owc_tag_cnt_grk_igb_rus_sod_bul_hin_rom_lit_qcu_prs_bos_cze_cic_heb_arw_tig_glc_jav_alb_ven_mcd_fbf_mly_tha_wly_tml_tsn_yor_tur_slo_urd_aze_tsw_vie_sid_swa_akn_swt	-0.235798053967424	-0.557513288563537	0.578516249818191
605	hau_fre_lda_hin_chh_wly_owc_dut_tur_aze_dyu_bat_tsn_mcd_ita_bsq_cze_mlt_bam_mnd_bos_grk_zul_afr_moo_ben_est_bem_cic_fin_swe_anl_geo_alb_eng_bul_svk_aeg_heb_urd_hun_swa_mly_lit_jav_jpn_tml_kor_mol_rom_swt_ger_mao_guj_sod_tag_cnt_krd_ewe_pan_amr_scr_pol_slo_por_qcu_nor_lat_prs_igb_amh_rus_tig_glc_ind_ctl_yor_ukr_ven_sun_tha_sid_knd_akn_ses_uzb_arw_spa_azi_dgb_vie_gam_fbf_tsw_xho	-0.326058116308336	-0.772679301661575	0.441671519906358
606	sod_bul_dyu_mol_anl_aeg_owc_lit_azi_aze_swa_bat_yor_ben_hin_bsq_arw_mlt_moo_mnd_urd_bos_dgb_grk_tsw_por_hun_fbf_igb_fin_lat_sid_geo_rom_glc_mcd_scr_tig_amr_prs_est_cic_jav_krd_mao_jpn_knd_kor_ita_slo_tsn_guj_sun_swe_amh_tag_cnt_nor_ven_svk_gam_dut_spa_ger_rus_qcu_cze_ctl_alb_ewe_hau_ukr_wly_pol_ind_fre_akn_afr_lda_mly_tha_chh_tml_bem_zul_tur_eng_pan_uzb_swt_vie_heb_ses_xho_bam	-0.248470063534256	-0.586742487837734	0.558798280470229
607	heb_lit_akn_swe_sid_anl_gam_ctl_tur_aze_tsn_bat_swt_dut_lat_bsq_fre_sod_yor_cnt_por_ukr_cic_alb_ses_svk_hun_xho_bem_fin_prs_amr_geo_eng_bul_spa_scr_wly_owc_mcd_est_tsw_sun_pan_mao_jpn_tml_kor_krd_arw_swa_cze_jav_urd_mlt_ind_mnd_guj_igb_rom_hau_mol_pol_grk_bos_qcu_ben_glc_hin_dgb_chh_rus_amh_ita_mly_nor_ven_ger_dyu_tag_tha_aeg_knd_fbf_bam_azi_afr_slo_uzb_zul_vie_tig_ewe_lda_moo	-1.10096116381719	-2.70176758347246	0.00819756572124093
608	mlt_scr_swt_afr_heb_sid_tig_alb_azi_uzb_zul_sun_ewe_mcd_bul_bsq_lit_owc_moo_mnd_ukr_bos_ses_ita_akn_arw_est_tsn_bem_hun_urd_hau_geo_guj_glc_slo_rus_anl_chh_swe_fin_igb_ind_pan_mao_jpn_knd_kor_grk_eng_dgb_ctl_jav_prs_gam_bat_cnt_lat_cic_hin_sod_por_svk_ben_mol_qcu_pol_dut_spa_yor_aeg_rom_amh_fre_tag_krd_dyu_ger_bam_mly_tha_amr_tml_fbf_tsw_tur_nor_cze_aze_lda_vie_wly_xho_ven_swa	-0.561987417936056	-1.34160052381244	0.182992346698692
609	sod_svk_yor_rus_chh_mlt_hau_mol_uzb_tur_tsw_bat_ven_ita_cze_bsq_spa_aeg_xho_cnt_nor_hin_zul_alb_lda_eng_hun_ses_dyu_est_ben_gam_geo_glc_krd_afr_pan_anl_tig_arw_fin_cic_mao_lat_tag_jpn_tml_kor_dut_ukr_swa_fre_sun_pol_amr_jav_mnd_ger_igb_bos_amh_urd_rom_guj_bul_qcu_grk_prs_ctl_fbf_sid_mcd_heb_lit_ind_por_swt_swe_bem_mly_tha_wly_knd_ewe_dgb_aze_slo_scr_azi_bam_vie_owc_akn_tsn_moo	-1.05350911278522	-2.58050027043925	0.0114306887251216
610	mlt_bul_cic_por_aeg_sod_gam_mol_uzb_azi_akn_bat_yor_lat_rus_bsq_prs_tig_xho_mnd_scr_krd_bem_nor_zul_eng_fin_bam_ses_hun_cze_amh_geo_bos_alb_mcd_grk_heb_anl_ctl_est_swt_mly_pol_jav_jpn_tml_kor_urd_ben_tsw_slo_tag_ita_owc_ind_cnt_hin_swa_glc_chh_rom_dut_spa_lit_qcu_pan_arw_ukr_moo_amr_afr_sid_svk_mao_ger_dyu_guj_ven_sun_tha_wly_knd_igb_fbf_aze_swe_fre_tur_lda_vie_hau_tsn_dgb_ewe	-0.510543222293199	-1.21593471488166	0.227087200385126
611	anl_eng_moo_pol_heb_sod_gam_ben_azi_aze_swa_mao_xho_krd_hin_bsq_grk_hau_tsn_mnd_lit_ger_yor_ctl_igb_urd_hun_lda_ewe_est_mcd_mlt_geo_fre_nor_por_alb_owc_tig_svk_fin_akn_tag_scr_mly_jpn_tml_kor_slo_bul_bam_rom_sun_cze_wly_jav_cnt_arw_fbf_glc_chh_rus_swe_lat_mol_qcu_spa_prs_afr_ven_amh_ukr_aeg_bos_bat_pan_dgb_guj_dyu_ind_tha_amr_knd_zul_ses_uzb_dut_ita_tur_cic_vie_sid_bem_tsw_swt	-0.384308570334287	-0.911485665667875	0.364396139943559
612	heb_mcd_fbf_lat_amh_hau_sid_cze_uzb_azi_dyu_jav_igb_pan_mol_bsq_afr_sod_akn_mnd_grk_ben_ses_guj_tsn_scr_est_yor_lda_fin_lit_gam_geo_spa_rus_ctl_urd_owc_tig_ger_hun_ven_mao_por_sun_jpn_tml_kor_arw_alb_zul_pol_tag_swe_chh_mly_cnt_glc_cic_ita_aeg_ukr_hin_slo_krd_qcu_bul_dut_nor_dgb_mlt_bos_amr_prs_bat_eng_swt_fre_ewe_ind_tha_wly_knd_moo_tsw_tur_rom_svk_aze_bam_vie_anl_bem_swa_xho	-0.182116801933641	-0.430283252131299	0.667985085079944
613	wly_lit_bem_guj_heb_anl_sod_prs_aze_uzb_moo_bat_lda_svk_por_bsq_krd_tig_xho_cnt_ctl_spa_dgb_cze_fbf_ben_est_tsn_zul_hun_mcd_owc_geo_ukr_bul_bos_arw_hau_mlt_urd_fin_ses_mao_glc_jav_jpn_knd_kor_pol_dut_tsw_nor_sun_rom_gam_ind_mnd_lat_igb_ita_amr_grk_hin_alb_swe_qcu_fre_afr_rus_dyu_sid_pan_aeg_ger_tag_scr_bam_mol_akn_mly_tha_chh_tml_cic_swt_tur_eng_slo_azi_ewe_vie_amh_yor_ven_swa	0.009978368830199	0.0234996735222157	0.981302047416771
614	owc_svk_yor_fre_amr_anl_amh_mcd_aze_tur_tsn_bat_igb_glc_urd_bsq_alb_hau_dyu_cnt_ita_spa_ses_ben_moo_ger_hun_lda_akn_est_eng_sod_geo_bos_pol_lit_bul_tig_mlt_slo_fin_ven_sun_krd_jav_jpn_tml_kor_lat_pan_cic_arw_ind_rus_heb_mly_mnd_rom_ewe_nor_gam_prs_afr_swe_grk_qcu_mol_por_cze_zul_wly_guj_chh_ukr_mao_dut_swa_hin_fbf_tag_tha_aeg_knd_bem_xho_uzb_ctl_scr_azi_tsw_vie_sid_bam_dgb_swt	-0.90789939817051	-2.20198709464248	0.0301391014280141
615	wly_spa_bam_ita_heb_sid_anl_pol_uzb_aze_tsn_sun_zul_prs_cze_bsq_mcd_owc_swa_mnd_lit_fre_xho_slo_ewe_glc_fin_ven_moo_est_ger_gam_geo_nor_rom_ben_krd_amh_chh_urd_hun_cic_tag_mol_jav_jpn_knd_kor_guj_ukr_yor_afr_mao_svk_amr_bat_cnt_bos_dyu_pan_mlt_ctl_lat_scr_bul_qcu_hin_dut_alb_fbf_tig_arw_aeg_eng_ind_swe_lda_por_bem_mly_tha_sod_tml_swt_dgb_tur_rus_grk_azi_akn_vie_hau_ses_tsw_igb	0.257348319587858	0.605145251539224	0.546556310027837
616	sid_glc_ewe_bul_aeg_owc_amr_lat_tur_azi_ven_mao_dgb_prs_urd_bsq_dut_anl_fbf_cnt_pan_krd_cic_hin_moo_mol_fin_bam_tsw_hun_spa_wly_geo_mcd_eng_swe_por_sod_chh_slo_est_yor_ind_ctl_bat_jpn_knd_kor_scr_ita_swa_ben_sun_bos_gam_tag_mnd_ukr_ses_cze_hau_svk_rus_lit_pol_qcu_rom_ger_alb_dyu_mlt_fre_tig_afr_jav_arw_tsn_guj_bem_mly_tha_heb_tml_swt_zul_aze_grk_nor_uzb_igb_vie_amh_xho_lda_akn	-0.47836822182733	-1.13674847151944	0.258564019126718
617	gam_ukr_dgb_slo_heb_tig_amh_arw_uzb_tur_cic_mly_bem_ita_bos_bsq_pan_mlt_tsn_mnd_prs_svk_fbf_urd_igb_dut_est_ewe_lda_fin_cze_sod_geo_alb_ger_spa_krd_aeg_chh_guj_hun_ses_ind_mcd_sun_jpn_knd_kor_pol_swe_swt_ben_tag_glc_sid_bat_cnt_afr_swa_fre_wly_hin_mol_lit_nor_qcu_scr_eng_lat_moo_amr_ctl_owc_grk_mao_rom_akn_por_dyu_jav_tha_hau_tml_bam_ven_azi_rus_bul_aze_zul_vie_anl_tsw_yor_xho	-0.415022037241312	-0.986033281689437	0.326675185533031
618	tig_ctl_ses_glc_heb_sid_aeg_spa_azi_aze_tsw_bat_fbf_nor_arw_bsq_guj_anl_yor_cnt_bul_swe_bam_cze_igb_pan_est_dyu_xho_fin_ger_wly_geo_rus_afr_urd_slo_gam_amr_krd_hun_cic_ind_eng_mao_jpn_knd_kor_pol_ukr_ewe_lat_sun_dut_hau_jav_mnd_rom_ven_hin_amh_por_scr_fre_ita_qcu_prs_bos_mcd_dgb_chh_mol_sod_lit_tag_ben_tsn_svk_zul_mly_tha_mlt_tml_lda_swt_tur_grk_alb_uzb_moo_vie_owc_akn_bem_swa	-0.242470537774841	-0.572244365918322	0.568537176632001
619	wly_lit_lda_ctl_gam_amr_hau_dut_tur_aze_zul_mao_dyu_cze_prs_bsq_bos_sod_dgb_mnd_scr_krd_akn_bul_bem_mol_fin_ven_tsw_est_pan_tig_geo_mcd_alb_ben_eng_aeg_sid_por_hun_igb_mly_lat_bat_jpn_knd_kor_hin_arw_fbf_svk_sun_spa_heb_tag_cnt_glc_ewe_urd_mlt_guj_rom_slo_pol_qcu_swe_ukr_ita_tsn_chh_afr_anl_nor_jav_ger_ses_rus_swt_ind_tha_owc_tml_swa_yor_azi_grk_fre_uzb_bam_vie_amh_cic_xho_moo	0.528240013356596	1.24899565218393	0.214801359803226
620	hau_ukr_yor_ger_anl_heb_mlt_arw_aze_uzb_bem_mao_bam_lat_pol_bsq_alb_sid_cic_mnd_bos_slo_ewe_glc_fbf_guj_hun_zul_moo_fin_hin_chh_geo_pan_prs_grk_ctl_sod_wly_svk_est_swa_mly_krd_ind_jpn_knd_kor_rus_ben_dgb_eng_bat_nor_aeg_tag_cnt_mol_swt_bul_owc_dut_lit_afr_scr_qcu_mcd_cze_por_ven_amh_swe_gam_ita_jav_urd_tsn_rom_dyu_sun_tha_tig_tml_tsw_xho_tur_spa_fre_azi_lda_vie_amr_akn_ses_igb	0.0738165113774829	0.173638487514509	0.862526974450771
621	mlt_krd_igb_ctl_anl_chh_sid_ukr_aze_uzb_zul_mao_ewe_grk_arw_bsq_guj_sod_yor_cnt_svk_fre_cic_nor_lda_lit_fin_akn_dgb_hun_lat_heb_geo_mol_por_alb_slo_owc_wly_prs_est_bam_tag_mcd_mly_jpn_tml_kor_rus_ger_xho_spa_sun_pan_hau_ind_mnd_ben_dyu_eng_aeg_cze_rom_dut_afr_qcu_bul_glc_bos_tsn_gam_urd_tig_ita_bat_swe_tsw_scr_ven_jav_tha_amr_knd_fbf_bem_tur_hin_pol_azi_swa_vie_amh_ses_moo_swt	-0.0174588777838296	-0.041152536017238	0.967262512603547
622	hau_svk_swt_bul_heb_sid_owc_grk_aze_tur_dyu_mly_akn_hin_guj_bsq_slo_tig_moo_mnd_rus_afr_bam_pan_yor_ukr_hun_fbf_bem_est_dut_aeg_geo_nor_eng_ctl_lat_anl_wly_ita_fin_tsw_mao_scr_sun_jpn_knd_kor_cze_glc_cic_krd_jav_alb_sod_tag_cnt_lit_swa_mcd_mlt_rom_fre_ben_ger_qcu_urd_pol_prs_tsn_amh_mol_amr_bos_ind_por_ses_spa_zul_bat_tha_chh_tml_ewe_xho_uzb_swe_arw_azi_igb_vie_gam_dgb_ven_lda	0.0846730520501223	0.199507998452343	0.842300956103454
623	gam_urd_swa_ita_owc_sid_aeg_bos_uzb_aze_dgb_mao_xho_grk_ctl_bsq_dut_amr_bam_mnd_svk_guj_bem_rus_ewe_swe_hun_tsw_dyu_fin_pan_sod_geo_glc_scr_eng_arw_amh_tig_bul_est_cic_bat_ukr_sun_jpn_knd_kor_ger_rom_moo_nor_mly_mol_anl_ind_cnt_lit_ven_fre_wly_cze_por_mcd_krd_qcu_ben_lat_alb_swt_chh_pol_mlt_prs_jav_spa_lda_slo_tsn_tag_tha_heb_tml_akn_ses_tur_afr_hin_azi_zul_vie_hau_yor_fbf_igb	-0.787396337482294	-1.89771031822822	0.0608361762444619
624	tig_svk_ses_nor_mlt_amh_aeg_pan_azi_aze_bam_mly_ven_swe_pol_bsq_rus_hau_tsw_mnd_mol_hin_cic_eng_igb_cze_hun_bem_xho_est_bul_sid_geo_urd_fre_dut_ben_owc_wly_mcd_fin_fbf_sun_rom_ind_jpn_knd_kor_ctl_grk_ewe_spa_bat_lat_gam_mao_cnt_bos_swt_scr_heb_ukr_afr_slo_guj_qcu_por_lit_glc_moo_amr_alb_chh_ger_jav_arw_lda_prs_akn_tag_tha_anl_tml_dyu_swa_uzb_krd_ita_tur_dgb_vie_sod_tsn_yor_zul	-0.379092024383861	-0.897351186893796	0.371848714762096
625	amh_bul_bam_nor_hau_aeg_tig_mol_tur_uzb_dgb_sun_yor_svk_guj_bsq_rom_sid_tsn_cnt_pol_fre_cic_arw_dyu_ben_est_akn_ses_hun_prs_anl_geo_lit_ita_scr_ger_sod_chh_urd_fin_lda_bat_por_ind_jpn_knd_kor_grk_afr_igb_lat_jav_alb_owc_tag_mnd_eng_ven_krd_heb_swe_cze_ctl_rus_qcu_hin_ukr_spa_bem_wly_glc_mlt_bos_mly_pan_tsw_dut_xho_mao_tha_gam_tml_swa_swt_azi_slo_mcd_aze_zul_vie_amr_ewe_fbf_moo	-0.0345373065370971	-0.0814513145535336	0.935258079302608
626	heb_cze_bam_mol_tig_amr_amh_ukr_uzb_aze_tsw_bat_cic_grk_ger_bsq_krd_hau_dyu_mnd_hin_alb_ven_por_swt_nor_fin_xho_bem_hun_pol_wly_geo_ita_arw_bos_swe_anl_aeg_guj_est_tsn_jav_glc_ind_jpn_tml_kor_rom_pan_swa_ctl_sun_lit_mlt_mao_cnt_slo_yor_fre_owc_eng_rus_afr_scr_qcu_dut_mcd_bul_ses_gam_urd_chh_lat_mly_svk_moo_ben_lda_tag_tha_sod_knd_ewe_dgb_azi_spa_prs_tur_fbf_vie_sid_akn_igb_zul	-0.957130741370137	-2.32718840584218	0.0221255084820695
627	sod_lat_ven_ukr_mlt_amr_gam_prs_azi_uzb_lda_tag_igb_ger_svk_bsq_mcd_tig_ses_cnt_krd_slo_fbf_mol_moo_glc_fin_dgb_yor_est_ita_wly_geo_arw_ctl_bos_hin_owc_hau_scr_hun_akn_mly_grk_jav_jpn_tml_kor_nor_pol_bem_swe_sun_cze_sid_ind_mnd_rus_ewe_guj_chh_rom_por_pan_afr_qcu_ben_alb_urd_bam_aeg_lit_amh_eng_mao_dut_swa_bul_tsw_bat_tha_anl_knd_zul_cic_aze_spa_fre_tur_dyu_vie_heb_xho_tsn_swt	-0.216789571173781	-0.511928509206621	0.609914559138751
628	owc_rom_tsw_nor_heb_mlt_sod_hin_azi_uzb_bam_tag_ewe_por_afr_bsq_mcd_aeg_lda_cnt_cze_grk_dgb_pol_zul_ger_est_ven_fbf_hun_slo_wly_geo_bos_scr_svk_ita_amr_hau_spa_fin_dyu_sun_glc_bat_jpn_knd_kor_rus_dut_cic_pan_mao_lat_chh_mly_mnd_urd_bem_arw_gam_ctl_ukr_fre_mol_qcu_lit_prs_eng_ses_anl_swe_sid_guj_ind_bul_swa_ben_moo_jav_tha_tig_tml_yor_igb_tur_krd_alb_aze_xho_vie_amh_swt_akn_tsn	-0.304701537949851	-0.720938147121915	0.472755970997416
629	amh_prs_moo_spa_amr_mlt_wly_eng_aze_azi_swa_mly_ewe_guj_bul_bsq_mcd_gam_ven_cnt_glc_ukr_dgb_urd_swt_pan_hun_lda_fbf_fin_nor_hau_geo_swe_afr_alb_scr_tig_anl_arw_est_tsn_ind_hin_jav_jpn_tml_kor_slo_pol_cic_mol_bat_ita_aeg_tag_mnd_krd_yor_bos_owc_lit_por_svk_grk_qcu_rus_dut_cze_bam_heb_lat_sod_fre_mao_ben_zul_rom_igb_sun_tha_sid_knd_akn_dyu_uzb_ger_ctl_tur_bem_vie_chh_ses_xho_tsw	0.697152427237768	1.6508938824511	0.102133412104164
630	tig_afr_bem_rom_hau_wly_amr_ita_azi_tur_moo_mly_fbf_lit_bos_bsq_nor_sid_bam_cnt_pol_alb_swa_pan_tsw_spa_est_igb_ewe_hun_ger_aeg_geo_ben_grk_ctl_lat_gam_mlt_slo_fin_ven_jav_swe_tag_jpn_tml_kor_cze_por_yor_dut_bat_urd_chh_sun_mnd_ukr_xho_scr_amh_eng_mol_krd_svk_qcu_glc_guj_hin_tsn_sod_rus_heb_bul_ind_arw_ses_mcd_swt_mao_tha_anl_knd_dyu_akn_uzb_prs_fre_aze_dgb_vie_owc_zul_lda_cic	-0.406541196314	-0.964181157231154	0.337455577280028
631	chh_arw_cic_slo_amr_aeg_wly_ctl_tur_azi_swa_mly_bam_por_afr_bsq_ukr_owc_tsw_mnd_urd_lit_xho_dut_akn_fre_fin_lda_bem_est_prs_sid_geo_hin_bos_grk_eng_hau_amh_alb_hun_swt_mao_lat_jav_jpn_knd_kor_cze_mcd_zul_rom_tag_bul_anl_ind_cnt_svk_moo_spa_gam_krd_ben_guj_pan_qcu_glc_pol_rus_ven_heb_swe_mlt_mol_bat_ger_yor_nor_fbf_sun_tha_sod_tml_ewe_ses_uzb_ita_scr_aze_igb_vie_tig_dyu_dgb_tsn	0.230446846623028	0.542095186278488	0.589049491668179
632	anl_pol_bam_lat_chh_owc_amr_rus_azi_uzb_dyu_jav_ven_guj_lit_bsq_slo_aeg_fbf_mnd_urd_bos_bem_ben_tsw_por_est_ses_ewe_fin_nor_tig_geo_pan_rom_mol_hin_sid_wly_ctl_hun_moo_bat_grk_tag_jpn_knd_kor_scr_cze_swa_ger_mao_fre_gam_sun_cnt_glc_zul_ita_hau_dut_afr_svk_swe_qcu_mcd_krd_bul_akn_mlt_arw_sod_alb_mly_prs_lda_eng_yor_ind_tha_amh_tml_xho_swt_tur_ukr_spa_aze_tsn_vie_heb_dgb_cic_igb	-0.520566536568501	-1.23851518458598	0.218642182341534
633	aeg_ukr_ses_alb_owc_amh_wly_guj_azi_tur_dyu_bat_ven_lat_rus_bsq_ben_gam_bem_mnd_svk_ita_bam_bos_fbf_swe_est_ewe_igb_hun_ctl_amr_geo_grk_lit_rom_arw_heb_anl_pan_fin_xho_tag_scr_ind_jpn_knd_kor_prs_hin_zul_afr_mly_dut_sod_sun_cnt_urd_swt_mol_sid_por_mcd_fre_glc_qcu_eng_slo_ger_swa_chh_pol_tig_bul_mao_krd_dgb_spa_tsw_jav_tha_hau_tml_cic_yor_uzb_cze_nor_aze_moo_vie_mlt_lda_akn_tsn	-0.933825362032114	-2.2662426830848	0.0257552706310664
634	tig_prs_moo_svk_sid_chh_mlt_ukr_tur_aze_ven_bat_ses_por_alb_bsq_hin_owc_cic_mnd_grk_mol_zul_guj_swt_ger_fin_igb_dyu_hun_bos_gam_geo_eng_ita_dut_scr_aeg_heb_nor_est_bam_tag_afr_sun_jpn_knd_kor_ben_glc_ewe_spa_ind_pol_anl_mly_cnt_lat_swa_rom_amh_cze_mcd_ctl_lit_qcu_slo_urd_krd_akn_sod_fre_wly_arw_jav_pan_fbf_rus_tsn_mao_tha_hau_tml_yor_lda_azi_bul_swe_uzb_tsw_vie_amr_bem_dgb_xho	-0.185343356940034	-0.437539068788228	0.662734882427808
635	sod_bul_fbf_ukr_aeg_owc_tig_lat_tur_azi_igb_sun_tsw_prs_afr_bsq_fre_chh_ven_mnd_rus_scr_dyu_ben_swt_dut_est_akn_dgb_fin_bos_amr_geo_cze_svk_arw_por_amh_hau_mcd_hun_tsn_jav_ctl_bat_jpn_tml_kor_eng_slo_xho_spa_tag_ita_anl_ind_cnt_hin_bam_alb_gam_urd_grk_ger_swe_qcu_glc_pol_krd_moo_heb_pan_mlt_nor_mly_rom_ses_guj_lda_mao_tha_wly_knd_cic_bem_aze_lit_mol_uzb_yor_vie_sid_ewe_zul_swa	0.437790339054962	1.03245745282762	0.304535347902149
636	anl_grk_bam_prs_gam_hau_chh_alb_tur_aze_tsw_ind_lda_nor_glc_bsq_fre_amh_akn_mnd_bul_dut_bem_hin_moo_lat_est_tsn_ewe_fin_rom_sod_geo_urd_mcd_pan_krd_aeg_owc_bos_hun_cic_mao_ita_tag_jpn_tml_kor_eng_mol_yor_pol_mly_ctl_mlt_bat_cnt_scr_ven_cze_wly_por_svk_ukr_swe_qcu_afr_guj_ben_swa_heb_lit_amr_arw_sun_slo_xho_ger_ses_jav_tha_tig_knd_dyu_swt_azi_rus_spa_uzb_igb_vie_sid_zul_dgb_fbf	-0.0794924917433307	-0.18745363614871	0.851713341226817
637	aeg_hin_zul_lit_amh_anl_wly_slo_tur_uzb_tsn_bat_yor_prs_urd_bsq_pol_mlt_swa_cnt_arw_dut_lda_ctl_bem_mol_fin_xho_bam_est_pan_sid_geo_por_eng_rom_bul_heb_amr_rus_hun_ewe_mao_bos_ind_jpn_tml_kor_scr_swe_cic_fre_sun_nor_sod_mly_mnd_guj_moo_cze_gam_ben_spa_mcd_grk_qcu_ger_svk_alb_swt_hau_ita_owc_ukr_tag_afr_akn_glc_ses_jav_tha_tig_knd_ven_dyu_azi_lat_krd_aze_tsw_vie_chh_fbf_igb_dgb	-0.922830903065594	-2.2407592951675	0.0274219510364529
638	owc_rom_swa_bos_amr_chh_sid_pol_azi_aze_ses_ind_ven_arw_scr_bsq_grk_sod_zul_mnd_pan_spa_dyu_hin_akn_urd_fin_dgb_yor_est_mol_amh_geo_lat_prs_slo_ben_mlt_hau_ctl_hun_cic_sun_afr_jav_jpn_knd_kor_fre_por_bem_nor_tag_lit_wly_mao_cnt_eng_bam_bul_heb_svk_ita_guj_ger_qcu_swe_alb_mcd_fbf_gam_ukr_tig_dut_mly_krd_swt_rus_igb_bat_tha_aeg_tml_moo_tsw_uzb_glc_cze_tur_tsn_vie_anl_lda_ewe_xho	-0.0584940013602916	-0.137941597878924	0.890584801307234
639	sid_ctl_akn_alb_gam_wly_tig_pol_uzb_azi_bem_tag_dgb_krd_prs_bsq_ger_aeg_yor_cnt_nor_spa_swa_guj_dyu_urd_hun_ven_xho_fin_rus_heb_geo_scr_mcd_fre_bos_mlt_anl_swe_est_fbf_mly_ukr_sun_jpn_knd_kor_ita_grk_igb_pan_jav_lit_amh_ind_mnd_glc_cic_cze_hau_arw_afr_hin_bul_qcu_mol_ben_dut_ewe_amr_por_owc_rom_mao_svk_tsn_eng_moo_bat_tha_sod_tml_ses_lda_tur_slo_lat_aze_tsw_vie_chh_zul_bam_swt	-0.728755455931406	-1.74895758664272	0.0835976704422667
640	sid_fre_bam_bos_anl_wly_amh_urd_azi_tur_bem_bat_ewe_glc_pan_bsq_arw_hau_akn_cnt_ben_hin_dgb_guj_swa_rus_hun_fbf_dyu_fin_ukr_mlt_geo_eng_ctl_mcd_mol_heb_chh_svk_est_xho_sun_lat_mly_jpn_tml_kor_afr_pol_lda_ger_tag_swe_sod_ind_mnd_slo_tsw_dut_owc_lit_scr_nor_por_qcu_alb_prs_ita_tsn_tig_krd_aeg_rom_mao_cze_yor_bul_ven_jav_tha_gam_knd_moo_cic_aze_spa_grk_uzb_zul_vie_amr_igb_swt_ses	0.484772057988457	1.14406231506836	0.255533939055482
641	tig_ger_fbf_hin_sod_heb_gam_grk_uzb_azi_ven_mly_bam_mcd_dut_bsq_svk_chh_xho_cnt_urd_alb_yor_afr_zul_arw_est_swa_bem_fin_pol_amr_geo_ben_rom_krd_bos_hau_sid_mol_hun_akn_jav_spa_bat_jpn_knd_kor_pan_por_cic_nor_tag_fre_aeg_ind_mnd_ita_igb_lat_owc_cze_lit_ctl_ukr_qcu_glc_scr_guj_dgb_anl_eng_mlt_prs_mao_bul_ses_rus_swt_sun_tha_wly_tml_lda_tsn_aze_swe_slo_tur_tsw_vie_amh_dyu_ewe_moo	0.836666050225679	1.9897999501505	0.049549911812888
642	gam_afr_tsw_bos_sid_anl_amh_fre_tur_uzb_dgb_mao_akn_arw_rom_bsq_ger_chh_ses_cnt_por_mol_dyu_rus_ewe_eng_est_swa_fbf_hun_dut_amr_geo_urd_bul_cze_pan_mlt_owc_guj_fin_bem_ind_prs_sun_jpn_knd_kor_glc_lit_cic_ben_bat_krd_aeg_tag_mnd_ukr_yor_lat_wly_svk_alb_hin_pol_qcu_spa_mcd_grk_bam_tig_nor_heb_scr_jav_ctl_zul_ita_ven_mly_tha_sod_tml_swt_igb_aze_slo_swe_azi_lda_vie_hau_tsn_xho_moo	-0.0739739011261395	-0.174368071454408	0.861955227745148
643	wly_pol_moo_ctl_hau_sid_heb_krd_azi_aze_xho_tag_yor_rus_rom_bsq_fre_mlt_cic_mnd_dut_bos_zul_hin_igb_nor_est_bam_dyu_hun_guj_gam_geo_lat_urd_alb_lit_owc_anl_arw_fin_ses_sun_prs_mao_jpn_tml_kor_swe_spa_bem_por_ind_ukr_aeg_bat_cnt_scr_ven_mol_chh_slo_ger_ben_grk_qcu_pan_mcd_svk_lda_sod_cze_amh_glc_jav_afr_akn_bul_swa_mly_tha_amr_knd_swt_ewe_tur_eng_ita_uzb_tsn_vie_tig_fbf_tsw_dgb	0.102544657318878	0.241134447588012	0.809981748673319
644	heb_ukr_xho_rus_wly_amr_amh_krd_tur_azi_tsn_jav_dgb_swe_slo_bsq_fre_sid_ewe_mnd_glc_ben_swa_ita_zul_dut_est_ven_bam_hun_mcd_gam_geo_rom_bul_spa_eng_anl_hau_grk_fin_cic_bat_scr_mao_jpn_knd_kor_ger_afr_igb_por_mly_ctl_owc_ind_cnt_bos_lda_pan_sod_nor_urd_prs_alb_qcu_lat_mol_guj_swt_aeg_pol_tig_lit_sun_svk_tsw_hin_moo_tag_tha_mlt_tml_ses_yor_uzb_arw_cze_aze_dyu_vie_chh_akn_bem_fbf	-0.422560331163007	-1.00178965921049	0.319044653106845
645	owc_grk_swa_swe_amr_heb_aeg_pan_uzb_azi_tsn_mao_swt_guj_por_bsq_bos_hau_ses_cnt_dut_eng_lda_mol_akn_bul_hun_bem_fbf_fin_fre_tig_geo_ben_hin_spa_arw_gam_amh_ukr_est_ven_tag_rus_ind_jpn_tml_kor_slo_prs_cic_urd_jav_ger_sid_bat_mnd_ctl_dyu_pol_chh_ita_svk_lit_rom_qcu_afr_alb_glc_yor_anl_nor_sod_lat_sun_mcd_moo_scr_xho_mly_tha_wly_knd_dgb_zul_aze_krd_cze_tur_ewe_vie_mlt_bam_tsw_igb	-0.223952500830225	-0.528770790803713	0.598224186700509
646	owc_urd_bem_ben_sod_amr_mlt_por_aze_azi_ewe_jav_dyu_nor_rus_bsq_pan_sid_bam_mnd_mcd_ita_swa_ukr_dgb_svk_est_ven_cic_fin_lit_chh_geo_bos_pol_arw_afr_gam_wly_cze_hun_fbf_sun_grk_bat_jpn_knd_kor_krd_lat_tsn_fre_mao_bul_anl_tag_cnt_scr_zul_rom_heb_dut_eng_alb_ger_qcu_ctl_hin_spa_yor_hau_guj_tig_mol_ind_glc_akn_swe_lda_mly_tha_amh_tml_ses_tsw_tur_prs_slo_uzb_xho_vie_aeg_igb_moo_swt	-0.158631854126592	-0.374073312549917	0.709201275422855
647	heb_mol_akn_arw_owc_gam_wly_lit_azi_uzb_tsn_sun_bam_bos_svk_bsq_glc_sid_swt_cnt_krd_afr_dyu_bul_lda_mcd_hun_yor_fbf_fin_spa_amh_geo_lat_prs_grk_ben_mlt_tig_ger_est_moo_mly_cze_jav_jpn_knd_kor_por_eng_ses_nor_bat_pol_aeg_ind_mnd_ukr_xho_guj_sod_rus_dut_alb_rom_qcu_fre_urd_ita_cic_amr_swe_hau_hin_tag_ctl_bem_pan_ven_mao_tha_chh_tml_tsw_zul_aze_scr_slo_tur_dgb_vie_anl_ewe_swa_igb	0.260758194147694	0.614302844416876	0.540515151513482
648	anl_fre_ewe_scr_tig_amh_sid_lat_aze_azi_tsn_tag_swt_mcd_urd_bsq_krd_amr_tsw_cnt_ctl_rus_bem_alb_lda_nor_est_bam_yor_fin_pan_mlt_geo_spa_ger_arw_rom_heb_aeg_prs_hun_zul_mly_por_ind_jpn_knd_kor_bul_grk_cic_pol_mao_hin_sod_jav_mnd_slo_igb_ben_hau_eng_swe_svk_mol_qcu_afr_ita_guj_ven_chh_dut_gam_ukr_bat_lit_akn_bos_moo_sun_tha_owc_tml_xho_dyu_tur_cze_glc_uzb_dgb_vie_wly_swa_fbf_ses	-1.05611914032376	-2.58999824243441	0.01114107870814
649	chh_rom_fbf_ben_amr_anl_gam_pol_azi_aze_akn_tag_yor_rus_scr_bsq_glc_sid_swa_mnd_grk_afr_dyu_swe_moo_mcd_fin_tsw_tsn_est_svk_mlt_geo_por_arw_hin_ita_hau_wly_lat_hun_ven_ind_guj_mly_jpn_knd_kor_slo_spa_zul_ctl_bat_urd_owc_mao_cnt_cze_igb_ukr_amh_ger_alb_fre_eng_qcu_bos_pan_bul_ewe_heb_lit_aeg_krd_sun_mol_swt_prs_bam_jav_tha_sod_tml_bem_xho_tur_nor_dut_uzb_lda_vie_tig_ses_cic_dgb	0.0471601799612796	0.1110427101547	0.911821774160738
650	mlt_svk_bem_fre_amh_gam_aeg_guj_uzb_azi_swt_tag_bam_cze_hin_bsq_lit_amr_ewe_cnt_krd_prs_xho_glc_igb_arw_fin_moo_swa_est_nor_anl_geo_mcd_urd_grk_bul_sod_sid_slo_hun_ses_mao_ger_jav_jpn_tml_kor_rom_scr_akn_pol_bat_ita_tig_mly_mnd_rus_dyu_por_owc_ctl_ben_mol_lat_qcu_swe_afr_alb_lda_chh_eng_wly_bos_ind_spa_zul_pan_yor_sun_tha_hau_knd_tsn_fbf_aze_dut_ukr_tur_ven_vie_heb_tsw_dgb_cic	-0.768202654761295	-1.84614396678925	0.0680522468433648
651	sod_ita_moo_lit_amr_gam_owc_prs_tur_aze_lda_bat_bam_fre_eng_bsq_krd_tig_ven_cnt_glc_scr_akn_spa_igb_cze_est_ewe_swt_fin_hin_sid_geo_afr_bos_grk_ukr_heb_aeg_mol_hun_cic_tag_dut_mao_jpn_knd_kor_por_urd_xho_arw_sun_ben_amh_jav_mnd_lat_fbf_nor_anl_alb_slo_pol_rom_qcu_ctl_svk_bul_dyu_wly_mcd_chh_pan_ind_guj_dgb_swe_swa_mly_tha_mlt_tml_yor_ses_azi_rus_ger_uzb_tsw_vie_hau_zul_tsn_bem	-0.740051462957364	-1.77995464402747	0.0783495664836658
652	amh_dut_tsw_scr_hau_mlt_amr_ukr_tur_uzb_igb_tag_swt_urd_ger_bsq_krd_owc_fbf_cnt_fre_prs_cic_rom_moo_arw_fin_tsn_ses_est_guj_sid_geo_alb_ctl_swe_lit_heb_gam_eng_hun_bam_ind_grk_jav_jpn_tml_kor_spa_mcd_zul_lat_bat_rus_tig_mao_mnd_bos_dgb_slo_chh_bul_mol_pol_glc_qcu_hin_pan_nor_yor_anl_ben_aeg_cze_mly_por_lda_svk_swa_sun_tha_wly_knd_akn_xho_azi_ita_afr_aze_ewe_vie_sod_dyu_ven_bem	0.0785157912463736	0.184747813525997	0.853829127544336
653	gam_pol_tsw_prs_owc_sid_chh_swe_tur_aze_bem_tag_dyu_nor_alb_bsq_ben_mlt_akn_mnd_guj_ger_ses_mol_tsn_dut_hun_xho_fbf_est_bul_aeg_geo_grk_ukr_lit_afr_heb_amh_eng_fin_bam_ind_arw_bat_jpn_knd_kor_spa_ctl_ewe_urd_jav_slo_tig_mly_cnt_lat_lda_rom_anl_cze_ita_svk_por_qcu_krd_hin_bos_igb_hau_pan_wly_glc_mao_scr_ven_fre_moo_sun_tha_sod_tml_dgb_swt_uzb_mcd_rus_azi_yor_vie_amr_swa_zul_cic	-0.0982554118505588	-0.232425031773558	0.816718629474705
654	aeg_afr_yor_ben_chh_anl_hau_por_uzb_aze_tsw_bat_fbf_guj_ger_bsq_scr_owc_dyu_mnd_arw_prs_swa_slo_dgb_ukr_est_bam_ewe_hun_rus_sid_geo_rom_spa_bos_urd_amh_heb_eng_fin_cic_jav_krd_sun_jpn_knd_kor_fre_bul_lda_grk_mao_mcd_gam_tag_cnt_mol_bem_swe_mlt_cze_svk_ctl_lat_qcu_pan_hin_dut_tsn_tig_ita_amr_alb_ind_nor_swt_glc_ses_mly_tha_sod_tml_zul_xho_azi_lit_pol_tur_akn_vie_wly_moo_ven_igb	-0.869794634250255	-2.10220073396912	0.0382380481794058
655	hau_arw_dyu_mcd_wly_amh_sod_krd_tur_azi_xho_ind_bem_bul_urd_bsq_prs_owc_swa_mnd_guj_grk_dgb_swe_zul_pol_est_akn_igb_fin_rom_aeg_geo_slo_cze_ukr_ger_chh_tig_mol_hun_moo_mao_scr_mly_jpn_knd_kor_lat_pan_lda_rus_tag_ctl_heb_jav_cnt_hin_tsw_afr_mlt_fre_alb_lit_ita_qcu_por_glc_ben_fbf_gam_dut_amr_nor_sun_spa_tsn_eng_swt_bat_tha_anl_tml_ven_ses_aze_svk_bos_uzb_bam_vie_sid_cic_ewe_yor	-0.132372158101013	-0.311928624107423	0.755793019892506
656	aeg_lit_tsn_arw_hau_gam_amh_nor_azi_aze_fbf_jav_moo_afr_rom_bsq_dut_wly_tsw_mnd_glc_ukr_swa_grk_igb_slo_hun_dgb_bam_est_rus_heb_geo_eng_swe_krd_mcd_amr_mlt_pan_fin_zul_mao_por_sun_jpn_knd_kor_mol_bos_xho_urd_bat_ger_sod_tag_cnt_svk_yor_hin_owc_ita_guj_lat_cze_qcu_spa_scr_ctl_lda_anl_alb_sid_ben_mly_pol_ses_fre_ewe_ind_tha_chh_tml_swt_ven_uzb_prs_bul_tur_dyu_vie_tig_cic_bem_akn	-0.298640886751942	-0.706807109906406	0.481453563712787
657	gam_grk_bam_fre_sod_amh_wly_glc_uzb_aze_xho_tag_tsn_eng_urd_bsq_mcd_owc_cic_cnt_por_bul_dyu_nor_ven_guj_est_swa_bem_fin_ukr_heb_geo_slo_krd_pan_cze_aeg_hau_rus_hun_igb_bat_ger_mao_jpn_knd_kor_pol_swe_swt_arw_ind_ctl_tig_mly_mnd_dut_dgb_ita_anl_rom_svk_mol_lat_qcu_prs_ben_scr_yor_amr_bos_sid_hin_sun_afr_ewe_lit_zul_jav_tha_mlt_tml_tsw_fbf_tur_spa_alb_azi_lda_vie_chh_akn_ses_moo	0.155089810587287	0.365569767441325	0.715516305635975
658	sod_svk_dgb_afr_hau_gam_aeg_guj_tur_aze_bem_mao_ses_rom_pan_bsq_urd_anl_bam_cnt_swe_lat_swa_krd_akn_spa_fin_dyu_ewe_est_fre_mlt_geo_ben_ita_grk_mcd_tig_heb_dut_hun_lda_jav_mol_ind_jpn_knd_kor_cze_bul_igb_eng_bat_prs_sid_tag_mnd_arw_tsw_alb_owc_bos_pol_slo_rus_qcu_ctl_glc_scr_ven_chh_ger_amr_nor_mly_lit_fbf_por_zul_sun_tha_amh_tml_tsn_xho_uzb_hin_ukr_azi_moo_vie_wly_swt_yor_cic	-0.723739001261129	-1.7394808732265	0.0852587564069845
659	sod_glc_zul_dut_owc_chh_tig_lit_azi_aze_igb_tag_ewe_slo_scr_bsq_swe_amr_cic_mnd_ctl_ger_ven_grk_dyu_krd_fin_ses_xho_est_bul_gam_geo_eng_alb_lat_pan_mlt_aeg_svk_hun_swt_ind_spa_bat_jpn_knd_kor_ita_bos_lda_urd_jav_arw_anl_sun_cnt_prs_tsn_pol_amh_por_ukr_cze_afr_qcu_fre_mol_rom_bem_heb_mcd_sid_rus_mly_guj_moo_hin_bam_mao_tha_hau_tml_dgb_tsw_tur_ben_nor_uzb_fbf_vie_wly_akn_swa_yor	-0.220756564957021	-0.520752901730712	0.603776592979973
660	anl_por_ewe_swe_amh_hau_sid_krd_azi_tur_ses_mao_moo_lit_pan_bsq_fre_mlt_xho_mnd_guj_glc_bam_mcd_bem_scr_fin_cic_dyu_est_urd_owc_geo_bos_nor_ger_lat_chh_tig_hin_hun_tsn_jav_slo_mly_jpn_tml_kor_pol_ben_yor_spa_bat_grk_sod_sun_cnt_rus_lda_ctl_heb_svk_prs_dut_ukr_qcu_alb_mol_ita_zul_aeg_arw_amr_cze_tag_bul_ven_afr_tsw_ind_tha_gam_knd_akn_dgb_aze_eng_rom_uzb_fbf_vie_wly_igb_swa_swt	0.390304303111642	0.920051245299487	0.359926326335546
661	anl_ben_tsw_bos_sod_tig_heb_swe_uzb_tur_bem_mly_akn_por_alb_bsq_ctl_owc_ven_mnd_ita_rus_xho_ger_zul_glc_est_moo_ses_fin_dut_hau_geo_bul_spa_fre_afr_wly_mlt_nor_hun_yor_jav_lit_tag_jpn_tml_kor_eng_cze_tsn_slo_bat_guj_gam_ind_cnt_krd_lda_pol_amr_prs_grk_scr_svk_qcu_urd_arw_lat_cic_aeg_rom_chh_mcd_mao_pan_dyu_mol_swa_sun_tha_amh_knd_dgb_igb_aze_ukr_hin_azi_bam_vie_sid_swt_fbf_ewe	0.0101974613333221	0.0240357605650644	0.980875581876195
662	tig_alb_dgb_ger_chh_heb_anl_swe_uzb_azi_swa_mao_akn_mcd_mol_bsq_dut_aeg_zul_cnt_fre_hin_swt_svk_bem_slo_hun_cic_igb_fin_lat_amr_geo_eng_pol_pan_rom_sod_wly_ukr_est_lda_bat_prs_ind_jpn_knd_kor_spa_por_tsn_arw_sun_nor_owc_jav_mnd_urd_bam_grk_amh_scr_bul_bos_cze_qcu_rus_glc_krd_ses_mlt_ben_sid_ctl_tag_ita_xho_lit_fbf_mly_tha_gam_tml_ewe_yor_tur_afr_guj_aze_dyu_vie_hau_tsw_ven_moo	-0.693376752349745	-1.66345776507267	0.0995872822726643
663	gam_krd_zul_glc_mlt_hau_wly_alb_uzb_tur_tsw_ind_yor_rus_ctl_bsq_rom_aeg_dyu_cnt_hin_por_lda_grk_moo_nor_est_akn_tsn_fin_pol_chh_geo_eng_dut_mol_swe_sod_heb_arw_hun_ven_tag_slo_mao_jpn_knd_kor_ben_spa_ses_svk_bat_fre_amh_mly_mnd_urd_xho_bos_amr_lit_cze_pan_ger_qcu_bul_scr_ita_swt_sid_ukr_tig_guj_sun_afr_dgb_prs_igb_jav_tha_owc_tml_bam_fbf_aze_mcd_lat_azi_bem_vie_anl_ewe_cic_swa	-0.321452381680656	-0.760770714400138	0.448718638228404
664	anl_nor_fbf_rom_amh_tig_aeg_fre_aze_azi_tsw_tag_ses_ctl_prs_bsq_ukr_mlt_swa_mnd_bos_pol_moo_scr_tsn_glc_hun_ewe_cic_est_afr_heb_geo_ben_lat_grk_ita_sid_hau_por_fin_zul_mly_mol_sun_jpn_knd_kor_cze_dut_swt_spa_jav_swe_owc_bat_cnt_urd_akn_svk_chh_mcd_krd_arw_lit_qcu_eng_alb_rus_dyu_sod_pan_wly_bul_ind_ger_lda_guj_igb_mao_tha_amr_tml_yor_bam_tur_slo_hin_uzb_bem_vie_gam_xho_ven_dgb	-0.646189084772061	-1.54736913479134	0.125170593162196
665	heb_nor_tsn_bos_anl_tig_aeg_cze_aze_tur_ses_mly_ven_lat_rom_bsq_ukr_sid_zul_mnd_hin_mol_dyu_alb_bem_glc_hun_xho_moo_fin_scr_wly_geo_spa_mcd_dut_ctl_mlt_chh_arw_est_swa_sun_grk_tag_jpn_knd_kor_por_ger_cic_ita_ind_pan_gam_mao_cnt_bul_lda_fre_sod_rus_urd_krd_ben_qcu_eng_afr_slo_fbf_amr_lit_amh_prs_bat_pol_tsw_guj_ewe_jav_tha_hau_tml_dgb_swt_uzb_svk_swe_azi_akn_vie_owc_yor_igb_bam	-0.315671087682899	-0.749281579223939	0.455578603211568
666	heb_grk_bam_lit_anl_gam_owc_mol_aze_tur_moo_sun_swa_pol_scr_bsq_bul_sod_tsw_cnt_urd_glc_xho_afr_cic_por_hun_ven_igb_fin_bos_sid_geo_ctl_pan_guj_mcd_aeg_mlt_slo_est_lda_mly_ita_ind_jpn_tml_kor_hin_fre_yor_prs_mao_dut_tig_jav_mnd_arw_bem_svk_wly_nor_krd_cze_ukr_qcu_alb_rom_swe_akn_chh_eng_amh_lat_tag_spa_tsn_rus_dgb_bat_tha_hau_knd_swt_ewe_azi_ger_ben_uzb_dyu_vie_amr_ses_fbf_zul	-0.603977165489761	-1.44293039124296	0.152399859052548
667	sid_guj_tsw_urd_owc_sod_wly_ita_uzb_tur_tsn_mly_bam_slo_dut_bsq_krd_mlt_cic_mnd_scr_rus_moo_ben_ewe_bos_est_bem_ven_hun_lat_amh_geo_pan_grk_ukr_swe_chh_heb_eng_fin_ses_bat_nor_tag_jpn_knd_kor_glc_por_xho_hin_ind_pol_gam_jav_cnt_fre_igb_arw_tig_ctl_rom_cze_afr_qcu_mcd_lit_alb_yor_hau_bul_amr_spa_sun_ger_lda_svk_swt_mao_tha_anl_tml_swa_dyu_aze_mol_prs_azi_akn_vie_aeg_fbf_zul_dgb	-0.257309095328519	-0.608117001014025	0.544592161261181
668	sid_arw_akn_guj_mlt_hau_wly_bul_aze_uzb_ven_tag_dyu_afr_dut_bsq_pan_sod_fbf_mnd_por_pol_bam_mol_ses_mcd_fin_ewe_dgb_est_bos_amr_geo_prs_svk_rom_cze_tig_anl_ita_hun_lda_sun_ukr_jav_jpn_tml_kor_alb_lit_swt_grk_mly_ben_aeg_mao_cnt_urd_tsw_rus_chh_krd_hin_ger_glc_qcu_scr_ctl_fre_swa_heb_slo_gam_lat_ind_nor_cic_spa_xho_bat_tha_amh_knd_tsn_zul_tur_eng_swe_azi_igb_vie_owc_yor_bem_moo	0.399263708448234	0.941106606597566	0.349088371683268
669	hau_hin_akn_rom_sid_amr_heb_afr_tur_aze_swt_tag_dyu_glc_mcd_bsq_nor_sod_moo_cnt_ctl_fre_fbf_arw_tsw_ger_est_ewe_bem_fin_ita_chh_geo_rus_alb_pol_grk_gam_tig_ukr_hun_xho_bat_guj_mly_jpn_tml_kor_dut_bul_cic_svk_sun_pan_wly_jav_mnd_urd_bam_ben_owc_swe_krd_bos_scr_qcu_lat_mol_spa_swa_amh_lit_mlt_eng_mao_slo_tsn_cze_lda_ind_tha_aeg_knd_zul_ven_uzb_por_prs_azi_yor_vie_anl_igb_dgb_ses	-0.197397511159243	-0.46570121485661	0.642518185071306
670	chh_cze_ven_krd_tig_heb_amr_rom_azi_tur_dgb_ind_ewe_spa_svk_bsq_urd_mlt_bem_mnd_alb_arw_fbf_mcd_lda_glc_hun_ses_swa_fin_lat_wly_geo_ger_slo_prs_fre_gam_sod_bos_est_moo_tag_pol_sun_jpn_knd_kor_hin_ben_zul_eng_jav_pan_aeg_mly_cnt_ita_xho_ukr_amh_bul_swe_rus_grk_qcu_dut_por_afr_cic_sid_mol_anl_guj_bat_lit_swt_scr_akn_mao_tha_hau_tml_yor_bam_aze_ctl_nor_uzb_tsn_vie_owc_igb_dyu_tsw	-0.340283316250899	-0.80526061900258	0.422723334144844
671	amr_ita_ven_ukr_gam_aeg_anl_krd_tur_uzb_fbf_mao_xho_hin_bul_bsq_prs_chh_dyu_mnd_rom_svk_swa_dut_swt_guj_hun_tsn_yor_fin_spa_owc_geo_ctl_por_glc_nor_heb_tig_grk_est_ses_sun_bos_ind_jpn_knd_kor_lit_swe_akn_pan_bat_mcd_mlt_tag_cnt_arw_bam_alb_sid_afr_lat_urd_scr_qcu_mol_rus_fre_ewe_amh_ger_sod_slo_mly_ben_dgb_cze_zul_jav_tha_hau_tml_igb_moo_azi_pol_eng_aze_bem_vie_wly_cic_lda_tsw	-0.841522169979088	-2.03273755098836	0.0449300949962048
672	owc_glc_dgb_rom_amr_mlt_chh_ctl_tur_azi_bem_mly_yor_lat_rus_bsq_arw_sid_xho_cnt_krd_pan_tsw_scr_lda_pol_hun_bam_tsn_est_prs_gam_geo_afr_lit_guj_mol_anl_amh_eng_fin_swa_sun_spa_tag_jpn_tml_kor_bul_ben_ewe_cze_jav_ukr_sod_mao_mnd_dut_fbf_alb_heb_svk_hin_por_urd_qcu_ger_ita_mcd_akn_tig_bos_aeg_fre_ind_grk_igb_swe_cic_bat_tha_wly_knd_moo_zul_aze_nor_slo_uzb_swt_vie_hau_ses_ven_dyu	0.0143523409850827	0.0338268721741529	0.973087703426605
673	sod_ctl_fbf_arw_wly_chh_aeg_glc_tur_azi_moo_jav_ses_guj_swe_bsq_slo_amr_lda_cnt_nor_ukr_zul_prs_ven_ben_est_dyu_akn_hun_hin_hau_geo_alb_ita_por_svk_tig_sid_bul_fin_cic_bat_lat_ind_jpn_knd_kor_pan_urd_swt_rus_tag_ger_gam_mly_mnd_scr_bam_fre_heb_cze_mcd_spa_rom_qcu_mol_afr_grk_xho_anl_lit_mlt_krd_mao_eng_bem_pol_igb_sun_tha_amh_tml_dgb_tsn_aze_dut_bos_uzb_swa_vie_owc_tsw_yor_ewe	-0.187280667518294	-0.442477590115691	0.659171027488518
674	sid_slo_lda_urd_gam_amr_wly_swe_tur_aze_moo_sun_ven_ukr_hin_bsq_ben_chh_bem_cnt_eng_guj_dgb_alb_tsn_scr_hun_bam_tsw_fin_grk_tig_geo_bul_svk_krd_glc_sod_owc_rom_est_zul_tag_cze_jav_jpn_tml_kor_pol_mol_xho_ctl_mly_ita_anl_mao_mnd_lit_igb_afr_hau_nor_arw_spa_por_qcu_pan_ger_lat_cic_aeg_dut_mlt_rus_bat_fre_dyu_prs_ewe_ind_tha_amh_knd_swa_akn_azi_mcd_bos_uzb_swt_vie_heb_ses_fbf_yor	0.175551797554954	0.413536683801187	0.680165498511848
675	amh_bul_bem_hin_sod_anl_owc_urd_uzb_azi_dgb_bat_yor_mcd_ctl_bsq_glc_gam_xho_cnt_alb_dut_tsn_rus_cic_ger_hun_igb_dyu_est_ukr_mlt_geo_bos_krd_pan_nor_amr_sid_mol_fin_ewe_ind_fre_mao_jpn_tml_kor_rom_afr_zul_ita_jav_por_chh_sun_mnd_arw_akn_lat_tig_scr_spa_pol_ben_qcu_lit_cze_svk_moo_aeg_slo_hau_prs_tag_grk_swa_eng_lda_mly_tha_wly_knd_ven_fbf_tur_swe_guj_aze_ses_vie_heb_tsw_bam_swt	-0.411532484063172	-0.977683230999105	0.33076741582687
676	wly_pol_cic_nor_chh_heb_anl_por_azi_uzb_yor_jav_xho_alb_spa_bsq_arw_tig_ses_cnt_lat_urd_swa_hin_lda_dut_fin_moo_swt_hun_swe_hau_geo_afr_mcd_glc_prs_sid_aeg_mol_est_dgb_ind_scr_mly_jpn_tml_kor_ger_grk_akn_fre_mao_pan_mlt_tag_mnd_slo_dyu_bul_amh_lit_rus_krd_ctl_qcu_ben_ita_eng_zul_owc_ukr_gam_guj_sun_svk_ewe_rom_tsw_bat_tha_sod_knd_igb_bem_tur_bos_cze_aze_fbf_vie_amr_bam_ven_tsn	-0.772134805063259	-1.858306839426	0.0662887064299087
677	gam_bul_ven_scr_aeg_wly_anl_arw_uzb_tur_cic_mao_xho_ita_glc_bsq_krd_sod_ewe_mnd_mol_lit_swt_rom_dgb_spa_fin_bam_dyu_hun_prs_owc_geo_slo_afr_mcd_ben_chh_tig_lat_est_tsn_sun_por_tag_jpn_knd_kor_rus_grk_ses_cze_jav_eng_heb_bat_cnt_nor_lda_bos_mlt_ctl_alb_svk_hin_qcu_ukr_fre_pol_igb_amr_pan_sid_ger_ind_guj_akn_swe_bem_mly_tha_amh_tml_moo_tsw_aze_dut_urd_azi_yor_vie_hau_swa_zul_fbf	-0.0264831615742911	-0.0623560509523456	0.950413113779296
678	chh_spa_zul_mcd_hau_amr_wly_bul_azi_uzb_ses_jav_yor_arw_swe_bsq_ben_aeg_dgb_cnt_guj_ita_bem_krd_xho_alb_hun_swt_igb_fin_glc_anl_geo_slo_grk_lit_cze_sod_tig_dut_est_tsw_mly_fre_tag_jpn_knd_kor_lat_ukr_ven_ctl_sun_prs_owc_ind_mnd_ger_lda_mol_heb_rom_rus_urd_hin_qcu_pan_svk_bos_tsn_amh_eng_gam_scr_mao_afr_bam_por_akn_bat_tha_mlt_tml_dyu_moo_tur_nor_pol_aze_cic_vie_sid_fbf_swa_ewe	-0.189851098103087	-0.448255435026481	0.65501144440981
679	anl_hin_akn_mol_hau_chh_gam_lit_aze_tur_dgb_bat_ses_mcd_ukr_bsq_bos_tig_swa_mnd_por_grk_tsn_lat_ewe_krd_est_cic_ven_fin_spa_owc_geo_swe_rom_prs_alb_amh_mlt_scr_hun_bem_mao_dut_mly_jpn_knd_kor_bul_guj_yor_ger_tag_pan_sid_ind_cnt_rus_zul_pol_wly_ben_arw_slo_eng_qcu_urd_svk_fre_lda_heb_glc_amr_cze_jav_nor_fbf_ita_igb_sun_tha_aeg_tml_tsw_swt_azi_afr_ctl_uzb_xho_vie_sod_moo_dyu_bam	-0.308371996961597	-0.729543858299929	0.467502552786842
680	amr_ben_yor_rus_heb_owc_anl_prs_aze_uzb_swa_tag_akn_ger_rom_bsq_por_amh_moo_mnd_pan_hin_cic_lit_ven_afr_hun_ewe_xho_est_bul_tig_geo_grk_fre_alb_nor_gam_hau_swe_fin_tsn_bat_ctl_sun_jpn_knd_kor_lat_glc_swt_pol_mly_urd_wly_jav_cnt_cze_fbf_krd_aeg_slo_spa_ita_svk_qcu_bos_scr_mcd_lda_mlt_ukr_sod_arw_mao_dut_dgb_guj_zul_ind_tha_chh_tml_igb_bem_azi_eng_mol_tur_bam_vie_sid_ses_tsw_dyu	0.692046734665496	1.64059187801117	0.104260222121257
681	mlt_grk_lda_rus_wly_gam_amr_hin_uzb_tur_akn_tag_ven_ben_cze_bsq_spa_owc_dyu_cnt_afr_slo_xho_swe_bem_rom_est_swt_igb_fin_scr_tig_geo_urd_ctl_bos_ger_aeg_amh_bul_hun_tsn_jav_ita_ind_jpn_tml_kor_pol_nor_dgb_alb_mao_svk_heb_mly_mnd_ukr_ewe_fre_sod_krd_por_lit_lat_qcu_mcd_dut_prs_yor_sid_glc_anl_guj_bat_mol_zul_arw_moo_sun_tha_hau_knd_cic_swa_aze_eng_pan_azi_bam_vie_chh_ses_fbf_tsw	-0.0194927430473531	-0.0459123824955227	0.963478529167643
682	amh_pol_tsw_ukr_aeg_sod_hau_afr_aze_uzb_akn_ind_moo_scr_mol_bsq_swe_anl_igb_cnt_arw_cze_ewe_svk_zul_dut_hun_lda_fbf_fin_prs_chh_geo_glc_ben_ger_lit_wly_amr_hin_est_swt_bat_lat_jav_jpn_knd_kor_krd_eng_bem_ita_sun_fre_tig_tag_mnd_pan_xho_mcd_heb_urd_rus_spa_alb_qcu_ctl_slo_rom_yor_owc_grk_mlt_guj_mly_por_bam_bul_dyu_mao_tha_gam_tml_tsn_swa_azi_bos_nor_tur_ses_vie_sid_ven_cic_dgb	-0.0449660828750289	-0.105813441649119	0.915958272576706
683	tig_cze_tsn_por_aeg_owc_sod_pan_azi_tur_lda_sun_swa_glc_urd_bsq_ita_gam_bam_cnt_arw_spa_ses_swe_moo_grk_est_dyu_tsw_hun_bos_sid_geo_hin_alb_dut_afr_mlt_chh_mol_fin_yor_mly_pol_jav_jpn_knd_kor_prs_rus_ven_krd_tag_nor_wly_mao_mnd_svk_bem_lat_amr_fre_ukr_ben_ger_qcu_guj_slo_bul_xho_hau_mcd_heb_ctl_bat_eng_akn_rom_zul_ind_tha_anl_tml_swt_igb_aze_scr_lit_uzb_fbf_vie_amh_dgb_ewe_cic	0.0359676528596104	0.0846664864544146	0.932708535178959
684	tig_hin_swt_alb_anl_sid_gam_mol_azi_uzb_cic_mly_xho_pol_ctl_bsq_fre_amh_tsw_mnd_swe_slo_bem_mcd_dyu_rom_hun_tsn_moo_fin_pan_owc_geo_bul_rus_por_lat_mlt_amr_dut_est_swa_ind_krd_tag_jpn_tml_kor_bos_svk_yor_cze_jav_ukr_aeg_bat_cnt_ben_zul_urd_heb_glc_ita_scr_afr_qcu_lit_guj_nor_igb_sod_spa_hau_prs_mao_arw_ven_ger_ses_sun_tha_wly_knd_ewe_bam_tur_grk_eng_aze_akn_vie_chh_lda_fbf_dgb	0.569507438223255	1.34551011165271	0.181731960394882
685	sid_eng_ses_pan_amh_gam_heb_alb_tur_aze_ewe_mao_swa_svk_glc_bsq_lit_owc_yor_cnt_swe_spa_bam_rom_tsw_urd_fin_igb_tsn_est_guj_mlt_geo_krd_ukr_pol_ben_chh_anl_prs_hun_swt_ind_nor_tag_jpn_tml_kor_dut_mcd_xho_slo_bat_grk_aeg_jav_mnd_afr_ven_arw_tig_cze_ctl_hin_por_qcu_lat_rus_fre_zul_wly_bos_sod_mol_sun_bul_lda_scr_dgb_mly_tha_amr_knd_moo_dyu_uzb_ita_ger_azi_bem_vie_hau_cic_akn_fbf	-0.265633101686006	-0.627467397998267	0.531890496592356
686	amr_arw_ses_hin_hau_mlt_wly_grk_uzb_tur_swt_sun_tsw_prs_ben_bsq_dut_aeg_ewe_mnd_scr_nor_zul_bul_fbf_pol_fin_bam_dgb_est_pan_chh_geo_por_lit_ctl_rus_sid_gam_cze_hun_yor_bat_mol_ind_jpn_tml_kor_eng_mcd_akn_ukr_jav_urd_owc_mly_cnt_krd_cic_svk_amh_bos_rom_spa_swe_qcu_ita_glc_guj_dyu_anl_fre_sod_lat_mao_alb_ven_afr_igb_tag_tha_tig_knd_swa_bem_azi_ger_slo_aze_moo_vie_heb_lda_tsn_xho	-0.165691147099197	-0.390873918320173	0.696784431180589
687	mlt_ukr_ses_arw_tig_chh_gam_slo_tur_uzb_bam_mly_cic_fre_pan_bsq_ctl_amr_swa_mnd_bul_swe_yor_cze_dgb_hin_hun_tsn_dyu_est_guj_aeg_geo_scr_glc_grk_pol_owc_sod_lat_fin_swt_mao_ben_ind_jpn_tml_kor_rom_spa_akn_bos_bat_mcd_amh_sun_cnt_ita_lda_dut_sid_rus_svk_afr_ger_qcu_eng_krd_nor_xho_anl_alb_heb_urd_tag_prs_ven_por_zul_jav_tha_hau_knd_moo_ewe_aze_lit_mol_azi_tsw_vie_wly_igb_fbf_bem	-0.144121380362192	-0.340045179746092	0.734589332783312
688	amr_pol_ses_ben_amh_heb_aeg_ger_tur_aze_dgb_tag_bem_hin_rus_bsq_afr_sod_moo_cnt_rom_prs_dyu_scr_fbf_ukr_est_swa_ewe_hun_slo_wly_geo_ctl_eng_por_alb_gam_owc_grk_fin_ven_sun_lit_bat_jpn_tml_kor_spa_glc_bam_urd_ind_bos_anl_mly_mnd_bul_lda_mcd_tig_pan_arw_guj_lat_qcu_svk_nor_krd_tsw_chh_fre_sid_cze_mao_swe_cic_ita_igb_jav_tha_hau_knd_yor_xho_azi_mol_dut_uzb_zul_vie_mlt_akn_swt_tsn	-0.679976270169653	-1.62887523363885	0.106722374862559
689	chh_ger_ses_lat_tig_heb_owc_grk_azi_tur_ven_mly_tsw_mol_arw_bsq_scr_sid_swa_mnd_svk_ita_bem_fre_bam_swe_fin_dyu_tsn_hun_rus_hau_geo_hin_nor_pan_mcd_wly_mlt_cze_est_lda_sun_pol_ind_jpn_knd_kor_alb_spa_akn_ben_jav_prs_amh_tag_cnt_lit_zul_urd_aeg_por_guj_ukr_slo_qcu_dut_krd_glc_xho_sod_ctl_anl_rom_mao_afr_dgb_eng_yor_bat_tha_amr_tml_igb_fbf_uzb_bos_bul_aze_moo_vie_gam_ewe_swt_cic	0.400069321810796	0.942686283965611	0.348283834434695
690	sod_dut_dgb_mcd_mlt_hau_owc_bul_azi_uzb_akn_bat_dyu_ukr_svk_bsq_ger_aeg_ewe_cnt_eng_fre_ven_slo_zul_ctl_est_bam_lda_hun_arw_tig_geo_afr_nor_por_lit_amh_chh_prs_fin_tsw_sun_bos_tag_jpn_tml_kor_ita_hin_bem_mol_ind_ben_gam_mao_mnd_swe_igb_rom_heb_cze_scr_guj_pol_qcu_alb_spa_urd_cic_wly_grk_anl_glc_mly_rus_swt_krd_xho_jav_tha_amr_knd_tsn_fbf_tur_lat_pan_aze_ses_vie_sid_swa_moo_yor	-0.0661294196816888	-0.155815334784609	0.876516298771762
691	amr_lat_dyu_rom_owc_gam_tig_svk_tur_uzb_fbf_ind_bem_grk_ukr_bsq_glc_heb_moo_cnt_pan_bul_zul_alb_igb_urd_fin_dgb_ewe_est_afr_chh_geo_hin_lit_pol_scr_aeg_sid_nor_hun_lda_bat_mol_sun_jpn_knd_kor_krd_guj_bam_ctl_mly_bos_sod_tag_mnd_ita_tsw_spa_amh_rus_slo_fre_por_qcu_arw_eng_ger_tsn_mlt_mcd_anl_cze_jav_prs_yor_dut_akn_mao_tha_wly_tml_cic_swa_aze_ben_swe_azi_swt_vie_hau_ses_xho_ven	-0.154968010633583	-0.365641329456889	0.715463077820863
692	gam_swe_moo_afr_tig_sod_sid_rus_azi_uzb_swa_mly_ven_ita_rom_bsq_ctl_anl_fbf_mnd_pan_grk_akn_lat_bem_eng_est_zul_dyu_fin_glc_aeg_geo_mol_urd_nor_arw_hau_heb_ger_hun_xho_ind_lit_jav_jpn_tml_kor_ukr_fre_tsw_prs_bat_ben_owc_tag_cnt_mcd_ses_hin_mlt_krd_spa_dut_pol_qcu_bul_slo_bos_dgb_chh_cze_wly_alb_sun_svk_yor_por_cic_mao_tha_amh_knd_bam_tsn_aze_guj_scr_tur_swt_vie_amr_igb_ewe_lda	-0.774298598916318	-1.86503921625683	0.0653291123093821
693	anl_pan_swt_rus_aeg_amr_sod_lat_azi_tur_bam_sun_yor_por_lit_bsq_alb_owc_cic_cnt_hin_grk_zul_bos_tsn_arw_hun_ses_ewe_fin_bul_chh_geo_ctl_nor_guj_spa_heb_wly_mol_est_lda_ind_afr_bat_jpn_tml_kor_glc_slo_tsw_ben_mao_eng_sid_mly_mnd_mcd_swa_swe_gam_rom_pol_ger_cze_qcu_urd_fre_ukr_akn_amh_prs_mlt_dut_tag_scr_dgb_svk_igb_jav_tha_tig_knd_xho_ven_uzb_ita_krd_aze_fbf_vie_hau_bem_moo_dyu	-0.664876114621785	-1.58971507294426	0.115292946125727
694	tig_nor_akn_krd_gam_heb_chh_cze_aze_tur_cic_ind_dgb_pan_spa_bsq_guj_sid_dyu_mnd_ger_eng_zul_scr_igb_lat_est_ven_yor_fin_rom_wly_geo_dut_bul_por_fre_hau_amr_rus_hun_swa_sun_mol_jav_jpn_tml_kor_ben_lit_xho_swe_tag_glc_sod_bat_cnt_prs_tsw_bos_amh_slo_urd_ukr_grk_qcu_svk_ctl_arw_bem_mlt_ita_owc_hin_mao_mcd_bam_pol_tsn_mly_tha_aeg_knd_fbf_lda_uzb_alb_afr_azi_moo_vie_anl_ses_ewe_swt	-0.748625647155403	-1.79762856618115	0.075481194135214
695	owc_rus_tsn_ita_sod_amr_anl_por_uzb_azi_bam_mly_swa_dut_mcd_bsq_prs_heb_lda_mnd_rom_pol_dyu_cze_moo_pan_est_bem_xho_fin_lat_hau_geo_krd_mol_glc_grk_amh_chh_ben_hun_ses_ind_eng_sun_jpn_tml_kor_slo_nor_ven_swe_jav_alb_wly_tag_cnt_urd_akn_ukr_mlt_bos_ctl_afr_hin_qcu_ger_bul_spa_igb_aeg_fre_tig_lit_bat_guj_dgb_scr_fbf_mao_tha_sid_knd_tsw_cic_tur_svk_arw_aze_yor_vie_gam_ewe_swt_zul	0.112279484034892	0.264597007103993	0.791905449858819
696	gam_glc_moo_nor_hau_anl_amh_cze_azi_uzb_tsw_bat_bam_slo_krd_bsq_eng_sod_ses_cnt_alb_scr_bem_svk_swa_bos_hun_cic_ewe_fin_rom_tig_geo_urd_pol_dut_guj_mlt_wly_mcd_est_lda_tag_ita_jav_jpn_knd_kor_ger_lit_ven_prs_sun_afr_aeg_ind_mnd_mol_dyu_ben_owc_grk_bul_ctl_hin_qcu_pan_arw_rus_dgb_heb_por_chh_lat_mly_fre_swt_ukr_akn_mao_tha_amr_tml_zul_yor_aze_spa_swe_tur_xho_vie_sid_igb_fbf_tsn	0.434055207119837	1.02312678730715	0.308901921763577
697	sod_ben_moo_spa_amr_owc_sid_prs_tur_aze_cic_sun_swa_hin_slo_bsq_rom_hau_ewe_mnd_fre_glc_zul_scr_bem_pan_fin_xho_tsw_est_bos_amh_geo_swe_por_nor_afr_chh_mlt_lit_hun_ven_tag_dut_ind_jpn_tml_kor_krd_urd_dyu_ukr_mao_mol_wly_mly_cnt_rus_swt_ctl_gam_alb_eng_lat_bul_qcu_grk_svk_ita_dgb_heb_cze_anl_ger_bat_guj_akn_mcd_lda_jav_tha_aeg_knd_yor_bam_azi_arw_pol_uzb_igb_vie_tig_ses_fbf_tsn	-0.245295522197017	-0.578695766487805	0.564193372275917
698	heb_slo_dgb_eng_owc_sod_mlt_bul_azi_tur_moo_tag_ewe_por_grk_bsq_urd_tig_bam_mnd_pol_nor_swa_dut_cic_glc_fin_ven_akn_hun_svk_chh_geo_prs_lat_ukr_krd_gam_hau_rus_est_lda_ind_pan_sun_jpn_tml_kor_fre_spa_yor_ben_mao_scr_aeg_bat_cnt_arw_ses_rom_anl_ita_mol_ctl_afr_qcu_lit_guj_hin_tsw_amr_alb_amh_ger_mly_mcd_fbf_swe_xho_jav_tha_sid_knd_dyu_swt_aze_bos_cze_uzb_bem_vie_wly_zul_igb_tsn	0.465218233689235	1.0952030437327	0.276255931633561
699	gam_eng_dgb_arw_anl_hau_heb_nor_uzb_aze_yor_mao_swt_mcd_scr_bsq_swe_tig_bam_mnd_grk_krd_tsn_prs_ewe_lat_fin_swa_ven_hun_ben_sod_geo_pan_pol_ger_ukr_amh_owc_cze_est_zul_sun_mol_ind_jpn_knd_kor_spa_lit_cic_svk_mly_rus_amr_jav_cnt_urd_lda_rom_chh_bos_por_fre_alb_qcu_ctl_slo_hin_tsw_mlt_ita_aeg_dut_tag_glc_igb_bul_dyu_bat_tha_wly_tml_xho_moo_tur_afr_guj_azi_fbf_vie_sid_ses_bem_akn	0.609409795031987	1.44210008479858	0.15263338544648
700	wly_pol_swa_mol_chh_amr_mlt_hin_azi_tur_ven_sun_yor_urd_bul_bsq_eng_owc_dgb_cnt_bos_prs_dyu_nor_swt_lit_hun_xho_moo_est_ctl_tig_geo_cze_glc_mcd_arw_sod_aeg_spa_fin_ses_mao_scr_ind_jpn_knd_kor_lat_svk_cic_dut_tag_grk_sid_mly_mnd_rom_igb_alb_anl_rus_por_fre_swe_qcu_guj_slo_ben_bam_heb_ger_amh_pan_jav_krd_ewe_ita_zul_bat_tha_hau_tml_tsn_tsw_aze_afr_ukr_uzb_akn_vie_gam_bem_fbf_lda	-0.370008288313808	-0.876840964012992	0.382832423495224
701	sid_pan_ses_swe_amr_chh_heb_bul_aze_azi_swt_bat_bam_grk_afr_bsq_mcd_hau_cic_mnd_fre_ger_ven_slo_akn_lat_est_swa_tsw_fin_cze_sod_geo_bos_ita_guj_svk_aeg_amh_rus_hun_zul_mao_nor_tag_jpn_tml_kor_ctl_scr_igb_eng_sun_mol_wly_mly_cnt_alb_fbf_arw_anl_por_hin_rom_krd_qcu_dut_pol_glc_xho_mlt_ben_tig_lit_ind_spa_ewe_ukr_moo_jav_tha_owc_knd_yor_dgb_uzb_urd_prs_tur_dyu_vie_gam_bem_tsn_lda	0.223627125192357	0.527574784718284	0.599050927701926
702	mlt_pan_fbf_nor_hau_tig_anl_mol_aze_uzb_swa_mao_yor_prs_guj_bsq_ita_owc_ses_cnt_slo_bos_swt_pol_dyu_urd_fin_akn_tsw_est_rus_wly_geo_lat_ctl_svk_por_gam_sod_alb_hun_bam_bat_spa_tag_jpn_knd_kor_cze_ben_xho_lit_sun_hin_heb_ind_mnd_grk_tsn_swe_amr_dut_bul_fre_ger_qcu_arw_scr_krd_ewe_aeg_mcd_sid_ukr_jav_glc_ven_afr_moo_mly_tha_chh_tml_dgb_zul_tur_eng_rom_azi_lda_vie_amh_cic_bem_igb	0.0751774505154934	0.177071358655292	0.859837409102715
703	wly_svk_ses_grk_amr_heb_gam_fre_azi_uzb_dyu_tag_dgb_bos_lit_bsq_swe_owc_akn_cnt_rom_hin_xho_cze_bam_scr_hun_fbf_zul_fin_eng_anl_geo_pol_afr_ita_pan_aeg_sod_ctl_est_tsw_mao_arw_sun_jpn_tml_kor_lat_ger_lda_ukr_bat_mcd_chh_ind_mnd_alb_cic_ben_tig_glc_nor_dut_slo_qcu_por_guj_krd_ven_amh_mol_mlt_prs_mly_bul_ewe_spa_moo_jav_tha_sid_knd_bem_swt_aze_urd_rus_tur_tsn_vie_hau_swa_igb_yor	-0.561947548807702	-1.33994327845291	0.18352859761486
704	sod_bul_ewe_rus_amr_amh_wly_ita_aze_tur_fbf_jav_bem_ukr_pol_bsq_ger_tig_igb_mnd_rom_ben_ven_krd_tsn_afr_est_moo_zul_fin_dut_gam_geo_svk_ctl_lat_spa_chh_heb_bos_hun_lda_sun_cze_mly_jpn_tml_kor_arw_alb_dyu_nor_tag_urd_anl_bat_cnt_prs_cic_swe_mlt_fre_mcd_guj_slo_qcu_eng_por_mol_tsw_sid_hin_hau_grk_mao_glc_bam_lit_yor_ind_tha_owc_knd_akn_swa_azi_scr_pan_uzb_dgb_vie_aeg_swt_xho_ses	0.618467443433972	1.46232958469483	0.147022076789074
705	anl_arw_cic_svk_mlt_wly_aeg_slo_uzb_azi_lda_tag_xho_lat_afr_bsq_eng_sid_yor_mnd_alb_ita_ses_rus_igb_pol_fin_tsw_dyu_est_nor_owc_geo_ctl_krd_scr_pan_tig_heb_fre_hun_ewe_mly_bul_mao_jpn_tml_kor_spa_grk_akn_urd_bat_hin_gam_ind_cnt_swe_moo_ben_amr_guj_bos_dut_cze_qcu_lit_glc_por_dgb_chh_ger_sod_prs_jav_mcd_bem_ukr_tsn_sun_tha_hau_knd_zul_ven_tur_rom_mol_aze_swa_vie_amh_swt_bam_fbf	-0.550689855755254	-1.31131970603637	0.192978143183502
706	owc_krd_akn_mol_mlt_aeg_sod_eng_tur_azi_swt_mao_dgb_ben_dut_bsq_alb_wly_cic_mnd_urd_lit_xho_ita_ses_nor_est_tsw_zul_hun_guj_anl_geo_pan_por_mcd_rom_chh_sid_bul_fin_bem_sun_afr_mly_jpn_tml_kor_pol_rus_tsn_spa_bat_svk_gam_jav_cnt_prs_yor_ctl_heb_glc_scr_slo_bos_qcu_lat_swe_cze_moo_amh_hin_hau_arw_ind_grk_ewe_ukr_fbf_tag_tha_tig_knd_swa_lda_uzb_fre_ger_aze_ven_vie_amr_bam_igb_dyu	-0.189535949543672	-0.447443728037003	0.655595155482813
707	sod_spa_tsw_guj_chh_hau_anl_ctl_aze_tur_tsn_mao_xho_ita_eng_bsq_mcd_mlt_igb_cnt_ger_prs_yor_svk_akn_afr_hun_bem_fbf_est_por_gam_geo_krd_rom_lit_mol_amr_wly_dut_fin_bam_sun_rus_jav_jpn_tml_kor_fre_cze_lda_swe_mly_urd_amh_bat_mnd_pan_dyu_grk_owc_hin_bos_lat_ben_qcu_slo_alb_nor_ven_sid_arw_tig_ukr_ind_bul_dgb_pol_ewe_tag_tha_heb_knd_swa_swt_uzb_scr_glc_azi_cic_vie_aeg_zul_ses_moo	-0.783651106059187	-1.88625848871437	0.0623804952841809
708	owc_mcd_akn_guj_gam_sid_amr_ben_azi_aze_fbf_sun_lda_ita_afr_bsq_cze_anl_zul_cnt_dut_rus_swa_glc_dgb_bul_est_swt_ewe_fin_spa_chh_geo_eng_swe_arw_mol_heb_hau_ukr_hun_bem_mao_rom_tag_jpn_knd_kor_svk_ctl_dyu_slo_jav_pan_tig_mly_mnd_fre_xho_ger_amh_lat_nor_krd_grk_qcu_lit_scr_pol_moo_sod_por_wly_prs_ind_bos_igb_hin_tsw_bat_tha_aeg_tml_ses_tsn_uzb_urd_alb_tur_ven_vie_mlt_bam_yor_cic	-1.1949012440261	-2.95168945052045	0.00399988038073129
709	anl_lat_xho_glc_amr_amh_wly_grk_aze_tur_ses_ind_moo_ctl_dut_bsq_afr_aeg_bam_mnd_ukr_bul_swa_pan_zul_prs_fin_lda_tsn_est_svk_gam_geo_bos_rom_guj_spa_heb_sod_mcd_hun_igb_mao_fre_tag_jpn_tml_kor_rus_slo_akn_por_sun_arw_chh_bat_cnt_ita_bem_hin_sid_ben_swe_alb_mol_qcu_cze_scr_pol_ven_tig_krd_owc_eng_mly_ger_ewe_nor_tsw_jav_tha_mlt_knd_yor_fbf_uzb_lit_urd_azi_cic_vie_hau_dgb_dyu_swt	-0.426237433164025	-1.01107441730832	0.314604166696142
710	amr_ukr_ven_slo_chh_mlt_amh_hin_tur_aze_zul_sun_moo_svk_scr_bsq_krd_gam_swt_mnd_swe_rom_xho_ger_bam_afr_fin_yor_lda_est_spa_wly_geo_pan_prs_alb_mol_hau_owc_rus_hun_fbf_bat_mcd_jav_jpn_tml_kor_nor_guj_ewe_pol_ind_urd_heb_tag_cnt_por_dyu_grk_anl_glc_ben_arw_bos_qcu_cze_bul_lit_igb_tig_ctl_aeg_dut_mly_ita_tsn_eng_dgb_mao_tha_sod_knd_cic_bem_uzb_fre_lat_azi_swa_vie_sid_akn_tsw_ses	0.489594346515879	1.15519277905014	0.250970929771059
711	anl_scr_swt_dut_aeg_gam_sod_fre_tur_azi_akn_tag_dyu_swe_lat_bsq_glc_sid_ses_mnd_pan_grk_moo_mol_cic_ger_fin_lda_bam_est_guj_wly_geo_spa_lit_svk_hin_heb_amh_rus_hun_xho_mly_ctl_mao_jpn_knd_kor_bos_urd_igb_afr_bat_rom_amr_ind_cnt_arw_bem_nor_mlt_ita_slo_pol_ben_qcu_eng_prs_cze_ven_tig_alb_hau_krd_jav_mcd_zul_por_tsn_sun_tha_owc_tml_ewe_fbf_aze_ukr_bul_uzb_swa_vie_chh_yor_dgb_tsw	0.0770242412917456	0.181310956944673	0.856518076462373
712	sod_guj_dgb_krd_gam_aeg_wly_ctl_azi_aze_yor_sun_ven_dut_alb_bsq_fre_sid_ses_mnd_ger_rom_tsw_pan_cic_scr_est_moo_dyu_hun_lit_amr_geo_bos_arw_pol_lat_owc_amh_svk_fin_bam_jav_swe_ind_jpn_tml_kor_cze_ita_xho_mol_mao_nor_chh_bat_cnt_hin_zul_ben_tig_grk_glc_ukr_eng_qcu_por_slo_bul_igb_heb_mcd_hau_spa_tag_urd_tsn_afr_bem_mly_tha_anl_knd_swa_ewe_uzb_rus_prs_tur_lda_vie_mlt_fbf_swt_akn	-0.673107847359421	-1.61238820805134	0.110266054574211
713	heb_bos_akn_alb_gam_aeg_hau_grk_tur_uzb_tsw_mly_lda_krd_hin_bsq_ukr_wly_bem_cnt_slo_rus_fbf_swe_yor_dut_est_swa_dyu_hun_ctl_amh_geo_spa_ita_fre_pol_tig_amr_nor_fin_ven_bat_mol_jav_jpn_knd_kor_mcd_afr_zul_eng_tag_por_anl_sun_mnd_guj_bam_ger_owc_urd_bul_glc_lat_qcu_scr_lit_ben_swt_sid_arw_mlt_rom_ind_svk_ewe_cze_dgb_mao_tha_chh_tml_ses_xho_azi_prs_pan_aze_tsn_vie_sod_igb_cic_moo	-0.579900887011074	-1.38579762742359	0.16912289957677
714	anl_eng_akn_slo_wly_amr_sid_guj_tur_azi_lda_sun_dgb_prs_svk_bsq_dut_mlt_ewe_mnd_alb_lat_xho_cze_bam_rom_fin_tsn_ses_hun_rus_heb_geo_arw_glc_ben_hin_tig_hau_mcd_est_fbf_bat_afr_mly_jpn_tml_kor_spa_pol_zul_nor_jav_scr_chh_tag_cnt_ctl_moo_fre_gam_ger_mol_grk_pan_qcu_ita_urd_bul_yor_amh_swe_owc_por_mao_lit_tsw_ukr_cic_ind_tha_sod_knd_swa_swt_uzb_bos_krd_aze_igb_vie_aeg_dyu_ven_bem	-0.862656178944771	-2.08533604546425	0.0397782459171027
715	sod_dut_swa_mol_amh_heb_tig_bos_uzb_aze_dgb_bat_tsn_swe_pan_bsq_rus_mlt_igb_cnt_krd_bul_moo_svk_akn_por_hun_ven_fbf_est_ctl_hau_geo_guj_urd_eng_ben_owc_sid_ger_fin_xho_sun_ukr_jav_jpn_knd_kor_spa_lat_bem_slo_ind_alb_gam_tag_mnd_glc_tsw_ita_aeg_prs_hin_scr_pol_qcu_afr_rom_arw_lda_amr_lit_anl_fre_mly_grk_zul_mcd_swt_mao_tha_wly_tml_bam_ses_tur_nor_cze_azi_yor_vie_chh_ewe_cic_dyu	-0.266955531163567	-0.63087389217734	0.529670351922175
716	tig_glc_dyu_rus_aeg_gam_owc_bul_azi_uzb_moo_mly_tsw_slo_dut_bsq_afr_sid_yor_mnd_prs_ger_tsn_lat_fbf_scr_fin_swa_akn_est_guj_chh_geo_eng_por_ukr_cze_heb_sod_bos_hun_cic_sun_swe_mao_jpn_knd_kor_mol_fre_xho_alb_tag_svk_amh_ind_cnt_nor_ven_ctl_amr_mcd_lit_rom_spa_qcu_krd_ben_arw_bem_anl_pan_hau_urd_jav_ita_lda_grk_bam_bat_tha_mlt_tml_zul_ewe_aze_pol_hin_tur_igb_vie_wly_ses_swt_dgb	0.77504105249745	1.83971997759241	0.0689993991100237
717	sid_slo_swt_bos_hau_amh_aeg_rus_azi_aze_ven_mao_dyu_guj_spa_bsq_mcd_gam_lda_mnd_ukr_dut_ewe_eng_bem_fre_est_igb_tsw_hun_svk_chh_geo_alb_cze_ctl_hin_owc_anl_ita_fin_xho_tag_glc_sun_jpn_tml_kor_grk_arw_akn_rom_jav_por_amr_mly_cnt_lit_dgb_urd_tig_pan_mol_scr_prs_qcu_krd_afr_ben_fbf_sod_pol_wly_bul_ind_nor_ses_lat_bam_bat_tha_mlt_knd_swa_yor_tur_swe_ger_uzb_tsn_vie_heb_moo_cic_zul	-0.20077590293749	-0.473708093757811	0.636818253612971
718	amh_lit_bem_guj_hau_mlt_wly_krd_azi_tur_dgb_jav_igb_por_spa_bsq_ita_anl_swa_cnt_arw_rus_lda_prs_moo_mol_est_tsn_yor_hun_bul_sid_geo_grk_alb_glc_pan_chh_heb_ben_fin_xho_bat_rom_mly_jpn_knd_kor_ger_afr_cic_fre_mao_scr_sod_ind_mnd_bos_fbf_mcd_owc_nor_ukr_svk_slo_qcu_urd_lat_eng_swt_gam_cze_tig_hin_sun_pol_ses_ctl_tsw_tag_tha_amr_tml_dyu_akn_uzb_dut_swe_aze_ven_vie_aeg_ewe_zul_bam	-0.905305377836714	-2.19546428302717	0.030618619954052
719	tig_svk_bam_spa_aeg_heb_amh_ben_azi_aze_zul_sun_fbf_ita_hin_bsq_swe_gam_akn_cnt_rus_grk_ses_mol_dyu_ger_est_lda_yor_hun_rom_chh_geo_arw_glc_scr_eng_anl_hau_mcd_fin_ven_mao_urd_mly_jpn_tml_kor_dut_nor_tsw_pol_jav_cze_wly_ind_mnd_slo_swa_lit_mlt_afr_pan_bul_guj_qcu_fre_ctl_krd_moo_sid_por_owc_bos_bat_prs_swt_ukr_cic_tag_tha_amr_knd_dgb_tsn_uzb_lat_alb_tur_igb_vie_sod_xho_bem_ewe	-0.114243467741373	-0.26936351411244	0.788246688203239
720	heb_pol_swt_krd_tig_anl_hau_spa_aze_azi_ses_bat_zul_lit_slo_bsq_ctl_amr_ven_cnt_lat_fre_yor_rom_igb_grk_fin_bem_fbf_est_hin_amh_geo_glc_mcd_prs_ben_chh_mlt_cze_hun_bam_tag_alb_sun_jpn_tml_kor_afr_guj_akn_ita_mao_swe_wly_mly_mnd_svk_ewe_dut_sid_eng_scr_nor_por_qcu_mol_arw_bos_lda_gam_ukr_owc_ger_jav_bul_tsn_pan_xho_ind_tha_sod_knd_cic_dgb_uzb_urd_rus_tur_swa_vie_aeg_dyu_tsw_moo	-0.385449094970454	-0.912783480957366	0.363716638108459
721	chh_slo_fbf_ben_amr_wly_amh_dut_aze_uzb_moo_jav_zul_rom_eng_bsq_prs_anl_xho_mnd_ctl_ita_swa_krd_yor_swe_est_tsn_dyu_fin_mol_owc_geo_rus_lit_bul_spa_sid_hau_arw_hun_dgb_ind_scr_tag_jpn_knd_kor_lat_por_ewe_glc_sun_mcd_aeg_mao_cnt_pol_bem_grk_tig_svk_bos_alb_guj_qcu_fre_urd_hin_lda_mlt_afr_heb_pan_bat_nor_cic_ger_ses_mly_tha_sod_tml_tsw_swt_tur_cze_ukr_azi_ven_vie_gam_igb_akn_bam	0.280096680469457	0.658830250694505	0.511632686359724
722	chh_afr_yor_lit_mlt_amr_aeg_ben_uzb_aze_xho_ind_dyu_swe_ita_bsq_glc_owc_zul_mnd_scr_eng_lda_mcd_ses_arw_fin_cic_dgb_hun_krd_amh_geo_bul_rom_prs_lat_sod_wly_ger_est_ewe_jav_guj_mly_jpn_tml_kor_hin_nor_swa_slo_tag_ctl_heb_bat_cnt_ukr_bam_pan_gam_mol_spa_svk_alb_qcu_por_grk_dut_bem_hau_urd_anl_fre_mao_cze_tsw_rus_ven_sun_tha_sid_knd_swt_akn_azi_pol_bos_tur_tsn_vie_tig_moo_fbf_igb	0.849190587899866	2.02320930651442	0.0459221154208552
723	hau_swe_tsn_lat_amr_sid_amh_cze_tur_azi_yor_ind_dyu_ger_por_bsq_grk_heb_zul_cnt_bul_afr_igb_scr_swt_mol_fin_cic_akn_est_mcd_chh_geo_arw_lit_svk_rus_gam_sod_ukr_hun_lda_jav_guj_mao_jpn_tml_kor_dut_bos_dgb_slo_mly_spa_tig_bat_mnd_prs_bam_glc_owc_fre_eng_ctl_krd_qcu_ben_alb_hin_ewe_wly_pol_anl_pan_tag_nor_fbf_ita_swa_sun_tha_mlt_knd_moo_ses_aze_urd_rom_uzb_bem_vie_aeg_xho_ven_tsw	0.0533687491038974	0.12559618917281	0.900322690731474
724	amr_rus_lda_ger_hau_wly_heb_fre_azi_aze_igb_sun_yor_grk_prs_bsq_hin_owc_moo_mnd_ctl_mcd_ewe_spa_dyu_lit_hun_cic_tsn_est_mol_mlt_geo_ukr_swe_ita_ben_chh_anl_pol_fin_fbf_mao_guj_tag_jpn_knd_kor_lat_slo_dgb_afr_bat_pan_gam_ind_cnt_nor_ven_krd_tig_urd_bos_rom_eng_qcu_alb_por_svk_akn_sid_bul_amh_glc_mly_dut_xho_cze_zul_jav_tha_sod_tml_swa_bem_uzb_arw_scr_tur_tsw_vie_aeg_swt_bam_ses	-0.678993204777264	-1.62887506133464	0.106722411412202
725	aeg_eng_moo_grk_wly_heb_mlt_cze_tur_uzb_fbf_bat_tsn_alb_spa_bsq_lit_hau_swt_mnd_mcd_hin_dgb_slo_ewe_scr_est_cic_yor_hun_pol_amh_geo_mol_pan_rus_fre_sod_tig_lat_fin_ses_sun_afr_ind_jpn_tml_kor_guj_ctl_swa_prs_mly_ger_amr_jav_cnt_arw_zul_urd_chh_swe_bos_dut_por_qcu_ita_svk_glc_tsw_anl_rom_owc_ukr_tag_krd_lda_ben_ven_mao_tha_sid_knd_dyu_igb_azi_bul_nor_aze_bem_vie_gam_xho_akn_bam	-0.442029558004489	-1.04996451357891	0.296455231995514
726	owc_por_zul_krd_wly_heb_chh_pol_azi_aze_bam_mao_yor_lat_afr_bsq_scr_sod_ewe_mnd_bul_ita_lda_ctl_ven_hin_fin_swt_cic_est_rus_gam_geo_mol_ger_svk_lit_amh_aeg_spa_hun_tsw_tag_grk_jav_jpn_knd_kor_glc_nor_dyu_swe_mly_urd_sid_ind_cnt_pan_akn_ukr_hau_rom_cze_prs_ben_qcu_arw_eng_fre_dgb_anl_mcd_tig_bos_bat_alb_xho_guj_igb_sun_tha_mlt_tml_tsn_ses_uzb_dut_slo_tur_bem_vie_amr_fbf_moo_swa	-0.221557954593158	-0.523242050801134	0.602050333433024
727	gam_ita_yor_cze_tig_aeg_wly_lat_aze_tur_ses_tag_tsw_hin_bos_bsq_scr_amh_tsn_cnt_urd_mol_ven_krd_lda_por_est_akn_cic_hun_grk_mlt_geo_spa_dut_mcd_swe_heb_hau_prs_fin_moo_mly_arw_ind_jpn_knd_kor_ben_fre_bem_afr_mao_bul_anl_jav_mnd_glc_swa_rom_chh_eng_svk_ukr_rus_qcu_pan_ger_alb_dgb_sod_lit_sid_slo_bat_guj_swt_ctl_bam_sun_tha_amr_tml_ewe_igb_azi_pol_nor_uzb_zul_vie_owc_dyu_fbf_xho	-0.515900046186884	-1.23017432751788	0.22173453589584
728	sod_svk_zul_ger_tig_amh_aeg_fre_aze_azi_ewe_tag_swa_alb_urd_bsq_ben_gam_tsn_cnt_eng_rus_xho_pol_igb_slo_hun_tsw_cic_fin_mol_sid_geo_bul_cze_scr_spa_anl_wly_bos_est_bem_jav_arw_mao_jpn_knd_kor_prs_hin_moo_por_mly_ukr_heb_sun_mnd_ita_ses_glc_owc_ctl_krd_mcd_grk_qcu_pan_guj_swe_akn_mlt_lat_amr_rom_bat_nor_yor_lit_dgb_ind_tha_chh_tml_dyu_swt_tur_afr_dut_uzb_lda_vie_hau_ven_bam_fbf	-0.132678607422763	-0.313168677829598	0.75485376411626
729	heb_arw_ewe_pol_amh_mlt_owc_prs_tur_uzb_dyu_bat_zul_scr_mcd_bsq_rom_sid_bam_cnt_urd_cze_lda_ctl_akn_por_fin_xho_ven_hun_alb_amr_geo_eng_lat_afr_glc_anl_chh_pan_est_tsn_tag_rus_sun_jpn_tml_kor_hin_grk_yor_spa_mao_ger_sod_mly_mnd_nor_igb_ben_wly_krd_ita_fre_bos_qcu_lit_guj_slo_swt_tig_bul_aeg_svk_jav_ukr_swa_dut_cic_ind_tha_gam_knd_tsw_moo_aze_mol_swe_azi_fbf_vie_hau_bem_dgb_ses	-0.531953469827359	-1.26731880126884	0.208205541074589
730	aeg_spa_dgb_lat_wly_hau_chh_krd_tur_uzb_swt_mao_akn_glc_svk_bsq_fre_heb_fbf_cnt_cze_slo_swa_lit_yor_scr_hun_tsw_ven_fin_alb_amr_geo_guj_hin_pol_mcd_owc_sid_arw_est_ses_ind_prs_mly_jpn_tml_kor_grk_eng_dyu_ben_bat_pan_amh_jav_mnd_bul_xho_ita_gam_afr_dut_swe_ger_qcu_bos_mol_ukr_cic_mlt_por_anl_rom_sun_ctl_ewe_rus_igb_tag_tha_sod_knd_tsn_lda_azi_nor_urd_aze_bam_vie_tig_moo_bem_zul	-0.552252884077048	-1.31472463680967	0.191835390066381
731	sid_bul_akn_fre_amh_heb_aeg_ger_azi_aze_bam_jav_swt_ben_pan_bsq_slo_mlt_dyu_mnd_cze_swe_ven_grk_tsw_rus_hun_igb_xho_fin_scr_sod_geo_dut_rom_lit_por_gam_owc_mol_est_dgb_mao_lat_sun_jpn_knd_kor_arw_pol_moo_krd_tag_eng_tig_bat_cnt_urd_lda_guj_amr_ctl_svk_hin_spa_qcu_mcd_bos_ukr_bem_hau_prs_wly_glc_mly_nor_ewe_alb_ses_ind_tha_anl_tml_yor_swa_uzb_ita_afr_tur_cic_vie_chh_fbf_zul_tsn	-0.270313951769752	-0.638201040727088	0.524911239252552
732	owc_pol_swt_spa_aeg_amr_heb_grk_azi_aze_moo_mly_fbf_mcd_lat_bsq_scr_sod_xho_cnt_prs_bul_zul_fre_tsn_hin_fin_swa_ses_hun_por_mlt_geo_ger_lit_ita_ukr_amh_gam_nor_est_ven_mao_afr_ind_jpn_tml_kor_urd_krd_cic_ctl_tag_guj_anl_jav_mnd_rom_igb_arw_tig_eng_cze_ben_dut_qcu_svk_rus_mol_lda_hau_glc_sid_slo_bat_alb_dgb_pan_dyu_sun_tha_chh_knd_tsw_akn_uzb_swe_bos_tur_yor_vie_wly_bem_ewe_bam	0.160231705091373	0.376993419670277	0.707037350537769
733	hau_eng_swa_urd_aeg_heb_sod_guj_aze_tur_ven_tag_ses_ger_prs_bsq_grk_anl_dgb_mnd_lit_ctl_fbf_alb_igb_glc_hun_akn_cic_est_fre_amr_geo_lat_arw_rus_hin_mlt_gam_svk_fin_dyu_bat_por_mao_jpn_tml_kor_mcd_ita_lda_krd_ind_afr_amh_mly_cnt_bul_swt_mol_chh_rom_nor_slo_pan_qcu_spa_bos_scr_moo_sid_cze_wly_dut_jav_ukr_xho_pol_bem_sun_tha_owc_knd_zul_yor_uzb_ben_swe_azi_tsn_vie_tig_tsw_bam_ewe	-0.380684211526238	-0.902126056350601	0.369320432223979
734	owc_dut_akn_scr_hau_tig_amh_alb_azi_uzb_ewe_tag_fbf_rom_guj_bsq_urd_wly_ses_mnd_pan_bul_cic_eng_xho_swe_fin_dyu_swt_est_ctl_chh_geo_lit_glc_ger_afr_mlt_sid_nor_hun_swa_mly_rus_sun_jpn_knd_kor_mol_svk_bem_arw_mao_spa_anl_jav_cnt_ita_lda_pol_aeg_slo_ben_por_ukr_qcu_bos_krd_prs_zul_gam_mcd_sod_hin_ind_fre_igb_lat_moo_bat_tha_amr_tml_dgb_yor_aze_grk_cze_tur_tsw_vie_heb_bam_tsn_ven	0.603446801436165	1.42849589208639	0.156499130841796
735	gam_mcd_zul_lat_mlt_tig_owc_guj_tur_aze_moo_mly_tsn_mol_bul_bsq_urd_hau_bem_mnd_swe_fre_dgb_ctl_tsw_ger_fin_cic_yor_hun_ben_wly_geo_grk_por_ita_rus_sid_anl_krd_est_igb_sun_prs_tag_jpn_tml_kor_afr_arw_ven_alb_mao_bos_chh_bat_cnt_lit_swa_glc_amr_cze_svk_ukr_hin_qcu_eng_spa_pol_swt_amh_slo_heb_scr_jav_rom_ses_dut_lda_ind_tha_sod_knd_ewe_dyu_azi_pan_nor_uzb_bam_vie_aeg_akn_fbf_xho	-0.0960573221966346	-0.226564546892907	0.821259605391998
736	mlt_bul_igb_eng_gam_sid_amh_scr_uzb_azi_ewe_ind_moo_prs_cze_bsq_ben_sod_bem_mnd_lit_alb_akn_mcd_swa_ita_est_fbf_dyu_hun_spa_anl_geo_ger_ctl_rus_por_chh_owc_glc_fin_ven_mao_slo_jav_jpn_knd_kor_lat_urd_cic_fre_tag_nor_hau_bat_cnt_pan_lda_afr_heb_hin_bos_ukr_dut_qcu_krd_grk_svk_dgb_amr_arw_tig_mol_mly_guj_swt_pol_yor_sun_tha_aeg_tml_xho_tsw_aze_swe_rom_tur_zul_vie_wly_ses_tsn_bam	-0.363533917672061	-0.861550224448707	0.391151039450965
737	owc_nor_bam_rus_gam_sid_aeg_ben_aze_azi_ewe_tag_cic_afr_dut_bsq_grk_heb_swt_mnd_ukr_eng_swa_bul_xho_por_hun_fbf_bem_fin_lit_mlt_geo_guj_bos_mcd_svk_anl_amr_cze_est_dgb_mao_urd_sun_jpn_tml_kor_ger_glc_tsw_swe_ind_rom_sod_mly_cnt_hin_tsn_prs_amh_scr_alb_ita_slo_qcu_ctl_mol_pol_lda_hau_pan_chh_fre_jav_krd_moo_lat_yor_bat_tha_wly_knd_igb_dyu_tur_arw_spa_uzb_zul_vie_tig_ses_akn_ven	-0.571453838387486	-1.36512462281806	0.175507203491527
738	owc_lat_cic_mol_sod_amh_amr_svk_azi_uzb_ses_jav_ewe_afr_hin_bsq_bos_aeg_dyu_mnd_ben_lit_igb_urd_bem_grk_hun_moo_tsn_est_nor_wly_geo_ctl_ita_por_pan_mlt_anl_fre_fin_ven_bat_rus_mao_jpn_tml_kor_prs_dut_tsw_spa_mly_mcd_heb_tag_cnt_scr_zul_alb_tig_swe_ukr_rom_cze_qcu_eng_arw_slo_swt_gam_ger_sid_bul_sun_pol_yor_krd_dgb_ind_tha_chh_knd_bam_akn_aze_guj_glc_tur_swa_vie_hau_lda_xho_fbf	-0.505552101399338	-1.20142483105023	0.232637134078826
739	aeg_ger_akn_mol_hau_chh_tig_fre_aze_tur_ewe_ind_swa_rom_ben_bsq_alb_anl_igb_cnt_afr_krd_tsn_cze_lda_lit_est_cic_dyu_fin_arw_sid_geo_svk_pol_hin_rus_amh_heb_ctl_hun_ses_tag_guj_sun_jpn_tml_kor_mcd_scr_swt_spa_mao_lat_wly_mly_mnd_nor_tsw_slo_mlt_bos_ita_bul_dut_qcu_eng_prs_grk_yor_sod_glc_owc_swe_jav_ukr_moo_urd_bam_bat_tha_amr_knd_ven_xho_azi_por_pan_uzb_dgb_vie_gam_zul_bem_fbf	-0.476657234142741	-1.1319359075399	0.260571587737947
740	sid_ben_tsw_lit_tig_amh_hau_grk_azi_tur_yor_sun_akn_prs_svk_bsq_nor_wly_ses_mnd_scr_swe_dgb_cze_igb_urd_hun_xho_ven_fin_krd_owc_geo_slo_rom_arw_ctl_sod_mlt_ukr_est_moo_mao_dut_tag_jpn_tml_kor_pan_rus_fbf_guj_jav_hin_aeg_ind_cnt_bos_bam_lat_anl_mcd_ger_por_afr_qcu_spa_bul_mol_bem_amr_eng_heb_pol_mly_glc_ewe_alb_lda_bat_tha_chh_knd_swt_cic_aze_ita_fre_uzb_dyu_vie_gam_tsn_zul_swa	0.755425310362702	1.79670130720309	0.0756294874234952
741	gam_prs_dgb_lat_sid_anl_chh_eng_uzb_tur_fbf_sun_lda_scr_slo_bsq_grk_wly_swt_mnd_ukr_rom_ven_swe_dyu_alb_est_bem_cic_fin_pol_mlt_geo_arw_urd_spa_lit_aeg_amr_ger_hun_bam_mao_cze_mly_jpn_knd_kor_krd_guj_yor_dut_bat_pan_owc_ind_cnt_mcd_ewe_glc_amh_por_rus_hin_afr_qcu_ita_bul_fre_tsn_heb_nor_hau_ctl_jav_bos_zul_svk_ses_tag_tha_tig_tml_akn_swa_aze_ben_mol_azi_igb_vie_sod_tsw_xho_moo	-0.543458933851545	-1.29733703306761	0.19772428449704
742	anl_lit_cic_eng_amh_sid_hau_por_aze_tur_bam_tag_swa_ukr_lat_bsq_pol_tig_tsw_cnt_krd_alb_bem_glc_zul_cze_hun_ewe_tsn_fin_prs_owc_geo_ctl_swe_rom_mol_wly_heb_bos_est_swt_mly_ben_sun_jpn_knd_kor_arw_nor_ses_guj_ind_grk_mlt_jav_mnd_scr_xho_ger_gam_hin_urd_slo_pan_qcu_dut_fre_spa_igb_sod_bul_aeg_rus_mao_ita_dyu_svk_ven_bat_tha_chh_tml_fbf_moo_azi_mcd_afr_uzb_akn_vie_amr_dgb_yor_lda	-0.557387076596316	-1.33011993483719	0.186731542665224
743	anl_dut_zul_ukr_tig_hau_amh_afr_aze_tur_lda_mao_tsn_urd_lit_bsq_grk_mlt_swa_cnt_ben_krd_xho_por_ewe_lat_est_yor_akn_hun_alb_sod_geo_bos_arw_svk_prs_owc_amr_fre_fin_dgb_mly_eng_sun_jpn_knd_kor_mcd_mol_fbf_guj_tag_nor_gam_jav_mnd_pan_cic_glc_heb_bul_rom_ita_spa_qcu_swe_ctl_pol_swt_wly_cze_sid_slo_ind_hin_moo_ger_bem_bat_tha_aeg_tml_igb_dyu_uzb_rus_scr_azi_ven_vie_chh_ses_bam_tsw	-1.4397452708825	-3.62118300562764	0.000477359362877896
744	gam_lat_xho_cze_sod_mlt_aeg_ita_azi_tur_lda_mly_tsw_hin_rus_bsq_ben_anl_bem_cnt_guj_krd_igb_svk_zul_pol_hun_bam_swa_est_pan_chh_geo_spa_glc_alb_nor_amh_tig_swe_fin_cic_sun_ukr_mao_jpn_tml_kor_slo_bos_ses_eng_ind_fre_hau_jav_mnd_ctl_akn_lit_heb_arw_rom_afr_por_qcu_grk_ger_bul_yor_owc_urd_wly_mcd_tag_mol_fbf_dut_swt_bat_tha_sid_knd_dyu_ewe_aze_scr_prs_uzb_ven_vie_amr_tsn_moo_dgb	-0.142773473949977	-0.336873959516942	0.736970947947868
745	amh_ukr_tsw_rom_mlt_amr_heb_alb_azi_aze_lda_ind_ses_guj_ben_bsq_swe_aeg_ewe_cnt_hin_grk_swa_glc_tsn_krd_est_dyu_akn_hun_ctl_hau_geo_prs_por_arw_scr_anl_sid_mcd_fin_zul_bat_pol_sun_jpn_knd_kor_bul_cze_yor_rus_mly_afr_wly_jav_mnd_lit_cic_mol_sod_nor_ger_svk_pan_qcu_lat_dut_ita_xho_owc_slo_tig_fre_mao_bos_moo_spa_swt_tag_tha_gam_tml_fbf_bam_uzb_urd_eng_tur_dgb_vie_chh_ven_igb_bem	-1.01450462133589	-2.4709095233258	0.0152980956155775
746	aeg_slo_lda_guj_wly_hau_mlt_swe_aze_azi_ses_tag_ven_ita_cze_bsq_rus_sid_zul_mnd_eng_svk_yor_ukr_ewe_afr_fin_dgb_dyu_hun_hin_heb_geo_arw_ger_por_lit_anl_amh_nor_est_tsn_mly_pol_mao_jpn_knd_kor_ctl_prs_bam_bul_ind_krd_owc_bat_cnt_lat_igb_bos_chh_grk_scr_spa_fre_qcu_dut_alb_glc_akn_amr_mcd_sod_urd_jav_pan_xho_rom_moo_sun_tha_gam_tml_swt_bem_tur_mol_ben_uzb_swa_vie_tig_tsw_fbf_cic	-0.21799788408083	-0.515539507184759	0.607399458150009
747	aeg_slo_dgb_rom_anl_wly_hau_grk_tur_azi_akn_jav_yor_pol_afr_bsq_fre_sid_cic_mnd_scr_ita_swt_swe_bam_ger_fin_bem_igb_est_eng_amh_geo_nor_arw_lat_por_chh_sod_svk_hun_tsn_bat_hin_mly_jpn_tml_kor_krd_rus_lda_pan_tag_ctl_amr_ind_cnt_urd_xho_mcd_heb_spa_lit_ben_bul_qcu_cze_guj_bos_ven_tig_glc_owc_dut_mao_prs_dyu_ukr_swa_sun_tha_gam_knd_zul_ses_aze_alb_mol_uzb_moo_vie_mlt_tsw_fbf_ewe	0.146872584480026	0.345940432295409	0.730168846705108
748	hau_arw_tsn_ita_tig_anl_sid_hin_aze_azi_bam_jav_dyu_svk_dut_bsq_ukr_wly_akn_mnd_scr_prs_dgb_alb_swa_mol_hun_lda_bem_fin_ctl_amh_geo_slo_rom_spa_nor_amr_gam_rus_est_yor_ind_guj_mly_jpn_tml_kor_swe_fre_moo_grk_mao_bos_sod_tag_cnt_ben_ses_por_owc_cze_bul_pan_urd_qcu_glc_lit_krd_fbf_heb_afr_chh_lat_sun_ger_zul_eng_swt_bat_tha_mlt_knd_cic_ven_tur_mcd_pol_uzb_tsw_vie_aeg_xho_ewe_igb	-0.946837511307428	-2.30536814944898	0.0233695297538764
749	owc_glc_yor_krd_sid_tig_chh_ukr_tur_uzb_fbf_sun_dyu_cze_pan_bsq_fre_mlt_bam_cnt_eng_rom_zul_nor_swt_scr_est_tsw_igb_fin_urd_amr_geo_bul_pol_prs_spa_wly_sod_bos_hun_xho_tag_arw_jav_jpn_tml_kor_lat_afr_ven_ger_bat_slo_anl_mly_mnd_ctl_swa_dut_heb_ben_lit_mol_rus_qcu_ita_hin_swe_tsn_hau_mcd_amh_grk_mao_svk_bem_alb_moo_ind_tha_aeg_knd_cic_ewe_azi_por_guj_aze_dgb_vie_gam_akn_ses_lda	0.243078112969043	0.571952904736667	0.568733803851703
750	gam_bos_tsn_guj_heb_mlt_tig_arw_uzb_aze_moo_mao_dyu_fre_prs_bsq_afr_amr_akn_mnd_hin_svk_igb_lat_ven_bul_fin_xho_ses_hun_por_wly_geo_ukr_pan_lit_grk_anl_aeg_spa_est_lda_bat_ben_jav_jpn_knd_kor_ger_scr_tsw_swe_sun_alb_sod_mly_cnt_cze_swa_eng_owc_slo_rom_ita_mol_qcu_mcd_glc_urd_zul_hau_nor_amh_pol_tag_krd_bam_ctl_swt_ind_tha_chh_tml_dgb_yor_tur_dut_rus_azi_ewe_vie_sid_cic_fbf_bem	-0.110684170134998	-0.26073074103571	0.794876617405161
751	sod_spa_swa_guj_mlt_tig_chh_scr_tur_uzb_moo_mly_cic_por_ger_bsq_pan_hau_swt_mnd_mol_krd_ewe_alb_tsw_nor_est_igb_dgb_hun_svk_amr_geo_ukr_hin_lat_bul_anl_heb_ben_fin_bem_sun_swe_bat_jpn_knd_kor_glc_mcd_ven_cze_jav_dut_sid_mao_cnt_pol_ses_rom_gam_bos_ita_eng_prs_qcu_fre_ctl_rus_lda_aeg_slo_owc_lit_tag_grk_bam_arw_zul_ind_tha_amh_tml_xho_tsn_aze_afr_urd_azi_dyu_vie_wly_akn_yor_fbf	-0.196424982814589	-0.463821374871061	0.6438595273445
752	gam_spa_bam_mcd_sod_hau_amh_alb_azi_uzb_bem_sun_cic_ita_mol_bsq_cze_aeg_tsn_cnt_scr_afr_akn_bos_fbf_urd_hun_ses_yor_est_prs_owc_geo_ctl_eng_por_ukr_heb_wly_slo_fin_lda_bat_dut_mao_jpn_tml_kor_pan_swe_swt_pol_jav_guj_anl_mly_mnd_nor_igb_lat_mlt_rom_glc_ben_ger_qcu_svk_arw_krd_swa_chh_rus_amr_hin_tag_lit_dyu_fre_ewe_ind_tha_tig_knd_moo_dgb_aze_bul_grk_tur_ven_vie_sid_xho_tsw_zul	0.019684544371004	0.046341379592215	0.963137524761243
753	heb_arw_ewe_rom_amr_hau_sid_afr_azi_tur_zul_mly_akn_bos_nor_bsq_rus_sod_dgb_cnt_krd_alb_ven_ukr_swt_svk_est_moo_tsw_hun_fre_gam_geo_urd_lat_hin_cze_mlt_wly_mol_fin_tsn_jav_ctl_bat_jpn_knd_kor_guj_lit_yor_pol_sun_ger_aeg_ind_mnd_ita_dyu_swe_chh_por_grk_pan_mcd_qcu_bul_ben_glc_lda_amh_slo_anl_spa_tag_eng_igb_scr_swa_mao_tha_tig_tml_xho_bem_aze_dut_prs_uzb_ses_vie_owc_cic_bam_fbf	0.55269597529559	1.30629615581135	0.194673402421153
754	aeg_mcd_swt_hin_anl_owc_heb_ctl_tur_azi_moo_mly_fbf_swe_rom_bsq_pol_mlt_akn_cnt_bos_rus_ewe_afr_tsw_fre_hun_cic_dgb_fin_urd_sid_geo_pan_mol_krd_lit_wly_sod_ita_est_dyu_mao_arw_tag_jpn_knd_kor_eng_dut_tsn_bul_sun_guj_tig_bat_mnd_ger_ven_cze_chh_lat_ukr_prs_glc_qcu_alb_slo_scr_xho_hau_grk_gam_spa_ind_por_igb_svk_swa_jav_tha_amr_tml_zul_bem_uzb_ben_nor_aze_yor_vie_amh_lda_bam_ses	-0.149001357391917	-0.351191865576745	0.726238772784949
755	sid_pol_swt_fre_mlt_owc_chh_swe_uzb_aze_dyu_ind_zul_eng_bul_bsq_spa_gam_xho_cnt_ctl_arw_swa_urd_dgb_lit_hun_ven_cic_fin_ukr_anl_geo_rus_slo_scr_nor_hau_heb_dut_est_tsn_jav_ger_sun_jpn_tml_kor_mol_ben_tsw_krd_mao_afr_wly_tag_mnd_bos_moo_guj_tig_hin_glc_alb_por_qcu_ita_rom_grk_bem_aeg_prs_sod_cze_bat_svk_yor_lat_lda_mly_tha_amr_knd_fbf_bam_azi_pan_mcd_tur_akn_vie_amh_ses_igb_ewe	-0.110930148903027	-0.261956573741677	0.793934253672123
756	gam_mcd_tsn_ukr_wly_chh_sid_pan_aze_uzb_ven_sun_fbf_krd_eng_bsq_lit_owc_yor_mnd_slo_swe_zul_bos_swt_nor_hun_tsw_lda_est_guj_mlt_geo_cze_pol_spa_rus_amh_sod_rom_fin_swa_tag_ctl_mao_jpn_knd_kor_afr_urd_cic_arw_ind_mol_aeg_bat_cnt_por_bam_scr_hau_prs_fre_alb_bul_qcu_ita_dut_glc_moo_heb_hin_amr_lat_jav_ben_dgb_grk_ses_mly_tha_anl_tml_dyu_bem_azi_svk_ger_tur_ewe_vie_tig_akn_xho_igb	0.615394241451373	1.45541651109631	0.148921332857148
757	gam_ctl_tsn_spa_anl_sod_chh_glc_azi_tur_ven_tag_igb_slo_lit_bsq_nor_aeg_dyu_cnt_afr_ita_moo_pol_yor_scr_est_bem_ses_fin_lat_sid_geo_cze_pan_mol_ger_mlt_amh_arw_hun_bam_jav_rus_mly_jpn_tml_kor_bos_ben_akn_swe_sun_urd_owc_mao_mnd_grk_ewe_fre_tig_por_eng_hin_svk_qcu_dut_ukr_guj_swa_amr_krd_heb_mcd_ind_bul_xho_rom_zul_bat_tha_hau_knd_fbf_lda_aze_alb_prs_uzb_tsw_vie_wly_dgb_cic_swt	0.592893168600137	1.40184608807666	0.164290015217116
758	aeg_slo_bem_eng_chh_sid_tig_krd_azi_aze_igb_sun_ses_alb_lit_bsq_prs_amh_bam_mnd_mol_nor_swt_arw_cic_glc_est_yor_ewe_fin_guj_sod_geo_ben_ger_fre_lat_owc_wly_ctl_hun_swa_mly_pan_ind_jpn_tml_kor_bul_cze_ven_swe_jav_rom_gam_tag_cnt_afr_dgb_ukr_anl_mcd_spa_svk_pol_qcu_por_scr_bos_lda_mlt_ita_hau_dut_bat_hin_tsw_rus_moo_mao_tha_heb_knd_zul_tsn_uzb_grk_urd_tur_xho_vie_amr_fbf_akn_dyu	-0.0774954430601083	-0.182671452159001	0.855453439644084
759	wly_alb_dyu_bul_aeg_gam_owc_afr_tur_uzb_ven_sun_swa_urd_pan_bsq_spa_sid_tsn_mnd_mcd_mol_yor_ben_dgb_nor_fin_cic_fbf_est_eng_tig_geo_cze_slo_svk_lat_mlt_sod_glc_hun_lda_tag_rom_mly_jpn_tml_kor_swe_ita_xho_fre_ind_lit_anl_bat_cnt_dut_ewe_bos_amh_pol_ukr_prs_guj_qcu_arw_ger_hin_akn_amr_krd_heb_scr_mao_rus_moo_grk_ses_jav_tha_chh_knd_bem_swt_azi_por_ctl_aze_bam_vie_hau_zul_tsw_igb	1.25710308461618	3.02204593611178	0.00324319032990955
760	hau_lat_yor_mol_tig_wly_aeg_hin_uzb_tur_swa_mly_igb_bul_pan_bsq_urd_gam_dyu_cnt_scr_slo_akn_fre_dgb_svk_hun_bem_ven_fin_ctl_sid_geo_glc_guj_ben_dut_amr_anl_por_est_cic_bat_swe_sun_jpn_knd_kor_eng_arw_fbf_ukr_mao_prs_heb_ind_mnd_spa_tsn_pol_mlt_lit_mcd_nor_rus_qcu_afr_krd_bos_xho_amh_grk_sod_cze_tag_alb_bam_ger_tsw_jav_tha_chh_tml_lda_ses_aze_rom_ita_azi_moo_vie_owc_ewe_swt_zul	-0.467506769376259	-1.11174157450676	0.269115039201885
761	anl_krd_ses_lat_hau_heb_amr_ben_azi_aze_xho_tag_cic_bos_fre_bsq_pan_wly_swa_cnt_spa_cze_bam_ukr_tsn_rus_fin_ven_zul_est_hin_mlt_geo_ger_eng_por_nor_amh_gam_mcd_hun_fbf_bat_ctl_sun_jpn_tml_kor_rom_glc_swt_svk_mly_bul_aeg_mao_mnd_grk_lda_slo_owc_mol_pol_ita_scr_qcu_guj_alb_dut_tsw_chh_lit_tig_urd_jav_afr_ewe_swe_bem_ind_tha_sid_knd_dgb_igb_uzb_arw_prs_tur_dyu_vie_sod_akn_yor_moo	-0.179789207840943	-0.42425285010307	0.672361206941565
762	anl_ukr_bem_hin_mlt_amh_amr_spa_uzb_aze_tsw_mao_dyu_ben_ita_bsq_bos_hau_bam_mnd_krd_nor_yor_guj_xho_slo_est_igb_ses_hun_alb_sid_geo_mol_ctl_lat_grk_gam_aeg_swe_fin_lda_sun_lit_tag_jpn_tml_kor_mcd_pan_fbf_pol_bat_urd_owc_ind_cnt_por_swt_svk_sod_cze_fre_ger_rus_qcu_bul_dut_eng_swa_heb_glc_chh_rom_jav_afr_ven_arw_cic_mly_tha_tig_knd_moo_zul_tur_scr_prs_azi_tsn_vie_wly_dgb_akn_ewe	-0.24320123669222	-0.573886511037339	0.567429960834261
763	tig_urd_dgb_pol_hau_chh_sid_grk_azi_tur_xho_ind_ses_eng_ben_bsq_spa_wly_akn_mnd_alb_ctl_bam_rom_swt_cze_est_zul_tsw_hun_ger_owc_geo_rus_lat_bul_lit_anl_mlt_glc_fin_cic_jav_nor_mao_jpn_tml_kor_svk_ita_yor_guj_mly_swe_amh_tag_cnt_hin_fbf_scr_gam_mcd_ukr_pan_krd_qcu_dut_por_fre_bem_aeg_arw_heb_mol_sun_slo_moo_afr_lda_bat_tha_amr_knd_dyu_swa_uzb_prs_bos_aze_ven_vie_sod_igb_tsn_ewe	0.347392166506801	0.819598190099195	0.414540734171237
764	owc_swe_fbf_spa_gam_heb_amh_cze_aze_uzb_akn_mao_tsw_mol_ukr_bsq_ben_tig_zul_mnd_rom_afr_ven_prs_yor_eng_fin_cic_moo_est_grk_wly_geo_slo_pol_ita_svk_chh_aeg_glc_hun_lda_bat_hin_tag_jpn_tml_kor_ger_alb_bem_dut_ind_pan_mlt_sun_cnt_rus_igb_urd_anl_mcd_por_nor_ctl_qcu_lat_bos_lit_swt_amr_bul_sod_guj_jav_scr_tsn_arw_dyu_mly_tha_hau_knd_ewe_dgb_tur_fre_krd_azi_xho_vie_sid_swa_bam_ses	-0.139539121435998	-0.329352026715309	0.742630225593592
765	mlt_ctl_zul_por_tig_sid_amr_bos_uzb_tur_fbf_bat_lda_mol_scr_bsq_lat_gam_bem_cnt_cze_hin_swa_urd_akn_mcd_fin_moo_tsn_hun_krd_owc_geo_glc_ita_dut_ben_aeg_anl_guj_est_ses_sun_pan_mly_jpn_tml_kor_alb_rom_bam_spa_ind_svk_chh_tag_mnd_afr_swt_arw_sod_prs_swe_rus_eng_qcu_lit_slo_grk_yor_hau_fre_wly_ger_mao_pol_cic_bul_dgb_jav_tha_amh_knd_tsw_ven_azi_ukr_nor_aze_igb_vie_heb_ewe_dyu_xho	-0.636455203063068	-1.52202194458509	0.13139662690189
766	wly_mcd_zul_prs_hau_heb_amr_ger_tur_azi_ven_mly_tsn_lat_ben_bsq_eng_gam_xho_cnt_scr_glc_ewe_spa_moo_krd_est_bem_swa_hun_dut_tig_geo_urd_pan_grk_por_amh_sod_bos_fin_dgb_jav_alb_ind_jpn_knd_kor_slo_pol_fbf_afr_bat_arw_chh_tag_mnd_cze_akn_ukr_owc_fre_nor_lit_mol_qcu_hin_svk_swe_tsw_aeg_ita_anl_guj_sun_bul_cic_ctl_ses_mao_tha_sid_tml_swt_igb_uzb_rus_rom_aze_dyu_vie_mlt_lda_bam_yor	0.0886213218220499	0.208543490813708	0.835260694623869
767	owc_por_bem_rom_tig_aeg_sid_pol_tur_aze_tsn_mao_fbf_slo_dut_bsq_nor_heb_yor_mnd_alb_afr_igb_arw_dyu_mol_hun_tsw_moo_est_bul_amr_geo_guj_spa_svk_ukr_gam_wly_pan_fin_akn_tag_krd_bat_jpn_tml_kor_ita_glc_lda_fre_jav_swe_mlt_sun_cnt_rus_zul_hin_anl_mcd_prs_lat_ctl_qcu_scr_cze_eng_swa_amh_lit_chh_ger_mly_grk_dgb_ben_xho_ind_tha_sod_knd_ven_ewe_azi_bos_urd_uzb_ses_vie_hau_cic_bam_swt	-0.530005371962505	-1.26198514003831	0.210109926977785
768	sod_ben_ewe_krd_gam_hau_mlt_bos_uzb_tur_ven_jav_tsn_fre_por_bsq_rom_tig_swt_mnd_svk_arw_zul_ukr_swa_glc_fin_lda_akn_hun_eng_heb_geo_lat_swe_dut_scr_amh_wly_lit_est_fbf_sun_afr_ind_jpn_tml_kor_hin_prs_xho_bul_mly_mcd_owc_mao_cnt_slo_bem_urd_chh_rus_guj_cze_nor_qcu_pol_ger_ctl_ses_anl_grk_amr_pan_tag_alb_moo_mol_dgb_bat_tha_sid_knd_tsw_bam_azi_ita_spa_aze_yor_vie_aeg_igb_dyu_cic	0.361326843521638	0.852719460192733	0.396005656392524
769	owc_svk_bem_rus_anl_hau_tig_eng_tur_aze_moo_sun_xho_krd_ger_bsq_rom_mlt_swa_mnd_ita_lat_swt_guj_ven_pan_est_cic_ses_fin_mcd_heb_geo_bos_arw_bul_nor_gam_chh_glc_hun_fbf_tag_mol_mly_jpn_tml_kor_alb_urd_tsw_spa_ind_lit_amh_bat_cnt_slo_tsn_hin_amr_swe_ukr_cze_dut_qcu_pol_afr_ctl_dgb_sod_grk_sid_ben_mao_prs_zul_fre_yor_jav_tha_aeg_knd_lda_igb_uzb_por_scr_azi_ewe_vie_wly_bam_akn_dyu	-0.245666823613732	-0.580102176997463	0.563248579609367
770	gam_ctl_dgb_grk_anl_aeg_heb_spa_tur_uzb_ses_jav_tsw_hin_urd_bsq_fre_owc_ven_mnd_mol_por_fbf_arw_ewe_nor_est_xho_swa_hun_guj_hau_geo_afr_pan_krd_rus_wly_chh_pol_fin_cic_tag_lit_mao_jpn_knd_kor_ben_ukr_dyu_alb_mly_slo_mlt_bat_cnt_ita_igb_eng_amr_cze_swe_rom_prs_qcu_dut_lat_scr_swt_sod_svk_sid_ger_ind_mcd_bam_glc_akn_sun_tha_amh_tml_zul_lda_aze_bul_bos_azi_yor_vie_tig_tsn_moo_bem	0.000574618785932938	0.00135290599014322	0.998923435359408
771	mlt_nor_lda_ukr_hau_anl_tig_bos_tur_uzb_ses_mao_swt_svk_spa_bsq_por_owc_akn_cnt_swe_hin_tsn_alb_fbf_slo_hun_bem_swa_est_krd_aeg_geo_grk_pol_ger_scr_amr_chh_ben_fin_yor_tag_dut_sun_jpn_tml_kor_ita_ctl_igb_rus_mly_afr_wly_jav_mnd_glc_ven_arw_sid_lat_lit_eng_mcd_qcu_urd_pan_mol_xho_sod_fre_heb_cze_bat_prs_ewe_rom_dyu_ind_tha_amh_knd_moo_dgb_azi_guj_bul_aze_bam_vie_gam_zul_tsw_cic	-0.0711280582790181	-0.167625529705187	0.867241856755617
772	owc_mol_tsw_spa_hau_aeg_sid_mcd_tur_azi_ses_bat_swa_urd_bul_bsq_alb_chh_moo_cnt_fre_cze_tsn_bos_cic_ita_est_ven_yor_fin_swe_anl_geo_ukr_lat_ger_scr_wly_tig_guj_hun_lda_ind_krd_sun_jpn_knd_kor_nor_slo_bem_afr_mao_glc_mlt_jav_mnd_prs_dgb_dut_gam_lit_rus_eng_rom_qcu_ben_arw_ctl_ewe_amr_por_heb_grk_mly_pan_igb_hin_akn_tag_tha_sod_tml_fbf_dyu_uzb_svk_pol_aze_bam_vie_amh_swt_xho_zul	0.331574446766918	0.780488739467994	0.43708531550817
773	aeg_bos_ewe_glc_mlt_wly_hau_alb_aze_uzb_cic_jav_ses_prs_pol_bsq_arw_amh_bem_cnt_afr_hin_swa_dut_tsn_svk_fin_xho_tsw_hun_spa_amr_geo_rus_urd_ger_fre_tig_sid_cze_est_dyu_mao_nor_tag_jpn_tml_kor_krd_bul_ven_mol_mly_ben_sod_bat_mnd_por_bam_grk_anl_eng_slo_ctl_mcd_qcu_lat_guj_ita_swt_owc_ukr_chh_rom_ind_scr_yor_lit_fbf_sun_tha_heb_knd_zul_lda_azi_swe_pan_tur_akn_vie_gam_moo_igb_dgb	0.206193363710552	0.485691374493587	0.628328339461434
774	owc_urd_lda_slo_mlt_anl_wly_cze_uzb_aze_bam_mao_ses_mol_grk_bsq_guj_hau_dgb_mnd_prs_ita_ewe_scr_swa_bul_est_cic_tsw_fin_por_sid_geo_bos_alb_fre_svk_tig_amr_hin_hun_moo_bat_nor_jav_jpn_knd_kor_rom_ctl_ven_ukr_sun_eng_chh_ind_cnt_krd_dyu_mcd_gam_ben_dut_spa_swe_qcu_pan_rus_lit_bem_heb_afr_sod_arw_mly_ger_igb_glc_tsn_tag_tha_aeg_tml_zul_xho_tur_lat_pol_azi_akn_vie_amh_fbf_yor_swt	-0.762946915916699	-1.83253329017734	0.0700720205422403
775	owc_ger_ven_ita_sid_heb_hau_spa_azi_aze_cic_ind_bem_urd_rus_bsq_pan_gam_igb_mnd_swe_dut_fbf_arw_swa_lat_est_moo_swt_hun_slo_tig_geo_krd_bos_mol_hin_anl_mlt_rom_fin_bam_mao_lit_jav_jpn_tml_kor_bul_nor_tsn_prs_mly_ben_sod_tag_cnt_glc_ewe_grk_amr_ukr_ctl_afr_fre_qcu_alb_pol_cze_dgb_amh_scr_aeg_guj_bat_svk_dyu_mcd_yor_sun_tha_chh_knd_lda_tsw_tur_eng_por_uzb_ses_vie_wly_akn_zul_xho	0.3225722214824	0.760774177074887	0.448716579745565
776	mlt_mol_ven_glc_wly_amr_chh_por_aze_azi_akn_bat_ses_spa_ben_bsq_svk_tig_igb_cnt_swe_dut_xho_fre_swa_hin_est_moo_lda_fin_cze_aeg_geo_nor_krd_grk_arw_hau_amh_rus_hun_cic_ind_afr_jav_jpn_tml_kor_mcd_lat_zul_alb_mly_ita_gam_tag_mnd_ukr_ewe_slo_heb_urd_rom_lit_bos_qcu_pan_guj_scr_yor_sid_eng_sod_ger_sun_bul_dgb_ctl_bem_mao_tha_anl_knd_tsn_dyu_uzb_pol_prs_tur_tsw_vie_owc_fbf_swt_bam	-0.973136670139635	-2.37349721387629	0.0196775823530572
777	gam_arw_dgb_rus_mlt_wly_heb_ukr_azi_uzb_ses_ind_akn_pol_bos_bsq_krd_aeg_ewe_mnd_ita_ctl_zul_afr_fbf_bul_hun_tsn_bem_est_guj_amh_geo_glc_urd_dut_scr_anl_hau_por_fin_lda_bat_mcd_sun_jpn_knd_kor_prs_pan_bam_rom_tag_nor_sod_jav_cnt_spa_cic_swe_sid_fre_ger_hin_grk_qcu_lit_svk_lat_tsw_tig_ben_amr_eng_mao_slo_xho_mol_moo_mly_tha_chh_tml_dyu_swa_tur_alb_cze_aze_ven_vie_owc_igb_swt_yor	-0.536030353412578	-1.27576642901499	0.205215381789635
778	sod_ben_yor_guj_sid_gam_aeg_hin_aze_uzb_lda_bat_fbf_ger_pol_bsq_ukr_amh_dgb_cnt_bos_swe_bem_spa_xho_alb_est_igb_cic_hun_lat_mlt_geo_urd_bul_afr_scr_amr_owc_fre_fin_dyu_ind_mol_mao_jpn_tml_kor_grk_glc_moo_ita_tag_pan_wly_mly_mnd_prs_bam_por_hau_nor_mcd_slo_arw_qcu_rus_svk_dut_ven_chh_rom_heb_ctl_jav_krd_ewe_cze_tsw_sun_tha_tig_knd_akn_swt_azi_lit_eng_tur_zul_vie_anl_tsn_ses_swa	-0.205090139736536	-0.485682564541785	0.62833456300395
779	owc_ukr_ewe_ctl_sod_hau_amr_grk_tur_aze_bem_mly_igb_afr_slo_bsq_svk_wly_ven_mnd_alb_ger_dyu_krd_swa_arw_fin_zul_dgb_est_bul_aeg_geo_nor_por_ita_rom_tig_anl_cze_hun_tsw_ind_prs_tag_jpn_tml_kor_spa_mcd_bam_hin_sun_pan_sid_mao_cnt_ben_yor_glc_chh_mol_scr_pol_eng_qcu_bos_lat_lit_lda_mlt_swe_gam_rus_bat_fre_akn_dut_tsn_jav_tha_amh_knd_xho_ses_uzb_guj_urd_azi_cic_vie_heb_swt_moo_fbf	-0.772544746383554	-1.85848061787693	0.0662637894958907
780	amr_afr_cic_nor_heb_wly_hau_ukr_tur_azi_moo_sun_ses_lat_guj_bsq_pan_gam_fbf_mnd_urd_arw_swa_mol_swt_slo_fin_xho_dgb_est_alb_chh_geo_rom_eng_ben_bul_sod_mlt_lit_hun_bem_tag_cze_ind_jpn_tml_kor_hin_fre_bam_svk_jav_dut_owc_mly_cnt_ita_akn_krd_sid_prs_bos_pol_glc_qcu_ctl_por_mcd_dyu_aeg_scr_amh_grk_bat_rus_ewe_ger_zul_mao_tha_tig_knd_yor_tsw_uzb_swe_spa_aze_igb_vie_anl_tsn_lda_ven	-0.235013742746588	-0.555478545647821	0.579901167989706
781	heb_alb_bem_bos_amr_sod_chh_spa_aze_azi_dyu_mao_tsn_glc_mol_bsq_krd_sid_zul_mnd_fre_cze_lda_bul_fbf_rus_est_ses_cic_fin_grk_gam_geo_lit_urd_swe_guj_mlt_aeg_lat_hun_yor_bat_prs_tag_jpn_knd_kor_afr_ukr_tsw_arw_mly_hin_amh_jav_cnt_ita_ewe_pan_anl_por_pol_eng_nor_qcu_slo_dut_rom_xho_hau_svk_owc_ger_sun_ctl_akn_mcd_dgb_ind_tha_wly_tml_bam_igb_tur_ben_scr_uzb_ven_vie_tig_swt_moo_swa	0.308184717977536	0.726964353344387	0.469073770401717
782	aeg_bos_zul_dut_mlt_sod_gam_krd_uzb_tur_dgb_jav_fbf_nor_por_bsq_lat_wly_ewe_cnt_pan_svk_lda_hin_moo_mcd_hun_yor_tsw_est_rom_owc_geo_alb_spa_ukr_grk_tig_anl_mol_fin_bam_tag_cze_mao_jpn_knd_kor_fre_ger_tsn_scr_bat_eng_hau_sun_mnd_slo_dyu_ben_amr_pol_swe_lit_ita_qcu_arw_guj_glc_xho_heb_ctl_amh_rus_mly_afr_swa_prs_ses_ind_tha_chh_tml_ven_bem_aze_bul_urd_azi_akn_vie_sid_swt_igb_cic	-0.262342830736546	-0.620286482548215	0.536586222759732
783	amr_swe_cic_lat_tig_sid_anl_mcd_azi_aze_swt_mao_swa_rus_por_bsq_prs_wly_ses_cnt_mol_cze_fbf_svk_tsw_pol_fin_dgb_bam_hun_guj_owc_geo_fre_bos_ben_ita_aeg_heb_nor_est_xho_ind_ger_bat_jpn_knd_kor_hin_arw_tsn_pan_sun_glc_hau_mly_mnd_dut_zul_krd_mlt_lit_rom_urd_bul_qcu_spa_ukr_alb_bem_amh_grk_gam_afr_jav_scr_moo_slo_igb_tag_tha_chh_tml_dyu_ven_uzb_ctl_eng_tur_ewe_vie_sod_akn_lda_yor	-0.690171401849817	-1.65376851316784	0.101546257521017
784	mlt_guj_lda_svk_amr_aeg_hau_nor_uzb_azi_dgb_jav_ven_krd_swe_bsq_pol_sid_tsw_cnt_prs_ctl_zul_cze_xho_glc_fin_yor_bem_est_bul_heb_geo_rus_dut_afr_slo_sod_amh_lat_hun_swt_mly_fre_bat_jpn_knd_kor_pan_ger_swa_scr_ind_bos_gam_sun_mnd_ukr_igb_por_tig_ita_urd_hin_arw_qcu_grk_eng_spa_ses_owc_alb_anl_mcd_tag_lit_ewe_rom_cic_mao_tha_wly_tml_fbf_dyu_aze_mol_ben_tur_tsn_vie_chh_akn_moo_bam	-0.111344459541592	-0.262462722444358	0.793545238920353
785	amr_guj_ewe_por_hau_sod_aeg_afr_azi_tur_bam_ind_swa_bul_mol_bsq_bos_tig_tsw_cnt_lit_glc_tsn_dut_yor_urd_hun_xho_zul_est_slo_mlt_geo_rom_ukr_ita_mcd_wly_anl_lat_fin_lda_bat_arw_tag_jpn_knd_kor_svk_hin_bem_grk_mao_rus_heb_mly_mnd_pan_moo_cze_gam_scr_ger_eng_ctl_qcu_krd_alb_fre_cic_owc_spa_sid_swe_sun_pol_dgb_prs_akn_jav_tha_chh_tml_dyu_fbf_uzb_nor_ben_aze_ven_vie_amh_swt_ses_igb	-0.211527079476927	-0.499657136627363	0.618496618335153
786	hau_lit_igb_svk_anl_sod_aeg_rom_aze_tur_tsw_mao_ses_alb_fre_bsq_eng_amr_cic_cnt_arw_mol_swt_pan_akn_bos_fin_dgb_ewe_est_prs_chh_geo_ben_por_bul_krd_gam_heb_grk_hun_lda_sun_ctl_tag_jpn_tml_kor_slo_cze_ven_ger_mly_guj_sid_ind_mnd_ukr_swa_spa_tig_swe_hin_pol_ita_qcu_afr_scr_dut_tsn_amh_rus_wly_glc_jav_urd_xho_lat_dyu_bat_tha_mlt_knd_yor_fbf_azi_mcd_nor_uzb_bam_vie_owc_bem_zul_moo	0.0749663041827132	0.176558995498912	0.860238728233278
787	amh_ger_ewe_nor_tig_mlt_chh_spa_tur_azi_dyu_jav_ven_cze_alb_bsq_bul_anl_lda_mnd_ben_rom_yor_scr_dgb_arw_fin_xho_moo_est_glc_aeg_geo_mol_slo_afr_mcd_heb_sid_fre_hun_swa_sun_lat_mly_jpn_knd_kor_por_ukr_tsw_ctl_bat_rus_wly_tag_cnt_grk_bam_pan_owc_ita_pol_bos_svk_qcu_swe_eng_prs_akn_hau_urd_amr_dut_mao_lit_zul_hin_ses_ind_tha_sod_tml_igb_cic_aze_guj_krd_uzb_tsn_vie_gam_bem_swt_fbf	-0.107023627392992	-0.252414444232135	0.801277769400583
788	wly_bul_bem_scr_mlt_hau_tig_svk_azi_tur_yor_bat_fbf_urd_bos_bsq_ukr_owc_tsn_mnd_arw_alb_bam_mol_zul_hin_fin_lda_dyu_hun_ben_chh_geo_prs_fre_swe_lit_amh_heb_lat_est_xho_sun_eng_jav_jpn_knd_kor_spa_krd_moo_guj_mao_ger_amr_tag_cnt_grk_tsw_pan_sid_afr_ita_mcd_cze_qcu_pol_dut_ctl_dgb_sod_por_gam_rus_ind_rom_cic_glc_akn_mly_tha_aeg_tml_swt_ven_uzb_nor_slo_aze_igb_vie_anl_ses_swa_ewe	-0.435086614037294	-1.0325996918954	0.304469106534923
789	owc_ukr_ven_hin_chh_sod_anl_krd_tur_azi_igb_tag_xho_ita_rus_bsq_lit_amr_zul_mnd_scr_svk_swa_bos_akn_rom_fin_ses_fbf_est_fre_wly_geo_guj_pol_glc_lat_amh_hau_spa_hun_tsw_mao_arw_jav_jpn_tml_kor_eng_cze_lda_prs_bat_mcd_sid_ind_cnt_nor_dyu_ctl_gam_dut_mol_grk_ben_qcu_ger_por_pan_swt_aeg_bul_mlt_slo_sun_urd_bam_afr_yor_mly_tha_tig_knd_ewe_tsn_uzb_alb_swe_aze_bem_vie_heb_cic_moo_dgb	-0.892925723832824	-2.16116695722073	0.0332510096690678
790	sid_cze_yor_lit_hau_heb_anl_ben_tur_azi_bem_mao_cic_mcd_ita_bsq_alb_gam_moo_cnt_krd_mol_lda_ctl_swa_afr_fin_zul_dyu_hun_dut_wly_geo_swe_nor_lat_pol_amr_amh_arw_est_tsw_tag_hin_ind_jpn_knd_kor_spa_eng_swt_bul_jav_scr_sod_mly_mnd_pan_ven_rom_mlt_urd_glc_slo_guj_qcu_por_prs_rus_tsn_chh_ger_aeg_ukr_bat_fre_ses_svk_dgb_sun_tha_tig_tml_xho_bam_uzb_grk_bos_aze_ewe_vie_owc_fbf_igb_akn	-0.143929520256006	-0.339403301389008	0.735071180781035
791	heb_prs_dyu_urd_wly_mlt_sid_rom_tur_azi_swa_mly_akn_rus_arw_bsq_ctl_aeg_igb_mnd_glc_por_ses_hin_tsn_spa_est_bem_swt_hun_slo_hau_geo_dut_lat_fre_lit_anl_sod_ben_fin_bam_mao_nor_sun_jpn_tml_kor_mol_pan_cic_grk_tag_pol_tig_jav_cnt_cze_dgb_alb_amh_ita_bul_afr_bos_qcu_eng_svk_ukr_moo_amr_scr_owc_ger_ind_krd_xho_guj_tsw_bat_tha_gam_knd_yor_ewe_uzb_mcd_swe_aze_fbf_vie_chh_ven_lda_zul	-0.79032870257914	-1.90509054736822	0.0598580814770805
792	mlt_rom_fbf_ctl_amr_chh_owc_spa_tur_aze_moo_mao_xho_guj_afr_bsq_nor_amh_bem_mnd_lit_krd_ses_hin_swa_alb_est_swt_cic_hun_fre_sid_geo_eng_svk_ger_ukr_anl_wly_bos_fin_akn_jav_grk_bat_jpn_knd_kor_mcd_por_yor_cze_tag_mol_tig_ind_cnt_pan_igb_bul_hau_pol_prs_urd_glc_qcu_ita_dut_lat_zul_heb_swe_gam_slo_sun_rus_ewe_scr_ven_mly_tha_sod_tml_tsn_bam_azi_ben_arw_uzb_dgb_vie_aeg_tsw_lda_dyu	-0.578071987474791	-1.38297392287663	0.169984339139668
793	gam_bul_yor_ctl_aeg_hau_sod_grk_tur_aze_ewe_jav_ses_alb_ger_bsq_eng_amh_swa_cnt_rus_svk_dgb_glc_akn_scr_est_dyu_xho_fin_prs_amr_geo_ita_ben_cze_mcd_heb_chh_hin_hun_ven_bat_por_mly_jpn_tml_kor_guj_spa_lda_lat_sun_pol_owc_tag_mnd_rom_tsw_mol_sid_arw_urd_afr_pan_qcu_ukr_dut_lit_zul_anl_swe_wly_nor_mao_slo_cic_fre_fbf_ind_tha_mlt_knd_bem_igb_azi_bos_krd_uzb_swt_vie_tig_bam_moo_tsn	-0.416107581582637	-0.987837196431923	0.32579552367037
794	amh_ger_dgb_scr_chh_tig_sod_nor_aze_uzb_tsw_mly_akn_cze_afr_bsq_eng_sid_cic_cnt_slo_mcd_xho_mol_bem_rom_fin_swa_dyu_est_fre_hau_geo_urd_bos_bul_ita_wly_mlt_lit_hun_yor_tag_guj_sun_jpn_knd_kor_hin_krd_tsn_grk_mao_pan_gam_ind_mnd_prs_bam_svk_anl_glc_ctl_dut_rus_qcu_spa_lat_por_ewe_owc_alb_aeg_swe_bat_ukr_swt_arw_zul_jav_tha_heb_tml_ven_moo_azi_pol_ben_tur_igb_vie_amr_lda_ses_fbf	0.509776865334516	1.20402586234143	0.231635127450843
795	amr_nor_fbf_bos_amh_mlt_owc_ben_aze_tur_bem_mao_ven_guj_ger_bsq_slo_hau_ses_cnt_urd_pol_swa_dut_xho_spa_hun_lda_akn_fin_bul_heb_geo_mcd_mol_por_fre_anl_tig_swe_est_ewe_sun_krd_bat_jpn_tml_kor_arw_pan_tsn_ita_mly_rus_wly_tag_mnd_ctl_bam_lit_sid_ukr_hin_eng_rom_qcu_lat_cze_afr_yor_gam_scr_aeg_grk_ind_prs_swt_svk_zul_jav_tha_sod_knd_moo_cic_azi_alb_glc_uzb_tsw_vie_chh_dgb_igb_dyu	-0.0769423416442599	-0.181524338952716	0.856351079710488
796	mlt_svk_akn_krd_sid_amr_gam_pan_tur_aze_ven_sun_ewe_ger_nor_bsq_rus_sod_lda_mnd_bul_lit_zul_slo_bam_mcd_est_igb_tsw_hun_prs_amh_geo_grk_pol_urd_arw_chh_anl_dut_fin_yor_tag_mol_jav_jpn_knd_kor_ita_afr_dgb_ben_bat_alb_tig_mly_cnt_spa_tsn_eng_hau_glc_rom_fre_por_qcu_hin_bos_ukr_cic_heb_cze_aeg_lat_ind_swe_swa_scr_ses_mao_tha_wly_tml_swt_xho_uzb_ctl_guj_azi_dyu_vie_owc_fbf_moo_bem	-0.133971031147208	-0.3155313746949	0.75306520327585
797	wly_scr_igb_bul_tig_aeg_amh_afr_tur_aze_bam_mly_ses_ctl_swe_bsq_ger_heb_ewe_mnd_nor_urd_bem_cze_swt_pol_fin_tsn_dgb_hun_ita_sod_geo_svk_lit_spa_ben_gam_anl_fre_est_tsw_jav_guj_sun_jpn_knd_kor_dut_lat_moo_slo_mao_mcd_sid_bat_cnt_rus_swa_alb_mlt_glc_krd_ukr_mol_qcu_eng_por_prs_fbf_hau_grk_chh_pan_ind_rom_dyu_arw_zul_tag_tha_amr_tml_xho_akn_uzb_bos_hin_azi_lda_vie_owc_ven_yor_cic	-0.715489632333212	-1.71447719381426	0.0897719049429106
798	sod_glc_swt_bul_hau_sid_mlt_scr_tur_uzb_zul_jav_tsn_pan_mol_bsq_ger_gam_igb_cnt_fre_lit_ses_ctl_bem_hin_fin_dyu_fbf_est_arw_anl_geo_rus_mcd_por_spa_chh_owc_slo_hun_bam_mao_lat_ind_jpn_knd_kor_grk_ukr_cic_bos_sun_eng_amr_bat_mnd_alb_tsw_afr_aeg_prs_dut_ben_krd_qcu_cze_nor_rom_lda_wly_urd_amh_pol_tag_swe_dgb_guj_ven_mly_tha_tig_tml_swa_moo_aze_svk_ita_azi_akn_vie_heb_xho_ewe_yor	-0.236037883275787	-0.558207543179275	0.578044077231498
799	sod_arw_bem_pol_wly_aeg_anl_swe_uzb_tur_igb_tag_lda_lit_lat_bsq_spa_heb_tsw_cnt_guj_eng_ses_slo_yor_ukr_hun_cic_fbf_est_grk_gam_geo_svk_krd_rom_scr_owc_sid_pan_fin_tsn_jav_glc_bat_jpn_knd_kor_fre_afr_moo_urd_sun_por_mlt_ind_mnd_nor_ven_ctl_amh_cze_rus_mol_mcd_qcu_alb_dut_bul_zul_amr_ger_hau_ben_mly_bos_swa_ita_akn_mao_tha_tig_tml_xho_ewe_azi_prs_hin_aze_bam_vie_chh_dyu_swt_dgb	-0.580029173599103	-1.38215313049396	0.170235367669642
800	gam_ukr_moo_mcd_hau_tig_chh_lit_tur_uzb_ven_ind_yor_spa_pol_bsq_arw_anl_bam_cnt_ctl_prs_akn_hin_swa_pan_est_tsw_bem_fin_eng_heb_geo_por_bos_swe_lat_sod_owc_ben_hun_ses_mly_alb_tag_jpn_knd_kor_rus_urd_ewe_bul_sun_ita_mlt_jav_mnd_cze_igb_nor_amh_rom_mol_grk_krd_qcu_svk_slo_dut_tsn_amr_scr_wly_fre_bat_guj_lda_ger_swt_mao_tha_aeg_tml_cic_fbf_azi_glc_afr_aze_dgb_vie_sid_xho_dyu_zul	-0.647334278175134	-1.54716534646134	0.125219701250416
801	mlt_scr_igb_urd_hau_sid_chh_bul_uzb_tur_bem_jav_ses_arw_guj_bsq_mcd_amh_lda_cnt_nor_spa_akn_alb_swt_mol_fin_yor_dyu_hun_ger_aeg_geo_prs_bos_lit_svk_wly_amr_ctl_est_tsn_mao_rom_mly_jpn_knd_kor_eng_pan_ewe_fre_tag_glc_anl_ind_mnd_dut_swa_rus_owc_por_cze_slo_grk_qcu_afr_krd_ukr_bam_sod_lat_gam_hin_bat_swe_zul_ita_fbf_sun_tha_tig_tml_ven_tsw_aze_ben_pol_azi_dgb_vie_heb_moo_xho_cic	-0.282121822717601	-0.667484568518905	0.506115611817216
802	chh_por_yor_lat_tig_sod_heb_mol_tur_uzb_lda_sun_tsn_swe_urd_bsq_bul_aeg_swa_cnt_mcd_krd_dyu_rus_xho_eng_fin_dgb_swt_hun_pan_sid_geo_nor_hin_ben_pol_anl_amr_guj_est_ewe_jav_ger_ind_jpn_tml_kor_ukr_arw_bem_cze_mao_spa_amh_bat_mnd_grk_zul_lit_wly_ita_scr_alb_svk_qcu_glc_ctl_slo_bam_gam_prs_mlt_bos_mly_dut_tsw_afr_akn_tag_tha_hau_knd_ses_igb_azi_rom_fre_aze_ven_vie_owc_fbf_cic_moo	-1.02542239627182	-2.49964003893042	0.0141846887859033
803	sid_bos_tsn_krd_mlt_sod_hau_hin_tur_uzb_ven_jav_tsw_ctl_ita_bsq_cze_anl_ses_cnt_ukr_dut_igb_eng_ewe_svk_est_fbf_bem_hun_pan_aeg_geo_afr_pol_ben_urd_amr_heb_slo_fin_xho_mao_nor_mly_jpn_tml_kor_mcd_prs_dyu_lat_bat_ger_wly_sun_mnd_mol_swa_lit_chh_fre_guj_grk_por_qcu_alb_scr_bul_moo_owc_arw_amh_swe_ind_spa_bam_glc_swt_tag_tha_tig_knd_dgb_zul_aze_rom_rus_azi_akn_vie_gam_yor_cic_lda	-1.07916458006037	-2.64237665179118	0.00965971281881241
804	anl_nor_ses_eng_hau_heb_sod_spa_aze_tur_moo_jav_zul_swe_pan_bsq_mol_amr_swa_cnt_arw_prs_igb_lat_lda_mcd_fin_cic_yor_hun_krd_wly_geo_bos_rom_ctl_rus_amh_gam_alb_est_dgb_mao_scr_mly_jpn_knd_kor_hin_guj_ven_pol_tag_grk_chh_ind_mnd_urd_akn_bul_mlt_svk_afr_ita_dut_qcu_fre_ukr_cze_tsw_owc_ben_sid_slo_bat_ger_fbf_por_xho_sun_tha_aeg_tml_ewe_swt_azi_lit_glc_uzb_dyu_vie_tig_tsn_bem_bam	-0.730546132702028	-1.75438668852787	0.0826581124968721
805	sod_lit_ses_ukr_tig_aeg_sid_ger_uzb_aze_lda_tag_dgb_mcd_swe_bsq_krd_gam_igb_cnt_rus_ctl_yor_alb_xho_pan_fin_tsw_cic_est_rom_amh_geo_pol_mol_bul_grk_amr_chh_prs_hun_zul_bat_glc_sun_jpn_tml_kor_ben_afr_bam_hin_jav_bos_wly_ind_mnd_eng_fbf_slo_mlt_spa_cze_urd_svk_qcu_guj_por_nor_swa_owc_scr_heb_arw_mly_dut_tsn_lat_bem_mao_tha_anl_knd_akn_swt_tur_ita_fre_azi_moo_vie_hau_ven_dyu_ewe	-0.680111697994358	-1.62777782743965	0.106955364178382
806	hau_prs_bem_ben_sid_heb_amr_slo_tur_azi_moo_tag_dgb_dut_swe_bsq_pan_anl_tsw_mnd_arw_krd_swa_svk_ses_grk_est_lda_igb_fin_glc_mlt_geo_lit_ger_bos_fre_sod_wly_spa_hun_tsn_jav_ukr_sun_jpn_knd_kor_afr_cze_ewe_ita_mly_por_tig_bat_cnt_hin_ven_mcd_aeg_scr_ctl_urd_rom_qcu_mol_alb_pol_swt_owc_bul_gam_nor_ind_rus_akn_guj_yor_mao_tha_amh_tml_zul_bam_uzb_lat_eng_aze_dyu_vie_chh_fbf_xho_cic	-0.294680617775484	-0.696815802143241	0.487656191642562
807	mlt_guj_dyu_arw_amr_aeg_heb_urd_tur_aze_cic_sun_lda_hin_krd_bsq_mol_chh_moo_mnd_cze_ben_tsn_por_zul_prs_hun_ewe_swa_fin_ukr_hau_geo_lat_scr_rus_alb_gam_amh_bul_est_tsw_mly_rom_bat_jpn_tml_kor_grk_swe_yor_svk_mao_afr_owc_ind_cnt_slo_dgb_ctl_anl_dut_mcd_spa_glc_qcu_nor_lit_pan_ses_sid_pol_sod_eng_jav_ger_bem_ita_swt_tag_tha_wly_knd_fbf_xho_uzb_bos_fre_azi_ven_vie_tig_bam_igb_akn	-0.365081666649288	-0.864694527163786	0.389431395687106
808	chh_grk_tsw_prs_anl_owc_gam_guj_aze_uzb_bem_bat_fbf_pol_por_bsq_svk_tig_ven_cnt_glc_ben_xho_ukr_ewe_mcd_hun_cic_yor_fin_rom_amr_geo_fre_spa_rus_ita_heb_mlt_afr_est_akn_jav_krd_mao_jpn_tml_kor_bul_pan_igb_ger_ind_dut_sid_sun_mnd_eng_lda_scr_sod_arw_mol_bos_urd_qcu_lit_hin_nor_moo_hau_cze_amh_lat_mly_swe_tsn_ctl_bam_tag_tha_aeg_knd_dgb_swt_tur_alb_slo_azi_dyu_vie_wly_zul_ses_swa	-0.466440920426247	-1.10842286966529	0.270537543126995
809	tig_slo_moo_spa_chh_hau_aeg_rus_uzb_aze_swa_bat_yor_arw_mcd_bsq_swe_sod_tsn_cnt_bos_alb_ses_hin_ewe_grk_fin_xho_bem_hun_pol_wly_geo_por_ctl_dut_cze_sid_amr_fre_est_bam_sun_ukr_jav_jpn_knd_kor_urd_ita_dyu_pan_tag_lit_amh_mao_mnd_ger_tsw_rom_anl_mol_svk_lat_scr_qcu_bul_afr_ben_fbf_owc_guj_mlt_glc_ind_eng_ven_krd_igb_mly_tha_gam_tml_zul_lda_tur_nor_prs_azi_cic_vie_heb_dgb_akn_swt	-0.681755831807288	-1.63288076703327	0.10587543045751
810	chh_krd_tsw_swe_tig_mlt_gam_grk_aze_azi_igb_mao_ven_rom_pol_bsq_nor_owc_cic_cnt_scr_ger_akn_slo_ses_mcd_fin_yor_swa_est_ctl_hau_geo_afr_lit_cze_glc_amh_heb_guj_hun_swt_jav_hin_ind_jpn_tml_kor_por_ben_fbf_dut_sun_lat_sid_tag_mnd_bul_bem_fre_amr_mol_rus_pan_eng_qcu_ukr_prs_svk_lda_sod_ita_anl_urd_bat_arw_ewe_bos_xho_mly_tha_wly_knd_dyu_tsn_tur_alb_spa_uzb_zul_vie_aeg_dgb_moo_bam	-0.340840045985183	-0.807657437108176	0.421348790541376
811	amr_ger_xho_alb_mlt_sod_hau_bul_uzb_azi_igb_mly_ses_ukr_rom_bsq_ctl_heb_tsw_cnt_eng_guj_dyu_swe_bam_svk_est_fbf_swt_fin_grk_gam_geo_hin_rus_urd_bos_owc_wly_fre_hun_bem_tag_nor_mao_jpn_knd_kor_slo_cze_yor_krd_bat_ben_sid_jav_mnd_spa_moo_ita_aeg_por_arw_prs_scr_qcu_lit_lat_pan_dgb_chh_mol_tig_afr_ind_mcd_cic_glc_zul_sun_tha_anl_tml_ven_tsn_tur_pol_dut_aze_lda_vie_amh_akn_ewe_swa	-0.70067716549481	-1.68133647761722	0.0960530369717495
812	heb_mcd_ses_bos_tig_mlt_chh_ger_uzb_azi_swa_jav_fbf_lit_por_bsq_rus_owc_ven_cnt_nor_ben_lda_dut_bem_prs_fin_moo_igb_est_lat_sid_geo_bul_slo_rom_hin_amh_aeg_grk_hun_zul_bat_urd_ind_jpn_tml_kor_ita_swe_yor_glc_mao_pan_wly_mly_mnd_fre_dgb_guj_sod_cze_mol_svk_ukr_qcu_arw_eng_afr_cic_amr_spa_gam_krd_tag_alb_akn_ctl_xho_sun_tha_hau_knd_dyu_ewe_tur_scr_pol_aze_tsw_vie_anl_swt_tsn_bam	-0.469828213251625	-1.11696027589654	0.266888703513518
813	heb_ctl_bam_dut_hau_sid_gam_glc_azi_aze_xho_jav_igb_eng_ben_bsq_lat_chh_swa_cnt_krd_cze_cic_prs_moo_spa_hun_ewe_yor_fin_lit_tig_geo_por_ukr_grk_afr_owc_amh_mcd_est_tsn_mly_nor_tag_jpn_tml_kor_guj_svk_bem_rus_ind_ita_aeg_bat_mnd_bul_tsw_slo_amr_ger_pan_swe_fre_qcu_alb_rom_hin_ven_mlt_urd_anl_pol_sun_arw_fbf_bos_akn_mao_tha_wly_knd_swt_lda_uzb_scr_mol_tur_dgb_vie_sod_ses_zul_dyu	0.677952788812181	1.60242964633566	0.112451886231009
814	aeg_spa_swa_pan_amh_wly_sid_bul_tur_aze_yor_sun_bam_mcd_dut_bsq_ita_tig_ven_mnd_eng_svk_akn_ger_xho_mol_est_tsw_tsn_fin_nor_gam_geo_swe_guj_prs_glc_heb_anl_afr_hun_dgb_mao_urd_tag_jpn_tml_kor_krd_slo_swt_arw_jav_hin_mlt_mly_cnt_por_ewe_ukr_sod_lit_cze_lat_ben_qcu_rus_fre_grk_lda_hau_bos_owc_scr_ind_alb_ses_ctl_fbf_bat_tha_amr_knd_dyu_cic_uzb_rom_pol_azi_zul_vie_chh_bem_igb_moo	-0.399174968098654	-0.946491096156271	0.346350945921194
815	aeg_mcd_dgb_lat_hau_sid_anl_ctl_uzb_aze_ewe_sun_akn_lit_slo_bsq_bos_chh_xho_cnt_por_afr_tsw_pol_bem_glc_hun_swa_tsn_fin_ben_amh_geo_mol_rom_prs_krd_wly_gam_eng_est_igb_tag_grk_ind_jpn_tml_kor_spa_dut_bam_ita_mly_fre_mlt_bat_mnd_pan_ven_rus_amr_arw_guj_bul_nor_qcu_svk_cze_urd_lda_sod_ger_tig_ukr_jav_scr_ses_alb_zul_mao_tha_heb_knd_yor_dyu_tur_hin_swe_azi_cic_vie_owc_moo_swt_fbf	-0.219484445204695	-0.51825860773087	0.60550868419225
816	heb_slo_swa_arw_sid_anl_wly_ger_tur_uzb_tsn_mao_swt_grk_cze_bsq_pol_aeg_ven_cnt_guj_scr_tsw_krd_fbf_bul_est_lda_bem_hun_nor_chh_geo_eng_rom_por_rus_amh_sod_ita_fin_xho_tag_ukr_ind_jpn_tml_kor_swe_glc_igb_dut_jav_alb_owc_bat_mnd_spa_yor_fre_tig_mcd_ben_mol_ctl_qcu_svk_hin_bos_ewe_gam_afr_hau_pan_mly_urd_zul_lat_cic_sun_tha_amr_knd_bam_ses_aze_lit_prs_azi_moo_vie_mlt_dgb_akn_dyu	-0.694591413571066	-1.66310824010231	0.0996574128295678
817	gam_dut_zul_krd_heb_hau_wly_lit_aze_tur_igb_jav_tsn_swe_spa_bsq_guj_sid_xho_cnt_eng_alb_lda_ctl_fbf_urd_fin_ven_bem_est_mcd_chh_geo_glc_pol_ben_bul_aeg_mlt_por_hun_yor_bat_lat_ind_jpn_knd_kor_slo_arw_ewe_cze_tag_scr_amr_mly_mnd_svk_tsw_fre_tig_pan_afr_rom_ukr_qcu_ger_hin_mol_dgb_anl_prs_owc_nor_mao_bos_dyu_rus_ses_sun_tha_amh_tml_moo_cic_uzb_grk_ita_azi_swt_vie_sod_bam_swa_akn	-0.0147075942561752	-0.0346408014235463	0.972440408731976
818	wly_swe_xho_por_sod_anl_mlt_rom_uzb_aze_swt_jav_tsw_arw_rus_bsq_pol_owc_akn_mnd_scr_dut_ven_afr_bem_fre_fin_igb_cic_hun_pan_amh_geo_glc_grk_ukr_lit_amr_chh_ita_est_tsn_tag_nor_bat_jpn_tml_kor_mol_krd_yor_svk_ind_urd_heb_mly_cnt_prs_fbf_bos_hau_spa_ctl_alb_hin_qcu_eng_cze_ben_moo_sid_ger_aeg_bul_mao_slo_ewe_lat_bam_sun_tha_gam_knd_dgb_swa_tur_guj_mcd_azi_dyu_vie_tig_ses_lda_zul	-0.021982985876642	-0.0517260829177277	0.958857895171856
819	chh_svk_ses_glc_sid_heb_aeg_dut_azi_aze_zul_bat_bam_por_ukr_bsq_spa_owc_ven_cnt_mol_lat_akn_ben_cic_cze_hun_fbf_tsw_est_pol_gam_geo_bul_bos_scr_prs_mlt_amh_alb_fin_swa_sun_grk_jav_jpn_knd_kor_urd_fre_dgb_hin_ind_krd_wly_tag_mnd_eng_swt_pan_anl_ctl_slo_lit_mcd_qcu_arw_swe_afr_bem_sod_rom_amr_nor_mao_ger_ewe_guj_tsn_mly_tha_tig_tml_xho_dyu_tur_rus_ita_uzb_lda_vie_hau_igb_yor_moo	-0.21807148942824	-0.514818963197464	0.607900949447294
820	owc_dut_bem_slo_anl_heb_tig_lit_uzb_tur_ven_bat_dgb_ger_hin_bsq_afr_amh_ses_mnd_rom_prs_igb_lat_tsn_bos_est_fbf_lda_fin_ctl_hau_geo_scr_grk_mcd_svk_sid_gam_pan_hun_xho_sun_spa_tag_jpn_knd_kor_alb_pol_moo_fre_jav_mol_wly_mao_cnt_urd_dyu_guj_amr_swe_por_ita_arw_qcu_cze_ben_rus_yor_chh_nor_aeg_bul_ind_ukr_swa_eng_cic_mly_tha_sod_tml_tsw_ewe_azi_krd_glc_aze_bam_vie_mlt_swt_akn_zul	0.247855225111946	0.583442751218739	0.56100757519615
821	wly_rus_akn_ctl_heb_gam_sod_mcd_uzb_aze_tsn_ind_zul_slo_urd_bsq_guj_owc_tsw_mnd_rom_prs_ses_eng_swt_arw_est_ven_dyu_hun_dut_tig_geo_nor_hin_swe_mol_chh_amh_scr_fin_ewe_bat_bos_sun_jpn_knd_kor_krd_bul_bam_fre_mly_grk_mlt_tag_cnt_por_bem_lit_anl_ben_afr_pan_glc_qcu_lat_ukr_svk_xho_aeg_ger_hau_cze_mao_spa_swa_pol_dgb_jav_tha_sid_tml_fbf_lda_azi_alb_ita_tur_igb_vie_amr_yor_cic_moo	0.764741771630974	1.82096784233626	0.0718273509407309
822	wly_rus_dyu_ita_chh_aeg_amh_urd_tur_uzb_xho_sun_swa_nor_svk_bsq_hin_owc_igb_cnt_glc_fre_moo_grk_tsn_pan_est_bam_fbf_hun_ctl_anl_geo_lit_mcd_afr_ukr_mlt_amr_bul_fin_ewe_ind_ben_mao_jpn_tml_kor_dut_ger_ven_lat_jav_scr_hau_mly_mnd_slo_ses_alb_sod_guj_rom_mol_pol_qcu_eng_por_spa_zul_gam_arw_tig_cze_tag_prs_yor_krd_swt_bat_tha_sid_knd_bem_lda_azi_swe_bos_aze_cic_vie_heb_dgb_akn_tsw	-0.598363347241172	-1.4293423859709	0.156256411583893
823	tig_glc_tsw_guj_wly_owc_mlt_spa_aze_tur_ewe_jav_bem_ben_afr_bsq_krd_amh_zul_cnt_mcd_pan_akn_alb_xho_eng_hun_dyu_fbf_fin_ger_sod_geo_prs_rom_rus_urd_chh_anl_por_est_dgb_sun_lat_bat_jpn_tml_kor_ukr_ctl_moo_mol_mao_lit_gam_ind_mnd_bos_lda_slo_heb_svk_ita_hin_grk_qcu_nor_arw_dut_ses_amr_cze_hau_swe_mly_bul_igb_pol_swt_tag_tha_sid_knd_yor_tsn_azi_scr_fre_uzb_bam_vie_aeg_cic_ven_swa	-0.39290004573564	-0.934956691788588	0.35223196563127
824	gam_mcd_xho_swe_chh_anl_aeg_glc_aze_tur_akn_sun_ses_grk_hin_bsq_por_sid_igb_mnd_mol_prs_ewe_fre_fbf_eng_est_moo_swa_fin_ben_amr_geo_guj_bos_nor_cze_mlt_heb_scr_hun_bam_mao_pan_ind_jpn_knd_kor_slo_rom_yor_svk_tag_bul_tig_mly_cnt_ctl_zul_rus_sod_pol_lit_urd_dut_qcu_ita_lat_ukr_swt_amh_arw_owc_spa_jav_afr_cic_ger_tsw_bat_tha_wly_tml_lda_tsn_uzb_alb_krd_azi_bem_vie_hau_dgb_ven_dyu	-0.781916906231523	-1.88472774360496	0.0625893971259999
825	aeg_hin_dgb_alb_hau_tig_wly_spa_uzb_azi_ses_mly_igb_pol_ita_bsq_scr_mlt_swt_cnt_guj_mol_tsw_glc_ewe_bul_hun_ven_akn_fin_afr_anl_geo_ctl_urd_ukr_grk_gam_sod_por_est_yor_sun_arw_bat_jpn_knd_kor_mcd_pan_cic_swe_tag_lat_owc_mao_mnd_rus_dyu_svk_sid_bos_dut_ben_nor_qcu_ger_rom_krd_swa_amr_cze_heb_lit_jav_fre_zul_slo_xho_ind_tha_amh_tml_bem_tsn_aze_eng_prs_tur_moo_vie_chh_lda_bam_fbf	-0.490151221118683	-1.16676991672822	0.246286433029619
826	chh_krd_ses_slo_sid_amh_gam_cze_uzb_tur_swa_jav_cic_ukr_svk_bsq_swe_tig_zul_cnt_nor_eng_igb_lit_swt_arw_fin_yor_dgb_est_afr_anl_geo_scr_mol_fre_rom_heb_sod_ita_hun_xho_sun_bos_mao_jpn_tml_kor_ben_lat_lda_grk_bat_hin_mlt_ind_mnd_por_moo_rus_wly_ger_alb_urd_spa_qcu_prs_guj_glc_ven_hau_pol_owc_bul_mly_pan_dyu_mcd_akn_tag_tha_aeg_knd_tsw_bam_azi_dut_ctl_aze_fbf_vie_amr_tsn_bem_ewe	-0.392149513434629	-0.929766251448756	0.354899239346295
827	hau_swe_akn_pol_heb_amr_amh_eng_tur_aze_ewe_mly_igb_ita_svk_bsq_fre_tig_ven_cnt_prs_ger_ses_mol_bem_bos_hun_cic_yor_est_cze_gam_geo_hin_rom_lit_ben_sid_anl_spa_fin_moo_ind_guj_bat_jpn_tml_kor_urd_alb_bam_por_jav_scr_owc_mao_mnd_arw_tsn_slo_sod_dut_krd_pan_lat_qcu_nor_glc_afr_swa_wly_ukr_mlt_mcd_sun_bul_xho_rus_tsw_tag_tha_chh_knd_lda_dgb_uzb_ctl_grk_azi_swt_vie_aeg_dyu_zul_fbf	-0.445104445081377	-1.05802391660518	0.292784971755411
828	aeg_scr_lda_por_amh_anl_sod_ben_aze_tur_zul_jav_bem_pol_eng_bsq_lit_hau_dgb_cnt_nor_mcd_ven_lat_dyu_spa_est_swt_yor_fin_ctl_wly_geo_urd_ukr_hin_pan_chh_owc_alb_hun_akn_ind_rom_bat_jpn_knd_kor_swe_guj_swa_rus_tag_ger_amr_mly_mnd_arw_igb_afr_mlt_glc_krd_fre_ita_qcu_grk_bul_dut_bam_gam_mol_tig_prs_mao_slo_xho_svk_tsw_sun_tha_sid_tml_ewe_ses_uzb_cze_bos_azi_cic_vie_heb_fbf_tsn_moo	-0.00499024456459936	-0.0117499811625731	0.990650256526165
829	sid_ben_bam_cze_wly_hau_anl_afr_uzb_aze_akn_ind_fbf_bos_lat_bsq_guj_amh_dyu_cnt_ukr_urd_igb_rus_tsw_krd_hun_tsn_yor_fin_alb_tig_geo_eng_swe_por_ger_sod_amr_bul_est_cic_mao_dut_sun_jpn_tml_kor_prs_scr_xho_rom_tag_mol_gam_mly_mnd_spa_lda_svk_heb_pol_ita_pan_hin_qcu_lit_nor_arw_dgb_mlt_grk_aeg_fre_bat_mcd_bem_ctl_ewe_jav_tha_chh_knd_moo_ven_tur_slo_glc_azi_swt_vie_owc_ses_zul_swa	0.170548908490711	0.401332918050721	0.689095715080927
830	tig_svk_yor_scr_sid_mlt_sod_urd_azi_aze_dgb_jav_bam_dut_rom_bsq_glc_aeg_cic_cnt_por_bul_igb_rus_bem_nor_hun_swt_dyu_est_ctl_amr_geo_krd_eng_prs_pan_gam_heb_ben_fin_tsn_sun_lit_bat_jpn_knd_kor_alb_ita_moo_bos_mao_hin_wly_ind_mnd_guj_lda_slo_chh_cze_grk_mcd_swe_qcu_ukr_lat_mol_swa_owc_fre_anl_arw_mly_afr_zul_ger_fbf_tag_tha_amh_tml_tsw_ewe_tur_spa_pol_uzb_xho_vie_hau_ses_akn_ven	-0.936492857892295	-2.27448403494051	0.0252356529040257
831	mlt_bos_dyu_urd_chh_amh_wly_alb_azi_tur_akn_tag_lda_prs_grk_bsq_eng_gam_ewe_mnd_pan_spa_cic_glc_yor_slo_est_tsw_ses_fin_hin_sod_geo_svk_swe_ben_cze_sid_amr_dut_hun_ven_ind_mol_mao_jpn_tml_kor_ctl_pol_igb_lit_mly_krd_hau_sun_cnt_ita_fbf_nor_tig_por_fre_afr_bul_qcu_guj_rom_mcd_xho_heb_lat_aeg_arw_bat_ger_swt_rus_swa_jav_tha_anl_knd_tsn_bam_aze_scr_ukr_uzb_bem_vie_owc_zul_dgb_moo	-0.0977968075259651	-0.230509212012585	0.818202415904831
832	sod_scr_lda_ita_amh_aeg_owc_svk_azi_aze_bam_jav_xho_cze_lat_bsq_alb_chh_igb_cnt_ben_spa_akn_bul_fbf_por_est_bem_tsw_fin_bos_sid_geo_pol_rom_mol_hin_anl_heb_ctl_hun_swa_mao_afr_tag_jpn_tml_kor_glc_eng_ven_ukr_bat_ger_wly_sun_mnd_arw_ses_prs_tig_lit_rus_pan_urd_qcu_swe_fre_slo_tsn_amr_grk_hau_nor_ind_krd_swt_mcd_yor_mly_tha_gam_knd_dgb_moo_uzb_dut_guj_tur_cic_vie_mlt_zul_ewe_dyu	-0.650861240798036	-1.55801948508413	0.122625281465056
833	mlt_bos_ven_glc_wly_amr_sod_por_tur_aze_akn_bat_ses_slo_grk_bsq_lat_amh_yor_mnd_rus_spa_lda_pan_dyu_alb_fin_swa_dgb_hun_ger_tig_geo_pol_dut_mol_krd_aeg_gam_arw_est_tsn_mly_cze_jav_jpn_tml_kor_guj_swe_bam_urd_mao_rom_sid_sun_cnt_ben_swt_scr_heb_ita_mcd_hin_eng_qcu_svk_prs_nor_igb_owc_afr_hau_fre_ind_lit_bem_ctl_cic_tag_tha_chh_knd_zul_tsw_uzb_ukr_bul_azi_ewe_vie_anl_fbf_moo_xho	-0.688956971778099	-1.65365691833554	0.10156900013508
834	anl_bul_yor_krd_amh_sid_aeg_hin_tur_azi_igb_bat_swa_mcd_ger_bsq_spa_tig_moo_mnd_ukr_ben_ven_eng_dyu_urd_est_fbf_zul_hun_lit_heb_geo_glc_arw_dut_fre_mlt_chh_ita_fin_ewe_jav_slo_mao_jpn_tml_kor_guj_scr_tsw_svk_tag_rus_wly_sun_cnt_lat_bem_cze_owc_por_bos_rom_nor_qcu_grk_pan_prs_ses_gam_alb_hau_swe_mly_ctl_lda_mol_dgb_ind_tha_amr_knd_xho_swt_uzb_pol_afr_aze_bam_vie_sod_tsn_akn_cic	-1.03388469320283	-2.51818883789615	0.0135050131262326
835	tig_alb_zul_scr_sid_hau_chh_glc_tur_uzb_dgb_jav_bem_ita_cze_bsq_arw_amh_ewe_mnd_pol_bul_moo_guj_tsw_dut_hun_lda_swt_fin_rus_mlt_geo_spa_urd_por_eng_amr_anl_lat_est_igb_bat_mol_ind_jpn_tml_kor_ger_slo_tsn_prs_mao_ben_owc_sun_cnt_lit_ses_fre_sod_hin_ukr_krd_mcd_qcu_bos_ctl_pan_dyu_aeg_svk_wly_swe_mly_afr_yor_grk_akn_tag_tha_gam_knd_bam_cic_azi_nor_rom_aze_xho_vie_heb_swa_fbf_ven	-0.451136435808051	-1.07358978550847	0.285784334760279
836	hau_ita_igb_bul_amr_amh_wly_hin_aze_tur_zul_tag_bem_mcd_rus_bsq_scr_anl_lda_mnd_guj_mol_akn_ctl_dgb_lit_fin_tsn_swa_hun_rom_heb_geo_slo_krd_ben_pan_sod_aeg_afr_est_tsw_mly_eng_jav_jpn_knd_kor_lat_dut_yor_spa_bat_cze_mlt_sun_cnt_urd_ses_swe_gam_nor_glc_bos_fre_qcu_prs_grk_ukr_dyu_sid_ger_owc_arw_ind_por_moo_pol_ewe_mao_tha_tig_tml_swt_ven_azi_svk_alb_uzb_fbf_vie_chh_bam_cic_xho	-0.842569548898673	-2.03551582107644	0.0446443196599824
837	amh_pan_zul_mcd_amr_gam_hau_lit_aze_tur_ewe_mly_ven_scr_ukr_bsq_bos_aeg_xho_mnd_ben_alb_yor_krd_tsw_rom_fin_cic_lda_est_spa_wly_geo_grk_ctl_cze_pol_owc_sid_por_hun_moo_sun_eng_ind_jpn_tml_kor_slo_afr_swa_fre_tag_hin_chh_bat_cnt_lat_dyu_ger_sod_urd_guj_svk_prs_qcu_nor_mol_glc_ses_heb_swe_tig_ita_mao_arw_bam_rus_swt_jav_tha_mlt_knd_tsn_akn_azi_dut_bul_uzb_bem_vie_anl_dgb_fbf_igb	-0.00624886733824905	-0.0147282504931361	0.988280531455397
838	sid_swe_ses_alb_sod_chh_aeg_rom_tur_uzb_bem_ind_dyu_nor_spa_bsq_grk_owc_lda_mnd_ben_dut_fbf_lat_tsw_mcd_hun_moo_xho_est_ger_heb_geo_pol_svk_guj_arw_tig_amr_rus_fin_akn_sun_ukr_jav_jpn_knd_kor_prs_glc_yor_mol_bat_ctl_wly_mao_cnt_pan_bam_eng_anl_scr_ita_fre_bos_qcu_lit_afr_por_igb_mlt_cze_hau_krd_tag_urd_tsn_slo_zul_mly_tha_gam_tml_ven_cic_aze_hin_bul_azi_swa_vie_amh_swt_ewe_dgb	-0.241733400142991	-0.571199878382214	0.569241967646403
839	anl_prs_xho_ctl_wly_sid_hau_eng_tur_aze_ses_mly_bam_lit_urd_bsq_svk_aeg_bem_cnt_grk_ukr_zul_por_swa_dut_hun_swt_dyu_fin_bos_owc_geo_glc_slo_lat_alb_sod_gam_rom_est_ewe_ind_pol_mao_jpn_knd_kor_krd_ita_igb_arw_bat_ger_tig_jav_mnd_spa_yor_rus_mlt_bul_afr_pan_guj_qcu_mcd_scr_fre_fbf_amr_hin_heb_ben_tag_nor_tsw_mol_cic_sun_tha_chh_tml_tsn_dgb_uzb_cze_swe_azi_ven_vie_amh_lda_akn_moo	-0.0966163468540202	-0.227598221300372	0.82045821948549
840	gam_guj_zul_alb_owc_tig_amr_arw_uzb_aze_yor_mao_ewe_eng_nor_bsq_afr_sod_igb_mnd_por_ita_akn_ctl_ses_ukr_hun_tsw_moo_est_bul_anl_geo_slo_cze_krd_fre_hau_aeg_glc_fin_fbf_ind_mcd_mly_jpn_knd_kor_pol_urd_swt_hin_jav_grk_wly_sun_cnt_svk_tsn_swe_amh_lit_prs_rus_ben_qcu_pan_ger_scr_ven_heb_dut_sid_lat_bat_mol_dgb_bos_cic_tag_tha_chh_tml_swa_xho_tur_rom_spa_azi_lda_vie_mlt_dyu_bam_bem	-1.12443241500698	-2.76736469092505	0.00681877851510582
841	hau_por_fbf_rus_amr_wly_mlt_arw_uzb_tur_tsn_bat_ses_alb_prs_bsq_glc_sod_igb_cnt_ukr_bos_ewe_ita_lda_svk_hun_swa_dgb_fin_ger_sid_geo_ben_mol_cze_spa_chh_owc_slo_est_cic_mly_grk_jav_jpn_tml_kor_swe_rom_xho_mcd_sun_dut_heb_tag_mnd_bul_zul_pan_amh_scr_pol_eng_hin_qcu_fre_lat_lit_swt_tig_afr_aeg_guj_mao_urd_yor_krd_bam_ind_tha_gam_knd_ven_bem_aze_ctl_nor_azi_dyu_vie_anl_akn_tsw_moo	0.36944470432651	0.870024356723624	0.386527166034606
842	amh_guj_tsn_bos_sid_sod_hau_glc_uzb_azi_igb_ind_fbf_ger_spa_bsq_svk_tig_ven_cnt_bul_ukr_zul_mcd_dyu_ita_est_swa_tsw_fin_swe_mlt_geo_urd_dut_ben_cze_heb_aeg_nor_hun_ewe_bat_slo_jav_jpn_knd_kor_pan_hin_swt_scr_sun_lat_chh_tag_mnd_pol_lda_afr_gam_mol_lit_prs_alb_qcu_fre_ctl_por_yor_amr_rom_anl_grk_mly_rus_akn_eng_bam_mao_tha_wly_tml_dgb_xho_tur_krd_arw_aze_ses_vie_owc_bem_cic_moo	-0.346496141784519	-0.820808590004002	0.413854329938338
843	heb_ben_xho_rom_tig_anl_wly_dut_aze_tur_zul_bat_tsw_swe_pol_bsq_krd_sod_yor_cnt_guj_scr_ses_ita_swa_fre_est_fbf_swt_hun_hin_owc_geo_svk_arw_cze_nor_amh_sid_mcd_fin_moo_sun_rus_mao_jpn_tml_kor_ukr_bos_dgb_por_tag_alb_chh_jav_mnd_urd_ewe_prs_gam_slo_grk_ger_eng_qcu_ctl_glc_mol_cic_mlt_lat_amr_pan_ind_bul_akn_afr_lda_mly_tha_aeg_knd_tsn_dyu_uzb_spa_lit_azi_igb_vie_hau_bam_bem_ven	-0.791586521964247	-1.90524201500032	0.0598381472164704
844	owc_ita_ven_por_heb_anl_amr_bul_uzb_tur_bem_mly_moo_grk_alb_bsq_hin_gam_zul_mnd_ukr_scr_tsn_mcd_swt_ben_hun_bam_yor_est_dut_sod_geo_nor_prs_fre_slo_tig_amh_pol_fin_dyu_mao_arw_bat_jpn_tml_kor_svk_ctl_ses_mol_sun_urd_aeg_tag_cnt_eng_tsw_krd_mlt_rus_cze_ger_glc_qcu_bos_spa_pan_swa_chh_guj_wly_lat_jav_lit_akn_rom_dgb_ind_tha_sid_knd_lda_cic_azi_swe_afr_aze_fbf_vie_hau_ewe_igb_xho	0.185777737974449	0.436778469835862	0.663284456996547
845	amr_ctl_fbf_pol_sid_tig_mlt_mol_aze_azi_moo_mly_tsn_slo_cze_bsq_pan_wly_ven_cnt_bul_scr_akn_afr_xho_prs_est_lda_bam_hun_rom_owc_geo_mcd_fre_spa_krd_amh_sod_glc_fin_swt_tag_ukr_mao_jpn_knd_kor_hin_alb_igb_dut_ind_guj_heb_jav_mnd_ger_ewe_rus_hau_lat_ben_nor_lit_qcu_swe_svk_arw_bem_chh_por_aeg_bos_bat_eng_zul_urd_swa_sun_tha_gam_tml_dyu_cic_tur_ita_grk_uzb_dgb_vie_anl_ses_tsw_yor	0.523715088615502	1.23491489060349	0.219973099735185
846	owc_lit_zul_ctl_heb_amh_aeg_afr_aze_uzb_tsw_jav_dgb_guj_pan_bsq_eng_mlt_lda_mnd_slo_prs_cic_ben_swt_dut_hun_ven_swa_fin_hin_wly_geo_scr_rom_svk_glc_chh_sid_nor_est_yor_mly_ita_mao_jpn_knd_kor_alb_krd_xho_swe_ind_pol_gam_tag_cnt_rus_ses_urd_anl_bos_fre_por_bul_qcu_mol_grk_mcd_fbf_tig_lat_amr_ger_sun_cze_bem_ukr_akn_bat_tha_hau_tml_moo_igb_azi_arw_spa_tur_ewe_vie_sod_dyu_tsn_bam	0.642102396589054	1.53170344598849	0.128990354021851
847	wly_dut_fbf_guj_aeg_amh_gam_hin_uzb_aze_igb_tag_bam_glc_rus_bsq_slo_owc_zul_cnt_nor_eng_swt_pan_dgb_bul_est_akn_lda_hun_arw_heb_geo_mcd_spa_svk_alb_sid_chh_afr_fin_yor_bat_lat_ind_jpn_tml_kor_urd_rom_swa_lit_sun_ukr_sod_mly_mnd_scr_ses_bos_amr_swe_krd_por_ita_qcu_grk_ctl_fre_cic_hau_prs_tig_pol_mao_cze_ven_ger_bem_jav_tha_mlt_knd_dyu_tsw_azi_mol_ben_tur_moo_vie_anl_ewe_tsn_xho	0.205794719230879	0.485123976835293	0.628729216369895
848	gam_scr_tsw_ben_mlt_sod_wly_fre_uzb_azi_cic_tag_dgb_urd_spa_bsq_rus_heb_zul_cnt_arw_swe_akn_pol_swa_alb_hun_tsn_moo_fin_glc_hau_geo_slo_bos_bul_ita_anl_amh_svk_est_ven_bat_pan_mao_jpn_tml_kor_afr_hin_bam_ctl_sun_guj_sid_jav_mnd_prs_ewe_nor_tig_lat_eng_lit_mcd_qcu_mol_dut_ukr_dyu_aeg_ger_amr_cze_mly_grk_xho_por_fbf_ind_tha_chh_knd_yor_igb_aze_rom_krd_tur_lda_vie_owc_bem_ses_swt	-0.0190608014507219	-0.04496086376199	0.96423490359878
849	owc_mol_xho_rom_aeg_anl_tig_cze_azi_tur_zul_bat_moo_mcd_guj_bsq_urd_amr_swa_cnt_glc_prs_ven_krd_fbf_por_fin_igb_ewe_est_arw_amh_geo_hin_spa_slo_alb_hau_mlt_dut_hun_bam_sun_lit_tag_jpn_tml_kor_ita_ctl_tsn_bul_mao_swe_sid_mly_mnd_ger_dyu_pan_wly_pol_rus_lat_ukr_qcu_bos_svk_nor_dgb_heb_afr_sod_ben_ind_scr_ses_fre_bem_jav_tha_gam_knd_yor_cic_uzb_grk_eng_aze_tsw_vie_chh_lda_akn_swt	0.258669506915998	0.608810635452971	0.544134223881419
850	hau_scr_swt_pan_gam_amr_wly_bos_tur_azi_cic_sun_dgb_hin_urd_bsq_fre_anl_fbf_mnd_por_arw_ewe_alb_igb_ita_est_dyu_lda_fin_dut_mlt_geo_krd_lat_ger_swe_chh_sid_svk_hun_ven_tag_nor_bat_jpn_knd_kor_rom_grk_akn_prs_mly_cze_amh_ind_cnt_mol_tsn_guj_sod_ukr_lit_afr_slo_qcu_mcd_spa_bul_zul_tig_ctl_heb_pol_jav_ben_xho_glc_bam_mao_tha_owc_tml_swa_ses_uzb_rus_eng_aze_bem_vie_aeg_moo_tsw_yor	-0.760103642102059	-1.83056061397292	0.0703688653566796
851	amh_lit_moo_ctl_anl_sod_gam_ukr_aze_tur_tsw_mly_tsn_cze_afr_bsq_grk_hau_bam_cnt_prs_scr_ewe_svk_bem_nor_est_lda_ven_hun_eng_tig_geo_rus_bos_mol_slo_owc_chh_arw_fin_cic_bat_rom_mao_jpn_knd_kor_dut_hin_ses_lat_jav_spa_heb_ind_mnd_ger_swt_ben_aeg_pol_bul_fre_mcd_qcu_ita_por_pan_dyu_sid_alb_mlt_glc_tag_urd_igb_swe_xho_sun_tha_amr_tml_dgb_akn_azi_guj_krd_uzb_fbf_vie_wly_yor_zul_swa	0.823011923866061	1.95722339503822	0.0533197124702295
852	aeg_cze_bam_dut_gam_wly_amr_ukr_uzb_aze_igb_sun_dgb_slo_grk_bsq_guj_anl_tsn_cnt_pol_bos_zul_bul_cic_alb_est_fbf_ewe_hun_hin_tig_geo_nor_eng_afr_urd_sod_amh_rom_fin_xho_tag_ctl_bat_jpn_tml_kor_spa_ger_lda_mol_ind_lat_mlt_jav_mnd_pan_dyu_ita_chh_svk_mcd_glc_por_qcu_krd_ben_lit_swt_owc_swe_sid_prs_mly_scr_tsw_arw_ses_mao_tha_hau_knd_moo_akn_azi_rus_fre_tur_ven_vie_heb_bem_yor_swa	-1.05102867739084	-2.57062414666313	0.011739014116425
853	sod_svk_cic_ctl_anl_gam_mlt_rus_uzb_azi_tsw_jav_dgb_lat_dut_bsq_ukr_owc_moo_cnt_lit_mol_xho_spa_fbf_bul_fin_igb_ses_est_krd_chh_geo_urd_rom_ben_pan_amr_wly_slo_hun_swa_mly_pol_bat_jpn_knd_kor_alb_por_swt_hin_mao_fre_tig_ind_mnd_nor_bam_swe_hau_grk_eng_guj_arw_qcu_ger_scr_glc_ven_aeg_cze_sid_prs_tag_bos_tsn_ita_ewe_sun_tha_amh_tml_yor_dyu_aze_afr_mcd_tur_bem_vie_heb_akn_lda_zul	0.118722910544778	0.279673088219191	0.780349399477858
854	gam_cze_swt_grk_chh_wly_sod_por_aze_azi_yor_tag_swa_bul_ben_bsq_dut_anl_ewe_cnt_scr_pan_ses_rom_xho_nor_est_dyu_ven_fin_alb_aeg_geo_pol_krd_bos_fre_heb_hau_prs_hun_akn_mao_svk_mly_jpn_tml_kor_ukr_ita_igb_urd_sun_lat_tig_jav_mnd_swe_tsw_rus_amh_ger_eng_mcd_mol_qcu_hin_lit_afr_zul_mlt_spa_owc_arw_bat_glc_dgb_guj_cic_ind_tha_amr_knd_fbf_tsn_tur_slo_ctl_uzb_bam_vie_sid_bem_moo_lda	-0.464788827952361	-1.10443524973918	0.272253682931038
855	chh_pol_tsw_ctl_wly_gam_amh_ukr_tur_azi_swt_tag_bem_ben_afr_bsq_lit_heb_moo_cnt_ger_pan_dyu_krd_yor_bos_hun_ven_lda_fin_svk_owc_geo_slo_prs_spa_nor_anl_amr_cze_est_ses_bat_mcd_sun_jpn_tml_kor_hin_arw_dgb_eng_jav_rom_sod_mly_mnd_urd_fbf_bul_sid_rus_fre_swe_lat_qcu_scr_grk_ita_igb_aeg_glc_tig_mol_ind_por_cic_alb_tsn_mao_tha_mlt_knd_zul_akn_uzb_guj_dut_aze_swa_vie_hau_xho_bam_ewe	-0.541442563097548	-1.29024853714543	0.200163237279859
856	owc_cze_akn_ctl_amh_heb_amr_glc_aze_uzb_bem_bat_zul_mcd_hin_bsq_bos_gam_cic_mnd_ben_por_bam_ukr_tsw_slo_hun_tsn_swa_fin_svk_tig_geo_spa_alb_prs_fre_chh_anl_grk_est_yor_ind_rus_mao_jpn_tml_kor_lat_krd_dyu_dut_mly_ger_hau_jav_cnt_pol_xho_mol_mlt_ita_afr_eng_arw_qcu_nor_pan_guj_igb_wly_rom_sod_lit_tag_bul_moo_swe_dgb_sun_tha_aeg_knd_swt_ses_azi_urd_scr_tur_fbf_vie_sid_ven_lda_ewe	-0.404781884519948	-0.959271894743026	0.339909092190133
857	heb_pol_tsw_ukr_tig_hau_sod_cze_tur_aze_dgb_sun_zul_hin_ger_bsq_swe_sid_swa_mnd_fre_rus_moo_glc_ewe_dut_fin_bam_yor_hun_urd_amr_geo_mcd_alb_svk_ita_owc_chh_afr_est_ses_jav_mol_ind_jpn_knd_kor_pan_prs_fbf_ctl_tag_nor_anl_bat_cnt_scr_lda_grk_mlt_krd_eng_guj_por_qcu_spa_lat_bos_cic_gam_ben_aeg_slo_mly_rom_dyu_arw_xho_mao_tha_amh_tml_tsn_akn_uzb_lit_bul_azi_igb_vie_wly_bem_swt_ven	0.0192266272816696	0.0452460337651246	0.964008214846375
858	sod_nor_igb_por_heb_aeg_owc_glc_aze_tur_tsn_bat_ses_krd_guj_bsq_arw_sid_xho_cnt_lit_ita_dyu_lat_akn_bos_est_bem_ven_fin_pol_mlt_geo_pan_eng_hin_rom_chh_wly_urd_hun_swt_mao_prs_sun_jpn_tml_kor_cze_swe_dgb_bul_mly_rus_amr_tag_mnd_slo_bam_dut_anl_ctl_spa_mcd_scr_qcu_ukr_mol_afr_cic_tig_fre_amh_grk_ind_ben_yor_alb_swa_jav_tha_gam_knd_moo_fbf_uzb_svk_ger_azi_ewe_vie_hau_lda_tsw_zul	0.664778644020438	1.5743694985372	0.118797973745758
859	amr_ctl_fbf_scr_hau_chh_owc_slo_aze_tur_bam_bat_ven_mol_svk_bsq_hin_amh_ewe_cnt_por_urd_ses_pol_yor_fre_hun_akn_cic_est_ita_anl_geo_bul_ukr_guj_prs_aeg_heb_dut_fin_swa_mly_spa_jav_jpn_tml_kor_nor_eng_swt_alb_mao_glc_sod_sun_mnd_afr_lda_arw_gam_pan_bos_krd_lit_qcu_ben_lat_ger_dyu_sid_mcd_mlt_rus_tag_swe_moo_rom_zul_ind_tha_wly_knd_tsn_xho_uzb_cze_grk_azi_igb_vie_tig_dgb_bem_tsw	-0.42810424005047	-1.01765250243031	0.311483266984615
860	sod_fre_xho_pan_gam_tig_mlt_rom_uzb_aze_ewe_sun_yor_afr_alb_bsq_krd_hau_zul_mnd_ben_ukr_moo_por_akn_eng_hun_swa_ven_fin_svk_aeg_geo_nor_guj_rus_swe_chh_amh_mol_est_ses_bat_cze_tag_jpn_knd_kor_slo_grk_tsn_bul_mao_dut_amr_mly_cnt_glc_dgb_ger_anl_lat_lit_ita_bos_qcu_urd_scr_pol_bam_sid_prs_heb_arw_ind_hin_cic_spa_fbf_jav_tha_wly_tml_swt_tsw_azi_ctl_mcd_tur_bem_vie_owc_dyu_igb_lda	-0.464497019500512	-1.10459694837037	0.27218394622521
861	gam_nor_zul_krd_amr_mlt_owc_mol_tur_azi_xho_bat_dyu_eng_hin_bsq_prs_amh_akn_mnd_afr_lat_igb_pan_cic_dut_est_bam_swa_fin_fre_anl_geo_swe_slo_ukr_ben_tig_hau_scr_hun_moo_jav_ita_sun_jpn_knd_kor_lit_bul_ewe_pol_ind_rus_wly_mao_cnt_guj_ses_spa_aeg_mcd_cze_arw_grk_qcu_ger_urd_ctl_tsw_sid_glc_chh_svk_mly_rom_yor_por_lda_tag_tha_sod_tml_ven_fbf_aze_bos_alb_uzb_tsn_vie_heb_bem_swt_dgb	-0.14425773679056	-0.340334059342155	0.734372510038522
862	anl_eng_igb_ukr_owc_chh_gam_bos_azi_tur_swt_jav_ven_ita_mol_bsq_lat_amh_akn_mnd_fre_rus_dyu_mcd_tsw_svk_fin_moo_yor_est_pan_heb_geo_arw_alb_swe_spa_aeg_mlt_dut_hun_zul_mao_grk_bat_jpn_knd_kor_guj_ger_tsn_hin_tag_bul_amr_sun_cnt_por_dgb_glc_sid_pol_krd_prs_cze_qcu_ben_urd_slo_lda_wly_afr_sod_nor_mly_rom_ses_scr_fbf_ind_tha_hau_tml_ewe_swa_aze_ctl_lit_uzb_bem_vie_tig_xho_bam_cic	-0.271085117480538	-0.641371484948699	0.522858896405302
863	mlt_guj_ven_ger_anl_tig_sid_fre_uzb_tur_akn_ind_swt_eng_dut_bsq_bos_heb_moo_mnd_svk_rus_fbf_ukr_dgb_lat_est_lda_swa_hun_prs_owc_geo_ctl_alb_ben_por_gam_aeg_arw_fin_dyu_mao_scr_mly_jpn_knd_kor_mcd_mol_ses_pol_sun_cze_sod_tag_cnt_bul_bem_grk_amh_ita_afr_lit_glc_qcu_swe_nor_pan_igb_hau_hin_wly_krd_jav_urd_tsw_slo_zul_bat_tha_amr_tml_bam_ewe_aze_spa_rom_azi_tsn_vie_chh_yor_cic_xho	-0.39462967551088	-0.936294881827435	0.351546390072874
864	amr_krd_ewe_guj_aeg_chh_owc_pan_azi_aze_bam_bat_fbf_dut_bos_bsq_ger_heb_tsw_cnt_prs_ukr_ven_hin_dgb_arw_hun_tsn_swt_fin_mcd_wly_geo_svk_grk_ben_por_mlt_amh_alb_est_akn_mly_afr_sun_jpn_tml_kor_cze_rus_ses_lat_ind_bul_tig_tag_mnd_mol_lda_pol_sid_urd_eng_glc_ctl_qcu_ita_slo_fre_zul_anl_scr_sod_spa_jav_rom_igb_nor_moo_mao_tha_hau_knd_bem_xho_uzb_lit_swe_tur_cic_vie_gam_swa_dyu_yor	-0.33094209049557	-0.782620402058425	0.435838323510007
865	tig_prs_swt_ger_chh_amh_wly_ukr_uzb_azi_dgb_mao_bem_fre_rus_bsq_cze_mlt_akn_cnt_lat_guj_yor_eng_lda_glc_hun_cic_bam_fin_afr_hau_geo_hin_ben_spa_scr_gam_anl_pan_est_tsw_bat_ita_tag_jpn_knd_kor_rom_por_igb_ctl_sun_alb_owc_mly_mnd_grk_fbf_krd_amr_pol_arw_nor_mol_qcu_bul_lit_svk_ses_aeg_dut_heb_urd_ind_bos_xho_slo_zul_jav_tha_sid_tml_tsn_moo_tur_swe_mcd_aze_ven_vie_sod_swa_ewe_dyu	-0.137661764816584	-0.325025074257115	0.74589213486734
866	sod_arw_swt_dut_owc_amr_chh_afr_tur_aze_fbf_bat_xho_hin_grk_bsq_alb_hau_cic_mnd_bos_mcd_lda_mol_tsw_pol_est_bem_zul_fin_lit_heb_geo_bul_swe_nor_guj_amh_anl_slo_hun_tsn_ind_rom_tag_jpn_knd_kor_krd_por_bam_spa_mao_ita_tig_mly_cnt_eng_ses_cze_gam_pan_lat_urd_glc_qcu_ger_rus_scr_akn_aeg_ben_wly_fre_jav_prs_igb_ctl_moo_sun_tha_sid_tml_swa_ewe_uzb_ukr_svk_azi_dyu_vie_mlt_ven_yor_dgb	-0.309869214791874	-0.732945716641813	0.46543496672577
867	amh_lit_tsn_mcd_gam_wly_amr_slo_azi_tur_akn_jav_ses_bos_spa_bsq_rus_heb_dyu_mnd_lat_dut_igb_pol_dgb_nor_est_lda_ven_fin_rom_chh_geo_alb_afr_krd_hin_aeg_anl_mol_hun_swa_bat_ger_mly_jpn_knd_kor_glc_eng_zul_prs_tag_swe_owc_mao_cnt_por_fbf_bul_sid_svk_ctl_scr_pan_qcu_cze_ita_arw_ewe_mlt_ben_sod_fre_ind_urd_bam_grk_yor_sun_tha_tig_tml_moo_tsw_aze_guj_ukr_uzb_swt_vie_hau_bem_xho_cic	-0.610305448936135	-1.45819022446836	0.148157025612455
868	chh_alb_akn_hin_sod_tig_gam_krd_uzb_azi_moo_tag_ses_glc_grk_bsq_slo_mlt_ewe_mnd_rom_fre_swt_ben_dgb_ctl_fin_tsn_lda_hun_dut_hau_geo_pan_afr_mcd_cze_sid_heb_svk_est_swa_jav_spa_mao_jpn_tml_kor_ukr_ger_xho_por_bat_guj_aeg_mly_cnt_pol_zul_bos_amr_arw_urd_bul_lit_qcu_lat_rus_eng_cic_amh_nor_owc_scr_sun_ita_bam_prs_dyu_ind_tha_anl_knd_yor_fbf_tur_swe_mol_aze_ven_vie_wly_tsw_bem_igb	-0.0103746226112865	-0.0244360970037206	0.980557111658237
869	heb_lit_cic_afr_anl_gam_owc_eng_aze_azi_dyu_mao_yor_pan_grk_bsq_ben_mlt_lda_cnt_hin_spa_tsn_nor_zul_mcd_hun_ses_tsw_fin_urd_hau_geo_slo_scr_ita_ukr_amh_wly_prs_est_bam_bat_svk_jav_jpn_knd_kor_guj_ger_xho_bul_sun_fre_sid_ind_mnd_mol_igb_rus_amr_ctl_arw_alb_swe_qcu_bos_pol_por_ven_sod_krd_chh_dut_tag_glc_ewe_rom_moo_mly_tha_tig_tml_fbf_akn_uzb_cze_lat_tur_bem_vie_aeg_dgb_swa_swt	-0.424321823076051	-1.00731516032729	0.31639705363428
870	anl_bul_bem_eng_mlt_owc_tig_por_uzb_tur_igb_ind_akn_mcd_ger_bsq_spa_amh_tsn_mnd_mol_ben_moo_pan_xho_krd_hun_yor_dgb_est_arw_aeg_geo_glc_rom_dut_bos_hau_chh_rus_fin_lda_tag_ctl_sun_jpn_tml_kor_prs_fre_swt_lit_mao_swe_sod_mly_cnt_grk_fbf_afr_amr_slo_lat_scr_nor_qcu_alb_cze_hin_swa_sid_ita_wly_guj_jav_pol_bam_urd_tsw_bat_tha_heb_knd_ewe_cic_azi_ukr_svk_aze_ven_vie_gam_dyu_ses_zul	0.111289536860707	0.261960848225524	0.793930968179663
871	amr_glc_dgb_spa_mlt_owc_wly_mol_aze_tur_swt_ind_swa_eng_ben_bsq_grk_tig_xho_mnd_slo_afr_ses_rom_tsn_svk_hun_tsw_moo_est_ukr_sod_geo_prs_bul_hin_bos_heb_chh_por_fin_cic_jav_cze_bat_jpn_knd_kor_rus_mcd_zul_lat_mao_urd_aeg_mly_cnt_ger_bam_dut_anl_pol_nor_pan_ctl_qcu_scr_krd_lit_dyu_sid_arw_amh_guj_sun_ita_bem_swe_fbf_tag_tha_gam_tml_lda_igb_azi_fre_alb_uzb_ven_vie_hau_akn_yor_ewe	0.23308593963105	0.548804672816716	0.584454696054492
872	owc_ctl_tsw_ukr_wly_amh_gam_dut_azi_aze_moo_ind_yor_mcd_fre_bsq_guj_amr_swa_mnd_alb_prs_swt_scr_ses_arw_est_ewe_bem_fin_spa_mlt_geo_lit_ben_urd_por_sod_heb_ita_hun_xho_tag_pol_jav_jpn_knd_kor_hin_ger_bam_bul_mly_rus_aeg_sun_cnt_pan_igb_mol_hau_slo_grk_glc_krd_qcu_nor_bos_lat_akn_sid_svk_chh_cze_mao_swe_zul_eng_cic_bat_tha_anl_tml_ven_tsn_tur_afr_rom_uzb_fbf_vie_tig_lda_dgb_dyu	-0.0618249041173166	-0.14561698183018	0.88453891096565
873	owc_hin_dgb_pan_mlt_tig_gam_scr_aze_uzb_moo_sun_akn_slo_arw_bsq_swe_anl_tsn_mnd_spa_rom_tsw_guj_yor_ukr_est_fbf_swt_hun_glc_sid_geo_por_eng_cze_nor_amh_aeg_mol_fin_xho_jav_alb_ind_jpn_tml_kor_ctl_krd_swa_prs_bat_rus_hau_tag_cnt_dut_bem_urd_amr_ita_bos_ger_afr_qcu_ben_lat_fre_bam_chh_pol_sod_mcd_mao_bul_cic_lit_igb_mly_tha_heb_knd_zul_ven_azi_grk_svk_tur_ses_vie_wly_ewe_lda_dyu	-0.631851727442769	-1.50675673152594	0.135262363061317
874	anl_dut_ewe_svk_owc_chh_gam_bul_tur_azi_yor_ind_akn_urd_swe_bsq_fre_amr_swt_mnd_ger_spa_ses_pan_tsn_por_fin_dgb_bem_est_lit_sid_geo_arw_afr_grk_mcd_heb_amh_slo_hun_swa_tag_scr_jav_jpn_tml_kor_glc_eng_ven_bos_mly_prs_hau_sun_cnt_ita_lda_krd_sod_alb_rus_pol_lat_qcu_nor_ctl_guj_fbf_tig_mol_aeg_hin_bat_rom_bam_ukr_dyu_mao_tha_mlt_knd_zul_moo_uzb_cze_ben_aze_cic_vie_wly_xho_igb_tsw	0.446279235687285	1.05506090236241	0.294130711778698
875	gam_prs_ewe_ukr_heb_mlt_sid_rus_aze_azi_akn_mao_swt_rom_ger_bsq_fre_aeg_moo_mnd_pan_svk_cic_mol_zul_eng_hun_bem_igb_est_urd_tig_geo_afr_glc_swe_ben_hau_amr_pol_fin_tsn_tag_krd_sun_jpn_knd_kor_bul_guj_ven_ita_ind_cze_anl_jav_cnt_hin_yor_scr_owc_grk_alb_lat_por_qcu_nor_dut_slo_lda_amh_arw_chh_lit_mly_mcd_bam_bos_tsw_bat_tha_wly_tml_dgb_xho_tur_spa_ctl_uzb_swa_vie_sod_fbf_ses_dyu	0.031891563823584	0.0750308593705868	0.94035131932081
876	hau_arw_dgb_prs_wly_mlt_sod_bul_uzb_azi_moo_sun_xho_guj_slo_bsq_hin_owc_bam_cnt_scr_urd_akn_por_ven_grk_fin_yor_tsn_est_ita_amh_geo_ger_afr_glc_pol_heb_aeg_cze_hun_swa_mly_lit_ind_jpn_knd_kor_dut_mcd_cic_mol_bat_svk_amr_tag_mnd_rus_lda_spa_chh_pan_lat_alb_swe_qcu_eng_nor_fre_bem_anl_bos_tig_ben_jav_rom_tsw_ctl_ewe_mao_tha_gam_tml_swt_igb_aze_ukr_krd_tur_fbf_vie_sid_ses_zul_dyu	-0.443691399347765	-1.05426689207695	0.294492049816402
877	anl_rus_tsn_glc_mlt_hau_heb_krd_azi_uzb_xho_mao_lda_spa_cze_bsq_eng_tig_moo_cnt_por_mcd_dyu_urd_zul_rom_hun_yor_bem_fin_ita_owc_geo_afr_lit_pan_scr_sid_sod_bos_est_ven_bat_dut_jav_jpn_tml_kor_lat_grk_bam_ukr_mly_nor_amr_tag_mnd_hin_fbf_alb_chh_guj_swe_prs_ben_qcu_slo_bul_mol_swt_gam_arw_amh_fre_ind_svk_swa_ctl_ses_sun_tha_wly_knd_tsw_ewe_aze_pol_ger_tur_dgb_vie_aeg_cic_akn_igb	-0.526159966839829	-1.2525402300179	0.213513611780485
878	aeg_rom_igb_lat_amr_mlt_amh_krd_azi_aze_dyu_mly_cic_fre_prs_bsq_spa_chh_tsn_cnt_urd_slo_yor_bos_swa_svk_hun_bam_ewe_fin_por_anl_geo_cze_eng_dut_lit_sod_tig_bul_est_bem_mao_hin_ind_jpn_tml_kor_ben_guj_xho_ger_sun_rus_heb_tag_mnd_arw_akn_pan_sid_nor_ita_alb_grk_qcu_mcd_ukr_scr_moo_wly_mol_owc_afr_bat_ctl_zul_swe_ven_jav_tha_gam_knd_fbf_swt_tur_glc_pol_uzb_ses_vie_hau_dgb_tsw_lda	-0.0762225016047148	-0.179598832083251	0.857858253116815
879	aeg_rom_tsn_urd_wly_sid_chh_cze_azi_aze_ewe_sun_akn_spa_arw_bsq_bul_hau_bam_cnt_pol_mol_dyu_prs_xho_ctl_fin_ven_cic_hun_lat_tig_geo_swe_guj_hin_ita_heb_sod_nor_est_tsw_bat_eng_mao_jpn_tml_kor_pan_svk_swa_ukr_tag_krd_amh_mly_mnd_mcd_fbf_afr_anl_slo_lit_fre_rus_qcu_ger_alb_por_lda_amr_dut_owc_bos_jav_glc_zul_grk_dgb_ind_tha_mlt_knd_ses_bem_tur_scr_ben_uzb_swt_vie_gam_yor_igb_moo	-0.115232812578857	-0.271742063540889	0.786422686677908
880	hau_lit_ewe_grk_sid_owc_aeg_cze_tur_aze_ven_ind_xho_urd_fre_bsq_ita_anl_dgb_mnd_bul_guj_dyu_pol_akn_ben_fin_tsn_swt_hun_lat_mlt_geo_afr_swe_rus_ctl_wly_sod_arw_est_tsw_sun_nor_tag_jpn_tml_kor_prs_dut_moo_pan_bat_glc_amh_jav_cnt_mol_bam_alb_amr_hin_spa_krd_mcd_qcu_eng_slo_ukr_ses_gam_bos_heb_por_mao_scr_lda_ger_yor_mly_tha_tig_knd_bem_zul_azi_svk_rom_uzb_igb_vie_chh_cic_swa_fbf	-0.876274611883867	-2.11859426924244	0.0367905373170268
881	tig_spa_swt_nor_wly_owc_aeg_hin_uzb_aze_bem_sun_bam_slo_swe_bsq_prs_mlt_dgb_mnd_cze_scr_ven_ukr_zul_mcd_fin_ewe_igb_est_por_sod_geo_guj_arw_krd_mol_amr_amh_afr_hun_xho_bat_bul_jav_jpn_knd_kor_fre_alb_ses_ita_ind_bos_sid_mao_cnt_lat_tsn_glc_anl_rom_ctl_urd_ger_qcu_pol_eng_ben_swa_gam_grk_chh_dut_mly_rus_lda_lit_moo_tag_tha_heb_tml_yor_cic_tur_svk_pan_azi_fbf_vie_hau_akn_dyu_tsw	-0.785734651930346	-1.8915663885106	0.0616606566967681
882	sod_eng_yor_scr_aeg_tig_amr_svk_tur_uzb_bem_ind_swa_ger_ben_bsq_urd_hau_xho_cnt_alb_por_ven_arw_tsn_bul_fin_swt_igb_est_afr_amh_geo_glc_swe_dut_pan_heb_wly_guj_hun_bam_bat_fre_sun_jpn_tml_kor_nor_ita_dgb_mol_tag_cze_owc_mly_mnd_spa_dyu_lat_gam_prs_slo_hin_ctl_qcu_rus_rom_mcd_ses_anl_pol_chh_lit_jav_bos_zul_krd_fbf_mao_tha_sid_knd_akn_tsw_azi_grk_ukr_aze_cic_vie_mlt_lda_ewe_moo	-0.152110853239084	-0.35876911886481	0.720581006031805
883	heb_ger_akn_bos_owc_hau_wly_bul_aze_uzb_tsw_ind_bem_ben_alb_bsq_ukr_amh_bam_cnt_lit_slo_dyu_lat_moo_hin_fin_fbf_tsn_est_por_gam_geo_afr_ita_mol_eng_amr_sid_cze_hun_ewe_tag_dut_mao_jpn_tml_kor_ctl_prs_swt_guj_mly_rus_chh_jav_mnd_glc_cic_grk_sod_pan_mcd_urd_swe_qcu_pol_scr_arw_yor_mlt_fre_aeg_rom_bat_spa_xho_svk_ses_sun_tha_anl_knd_lda_ven_tur_nor_krd_azi_dgb_vie_tig_swa_zul_igb	0.387656496796716	0.913235718688581	0.363480047700849
884	mlt_svk_fbf_spa_aeg_tig_heb_hin_tur_uzb_igb_tag_bam_swe_guj_bsq_lat_anl_swa_cnt_scr_pol_tsw_rom_moo_prs_est_ewe_ses_hun_fre_chh_geo_afr_grk_slo_ukr_gam_amr_por_fin_dyu_mly_arw_mao_jpn_knd_kor_eng_ita_tsn_urd_bat_ger_sid_jav_mnd_ben_akn_dut_sod_krd_mol_bul_cze_qcu_nor_rus_bos_ven_amh_pan_hau_ctl_sun_lit_zul_alb_dgb_ind_tha_wly_tml_bem_yor_azi_mcd_glc_aze_cic_vie_owc_xho_lda_swt	-0.359313454030831	-0.850899657091864	0.397010649942989
885	amh_hin_tsw_ctl_gam_anl_hau_ita_azi_aze_igb_mly_tsn_rus_bos_bsq_lat_heb_akn_mnd_ukr_grk_zul_dut_lda_alb_fin_ewe_cic_hun_eng_wly_geo_ben_lit_cze_rom_aeg_chh_por_est_ven_sun_scr_ind_jpn_tml_kor_krd_pol_swt_swe_bat_pan_sid_mao_cnt_slo_moo_spa_amr_guj_arw_bul_glc_qcu_urd_prs_mcd_bem_sod_svk_owc_afr_jav_ger_bam_fre_xho_tag_tha_tig_knd_yor_ses_uzb_mol_nor_tur_swa_vie_mlt_dyu_fbf_dgb	-0.826754601393156	-1.99816331004668	0.0486195692189136
886	heb_guj_bam_rus_amr_sod_aeg_fre_aze_uzb_bem_jav_akn_rom_ukr_bsq_ctl_gam_ses_mnd_grk_dut_yor_spa_xho_svk_fin_moo_tsw_hun_urd_anl_geo_pol_krd_nor_swe_mlt_sid_arw_est_ven_mao_lat_bat_jpn_knd_kor_prs_glc_dyu_cze_sun_por_tig_tag_cnt_afr_swt_eng_amh_alb_mcd_ben_lit_qcu_ita_hin_bos_ewe_wly_mol_owc_scr_mly_pan_dgb_ger_fbf_ind_tha_hau_tml_lda_cic_tur_slo_bul_azi_igb_vie_chh_zul_tsn_swa	-0.612578262870964	-1.46389462617669	0.146594730778434
887	anl_spa_ses_hin_hau_chh_sid_glc_uzb_azi_tsw_mly_fbf_guj_lat_bsq_svk_amh_ven_mnd_prs_grk_ewe_ukr_tsn_rom_est_bem_cic_hun_afr_wly_geo_swe_pan_lit_arw_amr_mlt_cze_fin_dyu_mao_pol_tag_jpn_tml_kor_ctl_urd_xho_alb_ind_scr_aeg_jav_cnt_bul_lda_eng_tig_ger_nor_mcd_rus_qcu_ita_bos_dut_igb_heb_mol_sod_ben_bat_fre_akn_slo_swa_sun_tha_gam_knd_bam_swt_tur_krd_por_aze_zul_vie_owc_yor_dgb_moo	0.332440959511304	0.78271693900131	0.43578190017102
888	heb_ukr_bam_fre_hau_amr_sod_krd_aze_tur_ewe_sun_dyu_glc_rom_bsq_ger_owc_moo_cnt_grk_bos_bem_hin_lda_dut_fin_zul_dgb_est_lat_amh_geo_pan_alb_urd_svk_aeg_tig_spa_hun_yor_mao_ctl_tag_jpn_tml_kor_nor_afr_swt_cze_mly_swe_chh_jav_mnd_scr_fbf_ben_wly_bul_por_mol_rus_qcu_arw_guj_pol_akn_mlt_mcd_sid_prs_bat_ita_cic_eng_igb_ind_tha_anl_knd_swa_ven_uzb_lit_slo_azi_tsw_vie_gam_tsn_ses_xho	-0.601372720882065	-1.43355188693867	0.155053708486465
889	amh_eng_akn_nor_wly_hau_aeg_arw_aze_uzb_ewe_bat_lda_pan_ctl_bsq_glc_anl_moo_cnt_ger_svk_dgb_pol_xho_lit_hun_ses_yor_fin_prs_mlt_geo_grk_alb_slo_rus_heb_tig_por_est_ven_ind_bul_mly_jpn_tml_kor_ukr_krd_tsn_bos_tag_ben_sid_mao_mnd_spa_igb_swe_gam_rom_fre_scr_lat_qcu_ita_afr_guj_bam_sod_mol_owc_dut_sun_urd_dyu_mcd_bem_jav_tha_chh_knd_fbf_swa_azi_hin_cze_tur_tsw_vie_amr_swt_cic_zul	-0.850471816064028	-2.0542004967856	0.0427625850835347
890	chh_prs_swa_mcd_gam_heb_amr_ben_uzb_tur_moo_mao_akn_por_dut_bsq_rus_owc_tsn_cnt_fre_slo_tsw_glc_igb_bul_hun_ven_dyu_fin_swe_sod_geo_rom_ukr_pan_eng_wly_anl_hin_est_xho_ind_alb_tag_jpn_tml_kor_urd_cze_zul_lat_sun_pol_mlt_bat_mnd_ger_cic_krd_sid_nor_ita_bos_svk_qcu_mol_afr_lit_bam_hau_scr_amh_spa_mly_arw_dgb_guj_bem_jav_tha_tig_knd_ewe_yor_azi_grk_ctl_aze_swt_vie_aeg_ses_fbf_lda	-0.727087553515178	-1.74596479263355	0.0841193485308334
891	aeg_krd_igb_prs_amh_anl_mlt_lit_aze_tur_bam_jav_zul_lat_glc_bsq_scr_owc_ven_mnd_grk_rus_cic_urd_xho_svk_est_fbf_tsn_fin_mol_wly_geo_bul_guj_pan_eng_sod_amr_ukr_hun_lda_sun_ctl_mly_jpn_knd_kor_mcd_nor_akn_pol_ind_dut_chh_bat_cnt_fre_bem_spa_gam_arw_rom_swe_bos_qcu_ita_por_cze_swa_sid_alb_tig_ben_mao_hin_ewe_afr_moo_tag_tha_heb_tml_swt_tsw_azi_ger_slo_uzb_yor_vie_hau_ses_dgb_dyu	-0.963177908837806	-2.33411688600013	0.0217429319867418
892	mlt_urd_ses_pol_sod_hau_gam_arw_azi_aze_cic_jav_akn_nor_afr_bsq_swe_owc_zul_cnt_eng_dut_igb_spa_tsw_ita_fin_dgb_bam_est_krd_anl_geo_fre_grk_slo_ctl_sid_chh_scr_hun_moo_bat_mcd_mly_jpn_tml_kor_rom_lat_dyu_rus_ind_ben_aeg_mao_mnd_prs_lda_pan_wly_ger_svk_alb_por_qcu_hin_cze_mol_xho_heb_bos_amh_lit_tag_ukr_tsn_bul_swa_sun_tha_amr_knd_fbf_bem_tur_glc_guj_uzb_ven_vie_tig_ewe_swt_yor	0.434494889523552	1.02506719561743	0.307990400748174
893	amr_eng_yor_glc_owc_tig_sod_ita_tur_aze_ses_jav_ven_scr_ctl_bsq_grk_wly_dyu_cnt_prs_por_moo_lit_swa_guj_est_fbf_lda_fin_nor_hau_geo_spa_rom_hin_ger_amh_anl_alb_hun_xho_mly_slo_sun_jpn_tml_kor_cze_krd_tsn_mcd_bat_arw_aeg_mao_mnd_afr_bem_ukr_sid_bul_swe_mol_dut_qcu_svk_pol_pan_igb_mlt_bos_heb_ben_ind_fre_swt_urd_bam_tag_tha_gam_knd_tsw_cic_uzb_rus_lat_azi_ewe_vie_chh_akn_zul_dgb	0.658448749564085	1.5575814234205	0.122729156662599
894	sod_hin_tsw_glc_tig_mlt_anl_bos_aze_tur_akn_jav_ven_grk_lit_bsq_krd_aeg_zul_mnd_afr_lat_lda_pol_ewe_rom_est_dyu_ses_hun_ita_amh_geo_svk_por_ger_pan_sid_amr_ben_fin_igb_bat_eng_tag_jpn_tml_kor_mcd_swe_bam_prs_sun_alb_hau_mly_cnt_ctl_moo_mol_chh_rus_spa_guj_bul_qcu_fre_ukr_arw_swa_wly_urd_heb_slo_mao_cze_yor_nor_swt_ind_tha_owc_knd_xho_dgb_uzb_dut_scr_azi_fbf_vie_gam_cic_tsn_bem	-0.440005828719175	-1.0473210804672	0.297665837924222
895	owc_urd_ven_ger_heb_sid_mlt_fre_tur_aze_ewe_mly_lda_guj_por_bsq_bul_anl_swt_cnt_mol_swe_tsw_glc_tsn_cze_est_fbf_dgb_fin_lat_amr_geo_dut_hin_scr_prs_gam_tig_ita_hun_swa_mao_ctl_jav_jpn_knd_kor_eng_slo_dyu_lit_ind_krd_amh_bat_mnd_nor_xho_afr_aeg_mcd_grk_rom_arw_qcu_spa_pan_ben_zul_sod_ukr_hau_svk_sun_alb_cic_pol_moo_tag_tha_chh_tml_ses_bem_uzb_rus_bos_azi_igb_vie_wly_yor_bam_akn	-0.0673198547622953	-0.158599677307304	0.874328176723478
896	heb_eng_igb_spa_amh_gam_anl_ben_aze_uzb_swa_bat_xho_por_alb_bsq_prs_sod_lda_cnt_cze_svk_ven_mol_akn_lat_fin_yor_bem_est_rom_hau_geo_ita_ger_scr_bul_owc_aeg_ctl_hun_dgb_ind_pan_sun_jpn_knd_kor_mcd_arw_tsw_urd_mly_nor_tig_mao_mnd_glc_swt_krd_sid_slo_dut_fre_hin_qcu_grk_afr_bos_tsn_wly_pol_chh_lit_jav_rus_cic_guj_ses_tag_tha_mlt_tml_moo_dyu_tur_ukr_swe_azi_zul_vie_amr_fbf_ewe_bam	-1.17833253003773	-2.9010796474092	0.0046415251088028
897	amh_bul_yor_hin_sod_amr_anl_ben_tur_aze_bem_tag_swa_pol_prs_bsq_ctl_aeg_dyu_cnt_lit_krd_tsw_slo_fbf_bos_hun_lda_ven_est_cze_hau_geo_scr_arw_fre_urd_sid_chh_guj_fin_cic_ind_alb_sun_jpn_tml_kor_spa_grk_igb_afr_bat_mcd_heb_mao_mnd_ger_zul_mol_wly_ukr_nor_rus_swe_qcu_lat_svk_glc_ewe_tig_dut_mlt_pan_mly_rom_xho_ita_swt_jav_tha_gam_knd_moo_akn_uzb_eng_por_azi_dgb_vie_owc_bam_tsn_ses	-0.457123862969288	-1.08556625990747	0.280476862342723
898	chh_ger_lda_rus_aeg_tig_anl_hin_tur_uzb_fbf_bat_ven_swe_grk_bsq_nor_sod_moo_cnt_mcd_scr_ewe_spa_cic_pan_est_dyu_igb_fin_krd_gam_geo_rom_ben_por_mol_amr_amh_slo_hun_ses_tag_ukr_sun_jpn_knd_kor_bos_arw_akn_lit_ind_afr_wly_mly_mnd_bul_dgb_ita_mlt_guj_fre_cze_ctl_qcu_dut_pol_lat_xho_sid_svk_heb_urd_mao_glc_swt_eng_zul_jav_tha_owc_tml_swa_bem_aze_alb_prs_azi_bam_vie_hau_tsw_tsn_yor	0.0351575260959892	0.0828848264862452	0.934121258268295
899	anl_rom_ewe_rus_sod_amh_hau_krd_azi_tur_cic_bat_tsw_spa_swe_bsq_afr_tig_akn_mnd_bul_dut_lda_prs_tsn_bos_fin_bam_bem_hun_hin_owc_geo_alb_arw_lit_nor_mlt_heb_ukr_est_fbf_mly_scr_sun_jpn_knd_kor_slo_pan_dyu_svk_tag_lat_amr_mao_cnt_ger_moo_grk_wly_urd_cze_ctl_eng_qcu_pol_guj_mol_swt_sid_ita_chh_fre_ind_glc_igb_por_xho_jav_tha_aeg_tml_swa_ven_uzb_mcd_ben_aze_yor_vie_gam_dgb_zul_ses	-0.630722527380286	-1.50816581570625	0.134901829443317
900	heb_bul_swt_lit_sid_aeg_tig_ctl_tur_azi_akn_bat_lda_krd_glc_bsq_swe_wly_xho_cnt_ukr_svk_moo_ita_zul_guj_est_dgb_tsw_fin_pol_amh_geo_rus_ger_arw_rom_hau_owc_eng_hun_ewe_mly_lat_jav_jpn_tml_kor_cze_ben_tsn_scr_mao_mol_amr_sun_mnd_fre_dyu_nor_chh_bos_alb_prs_afr_qcu_spa_mcd_dut_yor_sod_hin_gam_por_ind_urd_bam_grk_igb_tag_tha_mlt_knd_bem_cic_aze_slo_pan_uzb_fbf_vie_anl_ven_swa_ses	-0.741882138292438	-1.78313596207218	0.0778267031303651
901	wly_fre_bem_mol_hau_chh_heb_krd_uzb_aze_swt_mao_fbf_ctl_ukr_bsq_rom_tig_lda_mnd_slo_ita_tsw_glc_zul_lat_fin_cic_akn_hun_svk_mlt_geo_por_rus_arw_prs_gam_amr_scr_est_dyu_mly_urd_jav_jpn_knd_kor_pan_swe_ven_pol_tag_guj_aeg_sun_cnt_eng_swa_bul_anl_alb_dut_ger_ben_qcu_grk_spa_hin_xho_amh_nor_sid_cze_bat_afr_ses_mcd_yor_ind_tha_sod_tml_bam_ewe_azi_bos_lit_tur_moo_vie_owc_dgb_tsn_igb	0.303620017922873	0.714162677826841	0.476915236269886
[truncated: 99 more rows]
