# Supplementary material for: Future Tense and Economic Decisions: Controlling for Cultural Evolution
Source: PLoS One. 2015 Jul 17;10(7):e0132145. doi: 10.1371/journal.pone.0132145 (PMC4506144; doi:10.1371/journal.pone.0132145)
Supplement: S8 Appendix — See README files within the various sub-folders. (ZIP) [file pone.0132145.s008.zip › S3_Code/Residuals_new/PGLS/PermuteResults/permute_B_SavingsWITHINFAM_66000.csv]

	ftr	r	t	p
1	hau_ben_akn_pan_sid_aeg_tig_rom_aze_uzb_lda_tag_igb_arw_ctl_bsq_ukr_chh_swt_cnt_prs_krd_moo_ita_bem_mcd_fin_yor_zul_hun_bul_amr_geo_lit_bos_por_urd_anl_owc_grk_est_fbf_mao_fre_sun_jpn_knd_kor_pol_ger_dgb_afr_ind_dut_heb_bat_mnd_nor_swa_mol_wly_lat_guj_alb_swe_qcu_hin_slo_glc_tsn_amh_scr_sod_rus_mly_eng_tsw_svk_xho_jav_tha_mlt_tml_cic_dyu_azi_cze_spa_tur_ewe_vie_gam_ses_ven_bam	-0.505015494491565	-1.20260742887887	0.232181169987024
2	sod_svk_dgb_ger_tig_sid_amh_pan_azi_aze_fbf_mao_ses_ctl_ben_bsq_fre_gam_igb_mnd_glc_arw_cic_krd_moo_dut_fin_akn_tsw_hun_cze_wly_geo_nor_lat_mol_mcd_heb_anl_bul_est_dyu_ind_lit_jav_jpn_knd_kor_ita_guj_lda_ukr_tag_rom_hau_sun_cnt_spa_bem_bos_mlt_scr_swe_pol_eng_qcu_alb_hin_urd_swt_chh_prs_amr_rus_mly_slo_swa_por_xho_bat_tha_aeg_tml_tsn_ven_uzb_grk_afr_tur_yor_vie_owc_bam_zul_ewe	-0.300791271239016	-0.711098912458429	0.478802657660507
3	sid_mol_lda_spa_wly_heb_sod_hin_tur_azi_moo_mao_dyu_cze_slo_bsq_ger_tig_tsn_cnt_grk_svk_swa_fre_tsw_pol_est_akn_dgb_hun_mcd_amh_geo_eng_ctl_rom_dut_anl_owc_ukr_fin_swt_tag_ita_mly_jpn_tml_kor_swe_ben_cic_guj_sun_prs_mlt_ind_mnd_pan_bam_bul_hau_por_lat_arw_lit_qcu_nor_rus_krd_zul_aeg_urd_chh_alb_jav_scr_igb_bos_yor_bat_tha_amr_knd_ewe_xho_uzb_glc_afr_aze_bem_vie_gam_fbf_ses_ven	0.0728328270401357	0.171560618390371	0.864155720141042
4	mlt_fre_tsw_ita_hau_heb_sid_prs_aze_uzb_igb_jav_zul_lit_scr_bsq_nor_owc_dgb_mnd_urd_svk_ewe_mol_bem_glc_fin_akn_swt_hun_eng_chh_geo_mcd_afr_alb_cze_anl_sod_rom_est_swa_mao_por_tag_jpn_knd_kor_dut_arw_lda_bul_bat_lat_gam_sun_cnt_bos_xho_guj_tig_slo_rus_ben_grk_qcu_ger_spa_ukr_ven_aeg_pan_amr_swe_ind_hin_moo_pol_dyu_mly_tha_wly_tml_bam_tsn_azi_krd_ctl_tur_ses_vie_amh_cic_yor_fbf	-0.209260870777872	-0.494626018260143	0.622030596060465
5	aeg_bul_bam_grk_amr_amh_gam_por_azi_tur_zul_bat_tsn_ger_ctl_bsq_mol_anl_ven_cnt_krd_ita_dgb_nor_akn_cze_fin_tsw_ses_est_swe_chh_geo_urd_dut_spa_svk_sod_mlt_prs_hun_xho_tag_hin_jav_jpn_tml_kor_ukr_mcd_bem_lat_mly_glc_sid_mao_mnd_pan_dyu_ben_wly_lit_rom_fre_rus_qcu_bos_alb_afr_swa_heb_slo_owc_arw_sun_scr_fbf_pol_lda_ind_tha_tig_knd_yor_moo_uzb_eng_guj_aze_swt_vie_hau_ewe_igb_cic	-0.13435021596721	-0.316952183611257	0.751990298730746
6	sid_spa_ven_mcd_amr_anl_tig_prs_azi_aze_moo_tag_cic_urd_cze_bsq_scr_aeg_xho_mnd_fre_bul_yor_rom_bam_pol_fin_swt_tsw_hun_arw_mlt_geo_alb_lit_por_ukr_chh_sod_rus_est_zul_sun_nor_jav_jpn_tml_kor_afr_glc_ses_slo_bat_guj_gam_mly_cnt_dut_dgb_ben_amh_eng_hin_ger_ctl_qcu_mol_krd_swe_igb_wly_bos_hau_pan_ind_ita_akn_lat_lda_mao_tha_heb_knd_fbf_swa_tur_grk_svk_uzb_bem_vie_owc_ewe_tsn_dyu	-0.828421406059725	-1.99567930949703	0.0488943214863445
7	amr_glc_igb_mol_hau_gam_heb_rom_azi_aze_cic_mly_zul_ctl_eng_bsq_bos_amh_tsn_mnd_lit_spa_ven_por_dyu_pol_est_ses_swa_hun_rus_aeg_geo_arw_lat_grk_nor_mlt_anl_mcd_fin_akn_jav_bul_bat_jpn_knd_kor_svk_slo_bam_dut_ind_cze_wly_sun_cnt_fre_ewe_ita_sod_ger_ben_pan_guj_qcu_swe_scr_ukr_swt_owc_afr_tig_alb_mao_krd_fbf_hin_tsw_tag_tha_sid_tml_dgb_lda_tur_prs_urd_uzb_bem_vie_chh_moo_yor_xho	-1.06304074676221	-2.60696470630407	0.0106401774915093
8	aeg_eng_dyu_cze_sod_mlt_tig_nor_uzb_azi_bam_mly_akn_rom_lit_bsq_guj_hau_lda_mnd_ben_urd_fbf_ita_igb_rus_fin_ven_tsw_est_grk_chh_geo_pol_bos_slo_hin_anl_wly_ctl_hun_tsn_tag_mol_jav_jpn_knd_kor_mcd_afr_ewe_scr_sun_swe_heb_bat_cnt_spa_swa_glc_owc_pan_arw_krd_lat_qcu_por_bul_alb_bem_amr_fre_amh_dut_mao_prs_xho_ukr_moo_ind_tha_sid_tml_zul_yor_aze_svk_ger_tur_ses_vie_gam_cic_swt_dgb	-0.131174189177224	-0.309169987886517	0.757883811998258
9	wly_ger_bam_grk_hau_aeg_tig_dut_aze_uzb_fbf_mly_bem_bos_guj_bsq_krd_amh_moo_mnd_eng_urd_tsw_slo_dgb_nor_hun_ewe_swt_est_ita_amr_geo_swe_ben_ctl_spa_heb_anl_pol_fin_zul_mao_svk_ind_jpn_knd_kor_cze_bul_xho_scr_tag_lit_sid_bat_cnt_mcd_ses_rus_chh_pan_ukr_prs_por_qcu_lat_alb_hin_ven_owc_rom_sod_arw_sun_afr_yor_glc_lda_jav_tha_mlt_tml_tsn_cic_azi_fre_mol_tur_dyu_vie_gam_swa_akn_igb	-0.985826827580047	-2.40590951505102	0.0181102961757847
10	gam_urd_dgb_scr_aeg_hau_sod_alb_tur_aze_dyu_jav_tsn_arw_por_bsq_cze_heb_akn_mnd_afr_lat_swt_prs_igb_pan_hun_tsw_lda_est_mol_chh_geo_pol_ukr_slo_rom_anl_tig_dut_fin_bam_tag_bul_ind_jpn_tml_kor_nor_glc_fbf_mcd_mao_spa_sid_bat_cnt_eng_yor_svk_wly_krd_rus_ben_swe_qcu_ita_bos_guj_ewe_mlt_lit_amr_fre_sun_hin_ses_grk_moo_mly_tha_amh_knd_zul_cic_uzb_ger_ctl_azi_bem_vie_owc_swa_xho_ven	-0.0334685906923384	-0.0788454606543203	0.937324947163464
11	heb_mol_dgb_fre_gam_sod_sid_glc_uzb_aze_tsn_mly_moo_grk_pan_bsq_guj_owc_cic_mnd_scr_bul_bem_krd_swt_swe_est_ses_lda_fin_ukr_mlt_geo_rus_bos_prs_svk_hau_wly_ctl_hun_ewe_mao_eng_jav_jpn_tml_kor_lat_arw_akn_dut_sun_spa_tig_tag_cnt_ita_zul_ben_chh_lit_ger_alb_urd_qcu_rom_hin_mcd_yor_amh_afr_aeg_cze_bat_nor_xho_slo_tsw_ind_tha_amr_knd_bam_fbf_azi_pol_por_tur_dyu_vie_anl_swa_igb_ven	-0.212481368195363	-0.501743162187103	0.617033963313066
12	wly_slo_fbf_prs_chh_amr_sid_dut_azi_tur_akn_sun_bem_mol_cze_bsq_lat_amh_dyu_mnd_rus_ita_moo_hin_swa_lit_est_lda_yor_fin_bul_mlt_geo_grk_mcd_rom_fre_hau_heb_afr_hun_dgb_jav_eng_ind_jpn_knd_kor_ctl_pol_ses_ben_bat_ger_anl_tag_cnt_krd_igb_guj_owc_scr_urd_pan_ukr_qcu_nor_bos_por_ewe_tig_svk_aeg_spa_mao_swe_cic_alb_ven_mly_tha_gam_tml_tsn_xho_aze_glc_arw_uzb_swt_vie_sod_tsw_bam_zul	-0.516857763598424	-1.2320496112739	0.221036518869453
13	gam_fre_ewe_scr_sid_mlt_amr_pol_azi_uzb_ven_sun_ses_ger_ben_bsq_afr_sod_akn_cnt_hin_rom_xho_glc_fbf_bos_fin_yor_igb_est_ukr_amh_geo_ita_pan_svk_alb_wly_owc_rus_hun_tsw_mly_eng_mao_jpn_knd_kor_krd_spa_bem_mol_bat_prs_heb_tag_mnd_por_tsn_guj_tig_urd_mcd_bul_slo_qcu_cze_lit_nor_swa_aeg_swe_hau_lat_ind_dut_dgb_ctl_bam_jav_tha_chh_tml_swt_lda_tur_arw_grk_aze_moo_vie_anl_cic_dyu_zul	-0.272819847660636	-0.645822405916614	0.519984736566788
14	hau_mol_cic_dut_chh_owc_sod_urd_uzb_azi_swa_ind_xho_hin_swe_bsq_rus_amr_bem_cnt_prs_lat_zul_arw_moo_spa_est_lda_dyu_fin_bos_mlt_geo_svk_afr_ger_lit_sid_amh_fre_hun_igb_mly_mcd_sun_jpn_tml_kor_cze_glc_swt_por_jav_ita_wly_tag_mnd_ben_tsw_pan_gam_grk_rom_ctl_bul_qcu_krd_ukr_alb_bam_heb_guj_anl_nor_bat_slo_fbf_pol_tsn_mao_tha_aeg_knd_yor_dgb_tur_scr_eng_aze_ses_vie_tig_ewe_akn_ven	-0.0980021396907823	-0.230883969309702	0.817912117251849
15	amh_slo_lda_mol_hau_sid_amr_lat_tur_aze_tsn_mao_swa_glc_grk_bsq_nor_sod_akn_mnd_por_afr_yor_dut_tsw_mcd_hun_ses_bem_est_rom_tig_geo_eng_ger_alb_svk_chh_gam_ukr_fin_igb_jav_ben_sun_jpn_knd_kor_swe_pol_dgb_prs_mly_hin_heb_tag_cnt_fre_fbf_lit_mlt_scr_pan_krd_bul_qcu_cze_rus_ita_ven_aeg_ctl_anl_guj_ind_bos_dyu_spa_xho_bat_tha_wly_tml_cic_bam_azi_arw_urd_uzb_zul_vie_owc_moo_ewe_swt	1.14426100463573	2.75406949297847	0.00707981776655083
16	aeg_bos_tsw_mol_owc_mlt_hau_urd_tur_uzb_swa_tag_ven_dut_slo_bsq_alb_amh_lda_cnt_ctl_scr_yor_ukr_ses_nor_est_fbf_xho_fin_bul_gam_geo_ger_por_spa_pan_sid_chh_krd_hun_cic_mao_rus_jav_jpn_tml_kor_ben_glc_zul_eng_ind_cze_anl_sun_mnd_lat_igb_ita_amr_swe_fre_pol_lit_qcu_grk_afr_mcd_dyu_heb_guj_wly_svk_mly_hin_ewe_arw_dgb_bat_tha_sod_knd_tsn_moo_aze_rom_prs_azi_bam_vie_tig_bem_akn_swt	0.364044788547867	0.857146150863669	0.393567525041303
17	hau_cze_bem_svk_anl_aeg_chh_spa_uzb_tur_ses_sun_dgb_eng_mol_bsq_alb_tig_tsn_cnt_urd_lat_akn_por_igb_nor_est_zul_ven_hun_rom_wly_geo_bul_hin_ger_grk_amh_heb_swe_fin_tsw_tag_prs_mao_jpn_tml_kor_mcd_fre_lda_arw_mly_ukr_sid_bat_mnd_krd_ewe_ctl_sod_guj_ita_afr_dut_qcu_scr_bos_ben_moo_owc_glc_mlt_slo_ind_pan_swt_pol_xho_jav_tha_amr_knd_bam_cic_aze_lit_rus_azi_yor_vie_gam_fbf_swa_dyu	-0.127017983205046	-0.299327610499232	0.765358004249749
18	wly_ukr_dyu_ita_aeg_owc_tig_rom_uzb_aze_zul_mao_swa_eng_grk_bsq_ctl_mlt_dgb_cnt_lit_por_ewe_glc_ses_slo_est_akn_igb_hun_swe_anl_geo_svk_guj_prs_rus_hau_amh_arw_fin_xho_bat_ben_mly_jpn_knd_kor_scr_pol_ven_alb_ind_bos_amr_tag_mnd_lat_yor_fre_chh_pan_mol_ger_urd_qcu_krd_hin_bul_moo_heb_afr_gam_dut_sun_cze_tsw_spa_bem_jav_tha_sid_tml_fbf_cic_tur_mcd_nor_azi_lda_vie_sod_swt_tsn_bam	0.137090002408336	0.322848334918361	0.74753484373142
19	gam_pol_bam_prs_chh_tig_mlt_eng_tur_azi_lda_ind_ven_afr_alb_bsq_swe_owc_zul_mnd_ctl_rom_fbf_hin_tsw_glc_fin_xho_igb_hun_bul_sid_geo_por_bos_lat_urd_amr_aeg_mcd_est_bem_tag_rus_sun_jpn_tml_kor_lit_cze_swa_ben_mao_grk_heb_bat_cnt_nor_moo_slo_hau_svk_krd_scr_ger_qcu_dut_arw_ita_dgb_wly_mol_amh_pan_jav_guj_swt_ukr_ses_mly_tha_anl_knd_cic_tsn_uzb_fre_spa_aze_ewe_vie_sod_akn_dyu_yor	-0.882042084101403	-2.13593646641611	0.0353111244624569
20	heb_svk_fbf_scr_amh_sid_gam_bul_uzb_azi_tsw_mao_bem_rus_urd_bsq_ukr_tig_dgb_mnd_cze_ctl_cic_glc_igb_pan_est_ven_ses_fin_hin_mlt_geo_lat_por_mcd_pol_sod_wly_fre_hun_swa_bat_nor_jav_jpn_knd_kor_eng_krd_akn_bos_mly_rom_anl_tag_cnt_swe_lda_dut_chh_ita_ben_afr_ger_qcu_grk_spa_lit_ewe_amr_prs_hau_guj_sun_arw_swt_mol_dyu_ind_tha_aeg_tml_yor_moo_tur_alb_slo_aze_xho_vie_owc_zul_bam_tsn	0.289473952991852	0.681974563461404	0.496950006396843
21	chh_afr_swt_slo_amh_tig_sid_lit_azi_tur_tsn_bat_tsw_swe_bul_bsq_cze_amr_dgb_mnd_prs_scr_bam_fre_ses_eng_fin_bem_igb_hun_ger_owc_geo_urd_mol_grk_spa_gam_hau_bos_est_zul_sun_por_tag_jpn_knd_kor_ctl_glc_xho_ukr_jav_krd_sod_ind_cnt_hin_lda_ben_heb_mcd_nor_rom_alb_qcu_pan_dut_lat_ewe_wly_guj_mlt_ita_mly_svk_swa_rus_ven_mao_tha_anl_tml_dyu_yor_uzb_pol_arw_aze_cic_vie_aeg_akn_moo_fbf	-0.13508272161244	-0.318740115595321	0.750638343971794
22	mlt_lat_swa_bos_owc_gam_tig_alb_aze_tur_xho_tag_yor_afr_prs_bsq_ukr_hau_dgb_mnd_ctl_mol_igb_rus_moo_swe_hun_tsn_tsw_fin_pan_heb_geo_nor_scr_mcd_por_amh_sod_guj_est_bem_jav_grk_mao_jpn_tml_kor_arw_lit_swt_hin_mly_rom_anl_ind_cnt_fre_akn_cze_chh_spa_pol_dut_svk_qcu_glc_ita_bul_lda_sid_krd_wly_ger_bat_eng_dyu_urd_fbf_sun_tha_aeg_knd_ven_bam_uzb_ben_slo_azi_zul_vie_amr_ewe_ses_cic	-0.124990436605282	-0.294743194643808	0.768847000840674
23	tig_svk_akn_guj_sid_gam_hau_alb_aze_azi_bam_tag_swt_rom_lit_bsq_pan_owc_ses_mnd_por_glc_dyu_bul_yor_mcd_est_swa_igb_fin_ger_mlt_geo_fre_scr_hin_rus_sod_anl_bos_hun_tsw_sun_prs_bat_jpn_tml_kor_cze_swe_fbf_mol_jav_arw_amh_mao_cnt_nor_zul_grk_aeg_slo_krd_pol_ben_qcu_spa_ctl_eng_lda_heb_afr_amr_urd_mly_ita_ven_ukr_ewe_ind_tha_chh_knd_bem_moo_tur_lat_dut_uzb_cic_vie_wly_tsn_dgb_xho	0.35228247150318	0.83130616887811	0.407929993252141
24	tig_hin_dgb_rus_hau_owc_sod_lit_uzb_aze_ven_sun_lda_ger_guj_bsq_pol_gam_moo_cnt_rom_ukr_tsw_slo_swa_lat_fin_tsn_igb_hun_nor_amr_geo_eng_mcd_mol_ita_aeg_heb_afr_est_bem_mly_spa_ind_jpn_tml_kor_glc_bos_xho_scr_mao_por_amh_bat_mnd_cze_dyu_pan_mlt_ben_svk_arw_swe_qcu_urd_bul_alb_cic_chh_dut_sid_fre_jav_krd_swt_ctl_zul_tag_tha_wly_knd_akn_ses_azi_prs_grk_tur_fbf_vie_anl_yor_bam_ewe	-0.75412888463727	-1.81516123854877	0.07272235184607
25	heb_spa_swt_bos_sid_amr_sod_pan_tur_aze_zul_jav_cic_eng_mcd_bsq_prs_hau_xho_cnt_krd_rus_tsw_ben_tsn_por_hun_bam_ven_est_dut_mlt_geo_alb_scr_afr_cze_owc_amh_swe_fin_lda_bat_lit_mly_jpn_tml_kor_ctl_ger_bem_grk_mao_lat_aeg_sun_mnd_mol_moo_hin_wly_ita_pol_svk_ukr_qcu_bul_glc_rom_ewe_gam_urd_chh_slo_tag_guj_ses_nor_yor_ind_tha_anl_knd_dgb_akn_azi_arw_fre_uzb_dyu_vie_tig_swa_fbf_igb	-0.792893979108816	-1.91503167392766	0.0585615710939034
26	amr_grk_swt_nor_chh_mlt_gam_pol_uzb_azi_lda_mly_ven_hin_svk_bsq_ben_hau_xho_mnd_pan_cze_dgb_mol_cic_ger_est_akn_yor_fin_lat_sid_geo_por_glc_bul_afr_sod_heb_spa_hun_fbf_jav_prs_bat_jpn_knd_kor_scr_fre_swa_eng_ind_dut_anl_mao_cnt_bos_zul_rom_wly_rus_ita_swe_ukr_qcu_ctl_krd_slo_dyu_aeg_guj_amh_mcd_tag_alb_bem_urd_ewe_sun_tha_owc_tml_bam_igb_tur_lit_arw_aze_ses_vie_tig_tsn_tsw_moo	0.0848770847959634	0.19971943801334	0.842136058121772
27	aeg_mcd_swa_krd_hau_amr_sid_ita_uzb_aze_ven_ind_swt_pan_glc_bsq_dut_mlt_bam_mnd_bul_spa_yor_swe_moo_slo_hun_dgb_ewe_est_svk_tig_geo_ben_lat_ctl_ger_chh_heb_bos_fin_tsn_bat_fre_sun_jpn_knd_kor_scr_afr_tsw_pol_mao_grk_gam_tag_cnt_rus_xho_eng_sod_alb_lit_nor_por_qcu_guj_rom_prs_bem_amh_urd_wly_cze_jav_mol_igb_ukr_akn_mly_tha_anl_tml_cic_ses_azi_hin_arw_tur_zul_vie_owc_lda_fbf_dyu	-0.903217796295595	-2.18618961952544	0.0313118966725503
28	wly_lat_moo_svk_heb_anl_amr_eng_uzb_aze_tsn_mao_zul_pan_ger_bsq_nor_sid_swa_mnd_prs_guj_yor_lit_ven_ctl_fin_igb_akn_hun_ita_aeg_geo_pol_mcd_rus_swe_hau_chh_ben_est_bem_jav_mol_tag_jpn_knd_kor_spa_cze_ewe_rom_sun_scr_sod_mly_cnt_ukr_swt_afr_owc_por_arw_slo_bul_qcu_grk_krd_fre_dyu_mlt_alb_tig_hin_ind_dut_fbf_bos_xho_bat_tha_amh_tml_bam_lda_azi_glc_urd_tur_tsw_vie_gam_cic_ses_dgb	0.143949827343342	0.338643028042971	0.735642043130866
29	tig_ita_dyu_slo_hau_owc_chh_rom_aze_tur_moo_mly_cic_mcd_scr_bsq_eng_mlt_fbf_cnt_hin_ukr_tsn_krd_bam_pol_fin_akn_xho_hun_rus_sid_geo_arw_por_bul_glc_heb_amr_afr_est_swa_mao_spa_jav_jpn_tml_kor_swe_grk_zul_pan_sun_ger_amh_bat_mnd_urd_bem_cze_aeg_bos_mol_ctl_prs_qcu_ben_svk_dut_swt_sod_nor_wly_alb_tag_guj_ven_lat_lda_ind_tha_anl_knd_ses_yor_azi_lit_fre_uzb_ewe_vie_gam_igb_dgb_tsw	0.0595951499853908	0.140404117025978	0.888644355996052
30	sod_nor_bam_pol_aeg_amh_hau_prs_azi_uzb_swt_jav_zul_dut_eng_bsq_bul_mlt_ses_mnd_ita_swe_ven_lit_moo_afr_hun_cic_yor_est_por_sid_geo_rom_krd_glc_fre_owc_anl_ctl_fin_fbf_ind_bos_tag_jpn_knd_kor_slo_arw_akn_ukr_bat_ben_tig_mly_cnt_guj_dyu_lat_wly_alb_hin_mcd_scr_qcu_rus_urd_spa_tsn_heb_ger_gam_pan_mao_mol_tsw_cze_bem_sun_tha_chh_tml_igb_lda_tur_grk_svk_aze_dgb_vie_amr_swa_xho_ewe	0.224536984158039	0.528337568278078	0.59852359162609
31	chh_lat_bam_fre_aeg_gam_sid_pol_tur_uzb_swt_jav_tsn_arw_pan_bsq_mol_wly_ses_cnt_afr_ctl_ewe_urd_akn_cze_hun_fbf_dgb_fin_grk_mlt_geo_nor_glc_eng_bul_hau_owc_dut_est_ven_mao_ben_bat_jpn_knd_kor_ukr_guj_lda_svk_sun_swe_amr_mly_mnd_prs_tsw_ita_amh_ger_rus_spa_bos_qcu_krd_por_alb_igb_heb_hin_anl_mcd_ind_lit_moo_scr_yor_tag_tha_sod_tml_dyu_zul_aze_rom_slo_azi_cic_vie_tig_swa_bem_xho	0.313480804503326	0.737987690765795	0.462380069667613
32	anl_glc_cic_spa_sid_hau_wly_grk_tur_uzb_igb_tag_moo_bos_por_bsq_lat_aeg_ewe_cnt_mol_hin_lda_nor_akn_urd_fin_ven_tsw_hun_pan_sod_geo_ita_arw_bul_slo_amh_mlt_afr_est_swt_jav_prs_ind_jpn_knd_kor_dut_pol_tsn_ben_mly_fre_heb_sun_mnd_eng_fbf_krd_chh_scr_ukr_alb_lit_qcu_rom_ctl_rus_xho_tig_cze_amr_swe_bat_ger_ses_mcd_bem_mao_tha_gam_tml_zul_dgb_aze_guj_svk_azi_bam_vie_owc_dyu_swa_yor	-0.54809039427375	-1.30563405200014	0.194897663121292
33	chh_swe_swa_mcd_gam_aeg_mlt_grk_aze_tur_ses_sun_bam_bul_por_bsq_pan_anl_fbf_mnd_rus_lat_dgb_ger_swt_slo_hun_bem_xho_fin_fre_amr_geo_prs_krd_svk_rom_sod_amh_alb_est_dyu_tag_pol_mly_jpn_tml_kor_glc_eng_akn_ctl_mao_afr_sid_bat_cnt_ukr_yor_lit_wly_dut_bos_ben_cze_qcu_scr_nor_spa_igb_heb_mol_hau_guj_ind_urd_zul_ita_cic_jav_tha_owc_knd_tsn_lda_uzb_hin_arw_azi_tsw_vie_tig_moo_ewe_ven	-0.574542264468147	-1.37218708200589	0.173305914350611
34	aeg_ukr_yor_lit_wly_sid_anl_slo_aze_azi_moo_jav_dgb_rom_cze_bsq_hin_heb_xho_cnt_arw_urd_swa_pol_zul_mcd_fin_fbf_akn_est_rus_owc_geo_nor_spa_alb_lat_hau_amr_krd_hun_tsw_mly_por_bat_jpn_knd_kor_glc_ger_dyu_mol_ind_eng_tig_sun_mnd_afr_lda_fre_amh_scr_pan_swe_bul_qcu_ben_bos_grk_bem_chh_prs_sod_dut_mao_ita_bam_ctl_ewe_tag_tha_mlt_tml_swt_cic_tur_guj_svk_uzb_ven_vie_gam_tsn_ses_igb	-1.02306144121518	-2.49499546400438	0.0143596096809583
35	hau_guj_ewe_urd_sod_gam_sid_alb_aze_uzb_ven_tag_swt_ctl_krd_bsq_glc_anl_swa_cnt_ben_nor_xho_svk_ses_rus_est_akn_fbf_hun_bos_mlt_geo_eng_grk_prs_afr_aeg_chh_por_fin_cic_jav_cze_ind_jpn_knd_kor_lat_ukr_igb_lit_mao_slo_owc_sun_mnd_ita_lda_scr_amr_rom_dut_bul_swe_qcu_pol_mcd_hin_bam_amh_mol_heb_pan_bat_fre_zul_spa_dgb_mly_tha_wly_tml_dyu_tsw_tur_ger_arw_azi_moo_vie_tig_yor_bem_tsn	-0.210576470952105	-0.497535514089413	0.619985809979865
36	mlt_nor_dyu_ita_gam_amr_heb_glc_uzb_tur_swa_ind_fbf_arw_krd_bsq_ger_sod_akn_cnt_pol_alb_tsw_mol_tsn_afr_est_lda_cic_fin_bul_aeg_geo_ben_hin_spa_bos_anl_wly_guj_hun_zul_sun_dut_tag_jpn_tml_kor_pan_fre_bem_rom_bat_slo_tig_mao_mnd_eng_ewe_lit_hau_prs_mcd_rus_cze_qcu_urd_scr_swe_dgb_amh_svk_sid_ctl_mly_lat_xho_ukr_igb_jav_tha_owc_knd_swt_yor_azi_por_grk_aze_ven_vie_chh_bam_moo_ses	-0.492617872047775	-1.17302232173576	0.243782554813889
37	aeg_slo_ewe_glc_sid_anl_tig_ctl_azi_aze_swa_sun_moo_urd_rom_bsq_ger_sod_lda_mnd_cze_guj_fbf_svk_xho_alb_hun_ven_bem_fin_eng_chh_geo_ita_rus_hin_bul_amr_wly_afr_est_tsw_mly_por_jav_jpn_knd_kor_fre_scr_dgb_prs_tag_pan_gam_mao_cnt_bos_dyu_lit_hau_pol_grk_ukr_arw_qcu_krd_nor_lat_igb_owc_mcd_amh_dut_bat_mol_tsn_swe_bam_ind_tha_mlt_tml_yor_akn_uzb_ben_spa_tur_ses_vie_heb_cic_swt_zul	-0.576200862850462	-1.37691035756414	0.171845465562008
38	wly_alb_lda_slo_heb_tig_owc_pol_uzb_tur_dyu_jav_yor_arw_grk_bsq_rus_chh_ewe_mnd_mol_mcd_tsn_ger_ven_krd_est_akn_igb_hun_glc_anl_geo_afr_pan_eng_nor_aeg_amr_lit_fin_bem_mly_svk_bat_jpn_knd_kor_fre_dut_zul_guj_sun_rom_sod_tag_cnt_swe_swt_por_sid_spa_ukr_scr_ben_qcu_ita_hin_bos_tsw_hau_lat_mlt_prs_mao_ctl_ses_bul_xho_ind_tha_amh_tml_cic_moo_aze_urd_cze_azi_dgb_vie_gam_swa_bam_fbf	-0.313818234317361	-0.743793942429614	0.458876228571529
39	anl_bos_igb_prs_gam_owc_sod_swe_aze_tur_ven_ind_swa_dut_slo_bsq_svk_amh_tsn_cnt_bul_fre_tsw_ben_dgb_krd_est_cic_lda_fin_pol_heb_geo_ctl_grk_ger_mol_aeg_wly_eng_hun_dyu_mly_rom_bat_jpn_knd_kor_mcd_alb_xho_spa_tag_hin_amr_jav_mnd_ita_bem_glc_mlt_afr_cze_por_pan_qcu_guj_nor_lat_ses_chh_rus_tig_scr_sun_urd_bam_ukr_moo_mao_tha_sid_tml_zul_yor_uzb_arw_lit_azi_fbf_vie_hau_ewe_akn_swt	-0.695104601939957	-1.67104952105804	0.0980738789760062
40	sod_spa_bam_ben_mlt_anl_tig_urd_uzb_aze_ewe_sun_moo_dut_lit_bsq_rom_amr_bem_mnd_eng_bos_tsw_ita_swt_por_fin_zul_ven_hun_afr_wly_geo_cze_hin_ukr_lat_chh_amh_scr_est_ses_tag_fre_mao_jpn_knd_kor_rus_alb_igb_slo_mly_svk_gam_jav_cnt_arw_tsn_krd_heb_mol_ger_prs_bul_qcu_guj_grk_nor_cic_aeg_glc_owc_mcd_bat_ctl_xho_pan_swa_ind_tha_sid_tml_fbf_akn_azi_swe_pol_tur_yor_vie_hau_lda_dyu_dgb	0.184543868362507	0.435452180481229	0.664243214458692
41	hau_ita_ven_rus_chh_wly_aeg_guj_tur_azi_tsn_bat_zul_cze_scr_bsq_spa_amr_lda_cnt_prs_ukr_tsw_alb_bem_fre_hun_yor_dgb_est_krd_heb_geo_urd_nor_bul_ben_mlt_gam_rom_fin_fbf_tag_lat_sun_jpn_tml_kor_mol_lit_akn_ger_mao_eng_sod_jav_mnd_dut_bam_bos_tig_afr_ctl_grk_slo_qcu_por_glc_pan_ses_sid_arw_anl_pol_ind_hin_cic_mcd_igb_mly_tha_owc_knd_ewe_swt_aze_swe_svk_uzb_moo_vie_amh_dyu_swa_xho	-0.716163503531778	-1.71912716689815	0.0889180985062456
42	wly_prs_ven_dut_gam_anl_heb_pan_uzb_aze_moo_sun_ses_guj_slo_bsq_svk_sid_dyu_cnt_eng_bos_tsn_krd_bam_rom_fin_igb_zul_est_spa_owc_geo_cze_grk_rus_mcd_tig_chh_afr_hun_fbf_bat_swe_mly_jpn_tml_kor_por_lat_bem_ita_jav_ben_sod_ind_mnd_pol_akn_lit_amh_bul_ger_ukr_fre_qcu_urd_nor_hin_ewe_aeg_arw_hau_alb_mao_ctl_swt_glc_dgb_tag_tha_mlt_knd_lda_tsw_azi_scr_mol_tur_yor_vie_amr_cic_swa_xho	-0.462924565646312	-1.09921807125913	0.274510396506823
43	wly_eng_ses_pan_hau_aeg_chh_glc_tur_aze_tsn_mao_yor_spa_svk_bsq_grk_sod_moo_cnt_urd_bul_lda_rom_ven_cze_fin_fbf_ewe_est_lat_owc_geo_arw_lit_slo_prs_amr_sid_ukr_hun_dyu_mly_krd_tag_jpn_knd_kor_fre_mcd_akn_guj_jav_ita_gam_ind_mnd_nor_cic_hin_mlt_mol_dut_por_scr_qcu_pol_rus_ger_igb_anl_alb_heb_bos_bat_ben_bam_ctl_swt_sun_tha_amh_tml_bem_swa_uzb_swe_afr_azi_xho_vie_tig_zul_tsw_dgb	0.468290932059688	1.10494530227733	0.272033751835421
44	wly_mcd_igb_glc_mlt_hau_amr_prs_uzb_aze_bem_bat_zul_ben_spa_bsq_arw_chh_fbf_cnt_ukr_hin_bam_scr_swa_cze_fin_ven_ewe_hun_bul_owc_geo_bos_fre_mol_nor_amh_sid_alb_est_tsw_mly_eng_jav_jpn_tml_kor_lat_ger_ses_lit_ind_grk_anl_tag_mnd_dut_tsn_rom_tig_por_urd_rus_pol_qcu_pan_afr_ita_moo_aeg_krd_heb_ctl_mao_guj_dgb_swe_swt_sun_tha_gam_knd_dyu_xho_azi_slo_svk_tur_akn_vie_sod_lda_cic_yor	0.401448316686142	0.94598982171231	0.346605201331632
45	heb_scr_bem_afr_amr_gam_wly_guj_uzb_azi_ven_mly_igb_spa_cze_bsq_ctl_mlt_ses_mnd_rus_pan_yor_nor_xho_pol_fin_dyu_tsn_hun_dut_owc_geo_mcd_prs_alb_bos_aeg_chh_mol_est_swa_bat_ben_mao_jpn_knd_kor_urd_svk_moo_arw_ind_ger_tig_tag_cnt_por_fbf_lit_sid_hin_swe_ukr_rom_qcu_bul_slo_ita_dgb_sod_krd_hau_eng_sun_glc_akn_fre_swt_jav_tha_amh_tml_tsw_zul_tur_lat_grk_aze_cic_vie_anl_lda_ewe_bam	-0.202602698426319	-0.478804282847597	0.633201695294768
46	gam_fre_ses_krd_mlt_amr_aeg_urd_azi_aze_akn_jav_ewe_dut_nor_bsq_ita_tig_moo_cnt_grk_ukr_bam_ben_xho_cze_hun_zul_tsw_est_svk_chh_geo_ger_scr_rus_bul_wly_hau_spa_fin_dgb_bat_rom_mao_jpn_tml_kor_hin_mol_ven_por_ind_slo_sid_mly_mnd_alb_lda_swe_owc_pan_lit_pol_eng_qcu_bos_arw_mcd_dyu_sod_glc_heb_guj_sun_afr_igb_prs_swa_tag_tha_amh_knd_tsn_swt_uzb_ctl_lat_tur_cic_vie_anl_yor_bem_fbf	-0.791845528869634	-1.90754908236644	0.0595352110681949
47	anl_svk_moo_pol_hau_sid_tig_ukr_azi_tur_dgb_sun_fbf_rom_hin_bsq_eng_owc_ewe_mnd_nor_mcd_ven_prs_dyu_urd_est_bem_xho_hun_slo_amh_geo_arw_ita_guj_grk_mlt_aeg_afr_fin_cic_tag_alb_mly_jpn_tml_kor_ctl_rus_swa_swe_mao_mol_amr_jav_cnt_por_lda_ger_chh_spa_glc_krd_scr_qcu_dut_lat_bul_ses_sod_fre_wly_bos_bat_lit_igb_ben_akn_ind_tha_heb_knd_zul_tsn_uzb_cze_pan_aze_yor_vie_gam_tsw_swt_bam	-0.549232511011454	-1.30781951709264	0.194158156426974
48	amr_dut_bem_rus_owc_gam_mlt_nor_uzb_aze_tsn_jav_swt_krd_mcd_bsq_svk_wly_akn_cnt_slo_ben_lda_urd_yor_ctl_fin_xho_ven_hun_fre_aeg_geo_ger_pan_por_spa_heb_tig_rom_est_moo_bat_hin_mao_jpn_tml_kor_ita_alb_dgb_guj_ind_arw_chh_sun_mnd_cze_fbf_grk_sid_bul_pol_swe_ukr_qcu_eng_bos_prs_zul_sod_afr_amh_lat_tag_lit_igb_scr_bam_mly_tha_anl_knd_dyu_swa_azi_mol_glc_tur_tsw_vie_hau_ses_cic_ewe	-1.01017736371392	-2.46408552747438	0.0155737798067503
49	sid_swe_akn_guj_amh_gam_aeg_slo_tur_aze_tsw_sun_fbf_ukr_pol_bsq_afr_chh_lda_cnt_alb_ita_dyu_mcd_xho_nor_est_ven_igb_fin_lit_anl_geo_krd_ben_bul_ger_owc_heb_mol_hun_cic_tag_glc_jav_jpn_knd_kor_grk_svk_ewe_hin_bat_rus_sod_mao_mnd_dut_swa_cze_tig_rom_arw_pan_por_qcu_urd_spa_fre_dgb_amr_bos_mlt_eng_mly_prs_moo_scr_ses_ind_tha_hau_tml_bem_yor_azi_ctl_lat_uzb_swt_vie_wly_bam_tsn_zul	0.323008068303252	0.760111310210374	0.449110738573457
50	chh_mol_swt_ukr_heb_sid_amh_arw_aze_tur_dgb_mao_akn_lit_ctl_bsq_pol_amr_ewe_cnt_grk_bul_bam_ben_swa_urd_hun_tsw_yor_est_spa_gam_geo_alb_ita_lat_hin_hau_tig_por_fin_ven_mly_cze_tag_jpn_knd_kor_krd_pan_fbf_ger_ind_dut_sod_bat_mnd_swe_dyu_rom_anl_glc_fre_mcd_svk_qcu_nor_afr_prs_bem_mlt_scr_aeg_rus_jav_slo_moo_guj_zul_sun_tha_wly_tml_igb_lda_azi_bos_eng_uzb_cic_vie_owc_tsn_xho_ses	0.437568640889414	1.03152299637176	0.304970770170645
51	amh_bos_akn_por_mlt_sod_anl_grk_uzb_tur_ses_ind_dgb_pol_afr_bsq_cze_gam_bam_mnd_eng_glc_moo_guj_zul_ita_est_bem_tsn_fin_mcd_sid_geo_ctl_dut_hin_slo_owc_chh_arw_hun_yor_tag_svk_sun_jpn_knd_kor_mol_ben_ven_alb_jav_scr_wly_bat_cnt_pan_fbf_swe_tig_lat_rom_spa_nor_qcu_krd_fre_bul_igb_amr_rus_heb_urd_mao_ger_cic_ukr_tsw_mly_tha_hau_tml_ewe_dyu_aze_lit_prs_azi_xho_vie_aeg_swa_lda_swt	-0.234774997491128	-0.555638279423023	0.579792390397863
52	hau_alb_swt_prs_amh_anl_chh_mcd_aze_uzb_akn_tag_ses_por_fre_bsq_bos_wly_tsn_cnt_rom_nor_xho_bul_dyu_guj_fin_bem_dgb_hun_ben_amr_geo_ger_lat_lit_rus_owc_sod_spa_est_bam_ind_grk_sun_jpn_tml_kor_ita_glc_ewe_swe_mao_krd_tig_bat_mnd_urd_lda_cze_mlt_pol_scr_mol_ukr_qcu_slo_pan_svk_ven_gam_hin_sid_afr_mly_eng_fbf_ctl_tsw_jav_tha_aeg_knd_swa_zul_azi_dut_arw_tur_yor_vie_heb_igb_cic_moo	-1.1426248533414	-2.82222555847345	0.00583201586424911
53	sid_arw_swa_glc_aeg_hau_owc_alb_azi_tur_ses_mao_tsw_bul_lat_bsq_krd_anl_moo_cnt_spa_swe_akn_fre_yor_ita_fin_dgb_zul_est_scr_mlt_geo_mcd_cze_rus_grk_sod_heb_ukr_hun_ven_ind_afr_mly_jpn_knd_kor_hin_bos_bam_slo_bat_guj_gam_tag_mnd_mol_cic_pan_tig_ben_pol_svk_ger_qcu_eng_por_urd_ewe_amh_prs_amr_rom_sun_lit_swt_dut_tsn_jav_tha_wly_tml_lda_fbf_aze_nor_ctl_uzb_xho_vie_chh_dyu_igb_bem	0.36992613522933	0.871632378211472	0.385653597761893
54	sod_pol_xho_eng_owc_gam_anl_glc_tur_azi_swt_tag_ewe_svk_arw_bsq_ben_amh_dyu_cnt_dut_fre_igb_ger_akn_por_fin_zul_bem_est_spa_sid_geo_bos_cze_rus_slo_hau_amr_alb_hun_lda_sun_hin_mly_jpn_tml_kor_nor_pan_cic_mcd_jav_ctl_heb_bat_mnd_krd_dgb_bul_tig_ukr_scr_lit_urd_qcu_mol_lat_grk_tsw_mlt_afr_chh_ita_ind_guj_swa_prs_yor_mao_tha_wly_knd_ses_bam_uzb_swe_rom_aze_moo_vie_aeg_fbf_ven_tsn	-0.356538102284216	-0.845183598217626	0.400177520829381
55	tig_alb_ven_scr_aeg_chh_hau_bos_aze_azi_tsn_ind_ses_lat_prs_bsq_bul_amh_dgb_mnd_rom_ben_dyu_dut_cic_lit_est_swa_zul_fin_urd_mlt_geo_spa_grk_pan_cze_amr_wly_svk_hun_xho_sun_swe_mao_jpn_tml_kor_ita_mcd_bem_afr_jav_nor_anl_tag_cnt_ger_fbf_hin_heb_guj_eng_slo_rus_qcu_arw_pol_ukr_ewe_sid_krd_sod_ctl_bat_por_bam_mol_moo_mly_tha_owc_knd_akn_swt_tur_glc_fre_uzb_lda_vie_gam_tsw_igb_yor	0.412400935831821	0.971734579583426	0.333703228624085
56	owc_guj_yor_arw_heb_amh_chh_nor_uzb_tur_dgb_ind_swa_ben_urd_bsq_cze_amr_tsw_cnt_svk_bos_ewe_alb_lda_hin_est_tsn_igb_fin_glc_sid_geo_scr_slo_afr_rom_tig_anl_prs_hun_cic_bat_lat_sun_jpn_knd_kor_bul_eng_bam_dut_tag_ctl_wly_mly_mnd_pol_ses_lit_mlt_krd_spa_fre_mcd_qcu_pan_swe_rus_bem_gam_ukr_aeg_grk_mao_mol_swt_ita_akn_jav_tha_sod_tml_ven_xho_azi_ger_por_aze_dyu_vie_hau_zul_moo_fbf	-0.401318677450329	-0.95197168150878	0.343578971925815
57	aeg_pol_tsw_bul_chh_owc_sid_slo_tur_aze_akn_jav_moo_afr_swe_bsq_ben_anl_fbf_cnt_rom_alb_ven_hin_zul_pan_hun_dyu_bam_fin_prs_wly_geo_arw_ita_rus_urd_sod_amr_por_est_ses_mao_mcd_mly_jpn_knd_kor_cze_nor_bem_svk_sun_glc_gam_tag_mnd_fre_cic_lat_heb_krd_grk_eng_guj_qcu_dut_spa_ukr_ewe_tig_bos_hau_scr_ind_lit_yor_mol_dgb_bat_tha_amh_tml_swa_igb_uzb_ger_ctl_azi_xho_vie_mlt_swt_tsn_lda	-0.202883575742386	-0.478694849235282	0.633279262775509
58	chh_rus_cic_ctl_wly_heb_sid_spa_aze_azi_akn_jav_bem_glc_mcd_bsq_eng_amr_ses_mnd_pol_lit_tsn_rom_swt_pan_fin_dgb_igb_est_urd_owc_geo_por_alb_afr_dut_anl_hau_guj_hun_tsw_mly_lat_bat_jpn_tml_kor_scr_mol_moo_bul_sun_fre_amh_mao_cnt_cze_xho_svk_sod_ukr_arw_ger_hin_qcu_grk_prs_slo_lda_gam_ita_tig_nor_tag_krd_dyu_bos_bam_ind_tha_aeg_knd_fbf_ewe_uzb_swe_ben_tur_swa_vie_mlt_yor_zul_ven	-0.692843759376456	-1.65652044225512	0.100986727100751
59	wly_hin_zul_ukr_gam_aeg_chh_mol_azi_uzb_swt_jav_tsn_alb_scr_bsq_dut_anl_fbf_mnd_slo_grk_swa_arw_dyu_bos_est_bam_ewe_fin_mcd_amr_geo_swe_ben_guj_pol_tig_sid_eng_hun_cic_sun_glc_mly_jpn_knd_kor_cze_por_bem_ita_ind_afr_hau_mao_cnt_ctl_dgb_ger_amh_rus_rom_fre_pan_qcu_spa_krd_svk_xho_sod_prs_mlt_bul_tag_nor_ses_urd_tsw_bat_tha_owc_tml_yor_lda_aze_lat_lit_tur_ven_vie_heb_akn_moo_igb	-0.404806834273909	-0.961778764331407	0.338654778947066
60	amr_cze_swa_rus_sod_mlt_sid_glc_azi_uzb_ewe_tag_xho_bul_eng_bsq_por_chh_ses_mnd_dut_swe_tsw_alb_bam_rom_hun_yor_swt_est_urd_amh_geo_fre_prs_pol_ger_heb_wly_hin_fin_tsn_sun_ben_bat_jpn_tml_kor_krd_mol_ven_afr_ind_nor_aeg_mao_cnt_mcd_zul_ukr_gam_scr_lit_guj_ctl_qcu_lat_pan_bos_cic_owc_grk_tig_spa_jav_arw_igb_ita_moo_mly_tha_anl_knd_dyu_bem_aze_svk_slo_tur_fbf_vie_hau_akn_lda_dgb	-1.17489722996139	-2.89914954247056	0.0046677746667277
61	aeg_dut_dyu_urd_heb_gam_owc_hin_uzb_tur_swt_tag_akn_ger_swe_bsq_grk_mlt_dgb_mnd_rom_rus_xho_mcd_moo_prs_hun_bem_tsn_est_spa_chh_geo_arw_por_krd_ben_sod_amh_bul_fin_ewe_sun_pol_ind_jpn_knd_kor_eng_pan_lda_ukr_bat_slo_anl_jav_cnt_afr_cic_guj_hau_ctl_cze_fre_alb_qcu_lit_glc_nor_ven_sid_scr_amr_svk_mly_bos_zul_mol_tsw_mao_tha_tig_tml_yor_ses_azi_lat_ita_aze_igb_vie_wly_bam_swa_fbf	0.393181785884444	0.926550564166929	0.356558206253669
62	chh_alb_yor_ben_amr_owc_heb_nor_tur_uzb_fbf_sun_ven_rus_pol_bsq_scr_tig_cic_mnd_prs_ger_zul_ukr_dyu_dut_est_moo_akn_fin_fre_mlt_geo_hin_rom_arw_bul_sod_hau_mol_hun_xho_bat_ctl_tag_jpn_knd_kor_krd_urd_igb_lit_ind_bos_sid_mly_cnt_glc_ewe_pan_gam_svk_lat_ita_spa_qcu_afr_eng_guj_dgb_aeg_swe_wly_por_jav_grk_swa_slo_bem_mao_tha_anl_tml_tsn_ses_aze_mcd_cze_azi_lda_vie_amh_swt_bam_tsw	-0.314981521429451	-0.745583247828945	0.457799509841855
63	mlt_scr_bam_ctl_sid_amh_gam_cze_azi_aze_tsw_sun_tsn_ben_prs_bsq_ukr_sod_swt_cnt_ita_nor_yor_por_zul_eng_est_cic_ven_hun_mol_tig_geo_krd_glc_dut_swe_heb_hau_hin_fin_bem_bat_pan_mao_jpn_tml_kor_rom_afr_ewe_alb_jav_bul_aeg_tag_mnd_grk_igb_pol_wly_lat_bos_slo_lit_qcu_fre_spa_mcd_dgb_amr_arw_chh_rus_ind_ger_moo_guj_swa_mly_tha_owc_knd_fbf_dyu_tur_urd_svk_uzb_xho_vie_anl_ses_lda_akn	-0.360803081864307	-0.855358881041405	0.394550803086456
64	amr_mol_ses_swe_anl_tig_owc_ukr_azi_aze_swa_tag_cic_slo_alb_bsq_pan_chh_fbf_cnt_guj_urd_tsn_cze_moo_mcd_hun_xho_ewe_est_ger_hau_geo_ita_glc_lit_spa_wly_sod_scr_fin_ven_jav_por_mly_jpn_tml_kor_bos_rus_yor_ben_mao_arw_gam_bat_mnd_nor_bam_eng_amh_rom_dut_bul_prs_qcu_ctl_afr_krd_tsw_heb_svk_sid_pol_ind_lat_zul_hin_igb_sun_tha_mlt_knd_swt_dgb_uzb_grk_fre_tur_dyu_vie_aeg_bem_akn_lda	-0.512333636186677	-1.22292861879348	0.224446606858271
65	wly_dut_yor_cze_sod_owc_chh_mol_uzb_azi_bam_ind_ses_slo_scr_bsq_spa_amh_akn_cnt_rus_ger_igb_guj_lda_swe_est_cic_zul_hun_ctl_amr_geo_bos_arw_nor_fre_aeg_heb_lat_fin_ven_mao_ukr_sun_jpn_tml_kor_prs_glc_tsw_por_bat_krd_sid_jav_mnd_mcd_bem_pol_hau_alb_hin_ben_pan_qcu_afr_eng_rom_xho_tig_urd_gam_lit_tag_ita_swa_svk_dyu_mly_tha_mlt_knd_dgb_fbf_aze_grk_bul_tur_swt_vie_anl_tsn_moo_ewe	-1.27142582939338	-3.1547864592869	0.00216390003818205
66	heb_pol_zul_slo_owc_aeg_gam_scr_azi_tur_ewe_tag_akn_svk_ben_bsq_grk_tig_cic_mnd_arw_fre_tsw_pan_dgb_swe_hun_ses_lda_fin_rus_chh_geo_nor_mol_eng_ctl_wly_hau_por_est_bem_jav_guj_sun_jpn_knd_kor_mcd_hin_swt_prs_mao_alb_anl_mly_cnt_spa_igb_lat_amh_bos_bul_cze_ita_qcu_lit_krd_glc_ven_sod_afr_sid_dut_ind_ukr_moo_rom_tsn_bat_tha_mlt_tml_xho_bam_aze_urd_ger_uzb_dyu_vie_amr_fbf_yor_swa	-0.217803282860503	-0.514502924446293	0.608120968384273
67	sid_krd_ses_glc_hau_tig_chh_lit_uzb_azi_lda_bat_bam_eng_svk_bsq_guj_heb_ven_cnt_ita_dut_fbf_ctl_tsw_urd_hun_yor_igb_fin_scr_mlt_geo_afr_spa_cze_slo_amh_owc_hin_est_dyu_sun_mol_ind_jpn_tml_kor_por_prs_xho_pan_mly_rom_aeg_tag_mnd_pol_moo_bul_anl_nor_lat_rus_ben_qcu_fre_grk_ukr_bem_gam_swe_sod_arw_mao_alb_dgb_ger_swt_jav_tha_amr_knd_zul_swa_tur_mcd_bos_aze_cic_vie_wly_tsn_akn_ewe	-0.222146523460148	-0.52460924915481	0.601103125265842
68	wly_slo_bam_ctl_sid_amr_mlt_bul_azi_tur_bem_tag_cic_dut_ger_bsq_cze_hau_xho_cnt_alb_rus_swa_svk_dyu_eng_hun_tsw_zul_est_ita_gam_geo_pol_mol_nor_bos_tig_aeg_grk_fin_dgb_sun_ben_bat_jpn_knd_kor_lat_urd_ses_afr_jav_guj_sod_mao_mnd_glc_moo_pan_heb_swe_mcd_ukr_scr_qcu_fre_por_prs_yor_amh_krd_anl_spa_ind_hin_swt_arw_lda_mly_tha_owc_tml_ewe_akn_uzb_lit_rom_aze_ven_vie_chh_igb_tsn_fbf	-0.0856169549623939	-0.20174804383215	0.840554342827202
69	mlt_prs_dgb_rus_chh_amr_heb_ctl_azi_tur_fbf_jav_yor_slo_cze_bsq_mcd_hau_bem_mnd_pol_grk_xho_guj_cic_arw_est_igb_ses_fin_lit_owc_geo_lat_eng_krd_dut_sid_anl_bul_hun_ewe_mly_mol_sun_jpn_tml_kor_ben_svk_lda_fre_mao_swe_gam_tag_cnt_rom_moo_hin_tig_glc_spa_ita_ger_qcu_por_ukr_pan_akn_wly_urd_amh_bos_ind_alb_dyu_afr_bam_bat_tha_sod_knd_ven_zul_aze_scr_nor_uzb_swa_vie_aeg_tsw_tsn_swt	-0.945374324000521	-2.29136575364719	0.0241999701153448
70	heb_fre_yor_bos_hau_gam_wly_krd_aze_tur_xho_bat_swa_dut_urd_bsq_bul_anl_ses_mnd_rus_ger_tsn_mcd_fbf_por_hun_dgb_tsw_fin_afr_mlt_geo_ita_slo_cze_eng_sid_sod_ben_est_bam_mao_swe_ind_jpn_knd_kor_glc_grk_cic_mol_sun_guj_owc_tag_cnt_scr_zul_arw_aeg_ctl_spa_nor_ukr_qcu_prs_svk_pan_dyu_amr_alb_tig_hin_mly_pol_moo_lat_akn_jav_tha_amh_tml_igb_lda_uzb_rom_lit_azi_ven_vie_chh_ewe_bem_swt	0.249286059621865	0.586948040290322	0.558660797782283
71	amh_spa_ven_dut_chh_mlt_owc_alb_azi_aze_akn_jav_dgb_glc_mol_bsq_lat_sod_ses_cnt_bos_rus_tsn_swe_swt_scr_hun_igb_cic_fin_ita_hau_geo_pol_svk_ukr_prs_tig_anl_ger_est_fbf_mly_pan_tag_jpn_tml_kor_hin_krd_yor_eng_ind_cze_wly_mao_mnd_bul_swa_lit_aeg_afr_slo_por_guj_qcu_ctl_rom_fre_bam_heb_mcd_sid_urd_bat_ben_lda_arw_ewe_sun_tha_gam_knd_tsw_zul_uzb_grk_nor_tur_dyu_vie_amr_moo_bem_xho	-0.0661116872765199	-0.155965992528463	0.876397877165292
72	hau_ctl_bem_rus_mlt_amh_heb_fre_aze_tur_ses_bat_moo_swe_mcd_bsq_bul_aeg_lda_cnt_por_cze_dyu_glc_xho_pan_est_zul_swa_fin_grk_amr_geo_dut_spa_slo_ben_chh_wly_svk_hun_tsw_mly_rom_sun_jpn_tml_kor_prs_urd_fbf_eng_jav_bos_anl_ind_mnd_lit_ewe_scr_sod_ita_alb_nor_arw_qcu_afr_hin_ger_yor_gam_lat_tig_mol_tag_krd_tsn_guj_igb_mao_tha_sid_knd_dgb_cic_azi_pol_ukr_uzb_akn_vie_owc_swt_bam_ven	-0.135725895534199	-0.319721044890517	0.74989693892664
73	owc_pan_zul_slo_chh_sod_mlt_lat_uzb_aze_dyu_mao_ses_arw_scr_bsq_ukr_amh_lda_cnt_urd_bos_tsw_grk_ewe_spa_fin_igb_bem_hun_lit_sid_geo_rom_prs_rus_ger_gam_aeg_swe_est_swa_bat_svk_mly_jpn_tml_kor_mcd_fre_ven_alb_jav_guj_amr_tag_mnd_bul_dgb_mol_heb_nor_pol_hin_dut_qcu_eng_ctl_afr_cic_wly_krd_hau_glc_sun_cze_yor_ben_bam_ind_tha_tig_knd_akn_tsn_tur_ita_por_azi_fbf_vie_anl_moo_xho_swt	-0.0967746774788426	-0.228035673262582	0.820119129533
74	heb_bul_swt_bos_hau_amh_anl_lat_azi_tur_tsn_bat_lda_spa_ger_bsq_glc_sid_moo_cnt_krd_afr_ven_rom_fbf_svk_est_ses_swa_fin_swe_sod_geo_hin_guj_pol_eng_owc_tig_alb_hun_bam_tag_scr_mao_jpn_tml_kor_ita_prs_yor_nor_mly_fre_mlt_sun_mnd_urd_cic_ctl_wly_rus_arw_grk_ukr_qcu_mol_cze_slo_tsw_amr_lit_chh_dut_jav_por_dyu_mcd_igb_ind_tha_aeg_knd_bem_ewe_uzb_pan_ben_aze_zul_vie_gam_dgb_akn_xho	-0.404775873218194	-0.959647729209854	0.339720850642971
75	wly_grk_bem_arw_amh_aeg_sid_bul_aze_uzb_dyu_jav_ewe_eng_ger_bsq_glc_sod_xho_mnd_guj_fre_fbf_rom_swa_prs_est_moo_swt_hun_scr_tig_geo_rus_afr_swe_cze_owc_hau_hin_fin_bam_mly_alb_ind_jpn_tml_kor_ctl_urd_ses_nor_bat_krd_mlt_sun_cnt_dut_akn_svk_chh_pan_ukr_ben_lit_qcu_pol_spa_ita_tsn_heb_por_anl_slo_tag_lat_igb_mcd_ven_mao_tha_amr_knd_cic_dgb_azi_bos_mol_tur_zul_vie_gam_tsw_yor_lda	-0.0436924810951922	-0.102875707101139	0.918283125505569
76	amh_spa_swa_eng_amr_tig_mlt_arw_azi_uzb_fbf_mly_tsn_lit_guj_bsq_lat_sid_ven_mnd_ukr_alb_bem_ita_bam_glc_fin_ses_moo_hun_bos_anl_geo_urd_krd_mol_ben_hau_chh_scr_est_xho_ind_dut_tag_jpn_tml_kor_hin_ger_dgb_prs_sun_fre_owc_jav_cnt_rom_yor_por_heb_pol_mcd_bul_ctl_qcu_grk_cze_afr_igb_sod_svk_gam_nor_bat_swe_zul_slo_swt_mao_tha_aeg_knd_akn_lda_aze_rus_pan_tur_cic_vie_wly_ewe_tsw_dyu	-0.435791834780269	-1.03667049531883	0.302577435287847
77	chh_cze_xho_lit_heb_tig_gam_mcd_uzb_azi_lda_jav_ses_ita_bul_bsq_lat_wly_dyu_mnd_fre_por_zul_ben_bam_pan_fin_cic_dgb_hun_afr_sid_geo_grk_swe_krd_rus_sod_aeg_urd_est_swa_bat_alb_tag_jpn_knd_kor_prs_hin_ewe_bos_mao_mol_hau_ind_cnt_glc_fbf_nor_amh_svk_ctl_eng_dut_qcu_arw_guj_ukr_moo_mlt_rom_anl_spa_sun_slo_yor_pol_tsw_mly_tha_amr_tml_tsn_ven_tur_ger_scr_aze_akn_vie_owc_swt_igb_bem	-0.335627014109228	-0.79434473736496	0.429017121365858
78	heb_pan_yor_ukr_wly_tig_sid_arw_tur_azi_bem_mly_fbf_hin_ben_bsq_cze_hau_zul_mnd_svk_por_xho_eng_tsw_lat_est_swa_akn_fin_lit_gam_geo_prs_scr_mol_swe_aeg_owc_ger_hun_igb_jav_bul_bat_jpn_knd_kor_nor_slo_tsn_rom_mao_glc_mlt_ind_cnt_guj_lda_dut_anl_ita_ctl_afr_rus_qcu_bos_mcd_urd_moo_amh_pol_chh_spa_sun_alb_dyu_krd_ses_tag_tha_amr_tml_ven_swt_aze_grk_fre_uzb_dgb_vie_sod_cic_ewe_bam	-0.252750642623191	-0.597413382220995	0.551683263844235
79	anl_mol_yor_ctl_owc_sod_mlt_ben_uzb_tur_lda_mao_igb_guj_slo_bsq_cze_heb_swa_cnt_fre_alb_dyu_dut_akn_glc_hun_tsw_tsn_fin_rom_tig_geo_pol_rus_ita_pan_wly_sid_hin_est_dgb_tag_lat_ind_jpn_tml_kor_por_svk_cic_urd_sun_arw_amh_bat_mnd_eng_fbf_scr_amr_krd_grk_bul_bos_qcu_ger_nor_ukr_swt_chh_mcd_hau_lit_mly_spa_ven_afr_ewe_jav_tha_aeg_knd_ses_xho_azi_swe_prs_aze_zul_vie_gam_moo_bam_bem	-0.563103995628995	-1.3408159976103	0.18324605616283
80	wly_ctl_dyu_ita_hau_anl_amh_mcd_uzb_azi_swt_jav_tsn_grk_guj_bsq_alb_mlt_fbf_mnd_ukr_pan_lda_prs_swa_urd_fin_dgb_bem_hun_lit_sod_geo_fre_bul_afr_bos_sid_aeg_glc_est_ven_mao_pol_bat_jpn_knd_kor_spa_scr_zul_mol_mly_rom_owc_ind_cnt_ger_akn_hin_amr_lat_swe_eng_krd_qcu_rus_ben_svk_igb_gam_cze_chh_por_sun_nor_yor_slo_bam_tag_tha_tig_tml_ses_xho_aze_arw_dut_tur_cic_vie_heb_tsw_moo_ewe	-0.853564941953806	-2.06371404684318	0.0418309366034777
81	aeg_mol_dgb_swe_heb_amh_sid_pan_azi_tur_bem_jav_fbf_afr_fre_bsq_nor_wly_ven_mnd_arw_por_tsn_ctl_igb_prs_hun_swt_tsw_fin_ger_anl_geo_spa_ita_glc_ukr_amr_owc_rus_est_ewe_sun_pol_ind_jpn_tml_kor_bul_bos_zul_ben_bat_cze_sod_tag_cnt_mcd_swa_alb_tig_hin_dut_guj_scr_qcu_grk_lat_eng_dyu_hau_krd_gam_slo_mly_urd_bam_rom_yor_mao_tha_mlt_knd_moo_lda_aze_svk_lit_uzb_ses_vie_chh_xho_cic_akn	-0.895775106592796	-2.17322798929063	0.0323036815628553
82	tig_mcd_ven_krd_hau_chh_mlt_eng_azi_uzb_swt_bat_xho_prs_nor_bsq_rus_amh_ewe_mnd_cze_spa_lda_rom_ses_pan_hun_dgb_moo_est_arw_aeg_geo_lit_bos_fre_svk_amr_sod_hin_fin_akn_tag_lat_mao_jpn_knd_kor_ben_bul_swa_grk_jav_alb_sid_ind_cnt_ita_dyu_afr_wly_dut_urd_glc_guj_qcu_pol_slo_por_bam_heb_mol_owc_ger_mly_ukr_fbf_ctl_yor_sun_tha_anl_tml_zul_bem_tur_scr_swe_aze_igb_vie_gam_cic_tsw_tsn	-0.206950397638987	-0.488499803591143	0.626345774189259
83	anl_bos_bem_cze_aeg_sid_chh_pan_tur_azi_fbf_tag_yor_afr_ukr_bsq_bul_heb_igb_mnd_ita_mcd_swt_ctl_zul_mol_fin_ewe_xho_hun_lit_mlt_geo_swe_spa_nor_rus_sod_wly_svk_est_dgb_sun_ben_ind_jpn_tml_kor_pol_fre_moo_dut_bat_glc_amr_jav_cnt_arw_lda_guj_gam_krd_scr_grk_prs_qcu_slo_hin_por_swa_tig_eng_owc_lat_mao_urd_akn_ger_bam_mly_tha_amh_knd_cic_tsn_aze_rom_alb_uzb_tsw_vie_hau_ses_ven_dyu	-0.598433222603545	-1.43010528066086	0.156037911820742
84	gam_mol_swt_cze_hau_tig_sid_rom_azi_aze_moo_mao_tsn_rus_grk_bsq_glc_sod_ses_mnd_pan_krd_yor_ben_akn_fre_hun_zul_lda_est_prs_amh_geo_ger_scr_bul_arw_anl_aeg_bos_fin_bam_mly_alb_ind_jpn_tml_kor_urd_lit_xho_mcd_bat_spa_mlt_tag_cnt_afr_ewe_ita_heb_slo_por_hin_ukr_qcu_pol_dut_nor_cic_wly_lat_chh_svk_sun_ctl_tsw_swe_swa_jav_tha_amr_knd_ven_dgb_tur_guj_eng_uzb_fbf_vie_owc_igb_bem_dyu	-0.8733917768856	-2.11583003293987	0.0370312370484684
85	sod_cze_akn_ukr_aeg_heb_mlt_krd_uzb_aze_zul_mly_ses_mol_guj_bsq_ita_gam_dgb_cnt_lit_arw_tsw_eng_dyu_bos_est_swt_ven_hun_mcd_amh_geo_pan_por_fre_nor_wly_hau_slo_fin_xho_ind_prs_tag_jpn_knd_kor_alb_afr_bem_lat_bat_ctl_amr_sun_mnd_swe_yor_dut_sid_hin_pol_grk_svk_qcu_glc_ben_rus_bam_chh_rom_owc_scr_jav_ger_tsn_urd_ewe_mao_tha_anl_tml_moo_fbf_tur_bul_spa_azi_lda_vie_tig_cic_swa_igb	0.269271669478757	0.634611611369217	0.527239854695742
86	gam_lat_tsw_mcd_sod_anl_amr_nor_uzb_tur_yor_jav_fbf_eng_rus_bsq_spa_owc_xho_mnd_krd_afr_cic_arw_ses_pan_hun_lda_dgb_fin_ita_hau_geo_glc_slo_urd_svk_heb_aeg_por_est_tsn_ind_alb_mao_jpn_knd_kor_grk_ctl_zul_ukr_bat_bul_wly_sun_cnt_prs_ven_cze_mlt_pol_dut_ger_fre_qcu_swe_ben_lit_akn_chh_scr_sid_rom_mly_hin_bam_mol_bem_tag_tha_tig_tml_swa_igb_azi_guj_bos_aze_moo_vie_amh_dyu_ewe_swt	-0.777889342741301	-1.86897832127533	0.0647730722264706
87	heb_urd_xho_rus_sod_anl_aeg_glc_aze_uzb_dyu_jav_akn_arw_ben_bsq_mcd_wly_lda_mnd_lit_eng_bem_svk_yor_ukr_est_zul_tsn_fin_slo_amr_geo_swe_ger_por_bos_sid_owc_scr_hun_bam_sun_lat_mao_jpn_knd_kor_ctl_pol_dgb_guj_tag_hin_amh_mly_cnt_nor_fbf_alb_chh_bul_prs_pan_fre_qcu_grk_krd_spa_swa_gam_ita_mlt_dut_ind_cze_moo_rom_igb_bat_tha_hau_tml_ven_ewe_azi_mol_afr_tur_cic_vie_tig_ses_swt_tsw	-0.823208955270483	-1.98267466396142	0.0503544606563345
88	aeg_ben_bam_slo_sid_hau_heb_ctl_aze_tur_fbf_sun_swa_ita_glc_bsq_prs_anl_akn_mnd_svk_fre_igb_ukr_moo_grk_fin_swt_dyu_hun_hin_chh_geo_scr_rom_afr_bul_tig_owc_alb_est_lda_bat_guj_tag_jpn_knd_kor_por_arw_zul_mol_mao_ger_gam_jav_cnt_lit_cic_pan_sod_pol_lat_nor_bos_qcu_swe_dut_krd_bem_amr_urd_mlt_spa_mly_mcd_ses_eng_tsw_ind_tha_wly_tml_ven_tsn_uzb_rus_cze_azi_ewe_vie_amh_xho_yor_dgb	-0.125314361756404	-0.295504204013132	0.768267498613602
89	anl_hin_ses_arw_aeg_amr_mlt_bos_tur_aze_bam_tag_tsn_glc_cze_bsq_rus_hau_yor_cnt_urd_krd_bem_rom_igb_pol_hun_dyu_xho_est_slo_gam_geo_fre_spa_ctl_ukr_chh_heb_por_fin_swt_bat_afr_sun_jpn_tml_kor_lit_swe_akn_ita_jav_mcd_tig_ind_mnd_scr_lda_mol_amh_svk_nor_alb_ger_qcu_prs_pan_dut_fbf_sod_eng_sid_bul_mao_ben_tsw_lat_moo_mly_tha_owc_knd_cic_ewe_azi_grk_guj_uzb_dgb_vie_wly_zul_ven_swa	-0.295392881476523	-0.698639707612182	0.486520646451131
90	wly_mol_ses_scr_mlt_sid_heb_lat_azi_tur_fbf_mly_tsw_arw_svk_bsq_ger_tig_dgb_cnt_rus_ukr_tsn_ita_bam_hin_fin_xho_akn_est_nor_chh_geo_rom_slo_prs_por_hau_gam_dut_hun_dyu_mao_krd_tag_jpn_tml_kor_lit_eng_moo_cze_jav_pan_aeg_bat_mnd_mcd_ewe_swe_anl_pol_glc_urd_spa_qcu_grk_ctl_fre_ven_amh_bul_sod_ben_sun_bos_cic_afr_yor_ind_tha_owc_knd_lda_bem_aze_alb_guj_uzb_igb_vie_amr_zul_swa_swt	0.148367028749973	0.349235349592967	0.727702143324528
91	aeg_cze_zul_slo_amh_owc_hau_mol_azi_tur_fbf_bat_moo_fre_lit_bsq_scr_sid_tsw_cnt_ctl_krd_dyu_rus_bem_bos_hun_bam_xho_fin_arw_gam_geo_mcd_ita_afr_svk_tig_amr_spa_est_swt_mly_swe_tag_jpn_knd_kor_lat_pan_yor_pol_mao_por_sod_sun_mnd_urd_ses_bul_chh_rom_prs_nor_guj_qcu_eng_ben_dut_tsn_heb_glc_wly_grk_ind_alb_dgb_hin_akn_jav_tha_anl_tml_cic_swa_uzb_ger_ukr_aze_ven_vie_mlt_igb_ewe_lda	-0.56280389086784	-1.34010777221304	0.183475317953192
92	sod_afr_swa_cze_anl_gam_aeg_lat_tur_uzb_yor_mao_tsn_pol_swe_bsq_krd_hau_fbf_mnd_rus_svk_lda_urd_igb_ger_est_cic_xho_hun_ita_heb_geo_hin_prs_glc_grk_mlt_tig_spa_fin_ewe_mly_bul_bat_jpn_tml_kor_pan_por_dgb_fre_tag_mol_sid_jav_cnt_scr_moo_alb_owc_guj_ctl_mcd_lit_qcu_eng_arw_nor_ven_amh_bos_chh_rom_ind_ben_bam_ukr_ses_sun_tha_wly_knd_zul_swt_azi_slo_dut_aze_bem_vie_amr_akn_dyu_tsw	-0.516799045782326	-1.23164099626646	0.221188476755603
93	tig_spa_swa_guj_mlt_chh_owc_bos_aze_azi_cic_mly_ses_ukr_grk_bsq_rom_amh_yor_mnd_ctl_scr_ven_eng_moo_por_est_swt_bem_fin_bul_heb_geo_ger_pol_slo_urd_hau_sid_lat_hun_zul_bat_arw_sun_jpn_knd_kor_dut_mcd_lda_pan_tag_fre_gam_ind_cnt_ita_ewe_svk_amr_mol_lit_swe_hin_qcu_cze_glc_rus_igb_anl_nor_aeg_afr_mao_ben_tsw_prs_xho_jav_tha_wly_tml_fbf_akn_uzb_krd_alb_tur_tsn_vie_sod_dyu_dgb_bam	0.271566974244428	0.640217297660119	0.523605558438442
94	aeg_grk_dyu_rus_heb_sod_anl_svk_uzb_tur_zul_sun_ses_mol_ctl_bsq_guj_hau_bam_cnt_ukr_ger_ven_slo_fbf_swe_est_bem_cic_hun_fre_wly_geo_bos_rom_krd_ita_tig_chh_bul_fin_moo_mly_dut_mao_jpn_tml_kor_arw_ben_ewe_spa_ind_lat_amh_bat_mnd_hin_xho_cze_sid_prs_mcd_scr_nor_qcu_afr_glc_pan_swa_owc_pol_mlt_eng_tag_por_tsw_alb_dgb_jav_tha_amr_knd_akn_yor_azi_urd_lit_aze_lda_vie_gam_tsn_swt_igb	-0.441155157587389	-1.04691764432635	0.297850893353999
95	anl_dut_xho_ukr_hau_wly_mlt_swe_azi_tur_cic_tag_fbf_lit_ben_bsq_bos_chh_dyu_cnt_glc_rom_tsn_hin_swa_nor_est_bem_igb_hun_krd_aeg_geo_por_ita_guj_bul_heb_owc_mol_fin_ses_jav_urd_ind_jpn_tml_kor_scr_prs_bam_svk_mao_afr_tig_mly_mnd_pol_akn_pan_sid_ger_slo_grk_lat_qcu_mcd_arw_eng_tsw_sod_spa_gam_fre_bat_ctl_lda_rus_moo_sun_tha_amh_knd_zul_ewe_aze_alb_cze_uzb_ven_vie_amr_yor_swt_dgb	-0.484206240721364	-1.15197298923264	0.252284924239356
96	aeg_mol_ewe_urd_anl_mlt_gam_nor_azi_tur_zul_bat_igb_arw_grk_bsq_fre_hau_tsw_cnt_mcd_pan_ses_glc_bem_cze_est_cic_tsn_fin_scr_chh_geo_dut_swe_slo_alb_amr_heb_hin_hun_lda_mao_rom_ind_jpn_knd_kor_lat_guj_ven_lit_jav_pol_amh_sun_mnd_svk_fbf_krd_sid_prs_ita_ukr_spa_qcu_afr_por_rus_moo_wly_eng_owc_bul_mly_bos_xho_ger_swt_tag_tha_tig_tml_akn_dgb_uzb_ctl_ben_aze_swa_vie_sod_dyu_bam_yor	-0.670746650357838	-1.60572619590337	0.111724505551587
97	heb_eng_bem_slo_tig_anl_amr_svk_tur_uzb_moo_ind_dgb_rom_ben_bsq_mol_sod_igb_cnt_ger_cze_tsw_alb_ses_glc_est_yor_swa_fin_prs_chh_geo_krd_mcd_pan_fre_mlt_sid_grk_hun_swt_jav_scr_bat_jpn_tml_kor_arw_ita_bam_bos_mly_urd_hau_tag_mnd_ukr_ven_nor_amh_por_hin_pol_guj_qcu_afr_dut_lit_xho_wly_bul_gam_spa_mao_ctl_dyu_rus_lda_sun_tha_aeg_knd_zul_ewe_aze_swe_lat_azi_akn_vie_owc_cic_tsn_fbf	-0.709954139202295	-1.7027007164432	0.091964277532202
98	gam_mol_moo_urd_sid_chh_wly_prs_tur_azi_tsw_jav_tsn_alb_ukr_bsq_pol_anl_yor_cnt_eng_bul_lda_ctl_dyu_nor_fin_xho_bem_hun_slo_sod_geo_svk_swe_lit_cze_amh_mlt_grk_est_dgb_ind_hin_mao_jpn_knd_kor_ita_fre_fbf_mcd_tag_arw_tig_sun_mnd_ger_akn_krd_owc_ben_guj_scr_por_qcu_afr_pan_spa_cic_heb_rus_aeg_glc_mly_bos_ses_rom_swt_bat_tha_amr_tml_ewe_swa_uzb_dut_lat_aze_igb_vie_hau_bam_zul_ven	0.217370198394429	0.512843218532187	0.609277009187428
99	mlt_guj_cic_scr_amr_aeg_sid_bos_tur_uzb_dgb_sun_lda_rom_krd_bsq_urd_owc_swa_mnd_bul_swe_fbf_ctl_ven_ger_hun_swt_zul_fin_hin_heb_geo_mcd_ita_lit_eng_tig_anl_cze_est_igb_tag_dut_bat_jpn_tml_kor_mol_lat_bem_pan_ind_ben_sod_mao_cnt_alb_ses_rus_hau_svk_spa_prs_grk_qcu_arw_por_glc_ewe_gam_nor_wly_slo_mly_ukr_yor_pol_moo_jav_tha_amh_knd_xho_bam_azi_fre_afr_aze_tsw_vie_chh_tsn_akn_dyu	-0.362161177683799	-0.857367844342621	0.393445664152673
100	heb_svk_swt_ukr_chh_tig_aeg_bos_uzb_azi_yor_bat_xho_bul_fre_bsq_urd_hau_bam_mnd_slo_grk_fbf_prs_cic_krd_hun_dgb_dyu_fin_cze_amr_geo_pol_lit_rom_rus_sid_mlt_spa_est_ewe_mao_ita_sun_jpn_tml_kor_guj_mcd_tsw_mol_tag_eng_gam_ind_cnt_arw_lda_hin_owc_alb_pan_lat_glc_qcu_dut_swe_ben_moo_anl_afr_amh_nor_mly_scr_zul_por_ses_jav_tha_wly_knd_akn_tsn_aze_ctl_ger_tur_ven_vie_sod_swa_igb_bem	-0.738281817264883	-1.77309086454972	0.0794875579973604
101	heb_prs_swt_guj_anl_amr_amh_swe_azi_tur_cic_bat_bam_pol_lat_bsq_krd_sod_ewe_mnd_lit_por_tsn_cze_bem_urd_hun_dyu_tsw_fin_ctl_gam_geo_ben_alb_bul_ger_wly_sid_rus_est_zul_tag_nor_jav_jpn_knd_kor_dut_mcd_fbf_afr_ind_ita_aeg_mly_cnt_mol_lda_bos_chh_spa_ukr_rom_scr_qcu_eng_pan_hin_ses_hau_grk_tig_slo_sun_glc_xho_fre_moo_mao_tha_mlt_tml_dgb_swa_uzb_svk_arw_aze_yor_vie_owc_igb_ven_akn	-0.0242247952211832	-0.0570251060878963	0.954647537427071
102	wly_krd_tsn_eng_anl_hau_sid_alb_azi_tur_zul_mao_lda_ben_mcd_bsq_arw_amr_tsw_mnd_por_bos_akn_swe_yor_glc_est_ewe_igb_hun_ukr_gam_geo_slo_svk_scr_fre_owc_mlt_urd_fin_xho_tag_spa_bat_jpn_tml_kor_rom_bul_cic_pan_jav_prs_aeg_ind_cnt_lat_fbf_lit_chh_afr_ita_cze_pol_qcu_hin_mol_rus_ven_heb_guj_sod_ctl_mly_nor_dgb_grk_moo_sun_tha_tig_knd_dyu_bam_uzb_ger_dut_aze_swt_vie_amh_bem_ses_swa	0.600229771583842	1.41631955015765	0.160022740525831
103	amr_ita_yor_alb_gam_owc_aeg_cze_azi_tur_tsn_ind_akn_hin_por_bsq_prs_heb_igb_mnd_spa_scr_ses_urd_tsw_dut_fin_swt_cic_hun_afr_sid_geo_mol_grk_svk_fre_anl_hau_ukr_est_moo_tag_guj_sun_jpn_tml_kor_rus_rom_xho_mcd_mly_nor_mlt_jav_cnt_bul_lda_ctl_sod_pol_glc_bos_arw_qcu_lit_krd_slo_fbf_amh_lat_chh_swe_bat_ben_bem_ger_dyu_mao_tha_tig_knd_bam_ewe_aze_pan_eng_uzb_dgb_vie_wly_zul_ven_swa	-0.623715767323972	-1.49046725687323	0.139485371554409
104	heb_fre_ses_prs_sod_anl_sid_arw_tur_aze_akn_tag_tsw_mcd_glc_bsq_slo_amh_swt_cnt_alb_lit_yor_ita_xho_mol_fin_lda_bam_est_ger_mlt_geo_swe_dut_afr_nor_aeg_gam_grk_hun_cic_jav_urd_sun_jpn_tml_kor_lat_scr_ewe_pan_bat_hin_tig_mly_mnd_spa_bem_krd_wly_svk_rom_pol_guj_qcu_cze_rus_por_swa_amr_ctl_chh_bos_ind_eng_tsn_bul_ven_mao_tha_hau_knd_fbf_igb_azi_ben_ukr_uzb_moo_vie_owc_zul_dyu_dgb	-0.618919619464235	-1.48034992355496	0.142159747519399
105	amh_pan_swa_arw_sod_anl_owc_mcd_aze_azi_xho_jav_lda_alb_spa_bsq_bos_heb_bem_cnt_afr_nor_dgb_eng_ewe_urd_fin_cic_swt_hun_rus_wly_geo_guj_slo_ukr_scr_aeg_amr_cze_est_fbf_mao_swe_ind_jpn_tml_kor_krd_lat_igb_rom_tag_bul_hau_sun_mnd_por_tsw_fre_chh_dut_pol_ger_ctl_qcu_mol_hin_ita_tsn_gam_glc_mlt_svk_bat_grk_zul_ben_ses_mly_tha_sid_knd_dyu_ven_tur_prs_lit_uzb_bam_vie_tig_akn_moo_yor	-0.992251646046036	-2.40904605570562	0.017964688790776
106	aeg_afr_lda_rom_owc_sod_hau_pan_uzb_aze_ewe_bat_igb_bos_por_bsq_rus_chh_dgb_mnd_ita_spa_ven_krd_xho_ben_fin_fbf_zul_hun_ukr_amh_geo_arw_svk_bul_ctl_mlt_wly_urd_est_akn_sun_alb_mao_jpn_knd_kor_pol_prs_bem_mol_jav_cze_gam_tag_cnt_lit_swa_hin_amr_lat_swe_fre_ger_qcu_dut_scr_mcd_tsn_heb_grk_anl_slo_ind_eng_yor_glc_bam_mly_tha_tig_tml_swt_cic_tur_guj_nor_azi_ses_vie_sid_tsw_moo_dyu	-0.223887691939931	-0.528516956510449	0.598399606034516
107	chh_pan_swa_nor_owc_amh_hau_mcd_azi_tur_dyu_bat_bam_arw_guj_bsq_ita_amr_ewe_mnd_glc_ctl_zul_fre_igb_bos_est_moo_ven_hun_svk_aeg_geo_spa_ben_bul_ger_heb_sid_krd_fin_cic_tag_prs_sun_jpn_knd_kor_cze_ukr_swt_eng_jav_swe_mlt_ind_cnt_hin_tsn_pol_tig_afr_lit_por_mol_qcu_lat_scr_dut_lda_wly_alb_gam_grk_mly_rus_ses_rom_tsw_mao_tha_sod_tml_dgb_akn_aze_slo_urd_uzb_xho_vie_anl_bem_fbf_yor	-0.99186093777817	-2.41321968804997	0.0177725527807198
108	sod_ukr_ses_guj_sid_heb_amh_bul_uzb_azi_bam_bat_dyu_krd_prs_bsq_eng_mlt_yor_cnt_por_nor_swt_lit_lda_hin_est_igb_moo_fin_mcd_aeg_geo_bos_alb_glc_pan_tig_gam_urd_hun_cic_ind_cze_sun_jpn_tml_kor_ger_spa_dgb_rus_jav_afr_wly_mly_mnd_fre_ven_ben_anl_swe_slo_lat_ctl_qcu_rom_mol_ita_zul_owc_dut_chh_grk_tag_arw_tsw_scr_akn_mao_tha_hau_knd_tsn_fbf_tur_svk_pol_aze_ewe_vie_amr_bem_xho_swa	-0.708465883268109	-1.69814593270508	0.0928238594567352
109	anl_rus_akn_hin_aeg_gam_chh_dut_uzb_tur_swa_bat_bem_mol_lit_bsq_lat_mlt_xho_cnt_por_mcd_zul_bul_moo_cze_fin_dgb_ses_est_krd_sod_geo_arw_prs_ger_glc_owc_sid_fre_hun_ven_sun_grk_mao_jpn_knd_kor_pol_ita_lda_urd_tag_ctl_tig_mly_mnd_ben_yor_guj_amr_pan_afr_alb_scr_qcu_bos_eng_swe_swt_hau_slo_wly_rom_jav_nor_dyu_svk_tsw_ind_tha_amh_tml_cic_ewe_azi_ukr_spa_aze_tsn_vie_heb_igb_bam_fbf	0.157379544587281	0.37056904289935	0.711801239309575
110	amr_dut_yor_glc_aeg_owc_tig_pol_tur_uzb_fbf_bat_tsw_ben_guj_bsq_ger_sod_swa_mnd_mcd_por_bam_nor_moo_svk_fin_xho_dgb_hun_prs_sid_geo_mol_arw_lit_spa_heb_amh_grk_est_lda_mly_bos_jav_jpn_knd_kor_ctl_lat_cic_alb_tag_bul_mlt_ind_cnt_hin_ewe_swe_anl_fre_rus_krd_ita_qcu_cze_slo_eng_dyu_hau_afr_wly_scr_sun_rom_tsn_urd_akn_mao_tha_gam_tml_ven_ses_azi_ukr_pan_aze_bem_vie_chh_igb_zul_swt	0.319922841122263	0.754067323403613	0.452713854564991
111	sid_afr_moo_alb_mlt_sod_aeg_ita_uzb_tur_bam_bat_igb_mcd_ctl_bsq_lat_heb_tsw_cnt_bos_prs_ewe_arw_ses_hin_fin_bem_ven_est_svk_chh_geo_scr_grk_swe_bul_anl_owc_rus_hun_yor_mao_ger_ind_jpn_tml_kor_lit_nor_dgb_pol_mly_krd_amr_sun_mnd_spa_cic_slo_wly_cze_glc_guj_fre_qcu_rom_por_ukr_dyu_gam_mol_amh_dut_tag_ben_tsn_pan_zul_jav_tha_tig_knd_akn_swt_aze_urd_eng_azi_swa_vie_hau_lda_fbf_xho	-0.196840945190951	-0.464760902092971	0.643188988746456
112	sod_ben_lda_rom_amr_aeg_sid_dut_aze_azi_dyu_bat_swa_glc_hin_bsq_bul_gam_bem_cnt_alb_por_tsn_svk_tsw_urd_est_xho_moo_hun_ita_heb_geo_ukr_fre_lat_mol_tig_amh_ctl_fin_zul_tag_pol_mly_jpn_tml_kor_afr_rus_ven_scr_sun_slo_anl_jav_mnd_cze_fbf_nor_wly_guj_prs_lit_grk_qcu_krd_eng_mcd_ses_hau_swe_mlt_pan_mao_ger_yor_bos_akn_ind_tha_owc_knd_cic_ewe_tur_spa_arw_uzb_swt_vie_chh_igb_bam_dgb	0.175722061641921	0.413359870268667	0.6802945622973
113	mlt_ben_lda_mol_gam_amh_sod_ger_azi_uzb_ses_ind_ewe_lit_urd_bsq_por_heb_tsw_cnt_glc_afr_tsn_grk_zul_pan_fin_swt_akn_hun_guj_chh_geo_ita_slo_spa_dut_aeg_amr_bul_est_fbf_sun_fre_mao_jpn_knd_kor_svk_krd_igb_rom_bat_eng_owc_tag_mnd_ukr_dgb_prs_sid_nor_cze_rus_arw_qcu_swe_lat_pol_moo_anl_bos_wly_mcd_mly_hin_ven_scr_xho_jav_tha_hau_tml_bem_swa_aze_alb_ctl_tur_yor_vie_tig_cic_dyu_bam	-0.485728545113069	-1.1543692848099	0.251306534487491
114	sid_guj_zul_bul_hau_owc_anl_ukr_aze_azi_swt_ind_lda_arw_hin_bsq_urd_aeg_tsw_cnt_lit_rom_fbf_ger_xho_bos_hun_bam_ses_fin_scr_amr_geo_glc_slo_rus_pan_tig_sod_swe_est_dgb_jav_mol_tag_jpn_tml_kor_lat_grk_moo_por_mao_dut_heb_bat_mnd_spa_yor_ita_chh_eng_alb_mcd_ben_qcu_fre_cze_ctl_akn_gam_krd_wly_afr_sun_svk_bem_nor_swa_mly_tha_mlt_knd_ven_cic_tur_pol_prs_uzb_tsn_vie_amh_dyu_ewe_igb	-1.13303405500437	-2.79279689728243	0.00634377943097314
115	anl_prs_dgb_scr_amr_hau_amh_afr_tur_azi_cic_tag_swa_lit_eng_bsq_swe_owc_ewe_cnt_urd_ukr_ven_nor_xho_krd_hun_tsn_zul_est_svk_chh_geo_glc_ita_lat_rus_heb_sod_dut_fin_lda_mao_cze_jav_jpn_knd_kor_ben_mol_tsw_grk_bat_fre_tig_mly_mnd_pan_akn_alb_gam_rom_bul_pol_mcd_qcu_por_guj_spa_bem_aeg_slo_wly_ctl_ind_ger_dyu_bos_ses_sun_tha_mlt_tml_fbf_yor_uzb_hin_arw_aze_bam_vie_sid_igb_moo_swt	-0.731185252647905	-1.7569974592319	0.0822094001948097
116	owc_slo_swt_ger_sid_wly_aeg_afr_uzb_aze_moo_jav_tsw_ita_ukr_bsq_alb_mlt_igb_cnt_lat_glc_fbf_fre_ven_hin_fin_zul_ewe_est_grk_amr_geo_eng_mcd_spa_scr_hau_gam_svk_hun_swa_ind_bos_mly_jpn_tml_kor_urd_por_xho_rus_bat_ben_amh_mao_mnd_ctl_cic_rom_tig_nor_arw_cze_pan_qcu_pol_lit_swe_yor_heb_guj_chh_prs_tag_mol_lda_bul_bem_sun_tha_anl_knd_dyu_bam_azi_krd_dut_tur_dgb_vie_sod_ses_akn_tsn	-0.502709719079383	-1.19671388956744	0.234459899082166
117	amh_cze_ven_spa_sod_wly_gam_eng_tur_uzb_fbf_bat_bam_mol_urd_bsq_mcd_chh_moo_cnt_prs_slo_tsw_lat_akn_dut_fin_ewe_tsn_est_ita_owc_geo_ger_swe_grk_guj_hau_tig_pol_hun_igb_sun_ukr_jav_jpn_knd_kor_ctl_bos_bem_pan_mao_nor_aeg_mly_mnd_scr_lda_ben_heb_krd_por_svk_rom_qcu_alb_lit_afr_xho_sid_bul_anl_rus_ind_fre_zul_glc_swt_tag_tha_mlt_tml_dgb_yor_aze_hin_arw_azi_dyu_vie_amr_cic_ses_swa	0.0432480250373758	0.101766057968983	0.919161461191974
118	anl_cze_swt_bos_gam_aeg_sod_rus_aze_tur_lda_mly_ses_prs_ukr_bsq_scr_tig_bam_cnt_spa_ctl_zul_fre_igb_urd_fin_xho_dyu_est_hin_chh_geo_afr_svk_bul_ita_owc_amr_alb_hun_tsn_jav_mcd_mao_jpn_tml_kor_lit_pan_ven_mol_tag_ger_heb_bat_mnd_grk_bem_ben_wly_dut_krd_lat_slo_qcu_glc_pol_guj_swa_mlt_eng_hau_arw_sun_swe_dgb_nor_cic_ind_tha_amh_knd_tsw_ewe_azi_por_rom_uzb_fbf_vie_sid_yor_moo_akn	-0.636304857622388	-1.52040701015905	0.131801427775069
119	amr_grk_fbf_prs_heb_tig_owc_swe_azi_aze_cic_bat_akn_pol_slo_bsq_dut_aeg_ewe_cnt_cze_mol_zul_guj_swa_rus_hun_dgb_dyu_fin_afr_mlt_geo_glc_spa_bul_ger_sid_sod_svk_est_lda_mly_ita_jav_jpn_knd_kor_nor_eng_tsw_fre_ind_mcd_gam_mao_mnd_ctl_moo_ben_anl_arw_bos_urd_por_qcu_rom_lat_krd_xho_hau_ukr_amh_hin_sun_lit_swt_scr_igb_tag_tha_chh_tml_ven_bam_uzb_alb_pan_tur_bem_vie_wly_yor_ses_tsn	-0.450683425670485	-1.07039270389588	0.287212737576918
120	aeg_dut_yor_bos_amr_sod_wly_nor_tur_uzb_zul_ind_xho_prs_eng_bsq_arw_gam_dyu_mnd_rus_lat_ses_rom_ewe_slo_fin_cic_tsw_hun_guj_anl_geo_afr_mcd_grk_pol_sid_mlt_fre_est_swt_tag_lit_bat_jpn_knd_kor_spa_hin_tsn_krd_sun_bul_hau_mly_cnt_pan_dgb_cze_owc_glc_urd_por_alb_qcu_scr_ita_svk_bem_heb_ben_chh_mol_jav_ctl_lda_ger_akn_mao_tha_amh_tml_moo_ven_aze_swe_ukr_azi_igb_vie_tig_swa_fbf_bam	-0.322687612423273	-0.763595646639884	0.447041090463414
121	owc_bos_moo_ger_amh_sid_gam_bul_azi_tur_dgb_tag_yor_mcd_grk_bsq_fre_aeg_bem_cnt_pol_krd_swt_guj_ewe_lit_fin_bam_xho_hun_lat_sod_geo_afr_alb_rom_ben_anl_chh_urd_est_igb_mao_ita_mly_jpn_knd_kor_glc_hin_ven_pan_jav_rus_mlt_sun_mnd_spa_dyu_ctl_hau_eng_por_prs_swe_qcu_dut_svk_arw_lda_wly_nor_heb_mol_ind_slo_tsw_ukr_swa_bat_tha_tig_tml_cic_ses_uzb_cze_scr_aze_akn_vie_amr_fbf_tsn_zul	-0.321984873256822	-0.762537068452026	0.447669287714683
122	wly_por_tsw_scr_aeg_owc_gam_ben_uzb_tur_dgb_mao_tsn_bul_lit_bsq_urd_amh_ewe_mnd_ukr_arw_ses_pol_swa_dut_est_bem_lda_fin_eng_anl_geo_prs_ctl_grk_guj_chh_sod_afr_hun_swt_ind_hin_sun_jpn_tml_kor_bos_krd_xho_pan_bat_spa_tig_jav_cnt_fre_ven_lat_amr_ita_nor_mol_alb_qcu_swe_svk_ger_igb_sid_glc_hau_cze_tag_mcd_cic_rom_fbf_mly_tha_mlt_knd_dyu_akn_azi_rus_slo_aze_bam_vie_heb_zul_moo_yor	0.0046802299911089	0.0110256488350784	0.991226600851784
123	anl_lit_ewe_pol_heb_hau_mlt_por_azi_uzb_dgb_ind_swa_fre_eng_bsq_ita_tig_moo_cnt_ukr_svk_cic_bos_swt_lat_fin_tsn_akn_hun_guj_chh_geo_nor_cze_bul_spa_gam_aeg_grk_est_dyu_tag_urd_mao_jpn_tml_kor_prs_arw_lda_dut_mly_ben_amh_jav_mnd_afr_bem_mcd_owc_pan_alb_rus_hin_qcu_rom_krd_slo_xho_wly_swe_sod_glc_sun_mol_igb_ctl_ven_bat_tha_sid_knd_ses_bam_aze_ger_scr_tur_yor_vie_amr_tsw_zul_fbf	-0.493642248780474	-1.17451075401577	0.243189174716712
124	sod_scr_lda_rom_gam_chh_wly_glc_uzb_aze_tsw_mly_yor_ita_fre_bsq_pan_hau_ewe_mnd_ctl_por_dyu_swe_moo_arw_fin_dgb_bem_hun_prs_owc_geo_eng_svk_cze_rus_sid_mlt_mcd_est_tsn_ind_ben_bat_jpn_knd_kor_hin_urd_ses_ukr_mao_dut_aeg_tag_cnt_ger_fbf_spa_tig_bos_grk_alb_slo_qcu_afr_pol_guj_xho_heb_lat_amr_nor_sun_bul_swt_mol_bam_jav_tha_amh_tml_ven_igb_tur_krd_lit_azi_cic_vie_anl_zul_swa_akn	0.214957357633869	0.50678696311226	0.613503792306451
125	anl_nor_akn_glc_hau_heb_amr_afr_aze_uzb_swa_tag_ven_slo_bul_bsq_ita_chh_ses_mnd_arw_prs_swt_eng_cic_lit_fin_zul_igb_hun_pan_mlt_geo_krd_ukr_swe_guj_aeg_sid_ger_est_tsn_mly_alb_sun_jpn_tml_kor_lat_urd_bam_mol_ind_grk_amh_bat_cnt_cze_tsw_bos_sod_mcd_ben_ctl_scr_qcu_hin_svk_rus_fbf_tig_dut_wly_spa_jav_fre_ewe_por_bem_mao_tha_gam_knd_moo_dyu_azi_rom_pol_tur_dgb_vie_owc_lda_xho_yor	-0.608995207224937	-1.45534748052667	0.148940393429962
126	anl_dut_dgb_ben_owc_gam_amr_afr_aze_uzb_akn_jav_ses_urd_swe_bsq_mol_mlt_ewe_mnd_mcd_scr_swa_alb_cic_slo_est_igb_yor_hun_rom_wly_geo_bos_ukr_krd_ctl_amh_sid_cze_fin_fbf_bat_nor_mao_jpn_knd_kor_ita_grk_dyu_bul_tag_svk_tig_sun_cnt_spa_bem_glc_aeg_rus_arw_ger_prs_qcu_pan_lat_eng_tsw_chh_por_heb_lit_mly_fre_ven_pol_moo_ind_tha_hau_tml_lda_xho_tur_hin_guj_azi_zul_vie_sod_swt_tsn_bam	-0.588883805401257	-1.40575633416331	0.16312864256642
127	sid_ita_swa_spa_amh_mlt_aeg_pan_aze_uzb_lda_ind_zul_lat_mcd_bsq_lit_tig_yor_cnt_glc_pol_ewe_ukr_ven_svk_est_akn_cic_fin_rus_chh_geo_cze_nor_guj_arw_anl_heb_swe_hun_tsw_jav_por_tag_jpn_tml_kor_bul_rom_ses_prs_bat_bos_owc_sun_mnd_mol_swt_alb_wly_grk_ger_ben_afr_qcu_dut_slo_krd_xho_hau_eng_amr_hin_mly_urd_igb_fre_bam_mao_tha_sod_knd_moo_bem_tur_ctl_scr_azi_tsn_vie_gam_dgb_dyu_fbf	-0.619163380740351	-1.47987203882382	0.14228705261566
128	sid_ger_ven_hin_hau_wly_amh_rom_azi_aze_tsn_jav_ses_bul_pan_bsq_ctl_amr_dyu_cnt_krd_glc_tsw_por_swt_alb_fin_igb_zul_hun_urd_owc_geo_lat_spa_eng_swe_mlt_anl_rus_est_lda_bat_mol_mao_jpn_tml_kor_cze_ben_akn_lit_ind_pol_sod_mly_mnd_scr_cic_grk_tig_prs_afr_slo_ita_qcu_dut_bos_guj_bam_chh_fre_aeg_mcd_sun_nor_yor_arw_swa_tag_tha_gam_knd_bem_ewe_tur_svk_ukr_uzb_fbf_vie_heb_xho_moo_dgb	0.0131472869367685	0.0309524622014331	0.975373780827094
129	aeg_ben_xho_lit_amr_gam_sid_prs_tur_uzb_swt_mao_dyu_spa_afr_bsq_ukr_owc_cic_cnt_nor_guj_swa_cze_lda_urd_est_tsn_ven_hun_eng_wly_geo_mcd_grk_bul_mol_anl_mlt_dut_fin_bam_ind_swe_bat_jpn_tml_kor_krd_lat_igb_ger_sun_pan_hau_jav_mnd_ita_ses_slo_tig_hin_ctl_rus_pol_qcu_fre_svk_rom_fbf_heb_glc_sod_scr_mly_bos_bem_alb_ewe_tag_tha_chh_knd_yor_tsw_aze_arw_por_azi_zul_vie_amh_dgb_akn_moo	-0.577813925510546	-1.37806234817059	0.171490690852773
130	amh_spa_bam_ukr_hau_amr_owc_grk_tur_azi_zul_bat_akn_mcd_lat_bsq_dut_mlt_yor_cnt_ben_ctl_ses_rus_swa_pan_fin_ven_ewe_hun_bos_sid_geo_nor_pol_urd_cze_anl_aeg_fre_est_cic_tag_afr_ind_jpn_knd_kor_krd_rom_dyu_ita_sun_alb_chh_mao_mnd_arw_tsn_swe_tig_eng_prs_lit_scr_qcu_hin_por_ger_lda_sod_guj_wly_mol_jav_bul_moo_svk_swt_mly_tha_heb_tml_xho_fbf_aze_slo_glc_uzb_bem_vie_gam_igb_dgb_tsw	-0.82549150594208	-1.98627936132939	0.0499460578614062
131	sid_mol_dgb_glc_tig_wly_heb_rom_uzb_azi_bam_mly_tsn_pan_spa_bsq_ger_owc_ven_mnd_nor_hin_bem_arw_ewe_ukr_est_igb_swt_fin_swe_mlt_geo_scr_dut_afr_lit_amh_gam_ben_hun_moo_mao_rus_sun_jpn_tml_kor_ctl_alb_zul_mcd_jav_guj_amr_tag_cnt_fre_ses_slo_hau_prs_svk_bos_por_qcu_urd_cze_lat_xho_anl_pol_aeg_krd_ind_grk_lda_bul_fbf_bat_tha_sod_knd_tsw_cic_aze_eng_ita_tur_yor_vie_chh_akn_dyu_swa	0.392074006897981	0.92454593056641	0.357594901655266
132	amh_nor_dyu_ben_mlt_sid_wly_rus_azi_aze_ewe_jav_cic_spa_lat_bsq_arw_anl_zul_cnt_bul_swe_swa_pan_tsn_hin_fin_xho_moo_est_mol_chh_geo_urd_slo_mcd_rom_hau_heb_fre_hun_ses_bat_svk_ind_jpn_tml_kor_afr_bos_lda_ukr_tag_pol_tig_mao_mnd_prs_ven_guj_amr_lit_grk_ita_scr_qcu_por_krd_dut_igb_sod_ger_aeg_eng_sun_alb_tsw_cze_bam_mly_tha_owc_knd_dgb_swt_tur_ctl_glc_uzb_yor_vie_gam_bem_fbf_akn	0.308313788019992	0.726102216685754	0.469599572703845
133	sod_cze_tsn_scr_amr_mlt_heb_lit_aze_uzb_dyu_tag_dgb_slo_prs_bsq_ctl_chh_bem_cnt_bul_ita_fbf_guj_tsw_glc_fin_yor_akn_est_lat_aeg_geo_mcd_ben_pan_grk_tig_hau_afr_hun_ses_sun_eng_mao_jpn_tml_kor_rus_arw_moo_ger_bat_spa_sid_jav_mnd_krd_ven_pol_anl_por_swe_urd_fre_qcu_bos_ukr_hin_ewe_wly_alb_gam_mol_ind_svk_cic_rom_xho_mly_tha_amh_knd_zul_lda_tur_nor_dut_azi_bam_vie_owc_swa_swt_igb	-0.282853574213172	-0.66953179469579	0.504815184580778
134	chh_ita_dgb_por_anl_mlt_hau_bos_tur_aze_ses_tag_moo_pan_grk_bsq_rus_wly_lda_mnd_svk_cze_tsn_bul_xho_ukr_est_ewe_cic_hun_glc_sid_geo_prs_rom_hin_lit_tig_amh_mcd_fin_bem_sun_krd_ind_jpn_knd_kor_spa_lat_ven_afr_bat_dut_heb_mly_cnt_alb_dyu_arw_aeg_ctl_eng_guj_mol_qcu_ben_swe_slo_tsw_owc_urd_gam_nor_jav_fre_akn_ger_swa_mao_tha_amr_tml_yor_bam_uzb_pol_scr_azi_swt_vie_sod_igb_fbf_zul	0.365144207220943	0.860137564185827	0.391925157510411
135	tig_mcd_akn_mol_owc_chh_sid_alb_aze_azi_dgb_tag_tsw_rus_glc_bsq_guj_mlt_dyu_mnd_rom_hin_swt_ctl_yor_lit_est_zul_ven_fin_pol_aeg_geo_grk_afr_krd_cze_hau_anl_fre_hun_lda_sun_dut_bat_jpn_tml_kor_urd_lat_ses_ben_ind_ita_amr_mao_cnt_bul_bem_arw_gam_svk_nor_spa_por_qcu_ukr_eng_swe_moo_wly_pan_sod_slo_mly_bos_bam_scr_fbf_jav_tha_heb_knd_igb_ewe_tur_ger_prs_uzb_tsn_vie_amh_swa_cic_xho	-0.580662105570224	-1.38588073447315	0.169097596259562
136	tig_pol_tsw_hin_amr_mlt_gam_mcd_tur_aze_tsn_bat_bam_alb_bos_bsq_mol_anl_swa_cnt_pan_swe_dyu_cze_yor_scr_est_cic_dgb_hun_lit_chh_geo_krd_ctl_glc_fre_sod_owc_ger_fin_ewe_mly_dut_jav_jpn_knd_kor_urd_lat_ses_svk_mao_ita_heb_ind_mnd_grk_bem_spa_sid_nor_slo_afr_ben_qcu_ukr_por_arw_swt_wly_rom_hau_rus_sun_bul_ven_guj_moo_tag_tha_amh_tml_xho_igb_azi_eng_prs_uzb_zul_vie_aeg_lda_fbf_akn	-0.238161194771765	-0.563118847031845	0.574709101014392
137	anl_scr_fbf_lat_wly_hau_sod_swe_aze_uzb_dgb_mly_xho_alb_rom_bsq_ben_tig_ses_cnt_bul_ctl_bam_eng_ewe_mcd_fin_lda_cic_est_arw_amr_geo_grk_afr_cze_ukr_mlt_heb_bos_hun_zul_ind_hin_sun_jpn_knd_kor_mol_urd_akn_por_bat_dut_sid_tag_mnd_pan_swa_spa_chh_ger_glc_rus_ita_qcu_guj_fre_pol_moo_gam_krd_aeg_slo_jav_svk_yor_lit_swt_mao_tha_amh_tml_tsw_igb_tur_prs_nor_azi_bem_vie_owc_dyu_ven_tsn	-0.501033785811858	-1.19212961041111	0.236243503367239
138	amh_ger_zul_guj_sid_tig_owc_por_aze_uzb_akn_mao_fbf_mol_pol_bsq_dut_aeg_dgb_cnt_svk_nor_igb_ukr_ewe_urd_est_yor_swt_hun_rom_mlt_geo_bos_pan_mcd_afr_amr_hau_slo_fin_swa_ind_cze_sun_jpn_knd_kor_ctl_fre_ven_ita_mly_hin_gam_jav_mnd_rus_cic_grk_heb_swe_spa_lit_scr_qcu_prs_bul_ben_bem_sod_arw_anl_alb_bat_eng_lda_glc_moo_tag_tha_chh_tml_xho_dyu_tur_lat_krd_azi_bam_vie_wly_tsw_tsn_ses	-0.470450735079693	-1.11859650506642	0.266193334636686
139	chh_spa_zul_cze_sid_sod_tig_lat_aze_tur_bam_sun_dyu_alb_mcd_bsq_nor_wly_dgb_mnd_ger_afr_bem_rus_moo_slo_fin_xho_ven_est_ukr_amh_geo_urd_fre_pan_rom_mlt_aeg_svk_hun_swt_bat_hin_mly_jpn_tml_kor_ita_scr_swa_swe_tag_bos_gam_ind_cnt_arw_cic_por_amr_krd_lit_bul_prs_qcu_grk_glc_guj_tsw_anl_eng_owc_ctl_mao_pol_tsn_ben_fbf_jav_tha_heb_knd_lda_ewe_uzb_mol_dut_azi_yor_vie_hau_akn_igb_ses	-0.189953158933682	-0.448477553776821	0.654851752683001
140	chh_pan_tsw_ben_owc_sid_amh_dut_aze_uzb_bem_bat_tsn_afr_fre_bsq_krd_aeg_ven_mnd_guj_nor_yor_grk_swa_urd_est_xho_lda_hun_rom_anl_geo_alb_rus_mcd_eng_heb_hau_slo_fin_fbf_jav_arw_tag_jpn_knd_kor_glc_bos_moo_prs_mly_swe_sod_ind_cnt_por_cic_scr_amr_ukr_pol_ctl_bul_qcu_svk_mol_lit_dgb_mlt_cze_wly_ger_sun_hin_bam_ita_zul_mao_tha_gam_tml_ses_akn_azi_spa_lat_tur_swt_vie_tig_ewe_dyu_igb	-0.819987045137128	-1.97690993947649	0.0510134985041456
141	sod_glc_bem_pol_aeg_sid_wly_prs_aze_azi_yor_bat_akn_swe_ben_bsq_scr_amh_tsw_cnt_eng_ger_ven_bos_cic_cze_fin_moo_swa_est_afr_hau_geo_fre_hin_grk_bul_gam_mlt_spa_hun_igb_mao_por_jav_jpn_knd_kor_ctl_krd_ses_ita_mly_urd_heb_ind_mnd_guj_zul_dut_owc_slo_arw_alb_rus_qcu_ukr_lat_mcd_tsn_tig_nor_anl_mol_sun_lit_fbf_pan_xho_tag_tha_amr_tml_ewe_dyu_tur_rom_svk_uzb_bam_vie_chh_swt_dgb_lda	0.465697411120029	1.09766198645055	0.275185994518854
142	owc_dut_dgb_ger_sod_amr_anl_prs_tur_azi_ses_sun_bam_rom_ctl_bsq_por_mlt_swt_mnd_arw_afr_dyu_lit_ven_mcd_est_lda_akn_hun_hin_sid_geo_alb_swe_bul_urd_amh_tig_nor_fin_xho_bat_fre_tag_jpn_knd_kor_cze_lat_bem_ita_mao_mol_heb_jav_cnt_bos_tsn_spa_hau_ukr_scr_guj_slo_qcu_eng_ben_glc_yor_gam_rus_aeg_krd_mly_pol_ewe_pan_zul_ind_tha_wly_tml_cic_swa_aze_svk_grk_uzb_moo_vie_chh_igb_fbf_tsw	0.3492726968522	0.822162704387979	0.413087237467479
143	heb_bul_cic_prs_tig_anl_gam_arw_uzb_aze_moo_bat_ven_mcd_grk_bsq_scr_sid_igb_cnt_glc_urd_zul_eng_swa_alb_fin_akn_dyu_est_rom_aeg_geo_spa_slo_ger_swe_amh_owc_dut_hun_ewe_ind_ctl_jav_jpn_knd_kor_cze_lat_fbf_ita_mao_pan_hau_mly_mnd_mol_swt_nor_sod_ben_fre_pol_ukr_qcu_rus_krd_lit_tsw_chh_afr_amr_por_sun_bos_yor_hin_dgb_tag_tha_wly_tml_xho_bem_azi_guj_svk_tur_lda_vie_mlt_bam_ses_tsn	-0.536010475978749	-1.27948932132451	0.203907726913056
144	sod_hin_ewe_ctl_anl_heb_hau_prs_aze_uzb_lda_mao_igb_guj_scr_bsq_slo_sid_akn_cnt_mol_arw_fbf_krd_bem_fre_est_swt_moo_hun_urd_gam_geo_rom_bos_grk_pan_aeg_owc_dut_fin_dgb_mly_ger_bat_jpn_knd_kor_lat_mcd_tsw_swe_jav_rus_amr_ind_mnd_ukr_ses_nor_wly_afr_ben_pol_por_qcu_eng_bul_cze_ven_mlt_svk_amh_lit_sun_ita_dyu_spa_yor_tag_tha_chh_tml_tsn_xho_azi_glc_alb_tur_swa_vie_tig_cic_bam_zul	-0.539209521437845	-1.28557920914738	0.201781972815851
145	anl_cze_xho_bul_gam_sid_wly_alb_azi_uzb_swa_jav_akn_eng_svk_bsq_ita_heb_yor_cnt_guj_afr_bem_ger_zul_rus_fin_lda_moo_hun_urd_mlt_geo_arw_pol_por_prs_chh_amr_mol_est_fbf_bat_swe_ind_jpn_knd_kor_ukr_rom_tsw_lit_sun_dut_aeg_mly_mnd_lat_igb_scr_hau_bos_grk_slo_pan_qcu_nor_mcd_ben_ewe_amh_fre_owc_hin_tag_ctl_dyu_krd_tsn_mao_tha_tig_tml_cic_ses_aze_spa_glc_tur_bam_vie_sod_swt_ven_dgb	-0.113071153146742	-0.266327849031616	0.790576315560062
146	heb_guj_cic_pol_chh_amh_gam_hin_uzb_tur_dyu_sun_tsn_ger_dut_bsq_krd_hau_xho_mnd_urd_ctl_lda_lit_swa_lat_est_fbf_dgb_fin_ita_wly_geo_grk_ukr_cze_afr_aeg_mlt_alb_hun_ewe_tag_glc_bat_jpn_tml_kor_pan_rom_ses_bos_mly_ben_sid_mao_cnt_swe_bam_slo_amr_mol_rus_nor_eng_qcu_prs_scr_svk_akn_anl_fre_owc_por_ind_spa_yor_arw_moo_jav_tha_sod_knd_ven_zul_aze_mcd_bul_azi_tsw_vie_tig_igb_swt_bem	-0.0187769792693778	-0.0442843173971856	0.964772718906575
147	chh_mol_ven_mcd_wly_sod_gam_dut_uzb_aze_tsw_bat_cic_scr_prs_bsq_glc_heb_ewe_cnt_ben_svk_dyu_bul_dgb_rom_fin_lda_fbf_hun_ctl_anl_geo_krd_cze_bos_eng_amr_tig_nor_est_yor_mly_urd_tag_jpn_knd_kor_guj_ger_ses_spa_ind_afr_mlt_jav_mnd_pan_zul_grk_sid_ukr_swe_lit_ita_qcu_slo_lat_fre_tsn_hau_rus_amh_hin_mao_arw_igb_pol_bam_sun_tha_aeg_tml_swt_moo_tur_por_alb_azi_bem_vie_owc_xho_akn_swa	-0.267859204621952	-0.63308872667612	0.52822943050851
148	owc_urd_yor_mol_anl_hau_chh_cze_aze_uzb_igb_jav_cic_lit_bul_bsq_alb_heb_akn_cnt_pan_arw_tsw_bos_xho_swe_est_bam_ven_fin_nor_sid_geo_pol_krd_hin_scr_amr_amh_dut_hun_ses_tag_mcd_sun_jpn_knd_kor_rom_glc_bem_spa_mly_ctl_gam_mao_mnd_rus_dyu_svk_aeg_prs_ger_guj_lat_qcu_por_ita_eng_swa_wly_slo_sod_fre_ind_ukr_tsn_afr_lda_bat_tha_tig_tml_zul_fbf_azi_ben_grk_tur_swt_vie_mlt_ewe_moo_dgb	0.251482123247197	0.593179031629566	0.554501176266354
149	sod_spa_bam_slo_sid_hau_mlt_rom_azi_uzb_tsw_bat_yor_pol_dut_bsq_bos_anl_zul_mnd_ben_pan_xho_grk_cic_eng_fin_igb_bem_hun_guj_chh_geo_ukr_glc_svk_por_tig_gam_krd_est_tsn_tag_bul_jav_jpn_knd_kor_prs_alb_ewe_cze_sun_hin_owc_mao_cnt_rus_dgb_afr_wly_mcd_nor_scr_mol_qcu_ctl_lit_fre_moo_amh_lat_aeg_arw_mly_urd_akn_swe_ses_ind_tha_amr_tml_ven_fbf_aze_ita_ger_tur_swa_vie_heb_swt_lda_dyu	-0.394786376485009	-0.93545546473366	0.35197633602202
150	tig_bos_ses_por_hau_sid_sod_pol_tur_uzb_dyu_mao_bem_hin_arw_bsq_pan_wly_fbf_mnd_slo_alb_bam_dut_moo_krd_fin_tsn_lda_hun_ben_mlt_geo_ctl_rus_fre_guj_aeg_owc_cze_est_igb_sun_spa_jav_jpn_tml_kor_mol_swe_akn_mcd_ind_grk_amh_mly_cnt_lat_tsw_urd_chh_lit_prs_svk_ger_qcu_bul_nor_afr_cic_heb_scr_amr_rom_bat_eng_ven_ukr_zul_tag_tha_gam_knd_xho_yor_azi_glc_ita_aze_swt_vie_anl_dgb_ewe_swa	-0.218725856101089	-0.517243029638875	0.606214570704551
151	heb_grk_ewe_swe_aeg_hau_sid_rus_tur_aze_swa_bat_cic_scr_guj_bsq_svk_amh_dgb_mnd_ger_lit_dyu_krd_bem_pan_hun_tsw_yor_est_mol_sod_geo_lat_pol_fre_bos_owc_tig_slo_fin_zul_mao_prs_tag_jpn_tml_kor_hin_ita_swt_dut_sun_spa_amr_jav_cnt_ben_ses_ukr_chh_alb_arw_bul_mcd_qcu_urd_ctl_por_moo_wly_eng_anl_nor_mly_rom_xho_glc_igb_ind_tha_gam_knd_fbf_lda_uzb_cze_afr_azi_tsn_vie_mlt_akn_ven_bam	0.550633789001494	1.30155258612722	0.196284347070863
152	mlt_bul_cic_eng_anl_gam_chh_dut_azi_aze_zul_bat_swt_svk_mol_bsq_ita_amh_ses_mnd_mcd_ukr_tsw_bos_igb_arw_fin_moo_akn_hun_spa_owc_geo_pan_ben_ger_fre_sid_sod_rom_est_bem_jav_afr_ind_jpn_tml_kor_alb_swe_swa_por_sun_urd_hau_tag_cnt_pol_yor_scr_tig_krd_prs_glc_slo_qcu_nor_lat_ctl_dyu_heb_lit_wly_grk_mly_hin_lda_cze_fbf_mao_tha_aeg_knd_tsn_ewe_tur_guj_rus_uzb_ven_vie_amr_dgb_xho_bam	0.443693641400251	1.04731978927967	0.297666430065043
153	hau_rom_swa_slo_sod_mlt_amh_guj_aze_azi_tsw_mao_ewe_ben_afr_bsq_svk_chh_tsn_mnd_arw_por_yor_bos_fbf_alb_est_zul_swt_hun_prs_aeg_geo_spa_glc_rus_ita_anl_gam_pol_fin_lda_ind_ctl_mly_jpn_tml_kor_ukr_mcd_dgb_krd_bat_eng_owc_sun_cnt_scr_cic_ger_amr_lit_nor_grk_mol_qcu_dut_cze_fre_xho_sid_hin_heb_bul_jav_pan_bem_lat_dyu_tag_tha_wly_knd_akn_ven_tur_urd_swe_uzb_bam_vie_tig_moo_ses_igb	-0.212633933773479	-0.50268504569996	0.616374049578529
154	amh_prs_igb_grk_mlt_wly_owc_cze_aze_tur_tsw_mly_xho_scr_rus_bsq_swe_chh_swa_mnd_por_ben_dyu_ger_swt_pan_fin_tsn_zul_hun_eng_tig_geo_afr_hin_krd_pol_anl_gam_dut_est_lda_bat_ita_ind_jpn_knd_kor_spa_bos_bam_slo_sun_fre_hau_jav_cnt_ukr_bem_mcd_aeg_rom_arw_bul_nor_qcu_ctl_alb_urd_akn_heb_guj_sod_lit_tag_mol_yor_svk_cic_mao_tha_sid_tml_dgb_ses_azi_lat_glc_uzb_fbf_vie_amr_ven_ewe_moo	0.367250543572457	0.866893419820034	0.388231585653994
155	amr_scr_dgb_svk_mlt_chh_anl_swe_tur_uzb_yor_jav_tsw_cze_ben_bsq_por_hau_xho_cnt_grk_eng_lda_arw_akn_guj_hun_tsn_bam_est_rus_gam_geo_krd_hin_mol_bos_heb_sid_urd_fin_fbf_mao_ukr_bat_jpn_tml_kor_fre_pan_ven_spa_mly_ita_owc_ind_mnd_rom_moo_pol_sod_bul_ger_afr_glc_qcu_prs_ctl_lat_zul_wly_mcd_tig_dut_sun_lit_cic_alb_ewe_tag_tha_amh_knd_swa_bem_azi_nor_slo_aze_igb_vie_aeg_dyu_ses_swt	-0.671737703851704	-1.61117468816833	0.110530574579629
156	amr_rom_zul_lit_owc_amh_anl_fre_aze_azi_swa_jav_yor_lat_ben_bsq_mol_sod_ses_cnt_glc_dut_cic_alb_dgb_svk_est_bam_ven_hun_nor_heb_geo_guj_mcd_por_ger_tig_wly_bos_fin_fbf_mao_rus_tag_jpn_tml_kor_ita_spa_dyu_hin_ind_ukr_sid_sun_mnd_arw_moo_grk_hau_prs_eng_pol_bul_qcu_swe_slo_cze_tsw_gam_scr_chh_afr_mly_urd_xho_ctl_igb_bat_tha_aeg_knd_swt_akn_tur_pan_krd_uzb_tsn_vie_mlt_bem_ewe_lda	-1.25993224364928	-3.13102711104004	0.00232843246184175
157	tig_svk_bem_afr_owc_heb_wly_mcd_uzb_tur_lda_tag_dyu_fre_dut_bsq_urd_gam_cic_cnt_scr_hin_ses_glc_fbf_ctl_fin_igb_ven_est_swe_amh_geo_rus_prs_guj_pan_hau_mlt_arw_hun_swa_jav_ita_ind_jpn_tml_kor_eng_krd_xho_ben_mao_bul_chh_bat_mnd_spa_tsw_slo_sid_por_pol_nor_ger_qcu_cze_rom_grk_moo_anl_lit_sod_ukr_mly_lat_dgb_alb_zul_sun_tha_amr_knd_akn_bam_aze_bos_mol_azi_tsn_vie_aeg_yor_swt_ewe	-0.733981974912056	-1.76749510243164	0.0804253906322856
158	sid_afr_cic_alb_sod_chh_mlt_slo_azi_tur_bem_mao_fbf_dut_lit_bsq_swe_gam_bam_mnd_pol_mcd_dyu_guj_swt_spa_fin_ven_dgb_est_svk_aeg_geo_scr_rus_nor_cze_wly_amh_por_hun_xho_mly_ben_jav_jpn_tml_kor_prs_lat_ewe_ukr_sun_krd_anl_tag_cnt_pan_tsw_mol_heb_arw_ger_grk_bos_qcu_fre_hin_ita_moo_owc_rom_hau_eng_bat_bul_yor_urd_akn_ind_tha_amr_knd_lda_tsn_aze_glc_ctl_uzb_zul_vie_tig_ses_swa_igb	0.518302211707339	1.22356569459909	0.224207187493671
159	sid_bul_ses_arw_heb_amr_tig_rom_uzb_azi_akn_tag_cic_afr_pol_bsq_alb_gam_igb_cnt_fre_cze_dgb_lit_tsn_eng_fin_ven_bem_est_scr_owc_geo_spa_grk_glc_hin_anl_sod_dut_hun_ewe_mao_pan_ind_jpn_tml_kor_urd_guj_yor_mcd_bat_por_chh_jav_mnd_swe_moo_bos_aeg_ben_ukr_nor_slo_qcu_krd_ita_prs_dyu_wly_svk_mlt_ger_mly_mol_swt_lat_swa_sun_tha_amh_knd_bam_zul_tur_rus_ctl_aze_fbf_vie_hau_lda_tsw_xho	0.329732916283915	0.776971767283465	0.439147250622299
160	chh_arw_tsw_glc_heb_mlt_amh_slo_uzb_aze_akn_bat_yor_ita_ger_bsq_afr_gam_zul_mnd_cze_ben_lda_pol_xho_pan_hun_bem_bam_fin_svk_sid_geo_nor_dut_eng_alb_sod_hau_lit_est_swa_mly_hin_mao_jpn_tml_kor_mol_por_cic_spa_jav_scr_amr_sun_cnt_rus_tsn_urd_wly_lat_bul_rom_grk_qcu_fre_swe_ctl_igb_aeg_prs_tig_krd_tag_bos_swt_mcd_ven_ind_tha_anl_knd_moo_fbf_azi_guj_ukr_tur_ewe_vie_owc_dgb_dyu_ses	0.258641587911453	0.60979650815502	0.543483685797002
161	wly_rus_ven_ger_tig_chh_amr_nor_tur_aze_tsn_mly_igb_eng_dut_bsq_lat_owc_fbf_cnt_hin_bul_yor_ukr_ses_grk_hun_moo_lda_fin_pol_sid_geo_svk_alb_glc_urd_heb_gam_guj_est_akn_bat_afr_jav_jpn_knd_kor_prs_ben_dgb_mcd_mao_pan_hau_tag_mnd_ita_ewe_cze_amh_fre_spa_lit_ctl_qcu_swe_bos_por_swt_aeg_mol_anl_krd_ind_slo_cic_arw_swa_sun_tha_sod_tml_bam_tsw_azi_rom_scr_uzb_zul_vie_mlt_bem_xho_dyu	0.909051506273503	2.17654112611649	0.0320476023195901
162	mlt_cze_fbf_scr_owc_tig_sod_fre_azi_uzb_zul_mly_ewe_pan_lat_bsq_alb_gam_lda_mnd_hin_lit_tsw_ben_swt_slo_est_moo_swa_hun_ger_chh_geo_urd_guj_prs_rom_amr_hau_bul_fin_tsn_sun_nor_bat_jpn_tml_kor_bos_svk_igb_por_ind_rus_amh_mao_cnt_glc_xho_ctl_heb_swe_spa_eng_mcd_qcu_mol_grk_ukr_ven_anl_pol_aeg_ita_jav_arw_bem_dut_bam_tag_tha_wly_knd_cic_yor_tur_krd_afr_aze_ses_vie_sid_dgb_dyu_akn	0.446752409015606	1.0560282810114	0.293690885695787
163	heb_swe_ses_afr_tig_owc_amh_pan_uzb_azi_lda_ind_xho_spa_bul_bsq_rus_wly_tsw_cnt_prs_lit_ven_mcd_cic_grk_fin_zul_tsn_est_ita_sid_geo_ger_rom_mol_eng_chh_hau_slo_hun_fbf_mly_ctl_sun_jpn_tml_kor_lat_cze_bam_pol_jav_hin_gam_mao_mnd_alb_ewe_ben_aeg_nor_fre_dut_svk_qcu_glc_urd_guj_moo_sod_arw_mlt_scr_tag_por_swa_bos_bem_bat_tha_amr_knd_dyu_igb_tur_ukr_krd_aze_akn_vie_anl_yor_swt_dgb	-0.457138236719673	-1.08639385363835	0.280112636757176
164	sod_lat_zul_ukr_aeg_heb_anl_grk_uzb_azi_moo_bat_xho_eng_glc_bsq_krd_gam_akn_cnt_por_ctl_ven_bos_dgb_ger_hun_igb_tsw_est_hin_amr_geo_rus_guj_scr_dut_sid_tig_cze_fin_swt_tag_rom_sun_jpn_tml_kor_slo_spa_fbf_arw_mly_swe_wly_ind_mnd_lit_lda_pol_amh_alb_prs_pan_svk_qcu_mcd_bul_mol_yor_mlt_urd_chh_ita_mao_afr_ewe_nor_tsn_jav_tha_owc_knd_bam_cic_tur_ben_fre_aze_swa_vie_hau_dyu_ses_bem	-0.309136268703467	-0.730869967566341	0.466695953615176
165	aeg_afr_moo_pan_heb_amr_hau_mcd_aze_uzb_fbf_sun_ven_guj_urd_bsq_svk_gam_ses_mnd_slo_ctl_akn_eng_bam_por_fin_swa_xho_hun_swe_sid_geo_lat_nor_hin_mol_wly_anl_ben_est_ewe_tag_pol_ind_jpn_knd_kor_bos_spa_igb_lit_mly_ukr_sod_bat_cnt_krd_swt_ger_owc_arw_cze_scr_dut_qcu_prs_fre_rom_bem_tig_glc_amh_grk_jav_bul_tsn_ita_dgb_mao_tha_chh_tml_tsw_yor_tur_alb_rus_azi_zul_vie_mlt_lda_dyu_cic	-0.868773581336657	-2.10246927484448	0.0382139458499767
166	amr_glc_bam_slo_aeg_sod_sid_ctl_aze_tur_dgb_bat_zul_bul_pol_bsq_hin_owc_ven_mnd_grk_ben_yor_dut_swa_swe_hun_swt_bem_est_mol_anl_geo_ukr_ger_scr_bos_heb_tig_spa_fin_tsn_sun_eng_mly_jpn_tml_kor_krd_afr_tsw_ita_mao_fre_wly_jav_cnt_rus_fbf_prs_amh_lat_alb_arw_mcd_qcu_por_guj_svk_ewe_mlt_nor_chh_lit_ind_cze_igb_urd_dyu_tag_tha_hau_knd_xho_lda_uzb_pan_rom_azi_ses_vie_gam_moo_akn_cic	-0.0833797159406378	-0.196693994906512	0.844496214187284
167	gam_por_igb_afr_anl_wly_sod_hin_uzb_aze_swa_ind_zul_guj_urd_bsq_svk_tig_lda_mnd_ben_ctl_bam_mol_tsn_rom_est_moo_dgb_fin_pol_owc_geo_swe_alb_cze_lit_hau_mlt_grk_hun_ven_sun_scr_jav_jpn_knd_kor_lat_bul_akn_prs_bat_rus_chh_mly_cnt_spa_ewe_pan_aeg_fre_ukr_krd_arw_qcu_nor_dut_slo_bem_heb_glc_sid_ita_tag_eng_dyu_bos_ses_mao_tha_amh_tml_xho_fbf_tur_mcd_ger_azi_yor_vie_amr_cic_tsw_swt	0.587972241580207	1.39271592135897	0.167026374606995
168	sod_fre_lda_pol_aeg_owc_tig_slo_aze_tur_akn_bat_swa_svk_cze_bsq_mcd_wly_xho_cnt_hin_grk_dyu_pan_ven_lat_est_ses_zul_hun_ctl_amh_geo_rus_spa_ger_scr_amr_sid_guj_fin_cic_mao_mol_sun_jpn_tml_kor_nor_swe_moo_glc_ind_ita_heb_jav_mnd_ukr_tsn_bos_anl_urd_arw_rom_afr_qcu_krd_alb_prs_tsw_hau_eng_mlt_bul_mly_por_swt_lit_fbf_tag_tha_chh_knd_ewe_bem_azi_ben_dut_uzb_bam_vie_gam_igb_yor_dgb	0.915780362731137	2.19104698728331	0.0309471223227304
169	owc_fre_fbf_prs_sod_anl_amr_ukr_azi_tur_swt_jav_yor_arw_guj_bsq_swe_heb_bam_mnd_scr_rus_bem_lit_cic_slo_est_akn_xho_hun_ben_wly_geo_eng_krd_urd_pol_gam_mlt_glc_fin_swa_sun_bos_mly_jpn_tml_kor_grk_nor_ewe_por_mao_lat_aeg_ind_cnt_bul_dgb_ger_sid_dut_svk_afr_ita_qcu_mcd_ctl_hin_moo_tig_pan_hau_mol_tag_alb_tsw_cze_zul_bat_tha_amh_knd_tsn_igb_uzb_rom_spa_aze_dyu_vie_chh_ses_lda_ven	-0.267160470377811	-0.631341532063906	0.529365946935969
170	chh_eng_zul_scr_amh_wly_mlt_pol_aze_azi_bem_sun_moo_ctl_hin_bsq_ita_anl_lda_mnd_mol_spa_xho_lit_dgb_arw_est_ewe_ven_hun_lat_owc_geo_prs_cze_por_guj_heb_amr_grk_fin_swa_mao_krd_bat_jpn_tml_kor_swe_afr_tsn_ger_tag_slo_sid_ind_cnt_urd_ses_fre_sod_rom_bul_dut_alb_qcu_glc_bos_ukr_fbf_hau_nor_gam_rus_jav_pan_swt_ben_igb_mly_tha_aeg_knd_akn_cic_tur_mcd_svk_uzb_yor_vie_tig_dyu_tsw_bam	-1.05450198076798	-2.57130482198874	0.0117175258146787
171	heb_alb_ven_bul_gam_sod_sid_slo_tur_aze_ewe_sun_lda_ger_rus_bsq_ben_anl_dyu_cnt_hin_mol_igb_guj_xho_cze_fin_tsw_tsn_est_spa_amr_geo_lat_scr_mcd_ita_tig_aeg_dut_hun_swa_mao_lit_bat_jpn_tml_kor_pan_prs_cic_pol_jav_ctl_mlt_tag_mnd_glc_swt_krd_chh_arw_afr_fre_nor_qcu_urd_swe_ukr_dgb_owc_eng_amh_por_ind_bos_bem_svk_ses_mly_tha_hau_knd_moo_fbf_uzb_rom_grk_azi_akn_vie_wly_bam_yor_zul	-0.720420385500927	-1.72591233280614	0.0876841776420323
172	amr_bul_ses_urd_anl_aeg_gam_guj_tur_uzb_cic_ind_dyu_bos_arw_bsq_ctl_hau_yor_cnt_ben_fre_akn_alb_ewe_spa_est_swt_dgb_hun_krd_sod_geo_cze_slo_por_lat_mlt_amh_lit_fin_fbf_jav_dut_mly_jpn_tml_kor_glc_ita_tsn_hin_mao_svk_tig_sun_mnd_rus_igb_scr_owc_prs_ger_pan_eng_qcu_rom_nor_pol_tsw_chh_grk_wly_afr_bat_mcd_bam_mol_bem_tag_tha_heb_knd_swa_ven_aze_swe_ukr_azi_lda_vie_sid_moo_xho_zul	-0.758411279438291	-1.8227551223574	0.0715537210141235
173	chh_ctl_bam_slo_anl_wly_tig_afr_azi_aze_bem_mao_tsw_dut_guj_bsq_hin_sid_dgb_cnt_rus_lat_fbf_scr_swa_fre_est_ses_cic_hun_swe_hau_geo_cze_eng_glc_prs_heb_amh_pol_fin_moo_mly_grk_ind_jpn_knd_kor_mcd_ger_ewe_arw_bat_alb_amr_tag_mnd_spa_igb_krd_gam_nor_ben_urd_rom_qcu_bos_pan_por_yor_sod_bul_mlt_ukr_jav_ita_akn_mol_ven_sun_tha_aeg_tml_xho_dyu_uzb_svk_lit_tur_zul_vie_owc_swt_lda_tsn	0.0952164611772564	0.224067787389373	0.823196070769165
174	aeg_spa_ses_fre_gam_hau_wly_ukr_uzb_tur_ven_mly_xho_svk_scr_bsq_prs_mlt_moo_cnt_ben_rom_tsn_afr_zul_bul_fin_bem_yor_est_lit_owc_geo_slo_lat_arw_ctl_heb_tig_eng_hun_dyu_mao_alb_tag_jpn_tml_kor_mcd_guj_swa_nor_jav_krd_sod_bat_mnd_bos_lda_glc_chh_grk_mol_por_pol_qcu_swe_hin_ita_bam_amh_rus_sid_cze_sun_urd_akn_dut_tsw_ind_tha_anl_knd_cic_swt_azi_ger_pan_aze_igb_vie_amr_ewe_fbf_dgb	-0.700045408720952	-1.67858946120127	0.0965893373909849
175	gam_urd_ewe_alb_anl_wly_chh_mol_tur_uzb_dgb_mly_bem_mcd_grk_bsq_nor_aeg_yor_cnt_hin_krd_swa_prs_dyu_bul_hun_zul_moo_est_ger_tig_geo_afr_ukr_ctl_cze_heb_amh_glc_fin_tsw_sun_rom_ind_jpn_tml_kor_dut_scr_xho_arw_jav_guj_amr_mao_mnd_pol_igb_ita_owc_fre_lit_bos_svk_qcu_spa_rus_por_akn_hau_pan_mlt_ben_bat_slo_fbf_eng_ven_tag_tha_sid_knd_bam_cic_aze_lat_swe_azi_tsn_vie_sod_lda_swt_ses	-0.18380268952501	-0.43380967822207	0.665431332377381
176	amh_hin_swa_pan_mlt_chh_sid_grk_aze_uzb_igb_jav_ven_ger_fre_bsq_nor_tig_swt_mnd_rus_swe_zul_bos_bam_alb_fin_lda_xho_est_bul_aeg_geo_prs_afr_ita_glc_sod_amr_cze_hun_ses_mly_spa_mao_jpn_tml_kor_slo_mol_bem_dut_tag_ctl_anl_ind_cnt_lit_fbf_pol_owc_krd_por_ben_lat_qcu_arw_scr_ukr_moo_gam_urd_hau_mcd_bat_guj_yor_eng_ewe_sun_tha_wly_knd_dgb_tsn_tur_svk_rom_azi_tsw_vie_heb_cic_akn_dyu	-0.180423020938092	-0.426113845340356	0.671009513603221
177	anl_lit_fbf_ukr_sod_amh_owc_arw_aze_uzb_xho_jav_dyu_bul_glc_bsq_hin_amr_ven_mnd_ctl_fre_yor_eng_moo_afr_est_lda_akn_fin_scr_aeg_geo_spa_pan_ita_svk_hau_chh_guj_hun_tsn_tag_mcd_mao_jpn_knd_kor_alb_pol_cic_mol_mly_slo_mlt_ind_cnt_rus_swa_swe_sid_ger_grk_prs_nor_qcu_lat_rom_urd_dgb_tig_cze_gam_por_bat_krd_ses_dut_igb_sun_tha_wly_tml_tsw_zul_tur_bos_ben_azi_bem_vie_heb_bam_swt_ewe	-0.339632377936512	-0.804857646688049	0.422954695275237
178	heb_swe_bem_bos_hau_tig_anl_bul_tur_uzb_ven_ind_bam_prs_glc_bsq_ger_sid_lda_mnd_ukr_krd_fbf_cze_swa_nor_est_swt_zul_fin_pol_owc_geo_lat_mol_scr_rus_chh_amh_pan_hun_yor_jav_slo_sun_jpn_tml_kor_fre_rom_akn_lit_tag_urd_sod_mly_cnt_ctl_ewe_mcd_wly_por_spa_ben_arw_qcu_grk_hin_dut_tsn_amr_eng_gam_afr_bat_alb_igb_guj_dgb_mao_tha_mlt_knd_moo_ses_azi_svk_ita_aze_cic_vie_aeg_dyu_tsw_xho	-0.0317519148446707	-0.0747383383649643	0.940583432034053
179	sid_bul_dgb_fre_anl_heb_mlt_ger_tur_aze_tsn_mao_bam_pol_scr_bsq_arw_owc_dyu_mnd_ita_lat_ven_grk_cic_alb_hun_moo_ewe_est_lit_sod_geo_ctl_ben_rom_rus_amh_aeg_afr_fin_yor_bat_slo_ind_jpn_tml_kor_nor_eng_fbf_glc_jav_ukr_wly_tag_cnt_krd_xho_mol_hau_urd_spa_guj_pan_qcu_cze_svk_dut_swa_gam_prs_tig_bos_sun_hin_tsw_swe_lda_mly_tha_amr_knd_zul_ses_uzb_mcd_por_azi_bem_vie_chh_swt_igb_akn	-0.703062750481016	-1.68786308684905	0.0947885549622219
180	sod_hin_ven_spa_amr_wly_mlt_fre_azi_uzb_zul_sun_igb_prs_slo_bsq_guj_tig_ses_cnt_arw_mcd_moo_afr_tsw_mol_est_xho_swa_fin_ita_owc_geo_pan_ben_ukr_svk_anl_hau_ger_hun_bam_mly_grk_bat_jpn_knd_kor_rom_cze_akn_alb_ind_bul_heb_jav_mnd_ctl_yor_krd_amh_swe_nor_urd_bos_qcu_lit_pol_scr_swt_gam_por_aeg_lat_mao_rus_dgb_eng_lda_tag_tha_chh_tml_fbf_dyu_tur_glc_dut_aze_ewe_vie_sid_bem_cic_tsn	0.456476886189125	1.07622554285971	0.284610397258167
181	tig_pol_zul_bos_hau_chh_anl_arw_aze_uzb_akn_tag_tsw_ita_svk_bsq_cze_aeg_ewe_cnt_ger_mol_yor_lit_tsn_mcd_est_moo_dgb_fin_rom_sid_geo_ukr_spa_eng_afr_owc_mlt_bul_hun_ven_sun_slo_jav_jpn_tml_kor_ben_grk_ses_urd_bat_por_sod_mao_mnd_nor_fbf_krd_amr_pan_fre_dut_rus_qcu_scr_prs_swe_swt_gam_glc_wly_alb_ind_hin_bem_ctl_swa_mly_tha_heb_knd_lda_igb_azi_guj_lat_tur_bam_vie_amh_cic_xho_dyu	-0.370281797767927	-0.876447538377592	0.383045068513356
182	sid_swe_lda_bos_sod_gam_tig_nor_tur_uzb_tsw_sun_dgb_afr_hin_bsq_krd_amr_swt_mnd_spa_fre_swa_ger_cic_mcd_hun_yor_tsn_fin_glc_anl_geo_ukr_prs_svk_rom_amh_chh_ben_est_moo_mao_bul_mly_jpn_tml_kor_eng_guj_bam_slo_tag_pan_aeg_bat_cnt_rus_ses_ctl_owc_pol_scr_grk_cze_qcu_lat_por_mol_ven_wly_arw_hau_alb_ind_ita_fbf_dut_dyu_jav_tha_mlt_knd_bem_xho_azi_urd_lit_aze_ewe_vie_heb_igb_akn_zul	-0.0766211309000437	-0.180652734580121	0.857033254695629
183	wly_eng_bam_swe_mlt_heb_anl_hin_aze_tur_swa_mao_fbf_grk_urd_bsq_krd_hau_zul_cnt_pol_svk_bem_rus_ses_ita_fin_ven_akn_est_ctl_sod_geo_arw_guj_alb_ger_chh_owc_dut_hun_ewe_mly_mcd_bat_jpn_knd_kor_afr_slo_tsw_mol_jav_nor_aeg_tag_mnd_bul_dyu_prs_amr_lit_fre_pan_scr_qcu_ben_bos_rom_tsn_amh_ukr_gam_lat_ind_por_swt_glc_cic_sun_tha_tig_tml_dgb_igb_uzb_spa_cze_azi_xho_vie_sid_moo_lda_yor	0.0932868325897754	0.219473690664736	0.826762064856252
184	amh_ger_fbf_eng_tig_wly_hau_dut_uzb_tur_ses_sun_akn_afr_guj_bsq_swe_gam_cic_cnt_scr_ben_swa_cze_moo_lat_est_xho_dgb_fin_rus_chh_geo_krd_mcd_bul_por_anl_heb_svk_hun_ewe_mly_nor_ind_jpn_knd_kor_bos_slo_swt_pol_jav_ita_owc_bat_mnd_spa_bam_alb_aeg_prs_pan_ctl_ukr_qcu_arw_grk_lit_dyu_mlt_mol_amr_glc_tag_hin_lda_rom_tsn_mao_tha_sid_tml_zul_igb_aze_fre_urd_azi_ven_vie_sod_tsw_yor_bem	0.106962165903516	0.251847840891114	0.801714389789481
185	amr_grk_yor_spa_heb_chh_amh_ita_azi_tur_tsn_bat_cic_por_afr_bsq_krd_aeg_ses_mnd_scr_urd_fbf_pan_zul_lat_hun_akn_swt_est_rus_mlt_geo_bos_ukr_alb_mol_hau_tig_glc_fin_bam_jav_bul_mao_jpn_tml_kor_prs_fre_ven_guj_sun_nor_wly_tag_cnt_slo_bem_cze_sod_swe_ger_svk_pol_qcu_ben_arw_lit_igb_gam_ctl_sid_hin_ind_mcd_xho_dut_moo_mly_tha_anl_knd_dyu_tsw_uzb_eng_rom_aze_ewe_vie_owc_dgb_swa_lda	-0.326919169887872	-0.773167367855678	0.441384078214578
186	amh_pol_akn_lit_tig_owc_amr_guj_azi_tur_dgb_mly_swa_dut_fre_bsq_eng_aeg_ses_cnt_nor_swe_ven_rom_moo_pan_est_ewe_yor_fin_alb_sid_geo_mol_bos_glc_ctl_mlt_sod_slo_hun_bem_tag_ita_bat_jpn_knd_kor_lat_afr_igb_arw_sun_bul_chh_jav_mnd_hin_swt_krd_heb_scr_spa_mcd_ben_qcu_grk_cze_por_fbf_hau_prs_wly_urd_ind_ukr_cic_ger_xho_mao_tha_gam_tml_tsn_tsw_uzb_rus_svk_aze_bam_vie_anl_zul_lda_dyu	-0.726315788595935	-1.74250351185663	0.0847260252299171
187	anl_slo_xho_glc_sid_gam_heb_grk_uzb_tur_swt_bat_zul_cze_ben_bsq_pan_hau_cic_mnd_hin_urd_bem_lit_igb_scr_fin_moo_bam_est_spa_aeg_geo_por_fre_mol_mcd_mlt_amr_nor_hun_dyu_sun_ukr_jav_jpn_knd_kor_ita_dut_yor_bos_tag_ger_tig_ind_cnt_swe_lda_pol_owc_ctl_alb_krd_bul_qcu_rom_guj_eng_fbf_amh_lat_wly_afr_mao_prs_tsn_svk_akn_mly_tha_sod_tml_tsw_ewe_azi_arw_rus_aze_ses_vie_chh_ven_swa_dgb	-0.793951072038247	-1.91285107962461	0.0588439143341757
188	sid_rom_fbf_rus_hau_gam_tig_prs_azi_uzb_akn_mly_xho_eng_cze_bsq_krd_aeg_cic_cnt_lat_guj_tsn_ger_swa_arw_hun_swt_dgb_fin_urd_owc_geo_nor_swe_pan_ukr_heb_anl_mcd_est_igb_sun_bul_bat_jpn_knd_kor_ctl_hin_bam_slo_mao_ita_mlt_tag_mnd_pol_dyu_scr_amh_ben_grk_fre_spa_qcu_lit_bos_glc_yor_sod_svk_chh_afr_ind_por_ven_mol_bem_jav_tha_wly_tml_lda_zul_tur_dut_alb_aze_ewe_vie_amr_moo_ses_tsw	-0.592451406113177	-1.41424829933889	0.160628142474403
189	amr_pan_bem_eng_owc_mlt_sod_slo_aze_tur_yor_sun_zul_glc_prs_bsq_hin_gam_ses_mnd_rus_scr_dgb_svk_tsn_urd_fin_cic_bam_hun_rom_hau_geo_ukr_bos_arw_spa_tig_wly_lit_est_xho_ind_por_tag_jpn_knd_kor_lat_afr_swt_grk_bat_fre_amh_jav_cnt_ctl_fbf_nor_chh_bul_guj_ben_krd_qcu_cze_mol_dut_ven_sid_mcd_anl_alb_mly_ita_moo_pol_ewe_mao_tha_aeg_tml_swa_akn_uzb_swe_ger_azi_lda_vie_heb_tsw_igb_dyu	-0.470191692745769	-1.11669090038071	0.267003305024026
190	hau_ukr_tsn_hin_sid_sod_tig_bul_aze_uzb_swa_sun_moo_swe_scr_bsq_pol_chh_swt_cnt_fre_slo_yor_lit_ses_por_fin_ven_bam_hun_ger_amh_geo_glc_guj_prs_mol_heb_amr_lat_est_akn_ind_mcd_tag_jpn_knd_kor_rus_rom_xho_krd_jav_spa_aeg_mly_mnd_cze_fbf_alb_owc_ben_urd_svk_nor_qcu_ita_ctl_bos_lda_gam_arw_wly_grk_bat_pan_igb_eng_tsw_mao_tha_mlt_tml_dgb_ewe_tur_afr_dut_azi_bem_vie_anl_cic_dyu_zul	-0.86329816511664	-2.0901769923108	0.0393307561198421
191	sid_nor_moo_krd_owc_gam_amh_fre_aze_azi_igb_jav_bem_spa_scr_bsq_rus_chh_tsn_cnt_bul_pan_zul_prs_bam_ctl_hun_cic_dyu_est_bos_tig_geo_urd_ita_rom_pol_hau_aeg_ukr_fin_yor_mly_glc_bat_jpn_knd_kor_eng_grk_swt_alb_sun_afr_anl_tag_mnd_dut_tsw_guj_sod_mol_hin_cze_lit_qcu_slo_mcd_swe_akn_heb_ben_wly_lat_mao_arw_ven_ger_dgb_ind_tha_amr_tml_fbf_lda_uzb_svk_por_tur_ewe_vie_mlt_swa_xho_ses	-0.00788336356646859	-0.0185705706584444	0.98522346369652
192	anl_alb_tsw_nor_sod_aeg_chh_ctl_tur_azi_moo_jav_yor_fre_bul_bsq_swe_heb_akn_mnd_lit_pol_bam_ger_zul_prs_hun_swt_bem_fin_afr_amr_geo_mcd_ukr_grk_krd_sid_gam_ben_est_igb_bat_eng_mao_jpn_knd_kor_svk_pan_cic_dut_ind_urd_hau_sun_cnt_spa_dyu_por_amh_cze_scr_arw_hin_qcu_guj_rus_rom_tsn_wly_mol_tig_slo_mly_ita_ven_bos_swa_tag_tha_mlt_tml_dgb_lda_uzb_glc_lat_aze_ewe_vie_owc_xho_fbf_ses	-0.910861390081098	-2.21185012774937	0.0294264858853532
193	amr_arw_cic_mcd_sod_anl_wly_slo_uzb_aze_bam_tag_swa_spa_ctl_bsq_dut_hau_tsw_cnt_guj_pol_swt_pan_zul_ukr_fin_tsn_igb_est_nor_mlt_geo_urd_krd_swe_scr_gam_tig_lat_hun_yor_mly_rus_jav_jpn_knd_kor_grk_hin_moo_por_ind_ger_aeg_mao_mnd_bos_bem_rom_sid_lit_bul_afr_ben_qcu_cze_eng_svk_fbf_owc_prs_heb_mol_bat_ita_dyu_glc_xho_sun_tha_chh_tml_ses_ewe_azi_fre_alb_tur_lda_vie_amh_akn_dgb_ven	0.280809578315642	0.660768453100399	0.510394327980481
194	amr_hin_fbf_swe_chh_anl_sod_prs_azi_tur_bem_mao_yor_ita_eng_bsq_krd_wly_tsn_cnt_alb_fre_ewe_ben_ven_bul_fin_zul_dgb_est_guj_amh_geo_mcd_spa_bos_rus_tig_mlt_mol_hun_moo_jav_glc_sun_jpn_tml_kor_pol_pan_akn_urd_mly_grk_hau_bat_mnd_lat_tsw_afr_heb_scr_slo_ukr_arw_qcu_ger_svk_ctl_swt_sid_rom_owc_cze_tag_por_dyu_lit_igb_ind_tha_aeg_knd_cic_swa_uzb_dut_nor_aze_lda_vie_gam_ses_bam_xho	-0.37303553243128	-0.883265500612206	0.379370394944757
195	aeg_ctl_tsn_swe_amh_mlt_hau_rom_tur_uzb_dyu_mly_fbf_ben_bos_bsq_ukr_wly_tsw_cnt_pan_mol_ewe_cze_xho_guj_fin_swt_yor_est_spa_chh_geo_eng_ita_slo_alb_amr_anl_svk_hun_moo_tag_hin_ind_jpn_tml_kor_lat_grk_ses_bul_bat_lit_gam_mao_mnd_rus_lda_glc_sod_pol_arw_ger_scr_qcu_prs_por_fre_zul_tig_krd_sid_nor_sun_urd_dgb_mcd_cic_jav_tha_owc_knd_swa_ven_azi_afr_dut_aze_akn_vie_heb_bem_bam_igb	-0.916615588854378	-2.22802692781873	0.0282895625972363
196	wly_afr_yor_krd_sid_gam_amh_mol_uzb_azi_ses_jav_tsn_bos_rus_bsq_swe_anl_swa_cnt_ukr_por_dgb_guj_zul_prs_hun_tsw_fbf_fin_ben_sod_geo_svk_lat_spa_eng_hau_chh_nor_est_bam_tag_pan_bat_jpn_tml_kor_fre_rom_lda_hin_ind_urd_tig_mao_mnd_arw_swt_dut_mlt_ger_mcd_cze_alb_qcu_ita_ctl_scr_cic_aeg_bul_owc_pol_sun_slo_ewe_lit_dyu_mly_tha_heb_knd_xho_bem_aze_glc_grk_tur_moo_vie_amr_akn_igb_ven	0.0807248181592186	0.190467545811673	0.849357926707967
197	heb_ita_bem_ben_wly_sid_sod_spa_azi_uzb_dyu_jav_swt_cze_swe_bsq_urd_gam_dgb_cnt_arw_slo_igb_svk_ewe_glc_est_ses_swa_fin_fre_anl_geo_rom_hin_pan_lat_amh_owc_ukr_hun_tsw_tag_bul_mao_jpn_tml_kor_dut_mol_zul_eng_ind_nor_tig_sun_mnd_afr_fbf_ger_amr_bos_guj_rus_alb_qcu_lit_krd_ctl_akn_hau_pol_mlt_mcd_bat_prs_yor_grk_bam_mly_tha_aeg_knd_moo_xho_tur_scr_por_aze_tsn_vie_chh_ven_lda_cic	-0.734209912020509	-1.76464679674511	0.0809062546112829
198	chh_grk_tsw_hin_anl_amr_sid_mol_aze_tur_igb_tag_swa_eng_pol_bsq_cze_gam_moo_mnd_svk_lat_bam_ctl_akn_slo_hun_dyu_zul_fin_ben_owc_geo_rom_ger_arw_ita_amh_heb_krd_est_tsn_bat_guj_mao_jpn_knd_kor_prs_nor_fbf_bos_jav_por_mlt_sun_cnt_lit_yor_afr_tig_fre_mcd_glc_rus_qcu_ukr_pan_dut_xho_wly_scr_hau_swe_ind_urd_bem_bul_swt_mly_tha_sod_tml_ewe_cic_uzb_alb_spa_azi_lda_vie_aeg_dgb_ven_ses	-0.252459628483005	-0.597054544110323	0.551921789001382
199	amr_spa_lda_por_gam_sid_aeg_alb_aze_tur_zul_mao_bam_ger_afr_bsq_glc_wly_swa_mnd_bul_lat_igb_bos_dgb_mol_fin_moo_dyu_hun_rus_amh_geo_mcd_svk_grk_nor_heb_sod_eng_est_akn_bat_guj_tag_jpn_tml_kor_ukr_prs_ven_fre_sun_scr_mlt_mly_cnt_lit_yor_dut_hau_pan_cze_ctl_hin_qcu_swe_ben_arw_xho_tig_urd_anl_pol_ind_slo_swt_ita_ses_jav_tha_chh_knd_ewe_bem_uzb_krd_rom_azi_tsw_vie_owc_tsn_cic_fbf	-0.0451754654807048	-0.106484221916197	0.915427534784006
200	heb_rus_xho_dut_anl_amh_wly_ctl_aze_tur_zul_ind_bam_ben_ger_bsq_afr_amr_lda_mnd_slo_ukr_ses_hin_yor_swe_hun_tsn_dgb_est_fre_sod_geo_eng_glc_prs_mcd_tig_hau_nor_fin_akn_jav_krd_mly_jpn_knd_kor_spa_por_tsw_urd_sun_guj_aeg_mao_cnt_scr_dyu_ita_owc_grk_arw_lat_lit_qcu_pol_svk_pan_moo_gam_mol_mlt_bul_tag_alb_swa_bos_ven_bat_tha_sid_tml_ewe_bem_uzb_cze_rom_azi_cic_vie_chh_fbf_igb_swt	0.109261356056179	0.256817044413589	0.797887316999518
201	hau_fre_ses_pan_heb_amr_owc_ita_tur_aze_tsn_tag_igb_eng_urd_bsq_glc_tig_xho_cnt_guj_cze_fbf_rus_akn_spa_est_tsw_bam_hun_krd_gam_geo_ger_arw_bos_lit_sid_anl_mcd_fin_swt_ind_afr_bat_jpn_tml_kor_pol_ben_ewe_alb_jav_rom_aeg_sun_mnd_mol_moo_bul_chh_scr_por_svk_slo_qcu_ctl_ukr_dut_zul_sod_grk_wly_hin_mao_lat_ven_swe_dyu_mly_tha_mlt_knd_lda_swa_uzb_prs_nor_azi_cic_vie_amh_yor_bem_dgb	-0.426987000716745	-1.01436240370051	0.31304161568163
202	amh_ger_dyu_svk_mlt_wly_sid_rom_tur_azi_tsn_sun_cic_por_mol_bsq_ukr_amr_lda_cnt_scr_grk_xho_bos_ven_fre_fin_bam_fbf_hun_afr_heb_geo_alb_eng_slo_mcd_hau_owc_swe_est_tsw_mly_lat_bat_jpn_knd_kor_ita_glc_ewe_arw_ind_guj_sod_mao_mnd_ctl_igb_dut_aeg_prs_urd_ben_pol_qcu_pan_lit_spa_swa_anl_hin_chh_nor_tag_cze_swt_bul_ses_jav_tha_gam_tml_bem_zul_uzb_krd_rus_aze_akn_vie_tig_moo_dgb_yor	0.561477614254356	1.32932132365036	0.186993766510618
203	amr_mcd_igb_cze_chh_aeg_amh_nor_tur_aze_akn_jav_moo_krd_ctl_bsq_ben_tig_lda_mnd_ita_grk_tsw_lit_dgb_prs_est_cic_ven_hun_arw_heb_geo_rus_dut_spa_svk_anl_wly_pan_fin_xho_mly_rom_mao_jpn_tml_kor_pol_fre_swa_mol_bat_bul_hau_sun_cnt_ukr_yor_scr_sod_guj_hin_urd_afr_qcu_glc_lat_bos_ses_mlt_eng_gam_swe_ind_alb_fbf_ger_zul_tag_tha_owc_knd_bem_swt_azi_por_slo_uzb_dyu_vie_sid_ewe_bam_tsn	-0.927727734743436	-2.25033188820717	0.0267851019134166
204	anl_svk_dyu_guj_wly_gam_sid_grk_aze_tur_ses_sun_yor_arw_alb_bsq_cze_sod_lda_mnd_fre_slo_moo_prs_bem_spa_fin_xho_igb_hun_por_tig_geo_mol_ctl_ben_ukr_heb_owc_nor_est_swt_mly_krd_jav_jpn_tml_kor_bul_rus_swa_afr_mao_urd_chh_ind_cnt_glc_cic_lit_mlt_pan_swe_ger_lat_qcu_rom_mcd_pol_zul_aeg_dut_hau_bos_tag_eng_bam_hin_ven_bat_tha_amh_knd_fbf_tsn_azi_scr_ita_uzb_tsw_vie_amr_dgb_ewe_akn	-0.014707846931293	-0.0346999731183564	0.972393351886467
205	amh_scr_ses_spa_aeg_sod_tig_eng_azi_tur_swt_bat_fbf_ben_por_bsq_rus_heb_dgb_cnt_arw_svk_igb_ger_ven_ukr_hun_swa_lda_fin_swe_hau_geo_mcd_prs_rom_krd_wly_gam_bos_est_zul_ind_ctl_sun_jpn_knd_kor_lat_afr_bam_fre_tag_hin_sid_mly_mnd_alb_bem_slo_owc_pol_nor_cze_glc_qcu_lit_dut_grk_akn_mlt_bul_chh_pan_mao_mol_xho_ita_yor_jav_tha_anl_tml_ewe_moo_uzb_urd_guj_aze_tsn_vie_amr_tsw_cic_dyu	-0.453107347413666	-1.0766091890336	0.284439802252619
206	chh_arw_bem_nor_tig_amh_owc_guj_aze_uzb_tsw_bat_tsn_prs_ger_bsq_bul_amr_ses_mnd_hin_alb_akn_urd_zul_ben_fin_swt_swa_hun_mol_anl_geo_slo_afr_grk_svk_wly_heb_eng_est_ewe_sun_bos_tag_jpn_knd_kor_lat_ukr_lda_rus_jav_ita_aeg_mao_cnt_spa_dgb_por_gam_fre_rom_cze_swe_qcu_ctl_mcd_dut_fbf_mlt_scr_sod_pol_mly_pan_cic_glc_ven_ind_tha_sid_tml_dyu_xho_azi_lit_krd_tur_bam_vie_hau_moo_igb_yor	-0.0513534672658154	-0.120933575872921	0.90400454879425
207	sid_pol_fbf_bos_amh_chh_tig_grk_azi_aze_moo_jav_ven_ctl_mol_bsq_mcd_gam_lda_mnd_guj_dut_tsn_krd_ses_ukr_hun_igb_bam_fin_swe_sod_geo_pan_bul_lat_prs_wly_hau_spa_est_tsw_mly_nor_ind_jpn_knd_kor_rom_fre_akn_slo_tag_glc_aeg_mao_cnt_ben_cic_eng_heb_rus_hin_scr_por_qcu_afr_alb_svk_dyu_amr_ger_mlt_lit_sun_arw_swa_ita_swt_bat_tha_owc_tml_ewe_zul_tur_urd_cze_uzb_dgb_vie_anl_bem_xho_yor	0.800379696775949	1.90680514229957	0.0596327547151194
208	heb_por_swa_grk_amh_gam_mlt_ger_uzb_tur_zul_mao_bem_krd_pol_bsq_bos_owc_dgb_mnd_ukr_eng_yor_nor_ewe_urd_fin_bam_igb_est_pan_aeg_geo_prs_glc_ita_mol_anl_amr_bul_hun_swt_bat_rus_ind_jpn_tml_kor_hin_swe_ses_svk_mly_arw_tig_tag_cnt_fre_akn_afr_sod_alb_cze_slo_lit_qcu_ctl_ben_guj_ven_sid_rom_wly_spa_jav_lat_tsw_dut_lda_sun_tha_chh_knd_moo_fbf_aze_scr_mcd_azi_xho_vie_hau_tsn_dyu_cic	-0.71220736264836	-1.71079432105785	0.0904528865402325
209	hau_prs_swa_ctl_heb_amr_anl_bos_azi_tur_igb_sun_xho_scr_cze_bsq_spa_aeg_zul_mnd_urd_afr_tsw_nor_dyu_alb_est_ven_lda_hun_ben_wly_geo_rom_fre_por_bul_amh_sid_slo_fin_fbf_mao_rus_ind_jpn_tml_kor_ger_ukr_moo_svk_jav_ita_sod_tag_cnt_dut_ewe_eng_tig_mcd_guj_arw_swe_qcu_lat_grk_glc_yor_gam_lit_owc_pol_bat_mol_akn_pan_tsn_mly_tha_chh_knd_cic_swt_uzb_hin_krd_aze_bam_vie_mlt_ses_dgb_bem	-0.785204989894963	-1.89167292724042	0.061646280121874
210	amr_guj_igb_glc_gam_hau_mlt_spa_uzb_aze_ven_tag_swa_ita_ctl_bsq_nor_anl_tsw_cnt_arw_dut_xho_ben_moo_lit_est_yor_swt_fin_cze_sid_geo_rom_alb_svk_grk_sod_wly_fre_hun_dgb_bat_pol_mly_jpn_knd_kor_mcd_pan_ses_afr_sun_swe_owc_ind_mnd_mol_zul_scr_heb_rus_urd_krd_prs_qcu_slo_eng_bos_fbf_tig_ger_amh_hin_mao_bul_bam_ukr_lda_jav_tha_aeg_tml_bem_akn_azi_lat_por_tur_tsn_vie_chh_dyu_cic_ewe	-0.441771380799782	-1.0474134678903	0.297623470969591
211	hau_ben_fbf_hin_aeg_heb_tig_arw_azi_tur_xho_mly_akn_por_fre_bsq_rom_wly_bem_cnt_ctl_ukr_bam_ita_zul_ger_est_lda_igb_hun_glc_amr_geo_grk_swe_urd_lit_sod_anl_cze_fin_moo_sun_eng_mao_jpn_knd_kor_krd_alb_dgb_mol_tag_bos_mlt_bat_mnd_guj_ven_pan_sid_nor_svk_pol_afr_qcu_lat_scr_prs_ses_owc_spa_chh_rus_ind_mcd_yor_dut_dyu_jav_tha_amh_tml_swt_ewe_uzb_slo_bul_aze_cic_vie_gam_tsw_swa_tsn	0.342587224202468	0.805843537416492	0.42238879271286
212	gam_ben_moo_krd_anl_amr_sid_svk_tur_azi_swa_mly_ewe_ita_slo_bsq_bos_tig_ven_mnd_bul_cze_tsw_ger_zul_rom_fin_cic_igb_est_mcd_hau_geo_rus_dut_afr_ctl_chh_heb_eng_hun_dyu_jav_scr_mao_jpn_tml_kor_pan_alb_fbf_lit_ind_nor_aeg_bat_cnt_pol_lda_glc_mlt_por_grk_mol_urd_qcu_prs_ukr_hin_xho_wly_lat_owc_guj_tag_spa_bam_swe_swt_sun_tha_sod_knd_akn_tsn_aze_arw_fre_uzb_bem_vie_amh_dgb_yor_ses	0.18245962636853	0.429061068122919	0.668871075392904
213	anl_mcd_ven_guj_sid_amh_tig_spa_aze_tur_swa_mly_bem_ita_svk_bsq_rom_chh_ses_cnt_grk_lit_yor_bos_swt_alb_hun_tsw_fbf_est_scr_owc_geo_eng_swe_ger_pan_gam_heb_prs_fin_dgb_bat_afr_jav_jpn_knd_kor_fre_slo_ewe_por_tag_krd_sod_mao_mnd_glc_bam_ukr_mlt_cze_bul_ctl_dut_qcu_hin_arw_lat_cic_hau_nor_wly_rus_ind_urd_xho_ben_moo_sun_tha_amr_tml_tsn_zul_uzb_pol_mol_azi_igb_vie_aeg_dyu_lda_akn	-0.401487792216368	-0.95387871667091	0.342617816386977
214	sod_slo_zul_ger_gam_sid_heb_dut_aze_tur_dgb_bat_bam_swe_pol_bsq_svk_amr_ses_mnd_bos_bul_cic_lit_xho_pan_hun_dyu_ven_fin_hin_owc_geo_afr_spa_por_krd_aeg_hau_ukr_est_swa_jav_grk_ind_jpn_knd_kor_lat_rom_ewe_fre_mly_ben_amh_mao_cnt_alb_fbf_scr_anl_eng_mcd_prs_urd_qcu_glc_arw_ctl_bem_chh_ita_wly_nor_tag_rus_lda_mol_akn_sun_tha_tig_tml_swt_igb_azi_cze_guj_uzb_tsw_vie_mlt_tsn_moo_yor	-0.459096744188115	-1.09074759902643	0.278201923961533
215	anl_dut_yor_nor_aeg_hau_amh_swe_azi_tur_bam_mly_akn_scr_krd_bsq_rus_tig_zul_mnd_por_mcd_dyu_urd_ewe_alb_hun_ven_dgb_fin_lit_gam_geo_pol_glc_prs_fre_owc_wly_ger_est_ses_jav_bul_ind_jpn_knd_kor_hin_pan_xho_eng_tag_ita_heb_sun_cnt_rom_fbf_grk_sid_cze_ctl_bos_guj_qcu_arw_ukr_slo_tsw_chh_spa_amr_afr_bat_ben_swt_lat_igb_mao_tha_mlt_tml_tsn_cic_uzb_mol_svk_aze_swa_vie_sod_bem_moo_lda	0.242476113600798	0.570516980612591	0.569702997060226
216	sod_pan_tsw_lit_anl_aeg_wly_lat_aze_tur_xho_ind_moo_bos_scr_bsq_grk_chh_igb_cnt_ben_mol_swt_nor_zul_urd_est_swa_lda_hun_alb_hau_geo_dut_fre_ita_cze_heb_tig_spa_fin_yor_sun_ukr_tag_jpn_knd_kor_por_pol_ven_ger_mao_afr_gam_mly_mnd_guj_bem_glc_owc_eng_bul_svk_swe_qcu_krd_rom_slo_akn_mlt_mcd_amr_rus_jav_arw_ses_hin_dgb_bat_tha_sid_tml_dyu_cic_azi_ctl_prs_uzb_ewe_vie_amh_fbf_tsn_bam	0.0354751865335363	0.0835257853951608	0.933613001277119
217	amh_krd_ven_cze_sod_gam_chh_ben_aze_uzb_tsw_jav_lda_guj_ukr_bsq_spa_anl_bam_cnt_nor_lit_cic_pol_bem_por_est_zul_ses_fin_rom_wly_geo_swe_svk_lat_eng_tig_hau_scr_hun_ewe_mao_ger_tag_jpn_knd_kor_bos_ctl_akn_hin_bat_mol_mlt_mly_mnd_mcd_dyu_ita_heb_prs_slo_glc_grk_qcu_afr_fre_rus_igb_owc_alb_sid_dut_sun_bul_xho_urd_swa_ind_tha_aeg_tml_tsn_yor_tur_arw_pan_azi_dgb_vie_amr_moo_swt_fbf	-0.0497469480005224	-0.117143257769798	0.906999144307382
218	tig_por_tsw_alb_owc_sod_aeg_lit_aze_azi_dyu_ind_ven_hin_lat_bsq_spa_hau_bem_cnt_pol_arw_ewe_mcd_zul_ger_est_xho_fbf_fin_ukr_sid_geo_urd_pan_grk_mol_mlt_heb_slo_hun_akn_mly_svk_sun_jpn_knd_kor_eng_nor_igb_swe_bat_ben_wly_jav_mnd_dut_moo_bos_gam_scr_prs_guj_glc_qcu_krd_rus_rom_swt_chh_fre_amr_afr_mao_bul_swa_ctl_bam_tag_tha_anl_tml_dgb_cic_tur_ita_cze_uzb_lda_vie_amh_tsn_yor_ses	-0.771977989740957	-1.86002170332651	0.0660431664194844
219	chh_ukr_bem_bul_gam_tig_sod_rom_uzb_azi_akn_jav_lda_alb_bos_bsq_spa_amr_swa_cnt_pol_ita_dgb_lit_ewe_por_hun_zul_dyu_fin_rus_anl_geo_lat_ben_scr_fre_amh_hau_hin_est_bam_mly_slo_tag_jpn_knd_kor_glc_grk_swt_swe_sun_svk_aeg_bat_mnd_nor_igb_urd_sid_mol_guj_mcd_prs_qcu_afr_dut_pan_cic_heb_krd_owc_ger_ind_arw_moo_ctl_yor_mao_tha_wly_tml_tsn_ven_tur_cze_eng_aze_tsw_vie_mlt_fbf_ses_xho	-0.145970944232169	-0.34462530718212	0.731154194858052
220	owc_eng_bam_krd_sod_hau_aeg_cze_uzb_azi_cic_mly_zul_slo_bos_bsq_arw_mlt_dgb_mnd_hin_afr_ven_por_igb_swe_est_akn_yor_hun_grk_sid_geo_guj_scr_lit_urd_tig_heb_fre_fin_lda_sun_ukr_mao_jpn_tml_kor_mcd_rus_ewe_nor_tag_rom_amh_ind_cnt_svk_tsn_pol_wly_ita_lat_ben_spa_qcu_bul_glc_ger_moo_anl_alb_chh_mol_jav_dut_fbf_ctl_tsw_bat_tha_amr_knd_ses_swt_tur_pan_prs_aze_dyu_vie_gam_bem_xho_swa	-0.557522108509916	-1.32933551038707	0.186989105888165
221	chh_mol_dgb_spa_aeg_anl_amr_pan_uzb_tur_swt_sun_lda_bul_afr_bsq_ita_gam_moo_mnd_urd_slo_swa_mcd_akn_ben_hun_yor_dyu_est_lat_tig_geo_eng_ger_grk_por_wly_heb_guj_fin_ven_tag_cze_ind_jpn_knd_kor_arw_rom_tsn_rus_bat_krd_sod_mly_cnt_hin_bem_ctl_amh_prs_glc_lit_bos_qcu_swe_nor_alb_ewe_owc_dut_sid_fre_mao_svk_zul_pol_ses_jav_tha_hau_tml_igb_fbf_aze_scr_ukr_azi_xho_vie_mlt_bam_tsw_cic	-0.304892447281032	-0.720721855078597	0.472888432152973
222	anl_afr_xho_ukr_aeg_amr_wly_pol_uzb_azi_dgb_sun_bem_nor_rus_bsq_swe_heb_ewe_mnd_svk_glc_akn_cze_ses_scr_fin_bam_igb_hun_mol_amh_geo_bul_rom_mcd_prs_gam_chh_lat_est_tsn_mao_slo_jav_jpn_tml_kor_ctl_grk_tsw_krd_tag_urd_sid_bat_cnt_eng_lda_ger_tig_ita_fre_por_lit_qcu_guj_pan_arw_fbf_hau_dut_sod_spa_mly_ben_dyu_alb_moo_ind_tha_owc_knd_ven_zul_aze_bos_hin_tur_yor_vie_mlt_swt_swa_cic	-0.239041329368268	-0.564404681371721	0.573837497194235
223	aeg_nor_zul_rus_gam_heb_sid_bul_aze_tur_swt_bat_tsw_svk_krd_bsq_glc_wly_fbf_mnd_lit_ukr_lda_spa_akn_ger_fin_swa_xho_est_slo_mlt_geo_por_ita_cze_fre_sod_anl_grk_hun_bam_mly_arw_tag_jpn_tml_kor_guj_mcd_ven_alb_jav_dut_tig_sun_cnt_prs_dyu_scr_chh_bos_rom_eng_ctl_qcu_lat_ben_hin_cic_amr_mol_amh_urd_mao_pan_igb_pol_ewe_ind_tha_owc_knd_moo_dgb_uzb_swe_afr_azi_yor_vie_hau_tsn_bem_ses	-0.659359053529707	-1.58126889177097	0.11721174284431
224	anl_cze_lda_spa_sod_hau_amh_bul_azi_uzb_swt_ind_bem_lat_scr_bsq_urd_wly_ewe_mnd_alb_afr_dyu_ben_cic_grk_hun_yor_igb_est_slo_aeg_geo_swe_fre_ger_bos_sid_chh_rus_fin_xho_sun_ukr_bat_jpn_knd_kor_rom_eng_swa_ita_tag_guj_owc_jav_cnt_nor_zul_ctl_amr_svk_arw_prs_glc_qcu_mol_por_mcd_tsw_heb_lit_mlt_pan_mao_krd_bam_hin_akn_mly_tha_tig_tml_fbf_tsn_aze_pol_dut_tur_moo_vie_gam_ses_ven_dgb	-0.395478529770771	-0.938586988966227	0.35037410510373
225	anl_spa_yor_swe_amr_sid_amh_lit_tur_uzb_akn_jav_tsw_afr_cze_bsq_por_aeg_bem_cnt_eng_ben_zul_arw_fbf_guj_est_bam_xho_hun_ger_gam_geo_ita_lat_ukr_ctl_wly_owc_prs_fin_swt_tag_dut_ind_jpn_knd_kor_grk_krd_lda_urd_sun_scr_chh_bat_mnd_mol_ses_hin_tig_rus_bul_fre_nor_qcu_bos_pan_rom_tsn_mlt_mcd_heb_alb_mao_svk_dgb_pol_cic_mly_tha_hau_tml_swa_ewe_aze_slo_glc_azi_igb_vie_sod_dyu_moo_ven	-0.560396169094486	-1.33397892203578	0.185468333547191
226	wly_ben_lda_ctl_chh_sid_hau_alb_azi_tur_ewe_mly_dgb_pan_por_bsq_rus_amh_swt_cnt_grk_slo_igb_ukr_xho_ita_est_tsn_yor_hun_svk_heb_geo_arw_glc_mol_guj_aeg_amr_lit_fin_zul_ind_krd_tag_jpn_tml_kor_nor_lat_cic_rom_bat_hin_mlt_mao_mnd_pol_akn_bul_gam_cze_eng_swe_dut_qcu_prs_scr_afr_bam_sod_urd_anl_fre_jav_bos_ses_spa_dyu_sun_tha_owc_knd_tsw_bem_aze_mcd_ger_uzb_swa_vie_tig_fbf_moo_ven	-0.0300703616410357	-0.0708462626046573	0.943672238475829
227	chh_pan_dyu_krd_tig_owc_sod_mol_aze_uzb_xho_tag_cic_eng_ger_bsq_bos_anl_ses_cnt_pol_ctl_igb_mcd_ewe_glc_est_bem_dgb_hun_hin_wly_geo_guj_alb_por_rus_amh_sid_lat_fin_bam_ind_spa_bat_jpn_knd_kor_svk_bul_ven_scr_mao_nor_mlt_sun_mnd_cze_yor_ben_gam_lit_grk_ukr_ita_qcu_prs_fre_rom_lda_amr_arw_aeg_urd_jav_afr_fbf_slo_tsn_mly_tha_hau_tml_zul_swt_tur_swe_dut_azi_tsw_vie_heb_moo_akn_swa	-0.480186617398733	-1.1425505126888	0.256158204331672
228	chh_fre_swt_ita_gam_heb_owc_pan_uzb_tur_ses_tag_bam_afr_arw_bsq_svk_sid_lda_mnd_dut_rus_igb_swe_akn_cze_hun_zul_ewe_est_ukr_wly_geo_lit_nor_bul_pol_sod_tig_grk_fin_cic_jav_lat_mao_jpn_tml_kor_slo_rom_moo_ctl_mly_alb_aeg_sun_cnt_spa_fbf_ger_mlt_hin_krd_eng_mol_qcu_ben_bos_urd_dgb_amr_scr_hau_guj_ind_mcd_tsw_glc_xho_bat_tha_amh_knd_dyu_tsn_azi_prs_por_aze_yor_vie_anl_ven_swa_bem	-0.0843045852115009	-0.198884257469086	0.842787441606208
229	chh_mcd_akn_rom_aeg_mlt_sod_svk_tur_azi_tsw_ind_cic_ger_bos_bsq_lit_amh_swa_cnt_bul_alb_ses_urd_igb_afr_fin_bam_ewe_est_rus_sid_geo_nor_pan_por_ita_hau_owc_eng_hun_lda_tag_lat_jav_jpn_knd_kor_hin_krd_zul_mol_mly_grk_gam_mao_mnd_glc_moo_spa_anl_ben_pol_ukr_arw_qcu_prs_cze_guj_dyu_heb_dut_wly_ctl_sun_fre_tsn_swe_xho_bat_tha_amr_tml_yor_swt_aze_slo_scr_uzb_ven_vie_tig_bem_dgb_fbf	0.40932929787448	0.965756675256381	0.336670634016862
230	sid_lit_ewe_bos_hau_tig_wly_krd_uzb_aze_ses_jav_lda_mol_afr_bsq_guj_owc_zul_cnt_cze_ger_bam_slo_moo_spa_hun_dgb_ven_est_alb_heb_geo_prs_ukr_urd_scr_sod_chh_eng_fin_xho_ind_ita_mao_jpn_knd_kor_arw_grk_fbf_pol_bat_rom_amh_tag_mnd_por_swa_swe_aeg_rus_ctl_nor_lat_qcu_bul_svk_dut_tsw_amr_glc_anl_pan_sun_hin_igb_fre_yor_mly_tha_gam_tml_cic_bem_azi_ben_mcd_tur_dyu_vie_mlt_tsn_akn_swt	-0.0199420412701086	-0.047055963185322	0.962569526477665
231	anl_rus_akn_ctl_hau_heb_mlt_pol_aze_azi_yor_ind_swt_pan_mol_bsq_lit_gam_dgb_cnt_dut_alb_fbf_scr_zul_lat_est_bem_dyu_hun_krd_amr_geo_por_bos_hin_nor_amh_aeg_fre_fin_ses_mao_arw_sun_jpn_knd_kor_eng_bul_igb_ben_jav_rom_wly_mly_mnd_ita_ven_grk_tig_slo_guj_mcd_prs_qcu_afr_spa_cze_ewe_owc_swe_chh_glc_tag_svk_swa_ger_tsw_bat_tha_sid_tml_cic_xho_uzb_ukr_urd_tur_lda_vie_sod_bam_moo_tsn	-0.820664247920952	-1.97705308899997	0.0509970448468489
232	heb_urd_dyu_ukr_gam_sod_chh_por_tur_aze_moo_sun_lda_bos_mol_bsq_alb_hau_ses_cnt_lit_ben_akn_rom_tsn_pol_hun_bam_xho_est_pan_wly_geo_krd_cze_swe_rus_owc_anl_ita_fin_ewe_tag_mcd_ind_jpn_knd_kor_lat_nor_ven_bul_bat_grk_tig_mly_mnd_spa_yor_hin_aeg_fre_slo_ger_eng_qcu_afr_ctl_arw_tsw_amh_scr_mlt_guj_jav_svk_swa_prs_igb_mao_tha_amr_tml_swt_zul_uzb_dut_glc_azi_dgb_vie_sid_bem_fbf_cic	-0.453489165390264	-1.07563874686799	0.284871462455868
233	wly_krd_yor_dut_amr_gam_sod_hin_aze_uzb_xho_mly_akn_mcd_pan_bsq_ukr_chh_tsn_mnd_grk_ita_swa_afr_dgb_glc_hun_tsw_bam_est_spa_anl_geo_nor_rom_por_rus_owc_mlt_pol_fin_ses_ind_swe_jav_jpn_tml_kor_ger_lat_swt_ctl_sun_eng_amh_mao_cnt_fre_igb_arw_tig_prs_ben_lit_guj_qcu_cze_slo_svk_moo_hau_mol_aeg_alb_tag_urd_cic_scr_zul_bat_tha_sid_knd_ven_ewe_azi_bul_bos_tur_dyu_vie_heb_bem_fbf_lda	0.179067110273021	0.421533472829508	0.674338303062929
234	owc_nor_akn_krd_mlt_wly_amh_spa_aze_azi_zul_sun_bam_afr_svk_bsq_arw_anl_xho_mnd_slo_swe_swa_urd_ven_bul_hun_swt_igb_fin_ben_hau_geo_ita_rus_glc_lat_amr_tig_pan_est_dyu_mly_scr_tag_jpn_tml_kor_eng_ukr_tsn_mcd_mao_fre_gam_ind_cnt_dut_tsw_ctl_sid_cze_mol_pol_prs_qcu_hin_por_bos_ewe_heb_alb_chh_grk_jav_lit_moo_guj_ses_bat_tha_sod_knd_fbf_cic_uzb_ger_rom_tur_yor_vie_aeg_lda_dgb_bem	-0.406518590794001	-0.965776904941607	0.336660563094141
235	sod_lat_bam_ukr_amh_gam_mlt_mcd_aze_uzb_lda_mao_swa_rom_lit_bsq_grk_amr_akn_mnd_prs_arw_tsw_pan_swt_spa_est_ses_dyu_fin_ger_heb_geo_scr_fre_dut_hin_sid_anl_svk_hun_cic_bat_ben_tag_jpn_tml_kor_urd_por_bem_alb_mly_afr_wly_jav_cnt_guj_moo_slo_chh_bul_krd_bos_ita_qcu_cze_eng_glc_xho_tig_swe_hau_rus_sun_pol_fbf_mol_ewe_ind_tha_owc_knd_zul_tsn_azi_ctl_nor_tur_yor_vie_aeg_igb_dgb_ven	-0.581775742758132	-1.38764477060642	0.168561186739931
236	mlt_lit_tsn_alb_hau_amh_chh_ben_tur_azi_igb_sun_dgb_arw_ctl_bsq_eng_sid_tsw_mnd_afr_slo_zul_spa_bem_ukr_est_ewe_bam_hun_guj_tig_geo_bul_glc_urd_cze_owc_wly_fre_fin_fbf_tag_rom_bat_jpn_tml_kor_lat_pan_ven_ger_mao_mol_aeg_jav_cnt_mcd_lda_ita_gam_grk_swe_rus_svk_qcu_krd_scr_nor_yor_amr_bos_heb_prs_ind_hin_akn_pol_moo_mly_tha_sod_knd_swt_cic_uzb_por_dut_aze_dyu_vie_anl_xho_swa_ses	-0.0557686412498369	-0.131504713255902	0.895660131737892
237	amr_lat_yor_afr_sid_wly_mlt_bul_uzb_tur_akn_ind_fbf_ukr_pol_bsq_eng_sod_cic_mnd_ben_por_lda_swe_ewe_bos_fin_tsw_bam_est_grk_hau_geo_dut_rus_hin_urd_aeg_heb_lit_hun_dgb_bat_slo_mly_jpn_tml_kor_alb_arw_ven_mol_mao_glc_chh_tag_cnt_ger_xho_guj_amh_fre_ctl_svk_pan_qcu_ita_rom_cze_zul_anl_spa_owc_mcd_jav_nor_moo_prs_tsn_sun_tha_gam_knd_swa_dyu_azi_scr_krd_aze_igb_vie_tig_bem_swt_ses	-0.458986929557945	-1.09151107853684	0.277867789642444
238	wly_ukr_dyu_spa_owc_chh_gam_bos_aze_uzb_akn_bat_swt_pol_guj_bsq_scr_sod_ses_mnd_lit_eng_ewe_por_bem_mol_hun_zul_tsn_est_lat_tig_geo_swe_cze_glc_alb_hau_amr_rom_fin_igb_tag_rus_ind_jpn_tml_kor_ctl_ger_moo_nor_jav_arw_amh_mao_cnt_hin_swa_afr_aeg_krd_ben_prs_ita_qcu_svk_dut_slo_bam_heb_mcd_mlt_fre_sun_pan_cic_urd_ven_mly_tha_anl_knd_fbf_lda_azi_grk_bul_tur_tsw_vie_sid_dgb_yor_xho	-0.348257416346239	-0.82494609085919	0.411513166510623
239	hau_ita_bam_arw_owc_chh_mlt_glc_uzb_tur_moo_mao_swa_swe_hin_bsq_pan_tig_lda_cnt_ukr_ctl_swt_ger_dgb_fre_fin_ses_akn_est_spa_sid_geo_afr_svk_eng_ben_wly_gam_bul_hun_tsw_jav_slo_ind_jpn_knd_kor_dut_mcd_yor_guj_bat_por_heb_mly_mnd_krd_dyu_grk_amr_bos_lit_lat_alb_qcu_rus_nor_rom_fbf_anl_pol_sod_scr_sun_urd_tsn_prs_igb_tag_tha_aeg_tml_zul_bem_aze_mol_cze_azi_cic_vie_amh_ven_xho_ewe	0.0905009404536457	0.213013126736333	0.831782965824113
240	owc_pol_dgb_krd_wly_chh_gam_hin_uzb_azi_swa_bat_tsw_ben_fre_bsq_eng_hau_tsn_mnd_por_afr_bem_ctl_yor_rom_fin_igb_swt_est_mcd_aeg_geo_swe_prs_slo_dut_tig_anl_cze_hun_fbf_mly_rus_mao_jpn_tml_kor_scr_urd_zul_ukr_jav_grk_amr_ind_cnt_nor_cic_bos_heb_pan_ita_lit_lat_qcu_svk_mol_alb_xho_amh_spa_mlt_ger_sun_arw_ses_guj_lda_tag_tha_sod_knd_moo_akn_tur_glc_bul_aze_dyu_vie_sid_ven_bam_ewe	-0.590297623216824	-1.41097135003649	0.161589546134676
241	mlt_rom_bam_rus_sid_gam_amr_lit_tur_aze_tsw_tag_lda_guj_mcd_bsq_pol_tig_zul_mnd_mol_slo_yor_spa_fbf_alb_hun_moo_dyu_est_fre_hau_geo_ita_afr_swe_ukr_anl_chh_cze_fin_tsn_ind_eng_mao_jpn_knd_kor_urd_ben_bem_por_bat_bos_sod_jav_cnt_dut_swa_prs_wly_svk_ger_arw_nor_qcu_glc_scr_bul_ses_aeg_lat_heb_krd_mly_grk_cic_pan_swt_sun_tha_amh_tml_igb_xho_azi_hin_ctl_uzb_ewe_vie_owc_akn_ven_dgb	0.270880597246371	0.637693043231018	0.525240473501482
242	anl_pan_dgb_por_sod_hau_amr_arw_tur_uzb_ven_mao_swt_alb_ger_bsq_mol_mlt_fbf_cnt_rom_prs_tsw_ben_xho_eng_fin_yor_tsn_est_scr_owc_geo_hin_mcd_urd_svk_wly_heb_fre_hun_bam_ind_grk_bat_jpn_knd_kor_bul_dut_swa_pol_tag_glc_chh_jav_mnd_ctl_moo_bos_tig_krd_afr_lit_nor_qcu_guj_swe_cze_ewe_gam_spa_amh_ukr_mly_ita_akn_slo_bem_sun_tha_aeg_tml_lda_ses_azi_lat_rus_aze_zul_vie_sid_igb_cic_dyu	-0.880693543244821	-2.12588045270454	0.0361625615390306
243	wly_arw_swa_lit_amh_anl_tig_spa_uzb_aze_ewe_mly_xho_guj_afr_bsq_swe_aeg_bem_cnt_bul_bos_dyu_ben_dgb_grk_hun_akn_ses_fin_dut_sid_geo_eng_mol_alb_ita_sod_gam_nor_est_igb_mao_pol_tag_jpn_tml_kor_urd_slo_moo_krd_ind_prs_hau_sun_mnd_por_ven_cze_owc_ukr_rom_svk_rus_qcu_fre_mcd_hin_lda_mlt_lat_chh_ctl_bat_scr_tsn_glc_yor_jav_tha_heb_knd_fbf_zul_tur_ger_pan_azi_tsw_vie_amr_cic_swt_bam	-0.746953115463066	-1.79372938494579	0.0761064055693122
244	amh_rom_cic_alb_gam_wly_mlt_mol_tur_aze_dyu_bat_lda_lit_lat_bsq_hin_hau_fbf_mnd_urd_ctl_bam_swe_ven_guj_hun_tsw_yor_fin_prs_sod_geo_glc_fre_slo_nor_chh_heb_ben_est_ewe_ind_scr_sun_jpn_tml_kor_ita_bos_dgb_pan_tag_arw_amr_mao_cnt_ukr_swa_mcd_aeg_pol_bul_dut_afr_qcu_cze_eng_krd_ses_sid_spa_tig_ger_mly_grk_akn_svk_moo_jav_tha_owc_knd_swt_zul_azi_por_rus_uzb_igb_vie_anl_tsn_xho_bem	-0.185375897227712	-0.437753265004546	0.662580147157673
245	sid_prs_akn_mol_wly_heb_owc_nor_uzb_tur_cic_ind_fbf_krd_mcd_bsq_por_amr_ewe_mnd_pol_dut_bem_alb_dyu_ctl_hun_dgb_swa_est_swe_chh_geo_grk_eng_arw_bos_hau_sod_slo_fin_zul_mly_ben_jav_jpn_knd_kor_scr_afr_yor_rus_sun_cze_gam_bat_cnt_bul_xho_lit_amh_lat_guj_hin_spa_qcu_rom_glc_ita_tsn_anl_pan_aeg_fre_mao_svk_moo_ukr_bam_tag_tha_mlt_tml_swt_ses_aze_urd_ger_azi_igb_vie_tig_ven_tsw_lda	-0.294577213507871	-0.696282727993747	0.487988352545727
246	wly_ita_ven_rom_chh_sod_gam_scr_uzb_aze_yor_jav_swt_ger_ukr_bsq_glc_amh_akn_mnd_rus_afr_tsw_guj_zul_slo_est_tsn_bam_hun_lat_aeg_geo_ctl_eng_pan_arw_heb_anl_alb_fin_dgb_ind_prs_tag_jpn_tml_kor_svk_por_swa_krd_mao_swe_mlt_mly_cnt_nor_cic_grk_tig_lit_mol_fre_ben_qcu_pol_hin_cze_dyu_amr_bos_hau_mcd_sun_spa_ewe_urd_igb_bat_tha_owc_knd_moo_ses_azi_dut_bul_tur_xho_vie_sid_lda_fbf_bem	-0.115272837648682	-0.271899416201203	0.786302061940211
247	sod_grk_dgb_rom_sid_amr_amh_krd_aze_uzb_lda_mly_akn_slo_hin_bsq_pan_anl_yor_mnd_mcd_nor_tsw_ita_bem_ukr_est_moo_igb_hun_fre_chh_geo_urd_spa_ben_svk_gam_mlt_ger_fin_ses_sun_afr_jav_jpn_tml_kor_por_ctl_swt_alb_ind_mol_hau_bat_cnt_scr_ven_arw_tig_prs_lat_glc_lit_qcu_eng_pol_guj_zul_wly_dut_heb_bos_mao_swe_xho_cze_swa_tag_tha_owc_knd_tsn_dyu_azi_bul_rus_tur_ewe_vie_aeg_cic_fbf_bam	-0.685449073998307	-1.64027122388752	0.104326989345364
248	mlt_hin_swa_bos_heb_sod_wly_por_azi_aze_cic_jav_tsn_glc_lat_bsq_mcd_hau_dgb_cnt_ukr_krd_igb_grk_ses_arw_fin_ewe_bam_hun_cze_sid_geo_mol_prs_nor_rom_amh_tig_rus_est_fbf_tag_dut_bat_jpn_tml_kor_guj_svk_lda_alb_ind_slo_aeg_sun_mnd_ger_yor_ctl_anl_urd_lit_spa_afr_qcu_bul_ita_eng_bem_chh_scr_gam_pol_mly_pan_swt_swe_moo_mao_tha_amr_knd_akn_tsw_tur_fre_ben_uzb_xho_vie_owc_zul_ven_dyu	0.165673022702631	0.389632915781074	0.697698851731306
249	sod_rus_ses_ctl_anl_heb_wly_dut_azi_tur_moo_jav_fbf_pan_svk_bsq_lit_aeg_lda_cnt_krd_nor_dgb_ukr_akn_spa_est_xho_ewe_hun_swe_tig_geo_grk_fre_alb_por_owc_amr_rom_fin_swt_mao_hin_ind_jpn_knd_kor_bul_ben_zul_mol_bat_prs_chh_mly_mnd_ger_bam_bos_sid_ita_guj_afr_slo_qcu_scr_cze_pol_ven_mlt_lat_hau_mcd_sun_urd_bem_eng_igb_tag_tha_amh_tml_tsn_swa_uzb_arw_glc_aze_cic_vie_gam_yor_dyu_tsw	-0.425381624530992	-1.0083075450157	0.315923099025125
250	heb_rom_yor_ger_sod_aeg_amr_hin_uzb_tur_ewe_sun_bam_ita_lit_bsq_rus_hau_swt_mnd_mol_urd_zul_svk_fbf_prs_hun_dgb_dyu_fin_scr_sid_geo_krd_arw_spa_mcd_amh_anl_fre_est_ven_mly_guj_ind_jpn_knd_kor_cze_nor_xho_glc_jav_grk_wly_bat_cnt_dut_cic_pan_mlt_bul_swe_bos_ctl_qcu_pol_por_alb_bem_tig_eng_gam_lat_tag_afr_igb_ben_moo_mao_tha_chh_tml_ses_tsn_azi_slo_ukr_aze_swa_vie_owc_akn_lda_tsw	-0.739072754719636	-1.77220103588914	0.0796360836149039
251	wly_eng_igb_ctl_gam_sid_hau_svk_uzb_tur_dyu_bat_dgb_prs_arw_bsq_grk_mlt_bam_mnd_por_pan_swa_lat_xho_hin_est_fbf_ses_hun_guj_tig_geo_ger_dut_mcd_spa_aeg_chh_rom_fin_tsn_sun_bos_mao_jpn_tml_kor_alb_pol_tsw_fre_mly_bul_sod_jav_cnt_rus_moo_swe_anl_ukr_cze_lit_slo_qcu_glc_nor_mol_yor_heb_urd_amh_krd_tag_ita_cic_scr_zul_ind_tha_amr_knd_akn_ven_azi_ben_afr_aze_lda_vie_owc_bem_ewe_swt	-0.294735060599473	-0.697941598775388	0.486955110339216
252	sod_scr_swt_ger_amr_wly_amh_alb_tur_azi_dyu_mly_fbf_krd_rus_bsq_glc_tig_ven_cnt_nor_grk_xho_por_akn_lit_hun_moo_lda_est_ukr_mlt_geo_dut_arw_ctl_ben_heb_hau_guj_fin_zul_bat_pan_ind_jpn_knd_kor_lat_ita_ewe_mcd_jav_afr_aeg_sun_mnd_slo_dgb_cze_anl_mol_spa_fre_swe_qcu_bos_eng_rom_swa_gam_svk_sid_hin_tag_pol_yor_prs_igb_mao_tha_chh_tml_tsn_tsw_uzb_urd_bul_aze_ses_vie_owc_bem_bam_cic	-0.0608174059960005	-0.1433561510639	0.886319071271068
253	amr_grk_bem_rus_gam_tig_sod_afr_aze_uzb_bam_ind_zul_lat_lit_bsq_svk_wly_ses_mnd_alb_eng_swa_krd_ewe_pan_fin_tsw_lda_est_cze_hau_geo_swe_urd_ita_ctl_sid_chh_nor_hun_fbf_bat_mcd_mly_jpn_tml_kor_guj_bul_dyu_spa_jav_slo_anl_tag_cnt_ger_swt_prs_aeg_arw_mol_por_ukr_qcu_bos_fre_scr_tsn_heb_dut_amh_pol_mao_glc_ven_rom_akn_sun_tha_mlt_knd_dgb_cic_azi_hin_ben_tur_xho_vie_owc_yor_moo_igb	0.0780196368968284	0.183803793560528	0.854567545194054
254	sid_pol_zul_ctl_amr_wly_owc_krd_tur_aze_dgb_mly_ses_pan_prs_bsq_rom_sod_fbf_mnd_arw_guj_dyu_ben_tsw_cze_fin_ewe_cic_est_spa_gam_geo_por_urd_lit_swe_amh_mlt_afr_hun_bem_jav_ger_sun_jpn_tml_kor_bos_ukr_moo_rus_bat_ita_chh_tag_cnt_scr_xho_alb_hau_hin_lat_mcd_eng_qcu_fre_mol_svk_swa_heb_bul_tig_nor_mao_dut_ven_slo_yor_ind_tha_anl_knd_lda_igb_uzb_grk_glc_azi_tsn_vie_aeg_bam_swt_akn	-0.256350054391449	-0.606342570417346	0.545764525060733
255	amr_krd_ses_eng_aeg_heb_anl_cze_aze_uzb_igb_jav_yor_guj_svk_bsq_rus_mlt_bem_mnd_spa_swe_tsn_scr_dgb_bos_fin_fbf_zul_hun_bul_sid_geo_ita_alb_rom_grk_wly_tig_arw_est_bam_ind_nor_mly_jpn_knd_kor_pan_fre_akn_prs_mao_urd_sod_sun_cnt_ben_ewe_glc_gam_afr_mol_hin_mcd_qcu_ukr_pol_lat_dyu_amh_lit_owc_slo_tag_ger_cic_por_ven_bat_tha_hau_tml_lda_tsw_azi_dut_ctl_tur_swt_vie_chh_moo_swa_xho	-0.620548873466398	-1.48393151566938	0.141208464405573
256	sid_lit_tsw_fre_aeg_anl_mlt_pol_aze_tur_dgb_jav_tsn_afr_eng_bsq_dut_amh_swa_cnt_alb_guj_bam_ita_yor_ctl_fin_dyu_bem_hun_urd_wly_geo_bul_scr_ger_bos_hau_tig_nor_est_cic_ind_arw_bat_jpn_tml_kor_mcd_prs_fbf_spa_mly_rom_chh_sun_mnd_por_xho_grk_heb_slo_cze_swe_svk_qcu_pan_krd_ben_ven_sod_lat_owc_glc_tag_rus_lda_ukr_ewe_mao_tha_gam_knd_swt_moo_azi_mol_hin_uzb_ses_vie_amr_igb_akn_zul	-0.065224784518502	-0.153849853955241	0.878061483375858
257	aeg_swe_igb_alb_amh_wly_gam_rus_azi_aze_swa_mly_bem_afr_rom_bsq_dut_tig_akn_mnd_ita_mcd_yor_bos_dgb_spa_hun_tsn_tsw_est_svk_sid_geo_prs_cze_pan_fre_heb_amr_ctl_fin_dyu_bat_nor_jav_jpn_knd_kor_lat_glc_bam_lit_ind_urd_sod_mao_cnt_ben_xho_mol_chh_pol_arw_eng_bul_qcu_por_ukr_slo_lda_anl_ger_hau_scr_sun_krd_ven_grk_fbf_tag_tha_owc_tml_zul_moo_uzb_guj_hin_tur_ses_vie_mlt_ewe_cic_swt	-0.436849488703901	-1.0375283234255	0.302179824634326
258	chh_hin_yor_ctl_anl_amr_gam_nor_aze_uzb_dgb_ind_tsn_lat_mcd_bsq_por_mlt_bam_cnt_rus_cze_tsw_pol_swt_bul_est_moo_cic_fin_grk_hau_geo_lit_svk_ger_mol_wly_heb_rom_hun_swa_mao_scr_mly_jpn_knd_kor_alb_eng_ses_glc_sun_krd_owc_bat_mnd_ita_bem_urd_aeg_dut_ben_pan_prs_qcu_afr_swe_spa_akn_sid_guj_tig_bos_tag_ukr_fbf_slo_zul_jav_tha_sod_tml_lda_igb_tur_arw_fre_azi_xho_vie_amh_dyu_ewe_ven	0.23430601225548	0.551662523057626	0.582502739462156
259	sid_ben_fbf_eng_tig_mlt_anl_bul_aze_uzb_tsn_bat_xho_lit_swe_bsq_glc_amr_zul_cnt_afr_rom_moo_ger_cic_pol_est_lda_tsw_hun_mcd_gam_geo_svk_hin_urd_slo_owc_heb_pan_fin_swt_ind_rus_jav_jpn_knd_kor_ukr_krd_ven_arw_sun_ctl_amh_tag_mnd_scr_ses_mol_hau_bos_grk_spa_guj_qcu_alb_por_cze_yor_sod_fre_chh_lat_mao_ita_dgb_nor_swa_mly_tha_aeg_tml_bem_dyu_tur_prs_dut_azi_igb_vie_wly_akn_bam_ewe	-1.20610674555647	-2.97277195798375	0.00375758046536114
260	sid_urd_swt_eng_sod_chh_tig_ben_aze_tur_ses_bat_fbf_scr_prs_bsq_lit_heb_akn_mnd_mcd_bos_igb_rus_lda_fre_hun_xho_ewe_fin_mol_owc_geo_cze_por_swe_spa_amh_gam_glc_est_zul_mly_dut_tag_jpn_knd_kor_pan_ger_bam_alb_jav_pol_mlt_ind_cnt_grk_dyu_svk_anl_ukr_afr_guj_hin_qcu_arw_krd_rom_tsw_amr_ctl_wly_bul_sun_nor_swa_lat_cic_mao_tha_aeg_tml_dgb_ven_azi_slo_ita_uzb_tsn_vie_hau_moo_bem_yor	0.212219924584549	0.500404809589159	0.617972196708826
261	sid_grk_zul_pan_gam_hau_tig_bos_azi_aze_bam_tag_dgb_mcd_mol_bsq_arw_anl_cic_cnt_rom_nor_moo_rus_swa_svk_est_ven_fbf_fin_scr_mlt_geo_krd_hin_bul_swe_sod_aeg_lit_hun_bem_bat_spa_ind_jpn_knd_kor_glc_cze_xho_por_mao_urd_owc_mly_mnd_ctl_lda_ben_heb_pol_afr_slo_alb_qcu_ukr_lat_fre_dyu_chh_ita_amr_guj_sun_ger_igb_dut_swt_jav_tha_wly_tml_ses_akn_uzb_prs_eng_tur_tsn_vie_amh_yor_ewe_tsw	-0.189358076809419	-0.446742953376916	0.65609926542512
262	tig_mol_bem_lat_anl_chh_sod_arw_tur_aze_fbf_mly_bam_afr_dut_bsq_fre_amr_igb_cnt_por_guj_zul_glc_dgb_slo_est_dyu_tsn_fin_pol_wly_geo_rom_alb_grk_swe_amh_owc_ctl_hun_xho_ind_nor_tag_jpn_tml_kor_ger_mcd_lda_urd_bat_hin_gam_jav_mnd_krd_moo_ben_hau_spa_scr_lit_bos_qcu_pan_cze_bul_tsw_sid_ukr_heb_eng_sun_ita_cic_svk_akn_mao_tha_aeg_knd_ewe_swa_azi_prs_rus_uzb_swt_vie_mlt_ven_ses_yor	-0.118072048011475	-0.278123611202977	0.781534875013128
263	amr_lit_swa_svk_wly_owc_gam_krd_aze_azi_ewe_bat_igb_ita_dut_bsq_arw_hau_fbf_mnd_eng_cze_ven_ben_tsn_bos_est_xho_moo_fin_ger_mlt_geo_pol_guj_nor_pan_chh_sod_swe_hun_cic_mao_fre_mly_jpn_knd_kor_urd_ctl_lda_alb_jav_grk_anl_ind_cnt_lat_swt_slo_tig_mcd_scr_rus_hin_qcu_rom_prs_por_dyu_aeg_mol_sid_ukr_tag_spa_yor_afr_ses_sun_tha_amh_tml_bam_tsw_uzb_glc_bul_tur_bem_vie_heb_dgb_zul_akn	0.0376051420945435	0.0885609699864867	0.929621257115288
264	heb_arw_ewe_eng_gam_tig_sid_prs_aze_uzb_ses_sun_ven_lit_swe_bsq_dut_anl_dyu_mnd_bul_cze_tsw_scr_bem_mol_est_moo_swt_hun_ukr_amr_geo_rom_guj_nor_por_aeg_chh_afr_fin_tsn_mao_pan_mly_jpn_tml_kor_rus_urd_zul_krd_jav_ita_owc_ind_cnt_ben_swa_pol_sod_glc_spa_lat_svk_qcu_mcd_grk_ger_yor_wly_hin_amh_fre_tag_bos_fbf_alb_dgb_bat_tha_mlt_knd_akn_xho_tur_slo_ctl_azi_cic_vie_hau_igb_lda_bam	-1.12822280712906	-2.76718455015353	0.0068222558941779
265	sid_arw_bam_grk_owc_mlt_hau_slo_azi_tur_dyu_sun_swt_cze_scr_bsq_nor_tig_swa_cnt_hin_eng_ewe_pol_cic_alb_hun_fbf_ven_est_prs_chh_geo_lat_pan_bul_swe_anl_gam_krd_fin_tsn_jav_bos_mao_jpn_tml_kor_ger_mcd_dgb_fre_mly_por_amr_bat_mnd_lit_ses_spa_amh_dut_ita_mol_guj_qcu_svk_afr_rus_tsw_aeg_ukr_sod_rom_tag_ben_lda_glc_igb_ind_tha_heb_knd_bem_akn_aze_urd_ctl_uzb_yor_vie_wly_zul_moo_xho	-0.261719457220098	-0.619180040431763	0.537311624400917
266	chh_hin_yor_alb_sod_gam_owc_bul_uzb_tur_tsw_sun_ven_ctl_ita_bsq_mcd_wly_swt_cnt_por_grk_fbf_mol_dgb_glc_est_swa_igb_fin_scr_amr_geo_prs_nor_ger_afr_sid_aeg_pol_hun_akn_bat_urd_mly_jpn_tml_kor_fre_bos_moo_ukr_jav_spa_anl_tag_mnd_pan_bam_eng_tig_rus_cze_krd_lit_qcu_dut_slo_guj_zul_amh_svk_mlt_swe_ind_lat_dyu_ben_bem_mao_tha_heb_knd_ewe_lda_aze_rom_arw_azi_cic_vie_hau_tsn_xho_ses	0.1000697099605	0.235447643989179	0.814379000413003
267	owc_fre_dyu_mcd_wly_anl_hau_svk_tur_aze_ses_tag_moo_ukr_nor_bsq_pan_aeg_ven_mnd_spa_arw_zul_rus_lda_grk_est_akn_bem_fin_glc_gam_geo_rom_ger_lat_swe_amh_amr_alb_hun_yor_jav_urd_mly_jpn_tml_kor_eng_ben_cic_hin_mao_slo_heb_ind_cnt_dut_igb_pol_tig_ctl_por_prs_mol_qcu_afr_krd_cze_bam_mlt_guj_chh_lit_sun_scr_xho_ita_fbf_bat_tha_sid_knd_swa_ewe_uzb_bul_bos_azi_dgb_vie_sod_swt_tsn_tsw	-0.270627612401892	-0.639641250480868	0.523978420296871
268	anl_prs_tsw_krd_gam_owc_wly_swe_uzb_tur_ses_jav_moo_pol_cze_bsq_ger_mlt_zul_cnt_bul_glc_igb_ben_cic_grk_hun_swa_yor_est_por_hau_geo_mol_urd_lat_hin_sod_amh_ctl_fin_dyu_bat_scr_tag_jpn_knd_kor_afr_nor_dgb_rom_sun_bos_chh_mly_mnd_ukr_fbf_eng_aeg_fre_lit_spa_slo_qcu_mcd_pan_alb_ewe_sid_dut_tig_rus_mao_svk_lda_guj_xho_ind_tha_amr_tml_akn_ven_aze_ita_arw_azi_swt_vie_heb_bam_tsn_bem	-0.554336553210751	-1.32122896734512	0.189666496044431
269	aeg_fre_yor_mol_amh_mlt_gam_arw_aze_tur_swa_mao_fbf_pan_swe_bsq_guj_anl_swt_mnd_prs_eng_lda_bos_xho_spa_est_ven_ses_fin_cze_chh_geo_svk_glc_afr_mcd_sod_amr_pol_hun_dyu_jav_krd_mly_jpn_knd_kor_ita_rom_dgb_urd_tag_ctl_tig_bat_cnt_ben_zul_nor_owc_ukr_grk_bul_lit_qcu_ger_alb_slo_ewe_hau_lat_sid_rus_sun_hin_tsn_dut_bem_ind_tha_heb_tml_igb_moo_azi_scr_por_uzb_cic_vie_wly_tsw_bam_akn	-0.481484906040246	-1.14382212811048	0.25563304707708
270	amh_lat_lda_glc_hau_wly_tig_pol_tur_aze_zul_tag_ses_svk_hin_bsq_lit_owc_ven_mnd_spa_ukr_dyu_ita_ewe_dut_hun_swa_cic_fin_ben_chh_geo_pan_afr_cze_ger_gam_anl_alb_est_xho_bat_rus_mly_jpn_tml_kor_mol_guj_tsn_ctl_sun_eng_heb_ind_cnt_swe_yor_nor_aeg_arw_urd_scr_krd_qcu_rom_prs_fre_bam_sid_slo_mlt_mcd_jav_grk_moo_bos_bem_mao_tha_sod_knd_tsw_swt_azi_por_bul_uzb_igb_vie_amr_fbf_akn_dgb	0.0221170222210049	0.0520815155318636	0.95857544709517
271	owc_rom_fbf_ctl_gam_aeg_sid_ger_uzb_tur_swa_mly_bem_nor_pol_bsq_prs_heb_igb_mnd_lit_slo_yor_spa_tsw_eng_est_bam_ewe_fin_cze_tig_geo_urd_lat_hin_alb_sod_anl_grk_hun_ses_mao_pan_jav_jpn_knd_kor_bul_fre_dyu_mol_tag_krd_amh_ind_cnt_ben_moo_scr_hau_mcd_dut_guj_swe_qcu_por_glc_bos_akn_wly_svk_amr_ukr_sun_arw_zul_rus_dgb_bat_tha_mlt_tml_cic_tsn_aze_ita_afr_azi_ven_vie_chh_lda_swt_xho	0.0930655717577149	0.21904966015778	0.827091386820872
272	wly_slo_yor_afr_mlt_amh_tig_mcd_aze_tur_bam_mao_bem_prs_guj_bsq_swe_sid_ses_cnt_scr_nor_lda_ger_tsn_eng_hun_akn_dgb_fin_ben_heb_geo_cze_hin_rom_pol_sod_aeg_grk_est_moo_jav_svk_tag_jpn_knd_kor_bul_mol_swt_urd_bat_bos_anl_mly_mnd_alb_cic_lit_gam_ita_spa_krd_dut_qcu_ctl_ukr_pan_ewe_chh_rus_owc_por_sun_glc_xho_lat_dyu_ind_tha_hau_tml_tsw_swa_azi_arw_fre_uzb_zul_vie_amr_igb_ven_fbf	-0.161341037339246	-0.38084134795223	0.704189542106087
273	aeg_bos_moo_grk_gam_owc_wly_prs_azi_uzb_ven_jav_ewe_rom_spa_bsq_ukr_chh_xho_cnt_nor_fre_lda_ita_fbf_ben_hun_dyu_bam_fin_svk_amh_geo_bul_ger_guj_hin_anl_tig_ctl_est_swa_sun_por_mly_jpn_tml_kor_pan_swe_zul_dut_tag_rus_hau_mao_mnd_mcd_cic_pol_mlt_scr_slo_urd_arw_qcu_eng_mol_lat_dgb_sod_krd_amr_glc_bat_alb_akn_cze_tsw_ind_tha_heb_knd_tsn_bem_tur_afr_lit_aze_yor_vie_sid_igb_swt_ses	0.11739976622688	0.276413371744062	0.782843945886751
274	tig_slo_moo_fre_amh_hau_amr_swe_aze_uzb_ven_mly_yor_mcd_lat_bsq_afr_sod_dyu_cnt_pan_hin_tsn_ukr_dgb_arw_est_tsw_ses_hun_ita_owc_geo_ben_spa_urd_pol_sid_mlt_cze_fin_zul_tag_svk_jav_jpn_knd_kor_bos_rus_fbf_alb_ind_ger_anl_mao_mnd_rom_cic_guj_heb_glc_grk_nor_scr_qcu_ctl_mol_eng_bam_gam_prs_wly_bul_sun_por_ewe_lit_igb_bat_tha_chh_tml_swa_akn_tur_krd_dut_azi_lda_vie_aeg_bem_swt_xho	0.0483967453250284	0.113860201024476	0.909594058467983
275	anl_ukr_lda_slo_tig_aeg_mlt_glc_aze_tur_tsn_ind_zul_lit_rom_bsq_por_gam_swa_mnd_nor_cze_ven_spa_tsw_lat_hun_xho_yor_fin_arw_owc_geo_hin_swe_prs_pol_chh_heb_ger_est_akn_mao_eng_bat_jpn_tml_kor_svk_fre_moo_urd_tag_guj_amh_mly_cnt_bos_dgb_ctl_sod_mol_rus_dut_alb_qcu_ita_afr_mcd_bam_amr_grk_wly_scr_jav_ben_ses_krd_dyu_sun_tha_sid_knd_ewe_swt_azi_pan_bul_uzb_igb_vie_hau_bem_cic_fbf	-0.528468950553959	-1.25735490196179	0.211773517744085
276	anl_mcd_dyu_ben_sod_wly_sid_grk_azi_aze_bem_jav_dgb_scr_swe_bsq_dut_amh_cic_cnt_lat_fre_zul_ita_tsn_prs_est_fbf_yor_hun_ger_hau_geo_krd_ctl_pan_lit_tig_owc_glc_fin_ven_tag_ukr_mao_jpn_tml_kor_bul_pol_bam_eng_sun_mol_aeg_mly_mnd_slo_swa_svk_mlt_afr_rom_rus_alb_qcu_urd_nor_guj_akn_amr_hin_chh_bos_ind_arw_igb_cze_ewe_bat_tha_gam_knd_swt_moo_tur_spa_por_uzb_lda_vie_heb_tsw_ses_xho	0.321424979786708	0.756991902223347	0.450968302045225
277	amh_ita_yor_ben_anl_wly_heb_nor_tur_uzb_lda_mly_ses_svk_bos_bsq_rus_owc_moo_mnd_mcd_scr_dyu_lat_ven_hin_est_fbf_dgb_hun_cze_tig_geo_dut_por_alb_krd_aeg_amr_pan_fin_bam_bat_bul_ind_jpn_tml_kor_pol_guj_swa_swe_sun_spa_sod_tag_cnt_afr_igb_grk_sid_fre_arw_ctl_lit_qcu_rom_slo_urd_cic_mlt_mol_hau_ukr_jav_prs_bem_ger_zul_mao_tha_gam_knd_tsw_tsn_aze_eng_glc_azi_swt_vie_chh_xho_ewe_akn	-0.00372951000056646	-0.00878480970179941	0.993009643290029
278	anl_eng_igb_arw_chh_tig_gam_urd_uzb_aze_tsn_ind_ven_nor_afr_bsq_rus_owc_fbf_mnd_lat_alb_tsw_bos_dgb_bul_est_ses_akn_fin_grk_amh_geo_hin_ctl_ben_ger_sod_heb_fre_hun_lda_jav_spa_tag_jpn_tml_kor_lit_glc_bem_scr_bat_svk_wly_mly_cnt_prs_bam_mol_sid_ukr_guj_ita_mcd_qcu_pan_dut_slo_moo_hau_por_amr_swe_mao_rom_swt_krd_ewe_sun_tha_aeg_knd_cic_swa_tur_pol_cze_azi_xho_vie_mlt_zul_yor_dyu	-0.354445967854409	-0.838843182734065	0.403708298698117
279	tig_pol_ven_grk_anl_sod_aeg_krd_uzb_azi_moo_ind_swa_spa_scr_bsq_pan_hau_lda_mnd_arw_ukr_dgb_slo_yor_urd_est_dyu_xho_hun_bos_chh_geo_prs_ben_ger_glc_gam_amr_por_fin_tsw_tag_lit_mly_jpn_knd_kor_lat_nor_akn_rus_mao_fre_heb_jav_cnt_afr_ses_cze_owc_mol_mcd_ctl_swe_qcu_alb_hin_svk_bam_sid_rom_mlt_bul_sun_ita_swt_eng_bem_bat_tha_wly_tml_zul_cic_aze_guj_dut_tur_ewe_vie_amh_tsn_igb_fbf	-0.0615779410442349	-0.144929361553893	0.885080275500153
280	sod_lat_moo_afr_tig_wly_owc_ger_uzb_tur_bam_ind_cic_mcd_hin_bsq_rus_amr_akn_mnd_krd_arw_igb_swe_yor_lit_hun_ven_xho_est_bos_sid_geo_guj_eng_ben_pan_gam_anl_scr_fin_tsn_tag_dut_sun_jpn_knd_kor_rom_cze_dyu_slo_bat_bul_amh_jav_cnt_nor_tsw_svk_mlt_fre_pol_urd_ukr_qcu_por_ctl_grk_swt_aeg_prs_heb_glc_mao_mol_bem_ita_fbf_mly_tha_hau_tml_dgb_lda_aze_spa_alb_azi_ses_vie_chh_swa_ewe_zul	-0.564516827870768	-1.34419048224541	0.182156653230908
281	amr_rom_ven_bul_tig_owc_wly_grk_azi_uzb_dyu_mao_zul_ger_afr_bsq_urd_anl_lda_cnt_guj_mol_moo_svk_ses_pol_fin_cic_tsw_est_eng_sod_geo_scr_bos_ukr_pan_aeg_chh_fre_hun_fbf_sun_glc_jav_jpn_tml_kor_cze_krd_bam_ctl_tag_dut_heb_mly_mnd_por_akn_mcd_hau_alb_lit_lat_ben_qcu_hin_ita_arw_igb_amh_swe_mlt_prs_ind_nor_bem_spa_yor_bat_tha_sid_knd_ewe_swa_aze_rus_slo_tur_dgb_vie_gam_tsn_xho_swt	0.138083875455569	0.324975763906473	0.745929334701933
282	mlt_bul_ewe_fre_aeg_anl_tig_grk_azi_aze_cic_bat_tsn_nor_swe_bsq_krd_gam_ven_cnt_arw_ger_ses_dut_akn_spa_fin_dyu_bem_est_mcd_chh_geo_urd_prs_eng_afr_owc_hau_ben_hun_fbf_sun_slo_mly_jpn_tml_kor_pan_ctl_swt_scr_ind_hin_amr_tag_mnd_lit_lda_por_heb_alb_guj_svk_mol_qcu_bos_ukr_rom_dgb_amh_cze_sod_pol_jav_lat_yor_glc_igb_mao_tha_sid_knd_bam_swa_tur_rus_ita_uzb_zul_vie_wly_moo_tsw_xho	0.397306579631587	0.936179147983417	0.351605648366389
283	tig_bul_cic_arw_sod_chh_heb_cze_tur_azi_igb_ind_tsw_ctl_rom_bsq_ger_hau_yor_cnt_prs_bos_moo_slo_swa_svk_hun_lda_bam_fin_fre_wly_geo_guj_pol_pan_grk_anl_mlt_hin_est_xho_jav_lat_bat_jpn_knd_kor_krd_por_swt_nor_tag_afr_gam_mao_mnd_urd_tsn_spa_owc_mol_lit_swe_ita_qcu_ben_scr_ukr_ven_sid_dut_aeg_mcd_sun_glc_fbf_alb_dgb_mly_tha_amh_tml_ewe_akn_uzb_eng_rus_aze_ses_vie_amr_dyu_zul_bem	-0.825283431343739	-1.9933323126869	0.0491551356961311
284	mlt_pan_cic_lat_hau_owc_chh_eng_uzb_tur_xho_bat_bem_cze_glc_bsq_ben_tig_ewe_cnt_rus_ukr_dgb_slo_swt_fre_est_igb_akn_hun_guj_amh_geo_swe_ita_afr_svk_anl_aeg_mcd_fin_lda_mao_ctl_tag_jpn_knd_kor_por_lit_zul_scr_jav_grk_gam_sun_mnd_mol_tsw_bos_heb_rom_ger_bul_urd_qcu_krd_nor_spa_fbf_wly_pol_sod_alb_mly_arw_dyu_prs_ses_ind_tha_sid_tml_yor_moo_aze_hin_dut_azi_swa_vie_amr_tsn_ven_bam	-0.26897980489665	-0.636134944223812	0.526250950104266
285	wly_hin_moo_ger_heb_amr_hau_swe_uzb_tur_ses_ind_swt_grk_ita_bsq_glc_aeg_lda_mnd_guj_krd_akn_bul_ven_lit_fin_tsn_ewe_est_pan_gam_geo_rom_prs_urd_bos_owc_tig_arw_hun_swa_bat_dut_jav_jpn_knd_kor_scr_ctl_bam_cze_mly_slo_mlt_sun_cnt_spa_tsw_svk_anl_mol_por_eng_nor_qcu_rus_pol_ben_igb_sid_afr_chh_fre_tag_alb_dgb_mcd_cic_mao_tha_amh_tml_fbf_zul_aze_lat_ukr_azi_xho_vie_sod_yor_dyu_bem	0.270816083366406	0.637839049224907	0.525145835713656
286	aeg_prs_swt_swe_tig_amh_amr_nor_aze_uzb_ven_mly_fbf_hin_mol_bsq_fre_sid_bam_cnt_bul_svk_moo_alb_lda_pol_fin_xho_igb_est_ger_wly_geo_eng_spa_afr_pan_gam_hau_cze_hun_ewe_jav_guj_sun_jpn_tml_kor_ben_bos_dgb_rom_ind_urd_sod_mao_mnd_glc_zul_slo_anl_rus_lat_lit_dut_qcu_ctl_ita_grk_tsn_mlt_mcd_owc_arw_bat_scr_akn_ukr_ses_tag_tha_heb_knd_bem_cic_azi_por_krd_tur_yor_vie_chh_tsw_dyu_swa	-0.507351862180426	-1.20760206838819	0.230262540287828
287	anl_scr_ses_rom_chh_owc_aeg_ita_tur_azi_cic_mly_xho_ukr_svk_bsq_cze_tig_dgb_mnd_pan_mcd_igb_lit_lda_fre_est_fbf_dyu_hun_dut_gam_geo_ctl_ben_krd_hin_sod_amh_urd_fin_ewe_tag_grk_sun_jpn_tml_kor_prs_slo_swa_eng_bat_por_heb_jav_cnt_guj_tsw_lat_wly_arw_spa_ger_afr_qcu_nor_bul_pol_bam_mlt_glc_amr_mol_mao_bos_tsn_alb_zul_ind_tha_sid_knd_bem_akn_uzb_rus_swe_aze_swt_vie_hau_ven_yor_moo	-0.532554195095856	-1.2693547468953	0.207481969302421
288	sod_lat_cic_eng_amr_heb_owc_afr_tur_uzb_xho_ind_ses_ben_prs_bsq_mcd_tig_bam_cnt_cze_pol_lda_grk_moo_ctl_fin_swt_dyu_hun_ukr_sid_geo_krd_nor_bul_fre_amh_chh_spa_est_zul_mly_rus_jav_jpn_tml_kor_scr_swe_akn_lit_bat_mol_mlt_tag_mnd_slo_igb_alb_anl_urd_guj_hin_dut_qcu_ger_glc_por_bem_gam_pan_hau_ita_sun_rom_yor_bos_tsw_mao_tha_wly_knd_ven_ewe_azi_arw_svk_aze_tsn_vie_aeg_fbf_dgb_swa	-0.0203310369227394	-0.0478682576011711	0.961923884631899
289	owc_dut_fbf_ger_sod_aeg_tig_pol_tur_uzb_lda_sun_xho_lat_ita_bsq_rom_hau_zul_mnd_ben_bul_cic_mcd_bam_ctl_hun_yor_igb_fin_ukr_wly_geo_pan_bos_spa_swe_amr_heb_eng_est_swa_tag_afr_mly_jpn_tml_kor_fre_urd_dyu_prs_mao_alb_mlt_ind_cnt_rus_swt_krd_sid_guj_svk_slo_glc_qcu_grk_por_scr_akn_chh_nor_amh_mol_jav_hin_dgb_lit_ven_bat_tha_gam_knd_bem_ses_aze_cze_arw_azi_tsn_vie_anl_tsw_moo_ewe	-0.569158064059324	-1.35753918842048	0.177895036191777
290	tig_guj_swa_pol_mlt_chh_hau_prs_azi_tur_lda_bat_bem_bos_rus_bsq_ger_gam_tsn_cnt_rom_grk_dyu_eng_ewe_urd_fin_fbf_dgb_est_bul_aeg_geo_scr_lat_ctl_mol_anl_heb_cze_hun_cic_mly_lit_sun_jpn_tml_kor_svk_spa_zul_ben_ind_afr_sod_tag_mnd_arw_bam_ukr_wly_pan_alb_fre_slo_qcu_nor_dut_ita_akn_sid_mcd_amr_swe_jav_krd_yor_por_ven_mao_tha_owc_knd_swt_igb_uzb_hin_glc_aze_ses_vie_amh_xho_tsw_moo	-0.372535931859225	-0.883440768803524	0.37927622214041
291	aeg_bul_dyu_hin_anl_wly_owc_pan_uzb_azi_akn_sun_bam_lit_ukr_bsq_svk_amr_fbf_cnt_rus_ctl_zul_mcd_tsw_spa_est_bem_igb_hun_guj_sid_geo_ita_scr_alb_por_chh_amh_cze_fin_ses_mao_lat_tag_jpn_tml_kor_ben_rom_swa_nor_bat_fre_sod_mly_mnd_urd_dgb_arw_mlt_krd_slo_prs_eng_qcu_dut_pol_ger_moo_gam_mol_heb_bos_ind_grk_ewe_swe_yor_jav_tha_tig_knd_tsn_lda_tur_glc_afr_aze_xho_vie_hau_cic_ven_swt	0.163116064306981	0.383635648995621	0.702124147009696
292	chh_krd_dyu_dut_hau_aeg_anl_por_aze_uzb_swt_sun_akn_glc_urd_bsq_rus_sid_igb_mnd_swe_ctl_tsw_lat_bam_lit_est_ven_tsn_hun_spa_mlt_geo_slo_rom_eng_ben_tig_wly_alb_fin_cic_mly_grk_bat_jpn_knd_kor_prs_mol_bem_ita_jav_svk_amr_ind_cnt_ukr_yor_hin_sod_bos_bul_pol_cze_qcu_guj_fre_afr_dgb_heb_scr_amh_pan_mao_ger_ewe_arw_moo_tag_tha_gam_tml_xho_zul_azi_nor_mcd_tur_ses_vie_owc_swa_fbf_lda	-0.162881810095175	-0.384093720395599	0.701785778266927
293	mlt_grk_tsw_mcd_sod_hau_tig_alb_tur_aze_cic_mao_akn_prs_ger_bsq_rom_aeg_zul_mnd_ben_por_tsn_svk_dyu_bul_fin_moo_xho_hun_pol_gam_geo_dut_arw_pan_cze_amr_heb_slo_est_igb_mly_fre_jav_jpn_knd_kor_mol_lat_yor_spa_sun_afr_wly_tag_cnt_bos_lda_hin_anl_rus_ukr_krd_guj_qcu_lit_swe_ita_swa_sid_glc_amh_nor_bat_urd_ewe_scr_swt_ind_tha_chh_tml_bem_ses_azi_ctl_eng_uzb_bam_vie_owc_ven_dgb_fbf	-0.391393258466416	-0.92703930503799	0.356305746230687
294	heb_urd_moo_spa_owc_sid_sod_prs_tur_azi_xho_jav_tsn_rus_afr_bsq_ukr_amr_ven_cnt_ger_svk_zul_rom_igb_nor_fin_bam_swa_est_alb_hau_geo_swe_hin_eng_guj_aeg_wly_krd_hun_cic_sun_pol_mao_jpn_tml_kor_slo_bul_dgb_cze_bat_dut_amh_ind_mnd_arw_fbf_mcd_anl_bos_ita_lit_glc_qcu_mol_lat_ben_akn_tig_scr_mlt_pan_mly_fre_ses_por_dyu_tag_tha_gam_knd_lda_ewe_aze_ctl_grk_uzb_swt_vie_chh_bem_yor_tsw	-0.322966511171259	-0.764862076079426	0.446290216880103
295	heb_ukr_tsw_alb_owc_chh_amh_por_azi_uzb_bam_mao_ven_lat_nor_bsq_svk_anl_lda_mnd_pan_arw_ses_swe_fbf_bos_hun_moo_bem_est_slo_sod_geo_mcd_fre_eng_prs_amr_sid_ita_fin_swt_jav_ger_tag_jpn_knd_kor_ben_krd_zul_pol_ind_guj_tig_mly_cnt_urd_dgb_hin_wly_dut_grk_ctl_spa_qcu_rus_glc_cze_cic_mlt_scr_aeg_lit_bat_mol_igb_bul_akn_sun_tha_gam_tml_tsn_dyu_tur_rom_afr_aze_xho_vie_hau_yor_ewe_swa	-0.462223973892507	-1.09801116312358	0.275034293855199
296	tig_ukr_ewe_eng_sid_chh_hau_pan_aze_tur_swa_tag_bam_afr_ger_bsq_scr_sod_cic_cnt_ctl_cze_ven_svk_xho_lat_fin_ses_lda_hun_swe_wly_geo_nor_bul_spa_por_aeg_heb_pol_est_yor_bat_grk_mao_jpn_tml_kor_mcd_slo_akn_ben_ind_guj_anl_sun_mnd_ita_fbf_fre_amh_alb_prs_lit_krd_qcu_rom_glc_urd_zul_gam_mol_amr_rus_jav_dut_swt_arw_bem_mly_tha_mlt_knd_dgb_igb_uzb_bos_hin_azi_moo_vie_owc_tsw_tsn_dyu	-0.369986247306681	-0.876326042337926	0.383110751505506
297	tig_arw_xho_pol_mlt_wly_gam_alb_tur_azi_yor_tag_ses_krd_rus_bsq_afr_owc_swa_cnt_hin_ben_ewe_mol_igb_mcd_hun_dyu_tsn_fin_svk_aeg_geo_ctl_ukr_bul_fre_hau_sod_bos_est_ven_mao_ita_sun_jpn_knd_kor_por_cze_zul_lit_ind_glc_amh_jav_mnd_dut_bem_prs_heb_lat_slo_spa_rom_qcu_guj_eng_nor_swt_anl_swe_sid_ger_mly_urd_cic_scr_akn_bat_tha_chh_tml_dgb_moo_uzb_grk_pan_aze_bam_vie_amr_fbf_lda_tsw	-0.104213811821404	-0.246255581352275	0.806027099051664
298	hau_svk_igb_pol_anl_amh_wly_afr_aze_tur_lda_mly_cic_pan_glc_bsq_hin_aeg_swt_mnd_ita_bos_dyu_alb_fbf_rom_hun_ven_xho_est_ben_sid_geo_ukr_guj_prs_bul_amr_chh_ger_fin_tsw_tag_mcd_mao_jpn_tml_kor_arw_cze_tsn_eng_jav_lat_mlt_bat_cnt_rus_yor_scr_gam_swe_mol_por_fre_qcu_ctl_lit_urd_dgb_tig_spa_heb_dut_sun_krd_moo_grk_ewe_ind_tha_sod_knd_ses_zul_uzb_nor_slo_azi_akn_vie_owc_swa_bem_bam	-0.250570870298192	-0.591671601448996	0.555506078085369
299	anl_fre_zul_swe_gam_tig_aeg_alb_azi_aze_akn_jav_xho_glc_dut_bsq_urd_sod_yor_cnt_bul_svk_swa_cze_fbf_scr_fin_cic_dyu_est_pol_hau_geo_lat_rom_ben_nor_sid_mlt_arw_hun_lda_tag_por_mly_jpn_tml_kor_hin_pan_moo_slo_ind_grk_owc_mao_mnd_rus_swt_guj_amh_ger_krd_mcd_prs_qcu_eng_bos_ctl_tsn_amr_lit_wly_afr_bat_ita_bem_spa_dgb_sun_tha_heb_knd_igb_ven_uzb_mol_ukr_tur_ewe_vie_chh_bam_ses_tsw	-0.488271565975776	-1.16076515078483	0.248708331355206
300	heb_pan_ven_ger_sod_mlt_anl_scr_azi_uzb_ewe_sun_yor_prs_ita_bsq_alb_aeg_dyu_mnd_bos_bul_ses_lit_dgb_ben_est_tsn_bam_fin_lat_owc_geo_guj_slo_grk_ukr_sid_amr_pol_hun_fbf_tag_swe_mao_jpn_knd_kor_rus_svk_lda_afr_bat_rom_wly_jav_cnt_ctl_akn_mcd_hau_cze_krd_spa_hin_qcu_urd_nor_glc_zul_amh_fre_chh_mol_ind_por_swt_eng_tsw_mly_tha_gam_tml_moo_cic_tur_arw_dut_aze_bem_vie_tig_swa_igb_xho	-0.911855512974744	-2.20608642256195	0.0298411101870292
301	chh_pan_ven_cze_aeg_hau_mlt_rus_tur_uzb_dyu_sun_swa_glc_mol_bsq_guj_gam_bam_cnt_por_grk_cic_hin_yor_lat_hun_lda_moo_fin_ger_sid_geo_lit_spa_prs_rom_anl_owc_urd_est_ewe_mly_svk_ind_jpn_tml_kor_bos_ita_igb_pol_bat_slo_heb_jav_mnd_fre_xho_scr_sod_ben_alb_ctl_ukr_qcu_arw_swe_eng_ses_amh_bul_tig_afr_mao_mcd_bem_dut_zul_tag_tha_amr_knd_tsw_dgb_aze_nor_krd_azi_fbf_vie_wly_tsn_akn_swt	-0.150657557132597	-0.355471313327378	0.723041515541177
302	amh_lit_moo_mcd_owc_sid_sod_por_tur_aze_ven_tag_akn_urd_ben_bsq_eng_tig_ewe_cnt_bos_dut_swa_mol_dyu_glc_est_tsn_cic_hun_swe_heb_geo_spa_cze_rus_ita_hau_mlt_krd_fin_yor_bat_bul_mly_jpn_knd_kor_scr_guj_tsw_lat_jav_arw_wly_sun_mnd_ger_bem_ukr_chh_grk_slo_alb_fre_qcu_hin_pan_svk_zul_amr_pol_gam_prs_mao_ctl_igb_nor_bam_ind_tha_anl_tml_dgb_xho_azi_rom_afr_uzb_ses_vie_aeg_lda_fbf_swt	-0.62087028085306	-1.48642193796425	0.140549935316932
303	tig_dut_akn_lit_amh_sod_owc_eng_uzb_aze_bem_tag_bam_urd_slo_bsq_bul_amr_swt_cnt_bos_pan_dyu_glc_moo_guj_est_ewe_cic_fin_fre_mlt_geo_ben_afr_hin_ukr_chh_heb_pol_hun_igb_ind_por_sun_jpn_tml_kor_arw_spa_tsn_ctl_jav_scr_sid_mao_mnd_krd_fbf_prs_aeg_mcd_mol_ita_grk_qcu_alb_rus_cze_yor_gam_nor_hau_swe_bat_svk_tsw_rom_zul_mly_tha_wly_knd_ses_ven_tur_lat_ger_azi_lda_vie_anl_dgb_swa_xho	-0.816133191913192	-1.97171913169697	0.0516131909605629
304	tig_ger_moo_mol_hau_mlt_chh_grk_aze_uzb_bem_jav_ses_glc_ita_bsq_pan_owc_lda_cnt_ben_por_cic_lat_swt_nor_hun_tsw_fbf_est_eng_sod_geo_swe_svk_dut_slo_wly_amr_fre_fin_tsn_mao_urd_ind_jpn_knd_kor_rus_prs_igb_bul_mly_ukr_aeg_bat_mnd_mcd_dyu_lit_gam_afr_cze_guj_pol_qcu_arw_krd_scr_dgb_sid_alb_anl_ctl_sun_rom_ewe_spa_yor_tag_tha_amh_tml_zul_swa_azi_hin_bos_tur_bam_vie_heb_akn_xho_ven	0.171158287467628	0.402205084171012	0.688456018405389
305	hau_urd_bem_swe_amh_wly_aeg_pol_azi_tur_xho_ind_tsn_spa_ukr_bsq_fre_owc_ewe_mnd_ctl_eng_bam_arw_akn_krd_est_igb_zul_fin_mcd_anl_geo_mol_lat_ben_cze_mlt_chh_slo_hun_swt_sun_por_mly_jpn_knd_kor_lit_rus_dyu_afr_bat_guj_sod_jav_cnt_bos_lda_svk_tig_alb_hin_rom_dut_qcu_pan_ger_ita_ses_sid_bul_heb_glc_tag_scr_moo_nor_ven_mao_tha_gam_tml_yor_swa_aze_prs_grk_uzb_fbf_vie_amr_cic_dgb_tsw	-0.392761514207217	-0.931405732918294	0.354055342824333
306	mlt_glc_fbf_pol_anl_tig_sid_krd_azi_aze_cic_bat_yor_ben_bos_bsq_fre_gam_igb_cnt_prs_guj_tsw_pan_swa_urd_fin_zul_bam_hun_grk_aeg_geo_hin_cze_arw_afr_wly_heb_spa_est_tsn_mao_eng_mly_jpn_tml_kor_ita_scr_swt_mcd_tag_ukr_chh_jav_mnd_slo_ven_nor_owc_ctl_ger_lat_mol_qcu_rus_rom_swe_dgb_amh_por_hau_dut_ind_alb_moo_svk_ses_sun_tha_amr_knd_ewe_akn_tur_bul_lit_uzb_bem_vie_sod_lda_dyu_xho	-0.391360166480891	-0.928274305679302	0.3556683146816
307	sod_eng_dgb_rus_amh_anl_tig_ctl_aze_uzb_akn_mao_bam_swe_dut_bsq_scr_heb_swt_cnt_pol_lit_ven_ukr_swa_mol_hun_moo_tsw_fin_rom_aeg_geo_ger_prs_ita_lat_hau_amr_nor_est_tsn_tag_por_sun_jpn_knd_kor_cze_afr_ses_bos_ind_ben_wly_bat_mnd_bul_cic_svk_owc_spa_grk_slo_alb_qcu_guj_glc_urd_ewe_mlt_arw_sid_fre_jav_krd_fbf_hin_zul_mly_tha_chh_tml_dyu_xho_tur_pan_mcd_azi_lda_vie_gam_yor_igb_bem	-0.948883233410292	-2.30533173336128	0.0233716564711151
308	tig_lat_zul_fre_sid_anl_gam_grk_azi_tur_akn_mly_cic_cze_ger_bsq_nor_sod_yor_cnt_rus_arw_ewe_slo_moo_swe_hun_swa_fbf_est_urd_mlt_geo_afr_prs_svk_por_chh_aeg_pan_fin_xho_jav_bos_tag_jpn_tml_kor_guj_lit_igb_mcd_ind_krd_wly_mao_mnd_ukr_dgb_ita_heb_ben_glc_mol_eng_qcu_scr_alb_pol_swt_amh_dut_amr_hin_sun_bul_tsw_rom_bam_bat_tha_owc_knd_lda_dyu_uzb_spa_ctl_aze_ven_vie_hau_bem_tsn_ses	-0.614242690138898	-1.46849249753506	0.145344832945787
309	owc_dut_moo_por_wly_anl_aeg_pol_aze_azi_yor_mly_swt_scr_spa_bsq_afr_heb_swa_mnd_ukr_krd_ven_glc_cic_prs_hun_tsn_dyu_est_urd_sid_geo_fre_ben_svk_grk_sod_hau_bul_fin_zul_jav_arw_tag_jpn_tml_kor_cze_hin_bem_mol_bat_bos_chh_ind_cnt_rus_tsw_alb_amh_rom_ger_ita_guj_qcu_pan_lat_swe_igb_amr_slo_tig_eng_mao_mcd_akn_ctl_bam_sun_tha_mlt_knd_lda_ewe_tur_nor_lit_uzb_xho_vie_gam_ses_dgb_fbf	-1.30930607465709	-3.26520513364975	0.00153190569130802
310	wly_afr_igb_fre_owc_amr_mlt_nor_tur_uzb_swa_jav_cic_lat_lit_bsq_urd_tig_ven_cnt_ctl_bul_fbf_slo_bam_dut_fin_ses_xho_est_alb_anl_geo_guj_svk_mol_grk_aeg_amh_swe_hun_moo_sun_scr_ind_jpn_tml_kor_por_hin_tsn_eng_mao_arw_gam_bat_mnd_ger_swt_ita_hau_ben_glc_pan_krd_qcu_ukr_rus_mcd_zul_heb_pol_sod_cze_tag_prs_dgb_rom_yor_mly_tha_sid_knd_tsw_ewe_azi_spa_bos_aze_dyu_vie_chh_akn_bem_lda	-0.948901161850259	-2.30535418715245	0.0233703451386084
311	tig_hin_cic_slo_amh_aeg_amr_grk_azi_uzb_igb_ind_lda_pan_eng_bsq_afr_anl_moo_cnt_ukr_bul_tsn_por_swt_ben_est_dyu_fbf_fin_krd_heb_geo_arw_lat_ita_cze_owc_mlt_mcd_hun_tsw_mly_rom_mao_jpn_tml_kor_ctl_svk_bam_scr_tag_guj_chh_sun_mnd_rus_yor_pol_hau_spa_bos_fre_prs_qcu_alb_glc_nor_dgb_gam_swe_sid_dut_bat_lit_xho_urd_zul_jav_tha_sod_knd_swa_bem_tur_ger_mol_aze_ewe_vie_wly_akn_ses_ven	-0.316577688314967	-0.749102770415336	0.455685838790543
312	owc_ukr_zul_urd_gam_amr_tig_bul_tur_uzb_moo_mao_tsw_ita_swe_bsq_ben_wly_cic_mnd_eng_ctl_bam_mcd_igb_rus_hun_akn_fbf_fin_glc_aeg_geo_fre_bos_rom_mol_amh_mlt_cze_est_yor_tag_scr_ind_jpn_tml_kor_por_prs_swt_ger_jav_slo_sid_sun_cnt_dut_lda_grk_heb_arw_afr_pan_svk_qcu_lit_lat_nor_swa_anl_hin_chh_spa_bat_guj_tsn_pol_dgb_mly_tha_sod_knd_ses_ewe_aze_alb_krd_azi_bem_vie_hau_xho_dyu_ven	-0.620983610155142	-1.48491888906541	0.140947090783306
313	aeg_pol_yor_rus_chh_sod_amh_ctl_azi_aze_tsn_tag_swa_eng_arw_bsq_ger_owc_swt_mnd_swe_bos_xho_spa_fbf_krd_fin_tsw_ven_hun_mol_wly_geo_bul_fre_grk_ita_tig_gam_rom_est_ewe_mao_afr_jav_jpn_knd_kor_hin_guj_akn_lat_sun_pan_heb_mly_cnt_mcd_bem_prs_sid_por_dut_lit_urd_qcu_slo_nor_cze_moo_hau_ben_anl_alb_ind_ukr_igb_svk_bam_bat_tha_amr_tml_lda_dyu_uzb_scr_glc_tur_ses_vie_mlt_dgb_zul_cic	0.223765710599653	0.526542546744297	0.599764886565055
314	gam_ben_swa_bul_aeg_amh_owc_urd_azi_tur_akn_sun_dgb_cze_ger_bsq_afr_sid_cic_mnd_fre_dut_igb_ctl_fbf_hin_est_bam_bem_fin_scr_anl_geo_rus_eng_swe_slo_sod_tig_rom_hun_lda_mao_glc_tag_jpn_knd_kor_lat_pan_moo_mol_mly_arw_amr_bat_cnt_prs_swt_grk_chh_svk_por_lit_mcd_qcu_alb_bos_ukr_zul_heb_pol_wly_krd_jav_nor_xho_ita_ses_ind_tha_hau_tml_ven_tsw_uzb_spa_guj_aze_yor_vie_mlt_ewe_tsn_dyu	0.110979721543423	0.261260417149746	0.794469389392554
315	wly_pol_ven_cze_aeg_amh_heb_ita_aze_tur_igb_ind_ewe_por_ger_bsq_ctl_gam_lda_cnt_grk_glc_zul_mol_ses_svk_fin_tsw_swt_est_lit_owc_geo_nor_lat_pan_guj_hau_tig_eng_hun_dyu_tag_slo_bat_jpn_knd_kor_dut_prs_cic_scr_mly_hin_chh_mao_mnd_alb_dgb_spa_sod_krd_mcd_ukr_ben_qcu_arw_urd_swe_bam_mlt_bul_sid_rus_jav_rom_akn_afr_xho_sun_tha_anl_tml_yor_swa_uzb_fre_bos_azi_bem_vie_amr_fbf_moo_tsn	-0.123506036273939	-0.291180222630504	0.771561915065311
316	wly_krd_xho_lit_anl_chh_amh_rom_tur_azi_bam_bat_swt_mol_ben_bsq_mcd_mlt_ven_mnd_swe_spa_dgb_scr_ewe_glc_hun_tsn_swa_est_eng_amr_geo_bos_ctl_svk_ita_owc_heb_arw_fin_ses_sun_cze_mao_jpn_tml_kor_rus_ger_bem_fre_jav_ukr_aeg_tag_cnt_hin_igb_prs_sid_afr_alb_por_urd_qcu_dut_pan_bul_zul_sod_nor_gam_grk_mly_lat_tsw_slo_cic_ind_tha_tig_knd_fbf_lda_uzb_guj_pol_aze_yor_vie_hau_dyu_moo_akn	-0.358365889563842	-0.849267188911383	0.39791351613808
317	gam_swe_yor_rom_mlt_heb_sid_ita_tur_uzb_swa_jav_bem_pan_ben_bsq_nor_amr_bam_mnd_grk_cze_zul_svk_ses_ukr_est_cic_dgb_hun_hin_tig_geo_eng_fre_guj_mcd_wly_chh_pol_fin_dyu_mly_lit_mao_jpn_knd_kor_ger_rus_swt_scr_bat_prs_hau_sun_cnt_lat_lda_glc_owc_spa_urd_bos_arw_qcu_por_mol_bul_xho_aeg_krd_anl_afr_tag_alb_tsw_dut_ven_ind_tha_amh_tml_fbf_ewe_azi_ctl_slo_aze_akn_vie_sod_igb_tsn_moo	0.618738597815958	1.46351152304019	0.146699250531977
318	aeg_rom_zul_ita_amr_anl_tig_glc_azi_uzb_swt_mly_tsn_svk_krd_bsq_rus_chh_xho_mnd_hin_ben_dyu_scr_akn_lat_hun_cic_ven_est_lit_mlt_geo_bul_ukr_nor_guj_sod_owc_prs_fin_ewe_bat_afr_sun_jpn_knd_kor_mol_por_moo_arw_ind_grk_sid_tag_cnt_fre_dgb_ctl_amh_cze_spa_pan_eng_qcu_ger_mcd_bos_yor_heb_slo_hau_pol_mao_urd_lda_dut_bem_jav_tha_wly_tml_fbf_swa_tur_alb_swe_aze_ses_vie_gam_tsw_igb_bam	0.0130549344928966	0.0307218966577531	0.97555716350863
319	chh_mcd_lda_nor_heb_tig_mlt_prs_tur_uzb_xho_jav_moo_guj_hin_bsq_scr_wly_ven_cnt_ukr_alb_tsn_ben_swt_cze_fin_zul_dgb_est_svk_hau_geo_rom_mol_krd_dut_gam_owc_slo_hun_yor_tag_lit_bat_jpn_tml_kor_ger_bos_bem_afr_sun_pan_sod_mly_mnd_arw_fbf_grk_aeg_rus_eng_ita_glc_qcu_bul_fre_spa_dyu_anl_ctl_sid_por_mao_pol_akn_swe_ses_ind_tha_amr_knd_ewe_swa_aze_urd_lat_azi_bam_vie_amh_igb_cic_tsw	0.656793493369164	1.55674396045849	0.122927934141068
320	aeg_afr_xho_mcd_amr_gam_heb_spa_aze_azi_bem_mao_akn_ita_bos_bsq_cze_tig_tsw_cnt_nor_por_igb_slo_zul_ctl_hun_moo_ewe_est_lit_chh_geo_urd_krd_grk_alb_owc_sod_pol_fin_fbf_ind_svk_jav_jpn_knd_kor_prs_rus_tsn_mol_mly_glc_wly_sun_mnd_fre_swt_hin_anl_pan_dut_ukr_ger_qcu_arw_scr_swe_ses_sid_lat_hau_bul_bat_guj_ven_rom_cic_tag_tha_mlt_tml_dgb_dyu_uzb_eng_ben_tur_yor_vie_amh_swa_lda_bam	-0.3115500273698	-0.737326323924331	0.462780138313083
321	anl_slo_swt_pol_gam_amr_mlt_spa_azi_uzb_igb_jav_dyu_ger_lat_bsq_hin_aeg_xho_mnd_fre_guj_bem_pan_tsn_cze_est_fbf_moo_fin_ben_sod_geo_rom_urd_rus_mol_owc_amh_ukr_hun_lda_tag_arw_sun_jpn_knd_kor_por_krd_yor_swe_mly_dut_sid_ind_cnt_scr_zul_afr_heb_nor_bos_bul_eng_qcu_prs_ita_grk_swa_hau_alb_chh_ctl_bat_svk_akn_glc_cic_mao_tha_wly_tml_ven_tsw_tur_mcd_lit_aze_dgb_vie_tig_ses_bam_ewe	-0.593477687187329	-1.4152131504718	0.160345909506824
322	sid_pan_zul_krd_wly_aeg_heb_mol_tur_azi_ven_tag_dyu_alb_swe_bsq_hin_gam_yor_mnd_mcd_por_bem_dut_swa_rus_hun_igb_tsn_fin_glc_sod_geo_grk_fre_ukr_lat_mlt_chh_guj_est_moo_bat_ben_jav_jpn_tml_kor_urd_ger_fbf_prs_ind_lit_amr_mao_cnt_ita_bam_afr_owc_eng_ctl_slo_arw_qcu_bos_spa_bul_tsw_hau_scr_amh_cze_mly_rom_ewe_nor_xho_sun_tha_tig_knd_ses_akn_aze_pol_svk_uzb_lda_vie_anl_dgb_swt_cic	-0.048381693321432	-0.114020753375777	0.909467135540064
323	amr_prs_dyu_slo_hau_sod_chh_svk_tur_aze_dgb_jav_zul_por_arw_bsq_pol_gam_ven_cnt_pan_scr_bam_glc_tsw_swe_fin_moo_swt_hun_urd_aeg_geo_ukr_fre_eng_bos_owc_wly_spa_est_swa_mao_rus_mly_jpn_knd_kor_nor_afr_yor_ita_sun_mol_sid_ind_mnd_guj_ses_cze_anl_bul_hin_ctl_lit_qcu_alb_lat_grk_fbf_heb_mcd_mlt_krd_tag_dut_cic_ben_tsn_bat_tha_tig_tml_xho_ewe_azi_ger_rom_uzb_igb_vie_amh_lda_akn_bem	0.301719494435557	0.711486915572669	0.478563400735047
324	wly_mcd_tsn_ukr_aeg_tig_anl_afr_aze_azi_lda_mly_xho_glc_svk_bsq_urd_amr_cic_cnt_bul_nor_akn_cze_ven_lit_fin_ses_dgb_hun_grk_owc_geo_dut_pol_guj_ben_gam_chh_spa_est_bem_mao_rom_bat_jpn_tml_kor_slo_arw_yor_ctl_sun_fre_sid_tag_mnd_krd_fbf_prs_heb_lat_bos_mol_swe_qcu_por_pan_scr_tsw_sod_rus_mlt_alb_jav_ita_igb_eng_ewe_ind_tha_hau_knd_swa_zul_uzb_hin_ger_tur_swt_vie_amh_dyu_moo_bam	0.32683573285749	0.769916485852256	0.443300704569949
325	amh_eng_ses_mcd_sid_wly_heb_mol_uzb_aze_fbf_jav_xho_alb_rus_bsq_bul_tig_yor_cnt_krd_ukr_igb_cze_moo_fre_est_bem_swa_hun_afr_gam_geo_svk_slo_pan_lat_amr_mlt_grk_fin_tsn_bat_prs_sun_jpn_tml_kor_spa_guj_ven_por_ind_scr_aeg_tag_mnd_rom_bam_dut_chh_ctl_urd_swe_nor_qcu_pol_glc_hin_akn_owc_ita_hau_ben_mly_lit_lda_bos_dyu_mao_tha_sod_knd_tsw_zul_azi_ger_arw_tur_cic_vie_anl_dgb_ewe_swt	-0.31880054744649	-0.754072267677733	0.452710900276302
326	hau_urd_swa_krd_mlt_owc_chh_ita_uzb_aze_tsn_mly_swt_ger_scr_bsq_spa_amh_zul_mnd_mol_hin_xho_pan_bem_eng_fin_lda_ewe_est_por_heb_geo_svk_mcd_slo_afr_sod_amr_rom_hun_cic_sun_nor_mao_jpn_tml_kor_arw_bul_tsw_ctl_bat_lit_sid_ind_cnt_fre_yor_swe_aeg_lat_glc_alb_ben_qcu_ukr_rus_cze_ses_gam_pol_anl_guj_jav_bos_akn_dut_bam_tag_tha_wly_knd_ven_dgb_tur_grk_prs_azi_dyu_vie_tig_igb_moo_fbf	0.223308266118341	0.526239129491147	0.599974822891705
327	amh_swe_xho_ctl_mlt_tig_heb_guj_aze_uzb_zul_mao_bem_rom_mcd_bsq_nor_amr_ses_cnt_prs_dut_dyu_ben_lda_lit_hun_swa_swt_fin_ukr_sid_geo_eng_ita_slo_cze_wly_gam_arw_est_akn_mly_alb_ind_jpn_knd_kor_scr_mol_tsw_bul_tag_afr_chh_sun_mnd_fre_cic_pan_owc_svk_ger_hin_rus_qcu_bos_urd_grk_ven_aeg_glc_hau_pol_bat_por_tsn_krd_bam_jav_tha_anl_tml_moo_dgb_tur_lat_spa_azi_igb_vie_sod_ewe_fbf_yor	0.0803725607305488	0.18923061734206	0.850324440360394
328	chh_pol_swt_bul_owc_tig_sid_mcd_azi_tur_ven_ind_dyu_ukr_prs_bsq_ben_hau_yor_cnt_swe_por_dgb_urd_fbf_grk_fin_swa_zul_est_hin_gam_geo_ita_lat_dut_rus_wly_sod_ctl_hun_bam_mao_mol_tag_jpn_tml_kor_alb_lit_igb_scr_jav_ger_amh_bat_mnd_spa_xho_afr_anl_slo_glc_krd_bos_qcu_eng_rom_fre_lda_aeg_cze_mlt_guj_sun_nor_tsn_svk_ewe_mly_tha_amr_knd_ses_tsw_uzb_pan_arw_aze_moo_vie_heb_bem_cic_akn	0.128714890979236	0.303513933157775	0.762176197269771
329	mlt_scr_yor_alb_chh_gam_sod_urd_azi_tur_xho_ind_dyu_rus_ukr_bsq_mcd_sid_lda_cnt_fre_ita_akn_ctl_swa_spa_hun_bem_tsw_fin_glc_amh_geo_hin_cze_grk_svk_hau_owc_lit_est_ses_mly_pol_mao_jpn_knd_kor_nor_prs_tsn_lat_jav_swe_aeg_sun_mnd_arw_fbf_bul_anl_slo_bos_eng_afr_qcu_rom_ben_dut_dgb_tig_pan_wly_mol_tag_krd_bam_ger_zul_bat_tha_amr_tml_ewe_moo_uzb_guj_por_aze_swt_vie_heb_cic_igb_ven	-0.0869217115472434	-0.20490069654685	0.838097501929349
330	owc_bos_yor_pol_anl_wly_heb_ben_azi_tur_dgb_ind_moo_rom_fre_bsq_krd_gam_dyu_mnd_hin_scr_zul_glc_igb_ita_fin_ven_xho_hun_swe_chh_geo_rus_alb_bul_ukr_amh_tig_lat_est_cic_mly_nor_tag_jpn_tml_kor_spa_lit_swa_prs_sun_urd_sid_mao_cnt_grk_bem_svk_mlt_pan_ctl_slo_arw_qcu_guj_por_eng_bam_amr_mcd_hau_mol_jav_cze_swt_afr_fbf_bat_tha_aeg_knd_tsn_tsw_aze_dut_ger_uzb_ses_vie_sod_akn_lda_ewe	0.0540579619233287	0.127304204232063	0.898974488235045
331	tig_nor_cic_afr_wly_amh_owc_slo_uzb_azi_yor_sun_zul_prs_ben_bsq_guj_heb_ven_cnt_bos_lit_ses_mcd_tsw_bul_est_akn_igb_fin_ger_aeg_geo_lat_glc_krd_pol_sod_sid_ukr_hun_swa_mao_eng_mly_jpn_tml_kor_alb_mol_dgb_ita_tag_rus_gam_bat_mnd_cze_bam_dut_amr_svk_ctl_rom_por_qcu_pan_swe_spa_tsn_mlt_grk_chh_hin_ind_scr_moo_urd_fbf_jav_tha_anl_knd_ewe_lda_tur_arw_fre_aze_dyu_vie_hau_bem_swt_xho	0.241096022187523	0.568884466352131	0.570805852776172
332	aeg_afr_fbf_lit_sid_owc_sod_nor_aze_uzb_bam_mly_lda_svk_cze_bsq_pan_gam_tsw_mnd_ger_ben_bem_grk_ses_krd_fin_dgb_cic_hun_bos_amh_geo_lat_spa_swe_mcd_chh_mlt_alb_est_igb_ind_mol_sun_jpn_tml_kor_hin_por_dyu_prs_jav_glc_hau_tag_cnt_dut_tsn_rus_heb_ctl_rom_eng_slo_qcu_guj_fre_ukr_ven_amr_pol_tig_ita_mao_arw_zul_bul_moo_bat_tha_wly_knd_ewe_swa_azi_scr_urd_tur_swt_vie_anl_akn_xho_yor	0.510826100880388	1.20806321839544	0.230085974481963
333	aeg_scr_swa_lit_heb_sid_sod_prs_uzb_aze_ewe_sun_bem_urd_glc_bsq_bul_gam_cic_cnt_ger_svk_akn_por_lda_ita_est_yor_swt_hun_rus_chh_geo_afr_cze_fre_bos_mlt_tig_guj_fin_ven_bat_ben_ind_jpn_tml_kor_krd_mol_tsn_dut_mao_spa_amr_jav_mnd_eng_moo_pol_owc_mcd_rom_arw_ukr_qcu_alb_grk_swe_xho_anl_ctl_wly_nor_mly_hin_tsw_lat_zul_tag_tha_hau_knd_dyu_ses_tur_slo_pan_azi_bam_vie_amh_igb_dgb_fbf	-0.265016876636239	-0.626805745686572	0.532322276151341
334	aeg_mol_tsw_lat_gam_tig_sod_eng_tur_azi_bam_tag_zul_guj_pan_bsq_swe_heb_fbf_cnt_spa_por_ven_scr_akn_prs_fin_moo_swa_est_rus_chh_geo_dut_rom_grk_mcd_wly_mlt_fre_hun_xho_jav_lit_ind_jpn_tml_kor_pol_afr_lda_ctl_mly_ger_amr_bat_mnd_krd_bem_bul_owc_ukr_hin_cze_ben_qcu_nor_ita_glc_yor_anl_svk_amh_alb_sun_urd_dyu_arw_ewe_mao_tha_hau_knd_swt_ses_aze_bos_slo_uzb_dgb_vie_sid_igb_cic_tsn	-0.196695216745575	-0.463942964524048	0.643772732452497
335	wly_spa_tsn_ukr_amr_owc_sod_mol_azi_tur_ewe_mly_zul_lit_ita_bsq_nor_aeg_bam_cnt_alb_fre_fbf_mcd_cic_slo_est_swa_swt_fin_hin_hau_geo_scr_svk_por_lat_anl_sid_dut_hun_akn_bat_pol_jav_jpn_tml_kor_eng_swe_ven_cze_ind_guj_chh_tag_mnd_ger_moo_urd_amh_rus_arw_prs_rom_qcu_bul_ben_afr_igb_heb_krd_gam_pan_sun_bos_yor_ctl_dyu_mao_tha_tig_knd_bem_tsw_uzb_glc_grk_aze_ses_vie_mlt_lda_xho_dgb	-0.425125726131283	-1.01036591426502	0.314941550073769
336	sod_hin_ven_alb_aeg_anl_heb_glc_aze_azi_igb_jav_yor_eng_pol_bsq_pan_mlt_ses_cnt_bos_arw_moo_ctl_lda_por_est_swa_xho_hun_lit_owc_geo_rus_slo_cze_scr_wly_tig_guj_fin_bem_mao_grk_mly_jpn_knd_kor_rom_ita_cic_svk_tag_dut_chh_bat_mnd_ben_dgb_fre_sid_krd_prs_mol_spa_qcu_bul_mcd_urd_ewe_gam_nor_amr_lat_sun_ger_zul_ukr_swt_ind_tha_amh_tml_tsn_bam_uzb_afr_swe_tur_akn_vie_hau_dyu_fbf_tsw	-0.353009973096849	-0.83646760431912	0.405036049993371
337	sod_pan_fbf_swe_owc_amr_tig_scr_azi_tur_bem_mao_lda_arw_ben_bsq_svk_wly_swt_cnt_lit_mol_cic_slo_igb_urd_est_tsn_ses_hun_hin_aeg_geo_rom_ukr_cze_ita_mlt_gam_lat_fin_xho_bat_guj_mly_jpn_tml_kor_bos_fre_zul_bul_tag_grk_amh_ind_mnd_pol_dyu_rus_hau_por_spa_prs_krd_qcu_dut_nor_ger_tsw_sid_glc_chh_eng_jav_ctl_akn_mcd_yor_sun_tha_heb_knd_dgb_ven_aze_alb_afr_uzb_ewe_vie_anl_bam_swa_moo	-0.809378038206256	-1.94855104596433	0.054363390971624
338	owc_alb_ses_ita_sid_amh_aeg_ctl_azi_uzb_tsn_mly_igb_urd_pol_bsq_bos_gam_bem_cnt_glc_eng_ven_fre_zul_prs_est_moo_cic_hun_pan_mlt_geo_nor_guj_svk_hin_tig_hau_ben_fin_akn_bat_scr_ind_jpn_tml_kor_swe_cze_fbf_lat_sun_arw_anl_tag_mnd_rom_dgb_grk_wly_slo_spa_ukr_dut_qcu_rus_por_mcd_ewe_amr_krd_sod_bul_mao_lit_yor_afr_lda_jav_tha_heb_knd_bam_xho_aze_ger_mol_tur_swa_vie_chh_swt_tsw_dyu	0.0906315347474565	0.213183223339552	0.831650682886335
339	sid_afr_yor_ctl_anl_wly_gam_fre_tur_uzb_xho_bat_zul_hin_rom_bsq_prs_aeg_swa_mnd_guj_swe_bam_spa_dgb_eng_est_igb_akn_fin_ukr_heb_geo_rus_lat_alb_pol_tig_amh_ger_hun_tsw_tag_scr_mly_jpn_knd_kor_pan_urd_lda_cze_jav_mol_owc_mao_cnt_bos_cic_ben_sod_mcd_svk_ita_por_qcu_glc_krd_lit_moo_amr_dut_mlt_slo_sun_nor_ewe_bul_bem_ind_tha_chh_tml_ses_swt_aze_arw_grk_azi_ven_vie_hau_fbf_dyu_tsn	0.367876516206194	0.867149242511104	0.388092146579971
340	chh_ctl_swa_ukr_hau_gam_sid_rom_azi_tur_xho_jav_fbf_ger_nor_bsq_por_amr_cic_cnt_mol_spa_bem_bos_ven_lit_est_bam_swt_fin_scr_anl_geo_swe_cze_dut_krd_sod_tig_svk_hun_zul_mao_prs_sun_jpn_knd_kor_urd_grk_lda_arw_tag_rus_aeg_ind_mnd_ita_akn_bul_owc_guj_alb_lat_pol_qcu_pan_slo_ben_moo_amh_afr_heb_hin_mly_mcd_yor_fre_tsn_bat_tha_mlt_tml_ewe_ses_aze_eng_glc_uzb_tsw_vie_wly_dyu_igb_dgb	0.475555954908727	1.12080546003757	0.265256578881001
341	sid_afr_swt_urd_chh_aeg_heb_ukr_uzb_tur_lda_bat_ewe_guj_ctl_bsq_ben_hau_cic_mnd_rus_cze_bam_alb_dyu_mcd_est_fbf_xho_fin_rom_amr_geo_por_nor_ger_svk_sod_gam_ita_hun_tsw_jav_lat_mao_jpn_tml_kor_krd_scr_moo_prs_ind_pan_anl_sun_cnt_pol_bem_eng_amh_mol_bul_fre_lit_qcu_swe_hin_bos_ven_owc_slo_wly_arw_mly_glc_igb_grk_akn_tag_tha_mlt_knd_swa_dgb_aze_dut_spa_azi_ses_vie_tig_zul_yor_tsn	-1.09144158680504	-2.6767259490245	0.00878761259623138
342	mlt_arw_xho_nor_gam_anl_sod_alb_uzb_azi_moo_sun_swt_fre_lit_bsq_urd_wly_yor_mnd_slo_rus_bam_por_lda_ger_hun_ven_dyu_fin_spa_sid_geo_scr_dut_ben_lat_heb_tig_swe_est_ewe_ind_ukr_mly_jpn_tml_kor_ctl_krd_fbf_hin_bat_grk_aeg_tag_cnt_eng_swa_mcd_amh_afr_glc_mol_prs_qcu_bos_bul_rom_zul_owc_ita_chh_pan_jav_cze_tsn_guj_dgb_mao_tha_amr_knd_tsw_ses_aze_svk_pol_tur_bem_vie_hau_akn_igb_cic	-0.883337481049657	-2.1412359581629	0.0348694544163039
343	amh_mol_dyu_por_heb_gam_owc_dut_tur_azi_lda_ind_xho_rom_glc_bsq_afr_hau_tsn_mnd_swe_lat_akn_cze_cic_scr_est_igb_fbf_hun_fre_sid_geo_rus_urd_prs_ctl_mlt_amr_guj_fin_bam_bat_eng_mao_jpn_knd_kor_bul_slo_tsw_krd_jav_ita_tig_tag_cnt_nor_swa_grk_sod_svk_pan_alb_bos_qcu_mcd_arw_spa_moo_anl_hin_chh_ukr_sun_ben_ewe_ger_ses_mly_tha_aeg_tml_bem_yor_aze_pol_lit_uzb_zul_vie_wly_ven_dgb_swt	-0.571023706524505	-1.36195867947611	0.176500845927106
344	amh_swe_yor_urd_heb_gam_hau_alb_aze_azi_ses_jav_zul_ger_dut_bsq_spa_anl_ewe_cnt_prs_grk_bem_por_ven_guj_est_bam_swt_hun_krd_sid_geo_rom_hin_lit_fre_tig_aeg_lat_fin_swa_tag_afr_mao_jpn_knd_kor_cze_ita_cic_mol_ind_ukr_wly_bat_mnd_scr_dgb_nor_mlt_ben_slo_glc_mcd_qcu_bos_bul_pan_moo_sod_rus_owc_ctl_sun_eng_tsw_arw_akn_mly_tha_chh_tml_igb_tsn_uzb_svk_pol_tur_xho_vie_amr_dyu_lda_fbf	-0.509279070524436	-1.21319900154815	0.228126187667865
345	aeg_fre_yor_spa_sod_heb_gam_mol_azi_uzb_ven_sun_igb_scr_grk_bsq_ben_sid_dgb_cnt_swe_pan_swa_urd_dyu_ctl_est_akn_zul_fin_alb_mlt_geo_hin_pol_afr_mcd_tig_amr_ger_hun_ewe_ind_dut_bat_jpn_tml_kor_prs_cze_tsw_krd_mao_nor_owc_jav_mnd_guj_moo_slo_hau_por_glc_bos_rom_qcu_eng_rus_svk_bam_wly_lat_anl_ukr_mly_ita_cic_bul_lda_tag_tha_amh_knd_tsn_bem_tur_arw_lit_aze_xho_vie_chh_fbf_ses_swt	-0.0624061885402624	-0.14692300334707	0.883510829177044
346	sid_pan_xho_rom_amr_aeg_chh_fre_uzb_azi_moo_mly_tsn_ben_spa_bsq_rus_heb_akn_mnd_mcd_afr_dgb_krd_tsw_lit_fin_zul_ewe_hun_glc_wly_geo_guj_dut_alb_nor_amh_tig_ctl_est_yor_ind_eng_jav_jpn_knd_kor_scr_urd_igb_por_tag_ger_mlt_bat_cnt_prs_lda_pol_owc_grk_slo_lat_bul_qcu_arw_mol_hin_swt_hau_cze_gam_ita_sun_ukr_fbf_swe_bem_mao_tha_anl_tml_ven_swa_tur_bos_svk_aze_bam_vie_sod_cic_dyu_ses	-0.452569659622262	-1.07386632694661	0.285661010302681
347	sod_rus_yor_pol_amh_owc_hau_por_aze_uzb_igb_sun_ses_nor_ctl_bsq_prs_heb_xho_cnt_glc_arw_lda_eng_fbf_swe_est_cic_dyu_fin_rom_wly_geo_fre_urd_grk_ukr_amr_gam_ben_hun_bem_jav_krd_mly_jpn_knd_kor_mol_cze_moo_bos_ind_ger_tig_bat_mnd_ita_ewe_mcd_anl_bul_pan_lat_dut_qcu_svk_lit_hin_bam_mlt_guj_chh_slo_tag_spa_tsn_scr_swa_mao_tha_aeg_tml_tsw_ven_tur_afr_alb_azi_akn_vie_sid_dgb_zul_swt	-0.224352298475366	-0.530006562154631	0.597370511180949
348	wly_grk_lda_slo_owc_anl_gam_mol_azi_aze_bem_tag_akn_rus_swe_bsq_bos_amh_tsw_mnd_ita_urd_zul_eng_ven_ctl_hun_tsn_ewe_est_mcd_mlt_geo_cze_prs_lit_pan_tig_hau_ben_fin_swa_sun_dut_jav_jpn_knd_kor_ukr_hin_igb_pol_ind_bul_aeg_bat_cnt_scr_bam_glc_amr_ger_fre_rom_svk_qcu_arw_afr_alb_swt_sid_nor_sod_por_mly_spa_dgb_krd_xho_mao_tha_chh_tml_moo_dyu_tur_lat_guj_uzb_yor_vie_heb_ses_cic_fbf	-0.139513386622057	-0.329258199108908	0.742700908772916
349	aeg_rom_swt_mol_heb_amh_anl_guj_tur_uzb_moo_mly_swa_bos_ita_bsq_ben_owc_cic_mnd_grk_pan_lda_afr_bem_ctl_hun_akn_ewe_fin_urd_gam_geo_dut_alb_arw_por_wly_hau_eng_est_xho_jav_spa_ind_jpn_knd_kor_nor_prs_ven_mcd_mao_scr_tig_tag_cnt_lat_fbf_fre_sod_glc_ukr_svk_pol_qcu_bul_lit_krd_bam_mlt_hin_chh_swe_bat_rus_dgb_slo_dyu_sun_tha_amr_tml_zul_tsn_azi_ger_cze_aze_igb_vie_sid_tsw_yor_ses	-0.385582770242032	-0.914054858666606	0.363051759740417
350	anl_nor_ses_ger_amh_amr_hau_arw_uzb_tur_swa_jav_lda_pan_urd_bsq_ben_wly_tsn_cnt_prs_rom_dgb_cze_ven_scr_hun_igb_ewe_est_ita_gam_geo_slo_mcd_swe_spa_chh_heb_grk_fin_moo_mao_alb_bat_jpn_knd_kor_eng_afr_zul_ctl_tag_rus_mlt_mly_mnd_glc_swt_fre_owc_lat_svk_krd_bul_qcu_bos_por_lit_yor_aeg_hin_sid_pol_sun_guj_xho_mol_akn_ind_tha_sod_tml_tsw_fbf_azi_ukr_dut_aze_dyu_vie_tig_bem_bam_cic	-0.14227709179226	-0.335754790721364	0.737812068481196
351	sod_rom_bem_mcd_wly_amr_aeg_glc_tur_aze_moo_ind_akn_arw_fre_bsq_slo_anl_xho_cnt_prs_dut_igb_pan_swa_grk_est_yor_zul_hun_scr_hau_geo_alb_krd_spa_bul_gam_sid_nor_fin_dgb_mly_guj_jav_jpn_knd_kor_ger_por_tsw_pol_sun_mol_amh_bat_mnd_ctl_lda_bos_heb_cze_svk_lit_urd_qcu_swe_lat_ben_ses_tig_ukr_mlt_ita_mao_afr_swt_eng_dyu_tag_tha_chh_tml_cic_fbf_uzb_rus_hin_azi_ewe_vie_owc_ven_bam_tsn	-0.757361695818178	-1.820512729537	0.0718971670159348
352	chh_scr_swt_rom_hau_owc_sid_arw_uzb_tur_cic_sun_xho_mcd_hin_bsq_guj_tig_dgb_cnt_ger_urd_dyu_ctl_tsw_slo_hun_ven_akn_fin_ben_amh_geo_eng_svk_rus_fre_heb_gam_grk_est_bam_mly_pan_jav_jpn_knd_kor_ita_spa_ewe_nor_ind_dut_amr_tag_mnd_krd_lda_bos_mlt_lat_mol_swe_alb_qcu_prs_lit_pol_zul_anl_glc_wly_cze_bat_bul_ses_ukr_yor_mao_tha_aeg_tml_swa_bem_aze_por_afr_azi_igb_vie_sod_moo_tsn_fbf	0.165433102314761	0.389493647351507	0.697801498182136
353	chh_arw_ewe_svk_sod_aeg_owc_rom_azi_tur_akn_sun_swt_rus_krd_bsq_eng_gam_bem_cnt_ita_pol_dgb_urd_ven_glc_hun_xho_moo_fin_mol_amr_geo_mcd_pan_bos_alb_tig_heb_fre_est_igb_jav_ukr_tag_jpn_tml_kor_ctl_ben_lda_guj_mly_hin_hau_bat_mnd_afr_cic_grk_wly_lit_swe_dut_por_qcu_ger_lat_bul_bam_amh_cze_sid_slo_ind_prs_tsw_spa_tsn_mao_tha_mlt_knd_zul_yor_aze_nor_scr_uzb_fbf_vie_anl_dyu_swa_ses	-0.417525407585633	-0.991372516124606	0.324076102126592
354	gam_svk_tsw_pol_amr_tig_chh_scr_aze_uzb_fbf_jav_ses_grk_urd_bsq_hin_aeg_bam_cnt_arw_lit_swt_mol_ven_ita_est_tsn_zul_fin_glc_hau_geo_dut_por_mcd_afr_heb_anl_ger_hun_lda_mao_slo_tag_jpn_tml_kor_prs_guj_dgb_bul_sun_lat_sid_mly_mnd_nor_akn_ben_owc_fre_krd_rom_bos_qcu_ukr_spa_rus_cic_mlt_cze_sod_alb_bat_eng_bem_pan_igb_ind_tha_amh_knd_yor_ewe_azi_ctl_swe_tur_xho_vie_wly_swa_dyu_moo	0.185334644378707	0.436580202568884	0.663427746275048
355	mlt_bul_tsw_guj_heb_sod_owc_bos_aze_uzb_swa_bat_cic_svk_ctl_bsq_urd_hau_lda_mnd_prs_eng_dyu_scr_ses_krd_est_moo_bam_hun_spa_amh_geo_lat_alb_pan_mcd_anl_gam_ita_fin_bem_sun_swe_ind_jpn_knd_kor_fre_mol_fbf_pol_tag_ger_sid_jav_cnt_afr_igb_ben_wly_slo_hin_por_lit_qcu_cze_grk_ukr_ewe_aeg_rus_chh_glc_mao_arw_swt_rom_zul_mly_tha_amr_tml_dgb_akn_azi_nor_dut_tur_yor_vie_tig_xho_ven_tsn	-0.0664345784791248	-0.156608464494758	0.87589290609319
356	sod_rom_swa_fre_chh_amh_gam_eng_tur_aze_zul_ind_ses_urd_lit_bsq_spa_hau_tsn_mnd_krd_hin_tsw_lat_akn_grk_fin_lda_yor_est_mol_owc_geo_guj_ger_prs_afr_aeg_tig_cze_hun_swt_mao_nor_tag_jpn_knd_kor_svk_slo_bam_ita_sun_ukr_sid_bat_cnt_swe_igb_dut_amr_scr_por_pan_ben_qcu_arw_pol_mcd_xho_heb_alb_anl_ctl_jav_bul_fbf_glc_dyu_mly_tha_mlt_tml_cic_moo_azi_bos_rus_uzb_bem_vie_wly_dgb_ven_ewe	0.192093252531502	0.452804592386396	0.651744047168087
357	mlt_lat_ewe_hin_tig_sod_aeg_alb_uzb_tur_tsn_sun_tsw_eng_prs_bsq_ukr_heb_akn_mnd_scr_pol_moo_arw_dgb_fre_fin_bem_swt_hun_spa_owc_geo_mcd_afr_cze_krd_wly_hau_dut_est_fbf_ind_nor_mao_jpn_tml_kor_ger_bos_lda_lit_mly_grk_gam_jav_cnt_ita_zul_glc_amr_por_ctl_bul_svk_qcu_ben_mol_rom_cic_anl_pan_amh_guj_tag_slo_bam_rus_igb_bat_tha_sid_knd_dyu_yor_azi_urd_swe_aze_xho_vie_chh_swa_ses_ven	-0.0558086425851562	-0.131511531831995	0.895654753117911
358	amh_svk_cic_slo_anl_gam_wly_ukr_aze_tur_yor_tag_swt_dut_lat_bsq_ctl_amr_bem_mnd_pol_afr_xho_fre_ven_nor_fin_dyu_ses_est_rus_hau_geo_ben_scr_cze_alb_heb_aeg_grk_hun_fbf_ind_urd_bat_jpn_tml_kor_arw_rom_swa_lit_jav_mol_tig_mao_cnt_ger_tsn_spa_chh_pan_bul_swe_bos_qcu_eng_hin_por_dgb_mlt_mcd_owc_ita_sun_guj_akn_prs_igb_mly_tha_sod_knd_lda_ewe_azi_krd_glc_uzb_bam_vie_sid_moo_zul_tsw	-0.339336923157746	-0.803461220993413	0.423757017052544
359	aeg_mol_igb_bul_chh_amh_heb_pol_tur_azi_lda_bat_tsn_lit_bos_bsq_prs_amr_zul_cnt_lat_rom_akn_arw_dgb_ben_est_moo_xho_hun_eng_gam_geo_alb_scr_guj_ger_wly_mlt_ukr_fin_swt_mao_krd_ind_jpn_tml_kor_svk_fre_swa_hin_mly_spa_sod_tag_mnd_dut_tsw_mcd_tig_grk_afr_glc_cze_qcu_swe_rus_ita_bam_sid_ctl_owc_slo_sun_nor_ewe_por_cic_jav_tha_hau_knd_ven_yor_uzb_pan_urd_aze_bem_vie_anl_fbf_ses_dyu	-1.06836221413613	-2.61207413773207	0.0104933696825168
360	aeg_svk_ewe_pan_amh_heb_chh_hin_tur_uzb_akn_tag_yor_bos_prs_bsq_afr_owc_bam_cnt_scr_lat_igb_guj_lda_urd_est_ven_bem_hun_krd_anl_geo_mol_bul_rus_swe_tig_gam_fre_fin_tsn_sun_grk_bat_jpn_tml_kor_ger_eng_xho_mcd_mly_slo_sid_jav_mnd_ctl_dyu_alb_hau_por_ukr_ben_cze_qcu_spa_nor_rom_ses_wly_ita_mlt_glc_ind_arw_fbf_lit_zul_mao_tha_sod_knd_cic_swa_azi_dut_pol_aze_swt_vie_amr_tsw_dgb_moo	-1.06052058893605	-2.59616575745578	0.0109565838175542
361	heb_hin_xho_mol_sod_aeg_owc_glc_tur_aze_zul_bat_dgb_ben_eng_bsq_lit_mlt_ven_cnt_slo_krd_lda_lat_igb_pol_est_tsw_tsn_fin_bul_sid_geo_grk_swe_alb_pan_gam_amr_guj_hun_swt_mly_ukr_mao_jpn_tml_kor_rus_rom_bam_nor_ind_dut_amh_sun_mnd_ger_yor_ctl_wly_bos_arw_fre_cze_qcu_ita_prs_svk_akn_tig_spa_chh_afr_jav_mcd_moo_scr_bem_tag_tha_anl_knd_ses_ewe_uzb_urd_por_azi_fbf_vie_hau_cic_swa_dyu	-0.671716136525396	-1.60742261393884	0.111351665107089
362	wly_fre_moo_slo_amr_chh_hau_nor_tur_uzb_akn_mao_zul_glc_bos_bsq_prs_owc_tsw_cnt_alb_ben_fbf_eng_lda_lit_est_cic_ses_hun_svk_tig_geo_bul_ger_por_afr_sid_heb_grk_fin_bam_ind_arw_sun_jpn_knd_kor_rus_guj_dgb_mcd_jav_cze_mlt_bat_mnd_pol_dyu_dut_gam_spa_krd_ita_scr_qcu_ukr_mol_ctl_tsn_aeg_lat_anl_urd_tag_hin_swt_rom_swa_mly_tha_sod_tml_igb_xho_azi_swe_pan_aze_ven_vie_amh_ewe_bem_yor	0.0692334320329748	0.162961254111163	0.870902527364507
363	gam_ita_tsw_por_amh_tig_heb_pol_tur_uzb_bem_mao_akn_lat_prs_bsq_eng_hau_ewe_mnd_lit_spa_lda_rus_dgb_ukr_est_bam_dyu_hun_mol_sid_geo_cze_bos_alb_ger_mlt_aeg_hin_fin_ven_jav_glc_mly_jpn_tml_kor_rom_grk_xho_pan_sun_ben_amr_bat_cnt_krd_swt_arw_sod_bul_svk_urd_scr_qcu_slo_fre_ctl_swa_chh_swe_owc_dut_tag_afr_zul_mcd_fbf_ind_tha_wly_knd_ses_yor_azi_guj_nor_aze_tsn_vie_anl_igb_cic_moo	-0.441743924089734	-1.04922515084374	0.296793498274343
364	sid_svk_akn_mol_chh_tig_heb_ita_aze_azi_yor_mao_swa_swe_ger_bsq_ukr_hau_tsn_mnd_eng_rus_ven_ben_lda_alb_fin_tsw_zul_hun_por_sod_geo_glc_prs_mcd_lat_aeg_owc_pol_est_swt_sun_pan_ind_jpn_knd_kor_urd_hin_bem_ctl_bat_scr_wly_jav_cnt_lit_xho_guj_mlt_spa_bul_fre_bos_qcu_cze_nor_arw_igb_anl_dut_gam_rom_tag_grk_fbf_afr_bam_mly_tha_amh_tml_dyu_moo_uzb_slo_krd_tur_dgb_vie_amr_cic_ewe_ses	-1.15823685035489	-2.85904963967333	0.00524497836580367
365	sod_mol_lda_afr_anl_sid_owc_prs_aze_uzb_tsw_mly_cic_scr_por_bsq_lat_aeg_swt_cnt_slo_pol_dgb_nor_fbf_pan_fin_tsn_yor_est_fre_gam_geo_rom_swe_svk_eng_tig_mlt_urd_hun_igb_mao_ita_sun_jpn_knd_kor_bul_arw_ses_alb_tag_spa_heb_bat_mnd_ger_bem_krd_amh_rus_guj_grk_ctl_qcu_mcd_dut_bos_moo_chh_glc_wly_lit_jav_hin_bam_cze_zul_ind_tha_amr_tml_akn_ven_azi_ukr_ben_tur_ewe_vie_hau_swa_dyu_xho	-0.0547320664431377	-0.128912961815099	0.897704904339847
366	aeg_ita_tsw_lit_heb_chh_anl_hin_uzb_tur_bem_sun_ven_svk_guj_bsq_scr_gam_dgb_mnd_bul_nor_bam_por_igb_prs_hun_tsn_fbf_est_ctl_amh_geo_krd_cze_eng_urd_hau_wly_ger_fin_swt_ind_mcd_mao_jpn_knd_kor_arw_ben_ses_alb_jav_rus_sid_bat_cnt_mol_xho_dut_owc_slo_fre_afr_pan_qcu_lat_glc_pol_ewe_mlt_ukr_amr_spa_tag_rom_dyu_swe_zul_mly_tha_sod_tml_moo_akn_azi_grk_bos_aze_lda_vie_tig_swa_cic_yor	-0.320097271905929	-0.757287902789761	0.45079184831591
367	mlt_krd_ewe_mcd_aeg_gam_chh_hin_uzb_aze_igb_jav_bem_rom_pol_bsq_eng_owc_yor_cnt_cze_glc_akn_slo_zul_svk_hun_dyu_lda_fin_ben_tig_geo_ukr_por_lit_urd_anl_hau_afr_est_xho_mly_arw_mao_jpn_tml_kor_pan_dut_cic_swe_bat_guj_sod_tag_mnd_bul_tsn_rus_heb_spa_grk_prs_lat_qcu_nor_alb_scr_swt_sid_bos_amh_ger_ind_ctl_dgb_mol_bam_sun_tha_wly_knd_swa_fbf_tur_ita_fre_azi_ven_vie_amr_ses_tsw_moo	0.532737583441471	1.26162297899753	0.21023969972657
368	heb_ben_moo_urd_sid_amh_wly_bos_aze_azi_fbf_sun_igb_por_dut_bsq_mol_hau_tsn_cnt_ger_rom_xho_guj_cic_svk_est_bam_swa_fin_ctl_mlt_geo_cze_mcd_slo_bul_chh_amr_grk_hun_ses_mao_alb_bat_jpn_tml_kor_arw_eng_tsw_glc_mly_pol_owc_ind_mnd_pan_ewe_rus_gam_spa_scr_swe_krd_qcu_ita_afr_lat_ven_anl_fre_tig_nor_jav_lit_zul_prs_swt_tag_tha_aeg_knd_dgb_dyu_uzb_ukr_hin_tur_yor_vie_sod_akn_lda_bem	-0.805266254629317	-1.94228422708619	0.0551283101608522
369	owc_arw_cic_ukr_tig_amr_heb_eng_azi_uzb_fbf_jav_ven_fre_cze_bsq_bos_gam_igb_mnd_nor_ben_lda_mcd_akn_ita_fin_swa_swt_est_glc_wly_geo_grk_swe_krd_rus_aeg_mlt_slo_hun_tsn_tag_pol_mao_jpn_knd_kor_spa_urd_tsw_bul_sun_guj_sid_ind_cnt_scr_xho_por_chh_lat_dut_mol_rom_qcu_pan_afr_hin_zul_sod_ctl_hau_ger_mly_svk_dgb_alb_bam_bat_tha_anl_tml_dyu_moo_aze_prs_lit_tur_ewe_vie_amh_bem_yor_ses	-0.817252485031414	-1.97026847625307	0.0517818527408481
370	sid_arw_bam_pol_amr_wly_aeg_ger_aze_uzb_xho_tag_yor_bos_cze_bsq_ukr_owc_lda_cnt_glc_eng_akn_rus_tsn_por_est_dyu_bem_hun_rom_amh_geo_swe_bul_grk_alb_tig_gam_afr_fin_igb_mly_urd_mao_jpn_tml_kor_slo_krd_tsw_nor_jav_dut_anl_bat_mnd_lat_swt_spa_hau_guj_pan_fre_scr_qcu_mol_ctl_mcd_ewe_chh_hin_mlt_ben_ind_ita_ven_lit_ses_sun_tha_heb_knd_fbf_zul_azi_svk_prs_tur_moo_vie_sod_swa_dgb_cic	0.343736801342414	0.809052485457088	0.420549976955742
371	hau_scr_ewe_ctl_amr_mlt_aeg_cze_uzb_aze_dyu_mly_lda_svk_ben_bsq_afr_heb_tsn_mnd_por_pan_moo_ita_swt_urd_hun_bem_ven_est_dut_sod_geo_glc_ukr_pol_nor_sid_chh_rus_fin_swa_mao_prs_tag_jpn_knd_kor_rom_guj_bam_fre_ind_swe_anl_jav_cnt_hin_cic_arw_tig_mcd_grk_slo_bos_qcu_lat_krd_ger_ses_amh_alb_gam_eng_sun_bul_igb_lit_akn_bat_tha_wly_tml_xho_dgb_azi_spa_mol_tur_fbf_vie_owc_tsw_zul_yor	-0.247505329934805	-0.584400225738651	0.560366068625685
372	sid_mol_dyu_mcd_amh_anl_hau_ger_aze_azi_ven_jav_ewe_cze_krd_bsq_pan_owc_tsw_mnd_svk_ita_fbf_dut_tsn_glc_est_cic_dgb_hun_urd_amr_geo_guj_bos_slo_grk_heb_chh_por_fin_zul_ind_spa_tag_jpn_knd_kor_lit_afr_igb_alb_mao_arw_wly_bat_cnt_lat_bem_scr_aeg_prs_pol_rus_ctl_qcu_swe_ben_hin_akn_tig_rom_sod_bul_mly_eng_moo_fre_swt_sun_tha_mlt_tml_ses_lda_uzb_ukr_nor_tur_swa_vie_gam_yor_bam_xho	-0.125528318418614	-0.296392892917118	0.76759093606638
373	anl_eng_ven_prs_mlt_sid_amh_ger_aze_tur_moo_ind_igb_fre_alb_bsq_grk_wly_bem_mnd_hin_dut_bam_ukr_cic_mcd_fin_tsw_xho_hun_scr_sod_geo_glc_guj_cze_lat_chh_owc_nor_est_lda_bat_svk_mao_jpn_knd_kor_ita_spa_yor_ctl_sun_pol_amr_tag_cnt_bul_ewe_urd_gam_slo_rom_por_pan_qcu_bos_ben_afr_tsn_hau_krd_heb_mol_mly_lit_dgb_swe_zul_jav_tha_tig_tml_akn_dyu_azi_arw_rus_uzb_fbf_vie_aeg_swa_ses_swt	0.0974180059085982	0.229216260724584	0.819204170402666
374	tig_nor_moo_lat_amh_sid_owc_spa_aze_tur_ven_jav_swa_por_fre_bsq_pol_hau_lda_mnd_prs_scr_dgb_slo_ses_alb_est_igb_yor_fin_hin_chh_geo_swe_grk_krd_pan_gam_wly_eng_hun_bem_mao_afr_bat_jpn_knd_kor_rom_svk_akn_mol_tag_urd_aeg_mly_cnt_guj_xho_ukr_heb_arw_bul_lit_ctl_qcu_rus_cze_glc_dyu_amr_mcd_anl_ben_ind_dut_bam_bos_tsn_sun_tha_sod_tml_fbf_swt_azi_ger_ita_uzb_tsw_vie_mlt_ewe_zul_cic	1.24365129126224	2.99841555574282	0.00348114958400914
375	hau_krd_bem_alb_chh_anl_gam_mcd_aze_uzb_tsw_bat_ses_slo_nor_bsq_ben_aeg_akn_cnt_ger_arw_lda_dut_swt_rus_fin_yor_ven_est_ctl_wly_geo_cze_bul_glc_svk_amr_sid_scr_hun_xho_mly_afr_mao_jpn_knd_kor_grk_lat_igb_bos_sun_mol_amh_jav_mnd_eng_fbf_hin_owc_spa_ukr_prs_guj_qcu_pol_por_lit_dgb_mlt_rom_tig_pan_tag_urd_dyu_ita_bam_ind_tha_sod_tml_moo_zul_tur_fre_swe_azi_swa_vie_heb_ewe_cic_tsn	-0.427585496189412	-1.01406465260926	0.313182901857711
376	anl_guj_akn_fre_heb_sid_hau_arw_azi_aze_ewe_sun_ses_nor_afr_bsq_alb_tig_bem_cnt_bos_rom_yor_prs_dgb_ben_hun_zul_dyu_fin_ger_aeg_geo_pan_ukr_lit_bul_mlt_owc_rus_est_swa_bat_mol_tag_jpn_tml_kor_ita_urd_swt_scr_ind_grk_sod_mao_mnd_svk_tsw_lat_wly_pol_dut_eng_slo_qcu_krd_hin_ctl_tsn_amr_glc_amh_spa_mly_por_igb_cze_cic_jav_tha_chh_knd_fbf_xho_tur_swe_mcd_uzb_ven_vie_gam_bam_lda_moo	-0.126424920513973	-0.29820281707448	0.766213590208447
377	amh_bos_fbf_svk_amr_aeg_gam_mcd_uzb_azi_akn_mao_bam_glc_fre_bsq_afr_heb_dgb_mnd_ukr_rus_swa_grk_cic_krd_est_xho_ven_hun_rom_chh_geo_scr_lat_urd_arw_sod_anl_por_fin_bem_jav_lit_bat_jpn_tml_kor_ger_swe_dyu_pol_mly_spa_mlt_tag_cnt_bul_zul_hin_tig_slo_ctl_ita_dut_qcu_ben_alb_guj_igb_hau_eng_sid_nor_ind_prs_ewe_mol_yor_sun_tha_owc_knd_lda_swt_tur_pan_cze_aze_tsn_vie_wly_moo_ses_tsw	-0.185753527097019	-0.437863631752842	0.662500423970517
378	tig_prs_ses_lit_anl_amh_wly_swe_tur_uzb_ven_bat_ewe_rus_lat_bsq_hin_chh_tsw_mnd_glc_bul_moo_bos_bem_arw_hun_swt_zul_est_ctl_owc_geo_ita_ger_eng_mcd_hau_sod_ben_fin_lda_mao_svk_tag_jpn_tml_kor_nor_cze_igb_rom_ind_fre_mlt_jav_cnt_urd_akn_grk_amr_ukr_scr_guj_dut_qcu_krd_slo_afr_dyu_aeg_alb_heb_spa_mly_pol_cic_mol_swa_sun_tha_gam_knd_tsn_dgb_azi_por_pan_aze_bam_vie_sid_xho_fbf_yor	0.894394990403273	2.13766335679196	0.0351666720929671
379	gam_fre_swa_mol_hau_anl_heb_scr_uzb_azi_akn_bat_tsw_eng_rom_bsq_dut_aeg_bem_cnt_pol_nor_fbf_por_tsn_spa_hun_swt_yor_fin_alb_wly_geo_glc_guj_ukr_arw_amr_mlt_ita_est_igb_sun_urd_tag_jpn_tml_kor_ctl_swe_ses_bul_mao_mcd_tig_jav_mnd_rus_ven_ben_chh_lat_ger_grk_slo_qcu_lit_krd_bos_zul_owc_prs_sid_afr_ind_cze_moo_svk_xho_mly_tha_amh_knd_lda_bam_aze_pan_hin_tur_ewe_vie_sod_dgb_dyu_cic	-1.29857267314772	-3.23534942983538	0.0016831758556181
380	sid_ukr_cic_eng_heb_owc_gam_swe_tur_uzb_dgb_mao_swt_lit_rom_bsq_lat_aeg_bam_cnt_arw_nor_moo_glc_zul_scr_hun_tsn_xho_est_prs_amh_geo_hin_mol_ctl_urd_mlt_amr_pol_fin_ewe_ind_grk_tag_jpn_tml_kor_spa_fre_fbf_ben_jav_guj_wly_mly_mnd_cze_bem_afr_tig_mcd_slo_dut_pan_qcu_krd_bos_ger_akn_sod_por_hau_alb_sun_bul_igb_svk_yor_bat_tha_anl_knd_swa_dyu_aze_ita_rus_azi_ven_vie_chh_ses_lda_tsw	-0.501458890670952	-1.19339610677849	0.235749775892684
381	tig_alb_ses_rus_amh_amr_heb_bos_aze_tur_lda_sun_fbf_arw_rom_bsq_ita_anl_igb_cnt_hin_svk_dyu_bul_bam_lit_hun_tsw_zul_est_por_wly_geo_pol_swe_ukr_spa_aeg_mlt_eng_fin_tsn_mao_ger_tag_jpn_tml_kor_lat_pan_yor_prs_jav_grk_gam_mly_mnd_afr_dgb_slo_chh_cze_glc_ben_krd_qcu_ctl_dut_mcd_cic_sid_nor_owc_guj_bat_urd_xho_scr_ewe_ind_tha_sod_knd_moo_swt_uzb_fre_mol_azi_ven_vie_hau_swa_bem_akn	-1.34750192339828	-3.36286752890015	0.00112129993638619
382	wly_pol_ewe_spa_aeg_hau_gam_lat_uzb_aze_cic_jav_ven_rom_swe_bsq_fre_anl_dyu_mnd_cze_afr_igb_slo_ses_bos_hun_bem_lda_fin_ukr_chh_geo_svk_hin_scr_rus_sid_heb_lit_est_swt_sun_ita_tag_jpn_tml_kor_krd_dut_zul_mcd_bat_bul_mlt_ind_cnt_guj_tsn_pan_sod_ger_ctl_nor_glc_qcu_por_prs_grk_dgb_amh_mol_tig_arw_mao_urd_swa_alb_xho_mly_tha_owc_knd_akn_moo_tur_ben_eng_azi_fbf_vie_amr_tsw_yor_bam	-0.356486131318276	-0.844162420894208	0.400744904617733
383	wly_afr_yor_por_sid_aeg_tig_arw_tur_uzb_igb_tag_akn_glc_bul_bsq_dut_anl_moo_cnt_krd_cze_cic_scr_fbf_spa_fin_bam_swa_hun_grk_sod_geo_mol_pan_lit_nor_hau_gam_slo_est_ewe_sun_svk_bat_jpn_tml_kor_fre_ben_swt_guj_mly_rom_owc_ind_mnd_bos_xho_urd_amh_hin_eng_swe_pol_qcu_ukr_prs_ctl_dyu_chh_ita_heb_rus_mao_mcd_lda_lat_tsn_jav_tha_amr_knd_dgb_tsw_azi_alb_ger_aze_ven_vie_mlt_zul_ses_bem	-0.0572909563520986	-0.135137441355387	0.892795264723434
384	hau_dut_akn_svk_gam_amr_aeg_rom_azi_aze_ses_sun_bam_mol_lit_bsq_fre_anl_xho_cnt_afr_lat_zul_guj_ven_eng_est_tsw_ewe_fin_glc_chh_geo_pan_ita_ger_rus_wly_sod_urd_hun_bem_jav_prs_bat_jpn_knd_kor_alb_ukr_moo_bul_ind_ben_amh_tag_mnd_ctl_igb_bos_heb_arw_hin_pol_cze_qcu_krd_grk_swe_lda_owc_scr_mlt_spa_mao_slo_swt_mcd_tsn_mly_tha_sid_tml_dyu_swa_tur_nor_por_uzb_yor_vie_tig_dgb_fbf_cic	-0.317046954991089	-0.749280675298446	0.455579145279289
385	anl_nor_xho_rus_amh_tig_wly_swe_uzb_aze_igb_mly_moo_mol_grk_bsq_hin_owc_ven_mnd_rom_lat_ewe_scr_bam_krd_fin_akn_lda_est_prs_chh_geo_dut_pol_slo_svk_gam_aeg_bos_hun_fbf_tag_cze_mao_jpn_knd_kor_spa_guj_dyu_alb_sun_lit_mlt_bat_cnt_bul_swt_fre_sod_ukr_ita_pan_ger_qcu_afr_ben_eng_dgb_amr_mcd_hau_arw_ind_urd_swa_glc_bem_jav_tha_heb_tml_ses_cic_tur_por_ctl_azi_yor_vie_sid_zul_tsw_tsn	0.0536533096144765	0.126264310002462	0.89979528203796
386	sod_lat_lda_dut_mlt_anl_amr_bos_uzb_tur_swt_ind_tsw_ukr_nor_bsq_glc_sid_tsn_mnd_por_pol_cic_arw_akn_mol_fin_ewe_igb_est_afr_gam_geo_eng_lit_mcd_urd_tig_wly_ctl_hun_ven_tag_svk_bat_jpn_knd_kor_alb_bul_bem_rus_sun_scr_hau_mao_cnt_rom_swa_krd_owc_grk_slo_ben_guj_qcu_spa_prs_pan_dyu_aeg_hin_chh_fre_mly_cze_xho_ger_ses_jav_tha_amh_tml_dgb_fbf_aze_ita_swe_azi_moo_vie_heb_zul_bam_yor	-0.0677069687811627	-0.159493686325952	0.873625811048421
387	heb_afr_zul_spa_aeg_mlt_anl_rom_azi_aze_igb_mly_moo_slo_swe_bsq_pol_hau_xho_mnd_krd_ger_tsw_guj_ses_lit_hun_swt_fbf_fin_nor_gam_geo_cze_ctl_svk_eng_amh_tig_dut_est_ven_mao_grk_sun_jpn_tml_kor_hin_mol_bem_bul_bat_pan_sid_jav_cnt_por_bam_ben_amr_arw_fre_scr_alb_qcu_mcd_ukr_bos_yor_chh_lat_owc_rus_tag_ita_cic_prs_dyu_ind_tha_wly_knd_akn_swa_tur_glc_urd_uzb_ewe_vie_sod_tsn_dgb_lda	-0.115234550241415	-0.271402310898868	0.786683154904654
388	amh_lit_tsn_eng_tig_wly_amr_lat_aze_azi_igb_mly_ses_arw_swe_bsq_scr_gam_dgb_mnd_afr_urd_yor_grk_ewe_cze_est_moo_lda_hun_glc_chh_geo_pol_mcd_alb_svk_sid_anl_ita_fin_bem_mao_nor_jav_jpn_knd_kor_dut_prs_swt_rus_bat_guj_mlt_ind_cnt_mol_ven_hin_hau_spa_ben_fre_rom_qcu_ukr_por_bul_dyu_heb_slo_owc_ger_tag_pan_swa_krd_fbf_sun_tha_aeg_tml_cic_tsw_tur_ctl_bos_uzb_xho_vie_sod_zul_akn_bam	-0.173911918944512	-0.410260780972691	0.682558262881538
389	heb_lit_ewe_ben_gam_owc_wly_afr_uzb_aze_yor_mly_bam_ctl_krd_bsq_cze_anl_dgb_mnd_glc_scr_swt_alb_tsw_bul_fin_ven_xho_hun_bos_mlt_geo_por_mol_rus_rom_hau_amh_ita_est_dyu_bat_grk_mao_jpn_knd_kor_pol_mcd_zul_dut_tag_fre_chh_jav_cnt_guj_bem_lat_sod_pan_arw_swe_spa_qcu_nor_urd_eng_tsn_tig_ger_amr_slo_sun_svk_moo_prs_cic_ind_tha_aeg_tml_swa_akn_azi_hin_ukr_tur_igb_vie_sid_fbf_ses_lda	-0.51691747706688	-1.22960105176806	0.221948240195396
390	wly_cze_lda_pol_anl_gam_sod_lit_aze_azi_tsw_mly_akn_krd_pan_bsq_urd_amr_zul_mnd_swe_alb_tsn_bul_ewe_scr_hun_bem_dgb_est_prs_sid_geo_spa_lat_rom_ben_hau_amh_grk_fin_dyu_mao_fre_ind_jpn_knd_kor_mol_afr_cic_guj_tag_ctl_heb_bat_cnt_nor_swa_svk_chh_ger_rus_bos_eng_qcu_ita_arw_por_bam_tig_dut_aeg_mcd_jav_slo_xho_glc_fbf_sun_tha_mlt_tml_swt_yor_tur_hin_ukr_uzb_ses_vie_owc_igb_ven_moo	0.492198969528073	1.15961405737553	0.249174527868811
391	owc_lit_ses_prs_wly_sod_heb_glc_tur_azi_cic_mly_swt_por_dut_bsq_ger_aeg_fbf_cnt_mcd_ctl_dgb_mol_moo_ben_est_dyu_ewe_fin_swe_amh_geo_bul_slo_afr_arw_chh_hau_rus_hun_bem_sun_svk_bat_jpn_knd_kor_hin_krd_bam_grk_tag_scr_tig_ind_mnd_eng_tsw_cze_mlt_bos_ita_spa_ukr_qcu_rom_pan_lat_lda_gam_urd_anl_fre_mao_nor_zul_alb_igb_jav_tha_amr_tml_swa_ven_aze_pol_guj_uzb_tsn_vie_sid_xho_yor_akn	-0.410102090218163	-0.972345924236965	0.333400729076356
392	amr_svk_fbf_cze_tig_sid_aeg_scr_uzb_azi_akn_mao_zul_bos_ita_bsq_ger_hau_dyu_mnd_mol_lat_bem_guj_yor_afr_est_lda_bam_hun_rom_sod_geo_prs_krd_mcd_pan_amh_mlt_fre_fin_igb_tag_glc_mly_jpn_knd_kor_grk_ukr_tsn_slo_sun_urd_heb_bat_cnt_ctl_dgb_bul_gam_lit_alb_hin_dut_qcu_por_spa_nor_ven_owc_rus_anl_arw_jav_swe_ewe_eng_swa_ind_tha_wly_tml_cic_swt_tur_ben_pol_aze_xho_vie_chh_moo_tsw_ses	-0.133949530965554	-0.315966262442427	0.752736139760452
393	mlt_krd_bam_spa_amr_sod_anl_cze_uzb_tur_swt_bat_moo_scr_ita_bsq_alb_sid_bem_cnt_ben_prs_ewe_mcd_tsn_por_fin_yor_swa_est_ukr_gam_geo_ctl_mol_glc_lat_hau_tig_afr_hun_dyu_ind_guj_mly_jpn_tml_kor_dut_bul_igb_bos_jav_fre_wly_mao_mnd_pol_tsw_hin_chh_slo_rus_ger_urd_qcu_eng_grk_nor_fbf_owc_rom_amh_arw_sun_lit_akn_pan_ven_tag_tha_aeg_knd_ses_cic_aze_swe_svk_azi_zul_vie_heb_xho_dgb_lda	-0.643094414534887	-1.53800611025883	0.127442655218816
394	sid_pan_tsn_eng_gam_amh_chh_rus_uzb_tur_akn_ind_bem_lat_glc_bsq_ger_anl_xho_cnt_dut_grk_swa_hin_tsw_por_est_bam_lda_fin_pol_owc_geo_prs_alb_afr_mol_amr_tig_nor_hun_dgb_sun_ukr_tag_jpn_tml_kor_mcd_fre_ewe_krd_mly_urd_aeg_bat_mnd_spa_ses_guj_mlt_rom_lit_svk_arw_qcu_ita_cze_bul_yor_sod_scr_hau_ben_mao_slo_zul_ctl_ven_jav_tha_heb_knd_moo_cic_azi_swe_bos_aze_igb_vie_wly_dyu_swt_fbf	-0.0830807821630705	-0.195792582720003	0.845199683593563
395	chh_ctl_igb_slo_owc_amr_heb_pol_tur_azi_dyu_tag_akn_glc_pan_bsq_eng_gam_bem_cnt_mol_rus_tsw_guj_lda_ita_fin_bam_xho_est_alb_amh_geo_fre_prs_bos_scr_hau_wly_lit_hun_moo_mao_ukr_jav_jpn_tml_kor_urd_nor_zul_afr_bat_rom_aeg_mly_mnd_swe_ses_svk_anl_hin_mcd_lat_ger_qcu_dut_spa_bul_ven_mlt_por_sod_krd_ind_grk_swt_arw_yor_sun_tha_tig_knd_swa_dgb_aze_cze_ben_uzb_cic_vie_sid_fbf_tsn_ewe	0.299916132700754	0.706201979989828	0.481827984516045
396	chh_lat_ewe_lit_hau_mlt_amr_hin_azi_uzb_lda_ind_bem_pan_rus_bsq_ita_gam_bam_cnt_glc_dut_ven_ger_tsw_fre_est_swa_dgb_fin_prs_aeg_geo_urd_mcd_por_arw_sid_tig_spa_hun_yor_mao_bos_mly_jpn_tml_kor_scr_slo_tsn_mol_bat_pol_wly_sun_mnd_bul_dyu_svk_sod_ukr_guj_alb_nor_qcu_grk_cze_ben_xho_owc_afr_amh_rom_jav_krd_moo_ctl_akn_tag_tha_heb_knd_ses_swt_tur_swe_eng_aze_zul_vie_anl_igb_fbf_cic	-0.860602472406337	-2.08167386590107	0.0401196827232294
397	anl_svk_dyu_mcd_heb_hau_aeg_lit_tur_aze_ses_sun_lda_ctl_bos_bsq_ukr_tig_xho_cnt_rus_nor_yor_krd_fbf_lat_est_tsn_zul_hun_alb_owc_geo_slo_spa_bul_hin_sod_wly_ita_fin_igb_mao_guj_bat_jpn_tml_kor_pol_prs_bem_afr_tag_urd_amh_mly_mnd_por_ven_ben_amr_mol_scr_ger_glc_qcu_pan_cze_fre_bam_sid_arw_mlt_dut_ind_swe_akn_rom_cic_jav_tha_gam_knd_swa_dgb_azi_eng_grk_uzb_moo_vie_chh_swt_ewe_tsw	-0.174825068716351	-0.412164888908231	0.681167079824443
398	amh_eng_swt_pol_tig_sod_hau_nor_aze_uzb_moo_bat_ven_pan_glc_bsq_urd_owc_swa_cnt_alb_ctl_bam_bul_fbf_mcd_hun_igb_dyu_fin_ukr_chh_geo_slo_mol_lit_hin_wly_sid_ben_est_bem_mly_guj_jav_jpn_knd_kor_rus_arw_akn_krd_tag_prs_mlt_mao_mnd_fre_ses_bos_heb_scr_afr_spa_svk_qcu_swe_dut_ita_tsw_aeg_grk_amr_por_ind_rom_ewe_cze_cic_sun_tha_gam_tml_zul_tsn_tur_ger_lat_azi_xho_vie_anl_dgb_lda_yor	0.188607239867228	0.44437241322718	0.657805718454743
399	aeg_ukr_xho_afr_wly_heb_sod_urd_azi_tur_akn_mly_tsw_lat_rus_bsq_ctl_anl_dgb_mnd_swe_rom_ven_krd_moo_slo_hun_swa_lda_est_ita_gam_geo_glc_cze_nor_lit_mlt_sid_fre_fin_bem_jav_alb_tag_jpn_tml_kor_arw_bos_ewe_mcd_ind_pol_amr_sun_cnt_ben_swt_svk_owc_mol_bul_por_hin_qcu_pan_guj_eng_dyu_hau_scr_tig_grk_bat_spa_zul_prs_tsn_mao_tha_chh_knd_cic_ses_uzb_dut_ger_aze_fbf_vie_amh_yor_bam_igb	-0.758744733280708	-1.82340462167718	0.0714544988991391
400	sod_rus_lda_ger_hau_wly_aeg_spa_uzb_tur_dyu_mao_ven_swe_bul_bsq_krd_gam_moo_cnt_por_prs_bam_nor_swt_glc_hun_ewe_xho_fin_arw_amh_geo_dut_ben_pol_ita_owc_mlt_hin_est_cic_mly_afr_tag_jpn_knd_kor_pan_grk_bem_lit_sun_scr_heb_jav_mnd_guj_yor_cze_tig_mcd_ctl_rom_lat_qcu_slo_alb_bos_dgb_anl_ukr_chh_eng_bat_urd_swa_mol_tsw_ind_tha_amr_tml_fbf_zul_aze_fre_svk_azi_igb_vie_sid_akn_tsn_ses	0.259724600288669	0.611134921253716	0.542601150330551
401	mlt_ukr_lda_lit_chh_sod_sid_mcd_uzb_tur_ses_sun_yor_bul_bos_bsq_ger_anl_cic_cnt_lat_rom_swa_ctl_swt_swe_hun_igb_fbf_fin_afr_owc_geo_rus_pan_prs_krd_gam_amh_slo_est_bem_bat_hin_jav_jpn_tml_kor_pol_alb_ewe_cze_mly_ben_wly_ind_mnd_nor_xho_scr_heb_ita_guj_eng_urd_qcu_dut_por_svk_zul_hau_fre_amr_grk_mao_arw_dgb_mol_ven_tag_tha_tig_knd_tsw_tsn_azi_spa_glc_aze_moo_vie_aeg_akn_bam_dyu	-0.173570989003088	-0.409579887395941	0.683056005146928
402	owc_hin_moo_lat_sid_amr_chh_ukr_azi_uzb_swa_tag_ven_ger_glc_bsq_mcd_hau_ewe_cnt_urd_rom_tsw_slo_xho_scr_hun_cic_bem_fin_nor_sod_geo_bul_krd_spa_cze_aeg_anl_svk_est_swt_jav_pol_sun_jpn_tml_kor_eng_pan_yor_lit_mly_ctl_heb_bat_mnd_por_tsn_afr_mlt_arw_ben_swe_ita_qcu_rus_prs_bos_igb_gam_mol_amh_fre_mao_guj_dyu_grk_fbf_ind_tha_wly_knd_dgb_zul_aze_dut_alb_tur_lda_vie_tig_bam_akn_ses	-0.376265403619448	-0.891535047740866	0.374943042294894
403	amh_pol_bem_guj_amr_tig_gam_dut_uzb_tur_ven_tag_moo_spa_pan_bsq_eng_sod_tsw_mnd_prs_mcd_yor_cze_bam_nor_fin_igb_akn_est_ctl_anl_geo_svk_glc_rus_arw_chh_hau_slo_hun_cic_ind_bul_mly_jpn_tml_kor_ger_bos_tsn_urd_jav_fre_aeg_sun_cnt_lat_fbf_grk_heb_lit_afr_krd_alb_qcu_swe_rom_mol_lda_wly_ben_mlt_ukr_bat_ita_swt_hin_dyu_mao_tha_owc_knd_xho_dgb_aze_scr_por_azi_zul_vie_sid_ses_swa_ewe	0.597484005174339	1.41178843233873	0.161349415260893
404	amr_grk_tsw_dut_sid_hau_heb_afr_uzb_tur_ewe_sun_dgb_urd_pan_bsq_ger_wly_ses_cnt_ita_swe_tsn_nor_yor_ctl_hun_igb_swt_est_ben_tig_geo_fre_pol_bul_rus_chh_aeg_slo_fin_fbf_ind_guj_bat_jpn_knd_kor_eng_alb_akn_rom_jav_prs_sod_mao_mnd_mol_cic_krd_mlt_arw_lat_spa_scr_qcu_lit_svk_ukr_bem_gam_glc_anl_por_tag_bos_lda_hin_moo_mly_tha_owc_tml_zul_bam_azi_mcd_cze_aze_swa_vie_amh_xho_dyu_ven	-0.832463783896805	-2.00858624774049	0.047481017762032
405	mlt_lit_ses_scr_tig_anl_gam_pol_azi_aze_ven_sun_yor_dut_hin_bsq_prs_amr_bem_mnd_afr_svk_cic_glc_tsw_bos_est_tsn_fbf_hun_guj_wly_geo_alb_ctl_eng_rom_chh_aeg_lat_fin_swt_ind_rus_bat_jpn_tml_kor_pan_ukr_bam_por_mly_ben_hau_mao_cnt_slo_swa_arw_owc_fre_cze_urd_nor_qcu_mol_swe_spa_akn_sod_bul_sid_krd_tag_ita_lda_ger_moo_jav_tha_heb_knd_ewe_dgb_tur_grk_mcd_uzb_xho_vie_amh_igb_zul_dyu	-0.629999892160813	-1.50553371812703	0.135575900758474
406	tig_rom_ewe_cze_wly_amh_owc_guj_tur_azi_moo_sun_tsw_dut_prs_bsq_ctl_hau_tsn_cnt_slo_pan_ses_arw_zul_mcd_fin_yor_swt_est_bos_heb_geo_grk_ger_scr_ben_sod_aeg_lit_hun_fbf_bat_ita_mly_jpn_tml_kor_nor_pol_akn_lat_ind_ukr_amr_tag_mnd_afr_cic_por_chh_eng_svk_bul_urd_qcu_glc_spa_rus_bam_anl_alb_gam_fre_mao_swe_lda_hin_igb_jav_tha_mlt_knd_dyu_ven_aze_krd_mol_uzb_swa_vie_sid_xho_bem_dgb	-0.230142726393775	-0.543784488757703	0.58789102757474
407	tig_mol_fbf_krd_mlt_amr_anl_afr_tur_azi_lda_sun_tsn_por_prs_bsq_scr_heb_moo_cnt_slo_urd_tsw_lit_swa_hin_fin_zul_cic_est_rus_wly_geo_arw_guj_pan_mcd_aeg_gam_spa_hun_swt_jav_ita_mao_jpn_knd_kor_dut_ukr_bem_eng_bat_alb_owc_mly_mnd_glc_igb_pol_sod_fre_cze_bos_nor_qcu_grk_ctl_ger_yor_chh_ben_sid_svk_ind_rom_dyu_lat_ewe_tag_tha_hau_tml_xho_akn_aze_swe_bul_uzb_dgb_vie_amh_ses_ven_bam	-0.473162477432774	-1.1226040228647	0.264495565135199
408	chh_ben_dyu_fre_anl_owc_aeg_ger_uzb_aze_swt_tag_tsw_krd_swe_bsq_rus_heb_igb_cnt_rom_bos_akn_hin_cic_eng_est_bam_ses_fin_ita_amr_geo_lat_afr_slo_arw_amh_mlt_svk_hun_yor_bat_pol_jav_jpn_tml_kor_glc_lit_swa_bul_mao_grk_sid_sun_mnd_guj_zul_prs_wly_ukr_spa_dut_urd_qcu_scr_ctl_por_ewe_gam_pan_tig_mol_ind_cze_lda_nor_bem_mly_tha_sod_knd_xho_tsn_azi_mcd_alb_tur_moo_vie_hau_fbf_ven_dgb	-0.578604612851509	-1.3808074966361	0.170647522701423
409	aeg_cze_bem_krd_chh_gam_owc_alb_uzb_aze_dyu_bat_moo_swe_rus_bsq_ita_mlt_akn_mnd_mcd_bul_ven_spa_swt_nor_hun_ses_tsn_est_scr_hau_geo_pol_ctl_grk_svk_amh_amr_lat_fin_lda_tag_prs_mao_jpn_knd_kor_lit_ben_swa_dut_mly_por_anl_jav_cnt_eng_cic_hin_heb_ukr_ger_bos_pan_qcu_guj_rom_afr_xho_wly_mol_sod_slo_ind_urd_ewe_fre_dgb_sun_tha_sid_tml_igb_fbf_azi_glc_arw_tur_bam_vie_tig_zul_tsw_yor	-0.0482644883231707	-0.113727041166837	0.90969932833481
410	aeg_alb_tsn_dut_owc_anl_sid_swe_tur_uzb_swt_mly_akn_hin_krd_bsq_rus_heb_ven_mnd_rom_prs_swa_pol_cic_ben_hun_bam_bem_fin_ukr_tig_geo_ctl_ger_urd_spa_gam_sod_bul_est_yor_mao_pan_jav_jpn_knd_kor_glc_fre_lda_lit_sun_lat_mlt_bat_cnt_guj_moo_svk_hau_ita_scr_afr_bos_qcu_mol_slo_arw_fbf_wly_por_amr_grk_ind_eng_igb_mcd_xho_tag_tha_amh_tml_dgb_tsw_aze_nor_cze_azi_ewe_vie_chh_dyu_ses_zul	-0.211095328938572	-0.498328559903973	0.619428976028807
411	amh_rus_ven_krd_owc_amr_tig_ger_aze_azi_cic_mly_dyu_ukr_bul_bsq_eng_heb_xho_cnt_grk_pol_swt_lat_moo_hin_hun_fbf_ses_fin_dut_mlt_geo_spa_scr_bos_cze_hau_anl_svk_est_bam_tag_afr_sun_jpn_knd_kor_arw_mol_akn_pan_mao_por_aeg_bat_mnd_rom_yor_mcd_wly_fre_alb_nor_prs_qcu_slo_urd_ctl_ewe_sod_ben_gam_lit_ind_glc_tsn_guj_dgb_jav_tha_sid_tml_tsw_igb_uzb_swe_ita_tur_zul_vie_chh_lda_bem_swa	-0.529789763840081	-1.26095584212868	0.210478908400782
412	gam_ukr_lda_swe_amr_tig_anl_lit_tur_uzb_fbf_sun_tsn_fre_arw_bsq_prs_wly_bem_cnt_eng_grk_tsw_bul_moo_ger_hun_dyu_swa_est_urd_heb_geo_rom_pol_svk_guj_amh_aeg_nor_fin_bam_jav_spa_ind_jpn_knd_kor_pan_lat_ewe_cze_mao_dut_hau_bat_mnd_scr_zul_alb_owc_mol_ita_hin_por_qcu_slo_afr_ben_akn_sid_rus_sod_krd_tag_mcd_swt_ctl_igb_mly_tha_chh_tml_ven_ses_azi_glc_bos_aze_dgb_vie_mlt_yor_cic_xho	-0.951167736938045	-2.3135776818114	0.0228944244538724
413	amh_arw_bem_bul_wly_sod_mlt_slo_tur_aze_fbf_tag_bam_ben_prs_bsq_pol_hau_swa_mnd_scr_pan_akn_bos_ven_nor_hun_igb_lda_fin_mcd_heb_geo_fre_urd_ger_spa_chh_anl_grk_est_yor_jav_lit_bat_jpn_knd_kor_ctl_dut_ewe_alb_mly_krd_gam_ind_cnt_ita_moo_ukr_sid_por_guj_rus_rom_qcu_glc_hin_svk_zul_owc_afr_tig_eng_sun_swe_tsn_cze_tsw_mao_tha_aeg_tml_swt_xho_azi_lat_mol_uzb_ses_vie_amr_dgb_dyu_cic	-0.882439100989693	-2.13661360067013	0.0352544217592643
414	sid_mcd_ven_alb_wly_hau_chh_por_tur_uzb_lda_tag_tsw_swe_prs_bsq_glc_mlt_cic_cnt_scr_guj_moo_krd_fbf_dut_fin_dgb_yor_hun_cze_anl_geo_ger_ctl_pol_lit_amr_heb_ukr_est_igb_sun_slo_ind_jpn_tml_kor_nor_mol_ses_pan_jav_rus_aeg_mly_mnd_grk_akn_ben_sod_eng_ita_fre_urd_qcu_rom_afr_hin_bam_owc_bul_amh_bos_mao_spa_bem_lat_swt_bat_tha_tig_knd_zul_ewe_aze_arw_svk_azi_tsn_vie_gam_swa_dyu_xho	-0.552117628620861	-1.31600114818848	0.191408276878783
415	gam_prs_fbf_urd_sid_amh_aeg_scr_uzb_aze_xho_ind_lda_fre_ita_bsq_pan_sod_dyu_mnd_guj_lit_tsw_ctl_moo_cze_hun_swt_yor_fin_slo_amr_geo_alb_mcd_dut_svk_mlt_anl_ben_est_igb_bat_rom_mly_jpn_knd_kor_lat_mol_ven_afr_tag_ukr_tig_mao_cnt_krd_cic_ger_wly_grk_bos_glc_nor_qcu_bul_por_hin_bam_owc_spa_hau_rus_jav_arw_akn_eng_bem_sun_tha_heb_tml_swa_dgb_azi_pol_swe_tur_ewe_vie_chh_ses_tsn_zul	-1.07980113779011	-2.64711651808763	0.00953488122842217
416	anl_ukr_ewe_alb_gam_amh_sid_afr_tur_uzb_akn_tag_bem_rus_dut_bsq_lit_mlt_cic_mnd_pol_guj_ses_arw_ven_fre_fin_bam_zul_hun_hin_aeg_geo_slo_krd_bul_mol_heb_chh_ctl_est_yor_jav_ben_ind_jpn_knd_kor_rom_cze_swt_svk_mao_ita_tig_bat_cnt_prs_moo_por_amr_pan_lat_glc_spa_qcu_grk_urd_ger_igb_owc_swe_hau_mcd_mly_bos_swa_eng_dgb_sun_tha_wly_tml_xho_lda_azi_scr_nor_aze_tsw_vie_sod_tsn_fbf_dyu	-0.521773739106999	-1.2428626853803	0.217042892606261
417	owc_guj_igb_ita_anl_tig_sid_ger_aze_uzb_tsw_mly_ses_mol_lit_bsq_rus_gam_ewe_mnd_prs_svk_bem_mcd_swa_pol_est_tsn_swt_hun_lat_amh_geo_hin_krd_scr_afr_hau_amr_bul_fin_akn_bat_eng_tag_jpn_knd_kor_grk_pan_cic_arw_ind_cze_sod_sun_cnt_urd_yor_rom_aeg_ukr_nor_dut_por_qcu_fre_glc_spa_xho_mlt_swe_wly_alb_jav_ctl_moo_slo_ven_mao_tha_chh_tml_zul_fbf_tur_bos_ben_azi_bam_vie_heb_lda_dyu_dgb	0.136878566902059	0.322471278572682	0.747819513607893
418	amr_afr_akn_grk_mlt_tig_aeg_fre_azi_tur_dyu_sun_zul_nor_bul_bsq_lat_gam_xho_cnt_swe_ger_tsw_krd_swa_ben_fin_swt_yor_est_mol_owc_geo_prs_bos_svk_por_anl_sid_ita_hun_bam_ind_cze_tag_jpn_knd_kor_pan_spa_ewe_pol_mao_slo_amh_jav_mnd_guj_fbf_ukr_hau_hin_urd_scr_rus_qcu_dut_eng_alb_ven_wly_mcd_chh_lit_mly_glc_cic_arw_dgb_bat_tha_sod_tml_ses_igb_uzb_ctl_rom_aze_bem_vie_heb_tsn_lda_moo	-0.381590864572375	-0.904832224363948	0.367892356175232
419	anl_bos_bam_ita_heb_wly_mlt_fre_uzb_tur_moo_ind_lda_ger_pan_bsq_rus_gam_xho_cnt_bul_slo_ven_alb_fbf_ben_est_cic_igb_hun_scr_hau_geo_swe_grk_afr_mol_tig_amh_arw_fin_dyu_mao_rom_jav_jpn_tml_kor_lit_guj_ses_ctl_tag_urd_chh_bat_mnd_nor_zul_glc_owc_svk_cze_hin_dut_qcu_spa_krd_mcd_swa_amr_prs_aeg_pol_sun_lat_yor_eng_ewe_mly_tha_sod_knd_akn_dgb_azi_ukr_por_aze_swt_vie_sid_tsn_tsw_bem	-0.431401331812771	-1.02723110833695	0.306976021951381
420	wly_eng_lda_prs_heb_anl_gam_alb_uzb_tur_moo_sun_swa_hin_nor_bsq_spa_chh_dgb_cnt_grk_mcd_ven_swe_dyu_scr_hun_akn_tsw_est_ukr_tig_geo_ita_lat_ger_dut_mlt_sid_slo_fin_xho_bat_bul_tag_jpn_knd_kor_pan_mol_zul_glc_mao_guj_aeg_jav_mnd_urd_bem_lit_owc_por_pol_rom_krd_qcu_bos_ben_afr_igb_sod_svk_amh_ctl_ind_arw_ses_fre_yor_mly_tha_amr_tml_tsn_swt_azi_rus_cze_aze_ewe_vie_hau_bam_fbf_cic	-0.605616895167176	-1.44832092967238	0.150890467784523
421	amr_fre_yor_grk_heb_aeg_tig_ukr_tur_azi_tsn_tag_igb_lat_dut_bsq_eng_chh_akn_cnt_hin_ger_ven_bul_swa_swe_fin_xho_tsw_hun_pol_mlt_geo_mol_ben_arw_mcd_gam_hau_cze_est_dyu_mao_spa_sun_jpn_tml_kor_pan_bos_swt_prs_mly_ita_amh_ind_mnd_scr_ewe_glc_wly_krd_guj_afr_por_qcu_ctl_nor_urd_fbf_sod_rus_anl_slo_bat_rom_lda_lit_moo_jav_tha_sid_knd_ses_zul_uzb_svk_alb_aze_bem_vie_owc_dgb_bam_cic	-0.0431757756642533	-0.101632876186175	0.919266887141147
422	mlt_hin_swt_swe_wly_amr_chh_prs_aze_tur_ses_sun_cic_mcd_slo_bsq_nor_amh_xho_mnd_arw_bos_lda_scr_ewe_guj_fin_akn_fbf_hun_glc_owc_geo_ctl_alb_por_pan_hau_heb_svk_est_moo_mao_lat_ind_jpn_knd_kor_ben_lit_dgb_ger_mly_eng_anl_jav_cnt_pol_tsn_dut_tig_ita_cze_krd_rus_qcu_urd_grk_afr_igb_aeg_fre_gam_ukr_bat_mol_bem_rom_yor_tag_tha_sid_tml_ven_tsw_uzb_spa_bul_azi_swa_vie_sod_bam_dyu_zul	-0.211880517742367	-0.500704541194842	0.617762018947355
423	sid_nor_bem_slo_heb_anl_mlt_grk_aze_uzb_dyu_bat_tsn_svk_lat_bsq_rus_sod_swt_cnt_fre_arw_moo_pol_fbf_mcd_est_akn_zul_fin_alb_hau_geo_prs_krd_hin_guj_chh_amr_rom_hun_dgb_mao_swe_tag_jpn_knd_kor_bul_ita_ses_ctl_sun_por_gam_mly_mnd_ben_bam_spa_owc_urd_scr_lit_eng_qcu_afr_mol_pan_cic_wly_cze_amh_ukr_ind_bos_igb_glc_lda_jav_tha_aeg_tml_xho_swa_tur_ger_dut_azi_yor_vie_tig_ven_tsw_ewe	-0.700890431894149	-1.68263417059578	0.095800531740772
424	tig_eng_cic_cze_hau_amr_sod_rom_azi_tur_dgb_mao_ewe_ukr_dut_bsq_slo_owc_xho_cnt_swe_afr_igb_bos_swa_prs_fin_fbf_akn_hun_ben_wly_geo_arw_scr_ger_ctl_anl_mlt_fre_est_zul_tag_alb_ind_jpn_tml_kor_bul_krd_bam_guj_mly_mcd_gam_bat_mnd_pan_ven_glc_amh_ita_pol_nor_grk_qcu_urd_lat_lit_tsn_sid_spa_heb_hin_sun_svk_moo_mol_lda_jav_tha_chh_knd_bem_swt_aze_rus_por_uzb_dyu_vie_aeg_ses_yor_tsw	-0.534789629591105	-1.27511836825393	0.205443642824837
425	tig_nor_dgb_swe_chh_hau_amr_grk_aze_uzb_zul_mao_ven_rom_rus_bsq_krd_amh_bam_cnt_eng_slo_tsn_dut_igb_bul_fin_bem_cic_est_ita_wly_geo_lit_spa_svk_mcd_owc_heb_scr_hun_swa_bat_lat_ind_jpn_tml_kor_ukr_prs_yor_alb_jav_pol_gam_sun_mnd_urd_dyu_bos_anl_ctl_arw_afr_hin_qcu_fre_mol_ger_tsw_sod_pan_mlt_guj_mly_por_lda_ben_fbf_tag_tha_sid_knd_moo_swt_tur_glc_cze_azi_xho_vie_aeg_ewe_akn_ses	-0.171073904373074	-0.403776886462663	0.687303740303445
426	mlt_pol_ven_swe_gam_sod_owc_guj_tur_aze_xho_jav_tsn_fre_ben_bsq_pan_amh_ses_cnt_mcd_urd_dgb_lit_bam_nor_hun_moo_yor_fin_por_heb_geo_hin_lat_ctl_bos_tig_sid_grk_est_dyu_sun_cze_mao_jpn_knd_kor_ger_prs_lda_mol_mly_afr_chh_bat_mnd_slo_bem_krd_amr_rom_eng_ukr_bul_qcu_rus_alb_scr_igb_hau_ita_anl_glc_ind_dut_swa_spa_cic_tag_tha_aeg_tml_akn_fbf_azi_svk_arw_uzb_tsw_vie_wly_ewe_swt_zul	-0.0867370657552631	-0.204514490174949	0.838398384261022
427	wly_pol_xho_swe_chh_owc_hau_afr_azi_aze_tsw_ind_cic_urd_alb_bsq_eng_gam_yor_mnd_ita_lit_fbf_arw_bam_svk_hun_akn_dyu_est_lat_mlt_geo_spa_bos_ukr_mcd_heb_anl_mol_fin_ses_jav_rom_mly_jpn_tml_kor_krd_scr_bem_ger_bat_fre_amr_mao_cnt_por_lda_prs_sid_guj_pan_grk_rus_qcu_cze_bul_nor_tsn_sod_dut_tig_ben_tag_ctl_igb_slo_moo_sun_tha_amh_knd_swa_ven_uzb_hin_glc_tur_dgb_vie_aeg_ewe_swt_zul	-0.437721358459328	-1.04012399990623	0.300978859040133
428	heb_fre_tsn_bos_wly_owc_sid_pan_uzb_azi_ewe_bat_igb_swe_nor_bsq_afr_anl_cic_mnd_glc_dut_tsw_grk_zul_lit_fin_yor_swa_hun_guj_sod_geo_ger_svk_prs_lat_mlt_aeg_spa_est_lda_sun_krd_ind_jpn_tml_kor_ukr_alb_swt_mol_tag_bul_chh_mao_cnt_ben_moo_hin_amh_ctl_cze_pol_ita_qcu_urd_rus_slo_xho_gam_mcd_tig_scr_mly_rom_akn_por_fbf_jav_tha_hau_knd_bam_dgb_aze_arw_eng_tur_bem_vie_amr_dyu_ven_ses	-1.02897495568262	-2.5125423041551	0.0137087543043134
429	anl_grk_dyu_ctl_chh_gam_mlt_svk_azi_uzb_ses_mao_lda_rus_pan_bsq_nor_hau_fbf_mnd_scr_por_akn_dut_xho_krd_hun_igb_ewe_fin_guj_sod_geo_slo_bos_bul_ita_amr_heb_eng_est_swa_jav_mcd_tag_jpn_knd_kor_swe_ben_tsn_lit_mly_ukr_tig_sun_cnt_urd_zul_cze_amh_fre_rom_lat_glc_qcu_mol_arw_hin_bam_owc_ger_sid_prs_ind_spa_bem_afr_cic_bat_tha_aeg_tml_swt_dgb_aze_pol_alb_tur_moo_vie_wly_tsw_yor_ven	-0.545434857972508	-1.29866943093004	0.197268321103916
430	aeg_lit_zul_swe_heb_gam_owc_krd_aze_uzb_moo_mly_cic_alb_ctl_bsq_dut_mlt_dyu_cnt_pol_eng_yor_slo_ewe_por_fin_tsw_bam_hun_hin_sod_geo_urd_scr_bos_mol_amh_anl_arw_est_swa_bat_ger_tag_jpn_tml_kor_ben_lat_xho_afr_mao_glc_hau_ind_mnd_ukr_ses_spa_wly_nor_prs_guj_svk_qcu_cze_rus_bul_lda_chh_rom_amr_ita_sun_mcd_tsn_grk_ven_jav_tha_tig_knd_igb_bem_azi_pan_fre_tur_swt_vie_sid_akn_fbf_dgb	-0.194248586611312	-0.458253173286577	0.647839574834549
431	owc_pan_ses_fre_heb_amh_gam_swe_azi_uzb_tsw_ind_xho_ger_pol_bsq_cze_hau_lda_mnd_bul_rom_bem_por_zul_hin_fin_igb_moo_est_lat_anl_geo_arw_prs_svk_scr_chh_tig_ben_hun_dgb_bat_slo_mao_jpn_knd_kor_eng_mcd_dyu_urd_tag_krd_wly_sun_cnt_ctl_yor_alb_sid_ita_rus_guj_nor_qcu_dut_glc_ukr_fbf_mlt_bos_sod_afr_mly_grk_ewe_mol_swa_jav_tha_aeg_tml_cic_tsn_aze_lit_spa_tur_ven_vie_amr_akn_swt_bam	0.0867239008819732	0.204272812444219	0.838586680681217
432	owc_pan_yor_slo_amh_sid_tig_alb_uzb_aze_cic_jav_bem_svk_ben_bsq_prs_hau_tsw_mnd_grk_mcd_zul_urd_ewe_ita_est_akn_swt_fin_swe_gam_geo_rom_ger_hin_lit_wly_heb_eng_hun_dgb_tag_glc_mao_jpn_knd_kor_ctl_krd_fbf_nor_ind_por_mlt_bat_cnt_scr_xho_fre_sod_afr_rus_dut_spa_qcu_arw_lat_bul_swa_anl_pol_chh_ukr_sun_guj_moo_bos_igb_mly_tha_aeg_tml_dyu_bam_tur_mol_cze_azi_lda_vie_amr_ven_tsn_ses	-0.427513009079716	-1.01429907600175	0.313071661801857
433	owc_ger_bem_dut_wly_sid_aeg_ctl_azi_aze_dgb_mly_fbf_afr_eng_bsq_arw_tig_cic_cnt_grk_fre_ewe_prs_moo_bul_hun_swt_dyu_est_alb_anl_geo_bos_urd_guj_rom_chh_amh_rus_fin_igb_bat_slo_tag_jpn_knd_kor_krd_ben_akn_pol_jav_nor_heb_mao_mnd_cze_ven_mol_hau_ukr_mcd_spa_ita_qcu_scr_swe_glc_swa_gam_por_sod_lit_sun_lat_ses_svk_yor_ind_tha_amr_tml_tsw_lda_uzb_pan_hin_tur_xho_vie_mlt_tsn_bam_zul	-0.478406864678935	-1.13801617309711	0.258037012940875
434	anl_dut_igb_rus_aeg_hau_mlt_swe_azi_uzb_bem_ind_ewe_fre_ctl_bsq_lat_gam_dgb_cnt_por_cze_swa_ukr_cic_mol_est_zul_fbf_fin_glc_owc_geo_svk_spa_krd_alb_sid_wly_rom_hun_tsw_tag_ita_jav_jpn_tml_kor_eng_urd_tsn_ben_mao_scr_amr_sun_mnd_lit_bam_prs_sod_guj_hin_arw_slo_qcu_pol_mcd_nor_moo_heb_grk_tig_pan_mly_bos_ses_bul_dyu_bat_tha_amh_knd_xho_yor_aze_ger_afr_tur_lda_vie_chh_ven_akn_swt	0.447778522914418	1.05757808533362	0.292987190220017
435	gam_rus_ewe_ctl_aeg_owc_mlt_scr_aze_uzb_lda_sun_dyu_alb_por_bsq_krd_hau_ses_mnd_afr_urd_igb_dut_fbf_lat_fin_tsw_cic_est_pol_chh_geo_svk_pan_slo_bos_amh_amr_mol_hun_tsn_bat_ita_jav_jpn_tml_kor_glc_ger_zul_arw_mly_bul_sid_ind_cnt_rom_swt_cze_heb_prs_mcd_lit_spa_qcu_ben_grk_swe_dgb_wly_eng_tig_guj_tag_nor_yor_ukr_swa_mao_tha_sod_knd_bam_xho_azi_fre_hin_tur_ven_vie_anl_moo_bem_akn	0.011315733325139	0.0266757873470207	0.978775483094523
436	mlt_krd_igb_hin_amr_amh_sod_cze_uzb_azi_swt_bat_fbf_pan_alb_bsq_glc_chh_bam_cnt_pol_dut_moo_arw_tsn_scr_fin_yor_xho_est_mol_hau_geo_ctl_spa_lat_por_gam_sid_svk_hun_bem_sun_afr_ind_jpn_tml_kor_rom_fre_zul_eng_tag_ita_aeg_mly_mnd_rus_tsw_guj_heb_urd_lit_swe_slo_qcu_prs_mcd_ben_dgb_anl_nor_tig_ukr_mao_bul_ses_grk_dyu_jav_tha_wly_knd_ewe_akn_tur_ger_bos_aze_ven_vie_owc_lda_swa_cic	0.888004602777423	2.12193174483845	0.0365017274976097
437	wly_lat_igb_swe_tig_sod_anl_ctl_tur_uzb_moo_jav_fbf_fre_bos_bsq_pol_gam_yor_mnd_urd_dut_bem_svk_ven_prs_est_bam_tsw_fin_scr_hau_geo_afr_rus_ukr_krd_amr_mlt_nor_hun_ses_mly_mol_tag_jpn_knd_kor_por_hin_swt_grk_ind_cze_aeg_mao_cnt_spa_zul_slo_heb_mcd_arw_ita_glc_qcu_guj_alb_rom_ewe_chh_ger_sid_pan_bat_ben_swa_eng_cic_sun_tha_owc_tml_xho_dgb_azi_bul_lit_aze_akn_vie_amh_lda_dyu_tsn	-0.156770774152107	-0.369933646364051	0.712273032503652
438	amh_eng_dyu_bos_chh_heb_hau_hin_uzb_azi_ewe_jav_bem_lit_urd_bsq_prs_wly_cic_mnd_mol_rus_fbf_slo_lda_ita_hun_ses_zul_est_scr_tig_geo_nor_rom_pol_ben_sod_gam_krd_fin_swt_mao_glc_ind_jpn_knd_kor_mcd_ctl_bam_lat_sun_swe_owc_bat_cnt_arw_tsw_ger_aeg_dut_pan_por_spa_qcu_afr_cze_ukr_akn_amr_fre_sid_guj_mly_bul_tsn_grk_xho_tag_tha_mlt_tml_swa_moo_tur_svk_alb_aze_yor_vie_anl_igb_dgb_ven	-0.963297475994858	-2.34890619346136	0.0209458135081402
439	mlt_dut_bem_eng_wly_heb_sod_mol_tur_azi_lda_ind_swa_lat_prs_bsq_rus_hau_fbf_cnt_fre_grk_bam_svk_ewe_por_hun_dyu_swt_est_afr_owc_geo_hin_krd_ukr_pan_amr_anl_cze_fin_ses_mao_scr_mly_jpn_tml_kor_spa_ben_ven_arw_jav_guj_gam_sun_mnd_ctl_yor_lit_chh_swe_pol_rom_nor_qcu_glc_bos_urd_akn_sid_ger_amh_alb_bat_bul_dgb_ita_zul_tag_tha_aeg_knd_tsw_xho_uzb_mcd_slo_aze_igb_vie_tig_tsn_moo_cic	-1.64988053873494	-4.22190515089487	5.63590257860496e-05
440	chh_alb_swa_rom_mlt_tig_hau_lat_azi_tur_yor_ind_tsn_prs_spa_bsq_scr_amr_igb_cnt_guj_bul_swt_ctl_ses_ger_fin_ewe_bam_est_bos_amh_geo_pan_pol_swe_cze_sod_heb_eng_hun_lda_tag_rus_bat_jpn_knd_kor_lit_mol_akn_glc_mao_arw_sid_sun_mnd_ukr_dgb_svk_wly_nor_krd_mcd_ben_qcu_grk_dut_fre_zul_aeg_por_owc_urd_jav_hin_dyu_slo_xho_mly_tha_gam_tml_cic_bem_uzb_afr_ita_aze_moo_vie_anl_ven_tsw_fbf	-0.121146017740536	-0.286069964027705	0.775460790967846
441	chh_svk_xho_mol_sod_tig_anl_mcd_azi_uzb_akn_tag_ses_lit_krd_bsq_fre_wly_tsn_cnt_spa_cze_moo_ita_dgb_por_est_ven_bam_hun_glc_amh_geo_arw_eng_urd_hin_amr_mlt_rom_fin_fbf_sun_ben_mao_jpn_tml_kor_guj_scr_cic_ukr_mly_dut_sid_bat_mnd_swe_zul_nor_gam_afr_pol_ger_ctl_qcu_slo_grk_lat_dyu_owc_bos_hau_rus_ind_alb_swa_prs_yor_jav_tha_heb_knd_bem_swt_tur_pan_bul_aze_lda_vie_aeg_tsw_ewe_igb	-1.046880893401	-2.56255645171233	0.011996422697301
442	sod_bos_cic_afr_mlt_amh_tig_lit_tur_azi_ven_mly_fbf_ita_krd_bsq_ger_amr_swa_mnd_slo_ben_bem_ctl_tsn_pol_hun_ses_dgb_est_hin_wly_geo_fre_eng_swe_nor_chh_sid_spa_fin_zul_bat_mol_sun_jpn_knd_kor_glc_cze_lda_prs_mao_rom_heb_tag_cnt_alb_swt_dut_gam_scr_guj_urd_grk_qcu_lat_bul_mcd_moo_aeg_ukr_anl_arw_ind_pan_igb_por_yor_jav_tha_hau_tml_xho_dyu_aze_svk_rus_uzb_akn_vie_owc_tsw_ewe_bam	0.406311741175597	0.957075636374928	0.341010474972804
443	tig_ben_xho_pan_anl_sid_owc_afr_azi_uzb_cic_ind_swt_swe_mcd_bsq_ukr_hau_igb_mnd_krd_mol_yor_guj_bem_bul_hun_dgb_dyu_est_nor_mlt_geo_rom_arw_lit_urd_chh_sod_ctl_fin_bam_mao_por_tag_jpn_knd_kor_bos_prs_tsn_eng_jav_grk_amr_sun_cnt_slo_moo_spa_aeg_ger_cze_dut_hin_qcu_lat_glc_rus_swa_amh_fre_wly_alb_bat_ita_tsw_svk_ses_mly_tha_heb_tml_zul_fbf_tur_pol_scr_aze_lda_vie_gam_ewe_ven_akn	-0.0121910166023321	-0.028703816119736	0.977162319616585
444	owc_pan_xho_krd_tig_aeg_hau_slo_azi_uzb_tsn_ind_dyu_alb_rus_bsq_bul_sid_swa_cnt_eng_bos_lda_nor_tsw_ger_fin_swt_bem_est_rom_amh_geo_cze_guj_svk_por_heb_chh_afr_hun_ses_sun_glc_tag_jpn_knd_kor_scr_fre_akn_spa_bat_ctl_gam_mao_mnd_pol_bam_ben_mlt_swe_dut_mol_arw_qcu_grk_mcd_urd_ven_wly_ita_amr_prs_mly_lit_zul_ukr_yor_jav_tha_anl_tml_cic_fbf_tur_lat_hin_aze_dgb_vie_sod_ewe_igb_moo	-0.195182500363382	-0.460680495793042	0.64610330305471
445	sid_mol_bam_mcd_wly_sod_aeg_pol_uzb_aze_moo_sun_xho_ctl_eng_bsq_nor_amr_bem_cnt_arw_guj_ven_scr_swa_rus_est_akn_igb_hun_urd_anl_geo_spa_svk_hin_ben_hau_owc_ita_fin_zul_mly_afr_ind_jpn_knd_kor_lat_glc_tsn_swe_tag_krd_mlt_bat_mnd_pan_fbf_prs_gam_bos_slo_alb_por_qcu_fre_ger_lit_dgb_heb_cze_tig_grk_mao_dut_cic_rom_tsw_jav_tha_amh_tml_ses_lda_azi_bul_ukr_tur_yor_vie_chh_dyu_swt_ewe	-0.43266014278879	-1.02665353621867	0.307246550576689
446	amh_ben_bam_rus_anl_wly_heb_grk_tur_uzb_dyu_mao_xho_eng_pol_bsq_hin_mlt_moo_mnd_rom_lit_bem_glc_ses_nor_fin_fbf_swt_hun_ger_chh_geo_spa_dut_guj_slo_sid_tig_scr_est_igb_bat_mol_sun_jpn_tml_kor_ita_lat_dgb_cze_jav_pan_owc_tag_cnt_bul_lda_swe_amr_afr_alb_prs_svk_qcu_por_bos_ukr_cic_gam_krd_sod_mcd_ind_fre_swa_arw_ven_mly_tha_aeg_knd_akn_tsn_aze_urd_ctl_azi_ewe_vie_hau_tsw_zul_yor	-0.377149216594824	-0.894493327199906	0.373367149790562
447	hau_rom_bam_eng_amh_gam_owc_urd_uzb_azi_bem_mao_akn_mol_guj_bsq_slo_chh_cic_mnd_ger_bul_dgb_bos_tsn_prs_fin_lda_tsw_est_lit_sid_geo_ukr_rus_cze_pan_aeg_wly_grk_hun_ses_ind_krd_tag_jpn_tml_kor_por_glc_xho_hin_jav_nor_tig_bat_cnt_alb_zul_scr_heb_swe_dut_spa_ctl_qcu_arw_ben_svk_fbf_anl_lat_sod_afr_mly_mcd_ewe_ita_swt_sun_tha_amr_knd_yor_ven_aze_pol_fre_tur_igb_vie_mlt_moo_dyu_swa	-0.0551059272798347	-0.129966747305097	0.896873432014407
448	amh_dut_moo_bul_wly_sid_hau_rom_uzb_aze_xho_tag_yor_nor_ctl_bsq_swe_tig_dgb_cnt_svk_fre_ewe_ukr_bam_guj_hun_fbf_tsn_fin_arw_owc_geo_mol_hin_krd_ger_chh_anl_alb_est_zul_mao_spa_jav_jpn_knd_kor_pan_afr_swt_scr_ind_mcd_aeg_bat_mnd_grk_ses_lit_gam_pol_prs_bos_eng_qcu_rus_slo_ben_cic_heb_glc_mlt_por_mly_cze_lda_ita_igb_sun_tha_amr_tml_dyu_akn_azi_urd_lat_tur_tsw_vie_sod_ven_swa_bem	0.206439459273535	0.485566623238398	0.62841646897628
449	heb_nor_lda_swe_owc_aeg_hau_ger_tur_aze_xho_sun_cic_bos_eng_bsq_mol_sod_dyu_cnt_por_svk_tsw_prs_tsn_grk_est_ewe_ven_fin_ukr_chh_geo_guj_ctl_scr_glc_mlt_gam_ben_hun_yor_mly_afr_mao_jpn_tml_kor_dut_mcd_swa_spa_ind_fre_amr_tag_mnd_lit_zul_arw_sid_pan_rom_hin_krd_qcu_lat_cze_pol_bam_anl_rus_amh_slo_bat_bul_swt_ita_fbf_jav_tha_tig_knd_moo_bem_uzb_urd_alb_azi_akn_vie_wly_igb_ses_dgb	0.119724494784813	0.281768272288146	0.778747239181755
450	amr_eng_cic_krd_gam_amh_wly_slo_aze_uzb_yor_jav_moo_ukr_alb_bsq_ita_sid_bem_mnd_mcd_svk_dgb_hin_swt_prs_est_ewe_zul_fin_urd_sod_geo_fre_pol_nor_rus_anl_chh_bul_hun_swa_sun_glc_bat_jpn_tml_kor_afr_bos_ses_grk_mao_lit_tig_mly_cnt_ger_fbf_spa_owc_ben_arw_cze_mol_qcu_lat_por_scr_lda_hau_pan_heb_rom_ind_ctl_akn_dut_ven_tag_tha_mlt_knd_xho_bam_tur_swe_guj_azi_tsw_vie_aeg_tsn_dyu_igb	-0.51003256381419	-1.21480208212459	0.227516942485965
451	owc_ctl_yor_rus_gam_wly_sid_spa_tur_azi_ewe_bat_ven_urd_fre_bsq_ben_heb_dyu_cnt_ita_grk_akn_guj_dgb_pol_est_ses_tsn_hun_bos_anl_geo_mcd_bul_por_krd_amh_amr_lit_fin_fbf_mao_mol_ind_jpn_tml_kor_pan_ukr_bem_lat_tag_alb_sod_jav_mnd_svk_swa_afr_aeg_prs_ger_glc_scr_qcu_slo_hin_nor_cic_hau_eng_chh_cze_mly_rom_swt_arw_moo_sun_tha_mlt_knd_lda_tsw_aze_dut_swe_uzb_xho_vie_tig_igb_bam_zul	-0.461332663710217	-1.09696795400598	0.27548769091779
452	amh_rom_xho_glc_sod_amr_wly_bul_azi_uzb_ses_bat_ewe_krd_pol_bsq_mol_owc_dyu_mnd_rus_slo_zul_pan_fbf_ger_fin_bam_yor_hun_lit_anl_geo_ben_guj_svk_fre_sid_hau_urd_est_igb_tag_por_ind_jpn_tml_kor_mcd_ukr_cic_cze_sun_dut_chh_jav_cnt_eng_bem_lat_mlt_swe_ctl_hin_bos_qcu_ita_scr_nor_swa_heb_prs_tig_afr_mly_grk_lda_spa_tsw_mao_tha_gam_knd_akn_tsn_aze_arw_alb_tur_ven_vie_aeg_swt_dgb_moo	-0.0331693745898011	-0.0781626638883169	0.93786658809157
453	wly_dut_ewe_ger_mlt_amr_sid_prs_tur_aze_ven_tag_xho_grk_por_bsq_nor_anl_tsw_cnt_swe_mol_zul_ukr_dgb_fre_hun_yor_igb_fin_slo_hau_geo_krd_lat_bos_scr_tig_gam_urd_est_swt_jav_afr_sun_jpn_knd_kor_alb_mcd_akn_ctl_bat_pol_amh_mly_mnd_pan_bem_rom_chh_arw_lit_eng_bul_qcu_glc_guj_spa_cic_heb_cze_sod_hin_mao_rus_dyu_svk_lda_ind_tha_aeg_tml_bam_fbf_azi_ita_ben_uzb_tsn_vie_owc_ses_swa_moo	0.124666303563358	0.293498207438731	0.769795331023111
454	sod_rus_igb_ben_sid_amr_aeg_glc_azi_uzb_bem_mly_akn_por_scr_bsq_ita_anl_lda_cnt_lit_hin_zul_rom_fbf_pol_est_swt_bam_fin_alb_tig_geo_dut_fre_afr_bos_wly_owc_lat_hun_yor_sun_prs_ind_jpn_tml_kor_ctl_arw_tsn_urd_bat_ger_amh_tag_mnd_mcd_swa_nor_mlt_spa_grk_slo_cze_qcu_ukr_svk_swe_dgb_chh_krd_heb_guj_mao_eng_ewe_mol_moo_jav_tha_hau_knd_ven_ses_tur_bul_pan_aze_xho_vie_gam_cic_tsw_dyu	-0.197060302741766	-0.464389662185045	0.643453906636154
455	heb_mol_bam_hin_chh_hau_sid_guj_tur_azi_swa_jav_igb_pan_prs_bsq_cze_wly_swt_cnt_slo_ben_yor_scr_cic_bul_est_ewe_akn_hun_nor_gam_geo_eng_fre_grk_glc_mlt_amr_afr_fin_lda_bat_urd_sun_jpn_knd_kor_swe_alb_dgb_ita_mao_pol_sod_ind_mnd_krd_ven_ctl_amh_arw_rus_svk_spa_qcu_dut_bos_lit_tsw_anl_mcd_tig_ger_mly_ukr_xho_rom_moo_tag_tha_owc_tml_zul_fbf_aze_por_lat_uzb_bem_vie_aeg_dyu_ses_tsn	-0.653084179695324	-1.56428427540164	0.121147370071715
456	amh_ben_ses_arw_amr_owc_tig_bul_azi_aze_cic_jav_bem_nor_cze_bsq_bos_sid_akn_cnt_por_svk_igb_alb_fbf_lit_hun_yor_swt_fin_scr_wly_geo_rom_mol_afr_ita_chh_anl_prs_est_tsw_bat_swe_mly_jpn_knd_kor_guj_ctl_swa_slo_ind_dut_aeg_tag_mnd_ger_xho_glc_sod_lat_spa_pan_fre_qcu_urd_grk_hin_ven_mlt_rus_heb_krd_mao_ukr_ewe_pol_bam_sun_tha_hau_tml_zul_tsn_uzb_mcd_eng_tur_moo_vie_gam_dyu_lda_dgb	0.00242020898705	0.00569948520302581	0.995464701465556
457	wly_ben_dyu_svk_tig_gam_chh_pol_tur_uzb_akn_mly_dgb_slo_cze_bsq_bul_amr_fbf_mnd_por_hin_yor_bos_lda_nor_est_swa_ses_hun_mol_anl_geo_dut_ger_spa_afr_heb_amh_rom_fin_tsw_tag_lit_sun_jpn_tml_kor_ita_eng_bem_glc_jav_prs_sid_bat_cnt_scr_ewe_lat_hau_mcd_urd_pan_swe_qcu_ukr_guj_rus_tsn_mlt_alb_aeg_fre_mao_krd_moo_arw_bam_ind_tha_sod_knd_zul_cic_aze_ctl_grk_azi_swt_vie_owc_igb_xho_ven	0.24702645020764	0.581976043540371	0.561990967181659
458	amr_ger_bem_lat_wly_sid_gam_fre_azi_uzb_tsn_jav_xho_ita_mol_bsq_nor_aeg_dyu_cnt_mcd_lit_lda_hin_swt_afr_est_zul_akn_fin_prs_tig_geo_ukr_bos_por_swe_mlt_anl_grk_hun_dgb_mao_pan_tag_jpn_knd_kor_alb_ctl_ses_krd_sun_scr_amh_bat_mnd_dut_swa_cze_hau_rom_bul_slo_ben_qcu_guj_glc_eng_ven_heb_spa_chh_rus_ind_urd_ewe_pol_igb_mly_tha_sod_tml_moo_tsw_aze_arw_svk_tur_cic_vie_owc_fbf_bam_yor	-0.384526290762651	-0.911621844721877	0.3643248023447
459	chh_prs_ses_alb_sod_amr_heb_ctl_tur_azi_swa_ind_yor_afr_spa_bsq_scr_tig_bem_mnd_urd_bul_bam_mol_xho_rom_fin_akn_ewe_est_ukr_owc_geo_svk_hin_mcd_ger_amh_gam_eng_hun_ven_bat_fre_jav_jpn_tml_kor_arw_rus_igb_ben_tag_guj_hau_mao_cnt_bos_dyu_lit_sid_dut_cze_nor_por_qcu_swe_lat_slo_zul_aeg_ita_anl_pan_sun_grk_fbf_krd_dgb_mly_tha_wly_knd_cic_lda_aze_pol_glc_uzb_moo_vie_mlt_tsn_swt_tsw	0.662142566656211	1.56855390452942	0.120148271233699
460	gam_fre_ven_ita_tig_amh_aeg_ben_tur_aze_igb_ind_moo_spa_slo_bsq_arw_sid_lda_cnt_grk_guj_bam_rom_swt_afr_est_ses_swa_hun_dut_chh_geo_ger_bul_glc_lit_mlt_sod_hin_fin_dgb_tag_scr_mly_jpn_tml_kor_rus_ukr_cic_nor_sun_eng_anl_jav_mnd_bos_fbf_lat_hau_ctl_svk_pol_mcd_qcu_urd_por_pan_yor_amr_swe_wly_prs_mao_alb_tsw_mol_ewe_bat_tha_heb_knd_akn_xho_uzb_cze_krd_azi_dyu_vie_owc_bem_zul_tsn	0.375139039217543	0.884232417054938	0.378851046184441
461	hau_mcd_igb_ukr_sid_aeg_amh_bos_aze_uzb_moo_mao_swt_spa_arw_bsq_rus_heb_tsn_mnd_ctl_urd_bem_grk_ven_svk_hun_bam_fbf_fin_fre_chh_geo_rom_lat_dut_ben_owc_amr_pan_est_dyu_sun_pol_jav_jpn_tml_kor_mol_guj_dgb_ger_tag_swe_sod_bat_cnt_eng_zul_ita_mlt_scr_bul_por_afr_qcu_lit_nor_alb_akn_tig_hin_gam_glc_ind_prs_lda_cze_ewe_mly_tha_anl_knd_ses_yor_tur_krd_slo_azi_cic_vie_wly_tsw_xho_swa	-0.694626980328944	-1.66229166316001	0.0998214112035684
462	amh_ger_swa_ctl_sod_sid_aeg_por_azi_uzb_bem_sun_swt_krd_nor_bsq_ukr_gam_cic_cnt_afr_arw_fbf_grk_yor_svk_fin_zul_igb_hun_swe_heb_geo_fre_guj_bos_glc_tig_hau_alb_est_xho_jav_scr_bat_jpn_tml_kor_prs_dut_moo_eng_mly_rom_mlt_ind_mnd_hin_ewe_mcd_anl_cze_pol_bul_urd_qcu_spa_pan_slo_dgb_chh_ben_amr_ita_tag_rus_tsn_mol_ses_mao_tha_owc_knd_bam_dyu_tur_lat_lit_aze_lda_vie_wly_tsw_ven_akn	0.149387123202598	0.351568776171473	0.72595697998656
463	gam_eng_ewe_cze_amh_sid_chh_lat_aze_uzb_zul_jav_fbf_glc_pol_bsq_ita_sod_lda_cnt_guj_por_dgb_krd_swa_ukr_hun_ven_igb_fin_prs_aeg_geo_slo_pan_swe_ctl_amr_anl_afr_est_ses_bat_ger_mao_jpn_knd_kor_ben_mcd_tsw_dut_mly_mol_heb_sun_mnd_alb_akn_nor_tig_rom_svk_rus_bos_qcu_bul_scr_lit_cic_owc_urd_wly_spa_ind_arw_swt_fre_bem_tag_tha_hau_tml_moo_tsn_azi_hin_grk_tur_bam_vie_mlt_yor_dyu_xho	-0.841440455018614	-2.03304071952382	0.0448988348035046
464	sod_slo_tsn_arw_heb_aeg_sid_guj_uzb_aze_swa_tag_cic_ukr_lit_bsq_pan_amh_xho_mnd_eng_grk_bem_glc_fbf_urd_est_dgb_bam_hun_scr_owc_geo_pol_dut_swe_krd_mlt_chh_mol_fin_zul_bat_bul_mao_jpn_tml_kor_nor_prs_yor_rom_jav_rus_tig_mly_cnt_por_akn_afr_amr_lat_spa_cze_ben_qcu_alb_ita_ger_igb_anl_svk_hau_fre_ind_mcd_ewe_bos_dyu_sun_tha_gam_knd_swt_moo_azi_hin_ctl_tur_ses_vie_wly_lda_tsw_ven	0.287553233293681	0.676935556725088	0.500127187967788
465	owc_alb_bem_mcd_anl_amh_chh_rus_azi_uzb_dgb_bat_cic_lit_dut_bsq_ukr_mlt_bam_cnt_arw_rom_xho_svk_fbf_spa_fin_dyu_swa_est_krd_gam_geo_cze_por_swe_pan_aeg_tig_lat_hun_ewe_jav_ger_tag_jpn_knd_kor_ita_ben_yor_afr_mly_hin_wly_ind_mnd_urd_ven_guj_heb_prs_scr_slo_eng_qcu_pol_bul_glc_lda_sid_mol_amr_bos_sun_ctl_tsn_nor_akn_mao_tha_hau_tml_swt_zul_tur_fre_grk_aze_igb_vie_sod_ses_moo_tsw	-0.0321086970122497	-0.0756658382357175	0.939847487208272
466	sod_ben_xho_alb_chh_gam_wly_cze_aze_azi_swa_jav_cic_lit_afr_bsq_scr_aeg_tsw_cnt_krd_ukr_moo_swe_akn_fre_fin_tsn_swt_est_lat_anl_geo_glc_urd_rus_guj_amr_hau_bos_hun_bem_mly_svk_tag_jpn_knd_kor_hin_pol_ven_grk_mao_rom_mlt_bat_mnd_mol_igb_arw_sid_spa_ita_dut_slo_qcu_pan_bul_mcd_ses_heb_ger_tig_prs_ind_eng_dyu_nor_dgb_sun_tha_amh_tml_yor_ewe_uzb_por_ctl_tur_zul_vie_owc_lda_bam_fbf	-0.697563342090443	-1.67854586256432	0.0965978687420426
467	mlt_slo_cic_nor_gam_hau_sid_bos_aze_tur_xho_ind_tsn_fre_grk_bsq_pan_chh_bem_mnd_eng_ctl_ses_lat_yor_cze_fin_lda_dgb_hun_por_tig_geo_glc_swe_ita_mol_amh_aeg_ben_est_akn_mly_afr_jav_jpn_knd_kor_mcd_rus_tsw_prs_tag_svk_anl_sun_cnt_krd_bam_guj_wly_arw_hin_dut_bul_qcu_spa_urd_pol_zul_owc_rom_heb_lit_bat_scr_dyu_alb_ven_mao_tha_sod_tml_fbf_swa_azi_ger_ukr_uzb_igb_vie_amr_moo_swt_ewe	-0.341334801090737	-0.809116097678179	0.420513573748268
468	sod_hin_tsn_guj_chh_anl_tig_lit_aze_azi_ewe_mao_akn_cze_fre_bsq_mcd_wly_fbf_mnd_ita_rus_swa_ger_swt_glc_fin_ven_bam_hun_rom_hau_geo_ukr_spa_bos_alb_aeg_amh_scr_est_dyu_sun_ctl_ind_jpn_tml_kor_eng_lat_cic_ben_bat_pol_amr_tag_cnt_bul_moo_nor_heb_svk_afr_grk_slo_qcu_urd_krd_swe_xho_mlt_dut_gam_por_mly_arw_igb_mol_bem_jav_tha_sid_knd_ses_yor_uzb_prs_pan_tur_zul_vie_owc_lda_tsw_dgb	-0.0696558863755458	-0.164292137346325	0.869857718025624
469	sod_por_zul_lit_gam_tig_owc_dut_tur_aze_bam_ind_swa_rus_pan_bsq_ben_mlt_tsw_cnt_swe_bul_tsn_spa_dgb_glc_hun_akn_fbf_fin_pol_hau_geo_arw_ctl_krd_alb_heb_chh_ita_est_ewe_bat_svk_mao_jpn_tml_kor_ukr_ger_xho_grk_mly_eng_anl_tag_mnd_afr_moo_mol_aeg_lat_nor_cze_bos_qcu_hin_fre_rom_cic_sid_scr_amr_slo_sun_mcd_lda_guj_ven_jav_tha_wly_knd_bem_dyu_azi_prs_urd_uzb_yor_vie_amh_ses_igb_swt	0.240759741395193	0.56692737192257	0.572129340941742
470	amh_bos_ven_rus_amr_heb_sid_por_azi_aze_akn_bat_fbf_grk_lit_bsq_pan_sod_swa_mnd_nor_afr_ewe_swe_bem_prs_est_cic_swt_hun_krd_anl_geo_arw_guj_svk_fre_gam_chh_mcd_fin_dgb_sun_dut_ind_jpn_tml_kor_scr_ben_yor_ukr_tag_spa_wly_mao_cnt_lat_zul_bul_tig_pol_ger_rom_mol_qcu_cze_glc_ita_igb_hau_hin_owc_slo_mly_ctl_bam_urd_lda_jav_tha_mlt_knd_moo_tsn_uzb_eng_alb_tur_ses_vie_aeg_dyu_tsw_xho	-0.18887359915032	-0.445893077238937	0.656710846745469
471	gam_rom_ses_guj_aeg_amh_sid_ger_azi_tur_swt_jav_igb_cze_lat_bsq_scr_mlt_bem_mnd_pol_svk_tsw_prs_ven_dut_est_dyu_dgb_fin_ukr_anl_geo_nor_ben_lit_spa_chh_tig_bos_hun_lda_mao_fre_ind_jpn_knd_kor_arw_mol_moo_slo_bat_grk_owc_sun_cnt_alb_yor_eng_amr_urd_rus_bul_ita_qcu_glc_mcd_pan_swa_sod_hin_heb_krd_tag_swe_fbf_por_xho_mly_tha_hau_tml_ewe_akn_uzb_afr_ctl_aze_zul_vie_wly_tsn_bam_cic	0.0906525405026387	0.213408322578775	0.831475632233886
472	chh_urd_swa_ita_wly_amh_sid_hin_uzb_tur_xho_bat_tsw_bos_ger_bsq_ukr_sod_swt_mnd_alb_spa_cic_slo_moo_lat_hun_igb_fbf_est_mcd_amr_geo_mol_afr_dut_por_owc_anl_swe_fin_zul_ind_glc_jav_jpn_tml_kor_bul_nor_yor_ctl_mly_cze_gam_mao_cnt_ben_ses_lit_aeg_pol_eng_krd_fre_qcu_rus_rom_pan_dyu_tig_svk_hau_grk_tag_scr_akn_prs_tsn_sun_tha_heb_knd_bem_dgb_azi_arw_guj_aze_lda_vie_mlt_bam_ewe_ven	-0.399120898443676	-0.946386391655124	0.346404043951118
473	heb_cze_dgb_prs_anl_gam_sod_ctl_tur_uzb_ses_ind_tsw_guj_bul_bsq_pan_sid_fbf_cnt_afr_fre_ven_swe_cic_krd_est_bam_igb_fin_mcd_amh_geo_eng_scr_nor_pol_mlt_amr_ger_hun_xho_sun_por_tag_jpn_knd_kor_ben_glc_yor_urd_jav_hin_wly_mao_mnd_alb_moo_slo_chh_rom_lit_grk_ukr_qcu_arw_dut_bos_swt_owc_spa_aeg_mol_bat_rus_bem_ita_tsn_mly_tha_hau_tml_swa_lda_aze_lat_svk_azi_dyu_vie_tig_akn_zul_ewe	-0.326916019804176	-0.774309451098542	0.440711885403032
474	owc_alb_bem_ukr_wly_heb_sid_mcd_tur_uzb_lda_mao_yor_dut_ctl_bsq_arw_anl_bam_cnt_cze_lat_dyu_krd_ewe_eng_fin_tsn_tsw_est_slo_aeg_geo_nor_ben_pol_scr_gam_amr_lit_hun_zul_sun_svk_tag_jpn_knd_kor_guj_bos_akn_hin_mly_glc_sod_jav_mnd_swe_moo_prs_hau_grk_rus_fre_bul_qcu_por_rom_afr_fbf_mlt_spa_tig_mol_ind_urd_xho_ita_ven_bat_tha_amh_tml_ses_swt_azi_ger_pan_aze_swa_vie_chh_dgb_igb_cic	-0.630358586644577	-1.50897693846474	0.134694635014158
475	tig_alb_akn_urd_heb_aeg_sid_ben_uzb_aze_ven_bat_cic_svk_cze_bsq_rom_amh_swt_mnd_hin_por_moo_ita_dgb_bos_fin_xho_ewe_est_lit_amr_geo_pol_bul_ukr_afr_hau_anl_guj_hun_dyu_mly_mol_sun_jpn_tml_kor_nor_spa_tsn_glc_mao_ger_sod_ind_cnt_dut_igb_ctl_chh_grk_mcd_prs_pan_qcu_swe_rus_slo_swa_owc_krd_wly_fre_jav_scr_tsw_arw_ses_tag_tha_gam_knd_yor_lda_azi_lat_eng_tur_bem_vie_mlt_bam_fbf_zul	-0.616607090931402	-1.47593329298426	0.143339697006969
476	gam_spa_tsw_ita_mlt_heb_hau_fre_aze_azi_bem_tag_ses_urd_lat_bsq_eng_anl_swt_cnt_ukr_slo_ven_mcd_zul_ger_est_akn_yor_fin_svk_aeg_geo_cze_rus_bos_grk_wly_amh_scr_hun_xho_bat_krd_ind_jpn_knd_kor_swe_afr_igb_pan_mao_mol_chh_sun_mnd_dut_ewe_pol_amr_ben_ctl_rom_bul_qcu_hin_alb_por_bam_sid_glc_owc_lit_jav_prs_lda_nor_moo_mly_tha_sod_tml_dgb_tsn_uzb_guj_arw_tur_swa_vie_tig_fbf_dyu_cic	-0.634698637705163	-1.52086958814161	0.13168537733593
477	owc_slo_yor_scr_anl_sid_gam_lat_tur_uzb_bam_bat_dyu_alb_por_bsq_cze_hau_fbf_cnt_swe_prs_ewe_pol_cic_nor_fin_dgb_zul_hun_krd_amh_geo_mol_eng_ukr_dut_heb_mlt_hin_est_tsn_mly_ctl_jav_jpn_tml_kor_fre_bul_xho_rom_mao_ita_chh_sun_mnd_spa_bem_ben_aeg_rus_glc_guj_afr_qcu_arw_lit_grk_moo_sod_bos_amr_urd_ind_pan_swt_mcd_ven_tag_tha_tig_knd_igb_akn_aze_svk_ger_azi_ses_vie_wly_swa_tsw_lda	0.239380563779125	0.563479435637266	0.574464611537041
478	tig_guj_cic_ukr_sid_sod_amh_lit_azi_tur_swt_sun_lda_dut_nor_bsq_fre_chh_dgb_cnt_spa_por_fbf_hin_dyu_slo_fin_ven_akn_est_prs_anl_geo_mcd_mol_urd_grk_aeg_heb_glc_hun_ewe_bat_afr_jav_jpn_knd_kor_bul_swe_xho_eng_ind_alb_owc_mao_mnd_rom_swa_pan_hau_krd_ita_pol_ctl_qcu_rus_arw_bos_moo_mlt_ger_wly_lat_mly_svk_bem_ben_tsw_tag_tha_amr_tml_zul_tsn_uzb_cze_scr_aze_yor_vie_gam_ses_igb_bam	-0.472100858925969	-1.12312475595863	0.264275516644723
479	tig_urd_moo_guj_sid_chh_sod_grk_azi_tur_yor_ind_igb_pan_ctl_bsq_rom_hau_swt_cnt_bul_slo_lda_por_zul_nor_est_swa_akn_fin_ben_wly_geo_afr_svk_krd_ger_gam_mlt_ita_hun_cic_mao_dut_mly_jpn_knd_kor_bos_glc_bam_mcd_sun_prs_owc_jav_mnd_rus_dgb_pol_aeg_spa_cze_lat_arw_qcu_hin_mol_ukr_ewe_anl_swe_heb_eng_bat_fre_xho_lit_ses_tag_tha_amr_tml_ven_dyu_uzb_alb_scr_aze_bem_vie_amh_fbf_tsn_tsw	0.392918156591527	0.927352762732398	0.356143889347207
480	amh_grk_ven_ita_sod_mlt_tig_nor_aze_azi_akn_jav_fbf_lit_ger_bsq_ukr_heb_tsw_cnt_guj_prs_ewe_ben_igb_svk_hun_xho_swa_fin_spa_gam_geo_alb_scr_ctl_hin_owc_anl_slo_est_zul_ind_mol_sun_jpn_knd_kor_rus_por_moo_pan_mly_dut_wly_tag_mnd_glc_yor_swe_chh_mcd_krd_urd_cze_qcu_arw_fre_bos_cic_hau_lat_sid_afr_bat_rom_swt_eng_bem_mao_tha_aeg_tml_ses_bam_tur_bul_pol_uzb_dyu_vie_amr_tsn_lda_dgb	-1.30572656898622	-3.25048785776826	0.00160480934718871
481	gam_dut_swt_glc_amh_sod_mlt_lat_uzb_tur_swa_mly_bem_mol_krd_bsq_alb_amr_igb_cnt_scr_eng_ses_prs_ewe_rus_hun_moo_fbf_est_urd_aeg_geo_rom_nor_mcd_ita_owc_wly_ger_fin_yor_mao_spa_tag_jpn_knd_kor_afr_lit_lda_por_bat_pan_heb_ind_mnd_arw_cic_cze_chh_slo_ukr_ben_pol_qcu_grk_fre_swe_tsw_tig_bul_anl_ctl_jav_svk_zul_bos_xho_sun_tha_hau_tml_akn_bam_aze_guj_hin_azi_dgb_vie_sid_ven_tsn_dyu	-0.214041159005684	-0.505350126663814	0.614508515967038
482	chh_rom_yor_krd_owc_amh_gam_rus_azi_uzb_akn_bat_dgb_grk_guj_bsq_hin_heb_fbf_cnt_bos_por_ven_pan_swt_svk_hun_igb_xho_fin_ukr_aeg_geo_glc_ben_alb_arw_hau_wly_lit_est_swa_mly_mol_mao_jpn_knd_kor_scr_urd_bam_spa_sun_pol_sid_jav_mnd_mcd_ses_lat_tig_nor_prs_dut_afr_qcu_ita_slo_bul_tsn_anl_swe_mlt_ctl_tag_fre_lda_cze_cic_ind_tha_sod_tml_moo_dyu_tur_ger_eng_aze_zul_vie_amr_bem_ewe_tsw	-0.0841443375484087	-0.198480394948828	0.843102465885854
483	tig_ctl_ewe_nor_hau_chh_anl_grk_azi_uzb_tsw_tag_bam_mol_lit_bsq_por_mlt_igb_cnt_rom_dut_swt_swe_fbf_svk_est_dgb_ses_fin_fre_heb_geo_urd_ben_bos_bul_sid_owc_afr_hun_moo_sun_ita_jav_jpn_tml_kor_ger_alb_ven_lat_ind_krd_sod_mly_mnd_mcd_dyu_hin_gam_pan_arw_ukr_glc_qcu_pol_scr_guj_lda_amh_cze_amr_spa_mao_slo_xho_prs_akn_bat_tha_aeg_knd_cic_swa_tur_eng_rus_aze_yor_vie_wly_tsn_bem_zul	-0.22978080247402	-0.542550132536073	0.588737400245002
484	mlt_glc_tsn_spa_sod_chh_aeg_lat_uzb_aze_bem_mao_yor_grk_ita_bsq_lit_wly_tsw_mnd_swe_ctl_swt_fre_dgb_scr_est_ewe_akn_fin_slo_gam_geo_pol_guj_por_rom_heb_owc_bul_hun_dyu_sun_bos_ind_jpn_tml_kor_cze_alb_fbf_hin_mly_svk_amh_jav_cnt_dut_zul_ger_anl_ukr_nor_rus_krd_qcu_pan_urd_mol_cic_amr_ben_hau_mcd_bat_eng_igb_arw_swa_tag_tha_sid_knd_lda_bam_azi_afr_prs_tur_moo_vie_tig_ven_xho_ses	0.00547631219216166	0.0129105497791867	0.989726813609234
485	amr_pan_cic_alb_aeg_owc_sid_fre_aze_uzb_dgb_mly_lda_arw_ita_bsq_krd_amh_tsn_cnt_rus_pol_moo_dut_dyu_mol_fin_zul_xho_est_lit_tig_geo_urd_spa_por_hin_hau_heb_eng_hun_ewe_bat_bos_sun_jpn_knd_kor_cze_ctl_igb_scr_ind_nor_chh_tag_mnd_slo_yor_svk_gam_ukr_guj_grk_glc_qcu_swe_mcd_bul_swt_mlt_afr_sod_ger_mao_lat_akn_ben_swa_jav_tha_wly_tml_bam_ses_azi_rom_prs_tur_fbf_vie_anl_bem_tsw_ven	0.135447834069269	0.318938254631721	0.750488567827312
486	anl_rus_zul_eng_heb_aeg_mlt_por_azi_tur_igb_bat_dyu_arw_ita_bsq_svk_amr_bam_cnt_hin_bul_dgb_lat_cic_spa_fin_tsn_fbf_est_mol_amh_geo_mcd_lit_pol_cze_owc_wly_krd_hun_moo_mly_scr_tag_jpn_tml_kor_prs_afr_ven_nor_mao_glc_sod_sun_mnd_fre_bem_pan_tig_grk_ctl_ukr_guj_qcu_dut_rom_alb_swt_sid_ger_hau_ben_jav_slo_akn_bos_swa_ind_tha_gam_knd_yor_ses_aze_swe_urd_uzb_ewe_vie_chh_xho_tsw_lda	0.267687987386392	0.632718279678315	0.528470293582072
487	tig_glc_bam_svk_gam_aeg_hau_bul_azi_uzb_tsw_sun_xho_lat_por_bsq_eng_wly_zul_mnd_afr_prs_dyu_cze_bem_ukr_est_swt_tsn_hun_krd_sid_geo_ita_hin_guj_scr_anl_chh_rus_fin_akn_mao_bos_tag_jpn_tml_kor_mol_arw_ven_mcd_jav_slo_mlt_bat_cnt_alb_moo_urd_sod_nor_pol_swe_grk_qcu_ger_fre_spa_ses_heb_ben_amr_rom_mly_ctl_dgb_pan_igb_ind_tha_amh_knd_cic_ewe_tur_lit_dut_aze_yor_vie_owc_fbf_lda_swa	0.0970665197514956	0.228862800064823	0.819478077392744
488	chh_prs_tsn_alb_anl_hau_amh_mcd_aze_tur_ven_jav_cic_eng_dut_bsq_hin_tig_ewe_mnd_lit_glc_swa_krd_fbf_ben_est_bam_dyu_fin_guj_owc_geo_arw_svk_pan_urd_heb_mlt_swe_hun_dgb_ind_lat_sun_jpn_tml_kor_ger_slo_yor_por_tag_nor_gam_bat_cnt_ukr_swt_spa_aeg_ctl_ita_mol_afr_qcu_cze_rus_grk_akn_sod_fre_sid_bul_mao_pol_tsw_bos_igb_mly_tha_amr_knd_lda_moo_uzb_scr_rom_azi_zul_vie_wly_bem_xho_ses	0.256263308346712	0.604032670259058	0.547292576081669
489	gam_lat_bam_spa_tig_hau_anl_bos_tur_uzb_ewe_tag_akn_alb_svk_bsq_ger_heb_bem_cnt_ukr_prs_swt_ctl_moo_urd_est_dyu_cic_fin_dut_mlt_geo_pan_mcd_ita_mol_owc_sid_rus_hun_tsw_sun_grk_ind_jpn_knd_kor_lit_afr_lda_arw_mly_bul_amr_mao_mnd_hin_ven_cze_sod_fre_ben_por_swe_qcu_pol_eng_nor_yor_aeg_krd_amh_glc_jav_rom_swa_guj_ses_bat_tha_wly_tml_igb_fbf_azi_scr_slo_aze_zul_vie_chh_xho_dgb_tsn	-0.0943494780193578	-0.222367617892391	0.824515334961522
490	wly_nor_ven_fre_tig_amr_heb_guj_uzb_tur_bam_mao_tsn_afr_rom_bsq_lit_mlt_fbf_mnd_bul_lat_zul_eng_cic_swe_est_tsw_ewe_hun_mol_gam_geo_glc_prs_mcd_por_anl_sid_ger_fin_akn_sun_grk_ind_jpn_tml_kor_ctl_rus_yor_ben_jav_arw_owc_bat_cnt_slo_dgb_ita_aeg_ukr_krd_scr_pol_qcu_cze_pan_urd_xho_hau_dut_chh_hin_tag_alb_ses_spa_swt_mly_tha_amh_knd_lda_igb_azi_bos_svk_aze_bem_vie_sod_moo_dyu_swa	-1.03597586745318	-2.5417669723396	0.0126833230961599
491	amr_spa_bem_ger_wly_sod_gam_eng_tur_azi_ewe_sun_swa_pan_svk_bsq_lat_hau_dgb_mnd_ita_arw_dyu_bul_cic_bos_hun_ven_tsn_est_ukr_chh_geo_krd_scr_dut_ctl_tig_anl_por_fin_moo_tag_cze_ind_jpn_tml_kor_afr_glc_zul_pol_mly_rom_sid_jav_cnt_guj_fbf_nor_amh_urd_prs_mcd_lit_qcu_rus_hin_slo_akn_mlt_mol_heb_alb_bat_fre_bam_swe_igb_mao_tha_aeg_knd_yor_lda_uzb_grk_ben_aze_ses_vie_owc_tsw_xho_swt	-0.574366623593679	-1.37002969378244	0.173976112318335
492	owc_lit_fbf_glc_tig_anl_amr_nor_azi_aze_swa_bat_swt_mcd_por_bsq_grk_gam_dgb_mnd_scr_bos_ewe_ger_lda_eng_est_xho_akn_hun_dut_sid_geo_fre_mol_afr_slo_heb_mlt_prs_fin_bem_mly_pol_ind_jpn_tml_kor_rom_ctl_zul_spa_mao_cze_chh_sun_cnt_lat_tsn_alb_hau_ben_hin_ukr_ita_qcu_urd_svk_swe_tsw_aeg_pan_wly_rus_jav_arw_cic_guj_moo_tag_tha_amh_knd_yor_bam_tur_krd_bul_uzb_ven_vie_sod_dyu_igb_ses	-0.981272824809757	-2.40205189213477	0.0182908178344944
493	amh_bos_igb_lat_mlt_gam_hau_rom_tur_azi_dgb_tag_lda_mcd_swe_bsq_krd_sod_akn_mnd_ben_afr_swa_ita_ses_lit_est_tsn_bem_hun_bul_owc_geo_hin_urd_fre_alb_heb_anl_eng_fin_swt_mao_arw_mly_jpn_tml_kor_rus_prs_bam_spa_jav_dut_sid_sun_cnt_glc_cic_slo_amr_grk_cze_ctl_pan_qcu_scr_pol_mol_fbf_wly_nor_chh_ger_bat_guj_xho_ukr_zul_ind_tha_aeg_knd_moo_tsw_uzb_svk_por_aze_yor_vie_tig_ven_ewe_dyu	-0.602012520341635	-1.43716981384893	0.154025743819174
494	gam_ger_igb_lat_heb_sod_mlt_mcd_tur_aze_bam_mly_ses_fre_glc_bsq_ita_wly_tsw_cnt_urd_eng_akn_pan_swa_mol_hun_yor_dgb_fin_rom_anl_geo_arw_spa_bos_pol_amh_chh_ukr_est_bem_mao_slo_bat_jpn_tml_kor_scr_swe_fbf_rus_ind_grk_owc_sun_mnd_afr_lda_guj_tig_nor_krd_prs_bul_qcu_alb_cze_por_ven_sid_ben_aeg_ctl_jav_hin_dyu_svk_tsn_tag_tha_amr_knd_swt_xho_uzb_lit_dut_azi_ewe_vie_hau_moo_cic_zul	-0.0526908324210755	-0.124184679788372	0.901437070573041
495	gam_pol_tsn_nor_chh_amr_hau_pan_azi_aze_lda_tag_bam_ukr_prs_bsq_urd_amh_xho_mnd_ger_scr_swa_mcd_ses_ita_hun_swt_akn_est_spa_wly_geo_grk_dut_bul_por_heb_sid_swe_fin_dgb_sun_mol_ind_jpn_knd_kor_afr_arw_ven_hin_bat_ben_anl_mao_cnt_glc_ewe_alb_mlt_eng_bos_fre_guj_qcu_rus_lat_rom_fbf_owc_krd_sod_lit_mly_slo_yor_ctl_dyu_jav_tha_aeg_tml_zul_moo_tur_cze_svk_uzb_tsw_vie_tig_bem_igb_cic	-0.498644650974002	-1.18710473063812	0.23820971082136
496	chh_afr_igb_slo_owc_sid_heb_pol_uzb_aze_bem_tag_dgb_lit_hin_bsq_svk_sod_yor_cnt_nor_eng_moo_ita_ven_cze_est_xho_zul_hun_ben_anl_geo_por_glc_alb_pan_amr_amh_bul_fin_fbf_ind_mcd_sun_jpn_knd_kor_bos_mol_tsn_rom_jav_dut_wly_mao_mnd_scr_ewe_grk_gam_spa_ger_guj_fre_qcu_prs_lat_rus_tsw_hau_ctl_mlt_krd_mly_ukr_cic_urd_akn_bat_tha_aeg_tml_ses_bam_tur_swe_arw_azi_dyu_vie_tig_swt_lda_swa	-0.681220011360089	-1.63188090049048	0.106086336839275
497	chh_mcd_swt_guj_tig_gam_amr_glc_tur_uzb_igb_bat_tsw_spa_ben_bsq_rom_heb_ven_cnt_lat_fre_zul_eng_cic_prs_hun_fbf_ewe_est_grk_owc_geo_bul_dut_bos_swe_wly_sod_pol_fin_tsn_tag_afr_sun_jpn_tml_kor_ita_ctl_ses_slo_ind_lit_anl_jav_mnd_nor_yor_pan_amh_alb_arw_mol_krd_qcu_por_ukr_urd_dyu_sid_hin_aeg_rus_mly_cze_xho_ger_akn_mao_tha_hau_knd_moo_bam_azi_svk_scr_aze_lda_vie_mlt_bem_dgb_swa	-0.0841274366375717	-0.198325600164938	0.843223216996704
498	wly_urd_swa_rom_heb_anl_amr_fre_azi_uzb_cic_jav_ven_bos_pol_bsq_swe_sod_yor_mnd_cze_lat_fbf_mcd_zul_prs_est_bam_igb_fin_bul_amh_geo_arw_por_ita_guj_sid_mlt_slo_hun_ses_bat_spa_sun_jpn_knd_kor_nor_hin_xho_ben_ind_mol_hau_mao_cnt_afr_ewe_ukr_aeg_glc_grk_eng_rus_qcu_ctl_svk_pan_akn_gam_krd_tig_dut_mly_ger_dyu_lit_tsn_tag_tha_owc_tml_moo_tsw_aze_scr_alb_tur_bem_vie_chh_lda_swt_dgb	0.378939208319526	0.894993489313945	0.3731011229364
499	sod_bul_tsw_rom_amh_anl_hau_eng_uzb_tur_swt_bat_fbf_bos_fre_bsq_grk_chh_dgb_cnt_hin_por_dyu_alb_swa_lat_fin_zul_xho_est_swe_owc_geo_krd_spa_afr_prs_mlt_sid_dut_hun_akn_tag_ita_mao_jpn_knd_kor_mcd_ukr_moo_cze_mly_guj_amr_jav_mnd_urd_bam_ben_wly_ger_slo_pol_nor_qcu_ctl_lit_arw_bem_heb_glc_gam_scr_ind_mol_ewe_pan_ven_sun_tha_tig_tml_igb_lda_aze_rus_svk_azi_cic_vie_aeg_yor_ses_tsn	-0.0528864373380405	-0.124617898135607	0.901095025680191
500	sid_eng_lda_pol_mlt_chh_wly_alb_aze_azi_ewe_mly_moo_dut_nor_bsq_bos_aeg_zul_mnd_pan_bul_igb_swe_xho_por_fin_fbf_tsn_est_lit_gam_geo_glc_krd_ctl_cze_sod_hau_ger_hun_dgb_jav_ben_mao_jpn_tml_kor_rus_mcd_swt_ukr_sun_ita_heb_bat_cnt_lat_ven_guj_amh_hin_grk_arw_spa_qcu_prs_scr_svk_bam_owc_rom_tig_mol_tag_afr_yor_slo_tsw_ind_tha_anl_knd_bem_akn_tur_urd_fre_uzb_cic_vie_amr_swa_dyu_ses	-0.644926267886322	-1.54690632119029	0.125282142138243
501	hau_lit_moo_rus_gam_tig_sid_hin_aze_tur_lda_mao_xho_prs_mcd_bsq_svk_amr_ses_cnt_alb_ita_cic_cze_yor_bos_est_tsn_swa_hun_spa_amh_geo_pol_bul_grk_pan_heb_chh_afr_fin_tsw_ind_ben_bat_jpn_tml_kor_krd_swe_dyu_ctl_jav_nor_wly_tag_mnd_slo_igb_arw_aeg_dut_ger_por_urd_qcu_lat_fre_scr_swt_anl_rom_owc_guj_sun_glc_fbf_eng_bem_mly_tha_mlt_knd_ewe_bam_azi_ukr_mol_uzb_ven_vie_sod_zul_dgb_akn	-0.427499228717544	-1.01539529924806	0.312551825970772
502	hau_pol_dyu_bul_chh_gam_anl_arw_aze_uzb_fbf_jav_swa_spa_guj_bsq_swe_sid_tsn_cnt_grk_nor_ven_afr_tsw_alb_fin_yor_xho_hun_hin_tig_geo_svk_mol_urd_rom_amh_wly_cze_est_ewe_mly_rus_ind_jpn_knd_kor_ben_ita_akn_ctl_sun_prs_owc_bat_mnd_lit_cic_bos_sod_glc_slo_ger_ukr_qcu_fre_lat_krd_moo_heb_dut_amr_eng_mao_mcd_bem_por_swt_tag_tha_mlt_tml_ses_bam_azi_scr_pan_tur_dgb_vie_aeg_zul_igb_lda	-0.286859228150634	-0.6783379597517	0.499241850005039
503	wly_por_igb_bul_tig_heb_sid_afr_aze_uzb_tsw_sun_akn_lit_mcd_bsq_alb_aeg_zul_cnt_fre_arw_lda_ukr_swt_pan_est_dgb_swa_fin_ben_amh_geo_spa_lat_prs_rus_chh_gam_eng_hun_dyu_bat_grk_jav_jpn_knd_kor_scr_ger_moo_nor_ind_svk_sod_mao_mnd_cze_ewe_hin_amr_mol_ctl_rom_bos_qcu_dut_ita_swe_ven_hau_guj_anl_krd_mly_pol_bam_slo_xho_tag_tha_mlt_tml_ses_bem_azi_glc_urd_tur_fbf_vie_owc_yor_tsn_cic	0.287198524565482	0.676995384677562	0.500089401264192
504	heb_ita_lda_rus_mlt_anl_amr_fre_tur_azi_zul_sun_fbf_spa_lat_bsq_bos_hau_akn_mnd_pan_prs_tsn_ben_igb_grk_fin_bam_swa_hun_ctl_amh_geo_bul_mcd_mol_hin_chh_sid_glc_est_dgb_ind_nor_jav_jpn_tml_kor_dut_por_yor_guj_bat_ger_gam_tag_cnt_scr_ven_rom_sod_krd_urd_alb_arw_qcu_swe_afr_eng_cic_wly_ukr_owc_svk_mly_slo_dyu_pol_ewe_mao_tha_aeg_knd_tsw_ses_aze_cze_lit_uzb_swt_vie_tig_moo_xho_bem	-0.418036686769997	-0.990514408752771	0.324492894238245
505	mlt_lat_dgb_urd_heb_sod_hau_rom_tur_uzb_ven_sun_ses_mol_mcd_bsq_ger_aeg_dyu_cnt_prs_arw_xho_ben_moo_pol_est_ewe_tsn_fin_glc_anl_geo_guj_rus_afr_dut_sid_wly_krd_hun_bem_mly_pan_ind_jpn_knd_kor_bul_por_tsw_cze_jav_swe_owc_bat_mnd_grk_akn_nor_gam_fre_bos_alb_lit_qcu_ukr_ctl_svk_zul_chh_spa_amr_slo_tag_eng_fbf_hin_swa_mao_tha_amh_tml_lda_yor_aze_ita_scr_azi_cic_vie_tig_igb_bam_swt	-0.716942903258103	-1.72070446358418	0.0886299970986591
506	chh_fre_ven_guj_sid_hau_anl_ctl_aze_uzb_xho_ind_zul_slo_glc_bsq_grk_gam_bam_mnd_lat_ben_dgb_mol_tsw_urd_est_moo_cic_hun_arw_amr_geo_bul_ita_dut_afr_mlt_wly_hin_fin_bem_tag_cze_jav_jpn_knd_kor_ger_rom_ewe_krd_sun_scr_amh_mao_cnt_nor_tsn_pol_tig_eng_alb_lit_mcd_qcu_por_pan_rus_akn_sod_prs_heb_svk_bat_swe_yor_spa_swa_mly_tha_aeg_tml_fbf_lda_azi_ukr_bos_tur_igb_vie_owc_swt_dyu_ses	-0.45504477814916	-1.08015017354162	0.282868560925005
507	tig_glc_swt_pan_hau_anl_owc_swe_aze_tur_yor_mly_tsn_lit_cze_bsq_bos_amh_cic_mnd_alb_krd_ses_svk_ven_mcd_fin_igb_lda_est_slo_amr_geo_bul_ita_por_prs_gam_mlt_mol_hun_bam_jav_lat_tag_jpn_knd_kor_nor_pol_dgb_guj_ind_fre_aeg_sun_cnt_ctl_swa_dut_heb_ger_afr_ukr_ben_qcu_rom_eng_arw_bem_wly_urd_sod_grk_mao_rus_fbf_hin_xho_bat_tha_sid_tml_zul_ewe_azi_scr_spa_uzb_tsw_vie_chh_dyu_moo_akn	0.691229924685664	1.63645689342728	0.105123866353324
508	mlt_afr_dgb_swe_chh_wly_sod_mol_tur_uzb_swt_jav_xho_svk_fre_bsq_lat_hau_moo_cnt_alb_bul_tsn_glc_akn_ukr_fin_zul_bem_est_bos_owc_geo_arw_hin_scr_pan_sid_tig_nor_hun_lda_mly_lit_ind_jpn_knd_kor_ctl_rus_ses_dut_sun_guj_heb_mao_mnd_pol_dyu_rom_gam_spa_cze_krd_ben_qcu_mcd_eng_grk_bam_anl_slo_amr_urd_tag_prs_cic_ita_ewe_bat_tha_amh_tml_swa_yor_aze_ger_por_azi_fbf_vie_aeg_tsw_ven_igb	0.0938266766983379	0.220736881334188	0.825781195494714
509	wly_afr_cic_eng_anl_hau_tig_grk_aze_azi_moo_sun_dyu_ita_arw_bsq_rus_amh_bam_cnt_ben_svk_tsw_scr_zul_guj_est_swt_bem_fin_krd_amr_geo_pan_bul_fre_mol_gam_sid_hin_hun_ven_mao_lit_mly_jpn_knd_kor_rom_slo_swa_alb_bat_cze_mlt_tag_mnd_glc_tsn_ger_heb_spa_bos_nor_swe_qcu_por_urd_lat_yor_sod_pol_aeg_dut_ind_ukr_fbf_ctl_xho_jav_tha_owc_tml_igb_ses_uzb_mcd_prs_tur_akn_vie_chh_ewe_lda_dgb	0.597914262201594	1.41413357761681	0.160661725604033
510	tig_cze_moo_fre_chh_gam_amh_eng_uzb_aze_lda_ind_swt_mcd_ben_bsq_ita_heb_fbf_mnd_ger_lit_akn_bos_tsw_grk_est_dyu_ven_fin_swe_amr_geo_krd_mol_nor_ctl_sod_hau_afr_hun_swa_sun_guj_jav_jpn_tml_kor_bul_por_yor_pol_mao_scr_mlt_tag_cnt_lat_tsn_urd_owc_glc_slo_rom_spa_qcu_dut_hin_alb_cic_wly_arw_aeg_pan_bat_svk_bem_rus_xho_mly_tha_anl_knd_igb_bam_azi_ukr_prs_tur_ewe_vie_sid_zul_dgb_ses	-0.178430687744192	-0.421063842692662	0.674679974959541
511	tig_lit_tsn_cze_anl_mlt_heb_mol_azi_aze_ewe_bat_swa_ita_ger_bsq_svk_amh_fbf_mnd_pol_ctl_zul_bul_ses_afr_fin_lda_akn_hun_prs_sod_geo_swe_ben_fre_rom_aeg_amr_pan_est_tsw_mly_nor_tag_jpn_tml_kor_urd_alb_bem_eng_sun_krd_gam_ind_cnt_scr_dgb_lat_owc_bos_por_glc_spa_qcu_guj_slo_rus_ven_chh_mcd_hau_dut_mao_hin_yor_grk_xho_jav_tha_wly_knd_bam_cic_tur_ukr_arw_uzb_moo_vie_sid_swt_igb_dyu	-0.154321007613113	-0.364014202261362	0.716673681671781
512	sod_eng_fbf_spa_sid_owc_mlt_cze_tur_azi_tsn_sun_moo_ger_afr_bsq_prs_tig_tsw_mnd_guj_grk_igb_fre_ven_rus_hun_cic_swa_est_mol_chh_geo_bul_krd_bos_svk_amh_anl_pan_fin_akn_jav_hin_mly_jpn_knd_kor_ben_por_xho_rom_ind_lit_hau_mao_cnt_alb_swt_pol_wly_dut_ukr_ctl_arw_qcu_glc_swe_ita_bem_aeg_nor_amr_scr_tag_urd_yor_mcd_lda_bat_tha_heb_tml_ses_dgb_aze_slo_lat_uzb_ewe_vie_gam_dyu_zul_bam	0.415060449578354	0.980104234212633	0.32957746485054
513	tig_afr_ses_slo_chh_sid_owc_pan_aze_tur_ven_tag_igb_lat_hin_bsq_lit_amh_bam_mnd_ita_guj_yor_glc_tsw_ben_est_swa_ewe_fin_fre_aeg_geo_rus_mol_bos_krd_hau_heb_svk_hun_fbf_bat_ger_ind_jpn_knd_kor_pol_eng_swt_cze_jav_prs_wly_sun_cnt_swe_tsn_rom_mlt_alb_ukr_nor_scr_qcu_dut_grk_ctl_xho_gam_mcd_sod_por_mly_bul_moo_urd_cic_mao_tha_amr_tml_dyu_zul_uzb_spa_arw_azi_akn_vie_anl_lda_dgb_bem	-0.381730239515437	-0.905803981945598	0.367380402299895
514	amr_afr_ewe_eng_aeg_hau_anl_por_aze_uzb_moo_tag_akn_nor_prs_bsq_slo_owc_tsn_cnt_alb_glc_cic_fre_ses_rus_fin_fbf_tsw_est_guj_wly_geo_bos_swe_ger_spa_gam_sid_svk_hun_yor_bat_bul_ind_jpn_tml_kor_scr_grk_ven_dut_jav_lat_tig_mly_mnd_cze_bem_mol_heb_urd_krd_lit_ctl_qcu_pol_rom_ita_igb_sod_hin_amh_ben_mao_mcd_dyu_pan_zul_sun_tha_chh_knd_swt_dgb_tur_arw_ukr_azi_swa_vie_mlt_lda_xho_bam	0.433194526038046	1.02127232279806	0.309774762057831
515	gam_eng_igb_bos_amr_amh_wly_spa_azi_uzb_yor_bat_tsw_swe_prs_bsq_nor_sod_bem_cnt_arw_krd_swt_svk_moo_mol_est_cic_swa_fin_glc_sid_geo_ctl_mcd_ukr_rus_mlt_chh_ben_hun_lda_mao_guj_tag_jpn_tml_kor_lat_slo_ses_pol_mly_cze_hau_jav_mnd_ger_xho_ita_owc_grk_bul_hin_rom_qcu_lit_urd_afr_dgb_tig_dut_anl_fre_sun_pan_ven_por_tsn_ind_tha_aeg_knd_fbf_dyu_tur_scr_alb_aze_zul_vie_heb_bam_akn_ewe	-0.260262621630263	-0.616188025031708	0.539275743617278
516	hau_por_zul_ctl_chh_sid_owc_ben_aze_uzb_yor_jav_ses_mol_ita_bsq_ger_amr_dgb_mnd_bul_krd_bem_afr_lda_bos_est_fbf_moo_hun_prs_heb_geo_alb_glc_guj_pol_anl_wly_slo_fin_swt_ind_svk_mao_jpn_knd_kor_lat_lit_igb_nor_sun_fre_tig_mly_cnt_pan_tsn_hin_sod_arw_scr_grk_cze_qcu_mcd_rom_dut_ven_amh_eng_mlt_ukr_bat_urd_ewe_rus_tsw_tag_tha_aeg_tml_bam_dyu_azi_spa_swe_tur_swa_vie_gam_cic_akn_xho	-1.18848278845069	-2.93978192778638	0.00414302322769931
517	wly_spa_bam_ukr_sod_aeg_tig_grk_tur_azi_cic_mly_ses_swe_scr_bsq_krd_anl_tsw_mnd_guj_slo_igb_eng_ewe_mcd_hun_moo_akn_fin_ctl_heb_geo_prs_ger_rom_bos_hau_sid_fre_est_fbf_tag_lat_bat_jpn_knd_kor_cze_afr_bem_nor_mao_lit_amh_sun_cnt_urd_ven_mol_gam_por_ita_glc_hin_qcu_dut_svk_ben_tsn_owc_pol_mlt_bul_jav_rus_zul_alb_dyu_ind_tha_amr_tml_swa_dgb_uzb_pan_arw_aze_xho_vie_chh_lda_yor_swt	-0.935667491766252	-2.27241959041088	0.0253649432650213
518	gam_cze_moo_guj_mlt_aeg_sid_fre_uzb_azi_fbf_ind_ses_bos_ger_bsq_eng_owc_igb_mnd_swe_krd_yor_nor_dgb_spa_est_cic_tsn_hun_ukr_anl_geo_glc_por_rus_pol_amh_hau_grk_fin_swt_sun_afr_jav_jpn_tml_kor_hin_urd_bem_ctl_mly_arw_chh_tag_cnt_slo_zul_rom_heb_lit_ben_mol_ita_qcu_mcd_lat_bul_ven_amr_prs_sod_svk_bat_alb_lda_scr_bam_mao_tha_wly_knd_akn_tsw_tur_pan_dut_aze_xho_vie_tig_ewe_dyu_swa	-0.54161211769282	-1.29111852595841	0.199862702354017
519	tig_nor_lda_glc_anl_owc_sid_prs_azi_uzb_yor_jav_swt_dut_arw_bsq_lat_hau_tsn_cnt_mol_alb_ewe_ukr_xho_lit_hun_fbf_tsw_est_ctl_wly_geo_afr_swe_hin_ben_heb_chh_rus_fin_ven_ind_rom_tag_jpn_tml_kor_scr_bos_bam_pol_mao_cze_amr_bat_mnd_mcd_zul_grk_amh_por_bul_urd_ita_qcu_pan_spa_guj_dyu_mlt_eng_gam_svk_mly_slo_swa_krd_akn_sun_tha_sod_knd_igb_moo_aze_ger_fre_tur_bem_vie_aeg_ses_cic_dgb	0.247776514704599	0.583652338773276	0.560867120956484
520	hau_slo_ven_mcd_tig_sod_sid_pol_azi_uzb_lda_mly_swa_bos_rus_bsq_cze_amh_swt_cnt_ita_alb_akn_dut_tsn_krd_est_fbf_ewe_fin_lat_aeg_geo_pan_spa_afr_svk_amr_mlt_urd_hun_dgb_tag_por_bat_jpn_tml_kor_arw_scr_zul_swe_jav_rom_anl_sun_mnd_hin_xho_nor_wly_fre_eng_prs_grk_qcu_lit_ukr_ctl_bem_chh_ben_owc_ger_mao_bul_yor_glc_moo_ind_tha_gam_knd_bam_igb_aze_guj_mol_tur_ses_vie_heb_tsw_dyu_cic	-0.507536107551066	-1.20993155521352	0.229371624079302
521	anl_fre_ses_pol_wly_aeg_chh_eng_uzb_tur_ven_mao_akn_spa_glc_bsq_scr_amr_fbf_mnd_grk_afr_xho_ben_tsw_rus_hun_swt_tsn_est_pan_sid_geo_lit_bul_arw_slo_amh_owc_ctl_fin_igb_ind_nor_tag_jpn_tml_kor_ukr_mol_dyu_rom_sun_lat_sod_mly_cnt_ita_bam_krd_hau_swe_svk_prs_alb_qcu_hin_ger_dut_cic_mlt_bos_heb_urd_jav_cze_yor_guj_dgb_bat_tha_tig_knd_lda_zul_aze_mcd_por_azi_swa_vie_gam_moo_bem_ewe	0.133225424071949	0.313473662187521	0.754622815716905
522	heb_krd_fbf_ctl_wly_chh_sod_ita_azi_aze_moo_sun_lda_lit_dut_bsq_urd_owc_bem_mnd_pol_ben_akn_afr_bam_hin_est_xho_tsn_fin_rus_hau_geo_arw_bul_swe_guj_anl_amr_mol_hun_ven_jav_svk_ind_jpn_knd_kor_glc_pan_zul_prs_mly_bos_aeg_mao_cnt_por_tsw_cze_tig_lat_alb_eng_fre_qcu_ukr_rom_slo_ewe_amh_grk_mlt_nor_bat_ger_yor_scr_dyu_tag_tha_gam_tml_swa_cic_uzb_mcd_spa_tur_igb_vie_sid_dgb_ses_swt	-0.177381843143438	-0.418534786693122	0.67652111963314
523	hau_ben_xho_dut_owc_chh_sod_ita_azi_tur_tsw_bat_swt_eng_nor_bsq_krd_gam_akn_mnd_glc_grk_igb_por_ses_slo_hun_fbf_lda_fin_lit_wly_geo_prs_mol_cze_svk_mlt_amr_swe_est_yor_tag_fre_mao_jpn_knd_kor_scr_urd_ven_pan_sun_spa_aeg_ind_cnt_arw_moo_rom_sid_bul_pol_lat_ger_qcu_bos_mcd_ukr_cic_tig_guj_amh_hin_jav_ctl_dgb_alb_tsn_mly_tha_heb_tml_ewe_bam_uzb_rus_afr_aze_zul_vie_anl_bem_swa_dyu	-0.584700559641506	-1.39713687297399	0.165697076304834
524	anl_ita_igb_scr_tig_amr_gam_dut_azi_aze_fbf_mao_zul_urd_grk_bsq_nor_hau_dyu_cnt_slo_afr_dgb_alb_lda_krd_hun_ven_cic_est_ctl_heb_geo_cze_spa_svk_arw_aeg_owc_ger_fin_yor_bat_por_sun_jpn_tml_kor_mol_rus_akn_ukr_mly_rom_amh_jav_mnd_prs_moo_glc_chh_pan_bos_swe_bul_qcu_eng_mcd_ben_swa_wly_fre_sod_lit_tag_guj_xho_hin_swt_ind_tha_mlt_knd_ewe_bem_tur_lat_pol_uzb_ses_vie_sid_tsn_tsw_bam	-1.19758490659297	-2.96569425525313	0.00383737019080799
525	wly_slo_igb_lit_mlt_tig_anl_cze_uzb_azi_fbf_ind_tsn_prs_mcd_bsq_ger_amh_akn_cnt_hin_ita_bam_guj_dgb_krd_fin_bem_swa_est_glc_sid_geo_pan_fre_nor_dut_owc_gam_grk_hun_xho_jav_alb_sun_jpn_knd_kor_afr_rus_lda_pol_mly_swe_sod_tag_mnd_ctl_ses_ukr_aeg_mol_svk_scr_bos_qcu_eng_urd_por_swt_hau_bul_amr_spa_bat_rom_zul_arw_dyu_mao_tha_heb_tml_yor_moo_tur_lat_ben_aze_cic_vie_chh_tsw_ven_ewe	0.81936762443692	1.95719155357721	0.0533235131216339
526	anl_arw_ewe_prs_mlt_heb_owc_nor_aze_azi_dgb_mly_zul_grk_lat_bsq_ukr_tig_cic_mnd_swe_ger_xho_fre_swa_ben_est_fbf_swt_fin_cze_aeg_geo_rus_svk_urd_rom_hau_amr_lit_hun_bam_tag_glc_sun_jpn_knd_kor_pan_eng_ses_krd_mao_mol_sod_ind_cnt_alb_tsn_mcd_chh_guj_dut_hin_pol_qcu_slo_scr_por_lda_wly_afr_gam_bos_jav_spa_igb_ctl_ven_bat_tha_amh_tml_bem_moo_uzb_ita_bul_tur_yor_vie_sid_akn_dyu_tsw	-0.794338659920245	-1.91535770128522	0.0585194554955546
527	gam_alb_tsn_fre_sod_amh_wly_ctl_tur_uzb_fbf_mly_lda_glc_spa_bsq_lit_sid_tsw_cnt_ger_krd_zul_rus_ses_pol_est_ewe_igb_fin_ukr_amr_geo_swe_svk_prs_pan_owc_mlt_hin_hun_yor_ind_ben_sun_jpn_tml_kor_arw_dut_bem_bul_mao_rom_chh_bat_mnd_urd_dgb_bos_hau_afr_ita_mcd_eng_qcu_scr_slo_lat_cic_aeg_nor_tig_grk_tag_guj_swt_mol_dyu_jav_tha_heb_knd_swa_akn_aze_por_cze_azi_bam_vie_anl_xho_ven_moo	0.300634853010168	0.708882717185148	0.480170516496153
528	wly_fre_lda_por_amr_heb_sid_alb_aze_uzb_akn_sun_swa_mol_swe_bsq_spa_owc_zul_mnd_arw_krd_ewe_lit_dyu_pan_fin_bem_igb_est_urd_aeg_geo_bul_cze_mcd_nor_anl_hau_svk_hun_tsw_bat_hin_ind_jpn_knd_kor_ben_ctl_tsn_rom_jav_eng_amh_mly_cnt_ukr_ven_pol_mlt_ita_dut_prs_bos_qcu_ger_guj_afr_moo_gam_grk_chh_glc_tag_lat_yor_slo_ses_mao_tha_tig_tml_bam_swt_azi_rus_scr_tur_fbf_vie_sod_dgb_cic_xho	-0.75333859556722	-1.81276840556243	0.0730938603529848
529	gam_pan_ewe_alb_sid_sod_chh_ctl_uzb_azi_moo_bat_cic_bul_fre_bsq_afr_owc_ven_cnt_urd_rus_tsw_spa_akn_ita_hun_swa_fbf_fin_nor_heb_geo_krd_cze_mcd_bos_amh_aeg_ger_est_yor_ind_swe_jav_jpn_knd_kor_scr_lit_dgb_mol_mly_lat_hau_tag_mnd_slo_lda_grk_wly_hin_ukr_prs_pol_qcu_svk_rom_guj_igb_anl_eng_tig_glc_mao_por_dyu_dut_zul_sun_tha_mlt_tml_swt_bam_aze_ben_arw_tur_tsn_vie_amr_xho_bem_ses	-0.151984520112267	-0.358903543097835	0.720480773558797
530	heb_ben_ses_grk_amr_anl_hau_guj_uzb_azi_tsw_sun_bem_slo_prs_bsq_lit_sid_fbf_cnt_mcd_dut_ven_glc_swa_cze_est_swt_moo_fin_ger_owc_geo_afr_urd_rom_mol_aeg_mlt_pan_hun_igb_jav_arw_mly_jpn_tml_kor_bos_fre_dyu_hin_mao_por_amh_tag_mnd_bul_bam_nor_chh_krd_scr_lat_ctl_qcu_pol_svk_alb_cic_sod_rus_wly_spa_ind_swe_ewe_eng_yor_bat_tha_tig_knd_dgb_akn_aze_ukr_ita_tur_zul_vie_gam_tsn_xho_lda	-0.454607685765329	-1.08051189458625	0.282708391545823
531	anl_eng_xho_alb_hau_gam_heb_rus_aze_azi_moo_bat_igb_dut_urd_bsq_scr_aeg_tsn_mnd_por_afr_dgb_lit_dyu_ger_hun_ewe_swa_est_cze_sod_geo_grk_swe_pan_ita_mlt_chh_svk_fin_swt_jav_ukr_ind_jpn_tml_kor_lat_rom_yor_hin_sun_prs_owc_mao_cnt_nor_cic_bul_amh_ctl_mcd_arw_ben_qcu_pol_mol_glc_fbf_sid_bos_wly_spa_tag_slo_tsw_guj_akn_mly_tha_amr_knd_bem_zul_uzb_fre_krd_tur_lda_vie_tig_ses_bam_ven	-1.09145333387122	-2.67262746439712	0.00888777562182513
532	chh_prs_akn_hin_amr_sod_mlt_alb_azi_aze_tsw_mly_zul_eng_lit_bsq_urd_heb_tsn_cnt_mol_slo_dgb_rom_bam_ukr_fin_cic_xho_est_ctl_tig_geo_bos_pol_mcd_cze_aeg_amh_bul_hun_fbf_ind_krd_sun_jpn_knd_kor_fre_por_yor_grk_bat_afr_anl_jav_mnd_nor_ven_swe_hau_pan_lat_ger_svk_qcu_ita_glc_ben_igb_owc_spa_wly_rus_tag_guj_swt_scr_swa_mao_tha_gam_tml_moo_lda_uzb_dut_arw_tur_ewe_vie_sid_ses_dyu_bem	-0.14485074686887	-0.34179250917227	0.733278178385759
533	aeg_ctl_bem_mol_amr_chh_tig_lat_uzb_aze_lda_tag_bam_bos_urd_bsq_scr_amh_ven_cnt_ger_nor_igb_rom_swa_afr_fin_fbf_xho_hun_ben_gam_geo_arw_pan_ita_hin_anl_owc_svk_est_dyu_mao_eng_ind_jpn_tml_kor_dut_swe_swt_pol_bat_alb_wly_mly_mnd_rus_ewe_glc_mlt_ukr_fre_por_prs_qcu_slo_spa_lit_tsn_heb_mcd_sid_krd_sun_cze_tsw_bul_moo_jav_tha_sod_knd_zul_akn_azi_guj_grk_tur_ses_vie_hau_yor_dgb_cic	-0.238377606683885	-0.563637773589696	0.574357269645126
534	amr_ctl_ses_scr_gam_sid_wly_por_aze_azi_zul_mao_moo_pol_mol_bsq_eng_mlt_lda_cnt_glc_spa_xho_nor_swt_mcd_fin_tsw_tsn_est_guj_tig_geo_ger_bul_afr_alb_hau_anl_rus_hun_igb_ind_cze_bat_jpn_tml_kor_lat_ben_swa_lit_tag_bos_aeg_sun_mnd_grk_ven_rom_heb_svk_ukr_ita_arw_qcu_prs_urd_slo_dgb_owc_swe_amh_krd_jav_hin_yor_dut_bem_mly_tha_chh_knd_ewe_cic_uzb_pan_fre_tur_akn_vie_sod_fbf_bam_dyu	-0.270782148214039	-0.640301598814814	0.523551003877197
535	hau_eng_bam_urd_aeg_sid_gam_pol_uzb_tur_ses_sun_xho_lat_glc_bsq_svk_tig_tsw_mnd_bos_cze_bem_ukr_ven_ita_hun_dyu_moo_est_rus_owc_geo_nor_mol_mcd_lit_anl_mlt_hin_fin_dgb_jav_guj_tag_jpn_tml_kor_alb_rom_tsn_afr_ind_ctl_sod_bat_cnt_krd_zul_grk_amr_pan_ger_dut_ben_qcu_bul_slo_por_swt_amh_fre_chh_prs_mao_scr_akn_swe_igb_mly_tha_wly_knd_lda_cic_azi_spa_arw_aze_yor_vie_heb_fbf_swa_ewe	-0.0117278571949658	-0.0276694607486925	0.977985069832969
536	sod_glc_akn_nor_amh_mlt_sid_prs_azi_aze_tsn_ind_cic_eng_bul_bsq_dut_chh_bem_mnd_mcd_cze_xho_por_igb_arw_hun_swt_ewe_est_grk_anl_geo_spa_alb_ger_pan_aeg_hau_rom_fin_lda_sun_ita_mao_jpn_tml_kor_lit_guj_dgb_krd_mly_pol_heb_jav_cnt_afr_swa_fre_amr_ben_bos_slo_hin_qcu_svk_swe_mol_ses_owc_ctl_gam_urd_tag_ukr_yor_rus_ven_bat_tha_tig_knd_bam_moo_tur_lat_scr_uzb_zul_vie_wly_dyu_tsw_fbf	-0.157792495848916	-0.372919094929116	0.710057259355564
537	chh_pan_ven_cze_sod_sid_gam_ita_azi_tur_swt_tag_bam_lat_grk_bsq_bul_aeg_akn_mnd_ger_ukr_tsw_pol_swa_prs_hun_dgb_zul_est_nor_anl_geo_swe_arw_urd_spa_tig_heb_por_fin_ewe_bat_krd_ind_jpn_knd_kor_dut_lit_ses_rus_mao_ben_amh_sun_cnt_alb_igb_rom_wly_mol_slo_glc_guj_qcu_svk_mcd_fre_bem_amr_hin_hau_ctl_jav_eng_tsn_afr_lda_mly_tha_mlt_tml_cic_yor_aze_bos_scr_uzb_xho_vie_owc_fbf_moo_dyu	-0.600246886911525	-1.43148800103879	0.15564248900929
538	gam_arw_tsn_afr_chh_sid_wly_glc_uzb_tur_akn_bat_bem_grk_bul_bsq_eng_tig_swt_cnt_hin_alb_ses_nor_yor_slo_fin_xho_ven_est_bos_heb_geo_scr_krd_fre_cze_amh_aeg_rus_hun_dyu_sun_prs_mly_jpn_knd_kor_mol_pan_igb_svk_mao_ctl_hau_ind_mnd_por_dgb_rom_amr_ita_ukr_ger_spa_qcu_lat_ben_urd_bam_owc_swe_sod_mcd_tag_lit_swa_dut_tsw_jav_tha_anl_tml_lda_zul_azi_guj_pol_aze_moo_vie_mlt_fbf_cic_ewe	-0.343714893007234	-0.81376646187452	0.417857418341579
539	tig_rus_swa_alb_amr_wly_gam_glc_uzb_azi_dyu_sun_tsn_ben_lat_bsq_urd_mlt_moo_mnd_bos_krd_xho_ita_dgb_mcd_fin_ewe_bam_est_arw_amh_geo_eng_mol_nor_pan_heb_sid_bul_hun_tsw_bat_fre_mly_jpn_tml_kor_lit_pol_yor_scr_tag_hin_hau_jav_cnt_por_zul_dut_anl_cze_rom_grk_swe_qcu_prs_guj_spa_lda_sod_svk_chh_ctl_ind_slo_ses_ukr_ven_mao_tha_owc_knd_igb_bem_aze_ger_afr_tur_cic_vie_aeg_fbf_akn_swt	0.0167729366754422	0.0395587318051491	0.968529727031747
540	amr_prs_swt_hin_wly_mlt_gam_ita_aze_azi_tsw_jav_dyu_lat_ben_bsq_pan_amh_igb_cnt_arw_afr_fbf_mol_ven_bos_est_tsn_ewe_fin_svk_chh_geo_bul_slo_rus_swe_anl_aeg_lit_hun_bem_bat_ger_sun_jpn_tml_kor_rom_eng_xho_nor_mao_ctl_hau_ind_mnd_dut_yor_fre_sod_alb_glc_ukr_guj_qcu_cze_por_krd_bam_heb_scr_tig_grk_mly_mcd_akn_pol_zul_tag_tha_owc_knd_dgb_ses_tur_spa_urd_uzb_moo_vie_sid_lda_cic_swa	-0.0626445103235007	-0.147645798766408	0.88294194035084
541	owc_afr_ven_urd_mlt_hau_sod_pol_tur_uzb_lda_bat_swa_fre_scr_bsq_bul_sid_tsw_cnt_ukr_glc_tsn_prs_ses_nor_est_xho_ewe_hun_krd_gam_geo_lit_grk_bos_slo_aeg_tig_pan_fin_akn_jav_alb_mao_jpn_tml_kor_cze_mol_dyu_ctl_ind_arw_chh_sun_mnd_mcd_bem_svk_amh_guj_ita_dut_eng_qcu_ben_lat_rus_bam_anl_por_heb_rom_tag_hin_cic_swe_dgb_mly_tha_amr_knd_zul_yor_aze_spa_ger_azi_swt_vie_wly_moo_igb_fbf	-0.269907932654367	-0.638188362137561	0.524919454966597
542	amh_rus_tsn_guj_aeg_gam_heb_ita_aze_tur_lda_ind_yor_bos_ben_bsq_pol_tig_bem_mnd_pan_lat_swt_glc_bam_prs_est_igb_ven_hun_eng_chh_geo_swe_hin_bul_ukr_sod_wly_grk_fin_cic_mao_cze_bat_jpn_knd_kor_urd_ctl_dgb_nor_sun_afr_sid_jav_cnt_krd_zul_lit_amr_dut_svk_ger_mcd_qcu_slo_spa_alb_moo_owc_fre_mlt_por_mly_mol_xho_arw_tsw_tag_tha_anl_tml_dyu_swa_azi_scr_rom_uzb_ewe_vie_hau_akn_ses_fbf	-0.384315587820576	-0.910868086051366	0.364719771279119
543	aeg_rus_igb_lat_amh_wly_chh_bul_tur_azi_ven_ind_zul_spa_pol_bsq_svk_amr_cic_mnd_eng_mol_xho_hin_bem_rom_hun_tsw_swa_fin_scr_mlt_geo_slo_guj_ben_lit_tig_heb_krd_est_bam_sun_ger_mly_jpn_tml_kor_ukr_nor_akn_dut_jav_fre_anl_mao_cnt_arw_swt_ctl_sod_mcd_swe_glc_afr_qcu_por_prs_pan_dyu_gam_grk_sid_bos_bat_urd_ewe_ita_yor_tag_tha_hau_knd_dgb_ses_uzb_cze_alb_aze_fbf_vie_owc_moo_tsn_lda	-0.967955263101438	-2.35445582565044	0.0206534417324927
544	heb_nor_dyu_por_aeg_wly_hau_guj_azi_tur_ven_mao_dgb_bul_afr_bsq_mcd_owc_ewe_cnt_alb_ger_tsw_rom_moo_prs_est_swt_yor_fin_spa_gam_geo_arw_ctl_krd_svk_sid_tig_glc_hun_akn_sun_swe_jav_jpn_knd_kor_dut_grk_xho_cze_mly_urd_amh_tag_mnd_scr_fbf_bos_sod_ben_mol_pol_pan_qcu_ita_slo_lat_igb_amr_fre_anl_rus_bat_hin_bem_eng_tsn_ind_tha_chh_tml_zul_bam_aze_ukr_lit_uzb_cic_vie_mlt_lda_ses_swa	0.835802905846578	1.98819088148994	0.0497306349893299
545	wly_eng_lda_cze_aeg_mlt_gam_ita_azi_uzb_igb_mao_xho_pan_ctl_bsq_scr_sid_swt_cnt_bos_swe_moo_glc_swa_lit_fin_fbf_cic_est_lat_hau_geo_afr_mcd_arw_dut_chh_owc_rus_hun_yor_sun_nor_mly_jpn_tml_kor_spa_alb_ven_hin_tag_fre_heb_ind_mnd_guj_dgb_svk_anl_ukr_grk_ger_bul_qcu_mol_rom_por_tsw_amr_urd_sod_prs_jav_ben_dyu_krd_tsn_bat_tha_amh_knd_bam_akn_aze_slo_pol_tur_zul_vie_tig_ewe_ses_bem	1.28587067832185	3.12410415991756	0.00237852039126786
546	wly_urd_cic_eng_mlt_amr_sod_svk_azi_tur_ses_bat_swt_ger_spa_bsq_slo_amh_fbf_cnt_prs_por_tsn_lit_bem_ben_hun_dgb_ven_est_ita_sid_geo_arw_guj_rom_bul_heb_tig_dut_fin_zul_jav_pol_tag_jpn_knd_kor_afr_ukr_bam_lat_mao_mcd_owc_mly_mnd_glc_ewe_krd_anl_bos_grk_rus_nor_qcu_hin_mol_pan_xho_hau_scr_gam_ctl_sun_fre_igb_swe_lda_ind_tha_chh_tml_tsw_akn_uzb_alb_cze_aze_yor_vie_aeg_swa_moo_dyu	-0.0525663617084736	-0.124012929685751	0.901572679966136
547	aeg_svk_bam_hin_chh_sid_gam_bos_uzb_tur_yor_mao_lda_ita_cze_bsq_slo_mlt_cic_mnd_ben_lit_ses_rom_igb_ukr_fin_ewe_fbf_est_prs_owc_geo_krd_ger_urd_mcd_wly_hau_nor_hun_swt_mly_mol_ind_jpn_tml_kor_pol_glc_xho_fre_tag_lat_amh_jav_cnt_por_bem_guj_amr_spa_swe_bul_scr_qcu_ctl_arw_dut_tsw_sod_afr_tig_rus_sun_grk_swa_alb_zul_bat_tha_anl_knd_moo_akn_aze_eng_pan_azi_ven_vie_heb_tsn_dgb_dyu	-0.568765855211443	-1.35616270512268	0.178330964182063
548	anl_pan_igb_afr_wly_amh_chh_rus_uzb_tur_dgb_mao_bem_alb_arw_bsq_ctl_mlt_ses_cnt_slo_mol_bam_bul_dyu_krd_hun_xho_swt_fin_urd_heb_geo_nor_cze_ben_ukr_gam_sod_spa_est_tsn_jav_guj_sun_jpn_knd_kor_lit_bos_lda_grk_mly_lat_hau_tag_mnd_hin_fbf_swe_sid_fre_mcd_prs_ita_qcu_ger_por_glc_yor_amr_dut_owc_rom_ind_scr_akn_eng_tsw_bat_tha_tig_tml_swa_ewe_azi_svk_pol_aze_moo_vie_aeg_zul_cic_ven	-0.739661408963979	-1.77622475721938	0.0789662860964813
549	wly_rom_yor_ctl_sid_amr_tig_svk_aze_azi_bam_mao_akn_por_krd_bsq_arw_chh_cic_mnd_scr_pol_xho_glc_lda_hin_est_bem_swt_hun_lat_anl_geo_spa_afr_swe_slo_hau_mlt_ger_fin_ven_bat_fre_tag_jpn_knd_kor_eng_prs_swa_urd_sun_mol_owc_jav_cnt_dut_ses_cze_heb_bos_mcd_ben_guj_qcu_pan_grk_ukr_igb_amh_ita_gam_bul_mly_alb_fbf_nor_dgb_ind_tha_aeg_tml_tsw_dyu_tur_lit_rus_uzb_tsn_vie_sod_moo_ewe_zul	-1.26768107136395	-3.15383662761804	0.00217026422130865
550	tig_cze_bem_glc_gam_owc_sid_rom_tur_aze_fbf_sun_yor_guj_scr_bsq_svk_amh_ven_cnt_bos_pan_igb_bul_ewe_mol_est_zul_ses_fin_swe_anl_geo_spa_hin_prs_lit_heb_aeg_krd_hun_moo_tag_alb_ind_jpn_knd_kor_grk_eng_swa_dut_jav_ctl_sod_mao_mnd_por_dgb_fre_hau_afr_lat_mcd_slo_qcu_nor_ukr_urd_dyu_mlt_ben_wly_ita_bat_rus_bam_ger_akn_mly_tha_amr_tml_xho_lda_uzb_arw_pol_azi_cic_vie_chh_tsw_tsn_swt	-0.908142805615512	-2.20422535287276	0.0299760758725648
551	owc_prs_ewe_bos_mlt_aeg_gam_ger_aze_tur_moo_tag_dyu_arw_lat_bsq_afr_sid_akn_cnt_guj_ita_cic_rom_tsw_mol_fin_swt_ven_hun_fre_tig_geo_lit_ben_ukr_cze_heb_amh_svk_est_tsn_bat_swe_sun_jpn_tml_kor_spa_por_xho_mcd_ind_hin_hau_mao_mnd_dut_swa_urd_sod_alb_ctl_krd_grk_qcu_pol_bul_pan_zul_amr_nor_anl_slo_jav_scr_yor_rus_fbf_mly_tha_wly_knd_bam_lda_azi_eng_glc_uzb_igb_vie_chh_dgb_ses_bem	0.609630925194751	1.44320115633284	0.152323765268334
552	aeg_swe_zul_arw_heb_owc_sod_lat_azi_tur_ses_mly_fbf_rom_lit_bsq_guj_tig_yor_mnd_afr_alb_tsn_urd_igb_ger_hun_xho_swt_fin_cze_wly_geo_ctl_mcd_ben_ukr_mlt_chh_nor_est_akn_bat_prs_tag_jpn_knd_kor_glc_eng_dgb_bos_ind_hin_sid_jav_cnt_mol_bem_por_hau_pol_ita_svk_grk_qcu_rus_dut_slo_swa_anl_pan_amh_krd_sun_bul_lda_spa_moo_mao_tha_gam_tml_ewe_tsw_aze_scr_fre_uzb_cic_vie_amr_bam_ven_dyu	0.162812321486901	0.383535561097304	0.702198088051935
553	mlt_fre_tsw_ctl_aeg_wly_sod_spa_aze_tur_fbf_mao_yor_cze_pol_bsq_lit_hau_igb_cnt_prs_arw_bem_rom_xho_urd_est_zul_dyu_fin_scr_chh_geo_ger_krd_lat_pan_sid_heb_afr_hun_ses_tag_mol_bat_jpn_knd_kor_alb_svk_moo_nor_jav_glc_owc_mly_mnd_ukr_dgb_eng_amh_ben_guj_dut_bos_qcu_slo_hin_grk_cic_tig_por_anl_rus_ind_ita_ven_mcd_swa_sun_tha_amr_tml_lda_akn_uzb_bul_swe_azi_tsn_vie_gam_bam_swt_ewe	0.283531717594526	0.666976174527884	0.506438828305008
554	mlt_por_swt_eng_sid_aeg_hau_cze_uzb_aze_tsw_bat_xho_rom_ctl_bsq_lat_anl_bam_mnd_hin_afr_dyu_urd_dgb_glc_est_akn_cic_fin_nor_owc_geo_scr_mcd_svk_pan_amh_sod_swe_hun_bem_jav_ukr_mao_jpn_knd_kor_slo_krd_ewe_grk_sun_mol_wly_ind_cnt_bos_tsn_guj_chh_lit_dut_ita_ger_qcu_fre_rus_alb_igb_tig_prs_gam_arw_tag_bul_lda_spa_ses_mly_tha_heb_tml_yor_fbf_azi_ben_pol_tur_swa_vie_amr_ven_moo_zul	-1.01905962292951	-2.48571805913444	0.0147148075345022
555	hau_alb_moo_hin_amh_aeg_amr_urd_azi_uzb_cic_mao_yor_glc_guj_bsq_rom_sid_ven_mnd_ger_lat_akn_por_ses_bul_hun_ewe_dgb_est_ita_sod_geo_scr_nor_ukr_pan_mlt_heb_arw_fin_bam_bat_cze_sun_jpn_tml_kor_lit_eng_zul_afr_ind_rus_chh_jav_cnt_grk_dyu_slo_owc_pol_bos_mcd_spa_qcu_svk_mol_krd_fbf_anl_fre_wly_ctl_mly_dut_bem_ben_igb_tag_tha_tig_knd_lda_xho_aze_swe_prs_tur_tsw_vie_gam_swa_swt_tsn	-0.723256570920218	-1.73983093703494	0.0851969181242115
556	gam_scr_xho_rus_mlt_sod_heb_grk_aze_azi_ses_mly_swt_ita_bos_bsq_nor_aeg_tsn_mnd_ukr_spa_swa_alb_bam_bul_fin_akn_dyu_hun_arw_amr_geo_hin_lit_mol_swe_amh_wly_svk_est_fbf_mao_urd_sun_jpn_tml_kor_rom_dut_ven_eng_bat_glc_tig_tag_cnt_prs_bem_lat_sid_pan_afr_ctl_cze_qcu_fre_pol_por_ewe_owc_ger_chh_slo_ind_krd_tsw_guj_igb_jav_tha_hau_knd_moo_zul_uzb_ben_mcd_tur_dgb_vie_anl_yor_cic_lda	-0.897476991099334	-2.17296900590761	0.0323237737968976
557	heb_prs_ses_pan_gam_chh_tig_mol_tur_azi_ven_bat_yor_bul_alb_bsq_arw_owc_igb_mnd_por_ctl_cic_urd_bem_krd_fin_swa_moo_est_grk_wly_geo_guj_svk_swe_fre_anl_sod_nor_hun_dyu_mao_hin_jav_jpn_knd_kor_ben_rom_ewe_ita_ind_dut_amr_mly_cnt_lit_xho_lat_hau_slo_cze_bos_afr_qcu_glc_ger_rus_bam_sid_spa_mlt_mcd_tag_scr_tsn_eng_akn_sun_tha_amh_tml_zul_lda_aze_ukr_pol_uzb_tsw_vie_aeg_swt_fbf_dgb	0.0133872737853382	0.03153477811474	0.974910635775144
558	wly_alb_yor_bul_amh_sod_chh_mcd_aze_azi_swt_bat_akn_bos_cze_bsq_lat_amr_igb_cnt_hin_ukr_lda_dut_bem_grk_hun_ses_fbf_est_urd_tig_geo_mol_nor_rus_prs_hau_aeg_ben_fin_swa_jav_guj_mao_jpn_knd_kor_ctl_rom_ven_scr_ind_eng_anl_tag_mnd_slo_cic_pan_mlt_swe_glc_fre_spa_qcu_afr_pol_arw_xho_owc_ger_sid_por_mly_ita_moo_krd_dyu_sun_tha_heb_tml_bam_dgb_tur_svk_lit_uzb_tsn_vie_gam_zul_ewe_tsw	0.19208444525672	0.452246205540523	0.652144740229575
559	wly_mol_bam_glc_heb_anl_amh_hin_uzb_azi_akn_ind_moo_bos_urd_bsq_nor_owc_dyu_cnt_ben_lat_zul_dut_lda_por_fin_xho_fbf_hun_swe_gam_geo_pol_grk_ukr_eng_hau_chh_pan_est_bem_jav_krd_bat_jpn_knd_kor_ita_ger_ses_cze_mly_afr_amr_tag_mnd_bul_tsn_scr_tig_fre_rus_spa_svk_qcu_lit_alb_slo_ewe_aeg_arw_sid_mcd_mao_guj_cic_prs_tsw_sun_tha_mlt_tml_swt_yor_tur_rom_ctl_aze_swa_vie_sod_igb_ven_dgb	0.319933337474364	0.753443630870819	0.453086610288952
560	aeg_ukr_bam_spa_sid_wly_sod_ctl_uzb_tur_igb_mly_xho_eng_ita_bsq_pan_mlt_ven_cnt_krd_glc_akn_slo_ses_pol_hun_tsw_lda_fin_lat_chh_geo_afr_cze_mcd_mol_anl_owc_fre_est_moo_sun_hin_bat_jpn_knd_kor_guj_ger_zul_dut_mao_svk_gam_jav_mnd_ben_bem_grk_amh_arw_rom_lit_nor_qcu_por_urd_bos_yor_tig_swe_amr_alb_tag_rus_ewe_prs_swt_ind_tha_hau_tml_tsn_dgb_aze_scr_bul_azi_fbf_vie_heb_dyu_cic_swa	-0.649668088985246	-1.5548134581957	0.123387125323049
561	amh_arw_zul_rom_heb_aeg_sid_dut_tur_aze_akn_mly_yor_eng_mol_bsq_afr_anl_xho_cnt_fre_pol_bem_ger_ses_grk_fin_ewe_fbf_est_lat_amr_geo_pan_bos_svk_krd_mlt_hau_urd_hun_lda_bat_lit_mao_jpn_tml_kor_prs_bul_tsw_hin_jav_nor_owc_tag_mnd_spa_dgb_cze_gam_swe_scr_ben_ctl_qcu_slo_guj_glc_tsn_tig_mcd_chh_ukr_ind_rus_cic_por_igb_sun_tha_sod_knd_dyu_ven_uzb_alb_ita_azi_swt_vie_wly_swa_bam_moo	-0.66344530624671	-1.58726338125979	0.115847316137751
562	amh_pan_dyu_nor_gam_hau_mlt_ctl_uzb_tur_bam_jav_bem_eng_dut_bsq_ger_tig_lda_mnd_alb_bos_ven_rus_yor_pol_est_tsn_dgb_hun_ukr_sod_geo_scr_lat_afr_fre_chh_amr_bul_fin_ewe_mly_glc_sun_jpn_tml_kor_por_ita_moo_cze_tag_spa_heb_mao_cnt_lit_cic_ben_aeg_guj_rom_urd_swe_qcu_krd_arw_svk_ses_sid_mcd_wly_slo_ind_prs_tsw_mol_swa_bat_tha_owc_knd_akn_swt_aze_hin_grk_azi_xho_vie_anl_fbf_igb_zul	-0.133318601488149	-0.314555070544904	0.753804102596787
563	sid_cze_ewe_swe_gam_heb_owc_pan_aze_tur_swa_tag_fbf_ctl_ger_bsq_rom_tig_cic_mnd_afr_spa_swt_prs_xho_glc_est_dgb_zul_hun_mol_amr_geo_slo_eng_arw_guj_aeg_hau_ita_fin_akn_jav_ukr_ind_jpn_knd_kor_ben_mcd_ven_scr_mly_fre_amh_bat_cnt_alb_tsn_bos_sod_rus_dut_hin_bul_qcu_pol_svk_krd_lda_wly_nor_anl_por_mao_lat_dyu_grk_igb_sun_tha_chh_tml_yor_bam_azi_lit_urd_uzb_bem_vie_mlt_moo_tsw_ses	-0.281727023889981	-0.66672777153187	0.506596793060567
564	amh_urd_ewe_pol_heb_sod_mlt_ita_uzb_azi_zul_sun_igb_nor_spa_bsq_eng_aeg_cic_mnd_ctl_lit_tsw_svk_dgb_scr_fin_yor_lda_est_arw_anl_geo_slo_mcd_krd_por_gam_sid_guj_hun_swt_mao_rus_bat_jpn_knd_kor_fre_rom_tsn_lat_mly_grk_wly_jav_cnt_cze_ven_swe_owc_pan_hin_ben_ukr_qcu_afr_ger_dut_akn_amr_mol_tig_bos_tag_bul_fbf_prs_xho_ind_tha_chh_tml_ses_bem_tur_glc_alb_aze_dyu_vie_hau_moo_bam_swa	-0.330429954649013	-0.781736508553724	0.436355135338573
565	anl_cze_xho_eng_heb_sod_amh_por_tur_uzb_bem_sun_moo_ita_grk_bsq_pan_tig_tsw_cnt_bos_guj_dyu_slo_cic_mol_fin_swt_bam_hun_ctl_owc_geo_afr_ben_hin_alb_mlt_sid_ger_est_zul_bat_pol_mao_jpn_tml_kor_krd_mcd_ven_scr_tag_lit_wly_ind_mnd_spa_ewe_bul_gam_svk_rus_rom_nor_qcu_lat_dut_urd_lda_hau_glc_aeg_prs_jav_ukr_fbf_swe_yor_mly_tha_amr_knd_swa_igb_azi_fre_arw_aze_ses_vie_chh_dgb_akn_tsn	-0.584237998210498	-1.395471755404	0.166196793703997
566	sid_pan_yor_ctl_wly_sod_anl_swe_uzb_azi_tsn_jav_moo_pol_urd_bsq_krd_chh_swa_cnt_lat_grk_igb_ben_dyu_guj_hun_swt_ewe_fin_cze_aeg_geo_scr_mol_slo_rom_amr_tig_nor_est_bem_ind_lit_sun_jpn_knd_kor_ita_hin_cic_fre_bat_afr_gam_mao_mnd_svk_zul_dut_owc_ukr_bul_ger_eng_qcu_prs_alb_por_dgb_amh_bos_hau_arw_tag_glc_lda_mcd_ven_mly_tha_heb_tml_akn_bam_aze_rus_spa_tur_ses_vie_mlt_xho_tsw_fbf	-0.793423639900583	-1.9103845103637	0.0591646690317641
567	tig_eng_ses_grk_chh_amh_aeg_cze_azi_aze_cic_jav_tsw_dut_ger_bsq_swe_gam_swt_cnt_guj_ben_ewe_rus_swa_ctl_est_yor_ven_fin_urd_sod_geo_pol_krd_mol_ita_mlt_hau_lat_hun_dgb_tag_ukr_sun_jpn_tml_kor_rom_nor_xho_arw_mao_por_sid_bat_mnd_bos_bam_spa_owc_fre_scr_hin_lit_qcu_mcd_afr_slo_moo_anl_glc_wly_alb_mly_pan_igb_bul_lda_ind_tha_amr_knd_bem_zul_tur_prs_svk_uzb_tsn_vie_heb_dyu_akn_fbf	-0.379075036583003	-0.899194845799542	0.370871211693868
568	heb_krd_xho_pan_sid_amr_wly_slo_azi_aze_swt_mly_akn_ita_glc_bsq_rus_chh_tsw_mnd_swe_fre_lda_por_moo_hin_hun_ewe_cic_fin_ger_gam_geo_scr_guj_svk_pol_mlt_anl_lit_est_swa_jav_grk_mao_jpn_tml_kor_dut_bul_fbf_urd_bat_cze_amh_sun_cnt_nor_bem_spa_owc_ukr_rom_prs_mol_qcu_alb_bos_ctl_yor_sod_eng_hau_afr_ind_ben_bam_arw_igb_tag_tha_tig_knd_dgb_ven_uzb_mcd_lat_tur_ses_vie_aeg_zul_dyu_tsn	-0.781107424332831	-1.88277460041354	0.062856797250029
569	aeg_afr_cic_grk_gam_tig_heb_swe_uzb_tur_swt_mao_tsw_ger_ukr_bsq_dut_owc_lda_mnd_prs_bul_swa_pan_bam_ctl_est_bem_igb_fin_spa_wly_geo_slo_pol_por_mcd_sid_sod_eng_hun_akn_jav_urd_ind_jpn_tml_kor_hin_scr_zul_nor_tag_glc_hau_bat_cnt_rus_xho_mol_amh_ita_alb_fre_arw_qcu_ben_cze_guj_dgb_mlt_lit_chh_krd_mly_rom_moo_lat_dyu_sun_tha_anl_knd_tsn_yor_azi_bos_svk_aze_ewe_vie_amr_ses_ven_fbf	-0.152442198558778	-0.359451459768595	0.720072273900751
570	sid_afr_ewe_ctl_amr_chh_mlt_grk_uzb_tur_swt_tag_fbf_nor_rus_bsq_arw_gam_ven_cnt_eng_bos_zul_por_moo_svk_est_bam_bem_hun_scr_hau_geo_spa_ukr_ben_dut_aeg_amh_guj_fin_akn_sun_slo_mly_jpn_tml_kor_pan_prs_igb_ita_jav_mol_anl_bat_mnd_glc_dyu_fre_heb_lat_urd_lit_mcd_qcu_rom_alb_ger_xho_sod_pol_tig_hin_mao_krd_ses_cze_swa_ind_tha_wly_knd_tsw_cic_azi_swe_bul_aze_yor_vie_owc_dgb_lda_tsn	0.0733333301061956	0.172828405455892	0.863161890154218
571	hau_afr_cic_por_sod_tig_gam_lit_uzb_aze_ses_sun_ewe_spa_cze_bsq_ger_amh_igb_cnt_slo_hin_zul_mol_tsn_dut_est_yor_bam_fin_alb_wly_geo_pol_mcd_svk_arw_mlt_aeg_scr_hun_akn_mly_nor_bat_jpn_tml_kor_lat_bul_tsw_fre_jav_krd_sid_tag_mnd_rus_bem_bos_chh_ukr_eng_swe_urd_qcu_grk_rom_ben_swt_heb_glc_amr_pan_ind_guj_fbf_ctl_swa_mao_tha_owc_knd_dgb_moo_tur_prs_ita_azi_lda_vie_anl_xho_dyu_ven	-0.311909086153435	-0.738342420078286	0.46216557051984
572	mlt_scr_akn_bul_owc_gam_anl_svk_tur_aze_fbf_mao_dgb_afr_rus_bsq_ukr_amr_tsn_mnd_grk_ita_bem_lat_lda_pan_fin_xho_tsw_est_urd_heb_geo_dut_hin_ctl_prs_aeg_sid_krd_hun_ewe_bat_alb_ind_jpn_tml_kor_guj_arw_dyu_spa_sun_rom_tig_jav_cnt_lit_yor_swe_chh_ben_bos_por_fre_qcu_nor_glc_slo_cic_amh_mol_wly_mcd_mly_cze_bam_pol_swa_tag_tha_sod_knd_ven_igb_azi_eng_ger_uzb_ses_vie_hau_swt_moo_zul	-1.0127879280141	-2.46308703169329	0.0156144886606422
573	sod_slo_zul_spa_gam_anl_amr_dut_azi_aze_cic_bat_dgb_ben_krd_bsq_prs_amh_ewe_mnd_grk_alb_bem_bul_bam_arw_hun_yor_tsw_est_rus_hau_geo_fre_lat_ctl_swe_sid_heb_lit_fin_lda_jav_nor_ind_jpn_tml_kor_pol_scr_moo_hin_mly_urd_chh_sun_cnt_rom_xho_guj_tig_svk_por_ita_mol_qcu_mcd_cze_ukr_akn_owc_afr_wly_bos_tag_ger_ven_eng_swt_mao_tha_mlt_knd_swa_tsn_tur_pan_glc_uzb_ses_vie_aeg_fbf_igb_dyu	-1.27470704343155	-3.16624406940831	0.00208848774937101
574	mlt_ita_ewe_rom_heb_amr_gam_ben_uzb_azi_swa_mly_ses_ger_pan_bsq_arw_anl_xho_cnt_lit_cze_dyu_pol_bem_ctl_fin_akn_tsn_est_glc_wly_geo_slo_bos_guj_bul_hau_tig_fre_hun_igb_bat_prs_ind_jpn_tml_kor_urd_hin_bam_swe_sun_ukr_chh_tag_mnd_lat_cic_rus_sod_afr_krd_por_dut_qcu_grk_eng_spa_lda_aeg_svk_owc_alb_mao_scr_moo_mcd_swt_jav_tha_amh_knd_dgb_yor_aze_mol_nor_tur_fbf_vie_sid_ven_tsw_zul	0.26497585713796	0.624462162624878	0.533853095577573
575	sid_ger_xho_ita_tig_gam_owc_por_uzb_azi_dgb_tag_swt_lat_dut_bsq_afr_mlt_fbf_mnd_ben_bos_cic_ctl_yor_eng_hun_ewe_moo_est_scr_anl_geo_mol_hin_spa_glc_sod_amh_pol_fin_igb_ind_arw_mao_jpn_knd_kor_guj_alb_dyu_cze_jav_ukr_wly_sun_cnt_krd_lda_bul_chh_lit_urd_grk_rus_qcu_swe_nor_rom_swa_hau_fre_amr_svk_mly_pan_tsw_slo_akn_bat_tha_aeg_tml_bem_bam_tur_mcd_prs_aze_ven_vie_heb_zul_ses_tsn	-0.408134104787875	-0.971167835257577	0.333983820136636
576	sod_guj_swa_glc_mlt_amr_amh_bul_aze_uzb_ses_mao_moo_pan_ctl_bsq_ukr_gam_tsn_cnt_ita_swe_ewe_slo_dgb_ger_hun_fbf_akn_est_lit_chh_geo_nor_krd_por_arw_owc_hau_alb_fin_xho_ind_afr_sun_jpn_tml_kor_scr_mcd_lda_hin_bat_lat_anl_mly_mnd_rus_dyu_pol_tig_rom_svk_urd_dut_qcu_ben_bos_cze_ven_aeg_fre_sid_spa_tag_eng_igb_mol_bam_jav_tha_wly_knd_tsw_cic_azi_grk_prs_tur_yor_vie_heb_bem_swt_zul	0.331165432362876	0.779082043034668	0.437909354824286
577	anl_svk_bem_pan_aeg_heb_hau_bos_tur_azi_ven_ind_moo_spa_rus_bsq_alb_gam_cic_cnt_afr_scr_swt_krd_dyu_nor_hun_igb_xho_fin_por_amh_geo_eng_ctl_urd_grk_tig_mlt_prs_est_dgb_bat_hin_mao_jpn_tml_kor_slo_ben_zul_fre_mly_guj_wly_tag_mnd_swe_tsw_dut_chh_mcd_mol_ita_pol_qcu_glc_arw_lat_lda_amr_lit_sod_bul_jav_cze_fbf_rom_swa_sun_tha_sid_knd_akn_bam_aze_ukr_ger_uzb_tsn_vie_owc_ewe_yor_ses	0.285540807116812	0.672952667191091	0.502646197552792
578	heb_lat_dgb_ctl_chh_amr_wly_fre_aze_uzb_ses_mao_lda_ger_spa_bsq_pan_sid_bem_mnd_hin_guj_ewe_cze_zul_mcd_hun_fbf_ven_est_eng_owc_geo_por_swe_scr_alb_sod_aeg_slo_fin_swt_ind_bul_sun_jpn_knd_kor_dut_afr_moo_krd_mly_glc_anl_tag_cnt_ita_akn_ben_mlt_arw_mol_nor_rus_qcu_lit_grk_svk_tsw_tig_bos_amh_urd_jav_pol_dyu_rom_bam_bat_tha_gam_tml_xho_igb_azi_prs_ukr_tur_swa_vie_hau_cic_tsn_yor	-0.0612769958611574	-0.144273499167134	0.885596687803493
579	anl_ctl_fbf_bul_sid_amh_aeg_alb_tur_azi_cic_sun_ses_ben_glc_bsq_afr_gam_zul_cnt_scr_ukr_bem_guj_swt_fre_hun_tsn_yor_fin_mol_hau_geo_rom_rus_nor_krd_amr_heb_mcd_est_bam_jav_lat_mao_jpn_tml_kor_pan_urd_tsw_dut_bat_bos_sod_ind_mnd_spa_swa_cze_owc_arw_eng_por_prs_qcu_grk_ita_swe_ven_mlt_ger_tig_slo_tag_pol_xho_svk_dyu_mly_tha_chh_knd_dgb_igb_uzb_hin_lit_aze_moo_vie_wly_lda_akn_ewe	-0.697385567957628	-1.67476784071877	0.0973394788447483
580	amr_svk_dgb_alb_gam_anl_amh_krd_tur_aze_ven_tag_ewe_lit_rus_bsq_mol_sod_cic_cnt_pol_por_bem_bos_fbf_hin_fin_igb_swt_hun_spa_wly_geo_eng_prs_bul_nor_tig_aeg_swe_est_dyu_mly_dut_ind_jpn_tml_kor_slo_scr_zul_cze_mao_rom_heb_sun_mnd_ukr_lda_mcd_sid_grk_ben_urd_ger_qcu_glc_ita_guj_tsw_chh_lat_owc_arw_bat_ctl_tsn_afr_akn_jav_tha_mlt_knd_xho_ses_uzb_pan_fre_azi_swa_vie_hau_yor_bam_moo	-0.662391929149996	-1.58604519454799	0.116123559985492
581	wly_ita_tsw_guj_heb_hau_mlt_arw_azi_aze_dyu_sun_swt_lit_rus_bsq_swe_aeg_dgb_mnd_pol_bul_ses_glc_xho_cze_fin_bam_moo_est_urd_owc_geo_rom_spa_ukr_mcd_amh_chh_ctl_hun_yor_ind_por_tag_jpn_knd_kor_ger_grk_igb_dut_jav_nor_gam_bat_cnt_mol_ven_fre_sid_krd_alb_scr_hin_qcu_ben_eng_afr_bem_amr_svk_anl_prs_mly_bos_tsn_lat_swa_mao_tha_sod_tml_cic_lda_uzb_slo_pan_tur_fbf_vie_tig_akn_ewe_zul	-0.111109981832444	-0.261735939014593	0.794103844977317
582	tig_dut_ven_mcd_hau_amh_owc_mol_tur_azi_xho_sun_dyu_bos_guj_bsq_lat_anl_yor_cnt_swe_arw_igb_rus_tsn_rom_est_fbf_cic_fin_glc_heb_geo_ukr_ger_pol_por_sid_aeg_prs_hun_swa_tag_hin_bat_jpn_tml_kor_afr_fre_lda_alb_mly_bul_amr_jav_mnd_cze_akn_svk_sod_lit_urd_krd_spa_qcu_slo_ben_pan_tsw_chh_ita_gam_ctl_ind_scr_moo_nor_swt_mao_tha_mlt_knd_ewe_zul_uzb_grk_eng_aze_bem_vie_wly_ses_dgb_bam	-0.186725820050154	-0.440845916086832	0.660347650980686
583	heb_lit_cic_glc_anl_amh_chh_bos_uzb_aze_swt_sun_dyu_ben_slo_bsq_hin_mlt_ewe_mnd_mol_swe_fbf_guj_dgb_dut_fin_ven_tsw_est_cze_wly_geo_ita_eng_grk_ukr_sid_tig_mcd_hun_bam_mly_por_mao_jpn_knd_kor_pol_lat_akn_spa_jav_fre_owc_tag_cnt_arw_zul_urd_gam_bul_alb_scr_prs_qcu_ger_pan_nor_ses_amr_rus_hau_afr_bat_ctl_tsn_rom_xho_ind_tha_sod_tml_bem_igb_tur_svk_krd_azi_moo_vie_aeg_yor_swa_lda	0.0624365351385115	0.146970215725724	0.883473667978558
584	tig_dut_zul_krd_anl_chh_owc_rom_tur_uzb_igb_jav_moo_swe_scr_bsq_fre_hau_dyu_mnd_bul_glc_ewe_eng_fbf_pol_fin_akn_swa_est_hin_gam_geo_lat_mcd_mol_ger_sod_aeg_ctl_hun_tsw_ind_afr_tag_jpn_tml_kor_lit_spa_dgb_cze_bat_ben_heb_sun_cnt_svk_xho_por_sid_ukr_urd_prs_rus_qcu_ita_slo_bos_swt_wly_pan_amh_grk_mao_guj_tsn_alb_bem_mly_tha_mlt_knd_cic_bam_aze_arw_nor_azi_lda_vie_amr_ven_ses_yor	-0.378185801619256	-0.895439198954452	0.372864158865688
585	owc_ukr_bem_ctl_amr_wly_gam_pan_tur_uzb_ses_jav_dgb_afr_guj_bsq_prs_sod_bam_cnt_pol_ita_dyu_por_fbf_dut_est_akn_tsw_hun_fre_chh_geo_slo_scr_cze_bos_aeg_amh_grk_fin_xho_sun_lat_ind_jpn_tml_kor_alb_ger_lda_rom_mly_krd_hau_mao_mnd_swe_tsn_ben_sid_lit_svk_mcd_eng_qcu_nor_rus_arw_swa_anl_mol_heb_urd_bat_hin_swt_spa_cic_tag_tha_mlt_knd_moo_igb_aze_bul_glc_azi_ewe_vie_tig_yor_zul_ven	0.043215358792545	0.101777478853111	0.919152420551623
586	anl_ben_igb_swe_amh_mlt_sod_bul_aze_azi_dgb_bat_fbf_mol_mcd_bsq_svk_chh_zul_mnd_scr_nor_yor_rom_swt_guj_fin_bem_tsn_hun_lat_aeg_geo_prs_fre_arw_krd_hau_heb_ctl_est_tsw_mao_bos_jav_jpn_tml_kor_pol_ita_xho_glc_ind_lit_amr_tag_cnt_cze_lda_spa_owc_eng_rus_afr_grk_qcu_hin_urd_dut_akn_sid_ukr_gam_slo_mly_pan_ven_ger_ewe_sun_tha_tig_knd_ses_cic_uzb_alb_por_tur_dyu_vie_wly_swa_bam_moo	-0.813866851898089	-1.96761296599181	0.0520918122147057
587	hau_ctl_tsn_spa_chh_aeg_heb_por_azi_tur_zul_tag_ewe_pol_afr_bsq_hin_tig_dgb_mnd_alb_bos_ses_urd_swt_ben_hun_dyu_lda_est_guj_sod_geo_cze_pan_slo_ger_sid_amr_swe_fin_swa_sun_mol_jav_jpn_tml_kor_mcd_glc_bem_ita_mao_scr_wly_mly_cnt_ukr_xho_krd_mlt_nor_lat_rom_rus_qcu_prs_eng_svk_moo_amh_dut_owc_bul_ind_lit_igb_fre_ven_bat_tha_anl_knd_tsw_bam_aze_grk_arw_uzb_akn_vie_gam_fbf_yor_cic	-0.225427325458314	-0.532327698258214	0.595768584873792
588	sid_prs_igb_swe_hau_tig_amh_cze_azi_tur_fbf_jav_swt_mol_rom_bsq_hin_owc_ewe_mnd_nor_pan_zul_rus_ven_ctl_hun_xho_dyu_fin_krd_sod_geo_lit_dut_slo_lat_wly_anl_fre_est_cic_bat_por_mao_jpn_tml_kor_bos_mcd_dgb_afr_ind_urd_aeg_mly_cnt_arw_swa_scr_amr_alb_eng_pol_grk_qcu_ger_ita_ukr_tsn_gam_bul_heb_svk_tag_guj_moo_spa_bam_sun_tha_chh_knd_tsw_ses_uzb_ben_glc_aze_lda_vie_mlt_akn_yor_bem	0.623227191893159	1.47301442609511	0.144123683964973
589	anl_bul_yor_pol_sod_chh_amr_scr_tur_uzb_xho_mly_bem_arw_afr_bsq_slo_tig_cic_mnd_cze_rus_tsn_ita_ven_rom_est_tsw_swa_fin_bos_owc_geo_pan_dut_lit_fre_wly_mlt_mol_hun_fbf_sun_ukr_jav_jpn_tml_kor_lat_ben_dgb_hin_mao_grk_heb_tag_cnt_ctl_swt_spa_gam_ger_nor_swe_krd_qcu_svk_eng_urd_lda_hau_glc_amh_guj_bat_por_zul_prs_moo_ind_tha_aeg_knd_ewe_bam_azi_mcd_alb_aze_dyu_vie_sid_akn_igb_ses	0.00967696972514171	0.0227644579655855	0.981886931577982
590	amh_nor_cic_prs_gam_heb_mlt_svk_uzb_tur_igb_mly_tsn_scr_krd_bsq_grk_sod_tsw_cnt_lit_rus_moo_arw_zul_glc_est_ses_bem_hun_cze_aeg_geo_fre_urd_slo_mol_chh_hau_pol_fin_yor_bat_por_sun_jpn_knd_kor_ger_ita_akn_mcd_tag_swe_amr_ind_mnd_dut_fbf_bos_wly_spa_ctl_rom_guj_qcu_alb_pan_ben_bam_sid_lat_tig_eng_jav_afr_ven_bul_dgb_mao_tha_owc_tml_dyu_ewe_aze_hin_ukr_azi_lda_vie_anl_swt_xho_swa	-0.350251440803966	-0.831148940444869	0.408018345058857
591	aeg_mol_ses_ben_sid_wly_owc_cze_tur_aze_cic_sun_xho_pan_hin_bsq_lat_chh_yor_mnd_arw_svk_ewe_ita_dgb_por_fin_zul_moo_hun_krd_tig_geo_fre_ger_pol_lit_gam_amr_bul_est_bam_mly_eng_mao_jpn_tml_kor_alb_ukr_bem_prs_ind_swe_sod_jav_cnt_spa_swt_afr_amh_bos_glc_scr_grk_qcu_urd_slo_nor_igb_hau_rom_anl_rus_bat_dut_fbf_guj_lda_tag_tha_heb_knd_tsn_swa_uzb_mcd_ctl_azi_tsw_vie_mlt_dyu_ven_akn	-0.587678048344636	-1.40215037235966	0.164199413993786
592	wly_fre_moo_svk_mlt_sid_amh_cze_azi_tur_ewe_mly_bam_bos_dut_bsq_rus_tig_dgb_cnt_mol_grk_yor_swe_swa_bul_fin_akn_zul_hun_ukr_amr_geo_lat_ita_krd_pan_hau_heb_ger_est_igb_tag_rom_jav_jpn_knd_kor_guj_ben_bem_urd_ind_pol_sod_mao_mnd_lit_tsn_por_aeg_nor_prs_ctl_glc_qcu_hin_eng_scr_cic_chh_alb_anl_spa_bat_mcd_dyu_slo_fbf_sun_tha_owc_tml_tsw_ven_uzb_afr_arw_aze_xho_vie_gam_lda_ses_swt	0.187415577738745	0.440842949161775	0.6603497912514
593	mlt_pan_tsn_bul_aeg_tig_gam_lat_uzb_azi_lda_mly_bam_slo_mcd_bsq_prs_heb_cic_cnt_eng_rus_akn_guj_moo_urd_est_ses_fbf_hun_ukr_chh_geo_ctl_bos_afr_ita_hau_amr_ben_fin_tsw_jav_lit_sun_jpn_knd_kor_cze_mol_xho_fre_mao_dut_owc_ind_mnd_arw_dgb_glc_wly_ger_nor_alb_hin_qcu_rom_grk_krd_swt_sid_swe_anl_por_bat_pol_igb_scr_zul_tag_tha_amh_tml_ven_dyu_tur_spa_svk_aze_ewe_vie_sod_yor_bem_swa	-0.861598003541277	-2.08130753201639	0.0401539757887046
594	sid_afr_bam_spa_anl_sod_tig_guj_azi_uzb_xho_mly_tsn_pol_hin_bsq_rus_hau_ses_cnt_fre_rom_yor_bul_igb_krd_hun_cic_moo_est_urd_aeg_geo_nor_ukr_swe_ctl_owc_gam_mcd_fin_bem_sun_bos_ind_jpn_tml_kor_lit_alb_dgb_glc_bat_ita_wly_mao_mnd_pan_swa_mol_heb_slo_eng_svk_ger_qcu_cze_lat_dut_swt_mlt_scr_chh_prs_jav_por_fbf_ben_akn_tag_tha_amh_knd_dyu_tsw_tur_grk_arw_aze_ewe_vie_amr_lda_zul_ven	0.125334314841463	0.295520868271626	0.768254810392157
595	sid_dut_bem_svk_chh_sod_anl_glc_azi_uzb_fbf_mly_dyu_bul_urd_bsq_nor_amh_swa_cnt_ukr_alb_ses_scr_swt_ben_fin_ewe_bam_est_cze_tig_geo_grk_prs_lat_bos_aeg_owc_lit_hun_lda_jav_ctl_mao_jpn_knd_kor_hin_mcd_igb_rus_sun_krd_gam_ind_mnd_swe_akn_eng_amr_rom_ger_guj_spa_qcu_ita_por_pol_yor_wly_arw_mlt_fre_tag_afr_ven_slo_tsn_bat_tha_heb_tml_tsw_zul_aze_mol_pan_tur_moo_vie_hau_cic_dgb_xho	-0.417882429262564	-0.991763282985777	0.323886419866267
596	gam_por_dyu_lit_amh_anl_sid_ukr_uzb_aze_ewe_mao_zul_alb_pan_bsq_mcd_amr_igb_cnt_rus_pol_yor_arw_moo_svk_est_tsn_tsw_fin_urd_sod_geo_afr_glc_bos_mol_owc_chh_guj_hun_ses_ind_scr_sun_jpn_knd_kor_grk_bul_dgb_eng_bat_ben_tig_jav_mnd_krd_akn_lat_heb_prs_ctl_spa_ger_qcu_ita_swe_fre_bam_aeg_hin_mlt_slo_tag_dut_cic_nor_lda_mly_tha_wly_tml_swt_fbf_azi_rom_cze_tur_ven_vie_hau_swa_xho_bem	-0.00533982837465627	-0.0125784665613495	0.989991044691446
597	wly_fre_igb_pan_gam_tig_amh_rom_azi_uzb_bem_ind_xho_afr_eng_bsq_lit_mlt_moo_mnd_alb_arw_tsn_hin_zul_scr_hun_swt_fbf_est_svk_sod_geo_bul_grk_spa_glc_sid_heb_swe_fin_ven_mao_slo_sun_jpn_knd_kor_lat_ita_cic_pol_tag_dut_anl_bat_cnt_prs_dgb_nor_aeg_ger_cze_ctl_urd_qcu_ben_mcd_bos_swa_owc_krd_amr_por_mly_mol_bam_rus_ses_jav_tha_hau_tml_akn_lda_tur_guj_ukr_aze_ewe_vie_chh_dyu_tsw_yor	0.386703664607767	0.911565410958358	0.364354364178758
598	amr_grk_bem_fre_heb_tig_anl_mcd_tur_aze_igb_bat_dyu_bos_por_bsq_urd_sod_swt_cnt_glc_spa_lda_ukr_ses_ger_hun_zul_akn_est_ben_owc_geo_pan_prs_alb_ita_amh_chh_ctl_fin_yor_tag_krd_mly_jpn_tml_kor_swe_guj_fbf_rom_mao_lat_aeg_jav_mnd_mol_ven_afr_wly_nor_svk_eng_rus_qcu_slo_cze_arw_ewe_sid_pol_gam_bul_sun_dut_dgb_hin_swa_ind_tha_hau_knd_moo_cic_uzb_scr_lit_azi_tsw_vie_mlt_xho_tsn_bam	0.317401352318189	0.747682035321289	0.456538397682714
599	owc_hin_swa_slo_amr_amh_chh_prs_azi_aze_zul_tag_dgb_scr_arw_bsq_ukr_heb_lda_mnd_fre_guj_xho_ctl_tsw_cze_hun_dyu_tsn_fin_rus_mlt_geo_mcd_pan_ger_glc_gam_anl_alb_est_fbf_mao_ita_bat_jpn_knd_kor_mol_ben_ven_nor_sun_grk_wly_mly_cnt_eng_igb_bul_aeg_lat_urd_swe_por_qcu_pol_lit_spa_moo_hau_krd_sod_bos_ind_dut_ses_rom_ewe_jav_tha_sid_tml_bam_bem_tur_svk_afr_uzb_akn_vie_tig_yor_swt_cic	0.559214457803937	1.32423340111694	0.188670877374538
600	mlt_dut_moo_lit_amr_sid_heb_ita_aze_uzb_xho_bat_tsw_hin_pan_bsq_urd_anl_yor_cnt_ben_mcd_igb_scr_akn_krd_fin_zul_cic_est_cze_aeg_geo_rom_guj_bul_pol_wly_hau_alb_hun_dyu_jav_svk_mly_jpn_tml_kor_ukr_arw_swa_prs_ind_grk_gam_tag_mnd_fre_bem_mol_tig_rus_lat_slo_glc_qcu_spa_nor_swe_ewe_owc_ger_amh_ctl_sun_afr_lda_por_bam_mao_tha_chh_knd_fbf_tsn_tur_bos_eng_azi_dgb_vie_sod_swt_ses_ven	-0.519281297255882	-1.2349678466444	0.219953480812388
601	hau_afr_fbf_bul_mlt_owc_tig_krd_tur_uzb_tsw_tag_ses_ctl_guj_bsq_cze_gam_ven_mnd_ita_prs_swt_hin_moo_por_est_ewe_xho_fin_mcd_anl_geo_spa_lat_urd_scr_heb_sod_swe_hun_swa_ind_pan_sun_jpn_knd_kor_lit_arw_lda_rom_mao_dut_aeg_bat_cnt_pol_yor_glc_chh_mol_fre_ben_slo_qcu_ger_bos_eng_bem_amh_rus_sid_alb_mly_ukr_akn_svk_dgb_jav_tha_amr_tml_tsn_cic_azi_nor_grk_aze_dyu_vie_wly_zul_bam_igb	-0.391974344109435	-0.92986113767474	0.354850363048234
602	owc_afr_bam_arw_heb_sid_amr_svk_uzb_azi_ewe_jav_moo_scr_mol_bsq_ger_mlt_swt_mnd_bos_hin_tsn_ctl_dgb_spa_hun_tsw_cic_est_rus_aeg_geo_bul_ben_por_cze_sod_wly_ukr_fin_lda_mly_urd_bat_jpn_knd_kor_rom_krd_akn_glc_ind_lit_gam_sun_cnt_pan_yor_slo_anl_lat_dut_guj_grk_qcu_mcd_nor_eng_zul_tig_pol_hau_prs_tag_ita_igb_swe_ses_mao_tha_amh_tml_ven_dyu_aze_alb_fre_tur_xho_vie_chh_fbf_swa_bem	-0.536538325890912	-1.28027383346711	0.203632957129518
603	amh_por_tsn_scr_heb_sid_hau_bul_aze_uzb_moo_mao_xho_svk_nor_bsq_lit_owc_ewe_cnt_prs_afr_igb_urd_ses_ukr_hun_swt_swa_fin_arw_tig_geo_swe_lat_guj_slo_chh_aeg_mcd_est_tsw_sun_alb_jav_jpn_knd_kor_hin_ctl_bem_grk_tag_ger_amr_mly_mnd_krd_dyu_pan_anl_mol_eng_dut_rom_qcu_fre_ben_spa_fbf_wly_bos_sod_glc_bat_cze_cic_rus_bam_ind_tha_mlt_tml_yor_zul_azi_pol_ita_tur_ven_vie_gam_lda_dgb_akn	0.640031706779498	1.51741571140515	0.132553822937393
604	anl_bos_xho_lat_sid_mlt_heb_por_tur_uzb_ewe_jav_zul_nor_ger_bsq_bul_aeg_moo_cnt_mol_prs_akn_ita_swa_slo_hun_yor_tsw_est_grk_gam_geo_lit_svk_glc_scr_amr_chh_hin_fin_cic_bat_cze_mly_jpn_tml_kor_mcd_afr_ses_rom_mao_guj_tig_ind_mnd_spa_tsn_dut_wly_pol_ben_ctl_ukr_qcu_rus_pan_krd_swt_amh_swe_sod_fre_tag_arw_dyu_eng_fbf_sun_tha_hau_knd_dgb_lda_azi_alb_urd_aze_bem_vie_owc_igb_ven_bam	-0.630415038956475	-1.50612559075657	0.135424094236919
605	mlt_ukr_swt_ben_sid_sod_gam_prs_tur_aze_ven_sun_dyu_ita_eng_bsq_glc_tig_dgb_cnt_dut_alb_swa_mol_cic_arw_est_yor_zul_fin_bul_heb_geo_grk_guj_scr_rom_wly_amh_spa_hun_igb_mao_mcd_ind_jpn_tml_kor_fre_por_fbf_nor_tag_krd_aeg_bat_mnd_lat_bam_ctl_anl_pol_urd_bos_rus_qcu_swe_pan_svk_moo_chh_hin_amr_ger_jav_cze_akn_slo_xho_mly_tha_owc_knd_lda_tsw_uzb_afr_lit_azi_bem_vie_hau_ewe_ses_tsn	0.0925220665941456	0.217744262079682	0.828105413910189
606	heb_dut_swa_hin_wly_gam_amr_ben_tur_azi_xho_sun_tsw_por_urd_bsq_bul_sid_swt_mnd_ita_mol_ses_fre_igb_pol_hun_bem_fbf_fin_pan_sod_geo_rom_afr_nor_lat_hau_owc_scr_est_tsn_mly_ctl_bat_jpn_tml_kor_alb_svk_dyu_rus_tag_ukr_amh_mao_cnt_krd_zul_swe_mlt_lit_glc_prs_mcd_qcu_arw_eng_cze_ven_aeg_ger_anl_slo_ind_bos_cic_guj_yor_jav_tha_tig_knd_bam_moo_uzb_spa_grk_aze_lda_vie_chh_ewe_dgb_akn	0.131690449599683	0.309996721160342	0.757257034658759
607	chh_lat_lda_prs_aeg_owc_anl_bul_azi_uzb_ven_mly_xho_glc_arw_bsq_eng_mlt_moo_cnt_bos_hin_swa_afr_bam_guj_hun_igb_akn_est_por_amr_geo_nor_ukr_alb_mol_tig_wly_swe_fin_dyu_jav_urd_ind_jpn_knd_kor_ben_lit_ses_dut_sun_slo_heb_mao_mnd_pan_bem_scr_gam_rus_mcd_ita_spa_qcu_krd_ctl_ger_tsn_amh_svk_sid_rom_bat_grk_tsw_fre_cic_tag_tha_sod_tml_swt_yor_aze_pol_cze_tur_fbf_vie_hau_zul_ewe_dgb	-0.592732507012959	-1.41641629834028	0.159994505098109
608	hau_grk_cic_swe_tig_heb_anl_ger_tur_azi_ven_mly_ses_scr_pol_bsq_guj_wly_tsw_cnt_urd_ukr_tsn_alb_bam_lit_est_moo_ewe_hun_ita_amh_geo_krd_rom_slo_glc_owc_sod_fre_fin_akn_ind_ben_bat_jpn_tml_kor_pan_nor_lda_bos_jav_dut_chh_tag_mnd_cze_zul_arw_gam_prs_eng_svk_mcd_qcu_spa_mol_lat_yor_mlt_ctl_sid_hin_mao_afr_fbf_rus_swa_sun_tha_amr_knd_dgb_igb_aze_bul_por_uzb_dyu_vie_aeg_bem_xho_swt	-0.554740579537062	-1.32221278413311	0.189340043477922
609	chh_mcd_swa_ukr_heb_sid_amr_cze_aze_tur_xho_ind_bem_nor_swe_bsq_eng_wly_yor_cnt_alb_fre_dyu_hin_akn_guj_est_bam_tsn_hun_krd_sod_geo_por_bul_dut_slo_anl_amh_grk_fin_igb_sun_rom_mly_jpn_tml_kor_arw_svk_ewe_bos_bat_pol_hau_mao_mnd_pan_dgb_scr_tig_mol_afr_ctl_glc_qcu_lit_spa_lat_fbf_aeg_prs_mlt_ger_jav_ita_lda_ben_cic_tag_tha_gam_knd_zul_swt_uzb_rus_urd_azi_moo_vie_owc_tsw_ses_ven	0.11895571066535	0.279908867853919	0.780169054346377
610	tig_bul_lda_krd_amh_aeg_owc_fre_azi_aze_akn_sun_zul_ger_arw_bsq_nor_mlt_bem_cnt_svk_mcd_ewe_swe_ses_scr_hun_swa_fbf_est_grk_chh_geo_slo_ben_spa_alb_sod_amr_glc_fin_dgb_tag_ctl_mly_jpn_knd_kor_rom_pan_dyu_rus_ind_guj_heb_mao_mnd_por_ven_cze_anl_eng_bos_afr_ita_qcu_ukr_prs_mol_tsw_wly_lat_hau_hin_bat_pol_bam_urd_cic_jav_tha_sid_tml_swt_tsn_uzb_dut_lit_tur_igb_vie_gam_yor_moo_xho	-0.00245114268568508	-0.00577255985517313	0.995406553816465
611	heb_lat_moo_eng_wly_chh_tig_urd_uzb_azi_ewe_sun_lda_arw_nor_bsq_grk_sid_bam_cnt_bul_guj_swa_cze_ses_scr_fin_zul_cic_hun_spa_gam_geo_ctl_rus_hin_ukr_sod_amr_pan_est_tsw_bat_bos_jav_jpn_knd_kor_pol_dut_dgb_afr_mao_alb_amh_tag_mnd_svk_fbf_por_aeg_ita_ger_mcd_mol_qcu_ben_prs_krd_xho_mlt_glc_hau_rom_mly_slo_tsn_swe_dyu_ind_tha_anl_tml_bem_igb_tur_lit_fre_aze_yor_vie_owc_swt_akn_ven	-0.349887607862834	-0.828586600674882	0.409459840029735
612	wly_dut_moo_bos_sod_sid_tig_arw_uzb_aze_igb_sun_tsn_nor_grk_bsq_ben_hau_dyu_cnt_urd_bul_ewe_lit_dgb_alb_hun_bam_cic_est_rom_mlt_geo_swe_ger_pol_scr_aeg_chh_por_fin_fbf_tag_eng_ind_jpn_knd_kor_cze_pan_ven_lat_mly_svk_gam_jav_mnd_ukr_swt_mcd_anl_prs_guj_slo_ita_qcu_afr_rus_ctl_zul_amr_glc_amh_spa_mao_krd_akn_hin_tsw_bat_tha_heb_tml_xho_yor_tur_mol_fre_azi_swa_vie_owc_bem_ses_lda	-0.0972054594811508	-0.229326534875192	0.819118720328423
613	gam_alb_swa_mol_owc_sod_amh_ita_uzb_tur_ses_jav_bam_svk_prs_bsq_grk_chh_tsw_mnd_lit_slo_swt_ctl_cic_ger_est_igb_moo_fin_mcd_heb_geo_cze_pan_glc_bul_anl_wly_rom_hun_ewe_bat_bos_sun_jpn_knd_kor_scr_nor_dyu_ben_mao_guj_amr_mly_cnt_hin_lda_eng_tig_afr_arw_urd_fre_qcu_pol_dut_rus_bem_mlt_krd_aeg_lat_ind_por_tsn_swe_ven_tag_tha_sid_tml_fbf_yor_azi_ukr_spa_aze_zul_vie_hau_dgb_akn_xho	-0.0473480434046323	-0.111904625723124	0.911140204654961
614	owc_rus_fbf_ita_sid_amh_aeg_mcd_uzb_tur_dgb_mao_tsw_pol_mol_bsq_urd_tig_zul_mnd_nor_dut_moo_ukr_cic_pan_est_igb_xho_hun_prs_amr_geo_lit_hin_svk_bul_anl_wly_scr_fin_ewe_sun_spa_ind_jpn_knd_kor_bos_rom_akn_fre_mly_glc_hau_tag_cnt_ctl_tsn_ben_gam_eng_guj_slo_krd_qcu_grk_ger_swe_swa_heb_lat_sod_arw_bat_cze_ses_por_yor_jav_tha_chh_tml_bam_swt_azi_alb_afr_aze_dyu_vie_mlt_bem_ven_lda	-0.336538854794139	-0.797312573744966	0.427300493439052
615	mlt_pol_swt_krd_wly_aeg_gam_prs_aze_tur_xho_bat_ven_guj_mcd_bsq_mol_hau_ewe_cnt_lat_ben_cic_glc_bem_arw_hun_bam_swa_est_rom_sid_geo_bos_ita_dut_alb_owc_anl_hin_fin_tsw_sun_grk_mao_jpn_tml_kor_cze_spa_igb_svk_jav_scr_heb_tag_mnd_nor_moo_pan_sod_urd_rus_lit_slo_qcu_afr_ger_ctl_lda_tig_por_chh_bul_ind_eng_akn_fre_ses_mly_tha_amh_knd_tsn_dgb_azi_swe_ukr_uzb_dyu_vie_amr_yor_fbf_zul	-0.787054247746681	-1.89265518781866	0.0615138644708764
616	amr_prs_tsw_ben_wly_mlt_heb_mol_aze_azi_igb_bat_swa_svk_por_bsq_pan_gam_lda_cnt_guj_swe_xho_rom_dgb_ger_hun_ven_ewe_est_fre_chh_geo_spa_ita_dut_lit_amh_owc_eng_fin_yor_ind_lat_mly_jpn_knd_kor_hin_bul_dyu_arw_mao_urd_aeg_sun_mnd_rus_bam_cze_anl_afr_ukr_glc_scr_qcu_mcd_bos_krd_cic_hau_ctl_sid_slo_jav_alb_moo_nor_swt_tag_tha_tig_tml_tsn_ses_uzb_grk_pol_tur_bem_vie_sod_zul_fbf_akn	-0.0852798793428283	-0.200895596292125	0.841218921647544
617	aeg_scr_dyu_ben_sod_amr_tig_mol_aze_tur_fbf_jav_tsw_spa_ger_bsq_ctl_wly_lda_cnt_nor_alb_bam_fre_akn_mcd_est_moo_swt_hun_guj_gam_geo_por_arw_slo_afr_amh_sid_dut_fin_swa_tag_hin_bat_jpn_tml_kor_eng_svk_ses_lit_mly_urd_hau_mao_mnd_cze_ven_swe_anl_lat_prs_krd_rus_qcu_glc_bos_grk_igb_heb_ukr_owc_ita_ind_pan_tsn_bul_bem_sun_tha_mlt_knd_yor_ewe_uzb_pol_rom_azi_xho_vie_chh_dgb_cic_zul	-0.168127747447018	-0.396772384269561	0.692444342839711
618	amh_prs_ven_mol_gam_anl_sid_rus_uzb_tur_fbf_ind_swt_lat_ukr_bsq_eng_aeg_lda_cnt_scr_ita_dyu_hin_ses_ger_fin_moo_tsn_est_spa_heb_geo_rom_alb_dut_grk_hau_wly_nor_hun_bem_mly_swe_mao_jpn_knd_kor_krd_glc_xho_lit_bat_urd_sod_tag_mnd_slo_ewe_por_tig_guj_bul_afr_arw_qcu_mcd_cze_pol_yor_owc_ben_chh_ctl_jav_pan_bam_bos_dgb_sun_tha_mlt_tml_cic_igb_azi_svk_fre_aze_zul_vie_amr_swa_akn_tsw	-0.865273823448853	-2.09620003453356	0.0387800643707403
619	anl_glc_bam_slo_gam_amr_amh_bul_uzb_aze_bem_jav_ven_ctl_rom_bsq_fre_tig_igb_mnd_bos_arw_swa_cze_tsn_mcd_est_xho_swt_hun_ukr_aeg_geo_afr_ben_mol_pol_sod_chh_grk_fin_yor_bat_ita_ind_jpn_knd_kor_prs_pan_ewe_swe_tag_urd_mlt_sun_cnt_svk_zul_lit_hau_alb_por_lat_rus_qcu_ger_scr_nor_dyu_wly_spa_heb_krd_mly_dut_ses_guj_tsw_mao_tha_sid_tml_lda_dgb_azi_hin_eng_tur_cic_vie_owc_akn_fbf_moo	-0.439368159668153	-1.04344278313137	0.299448039509294
620	gam_eng_ses_prs_heb_aeg_amh_lit_uzb_tur_tsw_mly_ven_arw_hin_bsq_mcd_amr_swa_cnt_guj_ukr_moo_ben_tsn_dut_fin_swt_zul_hun_bul_wly_geo_spa_nor_slo_rom_tig_chh_glc_est_bem_mao_urd_tag_jpn_tml_kor_bos_krd_bam_ctl_jav_scr_sid_ind_mnd_ita_akn_mol_mlt_cze_fre_swe_por_qcu_pol_lat_pan_ewe_hau_ger_sod_afr_sun_svk_cic_grk_xho_bat_tha_owc_knd_dgb_fbf_azi_alb_rus_aze_yor_vie_anl_dyu_igb_lda	0.142852784885185	0.33624386422389	0.737444461944941
621	amr_alb_tsn_slo_chh_heb_wly_lit_tur_azi_ven_tag_dyu_bos_pan_bsq_scr_tig_yor_cnt_mcd_swe_cic_svk_bam_glc_fin_swt_akn_hun_spa_sod_geo_ger_dut_guj_nor_owc_gam_ctl_est_zul_jav_afr_mly_jpn_knd_kor_prs_hin_xho_ita_mao_lat_anl_sun_mnd_bul_fbf_ukr_aeg_urd_grk_mol_rom_qcu_cze_krd_eng_ses_amh_por_hau_ben_bat_arw_swa_pol_moo_ind_tha_mlt_tml_dgb_igb_uzb_fre_rus_aze_ewe_vie_sid_tsw_bem_lda	0.288618095624444	0.67928941665497	0.498641676649578
622	wly_swe_ven_por_hau_amr_chh_afr_tur_azi_zul_mly_swa_ben_ita_bsq_glc_sod_akn_cnt_scr_lit_swt_ger_tsw_bos_hun_ewe_lda_est_rus_gam_geo_dut_slo_pan_urd_sid_mlt_ukr_fin_dyu_mao_bul_jav_jpn_tml_kor_prs_nor_bam_alb_ind_spa_owc_tag_mnd_mol_yor_guj_amh_eng_ctl_pol_lat_qcu_arw_hin_mcd_xho_tig_cze_aeg_svk_bat_rom_igb_grk_bem_sun_tha_anl_knd_moo_cic_uzb_krd_fre_aze_ses_vie_heb_fbf_tsn_dgb	0.136523871025732	0.321069523777848	0.748878116161762
623	tig_urd_cic_scr_hau_sod_anl_por_aze_uzb_zul_tag_bem_lat_alb_bsq_rom_owc_bam_mnd_pan_pol_ven_mol_xho_ctl_est_yor_dyu_fin_ben_gam_geo_swe_svk_eng_spa_amh_heb_dut_hun_swt_mao_afr_bat_jpn_knd_kor_glc_prs_ses_krd_ind_arw_amr_mly_cnt_bos_tsn_nor_sid_ger_ukr_fre_grk_qcu_lit_hin_bul_swa_chh_guj_aeg_mcd_sun_slo_moo_ita_akn_jav_tha_mlt_tml_ewe_fbf_tur_cze_rus_azi_lda_vie_wly_tsw_igb_dgb	0.176448381502965	0.414579409547291	0.679404561980568
624	gam_krd_xho_lit_chh_tig_sod_prs_uzb_aze_ewe_mao_cic_nor_rus_bsq_glc_wly_swt_cnt_afr_grk_dgb_bos_swa_slo_hun_dyu_ven_est_mcd_amr_geo_por_urd_arw_ita_amh_hau_pol_fin_fbf_sun_swe_bat_jpn_knd_kor_rom_scr_yor_guj_ind_pan_owc_tag_mnd_ctl_bam_dut_heb_ben_lat_hin_bul_qcu_ger_spa_ukr_moo_mlt_eng_anl_mol_mly_cze_akn_fre_tsn_jav_tha_aeg_tml_ses_zul_azi_svk_alb_tur_bem_vie_sid_igb_tsw_lda	0.0730453712055569	0.17206934266937	0.863756900153299
625	tig_dut_yor_lat_sid_aeg_mlt_grk_tur_aze_swa_bat_dyu_lit_swe_bsq_urd_gam_bam_cnt_pol_mcd_dgb_spa_moo_mol_hun_ven_tsn_est_guj_amr_geo_rom_cze_bos_svk_wly_hau_arw_fin_fbf_sun_ben_mao_jpn_tml_kor_slo_glc_cic_nor_ind_hin_chh_mly_mnd_pan_ses_alb_anl_krd_scr_afr_ctl_qcu_ger_ita_bul_ewe_heb_rus_owc_por_jav_prs_zul_fre_akn_tag_tha_sod_knd_swt_bem_uzb_ukr_eng_azi_lda_vie_amh_igb_tsw_xho	-0.599844347951828	-1.43116420718062	0.155735016438089
626	amr_ukr_tsw_hin_gam_owc_anl_dut_tur_uzb_zul_bat_igb_glc_rus_bsq_alb_sod_lda_mnd_mcd_bos_swa_ben_tsn_por_est_ven_bam_fin_lat_tig_geo_spa_guj_swe_mol_aeg_sid_ita_hun_ses_mly_rom_tag_jpn_tml_kor_bul_slo_cic_eng_ind_pan_heb_sun_cnt_ger_dgb_scr_chh_pol_arw_krd_grk_qcu_lit_fre_nor_moo_amh_prs_hau_cze_mao_afr_xho_ctl_akn_jav_tha_mlt_knd_ewe_yor_azi_urd_svk_aze_bem_vie_wly_swt_dyu_fbf	-0.611525630747344	-1.46040456054205	0.147549045612937
627	gam_prs_moo_grk_hau_amh_wly_alb_uzb_tur_ewe_mao_swt_spa_slo_bsq_scr_owc_tsn_mnd_fre_rom_bem_ukr_ses_swe_est_cic_tsw_hun_pol_aeg_geo_por_rus_svk_bos_chh_tig_pan_fin_fbf_tag_ita_sun_jpn_knd_kor_guj_urd_yor_eng_jav_mcd_amr_mly_cnt_nor_lda_ctl_sod_dut_ben_lat_glc_qcu_lit_afr_ger_bam_heb_bul_sid_krd_ind_cze_igb_arw_ven_bat_tha_anl_tml_dgb_xho_aze_hin_mol_azi_akn_vie_mlt_swa_zul_dyu	0.200829999812305	0.472758745328091	0.637492943710204
628	wly_bul_ewe_pol_heb_amr_mlt_grk_azi_uzb_ses_jav_tsn_spa_ctl_bsq_ger_aeg_xho_cnt_urd_guj_igb_mcd_lda_fre_hun_moo_bem_est_dut_sid_geo_eng_mol_svk_ita_anl_gam_por_fin_dgb_bat_prs_sun_jpn_knd_kor_pan_krd_zul_cze_mao_rus_sod_ind_mnd_nor_akn_ben_owc_lit_swe_scr_afr_qcu_rom_lat_bos_fbf_chh_glc_tig_arw_mly_slo_cic_ukr_tsw_tag_tha_hau_tml_swt_bam_tur_hin_alb_aze_ven_vie_amh_dyu_swa_yor	-0.614181855810673	-1.46766631731161	0.145568810767834
629	hau_mol_swa_ben_heb_aeg_amh_eng_tur_uzb_swt_tag_bem_lit_slo_bsq_alb_sid_cic_mnd_fre_bos_zul_cze_fbf_grk_est_tsn_tsw_fin_mcd_tig_geo_ita_rom_por_rus_chh_gam_dut_hun_ven_mly_swe_bat_jpn_knd_kor_krd_guj_igb_svk_sun_spa_wly_ind_cnt_hin_yor_nor_anl_arw_afr_pan_urd_qcu_scr_ctl_lat_akn_mlt_ukr_owc_pol_mao_ger_ewe_prs_xho_jav_tha_sod_tml_dgb_dyu_aze_glc_bul_azi_lda_vie_amr_ses_bam_moo	-0.0621279198779264	-0.146644192885587	0.883730288179581
630	tig_swe_igb_pol_mlt_wly_sid_guj_uzb_aze_ses_jav_bam_grk_ukr_bsq_por_aeg_akn_mnd_ger_glc_tsn_ita_lda_krd_hun_dgb_xho_fin_pan_owc_geo_dut_cze_rus_fre_heb_chh_bos_est_cic_ind_hin_tag_jpn_knd_kor_mcd_bul_tsw_nor_mao_spa_gam_bat_cnt_lat_dyu_afr_hau_slo_arw_ben_ctl_qcu_scr_alb_urd_swt_anl_svk_amh_mol_sun_prs_ven_lit_ewe_mly_tha_sod_tml_zul_yor_azi_eng_rom_tur_moo_vie_amr_bem_fbf_swa	-0.416516953929681	-0.988551834455013	0.325447470465056
631	owc_por_tsn_fre_tig_chh_hau_arw_tur_uzb_bam_tag_akn_alb_nor_bsq_swe_amh_xho_mnd_afr_spa_dyu_prs_ewe_ukr_fin_moo_zul_est_pan_amr_geo_dut_pol_lat_hin_sod_heb_ger_hun_swa_jav_glc_mao_jpn_tml_kor_mcd_urd_ven_lit_sun_rus_wly_bat_cnt_ita_cic_slo_gam_guj_grk_bul_ben_qcu_ctl_eng_scr_yor_mlt_krd_aeg_rom_ind_cze_dgb_svk_tsw_mly_tha_sid_knd_swt_ses_aze_bos_mol_azi_igb_vie_anl_fbf_lda_bem	-0.67867001757111	-1.62656254454853	0.107213857505636
632	mlt_lit_tsn_afr_sid_heb_sod_cze_azi_aze_swa_ind_ven_guj_dut_bsq_nor_chh_bem_cnt_eng_pol_zul_por_akn_ctl_fin_cic_dyu_hun_spa_hau_geo_rom_svk_rus_alb_aeg_gam_ben_est_fbf_tag_bul_mao_jpn_tml_kor_lat_mol_yor_ukr_bat_swe_amr_sun_mnd_mcd_lda_krd_amh_pan_hin_bos_fre_qcu_ger_arw_glc_bam_wly_grk_anl_scr_jav_prs_ses_urd_igb_mly_tha_owc_knd_swt_xho_tur_ita_slo_uzb_moo_vie_tig_dgb_ewe_tsw	-0.359949746061921	-0.852720206690119	0.396005244456974
633	amh_krd_bem_pol_mlt_sid_tig_mol_tur_azi_yor_mly_dgb_cze_afr_bsq_svk_gam_swa_cnt_fre_lit_tsn_ita_lda_arw_fin_fbf_ewe_hun_ctl_amr_geo_bul_hin_glc_nor_heb_aeg_guj_est_bam_sun_ukr_bat_jpn_tml_kor_rus_rom_zul_alb_mao_scr_hau_ind_mnd_ben_ses_pan_owc_slo_prs_swe_ger_qcu_lat_eng_mcd_moo_sod_grk_anl_urd_jav_bos_dyu_dut_cic_tag_tha_chh_knd_tsw_xho_aze_spa_por_uzb_swt_vie_wly_igb_ven_akn	0.117551892032383	0.276909533142693	0.782464103874893
634	hau_slo_fbf_grk_tig_wly_aeg_cze_aze_uzb_cic_sun_igb_swe_scr_bsq_eng_amr_akn_cnt_ben_spa_lda_por_ses_pan_fin_swt_ewe_est_lit_anl_geo_guj_urd_rom_lat_gam_heb_ger_hun_tsw_jav_krd_bat_jpn_tml_kor_svk_ukr_ven_bos_ind_ita_mlt_mao_mnd_afr_xho_nor_amh_bul_arw_rus_mcd_qcu_hin_ctl_alb_moo_sid_pol_owc_glc_mly_fre_bam_prs_dyu_tag_tha_sod_knd_dgb_yor_azi_mol_dut_tur_swa_vie_chh_tsn_bem_zul	-1.04883558106838	-2.56228791839921	0.0120050773179642
635	aeg_scr_dyu_ben_amr_wly_tig_ger_aze_tur_akn_sun_tsw_grk_rus_bsq_ukr_heb_bem_cnt_hin_slo_swt_alb_bam_lat_hun_moo_tsn_est_glc_chh_geo_krd_prs_mol_nor_mlt_hau_dut_fin_lda_bat_svk_ind_jpn_tml_kor_bos_arw_swa_cze_jav_fre_anl_tag_mnd_swe_cic_bul_amh_urd_rom_eng_mcd_qcu_ctl_afr_guj_dgb_sid_spa_sod_pan_mly_pol_ven_por_xho_mao_tha_gam_knd_yor_ses_azi_ita_lit_uzb_igb_vie_owc_fbf_ewe_zul	-0.559551307558109	-1.33429000331659	0.18536678391873
636	tig_fre_lda_bos_owc_amh_chh_hin_uzb_azi_ewe_ind_tsw_prs_ctl_bsq_swe_hau_dgb_mnd_por_arw_fbf_pol_xho_guj_est_ven_cic_fin_rom_wly_geo_ukr_bul_urd_lat_aeg_anl_svk_hun_bam_sun_mcd_mly_jpn_knd_kor_afr_glc_tsn_ben_mao_alb_heb_jav_cnt_krd_yor_eng_amr_ita_slo_scr_rus_qcu_mol_cze_grk_zul_mlt_lit_gam_ger_bat_nor_akn_pan_swt_tag_tha_sid_tml_dyu_moo_tur_spa_dut_aze_bem_vie_sod_ses_swa_igb	0.202964099617264	0.478630301425127	0.633325016736684
637	owc_prs_zul_ger_tig_anl_sid_lat_tur_aze_swa_jav_ven_dut_rus_bsq_lit_gam_fbf_cnt_arw_slo_akn_ukr_bem_afr_fin_cic_moo_hun_guj_wly_geo_scr_swe_pol_hin_aeg_mlt_mcd_est_bam_mly_pan_mao_jpn_knd_kor_por_urd_dgb_grk_ind_krd_heb_sun_mnd_nor_dyu_ben_amh_eng_svk_bul_rom_qcu_glc_spa_alb_xho_amr_fre_sod_cze_tag_ita_lda_mol_swt_bat_tha_hau_tml_igb_yor_uzb_ctl_bos_azi_tsn_vie_chh_ses_ewe_tsw	-0.0211104880996704	-0.0497424158329212	0.960434331410138
638	amh_krd_bem_pan_anl_hau_chh_eng_tur_uzb_tsn_sun_lda_afr_svk_bsq_cze_sod_igb_mnd_bul_lit_xho_arw_fbf_fre_est_akn_tsw_hun_rom_tig_geo_swe_slo_lat_spa_amr_heb_mol_fin_cic_mly_pol_bat_jpn_tml_kor_hin_ukr_moo_por_ind_glc_wly_tag_cnt_urd_bam_mcd_sid_bos_ctl_ger_ita_qcu_grk_alb_rus_ven_aeg_dut_mlt_guj_jav_prs_swa_ben_zul_mao_tha_owc_knd_yor_ses_azi_nor_scr_aze_dyu_vie_gam_ewe_swt_dgb	0.125135173096288	0.294286582678634	0.769194770039794
639	hau_por_igb_ita_tig_aeg_sod_guj_aze_uzb_zul_bat_yor_prs_ger_bsq_mol_chh_ewe_cnt_pol_cze_xho_grk_swa_slo_hun_akn_swt_est_urd_amr_geo_dut_ctl_alb_svk_heb_gam_bul_fin_ven_mao_arw_sun_jpn_tml_kor_fre_scr_dyu_swe_tag_ben_mlt_jav_mnd_eng_fbf_pan_wly_lat_glc_lit_nor_qcu_ukr_rom_spa_bem_owc_rus_anl_hin_mly_bos_lda_krd_cic_ind_tha_amh_knd_tsn_moo_tur_afr_mcd_azi_ses_vie_sid_dgb_bam_tsw	0.359550376170038	0.846950245315415	0.399197100661645
640	sod_guj_akn_mol_amh_owc_wly_svk_aze_tur_ses_tag_zul_bos_rus_bsq_afr_mlt_dyu_cnt_lit_krd_tsn_nor_xho_eng_fin_moo_lda_est_rom_tig_geo_ctl_scr_ben_alb_chh_gam_prs_hun_fbf_sun_pol_mao_jpn_knd_kor_bul_hin_igb_swe_bat_grk_anl_ind_mnd_glc_cic_lat_amr_spa_slo_pan_urd_qcu_ita_ger_ukr_yor_aeg_dut_sid_por_jav_arw_swt_cze_ven_mly_tha_heb_tml_bem_ewe_azi_mcd_fre_uzb_bam_vie_hau_dgb_tsw_swa	0.471839983360417	1.11330026176839	0.26844873932459
641	wly_rus_cic_pan_heb_aeg_anl_nor_aze_azi_ses_jav_xho_scr_cze_bsq_bos_gam_fbf_cnt_por_alb_ewe_bul_moo_arw_est_akn_tsw_hun_lat_hau_geo_grk_guj_urd_ger_chh_sod_ctl_fin_igb_bat_pol_sun_jpn_tml_kor_spa_mcd_yor_mol_ind_krd_owc_mao_mnd_slo_dgb_rom_sid_afr_eng_glc_fre_qcu_lit_ukr_prs_tsn_amr_swe_amh_dut_mly_ben_lda_ita_ven_tag_tha_mlt_knd_zul_dyu_tur_hin_svk_uzb_bem_vie_tig_swt_bam_swa	-0.525460065059069	-1.24940656022031	0.214651785704966
642	wly_spa_fbf_slo_chh_mlt_hau_glc_tur_uzb_dyu_ind_ewe_nor_krd_bsq_urd_tig_lda_cnt_bul_ctl_bem_pol_dgb_guj_fin_yor_zul_est_ben_sod_geo_fre_swe_rom_pan_owc_amh_dut_hun_akn_bat_rus_jav_jpn_knd_kor_hin_arw_tsn_svk_mly_lat_amr_tag_mnd_bos_xho_grk_heb_ger_scr_eng_alb_qcu_afr_ita_prs_moo_gam_lit_sid_ukr_sun_mol_swa_por_tsw_mao_tha_anl_tml_ven_ses_azi_mcd_cze_aze_swt_vie_aeg_cic_bam_igb	-0.698901762385468	-1.67660571715056	0.0969781355844312
643	chh_mcd_yor_lat_wly_tig_sod_alb_aze_tur_akn_mao_ven_pol_krd_bsq_grk_sid_moo_cnt_rus_ukr_dyu_lit_swa_swe_fin_lda_xho_est_eng_heb_geo_glc_ita_cze_rom_anl_aeg_guj_hun_bem_ind_ben_tag_jpn_knd_kor_afr_bul_bam_scr_jav_por_mlt_sun_mnd_urd_swt_hin_gam_svk_slo_ger_arw_qcu_prs_ctl_bos_fbf_amr_fre_hau_pan_mly_nor_cic_mol_tsw_bat_tha_amh_tml_igb_dgb_uzb_spa_dut_azi_zul_vie_owc_ses_tsn_ewe	-0.305618979835351	-0.723863287044103	0.470966602470718
644	sod_pol_swt_scr_anl_owc_aeg_afr_uzb_aze_zul_jav_dyu_rus_grk_bsq_swe_chh_yor_cnt_alb_slo_akn_por_moo_svk_hun_xho_igb_est_spa_mlt_geo_prs_mcd_ita_cze_gam_heb_pan_fin_dgb_sun_nor_bat_jpn_knd_kor_fre_ctl_ewe_krd_tag_lit_amr_mao_mnd_hin_bem_ukr_tig_ger_bos_glc_urd_qcu_lat_eng_rom_tsn_amh_guj_sid_arw_mly_mol_lda_ben_ses_ind_tha_wly_tml_bam_cic_azi_bul_dut_tur_fbf_vie_hau_ven_swa_tsw	-0.0540696102859447	-0.127332379445917	0.898952250919303
645	aeg_pan_zul_svk_mlt_heb_amr_mcd_azi_aze_ven_mao_swt_lit_krd_bsq_arw_tig_lda_mnd_afr_eng_ewe_glc_xho_swe_fin_tsn_moo_hun_rom_sid_geo_fre_spa_lat_dut_wly_sod_prs_est_fbf_jav_mol_sun_jpn_tml_kor_slo_ukr_akn_hin_bat_alb_amh_ind_cnt_rus_yor_por_hau_guj_bul_ita_cze_qcu_ctl_ben_scr_cic_anl_ger_owc_grk_mly_pol_tsw_nor_igb_tag_tha_chh_knd_dyu_swa_tur_bos_urd_uzb_bam_vie_gam_ses_bem_dgb	-0.474671618577294	-1.12781362608303	0.262299896821175
646	sid_eng_akn_krd_gam_sod_mlt_urd_azi_aze_moo_bat_cic_mol_grk_bsq_pol_tig_igb_cnt_alb_mcd_yor_lat_ses_ita_est_zul_xho_hun_bos_amr_geo_rom_bul_lit_pan_chh_anl_cze_fin_swt_mao_nor_tag_jpn_tml_kor_hin_swe_dgb_spa_mly_afr_hau_sun_mnd_slo_bam_por_heb_svk_arw_ukr_ctl_qcu_dut_scr_fre_bem_owc_rus_aeg_ger_jav_ben_ewe_glc_dyu_ind_tha_amh_knd_swa_tsn_uzb_guj_prs_tur_lda_vie_wly_fbf_tsw_ven	0.0926223529327493	0.217901737029418	0.827983072630136
647	aeg_arw_tsw_ukr_sod_wly_amr_bos_tur_uzb_zul_tag_tsn_dut_alb_bsq_prs_sid_moo_cnt_lit_urd_lda_glc_igb_mol_fin_bam_dyu_hun_eng_hau_geo_hin_swe_ita_cze_mlt_anl_scr_est_ewe_ind_mcd_jav_jpn_knd_kor_nor_afr_bem_rom_sun_ctl_tig_bat_mnd_lat_akn_bul_heb_rus_ger_grk_slo_qcu_ben_guj_svk_xho_amh_pan_gam_spa_mly_pol_swa_por_fbf_mao_tha_chh_tml_ven_ses_azi_fre_krd_aze_yor_vie_owc_cic_dgb_swt	-0.729654251687568	-1.75220235581609	0.0830350812020095
648	gam_mol_zul_ukr_heb_tig_sid_ctl_tur_azi_bam_tag_xho_arw_slo_bsq_hin_amr_ven_cnt_ger_grk_akn_rom_dgb_spa_hun_tsn_swt_est_ben_wly_geo_lat_mcd_svk_ita_chh_sod_nor_fin_dyu_mao_scr_mly_jpn_knd_kor_cze_dut_moo_lit_bat_alb_anl_jav_mnd_por_ses_guj_hau_bos_prs_urd_eng_qcu_glc_swe_bul_igb_mlt_afr_amh_pan_sun_rus_ewe_krd_fbf_ind_tha_owc_tml_yor_cic_aze_fre_pol_uzb_lda_vie_aeg_bem_tsw_swa	0.403554880969573	0.951583839082615	0.343774660443569
649	tig_ger_swa_cze_sid_wly_mlt_mcd_tur_uzb_ewe_mao_tsn_spa_ita_bsq_pol_owc_cic_mnd_fre_afr_swt_scr_zul_ukr_fin_dyu_lda_hun_guj_sod_geo_pan_svk_dut_ctl_heb_hau_alb_est_ses_mly_rom_ind_jpn_knd_kor_arw_prs_xho_nor_bat_eng_amr_tag_cnt_bul_dgb_rus_gam_ben_swe_glc_lat_qcu_grk_mol_lit_moo_chh_bos_anl_por_sun_krd_akn_slo_bam_jav_tha_amh_tml_bem_fbf_aze_urd_hin_azi_igb_vie_aeg_yor_ven_tsw	0.0984649791850674	0.231680236042019	0.81729538856341
650	amh_pol_dgb_swe_amr_wly_aeg_spa_azi_aze_swt_tag_yor_nor_ctl_bsq_ger_sid_cic_cnt_ita_guj_bam_cze_ewe_urd_hun_dyu_igb_est_lit_gam_geo_scr_hin_pan_bos_hau_anl_lat_fin_tsw_ind_fre_jav_jpn_knd_kor_arw_alb_fbf_slo_bat_mol_owc_mao_mnd_krd_ven_dut_mlt_afr_ukr_prs_rom_qcu_rus_grk_svk_zul_tig_mcd_chh_glc_sun_bul_bem_ben_swa_mly_tha_heb_tml_ses_akn_uzb_eng_por_tur_lda_vie_sod_moo_xho_tsn	-0.353563630841568	-0.83643156072562	0.40505621578246
651	gam_arw_tsn_ukr_sid_amh_amr_lit_tur_azi_xho_tag_akn_slo_nor_bsq_urd_heb_zul_mnd_fre_por_yor_alb_lda_scr_fin_swa_swt_hun_rom_wly_geo_glc_mol_svk_grk_sod_tig_ger_est_fbf_ind_prs_sun_jpn_tml_kor_krd_ctl_ewe_lat_jav_guj_aeg_bat_cnt_mcd_bam_ben_hau_spa_ita_swe_bul_qcu_rus_cze_eng_moo_anl_bos_owc_dut_mao_pol_ses_afr_tsw_mly_tha_chh_knd_cic_igb_aze_hin_pan_uzb_ven_vie_mlt_dgb_bem_dyu	-0.597471187671915	-1.42755400220372	0.156769544864612
652	tig_bos_bam_slo_gam_amr_chh_pan_uzb_tur_akn_sun_lda_pol_ger_bsq_scr_mlt_ewe_mnd_alb_afr_swt_ben_tsn_por_fin_dgb_ses_hun_fre_aeg_geo_ita_krd_urd_glc_wly_hau_ctl_est_bem_mao_prs_tag_jpn_tml_kor_rom_lat_zul_bul_mly_nor_sid_jav_cnt_ukr_dyu_grk_sod_swe_spa_svk_hin_qcu_dut_eng_guj_swa_heb_cze_owc_rus_ind_mcd_igb_lit_ven_bat_tha_amh_knd_moo_fbf_azi_mol_arw_aze_xho_vie_anl_cic_tsw_yor	-0.43865367666558	-1.04308622694392	0.299612250828842
653	anl_lit_ses_lat_sid_gam_aeg_bul_azi_aze_moo_ind_fbf_mol_nor_bsq_svk_heb_tsw_mnd_ita_alb_zul_dut_tsn_swe_est_xho_bam_fin_pan_wly_geo_glc_por_pol_fre_owc_amr_guj_hun_ewe_tag_ctl_jav_jpn_knd_kor_scr_bos_swt_urd_sun_slo_mlt_bat_cnt_prs_swa_mcd_amh_hin_spa_arw_eng_qcu_afr_cze_ukr_bem_tig_rom_chh_ben_mly_ger_igb_grk_ven_mao_tha_sod_tml_dyu_cic_tur_rus_krd_uzb_yor_vie_hau_dgb_akn_lda	-0.771372948868877	-1.85253331562432	0.0671210033379838
654	amr_ita_fbf_slo_amh_mlt_hau_grk_tur_azi_yor_mao_moo_ben_ukr_bsq_ger_anl_cic_cnt_guj_eng_igb_rus_bam_bos_hun_ewe_tsn_est_rom_aeg_geo_urd_pan_spa_prs_heb_wly_mcd_fin_dyu_ind_krd_bat_jpn_tml_kor_svk_cze_tsw_alb_mly_por_chh_tag_mnd_swe_dgb_ctl_gam_scr_arw_mol_afr_qcu_glc_bul_hin_swt_tig_pol_sid_fre_sun_dut_akn_nor_swa_jav_tha_sod_knd_ses_lda_aze_lat_lit_uzb_ven_vie_owc_xho_bem_zul	-1.18116020341301	-2.92242854788554	0.00436010291349471
655	tig_nor_igb_hin_amr_heb_hau_pan_tur_uzb_swa_tag_ewe_ger_alb_bsq_mcd_owc_lda_cnt_grk_ben_tsn_lit_tsw_afr_fin_cic_akn_est_slo_sod_geo_lat_urd_spa_bos_gam_wly_bul_hun_ses_sun_arw_bat_jpn_knd_kor_prs_scr_bem_swe_mly_pol_amh_ind_mnd_svk_moo_mol_chh_guj_glc_por_ctl_qcu_krd_rom_eng_yor_mlt_rus_sid_ita_mao_cze_dyu_dut_xho_jav_tha_anl_tml_ven_fbf_aze_fre_ukr_azi_zul_vie_aeg_bam_dgb_swt	0.172662522789316	0.406248190980212	0.685493535470934
656	aeg_hin_bam_ukr_heb_owc_tig_mcd_aze_azi_ven_sun_swa_dut_ben_bsq_lit_amh_tsw_cnt_spa_rom_bem_ctl_igb_scr_est_yor_dyu_hun_fre_wly_geo_bos_pol_rus_bul_gam_sod_nor_fin_lda_mao_eng_ind_jpn_knd_kor_guj_pan_akn_ger_mly_urd_chh_jav_mnd_afr_ewe_swe_anl_glc_grk_arw_svk_qcu_ita_lat_mol_zul_mlt_por_sid_prs_bat_krd_swt_alb_cic_tag_tha_amr_tml_tsn_xho_uzb_slo_cze_tur_ses_vie_hau_fbf_dgb_moo	-0.513691027877677	-1.22443415926508	0.22388110882299
657	tig_rom_bam_eng_mlt_chh_amr_bul_tur_uzb_cic_tag_zul_rus_ukr_bsq_ger_gam_swa_mnd_bos_swe_yor_prs_ses_ctl_est_moo_igb_hun_guj_anl_geo_urd_por_hin_mol_amh_sid_dut_fin_swt_mao_krd_jav_jpn_knd_kor_spa_ita_tsn_alb_sun_fre_heb_bat_cnt_grk_tsw_ben_owc_slo_mcd_lit_cze_qcu_pol_lat_arw_xho_wly_scr_sod_afr_ind_svk_fbf_pan_bem_mly_tha_aeg_tml_lda_dyu_aze_nor_glc_azi_ewe_vie_hau_ven_akn_dgb	-0.255220389257869	-0.603276534008199	0.54779324416667
658	sod_spa_bam_svk_gam_anl_owc_mcd_tur_azi_cic_mly_dgb_ger_bul_bsq_prs_heb_igb_mnd_cze_krd_swa_nor_ewe_swe_hun_xho_tsw_fin_bos_chh_geo_lat_ita_grk_ben_amr_amh_por_est_ven_ind_pan_bat_jpn_knd_kor_glc_arw_bem_scr_mao_afr_hau_tag_cnt_rus_dyu_alb_aeg_ukr_mol_fre_pol_qcu_dut_rom_hin_akn_wly_lit_sid_eng_jav_ctl_swt_slo_fbf_sun_tha_mlt_tml_zul_yor_aze_guj_urd_uzb_lda_vie_tig_tsn_moo_ses	-0.833056972911435	-2.01176582468035	0.0471382624815744
659	aeg_rom_ven_ita_heb_sod_hau_ctl_uzb_azi_igb_sun_tsn_lat_lit_bsq_eng_tig_dgb_cnt_mcd_slo_bem_afr_dyu_svk_est_swt_fbf_hun_alb_wly_geo_spa_scr_dut_pan_anl_mlt_fre_fin_ewe_bat_bos_mao_jpn_tml_kor_por_ben_zul_urd_ind_nor_sid_mly_mnd_ukr_moo_arw_amh_prs_hin_krd_ger_qcu_bul_grk_cze_lda_chh_pol_owc_glc_tag_mol_akn_rus_tsw_jav_tha_gam_knd_swa_xho_tur_guj_swe_aze_bam_vie_amr_ses_yor_cic	-0.571596501300998	-1.362234663187	0.176414058305171
660	aeg_hin_dgb_mcd_sod_anl_tig_glc_azi_aze_cic_sun_bam_ukr_lit_bsq_swe_sid_bem_mnd_rom_spa_ses_scr_moo_nor_fin_dyu_yor_est_arw_chh_geo_cze_ctl_fre_eng_gam_amh_svk_hun_fbf_tag_bos_mly_jpn_knd_kor_prs_grk_tsn_afr_mao_guj_wly_bat_cnt_pan_tsw_rus_owc_krd_por_ita_ben_qcu_alb_dut_ger_swa_hau_pol_mlt_lat_ind_slo_ven_mol_zul_jav_tha_heb_tml_lda_ewe_tur_urd_bul_uzb_akn_vie_amr_swt_xho_igb	-0.0589727427790356	-0.13889786659026	0.889831189480314
661	mlt_cze_igb_mol_amr_anl_sod_lat_azi_aze_ewe_ind_fbf_ben_glc_bsq_pol_tig_bam_cnt_alb_fre_bem_grk_dyu_krd_hun_xho_cic_est_ctl_aeg_geo_eng_dut_ita_lit_hau_owc_slo_fin_tsw_jav_rom_bat_jpn_knd_kor_bul_svk_yor_hin_sun_nor_chh_mly_mnd_ger_ses_guj_gam_swe_scr_rus_bos_qcu_por_arw_urd_zul_heb_prs_wly_ukr_tag_spa_dgb_afr_moo_mao_tha_sid_tml_swa_ven_uzb_mcd_pan_tur_tsn_vie_amh_akn_lda_swt	-0.946185285127432	-2.29485887215957	0.023990405705381
662	heb_svk_ven_bul_tig_sod_hau_por_aze_tur_swa_ind_swt_glc_spa_bsq_fre_chh_akn_cnt_mol_alb_dgb_pol_dyu_urd_fin_tsn_moo_hun_rom_amh_geo_scr_eng_guj_rus_mlt_owc_lit_est_bem_sun_swe_bat_jpn_tml_kor_grk_krd_tsw_cze_tag_nor_sid_mao_mnd_ben_bam_ger_aeg_bos_ctl_slo_mcd_qcu_dut_pan_afr_lda_wly_ita_amr_ukr_jav_arw_zul_hin_ewe_mly_tha_gam_knd_ses_fbf_azi_lat_prs_uzb_xho_vie_anl_yor_cic_igb	-0.669074195845599	-1.60265916337472	0.112401120922278
663	anl_scr_bem_glc_heb_chh_owc_prs_aze_azi_tsn_ind_zul_mol_afr_bsq_bos_wly_ewe_cnt_ctl_urd_ses_nor_fbf_pan_fin_dyu_lda_hun_fre_amr_geo_ben_por_slo_guj_gam_tig_ita_est_xho_mly_arw_bat_jpn_knd_kor_rom_lat_swt_ger_mao_bul_aeg_jav_mnd_lit_tsw_spa_sid_ukr_svk_rus_grk_qcu_cze_pol_swe_cic_amh_eng_mlt_dut_sun_mcd_moo_alb_ven_tag_tha_hau_tml_dgb_yor_tur_krd_hin_uzb_swa_vie_sod_akn_igb_bam	-0.422701677659122	-1.00357264227028	0.318188713012315
664	wly_ctl_tsw_afr_owc_amr_sid_scr_aze_azi_bam_ind_zul_krd_slo_bsq_lit_chh_ven_mnd_urd_prs_dgb_nor_fbf_grk_fin_bem_moo_est_lat_hau_geo_spa_ger_rom_fre_sod_amh_glc_hun_yor_jav_svk_bat_jpn_tml_kor_mcd_dut_lda_ita_mly_swe_gam_tag_cnt_hin_xho_pol_aeg_por_guj_alb_bos_qcu_ben_mol_bul_igb_tig_cze_heb_arw_mao_rus_ses_ukr_tsn_sun_tha_anl_knd_akn_cic_tur_pan_eng_uzb_dyu_vie_mlt_swa_ewe_swt	-0.240223262356191	-0.567938380469236	0.571445459826067
665	owc_scr_swa_urd_anl_hau_heb_afr_uzb_aze_ses_sun_bam_ukr_swe_bsq_cze_wly_cic_mnd_mol_ger_tsn_lit_akn_arw_hun_ven_fbf_est_ita_gam_geo_rom_lat_grk_glc_aeg_mlt_nor_fin_lda_mao_guj_mly_jpn_tml_kor_ctl_mcd_tsw_svk_tag_spa_amr_jav_cnt_dut_moo_krd_sod_rus_pan_bul_bos_qcu_pol_prs_slo_xho_amh_hin_tig_alb_bat_ben_bem_por_dgb_ind_tha_chh_knd_swt_igb_tur_fre_eng_azi_yor_vie_sid_ewe_zul_dyu	0.201948151068152	0.475266698235651	0.635711236361011
666	tig_pan_bem_alb_sod_wly_owc_svk_aze_uzb_zul_mly_lda_cze_ger_bsq_bos_amr_igb_mnd_mol_mcd_xho_ita_tsw_ctl_hun_bam_yor_est_slo_heb_geo_krd_swe_fre_dut_mlt_chh_rus_fin_swt_sun_spa_ind_jpn_tml_kor_hin_ben_swa_grk_tag_lit_hau_jav_cnt_pol_moo_guj_amh_arw_nor_por_urd_qcu_bul_glc_rom_ses_aeg_eng_anl_lat_mao_scr_fbf_afr_ewe_bat_tha_gam_knd_dyu_dgb_azi_ukr_prs_tur_akn_vie_sid_ven_tsn_cic	0.53058954282022	1.25341670894888	0.213196061050726
667	sid_nor_cic_mol_gam_sod_hau_rom_azi_uzb_fbf_mly_moo_krd_pan_bsq_slo_tig_ses_cnt_spa_afr_yor_arw_tsw_guj_hun_ewe_igb_fin_prs_amh_geo_eng_ben_ctl_hin_heb_chh_fre_est_tsn_tag_svk_ind_jpn_tml_kor_ger_alb_dgb_rus_mao_urd_mlt_sun_mnd_por_xho_cze_owc_bos_ukr_swe_bul_qcu_dut_lat_glc_dyu_aeg_pol_wly_scr_bat_lit_ven_grk_bam_jav_tha_amr_knd_lda_akn_tur_mcd_ita_aze_swa_vie_anl_bem_zul_swt	0.178396162650753	0.420375632370976	0.675180794497959
668	mlt_pol_akn_rom_aeg_tig_anl_slo_azi_aze_tsn_mly_bem_dut_ger_bsq_mcd_gam_ewe_cnt_spa_swe_tsw_glc_swt_rus_fin_dyu_lda_hun_eng_sod_geo_por_krd_mol_bul_wly_amh_lat_est_swa_mao_pan_ind_jpn_tml_kor_guj_fre_dgb_alb_sun_ukr_owc_bat_mnd_bos_moo_grk_sid_lit_ita_ctl_afr_qcu_scr_svk_nor_fbf_heb_prs_chh_arw_jav_hin_ven_cze_yor_tag_tha_hau_knd_xho_bam_uzb_ben_urd_tur_igb_vie_amr_zul_cic_ses	-0.350298429976972	-0.830462835478707	0.408404025480434
669	sod_bos_akn_ukr_aeg_wly_gam_slo_aze_azi_moo_jav_ewe_pan_mcd_bsq_glc_amh_swa_cnt_hin_lit_swt_lat_dyu_prs_est_ven_zul_hun_rom_tig_geo_spa_grk_rus_afr_sid_hau_ger_fin_xho_mly_swe_tag_jpn_tml_kor_por_ita_cic_arw_ind_urd_anl_sun_mnd_eng_fbf_ctl_chh_guj_pol_ben_krd_qcu_dut_mol_bul_ses_heb_fre_amr_svk_mao_nor_tsn_alb_bam_bat_tha_owc_knd_yor_lda_uzb_cze_scr_tur_igb_vie_mlt_bem_tsw_dgb	0.310747975342096	0.730773745834087	0.466754453576458
670	heb_bul_xho_rom_mlt_amr_sid_scr_aze_azi_ven_tag_swa_grk_pan_bsq_ger_anl_lda_mnd_svk_urd_tsw_prs_yor_cze_est_ses_akn_hun_ben_sod_geo_por_alb_mol_dut_chh_wly_spa_fin_igb_mly_krd_jav_jpn_knd_kor_lit_glc_zul_swe_bat_fre_aeg_ind_cnt_ita_moo_ctl_tig_ukr_bos_eng_mcd_qcu_arw_afr_pol_bem_amh_guj_gam_slo_sun_rus_tsn_hin_swt_mao_tha_owc_tml_dyu_cic_tur_nor_lat_uzb_fbf_vie_hau_bam_ewe_dgb	-0.665385974481015	-1.59353028972162	0.114434478081801
671	sod_spa_bam_rus_tig_wly_sid_pol_tur_uzb_dyu_mly_bem_ukr_nor_bsq_mol_hau_lda_mnd_alb_cze_tsn_ctl_fbf_fre_fin_igb_zul_est_arw_anl_geo_grk_afr_urd_rom_chh_owc_bos_hun_akn_ind_glc_mao_jpn_tml_kor_dut_krd_cic_lit_bat_ben_amh_jav_cnt_por_dgb_scr_amr_swe_slo_lat_hin_qcu_ger_bul_prs_ewe_gam_ita_mlt_eng_sun_mcd_tsw_svk_ven_tag_tha_aeg_knd_xho_swa_aze_guj_pan_azi_swt_vie_heb_yor_ses_moo	-0.562362238124251	-1.34127157713372	0.183098693183154
672	owc_lat_ses_mcd_chh_mlt_amh_ger_tur_azi_dyu_bat_moo_prs_fre_bsq_urd_aeg_yor_mnd_bos_svk_bem_pan_tsw_hin_est_dgb_bam_fin_ctl_hau_geo_alb_slo_afr_swe_tig_anl_nor_hun_ven_ind_eng_sun_jpn_knd_kor_guj_mol_lda_krd_mao_ita_amr_tag_cnt_lit_fbf_bul_sod_pol_arw_glc_por_qcu_scr_dut_rus_tsn_gam_ukr_heb_grk_jav_rom_zul_spa_ewe_mly_tha_wly_tml_swt_cic_aze_ben_cze_uzb_swa_vie_sid_igb_akn_xho	-0.495452586655562	-1.17847964904145	0.241611975158791
673	chh_ger_fbf_ctl_sid_heb_mlt_hin_uzb_tur_cic_jav_bem_grk_urd_bsq_mcd_amh_tsw_cnt_fre_glc_ewe_krd_igb_lat_est_bam_dyu_hun_pan_owc_geo_ben_guj_bos_arw_anl_sod_alb_fin_swt_tag_dut_sun_jpn_knd_kor_rom_mol_ven_nor_mao_svk_amr_bat_mnd_pol_ses_scr_wly_rus_por_bul_cze_qcu_swe_prs_slo_xho_tig_spa_aeg_afr_ind_eng_dgb_ukr_yor_mly_tha_gam_tml_tsn_swa_azi_lit_ita_aze_akn_vie_hau_lda_moo_zul	-0.248879929203825	-0.588237916954895	0.557798451901311
674	amh_ben_ses_swe_mlt_amr_anl_scr_tur_azi_lda_ind_swt_hin_fre_bsq_pol_chh_dgb_mnd_rus_lat_akn_krd_tsn_ita_est_ven_bem_fin_guj_wly_geo_dut_ukr_cze_svk_heb_tig_por_hun_bam_sun_lit_jav_jpn_knd_kor_bos_ger_cic_bul_tag_ctl_hau_bat_cnt_urd_yor_prs_sid_grk_alb_afr_pan_qcu_mcd_spa_slo_zul_owc_nor_sod_glc_mao_eng_swa_rom_xho_mly_tha_aeg_tml_tsw_ewe_aze_mol_arw_uzb_fbf_vie_gam_moo_dyu_igb	-0.491550474485569	-1.16952460259187	0.245181025540865
675	wly_hin_zul_nor_amr_anl_chh_mcd_azi_aze_xho_mly_igb_swe_alb_bsq_urd_owc_ven_cnt_slo_bul_ewe_mol_lda_lat_hun_bam_yor_est_dut_hau_geo_ger_spa_scr_pol_heb_amh_afr_fin_bem_bat_arw_mao_jpn_tml_kor_rus_rom_swa_prs_tag_por_tig_sun_mnd_ita_dyu_ukr_mlt_krd_eng_cze_grk_qcu_pan_lit_guj_tsn_gam_glc_aeg_bos_jav_fre_swt_ctl_ses_ind_tha_sod_knd_fbf_tsw_tur_svk_ben_uzb_moo_vie_sid_dgb_cic_akn	-0.226146729836269	-0.534468361752266	0.594292978009384
676	amr_mol_cic_bul_heb_tig_sod_lit_tur_aze_swa_bat_igb_alb_guj_bsq_grk_wly_ses_mnd_mcd_ger_lda_afr_bem_eng_fin_dyu_tsn_est_spa_gam_geo_prs_ukr_ctl_hin_hau_chh_urd_hun_tsw_mly_scr_jav_jpn_tml_kor_nor_ben_ven_por_tag_lat_aeg_sun_cnt_slo_fbf_rus_owc_svk_swe_bos_pan_qcu_glc_arw_cze_yor_anl_ita_sid_rom_ind_pol_bam_fre_dgb_mao_tha_mlt_knd_swt_zul_uzb_dut_krd_azi_xho_vie_amh_ewe_moo_akn	0.202061925705403	0.475513749834755	0.635535840878008
677	aeg_ita_dgb_bul_mlt_owc_heb_bos_azi_tur_dyu_tag_swt_alb_rus_bsq_nor_chh_tsw_cnt_por_dut_xho_ctl_cic_svk_est_ven_swa_fin_arw_gam_geo_scr_mcd_swe_ger_anl_hau_afr_hun_fbf_jav_lit_ind_jpn_tml_kor_ukr_spa_bem_cze_mao_hin_sid_sun_mnd_ben_bam_prs_amh_pan_pol_lat_urd_qcu_mol_glc_rom_igb_amr_fre_tig_grk_bat_krd_tsn_guj_lda_mly_tha_sod_knd_zul_ses_uzb_slo_eng_aze_moo_vie_wly_yor_ewe_akn	-0.977119795362867	-2.37952818622475	0.0193771471942547
678	amr_rus_swa_cze_amh_anl_mlt_hin_uzb_tur_ven_tag_bem_alb_ctl_bsq_swe_gam_ewe_mnd_arw_eng_ses_nor_igb_dut_est_tsn_bam_hun_rom_owc_geo_mcd_scr_pol_ita_heb_aeg_krd_fin_xho_mly_slo_ind_jpn_tml_kor_spa_mol_dyu_bos_mao_urd_chh_jav_cnt_ben_akn_por_hau_prs_bul_grk_pan_qcu_ger_svk_guj_cic_tig_glc_sod_afr_sun_fre_fbf_ukr_tsw_bat_tha_wly_knd_dgb_swt_aze_lit_lat_azi_moo_vie_sid_lda_zul_yor	-0.39721014802	-0.940785119387112	0.349252253430041
679	heb_por_tsn_ger_anl_amh_wly_pol_azi_aze_moo_mly_yor_eng_cze_bsq_svk_sod_dgb_cnt_pan_scr_tsw_rom_ewe_hin_est_lda_swt_hun_krd_gam_geo_arw_guj_nor_mol_chh_aeg_lit_fin_bam_mao_ben_bat_jpn_tml_kor_mcd_glc_xho_urd_sun_rus_mlt_ind_mnd_spa_ses_grk_owc_lat_swe_dut_alb_qcu_prs_bos_ukr_fbf_hau_afr_tig_ctl_tag_slo_cic_ita_swa_jav_tha_sid_knd_zul_akn_tur_fre_bul_uzb_dyu_vie_amr_ven_igb_bem	-0.120834086993525	-0.284748917794926	0.776469625038002
680	hau_alb_dyu_ben_chh_anl_mlt_swe_tur_uzb_fbf_sun_bem_slo_scr_bsq_spa_gam_zul_mnd_cze_eng_swt_lit_yor_glc_est_tsn_akn_fin_mcd_amr_geo_guj_fre_hin_bul_sid_tig_pan_hun_xho_mly_ita_mao_jpn_tml_kor_dut_ger_lda_nor_tag_pol_amh_ind_cnt_lat_moo_arw_owc_mol_krd_por_ukr_qcu_urd_prs_bos_igb_heb_grk_aeg_ctl_jav_rus_ven_afr_ses_bat_tha_wly_knd_bam_swa_aze_rom_svk_azi_dgb_vie_sod_cic_tsw_ewe	0.257500540944186	0.606272817842569	0.545810636458987
681	tig_arw_igb_lat_anl_amr_mlt_rus_aze_azi_akn_ind_bam_mcd_dut_bsq_prs_sid_swa_cnt_bul_rom_ven_pan_dgb_afr_fin_zul_moo_hun_glc_aeg_geo_cze_scr_mol_fre_sod_heb_ger_est_swt_mao_lit_bat_jpn_tml_kor_spa_bos_ewe_ukr_tag_eng_chh_jav_mnd_ctl_xho_svk_wly_urd_grk_swe_nor_qcu_hin_alb_ita_dyu_hau_krd_gam_guj_sun_ben_fbf_por_tsw_mly_tha_owc_knd_cic_yor_uzb_slo_pol_tur_ses_vie_amh_lda_bem_tsn	-0.658226604346395	-1.57285212767225	0.119149114475889
682	heb_glc_dyu_prs_mlt_tig_wly_svk_aze_uzb_tsn_mly_cic_afr_spa_bsq_lit_gam_bam_cnt_rus_mcd_fbf_eng_lda_hin_fin_swt_tsw_est_cze_chh_geo_arw_ger_mol_slo_hau_aeg_urd_hun_ewe_jav_ita_bat_jpn_knd_kor_ctl_grk_moo_alb_mao_fre_amr_sun_mnd_bos_ses_por_sid_rom_bul_nor_lat_qcu_pan_dut_swe_swa_owc_krd_anl_ukr_tag_guj_yor_ben_ven_ind_tha_amh_tml_dgb_bem_tur_pol_scr_azi_zul_vie_sod_akn_xho_igb	0.112670801441662	0.264907046681225	0.79166732142681
683	amr_mol_xho_eng_tig_mlt_sod_por_uzb_tur_lda_mly_tsn_svk_lit_bsq_glc_hau_yor_mnd_urd_ita_bam_dut_ven_ben_hun_fbf_moo_est_swe_amh_geo_bos_prs_krd_nor_gam_sid_cze_fin_zul_ind_mcd_tag_jpn_tml_kor_ger_spa_ewe_rom_bat_scr_owc_jav_cnt_grk_dgb_fre_anl_lat_ctl_afr_slo_qcu_guj_ukr_pan_akn_chh_arw_wly_alb_mao_rus_swa_pol_dyu_sun_tha_aeg_knd_ses_igb_azi_hin_bul_aze_swt_vie_heb_cic_tsw_bem	-0.312972020221843	-0.739989271086022	0.461170485537837
684	mlt_scr_tsn_slo_owc_amr_anl_svk_aze_uzb_bem_sun_cic_nor_pol_bsq_arw_hau_dyu_mnd_pan_swe_moo_ger_yor_urd_hun_ses_lda_fin_hin_heb_geo_alb_prs_rom_mol_tig_gam_grk_est_ewe_ind_krd_tag_jpn_tml_kor_mcd_fre_dgb_spa_mly_rus_sid_mao_cnt_lit_bam_por_amh_guj_ukr_bul_ben_qcu_eng_bos_glc_fbf_chh_cze_wly_afr_bat_ita_swt_lat_tsw_jav_tha_aeg_knd_xho_zul_azi_ctl_dut_tur_igb_vie_sod_akn_swa_ven	-1.26867036637488	-3.15149410522497	0.00218603448746186
685	heb_krd_moo_pan_gam_amh_amr_pol_uzb_tur_cic_jav_swa_lit_scr_bsq_ctl_aeg_bem_cnt_rom_spa_fbf_hin_ewe_urd_fin_tsn_dgb_est_mol_sid_geo_prs_ukr_nor_arw_anl_sod_rus_hun_yor_ind_dut_sun_jpn_tml_kor_cze_grk_tsw_mcd_bat_alb_hau_mly_mnd_svk_swt_slo_owc_eng_ita_swe_lat_qcu_ben_fre_glc_zul_mlt_ger_tig_guj_tag_afr_akn_bos_ses_mao_tha_wly_knd_dyu_lda_azi_bul_por_aze_igb_vie_chh_bam_xho_ven	-0.837637111951285	-2.02110774651693	0.04614342266011
686	heb_lit_dgb_bul_hau_amr_gam_spa_azi_aze_tsn_mly_fbf_rom_grk_bsq_pol_tig_bam_mnd_svk_alb_tsw_slo_dyu_ita_est_moo_lda_hun_hin_owc_geo_eng_ctl_krd_prs_sid_amh_ben_fin_bem_jav_pan_tag_jpn_knd_kor_glc_urd_zul_ger_bat_mcd_aeg_sun_cnt_afr_ses_mol_mlt_swe_lat_por_cze_qcu_ukr_bos_arw_akn_chh_fre_wly_guj_ind_nor_cic_scr_swt_mao_tha_anl_tml_xho_swa_uzb_dut_rus_tur_ven_vie_sod_yor_ewe_igb	-0.384015622942599	-0.910207811189244	0.36506597806887
687	sod_svk_dgb_glc_aeg_wly_chh_ben_tur_aze_lda_jav_akn_eng_pol_bsq_slo_owc_xho_mnd_fre_lit_fbf_scr_ewe_grk_est_bam_swa_fin_nor_gam_geo_spa_krd_alb_pan_anl_hau_bos_hun_moo_mao_ukr_mly_jpn_knd_kor_guj_dut_ses_rom_bat_cze_amr_ind_cnt_por_tsn_ita_heb_urd_swe_bul_mol_qcu_ger_mcd_arw_yor_tig_ctl_amh_hin_sun_rus_swt_afr_ven_tag_tha_sid_tml_tsw_bem_uzb_prs_lat_azi_igb_vie_mlt_zul_dyu_cic	-0.374921084815143	-0.890114156718183	0.37570144204591
688	tig_pol_swt_mol_chh_sid_sod_ita_aze_uzb_ewe_tag_cic_mcd_por_bsq_arw_gam_moo_cnt_prs_svk_dyu_fre_xho_urd_hun_igb_dgb_fin_cze_anl_geo_lat_ukr_afr_guj_amh_aeg_alb_est_tsn_ind_spa_jav_jpn_tml_kor_scr_bul_bam_hin_sun_nor_mlt_bat_mnd_rus_fbf_ben_owc_grk_eng_rom_bos_qcu_pan_dut_swe_zul_hau_ctl_heb_lit_mao_krd_swa_glc_lda_mly_tha_amr_knd_ven_bem_azi_slo_ger_tur_akn_vie_wly_tsw_yor_ses	-0.562077268766143	-1.34036484788086	0.183392074257225
689	sid_svk_lda_bul_chh_owc_wly_bos_uzb_aze_dyu_ind_bem_ita_ben_bsq_eng_amh_tsn_cnt_ctl_afr_tsw_ger_igb_slo_est_zul_ewe_fin_cze_aeg_geo_arw_krd_scr_grk_gam_anl_guj_hun_cic_bat_rus_sun_jpn_tml_kor_dut_lit_swa_urd_jav_nor_hau_mly_mnd_mcd_moo_mol_sod_spa_fre_lat_pan_qcu_hin_rom_alb_ven_tig_por_heb_ukr_mao_swe_fbf_prs_akn_tag_tha_mlt_knd_bam_ses_tur_pol_glc_azi_swt_vie_amr_dgb_yor_xho	-0.476237001283484	-1.13340479160838	0.259957681843934
690	gam_mol_dyu_ctl_owc_anl_amr_bos_azi_uzb_lda_tag_igb_por_afr_bsq_mcd_aeg_dgb_cnt_ben_pol_xho_glc_ven_cze_hun_ses_bem_fin_prs_wly_geo_swe_ukr_fre_slo_amh_hau_bul_est_fbf_mly_lat_sun_jpn_tml_kor_svk_urd_bam_ger_bat_alb_mlt_mao_mnd_rom_tsn_guj_tig_ita_nor_scr_grk_qcu_lit_dut_arw_swt_heb_hin_sod_eng_ind_pan_zul_krd_yor_jav_tha_sid_knd_ewe_akn_tur_spa_rus_aze_cic_vie_chh_swa_moo_tsw	-0.520170974727169	-1.23774589732028	0.218926069097132
691	heb_bul_cic_ben_wly_anl_owc_ctl_aze_tur_dyu_mly_bem_afr_dut_bsq_scr_aeg_fbf_mnd_eng_swe_swt_rus_yor_grk_hun_igb_akn_est_ger_gam_geo_mol_cze_ukr_urd_chh_tig_spa_fin_tsw_sun_fre_mao_jpn_knd_kor_glc_bos_swa_rom_ind_lit_mlt_tag_cnt_pan_lda_lat_hau_nor_guj_slo_alb_qcu_hin_krd_por_bam_sod_ita_amr_arw_jav_mcd_ses_pol_tsn_bat_tha_sid_tml_ven_xho_uzb_prs_svk_azi_ewe_vie_amh_moo_zul_dgb	0.218487449747705	0.514340953756291	0.608233742644775
692	chh_nor_swt_svk_amh_wly_gam_glc_uzb_aze_lda_ind_swa_spa_scr_bsq_grk_tig_bam_cnt_eng_krd_moo_bul_ven_lit_est_fbf_ewe_hun_ita_heb_geo_mol_bos_dut_urd_mlt_amr_por_fin_dyu_jav_arw_tag_jpn_knd_kor_cze_ukr_tsn_ctl_bat_ger_owc_sun_mnd_hin_cic_fre_anl_rom_pan_slo_guj_qcu_mcd_lat_prs_igb_sid_alb_aeg_swe_mao_pol_bem_rus_zul_mly_tha_sod_tml_akn_ses_tur_ben_afr_azi_tsw_vie_hau_yor_dgb_xho	-0.143579092766397	-0.338985249803049	0.735385062540288
693	sod_ita_bem_eng_chh_anl_wly_cze_azi_uzb_yor_mly_ven_slo_hin_bsq_lat_owc_dgb_cnt_arw_afr_moo_urd_lda_ukr_est_cic_bam_hun_dut_mlt_geo_alb_por_lit_ctl_heb_gam_krd_fin_zul_mao_grk_bat_jpn_knd_kor_ben_bul_igb_guj_jav_pan_hau_tag_mnd_glc_tsw_swe_aeg_nor_mcd_rus_fre_qcu_scr_bos_prs_ses_sid_pol_tig_ger_sun_rom_swa_mol_tsn_ind_tha_amr_tml_swt_akn_tur_spa_svk_aze_xho_vie_amh_ewe_fbf_dyu	-0.543435979173965	-1.29558950235188	0.198323498858848
694	mlt_ita_lda_nor_wly_amh_gam_spa_aze_azi_igb_jav_bam_scr_urd_bsq_pan_amr_swa_mnd_ben_cze_ven_slo_cic_grk_hun_tsn_moo_est_alb_aeg_geo_guj_arw_hin_rus_sid_owc_krd_fin_fbf_mao_lat_tag_jpn_tml_kor_afr_pol_bem_swe_sun_ctl_hau_bat_cnt_mcd_zul_por_tig_bul_svk_fre_prs_qcu_bos_glc_ukr_dyu_heb_dut_chh_rom_mly_ger_yor_lit_ewe_ind_tha_anl_knd_dgb_akn_uzb_eng_mol_tur_tsw_vie_sod_swt_ses_xho	-0.511352768365923	-1.21823205340366	0.226217354015988
695	owc_bos_fbf_lit_sod_heb_aeg_swe_tur_aze_bam_jav_xho_pol_alb_bsq_pan_gam_yor_mnd_hin_rus_cic_glc_swa_bul_est_dyu_akn_fin_urd_tig_geo_ukr_ger_fre_ctl_chh_amr_arw_hun_zul_tag_nor_mao_jpn_tml_kor_prs_mol_bem_guj_mly_ita_sid_ind_cnt_afr_tsw_spa_mlt_scr_por_lat_krd_qcu_ben_rom_dut_ewe_wly_slo_anl_eng_sun_cze_igb_svk_ses_bat_tha_hau_knd_moo_tsn_uzb_mcd_grk_azi_lda_vie_amh_swt_ven_dgb	-0.00694283781790661	-0.016339637290196	0.986998438784894
696	anl_nor_xho_scr_hau_amr_wly_lit_azi_uzb_tsn_bat_yor_ctl_slo_bsq_rom_tig_igb_cnt_pol_cze_ewe_swe_akn_krd_hun_ses_dyu_est_hin_mlt_geo_afr_ben_fre_bos_sod_sid_dut_fin_bam_tag_glc_sun_jpn_tml_kor_urd_guj_ven_bul_mly_spa_gam_jav_mnd_arw_zul_prs_heb_mol_ukr_por_mcd_qcu_svk_ger_eng_bem_owc_pan_chh_grk_mao_rus_cic_alb_lda_ind_tha_aeg_knd_moo_tsw_aze_ita_lat_tur_dgb_vie_amh_fbf_swa_swt	-0.850650231452396	-2.05520920492073	0.0426629660416311
697	heb_pol_lda_slo_anl_chh_mlt_lat_azi_uzb_tsn_bat_igb_ctl_rus_bsq_nor_sod_tsw_mnd_eng_ita_bam_rom_ewe_hin_est_bem_swt_hun_spa_owc_geo_lit_arw_dut_glc_aeg_tig_krd_fin_fbf_jav_fre_mly_jpn_tml_kor_swe_por_yor_ben_sun_scr_amh_tag_cnt_alb_dgb_ger_hau_mcd_pan_cze_bos_qcu_ukr_svk_prs_swa_wly_guj_sid_afr_mao_urd_moo_bul_ses_ind_tha_gam_knd_ven_zul_tur_grk_mol_aze_xho_vie_amr_cic_dyu_akn	-0.491941857937396	-1.17099756718066	0.244591403907526
698	sid_grk_fbf_pan_sod_chh_gam_spa_aze_tur_swa_jav_bem_lit_mol_bsq_ukr_mlt_dgb_cnt_urd_eng_ven_lat_swt_rom_fin_tsw_akn_hun_por_wly_geo_alb_ger_ben_fre_hau_amr_scr_est_xho_tag_pol_mly_jpn_knd_kor_krd_dut_dyu_swe_bat_svk_tig_sun_mnd_slo_ewe_rus_anl_arw_ita_glc_cze_qcu_mcd_afr_prs_cic_amh_nor_aeg_guj_mao_hin_zul_bos_lda_ind_tha_heb_tml_moo_ses_uzb_bul_ctl_azi_igb_vie_owc_bam_tsn_yor	0.300368578422667	0.707752558757535	0.480868894678134
699	aeg_grk_bem_rus_wly_amh_sod_glc_tur_uzb_tsn_jav_ewe_rom_lat_bsq_svk_hau_swt_mnd_cze_scr_cic_ukr_fbf_fre_hun_yor_lda_fin_prs_gam_geo_afr_swe_bos_nor_owc_heb_hin_est_bam_sun_alb_bat_jpn_knd_kor_eng_mcd_ven_slo_mly_bul_tig_tag_cnt_dut_ses_krd_mlt_lit_mol_ctl_urd_qcu_spa_arw_pan_dyu_chh_guj_sid_ger_ind_por_igb_pol_dgb_mao_tha_anl_tml_xho_swa_aze_ita_ben_azi_akn_vie_amr_moo_zul_tsw	-0.412283781751825	-0.977946703567134	0.330637779212562
700	anl_spa_ses_bos_gam_aeg_hau_rom_uzb_tur_tsw_ind_xho_lit_eng_bsq_prs_mlt_lda_mnd_ger_ita_zul_ukr_igb_guj_est_akn_yor_hun_scr_heb_geo_pan_afr_nor_lat_amr_amh_pol_fin_bem_sun_mcd_mly_jpn_tml_kor_bul_slo_moo_svk_tag_mol_tig_bat_cnt_cze_swt_por_owc_swe_dut_ben_alb_qcu_arw_rus_ctl_ewe_chh_hin_sod_glc_jav_urd_cic_krd_dyu_mao_tha_sid_knd_fbf_swa_aze_grk_fre_azi_ven_vie_wly_dgb_tsn_bam	-0.458934999511809	-1.08989147148721	0.278576935813865
701	anl_hin_dgb_lit_aeg_hau_amh_swe_uzb_tur_bam_tag_swt_rom_ben_bsq_mcd_owc_zul_mnd_ita_svk_ses_pol_cic_glc_hun_dyu_swa_fin_eng_sod_geo_guj_arw_ctl_slo_wly_chh_bul_est_moo_ind_cze_bat_jpn_tml_kor_fre_pan_bem_ukr_mly_lat_sid_jav_cnt_bos_fbf_grk_tig_krd_prs_rus_alb_qcu_afr_por_urd_tsw_heb_spa_mlt_scr_sun_mol_lda_ger_igb_mao_tha_gam_knd_yor_tsn_azi_nor_dut_aze_xho_vie_amr_akn_ewe_ven	-0.296990779954281	-0.703427055182657	0.483547013559017
702	chh_prs_ses_swe_tig_sod_gam_por_aze_uzb_yor_ind_zul_slo_svk_bsq_dut_hau_akn_cnt_ger_rus_dyu_mcd_swt_afr_hun_ven_bam_est_arw_sid_geo_pol_ukr_eng_alb_amr_owc_grk_fin_xho_mao_rom_sun_jpn_tml_kor_scr_mol_fbf_fre_mly_krd_mlt_tag_mnd_glc_swa_bul_amh_spa_hin_pan_lit_qcu_ben_urd_lat_dgb_anl_nor_wly_ita_jav_ctl_bem_bos_cic_bat_tha_heb_knd_igb_lda_azi_cze_guj_tur_tsw_vie_aeg_ewe_tsn_moo	-0.0412295234789109	-0.0972307192261221	0.922752410224291
703	chh_urd_swa_spa_sod_sid_owc_guj_aze_azi_igb_bat_ses_krd_afr_bsq_alb_aeg_cic_cnt_grk_svk_akn_bos_moo_cze_est_swt_ven_hun_lit_anl_geo_pan_mcd_dut_ctl_tig_mlt_nor_fin_zul_jav_fre_sun_jpn_tml_kor_bul_swe_bam_glc_mly_eng_heb_tag_mnd_scr_tsw_hin_wly_ita_mol_rom_arw_qcu_pol_lat_slo_bem_gam_ukr_hau_prs_ind_ger_tsn_ben_dgb_mao_tha_amr_knd_fbf_lda_tur_rus_por_uzb_dyu_vie_amh_xho_ewe_yor	-0.605880113084432	-1.44464082335677	0.151919665516177
704	hau_mcd_ven_por_amr_anl_gam_bos_aze_tur_dyu_jav_cic_ita_cze_bsq_urd_aeg_swa_mnd_grk_ben_tsw_spa_akn_rus_fin_ewe_fbf_hun_svk_owc_geo_swe_prs_nor_guj_sid_tig_hin_est_bam_mao_ukr_sun_jpn_tml_kor_lit_glc_swt_ctl_ind_pan_amh_bat_cnt_afr_moo_arw_chh_scr_lat_eng_bul_qcu_alb_mol_rom_yor_sod_dut_heb_pol_mly_slo_ses_ger_igb_tag_tha_wly_knd_bem_lda_uzb_fre_krd_azi_dgb_vie_mlt_zul_tsn_xho	-0.680735186179992	-1.63244148849544	0.105968047813309
705	amh_svk_dyu_pol_amr_sod_hau_pan_aze_azi_ewe_bat_akn_swe_hin_bsq_glc_sid_ses_mnd_afr_scr_ven_ben_dgb_lat_fin_igb_swa_hun_ctl_mlt_geo_bul_spa_ukr_ita_gam_owc_lit_est_fbf_sun_bos_tag_jpn_tml_kor_fre_slo_bam_guj_ind_eng_tig_jav_cnt_arw_tsn_cze_chh_por_rom_mcd_nor_qcu_urd_rus_alb_zul_heb_grk_anl_ger_mao_mol_moo_dut_yor_mly_tha_aeg_knd_lda_cic_tur_prs_krd_uzb_swt_vie_wly_bem_tsw_xho	0.120745092961227	0.284180494636846	0.776903826790986
706	amr_grk_igb_nor_amh_mlt_hau_por_azi_aze_yor_mly_bam_lit_slo_bsq_mol_sid_akn_mnd_hin_pol_zul_glc_lda_spa_fin_moo_bem_hun_krd_wly_geo_prs_afr_bul_ctl_sod_anl_dut_est_swt_sun_ben_ind_jpn_tml_kor_urd_ukr_ewe_pan_tag_swe_gam_jav_cnt_fre_dgb_lat_tig_cze_scr_eng_ita_qcu_guj_bos_alb_tsn_chh_ger_heb_rus_bat_rom_dyu_svk_cic_mao_tha_owc_knd_ven_xho_tur_arw_mcd_uzb_ses_vie_aeg_fbf_tsw_swa	-0.817609624679306	-1.97103915041236	0.051692191350105
707	heb_pol_dgb_krd_owc_sid_sod_glc_aze_uzb_moo_jav_dyu_svk_slo_bsq_hin_amh_ses_cnt_dut_scr_xho_lit_cic_fre_est_swa_lda_fin_prs_mlt_geo_ger_mcd_lat_eng_anl_aeg_urd_hun_tsw_bat_mol_sun_jpn_knd_kor_afr_spa_bam_bos_mly_alb_wly_tag_mnd_bul_zul_nor_gam_arw_ctl_ukr_guj_qcu_por_pan_ita_bem_hau_rom_chh_grk_mao_swe_swt_rus_ewe_ind_tha_tig_tml_fbf_ven_tur_ben_cze_azi_akn_vie_amr_yor_igb_tsn	-0.940966590986214	-2.28863165486746	0.0243651216776337
708	heb_ger_swa_swe_wly_amh_tig_ita_uzb_azi_ses_tag_lda_glc_nor_bsq_pan_anl_tsn_cnt_ctl_guj_dyu_rom_swt_por_est_xho_igb_fin_slo_mlt_geo_eng_mol_scr_krd_gam_chh_dut_hun_ven_sun_cze_mly_jpn_knd_kor_afr_bul_moo_svk_jav_pol_owc_mao_mnd_spa_bem_lit_sod_grk_ben_rus_alb_qcu_lat_urd_mcd_fbf_aeg_fre_sid_ukr_bat_arw_yor_prs_dgb_ind_tha_hau_tml_akn_bam_aze_hin_bos_tur_tsw_vie_amr_cic_zul_ewe	0.199864476050638	0.470459479149083	0.639128268141071
709	amr_grk_ses_ben_owc_mlt_aeg_dut_tur_uzb_ewe_sun_swa_bul_rus_bsq_urd_sid_zul_mnd_fre_bos_dgb_cze_moo_rom_fin_cic_tsw_hun_alb_tig_geo_ita_scr_slo_swe_anl_sod_svk_est_dyu_bat_por_jav_jpn_knd_kor_afr_ger_ven_eng_tag_lit_hau_mly_cnt_ctl_igb_lat_wly_hin_guj_glc_mcd_qcu_pan_krd_ukr_swt_heb_prs_amh_spa_mao_nor_akn_mol_tsn_ind_tha_chh_tml_fbf_bem_azi_arw_pol_aze_bam_vie_gam_xho_lda_yor	-0.542554388829828	-1.2929513814415	0.199230644308896
710	aeg_ita_igb_eng_heb_gam_sid_mcd_azi_aze_tsn_ind_moo_lit_dut_bsq_ger_owc_cic_cnt_cze_pan_swt_pol_zul_mol_fin_bam_fbf_est_rom_wly_geo_hin_slo_scr_nor_chh_tig_por_hun_ewe_jav_bul_mao_jpn_knd_kor_svk_afr_bem_rus_bat_swe_mlt_sun_mnd_ctl_lda_bos_anl_glc_fre_guj_alb_qcu_lat_ben_arw_ven_sod_grk_amh_spa_mly_urd_xho_prs_yor_tag_tha_amr_tml_dyu_ses_uzb_krd_ukr_tur_dgb_vie_hau_tsw_akn_swa	0.072842401659051	0.17145976631758	0.864234788412302
711	mlt_bul_swa_cze_chh_gam_wly_bos_tur_uzb_ewe_tag_bam_pol_dut_bsq_ukr_sod_dyu_cnt_ita_swe_akn_ger_moo_por_est_yor_igb_hun_afr_amh_geo_guj_fre_lat_ctl_tig_hau_hin_fin_xho_bat_pan_mly_jpn_knd_kor_arw_slo_tsn_mol_mao_rus_anl_jav_mnd_alb_ven_nor_amr_ben_prs_urd_svk_qcu_grk_krd_rom_cic_aeg_spa_sid_eng_ind_mcd_ses_glc_swt_sun_tha_heb_tml_tsw_fbf_azi_scr_lit_aze_zul_vie_owc_bem_dgb_lda	-0.441332398113497	-1.04979713985045	0.29653178428702
712	anl_ukr_tsn_rom_tig_owc_sid_rus_azi_aze_bem_ind_bam_guj_ctl_bsq_por_amr_yor_mnd_lat_slo_cic_mcd_dyu_bul_fin_lda_ven_hun_eng_hau_geo_grk_scr_dut_krd_heb_amh_cze_est_igb_jav_prs_sun_jpn_knd_kor_lit_ger_moo_urd_mao_pan_gam_bat_cnt_pol_swt_bos_aeg_ita_nor_ben_spa_qcu_arw_svk_hin_xho_mlt_afr_chh_swe_mly_glc_akn_fre_fbf_tag_tha_wly_tml_swa_ses_tur_alb_mol_uzb_tsw_vie_sod_zul_ewe_dgb	-0.80701713703955	-1.94132051380807	0.0552467447225219
713	wly_swe_moo_mcd_tig_amr_amh_urd_aze_uzb_bam_bat_cic_glc_prs_bsq_guj_sid_dgb_mnd_por_ukr_tsw_ctl_ses_fre_fin_igb_yor_hun_spa_hau_geo_scr_bos_ger_ita_heb_mlt_mol_est_akn_ind_ben_mly_jpn_tml_kor_svk_afr_ewe_nor_tag_grk_aeg_jav_cnt_krd_bem_rus_anl_arw_rom_dut_alb_qcu_bul_hin_lit_swa_owc_pol_chh_eng_sun_cze_xho_pan_zul_mao_tha_sod_knd_tsn_swt_azi_lat_slo_tur_ven_vie_gam_lda_fbf_dyu	0.101057209618809	0.238037895411078	0.812375373810827
714	aeg_bul_moo_scr_sid_hau_gam_guj_azi_tur_xho_ind_yor_spa_hin_bsq_mol_heb_dgb_cnt_ita_bos_ven_nor_bam_glc_hun_akn_dyu_fin_fre_sod_geo_afr_svk_cze_ben_owc_anl_ctl_est_lda_mly_swe_sun_jpn_tml_kor_krd_rus_tsw_arw_mao_ukr_wly_jav_mnd_rom_swt_alb_amr_pol_lit_pan_prs_qcu_grk_mcd_slo_zul_amh_dut_chh_eng_bat_ger_tsn_urd_ewe_tag_tha_mlt_knd_swa_ses_aze_por_lat_uzb_fbf_vie_tig_igb_cic_bem	-1.02517035801922	-2.50168789502783	0.0141081724894154
715	wly_guj_cic_lit_gam_sid_heb_eng_aze_tur_dgb_tag_fbf_rom_spa_bsq_por_aeg_ewe_cnt_mcd_bos_tsn_rus_igb_pan_est_moo_akn_fin_slo_amr_geo_bul_krd_urd_ita_amh_sod_glc_hun_ven_mao_mol_sun_jpn_knd_kor_afr_cze_ses_dut_jav_ger_owc_mly_mnd_pol_swa_grk_tig_nor_ben_fre_prs_qcu_ukr_hin_lat_zul_hau_svk_chh_ctl_ind_scr_lda_arw_yor_bat_tha_anl_tml_swt_bam_azi_alb_swe_uzb_tsw_vie_mlt_bem_xho_dyu	-0.290248973551788	-0.685914889672987	0.494473197190356
716	gam_lit_xho_scr_hau_tig_heb_bos_aze_azi_yor_sun_moo_arw_alb_bsq_ctl_sod_fbf_cnt_afr_ukr_dgb_hin_bem_mol_est_igb_ven_fin_cze_amr_geo_urd_ita_krd_ben_wly_aeg_grk_hun_tsn_ind_guj_mly_jpn_tml_kor_spa_glc_swt_dut_tag_swe_chh_mao_mnd_nor_tsw_mcd_anl_slo_por_pan_rom_qcu_fre_prs_ger_zul_owc_rus_mlt_svk_jav_bul_ses_eng_bam_bat_tha_sid_knd_swa_lda_uzb_lat_pol_tur_akn_vie_amh_cic_dyu_ewe	-0.137051999614741	-0.323097018930773	0.747347111500823
717	hau_ukr_igb_dut_mlt_sid_chh_ita_azi_uzb_swa_ind_moo_svk_mcd_bsq_afr_owc_ses_cnt_eng_lat_bam_hin_xho_slo_est_ven_yor_fin_guj_gam_geo_pan_swe_rom_krd_wly_heb_prs_hun_lda_mao_lit_tag_jpn_knd_kor_rus_grk_tsw_ben_mly_bul_sod_jav_mnd_fre_cic_por_amr_pol_cze_arw_ger_qcu_urd_scr_mol_ewe_aeg_nor_anl_spa_sun_alb_swt_bos_dgb_bat_tha_tig_tml_tsn_akn_aze_ctl_glc_tur_fbf_vie_amh_bem_zul_dyu	1.09554863690874	2.63897865768795	0.00975011323890296
718	hau_svk_bam_fre_sid_amh_mlt_por_aze_tur_tsn_mly_lda_grk_bos_bsq_ben_sod_akn_cnt_alb_pan_bem_rom_ewe_spa_hun_swa_ses_est_guj_chh_geo_glc_slo_swe_dut_wly_anl_urd_fin_yor_jav_mcd_bat_jpn_tml_kor_lat_ukr_cic_ctl_sun_krd_owc_tag_mnd_arw_zul_hin_heb_ita_mol_ger_scr_qcu_eng_prs_afr_dyu_aeg_rus_tig_lit_ind_cze_tsw_bul_xho_mao_tha_gam_knd_fbf_dgb_azi_nor_pol_uzb_igb_vie_amr_swt_moo_ven	-0.416815350845277	-0.990353090297614	0.324571287955775
719	gam_mol_yor_slo_anl_amh_tig_scr_tur_uzb_ses_ind_moo_alb_por_bsq_hin_heb_swt_cnt_pan_grk_bem_bos_ven_pol_hun_lda_tsw_est_krd_mlt_geo_svk_ger_glc_spa_aeg_sid_ctl_fin_swa_tag_rus_mao_jpn_tml_kor_prs_dut_ewe_cze_mly_fre_owc_jav_mnd_arw_xho_lit_amr_urd_guj_ukr_mcd_qcu_rom_eng_nor_fbf_chh_bul_sod_swe_bat_ita_igb_ben_bam_sun_tha_wly_knd_zul_dgb_aze_lat_afr_azi_cic_vie_hau_dyu_akn_tsn	0.0858609536244972	0.202396227237011	0.840049088146378
720	heb_rus_bem_ita_gam_amh_aeg_mcd_tur_azi_bam_mao_cic_lat_alb_bsq_fre_amr_swa_cnt_spa_urd_ewe_svk_ven_por_fin_fbf_yor_hun_pol_mlt_geo_scr_ger_mol_lit_anl_tig_arw_est_tsn_mly_eng_jav_jpn_tml_kor_swe_nor_lda_prs_sun_ben_chh_tag_mnd_ctl_tsw_guj_sid_krd_glc_rom_pan_qcu_dut_bos_cze_igb_hau_bul_wly_slo_bat_ukr_swt_afr_dyu_ind_tha_owc_knd_dgb_moo_aze_hin_grk_uzb_akn_vie_sod_ses_zul_xho	-0.652562485890414	-1.56183975730013	0.121722356965195
721	chh_slo_fbf_lat_owc_tig_amr_ukr_azi_aze_dyu_jav_swt_nor_cze_bsq_bos_mlt_dgb_mnd_spa_pol_ewe_dut_cic_rus_hun_tsw_akn_fin_bul_anl_geo_ben_mol_afr_prs_wly_heb_ita_est_moo_mly_arw_sun_jpn_knd_kor_scr_rom_bam_ctl_ind_fre_gam_bat_cnt_swe_ses_guj_sid_grk_mcd_pan_glc_qcu_lit_ger_krd_lda_amh_eng_hau_urd_tag_por_xho_alb_tsn_mao_tha_sod_tml_zul_ven_tur_svk_hin_uzb_yor_vie_aeg_swa_bem_igb	-1.23498318858426	-3.06022839466105	0.00289029823655017
722	anl_mcd_ven_bos_mlt_hau_sid_ger_uzb_azi_tsn_sun_yor_fre_mol_bsq_pol_amh_swt_mnd_glc_ctl_dyu_ukr_bem_pan_est_bam_tsw_hun_ita_tig_geo_scr_prs_lit_alb_sod_amr_spa_fin_ewe_bat_urd_mao_jpn_tml_kor_grk_slo_lda_swe_tag_cze_aeg_ind_cnt_nor_dgb_bul_owc_guj_lat_arw_svk_qcu_dut_rus_krd_swa_wly_afr_gam_por_mly_rom_cic_hin_xho_jav_tha_heb_knd_zul_ses_aze_eng_ben_tur_igb_vie_chh_akn_moo_fbf	-0.225042926751089	-0.531236816910766	0.596521206032052
723	heb_bul_akn_rom_sod_chh_hau_eng_tur_uzb_zul_mly_swa_spa_ita_bsq_nor_owc_fbf_cnt_guj_urd_tsn_ben_swt_glc_fin_bam_lda_est_swe_gam_geo_rus_dut_fre_cze_wly_tig_mcd_hun_ven_bat_ctl_jav_jpn_tml_kor_krd_mol_xho_arw_ind_grk_anl_mao_mnd_por_cic_prs_amr_pol_lit_lat_hin_qcu_slo_afr_pan_tsw_aeg_bos_amh_ger_sun_alb_bem_svk_igb_tag_tha_mlt_knd_ewe_moo_azi_scr_ukr_aze_dyu_vie_sid_yor_ses_dgb	0.852262348234577	2.02738278354366	0.0454853151297154
724	amh_scr_xho_cze_aeg_wly_gam_urd_uzb_tur_ven_mly_igb_por_prs_bsq_afr_amr_zul_mnd_fre_swe_moo_guj_ses_dut_est_bem_swt_hun_ukr_sid_geo_ben_bul_rus_glc_anl_tig_arw_fin_tsn_ind_svk_jav_jpn_tml_kor_ita_slo_ewe_grk_sun_ger_heb_bat_cnt_spa_dgb_pan_sod_mcd_krd_alb_pol_qcu_hin_bos_mol_bam_owc_lit_hau_lat_tag_nor_lda_rom_cic_mao_tha_mlt_knd_swa_dyu_aze_eng_ctl_azi_fbf_vie_chh_tsw_akn_yor	0.330690922168973	0.779059673365659	0.437922466252542
725	amh_eng_igb_guj_sod_anl_wly_slo_uzb_azi_dyu_mly_ewe_cze_glc_bsq_spa_heb_cic_cnt_ben_hin_swa_rom_ses_ctl_est_lda_dgb_fin_ger_gam_geo_nor_krd_pol_arw_hau_tig_bos_hun_tsn_jav_swe_ind_jpn_tml_kor_rus_ukr_fbf_lat_tag_alb_chh_mao_mnd_grk_zul_scr_sid_prs_urd_afr_dut_qcu_pan_mol_svk_swt_owc_por_aeg_fre_sun_ita_moo_bul_ven_bat_tha_mlt_knd_xho_tsw_tur_mcd_lit_aze_yor_vie_amr_bam_bem_akn	-0.277388642166247	-0.655926849312669	0.513490708343932
726	hau_eng_fbf_bul_anl_heb_sod_cze_azi_uzb_cic_ind_ven_pol_svk_bsq_nor_owc_igb_mnd_swe_alb_lda_ukr_dgb_spa_fin_akn_xho_est_lat_chh_geo_arw_hin_afr_por_aeg_tig_dut_hun_dyu_bat_ita_sun_jpn_tml_kor_bos_grk_zul_krd_mao_mol_amr_jav_cnt_prs_ses_urd_wly_lit_glc_pan_scr_qcu_mcd_rus_ger_bem_gam_rom_amh_fre_mly_guj_tsn_ben_yor_tag_tha_mlt_knd_swt_tsw_tur_ctl_slo_aze_moo_vie_sid_ewe_swa_bam	-0.116020994819081	-0.273613963149003	0.784988048388714
727	wly_glc_ven_rus_tig_anl_amr_urd_azi_tur_fbf_mly_moo_ukr_grk_bsq_scr_gam_dgb_mnd_alb_nor_cic_ctl_igb_swe_hun_swa_zul_est_prs_owc_geo_arw_eng_rom_krd_aeg_hau_mol_fin_xho_tag_pan_ind_jpn_tml_kor_por_pol_bem_lat_mao_slo_mlt_bat_cnt_bos_ewe_ben_chh_dut_guj_fre_ita_qcu_ger_cze_afr_akn_sod_bul_amh_spa_jav_mcd_ses_svk_lda_sun_tha_heb_knd_yor_swt_uzb_hin_lit_aze_bam_vie_sid_tsn_dyu_tsw	-0.731869630317266	-1.75858233106022	0.0819379891827443
728	mlt_svk_moo_por_amr_amh_owc_bul_uzb_tur_bem_sun_swt_ita_dut_bsq_cze_wly_tsn_cnt_glc_spa_dgb_afr_ven_bos_est_yor_cic_hun_krd_gam_geo_eng_urd_lit_swe_sod_heb_scr_fin_ses_tag_ger_bat_jpn_knd_kor_fre_ctl_zul_prs_jav_pan_chh_mao_mnd_alb_igb_rom_sid_mol_grk_ukr_mcd_qcu_arw_slo_hin_fbf_aeg_guj_anl_pol_mly_rus_xho_lat_bam_ind_tha_tig_tml_ewe_lda_aze_ben_nor_azi_swa_vie_hau_tsw_dyu_akn	0.32039894951519	0.754827911603246	0.452259520149035
729	tig_ukr_dyu_arw_gam_sid_hau_pol_tur_uzb_lda_sun_xho_lat_mcd_bsq_hin_anl_zul_cnt_guj_alb_akn_afr_ven_nor_est_moo_swt_hun_prs_wly_geo_svk_glc_fre_dut_amr_aeg_bos_fin_cic_bat_pan_jav_jpn_knd_kor_bul_ger_tsw_urd_mao_scr_chh_ind_mnd_krd_swa_spa_heb_rom_swe_lit_grk_qcu_slo_cze_mol_tsn_amh_ben_owc_por_mly_ita_ses_eng_dgb_tag_tha_sod_tml_ewe_fbf_aze_ctl_rus_azi_bem_vie_mlt_igb_bam_yor	-1.04394325875731	-2.55035000479644	0.0123955555548083
730	amh_pol_ses_fre_anl_owc_hau_afr_azi_uzb_ewe_mao_igb_bos_ita_bsq_krd_wly_bem_cnt_scr_prs_moo_grk_zul_nor_fin_dyu_dgb_est_guj_aeg_geo_por_swe_mcd_svk_mlt_gam_urd_hun_lda_jav_slo_mly_jpn_knd_kor_ben_lat_bam_ukr_tag_glc_sod_ind_mnd_dut_fbf_hin_chh_ctl_rus_lit_ger_qcu_pan_bul_arw_akn_tig_rom_sid_mol_sun_eng_cic_alb_yor_bat_tha_heb_tml_tsw_tsn_tur_spa_cze_aze_xho_vie_amr_swt_swa_ven	-0.41534794727479	-0.987590674177014	0.325915645489715
731	hau_mcd_lda_cze_heb_tig_wly_grk_uzb_tur_akn_mao_bam_scr_hin_bsq_alb_mlt_ses_mnd_afr_guj_xho_svk_ven_fre_hun_ewe_moo_est_pan_amr_geo_spa_nor_krd_dut_gam_amh_pol_fin_dgb_ind_lat_tag_jpn_knd_kor_ben_mol_tsw_glc_sun_prs_sod_bat_cnt_ita_dyu_bul_sid_arw_ukr_bos_swe_qcu_slo_rus_lit_swt_aeg_ger_chh_rom_mly_eng_cic_ctl_igb_jav_tha_owc_tml_fbf_tsn_aze_urd_por_azi_zul_vie_anl_bem_swa_yor	-0.0387961639379717	-0.0914442069347788	0.92733631617397
732	wly_svk_dgb_mcd_amh_amr_sid_guj_azi_uzb_bam_jav_moo_ger_afr_bsq_rom_anl_ven_cnt_bul_ukr_zul_glc_tsw_por_fin_swt_xho_est_lit_tig_geo_grk_fre_ita_prs_gam_owc_krd_hun_fbf_ind_mol_mao_jpn_tml_kor_urd_bos_ses_ben_mly_spa_chh_tag_mnd_dut_swa_pol_sod_swe_lat_arw_slo_qcu_eng_scr_cze_akn_hau_alb_aeg_hin_bat_nor_tsn_ctl_cic_sun_tha_heb_knd_lda_bem_aze_pan_rus_tur_yor_vie_mlt_igb_dyu_ewe	-0.386869106957569	-0.917249842076881	0.361384329477134
733	chh_hin_bam_cze_owc_amh_sod_ukr_aze_tur_swt_jav_bem_krd_rus_bsq_afr_hau_igb_mnd_ben_svk_tsw_dut_akn_lat_fin_ven_fbf_est_scr_gam_geo_slo_nor_prs_glc_mlt_heb_pan_hun_xho_mly_arw_ind_jpn_tml_kor_mcd_ita_yor_alb_mao_grk_aeg_sun_cnt_ger_tsn_por_wly_ctl_mol_swe_pol_qcu_guj_urd_lit_cic_tig_bul_anl_spa_tag_eng_dgb_bos_ewe_bat_tha_sid_knd_moo_lda_uzb_fre_rom_azi_swa_vie_amr_zul_ses_dyu	0.286282342927546	0.674089692405725	0.501926382567482
734	sid_swe_dyu_glc_mlt_amr_owc_prs_azi_uzb_moo_mao_yor_afr_por_bsq_rus_gam_xho_cnt_rom_bul_akn_svk_tsn_ukr_hun_dgb_ven_est_lat_wly_geo_guj_ctl_alb_pan_sod_hau_spa_fin_tsw_bat_mol_sun_jpn_knd_kor_eng_nor_bem_mcd_mly_krd_heb_ind_mnd_pol_igb_ben_aeg_cze_bos_grk_scr_qcu_lit_urd_hin_swa_tig_arw_anl_dut_tag_ita_zul_ger_ewe_jav_tha_amh_tml_lda_fbf_aze_fre_slo_tur_swt_vie_chh_ses_cic_bam	0.240572301029577	0.566202183818702	0.572620126506395
735	amr_ger_swt_glc_gam_sod_heb_urd_uzb_aze_zul_jav_moo_eng_krd_bsq_guj_aeg_tsw_cnt_fre_afr_ses_nor_fbf_ben_hun_akn_ven_est_scr_sid_geo_rus_grk_por_alb_wly_amh_prs_fin_bem_mao_pol_tag_jpn_knd_kor_rom_dut_yor_mol_bat_swe_hau_mly_mnd_ukr_swa_cze_anl_ita_mcd_slo_spa_qcu_ctl_bul_svk_dyu_mlt_bos_owc_lit_ind_arw_igb_lat_ewe_sun_tha_chh_tml_dgb_lda_azi_hin_pan_tur_cic_vie_tig_bam_xho_tsn	0.202401629567121	0.476227774624342	0.635029032327465
736	chh_bos_ven_grk_amh_owc_hau_cze_azi_tur_xho_tag_bem_bul_pan_bsq_guj_amr_bam_mnd_prs_scr_igb_alb_fbf_svk_hun_moo_ewe_fin_eng_aeg_geo_swe_glc_ger_hin_sid_heb_rom_est_dgb_mly_ukr_jav_jpn_tml_kor_rus_ctl_swa_lit_sun_arw_wly_ind_cnt_por_tsw_slo_anl_pol_krd_mcd_ita_qcu_nor_mol_dut_cic_sod_lat_tig_ben_mao_urd_tsn_fre_ses_bat_tha_gam_knd_dyu_lda_aze_spa_afr_uzb_yor_vie_mlt_akn_swt_zul	-0.450831128292037	-1.07522875890828	0.285053963513622
737	wly_ita_yor_slo_amr_gam_mlt_lit_tur_aze_bam_ind_lda_pol_por_bsq_afr_owc_ewe_cnt_eng_krd_dgb_nor_tsn_swe_hun_swa_dyu_est_grk_sid_geo_rom_ctl_bos_glc_anl_heb_urd_fin_ses_mly_spa_bat_jpn_knd_kor_mcd_guj_bem_rus_mao_fre_amh_jav_mnd_alb_akn_pan_aeg_cze_prs_scr_ben_qcu_hin_svk_arw_xho_hau_ger_tig_lat_sun_mol_moo_ukr_igb_tag_tha_sod_tml_cic_ven_azi_bul_dut_uzb_tsw_vie_chh_fbf_zul_swt	0.190654121680056	0.448888474124025	0.654556364813478
738	aeg_afr_tsw_lit_wly_heb_sod_rus_azi_uzb_cic_tag_ven_pan_pol_bsq_por_tig_dyu_cnt_alb_rom_akn_fre_ses_guj_fin_yor_xho_hun_cze_hau_geo_prs_mcd_hin_slo_mlt_anl_eng_est_bem_jav_ctl_mao_jpn_knd_kor_ita_krd_lda_spa_bat_ger_amh_sun_mnd_urd_tsn_grk_owc_mol_glc_dut_lat_qcu_scr_svk_bul_zul_chh_ukr_sid_arw_mly_bos_fbf_ben_bam_ind_tha_gam_tml_igb_swa_aze_nor_swe_tur_swt_vie_amr_moo_ewe_dgb	-0.973805152355359	-2.36939068443659	0.0198845093421387
739	owc_spa_lda_por_wly_aeg_gam_pol_uzb_azi_dgb_ind_xho_pan_ger_bsq_guj_chh_dyu_mnd_nor_ita_bam_scr_cic_slo_est_moo_ewe_hun_mol_sod_geo_glc_svk_alb_ukr_hau_sid_rus_fin_swa_mly_afr_sun_jpn_tml_kor_fre_eng_ses_krd_mao_swe_anl_bat_cnt_bul_zul_cze_amh_grk_arw_urd_ctl_qcu_mcd_prs_hin_akn_amr_rom_tig_bos_jav_ben_tsw_dut_ven_tag_tha_mlt_knd_swt_tsn_tur_lit_lat_aze_fbf_vie_heb_igb_bem_yor	-0.420446589598599	-0.999328459187972	0.320228692464489
740	chh_grk_ewe_scr_hau_anl_amh_spa_uzb_tur_ven_sun_swt_swe_pan_bsq_cze_mlt_moo_mnd_svk_prs_dgb_bul_xho_por_est_igb_lda_fin_ctl_sod_geo_dut_pol_ita_lat_heb_amr_rus_hun_akn_mao_bos_ind_jpn_tml_kor_afr_hin_fbf_glc_jav_ukr_owc_tag_cnt_fre_swa_mcd_gam_ben_alb_arw_nor_qcu_urd_slo_ger_tsn_sid_lit_aeg_guj_bat_mol_tsw_krd_bam_mly_tha_wly_knd_zul_bem_azi_rom_eng_aze_cic_vie_tig_yor_dyu_ses	0.0361464149480822	0.0850693027276796	0.932389161693593
741	mlt_rom_lda_alb_gam_chh_amh_glc_uzb_tur_cic_ind_dgb_ukr_fre_bsq_svk_heb_dyu_cnt_mcd_swe_zul_urd_swa_scr_est_bam_xho_fin_lit_owc_geo_krd_nor_bul_guj_sod_amr_spa_hun_ses_sun_lat_jav_jpn_knd_kor_prs_afr_igb_pol_tag_dut_hau_mly_mnd_bos_tsw_ben_tig_arw_ita_slo_mol_qcu_ger_hin_grk_fbf_sid_cze_anl_rus_bat_pan_swt_ctl_moo_mao_tha_aeg_tml_akn_tsn_aze_por_eng_azi_ven_vie_wly_bem_ewe_yor	-0.506891469075505	-1.20500223903714	0.231259798716595
742	aeg_pol_swa_spa_mlt_tig_sid_ukr_aze_uzb_lda_tag_akn_mol_por_bsq_dut_owc_ven_mnd_glc_cze_cic_slo_tsn_arw_fin_dyu_igb_hun_pan_chh_geo_nor_bul_ben_eng_anl_hau_scr_est_moo_bat_lit_jav_jpn_knd_kor_svk_fre_bam_prs_mao_mcd_wly_ind_cnt_lat_dgb_rus_amr_ger_krd_grk_bos_qcu_hin_afr_urd_ewe_heb_swe_sod_rom_mly_ctl_zul_guj_ses_sun_tha_amh_tml_tsw_bem_tur_alb_ita_azi_xho_vie_gam_swt_yor_fbf	-0.295814563128477	-0.700307634037418	0.485483484962249
743	gam_por_moo_pan_anl_mlt_hau_alb_tur_aze_xho_jav_tsw_afr_slo_bsq_arw_sid_dyu_cnt_ctl_ukr_yor_hin_bam_prs_hun_dgb_swa_est_bul_amh_geo_mol_lat_guj_mcd_chh_aeg_svk_fin_ven_bat_rus_sun_jpn_knd_kor_dut_rom_bem_lit_mao_eng_tig_tag_mnd_scr_lda_grk_amr_ger_nor_krd_bos_qcu_fre_urd_spa_cic_sod_pol_wly_cze_ind_glc_fbf_ben_ses_mly_tha_owc_tml_tsn_igb_azi_ita_swe_uzb_akn_vie_heb_ewe_swt_zul	-0.163364977942111	-0.385347948211819	0.700859611331924
744	sid_fre_ven_rom_amr_sod_gam_eng_aze_tur_fbf_jav_cic_rus_spa_bsq_mcd_anl_swt_cnt_nor_arw_bam_urd_moo_pan_est_yor_dyu_hun_prs_owc_geo_ben_krd_ukr_bos_tig_heb_por_fin_ses_mao_ctl_tag_jpn_tml_kor_hin_guj_dgb_mol_sun_lat_hau_mly_mnd_glc_tsn_slo_mlt_bul_svk_ita_lit_qcu_swe_scr_alb_akn_chh_ger_wly_dut_bat_grk_xho_pol_bem_ind_tha_amh_knd_igb_lda_uzb_cze_afr_azi_ewe_vie_aeg_zul_tsw_swa	-0.224443184849634	-0.529902715267311	0.597442227338692
745	wly_fre_ewe_swe_amh_sid_owc_ita_tur_aze_lda_bat_igb_arw_bul_bsq_alb_amr_bam_mnd_svk_mol_yor_afr_ven_slo_hun_moo_akn_est_mcd_heb_geo_glc_ger_rom_rus_tig_hau_scr_fin_tsw_mly_dut_mao_jpn_tml_kor_ukr_spa_swt_ben_sun_krd_chh_jav_cnt_por_dgb_pol_aeg_lat_ctl_lit_prs_qcu_urd_eng_hin_dyu_sod_grk_anl_guj_tag_cze_tsn_pan_swa_ind_tha_mlt_knd_zul_fbf_azi_nor_bos_uzb_xho_vie_gam_cic_bem_ses	-0.00564964533416548	-0.013314680447666	0.989405257552629
746	gam_afr_ven_cze_owc_amh_mlt_bos_tur_aze_swa_mao_moo_scr_guj_bsq_ben_heb_lda_mnd_por_bul_ses_slo_igb_rus_est_bam_bem_hun_prs_hau_geo_glc_lit_ctl_ger_tig_aeg_alb_fin_dyu_sun_swe_tag_jpn_tml_kor_ita_ukr_ewe_pol_ind_eng_wly_mly_cnt_arw_swt_nor_sod_rom_urd_grk_dut_qcu_mcd_fre_lat_tsn_amr_spa_chh_mol_bat_pan_tsw_svk_cic_jav_tha_anl_knd_xho_yor_azi_hin_krd_uzb_zul_vie_sid_fbf_akn_dgb	-0.91580927462514	-2.21921032991087	0.0289043417428089
747	amh_ben_bam_prs_amr_hau_anl_pol_uzb_azi_ses_jav_yor_bos_hin_bsq_ger_gam_ewe_mnd_svk_eng_xho_alb_swa_scr_fin_fbf_lda_hun_urd_owc_geo_swe_guj_spa_lit_sod_sid_krd_est_akn_mao_pan_mly_jpn_tml_kor_slo_dut_dyu_arw_sun_mcd_aeg_bat_cnt_fre_cic_ita_wly_mol_nor_rom_cze_qcu_glc_ctl_por_tsn_tig_grk_mlt_bul_ind_rus_dgb_ukr_zul_tag_tha_chh_knd_bem_moo_tur_lat_afr_aze_tsw_vie_heb_swt_ven_igb	0.0241661951744386	0.0568807339846819	0.954762232299062
748	chh_mol_ven_mcd_tig_hau_owc_lit_tur_uzb_yor_mao_igb_glc_hin_bsq_spa_amr_dyu_mnd_prs_slo_moo_rus_tsw_lat_fin_ewe_zul_est_scr_aeg_geo_arw_por_ger_urd_gam_amh_dut_hun_dgb_bat_nor_sun_jpn_knd_kor_alb_krd_tsn_afr_jav_svk_anl_tag_cnt_bul_xho_ben_wly_ukr_pol_fre_bos_qcu_ctl_rom_cze_ses_heb_pan_mlt_ita_mly_guj_fbf_swe_swt_ind_tha_sid_tml_bam_bem_aze_grk_eng_azi_akn_vie_sod_cic_swa_lda	0.34044732437181	0.802348826825175	0.424396794407402
749	heb_slo_ewe_bos_amr_gam_chh_ctl_uzb_tur_bam_bat_bem_pol_scr_bsq_ben_amh_dyu_mnd_svk_bul_moo_nor_tsw_mol_hun_ven_yor_fin_hin_anl_geo_alb_lat_fre_por_hau_wly_rom_est_akn_mao_grk_ind_jpn_tml_kor_glc_swe_tsn_prs_jav_spa_sid_mly_cnt_eng_fbf_dut_tig_cze_ita_rus_lit_qcu_krd_arw_urd_zul_mlt_afr_sod_mcd_sun_ger_swt_ukr_dgb_tag_tha_aeg_knd_igb_cic_aze_pan_guj_azi_xho_vie_owc_lda_ses_swa	-0.2791524010749	-0.660328914442391	0.510675018790879
750	amr_grk_tsn_urd_wly_mlt_aeg_por_aze_azi_akn_mly_lda_cze_pan_bsq_scr_chh_dgb_cnt_ger_fre_ewe_pol_moo_mcd_hun_zul_swt_fin_hin_anl_geo_rom_ben_ukr_afr_hau_amh_bul_est_yor_mao_ita_ind_jpn_tml_kor_lat_prs_cic_swe_tag_nor_heb_sun_mnd_glc_ven_dut_owc_lit_alb_mol_spa_qcu_svk_slo_ctl_fbf_gam_rus_tig_eng_bat_bos_swa_guj_dyu_jav_tha_sid_knd_xho_tsw_uzb_arw_krd_tur_ses_vie_sod_bem_igb_bam	-0.518588204863022	-1.23401694088846	0.220305962494539
751	hau_scr_dyu_glc_amr_anl_heb_arw_tur_uzb_xho_ind_bem_ita_dut_bsq_guj_tig_dgb_cnt_eng_por_moo_svk_lda_lit_est_bam_fbf_fin_slo_owc_geo_swe_grk_alb_hin_amh_chh_mcd_hun_igb_jav_ctl_mly_jpn_knd_kor_ukr_spa_zul_fre_tag_ben_mlt_bat_mnd_ger_swt_afr_aeg_rom_krd_bos_rus_qcu_pol_mol_nor_ses_sid_prs_wly_pan_sun_urd_cic_cze_ewe_mao_tha_sod_tml_ven_yor_azi_bul_lat_aze_tsn_vie_gam_akn_tsw_swa	0.128485970596581	0.30237514799911	0.763041327073081
752	amr_pan_igb_scr_gam_tig_anl_lit_aze_tur_dyu_mly_moo_dut_lat_bsq_bos_amh_bem_mnd_krd_rus_tsn_nor_akn_ukr_est_ewe_dgb_hun_ben_chh_geo_guj_slo_ita_alb_aeg_heb_cze_fin_lda_mao_ger_tag_jpn_tml_kor_urd_glc_xho_fre_jav_eng_sod_ind_cnt_svk_bam_por_mlt_pol_mcd_spa_mol_qcu_hin_bul_arw_ses_owc_prs_sid_swe_bat_ctl_zul_rom_fbf_sun_tha_hau_knd_cic_yor_uzb_grk_afr_azi_swa_vie_wly_swt_ven_tsw	-0.95112106203737	-2.31247547067643	0.0229577125292241
753	aeg_prs_tsn_slo_tig_wly_owc_nor_aze_uzb_fbf_bat_ven_ita_arw_bsq_dut_gam_moo_mnd_bul_cze_tsw_mol_igb_ctl_est_swa_xho_hun_rus_hau_geo_glc_lat_alb_rom_amr_anl_krd_fin_yor_mao_swe_mly_jpn_knd_kor_grk_afr_dyu_ukr_tag_guj_sod_jav_cnt_lit_zul_pan_sid_hin_svk_mcd_por_qcu_spa_eng_ger_cic_mlt_bos_amh_scr_sun_urd_ses_ben_dgb_ind_tha_heb_tml_bam_bem_azi_pol_fre_tur_swt_vie_chh_ewe_lda_akn	-0.690684641218821	-1.65661838438402	0.100966859304434
754	aeg_svk_ses_rus_gam_heb_amh_ctl_azi_aze_tsw_mly_xho_cze_bos_bsq_eng_sod_dgb_mnd_lat_rom_bem_lit_tsn_pol_est_ven_igb_fin_slo_chh_geo_mol_krd_nor_alb_wly_sid_afr_hun_bam_mao_ukr_ind_jpn_knd_kor_ita_pan_lda_grk_bat_por_tig_jav_cnt_fre_yor_ger_mlt_bul_dut_prs_glc_qcu_mcd_arw_scr_swt_amr_spa_anl_swe_tag_hin_dyu_ben_cic_sun_tha_owc_tml_fbf_swa_uzb_urd_guj_tur_akn_vie_hau_moo_ewe_zul	-0.00121032732944975	-0.00284918956109823	0.997732781501979
755	aeg_arw_moo_hin_owc_heb_sid_pol_uzb_tur_xho_sun_swa_ger_fre_bsq_rom_tig_dgb_mnd_grk_alb_tsw_lat_yor_afr_est_igb_bem_hun_ukr_anl_geo_bos_scr_pan_dut_amh_hau_swe_fin_swt_bat_mcd_mao_jpn_tml_kor_guj_mol_ewe_spa_tag_rus_amr_jav_cnt_por_cic_glc_wly_ctl_lit_nor_cze_qcu_ita_ben_svk_fbf_chh_slo_gam_prs_mly_eng_akn_krd_lda_ind_tha_sod_knd_bam_ven_azi_urd_bul_aze_dyu_vie_mlt_tsn_zul_ses	-0.454024641802276	-1.07780602628255	0.283908059463661
756	gam_scr_dgb_krd_mlt_heb_sod_glc_tur_aze_cic_sun_lda_pan_ben_bsq_lit_sid_akn_mnd_rus_spa_swa_grk_bem_arw_est_ses_tsn_hun_ger_wly_geo_ukr_mol_eng_alb_owc_chh_prs_fin_ven_mao_cze_bat_jpn_knd_kor_rom_mcd_xho_lat_ind_ctl_anl_mly_cnt_urd_zul_ita_amh_por_pol_bul_fre_qcu_swe_afr_slo_yor_aeg_dut_hau_nor_jav_guj_tsw_hin_bam_tag_tha_amr_tml_igb_moo_uzb_svk_bos_azi_fbf_vie_tig_ewe_swt_dyu	0.137003038115038	0.322271836210955	0.747970102671026
757	aeg_hin_igb_dut_mlt_chh_sod_arw_azi_aze_swa_mao_bem_pol_lit_bsq_svk_anl_tsn_mnd_pan_ctl_tsw_krd_lda_ben_hun_moo_ewe_est_alb_amh_geo_glc_prs_lat_rus_owc_tig_por_fin_dgb_jav_afr_bat_jpn_tml_kor_nor_eng_yor_grk_tag_mcd_amr_mly_cnt_slo_cic_mol_wly_ger_ukr_fre_cze_qcu_bul_swe_ita_ven_sid_guj_gam_urd_ind_rom_ses_spa_bam_sun_tha_hau_knd_swt_fbf_uzb_bos_scr_tur_zul_vie_heb_xho_dyu_akn	-0.796623895490238	-1.9186380577145	0.0580971260112546
758	tig_bul_bam_ctl_owc_gam_aeg_mcd_aze_tur_lda_bat_ven_bos_ger_bsq_pan_wly_ses_mnd_rus_mol_ewe_grk_cic_ukr_est_yor_dyu_fin_guj_amh_geo_swe_scr_cze_glc_heb_mlt_arw_hun_swa_mly_hin_ind_jpn_knd_kor_rom_lat_akn_por_tag_spa_sid_sun_cnt_pol_dgb_lit_sod_svk_krd_slo_fre_qcu_eng_ben_urd_bem_hau_alb_chh_afr_jav_prs_igb_ita_swt_mao_tha_amr_tml_xho_moo_azi_nor_dut_uzb_fbf_vie_anl_zul_tsw_tsn	-0.885082168838098	-2.14264916289698	0.0347524877921537
759	mlt_dut_swa_rus_sid_gam_amh_svk_aze_azi_fbf_mao_ses_lat_swe_bsq_nor_sod_igb_cnt_glc_bos_tsn_krd_bem_alb_fin_yor_swt_est_afr_aeg_geo_scr_cze_rom_ita_wly_owc_guj_hun_ewe_bat_hin_ind_jpn_knd_kor_pol_mcd_xho_ctl_tag_eng_heb_jav_mnd_arw_zul_fre_amr_mol_urd_ukr_pan_qcu_bul_ben_por_bam_chh_ger_tig_prs_sun_slo_cic_grk_dgb_mly_tha_hau_tml_moo_lda_tur_spa_lit_uzb_ven_vie_anl_dyu_akn_tsw	-0.466573207472681	-1.11057984505992	0.269612399245399
760	chh_lit_igb_eng_owc_sid_gam_ctl_aze_uzb_dgb_ind_swt_bos_por_bsq_swe_mlt_tsw_cnt_slo_alb_swa_rus_dyu_mol_hun_bam_fbf_est_ita_heb_geo_pol_scr_spa_hin_amh_tig_rom_fin_akn_mao_fre_jav_jpn_tml_kor_bul_dut_xho_lat_tag_cze_hau_bat_mnd_ger_lda_grk_aeg_afr_urd_mcd_krd_qcu_prs_guj_glc_zul_sod_ukr_amr_svk_sun_pan_ven_ben_tsn_mly_tha_anl_knd_cic_bem_tur_nor_arw_azi_moo_vie_wly_ewe_yor_ses	-0.0968923788537369	-0.22870079370123	0.819603628339161
761	amr_pol_moo_lat_amh_gam_heb_scr_aze_uzb_swt_mly_bem_ctl_rom_bsq_rus_sid_zul_cnt_svk_por_yor_prs_ses_ger_hun_xho_igb_est_nor_aeg_geo_ben_afr_ukr_arw_hau_wly_ita_fin_tsw_mao_alb_tag_jpn_tml_kor_mcd_lit_swa_bul_jav_hin_chh_sun_mnd_guj_bam_cze_anl_grk_fre_glc_bos_qcu_slo_urd_spa_dgb_owc_swe_sod_dut_bat_eng_dyu_pan_akn_ind_tha_mlt_knd_cic_tsn_tur_mol_krd_azi_fbf_vie_tig_lda_ewe_ven	-0.118909014528791	-0.28046210511415	0.779745936733548
762	amr_cze_ewe_mol_owc_sid_chh_hin_aze_tur_zul_tag_swt_glc_alb_bsq_slo_mlt_xho_mnd_scr_grk_dgb_rom_bam_por_hun_fbf_igb_fin_arw_hau_geo_swe_krd_nor_lit_tig_anl_eng_est_swa_bat_rus_mly_jpn_tml_kor_ctl_bos_bem_guj_jav_mcd_amh_sun_cnt_dut_dyu_ben_gam_urd_ita_lat_pan_qcu_svk_afr_bul_tsw_aeg_prs_wly_ger_mao_spa_lda_pol_cic_ind_tha_heb_knd_yor_akn_uzb_fre_ukr_azi_ven_vie_sod_tsn_moo_ses	-0.56904484873449	-1.35910361477977	0.177400566495955
763	gam_hin_swt_lat_mlt_tig_hau_guj_aze_uzb_bam_tag_moo_mol_dut_bsq_arw_aeg_igb_cnt_glc_rus_ven_mcd_dyu_ita_fin_bem_cic_est_swe_amh_geo_lit_pol_spa_prs_chh_wly_urd_hun_xho_jav_slo_mao_jpn_tml_kor_ukr_ben_dgb_cze_ind_afr_sid_mly_mnd_eng_yor_bul_anl_fre_rom_scr_ger_qcu_bos_nor_krd_zul_heb_grk_owc_alb_sun_pan_lda_por_tsn_bat_tha_sod_knd_ewe_ses_azi_ctl_svk_tur_swa_vie_amr_fbf_akn_tsw	-0.00659557297312285	-0.0155551871023262	0.987622579001268
764	aeg_ita_swa_grk_owc_sid_gam_pol_uzb_aze_igb_mly_dyu_ctl_bos_bsq_swe_wly_tsn_mnd_fre_hin_zul_prs_dgb_rus_hun_moo_ewe_est_glc_hau_geo_afr_ben_eng_ger_sod_amh_arw_fin_bem_ind_dut_bat_jpn_tml_kor_alb_spa_akn_ukr_sun_svk_heb_tag_cnt_lit_ven_scr_mlt_lat_krd_por_bul_qcu_urd_mcd_pan_ses_chh_rom_anl_nor_jav_cze_tsw_guj_yor_mao_tha_amr_knd_lda_cic_tur_mol_slo_azi_xho_vie_tig_swt_fbf_bam	-0.169450256647235	-0.39979456194605	0.690224584253324
765	amh_guj_dyu_spa_aeg_heb_gam_swe_azi_tur_swa_mly_ven_scr_fre_bsq_ukr_mlt_lda_mnd_urd_ctl_bem_cze_moo_nor_est_swt_zul_fin_pol_wly_geo_eng_mcd_ben_rom_tig_anl_arw_hun_igb_mao_ita_sun_jpn_tml_kor_prs_bos_yor_mol_bat_bul_hau_jav_cnt_krd_ewe_lit_chh_afr_hin_lat_glc_qcu_svk_alb_ger_dgb_sod_grk_sid_por_ind_pan_bam_dut_xho_tag_tha_owc_knd_fbf_tsn_aze_rus_slo_uzb_ses_vie_amr_cic_tsw_akn	0.0752176181036656	0.176927718307395	0.859949914695147
766	gam_guj_akn_pol_tig_anl_hau_rus_tur_azi_fbf_jav_bam_arw_hin_bsq_rom_amr_swa_cnt_por_slo_tsw_glc_bem_ger_hun_swt_ses_est_nor_owc_geo_fre_bul_spa_ben_sid_sod_lit_fin_moo_bat_prs_mao_jpn_knd_kor_mol_lat_tsn_eng_sun_ctl_wly_ind_mnd_dut_ven_svk_chh_scr_bos_cze_swe_qcu_ukr_afr_pan_ewe_aeg_grk_mlt_mcd_mly_urd_yor_ita_lda_tag_tha_amh_tml_xho_dyu_aze_alb_krd_uzb_zul_vie_heb_cic_igb_dgb	-0.763008440694661	-1.83649390895446	0.0694791861907644
767	sod_grk_tsw_rom_aeg_hau_mlt_rus_uzb_tur_bem_mly_ses_afr_cze_bsq_prs_chh_swa_cnt_spa_por_dgb_ben_fbf_dut_hun_moo_dyu_fin_mol_sid_geo_ctl_bul_scr_krd_tig_gam_slo_est_ven_bat_bos_mao_jpn_knd_kor_glc_nor_zul_ger_sun_svk_wly_ind_mnd_guj_lda_hin_amr_lat_fre_arw_alb_qcu_urd_pol_lit_swt_anl_swe_heb_ukr_tag_ita_tsn_mcd_igb_jav_tha_amh_tml_akn_xho_aze_eng_pan_azi_yor_vie_owc_ewe_cic_bam	0.235681230620095	0.555085478854727	0.580168885146527
768	mlt_pan_bam_lat_sid_wly_hau_dut_uzb_aze_ewe_sun_cic_prs_ita_bsq_cze_owc_xho_mnd_guj_bul_igb_ger_ven_alb_est_dyu_swt_hun_ctl_chh_geo_pol_grk_svk_swe_tig_heb_bos_fin_swa_ind_nor_bat_jpn_knd_kor_fre_urd_zul_scr_tag_krd_anl_mao_cnt_eng_moo_arw_amr_ben_mcd_ukr_afr_qcu_mol_glc_spa_tsn_gam_rom_amh_slo_mly_hin_akn_rus_fbf_jav_tha_sod_tml_dgb_yor_tur_lit_por_azi_bem_vie_aeg_ses_lda_tsw	-0.366888192150294	-0.86913729628133	0.387009592274995
769	sid_ger_xho_glc_amh_anl_aeg_ctl_tur_azi_igb_mly_dgb_eng_swe_bsq_ukr_heb_swt_cnt_fre_urd_fbf_bos_ses_cze_est_tsw_ven_hun_lit_gam_geo_ben_guj_rus_grk_chh_tig_alb_fin_moo_sun_por_bat_jpn_tml_kor_rom_dut_akn_spa_tag_lat_mlt_mao_mnd_hin_dyu_bul_sod_mcd_nor_afr_krd_qcu_prs_arw_scr_tsn_hau_pol_amr_svk_jav_pan_bem_ita_swa_ind_tha_owc_knd_zul_ewe_aze_slo_mol_uzb_bam_vie_wly_cic_lda_yor	-0.25825669430076	-0.610398008494157	0.543086973014227
770	hau_grk_dgb_pan_sod_chh_mlt_ukr_aze_azi_akn_mly_lda_por_afr_bsq_rom_anl_yor_mnd_guj_lit_xho_slo_tsw_glc_fin_ven_ses_hun_pol_amh_geo_ita_swe_rus_mcd_heb_gam_alb_est_swa_ind_ctl_jav_jpn_knd_kor_cze_lat_fbf_mol_mao_bos_tig_tag_cnt_fre_bam_svk_amr_ger_ben_bul_arw_qcu_nor_scr_spa_tsn_sid_prs_aeg_dut_sun_eng_ewe_hin_swt_bat_tha_owc_tml_zul_igb_uzb_krd_urd_tur_moo_vie_wly_bem_cic_dyu	-0.202583184990768	-0.477933831222997	0.633818792129061
771	amr_mol_yor_prs_anl_sid_amh_fre_uzb_azi_moo_sun_lda_urd_swe_bsq_nor_wly_swt_cnt_rom_spa_tsw_pol_akn_ger_fin_fbf_cic_est_rus_hau_geo_slo_bul_eng_lat_tig_owc_lit_hun_zul_mao_dut_bat_jpn_tml_kor_svk_scr_swa_por_tag_ita_heb_ind_mnd_krd_igb_ctl_gam_bos_guj_afr_ben_qcu_ukr_alb_glc_dyu_aeg_arw_mlt_hin_jav_grk_xho_pan_bem_mly_tha_sod_knd_ses_ewe_aze_mcd_cze_tur_ven_vie_chh_bam_dgb_tsn	0.0817912384098197	0.192753420585068	0.847572391722167
772	heb_grk_bem_ctl_gam_sod_sid_svk_azi_uzb_swt_tag_dgb_rom_spa_bsq_bos_chh_zul_cnt_ben_mol_ses_krd_lda_slo_hun_cic_bam_est_mcd_amr_geo_afr_glc_urd_cze_tig_anl_pol_fin_ewe_mao_ger_jav_jpn_tml_kor_bul_scr_tsw_lat_bat_eng_hau_ind_mnd_hin_moo_pan_mlt_dut_swe_alb_lit_qcu_rus_prs_fre_xho_owc_nor_wly_ita_sun_arw_yor_ukr_akn_mly_tha_aeg_knd_igb_fbf_aze_guj_por_tur_tsn_vie_amh_swa_dyu_ven	-0.597034481381454	-1.42580325016536	0.157273137327699
773	chh_ukr_igb_lat_aeg_tig_amh_glc_aze_azi_swa_tag_dyu_swe_bos_bsq_ctl_sod_lda_cnt_guj_pan_tsn_rus_ses_bul_est_xho_cic_fin_alb_mlt_geo_ger_slo_por_hin_amr_wly_prs_hun_akn_mao_ita_ind_jpn_tml_kor_afr_krd_bam_eng_sun_cze_anl_jav_mnd_urd_yor_ben_owc_scr_grk_arw_lit_qcu_fre_dut_mol_dgb_gam_rom_heb_nor_bat_spa_ewe_svk_moo_mly_tha_hau_knd_swt_fbf_tur_pol_mcd_uzb_tsw_vie_sid_zul_bem_ven	0.119995359633286	0.282324202954353	0.778322286189501
774	hau_hin_bem_bul_heb_amr_mlt_afr_azi_tur_dgb_tag_xho_mcd_pan_bsq_nor_chh_igb_mnd_bos_arw_moo_spa_akn_alb_fin_tsn_ven_est_ben_sod_geo_grk_urd_cze_scr_gam_anl_lat_hun_zul_jav_eng_bat_jpn_knd_kor_mol_glc_tsw_rom_ind_rus_wly_sun_cnt_dut_ses_slo_amh_prs_svk_pol_guj_qcu_ger_ukr_swe_ewe_sid_por_aeg_ctl_mly_fre_lda_ita_bam_mao_tha_owc_tml_dyu_yor_aze_krd_lit_uzb_fbf_vie_tig_swt_cic_swa	-0.470298423071035	-1.11903222174161	0.266008376482132
775	mlt_ben_cic_mol_owc_wly_anl_urd_azi_tur_lda_bat_moo_ger_scr_bsq_slo_sod_ewe_cnt_nor_lat_swt_por_swa_rus_est_yor_ven_hun_ukr_hau_geo_fre_bos_alb_arw_gam_amh_ita_fin_tsw_tag_grk_jav_jpn_knd_kor_prs_mcd_bam_pan_sun_swe_amr_mao_mnd_cze_fbf_afr_heb_ctl_spa_glc_pol_qcu_hin_lit_krd_zul_sid_eng_chh_rom_ind_dut_igb_bul_xho_mly_tha_tig_tml_dgb_dyu_aze_svk_guj_uzb_tsn_vie_aeg_ses_bem_akn	-0.8737269980442	-2.113288235138	0.0372537689670262
776	mlt_lit_yor_bul_amh_hau_chh_spa_azi_uzb_akn_tag_dgb_alb_mcd_bsq_afr_gam_moo_mnd_lat_slo_lda_bos_bam_arw_hun_dyu_xho_est_swe_wly_geo_guj_rom_por_grk_heb_owc_svk_fin_swa_bat_ben_sun_jpn_tml_kor_ger_dut_ses_mol_mly_ctl_sod_ind_cnt_ita_tsn_hin_tig_pol_pan_cze_nor_qcu_krd_fre_urd_ewe_anl_prs_aeg_rus_mao_scr_zul_glc_fbf_jav_tha_sid_knd_tsw_swt_aze_ukr_eng_tur_bem_vie_amr_igb_ven_cic	-0.235846314960112	-0.557669639978493	0.578409896892694
777	sid_alb_yor_lat_chh_owc_amr_grk_tur_aze_xho_mly_ses_por_prs_bsq_ben_gam_bem_mnd_bos_ctl_ewe_swe_lda_pol_hun_tsw_swt_fin_rus_amh_geo_mcd_hin_fre_krd_heb_tig_glc_est_bam_sun_scr_ind_jpn_tml_kor_nor_slo_dyu_lit_mao_pan_mlt_jav_cnt_urd_dgb_svk_aeg_spa_eng_cze_mol_qcu_afr_ita_guj_moo_wly_ukr_anl_ger_tag_dut_igb_arw_cic_bat_tha_hau_knd_tsn_fbf_azi_bul_rom_uzb_ven_vie_sod_zul_akn_swa	0.171800875172569	0.404307385330924	0.686915001385263
778	gam_bul_zul_rus_sid_wly_chh_cze_uzb_azi_bem_tag_tsw_ben_ita_bsq_urd_aeg_yor_mnd_prs_rom_dgb_eng_dyu_ger_est_igb_cic_hun_grk_amr_geo_svk_ctl_guj_lit_amh_sod_mol_fin_ewe_ind_scr_mao_jpn_tml_kor_swe_slo_akn_pan_mly_fre_owc_bat_cnt_pol_lda_glc_tig_por_spa_lat_hin_qcu_afr_bos_ukr_swa_mlt_arw_hau_dut_sun_mcd_bam_alb_ses_jav_tha_anl_knd_moo_fbf_tur_krd_nor_aze_ven_vie_heb_xho_tsn_swt	-0.883644728560045	-2.14686225479315	0.0344058015564895
779	wly_hin_akn_por_amh_aeg_heb_guj_tur_uzb_ven_ind_yor_mol_arw_bsq_rus_chh_swt_cnt_prs_nor_dyu_ukr_fbf_ben_hun_dgb_ses_fin_pol_sod_geo_rom_alb_bul_mcd_gam_hau_lat_est_ewe_mao_swe_tag_jpn_knd_kor_eng_urd_zul_bos_jav_fre_mlt_mly_mnd_lit_xho_spa_amr_svk_krd_dut_ger_qcu_slo_ita_afr_bam_tig_pan_owc_glc_bat_scr_bem_ctl_igb_sun_tha_sid_tml_tsw_cic_aze_grk_cze_azi_lda_vie_anl_swa_tsn_moo	-0.183861917259773	-0.434097144875637	0.665223329193976
780	gam_hin_lda_cze_heb_hau_mlt_pan_tur_aze_tsw_ind_zul_swe_svk_bsq_prs_sid_akn_mnd_ukr_afr_swt_lit_moo_ger_fin_xho_dgb_est_rus_anl_geo_ctl_dut_eng_nor_chh_amh_lat_hun_yor_jav_ita_tag_jpn_tml_kor_scr_krd_swa_arw_mly_alb_sod_sun_cnt_mcd_ven_pol_tig_fre_grk_urd_spa_qcu_rom_slo_bos_cic_wly_ben_aeg_por_mao_guj_dyu_mol_igb_bat_tha_owc_knd_fbf_bem_azi_glc_bul_uzb_ewe_vie_amr_bam_tsn_ses	0.356624091996777	0.839836932707306	0.403153661370981
781	chh_rom_dgb_swe_aeg_anl_heb_ita_uzb_aze_bam_mao_dyu_ben_spa_bsq_fre_mlt_tsw_mnd_afr_cze_bem_nor_yor_alb_fin_igb_swa_hun_bos_owc_geo_rus_mcd_urd_scr_gam_wly_krd_est_xho_jav_ger_mly_jpn_knd_kor_arw_eng_tsn_lit_bat_bul_amr_ind_cnt_pan_ewe_mol_hau_glc_svk_ctl_slo_qcu_guj_lat_hin_cic_sid_ukr_amh_prs_sun_dut_fbf_grk_ses_tag_tha_tig_tml_akn_swt_tur_pol_por_azi_moo_vie_sod_ven_lda_zul	-0.259043761356214	-0.612727761028149	0.541551795353946
782	gam_ita_tsw_fre_anl_heb_hau_arw_aze_uzb_yor_ind_dgb_pan_ctl_bsq_hin_chh_bem_cnt_glc_svk_akn_dut_cic_ukr_est_igb_lda_fin_cze_sid_geo_guj_scr_afr_rom_amh_sod_urd_hun_moo_mao_ger_mly_jpn_tml_kor_slo_eng_xho_bul_sun_nor_tig_tag_mnd_prs_fbf_krd_amr_bos_lit_mcd_mol_qcu_pol_ben_rus_zul_aeg_grk_mlt_spa_bat_por_ven_lat_bam_jav_tha_wly_knd_ewe_dyu_tur_alb_swe_azi_ses_vie_owc_tsn_swa_swt	0.973018342668471	2.33711911670145	0.0215789797521465
783	sid_eng_akn_ita_aeg_owc_chh_ctl_uzb_azi_swa_jav_zul_pan_pol_bsq_krd_tig_ewe_cnt_hin_svk_ses_grk_bem_swe_est_fbf_xho_fin_bos_hau_geo_glc_ukr_bul_guj_sod_wly_alb_hun_igb_ind_dut_mao_jpn_tml_kor_arw_rus_dgb_scr_sun_spa_amr_bat_mnd_lat_dyu_prs_amh_fre_ger_por_nor_qcu_rom_mol_cze_lda_anl_afr_mlt_ben_mly_mcd_bam_slo_tsn_tag_tha_heb_knd_moo_yor_tur_urd_lit_aze_swt_vie_gam_cic_ven_tsw	0.289733405889879	0.681847802615344	0.497029797088047
784	owc_urd_igb_afr_sid_tig_gam_scr_aze_azi_tsn_ind_dgb_slo_glc_bsq_pol_anl_ses_cnt_pan_bul_ven_ita_zul_por_est_xho_tsw_hun_guj_amh_geo_swe_fre_nor_krd_mlt_amr_ger_fin_fbf_bat_svk_jav_jpn_tml_kor_grk_prs_yor_mcd_mao_eng_heb_sun_mnd_ukr_moo_rom_aeg_dut_lit_rus_ctl_qcu_ben_arw_alb_lda_sod_lat_chh_mol_tag_hin_swa_cze_bem_mly_tha_hau_knd_cic_bam_uzb_spa_bos_tur_dyu_vie_wly_ewe_swt_akn	-0.217054046809108	-0.512683817117216	0.609388089875084
785	sod_lit_bam_por_anl_mlt_aeg_bul_uzb_azi_swt_ind_ven_rom_grk_bsq_urd_wly_zul_mnd_mol_eng_cic_mcd_lda_alb_est_bem_igb_fin_scr_hau_geo_fre_ctl_arw_dut_gam_owc_prs_hun_dgb_jav_svk_sun_jpn_knd_kor_ita_pan_xho_slo_mly_guj_chh_mao_cnt_ben_fbf_krd_heb_glc_ger_swe_lat_qcu_afr_spa_bos_yor_amh_hin_amr_rus_bat_ukr_swa_nor_tsw_tag_tha_tig_tml_ses_dyu_tur_pol_cze_aze_akn_vie_sid_ewe_moo_tsn	-0.197602418494602	-0.466455464229864	0.641980329987063
786	sid_grk_yor_cze_amr_aeg_wly_slo_uzb_aze_cic_sun_akn_glc_ben_bsq_rus_mlt_swa_mnd_spa_lit_dyu_mol_ewe_hin_est_moo_ses_hun_prs_owc_geo_ger_ita_dut_urd_chh_tig_pol_fin_bem_mly_guj_ind_jpn_tml_kor_nor_por_xho_swe_mao_alb_heb_jav_cnt_afr_swt_pan_sod_mcd_krd_svk_ctl_qcu_arw_bos_ukr_lda_gam_fre_hau_scr_tag_eng_tsn_bul_dgb_bat_tha_anl_knd_tsw_fbf_tur_lat_rom_azi_igb_vie_amh_ven_bam_zul	-0.17782780624271	-0.419282903971488	0.675976287326211
787	owc_svk_xho_rus_anl_amh_wly_ctl_tur_azi_ewe_sun_ven_alb_ben_bsq_ger_hau_igb_cnt_nor_arw_dyu_pan_moo_bul_hun_tsn_lda_est_urd_sod_geo_spa_afr_lat_eng_gam_mlt_rom_fin_cic_mly_hin_tag_jpn_knd_kor_ita_guj_bem_glc_ind_prs_aeg_bat_mnd_fre_fbf_scr_sid_mol_mcd_grk_cze_qcu_por_swe_krd_tsw_chh_bos_heb_lit_jav_ukr_yor_slo_ses_mao_tha_tig_tml_bam_dgb_uzb_dut_pol_aze_swt_vie_amr_swa_akn_zul	0.0506613559538881	0.119263409665104	0.905323919326353
788	heb_ukr_ven_arw_mlt_tig_sid_cze_azi_tur_bem_bat_tsn_krd_mcd_bsq_dut_anl_yor_mnd_ctl_grk_ses_prs_fbf_eng_hun_moo_tsw_fin_swe_sod_geo_pan_nor_scr_svk_wly_aeg_ger_est_dgb_mly_slo_sun_jpn_tml_kor_bul_mol_zul_por_ind_glc_amh_tag_cnt_pol_bam_rus_amr_alb_fre_afr_hin_qcu_ben_ita_bos_igb_chh_rom_owc_lit_mao_guj_lda_spa_ewe_jav_tha_gam_knd_xho_akn_uzb_urd_lat_aze_dyu_vie_hau_swa_cic_swt	-0.375907965280784	-0.889582241226487	0.37598559909553
789	mlt_pan_xho_pol_gam_wly_amr_nor_tur_azi_dyu_bat_swa_ita_krd_bsq_cze_anl_igb_cnt_swe_spa_cic_eng_ewe_bul_est_tsw_swt_hun_rom_owc_geo_prs_ctl_lit_mol_heb_sid_ben_fin_bam_ind_glc_tag_jpn_knd_kor_dut_fre_ses_por_jav_guj_amh_mao_mnd_afr_moo_bos_hau_lat_ukr_slo_ger_qcu_rus_urd_alb_tsn_tig_scr_sod_arw_mly_svk_lda_grk_ven_sun_tha_chh_tml_yor_bem_uzb_hin_mcd_aze_zul_vie_aeg_akn_fbf_dgb	-0.916611237736369	-2.21954146980806	0.0288810418853868
790	amh_mcd_xho_pan_anl_gam_sod_lat_tur_azi_tsw_bat_bem_urd_hin_bsq_arw_chh_bam_cnt_guj_dut_yor_rom_moo_ben_hun_dgb_cic_fin_ita_heb_geo_prs_cze_lit_grk_sid_aeg_scr_est_swt_tag_rus_jav_jpn_knd_kor_ukr_spa_lda_ctl_mao_bul_mlt_ind_mnd_por_swa_bos_owc_pol_eng_mol_slo_qcu_swe_svk_alb_igb_amr_ger_tig_krd_mly_afr_ven_nor_ewe_sun_tha_hau_tml_ses_zul_uzb_glc_fre_aze_tsn_vie_wly_fbf_akn_dyu	-0.0813198064962398	-0.191527616584796	0.848529789474933
791	amh_guj_zul_pan_sid_anl_amr_scr_tur_uzb_yor_jav_xho_arw_ger_bsq_mcd_aeg_akn_cnt_ita_svk_dyu_por_dgb_slo_est_tsw_igb_hun_ukr_gam_geo_urd_afr_pol_bul_chh_wly_grk_fin_moo_mly_cze_sun_jpn_knd_kor_mol_rom_ven_lit_ind_hin_sod_mao_mnd_glc_bam_swe_heb_eng_dut_ben_krd_qcu_lat_spa_alb_lda_hau_fre_tig_ctl_bat_prs_cic_rus_ses_tag_tha_owc_tml_fbf_swt_aze_bos_nor_azi_ewe_vie_mlt_swa_tsn_bem	-0.417044241397822	-0.98850884716442	0.325468399798925
792	amh_rom_ses_lit_mlt_gam_amr_hin_azi_tur_akn_bat_dgb_rus_mol_bsq_spa_aeg_tsn_cnt_ctl_scr_swa_alb_ven_bul_fin_tsw_xho_est_ukr_owc_geo_ita_lat_nor_bos_chh_anl_pan_hun_dyu_ind_dut_sun_jpn_knd_kor_eng_guj_lda_por_tag_svk_wly_mao_mnd_slo_fbf_fre_sid_swe_cze_glc_ger_qcu_mcd_krd_grk_moo_sod_prs_hau_afr_jav_arw_cic_urd_ewe_mly_tha_tig_tml_swt_bem_uzb_ben_pol_aze_bam_vie_heb_yor_zul_igb	-0.62151308552105	-1.48433523631923	0.141101547342769
793	chh_grk_cic_glc_aeg_hau_sid_spa_aze_azi_fbf_jav_ewe_urd_pol_bsq_slo_wly_tsw_mnd_scr_mcd_ven_rom_akn_eng_fin_dyu_swt_hun_nor_amr_geo_pan_lat_mol_rus_mlt_heb_ger_est_bam_tag_guj_mao_jpn_tml_kor_krd_prs_ses_ita_bat_arw_anl_mly_cnt_ukr_yor_swe_gam_afr_por_dut_bul_qcu_lit_cze_fre_lda_sod_hin_amh_bos_ind_svk_xho_ctl_tsn_sun_tha_tig_knd_bem_zul_uzb_ben_alb_tur_igb_vie_owc_swa_dgb_moo	-0.133894259232779	-0.315751142256334	0.75289890756725
794	anl_cze_bam_pan_aeg_heb_gam_afr_tur_azi_swt_tag_akn_guj_krd_bsq_slo_mlt_xho_cnt_spa_glc_dyu_ger_dgb_rus_est_swa_ven_fin_prs_tig_geo_por_ben_urd_alb_sid_amh_swe_hun_ewe_mly_eng_bat_jpn_knd_kor_hin_nor_yor_bul_mao_scr_hau_sun_mnd_mol_cic_ukr_chh_ita_grk_dut_pol_qcu_rom_lit_svk_zul_owc_bos_amr_lat_ind_arw_bem_fre_tsw_jav_tha_wly_tml_moo_fbf_aze_mcd_ctl_uzb_lda_vie_sod_ses_igb_tsn	0.11495385016328	0.270522934359168	0.787357433389727
795	sid_krd_bem_nor_amh_gam_hau_ctl_aze_tur_tsw_tag_dyu_urd_por_bsq_grk_mlt_bam_cnt_lat_ukr_swt_eng_akn_bul_est_ven_cic_hun_rom_tig_geo_scr_mcd_dut_svk_owc_wly_mol_fin_lda_ind_fre_mao_jpn_tml_kor_arw_guj_swa_alb_mly_spa_anl_jav_mnd_rus_igb_glc_aeg_pol_cze_prs_ger_qcu_pan_afr_slo_ses_heb_ita_sod_lit_bat_bos_ewe_hin_fbf_sun_tha_chh_knd_dgb_yor_uzb_ben_swe_azi_tsn_vie_amr_zul_moo_xho	0.263140720492118	0.620106326389175	0.536704301970083
796	owc_dut_igb_por_chh_amh_anl_bos_azi_tur_tsw_ind_bem_lit_pol_bsq_svk_mlt_swa_cnt_ben_arw_zul_ger_cic_mol_est_dyu_dgb_hun_grk_wly_geo_lat_bul_nor_afr_tig_sid_spa_fin_ven_bat_guj_tag_jpn_tml_kor_scr_swe_akn_ctl_jav_ukr_sod_mao_mnd_prs_tsn_cze_aeg_ita_slo_mcd_rus_qcu_alb_hin_krd_moo_gam_glc_heb_urd_mly_rom_fbf_fre_lda_sun_tha_hau_knd_yor_bam_uzb_pan_eng_aze_ses_vie_amr_swt_xho_ewe	-0.0510134062704104	-0.120158218999385	0.904617019245965
797	tig_ger_fbf_ita_amh_sid_sod_grk_azi_aze_ven_mao_yor_rom_glc_bsq_cze_aeg_akn_mnd_mcd_afr_ses_hin_moo_ctl_hun_dgb_bem_fin_guj_amr_geo_fre_dut_pol_rus_wly_mlt_eng_est_ewe_jav_prs_sun_jpn_knd_kor_swe_arw_lda_slo_ind_spa_anl_mly_cnt_lat_igb_bos_gam_krd_lit_nor_alb_qcu_mol_por_ukr_swa_chh_scr_heb_ben_tag_urd_bam_bul_tsn_bat_tha_hau_tml_dyu_zul_uzb_svk_pan_tur_swt_vie_owc_xho_tsw_cic	-0.0312266085946761	-0.0734937156075256	0.941571085778417
798	hau_rom_ven_grk_tig_heb_sod_guj_uzb_aze_tsn_sun_zul_ita_por_bsq_bos_anl_akn_cnt_cze_ger_xho_nor_swt_mol_fin_yor_moo_est_glc_aeg_geo_mcd_eng_slo_bul_wly_owc_dut_hun_swa_tag_alb_ind_jpn_knd_kor_ctl_ukr_bem_scr_mly_afr_amh_bat_mnd_spa_tsw_prs_chh_hin_ben_pan_pol_qcu_swe_svk_fre_ses_mlt_krd_amr_urd_jav_lat_ewe_arw_fbf_mao_tha_sid_tml_dyu_bam_azi_lit_rus_tur_igb_vie_gam_dgb_cic_lda	-0.437532275042641	-1.03763435600677	0.302130702171361
799	aeg_grk_fbf_ita_amr_gam_heb_afr_uzb_aze_dyu_ind_dgb_slo_spa_bsq_mcd_amh_cic_cnt_urd_scr_bam_fre_yor_por_est_tsw_swt_fin_prs_hau_geo_rus_ben_eng_ger_sid_owc_bul_hun_ses_mao_guj_sun_jpn_knd_kor_arw_swe_akn_lat_bat_cze_wly_tag_mnd_ukr_lda_alb_anl_ctl_lit_rom_pan_qcu_hin_mol_glc_igb_tig_dut_mlt_svk_jav_bos_ven_nor_ewe_mly_tha_chh_tml_moo_swa_tur_pol_krd_azi_bem_vie_sod_tsn_xho_zul	-0.379031768123475	-0.898571107863914	0.371201734322184
800	sod_ita_xho_svk_heb_wly_anl_hin_tur_aze_dyu_mao_bem_dut_mol_bsq_ben_owc_akn_cnt_fre_afr_igb_lat_lda_ger_hun_yor_swa_est_ukr_chh_geo_rom_scr_por_bul_hau_sid_spa_fin_swt_ind_mcd_bat_jpn_knd_kor_nor_ctl_moo_grk_tag_bos_amr_sun_mnd_eng_ven_lit_aeg_prs_alb_arw_urd_qcu_slo_pol_pan_ses_tig_swe_gam_guj_mly_glc_tsw_cze_tsn_jav_tha_mlt_tml_dgb_ewe_azi_rus_krd_uzb_cic_vie_amh_fbf_zul_bam	0.221292352565142	0.520703699882427	0.603810737915921
801	chh_krd_swt_swe_tig_wly_owc_eng_uzb_azi_swa_sun_fbf_guj_mcd_bsq_ukr_amr_bam_cnt_lit_rom_tsw_prs_yor_cze_est_lda_dgb_fin_pol_aeg_geo_pan_urd_grk_ctl_sid_hau_por_hun_bem_jav_ita_mly_jpn_tml_kor_lat_alb_ewe_rus_bat_scr_anl_ind_mnd_afr_akn_spa_amh_bul_arw_ben_glc_qcu_fre_mol_dut_igb_gam_hin_sod_svk_tag_nor_tsn_ger_moo_mao_tha_heb_knd_ses_cic_aze_slo_bos_tur_ven_vie_mlt_xho_dyu_zul	-0.58144806494476	-1.38787164274183	0.168492293563791
802	gam_pol_dyu_dut_tig_wly_aeg_scr_tur_aze_igb_jav_xho_rom_nor_bsq_glc_anl_swt_mnd_arw_rus_moo_lit_lda_ita_est_bam_ven_hun_slo_hau_geo_bos_guj_lat_prs_amh_owc_cze_fin_tsn_sun_urd_bat_jpn_tml_kor_por_ctl_fbf_eng_ind_svk_sod_mly_cnt_ger_cic_pan_sid_ben_bul_spa_fre_qcu_hin_swe_mol_akn_chh_krd_heb_mcd_tag_afr_ses_grk_zul_mao_tha_mlt_knd_yor_swa_azi_alb_ukr_uzb_bem_vie_amr_tsw_dgb_ewe	-0.536860758066815	-1.27788359910217	0.20447097440526
803	mlt_lat_tsn_nor_heb_amh_wly_urd_uzb_aze_yor_mao_tsw_prs_lit_bsq_ukr_anl_zul_mnd_glc_pol_ewe_alb_cic_slo_fin_bem_ven_hun_swe_chh_geo_por_eng_fre_afr_hau_aeg_dut_est_fbf_sun_ita_ind_jpn_knd_kor_mol_krd_dyu_spa_bat_ben_owc_mly_cnt_pan_moo_rom_gam_rus_grk_guj_svk_qcu_mcd_ctl_ger_igb_sid_cze_sod_bul_tag_scr_akn_arw_dgb_jav_tha_amr_tml_lda_ses_tur_bos_hin_azi_swa_vie_tig_bam_xho_swt	-0.635916510984436	-1.51960857789	0.13200192598327
804	amh_bos_bam_ita_owc_amr_gam_ctl_azi_aze_cic_bat_bem_scr_mcd_bsq_glc_sid_lda_mnd_swe_dut_igb_bul_swa_pol_hun_swt_ses_est_lat_anl_geo_por_grk_svk_cze_sod_mlt_rus_fin_fbf_mao_ger_sun_jpn_tml_kor_urd_eng_dgb_guj_jav_hin_heb_mly_cnt_prs_tsw_arw_hau_slo_ukr_alb_fre_qcu_mol_pan_rom_tsn_wly_ben_chh_nor_tag_afr_yor_spa_zul_ind_tha_aeg_knd_dyu_akn_uzb_krd_lit_tur_ven_vie_tig_moo_xho_ewe	-0.30360806921285	-0.718161536872337	0.474457993568342
805	anl_ben_ven_slo_amr_sod_sid_rus_tur_aze_ses_tag_tsn_nor_eng_bsq_ita_hau_dgb_mnd_urd_prs_moo_pan_bem_scr_hun_lda_xho_fin_rom_heb_geo_spa_glc_swe_bos_mlt_wly_afr_est_fbf_mao_cze_jav_jpn_knd_kor_pol_arw_tsw_dut_mly_grk_owc_bat_cnt_mcd_akn_lit_amh_ctl_mol_ukr_alb_qcu_fre_bul_ger_yor_aeg_lat_gam_por_ind_hin_bam_svk_cic_sun_tha_chh_tml_igb_dyu_azi_guj_krd_uzb_swt_vie_tig_swa_zul_ewe	0.223905598381686	0.527480119531013	0.599116387624366
806	anl_alb_moo_arw_amr_hau_owc_fre_uzb_aze_dyu_jav_igb_por_hin_bsq_nor_heb_zul_mnd_cze_urd_cic_ben_swa_lit_est_tsw_akn_hun_ctl_amh_geo_lat_scr_swe_guj_sod_tig_pol_fin_fbf_ind_slo_bat_jpn_tml_kor_pan_dut_yor_prs_mao_svk_gam_mly_cnt_spa_tsn_eng_sid_ita_glc_afr_mcd_qcu_ukr_grk_rom_bem_wly_mol_chh_bul_sun_ger_ven_krd_dgb_tag_tha_mlt_knd_ewe_lda_tur_bos_rus_azi_bam_vie_aeg_ses_xho_swt	-0.740193165143027	-1.77781727598399	0.0787024812876006
807	hau_lat_swa_prs_sid_gam_sod_pan_azi_uzb_dyu_mao_zul_ben_cze_bsq_glc_aeg_igb_cnt_dut_ger_yor_pol_cic_grk_est_bam_ses_fin_ctl_tig_geo_urd_arw_guj_lit_chh_wly_swe_hun_dgb_bat_scr_sun_jpn_tml_kor_rom_hin_akn_nor_ind_spa_owc_mly_mnd_alb_tsw_por_amh_slo_ita_fre_mcd_qcu_svk_mol_krd_moo_anl_bos_mlt_ukr_jav_afr_fbf_bul_ven_tag_tha_heb_knd_ewe_tsn_tur_rus_eng_aze_lda_vie_amr_xho_swt_bem	-0.310002841518976	-0.732753343050464	0.46555174987982
808	amr_mol_moo_nor_amh_anl_gam_ita_aze_azi_swt_mly_akn_ger_swe_bsq_rus_tig_yor_cnt_lat_grk_xho_fre_fbf_rom_fin_ewe_bem_est_eng_sod_geo_pol_mcd_spa_cze_heb_mlt_krd_hun_dyu_sun_bos_tag_jpn_tml_kor_scr_hin_tsn_alb_jav_ctl_sid_mao_mnd_pan_bam_svk_chh_lit_arw_slo_afr_qcu_por_ben_bul_tsw_owc_ukr_aeg_glc_ind_urd_igb_dut_swa_bat_tha_wly_knd_dgb_ses_tur_guj_prs_uzb_ven_vie_hau_zul_lda_cic	-0.202456059277773	-0.47829112246522	0.6335654631983
809	aeg_nor_dgb_scr_sid_amr_hau_glc_azi_aze_ewe_ind_tsn_dut_lit_bsq_bul_mlt_tsw_cnt_mcd_ctl_lda_ben_dyu_guj_fin_moo_bam_est_prs_gam_geo_arw_afr_fre_pan_wly_owc_spa_hun_xho_tag_swe_sun_jpn_tml_kor_alb_pol_yor_por_bat_cze_sod_mao_mnd_ita_akn_ger_heb_bos_ukr_mol_rus_qcu_svk_hin_eng_cic_chh_slo_amh_rom_mly_krd_swt_grk_ven_jav_tha_anl_knd_zul_fbf_tur_urd_lat_uzb_swa_vie_tig_ses_bem_igb	-0.719854681215815	-1.72983188601143	0.086977803661094
810	tig_guj_lda_prs_wly_hau_owc_eng_uzb_tur_zul_mly_ven_afr_glc_bsq_svk_sid_ses_cnt_mcd_grk_swt_swe_dyu_ben_est_swa_tsw_fin_krd_sod_geo_bos_spa_nor_pol_chh_aeg_ukr_hun_cic_mao_urd_ind_jpn_tml_kor_slo_lit_yor_rom_tag_alb_heb_jav_mnd_rus_fbf_bul_mlt_dut_por_ita_scr_qcu_pan_mol_arw_akn_amh_ctl_amr_ger_sun_lat_tsn_cze_moo_bat_tha_anl_knd_bam_igb_aze_hin_fre_azi_bem_vie_gam_ewe_xho_dgb	0.213939280341506	0.503245717876894	0.615981374184736
811	sid_pan_zul_nor_aeg_chh_mlt_prs_tur_aze_cic_tag_ven_fre_glc_bsq_scr_amr_dyu_cnt_mol_guj_dgb_spa_fbf_eng_fin_bam_xho_hun_arw_amh_geo_dut_alb_ukr_bul_heb_hau_krd_est_ses_jav_svk_sun_jpn_tml_kor_grk_swe_swt_rus_bat_pol_sod_mly_mnd_lit_moo_cze_wly_lat_afr_ben_hin_qcu_bos_ctl_rom_tsn_gam_ita_tig_por_mao_mcd_lda_ger_ewe_ind_tha_owc_knd_yor_swa_azi_urd_slo_uzb_bem_vie_anl_akn_tsw_igb	-0.306511969884335	-0.724792476631997	0.470398993778198
812	owc_ctl_bem_lat_gam_hau_aeg_scr_uzb_aze_swa_tag_yor_afr_rus_bsq_glc_mlt_ses_cnt_nor_dut_swt_ger_lda_hin_hun_bam_moo_est_lit_heb_geo_fre_krd_spa_alb_anl_sod_pol_fin_ven_sun_swe_mly_jpn_knd_kor_ita_urd_ewe_ukr_jav_pan_wly_bat_mnd_cze_tsn_mol_amr_slo_arw_prs_svk_qcu_por_grk_bul_dyu_chh_ben_amh_bos_ind_eng_tsw_guj_zul_mao_tha_sid_tml_igb_fbf_tur_mcd_rom_azi_dgb_vie_tig_xho_akn_cic	-1.25867236951122	-3.13609565395528	0.00229238554965209
813	tig_urd_tsw_pan_sid_aeg_mlt_ben_aze_azi_moo_mly_swt_rom_ger_bsq_eng_heb_swa_cnt_cze_ita_zul_guj_yor_scr_hun_bam_ewe_fin_alb_gam_geo_dut_slo_spa_glc_chh_amh_swe_est_ses_bat_hin_jav_jpn_knd_kor_arw_krd_dgb_mcd_ind_nor_anl_sun_mnd_bos_fbf_lat_owc_bul_fre_svk_mol_qcu_rus_lit_por_akn_hau_afr_wly_prs_mao_pol_dyu_ukr_ven_tag_tha_amr_tml_tsn_bem_tur_ctl_grk_uzb_cic_vie_sod_xho_lda_igb	-0.333565516067647	-0.789142292240701	0.432036082140551
814	heb_guj_dyu_prs_hau_chh_wly_fre_aze_uzb_ses_sun_bam_mcd_slo_bsq_grk_sid_swa_cnt_pol_cze_akn_ctl_zul_bos_fin_ewe_swt_est_rom_anl_geo_spa_scr_lit_ben_aeg_mlt_pan_hun_fbf_tag_nor_bat_jpn_tml_kor_arw_urd_igb_rus_ind_glc_sod_jav_mnd_por_lda_dut_tig_bul_hin_mol_eng_qcu_afr_ukr_svk_tsn_gam_alb_owc_ger_mao_ita_dgb_swe_yor_mly_tha_amr_knd_moo_tsw_tur_lat_krd_azi_cic_vie_amh_ven_bem_xho	-0.714704846557461	-1.7167842405602	0.0893474610836689
815	amh_ctl_moo_ukr_sod_tig_anl_ben_aze_tur_akn_sun_fbf_fre_glc_bsq_cze_hau_tsn_cnt_pol_grk_xho_hin_dyu_arw_fin_bem_bam_hun_nor_owc_geo_pan_krd_lat_eng_wly_gam_rus_est_ven_mly_lit_mao_jpn_knd_kor_ger_bos_swt_slo_bat_guj_amr_tag_mnd_mol_tsw_bul_mlt_scr_swe_afr_urd_qcu_mcd_ita_svk_swa_aeg_por_heb_prs_ind_dut_yor_spa_dgb_jav_tha_chh_tml_lda_zul_uzb_rom_alb_azi_ewe_vie_sid_ses_igb_cic	0.550463232925728	1.30049713200025	0.19664413160174
816	aeg_afr_lda_alb_anl_sod_gam_dut_uzb_tur_ses_sun_xho_mol_pan_bsq_bul_heb_swt_mnd_krd_prs_tsn_eng_ewe_scr_hun_swa_bam_fin_slo_owc_geo_por_rus_svk_guj_sid_mlt_hin_est_dyu_ind_mcd_mao_jpn_tml_kor_lit_cze_tsw_swe_mly_spa_wly_bat_cnt_pol_ven_fre_amh_ukr_arw_rom_bos_qcu_ben_nor_ger_dgb_amr_grk_hau_ctl_tag_urd_akn_lat_igb_jav_tha_chh_knd_fbf_moo_azi_glc_ita_aze_bem_vie_tig_yor_cic_zul	-0.0448939226682445	-0.105715362445513	0.916035878443259
817	heb_fre_xho_prs_gam_sid_amh_pan_aze_tur_akn_jav_swt_rus_arw_bsq_alb_owc_ses_mnd_afr_guj_ewe_lit_lda_hin_hun_tsw_dgb_fin_krd_chh_geo_ita_urd_grk_mol_amr_hau_eng_est_yor_sun_por_bat_jpn_knd_kor_glc_scr_tsn_ger_ind_cze_mlt_mao_cnt_svk_swa_rom_sod_mcd_nor_ctl_bos_qcu_ukr_bul_ben_cic_wly_dut_tig_spa_mly_slo_igb_lat_zul_tag_tha_anl_tml_fbf_bem_azi_pol_swe_uzb_dyu_vie_aeg_ven_bam_moo	-1.06388771131243	-2.60378864856081	0.0107323671306352
818	heb_rom_yor_spa_amr_hau_aeg_arw_aze_azi_ven_jav_bem_lat_urd_bsq_bos_gam_tsn_cnt_ctl_ben_swt_hin_dgb_por_hun_dyu_zul_fin_mcd_amh_geo_glc_cze_rus_ukr_chh_anl_mol_est_xho_mly_slo_tag_jpn_knd_kor_lit_krd_swa_pan_bat_grk_owc_sun_mnd_nor_ewe_swe_tig_guj_pol_ger_svk_qcu_eng_fre_bul_lda_sid_scr_wly_prs_ind_dut_akn_alb_bam_mao_tha_mlt_tml_ses_igb_tur_ita_afr_uzb_fbf_vie_sod_moo_cic_tsw	-1.06880737337388	-2.62074396303891	0.010248446613851
819	mlt_grk_fbf_fre_amh_amr_heb_rus_uzb_azi_tsn_ind_yor_dut_glc_bsq_lit_gam_cic_mnd_guj_spa_igb_ctl_dgb_svk_est_moo_swa_hun_bos_hau_geo_krd_cze_nor_rom_anl_sod_urd_fin_dyu_mly_por_tag_jpn_tml_kor_ukr_pol_bem_mcd_jav_ben_tig_sun_cnt_scr_tsw_swe_chh_eng_ita_bul_afr_qcu_prs_slo_mol_ven_aeg_arw_sid_ger_mao_alb_ewe_lat_akn_bat_tha_owc_knd_xho_zul_tur_pan_hin_aze_lda_vie_wly_bam_swt_ses	-0.369022216202263	-0.874480904982781	0.384109128290205
820	heb_glc_dgb_spa_chh_mlt_hau_mcd_azi_tur_igb_sun_tsw_scr_swe_bsq_por_sod_swt_cnt_urd_arw_tsn_rom_bam_nor_est_ven_ewe_hun_hin_wly_geo_krd_dut_ita_prs_amh_anl_pan_fin_swa_tag_ctl_bat_jpn_knd_kor_lat_svk_xho_fre_mly_mol_gam_ind_mnd_lit_dyu_bos_aeg_bul_afr_ben_guj_qcu_ukr_rus_eng_zul_amr_grk_tig_pol_mao_ger_ses_alb_fbf_jav_tha_sid_tml_akn_bem_uzb_slo_cze_aze_cic_vie_owc_lda_yor_moo	-0.378118689363451	-0.897746547183726	0.37163895915387
821	anl_afr_bam_eng_tig_gam_amr_nor_uzb_azi_xho_ind_dyu_mol_ben_bsq_lit_hau_moo_mnd_bul_por_zul_urd_ses_cze_fin_ewe_lda_est_fre_mlt_geo_bos_swe_ita_guj_owc_amh_lat_hun_dgb_mao_ger_tag_jpn_tml_kor_ctl_hin_igb_slo_bat_spa_sod_mly_cnt_rus_bem_glc_aeg_mcd_pol_svk_rom_qcu_scr_alb_grk_swt_chh_dut_wly_arw_jav_prs_swa_pan_cic_sun_tha_heb_knd_tsw_yor_tur_krd_ukr_aze_akn_vie_sid_tsn_ven_fbf	0.242591653776776	0.570888069767034	0.569452449526779
822	sod_mol_swa_prs_hau_owc_amr_eng_aze_uzb_tsn_mao_ses_grk_ita_bsq_lit_gam_yor_mnd_afr_cze_igb_svk_dyu_nor_hun_cic_bam_fin_por_chh_geo_lat_pol_rus_spa_anl_wly_fre_est_xho_bat_bos_tag_jpn_knd_kor_hin_bul_ewe_ben_jav_rom_tig_ind_cnt_glc_tsw_dut_sid_guj_pan_swe_krd_qcu_ger_alb_arw_bem_mlt_ukr_heb_slo_mly_urd_moo_ctl_zul_sun_tha_amh_tml_lda_ven_azi_scr_mcd_tur_fbf_vie_aeg_swt_dgb_akn	-0.0352103158226167	-0.083057321181568	0.933984473585985
823	aeg_pan_fbf_urd_anl_sid_heb_prs_azi_aze_dgb_tag_cic_bul_dut_bsq_ita_amh_swa_mnd_lit_fre_ven_swe_yor_scr_fin_tsw_igb_hun_ger_gam_geo_mcd_pol_grk_rus_hau_owc_por_est_zul_sun_lat_mao_jpn_tml_kor_guj_hin_akn_nor_mly_mol_chh_jav_cnt_rom_swt_krd_sod_arw_svk_cze_glc_qcu_ctl_slo_ben_dyu_mlt_alb_wly_bos_ind_eng_lda_ukr_tsn_bat_tha_tig_knd_bem_ewe_tur_spa_afr_uzb_bam_vie_amr_ses_moo_xho	-0.13081989410032	-0.308366482031895	0.758493134796239
824	amh_svk_swa_bos_tig_anl_sod_urd_uzb_aze_fbf_jav_ven_ben_scr_bsq_bul_owc_moo_cnt_lat_rus_lda_swe_dgb_mcd_fin_akn_bem_hun_cze_mlt_geo_spa_ita_krd_slo_hau_wly_ctl_est_tsw_bat_pol_mly_jpn_knd_kor_grk_mol_yor_hin_ind_pan_chh_mao_mnd_dut_cic_ukr_amr_guj_fre_por_eng_qcu_alb_rom_afr_tsn_gam_ger_aeg_arw_tag_glc_xho_nor_ewe_sun_tha_heb_tml_dyu_bam_tur_prs_lit_azi_igb_vie_sid_ses_swt_zul	-0.260286337073498	-0.615232795119647	0.539903576592641
825	anl_rom_bem_svk_owc_sid_aeg_pan_azi_tur_cic_jav_bam_urd_glc_bsq_mol_chh_yor_cnt_hin_ita_xho_lit_ewe_por_est_swa_tsn_hun_krd_sod_geo_ukr_prs_cze_ger_tig_gam_spa_fin_swt_ind_mcd_mly_jpn_knd_kor_alb_dut_lda_afr_tag_grk_wly_sun_mnd_ctl_ses_bul_amh_ben_guj_eng_rus_qcu_fre_slo_swe_moo_heb_nor_mlt_pol_mao_arw_dgb_scr_ven_bat_tha_amr_tml_fbf_tsw_uzb_lat_bos_aze_dyu_vie_hau_akn_zul_igb	-0.123969011264387	-0.292075506404001	0.77087945758606
826	amr_nor_zul_afr_amh_tig_anl_ben_tur_aze_ewe_mly_lda_eng_bul_bsq_pol_mlt_moo_cnt_fre_guj_swt_lat_xho_bos_est_ven_swa_hun_glc_heb_geo_spa_cze_krd_slo_hau_sid_mol_fin_tsw_ind_ita_jav_jpn_tml_kor_urd_rom_tsn_pan_mao_ctl_wly_sun_mnd_prs_bem_ger_owc_arw_grk_scr_ukr_qcu_mcd_por_hin_igb_sod_rus_chh_lit_bat_dut_dgb_swe_yor_tag_tha_aeg_knd_akn_bam_azi_svk_alb_uzb_dyu_vie_gam_fbf_cic_ses	-1.17021426004308	-2.88527291254151	0.00486055530752844
827	sod_glc_cic_eng_gam_hau_aeg_pan_azi_aze_moo_bat_tsw_ita_cze_bsq_lat_chh_ses_cnt_ger_spa_dyu_guj_tsn_pol_fin_bem_dgb_est_alb_amh_geo_bul_hin_afr_prs_anl_heb_ben_hun_ven_mao_urd_ind_jpn_tml_kor_ukr_ctl_xho_scr_sun_dut_sid_mly_mnd_svk_zul_nor_wly_por_grk_mol_krd_qcu_rus_lit_rom_akn_mlt_swe_amr_bos_jav_slo_swt_fre_fbf_tag_tha_owc_knd_igb_bam_uzb_mcd_arw_tur_ewe_vie_tig_lda_swa_yor	-0.759771493417955	-1.8288872847151	0.0706214860965358
828	heb_pan_akn_dut_sod_amr_gam_cze_uzb_azi_igb_mao_ven_swe_pol_bsq_nor_mlt_bam_cnt_alb_grk_swa_bul_dgb_guj_fin_lda_ewe_hun_bos_chh_geo_hin_slo_por_svk_aeg_sid_rus_est_swt_mly_krd_bat_jpn_knd_kor_mol_mcd_fbf_eng_sun_lat_amh_tag_mnd_ctl_tsn_lit_tig_ger_ben_spa_rom_qcu_afr_glc_arw_yor_owc_ita_wly_scr_jav_prs_bem_urd_tsw_ind_tha_hau_tml_ses_dyu_tur_fre_ukr_aze_moo_vie_anl_xho_zul_cic	-0.398830449593507	-0.945503069930933	0.346852206122221
829	hau_bos_bem_glc_sid_heb_mlt_rom_aze_azi_fbf_tag_igb_ger_urd_bsq_ukr_tig_bam_cnt_swe_prs_zul_fre_lda_rus_fin_tsn_ses_hun_slo_wly_geo_mol_arw_lat_scr_chh_owc_bul_est_swt_sun_guj_jav_jpn_knd_kor_ben_ctl_dgb_ita_mly_nor_sod_ind_mnd_krd_akn_lit_anl_hin_pol_por_spa_qcu_afr_mcd_svk_swa_aeg_eng_gam_pan_bat_alb_tsw_dut_moo_mao_tha_amh_tml_dyu_cic_tur_cze_grk_uzb_xho_vie_amr_yor_ven_ewe	0.113801182790221	0.268134674453993	0.789189492681308
830	gam_guj_lda_pan_anl_amh_mlt_nor_azi_uzb_tsn_mao_xho_eng_ben_bsq_dut_heb_akn_mnd_scr_ukr_ewe_grk_tsw_urd_fin_swt_yor_hun_bos_tig_geo_bul_lit_fre_rus_hau_wly_mol_est_bam_mly_ger_sun_jpn_tml_kor_alb_slo_ses_svk_bat_krd_sod_tag_cnt_pol_dyu_ita_chh_rom_hin_cze_lat_qcu_swe_por_glc_moo_amr_ctl_aeg_mcd_jav_afr_swa_spa_fbf_ind_tha_owc_knd_ven_bem_tur_arw_prs_aze_dgb_vie_sid_igb_cic_zul	0.490919256007785	1.15754218941393	0.250015204531186
831	sod_cze_moo_nor_anl_heb_mlt_mcd_aze_tur_lda_mao_tsw_prs_ita_bsq_rom_aeg_cic_cnt_fre_ben_zul_eng_akn_afr_est_fbf_dgb_fin_dut_owc_geo_bul_por_rus_ukr_gam_amr_ger_hun_yor_bat_alb_ind_jpn_knd_kor_svk_scr_ses_guj_sun_glc_hau_mly_mnd_hin_dyu_bos_sid_krd_mol_spa_swe_qcu_arw_urd_pol_xho_wly_slo_amh_grk_tag_ctl_bem_lit_tsn_jav_tha_chh_tml_bam_swa_azi_lat_pan_uzb_ven_vie_tig_igb_swt_ewe	-0.286297353083505	-0.676674141204615	0.500292313308267
832	sid_cze_akn_pan_chh_aeg_hau_slo_azi_tur_swt_mao_bem_por_arw_bsq_urd_sod_yor_mnd_prs_glc_lda_nor_ses_rus_hun_moo_zul_fin_ukr_tig_geo_afr_svk_swe_ctl_amh_amr_ben_est_swa_bat_bos_ind_jpn_tml_kor_ita_rom_dgb_lit_tag_guj_mlt_sun_cnt_grk_igb_krd_anl_dut_bul_lat_fre_qcu_pol_eng_mcd_cic_wly_mol_heb_hin_jav_ger_xho_scr_tsn_mly_tha_gam_knd_ven_bam_uzb_spa_alb_aze_fbf_vie_owc_dyu_tsw_ewe	0.114008368950792	0.268391893782269	0.788992119901697
833	hau_glc_zul_bos_sid_sod_wly_mcd_aze_azi_ven_bat_akn_fre_lit_bsq_guj_heb_tsn_mnd_spa_urd_ewe_ben_xho_svk_fin_yor_moo_est_ctl_tig_geo_pol_ita_mol_arw_mlt_anl_scr_hun_bam_tag_ger_mly_jpn_knd_kor_krd_dut_igb_ukr_mao_grk_aeg_sun_cnt_pan_dyu_bul_amh_hin_afr_lat_rus_qcu_eng_rom_slo_fbf_amr_nor_gam_cze_jav_por_bem_alb_cic_ind_tha_owc_tml_tsw_lda_tur_swe_prs_uzb_dgb_vie_chh_swt_ses_swa	0.115524479142179	0.271738121153142	0.786425708933867
834	wly_alb_cic_cze_gam_tig_heb_urd_aze_azi_ven_mao_swt_lat_pan_bsq_spa_hau_ses_cnt_scr_pol_bam_dut_bem_ita_est_tsn_dgb_fin_svk_sid_geo_rom_prs_fre_slo_amr_aeg_nor_hun_fbf_tag_ben_jav_jpn_tml_kor_bos_rus_lda_ger_ind_mcd_chh_sun_mnd_bul_tsw_swe_amh_mol_por_arw_lit_qcu_afr_krd_ukr_swa_mlt_guj_owc_ctl_bat_grk_xho_hin_igb_mly_tha_sod_knd_akn_moo_uzb_glc_eng_tur_zul_vie_anl_dyu_ewe_yor	-0.890581983734133	-2.15923168732066	0.0334052424746608
835	mlt_pol_yor_bos_amh_gam_anl_por_uzb_azi_igb_jav_moo_ita_scr_bsq_urd_wly_ven_cnt_krd_prs_swa_swe_xho_alb_hun_zul_tsn_fin_dut_sod_geo_ctl_mcd_ben_guj_sid_tig_lit_est_fbf_bat_mol_sun_jpn_knd_kor_ukr_slo_swt_lat_ind_svk_heb_tag_mnd_spa_ses_glc_owc_cze_fre_pan_hin_qcu_arw_bul_grk_lda_aeg_eng_amr_rus_mly_afr_ewe_rom_dgb_mao_tha_hau_tml_bam_bem_aze_ger_nor_tur_cic_vie_chh_dyu_akn_tsw	-0.11697819739834	-0.276224747235899	0.782988363336047
836	wly_lat_akn_krd_anl_amr_gam_hin_aze_azi_moo_bat_swa_slo_spa_bsq_ben_mlt_tsn_mnd_svk_ger_lda_dut_swt_nor_est_bam_ewe_fin_mcd_chh_geo_mol_afr_rom_cze_aeg_amh_lit_hun_xho_mao_ukr_ind_jpn_tml_kor_eng_bos_tsw_guj_tag_scr_sod_jav_cnt_ita_ses_ctl_tig_pol_pan_prs_arw_qcu_swe_fre_por_dyu_heb_urd_owc_grk_sun_bul_fbf_glc_igb_mly_tha_hau_knd_cic_zul_tur_rus_alb_uzb_bem_vie_sid_ven_yor_dgb	-0.226198991662676	-0.534439526663395	0.594312843390178
837	hau_lit_zul_arw_aeg_anl_amh_nor_tur_azi_cic_tag_swt_mcd_afr_bsq_urd_sod_ses_cnt_cze_ger_swa_grk_yor_svk_fin_moo_tsw_hun_eng_mlt_geo_rom_krd_lat_scr_gam_heb_bos_est_igb_mly_por_mao_jpn_knd_kor_pan_slo_dgb_glc_sun_ben_wly_jav_mnd_dut_xho_bul_tig_mol_hin_guj_ukr_qcu_pol_swe_ita_tsn_amr_spa_sid_prs_ind_alb_dyu_ctl_ewe_bat_tha_chh_tml_ven_fbf_aze_fre_rus_uzb_lda_vie_owc_bam_akn_bem	-0.250030038132396	-0.591156757631705	0.555849496588272
838	owc_scr_zul_afr_sod_gam_sid_mol_uzb_aze_tsn_ind_ewe_bul_cze_bsq_krd_anl_bam_mnd_por_glc_fbf_guj_ses_mcd_hun_dyu_yor_est_arw_amh_geo_ben_swe_rom_nor_chh_amr_lit_fin_akn_sun_hin_jav_jpn_tml_kor_pan_ctl_moo_spa_bat_ger_heb_mao_cnt_pol_xho_ukr_hau_dut_prs_alb_lat_qcu_fre_slo_rus_swa_wly_ita_aeg_grk_tag_svk_cic_urd_dgb_mly_tha_mlt_knd_bem_swt_azi_eng_bos_tur_lda_vie_tig_igb_ven_tsw	0.412205290857206	0.97181290679316	0.333664461478489
839	owc_krd_swt_bos_heb_tig_wly_glc_aze_azi_bem_bat_ses_dut_slo_bsq_ita_chh_swa_cnt_swe_por_cic_rus_xho_svk_est_yor_fbf_fin_cze_anl_geo_eng_spa_hin_rom_amr_sod_pan_hun_ewe_sun_grk_mly_jpn_tml_kor_bul_ben_bam_scr_ind_guj_amh_tag_mnd_afr_ven_alb_mlt_mcd_pol_urd_lat_qcu_fre_ger_ukr_akn_aeg_ctl_sid_mol_mao_prs_moo_lit_lda_jav_tha_gam_knd_tsn_igb_tur_arw_nor_uzb_tsw_vie_hau_dyu_zul_dgb	0.351696640515391	0.832229109806567	0.40741159613915
840	hau_scr_yor_lit_aeg_amh_sid_afr_uzb_aze_cic_mly_moo_rus_ukr_bsq_slo_amr_dgb_mnd_guj_ger_ses_alb_zul_ita_fin_dyu_ven_hun_swe_wly_geo_nor_krd_prs_hin_gam_anl_ctl_est_akn_tag_svk_sun_jpn_knd_kor_rom_grk_tsw_mol_jav_fre_chh_ind_cnt_glc_lda_spa_tig_mcd_por_lat_cze_qcu_pan_dut_arw_xho_sod_eng_mlt_bos_bat_ben_bam_pol_tsn_mao_tha_heb_tml_swt_igb_azi_bul_urd_tur_bem_vie_owc_swa_fbf_ewe	-0.463144082158973	-1.10043281412855	0.273983798038091
841	mlt_guj_ewe_afr_amh_chh_sid_slo_uzb_azi_bem_tag_dgb_spa_krd_bsq_fre_amr_moo_mnd_rus_lit_akn_ben_zul_glc_fin_fbf_lda_est_pol_heb_geo_dut_prs_arw_nor_anl_hau_bos_hun_swt_bat_eng_ind_jpn_knd_kor_ger_por_cic_hin_jav_grk_tig_mly_cnt_svk_ses_mcd_aeg_lat_scr_cze_swe_qcu_mol_ctl_ukr_igb_owc_pan_sod_ita_mao_rom_ven_bul_swa_sun_tha_gam_tml_tsn_bam_tur_alb_urd_aze_xho_vie_wly_dyu_yor_tsw	0.0771123998074061	0.181653003887437	0.856250387283291
842	amr_swe_yor_hin_amh_gam_owc_fre_uzb_tur_tsw_mao_fbf_dut_ctl_bsq_rom_chh_zul_mnd_nor_lit_igb_bos_lda_lat_est_ewe_bam_fin_ita_anl_geo_afr_por_glc_grk_sid_mlt_alb_hun_tsn_sun_slo_tag_jpn_tml_kor_scr_krd_dgb_eng_ind_urd_tig_jav_cnt_rus_swt_ger_heb_cze_spa_mcd_prs_qcu_pol_ukr_ben_akn_aeg_mol_wly_guj_bat_pan_moo_svk_xho_mly_tha_hau_knd_ses_swa_aze_arw_bul_azi_dyu_vie_sod_cic_ven_bem	-0.287228365038602	-0.6807468561168	0.497723088871626
843	owc_alb_dgb_ctl_anl_chh_amr_grk_azi_uzb_tsn_sun_fbf_ita_glc_bsq_rus_mlt_moo_cnt_bos_svk_akn_arw_zul_ben_hun_yor_tsw_est_pol_sod_geo_urd_ukr_rom_mol_amh_gam_fre_fin_igb_mao_dut_tag_jpn_tml_kor_lit_nor_ven_hin_ind_guj_heb_bat_mnd_krd_bam_scr_wly_prs_ger_spa_cze_qcu_eng_afr_pan_xho_hau_por_aeg_lat_jav_slo_lda_bul_swt_mly_tha_tig_knd_bem_swa_tur_swe_mcd_aze_ewe_vie_sid_cic_dyu_ses	0.780114723618963	1.85058434769317	0.0674039277379745
844	anl_hin_lda_ben_owc_amh_heb_ger_uzb_aze_tsn_mly_moo_lat_ctl_bsq_por_wly_ven_cnt_pan_alb_bam_bos_ses_dut_est_akn_yor_fin_bul_chh_geo_rus_spa_afr_cze_aeg_sid_glc_hun_igb_jav_arw_bat_jpn_tml_kor_urd_fre_swa_ita_tag_krd_gam_sun_mnd_prs_ewe_svk_sod_nor_guj_grk_pol_qcu_slo_mcd_lit_fbf_tig_scr_amr_eng_mao_rom_dyu_ukr_cic_ind_tha_hau_knd_zul_xho_tur_mol_swe_azi_bem_vie_mlt_dgb_tsw_swt	0.0967704474813319	0.227909522094958	0.820216911837414
845	amr_glc_yor_arw_amh_owc_chh_bul_azi_uzb_dyu_tag_lda_rus_alb_bsq_spa_sod_dgb_cnt_guj_urd_cic_cze_bem_afr_fin_xho_akn_est_lit_hau_geo_hin_scr_ctl_fre_anl_mlt_pan_hun_ses_mly_ukr_ind_jpn_tml_kor_grk_ger_swt_slo_mao_swe_tig_jav_mnd_svk_ven_eng_gam_lat_mcd_dut_por_qcu_nor_bos_mol_bam_aeg_ben_wly_rom_sun_pol_moo_ita_tsn_bat_tha_sid_knd_fbf_ewe_aze_krd_prs_tur_tsw_vie_heb_swa_igb_zul	-0.607476076939743	-1.45483496416494	0.149081967540025
846	tig_prs_ewe_glc_aeg_amr_sod_spa_tur_aze_tsw_sun_bem_arw_ita_bsq_nor_wly_moo_mnd_grk_cze_yor_rus_lda_ctl_est_dyu_zul_hun_slo_mlt_geo_rom_krd_bos_ger_anl_chh_ukr_fin_dgb_mao_mol_mly_jpn_knd_kor_hin_swe_igb_fre_bat_ben_gam_tag_cnt_lat_xho_pol_hau_por_svk_bul_urd_qcu_afr_alb_guj_bam_sid_dut_heb_lit_ind_pan_tsn_mcd_akn_jav_tha_owc_tml_ven_swa_azi_eng_scr_uzb_cic_vie_amh_ses_fbf_swt	0.0813026711092653	0.191407338016871	0.848623743694328
847	heb_nor_fbf_hin_amh_anl_hau_fre_aze_azi_igb_mao_bam_slo_ben_bsq_lit_gam_ewe_mnd_lat_urd_dyu_krd_dgb_bul_est_lda_moo_fin_bos_owc_geo_scr_dut_mol_glc_sod_chh_grk_hun_bem_mly_prs_bat_jpn_tml_kor_ger_ctl_zul_rom_jav_afr_amr_ind_cnt_cze_xho_pan_mlt_ita_mcd_alb_ukr_qcu_por_rus_spa_cic_aeg_arw_wly_eng_sun_svk_akn_guj_tsn_tag_tha_sid_knd_ven_swa_tur_swe_pol_uzb_tsw_vie_tig_yor_swt_ses	0.382249529075384	0.901078356484575	0.36987425477886
848	mlt_mol_swt_cze_amr_heb_amh_glc_tur_uzb_xho_jav_ven_ben_bos_bsq_rom_chh_tsw_cnt_spa_hin_ses_prs_bam_ukr_hun_dyu_moo_est_krd_sid_geo_fre_arw_ctl_bul_anl_owc_lat_fin_swa_ind_pan_mly_jpn_knd_kor_urd_dut_zul_swe_sun_nor_aeg_tag_mnd_por_cic_lit_tig_alb_pol_grk_ita_qcu_eng_svk_guj_akn_sod_afr_wly_rus_bat_scr_ewe_ger_tsn_mao_tha_hau_tml_fbf_igb_aze_slo_mcd_azi_lda_vie_gam_yor_bem_dgb	-0.348135009927689	-0.824847338843177	0.4115689511553
849	anl_rom_fbf_ukr_wly_gam_mlt_svk_azi_uzb_ewe_mao_swt_cze_glc_bsq_ctl_amr_ses_mnd_krd_hin_cic_grk_bam_bos_hun_bem_igb_fin_ita_amh_geo_guj_spa_bul_nor_owc_aeg_mcd_est_xho_ind_swe_tag_jpn_tml_kor_arw_slo_tsn_scr_sun_ben_sid_jav_cnt_prs_yor_ger_hau_urd_por_eng_dut_qcu_alb_fre_afr_lda_chh_pol_tig_mol_bat_lat_tsw_rus_ven_mly_tha_heb_knd_dgb_moo_aze_pan_lit_tur_swa_vie_sod_dyu_zul_akn	-1.0718694636181	-2.62113324356743	0.0102375717028328
850	wly_cze_moo_guj_anl_amr_heb_prs_aze_azi_ewe_bat_lda_ctl_afr_bsq_svk_sid_tsn_cnt_bos_arw_yor_urd_swt_pan_fin_bam_akn_est_nor_aeg_geo_ger_scr_rom_slo_mlt_amh_ben_hun_tsw_jav_dut_tag_jpn_tml_kor_mol_ita_cic_bul_sun_krd_chh_mly_mnd_mcd_dgb_rus_gam_lat_alb_lit_eng_qcu_glc_hin_swe_swa_owc_ukr_sod_pol_mao_grk_bem_por_igb_ind_tha_hau_knd_zul_xho_uzb_spa_fre_tur_ses_vie_tig_dyu_ven_fbf	-0.243196919954839	-0.574301000192938	0.567150657612823
851	hau_urd_dyu_por_owc_mlt_sid_scr_aze_tur_moo_sun_ven_ukr_dut_bsq_ger_amr_bem_cnt_glc_grk_igb_cze_bam_lat_fin_tsn_swt_est_eng_sod_geo_bul_pan_guj_krd_heb_amh_ita_hun_ses_mly_lit_mao_jpn_tml_kor_afr_mcd_cic_bos_jav_ben_wly_bat_mnd_pol_fbf_rus_tig_spa_slo_arw_svk_qcu_alb_mol_rom_akn_anl_hin_aeg_ctl_ind_nor_dgb_swe_tsw_tag_tha_chh_knd_xho_swa_uzb_fre_prs_azi_lda_vie_gam_ewe_yor_zul	-0.161217342949419	-0.380255930393308	0.704622532518758
852	chh_alb_dyu_scr_anl_amr_amh_arw_aze_azi_ses_ind_bam_prs_swe_bsq_bul_mlt_zul_cnt_ctl_mcd_bem_ukr_moo_rus_fin_lda_dgb_est_hin_sod_geo_rom_ger_pol_spa_wly_owc_krd_hun_yor_mly_nor_jav_jpn_tml_kor_guj_bos_xho_fre_tag_urd_sid_mao_mnd_dut_igb_ita_hau_glc_grk_por_svk_qcu_cze_pan_mol_swt_gam_ben_heb_afr_sun_slo_tsw_eng_ewe_bat_tha_aeg_knd_swa_cic_tur_lit_lat_uzb_akn_vie_tig_tsn_ven_fbf	0.346109926443828	0.814911656330331	0.417204860289381
853	mlt_ita_bam_ben_owc_wly_anl_grk_tur_uzb_bem_mao_zul_slo_spa_bsq_cze_heb_dgb_mnd_scr_hin_swa_alb_ses_dut_fin_swt_moo_est_eng_sod_geo_nor_glc_por_pan_aeg_chh_urd_hun_lda_sun_lat_ind_jpn_knd_kor_krd_rus_yor_mcd_bat_afr_amh_tag_cnt_lit_xho_arw_gam_mol_prs_rom_bul_qcu_ger_guj_svk_igb_hau_fre_sid_pol_mly_swe_ven_bos_cic_jav_tha_amr_tml_ewe_akn_aze_ukr_ctl_azi_tsw_vie_tig_fbf_tsn_dyu	-0.8993584776101	-2.17858636468542	0.03189040570755
854	chh_nor_ven_fre_wly_amh_gam_rom_tur_azi_dgb_jav_fbf_ukr_lit_bsq_cze_aeg_akn_cnt_guj_svk_ewe_ctl_cic_eng_fin_ses_swa_hun_hin_hau_geo_afr_arw_scr_mol_amr_sod_ben_est_tsn_bat_bul_tag_jpn_knd_kor_rus_dut_xho_spa_ind_bos_owc_sun_mnd_por_lda_mcd_tig_urd_ger_swe_krd_qcu_ita_lat_prs_zul_sid_pan_mlt_pol_mly_alb_tsw_glc_igb_mao_tha_heb_tml_moo_yor_uzb_grk_slo_aze_bem_vie_anl_dyu_swt_bam	-1.02800318891883	-2.51580336361242	0.0135907530665526
855	amh_mol_swa_bos_aeg_hau_wly_alb_tur_azi_ewe_bat_ses_pol_fre_bsq_grk_amr_fbf_mnd_lit_urd_zul_rom_tsn_pan_fin_xho_akn_hun_spa_gam_geo_afr_scr_hin_cze_sod_mlt_ukr_est_ven_sun_svk_mly_jpn_knd_kor_rus_krd_cic_bul_mao_ben_anl_ind_cnt_glc_bem_por_sid_mcd_ctl_guj_ita_qcu_eng_dut_lat_bam_owc_slo_chh_prs_tag_swe_lda_nor_dgb_jav_tha_heb_tml_swt_yor_aze_ger_arw_uzb_dyu_vie_tig_igb_tsw_moo	-0.148579033608372	-0.350262473471421	0.726933782746806
856	owc_bos_fbf_rom_wly_amr_heb_arw_azi_aze_bem_mly_tsw_ctl_ita_bsq_fre_aeg_moo_cnt_pan_guj_swt_pol_yor_por_est_akn_tsn_hun_afr_sid_geo_ger_eng_lit_bul_chh_mlt_krd_fin_ven_mao_ukr_jav_jpn_knd_kor_nor_urd_zul_spa_bat_alb_sod_ind_mnd_dut_bam_cze_amh_mcd_svk_scr_mol_qcu_ben_swe_lat_ses_tig_rus_gam_hin_tag_glc_dgb_slo_xho_sun_tha_anl_tml_igb_ewe_tur_grk_prs_uzb_lda_vie_hau_cic_dyu_swa	-1.23046874572942	-3.04729600260938	0.00300562676085061
857	gam_krd_bem_ctl_mlt_chh_anl_grk_aze_uzb_ses_mly_yor_prs_slo_bsq_mol_sod_tsw_mnd_urd_ger_bam_ukr_cic_dut_fin_lda_tsn_hun_eng_heb_geo_guj_afr_hin_ben_amh_amr_arw_est_igb_jav_rom_tag_jpn_tml_kor_ita_lit_moo_bos_sun_swe_aeg_bat_cnt_cze_dyu_glc_hau_lat_alb_rus_por_qcu_pan_nor_pol_fbf_sid_fre_owc_scr_mao_mcd_swt_spa_ewe_ind_tha_wly_knd_ven_xho_tur_bul_svk_azi_akn_vie_tig_dgb_swa_zul	-0.0273163198085838	-0.0643985337480044	0.948791119246759
858	tig_ctl_cic_pan_sod_hau_anl_krd_aze_uzb_swt_tag_moo_fre_mcd_bsq_afr_wly_yor_cnt_alb_ben_bam_swe_tsw_rus_fin_swa_xho_est_slo_aeg_geo_spa_scr_rom_cze_amr_gam_mol_hun_akn_mly_guj_mao_jpn_knd_kor_ukr_prs_dgb_glc_sun_ger_mlt_bat_mnd_dut_dyu_lat_chh_por_eng_nor_pol_qcu_bos_ita_hin_ven_sid_grk_owc_bul_ind_svk_zul_lit_igb_jav_tha_amh_tml_tsn_fbf_azi_urd_arw_tur_bem_vie_heb_lda_ses_ewe	-0.0747089523617703	-0.176128066790538	0.860576290539456
859	owc_glc_xho_krd_mlt_tig_aeg_pol_tur_azi_fbf_bat_swt_scr_pan_bsq_cze_anl_tsw_mnd_por_lit_akn_hin_ses_nor_est_moo_bem_hun_slo_amr_geo_bul_prs_mcd_ita_chh_sid_rus_fin_ven_mao_ben_ind_jpn_knd_kor_guj_eng_dyu_ukr_sun_fre_heb_jav_cnt_spa_igb_arw_sod_urd_dut_alb_swe_qcu_ctl_lat_grk_tsn_wly_ger_gam_rom_mly_bos_cic_mol_swa_tag_tha_hau_tml_zul_dgb_uzb_svk_afr_aze_yor_vie_amh_ewe_bam_lda	-0.361652465453007	-0.857046306302416	0.393622415372792
860	aeg_krd_swa_afr_tig_owc_hau_swe_uzb_azi_bem_jav_swt_bul_eng_bsq_hin_chh_yor_cnt_ben_urd_dgb_ctl_cic_guj_est_tsw_igb_hun_arw_anl_geo_mol_rom_lit_glc_mlt_sod_ger_fin_ven_mly_mcd_bat_jpn_tml_kor_alb_bos_lda_lat_ind_fre_sid_tag_mnd_pol_ewe_scr_amr_spa_cze_pan_ita_qcu_grk_svk_dut_dyu_gam_nor_amh_prs_mao_slo_xho_rus_tsn_sun_tha_heb_knd_zul_ses_tur_ukr_por_aze_fbf_vie_wly_akn_bam_moo	-0.907190303589382	-2.1962478088166	0.0305606700952218
861	owc_mcd_bem_nor_amr_gam_aeg_arw_uzb_aze_yor_sun_fbf_eng_slo_bsq_mol_heb_lda_mnd_ger_dut_swa_rom_zul_ctl_hun_dyu_tsw_fin_urd_tig_geo_lat_ita_spa_bos_sod_chh_ukr_est_cic_jav_prs_bat_jpn_knd_kor_scr_pan_dgb_lit_mly_guj_wly_ind_cnt_rus_bam_afr_amh_cze_grk_por_swe_qcu_hin_svk_pol_ewe_mlt_ben_hau_bul_mao_glc_moo_krd_akn_tag_tha_sid_tml_xho_igb_azi_fre_alb_tur_swt_vie_anl_ses_ven_tsn	0.0817729778068295	0.192366057772408	0.847874911613727
862	wly_lat_lda_ctl_hau_owc_sod_arw_aze_tur_tsw_ind_dyu_rus_glc_bsq_ger_sid_ven_mnd_spa_guj_moo_mcd_fbf_pan_fin_xho_dgb_est_slo_gam_geo_afr_swe_pol_por_mlt_amr_ben_hun_bem_mao_ita_bat_jpn_tml_kor_cze_grk_yor_lit_mly_krd_aeg_tag_cnt_hin_zul_dut_heb_bul_scr_eng_bos_qcu_alb_mol_rom_igb_amh_urd_anl_fre_jav_svk_bam_ukr_swt_sun_tha_tig_knd_ewe_akn_uzb_prs_nor_azi_ses_vie_chh_tsn_cic_swa	1.02609004658685	2.47706591938812	0.0150531365713306
863	mlt_scr_bam_lat_sid_heb_hau_eng_uzb_azi_swa_bat_ses_bul_guj_bsq_slo_gam_akn_cnt_rom_pan_xho_spa_dgb_swe_est_swt_moo_hun_lit_amr_geo_glc_grk_svk_ben_anl_chh_mol_fin_yor_jav_alb_mao_jpn_tml_kor_pol_ger_cic_krd_ind_hin_sod_tag_mnd_nor_igb_arw_aeg_ukr_prs_ita_ctl_qcu_rus_cze_dut_lda_owc_urd_amh_afr_mly_mcd_ewe_bos_ven_sun_tha_wly_knd_bem_tsw_aze_fre_por_tur_tsn_vie_tig_zul_fbf_dyu	-0.485701627837262	-1.15603829400615	0.250626681632459
864	aeg_ctl_igb_hin_amh_amr_sod_glc_uzb_tur_tsw_jav_tsn_grk_fre_bsq_slo_gam_moo_mnd_por_prs_fbf_dut_ven_guj_fin_ses_dgb_hun_pol_tig_geo_arw_ben_scr_lat_heb_wly_eng_est_dyu_ind_urd_mao_jpn_tml_kor_ita_pan_akn_krd_mly_swe_mlt_tag_cnt_bul_xho_svk_sid_bos_alb_lit_cze_qcu_ger_nor_afr_zul_owc_mol_anl_spa_sun_mcd_bem_rus_cic_bat_tha_chh_knd_bam_ewe_aze_ukr_rom_azi_swa_vie_hau_yor_swt_lda	0.659733417605961	1.56143388033694	0.121818034805566
865	owc_alb_bem_rus_mlt_gam_wly_bos_tur_uzb_bam_mly_dyu_grk_rom_bsq_swe_sod_ewe_cnt_ukr_arw_zul_cze_swt_ita_est_cic_xho_fin_krd_anl_geo_ger_bul_mcd_hin_aeg_amh_ben_hun_dgb_jav_afr_sun_jpn_tml_kor_spa_svk_fbf_slo_mao_glc_chh_bat_mnd_ctl_lda_por_amr_lit_urd_nor_guj_qcu_scr_lat_fre_ses_hau_eng_tig_dut_ind_prs_ven_pan_igb_tag_tha_sid_knd_tsn_yor_azi_mol_pol_aze_moo_vie_heb_akn_tsw_swa	-0.033610857621	-0.0793623427688803	0.936914940629182
866	chh_slo_cic_lit_hau_amh_anl_rom_tur_aze_tsw_ind_swt_bos_fre_bsq_spa_tig_dgb_cnt_lat_arw_xho_scr_zul_eng_est_ewe_ven_hun_pan_mlt_geo_mcd_dut_guj_ukr_gam_sid_rus_fin_yor_sun_cze_mly_jpn_tml_kor_ctl_swe_bam_por_mao_bul_heb_tag_mnd_prs_igb_glc_aeg_ita_ben_krd_nor_qcu_alb_grk_urd_lda_wly_afr_amr_ger_bat_svk_ses_mol_akn_jav_tha_owc_knd_tsn_swa_azi_hin_pol_uzb_bem_vie_sod_moo_dyu_fbf	0.4959891910973	1.17039163179056	0.24483383476844
867	gam_guj_tsn_prs_owc_sod_heb_mcd_uzb_aze_swa_mao_cic_krd_pol_bsq_ger_chh_dyu_mnd_rom_ben_ses_arw_lda_ukr_hun_xho_swt_fin_scr_hau_geo_lat_ita_svk_grk_anl_amr_hin_est_bam_mly_pan_ind_jpn_knd_kor_eng_por_dgb_bul_sun_nor_amh_jav_cnt_glc_akn_slo_mlt_ctl_cze_dut_afr_qcu_spa_rus_mol_zul_wly_lit_aeg_alb_tag_urd_bem_fre_tsw_bat_tha_sid_tml_yor_igb_azi_bos_swe_tur_ven_vie_tig_ewe_moo_fbf	-0.344410244127331	-0.815145806248485	0.417071511510555
868	mlt_cze_bam_ger_aeg_gam_amh_dut_azi_uzb_tsn_sun_moo_prs_slo_bsq_bul_hau_igb_cnt_ctl_afr_xho_pan_cic_por_hun_ewe_fbf_est_guj_owc_geo_grk_svk_scr_alb_sid_wly_eng_fin_bem_tag_rus_jav_jpn_knd_kor_ben_pol_yor_lit_ind_nor_heb_bat_mnd_mol_swa_krd_amr_hin_glc_fre_rom_qcu_arw_lat_urd_ven_sod_ukr_tig_ita_mao_spa_dgb_bos_ses_mly_tha_chh_tml_tsw_swt_aze_mcd_swe_tur_zul_vie_anl_dyu_lda_akn	0.151407846076886	0.35635505323513	0.722381865987682
869	amh_cze_moo_pol_hau_heb_amr_bos_aze_azi_dyu_mly_bam_ukr_por_bsq_alb_owc_ven_cnt_ger_rom_tsn_mol_swa_rus_hun_lda_ewe_fin_arw_chh_geo_pan_eng_ben_slo_anl_sid_prs_est_akn_jav_urd_sun_jpn_tml_kor_svk_swe_igb_mcd_tag_lit_gam_ind_mnd_afr_zul_nor_wly_ita_spa_scr_fre_qcu_guj_bul_krd_cic_tig_dut_mlt_lat_bat_ctl_ses_glc_dgb_mao_tha_sod_knd_fbf_yor_tur_hin_grk_uzb_tsw_vie_aeg_bem_swt_xho	-0.689294504447575	-1.6535946356636	0.10158169490515
870	heb_svk_ses_ben_gam_amr_wly_nor_aze_uzb_swt_mly_bam_ukr_grk_bsq_hin_amh_igb_mnd_arw_mol_tsw_cze_swa_prs_hun_dgb_moo_est_spa_hau_geo_scr_urd_lit_bos_sod_chh_por_fin_ven_jav_alb_ind_jpn_knd_kor_lat_mcd_lda_bul_sun_ita_sid_tag_cnt_dut_ewe_swe_tig_guj_krd_eng_glc_qcu_rom_ctl_afr_dyu_mlt_fre_owc_pan_bat_slo_yor_ger_bem_mao_tha_anl_tml_cic_tsn_tur_rus_pol_azi_xho_vie_aeg_fbf_akn_zul	-0.998465365005711	-2.43398763017883	0.0168434352129295
871	amh_guj_fbf_rom_amr_mlt_aeg_ger_azi_aze_ses_bat_tsw_dut_nor_bsq_lit_heb_moo_cnt_fre_pol_akn_bos_bem_grk_hun_swa_xho_fin_bul_hau_geo_scr_eng_ctl_urd_owc_anl_ben_est_cic_tag_cze_jav_jpn_knd_kor_alb_spa_igb_mol_sun_swe_sod_mly_mnd_hin_dgb_slo_gam_prs_lat_arw_rus_qcu_por_mcd_ukr_tsn_sid_pan_tig_afr_mao_ita_yor_svk_dyu_ind_tha_wly_tml_ewe_zul_uzb_krd_glc_tur_bam_vie_chh_lda_swt_ven	-0.436464501477585	-1.03564560802548	0.3030529427262
872	sod_rus_tsn_mcd_heb_sid_tig_lit_tur_azi_cic_tag_lda_glc_nor_bsq_spa_wly_igb_mnd_hin_mol_moo_krd_xho_arw_hun_dyu_yor_est_svk_amh_geo_bul_pan_fre_eng_mlt_chh_cze_fin_bem_ind_pol_bat_jpn_knd_kor_rom_dut_zul_afr_jav_lat_gam_mly_cnt_urd_ven_ita_hau_swe_bos_ger_ben_qcu_ctl_grk_guj_bam_aeg_slo_owc_alb_sun_por_ses_scr_ewe_mao_tha_anl_tml_dgb_akn_uzb_ukr_prs_aze_swt_vie_amr_fbf_tsw_swa	0.0843117206158963	0.198617566713427	0.842995465135092
873	anl_lit_xho_ita_heb_wly_amr_eng_aze_tur_dgb_mly_swa_ben_bul_bsq_dut_hau_tsn_mnd_por_svk_dyu_krd_yor_mcd_fin_swt_igb_hun_glc_gam_geo_swe_mol_rom_hin_mlt_tig_fre_est_ses_bat_cze_tag_jpn_knd_kor_urd_spa_ven_pol_mao_scr_sid_ind_cnt_arw_ewe_ctl_chh_alb_rus_grk_afr_qcu_lat_pan_prs_bem_aeg_nor_owc_ger_sun_ukr_zul_guj_lda_jav_tha_sod_tml_cic_fbf_azi_slo_bos_uzb_akn_vie_amh_moo_bam_tsw	-0.457322674930757	-1.08735351247587	0.279690698121466
874	owc_urd_bem_slo_hau_chh_gam_grk_tur_aze_zul_bat_swt_bul_arw_bsq_por_amr_lda_mnd_rus_bos_fbf_svk_cic_scr_est_moo_ewe_hun_glc_mlt_geo_afr_lit_mcd_mol_aeg_sid_eng_fin_xho_sun_dut_tag_jpn_tml_kor_ita_krd_ses_ben_mao_swe_tig_ind_cnt_nor_igb_ctl_anl_ger_pan_fre_guj_qcu_ukr_spa_lat_yor_wly_rom_sod_hin_mly_alb_tsw_pol_swa_jav_tha_heb_knd_bam_dyu_azi_cze_prs_uzb_akn_vie_amh_ven_tsn_dgb	-0.20415473903557	-0.482343898338299	0.630694999394673
875	anl_ger_bam_prs_amr_gam_tig_ukr_aze_uzb_akn_jav_yor_grk_ctl_bsq_ben_heb_ven_cnt_dut_cze_swt_lat_igb_por_est_lda_moo_fin_nor_owc_geo_eng_ita_mcd_arw_wly_sid_hin_hun_bem_tag_bos_sun_jpn_tml_kor_swe_fre_fbf_pol_mao_lit_amh_mly_mnd_alb_swa_mol_chh_slo_rus_glc_rom_qcu_scr_afr_pan_dyu_sod_krd_hau_svk_ind_bul_tsn_urd_xho_bat_tha_aeg_knd_ewe_dgb_azi_spa_guj_tur_cic_vie_mlt_zul_ses_tsw	0.209275985535704	0.492482118226698	0.623539223840277
876	anl_por_dyu_prs_hau_aeg_wly_spa_aze_tur_tsw_tag_swt_ctl_bos_bsq_mcd_mlt_fbf_cnt_rus_alb_ven_grk_ewe_nor_fin_tsn_xho_est_bul_chh_geo_scr_pan_ukr_lit_amr_heb_ita_hun_zul_bat_fre_jav_jpn_tml_kor_lat_eng_moo_mol_mly_slo_tig_mao_mnd_svk_bam_hin_owc_cze_afr_ger_arw_qcu_glc_swe_guj_yor_sod_dut_gam_pol_sun_krd_lda_ben_akn_ind_tha_sid_knd_igb_bem_uzb_urd_rom_azi_ses_vie_amh_dgb_cic_swa	-0.598508873430997	-1.42887153761377	0.156391384357875
877	sod_rus_ses_hin_hau_anl_mlt_bul_tur_aze_lda_sun_xho_lit_ita_bsq_swe_wly_fbf_mnd_svk_prs_zul_cze_cic_ukr_hun_bam_igb_fin_spa_tig_geo_scr_alb_ger_guj_amh_gam_rom_est_bem_tag_dut_jav_jpn_knd_kor_pan_ben_moo_glc_bat_arw_heb_ind_cnt_ctl_dyu_fre_aeg_bos_krd_por_grk_qcu_pol_mcd_nor_tsw_owc_slo_chh_mol_mly_lat_akn_afr_dgb_mao_tha_amr_tml_ewe_yor_azi_urd_eng_uzb_swa_vie_sid_swt_tsn_ven	-0.269727379644155	-0.63739172724419	0.525435807752086
878	hau_scr_yor_svk_tig_sod_wly_rus_uzb_azi_tsw_bat_moo_rom_afr_bsq_nor_chh_swa_mnd_hin_ctl_dyu_alb_dgb_bul_est_lda_bam_fin_eng_sid_geo_spa_swe_por_grk_anl_amr_ben_hun_cic_jav_arw_mly_jpn_tml_kor_pol_ukr_ses_urd_tag_cze_amh_ind_cnt_fre_ewe_krd_aeg_guj_dut_bos_glc_qcu_ger_slo_ita_swt_owc_lat_heb_prs_sun_mcd_ven_pan_tsn_mao_tha_gam_knd_akn_igb_aze_lit_mol_tur_xho_vie_mlt_fbf_bem_zul	0.00522317405384761	0.0123195372768597	0.990197069624121
879	mlt_hin_zul_urd_owc_chh_sod_slo_azi_tur_swt_sun_tsn_pol_ben_bsq_guj_wly_ses_cnt_svk_glc_dyu_ukr_ven_bul_fin_yor_moo_hun_arw_gam_geo_rus_por_spa_lit_anl_sid_prs_est_swa_mly_nor_bat_jpn_tml_kor_lat_mol_lda_ger_ind_fre_amr_jav_mnd_afr_igb_bos_aeg_grk_dut_swe_pan_qcu_cze_eng_krd_cic_hau_scr_tig_ita_tag_mcd_fbf_ctl_bem_mao_tha_heb_knd_xho_dgb_aze_rom_alb_uzb_ewe_vie_amh_tsw_bam_akn	0.205661879352382	0.484311090908645	0.62930372913033
880	wly_ger_dgb_nor_hau_aeg_amr_slo_uzb_aze_yor_jav_tsw_afr_krd_bsq_bul_amh_xho_mnd_ctl_mol_ses_ita_ewe_scr_fin_swa_swt_hun_dut_mlt_geo_pol_lat_alb_ben_gam_tig_glc_est_bam_bat_ukr_sun_jpn_knd_kor_cze_bos_akn_mcd_mly_urd_anl_mao_cnt_swe_fbf_prs_chh_pan_lit_arw_grk_qcu_rus_fre_por_dyu_sid_eng_sod_spa_tag_hin_moo_guj_bem_ind_tha_owc_tml_zul_lda_azi_svk_rom_tur_tsn_vie_heb_ven_igb_cic	-0.35545231454402	-0.843163017518254	0.401300665658004
881	aeg_fre_zul_rus_tig_wly_sod_svk_uzb_azi_xho_jav_ewe_glc_dut_bsq_rom_amh_swa_mnd_ger_pan_igb_cze_cic_afr_est_tsw_bem_fin_slo_sid_geo_ben_ukr_hin_spa_gam_heb_arw_hun_dyu_tag_scr_ind_jpn_tml_kor_nor_eng_akn_bos_sun_ita_chh_bat_cnt_por_ven_mol_owc_pol_prs_guj_lat_qcu_mcd_urd_bul_fbf_hau_lit_mlt_alb_mly_swe_tsn_krd_yor_mao_tha_amr_knd_ses_moo_tur_ctl_grk_aze_swt_vie_anl_lda_dgb_bam	-0.383130778655608	-0.90747210096723	0.366502634611443
882	aeg_hin_ven_por_tig_sod_amh_ukr_azi_tur_tsw_sun_xho_ger_mcd_bsq_lat_anl_dyu_mnd_eng_guj_yor_lit_bem_cze_est_bam_tsn_fin_urd_owc_geo_pan_prs_nor_bul_mlt_sid_rom_hun_zul_tag_spa_mao_jpn_knd_kor_pol_ita_ewe_glc_bat_mol_wly_mly_cnt_alb_dgb_fre_hau_dut_ctl_slo_ben_qcu_afr_rus_bos_moo_heb_swe_chh_scr_jav_svk_lda_arw_swt_ind_tha_amr_tml_akn_ses_aze_grk_krd_uzb_cic_vie_gam_fbf_igb_swa	0.00784566061958703	0.0184698127058368	0.985303627197874
883	wly_ctl_lda_svk_chh_sod_anl_dut_aze_uzb_fbf_mly_xho_por_grk_bsq_pan_gam_bem_cnt_rus_nor_bam_glc_akn_swe_est_ewe_ven_fin_krd_owc_geo_bul_lat_ukr_rom_amr_tig_alb_hun_igb_bat_pol_sun_jpn_knd_kor_slo_mol_dyu_cze_jav_mcd_hau_tag_mnd_urd_yor_guj_heb_ger_bos_arw_spa_qcu_prs_eng_fre_moo_mlt_ita_sid_hin_ind_lit_tsw_scr_zul_mao_tha_amh_tml_swa_ses_tur_ben_afr_azi_dgb_vie_aeg_cic_tsn_swt	-0.348493319914678	-0.828645631903232	0.409426596239197
884	aeg_nor_fbf_dut_mlt_hau_heb_ukr_tur_azi_lda_mao_ses_prs_hin_bsq_ita_anl_igb_mnd_ger_pol_yor_bul_cic_lat_est_dgb_dyu_hun_urd_owc_geo_mcd_afr_eng_pan_gam_chh_guj_fin_ven_ind_swe_bat_jpn_knd_kor_por_mol_tsn_rom_sun_alb_sod_mly_cnt_cze_ewe_svk_amh_krd_lit_ctl_slo_qcu_spa_arw_scr_moo_sid_rus_amr_glc_jav_fre_bem_ben_zul_tag_tha_wly_tml_akn_tsw_uzb_bos_grk_aze_swa_vie_tig_bam_swt_xho	-0.556320335017924	-1.32454775662281	0.188566932024177
885	owc_bos_lda_lat_amh_tig_hau_glc_aze_tur_ven_jav_fbf_ukr_pol_bsq_por_sid_igb_mnd_pan_eng_akn_cze_tsn_scr_est_bem_bam_hun_ita_chh_geo_guj_afr_ctl_mcd_amr_anl_bul_fin_dyu_ind_svk_mly_jpn_knd_kor_rom_rus_ses_slo_bat_lit_aeg_mao_cnt_prs_yor_nor_heb_spa_swe_ger_mol_qcu_alb_grk_urd_zul_wly_dut_sod_hin_tag_fre_xho_arw_tsw_sun_tha_mlt_tml_swt_swa_uzb_krd_ben_azi_dgb_vie_gam_ewe_cic_moo	0.0969420381297819	0.228277908609806	0.819931376016822
886	chh_guj_ses_glc_amr_owc_sod_mol_azi_aze_bem_ind_dgb_slo_scr_bsq_fre_sid_zul_mnd_pol_rom_tsw_bul_lda_cze_est_moo_bam_hun_grk_heb_geo_mcd_lit_pan_eng_mlt_tig_ukr_fin_ven_mao_urd_sun_jpn_tml_kor_dut_swe_cic_alb_tag_krd_amh_jav_cnt_lat_swa_ita_wly_spa_arw_ben_rus_qcu_ctl_afr_prs_swt_hau_ger_gam_nor_mly_svk_fbf_por_yor_bat_tha_aeg_knd_igb_xho_tur_bos_hin_uzb_tsn_vie_anl_dyu_akn_ewe	-0.932363373197585	-2.26429653726391	0.0258793391053962
887	sod_spa_bem_slo_amr_hau_chh_ben_tur_uzb_dyu_ind_yor_por_mcd_bsq_krd_mlt_ses_cnt_alb_lit_cic_ukr_zul_bos_hun_ven_akn_est_eng_amh_geo_scr_hin_svk_fre_tig_wly_urd_fin_tsw_tag_pol_mao_jpn_tml_kor_prs_ita_swt_rom_mly_nor_owc_sun_mnd_swe_swa_mol_gam_ctl_glc_grk_lat_qcu_pan_arw_cze_igb_anl_rus_aeg_bul_jav_afr_fbf_dut_bam_bat_tha_sid_knd_moo_ewe_azi_guj_ger_aze_xho_vie_heb_tsn_lda_dgb	0.501459506683866	1.18459537825344	0.239195990054321
888	hau_rus_cic_glc_chh_mlt_anl_rom_tur_aze_bam_jav_dyu_spa_arw_bsq_slo_owc_xho_mnd_swe_eng_ewe_pan_bem_nor_est_swt_yor_hun_scr_wly_geo_fre_afr_krd_grk_tig_amr_cze_fin_tsn_sun_bos_bat_jpn_knd_kor_lit_ctl_akn_ger_tag_prs_aeg_mly_cnt_hin_tsw_mol_amh_ukr_ita_ben_mcd_qcu_urd_guj_pol_ven_sod_svk_sid_lat_ind_bul_fbf_por_lda_mao_tha_gam_tml_igb_zul_azi_alb_dut_uzb_moo_vie_heb_ses_dgb_swa	-0.536041884235122	-1.27738634302347	0.20464563248996
889	anl_ben_xho_mol_gam_wly_chh_nor_aze_azi_igb_sun_yor_rom_lat_bsq_afr_hau_ses_cnt_ctl_por_tsw_alb_swa_lit_hun_bem_lda_est_guj_sid_geo_rus_cze_swe_fre_heb_owc_krd_fin_zul_mao_prs_ind_jpn_knd_kor_arw_hin_tsn_ita_tag_dut_sod_bat_mnd_glc_cic_scr_mlt_eng_mcd_ukr_pan_qcu_bul_svk_pol_ewe_amh_ger_amr_slo_jav_grk_ven_bos_bam_mly_tha_tig_tml_moo_swt_uzb_urd_spa_tur_dyu_vie_aeg_fbf_dgb_akn	-0.716703246757632	-1.72230630495707	0.0883381953470744
890	aeg_fre_moo_ita_tig_wly_mlt_prs_uzb_azi_tsn_tag_swa_afr_alb_bsq_slo_amh_ses_cnt_por_rom_bem_urd_ewe_bul_est_dyu_yor_fin_lat_sod_geo_hin_ben_swe_rus_hau_chh_arw_hun_akn_mao_grk_jav_jpn_tml_kor_lit_ukr_swt_mcd_bat_glc_owc_ind_mnd_ctl_xho_bos_anl_dut_mol_spa_scr_qcu_krd_nor_pol_lda_heb_guj_sid_eng_mly_cze_dgb_ger_ven_sun_tha_amr_knd_bam_cic_aze_svk_pan_tur_tsw_vie_gam_fbf_igb_zul	-0.117341086603827	-0.277148040437649	0.782281530648295
891	sod_ben_ven_mcd_aeg_hau_gam_alb_aze_uzb_cic_sun_dyu_prs_arw_bsq_krd_sid_swa_cnt_pol_por_dgb_cze_zul_bul_est_swt_tsn_fin_lit_amh_geo_svk_nor_mol_ukr_anl_mlt_scr_hun_fbf_bat_afr_mao_jpn_knd_kor_ita_lat_igb_eng_mly_slo_owc_jav_mnd_hin_xho_urd_heb_swe_grk_bos_ctl_qcu_glc_rom_ger_bem_wly_pan_amr_rus_ind_spa_lda_fre_ses_tag_tha_tig_tml_ewe_akn_tur_guj_dut_azi_tsw_vie_chh_moo_yor_bam	0.346012979044796	0.815343768334699	0.416958791688434
892	aeg_eng_ses_scr_anl_amr_heb_lat_tur_uzb_lda_bat_cic_bos_dut_bsq_por_mlt_swa_mnd_glc_rom_xho_pan_bam_cze_est_fbf_ewe_hun_prs_chh_geo_fre_pol_ukr_bul_owc_sod_guj_fin_igb_mly_hin_tag_jpn_tml_kor_krd_grk_ven_mcd_jav_afr_gam_sun_cnt_slo_tsw_urd_sid_ger_ctl_ita_svk_qcu_arw_alb_spa_akn_wly_nor_amh_rus_mao_mol_zul_ben_moo_ind_tha_tig_knd_dyu_tsn_azi_lit_swe_aze_yor_vie_hau_dgb_swt_bem	-0.555103580286706	-1.32039455121134	0.189943704267554
893	sod_spa_bem_por_amr_anl_amh_arw_azi_aze_xho_ind_ven_krd_hin_bsq_lit_hau_igb_cnt_fre_prs_ewe_bos_akn_pan_hun_dyu_lda_est_eng_owc_geo_rus_cze_urd_mol_tig_sid_slo_fin_tsn_sun_bul_tag_jpn_knd_kor_rom_scr_fbf_pol_mly_afr_wly_mao_mnd_guj_yor_swe_chh_lat_ben_ita_ukr_qcu_svk_mcd_dut_tsw_aeg_grk_gam_nor_bat_alb_swt_ctl_cic_jav_tha_heb_tml_bam_ses_tur_glc_ger_uzb_dgb_vie_mlt_zul_swa_moo	-0.407139707880203	-0.965868374448457	0.336615029384524
894	sod_dut_swa_scr_gam_mlt_hau_urd_aze_tur_akn_ind_bem_svk_lit_bsq_pol_wly_lda_mnd_pan_rom_tsn_rus_fbf_swe_hun_tsw_cic_est_nor_heb_geo_lat_fre_mcd_ger_sid_anl_bul_fin_swt_sun_mol_mly_jpn_knd_kor_hin_alb_dyu_glc_mao_spa_amh_jav_cnt_bos_dgb_ita_tig_slo_eng_ctl_arw_qcu_krd_guj_grk_ses_owc_afr_chh_prs_tag_ukr_xho_por_yor_bat_tha_aeg_tml_zul_ewe_azi_ben_cze_uzb_ven_vie_amr_bam_moo_igb	-1.09072579840297	-2.66935057990608	0.00896860377881561
895	anl_ukr_bem_slo_sid_wly_chh_arw_tur_aze_bam_jav_xho_dut_lit_bsq_krd_owc_tsw_cnt_spa_ita_fbf_por_akn_cze_hun_yor_lda_fin_glc_gam_geo_pan_ger_prs_afr_aeg_amh_svk_est_zul_bat_rom_ind_jpn_knd_kor_scr_grk_swa_alb_mao_mcd_hau_tag_mnd_hin_igb_nor_heb_bul_eng_pol_ctl_qcu_ben_bos_urd_tsn_mlt_rus_amr_mol_mly_lat_ewe_swe_cic_sun_tha_sod_tml_ses_moo_azi_fre_guj_uzb_ven_vie_tig_dyu_swt_dgb	-0.059247341290266	-0.139730828735506	0.88917483492169
896	owc_eng_tsw_pol_sid_gam_wly_mol_azi_tur_tsn_ind_ven_swe_rus_bsq_bul_hau_ses_mnd_arw_fre_dyu_guj_zul_por_fin_cic_akn_hun_scr_heb_geo_spa_lat_ukr_bos_tig_chh_prs_est_yor_jav_nor_tag_jpn_tml_kor_glc_mcd_igb_ctl_bat_grk_sod_mao_cnt_afr_xho_lit_mlt_krd_svk_ger_ita_qcu_slo_alb_pan_bam_amr_urd_aeg_dut_mly_hin_dgb_cze_bem_sun_tha_amh_knd_fbf_moo_uzb_rom_ben_aze_swa_vie_anl_ewe_swt_lda	0.602559057844186	1.4270303431603	0.156920041589239
897	aeg_nor_swa_slo_sod_heb_anl_prs_aze_tur_dgb_mao_ewe_ger_urd_bsq_hin_chh_ven_cnt_cze_spa_lda_eng_tsw_ctl_est_dyu_igb_hun_bul_hau_geo_fre_dut_guj_ben_tig_gam_pan_fin_fbf_mly_ita_tag_jpn_tml_kor_scr_mol_akn_mcd_ind_svk_mlt_jav_mnd_bos_bem_por_sid_arw_glc_rom_pol_qcu_swe_grk_ukr_xho_owc_rus_amh_lit_sun_afr_yor_alb_bam_bat_tha_amr_knd_ses_tsn_uzb_lat_krd_azi_zul_vie_wly_swt_moo_cic	-0.781492609400344	-1.8888332094321	0.0620304433637865
898	hau_rom_swt_scr_wly_owc_aeg_ukr_aze_uzb_bam_tag_akn_fre_mol_bsq_grk_mlt_dgb_cnt_slo_urd_ven_bos_xho_ctl_hun_yor_dyu_est_afr_sod_geo_svk_ger_rus_ben_amh_gam_eng_fin_ses_mly_glc_ind_jpn_knd_kor_cze_lit_tsn_guj_sun_hin_anl_jav_mnd_pol_lda_swe_chh_pan_spa_arw_ita_qcu_krd_dut_mcd_ewe_amr_prs_tig_por_mao_bul_bem_alb_cic_bat_tha_heb_tml_tsw_zul_azi_lat_nor_tur_swa_vie_sid_fbf_igb_moo	-0.341442771933531	-0.808941201541663	0.420613665647475
899	wly_glc_bam_spa_owc_mlt_amr_alb_uzb_tur_tsn_jav_tsw_lat_swe_bsq_afr_gam_swa_mnd_ger_krd_swt_eng_ses_ben_fin_cic_zul_est_ctl_hau_geo_slo_rom_arw_lit_sod_amh_ukr_hun_akn_mly_mcd_bat_jpn_tml_kor_por_ita_xho_bul_ind_dut_chh_sun_cnt_rus_dgb_grk_tig_guj_hin_cze_bos_qcu_svk_urd_nor_moo_heb_mol_anl_pol_mao_fre_ewe_scr_fbf_tag_tha_sid_knd_bem_ven_azi_prs_pan_aze_igb_vie_aeg_dyu_lda_yor	-0.291173484738101	-0.689506606084247	0.492221373567763
900	wly_por_moo_ukr_mlt_heb_aeg_ben_tur_azi_swt_jav_dyu_rus_bul_bsq_pol_owc_igb_mnd_eng_scr_xho_arw_akn_alb_fin_dgb_ven_hun_ita_tig_geo_mol_spa_rom_slo_sid_gam_dut_est_fbf_mly_prs_mao_jpn_tml_kor_nor_krd_lda_cze_bat_hin_anl_tag_cnt_urd_yor_ctl_amr_bos_pan_glc_ger_qcu_lat_afr_guj_bem_hau_swe_chh_fre_sun_lit_swa_grk_bam_ind_tha_sod_knd_cic_tsw_aze_mcd_svk_uzb_ses_vie_amh_ewe_zul_tsn	0.472058489971942	1.11193072182579	0.269034122001753
901	heb_ctl_igb_svk_aeg_chh_anl_urd_aze_uzb_swa_bat_tsn_mol_prs_bsq_mcd_hau_xho_mnd_ger_por_moo_swe_akn_bos_hun_fbf_lda_fin_grk_tig_geo_fre_ita_glc_guj_wly_amr_slo_est_dgb_mly_afr_jav_jpn_tml_kor_lit_nor_ven_dut_mao_rus_amh_ind_cnt_rom_bam_ukr_gam_ben_scr_cze_lat_qcu_pol_krd_pan_yor_sod_spa_owc_arw_sun_eng_dyu_alb_ses_tag_tha_sid_knd_swt_tsw_azi_bul_hin_tur_zul_vie_mlt_bem_cic_ewe	-0.824382445105158	-1.9920588582796	0.0492971464352751
[truncated: 99 more rows]
