# Supplementary material for: Future Tense and Economic Decisions: Controlling for Cultural Evolution
Source: PLoS One. 2015 Jul 17;10(7):e0132145. doi: 10.1371/journal.pone.0132145 (PMC4506144; doi:10.1371/journal.pone.0132145)
Supplement: S8 Appendix — See README files within the various sub-folders. (ZIP) [file pone.0132145.s008.zip › S3_Code/Residuals_new/PGLS/PermuteResults/permute_B_SavingsWITHINFAM_67000.csv]

	ftr	r	t	p
1	sod_rus_tsw_eng_wly_amr_mlt_hin_uzb_azi_fbf_mly_akn_lat_ukr_bsq_ben_heb_cic_cnt_dut_urd_ses_prs_dgb_cze_fin_moo_swa_hun_alb_chh_geo_grk_svk_glc_slo_anl_aeg_por_est_lda_mao_nor_bat_jpn_knd_kor_mcd_lit_zul_bos_tag_scr_sid_sun_mnd_rom_igb_fre_tig_pan_krd_ita_swe_qcu_afr_arw_guj_ven_owc_bul_gam_pol_ind_mol_tsn_spa_dyu_jav_tha_hau_tml_ewe_bam_aze_ger_ctl_tur_xho_vie_amh_swt_bem_yor	-1.08666132879898	-2.66033292779318	0.00919448979759707
2	chh_nor_dyu_por_hau_tig_amh_scr_azi_uzb_dgb_sun_yor_lat_alb_bsq_bos_owc_akn_cnt_afr_swe_lda_rus_bem_ukr_est_ven_cic_fin_grk_sod_geo_eng_prs_ctl_mol_heb_mlt_pan_hun_ses_bat_ben_mly_jpn_tml_kor_guj_arw_xho_dut_tag_urd_wly_jav_mnd_pol_swa_slo_aeg_mcd_lit_svk_bul_qcu_spa_ita_ger_tsn_amr_hin_gam_krd_ind_cze_tsw_glc_fbf_mao_tha_anl_knd_ewe_bam_aze_rom_fre_tur_swt_vie_sid_zul_moo_igb	-0.388686508224372	-0.923436993571355	0.358169215452136
3	amr_nor_moo_grk_amh_heb_mlt_pol_uzb_tur_dgb_jav_ewe_prs_spa_bsq_eng_hau_swt_mnd_ger_por_fbf_guj_ses_slo_fin_zul_bem_hun_rus_gam_geo_cze_krd_bos_ctl_anl_sod_urd_est_cic_sun_pan_tag_jpn_knd_kor_bul_alb_swa_svk_mly_hin_chh_ind_cnt_ita_yor_dut_aeg_glc_fre_rom_mcd_qcu_ben_lit_arw_xho_sid_lat_tig_scr_bat_mol_tsw_swe_dyu_mao_tha_wly_tml_bam_akn_aze_ukr_afr_azi_igb_vie_owc_tsn_ven_lda	-0.218630350182246	-0.516719537761574	0.606578574390371
4	hau_ctl_tsn_slo_mlt_tig_sod_mol_uzb_azi_ven_mly_ses_svk_lat_bsq_guj_amh_tsw_mnd_prs_ukr_dgb_bos_swt_urd_hun_swa_xho_fin_pan_aeg_geo_eng_hin_por_spa_anl_amr_ger_est_bem_bat_lit_mao_jpn_knd_kor_arw_fre_moo_alb_tag_dut_gam_ind_cnt_rom_yor_scr_wly_mcd_glc_ita_afr_qcu_swe_cze_grk_fbf_heb_nor_chh_krd_sun_ben_cic_pol_igb_jav_tha_owc_tml_akn_lda_tur_bul_rus_aze_bam_vie_sid_dyu_zul_ewe	-0.0914727054830033	-0.215867684701338	0.829563640207491
5	amh_dut_moo_krd_gam_anl_mlt_pol_aze_uzb_ses_jav_tsn_arw_slo_bsq_swe_chh_xho_cnt_urd_rom_lda_ben_bam_bos_hun_fbf_zul_fin_spa_sod_geo_fre_afr_guj_lat_heb_owc_hin_est_igb_mao_por_mly_jpn_tml_kor_ita_ctl_cic_eng_ind_ger_sid_sun_mnd_cze_ven_rus_amr_mol_lit_grk_pan_qcu_nor_mcd_prs_dgb_aeg_glc_wly_ukr_bat_scr_swa_alb_akn_tag_tha_hau_knd_ewe_tsw_azi_bul_svk_tur_bem_vie_tig_yor_dyu_swt	-0.692435357867212	-1.65979406071211	0.100324378679359
6	anl_ctl_cic_mcd_heb_sod_mlt_fre_azi_tur_swa_mly_xho_afr_nor_bsq_pol_amh_dgb_mnd_dut_cze_yor_scr_ewe_arw_fin_tsn_zul_est_eng_chh_geo_ger_mol_por_spa_owc_amr_alb_hun_tsw_tag_ben_mao_jpn_knd_kor_rus_ukr_igb_rom_bat_svk_wly_ind_cnt_lit_dyu_bul_gam_pan_ita_krd_grk_qcu_lat_prs_glc_akn_hau_slo_aeg_swe_jav_hin_bem_guj_ses_sun_tha_sid_tml_bam_fbf_aze_bos_urd_uzb_lda_vie_tig_ven_moo_swt	-0.155594570697268	-0.367198217600934	0.714305413047194
7	wly_pan_akn_ger_amh_sid_gam_nor_azi_tur_ewe_mly_swt_cze_dut_bsq_ben_anl_zul_cnt_bos_grk_igb_por_yor_rus_hun_swa_bem_fin_bul_aeg_geo_guj_lit_glc_rom_amr_tig_mol_est_dgb_ind_ctl_tag_jpn_tml_kor_slo_mcd_ven_prs_mao_swe_hau_sun_mnd_ukr_dyu_svk_mlt_pol_hin_afr_spa_qcu_eng_alb_arw_lda_heb_scr_chh_ita_jav_fre_xho_urd_tsw_bat_tha_sod_knd_tsn_moo_uzb_lat_krd_aze_ses_vie_owc_bam_cic_fbf	-0.292279814934105	-0.692481457222574	0.490360533132751
8	hau_alb_igb_pol_gam_aeg_anl_mol_tur_uzb_ven_bat_dyu_cze_svk_bsq_spa_amr_xho_mnd_scr_ctl_akn_ukr_swa_arw_est_bem_dgb_fin_pan_wly_geo_dut_guj_rom_lat_heb_tig_bos_hun_fbf_tag_bul_ind_jpn_tml_kor_swe_glc_ewe_grk_mly_lit_sod_mao_cnt_krd_tsn_hin_amh_eng_urd_rus_fre_qcu_prs_slo_ben_tsw_chh_por_owc_ger_sun_ita_bam_nor_moo_jav_tha_mlt_knd_swt_zul_aze_mcd_afr_azi_lda_vie_sid_yor_ses_cic	-0.406381906134882	-0.963217418076129	0.337936313139788
9	anl_por_ewe_svk_owc_mlt_tig_ger_tur_uzb_cic_mly_swa_alb_pol_bsq_prs_chh_bam_mnd_eng_ben_bem_dut_tsw_cze_est_dgb_swt_fin_mol_sid_geo_nor_lat_ita_swe_hau_aeg_pan_hun_ven_jav_rus_sun_jpn_knd_kor_rom_bos_fbf_urd_tag_hin_wly_ind_cnt_ukr_tsn_krd_heb_slo_afr_arw_spa_qcu_bul_ctl_guj_akn_sod_scr_amh_fre_bat_mcd_dyu_lit_zul_mao_tha_gam_tml_lda_yor_aze_grk_glc_azi_moo_vie_amr_xho_ses_igb	-0.0727667735735696	-0.171688741719818	0.864055273131638
10	amr_mcd_tsw_fre_tig_aeg_owc_bos_tur_uzb_swt_ind_cic_urd_ctl_bsq_swe_wly_dgb_cnt_cze_alb_swa_eng_yor_bul_fin_ses_bem_est_ukr_heb_geo_glc_ben_scr_arw_chh_sid_svk_hun_lda_bat_rom_mao_jpn_knd_kor_dut_rus_fbf_por_jav_slo_amh_mly_mnd_spa_igb_guj_sod_lat_hin_ita_lit_qcu_pol_afr_ger_zul_hau_mol_mlt_pan_tag_nor_bam_krd_ven_sun_tha_anl_tml_moo_xho_azi_prs_grk_aze_ewe_vie_gam_tsn_akn_dyu	-0.415293804257355	-0.987069647804025	0.326169619988127
11	gam_nor_dgb_grk_sod_sid_chh_guj_azi_uzb_akn_tag_moo_slo_por_bsq_rus_hau_swa_cnt_dut_svk_ven_swe_igb_bul_est_ewe_zul_fin_prs_wly_geo_alb_lat_scr_bos_tig_amr_ctl_hun_xho_bat_mcd_ind_jpn_knd_kor_lit_glc_tsw_pan_sun_eng_anl_mly_mnd_ben_lda_rom_heb_pol_krd_ukr_urd_qcu_mol_spa_afr_bam_amh_cze_aeg_hin_jav_fre_ses_ita_dyu_mao_tha_owc_tml_cic_bem_tur_arw_ger_aze_yor_vie_mlt_fbf_tsn_swt	0.045949787437541	0.108192713841022	0.914075907698489
12	chh_ukr_swa_krd_owc_sod_gam_mcd_aze_azi_yor_tag_ven_bul_rus_bsq_arw_mlt_fbf_cnt_afr_urd_swt_dut_akn_lit_fin_bem_bam_hun_rom_tig_geo_por_grk_pan_glc_sid_amr_ctl_est_lda_sun_mol_jav_jpn_tml_kor_alb_ben_ses_ger_bat_svk_anl_mao_mnd_slo_zul_bos_hau_guj_fre_lat_swe_qcu_cze_scr_nor_tsw_wly_pol_aeg_ita_ind_prs_cic_spa_ewe_mly_tha_heb_knd_dyu_igb_tur_eng_hin_uzb_moo_vie_amh_dgb_xho_tsn	0.0662842751270112	0.156084536014762	0.876304700326494
13	anl_rus_yor_ctl_hau_amh_sod_cze_uzb_azi_lda_sun_tsn_ben_afr_bsq_pan_tig_ewe_cnt_urd_pol_cic_bos_ven_ukr_hun_zul_xho_est_bul_heb_geo_spa_guj_fre_scr_amr_chh_nor_fin_bem_mao_lit_bat_jpn_tml_kor_dut_ger_fbf_glc_tag_hin_aeg_mly_mnd_eng_bam_mcd_wly_swe_mol_grk_lat_qcu_alb_ita_rom_dyu_gam_arw_owc_krd_ind_slo_igb_svk_swt_jav_tha_sid_knd_swa_akn_tur_prs_por_aze_ses_vie_mlt_dgb_tsw_moo	-0.243408337422507	-0.575118555927161	0.566599944573597
14	heb_mol_lda_rom_hau_owc_sod_spa_aze_tur_tsw_bat_dgb_por_dut_bsq_lit_sid_ses_cnt_bul_nor_igb_svk_bem_alb_fin_cic_swa_hun_ben_gam_geo_hin_urd_cze_slo_aeg_tig_ita_est_xho_jav_krd_mao_jpn_tml_kor_prs_guj_yor_swe_ind_mcd_anl_sun_mnd_lat_dyu_arw_chh_ukr_ger_scr_pol_qcu_afr_eng_fre_bam_mlt_grk_amr_pan_tag_rus_swt_glc_ven_mly_tha_amh_knd_ewe_moo_azi_bos_ctl_uzb_tsn_vie_wly_zul_fbf_akn	-0.0133458441631447	-0.0314649720892826	0.974966155557969
15	tig_svk_bam_ita_aeg_sid_chh_hin_uzb_aze_ses_bat_xho_mol_ben_bsq_por_hau_moo_mnd_lat_krd_fbf_pan_bem_mcd_hun_swt_tsn_fin_ukr_amr_geo_fre_lit_dut_arw_sod_owc_grk_est_lda_mly_guj_ind_jpn_knd_kor_swe_slo_akn_pol_mao_ctl_gam_sun_cnt_afr_ven_nor_heb_bul_spa_bos_rus_qcu_alb_ger_scr_dyu_amh_rom_anl_cze_tag_eng_swa_prs_zul_jav_tha_wly_tml_tsw_dgb_azi_glc_urd_tur_igb_vie_mlt_ewe_cic_yor	0.24446854778827	0.576138284620962	0.565913411426797
16	anl_eng_swa_guj_aeg_hau_sod_swe_uzb_tur_ewe_mao_zul_afr_ger_bsq_krd_sid_bem_cnt_por_hin_cic_glc_lda_ben_fin_dyu_yor_est_slo_wly_geo_bos_fre_cze_pan_amh_tig_rus_hun_swt_sun_ukr_jav_jpn_knd_kor_ctl_spa_bam_pol_bat_lit_chh_ind_mnd_alb_tsn_bul_owc_lat_arw_rom_dut_qcu_ita_grk_nor_fbf_amr_mcd_gam_svk_tag_mol_ses_urd_tsw_mly_tha_mlt_tml_moo_akn_aze_prs_scr_azi_ven_vie_heb_xho_dgb_igb	-0.653577399050364	-1.56584508303564	0.120781375829788
17	sid_mol_moo_lit_tig_chh_gam_slo_azi_aze_ewe_sun_tsn_pol_ben_bsq_prs_amr_akn_cnt_glc_svk_ses_eng_yor_scr_fin_bem_zul_hun_ukr_owc_geo_rus_por_guj_nor_hau_sod_bos_est_ven_bat_rom_jav_jpn_tml_kor_urd_afr_bam_pan_mly_hin_amh_tag_mnd_bul_tsw_cze_wly_mcd_spa_arw_krd_qcu_grk_dut_swe_dyu_heb_alb_mlt_lat_mao_ger_igb_fre_xho_ind_tha_anl_knd_dgb_fbf_uzb_ctl_ita_tur_lda_vie_aeg_swa_cic_swt	-0.438522782017721	-1.04088550270504	0.300627141335929
18	sod_lit_bem_urd_tig_gam_hau_por_aze_tur_yor_jav_tsn_arw_grk_bsq_svk_anl_igb_mnd_bul_mcd_akn_ben_bam_guj_fin_fbf_lda_est_pol_heb_geo_rus_ukr_cze_pan_aeg_sid_fre_hun_zul_ind_glc_mly_jpn_knd_kor_bos_swe_ewe_mol_sun_eng_chh_tag_cnt_afr_cic_hin_amr_prs_lat_spa_alb_qcu_scr_dut_ctl_ses_amh_ita_wly_ger_bat_krd_dyu_nor_dgb_mao_tha_owc_tml_moo_tsw_uzb_rom_slo_azi_ven_vie_mlt_xho_swt_swa	-0.757587148106429	-1.82483609299333	0.0712362217125821
19	sod_pol_zul_svk_hau_amh_aeg_ben_uzb_azi_swt_jav_ven_lit_afr_bsq_mol_wly_ses_mnd_ger_scr_tsw_slo_lda_bul_est_fbf_dyu_fin_prs_sid_geo_alb_pan_eng_ctl_owc_chh_por_hun_swa_mly_swe_sun_jpn_knd_kor_dut_ita_bem_rom_ind_krd_amr_bat_cnt_glc_moo_ukr_tig_hin_spa_grk_rus_qcu_mcd_urd_arw_igb_anl_nor_heb_bos_tag_cze_ewe_lat_xho_mao_tha_gam_tml_bam_dgb_tur_fre_guj_aze_yor_vie_mlt_akn_tsn_cic	0.238116196062625	0.560260323594338	0.576649030336955
20	aeg_grk_lda_bos_gam_chh_anl_ctl_aze_tur_igb_sun_swt_fre_hin_bsq_krd_owc_ven_mnd_slo_arw_xho_dut_dgb_prs_est_bem_cic_fin_alb_tig_geo_glc_rom_bul_ukr_sid_hau_ger_hun_yor_jav_svk_bat_jpn_knd_kor_guj_pan_ewe_lat_mao_scr_amr_mly_cnt_spa_zul_mol_amh_mcd_swe_afr_lit_qcu_pol_urd_ben_bam_heb_nor_mlt_rus_ind_ita_moo_cze_tsw_tag_tha_wly_tml_akn_dyu_azi_eng_por_uzb_swa_vie_sod_ses_fbf_tsn	-0.158521284058176	-0.373823160613993	0.70938675997921
21	tig_dut_bam_swe_sid_aeg_wly_mol_azi_uzb_bem_bat_ven_guj_ben_bsq_ukr_gam_dyu_cnt_ita_bos_igb_eng_lda_por_hun_fbf_xho_fin_glc_owc_geo_afr_alb_ger_arw_amr_hau_fre_est_ses_mly_spa_ind_jpn_knd_kor_cze_pan_yor_lat_jav_rus_sod_mao_mnd_bul_swa_rom_heb_svk_krd_nor_lit_qcu_pol_hin_scr_tsw_anl_grk_chh_slo_tag_prs_akn_mcd_ewe_sun_tha_mlt_tml_zul_swt_tur_ctl_urd_aze_cic_vie_amh_tsn_dgb_moo	-0.377358904092666	-0.893565007264863	0.373861221951588
22	gam_mol_cic_pan_sid_sod_hau_arw_tur_uzb_fbf_mao_ven_krd_bul_bsq_ger_wly_bam_cnt_afr_lit_xho_ben_ses_bos_hun_dgb_tsn_est_por_owc_geo_alb_hin_ukr_cze_tig_mlt_svk_fin_igb_sun_urd_tag_jpn_knd_kor_pol_grk_ewe_swe_bat_glc_aeg_ind_mnd_dut_dyu_lat_amr_guj_rom_ita_prs_qcu_spa_mcd_scr_swa_anl_slo_amh_rus_jav_ctl_tsw_nor_lda_mly_tha_chh_tml_moo_swt_azi_fre_eng_aze_zul_vie_heb_yor_akn_bem	-0.185513841676617	-0.43822196441027	0.662241609927719
23	anl_mcd_ewe_krd_wly_amr_tig_cze_uzb_tur_igb_mly_ven_prs_ger_bsq_glc_heb_dyu_cnt_ita_alb_swa_rus_yor_ben_hun_lda_dgb_fin_hin_owc_geo_fre_spa_lit_lat_sid_chh_nor_est_ses_bat_arw_sun_jpn_tml_kor_bul_scr_tsn_eng_mao_pan_aeg_ind_mnd_mol_akn_urd_hau_slo_ctl_guj_afr_qcu_bos_svk_grk_cic_sod_dut_gam_ukr_jav_por_moo_swe_xho_tag_tha_mlt_knd_tsw_swt_aze_rom_pol_azi_fbf_vie_amh_zul_bam_bem	-0.340282437924759	-0.805237143270973	0.422736810353454
24	anl_krd_swt_bos_aeg_amr_mlt_ita_aze_uzb_ses_mly_akn_bul_mol_bsq_slo_heb_tsn_cnt_scr_glc_bam_cze_dyu_ger_hun_bem_zul_est_swe_wly_geo_guj_arw_ctl_rom_chh_sod_urd_fin_cic_mao_afr_sun_jpn_knd_kor_lat_ukr_ven_grk_tag_nor_owc_jav_mnd_svk_dgb_pan_amh_hin_prs_ben_eng_qcu_mcd_pol_fre_fbf_sid_por_tig_spa_ind_lit_ewe_alb_yor_bat_tha_gam_tml_tsw_moo_tur_rus_dut_azi_lda_vie_hau_igb_swa_xho	-0.352414111774633	-0.834792427607321	0.405973927845864
25	gam_mcd_xho_ita_aeg_hau_anl_slo_aze_uzb_ses_jav_yor_krd_lat_bsq_scr_tig_bem_mnd_fre_afr_zul_glc_ewe_nor_est_tsn_fbf_fin_rus_owc_geo_ukr_pol_svk_spa_chh_wly_bul_hun_igb_bat_arw_tag_jpn_knd_kor_guj_dut_lda_rom_sun_por_amh_mly_cnt_ctl_bam_grk_heb_ger_cze_eng_pan_qcu_prs_hin_lit_dyu_mlt_urd_amr_swe_ind_mol_tsw_ben_swa_mao_tha_sod_tml_swt_ven_tur_bos_alb_azi_moo_vie_sid_akn_cic_dgb	0.332176171440822	0.782151493266772	0.436112449426071
26	hau_urd_zul_rus_chh_sid_amr_rom_tur_azi_bam_tag_fbf_ukr_arw_bsq_ben_gam_xho_cnt_eng_swe_akn_afr_swt_dut_est_dgb_ewe_fin_slo_sod_geo_svk_mol_spa_grk_amh_owc_por_hun_ses_bat_scr_jav_jpn_knd_kor_cze_glc_lda_nor_ind_alb_anl_mao_mnd_lit_igb_ita_heb_krd_ger_ctl_hin_qcu_pan_guj_prs_yor_mlt_bos_aeg_bul_sun_mcd_swa_lat_dyu_mly_tha_tig_tml_moo_tsn_aze_fre_pol_uzb_bem_vie_wly_cic_tsw_ven	0.509131064001362	1.20401386666914	0.231639741436334
27	sid_nor_ses_urd_heb_hau_mlt_ctl_tur_azi_swt_ind_ven_grk_glc_bsq_ger_anl_akn_mnd_eng_ita_bam_bos_tsn_mol_est_moo_tsw_fin_slo_tig_geo_krd_scr_rus_prs_sod_aeg_afr_hun_yor_mao_pol_mly_jpn_tml_kor_cze_fre_zul_hin_sun_guj_amh_bat_cnt_svk_swa_lat_gam_ukr_swe_dut_ben_qcu_arw_spa_bul_fbf_amr_rom_chh_pan_tag_alb_ewe_por_igb_jav_tha_owc_knd_dyu_lda_aze_mcd_lit_uzb_xho_vie_wly_bem_dgb_cic	-0.102091831235431	-0.24088601906909	0.810173716845021
28	hau_eng_igb_glc_amh_anl_aeg_krd_azi_tur_akn_tag_xho_por_mcd_bsq_alb_gam_cic_cnt_dut_pol_tsw_spa_dgb_slo_hun_bam_swt_fin_lat_wly_geo_arw_scr_urd_svk_owc_amr_fre_est_bem_ind_cze_jav_jpn_tml_kor_ger_rom_moo_rus_sun_bul_chh_mly_mnd_ita_tsn_grk_tig_ben_nor_swe_guj_qcu_hin_pan_bos_fbf_sid_ctl_heb_afr_mao_prs_lda_lit_zul_bat_tha_mlt_knd_yor_ven_uzb_mol_ukr_aze_ses_vie_sod_swa_dyu_ewe	-0.580343459229319	-1.38299427171102	0.169978119300528
29	aeg_slo_fbf_fre_anl_hau_gam_mol_aze_azi_dyu_mao_ewe_por_lat_bsq_krd_amr_cic_cnt_glc_guj_yor_hin_zul_spa_fin_lda_xho_est_pol_amh_geo_arw_prs_swe_urd_heb_chh_ben_hun_ses_ind_scr_tag_jpn_tml_kor_rus_grk_akn_ger_mly_lit_sid_jav_mnd_bos_igb_mcd_wly_rom_pan_ukr_ita_qcu_bul_cze_nor_tsn_mlt_alb_tig_afr_sun_dut_moo_svk_tsw_bat_tha_sod_knd_bem_ven_uzb_ctl_eng_tur_dgb_vie_owc_swa_bam_swt	-0.0975994153400006	-0.230002924383237	0.818594642266334
30	aeg_dut_yor_rus_sid_sod_heb_lat_tur_uzb_swt_tag_fbf_alb_svk_bsq_krd_owc_ses_mnd_scr_ctl_ven_mcd_ewe_glc_fin_lda_igb_est_hin_gam_geo_mol_bos_nor_guj_anl_hau_por_hun_dyu_jav_urd_bat_jpn_tml_kor_ukr_fre_tsw_ger_mao_pan_chh_sun_cnt_spa_akn_ben_amh_arw_swe_rom_cze_qcu_lit_grk_ita_cic_mlt_prs_amr_afr_mly_bul_bam_pol_moo_ind_tha_tig_knd_swa_bem_aze_slo_eng_azi_zul_vie_wly_dgb_tsn_xho	-0.24952425062702	-0.589570448562248	0.556908280779596
31	hau_nor_igb_por_owc_gam_heb_fre_tur_aze_yor_bat_bem_rom_afr_bsq_hin_amr_zul_mnd_lit_pan_bam_grk_ses_rus_hun_ven_swt_est_svk_wly_geo_mcd_ita_ger_ukr_chh_amh_scr_fin_tsw_tag_spa_jav_jpn_tml_kor_swe_bul_akn_glc_mao_guj_sod_sun_cnt_arw_swa_alb_mlt_pol_krd_cze_slo_qcu_ben_eng_mol_fbf_sid_dut_tig_bos_ind_urd_lda_lat_moo_mly_tha_aeg_knd_xho_dgb_uzb_prs_ctl_azi_ewe_vie_anl_cic_dyu_tsn	-0.806473828052301	-1.94249563770847	0.0551023578522816
32	heb_grk_tsn_swe_chh_aeg_gam_afr_uzb_azi_ewe_ind_ses_mol_urd_bsq_eng_sid_ven_mnd_fre_lat_igb_ita_akn_slo_hun_dyu_swt_fin_cze_anl_geo_rus_pan_hin_prs_wly_tig_arw_est_dgb_mly_svk_jav_jpn_knd_kor_por_rom_moo_bos_sun_ger_sod_bat_cnt_ukr_fbf_nor_owc_ben_mcd_alb_dut_qcu_lit_pol_scr_cic_mlt_bul_amh_glc_mao_spa_lda_guj_yor_tag_tha_amr_tml_bam_swa_tur_ctl_krd_aze_bem_vie_hau_tsw_xho_zul	-0.989060536042115	-2.411057318542	0.0178718693118043
33	anl_nor_dgb_afr_mlt_owc_chh_ben_aze_azi_tsw_bat_ses_scr_cze_bsq_slo_hau_ven_mnd_ita_hin_yor_arw_fbf_bos_est_moo_dyu_hun_pol_heb_geo_rus_grk_swe_mcd_gam_amh_svk_fin_bem_mao_lat_tag_jpn_knd_kor_spa_pan_tsn_por_sun_mol_sod_jav_cnt_rom_zul_fre_wly_bul_dut_ger_ukr_qcu_lit_eng_ctl_xho_tig_krd_aeg_glc_ind_urd_lda_alb_igb_mly_tha_amr_tml_swa_ewe_uzb_prs_guj_tur_swt_vie_sid_bam_akn_cic	-0.33174213055782	-0.785598975870704	0.434099396872865
34	sid_ukr_lda_glc_heb_sod_wly_slo_uzb_azi_yor_tag_dyu_pan_swe_bsq_scr_tig_xho_cnt_por_ben_bem_grk_swa_ctl_est_akn_bam_fin_afr_mlt_geo_arw_svk_krd_ger_anl_amh_prs_hun_tsw_mly_spa_jav_jpn_knd_kor_urd_rom_ven_dut_sun_eng_aeg_ind_mnd_mcd_ewe_bul_hau_lit_lat_cze_hin_qcu_guj_ita_rus_zul_gam_alb_chh_mol_mao_pol_cic_nor_fbf_bat_tha_owc_tml_tsn_swt_aze_bos_fre_tur_moo_vie_amr_igb_ses_dgb	0.319095418860535	0.751258362256304	0.454394045050728
35	aeg_guj_ewe_spa_tig_amr_anl_slo_aze_tur_fbf_tag_swt_ukr_ctl_bsq_dut_amh_ven_mnd_nor_ger_dgb_ben_dyu_urd_fin_swa_cic_est_bul_sod_geo_hin_rom_arw_lit_chh_mlt_pan_hun_igb_sun_fre_mao_jpn_knd_kor_prs_ita_akn_swe_jav_afr_heb_bat_cnt_scr_tsn_mcd_sid_cze_eng_por_svk_qcu_lat_pol_mol_bam_wly_glc_gam_krd_mly_alb_moo_rus_zul_ind_tha_hau_tml_ses_xho_uzb_bos_grk_azi_tsw_vie_owc_bem_yor_lda	-0.62256122281281	-1.48742390856824	0.140285667564191
36	anl_bul_ewe_pan_hau_aeg_sod_hin_aze_uzb_moo_tag_swt_urd_ctl_bsq_arw_heb_dyu_cnt_svk_lat_tsw_spa_zul_mol_hun_bem_dgb_est_krd_tig_geo_swe_ben_slo_rus_amh_sid_alb_fin_yor_sun_ita_ind_jpn_knd_kor_fre_eng_fbf_lit_mao_scr_amr_mly_mnd_guj_ven_dut_mlt_bos_cze_mcd_nor_qcu_por_grk_pol_xho_wly_ukr_gam_glc_bat_rom_cic_afr_ses_jav_tha_chh_tml_igb_tsn_tur_prs_ger_azi_bam_vie_owc_swa_lda_akn	-0.402789126121487	-0.95474780120017	0.342180373284264
37	heb_por_yor_slo_wly_tig_mlt_spa_aze_tur_ewe_jav_dgb_swe_ctl_bsq_eng_sod_lda_cnt_glc_urd_cic_pol_igb_bul_fin_zul_swt_est_guj_amr_geo_scr_lit_rus_ger_aeg_hau_arw_hun_ven_mly_alb_sun_jpn_tml_kor_pan_hin_moo_mcd_ind_nor_sid_tag_mnd_ben_ses_rom_owc_lat_cze_grk_ita_qcu_afr_dut_prs_xho_anl_svk_gam_mol_mao_krd_akn_ukr_swa_bat_tha_chh_knd_tsw_bem_uzb_bos_fre_azi_tsn_vie_amh_dyu_bam_fbf	-0.385427197082951	-0.913381233057849	0.363403941948708
38	owc_eng_moo_slo_sid_tig_sod_bul_uzb_tur_akn_mao_bam_guj_prs_bsq_lit_aeg_fbf_cnt_ger_grk_xho_bos_dgb_alb_est_igb_yor_fin_swe_mlt_geo_urd_cze_pan_fre_wly_anl_krd_hun_dyu_sun_dut_jav_jpn_knd_kor_pol_lat_swa_mol_tag_ctl_gam_bat_mnd_nor_tsn_svk_amr_arw_por_scr_spa_qcu_hin_ben_rus_swt_chh_glc_hau_mcd_mly_ita_bem_ukr_lda_ind_tha_amh_tml_tsw_zul_aze_rom_afr_azi_ses_vie_heb_ewe_cic_ven	-0.333398541003131	-0.788866499473178	0.432196472032867
39	amr_ben_cic_mol_anl_gam_hau_glc_uzb_aze_ewe_ind_bem_fre_pol_bsq_por_chh_ven_cnt_rus_nor_tsw_ukr_dgb_ita_est_igb_moo_hun_lit_wly_geo_grk_ger_lat_arw_aeg_tig_alb_fin_lda_tag_slo_mly_jpn_tml_kor_svk_pan_akn_urd_mao_hin_heb_jav_mnd_scr_dyu_spa_mlt_rom_ctl_guj_cze_qcu_krd_bul_prs_xho_owc_bos_amh_afr_bat_mcd_bam_swe_ses_sun_tha_sod_knd_fbf_zul_tur_dut_eng_azi_swa_vie_sid_yor_tsn_swt	0.106508575081427	0.250604531879542	0.80267269500387
40	hau_krd_bam_rom_aeg_wly_sod_lit_uzb_azi_yor_mao_igb_hin_grk_bsq_ger_chh_dyu_mnd_por_ctl_xho_ben_dgb_swe_fin_ewe_cic_hun_mcd_heb_geo_fre_arw_svk_lat_amh_anl_prs_est_tsn_sun_slo_jav_jpn_tml_kor_rus_alb_swa_scr_ind_nor_sid_bat_cnt_pan_ven_pol_mlt_bul_bos_cze_glc_qcu_eng_urd_dut_zul_owc_ita_tig_spa_mly_guj_lda_afr_ses_tag_tha_gam_knd_akn_moo_tur_mol_ukr_aze_tsw_vie_amr_fbf_swt_bem	-0.380973267696627	-0.903285445457614	0.368708180892459
41	wly_bul_yor_guj_mlt_sod_anl_fre_aze_tur_dyu_mao_ewe_dut_cze_bsq_rus_hau_cic_mnd_mcd_ctl_swt_ukr_igb_nor_est_bem_lda_hun_arw_amh_geo_hin_spa_rom_grk_tig_owc_slo_fin_akn_tag_alb_sun_jpn_knd_kor_ben_ger_fbf_lat_mly_lit_heb_ind_cnt_krd_zul_scr_amr_mol_pan_por_bos_qcu_afr_swe_glc_xho_sid_ita_gam_svk_bat_eng_bam_urd_ven_jav_tha_aeg_tml_moo_tsw_azi_pol_prs_uzb_dgb_vie_chh_ses_tsn_swa	0.0447038397061532	0.105177054037848	0.916461833254963
42	owc_krd_xho_nor_hau_heb_amh_pol_aze_tur_lda_ind_igb_ita_alb_bsq_fre_gam_akn_cnt_hin_prs_swt_mcd_cic_bos_fin_ses_fbf_est_grk_aeg_geo_bul_ctl_ben_slo_sid_tig_svk_hun_bem_tag_glc_bat_jpn_knd_kor_rom_scr_tsw_pan_jav_urd_anl_mao_mnd_lat_dgb_swe_amr_cze_ukr_arw_mol_qcu_por_afr_spa_moo_chh_guj_sod_eng_mly_ger_ewe_dut_ven_sun_tha_mlt_tml_bam_tsn_azi_lit_rus_uzb_yor_vie_wly_zul_swa_dyu	0.0800672628060676	0.188400852924322	0.850972931546983
43	amh_ukr_swa_ger_anl_tig_aeg_ben_tur_uzb_dgb_mly_yor_spa_scr_bsq_dut_sod_ses_cnt_eng_bos_ven_grk_tsn_svk_hun_xho_ewe_est_nor_sid_geo_afr_prs_guj_swe_heb_mlt_urd_fin_bam_mao_cze_jav_jpn_knd_kor_krd_por_moo_ctl_ind_pan_owc_tag_mnd_fre_dyu_lit_amr_mcd_rom_lat_alb_qcu_rus_ita_mol_zul_hau_glc_chh_arw_sun_hin_cic_slo_tsw_bat_tha_wly_tml_igb_akn_aze_pol_bul_azi_lda_vie_gam_fbf_bem_swt	-0.121447778530056	-0.286353085705712	0.775244631464585
44	sod_afr_zul_krd_heb_wly_hau_cze_azi_uzb_lda_bat_tsw_por_dut_bsq_mcd_mlt_tsn_mnd_glc_prs_bam_rus_igb_pol_hun_cic_akn_est_scr_anl_geo_eng_bul_pan_guj_amr_chh_arw_fin_swt_mly_hin_jav_jpn_knd_kor_ctl_spa_yor_rom_sun_svk_amh_tag_cnt_ger_fbf_lat_tig_mol_grk_alb_ukr_qcu_lit_fre_slo_ses_sid_bos_owc_ben_mao_urd_dgb_swe_xho_ind_tha_aeg_tml_ven_moo_aze_ita_nor_tur_bem_vie_gam_dyu_swa_ewe	-0.559037653618745	-1.33157021517195	0.186256049349487
45	amr_dut_fbf_nor_sod_sid_anl_bos_uzb_azi_dyu_ind_ewe_slo_guj_bsq_lit_owc_ses_mnd_afr_scr_akn_svk_yor_alb_hun_bem_moo_est_pan_amh_geo_spa_eng_prs_ukr_chh_gam_por_fin_xho_tag_mol_bat_jpn_tml_kor_rus_pol_swt_swe_jav_urd_aeg_sun_cnt_fre_cic_cze_heb_glc_lat_ita_mcd_qcu_krd_bul_arw_bam_hau_ger_tig_rom_mly_grk_swa_ben_dgb_mao_tha_wly_knd_tsn_zul_aze_ctl_hin_tur_igb_vie_mlt_ven_lda_tsw	-0.184598263953363	-0.435754078674491	0.664024926988019
46	amr_rus_tsw_dut_sid_owc_hau_rom_aze_azi_zul_bat_igb_pol_alb_bsq_guj_heb_cic_mnd_spa_glc_fbf_krd_ven_prs_est_xho_swt_fin_cze_aeg_geo_slo_svk_hin_swe_tig_sod_lit_hun_bem_ind_lat_mao_jpn_tml_kor_ukr_ita_akn_afr_jav_urd_anl_sun_cnt_por_yor_bos_wly_grk_mcd_mol_bul_qcu_ger_arw_fre_bam_gam_pan_amh_eng_tag_ben_swa_ctl_dyu_mly_tha_chh_knd_ses_tsn_uzb_scr_nor_tur_moo_vie_mlt_ewe_dgb_lda	-0.705637384461833	-1.69164462483491	0.0940621332839935
47	wly_rus_fbf_cze_anl_tig_aeg_nor_azi_aze_lda_bat_tsn_hin_ger_bsq_guj_heb_moo_mnd_eng_bos_tsw_swe_dgb_ctl_est_swa_ewe_fin_lat_amr_geo_afr_prs_krd_svk_sod_mlt_rom_hun_cic_tag_dut_mly_jpn_knd_kor_glc_por_ses_ben_jav_scr_chh_mao_cnt_slo_xho_arw_sid_spa_grk_fre_alb_qcu_pol_lit_bul_bam_amh_ukr_hau_ita_ind_urd_zul_mcd_bem_sun_tha_owc_tml_dyu_yor_uzb_pan_mol_tur_swt_vie_gam_akn_igb_ven	-0.414027308064276	-0.982585075562721	0.328361029594973
48	gam_rom_akn_grk_anl_hau_sod_ben_uzb_azi_xho_tag_moo_arw_urd_bsq_prs_tig_bam_cnt_ita_por_tsw_bos_yor_slo_est_dyu_cic_hun_spa_wly_geo_afr_svk_alb_mcd_owc_sid_hin_fin_ewe_bat_scr_jav_jpn_knd_kor_fre_bul_lda_nor_mly_ukr_aeg_ind_mnd_krd_swt_eng_heb_glc_ger_lit_pol_qcu_guj_dut_pan_ses_mlt_ctl_amr_mol_sun_rus_igb_lat_ven_mao_tha_amh_tml_swa_tsn_aze_cze_swe_tur_fbf_vie_chh_zul_dgb_bem	1.0326639991583	2.46727606975573	0.0154443361361059
49	gam_bul_swt_pan_mlt_owc_sod_krd_aze_uzb_igb_sun_bam_arw_nor_bsq_rom_amr_tsn_mnd_scr_pol_zul_fre_dgb_alb_fin_xho_ewe_est_urd_chh_geo_bos_cze_dut_lat_wly_hau_lit_hun_akn_tag_por_ind_jpn_knd_kor_guj_swe_yor_eng_bat_ukr_tig_mly_cnt_slo_moo_mol_anl_rus_glc_grk_svk_qcu_hin_spa_mcd_ven_aeg_ger_amh_afr_mao_prs_fbf_ita_swa_jav_tha_sid_tml_ses_dyu_tur_ctl_ben_azi_tsw_vie_heb_cic_lda_bem	0.0208752989615251	0.0491855888392583	0.960876874846186
50	aeg_lit_cic_svk_sid_chh_heb_urd_uzb_tur_zul_mao_ven_guj_grk_bsq_alb_wly_dyu_cnt_ben_rus_igb_hin_moo_slo_hun_dgb_yor_est_spa_gam_geo_pan_ukr_lat_dut_hau_amh_mol_fin_bem_sun_rom_jav_jpn_tml_kor_por_eng_tsn_ita_tag_ctl_tig_ind_mnd_fre_bam_glc_owc_scr_bul_arw_bos_qcu_nor_afr_ger_swt_sod_krd_amr_mcd_mly_cze_lda_prs_fbf_bat_tha_mlt_knd_akn_xho_aze_swe_pol_azi_swa_vie_anl_ses_ewe_tsw	-0.514496166063768	-1.22490877251883	0.223703053521741
51	anl_spa_bem_arw_gam_mlt_amh_fre_uzb_azi_akn_jav_ses_slo_ben_bsq_ita_tig_tsn_mnd_krd_ger_lda_por_moo_rus_fin_zul_ven_hun_mol_chh_geo_pan_bul_bos_svk_aeg_sod_urd_est_bam_ind_hin_sun_jpn_knd_kor_ukr_lit_fbf_mcd_bat_nor_amr_mao_cnt_pol_igb_grk_owc_eng_glc_scr_alb_qcu_afr_swe_prs_dgb_sid_rom_hau_ctl_tag_dut_swa_lat_ewe_mly_tha_wly_tml_dyu_cic_aze_guj_cze_tur_swt_vie_heb_yor_tsw_xho	-0.45081679836332	-1.07101595866701	0.286933894162415
52	sid_rus_swa_cze_tig_anl_wly_grk_azi_aze_bem_tag_dyu_glc_afr_bsq_svk_hau_cic_cnt_swe_dut_dgb_hin_akn_mcd_est_bam_igb_hun_fre_aeg_geo_krd_spa_ben_bos_heb_mlt_ukr_fin_ewe_ind_urd_mao_jpn_knd_kor_lat_pol_ses_ita_mly_eng_owc_sun_mnd_guj_ven_arw_gam_slo_alb_ger_pan_qcu_prs_ctl_bul_swt_amr_rom_chh_scr_jav_mol_yor_lit_tsw_bat_tha_sod_tml_moo_zul_tur_nor_por_uzb_tsn_vie_amh_lda_fbf_xho	-0.661432179657188	-1.58313898435559	0.11678471537207
53	gam_mcd_swt_rus_hau_anl_mlt_ita_azi_aze_ven_jav_dyu_ukr_spa_bsq_cze_wly_zul_mnd_swe_bul_swa_urd_fbf_grk_hun_yor_xho_fin_ctl_aeg_geo_por_bos_lat_scr_sod_amh_pan_est_lda_ind_hin_bat_jpn_knd_kor_arw_eng_cic_dut_mly_slo_amr_tag_cnt_svk_igb_krd_heb_pol_guj_ger_rom_qcu_mol_prs_alb_ewe_tig_ben_chh_nor_mao_glc_akn_fre_tsw_sun_tha_owc_tml_dgb_ses_tur_afr_lit_uzb_bam_vie_sid_bem_tsn_moo	0.198682865090554	0.468792597505942	0.640314933245474
54	amh_dut_moo_mcd_aeg_sod_mlt_hin_uzb_azi_ewe_jav_dyu_fre_bos_bsq_alb_anl_swt_mnd_rom_swe_cic_grk_dgb_mol_hun_igb_swa_fin_cze_wly_geo_arw_spa_ger_eng_gam_owc_afr_est_tsn_sun_bul_bat_jpn_knd_kor_guj_pan_ven_nor_mly_pol_hau_tag_cnt_ukr_zul_glc_chh_ita_krd_urd_lat_qcu_ctl_por_prs_xho_sid_ben_heb_rus_mao_scr_lda_slo_fbf_ind_tha_amr_tml_tsw_akn_aze_svk_lit_tur_ses_vie_tig_bem_yor_bam	-0.168642955336673	-0.397326028750484	0.692037495059752
55	owc_bos_lda_guj_amr_sid_hau_mol_aze_uzb_tsn_sun_igb_grk_ukr_bsq_alb_tig_ewe_cnt_mcd_ctl_swa_cze_akn_eng_fin_dgb_cic_est_lit_anl_geo_dut_swe_arw_hin_heb_mlt_lat_hun_bam_bat_prs_tag_jpn_tml_kor_ben_nor_bem_bul_jav_glc_chh_mao_mnd_spa_moo_rom_aeg_afr_por_ita_pol_qcu_svk_rus_urd_yor_amh_pan_sod_slo_ind_fre_zul_krd_tsw_mly_tha_gam_knd_ses_xho_azi_ger_scr_tur_swt_vie_wly_dyu_fbf_ven	0.0700473329879972	0.165107748885187	0.869217536474116
56	heb_swe_lda_ctl_chh_tig_anl_afr_tur_uzb_bem_tag_fbf_mol_pan_bsq_spa_owc_akn_mnd_rom_bos_dyu_lit_ses_grk_hun_moo_zul_fin_krd_sod_geo_svk_mcd_prs_slo_sid_amh_arw_est_ewe_bat_cze_mao_jpn_tml_kor_ben_pol_cic_eng_sun_scr_aeg_ind_cnt_urd_swt_bul_amr_nor_alb_por_ger_qcu_fre_ita_glc_tsw_hau_lat_mlt_guj_mly_ukr_dgb_dut_igb_jav_tha_wly_knd_xho_bam_azi_hin_rus_aze_tsn_vie_gam_yor_ven_swa	0.83730828267506	1.99268627359135	0.0492271358353453
57	amr_prs_zul_pol_aeg_amh_anl_rom_azi_aze_tsw_bat_xho_bul_bos_bsq_grk_sid_ses_cnt_swe_arw_lda_ben_tsn_urd_hun_fbf_bem_fin_ctl_sod_geo_dut_por_mcd_spa_owc_hau_nor_est_cic_mly_cze_ind_jpn_tml_kor_fre_alb_dyu_eng_mao_ger_tig_tag_mnd_hin_moo_ita_chh_guj_krd_lit_slo_qcu_scr_rus_pan_ewe_mlt_glc_gam_mol_sun_svk_akn_ukr_igb_jav_tha_heb_knd_ven_bam_uzb_lat_afr_tur_swa_vie_wly_yor_dgb_swt	-0.0534270163194444	-0.125839637112483	0.900130509882023
58	gam_slo_swt_lat_amh_hau_sid_eng_tur_azi_bam_mly_dgb_alb_prs_bsq_grk_chh_bem_mnd_bul_urd_tsw_guj_igb_hin_fin_moo_ewe_hun_svk_mlt_geo_scr_rom_pan_nor_owc_tig_ukr_est_tsn_bat_mol_tag_jpn_knd_kor_afr_ger_fbf_cze_jav_por_sod_sun_cnt_dut_ven_arw_amr_mcd_krd_swe_fre_qcu_ben_ctl_pol_yor_aeg_ita_wly_spa_ind_rus_dyu_bos_lda_mao_tha_heb_tml_cic_ses_aze_glc_lit_uzb_zul_vie_anl_swa_akn_xho	-0.172317617788355	-0.407110585425721	0.684862271414759
59	anl_ukr_moo_afr_gam_sid_aeg_mol_azi_aze_zul_jav_xho_urd_slo_bsq_ben_amh_lda_cnt_bos_swe_swa_glc_bem_svk_hun_akn_cic_fin_bul_heb_geo_spa_ctl_prs_ger_mlt_amr_rus_est_tsn_mao_scr_tag_jpn_tml_kor_dut_fre_ses_por_mly_mcd_chh_sun_mnd_krd_yor_nor_sod_grk_eng_rom_guj_qcu_pol_hin_arw_ewe_tig_lat_wly_lit_ind_alb_igb_ita_swt_bat_tha_owc_knd_fbf_dyu_tur_pan_cze_uzb_dgb_vie_hau_bam_ven_tsw	-1.08111226312638	-2.65257633676592	0.00939290151763129
60	heb_mol_dyu_bos_sid_anl_owc_lit_aze_azi_ven_jav_tsn_afr_cze_bsq_scr_tig_cic_mnd_por_glc_zul_nor_bem_prs_fin_swt_swa_hun_ctl_wly_geo_rom_bul_krd_fre_mlt_sod_svk_est_ewe_tag_ita_ind_jpn_knd_kor_lat_urd_lda_slo_mly_hin_amr_sun_cnt_pan_bam_alb_chh_ukr_pol_grk_dut_qcu_arw_ger_spa_moo_amh_ben_gam_swe_bat_guj_fbf_rus_akn_mao_tha_hau_tml_ses_igb_tur_mcd_eng_uzb_dgb_vie_aeg_yor_xho_tsw	-0.825669651110382	-1.99282668176291	0.0492114799005026
61	hau_krd_xho_dut_owc_wly_sid_alb_tur_aze_dyu_jav_yor_ger_ctl_bsq_afr_heb_tsw_mnd_glc_lat_zul_bos_tsn_ben_est_ven_bem_hun_spa_anl_geo_mol_grk_swe_rom_sod_chh_cze_fin_cic_sun_eng_bat_jpn_tml_kor_guj_rus_fbf_prs_ind_pan_aeg_mly_cnt_lit_bam_slo_amh_nor_urd_fre_ukr_qcu_svk_arw_hin_moo_gam_bul_tig_por_mao_ita_dgb_mcd_ewe_tag_tha_amr_knd_swt_ses_uzb_pol_scr_azi_akn_vie_mlt_swa_lda_igb	-0.971922661975038	-2.36375118410497	0.0201718274921115
62	amh_pan_ses_urd_aeg_wly_sid_lit_tur_uzb_lda_sun_yor_arw_dut_bsq_ukr_chh_xho_cnt_ita_rom_cic_glc_ven_ben_fin_swt_swa_est_por_heb_geo_ctl_fre_krd_rus_gam_tig_hin_hun_igb_mly_ger_jav_jpn_tml_kor_lat_pol_dgb_cze_ind_bul_mlt_tag_mnd_bos_bam_afr_owc_svk_spa_nor_swe_qcu_guj_scr_eng_tsn_amr_grk_hau_mol_bat_alb_fbf_prs_moo_mao_tha_anl_knd_dyu_bem_aze_slo_mcd_azi_ewe_vie_sod_zul_tsw_akn	-0.0124391494918341	-0.0293003985602649	0.976687795296981
63	owc_ctl_ewe_alb_heb_sod_sid_prs_azi_uzb_ses_mao_igb_glc_cze_bsq_bos_gam_lda_cnt_hin_rus_zul_fre_swa_bul_est_bam_bem_hun_slo_amh_geo_lit_spa_mcd_ben_wly_aeg_ger_fin_xho_tag_svk_mly_jpn_knd_kor_rom_pol_yor_ukr_jav_grk_anl_bat_mnd_ita_ven_krd_amr_urd_lat_arw_afr_qcu_guj_swe_por_fbf_tig_eng_hau_dut_ind_scr_tsn_mol_moo_sun_tha_chh_tml_dyu_cic_aze_nor_pan_tur_tsw_vie_mlt_akn_dgb_swt	0.641129703988018	1.51490376976022	0.133188253900104
64	heb_afr_igb_glc_amh_wly_aeg_svk_uzb_azi_akn_bat_swa_por_lit_bsq_grk_sod_ewe_cnt_hin_guj_dyu_cze_bam_ukr_est_dgb_lda_fin_ger_gam_geo_krd_urd_mcd_mol_hau_chh_eng_hun_bem_tag_pol_mao_jpn_tml_kor_bos_rom_moo_ctl_sun_alb_amr_mly_mnd_spa_fbf_prs_sid_lat_pan_dut_ita_qcu_rus_fre_swe_swt_mlt_nor_tig_scr_ind_slo_yor_arw_cic_jav_tha_anl_knd_tsw_ses_tur_ben_bul_aze_xho_vie_owc_zul_tsn_ven	-0.208406874770208	-0.492047876641811	0.623844988458923
65	mlt_nor_swa_ita_sid_gam_owc_ger_tur_azi_tsn_mly_lda_lat_swe_bsq_hin_tig_tsw_mnd_afr_mol_ven_bos_bem_alb_est_yor_zul_fin_prs_hau_geo_spa_ctl_svk_por_wly_amr_rus_hun_bam_mao_ben_ind_jpn_knd_kor_eng_pan_akn_guj_tag_scr_aeg_jav_cnt_arw_dyu_rom_anl_bul_dut_lit_urd_qcu_fre_pol_ukr_cic_amh_slo_chh_grk_bat_mcd_moo_krd_igb_sun_tha_heb_tml_ewe_xho_aze_glc_cze_uzb_swt_vie_sod_ses_fbf_dgb	0.0845610790519599	0.199025292709463	0.842677436117703
66	chh_lit_bam_mol_gam_amh_amr_por_uzb_azi_tsn_jav_ses_ben_ger_bsq_bul_tig_cic_mnd_arw_pol_igb_glc_tsw_spa_hun_moo_fbf_est_dut_hau_geo_nor_svk_rom_urd_sod_mlt_prs_fin_dgb_tag_cze_sun_jpn_knd_kor_mcd_krd_xho_grk_bat_guj_anl_mao_cnt_slo_lda_ita_heb_lat_ukr_eng_fre_qcu_ctl_hin_swe_swa_sid_alb_wly_rus_mly_bos_dyu_scr_ewe_ind_tha_aeg_tml_yor_zul_tur_pan_afr_aze_swt_vie_owc_ven_bem_akn	-0.557309215026939	-1.32921583393358	0.187028424694868
67	aeg_ukr_tsw_scr_chh_gam_owc_pan_aze_tur_yor_mao_bam_por_ger_bsq_mol_mlt_cic_cnt_afr_hin_zul_cze_xho_alb_hun_moo_dgb_est_bul_amr_geo_guj_arw_glc_urd_sid_amh_spa_fin_lda_sun_krd_ind_jpn_tml_kor_ita_dut_tsn_rus_jav_rom_wly_bat_mnd_lat_fbf_svk_hau_prs_grk_eng_swe_qcu_ctl_nor_lit_swa_sod_pol_anl_slo_mly_mcd_ses_fre_ven_tag_tha_tig_knd_ewe_dyu_uzb_bos_ben_azi_swt_vie_heb_akn_bem_igb	-0.394752051317868	-0.93617818227688	0.351606142856589
68	aeg_mol_dyu_ctl_hau_sod_wly_urd_tur_uzb_akn_ind_xho_mcd_ita_bsq_fre_gam_swa_mnd_lit_ukr_igb_scr_bem_eng_hun_zul_bam_est_alb_amr_geo_hin_ben_guj_arw_owc_chh_svk_fin_ses_sun_bos_bat_jpn_knd_kor_pol_swe_tsn_por_mao_nor_anl_tag_cnt_prs_dgb_grk_amh_rus_afr_bul_krd_qcu_ger_lat_cze_tsw_tig_slo_sid_glc_jav_pan_lda_spa_fbf_mly_tha_mlt_tml_ewe_yor_azi_rom_dut_aze_cic_vie_heb_swt_moo_ven	-0.701972721389621	-1.6866442187227	0.0950236668768788
69	sid_scr_ewe_hin_sod_owc_hau_krd_uzb_aze_dgb_bat_tsn_bul_swe_bsq_ger_amh_swt_mnd_guj_glc_tsw_mol_lda_spa_fin_akn_swa_est_ita_chh_geo_alb_ctl_lit_dut_mlt_tig_nor_hun_yor_ind_pol_mao_jpn_tml_kor_ben_eng_bem_prs_tag_bos_anl_mly_cnt_svk_moo_mcd_wly_rus_afr_rom_grk_qcu_fre_lat_urd_zul_heb_cze_gam_ukr_jav_pan_dyu_slo_igb_sun_tha_amr_knd_xho_ses_tur_arw_por_azi_cic_vie_aeg_fbf_ven_bam	-0.362483942761281	-0.859364928800819	0.392348950179652
70	owc_rus_igb_fre_amh_aeg_sid_pan_tur_aze_yor_sun_dyu_bos_scr_bsq_spa_amr_moo_cnt_hin_lat_zul_por_ven_arw_hun_swt_tsw_est_afr_heb_geo_bul_dut_ben_slo_mlt_hau_svk_fin_ses_jav_ita_tag_jpn_knd_kor_glc_pol_tsn_mcd_ind_mol_anl_mao_mnd_rom_akn_eng_gam_cze_alb_guj_grk_qcu_ukr_prs_ger_dgb_wly_swe_sod_ctl_mly_nor_bam_urd_lda_bat_tha_chh_tml_swa_ewe_azi_lit_krd_uzb_cic_vie_tig_bem_fbf_xho	-0.254216868885765	-0.600206050901374	0.549828695302805
71	chh_grk_ewe_ctl_sid_heb_aeg_lat_aze_uzb_fbf_jav_cic_svk_dut_bsq_bul_hau_tsw_cnt_prs_por_swa_hin_tsn_eng_est_moo_bam_fin_pan_wly_geo_cze_krd_spa_rom_tig_anl_alb_hun_xho_ind_lit_mao_jpn_knd_kor_ukr_ger_zul_rus_bat_mcd_mlt_tag_mnd_ben_ven_swe_gam_bos_afr_fre_ita_qcu_mol_slo_scr_akn_amr_guj_sod_glc_mly_pol_bem_nor_lda_sun_tha_owc_tml_dyu_ses_tur_urd_arw_azi_swt_vie_amh_igb_dgb_yor	-0.532301028311492	-1.26748170633389	0.208147576541111
72	mlt_pol_ewe_glc_aeg_chh_anl_afr_aze_uzb_akn_jav_tsn_ben_dut_bsq_mcd_amr_cic_mnd_grk_urd_dgb_bos_ses_ita_est_moo_bam_hun_por_tig_geo_alb_hin_guj_cze_heb_owc_arw_fin_dyu_mao_scr_ind_jpn_tml_kor_eng_ctl_bem_fre_bat_rom_hau_sun_cnt_mol_ven_prs_amh_bul_ukr_spa_pan_qcu_nor_svk_rus_xho_gam_krd_wly_ger_mly_swe_fbf_slo_swt_tag_tha_sid_knd_tsw_yor_tur_lat_lit_azi_igb_vie_sod_zul_swa_lda	-0.744643073600378	-1.79764372520857	0.0754787718099803
73	amr_prs_xho_rus_anl_gam_owc_ita_azi_tur_tsw_tag_zul_glc_pan_bsq_krd_heb_dyu_cnt_ctl_svk_igb_guj_dgb_dut_est_swt_fbf_hun_por_aeg_geo_lit_ukr_hin_spa_amh_sod_swe_fin_yor_sun_fre_bat_jpn_tml_kor_eng_bos_bem_slo_ind_cze_tig_mly_mnd_scr_akn_nor_wly_pol_rom_mol_alb_qcu_mcd_lat_grk_tsn_mlt_ger_sid_ben_mao_bul_bam_urd_moo_jav_tha_chh_knd_ven_cic_aze_afr_arw_uzb_ewe_vie_hau_ses_lda_swa	-0.351786957256084	-0.833427047988154	0.406739334226334
74	mlt_krd_yor_scr_owc_gam_hau_cze_azi_aze_bem_tag_ewe_slo_ger_bsq_glc_amh_xho_cnt_ita_eng_moo_spa_ses_bos_hun_swa_dyu_est_dut_aeg_geo_pan_alb_rom_ben_chh_sid_nor_fin_lda_mly_lat_bat_jpn_tml_kor_afr_lit_fbf_por_jav_prs_wly_mao_mnd_swe_akn_bul_amr_fre_ctl_rus_ukr_qcu_mcd_pol_mol_swt_tig_arw_sod_urd_ind_hin_dgb_svk_igb_sun_tha_heb_knd_zul_cic_tur_grk_guj_uzb_ven_vie_anl_tsn_bam_tsw	-0.221392307041436	-0.52367437608767	0.601750740402135
75	aeg_nor_swa_hin_owc_anl_amr_bos_azi_uzb_tsn_tag_bem_glc_ukr_bsq_dut_amh_moo_mnd_ger_guj_bam_ctl_ven_arw_fin_ses_zul_est_bul_sid_geo_rom_mcd_grk_scr_tig_mlt_mol_hun_dgb_jav_ben_mly_jpn_tml_kor_svk_pol_swt_eng_mao_lit_sod_bat_cnt_spa_ewe_rus_wly_alb_por_pan_prs_qcu_lat_fre_afr_akn_gam_swe_chh_urd_sun_krd_igb_cze_cic_ind_tha_hau_knd_yor_dyu_aze_slo_ita_tur_xho_vie_heb_fbf_tsw_lda	-0.467543832089463	-1.11118453282846	0.269353440174081
76	sod_afr_zul_ctl_owc_aeg_gam_rom_azi_uzb_igb_bat_tsw_bos_grk_bsq_mol_sid_ven_cnt_dut_fre_ewe_ukr_bam_glc_hun_moo_ses_est_urd_heb_geo_ger_rus_slo_ita_chh_anl_alb_fin_fbf_ind_spa_jav_jpn_tml_kor_cze_bul_swa_prs_mly_nor_mlt_mao_mnd_pol_lda_hin_tig_ben_pan_eng_swe_qcu_scr_svk_krd_cic_wly_mcd_hau_lat_tag_guj_xho_arw_bem_sun_tha_amr_knd_yor_dyu_aze_por_lit_tur_tsn_vie_amh_dgb_akn_swt	-0.545374662246871	-1.30186910209478	0.196176548284321
77	anl_rus_ses_bul_mlt_amr_amh_pan_tur_azi_yor_ind_igb_glc_lat_bsq_nor_owc_ven_mnd_afr_svk_fbf_pol_lda_urd_est_bam_akn_fin_por_tig_geo_rom_krd_arw_ben_gam_heb_ctl_hun_bem_bat_dut_sun_jpn_knd_kor_lit_slo_swa_alb_jav_ukr_chh_tag_cnt_cze_dgb_mol_sid_prs_eng_bos_hin_qcu_scr_ger_ita_tsw_wly_spa_hau_swe_mao_mcd_swt_fre_zul_mly_tha_aeg_tml_xho_ewe_aze_guj_grk_uzb_moo_vie_sod_cic_tsn_dyu	-0.841263431413999	-2.02572848255936	0.0456580284438708
78	tig_nor_ven_grk_heb_wly_aeg_scr_uzb_azi_dyu_mao_swt_arw_ger_bsq_afr_amr_tsn_cnt_ukr_mol_moo_hin_bem_lat_hun_zul_dgb_est_fre_gam_geo_ctl_cze_eng_ita_amh_chh_urd_fin_yor_mly_swe_bat_jpn_knd_kor_guj_rom_bam_ben_tag_glc_owc_ind_mnd_spa_ses_mcd_hau_prs_lit_pan_por_qcu_rus_slo_dut_ewe_mlt_bul_sod_krd_jav_pol_cic_alb_igb_sun_tha_anl_tml_xho_swa_aze_bos_svk_tur_fbf_vie_sid_lda_akn_tsw	-0.720168631290749	-1.7280851132302	0.0872920248792863
79	chh_rom_tsn_grk_gam_aeg_mlt_slo_tur_azi_bem_jav_fbf_mcd_afr_bsq_spa_heb_ses_cnt_lat_fre_akn_bul_igb_hin_est_ven_ewe_hun_dut_amr_geo_por_swe_krd_scr_anl_tig_glc_fin_yor_bat_cze_sun_jpn_knd_kor_urd_arw_dgb_guj_tag_eng_amh_mly_mnd_lit_bam_rus_wly_pan_svk_alb_ita_qcu_ben_ctl_nor_swt_sid_prs_hau_ger_ind_ukr_cic_bos_swa_mao_tha_owc_tml_lda_zul_aze_pol_mol_uzb_moo_vie_sod_tsw_dyu_xho	-1.00618530075563	-2.45352095447801	0.0160093471454974
80	owc_dut_bem_bul_amr_amh_gam_urd_aze_tur_tsn_sun_ven_rus_lat_bsq_mol_wly_ses_mnd_ger_glc_yor_por_dyu_spa_est_cic_dgb_fin_lit_hau_geo_ita_nor_grk_pan_sod_heb_swe_hun_igb_mly_guj_jav_jpn_knd_kor_prs_ukr_ewe_eng_tag_rom_sid_bat_cnt_ben_bam_krd_mlt_arw_alb_ctl_svk_qcu_bos_hin_cze_swa_anl_afr_aeg_mcd_mao_scr_zul_slo_tsw_ind_tha_chh_tml_xho_fbf_azi_pol_fre_uzb_lda_vie_tig_moo_akn_swt	0.250340351039086	0.590031137281027	0.556600690587324
81	sod_arw_tsw_ben_owc_amh_gam_krd_aze_tur_fbf_mly_lda_mcd_scr_bsq_guj_anl_zul_cnt_swe_dut_tsn_pol_xho_bul_est_bam_ses_fin_nor_aeg_geo_spa_rom_alb_ger_wly_heb_ukr_hun_dyu_ind_lit_mao_jpn_knd_kor_mol_fre_yor_cze_sun_slo_tig_jav_mnd_hin_swa_rus_chh_pan_lat_grk_glc_qcu_bos_urd_afr_igb_mlt_eng_amr_svk_tag_por_dgb_ctl_ewe_bat_tha_sid_tml_cic_akn_azi_ita_prs_uzb_swt_vie_hau_moo_ven_bem	-0.11059190993966	-0.260696076699932	0.79490327017999
82	amr_bos_moo_swe_owc_sid_hau_ger_tur_azi_akn_mly_lda_krd_grk_bsq_svk_aeg_zul_mnd_bul_mol_fbf_urd_tsn_guj_est_bam_xho_fin_ukr_chh_geo_mcd_scr_rus_lat_anl_tig_fre_hun_dgb_mao_ita_sun_jpn_tml_kor_rom_lit_bem_nor_bat_alb_wly_ind_cnt_arw_tsw_slo_heb_prs_ben_pol_por_qcu_ctl_spa_afr_ven_amh_hin_gam_glc_jav_dut_yor_pan_cic_tag_tha_sod_knd_ses_dyu_aze_cze_eng_uzb_swa_vie_mlt_ewe_swt_igb	-0.474158675513481	-1.12669250727202	0.262771326117184
83	wly_pol_xho_ben_aeg_heb_amh_pan_aze_tur_dyu_mao_zul_lit_dut_bsq_cze_anl_fbf_mnd_ctl_mol_cic_rus_igb_mcd_fin_dgb_ses_est_ukr_hau_geo_slo_bos_grk_urd_gam_chh_swe_hun_bem_sun_nor_mly_jpn_tml_kor_por_svk_bam_glc_bat_afr_owc_jav_cnt_guj_tsw_rom_tig_prs_hin_eng_krd_qcu_fre_spa_lat_swt_sid_arw_amr_alb_ind_scr_moo_ger_ewe_tag_tha_mlt_knd_swa_ven_uzb_ita_bul_azi_lda_vie_sod_akn_tsn_yor	-0.350475288306864	-0.829905792527894	0.408717318447203
84	wly_grk_swt_mcd_gam_amh_tig_pan_tur_aze_akn_mly_bem_bul_cze_bsq_dut_sod_dyu_cnt_lit_pol_dgb_rus_ses_nor_fin_lda_tsn_est_scr_owc_geo_krd_hin_urd_ita_chh_aeg_afr_hun_ven_tag_ben_ind_jpn_tml_kor_rom_arw_cic_lat_mao_guj_sid_sun_mnd_eng_swa_bos_hau_spa_svk_swe_glc_qcu_prs_slo_mol_bam_heb_por_anl_ger_bat_alb_yor_fre_xho_jav_tha_mlt_knd_zul_moo_uzb_ctl_ukr_azi_ewe_vie_amr_tsw_igb_fbf	0.180979604671008	0.425727606351087	0.671289961118641
85	gam_guj_xho_bul_chh_mlt_amh_ctl_uzb_aze_dyu_jav_tsn_fre_bos_bsq_nor_heb_dgb_mnd_eng_cze_ewe_prs_bem_scr_est_yor_akn_hun_dut_tig_geo_slo_spa_grk_alb_owc_wly_ger_fin_tsw_ind_pol_mao_jpn_tml_kor_ita_ben_moo_krd_tag_glc_hau_sun_cnt_urd_ses_rus_aeg_pan_hin_lat_por_qcu_rom_lit_swe_fbf_sid_mcd_amr_svk_mly_mol_bam_arw_cic_bat_tha_anl_knd_igb_swa_tur_afr_ukr_azi_ven_vie_sod_swt_lda_zul	-0.26415839477134	-0.624608061945794	0.533757728781164
86	sod_grk_ewe_ger_amr_wly_chh_mcd_aze_tur_bem_jav_bam_guj_ctl_bsq_urd_anl_tsw_mnd_bul_bos_swt_fre_dyu_mol_hun_ven_yor_fin_krd_heb_geo_lit_scr_swe_slo_sid_hau_pan_est_fbf_mly_por_ind_jpn_tml_kor_spa_rom_cic_pol_bat_cze_owc_tag_cnt_ukr_zul_ita_aeg_alb_ben_nor_prs_qcu_dut_afr_hin_lda_gam_svk_tig_lat_mao_eng_akn_glc_ses_sun_tha_mlt_knd_dgb_moo_azi_rus_arw_uzb_igb_vie_amh_tsn_swa_xho	-0.612141153194514	-1.46210202692065	0.147084293631076
87	heb_hin_xho_prs_hau_gam_sid_swe_aze_azi_ewe_mao_moo_bul_ukr_bsq_grk_amh_lda_mnd_krd_cze_ses_ita_swa_lit_fin_swt_yor_est_eng_sod_geo_ctl_arw_scr_fre_tig_aeg_pol_hun_zul_sun_glc_tag_jpn_tml_kor_mol_mcd_akn_bos_bat_afr_owc_ind_cnt_alb_igb_lat_mlt_ger_pan_slo_urd_qcu_por_nor_guj_tsn_wly_dut_amr_rus_jav_svk_bem_rom_dyu_mly_tha_chh_knd_tsw_dgb_uzb_ben_spa_tur_cic_vie_anl_bam_ven_fbf	-0.41594753420684	-0.987475550774722	0.325971751187049
88	gam_ita_yor_slo_heb_wly_amr_pan_tur_aze_tsw_mly_akn_pol_guj_bsq_dut_sod_swa_mnd_ben_ger_ewe_arw_bam_lit_fin_dgb_moo_est_cze_tig_geo_spa_svk_bos_por_sid_aeg_glc_hun_bem_tag_hin_jav_jpn_tml_kor_grk_krd_ven_rom_sun_alb_anl_mao_cnt_nor_igb_ukr_hau_fre_lat_mcd_prs_qcu_bul_afr_eng_zul_owc_ctl_mlt_mol_ind_urd_lda_rus_xho_bat_tha_chh_knd_tsn_swt_uzb_scr_swe_azi_ses_vie_amh_fbf_cic_dyu	0.720097501034899	1.705559139327	0.091428160570687
89	sid_nor_swa_prs_amr_heb_owc_ger_aze_tur_igb_mly_fbf_lat_cze_bsq_svk_sod_tsn_cnt_spa_eng_akn_glc_bam_arw_est_yor_zul_hun_swe_tig_geo_pol_fre_por_urd_gam_aeg_krd_fin_xho_bat_mol_mao_jpn_tml_kor_scr_dut_ewe_rus_tag_lit_amh_ind_mnd_pan_dgb_slo_mlt_guj_grk_rom_ctl_qcu_bul_ukr_alb_ses_hau_mcd_chh_hin_sun_ben_dyu_ita_cic_jav_tha_wly_knd_moo_tsw_azi_bos_afr_uzb_ven_vie_anl_swt_bem_lda	-0.748320668116432	-1.8009732593165	0.0749482916631996
90	anl_rom_igb_lat_amh_wly_hau_mol_uzb_tur_xho_ind_ven_por_ben_bsq_bos_mlt_ewe_cnt_arw_cze_akn_rus_tsn_hin_est_cic_fbf_hun_eng_tig_geo_bul_pol_krd_ita_amr_gam_slo_fin_ses_bat_guj_sun_jpn_tml_kor_pan_nor_moo_fre_mly_mcd_heb_mao_mnd_spa_bam_prs_owc_lit_afr_ukr_urd_qcu_swe_svk_ctl_zul_sod_ger_aeg_glc_tag_grk_tsw_dut_bem_jav_tha_chh_knd_dyu_lda_aze_scr_alb_azi_swt_vie_sid_dgb_swa_yor	0.539199729994272	1.27332584202194	0.206075985894612
91	sod_mol_tsw_bul_owc_chh_amr_ger_tur_uzb_zul_ind_dyu_ukr_swe_bsq_scr_gam_fbf_cnt_pan_ctl_ewe_pol_moo_eng_est_xho_bem_hun_urd_aeg_geo_nor_fre_ben_guj_tig_anl_rus_fin_lda_tag_prs_sun_jpn_tml_kor_krd_afr_swt_bos_jav_por_heb_mao_mnd_lit_cic_hin_sid_lat_cze_mcd_rom_qcu_spa_grk_alb_dgb_mlt_ita_amh_dut_mly_slo_ses_glc_igb_bat_tha_hau_knd_swa_akn_azi_svk_arw_aze_tsn_vie_wly_ven_yor_bam	-0.561704951140677	-1.34310957653585	0.18250507517887
92	chh_ukr_lda_grk_gam_wly_amh_svk_tur_uzb_bem_jav_dgb_arw_fre_bsq_alb_amr_ses_cnt_ger_pol_dyu_afr_bam_spa_fin_ven_yor_est_lat_aeg_geo_pan_bul_cze_rus_tig_anl_lit_hun_moo_tag_bos_mly_jpn_tml_kor_krd_dut_tsn_swe_mao_hin_owc_ind_mnd_nor_xho_mcd_heb_rom_urd_por_guj_qcu_glc_ita_scr_fbf_mlt_slo_sod_eng_bat_ctl_akn_ben_igb_sun_tha_sid_knd_zul_ewe_aze_prs_mol_azi_tsw_vie_hau_swt_swa_cic	-0.296786846991912	-0.703098027614635	0.48375106583434
93	chh_mol_cic_lat_amh_gam_owc_fre_aze_tur_fbf_mly_bam_ben_guj_bsq_ger_tig_tsw_mnd_scr_eng_zul_urd_moo_svk_hun_dgb_yor_fin_cze_aeg_geo_prs_rus_lit_alb_anl_amr_grk_est_swa_tag_spa_mao_jpn_knd_kor_dut_hin_tsn_arw_ind_ctl_mlt_sun_cnt_krd_ven_afr_heb_swe_glc_slo_por_qcu_bul_ita_nor_bem_hau_pol_wly_bos_jav_ukr_igb_pan_dyu_bat_tha_sid_tml_lda_xho_azi_rom_mcd_uzb_akn_vie_sod_ses_ewe_swt	0.00172212332219711	0.0040682515646466	0.996762727820893
94	wly_mcd_fbf_lat_aeg_heb_tig_slo_uzb_azi_ses_mao_yor_ger_por_bsq_grk_hau_dgb_mnd_dut_svk_swt_scr_ewe_afr_est_swa_bam_fin_krd_amr_geo_glc_rom_pol_ctl_amh_anl_eng_hun_lda_tag_swe_bat_jpn_knd_kor_bos_ukr_cic_pan_jav_mol_owc_ind_cnt_ita_xho_spa_chh_arw_cze_urd_bul_qcu_ben_fre_alb_akn_gam_hin_mlt_nor_sun_rus_dyu_lit_zul_mly_tha_sid_tml_ven_tsn_tur_guj_prs_aze_igb_vie_sod_moo_bem_tsw	-0.636336686018976	-1.52081766569821	0.131698399501296
95	tig_lat_ven_arw_sid_hau_gam_lit_aze_azi_igb_ind_tsw_rom_mcd_bsq_hin_owc_cic_mnd_cze_por_zul_ukr_ewe_prs_est_yor_swa_fin_bul_anl_geo_krd_guj_afr_rus_amr_chh_ctl_hun_tsn_mly_mol_bat_jpn_tml_kor_urd_swe_dyu_ger_sun_scr_aeg_mao_cnt_bos_fbf_ita_mlt_dut_svk_ben_spa_qcu_grk_pol_glc_dgb_wly_pan_heb_slo_tag_fre_akn_eng_swt_jav_tha_amh_knd_xho_bam_uzb_alb_nor_tur_moo_vie_sod_ses_bem_lda	0.148829025968369	0.350312700663927	0.726896216438986
96	sod_por_fbf_fre_mlt_gam_chh_mol_azi_uzb_swa_ind_moo_lat_slo_bsq_ben_wly_igb_cnt_mcd_prs_dgb_arw_swt_guj_fin_dyu_ven_est_krd_amh_geo_urd_grk_afr_alb_aeg_owc_rom_hun_ses_mao_spa_bat_jpn_tml_kor_eng_rus_tsn_dut_sun_swe_tig_tag_mnd_scr_zul_ger_sid_glc_bul_nor_ita_qcu_ukr_lit_pan_lda_hau_cze_amr_bos_jav_ctl_tsw_hin_akn_mly_tha_heb_knd_bam_cic_tur_pol_svk_aze_bem_vie_anl_xho_ewe_yor	-0.288368379480596	-0.682266822246493	0.496766068057602
97	aeg_bos_swt_svk_amr_hau_wly_pan_tur_azi_zul_jav_cic_spa_grk_bsq_lit_gam_yor_mnd_ger_dut_dgb_scr_bem_mol_hun_igb_moo_est_prs_owc_geo_ukr_slo_por_rus_heb_amh_rom_fin_fbf_sun_swe_tag_jpn_tml_kor_cze_urd_ses_bul_mao_lat_sod_ind_cnt_hin_ewe_ben_chh_guj_afr_nor_fre_qcu_krd_mcd_pol_akn_mlt_arw_sid_eng_bat_ctl_ven_ita_bam_mly_tha_tig_knd_tsn_dyu_uzb_glc_alb_aze_xho_vie_anl_lda_swa_tsw	-0.532108400608792	-1.26834697841613	0.207839896554391
98	heb_krd_cic_spa_wly_tig_hau_pol_uzb_tur_tsn_mao_ewe_arw_glc_bsq_pan_sid_fbf_mnd_dut_rus_swa_bos_ses_por_hun_igb_moo_fin_lit_amh_geo_fre_nor_lat_bul_anl_gam_scr_est_dyu_bat_mol_ind_jpn_knd_kor_prs_slo_bam_ger_jav_ben_aeg_mly_cnt_alb_xho_afr_owc_ctl_mcd_ita_eng_qcu_ukr_guj_cze_bem_sod_hin_chh_urd_tag_svk_dgb_grk_lda_sun_tha_mlt_tml_swt_akn_aze_rom_swe_azi_tsw_vie_amr_zul_ven_yor	-0.073539644866754	-0.173259007971336	0.862824386840129
99	gam_alb_lda_ben_amh_mlt_sid_bos_uzb_tur_bam_jav_moo_svk_bul_bsq_lat_aeg_dyu_mnd_ctl_prs_dgb_grk_ven_lit_hun_igb_cic_est_slo_chh_geo_mol_mcd_pan_krd_amr_tig_nor_fin_tsn_ind_ita_mao_jpn_knd_kor_glc_rus_zul_rom_mly_spa_wly_tag_cnt_afr_ewe_ger_heb_pol_scr_swe_hin_qcu_dut_arw_ukr_tsw_sod_fre_anl_por_bat_eng_swa_guj_yor_sun_tha_hau_tml_ses_xho_aze_urd_cze_azi_fbf_vie_owc_swt_bem_akn	-0.157411523308898	-0.371781044115761	0.710901617911902
100	gam_rus_tsn_ben_chh_owc_amr_pol_azi_aze_dgb_ind_igb_alb_arw_bsq_eng_sod_xho_mnd_ukr_slo_bem_swe_tsw_mol_hun_swt_zul_fin_ita_amh_geo_lit_guj_bul_krd_wly_anl_grk_est_yor_bat_dut_sun_jpn_tml_kor_bos_rom_ewe_urd_jav_cze_mlt_tag_cnt_por_akn_mcd_heb_prs_hin_glc_svk_qcu_spa_nor_fre_swa_sid_ger_aeg_lat_mly_scr_moo_afr_dyu_mao_tha_tig_knd_bam_fbf_uzb_pan_ctl_tur_ses_vie_hau_ven_cic_lda	-0.0975218455630669	-0.229627628899983	0.818885417415768
101	gam_spa_cic_bul_sod_mlt_tig_pan_azi_uzb_yor_tag_igb_por_alb_bsq_bos_amr_lda_mnd_rom_dut_dgb_urd_swt_nor_hun_akn_tsn_fin_svk_chh_geo_ctl_lat_cze_scr_amh_wly_rus_est_ewe_mao_mcd_bat_jpn_tml_kor_afr_lit_zul_fre_ind_guj_sid_mly_cnt_ita_bem_krd_owc_pol_prs_slo_glc_qcu_swe_ger_mol_ven_heb_arw_anl_hin_sun_ben_tsw_eng_xho_jav_tha_hau_knd_moo_swa_aze_ukr_grk_tur_ses_vie_aeg_fbf_dyu_bam	0.0696116289617321	0.16379568773892	0.870247428692785
102	anl_lit_yor_eng_chh_aeg_tig_urd_tur_azi_ses_mao_zul_bos_pan_bsq_cze_sod_fbf_mnd_por_alb_bam_prs_bem_scr_hun_dyu_lda_est_rus_sid_geo_hin_svk_guj_mcd_amh_mlt_pol_fin_ven_bat_ben_jav_jpn_knd_kor_mol_rom_cic_ita_sun_slo_heb_mly_cnt_ger_xho_fre_gam_lat_arw_glc_grk_qcu_ukr_ctl_afr_akn_hau_bul_owc_spa_tag_nor_swt_swe_tsn_ind_tha_amr_tml_tsw_moo_aze_dut_krd_uzb_igb_vie_wly_swa_dgb_ewe	-0.692562210440057	-1.65976892138346	0.100329451657212
103	heb_svk_zul_guj_chh_amr_owc_ita_azi_tur_yor_tag_tsn_afr_prs_bsq_mcd_aeg_akn_mnd_eng_bos_swt_fre_ewe_spa_fin_bam_xho_hun_hin_amh_geo_lat_scr_glc_bul_mlt_anl_ctl_est_ses_jav_por_ind_jpn_tml_kor_lit_rom_bem_pol_bat_arw_sod_mly_cnt_ben_igb_cze_gam_urd_ukr_pan_ger_qcu_krd_slo_alb_dyu_wly_nor_tig_grk_mao_mol_tsw_swe_moo_sun_tha_hau_knd_swa_ven_uzb_dut_rus_aze_cic_vie_sid_dgb_fbf_lda	-0.954791880341156	-2.31393828290783	0.0228737524901729
104	sod_rus_xho_guj_anl_gam_tig_nor_aze_tur_swt_jav_lda_ben_spa_bsq_pol_mlt_ven_mnd_scr_swe_ewe_ukr_tsw_eng_hun_dyu_swa_est_dut_aeg_geo_bos_ita_lit_fre_chh_wly_prs_fin_dgb_mly_bul_tag_jpn_tml_kor_mcd_pan_bem_ctl_bat_krd_amr_mao_cnt_cze_akn_arw_amh_por_slo_svk_rom_qcu_lat_glc_urd_bam_heb_alb_hau_afr_sun_grk_cic_ger_yor_ind_tha_sid_knd_zul_tsn_azi_hin_mol_uzb_igb_vie_owc_ses_fbf_moo	0.600805136488025	1.42113280238137	0.158622656142205
105	heb_afr_bam_rus_owc_amh_aeg_mcd_aze_uzb_yor_mly_xho_svk_grk_bsq_lit_anl_cic_cnt_fre_pan_akn_slo_igb_rom_est_dyu_moo_fin_urd_mlt_geo_bul_spa_krd_scr_sod_chh_mol_hun_swa_sun_ben_tag_jpn_tml_kor_pol_guj_lda_ger_mao_dut_hau_bat_mnd_por_tsw_bos_sid_glc_eng_ctl_lat_qcu_hin_nor_ita_dgb_wly_prs_tig_alb_ind_cze_ses_arw_ewe_jav_tha_gam_knd_zul_tsn_azi_ukr_swe_tur_ven_vie_amr_bem_swt_fbf	-0.435605915181979	-1.03496043104777	0.303371119353257
106	mlt_ger_lda_swe_heb_gam_aeg_ctl_tur_aze_ewe_sun_dyu_spa_eng_bsq_hin_wly_dgb_mnd_por_cze_cic_prs_xho_grk_est_tsn_swt_fin_bul_owc_geo_afr_bos_alb_glc_sid_amh_mol_hun_yor_bat_lit_ind_jpn_tml_kor_dut_rus_ven_mcd_tag_scr_sod_mly_cnt_guj_ses_ita_amr_pan_slo_lat_svk_qcu_ukr_arw_nor_fbf_hau_fre_anl_krd_jav_ben_zul_pol_moo_mao_tha_chh_knd_tsw_akn_azi_urd_rom_uzb_igb_vie_tig_bem_bam_swa	0.272480825998921	0.641281491620296	0.522917094535964
107	mlt_ita_bem_spa_aeg_wly_anl_lat_azi_aze_bam_jav_dgb_ben_arw_bsq_svk_sod_dyu_mnd_swe_ger_tsw_fre_xho_prs_hun_ewe_tsn_fin_scr_amh_geo_ctl_grk_bul_urd_heb_amr_nor_est_cic_tag_hin_ind_jpn_tml_kor_pol_por_swt_mcd_mly_glc_owc_bat_cnt_lit_yor_alb_tig_dut_ukr_bos_rus_qcu_krd_eng_mol_fbf_gam_rom_chh_cze_mao_pan_moo_guj_lda_sun_tha_hau_knd_swa_akn_uzb_slo_afr_tur_ven_vie_sid_ses_igb_zul	-0.833044769765912	-2.01524965029601	0.0467651397296913
108	amh_por_tsw_alb_sod_sid_mlt_glc_aze_azi_bem_tag_igb_cze_urd_bsq_afr_wly_zul_cnt_ita_bos_dgb_rus_swa_spa_hun_lda_ewe_fin_pan_aeg_geo_prs_krd_eng_svk_heb_owc_nor_est_tsn_bat_ukr_mly_jpn_tml_kor_swe_pol_moo_fre_ind_arw_anl_mao_mnd_ben_swt_rom_tig_guj_scr_bul_ger_qcu_lit_grk_mol_cic_chh_slo_hau_dut_jav_mcd_dyu_hin_bam_sun_tha_amr_knd_xho_ses_tur_ctl_lat_uzb_fbf_vie_gam_yor_ven_akn	0.0116325878978538	0.0274140590712066	0.978188225940289
109	amr_pol_cic_mol_sod_gam_sid_ctl_uzb_aze_akn_ind_igb_mcd_rom_bsq_hin_wly_lda_mnd_alb_glc_ses_urd_zul_guj_est_fbf_xho_hun_lat_amh_geo_slo_prs_ita_ben_owc_aeg_afr_fin_bam_bat_swe_mly_jpn_knd_kor_krd_nor_moo_svk_mao_rus_chh_jav_cnt_scr_swt_ukr_hau_eng_fre_pan_lit_qcu_arw_cze_bos_yor_tig_bul_heb_dut_tag_ger_tsw_grk_tsn_sun_tha_anl_tml_ewe_dyu_tur_por_spa_azi_dgb_vie_mlt_ven_swa_bem	-0.0148712528793285	-0.0350164453035568	0.972141676073705
110	hau_lit_ses_lat_anl_amr_sod_ben_aze_tur_swa_tag_ven_dut_arw_bsq_glc_tig_dgb_mnd_svk_pan_lda_alb_yor_bos_est_zul_moo_hun_slo_owc_geo_grk_mcd_guj_nor_sid_heb_bul_fin_bam_ind_afr_jav_jpn_tml_kor_krd_mol_tsn_cze_mao_por_aeg_bat_cnt_urd_swt_ger_amh_rom_pol_hin_eng_qcu_fre_spa_rus_xho_gam_ukr_wly_swe_sun_scr_ewe_prs_akn_mly_tha_mlt_knd_bem_cic_uzb_ctl_ita_azi_dyu_vie_chh_igb_fbf_tsw	-0.627251991997414	-1.50102087450874	0.136737773465253
111	mlt_slo_ven_nor_amr_sid_hau_bul_uzb_aze_ses_mly_igb_lat_hin_bsq_pol_tig_yor_cnt_prs_pan_cic_rus_swt_guj_est_lda_dyu_hun_urd_amh_geo_fre_cze_ita_grk_heb_sod_scr_fin_tsn_ind_spa_jav_jpn_tml_kor_ukr_ger_zul_eng_sun_svk_gam_bat_mnd_arw_dgb_afr_wly_alb_krd_rom_mol_qcu_ben_dut_mcd_akn_chh_glc_anl_ctl_tag_swe_fbf_bos_tsw_mao_tha_owc_knd_moo_bem_azi_por_lit_tur_xho_vie_aeg_bam_swa_ewe	-0.160128770604933	-0.378037705888764	0.706264072028814
112	gam_alb_bem_lat_owc_aeg_hau_mol_aze_azi_tsw_sun_cic_ger_rom_bsq_spa_tig_zul_mnd_arw_ukr_dyu_ita_igb_swe_hun_ses_ewe_est_eng_sid_geo_bul_pan_mcd_krd_sod_amr_nor_fin_swt_jav_ben_mly_jpn_tml_kor_prs_guj_tsn_ctl_mao_cze_mlt_ind_cnt_pol_yor_afr_wly_hin_glc_scr_urd_qcu_fre_lit_slo_swa_amh_bos_chh_por_tag_svk_bam_rus_ven_bat_tha_heb_knd_lda_akn_uzb_grk_dut_tur_fbf_vie_anl_moo_dgb_xho	-0.51783783822759	-1.23383099265954	0.220374937875776
113	amr_svk_ses_por_wly_amh_aeg_alb_tur_uzb_tsw_sun_xho_afr_eng_bsq_mcd_mlt_tsn_cnt_bos_scr_akn_bul_bam_pan_fin_fbf_igb_hun_grk_sid_geo_pol_guj_arw_ger_chh_anl_nor_est_cic_mao_swe_ind_jpn_tml_kor_urd_dut_swt_krd_jav_ben_sod_bat_mnd_lit_zul_slo_hau_fre_ctl_mol_glc_qcu_prs_spa_hin_moo_gam_ita_tig_rus_tag_lat_yor_ukr_ven_mly_tha_heb_knd_swa_bem_aze_cze_rom_azi_dgb_vie_owc_lda_dyu_ewe	-0.872097110023739	-2.09966891361704	0.0384659328095715
114	tig_pol_swt_eng_wly_sid_amr_swe_azi_uzb_swa_ind_akn_urd_grk_bsq_dut_gam_dgb_cnt_ita_svk_ewe_ben_moo_bul_est_yor_cic_fin_ctl_owc_geo_pan_krd_glc_afr_sod_hau_arw_hun_lda_mly_por_bat_jpn_tml_kor_mol_rom_tsw_mcd_tag_scr_chh_jav_mnd_ukr_bem_rus_heb_guj_alb_slo_lat_qcu_cze_prs_hin_tsn_aeg_fre_anl_lit_mao_spa_ses_ger_zul_sun_tha_mlt_knd_xho_ven_aze_bos_nor_tur_dyu_vie_amh_fbf_igb_bam	0.406854067661476	0.959937588575742	0.339575717238917
115	heb_nor_zul_afr_aeg_anl_sod_mol_azi_tur_swa_mly_ewe_ukr_mcd_bsq_ben_gam_cic_cnt_por_urd_bam_ita_tsw_rom_fin_ven_yor_est_glc_hau_geo_guj_ger_prs_svk_owc_chh_bos_hun_dyu_sun_dut_mao_jpn_tml_kor_lat_slo_fbf_spa_bat_lit_wly_jav_mnd_cze_ses_ctl_sid_pol_bul_grk_rus_qcu_pan_krd_scr_akn_tig_fre_amr_alb_ind_eng_xho_hin_dgb_tag_tha_mlt_knd_swt_bem_aze_arw_swe_uzb_tsn_vie_amh_igb_moo_lda	-0.458241533000619	-1.0905769242454	0.278276657215277
116	chh_hin_dgb_ukr_wly_amh_gam_eng_uzb_tur_ewe_mly_yor_ben_glc_bsq_swe_aeg_zul_cnt_svk_dut_moo_ger_swa_bul_fin_tsn_igb_hun_afr_owc_geo_rus_por_krd_ctl_sod_tig_pol_est_akn_ind_bos_sun_jpn_knd_kor_lat_rom_dyu_nor_mao_guj_amr_bat_mnd_mcd_tsw_fre_anl_scr_spa_cze_alb_qcu_mol_grk_prs_lda_heb_slo_hau_ita_tag_urd_bam_arw_ven_jav_tha_sid_tml_fbf_cic_aze_lit_pan_azi_swt_vie_mlt_xho_ses_bem	0.366931791117204	0.864830264232399	0.389357265407572
117	hau_arw_akn_prs_mlt_aeg_sid_eng_uzb_azi_ewe_ind_yor_alb_bos_bsq_hin_amr_cic_cnt_ukr_ben_fbf_mcd_xho_ctl_est_moo_lda_fin_grk_wly_geo_nor_ita_ger_swe_tig_chh_spa_hun_ven_mao_svk_mly_jpn_knd_kor_rus_mol_zul_fre_jav_rom_amh_sun_mnd_scr_dgb_afr_heb_pol_lat_glc_bul_qcu_urd_slo_por_swt_sod_lit_gam_cze_bat_guj_ses_dut_tsw_tag_tha_owc_tml_bem_tsn_tur_krd_pan_aze_dyu_vie_anl_igb_bam_swa	-0.463450136078234	-1.10182129800004	0.273382741414539
118	sod_svk_xho_slo_anl_owc_chh_afr_uzb_aze_yor_sun_dyu_nor_ger_bsq_ita_sid_moo_cnt_scr_arw_lda_rom_swa_swe_fin_ewe_cic_hun_mol_hau_geo_urd_prs_rus_ben_gam_amr_lat_est_bem_mly_pol_bat_jpn_tml_kor_grk_ctl_dgb_cze_mao_hin_tig_ind_mnd_por_akn_lit_amh_fre_mcd_bos_alb_qcu_krd_eng_bul_ses_aeg_dut_wly_guj_tag_pan_ven_glc_tsn_jav_tha_heb_knd_swt_tsw_tur_spa_ukr_azi_bam_vie_mlt_fbf_igb_zul	0.131629527540614	0.309716917227123	0.757469146324043
119	aeg_guj_ven_alb_amr_owc_sid_krd_azi_aze_tsw_bat_xho_ukr_arw_bsq_pan_gam_lda_cnt_urd_glc_fbf_pol_zul_lat_hun_ses_tsn_est_hin_heb_geo_por_afr_mcd_mol_wly_amh_nor_fin_bem_mly_slo_sun_jpn_tml_kor_ger_ben_igb_dut_ind_cze_hau_jav_mnd_ita_ewe_rus_sod_eng_spa_fre_bos_qcu_scr_ctl_swe_dgb_anl_bul_tig_rom_mao_svk_yor_grk_cic_tag_tha_chh_knd_akn_dyu_tur_lit_prs_uzb_bam_vie_mlt_swt_swa_moo	0.310460916546038	0.731377216522131	0.466387629636098
120	gam_cze_dyu_nor_amh_chh_sod_mcd_aze_azi_bam_bat_moo_glc_krd_bsq_slo_anl_lda_cnt_hin_arw_swa_ben_tsn_prs_fin_zul_ven_hun_mol_mlt_geo_afr_ukr_ctl_bos_sid_amr_ger_est_tsw_mly_por_jav_jpn_knd_kor_lit_swe_cic_fre_mao_svk_hau_ind_mnd_bul_dgb_pan_owc_alb_dut_pol_ita_qcu_lat_spa_urd_yor_aeg_grk_wly_rus_tag_rom_swt_guj_ses_sun_tha_heb_tml_bem_igb_uzb_scr_eng_tur_fbf_vie_tig_akn_xho_ewe	-0.0966311396603488	-0.228129066211623	0.820046740612358
121	aeg_rus_cic_fre_owc_wly_mlt_grk_tur_aze_ewe_sun_bem_lit_glc_bsq_ukr_gam_yor_cnt_ben_ita_zul_rom_tsw_spa_hun_bam_lda_est_eng_amr_geo_swe_dut_pan_krd_anl_tig_lat_fin_xho_tag_por_mao_jpn_tml_kor_pol_slo_tsn_mol_bat_scr_sod_jav_mnd_bul_fbf_cze_hau_urd_alb_ger_bos_qcu_hin_svk_prs_swt_amh_arw_heb_guj_mly_ctl_dgb_mcd_akn_ind_tha_chh_knd_swa_moo_azi_afr_nor_uzb_ven_vie_sid_igb_ses_dyu	-0.12896609975921	-0.30418094061195	0.761669614927531
122	heb_urd_ewe_arw_aeg_sid_sod_afr_tur_azi_ses_bat_akn_pol_bos_bsq_por_amh_moo_cnt_krd_dut_dgb_spa_yor_grk_hun_tsw_swa_fin_ctl_hau_geo_prs_scr_eng_ben_amr_gam_hin_est_fbf_mly_lit_ind_jpn_tml_kor_slo_mol_lda_nor_tag_cze_wly_jav_mnd_ita_ven_ger_anl_svk_glc_swe_rus_qcu_rom_ukr_pan_tsn_owc_fre_chh_guj_mao_mcd_swt_lat_zul_sun_tha_tig_knd_cic_dyu_uzb_alb_bul_aze_bam_vie_mlt_igb_bem_xho	-0.0963045162287789	-0.227030191095508	0.820898577771388
123	gam_bul_zul_swe_mlt_heb_anl_grk_tur_aze_bam_tag_tsn_nor_hin_bsq_ukr_sid_ses_mnd_fre_por_swa_bos_cic_glc_est_swt_dyu_fin_mol_owc_geo_pol_ita_cze_rom_aeg_hau_prs_hun_xho_mly_arw_ind_jpn_knd_kor_scr_rus_lda_alb_bat_ctl_amr_mao_cnt_guj_ewe_dut_tig_afr_svk_ger_lat_qcu_pan_urd_lit_dgb_wly_spa_amh_krd_jav_ben_yor_slo_akn_sun_tha_sod_tml_tsw_igb_uzb_eng_mcd_azi_fbf_vie_chh_ven_bem_moo	-0.440533012105696	-1.04583851782941	0.298346270574207
124	aeg_prs_swt_urd_sod_mlt_amr_arw_azi_tur_fbf_tag_ven_grk_pol_bsq_nor_sid_ewe_mnd_swe_svk_moo_pan_swa_bos_hun_zul_xho_est_guj_amh_geo_afr_hin_krd_bul_tig_owc_glc_fin_cic_jav_mcd_ind_jpn_tml_kor_ita_lit_tsn_fre_sun_slo_chh_mao_cnt_scr_bem_alb_wly_dut_por_rus_lat_qcu_cze_ctl_ukr_akn_hau_mol_anl_eng_bat_spa_igb_ger_yor_mly_tha_heb_knd_ses_bam_uzb_ben_rom_aze_lda_vie_gam_dgb_tsw_dyu	-0.55788548803974	-1.32879527365117	0.187166645856147
125	anl_hin_igb_ita_owc_chh_amr_ctl_azi_aze_zul_tag_tsw_urd_guj_bsq_cze_tig_ses_mnd_nor_bos_ewe_rom_xho_prs_hun_yor_swt_fin_bul_hau_geo_pan_swe_krd_ben_heb_aeg_lit_est_tsn_mly_rus_ind_jpn_knd_kor_eng_svk_bem_alb_mao_glc_sid_jav_cnt_pol_dgb_afr_gam_scr_mol_dut_arw_qcu_slo_grk_lat_dyu_amh_spa_sod_ukr_bat_fre_fbf_por_swa_sun_tha_wly_tml_lda_cic_tur_ger_mcd_uzb_akn_vie_mlt_ven_bam_moo	-0.563832807144188	-1.34522397441932	0.181823983737986
126	heb_por_akn_grk_tig_anl_sid_glc_aze_tur_moo_jav_swt_ger_ctl_bsq_prs_amr_lda_cnt_rus_slo_bem_cze_swa_pol_est_dgb_ven_fin_lit_hau_geo_krd_dut_ben_svk_owc_chh_arw_hun_ewe_ind_ita_sun_jpn_tml_kor_swe_spa_yor_rom_mao_alb_mlt_tag_mnd_afr_tsw_pan_sod_mcd_scr_bul_hin_qcu_bos_lat_guj_bam_amh_ukr_wly_eng_bat_urd_tsn_mol_zul_mly_tha_gam_knd_xho_fbf_uzb_fre_nor_azi_ses_vie_aeg_igb_cic_dyu	-0.449971454519234	-1.06854602763425	0.288040029149787
127	sid_cze_tsw_glc_gam_hau_sod_ger_aze_uzb_bam_mly_lda_arw_guj_bsq_ben_chh_tsn_mnd_ita_urd_fbf_swe_ewe_pol_est_swt_swa_hun_por_amh_geo_alb_ctl_ukr_hin_mlt_anl_nor_fin_igb_jav_rom_mao_jpn_knd_kor_fre_spa_dyu_lit_sun_mcd_tig_bat_cnt_bul_cic_krd_heb_slo_bos_eng_mol_qcu_grk_scr_afr_bem_wly_svk_owc_pan_ind_rus_ven_lat_yor_tag_tha_aeg_tml_xho_dgb_tur_dut_prs_azi_akn_vie_amr_zul_moo_ses	-1.1065120491483	-2.71399133200101	0.00792283232619013
128	anl_dut_bam_ukr_gam_mlt_hau_cze_azi_aze_lda_ind_swa_lat_afr_bsq_hin_sod_fbf_mnd_scr_bos_bem_prs_ses_mcd_est_dyu_ven_hun_alb_amr_geo_ben_ita_eng_mol_heb_chh_guj_fin_ewe_bat_glc_mao_jpn_tml_kor_spa_bul_xho_lit_sun_slo_tig_tag_cnt_arw_cic_grk_wly_pan_fre_urd_ctl_qcu_swe_krd_por_swt_owc_rus_sid_pol_mly_nor_akn_rom_igb_jav_tha_amh_knd_yor_moo_uzb_ger_svk_tur_zul_vie_aeg_tsn_tsw_dgb	-0.900254315882866	-2.17949261631795	0.031820966429852
129	mlt_hin_swa_arw_aeg_owc_chh_prs_aze_azi_dyu_sun_dgb_ita_rus_bsq_rom_gam_moo_cnt_urd_lat_lda_glc_bam_ger_fin_tsw_akn_est_ctl_sid_geo_scr_swe_spa_bos_heb_anl_slo_hun_fbf_mly_por_bat_jpn_knd_kor_dut_cze_bem_ukr_jav_bul_tig_mao_mnd_krd_ven_pan_amh_nor_grk_lit_mol_qcu_fre_svk_alb_ses_sod_guj_hau_pol_ind_afr_igb_ben_ewe_tag_tha_amr_tml_zul_yor_uzb_eng_mcd_tur_cic_vie_wly_tsn_xho_swt	-0.28595430586469	-0.676002617991997	0.500716621329724
130	aeg_krd_ven_guj_mlt_anl_chh_nor_tur_azi_tsn_mly_dyu_pol_lit_bsq_ctl_amr_swa_mnd_dut_swe_moo_scr_tsw_mol_hun_xho_ses_est_pan_sid_geo_por_bul_afr_rom_tig_wly_urd_fin_cic_mao_glc_jav_jpn_tml_kor_svk_ben_akn_cze_bat_slo_hau_ind_cnt_ita_ewe_bos_sod_rus_hin_mcd_fre_qcu_spa_lat_grk_dgb_gam_alb_owc_ukr_sun_eng_swt_prs_yor_tag_tha_heb_knd_lda_zul_uzb_ger_arw_aze_bam_vie_amh_fbf_bem_igb	-0.691030233045683	-1.65458545797545	0.101379892662245
131	chh_arw_yor_scr_sid_heb_mlt_grk_uzb_aze_ewe_mao_igb_ctl_fre_bsq_eng_anl_moo_cnt_urd_lat_fbf_mcd_dgb_mol_est_dyu_zul_hun_ger_amr_geo_guj_lit_bos_ben_tig_owc_ita_fin_cic_tag_glc_jav_jpn_tml_kor_hin_spa_swa_pol_bat_swe_aeg_mly_mnd_krd_lda_rom_wly_rus_slo_alb_svk_qcu_por_bul_afr_tsw_gam_ukr_sod_prs_sun_nor_ses_pan_swt_ind_tha_hau_knd_ven_tsn_tur_dut_cze_azi_bem_vie_amh_akn_bam_xho	-0.49061342255339	-1.16588238014045	0.246643340928714
132	mlt_ctl_yor_arw_heb_wly_hau_alb_tur_uzb_xho_jav_zul_dut_glc_bsq_slo_owc_dyu_mnd_spa_por_cic_scr_bam_guj_est_moo_dgb_hun_rus_amh_geo_ben_krd_ger_lit_amr_chh_svk_fin_ewe_ind_swe_tag_jpn_knd_kor_fre_mol_swt_mcd_bat_rom_anl_mly_cnt_nor_igb_ita_gam_lat_afr_hin_pol_qcu_bul_urd_prs_bem_aeg_grk_sod_eng_sun_cze_swa_pan_lda_mao_tha_sid_tml_fbf_ses_aze_ukr_bos_azi_akn_vie_tig_tsn_ven_tsw	0.466760954631334	1.10001864008381	0.274163266154093
133	amr_ctl_xho_dut_hau_wly_aeg_lit_tur_azi_cic_bat_swa_pan_slo_bsq_spa_sid_tsn_mnd_krd_svk_swt_bul_igb_rom_est_ewe_tsw_hun_hin_anl_geo_rus_guj_nor_arw_heb_tig_glc_fin_ven_mly_ita_ind_jpn_knd_kor_scr_mol_ses_swe_sun_ukr_chh_mao_cnt_cze_bem_lat_amh_fre_grk_prs_urd_qcu_ben_ger_eng_bam_sod_por_gam_bos_tag_mcd_akn_alb_dyu_jav_tha_owc_tml_lda_moo_aze_pol_afr_uzb_zul_vie_mlt_dgb_fbf_yor	-0.69940537337747	-1.67725632457801	0.0968504817507861
134	chh_arw_tsn_lat_aeg_owc_sod_scr_azi_uzb_ven_jav_ewe_bos_glc_bsq_dut_amr_akn_mnd_ukr_grk_moo_pol_dgb_nor_est_dyu_fbf_hun_lit_mlt_geo_ctl_bul_mcd_slo_tig_sid_prs_fin_yor_mly_ita_tag_jpn_knd_kor_krd_rus_lda_hin_sun_ger_heb_bat_cnt_fre_swt_swe_anl_urd_cze_svk_guj_qcu_rom_mol_spa_bam_hau_eng_gam_ben_mao_afr_xho_pan_bem_ind_tha_wly_tml_swa_ses_tur_alb_por_aze_cic_vie_amh_igb_tsw_zul	0.6022597220233	1.42404196875962	0.157781014706197
135	amh_glc_swt_bul_heb_chh_hau_slo_aze_uzb_ven_tag_zul_dut_ben_bsq_arw_wly_xho_cnt_prs_ita_bem_fre_dgb_pol_fin_igb_lda_est_pan_sid_geo_lat_por_guj_rus_gam_mlt_scr_hun_moo_mao_ctl_sun_jpn_knd_kor_lit_urd_fbf_eng_ind_mcd_amr_bat_mnd_cze_tsn_mol_owc_svk_ger_hin_afr_qcu_alb_krd_ukr_bam_tig_spa_sod_rom_jav_nor_ewe_grk_ses_mly_tha_aeg_tml_tsw_akn_tur_swe_bos_azi_dyu_vie_anl_yor_swa_cic	0.054041706474653	0.12716899600604	0.899081202584017
136	mlt_nor_swt_krd_amr_sod_gam_swe_azi_tur_bem_ind_ven_afr_mol_bsq_bos_amh_yor_cnt_alb_fre_fbf_svk_zul_ben_est_tsw_dyu_fin_spa_tig_geo_slo_pol_guj_ita_chh_owc_scr_hun_lda_jav_dut_mao_jpn_tml_kor_bul_grk_cic_ger_mly_glc_anl_tag_mnd_cze_moo_rom_aeg_lit_arw_pan_hin_qcu_mcd_prs_urd_ewe_heb_eng_sid_rus_sun_lat_igb_por_tsn_bat_tha_hau_knd_dgb_bam_uzb_ctl_ukr_aze_akn_vie_wly_xho_ses_swa	0.959286225321277	2.28775050591251	0.0244185580309051
137	sod_ben_swa_guj_sid_chh_gam_nor_uzb_azi_yor_mao_ses_ger_ctl_bsq_fre_aeg_zul_mnd_lat_rus_dgb_ita_ewe_pan_est_moo_fbf_fin_ukr_mlt_geo_svk_alb_urd_mcd_amh_anl_pol_hun_igb_jav_slo_ind_jpn_knd_kor_arw_rom_tsw_bos_mly_krd_heb_bat_cnt_eng_dyu_por_owc_dut_grk_prs_scr_qcu_mol_spa_bul_swt_tig_lit_wly_swe_tag_afr_akn_cze_lda_sun_tha_hau_tml_tsn_ven_tur_glc_hin_aze_cic_vie_amr_xho_bem_bam	-0.732412985832924	-1.75839527225028	0.0819699847163076
138	amr_prs_ewe_lat_gam_tig_aeg_fre_uzb_azi_swa_tag_igb_hin_afr_bsq_ben_mlt_zul_mnd_por_guj_dyu_pan_tsn_nor_hun_moo_akn_fin_swe_heb_geo_grk_ukr_eng_pol_chh_owc_slo_est_tsw_bat_dut_mly_jpn_tml_kor_mcd_lit_dgb_cze_jav_spa_sod_mao_cnt_bos_ses_krd_wly_alb_glc_ita_arw_qcu_bul_ctl_mol_cic_sid_svk_hau_ger_sun_scr_bam_rus_fbf_ind_tha_anl_knd_bem_xho_aze_urd_rom_tur_ven_vie_amh_lda_swt_yor	-0.0918515749599727	-0.216318417238848	0.829213336188259
139	wly_eng_yor_urd_tig_anl_heb_lat_uzb_tur_dyu_mly_swt_grk_cze_bsq_afr_hau_ewe_mnd_rus_fre_akn_krd_swa_mcd_fin_tsn_ses_est_arw_owc_geo_slo_mol_bul_prs_chh_amh_por_hun_xho_jav_rom_tag_jpn_tml_kor_hin_swe_tsw_alb_mao_spa_gam_ind_cnt_ita_cic_guj_amr_lit_ger_glc_ben_qcu_ukr_bos_pol_lda_mlt_pan_sid_ctl_sun_svk_ven_dut_moo_bat_tha_sod_knd_bem_dgb_aze_nor_scr_azi_fbf_vie_aeg_zul_igb_bam	-0.317198537907181	-0.750658241690408	0.454753471876382
140	aeg_ita_fbf_slo_tig_wly_chh_pan_aze_azi_ses_mao_akn_prs_pol_bsq_bul_hau_ewe_mnd_krd_fre_tsn_scr_yor_cze_hun_bam_cic_fin_lat_owc_geo_ukr_grk_alb_mol_amh_sid_dut_est_bem_ind_rom_jav_jpn_tml_kor_afr_hin_lda_mcd_tag_ctl_amr_mly_cnt_svk_dgb_swe_sod_bos_spa_lit_ben_qcu_por_eng_glc_ven_anl_guj_mlt_urd_sun_rus_swt_nor_tsw_bat_tha_gam_knd_zul_swa_uzb_ger_arw_tur_dyu_vie_heb_xho_moo_igb	0.285106184539658	0.671595598441529	0.503506040627843
141	heb_glc_swt_dut_amh_hau_chh_lit_azi_tur_tsn_sun_akn_nor_bul_bsq_rus_anl_ewe_cnt_pan_scr_yor_ita_bam_mol_hun_ven_fbf_est_alb_gam_geo_arw_swe_grk_spa_wly_owc_fre_fin_igb_bat_krd_jav_jpn_knd_kor_urd_svk_lda_por_ind_cze_mlt_mao_mnd_ctl_dgb_bos_tig_rom_afr_ben_mcd_qcu_ger_prs_slo_moo_sod_eng_sid_hin_mly_lat_zul_pol_bem_tag_tha_amr_tml_dyu_ses_aze_guj_ukr_uzb_tsw_vie_aeg_swa_xho_cic	-0.738881398266435	-1.77323748830151	0.0794631062919124
142	heb_arw_cic_urd_amh_hau_anl_eng_aze_tur_dyu_sun_xho_ita_lat_bsq_pol_sid_fbf_cnt_prs_ukr_ven_afr_lda_bul_est_dgb_moo_hun_mol_mlt_geo_svk_fre_spa_grk_amr_owc_scr_fin_tsn_ind_ben_bat_jpn_tml_kor_krd_lit_igb_nor_mao_alb_sod_tag_mnd_pan_zul_guj_tig_glc_dut_hin_rom_qcu_mcd_cze_por_swt_wly_ger_aeg_rus_jav_bos_swa_ctl_yor_mly_tha_chh_knd_akn_bem_uzb_slo_swe_azi_bam_vie_gam_ewe_tsw_ses	-0.880977394710465	-2.13151751882284	0.0356831094469737
143	sod_pol_zul_afr_mlt_amr_owc_spa_uzb_tur_bam_ind_igb_dut_bul_bsq_mcd_amh_dgb_cnt_rus_slo_lda_fre_ven_por_fin_dyu_bem_est_prs_tig_geo_eng_grk_alb_mol_chh_aeg_glc_hun_fbf_mly_rom_jav_jpn_knd_kor_scr_hin_xho_urd_tag_krd_gam_mao_mnd_pan_swt_lit_heb_swe_ita_nor_lat_qcu_ctl_arw_guj_cic_anl_cze_sid_ben_sun_ukr_akn_bos_ses_bat_tha_wly_tml_tsw_ewe_aze_ger_svk_azi_swa_vie_hau_moo_tsn_yor	0.0851019905581231	0.200343759159857	0.841649202160407
144	wly_glc_bam_prs_sid_amr_chh_rus_azi_aze_tsn_mly_xho_bul_eng_bsq_krd_heb_ewe_mnd_urd_cze_igb_ger_akn_grk_est_swa_zul_fin_afr_gam_geo_pol_fre_hin_mcd_amh_owc_guj_hun_dyu_sun_ita_ind_jpn_knd_kor_swe_dut_swt_ukr_bat_bos_aeg_jav_cnt_lit_lda_mol_hau_ben_ctl_slo_scr_qcu_por_spa_lat_dgb_mlt_arw_sod_nor_tag_rom_ses_svk_bem_mao_tha_anl_tml_yor_cic_uzb_pan_alb_tur_ven_vie_tig_fbf_tsw_moo	0.128561870207865	0.302472182300274	0.762967598824379
145	heb_grk_tsw_eng_sid_chh_amh_mcd_aze_azi_swa_mly_dyu_rus_rom_bsq_svk_tig_ses_cnt_guj_lat_ewe_spa_xho_nor_hun_dgb_igb_fin_ger_wly_geo_prs_bos_pan_dut_gam_amr_alb_est_swt_mao_por_jav_jpn_tml_kor_ben_slo_zul_pol_tag_ctl_hau_ind_mnd_krd_bam_ita_mlt_arw_afr_swe_fre_qcu_ukr_mol_cze_cic_sod_bul_aeg_lit_sun_glc_lda_scr_yor_bat_tha_owc_knd_fbf_ven_uzb_urd_hin_tur_bem_vie_anl_tsn_moo_akn	0.0542172821445295	0.127560056764835	0.898772559326948
146	amr_ukr_dyu_rus_sid_gam_tig_svk_aze_uzb_akn_bat_igb_guj_por_bsq_hin_heb_swa_mnd_eng_ben_dgb_urd_zul_arw_fin_lda_ewe_hun_krd_owc_geo_bos_lit_ita_nor_wly_mlt_cze_est_yor_ind_mcd_sun_jpn_tml_kor_pan_grk_tsw_afr_jav_ger_amh_mly_cnt_fre_fbf_dut_anl_prs_scr_bul_spa_qcu_lat_alb_rom_cic_sod_slo_hau_glc_tag_ctl_ses_pol_moo_mao_tha_aeg_knd_bem_ven_azi_mol_swe_tur_tsn_vie_chh_bam_xho_swt	0.158860781794567	0.374765164991311	0.708688366668928
147	wly_ukr_dyu_lat_amr_hau_amh_swe_azi_tur_dgb_tag_zul_bos_dut_bsq_por_heb_moo_mnd_scr_krd_bem_grk_xho_nor_fin_fbf_akn_est_ben_tig_geo_fre_rom_mol_alb_mlt_sid_arw_hun_tsw_sun_eng_ind_jpn_knd_kor_ctl_slo_bam_pan_bat_urd_anl_mao_cnt_ita_ses_ger_sod_cze_rus_lit_prs_qcu_bul_afr_svk_cic_chh_spa_aeg_glc_jav_guj_swt_hin_tsn_mly_tha_owc_tml_igb_ven_uzb_mcd_pol_aze_ewe_vie_gam_yor_lda_swa	-0.056092228554242	-0.132138620768086	0.895160114539621
148	hau_urd_akn_mol_mlt_owc_chh_pol_azi_tur_ven_ind_xho_rus_slo_bsq_fre_aeg_zul_mnd_lat_pan_moo_alb_tsw_prs_fin_swa_swt_hun_krd_gam_geo_glc_bos_swe_grk_wly_tig_arw_est_ewe_mao_ben_sun_jpn_knd_kor_dut_rom_igb_ctl_jav_ger_amh_mly_cnt_lit_yor_svk_sid_scr_ita_hin_nor_qcu_cze_por_spa_lda_sod_eng_anl_guj_tag_mcd_fbf_bul_ses_bat_tha_amr_tml_bam_dgb_uzb_afr_ukr_aze_tsn_vie_heb_bem_dyu_cic	-0.191096179414752	-0.450961426582337	0.653067072740726
149	mlt_ben_tsn_eng_amr_sod_amh_glc_aze_tur_yor_bat_lda_urd_ita_bsq_swe_wly_xho_cnt_mol_krd_zul_ukr_igb_grk_fin_ses_cic_hun_slo_aeg_geo_arw_alb_spa_afr_heb_tig_bos_est_tsw_ind_nor_mao_jpn_tml_kor_prs_lit_akn_por_tag_ger_chh_mly_mnd_guj_dyu_rus_anl_rom_ctl_fre_svk_qcu_mcd_hin_scr_swa_sid_lat_owc_bul_sun_dut_fbf_pol_dgb_jav_tha_hau_knd_swt_ven_uzb_pan_cze_azi_bam_vie_gam_bem_moo_ewe	0.123729111623051	0.291705407873145	0.771161554708875
150	chh_hin_yor_ger_sod_aeg_amh_glc_tur_uzb_bam_mly_zul_ctl_prs_bsq_lit_heb_ewe_mnd_grk_pan_lda_ukr_swt_urd_est_dgb_moo_hun_rus_gam_geo_spa_arw_alb_pol_tig_anl_afr_fin_fbf_tag_ben_mao_jpn_tml_kor_guj_mol_tsw_svk_ind_scr_sid_sun_cnt_rom_xho_krd_wly_eng_cze_slo_bos_qcu_lat_dut_mcd_tsn_hau_ita_mlt_swe_bat_bul_ven_nor_ses_jav_tha_owc_knd_bem_cic_azi_por_fre_aze_igb_vie_amr_swa_dyu_akn	-0.426758323701312	-1.01332223332375	0.313535373764413
151	mlt_svk_bam_arw_anl_sid_amr_grk_uzb_azi_cic_ind_ses_glc_ger_bsq_pol_heb_swt_cnt_swe_ben_xho_lit_igb_slo_fin_ven_lda_hun_ukr_owc_geo_eng_pan_rom_krd_wly_gam_bul_est_akn_jav_dut_mao_jpn_knd_kor_fre_afr_ewe_mcd_tag_prs_hau_bat_mnd_por_dgb_scr_aeg_lat_hin_ctl_cze_qcu_urd_ita_rus_bem_tig_bos_sod_mol_mly_alb_tsn_spa_zul_sun_tha_chh_tml_fbf_yor_tur_nor_guj_aze_moo_vie_amh_dyu_swa_tsw	0.372646359225119	0.878646620300706	0.381857416528871
152	hau_cze_igb_por_wly_sid_sod_rom_tur_aze_zul_mao_tsw_hin_ben_bsq_dut_heb_swa_cnt_krd_arw_lda_swe_swt_fre_hun_bem_fbf_fin_guj_amr_geo_ukr_rus_slo_eng_owc_anl_prs_est_ses_tag_lit_ind_jpn_tml_kor_scr_glc_ven_ger_jav_mcd_chh_sun_mnd_lat_moo_svk_amh_nor_mol_alb_urd_qcu_ctl_afr_bos_bam_aeg_bul_gam_ita_mly_pol_ewe_pan_dgb_bat_tha_mlt_knd_dyu_cic_azi_grk_spa_uzb_tsn_vie_tig_akn_xho_yor	0.13008520313908	0.306409675010156	0.759977677802477
153	hau_dut_zul_eng_heb_owc_amr_cze_uzb_aze_swa_ind_dyu_spa_ita_bsq_afr_sid_ewe_mnd_rus_glc_igb_prs_cic_fre_hun_fbf_yor_est_svk_wly_geo_arw_pol_alb_mol_anl_aeg_mcd_fin_tsn_mly_ctl_bat_jpn_knd_kor_swe_nor_bam_slo_jav_por_tig_tag_cnt_rom_moo_ben_amh_guj_ukr_ger_bul_qcu_hin_pan_lit_dgb_sod_lat_gam_grk_mao_bos_swt_scr_xho_sun_tha_chh_tml_akn_ven_tur_krd_urd_azi_lda_vie_mlt_tsw_ses_bem	-0.454251199009176	-1.07854802662209	0.283578739796282
154	amh_mcd_ses_rom_owc_mlt_tig_slo_uzb_tur_akn_jav_zul_svk_eng_bsq_urd_sod_swa_mnd_krd_ger_bam_guj_igb_hin_est_fbf_ven_fin_ben_heb_geo_lat_alb_rus_spa_aeg_wly_cze_hun_dgb_tag_ctl_ind_jpn_knd_kor_grk_dut_dyu_pan_mao_ukr_sid_mly_cnt_por_tsw_mol_chh_afr_pol_ita_scr_qcu_nor_swe_prs_tsn_amr_arw_hau_bul_bat_bos_yor_fre_bem_sun_tha_anl_tml_swt_cic_aze_glc_lit_azi_ewe_vie_gam_xho_lda_moo	-0.522194220175484	-1.24273359697915	0.217090256082798
155	heb_spa_yor_pol_mlt_anl_owc_ben_azi_aze_lda_mao_xho_swe_lat_bsq_ctl_aeg_swt_mnd_glc_rom_moo_svk_dyu_bul_est_ven_tsn_fin_cze_sod_geo_slo_por_hin_arw_tig_hau_lit_hun_swa_sun_fre_bat_jpn_knd_kor_dut_ukr_dgb_rus_mly_eng_sid_tag_cnt_ita_ses_alb_wly_guj_bos_mol_mcd_qcu_grk_ger_nor_bam_amh_krd_amr_pan_jav_scr_tsw_urd_zul_ind_tha_chh_tml_bem_igb_tur_prs_afr_uzb_ewe_vie_gam_cic_fbf_akn	-0.701846596293186	-1.68156116593545	0.096009278390792
156	mlt_urd_dyu_mol_aeg_amh_sid_rus_uzb_azi_xho_bat_yor_nor_lit_bsq_arw_heb_tsw_cnt_pol_ita_bam_ger_swt_ukr_hun_ses_swa_fin_swe_chh_geo_lat_afr_por_ben_tig_hau_slo_est_tsn_ind_eng_mly_jpn_knd_kor_prs_pan_fbf_glc_mao_ctl_gam_jav_mnd_cze_dgb_hin_wly_bul_mcd_krd_rom_qcu_dut_bos_spa_moo_owc_guj_amr_scr_sun_alb_zul_fre_akn_tag_tha_anl_tml_ven_cic_tur_grk_svk_aze_igb_vie_sod_ewe_lda_bem	-0.48769236805901	-1.15726127982783	0.250129340604363
157	heb_prs_ewe_ger_wly_chh_aeg_scr_azi_uzb_tsn_tag_swa_bul_glc_bsq_rom_hau_xho_cnt_eng_ben_ses_urd_swt_mcd_est_igb_dyu_fin_ita_amh_geo_spa_bos_slo_guj_tig_sid_swe_hun_cic_sun_pan_mao_jpn_knd_kor_fre_ctl_zul_lat_ind_afr_mlt_bat_mnd_rus_fbf_cze_owc_krd_hin_dut_lit_qcu_ukr_por_nor_yor_anl_grk_gam_arw_mly_alb_bem_svk_lda_jav_tha_amr_tml_ven_tsw_tur_pol_mol_aze_bam_vie_sod_moo_dgb_akn	0.058779188106408	0.138567222370096	0.890091750643797
158	amh_guj_dgb_ukr_hau_amr_chh_swe_aze_azi_dyu_ind_tsn_urd_eng_bsq_fre_gam_lda_cnt_cze_scr_fbf_arw_swt_lat_est_cic_moo_fin_pol_sod_geo_mol_ita_ben_rom_heb_aeg_slo_hun_bem_bat_svk_tag_jpn_knd_kor_hin_dut_akn_afr_mao_spa_anl_mly_mnd_rus_xho_nor_tig_grk_ger_glc_prs_qcu_bul_bos_krd_ven_mlt_lit_wly_ctl_sun_alb_igb_por_ewe_jav_tha_owc_tml_swa_bam_uzb_mcd_pan_tur_ses_vie_sid_zul_yor_tsw	-0.01051996251093	-0.0247764565274175	0.980286355937425
159	amr_ger_xho_lit_aeg_heb_mlt_bul_tur_uzb_ven_tag_yor_swe_grk_bsq_bos_anl_ses_mnd_spa_glc_tsn_ukr_fbf_pol_fin_igb_bem_est_cze_amh_geo_svk_ctl_nor_scr_wly_tig_arw_hun_ewe_mly_guj_jav_jpn_knd_kor_slo_mol_zul_krd_ind_rus_sod_bat_cnt_pan_cic_mcd_sid_hin_afr_alb_fre_qcu_prs_eng_ita_akn_owc_ben_hau_lat_mao_rom_lda_dut_moo_sun_tha_gam_tml_tsw_dyu_azi_por_urd_aze_swa_vie_chh_swt_bam_dgb	0.420390691371395	0.990183586639192	0.324653672821824
160	chh_rom_xho_guj_hau_tig_sod_bul_aze_tur_yor_tag_ses_fre_swe_bsq_bos_gam_dgb_cnt_rus_prs_ewe_lit_fbf_eng_fin_swa_moo_est_pol_owc_geo_nor_ita_ukr_pan_wly_amh_mcd_hun_ven_sun_hin_ind_jpn_knd_kor_lat_scr_akn_krd_mao_mol_mlt_mly_mnd_ger_bem_grk_sid_afr_glc_slo_ben_qcu_urd_spa_cze_igb_anl_ctl_heb_dut_bat_svk_bam_alb_swt_jav_tha_aeg_tml_cic_dyu_azi_por_arw_uzb_tsw_vie_amr_lda_tsn_zul	0.107312093109867	0.252549062857514	0.80117404254016
161	aeg_dut_ewe_por_gam_anl_tig_hin_azi_tur_ses_mao_tsn_cze_krd_bsq_guj_mlt_swa_mnd_pan_grk_igb_arw_moo_slo_est_swt_dyu_fin_nor_owc_geo_ctl_prs_lit_ben_sod_wly_eng_hun_akn_mly_bos_tag_jpn_tml_kor_scr_ita_fbf_mcd_sun_svk_amr_ind_cnt_spa_zul_rus_chh_mol_urd_afr_bul_qcu_swe_pol_alb_bam_amh_fre_hau_ukr_bat_glc_lda_ger_xho_jav_tha_sid_knd_bem_ven_aze_rom_lat_uzb_cic_vie_heb_yor_dgb_tsw	-0.575557346563155	-1.37300636853317	0.17305191531903
162	amr_spa_bam_pol_owc_chh_aeg_hin_uzb_tur_yor_bat_tsn_glc_eng_bsq_alb_gam_cic_cnt_svk_bos_ewe_rus_ses_ben_fin_tsw_zul_hun_prs_sid_geo_mol_swe_lit_ita_hau_sod_ukr_est_fbf_ind_dut_mly_jpn_knd_kor_pan_por_dyu_nor_mao_bul_amh_jav_mnd_guj_ven_cze_wly_krd_rom_grk_scr_qcu_urd_afr_fre_bem_heb_ctl_anl_mcd_tag_ger_akn_lat_xho_sun_tha_tig_tml_lda_moo_aze_arw_slo_azi_igb_vie_mlt_dgb_swt_swa	0.43339425077375	1.02273610584739	0.309085666195503
163	anl_alb_swa_glc_chh_hau_wly_prs_tur_azi_zul_bat_tsn_grk_bos_bsq_afr_amh_bam_cnt_lat_slo_yor_svk_ses_ger_hun_swt_xho_est_krd_gam_geo_dut_pan_spa_fre_heb_owc_guj_fin_bem_ind_eng_sun_jpn_knd_kor_lit_por_dgb_ukr_jav_nor_aeg_mly_mnd_rom_akn_bul_mlt_ctl_ita_scr_swe_qcu_mcd_cze_urd_cic_amr_arw_sid_ben_tag_rus_fbf_hin_moo_mao_tha_tig_tml_tsw_lda_aze_pol_mol_uzb_igb_vie_sod_dyu_ven_ewe	0.640945546951254	1.51622182621308	0.13285506052201
164	sod_ger_moo_scr_anl_wly_amr_hin_aze_tur_tsw_jav_akn_urd_ben_bsq_afr_tig_cic_cnt_spa_por_ewe_ita_zul_mol_fin_igb_ven_est_grk_hau_geo_mcd_glc_nor_guj_owc_sid_fre_hun_dgb_sun_svk_ind_jpn_tml_kor_lit_bul_swt_ukr_tag_arw_mlt_mao_mnd_ctl_fbf_bos_amh_lat_swe_krd_slo_qcu_pan_pol_eng_bem_aeg_alb_chh_rom_mly_dut_lda_prs_ses_bat_tha_heb_knd_tsn_yor_azi_cze_rus_uzb_bam_vie_gam_dyu_swa_xho	0.407507184185297	0.959764865887178	0.33966219511187
165	aeg_ger_igb_ukr_chh_gam_sod_pan_tur_uzb_ven_jav_bam_grk_scr_bsq_ita_owc_xho_cnt_rom_cze_lda_swe_bem_bos_hun_zul_dgb_est_dut_wly_geo_afr_ctl_eng_glc_sid_amr_arw_fin_fbf_sun_spa_ind_jpn_tml_kor_slo_ben_yor_por_tag_urd_mlt_mao_mnd_alb_dyu_bul_heb_prs_hin_lat_svk_qcu_krd_lit_fre_cic_amh_rus_anl_mol_mly_mcd_tsn_nor_swt_bat_tha_tig_knd_moo_tsw_azi_guj_pol_aze_ses_vie_hau_akn_ewe_swa	-0.145521312954124	-0.343179411742617	0.732238042090339
166	sod_scr_cic_alb_owc_chh_amh_spa_aze_tur_yor_mao_tsw_lat_ita_bsq_swe_tig_ses_mnd_arw_svk_dgb_pol_fbf_glc_fin_zul_swt_hun_mcd_gam_geo_prs_rom_urd_bul_wly_heb_afr_est_xho_tag_ger_jav_jpn_tml_kor_fre_cze_swa_ctl_ind_eng_hau_sun_cnt_bos_bem_mol_aeg_rus_por_pan_ben_qcu_hin_guj_lit_dyu_sid_grk_mlt_nor_bat_ukr_lda_dut_bam_mly_tha_amr_knd_akn_ven_uzb_slo_krd_azi_tsn_vie_anl_ewe_igb_moo	-0.000773016493454235	-0.00182045288926079	0.998551388836418
167	sod_alb_cic_grk_wly_chh_hau_rom_azi_uzb_dgb_mao_fbf_bos_eng_bsq_mcd_tig_dyu_mnd_ctl_slo_ewe_prs_zul_bul_hun_bam_bem_est_ita_sid_geo_afr_swe_por_ger_mlt_owc_ben_fin_igb_tag_arw_bat_jpn_tml_kor_pol_ukr_xho_lit_jav_svk_amh_ind_cnt_dut_ven_glc_gam_urd_cze_spa_guj_qcu_scr_lat_fre_swt_amr_krd_aeg_mol_mly_pan_swa_hin_akn_sun_tha_heb_knd_ses_tsw_tur_nor_rus_aze_moo_vie_anl_tsn_yor_lda	-0.405073382277338	-0.961380211843616	0.338853992762905
168	gam_eng_lda_rom_sid_chh_heb_slo_uzb_tur_ses_mao_akn_krd_scr_bsq_pol_owc_zul_mnd_svk_arw_swt_rus_dyu_nor_hun_dgb_swa_fin_swe_aeg_geo_afr_dut_por_glc_amr_sod_ger_est_bem_bat_prs_mly_jpn_tml_kor_cze_bul_cic_ctl_jav_fre_anl_tag_cnt_pan_ewe_ita_wly_guj_lat_grk_urd_qcu_mol_lit_ben_tsw_amh_alb_tig_bos_ind_hin_fbf_ukr_ven_sun_tha_mlt_knd_igb_tsn_azi_spa_mcd_aze_xho_vie_hau_yor_moo_bam	-0.322484990415912	-0.764511407741211	0.446498057152375
169	sod_grk_zul_alb_chh_amh_wly_swe_tur_uzb_bem_ind_dyu_ben_urd_bsq_fre_amr_yor_mnd_slo_por_dgb_ger_swt_scr_est_ewe_bam_hun_svk_tig_geo_arw_eng_pol_dut_gam_mlt_prs_fin_tsn_bat_rus_tag_jpn_tml_kor_lit_pan_akn_ukr_mao_rom_aeg_mly_cnt_afr_ven_guj_hau_hin_lat_mol_spa_qcu_ctl_glc_bul_ses_sid_krd_anl_bos_jav_nor_moo_cze_fbf_sun_tha_heb_knd_swa_xho_azi_mcd_ita_aze_lda_vie_owc_tsw_cic_igb	-0.00959713205992125	-0.0225752234180981	0.982037474469961
170	wly_scr_ven_mcd_sid_gam_tig_cze_aze_tur_ses_tag_xho_ben_dut_bsq_ctl_heb_tsn_cnt_ita_por_ewe_lat_akn_afr_fin_bem_moo_est_spa_mlt_geo_pol_prs_guj_lit_amr_hau_fre_hun_lda_bat_alb_mly_jpn_knd_kor_grk_pan_dgb_mol_ind_rus_anl_sun_mnd_hin_tsw_urd_chh_nor_rom_arw_svk_qcu_slo_bos_eng_swt_amh_ukr_owc_krd_mao_bul_dyu_ger_cic_jav_tha_aeg_tml_igb_swa_azi_glc_swe_uzb_yor_vie_sod_bam_zul_fbf	-0.124939250915284	-0.294570818344357	0.768978282187373
171	owc_ita_ses_scr_mlt_sod_heb_nor_aze_uzb_swt_mly_xho_dut_bos_bsq_glc_hau_dyu_cnt_eng_urd_yor_hin_tsw_mcd_hun_moo_cic_est_rom_chh_geo_ukr_spa_lat_krd_aeg_sid_ben_fin_dgb_bat_ctl_tag_jpn_tml_kor_arw_bul_bam_rus_jav_fre_gam_sun_mnd_slo_zul_por_amr_afr_lit_grk_pan_qcu_guj_svk_prs_ewe_tig_mol_amh_swe_ind_cze_akn_ger_bem_mao_tha_anl_knd_lda_swa_tur_alb_pol_azi_fbf_vie_wly_ven_igb_tsn	-0.448413920639297	-1.06586236955021	0.289245188364166
172	chh_swe_moo_rom_heb_mlt_sod_ctl_aze_tur_dgb_bat_ven_glc_svk_bsq_hin_aeg_xho_mnd_grk_afr_tsn_lat_bem_spa_hun_lda_ses_est_pan_sid_geo_bul_alb_prs_pol_amr_gam_guj_fin_swt_ind_urd_sun_jpn_knd_kor_dut_krd_yor_ben_jav_mcd_tig_tag_cnt_cze_dyu_fre_anl_scr_eng_ita_nor_qcu_ukr_slo_por_akn_amh_mol_hau_bos_mly_arw_swa_ger_cic_mao_tha_wly_tml_igb_tsw_azi_lit_rus_uzb_fbf_vie_owc_bam_zul_ewe	-0.0961285833196067	-0.226617898549809	0.821218238332922
173	chh_ita_cic_pan_sid_amh_amr_dut_aze_azi_zul_sun_bem_nor_spa_bsq_arw_heb_fbf_cnt_ctl_rom_swt_alb_ven_mol_est_xho_tsw_hun_rus_wly_geo_svk_lit_hin_ben_gam_mlt_por_fin_bam_mly_guj_jav_jpn_tml_kor_pol_bul_lda_scr_ind_ger_anl_mao_mnd_urd_ses_cze_owc_mcd_eng_prs_afr_qcu_grk_krd_lat_yor_aeg_bos_sod_swe_bat_fre_dgb_ukr_ewe_tag_tha_tig_knd_igb_dyu_uzb_glc_slo_tur_tsn_vie_hau_swa_akn_moo	0.125370882748309	0.294764508443991	0.768830768773035
174	aeg_hin_ses_por_amh_owc_amr_rom_azi_tur_fbf_ind_ewe_spa_cze_bsq_krd_tig_dyu_mnd_pan_urd_akn_ctl_bam_slo_hun_tsw_xho_fin_swe_wly_geo_dut_pol_ita_guj_gam_anl_grk_est_igb_sun_ger_jav_jpn_knd_kor_mol_mcd_swt_alb_mao_bos_sod_bat_cnt_prs_tsn_nor_mlt_glc_ben_fre_lat_qcu_bul_arw_lit_moo_sid_ukr_hau_svk_mly_eng_yor_afr_zul_tag_tha_heb_tml_dgb_swa_aze_scr_rus_uzb_ven_vie_chh_cic_lda_bem	-0.946557564065339	-2.30055953055004	0.0236518367013398
175	wly_svk_dyu_grk_aeg_amh_heb_swe_aze_azi_swt_ind_cic_mcd_slo_bsq_alb_anl_ses_mnd_cze_prs_ewe_pan_moo_ita_hun_bam_lda_est_nor_owc_geo_rom_bos_mol_scr_sid_amr_guj_fin_igb_mao_lit_sun_jpn_knd_kor_eng_ben_yor_dut_mly_por_sod_bat_cnt_spa_zul_arw_hau_pol_hin_krd_ger_qcu_bul_fre_urd_tsw_tig_ctl_gam_glc_jav_lat_fbf_afr_xho_tag_tha_mlt_tml_tsn_swa_uzb_rus_ukr_tur_bem_vie_chh_akn_ven_dgb	0.038024854347197	0.0894589107542061	0.928909582511641
176	heb_ita_xho_svk_gam_mlt_amr_lit_tur_aze_swt_mao_cic_afr_glc_bsq_alb_owc_fbf_mnd_ukr_rom_akn_ben_zul_bos_fin_tsn_swa_hun_hin_sod_geo_guj_pol_cze_scr_amh_hau_slo_est_igb_tag_swe_ind_jpn_tml_kor_fre_mol_ses_arw_bat_ger_anl_sun_cnt_ctl_ven_dut_tig_spa_urd_pan_mcd_qcu_lat_prs_eng_yor_chh_por_aeg_nor_jav_krd_lda_bul_bam_mly_tha_sid_knd_dgb_tsw_uzb_grk_rus_azi_moo_vie_wly_dyu_ewe_bem	-0.00711773209309526	-0.0167426319278118	0.986677803112823
177	gam_eng_dyu_nor_amh_hau_sod_alb_aze_uzb_ewe_ind_ven_spa_urd_bsq_mcd_anl_tsn_mnd_rom_guj_xho_bos_swa_scr_hun_zul_bam_fin_glc_amr_geo_grk_krd_arw_rus_chh_sid_fre_est_akn_mly_dut_bat_jpn_tml_kor_hin_svk_swt_swe_mao_ita_heb_tag_cnt_lit_ses_ger_tig_lat_prs_ben_mol_qcu_afr_ctl_bul_lda_aeg_ukr_wly_pan_sun_pol_yor_por_moo_jav_tha_owc_knd_bem_cic_azi_slo_cze_tur_tsw_vie_mlt_dgb_fbf_igb	-0.359253265288181	-0.851669066413878	0.396585549918952
178	sod_ctl_fbf_ita_amr_sid_tig_ger_aze_tur_bam_ind_xho_rom_pol_bsq_cze_chh_yor_mnd_mol_hin_ses_dut_akn_grk_hun_lda_ven_est_eng_amh_geo_ben_arw_slo_pan_heb_owc_fre_fin_bem_tag_krd_sun_jpn_tml_kor_guj_glc_tsn_lit_jav_scr_mlt_mao_cnt_prs_swa_por_gam_bul_afr_lat_ukr_qcu_urd_nor_alb_ewe_wly_mcd_hau_spa_bat_rus_swt_svk_dgb_mly_tha_aeg_knd_zul_cic_azi_bos_swe_uzb_igb_vie_anl_tsw_dyu_moo	-0.709557518203123	-1.70458477555682	0.0916106217276264
179	amr_afr_dyu_ukr_aeg_chh_tig_rus_aze_uzb_tsn_mao_fbf_cze_spa_bsq_svk_heb_yor_mnd_arw_dut_akn_guj_tsw_eng_est_ven_ewe_hun_bos_sod_geo_glc_slo_swe_krd_wly_mlt_mcd_fin_xho_mly_urd_bat_jpn_tml_kor_hin_scr_bem_pol_tag_por_anl_sun_cnt_lat_cic_ger_hau_ben_mol_bul_pan_qcu_rom_nor_fre_swt_gam_ita_sid_ctl_ind_alb_bam_prs_lda_jav_tha_owc_knd_moo_swa_azi_lit_grk_tur_ses_vie_amh_dgb_zul_igb	-0.0269717897092011	-0.0634877139296138	0.949514401318713
180	chh_pan_ewe_ctl_tig_amh_aeg_dut_azi_aze_yor_mly_ven_urd_slo_bsq_afr_anl_igb_cnt_alb_nor_tsn_ukr_lda_krd_hun_bam_bem_est_rom_owc_geo_prs_svk_scr_ita_hau_amr_glc_fin_swt_ind_guj_jav_jpn_knd_kor_bos_mol_cic_ben_tag_lat_sod_bat_mnd_ger_dyu_mcd_mlt_arw_fre_lit_pol_qcu_por_bul_eng_akn_wly_swe_sid_rus_mao_spa_ses_grk_fbf_sun_tha_gam_tml_xho_dgb_uzb_hin_cze_tur_tsw_vie_heb_zul_moo_swa	-0.653848027950619	-1.56362969269415	0.121301125538222
181	aeg_rom_tsn_grk_wly_gam_tig_fre_aze_azi_bam_ind_dyu_arw_guj_bsq_urd_sod_lda_mnd_afr_ita_moo_prs_swt_ben_fin_zul_igb_est_mcd_amh_geo_mol_spa_krd_ger_amr_heb_slo_hun_dgb_mly_ukr_sun_jpn_tml_kor_bul_bos_bem_glc_jav_por_hau_mao_cnt_alb_xho_pol_chh_rus_lit_dut_lat_qcu_svk_scr_ctl_swa_sid_eng_anl_swe_tag_pan_fbf_nor_cic_bat_tha_mlt_knd_tsw_ewe_tur_cze_hin_uzb_akn_vie_owc_ven_ses_yor	-0.145312914065611	-0.342399877915885	0.732822608244633
182	gam_swe_igb_bos_anl_hau_sid_glc_uzb_azi_dyu_sun_cic_guj_fre_bsq_alb_wly_xho_cnt_urd_spa_tsn_bul_tsw_eng_hun_akn_swa_est_pol_mlt_geo_prs_rus_dut_pan_amh_sod_nor_fin_ewe_mly_ukr_tag_jpn_knd_kor_mcd_ita_swt_ben_bat_svk_aeg_jav_mnd_scr_dgb_lat_chh_krd_slo_afr_grk_qcu_hin_ctl_mol_fbf_heb_ger_owc_lit_mao_cze_bem_arw_bam_ind_tha_amr_tml_zul_moo_tur_por_rom_aze_lda_vie_tig_ven_yor_ses	0.646452712388361	1.53180202465205	0.128966033066755
183	amr_guj_moo_grk_wly_amh_chh_mcd_tur_aze_dgb_mly_cic_pan_spa_bsq_rom_sod_tsw_cnt_ben_bul_swa_bos_igb_pol_hun_ven_bam_est_nor_heb_geo_scr_ger_svk_fre_hau_aeg_slo_fin_zul_jav_afr_sun_jpn_knd_kor_krd_lit_lda_cze_ind_mol_sid_mao_mnd_ukr_xho_dut_anl_swe_ita_eng_glc_qcu_rus_arw_alb_yor_tig_ctl_gam_urd_tag_lat_ewe_hin_bem_bat_tha_owc_tml_fbf_tsn_uzb_por_prs_azi_akn_vie_mlt_swt_dyu_ses	-0.534576636596146	-1.27290946168522	0.206223076294438
184	sod_lat_lda_glc_owc_heb_hau_ita_tur_aze_ses_mao_dyu_slo_cze_bsq_pol_tig_tsn_cnt_ctl_ben_zul_ger_swt_svk_est_fbf_dgb_fin_prs_aeg_geo_urd_rus_krd_mcd_sid_amh_spa_hun_igb_sun_afr_tag_jpn_tml_kor_hin_mol_ven_lit_mly_swe_gam_bat_mnd_arw_yor_grk_chh_eng_pan_nor_por_qcu_guj_rom_ukr_ewe_anl_bul_amr_scr_jav_dut_akn_alb_swa_ind_tha_mlt_knd_xho_cic_uzb_bos_fre_azi_bam_vie_wly_tsw_bem_moo	-0.211430277971039	-0.499695471266642	0.61846972541773
185	chh_bos_cic_ctl_aeg_sod_hau_rus_uzb_aze_dgb_bat_ven_lat_fre_bsq_pol_amr_swt_mnd_alb_glc_ewe_prs_dyu_mcd_fin_bem_fbf_hun_afr_amh_geo_eng_ben_por_arw_heb_sid_grk_est_moo_sun_swe_mao_jpn_knd_kor_slo_urd_zul_hin_tag_scr_tig_ind_cnt_bul_akn_lit_wly_mol_guj_ger_krd_qcu_svk_nor_pan_swa_anl_spa_gam_cze_jav_ukr_ses_rom_bam_mly_tha_owc_tml_xho_yor_azi_ita_dut_tur_tsn_vie_mlt_igb_lda_tsw	-0.541090940338027	-1.29173127299194	0.199651231879953
186	hau_spa_yor_scr_anl_chh_aeg_krd_aze_uzb_dyu_tag_ses_svk_prs_bsq_slo_amr_swt_mnd_grk_fre_ewe_ukr_igb_ben_fin_bam_moo_est_rom_owc_geo_nor_pan_por_urd_wly_mlt_lat_hun_zul_jav_bul_bat_jpn_knd_kor_ita_mcd_cic_alb_sun_bos_sod_mao_cnt_lit_ven_guj_heb_arw_swe_mol_pol_qcu_afr_dut_glc_tsn_sid_ctl_amh_rus_mly_cze_xho_eng_fbf_ind_tha_gam_tml_akn_tsw_tur_hin_ger_azi_bem_vie_tig_swa_lda_dgb	-0.233138931356469	-0.551101186481229	0.582885897023439
187	aeg_eng_tsn_ctl_owc_anl_hau_pol_uzb_azi_zul_bat_akn_mol_prs_bsq_lit_heb_tsw_mnd_afr_rom_cic_bul_ven_urd_hun_swt_bam_est_por_gam_geo_spa_bos_alb_ger_amh_sod_scr_fin_ses_mly_grk_tag_jpn_tml_kor_lat_slo_dgb_arw_mao_svk_chh_jav_cnt_hin_swa_guj_amr_mcd_swe_ukr_glc_qcu_ita_krd_dut_dyu_mlt_ben_sid_pan_ind_nor_yor_cze_fbf_sun_tha_wly_knd_igb_lda_tur_rus_fre_aze_bem_vie_tig_moo_xho_ewe	-0.0670683480656321	-0.157968952206023	0.874823757651932
188	amr_rus_ses_alb_anl_sod_tig_pol_tur_azi_lda_bat_yor_swe_hin_bsq_ben_chh_tsw_mnd_lat_spa_swa_ger_tsn_krd_est_zul_igb_hun_glc_hau_geo_scr_grk_mol_pan_aeg_owc_afr_fin_xho_sun_guj_mao_jpn_tml_kor_dut_nor_dgb_bos_mly_prs_heb_jav_cnt_arw_fbf_slo_sid_svk_ctl_ukr_por_qcu_fre_bul_ita_moo_gam_mcd_amh_cze_ind_lit_swt_eng_cic_tag_tha_mlt_knd_bam_dyu_uzb_rom_urd_aze_ven_vie_wly_akn_bem_ewe	-0.930008760797627	-2.25828870989385	0.0262656621519728
189	mlt_svk_ven_ben_heb_amr_anl_bul_tur_aze_xho_ind_yor_scr_afr_bsq_nor_owc_cic_mnd_urd_slo_fbf_rus_zul_alb_hun_tsw_igb_fin_eng_gam_geo_fre_grk_lit_spa_sid_amh_mol_est_dgb_mly_pol_bat_jpn_tml_kor_ita_prs_moo_cze_mao_lat_hau_sun_cnt_dut_akn_swe_chh_rom_guj_krd_ukr_qcu_arw_bos_ctl_bem_wly_mcd_sod_ger_jav_glc_dyu_hin_swt_tag_tha_tig_knd_ses_swa_azi_por_pan_uzb_tsn_vie_aeg_bam_lda_ewe	-0.465592590112868	-1.10739048609661	0.270981122286764
190	sid_krd_fbf_bos_heb_tig_gam_lit_aze_uzb_dgb_ind_bam_fre_ctl_bsq_scr_anl_zul_mnd_swe_ger_dyu_bul_tsn_pan_est_ses_lda_hun_spa_chh_geo_guj_rus_arw_afr_amh_hau_mcd_fin_moo_mao_ukr_mly_jpn_knd_kor_pol_cze_swt_urd_jav_slo_wly_bat_cnt_hin_ven_ben_mlt_glc_dut_prs_ita_qcu_alb_lat_rom_igb_aeg_svk_amr_eng_sun_mol_swa_nor_tsw_tag_tha_sod_tml_xho_cic_azi_grk_por_tur_bem_vie_owc_akn_ewe_yor	-0.105703858732523	-0.249107961464695	0.803826606435837
191	chh_nor_swa_slo_wly_mlt_amh_cze_aze_tur_ven_tag_cic_krd_pol_bsq_grk_aeg_fbf_mnd_glc_rus_moo_prs_ses_mcd_fin_lda_bem_hun_spa_heb_geo_svk_mol_urd_alb_tig_anl_bul_est_dyu_bat_rom_sun_jpn_tml_kor_bos_swe_yor_guj_mly_ger_sid_jav_cnt_eng_bam_ctl_owc_scr_pan_lit_arw_qcu_ukr_hin_ben_xho_amr_dut_hau_por_mao_fre_zul_afr_ewe_ind_tha_sod_knd_akn_swt_uzb_ita_lat_azi_tsw_vie_gam_igb_tsn_dgb	-0.225026980337785	-0.531603853973526	0.596267930613391
192	wly_mol_ses_hin_amh_amr_aeg_ctl_tur_uzb_igb_jav_yor_mcd_spa_bsq_svk_sod_zul_mnd_alb_fre_dyu_bul_tsn_pan_hun_cic_moo_est_prs_tig_geo_scr_dut_ger_lat_anl_heb_urd_fin_xho_mao_slo_mly_jpn_tml_kor_pol_eng_akn_cze_tag_ita_hau_bat_cnt_por_bem_glc_sid_ben_afr_arw_rom_qcu_grk_krd_guj_fbf_owc_lit_mlt_swe_sun_rus_bam_ukr_lda_ind_tha_gam_knd_dgb_swt_azi_nor_bos_aze_ven_vie_chh_swa_tsw_ewe	-0.252371265061933	-0.596258737462956	0.552450957385388
193	sod_mol_xho_ctl_aeg_heb_mlt_prs_tur_azi_moo_ind_dyu_glc_svk_bsq_rom_amr_zul_cnt_pol_fre_ewe_ita_dgb_slo_est_akn_ven_fin_scr_gam_geo_rus_spa_hin_grk_amh_tig_urd_hun_lda_mao_cze_jav_jpn_knd_kor_nor_bul_cic_swe_tag_alb_anl_sun_mnd_ukr_tsn_lit_owc_eng_por_lat_pan_qcu_guj_mcd_bos_swa_wly_ben_chh_arw_mly_dut_tsw_krd_fbf_bat_tha_sid_tml_igb_bam_aze_ger_afr_uzb_ses_vie_hau_yor_swt_bem	0.261475553343189	0.615298373284265	0.539860462905025
194	tig_spa_cic_por_owc_sod_gam_bul_tur_azi_bam_bat_ven_grk_pan_bsq_ita_amh_ewe_mnd_krd_fre_ses_svk_yor_dut_hun_bem_akn_est_mol_hau_geo_afr_prs_slo_nor_sid_heb_rom_fin_dgb_mao_scr_ind_jpn_tml_kor_pol_urd_fbf_lit_tag_cze_amr_mly_cnt_rus_dyu_ger_aeg_mcd_hin_eng_swe_qcu_lat_bos_guj_swa_wly_arw_mlt_ben_sun_glc_xho_alb_zul_jav_tha_chh_knd_tsn_tsw_aze_ukr_ctl_uzb_swt_vie_anl_igb_lda_moo	-0.51501386035995	-1.22810237335392	0.222507621933062
195	anl_fre_ewe_glc_chh_amh_sod_guj_uzb_tur_fbf_mao_dyu_svk_eng_bsq_bul_wly_bam_cnt_ger_pan_ses_krd_cic_ukr_est_lda_zul_hun_rom_aeg_geo_pol_ben_spa_hin_gam_tig_urd_fin_tsn_mly_slo_ind_jpn_knd_kor_dut_nor_dgb_por_tag_ctl_mlt_sun_mnd_prs_ven_arw_hau_rus_grk_afr_lit_qcu_alb_swe_cze_swt_heb_ita_sid_scr_bat_mcd_akn_mol_swa_jav_tha_owc_tml_igb_bem_azi_bos_lat_aze_tsw_vie_amr_yor_moo_xho	-0.0491377776998219	-0.116059374794433	0.907855730692411
196	mlt_swe_igb_slo_gam_owc_sid_scr_aze_tur_ewe_mao_moo_ukr_glc_bsq_mcd_heb_dgb_cnt_cze_afr_dyu_rom_swa_bul_fin_akn_ses_hun_ctl_anl_geo_dut_grk_alb_arw_hau_tig_ben_est_lda_jav_lit_tag_jpn_tml_kor_ger_pan_bem_fre_bat_bos_amh_mly_mnd_svk_yor_spa_aeg_eng_pol_hin_nor_qcu_mol_por_urd_xho_sod_krd_amr_lat_sun_guj_bam_rus_swt_ind_tha_chh_knd_tsw_fbf_azi_prs_ita_uzb_cic_vie_wly_zul_ven_tsn	0.256866175610391	0.605441417249085	0.546360402328292
197	wly_lit_yor_bos_aeg_mlt_tig_fre_uzb_tur_ven_mly_swa_lat_rus_bsq_ger_amr_igb_mnd_ita_ben_ewe_krd_zul_cze_est_akn_swt_fin_mcd_owc_geo_svk_rom_hin_scr_amh_hau_urd_hun_dyu_jav_por_sun_jpn_knd_kor_mol_dut_cic_spa_bat_alb_sid_ind_cnt_guj_moo_ctl_chh_pan_slo_nor_grk_qcu_swe_arw_eng_lda_heb_pol_anl_prs_mao_bul_fbf_ukr_dgb_tag_tha_gam_tml_ses_bem_azi_glc_afr_aze_tsw_vie_sod_bam_xho_tsn	0.789619349559441	1.88194814721009	0.0629702336029345
198	anl_swe_ven_eng_owc_aeg_mlt_mcd_aze_azi_cic_mly_fbf_rus_alb_bsq_prs_wly_tsn_cnt_ita_mol_swt_guj_bem_nor_fin_lda_xho_hun_arw_tig_geo_bos_cze_ukr_krd_sod_chh_afr_est_dgb_ind_slo_bat_jpn_tml_kor_ger_grk_igb_pan_jav_fre_gam_sun_mnd_spa_moo_pol_amh_lit_glc_svk_por_qcu_bul_rom_urd_tsw_sid_ben_heb_dut_mao_ctl_yor_hin_akn_tag_tha_amr_knd_dyu_bam_uzb_scr_lat_tur_zul_vie_hau_ses_swa_ewe	-1.01346054309153	-2.47446572277031	0.0151561652542943
199	aeg_rom_akn_por_anl_chh_wly_urd_aze_tur_bam_sun_swt_lat_grk_bsq_guj_gam_tsn_cnt_lit_eng_ses_alb_dgb_ukr_fin_bem_zul_hun_swe_amr_geo_svk_cze_pol_nor_sid_amh_rus_est_xho_ind_fre_tag_jpn_knd_kor_slo_hin_dyu_ger_mao_krd_heb_mly_mnd_arw_moo_bul_mlt_dut_afr_mcd_pan_qcu_ben_glc_scr_yor_hau_ita_tig_spa_jav_prs_igb_bos_fbf_bat_tha_owc_tml_ewe_lda_uzb_mol_ctl_azi_swa_vie_sod_cic_ven_tsw	0.187887933812325	0.442150754350442	0.659406644916669
200	tig_ukr_tsn_lit_sid_amh_amr_ita_aze_tur_ven_ind_igb_pol_urd_bsq_pan_aeg_swa_mnd_glc_ger_yor_fre_ses_alb_est_bem_zul_hun_scr_gam_geo_hin_grk_bul_spa_owc_heb_arw_fin_xho_mao_krd_jav_jpn_knd_kor_rus_mol_lda_mcd_bat_ctl_mlt_mly_cnt_ben_dgb_por_anl_prs_guj_slo_dut_qcu_bos_svk_cze_bam_hau_lat_wly_nor_sun_swe_moo_afr_dyu_tag_tha_sod_tml_cic_akn_azi_eng_rom_uzb_swt_vie_chh_ewe_fbf_tsw	-0.274791507784138	-0.649312093689997	0.51773709232659
201	mlt_mcd_zul_afr_amh_heb_tig_urd_uzb_azi_fbf_mao_lda_bul_krd_bsq_swe_aeg_tsn_cnt_ben_bos_swa_fre_cic_dut_fin_swt_ewe_est_por_hau_geo_cze_guj_lat_grk_anl_sid_svk_hun_dyu_sun_rom_bat_jpn_knd_kor_ger_ukr_ses_glc_mly_scr_wly_jav_mnd_eng_bam_ctl_owc_rus_hin_prs_spa_qcu_alb_slo_pol_akn_sod_lit_chh_ita_ind_arw_tsw_pan_ven_tag_tha_gam_tml_moo_yor_aze_mol_nor_tur_bem_vie_amr_igb_xho_dgb	-0.876723757797492	-2.11893269117486	0.0367611620003484
202	sid_lat_ses_spa_aeg_wly_mlt_svk_azi_uzb_akn_sun_lda_alb_pol_bsq_slo_anl_bem_cnt_mol_bul_dgb_ukr_ewe_scr_fin_ven_swa_hun_por_chh_geo_ctl_arw_prs_pan_amh_tig_ben_est_fbf_mao_hin_ind_jpn_tml_kor_glc_grk_xho_rom_bat_nor_gam_mly_mnd_bos_cic_eng_amr_ger_afr_urd_krd_qcu_ita_mcd_cze_bam_heb_dut_hau_guj_jav_fre_tsw_rus_yor_tag_tha_sod_knd_tsn_swt_tur_lit_swe_aze_zul_vie_owc_igb_dyu_moo	-0.111004073057809	-0.26148112269415	0.794299722338475
203	amh_mol_swt_afr_heb_sod_chh_rus_tur_uzb_bem_mao_tsw_ctl_por_bsq_scr_mlt_dgb_cnt_mcd_pan_moo_prs_swa_lit_fin_cic_ewe_est_spa_owc_geo_guj_bul_arw_ukr_wly_amr_pol_hun_igb_jav_glc_mly_jpn_knd_kor_hin_cze_fbf_rom_tag_dut_anl_bat_mnd_ita_lda_grk_gam_ger_krd_alb_nor_qcu_bos_eng_svk_dyu_sid_swe_hau_slo_sun_urd_tsn_lat_xho_ind_tha_aeg_tml_yor_ses_aze_fre_ben_azi_zul_vie_tig_ven_bam_akn	0.0898250368048664	0.211845875662768	0.832690859247206
204	sod_pan_lda_ita_amh_heb_owc_rom_tur_azi_fbf_mly_ewe_spa_eng_bsq_grk_chh_dgb_mnd_arw_rus_moo_mcd_xho_slo_fin_cic_bam_est_afr_sid_geo_glc_krd_svk_ben_tig_amr_nor_hun_swt_bat_ctl_ind_jpn_knd_kor_prs_alb_bem_dut_sun_pol_mlt_mao_cnt_ger_zul_swe_hau_hin_bos_por_guj_qcu_bul_lit_lat_tsn_anl_cze_wly_scr_tag_mol_ses_urd_ven_jav_tha_gam_tml_akn_dyu_aze_fre_ukr_uzb_yor_vie_aeg_swa_tsw_igb	0.187689974178101	0.442071325707526	0.659463910584353
205	gam_cze_bam_mol_owc_sid_heb_grk_uzb_tur_zul_mao_dyu_lat_swe_bsq_krd_tig_tsn_mnd_prs_pol_cic_ita_moo_alb_hun_swa_ewe_est_spa_hau_geo_guj_rom_afr_dut_chh_sod_eng_fin_yor_sun_ukr_bat_jpn_knd_kor_rus_lit_xho_ctl_ind_ger_wly_mly_cnt_hin_fbf_urd_aeg_ben_nor_por_svk_qcu_bos_pan_slo_akn_anl_mcd_amh_fre_tag_glc_bem_scr_lda_jav_tha_mlt_tml_ses_igb_azi_arw_bul_aze_dgb_vie_amr_tsw_ven_swt	0.254414285326997	0.599665310070812	0.550187549160722
206	tig_hin_lda_afr_wly_owc_aeg_fre_azi_uzb_bam_mly_dgb_eng_dut_bsq_pol_amr_ses_cnt_lit_glc_yor_ger_igb_arw_fin_fbf_zul_est_bos_heb_geo_rus_nor_rom_pan_anl_mlt_slo_hun_swa_bat_lat_jav_jpn_tml_kor_urd_prs_xho_mol_tag_ctl_sid_sun_mnd_ukr_ewe_por_sod_scr_grk_guj_alb_qcu_svk_swe_bul_tsw_hau_cze_chh_ita_mao_krd_tsn_mcd_ven_ind_tha_gam_knd_swt_bem_tur_spa_ben_aze_moo_vie_amh_cic_akn_dyu	-0.819941898380006	-1.97906924599749	0.0507657863461008
207	owc_spa_bem_slo_mlt_heb_chh_glc_azi_uzb_igb_sun_ven_alb_rus_bsq_fre_sod_dgb_mnd_urd_lit_swt_nor_bam_mcd_est_tsw_tsn_hun_cze_wly_geo_swe_afr_arw_krd_gam_amr_pol_fin_akn_mly_rom_tag_jpn_knd_kor_svk_bos_ewe_ita_jav_guj_amh_mao_cnt_ukr_fbf_dut_sid_bul_pan_scr_ben_qcu_ctl_hin_ger_yor_aeg_lat_anl_por_bat_prs_xho_mol_moo_ind_tha_tig_tml_swa_zul_tur_eng_grk_aze_lda_vie_hau_cic_ses_dyu	0.270168681012885	0.635928718036955	0.526384769925606
208	mlt_eng_xho_afr_wly_owc_hau_spa_azi_uzb_ewe_sun_tsn_bul_lat_bsq_ukr_heb_ses_cnt_ita_arw_tsw_bos_bem_ger_fin_ven_lda_est_pan_anl_geo_nor_pol_scr_glc_amr_amh_alb_hun_fbf_mao_swe_tag_jpn_knd_kor_slo_svk_cic_ben_mly_fre_sod_ind_mnd_prs_moo_mol_gam_grk_ctl_hin_krd_qcu_guj_cze_urd_bam_sid_dut_tig_rom_bat_mcd_zul_por_swt_jav_tha_aeg_tml_dgb_igb_aze_rus_lit_tur_dyu_vie_chh_akn_swa_yor	-1.04257527701705	-2.55448973911722	0.0122588724481055
209	gam_arw_xho_lat_chh_tig_sid_spa_aze_tur_cic_jav_dgb_ita_ctl_bsq_cze_owc_igb_mnd_nor_swe_swt_por_swa_fre_fin_tsw_ses_hun_pol_hau_geo_ger_urd_prs_afr_aeg_wly_rus_est_bam_sun_scr_mao_jpn_tml_kor_hin_mcd_ven_eng_mly_lit_anl_tag_cnt_svk_dyu_mol_heb_ukr_alb_bul_dut_qcu_bos_pan_rom_moo_mlt_guj_amh_glc_ind_grk_zul_krd_tsn_bat_tha_sod_knd_bem_fbf_uzb_ben_slo_azi_akn_vie_amr_lda_ewe_yor	-0.158790315483322	-0.375213087077677	0.708356368628394
210	heb_ita_swa_swe_sod_hau_wly_pan_uzb_azi_ses_tag_ven_ben_urd_bsq_afr_aeg_dyu_cnt_arw_nor_akn_grk_fbf_prs_est_cic_swt_fin_cze_amr_geo_lat_ukr_por_scr_mlt_gam_fre_hun_igb_ind_ger_bat_jpn_knd_kor_glc_mcd_bem_dut_sun_mol_anl_mao_mnd_svk_moo_hin_sid_krd_rus_alb_lit_qcu_guj_bul_pol_zul_tig_eng_owc_bos_mly_spa_dgb_rom_tsn_jav_tha_chh_tml_tsw_xho_tur_slo_ctl_aze_lda_vie_amh_yor_bam_ewe	-0.0886501016544185	-0.20877535174665	0.835080207401965
211	mlt_pol_dgb_svk_amr_gam_amh_mol_uzb_azi_moo_tag_dyu_grk_lat_bsq_hin_chh_tsw_mnd_scr_arw_bam_por_ses_prs_fin_cic_igb_est_urd_aeg_geo_glc_slo_bos_nor_sid_anl_ben_hun_ven_sun_swe_jav_jpn_knd_kor_fre_lit_fbf_spa_mao_guj_owc_mly_cnt_bul_swa_rom_wly_cze_krd_pan_ita_qcu_ger_afr_ukr_akn_hau_alb_tig_rus_ind_eng_ewe_ctl_zul_bat_tha_heb_tml_xho_yor_aze_dut_mcd_tur_swt_vie_sod_bem_lda_tsn	-0.753714694096992	-1.81421525058413	0.0728690367216687
212	gam_dut_lda_spa_owc_wly_sid_urd_tur_uzb_swa_mly_tsw_ctl_rus_bsq_scr_heb_ewe_cnt_nor_bos_ven_fre_tsn_mol_fin_swt_fbf_est_prs_chh_geo_ben_slo_pol_cze_aeg_anl_hin_hun_xho_tag_pan_bat_jpn_tml_kor_lat_rom_dyu_swe_jav_arw_sod_mao_mnd_lit_igb_guj_tig_svk_ger_afr_bul_qcu_eng_ukr_ita_zul_hau_por_amh_grk_sun_krd_dgb_mcd_yor_ind_tha_amr_knd_cic_bam_azi_alb_glc_aze_bem_vie_mlt_moo_akn_ses	-0.690257033774262	-1.65238848093635	0.101827792749609
213	aeg_lat_moo_fre_sid_hau_anl_krd_aze_azi_lda_sun_bam_lit_nor_bsq_urd_owc_swa_cnt_ita_por_zul_spa_tsw_dut_est_fbf_ven_hun_rus_amr_geo_grk_rom_mol_alb_mlt_tig_bul_fin_ewe_bat_afr_mao_jpn_knd_kor_prs_ben_dgb_arw_tag_glc_gam_jav_mnd_ger_ses_pan_heb_guj_scr_hin_ukr_qcu_pol_mcd_bos_dyu_sod_eng_amh_cze_mly_ctl_tsn_slo_bem_ind_tha_chh_tml_cic_xho_tur_swe_svk_uzb_igb_vie_wly_yor_swt_akn	-0.487767256174953	-1.15844349481036	0.249649245712534
214	amr_dut_tsw_rus_aeg_heb_sid_pan_tur_azi_lda_mao_swa_swe_rom_bsq_pol_gam_akn_mnd_fre_mcd_ven_ctl_ewe_glc_est_moo_yor_fin_nor_wly_geo_guj_alb_bul_ger_mlt_hau_afr_hun_dyu_mly_grk_bat_jpn_knd_kor_ben_lat_tsn_mol_tag_ita_tig_sun_cnt_svk_xho_eng_chh_krd_ukr_por_lit_qcu_slo_bos_urd_igb_owc_hin_anl_arw_ind_scr_swt_spa_dgb_jav_tha_amh_tml_fbf_ses_aze_cze_prs_uzb_cic_vie_sod_zul_bam_bem	-0.524947211699191	-1.25012123297325	0.214391820391713
215	mlt_cze_dgb_glc_aeg_gam_tig_fre_tur_uzb_ses_jav_cic_alb_grk_bsq_rom_sid_tsw_mnd_dut_ctl_moo_lit_swt_pol_fin_lda_zul_hun_bos_sod_geo_ben_rus_slo_scr_anl_chh_ita_est_bem_tag_afr_ind_jpn_tml_kor_prs_mcd_dyu_mol_sun_por_hau_mly_cnt_pan_xho_svk_wly_swe_guj_bul_hin_qcu_eng_nor_krd_igb_amr_ger_amh_urd_mao_spa_tsn_ukr_akn_bat_tha_heb_knd_ven_swa_aze_arw_lat_azi_fbf_vie_owc_bam_yor_ewe	0.534671418094619	1.26668299894329	0.208431884688537
216	heb_slo_dyu_ita_amr_wly_anl_guj_tur_uzb_swt_bat_yor_rus_mcd_bsq_fre_hau_lda_cnt_prs_cze_ewe_rom_swa_swe_hun_tsn_bam_fin_pol_amh_geo_ctl_scr_eng_ger_gam_owc_dut_est_bem_ind_spa_tag_jpn_tml_kor_lat_lit_cic_ukr_mao_grk_mlt_mly_mnd_nor_ses_bul_tig_krd_alb_hin_ben_qcu_mol_pan_glc_moo_aeg_bos_sid_por_sun_urd_tsw_arw_xho_jav_tha_sod_knd_zul_fbf_azi_afr_svk_aze_dgb_vie_chh_ven_igb_akn	0.327678934568457	0.771005276420263	0.442658247350845
217	sod_bos_swt_guj_owc_amr_amh_bul_tur_aze_tsw_mly_fbf_ben_swe_bsq_arw_wly_bam_mnd_cze_scr_swa_alb_akn_mol_hun_moo_ven_est_slo_heb_geo_prs_ukr_afr_pol_chh_sid_hin_fin_bem_tag_krd_jav_jpn_tml_kor_pan_ctl_cic_lat_ind_rus_mlt_sun_cnt_svk_dgb_nor_aeg_ita_dut_spa_glc_qcu_mcd_rom_grk_xho_tig_fre_gam_lit_mao_urd_ses_ger_lda_bat_tha_anl_knd_ewe_dyu_azi_por_eng_uzb_igb_vie_hau_yor_zul_tsn	-0.567468165294836	-1.35587178091335	0.178423202297797
218	gam_afr_tsw_lit_hau_aeg_tig_ukr_aze_uzb_fbf_tag_bam_pan_krd_bsq_rus_heb_tsn_cnt_grk_guj_yor_swe_xho_dut_hun_lda_ewe_fin_ita_sid_geo_alb_rom_svk_urd_chh_sod_ctl_est_igb_ind_hin_bat_jpn_tml_kor_por_spa_dyu_bos_sun_pol_wly_mao_mnd_nor_moo_glc_anl_ben_cze_eng_mcd_qcu_fre_prs_slo_ses_amr_arw_owc_scr_mly_mol_akn_ger_ven_jav_tha_mlt_knd_swa_zul_azi_lat_bul_tur_bem_vie_amh_swt_cic_dgb	-0.531281952626936	-1.2658747132856	0.208719893426664
219	gam_glc_swt_bul_owc_chh_aeg_prs_tur_azi_tsn_sun_moo_krd_urd_bsq_ita_sod_dyu_cnt_cze_slo_igb_ukr_dgb_eng_est_zul_fbf_fin_bos_tig_geo_arw_dut_grk_alb_mlt_sid_pol_hun_akn_tag_por_jav_jpn_tml_kor_hin_rom_xho_lat_ind_ctl_anl_mao_mnd_ger_yor_mcd_amh_rus_afr_guj_fre_qcu_lit_svk_nor_bam_heb_ben_hau_mol_mly_scr_cic_spa_ses_bat_tha_amr_knd_tsw_ewe_aze_pan_swe_uzb_swa_vie_wly_ven_lda_bem	0.190210730826133	0.447279729167182	0.65571311559023
220	tig_ukr_tsw_eng_amh_heb_amr_swe_azi_tur_moo_mao_cic_krd_guj_bsq_bos_sod_zul_cnt_rus_ger_igb_prs_ven_slo_est_ses_dyu_hun_por_wly_geo_pan_svk_ben_ita_sid_chh_arw_fin_swa_tag_nor_bat_jpn_tml_kor_afr_ctl_lda_alb_sun_mcd_gam_jav_mnd_lit_xho_grk_mlt_urd_spa_lat_bul_qcu_fre_glc_scr_bem_anl_rom_hau_dut_mly_mol_ewe_hin_bam_ind_tha_aeg_knd_dgb_akn_aze_pol_cze_uzb_fbf_vie_owc_swt_tsn_yor	0.068043996305211	0.160199417080806	0.873071434998294
221	anl_lat_yor_guj_hau_owc_mlt_ukr_tur_azi_fbf_ind_bam_bos_rom_bsq_scr_sod_dyu_mnd_alb_eng_moo_hin_swa_ben_hun_xho_bem_est_fre_wly_geo_swe_afr_lit_pan_aeg_heb_krd_fin_tsn_sun_ita_bat_jpn_tml_kor_bul_nor_tsw_rus_mly_mol_sid_jav_cnt_spa_igb_por_amh_cze_ger_dut_ctl_qcu_svk_urd_glc_zul_chh_mcd_gam_arw_tag_slo_lda_pol_ses_mao_tha_amr_knd_cic_ven_aze_prs_grk_uzb_akn_vie_tig_ewe_dgb_swt	-1.1852336481884	-2.92201462570117	0.00436540648330813
222	aeg_ben_dyu_spa_sod_amr_owc_lit_aze_tur_ewe_sun_bam_ctl_pol_bsq_urd_wly_tsw_cnt_bul_krd_akn_afr_igb_mol_est_cic_ven_hun_ukr_anl_geo_alb_bos_scr_pan_heb_hau_hin_fin_bem_mao_glc_jav_jpn_knd_kor_mcd_eng_xho_cze_ind_rom_chh_tag_mnd_nor_ses_fre_amh_guj_ita_swe_rus_qcu_grk_lat_prs_swa_sid_por_mlt_dut_mly_svk_dgb_ger_tsn_bat_tha_gam_tml_yor_fbf_uzb_slo_arw_azi_moo_vie_tig_swt_lda_zul	-1.238332355683	-3.07782921760362	0.0027399245355595
223	mlt_ctl_tsw_prs_heb_hau_amh_mcd_tur_aze_akn_jav_zul_por_eng_bsq_scr_wly_tsn_cnt_dut_arw_fbf_ita_cic_krd_fin_swa_dgb_est_bul_owc_geo_urd_slo_pol_hin_amr_sod_ukr_hun_swt_sun_spa_mly_jpn_knd_kor_rus_swe_yor_nor_mao_ben_sid_ind_mnd_cze_xho_pan_gam_alb_fre_grk_rom_qcu_lat_ger_lit_dyu_chh_guj_tig_mol_tag_bos_ses_glc_ven_bat_tha_anl_tml_lda_bam_azi_afr_svk_uzb_moo_vie_aeg_bem_ewe_igb	-0.744210717121014	-1.7897044371757	0.0767562794284055
224	hau_rom_swt_mcd_owc_heb_aeg_svk_uzb_azi_ven_bat_lda_alb_prs_bsq_spa_tig_dyu_cnt_ben_por_swa_cze_bam_slo_est_bem_dgb_hun_glc_wly_geo_swe_fre_nor_ctl_chh_gam_rus_fin_akn_sun_ger_mao_jpn_knd_kor_pol_arw_zul_mol_ind_guj_sod_mly_mnd_lat_moo_urd_mlt_afr_grk_bos_krd_qcu_ukr_dut_bul_ses_amh_pan_amr_hin_tag_lit_igb_scr_xho_jav_tha_anl_tml_yor_tsn_aze_eng_ita_tur_cic_vie_sid_ewe_fbf_tsw	-0.11386466975412	-0.268254796636782	0.789097317300884
225	chh_urd_ewe_alb_owc_mlt_wly_mol_uzb_azi_dgb_mly_akn_eng_por_bsq_ukr_sid_xho_cnt_nor_cze_cic_bul_zul_svk_fin_yor_igb_est_krd_tig_geo_pan_arw_glc_ctl_amh_gam_ben_hun_dyu_tag_spa_mao_jpn_tml_kor_swe_lat_tsn_scr_bat_afr_hau_ind_mnd_hin_bam_lit_sod_rom_ita_pol_prs_qcu_ger_mcd_dut_fbf_anl_bos_heb_guj_jav_slo_lda_rus_bem_sun_tha_amr_knd_swa_ses_tur_grk_fre_aze_tsw_vie_aeg_swt_ven_moo	0.904183051945071	2.16785928916246	0.0327224224806756
226	tig_nor_tsn_ita_heb_wly_gam_guj_tur_azi_ven_ind_cic_ben_cze_bsq_slo_hau_igb_cnt_rus_pol_ewe_lit_ses_scr_hun_akn_dgb_fin_fre_sid_geo_ger_grk_mcd_svk_amr_aeg_spa_est_swa_jav_swe_mao_jpn_tml_kor_dut_afr_yor_por_tag_rom_chh_bat_mnd_glc_zul_ukr_anl_prs_bul_arw_eng_qcu_ctl_lat_hin_dyu_owc_urd_mlt_pan_mly_alb_bem_bos_lda_sun_tha_amh_knd_moo_swt_aze_mol_krd_uzb_bam_vie_sod_fbf_xho_tsw	0.454955071344161	1.0733938254776	0.28587174583752
227	wly_urd_ewe_ita_sid_heb_amh_rus_tur_uzb_igb_sun_tsw_svk_fre_bsq_mcd_gam_bem_cnt_swe_pol_yor_spa_akn_ger_est_dyu_tsn_fin_krd_hau_geo_glc_por_hin_pan_anl_tig_mol_hun_ven_tag_dut_mao_jpn_tml_kor_eng_bul_xho_lat_mly_cze_chh_bat_mnd_ben_zul_nor_sod_bos_rom_scr_guj_qcu_ukr_alb_afr_bam_mlt_prs_owc_arw_ind_ctl_dgb_lit_lda_jav_tha_amr_knd_cic_fbf_azi_grk_slo_aze_swt_vie_aeg_ses_moo_swa	-0.882139309061444	-2.13966924145416	0.0349995258741812
228	anl_afr_zul_prs_gam_aeg_heb_rom_tur_aze_lda_mly_ven_ita_fre_bsq_mcd_sid_yor_mnd_dut_krd_moo_ben_ses_lit_est_swa_akn_fin_pol_chh_geo_bos_ger_ukr_grk_hau_tig_alb_hun_tsn_sun_pan_tag_jpn_knd_kor_scr_eng_bem_urd_mao_rus_amh_ind_cnt_bul_igb_por_amr_guj_slo_ctl_svk_qcu_cze_spa_glc_swt_sod_arw_wly_lat_bat_nor_xho_swe_cic_jav_tha_owc_tml_dgb_dyu_uzb_mol_hin_azi_ewe_vie_mlt_tsw_bam_fbf	-0.884292557256981	-2.14229753069577	0.0347815594461634
229	amh_bos_dyu_mol_sid_owc_sod_urd_azi_tur_igb_tag_yor_pol_lit_bsq_spa_chh_lda_cnt_svk_nor_bem_arw_zul_por_hun_xho_tsw_fin_ctl_anl_geo_fre_ger_rom_cze_aeg_gam_eng_est_ven_ind_lat_jav_jpn_knd_kor_guj_ita_dgb_ukr_mly_prs_hau_sun_mnd_rus_cic_ben_tig_afr_swe_hin_slo_qcu_scr_bul_dut_bam_amr_glc_heb_grk_mao_mcd_ses_krd_akn_bat_tha_wly_tml_swa_fbf_uzb_pan_alb_aze_swt_vie_mlt_tsn_moo_ewe	0.19477021622907	0.458858592141035	0.647406334006561
230	chh_scr_swt_lat_amh_mlt_gam_bos_aze_tur_bem_ind_moo_slo_glc_bsq_afr_hau_tsw_mnd_spa_mcd_fbf_alb_ven_ita_fin_igb_cic_est_rus_sid_geo_rom_lit_krd_swe_amr_aeg_ctl_hun_akn_jav_urd_mly_jpn_tml_kor_ben_hin_yor_cze_bat_por_tig_mao_cnt_ger_zul_eng_heb_dut_bul_pan_ukr_qcu_arw_prs_svk_xho_wly_guj_sod_grk_tag_mol_bam_nor_dyu_sun_tha_anl_knd_ewe_swa_uzb_fre_pol_azi_tsn_vie_owc_lda_ses_dgb	-0.495597884632671	-1.17959600337187	0.241169668194666
231	anl_spa_moo_rom_mlt_amh_gam_scr_aze_azi_tsn_tag_cic_urd_bul_bsq_alb_sid_bem_mnd_lit_guj_ven_ger_bam_prs_hun_dgb_tsw_fin_slo_chh_geo_krd_pan_lat_ukr_tig_sod_cze_est_akn_sun_glc_ind_jpn_knd_kor_hin_swe_xho_mcd_bat_fre_heb_mao_cnt_ben_ewe_svk_amr_pol_grk_ctl_bos_qcu_ita_mol_nor_ses_aeg_eng_wly_por_jav_rus_fbf_arw_yor_mly_tha_owc_tml_zul_swt_uzb_dut_afr_tur_igb_vie_hau_lda_dyu_swa	0.104730581156474	0.24659164538135	0.805767758137509
232	mlt_grk_swt_nor_owc_wly_sod_mol_aze_tur_swa_mao_igb_cze_rom_bsq_dut_amr_ven_cnt_glc_svk_akn_spa_moo_afr_hun_dyu_lda_est_bul_amh_geo_fre_guj_swe_ctl_gam_sid_eng_fin_bem_tag_urd_sun_jpn_knd_kor_pan_scr_tsw_ita_mly_rus_hau_ind_mnd_alb_fbf_arw_tig_ben_lat_por_prs_qcu_slo_hin_ukr_ewe_heb_lit_chh_mcd_jav_krd_zul_bos_xho_bat_tha_anl_tml_cic_dgb_azi_ger_pol_uzb_bam_vie_aeg_ses_yor_tsn	-0.444375864629479	-1.05723639601284	0.29314223684506
233	amr_eng_yor_guj_chh_owc_tig_krd_tur_uzb_swa_mly_bem_alb_ita_bsq_swe_aeg_tsw_cnt_pol_bul_lda_por_xho_cze_est_tsn_ewe_fin_slo_wly_geo_nor_bos_hin_urd_sid_mlt_lit_hun_moo_sun_ben_tag_jpn_tml_kor_mol_fre_dgb_ctl_bat_prs_sod_mao_mnd_rom_ses_mcd_heb_lat_dut_arw_glc_qcu_rus_afr_ger_akn_amh_svk_gam_ukr_ind_pan_swt_spa_zul_jav_tha_anl_knd_fbf_dyu_aze_scr_grk_azi_igb_vie_hau_bam_ven_cic	-0.474281524789525	-1.12736002022267	0.262490566059197
234	owc_slo_tsw_ita_anl_amh_hau_rom_uzb_tur_tsn_ind_bem_ctl_rus_bsq_arw_chh_ewe_cnt_fre_por_xho_afr_bam_krd_est_dyu_swt_hun_bos_mlt_geo_dut_ben_ger_lat_heb_sid_ukr_fin_swa_tag_bul_mly_jpn_tml_kor_mol_grk_cic_nor_sun_swe_tig_bat_mnd_urd_ses_guj_wly_hin_glc_pol_alb_qcu_spa_cze_mcd_ven_amr_eng_gam_prs_mao_svk_moo_pan_igb_jav_tha_aeg_knd_yor_lda_aze_scr_lit_azi_fbf_vie_sod_dgb_zul_akn	0.0559611259576494	0.131757512571979	0.895460722184427
235	aeg_eng_yor_lat_owc_amh_tig_lit_aze_tur_dyu_ind_ses_bos_cze_bsq_scr_gam_tsw_cnt_mcd_bul_xho_krd_swt_swe_fin_cic_fbf_hun_alb_hau_geo_por_ukr_prs_ben_wly_sid_rus_est_moo_tag_dut_jav_jpn_tml_kor_spa_svk_ewe_guj_mao_ctl_sod_bat_mnd_ita_zul_hin_mlt_pan_slo_nor_mol_qcu_ger_urd_pol_bem_chh_arw_anl_afr_sun_glc_lda_grk_bam_mly_tha_heb_knd_swa_tsn_azi_fre_rom_uzb_dgb_vie_amr_ven_igb_akn	-0.34522271368847	-0.817336900527998	0.415824917622855
236	owc_grk_lda_ben_gam_aeg_hau_urd_azi_tur_bem_mly_dyu_bos_slo_bsq_rus_amh_cic_cnt_pol_scr_ven_por_fbf_dut_fin_yor_akn_est_hin_wly_geo_cze_ita_glc_mcd_chh_tig_eng_hun_tsw_ind_guj_bat_jpn_knd_kor_svk_nor_dgb_swe_mao_mol_mlt_jav_mnd_spa_xho_ukr_amr_prs_ctl_lit_alb_qcu_lat_pan_ger_ses_sid_fre_heb_rom_tag_afr_zul_krd_moo_sun_tha_sod_tml_tsn_igb_aze_bul_arw_uzb_bam_vie_anl_ewe_swa_swt	0.0286823189876063	0.0675251738939696	0.946308584072944
237	owc_hin_bam_pan_amh_sid_anl_ger_aze_uzb_ewe_tag_moo_svk_dut_bsq_afr_mlt_swa_mnd_mol_swe_zul_lit_igb_prs_hun_ven_yor_fin_pol_gam_geo_rus_fre_glc_scr_aeg_hau_ita_est_ses_ind_nor_mao_jpn_knd_kor_slo_krd_tsw_guj_sun_por_sod_mly_cnt_spa_swt_alb_chh_lat_mcd_rom_bos_qcu_ben_bul_ukr_dyu_heb_ctl_tig_cze_jav_arw_tsn_eng_akn_bat_tha_amr_tml_dgb_fbf_tur_grk_urd_azi_bem_vie_wly_xho_lda_cic	-0.720181703759161	-1.72819953940779	0.0872714126773881
238	chh_alb_dgb_pan_mlt_sod_sid_pol_uzb_tur_swa_tag_igb_grk_por_bsq_slo_anl_akn_mnd_guj_cze_xho_lat_ses_scr_fin_fbf_tsn_hun_swe_wly_geo_arw_ita_lit_ger_heb_amr_prs_est_tsw_jav_afr_mly_jpn_tml_kor_eng_krd_ven_mol_ind_rus_amh_sun_cnt_nor_bam_hin_tig_svk_urd_mcd_glc_qcu_dut_ctl_spa_swt_aeg_ukr_gam_fre_bat_bul_ewe_ben_zul_mao_tha_owc_knd_lda_dyu_azi_bos_rom_aze_moo_vie_hau_bem_yor_cic	-0.152792879910323	-0.360513951355124	0.719280364040812
239	mlt_bos_yor_ger_amr_chh_hau_bul_azi_aze_zul_tag_ses_rus_glc_bsq_ita_aeg_bam_cnt_lat_svk_dyu_ukr_igb_nor_hun_tsn_swa_est_swe_sod_geo_spa_rom_prs_ctl_gam_tig_grk_fin_lda_bat_hin_mao_jpn_tml_kor_por_lit_dgb_alb_sun_scr_amh_jav_mnd_mcd_ewe_eng_owc_ben_pol_arw_cze_qcu_pan_krd_dut_fbf_wly_mol_heb_afr_mly_fre_swt_slo_tsw_ind_tha_anl_knd_akn_cic_uzb_urd_guj_tur_moo_vie_sid_xho_bem_ven	-0.0777540272802758	-0.183166783332147	0.855065891322184
240	anl_fre_zul_grk_mlt_amr_sid_por_uzb_tur_ses_mao_fbf_bul_prs_bsq_guj_chh_igb_mnd_rom_slo_swa_arw_swt_afr_est_akn_cic_hun_alb_sod_geo_pol_hin_scr_cze_tig_aeg_ukr_fin_yor_bat_mol_mly_jpn_tml_kor_rus_spa_bam_krd_jav_dut_amh_tag_cnt_lit_tsw_ita_hau_glc_nor_ger_swe_qcu_bos_ben_lat_bem_heb_pan_wly_eng_ind_mcd_dyu_urd_tsn_sun_tha_gam_knd_lda_ewe_azi_svk_ctl_aze_ven_vie_owc_xho_moo_dgb	0.113701261888535	0.267531309610379	0.789652528134241
241	amh_guj_bam_fre_mlt_sid_gam_ben_tur_azi_ses_bat_fbf_alb_spa_bsq_eng_sod_moo_cnt_ger_slo_tsn_swe_bem_mol_hun_dgb_yor_fin_lit_anl_geo_ctl_ukr_bul_rom_aeg_wly_svk_est_zul_tag_pan_jav_jpn_knd_kor_lat_prs_xho_scr_mao_krd_heb_sun_mnd_pol_tsw_mcd_hau_rus_cze_urd_por_qcu_ita_arw_nor_lda_chh_bos_tig_glc_mly_dut_swa_hin_igb_ind_tha_amr_tml_cic_akn_uzb_grk_afr_aze_ewe_vie_owc_swt_dyu_ven	-0.498024783473796	-1.18607766905619	0.238613035234873
242	anl_slo_bem_mol_aeg_wly_amr_glc_uzb_azi_ven_tag_ewe_arw_lat_bsq_ben_owc_swt_cnt_eng_bul_cic_spa_swa_dut_est_yor_zul_fin_cze_chh_geo_mcd_rus_prs_pol_amh_tig_grk_hun_ses_bat_alb_sun_jpn_knd_kor_ctl_hin_akn_rom_jav_svk_mlt_ind_mnd_pan_bam_krd_heb_bos_ukr_ger_swe_qcu_lit_scr_ita_fbf_gam_nor_sid_afr_mly_fre_dgb_guj_igb_mao_tha_hau_tml_lda_tsn_tur_urd_por_aze_dyu_vie_sod_xho_moo_tsw	0.0818089649652784	0.192397968733538	0.847849989153719
243	sid_krd_dyu_rus_hau_gam_heb_bul_uzb_azi_bam_sun_dgb_eng_slo_bsq_nor_wly_tsw_mnd_ukr_pan_fbf_lit_igb_swe_hun_ven_zul_fin_bos_amh_geo_arw_ctl_mol_mcd_tig_owc_hin_est_akn_mly_guj_mao_jpn_tml_kor_lat_cze_swa_ben_bat_prs_amr_tag_cnt_afr_moo_fre_aeg_ita_pol_urd_spa_qcu_rom_alb_scr_swt_anl_ger_sod_dut_ind_grk_bem_por_cic_jav_tha_mlt_knd_ewe_lda_aze_svk_glc_tur_tsn_vie_chh_yor_xho_ses	0.748720069356606	1.77928410960008	0.0784601416307488
244	amr_rom_fbf_krd_aeg_owc_heb_alb_uzb_aze_zul_mao_yor_arw_prs_bsq_spa_sid_bem_cnt_hin_dut_ses_ger_tsw_guj_est_igb_ewe_hun_pan_sod_geo_mol_ita_rus_fre_hau_tig_urd_fin_swt_ind_nor_bat_jpn_knd_kor_afr_cze_akn_bul_sun_por_wly_jav_mnd_mcd_dyu_grk_mlt_ukr_lit_ben_eng_qcu_lat_svk_swe_xho_gam_scr_amh_bos_mly_slo_tsn_glc_lda_tag_tha_anl_tml_cic_swa_azi_ctl_pol_tur_dgb_vie_chh_ven_moo_bam	-0.5380757950294	-1.28136833241691	0.203250074401878
245	gam_glc_yor_rus_hau_chh_owc_cze_uzb_aze_dgb_jav_fbf_lat_hin_bsq_nor_amr_moo_cnt_spa_grk_ven_dut_ewe_krd_hun_igb_ses_fin_svk_sod_geo_lit_ita_slo_afr_tig_sid_ctl_est_lda_ind_mcd_sun_jpn_tml_kor_mol_ger_cic_swe_tag_scr_anl_mly_mnd_guj_tsn_ben_mlt_eng_pol_urd_bos_qcu_bul_alb_arw_swa_wly_prs_heb_por_bat_rom_bem_pan_zul_mao_tha_aeg_knd_akn_bam_azi_fre_ukr_tur_xho_vie_amh_dyu_swt_tsw	0.507898522932059	1.19881645317376	0.233645105466326
246	amr_alb_bam_glc_sid_tig_owc_spa_tur_azi_ewe_jav_fbf_lit_dut_bsq_por_aeg_ses_cnt_arw_afr_dyu_ukr_swa_pol_est_yor_moo_fin_rom_sod_geo_mcd_rus_ctl_scr_mlt_chh_swe_hun_cic_ind_ita_bat_jpn_knd_kor_prs_grk_xho_slo_mao_ger_gam_mly_mnd_cze_ven_fre_heb_pan_bos_ben_hin_qcu_bul_lat_eng_tsw_hau_svk_anl_nor_tag_urd_lda_krd_swt_sun_tha_amh_tml_zul_tsn_uzb_guj_mol_aze_akn_vie_wly_bem_dgb_igb	0.122444783699306	0.288248211705513	0.773798185320409
247	anl_afr_ven_fre_wly_amr_sod_cze_aze_uzb_xho_mao_zul_ben_scr_bsq_hin_heb_fbf_mnd_ukr_pol_tsw_rom_tsn_glc_fin_cic_moo_hun_mcd_sid_geo_rus_swe_svk_krd_tig_aeg_urd_est_lda_mly_spa_sun_jpn_tml_kor_slo_mol_bam_lat_jav_prs_mlt_tag_cnt_arw_ewe_lit_amh_grk_dut_guj_ita_qcu_ger_bul_pan_dgb_chh_por_gam_bos_bat_ctl_igb_eng_akn_ind_tha_owc_knd_bem_dyu_tur_alb_nor_azi_ses_vie_hau_swt_yor_swa	-0.468652995578528	-1.11306336682726	0.268549931729204
248	sod_nor_moo_lat_hau_amh_tig_grk_uzb_aze_lda_mly_zul_bos_pan_bsq_guj_amr_bam_mnd_urd_mol_ven_bul_tsw_svk_est_xho_dyu_hun_krd_mlt_geo_ukr_rus_ben_arw_aeg_wly_glc_fin_cic_mao_afr_tag_jpn_knd_kor_dut_ger_fbf_lit_jav_ita_sid_bat_cnt_ctl_ewe_prs_owc_fre_swe_eng_slo_qcu_pol_por_mcd_igb_chh_scr_gam_hin_sun_cze_dgb_spa_swa_ind_tha_anl_tml_bem_swt_azi_rom_alb_tur_ses_vie_heb_yor_akn_tsn	-0.783750026498231	-1.88777714460796	0.062173822716405
249	hau_ukr_dyu_glc_amr_heb_tig_hin_aze_azi_cic_mly_akn_rus_alb_bsq_krd_gam_bam_cnt_slo_swe_xho_nor_ses_por_hun_swt_zul_est_bul_wly_geo_rom_guj_cze_ctl_chh_sid_ita_fin_moo_ind_mol_bat_jpn_knd_kor_lit_afr_tsw_grk_sun_arw_aeg_jav_mnd_eng_ewe_svk_sod_scr_pol_spa_dut_qcu_ger_lat_prs_lda_mlt_ben_amh_pan_tag_bos_ven_mcd_igb_mao_tha_owc_tml_dgb_bem_tur_urd_fre_uzb_yor_vie_anl_swa_fbf_tsn	0.0425215033119852	0.100054817803493	0.920516178538656
250	amr_bul_ven_glc_mlt_sod_gam_bos_tur_aze_zul_ind_swa_guj_eng_bsq_afr_amh_fbf_mnd_pol_prs_tsw_rom_bam_fre_fin_cic_tsn_est_cze_owc_geo_mcd_pan_arw_ben_aeg_hau_scr_hun_lda_tag_por_bat_jpn_tml_kor_ctl_slo_igb_mol_mao_dut_chh_sun_cnt_ita_swt_alb_tig_ger_hin_ukr_rus_qcu_lat_swe_svk_moo_sid_spa_anl_nor_jav_urd_ses_krd_akn_mly_tha_heb_knd_ewe_dyu_azi_lit_grk_uzb_yor_vie_wly_bem_xho_dgb	-0.355862917494044	-0.843162502484997	0.40130095218547
251	tig_bul_lda_ita_aeg_amr_sid_ukr_aze_tur_swt_ind_ven_ctl_nor_bsq_fre_mlt_tsn_mnd_cze_svk_tsw_spa_xho_ben_hun_dyu_swa_est_eng_sod_geo_swe_glc_guj_pol_chh_gam_mcd_fin_fbf_jav_slo_mly_jpn_knd_kor_ger_hin_bem_lit_mao_scr_heb_bat_cnt_mol_dgb_prs_hau_por_grk_urd_krd_qcu_lat_arw_alb_ses_wly_dut_owc_rom_tag_pan_cic_rus_akn_sun_tha_amh_tml_moo_zul_uzb_bos_afr_azi_bam_vie_anl_ewe_yor_igb	0.285519558780342	0.672003002545588	0.503247825214331
252	wly_bos_tsn_bul_chh_aeg_sod_lat_tur_uzb_swt_bat_xho_dut_arw_bsq_ita_tig_lda_cnt_ukr_rus_dyu_prs_cic_eng_hun_moo_bem_fin_glc_sid_geo_nor_krd_cze_slo_heb_owc_lit_est_ewe_mly_swe_jav_jpn_tml_kor_urd_por_swa_spa_ind_ger_amh_mao_mnd_mol_akn_pol_amr_pan_grk_rom_scr_qcu_mcd_ctl_afr_fbf_hau_fre_mlt_hin_sun_ben_ses_alb_ven_tag_tha_gam_knd_bam_zul_aze_guj_svk_azi_dgb_vie_anl_yor_tsw_igb	-0.530448541855058	-1.26632975468786	0.208557716821618
253	sod_pol_xho_ger_amr_mlt_sid_pan_aze_tur_bem_jav_cic_cze_ctl_bsq_guj_tig_lda_cnt_bul_por_moo_ukr_swa_lit_fin_yor_dyu_hun_eng_chh_geo_fre_scr_urd_afr_hau_gam_grk_est_swt_bat_prs_tag_jpn_tml_kor_ben_hin_bam_krd_mly_nor_wly_ind_mnd_lat_ven_swe_owc_dut_mcd_slo_bos_qcu_rom_rus_spa_dgb_amh_glc_anl_arw_mao_alb_ewe_mol_igb_sun_tha_heb_knd_akn_fbf_uzb_ita_svk_azi_tsw_vie_aeg_zul_ses_tsn	0.0338001518712365	0.0796948888827308	0.936651163967864
254	owc_arw_akn_krd_sod_aeg_tig_lit_aze_uzb_tsw_mao_moo_svk_rom_bsq_dut_gam_fbf_mnd_urd_swe_ses_scr_lda_pan_fin_swa_swt_est_lat_hau_geo_ctl_alb_grk_mcd_amr_amh_eng_hun_bem_mly_pol_bat_jpn_knd_kor_slo_spa_dyu_ben_sun_rus_sid_tag_cnt_fre_igb_afr_wly_cze_hin_bos_bul_qcu_ger_glc_nor_xho_chh_guj_anl_ukr_ind_ita_zul_por_dgb_jav_tha_heb_tml_ewe_yor_tur_mol_prs_azi_ven_vie_mlt_cic_tsn_bam	-0.606508209556777	-1.44728848163345	0.151178661148236
255	amh_ben_akn_prs_amr_gam_mlt_nor_azi_aze_bam_mly_tsw_rus_krd_bsq_scr_wly_xho_mnd_ctl_swe_zul_guj_dyu_glc_fin_bem_fbf_hun_mol_hau_geo_fre_ger_hin_svk_heb_sid_por_est_ewe_jav_ita_tag_jpn_knd_kor_ukr_lit_dgb_arw_mao_lat_chh_bat_cnt_rom_swa_slo_tig_afr_mcd_dut_alb_qcu_bul_eng_bos_yor_owc_pol_anl_spa_sun_pan_swt_cze_lda_ind_tha_aeg_tml_ses_ven_tur_urd_grk_uzb_cic_vie_sod_igb_tsn_moo	-0.397338891840392	-0.944824418724725	0.34719678129519
256	hau_por_akn_eng_sid_mlt_amh_krd_aze_tur_zul_ind_yor_arw_nor_bsq_svk_amr_moo_mnd_urd_slo_cic_mcd_swt_ctl_hun_fbf_xho_fin_bul_heb_geo_ben_lat_pan_lit_sod_aeg_cze_est_ven_jav_grk_sun_jpn_tml_kor_ger_dut_dgb_spa_tag_alb_wly_bat_cnt_mol_tsn_hin_tig_fre_prs_pol_guj_qcu_rus_glc_swe_igb_anl_rom_chh_bos_mly_ita_ewe_scr_bam_mao_tha_owc_knd_dyu_ses_uzb_afr_ukr_azi_lda_vie_gam_tsw_swa_bem	-0.393727697727966	-0.935231110943601	0.352091306377007
257	hau_pan_ven_mol_gam_amh_aeg_bos_aze_tur_tsn_mao_igb_fre_nor_bsq_dut_anl_swt_cnt_svk_rom_bem_ukr_swa_lat_est_ses_moo_hun_spa_wly_geo_eng_arw_prs_scr_sod_heb_slo_fin_akn_bat_ita_ind_jpn_tml_kor_grk_alb_cic_krd_sun_guj_mlt_jav_mnd_ctl_bam_afr_owc_glc_rus_mcd_swe_qcu_lit_hin_cze_yor_amr_ger_chh_bul_mly_pol_tsw_por_xho_tag_tha_tig_knd_lda_fbf_azi_urd_ben_uzb_ewe_vie_sid_dgb_dyu_zul	-0.754444143460174	-1.81037106092637	0.0734676503463411
258	chh_guj_swa_afr_hau_mlt_wly_bul_tur_uzb_lda_tag_cic_ben_ctl_bsq_glc_gam_dgb_cnt_eng_prs_ven_cze_igb_pan_fin_zul_xho_est_svk_amh_geo_por_mcd_slo_rom_heb_sid_spa_hun_ewe_mly_rus_jav_jpn_tml_kor_krd_ukr_tsn_urd_bat_swe_sod_ind_mnd_lat_yor_arw_amr_dut_bos_lit_pol_qcu_alb_hin_fre_bem_aeg_mol_tig_ita_mao_scr_tsw_grk_moo_sun_tha_anl_knd_ses_bam_aze_nor_ger_azi_swt_vie_owc_fbf_dyu_akn	0.118959369841291	0.280422469975307	0.779776247610305
259	sod_nor_dyu_cze_amh_chh_heb_ben_azi_aze_ven_mao_lda_glc_pan_bsq_svk_amr_igb_mnd_mol_bos_bam_alb_swt_fre_est_tsw_ewe_fin_lit_owc_geo_rus_ukr_bul_ita_gam_mlt_krd_hun_zul_sun_swe_tag_jpn_knd_kor_eng_afr_xho_rom_jav_dut_anl_mly_cnt_pol_ses_ger_aeg_prs_scr_arw_slo_qcu_lat_urd_ctl_yor_sid_guj_hau_hin_ind_por_swa_mcd_akn_bat_tha_tig_tml_moo_bem_tur_spa_grk_uzb_tsn_vie_wly_dgb_cic_fbf	0.27418878477668	0.645216848080564	0.520375285346317
260	heb_dut_akn_svk_gam_wly_owc_mol_tur_uzb_ewe_bat_dgb_ctl_ben_bsq_hin_tig_lda_cnt_scr_alb_xho_cze_moo_spa_fin_swt_bem_est_bos_anl_geo_eng_swe_lat_guj_sid_sod_nor_hun_ven_ind_ger_sun_jpn_knd_kor_prs_fre_ses_grk_jav_glc_chh_mao_mnd_arw_bam_krd_aeg_bul_urd_ukr_lit_qcu_pol_afr_pan_cic_hau_ita_mlt_por_tag_slo_dyu_rom_fbf_mly_tha_amh_tml_tsn_zul_aze_rus_mcd_azi_swa_vie_amr_yor_igb_tsw	-0.32503561842622	-0.769289668141376	0.443670813226693
261	mlt_urd_ven_por_sod_hau_aeg_ita_tur_aze_lda_tag_fbf_nor_krd_bsq_grk_tig_xho_cnt_mol_lat_bam_slo_ewe_alb_hun_dyu_zul_fin_pan_gam_geo_cze_ben_pol_arw_heb_amh_fre_est_yor_bat_rom_sun_jpn_tml_kor_dut_lit_bem_svk_mly_hin_chh_ind_mnd_prs_moo_rus_owc_bos_spa_guj_scr_qcu_glc_ctl_afr_igb_wly_swe_amr_bul_mao_ger_tsw_eng_ses_jav_tha_anl_knd_dgb_akn_azi_mcd_ukr_uzb_swt_vie_sid_tsn_swa_cic	-0.698153999966262	-1.67460046992724	0.0973724397319355
262	chh_ben_moo_guj_gam_hau_heb_scr_aze_uzb_tsw_mao_dyu_afr_bos_bsq_ctl_mlt_igb_mnd_krd_cze_lda_pan_cic_svk_hun_xho_ewe_est_por_tig_geo_urd_swe_ukr_mol_owc_sid_prs_fin_zul_sun_pol_jav_jpn_knd_kor_glc_mcd_tsn_dut_ind_ger_amh_bat_cnt_lat_bam_rus_sod_fre_spa_nor_bul_qcu_arw_lit_rom_akn_anl_grk_wly_ita_tag_slo_ses_alb_bem_mly_tha_aeg_tml_swa_dgb_azi_hin_eng_tur_ven_vie_amr_yor_swt_fbf	-0.359683281451964	-0.851467870916934	0.396696683825836
263	chh_glc_tsw_ben_aeg_hau_tig_scr_tur_uzb_akn_sun_yor_svk_grk_bsq_alb_amh_fbf_cnt_afr_arw_cic_slo_swa_lit_fin_dgb_ven_est_lat_gam_geo_por_dut_krd_prs_wly_sod_mol_hun_igb_tag_rom_ind_jpn_knd_kor_ita_nor_ses_urd_bat_fre_mlt_mao_mnd_eng_bem_ukr_amr_bul_spa_cze_hin_qcu_ger_ctl_pan_tsn_sid_swe_anl_guj_mly_mcd_zul_bos_bam_jav_tha_owc_tml_dyu_lda_azi_rus_pol_aze_ewe_vie_heb_moo_xho_swt	0.621966782827429	1.46908795147024	0.145183571487777
264	sod_rom_swa_lit_hau_amr_chh_urd_uzb_tur_dgb_mao_ses_krd_glc_bsq_lat_wly_bam_mnd_alb_mcd_akn_bos_zul_ukr_hun_fbf_ewe_est_nor_sid_geo_por_dut_afr_scr_heb_aeg_ctl_fin_tsn_bat_ger_tag_jpn_knd_kor_bul_mol_tsw_ita_mly_pan_amh_jav_cnt_cze_ven_swe_mlt_prs_arw_fre_eng_qcu_rus_grk_pol_xho_owc_hin_tig_svk_ind_spa_moo_slo_lda_sun_tha_gam_tml_bem_dyu_azi_ben_guj_aze_cic_vie_anl_igb_yor_swt	-0.712402808901905	-1.7107523072091	0.0904606794082384
265	gam_pan_swt_glc_anl_hau_aeg_hin_azi_tur_lda_ind_ewe_prs_alb_bsq_dut_wly_igb_mnd_swe_ukr_zul_ger_dyu_scr_est_bem_yor_fin_krd_sid_geo_lit_por_rus_slo_chh_amh_nor_hun_bam_bat_ctl_mao_jpn_knd_kor_svk_arw_akn_pol_sun_spa_mlt_mly_cnt_afr_tsn_grk_tig_lat_ben_guj_bul_qcu_mol_cze_fre_dgb_owc_mcd_amr_ita_tag_urd_ven_bos_swa_jav_tha_sod_tml_moo_ses_uzb_rom_eng_aze_xho_vie_heb_fbf_tsw_cic	-0.10410828342769	-0.245273584843796	0.806785030771658
266	heb_glc_swt_swe_aeg_chh_hau_lat_tur_azi_ses_bat_fbf_lit_arw_bsq_rom_amr_yor_cnt_alb_krd_bam_nor_cic_rus_fin_dgb_bem_hun_scr_mlt_geo_dut_afr_slo_svk_gam_anl_pan_est_dyu_mao_guj_mly_jpn_tml_kor_fre_ben_swa_ukr_sun_prs_amh_jav_mnd_mcd_tsw_urd_owc_spa_ger_bul_pol_qcu_grk_ctl_hin_lda_wly_bos_tig_ita_ind_eng_ewe_por_xho_tag_tha_sod_knd_akn_tsn_uzb_mol_cze_aze_moo_vie_sid_ven_igb_zul	-0.337191793003866	-0.797783540916997	0.427028455371466
267	wly_nor_swa_mol_anl_aeg_owc_swe_azi_uzb_swt_sun_bam_bul_cze_bsq_lit_sid_fbf_cnt_scr_glc_ses_alb_yor_urd_est_dgb_akn_hun_afr_hau_geo_ctl_svk_fre_arw_gam_heb_ita_fin_lda_mao_hin_ind_jpn_knd_kor_slo_ukr_tsn_pol_bat_ben_tig_jav_mnd_eng_igb_grk_amh_krd_rom_rus_spa_qcu_guj_mcd_dut_cic_mlt_ger_chh_lat_mly_bos_ewe_prs_bem_tag_tha_amr_tml_dyu_tsw_aze_pan_por_tur_ven_vie_sod_zul_xho_moo	-0.585494835014508	-1.396687698701	0.16583176443668
268	anl_prs_igb_dut_amh_amr_sid_bul_aze_uzb_swa_mly_bem_nor_krd_bsq_mcd_chh_ses_cnt_fre_bos_akn_ukr_lda_ger_hun_fbf_dgb_fin_ctl_aeg_geo_pol_lat_urd_ben_gam_wly_afr_est_ewe_jav_hin_sun_jpn_tml_kor_cze_ita_tsw_spa_mao_glc_tig_bat_mnd_alb_swt_slo_hau_lit_eng_grk_guj_qcu_scr_swe_arw_zul_sod_por_mlt_mol_tag_rus_ven_svk_yor_ind_tha_heb_knd_moo_bam_azi_pan_rom_tur_tsn_vie_owc_dyu_xho_cic	-0.249484955411837	-0.589517791565469	0.556943443882016
269	sid_por_cic_bul_anl_amh_wly_lit_aze_azi_ses_mao_bem_swe_urd_bsq_glc_mlt_akn_cnt_spa_alb_dyu_bos_moo_arw_fin_xho_dgb_hun_lat_heb_geo_pol_cze_pan_mol_sod_amr_fre_est_ewe_sun_scr_bat_jpn_tml_kor_rus_ben_swt_prs_ind_dut_hau_jav_mnd_eng_ven_ukr_tig_hin_krd_rom_ctl_qcu_ger_slo_svk_tsw_aeg_grk_gam_nor_mly_afr_bam_guj_fbf_tag_tha_chh_knd_tsn_lda_uzb_mcd_ita_tur_zul_vie_owc_igb_yor_swa	0.0665929529367934	0.156743631408755	0.875786673930747
270	hau_arw_tsw_ben_tig_mlt_heb_afr_tur_uzb_cic_sun_bem_slo_ger_bsq_glc_amr_lda_cnt_spa_guj_yor_prs_swa_ukr_est_tsn_ewe_hun_ita_chh_geo_alb_nor_cze_pol_amh_owc_grk_fin_dgb_ind_bos_mly_jpn_tml_kor_dut_eng_bam_krd_jav_scr_aeg_bat_mnd_fre_igb_bul_gam_pan_rus_swe_ctl_qcu_urd_lat_rom_fbf_sod_lit_wly_svk_mao_hin_akn_mol_xho_tag_tha_anl_knd_ses_zul_azi_por_mcd_aze_swt_vie_sid_moo_ven_dyu	-0.604190373484793	-1.43968341899253	0.153314655400038
271	mlt_rus_yor_nor_chh_anl_amh_arw_azi_tur_zul_jav_swa_fre_urd_bsq_mcd_hau_fbf_mnd_lat_lit_bam_ita_cic_bul_fin_igb_ses_hun_ukr_heb_geo_pol_glc_swe_scr_tig_gam_bos_est_bem_ind_krd_mly_jpn_knd_kor_afr_mol_ven_ben_bat_por_wly_mao_cnt_rom_dyu_eng_sid_grk_ctl_spa_alb_qcu_ger_prs_hin_swt_aeg_guj_amr_pan_tag_svk_xho_slo_akn_sun_tha_owc_tml_ewe_lda_aze_cze_dut_uzb_tsn_vie_sod_moo_tsw_dgb	-0.21553916316254	-0.509116301074046	0.611876544069618
272	mlt_grk_ewe_bul_wly_gam_sid_rom_aze_tur_lda_tag_swa_lit_guj_bsq_alb_sod_fbf_cnt_bos_hin_xho_mcd_bam_dut_fin_moo_tsw_est_swe_tig_geo_por_afr_glc_nor_hau_aeg_pan_hun_ven_ind_fre_jav_jpn_tml_kor_arw_ukr_akn_eng_mao_rus_chh_mly_mnd_lat_igb_pol_anl_ita_svk_urd_mol_qcu_ben_slo_cze_tsn_heb_ger_amh_spa_bat_scr_dyu_krd_yor_sun_tha_amr_knd_ses_zul_azi_prs_ctl_uzb_cic_vie_owc_bem_swt_dgb	-0.274454984708936	-0.648479922772529	0.518272614249832
273	mlt_bos_moo_por_wly_heb_owc_urd_aze_tur_swt_bat_tsn_grk_rus_bsq_hin_amr_lda_cnt_svk_eng_akn_prs_xho_ctl_hun_ven_yor_fin_lat_chh_geo_ben_fre_glc_afr_amh_hau_slo_est_zul_tag_mol_mly_jpn_knd_kor_swe_alb_dgb_arw_jav_pol_aeg_mao_mnd_bul_cic_rom_anl_lit_ger_krd_dut_qcu_mcd_ukr_guj_fbf_gam_scr_tig_spa_ind_ita_swa_nor_ewe_sun_tha_sod_tml_dyu_bem_uzb_cze_pan_azi_igb_vie_sid_tsw_ses_bam	0.196192384013884	0.461394665317924	0.645592827451111
274	amh_cze_bam_ukr_aeg_sid_gam_dut_uzb_azi_akn_sun_igb_pan_krd_bsq_ita_hau_tsw_mnd_mol_lat_xho_grk_dyu_pol_est_zul_moo_hun_urd_owc_geo_ben_rom_guj_lit_mlt_wly_spa_fin_fbf_tag_scr_bat_jpn_tml_kor_por_bul_bem_fre_mly_svk_amr_mao_cnt_rus_tsn_alb_sod_mcd_prs_swe_slo_qcu_arw_nor_ger_swt_anl_hin_tig_bos_ind_afr_yor_ctl_ses_jav_tha_chh_knd_ven_ewe_aze_eng_glc_tur_lda_vie_heb_cic_swa_dgb	-0.105801014228955	-0.249579993152732	0.803462605417434
275	mlt_alb_ses_mcd_aeg_anl_sid_cze_tur_azi_xho_jav_igb_ger_slo_bsq_por_hau_swt_cnt_lat_krd_tsn_ita_bam_bul_hun_dgb_bem_est_prs_chh_geo_pol_urd_ctl_guj_owc_amh_hin_fin_fbf_tag_mol_sun_jpn_tml_kor_ukr_fre_ven_rom_bat_ben_amr_mao_mnd_lit_dyu_dut_sod_grk_swe_glc_eng_qcu_spa_svk_pan_cic_tig_nor_gam_afr_mly_arw_yor_rus_swa_ind_tha_heb_knd_zul_tsw_aze_bos_scr_uzb_moo_vie_wly_ewe_akn_lda	0.0647901072438955	0.15239087153238	0.879208784320751
276	anl_pan_zul_hin_mlt_aeg_sod_lit_uzb_aze_akn_mly_moo_pol_cze_bsq_ita_chh_igb_cnt_grk_ben_xho_arw_ses_bul_fin_swt_fbf_est_por_hau_geo_spa_prs_dut_afr_heb_owc_urd_hun_dyu_ind_scr_bat_jpn_tml_kor_nor_bos_ewe_guj_tag_svk_wly_sun_mnd_mol_cic_ctl_sid_ger_rus_krd_swe_qcu_eng_rom_glc_tsw_tig_lat_gam_mcd_jav_alb_lda_fre_yor_mao_tha_amr_knd_swa_bam_tur_slo_ukr_azi_tsn_vie_amh_bem_ven_dgb	-0.785295337164415	-1.8882947741316	0.0621035106375042
277	mlt_alb_lda_slo_amh_owc_wly_krd_uzb_azi_xho_mly_igb_afr_pol_bsq_glc_hau_bam_cnt_pan_lat_fbf_ben_bem_bos_fin_dyu_swt_hun_hin_chh_geo_prs_dut_rus_cze_heb_gam_rom_est_cic_jav_ger_bat_jpn_knd_kor_svk_bul_tsn_mol_mao_spa_anl_sun_mnd_grk_zul_arw_sod_scr_por_lit_swe_qcu_nor_fre_mcd_dgb_amr_ukr_tig_guj_ind_ita_ewe_ctl_tsw_tag_tha_aeg_tml_akn_ven_tur_eng_urd_aze_ses_vie_sid_moo_swa_yor	-0.250425602653832	-0.591972031655339	0.55530572948124
278	gam_glc_bem_rom_amh_sod_chh_alb_azi_aze_swt_tag_dyu_spa_slo_bsq_arw_heb_lda_cnt_lat_pan_bam_ger_xho_lit_est_swa_zul_fin_eng_tig_geo_mcd_swe_ukr_bos_hau_mlt_urd_hun_ven_ind_ctl_jav_jpn_knd_kor_mol_rus_tsn_bul_mly_guj_owc_sun_mnd_pol_ses_afr_anl_svk_por_ita_hin_qcu_scr_prs_krd_yor_sid_dut_amr_ben_mao_fre_dgb_grk_igb_bat_tha_wly_tml_akn_cic_tur_nor_cze_uzb_moo_vie_aeg_tsw_fbf_ewe	0.0668803333933165	0.157512477993434	0.875182455206843
279	hau_ita_swt_urd_owc_tig_sod_ctl_azi_tur_xho_ind_yor_scr_svk_bsq_eng_amr_zul_cnt_ukr_nor_ewe_fre_akn_mcd_fin_moo_igb_hun_arw_sid_geo_bos_glc_lit_rom_mlt_wly_swe_est_dgb_mao_cze_mly_jpn_knd_kor_prs_ger_bem_slo_sun_pan_heb_tag_mnd_ben_lda_krd_anl_lat_alb_rus_pol_qcu_hin_grk_afr_ven_chh_por_gam_dut_jav_guj_swa_bul_bam_bat_tha_aeg_tml_dyu_tsw_aze_spa_mol_uzb_cic_vie_amh_ses_fbf_tsn	-0.10430769873562	-0.245930029663209	0.806278348257182
280	owc_spa_swa_lat_amr_gam_tig_bul_azi_tur_dyu_ind_swt_hin_por_bsq_lit_wly_bem_mnd_ctl_krd_bam_glc_fbf_slo_fin_dgb_tsn_hun_ita_amh_geo_bos_ben_swe_mcd_heb_sod_nor_est_ses_sun_scr_jav_jpn_tml_kor_arw_afr_ven_grk_tag_ger_mlt_bat_cnt_rom_igb_prs_anl_eng_cze_ukr_svk_qcu_fre_dut_alb_yor_hau_guj_sid_rus_mly_pan_xho_pol_cic_mao_tha_chh_knd_akn_moo_uzb_mol_urd_aze_ewe_vie_aeg_lda_tsw_zul	-0.0120508813534462	-0.0284237684374586	0.977385073628384
281	sod_rus_ven_lit_gam_amr_owc_scr_aze_azi_bam_ind_bem_bul_pan_bsq_ben_mlt_swa_cnt_rom_afr_dgb_por_xho_eng_hun_ses_igb_est_urd_heb_geo_fre_svk_krd_ita_hau_amh_slo_fin_lda_bat_spa_mly_jpn_knd_kor_dut_hin_zul_lat_tag_swe_tig_sun_mnd_cze_swt_grk_chh_bos_mcd_guj_glc_qcu_alb_nor_arw_ewe_anl_prs_wly_pol_mao_ukr_fbf_ger_tsn_jav_tha_sid_tml_tsw_yor_tur_mol_ctl_uzb_akn_vie_aeg_cic_moo_dyu	-0.864722511424388	-2.09185119913652	0.0391770090080136
282	hau_rus_lda_urd_mlt_amh_anl_arw_aze_tur_yor_mao_swt_ukr_lit_bsq_guj_aeg_cic_mnd_por_mol_tsn_bul_xho_ctl_hun_zul_ses_est_ita_chh_geo_hin_dut_mcd_alb_heb_tig_scr_fin_bem_sun_fre_mly_jpn_tml_kor_grk_slo_akn_eng_bat_swe_sod_jav_cnt_glc_moo_spa_wly_nor_prs_svk_ger_qcu_ben_pan_bos_dyu_gam_pol_amr_lat_ind_krd_bam_afr_fbf_tag_tha_owc_knd_igb_ven_azi_rom_cze_uzb_ewe_vie_sid_dgb_tsw_swa	-0.361681978556875	-0.856534494207204	0.393903862050119
283	tig_bos_bem_guj_sid_wly_gam_ger_uzb_tur_yor_ind_dgb_pan_slo_bsq_ben_amh_ewe_cnt_bul_dut_akn_svk_xho_prs_est_swa_bam_fin_arw_anl_geo_ita_afr_spa_ukr_sod_mlt_cze_hun_moo_bat_fre_sun_jpn_tml_kor_alb_hin_ses_lat_mao_ctl_owc_jav_mnd_lit_igb_mol_hau_grk_por_krd_scr_qcu_eng_swe_rom_tsn_aeg_pol_chh_rus_mly_mcd_dyu_glc_swt_tag_tha_amr_knd_zul_tsw_aze_nor_urd_azi_cic_vie_heb_lda_fbf_ven	-0.391198890741923	-0.930346975742745	0.354600173459785
284	gam_por_dyu_lat_sod_wly_aeg_svk_tur_aze_yor_jav_bem_ger_nor_bsq_pol_chh_zul_mnd_mcd_ben_moo_bul_swt_swe_fin_swa_akn_est_eng_owc_geo_bos_fre_prs_spa_hau_tig_alb_hun_bam_tag_rom_bat_jpn_tml_kor_ita_hin_tsn_slo_ind_mol_heb_sun_cnt_lit_ven_cze_amh_pan_rus_arw_grk_qcu_ctl_glc_scr_ses_mlt_dut_anl_ukr_mly_krd_tsw_afr_cic_mao_tha_amr_knd_dgb_fbf_azi_guj_urd_uzb_xho_vie_sid_ewe_igb_lda	0.343137921939952	0.807445745201911	0.421470085677848
285	amh_urd_igb_rom_amr_chh_aeg_pol_aze_tur_cic_mly_dyu_glc_ukr_bsq_scr_heb_ven_cnt_grk_lat_ewe_lit_bam_cze_est_moo_dgb_fin_bos_wly_geo_por_dut_arw_krd_sod_tig_prs_hun_akn_mao_slo_bat_jpn_knd_kor_nor_spa_zul_mol_tag_ger_anl_ind_mnd_alb_tsw_hin_sid_swe_rus_ben_guj_qcu_bul_svk_mcd_swt_gam_afr_owc_ita_jav_pan_xho_ctl_fbf_sun_tha_hau_tml_bem_lda_azi_fre_eng_uzb_ses_vie_mlt_yor_swa_tsn	-0.531418203909809	-1.2671812063271	0.208254509077515
286	wly_por_cic_arw_aeg_mlt_amr_nor_azi_tur_dgb_sun_bam_swe_fre_bsq_guj_hau_swa_mnd_ukr_cze_moo_afr_tsw_alb_est_ewe_ses_fin_eng_heb_geo_dut_slo_ben_ger_sod_owc_grk_hun_akn_ind_svk_bat_jpn_tml_kor_ita_lit_tsn_pol_jav_mcd_tig_mly_cnt_lat_yor_krd_anl_rus_pan_hin_spa_qcu_bos_ctl_glc_ven_gam_prs_chh_bul_tag_rom_igb_mol_fbf_mao_tha_sid_knd_swt_dyu_aze_scr_urd_uzb_xho_vie_amh_lda_bem_zul	0.21089864826715	0.49620154624088	0.620922949746785
287	wly_dut_bam_ger_owc_gam_sid_mcd_tur_azi_ven_mao_dgb_rom_lit_bsq_swe_amr_ewe_cnt_pol_eng_tsn_svk_tsw_guj_fin_swa_fbf_hun_bul_hau_geo_ben_scr_slo_grk_sod_aeg_ita_est_ses_sun_bos_jav_jpn_tml_kor_alb_lat_moo_mol_bat_nor_chh_tag_mnd_rus_swt_ukr_amh_ctl_fre_urd_pan_qcu_cze_krd_spa_lda_anl_arw_tig_glc_ind_por_igb_afr_bem_mly_tha_mlt_knd_zul_dyu_uzb_hin_prs_aze_xho_vie_heb_yor_cic_akn	-0.415695392270956	-0.985759061337259	0.326809043646349
288	wly_lat_lda_rus_anl_amh_owc_scr_aze_tur_igb_mao_zul_ita_eng_bsq_nor_sod_ses_mnd_slo_arw_xho_urd_bam_rom_fin_swt_yor_est_guj_hau_geo_ukr_glc_svk_krd_chh_sid_swe_hun_akn_bat_ger_jav_jpn_knd_kor_pan_bos_ewe_prs_sun_cze_tig_ind_cnt_dut_bem_afr_heb_hin_bul_grk_mcd_qcu_lit_por_mol_cic_amr_ben_mlt_alb_tag_fre_tsw_pol_dgb_mly_tha_gam_tml_swa_dyu_azi_ctl_spa_uzb_moo_vie_aeg_tsn_ven_fbf	0.653057235287986	1.55282525594497	0.123861462508113
289	sid_scr_moo_fre_wly_sod_aeg_swe_aze_azi_dgb_bat_ven_eng_krd_bsq_slo_hau_ses_mnd_alb_ita_cic_hin_xho_por_fin_yor_dyu_est_arw_gam_geo_svk_rom_mol_spa_amh_anl_ger_hun_tsn_ind_pol_jav_jpn_tml_kor_glc_lat_bam_afr_tag_bul_chh_mly_cnt_dut_swa_grk_owc_ukr_pan_cze_nor_qcu_guj_bos_urd_fbf_mlt_mcd_tig_prs_sun_ctl_igb_ben_tsw_mao_tha_amr_knd_ewe_zul_tur_lit_rus_uzb_lda_vie_heb_bem_swt_akn	-0.531075791525782	-1.26424699919142	0.209300770426125
290	amh_pan_moo_bul_chh_gam_sod_por_tur_uzb_akn_bat_dgb_ukr_ctl_bsq_fre_sid_cic_mnd_cze_spa_ewe_urd_ven_krd_est_swa_dyu_fin_alb_anl_geo_bos_afr_mol_rom_owc_amr_dut_hun_lda_sun_hin_mao_jpn_tml_kor_lit_ita_tsn_svk_mly_glc_aeg_ind_cnt_slo_tsw_arw_tig_eng_swe_scr_ger_qcu_lat_nor_prs_xho_hau_rus_wly_ben_jav_guj_yor_mcd_igb_tag_tha_mlt_knd_bem_ses_aze_grk_pol_azi_fbf_vie_heb_bam_zul_swt	0.057071600559587	0.134609480227717	0.893211541700203
291	tig_ita_xho_bos_hau_wly_chh_ctl_tur_azi_cic_sun_swt_rom_alb_bsq_nor_heb_tsn_mnd_swe_afr_ewe_bul_lda_ukr_hun_zul_bem_est_guj_gam_geo_glc_svk_ben_dut_mlt_owc_lat_fin_ven_mly_rus_tag_jpn_tml_kor_mcd_hin_dyu_slo_ind_ger_amh_jav_cnt_prs_fbf_mol_anl_pol_urd_por_fre_qcu_spa_pan_cze_dgb_aeg_arw_sod_eng_mao_scr_tsw_lit_akn_bat_tha_amr_knd_igb_moo_uzb_krd_grk_aze_ses_vie_sid_yor_bam_swa	-0.0176100567914771	-0.0414775756802191	0.967004087710802
292	mlt_rus_xho_ita_chh_sid_amh_prs_tur_aze_swt_ind_zul_ben_mol_bsq_fre_hau_igb_mnd_hin_swe_tsn_bos_ses_svk_est_tsw_lda_fin_urd_heb_geo_guj_nor_bul_krd_tig_sod_dut_hun_moo_jav_pan_bat_jpn_knd_kor_alb_cze_akn_spa_mly_ukr_gam_sun_cnt_por_dgb_ger_amr_afr_mcd_scr_eng_qcu_lat_grk_arw_bam_wly_glc_owc_slo_tag_lit_dyu_pol_bem_mao_tha_anl_tml_swa_ewe_uzb_ctl_rom_azi_ven_vie_aeg_yor_cic_fbf	-0.823791091486416	-1.98702597437594	0.0498618222616465
293	gam_cze_bem_nor_sod_tig_wly_rus_tur_azi_ses_mly_ewe_bos_bul_bsq_grk_amr_dyu_mnd_svk_eng_ven_ukr_tsn_prs_hun_bam_igb_est_krd_anl_geo_lit_mol_ctl_pol_hau_owc_dut_fin_swt_jav_afr_mao_jpn_knd_kor_swe_urd_cic_glc_bat_lat_heb_tag_cnt_fre_swa_alb_sid_mcd_por_ger_spa_qcu_pan_hin_ben_dgb_amh_ita_chh_rom_ind_arw_moo_slo_lda_sun_tha_mlt_tml_akn_xho_uzb_guj_scr_aze_fbf_vie_aeg_yor_tsw_zul	-0.335068588844654	-0.793859247840941	0.429298320907812
294	gam_rus_tsw_ukr_amh_sid_amr_swe_azi_tur_igb_mao_tsn_rom_nor_bsq_urd_hau_ses_cnt_scr_dut_swt_ben_zul_ita_hun_bem_ven_fin_glc_heb_geo_cze_guj_slo_hin_wly_anl_lat_est_cic_bat_ctl_mly_jpn_knd_kor_mcd_por_akn_mol_sun_fre_chh_tag_mnd_pol_dgb_ger_tig_afr_lit_bul_grk_qcu_eng_bos_alb_swa_mlt_spa_aeg_svk_ind_prs_moo_pan_fbf_jav_tha_owc_tml_yor_ewe_aze_krd_arw_uzb_dyu_vie_sod_xho_lda_bam	-0.249035702198473	-0.588319017016458	0.557744254526223
295	sid_scr_lda_spa_aeg_heb_chh_glc_uzb_azi_yor_mao_swa_dut_guj_bsq_krd_sod_dgb_mnd_urd_rom_moo_hin_tsn_ben_est_igb_swt_fin_eng_hau_geo_mcd_arw_fre_alb_mlt_amr_grk_hun_akn_ind_bos_mly_jpn_knd_kor_lit_nor_ses_lat_sun_svk_amh_tag_cnt_rus_zul_pan_anl_ger_mol_slo_swe_qcu_bul_ctl_ukr_fbf_gam_prs_wly_ita_bat_afr_xho_cze_tsw_jav_tha_owc_tml_cic_ven_aze_por_pol_tur_dyu_vie_tig_bem_bam_ewe	0.0765561157072953	0.180202755348865	0.857385480591225
296	anl_dut_swa_slo_sod_mlt_sid_mcd_uzb_tur_moo_ind_akn_hin_svk_bsq_glc_owc_xho_cnt_ukr_ben_dyu_alb_tsn_prs_hun_fbf_dgb_fin_ger_aeg_geo_grk_rom_rus_pol_hau_gam_swe_est_igb_jav_nor_sun_jpn_tml_kor_eng_mol_swt_arw_mly_por_heb_tag_mnd_fre_ven_ctl_chh_scr_urd_pan_spa_qcu_krd_guj_ita_tsw_wly_bul_amh_bos_bat_afr_yor_lat_lda_mao_tha_amr_knd_zul_bam_azi_cze_lit_aze_ewe_vie_tig_bem_ses_cic	-0.693363871296894	-1.66144800454571	0.0999910782196131
297	hau_bos_moo_rus_aeg_sid_mlt_alb_azi_aze_bem_tag_ewe_mol_lit_bsq_swe_gam_lda_mnd_dut_bul_swa_pol_xho_prs_est_ses_tsn_hun_arw_heb_geo_scr_afr_nor_ben_amh_amr_spa_fin_fbf_mao_cze_jav_jpn_knd_kor_ctl_eng_tsw_slo_sun_svk_chh_mly_cnt_por_zul_urd_anl_hin_guj_fre_glc_qcu_pan_krd_rom_igb_owc_mcd_sod_ukr_bat_lat_swt_grk_cic_ind_tha_wly_tml_dgb_ven_tur_ita_ger_uzb_yor_vie_tig_akn_bam_dyu	0.339697734975771	0.801435198475552	0.424922683404275
298	aeg_urd_tsn_dut_hau_owc_gam_glc_tur_aze_cic_sun_ses_svk_swe_bsq_fre_amr_xho_cnt_bul_grk_ewe_rus_zul_rom_fin_yor_dyu_hun_spa_sod_geo_pol_eng_ger_krd_amh_heb_ukr_est_swt_ind_cze_mly_jpn_tml_kor_scr_por_lda_mol_mao_ctl_sid_bat_mnd_bos_swa_prs_tig_afr_nor_slo_alb_qcu_lat_guj_ita_fbf_anl_arw_wly_hin_jav_ben_akn_pan_dgb_tag_tha_chh_knd_tsw_moo_uzb_lit_mcd_azi_ven_vie_mlt_bem_bam_igb	-0.216484199877314	-0.511341168436423	0.610324092783666
299	amr_ita_yor_por_owc_gam_sod_ger_uzb_tur_ven_sun_akn_arw_alb_bsq_rom_mlt_swa_mnd_cze_swe_ses_mcd_tsn_glc_hun_bam_dgb_fin_rus_tig_geo_nor_hin_prs_guj_amh_heb_afr_est_fbf_jav_urd_mly_jpn_tml_kor_ben_lat_swt_pol_bat_bos_sid_tag_cnt_svk_bem_dut_aeg_pan_spa_mol_slo_qcu_scr_krd_ukr_igb_anl_grk_chh_bul_ind_fre_zul_lit_tsw_mao_tha_hau_knd_moo_ewe_azi_eng_ctl_aze_cic_vie_wly_dyu_lda_xho	0.0297048793829512	0.0699988026560668	0.944344910457795
300	sod_fre_tsn_pan_aeg_hau_heb_bos_azi_aze_ses_mao_ven_ger_bul_bsq_prs_sid_dyu_mnd_cze_scr_yor_por_bem_arw_est_dgb_moo_hun_dut_gam_geo_urd_lit_rom_eng_amr_owc_ita_fin_ewe_bat_nor_jav_jpn_knd_kor_lat_krd_fbf_swe_sun_hin_chh_ind_cnt_slo_zul_afr_wly_alb_glc_ben_grk_qcu_svk_pol_spa_igb_amh_mcd_anl_mol_mly_guj_cic_ukr_lda_tag_tha_tig_tml_tsw_xho_uzb_rus_ctl_tur_swt_vie_mlt_akn_swa_bam	0.0177243382266189	0.0417170165786436	0.96681372092208
301	aeg_lat_bam_rom_chh_gam_amr_urd_tur_azi_swt_mao_ewe_pan_dut_bsq_mcd_amh_lda_mnd_grk_guj_ven_spa_ses_afr_est_bem_moo_hun_pol_sod_geo_glc_fre_hin_cze_wly_mlt_lit_fin_cic_sun_mol_tag_jpn_tml_kor_slo_ukr_tsw_alb_bat_eng_heb_jav_cnt_nor_swa_bos_tig_ben_ger_arw_swe_qcu_bul_ita_krd_fbf_sid_por_hau_ctl_mly_rus_dyu_scr_akn_ind_tha_owc_knd_tsn_igb_aze_svk_prs_uzb_yor_vie_anl_zul_dgb_xho	-0.434810180590506	-1.03213527085191	0.304685425432531
302	amh_lit_xho_grk_gam_anl_mlt_slo_uzb_azi_ven_sun_ewe_glc_prs_bsq_ger_owc_igb_cnt_krd_eng_lda_svk_bam_cze_est_tsn_dyu_fin_guj_hau_geo_urd_hin_spa_ctl_heb_amr_dut_hun_dgb_mly_rus_ind_jpn_tml_kor_mol_ukr_tsw_bul_tag_por_sod_jav_mnd_scr_zul_afr_chh_fre_bos_ben_swe_qcu_pan_rom_mcd_bem_tig_ita_aeg_nor_bat_lat_yor_arw_swa_mao_tha_sid_knd_akn_fbf_aze_alb_pol_tur_ses_vie_wly_swt_moo_cic	-0.194912306599425	-0.460042428667175	0.646559525312058
303	sod_bos_ven_ukr_owc_anl_sid_pol_tur_azi_swa_mly_ses_alb_ben_bsq_krd_wly_tsn_cnt_ita_bul_lda_por_dgb_spa_est_bem_xho_fin_pan_gam_geo_mcd_grk_scr_afr_heb_hau_rus_hun_ewe_mao_slo_ind_jpn_knd_kor_fre_swe_bam_dut_bat_rom_aeg_sun_mnd_lit_yor_cze_amh_nor_urd_arw_eng_qcu_svk_hin_glc_dyu_mlt_ctl_tig_lat_jav_mol_zul_guj_akn_tag_tha_chh_tml_igb_moo_uzb_prs_ger_aze_swt_vie_amr_cic_tsw_fbf	-0.207663511106566	-0.49067010028192	0.624815564604398
304	wly_dut_ewe_scr_sod_sid_aeg_lat_azi_aze_xho_mly_igb_rus_por_bsq_prs_tig_dyu_cnt_glc_pol_ses_mcd_yor_bul_fin_dgb_bam_hun_ukr_heb_geo_svk_fre_urd_guj_mlt_hau_spa_est_tsn_tag_swe_mao_jpn_knd_kor_mol_ger_swa_bos_ind_ita_gam_sun_mnd_krd_bem_slo_anl_lit_pan_rom_alb_qcu_grk_afr_eng_lda_amr_hin_owc_arw_jav_ctl_moo_nor_swt_bat_tha_amh_tml_akn_fbf_uzb_ben_cze_tur_tsw_vie_chh_zul_cic_ven	-0.243593926189624	-0.575856945296515	0.566102782803172
305	amr_bos_ewe_pol_wly_aeg_owc_swe_aze_tur_yor_mly_dgb_arw_rom_bsq_afr_hau_swa_mnd_slo_cze_xho_mcd_tsn_eng_fin_zul_moo_hun_ger_sid_geo_por_guj_hin_spa_amh_gam_lat_est_fbf_bat_mol_ind_jpn_tml_kor_ben_alb_bam_ctl_tag_rus_chh_sun_cnt_fre_igb_scr_tig_lit_ukr_svk_bul_qcu_nor_grk_dut_tsw_sod_prs_anl_glc_mao_krd_akn_urd_bem_jav_tha_mlt_knd_ses_lda_uzb_ita_pan_azi_ven_vie_heb_cic_swt_dyu	-0.0826919070246073	-0.195134767179672	0.845713127404582
306	mlt_pan_ven_mol_anl_amh_chh_lat_azi_uzb_lda_bat_dgb_rus_guj_bsq_bos_heb_tsn_mnd_mcd_dut_akn_ctl_ewe_grk_est_moo_igb_fin_slo_sod_geo_alb_arw_scr_pol_wly_tig_prs_hun_bam_mao_rom_tag_jpn_tml_kor_ukr_urd_cic_bul_mly_por_hau_ind_cnt_ger_yor_krd_gam_eng_ita_cze_nor_qcu_afr_hin_svk_fbf_amr_fre_sid_spa_jav_swe_bem_lit_xho_sun_tha_owc_knd_swa_zul_tur_glc_ben_aze_ses_vie_aeg_tsw_swt_dyu	-0.398905089961699	-0.945831243884263	0.346685659995276
307	mlt_guj_swt_bos_amh_heb_owc_lit_uzb_azi_xho_bat_tsw_mol_svk_bsq_mcd_sid_zul_mnd_cze_spa_swa_grk_fbf_rom_est_ses_dgb_fin_rus_hau_geo_ctl_ben_prs_bul_amr_aeg_swe_hun_yor_sun_nor_mao_jpn_tml_kor_arw_eng_akn_scr_ind_ita_anl_tag_cnt_ger_lda_krd_tig_glc_dut_ukr_urd_qcu_alb_pan_pol_bam_wly_por_sod_fre_jav_hin_ewe_slo_ven_mly_tha_gam_knd_igb_cic_aze_lat_afr_tur_moo_vie_chh_tsn_dyu_bem	-0.570327699115561	-1.36120849335261	0.176736917719509
308	wly_afr_moo_bul_tig_owc_sid_cze_uzb_tur_tsw_bat_swa_ita_scr_bsq_mol_anl_zul_mnd_pan_mcd_ven_pol_igb_glc_fin_xho_cic_est_slo_heb_geo_spa_ctl_dut_guj_amr_sod_urd_hun_yor_tag_rom_mao_jpn_tml_kor_eng_ger_akn_svk_jav_fre_aeg_mly_cnt_ben_swt_ukr_amh_hin_krd_alb_bos_qcu_grk_lit_nor_fbf_hau_rus_gam_prs_sun_por_tsn_swe_ses_ind_tha_chh_knd_bam_lda_aze_arw_lat_azi_dyu_vie_mlt_dgb_bem_ewe	-0.048914751962864	-0.115260994782956	0.908486755461671
309	amh_urd_fbf_ger_mlt_anl_aeg_nor_aze_azi_zul_ind_cic_por_scr_bsq_bul_sid_igb_cnt_slo_hin_ven_mcd_akn_pan_est_xho_yor_hun_guj_tig_geo_rom_lat_eng_ctl_amr_heb_pol_fin_swa_jav_alb_bat_jpn_tml_kor_afr_prs_tsw_svk_mao_spa_wly_tag_mnd_krd_dyu_lit_owc_ben_rus_bos_grk_qcu_cze_glc_ita_bem_hau_ukr_chh_fre_sun_mol_moo_dut_ses_mly_tha_sod_knd_ewe_bam_uzb_arw_swe_tur_swt_vie_gam_dgb_lda_tsn	-0.709277997478255	-1.69675222434796	0.0930881868210925
310	aeg_rus_bam_svk_heb_gam_anl_ctl_azi_tur_lda_tag_akn_grk_bos_bsq_lit_tig_tsw_cnt_mol_pan_cic_ben_dyu_cze_fin_fbf_moo_hun_ita_amh_geo_scr_por_swe_mcd_owc_sod_ger_est_swa_jav_lat_mao_jpn_knd_kor_slo_bul_ewe_arw_sun_glc_amr_ind_mnd_guj_zul_krd_mlt_spa_afr_rom_ukr_qcu_prs_eng_hin_swt_sid_urd_wly_fre_mly_dut_ses_nor_bem_bat_tha_chh_tml_xho_dgb_uzb_alb_pol_aze_yor_vie_hau_igb_tsn_ven	-0.343616758336388	-0.81359944461558	0.417952639630943
311	gam_alb_dgb_guj_tig_amr_amh_ben_uzb_azi_bam_jav_tsn_rom_krd_bsq_grk_sid_akn_mnd_urd_pol_yor_hin_tsw_svk_est_lda_ewe_hun_glc_sod_geo_nor_cze_bos_mcd_hau_mlt_rus_fin_igb_bat_ita_tag_jpn_tml_kor_lat_arw_swa_bul_ind_prs_aeg_mao_cnt_ctl_dyu_afr_wly_mol_pan_ger_dut_qcu_lit_swe_spa_ses_heb_por_owc_eng_sun_scr_fbf_fre_swt_mly_tha_anl_knd_zul_bem_tur_ukr_slo_aze_moo_vie_chh_xho_ven_cic	-0.358432567077849	-0.850599111043533	0.397176778011341
312	amh_ctl_dyu_hin_mlt_amr_hau_alb_aze_tur_akn_jav_igb_ger_spa_bsq_pol_gam_ven_cnt_rom_krd_swt_ukr_bam_bul_fin_ses_tsw_hun_scr_heb_geo_guj_glc_por_lat_anl_tig_mol_est_xho_mao_fre_sun_jpn_tml_kor_cze_eng_tsn_nor_bat_dut_chh_mly_mnd_prs_yor_lit_owc_afr_rus_swe_mcd_qcu_arw_svk_pan_lda_aeg_urd_wly_ita_ind_grk_ewe_ben_swa_tag_tha_sod_knd_zul_fbf_uzb_bos_slo_azi_moo_vie_sid_bem_dgb_cic	-0.504892121739308	-1.204379531895	0.231499122677241
313	aeg_grk_cic_rom_hau_tig_amh_ctl_tur_uzb_akn_jav_fbf_swe_arw_bsq_fre_heb_ewe_cnt_nor_hin_swa_krd_xho_alb_hun_moo_lda_est_mol_mlt_geo_rus_slo_scr_bul_wly_amr_ger_fin_bem_mly_por_bat_jpn_tml_kor_mcd_afr_ven_dut_ind_pan_chh_mao_mnd_spa_ses_bos_anl_ita_lit_glc_svk_qcu_prs_ben_guj_swt_owc_ukr_gam_cze_sun_pol_dgb_eng_zul_tag_tha_sod_knd_yor_tsw_azi_urd_lat_aze_tsn_vie_sid_bam_dyu_igb	-0.508092094951704	-1.20919511847538	0.229653005727139
314	gam_ita_bam_prs_wly_owc_sid_scr_uzb_aze_xho_ind_dgb_bos_ctl_bsq_swe_sod_akn_mnd_arw_guj_yor_urd_dyu_ukr_hun_bem_fbf_est_por_hau_geo_lat_nor_spa_bul_mlt_anl_grk_fin_moo_mly_slo_jav_jpn_knd_kor_mol_pan_ewe_glc_bat_ben_tig_mao_cnt_ger_zul_hin_heb_fre_rus_krd_alb_qcu_cze_pol_svk_tsw_aeg_dut_chh_lit_tag_afr_igb_eng_ven_sun_tha_amh_tml_swa_lda_azi_rom_mcd_tur_swt_vie_amr_ses_tsn_cic	0.160714691310883	0.378950291049216	0.705588568383758
315	heb_ben_ses_pan_sid_wly_chh_glc_uzb_aze_yor_sun_moo_ctl_nor_bsq_fre_anl_bam_cnt_ger_eng_dgb_swe_tsn_rom_est_bem_zul_fin_prs_sod_geo_bul_alb_mcd_ita_mlt_aeg_dut_hun_lda_tag_guj_mao_jpn_tml_kor_hin_grk_fbf_svk_jav_lit_amh_mly_mnd_mol_swt_rus_gam_slo_por_arw_spa_qcu_scr_afr_krd_tsw_tig_ukr_owc_cze_ind_pol_dyu_bos_xho_bat_tha_hau_knd_cic_ven_tur_lat_urd_azi_igb_vie_amr_swa_ewe_akn	-0.857080469748838	-2.06857746494355	0.0413614494645801
316	heb_afr_swt_slo_aeg_wly_gam_ben_tur_azi_swa_ind_bam_guj_por_bsq_fre_mlt_yor_cnt_arw_ukr_xho_bos_bem_lat_hun_moo_akn_est_dut_sod_geo_glc_ctl_pol_spa_amr_hau_ger_fin_ewe_tag_grk_jav_jpn_knd_kor_mcd_bul_lda_rus_bat_urd_chh_mao_mnd_ita_dyu_pan_owc_eng_rom_svk_alb_qcu_mol_lit_cze_ses_tig_scr_anl_krd_mly_prs_cic_swe_igb_sun_tha_amh_tml_tsn_fbf_aze_hin_nor_uzb_dgb_vie_sid_tsw_ven_zul	0.00907389776074762	0.0213712081848262	0.982995326910844
317	amh_pan_ven_ukr_aeg_heb_sid_glc_tur_uzb_tsn_mao_swa_pol_cze_bsq_ita_amr_swt_mnd_ctl_slo_fbf_urd_cic_fre_hun_dyu_dgb_est_krd_tig_geo_arw_grk_ger_por_sod_anl_nor_fin_ewe_jav_swe_mly_jpn_knd_kor_eng_scr_akn_ben_tag_mcd_wly_ind_cnt_bul_xho_afr_chh_guj_dut_rom_mol_qcu_alb_lat_bos_tsw_gam_hin_hau_spa_sun_prs_yor_rus_lda_bat_tha_owc_tml_igb_moo_aze_lit_svk_azi_zul_vie_mlt_bam_ses_bem	0.0480757089765752	0.113181724221917	0.910130446832352
318	owc_swe_xho_hin_wly_gam_hau_ita_uzb_azi_dyu_jav_moo_spa_lit_bsq_mol_anl_bam_cnt_cze_nor_swt_rus_ven_guj_hun_bem_cic_est_glc_sod_geo_bul_dut_mcd_urd_sid_mlt_lat_fin_zul_mao_prs_sun_jpn_knd_kor_ctl_eng_igb_afr_bat_bos_aeg_mly_mnd_arw_dgb_grk_chh_pan_scr_fre_pol_qcu_ben_krd_rom_swa_amh_ukr_tig_ger_ind_por_yor_slo_lda_tag_tha_heb_tml_akn_tsw_tur_svk_alb_aze_tsn_vie_amr_ses_ewe_fbf	-0.572456129822305	-1.36461577229334	0.175666621393508
319	aeg_mol_dgb_bos_sod_amr_amh_ben_uzb_azi_swa_mly_moo_nor_dut_bsq_scr_mlt_lda_mnd_spa_pol_dyu_pan_ses_mcd_hun_yor_zul_fin_ctl_anl_geo_guj_ger_krd_arw_heb_chh_glc_est_tsn_tag_cze_bat_jpn_tml_kor_grk_rom_bem_por_sun_ita_gam_jav_cnt_afr_xho_rus_hau_swe_bul_urd_fre_qcu_alb_prs_svk_igb_tig_lat_wly_slo_ind_lit_tsw_eng_bam_mao_tha_sid_knd_ven_swt_aze_hin_ukr_tur_fbf_vie_owc_akn_cic_ewe	-0.515740939762285	-1.22720498868546	0.222843061340398
320	hau_glc_ses_pan_wly_sod_heb_ctl_aze_azi_yor_mly_swt_arw_rus_bsq_nor_chh_ven_cnt_ben_grk_dyu_ger_moo_lit_fin_swa_tsn_est_pol_sid_geo_svk_scr_alb_slo_owc_tig_eng_hun_fbf_tag_swe_ind_jpn_knd_kor_cze_afr_bam_guj_jav_mcd_gam_bat_mnd_hin_dgb_ukr_aeg_lat_spa_mol_por_qcu_urd_bul_krd_xho_amh_rom_amr_prs_mao_bos_zul_dut_lda_sun_tha_mlt_tml_igb_cic_uzb_ita_fre_tur_ewe_vie_anl_tsw_akn_bem	-0.087924967867956	-0.207247564761525	0.836269642849549
321	sod_prs_bam_lat_mlt_hau_sid_mol_tur_azi_ses_ind_cic_dut_svk_bsq_ctl_aeg_bem_mnd_swe_pan_swt_rom_moo_urd_est_yor_dgb_hun_lit_heb_geo_ger_glc_hin_rus_amr_anl_nor_fin_zul_tag_ita_mly_jpn_knd_kor_bos_spa_akn_cze_bat_scr_chh_sun_cnt_alb_xho_grk_amh_ukr_fre_pol_por_qcu_bul_arw_ben_igb_wly_krd_tig_mcd_jav_slo_lda_eng_dyu_mao_tha_gam_tml_tsn_ewe_aze_guj_afr_uzb_ven_vie_owc_fbf_swa_tsw	-0.884882113413375	-2.13880552077871	0.0350714132538611
322	chh_mol_fbf_dut_anl_tig_heb_alb_aze_uzb_tsw_mao_lda_lit_slo_bsq_swe_amr_dyu_mnd_glc_bos_yor_nor_bem_prs_fin_bam_cic_hun_urd_wly_geo_bul_arw_krd_pan_mlt_gam_ger_est_swt_jav_ukr_mly_jpn_tml_kor_ctl_fre_akn_pol_ind_rom_aeg_bat_cnt_lat_xho_guj_owc_hin_mcd_eng_svk_qcu_scr_afr_cze_ven_amh_spa_hau_ita_tag_rus_moo_por_ses_sun_tha_sod_knd_ewe_zul_tur_ben_grk_azi_swa_vie_sid_dgb_tsn_igb	0.146039392014165	0.343290725500509	0.732154581669091
323	amh_por_bem_mcd_hau_wly_chh_nor_uzb_aze_dyu_mly_ses_pan_lit_bsq_glc_sid_moo_mnd_afr_ger_bam_krd_fbf_cze_fin_zul_tsw_est_ukr_amr_geo_ita_rom_spa_mol_anl_aeg_rus_hun_tsn_bat_scr_sun_jpn_knd_kor_fre_grk_akn_hin_mao_alb_mlt_ind_cnt_eng_yor_slo_tig_ctl_swe_bul_ben_qcu_arw_urd_dut_ewe_heb_lat_sod_bos_tag_svk_swt_guj_xho_jav_tha_gam_tml_igb_swa_azi_prs_pol_tur_ven_vie_owc_cic_dgb_lda	-0.303817654884702	-0.719589219729537	0.473582417380648
324	sid_swe_swa_glc_amr_owc_aeg_bul_azi_tur_tsn_mao_swt_lat_nor_bsq_ukr_amh_zul_mnd_rom_urd_bem_prs_ewe_dut_hun_dgb_akn_fin_mol_wly_geo_grk_slo_mcd_cze_heb_mlt_ger_est_ven_jav_por_ind_jpn_knd_kor_arw_eng_fbf_lit_bat_scr_tig_sun_cnt_rus_cic_afr_gam_spa_krd_ben_alb_qcu_pan_guj_bos_dyu_hau_svk_chh_ita_tag_fre_xho_ctl_lda_mly_tha_sod_tml_ses_igb_uzb_pol_hin_aze_tsw_vie_anl_yor_bam_moo	-1.01093219389839	-2.46658225316684	0.0154724028551114
325	hau_por_bam_bul_amr_anl_gam_pol_azi_aze_dyu_jav_swt_afr_dut_bsq_ctl_sid_tsn_cnt_ukr_slo_igb_arw_fbf_mcd_fin_zul_tsw_hun_cze_heb_geo_rom_scr_alb_lat_sod_amh_ita_est_akn_sun_ben_mly_jpn_knd_kor_svk_swe_ven_prs_tag_lit_tig_bat_mnd_ger_lda_krd_chh_mol_hin_bos_urd_qcu_rus_spa_grk_ses_aeg_guj_mlt_fre_ind_glc_xho_nor_moo_mao_tha_owc_tml_cic_swa_uzb_pan_eng_tur_bem_vie_wly_ewe_yor_dgb	-0.0759546550310714	-0.179090537254154	0.858256204479263
326	hau_pan_ven_rus_owc_mlt_tig_eng_aze_uzb_lda_tag_ses_bul_ukr_bsq_cze_anl_bem_cnt_ger_lat_akn_svk_tsn_bos_est_swa_swt_fin_arw_heb_geo_ita_rom_urd_alb_wly_amh_afr_hun_moo_sun_fre_mly_jpn_tml_kor_guj_swe_zul_dut_mao_prs_sid_bat_mnd_nor_tsw_hin_aeg_mol_ben_lit_mcd_qcu_scr_por_pol_cic_gam_krd_amr_slo_jav_spa_dgb_ctl_yor_ind_tha_chh_knd_bam_xho_azi_grk_glc_tur_igb_vie_sod_dyu_ewe_fbf	-0.64444355384149	-1.54148592253066	0.126594454749341
327	sid_dut_zul_urd_amr_gam_anl_swe_azi_tur_dgb_sun_ven_por_cze_bsq_ukr_tig_tsn_cnt_guj_ben_xho_bos_bem_prs_hun_tsw_dyu_est_lat_aeg_geo_arw_fre_lit_pan_sod_wly_mcd_fin_fbf_mly_bul_jav_jpn_tml_kor_alb_afr_akn_rom_bat_glc_amh_ind_mnd_hin_moo_mol_mlt_ita_svk_scr_rus_qcu_spa_nor_slo_lda_hau_krd_owc_pol_mao_ctl_bam_grk_swa_tag_tha_heb_knd_cic_igb_uzb_eng_ger_aze_ses_vie_chh_ewe_swt_yor	-0.274507348969753	-0.648618040752676	0.518183711883196
328	owc_scr_ven_urd_sid_chh_amr_arw_uzb_azi_tsw_tag_lda_prs_lat_bsq_ukr_wly_swa_cnt_svk_spa_tsn_mol_ses_ctl_fin_swt_cic_est_rus_aeg_geo_rom_slo_fre_alb_amh_gam_glc_hun_igb_mao_lit_bat_jpn_knd_kor_pan_dut_zul_ben_ind_pol_sod_mly_mnd_ita_bam_grk_mlt_hin_cze_por_afr_qcu_mcd_eng_nor_fbf_hau_ger_anl_krd_jav_bul_xho_guj_bem_sun_tha_tig_tml_dyu_moo_aze_bos_swe_tur_dgb_vie_heb_ewe_akn_yor	0.411927623501929	0.970898630628535	0.334117155786874
329	hau_bul_igb_afr_wly_anl_heb_pol_aze_uzb_cic_jav_fbf_cze_ben_bsq_mcd_sid_tsw_mnd_ukr_por_bem_alb_ses_glc_est_akn_zul_fin_urd_tig_geo_swe_scr_bos_mol_owc_gam_ger_hun_dyu_sun_rus_ind_jpn_tml_kor_hin_lit_yor_nor_bat_eng_chh_mao_cnt_guj_dgb_krd_amh_grk_slo_pan_svk_qcu_spa_ctl_ita_xho_sod_arw_aeg_lat_mly_prs_ewe_fre_bam_tag_tha_mlt_knd_swt_moo_azi_rom_dut_tur_swa_vie_amr_tsn_lda_ven	-0.784045301850889	-1.8913123541535	0.0616949480421647
330	heb_eng_cic_krd_sid_amh_aeg_ger_aze_azi_ven_mao_yor_fre_grk_bsq_bos_anl_zul_cnt_swe_afr_bem_nor_ewe_hin_hun_dyu_akn_fin_ben_hau_geo_cze_svk_rus_lat_mlt_tig_rom_est_swa_ind_glc_tag_jpn_tml_kor_slo_ukr_fbf_ita_jav_mcd_owc_sun_mnd_urd_dgb_spa_amr_pan_guj_ctl_alb_qcu_bul_lit_arw_ses_sod_scr_chh_mol_bat_dut_tsw_por_lda_mly_tha_wly_knd_swt_igb_uzb_prs_pol_tur_moo_vie_gam_tsn_bam_xho	-0.957525944042063	-2.32977256748942	0.0219821261350436
331	mlt_cze_bem_eng_hau_wly_amr_lat_uzb_azi_xho_bat_yor_pan_svk_bsq_scr_sid_tsw_mnd_ben_alb_fbf_ctl_ses_guj_est_akn_dyu_hun_slo_anl_geo_mol_glc_dut_mcd_aeg_owc_grk_fin_ewe_tag_krd_sun_jpn_tml_kor_bos_nor_dgb_fre_jav_afr_amh_mao_cnt_spa_zul_rus_tig_hin_prs_swe_urd_qcu_lit_por_ger_tsn_sod_pol_chh_ukr_ind_bul_moo_arw_lda_mly_tha_gam_knd_cic_swa_tur_ita_rom_aze_swt_vie_heb_bam_igb_ven	-0.484452768906036	-1.15333234940543	0.251729576871163
332	hau_ita_ewe_cze_heb_anl_chh_hin_aze_azi_swt_sun_akn_rus_por_bsq_nor_mlt_ven_mnd_mol_bos_cic_krd_tsw_mcd_hun_moo_dgb_fin_spa_owc_geo_ukr_svk_afr_scr_sod_gam_ben_est_swa_mao_pan_mly_jpn_knd_kor_grk_dut_bam_fre_tag_slo_wly_jav_cnt_bul_lda_rom_amr_alb_lat_pol_guj_qcu_urd_ctl_lit_xho_amh_prs_aeg_glc_ind_arw_zul_ger_igb_bat_tha_sid_tml_bem_tsn_tur_eng_swe_uzb_dyu_vie_tig_yor_fbf_ses	0.636963380690182	1.50673803876252	0.135267150941959
333	wly_ita_bem_alb_hau_amh_owc_bul_tur_uzb_bam_ind_xho_spa_ctl_bsq_swe_anl_lda_cnt_ger_hin_akn_lat_yor_krd_est_fbf_ven_fin_pan_amr_geo_prs_nor_ben_mol_aeg_heb_fre_hun_ses_mao_bos_tag_jpn_knd_kor_guj_scr_moo_urd_mly_svk_gam_jav_mnd_arw_dyu_rus_chh_pol_slo_por_afr_qcu_mcd_dut_eng_igb_mlt_rom_sod_lit_sun_glc_ewe_ukr_dgb_bat_tha_tig_tml_zul_tsn_aze_cze_grk_azi_swa_vie_sid_swt_tsw_cic	-0.0541294918970293	-0.127575797650088	0.898760136216921
334	amr_swe_fbf_prs_hau_sid_aeg_scr_tur_azi_yor_mly_tsw_arw_slo_bsq_krd_gam_bam_mnd_urd_afr_tsn_ukr_ven_mcd_est_akn_dgb_hun_ben_mlt_geo_eng_lit_mol_bos_heb_owc_rus_fin_ses_jav_ger_sun_jpn_tml_kor_lat_ita_moo_guj_ind_svk_amh_bat_cnt_alb_bem_hin_sod_bul_ctl_cze_spa_qcu_fre_pan_glc_swt_chh_rom_wly_por_tag_dut_xho_grk_ewe_mao_tha_anl_knd_lda_dyu_aze_pol_nor_uzb_igb_vie_tig_swa_zul_cic	-0.39105606699662	-0.927288792136517	0.356176917350993
335	sod_glc_moo_por_tig_chh_owc_eng_uzb_azi_tsw_jav_bam_pan_afr_bsq_ger_heb_ses_cnt_ben_pol_akn_svk_ven_fre_hun_ewe_bem_fin_ita_amh_geo_rus_arw_swe_urd_sid_wly_nor_est_xho_mao_ctl_mly_jpn_knd_kor_scr_prs_lda_guj_bat_rom_aeg_sun_mnd_dut_fbf_hin_amr_bul_spa_alb_mcd_qcu_lit_ukr_mol_yor_mlt_krd_gam_cze_tag_bos_zul_grk_dyu_ind_tha_hau_tml_swa_dgb_tur_lat_slo_aze_cic_vie_anl_swt_igb_tsn	0.553969805156526	1.30840241416096	0.193961272623638
336	wly_ctl_tsn_mcd_gam_sid_mlt_rus_uzb_tur_moo_tag_akn_afr_eng_bsq_hin_amr_yor_mnd_slo_ger_xho_urd_tsw_bos_hun_swa_zul_est_spa_sod_geo_scr_svk_cze_alb_hau_amh_pan_fin_cic_jav_fre_ind_jpn_knd_kor_ukr_krd_swt_glc_mly_lat_chh_mao_cnt_dut_ewe_por_owc_ben_mol_guj_prs_qcu_pol_swe_bul_dgb_aeg_grk_anl_ita_bat_arw_dyu_rom_bam_sun_tha_tig_tml_ses_bem_azi_lit_nor_aze_ven_vie_heb_fbf_igb_lda	0.0832776661621316	0.196083118169569	0.844972933636785
337	mlt_guj_xho_ukr_heb_sid_hau_bos_uzb_tur_yor_mly_ses_por_scr_bsq_afr_aeg_akn_cnt_slo_bul_fbf_eng_tsn_mol_hun_tsw_swt_est_lit_gam_geo_alb_glc_ita_arw_owc_amh_pan_fin_dyu_ind_rom_bat_jpn_knd_kor_svk_fre_zul_rus_mao_hin_amr_sun_mnd_swe_dgb_ctl_chh_ger_nor_lat_cze_qcu_prs_ben_dut_ewe_wly_spa_anl_urd_jav_krd_cic_pol_ven_tag_tha_tig_tml_lda_bem_aze_grk_mcd_azi_swa_vie_sod_igb_moo_bam	-0.432511992534082	-1.02704722599234	0.30706213308147
338	sod_guj_ven_bul_gam_chh_heb_fre_uzb_aze_bem_tag_swt_dut_prs_bsq_grk_amr_dgb_mnd_rom_spa_akn_lat_dyu_nor_est_moo_bam_fin_bos_aeg_geo_arw_rus_por_eng_wly_tig_pan_hun_xho_mao_scr_sun_jpn_knd_kor_ctl_ger_tsw_slo_mly_krd_anl_ind_cnt_mcd_swa_hin_hau_urd_swe_svk_alb_qcu_lit_ben_ita_yor_sid_ukr_owc_glc_jav_afr_lda_cze_cic_bat_tha_mlt_tml_ewe_tsn_azi_pol_mol_tur_ses_vie_amh_zul_igb_fbf	-0.161706218481459	-0.381563749689778	0.703655368829507
339	wly_slo_dyu_svk_tig_anl_aeg_swe_azi_tur_moo_sun_xho_rus_hin_bsq_pol_gam_dgb_cnt_arw_spa_tsw_guj_igb_mcd_hun_yor_zul_fin_eng_owc_geo_ben_bul_cze_lit_sid_mlt_bos_est_ewe_bat_ctl_mly_jpn_knd_kor_nor_dut_cic_krd_tag_alb_heb_ind_mnd_urd_fbf_pan_amh_ita_ukr_rom_por_qcu_grk_lat_scr_ven_hau_prs_amr_afr_jav_fre_bem_ger_swt_mao_tha_sod_tml_ses_lda_aze_mol_glc_uzb_bam_vie_chh_swa_tsn_akn	-0.218715424440678	-0.516523217458889	0.606715108909619
340	mlt_spa_akn_scr_gam_sod_hau_svk_tur_aze_swa_ind_igb_krd_glc_bsq_ben_chh_fbf_cnt_arw_hin_moo_pan_xho_dut_hun_ses_swt_est_mol_owc_geo_eng_fre_pol_mcd_amr_aeg_nor_fin_tsn_bat_lat_mao_jpn_knd_kor_ctl_cze_bam_por_jav_ukr_sid_sun_mnd_guj_dyu_lit_wly_swe_rus_prs_slo_qcu_bul_rom_bos_zul_anl_afr_tig_grk_tag_urd_cic_alb_ven_mly_tha_amh_tml_lda_ewe_azi_ger_ita_uzb_dgb_vie_heb_bem_yor_tsw	-0.671068008137878	-1.60717985033169	0.11140495867465
341	owc_ukr_tsw_ben_hau_sod_gam_rus_azi_uzb_bem_sun_zul_krd_bos_bsq_dut_sid_bam_cnt_mcd_eng_cic_scr_dyu_spa_est_fbf_tsn_hun_bul_heb_geo_fre_cze_urd_grk_anl_aeg_lit_fin_swt_mao_glc_jav_jpn_tml_kor_arw_hin_yor_ger_ind_alb_amh_mly_mnd_guj_akn_afr_mlt_swe_prs_pol_lat_qcu_svk_rom_ita_igb_amr_pan_wly_mol_bat_por_xho_nor_moo_tag_tha_chh_knd_ses_dgb_aze_ctl_slo_tur_ven_vie_tig_lda_swa_ewe	-0.763720095578139	-1.83694895410292	0.0694113428290056
342	anl_lat_bam_prs_mlt_heb_hau_ita_azi_tur_igb_mly_moo_mcd_fre_bsq_bos_owc_xho_mnd_arw_ben_bem_cze_cic_ctl_est_swt_lda_fin_ukr_sod_geo_dut_hin_nor_bul_wly_amr_svk_hun_dyu_bat_scr_tag_jpn_knd_kor_pol_mol_yor_pan_sun_afr_sid_mao_cnt_spa_swa_krd_tig_ger_por_lit_rus_qcu_swe_glc_urd_dgb_gam_grk_chh_guj_jav_rom_ewe_slo_akn_ind_tha_aeg_tml_fbf_tsn_aze_eng_alb_uzb_zul_vie_amh_tsw_ven_ses	-0.369062838094889	-0.874303505750885	0.384205201594259
343	aeg_spa_xho_por_chh_amh_anl_guj_tur_aze_tsw_mao_zul_hin_ita_bsq_lit_amr_fbf_mnd_scr_grk_bem_bos_ses_eng_hun_swa_tsn_fin_pan_wly_geo_ctl_swe_ukr_rom_tig_owc_afr_est_ewe_bat_svk_sun_jpn_knd_kor_ger_lat_dgb_pol_jav_dut_hau_mly_cnt_cze_swt_krd_sid_nor_alb_slo_urd_qcu_glc_mol_ben_akn_heb_arw_mlt_prs_tag_bul_lda_mcd_bam_ind_tha_sod_tml_igb_yor_azi_fre_rus_uzb_ven_vie_gam_moo_cic_dyu	-0.124082570621466	-0.292260937662582	0.770738129437664
344	sid_afr_swt_lat_aeg_sod_hau_ukr_aze_tur_ses_mly_swa_por_fre_bsq_mol_heb_zul_mnd_ben_dut_bem_rom_moo_spa_hun_yor_bam_est_grk_owc_geo_ctl_arw_pol_alb_amr_chh_svk_fin_dgb_tag_mcd_sun_jpn_knd_kor_rus_scr_cic_glc_ind_hin_amh_bat_cnt_krd_xho_prs_mlt_ger_lit_ita_cze_qcu_eng_bul_nor_fbf_wly_urd_anl_pan_mao_swe_dyu_bos_igb_jav_tha_gam_tml_tsw_ewe_azi_slo_guj_uzb_akn_vie_tig_lda_tsn_ven	0.111901476906482	0.263263069425483	0.792930216398335
345	owc_ben_moo_rom_anl_heb_chh_prs_uzb_azi_tsn_jav_swa_pan_nor_bsq_slo_amr_bem_cnt_por_dut_zul_svk_cic_urd_hun_igb_ven_est_eng_tig_geo_guj_cze_pol_ctl_wly_hau_spa_fin_dgb_ind_ger_mly_jpn_tml_kor_grk_rus_ewe_scr_tag_alb_amh_mao_mnd_lat_yor_bos_sod_glc_arw_fre_ita_qcu_afr_hin_lit_bam_mlt_mcd_gam_swe_sun_ukr_swt_krd_dyu_bat_tha_aeg_knd_xho_akn_aze_mol_bul_tur_ses_vie_sid_lda_tsw_fbf	-0.138142737594047	-0.325496026513486	0.745536877811343
346	sod_prs_ses_rom_aeg_chh_wly_lat_aze_tur_akn_mao_bam_mol_cze_bsq_guj_amh_cic_cnt_pan_bos_xho_rus_ewe_glc_est_yor_moo_hun_bul_owc_geo_pol_ita_krd_svk_amr_sid_dut_fin_ven_bat_scr_jav_jpn_knd_kor_grk_urd_zul_slo_sun_swe_heb_tag_mnd_fre_tsn_spa_anl_ger_arw_mcd_ctl_qcu_por_eng_nor_igb_mlt_ukr_hau_afr_ind_alb_fbf_ben_lda_mly_tha_tig_tml_swt_bem_azi_hin_lit_uzb_swa_vie_gam_tsw_dgb_dyu	0.309392621917098	0.728319925398155	0.468247700000295
347	amh_svk_cic_lit_amr_hau_sid_lat_azi_tur_zul_tag_igb_scr_ukr_bsq_mcd_gam_moo_mnd_grk_por_dyu_hin_akn_glc_hun_ses_yor_fin_pan_chh_geo_rus_bul_prs_mol_mlt_sod_dut_est_fbf_sun_ctl_ind_jpn_tml_kor_eng_rom_tsw_slo_mly_ita_anl_bat_cnt_arw_xho_swe_tig_bos_ben_alb_fre_qcu_urd_spa_guj_lda_wly_krd_heb_afr_mao_cze_ven_pol_bem_jav_tha_aeg_knd_swt_ewe_uzb_ger_nor_aze_dgb_vie_owc_tsn_swa_bam	0.295594659787675	0.695354659796001	0.488566931830954
348	aeg_prs_swt_afr_tig_amh_gam_pol_tur_azi_akn_jav_swa_pan_ger_bsq_rus_sod_ven_mnd_eng_scr_xho_ita_dgb_fre_hun_bem_yor_est_glc_mlt_geo_cze_lit_krd_svk_wly_sid_guj_fin_ses_mly_mcd_mao_jpn_knd_kor_bul_dut_fbf_spa_ind_nor_heb_bat_cnt_hin_tsn_grk_anl_swe_por_lat_ukr_qcu_ctl_bos_urd_bam_owc_rom_amr_arw_tag_mol_lda_ben_ewe_sun_tha_hau_tml_moo_dyu_aze_alb_slo_uzb_zul_vie_chh_igb_cic_tsw	-0.105746254815327	-0.249131967315307	0.803808093596211
349	heb_lat_xho_cze_aeg_wly_amr_ger_aze_azi_igb_mao_dgb_ita_krd_bsq_bul_amh_moo_cnt_grk_swe_ses_dut_fbf_glc_fin_cic_akn_est_ukr_owc_geo_lit_hin_afr_ben_hau_mlt_pol_hun_swt_sun_alb_mly_jpn_tml_kor_fre_spa_bem_scr_jav_svk_anl_ind_mnd_prs_lda_rom_tig_ctl_nor_urd_eng_qcu_arw_por_rus_dyu_sod_pan_gam_guj_bat_mcd_bam_mol_yor_tag_tha_chh_knd_zul_tsn_tur_slo_bos_uzb_swa_vie_sid_ven_ewe_tsw	0.237266501657802	0.558408612000426	0.57790736183418
350	amr_lat_tsn_ger_gam_amh_aeg_cze_azi_aze_moo_jav_dyu_scr_lit_bsq_prs_tig_bem_cnt_hin_slo_akn_spa_ses_svk_est_tsw_igb_fin_bul_mlt_geo_glc_grk_dut_ukr_sod_owc_por_hun_dgb_ind_ben_bat_jpn_knd_kor_arw_eng_zul_ita_mly_bos_hau_mao_mnd_alb_ven_mol_wly_fre_rus_krd_guj_qcu_mcd_afr_pol_bam_heb_urd_chh_pan_tag_rom_cic_swe_ewe_sun_tha_sid_tml_lda_fbf_uzb_nor_ctl_tur_swt_vie_anl_xho_yor_swa	-0.620557519579544	-1.48308690628455	0.141432346373062
351	owc_arw_ses_mcd_wly_heb_sod_afr_azi_aze_akn_mly_zul_ger_svk_bsq_guj_chh_dgb_cnt_ben_lat_moo_mol_tsn_scr_fin_bam_xho_hun_cze_anl_geo_bos_slo_alb_ita_aeg_mlt_fre_est_ven_tag_grk_ind_jpn_knd_kor_ukr_prs_fbf_urd_mao_lit_amh_bat_mnd_nor_dyu_bul_amr_swe_krd_pol_rom_qcu_glc_pan_hin_swt_sid_rus_gam_spa_jav_por_igb_eng_yor_sun_tha_tig_tml_lda_swa_tur_dut_ctl_uzb_bem_vie_hau_cic_tsw_ewe	-0.497032908682943	-1.18511102050508	0.238993082761734
352	aeg_spa_bam_por_mlt_tig_heb_guj_uzb_azi_yor_sun_xho_rus_ger_bsq_urd_wly_ven_cnt_dut_bos_swt_arw_lda_slo_est_fbf_swa_hun_mcd_hau_geo_ctl_glc_ukr_ita_chh_sod_prs_fin_tsn_jav_scr_bat_jpn_tml_kor_grk_afr_bem_hin_mao_alb_gam_tag_mnd_cze_dyu_bul_anl_pol_pan_rom_nor_qcu_krd_swe_lat_tsw_owc_svk_amh_ben_mly_fre_dgb_mol_akn_ind_tha_sid_knd_igb_cic_tur_lit_eng_aze_moo_vie_amr_ewe_ses_zul	-0.367446535589198	-0.870837105898354	0.386085481403631
353	amh_eng_moo_pol_hau_tig_wly_fre_azi_tur_ven_tag_xho_mol_glc_bsq_hin_owc_fbf_cnt_bul_guj_ses_mcd_zul_svk_hun_ewe_cic_fin_prs_chh_geo_ita_ger_rom_slo_heb_amr_cze_est_dgb_mao_nor_mly_jpn_tml_kor_lit_swe_tsn_ben_sun_ukr_sod_bat_mnd_bos_swt_dut_aeg_ctl_krd_por_lat_qcu_pan_scr_rus_akn_sid_alb_anl_grk_jav_urd_tsw_afr_igb_ind_tha_mlt_knd_bem_swa_uzb_arw_spa_aze_lda_vie_gam_dyu_bam_yor	0.548184005328243	1.29561908348056	0.198313344509288
354	sid_afr_tsw_mol_anl_owc_chh_arw_aze_uzb_xho_bat_moo_ben_glc_bsq_guj_mlt_lda_mnd_pol_swe_yor_prs_igb_cze_est_bem_cic_hun_grk_tig_geo_por_spa_ukr_hin_wly_gam_dut_fin_dyu_jav_ctl_mao_jpn_knd_kor_ita_fre_bam_scr_sun_pan_amh_ind_cnt_urd_dgb_rus_sod_ger_krd_slo_alb_qcu_lit_bos_mcd_swt_heb_eng_amr_rom_tag_svk_akn_bul_fbf_mly_tha_aeg_tml_ses_tsn_azi_nor_lat_tur_zul_vie_hau_ewe_ven_swa	0.376370456254616	0.886457984310752	0.377657343316813
355	aeg_prs_moo_nor_tig_amr_sid_afr_aze_uzb_dgb_mly_zul_rom_ben_bsq_mol_chh_lda_cnt_ita_alb_ses_arw_bam_pol_est_bem_cic_fin_lat_sod_geo_dut_scr_urd_hin_gam_heb_guj_hun_igb_ind_por_jav_jpn_knd_kor_grk_swe_ven_pan_tag_bos_mlt_mao_mnd_lit_fbf_ukr_owc_cze_spa_svk_glc_qcu_slo_ger_eng_ewe_anl_ctl_hau_fre_bat_rus_dyu_bul_tsn_sun_tha_wly_tml_xho_swt_azi_mcd_krd_tur_swa_vie_amh_yor_akn_tsw	0.338167890963696	0.797238108472746	0.427343515146198
356	chh_arw_zul_svk_owc_tig_aeg_fre_azi_tur_swt_mao_akn_nor_glc_bsq_pol_amr_tsn_cnt_ben_bos_bam_mol_lda_urd_est_ven_moo_hun_krd_anl_geo_afr_hin_lit_slo_sod_heb_spa_fin_dgb_jav_ger_bat_jpn_knd_kor_grk_prs_ewe_ita_tag_dut_sid_sun_mnd_cze_bem_pan_hau_ctl_mcd_bul_lat_qcu_por_rus_swe_swa_amh_scr_wly_eng_mly_rom_igb_alb_fbf_ind_tha_mlt_tml_tsw_cic_uzb_guj_ukr_aze_dyu_vie_gam_yor_ses_xho	-0.680460015528267	-1.62767986708056	0.10697618194935
357	tig_arw_igb_cze_hau_wly_sod_scr_azi_aze_zul_ind_yor_eng_alb_bsq_ita_sid_ses_mnd_krd_dut_lda_guj_ewe_rus_hun_cic_swa_fin_swe_amh_geo_mol_ger_lit_pan_anl_aeg_pol_est_tsw_sun_urd_jav_jpn_knd_kor_ukr_bos_xho_ctl_tag_hin_mlt_bat_cnt_prs_bam_mcd_chh_fre_ben_afr_grk_qcu_rom_nor_spa_swt_gam_glc_heb_lat_mly_por_akn_bul_fbf_mao_tha_amr_tml_bem_tsn_tur_svk_slo_uzb_ven_vie_owc_dgb_dyu_moo	-0.384894455287673	-0.912819183734458	0.363697956465995
358	amr_slo_tsw_ukr_gam_mlt_amh_dut_aze_tur_dyu_mly_swt_rus_ctl_bsq_guj_tig_xho_mnd_alb_eng_ewe_nor_tsn_pan_hun_yor_dgb_est_fre_sid_geo_lit_krd_pol_ita_anl_sod_urd_fin_bam_sun_scr_tag_jpn_knd_kor_prs_afr_ses_mol_bat_svk_aeg_mao_cnt_por_akn_cze_hau_ben_swe_bul_glc_qcu_grk_spa_mcd_bem_chh_ger_owc_hin_jav_lat_swa_rom_lda_ind_tha_heb_tml_ven_cic_uzb_arw_bos_azi_fbf_vie_wly_zul_igb_moo	-0.411779580500977	-0.97672263372226	0.331240342244796
359	wly_bos_xho_ukr_tig_amr_mlt_rom_aze_azi_yor_tag_bem_krd_eng_bsq_arw_sid_ewe_mnd_urd_hin_cic_prs_tsn_mcd_hun_ven_tsw_fin_bul_chh_geo_ita_pan_dut_afr_owc_hau_por_est_swt_mao_glc_bat_jpn_tml_kor_svk_lit_fbf_pol_sun_lat_anl_ind_cnt_swe_moo_grk_aeg_alb_guj_nor_spa_qcu_ger_ben_fre_bam_sod_mol_amh_ctl_jav_scr_ses_slo_dyu_mly_tha_heb_knd_akn_zul_tur_cze_rus_uzb_swa_vie_gam_dgb_igb_lda	-0.225226107567034	-0.531587368540924	0.596279305385404
360	heb_glc_ewe_mcd_chh_sod_gam_afr_tur_azi_tsn_mly_zul_por_cze_bsq_prs_hau_swt_mnd_ger_ctl_ven_ukr_swa_swe_hun_bem_tsw_est_dut_owc_geo_scr_alb_pan_bos_wly_anl_spa_fin_bam_jav_mol_mao_jpn_knd_kor_arw_rus_ses_bul_sun_eng_amr_bat_cnt_fre_lda_hin_tig_ben_urd_lat_nor_qcu_svk_guj_pol_cic_sid_grk_amh_lit_tag_rom_dgb_ita_igb_ind_tha_mlt_tml_yor_dyu_uzb_slo_krd_aze_akn_vie_aeg_moo_xho_fbf	-0.434409816218783	-1.03166734203588	0.304903483008458
361	sid_afr_lda_alb_gam_amr_owc_swe_uzb_azi_tsn_mly_yor_dut_eng_bsq_rom_wly_akn_mnd_rus_ita_ses_pan_bem_scr_hun_igb_swt_fin_grk_mlt_geo_krd_fre_svk_guj_hau_amh_mol_est_swa_mao_prs_bat_jpn_tml_kor_hin_por_bam_ben_tag_pol_tig_ind_cnt_mcd_fbf_ger_heb_cze_urd_arw_lat_qcu_ctl_glc_spa_zul_chh_bos_aeg_lit_sun_nor_dyu_bul_dgb_jav_tha_anl_knd_ewe_ven_tur_slo_ukr_aze_tsw_vie_sod_cic_xho_moo	0.0717282054919637	0.168918591368684	0.866227529643708
362	sod_dut_xho_svk_heb_hau_chh_lat_uzb_azi_cic_mly_tsw_pol_fre_bsq_scr_amr_zul_cnt_nor_ita_ses_guj_dyu_ger_hun_ven_lda_est_rom_tig_geo_slo_ukr_glc_eng_amh_owc_por_fin_moo_sun_mol_bat_jpn_knd_kor_lit_prs_dgb_ben_ind_mcd_anl_mao_mnd_cze_igb_rus_sid_bul_alb_krd_pan_qcu_bos_urd_hin_ewe_wly_grk_mlt_afr_jav_swe_akn_ctl_swa_tag_tha_gam_tml_swt_tsn_tur_spa_arw_aze_bem_vie_aeg_bam_fbf_yor	-0.539973245373772	-1.28747193615696	0.201124648052905
363	sid_ben_igb_ita_aeg_tig_owc_dut_tur_aze_swt_bat_lda_lat_rus_bsq_urd_gam_ven_cnt_scr_slo_akn_krd_cic_rom_fin_bem_ewe_hun_cze_heb_geo_alb_hin_spa_mcd_amh_hau_ukr_est_dgb_tag_ger_sun_jpn_tml_kor_fre_eng_moo_afr_ind_prs_mlt_mly_mnd_svk_fbf_swe_sod_por_mol_guj_pol_qcu_lit_arw_pan_yor_wly_glc_amr_bos_mao_ctl_tsw_grk_bam_jav_tha_chh_knd_swa_tsn_azi_bul_nor_uzb_xho_vie_anl_ses_zul_dyu	0.321470986888405	0.756353605302967	0.451348942819611
364	heb_hin_ven_scr_anl_owc_sod_rom_azi_uzb_bem_jav_fbf_dut_eng_bsq_spa_aeg_ewe_mnd_lat_swe_moo_cze_xho_svk_hun_swt_dyu_est_afr_mlt_geo_ita_glc_guj_lit_hau_amh_urd_fin_tsn_tag_nor_bat_jpn_tml_kor_bul_ben_ses_ctl_ind_krd_wly_mly_cnt_slo_lda_pol_sid_pan_ukr_grk_prs_qcu_por_fre_alb_akn_tig_rus_amr_arw_mao_bos_cic_mol_dgb_sun_tha_gam_knd_tsw_yor_aze_ger_mcd_tur_zul_vie_chh_bam_igb_swa	-0.0442417158638936	-0.104214215658798	0.917223772531502
365	wly_dut_tsw_hin_aeg_amr_owc_ita_aze_azi_dyu_tag_tsn_afr_spa_bsq_ukr_chh_moo_cnt_urd_bos_xho_lit_lda_cze_hun_yor_akn_est_ben_mlt_geo_fre_grk_por_krd_heb_sod_mcd_fin_ses_sun_pan_bat_jpn_tml_kor_guj_alb_cic_rus_mao_swe_gam_jav_mnd_bul_ewe_mol_tig_rom_eng_glc_arw_qcu_lat_svk_pol_dgb_amh_ger_sid_prs_mly_ctl_swt_slo_bem_ind_tha_anl_knd_ven_fbf_tur_nor_scr_uzb_igb_vie_hau_swa_zul_bam	-0.720912652439463	-1.72987039175415	0.0869708874544855
366	sid_ger_bam_rom_aeg_mlt_amr_scr_uzb_tur_fbf_sun_moo_lat_rus_bsq_hin_gam_yor_mnd_lit_ctl_dyu_alb_ven_mol_hun_bem_ewe_est_pol_tig_geo_glc_por_afr_guj_heb_owc_svk_fin_swt_tag_eng_bat_jpn_tml_kor_pan_ben_zul_swe_jav_arw_amh_ind_cnt_prs_dgb_ukr_hau_nor_cze_spa_bul_qcu_krd_slo_dut_tsn_anl_grk_chh_ita_mao_fre_xho_urd_tsw_mly_tha_sod_knd_igb_lda_aze_bos_mcd_azi_akn_vie_wly_swa_cic_ses	-0.112351098140407	-0.265082699108589	0.791532418907965
367	wly_lit_dyu_mcd_amr_hau_chh_svk_uzb_aze_tsw_jav_igb_glc_ger_bsq_urd_tig_ven_mnd_pan_dut_fbf_krd_ewe_guj_hun_ses_bem_fin_por_amh_geo_spa_ctl_ben_slo_sid_gam_swe_est_lda_sun_bul_mly_jpn_knd_kor_arw_mol_yor_grk_tag_lat_mlt_ind_cnt_cze_zul_alb_owc_bos_afr_pol_rom_qcu_rus_fre_ukr_swa_anl_nor_aeg_hin_mao_eng_tsn_prs_cic_bat_tha_heb_tml_swt_dgb_tur_ita_scr_azi_moo_vie_sod_xho_akn_bam	0.421250463667795	0.992704773543529	0.323429712563112
368	chh_grk_swt_krd_heb_aeg_mlt_prs_azi_aze_moo_ind_fbf_dut_scr_bsq_guj_gam_ses_mnd_por_cze_igb_mcd_tsw_ita_hun_lda_xho_est_lat_sid_geo_pol_lit_rom_ger_amr_sod_swe_fin_bam_jav_nor_bat_jpn_knd_kor_mol_bos_ewe_svk_sun_eng_tig_mly_cnt_glc_akn_arw_hau_urd_ben_spa_fre_qcu_afr_ctl_pan_yor_anl_bul_wly_alb_mao_ukr_dgb_slo_ven_tag_tha_owc_tml_zul_dyu_tur_hin_rus_uzb_cic_vie_amh_swa_bem_tsn	-0.135890469342805	-0.320552286195487	0.749268854621749
369	hau_ukr_lda_svk_wly_mlt_anl_lit_azi_aze_yor_jav_ven_eng_slo_bsq_rom_sod_fbf_mnd_krd_grk_xho_cze_swt_lat_est_ewe_zul_fin_afr_gam_geo_hin_ita_mol_scr_sid_amh_glc_hun_ses_tag_ben_sun_jpn_tml_kor_bul_spa_cic_alb_ind_urd_heb_mly_cnt_ctl_bem_fre_aeg_ger_guj_prs_bos_qcu_arw_dut_por_igb_chh_pol_owc_nor_mao_rus_dyu_mcd_tsn_bat_tha_tig_knd_dgb_bam_uzb_pan_swe_tur_moo_vie_amr_akn_tsw_swa	0.139478972237296	0.328480853324115	0.74328659165008
370	hau_spa_tsn_swe_amr_sid_anl_krd_tur_aze_bam_sun_bem_arw_nor_bsq_rom_amh_ses_mnd_dut_bos_igb_por_moo_guj_hun_dgb_fbf_est_pan_mlt_geo_lit_rus_svk_ukr_chh_wly_urd_fin_yor_jav_mcd_bat_jpn_tml_kor_bul_fre_akn_pol_mly_ben_sod_tag_cnt_mol_lda_ita_owc_eng_ger_cze_afr_qcu_scr_glc_ctl_ven_aeg_hin_heb_lat_ind_grk_cic_slo_zul_mao_tha_tig_knd_xho_swa_azi_alb_prs_uzb_swt_vie_gam_dyu_tsw_ewe	0.0353689297048372	0.0837005407312132	0.93347443144422
371	sid_urd_igb_mol_chh_amh_gam_spa_azi_aze_swa_sun_yor_prs_rom_bsq_glc_tig_dgb_mnd_nor_ctl_ven_ger_zul_ita_hun_tsn_ewe_fin_grk_mlt_geo_eng_swe_krd_ben_sod_amr_afr_est_tsw_tag_rus_mly_jpn_knd_kor_svk_bul_bem_alb_ind_arw_anl_bat_cnt_fre_moo_hin_aeg_ukr_bos_pol_cze_qcu_lit_guj_lat_cic_heb_por_owc_dut_jav_slo_dyu_scr_ses_mao_tha_wly_tml_bam_fbf_uzb_mcd_pan_tur_swt_vie_hau_akn_xho_lda	0.314407010437999	0.74142712584985	0.460302679126332
372	gam_grk_igb_ita_aeg_anl_sod_fre_azi_aze_moo_mao_ses_eng_spa_bsq_scr_amr_dyu_mnd_mcd_guj_yor_rom_zul_rus_hun_bam_ewe_est_nor_owc_geo_pan_bul_prs_lat_mlt_chh_dut_fin_ven_jav_swe_mly_jpn_tml_kor_alb_bos_dgb_krd_ind_lit_wly_tag_cnt_arw_fbf_svk_heb_slo_cze_ctl_hin_qcu_glc_por_ger_bem_amh_afr_tig_mol_bat_ukr_swa_pol_akn_sun_tha_hau_knd_tsw_tsn_uzb_urd_ben_tur_swt_vie_sid_lda_cic_xho	0.136468912888522	0.321300681058445	0.748703513444161
373	heb_ger_fbf_slo_tig_anl_owc_ben_uzb_tur_tsn_bat_xho_afr_svk_bsq_fre_chh_ewe_mnd_glc_rom_moo_guj_yor_bos_est_igb_swa_hun_ita_aeg_geo_pol_por_prs_hin_amh_sod_grk_fin_ven_mly_ctl_sun_jpn_tml_kor_mol_arw_zul_spa_mao_lit_mlt_ind_cnt_mcd_tsw_eng_sid_dut_ukr_alb_cze_qcu_swe_krd_pan_dgb_hau_urd_wly_scr_jav_bul_dyu_rus_cic_tag_tha_gam_knd_lda_bam_azi_lat_nor_aze_bem_vie_amr_swt_akn_ses	-0.569575508863431	-1.36728580405752	0.174831348363585
374	gam_eng_swt_spa_anl_sod_hau_fre_azi_tur_bam_sun_dyu_dut_bul_bsq_ger_tig_ven_mnd_lat_slo_cic_rom_ewe_afr_hun_lda_akn_est_ukr_amh_geo_krd_glc_nor_cze_sid_wly_lit_fin_zul_bat_hin_ind_jpn_tml_kor_grk_ctl_ses_alb_mao_ita_aeg_tag_cnt_mcd_dgb_ben_chh_arw_svk_bos_mol_qcu_por_guj_prs_igb_heb_scr_mlt_rus_jav_pan_moo_urd_fbf_mly_tha_owc_knd_xho_bem_aze_pol_swe_uzb_yor_vie_amr_tsn_swa_tsw	0.321094141017851	0.756158862156762	0.451465112343159
375	anl_pol_swt_guj_wly_amh_aeg_cze_tur_uzb_fbf_sun_ven_por_svk_bsq_urd_sid_tsn_mnd_glc_alb_bam_lit_swa_prs_fin_xho_igb_est_ctl_hau_geo_ukr_spa_grk_swe_mlt_gam_nor_hun_dyu_tag_bos_mao_jpn_knd_kor_rus_fre_cic_krd_mly_hin_amr_ind_cnt_eng_ewe_ita_heb_arw_scr_bul_ben_qcu_mol_ger_lat_yor_tig_pan_chh_mcd_bat_afr_lda_rom_tsw_jav_tha_owc_tml_ses_moo_azi_dut_slo_aze_akn_vie_sod_bem_zul_dgb	0.0132094012259108	0.0311143575027849	0.975245016520468
376	owc_mcd_ses_ctl_tig_aeg_gam_scr_uzb_tur_swa_ind_cic_slo_ben_bsq_pol_amh_dyu_cnt_fre_swe_ven_por_dgb_afr_fin_ewe_zul_hun_dut_hau_geo_ukr_mol_pan_ita_amr_heb_svk_est_bam_tag_eng_mao_jpn_knd_kor_rom_hin_tsn_bul_sun_nor_chh_bat_mnd_krd_igb_lat_sid_spa_urd_bos_prs_qcu_alb_arw_grk_akn_mlt_ger_anl_cze_jav_rus_tsw_guj_fbf_mly_tha_sod_tml_xho_lda_aze_glc_lit_azi_swt_vie_wly_moo_yor_bem	-0.434455303083219	-1.03055678465821	0.305421430477128
377	owc_scr_cic_dut_sod_anl_aeg_guj_aze_tur_xho_sun_zul_nor_mol_bsq_lat_heb_lda_cnt_fre_hin_swt_ger_tsn_rom_est_bem_bam_fin_krd_gam_geo_ben_ukr_lit_slo_amh_mlt_mcd_hun_swa_tag_ita_ind_jpn_knd_kor_por_arw_ses_urd_jav_grk_wly_mly_mnd_eng_ven_pol_hau_alb_ctl_bul_bos_qcu_rus_svk_afr_igb_amr_spa_chh_swe_mao_prs_ewe_cze_dgb_bat_tha_tig_tml_fbf_tsw_azi_pan_glc_uzb_dyu_vie_sid_moo_akn_yor	-0.311363183230744	-0.736065104959407	0.463543608079456
378	wly_ukr_swa_por_amr_gam_aeg_nor_uzb_azi_lda_sun_fbf_prs_eng_bsq_lit_sod_dyu_cnt_dut_spa_ses_scr_xho_mcd_hun_zul_ven_est_ger_chh_geo_rom_svk_krd_afr_heb_mlt_bul_fin_igb_ind_ctl_tag_jpn_knd_kor_arw_hin_dgb_fre_bat_rus_sid_jav_mnd_pol_bam_alb_amh_guj_bos_urd_ben_qcu_grk_ita_slo_bem_anl_mol_hau_pan_mao_lat_cic_swe_ewe_mly_tha_owc_tml_yor_akn_aze_glc_cze_tur_swt_vie_tig_tsw_tsn_moo	-0.54844018714863	-1.30640969449117	0.194634965148357
379	sod_ita_xho_grk_sid_chh_hau_alb_aze_tur_fbf_mao_ses_guj_fre_bsq_scr_owc_ven_mnd_nor_prs_tsw_pan_dyu_afr_fin_lda_akn_est_por_aeg_geo_urd_ben_cze_mcd_amh_heb_slo_hun_bem_tag_glc_jav_jpn_knd_kor_swe_mol_yor_lat_mly_bos_wly_sun_cnt_hin_swt_svk_amr_arw_ctl_ger_ukr_qcu_eng_spa_dut_ewe_gam_rus_tig_krd_bat_bul_igb_rom_cic_ind_tha_anl_tml_zul_dgb_azi_pol_lit_uzb_tsn_vie_mlt_swa_moo_bam	-0.346135948467881	-0.820320331979563	0.414131133309035
380	sid_ukr_tsw_cze_hau_amr_anl_alb_tur_uzb_akn_bat_dgb_bul_krd_bsq_mcd_amh_bam_cnt_afr_rus_yor_rom_zul_pol_est_dyu_cic_fin_por_aeg_geo_prs_scr_fre_glc_tig_gam_ctl_hun_fbf_mly_lat_mao_jpn_knd_kor_lit_ben_bem_slo_ind_ger_owc_jav_mnd_swe_moo_ita_chh_pan_mol_urd_dut_qcu_hin_bos_guj_swa_heb_spa_sod_eng_tag_nor_ven_svk_ewe_sun_tha_wly_tml_xho_ses_azi_grk_arw_aze_tsn_vie_mlt_igb_swt_lda	-0.153458901750107	-0.362063290807933	0.718126139338357
381	aeg_rom_akn_ctl_amh_owc_amr_svk_aze_tur_yor_bat_ewe_prs_scr_bsq_ger_heb_igb_mnd_bul_hin_zul_afr_swt_ukr_fin_ven_lda_hun_fre_chh_geo_bos_guj_swe_eng_sid_sod_glc_est_cic_mly_arw_tag_jpn_tml_kor_dut_nor_xho_rus_ind_lat_gam_mao_cnt_slo_dyu_alb_anl_mcd_pol_cze_krd_qcu_lit_ben_ita_swa_tig_pan_wly_grk_jav_urd_bem_spa_tsw_sun_tha_hau_knd_fbf_dgb_uzb_por_mol_azi_ses_vie_mlt_tsn_bam_moo	-0.81241765478215	-1.95779571543289	0.0532514385236532
382	aeg_spa_lda_fre_wly_heb_sid_eng_tur_azi_moo_mao_tsn_krd_ger_bsq_glc_owc_igb_cnt_scr_lat_ven_bul_bem_rom_fin_ses_akn_est_afr_amh_geo_hin_mol_slo_lit_sod_gam_arw_hun_swa_ind_mcd_sun_jpn_tml_kor_ben_svk_tsw_cze_bat_prs_mlt_jav_mnd_swe_zul_guj_amr_pol_grk_pan_dut_qcu_urd_ita_alb_swt_anl_por_tig_ctl_mly_bos_dyu_nor_dgb_tag_tha_hau_knd_fbf_yor_aze_rus_ukr_uzb_xho_vie_chh_bam_ewe_cic	-0.417215829348677	-0.991188240122625	0.324165577102822
383	gam_pan_moo_mol_sid_owc_sod_spa_aze_tur_fbf_jav_tsn_ger_pol_bsq_lat_chh_bam_mnd_swe_ukr_swa_arw_ewe_por_est_ven_swt_hun_rus_amh_geo_dut_ita_glc_guj_aeg_mlt_eng_fin_igb_ind_ben_mly_jpn_knd_kor_afr_alb_tsw_grk_bat_cze_anl_tag_cnt_lit_lda_slo_wly_svk_mcd_nor_bul_qcu_bos_hin_scr_bem_heb_fre_hau_ctl_mao_urd_akn_rom_ses_sun_tha_tig_tml_dgb_yor_azi_prs_krd_uzb_cic_vie_amr_xho_zul_dyu	0.227150518576532	0.535612541822031	0.593504966228961
384	wly_scr_cic_ger_anl_sod_amh_glc_azi_aze_ses_mao_zul_afr_guj_bsq_slo_aeg_tsw_cnt_grk_spa_dyu_bul_fbf_svk_est_igb_swt_hun_rom_mlt_geo_alb_eng_fre_hin_sid_gam_pol_fin_dgb_ind_dut_mly_jpn_knd_kor_ben_ctl_ewe_cze_bat_lat_chh_sun_mnd_por_bam_lit_hau_bos_mcd_pan_prs_qcu_ukr_mol_swe_tsn_heb_ita_tig_nor_tag_arw_xho_krd_moo_jav_tha_amr_tml_ven_swa_tur_urd_rus_uzb_akn_vie_owc_bem_lda_yor	-0.0645071434779559	-0.152053155619692	0.879474391030317
385	tig_swe_akn_ben_mlt_aeg_sod_lat_azi_tur_ven_bat_swt_prs_slo_bsq_lit_heb_tsn_mnd_guj_krd_ewe_alb_bam_mol_est_zul_dgb_hun_bul_gam_geo_hin_arw_ita_scr_chh_amh_ukr_fin_igb_mly_pol_sun_jpn_knd_kor_por_pan_xho_nor_mao_eng_hau_jav_cnt_fre_dyu_dut_amr_mcd_rus_grk_afr_qcu_ctl_cze_urd_yor_owc_ger_wly_rom_ind_glc_moo_spa_tsw_tag_tha_sid_tml_cic_fbf_uzb_svk_bos_aze_bem_vie_anl_ses_lda_swa	-0.641194751248661	-1.53370566090022	0.128497084746554
386	aeg_pol_tsw_bos_chh_gam_amr_arw_aze_uzb_igb_ind_swa_nor_lit_bsq_afr_hau_akn_cnt_slo_ctl_bam_spa_dyu_prs_est_lda_dgb_fin_mol_anl_geo_bul_fre_grk_urd_tig_mlt_hin_hun_moo_tag_guj_mao_jpn_knd_kor_ben_mcd_fbf_rom_mly_ita_sod_jav_mnd_svk_tsn_pan_wly_rus_alb_glc_krd_qcu_scr_ukr_cze_ses_heb_por_amh_eng_bat_dut_ven_lat_swt_sun_tha_owc_tml_bem_cic_tur_swe_ger_azi_ewe_vie_sid_yor_zul_xho	-0.0456555743033096	-0.10758550589881	0.91455625509024
387	aeg_fre_dgb_prs_mlt_hau_heb_pan_azi_aze_yor_tag_ses_ctl_ita_bsq_rus_tig_swt_mnd_krd_glc_fbf_bos_akn_por_fin_ven_zul_est_scr_wly_geo_mol_urd_nor_alb_amh_sod_cze_hun_bem_mao_slo_ind_jpn_knd_kor_eng_afr_cic_spa_bat_bul_sid_sun_cnt_ukr_ewe_rom_gam_dut_arw_lit_lat_qcu_svk_guj_hin_bam_amr_mcd_owc_grk_jav_swe_igb_ben_moo_mly_tha_anl_tml_tsn_swa_uzb_pol_ger_tur_xho_vie_chh_tsw_dyu_lda	-0.818191539423958	-1.97274468620502	0.0514942360005544
388	owc_mol_ven_krd_sid_hau_amr_urd_tur_azi_tsn_sun_bam_pol_ger_bsq_scr_tig_lda_mnd_ukr_mcd_fbf_bul_swt_afr_est_bem_cic_hun_svk_sod_geo_pan_guj_arw_ctl_gam_mlt_prs_fin_moo_tag_rus_bat_jpn_tml_kor_slo_ita_ewe_cze_jav_glc_heb_mly_cnt_alb_swa_hin_aeg_eng_grk_swe_dut_qcu_rom_lit_spa_akn_anl_fre_wly_ben_mao_bos_zul_por_igb_ind_tha_chh_knd_tsw_xho_uzb_nor_lat_aze_dyu_vie_amh_ses_yor_dgb	0.588797614777222	1.39299322253822	0.166942756600581
389	gam_dut_lda_ukr_sid_anl_amh_scr_azi_tur_akn_ind_dgb_bos_alb_bsq_grk_chh_bam_cnt_guj_lat_ven_ben_ewe_glc_fin_swa_dyu_est_ctl_wly_geo_rus_prs_lit_urd_amr_aeg_fre_hun_swt_tag_cze_mly_jpn_knd_kor_swe_ita_tsw_eng_jav_pol_mlt_sun_mnd_rom_moo_spa_sod_ger_krd_arw_mcd_qcu_pan_mol_slo_fbf_owc_por_heb_afr_mao_nor_zul_svk_igb_bat_tha_tig_tml_ses_cic_uzb_bul_hin_aze_xho_vie_hau_yor_bem_tsn	-0.311989733577867	-0.738274702846133	0.462206513689391
390	gam_svk_yor_prs_amh_amr_aeg_grk_aze_tur_igb_jav_bam_guj_mcd_bsq_bos_sod_lda_cnt_rom_hin_ven_lat_akn_ita_est_zul_ewe_hun_alb_sid_geo_fre_glc_ger_cze_wly_owc_spa_fin_fbf_tag_rus_bat_jpn_knd_kor_pan_pol_dgb_swe_sun_nor_hau_ind_mnd_bul_moo_ben_tig_dut_ukr_arw_afr_qcu_slo_krd_por_xho_chh_eng_anl_scr_mao_lit_tsw_mol_tsn_mly_tha_mlt_tml_bem_swt_azi_ctl_urd_uzb_cic_vie_heb_dyu_swa_ses	-0.510193596262163	-1.21381840941415	0.227890644013033
391	chh_pan_moo_lit_amr_anl_mlt_arw_uzb_azi_dgb_ind_akn_ben_rus_bsq_pol_amh_tsn_mnd_ukr_mol_dyu_guj_swa_swe_hun_ses_tsw_est_prs_gam_geo_mcd_slo_spa_ger_sid_sod_nor_fin_igb_mao_dut_bat_jpn_knd_kor_lat_ita_swt_urd_jav_hin_tig_tag_cnt_eng_ewe_bos_hau_ctl_rom_bul_svk_qcu_grk_fre_krd_ven_wly_scr_owc_cze_mly_por_bem_glc_xho_sun_tha_heb_tml_lda_cic_aze_alb_afr_tur_fbf_vie_aeg_bam_zul_yor	-0.541770888704461	-1.29043454435669	0.200098953503756
392	tig_spa_swt_scr_anl_sod_owc_pan_azi_uzb_fbf_mly_dgb_mol_lit_bsq_por_heb_tsn_cnt_ger_pol_xho_prs_bam_lat_est_yor_dyu_hun_urd_amh_geo_ita_ctl_slo_swe_chh_mlt_rus_fin_cic_bat_fre_sun_jpn_tml_kor_dut_ukr_zul_grk_ind_bos_gam_jav_mnd_eng_lda_nor_wly_svk_glc_arw_ben_qcu_guj_mcd_rom_ewe_aeg_bul_amr_afr_tag_hin_ses_krd_tsw_mao_tha_hau_knd_moo_igb_tur_cze_alb_aze_swa_vie_sid_akn_bem_ven	-0.274968001258005	-0.649764755676366	0.517445915707789
393	amh_ctl_swa_alb_chh_anl_sid_urd_aze_tur_lda_sun_bam_pol_ben_bsq_glc_heb_fbf_cnt_afr_fre_tsw_nor_ewe_rom_hun_dyu_cic_est_eng_tig_geo_mcd_guj_lit_pan_mlt_aeg_rus_fin_ven_mao_lat_bat_jpn_knd_kor_prs_ukr_ses_ger_tag_svk_gam_ind_mnd_slo_akn_ita_sod_dut_spa_arw_scr_qcu_cze_bos_hin_xho_owc_mol_amr_krd_jav_bul_yor_por_tsn_mly_tha_wly_tml_moo_zul_azi_swe_grk_uzb_swt_vie_hau_bem_igb_dgb	-1.35392369752211	-3.39772975883635	0.00100164616098988
394	gam_hin_zul_eng_amh_aeg_sod_dut_uzb_azi_swt_sun_dyu_glc_svk_bsq_slo_anl_igb_mnd_nor_urd_dgb_scr_lda_spa_est_yor_akn_fin_krd_wly_geo_ben_alb_bul_grk_amr_hau_fre_hun_tsw_mly_afr_jav_jpn_knd_kor_ita_swe_fbf_ger_ind_mcd_owc_tag_cnt_rus_ven_cze_sid_por_ukr_pan_lat_qcu_ctl_arw_lit_bam_chh_pol_tig_guj_mao_mol_ses_bos_swa_bat_tha_heb_tml_xho_bem_aze_rom_prs_tur_cic_vie_mlt_ewe_tsn_moo	-0.846299147354268	-2.04224509437846	0.0439585910462055
395	hau_pan_swt_alb_amh_sid_amr_lit_azi_uzb_bam_ind_tsw_rom_ctl_bsq_ben_anl_zul_cnt_lat_swe_dgb_bos_ses_scr_est_ewe_moo_fin_ukr_chh_geo_cze_prs_por_slo_wly_mlt_pol_hun_swa_mly_grk_mao_jpn_knd_kor_fre_arw_bem_spa_bat_guj_tig_sun_mnd_bul_ven_mcd_sod_afr_hin_svk_eng_qcu_krd_dut_nor_tsn_aeg_urd_heb_mol_jav_rus_xho_ger_akn_tag_tha_owc_tml_dyu_fbf_tur_ita_glc_aze_igb_vie_gam_cic_lda_yor	-0.391879443955254	-0.929031943577929	0.355277630468135
396	sid_krd_moo_slo_amr_anl_tig_lit_aze_uzb_swt_mly_xho_mcd_lat_bsq_ita_aeg_lda_mnd_guj_scr_bem_ukr_yor_glc_est_tsw_dyu_fin_ctl_wly_geo_rom_nor_ben_rus_gam_owc_prs_hun_akn_jav_cze_sun_jpn_tml_kor_svk_hin_swa_eng_bat_dut_mlt_ind_cnt_fre_fbf_alb_hau_arw_mol_bos_spa_qcu_grk_afr_pol_dgb_heb_urd_sod_ger_mao_pan_ewe_por_ven_tag_tha_chh_knd_ses_cic_tur_bul_swe_azi_bam_vie_amh_tsn_zul_igb	0.316650764565626	0.746294900958796	0.457371671704556
397	owc_lat_swa_dut_hau_amr_wly_bos_tur_azi_dgb_mly_ewe_spa_ger_bsq_mcd_sid_dyu_mnd_pol_prs_moo_afr_swt_ctl_fin_zul_xho_est_bul_sod_geo_mol_krd_glc_eng_gam_anl_slo_hun_tsw_sun_svk_jav_jpn_tml_kor_hin_grk_bem_fre_ind_ben_aeg_mao_cnt_rom_bam_ukr_chh_nor_cze_scr_pan_qcu_urd_guj_lit_igb_heb_arw_tig_swe_bat_rus_tsn_alb_fbf_tag_tha_mlt_knd_ses_akn_aze_ita_por_uzb_yor_vie_amh_cic_lda_ven	-0.12890508181712	-0.303797833088707	0.761960566780231
398	chh_pan_dyu_swe_hau_owc_sid_eng_aze_uzb_fbf_mao_ven_guj_hin_bsq_bul_heb_yor_mnd_bos_ita_dgb_ukr_bam_cze_est_bem_tsw_fin_mcd_sod_geo_spa_afr_lit_grk_tig_amr_arw_hun_ses_mly_prs_jav_jpn_tml_kor_glc_ger_xho_krd_bat_fre_gam_tag_cnt_ben_swa_scr_amh_dut_svk_rom_slo_qcu_lat_nor_alb_lda_aeg_mol_wly_por_ind_rus_akn_ctl_swt_sun_tha_mlt_knd_zul_ewe_azi_pol_urd_tur_igb_vie_anl_tsn_cic_moo	-0.492240145351793	-1.16992244779989	0.245021669952465
399	sod_cze_bam_guj_amh_aeg_sid_fre_aze_uzb_dyu_tag_ses_ukr_pol_bsq_dut_owc_ewe_mnd_slo_glc_ven_alb_tsw_rus_hun_akn_moo_fin_eng_heb_geo_lit_hin_lat_bul_anl_tig_scr_est_xho_bat_svk_mao_jpn_tml_kor_urd_mol_bem_por_jav_ben_mlt_mly_cnt_swe_igb_grk_wly_nor_rom_bos_ita_qcu_mcd_arw_afr_swa_hau_spa_amr_ger_sun_pan_tsn_prs_cic_ind_tha_gam_knd_lda_swt_azi_krd_ctl_tur_fbf_vie_chh_dgb_yor_zul	-0.284495821536252	-0.673031706199217	0.502596142507335
400	gam_ger_lda_rus_mlt_heb_sid_prs_aze_uzb_dyu_tag_dgb_eng_fre_bsq_lit_hau_akn_cnt_hin_bul_tsw_alb_xho_arw_fin_bem_zul_est_afr_chh_geo_spa_krd_bos_slo_aeg_anl_ben_hun_swt_mao_ctl_bat_jpn_tml_kor_dut_urd_swa_scr_sun_rom_wly_jav_mnd_swe_ven_ukr_amr_lat_nor_mcd_svk_qcu_grk_glc_por_igb_sod_ita_tig_mol_ind_pan_moo_cze_cic_mly_tha_owc_knd_tsn_bam_tur_guj_pol_azi_ewe_vie_amh_yor_fbf_ses	-0.452202968915214	-1.07375419796656	0.285711010140471
401	owc_rom_tsn_lit_anl_amr_sid_slo_uzb_tur_swt_tag_ewe_svk_pol_bsq_mcd_chh_ses_mnd_urd_prs_yor_rus_moo_ukr_hun_lda_xho_est_fre_hau_geo_hin_afr_ben_arw_heb_aeg_guj_fin_bam_mao_alb_bat_jpn_tml_kor_lat_eng_bem_swe_sun_glc_wly_ind_cnt_mol_tsw_grk_tig_ctl_pan_scr_bul_qcu_bos_ger_ita_dgb_mlt_nor_sod_dut_jav_krd_ven_spa_fbf_mly_tha_gam_knd_igb_cic_aze_por_cze_azi_akn_vie_amh_dyu_swa_zul	-0.284438476859645	-0.672591057508834	0.50287523747625
402	aeg_mol_cic_nor_owc_chh_sod_slo_aze_azi_tsn_ind_bem_pol_glc_bsq_rus_hau_igb_cnt_spa_bos_lda_guj_ewe_lat_est_yor_fbf_hun_rom_amh_geo_alb_eng_por_cze_amr_sid_lit_fin_tsw_bat_bul_tag_jpn_tml_kor_scr_swe_zul_pan_mly_urd_gam_sun_mnd_ctl_ses_krd_mlt_arw_ger_prs_grk_qcu_ben_svk_fre_bam_tig_hin_wly_mcd_mao_ita_swt_dut_akn_jav_tha_anl_knd_dyu_ven_tur_afr_ukr_uzb_xho_vie_heb_dgb_swa_moo	-0.798325823331333	-1.92182100024857	0.0576898010165788
403	amh_grk_cic_ctl_mlt_hau_owc_rom_tur_aze_moo_ind_tsn_eng_glc_bsq_krd_anl_ewe_cnt_ukr_urd_bam_guj_dgb_svk_fin_swt_ven_est_scr_amr_geo_swe_prs_pan_fre_aeg_gam_lat_hun_swa_mly_rus_sun_jpn_knd_kor_arw_mol_xho_spa_bat_ben_sod_jav_mnd_alb_bem_pol_heb_mcd_cze_afr_ger_qcu_slo_dut_nor_lda_wly_por_tig_bos_tag_ita_zul_bul_yor_mao_tha_chh_tml_ses_dyu_uzb_lit_hin_azi_akn_vie_sid_igb_fbf_tsw	-0.45065401136708	-1.07012574121207	0.287332233187112
404	amr_swe_cic_rus_owc_hau_aeg_alb_aze_uzb_dyu_ind_yor_eng_fre_bsq_slo_wly_moo_cnt_pol_por_ewe_guj_bam_lit_est_ses_ven_hun_lat_gam_geo_arw_prs_dut_glc_tig_amh_ben_fin_swt_bat_mol_mao_jpn_tml_kor_bul_nor_igb_afr_tag_mcd_sod_jav_mnd_grk_swa_ger_heb_krd_spa_rom_ukr_qcu_hin_svk_scr_tsw_sid_pan_anl_urd_sun_cze_bem_ita_akn_mly_tha_mlt_knd_lda_fbf_tur_bos_ctl_azi_xho_vie_chh_dgb_zul_tsn	-0.598655020243658	-1.42998612219121	0.156072024325096
405	gam_pan_ewe_swe_tig_anl_hau_pol_azi_aze_cic_bat_swt_rom_afr_bsq_alb_sid_ses_mnd_lit_mcd_moo_dut_tsw_glc_fin_xho_yor_est_cze_sod_geo_por_eng_hin_slo_heb_aeg_urd_hun_tsn_ind_rus_sun_jpn_tml_kor_ger_bul_dyu_bos_mao_svk_wly_tag_cnt_ben_akn_prs_owc_arw_mol_ita_fre_qcu_grk_ctl_guj_dgb_amr_lat_chh_krd_mly_scr_swa_nor_bem_jav_tha_amh_knd_fbf_lda_uzb_ukr_spa_tur_bam_vie_mlt_ven_igb_zul	-0.467230882502911	-1.11078561529591	0.269524258142464
406	wly_spa_xho_urd_sid_amr_hau_rom_aze_azi_dgb_bat_tsw_alb_afr_bsq_cze_gam_igb_cnt_arw_ita_swa_nor_dyu_bos_est_ven_ewe_hun_rus_sod_geo_ukr_scr_hin_guj_tig_aeg_svk_fin_fbf_tag_pol_sun_jpn_knd_kor_mol_glc_akn_dut_ind_fre_amh_jav_mnd_ben_yor_por_mlt_eng_krd_prs_ger_qcu_lat_pan_lit_cic_owc_swe_anl_mcd_mly_ctl_tsn_bul_moo_mao_tha_heb_tml_swt_bem_tur_grk_slo_uzb_bam_vie_chh_ses_lda_zul	-0.695467775802301	-1.66644923882945	0.0989886921289763
407	hau_cze_swt_pan_heb_tig_sod_lat_aze_uzb_tsw_bat_dyu_fre_ben_bsq_slo_mlt_yor_cnt_lit_rus_zul_ita_bam_ukr_fin_tsn_bem_est_grk_owc_geo_ctl_mol_eng_pol_chh_amr_krd_hun_dgb_sun_afr_mao_jpn_knd_kor_bos_spa_moo_hin_jav_rom_aeg_mly_mnd_glc_xho_mcd_anl_ger_prs_por_guj_qcu_arw_dut_svk_ven_wly_swe_amh_scr_tag_alb_akn_nor_ewe_ind_tha_gam_tml_lda_swa_azi_bul_urd_tur_cic_vie_sid_igb_ses_fbf	0.148092450798031	0.348087195232456	0.728561372525796
408	owc_glc_tsn_lat_anl_gam_tig_cze_aze_uzb_swt_mao_zul_ger_bos_bsq_hin_amr_akn_mnd_pol_ben_tsw_grk_fbf_bul_est_cic_dgb_hun_afr_heb_geo_por_mol_nor_ctl_mlt_chh_fre_fin_moo_bat_krd_mly_jpn_knd_kor_pan_urd_igb_rus_sun_lit_aeg_tag_cnt_spa_bam_arw_sid_mcd_ukr_scr_ita_qcu_guj_eng_swe_dyu_wly_slo_hau_prs_jav_alb_yor_svk_swa_ind_tha_sod_tml_bem_xho_azi_rom_dut_tur_ewe_vie_amh_ses_ven_lda	0.579623436774553	1.3685786391161	0.174427991412615
409	sid_arw_swa_cze_amh_sod_aeg_lat_azi_tur_cic_mao_lda_ita_mol_bsq_ben_heb_xho_cnt_ukr_por_bem_grk_dgb_slo_hun_igb_akn_est_spa_amr_geo_ger_krd_nor_guj_owc_anl_urd_fin_ven_mly_lit_jav_jpn_tml_kor_alb_svk_ses_rom_bat_dut_hau_sun_mnd_rus_tsw_fre_gam_eng_hin_glc_bul_qcu_afr_mcd_pol_fbf_wly_swe_chh_scr_tag_ctl_ewe_pan_zul_ind_tha_tig_knd_tsn_moo_uzb_prs_bos_aze_swt_vie_mlt_dyu_bam_yor	-1.01843766365475	-2.48293105775303	0.0148230380548299
410	chh_spa_ven_nor_hau_amr_tig_mcd_azi_tur_swt_sun_ewe_ctl_ben_bsq_grk_sid_tsn_cnt_rom_slo_swa_scr_cic_svk_fin_dyu_lda_hun_lit_owc_geo_urd_dut_swe_mol_amh_mlt_cze_est_zul_mao_hin_jav_jpn_knd_kor_pan_lat_igb_eng_bat_ita_sod_ind_mnd_pol_bem_guj_aeg_afr_rus_glc_krd_qcu_bos_arw_alb_bam_heb_por_wly_fre_mly_bul_xho_ukr_dgb_tag_tha_gam_tml_yor_ses_uzb_prs_ger_aze_fbf_vie_anl_akn_tsw_moo	0.462523699572406	1.09321778776569	0.277121858343853
411	sid_slo_bam_pan_mlt_hau_anl_hin_uzb_azi_ven_mly_akn_prs_ctl_bsq_dut_aeg_lda_cnt_glc_ger_tsw_fre_zul_ita_hun_xho_swt_fin_grk_sod_geo_afr_rom_lit_alb_wly_chh_bos_est_dgb_tag_lat_ind_jpn_knd_kor_mol_cze_ses_por_sun_pol_gam_jav_mnd_scr_bem_guj_amh_mcd_nor_ukr_ben_qcu_eng_krd_arw_tsn_heb_rus_amr_urd_mao_swe_dyu_spa_fbf_bat_tha_tig_tml_swa_cic_tur_svk_bul_aze_moo_vie_owc_yor_igb_ewe	0.0478238546015625	0.112507398532688	0.910663594668625
412	gam_ctl_swa_guj_sod_anl_owc_grk_aze_uzb_dgb_jav_igb_dut_bul_bsq_ukr_heb_yor_mnd_alb_mol_dyu_svk_tsn_mcd_hun_zul_swt_fin_rom_amh_geo_lit_por_nor_prs_chh_wly_afr_est_xho_bat_rus_mly_jpn_knd_kor_pan_spa_bam_urd_sun_arw_mlt_tag_cnt_ger_lda_glc_amr_pol_slo_hin_cze_qcu_swe_krd_ita_fbf_aeg_eng_hau_scr_ind_fre_ses_ben_ven_mao_tha_tig_tml_bem_tsw_tur_bos_lat_azi_ewe_vie_sid_cic_akn_moo	0.11917158871398	0.280734886416254	0.779537337123234
413	sod_slo_swa_pol_mlt_hau_owc_afr_azi_aze_akn_mly_ses_mcd_bul_bsq_spa_chh_dyu_cnt_fre_ger_ven_rus_moo_eng_fin_ewe_lda_est_arw_gam_geo_por_lit_glc_ctl_anl_wly_nor_hun_cic_jav_svk_bat_jpn_tml_kor_krd_mol_fbf_alb_tag_urd_tig_mao_mnd_lat_bem_ukr_amr_ita_guj_swe_ben_qcu_scr_grk_dut_swt_sid_rom_aeg_hin_ind_cze_igb_bos_bam_sun_tha_heb_knd_yor_tsw_uzb_prs_pan_tur_zul_vie_amh_dgb_tsn_xho	0.279396618499282	0.657809068640373	0.512285781587511
414	tig_pol_yor_eng_aeg_owc_amr_ben_uzb_aze_bem_jav_swt_swe_prs_bsq_arw_sod_ewe_mnd_lit_spa_akn_ctl_lda_nor_est_fbf_ven_hun_ita_mlt_geo_cze_scr_krd_fre_chh_wly_bul_fin_cic_bat_urd_ind_jpn_knd_kor_por_dut_swa_ukr_tag_grk_gam_mao_cnt_mol_zul_alb_hau_svk_pan_ger_guj_qcu_lat_mcd_glc_tsn_sid_rus_anl_afr_mly_bos_dyu_rom_ses_sun_tha_amh_tml_bam_moo_tur_slo_hin_azi_tsw_vie_heb_xho_igb_dgb	-0.397251400787844	-0.94303490317143	0.348106442444621
415	anl_por_ewe_bos_owc_gam_tig_spa_aze_tur_igb_ind_dyu_lit_grk_bsq_ger_wly_dgb_mnd_swe_scr_ses_rom_ven_pan_est_moo_swt_fin_guj_aeg_geo_bul_lat_ctl_glc_chh_sid_arw_hun_tsn_mly_svk_sun_jpn_tml_kor_cze_krd_bem_nor_jav_fre_hau_tag_cnt_eng_xho_alb_amr_ita_pol_urd_ben_qcu_slo_prs_rus_bam_sod_mol_mlt_afr_mao_hin_akn_dut_lda_bat_tha_amh_knd_swa_fbf_azi_mcd_ukr_uzb_yor_vie_heb_cic_tsw_zul	0.408733253998557	0.964396487667183	0.337348226442593
416	heb_rus_akn_ita_wly_chh_amr_swe_aze_uzb_xho_mao_dyu_mol_eng_bsq_ben_owc_ewe_mnd_grk_por_lda_rom_swa_glc_est_cic_swt_hun_arw_gam_geo_prs_dut_pol_cze_hau_sod_pan_fin_ses_bat_scr_sun_jpn_knd_kor_ctl_lat_igb_nor_jav_ukr_anl_tag_cnt_spa_dgb_svk_amh_bos_alb_hin_ger_qcu_bul_mcd_urd_fbf_mlt_fre_sid_slo_mly_guj_ven_afr_moo_ind_tha_aeg_tml_yor_bem_tur_krd_lit_azi_zul_vie_tig_bam_tsn_tsw	-0.0650057157552478	-0.15306777226823	0.878676457251518
417	sod_bos_ewe_swe_amr_hau_chh_glc_aze_tur_cic_mly_swa_grk_urd_bsq_lit_gam_bem_cnt_mcd_lat_tsn_dut_bam_cze_est_xho_yor_fin_prs_aeg_geo_ben_ctl_pol_guj_anl_heb_rom_hun_akn_jav_ger_ind_jpn_knd_kor_scr_ita_dyu_mol_mao_nor_mlt_sun_mnd_spa_lda_svk_sid_slo_alb_ukr_arw_qcu_eng_afr_pan_zul_tig_fre_owc_por_bat_hin_moo_rus_ses_tag_tha_amh_tml_ven_dgb_uzb_krd_bul_azi_fbf_vie_wly_swt_igb_tsw	-0.268149772822961	-0.634807060663371	0.527112920686737
418	gam_eng_bam_ben_tig_amr_hau_bul_tur_uzb_dyu_sun_igb_mol_guj_bsq_glc_sod_ses_cnt_spa_pol_tsw_por_fbf_bos_est_lda_ewe_hun_dut_amh_geo_ita_rom_arw_ctl_owc_aeg_swe_fin_moo_ind_alb_jav_jpn_knd_kor_lit_rus_cic_afr_bat_prs_mlt_mly_mnd_scr_xho_urd_heb_krd_fre_lat_ger_qcu_hin_cze_nor_yor_chh_pan_wly_mcd_tag_slo_ven_svk_zul_mao_tha_sid_tml_swt_dgb_aze_ukr_grk_azi_tsn_vie_anl_bem_akn_swa	-0.695358836935522	-1.66707925855392	0.0988629987233353
419	amh_cze_lda_ger_tig_sid_hau_slo_tur_aze_xho_mao_moo_lat_spa_bsq_mol_owc_bam_cnt_svk_urd_swa_bul_akn_mcd_fin_swt_ses_hun_prs_amr_geo_scr_grk_krd_ita_aeg_mlt_dut_est_dyu_tag_swe_bat_jpn_knd_kor_guj_ctl_ewe_lit_sun_nor_wly_mly_mnd_glc_cic_rom_gam_bos_arw_afr_pol_qcu_hin_pan_por_tsn_chh_eng_anl_ben_ind_alb_igb_fre_tsw_jav_tha_heb_tml_fbf_ven_azi_ukr_rus_uzb_zul_vie_sod_dgb_yor_bem	-0.461721933619372	-1.09728998200527	0.275347676607021
420	wly_lat_ewe_cze_mlt_chh_tig_urd_uzb_azi_fbf_bat_cic_dut_ben_bsq_swe_sid_akn_cnt_pol_krd_lda_rus_bem_fre_hun_bam_xho_fin_grk_sod_geo_nor_pan_spa_alb_amr_aeg_glc_est_tsw_sun_lit_ind_jpn_tml_kor_ukr_scr_ses_por_mao_bul_hau_tag_mnd_arw_tsn_hin_anl_svk_prs_ita_afr_qcu_guj_rom_mol_zul_owc_bos_gam_slo_mly_ctl_swt_ger_ven_jav_tha_amh_knd_yor_dyu_aze_mcd_eng_tur_moo_vie_heb_swa_dgb_igb	-0.509585638694353	-1.21394748030796	0.227841584104612
421	gam_cze_ses_ita_owc_sod_wly_alb_azi_tur_ven_tag_zul_ben_arw_bsq_ctl_amr_dgb_mnd_rom_glc_swt_bul_swa_krd_hun_dyu_ewe_fin_guj_hau_geo_hin_slo_fre_nor_chh_anl_eng_est_igb_bat_urd_jav_jpn_knd_kor_afr_mol_akn_svk_mly_swe_mlt_sun_cnt_ger_bem_dut_tig_lit_prs_spa_lat_qcu_mcd_rus_pol_tsn_aeg_pan_sid_por_mao_scr_fbf_ukr_lda_ind_tha_heb_tml_yor_xho_aze_bos_grk_uzb_moo_vie_amh_cic_bam_tsw	0.204625276216273	0.482010682918186	0.630930793477399
422	tig_rom_tsw_ger_hau_aeg_amh_arw_aze_tur_zul_sun_lda_fre_spa_bsq_scr_gam_ses_cnt_dut_bos_ven_guj_swa_mol_hun_bem_dyu_est_slo_wly_geo_svk_prs_afr_grk_amr_chh_urd_fin_igb_mly_nor_jav_jpn_tml_kor_mcd_pol_ewe_bul_ind_ita_mlt_tag_mnd_cze_yor_pan_anl_ctl_eng_lat_rus_qcu_glc_lit_ben_dgb_sod_swe_owc_ukr_bat_alb_tsn_hin_fbf_mao_tha_sid_knd_moo_bam_uzb_krd_por_azi_cic_vie_heb_akn_swt_xho	0.264272924759313	0.622642678384995	0.535043132002934
423	mlt_lit_fbf_dut_hau_aeg_gam_hin_azi_tur_ses_sun_bam_mol_slo_bsq_bul_amh_xho_cnt_pol_glc_swt_por_yor_svk_hun_dgb_swa_est_urd_sod_geo_rus_scr_afr_ben_chh_amr_ukr_fin_tsw_bat_bos_mly_jpn_tml_kor_eng_grk_igb_fre_ind_swe_heb_mao_mnd_mcd_moo_alb_owc_guj_cze_ctl_spa_qcu_ger_krd_ita_lda_sid_nor_wly_arw_jav_pan_bem_prs_tsn_tag_tha_anl_knd_dyu_ewe_aze_lat_rom_uzb_cic_vie_tig_ven_zul_akn	-0.551814490811118	-1.31405031164736	0.192061302617609
424	tig_prs_ses_arw_mlt_aeg_wly_nor_tur_azi_yor_mao_tsw_por_pan_bsq_guj_amh_igb_mnd_ger_pol_xho_afr_bem_ben_est_ewe_bam_fin_hin_gam_geo_urd_grk_slo_lit_sod_owc_ita_hun_swa_jav_bos_mly_jpn_tml_kor_mcd_glc_moo_spa_tag_ctl_hau_sun_cnt_mol_ven_ukr_sid_eng_rom_swe_svk_qcu_fre_cze_dut_swt_heb_bul_amr_rus_ind_scr_lda_alb_dyu_bat_tha_chh_knd_zul_akn_uzb_lat_krd_aze_tsn_vie_anl_cic_fbf_dgb	0.220982620521663	0.520296272597487	0.604093516827083
425	amr_scr_moo_ben_mlt_tig_sid_grk_aze_tur_igb_sun_yor_dut_arw_bsq_pan_gam_ewe_cnt_rom_ukr_swa_bos_ven_ger_est_dyu_ses_hun_fre_chh_geo_mol_mcd_eng_swe_aeg_heb_ita_fin_bem_mao_nor_bat_jpn_tml_kor_glc_lat_tsn_slo_jav_cze_wly_tag_mnd_svk_fbf_ctl_owc_afr_alb_guj_pol_qcu_hin_rus_lit_swt_anl_krd_hau_prs_ind_bul_xho_urd_cic_mly_tha_amh_knd_tsw_bam_uzb_por_spa_azi_akn_vie_sod_lda_dgb_zul	-0.164815273671222	-0.389262848172251	0.697971618858719
426	chh_prs_dgb_alb_sid_amh_wly_por_azi_tur_swt_mly_yor_rus_dut_bsq_arw_owc_akn_cnt_swe_spa_ven_pan_lda_svk_fin_bam_igb_est_afr_anl_geo_guj_ben_urd_cze_hau_mlt_bul_hun_fbf_bat_rom_tag_jpn_knd_kor_fre_hin_zul_slo_mao_mol_amr_jav_mnd_mcd_bem_lat_tig_pol_bos_krd_glc_qcu_eng_ger_ita_ewe_aeg_lit_sod_ctl_ind_ukr_ses_nor_cic_sun_tha_heb_tml_tsn_moo_uzb_grk_scr_aze_swa_vie_gam_tsw_dyu_xho	0.0344277837232337	0.0811352055212794	0.935508782060859
427	owc_grk_lda_pan_tig_sid_heb_ger_aze_azi_swt_ind_zul_glc_cze_bsq_rus_amr_cic_mnd_guj_krd_igb_swe_swa_svk_est_dgb_tsw_hun_bos_mlt_geo_afr_ita_mol_ukr_aeg_anl_urd_fin_ven_bat_hin_mly_jpn_knd_kor_fre_pol_ewe_mcd_sun_dut_wly_tag_cnt_bul_fbf_eng_chh_arw_prs_rom_alb_qcu_spa_por_scr_tsn_sod_slo_amh_lat_mao_ctl_moo_nor_bam_jav_tha_gam_tml_akn_ses_uzb_lit_ben_tur_bem_vie_hau_yor_xho_dyu	-0.826551052825896	-1.99343084794938	0.0491441619778278
428	amh_lit_cic_urd_sid_aeg_amr_guj_aze_uzb_fbf_jav_igb_glc_mol_bsq_rom_tig_tsw_cnt_grk_ita_dyu_fre_dgb_rus_fin_bam_xho_hun_lat_sod_geo_bul_dut_ctl_alb_heb_anl_por_est_moo_bat_pan_tag_jpn_tml_kor_swe_ger_swt_bos_mly_arw_mlt_mao_mnd_ben_zul_krd_owc_nor_cze_pol_hin_qcu_spa_slo_ukr_akn_hau_svk_chh_mcd_sun_eng_bem_scr_swa_ind_tha_wly_knd_ven_ewe_azi_prs_afr_tur_tsn_vie_gam_lda_ses_yor	-0.278543554622911	-0.659467922098465	0.511225088813798
429	heb_ben_tsn_bos_wly_amh_mlt_urd_azi_uzb_swt_mao_ven_krd_bul_bsq_rus_aeg_fbf_cnt_ctl_mcd_dyu_alb_bem_nor_est_cic_moo_hun_guj_hau_geo_ukr_grk_glc_por_amr_owc_dut_fin_akn_tag_swe_bat_jpn_knd_kor_hin_lat_ewe_svk_jav_lit_tig_ind_mnd_prs_swa_fre_chh_pan_rom_arw_scr_qcu_slo_afr_ger_zul_anl_spa_gam_cze_mly_ita_yor_mol_bam_sun_tha_sod_tml_dgb_lda_aze_eng_pol_tur_tsw_vie_sid_ses_igb_xho	-0.547428387244553	-1.30580635582119	0.194839283692326
430	aeg_glc_swt_slo_sid_amr_chh_svk_tur_aze_yor_mao_lda_eng_scr_bsq_cze_wly_bem_cnt_rus_alb_ses_ctl_xho_rom_est_akn_ewe_fin_urd_owc_geo_ita_krd_hin_ukr_mlt_sod_pan_hun_moo_bat_arw_mly_jpn_tml_kor_pol_lit_igb_dut_sun_por_tig_tag_mnd_afr_tsw_spa_anl_prs_mcd_swe_ben_qcu_nor_bul_lat_dgb_gam_ger_hau_fre_ind_grk_zul_mol_swa_jav_tha_heb_knd_tsn_bam_uzb_guj_bos_azi_dyu_vie_amh_cic_fbf_ven	-0.427708709886664	-1.01566940222678	0.312421934996702
431	sid_ukr_ses_ita_chh_mlt_wly_swe_tur_aze_igb_bat_tsw_pol_afr_bsq_bos_amh_swt_mnd_fre_rom_ven_glc_dgb_spa_hun_tsn_yor_est_urd_heb_geo_por_scr_slo_krd_amr_hau_mol_fin_lda_mao_eng_sun_jpn_tml_kor_grk_cze_swa_rus_jav_alb_aeg_ind_cnt_ger_ewe_nor_gam_svk_pan_mcd_arw_qcu_hin_ben_ctl_zul_anl_guj_owc_bul_mly_dut_akn_lit_bem_tag_tha_sod_knd_moo_cic_azi_prs_lat_uzb_dyu_vie_tig_fbf_xho_bam	-0.498571655827786	-1.18770241541913	0.237975226802415
432	amr_cze_moo_rom_owc_anl_chh_slo_aze_azi_swt_ind_dgb_glc_mcd_bsq_prs_tig_lda_cnt_lit_urd_dyu_afr_akn_lat_fin_bam_ses_est_svk_sid_geo_fre_grk_pan_rus_heb_mlt_mol_hun_yor_sun_ukr_jav_jpn_tml_kor_alb_pol_bem_hin_mly_eng_sod_tag_mnd_guj_zul_swe_amh_scr_por_bos_ita_qcu_spa_ctl_bul_tsn_wly_krd_gam_ben_mao_ger_tsw_nor_swa_bat_tha_hau_knd_fbf_ven_uzb_arw_dut_tur_xho_vie_aeg_igb_cic_ewe	-1.06724343345045	-2.61133554476953	0.0105144776255784
433	sod_ben_ewe_mcd_amh_sid_aeg_cze_tur_azi_tsn_bat_dyu_ukr_eng_bsq_bos_mlt_igb_mnd_urd_hin_ven_pol_tsw_guj_hun_cic_yor_fin_arw_gam_geo_rus_slo_scr_afr_hau_owc_glc_est_lda_ind_lit_tag_jpn_knd_kor_krd_alb_xho_ctl_jav_nor_chh_mao_cnt_rom_swa_ita_amr_lat_mol_grk_dut_qcu_por_svk_fre_dgb_anl_ger_tig_spa_sun_prs_swt_swe_bem_mly_tha_wly_tml_moo_bam_aze_pan_bul_uzb_ses_vie_heb_akn_fbf_zul	-0.32019182047002	-0.75895993782448	0.449795850464167
434	amh_por_bem_spa_wly_owc_sod_rus_azi_aze_ses_ind_ewe_grk_alb_bsq_nor_sid_moo_mnd_svk_prs_bam_ita_dgb_fre_hun_tsn_dyu_fin_scr_heb_geo_krd_bos_mcd_urd_tig_mlt_slo_est_yor_tag_eng_mly_jpn_tml_kor_pol_cze_swt_glc_mao_lit_anl_sun_cnt_ukr_xho_ctl_chh_hin_ger_bul_swe_qcu_ben_rom_mol_cic_hau_guj_gam_dut_bat_pan_lda_lat_ven_jav_tha_aeg_knd_zul_swa_uzb_afr_arw_tur_fbf_vie_amr_tsw_igb_akn	-0.325169031159272	-0.770181065784636	0.443144535426596
435	gam_krd_yor_rus_sid_sod_chh_mcd_tur_azi_tsw_sun_cic_afr_rom_bsq_scr_aeg_zul_mnd_fre_glc_igb_lit_ven_nor_hun_swa_lda_est_ukr_tig_geo_urd_grk_alb_mol_wly_amh_arw_fin_akn_jav_ger_mao_jpn_tml_kor_ita_slo_tsn_por_mly_pan_hau_tag_cnt_bos_fbf_guj_mlt_eng_hin_cze_ben_qcu_bul_spa_svk_dyu_heb_dut_owc_prs_bat_lat_moo_pol_bem_ind_tha_amr_knd_bam_ses_aze_swe_ctl_uzb_xho_vie_anl_ewe_swt_dgb	0.361759639300526	0.853310973659998	0.395679327226957
436	tig_afr_swa_swe_gam_amh_chh_pol_azi_tur_tsn_bat_ewe_lit_rom_bsq_ben_mlt_akn_cnt_cze_krd_yor_scr_dgb_grk_est_fbf_lda_fin_dut_amr_geo_arw_guj_hin_prs_sid_aeg_nor_hun_ses_mao_slo_tag_jpn_knd_kor_glc_bul_moo_alb_sun_fre_owc_mly_mnd_lat_dyu_ger_heb_eng_spa_urd_mcd_qcu_ctl_por_ukr_swt_wly_pan_anl_svk_ind_bos_bem_rus_zul_jav_tha_sod_tml_xho_tsw_uzb_mol_ita_aze_igb_vie_hau_ven_bam_cic	-0.186956992128647	-0.441453752257117	0.65990923167467
437	sid_eng_ven_bul_gam_aeg_hau_cze_tur_azi_dgb_tag_tsw_ben_mol_bsq_nor_chh_igb_cnt_rus_spa_ewe_svk_yor_ita_fin_xho_cic_hun_prs_amr_geo_guj_hin_lit_por_wly_mlt_fre_est_ses_mly_rom_bat_jpn_knd_kor_alb_mcd_zul_bos_jav_lat_amh_ind_mnd_scr_fbf_ger_anl_ukr_urd_krd_swe_qcu_grk_slo_dut_bem_tig_arw_sod_glc_sun_pol_bam_ctl_swt_mao_tha_heb_tml_akn_dyu_uzb_pan_afr_aze_tsn_vie_owc_swa_lda_moo	-1.04173915909711	-2.55209482864906	0.0123377797167703
438	owc_swe_ewe_rus_chh_heb_amr_bos_uzb_aze_yor_mly_xho_ukr_pol_bsq_lat_sod_akn_cnt_urd_bul_fbf_grk_tsn_dut_fin_bam_ses_hun_spa_gam_geo_svk_ita_arw_glc_anl_wly_cze_est_lda_tag_slo_jav_jpn_tml_kor_ger_por_moo_ctl_sun_rom_tig_bat_mnd_alb_igb_mcd_aeg_ben_afr_prs_lit_qcu_pan_mol_eng_dgb_amh_scr_mlt_nor_mao_guj_cic_hin_tsw_ind_tha_hau_knd_bem_swa_azi_krd_fre_tur_dyu_vie_sid_zul_swt_ven	-0.0144689624200943	-0.0340879370822443	0.97288008397548
439	amr_ita_cic_mol_hau_wly_sod_lit_tur_uzb_igb_tag_swt_arw_bos_bsq_lat_tig_akn_mnd_dut_pol_ven_spa_lda_por_fin_zul_moo_est_ger_anl_geo_svk_mcd_rom_nor_gam_amh_eng_hun_swa_jav_ben_sun_jpn_knd_kor_bul_ukr_xho_rus_mao_glc_chh_ind_cnt_ctl_fbf_cze_aeg_krd_prs_pan_hin_qcu_urd_fre_swe_dyu_owc_guj_mlt_grk_bat_slo_bem_alb_tsn_mly_tha_heb_tml_bam_tsw_aze_afr_scr_azi_ewe_vie_sid_ses_dgb_yor	-0.50915200098127	-1.21264115992581	0.228338470171273
440	aeg_por_dgb_hin_sid_sod_anl_nor_uzb_aze_tsn_ind_moo_guj_mcd_bsq_ctl_amh_tsw_mnd_bos_grk_zul_eng_fbf_pan_est_ven_akn_fin_swe_wly_geo_alb_krd_ger_mol_tig_heb_ita_hun_swt_mly_fre_mao_jpn_knd_kor_lat_ben_swa_urd_jav_afr_amr_bat_cnt_rus_yor_lit_hau_cze_bul_glc_arw_qcu_dut_prs_pol_cic_mlt_slo_gam_svk_tag_ukr_dyu_spa_ses_sun_tha_owc_tml_bem_ewe_tur_scr_rom_azi_igb_vie_chh_xho_lda_bam	-0.561716424533824	-1.33840593937879	0.184027106183635
441	heb_prs_moo_svk_anl_chh_aeg_ukr_azi_aze_tsw_jav_lda_afr_cze_bsq_krd_hau_yor_mnd_urd_ctl_ewe_swe_xho_bul_est_dgb_ven_fin_ger_amr_geo_mol_rus_glc_ita_sid_gam_arw_hun_ses_mao_guj_bat_jpn_tml_kor_grk_mcd_fbf_eng_tag_slo_owc_mly_cnt_pol_igb_dut_wly_nor_ben_lit_bos_qcu_spa_pan_lat_tsn_sod_scr_mlt_alb_ind_rom_bem_por_swt_sun_tha_tig_knd_akn_dyu_uzb_hin_fre_tur_zul_vie_amh_bam_swa_cic	0.279406090241442	0.657243607680912	0.512647611129846
442	amr_svk_cic_por_aeg_wly_mlt_afr_azi_aze_ven_ind_zul_ger_mcd_bsq_ita_heb_akn_cnt_nor_pol_tsn_swe_dyu_bos_hun_moo_bam_est_spa_gam_geo_urd_guj_alb_glc_amh_anl_dut_fin_dgb_sun_mol_mly_jpn_tml_kor_ukr_prs_fbf_scr_bat_ctl_sid_mao_mnd_pan_ewe_rom_chh_krd_fre_ben_eng_qcu_arw_lit_bul_bem_tig_hin_hau_grk_tag_cze_swt_slo_igb_jav_tha_owc_knd_lda_ses_tur_lat_rus_uzb_swa_vie_sod_xho_tsw_yor	-0.11705584073523	-0.275854876865225	0.783271570944696
443	wly_cze_moo_ben_sod_tig_chh_eng_azi_aze_tsn_sun_ven_arw_mcd_bsq_rom_heb_bem_mnd_ger_alb_lda_nor_tsw_ita_est_bam_ses_fin_ctl_anl_geo_svk_fre_lit_urd_hau_mlt_bul_hun_swt_jav_hin_mly_jpn_knd_kor_pol_spa_cic_dut_bat_scr_owc_tag_cnt_prs_igb_guj_sid_rus_afr_ukr_slo_qcu_mol_lat_pan_swa_amh_grk_amr_por_ind_glc_fbf_krd_dgb_mao_tha_gam_tml_akn_ewe_tur_swe_bos_uzb_yor_vie_aeg_zul_xho_dyu	-0.207617027400869	-0.49069146815641	0.624800506925324
444	tig_fre_tsw_scr_heb_sod_amr_guj_uzb_azi_dgb_mao_fbf_cze_krd_bsq_eng_mlt_xho_cnt_ita_lat_bem_rom_lda_arw_est_akn_yor_fin_bos_owc_geo_hin_pol_prs_slo_aeg_wly_pan_hun_cic_jav_ukr_tag_jpn_knd_kor_swe_rus_ven_afr_sun_glc_hau_ind_mnd_grk_swt_spa_sid_ben_mol_ger_lit_qcu_mcd_ctl_nor_igb_anl_dut_gam_bul_mly_urd_swa_por_ewe_bat_tha_chh_tml_ses_bam_tur_svk_alb_aze_zul_vie_amh_dyu_moo_tsn	-0.384874557863931	-0.912970590965961	0.363618738712772
445	gam_slo_fbf_scr_heb_hau_sod_prs_aze_uzb_ses_mao_zul_ben_grk_bsq_urd_amh_ven_mnd_rus_ger_swa_rom_bem_lit_est_tsw_tsn_hun_swe_wly_geo_por_hin_afr_eng_chh_tig_fre_fin_ewe_jav_pan_bat_jpn_tml_kor_bos_glc_dgb_spa_sun_nor_mlt_ind_cnt_mol_yor_lat_owc_arw_ukr_svk_alb_qcu_cze_dut_krd_swt_aeg_mcd_anl_pol_mly_bul_lda_ctl_moo_tag_tha_amr_knd_xho_cic_tur_guj_ita_azi_igb_vie_sid_bam_akn_dyu	0.26150918138538	0.615681682201211	0.539608495449053
446	anl_arw_dyu_afr_owc_heb_gam_swe_aze_azi_yor_mly_cic_rus_ctl_bsq_lit_sid_akn_cnt_fre_spa_fbf_bos_tsw_eng_hun_dgb_ewe_est_ger_amr_geo_alb_grk_ukr_svk_mlt_hau_pol_fin_ven_bat_krd_ind_jpn_tml_kor_scr_rom_ses_ben_tag_urd_amh_jav_mnd_cze_moo_bul_sod_glc_lat_mcd_por_qcu_dut_hin_guj_bem_aeg_prs_chh_ita_mao_mol_bam_pan_swa_sun_tha_tig_knd_tsn_lda_uzb_nor_slo_tur_igb_vie_wly_zul_swt_xho	-0.131696427967418	-0.310678772910032	0.756740067847827
447	gam_pol_fbf_scr_owc_wly_anl_swe_azi_aze_lda_bat_akn_bos_ger_bsq_fre_sid_swt_mnd_cze_ben_swa_ita_yor_lat_fin_ven_cic_est_ukr_tig_geo_svk_ctl_krd_afr_amr_heb_lit_hun_ses_mao_nor_ind_jpn_tml_kor_spa_pan_dyu_urd_tag_mcd_chh_sun_cnt_arw_bam_alb_amh_glc_por_prs_dut_qcu_hin_mol_guj_zul_sod_rus_hau_grk_jav_slo_xho_eng_dgb_mly_tha_mlt_knd_ewe_moo_uzb_bul_rom_tur_igb_vie_aeg_tsw_bem_tsn	-1.3195291075902	-3.29148574654363	0.00140937375988005
448	anl_slo_tsn_prs_gam_amr_aeg_por_aze_uzb_swa_mly_cic_swe_fre_bsq_glc_chh_bam_cnt_alb_ctl_yor_scr_dyu_afr_fin_tsw_zul_hun_hin_sid_geo_lat_ita_ger_grk_owc_mlt_svk_est_swt_ind_eng_bat_jpn_tml_kor_pol_ben_ven_arw_mao_pan_sod_tag_mnd_rus_bem_bos_wly_nor_krd_lit_urd_qcu_spa_mcd_rom_moo_tig_cze_heb_guj_jav_ukr_ewe_bul_xho_sun_tha_hau_knd_igb_akn_tur_mol_dut_azi_ses_vie_amh_dgb_lda_fbf	-0.553637478784275	-1.31924494083271	0.190326122389829
449	aeg_lat_swt_guj_owc_heb_anl_glc_uzb_azi_akn_mao_ven_eng_prs_bsq_svk_sid_ses_mnd_mol_ben_ewe_scr_xho_swe_fin_yor_moo_est_rom_sod_geo_ctl_hin_cze_grk_hau_mlt_slo_hun_swa_tag_rus_sun_jpn_tml_kor_mcd_arw_igb_nor_bat_alb_wly_mly_cnt_spa_lda_urd_gam_afr_fre_bos_ukr_qcu_ger_lit_ita_tsw_tig_por_amh_bul_jav_dut_dgb_pan_bem_ind_tha_amr_knd_tsn_dyu_aze_krd_pol_tur_zul_vie_chh_fbf_bam_cic	-0.689437568360315	-1.65052201515785	0.102209567623307
450	amr_mol_akn_slo_heb_aeg_mlt_mcd_azi_tur_tsn_mao_bem_dut_bul_bsq_eng_gam_yor_cnt_ita_prs_swa_fre_swt_krd_hun_zul_dyu_est_afr_wly_geo_svk_pol_spa_ukr_amh_hau_bos_fin_moo_jav_lit_sun_jpn_knd_kor_rom_ger_dgb_swe_mly_urd_tig_ind_mnd_ben_tsw_hin_chh_rus_glc_ctl_guj_qcu_alb_nor_lat_lda_sid_scr_owc_pan_tag_grk_ewe_cze_xho_bat_tha_sod_tml_fbf_ven_uzb_arw_por_aze_igb_vie_anl_cic_ses_bam	-0.319107678242661	-0.755078380645279	0.452109960769039
451	mlt_mol_akn_swe_hau_tig_wly_guj_tur_azi_ses_tag_fbf_glc_nor_bsq_arw_anl_yor_mnd_afr_ita_moo_ukr_zul_lit_fin_ven_dgb_est_rus_amh_geo_por_mcd_slo_scr_chh_sod_pol_hun_cic_mly_ben_jav_jpn_knd_kor_rom_spa_tsn_fre_mao_bul_owc_bat_cnt_svk_bam_ctl_amr_eng_ger_urd_bos_qcu_lat_dut_grk_bem_aeg_krd_sid_hin_sun_prs_ewe_alb_dyu_ind_tha_heb_tml_swt_xho_aze_pan_cze_uzb_tsw_vie_gam_swa_igb_lda	0.158004328462205	0.371967322105634	0.710763387234813
452	amr_lit_dgb_eng_owc_tig_hau_lat_aze_uzb_tsw_tag_tsn_nor_mcd_bsq_por_sod_ewe_cnt_pan_glc_xho_hin_akn_cze_hun_swa_bem_fin_ukr_amh_geo_swe_ben_guj_slo_mlt_aeg_bos_est_cic_sun_rus_jav_jpn_tml_kor_afr_urd_lda_prs_mly_pol_wly_ind_mnd_dut_bam_krd_gam_grk_mol_bul_rom_qcu_fre_ita_alb_yor_chh_arw_anl_ger_bat_spa_ven_scr_moo_mao_tha_heb_knd_zul_ses_azi_ctl_svk_tur_igb_vie_sid_dyu_swt_fbf	-0.524918555756946	-1.24932485133803	0.214681522369334
453	tig_ben_igb_svk_mlt_chh_gam_por_azi_tur_ses_jav_ven_swe_nor_bsq_ita_wly_moo_mnd_dut_eng_bam_scr_dgb_rom_fin_swt_ewe_hun_rus_sod_geo_glc_spa_arw_alb_heb_aeg_ctl_est_xho_sun_lat_mao_jpn_tml_kor_ukr_lit_cic_guj_ind_prs_owc_mly_cnt_mcd_swa_afr_anl_cze_fre_hin_bos_qcu_ger_urd_bul_bem_hau_krd_sid_pol_bat_mol_akn_slo_lda_tag_tha_amh_knd_zul_yor_uzb_grk_pan_aze_tsw_vie_amr_tsn_fbf_dyu	-0.439052780757096	-1.04388315083138	0.299245313173861
454	chh_pol_tsn_ben_sod_amh_heb_afr_tur_uzb_xho_sun_igb_mol_lit_bsq_prs_amr_ven_cnt_svk_alb_bam_cze_swt_por_hun_cic_lda_fin_urd_owc_geo_dut_fre_eng_grk_sid_aeg_krd_est_yor_bat_hin_jav_jpn_knd_kor_arw_ukr_swa_pan_tag_rom_mlt_mly_mnd_mcd_akn_glc_tig_lat_slo_guj_ctl_qcu_ita_scr_rus_moo_hau_ger_wly_bul_mao_nor_dgb_spa_ses_ind_tha_anl_tml_ewe_dyu_azi_bos_swe_aze_bem_vie_gam_fbf_tsw_zul	0.0591298631732083	0.139121188036588	0.889655209890482
455	owc_dut_xho_grk_tig_sid_hau_bos_tur_uzb_igb_ind_swa_krd_ita_bsq_ger_gam_fbf_cnt_bul_ctl_lda_prs_tsw_mcd_est_akn_ven_fin_rus_amh_geo_scr_swe_alb_lit_wly_anl_slo_hun_bam_sun_rom_mly_jpn_tml_kor_afr_svk_ewe_ukr_bat_cze_mlt_jav_mnd_urd_moo_spa_heb_mol_arw_eng_pol_qcu_fre_nor_ben_cic_sod_guj_aeg_pan_tag_glc_ses_hin_swt_mao_tha_chh_knd_dyu_zul_aze_lat_por_azi_yor_vie_amr_bem_tsn_dgb	0.323184591722389	0.761838685149121	0.448084011745412
456	amh_ben_igb_por_heb_sid_mlt_glc_aze_tur_ewe_bat_dgb_bos_prs_bsq_ctl_aeg_bem_mnd_cze_ukr_xho_krd_ses_pol_hun_swa_tsn_fin_rus_gam_geo_nor_bul_hin_svk_owc_wly_fre_est_lda_sun_arw_jav_jpn_tml_kor_lit_urd_tsw_dut_tag_afr_hau_ind_cnt_mol_zul_scr_tig_mcd_alb_grk_lat_qcu_swe_guj_rom_yor_chh_ger_amr_slo_mao_spa_moo_ita_cic_mly_tha_anl_knd_ven_fbf_azi_eng_pan_uzb_bam_vie_sod_akn_swt_dyu	-0.26117694693713	-0.616932947175978	0.538786395277432
457	hau_ukr_swt_rus_amr_anl_sod_pol_tur_azi_ven_bat_akn_dut_fre_bsq_ita_tig_yor_cnt_eng_slo_igb_urd_tsn_ger_est_xho_moo_hun_mol_gam_geo_svk_scr_bos_nor_wly_owc_swe_fin_ewe_jav_guj_mao_jpn_knd_kor_ben_cze_dgb_rom_sun_pan_heb_tag_mnd_prs_ses_mcd_amh_krd_lat_spa_afr_qcu_bul_hin_por_cic_chh_alb_aeg_lit_mly_ctl_swa_grk_zul_ind_tha_sid_tml_bam_fbf_aze_glc_arw_uzb_bem_vie_mlt_tsw_dyu_lda	0.543784485145367	1.28448410048897	0.20216301903235
458	heb_rom_bem_ita_amh_owc_chh_mcd_tur_azi_swa_mly_yor_fre_hin_bsq_lit_sid_dyu_mnd_alb_eng_moo_rus_tsw_urd_hun_zul_bam_est_ctl_aeg_geo_dut_ukr_afr_krd_tig_sod_pol_fin_cic_tag_swe_sun_jpn_tml_kor_guj_bul_lda_ben_bat_spa_anl_mao_cnt_bos_ven_cze_mlt_lat_grk_mol_arw_qcu_glc_scr_nor_fbf_wly_svk_hau_prs_jav_ger_ses_slo_xho_ind_tha_gam_knd_tsn_dgb_aze_por_pan_uzb_igb_vie_amr_ewe_swt_akn	0.429391840153712	1.01379331422395	0.313311692059248
459	amh_grk_yor_guj_anl_aeg_sod_alb_uzb_tur_fbf_mao_lda_bos_ctl_bsq_rus_sid_moo_cnt_cze_pol_akn_krd_cic_glc_est_dgb_igb_fin_ger_amr_geo_nor_pan_fre_ita_gam_chh_svk_hun_swa_sun_hin_tag_jpn_tml_kor_scr_mcd_bam_rom_ind_urd_mlt_bat_mnd_arw_zul_dut_tig_ben_ukr_swe_mol_qcu_lit_slo_por_dyu_wly_prs_hau_afr_jav_bul_tsn_lat_ewe_mly_tha_owc_knd_xho_swt_azi_eng_spa_aze_ses_vie_heb_bem_ven_tsw	0.140951158743753	0.33150698016164	0.741007441902721
460	heb_rus_dyu_eng_owc_gam_hau_svk_uzb_aze_moo_mao_xho_bul_hin_bsq_lit_aeg_bem_mnd_slo_cze_igb_mol_akn_dut_hun_lda_tsw_fin_alb_sid_geo_grk_fre_spa_rom_anl_wly_arw_est_tsn_jav_pol_bat_jpn_tml_kor_krd_ukr_swa_scr_tag_ben_amr_ind_cnt_ctl_ven_glc_mlt_prs_afr_swe_nor_qcu_por_lat_guj_swt_chh_pan_amh_ger_mly_mcd_ewe_urd_dgb_sun_tha_sod_knd_cic_ses_tur_ita_bos_azi_zul_vie_tig_yor_bam_fbf	-0.558097710769735	-1.32979065448509	0.186839628348507
461	gam_scr_zul_arw_anl_mlt_aeg_grk_aze_uzb_swa_mly_igb_por_ukr_bsq_hin_owc_cic_mnd_urd_pan_lda_ger_fbf_slo_fin_ses_tsn_est_ita_chh_geo_mol_krd_rom_glc_wly_sid_svk_hun_bam_ind_cze_bat_jpn_knd_kor_fre_ctl_swt_rus_sun_bul_sod_tag_cnt_swe_xho_lit_heb_afr_lat_alb_bos_qcu_guj_nor_eng_bem_amh_ben_tig_spa_jav_dut_dgb_mcd_ewe_mao_tha_hau_tml_yor_akn_azi_prs_pol_tur_ven_vie_amr_tsw_dyu_moo	-0.188108812510262	-0.443972192126187	0.65809400013685
462	amr_nor_ewe_dut_aeg_sid_hau_spa_uzb_tur_xho_tag_zul_ben_mcd_bsq_guj_chh_swa_mnd_fre_arw_ven_urd_akn_ger_hun_swt_bem_est_swe_tig_geo_mol_glc_rus_ita_heb_owc_krd_fin_fbf_mao_afr_bat_jpn_tml_kor_hin_cze_lda_bos_jav_svk_mlt_mly_cnt_por_dyu_eng_anl_prs_rom_pol_grk_qcu_slo_bul_pan_moo_sod_ukr_gam_lit_sun_scr_igb_lat_cic_ind_tha_wly_knd_tsn_dgb_azi_alb_ctl_aze_tsw_vie_amh_bam_ses_yor	0.79777956313406	1.89651338210417	0.0609960663384088
463	aeg_urd_yor_fre_amr_anl_heb_bos_aze_azi_moo_ind_ven_scr_ita_bsq_krd_wly_ewe_cnt_ger_svk_cic_swe_swa_afr_fin_xho_akn_est_cze_sid_geo_spa_prs_arw_rus_sod_chh_mcd_hun_dyu_mao_glc_sun_jpn_knd_kor_ben_grk_zul_eng_tag_por_hau_bat_mnd_ukr_ses_bul_gam_nor_dut_slo_mol_qcu_pol_lit_pan_igb_tig_guj_amh_ctl_jav_rom_tsw_hin_bam_mly_tha_mlt_tml_dgb_swt_uzb_alb_lat_tur_fbf_vie_owc_bem_tsn_lda	-0.756673065345821	-1.81750980120167	0.0723592451897482
464	tig_pan_dyu_cze_anl_wly_amh_afr_aze_azi_bem_mly_ven_mcd_ger_bsq_ita_owc_ses_cnt_spa_rom_moo_eng_bam_scr_hun_yor_igb_fin_mol_amr_geo_por_prs_svk_urd_aeg_chh_ben_est_tsn_bat_lat_mao_jpn_tml_kor_fre_arw_fbf_ukr_tag_bul_sid_jav_mnd_hin_zul_guj_mlt_alb_rus_ctl_swe_qcu_slo_glc_pol_tsw_hau_grk_gam_krd_sun_lit_lda_dut_dgb_ind_tha_heb_knd_akn_swt_uzb_bos_nor_tur_cic_vie_sod_swa_xho_ewe	-0.183417339081956	-0.43328362121957	0.665812040903336
465	amh_prs_lda_rom_amr_hau_gam_cze_uzb_azi_bam_tag_yor_rus_hin_bsq_ita_sid_ven_mnd_glc_bos_xho_nor_swt_pan_est_swa_dyu_fin_ctl_owc_geo_guj_lat_slo_arw_sod_wly_eng_hun_cic_ind_bul_mao_jpn_tml_kor_krd_mcd_dgb_scr_bat_ukr_heb_mly_cnt_ger_bem_fre_anl_swe_pol_spa_por_qcu_ben_svk_lit_ewe_tig_afr_chh_urd_sun_dut_igb_mol_moo_jav_tha_mlt_knd_tsw_ses_tur_alb_grk_aze_akn_vie_aeg_tsn_zul_fbf	0.156242238022722	0.367819589275859	0.71384356224399
466	amh_guj_tsw_krd_heb_owc_sod_eng_tur_azi_xho_mly_moo_prs_mol_bsq_pol_sid_lda_mnd_pan_svk_akn_mcd_swa_ben_fin_igb_ven_est_lat_chh_geo_bos_fre_hin_arw_amr_aeg_rus_hun_cic_sun_bul_jav_jpn_tml_kor_urd_glc_tsn_lit_tag_por_anl_bat_cnt_scr_swt_ger_tig_ukr_spa_cze_rom_qcu_nor_afr_slo_zul_gam_ita_mlt_swe_mao_dut_yor_grk_fbf_ind_tha_wly_knd_ewe_dyu_aze_alb_ctl_uzb_bam_vie_hau_ses_dgb_bem	0.130012912940327	0.305788512008067	0.760449114958307
467	mlt_ben_fbf_mol_hau_tig_gam_bul_azi_uzb_lda_mao_cic_lat_eng_bsq_slo_heb_swa_cnt_pol_ger_bam_arw_swt_afr_fin_ven_dyu_hun_spa_aeg_geo_hin_lit_glc_rom_owc_amr_krd_est_tsw_jav_ita_tag_jpn_tml_kor_nor_svk_akn_mcd_sun_ctl_sid_bat_mnd_scr_dgb_swe_sod_rus_pan_alb_urd_qcu_por_grk_dut_yor_chh_prs_amh_cze_ind_ukr_igb_guj_tsn_mly_tha_anl_knd_xho_ewe_aze_bos_fre_tur_moo_vie_wly_zul_ses_bem	-0.915063949432732	-2.21908130418898	0.0289134247762542
468	amr_dut_xho_bos_mlt_gam_sod_ita_azi_aze_ses_jav_swa_bul_mol_bsq_ctl_anl_cic_cnt_mcd_rus_moo_krd_yor_hin_est_ewe_swt_hun_glc_heb_geo_fre_prs_ger_lit_aeg_amh_ukr_fin_fbf_sun_cze_mly_jpn_knd_kor_arw_guj_tsw_eng_bat_pol_chh_ind_mnd_svk_igb_afr_wly_scr_rom_swe_pan_qcu_grk_lat_slo_tsn_owc_alb_hau_spa_tag_nor_bem_urd_zul_mao_tha_tig_tml_bam_lda_uzb_por_ben_tur_ven_vie_sid_dgb_dyu_akn	-0.489346804746051	-1.16384850876925	0.247462616519823
469	amr_lit_ses_urd_aeg_owc_sod_por_uzb_azi_yor_bat_zul_grk_ben_bsq_ukr_hau_swa_cnt_fre_guj_dgb_mcd_dyu_rus_hun_swt_moo_est_bul_wly_geo_lat_dut_bos_spa_chh_amh_swe_fin_cic_jav_pol_ind_jpn_tml_kor_eng_ger_akn_ctl_sun_slo_heb_tag_mnd_krd_fbf_scr_sid_mol_arw_hin_svk_qcu_alb_rom_cze_ven_mlt_nor_anl_afr_mly_prs_tsn_glc_xho_mao_tha_gam_knd_lda_bam_tur_pan_ita_aze_tsw_vie_tig_bem_ewe_igb	0.225742085338446	0.530917564166844	0.596741548159967
470	hau_bos_swa_arw_amh_tig_sid_ctl_aze_uzb_akn_bat_lda_swe_grk_bsq_svk_heb_tsn_cnt_mcd_dut_swt_por_dyu_rom_est_moo_bem_fin_hin_gam_geo_lat_ita_prs_guj_wly_anl_urd_hun_ven_tag_slo_mao_jpn_knd_kor_scr_ukr_xho_afr_ind_pol_owc_sun_mnd_fre_fbf_bul_mlt_pan_rus_nor_lit_qcu_krd_spa_glc_igb_chh_eng_aeg_alb_jav_ben_ses_cze_bam_mly_tha_amr_tml_cic_ewe_tur_mol_ger_azi_tsw_vie_sod_yor_zul_dgb	-0.299633460792141	-0.708510389302971	0.480400533367416
471	owc_pan_bem_arw_hau_sod_gam_ben_tur_azi_igb_bat_ses_bos_glc_bsq_bul_heb_moo_cnt_prs_pol_xho_krd_tsn_alb_est_tsw_lda_fin_afr_sid_geo_swe_ctl_ukr_nor_aeg_tig_dut_hun_swa_ind_grk_mly_jpn_tml_kor_lit_hin_fbf_ita_tag_ger_mlt_jav_mnd_guj_dgb_por_amr_lat_fre_cze_rom_qcu_svk_urd_slo_cic_chh_spa_wly_mol_mao_mcd_dyu_rus_akn_sun_tha_anl_knd_bam_yor_uzb_scr_eng_aze_ewe_vie_amh_zul_ven_swt	0.0672526699518846	0.158325305515889	0.874543753290097
472	hau_ita_moo_eng_chh_tig_anl_scr_aze_tur_ven_sun_cic_swe_urd_bsq_ben_heb_bam_mnd_hin_dut_lda_mcd_dgb_fre_hun_bem_akn_fin_por_amh_geo_grk_rom_afr_pol_mlt_sod_slo_est_ses_tag_ctl_ind_jpn_knd_kor_ukr_prs_fbf_guj_jav_glc_sid_bat_cnt_spa_swt_arw_wly_rus_ger_pan_mol_qcu_bul_nor_lit_swa_amr_lat_gam_krd_mly_svk_tsw_cze_igb_mao_tha_aeg_tml_yor_zul_uzb_alb_bos_azi_ewe_vie_owc_tsn_xho_dyu	-0.413402836646277	-0.979859362300278	0.329697693966562
473	gam_urd_moo_cze_aeg_owc_wly_por_tur_uzb_dgb_mly_bam_dut_lat_bsq_nor_amh_ses_cnt_ctl_eng_lda_ukr_ewe_slo_fin_yor_dyu_est_swe_sid_geo_prs_fre_pol_ita_amr_tig_pan_hun_bem_jav_ger_tag_jpn_knd_kor_ben_rus_zul_alb_sun_glc_mlt_ind_mnd_arw_akn_bos_hau_afr_krd_rom_bul_qcu_svk_mol_mcd_swt_sod_guj_chh_hin_mao_grk_tsw_spa_ven_bat_tha_anl_tml_tsn_igb_azi_lit_scr_aze_cic_vie_heb_fbf_swa_xho	0.156302109899662	0.368347885593268	0.71345097592208
474	owc_pan_yor_eng_mlt_sid_amr_pol_azi_aze_swa_tag_bem_ben_por_bsq_slo_sod_zul_cnt_ukr_krd_moo_ita_fbf_scr_hun_akn_swt_fin_cze_heb_geo_svk_rus_alb_mcd_gam_tig_bos_est_dyu_ind_swe_sun_jpn_knd_kor_mol_lit_bam_rom_jav_spa_anl_mly_mnd_dut_xho_grk_hau_lat_nor_glc_bul_qcu_arw_afr_ger_lda_wly_urd_aeg_ctl_bat_fre_ses_prs_igb_mao_tha_chh_tml_ewe_ven_tur_hin_guj_uzb_tsw_vie_amh_dgb_cic_tsn	0.1897111098469	0.446260696753728	0.65644627450798
475	amr_dut_dgb_cze_aeg_gam_heb_glc_azi_tur_bam_ind_ses_spa_pan_bsq_bos_wly_cic_cnt_ben_por_akn_pol_fbf_rom_fin_tsn_ewe_est_ctl_amh_geo_fre_bul_mcd_mol_anl_owc_guj_hun_swt_jav_hin_tag_jpn_tml_kor_lit_ukr_bem_rus_bat_afr_chh_sun_mnd_swe_moo_grk_tig_ger_ita_arw_svk_qcu_lat_slo_eng_swa_sod_nor_sid_krd_mly_alb_lda_urd_igb_mao_tha_mlt_knd_xho_ven_aze_scr_prs_uzb_dyu_vie_hau_tsw_yor_zul	-0.322975257511427	-0.764229883205463	0.44666495656887
476	chh_afr_yor_scr_heb_amh_mlt_rus_aze_tur_swa_bat_akn_ukr_fre_bsq_alb_sid_ven_cnt_cze_spa_cic_lit_tsw_ita_hun_bam_zul_fin_slo_wly_geo_ctl_swe_eng_dut_tig_gam_pol_est_tsn_sun_bul_jav_jpn_knd_kor_bos_prs_ses_mol_tag_urd_hau_mly_mnd_mcd_dyu_lat_owc_pan_hin_krd_guj_qcu_arw_svk_grk_bem_amr_rom_aeg_ben_ind_nor_dgb_por_fbf_mao_tha_anl_tml_igb_xho_azi_glc_ger_uzb_moo_vie_sod_lda_ewe_swt	0.338757824457531	0.79758734355104	0.427141769599196
477	sod_arw_bem_pan_amr_owc_amh_spa_aze_azi_bam_tag_xho_mcd_mol_bsq_glc_tig_dgb_mnd_ben_ctl_ewe_lat_dyu_dut_hun_lda_swt_fin_cze_aeg_geo_bul_afr_ger_prs_chh_hau_eng_est_ses_jav_slo_ind_jpn_knd_kor_alb_rom_tsn_krd_mly_nor_anl_bat_cnt_ukr_swa_por_heb_scr_grk_hin_svk_qcu_urd_rus_fre_akn_mlt_ita_sid_swe_sun_bos_ven_guj_cic_mao_tha_gam_tml_fbf_tsw_tur_pol_lit_uzb_igb_vie_wly_yor_zul_moo	0.234751441343421	0.553228827037539	0.581434242743519
478	amr_swe_swa_bul_owc_aeg_wly_afr_aze_uzb_ven_mao_igb_mcd_eng_bsq_pol_hau_xho_mnd_guj_rom_tsn_fre_moo_hin_est_cic_lda_hun_scr_tig_geo_krd_grk_rus_spa_heb_sod_por_fin_swt_bat_pan_jav_jpn_tml_kor_bos_ger_ewe_ben_sun_slo_amh_mly_cnt_alb_dgb_lat_gam_lit_ita_arw_glc_qcu_urd_cze_nor_fbf_chh_svk_mlt_dut_tag_ukr_bem_prs_akn_ind_tha_anl_knd_tsw_bam_azi_mol_ctl_tur_zul_vie_sid_yor_dyu_ses	-0.654231886977763	-1.56575279291182	0.120802992481832
479	heb_afr_zul_mcd_aeg_sid_chh_pol_tur_uzb_ses_mly_akn_mol_ita_bsq_hin_sod_yor_cnt_glc_fre_swa_ctl_dyu_lit_est_fbf_xho_fin_dut_owc_geo_por_bul_nor_pan_hau_amr_lat_hun_dgb_tag_krd_mao_jpn_knd_kor_spa_ben_tsw_arw_jav_alb_gam_bat_mnd_prs_bam_guj_anl_grk_svk_bos_cze_qcu_slo_urd_rom_tsn_mlt_ukr_amh_scr_ind_swe_swt_rus_moo_sun_tha_wly_tml_ewe_igb_azi_eng_ger_aze_bem_vie_tig_lda_cic_ven	-0.0719550301454456	-0.169581793246177	0.865707375420619
480	amh_afr_dgb_dut_sid_aeg_gam_ger_aze_uzb_ven_tag_zul_bos_fre_bsq_scr_wly_moo_cnt_slo_ita_fbf_ukr_lda_prs_est_swa_swt_fin_rom_anl_geo_pol_lat_ctl_ben_tig_hau_nor_hun_ewe_mly_cze_sun_jpn_tml_kor_por_mol_cic_mcd_ind_glc_mlt_mao_mnd_urd_ses_hin_heb_lit_guj_spa_svk_qcu_eng_pan_krd_bem_sod_swe_chh_alb_jav_rus_bam_bul_akn_bat_tha_owc_knd_dyu_tsw_azi_arw_grk_tur_yor_vie_amr_igb_xho_tsn	0.091928312497951	0.216435903974959	0.829122032546902
481	hau_prs_lda_alb_mlt_aeg_sid_slo_azi_uzb_igb_sun_moo_swe_svk_bsq_por_sod_dgb_cnt_grk_lat_tsn_rus_swa_arw_fin_yor_tsw_hun_ben_amr_geo_glc_mol_dut_rom_heb_anl_ita_est_cic_ind_urd_tag_jpn_tml_kor_guj_mcd_ven_lit_bat_eng_gam_jav_mnd_bos_dyu_spa_wly_pol_afr_ger_ctl_qcu_krd_bul_pan_fbf_tig_fre_owc_cze_mao_nor_akn_hin_bem_mly_tha_chh_knd_bam_swt_tur_ukr_scr_aze_ewe_vie_amh_ses_xho_zul	-0.918365775744264	-2.2277783705395	0.0283067363601578
482	gam_rom_ses_scr_owc_amh_sid_nor_uzb_azi_fbf_ind_igb_slo_arw_bsq_bul_chh_dgb_cnt_svk_hin_tsn_pan_zul_cze_fin_xho_swa_est_ita_hau_geo_lat_fre_ger_afr_amr_anl_spa_hun_yor_mly_prs_tag_jpn_knd_kor_ben_bos_moo_guj_jav_rus_wly_mao_mnd_glc_akn_ukr_heb_swe_por_mol_dut_qcu_urd_ctl_eng_swt_aeg_grk_sod_mcd_sun_lit_bem_krd_dyu_bat_tha_mlt_tml_tsw_lda_tur_pol_alb_aze_ven_vie_tig_bam_cic_ewe	0.735967429738765	1.75911476759888	0.0818469747499464
483	gam_ben_igb_spa_sid_heb_sod_urd_azi_aze_ses_mly_swt_fre_slo_bsq_mol_tig_swa_mnd_ctl_rom_moo_ger_akn_glc_est_bem_yor_fin_bul_amr_geo_guj_dut_grk_ukr_owc_wly_pan_hun_dgb_sun_alb_tag_jpn_tml_kor_bos_pol_dyu_afr_bat_swe_mlt_jav_cnt_svk_fbf_lit_aeg_krd_ita_eng_cze_qcu_rus_por_arw_lda_hau_mcd_amh_scr_ind_nor_ewe_prs_tsw_mao_tha_anl_knd_tsn_ven_tur_lat_hin_uzb_xho_vie_chh_zul_cic_bam	-0.262554181141309	-0.62129021204608	0.535928594545031
484	sod_pan_lda_nor_chh_wly_amr_ukr_azi_uzb_xho_tag_igb_bos_lit_bsq_scr_hau_yor_mnd_arw_mcd_ven_mol_moo_ita_est_dgb_tsw_hun_cze_heb_geo_swe_lat_slo_prs_amh_gam_bul_fin_akn_ind_alb_mao_jpn_tml_kor_eng_glc_bam_grk_sun_dut_owc_bat_cnt_rom_ses_fre_sid_ben_svk_hin_ctl_qcu_guj_afr_pol_swa_aeg_spa_mlt_por_mly_urd_cic_rus_zul_jav_tha_anl_knd_dyu_swt_aze_ger_krd_tur_fbf_vie_tig_tsn_ewe_bem	-0.288064681616653	-0.68101955163602	0.497551317394698
485	sid_arw_bem_prs_aeg_wly_gam_pol_azi_uzb_fbf_mly_igb_dut_mcd_bsq_ben_tig_xho_cnt_slo_rus_moo_ita_yor_lit_hun_swt_lda_est_krd_chh_geo_swe_guj_fre_eng_hau_heb_urd_fin_tsw_jav_rom_mao_jpn_tml_kor_bul_cze_bam_pan_sun_scr_amr_tag_mnd_afr_zul_lat_owc_por_hin_bos_svk_qcu_alb_ukr_ctl_tsn_anl_mol_amh_ger_bat_nor_ven_glc_dyu_ind_tha_sod_knd_ewe_cic_aze_spa_grk_tur_swa_vie_mlt_ses_dgb_akn	-0.00735496143622856	-0.0173298244870699	0.986210617497675
486	sod_bos_igb_slo_anl_chh_aeg_svk_uzb_azi_moo_mao_cic_hin_ukr_bsq_prs_tig_swa_mnd_bul_glc_tsw_guj_zul_lit_est_ewe_yor_hun_arw_amh_geo_grk_nor_spa_afr_owc_gam_dut_fin_bam_sun_cze_bat_jpn_tml_kor_pol_swe_bem_ger_mly_eng_amr_jav_cnt_ctl_dyu_por_hau_rom_krd_mcd_ita_qcu_alb_mol_rus_akn_sid_lat_mlt_fre_ind_pan_swt_scr_lda_tag_tha_heb_knd_dgb_xho_aze_ben_urd_tur_tsn_vie_wly_ses_ven_fbf	0.196430236678429	0.462245579237868	0.644984830837794
487	amh_prs_dyu_bos_mlt_gam_tig_pan_uzb_aze_bam_ind_lda_guj_spa_bsq_mcd_amr_zul_cnt_hin_ger_igb_pol_moo_rom_est_xho_dgb_hun_rus_aeg_geo_ukr_slo_svk_fre_hau_sod_cze_fin_fbf_jav_swe_bat_jpn_knd_kor_glc_eng_bem_urd_mao_arw_sid_sun_mnd_krd_yor_ctl_heb_por_afr_scr_lit_qcu_dut_lat_nor_ewe_wly_bul_chh_mol_tag_ben_ven_alb_tsn_mly_tha_owc_tml_cic_akn_azi_grk_ita_tur_swt_vie_anl_tsw_ses_swa	-0.859960798849722	-2.08161588339745	0.0401251088704081
488	amh_pol_tsn_rus_hau_sid_heb_fre_azi_tur_moo_sun_igb_bul_cze_bsq_mcd_chh_xho_mnd_urd_alb_dgb_prs_ewe_eng_hun_dyu_lda_est_glc_wly_geo_rom_scr_grk_lat_anl_tig_mol_fin_fbf_jav_nor_tag_jpn_knd_kor_ben_ger_ven_lit_bat_ctl_owc_ind_cnt_hin_akn_por_amr_ita_bos_krd_afr_qcu_dut_ukr_svk_bam_aeg_spa_mlt_pan_mao_slo_bem_swe_swt_mly_tha_gam_tml_tsw_cic_uzb_guj_arw_aze_yor_vie_sod_ses_swa_zul	-0.220664679075219	-0.52243564104036	0.602609342246048
489	gam_krd_dyu_slo_mlt_owc_sid_scr_aze_azi_akn_tag_moo_ctl_prs_bsq_ben_hau_cic_cnt_cze_ita_tsw_guj_igb_afr_fin_xho_yor_est_rus_sod_geo_eng_mol_grk_rom_wly_anl_pol_hun_ven_mly_alb_ind_jpn_knd_kor_nor_swe_bem_lat_mao_por_heb_sun_mnd_hin_dgb_glc_amr_fre_arw_lit_mcd_qcu_urd_bul_ukr_lda_chh_bos_amh_pan_bat_svk_swt_dut_tsn_jav_tha_aeg_tml_ses_swa_uzb_spa_ger_tur_zul_vie_tig_bam_ewe_fbf	-0.247287099907553	-0.584044484515823	0.560604372569663
490	aeg_krd_bem_rus_amr_heb_chh_grk_uzb_tur_fbf_jav_akn_mcd_dut_bsq_afr_tig_swa_mnd_alb_pan_tsn_pol_dyu_arw_hun_ses_swt_est_ita_mlt_geo_ger_bul_swe_scr_sod_wly_ctl_fin_tsw_mly_ukr_ind_jpn_tml_kor_rom_eng_xho_slo_tag_guj_sid_bat_cnt_spa_yor_bos_anl_ben_lit_hin_glc_qcu_fre_nor_prs_zul_amh_svk_owc_lat_mao_urd_moo_cze_igb_sun_tha_gam_knd_bam_ven_azi_mol_por_aze_lda_vie_hau_cic_ewe_dgb	-0.537736357714527	-1.28099579312668	0.203380337988492
491	tig_ita_ven_spa_mlt_sod_sid_pan_tur_azi_ses_jav_cic_urd_guj_bsq_scr_owc_moo_mnd_fre_swe_akn_cze_tsn_ben_hun_igb_ewe_est_prs_wly_geo_bos_krd_pol_lit_heb_gam_glc_fin_swt_ind_rom_mly_jpn_knd_kor_hin_svk_bem_ukr_bat_lat_hau_tag_cnt_rus_bam_ger_anl_por_nor_eng_bul_qcu_slo_arw_dut_xho_amr_afr_amh_mcd_mao_alb_tsw_grk_swa_sun_tha_chh_tml_zul_dyu_uzb_mol_ctl_aze_yor_vie_aeg_fbf_dgb_lda	0.291717797039248	0.687436114328882	0.493518783865312
492	gam_dut_zul_spa_mlt_chh_anl_guj_aze_tur_ewe_ind_tsw_glc_bul_bsq_ita_amh_fbf_cnt_ben_mol_yor_ger_ses_afr_hun_moo_swa_fin_swe_aeg_geo_svk_pan_eng_lit_owc_amr_mcd_est_bam_mao_rus_bat_jpn_tml_kor_urd_slo_tsn_grk_tag_ctl_sod_sun_mnd_fre_dyu_hin_wly_ukr_pol_rom_scr_qcu_por_cze_nor_akn_heb_bos_hau_arw_jav_alb_swt_prs_cic_mly_tha_sid_knd_lda_xho_uzb_krd_lat_azi_dgb_vie_tig_bem_ven_igb	-0.338653046822477	-0.80228463689295	0.424433729817479
493	wly_nor_akn_lit_amr_gam_aeg_ben_uzb_tur_fbf_mao_tsw_slo_swe_bsq_rom_heb_bem_mnd_alb_guj_ses_bos_swa_afr_est_moo_xho_hun_pan_hau_geo_rus_arw_spa_dut_amh_anl_ger_fin_lda_tag_urd_ind_jpn_tml_kor_ukr_pol_ven_fre_mly_bul_mlt_bat_cnt_mcd_dgb_ctl_tig_cze_hin_krd_grk_qcu_scr_prs_svk_igb_owc_por_sod_glc_jav_eng_cic_ita_bam_sun_tha_sid_knd_tsn_yor_azi_lat_mol_aze_dyu_vie_chh_swt_ewe_zul	-0.528914635366734	-1.26046442520275	0.210655238864417
494	hau_dut_dgb_urd_amr_sid_chh_afr_uzb_aze_xho_tag_akn_glc_mol_bsq_slo_anl_zul_mnd_lit_bos_lda_lat_ses_ita_hun_tsn_swt_fin_por_wly_geo_pol_arw_ctl_guj_aeg_gam_prs_est_dyu_jav_mcd_mao_jpn_knd_kor_bul_nor_cic_hin_ind_ben_amh_bat_cnt_ger_ven_fre_mlt_alb_rom_krd_cze_qcu_scr_svk_swe_bam_heb_spa_tig_pan_sun_eng_tsw_grk_moo_mly_tha_owc_tml_igb_swa_azi_ukr_rus_tur_yor_vie_sod_bem_ewe_fbf	0.0415864158674019	0.0979981599949658	0.922144658449635
495	anl_rus_lda_fre_amh_sod_sid_ita_uzb_azi_fbf_bat_tsn_urd_lit_bsq_pan_aeg_moo_mnd_nor_glc_ewe_mcd_yor_hin_est_zul_dgb_fin_bul_mlt_geo_alb_afr_svk_grk_wly_gam_cze_hun_bam_ind_pol_sun_jpn_knd_kor_dut_lat_swt_ukr_jav_rom_amr_mly_cnt_slo_cic_mol_tig_spa_ger_bos_ben_qcu_arw_scr_eng_dyu_hau_guj_chh_por_mao_swe_akn_ctl_xho_tag_tha_owc_tml_ses_bem_aze_krd_prs_tur_ven_vie_heb_swa_tsw_igb	-0.710409955382236	-1.7051221573243	0.0915099538834084
496	owc_pol_zul_prs_mlt_heb_wly_rom_tur_aze_swt_mly_xho_swe_bul_bsq_pan_chh_akn_cnt_ukr_urd_tsn_alb_ewe_spa_hun_dgb_igb_est_por_amr_geo_arw_eng_ger_dut_gam_tig_scr_fin_lda_mao_lat_jav_jpn_knd_kor_cze_guj_bam_hin_tag_glc_aeg_sun_mnd_mcd_cic_svk_sod_ita_krd_ctl_bos_qcu_fre_grk_afr_ses_anl_rus_amh_ben_bat_nor_ven_slo_tsw_ind_tha_sid_tml_moo_swa_azi_lit_mol_uzb_dyu_vie_hau_bem_fbf_yor	0.202226758135665	0.476065936589551	0.635143888329916
497	amh_fre_bam_rus_chh_anl_heb_slo_tur_aze_tsn_mly_zul_arw_hin_bsq_ukr_hau_ven_cnt_pol_ita_akn_spa_fbf_urd_est_ses_lda_fin_cze_owc_geo_afr_glc_bos_bul_tig_mlt_svk_hun_igb_bat_lit_sun_jpn_knd_kor_nor_guj_cic_eng_jav_pan_amr_tag_mnd_krd_moo_mol_sid_ctl_dut_grk_scr_qcu_lat_prs_rom_swt_wly_ger_aeg_alb_mao_mcd_xho_por_dgb_ind_tha_gam_tml_tsw_swa_uzb_ben_swe_azi_dyu_vie_sod_yor_ewe_bem	-0.197781447004595	-0.466763918222085	0.641760426455405
498	amh_prs_dgb_spa_sod_sid_mlt_afr_azi_tur_bam_bat_swt_arw_scr_bsq_lit_owc_xho_mnd_eng_nor_ven_pol_cic_cze_est_zul_igb_hun_lat_tig_geo_guj_por_svk_glc_aeg_chh_swe_fin_ses_tag_mol_mao_jpn_tml_kor_krd_ben_dyu_ctl_jav_hin_heb_ind_cnt_fre_fbf_mcd_amr_bos_alb_ita_slo_qcu_ger_grk_rus_moo_gam_dut_wly_urd_mly_ukr_akn_rom_bem_sun_tha_anl_knd_yor_tsn_uzb_pan_bul_aze_ewe_vie_hau_tsw_swa_lda	-0.434836185116263	-1.03250512972729	0.304513143474492
499	sid_ben_swa_dut_heb_aeg_sod_krd_uzb_tur_moo_mao_tsw_glc_cze_bsq_pol_chh_tsn_mnd_grk_guj_ven_arw_fbf_swe_est_zul_ewe_fin_rom_wly_geo_eng_bos_spa_prs_hau_amh_svk_hun_akn_sun_fre_bat_jpn_tml_kor_mol_mcd_yor_lit_tag_ukr_amr_ind_cnt_nor_igb_ita_owc_scr_bul_hin_por_qcu_urd_rus_alb_dgb_tig_ger_gam_lat_mly_pan_swt_ctl_cic_jav_tha_anl_knd_ses_bem_azi_slo_afr_aze_bam_vie_mlt_lda_xho_dyu	-0.384354054787608	-0.911392644367359	0.364444874389021
500	mlt_lat_swt_afr_amr_heb_hau_ger_azi_aze_dgb_jav_zul_rus_prs_bsq_slo_owc_fbf_mnd_bos_spa_tsn_eng_moo_nor_fin_ewe_yor_hun_por_chh_geo_glc_dut_ctl_arw_sid_anl_hin_est_dyu_tag_scr_bat_jpn_knd_kor_lit_svk_swa_mcd_sun_bul_sod_mly_cnt_grk_bem_cze_aeg_pan_swe_mol_guj_qcu_krd_ben_rom_xho_amh_pol_gam_fre_ind_urd_ses_ukr_akn_mao_tha_wly_tml_igb_ven_tur_alb_ita_uzb_bam_vie_tig_tsw_lda_cic	-0.460299388757819	-1.09350128499236	0.276998087950376
501	mlt_por_ses_ger_tig_amr_sid_bos_aze_uzb_bam_ind_swt_fre_cze_bsq_alb_sod_bem_mnd_nor_svk_zul_guj_fbf_prs_hun_yor_tsn_est_dut_owc_geo_rus_grk_glc_pol_amh_anl_mol_fin_cic_mao_scr_bat_jpn_knd_kor_swe_krd_tsw_hin_tag_rom_chh_mly_cnt_ctl_dyu_ben_heb_urd_afr_ukr_spa_qcu_arw_eng_pan_dgb_aeg_mcd_hau_lat_jav_bul_ven_ita_xho_sun_tha_wly_tml_moo_swa_azi_lit_slo_tur_ewe_vie_gam_akn_igb_lda	-0.140888564548733	-0.332423597308345	0.74031753932863
502	sod_bos_swt_krd_tig_wly_amr_mol_uzb_tur_dyu_tag_moo_ben_afr_bsq_alb_anl_cic_cnt_slo_spa_igb_guj_yor_cze_fin_xho_tsn_hun_eng_heb_geo_hin_bul_arw_lat_aeg_gam_lit_est_tsw_mly_rus_jav_jpn_tml_kor_glc_prs_bam_grk_ind_mcd_amh_bat_mnd_svk_akn_ctl_owc_ita_pol_por_nor_qcu_rom_urd_dut_bem_sid_ukr_hau_pan_mao_fre_ewe_swe_ses_sun_tha_mlt_knd_ven_fbf_aze_scr_ger_azi_zul_vie_chh_swa_dgb_lda	-1.14646566577534	-2.82166958737947	0.00584132307178333
503	wly_lat_xho_hin_aeg_mlt_amh_afr_tur_uzb_swa_mly_bem_swe_rom_bsq_svk_anl_cic_cnt_ben_eng_dyu_guj_fbf_rus_hun_ven_moo_est_mcd_sid_geo_bul_grk_ita_krd_tig_sod_spa_fin_lda_ind_bos_mao_jpn_knd_kor_nor_alb_dgb_scr_bat_ctl_chh_jav_mnd_ger_tsn_cze_gam_urd_prs_glc_lit_qcu_por_ukr_dut_zul_heb_pol_owc_pan_tag_fre_tsw_arw_swt_sun_tha_hau_tml_bam_yor_aze_mol_slo_azi_ewe_vie_amr_akn_ses_igb	0.00477690520633675	0.0112491072656116	0.991048796599095
504	heb_hin_dyu_pan_amh_chh_wly_afr_aze_azi_tsn_mly_ses_bos_pol_bsq_rom_hau_ewe_cnt_alb_mcd_xho_ita_ven_scr_hun_swa_dgb_fin_grk_tig_geo_ger_cze_dut_spa_mlt_sod_glc_est_bam_sun_ukr_ind_jpn_tml_kor_svk_arw_tsw_bul_tag_eng_gam_bat_mnd_nor_zul_mol_amr_guj_ctl_urd_por_qcu_fre_rus_krd_akn_sid_ben_owc_swe_jav_prs_swt_lit_moo_mao_tha_aeg_knd_lda_igb_tur_slo_lat_uzb_cic_vie_anl_yor_fbf_bem	-0.803439947951297	-1.9358969410527	0.0559172953944684
505	aeg_prs_swt_ita_owc_tig_sid_arw_tur_aze_ses_sun_akn_mcd_guj_bsq_por_gam_dgb_mnd_lat_lit_moo_afr_ven_grk_hun_swa_igb_est_ben_amh_geo_nor_ger_urd_hin_anl_sod_swe_fin_zul_mly_ctl_jav_jpn_knd_kor_spa_slo_lda_rom_ind_scr_heb_bat_cnt_eng_dyu_cze_wly_pol_bul_pan_alb_qcu_krd_fre_glc_xho_mlt_svk_amr_mol_mao_ukr_bam_rus_yor_tag_tha_hau_tml_tsn_tsw_uzb_bos_dut_azi_ewe_vie_chh_fbf_cic_bem	-0.0929372419076153	-0.218873844184802	0.82722794281174
506	gam_ger_tsw_swe_tig_amr_owc_slo_aze_tur_swa_mao_yor_pan_lat_bsq_ukr_hau_lda_cnt_bos_grk_bam_dut_moo_rom_hun_zul_ven_est_alb_amh_geo_rus_scr_fre_mol_mlt_wly_ita_fin_dgb_sun_arw_mly_jpn_tml_kor_por_pol_ses_ctl_jav_afr_sid_tag_mnd_eng_xho_guj_heb_krd_urd_prs_lit_qcu_ben_nor_mcd_cic_aeg_spa_sod_glc_bat_hin_igb_cze_fbf_ind_tha_anl_knd_ewe_dyu_uzb_svk_bul_azi_akn_vie_chh_swt_tsn_bem	0.289331938174952	0.682498833965207	0.496620073558112
507	amr_nor_igb_ger_aeg_wly_anl_urd_aze_azi_tsw_jav_fbf_guj_grk_bsq_rus_chh_tsn_mnd_lit_arw_dyu_ben_akn_bos_est_cic_yor_fin_slo_hau_geo_pol_ita_mol_rom_gam_owc_spa_hun_xho_mly_glc_mao_jpn_tml_kor_fre_prs_zul_eng_tag_svk_sid_bat_cnt_afr_swa_ukr_sod_hin_cze_alb_scr_qcu_mcd_dut_por_bem_tig_pan_mlt_lat_ind_bul_ven_krd_bam_sun_tha_heb_knd_dgb_ewe_tur_swe_ctl_uzb_swt_vie_amh_ses_lda_moo	0.139551026115131	0.32878487428576	0.743057512306904
508	amr_krd_tsw_ben_amh_heb_anl_glc_azi_aze_lda_ind_swt_ger_lit_bsq_swe_aeg_tsn_cnt_spa_por_dgb_grk_yor_cze_fin_dyu_moo_est_alb_wly_geo_pan_lat_nor_bos_sod_owc_mol_hun_xho_mly_fre_mao_jpn_knd_kor_arw_slo_bem_ukr_bat_scr_sid_tag_mnd_guj_ewe_afr_gam_eng_pol_rom_ita_qcu_dut_ctl_urd_fbf_chh_svk_tig_rus_jav_hin_ven_bul_akn_sun_tha_hau_tml_bam_zul_uzb_prs_mcd_tur_ses_vie_mlt_igb_swa_cic	-0.834306334787459	-2.00824126190204	0.0475183346343864
509	amh_nor_tsn_ita_chh_sod_owc_eng_azi_aze_zul_jav_swa_pol_prs_bsq_slo_mlt_dyu_mnd_pan_grk_swt_ctl_bam_scr_fin_ven_cic_hun_lit_wly_geo_spa_arw_bul_fre_tig_hau_rom_est_yor_bat_afr_mly_jpn_knd_kor_ger_mcd_akn_bos_sun_ukr_sid_tag_cnt_guj_xho_swe_heb_lat_dut_krd_cze_qcu_por_urd_hin_igb_aeg_ben_anl_rus_mao_svk_bem_mol_tsw_ind_tha_gam_tml_lda_fbf_tur_glc_alb_uzb_ewe_vie_amr_dgb_ses_moo	0.301907855901058	0.711550596820796	0.47852413888775
510	hau_lat_igb_glc_aeg_mlt_anl_hin_tur_azi_dyu_mao_tsn_eng_mcd_bsq_rus_tig_lda_cnt_svk_dut_bem_ger_bam_scr_est_yor_ven_fin_mol_sod_geo_cze_alb_guj_fre_chh_owc_slo_hun_cic_jav_spa_ind_jpn_knd_kor_por_pol_dgb_swe_mly_arw_wly_bat_mnd_pan_akn_lit_sid_ctl_ben_rom_prs_qcu_krd_bos_grk_ewe_amr_ukr_heb_nor_tag_afr_xho_urd_ses_sun_tha_amh_tml_tsw_swa_uzb_ita_bul_aze_zul_vie_gam_fbf_moo_swt	0.107086997991816	0.252092405306743	0.801525922512511
511	chh_dut_zul_rus_sod_amr_sid_cze_aze_azi_swa_mao_fbf_mol_pan_bsq_por_aeg_ewe_mnd_scr_mcd_tsn_spa_moo_bos_fin_ses_cic_est_svk_owc_geo_pol_fre_rom_ctl_wly_hau_glc_hun_dyu_tag_nor_ind_jpn_tml_kor_ita_ukr_lda_lat_bat_swe_anl_sun_cnt_prs_bam_guj_heb_ben_bul_arw_eng_qcu_alb_slo_afr_xho_gam_lit_amh_grk_mly_hin_swt_ger_dgb_jav_tha_tig_knd_bem_ven_uzb_krd_urd_tur_yor_vie_mlt_akn_igb_tsw	-0.320966402013689	-0.758826724533226	0.449875156456031
512	owc_pol_swt_swe_heb_chh_sod_dut_tur_uzb_bam_ind_fbf_mcd_rom_bsq_ita_anl_moo_cnt_glc_arw_yor_urd_lda_ctl_est_xho_dyu_hun_grk_mlt_geo_svk_bos_mol_alb_tig_wly_ger_fin_zul_bat_rus_tag_jpn_tml_kor_por_fre_bem_slo_jav_afr_aeg_mao_mnd_cze_swa_krd_hau_scr_eng_spa_ben_qcu_prs_nor_lat_ses_sid_pan_amh_hin_mly_lit_ven_bul_tsw_sun_tha_gam_knd_igb_dgb_azi_guj_ukr_aze_akn_vie_amr_tsn_ewe_cic	0.0685427322808254	0.1613190708803	0.872192038048692
513	tig_prs_ewe_nor_chh_hau_gam_pan_aze_azi_tsw_jav_zul_fre_cze_bsq_svk_sid_lda_mnd_glc_ben_swa_guj_bam_urd_est_fbf_tsn_fin_eng_amr_geo_spa_alb_scr_rus_owc_sod_ger_hun_bem_mao_bos_tag_jpn_tml_kor_krd_lit_dyu_bul_mly_mcd_wly_ind_cnt_hin_igb_ukr_anl_mol_ita_afr_dut_qcu_por_grk_pol_dgb_mlt_swe_aeg_slo_bat_rom_moo_arw_ses_sun_tha_amh_knd_akn_cic_tur_lat_ctl_uzb_yor_vie_heb_xho_ven_swt	0.651482706289704	1.54917331895744	0.12473649327722
514	amh_bos_dgb_ger_aeg_amr_tig_guj_aze_azi_moo_ind_fbf_spa_por_bsq_bul_anl_zul_mnd_dut_eng_tsn_grk_tsw_lat_est_swa_ewe_hun_pol_owc_geo_afr_svk_arw_krd_sid_wly_rom_fin_akn_jav_ukr_mao_jpn_tml_kor_slo_cze_igb_rus_mly_ctl_heb_tag_cnt_glc_bam_mcd_chh_urd_scr_ben_hin_qcu_nor_mol_lit_bem_sod_pan_mlt_fre_bat_swe_lda_ita_xho_sun_tha_gam_knd_yor_dyu_tur_prs_alb_uzb_cic_vie_hau_swt_ses_ven	0.298241724018345	0.701555202687211	0.484708508971777
515	tig_swe_zul_svk_sid_hau_chh_ukr_aze_azi_yor_ind_tsn_fre_dut_bsq_mol_amr_bam_mnd_prs_ger_moo_nor_igb_cze_fin_swt_cic_est_bos_amh_geo_lat_urd_glc_krd_anl_wly_eng_hun_dgb_mly_ctl_tag_jpn_knd_kor_bul_hin_ven_grk_jav_ita_owc_bat_cnt_alb_dyu_por_mlt_slo_spa_lit_rus_qcu_afr_rom_arw_swa_sod_scr_aeg_mcd_sun_guj_fbf_pan_lda_mao_tha_gam_tml_ewe_ses_tur_pol_ben_uzb_xho_vie_heb_tsw_bem_akn	-0.0881782917993962	-0.207897772685605	0.835763386635107
516	heb_pan_bem_arw_gam_sod_anl_bos_uzb_aze_bam_tag_dgb_guj_grk_bsq_krd_amh_moo_cnt_lat_swe_tsw_eng_zul_cze_hun_swt_ewe_fin_por_hau_geo_ben_glc_hin_ger_owc_chh_bul_est_tsn_sun_spa_jav_jpn_knd_kor_pol_ita_dyu_rom_bat_dut_sid_mly_mnd_scr_igb_svk_wly_fre_mol_slo_nor_qcu_ctl_lit_mcd_swa_mlt_alb_aeg_ukr_mao_afr_xho_rus_lda_ind_tha_amr_tml_akn_ses_azi_prs_urd_tur_fbf_vie_tig_cic_yor_ven	-0.235000120699859	-0.554541333711406	0.580539598646124
517	sod_eng_bem_svk_gam_sid_mlt_por_azi_tur_tsn_jav_dyu_ben_mol_bsq_lit_amh_zul_mnd_pan_nor_moo_ukr_tsw_lat_hun_cic_ven_est_pol_amr_geo_ctl_guj_bos_afr_wly_anl_krd_fin_bam_mly_mcd_mao_jpn_tml_kor_dut_rus_akn_grk_tag_alb_chh_bat_cnt_scr_lda_fre_heb_spa_rom_cze_prs_qcu_glc_ger_swe_yor_hau_urd_tig_hin_sun_arw_swt_slo_fbf_ind_tha_owc_knd_ses_dgb_aze_ita_bul_uzb_swa_vie_aeg_igb_ewe_xho	-0.592795672379619	-1.41673938556334	0.159900241595261
518	anl_hin_igb_svk_tig_heb_sid_ctl_azi_aze_akn_bat_ven_nor_eng_bsq_dut_amh_zul_mnd_slo_pan_lda_afr_swa_ger_est_moo_dyu_fin_rus_gam_geo_swe_arw_glc_lit_chh_mlt_urd_hun_xho_ind_scr_mly_jpn_knd_kor_ita_fre_tsw_alb_jav_prs_owc_tag_cnt_ben_swt_mol_sod_grk_krd_por_rom_qcu_ukr_spa_mcd_cic_aeg_lat_amr_guj_sun_cze_bem_pol_fbf_mao_tha_hau_tml_tsn_yor_uzb_bos_bul_tur_ses_vie_wly_dgb_bam_ewe	-0.104160809540296	-0.245780370626653	0.806393856593628
519	sid_afr_igb_prs_amr_tig_anl_eng_tur_azi_bem_bat_swa_ben_ger_bsq_guj_mlt_dyu_cnt_pan_svk_akn_urd_tsw_fre_fin_zul_moo_est_alb_aeg_geo_pol_por_grk_cze_owc_amh_ctl_hun_lda_mao_slo_ind_jpn_knd_kor_arw_dut_yor_nor_sun_lat_heb_mly_mnd_bos_ses_ukr_sod_krd_rus_scr_mol_qcu_hin_glc_mcd_cic_gam_bul_chh_lit_tag_rom_tsn_ita_ewe_jav_tha_hau_tml_xho_dgb_uzb_spa_swe_aze_bam_vie_wly_swt_fbf_ven	0.0176600706870693	0.0415418290694811	0.966953003052811
520	anl_bul_tsn_ita_hau_mlt_sod_nor_aze_uzb_lda_jav_tsw_pol_svk_bsq_scr_sid_dyu_cnt_dut_por_ven_ben_cic_lit_fin_zul_igb_est_slo_owc_geo_arw_swe_cze_mcd_aeg_chh_lat_hun_ewe_mao_afr_ind_jpn_knd_kor_fre_rom_ses_prs_bat_grk_tig_mly_mnd_bos_xho_pan_amr_spa_ger_urd_rus_qcu_hin_krd_guj_bam_gam_alb_amh_mol_sun_glc_bem_ctl_swa_tag_tha_wly_tml_yor_fbf_tur_ukr_eng_azi_swt_vie_heb_moo_dgb_akn	-0.828212614487466	-1.99659770721156	0.0487925847102793
521	gam_grk_moo_ger_chh_aeg_heb_lat_uzb_azi_tsw_sun_bem_ben_arw_bsq_bos_owc_dgb_cnt_por_spa_bam_hin_lda_ukr_fin_ven_zul_est_rus_tig_geo_pol_scr_fre_bul_sid_amr_cze_hun_swt_bat_ctl_mao_jpn_knd_kor_glc_rom_dyu_ita_jav_prs_anl_mly_mnd_afr_yor_dut_wly_krd_nor_pan_alb_qcu_mol_guj_mcd_ses_mlt_svk_sod_slo_ind_urd_cic_eng_igb_tag_tha_hau_tml_ewe_akn_tur_lit_swe_aze_swa_vie_amh_tsn_xho_fbf	-0.0997833514732734	-0.235007608747391	0.814719502124272
522	heb_swe_yor_krd_aeg_anl_wly_afr_uzb_aze_akn_jav_fbf_fre_svk_bsq_ger_tig_dyu_cnt_bos_ben_igb_alb_swa_guj_est_swt_cic_fin_ctl_sod_geo_bul_lat_mcd_dut_mlt_chh_eng_hun_zul_mly_lit_ind_jpn_knd_kor_ita_spa_dgb_ukr_tag_prs_sid_mao_mnd_por_bam_rom_owc_scr_pol_pan_arw_qcu_urd_cze_glc_xho_hau_hin_amh_slo_bat_mol_moo_nor_tsn_sun_tha_gam_tml_ses_ven_tur_rus_grk_azi_tsw_vie_amr_lda_bem_ewe	-0.513955679049641	-1.22397739528901	0.224052565033459
523	anl_guj_dyu_ger_tig_heb_owc_arw_tur_azi_yor_sun_ses_hin_dut_bsq_krd_aeg_tsw_mnd_fre_alb_dgb_spa_ewe_lit_fin_swt_xho_hun_nor_mlt_geo_bul_scr_eng_por_wly_sid_ben_est_tsn_mao_prs_jav_jpn_tml_kor_bos_ita_bam_pol_mly_afr_amh_ind_cnt_glc_swa_rus_gam_pan_lat_mcd_svk_qcu_swe_slo_mol_akn_amr_cze_chh_grk_tag_ukr_cic_ctl_lda_bat_tha_sod_knd_bem_igb_uzb_urd_rom_aze_fbf_vie_hau_ven_moo_zul	-0.846070842718834	-2.04299862440255	0.0438823701099379
524	amh_urd_cic_svk_chh_gam_tig_eng_uzb_aze_bem_tag_bam_spa_lat_bsq_slo_mlt_lda_mnd_krd_glc_ven_ita_dgb_prs_fin_fbf_ewe_est_rom_sod_geo_ctl_mcd_ger_lit_sid_anl_arw_hun_tsw_sun_hin_mao_jpn_knd_kor_dut_bos_xho_pol_bat_rus_hau_jav_cnt_ukr_swt_guj_wly_nor_por_alb_bul_qcu_mol_afr_cze_tsn_amr_scr_owc_ben_ind_fre_ses_pan_dyu_mly_tha_heb_tml_moo_igb_tur_swe_grk_azi_zul_vie_aeg_yor_swa_akn	-0.857565990350996	-2.07199427662977	0.041034327995939
525	heb_mcd_zul_lit_anl_mlt_gam_urd_uzb_azi_swa_tag_ven_ukr_swe_bsq_ctl_owc_dgb_cnt_afr_cze_akn_krd_bem_ben_fin_igb_cic_est_ger_tig_geo_hin_alb_slo_bos_aeg_hau_eng_hun_moo_sun_rom_mao_jpn_knd_kor_spa_nor_yor_svk_mly_guj_wly_bat_mnd_glc_ewe_por_sid_rus_ita_bul_scr_qcu_mol_arw_pol_ses_amh_lat_amr_dut_ind_fre_lda_grk_swt_jav_tha_chh_tml_tsn_dyu_tur_pan_prs_aze_bam_vie_sod_tsw_xho_fbf	0.0287635501135963	0.0677151830984895	0.946157734630321
526	wly_cze_tsw_por_hau_heb_owc_mol_uzb_aze_swa_ind_yor_grk_scr_bsq_swe_amr_cic_mnd_arw_alb_bem_bos_dgb_ukr_fin_bam_dyu_est_bul_aeg_geo_eng_ita_pan_svk_chh_mlt_nor_hun_ses_bat_spa_mly_jpn_knd_kor_ger_slo_ewe_ben_tag_ctl_amh_sun_cnt_lit_zul_prs_anl_hin_afr_guj_pol_qcu_rus_glc_mcd_fbf_tig_krd_gam_urd_mao_lat_akn_dut_igb_jav_tha_sid_tml_swt_ven_azi_rom_fre_tur_moo_vie_sod_xho_lda_tsn	-0.394661531904981	-0.935559898926988	0.351922826840955
527	sod_nor_bem_afr_owc_chh_tig_krd_uzb_tur_dyu_mao_tsw_scr_urd_bsq_fre_wly_swt_mnd_bul_arw_ven_dut_fbf_por_hun_ses_swa_est_svk_hau_geo_prs_rus_ukr_swe_aeg_sid_spa_fin_igb_sun_ben_bat_jpn_tml_kor_alb_cze_bam_lit_ind_bos_mlt_jav_cnt_ctl_xho_slo_anl_mol_ger_grk_pan_qcu_eng_rom_ita_zul_heb_mcd_amr_hin_mly_glc_tsn_lat_akn_tag_tha_amh_knd_moo_ewe_azi_pol_guj_aze_yor_vie_gam_cic_dgb_lda	0.21896432270781	0.515781878698136	0.607230812220633
528	chh_grk_fbf_rom_sid_anl_aeg_swe_uzb_aze_moo_sun_dyu_svk_scr_bsq_cze_gam_yor_mnd_mol_prs_swa_ukr_ewe_nor_hun_akn_ven_fin_alb_amr_geo_dut_glc_mcd_slo_wly_owc_ita_est_bem_ind_rus_jav_jpn_knd_kor_pan_fre_tsn_lit_mao_arw_mlt_mly_cnt_eng_swt_krd_tig_urd_ben_spa_guj_qcu_hin_ctl_lat_igb_amh_bos_heb_afr_tag_ger_xho_por_lda_bat_tha_sod_tml_zul_ses_azi_bul_pol_tur_cic_vie_hau_dgb_tsw_bam	0.0217964472493624	0.0513020540205882	0.959194860832649
529	amr_slo_swt_lit_chh_owc_wly_pan_uzb_tur_tsw_tag_igb_ukr_prs_bsq_swe_tig_ewe_cnt_mcd_fre_tsn_mol_ven_ger_est_dgb_yor_hun_spa_aeg_geo_bos_rom_scr_urd_gam_amh_por_fin_swa_bat_lat_ind_jpn_tml_kor_bul_eng_xho_glc_mly_pol_sod_sun_mnd_cze_zul_ben_hau_guj_rus_afr_alb_qcu_ctl_krd_hin_cic_heb_dut_anl_nor_mao_arw_fbf_svk_moo_jav_tha_sid_knd_akn_dyu_azi_ita_grk_aze_bam_vie_mlt_ses_lda_bem	0.256030166072119	0.602684641237904	0.548185320558745
530	aeg_scr_ewe_spa_anl_wly_hau_eng_tur_aze_dyu_bat_bem_ctl_alb_bsq_krd_owc_swa_mnd_ita_por_lda_svk_tsw_ger_fin_yor_cic_est_mcd_sid_geo_swe_guj_arw_bos_heb_mlt_pan_hun_ses_mly_dut_sun_jpn_tml_kor_prs_glc_moo_mol_ind_nor_amh_tag_cnt_rus_zul_hin_tig_ben_rom_lat_cze_qcu_bul_urd_afr_bam_chh_grk_gam_pol_jav_slo_dgb_fre_swt_mao_tha_sod_knd_akn_fbf_azi_ukr_lit_uzb_ven_vie_amr_tsn_igb_xho	-0.653131885955713	-1.56461286807226	0.121070245100464
531	wly_dut_swt_slo_tig_heb_amh_ukr_aze_tur_tsn_mao_dyu_ita_ctl_bsq_lit_chh_akn_cnt_rom_glc_cic_arw_ven_afr_hun_ewe_bem_fin_svk_owc_geo_swe_eng_krd_alb_aeg_anl_urd_est_zul_sun_bul_mly_jpn_knd_kor_mol_por_fbf_lat_bat_grk_hau_ind_mnd_fre_ses_spa_sod_prs_scr_nor_rus_qcu_guj_bos_pol_yor_mlt_cze_gam_pan_tag_hin_igb_ger_tsw_jav_tha_sid_tml_swa_dgb_azi_ben_mcd_uzb_xho_vie_amr_moo_bam_lda	-0.57133357861885	-1.36300527865469	0.176171896723346
532	heb_guj_zul_ben_chh_anl_aeg_pol_azi_uzb_bam_mao_ewe_krd_dut_bsq_slo_hau_ven_cnt_pan_scr_dyu_ctl_ses_afr_fin_swt_dgb_hun_svk_sid_geo_urd_ukr_mol_lat_sod_wly_hin_est_fbf_ind_spa_jav_jpn_knd_kor_mcd_bos_lda_ger_sun_bul_gam_bat_mnd_ita_akn_fre_owc_grk_rom_arw_nor_qcu_eng_por_swe_tsw_amh_rus_tig_cze_tag_glc_tsn_alb_swa_mly_tha_amr_tml_bem_yor_aze_prs_lit_tur_xho_vie_mlt_cic_igb_moo	-1.35972902737711	-3.4072371453704	0.000971162518718375
533	sod_afr_moo_grk_amh_tig_owc_lit_azi_uzb_ses_mao_swa_krd_mol_bsq_prs_gam_igb_cnt_guj_por_dyu_rom_ewe_ita_fin_tsw_ven_est_lat_anl_geo_fre_glc_alb_ukr_wly_sid_urd_hun_cic_ind_rus_tag_jpn_knd_kor_bos_dut_akn_spa_bat_svk_chh_jav_mnd_ben_tsn_nor_hau_arw_scr_eng_pol_qcu_pan_ger_cze_yor_mlt_ctl_amr_slo_mly_mcd_xho_bul_dgb_sun_tha_heb_tml_zul_lda_tur_hin_swe_aze_bem_vie_aeg_swt_bam_fbf	-0.280432785087622	-0.664333684581438	0.508120592380829
534	sid_guj_fbf_hin_wly_heb_mlt_eng_uzb_tur_cic_bat_swt_grk_mcd_bsq_rom_amr_zul_mnd_glc_scr_akn_dut_dgb_krd_fin_tsn_yor_est_afr_anl_geo_swe_cze_alb_slo_amh_aeg_nor_hun_swa_tag_spa_ind_jpn_tml_kor_arw_urd_bem_ctl_mly_pan_gam_sun_cnt_mol_tsw_ukr_owc_fre_svk_ben_lat_qcu_ger_rus_bos_dyu_hau_pol_chh_lit_mao_bul_igb_ita_ses_jav_tha_sod_knd_moo_lda_azi_prs_por_aze_xho_vie_tig_ewe_ven_bam	-0.604874778633066	-1.44437528096838	0.151994138085118
535	wly_afr_ven_cze_anl_tig_amh_prs_aze_tur_dgb_mly_swt_bul_krd_bsq_arw_mlt_tsn_mnd_swe_alb_xho_guj_ses_glc_fin_tsw_swa_est_grk_hau_geo_rom_ctl_mcd_rus_chh_gam_dut_hun_ewe_sun_ita_ind_jpn_knd_kor_scr_slo_lda_ukr_bat_urd_heb_mao_cnt_ger_dyu_hin_aeg_lit_pan_bos_svk_qcu_nor_por_lat_bam_sod_eng_owc_mol_jav_spa_moo_fre_cic_tag_tha_amr_tml_fbf_akn_azi_ben_pol_uzb_bem_vie_sid_zul_yor_igb	0.387784796210637	0.914659301040612	0.362735932482693
536	hau_scr_dyu_mcd_mlt_owc_sid_pan_tur_aze_zul_tag_bam_bul_alb_bsq_nor_heb_bem_cnt_svk_ukr_tsw_prs_dgb_pol_fin_akn_xho_est_hin_aeg_geo_swe_urd_afr_eng_sod_amr_slo_hun_cic_sun_lat_ind_jpn_knd_kor_glc_spa_igb_rom_jav_cze_gam_mao_mnd_mol_fbf_arw_wly_rus_grk_por_krd_qcu_ctl_ita_fre_lda_amh_ben_tig_bos_mly_guj_swt_lit_moo_bat_tha_chh_tml_ven_ses_azi_ger_dut_uzb_tsn_vie_anl_yor_ewe_swa	-0.59515291869902	-1.42046991382967	0.158814916532737
537	amh_ger_tsn_glc_aeg_mlt_chh_ita_azi_uzb_fbf_mly_ven_alb_mcd_bsq_ben_tig_tsw_mnd_svk_krd_dyu_pol_lda_por_est_dgb_swt_hun_rom_amr_geo_ukr_lit_pan_arw_sod_hau_nor_fin_cic_bat_dut_ind_jpn_knd_kor_afr_urd_ewe_mol_jav_hin_anl_tag_cnt_bos_bem_lat_gam_scr_bul_cze_guj_qcu_spa_swe_slo_akn_sid_fre_heb_grk_mao_eng_ses_prs_bam_sun_tha_owc_tml_xho_moo_tur_rus_ctl_aze_swa_vie_wly_igb_yor_zul	0.414771618281051	0.976375977635056	0.331411118895489
538	owc_krd_lda_hin_gam_mlt_wly_slo_tur_aze_tsn_bat_swt_mol_ctl_bsq_svk_heb_ewe_cnt_nor_lat_ven_rus_akn_scr_est_zul_swa_hun_por_anl_geo_mcd_prs_ita_bos_sod_amr_fre_fin_xho_mao_pol_tag_jpn_tml_kor_eng_ben_ses_bul_sun_glc_aeg_ind_mnd_cze_yor_grk_chh_ger_spa_alb_urd_qcu_afr_swe_rom_fbf_sid_arw_hau_pan_mly_lit_cic_dut_dyu_jav_tha_amh_knd_igb_dgb_uzb_guj_ukr_azi_bam_vie_tig_tsw_moo_bem	-0.177322983004676	-0.418329812719665	0.676670426337735
539	amr_prs_ven_por_hau_heb_anl_glc_azi_uzb_tsw_mly_swt_scr_arw_bsq_pol_sod_yor_cnt_cze_ctl_fbf_mol_dyu_krd_est_ewe_moo_hun_hin_mlt_geo_mcd_alb_svk_ita_aeg_tig_ger_fin_igb_tag_nor_bat_jpn_knd_kor_ben_ukr_tsn_rus_jav_eng_owc_mao_mnd_bul_swa_dut_sid_grk_lit_bos_spa_qcu_swe_slo_urd_bem_gam_lat_wly_afr_ind_rom_cic_fre_dgb_sun_tha_amh_tml_bam_lda_tur_guj_pan_aze_akn_vie_chh_ses_zul_xho	-0.459007871356856	-1.0901166673424	0.278478258805171
540	owc_ita_igb_rom_sod_amr_mlt_lat_azi_aze_ses_bat_zul_scr_urd_bsq_fre_aeg_tsn_cnt_rus_mcd_lda_pan_fbf_krd_hun_cic_bem_fin_prs_heb_geo_lit_ger_hin_ben_amh_hau_slo_est_ewe_mly_cze_mao_jpn_tml_kor_afr_glc_yor_nor_sun_por_anl_jav_mnd_spa_swt_dut_gam_guj_bos_mol_pol_qcu_arw_swe_ukr_ven_chh_svk_tig_ctl_tag_eng_dgb_bul_moo_ind_tha_wly_knd_swa_xho_uzb_alb_grk_tur_tsw_vie_sid_bam_dyu_akn	0.0484894657850753	0.114093311166678	0.909409776532017
541	sid_ben_xho_arw_mlt_aeg_chh_spa_azi_aze_ven_sun_zul_afr_mcd_bsq_ctl_gam_swa_cnt_nor_krd_fbf_ger_bam_pol_fin_dgb_bem_hun_pan_wly_geo_ukr_bos_prs_ita_anl_amr_hin_est_tsn_bat_cze_mly_jpn_knd_kor_guj_grk_akn_lit_jav_alb_owc_mao_mnd_fre_igb_slo_heb_bul_scr_mol_glc_qcu_lat_rom_urd_yor_hau_dut_sod_eng_ind_swe_cic_por_ewe_tag_tha_tig_tml_moo_ses_tur_svk_rus_uzb_tsw_vie_amh_swt_dyu_lda	-0.490990194461398	-1.16854384850643	0.245574178907926
542	owc_hin_bam_scr_hau_anl_amr_pan_tur_aze_ses_mao_akn_lit_urd_bsq_rom_sid_igb_mnd_dut_mcd_fbf_glc_tsw_arw_est_swt_lda_hun_por_sod_geo_eng_fre_ctl_svk_chh_heb_guj_fin_moo_ind_slo_bat_jpn_knd_kor_prs_lat_cic_ben_tag_grk_gam_jav_cnt_alb_dyu_nor_aeg_rus_afr_bos_bul_qcu_spa_ukr_mol_xho_wly_cze_amh_krd_sun_ita_dgb_ger_swa_mly_tha_tig_tml_zul_yor_azi_swe_pol_uzb_ewe_vie_mlt_bem_ven_tsn	-0.675879115317712	-1.62150159095671	0.108295745856331
543	gam_dut_tsn_pan_owc_hau_mlt_alb_tur_aze_swa_mao_xho_grk_guj_bsq_nor_anl_lda_mnd_ctl_bul_ses_spa_dgb_rus_est_tsw_bam_hun_bos_wly_geo_fre_ben_cze_rom_chh_amr_krd_fin_dyu_sun_arw_ind_jpn_knd_kor_lit_slo_fbf_scr_mly_urd_sod_jav_cnt_afr_yor_hin_sid_pol_mol_ukr_ita_qcu_por_prs_eng_igb_amh_glc_aeg_ger_tag_svk_akn_swe_ven_bat_tha_heb_tml_zul_cic_uzb_mcd_lat_azi_ewe_vie_tig_bem_swt_moo	-0.447846097802403	-1.06201112787128	0.290980701650019
544	anl_prs_swa_ukr_sid_amr_sod_urd_aze_uzb_swt_sun_lda_mcd_ger_bsq_lat_gam_igb_mnd_grk_bul_ewe_pan_bem_ita_fin_yor_dyu_hun_fre_mlt_geo_eng_slo_glc_ben_hau_wly_scr_est_cic_mly_arw_tag_jpn_knd_kor_dut_lit_akn_bos_bat_swe_heb_ind_cnt_cze_ven_krd_chh_hin_guj_rom_por_qcu_mol_afr_ctl_moo_owc_rus_aeg_pol_jav_alb_dgb_spa_zul_mao_tha_amh_tml_xho_fbf_azi_svk_nor_tur_tsw_vie_tig_tsn_ses_bam	0.182840646823325	0.429853352772093	0.668296675854526
545	hau_cze_dgb_guj_aeg_sid_amr_por_tur_azi_bem_mao_dyu_afr_ita_bsq_svk_sod_cic_mnd_ben_glc_lda_dut_ven_scr_est_fbf_moo_fin_eng_mlt_geo_ger_hin_mol_lit_wly_chh_bos_hun_bam_sun_pol_tag_jpn_knd_kor_rus_grk_swt_bul_mly_ukr_anl_ind_cnt_swe_ewe_alb_owc_spa_nor_fre_krd_qcu_arw_slo_mcd_igb_tig_pan_amh_ctl_bat_rom_tsn_lat_xho_jav_tha_gam_tml_swa_yor_uzb_prs_urd_aze_ses_vie_heb_zul_akn_tsw	0.140099778161766	0.32987002175465	0.742240043939495
546	heb_arw_bem_guj_gam_wly_amr_ukr_tur_azi_zul_tag_swt_afr_prs_bsq_krd_tig_cic_mnd_swe_ita_tsw_pol_fbf_scr_fin_bam_dgb_hun_ger_aeg_geo_rus_bos_ctl_dut_owc_sid_urd_est_tsn_mly_bul_jav_jpn_knd_kor_glc_slo_ses_hin_bat_mol_chh_mao_cnt_svk_xho_lit_hau_fre_mcd_ben_cze_qcu_eng_por_lat_swa_anl_nor_sod_pan_sun_spa_lda_grk_igb_ind_tha_mlt_tml_moo_dyu_uzb_rom_alb_aze_akn_vie_amh_ewe_yor_ven	0.0237691796505132	0.055983220112035	0.955475273848434
547	wly_krd_xho_afr_anl_heb_chh_eng_tur_uzb_tsw_tag_tsn_svk_spa_bsq_bul_owc_igb_mnd_scr_slo_ewe_dut_akn_prs_hun_swa_fbf_fin_ukr_aeg_geo_lat_guj_bos_glc_amh_gam_grk_est_moo_sun_pol_jav_jpn_tml_kor_lit_rus_ses_mcd_mly_hin_tig_mao_cnt_fre_bam_ita_sod_mol_cze_pan_ger_qcu_rom_swe_por_lda_hau_ctl_sid_arw_ind_urd_swt_nor_bem_bat_tha_amr_knd_yor_cic_aze_alb_ben_azi_dyu_vie_mlt_dgb_zul_ven	0.121880666066733	0.287214031656354	0.77458741988025
548	hau_urd_yor_ger_anl_amh_owc_spa_aze_tur_akn_tag_zul_lit_fre_bsq_bul_mlt_fbf_mnd_pol_prs_bem_krd_swt_mcd_est_bam_lda_hun_lat_sod_geo_rus_svk_hin_afr_gam_sid_ukr_fin_igb_bat_eng_mly_jpn_knd_kor_ctl_arw_dgb_cze_ind_scr_aeg_sun_cnt_por_dyu_guj_chh_slo_mol_glc_pan_qcu_ita_ben_grk_moo_amr_nor_heb_rom_mao_dut_cic_alb_ses_jav_tha_tig_tml_xho_tsn_azi_bos_swe_uzb_ewe_vie_wly_tsw_ven_swa	0.751829404290763	1.78145338447675	0.0781028811635975
549	gam_cze_swa_por_anl_amr_aeg_fre_azi_uzb_akn_ind_swt_slo_lit_bsq_glc_tig_tsw_mnd_grk_spa_moo_afr_xho_ben_est_fbf_ven_hun_krd_hau_geo_ctl_ita_arw_svk_amh_sod_dut_fin_zul_tag_pan_sun_jpn_tml_kor_rom_mol_bem_bul_mly_hin_owc_jav_cnt_ger_ewe_nor_heb_guj_bos_swe_urd_qcu_rus_alb_scr_dgb_mlt_lat_sid_mcd_bat_eng_lda_ukr_ses_mao_tha_wly_knd_yor_igb_tur_pol_prs_aze_bam_vie_chh_cic_tsn_dyu	-0.164461558416223	-0.387892077800458	0.698982322968713
550	amh_guj_tsn_fre_amr_mlt_tig_ger_aze_tur_bam_mao_swa_lit_por_bsq_eng_sod_yor_mnd_spa_nor_zul_swe_moo_ben_est_cic_dyu_fin_arw_gam_geo_ukr_svk_hin_dut_owc_anl_alb_hun_ven_jav_scr_ind_jpn_tml_kor_prs_glc_fbf_rus_mly_urd_heb_tag_cnt_mol_ewe_krd_wly_pol_ctl_rom_pan_qcu_slo_lat_bos_igb_chh_ita_hau_cze_bat_bul_swt_mcd_akn_sun_tha_aeg_knd_ses_bem_azi_afr_grk_uzb_xho_vie_sid_tsw_lda_dgb	-0.151155812210913	-0.356565720818874	0.722224648413533
551	mlt_rom_ses_scr_sod_wly_owc_rus_aze_uzb_moo_sun_bam_dut_alb_bsq_slo_amr_ewe_mnd_pan_ger_akn_hin_yor_eng_est_bem_xho_hun_krd_gam_geo_svk_glc_ben_spa_hau_tig_guj_fin_zul_mly_lit_mao_jpn_knd_kor_prs_ukr_dyu_afr_tag_cze_anl_bat_cnt_ctl_cic_mol_chh_lat_por_mcd_grk_qcu_urd_fre_bos_lda_sid_ita_heb_swe_ind_arw_ven_bul_swt_jav_tha_amh_tml_swa_tsw_azi_nor_pol_tur_igb_vie_aeg_fbf_tsn_dgb	-0.0239603419348286	-0.0564603920441517	0.955096173866241
552	sid_fre_lda_por_sod_tig_gam_rom_tur_azi_ewe_jav_ven_scr_ita_bsq_spa_heb_tsw_cnt_bos_ctl_tsn_mcd_akn_mol_hun_yor_xho_est_rus_mlt_geo_lit_prs_lat_grk_amh_chh_hin_fin_dgb_bat_nor_sun_jpn_tml_kor_cze_bul_cic_slo_mao_krd_amr_tag_mnd_ukr_bem_svk_owc_pan_swe_afr_ben_qcu_dut_urd_pol_bam_aeg_alb_hau_glc_mly_ger_fbf_eng_swa_ind_tha_wly_knd_swt_dyu_aze_guj_arw_uzb_ses_vie_anl_zul_igb_moo	0.167986230891131	0.39597016264986	0.693034018482721
553	mlt_pol_ses_mol_hau_gam_amh_bul_tur_aze_zul_sun_dyu_nor_ukr_bsq_slo_wly_moo_mnd_pan_swe_tsn_por_ven_glc_hun_ewe_swt_est_dut_anl_geo_ben_rom_eng_afr_owc_amr_ctl_fin_cic_mly_svk_bat_jpn_knd_kor_rus_cze_igb_ger_tag_bos_chh_mao_cnt_krd_tsw_grk_tig_fre_spa_guj_arw_qcu_mcd_prs_lit_dgb_sod_scr_heb_alb_ind_urd_lda_ita_bem_jav_tha_aeg_tml_fbf_akn_uzb_hin_lat_azi_bam_vie_sid_swa_yor_xho	-0.261510502783761	-0.618034586971051	0.538063129707998
554	heb_alb_cic_glc_amr_gam_owc_svk_uzb_azi_lda_mly_igb_grk_ctl_bsq_ita_sid_zul_mnd_pol_nor_bem_cze_tsw_fre_est_dyu_xho_fin_lat_amh_geo_urd_bul_ger_dut_hau_anl_mol_hun_ven_tag_hin_bat_jpn_tml_kor_arw_por_swt_rus_ind_swe_tig_jav_cnt_slo_ses_ukr_sod_eng_bos_scr_mcd_qcu_krd_pan_rom_fbf_mlt_spa_wly_lit_mao_afr_yor_prs_dgb_sun_tha_chh_knd_ewe_bam_tur_ben_guj_aze_swa_vie_aeg_tsn_akn_moo	0.0578489974492855	0.136295704561751	0.891882124185401
555	heb_rus_swt_scr_owc_hau_tig_cze_uzb_tur_swa_sun_fbf_hin_nor_bsq_lat_gam_igb_mnd_mol_ita_ses_mcd_tsw_afr_hun_ven_zul_est_glc_wly_geo_swe_ctl_svk_spa_aeg_chh_bos_fin_dgb_mao_pol_bat_jpn_knd_kor_alb_urd_lda_eng_tag_ben_sid_ind_cnt_por_yor_ger_amr_bul_grk_rom_krd_qcu_dut_pan_prs_bem_anl_arw_mlt_ukr_mly_lit_bam_slo_xho_jav_tha_amh_tml_tsn_dyu_aze_guj_fre_azi_moo_vie_sod_ewe_cic_akn	-0.264946942216915	-0.626619383486214	0.532443924515369
556	wly_lat_igb_dut_gam_sod_chh_mcd_aze_azi_swa_mly_moo_rus_ger_bsq_urd_heb_ses_cnt_lit_cze_dyu_eng_zul_alb_hun_fbf_tsn_est_arw_sid_geo_hin_ctl_guj_ukr_owc_amh_rom_fin_bam_ind_bul_jav_jpn_tml_kor_ita_glc_swt_grk_bat_mol_amr_tag_mnd_spa_bem_bos_tig_nor_swe_por_slo_qcu_pan_afr_svk_tsw_anl_fre_mlt_ben_sun_scr_cic_prs_ewe_mao_tha_aeg_knd_lda_ven_uzb_pol_krd_tur_akn_vie_hau_dgb_yor_xho	-0.16505172650638	-0.389290787598742	0.697951024056035
557	amr_mol_bem_ger_anl_aeg_chh_ben_uzb_azi_bam_tag_yor_lit_glc_bsq_rus_amh_fbf_cnt_krd_ita_ewe_rom_swt_scr_est_cic_ses_fin_nor_gam_geo_spa_dut_por_guj_sod_hau_arw_hun_lda_mly_eng_bat_jpn_tml_kor_ukr_ctl_akn_bos_sun_swe_mlt_jav_mnd_urd_zul_svk_sid_slo_pan_grk_cze_qcu_fre_alb_mcd_xho_heb_lat_tig_prs_mao_pol_dgb_hin_tsn_ind_tha_wly_knd_igb_tsw_aze_bul_afr_tur_swa_vie_owc_dyu_moo_ven	0.112756742501725	0.265212478179961	0.791432751581334
558	gam_dut_swa_nor_sid_amr_tig_urd_uzb_tur_moo_mly_bem_grk_rom_bsq_hin_owc_lda_mnd_spa_svk_tsw_pol_ses_fre_fin_swt_zul_hun_slo_anl_geo_ger_mcd_lat_ben_heb_chh_ita_est_xho_sun_bos_jav_jpn_tml_kor_guj_por_bam_swe_tag_bul_amh_mao_cnt_alb_igb_mol_mlt_prs_pan_glc_arw_qcu_ukr_lit_cze_ewe_wly_ctl_sod_afr_ind_scr_tsn_krd_ven_bat_tha_hau_knd_cic_fbf_aze_eng_rus_azi_dgb_vie_aeg_dyu_yor_akn	-0.477045868486727	-1.13447030761487	0.259512996889098
559	mlt_prs_tsn_guj_wly_sid_heb_grk_azi_tur_dgb_ind_ses_ben_alb_bsq_ger_sod_fbf_mnd_mol_slo_zul_ita_bem_bul_est_dyu_moo_fin_lat_hau_geo_bos_pan_pol_glc_owc_tig_swe_hun_bam_mly_scr_jav_jpn_tml_kor_rom_urd_igb_nor_bat_ctl_anl_mao_cnt_eng_lda_por_aeg_spa_cze_krd_svk_qcu_arw_mcd_dut_cic_amh_ukr_gam_hin_tag_rus_swa_fre_xho_sun_tha_amr_knd_ven_swt_aze_lit_afr_uzb_akn_vie_chh_ewe_yor_tsw	-0.412851963546272	-0.980213580017294	0.329523786719054
560	hau_mcd_ewe_prs_wly_heb_owc_rom_azi_tur_swt_mao_bem_svk_alb_bsq_krd_sid_lda_mnd_lit_ita_igb_grk_xho_ctl_fin_dyu_fbf_hun_pan_mlt_geo_urd_swe_ukr_mol_anl_tig_bul_est_bam_tag_ben_sun_jpn_knd_kor_glc_por_dgb_hin_jav_bos_aeg_mly_cnt_eng_ven_ger_amr_lat_guj_pol_dut_qcu_cze_slo_afr_akn_gam_nor_amh_spa_ind_rus_cic_scr_yor_bat_tha_sod_tml_moo_tsw_aze_arw_fre_uzb_zul_vie_chh_tsn_ses_swa	0.292349433942473	0.687886784699906	0.49323622673994
561	heb_pol_swt_eng_amh_tig_anl_glc_tur_azi_yor_bat_swa_afr_hin_bsq_scr_sid_igb_cnt_lit_rom_xho_por_dgb_pan_fin_tsw_bam_hun_lat_sod_geo_fre_urd_mol_rus_amr_owc_ukr_est_lda_tag_svk_jav_jpn_tml_kor_dut_arw_moo_krd_mao_ben_wly_ind_mnd_grk_ses_swe_gam_nor_bul_ger_slo_qcu_bos_ita_spa_tsn_aeg_cze_hau_prs_mly_guj_cic_alb_akn_sun_tha_mlt_knd_ven_fbf_aze_mcd_ctl_uzb_dyu_vie_chh_zul_ewe_bem	-0.87834444524149	-2.12351103213761	0.0363657488328369
562	sod_spa_zul_ger_hau_amh_anl_rus_azi_uzb_yor_bat_xho_fre_hin_bsq_lat_tig_ewe_cnt_ben_grk_moo_afr_swa_bos_est_bem_akn_fin_cze_amr_geo_prs_mol_por_swe_wly_owc_dut_hun_dyu_mao_urd_mly_jpn_tml_kor_nor_ukr_ven_svk_sun_bul_heb_ind_mnd_lit_fbf_slo_gam_guj_pan_mcd_krd_qcu_ita_glc_ctl_swt_mlt_eng_chh_scr_jav_pol_bam_alb_lda_tag_tha_sid_knd_dgb_igb_aze_arw_rom_tur_tsw_vie_aeg_ses_tsn_cic	-0.668134771191716	-1.6039409218267	0.11211795502924
563	hau_spa_moo_svk_owc_sod_amr_rom_aze_tur_bem_ind_lda_lat_eng_bsq_pan_mlt_tsn_cnt_krd_guj_zul_slo_swa_arw_fin_ven_dyu_hun_hin_sid_geo_cze_ger_ukr_bul_chh_aeg_glc_est_dgb_bat_scr_jav_jpn_knd_kor_rus_ctl_ewe_alb_mly_nor_wly_tag_mnd_grk_tsw_lit_anl_mcd_bos_urd_ita_qcu_por_swe_ben_akn_amh_afr_gam_pol_mao_fre_ses_prs_yor_sun_tha_heb_tml_igb_cic_azi_dut_mol_uzb_swt_vie_tig_bam_fbf_xho	-0.646524338684743	-1.54427921359867	0.125916829616864
564	aeg_ctl_lda_prs_owc_wly_sod_fre_azi_tur_bem_jav_igb_ukr_krd_bsq_dut_tig_dyu_mnd_pol_por_tsn_spa_bam_nor_fin_tsw_swt_hun_ben_mlt_geo_scr_guj_pan_grk_gam_hau_lit_est_xho_mao_glc_mly_jpn_tml_kor_urd_bul_cic_mcd_bat_ger_sid_ind_cnt_svk_ven_rus_chh_rom_swe_alb_mol_qcu_lat_arw_afr_ewe_anl_ita_amh_cze_tag_slo_swa_bos_moo_sun_tha_amr_knd_yor_akn_uzb_hin_eng_aze_dgb_vie_heb_fbf_ses_zul	-0.45918762354765	-1.09127945710537	0.277969128653383
565	tig_ben_igb_rom_sod_amh_gam_cze_aze_tur_swa_mao_yor_bul_lat_bsq_ukr_anl_bam_cnt_slo_nor_dyu_scr_bem_ger_fin_ven_lda_hun_rus_wly_geo_svk_pol_alb_arw_chh_aeg_guj_est_ewe_sun_ita_ind_jpn_knd_kor_bos_ctl_tsn_hin_tag_pan_sid_jav_mnd_swe_zul_lit_hau_eng_spa_dut_glc_qcu_mcd_urd_grk_akn_heb_fre_owc_prs_mly_afr_dgb_krd_swt_bat_tha_amr_tml_cic_ses_azi_por_mol_uzb_moo_vie_mlt_tsw_xho_fbf	0.0824028231818123	0.193969527063114	0.846622793906275
566	sid_ger_swt_grk_heb_aeg_amr_lit_tur_azi_yor_jav_tsw_svk_glc_bsq_mol_mlt_dyu_mnd_afr_ita_bam_alb_tsn_slo_fin_cic_zul_est_urd_tig_geo_bul_nor_pol_hin_chh_anl_lat_hun_moo_mly_swe_sun_jpn_knd_kor_fre_ben_fbf_guj_bat_spa_gam_ind_cnt_rus_ses_por_sod_cze_krd_eng_pan_qcu_arw_rom_dut_xho_wly_ctl_hau_mcd_tag_prs_ven_scr_igb_mao_tha_owc_tml_bem_lda_aze_bos_ukr_uzb_dgb_vie_amh_ewe_akn_swa	-0.601706780487448	-1.43818700279577	0.153737679071759
567	mlt_guj_igb_rom_wly_chh_hau_prs_uzb_tur_zul_mao_fbf_eng_krd_bsq_mol_heb_dgb_cnt_ukr_afr_ven_fre_lda_svk_hun_akn_ewe_est_bul_sod_geo_glc_lit_ctl_ger_amh_aeg_bos_fin_bam_tag_cze_jav_jpn_knd_kor_slo_swe_moo_alb_ind_lat_sid_mly_mnd_hin_swa_grk_amr_ben_spa_ita_rus_qcu_nor_pan_mcd_xho_owc_urd_tig_scr_sun_arw_ses_por_bem_bat_tha_gam_tml_cic_dyu_azi_pol_dut_aze_swt_vie_anl_tsw_tsn_yor	-0.772801141896513	-1.86417466476517	0.0654516853432014
568	chh_pan_swa_fre_anl_mlt_sod_pol_uzb_tur_fbf_mao_tsw_grk_ita_bsq_bos_owc_igb_mnd_spa_cze_lda_lat_swt_lit_hun_yor_bam_est_ctl_tig_geo_guj_scr_nor_ben_amh_sid_krd_fin_moo_tag_glc_bat_jpn_tml_kor_swe_mcd_xho_prs_ind_ger_wly_sun_cnt_arw_ven_svk_aeg_slo_hin_rom_urd_qcu_dut_alb_rus_dyu_heb_ukr_hau_por_mly_afr_zul_eng_tsn_jav_tha_gam_knd_bem_akn_aze_mol_bul_azi_dgb_vie_amr_ewe_ses_cic	0.817516973236868	1.95101438962862	0.0540651919388521
569	chh_lat_yor_slo_heb_gam_owc_hin_tur_azi_bam_mao_fbf_alb_eng_bsq_ctl_mlt_ewe_mnd_prs_cze_bem_urd_tsw_glc_fin_dgb_ven_hun_mol_amh_geo_grk_swe_ukr_mcd_hau_amr_krd_est_cic_tag_afr_jav_jpn_knd_kor_pan_ita_zul_nor_sun_spa_tig_bat_cnt_ben_igb_guj_wly_rom_fre_lit_pol_qcu_bos_scr_dut_ses_sod_svk_anl_ger_mly_bul_swa_arw_dyu_ind_tha_sid_tml_swt_lda_aze_por_rus_uzb_tsn_vie_aeg_akn_moo_xho	0.255476915822284	0.601521733796571	0.548956053570386
570	aeg_ben_akn_cze_sid_hau_owc_rus_azi_uzb_swa_jav_dyu_lat_spa_bsq_lit_tig_ewe_cnt_swe_krd_fbf_mcd_yor_pan_fin_cic_igb_hun_ctl_heb_geo_alb_svk_slo_arw_amh_anl_pol_est_ven_mly_urd_tag_jpn_tml_kor_dut_scr_bem_glc_mao_ita_amr_ind_mnd_prs_moo_grk_wly_bos_ukr_guj_ger_qcu_hin_afr_por_xho_sod_eng_chh_mol_bat_rom_tsn_nor_ses_sun_tha_mlt_knd_swt_dgb_aze_bul_fre_tur_bam_vie_gam_tsw_lda_zul	-0.921205782397585	-2.23469952375921	0.0278319250053728
571	wly_grk_tsn_pan_chh_mlt_gam_lit_uzb_aze_ven_jav_dyu_cze_ita_bsq_swe_sod_dgb_mnd_pol_ctl_fbf_lat_ses_ben_fin_moo_bem_est_bos_heb_geo_ukr_slo_arw_spa_hau_aeg_krd_hun_cic_bat_mcd_ind_jpn_tml_kor_prs_alb_swa_hin_tag_rom_sid_mao_cnt_nor_lda_scr_owc_ger_fre_urd_afr_qcu_dut_mol_bul_bam_anl_glc_amh_guj_sun_por_akn_svk_igb_mly_tha_tig_knd_tsw_xho_tur_eng_rus_azi_ewe_vie_amr_yor_swt_zul	0.0397485032935171	0.0937196435530699	0.925533480724107
572	sid_ben_zul_mol_owc_mlt_wly_lat_azi_tur_igb_mao_bem_guj_rom_bsq_svk_hau_bam_cnt_arw_ger_dgb_bos_swa_por_fin_fbf_ses_est_nor_heb_geo_swe_pol_pan_hin_anl_gam_lit_hun_lda_sun_rus_tag_jpn_tml_kor_spa_afr_dyu_urd_ind_ctl_amh_mly_mnd_fre_cic_grk_sod_cze_scr_alb_krd_qcu_prs_mcd_slo_ven_tig_glc_chh_ita_bat_dut_ewe_ukr_tsw_jav_tha_amr_knd_xho_yor_uzb_eng_bul_aze_moo_vie_aeg_swt_tsn_akn	-0.502026548989073	-1.19492071332004	0.23515641209009
573	amh_lat_akn_krd_aeg_mlt_chh_ita_aze_azi_ses_mly_dgb_spa_scr_bsq_prs_anl_zul_mnd_nor_slo_tsn_grk_swa_rom_fin_fbf_bem_est_ben_sod_geo_pol_cze_glc_alb_heb_owc_eng_hun_xho_bat_lit_ind_jpn_tml_kor_por_swe_ewe_ger_jav_svk_gam_sun_cnt_fre_moo_guj_sid_mol_dut_ukr_arw_qcu_pan_urd_ctl_ven_tig_bul_amr_mcd_mao_bos_swt_afr_yor_tag_tha_hau_knd_tsw_igb_tur_hin_rus_uzb_bam_vie_wly_lda_dyu_cic	-0.236610440477937	-0.558713182720297	0.577700300466124
574	sid_ukr_tsw_krd_anl_wly_gam_guj_uzb_azi_cic_mao_ewe_mcd_lit_bsq_ctl_heb_dgb_mnd_nor_prs_ven_bos_bem_glc_fin_swt_swa_est_ben_sod_geo_hin_spa_bul_rom_mlt_hau_urd_hun_dyu_tag_pol_bat_jpn_knd_kor_slo_swe_igb_svk_ind_ger_aeg_sun_cnt_alb_bam_lat_tig_pan_ita_grk_dut_qcu_cze_afr_por_ses_amr_fre_amh_rus_jav_mol_fbf_eng_zul_mly_tha_owc_tml_akn_tsn_tur_scr_arw_aze_yor_vie_chh_lda_xho_moo	0.175930700279121	0.414148074061208	0.6797192919212
575	owc_afr_ewe_krd_heb_chh_mlt_rus_tur_azi_cic_bat_fbf_alb_lat_bsq_svk_wly_dgb_cnt_hin_lit_ven_dut_xho_mol_hun_bam_zul_fin_scr_amh_geo_ctl_prs_arw_cze_tig_sod_fre_est_tsw_jav_grk_mly_jpn_knd_kor_guj_spa_akn_pol_sun_swe_amr_tag_mnd_ger_ses_bul_sid_ukr_mcd_slo_eng_qcu_ben_urd_pan_moo_anl_glc_aeg_ita_ind_nor_yor_bos_igb_mao_tha_gam_tml_dyu_swt_uzb_por_rom_aze_tsn_vie_hau_bem_lda_swa	0.431419142998373	1.01709894626641	0.311745093398478
576	tig_pan_fbf_bul_gam_owc_sod_fre_uzb_aze_bam_sun_swt_mol_cze_bsq_prs_hau_xho_cnt_por_slo_ewe_afr_swa_lit_hun_lda_dgb_est_arw_chh_geo_dut_rom_ukr_scr_sid_aeg_glc_fin_igb_bat_pol_tag_jpn_knd_kor_ctl_mcd_zul_ita_mly_nor_amr_mao_mnd_ger_bem_rus_anl_grk_ben_bos_krd_qcu_eng_svk_hin_moo_mlt_lat_wly_spa_jav_guj_akn_alb_tsw_ind_tha_amh_tml_tsn_yor_tur_swe_urd_azi_dyu_vie_heb_ses_ven_cic	0.0314197314154766	0.0740370600820538	0.941139910716112
577	owc_pol_ven_arw_wly_heb_amh_alb_azi_tur_akn_mao_tsw_slo_glc_bsq_scr_mlt_moo_mnd_ita_nor_ses_ukr_xho_cze_fin_dgb_dyu_hun_swe_sid_geo_prs_pan_ben_bul_anl_amr_ctl_est_fbf_sun_lat_ind_jpn_knd_kor_krd_spa_zul_eng_bat_bos_sod_jav_cnt_fre_swt_rom_tig_rus_ger_mcd_dut_qcu_svk_hin_por_bem_aeg_afr_gam_mol_tag_lit_ewe_urd_swa_mly_tha_chh_tml_lda_yor_uzb_guj_grk_aze_cic_vie_hau_tsn_bam_igb	-0.361088080966778	-0.856023016750137	0.394185248347512
578	sod_swe_bem_hin_amh_gam_amr_grk_uzb_tur_swa_mly_moo_prs_rom_bsq_alb_wly_swt_cnt_rus_cze_dgb_ita_dyu_dut_est_ven_tsw_fin_pan_tig_geo_fre_afr_arw_krd_heb_hau_ukr_hun_xho_mao_svk_ind_jpn_knd_kor_pol_glc_cic_bos_sun_por_aeg_jav_mnd_ben_tsn_urd_anl_lat_scr_nor_ger_qcu_bul_mcd_lit_lda_owc_guj_sid_slo_bat_ctl_zul_spa_akn_tag_tha_chh_tml_igb_ses_azi_mol_eng_aze_bam_vie_mlt_yor_ewe_fbf	-0.328883879525845	-0.778868264693605	0.438034665093278
579	heb_swe_bem_glc_chh_amh_mlt_fre_aze_uzb_tsw_mao_xho_mol_bos_bsq_prs_tig_bam_cnt_arw_scr_zul_urd_fbf_pol_hun_igb_tsn_est_hin_gam_geo_ita_krd_guj_dut_owc_hau_ben_fin_moo_mly_rus_tag_jpn_tml_kor_pan_afr_swt_bul_bat_rom_aeg_jav_mnd_por_dyu_alb_sid_nor_cze_lit_ukr_qcu_ctl_eng_lat_ses_amr_svk_wly_mcd_sun_ger_lda_slo_swa_ind_tha_anl_knd_akn_ven_tur_spa_grk_azi_dgb_vie_sod_cic_yor_ewe	-0.334224011980363	-0.791578814625274	0.430620622405432
580	tig_alb_ewe_ctl_anl_gam_sid_pan_uzb_azi_lda_jav_bam_ukr_dut_bsq_rus_amh_dgb_cnt_cze_spa_cic_lat_ven_guj_hun_moo_swt_est_afr_mlt_geo_eng_urd_bos_swe_aeg_hau_grk_fin_igb_ind_nor_sun_jpn_tml_kor_svk_bul_ses_fre_mly_slo_amr_tag_mnd_arw_akn_pol_sod_mcd_glc_lit_hin_qcu_prs_rom_ben_zul_wly_mol_chh_ita_mao_ger_xho_scr_dyu_bat_tha_owc_knd_fbf_tsn_tur_krd_por_aze_tsw_vie_heb_bem_yor_swa	0.0623901972152948	0.146929877659724	0.883505418340537
581	aeg_alb_zul_prs_amh_heb_sid_grk_aze_azi_tsn_sun_igb_nor_swe_bsq_bul_mlt_fbf_mnd_mcd_ben_dyu_lat_xho_arw_fin_dgb_swa_est_ctl_hau_geo_afr_fre_urd_mol_wly_gam_scr_hun_cic_mao_por_ind_jpn_knd_kor_pol_slo_ewe_guj_mly_pan_tig_bat_cnt_hin_bem_bos_amr_rus_ita_eng_ger_qcu_cze_svk_krd_akn_owc_spa_chh_ukr_jav_rom_moo_lit_bam_tag_tha_sod_tml_yor_ven_uzb_glc_dut_tur_ses_vie_anl_swt_lda_tsw	-0.587110280343492	-1.40097352639149	0.164550034320598
582	sod_rom_swt_eng_heb_mlt_amr_spa_tur_azi_zul_bat_ven_ukr_guj_bsq_hin_amh_tsw_mnd_glc_grk_yor_rus_lda_por_hun_bam_fbf_est_ita_owc_geo_swe_dut_ctl_ben_anl_chh_urd_fin_ewe_mao_scr_ind_jpn_knd_kor_lat_prs_dyu_fre_mly_mcd_tig_jav_cnt_afr_tsn_svk_aeg_bos_pan_bul_mol_qcu_pol_arw_lit_ses_gam_slo_sid_nor_tag_ger_xho_cze_igb_sun_tha_hau_tml_cic_moo_uzb_krd_alb_aze_dgb_vie_wly_akn_bem_swa	-0.202395756102754	-0.478060177766841	0.633729204104708
583	gam_spa_moo_ctl_amr_sod_mlt_afr_uzb_tur_zul_jav_bem_bos_svk_bsq_dut_hau_ses_cnt_bul_krd_igb_ger_fbf_rus_fin_tsn_yor_hun_lat_anl_geo_urd_lit_eng_ben_sid_heb_arw_est_xho_mao_pol_sun_jpn_knd_kor_rom_cze_dgb_pan_mly_ukr_chh_tag_mnd_ita_dyu_swe_tig_scr_mol_mcd_glc_qcu_nor_alb_hin_tsw_aeg_prs_owc_slo_ind_grk_swt_por_swa_bat_tha_amh_tml_bam_akn_azi_fre_guj_aze_ewe_vie_wly_cic_lda_ven	-0.32568215957539	-0.771280368705446	0.442496010686231
584	gam_ger_igb_cze_sid_hau_sod_urd_aze_azi_swt_mao_bam_lat_fre_bsq_alb_mlt_yor_cnt_ita_rom_akn_guj_xho_eng_fin_zul_dgb_hun_svk_anl_geo_prs_pol_bul_ctl_aeg_owc_pan_est_tsw_mly_grk_tag_jpn_tml_kor_rus_ukr_ses_hin_jav_glc_chh_bat_mnd_ben_moo_mcd_wly_nor_dut_lit_afr_qcu_bos_swe_mol_cic_heb_scr_amr_arw_sun_krd_lda_slo_ven_ind_tha_amh_knd_fbf_dyu_tur_por_spa_uzb_tsn_vie_tig_swa_ewe_bem	-0.290944783851648	-0.688813720629566	0.492655341962892
585	sid_pan_zul_scr_tig_aeg_sod_prs_uzb_azi_lda_ind_tsn_eng_arw_bsq_mcd_wly_dyu_mnd_krd_ger_bem_mol_ven_fre_fin_bam_dgb_hun_hin_anl_geo_guj_alb_bul_lat_mlt_chh_cze_est_cic_tag_rom_sun_jpn_knd_kor_pol_ita_fbf_bos_jav_svk_hau_bat_cnt_ukr_tsw_afr_amh_swe_por_glc_urd_qcu_spa_ben_slo_swa_gam_rus_amr_dut_mly_ctl_moo_lit_igb_mao_tha_heb_tml_swt_ewe_tur_grk_nor_aze_yor_vie_owc_xho_ses_akn	-0.481607364472483	-1.14412067736276	0.255509861199132
586	aeg_ben_igb_slo_chh_wly_hau_afr_aze_azi_fbf_mao_ven_ctl_pol_bsq_nor_owc_ewe_mnd_ukr_pan_lda_krd_zul_lit_fin_bam_akn_est_rus_mlt_geo_grk_guj_swe_cze_gam_anl_arw_hun_dgb_mly_alb_ind_jpn_knd_kor_urd_prs_xho_eng_jav_rom_amr_tag_cnt_scr_tsn_fre_sod_svk_por_hin_dut_qcu_ita_glc_bul_swt_tig_lat_heb_bos_bat_mcd_moo_mol_bem_sun_tha_sid_tml_cic_yor_tur_spa_ger_uzb_swa_vie_amh_tsw_dyu_ses	0.123213657199946	0.289825121941902	0.772595223715533
587	anl_scr_moo_urd_sod_tig_wly_ukr_uzb_tur_ven_tag_zul_pan_dut_bsq_ben_amh_bem_mnd_alb_spa_fbf_eng_igb_svk_fin_swt_yor_est_guj_chh_geo_ctl_bos_rom_cze_amr_hau_slo_hun_swa_mly_bul_mao_jpn_knd_kor_mcd_lat_bam_rus_bat_hin_gam_ind_cnt_glc_dgb_krd_sid_pol_afr_fre_ita_qcu_mol_grk_prs_tsw_heb_lit_mlt_nor_sun_arw_akn_ger_ewe_jav_tha_owc_tml_tsn_ses_azi_por_swe_aze_cic_vie_aeg_xho_dyu_lda	-0.469095757733402	-1.11511321856522	0.267675195119868
588	anl_por_tsn_pan_amr_mlt_hau_grk_tur_uzb_fbf_sun_ven_guj_krd_bsq_ben_chh_dgb_mnd_rus_ctl_bam_ita_moo_prs_est_igb_swa_fin_fre_aeg_geo_bos_lat_hin_slo_gam_sid_cze_hun_ewe_ind_alb_mly_jpn_tml_kor_afr_pol_zul_swe_jav_dut_heb_tag_cnt_arw_xho_ger_owc_ukr_rom_svk_scr_qcu_nor_spa_lit_akn_tig_mol_wly_eng_mao_glc_dyu_bul_yor_bat_tha_amh_knd_cic_swt_azi_urd_mcd_aze_tsw_vie_sod_bem_ses_lda	-0.306924892373864	-0.726496111841276	0.469359301763132
589	amr_nor_igb_ben_chh_mlt_hau_afr_azi_aze_dgb_jav_bem_pan_lit_bsq_fre_sid_fbf_cnt_bos_guj_bam_rom_tsw_ukr_hun_ven_zul_est_alb_sod_geo_pol_scr_arw_grk_amh_aeg_lat_fin_ewe_bat_hin_mly_jpn_knd_kor_spa_rus_swt_glc_sun_swe_gam_tag_mnd_prs_yor_slo_wly_mol_por_ita_svk_qcu_eng_dut_krd_moo_owc_cze_tig_urd_mao_ger_akn_bul_dyu_ind_tha_heb_tml_xho_tsn_uzb_ctl_mcd_tur_swa_vie_anl_cic_lda_ses	-1.0659180740378	-2.60466645569895	0.0107068156224034
590	mlt_hin_yor_prs_sod_sid_aeg_pol_uzb_aze_ven_tag_igb_spa_urd_bsq_alb_tig_lda_cnt_krd_ger_fbf_glc_bem_bos_hun_xho_dgb_est_grk_amr_geo_lat_arw_rom_fre_heb_wly_swe_fin_bam_mao_lit_mly_jpn_knd_kor_afr_rus_ewe_ita_ind_bul_chh_jav_mnd_dut_swt_eng_gam_mol_pan_ctl_ben_qcu_ukr_por_nor_tsw_owc_scr_amh_guj_sun_slo_cic_svk_moo_bat_tha_anl_tml_zul_swa_tur_mcd_cze_azi_akn_vie_hau_ses_tsn_dyu	-0.782815446041389	-1.88493838636431	0.0625606157255506
591	hau_por_tsn_lit_tig_owc_sod_glc_uzb_azi_swt_jav_tsw_eng_rus_bsq_mcd_anl_akn_cnt_ger_rom_lda_ita_cic_cze_fin_zul_yor_est_arw_amh_geo_fre_svk_bul_guj_wly_amr_grk_hun_dyu_sun_hin_mly_jpn_knd_kor_spa_ben_xho_mol_mao_swe_sid_bat_mnd_afr_bem_lat_heb_ctl_urd_slo_nor_qcu_dut_krd_pol_igb_aeg_bos_chh_prs_tag_ukr_ewe_scr_dgb_ind_tha_gam_tml_bam_ven_aze_pan_alb_tur_ses_vie_mlt_fbf_moo_swa	-0.0516610283491218	-0.121979737584262	0.903178256039546
592	sod_guj_dgb_ita_heb_amr_wly_eng_azi_aze_bam_sun_tsw_pol_glc_bsq_ben_mlt_ewe_cnt_krd_urd_moo_arw_dyu_lit_fin_ven_yor_hun_swe_anl_geo_bul_slo_grk_nor_amh_tig_mcd_est_fbf_tag_por_jav_jpn_tml_kor_mol_bos_bem_spa_bat_fre_aeg_mao_mnd_prs_zul_afr_owc_cze_ctl_rus_dut_qcu_rom_alb_ukr_lda_hau_lat_gam_hin_mly_svk_cic_pan_swt_ind_tha_chh_knd_swa_ses_uzb_scr_ger_tur_tsn_vie_sid_akn_xho_igb	0.277155582654993	0.652204199102375	0.515878218192399
593	anl_spa_lda_slo_sod_wly_heb_lit_azi_aze_yor_bat_ses_guj_por_bsq_eng_tig_ven_cnt_afr_grk_akn_arw_ewe_bul_hun_moo_fbf_fin_pan_mlt_geo_fre_rom_mol_ukr_aeg_amh_pol_est_tsn_mly_swe_sun_jpn_knd_kor_prs_rus_cic_lat_ind_cze_owc_mao_mnd_scr_tsw_glc_chh_ctl_ger_nor_alb_qcu_bos_mcd_ita_xho_gam_dut_sid_hin_tag_svk_dyu_krd_igb_jav_tha_hau_tml_swt_zul_uzb_ben_urd_tur_swa_vie_amr_bam_dgb_bem	-1.03734553033641	-2.53260901150038	0.012996979793523
594	aeg_ctl_yor_scr_chh_hau_heb_lit_aze_tur_lda_bat_ewe_krd_urd_bsq_lat_mlt_bam_cnt_ukr_bul_fbf_mcd_swa_spa_hun_dyu_zul_fin_alb_amr_geo_dut_nor_swe_ben_wly_gam_bos_est_tsw_mly_rom_mao_jpn_tml_kor_por_prs_igb_slo_sun_ita_amh_tag_mnd_ger_bem_pol_tig_guj_hin_svk_afr_qcu_eng_grk_cze_tsn_sod_mol_owc_glc_ind_arw_cic_pan_ven_jav_tha_sid_knd_xho_dgb_azi_rus_fre_uzb_ses_vie_anl_swt_akn_moo	-0.571355614080576	-1.36400483610274	0.175858166699375
595	mlt_guj_fbf_pol_chh_sid_wly_hin_aze_azi_igb_bat_swa_mol_ukr_bsq_svk_owc_tsw_cnt_cze_slo_dyu_ben_ven_eng_fin_akn_bam_est_rus_gam_geo_glc_swe_bul_nor_sod_tig_afr_hun_lda_tag_arw_mao_jpn_tml_kor_ger_dut_cic_prs_ind_bos_hau_jav_mnd_mcd_dgb_fre_aeg_krd_por_lit_ita_qcu_spa_lat_grk_swt_amr_scr_heb_urd_mly_rom_xho_ctl_ses_sun_tha_amh_knd_yor_tsn_tur_pan_alb_uzb_moo_vie_anl_zul_ewe_bem	0.23728688280909	0.560139533331694	0.576731073377016
596	amh_pan_igb_bos_anl_sod_chh_nor_aze_tur_xho_bat_dgb_glc_ben_bsq_bul_aeg_swa_cnt_rom_swe_bam_prs_ven_cze_hun_bem_swt_est_dut_gam_geo_scr_svk_mol_spa_mlt_tig_slo_fin_dyu_tag_rus_sun_jpn_tml_kor_arw_grk_cic_por_mly_ukr_heb_mao_mnd_urd_lda_pol_hau_mcd_fre_ctl_lit_qcu_alb_hin_ita_ses_amr_ger_wly_krd_ind_guj_ewe_eng_fbf_jav_tha_owc_knd_akn_tsn_azi_afr_lat_uzb_zul_vie_sid_yor_tsw_moo	0.721840428246604	1.71545188986768	0.0895923823409126
597	mlt_ukr_ewe_cze_chh_gam_amr_krd_uzb_azi_lda_bat_fbf_pol_rom_bsq_mol_aeg_dyu_cnt_urd_grk_akn_nor_ven_ben_hun_xho_ses_est_afr_sod_geo_glc_mcd_guj_prs_tig_amh_rus_fin_swa_sun_ger_ind_jpn_tml_kor_scr_swe_swt_ita_jav_slo_anl_mao_mnd_por_bam_spa_heb_eng_dut_pan_bul_qcu_hin_alb_fre_cic_sid_arw_hau_ctl_mly_svk_zul_lit_moo_tag_tha_wly_knd_yor_tsn_aze_lat_bos_tur_tsw_vie_owc_dgb_bem_igb	-0.625164782568115	-1.49370303515207	0.138638394706573
598	gam_lat_zul_ukr_sod_sid_amr_mcd_tur_uzb_xho_mao_swt_ben_prs_bsq_eng_hau_swa_cnt_guj_bos_tsn_pol_moo_pan_hun_akn_ewe_fin_svk_wly_geo_spa_grk_urd_rom_heb_anl_lit_est_lda_mly_bul_tag_jpn_knd_kor_ctl_swe_dgb_alb_bat_ger_amh_sun_mnd_glc_dyu_ita_aeg_fre_arw_scr_rus_qcu_por_hin_slo_bam_tig_cze_owc_mol_ind_nor_ses_afr_fbf_jav_tha_mlt_tml_ven_yor_aze_dut_krd_azi_cic_vie_chh_bem_tsw_igb	-0.256896058237494	-0.606851190570177	0.545428350436428
599	chh_mol_fbf_rom_sod_hau_gam_ben_aze_azi_lda_bat_ewe_prs_ger_bsq_ukr_aeg_ses_cnt_bos_lat_swa_spa_bam_nor_hun_tsn_bem_fin_urd_wly_geo_bul_svk_arw_rus_sid_tig_afr_est_ven_mao_hin_sun_jpn_tml_kor_dut_alb_dyu_fre_tag_eng_anl_ind_mnd_slo_dgb_cze_amh_krd_ctl_pol_glc_qcu_grk_mcd_lit_moo_owc_por_mlt_guj_jav_scr_yor_swe_swt_mly_tha_amr_knd_cic_xho_uzb_pan_ita_tur_tsw_vie_heb_zul_akn_igb	-0.697216177103222	-1.6721669632258	0.0978527032753749
600	heb_ctl_swt_pol_amh_owc_hau_spa_tur_azi_ses_mly_akn_mcd_bul_bsq_prs_sod_bem_cnt_ger_bos_zul_nor_cic_lat_hun_swa_dyu_fin_arw_mlt_geo_fre_guj_ukr_cze_sid_tig_svk_est_xho_jav_lit_ind_jpn_tml_kor_rom_eng_lda_mol_tag_swe_gam_bat_mnd_grk_yor_rus_aeg_ben_por_alb_urd_qcu_krd_afr_dut_fbf_anl_scr_amr_hin_mao_pan_tsn_slo_ewe_sun_tha_chh_knd_tsw_igb_aze_glc_ita_uzb_ven_vie_wly_dgb_bam_moo	-0.00524244858991768	-0.0123491209907581	0.990173530411679
601	chh_guj_ven_ger_sid_aeg_wly_swe_azi_uzb_dyu_tag_igb_ukr_dut_bsq_scr_heb_ses_mnd_ita_rus_xho_grk_tsn_spa_hun_cic_zul_fin_por_gam_geo_lat_hin_mol_bos_sod_anl_rom_est_lda_bat_afr_sun_jpn_tml_kor_lit_krd_swt_arw_mao_slo_mlt_jav_cnt_prs_fbf_alb_amh_pol_nor_eng_svk_qcu_cze_glc_ctl_yor_hau_pan_owc_mcd_mly_urd_akn_ben_bem_ind_tha_amr_knd_dgb_moo_tur_bul_fre_aze_tsw_vie_tig_ewe_swa_bam	-0.58541845557027	-1.39658040921381	0.165863948339626
602	tig_afr_ven_eng_wly_owc_chh_mol_uzb_azi_dgb_sun_igb_bul_krd_bsq_alb_anl_dyu_cnt_nor_prs_yor_svk_ewe_ita_fin_bam_akn_hun_fre_sod_geo_lat_pol_spa_por_gam_hau_glc_est_fbf_jav_scr_mly_jpn_tml_kor_ctl_urd_bem_bos_mao_dut_sid_bat_mnd_ben_cic_mcd_amh_grk_hin_rom_ger_qcu_ukr_guj_cze_zul_heb_lit_mlt_swe_tag_rus_lda_pan_swt_ind_tha_aeg_knd_tsw_swa_aze_slo_arw_tur_moo_vie_amr_xho_ses_tsn	0.0180408566738049	0.0424723426596008	0.966213213767832
603	anl_scr_bem_por_wly_amr_aeg_guj_uzb_aze_tsw_sun_bam_bos_fre_bsq_ben_sod_dyu_mnd_afr_mol_ven_svk_swt_ctl_fin_ewe_ses_est_spa_tig_geo_urd_swe_pol_glc_gam_chh_slo_hun_yor_bat_lit_mly_jpn_tml_kor_ger_eng_swa_bul_ind_lat_sid_mao_cnt_mcd_zul_prs_hau_arw_grk_krd_dut_qcu_cze_ita_nor_xho_heb_rus_owc_alb_tag_rom_dgb_ukr_igb_jav_tha_amh_knd_akn_cic_tur_pan_hin_azi_moo_vie_mlt_lda_tsn_fbf	0.29731545787815	0.700190104491335	0.485556528142338
604	owc_mcd_ven_swe_sod_amh_wly_fre_uzb_aze_moo_jav_dyu_rom_spa_bsq_nor_mlt_swa_mnd_arw_lit_zul_mol_ewe_glc_hun_igb_cic_fin_svk_tig_geo_grk_eng_afr_ita_anl_sid_pan_est_dgb_bat_bul_tag_jpn_tml_kor_por_slo_ses_ctl_sun_prs_hau_mao_cnt_krd_swt_guj_aeg_bos_hin_lat_alb_qcu_ben_pol_scr_bam_gam_cze_chh_rus_ind_dut_lda_ukr_tsn_mly_tha_heb_knd_bem_xho_azi_ger_urd_tur_akn_vie_amr_yor_fbf_tsw	-0.425886079954021	-1.01168484290786	0.314313680699046
605	amr_lit_fbf_fre_gam_mlt_heb_cze_aze_azi_ewe_ind_xho_swe_por_bsq_pol_anl_dyu_mnd_urd_alb_tsw_guj_zul_ger_est_akn_yor_hun_pan_sid_geo_bul_ita_hin_eng_aeg_sod_krd_fin_cic_mao_afr_sun_jpn_knd_kor_ctl_bos_swa_spa_mly_slo_amh_bat_cnt_arw_lda_lat_hau_ukr_glc_mol_dut_qcu_scr_nor_rus_tsn_chh_svk_tig_grk_jav_prs_ses_mcd_dgb_tag_tha_wly_tml_bam_swt_tur_rom_ben_uzb_igb_vie_owc_moo_bem_ven	-0.892162257404754	-2.16108734082551	0.0332573425242331
606	gam_mcd_yor_ger_aeg_hau_wly_bos_azi_tur_bam_jav_dyu_alb_lit_bsq_lat_heb_ses_cnt_krd_pan_moo_swe_zul_fre_fin_ven_swa_hun_scr_mlt_geo_ben_rus_rom_bul_chh_tig_slo_est_akn_sun_ctl_bat_jpn_tml_kor_glc_hin_tsw_prs_mly_spa_sid_tag_mnd_dut_cic_por_owc_guj_nor_mol_grk_qcu_afr_eng_cze_fbf_amr_pol_amh_svk_mao_arw_xho_ita_lda_ind_tha_anl_knd_igb_dgb_uzb_urd_ukr_aze_tsn_vie_sod_bem_ewe_swt	-0.443116075900068	-1.05417479933495	0.294533978922656
607	anl_guj_tsn_dut_heb_mlt_tig_eng_tur_aze_zul_bat_ewe_rus_arw_bsq_lit_gam_ven_cnt_ctl_svk_dyu_prs_bem_por_fin_tsw_swt_est_nor_chh_geo_spa_ukr_pol_bos_sod_amr_hin_hun_igb_ind_bul_sun_jpn_tml_kor_alb_ita_ses_urd_tag_glc_aeg_mly_mnd_slo_fbf_mol_amh_grk_swe_cze_rom_qcu_scr_ben_fre_moo_sid_pan_owc_mcd_jav_lat_akn_ger_bam_mao_tha_wly_knd_xho_swa_azi_afr_krd_uzb_dgb_vie_hau_cic_lda_yor	-0.366286535603315	-0.868050597724035	0.387601099778373
608	mlt_mcd_bem_lit_anl_aeg_amr_dut_aze_tur_lda_bat_moo_eng_scr_bsq_ukr_sod_ven_cnt_rus_lat_zul_krd_cic_glc_hun_swa_dgb_fin_afr_chh_geo_swe_fre_ger_pol_tig_gam_bos_est_ses_ind_mol_tag_jpn_knd_kor_guj_rom_bam_svk_sun_alb_sid_jav_mnd_ita_dyu_hin_heb_cze_grk_urd_bul_qcu_ben_arw_spa_tsn_hau_por_wly_slo_mao_ctl_igb_prs_swt_mly_tha_amh_tml_akn_yor_azi_pan_nor_uzb_tsw_vie_owc_ewe_fbf_xho	-0.499684264770639	-1.18922872244188	0.237377176853016
609	amh_prs_yor_slo_owc_mlt_chh_nor_aze_tur_ven_mly_swa_scr_mcd_bsq_arw_amr_ses_cnt_por_swe_moo_guj_tsw_pan_hun_zul_cic_fin_rom_tig_geo_eng_alb_fre_bos_wly_anl_lit_est_igb_ind_grk_sun_jpn_knd_kor_pol_hin_lda_ctl_mao_rus_heb_jav_mnd_cze_akn_krd_sod_ita_svk_dut_ukr_qcu_ger_bul_spa_ewe_gam_mol_hau_afr_tag_glc_bem_lat_xho_bat_tha_sid_tml_dyu_dgb_azi_ben_urd_uzb_bam_vie_aeg_swt_fbf_tsn	0.0949526214419301	0.223450354186278	0.823675115973783
610	sod_lit_tsn_fre_sid_gam_hau_pol_tur_azi_yor_jav_igb_por_ukr_bsq_mol_tig_fbf_cnt_spa_ben_ewe_prs_cic_guj_fin_ven_xho_hun_hin_amh_geo_rom_urd_lat_eng_anl_heb_cze_est_lda_bat_mcd_ind_jpn_knd_kor_ctl_nor_moo_afr_mly_svk_owc_sun_mnd_grk_akn_slo_amr_bul_rus_ger_arw_qcu_pan_glc_ita_dyu_wly_bos_aeg_dut_mao_scr_swt_swe_dgb_tag_tha_chh_tml_tsw_ses_aze_krd_alb_uzb_swa_vie_mlt_bam_bem_zul	-0.620136093738352	-1.48344156217762	0.14133830343031
611	amh_prs_bam_ctl_mlt_gam_aeg_ben_uzb_azi_yor_sun_lda_pol_arw_bsq_spa_anl_ewe_cnt_lat_afr_igb_svk_akn_nor_est_dgb_dyu_hun_cze_owc_geo_por_rom_krd_guj_wly_sod_alb_fin_tsn_mao_pan_mly_jpn_tml_kor_ita_mcd_tsw_grk_jav_hin_tig_tag_mnd_fre_swa_scr_chh_bul_lit_bos_glc_qcu_dut_urd_mol_xho_amr_swe_heb_ger_ind_ukr_ven_rus_cic_bat_tha_sid_knd_swt_fbf_tur_eng_slo_aze_moo_vie_hau_ses_zul_bem	0.0912194897653763	0.214762273539767	0.830422898384671
612	aeg_bul_ses_ita_heb_anl_chh_afr_tur_azi_ven_bat_ewe_bos_scr_bsq_urd_hau_cic_mnd_svk_ben_lda_arw_tsw_lat_est_akn_zul_fin_cze_wly_geo_lit_grk_glc_spa_mlt_tig_mcd_hun_xho_jav_ukr_ind_jpn_knd_kor_fre_por_dgb_eng_sun_hin_gam_tag_cnt_ctl_bem_pan_sod_mol_slo_dut_prs_qcu_swe_krd_alb_tsn_owc_guj_amh_ger_mao_nor_moo_rus_igb_mly_tha_sid_tml_swa_yor_aze_pol_rom_uzb_dyu_vie_amr_fbf_swt_bam	0.0414320650858289	0.0975788700650167	0.922476696873627
613	sid_ger_akn_ctl_gam_tig_amr_rom_tur_aze_dgb_mao_bam_grk_glc_bsq_rus_anl_cic_mnd_mol_ben_igb_krd_ses_ukr_hun_ewe_xho_fin_dut_owc_geo_por_guj_slo_ita_sod_chh_bos_est_ven_ind_fre_tag_jpn_knd_kor_arw_svk_dyu_spa_mly_pol_mlt_jav_cnt_lit_tsw_nor_aeg_eng_prs_pan_bul_qcu_swe_hin_alb_lda_wly_lat_amh_afr_bat_urd_swa_cze_bem_sun_tha_heb_tml_moo_zul_azi_mcd_scr_uzb_fbf_vie_hau_swt_tsn_yor	-0.260941609036328	-0.616761607617506	0.538898930263748
614	gam_ben_cic_spa_aeg_sid_hau_krd_aze_tur_akn_jav_lda_ger_guj_bsq_grk_heb_tsw_cnt_ctl_prs_yor_pan_moo_mcd_hun_ses_dyu_fin_glc_amh_geo_hin_rom_lit_dut_mlt_chh_por_est_swt_ind_afr_mao_jpn_tml_kor_urd_bos_bam_eng_sun_bul_wly_tag_mnd_cze_fbf_fre_anl_nor_scr_ita_mol_qcu_rus_alb_pol_tsn_sod_arw_tig_swe_mly_slo_zul_ukr_dgb_bat_tha_owc_knd_swa_bem_azi_svk_lat_uzb_igb_vie_amr_ven_ewe_xho	0.185685560609435	0.437516660926588	0.662751070704349
615	amh_alb_yor_afr_gam_amr_wly_lit_uzb_aze_igb_tag_bam_por_ctl_bsq_ben_tig_lda_cnt_pol_mol_moo_swe_tsw_nor_hun_swt_fbf_fin_rom_hau_geo_mcd_krd_pan_urd_sod_sid_bul_est_akn_mly_glc_mao_jpn_knd_kor_hin_prs_swa_ger_ind_slo_owc_sun_mnd_spa_ses_cze_chh_eng_ukr_ita_rus_qcu_svk_scr_dut_tsn_aeg_bos_heb_fre_jav_lat_bem_grk_ewe_bat_tha_anl_tml_ven_dyu_azi_arw_guj_tur_dgb_vie_mlt_cic_xho_zul	0.192917615796583	0.453928654417266	0.65093774093385
616	amr_ukr_swa_bul_mlt_hau_aeg_rus_uzb_tur_zul_mly_tsw_slo_rom_bsq_eng_gam_bam_cnt_urd_alb_dyu_spa_bem_afr_hun_tsn_ven_fin_lit_tig_geo_arw_guj_svk_hin_wly_sid_ben_est_cic_bat_ger_sun_jpn_tml_kor_grk_prs_igb_glc_tag_scr_heb_mao_mnd_dut_yor_por_sod_pan_fre_lat_cze_qcu_krd_nor_pol_fbf_amh_mol_owc_ctl_jav_bos_dgb_ita_akn_ind_tha_anl_knd_ses_swt_azi_swe_mcd_aze_lda_vie_chh_ewe_xho_moo	-0.166476932123348	-0.392562543092463	0.695540903513995
617	hau_pan_yor_grk_heb_wly_sid_scr_azi_tur_dyu_sun_igb_urd_prs_bsq_arw_gam_zul_cnt_swe_fre_tsn_ctl_bem_ben_fin_dgb_ewe_est_dut_anl_geo_ita_afr_glc_bul_amh_aeg_alb_hun_tsw_tag_rus_mao_jpn_knd_kor_lat_bos_bam_hin_mly_ger_chh_ind_mnd_cze_cic_mcd_tig_svk_ukr_mol_por_qcu_slo_spa_krd_lda_owc_eng_sod_nor_jav_rom_ven_guj_swa_bat_tha_amr_tml_akn_swt_uzb_pol_lit_aze_ses_vie_mlt_xho_fbf_moo	-0.847745514326113	-2.05021340871713	0.0431583045524329
618	aeg_arw_zul_eng_amr_wly_heb_alb_tur_uzb_akn_mao_bam_ger_grk_bsq_lat_chh_moo_cnt_urd_prs_dyu_cze_swa_swe_hun_ewe_cic_fin_mcd_mlt_geo_hin_ben_mol_afr_gam_hau_ukr_est_ven_bat_spa_sun_jpn_tml_kor_nor_pol_swt_ctl_mly_rom_owc_tag_mnd_guj_tsn_lit_sod_slo_pan_bul_rus_qcu_scr_bos_krd_yor_sid_por_tig_fre_jav_ita_tsw_dut_ses_ind_tha_anl_knd_dgb_fbf_aze_svk_glc_azi_bem_vie_amh_igb_lda_xho	-0.43278532337343	-1.02725505021282	0.306964811293414
619	heb_glc_ven_pol_aeg_chh_mlt_swe_uzb_tur_swt_jav_yor_rus_scr_bsq_krd_wly_dyu_cnt_ita_fre_moo_ukr_igb_rom_fin_fbf_xho_est_prs_amr_geo_eng_svk_bul_ger_tig_gam_nor_hun_ewe_mly_ben_tag_jpn_tml_kor_bos_afr_tsn_slo_mao_ctl_amh_ind_mnd_mcd_akn_hin_hau_lit_arw_lat_guj_qcu_dut_urd_mol_cic_anl_pan_sod_grk_sun_alb_lda_por_bem_bat_tha_sid_knd_zul_ses_azi_spa_cze_aze_dgb_vie_owc_swa_bam_tsw	0.481677619996772	1.13658892826541	0.258630397776459
620	aeg_ukr_moo_ben_tig_amr_amh_mcd_azi_tur_tsw_mly_tsn_hin_prs_bsq_pol_gam_fbf_mnd_swe_ctl_swa_slo_bam_pan_fin_ven_yor_hun_krd_wly_geo_afr_ger_cze_ita_anl_hau_lit_est_akn_tag_alb_sun_jpn_knd_kor_bos_urd_ses_rus_mao_mol_chh_ind_cnt_dut_dyu_scr_sid_glc_guj_grk_nor_qcu_por_arw_eng_lda_sod_lat_mlt_svk_jav_rom_zul_bul_xho_bat_tha_owc_tml_bem_dgb_aze_fre_spa_uzb_cic_vie_heb_ewe_igb_swt	-0.549103051216313	-1.30843973704823	0.193948671232974
621	hau_lat_dyu_bul_owc_anl_sid_swe_tur_uzb_cic_tag_lda_krd_spa_bsq_urd_heb_akn_cnt_alb_guj_bem_por_fbf_afr_est_bam_swa_hun_arw_amh_geo_ukr_svk_fre_slo_mlt_sod_ger_fin_tsn_jav_grk_bat_jpn_tml_kor_bos_prs_xho_rom_sun_cze_tig_mly_mnd_dut_swt_glc_amr_mol_ben_nor_pan_qcu_ita_ctl_scr_yor_aeg_mcd_wly_eng_ind_rus_tsw_hin_ven_mao_tha_chh_knd_zul_igb_azi_lit_pol_aze_dgb_vie_gam_ewe_ses_moo	-0.355249535506824	-0.841170434255168	0.402410129326031
622	amh_grk_lda_glc_heb_sid_amr_pol_uzb_azi_swa_jav_fbf_ita_swe_bsq_prs_chh_dyu_cnt_dut_slo_ses_rom_dgb_eng_fin_akn_moo_hun_spa_hau_geo_urd_ger_lat_ukr_owc_wly_rus_est_igb_sun_bul_ind_jpn_tml_kor_guj_ben_ewe_bos_mao_nor_anl_mly_mnd_afr_zul_hin_gam_svk_fre_krd_mol_qcu_mcd_alb_pan_bem_sod_cze_tig_ctl_bat_arw_ven_scr_swt_tag_tha_aeg_knd_xho_tsn_aze_por_lit_tur_tsw_vie_mlt_cic_bam_yor	-0.250103921006528	-0.590672832671469	0.556172387125424
623	sod_spa_lda_mcd_chh_sid_gam_alb_aze_tur_ven_mao_bam_grk_eng_bsq_bos_anl_bem_cnt_slo_ctl_dyu_ger_akn_afr_fin_ewe_moo_hun_lit_tig_geo_nor_prs_guj_mol_hau_heb_svk_est_zul_jav_ita_ind_jpn_tml_kor_ben_pol_tsw_arw_mly_scr_aeg_sun_mnd_urd_fbf_krd_mlt_bul_swe_por_glc_qcu_hin_fre_rom_igb_amh_lat_wly_ukr_bat_pan_dgb_dut_swa_tag_tha_amr_knd_swt_yor_azi_rus_cze_uzb_ses_vie_owc_tsn_xho_cic	-0.255602240703959	-0.604048134428433	0.547282339037215
624	owc_bul_dgb_lat_tig_amr_anl_urd_tur_azi_bem_ind_fbf_ctl_ben_bsq_grk_amh_akn_mnd_eng_krd_zul_por_tsw_fre_hun_bam_ewe_est_ita_hau_geo_svk_alb_ger_rus_aeg_sod_pol_fin_tsn_sun_ukr_tag_jpn_knd_kor_cze_slo_swa_pan_mao_prs_heb_jav_cnt_arw_lda_scr_gam_afr_lit_glc_mcd_qcu_rom_dut_mol_cic_mlt_swe_wly_hin_mly_nor_xho_spa_ven_bat_tha_chh_tml_ses_swt_aze_guj_bos_uzb_dyu_vie_sid_yor_igb_moo	-0.355540113483054	-0.842487557126377	0.401676550492236
625	hau_eng_fbf_spa_sid_wly_aeg_scr_aze_azi_moo_tag_dyu_urd_mcd_bsq_pan_amr_dgb_mnd_dut_arw_bem_slo_xho_glc_fin_zul_akn_hun_guj_tig_geo_ukr_ita_prs_svk_amh_anl_por_est_tsn_ind_pol_jav_jpn_tml_kor_hin_afr_cic_swe_mly_grk_gam_mao_cnt_fre_ses_cze_owc_rus_bul_krd_mol_qcu_nor_ctl_lat_swt_mlt_alb_sod_bos_sun_rom_swa_ben_bam_bat_tha_heb_knd_ven_tsw_uzb_ger_lit_tur_igb_vie_chh_ewe_yor_lda	-0.533586918464319	-1.27004711577252	0.207236325414699
626	wly_arw_bam_prs_chh_heb_amr_ctl_aze_uzb_cic_ind_tsw_ben_ita_bsq_lat_owc_dyu_mnd_fre_afr_yor_rus_ses_mcd_hun_bem_tsn_est_ger_amh_geo_bos_svk_nor_alb_hau_anl_urd_fin_fbf_tag_hin_mly_jpn_knd_kor_dut_spa_akn_eng_jav_krd_sod_bat_cnt_scr_zul_rom_mlt_grk_swe_guj_pan_qcu_cze_bul_pol_moo_tig_lit_sid_por_sun_glc_ven_mol_igb_mao_tha_gam_tml_xho_dgb_azi_ukr_slo_tur_swa_vie_aeg_swt_lda_ewe	-0.710267438656604	-1.70363235159653	0.0917892616954668
627	tig_dut_ses_pan_chh_owc_gam_bul_tur_aze_moo_jav_xho_mol_eng_bsq_ukr_mlt_akn_mnd_afr_scr_cic_swe_dyu_spa_est_bem_lda_hun_ger_sid_geo_arw_grk_ben_prs_amr_aeg_lit_fin_swt_bat_rus_ind_jpn_tml_kor_ctl_krd_dgb_svk_mao_rom_anl_mly_cnt_alb_tsw_pol_heb_fre_urd_por_guj_qcu_ita_cze_slo_fbf_amh_hin_sod_nor_sun_bos_bam_mcd_igb_tag_tha_wly_knd_swa_yor_azi_glc_lat_uzb_zul_vie_hau_ewe_ven_tsn	-0.283643245849592	-0.670657766239253	0.504100714960329
628	heb_hin_yor_lat_owc_aeg_mlt_prs_azi_tur_dyu_bat_tsn_grk_ben_bsq_svk_wly_akn_mnd_bos_krd_bem_scr_swt_pan_hun_lda_bam_fin_ukr_anl_geo_afr_pol_cze_arw_chh_sid_fre_est_fbf_mao_alb_sun_jpn_knd_kor_mcd_ita_swa_urd_jav_nor_hau_tag_cnt_lit_igb_spa_amh_guj_dut_ger_ctl_qcu_mol_rus_swe_xho_sod_slo_gam_glc_ind_bul_moo_eng_dgb_mly_tha_tig_tml_ewe_cic_uzb_por_rom_aze_tsw_vie_amr_ses_ven_zul	-0.780935524814364	-1.88035237841769	0.0631897503965499
629	sid_bos_bam_hin_anl_amh_owc_cze_aze_azi_swt_mao_dyu_swe_pol_bsq_ukr_gam_fbf_mnd_scr_nor_zul_ctl_ewe_ben_est_ven_lda_fin_rom_aeg_geo_eng_lat_krd_prs_tig_sod_ger_hun_tsn_tag_afr_mly_jpn_tml_kor_slo_dut_xho_urd_ind_svk_amr_sun_cnt_grk_igb_spa_chh_arw_glc_ita_fre_qcu_mol_lit_pan_akn_heb_por_wly_bul_bat_alb_yor_rus_bem_jav_tha_hau_knd_cic_tsw_tur_mcd_guj_uzb_swa_vie_mlt_ses_dgb_moo	0.111816677976799	0.26324093470372	0.792947223953527
630	owc_rom_bem_fre_aeg_sod_hau_prs_tur_aze_ses_sun_xho_bul_dut_bsq_glc_amr_swt_cnt_alb_guj_dyu_hin_dgb_por_hun_akn_moo_est_lit_chh_geo_pol_slo_spa_eng_amh_sid_rus_fin_igb_ind_scr_mao_jpn_knd_kor_cze_pan_ven_urd_mly_mcd_wly_jav_mnd_ben_ewe_grk_tig_lat_afr_svk_bos_qcu_mol_ukr_swe_lda_gam_nor_anl_arw_bat_ita_yor_krd_fbf_tag_tha_heb_tml_zul_tsw_uzb_ger_ctl_azi_cic_vie_mlt_swa_tsn_bam	0.0657019339397065	0.154506355084782	0.877545314900768
631	hau_lit_xho_krd_anl_sid_mlt_afr_aze_tur_bam_mly_tsn_scr_svk_bsq_mcd_sod_cic_cnt_pol_rus_dyu_hin_swa_guj_est_tsw_swt_hun_grk_chh_geo_rom_ben_nor_swe_aeg_owc_ita_fin_fbf_tag_lat_jav_jpn_tml_kor_prs_dut_ven_cze_mao_ctl_amr_bat_mnd_pan_moo_por_wly_slo_bos_eng_arw_qcu_ukr_spa_fre_yor_amh_alb_gam_bul_ind_mol_bem_glc_igb_sun_tha_heb_knd_akn_ewe_uzb_urd_ger_azi_lda_vie_tig_zul_ses_dgb	-0.48905217486251	-1.16441471672817	0.247234344752897
632	chh_glc_ven_lat_gam_mlt_wly_swe_tur_uzb_ses_ind_swa_ben_bos_bsq_dut_owc_xho_cnt_mol_fre_swt_slo_tsw_eng_fin_igb_bam_hun_ger_aeg_geo_nor_prs_rus_pol_sod_tig_alb_est_fbf_mao_rom_sun_jpn_knd_kor_guj_arw_tsn_ctl_tag_krd_amh_jav_mnd_afr_dyu_mcd_heb_svk_cze_scr_hin_qcu_por_pan_urd_moo_hau_bul_sid_grk_mly_spa_ewe_ita_cic_bat_tha_anl_tml_yor_lda_azi_lit_ukr_aze_dgb_vie_amr_bem_akn_zul	-0.549766679719688	-1.31588031886325	0.19144867517036
633	amr_krd_bem_swe_heb_amh_wly_dut_aze_azi_bam_jav_dgb_spa_ben_bsq_arw_anl_ven_cnt_hin_por_swt_ctl_akn_scr_hun_ses_zul_est_pol_tig_geo_fre_mol_pan_glc_gam_aeg_ger_fin_swa_sun_mcd_ind_jpn_knd_kor_nor_ita_tsw_bos_tag_slo_chh_bat_mnd_ukr_moo_alb_mlt_svk_eng_afr_urd_qcu_grk_prs_cze_dyu_sid_rom_sod_lat_mly_rus_ewe_bul_fbf_mao_tha_hau_tml_xho_cic_uzb_lit_guj_tur_lda_vie_owc_igb_yor_tsn	-0.978539023242695	-2.37724164542814	0.0194905693852836
634	owc_afr_moo_alb_sod_sid_aeg_glc_tur_aze_ven_mly_ewe_nor_mol_bsq_bos_tig_zul_cnt_ukr_lit_ses_dut_tsw_guj_fin_fbf_bem_hun_swe_heb_geo_krd_arw_ger_pan_amr_mlt_cze_est_xho_bat_bul_mao_jpn_tml_kor_mcd_pol_swa_scr_ind_ita_amh_sun_mnd_rom_swt_por_chh_svk_ben_lat_prs_qcu_fre_slo_grk_lda_wly_eng_hau_hin_jav_urd_igb_rus_tsn_tag_tha_anl_knd_akn_yor_azi_spa_ctl_uzb_dgb_vie_gam_bam_cic_dyu	-0.307086120039746	-0.726654777767174	0.469262537124859
635	hau_dut_zul_ctl_sod_amr_heb_urd_aze_azi_igb_jav_yor_slo_alb_bsq_eng_sid_xho_mnd_afr_svk_ven_ben_bem_guj_fin_ewe_moo_hun_hin_gam_geo_lit_grk_rom_bul_anl_owc_nor_est_swa_ind_pol_tag_jpn_tml_kor_glc_rus_fbf_bos_mly_pan_aeg_sun_cnt_mcd_lda_cze_mlt_ita_spa_ukr_swe_qcu_mol_scr_arw_cic_wly_ger_chh_fre_bat_krd_swt_por_dgb_mao_tha_amh_knd_akn_tsw_tur_lat_prs_uzb_dyu_vie_tig_tsn_bam_ses	-0.380982537681469	-0.903908010380277	0.368379681163715
636	wly_eng_zul_cze_anl_owc_mlt_fre_tur_aze_swt_sun_dyu_prs_arw_bsq_ita_hau_bem_mnd_dut_rus_ven_swe_yor_nor_fin_dgb_moo_est_urd_aeg_geo_ukr_hin_afr_pol_heb_chh_svk_hun_xho_jav_pan_bat_jpn_knd_kor_rom_ger_tsw_bos_tag_krd_sid_ind_cnt_guj_ses_grk_gam_mcd_lat_scr_ben_qcu_lit_ctl_glc_igb_sod_alb_amh_mol_mly_por_akn_bul_tsn_mao_tha_tig_tml_ewe_lda_azi_slo_spa_uzb_swa_vie_amr_cic_bam_fbf	-0.256462885319576	-0.607107876820925	0.54525873223572
637	owc_bos_akn_ger_wly_mlt_gam_arw_azi_uzb_ven_mao_dgb_prs_bul_bsq_por_aeg_bem_mnd_nor_alb_fbf_mol_lda_slo_est_yor_swt_fin_pol_tig_geo_grk_ukr_afr_fre_anl_hau_rom_hun_swa_mly_krd_ind_jpn_tml_kor_mcd_ita_bam_lit_sun_dut_heb_tag_cnt_cze_ses_spa_sid_glc_pan_swe_rus_qcu_ben_urd_guj_tsn_amr_eng_chh_hin_jav_scr_dyu_svk_zul_bat_tha_sod_knd_xho_moo_tur_ctl_lat_aze_ewe_vie_amh_tsw_igb_cic	-0.0984018483233504	-0.231807790476553	0.817196605102677
638	amh_slo_xho_lit_tig_sod_owc_bul_azi_uzb_ven_mao_igb_rus_ger_bsq_prs_aeg_bam_mnd_ukr_bos_swa_glc_dyu_krd_hun_tsw_swt_fin_guj_wly_geo_por_ben_hin_scr_heb_sid_pol_est_fbf_sun_pan_bat_jpn_tml_kor_nor_swe_lda_grk_jav_lat_gam_ind_cnt_ctl_cic_afr_hau_eng_mcd_fre_alb_qcu_dut_cze_mol_ses_amr_svk_chh_ita_mly_spa_ewe_arw_tsn_tag_tha_anl_knd_yor_moo_tur_rom_urd_aze_bem_vie_mlt_akn_zul_dgb	-0.715282538800302	-1.71439449325406	0.0897871505280332
639	gam_por_tsn_krd_mlt_anl_amh_ctl_aze_tur_dgb_sun_moo_bos_prs_bsq_ger_tig_swt_cnt_glc_bul_ses_arw_tsw_lit_hun_cic_igb_fin_guj_sod_geo_rom_ita_scr_dut_owc_chh_mol_est_swa_bat_pol_mao_jpn_knd_kor_fre_cze_bem_hin_ind_spa_wly_jav_mnd_slo_bam_swe_amr_ben_ukr_lat_afr_qcu_urd_nor_alb_lda_aeg_pan_heb_grk_mly_eng_akn_svk_fbf_tag_tha_sid_tml_ewe_yor_azi_mcd_rus_uzb_xho_vie_hau_ven_zul_dyu	0.543847003244601	1.28580518971602	0.201703408500184
640	aeg_rom_moo_hin_tig_wly_gam_rus_azi_tur_ses_tag_tsn_svk_mcd_bsq_ukr_amh_fbf_mnd_alb_ita_tsw_arw_akn_mol_fin_cic_bam_est_ben_sod_geo_lat_guj_ger_pan_chh_mlt_nor_hun_ven_jav_por_mly_jpn_knd_kor_eng_grk_dyu_bul_sun_glc_amr_ind_cnt_fre_swa_swe_hau_prs_bos_slo_spa_qcu_lit_afr_urd_igb_heb_cze_sid_dut_mao_ctl_lda_scr_yor_bat_tha_anl_tml_xho_zul_aze_krd_pol_uzb_bem_vie_owc_dgb_ewe_swt	0.124583715401206	0.293164025928322	0.770049943004899
641	wly_eng_yor_dut_gam_amr_anl_krd_aze_azi_moo_sun_cic_bul_alb_bsq_lat_chh_tsw_mnd_glc_urd_ewe_spa_ses_afr_est_ven_swa_hun_arw_sid_geo_fre_hin_por_cze_hau_amh_swe_fin_swt_mao_mcd_jav_jpn_tml_kor_mol_ctl_fbf_bos_ind_pol_tig_tag_cnt_prs_bem_ita_mlt_svk_rom_ukr_pan_qcu_lit_nor_grk_dyu_aeg_ger_sod_guj_bat_slo_xho_ben_tsn_mly_tha_owc_knd_igb_bam_uzb_scr_rus_tur_zul_vie_heb_dgb_lda_akn	-0.814485027106442	-1.96613000441893	0.0522655933451917
642	amr_ita_dgb_grk_mlt_sod_gam_cze_aze_uzb_tsw_bat_moo_ger_lit_bsq_pol_owc_xho_mnd_ukr_eng_igb_mcd_akn_alb_fin_dyu_ven_est_ctl_amh_geo_glc_lat_prs_scr_heb_aeg_spa_hun_swt_sun_nor_jav_jpn_tml_kor_guj_urd_lda_mol_mly_hin_tig_tag_cnt_bul_bam_swe_sid_krd_fre_dut_rom_qcu_arw_ben_afr_ses_anl_bos_wly_por_ind_pan_fbf_rus_tsn_mao_tha_chh_knd_yor_ewe_azi_svk_slo_tur_bem_vie_hau_cic_zul_swa	-0.204300423739018	-0.482758936963162	0.630401357981348
643	hau_krd_ses_alb_sid_heb_tig_ger_uzb_aze_fbf_tag_dyu_swe_rom_bsq_afr_amh_ewe_cnt_ita_spa_ven_scr_igb_dut_fin_cic_akn_hun_pol_anl_geo_ctl_mcd_grk_lat_wly_gam_prs_est_swa_sun_pan_mao_jpn_tml_kor_bul_mol_zul_bos_jav_por_owc_mly_mnd_slo_tsn_ukr_sod_urd_ben_rus_fre_qcu_lit_cze_arw_lda_aeg_hin_chh_eng_ind_svk_swt_glc_tsw_bat_tha_amr_knd_xho_bam_tur_guj_nor_azi_dgb_vie_mlt_yor_bem_moo	-0.530065457538121	-1.2622636460355	0.210010170326599
644	sid_guj_zul_lat_gam_mlt_hau_ben_uzb_azi_tsw_jav_xho_lit_ukr_bsq_nor_heb_dgb_cnt_slo_ctl_ewe_rus_ses_eng_fin_bem_yor_est_grk_tig_geo_bos_dut_arw_hin_owc_amh_afr_hun_ven_sun_mcd_bat_jpn_tml_kor_swe_fre_swa_ita_tag_krd_amr_ind_mnd_glc_bam_ger_wly_bul_prs_por_scr_qcu_mol_svk_rom_swt_anl_cze_chh_spa_mao_pan_akn_pol_lda_mly_tha_aeg_knd_tsn_moo_aze_alb_urd_tur_cic_vie_sod_fbf_dyu_igb	-0.41458150478783	-0.983083454418376	0.328117015993798
645	amh_dut_akn_fre_wly_sod_sid_pol_aze_tur_bam_tag_ewe_ita_cze_bsq_ben_chh_swt_mnd_pan_svk_yor_prs_tsw_urd_est_bem_dgb_fin_slo_anl_geo_grk_ukr_alb_lit_gam_amr_afr_hun_lda_mao_por_bat_jpn_tml_kor_mol_bul_swa_glc_ind_nor_mlt_jav_cnt_krd_cic_bos_owc_hin_scr_eng_spa_qcu_guj_lat_arw_xho_heb_swe_aeg_mcd_mly_rom_igb_rus_ven_sun_tha_tig_knd_dyu_ses_uzb_ger_ctl_azi_zul_vie_hau_tsn_moo_fbf	0.315255506734479	0.743446714195224	0.45908534095058
646	hau_pol_tsw_mcd_wly_sod_amh_por_aze_uzb_lda_mao_ven_afr_ita_bsq_slo_tig_dgb_mnd_krd_glc_swa_ger_xho_cze_hun_igb_ewe_est_ctl_mlt_geo_rom_swe_prs_spa_chh_aeg_scr_fin_bem_jav_nor_sun_jpn_tml_kor_dut_lit_akn_eng_tag_urd_owc_ind_cnt_pan_fbf_bos_amr_grk_fre_lat_arw_qcu_bul_svk_mol_swt_anl_hin_sid_alb_mly_ben_yor_ukr_tsn_bat_tha_heb_knd_moo_dyu_azi_rus_guj_tur_cic_vie_gam_zul_bam_ses	-0.352211625078595	-0.834152863621527	0.406332346621571
647	sod_ger_yor_arw_tig_amr_wly_ctl_uzb_azi_zul_sun_tsw_grk_afr_bsq_glc_amh_bem_mnd_bul_bos_dgb_guj_swa_prs_fin_igb_cic_hun_urd_anl_geo_mcd_nor_hin_lat_aeg_heb_ita_est_swt_ind_mol_jav_jpn_tml_kor_fre_alb_fbf_rom_bat_por_sid_tag_cnt_eng_ven_cze_owc_svk_pol_pan_krd_qcu_slo_lit_scr_akn_hau_spa_chh_dut_mao_rus_moo_ukr_lda_mly_tha_mlt_knd_xho_ewe_aze_ben_swe_tur_ses_vie_gam_tsn_dyu_bam	-0.737814561177073	-1.77291447174734	0.0795169823747853
648	owc_glc_akn_slo_mlt_anl_chh_cze_tur_azi_lda_sun_ewe_lit_mol_bsq_dut_gam_ses_cnt_fre_hin_xho_ctl_moo_pan_fin_ven_fbf_hun_bul_tig_geo_bos_por_alb_lat_amr_amh_eng_est_swa_ind_spa_bat_jpn_knd_kor_nor_swe_dyu_scr_jav_svk_aeg_mly_mnd_ita_swt_pol_sid_afr_arw_urd_prs_qcu_ukr_guj_krd_zul_hau_ben_wly_rom_tag_rus_tsw_mcd_cic_mao_tha_sod_tml_bem_igb_uzb_ger_grk_aze_dgb_vie_heb_yor_tsn_bam	-0.481212785784026	-1.14488355386985	0.255195277428334
649	mlt_ben_lda_lit_anl_amh_owc_grk_aze_azi_yor_tag_ses_ita_arw_bsq_bos_chh_bem_cnt_ukr_fre_tsw_mcd_fbf_hin_est_zul_dgb_fin_cze_gam_geo_ctl_pan_rus_krd_tig_sod_swe_hun_moo_bat_eng_mao_jpn_tml_kor_ger_nor_igb_spa_ind_scr_aeg_mly_mnd_bul_swt_mol_amr_dut_slo_glc_guj_qcu_por_alb_pol_akn_wly_afr_sid_lat_sun_rom_tsn_urd_ven_jav_tha_heb_knd_xho_bam_tur_prs_svk_uzb_cic_vie_hau_swa_dyu_ewe	0.322170414445865	0.758146300099276	0.450280359773862
650	mlt_bul_moo_urd_sid_hau_owc_eng_tur_azi_ewe_bat_swt_ita_lat_bsq_swe_amr_swa_cnt_ger_bos_fbf_grk_xho_fre_est_ses_lda_fin_guj_chh_geo_por_spa_mol_scr_heb_gam_alb_hun_igb_mly_svk_ind_jpn_tml_kor_cze_afr_bam_ukr_sun_mcd_anl_mao_mnd_rus_dgb_glc_aeg_ctl_lit_krd_dut_qcu_arw_pan_rom_akn_amh_ben_wly_prs_jav_slo_zul_pol_tsw_tag_tha_tig_knd_ven_dyu_uzb_hin_nor_aze_yor_vie_sod_cic_bem_tsn	-0.309018976159731	-0.731186412992585	0.46650359333288
651	sod_swe_lda_svk_sid_owc_gam_slo_tur_azi_zul_ind_ses_rus_bul_bsq_cze_wly_yor_cnt_krd_alb_akn_grk_ewe_urd_est_bam_igb_fin_ctl_amh_geo_pan_spa_ben_ukr_tig_heb_por_hun_dgb_tag_pol_mly_jpn_tml_kor_rom_bos_tsw_mcd_mao_lat_chh_sun_mnd_hin_fbf_arw_anl_nor_dut_afr_glc_qcu_ger_prs_fre_cic_hau_guj_amr_ita_bat_mol_moo_eng_xho_jav_tha_mlt_knd_dyu_ven_uzb_scr_lit_aze_swt_vie_aeg_swa_bem_tsn	0.327902122942834	0.774274949266663	0.44073218331262
652	gam_alb_bem_bos_chh_mlt_anl_prs_aze_tur_cic_mly_yor_slo_hin_bsq_rus_owc_swa_cnt_lat_dut_igb_urd_xho_arw_est_akn_tsw_fin_swe_tig_geo_scr_cze_ita_svk_aeg_hau_ger_hun_ses_jav_pol_tag_jpn_tml_kor_spa_mol_lda_glc_mao_grk_amr_ind_mnd_afr_ewe_krd_heb_por_ben_guj_eng_qcu_rom_fre_ctl_tsn_sid_bul_amh_nor_bat_mcd_dgb_lit_moo_sun_tha_sod_knd_bam_zul_azi_pan_ukr_uzb_fbf_vie_wly_dyu_ven_swt	0.303675923283605	0.715545971942689	0.476064421321975
653	heb_eng_ven_ukr_owc_anl_aeg_ita_azi_uzb_fbf_mao_xho_mol_lit_bsq_por_hau_ses_mnd_fre_guj_moo_rus_dgb_cze_est_swt_igb_hun_afr_gam_geo_mcd_slo_krd_arw_tig_sid_nor_fin_bem_bat_swe_ind_jpn_knd_kor_ctl_pol_tsn_svk_tag_pan_chh_sun_cnt_lat_bam_alb_wly_scr_rom_dut_prs_qcu_bos_hin_bul_swa_sod_glc_mlt_spa_jav_grk_akn_urd_lda_mly_tha_amh_tml_ewe_yor_aze_ben_ger_tur_dyu_vie_amr_cic_tsw_zul	-0.726535136810629	-1.74213002049694	0.0847917034597784
654	sid_lit_bem_spa_sod_gam_mlt_nor_azi_tur_cic_jav_dgb_lat_rus_bsq_afr_tig_swt_cnt_bul_arw_ewe_alb_yor_dut_hun_lda_fbf_fin_scr_aeg_geo_eng_urd_por_cze_hau_owc_fre_est_moo_mly_ukr_ind_jpn_knd_kor_mcd_guj_zul_ben_tag_grk_amr_sun_mnd_hin_tsw_bos_chh_mol_pol_svk_krd_qcu_pan_prs_glc_ven_heb_rom_anl_swe_mao_slo_igb_ctl_akn_bat_tha_wly_tml_tsn_bam_aze_ger_ita_uzb_xho_vie_amh_ses_dyu_swa	-0.302410324247322	-0.716976776823599	0.475185274413406
655	owc_spa_ses_slo_tig_sod_amr_guj_azi_uzb_lda_tag_bem_ben_ctl_bsq_afr_sid_zul_cnt_ukr_fre_tsw_eng_fbf_ita_hun_moo_xho_fin_grk_amh_geo_rus_nor_alb_arw_heb_chh_svk_est_swa_mao_scr_jav_jpn_tml_kor_ger_lit_igb_pol_mly_rom_anl_sun_mnd_hin_ewe_bul_wly_urd_cze_swe_dut_qcu_por_mol_lat_yor_aeg_pan_hau_krd_bat_prs_swt_mcd_cic_ind_tha_mlt_knd_akn_tsn_aze_glc_bos_tur_dyu_vie_gam_ven_dgb_bam	0.188737434420547	0.444194515593644	0.657933852815703
656	aeg_lit_yor_fre_owc_hau_amh_urd_tur_aze_cic_jav_tsw_mcd_ukr_bsq_swe_wly_moo_mnd_ger_bos_swa_spa_bam_slo_hun_dgb_fbf_fin_ctl_anl_geo_cze_krd_ben_mol_amr_mlt_alb_est_swt_tag_ita_bat_jpn_knd_kor_afr_nor_ses_pol_mao_grk_chh_mly_cnt_prs_xho_eng_tig_por_lat_svk_pan_qcu_guj_glc_rus_lda_gam_hin_sod_scr_sun_bul_bem_dut_akn_ind_tha_sid_tml_igb_dyu_uzb_rom_arw_azi_tsn_vie_heb_zul_ewe_ven	-0.887589418221772	-2.14938174509754	0.0341999161245731
657	mlt_bos_akn_arw_amh_sod_chh_rus_uzb_tur_bam_ind_ewe_rom_ger_bsq_svk_owc_lda_mnd_krd_spa_xho_ctl_yor_afr_hun_igb_fbf_fin_ben_anl_geo_dut_lit_lat_guj_gam_wly_por_est_ses_tag_scr_mly_jpn_knd_kor_pan_prs_dgb_slo_jav_hin_sid_bat_cnt_urd_cic_bul_tig_pol_mol_ita_eng_qcu_swe_mcd_glc_zul_aeg_nor_hau_ukr_mao_alb_dyu_fre_moo_sun_tha_heb_tml_swt_swa_aze_grk_cze_azi_tsn_vie_amr_tsw_ven_bem	-0.142106091618204	-0.335384221998476	0.738090642834589
658	sod_fre_ven_grk_hau_sid_wly_cze_tur_azi_ses_bat_bam_eng_prs_bsq_svk_amh_zul_mnd_dut_alb_yor_guj_swt_bos_hun_akn_fbf_fin_pan_chh_geo_lit_rus_ger_krd_anl_tig_mol_est_igb_mly_por_jav_jpn_knd_kor_slo_lat_dyu_pol_mao_ukr_mlt_tag_cnt_bul_swa_spa_heb_arw_nor_rom_ctl_qcu_urd_glc_scr_dgb_owc_afr_gam_swe_ind_hin_ewe_ita_cic_sun_tha_amr_tml_xho_moo_uzb_ben_mcd_aze_lda_vie_aeg_tsw_tsn_bem	-0.115268302455314	-0.272225012182599	0.786052480363312
659	sid_alb_yor_rom_wly_chh_sod_ger_aze_azi_akn_ind_igb_bos_mcd_bsq_fre_amh_tsn_mnd_rus_afr_zul_grk_moo_cze_fin_ven_swt_hun_prs_mlt_geo_bul_lit_scr_hin_aeg_heb_krd_est_fbf_bat_por_sun_jpn_knd_kor_arw_urd_xho_glc_mly_ita_owc_mao_cnt_lat_swa_ben_amr_nor_eng_swe_ctl_qcu_guj_svk_spa_dgb_tig_ukr_anl_mol_jav_slo_cic_pol_dyu_tag_tha_hau_tml_bem_tsw_tur_pan_dut_uzb_ewe_vie_gam_lda_ses_bam	-0.230283118363008	-0.544257297242835	0.587566984037677
660	amh_rom_fbf_hin_sod_owc_sid_glc_aze_azi_dgb_sun_zul_svk_fre_bsq_mcd_chh_swa_mnd_grk_eng_swt_ukr_igb_ita_fin_moo_bem_hun_prs_aeg_geo_ger_slo_nor_alb_anl_hau_swe_est_cic_bat_lit_mly_jpn_knd_kor_bos_guj_yor_por_mao_urd_tig_jav_cnt_spa_ven_rus_amr_arw_lat_scr_pan_qcu_ben_krd_mol_akn_mlt_dut_wly_afr_tag_ctl_xho_pol_tsn_ind_tha_gam_tml_tsw_ewe_uzb_bul_cze_tur_dyu_vie_heb_bam_lda_ses	-0.178135555651994	-0.421779799362933	0.674159119407232
661	chh_rom_akn_ger_hau_heb_sod_slo_uzb_tur_ven_mly_zul_guj_ctl_bsq_mol_amr_bam_cnt_alb_bos_dgb_lit_bem_grk_hun_dyu_tsn_est_mcd_aeg_geo_pan_ben_prs_pol_tig_wly_spa_fin_cic_mao_scr_sun_jpn_knd_kor_fre_svk_ses_afr_ind_krd_gam_jav_mnd_dut_fbf_bul_owc_ukr_nor_ita_hin_qcu_arw_cze_eng_xho_sid_rus_amh_urd_tag_swe_tsw_glc_swt_bat_tha_anl_tml_moo_lda_azi_por_lat_aze_swa_vie_mlt_ewe_yor_igb	-0.604189869300288	-1.44308568752714	0.152356212158245
662	chh_rom_lda_ben_tig_sod_owc_dut_uzb_aze_tsn_ind_dgb_pol_hin_bsq_mol_sid_ses_mnd_afr_ctl_moo_nor_bam_svk_fin_xho_ewe_hun_grk_wly_geo_slo_prs_bul_krd_anl_gam_ukr_est_ven_bat_ita_jav_jpn_tml_kor_scr_fre_fbf_lit_mly_glc_hau_mao_cnt_cze_dyu_por_aeg_alb_lat_swe_rus_qcu_pan_eng_ger_akn_amh_urd_amr_arw_tag_mcd_yor_bos_swa_sun_tha_heb_knd_cic_bem_tur_spa_guj_azi_igb_vie_mlt_zul_tsw_swt	-0.173138966816465	-0.409011334605151	0.6834717321223
663	sid_slo_swt_svk_sod_heb_tig_cze_uzb_aze_ses_mly_ewe_guj_swe_bsq_ita_wly_bam_mnd_ben_rus_dgb_glc_akn_fre_hun_bem_tsn_est_nor_aeg_geo_afr_mcd_prs_alb_mlt_hau_pan_fin_lda_tag_pol_bat_jpn_tml_kor_urd_arw_dyu_lit_jav_eng_chh_mao_cnt_spa_moo_rom_amh_mol_ukr_hin_ger_qcu_grk_bul_lat_fbf_anl_scr_owc_dut_ind_por_xho_bos_tsw_sun_tha_gam_knd_ven_zul_azi_krd_ctl_tur_swa_vie_amr_yor_cic_igb	-0.582928759080114	-1.39446036871967	0.166500882072447
664	amh_pol_bam_pan_gam_amr_owc_bos_aze_tur_xho_jav_ven_scr_lit_bsq_ben_aeg_igb_mnd_rus_svk_swt_urd_dgb_bul_fin_yor_tsw_hun_por_chh_geo_dut_rom_mcd_fre_tig_sod_arw_est_fbf_bat_hin_ind_jpn_tml_kor_ctl_afr_tsn_nor_sun_spa_anl_mao_cnt_lat_cic_swe_heb_ger_grk_prs_ukr_qcu_slo_krd_guj_zul_hau_mol_mlt_glc_tag_eng_ses_alb_moo_mly_tha_wly_knd_ewe_lda_azi_cze_ita_uzb_dyu_vie_sid_bem_akn_swa	-0.0466443810870716	-0.1098480686607	0.912766559372671
665	anl_spa_swt_mol_mlt_chh_hau_krd_azi_uzb_bem_bat_ewe_alb_ita_bsq_bul_gam_tsw_mnd_por_grk_moo_lat_ven_afr_fin_xho_dgb_hun_scr_amr_geo_dut_ctl_fre_svk_sod_wly_nor_est_dyu_mly_eng_mao_jpn_tml_kor_hin_pan_tsn_arw_ind_cze_sid_tag_cnt_rus_akn_bos_amh_rom_slo_ukr_swe_qcu_mcd_ben_lit_bam_tig_urd_owc_glc_sun_ger_igb_guj_lda_jav_tha_aeg_knd_yor_fbf_tur_pol_prs_aze_ses_vie_heb_swa_cic_zul	-0.435712294293218	-1.03387437735578	0.303875913760568
666	anl_ctl_akn_prs_amh_amr_wly_pan_tur_uzb_igb_sun_yor_hin_swe_bsq_alb_owc_ewe_mnd_ukr_lat_swa_grk_bem_mol_hun_xho_ven_fin_bul_gam_geo_por_glc_pol_svk_sod_sid_spa_est_dgb_bat_ita_ind_jpn_knd_kor_mcd_lit_cic_urd_mao_krd_heb_tag_cnt_ger_tsw_slo_tig_rus_rom_afr_ben_qcu_eng_dut_cze_tsn_aeg_scr_mlt_nor_mly_bos_moo_guj_lda_jav_tha_chh_tml_swt_dyu_azi_fre_arw_aze_bam_vie_hau_zul_fbf_ses	-0.0866951596702895	-0.204247782158146	0.838606182862933
667	aeg_ita_akn_glc_wly_tig_heb_urd_azi_aze_swa_jav_tsw_eng_grk_bsq_pol_amr_tsn_mnd_svk_nor_moo_dut_zul_spa_hun_dgb_lda_est_mol_hau_geo_swe_ben_pan_lit_sod_anl_mcd_fin_dyu_ind_afr_mao_jpn_knd_kor_ctl_fre_igb_cze_sun_rus_sid_mly_cnt_slo_fbf_lat_gam_por_scr_krd_bos_qcu_ukr_alb_bul_bam_owc_hin_amh_prs_tag_ger_bem_guj_yor_bat_tha_chh_tml_ses_xho_tur_arw_rom_uzb_ewe_vie_mlt_ven_swt_cic	-0.542564545639061	-1.29236279801123	0.199433454618141
668	sid_cze_moo_scr_hau_wly_owc_grk_azi_uzb_tsw_ind_tsn_ctl_glc_bsq_swe_chh_bam_cnt_urd_mol_zul_hin_cic_ita_est_bem_ses_hun_arw_mlt_geo_lat_mcd_bos_nor_gam_anl_fre_fin_lda_mly_prs_bat_jpn_tml_kor_slo_pan_swa_eng_mao_pol_aeg_jav_mnd_ger_swt_ukr_heb_afr_krd_rom_svk_qcu_por_spa_rus_ewe_sod_guj_amr_bul_sun_dut_yor_ben_akn_tag_tha_amh_knd_dgb_igb_aze_alb_lit_tur_fbf_vie_tig_dyu_xho_ven	0.660009656833736	1.56177759479831	0.121737006729519
669	gam_prs_ses_lat_wly_amr_owc_glc_tur_azi_cic_sun_swt_ita_ben_bsq_afr_aeg_fbf_mnd_arw_ger_yor_eng_dyu_cze_est_bem_ven_hun_ukr_tig_geo_krd_dut_bos_scr_heb_sod_swe_fin_tsw_ind_guj_bat_jpn_tml_kor_lit_fre_swa_ctl_mly_por_hau_tag_cnt_grk_zul_spa_amh_rom_alb_rus_pan_qcu_nor_hin_slo_moo_anl_mol_sid_urd_jav_pol_tsn_mcd_ewe_mao_tha_chh_knd_xho_igb_uzb_bul_svk_aze_lda_vie_mlt_dgb_bam_akn	-0.656538056145823	-1.57140308635328	0.119485213886285
670	sid_slo_ven_spa_wly_tig_sod_ger_uzb_aze_akn_tag_ses_cze_pol_bsq_prs_hau_dgb_mnd_urd_arw_swa_scr_bam_por_est_tsn_xho_hun_nor_mlt_geo_glc_alb_guj_mcd_chh_amh_lat_fin_fbf_jav_grk_sun_jpn_knd_kor_fre_ukr_moo_rom_ind_swe_anl_mao_cnt_afr_cic_lit_heb_bul_krd_ben_pan_qcu_rus_bos_hin_swt_gam_dut_amr_svk_mly_ita_yor_mol_tsw_bat_tha_aeg_tml_ewe_lda_tur_eng_ctl_azi_bem_vie_owc_igb_dyu_zul	-0.21469137782287	-0.506953464583264	0.613387411956928
671	sod_hin_swa_krd_amh_chh_aeg_scr_tur_azi_ven_jav_tsw_lit_pol_bsq_bul_owc_dyu_cnt_ctl_dut_lda_por_swt_spa_fin_ses_moo_est_prs_anl_geo_swe_svk_arw_grk_tig_sid_glc_hun_bam_sun_urd_ind_jpn_tml_kor_cze_eng_igb_alb_mao_rom_hau_mly_mnd_bos_bem_lat_mlt_ger_ukr_rus_ita_qcu_mol_nor_afr_ewe_heb_mcd_wly_guj_tag_fre_akn_ben_xho_bat_tha_amr_knd_fbf_cic_aze_pan_slo_uzb_yor_vie_gam_dgb_zul_tsn	0.224337980720873	0.528332228407862	0.598527282501023
672	heb_bos_tsn_nor_amh_anl_mlt_grk_uzb_azi_ewe_bat_tsw_pan_slo_bsq_krd_sod_lda_mnd_rom_eng_bem_dut_ven_ukr_hun_yor_cic_fin_ctl_aeg_geo_lat_svk_afr_hin_chh_wly_glc_est_xho_mly_por_jav_jpn_tml_kor_bul_ger_moo_prs_ind_alb_hau_tag_cnt_pol_dyu_cze_gam_swe_fre_mcd_arw_qcu_ita_ben_guj_swa_amr_lit_owc_mol_mao_rus_zul_spa_akn_sun_tha_tig_knd_fbf_igb_aze_urd_scr_tur_ses_vie_sid_dgb_bam_swt	-0.213123022135674	-0.502968228629673	0.616175704101317
673	mlt_rus_tsn_hin_gam_amh_wly_rom_aze_uzb_bem_bat_ewe_dut_fre_bsq_swe_hau_ses_cnt_pan_krd_swt_guj_fbf_ben_fin_dgb_akn_est_grk_amr_geo_scr_lit_glc_pol_sid_sod_cze_hun_swa_mly_mcd_tag_jpn_tml_kor_ukr_ger_zul_spa_ind_bos_aeg_jav_mnd_alb_yor_mol_tig_ita_nor_prs_ctl_qcu_slo_arw_por_lda_heb_urd_chh_afr_mao_svk_igb_lat_xho_sun_tha_owc_knd_tsw_cic_azi_eng_bul_tur_dyu_vie_anl_bam_ven_moo	0.0969437162933651	0.228328736711711	0.819891981136649
674	mlt_ita_fbf_pol_chh_aeg_amr_cze_aze_tur_cic_tag_dyu_nor_swe_bsq_grk_anl_ses_cnt_por_bul_tsn_fre_yor_lat_est_lda_bem_fin_ctl_amh_geo_bos_afr_rom_mcd_hau_gam_urd_hun_xho_ind_lit_jav_jpn_tml_kor_spa_arw_akn_eng_mao_svk_owc_mly_mnd_slo_ven_krd_heb_prs_scr_glc_hin_qcu_ukr_ger_alb_igb_sod_dut_sid_ben_bat_rus_moo_pan_swt_sun_tha_tig_knd_dgb_swa_azi_guj_mol_uzb_zul_vie_wly_ewe_tsw_bam	-0.212960570220206	-0.502546918217732	0.616470806421275
675	owc_pol_cic_mol_aeg_amr_amh_fre_aze_uzb_fbf_mly_yor_ger_mcd_bsq_prs_heb_tsw_mnd_swe_svk_xho_ukr_dyu_rom_fin_zul_ven_est_glc_gam_geo_nor_pan_lat_hin_sod_wly_alb_hun_swa_tag_cze_mao_jpn_knd_kor_urd_scr_igb_ctl_jav_ben_sid_ind_cnt_guj_bem_afr_chh_dut_spa_krd_bos_qcu_ita_por_eng_swt_tig_grk_mlt_slo_sun_arw_akn_lit_ses_bat_tha_anl_tml_moo_bam_tur_bul_rus_azi_tsn_vie_hau_lda_dgb_ewe	-0.229751179927878	-0.542267038956985	0.588931592258502
676	tig_spa_moo_glc_wly_chh_gam_grk_tur_aze_ses_tag_tsw_arw_swe_bsq_prs_anl_bam_mnd_ben_dut_swt_guj_ewe_svk_hun_dgb_tsn_est_krd_sod_geo_lit_nor_hin_ctl_mlt_owc_por_fin_akn_mly_ukr_mao_jpn_knd_kor_pol_scr_swa_ger_bat_ita_sid_ind_cnt_afr_fbf_pan_amr_alb_cze_mol_bos_qcu_urd_rom_rus_yor_heb_slo_aeg_bul_sun_mcd_xho_fre_igb_jav_tha_amh_tml_dyu_zul_azi_lat_eng_uzb_lda_vie_hau_cic_ven_bem	0.488277254078322	1.15488486985055	0.251096377067741
677	gam_afr_swa_ctl_sod_wly_sid_hin_uzb_aze_xho_jav_ses_lat_ita_bsq_arw_mlt_ven_mnd_slo_urd_yor_eng_moo_svk_fin_ewe_fbf_hun_mcd_tig_geo_alb_rus_glc_ben_anl_hau_prs_est_bem_bat_krd_mly_jpn_tml_kor_cze_nor_bam_dut_mao_bul_aeg_tag_cnt_pol_cic_guj_chh_mol_por_ger_ukr_qcu_grk_pan_fre_swt_amh_spa_heb_bos_sun_lit_lda_rom_dgb_ind_tha_amr_knd_dyu_zul_tur_swe_scr_azi_tsw_vie_owc_akn_igb_tsn	-0.107751525450898	-0.254143267609749	0.799945941111577
678	sod_alb_tsn_dut_anl_sid_aeg_ukr_azi_aze_ses_jav_swt_swe_prs_bsq_glc_heb_ewe_mnd_hin_urd_yor_krd_swa_rom_hun_zul_moo_est_afr_hau_geo_guj_eng_pol_mcd_gam_owc_ger_fin_cic_bat_scr_ind_jpn_knd_kor_bul_svk_ven_slo_mao_mol_amh_tag_cnt_ben_akn_grk_tig_spa_cze_bos_pan_qcu_ita_arw_por_dyu_wly_rus_amr_lit_sun_fre_dgb_nor_igb_mly_tha_mlt_tml_xho_bam_uzb_lat_ctl_tur_lda_vie_chh_fbf_tsw_bem	-0.151799914669011	-0.357815125815427	0.721292484257571
679	anl_ben_fbf_bos_owc_amr_sod_lat_uzb_tur_moo_tag_lda_lit_hin_bsq_nor_amh_dyu_mnd_prs_pol_swt_grk_ses_alb_est_bam_igb_fin_swe_heb_geo_spa_ukr_scr_afr_wly_chh_cze_hun_xho_bat_bul_mao_jpn_tml_kor_ita_dut_ven_rus_mly_fre_tig_ind_cnt_mol_ewe_guj_aeg_ctl_urd_slo_por_qcu_ger_arw_eng_akn_sid_pan_mlt_svk_sun_glc_swa_rom_tsn_jav_tha_gam_knd_cic_bem_aze_krd_mcd_azi_yor_vie_hau_zul_tsw_dgb	0.120149679236284	0.282783229196954	0.77797145762674
680	gam_guj_swa_rus_sid_anl_tig_pan_azi_aze_ven_sun_swt_fre_lit_bsq_bos_hau_ses_mnd_eng_rom_fbf_glc_ewe_por_fin_moo_lda_hun_lat_aeg_geo_nor_dut_afr_urd_chh_owc_prs_est_yor_mly_ger_jav_jpn_tml_kor_arw_grk_igb_mol_ind_mcd_mlt_mao_cnt_alb_tsw_pol_wly_ben_hin_swe_slo_qcu_scr_cze_krd_bem_amh_ctl_sod_svk_bat_bul_dyu_ukr_dgb_tag_tha_amr_knd_bam_xho_tur_ita_spa_uzb_zul_vie_heb_tsn_akn_cic	-0.870617551633374	-2.1070091416255	0.0378084618022647
681	sid_grk_tsn_ben_gam_amr_tig_krd_aze_uzb_ses_mao_lda_scr_nor_bsq_alb_owc_igb_mnd_fre_cze_yor_ukr_zul_urd_est_xho_bam_fin_ger_chh_geo_bul_svk_pol_hin_mlt_hau_mcd_hun_dgb_ind_dut_tag_jpn_knd_kor_lat_ctl_cic_slo_sun_arw_amh_bat_cnt_spa_fbf_swe_wly_mol_afr_guj_pan_qcu_ita_bos_lit_swt_heb_rus_sod_por_jav_glc_akn_prs_ewe_mly_tha_anl_tml_swa_ven_azi_eng_rom_tur_moo_vie_aeg_tsw_dyu_bem	-0.495975494397156	-1.17924497978514	0.24130868357192
682	anl_afr_fbf_arw_hau_tig_sod_fre_aze_tur_ewe_ind_yor_ukr_lit_bsq_krd_aeg_xho_mnd_glc_pol_tsw_pan_ses_bul_fin_bem_zul_hun_mol_wly_geo_nor_grk_eng_ctl_owc_gam_rom_est_bam_mao_bos_jav_jpn_knd_kor_ger_urd_igb_scr_tag_alb_heb_mly_cnt_prs_swa_svk_chh_rus_swe_mcd_spa_qcu_lat_dut_slo_dyu_amr_guj_sid_por_sun_ben_swt_hin_tsn_bat_tha_amh_tml_ven_akn_azi_cze_ita_uzb_dgb_vie_mlt_moo_lda_cic	-0.23083496192649	-0.544784739661393	0.587205595771658
683	sid_mcd_swa_glc_amr_gam_chh_nor_aze_uzb_ewe_ind_ses_ger_lit_bsq_pol_mlt_bam_cnt_hin_slo_xho_eng_tsn_grk_fin_fbf_dyu_hun_bos_sod_geo_por_fre_ctl_ita_amh_owc_svk_est_lda_jav_dut_tag_jpn_tml_kor_prs_krd_igb_pan_mly_guj_hau_mao_mnd_rus_moo_spa_aeg_ukr_lat_ben_cze_qcu_scr_arw_swe_akn_wly_mol_anl_afr_bat_bul_tsw_urd_ven_sun_tha_heb_knd_dgb_cic_tur_rom_alb_azi_yor_vie_tig_swt_bem_zul	0.490560439838093	1.15810601981915	0.249786226782278
684	mlt_bul_bem_scr_chh_gam_heb_rom_azi_uzb_tsw_tag_swt_ita_dut_bsq_eng_aeg_dgb_mnd_rus_swe_ewe_lat_fbf_mol_est_tsn_zul_hun_svk_tig_geo_urd_lit_cze_arw_amr_amh_fre_fin_dyu_mao_krd_jav_jpn_knd_kor_por_ben_akn_glc_bat_afr_anl_sun_cnt_mcd_swa_pol_hau_prs_guj_grk_ukr_qcu_ctl_ger_hin_lda_wly_slo_sid_pan_mly_spa_yor_nor_cic_ind_tha_owc_tml_xho_moo_tur_bos_alb_aze_bam_vie_sod_ses_igb_ven	-0.0427978283566761	-0.100823496932026	0.91990761814688
685	chh_bos_swa_grk_amh_hau_anl_glc_tur_aze_xho_jav_akn_krd_spa_bsq_cze_heb_ewe_cnt_ukr_alb_igb_bul_swt_pol_est_ven_yor_fin_dut_wly_geo_rom_urd_mcd_svk_gam_sod_slo_hun_dgb_tag_arw_sun_jpn_tml_kor_afr_hin_bam_ger_mly_scr_tig_ind_mnd_eng_zul_rus_amr_guj_swe_ben_lit_qcu_ctl_nor_mol_tsw_mlt_fre_owc_lat_bat_ita_moo_prs_dyu_mao_tha_sid_knd_ses_fbf_azi_pan_por_uzb_bem_vie_aeg_tsn_lda_cic	-0.172335560569914	-0.406776643963014	0.685106686701472
686	tig_guj_ewe_afr_owc_amh_anl_mcd_uzb_azi_igb_ind_cic_lit_arw_bsq_grk_sid_xho_cnt_swe_rom_akn_hin_bam_bul_est_swa_fbf_hun_glc_chh_geo_alb_rus_slo_ctl_aeg_hau_mol_fin_dgb_mao_bos_jav_jpn_knd_kor_nor_ger_yor_cze_sun_svk_heb_mly_mnd_fre_ses_ita_gam_urd_prs_eng_spa_qcu_ben_krd_pol_bem_amr_dut_mlt_scr_tag_lat_lda_ukr_tsw_bat_tha_wly_tml_moo_dyu_aze_por_pan_tur_ven_vie_sod_swt_zul_tsn	-0.240456428613429	-0.56896264046369	0.570753018197616
687	hau_grk_dgb_ben_amh_anl_mlt_afr_azi_tur_ewe_bat_yor_mcd_bul_bsq_krd_owc_moo_cnt_mol_ctl_ven_svk_fbf_fre_est_xho_swt_hun_eng_chh_geo_ger_nor_glc_lit_heb_sid_rom_fin_akn_tag_pan_ind_jpn_tml_kor_lat_bos_bam_hin_sun_urd_gam_mly_mnd_arw_lda_scr_aeg_ita_por_prs_alb_qcu_dut_spa_pol_igb_tig_slo_amr_rus_jav_ukr_bem_guj_dyu_mao_tha_sod_knd_tsw_ses_aze_swe_cze_uzb_swa_vie_wly_zul_cic_tsn	-0.647245270184195	-1.5483873509194	0.124925456051554
688	sid_bul_tsn_rom_aeg_wly_anl_hin_uzb_aze_cic_mao_swa_nor_ger_bsq_swe_chh_zul_cnt_pol_krd_bam_glc_akn_afr_fin_moo_bem_hun_grk_sod_geo_por_mol_urd_arw_gam_mlt_lat_est_xho_ind_spa_tag_jpn_knd_kor_fre_mcd_ven_bos_mly_pan_heb_jav_mnd_ukr_ewe_eng_hau_svk_scr_guj_rus_qcu_cze_ben_alb_ses_amr_dut_owc_ctl_sun_ita_igb_lit_dgb_bat_tha_amh_tml_swt_yor_tur_slo_prs_azi_tsw_vie_tig_dyu_lda_fbf	-0.0731249831383873	-0.172378020197952	0.863514926201703
689	hau_nor_swt_scr_amh_anl_aeg_spa_aze_uzb_yor_mao_igb_glc_hin_bsq_rom_heb_tsn_mnd_rus_ita_ewe_bos_tsw_grk_hun_lda_cic_est_svk_owc_geo_lat_mcd_krd_lit_gam_chh_ben_fin_dgb_ind_alb_jav_jpn_knd_kor_arw_urd_akn_slo_bat_guj_sod_sun_cnt_swe_bem_ukr_tig_fre_por_ger_prs_qcu_bul_pan_afr_dyu_amr_cze_wly_mol_mly_ctl_bam_eng_swa_tag_tha_sid_tml_ses_moo_tur_pol_dut_azi_zul_vie_mlt_fbf_xho_ven	-0.219579530268568	-0.518071241977303	0.605638886267036
690	chh_alb_yor_slo_amh_aeg_anl_cze_aze_azi_igb_mly_ewe_bos_ita_bsq_nor_owc_ven_cnt_glc_ben_akn_rus_moo_prs_est_xho_tsn_hun_afr_hau_geo_dut_ctl_mcd_por_sid_amr_grk_fin_ses_sun_swe_tag_jpn_tml_kor_rom_pol_fbf_spa_jav_eng_sod_ind_mnd_ger_lda_scr_heb_fre_hin_svk_ukr_qcu_urd_bul_arw_bem_mlt_lit_tig_guj_mao_krd_dyu_mol_zul_bat_tha_wly_knd_bam_cic_uzb_lat_pan_tur_swt_vie_gam_tsw_dgb_swa	0.120141224104424	0.282837274451836	0.777930154474634
691	chh_nor_dyu_grk_hau_wly_sod_krd_tur_azi_xho_jav_swt_arw_pol_bsq_afr_mlt_dgb_mnd_urd_alb_bem_mcd_moo_ger_fin_zul_akn_hun_guj_owc_geo_eng_pan_swe_mol_amh_amr_bul_est_ven_ind_ctl_sun_jpn_knd_kor_ukr_ita_cic_spa_mly_rus_aeg_mao_cnt_prs_bam_glc_anl_cze_fre_por_lit_qcu_ben_rom_lat_tsw_gam_dut_tig_bos_bat_slo_ses_scr_fbf_tag_tha_sid_tml_ewe_tsn_aze_svk_hin_uzb_swa_vie_heb_igb_lda_yor	-0.24632972932403	-0.582898670885282	0.561372269124732
692	chh_rom_ses_hin_gam_tig_aeg_pol_aze_uzb_ewe_tag_yor_nor_slo_bsq_grk_hau_cic_mnd_glc_arw_fbf_bos_zul_ukr_hun_dgb_akn_est_por_mlt_geo_bul_eng_ctl_fre_owc_wly_dut_fin_tsn_jav_ben_mly_jpn_knd_kor_afr_lat_dyu_scr_bat_ger_heb_ind_cnt_alb_xho_krd_amr_rus_guj_svk_mcd_qcu_cze_mol_urd_ven_sod_lit_anl_pan_sun_spa_bem_swe_swt_mao_tha_amh_tml_moo_swa_azi_prs_ita_tur_tsw_vie_sid_lda_igb_bam	0.123445286854684	0.290387434479381	0.772166392136402
693	hau_lit_fbf_pan_amh_sid_gam_swe_aze_uzb_bem_tag_ses_lat_ctl_bsq_afr_anl_akn_cnt_nor_ben_swa_svk_xho_por_fin_dgb_yor_hun_urd_mlt_geo_cze_glc_eng_grk_chh_amr_arw_est_cic_mly_slo_ind_jpn_knd_kor_bos_ita_lda_krd_sun_mol_heb_jav_mnd_ukr_swt_rom_tig_ger_pol_dut_mcd_qcu_fre_scr_bul_ewe_wly_hin_owc_prs_mao_alb_igb_rus_ven_bat_tha_aeg_tml_tsw_dyu_azi_spa_guj_tur_zul_vie_sod_tsn_moo_bam	-0.291987386172873	-0.689766473072312	0.492058667276597
694	tig_mcd_fbf_arw_hau_sid_heb_bul_tur_aze_akn_jav_ses_spa_ctl_bsq_alb_wly_yor_cnt_dut_rus_xho_hin_lda_fre_est_swa_zul_hun_ben_sod_geo_grk_lat_scr_nor_aeg_mlt_ita_fin_ven_bat_slo_ind_jpn_knd_kor_lit_bos_igb_ukr_tag_guj_amr_sun_mnd_svk_moo_swe_chh_glc_krd_prs_eng_qcu_afr_urd_mol_bam_anl_cze_amh_por_mao_rom_tsn_pan_bem_mly_tha_owc_tml_cic_dyu_uzb_ger_pol_azi_tsw_vie_gam_swt_ewe_dgb	-0.544651894199197	-1.29786775978717	0.197542569290086
695	amh_spa_swt_fre_owc_heb_anl_ctl_tur_aze_ses_ind_bam_bos_pol_bsq_alb_wly_xho_mnd_por_ben_akn_lat_ven_slo_fin_tsn_igb_est_eng_aeg_geo_ger_glc_dut_bul_amr_sod_rus_hun_dgb_mly_nor_mao_jpn_knd_kor_mol_scr_yor_ita_tag_svk_gam_bat_cnt_cze_zul_prs_mlt_arw_grk_ukr_hin_qcu_guj_mcd_rom_fbf_tig_pan_sid_afr_sun_lit_dyu_krd_tsw_jav_tha_chh_tml_moo_bem_azi_swe_urd_uzb_lda_vie_hau_ewe_cic_swa	-0.410302711216598	-0.974728323193296	0.332223610147674
696	gam_cze_swt_scr_heb_wly_tig_mol_azi_tur_tsn_sun_akn_slo_dut_bsq_mcd_mlt_yor_mnd_bul_afr_ewe_rus_dyu_pol_est_bam_igb_fin_rom_owc_geo_krd_ger_prs_alb_chh_aeg_fre_hun_dgb_ind_arw_jav_jpn_knd_kor_ctl_pan_cic_hin_mly_ben_anl_bat_cnt_guj_swa_eng_sod_spa_grk_bos_por_qcu_swe_svk_lat_ven_amh_nor_amr_ukr_mao_lit_lda_ita_tsw_tag_tha_hau_tml_bem_xho_aze_glc_urd_uzb_moo_vie_sid_fbf_zul_ses	0.300796436899835	0.707878894007664	0.480790798270615
697	owc_bul_cic_svk_mlt_wly_sod_arw_tur_azi_ewe_jav_igb_lit_grk_bsq_prs_chh_dyu_cnt_hin_urd_moo_nor_lda_ben_hun_ven_bem_est_ger_amr_geo_glc_afr_alb_ctl_anl_heb_rom_fin_swt_tag_rus_mao_jpn_knd_kor_por_ita_tsn_bos_mly_pol_amh_bat_mnd_cze_akn_swe_tig_mcd_dut_slo_pan_qcu_guj_ukr_scr_ses_aeg_eng_gam_lat_ind_mol_tsw_spa_dgb_sun_tha_hau_tml_swa_fbf_aze_krd_fre_uzb_zul_vie_sid_yor_bam_xho	-1.00540359422481	-2.4636371647324	0.0155920478838833
698	heb_bos_lda_swe_mlt_tig_chh_spa_tur_uzb_ven_jav_swt_glc_grk_bsq_mol_hau_dyu_mnd_eng_bul_ewe_svk_akn_cze_est_swa_dgb_fin_lat_gam_geo_pan_pol_krd_alb_sod_anl_slo_hun_ses_mao_fre_bat_jpn_tml_kor_afr_por_cic_ctl_tag_dut_owc_sun_cnt_rom_tsn_guj_sid_lit_mcd_scr_hin_qcu_nor_ita_ger_bem_amr_ben_amh_rus_mly_arw_yor_urd_xho_ind_tha_wly_knd_moo_fbf_azi_ukr_prs_aze_igb_vie_aeg_tsw_zul_bam	0.212675040113888	0.501057840461172	0.617514319303127
699	amr_por_tsw_prs_aeg_tig_chh_ctl_tur_uzb_akn_sun_xho_swe_pol_bsq_lit_amh_zul_cnt_pan_alb_tsn_lat_fbf_hin_hun_yor_dgb_fin_mcd_hau_geo_slo_urd_cze_spa_mlt_sid_arw_est_dyu_mao_nor_tag_jpn_tml_kor_svk_bos_moo_krd_ind_eng_heb_mly_mnd_ger_ewe_guj_owc_ukr_grk_scr_glc_qcu_mol_ita_rus_swt_wly_fre_anl_bul_bat_rom_cic_ben_igb_jav_tha_gam_knd_swa_bem_aze_afr_dut_azi_lda_vie_sod_bam_ses_ven	0.349581265854395	0.822416743861854	0.412943422005474
700	heb_ita_bem_mol_owc_anl_chh_krd_tur_aze_dyu_jav_igb_ben_lit_bsq_cze_mlt_fbf_mnd_fre_arw_zul_lat_akn_rom_fin_swt_tsn_est_por_tig_geo_scr_pan_nor_guj_gam_aeg_prs_hun_tsw_tag_grk_bat_jpn_tml_kor_dut_ukr_ewe_alb_mao_pol_amr_mly_cnt_ger_swa_slo_wly_svk_eng_bos_urd_qcu_afr_mcd_hin_cic_hau_glc_amh_bul_ind_ctl_yor_spa_lda_sun_tha_sod_knd_moo_xho_azi_rus_swe_uzb_dgb_vie_sid_ses_ven_bam	-0.346375340580022	-0.819441685279937	0.414629536222607
701	chh_pan_swt_ger_gam_tig_owc_mol_uzb_tur_zul_bat_tsn_spa_alb_bsq_cze_sod_fbf_cnt_eng_krd_igb_ita_ses_pol_est_cic_ewe_fin_por_aeg_geo_swe_prs_svk_lat_anl_wly_mcd_hun_tsw_sun_nor_mly_jpn_tml_kor_afr_rus_bem_slo_tag_grk_hau_mao_mnd_rom_yor_bul_amh_arw_urd_bos_fre_qcu_dut_ctl_ukr_dyu_amr_guj_mlt_hin_jav_glc_swa_ben_dgb_ind_tha_sid_knd_bam_moo_azi_lit_scr_aze_akn_vie_heb_ven_lda_xho	-0.337399023252867	-0.800135775571913	0.425671303688671
702	hau_eng_ven_ukr_mlt_heb_amh_dut_azi_tur_xho_bat_bem_svk_rom_bsq_pol_owc_moo_mnd_grk_spa_dyu_por_tsn_arw_fin_lda_swt_est_ita_chh_geo_mol_afr_pan_ben_sod_tig_bul_hun_fbf_ind_fre_mly_jpn_knd_kor_urd_mcd_akn_lat_tag_rus_aeg_sun_cnt_bos_igb_hin_anl_nor_slo_cze_ctl_qcu_alb_swe_guj_zul_sid_glc_gam_krd_mao_prs_tsw_lit_dgb_jav_tha_amr_tml_swa_ewe_uzb_ger_scr_aze_yor_vie_wly_cic_ses_bam	0.444605749513559	1.04852896075419	0.297112252322084
703	chh_mcd_ewe_bul_sid_mlt_aeg_mol_azi_uzb_igb_ind_bam_cze_grk_bsq_nor_hau_dyu_cnt_por_svk_dgb_pan_zul_ben_est_ven_tsw_hun_bos_amh_geo_rus_hin_afr_glc_heb_wly_rom_fin_cic_tag_dut_jav_jpn_tml_kor_scr_krd_lda_fre_mly_ita_gam_mao_mnd_guj_fbf_eng_amr_swe_arw_ctl_ukr_qcu_prs_ger_lit_xho_tig_spa_owc_alb_bat_lat_ses_pol_swa_sun_tha_sod_knd_moo_yor_tur_slo_urd_aze_tsn_vie_anl_bem_swt_akn	-0.141793254544968	-0.334428282187924	0.738809430128137
704	owc_dut_tsn_pol_sid_anl_heb_fre_tur_azi_igb_ind_ses_afr_ctl_bsq_nor_sod_dgb_mnd_guj_eng_swt_prs_fbf_swe_est_bem_yor_fin_ger_chh_geo_grk_hin_bos_lat_tig_amr_cze_hun_dyu_sun_ita_jav_jpn_tml_kor_lit_urd_ewe_svk_mly_glc_hau_tag_cnt_rus_tsw_por_wly_arw_rom_bul_ukr_qcu_mol_krd_ben_cic_aeg_spa_gam_slo_mao_alb_bam_mcd_ven_bat_tha_mlt_knd_moo_akn_aze_scr_pan_uzb_xho_vie_amh_zul_lda_swa	-0.395374348402757	-0.938142320894243	0.350601330831037
705	hau_pan_xho_glc_wly_anl_chh_lit_tur_uzb_dgb_bat_dyu_spa_alb_bsq_arw_amh_ewe_mnd_mcd_slo_yor_rom_lda_ita_est_swa_bem_hun_ben_sod_geo_pol_krd_ger_hin_amr_tig_urd_fin_zul_sun_prs_jav_jpn_knd_kor_afr_nor_tsn_bos_tag_eng_owc_mao_cnt_grk_bam_cze_gam_ctl_scr_mol_por_qcu_fre_guj_bul_tsw_heb_lat_aeg_ukr_ind_swe_fbf_svk_ven_mly_tha_mlt_tml_igb_ses_azi_rus_dut_aze_swt_vie_sid_cic_akn_moo	-0.585110948232257	-1.3959270389886	0.166060044566268
706	heb_bos_akn_mol_hau_sod_amr_hin_tur_azi_tsn_ind_fbf_bul_afr_bsq_spa_wly_igb_cnt_nor_slo_ses_rus_cic_mcd_fin_ven_tsw_est_ctl_amh_geo_alb_por_scr_glc_anl_owc_guj_hun_swt_mao_ger_tag_jpn_tml_kor_prs_cze_lda_svk_sun_lit_chh_mly_mnd_grk_zul_ita_gam_fre_ben_ukr_eng_qcu_lat_rom_pan_swa_tig_krd_aeg_arw_bat_swe_ewe_dut_moo_jav_tha_mlt_knd_dyu_yor_aze_pol_urd_uzb_bem_vie_sid_dgb_bam_xho	-0.440288536683493	-1.04447980003192	0.298970790054737
707	sid_pol_swt_ben_amh_amr_chh_urd_uzb_aze_cic_bat_lda_scr_fre_bsq_bul_heb_dyu_mnd_swe_spa_zul_ita_xho_eng_fin_akn_ses_est_lat_owc_geo_mol_pan_nor_ger_wly_anl_grk_hun_bam_sun_ukr_ind_jpn_tml_kor_cze_krd_moo_lit_tag_prs_sod_mly_cnt_ctl_fbf_rus_hau_bos_alb_glc_slo_qcu_dut_hin_guj_ewe_tig_afr_gam_svk_jav_por_swa_rom_ven_mao_tha_aeg_knd_tsw_dgb_tur_arw_mcd_azi_bem_vie_mlt_yor_igb_tsn	-0.580688247184035	-1.38313338304204	0.169935603075853
708	wly_mcd_bam_urd_hau_owc_chh_pan_uzb_tur_tsn_jav_ses_bos_spa_bsq_bul_tig_tsw_cnt_svk_ukr_swt_guj_moo_eng_hun_ewe_igb_fin_hin_amr_geo_fre_por_cze_dut_mlt_aeg_swe_est_fbf_bat_ben_tag_jpn_knd_kor_afr_nor_zul_prs_sun_ger_sod_mao_mnd_grk_bem_slo_gam_pol_scr_ita_lat_qcu_rom_rus_krd_cic_sid_alb_amh_glc_ind_arw_dgb_lit_xho_mly_tha_heb_tml_dyu_lda_azi_ctl_mol_aze_swa_vie_anl_akn_ven_yor	-0.961197526350407	-2.34031812718163	0.0214054857453945
709	gam_cze_swt_nor_wly_hau_amh_krd_uzb_azi_ewe_mao_moo_ita_pan_bsq_rom_sid_fbf_mnd_ger_lit_tsw_svk_bam_urd_hun_xho_swa_est_por_aeg_geo_bul_alb_fre_grk_chh_anl_scr_fin_lda_bat_lat_jav_jpn_knd_kor_ben_prs_ven_eng_ind_swe_heb_mly_cnt_arw_ses_afr_sod_dut_pol_guj_mol_qcu_rus_slo_glc_dyu_mlt_mcd_owc_ukr_tag_hin_akn_ctl_cic_sun_tha_amr_tml_bem_igb_tur_bos_spa_aze_tsn_vie_tig_zul_yor_dgb	-0.544866991309713	-1.29707278457861	0.197814806713756
710	aeg_ben_yor_svk_wly_gam_amr_ita_azi_tur_swa_sun_xho_pan_swe_bsq_pol_sod_akn_cnt_rus_fre_igb_prs_tsn_guj_est_ewe_swt_hun_lat_chh_geo_bos_arw_cze_por_anl_hau_ukr_fin_lda_bat_mol_mly_jpn_knd_kor_ctl_eng_ven_nor_mao_hin_heb_ind_mnd_glc_ses_alb_tig_spa_urd_dut_krd_qcu_bul_ger_lit_bem_owc_rom_mlt_slo_jav_mcd_tsw_afr_cic_tag_tha_amh_tml_zul_fbf_aze_scr_grk_uzb_dgb_vie_sid_dyu_bam_moo	-0.779735509703465	-1.88094716109807	0.0631078560188938
711	heb_prs_ven_krd_sid_tig_hau_guj_uzb_aze_yor_bat_zul_ben_glc_bsq_ita_gam_dyu_mnd_bul_scr_swa_swe_dgb_cze_est_bem_fbf_fin_dut_amh_geo_fre_rus_slo_urd_wly_chh_bos_hun_igb_mao_ukr_tag_jpn_knd_kor_ctl_pol_cic_grk_jav_hin_mlt_sun_cnt_lat_lda_spa_aeg_ger_arw_eng_pan_qcu_svk_nor_mol_moo_amr_rom_anl_alb_ind_por_bam_mcd_akn_mly_tha_owc_tml_tsw_ses_azi_afr_lit_tur_xho_vie_sod_tsn_ewe_swt	0.050888986857763	0.119870060413154	0.904844656399186
712	sid_ben_igb_guj_owc_wly_amr_mol_azi_aze_ven_mly_swa_slo_grk_bsq_svk_hau_yor_cnt_rom_krd_moo_hin_zul_alb_est_dyu_lda_fin_rus_amh_geo_pan_lat_ger_nor_sod_mlt_ctl_hun_dgb_mao_mcd_ind_jpn_knd_kor_por_swe_tsw_fre_bat_dut_anl_sun_mnd_glc_cic_spa_chh_bul_urd_lit_arw_qcu_eng_bos_ita_fbf_tig_ukr_gam_prs_tag_cze_ses_afr_akn_jav_tha_heb_tml_bam_ewe_uzb_pol_scr_tur_bem_vie_aeg_swt_xho_tsn	0.0732288236862954	0.172487882772802	0.863428807484539
713	chh_guj_cic_pol_owc_hau_tig_ben_tur_aze_xho_ind_moo_por_spa_bsq_bos_anl_swt_cnt_lit_ukr_ewe_swe_tsw_eng_hun_dgb_swa_est_ita_amr_geo_svk_nor_fre_urd_heb_wly_lat_fin_bam_bat_ctl_mly_jpn_tml_kor_krd_alb_dyu_arw_sun_grk_mlt_jav_mnd_dut_zul_cze_sid_hin_ger_slo_mcd_qcu_scr_pan_mol_lda_aeg_afr_gam_rus_tag_bul_igb_prs_ses_mao_tha_sod_knd_bem_akn_azi_rom_glc_uzb_yor_vie_amh_ven_fbf_tsn	-0.195150351310598	-0.461003754874105	0.645872222248192
714	sid_ctl_akn_swe_tig_sod_gam_bos_aze_azi_tsn_jav_lda_dut_rom_bsq_glc_owc_cic_cnt_nor_mol_zul_eng_ewe_fre_hun_swt_moo_est_prs_chh_geo_hin_lit_krd_mcd_heb_amh_cze_fin_dyu_bat_pan_sun_jpn_tml_kor_grk_arw_tsw_ita_mao_ukr_mlt_tag_mnd_guj_fbf_alb_amr_rus_afr_bul_svk_qcu_pol_slo_ger_ses_anl_ben_aeg_spa_ind_lat_dgb_scr_swa_mly_tha_wly_knd_ven_bem_uzb_urd_por_tur_bam_vie_hau_xho_igb_yor	0.0789502826248784	0.186023557283246	0.852831440547732
715	anl_ukr_bem_lat_sid_hau_gam_alb_aze_tur_igb_ind_bam_bul_mol_bsq_spa_sod_yor_cnt_grk_svk_ses_rom_xho_urd_est_dyu_zul_fin_arw_heb_geo_ger_bos_pol_rus_chh_aeg_krd_hun_dgb_jav_ben_bat_jpn_tml_kor_cze_glc_ven_afr_sun_eng_wly_tag_mnd_por_ewe_slo_mlt_ita_nor_pan_mcd_qcu_dut_prs_lit_cic_tig_swe_amh_fre_mao_hin_swa_guj_moo_mly_tha_owc_knd_tsw_swt_uzb_ctl_scr_azi_akn_vie_amr_lda_tsn_fbf	-0.979487110346409	-2.37991148048251	0.0193581916223623
716	sid_guj_cic_svk_sod_heb_wly_dut_uzb_azi_akn_tag_bem_ben_spa_bsq_glc_hau_ewe_mnd_pol_krd_ven_mcd_yor_bul_hun_dgb_tsn_est_afr_mlt_geo_ukr_slo_fre_hin_chh_amr_cze_fin_zul_mly_mol_sun_jpn_knd_kor_arw_ita_igb_ctl_bat_grk_amh_mao_cnt_eng_moo_rus_owc_rom_lit_por_swe_qcu_prs_bos_pan_swa_tig_scr_gam_lat_jav_nor_ses_ger_lda_ind_tha_aeg_tml_bam_fbf_tur_urd_alb_aze_tsw_vie_anl_dyu_swt_xho	-0.738088382191329	-1.77139810139821	0.0797703020006876
717	gam_dut_swt_glc_sid_owc_aeg_krd_tur_uzb_lda_tag_yor_prs_guj_bsq_eng_wly_ses_mnd_pol_bul_swa_slo_dgb_rom_est_dyu_xho_hun_fre_amr_geo_arw_swe_ger_bos_sod_chh_mcd_fin_cic_jav_svk_bat_jpn_knd_kor_por_pan_bem_hin_ind_alb_heb_mly_cnt_rus_zul_ukr_amh_ben_cze_grk_spa_qcu_ctl_lit_ita_moo_tig_scr_anl_mol_mao_urd_tsw_lat_igb_sun_tha_hau_tml_fbf_akn_azi_afr_nor_aze_ewe_vie_mlt_ven_tsn_bam	-0.096562010019292	-0.227572146409037	0.820478432459405
718	amh_ben_tsw_bul_gam_amr_tig_spa_aze_uzb_cic_sun_tsn_ukr_alb_bsq_eng_sid_swa_cnt_por_mol_akn_swe_lda_nor_fin_fbf_yor_est_arw_chh_geo_pan_lit_pol_slo_wly_aeg_bos_hun_bem_ind_krd_mly_jpn_tml_kor_cze_dut_swt_scr_mao_grk_heb_bat_mnd_ctl_dyu_svk_mlt_ita_guj_glc_urd_qcu_hin_fre_ger_ewe_owc_afr_hau_mcd_tag_prs_moo_rom_ven_jav_tha_anl_knd_dgb_zul_tur_lat_rus_azi_xho_vie_sod_ses_bam_igb	-0.327326434854567	-0.774970918099588	0.440322840441231
719	sod_krd_ses_ita_owc_wly_amh_lit_tur_aze_dyu_bat_moo_ger_cze_bsq_pan_sid_igb_cnt_ctl_nor_lda_scr_ven_ben_hun_cic_zul_fin_pol_hau_geo_fre_guj_por_rom_tig_heb_bul_est_tsw_ind_ukr_sun_jpn_tml_kor_alb_lat_tsn_eng_mly_grk_chh_mao_mnd_arw_dgb_afr_amr_bos_spa_mcd_dut_qcu_svk_urd_swe_bem_gam_prs_mlt_hin_tag_rus_swt_slo_xho_jav_tha_aeg_knd_swa_akn_uzb_mol_glc_azi_bam_vie_anl_fbf_ewe_yor	-0.697706359358356	-1.67364974983825	0.0975598402544833
720	owc_afr_zul_dut_tig_sod_aeg_mol_azi_uzb_swt_ind_tsn_rus_ctl_bsq_pol_heb_bam_cnt_pan_ita_ven_svk_ses_hin_fin_yor_igb_hun_ger_sid_geo_nor_guj_eng_ben_mlt_wly_bos_est_lda_tag_slo_bat_jpn_knd_kor_alb_arw_bem_fre_jav_lat_amr_sun_mnd_ukr_akn_swe_amh_glc_scr_por_lit_qcu_spa_cze_rom_cic_anl_krd_hau_mcd_mao_bul_fbf_urd_dgb_mly_tha_gam_tml_tsw_ewe_aze_prs_grk_tur_xho_vie_chh_dyu_moo_swa	-0.0668864433319476	-0.157453426644288	0.875228859677715
721	amh_pol_bem_eng_mlt_wly_owc_nor_uzb_aze_swa_mly_swt_mol_ben_bsq_bul_amr_akn_mnd_scr_rus_xho_arw_ven_por_est_zul_cic_hun_svk_tig_geo_cze_grk_ukr_pan_aeg_chh_glc_fin_moo_mao_bos_jav_jpn_knd_kor_ita_fre_lda_swe_bat_slo_sid_sun_cnt_ctl_dyu_hin_heb_prs_lat_krd_alb_qcu_spa_guj_afr_dgb_hau_mcd_anl_rom_tag_ger_igb_dut_tsw_ind_tha_gam_tml_yor_ewe_azi_urd_lit_tur_ses_vie_sod_bam_fbf_tsn	0.684491650247089	1.62322734291757	0.107925846755897
722	wly_rus_zul_cze_sid_owc_chh_prs_tur_azi_tsw_tag_fbf_ctl_alb_bsq_ger_mlt_xho_mnd_krd_eng_swt_dut_bem_ukr_fin_lda_ven_est_mcd_aeg_geo_bos_por_lat_bul_hau_gam_slo_hun_tsn_mly_guj_mao_jpn_knd_kor_pan_nor_bam_svk_jav_grk_anl_ind_cnt_ita_yor_afr_sod_lit_scr_arw_mol_qcu_swe_ben_spa_igb_amh_fre_tig_hin_sun_pol_dgb_urd_akn_bat_tha_heb_tml_swa_ewe_aze_glc_rom_uzb_moo_vie_amr_dyu_cic_ses	0.00147588035990931	0.00348117169755756	0.997229888928392
723	chh_lit_swt_pan_hau_tig_gam_scr_tur_aze_tsn_sun_ven_ger_glc_bsq_arw_sod_bam_cnt_slo_ita_dyu_krd_igb_bul_hun_ses_akn_fin_dut_sid_geo_ctl_spa_ukr_pol_mlt_amh_fre_est_bem_jav_svk_mao_jpn_knd_kor_rus_por_xho_afr_bat_swe_anl_tag_mnd_guj_zul_grk_aeg_eng_ben_lat_mol_qcu_mcd_rom_alb_lda_owc_cze_wly_prs_mly_hin_moo_nor_swa_ind_tha_amr_tml_dgb_ewe_azi_bos_urd_uzb_yor_vie_heb_cic_tsw_fbf	0.282334403946877	0.665365939305772	0.507463278711258
724	anl_spa_igb_dut_hau_heb_mlt_rus_azi_aze_dgb_mly_fbf_fre_swe_bsq_cze_tig_cic_cnt_arw_pol_ven_glc_bem_mcd_est_bam_swt_fin_hin_owc_geo_pan_svk_lat_guj_sid_wly_slo_hun_yor_sun_lit_ind_jpn_knd_kor_ita_ctl_ewe_bul_jav_scr_gam_bat_mnd_alb_ses_grk_sod_urd_rom_prs_por_qcu_krd_ukr_eng_moo_chh_afr_aeg_ger_tag_mol_tsn_nor_akn_mao_tha_amr_tml_lda_dyu_uzb_ben_bos_tur_tsw_vie_amh_swa_zul_xho	-0.326405088454872	-0.771792701911339	0.442193952478209
725	chh_arw_igb_eng_tig_owc_mlt_dut_uzb_azi_ven_mly_ses_pan_mcd_bsq_bul_wly_bem_cnt_prs_bos_dyu_guj_fbf_glc_est_cic_swa_hun_por_gam_geo_fre_rom_scr_svk_aeg_amr_pol_fin_dgb_sun_mol_ind_jpn_knd_kor_hin_alb_moo_nor_jav_grk_hau_mao_mnd_ger_ewe_ita_amh_lat_rus_ukr_swe_qcu_ctl_afr_krd_lda_sid_slo_heb_lit_tag_spa_bam_urd_tsw_bat_tha_sod_tml_akn_yor_aze_cze_ben_tur_zul_vie_anl_xho_tsn_swt	-0.259362682313009	-0.613472588494632	0.541061460194086
726	owc_por_bam_bos_aeg_heb_sod_rom_uzb_azi_yor_mao_zul_spa_hin_bsq_urd_hau_moo_mnd_scr_eng_swt_fre_bem_grk_est_akn_cic_hun_nor_sid_geo_krd_dut_mcd_prs_gam_tig_alb_fin_ven_tag_pan_mly_jpn_knd_kor_mol_pol_ses_afr_ind_lat_chh_bat_cnt_slo_xho_bul_wly_svk_ita_ukr_ben_qcu_cze_ger_swe_tsw_anl_glc_mlt_guj_sun_arw_igb_ctl_tsn_jav_tha_amr_tml_fbf_swa_tur_lit_rus_aze_ewe_vie_amh_dgb_lda_dyu	-0.177842897836111	-0.419502266175982	0.675816564811262
727	aeg_ctl_cic_slo_anl_tig_gam_grk_aze_tur_dyu_sun_akn_lat_ita_bsq_alb_amr_zul_cnt_hin_rus_swt_pan_xho_scr_hun_tsn_tsw_fin_afr_sid_geo_cze_ukr_ben_guj_chh_heb_bul_est_moo_ind_swe_bat_jpn_knd_kor_bos_fre_ewe_spa_mly_por_mlt_tag_mnd_eng_yor_pol_amh_prs_mcd_krd_svk_qcu_dut_rom_arw_bam_sod_nor_hau_ger_mao_mol_ses_urd_lda_jav_tha_owc_tml_swa_bem_uzb_glc_lit_azi_dgb_vie_wly_igb_ven_fbf	0.662328338679415	1.56963374908622	0.119896627703548
728	gam_pol_ven_hin_wly_tig_aeg_ita_uzb_azi_swa_ind_fbf_rom_lit_bsq_glc_amr_swt_cnt_bul_ben_xho_rus_dgb_eng_hun_bam_dyu_est_ukr_mlt_geo_urd_spa_cze_por_sod_owc_afr_fin_ses_tag_guj_bat_jpn_tml_kor_prs_swe_igb_krd_sun_arw_hau_mly_mnd_nor_tsn_fre_anl_ger_ctl_pan_dut_qcu_grk_alb_slo_yor_heb_mcd_chh_mol_jav_lat_tsw_svk_lda_mao_tha_sid_knd_zul_cic_tur_bos_scr_aze_ewe_vie_amh_moo_akn_bem	-0.0202885989006459	-0.0478314272388569	0.961953158229258
729	chh_arw_cic_alb_anl_amr_hau_mol_aze_azi_tsw_jav_tsn_afr_lit_bsq_ita_amh_zul_mnd_slo_spa_igb_urd_swa_ger_hun_yor_dyu_est_rom_tig_geo_glc_eng_bul_bos_wly_heb_nor_fin_ses_mao_fre_ind_jpn_knd_kor_krd_swe_akn_ukr_mly_scr_sod_sun_cnt_lat_lda_por_gam_svk_guj_cze_pan_qcu_pol_dut_ctl_bam_sid_prs_aeg_rus_tag_hin_bem_grk_ewe_bat_tha_owc_tml_fbf_ven_uzb_mcd_ben_tur_moo_vie_mlt_dgb_xho_swt	0.316418640550129	0.743944533602868	0.45878555443142
730	aeg_bul_lda_ben_heb_gam_owc_alb_azi_tur_ewe_mly_bem_nor_ctl_bsq_swe_mlt_fbf_mnd_guj_krd_tsw_cze_ses_pol_hun_bam_swt_est_dut_chh_geo_ger_lat_bos_grk_anl_sid_spa_fin_dyu_mao_pan_ind_jpn_knd_kor_arw_lit_moo_afr_tag_mol_amh_sun_cnt_rus_akn_rom_amr_ita_scr_glc_svk_qcu_urd_ukr_hin_tsn_tig_prs_wly_mcd_jav_eng_cic_fre_xho_bat_tha_sod_tml_ven_igb_uzb_slo_por_aze_swa_vie_hau_dgb_yor_zul	-0.386381434817689	-0.916828407666529	0.361603992149111
731	amh_hin_ven_pol_tig_chh_sid_prs_tur_azi_yor_tag_moo_pan_ctl_bsq_ger_owc_swa_mnd_slo_mcd_tsw_arw_ses_ben_est_igb_fbf_hun_rom_anl_geo_grk_spa_cze_krd_heb_sod_bos_fin_dyu_ind_lit_bat_jpn_knd_kor_alb_eng_ewe_svk_mao_ita_hau_sun_cnt_nor_xho_por_aeg_ukr_guj_scr_swe_qcu_lat_rus_dut_lda_gam_glc_wly_mol_jav_bul_cic_afr_akn_mly_tha_mlt_tml_zul_tsn_uzb_fre_urd_aze_bam_vie_amr_swt_dgb_bem	-0.416505679838246	-0.989917480996893	0.324783037623477
732	aeg_guj_ven_pan_mlt_wly_chh_mcd_uzb_azi_tsn_jav_cic_ita_lat_bsq_grk_amr_fbf_cnt_urd_alb_bem_hin_tsw_scr_fin_swa_lda_est_afr_sod_geo_fre_nor_ctl_por_owc_amh_bos_hun_zul_mly_spa_sun_jpn_tml_kor_swe_prs_ses_mol_mao_rus_anl_bat_mnd_pol_bam_krd_sid_lit_cze_bul_ben_qcu_svk_rom_dut_dyu_hau_slo_gam_ukr_tag_eng_swt_ger_dgb_ind_tha_tig_knd_akn_xho_aze_glc_arw_tur_moo_vie_heb_igb_yor_ewe	-0.119991944949516	-0.282878831567459	0.777898395600772
733	sod_svk_ses_spa_wly_sid_mlt_ukr_tur_uzb_lda_tag_yor_afr_pan_bsq_slo_tig_zul_cnt_scr_urd_ewe_lit_cic_cze_hun_tsn_moo_est_pol_gam_geo_ger_arw_guj_mol_amr_aeg_swe_fin_dgb_mao_fre_jav_jpn_tml_kor_bul_glc_dyu_prs_sun_ita_heb_ind_mnd_ben_tsw_bos_chh_lat_nor_mcd_eng_qcu_dut_ctl_rus_fbf_owc_alb_hau_rom_bat_grk_akn_por_swa_mly_tha_anl_knd_ven_bem_azi_hin_krd_aze_swt_vie_amh_bam_xho_igb	-1.0006265997576	-2.4387723473459	0.0166356159269487
734	gam_svk_dgb_prs_wly_mlt_chh_slo_tur_azi_igb_mly_fbf_mol_hin_bsq_fre_sid_ses_cnt_scr_krd_tsw_ctl_cic_ukr_hun_tsn_moo_fin_arw_sod_geo_por_bos_afr_cze_heb_owc_ita_est_akn_jav_rom_mao_jpn_knd_kor_pan_nor_ewe_urd_bat_eng_tig_sun_mnd_swe_bam_spa_amr_rus_ben_alb_guj_qcu_lit_grk_dut_swt_aeg_lat_amh_glc_tag_mcd_bem_ger_ven_ind_tha_anl_tml_swa_dyu_aze_bul_pol_uzb_lda_vie_hau_zul_yor_xho	-0.539817447906539	-1.28924979617373	0.200508662490541
735	chh_dut_swa_alb_hau_wly_sod_rus_uzb_azi_zul_mly_xho_por_swe_bsq_scr_heb_yor_mnd_grk_guj_moo_pan_lda_ger_est_igb_ewe_fin_ukr_owc_geo_hin_ctl_prs_afr_gam_anl_mol_hun_dyu_mao_pol_jav_jpn_tml_kor_bos_arw_ses_mcd_tag_ita_aeg_ind_cnt_lat_tsn_cze_sid_nor_krd_lit_fre_qcu_eng_rom_ben_ven_amh_urd_mlt_bul_sun_spa_dgb_svk_bam_bat_tha_tig_knd_swt_cic_aze_glc_slo_tur_bem_vie_amr_akn_tsw_fbf	0.412855161101686	0.972767304879383	0.333192330367405
736	sod_ben_cic_ger_wly_hau_gam_slo_azi_aze_swa_sun_bam_cze_arw_bsq_por_anl_lda_cnt_ctl_bos_igb_rus_fbf_eng_est_ven_yor_fin_svk_amr_geo_mcd_ita_krd_dut_aeg_owc_urd_hun_tsw_mly_afr_bat_jpn_tml_kor_pol_guj_ewe_grk_jav_pan_mlt_mao_mnd_hin_tsn_lit_amh_spa_alb_mol_rom_qcu_prs_scr_glc_bem_tig_nor_chh_ukr_tag_fre_akn_lat_dgb_ind_tha_heb_knd_swt_xho_uzb_bul_swe_tur_moo_vie_sid_dyu_zul_ses	-0.208196134153906	-0.491331704935754	0.624349413773012
737	sid_ita_bem_por_hau_owc_amh_mol_tur_uzb_zul_bat_tsw_slo_grk_bsq_afr_mlt_dyu_cnt_ctl_ben_fbf_cze_dgb_hin_est_ses_ewe_hun_mcd_tig_geo_prs_dut_pan_eng_gam_amr_glc_fin_moo_mly_scr_ind_jpn_tml_kor_urd_guj_ven_krd_tag_rus_anl_mao_mnd_rom_swa_bos_heb_svk_spa_ukr_arw_qcu_nor_alb_swe_tsn_chh_fre_aeg_pol_jav_bul_swt_lit_bam_sun_tha_sod_knd_xho_akn_aze_lat_ger_azi_lda_vie_wly_yor_igb_cic	0.703412748180739	1.66429903028783	0.0994186503443239
738	amh_mol_zul_rom_heb_chh_mlt_ger_uzb_aze_ven_mao_swa_eng_pol_bsq_scr_aeg_swt_mnd_grk_slo_ewe_prs_fbf_ben_hun_dyu_lda_est_urd_sod_geo_rus_bos_bul_nor_sid_gam_lit_fin_bam_jav_arw_tag_jpn_tml_kor_fre_guj_xho_ctl_sun_alb_anl_ind_cnt_hin_moo_mcd_amr_glc_lat_krd_cze_qcu_ukr_spa_afr_bem_tig_dut_wly_swe_bat_pan_akn_por_yor_mly_tha_owc_knd_tsn_cic_azi_svk_ita_tur_ses_vie_hau_igb_tsw_dgb	0.218019332098338	0.513367285553406	0.608911871645695
739	hau_swe_dgb_ger_sod_mlt_owc_krd_aze_tur_tsw_mao_ven_bos_spa_bsq_lat_chh_swa_cnt_dut_urd_cic_svk_ses_ita_est_lda_fbf_hun_slo_tig_geo_ukr_fre_mol_lit_wly_heb_hin_fin_zul_tag_rom_jav_jpn_tml_kor_arw_eng_dyu_alb_ind_afr_aeg_sun_mnd_mcd_moo_prs_amr_grk_pan_scr_guj_qcu_por_bul_rus_bem_sid_pol_amh_ben_mly_nor_igb_glc_swt_bat_tha_gam_knd_tsn_bam_azi_cze_ctl_uzb_ewe_vie_anl_yor_akn_xho	0.277359527668727	0.652714711920226	0.515550456509168
740	anl_ita_tsw_urd_wly_owc_hau_pan_uzb_azi_dgb_bat_lda_swe_cze_bsq_ben_tig_akn_mnd_nor_bos_zul_por_moo_bul_fin_tsn_dyu_hun_pol_mlt_geo_mol_afr_ukr_arw_sid_amh_lat_est_cic_jav_lit_mao_jpn_tml_kor_rus_ger_bem_fre_sun_glc_sod_tag_cnt_slo_fbf_spa_heb_grk_svk_ctl_eng_qcu_hin_alb_dut_ven_amr_guj_gam_mcd_ind_scr_xho_rom_yor_mly_tha_aeg_knd_swt_ses_tur_krd_prs_aze_ewe_vie_chh_igb_swa_bam	-0.612050566877415	-1.46045277028021	0.147535830474431
741	tig_guj_igb_swe_hau_sid_owc_bul_aze_uzb_bem_sun_ven_ben_slo_bsq_afr_heb_fbf_mnd_glc_hin_dgb_krd_cic_rom_est_xho_tsn_hun_pan_amr_geo_mcd_rus_eng_spa_amh_mlt_urd_fin_bam_bat_prs_ind_jpn_knd_kor_arw_nor_swa_por_tag_alb_chh_jav_cnt_ukr_moo_bos_anl_dut_lat_scr_mol_qcu_pol_ctl_cze_lda_gam_lit_sod_grk_mly_ita_akn_fre_dyu_mao_tha_wly_tml_zul_ewe_azi_ger_svk_tur_yor_vie_aeg_swt_tsw_ses	-0.40820910171014	-0.970318360821365	0.334404679005613
742	wly_swe_tsw_scr_anl_sid_owc_pan_azi_aze_xho_tag_bam_prs_rom_bsq_eng_chh_dyu_cnt_mol_grk_fbf_nor_swt_glc_fin_ven_moo_est_ita_hau_geo_cze_ger_dut_svk_mlt_gam_pol_hun_ses_bat_por_mao_jpn_knd_kor_lat_hin_akn_afr_mly_arw_amh_sun_mnd_bos_lda_ben_aeg_spa_mcd_guj_rus_qcu_ctl_slo_bul_bem_sod_ukr_heb_lit_ind_fre_zul_alb_dgb_jav_tha_amr_tml_cic_ewe_uzb_krd_urd_tur_tsn_vie_tig_igb_yor_swa	0.757329139922208	1.79872715651455	0.0753058126413163
743	sid_bos_fbf_guj_gam_hau_owc_rus_uzb_azi_xho_ind_lda_nor_eng_bsq_ben_sod_swt_mnd_scr_afr_moo_ctl_tsn_fre_fin_swa_tsw_est_krd_tig_geo_pol_lat_mcd_ita_anl_wly_cze_hun_dyu_tag_urd_sun_jpn_knd_kor_rom_pan_ses_alb_mly_svk_chh_jav_cnt_swe_dgb_ukr_aeg_dut_slo_hin_bul_qcu_ger_spa_por_cic_heb_grk_amr_mol_bat_lit_ven_prs_zul_mao_tha_amh_tml_ewe_bam_tur_arw_glc_aze_yor_vie_mlt_akn_igb_bem	0.273156799193729	0.644150311856707	0.521063511152562
744	amr_eng_ewe_glc_chh_mlt_aeg_arw_uzb_aze_cic_tag_tsw_grk_por_bsq_mcd_anl_yor_cnt_prs_pan_moo_svk_swt_ukr_hun_zul_ses_fin_dut_amh_geo_ben_ita_krd_lit_gam_sod_spa_est_bam_mly_afr_ind_jpn_tml_kor_pol_hin_ven_ger_bat_scr_wly_jav_mnd_nor_akn_alb_sid_mol_ctl_rom_bul_qcu_lat_fre_swe_swa_hau_bos_owc_urd_mao_rus_dyu_slo_fbf_sun_tha_tig_knd_tsn_lda_tur_cze_guj_azi_dgb_vie_heb_xho_igb_bem	-0.958609647640503	-2.32927945757004	0.0220094227809119
745	mlt_glc_fbf_bul_sod_owc_amr_krd_tur_aze_xho_mly_swt_slo_lit_bsq_spa_sid_moo_cnt_rom_ukr_dyu_prs_lda_svk_hun_ewe_dgb_est_ita_aeg_geo_ger_swe_ben_pan_anl_tig_pol_fin_yor_mao_mcd_jav_jpn_knd_kor_hin_alb_ses_eng_bat_afr_gam_tag_mnd_grk_bem_fre_amh_scr_lat_ctl_arw_qcu_guj_dut_urd_ven_heb_nor_hau_por_sun_rus_tsw_cze_zul_ind_tha_chh_tml_akn_swa_azi_mol_bos_uzb_cic_vie_wly_tsn_igb_bam	-0.520468350809931	-1.24446192463524	0.216456746445454
746	hau_mcd_bem_rom_sid_heb_tig_svk_uzb_aze_ewe_tag_ven_guj_grk_bsq_lit_anl_bam_cnt_cze_pol_lda_ukr_dyu_por_hun_igb_swt_est_glc_amr_geo_ger_urd_afr_dut_wly_chh_scr_fin_swa_mly_fre_sun_jpn_tml_kor_mol_nor_tsn_lat_ind_ben_aeg_mao_mnd_rus_zul_bos_gam_bul_prs_pan_ita_qcu_hin_krd_eng_akn_amh_swe_sod_arw_jav_spa_moo_ctl_fbf_bat_tha_owc_knd_xho_dgb_tur_alb_slo_azi_yor_vie_mlt_ses_tsw_cic	-0.656020100655382	-1.57083802894129	0.119616481105645
747	tig_lit_tsn_krd_chh_wly_hau_bul_azi_tur_ven_sun_moo_dut_guj_bsq_ctl_mlt_igb_mnd_svk_mcd_fbf_urd_ewe_glc_fin_cic_bam_hun_pan_owc_geo_fre_bos_mol_por_amr_anl_ger_est_swt_ind_afr_mao_jpn_tml_kor_grk_slo_tsw_prs_bat_pol_sod_jav_cnt_alb_akn_rus_heb_ben_spa_ukr_scr_qcu_ita_nor_lat_dyu_gam_cze_aeg_hin_tag_swe_zul_arw_bem_mly_tha_sid_knd_swa_xho_uzb_rom_eng_aze_lda_vie_amh_ses_yor_dgb	-0.0382593015205354	-0.09008369176522	0.92841443826741
748	chh_urd_lda_arw_sid_owc_gam_prs_azi_tur_cic_ind_swa_ctl_lat_bsq_afr_amh_dyu_cnt_slo_ger_ewe_grk_dgb_por_est_ven_bem_hun_nor_wly_geo_dut_rom_guj_ben_hau_sod_lit_fin_yor_tag_bul_bat_jpn_tml_kor_glc_fre_fbf_scr_jav_hin_mlt_mly_mnd_pan_igb_pol_anl_swe_eng_mcd_ukr_qcu_rus_cze_ita_akn_amr_mol_heb_krd_sun_alb_tsn_spa_ses_mao_tha_tig_knd_swt_tsw_aze_svk_bos_uzb_moo_vie_aeg_bam_xho_zul	0.489910926077689	1.15929668037786	0.249303175672963
749	gam_ukr_tsw_fre_mlt_amh_owc_pol_uzb_azi_swt_mly_bem_hin_ctl_bsq_eng_chh_swa_cnt_lit_mol_cic_slo_lda_rom_est_yor_zul_fin_guj_aeg_geo_krd_bul_ita_por_amr_wly_bos_hun_tsn_bat_spa_sun_jpn_knd_kor_ger_arw_dyu_grk_mao_prs_sid_tag_mnd_nor_dgb_ben_anl_dut_glc_cze_urd_qcu_afr_svk_rus_ses_heb_swe_sod_pan_ind_lat_xho_mcd_akn_jav_tha_tig_tml_fbf_ewe_tur_alb_scr_aze_bam_vie_hau_ven_moo_igb	0.0775246352212614	0.182949032740067	0.855236255547863
750	amr_krd_tsw_ukr_sid_chh_aeg_dut_azi_tur_dgb_sun_xho_swe_nor_bsq_alb_mlt_dyu_cnt_lat_guj_yor_mol_swt_prs_hun_bem_fbf_est_por_gam_geo_arw_urd_rom_lit_tig_hau_ita_fin_bam_mao_scr_jav_jpn_tml_kor_pol_cze_swa_pan_bat_rus_heb_mly_mnd_glc_ses_ctl_sod_bul_afr_ger_bos_qcu_eng_mcd_spa_zul_amh_svk_owc_ben_tag_hin_ven_grk_ewe_ind_tha_anl_knd_akn_tsn_uzb_slo_fre_aze_igb_vie_wly_moo_cic_lda	-0.437515688319704	-1.03630416781069	0.302747338916487
751	tig_mcd_dgb_ukr_wly_chh_anl_fre_tur_azi_tsw_jav_zul_afr_lat_bsq_dut_amh_yor_mnd_glc_ita_ven_alb_akn_slo_fin_tsn_bam_est_eng_mlt_geo_pan_ctl_bos_svk_gam_amr_krd_hun_lda_ind_scr_mly_jpn_knd_kor_pol_ger_xho_por_tag_rom_sid_mao_cnt_grk_fbf_urd_hau_ben_rus_cze_swe_qcu_lit_bul_hin_bem_sod_prs_aeg_spa_bat_guj_moo_mol_ewe_sun_tha_owc_tml_dyu_cic_aze_nor_arw_uzb_igb_vie_heb_ses_swa_swt	0.231987133466738	0.546112473753717	0.586296334106053
752	tig_ita_yor_guj_chh_aeg_amh_grk_aze_tur_tsn_tag_swa_por_cze_bsq_spa_wly_ewe_cnt_pol_eng_lda_lat_dyu_pan_hun_igb_ven_fin_ben_amr_geo_rus_hin_bos_urd_mlt_sod_mcd_est_bem_mao_prs_sun_jpn_tml_kor_nor_scr_fbf_ukr_bat_slo_anl_mly_mnd_fre_ses_afr_hau_ctl_rom_svk_ger_qcu_glc_mol_arw_xho_heb_alb_sid_lit_jav_krd_bam_bul_tsw_ind_tha_owc_knd_cic_swt_uzb_dut_swe_azi_moo_vie_gam_zul_akn_dgb	0.149639280579087	0.352421881067517	0.72531930533753
753	hau_pol_tsw_hin_mlt_tig_sid_krd_uzb_azi_dyu_bat_ven_grk_glc_bsq_arw_wly_ewe_cnt_mol_bul_yor_svk_dgb_fre_fin_ses_swt_est_eng_chh_geo_lat_ger_cze_mcd_sod_aeg_por_hun_fbf_mao_guj_ind_jpn_tml_kor_bos_ukr_xho_swe_mly_ctl_gam_jav_mnd_nor_zul_pan_heb_alb_dut_rus_afr_qcu_ben_urd_ita_akn_amh_rom_amr_slo_tag_lit_swa_spa_cic_sun_tha_owc_knd_igb_bam_aze_scr_prs_tur_lda_vie_anl_bem_tsn_moo	0.107781313918878	0.253867955243731	0.800157993181603
754	amh_hin_ewe_dut_tig_heb_amr_pan_tur_uzb_tsw_mao_swt_swe_arw_bsq_por_chh_tsn_mnd_ita_glc_igb_rus_moo_mcd_est_bem_ses_fin_nor_aeg_geo_afr_guj_svk_slo_wly_mlt_rom_hun_ven_mly_fre_sun_jpn_knd_kor_eng_mol_dyu_ben_tag_cze_sod_jav_cnt_prs_swa_urd_owc_pol_krd_grk_lat_qcu_alb_spa_bos_dgb_anl_ger_gam_scr_ind_ctl_zul_ukr_xho_bat_tha_hau_tml_akn_cic_aze_lit_bul_azi_lda_vie_sid_yor_bam_fbf	0.0361311630520221	0.0851172537262315	0.932351144408276
755	owc_svk_ses_eng_heb_gam_aeg_glc_azi_aze_zul_tag_ewe_nor_slo_bsq_guj_amr_tsn_cnt_krd_por_ven_rus_bem_cze_fin_cic_fbf_est_mcd_anl_geo_grk_swe_arw_spa_tig_amh_pol_hun_swt_sun_ger_bat_jpn_tml_kor_urd_bul_yor_lit_jav_lat_sod_mao_mnd_pan_xho_scr_hau_ita_afr_prs_ben_qcu_dut_bos_ctl_bam_mlt_ukr_wly_rom_ind_mol_tsw_alb_moo_mly_tha_sid_knd_igb_dgb_tur_hin_fre_uzb_akn_vie_chh_lda_swa_dyu	-0.213094531946078	-0.503168190524116	0.616035665009429
756	tig_eng_akn_spa_sid_anl_wly_rom_tur_aze_bem_bat_bam_slo_mcd_bsq_urd_gam_cic_cnt_glc_scr_lda_mol_tsw_hin_fin_swa_zul_hun_fre_sod_geo_rus_nor_alb_afr_chh_aeg_svk_est_dyu_mao_pol_sun_jpn_tml_kor_krd_ger_ewe_prs_mly_ukr_owc_tag_mnd_ctl_fbf_pan_amr_ben_swe_ita_grk_qcu_cze_lat_lit_tsn_mlt_guj_hau_bos_ind_arw_igb_por_ses_jav_tha_heb_knd_xho_moo_uzb_bul_dut_azi_yor_vie_amh_swt_ven_dgb	0.312994135318156	0.738343477276372	0.462164931333405
757	anl_afr_lda_hin_aeg_owc_tig_dut_uzb_azi_ses_mao_cic_fre_spa_bsq_mol_hau_swa_mnd_arw_grk_tsw_glc_bem_por_fin_fbf_ven_est_swe_amh_geo_guj_eng_pan_ben_mlt_amr_prs_hun_dgb_mly_mcd_sun_jpn_tml_kor_bos_ger_tsn_lit_ind_scr_heb_jav_cnt_rom_dyu_lat_gam_rus_slo_krd_urd_qcu_cze_ctl_alb_swt_chh_pol_sod_ukr_bat_svk_yor_bul_akn_tag_tha_wly_knd_zul_igb_tur_nor_ita_aze_xho_vie_sid_ewe_bam_moo	-0.269029307125607	-0.635754036339624	0.526498134398495
758	sid_pan_xho_por_wly_aeg_anl_bul_uzb_azi_ewe_mly_fbf_ita_arw_bsq_rus_mlt_dyu_mnd_ukr_eng_zul_rom_bam_guj_fin_ven_swt_hun_pol_sod_geo_ger_dut_slo_bos_chh_owc_mcd_est_ses_sun_grk_tag_jpn_knd_kor_lit_fre_akn_svk_mao_ctl_amh_ind_cnt_swe_tsn_afr_amr_hin_cze_alb_lat_qcu_mol_spa_urd_igb_gam_krd_tig_nor_bat_prs_moo_scr_swa_jav_tha_hau_tml_lda_cic_tur_glc_ben_aze_bem_vie_heb_dgb_tsw_yor	-0.851993441426971	-2.05601433168992	0.0425835956616996
759	gam_bul_igb_mol_aeg_sid_owc_pan_tur_azi_fbf_bat_lda_dut_bos_bsq_svk_wly_bam_cnt_nor_spa_xho_urd_ewe_afr_fin_akn_moo_hun_ukr_anl_geo_glc_rom_hin_lit_hau_chh_lat_est_swa_sun_cze_mly_jpn_knd_kor_mcd_fre_tsn_swe_ind_ita_sod_jav_mnd_prs_ven_arw_amr_eng_krd_slo_scr_qcu_alb_ctl_guj_yor_amh_rus_heb_por_tag_pol_cic_ger_dgb_mao_tha_mlt_tml_swt_tsw_uzb_ben_grk_aze_ses_vie_tig_bem_zul_dyu	0.170689176672144	0.401942186506191	0.688648818821698
760	gam_cze_cic_swe_amr_sid_anl_bul_azi_aze_fbf_mao_dgb_ctl_nor_bsq_slo_chh_ses_cnt_por_ukr_ven_arw_ewe_bos_est_swa_lda_fin_svk_wly_geo_spa_eng_mcd_dut_sod_heb_hin_hun_igb_ind_lit_tag_jpn_knd_kor_krd_fre_zul_rus_sun_pol_amh_jav_mnd_glc_xho_ben_hau_alb_urd_guj_ger_qcu_lat_prs_grk_bem_owc_afr_mlt_rom_mly_ita_swt_scr_moo_bat_tha_tig_tml_yor_tsn_tur_pan_mol_uzb_tsw_vie_aeg_dyu_bam_akn	-0.266830838513702	-0.630897018263101	0.52965529612869
761	tig_krd_swa_svk_heb_wly_sod_bos_tur_azi_ewe_mao_moo_mcd_grk_bsq_prs_amh_fbf_cnt_pol_spa_igb_glc_dyu_rus_fin_tsn_ven_hun_alb_mlt_geo_arw_rom_afr_hin_gam_anl_fre_est_ses_sun_nor_jav_jpn_tml_kor_bul_eng_cic_slo_tag_ctl_sid_mly_mnd_scr_yor_ita_owc_por_lit_swe_ukr_qcu_urd_pan_guj_tsw_amr_dut_aeg_lat_ind_mol_xho_ger_akn_bat_tha_chh_knd_lda_bam_uzb_cze_ben_aze_swt_vie_hau_dgb_bem_zul	-0.379086651108197	-0.898702240701292	0.371132230796745
762	owc_bos_dyu_bul_sid_wly_chh_eng_tur_azi_swt_tag_swa_grk_dut_bsq_swe_hau_bem_cnt_arw_mcd_zul_guj_akn_glc_est_lda_yor_fin_ben_anl_geo_afr_ctl_urd_pol_mlt_tig_krd_hun_ewe_ind_pan_mly_jpn_tml_kor_lit_fre_ses_por_sun_rus_sod_jav_mnd_ger_tsn_prs_amh_scr_mol_svk_hin_qcu_slo_nor_alb_moo_gam_cze_aeg_ita_mao_rom_igb_spa_fbf_bat_tha_amr_knd_cic_bam_aze_lat_ukr_uzb_tsw_vie_heb_ven_xho_dgb	-0.166482344893997	-0.393501760773004	0.694849609730197
763	anl_swe_lda_hin_amh_gam_wly_guj_tur_uzb_swt_mao_moo_lit_glc_bsq_rom_hau_tsw_cnt_fre_cze_bem_bos_xho_svk_hun_tsn_yor_est_ukr_sod_geo_nor_ita_bul_mol_mlt_chh_por_fin_dyu_ind_grk_jav_jpn_tml_kor_dut_scr_bam_mcd_bat_alb_owc_sun_mnd_ben_igb_ctl_tig_urd_pol_ger_prs_qcu_rus_spa_pan_cic_heb_arw_amr_slo_tag_lat_akn_eng_swa_mly_tha_aeg_knd_fbf_ses_azi_afr_krd_aze_zul_vie_sid_ven_ewe_dgb	-0.675338461522584	-1.61915055160907	0.108801309392848
764	amh_ben_lda_ger_gam_sod_chh_ita_aze_tur_swt_tag_akn_fre_ukr_bsq_lit_sid_ven_cnt_guj_mol_zul_svk_ses_slo_est_moo_dgb_fin_ctl_tig_geo_urd_bos_dut_bul_owc_wly_arw_hun_dyu_ind_krd_jav_jpn_knd_kor_rus_pol_ewe_swe_bat_rom_heb_mao_mnd_nor_fbf_alb_anl_cze_eng_scr_pan_qcu_prs_glc_mcd_tsw_amr_spa_mlt_afr_sun_lat_bem_grk_xho_mly_tha_hau_tml_yor_swa_azi_por_hin_uzb_igb_vie_aeg_bam_cic_tsn	0.443481233327466	1.04622657699273	0.298168066160787
765	owc_bul_tsw_lat_amr_anl_amh_ger_tur_aze_dyu_mly_igb_ben_ctl_bsq_arw_sid_ven_cnt_spa_svk_fbf_rom_moo_pol_fin_lda_cic_est_grk_wly_geo_mcd_ita_prs_scr_chh_hau_urd_hun_dgb_tag_hin_mao_jpn_knd_kor_lit_afr_tsn_eng_sun_glc_aeg_bat_mnd_dut_akn_slo_tig_pan_guj_fre_rus_qcu_alb_swe_cze_swt_mlt_nor_heb_por_jav_bos_ses_krd_ewe_ind_tha_sod_tml_swa_xho_azi_mol_ukr_uzb_zul_vie_gam_yor_bem_bam	0.410079293269732	0.967226183619751	0.335939582579132
766	mlt_spa_dgb_grk_aeg_amh_tig_ita_tur_aze_moo_mly_akn_bul_cze_bsq_eng_wly_ses_cnt_pol_dut_tsn_lit_ven_glc_fin_bam_fbf_est_por_anl_geo_slo_mcd_lat_ger_amr_hau_swe_hun_cic_sun_mol_tag_jpn_knd_kor_alb_bos_xho_ukr_bat_ben_sod_jav_mnd_pan_ewe_ctl_gam_svk_afr_krd_scr_qcu_guj_rom_hin_bem_heb_nor_sid_fre_ind_prs_lda_rus_tsw_mao_tha_chh_tml_igb_swt_azi_arw_urd_uzb_zul_vie_owc_yor_dyu_swa	-0.220132810168005	-0.520525827006351	0.603934184900536
767	mlt_ukr_swt_spa_anl_sid_gam_arw_aze_uzb_zul_mly_fbf_nor_lit_bsq_hin_amh_dgb_mnd_dut_pol_swa_cze_bam_afr_fin_akn_moo_est_bul_hau_geo_ita_fre_bos_ben_sod_wly_mol_hun_xho_ind_rus_sun_jpn_knd_kor_por_prs_ses_ctl_jav_ger_aeg_tag_cnt_alb_ewe_slo_heb_mcd_lat_krd_urd_qcu_swe_glc_eng_tsw_tig_rom_owc_pan_bat_svk_dyu_guj_bem_mao_tha_amr_tml_ven_tsn_azi_scr_grk_tur_lda_vie_chh_igb_yor_cic	0.102387712468087	0.240867887794047	0.810187727879867
768	tig_slo_dgb_glc_sid_mlt_amh_cze_uzb_tur_ewe_sun_akn_nor_ukr_bsq_ben_wly_tsw_mnd_urd_scr_moo_eng_bam_por_hun_zul_igb_est_afr_gam_geo_alb_fre_krd_guj_amr_chh_swe_fin_fbf_mly_pan_jav_jpn_tml_kor_ger_prs_lda_bul_mao_mol_aeg_bat_cnt_hin_tsn_mcd_heb_rom_lit_dut_rus_qcu_svk_spa_ita_swt_sod_pol_hau_arw_tag_grk_bem_bos_yor_ind_tha_anl_knd_xho_cic_azi_lat_ctl_aze_swa_vie_owc_dyu_ven_ses	-0.0272167616927586	-0.0641913890862507	0.948955609089819
769	amr_scr_swa_ger_hau_aeg_sod_bos_aze_uzb_xho_mly_akn_arw_spa_bsq_ben_mlt_ewe_mnd_ukr_prs_ven_pan_lda_krd_est_tsn_bam_fin_glc_anl_geo_dut_hin_svk_nor_sid_wly_rus_hun_dyu_mao_bul_ind_jpn_knd_kor_por_urd_cic_mcd_bat_lat_heb_sun_cnt_eng_swt_alb_tig_cze_rom_slo_pol_qcu_lit_ctl_ita_zul_amh_fre_chh_swe_jav_mol_fbf_guj_moo_tag_tha_owc_tml_tsw_igb_tur_afr_grk_azi_bem_vie_gam_yor_dgb_ses	-0.497352474853555	-1.18191070805573	0.240254413607188
770	gam_grk_cic_cze_mlt_heb_wly_glc_uzb_aze_zul_bat_akn_ctl_rus_bsq_nor_sid_tsn_mnd_ita_dut_ven_arw_xho_pan_est_tsw_ses_hun_spa_hau_geo_hin_mcd_rom_guj_amh_sod_afr_fin_yor_jav_eng_sun_jpn_knd_kor_alb_ger_igb_scr_tag_svk_amr_ind_cnt_urd_moo_prs_anl_swe_ukr_ben_lat_qcu_krd_bul_por_ewe_tig_pol_chh_slo_mly_fre_bem_bos_dgb_mao_tha_aeg_tml_lda_swa_tur_lit_mol_azi_swt_vie_owc_dyu_fbf_bam	0.0724736395686474	0.170649873097063	0.864869796701274
771	owc_mcd_fbf_afr_mlt_amh_amr_glc_aze_azi_ewe_mao_cic_bos_nor_bsq_pan_aeg_yor_cnt_svk_ger_swa_pol_ven_ctl_est_tsn_akn_fin_ita_gam_geo_swe_por_fre_ben_sod_wly_spa_hun_bem_ind_krd_mly_jpn_tml_kor_prs_arw_bam_grk_jav_slo_hau_sun_mnd_ukr_moo_scr_anl_lit_alb_cze_eng_qcu_lat_mol_rus_zul_tig_dut_chh_rom_bat_hin_lda_guj_ses_tag_tha_heb_knd_igb_dyu_tur_bul_urd_uzb_swt_vie_sid_tsw_xho_dgb	-0.0696095978672982	-0.164036956548564	0.870058029777142
772	tig_lat_ses_por_heb_sod_owc_grk_azi_uzb_cic_ind_igb_bos_urd_bsq_dut_sid_yor_cnt_arw_alb_bam_spa_dgb_nor_hun_moo_swt_fin_ben_aeg_geo_eng_bul_ukr_guj_chh_hau_ita_est_akn_mly_mcd_sun_jpn_tml_kor_hin_slo_zul_ctl_tag_swe_amr_jav_mnd_cze_bem_fre_mlt_mol_afr_glc_krd_qcu_ger_prs_scr_ven_gam_pol_amh_rom_mao_rus_fbf_svk_dyu_bat_tha_wly_knd_xho_tsn_tur_lit_pan_aze_tsw_vie_anl_ewe_swa_lda	-0.226059799697711	-0.534343117398288	0.594379264942026
773	chh_rus_yor_bos_amr_amh_sod_alb_aze_uzb_akn_jav_moo_mcd_swe_bsq_urd_tig_ven_cnt_lit_ben_zul_ita_xho_dut_fin_tsn_igb_hun_grk_gam_geo_svk_cze_scr_por_sid_hau_afr_est_lda_ind_glc_mly_jpn_tml_kor_ctl_ger_dyu_krd_bat_rom_mlt_tag_mnd_pol_swt_mol_aeg_bul_spa_arw_pan_qcu_guj_fre_prs_bem_owc_hin_heb_eng_mao_ukr_cic_slo_ewe_sun_tha_anl_knd_fbf_tsw_azi_lat_nor_tur_swa_vie_wly_bam_dgb_ses	0.301528949417531	0.710023034176397	0.479466430719474
774	amr_bos_zul_bul_anl_mlt_hau_pol_azi_tur_igb_mly_tsw_ctl_slo_bsq_fre_gam_yor_mnd_ben_pan_swa_prs_cic_ita_est_swt_tsn_fin_glc_wly_geo_por_nor_scr_ger_tig_heb_urd_hun_fbf_ind_grk_bat_jpn_tml_kor_guj_rom_ewe_mol_jav_lat_chh_tag_cnt_alb_bem_swe_sid_dut_hin_arw_svk_qcu_lit_mcd_eng_lda_amh_krd_sod_rus_sun_spa_ven_cze_dyu_mao_tha_aeg_knd_ses_bam_aze_ukr_afr_uzb_moo_vie_owc_akn_xho_dgb	-0.448325411843677	-1.0649255905689	0.289666682398478
775	mlt_ukr_akn_scr_aeg_hau_amr_swe_tur_azi_fbf_mao_xho_mol_nor_bsq_mcd_amh_ses_cnt_ita_glc_bam_guj_ven_fre_fin_swt_yor_est_lit_sod_geo_cze_rom_hin_pan_anl_sid_bul_hun_igb_bat_slo_mly_jpn_tml_kor_arw_eng_bem_por_ind_urd_wly_sun_mnd_krd_ewe_dut_chh_prs_ger_spa_pol_qcu_ben_rus_lat_swa_tig_ctl_gam_bos_jav_afr_tsw_alb_cic_tag_tha_owc_knd_dyu_moo_aze_grk_svk_uzb_lda_vie_heb_zul_tsn_dgb	-0.490284565772985	-1.16747887140976	0.246001603217947
776	sod_grk_dgb_dut_owc_tig_wly_lit_tur_azi_tsn_sun_moo_slo_guj_bsq_ita_aeg_fbf_cnt_mcd_prs_tsw_arw_swa_fre_hun_lda_akn_est_ctl_anl_geo_rus_pol_pan_spa_chh_sid_krd_fin_igb_ind_ger_mao_jpn_knd_kor_ukr_eng_zul_nor_tag_glc_hau_jav_mnd_alb_swt_mol_amr_svk_por_cze_afr_qcu_scr_hin_urd_xho_mlt_swe_gam_ben_mly_lat_ses_bul_cic_bat_tha_heb_tml_bem_bam_uzb_bos_rom_aze_dyu_vie_amh_ven_yor_ewe	0.0446133118326906	0.105108979175533	0.916515701540606
777	sid_mol_yor_rom_hau_owc_aeg_krd_azi_aze_ven_mly_swa_scr_lit_bsq_lat_amh_fbf_mnd_swe_alb_ses_dut_tsn_ctl_fin_lda_zul_hun_svk_tig_geo_rus_ukr_eng_urd_chh_anl_ita_est_bam_bat_ger_ind_jpn_tml_kor_spa_ben_swt_prs_jav_afr_sod_sun_cnt_nor_igb_bul_wly_grk_por_arw_glc_qcu_mcd_cze_slo_dyu_amr_hin_gam_fre_tag_guj_cic_pol_tsw_mao_tha_mlt_knd_xho_akn_tur_pan_bos_uzb_dgb_vie_heb_bem_ewe_moo	-0.0542550758274683	-0.127751257459307	0.898621660546526
778	amr_pol_moo_krd_owc_chh_sod_nor_azi_uzb_cic_bat_ven_prs_svk_bsq_lat_wly_swa_mnd_mol_arw_swt_rom_yor_afr_hun_igb_dyu_est_cze_aeg_geo_dut_glc_swe_rus_anl_amh_scr_fin_ses_mly_por_tag_jpn_tml_kor_eng_ukr_fbf_fre_mao_slo_sid_sun_cnt_alb_tsn_ctl_heb_grk_bos_ben_ita_qcu_urd_ger_mcd_ewe_hau_guj_gam_spa_jav_hin_tsw_lit_dgb_ind_tha_mlt_knd_lda_bem_aze_bul_pan_tur_xho_vie_tig_akn_zul_bam	-0.35980248484525	-0.853404156075021	0.395627934933722
779	heb_afr_zul_scr_sid_amh_mlt_eng_aze_azi_dyu_jav_dgb_guj_cze_bsq_prs_sod_swt_cnt_hin_slo_tsn_ben_tsw_urd_est_bam_swa_hun_ita_aeg_geo_arw_ukr_mcd_pan_hau_owc_glc_fin_ven_mao_ctl_ind_jpn_knd_kor_bul_nor_igb_grk_mly_pol_wly_bat_mnd_alb_moo_svk_chh_dut_krd_swe_mol_qcu_rom_rus_ger_akn_anl_lat_amr_spa_tag_bos_bem_fre_xho_sun_tha_tig_tml_lda_cic_uzb_lit_por_tur_fbf_vie_gam_yor_ses_ewe	-0.103119786523294	-0.243164561348418	0.808413455162232
780	chh_alb_bam_arw_anl_wly_tig_cze_uzb_aze_dyu_sun_xho_fre_por_bsq_pan_sid_moo_mnd_scr_lit_swt_afr_dgb_rus_hun_ses_fbf_est_grk_sod_geo_ukr_svk_prs_guj_hau_aeg_krd_fin_tsw_mao_mcd_tag_jpn_knd_kor_rom_spa_tsn_ben_bat_bos_amh_ind_cnt_lat_zul_nor_gam_pol_eng_ita_mol_qcu_glc_dut_ger_swa_heb_hin_amr_bul_jav_slo_cic_urd_ewe_mly_tha_mlt_tml_bem_yor_tur_swe_ctl_azi_akn_vie_owc_lda_igb_ven	-0.181001054885375	-0.426899921228375	0.670438888989413
781	amh_lat_zul_ger_amr_chh_tig_por_azi_uzb_dyu_mly_bam_urd_ben_bsq_rom_aeg_swt_cnt_guj_alb_ven_svk_dgb_pan_est_akn_tsw_fin_slo_mlt_geo_eng_bul_arw_spa_sod_hau_pol_hun_bem_bat_cze_tag_jpn_knd_kor_nor_mcd_fbf_glc_ind_bos_anl_sun_mnd_scr_lda_hin_heb_prs_krd_fre_swe_qcu_ctl_grk_lit_tsn_wly_dut_sid_ita_mao_ukr_igb_afr_ewe_jav_tha_owc_tml_swa_cic_tur_rus_mol_aze_moo_vie_gam_ses_yor_xho	0.00378424369923545	0.00891450091328188	0.992906446548746
782	amh_bos_yor_guj_heb_sod_mlt_por_azi_aze_cic_sun_fbf_arw_lit_bsq_svk_aeg_tsn_mnd_grk_eng_zul_ukr_bem_mol_fin_bam_lda_hun_pan_sid_geo_ctl_rom_mcd_alb_wly_hau_rus_est_dgb_tag_scr_bat_jpn_knd_kor_nor_bul_swa_lat_mao_afr_gam_ind_cnt_urd_moo_ben_tig_hin_krd_glc_ita_qcu_spa_slo_pol_ewe_chh_prs_amr_ger_mly_cze_xho_dut_akn_jav_tha_owc_tml_swt_ven_uzb_swe_fre_tur_ses_vie_anl_igb_tsw_dyu	-0.272430443934505	-0.643724753053148	0.521338253116524
783	aeg_pan_tsn_svk_sid_anl_gam_swe_aze_azi_ses_mao_zul_mcd_ger_bsq_fre_wly_ven_cnt_rus_bul_cic_rom_dyu_ben_fin_bem_bam_est_urd_amh_geo_slo_ita_lit_afr_amr_owc_alb_hun_tsw_sun_bos_jav_jpn_knd_kor_mol_guj_moo_scr_bat_glc_sod_tag_mnd_pol_akn_arw_chh_spa_ukr_dut_ctl_qcu_lat_cze_por_igb_mlt_hin_hau_prs_ind_eng_ewe_krd_yor_mly_tha_tig_tml_swt_dgb_tur_grk_nor_uzb_lda_vie_heb_swa_xho_fbf	-0.371992968966107	-0.882004103963749	0.380048583065342
784	heb_por_ses_spa_amh_anl_sid_dut_tur_aze_bam_ind_xho_lat_ita_bsq_lit_sod_lda_mnd_ukr_ctl_dgb_svk_swt_slo_est_ewe_akn_hun_nor_mlt_geo_mcd_krd_rus_scr_aeg_tig_eng_fin_igb_mao_hin_mly_jpn_knd_kor_alb_grk_yor_guj_jav_bul_wly_sun_cnt_mol_zul_rom_chh_ben_ger_fre_prs_qcu_bos_pol_afr_fbf_amr_swe_gam_pan_bat_arw_tsw_urd_tsn_tag_tha_owc_tml_ven_moo_azi_cze_glc_uzb_swa_vie_hau_cic_bem_dyu	-0.74883214505748	-1.79994010949015	0.0751125668415767
785	heb_urd_bam_krd_aeg_amh_owc_scr_azi_uzb_tsn_sun_bem_rus_ben_bsq_alb_anl_dgb_mnd_lat_afr_ses_arw_yor_eng_fin_lda_fbf_hun_fre_tig_geo_svk_ukr_ger_hin_sid_sod_bos_est_igb_mly_swe_bat_jpn_tml_kor_pol_prs_tsw_mcd_ind_lit_chh_tag_cnt_ita_xho_guj_hau_slo_spa_cze_mol_qcu_glc_bul_rom_swt_wly_nor_mlt_grk_mao_pan_ven_dut_zul_jav_tha_gam_knd_dyu_moo_aze_ctl_por_tur_swa_vie_amr_ewe_cic_akn	0.133637082624181	0.314462402218529	0.7538742489732
786	amr_urd_xho_grk_chh_owc_aeg_svk_tur_azi_tsn_mly_ses_pol_dut_bsq_afr_mlt_tsw_mnd_mol_por_swa_swe_dyu_bul_hun_ven_akn_est_alb_tig_geo_slo_prs_nor_guj_sod_anl_arw_fin_bem_ind_cze_sun_jpn_tml_kor_lat_mcd_moo_hin_tag_bos_hau_jav_cnt_glc_lda_ctl_gam_rus_ukr_ben_lit_qcu_ger_eng_pan_cic_heb_rom_wly_scr_mao_krd_dgb_fre_ewe_bat_tha_amh_knd_yor_zul_uzb_ita_spa_aze_fbf_vie_sid_bam_igb_swt	-0.939000561698058	-2.2813688867382	0.024808654334983
787	gam_guj_lda_pan_sid_chh_anl_ita_uzb_tur_igb_jav_cic_bul_cze_bsq_urd_heb_bam_mnd_slo_spa_bem_nor_swa_fre_hun_ven_ses_fin_ger_owc_geo_lat_mcd_eng_ukr_tig_aeg_alb_est_xho_sun_rom_mly_jpn_knd_kor_hin_bos_tsw_pol_mao_scr_mlt_bat_cnt_prs_ewe_ctl_hau_glc_rus_krd_lit_qcu_mol_svk_dut_swt_sod_arw_amh_grk_ind_ben_yor_afr_akn_tag_tha_amr_tml_moo_dyu_aze_swe_por_azi_zul_vie_wly_tsn_fbf_dgb	-0.695207796115962	-1.6679811309585	0.0986832941243844
788	sid_rus_igb_bos_hau_amh_tig_fre_tur_azi_bam_jav_ewe_scr_prs_bsq_ctl_amr_dgb_cnt_lat_nor_zul_mol_bem_eng_est_moo_yor_hun_afr_chh_geo_slo_ger_arw_svk_owc_anl_lit_fin_xho_tag_guj_mao_jpn_tml_kor_urd_hin_swt_spa_ind_ben_aeg_sun_mnd_krd_ses_dut_wly_ita_alb_bul_cze_qcu_ukr_grk_rom_fbf_sod_por_mlt_pol_mly_swe_tsn_mcd_cic_bat_tha_gam_knd_akn_swa_uzb_glc_pan_aze_dyu_vie_heb_lda_ven_tsw	0.208313745306296	0.491022455040891	0.62456728485821
789	sod_cze_ses_rus_gam_owc_chh_eng_uzb_aze_lda_bat_igb_nor_mol_bsq_scr_tig_ewe_mnd_prs_bos_tsw_spa_akn_glc_hun_moo_dyu_fin_krd_wly_geo_grk_ctl_hin_lat_hau_sid_afr_est_ven_mao_swe_mly_jpn_tml_kor_por_svk_yor_ger_ind_bul_mlt_tag_cnt_fre_swa_pan_amh_pol_ben_guj_lit_qcu_rom_mcd_alb_bam_aeg_ukr_heb_urd_sun_slo_xho_arw_tsn_jav_tha_amr_knd_bem_zul_tur_ita_dut_azi_cic_vie_anl_fbf_swt_dgb	0.163321225310322	0.38461963022794	0.70139737262803
790	chh_rom_yor_alb_amr_anl_aeg_pan_tur_aze_ven_mao_swa_lit_hin_bsq_cze_wly_fbf_cnt_prs_ukr_tsw_rus_dyu_mol_est_igb_lda_hun_nor_amh_geo_lat_ita_glc_arw_gam_hau_swe_fin_zul_bat_grk_sun_jpn_knd_kor_spa_ben_cic_bul_mly_scr_owc_jav_mnd_mcd_moo_urd_mlt_afr_svk_ctl_dut_qcu_krd_eng_ger_ses_sid_pol_tig_fre_ind_slo_dgb_guj_ewe_tag_tha_heb_tml_bam_swt_uzb_por_bos_azi_akn_vie_sod_xho_bem_tsn	-0.286449045816567	-0.676932396382658	0.500129184049528
791	aeg_ita_yor_ger_owc_gam_mlt_mol_aze_azi_bem_mly_dgb_dut_glc_bsq_grk_tig_tsw_mnd_rom_swe_zul_prs_bam_krd_fin_moo_akn_est_pan_wly_geo_por_alb_ben_urd_heb_amr_bul_hun_igb_ind_cze_mao_jpn_knd_kor_lat_scr_xho_pol_sun_fre_sod_jav_cnt_spa_ewe_mcd_anl_hin_arw_slo_bos_qcu_afr_svk_ukr_swt_chh_ctl_sid_rus_tag_guj_fbf_nor_cic_bat_tha_hau_tml_ven_tsn_uzb_lit_eng_tur_lda_vie_amh_ses_dyu_swa	-0.736115730994768	-1.77009682238422	0.0799882203028439
792	wly_ita_dgb_alb_owc_sod_heb_por_azi_uzb_lda_ind_tsn_pol_mol_bsq_lat_chh_ewe_cnt_glc_arw_fbf_pan_igb_mcd_est_swt_ven_hun_krd_sid_geo_cze_afr_dut_urd_anl_aeg_nor_fin_cic_sun_rus_jav_jpn_tml_kor_fre_spa_bem_eng_tag_rom_tig_mly_mnd_ukr_yor_swe_gam_lit_ctl_bos_svk_qcu_guj_bul_grk_akn_amr_prs_mlt_ger_mao_hin_tsw_slo_xho_bat_tha_hau_knd_ses_moo_tur_scr_ben_aze_swa_vie_amh_bam_zul_dyu	-0.420038452472371	-0.996625194854438	0.321532544736615
793	anl_cze_cic_mcd_aeg_gam_amr_scr_uzb_tur_swt_bat_akn_hin_eng_bsq_rus_heb_dyu_mnd_ukr_slo_xho_afr_bam_rom_hun_lda_ewe_fin_spa_chh_geo_lit_swe_pan_fre_wly_owc_guj_est_moo_ind_prs_jav_jpn_tml_kor_pol_lat_tsn_bul_sun_svk_sod_mly_cnt_mol_ses_glc_hau_nor_ger_urd_krd_qcu_ctl_por_bos_tsw_sid_alb_amh_arw_tag_ben_yor_grk_zul_mao_tha_tig_knd_ven_bem_azi_dut_ita_aze_swa_vie_mlt_igb_fbf_dgb	-0.326139039163309	-0.771220570906845	0.442531273712837
794	sid_afr_cic_mcd_sod_mlt_heb_lat_tur_azi_xho_jav_tsw_fre_spa_bsq_bos_hau_dyu_mnd_alb_nor_dgb_grk_ven_rus_fin_akn_fbf_hun_dut_wly_geo_prs_guj_ctl_svk_amh_owc_glc_est_ses_sun_ukr_bat_jpn_knd_kor_pol_rom_swa_eng_tag_hin_chh_ind_cnt_krd_zul_pan_gam_cze_slo_bul_swe_qcu_urd_ita_por_tsn_tig_scr_aeg_lit_mao_arw_bem_mol_igb_mly_tha_amr_tml_bam_lda_uzb_ben_ger_aze_ewe_vie_anl_moo_yor_swt	-0.104760447634999	-0.24704909715493	0.805414777082063
795	heb_glc_fbf_hin_owc_chh_amh_rus_uzb_aze_bam_mao_ven_afr_arw_bsq_eng_sod_ewe_mnd_rom_spa_lda_swe_tsw_lat_hun_swa_akn_fin_ita_hau_geo_pol_dut_bos_mcd_mlt_anl_fre_est_dyu_mly_ctl_bat_jpn_knd_kor_bul_mol_cic_alb_ind_urd_wly_sun_cnt_por_igb_cze_aeg_ben_svk_krd_pan_qcu_scr_ukr_prs_ses_sid_ger_tig_grk_jav_lit_xho_slo_bem_tag_tha_amr_tml_swt_yor_tur_nor_guj_azi_zul_vie_gam_tsn_moo_dgb	-0.691282468697953	-1.65755997214912	0.100776017369113
796	sid_rom_igb_prs_gam_owc_mlt_arw_azi_aze_tsn_mly_bem_eng_slo_bsq_alb_amh_xho_mnd_cze_ger_bam_mol_ewe_glc_est_cic_dgb_hun_lat_wly_geo_ita_hin_bos_swe_tig_hau_svk_fin_swa_sun_dut_ind_jpn_tml_kor_spa_afr_zul_rus_jav_mcd_aeg_tag_cnt_ctl_ven_fre_sod_urd_lit_ben_krd_qcu_nor_bul_pol_swt_amr_grk_heb_scr_bat_por_lda_ukr_tsw_mao_tha_chh_knd_yor_fbf_uzb_pan_guj_tur_moo_vie_anl_dyu_ses_akn	0.20260158119496	0.476487694188545	0.634844586815784
797	hau_por_fbf_swe_tig_gam_chh_grk_uzb_tur_tsn_mly_yor_ita_ukr_bsq_eng_owc_dgb_mnd_mcd_rus_akn_prs_tsw_guj_est_swt_ewe_hun_pol_aeg_geo_ctl_urd_spa_arw_sod_sid_scr_fin_lda_sun_bos_tag_jpn_knd_kor_ben_krd_ses_alb_bat_hin_amh_mao_cnt_bul_moo_cze_mlt_fre_slo_afr_rom_qcu_pan_ger_svk_bem_wly_lat_anl_dut_jav_mol_ven_nor_igb_ind_tha_heb_tml_bam_xho_aze_lit_glc_azi_zul_vie_amr_dyu_cic_swa	-0.326683778251744	-0.77596987993496	0.439735675845668
798	hau_rom_yor_prs_owc_amr_anl_ben_uzb_aze_dyu_ind_ewe_hin_nor_bsq_guj_tig_swa_cnt_fre_afr_zul_svk_tsw_ctl_hun_bam_ses_est_cze_amh_geo_scr_spa_bul_arw_gam_wly_lit_fin_fbf_tag_slo_bat_jpn_knd_kor_rus_lat_bem_dut_sun_mol_heb_mly_mnd_krd_tsn_ger_sid_swe_ita_glc_urd_qcu_grk_pan_alb_moo_mlt_mcd_sod_eng_mao_pol_swt_por_dgb_jav_tha_chh_tml_igb_xho_azi_ukr_bos_tur_cic_vie_aeg_lda_ven_akn	-0.233917445503032	-0.552380226327153	0.582013023106348
799	gam_alb_ven_pol_aeg_anl_hau_dut_uzb_tur_tsw_tag_akn_rom_prs_bsq_ben_tig_tsn_mnd_nor_krd_yor_scr_xho_fre_fin_dgb_swt_hun_por_wly_geo_afr_pan_bul_ctl_amh_mlt_cze_est_ewe_mly_mol_jav_jpn_tml_kor_ukr_urd_ses_lat_bat_glc_sid_mao_cnt_lit_lda_svk_sod_mcd_ger_rus_grk_qcu_guj_hin_bos_bam_owc_eng_chh_arw_ind_spa_cic_swe_dyu_sun_tha_amr_knd_zul_fbf_aze_ita_slo_azi_igb_vie_heb_bem_moo_swa	-0.13189180235527	-0.310930803960359	0.756549066784346
800	anl_slo_swt_swe_tig_sid_chh_cze_azi_aze_tsn_mao_cic_lit_alb_bsq_mol_gam_xho_cnt_krd_pol_dyu_nor_bem_rus_fin_ven_bam_est_scr_wly_geo_glc_svk_por_afr_hau_owc_pan_hun_ses_sun_lat_ind_jpn_knd_kor_hin_bos_zul_mcd_mly_urd_amh_jav_mnd_ita_igb_bul_mlt_eng_dut_ukr_ctl_qcu_guj_rom_grk_lda_heb_ben_aeg_spa_tag_arw_ewe_fre_dgb_bat_tha_sod_tml_yor_moo_uzb_ger_prs_tur_akn_vie_amr_fbf_swa_tsw	-0.062045109894198	-0.146296127125502	0.884004272561599
801	amr_por_tsn_pol_amh_wly_sod_pan_tur_azi_cic_tag_ven_arw_slo_bsq_mcd_hau_swt_cnt_rom_alb_lda_cze_bem_spa_est_yor_zul_hun_grk_gam_geo_ita_prs_lat_swe_anl_sid_hin_fin_swa_ind_ukr_mao_jpn_knd_kor_ctl_lit_tsw_afr_sun_bul_aeg_bat_mnd_rus_igb_dut_chh_guj_ben_mol_krd_qcu_scr_eng_ger_akn_heb_urd_owc_fre_jav_glc_ewe_bos_moo_mly_tha_tig_tml_fbf_dyu_aze_nor_svk_uzb_bam_vie_mlt_ses_xho_dgb	-0.311020806844691	-0.73677394262377	0.463114430598506
802	sid_svk_akn_swe_wly_amh_amr_mcd_azi_uzb_swt_ind_yor_slo_ita_bsq_ger_owc_moo_mnd_por_arw_zul_lit_ewe_ben_fin_dgb_tsn_hun_guj_anl_geo_pol_scr_alb_rom_aeg_gam_eng_est_fbf_mao_nor_mly_jpn_knd_kor_afr_urd_xho_rus_bat_spa_heb_tag_cnt_grk_igb_cze_chh_fre_ukr_krd_prs_qcu_lat_pan_dut_bem_hau_ctl_tig_glc_jav_hin_cic_mol_swa_sun_tha_mlt_tml_tsw_lda_tur_bul_bos_aze_bam_vie_sod_ses_ven_dyu	-0.0327557155830556	-0.0771979874368112	0.938631884935762
803	chh_bul_bam_bos_wly_amr_anl_svk_aze_uzb_xho_jav_bem_fre_ukr_bsq_ctl_owc_swt_cnt_slo_lit_moo_lat_ven_rom_est_swa_cic_hun_eng_amh_geo_mcd_ben_ita_cze_tig_hau_prs_fin_fbf_mao_arw_mly_jpn_tml_kor_grk_pan_tsw_nor_sun_afr_gam_tag_mnd_por_dgb_guj_aeg_spa_ger_dut_alb_qcu_scr_glc_pol_zul_sid_mol_mlt_swe_bat_urd_akn_krd_igb_ind_tha_sod_knd_ewe_ses_azi_hin_rus_tur_yor_vie_heb_dyu_lda_tsn	-0.0942676112567753	-0.222142525983684	0.824690035223919
804	owc_pol_swa_pan_amr_tig_sod_ita_aze_uzb_akn_mly_dyu_svk_por_bsq_krd_wly_swt_mnd_nor_mcd_xho_alb_yor_arw_est_zul_cic_fin_ukr_chh_geo_mol_guj_bul_rus_heb_sid_hin_hun_dgb_jav_bos_mao_jpn_tml_kor_scr_swe_bem_spa_bat_ctl_aeg_sun_cnt_rom_ewe_eng_hau_slo_afr_ger_glc_qcu_lit_fre_cze_ses_gam_dut_amh_prs_tag_urd_moo_ben_tsw_ind_tha_anl_knd_tsn_igb_azi_grk_lat_tur_bam_vie_mlt_ven_lda_fbf	-0.421347787892031	-1.000097257617	0.319858524132082
805	gam_grk_zul_fre_anl_wly_amh_urd_tur_uzb_moo_jav_akn_bos_ben_bsq_ger_heb_ewe_cnt_svk_mcd_igb_guj_ses_rus_fin_swt_swa_hun_arw_amr_geo_lit_ctl_mol_lat_sod_tig_bul_est_yor_sun_scr_mao_jpn_knd_kor_por_prs_ven_dut_tag_ukr_sid_bat_mnd_slo_bem_pan_hau_cze_krd_spa_nor_qcu_glc_alb_ita_lda_aeg_afr_owc_swe_ind_pol_xho_hin_bam_mly_tha_chh_tml_tsn_dyu_azi_rom_eng_aze_tsw_vie_mlt_cic_dgb_fbf	0.0733635296704964	0.172977179464502	0.863045279228485
806	amr_eng_swt_bos_gam_hau_sod_arw_tur_azi_ven_tag_zul_nor_scr_bsq_lat_wly_moo_mnd_prs_mol_igb_ita_bem_grk_fin_swa_lda_hun_guj_chh_geo_pan_ctl_spa_por_anl_tig_afr_est_tsn_sun_lit_mly_jpn_tml_kor_bul_rus_fbf_pol_jav_ben_owc_mao_cnt_rom_ses_dut_heb_glc_fre_ukr_alb_qcu_slo_ger_urd_tsw_amh_swe_aeg_cze_ind_krd_dyu_mcd_xho_bat_tha_sid_knd_cic_bam_aze_hin_svk_uzb_dgb_vie_mlt_yor_ewe_akn	0.0833960964708431	0.196408769350536	0.844718792931446
807	heb_arw_bem_scr_amh_mlt_amr_spa_tur_uzb_bam_sun_ven_ita_grk_bsq_lit_owc_xho_cnt_glc_urd_cic_pan_ses_lat_est_yor_swt_fin_guj_tig_geo_ukr_rom_ctl_por_wly_gam_mol_hun_zul_bat_bos_mly_jpn_knd_kor_ben_alb_ewe_rus_jav_svk_hau_tag_mnd_krd_fbf_fre_chh_nor_cze_mcd_hin_qcu_ger_pol_eng_lda_sid_bul_aeg_swe_mao_prs_swa_slo_akn_ind_tha_anl_tml_tsn_igb_azi_dut_afr_aze_tsw_vie_sod_dyu_moo_dgb	-0.067101160811949	-0.158312753297778	0.874553615915591
808	hau_prs_zul_rom_owc_amr_wly_fre_azi_aze_swt_sun_cic_por_svk_bsq_slo_amh_dyu_cnt_lat_swe_akn_grk_bem_nor_fin_ven_bam_est_ita_sod_geo_afr_ben_scr_eng_anl_aeg_lit_hun_xho_bat_alb_mao_jpn_tml_kor_cze_urd_moo_bos_mly_spa_chh_ind_mnd_mcd_dgb_guj_heb_rus_pol_ger_dut_qcu_pan_bul_arw_ses_sid_ukr_tig_krd_jav_mol_yor_hin_tsw_tag_tha_mlt_knd_igb_fbf_uzb_ctl_glc_tur_lda_vie_gam_ewe_swa_tsn	-0.688756173643489	-1.65092279700897	0.102127492551705
809	anl_krd_yor_urd_chh_heb_hau_pol_aze_tur_ewe_bat_swt_por_nor_bsq_pan_tig_moo_cnt_grk_scr_bam_spa_fbf_rus_hun_dyu_ses_fin_ctl_aeg_geo_svk_mcd_ita_glc_mlt_gam_fre_est_dgb_jav_swe_sun_jpn_tml_kor_prs_bos_zul_eng_ind_slo_amh_tag_mnd_ben_akn_lit_amr_bul_lat_rom_dut_qcu_guj_afr_ger_cic_owc_arw_sid_cze_mao_hin_swa_alb_igb_mly_tha_sod_knd_xho_tsw_uzb_mol_ukr_azi_lda_vie_wly_tsn_bem_ven	-1.15823237716324	-2.84892376601494	0.00540074670298211
810	owc_scr_yor_eng_sid_mlt_gam_cze_tur_uzb_swt_sun_moo_lat_mcd_bsq_arw_heb_igb_mnd_urd_ctl_bam_bul_tsw_mol_fin_ven_tsn_hun_fre_wly_geo_bos_pol_afr_rus_anl_tig_ger_est_bem_tag_alb_mly_jpn_knd_kor_hin_grk_fbf_glc_bat_guj_chh_jav_cnt_rom_cic_lit_aeg_nor_ita_pan_dut_qcu_por_swe_krd_swa_sod_ben_amh_svk_ind_slo_akn_prs_dyu_mao_tha_amr_tml_ewe_zul_aze_spa_ukr_azi_lda_vie_hau_xho_ses_dgb	-0.0758129810328998	-0.178819163913648	0.85846868158127
811	mlt_nor_swa_ctl_heb_chh_tig_slo_uzb_aze_bem_jav_tsw_lat_bul_bsq_guj_owc_akn_mnd_mol_ben_ven_pol_fbf_dut_est_moo_bam_fin_fre_gam_geo_afr_grk_ger_hin_aeg_amh_alb_hun_swt_sun_eng_mly_jpn_tml_kor_pan_por_yor_scr_mao_bos_wly_tag_cnt_cze_xho_glc_sid_mcd_arw_krd_ita_qcu_ukr_swe_rus_tsn_amr_svk_sod_rom_ind_lit_cic_prs_dgb_bat_tha_anl_knd_ewe_lda_azi_urd_spa_tur_dyu_vie_hau_igb_ses_zul	-0.186267783606433	-0.440049331199372	0.660922390129191
812	owc_glc_ses_ger_heb_hau_gam_ita_tur_uzb_xho_bat_lda_krd_fre_bsq_ukr_chh_fbf_mnd_hin_spa_swa_rom_igb_svk_hun_dgb_tsw_est_mol_tig_geo_guj_swe_arw_por_aeg_sid_scr_fin_ven_mly_prs_jav_jpn_knd_kor_lit_ben_bem_cze_ind_bul_anl_tag_cnt_pan_ewe_pol_amh_rus_grk_dut_mcd_qcu_eng_slo_urd_moo_sod_nor_wly_lat_mao_bos_zul_alb_swt_sun_tha_mlt_tml_bam_akn_aze_afr_ctl_azi_yor_vie_amr_tsn_cic_dyu	-0.138228849268259	-0.326197146961594	0.745008098071823
813	amh_grk_swa_fre_owc_amr_mlt_bos_azi_tur_akn_bat_igb_arw_hin_bsq_afr_hau_zul_mnd_swe_eng_tsn_lit_yor_alb_hun_ewe_fbf_fin_glc_tig_geo_dut_urd_pol_bul_wly_sid_ctl_est_bem_ind_cze_mly_jpn_tml_kor_slo_mol_tsw_ita_tag_ger_aeg_sun_cnt_rus_swt_mcd_heb_ben_krd_spa_scr_qcu_svk_ukr_prs_lda_gam_guj_anl_nor_jav_por_cic_pan_bam_mao_tha_chh_knd_ven_dgb_aze_rom_lat_uzb_ses_vie_sod_dyu_moo_xho	0.440362948198266	1.03829502102776	0.30182475285957
814	aeg_eng_ses_alb_amh_mlt_chh_bul_aze_tur_dyu_mly_swt_hin_mcd_bsq_rom_wly_fbf_mnd_guj_krd_ewe_prs_dgb_spa_hun_bam_ven_fin_lat_tig_geo_rus_svk_ben_arw_sid_anl_dut_est_akn_mao_nor_ind_jpn_tml_kor_urd_swe_zul_slo_tag_fre_gam_bat_cnt_glc_xho_ukr_sod_pan_scr_afr_ita_qcu_grk_ctl_cze_tsn_hau_lit_owc_pol_sun_mol_tsw_bos_yor_jav_tha_heb_knd_moo_igb_uzb_por_ger_azi_lda_vie_amr_swa_cic_bem	-0.665830136050993	-1.59368278254418	0.114400271961088
815	amh_bul_dgb_fre_owc_anl_sod_spa_tur_azi_xho_sun_ven_grk_svk_bsq_bos_tig_bem_mnd_pol_rom_lda_guj_yor_ger_fin_tsn_fbf_est_mcd_hau_geo_prs_ctl_hin_swe_amr_chh_eng_hun_dyu_mao_ukr_tag_jpn_knd_kor_krd_lit_tsw_cze_bat_ita_mlt_ind_cnt_scr_swa_ben_heb_pan_nor_glc_lat_qcu_alb_mol_dut_moo_wly_slo_gam_rus_jav_afr_bam_urd_ewe_mly_tha_aeg_tml_akn_swt_aze_arw_por_uzb_igb_vie_sid_ses_cic_zul	-0.537420200733428	-1.28081345418574	0.203444117866367
816	heb_mcd_tsn_alb_owc_amh_mlt_grk_tur_aze_igb_ind_swt_arw_slo_bsq_guj_gam_bam_cnt_ctl_swe_moo_dut_cic_hin_fin_lda_swa_est_mol_wly_geo_eng_rom_lit_rus_sod_hau_bos_hun_akn_mly_pan_tag_jpn_tml_kor_scr_ben_yor_nor_bat_ukr_amr_mao_mnd_pol_fbf_fre_sid_glc_prs_lat_por_qcu_krd_ita_svk_zul_aeg_cze_chh_bul_jav_urd_dyu_ger_dgb_sun_tha_anl_knd_bem_ewe_uzb_spa_afr_azi_ses_vie_tig_xho_ven_tsw	0.00825215379473062	0.0194413269460331	0.984530692299368
817	sod_bul_zul_afr_amr_hau_gam_guj_aze_uzb_akn_tag_fbf_nor_mol_bsq_eng_amh_igb_cnt_pol_ger_cic_fre_ven_lat_hun_ses_tsw_est_alb_wly_geo_scr_rom_hin_glc_heb_tig_bos_fin_swt_mao_krd_sun_jpn_knd_kor_arw_pan_bem_spa_jav_ben_owc_bat_mnd_mcd_dgb_urd_mlt_prs_ukr_ctl_por_qcu_lit_slo_rus_ewe_sid_svk_anl_dut_ind_grk_tsn_swe_yor_mly_tha_chh_tml_dyu_lda_tur_cze_ita_azi_xho_vie_aeg_swa_bam_moo	-0.240476823573535	-0.568369283544759	0.571154102248516
818	hau_afr_yor_ger_owc_amh_wly_lat_tur_uzb_cic_sun_lda_spa_svk_bsq_rom_anl_ven_cnt_urd_fre_dgb_bos_xho_hin_hun_ses_tsn_fin_dut_heb_geo_scr_lit_grk_arw_aeg_chh_nor_est_tsw_tag_swe_bat_jpn_tml_kor_glc_cze_zul_ctl_mly_rus_sod_ind_mnd_alb_bam_pol_tig_por_ben_krd_slo_qcu_mol_ukr_mcd_igb_sid_ita_amr_eng_jav_guj_akn_prs_swt_mao_tha_mlt_knd_dyu_swa_aze_pan_bul_azi_fbf_vie_gam_bem_ewe_moo	-0.551989437620859	-1.31620324670394	0.191340721147005
819	gam_swe_yor_lit_heb_hau_chh_ctl_uzb_azi_xho_mao_igb_prs_krd_bsq_grk_aeg_ven_mnd_lat_bul_tsn_glc_cic_pan_hun_fbf_swt_fin_afr_sid_geo_slo_fre_mol_rom_anl_mlt_eng_est_zul_mly_urd_bat_jpn_tml_kor_mcd_nor_dyu_arw_ind_por_owc_sun_cnt_bos_bam_rus_wly_pol_alb_svk_cze_qcu_ger_scr_ita_dgb_sod_ukr_tig_guj_tag_spa_akn_hin_swa_jav_tha_amh_knd_ses_bem_aze_dut_ben_tur_tsw_vie_amr_lda_ewe_moo	-0.672921086890542	-1.61106402590187	0.11055472177891
820	amh_slo_tsn_mcd_wly_heb_aeg_glc_aze_azi_dgb_mao_fbf_urd_fre_bsq_scr_chh_lda_mnd_por_rom_ven_swe_xho_arw_fin_bam_yor_est_dut_amr_geo_ita_lit_bos_prs_sid_sod_ukr_hun_zul_bat_rus_tag_jpn_tml_kor_guj_spa_akn_krd_sun_eng_tig_ind_cnt_alb_tsw_afr_owc_hin_ben_pan_ctl_qcu_cze_pol_bul_swt_hau_ger_gam_nor_jav_lat_bem_svk_dyu_mly_tha_mlt_knd_ewe_moo_uzb_mol_grk_tur_swa_vie_anl_ses_igb_cic	-0.938047834686757	-2.27859476004068	0.0249799348361697
821	sod_scr_moo_eng_hau_tig_owc_slo_tur_azi_ven_mly_bem_ben_glc_bsq_alb_wly_bam_cnt_ukr_mol_swt_rus_dgb_lat_est_xho_tsw_fin_grk_heb_geo_mcd_urd_guj_hin_gam_aeg_bul_hun_ewe_bat_svk_ind_jpn_tml_kor_ger_pan_igb_arw_jav_lit_chh_mao_mnd_bos_ses_krd_amh_prs_fre_rom_afr_qcu_ita_dut_spa_zul_anl_ctl_amr_swe_tag_pol_lda_nor_tsn_sun_tha_sid_knd_swa_akn_uzb_por_cze_aze_yor_vie_mlt_dyu_fbf_cic	0.195529276538835	0.460302301608715	0.646373698111272
822	sid_svk_ses_dut_aeg_sod_tig_bos_tur_azi_cic_sun_zul_alb_swe_bsq_por_anl_swa_mnd_rus_ita_dyu_fre_xho_eng_est_ewe_fbf_fin_lit_mlt_geo_glc_prs_rom_mcd_owc_amh_grk_hun_tsw_ind_ger_mao_jpn_knd_kor_hin_pol_igb_ctl_mly_urd_chh_jav_cnt_slo_tsn_guj_gam_spa_afr_ben_arw_qcu_cze_nor_ukr_swt_heb_bul_hau_lat_bat_scr_yor_mol_dgb_tag_tha_amr_tml_ven_lda_uzb_krd_pan_aze_moo_vie_wly_bam_bem_akn	-0.385199580944992	-0.913025686153986	0.363589915090257
823	anl_spa_igb_krd_sod_aeg_hau_ukr_aze_azi_dgb_mao_moo_grk_eng_bsq_ben_amh_swa_mnd_ger_bos_cic_bul_swt_slo_fin_tsw_ewe_hun_mcd_mlt_geo_pan_hin_nor_por_gam_chh_scr_est_lda_mly_dut_sun_jpn_knd_kor_lat_ita_ses_arw_bat_guj_amr_ind_cnt_rom_dyu_afr_tig_ctl_fre_urd_prs_qcu_pol_cze_alb_bem_wly_glc_sid_mol_jav_lit_yor_swe_xho_tag_tha_owc_tml_akn_fbf_uzb_rus_svk_tur_bam_vie_heb_tsn_zul_ven	-0.251446922869161	-0.594186659098486	0.55382996335697
824	tig_eng_bem_bul_aeg_hau_mlt_swe_uzb_azi_moo_tag_ses_glc_guj_bsq_pan_wly_zul_cnt_fre_ukr_swa_cze_igb_afr_est_lda_fbf_fin_lat_amh_geo_svk_ita_rus_nor_sid_heb_pol_hun_dyu_sun_mol_mly_jpn_tml_kor_hin_ben_swt_scr_jav_krd_sod_bat_mnd_por_dgb_ctl_gam_arw_prs_dut_urd_qcu_grk_slo_bos_yor_owc_lit_chh_alb_ind_ger_bam_rom_xho_mao_tha_anl_knd_ven_ewe_tur_mcd_spa_aze_tsw_vie_amr_akn_tsn_cic	-0.466551830477467	-1.10921812249752	0.270196195830743
825	chh_lit_ven_ukr_amh_aeg_amr_svk_aze_azi_zul_bat_lda_spa_hin_bsq_lat_gam_bam_cnt_slo_fre_yor_swe_swa_mcd_hun_tsw_dyu_fin_dut_sid_geo_rus_ger_rom_mol_heb_wly_urd_est_bem_jav_nor_sun_jpn_tml_kor_krd_afr_ses_glc_mao_grk_tig_mly_mnd_ita_ewe_pan_sod_arw_pol_guj_alb_qcu_prs_cze_bul_dgb_owc_ben_hau_ctl_tag_por_swt_bos_igb_ind_tha_anl_knd_akn_cic_tur_scr_eng_uzb_tsn_vie_mlt_xho_fbf_moo	-0.25723061939776	-0.607894396688961	0.544739165846167
826	owc_eng_bem_pan_heb_sod_anl_spa_tur_azi_dyu_mly_ven_cze_urd_bsq_hin_amr_tsw_mnd_dut_scr_zul_arw_yor_ukr_hun_ewe_moo_fin_alb_wly_geo_ctl_swe_fre_nor_gam_chh_glc_est_tsn_ind_rom_tag_jpn_knd_kor_pol_por_swt_mol_bat_bul_hau_mao_cnt_slo_xho_rus_tig_afr_bos_svk_krd_qcu_ger_guj_lat_bam_sid_grk_amh_ben_sun_ita_dgb_lit_swa_jav_tha_mlt_tml_ses_cic_uzb_prs_mcd_aze_lda_vie_aeg_fbf_akn_igb	-0.476104434139889	-1.13115392934728	0.260898823380699
827	anl_ger_dgb_mol_heb_sod_amr_krd_uzb_azi_fbf_mly_ses_afr_pan_bsq_urd_gam_ewe_cnt_ctl_hin_swa_rus_lda_scr_fin_zul_dyu_hun_grk_aeg_geo_por_bos_eng_slo_mlt_tig_prs_est_tsw_bat_swe_ind_jpn_tml_kor_lat_bul_bem_pol_jav_spa_sid_sun_mnd_svk_ven_rom_hau_ita_ukr_cze_arw_qcu_fre_guj_lit_swt_chh_dut_wly_glc_tag_nor_cic_mcd_moo_mao_tha_amh_knd_tsn_bam_tur_alb_ben_aze_igb_vie_owc_yor_akn_xho	-0.718434631376118	-1.72547411495167	0.0877634438243844
828	aeg_nor_zul_spa_amh_sid_chh_slo_uzb_aze_swa_mao_ses_rus_eng_bsq_afr_owc_akn_mnd_ger_urd_bam_alb_bem_svk_hun_igb_moo_est_swe_anl_geo_lat_ukr_rom_hin_wly_tig_guj_fin_cic_jav_cze_ind_jpn_knd_kor_bos_pol_tsw_krd_bat_lit_heb_tag_cnt_bul_ven_mcd_gam_arw_ita_pan_dut_qcu_prs_grk_por_swt_sod_fre_hau_ctl_sun_glc_yor_ben_xho_mly_tha_amr_tml_tsn_lda_azi_scr_mol_tur_ewe_vie_mlt_fbf_dyu_dgb	-0.878897793571374	-2.128932687359	0.0359022700972715
829	hau_eng_akn_cze_mlt_sid_chh_lat_azi_tur_bam_sun_cic_nor_hin_bsq_rom_tig_dgb_mnd_ben_dut_tsw_svk_xho_fre_fin_ven_dyu_est_swe_heb_geo_bos_pol_lit_mol_gam_wly_slo_hun_moo_jav_bul_tag_jpn_tml_kor_arw_rus_zul_krd_mly_alb_aeg_ind_cnt_ukr_swt_ita_anl_spa_guj_prs_scr_qcu_mcd_ctl_afr_fbf_sod_pan_owc_glc_bat_urd_yor_grk_ewe_mao_tha_amr_knd_ses_swa_aze_por_ger_uzb_igb_vie_amh_lda_tsn_bem	0.340688909362872	0.802397427635042	0.424368830375536
830	chh_afr_xho_glc_tig_aeg_amr_nor_tur_azi_akn_bat_zul_prs_ita_bsq_ctl_wly_dgb_cnt_svk_ger_yor_cze_fbf_eng_hun_igb_lda_est_dut_owc_geo_rus_grk_ukr_lit_heb_sod_guj_fin_ewe_jav_slo_sun_jpn_tml_kor_ben_hin_ven_bul_tag_lat_mlt_ind_mnd_por_ses_alb_amh_krd_rom_urd_pol_qcu_arw_bos_mcd_bem_hau_swe_anl_pan_mao_mol_swa_fre_dyu_mly_tha_gam_knd_tsn_bam_uzb_spa_scr_aze_swt_vie_sid_moo_tsw_cic	-0.367611695118598	-0.872078764491327	0.385411312977982
831	mlt_pol_xho_ben_sod_amr_sid_krd_tur_azi_ses_bat_bem_ger_eng_bsq_guj_owc_igb_mnd_rom_hin_akn_prs_fbf_ctl_est_zul_ven_fin_urd_tig_geo_scr_mol_ukr_slo_chh_aeg_arw_hun_bam_mao_svk_sun_jpn_knd_kor_bos_spa_swt_lit_tag_lat_anl_mly_cnt_alb_tsn_pan_hau_ita_nor_bul_grk_qcu_por_afr_rus_lda_wly_swe_amh_fre_ind_dut_dyu_mcd_yor_jav_tha_gam_tml_moo_cic_uzb_cze_glc_aze_tsw_vie_heb_swa_ewe_dgb	0.142135033488008	0.33431080475346	0.738897779416456
832	wly_pan_tsw_mcd_heb_amr_owc_grk_azi_aze_igb_mao_ses_svk_ben_bsq_ita_tig_fbf_mnd_ctl_slo_tsn_glc_swt_bos_hun_swa_moo_fin_bul_amh_geo_ukr_arw_swe_pol_sod_hau_guj_est_ven_jav_hin_bat_jpn_tml_kor_ger_krd_xho_afr_tag_prs_anl_ind_cnt_rom_yor_dut_mlt_cze_eng_lit_por_qcu_rus_lat_alb_cic_aeg_urd_chh_mol_sun_nor_dyu_scr_ewe_mly_tha_gam_knd_zul_bem_tur_fre_spa_uzb_lda_vie_sid_bam_akn_dgb	0.514818392081961	1.21877535798475	0.226011995110551
833	amr_eng_bem_guj_mlt_hau_heb_pol_uzb_tur_tsw_ind_bam_lat_por_bsq_swe_sod_dyu_cnt_nor_svk_ven_ita_dgb_dut_hun_igb_moo_fin_fre_owc_geo_rus_slo_cze_ger_wly_tig_arw_est_xho_mao_ukr_tag_jpn_tml_kor_ben_urd_yor_scr_jav_grk_gam_sun_mnd_krd_zul_ctl_anl_afr_mcd_bos_lit_qcu_mol_pan_prs_ewe_aeg_hin_chh_rom_mly_bul_tsn_spa_cic_bat_tha_sid_knd_akn_lda_azi_glc_alb_aze_swt_vie_amh_ses_swa_fbf	-0.0172046823570366	-0.0405036171378906	0.96777845019152
834	wly_ben_moo_ukr_anl_hau_amh_ger_azi_uzb_zul_mao_tsw_spa_urd_bsq_lit_amr_ses_cnt_cze_fre_ven_pan_dyu_swe_hun_igb_bem_fin_hin_chh_geo_slo_svk_mol_dut_owc_sod_por_est_akn_tag_rom_mly_jpn_tml_kor_afr_grk_ewe_eng_jav_ita_aeg_ind_mnd_nor_swt_bos_sid_pol_bul_prs_krd_qcu_arw_mcd_rus_swa_mlt_lat_tig_glc_sun_scr_cic_alb_lda_bat_tha_gam_knd_dgb_yor_aze_ctl_guj_tur_xho_vie_heb_tsn_fbf_bam	0.152339727464152	0.358241699344474	0.720974319758322
835	chh_mol_fbf_lit_mlt_anl_heb_hin_azi_aze_swt_ind_dyu_rom_krd_bsq_guj_aeg_tsw_mnd_slo_scr_dgb_bos_cic_pol_fin_bam_moo_hun_grk_tig_geo_ctl_swe_lat_afr_hau_wly_spa_est_tsn_mao_rus_mly_jpn_tml_kor_urd_glc_ewe_ben_jav_ita_gam_bat_cnt_fre_lda_eng_sod_cze_ukr_bul_dut_qcu_por_ger_nor_ses_amh_alb_sid_svk_tag_arw_bem_pan_zul_sun_tha_owc_knd_igb_akn_tur_mcd_prs_uzb_yor_vie_amr_ven_xho_swa	-0.53459458078822	-1.27338553669847	0.206054904518502
836	chh_bul_swt_arw_amr_gam_sid_dut_azi_uzb_igb_bat_fbf_rus_alb_bsq_ukr_hau_dgb_cnt_pol_ger_lda_mcd_bem_afr_est_zul_ewe_hun_glc_wly_geo_swe_svk_urd_ben_mlt_sod_pan_fin_cic_tag_ita_jav_jpn_knd_kor_hin_eng_bam_bos_mly_cze_amh_mao_mnd_scr_akn_lat_owc_spa_ctl_prs_guj_qcu_mol_krd_por_tsw_tig_grk_aeg_fre_sun_lit_xho_rom_yor_ind_tha_anl_tml_swa_moo_aze_nor_slo_tur_ses_vie_heb_dyu_ven_tsn	0.106650071117756	0.250858817000858	0.80247667509246
837	chh_mol_dyu_lit_sod_amr_tig_pan_azi_aze_xho_mao_yor_eng_spa_bsq_krd_heb_dgb_cnt_dut_glc_ses_slo_tsw_cze_hun_ewe_ven_fin_nor_amh_geo_bos_prs_grk_mcd_hau_anl_afr_est_swa_tag_fre_bat_jpn_knd_kor_rom_hin_tsn_ita_jav_arw_sid_ind_mnd_alb_moo_ben_gam_swe_pol_svk_ctl_qcu_scr_guj_ger_igb_wly_rus_aeg_ukr_mly_por_fbf_urd_swt_sun_tha_mlt_tml_zul_lda_uzb_bul_lat_tur_bem_vie_owc_cic_akn_bam	-0.280930235468619	-0.663300936093047	0.508778674404149
838	gam_swe_moo_ger_tig_hau_aeg_guj_uzb_azi_ewe_tag_tsn_prs_glc_bsq_cze_anl_ses_mnd_ben_urd_zul_krd_swt_ita_est_dyu_akn_fin_svk_chh_geo_spa_rus_hin_mol_amh_wly_afr_hun_cic_mly_rom_sun_jpn_knd_kor_arw_alb_lda_fre_bat_nor_sid_ind_cnt_por_bem_grk_amr_lit_ukr_eng_pol_qcu_dut_bul_mcd_xho_owc_scr_mlt_bos_jav_lat_swa_ctl_fbf_mao_tha_sod_tml_tsw_yor_tur_pan_slo_aze_dgb_vie_heb_ven_bam_igb	-0.457921714645367	-1.08925723178651	0.278854978825167
839	gam_urd_xho_pol_sod_hau_anl_mcd_azi_tur_yor_mly_ses_scr_lat_bsq_afr_mlt_swa_cnt_rus_bul_swt_bos_moo_por_fin_lda_igb_hun_nor_wly_geo_lit_swe_pan_spa_aeg_amr_krd_est_ewe_ind_glc_jav_jpn_knd_kor_prs_slo_tsw_guj_bat_fre_amh_tag_mnd_rom_bem_cze_owc_mol_dut_ukr_alb_qcu_eng_svk_hin_cic_chh_ben_sid_grk_sun_ita_akn_arw_fbf_mao_tha_heb_tml_tsn_dgb_aze_ger_ctl_uzb_dyu_vie_tig_bam_ven_zul	-0.706304619081087	-1.69185304546996	0.0940222285798691
840	chh_ita_cic_dut_heb_hau_amr_ben_uzb_aze_swt_mao_ven_bul_ukr_bsq_hin_tig_swa_cnt_por_rom_dgb_lit_ses_alb_est_bem_moo_fin_prs_mlt_geo_arw_pan_scr_afr_aeg_anl_fre_hun_tsn_mly_mol_bat_jpn_knd_kor_eng_spa_lda_glc_sun_swe_sid_ind_mnd_ctl_zul_krd_owc_nor_grk_bos_cze_qcu_slo_rus_mcd_ewe_gam_guj_wly_ger_jav_lat_akn_urd_fbf_tag_tha_sod_tml_igb_yor_tur_pol_svk_azi_xho_vie_amh_bam_tsw_dyu	0.023647868483931	0.0556713122431051	0.955723081613205
841	mlt_alb_yor_slo_tig_gam_amr_prs_uzb_aze_swt_bat_ses_por_hin_bsq_eng_sod_bem_cnt_ctl_guj_dgb_spa_swa_grk_hun_xho_zul_est_arw_aeg_geo_scr_pan_pol_fre_heb_amh_cze_fin_cic_tag_svk_ind_jpn_tml_kor_dut_lit_fbf_bul_mao_krd_chh_mly_mnd_ben_lda_lat_hau_rus_mcd_nor_ukr_qcu_glc_bos_rom_ewe_anl_afr_wly_urd_jav_mol_tsn_ita_moo_sun_tha_sid_knd_dyu_igb_tur_ger_swe_azi_tsw_vie_owc_akn_bam_ven	-0.289740568366147	-0.686080058125496	0.494369522319142
842	hau_eng_swa_krd_gam_chh_owc_cze_uzb_azi_tsw_mao_moo_ger_ben_bsq_dut_mlt_dyu_mnd_rom_rus_lda_swe_dgb_ita_hun_ses_akn_est_por_aeg_geo_svk_spa_guj_nor_sod_heb_lit_fin_bam_ind_pan_tag_jpn_knd_kor_afr_mcd_bem_ukr_bat_glc_sid_sun_cnt_ctl_ven_alb_amr_fre_hin_scr_urd_qcu_slo_bul_grk_yor_wly_prs_anl_lat_jav_pol_swt_bos_zul_mly_tha_tig_tml_ewe_cic_tur_arw_mol_aze_fbf_vie_amh_igb_tsn_xho	-0.646019475005573	-1.54771956847647	0.125086182742411
843	gam_ukr_tsn_bul_anl_amh_tig_ger_uzb_aze_ven_sun_dgb_swe_svk_bsq_urd_aeg_zul_mnd_nor_grk_lda_ctl_ses_ita_est_dyu_bem_fin_cze_mlt_geo_lit_mcd_por_guj_hau_sid_pol_hun_swt_mao_glc_tag_jpn_tml_kor_dut_fre_swa_eng_bat_afr_sod_jav_cnt_pan_igb_lat_amr_alb_slo_mol_ben_qcu_bos_rom_scr_yor_heb_krd_chh_rus_ind_spa_ewe_prs_tsw_mly_tha_owc_knd_moo_cic_tur_arw_hin_azi_xho_vie_wly_akn_fbf_bam	0.305090187220048	0.719270876850606	0.473777573971084
844	anl_krd_dgb_dut_heb_sod_amr_rus_tur_uzb_moo_ind_dyu_arw_cze_bsq_grk_wly_ses_cnt_hin_slo_akn_pan_fbf_ctl_fin_bem_igb_hun_swe_owc_geo_bos_bul_afr_guj_hau_sid_ita_est_swa_bat_lat_jav_jpn_tml_kor_eng_scr_lda_alb_sun_mol_tig_tag_mnd_lit_tsn_por_chh_mcd_svk_glc_nor_qcu_fre_pol_prs_cic_gam_spa_mlt_ger_mao_rom_xho_urd_ewe_mly_tha_amh_knd_tsw_bam_azi_ben_ukr_aze_ven_vie_aeg_zul_yor_swt	-0.554701248807961	-1.32190686998491	0.189441507565821
845	tig_ctl_dgb_spa_anl_amr_gam_hin_uzb_aze_tsw_jav_akn_svk_alb_bsq_arw_sod_bam_cnt_bos_nor_swt_grk_moo_ger_hun_dyu_tsn_fin_mcd_mlt_geo_lat_rus_prs_lit_wly_chh_scr_est_yor_tag_pol_ind_jpn_knd_kor_por_ukr_zul_krd_mao_rom_aeg_bat_mnd_bul_xho_dut_owc_slo_pan_ita_urd_qcu_afr_eng_glc_fbf_heb_swe_amh_fre_sun_mol_ven_cze_ses_mly_tha_hau_tml_bem_cic_tur_ben_guj_azi_ewe_vie_sid_swa_igb_lda	0.664665630055842	1.57281755216237	0.119157125351452
846	anl_rus_dgb_bos_mlt_gam_amh_ben_aze_uzb_akn_bat_bam_fre_afr_bsq_cze_chh_bem_mnd_grk_dut_zul_arw_xho_lat_est_lda_cic_hun_guj_amr_geo_svk_swe_ctl_pan_owc_heb_krd_fin_swa_sun_rom_mly_jpn_knd_kor_slo_mol_fbf_ukr_ind_eng_aeg_mao_cnt_hin_dyu_ita_hau_glc_ger_bul_scr_qcu_alb_lit_mcd_moo_wly_pol_sid_nor_jav_por_yor_urd_ewe_tag_tha_sod_tml_swt_ses_azi_spa_prs_tur_tsw_vie_tig_igb_tsn_ven	-0.00657001170066217	-0.0154697802433583	0.987690532615448
847	anl_arw_ewe_por_amh_gam_chh_afr_uzb_azi_moo_jav_ven_urd_dut_bsq_cze_mlt_lda_mnd_slo_nor_bem_alb_xho_svk_est_zul_swa_fin_ita_wly_geo_ger_mcd_scr_rus_aeg_tig_ukr_hun_igb_mly_fre_tag_jpn_tml_kor_pan_ctl_akn_mol_bat_krd_heb_sun_cnt_prs_bam_guj_sod_pol_grk_lit_eng_qcu_rom_lat_glc_swt_amr_swe_hau_bos_ind_hin_ses_ben_tsn_mao_tha_owc_knd_fbf_dyu_aze_spa_bul_tur_dgb_vie_sid_cic_tsw_yor	-0.287392368586879	-0.680702760103309	0.497750868055279
848	amh_grk_tsn_ben_wly_sid_tig_glc_aze_uzb_lda_sun_swt_mcd_bos_bsq_por_chh_xho_mnd_nor_lat_ses_pan_swa_swe_est_ven_bam_hun_alb_hau_geo_ctl_scr_krd_prs_heb_amr_lit_fin_dgb_bat_bul_ind_jpn_tml_kor_pol_mol_dyu_eng_mao_hin_anl_tag_cnt_dut_igb_urd_owc_slo_guj_svk_spa_qcu_cze_afr_ukr_akn_sod_rus_gam_arw_mly_fre_cic_rom_bem_jav_tha_mlt_knd_ewe_tsw_azi_ger_ita_tur_moo_vie_aeg_fbf_zul_yor	-0.301052744685529	-0.712525544506733	0.477923270869234
849	wly_svk_yor_glc_heb_gam_amr_cze_azi_aze_fbf_mly_bem_spa_krd_bsq_slo_anl_tsn_cnt_mcd_bul_tsw_lat_moo_ukr_fin_ven_ses_est_ctl_tig_geo_afr_rus_pol_por_sid_mlt_grk_hun_lda_jav_ben_ind_jpn_knd_kor_rom_bos_ewe_lit_mao_mol_amh_sun_mnd_pan_zul_alb_sod_dut_urd_hin_eng_qcu_nor_swe_prs_xho_owc_fre_aeg_scr_tag_ita_akn_arw_swa_bat_tha_hau_tml_swt_dyu_tur_ger_guj_uzb_igb_vie_chh_dgb_cic_bam	-0.0209889709502818	-0.0493819191061341	0.960720838133857
850	tig_eng_dgb_guj_amr_wly_sid_swe_uzb_azi_xho_ind_tsw_ita_ger_bsq_fre_heb_tsn_cnt_prs_ben_fbf_lit_swa_urd_est_cic_ven_fin_slo_gam_geo_svk_pol_afr_nor_anl_sod_rom_hun_bem_tag_grk_bat_jpn_tml_kor_cze_bos_zul_glc_mao_scr_aeg_jav_mnd_alb_igb_rus_chh_hin_krd_mol_mcd_qcu_lat_dut_por_moo_owc_ukr_amh_arw_mly_pan_dyu_bul_akn_sun_tha_hau_knd_lda_ses_aze_ctl_spa_tur_yor_vie_mlt_bam_ewe_swt	0.249517524380526	0.587633092072133	0.558202725076399
851	hau_ctl_swt_svk_chh_aeg_gam_cze_uzb_azi_zul_jav_yor_rus_mol_bsq_afr_tig_ses_cnt_alb_arw_xho_glc_tsw_lat_est_ven_akn_hun_hin_sid_geo_bul_pan_nor_lit_sod_anl_krd_fin_swa_sun_ita_mao_jpn_knd_kor_dut_guj_ewe_scr_bat_pol_mlt_ind_mnd_eng_igb_bos_wly_urd_por_ukr_grk_qcu_fre_swe_slo_bam_heb_ger_owc_rom_tag_ben_bem_mcd_fbf_mly_tha_amh_tml_moo_tsn_aze_prs_spa_tur_lda_vie_amr_dyu_cic_dgb	-0.579497950783332	-1.38356117459686	0.169804909042553
852	gam_pan_tsn_rus_amr_chh_tig_eng_azi_uzb_ses_sun_swa_ger_afr_bsq_mol_amh_dyu_mnd_scr_lat_ven_ukr_lda_glc_est_xho_bem_fin_ita_hau_geo_arw_por_prs_hin_aeg_owc_pol_hun_igb_mly_dut_bat_jpn_knd_kor_ben_cze_cic_bos_mao_lit_mlt_ind_cnt_fre_moo_nor_sid_rom_krd_alb_swe_qcu_slo_svk_mcd_fbf_wly_bul_sod_urd_tag_ctl_dgb_spa_zul_jav_tha_anl_tml_tsw_yor_tur_grk_guj_aze_ewe_vie_heb_swt_bam_akn	-0.277247575707686	-0.655856762602985	0.513535604182409
853	heb_afr_zul_fre_amh_tig_owc_glc_azi_uzb_swt_sun_dgb_bul_ben_bsq_por_hau_dyu_cnt_lat_pol_ven_rom_cic_alb_hun_yor_lda_fin_scr_sod_geo_lit_swe_prs_arw_gam_wly_svk_est_tsn_jav_ukr_bat_jpn_tml_kor_nor_rus_tsw_guj_tag_eng_amr_ind_mnd_pan_ses_urd_aeg_ita_cze_dut_bos_qcu_hin_grk_mol_akn_chh_ger_anl_mcd_mao_krd_ewe_ctl_xho_mly_tha_sid_knd_moo_swa_tur_spa_slo_aze_bem_vie_mlt_igb_bam_fbf	0.0629397779696922	0.14815511470818	0.882541111121965
854	heb_pol_dgb_krd_anl_amr_sid_lat_aze_uzb_fbf_jav_lda_mcd_prs_bsq_glc_sod_swt_cnt_fre_ben_ses_svk_zul_spa_hun_moo_ewe_est_eng_amh_geo_lit_dut_arw_por_mlt_gam_cze_fin_bam_mao_nor_ind_jpn_tml_kor_bos_guj_yor_pan_bat_bul_aeg_mly_mnd_mol_xho_ger_tig_rus_urd_hin_scr_qcu_alb_swe_ukr_igb_hau_ctl_chh_grk_tag_slo_akn_ita_dyu_sun_tha_owc_knd_tsn_tsw_azi_rom_afr_tur_ven_vie_wly_swa_cic_bem	0.000774964947832342	0.00182254470009744	0.99854972429615
855	wly_krd_swa_nor_mlt_amr_gam_alb_azi_aze_xho_jav_ses_ita_dut_bsq_mol_heb_fbf_cnt_bul_ukr_dyu_lat_tsn_urd_fin_igb_cic_est_ctl_chh_geo_prs_pol_slo_rus_hau_anl_glc_hun_tsw_ind_rom_mao_jpn_knd_kor_cze_swe_dgb_fre_sun_spa_amh_bat_mnd_pan_bem_eng_tig_scr_mcd_por_hin_qcu_guj_svk_arw_akn_sod_bos_owc_afr_mly_ben_swt_grk_yor_tag_tha_sid_tml_ewe_lda_tur_lit_ger_uzb_bam_vie_aeg_zul_moo_ven	-0.402206431167564	-0.954578456555934	0.342265582359617
856	sod_fre_ven_prs_aeg_tig_amh_svk_aze_azi_lda_ind_ses_guj_mol_bsq_urd_amr_cic_cnt_eng_rus_dgb_slo_xho_nor_est_bem_moo_fin_arw_heb_geo_mcd_ger_rom_ita_hau_gam_ukr_hun_akn_mly_lit_jav_jpn_tml_kor_afr_por_tsn_spa_sun_pol_mlt_bat_mnd_bul_zul_alb_wly_bos_scr_pan_glc_qcu_krd_ctl_hin_dyu_sid_dut_chh_ben_tag_grk_swt_cze_ewe_mao_tha_owc_knd_tsw_fbf_uzb_swe_lat_tur_swa_vie_anl_bam_igb_yor	-0.500269624644149	-1.19278763852071	0.235986886821353
857	owc_cze_swa_urd_sod_chh_mlt_ger_uzb_azi_ses_sun_ven_ben_svk_bsq_krd_tig_igb_cnt_pan_ukr_ewe_alb_akn_spa_est_bem_dgb_hun_bos_hau_geo_rom_eng_lit_scr_aeg_anl_prs_fin_cic_bat_lat_tag_jpn_knd_kor_por_pol_moo_dut_mao_ita_amr_jav_mnd_glc_swt_hin_amh_mol_mcd_ctl_nor_qcu_grk_slo_afr_bam_wly_arw_gam_guj_mly_swe_lda_rus_xho_ind_tha_heb_tml_tsn_tsw_aze_bul_fre_tur_fbf_vie_sid_dyu_yor_zul	-0.687054677075796	-1.64677894713814	0.102978678762474
858	aeg_mol_akn_guj_tig_mlt_hau_urd_tur_uzb_bam_bat_swt_lat_grk_bsq_afr_sod_tsw_mnd_pol_alb_igb_por_dyu_fre_est_ewe_bem_hun_spa_wly_geo_eng_dut_pan_lit_owc_amh_prs_fin_xho_jav_arw_mao_jpn_tml_kor_cze_ctl_zul_bos_mly_ger_sid_ind_cnt_ita_tsn_krd_gam_nor_scr_svk_ben_qcu_glc_rom_hin_cic_anl_bul_amr_slo_tag_ukr_swa_swe_moo_sun_tha_heb_knd_ven_dgb_aze_mcd_rus_azi_lda_vie_chh_fbf_ses_yor	-0.437550089785698	-1.0382297862505	0.301854953297245
859	mlt_hin_xho_guj_hau_amr_aeg_fre_azi_uzb_tsn_ind_bem_spa_por_bsq_slo_gam_swt_cnt_nor_bul_tsw_swe_dyu_urd_fin_akn_dgb_hun_dut_sid_geo_ben_mcd_grk_lat_anl_chh_glc_est_ven_mao_rus_bat_jpn_tml_kor_lit_bos_zul_pan_jav_arw_sod_mly_mnd_cze_swa_krd_tig_ukr_ctl_scr_mol_qcu_ita_svk_afr_ses_owc_eng_heb_alb_tag_rom_cic_pol_ewe_sun_tha_wly_knd_lda_fbf_tur_ger_prs_aze_igb_vie_amh_bam_yor_moo	-0.32889681106826	-0.777977674840176	0.438556926847149
860	tig_prs_zul_scr_gam_chh_amr_ben_tur_azi_ewe_sun_igb_mcd_eng_bsq_afr_anl_ven_cnt_svk_dut_dyu_ger_fbf_krd_est_yor_swa_hun_bos_sod_geo_nor_urd_lit_spa_heb_amh_slo_fin_lda_mao_pol_bat_jpn_tml_kor_ita_ukr_akn_fre_mly_pan_hau_ind_mnd_hin_bem_rom_aeg_cze_mol_grk_alb_qcu_guj_arw_por_tsn_owc_lat_mlt_bul_tag_ctl_bam_rus_xho_jav_tha_sid_knd_ses_tsw_uzb_swe_glc_aze_dgb_vie_wly_cic_swt_moo	-0.312010689701556	-0.73893286229537	0.461808664718629
861	tig_ben_cic_fre_amh_wly_hau_spa_azi_tur_ven_jav_swt_krd_pol_bsq_lit_owc_dgb_mnd_rom_cze_dyu_bul_tsw_scr_hun_fbf_zul_fin_grk_aeg_geo_guj_alb_nor_lat_sod_heb_bos_est_moo_bat_arw_mao_jpn_tml_kor_dut_ctl_yor_hin_mly_svk_gam_ind_cnt_ukr_lda_glc_chh_mol_rus_ger_prs_qcu_swe_eng_afr_ses_mlt_ita_anl_pan_tag_mcd_ewe_urd_swa_sun_tha_amr_knd_tsn_xho_aze_slo_por_uzb_akn_vie_sid_bam_bem_igb	-0.193802438978006	-0.457654987648564	0.648267758604285
862	sod_slo_xho_pol_amh_chh_heb_rom_tur_aze_dyu_mly_fbf_pan_rus_bsq_scr_owc_lda_mnd_svk_grk_swt_guj_tsw_mcd_hun_swa_zul_est_dut_aeg_geo_fre_arw_lat_spa_mlt_amr_ben_fin_ewe_bat_prs_ind_jpn_tml_kor_bos_lit_akn_ctl_tag_afr_anl_jav_cnt_ita_ven_glc_sid_krd_bul_ger_por_qcu_swe_eng_hin_yor_tig_cze_wly_alb_sun_ukr_bem_nor_cic_mao_tha_gam_knd_tsn_moo_uzb_urd_mol_azi_dgb_vie_hau_ses_igb_bam	-0.84418638283675	-2.04730895361487	0.0434485485130482
863	hau_alb_zul_grk_tig_heb_anl_pol_uzb_aze_dyu_tag_bam_arw_urd_bsq_pan_aeg_ses_cnt_ger_mcd_xho_nor_bem_dut_hun_yor_tsn_est_ita_amh_geo_mol_ctl_afr_ben_mlt_owc_por_fin_igb_sun_krd_mao_jpn_knd_kor_ukr_prs_tsw_fre_bat_glc_gam_jav_mnd_lit_dgb_swe_chh_lat_spa_scr_eng_qcu_svk_bul_guj_ewe_sod_cze_wly_hin_mly_rus_cic_rom_fbf_ind_tha_amr_tml_lda_ven_tur_bos_slo_azi_swt_vie_sid_swa_akn_moo	-1.26393067635434	-3.13394979765112	0.00230758277281663
864	chh_svk_ses_krd_wly_amr_heb_ger_aze_tur_dyu_mly_bem_por_pol_bsq_fre_mlt_igb_cnt_rom_urd_akn_lat_yor_scr_est_ven_swt_hun_slo_tig_geo_pan_arw_ita_spa_sid_gam_dut_fin_tsw_bat_bos_tag_jpn_knd_kor_ctl_cze_zul_nor_mao_grk_anl_sun_mnd_lit_ewe_glc_hau_ukr_guj_mcd_hin_qcu_rus_ben_afr_tsn_sod_prs_aeg_bul_ind_eng_swa_mol_lda_jav_tha_amh_tml_cic_dgb_azi_swe_alb_uzb_moo_vie_owc_xho_bam_fbf	0.266610063999758	0.627590133479908	0.531810421981996
865	sod_fre_xho_nor_owc_wly_anl_bul_aze_uzb_tsn_mao_ven_ger_svk_bsq_hin_amh_swa_mnd_spa_lit_bam_scr_igb_ctl_fin_bem_moo_hun_urd_gam_geo_eng_dut_rus_cze_chh_tig_pan_est_dgb_bat_ita_jav_jpn_knd_kor_grk_mcd_fbf_swe_tag_bos_hau_ind_cnt_arw_tsw_prs_amr_guj_rom_por_glc_qcu_mol_alb_ben_ses_heb_afr_aeg_krd_mly_slo_cic_lat_dyu_sun_tha_mlt_tml_akn_ewe_azi_ukr_pol_tur_yor_vie_sid_zul_lda_swt	0.489524907798306	1.15443490095547	0.251279781792246
866	heb_ben_bem_pan_sod_hau_owc_spa_uzb_aze_bam_tag_ses_mcd_fre_bsq_ger_aeg_ven_mnd_ita_bos_zul_nor_yor_ctl_est_fbf_swa_fin_alb_tig_geo_mol_cze_arw_rom_gam_anl_pol_hun_igb_mao_lat_sun_jpn_knd_kor_slo_glc_akn_scr_bat_por_amr_mly_cnt_krd_tsn_eng_mlt_swe_guj_ukr_svk_qcu_urd_grk_rus_lda_sid_dut_wly_lit_jav_afr_dyu_prs_tsw_ind_tha_chh_tml_ewe_xho_tur_bul_hin_azi_dgb_vie_amh_moo_cic_swt	-0.446673851356056	-1.06067197463388	0.291585838282296
867	tig_spa_tsw_arw_heb_wly_gam_rus_azi_uzb_xho_sun_dgb_dut_lat_bsq_por_amr_swt_cnt_guj_scr_ven_grk_ewe_afr_fin_bam_igb_est_hin_hau_geo_ger_pan_mol_fre_mlt_chh_bos_hun_tsn_mly_ita_bat_jpn_knd_kor_glc_urd_ses_rom_tag_eng_aeg_mao_mnd_ben_swa_prs_owc_lit_ukr_cze_swe_qcu_mcd_ctl_krd_yor_sid_nor_anl_pol_ind_slo_akn_svk_zul_jav_tha_amh_tml_dyu_lda_aze_alb_bul_tur_bem_vie_sod_fbf_cic_moo	0.352883383989662	0.830173554794085	0.408566705031912
868	mlt_bos_swt_lat_tig_sid_anl_prs_azi_aze_yor_mly_lda_ben_guj_bsq_fre_aeg_ses_mnd_rus_ukr_dyu_spa_dgb_scr_est_akn_ewe_hun_cze_wly_geo_eng_pan_afr_alb_amh_gam_grk_fin_fbf_jav_mol_tag_jpn_knd_kor_arw_por_swa_urd_ind_pol_heb_bat_cnt_svk_tsn_ctl_amr_lit_hin_nor_swe_qcu_ger_rom_bul_cic_sod_mcd_chh_glc_sun_dut_zul_slo_xho_mao_tha_hau_tml_tsw_ven_tur_krd_ita_uzb_moo_vie_owc_bem_igb_bam	-0.63661862471804	-1.52331969411236	0.131072042161405
869	hau_fre_cic_ita_sod_aeg_heb_spa_tur_uzb_swa_sun_swt_swe_rom_bsq_mol_mlt_zul_cnt_bos_eng_dyu_pan_ewe_urd_hun_tsn_lda_est_scr_amh_geo_hin_lit_grk_guj_wly_amr_prs_fin_ses_mly_slo_jav_jpn_knd_kor_por_cze_moo_arw_tag_svk_owc_mao_mnd_ctl_bam_nor_chh_lat_bul_ukr_alb_qcu_krd_ger_mcd_tsw_sid_afr_tig_ben_bat_pol_xho_glc_igb_ind_tha_anl_tml_bem_fbf_aze_rus_dut_azi_yor_vie_gam_ven_dgb_akn	-1.04272302199222	-2.54652751595519	0.0125229803805981
870	anl_fre_lda_afr_aeg_mlt_amr_hin_uzb_aze_igb_tag_akn_grk_slo_bsq_rom_heb_swa_cnt_krd_por_cic_glc_dgb_ctl_hun_fbf_bem_fin_dut_owc_geo_bos_rus_urd_pan_sid_chh_ben_est_bam_sun_ger_mly_jpn_tml_kor_nor_lat_yor_ita_jav_bul_wly_bat_mnd_swe_ses_scr_gam_cze_arw_pol_eng_qcu_alb_svk_mol_zul_hau_guj_tig_spa_mao_prs_dyu_ukr_swt_ind_tha_amh_knd_tsn_ewe_tur_lit_mcd_azi_moo_vie_sod_xho_tsw_ven	-0.126085419776623	-0.297259821628274	0.766931113015282
871	gam_spa_xho_pol_chh_heb_anl_bos_uzb_azi_cic_mao_swa_swe_alb_bsq_grk_sod_igb_mnd_scr_guj_tsn_prs_ewe_mcd_hun_bem_swt_fin_ben_amh_geo_ita_bul_lat_cze_hau_sid_ger_est_lda_tag_urd_sun_jpn_tml_kor_fre_pan_tsw_lit_mly_rom_wly_jav_cnt_glc_fbf_afr_owc_por_dut_ctl_hin_qcu_svk_slo_ukr_zul_amr_arw_tig_rus_ind_mol_ven_krd_ses_bat_tha_mlt_knd_dgb_yor_aze_eng_nor_tur_moo_vie_aeg_bam_akn_dyu	-0.831938886750789	-2.00871336265047	0.047467274146702
872	hau_rom_xho_slo_gam_tig_amh_alb_uzb_tur_dyu_bat_ven_bul_fre_bsq_lit_amr_ewe_mnd_afr_ben_dgb_rus_tsw_grk_fin_cic_swa_hun_eng_sid_geo_nor_scr_ger_prs_wly_sod_mcd_est_zul_tag_urd_jav_jpn_tml_kor_mol_swe_tsn_glc_sun_dut_aeg_mly_cnt_cze_ses_pan_mlt_ita_krd_hin_pol_qcu_por_bos_ctl_bam_chh_guj_anl_lat_ind_ukr_fbf_arw_bem_mao_tha_owc_knd_igb_moo_aze_spa_svk_azi_lda_vie_heb_swt_akn_yor	0.169220168285067	0.39817591792551	0.691413126458021
873	chh_afr_tsw_nor_wly_aeg_tig_urd_tur_azi_dgb_sun_bem_mcd_fre_bsq_pan_mlt_xho_cnt_cze_lit_akn_svk_swt_ben_hun_swa_zul_fin_ger_amr_geo_bul_glc_mol_prs_amh_anl_rus_est_yor_ind_ctl_tag_jpn_knd_kor_guj_rom_bam_alb_bat_bos_sid_mao_mnd_hin_ses_scr_hau_arw_swe_lat_slo_qcu_spa_krd_pol_lda_gam_grk_sod_dut_mly_ukr_fbf_eng_dyu_jav_tha_owc_tml_ven_tsn_aze_por_ita_uzb_cic_vie_heb_moo_igb_ewe	-0.459475787368797	-1.09154024452731	0.277855030750299
874	mlt_ger_zul_urd_heb_sid_amh_guj_uzb_aze_tsn_tag_swa_por_rus_bsq_lit_wly_fbf_mnd_mol_lat_dgb_alb_moo_arw_hun_ses_bem_est_eng_anl_geo_spa_swe_prs_nor_amr_sod_hin_fin_akn_bat_ita_mao_jpn_tml_kor_afr_slo_lda_pan_jav_bos_hau_sun_cnt_ukr_ewe_bul_owc_ben_cze_rom_grk_qcu_pol_svk_scr_igb_aeg_krd_chh_ctl_mly_glc_swt_fre_dyu_ind_tha_tig_knd_ven_cic_azi_dut_mcd_tur_xho_vie_gam_yor_tsw_bam	-0.0449502002037845	-0.106012396626121	0.915800850538905
875	aeg_urd_igb_guj_sod_anl_owc_dut_aze_azi_akn_bat_moo_ben_swe_bsq_ctl_amh_ven_mnd_mcd_lit_bem_prs_dgb_svk_est_dyu_swa_fin_eng_heb_geo_grk_ger_afr_fre_mlt_amr_krd_hun_lda_ind_arw_sun_jpn_tml_kor_pan_alb_bam_bul_mao_ita_gam_tag_cnt_slo_ewe_ukr_sid_lat_hin_por_bos_qcu_rom_pol_rus_cic_tig_spa_wly_nor_mly_scr_tsn_cze_swt_jav_tha_hau_knd_fbf_zul_tur_mol_glc_uzb_yor_vie_chh_xho_tsw_ses	-0.543682423811088	-1.29429550591163	0.198768068787572
876	amr_nor_moo_pol_sod_owc_heb_spa_tur_azi_fbf_tag_igb_bos_urd_bsq_guj_tig_akn_cnt_fre_scr_tsw_alb_ewe_lat_fin_ses_cic_est_dut_amh_geo_krd_hin_slo_ukr_wly_mlt_swe_hun_dgb_mly_arw_ind_jpn_knd_kor_rus_prs_lda_por_mao_ben_gam_sun_mnd_glc_bem_svk_sid_mcd_grk_ger_eng_qcu_rom_ctl_ita_swa_anl_bul_aeg_mol_bat_cze_swt_afr_ven_jav_tha_chh_tml_bam_xho_uzb_lit_pan_aze_dyu_vie_hau_tsn_yor_zul	-0.0952336638506389	-0.22439387020733	0.822943101319494
877	tig_hin_swt_dut_owc_amh_heb_mol_azi_uzb_ses_ind_lda_spa_arw_bsq_afr_anl_swa_cnt_krd_alb_ven_lit_bam_slo_hun_xho_dyu_est_nor_hau_geo_ben_pol_fre_ctl_gam_sod_swe_fin_tsn_tag_prs_sun_jpn_knd_kor_pan_urd_dgb_lat_mly_mcd_sid_mao_mnd_bos_ewe_grk_wly_ger_scr_svk_guj_qcu_cze_rom_rus_moo_amr_ukr_mlt_glc_bat_ita_yor_eng_fbf_jav_tha_chh_tml_tsw_akn_aze_por_bul_tur_zul_vie_aeg_igb_cic_bem	-0.418338520341267	-0.992116877288361	0.32371484490192
878	sid_mol_ses_arw_mlt_aeg_sod_por_azi_uzb_dgb_jav_ven_alb_lit_bsq_swe_hau_igb_mnd_rus_rom_bam_nor_tsw_mcd_est_fbf_xho_hun_ger_heb_geo_afr_grk_ita_ctl_owc_anl_glc_fin_zul_tag_spa_bat_jpn_tml_kor_eng_urd_tsn_bul_sun_slo_tig_mly_cnt_ben_moo_hin_amr_cze_krd_scr_guj_qcu_prs_lat_pan_yor_amh_pol_gam_fre_ind_ukr_lda_bos_dyu_mao_tha_chh_knd_bem_swt_aze_dut_svk_tur_swa_vie_wly_akn_ewe_cic	-0.816084263065579	-1.96781397578978	0.0520682946809605
879	tig_ger_swt_grk_chh_amh_mlt_urd_azi_uzb_bam_ind_tsw_arw_eng_bsq_hin_sid_tsn_mnd_swe_ctl_moo_nor_zul_krd_est_xho_lda_fin_alb_gam_geo_bos_dut_ukr_spa_aeg_hau_svk_hun_dyu_mly_glc_jav_jpn_tml_kor_mol_lit_ses_afr_bat_mcd_sod_tag_cnt_rus_igb_rom_wly_lat_fre_ben_prs_qcu_cze_pan_guj_swa_heb_pol_anl_por_mao_bul_fbf_scr_cic_sun_tha_amr_knd_ven_ewe_tur_ita_slo_aze_akn_vie_owc_dgb_yor_bem	-0.103818929792469	-0.244665511194487	0.807254451117512
880	amr_ukr_fbf_afr_tig_gam_heb_ger_tur_aze_ses_bat_swa_ctl_ita_bsq_lat_amh_moo_cnt_bul_bos_dyu_swe_dgb_rus_hun_bem_igb_est_rom_sod_geo_eng_guj_cze_spa_owc_sid_prs_fin_tsw_mly_grk_sun_jpn_knd_kor_mol_alb_ven_lit_tag_arw_aeg_ind_mnd_dut_cic_pan_chh_hin_pol_por_scr_qcu_svk_ben_fre_lda_mlt_krd_hau_mcd_jav_urd_bam_glc_ewe_mao_tha_wly_tml_akn_yor_azi_slo_nor_uzb_swt_vie_anl_tsn_xho_zul	-0.0653657809478544	-0.154042668341638	0.877909879216842
881	hau_bos_yor_swe_mlt_anl_heb_prs_tur_aze_moo_sun_akn_krd_rus_bsq_pan_aeg_dgb_mnd_ger_grk_swa_slo_xho_arw_hun_bem_cic_est_ben_sid_geo_alb_por_ita_urd_wly_amr_hin_fin_ses_jav_cze_mly_jpn_knd_kor_rom_lit_lda_lat_tag_mol_tig_mao_cnt_eng_swt_pol_owc_nor_fre_scr_ukr_qcu_dut_ctl_glc_tsn_gam_afr_sod_bul_bat_mcd_ven_svk_fbf_ind_tha_amh_tml_zul_tsw_azi_guj_spa_uzb_dyu_vie_chh_bam_ewe_igb	-0.86138449442752	-2.07920261628403	0.040351510135452
882	sod_cze_zul_ger_tig_aeg_sid_afr_uzb_azi_lda_bat_fbf_scr_nor_bsq_urd_owc_swa_mnd_lat_mcd_tsn_dut_yor_mol_est_akn_bem_hun_swe_wly_geo_hin_grk_svk_pol_amh_heb_spa_fin_ewe_mly_ukr_tag_jpn_tml_kor_guj_rus_tsw_glc_sun_lit_gam_ind_cnt_bul_bam_prs_amr_ita_fre_rom_ben_qcu_pan_bos_slo_cic_mlt_ctl_chh_eng_jav_alb_moo_por_swt_mao_tha_hau_knd_ses_igb_aze_arw_krd_tur_dyu_vie_anl_ven_xho_dgb	-0.671391485624427	-1.60786157389557	0.111255352729931
883	anl_fre_zul_spa_sid_hau_mlt_urd_aze_uzb_tsw_tag_moo_rus_guj_bsq_hin_sod_tsn_mnd_ita_eng_dgb_grk_ven_slo_est_yor_akn_hun_swe_owc_geo_alb_cze_ctl_prs_tig_gam_por_fin_xho_ind_ger_sun_jpn_knd_kor_pol_bos_bam_afr_mao_mol_amr_bat_cnt_svk_swt_ukr_chh_arw_ben_bul_krd_qcu_pan_lat_scr_ewe_aeg_nor_heb_rom_mly_lit_cic_glc_dyu_jav_tha_wly_tml_igb_ses_azi_dut_mcd_tur_bem_vie_amh_swa_fbf_lda	0.28093428840227	0.661005445377794	0.510243017969429
884	sod_pol_ses_ita_sid_aeg_mlt_guj_aze_azi_lda_mao_dyu_ger_lat_bsq_lit_wly_swa_mnd_scr_alb_zul_prs_swt_cze_est_fbf_cic_fin_rom_heb_geo_ben_bos_mol_nor_owc_gam_urd_hun_moo_ind_eng_bat_jpn_knd_kor_svk_dut_tsw_bul_mly_slo_amh_jav_cnt_pan_ewe_glc_tig_hin_grk_fre_spa_qcu_por_ctl_rus_igb_amr_arw_chh_afr_sun_ukr_yor_swe_bem_tag_tha_hau_tml_xho_akn_tur_mcd_krd_uzb_tsn_vie_anl_ven_dgb_bam	-1.12447528932378	-2.76707127484585	0.00682444335314815
885	amh_mol_cic_dut_chh_tig_amr_mcd_uzb_aze_ses_mly_swa_afr_pan_bsq_spa_mlt_yor_cnt_arw_svk_bam_slo_ewe_grk_fin_tsn_igb_est_ben_hau_geo_bul_guj_nor_bos_sod_sid_alb_hun_fbf_ind_rus_sun_jpn_tml_kor_lat_ger_dgb_krd_bat_fre_wly_mao_mnd_pol_tsw_ita_owc_eng_rom_por_scr_qcu_swe_ukr_cze_moo_aeg_ctl_gam_urd_jav_lit_swt_glc_akn_tag_tha_heb_knd_zul_xho_azi_prs_hin_tur_lda_vie_anl_ven_bem_dyu	-1.01340179341844	-2.47187109158042	0.0152596019481012
886	sid_fre_dgb_rus_sod_mlt_hau_dut_tur_uzb_bam_bat_xho_alb_afr_bsq_ita_heb_ses_cnt_grk_bos_moo_hin_zul_slo_est_igb_tsw_fin_urd_aeg_geo_ctl_krd_pan_scr_amr_tig_rom_hun_fbf_tag_nor_mly_jpn_knd_kor_cze_eng_dyu_mcd_sun_glc_chh_ind_mnd_svk_cic_spa_gam_bul_arw_lat_ger_qcu_swe_guj_pol_bem_anl_lit_amh_mol_mao_prs_ven_ukr_swa_jav_tha_wly_tml_yor_tsn_aze_por_ben_azi_akn_vie_owc_lda_ewe_swt	-0.560075816158005	-1.33660914878567	0.184611036881918
887	owc_urd_dgb_rus_aeg_anl_hau_mcd_azi_tur_swa_sun_zul_cze_rom_bsq_ukr_heb_tsn_cnt_ger_eng_akn_scr_moo_bul_est_lda_dyu_hun_fre_amr_geo_dut_ben_bos_nor_sid_sod_guj_fin_ewe_mly_prs_tag_jpn_tml_kor_swe_afr_bem_grk_mao_ctl_chh_ind_mnd_slo_tsw_svk_gam_pan_krd_por_glc_qcu_arw_alb_hin_cic_wly_mol_tig_ita_bat_spa_igb_lat_yor_jav_tha_mlt_knd_fbf_bam_aze_lit_pol_uzb_swt_vie_amh_ven_ses_xho	-0.101457527005071	-0.239346813157661	0.811363365693954
888	tig_rom_ven_svk_wly_amh_gam_slo_uzb_aze_dgb_bat_lda_spa_prs_bsq_lit_chh_igb_cnt_krd_ctl_zul_bul_akn_cze_est_swt_swa_fin_dut_hau_geo_mol_alb_grk_eng_heb_anl_pan_hun_fbf_tag_bos_mao_jpn_knd_kor_pol_ben_ses_fre_jav_ukr_amr_sun_mnd_guj_moo_lat_aeg_ger_arw_mcd_afr_qcu_swe_por_nor_dyu_sod_glc_mlt_rus_ind_hin_bem_ita_tsw_mly_tha_sid_tml_bam_yor_tur_scr_urd_azi_xho_vie_owc_tsn_cic_ewe	-0.0498427274596273	-0.11747872175878	0.906734051301622
889	chh_spa_ses_mcd_anl_sid_amr_lat_azi_uzb_bem_tag_zul_krd_guj_bsq_grk_heb_fbf_mnd_svk_mol_lda_slo_igb_swe_fin_akn_tsw_est_ctl_wly_geo_afr_urd_ita_rom_gam_amh_ben_hun_swa_ind_eng_mly_jpn_tml_kor_hin_ger_dgb_arw_sun_bul_hau_jav_cnt_dut_yor_pol_sod_fre_lit_rus_ukr_qcu_bos_nor_por_ven_owc_prs_aeg_pan_bat_alb_dyu_cze_ewe_mao_tha_mlt_knd_cic_moo_aze_scr_glc_tur_xho_vie_tig_tsn_swt_bam	0.455061330718211	1.07135821197169	0.286780849478612
890	tig_ukr_lda_rus_amh_anl_wly_por_aze_tur_fbf_mly_swt_krd_mcd_bsq_alb_chh_zul_mnd_urd_grk_swa_hin_moo_afr_fin_ses_tsw_hun_arw_heb_geo_swe_eng_ben_svk_gam_hau_spa_est_bem_tag_lit_jav_jpn_knd_kor_pol_scr_dyu_mol_mao_rom_sid_sun_cnt_dut_cic_ita_amr_guj_bos_cze_lat_qcu_fre_bul_ctl_dgb_sod_glc_owc_pan_ind_slo_tsn_ger_akn_bat_tha_aeg_tml_igb_yor_uzb_nor_prs_azi_bam_vie_mlt_ven_xho_ewe	-0.799489673714712	-1.93033038686722	0.0566126739944325
891	chh_por_xho_grk_amh_sod_anl_nor_aze_tur_cic_ind_bem_slo_ita_bsq_eng_hau_ses_cnt_ger_mol_ewe_rom_ven_mcd_fin_fbf_dgb_hun_spa_heb_geo_fre_bul_scr_dut_wly_owc_hin_est_moo_jav_alb_mly_jpn_tml_kor_pan_afr_tsw_lat_sun_cze_mlt_mao_mnd_rus_akn_guj_gam_arw_prs_swe_ben_qcu_ukr_glc_bos_igb_tig_svk_aeg_lit_tag_urd_tsn_pol_dyu_bat_tha_amr_knd_swa_yor_uzb_krd_ctl_azi_lda_vie_sid_zul_bam_swt	-0.314461046748411	-0.743995539464433	0.458754845033959
892	wly_alb_ewe_ger_amr_amh_sid_mol_azi_aze_xho_mly_ses_nor_ben_bsq_rom_sod_swa_cnt_slo_eng_fbf_afr_dgb_pol_est_moo_tsw_hun_ukr_heb_geo_bul_cze_lit_ctl_gam_aeg_rus_fin_dyu_ind_guj_tag_jpn_tml_kor_svk_fre_tsn_grk_sun_ita_chh_mao_mnd_dut_swt_spa_mlt_mcd_urd_swe_glc_qcu_pan_arw_prs_ven_owc_scr_tig_bos_bat_por_zul_hin_yor_jav_tha_anl_knd_akn_cic_tur_krd_lat_uzb_igb_vie_hau_bem_lda_bam	-0.513560122879331	-1.22335079994727	0.224287926277532
893	gam_rom_moo_mcd_sid_mlt_amh_glc_aze_uzb_igb_jav_dgb_grk_ben_bsq_guj_aeg_cic_cnt_swe_pan_ewe_dut_swa_hin_hun_zul_dyu_est_alb_anl_geo_ukr_lat_cze_rus_wly_sod_svk_fin_swt_mao_scr_sun_jpn_knd_kor_afr_arw_yor_bos_bat_ita_hau_tag_mnd_bul_akn_fre_owc_por_ger_pol_slo_qcu_spa_urd_ctl_tsn_heb_mol_tig_lit_ind_prs_fbf_eng_tsw_mly_tha_amr_tml_ven_ses_azi_krd_nor_tur_lda_vie_chh_bem_bam_xho	-0.437658959226465	-1.03793764774513	0.301990223877993
894	tig_lat_lda_urd_sid_heb_amr_glc_uzb_tur_cic_mly_moo_por_mcd_bsq_ger_sod_fbf_cnt_cze_ukr_xho_bul_swa_guj_fin_dgb_tsn_est_krd_hau_geo_afr_slo_hin_ctl_wly_owc_spa_hun_tsw_jav_pol_bat_jpn_knd_kor_eng_svk_bam_mol_tag_ben_amh_mao_mnd_pan_swt_ita_chh_rus_fre_prs_rom_qcu_dut_arw_alb_ewe_aeg_grk_gam_lit_ind_swe_dyu_nor_akn_sun_tha_anl_tml_bem_igb_azi_scr_bos_aze_yor_vie_mlt_ven_zul_ses	-0.62190125589697	-1.48609055145764	0.140637423408294
895	heb_grk_xho_afr_tig_amr_mlt_nor_azi_aze_ewe_ind_cic_krd_prs_bsq_rom_anl_ven_mnd_lat_ita_zul_hin_dyu_pan_hun_swa_dgb_est_cze_sod_geo_por_arw_svk_spa_aeg_wly_ger_fin_tsn_jav_dut_tag_jpn_knd_kor_bos_fre_lda_swe_bat_ben_hau_mly_cnt_glc_yor_scr_owc_mol_slo_ukr_bul_qcu_lit_alb_eng_igb_sid_ctl_amh_mcd_mao_guj_bem_urd_swt_sun_tha_chh_tml_tsw_bam_tur_rus_pol_uzb_moo_vie_gam_ses_fbf_akn	-0.877938120119873	-2.11955327768402	0.0367073473000045
896	wly_rus_lda_spa_owc_sid_anl_guj_azi_aze_ses_tag_akn_mcd_ita_bsq_lat_amr_tsn_cnt_krd_glc_tsw_cze_fbf_swe_hun_dgb_bam_fin_grk_heb_geo_ctl_pan_mol_slo_aeg_chh_eng_est_dyu_mly_por_ind_jpn_tml_kor_bos_urd_zul_ger_jav_alb_tig_bat_mnd_rom_ewe_bul_mlt_ukr_svk_fre_hin_qcu_dut_nor_pol_igb_hau_ben_gam_afr_sun_prs_yor_arw_ven_mao_tha_amh_knd_xho_bem_tur_scr_lit_uzb_swa_vie_sod_swt_cic_moo	-0.562461952453228	-1.34328058215321	0.182449919372703
897	gam_bul_ses_prs_mlt_heb_anl_bos_azi_uzb_tsw_mao_moo_swe_ger_bsq_mol_amr_bam_mnd_ben_guj_lda_svk_fbf_eng_hun_dgb_yor_est_ctl_wly_geo_rom_spa_cze_dut_owc_sod_nor_fin_akn_ind_grk_tag_jpn_knd_kor_scr_pan_tsn_mcd_sun_fre_chh_bat_cnt_urd_zul_ita_tig_lat_glc_pol_alb_qcu_arw_hin_por_xho_sid_krd_amh_rus_jav_lit_swa_afr_cic_mly_tha_hau_tml_ewe_dyu_tur_ukr_slo_aze_bem_vie_aeg_swt_igb_ven	-0.891188957191206	-2.15669886362948	0.0336080371822099
898	amh_mcd_zul_glc_chh_hau_aeg_bos_tur_aze_lda_bat_cic_eng_arw_bsq_lit_amr_xho_cnt_pan_guj_igb_krd_bam_afr_fin_swt_dgb_est_fre_sid_geo_prs_ukr_svk_bul_anl_heb_ger_hun_tsn_sun_ben_mly_jpn_tml_kor_ita_spa_fbf_rus_mao_nor_wly_ind_mnd_por_ses_pol_gam_hin_rom_slo_cze_qcu_mol_scr_urd_ven_owc_lat_mlt_swe_jav_dut_yor_grk_ewe_tag_tha_sod_knd_tsw_akn_azi_alb_ctl_uzb_swa_vie_tig_dyu_moo_bem	-1.05643632716814	-2.57874421057946	0.0114849719803976
899	gam_slo_dyu_ben_anl_mlt_amr_afr_aze_tur_akn_ind_ewe_scr_por_bsq_krd_hau_fbf_cnt_mol_dut_moo_alb_yor_ctl_hun_tsw_ses_est_nor_amh_geo_guj_rom_grk_bos_sid_heb_eng_fin_xho_mao_mcd_mly_jpn_knd_kor_hin_pol_zul_spa_tag_ukr_sod_bat_mnd_ger_bem_arw_owc_pan_fre_glc_lit_qcu_prs_swe_cze_igb_chh_svk_aeg_ita_jav_urd_cic_bul_lda_sun_tha_tig_tml_dgb_bam_uzb_rus_lat_azi_ven_vie_wly_tsn_swa_swt	0.0553564791381593	0.130493773789063	0.896457633436287
900	sid_spa_cic_ukr_aeg_gam_amr_afr_aze_uzb_yor_mao_ven_swe_arw_bsq_urd_amh_swa_cnt_pan_bos_dyu_por_zul_bul_fin_bem_fbf_est_mcd_heb_geo_ger_slo_hin_cze_sod_mlt_nor_hun_bam_sun_mol_ind_jpn_knd_kor_svk_rus_akn_prs_jav_pol_wly_mly_mnd_lit_tsw_rom_chh_fre_grk_guj_ctl_qcu_krd_ben_dut_moo_anl_scr_owc_lat_bat_alb_swt_ita_igb_tag_tha_tig_tml_ses_dgb_azi_glc_eng_tur_xho_vie_hau_tsn_lda_ewe	-0.525443720010803	-1.25314171001877	0.213295656603715
901	amh_bos_akn_swe_mlt_gam_hau_bul_uzb_aze_swa_mao_dgb_mol_pol_bsq_afr_wly_xho_cnt_dut_ctl_igb_rus_ven_urd_hun_dyu_swt_fin_arw_heb_geo_slo_scr_lat_rom_amr_sod_guj_est_zul_bat_por_ind_jpn_knd_kor_spa_ger_lda_cze_mly_hin_sid_tag_mnd_grk_bem_krd_owc_prs_nor_ben_ita_qcu_eng_glc_lit_bam_chh_mcd_aeg_alb_jav_pan_fbf_ukr_ses_sun_tha_anl_tml_ewe_tsw_tur_svk_fre_azi_tsn_vie_tig_cic_moo_yor	0.0864439942868988	0.203486968686893	0.839199013650883
[truncated: 99 more rows]
