# Supplementary material for: Future Tense and Economic Decisions: Controlling for Cultural Evolution
Source: PLoS One. 2015 Jul 17;10(7):e0132145. doi: 10.1371/journal.pone.0132145 (PMC4506144; doi:10.1371/journal.pone.0132145)
Supplement: S8 Appendix — See README files within the various sub-folders. (ZIP) [file pone.0132145.s008.zip › S3_Code/Residuals_new/PGLS/PermuteResults/permute_B_SavingsWITHINFAM_68000.csv]

	ftr	r	t	p
1	owc_swe_tsw_por_hau_tig_wly_nor_uzb_tur_xho_mao_fbf_pol_mol_bsq_fre_amr_akn_cnt_lit_eng_dyu_glc_cic_scr_est_ven_ses_fin_arw_mlt_geo_alb_afr_rus_guj_sod_gam_svk_hun_lda_ind_ctl_jav_jpn_knd_kor_bul_grk_swa_ukr_tag_prs_amh_mly_mnd_cze_bam_slo_chh_bos_krd_lat_spa_qcu_pan_mcd_ben_ewe_anl_ger_heb_rom_bat_ita_moo_dut_bem_sun_tha_aeg_tml_igb_swt_azi_hin_urd_aze_tsn_vie_sid_yor_zul_dgb	-0.00799977767314895	-0.0188465396183508	0.98500390227178
2	tig_svk_tsn_arw_amr_chh_sod_por_aze_uzb_swt_tag_tsw_ita_swe_bsq_afr_anl_bam_mnd_ger_hin_ses_prs_dyu_spa_fin_cic_bem_est_alb_gam_geo_grk_mcd_nor_rom_hau_mlt_ukr_hun_fbf_bat_mol_ind_jpn_tml_kor_pol_eng_igb_ben_jav_glc_sid_mao_cnt_urd_yor_bos_wly_rus_ctl_dut_lit_qcu_fre_krd_scr_lda_heb_bul_owc_lat_sun_slo_ewe_pan_dgb_mly_tha_aeg_knd_xho_akn_azi_guj_cze_tur_moo_vie_amh_ven_swa_zul	-0.234828899396218	-0.554498581303771	0.580568729649127
3	amr_lat_moo_bos_chh_amh_sod_ger_uzb_aze_swa_jav_ses_lit_hin_bsq_urd_mlt_bam_cnt_rus_cze_ewe_ukr_ven_ben_hun_akn_fbf_fin_scr_hau_geo_pol_grk_nor_pan_gam_heb_svk_est_tsn_bat_mol_tag_jpn_tml_kor_alb_spa_igb_eng_mly_ctl_wly_ind_mnd_guj_lda_arw_aeg_fre_swe_dut_bul_qcu_mcd_afr_por_xho_owc_krd_tig_prs_mao_glc_dgb_slo_yor_sun_tha_sid_knd_swt_cic_azi_ita_rom_tur_bem_vie_anl_zul_tsw_dyu	0.0552829606097591	0.13030757841254	0.89660452934849
4	amr_ben_cic_urd_amh_anl_gam_hin_aze_uzb_swt_bat_swa_rus_lit_bsq_pol_aeg_lda_cnt_guj_arw_xho_spa_dgb_prs_fin_fbf_moo_hun_bos_chh_geo_nor_rom_ita_ger_sod_mlt_pan_est_bam_tag_eng_jav_jpn_tml_kor_svk_slo_ven_grk_sun_bul_hau_mao_mnd_glc_ses_ctl_tig_por_krd_fre_alb_qcu_mol_scr_ukr_zul_owc_swe_wly_mcd_mly_afr_yor_lat_tsw_ind_tha_sid_knd_ewe_akn_azi_dut_cze_tur_igb_vie_heb_dyu_tsn_bem	-0.709494055825081	-1.70343173779894	0.091826925763437
5	owc_mcd_dyu_grk_aeg_mlt_chh_swe_tur_uzb_cic_mly_bam_rom_krd_bsq_por_sod_moo_cnt_ukr_ctl_bem_hin_tsn_pan_hun_dgb_ses_est_svk_wly_geo_bul_rus_eng_urd_sid_anl_ger_fin_xho_ind_slo_tag_jpn_tml_kor_alb_scr_igb_guj_jav_ita_hau_mao_mnd_nor_ven_afr_gam_mol_cze_prs_dut_qcu_ben_arw_lit_zul_amh_bos_heb_pol_sun_lat_fbf_spa_tsw_bat_tha_tig_knd_swa_swt_aze_glc_fre_azi_yor_vie_amr_akn_lda_ewe	-0.270494850573634	-0.638939895269847	0.524432577777557
6	anl_prs_cic_fre_hau_heb_amh_ger_aze_uzb_swa_jav_swt_afr_spa_bsq_rom_amr_bem_mnd_glc_alb_bam_lat_moo_mcd_est_dgb_yor_hun_bul_chh_geo_nor_hin_rus_lit_wly_tig_por_fin_lda_mly_urd_sun_jpn_knd_kor_slo_pan_fbf_svk_mao_scr_aeg_ind_cnt_ukr_igb_ita_sid_mol_swe_cze_krd_qcu_arw_ctl_grk_tsn_gam_ben_mlt_dut_bat_guj_dyu_bos_ewe_tag_tha_sod_tml_tsw_ven_tur_eng_pol_azi_ses_vie_owc_xho_zul_akn	-0.342940978207116	-0.812507700072912	0.418575394103898
7	anl_ger_lda_pol_chh_sid_amr_urd_azi_aze_bam_tag_swa_ita_bos_bsq_mcd_amh_ses_cnt_lat_prs_igb_pan_tsw_afr_est_yor_swt_fin_spa_wly_geo_guj_bul_eng_ben_aeg_mlt_mol_hun_ewe_mly_krd_bat_jpn_knd_kor_dut_ukr_ven_lit_ind_svk_gam_jav_mnd_scr_cic_fre_hau_nor_alb_hin_ctl_qcu_rom_glc_swe_xho_tig_cze_heb_slo_mao_arw_fbf_por_tsn_sun_tha_owc_tml_dyu_dgb_uzb_rus_grk_tur_akn_vie_sod_moo_zul_bem	-0.25803063756044	-0.609923485468646	0.543399927134782
8	wly_hin_akn_grk_hau_amh_heb_por_tur_azi_yor_mao_swt_ben_pan_bsq_scr_owc_tsn_mnd_alb_ger_bam_svk_moo_krd_hun_ewe_dyu_fin_arw_aeg_geo_pol_lat_eng_urd_sid_anl_guj_est_igb_mly_ctl_tag_jpn_knd_kor_swe_spa_cic_rom_ind_prs_amr_sun_cnt_fre_fbf_nor_tig_ita_slo_afr_mcd_qcu_mol_cze_ukr_zul_mlt_lit_gam_dut_jav_rus_lda_bos_dgb_bat_tha_chh_tml_swa_xho_uzb_bul_glc_aze_bem_vie_sod_ses_tsw_ven	-0.223333857814105	-0.527929666491561	0.59880556023722
9	sod_svk_dyu_ger_heb_gam_tig_mol_azi_tur_tsn_mly_igb_ctl_glc_bsq_eng_mlt_yor_cnt_fre_nor_fbf_por_cic_pan_fin_tsw_ewe_hun_grk_wly_geo_mcd_spa_afr_urd_sid_amh_ita_est_dgb_sun_slo_tag_jpn_knd_kor_ben_dut_lda_prs_ind_rom_anl_bat_mnd_lit_bem_pol_hau_krd_hin_scr_cze_qcu_alb_lat_guj_bam_chh_bul_owc_arw_mao_rus_swt_bos_ven_jav_tha_amr_tml_xho_akn_aze_swe_ukr_uzb_moo_vie_aeg_ses_zul_swa	0.0308044874644402	0.0725021911445495	0.94235796217835
10	heb_grk_tsw_afr_sid_tig_chh_eng_uzb_azi_akn_jav_lda_alb_ita_bsq_glc_mlt_dgb_cnt_prs_nor_zul_ctl_yor_fre_fin_fbf_ewe_hun_svk_sod_geo_swe_ger_slo_lit_wly_amh_urd_est_ses_tag_bul_sun_jpn_tml_kor_pol_rom_moo_mol_mly_guj_hau_bat_mnd_mcd_xho_rus_amr_lat_krd_ben_scr_qcu_arw_dut_por_dyu_aeg_bos_anl_spa_ind_ukr_bam_hin_bem_mao_tha_gam_knd_ven_tsn_tur_pan_cze_aze_igb_vie_owc_swa_cic_swt	0.0221562404797832	0.0521561514788444	0.958516137564626
11	hau_scr_cic_urd_chh_heb_tig_slo_aze_uzb_akn_bat_tsn_prs_ita_bsq_rom_mlt_bam_cnt_arw_cze_yor_nor_lda_ctl_fin_zul_moo_est_dut_sod_geo_lit_ger_svk_alb_aeg_gam_rus_hun_dgb_jav_bos_mly_jpn_tml_kor_swe_eng_ses_afr_tag_ben_owc_sun_mnd_pan_swt_mol_sid_ukr_grk_hin_guj_qcu_lat_glc_bul_xho_amr_pol_anl_krd_ind_por_ven_spa_igb_mao_tha_amh_knd_dyu_ewe_tur_fre_mcd_azi_bem_vie_wly_tsw_fbf_swa	-0.521540988726054	-1.24384160590262	0.216683965354762
12	mlt_alb_igb_spa_anl_owc_amr_dut_aze_uzb_yor_ind_moo_eng_nor_bsq_ukr_amh_dgb_mnd_afr_grk_fbf_swe_zul_por_fin_dyu_tsn_est_lit_gam_geo_ben_guj_slo_ita_hau_tig_hin_hun_akn_mao_fre_mly_jpn_knd_kor_bos_urd_swa_rom_jav_lat_heb_sun_cnt_glc_ewe_mcd_wly_ger_ctl_rus_prs_qcu_krd_scr_bul_swt_sid_svk_aeg_cze_tag_arw_bem_mol_cic_bat_tha_sod_tml_lda_xho_azi_pol_pan_tur_tsw_vie_chh_ses_ven_bam	0.882904293262717	2.09184781694209	0.0391773190808749
13	owc_arw_moo_bos_hau_amr_aeg_ben_tur_azi_ven_jav_bam_nor_hin_bsq_por_sid_akn_cnt_rom_ita_swa_mol_zul_grk_est_igb_xho_fin_ctl_sod_geo_guj_urd_lit_ger_heb_chh_ukr_hun_bem_bat_spa_mly_jpn_knd_kor_svk_afr_dyu_rus_sun_scr_tig_mao_mnd_lat_ses_bul_amh_cze_alb_slo_fre_qcu_prs_swe_pol_tsw_wly_glc_gam_eng_tag_dut_cic_mcd_swt_ind_tha_anl_tml_ewe_lda_uzb_krd_pan_aze_fbf_vie_mlt_yor_dgb_tsn	-0.409738767852776	-0.971044786529363	0.334044761203268
14	tig_eng_tsw_pol_amr_owc_mlt_dut_uzb_tur_bam_mao_bem_lit_hin_bsq_guj_heb_ses_mnd_glc_fre_dyu_spa_igb_bos_est_fbf_swt_hun_cze_gam_geo_afr_krd_urd_ita_chh_amh_ben_fin_moo_bat_slo_sun_jpn_tml_kor_lat_nor_ewe_rus_tag_alb_sid_ind_cnt_grk_lda_ctl_aeg_swe_bul_prs_por_qcu_scr_arw_pan_tsn_sod_mcd_hau_rom_mly_svk_cic_ukr_akn_jav_tha_wly_knd_zul_xho_azi_ger_mol_aze_dgb_vie_anl_yor_ven_swa	0.132254005792497	0.311140053646519	0.756390498945953
15	gam_por_fbf_swe_amr_anl_chh_eng_azi_tur_tsn_jav_dgb_ctl_lat_bsq_rus_aeg_ewe_mnd_arw_spa_akn_ben_zul_bos_fin_ven_dyu_est_fre_sid_geo_pol_ita_ger_scr_tig_wly_cze_hun_ses_bat_afr_tag_jpn_knd_kor_urd_slo_bem_guj_ind_lit_hau_sun_cnt_hin_igb_mol_mlt_grk_mcd_alb_bul_qcu_pan_prs_nor_swt_owc_glc_amh_rom_mly_krd_tsw_svk_lda_mao_tha_sod_tml_swa_moo_aze_ukr_dut_uzb_xho_vie_heb_yor_bam_cic	-0.0752335108787606	-0.177283133430164	0.859671542831564
16	sod_lat_ewe_swe_tig_sid_chh_ger_uzb_azi_ses_sun_akn_ukr_fre_bsq_guj_heb_swt_mnd_bos_urd_swa_ctl_yor_afr_fin_xho_dyu_hun_ita_amh_geo_spa_glc_scr_mcd_owc_wly_bul_est_igb_ind_hin_mao_jpn_knd_kor_krd_arw_dgb_pol_jav_svk_anl_mly_cnt_ben_moo_mol_amr_slo_grk_por_alb_qcu_prs_eng_lit_bam_aeg_rom_hau_nor_bat_cze_tsn_dut_zul_tag_tha_mlt_tml_cic_fbf_aze_rus_pan_tur_tsw_vie_gam_bem_lda_ven	0.337324599826721	0.796239647605834	0.427920615462593
17	amr_urd_lda_glc_mlt_sod_aeg_scr_uzb_azi_akn_mly_ven_swe_cze_bsq_grk_heb_zul_cnt_fre_ben_dyu_ctl_dgb_hin_hun_ewe_tsw_fin_ukr_anl_geo_eng_alb_prs_arw_owc_sid_guj_est_yor_bat_lat_jav_jpn_tml_kor_bos_rom_igb_lit_sun_spa_chh_mao_mnd_krd_tsn_ger_wly_rus_dut_ita_por_qcu_nor_mcd_mol_swt_hau_svk_gam_pol_tag_pan_bam_afr_moo_ind_tha_amh_knd_bem_cic_aze_slo_bul_tur_fbf_vie_tig_ses_swa_xho	-1.03932150666934	-2.54361642316527	0.0126208125727619
18	aeg_bul_swt_rom_wly_tig_amh_ger_tur_aze_cic_ind_ven_mcd_nor_bsq_scr_hau_akn_mnd_bos_fre_lda_spa_moo_ita_fin_bam_tsn_hun_krd_anl_geo_swe_pan_mol_por_mlt_sod_svk_est_tsw_bat_slo_jav_jpn_tml_kor_afr_lit_fbf_ben_mly_ctl_sid_tag_cnt_prs_zul_hin_gam_pol_lat_dut_urd_qcu_rus_eng_glc_bem_amr_guj_heb_arw_sun_cze_swa_ukr_yor_mao_tha_chh_knd_igb_xho_azi_grk_alb_uzb_dgb_vie_owc_dyu_ewe_ses	-0.697614403651143	-1.67384184094533	0.097521952756536
19	heb_lit_tsn_hin_wly_anl_hau_rus_azi_aze_fbf_mao_ses_arw_swe_bsq_spa_amr_dgb_cnt_por_guj_cic_mcd_bem_ben_fin_zul_lda_hun_pol_sid_geo_prs_cze_scr_ita_chh_owc_ukr_est_tsw_tag_glc_ind_jpn_tml_kor_rom_eng_xho_mol_mly_dut_aeg_sun_mnd_ctl_swt_afr_tig_urd_lat_nor_grk_qcu_svk_ger_alb_bam_gam_slo_sod_fre_jav_bos_yor_pan_ewe_bat_tha_amh_knd_ven_igb_uzb_bul_krd_tur_swa_vie_mlt_moo_akn_dyu	-0.303004958331577	-0.716818884575291	0.475282245612694
20	sod_eng_tsn_ctl_heb_owc_anl_rom_tur_aze_igb_jav_akn_grk_dut_bsq_bul_hau_ses_cnt_afr_ita_bem_krd_ewe_lat_est_swt_yor_hun_spa_sid_geo_arw_ger_glc_urd_amh_chh_hin_fin_bam_sun_fre_bat_jpn_knd_kor_ukr_pol_dgb_cze_tag_ben_gam_mao_mnd_bos_cic_slo_amr_rus_pan_guj_prs_qcu_lit_scr_por_tsw_wly_nor_tig_swe_mly_svk_fbf_mol_zul_ind_tha_mlt_tml_swa_dyu_uzb_alb_mcd_azi_ven_vie_aeg_moo_xho_lda	-0.148051423302993	-0.349360563579179	0.727608459587715
21	mlt_krd_dgb_ctl_aeg_tig_amh_rus_aze_uzb_yor_mao_cic_bos_mcd_bsq_alb_heb_ven_mnd_slo_ita_bam_mol_akn_bul_est_fbf_tsn_hun_svk_chh_geo_eng_ger_grk_urd_gam_amr_swe_fin_ewe_jav_cze_mly_jpn_tml_kor_arw_rom_swt_por_ind_nor_sod_sun_cnt_fre_zul_afr_owc_hin_lat_ukr_scr_qcu_dut_prs_pan_dyu_hau_spa_wly_ben_tag_glc_igb_guj_moo_bat_tha_anl_knd_ses_tsw_tur_pol_lit_azi_xho_vie_sid_lda_swa_bem	-0.235517350920988	-0.55583148143753	0.57966083416327
22	sod_nor_bem_ctl_heb_sid_hau_spa_aze_tur_xho_bat_dgb_fre_alb_bsq_ukr_wly_dyu_cnt_rom_lat_igb_dut_ewe_pol_est_swt_fbf_hun_scr_chh_geo_mcd_por_swe_eng_anl_aeg_pan_fin_zul_mao_guj_jav_jpn_tml_kor_lit_hin_bam_ita_sun_slo_mlt_ind_mnd_rus_tsn_cze_tig_ger_urd_prs_bul_qcu_krd_mol_afr_lda_amh_grk_amr_glc_tag_arw_cic_bos_moo_mly_tha_gam_knd_tsw_swa_uzb_ben_svk_azi_ven_vie_owc_ses_akn_yor	-0.12885624453418	-0.303737423228147	0.762006448304086
23	tig_rus_bem_afr_sid_anl_chh_lat_uzb_aze_ewe_mly_dgb_urd_bos_bsq_por_wly_swt_mnd_bul_eng_yor_ctl_ven_scr_fin_bam_lda_est_nor_heb_geo_hin_ukr_grk_ben_amh_aeg_pan_hun_zul_mao_mol_ind_jpn_tml_kor_svk_krd_swa_lit_bat_alb_amr_sun_cnt_glc_cic_slo_owc_ger_arw_guj_fre_qcu_rom_cze_prs_ses_sod_ita_hau_pol_tag_mcd_dyu_spa_moo_jav_tha_mlt_knd_fbf_tsw_tur_swe_dut_azi_igb_vie_gam_tsn_xho_akn	-0.392507889770214	-0.930724799713536	0.35440568560955
24	aeg_bos_swt_ger_tig_chh_wly_pol_azi_aze_cic_sun_zul_rom_ukr_bsq_urd_hau_moo_cnt_rus_lit_bem_slo_bam_afr_hun_fbf_xho_fin_por_anl_geo_hin_mol_mcd_glc_gam_amh_ben_est_swa_mly_nor_jav_jpn_tml_kor_fre_ctl_tsn_ita_ind_alb_sid_bat_mnd_cze_ewe_krd_heb_scr_grk_dut_spa_qcu_prs_eng_guj_igb_owc_arw_sod_bul_mao_pan_ses_svk_dgb_tag_tha_mlt_knd_lda_yor_tur_swe_lat_uzb_dyu_vie_amr_tsw_akn_ven	-0.818464871304062	-1.97616292593778	0.0510994338198653
25	gam_nor_cic_pan_sod_hau_sid_slo_uzb_tur_tsw_bat_moo_ger_scr_bsq_pol_mlt_fbf_cnt_lit_bos_dyu_hin_xho_alb_fin_ven_bam_est_mcd_chh_geo_krd_arw_grk_lat_amr_wly_cze_hun_tsn_jav_glc_mao_jpn_knd_kor_ukr_ita_bem_mol_ind_afr_aeg_tag_mnd_ben_ewe_dut_amh_ctl_por_bul_spa_qcu_svk_swe_prs_swa_anl_guj_owc_rus_mly_eng_igb_urd_ses_sun_tha_tig_tml_swt_zul_azi_rom_fre_aze_lda_vie_heb_akn_yor_dgb	0.898608107381356	2.1432462841026	0.0347031683204737
26	wly_guj_akn_urd_aeg_sod_gam_mcd_aze_azi_tsw_sun_cic_por_pan_bsq_bos_hau_dyu_cnt_svk_pol_yor_nor_bam_ben_fin_ses_bem_hun_fre_tig_geo_ger_spa_swe_ukr_amh_anl_mol_est_zul_mao_cze_bat_jpn_knd_kor_glc_eng_swt_slo_jav_hin_owc_mly_mnd_rus_igb_prs_chh_dut_bul_alb_lit_qcu_lat_ctl_scr_ewe_sid_rom_mlt_ita_tag_grk_fbf_arw_swa_ind_tha_heb_tml_ven_dgb_tur_krd_afr_uzb_tsn_vie_amr_xho_lda_moo	-0.540875379743819	-1.28891178471414	0.200625667441681
27	hau_arw_bam_dut_mlt_gam_amr_bos_azi_uzb_zul_sun_lda_afr_pol_bsq_ukr_wly_swt_cnt_alb_svk_dgb_ctl_bem_urd_est_ewe_tsw_hun_fre_owc_geo_spa_mol_nor_slo_amh_heb_scr_fin_dyu_mao_glc_bat_jpn_knd_kor_ben_prs_ses_rus_ind_lat_sod_jav_mnd_por_swa_lit_sid_eng_pan_rom_guj_qcu_ger_cze_mcd_igb_aeg_ita_tig_krd_mly_swe_moo_bul_ven_tag_tha_chh_tml_xho_fbf_tur_grk_hin_aze_tsn_vie_anl_yor_akn_cic	-0.418970672626998	-0.99450271459556	0.322558735535894
28	hau_pan_lda_scr_chh_sod_aeg_ukr_tur_azi_moo_ind_tsn_svk_grk_bsq_rom_gam_swt_mnd_hin_arw_cic_afr_bam_krd_hun_igb_ses_fin_nor_owc_geo_cze_bos_guj_ita_tig_amh_ben_est_dgb_sun_prs_jav_jpn_tml_kor_rus_mol_tsw_ctl_bat_lit_anl_tag_cnt_lat_ven_glc_amr_pol_urd_slo_ger_qcu_mcd_eng_fre_xho_heb_swe_wly_spa_mly_alb_swa_dut_fbf_mao_tha_sid_knd_ewe_zul_uzb_por_bul_aze_dyu_vie_mlt_bem_akn_yor	-0.211300733215648	-0.498821857033162	0.619082721290005
29	aeg_alb_cic_urd_wly_hau_amr_grk_tur_aze_swt_jav_xho_ukr_svk_bsq_eng_chh_dgb_mnd_fre_mcd_igb_ctl_swa_swe_hun_tsn_bem_est_scr_sod_geo_rom_arw_slo_nor_sid_anl_cze_fin_fbf_tag_dut_sun_jpn_knd_kor_afr_glc_ewe_spa_mly_pan_amh_bat_cnt_bos_ses_krd_mlt_lit_guj_ben_bul_qcu_por_lat_hin_zul_gam_ger_owc_ita_ind_rus_akn_pol_dyu_mao_tha_tig_tml_ven_bam_azi_mol_prs_uzb_tsw_vie_heb_moo_yor_lda	-0.755048853311393	-1.81732578200738	0.072387641465929
30	chh_pan_yor_ger_sod_amr_amh_rom_tur_uzb_dyu_mly_zul_krd_por_bsq_grk_anl_ven_cnt_lat_prs_cic_mol_akn_nor_hun_swt_ses_est_rus_owc_geo_hin_arw_spa_bos_gam_wly_scr_fin_lda_mao_ben_tag_jpn_tml_kor_svk_slo_bam_alb_bat_dut_heb_sun_mnd_guj_swa_urd_aeg_ukr_ctl_glc_cze_qcu_pol_lit_fre_dgb_mlt_mcd_tig_swe_jav_bul_igb_afr_xho_ind_tha_hau_knd_ewe_tsn_azi_eng_ita_aze_bem_vie_sid_fbf_moo_tsw	0.137045264673988	0.322618726500412	0.747708189256543
31	mlt_nor_cic_lit_hau_owc_tig_guj_azi_aze_moo_mly_igb_urd_svk_bsq_alb_sid_swa_cnt_glc_ben_fbf_fre_swt_ctl_hun_zul_tsn_fin_eng_amh_geo_bul_lat_mol_rus_amr_chh_pol_est_bam_sun_swe_tag_jpn_tml_kor_grk_prs_lda_cze_ind_bos_anl_mao_mnd_ita_dgb_spa_sod_scr_ger_arw_slo_qcu_dut_krd_ukr_yor_aeg_pan_wly_rom_bat_afr_ven_mcd_ewe_jav_tha_heb_knd_akn_bem_tur_por_hin_uzb_dyu_vie_gam_ses_xho_tsw	0.559976970203709	1.32138007339896	0.189616328275933
32	aeg_glc_bam_bos_amr_owc_heb_rom_tur_uzb_igb_jav_fbf_nor_scr_bsq_mol_chh_cic_cnt_arw_alb_lda_hin_ewe_mcd_est_bem_zul_fin_swe_sod_geo_grk_slo_pol_lat_tig_hau_pan_hun_akn_mao_prs_tag_jpn_knd_kor_krd_spa_ven_fre_bat_guj_amh_ind_mnd_dut_xho_lit_gam_bul_eng_por_rus_qcu_ben_ctl_ita_moo_wly_ukr_anl_afr_sun_urd_swa_ger_tsw_mly_tha_mlt_tml_ses_dgb_azi_cze_svk_aze_yor_vie_sid_tsn_swt_dyu	-0.449119496623999	-1.06738842871944	0.288559453237435
33	wly_guj_ewe_por_mlt_heb_owc_cze_aze_azi_tsn_ind_yor_scr_hin_bsq_nor_chh_zul_mnd_ctl_slo_bem_mol_lda_swe_fin_akn_xho_est_eng_amr_geo_lit_lat_dut_mcd_hau_gam_pol_hun_dyu_bat_svk_mao_jpn_knd_kor_ger_spa_tsw_krd_sun_arw_aeg_tag_cnt_pan_swa_afr_amh_fre_bul_rus_grk_qcu_urd_ita_ben_bam_sid_ukr_anl_alb_jav_bos_swt_glc_igb_mly_tha_sod_tml_fbf_cic_tur_prs_rom_uzb_moo_vie_tig_ses_dgb_ven	-0.181898174469711	-0.429511317101129	0.668544624581425
34	sod_mcd_tsw_bos_amh_gam_chh_guj_uzb_azi_akn_tag_swt_ukr_krd_bsq_nor_mlt_igb_cnt_slo_arw_cic_scr_bam_dut_hun_zul_lda_fin_ger_owc_geo_ctl_cze_fre_rus_amr_aeg_por_est_ewe_ind_swe_mao_jpn_knd_kor_afr_glc_dyu_alb_bat_spa_sid_mly_mnd_eng_bem_prs_hau_ita_pol_hin_lat_qcu_pan_svk_grk_fbf_anl_mol_heb_rom_sun_ben_tsn_urd_moo_jav_tha_tig_tml_dgb_xho_tur_lit_bul_aze_ses_vie_wly_swa_yor_ven	-0.152072770108958	-0.358986805328313	0.720418692116786
35	wly_slo_ven_pol_sod_heb_chh_dut_azi_tur_bam_ind_moo_grk_nor_bsq_guj_owc_akn_cnt_ctl_ita_xho_pan_igb_mol_hun_cic_swa_est_ukr_mlt_geo_krd_ger_glc_fre_amr_tig_swe_fin_zul_jav_cze_bat_jpn_knd_kor_alb_eng_lda_bul_tag_lat_gam_mao_mnd_ben_dyu_spa_aeg_rom_afr_prs_por_qcu_arw_bos_hin_tsn_amh_scr_hau_urd_mly_lit_fbf_svk_dgb_sun_tha_anl_tml_bem_ewe_aze_rus_mcd_uzb_yor_vie_sid_ses_swt_tsw	0.0724141230700433	0.170496416114417	0.864990126835692
36	chh_grk_ven_bul_mlt_hau_wly_lat_tur_uzb_ewe_bat_bam_por_ukr_bsq_cze_tig_ses_cnt_slo_nor_igb_pol_dyu_scr_fin_tsn_bem_est_eng_sod_geo_krd_urd_rus_hin_amr_aeg_dut_hun_cic_mly_mcd_ind_jpn_knd_kor_rom_svk_tsw_bos_tag_ben_owc_sun_mnd_ita_yor_ctl_gam_prs_arw_lit_alb_qcu_afr_swe_spa_moo_heb_guj_anl_mol_jav_glc_akn_pan_fbf_mao_tha_sid_tml_swt_lda_aze_ger_fre_azi_dgb_vie_amh_swa_zul_xho	0.00608960801651938	0.0143364909227178	0.98859223797452
37	aeg_arw_swa_rom_sid_mlt_amh_nor_uzb_azi_swt_tag_lda_alb_glc_bsq_guj_chh_bem_mnd_ukr_bos_ewe_hin_akn_por_est_bam_moo_hun_spa_amr_geo_slo_scr_prs_mol_gam_owc_ctl_fin_dyu_ind_lit_sun_jpn_knd_kor_dut_ita_xho_pol_mao_lat_sod_jav_cnt_krd_ses_bul_hau_urd_eng_cze_ben_qcu_rus_grk_ger_igb_anl_afr_tig_swe_bat_fre_yor_mcd_dgb_mly_tha_wly_tml_zul_fbf_aze_pan_svk_tur_ven_vie_heb_cic_tsn_tsw	-0.420973580727313	-1.00023975880795	0.319789942566611
38	heb_guj_ses_scr_chh_wly_amh_spa_aze_uzb_dyu_jav_xho_grk_nor_bsq_alb_mlt_moo_mnd_krd_lit_cic_slo_swt_rus_hun_dgb_fbf_est_ukr_owc_geo_urd_eng_ben_bos_tig_gam_ger_fin_bam_sun_mcd_tag_jpn_knd_kor_ita_pan_tsn_afr_ind_svk_sid_bat_cnt_fre_tsw_por_aeg_dut_pol_glc_lat_qcu_ctl_bul_prs_yor_sod_mol_hau_rom_mly_cze_akn_hin_swa_mao_tha_anl_tml_ewe_zul_azi_arw_swe_tur_lda_vie_amr_bem_ven_igb	-0.294844813447926	-0.697112228531079	0.487471540686547
39	anl_rus_ewe_grk_hau_heb_amh_ger_uzb_aze_xho_ind_fbf_slo_mcd_bsq_krd_sod_yor_cnt_bos_ctl_cic_alb_ses_pan_hun_tsw_tsn_est_prs_sid_geo_fre_lit_scr_svk_owc_chh_por_fin_igb_tag_guj_mao_jpn_knd_kor_bul_pol_bem_urd_jav_lat_mlt_bat_mnd_glc_swa_nor_aeg_cze_spa_afr_hin_qcu_rom_mol_arw_dyu_tig_eng_gam_ita_mly_dut_dgb_swe_lda_sun_tha_amr_tml_moo_zul_tur_ukr_ben_azi_ven_vie_wly_akn_swt_bam	-0.261769881310352	-0.618731172147847	0.537606052543545
40	chh_mol_bam_pol_sid_sod_mlt_alb_aze_azi_cic_ind_dgb_fre_rus_bsq_scr_hau_swa_mnd_lit_swe_zul_svk_tsn_pan_hun_tsw_akn_fin_guj_owc_geo_krd_eng_urd_ctl_aeg_gam_por_est_ses_mly_spa_tag_jpn_tml_kor_ukr_nor_igb_dut_bat_hin_amh_mao_cnt_afr_fbf_rom_heb_glc_ita_slo_bul_qcu_cze_lat_mcd_ewe_anl_bos_tig_ben_sun_grk_bem_prs_swt_jav_tha_wly_knd_dyu_yor_tur_ger_arw_uzb_lda_vie_amr_ven_moo_xho	-0.10008513514027	-0.236221621042254	0.813780179173198
41	amh_nor_ven_bul_sid_anl_gam_rom_azi_tur_swt_ind_igb_hin_scr_bsq_lit_hau_ses_cnt_arw_mcd_xho_krd_lda_glc_hun_dyu_moo_fin_afr_aeg_geo_svk_spa_bos_ger_chh_owc_ben_est_dgb_bat_urd_jav_jpn_knd_kor_pan_ukr_bam_por_tag_grk_sod_mly_mnd_cze_tsn_rus_tig_pol_guj_mol_eng_qcu_ita_prs_ctl_bem_heb_fre_mlt_alb_mao_lat_ewe_dut_cic_sun_tha_amr_tml_yor_swa_aze_slo_swe_uzb_fbf_vie_wly_akn_zul_tsw	0.249564371237147	0.587323160720616	0.55840994349143
42	mlt_mcd_swa_spa_sid_heb_amr_scr_aze_tur_ven_jav_dgb_eng_bul_bsq_alb_amh_yor_cnt_guj_glc_lda_cze_tsw_mol_est_fbf_xho_hun_fre_aeg_geo_svk_lat_rus_ctl_anl_chh_slo_fin_ses_mao_krd_mly_jpn_tml_kor_prs_pan_ewe_afr_bat_ben_sod_ind_mnd_hin_akn_bos_gam_lit_ita_pol_dut_qcu_grk_por_swe_tsn_hau_arw_wly_urd_sun_nor_swt_ukr_zul_tag_tha_tig_knd_bem_bam_uzb_ger_rom_azi_moo_vie_owc_igb_dyu_cic	-0.527563763988721	-1.25763753985658	0.21167169279836
43	sid_nor_swt_ukr_gam_heb_tig_prs_azi_tur_ewe_tag_tsw_ctl_bul_bsq_slo_amr_ses_mnd_krd_dut_zul_urd_dyu_pan_est_ven_moo_hun_ita_anl_geo_svk_afr_scr_ger_aeg_sod_lat_fin_bem_bat_bos_mao_jpn_tml_kor_eng_grk_igb_rus_sun_arw_owc_ind_cnt_hin_tsn_guj_chh_por_fre_lit_swe_qcu_glc_pol_ben_bam_mlt_cze_amh_spa_mly_mol_akn_rom_lda_jav_tha_hau_knd_fbf_yor_aze_mcd_alb_uzb_xho_vie_wly_dgb_cic_swa	-0.928054708255305	-2.24945021058484	0.0268432109888187
44	aeg_scr_swt_lit_hau_chh_wly_por_azi_aze_fbf_mao_akn_pol_ukr_bsq_ita_anl_xho_cnt_ger_ctl_tsn_rus_tsw_prs_hun_cic_ven_est_pan_amr_geo_mcd_eng_hin_glc_sod_heb_svk_fin_dgb_bat_guj_jav_jpn_knd_kor_urd_rom_yor_alb_mly_swe_gam_sun_mnd_krd_lda_arw_sid_dut_lat_mol_bos_qcu_spa_cze_grk_ewe_tig_afr_mlt_ben_tag_fre_moo_slo_swa_ind_tha_owc_tml_igb_ses_uzb_bul_nor_tur_bem_vie_amh_bam_zul_dyu	-0.275094386891366	-0.649981808697414	0.517306326050423
45	sod_prs_akn_lat_tig_anl_wly_mol_aze_azi_ses_ind_bam_fre_urd_bsq_spa_aeg_zul_mnd_ctl_glc_xho_afr_igb_ben_fin_fbf_tsn_est_por_sid_geo_pol_rom_lit_alb_owc_amr_guj_hun_tsw_bat_krd_sun_jpn_tml_kor_rus_swe_bem_grk_jav_pan_chh_mao_cnt_scr_dgb_arw_mlt_ita_ger_hin_nor_qcu_eng_cze_dut_yor_gam_bos_hau_mcd_mly_slo_ewe_ukr_ven_tag_tha_amh_knd_swt_lda_tur_bul_svk_uzb_moo_vie_heb_swa_dyu_cic	-0.431218342579953	-1.02227971847383	0.309300406236718
46	amr_rus_moo_svk_tig_sid_mlt_urd_tur_aze_ewe_tag_bam_pan_grk_bsq_pol_amh_bem_cnt_slo_ben_fbf_alb_cic_mcd_hun_akn_zul_est_glc_hau_geo_hin_mol_ita_ctl_chh_anl_por_fin_yor_mly_lat_mao_jpn_knd_kor_arw_fre_xho_guj_ind_rom_wly_bat_mnd_lit_igb_dut_aeg_spa_cze_eng_afr_qcu_ukr_bos_krd_dgb_owc_bul_sod_nor_jav_swe_ses_ger_lda_sun_tha_heb_tml_swt_ven_uzb_prs_scr_azi_tsn_vie_gam_dyu_swa_tsw	-0.686716077461264	-1.6444463220873	0.103460338399272
47	mlt_glc_ven_alb_wly_anl_aeg_por_aze_tur_cic_jav_ewe_arw_dut_bsq_slo_amr_fbf_mnd_urd_bos_swa_krd_bam_ita_est_yor_igb_fin_ben_owc_geo_cze_rom_afr_rus_amh_gam_ukr_hun_bem_mly_lit_tag_jpn_tml_kor_grk_bul_ses_mcd_bat_mol_sod_mao_cnt_ger_akn_fre_hau_prs_pan_spa_guj_qcu_scr_nor_svk_xho_sid_ctl_chh_lat_sun_pol_zul_hin_dyu_ind_tha_heb_knd_tsn_dgb_uzb_eng_swe_azi_lda_vie_tig_swt_tsw_moo	-0.532794508788209	-1.26913302438296	0.207560679057768
48	tig_urd_tsw_prs_hau_wly_mlt_spa_aze_uzb_igb_mao_ewe_rus_alb_bsq_nor_chh_bem_mnd_cze_pol_ses_hin_fbf_slo_hun_swa_lda_est_bos_anl_geo_ctl_svk_ita_lat_sid_gam_lit_fin_bam_tag_bul_sun_jpn_knd_kor_afr_eng_zul_scr_bat_grk_heb_jav_cnt_fre_swt_ben_owc_dut_mol_guj_rom_qcu_por_ger_ukr_akn_aeg_mcd_amh_swe_mly_krd_ven_pan_cic_ind_tha_sod_tml_dgb_xho_tur_arw_glc_azi_yor_vie_amr_tsn_dyu_moo	-0.0732386212324571	-0.17270763667146	0.863256552463521
49	sid_pan_lda_svk_amh_sod_anl_swe_uzb_azi_fbf_bat_zul_slo_spa_bsq_dut_amr_swt_mnd_mcd_grk_tsw_mol_akn_bul_est_moo_igb_fin_bos_gam_geo_glc_alb_arw_por_owc_chh_lit_hun_ses_mao_urd_sun_jpn_knd_kor_ctl_rom_tsn_scr_ind_prs_heb_jav_cnt_guj_dgb_krd_wly_fre_ger_pol_nor_qcu_ben_lat_cze_ewe_aeg_rus_mlt_eng_mly_hin_cic_ukr_ven_tag_tha_hau_tml_bam_yor_tur_afr_ita_aze_xho_vie_tig_swa_bem_dyu	-0.0595903138180139	-0.140447837015468	0.888609911085223
50	wly_ukr_bam_por_mlt_gam_sid_lat_aze_azi_fbf_bat_yor_scr_ita_bsq_dut_amh_lda_cnt_ben_svk_ses_guj_bem_eng_est_moo_xho_hun_urd_sod_geo_arw_mcd_swe_prs_heb_hau_ctl_fin_cic_sun_bos_mao_jpn_knd_kor_cze_hin_dyu_afr_tag_rus_aeg_jav_mnd_bul_swa_fre_amr_nor_alb_grk_rom_qcu_ger_lit_pol_tsn_owc_slo_anl_krd_mly_glc_dgb_spa_tsw_ind_tha_tig_tml_igb_swt_tur_pan_mol_uzb_akn_vie_chh_zul_ewe_ven	0.293031450854397	0.689733227685025	0.492079481034541
51	anl_alb_ven_ctl_aeg_hau_owc_grk_uzb_azi_dgb_jav_lda_prs_mcd_bsq_afr_sod_yor_cnt_bul_pol_bem_urd_swa_nor_est_tsw_dyu_hun_rom_tig_geo_ben_svk_por_arw_amh_gam_rus_fin_zul_tag_spa_mao_jpn_knd_kor_swe_bos_swt_cze_bat_dut_heb_sun_mnd_fre_xho_ger_wly_lat_mol_eng_ita_qcu_guj_krd_scr_akn_amr_slo_sid_hin_ind_glc_moo_lit_ewe_mly_tha_mlt_tml_cic_tsn_tur_ukr_pan_aze_ses_vie_chh_bam_fbf_igb	-0.0919946521019452	-0.216765639440511	0.828865794461953
52	hau_cze_tsn_grk_sod_aeg_heb_lit_uzb_azi_ses_mly_moo_por_pol_bsq_rom_tig_bem_cnt_nor_ita_zul_ger_dgb_spa_fin_cic_ewe_hun_swe_sid_geo_pan_lat_glc_eng_anl_chh_alb_est_yor_tag_svk_ind_jpn_knd_kor_mol_dut_dyu_guj_bat_fre_amr_sun_mnd_bul_swt_scr_amh_arw_slo_mcd_hin_qcu_prs_krd_bos_igb_mlt_ctl_owc_rus_jav_afr_xho_urd_swa_mao_tha_gam_tml_tsw_fbf_aze_ben_ukr_tur_akn_vie_wly_lda_ven_bam	0.0521225024517098	0.122677096002487	0.902627518671178
53	wly_nor_bam_fre_anl_sod_amh_ukr_uzb_azi_ses_tag_fbf_ger_slo_bsq_urd_hau_moo_cnt_guj_lit_cic_bul_tsn_eng_fin_dgb_lda_hun_mol_chh_geo_rus_grk_ben_mcd_gam_amr_alb_est_bem_jav_cze_mly_jpn_tml_kor_swe_hin_ven_rom_sun_dut_tig_mao_mnd_por_ewe_bos_owc_arw_pan_prs_afr_qcu_glc_lat_spa_swt_mlt_scr_heb_krd_bat_pol_dyu_ita_xho_ind_tha_aeg_knd_tsw_swa_aze_ctl_svk_tur_yor_vie_sid_igb_akn_zul	0.391600738165822	0.921623460847959	0.359109706351342
54	hau_dut_bam_ben_mlt_sod_anl_pan_azi_uzb_moo_ind_ewe_glc_slo_bsq_krd_wly_tsn_cnt_rom_guj_fbf_fre_bem_alb_hun_zul_tsw_fin_afr_sid_geo_nor_swe_spa_bos_gam_tig_mol_est_dyu_tag_lit_jav_jpn_knd_kor_eng_cze_dgb_rus_sun_prs_owc_mly_mnd_por_ses_ctl_amr_mcd_scr_bul_svk_qcu_hin_urd_ukr_lda_aeg_arw_heb_grk_mao_lat_ven_ita_cic_bat_tha_amh_tml_yor_swa_tur_ger_pol_aze_xho_vie_chh_swt_igb_akn	-0.076420039678675	-0.180063715294923	0.857494321470568
55	wly_fre_yor_mol_aeg_owc_heb_guj_uzb_tur_fbf_mao_zul_afr_scr_bsq_ger_tig_tsw_mnd_pan_dut_xho_eng_akn_lat_fin_ven_swt_est_mcd_hau_geo_bul_cze_arw_rus_anl_sid_ctl_hun_ewe_ind_rom_sun_jpn_tml_kor_hin_slo_cic_prs_jav_por_chh_tag_cnt_bos_dgb_krd_amh_ukr_grk_lit_glc_qcu_pol_nor_ita_igb_gam_ben_sod_swe_mly_alb_lda_spa_ses_bat_tha_amr_knd_dyu_tsn_azi_urd_svk_aze_bam_vie_mlt_swa_bem_moo	-0.396621301868252	-0.94023925243034	0.349530628979192
56	amr_ctl_xho_pol_wly_anl_aeg_lat_azi_tur_tsn_tag_bam_rus_scr_bsq_ben_hau_zul_cnt_guj_por_ses_dut_dyu_arw_hun_yor_ven_est_fre_mlt_geo_alb_bul_lit_nor_heb_amh_mcd_fin_fbf_jav_mol_sun_jpn_knd_kor_slo_svk_bem_afr_bat_swe_owc_mly_mnd_urd_igb_ita_gam_hin_spa_krd_glc_qcu_ger_bos_grk_ewe_sod_cze_tig_ukr_ind_prs_moo_eng_swt_mao_tha_sid_tml_lda_tsw_uzb_rom_pan_aze_akn_vie_chh_swa_dgb_cic	-1.20449876476654	-2.97516145793988	0.00373099054295736
57	sod_urd_akn_bos_aeg_anl_chh_lit_azi_aze_yor_tag_ses_grk_pol_bsq_cze_hau_swt_mnd_glc_dut_dyu_krd_cic_lat_fin_dgb_tsw_est_arw_wly_geo_ben_eng_pan_slo_heb_gam_guj_hun_bem_bat_hin_mao_jpn_tml_kor_svk_rom_xho_nor_jav_mol_mlt_mly_cnt_por_tsn_fre_tig_ctl_prs_mcd_ger_qcu_ita_bul_afr_ewe_amh_ukr_amr_swe_sun_spa_ven_alb_igb_ind_tha_sid_knd_swa_lda_uzb_rus_scr_tur_moo_vie_owc_zul_fbf_bam	-0.0902829711355582	-0.21306533528747	0.831742363084107
58	tig_krd_moo_rus_amh_gam_hau_urd_tur_azi_swa_tag_cic_arw_rom_bsq_fre_amr_zul_cnt_glc_alb_akn_mcd_xho_nor_fin_ewe_bam_est_ukr_aeg_geo_pan_ger_spa_dut_owc_mlt_swe_hun_lda_ind_hin_jav_jpn_tml_kor_scr_ctl_tsn_bos_mao_pol_wly_sun_mnd_lit_bem_bul_sid_guj_por_cze_lat_qcu_eng_svk_ita_swt_anl_prs_heb_grk_mly_ben_tsw_mol_fbf_bat_tha_sod_knd_dyu_dgb_uzb_afr_slo_aze_ven_vie_chh_ses_yor_igb	0.436797015077064	1.03166722877653	0.304903535800717
59	amr_lit_akn_pan_chh_mlt_tig_arw_uzb_azi_zul_sun_lda_hin_spa_bsq_slo_sod_cic_mnd_grk_cze_fbf_fre_tsw_urd_fin_xho_bem_hun_swe_owc_geo_prs_svk_por_bul_heb_gam_scr_est_swa_bat_mol_ind_jpn_tml_kor_ctl_lat_ewe_ukr_tag_ita_sid_jav_cnt_bos_dgb_eng_amh_rus_nor_guj_rom_qcu_alb_afr_pol_moo_anl_ger_aeg_dut_mao_ben_ses_krd_tsn_mly_tha_hau_knd_dyu_yor_tur_glc_mcd_aze_swt_vie_wly_ven_bam_igb	-0.132994640707425	-0.313685636489138	0.754462312006274
60	sid_scr_lda_cze_chh_sod_tig_slo_azi_uzb_bem_mao_dgb_ger_rus_bsq_ukr_aeg_dyu_mnd_bul_arw_bam_hin_yor_grk_fin_moo_akn_est_nor_gam_geo_afr_alb_ben_mcd_wly_amr_pol_hun_xho_tag_urd_ind_jpn_tml_kor_eng_krd_ses_svk_sun_lat_hau_bat_cnt_ita_swa_bos_owc_swe_fre_dut_mol_qcu_pan_spa_prs_igb_anl_guj_amh_ctl_mly_rom_swt_por_cic_jav_tha_heb_knd_ven_tsw_aze_lit_glc_tur_tsn_vie_mlt_zul_ewe_fbf	-0.596771107721042	-1.42453808840528	0.157637827693961
61	hau_ukr_tsn_por_owc_gam_amh_ger_azi_uzb_yor_jav_ses_dut_arw_bsq_rus_heb_xho_cnt_nor_fre_ven_pol_swt_spa_fin_bem_dgb_hun_bos_tig_geo_ben_urd_mcd_bul_sid_anl_grk_est_ewe_bat_glc_tag_jpn_tml_kor_cze_afr_zul_pan_ind_guj_aeg_mly_mnd_svk_moo_scr_chh_lit_ctl_krd_mol_qcu_rom_prs_eng_igb_amr_swe_wly_slo_sun_lat_cic_alb_swa_mao_tha_mlt_knd_bam_akn_tur_ita_hin_aze_tsw_vie_sod_dyu_fbf_lda	-0.375542836199248	-0.889950985226498	0.375788596314662
62	hau_por_ses_grk_amr_owc_wly_krd_aze_azi_igb_mly_ewe_nor_ctl_bsq_bos_tig_zul_mnd_bul_svk_fbf_slo_bem_spa_fin_swa_xho_est_prs_mlt_geo_guj_urd_hin_ukr_gam_sod_arw_hun_bam_bat_pan_jav_jpn_knd_kor_eng_ben_dgb_lat_tag_mcd_chh_sun_cnt_rom_akn_dut_aeg_alb_mol_rus_swe_qcu_glc_cze_scr_tsn_anl_lit_heb_fre_ind_ger_lda_afr_ven_mao_tha_amh_tml_moo_cic_tur_ita_pol_uzb_swt_vie_sid_dyu_yor_tsw	0.59859640838495	1.41587900096214	0.160151360807915
63	wly_guj_swt_slo_heb_mlt_aeg_mcd_uzb_azi_bem_tag_dgb_mol_scr_bsq_arw_amh_bam_cnt_urd_ben_ven_glc_cic_por_est_dyu_akn_hun_bul_sid_geo_nor_dut_fre_ita_sod_owc_cze_fin_lda_mly_hin_mao_jpn_tml_kor_ger_ukr_tsn_krd_sun_swe_hau_ind_mnd_pan_xho_bos_anl_lit_pol_ctl_grk_qcu_lat_alb_rus_moo_chh_spa_tig_afr_jav_svk_zul_eng_swa_bat_tha_amr_knd_ewe_ses_aze_prs_rom_tur_yor_vie_gam_fbf_igb_tsw	-0.386942591033261	-0.918236684550217	0.360870294010105
64	amr_prs_igb_guj_wly_anl_sod_ben_aze_uzb_akn_bat_cic_glc_slo_bsq_por_aeg_moo_cnt_ger_ukr_xho_bul_tsn_lat_hun_zul_swa_fin_scr_gam_geo_dut_mcd_eng_grk_amh_chh_arw_est_bem_mly_mol_sun_jpn_tml_kor_lit_afr_lda_swe_jav_hin_mlt_mao_mnd_urd_dyu_svk_tig_ita_rom_pol_pan_qcu_cze_fre_bos_yor_heb_rus_owc_krd_ind_alb_bam_nor_ven_tag_tha_hau_knd_fbf_swt_azi_ctl_spa_tur_ses_vie_sid_dgb_tsw_ewe	-0.282889147964347	-0.66794569460304	0.505822541771693
65	amh_pol_ewe_rom_sid_owc_sod_arw_tur_azi_swa_sun_igb_ukr_ctl_bsq_dut_aeg_dgb_cnt_guj_bos_bem_lit_yor_lat_hun_ses_dyu_fin_ita_heb_geo_mcd_slo_prs_grk_gam_tig_swe_est_tsn_ind_alb_mao_jpn_knd_kor_ger_scr_swt_glc_bat_spa_amr_tag_mnd_afr_moo_rus_chh_ben_mol_krd_por_qcu_urd_fre_cze_zul_hau_bul_anl_hin_jav_svk_ven_eng_fbf_mly_tha_wly_tml_akn_xho_aze_pan_nor_uzb_tsw_vie_mlt_lda_cic_bam	-0.200356283263834	-0.473092899791666	0.637255429443676
66	amr_por_tsn_guj_amh_gam_sod_svk_tur_uzb_zul_ind_dgb_slo_nor_bsq_lit_heb_ses_mnd_scr_mol_fbf_cze_bam_pan_est_yor_swt_hun_ben_anl_geo_afr_grk_urd_spa_mlt_tig_swe_fin_cic_mao_fre_bat_jpn_tml_kor_mcd_krd_akn_ctl_tag_eng_wly_sun_cnt_hin_xho_dut_owc_bos_rus_ita_arw_qcu_ger_prs_bul_swa_chh_ukr_aeg_lat_jav_pol_lda_alb_ven_mly_tha_sid_knd_dyu_moo_aze_glc_rom_azi_bem_vie_hau_tsw_ewe_igb	-0.753636020662899	-1.81072556390612	0.0734122769425428
67	wly_glc_dgb_rus_chh_sid_mlt_scr_tur_uzb_ven_ind_cic_dut_svk_bsq_swe_amr_dyu_mnd_rom_mol_tsn_cze_ses_bos_est_yor_akn_fin_ctl_owc_geo_por_fre_urd_lat_amh_gam_guj_hun_swa_sun_pan_mao_jpn_tml_kor_bul_krd_ewe_eng_mly_slo_anl_bat_cnt_grk_xho_afr_aeg_ukr_lit_prs_ita_qcu_ben_alb_arw_tsw_sod_mcd_heb_pol_jav_ger_bam_hin_zul_tag_tha_hau_knd_bem_swt_aze_nor_spa_azi_moo_vie_tig_igb_fbf_lda	0.48794092263455	1.15072865530537	0.252794039579341
68	hau_nor_ewe_guj_amh_sod_owc_urd_azi_tur_moo_bat_swt_ben_bos_bsq_cze_mlt_zul_cnt_grk_ger_cic_eng_igb_por_est_dyu_bem_fin_lat_amr_geo_rus_hin_arw_alb_heb_sid_svk_hun_akn_mao_mol_tag_jpn_knd_kor_slo_swe_yor_ukr_sun_lit_tig_jav_mnd_rom_tsw_prs_anl_fre_pan_ctl_pol_qcu_ita_dut_krd_ven_aeg_mcd_chh_spa_mly_afr_dgb_scr_xho_ind_tha_wly_tml_fbf_swa_aze_glc_bul_uzb_lda_vie_gam_bam_ses_tsn	0.326090239137348	0.769457279470379	0.443571828447036
69	mlt_prs_xho_bos_sid_tig_amh_bul_azi_uzb_tsw_mly_fbf_eng_lit_bsq_swe_chh_ses_cnt_arw_ctl_dgb_krd_dyu_slo_est_ven_igb_fin_pan_owc_geo_grk_lat_cze_svk_sod_wly_ben_hun_moo_ind_scr_bat_jpn_tml_kor_por_glc_cic_urd_jav_mcd_gam_mao_mnd_spa_swa_rus_hau_nor_pol_mol_hin_qcu_dut_ita_rom_swt_heb_fre_anl_ukr_tag_ger_yor_afr_ewe_sun_tha_amr_knd_lda_akn_tur_guj_alb_aze_bem_vie_aeg_bam_zul_tsn	0.49327121286163	1.17006057645636	0.244966360248878
70	sid_mcd_lda_lat_amh_wly_sod_spa_tur_azi_bem_mao_dgb_bos_pol_bsq_rus_hau_fbf_mnd_krd_guj_xho_alb_akn_por_est_ses_ven_hun_svk_owc_geo_cze_pan_ukr_eng_tig_amr_grk_fin_cic_bat_ctl_tag_jpn_tml_kor_lit_scr_bam_prs_mly_slo_aeg_jav_cnt_ger_dyu_arw_heb_nor_glc_bul_mol_qcu_urd_rom_ben_tsw_anl_afr_mlt_fre_sun_swe_igb_dut_moo_ind_tha_gam_knd_ewe_yor_uzb_ita_hin_aze_zul_vie_chh_swa_swt_tsn	0.659491875002627	1.56249442520844	0.121568157186992
71	heb_ger_swt_dut_amr_aeg_gam_pan_uzb_tur_bem_ind_tsn_pol_scr_bsq_ita_anl_ven_cnt_alb_rom_dyu_slo_tsw_bul_est_moo_igb_hun_cze_sid_geo_bos_guj_fre_spa_mlt_owc_ben_fin_zul_sun_krd_mly_jpn_knd_kor_rus_mol_ewe_urd_jav_lit_sod_tag_mnd_eng_yor_svk_hau_glc_ukr_grk_afr_qcu_por_ctl_swe_dgb_amh_nor_wly_arw_mao_hin_cic_mcd_lda_bat_tha_chh_tml_swa_ses_aze_lat_prs_azi_bam_vie_tig_akn_xho_fbf	-0.211898413313325	-0.49994015653617	0.618298083482941
72	chh_ita_ses_ger_gam_mlt_amr_eng_tur_uzb_bam_tag_swa_glc_por_bsq_bul_tig_zul_mnd_fre_krd_ven_swe_swt_dut_fin_cic_xho_est_ukr_amh_geo_ctl_svk_mcd_prs_anl_heb_scr_hun_ewe_jav_lat_bat_jpn_knd_kor_bos_alb_dyu_spa_ind_slo_hau_sun_cnt_rus_yor_guj_sid_hin_cze_grk_arw_qcu_pan_afr_ben_dgb_wly_pol_owc_urd_mly_nor_fbf_mol_tsn_mao_tha_aeg_tml_igb_lda_aze_rom_lit_azi_moo_vie_sod_tsw_bem_akn	-1.0889019810517	-2.67238373097986	0.00889376475137913
73	heb_guj_cic_prs_amr_mlt_anl_bos_aze_tur_swt_mao_bam_ctl_bul_bsq_swe_aeg_ses_mnd_por_scr_yor_glc_zul_ger_hun_moo_ewe_est_slo_sod_geo_fre_mol_eng_pol_owc_hau_lat_fin_lda_jav_mcd_tag_jpn_knd_kor_ben_ita_dyu_alb_ind_svk_amh_sun_cnt_ukr_xho_lit_sid_nor_rus_spa_pan_qcu_hin_arw_rom_tsn_gam_cze_tig_krd_mly_urd_fbf_afr_bem_bat_tha_wly_tml_akn_dgb_uzb_dut_grk_azi_ven_vie_chh_igb_swa_tsw	-0.506470315169334	-1.20822876593801	0.230022613262511
74	sod_alb_ewe_afr_wly_amh_gam_slo_uzb_azi_akn_bat_lda_ctl_lit_bsq_urd_chh_cic_mnd_lat_krd_ven_rus_dgb_scr_fin_tsw_fbf_hun_svk_owc_geo_swe_ukr_mcd_prs_heb_tig_spa_est_dyu_mao_pan_sun_jpn_tml_kor_hin_guj_swt_eng_tag_pol_hau_ind_cnt_por_bam_mol_amr_cze_grk_glc_ben_qcu_bul_rom_fre_ses_anl_arw_aeg_nor_mly_dut_yor_ger_swa_jav_tha_sid_knd_bem_xho_aze_ita_bos_tur_moo_vie_mlt_zul_tsn_igb	0.451972429984447	1.06728741173114	0.288604810804179
75	sod_pan_dyu_urd_wly_anl_owc_rus_tur_uzb_zul_mao_ewe_krd_fre_bsq_swe_sid_igb_mnd_pol_alb_bem_lit_moo_por_fin_ses_cic_hun_cze_amh_geo_ukr_guj_ita_prs_chh_heb_bos_est_lda_tag_slo_mly_jpn_tml_kor_hin_ctl_tsw_rom_ind_dut_hau_bat_cnt_ben_akn_mol_amr_svk_mcd_afr_bul_qcu_spa_eng_scr_swa_mlt_arw_aeg_grk_jav_nor_yor_lat_dgb_sun_tha_gam_knd_fbf_swt_aze_ger_glc_azi_bam_vie_tig_xho_tsn_ven	0.806953736407317	1.92249011637809	0.0576044809816789
76	wly_ukr_dyu_grk_sid_heb_aeg_spa_uzb_azi_akn_sun_ewe_pan_mol_bsq_afr_gam_ses_cnt_krd_alb_bem_svk_moo_swe_hun_swt_zul_est_ben_hau_geo_fre_lat_mcd_scr_tig_amh_rus_fin_swa_bat_hin_tag_jpn_knd_kor_prs_slo_tsw_ger_ind_cze_sod_mly_mnd_arw_tsn_ita_owc_por_urd_bos_rom_qcu_nor_lit_glc_yor_mlt_guj_amr_pol_jav_bul_ven_eng_cic_mao_tha_chh_tml_fbf_bam_aze_dut_ctl_tur_dgb_vie_anl_xho_igb_lda	-0.648788541868658	-1.55314672096565	0.12378467083524
77	gam_krd_swa_ben_sid_heb_owc_ctl_uzb_aze_bem_bat_dyu_guj_prs_bsq_nor_chh_ven_cnt_mcd_por_moo_scr_xho_bul_fin_bam_tsw_est_pan_amr_geo_ita_ukr_bos_urd_aeg_sod_spa_hun_igb_mao_fre_mly_jpn_tml_kor_lat_ger_cic_grk_ind_pol_wly_sun_mnd_svk_tsn_rus_tig_afr_eng_glc_mol_qcu_lit_alb_slo_ses_hau_rom_amh_swe_jav_cze_akn_arw_fbf_tag_tha_mlt_knd_yor_zul_tur_hin_dut_azi_swt_vie_anl_dgb_ewe_lda	-0.743665712996353	-1.78719892800094	0.0771631391793142
78	heb_scr_xho_bul_tig_mlt_amh_lat_uzb_aze_tsw_mly_igb_dut_spa_bsq_pan_sid_akn_mnd_ita_lit_tsn_urd_ewe_rom_hun_swt_dgb_est_hin_wly_geo_afr_ben_pol_swe_gam_hau_ger_fin_moo_tag_glc_ind_jpn_knd_kor_cze_por_swa_ctl_mao_mol_aeg_bat_cnt_arw_cic_eng_sod_bos_slo_guj_rus_qcu_mcd_krd_prs_ses_owc_fre_anl_alb_jav_svk_bem_ukr_fbf_sun_tha_chh_tml_yor_lda_azi_grk_nor_tur_bam_vie_amr_ven_zul_dyu	0.649630509921395	1.53745805256037	0.12757665226541
79	amh_por_bam_arw_sod_gam_aeg_cze_uzb_azi_akn_bat_tsw_glc_eng_bsq_spa_amr_cic_mnd_mcd_hin_igb_ukr_ven_urd_fin_bem_swa_hun_dut_mlt_geo_pol_swe_krd_pan_anl_tig_alb_est_zul_sun_lit_tag_jpn_knd_kor_nor_fre_moo_grk_ind_rus_sid_mao_cnt_mol_lda_ger_heb_lat_ben_rom_slo_qcu_ctl_prs_svk_dyu_chh_bos_owc_afr_jav_bul_fbf_guj_dgb_mly_tha_hau_tml_xho_swt_tur_ita_scr_aze_ewe_vie_wly_yor_ses_tsn	-0.620723464312252	-1.48213947355198	0.141683813629542
80	sod_glc_xho_urd_heb_amh_gam_hin_azi_tur_yor_tag_ewe_slo_afr_bsq_pol_chh_ses_cnt_ben_ukr_bam_pan_tsw_swe_est_bem_ven_fin_mol_owc_geo_grk_spa_bul_rus_mlt_amr_svk_hun_lda_jav_guj_ind_jpn_tml_kor_eng_scr_dgb_krd_mao_ita_sid_bat_mnd_dut_fbf_rom_aeg_arw_alb_mcd_fre_qcu_prs_por_ctl_swt_anl_bos_hau_nor_mly_lit_cic_cze_swa_sun_tha_wly_knd_tsn_dyu_aze_ger_lat_uzb_moo_vie_tig_akn_igb_zul	1.22096865289862	2.96233740616689	0.00387575757437941
81	heb_grk_swt_guj_tig_mlt_amh_bul_uzb_azi_ewe_ind_ven_dut_hin_bsq_bos_owc_akn_mnd_afr_scr_zul_urd_xho_alb_est_dyu_lda_fin_lit_gam_geo_glc_spa_swe_lat_wly_anl_ita_hun_yor_mao_rus_sun_jpn_tml_kor_nor_ben_tsn_mol_tag_ukr_hau_jav_cnt_cze_bem_ctl_sid_rom_mcd_eng_svk_qcu_prs_slo_pan_cic_sod_arw_chh_pol_bat_por_dgb_fre_tsw_mly_tha_aeg_knd_moo_fbf_aze_ger_krd_tur_swa_vie_amr_bam_ses_igb	-0.828322496257919	-2.00078767222328	0.0483307239466468
82	mlt_arw_lda_ben_heb_wly_amh_svk_azi_aze_bem_sun_ewe_glc_lit_bsq_fre_hau_moo_mnd_scr_guj_swa_pol_tsn_prs_fin_ses_ven_est_afr_sod_geo_grk_bos_urd_ukr_amr_chh_ctl_hun_bam_mao_spa_mly_jpn_tml_kor_pan_ger_dyu_lat_jav_rom_owc_bat_cnt_slo_igb_alb_anl_mol_hin_ita_por_qcu_cze_krd_nor_dgb_gam_eng_tig_swe_ind_mcd_cic_bul_swt_tag_tha_sid_knd_fbf_tsw_tur_dut_rus_uzb_zul_vie_aeg_akn_yor_xho	-0.407213624828747	-0.966437580900882	0.336331767704169
83	wly_mcd_tsn_lat_sid_sod_hau_afr_aze_tur_dyu_mly_bem_grk_rom_bsq_mol_amr_fbf_mnd_ita_glc_zul_bul_igb_pan_fin_moo_akn_hun_arw_heb_geo_urd_slo_alb_ben_gam_anl_pol_est_bam_bat_spa_ind_jpn_knd_kor_ctl_prs_ses_hin_sun_por_tig_tag_cnt_scr_ven_eng_owc_fre_swe_ukr_cze_qcu_guj_lit_bos_swa_mlt_rus_aeg_svk_jav_ger_swt_krd_xho_mao_tha_chh_tml_cic_lda_azi_dut_nor_uzb_ewe_vie_amh_yor_dgb_tsw	-0.0930061055976753	-0.219176571156175	0.826992818548565
84	sod_krd_swa_bos_amr_aeg_wly_lit_aze_azi_ven_tag_cic_lat_prs_bsq_scr_sid_moo_mnd_fre_urd_akn_spa_swt_rus_fin_dyu_xho_hun_ben_heb_geo_rom_swe_slo_arw_anl_mlt_pan_est_bem_bat_hin_sun_jpn_knd_kor_dut_pol_fbf_nor_ind_cze_amh_jav_cnt_mcd_ses_grk_hau_mol_ukr_bul_afr_qcu_alb_ctl_ger_igb_chh_por_gam_svk_mao_eng_lda_glc_ewe_mly_tha_owc_tml_dgb_tsw_tur_guj_ita_uzb_tsn_vie_tig_bam_zul_yor	-0.537955137988326	-1.28175856971182	0.20311368867549
85	wly_pol_swa_ukr_chh_amh_sid_lat_azi_uzb_bam_jav_moo_ctl_fre_bsq_mol_aeg_igb_cnt_prs_glc_yor_slo_ven_svk_est_fbf_tsn_hun_spa_sod_geo_grk_bul_eng_por_owc_gam_arw_fin_dyu_bat_urd_sun_jpn_tml_kor_dut_ger_ewe_bos_mly_swe_tig_mao_mnd_ita_ses_scr_anl_alb_lit_ben_rom_qcu_guj_pan_rus_tsw_mlt_krd_amr_mcd_ind_hin_xho_cze_zul_tag_tha_hau_knd_lda_akn_aze_nor_afr_tur_dgb_vie_heb_bem_cic_swt	-0.212146127068098	-0.501012169889693	0.617546336651518
86	mlt_mol_akn_svk_sod_heb_wly_grk_aze_tur_tsn_sun_yor_arw_ben_bsq_eng_amr_bam_cnt_prs_lit_moo_ger_ses_ukr_hun_dyu_dgb_fin_hin_amh_geo_por_bos_dut_ita_hau_tig_slo_est_cic_tag_pan_mly_jpn_tml_kor_bul_guj_lda_krd_mao_nor_owc_ind_mnd_mcd_ewe_ctl_anl_glc_urd_spa_scr_qcu_lat_rom_cze_igb_gam_afr_aeg_pol_jav_fre_fbf_swe_xho_bat_tha_sid_knd_bem_swa_uzb_rus_alb_azi_swt_vie_chh_tsw_ven_zul	-0.0980917616415516	-0.231284519825719	0.81760186642284
87	aeg_svk_tsw_rus_owc_amh_sod_fre_tur_azi_bem_mly_zul_pol_hin_bsq_cze_tig_ven_mnd_rom_bos_swt_por_fbf_urd_fin_ses_bam_est_spa_hau_geo_swe_slo_ita_guj_wly_gam_pan_hun_lda_sun_alb_tag_jpn_knd_kor_arw_lit_igb_lat_bat_ger_chh_ind_cnt_grk_tsn_dut_heb_krd_bul_scr_ukr_qcu_eng_glc_mol_cic_mlt_ben_anl_ctl_jav_mcd_moo_afr_dgb_mao_tha_sid_tml_yor_akn_uzb_prs_nor_aze_dyu_vie_amr_ewe_xho_swa	0.0315819994665595	0.0744463489926095	0.940815128016139
88	wly_ger_yor_alb_hau_aeg_tig_fre_uzb_aze_swa_sun_cic_arw_slo_bsq_rus_sod_bam_mnd_ita_eng_tsn_bul_ven_ctl_est_dyu_moo_hun_lit_heb_geo_por_dut_pan_svk_sid_anl_cze_fin_dgb_mao_pol_mly_jpn_tml_kor_ben_bos_fbf_rom_bat_guj_gam_jav_cnt_grk_akn_swe_amr_scr_prs_mcd_lat_qcu_glc_spa_hin_lda_owc_afr_mlt_mol_ind_nor_xho_urd_swt_tag_tha_amh_knd_zul_bem_tur_ukr_krd_azi_tsw_vie_chh_ewe_igb_ses	-0.219991881002272	-0.51970996851276	0.604500552962687
89	sod_lit_dyu_ger_aeg_amh_amr_mcd_uzb_aze_igb_mao_akn_prs_rus_bsq_hin_heb_ven_mnd_ctl_svk_swa_bul_tsw_eng_fin_tsn_lda_est_urd_chh_geo_pol_scr_slo_afr_mlt_owc_mol_hun_zul_jav_arw_sun_jpn_knd_kor_krd_spa_yor_fre_ind_ben_tig_bat_cnt_nor_bem_guj_wly_cze_swe_bos_dut_qcu_grk_por_alb_cic_anl_ukr_gam_rom_tag_glc_dgb_lat_ewe_mly_tha_hau_tml_xho_bam_azi_pan_ita_tur_moo_vie_sid_swt_ses_fbf	0.194988137126906	0.458928421095526	0.647356371853187
90	gam_ita_cic_guj_amr_owc_amh_ben_uzb_tur_lda_mao_ewe_pan_lat_bsq_por_sod_ses_cnt_ctl_svk_yor_glc_akn_arw_est_dyu_zul_fin_urd_wly_geo_fre_bos_nor_prs_heb_chh_slo_hun_dgb_bat_cze_jav_jpn_knd_kor_spa_scr_ven_swe_ind_rom_hau_sun_mnd_ukr_xho_afr_sid_alb_grk_ger_eng_qcu_krd_bul_rus_bam_aeg_mol_tig_lit_tag_pol_swt_dut_moo_mly_tha_anl_tml_tsw_tsn_azi_mcd_hin_aze_bem_vie_mlt_swa_igb_fbf	-0.359110978166479	-0.851843877332789	0.396489005507225
91	tig_arw_lda_mol_mlt_gam_anl_rus_azi_aze_akn_mly_ses_scr_ita_bsq_swe_heb_cic_mnd_mcd_bos_swa_urd_dgb_ben_fin_tsw_yor_hun_afr_aeg_geo_ctl_eng_spa_prs_sid_chh_ukr_est_fbf_jav_fre_bat_jpn_tml_kor_svk_pol_igb_dut_mao_krd_amh_ind_cnt_hin_bam_lit_wly_grk_por_guj_pan_qcu_lat_glc_slo_tsn_sod_cze_hau_ger_tag_nor_ven_rom_zul_sun_tha_amr_knd_dyu_swt_tur_bul_alb_uzb_bem_vie_owc_moo_ewe_xho	-0.520908055142799	-1.24031614009597	0.217978634679622
92	sid_slo_tsn_ita_sod_mlt_gam_prs_tur_azi_igb_tag_tsw_pan_cze_bsq_mol_amr_bem_cnt_grk_rus_cic_pol_dyu_eng_fin_akn_zul_hun_dut_tig_geo_glc_svk_alb_hin_amh_wly_afr_est_ewe_bat_mcd_jav_jpn_tml_kor_urd_nor_moo_lit_sun_rom_heb_mly_mnd_swe_ses_guj_owc_fre_bul_bos_ctl_qcu_ben_scr_ger_fbf_chh_krd_anl_spa_mao_ukr_ven_por_bam_ind_tha_aeg_knd_dgb_lda_uzb_lat_arw_aze_swt_vie_hau_yor_xho_swa	-0.150227017707798	-0.354626468169815	0.723672328505133
93	chh_ben_tsw_urd_tig_heb_wly_ctl_tur_uzb_ses_ind_moo_hin_bul_bsq_pol_sid_cic_cnt_svk_glc_igb_lat_tsn_mol_hun_bam_yor_fin_pan_anl_geo_dut_rom_grk_alb_gam_mlt_swe_est_swt_bat_fre_tag_jpn_knd_kor_cze_scr_bem_eng_mly_nor_amh_mao_mnd_ukr_lda_arw_aeg_mcd_ita_por_spa_qcu_rus_prs_ger_akn_owc_afr_sod_slo_jav_guj_swa_lit_ven_sun_tha_hau_tml_zul_dgb_azi_krd_bos_aze_dyu_vie_amr_xho_ewe_fbf	0.271593680245853	0.64110150804472	0.523033498943943
94	owc_mcd_swt_lit_hau_aeg_mlt_fre_uzb_tur_swa_mao_bem_svk_guj_bsq_cze_sod_yor_mnd_lat_scr_lda_ita_fbf_arw_hun_igb_zul_est_slo_anl_geo_afr_spa_mol_ctl_gam_tig_ukr_fin_tsw_tag_krd_mly_jpn_knd_kor_glc_hin_tsn_pan_bat_bul_sid_jav_cnt_eng_akn_alb_amh_urd_grk_pol_ben_qcu_prs_ger_swe_dgb_chh_dut_wly_por_ind_rom_moo_bos_ewe_sun_tha_amr_tml_ven_bam_aze_nor_rus_azi_dyu_vie_heb_xho_cic_ses	-1.19643980021513	-2.95569453664859	0.00395276915960687
95	gam_afr_zul_rom_amh_hau_anl_mcd_tur_azi_igb_jav_swt_ger_ben_bsq_eng_aeg_ven_mnd_spa_pan_ewe_pol_dyu_ctl_fin_xho_tsn_hun_nor_amr_geo_ita_scr_lat_krd_sod_owc_ukr_est_lda_mao_alb_bat_jpn_knd_kor_swe_por_yor_grk_mly_urd_tig_tag_cnt_arw_dgb_dut_chh_bul_bos_rus_slo_qcu_glc_fre_hin_moo_wly_svk_mlt_lit_sun_guj_bem_prs_tsw_ind_tha_heb_tml_akn_cic_aze_mol_cze_uzb_ses_vie_sid_swa_bam_fbf	-0.742668066250925	-1.78423873304901	0.077646133245378
96	aeg_swe_moo_alb_amh_hau_anl_ukr_azi_uzb_ewe_ind_dyu_pan_svk_bsq_hin_wly_bam_cnt_mol_guj_igb_grk_dgb_bos_hun_ven_akn_fin_scr_owc_geo_fre_rom_pol_cze_chh_sid_eng_est_bem_mao_por_bat_jpn_knd_kor_dut_bul_fbf_mcd_mly_rus_sod_jav_mnd_ger_xho_glc_gam_ctl_afr_urd_lit_qcu_prs_ben_nor_tsn_amr_spa_heb_slo_tag_arw_tsw_krd_yor_sun_tha_tig_tml_swa_cic_tur_lat_ita_aze_zul_vie_mlt_swt_ses_lda	-0.302420518243814	-0.71510081927464	0.476338126580875
97	heb_krd_swa_grk_wly_sod_gam_alb_azi_tur_lda_jav_ven_spa_fre_bsq_pol_amr_fbf_mnd_bos_rom_dyu_hin_akn_ben_est_swt_ewe_fin_lat_mlt_geo_slo_svk_mol_lit_hau_tig_ger_hun_tsn_tag_swe_bat_jpn_knd_kor_ukr_guj_bem_pan_ind_bul_amh_sun_cnt_ctl_dgb_ita_anl_afr_rus_urd_eng_qcu_cze_mcd_arw_tsw_owc_nor_sid_prs_mly_por_zul_dut_xho_mao_tha_chh_tml_yor_ses_uzb_glc_scr_aze_moo_vie_aeg_igb_cic_bam	-0.918019408507804	-2.22741561193137	0.0283318171072875
98	sid_grk_dgb_mcd_wly_anl_chh_nor_tur_aze_ven_bat_akn_glc_fre_bsq_bul_gam_ses_cnt_scr_prs_bam_afr_tsw_swe_hun_tsn_dyu_fin_eng_hau_geo_ita_ukr_ben_rus_owc_amh_svk_est_swa_jav_arw_ind_jpn_tml_kor_mol_por_ewe_ger_tag_rom_heb_mly_mnd_guj_xho_pol_amr_pan_alb_urd_bos_qcu_slo_krd_dut_igb_aeg_cze_mlt_ctl_mao_lat_swt_hin_yor_sun_tha_tig_knd_zul_cic_azi_lit_spa_uzb_lda_vie_sod_moo_bem_fbf	0.534432394773985	1.26264027713158	0.209875322162925
99	tig_lat_tsn_ukr_hau_gam_heb_bul_azi_tur_ven_mao_fbf_alb_ita_bsq_fre_sid_cic_cnt_prs_slo_igb_spa_dyu_rus_hun_tsw_bam_est_svk_aeg_geo_glc_lit_swe_hin_anl_amh_bos_fin_moo_mly_cze_tag_jpn_tml_kor_eng_ctl_lda_pan_bat_mol_sod_sun_mnd_mcd_bem_dut_mlt_scr_arw_por_krd_qcu_ger_grk_nor_akn_amr_guj_owc_urd_ind_afr_zul_ben_ses_jav_tha_wly_knd_swt_ewe_uzb_pol_rom_aze_xho_vie_chh_dgb_yor_swa	-0.192892283190355	-0.455623271703139	0.64972295135182
100	sod_svk_ewe_ukr_owc_amr_chh_swe_tur_aze_dyu_jav_bem_fre_grk_bsq_lit_anl_lda_mnd_pan_mcd_yor_pol_xho_por_fin_moo_tsw_est_arw_wly_geo_ben_hin_lat_nor_amh_heb_urd_hun_ven_bat_glc_mao_jpn_tml_kor_ctl_eng_swa_scr_sun_ita_mlt_ind_cnt_mol_tsn_bos_tig_ger_spa_bul_alb_qcu_rus_prs_slo_akn_sid_afr_hau_dut_mly_krd_dgb_guj_ses_tag_tha_aeg_knd_bam_igb_azi_rom_cze_uzb_zul_vie_gam_cic_swt_fbf	-0.542764388020934	-1.29202840303053	0.199548746556097
101	sod_svk_cic_mol_heb_chh_mlt_urd_azi_tur_fbf_mao_ses_por_swe_bsq_scr_amh_lda_cnt_grk_ctl_bam_hin_moo_lat_hun_tsn_bem_est_mcd_owc_geo_pol_rus_slo_ita_tig_wly_arw_fin_swa_mly_nor_tag_jpn_knd_kor_alb_fre_akn_rom_sun_eng_anl_bat_mnd_cze_igb_lit_amr_pan_glc_bul_afr_qcu_dut_bos_ger_dgb_hau_guj_aeg_ben_ind_spa_xho_ukr_tsw_jav_tha_sid_tml_zul_swt_uzb_prs_krd_aze_ewe_vie_gam_dyu_ven_yor	1.12241304876492	2.7129192236913	0.00794658879008983
102	amr_ctl_akn_scr_hau_aeg_wly_ben_aze_tur_moo_jav_swt_fre_ita_bsq_spa_owc_fbf_cnt_afr_glc_ses_krd_lda_ukr_est_igb_ewe_hun_lit_sid_geo_dut_prs_hin_por_amh_anl_ger_fin_bam_ind_urd_sun_jpn_knd_kor_arw_mcd_cic_rus_mly_bul_gam_bat_mnd_slo_tsn_alb_chh_guj_mol_bos_grk_qcu_lat_pan_cze_dgb_heb_eng_tig_rom_tag_nor_zul_swe_xho_mao_tha_sod_tml_ven_tsw_uzb_svk_pol_azi_yor_vie_mlt_swa_dyu_bem	-0.95731679753858	-2.3257023847081	0.0222083342397879
103	gam_bul_fbf_eng_hau_chh_aeg_scr_tur_aze_zul_mly_swt_krd_prs_bsq_cze_mlt_dyu_mnd_grk_urd_bam_dut_yor_por_est_bem_ven_hun_nor_heb_geo_swe_ukr_hin_lat_owc_amr_pol_fin_dgb_mao_ctl_tag_jpn_tml_kor_spa_alb_swa_rom_bat_ben_sid_jav_cnt_mcd_cic_bos_sod_ger_mol_pan_ita_qcu_lit_arw_slo_ewe_anl_glc_wly_svk_ind_guj_igb_afr_ses_sun_tha_amh_knd_tsn_xho_azi_fre_rus_uzb_lda_vie_tig_akn_tsw_moo	0.0567083051824608	0.133524908375583	0.894066778421109
104	wly_dut_xho_afr_amh_hau_gam_cze_tur_aze_bam_tag_igb_ita_ben_bsq_prs_mlt_ses_mnd_pan_krd_lda_por_yor_rus_fin_swt_ewe_est_lat_owc_geo_bos_guj_rom_hin_tig_sid_swe_hun_fbf_jav_alb_sun_jpn_knd_kor_grk_svk_dgb_glc_mly_urd_amr_mao_cnt_pol_akn_scr_heb_ukr_ctl_bul_spa_qcu_nor_slo_lit_zul_aeg_mol_anl_arw_ind_fre_tsn_eng_dyu_bat_tha_chh_tml_swa_bem_uzb_mcd_ger_azi_ven_vie_sod_tsw_cic_moo	0.457952553029238	1.08175577930187	0.282158078607107
105	gam_urd_swt_lat_mlt_amh_owc_slo_azi_aze_fbf_ind_swa_eng_glc_bsq_nor_tig_yor_cnt_hin_cze_bam_guj_tsw_spa_fin_xho_dgb_hun_prs_sod_geo_ctl_mcd_dut_krd_hau_chh_alb_est_lda_jav_ukr_sun_jpn_knd_kor_lit_arw_ven_svk_mly_grk_sid_mao_mnd_fre_dyu_ita_anl_bos_bul_por_afr_qcu_rus_ger_ben_tsn_amr_pan_heb_scr_bat_rom_igb_swe_ewe_tag_tha_aeg_tml_moo_cic_tur_pol_mol_uzb_akn_vie_wly_bem_ses_zul	-0.00625885662739314	-0.0147460675686827	0.988266355204882
106	amr_alb_ven_hin_sid_chh_wly_slo_aze_tur_tsn_tag_xho_prs_swe_bsq_por_heb_akn_cnt_pol_svk_bam_ger_cic_glc_fin_ses_bem_hun_arw_hau_geo_lat_dut_mol_ben_anl_aeg_pan_est_igb_bat_lit_jav_jpn_tml_kor_rus_grk_swa_scr_mly_cze_mlt_ind_mnd_urd_ewe_afr_amh_mcd_krd_guj_eng_qcu_ita_rom_bul_tsw_gam_ctl_owc_spa_sun_bos_dyu_fre_fbf_mao_tha_tig_knd_lda_swt_uzb_nor_ukr_azi_zul_vie_sod_yor_moo_dgb	-0.994979768466549	-2.4337739252632	0.0168527710569049
107	amr_mcd_xho_lit_sod_owc_heb_slo_tur_azi_moo_jav_tsn_spa_bul_bsq_ger_wly_bam_mnd_alb_pol_yor_bos_ewe_mol_hun_zul_fbf_fin_dut_hau_geo_rus_krd_guj_ben_gam_anl_eng_est_igb_mao_afr_bat_jpn_tml_kor_glc_hin_bem_scr_sun_arw_tig_mly_cnt_prs_cic_swe_mlt_ukr_ctl_por_pan_qcu_nor_ita_rom_swt_sid_svk_chh_urd_ind_fre_dgb_cze_akn_tag_tha_aeg_knd_lda_swa_aze_lat_grk_uzb_ven_vie_amh_ses_dyu_tsw	-0.978742944980174	-2.37790554719834	0.0194575764554045
108	tig_alb_swt_krd_mlt_amh_heb_mol_aze_azi_bam_mly_ewe_lat_spa_bsq_bos_sid_akn_mnd_bul_rom_tsw_lit_moo_dut_fin_xho_bem_hun_grk_chh_geo_fre_pol_ukr_urd_owc_aeg_nor_est_igb_bat_svk_jav_jpn_tml_kor_slo_ita_fbf_eng_sun_cze_anl_mao_cnt_ger_swa_por_amr_rus_afr_mcd_pan_qcu_prs_arw_guj_yor_hau_glc_gam_ctl_tag_ben_lda_scr_dyu_ind_tha_sod_knd_cic_ven_uzb_hin_swe_tur_ses_vie_wly_dgb_tsn_zul	-0.0243522900859942	-0.0572995763926365	0.954429490065395
109	aeg_grk_cic_urd_heb_sod_amr_ger_tur_uzb_igb_ind_ses_slo_rus_bsq_nor_mlt_moo_cnt_cze_por_tsw_mcd_swt_svk_hun_fbf_ven_fin_guj_wly_geo_mol_swe_pan_glc_sid_tig_ita_est_dgb_mao_scr_jav_jpn_knd_kor_prs_bul_dyu_pol_sun_spa_anl_mly_mnd_alb_xho_hin_chh_rom_arw_ctl_bos_qcu_lat_dut_lit_bam_owc_afr_gam_ben_bat_eng_swa_ukr_zul_tag_tha_hau_tml_akn_ewe_aze_fre_krd_azi_yor_vie_amh_tsn_lda_bem	-0.303972316355333	-0.717853220382234	0.474647197953297
110	sid_alb_dgb_pan_gam_heb_wly_bos_tur_uzb_zul_bat_swt_rus_krd_bsq_swe_hau_cic_mnd_hin_glc_akn_lit_bem_prs_hun_ses_xho_est_lat_tig_geo_nor_fre_ger_mcd_owc_amh_eng_fin_tsn_tag_bul_jav_jpn_tml_kor_dut_grk_yor_guj_sun_urd_amr_ind_cnt_arw_ven_afr_sod_spa_ita_por_ukr_qcu_pol_svk_slo_bam_chh_ctl_aeg_ben_mly_cze_dyu_mol_swa_mao_tha_mlt_knd_igb_tsw_azi_scr_rom_aze_lda_vie_anl_ewe_fbf_moo	-0.25363536455368	-0.599419811612557	0.550350508900715
111	wly_lat_swa_guj_owc_tig_anl_hin_tur_uzb_yor_mly_moo_mol_dut_bsq_rom_heb_xho_cnt_rus_ger_tsn_slo_ven_eng_fin_dyu_fbf_est_swe_chh_geo_spa_pan_ben_mcd_sid_amr_krd_hun_zul_bat_afr_sun_jpn_knd_kor_alb_fre_dgb_ukr_mao_glc_hau_ind_mnd_scr_lda_bul_mlt_grk_nor_ita_urd_qcu_por_cze_bos_bam_amh_ctl_aeg_lit_tag_pol_bem_arw_tsw_jav_tha_sod_tml_akn_cic_aze_prs_svk_azi_ses_vie_gam_igb_ewe_swt	0.12725018180041	0.299411940658649	0.765293869333596
112	amh_mcd_yor_bos_tig_aeg_wly_prs_azi_aze_lda_tag_tsw_pol_ben_bsq_scr_mlt_dyu_mnd_slo_ger_xho_afr_fbf_eng_est_swa_ven_hun_por_sod_geo_guj_rom_hin_ita_heb_chh_nor_fin_igb_jav_lat_mao_jpn_knd_kor_mol_glc_ses_dut_ind_cze_gam_mly_cnt_arw_swt_ukr_amr_krd_pan_svk_spa_qcu_bul_swe_urd_dgb_hau_grk_owc_fre_sun_alb_zul_lit_ewe_bat_tha_anl_tml_cic_tsn_tur_rus_ctl_uzb_akn_vie_sid_bam_moo_bem	-0.61857952043389	-1.47664948025242	0.143147843036779
113	amr_lat_igb_dut_amh_gam_anl_slo_uzb_azi_dyu_mly_moo_urd_grk_bsq_swe_aeg_ven_cnt_rus_afr_zul_prs_akn_mol_fin_tsn_swt_est_por_sid_geo_scr_guj_bul_fre_chh_mlt_glc_hun_tsw_ind_svk_bat_jpn_knd_kor_lit_ben_swa_krd_tag_ger_sod_sun_mnd_bos_bem_pol_hau_pan_hin_spa_ukr_qcu_nor_eng_ctl_yor_wly_mcd_heb_cze_mao_ita_xho_rom_ses_jav_tha_tig_tml_bam_fbf_tur_arw_alb_aze_dgb_vie_owc_lda_ewe_cic	-0.448390676263788	-1.06324405642029	0.290424325196297
114	sod_nor_swa_hin_aeg_heb_wly_glc_aze_uzb_dyu_mly_moo_ger_guj_bsq_lat_amr_fbf_cnt_spa_lit_zul_arw_ses_dut_fin_cic_lda_est_ukr_gam_geo_alb_por_scr_afr_chh_hau_urd_hun_yor_ind_mcd_sun_jpn_knd_kor_mol_prs_akn_rom_jav_bos_tig_bat_mnd_svk_xho_fre_sid_ben_ctl_ita_pan_qcu_krd_bul_slo_bem_mlt_eng_amh_pol_mao_grk_dgb_rus_ewe_tag_tha_anl_tml_swt_tsn_tur_cze_swe_azi_bam_vie_owc_igb_tsw_ven	-0.21857283567894	-0.515656268126935	0.607318211389293
115	mlt_eng_igb_lit_sid_wly_heb_pan_uzb_aze_xho_sun_zul_scr_slo_bsq_spa_amr_lda_cnt_alb_rom_ewe_ita_dyu_pol_est_fbf_ven_hun_por_chh_geo_ger_svk_prs_nor_anl_amh_krd_fin_dgb_tag_rus_bat_jpn_knd_kor_cze_ben_bem_mcd_mly_arw_sod_jav_mnd_fre_moo_mol_owc_urd_dut_hin_grk_qcu_swe_bul_afr_bam_gam_ctl_tig_ukr_ind_lat_tsw_guj_tsn_mao_tha_aeg_tml_akn_cic_azi_glc_bos_tur_swt_vie_hau_ses_swa_yor	-1.19537368386385	-2.95203728141794	0.00399576845017695
116	hau_ben_dgb_pan_gam_aeg_mlt_slo_aze_azi_fbf_ind_cic_mol_ger_bsq_por_heb_tsw_mnd_nor_swe_yor_rom_igb_rus_est_swt_tsn_hun_spa_amr_geo_afr_lat_fre_lit_owc_wly_eng_fin_zul_bat_prs_tag_jpn_tml_kor_ctl_cze_ewe_bul_jav_mcd_tig_mao_cnt_urd_dyu_glc_chh_arw_guj_grk_svk_qcu_krd_ita_alb_ses_amh_bos_sid_scr_sun_ukr_ven_dut_swa_mly_tha_sod_knd_moo_bem_tur_pol_hin_uzb_bam_vie_anl_xho_lda_akn	-1.40524211780967	-3.5243145573325	0.000660703313559116
117	owc_scr_tsw_mcd_amh_chh_wly_grk_aze_tur_bam_mao_fbf_rom_ger_bsq_ben_heb_swt_cnt_ctl_ukr_akn_ita_ewe_dut_fin_yor_cic_hun_pol_tig_geo_lit_nor_afr_krd_aeg_mlt_eng_est_moo_bat_spa_mly_jpn_tml_kor_swe_slo_xho_fre_ind_hin_amr_jav_mnd_pan_dgb_bos_gam_cze_rus_alb_por_qcu_urd_prs_arw_ses_hau_mol_sod_guj_sun_glc_swa_lat_bem_tag_tha_anl_knd_igb_ven_uzb_bul_svk_azi_dyu_vie_sid_tsn_zul_lda	-0.618461587911511	-1.47674933964279	0.143121108374661
118	wly_lit_bam_ger_amh_anl_mlt_lat_azi_tur_moo_mly_lda_spa_bul_bsq_arw_gam_dgb_cnt_svk_guj_cic_swe_ses_ctl_est_akn_ewe_fin_eng_chh_geo_scr_pan_ita_fre_amr_owc_prs_hun_tsn_jav_bos_sun_jpn_tml_kor_pol_cze_xho_urd_tag_ukr_aeg_ind_mnd_grk_ven_krd_tig_mcd_rom_hin_mol_qcu_ben_dut_glc_swt_sod_afr_heb_slo_mao_rus_dyu_nor_tsw_bat_tha_sid_knd_igb_zul_uzb_por_alb_aze_fbf_vie_hau_bem_swa_yor	0.192179396511684	0.451972397599128	0.652341259490416
119	amr_prs_zul_ukr_owc_sod_heb_pan_aze_uzb_ewe_tag_akn_guj_cze_bsq_por_wly_swt_cnt_rom_bos_lda_spa_igb_pol_est_dyu_xho_fin_nor_tig_geo_lat_bul_rus_ita_chh_mlt_krd_hun_bam_sun_swe_mao_jpn_knd_kor_svk_arw_fbf_alb_jav_scr_amh_bat_mnd_lit_dgb_glc_sid_eng_hin_afr_slo_qcu_mcd_dut_ger_tsw_anl_grk_aeg_ben_ind_urd_cic_ctl_bem_mly_tha_gam_tml_ses_yor_tur_fre_mol_azi_tsn_vie_hau_ven_swa_moo	-0.420804664938549	-0.998534851898686	0.320611104428009
120	chh_eng_igb_dut_tig_gam_sod_fre_tur_uzb_zul_sun_fbf_lat_por_bsq_ben_amr_bem_cnt_nor_guj_xho_swe_swa_mol_est_bam_swt_fin_afr_mlt_geo_spa_mcd_krd_arw_aeg_heb_ukr_hun_lda_ind_svk_mao_jpn_tml_kor_ger_scr_ses_pol_mly_bul_wly_bat_mnd_slo_dyu_ita_owc_hin_prs_ctl_alb_qcu_bos_glc_pan_ven_amh_cze_anl_rus_tag_urd_tsw_grk_cic_jav_tha_hau_knd_akn_yor_azi_lit_rom_aze_dgb_vie_sid_ewe_moo_tsn	-0.453088828510611	-1.0764103246794	0.284528221998972
121	mlt_arw_tsn_urd_amh_aeg_chh_glc_aze_uzb_ven_ind_ses_prs_svk_bsq_ger_sid_lda_mnd_ita_ctl_akn_ben_bem_alb_hun_zul_dyu_est_hin_heb_geo_bul_rus_fre_slo_owc_tig_mcd_fin_igb_tag_nor_jav_jpn_tml_kor_scr_swe_ewe_rom_mao_bos_gam_mly_cnt_krd_xho_mol_wly_guj_pan_lat_cze_qcu_pol_por_grk_fbf_hau_afr_amr_ukr_bat_spa_yor_dut_dgb_sun_tha_anl_knd_cic_swa_azi_eng_lit_tur_moo_vie_sod_bam_tsw_swt	-0.11647989372481	-0.274427287942512	0.784364940926558
122	mlt_pol_dgb_glc_chh_wly_sod_swe_tur_azi_swt_jav_ses_ger_dut_bsq_hin_hau_cic_mnd_ben_urd_igb_bul_yor_lit_est_bem_zul_hun_svk_gam_geo_eng_lat_fre_pan_anl_tig_guj_fin_xho_mao_arw_mly_jpn_tml_kor_grk_rus_tsw_prs_sun_rom_amr_tag_cnt_ita_bam_mol_amh_scr_slo_nor_cze_qcu_mcd_bos_alb_ven_heb_krd_sid_spa_ind_ukr_lda_por_ewe_bat_tha_aeg_knd_dyu_moo_uzb_ctl_afr_aze_tsn_vie_owc_swa_fbf_akn	-0.239002005587364	-0.56440187591682	0.573839398181082
123	aeg_rom_swt_cze_owc_sod_heb_lit_uzb_aze_dgb_mao_fbf_por_mcd_bsq_glc_wly_zul_cnt_dut_bos_akn_fre_lda_guj_est_yor_xho_hun_nor_sid_geo_scr_eng_pan_swe_chh_amh_krd_fin_bem_bat_arw_jav_jpn_knd_kor_alb_slo_ewe_rus_tag_ben_anl_ind_mnd_lat_moo_ukr_gam_urd_ita_hin_afr_qcu_svk_grk_prs_igb_mlt_ctl_hau_ger_sun_spa_tsw_bul_swa_mly_tha_tig_tml_bam_ven_tur_pol_mol_azi_tsn_vie_amr_ses_cic_dyu	-0.506633376970311	-1.20547730678735	0.231077336889681
124	mlt_mcd_xho_rus_sid_chh_owc_lit_aze_azi_tsw_mao_zul_spa_arw_bsq_afr_tig_dgb_mnd_ben_nor_tsn_urd_cic_bos_hun_ven_ewe_est_guj_amr_geo_svk_mol_rom_fre_aeg_anl_slo_fin_dyu_mly_ita_tag_jpn_knd_kor_dut_ukr_swa_hin_jav_grk_amh_bat_cnt_bul_yor_pol_sod_por_glc_ctl_ger_qcu_alb_krd_lat_ses_wly_cze_gam_scr_ind_prs_akn_eng_swt_sun_tha_heb_tml_moo_bem_tur_swe_pan_uzb_fbf_vie_hau_igb_bam_lda	-0.723856716059653	-1.73715919918473	0.0856698107750919
125	aeg_glc_xho_ctl_sod_owc_chh_fre_uzb_aze_yor_mao_akn_dut_swe_bsq_svk_wly_ewe_cnt_mol_rom_swt_krd_bam_mcd_est_igb_dyu_fin_por_gam_geo_lit_ita_bul_prs_sid_tig_lat_hun_tsn_bat_pol_mly_jpn_tml_kor_urd_afr_cic_hin_ind_slo_amr_sun_mnd_spa_tsw_grk_anl_guj_nor_pan_scr_qcu_arw_ukr_eng_moo_mlt_ben_hau_rus_jav_alb_dgb_ger_swa_tag_tha_heb_knd_ses_fbf_tur_bos_cze_azi_ven_vie_amh_lda_zul_bem	0.33297702864172	0.784644395605339	0.43465624804776
126	heb_grk_yor_hin_chh_tig_aeg_krd_aze_uzb_dgb_mly_cic_ben_arw_bsq_rom_amr_lda_cnt_glc_lat_igb_cze_zul_guj_fin_tsw_ven_est_pol_hau_geo_slo_alb_swe_nor_gam_mlt_ctl_hun_dyu_ind_eng_bat_jpn_knd_kor_dut_lit_bam_mol_mao_spa_anl_sun_mnd_prs_swa_ukr_sod_bul_scr_fre_por_qcu_afr_pan_mcd_swt_amh_svk_wly_bos_tag_ger_akn_rus_tsn_jav_tha_sid_tml_moo_fbf_tur_ita_urd_azi_ewe_vie_owc_xho_bem_ses	-0.100065874696529	-0.235688254699625	0.814192829575813
127	mlt_cze_akn_guj_owc_anl_gam_ukr_azi_aze_bam_mly_ven_swe_scr_bsq_krd_heb_ses_cnt_dut_pol_igb_pan_bem_mol_hun_zul_fbf_est_grk_wly_geo_alb_ita_por_ger_chh_amh_ctl_fin_swt_bat_fre_ind_jpn_knd_kor_bul_glc_ewe_spa_tag_rus_amr_mao_mnd_slo_tsn_hin_sid_rom_eng_ben_afr_qcu_lat_lit_svk_cic_sod_arw_aeg_mcd_jav_prs_yor_nor_moo_sun_tha_tig_tml_dgb_lda_uzb_urd_bos_tur_dyu_vie_hau_xho_tsw_swa	-0.236156216585483	-0.558264542044565	0.578005319664921
128	amh_svk_moo_slo_owc_anl_chh_bul_uzb_aze_tsw_bat_lda_nor_urd_bsq_glc_aeg_fbf_mnd_lit_scr_swa_por_tsn_fre_fin_igb_akn_hun_prs_heb_geo_pol_dut_hin_swe_amr_sid_bos_est_bem_tag_rom_jav_jpn_knd_kor_ctl_spa_dgb_krd_sun_afr_wly_mly_cnt_guj_swt_lat_sod_ben_mcd_grk_ukr_qcu_mol_pan_alb_xho_mlt_arw_hau_cze_mao_rus_dyu_eng_zul_ind_tha_gam_tml_ewe_cic_azi_ita_ger_tur_ses_vie_tig_bam_ven_yor	0.0038748879368971	0.00912788856919661	0.992736651877803
129	sod_prs_swa_mcd_aeg_owc_heb_spa_azi_tur_yor_jav_dgb_dut_cze_bsq_rom_wly_lda_cnt_lit_por_akn_ukr_bam_rus_fin_fbf_ses_hun_hin_chh_geo_urd_ctl_fre_krd_hau_sid_ger_est_bem_mly_ita_ind_jpn_knd_kor_eng_lat_xho_guj_bat_slo_anl_tag_mnd_afr_tsn_nor_amr_svk_mol_grk_bul_qcu_glc_alb_arw_ewe_gam_scr_mlt_swe_sun_pol_zul_pan_moo_mao_tha_tig_tml_dyu_tsw_uzb_ben_bos_aze_igb_vie_amh_cic_swt_ven	0.689574213780827	1.63634481016094	0.10514735645209
130	tig_por_cic_eng_heb_owc_chh_pol_tur_azi_xho_sun_swt_lat_bos_bsq_bul_gam_tsn_cnt_svk_slo_ses_lit_akn_mcd_fin_yor_ewe_est_pan_mlt_geo_swe_dut_prs_ita_sid_wly_guj_hun_dyu_mao_ctl_bat_jpn_knd_kor_hin_rom_bam_ger_mly_mol_anl_ind_mnd_ukr_zul_rus_hau_cze_fre_nor_ben_qcu_glc_afr_scr_swa_amh_urd_aeg_krd_tag_alb_lda_grk_moo_jav_tha_sod_tml_bem_igb_aze_spa_arw_uzb_fbf_vie_amr_ven_dgb_tsw	0.826581598375804	1.96295539013757	0.0526392677668875
131	sod_rus_fbf_ben_aeg_amh_gam_urd_uzb_azi_swt_ind_lda_afr_ita_bsq_cze_chh_igb_mnd_bos_scr_xho_lat_yor_ctl_hun_ven_zul_est_ukr_wly_geo_eng_ger_guj_spa_mlt_tig_slo_fin_tsn_bat_mcd_sun_jpn_tml_kor_glc_alb_cic_svk_mao_hin_heb_mly_cnt_swe_tsw_por_owc_grk_bul_pol_rom_qcu_nor_mol_prs_dgb_hau_dut_amr_krd_tag_arw_moo_pan_ses_jav_tha_sid_knd_ewe_dyu_tur_lit_fre_aze_akn_vie_anl_swa_bem_bam	0.645087629456914	1.52756238459457	0.130015295642591
132	amr_dut_igb_slo_sod_chh_gam_nor_aze_uzb_ven_mly_zul_ger_bul_bsq_mcd_amh_swa_cnt_pan_afr_ses_hin_xho_rus_fin_tsw_moo_est_ben_aeg_geo_arw_svk_lit_scr_wly_owc_mol_hun_tsn_sun_lat_tag_jpn_knd_kor_fre_eng_dyu_bos_mao_prs_tig_bat_mnd_ukr_dgb_ctl_hau_ita_alb_urd_guj_qcu_spa_glc_swe_cic_anl_cze_mlt_por_ind_rom_lda_krd_yor_jav_tha_heb_tml_akn_bem_azi_grk_pol_tur_swt_vie_sid_ewe_bam_fbf	0.269069042047975	0.634887215939538	0.527060868644533
133	aeg_dut_moo_bul_chh_anl_amh_grk_azi_tur_tsw_mao_xho_arw_ita_bsq_lit_gam_ven_cnt_hin_mcd_fbf_afr_swt_ger_hun_dgb_ses_est_guj_owc_geo_slo_svk_urd_pan_amr_heb_swe_fin_bem_mly_pol_jav_jpn_knd_kor_cze_spa_tsn_scr_bat_bos_hau_sun_mnd_rus_yor_mol_tig_ctl_eng_nor_prs_qcu_alb_ukr_glc_swa_mlt_ben_sid_por_tag_lat_bam_fre_akn_ind_tha_sod_tml_ewe_cic_uzb_krd_rom_aze_lda_vie_wly_igb_dyu_zul	-0.518319654917005	-1.23334781619788	0.220554240277634
134	tig_krd_swa_por_wly_gam_sod_lat_azi_tur_zul_sun_dgb_bul_svk_bsq_rom_amr_yor_cnt_ukr_pan_ewe_lit_dyu_fre_est_fbf_tsw_hun_grk_anl_geo_swe_scr_ita_afr_owc_hau_prs_fin_xho_mly_glc_mao_jpn_knd_kor_nor_mcd_bem_rus_bat_arw_heb_ind_mnd_urd_bam_ctl_sid_cze_mol_hin_ger_qcu_spa_ben_alb_tsn_aeg_pol_chh_slo_tag_bos_swt_eng_igb_jav_tha_mlt_tml_ses_moo_aze_dut_guj_uzb_lda_vie_amh_akn_cic_ven	-0.44111829176062	-1.04764767204612	0.297516088154673
135	sid_krd_akn_svk_tig_owc_anl_arw_aze_uzb_cic_mly_xho_mcd_alb_bsq_ukr_aeg_ewe_mnd_hin_eng_bem_bos_fbf_ben_fin_igb_dgb_hun_ita_mlt_geo_nor_prs_dut_grk_amr_gam_por_est_tsn_sun_fre_bat_jpn_knd_kor_cze_glc_bam_ctl_ind_slo_amh_mao_cnt_pol_ses_bul_heb_swe_urd_afr_rom_qcu_mol_guj_ger_ven_sod_pan_wly_scr_jav_spa_swa_rus_moo_tag_tha_chh_tml_tsw_yor_tur_lat_lit_azi_swt_vie_hau_zul_lda_dyu	-0.864304223031781	-2.08865678812078	0.0394708113983304
136	mlt_fre_yor_por_owc_chh_sid_rus_aze_uzb_bem_mao_cic_slo_krd_bsq_eng_sod_swa_cnt_bos_glc_lda_arw_xho_ben_hun_fbf_zul_est_lat_amh_geo_afr_ukr_nor_ita_gam_heb_svk_fin_bam_ind_lit_jav_jpn_knd_kor_pol_ger_moo_cze_mly_hin_hau_bat_mnd_alb_dgb_scr_aeg_prs_grk_rom_mol_qcu_pan_dut_mcd_igb_amr_swe_anl_urd_sun_guj_tsn_bul_tsw_tag_tha_tig_tml_ven_swt_azi_ctl_spa_tur_ewe_vie_wly_ses_dyu_akn	0.469107550611305	1.1070706401963	0.271118651598756
137	mlt_bos_yor_krd_wly_amh_tig_swe_tur_azi_igb_bat_ses_bul_eng_bsq_spa_amr_fbf_mnd_lit_grk_tsn_mol_tsw_rus_est_ewe_lda_hun_scr_sid_geo_urd_fre_hin_ukr_aeg_heb_dut_fin_akn_mly_afr_mao_jpn_tml_kor_lat_prs_swa_ctl_sun_slo_anl_jav_cnt_nor_ven_arw_gam_cze_pan_pol_ita_qcu_mcd_rom_por_swt_sod_ben_owc_alb_ind_glc_zul_ger_dyu_tag_tha_hau_knd_cic_xho_uzb_guj_svk_aze_bem_vie_chh_bam_dgb_moo	-0.377936493863622	-0.895921226012124	0.372607993083811
138	amh_rom_swt_fre_anl_gam_hau_alb_azi_tur_lda_mao_fbf_cze_swe_bsq_por_sod_bem_mnd_urd_prs_moo_dut_ses_ctl_est_tsw_yor_hun_hin_tig_geo_scr_ita_nor_pol_owc_amr_bul_fin_ewe_bat_ukr_ind_jpn_knd_kor_mcd_afr_cic_eng_sun_grk_wly_jav_cnt_guj_dyu_krd_sid_rus_ger_bos_ben_qcu_mol_glc_lit_akn_heb_pan_chh_lat_tag_svk_dgb_slo_bam_mly_tha_mlt_tml_tsn_zul_aze_arw_spa_uzb_swa_vie_aeg_ven_igb_xho	-0.294985690573698	-0.697853617441038	0.487009880108814
139	gam_pan_zul_ukr_amr_amh_sod_lit_aze_tur_akn_mly_fbf_ita_ctl_bsq_rus_aeg_tsw_mnd_scr_krd_lda_arw_swt_pol_est_igb_bem_hun_swe_chh_geo_ben_urd_por_mcd_hau_heb_glc_fin_tsn_bat_ger_mao_jpn_tml_kor_alb_guj_ven_svk_sun_dut_owc_jav_cnt_rom_dyu_spa_anl_nor_prs_eng_hin_qcu_mol_grk_fre_swa_sid_lat_tig_slo_ind_bos_xho_cze_yor_tag_tha_mlt_knd_bam_cic_azi_bul_afr_uzb_ewe_vie_wly_dgb_moo_ses	-0.342322250871903	-0.811249329402737	0.419293883783015
140	anl_mol_dyu_ger_sod_wly_amh_eng_azi_tur_bam_jav_zul_glc_spa_bsq_swe_heb_igb_mnd_arw_hin_tsw_urd_ewe_bul_est_tsn_fbf_hun_lit_mlt_geo_grk_ben_rom_scr_tig_amr_fre_fin_swt_sun_dut_mly_jpn_knd_kor_svk_pan_lda_guj_bat_afr_aeg_tag_cnt_ctl_dgb_alb_hau_nor_slo_pol_bos_qcu_prs_lat_krd_cic_sid_ita_chh_mcd_ind_rus_ses_ukr_xho_mao_tha_gam_tml_ven_yor_uzb_por_cze_aze_swa_vie_owc_bem_akn_moo	-0.420558294000946	-0.99728862722608	0.321212228925847
141	wly_bos_fbf_grk_hau_chh_anl_alb_azi_uzb_swa_mao_bam_scr_mol_bsq_fre_amr_tsn_cnt_ukr_urd_akn_ger_bem_cze_hun_dyu_lda_est_arw_gam_geo_lit_nor_dut_guj_tig_heb_lat_fin_ewe_jav_bul_bat_jpn_knd_kor_ben_pol_moo_glc_ind_spa_aeg_tag_mnd_krd_yor_por_owc_rus_rom_afr_svk_qcu_slo_mcd_swe_tsw_mlt_hin_sid_ctl_sun_prs_swt_ita_cic_mly_tha_amh_tml_ses_xho_aze_pan_eng_tur_zul_vie_sod_igb_dgb_ven	-0.657481422221548	-1.57578013365284	0.118472273062196
142	wly_dut_bam_mcd_gam_aeg_hau_ita_tur_aze_xho_mly_tsw_cze_grk_bsq_guj_chh_tsn_mnd_fre_ger_bem_scr_swt_mol_fin_cic_igb_hun_eng_mlt_geo_svk_arw_ben_urd_anl_sid_prs_est_ven_mao_nor_tag_jpn_knd_kor_swe_bul_swa_afr_ind_alb_sod_sun_cnt_lit_dgb_hin_amh_krd_lat_por_pan_qcu_spa_slo_ctl_zul_owc_rus_amr_ukr_bat_glc_ses_bos_lda_jav_tha_heb_tml_ewe_dyu_uzb_pol_rom_azi_yor_vie_tig_moo_fbf_akn	-0.351793025718994	-0.833797756793354	0.406531435291476
143	amh_cze_bem_glc_gam_sid_aeg_spa_uzb_azi_igb_jav_moo_ita_urd_bsq_ger_anl_bam_mnd_nor_bul_tsw_mol_ses_alb_fin_akn_yor_hun_prs_mlt_geo_slo_ben_rus_ctl_owc_chh_ukr_est_swa_bat_scr_tag_jpn_tml_kor_pan_dut_ewe_fre_sun_krd_sod_ind_cnt_bos_dyu_rom_hau_guj_hin_lat_afr_qcu_svk_lit_grk_tsn_tig_arw_heb_pol_mly_por_cic_mcd_lda_mao_tha_wly_knd_zul_swt_tur_eng_swe_aze_fbf_vie_amr_dgb_ven_xho	-0.171794679478771	-0.405236044917255	0.686234700854649
144	amh_guj_yor_afr_owc_aeg_sod_pol_tur_aze_bam_bat_dgb_dut_rom_bsq_lit_sid_xho_cnt_pan_bul_akn_hin_zul_swe_fin_lda_ven_hun_ctl_heb_geo_glc_por_rus_ben_chh_anl_fre_est_tsw_jav_urd_mao_jpn_tml_kor_ukr_spa_fbf_prs_tag_scr_tig_mly_mnd_cze_swt_lat_wly_arw_bos_alb_svk_qcu_grk_slo_ita_bem_amr_mol_mlt_nor_ind_krd_moo_eng_ewe_sun_tha_gam_knd_tsn_cic_uzb_mcd_ger_azi_igb_vie_hau_dyu_ses_swa	-0.282881048270107	-0.669075834455156	0.505104662034877
145	sod_scr_igb_urd_hau_anl_amr_bos_aze_uzb_dgb_ind_bam_krd_ita_bsq_slo_aeg_dyu_mnd_dut_ben_zul_alb_ven_cze_hun_swt_ses_fin_nor_tig_geo_prs_fre_spa_ger_chh_amh_pol_est_fbf_tag_lat_mao_jpn_tml_kor_arw_mcd_tsn_rom_sun_eng_mlt_mly_cnt_svk_ewe_grk_wly_swe_lit_pan_glc_qcu_ctl_hin_ukr_cic_heb_por_gam_guj_bat_rus_tsw_bul_lda_jav_tha_sid_knd_xho_bem_tur_afr_mol_azi_yor_vie_owc_swa_moo_akn	-0.350991602497216	-0.830120074684779	0.408596784338142
146	sod_svk_cic_dut_mlt_anl_amh_eng_uzb_tur_xho_mly_dgb_rus_spa_bsq_mol_aeg_igb_mnd_hin_prs_tsn_ctl_lda_guj_fin_ses_akn_est_ben_owc_geo_pol_ita_por_lit_chh_sid_nor_hun_ewe_mao_slo_tag_jpn_tml_kor_grk_lat_swt_alb_ind_krd_gam_jav_cnt_afr_bam_fre_hau_ukr_rom_mcd_pan_qcu_arw_urd_swe_dyu_wly_bul_heb_glc_sun_ger_tsw_bos_zul_bat_tha_amr_knd_fbf_moo_azi_scr_cze_aze_bem_vie_tig_swa_ven_yor	-0.266508365865432	-0.630270370502661	0.530063341257362
147	tig_mcd_swa_bos_wly_chh_sod_rus_tur_aze_dyu_tag_bam_dut_grk_bsq_alb_heb_bem_cnt_pol_scr_xho_swe_zul_slo_hun_cic_fbf_fin_ctl_hau_geo_nor_hin_mol_lat_sid_gam_bul_est_dgb_jav_ita_mly_jpn_knd_kor_ben_svk_ven_fre_mao_ger_amh_sun_mnd_pan_lda_lit_anl_urd_eng_afr_ukr_qcu_rom_arw_prs_tsn_owc_krd_amr_spa_ind_cze_moo_por_tsw_bat_tha_mlt_tml_igb_ewe_uzb_guj_glc_azi_swt_vie_aeg_akn_ses_yor	-0.161257647007431	-0.381052079523533	0.704033703262303
148	chh_grk_lda_mol_aeg_anl_owc_bos_tur_aze_ewe_mly_fbf_rom_swe_bsq_ita_wly_swa_cnt_ctl_afr_bem_nor_cic_por_est_tsn_zul_hun_mcd_amh_geo_arw_urd_prs_krd_gam_hau_ukr_fin_ses_jav_slo_bat_jpn_tml_kor_lat_lit_xho_cze_tag_eng_heb_mao_mnd_pan_akn_pol_sod_dut_svk_ben_glc_qcu_fre_guj_hin_ven_sid_bul_tig_rus_ind_ger_tsw_alb_yor_sun_tha_mlt_knd_igb_swt_azi_spa_scr_uzb_moo_vie_amr_dyu_dgb_bam	-0.359797930004537	-0.853008817961395	0.395846001391241
149	mlt_slo_dyu_pan_heb_tig_amr_eng_aze_azi_yor_mly_lda_rom_swe_bsq_urd_sid_cic_mnd_lit_dut_akn_ukr_xho_grk_fin_fbf_tsw_est_ctl_hau_geo_glc_mcd_hin_scr_chh_aeg_ben_hun_swt_ind_fre_sun_jpn_tml_kor_krd_svk_igb_cze_mao_bul_gam_tag_cnt_mol_bem_spa_sod_arw_ger_alb_afr_qcu_guj_ita_lat_ses_owc_prs_anl_bos_bat_rus_dgb_por_tsn_jav_tha_amh_knd_swa_ewe_uzb_pol_nor_tur_zul_vie_wly_moo_ven_bam	0.108330288355875	0.254729946254972	0.799494117408829
150	mlt_bul_igb_pol_wly_amr_hau_svk_tur_azi_dyu_mly_swa_nor_ctl_bsq_scr_sid_yor_mnd_cze_ukr_ewe_mol_bam_pan_est_zul_moo_fin_krd_amh_geo_urd_ita_swe_lat_chh_owc_afr_hun_tsw_mao_guj_tag_jpn_knd_kor_eng_rus_swt_mcd_ind_dut_tig_sun_cnt_spa_dgb_bos_sod_lit_ger_glc_fre_qcu_prs_slo_alb_xho_aeg_rom_heb_grk_bat_hin_akn_ben_ses_jav_tha_gam_tml_cic_lda_uzb_arw_por_aze_fbf_vie_anl_bem_tsn_ven	0.0574565361403189	0.135354128271975	0.892624424131125
151	amh_krd_bem_rom_aeg_sod_sid_hin_uzb_aze_dgb_sun_ewe_arw_bos_bsq_afr_amr_lda_mnd_mol_ctl_yor_ukr_fbf_rus_hun_swt_akn_fin_cze_wly_geo_por_nor_ita_eng_mlt_heb_scr_est_tsw_bat_lit_mly_jpn_tml_kor_dut_guj_cic_ben_tag_swe_chh_mao_cnt_lat_bam_alb_anl_svk_prs_pan_mcd_qcu_ger_pol_bul_igb_gam_fre_hau_spa_ind_grk_ses_slo_zul_jav_tha_tig_knd_tsn_xho_tur_urd_glc_azi_moo_vie_owc_swa_dyu_ven	-0.328355746789738	-0.777220052515278	0.439001499631744
152	amh_arw_ven_prs_amr_anl_sid_fre_azi_uzb_xho_tag_fbf_afr_swe_bsq_lit_owc_dgb_mnd_eng_ben_tsw_alb_bam_lat_hun_igb_yor_est_scr_gam_geo_bul_mol_krd_glc_mlt_aeg_pan_fin_cic_mao_spa_bat_jpn_tml_kor_grk_ukr_ses_rus_jav_ctl_hau_ind_cnt_dut_ewe_bos_heb_svk_slo_por_nor_qcu_rom_guj_hin_akn_tig_cze_wly_urd_mly_ger_swt_ita_moo_sun_tha_chh_knd_dyu_tsn_aze_pol_mcd_tur_zul_vie_sod_bem_swa_lda	-0.349958407832378	-0.828729554654599	0.409379337446641
153	hau_arw_ven_guj_chh_sid_owc_slo_azi_tur_ses_tag_zul_glc_afr_bsq_eng_sod_bem_cnt_scr_ukr_akn_spa_cic_urd_est_fbf_bam_hun_dut_amr_geo_mcd_lit_swe_rom_aeg_tig_ctl_fin_tsn_bat_ben_mao_jpn_tml_kor_rus_bul_swt_pan_ind_grk_amh_jav_mnd_por_ewe_bos_gam_ger_prs_ita_cze_qcu_pol_alb_krd_tsw_heb_mol_anl_lat_mly_hin_xho_nor_dyu_sun_tha_wly_knd_lda_moo_aze_fre_svk_uzb_yor_vie_mlt_igb_swa_dgb	-0.420849300748554	-0.999965700645615	0.319921847249042
154	gam_glc_ewe_nor_wly_anl_amr_svk_uzb_tur_ses_bat_zul_dut_arw_bsq_alb_aeg_yor_cnt_hin_rus_tsn_cze_dgb_prs_hun_moo_tsw_est_grk_heb_geo_urd_mol_ben_spa_amh_tig_guj_fin_bam_jav_bos_mao_jpn_knd_kor_ukr_ctl_akn_pol_sun_lit_owc_tag_mnd_bul_swa_pan_mlt_lat_rom_scr_mcd_qcu_swe_krd_slo_fbf_sod_fre_chh_por_ind_ita_dyu_afr_bem_mly_tha_hau_tml_lda_xho_azi_eng_ger_aze_igb_vie_sid_ven_cic_swt	-0.513334248014099	-1.2207326755596	0.225273286913422
155	heb_hin_moo_spa_owc_wly_tig_svk_azi_aze_tsw_mly_tsn_mol_arw_bsq_lat_sid_igb_mnd_lit_prs_bem_dut_cic_rom_hun_akn_fbf_est_alb_aeg_geo_pan_pol_ger_mcd_amh_mlt_swe_fin_dgb_bat_rus_tag_jpn_knd_kor_por_ita_bam_glc_jav_krd_anl_sun_cnt_nor_swa_bul_gam_bos_scr_guj_cze_qcu_ukr_fre_slo_xho_amr_ctl_hau_eng_mao_grk_dyu_afr_ses_ind_tha_chh_tml_zul_swt_tur_ben_urd_uzb_yor_vie_sod_ewe_lda_ven	0.259745170411855	0.611558955069287	0.542321698390285
156	tig_prs_moo_grk_heb_mlt_wly_ita_uzb_azi_akn_mao_swa_ctl_lat_bsq_mol_owc_fbf_cnt_fre_lit_swt_por_dgb_ger_fin_xho_cic_hun_eng_sid_geo_cze_spa_bos_bul_gam_hau_glc_est_dyu_mly_krd_sun_jpn_tml_kor_dut_afr_yor_urd_ind_arw_anl_tag_mnd_swe_igb_pol_aeg_rom_rus_slo_nor_qcu_alb_guj_svk_tsn_sod_mcd_amh_scr_bat_ukr_ewe_pan_tsw_jav_tha_chh_knd_ven_zul_aze_ben_hin_tur_bem_vie_amr_bam_ses_lda	0.727696658060007	1.72662311658365	0.0875557336973396
157	hau_arw_dgb_ben_sod_gam_anl_urd_tur_azi_ewe_bat_cic_ger_hin_bsq_alb_wly_akn_cnt_bul_por_tsw_lit_dyu_swe_fin_swa_xho_est_pan_heb_geo_grk_ukr_ita_fre_owc_tig_eng_hun_bem_mly_svk_ind_jpn_knd_kor_krd_mcd_moo_guj_tag_scr_chh_sun_mnd_spa_bam_glc_amr_lat_nor_cze_mol_qcu_pol_slo_rom_swt_sid_dut_aeg_rus_jav_ctl_zul_afr_fbf_mao_tha_mlt_tml_tsn_ven_uzb_prs_bos_aze_lda_vie_amh_yor_igb_ses	-0.320099402661479	-0.758031378879788	0.450348817879581
158	chh_pan_dgb_mcd_amh_hau_amr_krd_azi_uzb_tsn_sun_bam_ben_ger_bsq_afr_wly_swt_cnt_guj_bos_xho_scr_igb_por_hun_bem_dyu_est_alb_heb_geo_rus_fre_eng_hin_owc_gam_lit_fin_lda_bat_cze_mly_jpn_knd_kor_spa_dut_zul_pol_tag_ukr_sod_ind_mnd_prs_moo_bul_tig_ctl_lat_glc_grk_qcu_ita_nor_slo_cic_sid_swe_aeg_arw_mao_rom_swa_svk_yor_jav_tha_anl_tml_ewe_ven_tur_mol_urd_aze_akn_vie_mlt_tsw_ses_fbf	0.103395722669963	0.243426944581889	0.808210817079151
159	aeg_ukr_dgb_ctl_amh_hau_sod_spa_azi_tur_fbf_jav_tsn_dut_mcd_bsq_arw_anl_bem_cnt_swe_glc_cic_ben_swa_cze_fin_ewe_lda_est_lit_wly_geo_prs_rom_lat_ger_mlt_tig_afr_hun_zul_mly_pol_ind_jpn_tml_kor_alb_hin_swt_por_sun_mol_owc_mao_mnd_slo_dyu_krd_gam_nor_bul_bos_scr_qcu_guj_rus_grk_igb_chh_fre_amr_ita_bat_pan_moo_urd_xho_tag_tha_heb_knd_ven_tsw_uzb_eng_svk_aze_ses_vie_sid_yor_bam_akn	-0.740476478948496	-1.77483169055872	0.0791976501019406
160	gam_afr_dgb_prs_tig_sid_wly_pan_uzb_tur_zul_mly_fbf_cze_swe_bsq_lat_mlt_bam_mnd_fre_mcd_tsw_grk_ven_guj_fin_ses_xho_hun_scr_amr_geo_lit_rom_dut_ger_amh_anl_ukr_est_tsn_ind_mol_bat_jpn_tml_kor_krd_svk_ewe_spa_tag_slo_chh_jav_cnt_ita_bem_alb_sod_eng_ben_pol_bos_qcu_rus_ctl_bul_lda_heb_glc_owc_arw_sun_por_cic_nor_dyu_mao_tha_hau_knd_akn_igb_aze_hin_urd_azi_yor_vie_aeg_moo_swa_swt	-0.460805732900938	-1.09619842314332	0.275822474585912
161	hau_eng_swt_cze_gam_anl_tig_ben_uzb_aze_yor_jav_ses_bul_lit_bsq_lat_owc_dgb_cnt_por_mol_lda_pan_ven_prs_est_tsw_swa_hun_rom_sod_geo_alb_slo_dut_spa_amh_mlt_bos_fin_bem_mly_fre_tag_jpn_tml_kor_ctl_scr_cic_urd_bat_arw_sid_ind_mnd_glc_bam_nor_aeg_grk_ita_guj_mcd_qcu_hin_afr_ger_zul_amr_rus_chh_swe_sun_svk_dyu_krd_igb_mao_tha_wly_knd_fbf_xho_azi_pol_ukr_tur_akn_vie_heb_ewe_moo_tsn	-0.373179820677956	-0.884977183446004	0.37845132163359
162	sid_por_xho_prs_wly_heb_aeg_svk_tur_aze_swa_ind_yor_mol_bos_bsq_grk_tig_dgb_cnt_ita_scr_ven_ben_zul_pan_hun_ses_igb_fin_fre_sod_geo_alb_bul_spa_afr_mlt_anl_dut_est_moo_sun_slo_jav_jpn_knd_kor_ger_lit_ewe_krd_tag_lat_gam_bat_mnd_rom_bem_ukr_amr_rus_nor_mcd_hin_qcu_glc_swe_arw_tsw_chh_eng_owc_guj_mly_urd_bam_ctl_dyu_mao_tha_hau_tml_tsn_swt_uzb_cze_pol_azi_cic_vie_amh_akn_lda_fbf	-1.11118537445732	-2.72332365423784	0.00771875480337617
163	sid_fre_fbf_spa_gam_tig_mlt_krd_tur_aze_dgb_bat_swt_rom_pan_bsq_bul_aeg_lda_mnd_scr_svk_ven_ben_bem_prs_est_moo_dyu_fin_cze_sod_geo_ita_afr_swe_ger_hau_amh_urd_hun_bam_sun_grk_ind_jpn_knd_kor_guj_hin_ewe_lit_jav_pol_anl_mly_cnt_alb_swa_bos_owc_ctl_nor_rus_dut_qcu_mcd_eng_lat_akn_wly_mol_chh_ukr_tag_glc_xho_arw_tsn_mao_tha_heb_tml_igb_cic_uzb_slo_por_azi_yor_vie_amr_ses_zul_tsw	-0.702541572495071	-1.68549991096358	0.0952448284233893
164	aeg_bul_tsw_guj_sod_mlt_tig_slo_tur_azi_ses_jav_lda_ger_dut_bsq_por_sid_fbf_cnt_pan_ukr_swa_svk_zul_swe_hun_ven_dgb_est_pol_amh_geo_krd_arw_glc_spa_hau_wly_grk_fin_yor_tag_rus_bat_jpn_knd_kor_alb_afr_igb_cze_sun_rom_anl_mao_mnd_bos_dyu_ita_chh_fre_hin_nor_lit_qcu_urd_ctl_scr_moo_heb_prs_owc_mol_ind_eng_ewe_ben_akn_mly_tha_gam_tml_bem_cic_uzb_lat_mcd_aze_tsn_vie_amr_xho_bam_swt	-0.183238360893753	-0.432665359719912	0.666259589908203
165	mlt_afr_xho_mol_chh_gam_owc_prs_aze_tur_cic_jav_yor_por_eng_bsq_mcd_wly_dgb_cnt_hin_krd_bem_arw_swt_svk_hun_tsn_ses_est_rus_amh_geo_ukr_lit_ctl_ben_sod_amr_lat_fin_akn_ind_cze_bat_jpn_tml_kor_bul_ger_swa_fre_tag_swe_sid_mao_mnd_alb_ewe_rom_heb_slo_dut_grk_spa_qcu_nor_scr_urd_tsw_aeg_pan_anl_ita_mly_bos_lda_guj_bam_sun_tha_hau_knd_moo_fbf_azi_pol_glc_uzb_zul_vie_tig_dyu_ven_igb	0.674576755037452	1.60352082822904	0.11221069899778
166	sid_ger_dgb_slo_wly_tig_sod_nor_uzb_azi_swa_mly_xho_arw_ben_bsq_ctl_amh_ses_mnd_scr_rus_moo_grk_ewe_rom_est_bem_yor_hun_lat_gam_geo_mcd_guj_ukr_lit_anl_chh_krd_fin_igb_tag_bul_mao_jpn_knd_kor_pol_prs_tsw_por_jav_cze_amr_ind_cnt_fre_bam_hin_owc_spa_alb_eng_svk_qcu_urd_swe_ita_fbf_mlt_dut_aeg_afr_bat_bos_cic_pan_swt_sun_tha_hau_tml_lda_dyu_tur_mol_glc_aze_zul_vie_heb_ven_tsn_akn	0.307221572967927	0.723690467513498	0.47107221408409
167	sod_eng_lda_alb_mlt_hau_amr_cze_azi_uzb_igb_bat_bem_spa_guj_bsq_fre_tig_tsn_mnd_krd_scr_swa_por_dgb_rus_fin_fbf_zul_hun_ben_chh_geo_lit_ukr_bul_dut_anl_heb_pol_est_ewe_jav_svk_mly_jpn_knd_kor_slo_ger_cic_ita_mao_prs_aeg_ind_cnt_lat_dyu_swe_gam_pan_bos_glc_arw_qcu_mol_afr_nor_swt_owc_urd_sid_ctl_tag_hin_moo_mcd_tsw_sun_tha_wly_tml_yor_bam_aze_rom_grk_tur_akn_vie_amh_xho_ven_ses	-0.150762006405248	-0.355732623828471	0.722846443865585
168	anl_por_cic_guj_amh_wly_tig_svk_aze_tur_ven_jav_moo_prs_mol_bsq_ctl_amr_dgb_mnd_ger_urd_tsn_afr_tsw_nor_fin_dyu_bam_hun_swe_chh_geo_spa_pan_bos_glc_mlt_aeg_eng_est_bem_tag_arw_mly_jpn_knd_kor_rom_bul_zul_mcd_mao_fre_sid_ind_cnt_lit_xho_slo_hau_ita_scr_ukr_hin_qcu_rus_alb_cze_akn_sod_ben_owc_krd_bat_lat_fbf_dut_lda_sun_tha_gam_tml_igb_swa_azi_pol_grk_uzb_ses_vie_heb_swt_ewe_yor	-0.3717246586884	-0.881582033382815	0.380275677691573
169	aeg_ukr_dgb_bul_mlt_anl_owc_grk_uzb_tur_igb_mao_ewe_swe_prs_bsq_hin_amr_bem_cnt_urd_lat_ven_pan_lda_alb_hun_fbf_tsw_fin_krd_hau_geo_afr_rus_ben_dut_amh_sod_cze_est_swa_bat_ita_mly_jpn_tml_kor_por_mcd_cic_fre_sun_lit_sid_ind_mnd_spa_akn_svk_wly_ctl_nor_scr_mol_qcu_bos_arw_guj_dyu_gam_glc_tig_slo_tag_ger_ses_eng_xho_jav_tha_heb_knd_tsn_moo_azi_pol_rom_aze_yor_vie_chh_zul_bam_swt	-0.777036080516891	-1.86716030418353	0.0650292066684121
170	amh_swe_dgb_scr_heb_tig_chh_arw_aze_azi_swt_sun_yor_rom_fre_bsq_ger_hau_tsw_mnd_alb_mcd_moo_krd_ven_glc_fin_xho_fbf_hun_pan_wly_geo_eng_prs_spa_ita_sid_anl_nor_est_ewe_bat_grk_mly_jpn_tml_kor_lit_mol_cic_rus_jav_slo_mlt_tag_cnt_cze_bem_svk_gam_bul_urd_hin_ukr_qcu_afr_ctl_dut_tsn_sod_guj_owc_por_mao_pol_swa_bos_igb_ind_tha_aeg_knd_ses_zul_uzb_lat_ben_tur_dyu_vie_amr_lda_akn_bam	-0.0231598841539351	-0.0545019512213202	0.956652166078076
171	aeg_alb_dgb_glc_mlt_gam_amh_slo_aze_tur_moo_jav_tsn_ukr_pan_bsq_krd_anl_igb_mnd_ben_dut_akn_pol_bam_lat_est_xho_cic_fin_lit_hau_geo_mol_svk_mcd_bul_owc_amr_cze_hun_ven_ind_spa_sun_jpn_tml_kor_nor_bos_swt_hin_bat_grk_chh_mly_cnt_scr_swa_afr_sod_eng_rus_urd_por_qcu_ita_guj_fre_dyu_tig_swe_sid_arw_tag_ger_lda_rom_yor_mao_tha_wly_knd_fbf_bem_uzb_ctl_prs_azi_ses_vie_heb_ewe_tsw_zul	-0.564702345342272	-1.34626991354223	0.181487774260361
172	mlt_bos_swa_rus_sid_hau_amh_ctl_aze_azi_lda_tag_bam_urd_arw_bsq_cze_sod_xho_mnd_eng_glc_bem_scr_cic_prs_fin_dgb_fbf_hun_guj_wly_geo_pan_svk_nor_krd_tig_gam_rom_est_moo_jav_ukr_mao_jpn_knd_kor_afr_ita_igb_spa_ind_mol_amr_sun_cnt_hin_zul_slo_aeg_dut_mcd_alb_lat_qcu_pol_fre_por_swt_heb_lit_owc_ben_bat_bul_ewe_grk_tsw_mly_tha_anl_tml_yor_akn_tur_swe_ger_uzb_dyu_vie_chh_ses_ven_tsn	0.0544834797218642	0.128345989794745	0.898152311694543
173	heb_grk_swa_urd_amr_wly_owc_afr_tur_aze_dgb_ind_fbf_svk_fre_bsq_por_amh_dyu_cnt_mol_slo_tsn_swe_bam_rus_hun_zul_yor_fin_alb_sod_geo_rom_cze_glc_arw_aeg_sid_scr_est_bem_jav_ger_sun_jpn_knd_kor_eng_lat_xho_lit_tag_nor_mlt_bat_mnd_hin_lda_spa_chh_pan_bul_mcd_ben_qcu_krd_guj_bos_ewe_anl_ctl_gam_pol_mly_dut_akn_ukr_cic_mao_tha_tig_tml_moo_ses_uzb_ita_prs_azi_ven_vie_hau_swt_igb_tsw	-0.245629880080536	-0.580963832177681	0.562670123700097
174	sid_afr_lda_guj_chh_heb_wly_ben_aze_uzb_dgb_bat_ven_lit_krd_bsq_mcd_gam_zul_mnd_ita_lat_xho_ukr_yor_arw_est_bam_ses_fin_fre_mlt_geo_svk_nor_mol_cze_aeg_owc_glc_hun_tsn_sun_ctl_tag_jpn_knd_kor_bul_pan_swa_spa_jav_grk_amr_mly_cnt_alb_fbf_urd_hau_bos_ger_hin_rus_qcu_eng_pol_rom_bem_anl_prs_tig_swe_ind_por_tsw_scr_cic_mao_tha_sod_tml_akn_moo_tur_dut_slo_azi_ewe_vie_amh_igb_dyu_swt	0.218976438386216	0.518297276291279	0.60548181466286
175	mlt_guj_fbf_arw_heb_wly_amr_mcd_aze_tur_dgb_ind_swt_eng_pan_bsq_ukr_owc_yor_cnt_lit_ctl_xho_por_tsw_spa_est_igb_zul_hun_afr_hau_geo_grk_svk_bos_scr_sod_gam_fre_fin_bam_mly_ita_tag_jpn_tml_kor_nor_ben_tsn_hin_mao_alb_amh_bat_mnd_bul_swa_lat_chh_mol_prs_slo_krd_qcu_rom_rus_glc_ven_sid_pol_anl_swe_sun_cze_akn_ger_moo_jav_tha_aeg_knd_bem_lda_uzb_urd_dut_azi_dyu_vie_tig_ses_ewe_cic	-0.261414938366411	-0.61771747892742	0.538271271611501
176	chh_grk_fbf_fre_sod_mlt_tig_alb_aze_uzb_moo_tag_ses_glc_mcd_bsq_swe_amr_cic_mnd_rus_slo_ven_krd_akn_rom_hun_lda_xho_fin_arw_sid_geo_svk_dut_scr_urd_hau_gam_ita_est_tsn_bat_eng_ind_jpn_knd_kor_bul_cze_zul_lat_jav_mol_heb_sun_cnt_pol_igb_pan_amh_guj_ctl_hin_spa_qcu_prs_lit_afr_bam_aeg_ben_owc_nor_mly_por_dyu_bos_bem_mao_tha_anl_tml_dgb_tsw_azi_ger_ukr_tur_ewe_vie_wly_swt_yor_swa	0.0377546459545771	0.0889305284388133	0.929328351810835
177	gam_por_moo_slo_sid_sod_amh_svk_tur_aze_igb_sun_swt_arw_ita_bsq_mcd_amr_cic_cnt_mol_rom_dyu_alb_akn_cze_hun_zul_ewe_fin_afr_hau_geo_krd_bos_rus_ger_heb_tig_lit_est_dgb_jav_eng_bat_jpn_knd_kor_pan_spa_lda_hin_mly_ukr_anl_tag_mnd_pol_tsn_bul_chh_swe_scr_prs_nor_qcu_guj_dut_ctl_bem_aeg_glc_owc_urd_ind_ben_tsw_fre_fbf_mao_tha_wly_tml_ses_yor_azi_lat_grk_uzb_bam_vie_mlt_xho_ven_swa	-0.117755556273141	-0.277797781651272	0.781784226792566
178	anl_ita_dyu_scr_wly_owc_tig_arw_azi_uzb_fbf_jav_yor_pol_nor_bsq_ben_gam_ses_cnt_svk_urd_dgb_alb_zul_swe_hun_swa_xho_est_prs_amh_geo_guj_lit_mol_afr_chh_amr_lat_fin_cic_tag_krd_mao_jpn_tml_kor_glc_eng_tsn_dut_bat_ctl_hau_ind_mnd_bul_lda_rom_mlt_ger_hin_mcd_fre_qcu_por_bos_pan_ewe_sid_slo_sod_grk_sun_rus_igb_cze_tsw_mly_tha_heb_knd_bem_bam_aze_spa_ukr_tur_ven_vie_aeg_akn_moo_swt	-0.777769857659913	-1.87471001420109	0.0639710840899325
179	sid_fre_tsw_krd_owc_heb_mlt_alb_azi_tur_tsn_ind_xho_afr_glc_bsq_por_wly_bem_mnd_lit_bul_zul_guj_bam_mol_est_igb_moo_hun_urd_tig_geo_ctl_pol_cze_nor_amr_amh_slo_fin_yor_bat_eng_mao_jpn_knd_kor_ita_rus_ven_scr_tag_swe_hau_mly_cnt_dut_swt_pan_chh_bos_svk_prs_lat_qcu_arw_ben_grk_cic_anl_ger_sod_spa_jav_ukr_swa_mcd_dyu_sun_tha_aeg_tml_akn_fbf_aze_hin_rom_uzb_ewe_vie_gam_ses_lda_dgb	-0.501789776955771	-1.19364152041385	0.235654190382239
180	aeg_hin_tsw_krd_amr_anl_mlt_pan_aze_azi_ses_tag_bem_afr_fre_bsq_lit_tig_swt_cnt_bos_rus_moo_ita_lda_por_est_cic_dyu_fin_glc_amh_geo_ukr_urd_grk_svk_owc_sod_slo_hun_zul_mao_arw_ind_jpn_knd_kor_ger_rom_bam_spa_bat_prs_hau_jav_mnd_ben_tsn_nor_wly_swe_alb_guj_eng_qcu_ctl_mcd_dut_ewe_chh_cze_sid_pol_sun_lat_yor_mol_swa_mly_tha_gam_tml_igb_xho_uzb_scr_bul_tur_akn_vie_heb_ven_fbf_dgb	-0.704327761341643	-1.68988928481574	0.0943987625992569
181	wly_dut_dgb_afr_hau_heb_amh_mol_azi_uzb_dyu_jav_bam_lat_pan_bsq_krd_aeg_zul_cnt_nor_fre_moo_eng_cic_rom_fin_tsw_ewe_hun_cze_sid_geo_ita_guj_spa_swe_mlt_chh_alb_est_igb_sun_grk_mao_jpn_knd_kor_ukr_pol_akn_prs_bat_bul_owc_tag_mnd_glc_xho_mcd_gam_hin_ben_rus_arw_qcu_ctl_bos_ger_fbf_anl_svk_sod_lit_ind_urd_bem_por_tsn_mly_tha_tig_tml_yor_ses_aze_scr_slo_tur_swt_vie_amr_swa_lda_ven	-1.04015962873173	-2.53874607203167	0.0127860271395495
182	aeg_arw_ses_eng_anl_mlt_sod_bul_tur_uzb_fbf_mao_ven_slo_por_bsq_grk_gam_lda_cnt_nor_alb_tsw_ben_bam_pan_est_cic_zul_fin_ctl_heb_geo_glc_ger_swe_svk_amh_owc_rom_hun_bem_ind_urd_bat_jpn_knd_kor_dut_mol_swt_afr_sun_ita_sid_jav_mnd_mcd_xho_lit_wly_spa_lat_bos_fre_qcu_rus_hin_prs_tsn_hau_pol_tig_guj_tag_cze_yor_krd_ewe_mly_tha_chh_tml_moo_igb_aze_scr_ukr_azi_dyu_vie_amr_akn_swa_dgb	-0.63095086384358	-1.506849906219	0.135238499697485
183	owc_cze_cic_rus_tig_chh_amr_lat_uzb_azi_ewe_mly_ven_glc_ger_bsq_pan_amh_zul_mnd_rom_fre_bem_mcd_igb_hin_est_fbf_ses_fin_urd_mlt_geo_bul_mol_afr_pol_sid_anl_guj_hun_moo_ind_swe_sun_jpn_tml_kor_dut_alb_lda_ukr_tag_krd_aeg_jav_cnt_ben_yor_ita_hau_eng_slo_svk_bos_qcu_nor_ctl_scr_xho_heb_spa_wly_grk_bat_prs_tsw_lit_akn_mao_tha_gam_knd_dgb_dyu_tur_arw_por_aze_swt_vie_sod_swa_tsn_bam	0.100824061959878	0.237300158921266	0.812945905604934
184	aeg_ger_ses_spa_anl_gam_sod_por_aze_azi_xho_jav_lda_lit_slo_bsq_swe_tig_akn_cnt_svk_ben_dyu_guj_swa_dut_hun_bam_igb_fin_glc_hau_geo_grk_hin_rus_bul_mlt_chh_mol_est_tsn_mao_cze_sun_jpn_knd_kor_krd_rom_cic_scr_ind_eng_amr_tag_mnd_pan_swt_fre_wly_alb_urd_ita_ukr_qcu_bos_ctl_lat_zul_sid_arw_amh_prs_mly_nor_bem_pol_moo_bat_tha_owc_tml_yor_ewe_tur_afr_mcd_uzb_tsw_vie_heb_fbf_ven_dgb	0.128571003688098	0.302339433128199	0.763068464365991
185	sid_eng_swa_ctl_gam_owc_chh_urd_aze_tur_ewe_tag_ven_grk_krd_bsq_ger_heb_swt_mnd_nor_ben_xho_slo_yor_spa_fin_bem_akn_hun_fre_sod_geo_swe_guj_prs_ita_amh_anl_hin_est_zul_sun_glc_jav_jpn_tml_kor_cze_rom_igb_pan_bat_mol_wly_ind_cnt_svk_dyu_alb_hau_ukr_pol_mcd_arw_qcu_por_dut_lit_moo_mlt_bul_aeg_scr_mao_bos_bam_rus_tsw_mly_tha_tig_knd_cic_tsn_uzb_lat_afr_azi_lda_vie_amr_dgb_fbf_ses	-0.72680766397662	-1.74769454405419	0.0838175075574922
186	mlt_lat_dgb_ger_owc_aeg_amr_svk_tur_uzb_bem_mly_ewe_bul_guj_bsq_pol_tig_igb_mnd_fre_arw_yor_glc_swt_rus_hun_xho_moo_est_dut_gam_geo_urd_afr_grk_alb_hau_sod_krd_fin_ses_mao_bos_sun_jpn_knd_kor_ctl_cze_lda_ben_bat_swe_anl_tag_cnt_eng_ven_ukr_heb_lit_slo_pan_prs_qcu_nor_spa_rom_akn_amh_scr_sid_ita_jav_mol_fbf_mcd_bam_ind_tha_wly_tml_swa_tsn_azi_por_hin_aze_dyu_vie_chh_zul_cic_tsw	-0.0552481077465835	-0.130042784182757	0.896813440791211
187	owc_urd_ses_alb_sod_wly_tig_bul_uzb_azi_ewe_mly_cic_swe_arw_bsq_pol_heb_swa_cnt_rus_ger_tsw_lit_xho_afr_est_moo_dyu_hun_grk_chh_geo_rom_nor_svk_pan_mlt_gam_mcd_fin_bem_mao_eng_bat_jpn_tml_kor_ctl_ita_zul_glc_jav_dut_amh_ind_mnd_scr_ven_krd_sid_lat_slo_bos_cze_qcu_ukr_ben_guj_igb_hau_mol_anl_prs_tag_por_fbf_spa_dgb_sun_tha_aeg_knd_akn_swt_tur_hin_fre_aze_bam_vie_amr_yor_tsn_lda	-0.0126631055891752	-0.0298138687144343	0.976279385565453
188	gam_cze_bam_guj_anl_tig_sid_lat_tur_uzb_cic_bat_zul_ctl_hin_bsq_ger_wly_bem_mnd_rom_urd_swt_scr_fbf_mol_hun_dyu_moo_fin_nor_owc_geo_ukr_fre_bos_ita_mlt_hau_lit_est_swa_jav_eng_tag_jpn_knd_kor_bul_mcd_dgb_rus_ind_afr_sod_mly_cnt_pan_tsn_grk_heb_slo_alb_pol_ben_qcu_arw_krd_spa_tsw_aeg_swe_chh_dut_sun_glc_akn_svk_yor_mao_tha_amr_tml_xho_ewe_aze_prs_por_azi_ven_vie_amh_igb_lda_ses	0.33791094156307	0.799139144828243	0.426246009859802
189	heb_swe_cic_spa_hau_chh_owc_eng_azi_tur_bam_mly_igb_ukr_svk_bsq_mol_sid_tsw_mnd_rus_nor_dgb_arw_akn_mcd_hun_fbf_tsn_fin_fre_gam_geo_scr_pan_lat_guj_sod_mlt_grk_est_ven_ind_lit_bat_jpn_knd_kor_alb_ben_swt_dut_sun_pol_anl_jav_cnt_cze_swa_urd_aeg_rom_ctl_afr_krd_qcu_ger_slo_bul_moo_amr_prs_tig_glc_mao_ita_lda_por_ewe_tag_tha_wly_tml_zul_yor_uzb_hin_bos_aze_xho_vie_amh_dyu_ses_bem	0.529721005951582	1.25115550240243	0.214016009033481
190	mlt_grk_lda_ben_owc_amh_chh_ita_tur_azi_dyu_bat_ses_mol_por_bsq_ger_wly_cic_cnt_ctl_cze_swa_nor_ven_urd_est_dgb_tsw_fin_ukr_heb_geo_swe_hin_rom_guj_aeg_gam_lit_hun_zul_mao_arw_sun_jpn_knd_kor_slo_afr_moo_dut_mly_mcd_hau_jav_mnd_glc_tsn_scr_tig_spa_bul_rus_svk_qcu_pol_alb_krd_ewe_sid_bos_amr_pan_tag_eng_fbf_fre_swt_ind_tha_sod_tml_bem_yor_aze_lat_prs_uzb_akn_vie_anl_xho_igb_bam	-0.453642622740507	-1.07872403062855	0.283500663084164
191	amh_ben_moo_rus_amr_sod_heb_pan_azi_uzb_cic_ind_bam_grk_arw_bsq_prs_wly_dgb_mnd_glc_swe_tsn_bos_ewe_ctl_fin_ses_igb_hun_rom_chh_geo_ukr_scr_mol_ger_sid_mlt_lit_est_tsw_mao_fre_bat_jpn_knd_kor_cze_hin_akn_ita_tag_eng_aeg_jav_cnt_mcd_bem_guj_gam_alb_bul_afr_urd_qcu_pol_lat_slo_swt_hau_svk_anl_spa_mly_por_yor_nor_fbf_sun_tha_tig_tml_zul_dyu_tur_dut_krd_aze_xho_vie_owc_swa_lda_ven	0.0899263215660924	0.211410900791679	0.833029242844158
192	heb_cze_dgb_grk_amh_owc_aeg_fre_uzb_aze_fbf_ind_moo_scr_prs_bsq_krd_gam_ses_mnd_mol_guj_cic_pan_lda_mcd_est_igb_bem_fin_alb_anl_geo_rom_ben_slo_rus_amr_hau_lat_hun_swt_sun_lit_jav_jpn_knd_kor_pol_por_zul_arw_bat_ger_tig_tag_cnt_afr_akn_bul_mlt_hin_nor_glc_eng_qcu_bos_dut_spa_ven_sid_urd_sod_svk_mao_ita_bam_swe_yor_mly_tha_wly_tml_tsn_xho_tur_ukr_ctl_azi_ewe_vie_chh_swa_tsw_dyu	-0.619965477743932	-1.48120857293492	0.141931232776714
193	heb_scr_akn_eng_gam_hau_mlt_afr_uzb_aze_ses_sun_xho_pol_hin_bsq_grk_sid_swa_mnd_ctl_pan_moo_krd_ewe_alb_fin_fbf_tsn_est_ben_anl_geo_guj_rom_prs_cze_aeg_wly_swe_hun_ven_tag_lat_jav_jpn_knd_kor_rus_dut_dyu_mol_mly_arw_amr_ind_cnt_bul_zul_glc_amh_mcd_slo_bos_svk_qcu_ukr_ger_por_igb_owc_fre_tig_spa_bat_nor_swt_lit_bem_mao_tha_chh_tml_bam_cic_tur_urd_ita_azi_lda_vie_sod_dgb_yor_tsw	-0.692990728224086	-1.66399886187177	0.0994787926317747
194	chh_nor_swa_rus_mlt_heb_aeg_glc_tur_aze_akn_mao_cic_hin_afr_bsq_urd_sid_xho_cnt_rom_ukr_moo_dut_bem_svk_hun_bam_yor_est_bul_amr_geo_scr_mol_lat_ben_owc_gam_lit_fin_dgb_tag_alb_sun_jpn_tml_kor_por_mcd_ven_ctl_ind_prs_amh_bat_mnd_eng_fbf_slo_tig_grk_guj_fre_spa_qcu_ita_bos_ger_zul_hau_cze_sod_pol_jav_pan_swt_krd_lda_mly_tha_wly_knd_tsw_igb_azi_swe_arw_uzb_ewe_vie_anl_tsn_dyu_ses	-0.676803955719698	-1.62269783524052	0.108039233627909
195	tig_mcd_tsw_slo_owc_wly_hau_ita_uzb_aze_bem_ind_ewe_glc_pol_bsq_rus_sod_dgb_mnd_prs_ukr_swt_arw_ven_spa_fin_cic_igb_hun_nor_gam_geo_urd_alb_ger_hin_anl_chh_lat_est_zul_jav_scr_bat_jpn_tml_kor_guj_ben_ses_bos_mao_mol_amh_tag_cnt_ctl_swa_grk_amr_pan_dut_cze_eng_qcu_svk_lit_swe_lda_mlt_krd_heb_fre_sun_afr_fbf_rom_yor_mly_tha_aeg_knd_dyu_akn_tur_bul_por_azi_bam_vie_sid_tsn_xho_moo	0.243879853647913	0.575934530540908	0.566050556571154
196	heb_prs_swa_hin_anl_wly_tig_ukr_aze_uzb_ven_mly_dyu_afr_nor_bsq_alb_gam_ses_cnt_eng_mcd_cic_bul_xho_guj_est_bam_akn_hun_pan_aeg_geo_fre_por_rom_lat_amr_chh_ger_fin_dgb_jav_dut_ind_jpn_knd_kor_cze_glc_tsn_ben_mao_urd_sod_bat_mnd_lit_lda_arw_sid_ctl_ita_slo_krd_qcu_grk_bos_svk_swt_hau_mol_mlt_scr_sun_pol_bem_spa_igb_tag_tha_amh_tml_zul_moo_azi_rus_swe_tur_ewe_vie_owc_fbf_tsw_yor	0.322177744248798	0.758520425210664	0.450057536461445
197	sod_swe_ven_por_sid_hau_mlt_lat_azi_tur_akn_bat_swa_mcd_rus_bsq_svk_amh_tsw_cnt_rom_dut_yor_ctl_xho_urd_hun_ewe_zul_est_pan_heb_geo_mol_alb_prs_ben_gam_owc_arw_fin_dgb_jav_pol_mao_jpn_tml_kor_grk_hin_lda_slo_ind_bos_anl_mly_mnd_lit_fbf_ger_chh_ita_glc_ukr_afr_qcu_nor_guj_spa_bam_wly_bul_tig_krd_sun_scr_igb_eng_bem_tag_tha_aeg_knd_cic_ses_aze_cze_fre_uzb_dyu_vie_amr_swt_moo_tsn	-0.971975708627144	-2.36563111721942	0.0200756432592787
198	owc_rus_swt_lit_wly_anl_gam_prs_aze_tur_yor_jav_zul_urd_swe_bsq_bul_mlt_dgb_cnt_hin_dut_swa_ben_igb_glc_fin_ven_lda_hun_bos_hau_geo_afr_ger_svk_nor_chh_amh_grk_est_bam_bat_arw_mly_jpn_knd_kor_pan_pol_tsn_slo_ind_cze_heb_tag_mnd_krd_ses_mcd_sid_spa_alb_guj_ctl_qcu_ukr_rom_ita_dyu_amr_lat_sod_scr_mao_por_bem_eng_xho_sun_tha_aeg_tml_cic_akn_azi_fre_mol_uzb_fbf_vie_tig_moo_tsw_ewe	-0.10717113121738	-0.252482752636346	0.801225135701504
199	tig_prs_lda_mol_wly_amr_anl_eng_tur_azi_cic_sun_dyu_ita_guj_bsq_nor_heb_akn_cnt_dut_hin_swa_rom_dgb_spa_fin_yor_ewe_hun_arw_gam_geo_afr_ben_swe_lat_sid_aeg_pol_est_fbf_ind_por_mly_jpn_knd_kor_bul_mcd_tsw_urd_tag_ukr_amh_jav_mnd_glc_xho_svk_chh_lit_slo_cze_pan_qcu_ger_grk_fre_swt_mlt_alb_sod_rus_mao_ctl_ven_krd_bem_bat_tha_hau_tml_tsn_igb_aze_bos_scr_uzb_bam_vie_owc_zul_ses_moo	-0.40590926279428	-0.962539848819931	0.338274568192465
200	mlt_prs_lda_krd_chh_anl_tig_mol_tur_aze_ses_sun_akn_ben_swe_bsq_afr_amh_zul_cnt_bul_guj_tsw_dut_bem_arw_est_moo_cic_hun_mcd_sid_geo_alb_por_cze_pan_heb_owc_lat_fin_xho_bat_eng_jav_jpn_knd_kor_lit_svk_swa_pol_mao_urd_hau_tag_mnd_fre_ewe_ger_gam_ita_rom_nor_slo_qcu_bos_rus_hin_bam_aeg_grk_amr_scr_mly_spa_yor_ukr_dgb_ind_tha_sod_tml_tsn_ven_uzb_glc_ctl_azi_igb_vie_wly_dyu_fbf_swt	-0.126163978326185	-0.297340962511319	0.766869365130673
201	anl_pol_dgb_ita_amr_gam_amh_eng_aze_uzb_xho_bat_swt_bul_rus_bsq_lit_tig_dyu_cnt_grk_swe_lda_ukr_yor_glc_hun_akn_tsn_est_ctl_aeg_geo_urd_bos_lat_rom_heb_sod_por_fin_bam_ind_ben_tag_jpn_knd_kor_krd_slo_cic_svk_mao_arw_sid_jav_mnd_nor_fbf_prs_hau_hin_guj_mol_ger_qcu_pan_alb_afr_ven_wly_fre_chh_mcd_mly_cze_tsw_dut_zul_sun_tha_mlt_tml_igb_bem_azi_spa_scr_tur_ses_vie_owc_swa_ewe_moo	0.0176189047810854	0.0415185490736275	0.966971511797916
202	gam_cze_dyu_ita_sod_tig_amh_afr_azi_uzb_swa_tag_cic_rom_spa_bsq_krd_aeg_bem_cnt_mol_bul_igb_slo_akn_nor_est_tsn_ewe_hun_lit_chh_geo_pol_rus_grk_svk_hau_anl_dut_fin_xho_bat_lat_ind_jpn_tml_kor_pan_alb_tsw_guj_mly_arw_wly_sun_mnd_fre_swt_eng_sid_ben_prs_scr_mcd_qcu_urd_por_hin_bam_heb_glc_owc_swe_mao_ctl_yor_ukr_lda_jav_tha_mlt_knd_ses_dgb_tur_bos_ger_aze_fbf_vie_amr_moo_ven_zul	-0.35586497489923	-0.843248021921034	0.401253377031582
203	sod_lat_bem_eng_owc_anl_mlt_grk_azi_aze_swt_tag_igb_por_prs_bsq_dut_amr_ven_cnt_mol_lit_tsn_guj_lda_alb_fin_dyu_ewe_est_pan_hau_geo_rus_fre_slo_ben_chh_tig_rom_hun_cic_mly_krd_ind_jpn_tml_kor_afr_spa_akn_bos_mao_bul_heb_bat_mnd_nor_fbf_hin_wly_ger_arw_ctl_urd_qcu_swe_ukr_pol_bam_aeg_svk_gam_ita_jav_cze_xho_scr_ses_sun_tha_amh_knd_dgb_tsw_uzb_mcd_glc_tur_zul_vie_sid_yor_moo_swa	-0.170629061876596	-0.403250085225873	0.687689852821548
204	heb_ger_dyu_ben_gam_chh_sod_cze_azi_aze_ewe_ind_ven_lat_nor_bsq_bos_hau_fbf_cnt_grk_ukr_igb_slo_swa_hin_est_yor_tsn_hun_swe_sid_geo_lit_mcd_rus_spa_owc_wly_alb_fin_lda_mly_glc_bat_jpn_tml_kor_dut_bul_swt_krd_tag_ctl_amr_mao_mnd_urd_akn_mol_tig_guj_por_rom_pol_qcu_fre_arw_pan_xho_anl_svk_aeg_scr_jav_prs_dgb_eng_zul_sun_tha_mlt_knd_bam_tsw_tur_afr_ita_uzb_bem_vie_amh_moo_cic_ses	0.0917655347170738	0.215885479272611	0.829549809822941
205	owc_prs_ewe_por_anl_amh_wly_rus_uzb_tur_ven_bat_swa_bos_dut_bsq_swe_amr_zul_mnd_alb_ukr_dgb_urd_tsw_fre_est_akn_cic_hun_guj_sid_geo_rom_krd_hin_pan_hau_sod_pol_fin_lda_ind_slo_mly_jpn_tml_kor_bul_mol_swt_grk_mao_spa_gam_jav_cnt_svk_moo_lat_tig_nor_ger_glc_ita_qcu_ben_eng_scr_igb_heb_arw_chh_afr_sun_mcd_bem_cze_tsn_tag_tha_mlt_knd_dyu_bam_azi_lit_ctl_aze_fbf_vie_aeg_yor_ses_xho	0.290890407505107	0.686204028279517	0.494291715040414
206	aeg_dut_zul_pol_anl_tig_wly_glc_uzb_aze_lda_mao_dgb_nor_slo_bsq_hin_heb_tsn_cnt_mol_spa_swa_ita_yor_alb_fin_ses_akn_hun_rom_hau_geo_lit_pan_arw_grk_amh_gam_rus_est_bem_bat_lat_jav_jpn_tml_kor_swe_scr_ewe_afr_ind_ger_chh_sun_mnd_bos_swt_ben_mlt_cze_fre_ctl_krd_qcu_ukr_guj_urd_cic_sid_svk_amr_bul_mly_prs_moo_por_dyu_tag_tha_owc_knd_igb_fbf_azi_mcd_eng_tur_ven_vie_sod_tsw_bam_xho	-0.662871031798535	-1.58736316435342	0.115824711959827
207	anl_krd_xho_eng_sid_sod_tig_svk_azi_uzb_bem_tag_cic_arw_mcd_bsq_nor_aeg_tsn_cnt_mol_rom_swa_glc_tsw_alb_est_moo_dgb_fin_lat_heb_geo_bos_ben_slo_guj_amr_gam_prs_hun_zul_mly_ukr_sun_jpn_knd_kor_swe_fre_swt_ita_ind_pan_chh_bat_mnd_bul_igb_scr_hau_afr_cze_lit_hin_qcu_pol_ger_urd_yor_amh_grk_wly_dut_mao_rus_ewe_ctl_lda_jav_tha_owc_tml_akn_bam_aze_por_spa_tur_ses_vie_mlt_dyu_ven_fbf	-0.790865562922912	-1.90928576460351	0.059308024876942
208	gam_eng_igb_prs_tig_amh_wly_por_aze_tur_bam_mly_yor_grk_guj_bsq_lat_anl_xho_cnt_dut_rus_dgb_ita_tsw_slo_fin_zul_swa_est_krd_sod_geo_spa_cze_glc_bul_sid_chh_ben_hun_ewe_sun_urd_jav_jpn_knd_kor_ctl_alb_bem_rom_mao_swe_amr_tag_mnd_lit_ven_hin_aeg_arw_svk_nor_bos_qcu_pan_scr_pol_fbf_owc_fre_mlt_afr_bat_mcd_lda_ger_cic_ind_tha_heb_tml_tsn_swt_azi_mol_ukr_uzb_dyu_vie_hau_moo_ses_akn	0.0873980155632176	0.206033748854629	0.837214912268617
209	wly_pan_zul_grk_heb_amh_owc_ben_uzb_aze_bem_tag_xho_eng_alb_bsq_urd_hau_ses_cnt_ukr_bos_dyu_afr_cic_glc_fin_swt_dgb_est_hin_sod_geo_scr_ita_bul_svk_amr_tig_spa_hun_ewe_jav_cze_sun_jpn_knd_kor_pol_prs_yor_ctl_mao_arw_sid_ind_mnd_lit_lda_rus_aeg_swe_ger_rom_por_qcu_lat_guj_mol_igb_anl_krd_mlt_slo_mly_nor_tsn_dut_tsw_bat_tha_gam_tml_bam_fbf_azi_fre_mcd_tur_swa_vie_chh_ven_moo_akn	0.831152123072195	1.98626254590246	0.049947956434268
210	chh_ukr_ewe_bul_sid_tig_sod_pol_tur_uzb_tsn_tag_dgb_scr_krd_bsq_nor_anl_dyu_cnt_urd_cze_swt_prs_xho_ctl_hun_igb_bem_fin_ita_heb_geo_fre_slo_afr_pan_amh_hau_rus_est_zul_sun_rom_jav_jpn_knd_kor_svk_lat_moo_glc_mao_mol_mlt_bat_mnd_ger_tsw_arw_wly_alb_dut_lit_swe_qcu_grk_hin_eng_cic_gam_por_owc_spa_mly_guj_lda_mcd_ses_ind_tha_amr_tml_akn_bam_azi_bos_ben_aze_fbf_vie_aeg_swa_yor_ven	-0.551230883507911	-1.31309669853527	0.192381121533672
211	amr_krd_moo_rom_gam_mlt_sid_grk_tur_aze_swa_ind_dyu_mol_ger_bsq_scr_wly_zul_mnd_ctl_slo_ewe_bos_bem_spa_est_lda_tsw_fin_ben_amh_geo_lit_afr_pol_cze_hau_heb_nor_hun_yor_jav_arw_tag_jpn_tml_kor_hin_alb_dgb_dut_sun_eng_tig_bat_cnt_svk_cic_ita_chh_por_urd_pan_mcd_qcu_fre_ukr_bul_ven_anl_guj_sod_rus_mao_prs_akn_glc_fbf_mly_tha_owc_knd_ses_swt_azi_lat_swe_uzb_xho_vie_aeg_igb_tsn_bam	-0.908110125347259	-2.20344861862401	0.0300325625343512
212	sod_pan_ses_ger_heb_wly_sid_mol_azi_uzb_swa_bat_xho_swe_eng_bsq_rom_hau_dyu_cnt_krd_slo_fbf_fre_akn_lit_fin_ven_zul_est_ukr_owc_geo_guj_urd_scr_por_tig_anl_dut_hun_bam_tag_mcd_ind_jpn_knd_kor_prs_ita_tsn_ctl_mao_hin_amr_sun_mnd_nor_moo_arw_amh_afr_cze_pol_ben_qcu_alb_svk_rus_bem_mlt_bul_gam_lat_mly_grk_tsw_glc_ewe_jav_tha_aeg_tml_swt_igb_aze_bos_spa_tur_lda_vie_chh_cic_yor_dgb	-0.372435234752362	-0.881635702473267	0.38024679639325
213	sid_spa_tsw_arw_amr_aeg_mlt_ben_uzb_azi_dgb_mao_xho_krd_ita_bsq_pol_anl_fbf_mnd_eng_ukr_bem_alb_akn_por_fin_yor_swa_est_prs_chh_geo_ctl_lit_urd_dut_tig_hau_swe_hun_swt_sun_ger_jav_jpn_tml_kor_cze_slo_zul_rus_mly_fre_heb_tag_cnt_bul_cic_hin_amh_rom_mol_glc_mcd_qcu_bos_pan_scr_tsn_gam_grk_sod_nor_ind_lat_dyu_svk_ewe_bat_tha_wly_knd_lda_moo_aze_guj_afr_tur_igb_vie_owc_bam_ven_ses	-0.392597912240628	-0.932391897375653	0.353548351726656
214	owc_ukr_lda_pan_amh_sod_heb_ita_azi_uzb_bem_mly_akn_prs_svk_bsq_urd_hau_yor_mnd_nor_por_igb_eng_xho_dut_est_ven_fbf_fin_afr_gam_geo_guj_mol_scr_krd_chh_amr_bul_hun_swt_jav_slo_tag_jpn_knd_kor_lit_hin_swa_pol_bat_alb_anl_sun_cnt_mcd_ses_lat_wly_swe_ctl_cze_glc_qcu_ger_fre_bos_moo_sid_grk_tig_rom_ind_spa_bam_ben_zul_mao_tha_aeg_tml_tsn_tsw_aze_rus_arw_tur_dyu_vie_mlt_cic_dgb_ewe	-0.505626195275321	-1.20065889019203	0.232932795593654
215	amr_pol_fbf_nor_wly_tig_amh_alb_azi_aze_swt_bat_tsw_ctl_swe_bsq_eng_sod_bam_mnd_lit_hin_ewe_scr_xho_lat_est_tsn_cic_fin_ben_chh_geo_mol_guj_pan_slo_mlt_sid_ger_hun_dyu_sun_krd_tag_jpn_tml_kor_rus_afr_dgb_glc_jav_bos_gam_ind_cnt_cze_lda_urd_heb_bul_ukr_fre_ita_qcu_spa_mcd_arw_ses_hau_por_owc_dut_mao_prs_ven_svk_swa_mly_tha_aeg_knd_bem_zul_tur_rom_grk_uzb_yor_vie_anl_moo_akn_igb	-0.212021703930052	-0.501098625383505	0.617485727662716
216	gam_fre_dgb_spa_chh_mlt_aeg_alb_azi_uzb_igb_jav_ewe_bos_ctl_bsq_lat_amh_swa_mnd_glc_svk_cic_bul_xho_rus_est_moo_fbf_fin_scr_anl_geo_arw_ita_grk_ukr_hau_heb_swe_hun_akn_ind_eng_tag_jpn_tml_kor_hin_cze_tsw_prs_mao_urd_amr_sun_cnt_guj_bem_afr_tig_pan_mol_por_ger_qcu_slo_mcd_rom_lda_sod_krd_wly_dut_bat_pol_ses_ben_yor_mly_tha_owc_knd_tsn_dyu_aze_nor_lit_tur_ven_vie_sid_zul_bam_swt	-0.487503331191264	-1.16064537931165	0.248756810272377
217	hau_cze_cic_mol_wly_amr_amh_pan_tur_aze_dgb_sun_akn_eng_prs_bsq_rus_heb_ven_cnt_guj_ctl_moo_ger_bem_por_hun_dyu_swa_est_lit_gam_geo_glc_grk_spa_hin_mlt_anl_bos_fin_swt_jav_arw_ind_jpn_knd_kor_alb_lat_lda_ukr_bat_afr_chh_tag_mnd_swe_yor_rom_owc_svk_ben_urd_nor_qcu_ita_slo_mcd_bam_aeg_fre_tig_krd_mly_dut_fbf_scr_xho_mao_tha_sod_tml_ses_ewe_azi_bul_pol_uzb_tsw_vie_sid_igb_tsn_zul	-0.907730730197343	-2.19898151844326	0.0303592328595136
218	heb_rus_dyu_glc_sod_amh_owc_mcd_uzb_aze_swt_jav_ewe_ger_spa_bsq_cze_hau_cic_mnd_eng_ita_tsw_pan_bam_arw_hun_zul_swa_est_slo_tig_geo_prs_bos_hin_lat_anl_chh_alb_fin_ses_tag_lit_bat_jpn_tml_kor_pol_ukr_moo_ben_mly_svk_mlt_ind_cnt_scr_ven_fre_gam_por_bul_mol_swe_qcu_guj_afr_ctl_lda_sid_grk_wly_rom_sun_krd_yor_urd_igb_mao_tha_amr_knd_dgb_tsn_azi_dut_nor_tur_fbf_vie_aeg_xho_akn_bem	-0.643506405316081	-1.5370845577392	0.127668033452838
219	owc_ger_tsn_cze_anl_gam_aeg_hin_azi_aze_tsw_tag_cic_mol_nor_bsq_ukr_amr_dyu_cnt_por_eng_akn_krd_dgb_rom_est_ewe_bam_fin_pol_sid_geo_slo_fre_ita_guj_mlt_sod_lit_hun_bem_bat_afr_mly_jpn_tml_kor_grk_bul_ses_scr_jav_lat_wly_sun_mnd_dut_xho_alb_chh_bos_glc_swe_spa_qcu_arw_pan_svk_swa_hau_rus_amh_prs_ind_mcd_fbf_urd_swt_mao_tha_tig_knd_moo_zul_uzb_ctl_ben_tur_igb_vie_heb_yor_lda_ven	-0.481686259867816	-1.14619747276979	0.254654104613642
220	anl_pol_dyu_hin_amh_amr_sid_svk_uzb_tur_ewe_bat_igb_arw_bos_bsq_dut_wly_lda_cnt_nor_scr_moo_pan_zul_eng_fin_swa_bam_est_rom_heb_geo_cze_por_grk_lit_aeg_sod_urd_hun_bem_mao_rus_sun_jpn_tml_kor_ger_lat_yor_alb_ind_swe_tig_mly_mnd_prs_ven_ben_chh_mcd_krd_slo_bul_qcu_afr_ukr_ita_akn_mlt_glc_hau_guj_tag_ctl_xho_fre_ses_jav_tha_owc_knd_tsn_cic_azi_spa_mol_aze_dgb_vie_gam_fbf_tsw_swt	-0.174442214281134	-0.411642343482359	0.681548753536397
221	amr_eng_tsn_rus_wly_sod_owc_spa_aze_azi_igb_tag_dgb_bul_pol_bsq_prs_anl_ses_cnt_mol_ben_ven_arw_fbf_ukr_fin_lda_tsw_est_glc_hau_geo_alb_mcd_ctl_swe_tig_heb_bos_hun_ewe_bat_slo_mao_jpn_tml_kor_cze_ger_bem_guj_sun_pan_chh_jav_mnd_fre_zul_ita_mlt_scr_hin_por_lit_qcu_krd_dut_rom_cic_amh_afr_sid_urd_ind_grk_moo_svk_swa_mly_tha_aeg_knd_akn_swt_tur_nor_lat_uzb_yor_vie_gam_bam_xho_dyu	-0.940152123424982	-2.27845304809879	0.024988712299688
222	aeg_ben_zul_eng_heb_owc_sid_glc_azi_aze_swa_mao_fbf_ctl_spa_bsq_prs_hau_cic_cnt_krd_ita_ewe_nor_ven_cze_est_moo_akn_fin_ger_sod_geo_bul_guj_svk_afr_wly_amh_lit_hun_igb_mly_pol_ind_jpn_knd_kor_pan_arw_dyu_mcd_bat_dut_tig_jav_mnd_swe_xho_fre_amr_alb_por_bos_lat_qcu_rus_grk_mol_lda_mlt_slo_anl_hin_sun_ukr_tsw_scr_yor_tag_tha_chh_tml_bem_bam_uzb_urd_rom_tur_swt_vie_gam_tsn_dgb_ses	0.302206250282713	0.71101933483961	0.478851736336402
223	sid_ukr_ses_lat_wly_tig_mlt_ita_aze_tur_akn_sun_tsn_swe_lit_bsq_dut_owc_ewe_cnt_svk_krd_igb_afr_tsw_cze_fin_xho_ven_hun_hin_aeg_geo_alb_pan_scr_nor_sod_heb_por_est_bem_mao_pol_ind_jpn_knd_kor_eng_glc_dgb_mol_jav_guj_chh_mly_mnd_ctl_yor_arw_gam_fre_rom_bos_bul_qcu_ger_urd_prs_swa_hau_grk_anl_rus_bat_ben_swt_slo_dyu_tag_tha_amr_tml_cic_bam_uzb_spa_mcd_azi_zul_vie_amh_fbf_moo_lda	-0.841470627909898	-2.03039287655456	0.045172488616151
224	anl_bos_dgb_glc_tig_wly_amh_dut_aze_tur_xho_jav_yor_ctl_lit_bsq_por_sod_dyu_cnt_rom_ger_ven_mcd_swa_spa_hun_lda_igb_fin_alb_amr_geo_guj_pan_pol_nor_aeg_chh_grk_est_ewe_tag_ben_ind_jpn_knd_kor_mol_scr_tsw_swe_mly_fre_hau_bat_mnd_arw_zul_lat_mlt_eng_urd_ukr_krd_qcu_ita_rus_slo_cic_heb_afr_sid_cze_sun_hin_bam_bul_ses_mao_tha_owc_tml_fbf_swt_azi_svk_prs_uzb_akn_vie_gam_tsn_moo_bem	-0.0389010730798408	-0.0916899293009275	0.927141611157106
225	gam_rus_dyu_ita_owc_tig_hau_lat_azi_aze_tsw_jav_igb_mcd_dut_bsq_guj_mlt_cic_cnt_bos_slo_ewe_ctl_yor_svk_hun_ses_swt_est_afr_aeg_geo_eng_nor_pol_ben_amr_wly_lit_fin_tsn_tag_cze_bat_jpn_tml_kor_krd_spa_fbf_glc_mao_fre_sod_mly_mnd_ger_zul_hin_sid_swe_rom_ukr_pan_qcu_grk_bul_urd_dgb_anl_mol_heb_alb_ind_arw_bem_prs_lda_sun_tha_chh_knd_swa_akn_tur_por_scr_uzb_moo_vie_amh_xho_ven_bam	-0.0617666257168715	-0.145670130162563	0.884497069476443
226	chh_arw_cic_svk_amh_mlt_tig_swe_aze_tur_yor_bat_swt_afr_alb_bsq_lit_aeg_dgb_cnt_fre_hin_zul_cze_swa_glc_fin_akn_ses_est_ctl_amr_geo_rus_nor_bul_slo_heb_gam_ben_hun_tsn_sun_grk_tag_jpn_knd_kor_prs_ger_lda_scr_jav_ita_sid_mly_mnd_spa_xho_lat_hau_bos_rom_pan_urd_qcu_krd_dut_guj_dyu_sod_por_anl_mcd_ind_pol_ewe_ukr_bem_mao_tha_owc_tml_tsw_igb_uzb_eng_mol_azi_moo_vie_wly_fbf_bam_ven	0.0790201926125731	0.186081269791851	0.852786312504083
227	sid_guj_tsw_lat_aeg_owc_sod_slo_aze_azi_ses_jav_lda_swe_pan_bsq_scr_wly_tsn_cnt_rom_urd_cic_bos_ven_arw_hun_fbf_akn_est_prs_mlt_geo_ger_krd_dut_mol_gam_tig_spa_fin_yor_ind_alb_mao_jpn_tml_kor_rus_ben_bam_ctl_tag_ita_heb_mly_mnd_por_ewe_hin_anl_grk_fre_glc_lit_qcu_ukr_eng_nor_xho_chh_bul_amr_mcd_bat_afr_swa_svk_dyu_sun_tha_hau_knd_dgb_moo_tur_pol_cze_uzb_igb_vie_amh_bem_zul_swt	0.82706309915526	1.96379164274027	0.0525406154606885
228	amh_spa_ven_pol_chh_wly_mlt_ita_tur_uzb_dgb_ind_dyu_pan_rom_bsq_dut_tig_cic_cnt_swe_mcd_tsw_por_xho_grk_est_ses_bam_fin_alb_sid_geo_urd_lat_ctl_slo_amr_gam_krd_hun_swt_jav_arw_sun_jpn_knd_kor_guj_nor_swa_ger_mao_fre_anl_tag_mnd_svk_tsn_rus_hau_prs_bul_scr_ben_qcu_afr_hin_eng_igb_sod_mol_heb_ukr_mly_lit_akn_cze_moo_bat_tha_aeg_tml_fbf_bem_azi_bos_glc_aze_yor_vie_owc_zul_ewe_lda	0.4439146211625	1.04737663062183	0.297640363285398
229	owc_slo_cic_arw_sid_amh_chh_pol_tur_azi_zul_jav_swt_ukr_grk_bsq_ben_heb_bam_mnd_swe_urd_bem_nor_igb_lit_fin_dyu_yor_hun_rus_wly_geo_bul_afr_lat_cze_tig_hau_scr_est_tsn_mao_ger_ind_jpn_knd_kor_mol_prs_lda_guj_bat_fre_mlt_sun_cnt_pan_swa_krd_amr_por_spa_hin_bos_qcu_alb_ita_svk_moo_anl_mcd_gam_ctl_mly_glc_xho_dut_tsw_tag_tha_sod_tml_ses_dgb_aze_eng_rom_uzb_ewe_vie_aeg_fbf_ven_akn	0.260604138156551	0.614293905244467	0.540521031999049
230	mlt_bul_xho_ita_sid_wly_heb_mol_uzb_aze_dyu_bat_dgb_eng_por_bsq_svk_amr_ven_cnt_ger_lit_yor_prs_ewe_afr_hun_swa_akn_est_ben_aeg_geo_lat_ctl_ukr_cze_hau_chh_glc_fin_lda_tag_pol_ind_jpn_knd_kor_fre_slo_tsn_pan_sun_krd_tig_mly_mnd_rus_ses_mcd_owc_scr_swe_guj_alb_qcu_urd_spa_nor_swt_amh_bos_sod_hin_mao_rom_bam_grk_igb_jav_tha_gam_tml_cic_zul_azi_dut_arw_tur_fbf_vie_anl_tsw_moo_bem	-0.827114889936029	-1.99368186875168	0.0491162156228172
231	mlt_ger_dyu_eng_tig_amr_aeg_urd_tur_aze_ewe_tag_igb_ukr_fre_bsq_lit_sod_swt_cnt_ben_mcd_swa_pol_bem_rus_hun_ses_tsw_est_bul_heb_geo_ita_cze_grk_afr_anl_chh_alb_fin_zul_bat_krd_ind_jpn_tml_kor_por_arw_bam_scr_mao_slo_amh_jav_mnd_glc_moo_bos_owc_spa_guj_hin_svk_qcu_swe_pan_mol_tsn_gam_dut_hau_prs_sun_nor_yor_ctl_cic_mly_tha_wly_knd_ven_akn_azi_rom_lat_uzb_xho_vie_sid_dgb_fbf_lda	-1.43555705544607	-3.62353274047079	0.000473577230936515
232	heb_ita_xho_hin_owc_mlt_amr_bos_aze_tur_yor_jav_swa_scr_dut_bsq_bul_sod_bem_cnt_por_urd_bam_nor_ses_krd_hun_tsn_lda_est_afr_amh_geo_guj_fre_ben_prs_aeg_hau_rus_fin_moo_sun_spa_mao_jpn_knd_kor_alb_mcd_tsw_slo_mly_grk_anl_ind_mnd_lat_cic_ukr_gam_pol_eng_svk_arw_qcu_glc_mol_ger_igb_sid_rom_tig_cze_bat_swe_zul_pan_dyu_tag_tha_chh_tml_akn_ven_uzb_ctl_lit_azi_ewe_vie_wly_swt_dgb_fbf	-0.483340923087018	-1.14994956553361	0.253113171802113
233	hau_grk_zul_bos_gam_tig_owc_swe_tur_aze_tsw_ind_dyu_por_prs_bsq_krd_aeg_fbf_mnd_ben_guj_tsn_rom_swa_svk_hun_cic_bem_fin_hin_sid_geo_bul_eng_glc_ita_wly_mlt_slo_est_akn_sun_alb_mao_jpn_knd_kor_lit_ukr_ven_urd_jav_cze_amr_tag_cnt_afr_ses_pan_sod_lat_pol_fre_spa_qcu_mcd_dut_scr_ewe_anl_ger_heb_rus_mly_mol_igb_ctl_dgb_bat_tha_amh_tml_moo_bam_uzb_arw_nor_azi_yor_vie_chh_swt_xho_lda	0.579750014952236	1.37243218155845	0.173229897778047
234	hau_pol_ses_scr_owc_anl_gam_svk_azi_aze_igb_jav_bem_pan_cze_bsq_swe_sod_ven_mnd_rom_arw_xho_rus_ewe_fre_fin_moo_yor_hun_alb_chh_geo_prs_lit_ger_ukr_heb_wly_mcd_est_swa_ind_krd_tag_jpn_tml_kor_ctl_spa_akn_mol_sun_slo_amh_mao_cnt_por_tsn_guj_tig_eng_nor_urd_bul_qcu_lat_ben_glc_dgb_amr_bos_aeg_dut_bat_ita_tsw_hin_fbf_mly_tha_mlt_knd_bam_zul_tur_grk_afr_uzb_cic_vie_sid_swt_dyu_lda	-0.48936204789179	-1.16413975424226	0.24734517959935
235	sid_ger_moo_urd_chh_aeg_mlt_afr_tur_aze_cic_mly_bam_grk_krd_bsq_scr_gam_igb_mnd_mcd_alb_tsn_lit_dgb_guj_fin_dyu_zul_hun_slo_tig_geo_bul_rom_bos_mol_anl_owc_arw_est_lda_sun_ctl_mao_jpn_tml_kor_nor_hin_tsw_ben_jav_rus_amh_bat_cnt_cze_ses_ukr_heb_ita_prs_dut_glc_qcu_pol_pan_por_swt_hau_lat_wly_spa_tag_svk_fbf_eng_yor_ind_tha_amr_knd_swa_xho_uzb_swe_fre_azi_bem_vie_sod_ewe_akn_ven	-0.328643646287588	-0.778535862731256	0.438229550490174
236	sod_prs_fbf_scr_owc_tig_amr_dut_azi_uzb_dgb_ind_tsw_ita_rom_bsq_pan_heb_zul_cnt_nor_glc_ses_svk_swa_urd_fin_akn_yor_est_alb_sid_geo_mcd_mol_ctl_eng_amh_anl_fre_hun_lda_tag_arw_jav_jpn_tml_kor_cze_guj_ewe_slo_bat_swe_gam_mly_mnd_hin_tsn_ukr_wly_ger_grk_lit_por_qcu_rus_krd_afr_xho_mlt_lat_aeg_ben_mao_pol_ven_bul_bem_sun_tha_chh_knd_igb_dyu_aze_bos_spa_tur_swt_vie_hau_moo_bam_cic	-0.0623223064643404	-0.146832372406339	0.883582166163943
237	tig_spa_igb_ita_owc_gam_amh_alb_uzb_tur_dgb_bat_cic_prs_mol_bsq_mcd_chh_moo_cnt_ctl_hin_tsw_lat_swa_bos_hun_tsn_fbf_est_rus_sid_geo_eng_pan_grk_cze_aeg_amr_por_fin_bem_mly_urd_mao_jpn_knd_kor_glc_scr_lda_krd_jav_slo_hau_ind_mnd_ben_xho_fre_mlt_afr_ger_guj_swe_qcu_arw_rom_ukr_swt_heb_svk_anl_bul_tag_dut_bam_pol_dyu_sun_tha_wly_tml_ven_akn_azi_lit_nor_aze_ses_vie_sod_yor_ewe_zul	0.257285204160256	0.606162011921159	0.545883891067033
238	tig_alb_swa_grk_owc_amh_chh_ukr_azi_uzb_bam_ind_swt_guj_glc_bsq_svk_gam_ses_mnd_spa_afr_zul_eng_tsw_por_fin_yor_igb_hun_prs_hau_geo_urd_nor_pol_mol_sod_sid_swe_est_tsn_mao_cze_sun_jpn_knd_kor_arw_scr_xho_dut_jav_hin_wly_mly_cnt_rus_fbf_fre_heb_bos_ger_lat_pan_qcu_ctl_ben_ita_dyu_amr_rom_mlt_slo_bat_krd_bem_lit_moo_tag_tha_anl_tml_ewe_akn_tur_bul_mcd_aze_lda_vie_aeg_cic_ven_dgb	0.128379871179985	0.302572087174856	0.762891691750002
239	amh_ger_lda_rus_amr_gam_anl_hin_tur_uzb_cic_sun_tsw_rom_guj_bsq_por_aeg_zul_cnt_krd_bos_ven_bul_fbf_afr_fin_moo_ses_est_lat_wly_geo_ita_slo_glc_spa_tig_sod_dut_hun_igb_ind_ukr_bat_jpn_knd_kor_pan_svk_dyu_ben_mao_mol_sid_mly_mnd_eng_bam_prs_hau_swe_cze_pol_mcd_qcu_lit_fre_alb_swt_owc_urd_heb_ctl_jav_nor_yor_arw_bem_tag_tha_mlt_tml_xho_akn_aze_scr_grk_azi_dgb_vie_chh_tsn_swa_ewe	-0.216491906706152	-0.511155504213564	0.610453576213498
240	aeg_krd_akn_guj_chh_heb_gam_por_tur_azi_cic_bat_xho_urd_ben_bsq_pol_amr_zul_mnd_rus_bos_ses_pan_lda_ita_est_tsn_swa_fin_scr_wly_geo_ctl_bul_glc_hin_owc_amh_afr_hun_tsw_mao_spa_ind_jpn_tml_kor_arw_cze_dyu_slo_sun_nor_mlt_jav_cnt_svk_ewe_ger_anl_fre_grk_alb_eng_qcu_mcd_lat_ukr_bam_tig_dut_sod_rom_mly_mol_dgb_prs_swt_tag_tha_hau_knd_yor_bem_aze_swe_lit_uzb_igb_vie_sid_ven_moo_fbf	-0.738024397957243	-1.7734391157229	0.079429492050196
241	aeg_swe_zul_rom_owc_sid_amh_svk_aze_tur_tsn_mly_fbf_bul_spa_bsq_fre_amr_dyu_cnt_mcd_afr_bam_pol_lda_ben_fin_xho_swa_hun_ctl_sod_geo_slo_ger_arw_mol_wly_gam_guj_est_swt_bat_pan_sun_jpn_knd_kor_alb_glc_dgb_rus_mao_prs_anl_tag_mnd_dut_ses_lat_tig_cze_bos_ukr_urd_qcu_lit_nor_scr_igb_mlt_eng_heb_grk_ind_por_akn_krd_ewe_jav_tha_chh_tml_bem_ven_azi_ita_hin_uzb_tsw_vie_hau_moo_cic_yor	0.0496721688937214	0.116872659734103	0.907212986099394
242	heb_arw_cic_urd_gam_anl_aeg_mol_aze_tur_yor_jav_moo_spa_rom_bsq_grk_sid_ewe_mnd_fre_svk_dyu_bos_swa_dut_fin_swt_dgb_hun_mcd_amr_geo_eng_nor_ben_cze_wly_owc_pol_est_lda_mao_ukr_sun_jpn_tml_kor_bul_krd_xho_scr_bat_ctl_amh_tag_cnt_prs_tsw_rus_chh_alb_hin_lat_afr_qcu_slo_pan_glc_ses_tig_lit_sod_ita_ind_por_bam_guj_fbf_mly_tha_mlt_knd_bem_akn_uzb_ger_swe_azi_tsn_vie_hau_igb_zul_ven	-1.00763163957095	-2.44998743248357	0.0161574412287431
243	heb_ger_ewe_scr_amr_sid_sod_nor_azi_uzb_tsn_mao_ses_arw_cze_bsq_pol_wly_zul_mnd_ita_mcd_fbf_hin_yor_bos_fin_tsw_dyu_est_mol_anl_geo_urd_krd_bul_afr_aeg_gam_spa_hun_ven_sun_pan_mly_jpn_knd_kor_eng_lit_cic_rus_ind_alb_owc_jav_cnt_glc_dgb_grk_amh_guj_dut_svk_slo_qcu_ctl_rom_lat_bem_hau_ben_mlt_por_bat_prs_swt_ukr_lda_tag_tha_chh_tml_moo_swa_aze_swe_fre_tur_igb_vie_tig_xho_bam_akn	-0.043769320505556	-0.103190644318942	0.918033857374793
244	sod_guj_fbf_nor_amh_heb_owc_bul_tur_azi_dyu_sun_bam_fre_krd_bsq_rom_aeg_bem_mnd_scr_bos_xho_prs_moo_mcd_est_zul_akn_fin_pol_tig_geo_grk_rus_arw_ctl_wly_sid_dut_hun_dgb_bat_hin_tag_jpn_tml_kor_urd_svk_cic_swe_ind_glc_mlt_mao_cnt_lit_swa_spa_amr_por_cze_mol_alb_qcu_pan_ukr_lat_ven_anl_afr_chh_eng_jav_ben_ewe_slo_swt_mly_tha_hau_knd_tsw_lda_aze_ger_ita_uzb_igb_vie_gam_tsn_yor_ses	-0.447433458901773	-1.06270698264886	0.290666597853118
245	hau_slo_igb_scr_sid_owc_chh_lat_aze_azi_bem_bat_zul_spa_grk_bsq_fre_anl_xho_cnt_arw_mol_akn_rus_ewe_pol_fin_swt_tsn_est_ctl_aeg_geo_prs_alb_eng_guj_sod_heb_urd_hun_fbf_mly_ben_jav_jpn_tml_kor_nor_afr_swa_lit_tag_ukr_tig_sun_mnd_mcd_lda_svk_amr_krd_pan_dut_bos_qcu_bul_ita_cze_dgb_mlt_ger_wly_glc_ind_por_tsw_swe_ses_mao_tha_amh_knd_yor_moo_uzb_hin_rom_tur_bam_vie_gam_ven_cic_dyu	-0.585695993802185	-1.39798858694793	0.16544191342312
246	aeg_cze_tsw_spa_mlt_sod_amr_rom_azi_tur_fbf_bat_ven_pan_arw_bsq_ben_hau_moo_mnd_mol_swe_lda_fre_zul_slo_est_ses_dgb_fin_eng_tig_geo_lat_krd_lit_prs_anl_heb_bul_hun_bam_ind_grk_jav_jpn_knd_kor_alb_afr_bem_por_mly_hin_wly_sun_cnt_ctl_xho_guj_sid_mcd_scr_pol_svk_qcu_ger_rus_ukr_dyu_amh_nor_owc_bos_mao_glc_tsn_ita_igb_tag_tha_chh_tml_ewe_swt_uzb_dut_urd_aze_akn_vie_gam_swa_cic_yor	-0.833076203698005	-2.01057217075525	0.0472666884648625
247	tig_scr_moo_afr_sid_chh_aeg_slo_uzb_azi_tsw_jav_igb_alb_ctl_bsq_dut_sod_dyu_mnd_lat_guj_swt_ita_cic_ukr_hun_lda_dgb_fin_swe_heb_geo_rus_mol_cze_ben_amh_anl_glc_est_ses_bat_svk_tag_jpn_knd_kor_ger_fre_yor_grk_ind_bul_mlt_mao_cnt_urd_ven_eng_wly_rom_pan_pol_krd_qcu_prs_lit_nor_akn_hau_spa_gam_arw_sun_por_xho_bos_ewe_mly_tha_owc_tml_bam_swa_aze_hin_mcd_tur_zul_vie_amr_tsn_bem_fbf	-0.91145916903129	-2.20888425294158	0.0296392091502253
248	heb_guj_ven_rom_wly_sid_chh_grk_aze_azi_swt_tag_xho_swe_arw_bsq_urd_amh_dyu_cnt_svk_lit_dgb_ben_ses_ger_fin_tsn_tsw_est_bul_mlt_geo_cze_afr_alb_prs_sod_tig_fre_hun_zul_sun_pan_jav_jpn_tml_kor_bos_glc_bem_ctl_mly_spa_amr_mao_mnd_ukr_igb_slo_anl_dut_pol_lat_por_qcu_mol_ita_rus_yor_aeg_krd_gam_hin_ind_eng_ewe_nor_swa_bat_tha_owc_knd_akn_fbf_tur_mcd_scr_uzb_moo_vie_hau_lda_cic_bam	0.658320507684875	1.60662241987169	0.111527408040668
249	amr_arw_swa_glc_mlt_heb_anl_rom_uzb_azi_dyu_ind_ven_bul_mcd_bsq_nor_sid_dgb_cnt_urd_lit_bam_ben_fbf_spa_hun_lda_tsw_fin_fre_sod_geo_swe_ger_eng_ita_hau_aeg_hin_est_swt_mao_lat_jav_jpn_tml_kor_cze_dut_moo_krd_sun_pol_chh_tag_mnd_bos_bem_rus_owc_ctl_pan_afr_mol_qcu_svk_ukr_alb_yor_amh_slo_tig_por_mly_scr_akn_guj_cic_bat_tha_wly_knd_xho_ses_tur_prs_grk_aze_igb_vie_gam_tsn_ewe_zul	-0.924646004077837	-2.23902470281395	0.0275387606449025
250	chh_dut_bam_pan_sod_wly_gam_lat_aze_tur_moo_tag_tsn_glc_prs_bsq_mol_heb_ven_cnt_pol_ctl_dgb_bul_ewe_ukr_est_swt_akn_fin_hin_amh_geo_guj_cze_urd_bos_aeg_hau_ita_hun_dyu_bat_svk_jav_jpn_tml_kor_scr_ger_lda_rom_mao_eng_amr_ind_mnd_por_ses_lit_owc_afr_grk_spa_alb_qcu_swe_nor_krd_bem_tig_ben_mlt_fre_sun_arw_tsw_slo_swa_mly_tha_sid_knd_cic_yor_uzb_rus_mcd_azi_zul_vie_anl_fbf_igb_xho	-0.573519643035067	-1.36847588188585	0.174460025212418
251	heb_mol_swa_bos_chh_gam_anl_nor_azi_aze_moo_sun_fbf_ben_swe_bsq_lit_aeg_bem_mnd_fre_scr_swt_afr_bam_ger_est_ven_ses_fin_ukr_amh_geo_rom_prs_svk_spa_owc_hau_slo_hun_ewe_bat_alb_tag_jpn_knd_kor_cze_grk_lda_ctl_ind_krd_tig_mao_cnt_arw_igb_hin_mlt_mcd_urd_glc_rus_qcu_ita_bul_lat_dyu_sid_eng_wly_por_jav_pol_cic_guj_tsw_mly_tha_sod_tml_yor_dgb_tur_dut_pan_uzb_zul_vie_amr_xho_tsn_akn	-1.07659619449754	-2.63793011602083	0.00977816299014748
252	heb_grk_zul_arw_amh_anl_mlt_bul_aze_tur_moo_mly_bam_guj_ger_bsq_mol_sid_igb_cnt_slo_hin_tsn_fre_yor_glc_hun_ven_bem_fin_krd_owc_geo_eng_cze_rus_nor_aeg_sod_pol_est_fbf_mao_mcd_ind_jpn_knd_kor_lit_urd_tsw_ita_tag_dut_hau_sun_mnd_svk_dgb_bos_wly_swe_rom_spa_prs_qcu_ctl_ukr_ben_ewe_gam_scr_amr_afr_jav_alb_xho_lat_dyu_bat_tha_chh_tml_cic_lda_azi_pan_por_uzb_akn_vie_tig_swt_swa_ses	-0.462978632796638	-1.10057923264008	0.273920372119994
253	anl_rom_dyu_dut_amr_sod_wly_grk_uzb_tur_swt_jav_fbf_ukr_pan_bsq_lit_tig_swa_cnt_eng_spa_tsn_arw_zul_nor_est_igb_moo_fin_fre_hau_geo_krd_swe_cze_guj_sid_heb_glc_hun_bem_bat_hin_mao_jpn_tml_kor_afr_mcd_dgb_svk_mly_ctl_aeg_sun_mnd_prs_ven_pol_mlt_mol_alb_ita_scr_qcu_lat_ben_slo_lda_owc_bos_chh_rus_tag_ger_ses_por_akn_ind_tha_amh_knd_xho_bam_aze_bul_urd_azi_cic_vie_gam_ewe_yor_tsw	0.572844313743812	1.35304939639567	0.179319918431187
254	tig_scr_akn_urd_gam_chh_wly_afr_uzb_azi_moo_ind_yor_glc_ctl_bsq_svk_owc_tsw_mnd_slo_pan_fbf_por_xho_dut_hun_ewe_cic_est_prs_hau_geo_lat_hin_swe_ita_sod_mlt_nor_fin_swa_sun_cze_tag_jpn_tml_kor_rus_krd_dyu_grk_bat_ukr_heb_mao_cnt_fre_lda_rom_amr_guj_mcd_eng_bos_qcu_pol_lit_alb_bam_anl_mol_amh_arw_mly_ger_ven_spa_igb_jav_tha_sid_knd_swt_zul_aze_ben_bul_tur_tsn_vie_aeg_ses_dgb_bem	0.120837881391771	0.284935265891841	0.776327294640681
255	tig_rom_igb_ger_aeg_anl_chh_krd_uzb_aze_swa_mly_zul_cze_rus_bsq_hin_sid_bem_cnt_scr_eng_yor_lit_xho_svk_fin_fbf_ven_est_nor_owc_geo_alb_mol_bul_swe_heb_amh_spa_hun_dgb_ind_pol_tag_jpn_knd_kor_slo_por_dyu_lat_sun_mcd_wly_bat_mnd_glc_moo_prs_gam_dut_ctl_grk_guj_qcu_urd_bos_fre_lda_mlt_ben_hau_ita_mao_pan_ewe_afr_tsw_jav_tha_amr_tml_swt_akn_tur_arw_ukr_azi_tsn_vie_sod_ses_cic_bam	-0.162784076101416	-0.383904633634698	0.701925445829864
256	hau_eng_dgb_rus_sod_sid_tig_por_azi_uzb_bam_tag_ven_ger_nor_bsq_arw_chh_swt_cnt_glc_hin_igb_grk_ses_lat_est_lda_swa_fin_ukr_mlt_geo_svk_pan_mol_bul_heb_amh_bos_hun_tsw_sun_guj_mly_jpn_knd_kor_slo_cze_akn_ctl_mao_alb_wly_jav_mnd_krd_moo_swe_owc_urd_pol_spa_ben_qcu_mcd_prs_lit_tsn_anl_dut_aeg_rom_bat_scr_cic_ita_dyu_ind_tha_amr_tml_fbf_ewe_aze_afr_fre_tur_bem_vie_gam_xho_yor_zul	0.131490040060972	0.309625849891607	0.757538185970439
257	sod_cze_bem_guj_tig_chh_amh_swe_uzb_aze_cic_bat_lda_mol_ctl_bsq_bul_sid_zul_mnd_ben_rom_ven_grk_bam_lit_fin_igb_yor_est_dut_aeg_geo_hin_pol_arw_scr_owc_mlt_ger_hun_moo_sun_svk_jav_jpn_tml_kor_bos_afr_tsn_spa_mao_slo_hau_ind_cnt_urd_swt_mcd_amr_alb_ita_eng_ukr_qcu_lat_nor_fre_akn_wly_por_anl_glc_mly_pan_tsw_prs_ses_tag_tha_heb_knd_dyu_dgb_tur_krd_rus_azi_swa_vie_gam_fbf_xho_ewe	-0.129852370240766	-0.306179169059219	0.760152611770637
258	owc_hin_swt_bos_wly_heb_gam_swe_tur_aze_zul_mly_dgb_lit_eng_bsq_cze_mlt_swa_cnt_mcd_guj_igb_rom_lda_urd_hun_bam_xho_fin_scr_amr_geo_afr_bul_prs_por_tig_anl_glc_est_bem_ind_lat_mao_jpn_knd_kor_grk_fre_akn_pan_tag_ita_amh_jav_mnd_ben_moo_alb_chh_svk_dut_rus_spa_qcu_ger_nor_arw_ewe_aeg_ukr_sod_slo_sun_pol_fbf_krd_dyu_bat_tha_sid_tml_cic_yor_uzb_ctl_mol_azi_ses_vie_hau_ven_tsn_tsw	-0.441043809086351	-1.04744644106407	0.29760835114814
259	chh_bos_bem_rom_hau_aeg_wly_fre_uzb_tur_cic_ind_fbf_lat_ben_bsq_por_sid_ewe_mnd_cze_swe_lda_mcd_bam_alb_fin_tsn_igb_est_ukr_sod_geo_urd_ita_ger_pol_owc_mlt_afr_hun_yor_sun_arw_jav_jpn_knd_kor_spa_krd_xho_nor_tag_ctl_heb_mly_cnt_mol_zul_slo_gam_bul_rus_lit_dut_qcu_pan_glc_eng_dgb_amr_scr_amh_hin_bat_svk_swa_grk_moo_mao_tha_tig_tml_akn_ses_azi_prs_guj_aze_dyu_vie_anl_ven_swt_tsw	-0.120521217140314	-0.284415138660292	0.776724580521436
260	aeg_guj_ewe_pol_anl_gam_amr_alb_tur_azi_swt_jav_yor_hin_cze_bsq_rom_chh_lda_mnd_rus_ctl_bam_bos_ses_arw_est_zul_cic_fin_glc_tig_geo_svk_ger_lat_urd_amh_owc_mol_hun_ven_tag_bul_bat_jpn_tml_kor_fre_grk_tsn_afr_mao_por_sid_ind_cnt_ukr_dgb_dut_heb_nor_eng_ben_swe_qcu_scr_prs_spa_igb_wly_slo_hau_mcd_sun_lit_fbf_pan_xho_mly_tha_mlt_knd_tsw_moo_uzb_ita_krd_aze_dyu_vie_sod_swa_akn_bem	0.351178698033856	0.827524764122134	0.410058098242433
261	amr_pol_ses_slo_chh_sod_tig_rom_aze_uzb_cic_mao_dgb_dut_ukr_bsq_grk_mlt_fbf_mnd_ger_arw_tsn_ctl_igb_svk_est_ven_xho_hun_por_gam_geo_lit_hin_pan_bos_amh_sid_ita_fin_bem_ind_lat_sun_jpn_tml_kor_prs_nor_bam_mol_mly_ben_aeg_tag_cnt_urd_akn_fre_heb_alb_krd_eng_scr_qcu_afr_guj_bul_zul_hau_cze_wly_glc_bat_mcd_moo_spa_lda_jav_tha_owc_knd_tsw_swt_azi_swe_rus_tur_yor_vie_anl_swa_ewe_dyu	-0.313200360219067	-0.74110994432534	0.460494031803225
262	mlt_por_akn_ben_tig_hau_owc_pan_tur_uzb_bem_tag_ewe_afr_rom_bsq_mcd_amh_lda_cnt_svk_scr_fbf_mol_dgb_rus_est_dyu_ses_fin_ger_anl_geo_cze_ukr_eng_ctl_amr_gam_slo_hun_moo_sun_dut_mly_jpn_tml_kor_prs_swe_xho_alb_mao_lit_aeg_ind_mnd_bos_swa_lat_heb_bul_fre_pol_urd_qcu_krd_spa_ita_tsw_wly_guj_sid_hin_jav_arw_swt_nor_bam_bat_tha_sod_knd_zul_yor_azi_glc_grk_aze_cic_vie_chh_tsn_ven_igb	0.186022673150584	0.438059902496184	0.662358657814874
263	anl_spa_tsn_ctl_tig_aeg_sid_grk_tur_uzb_lda_ind_ses_rom_nor_bsq_hin_mlt_xho_cnt_mol_pol_bem_swe_moo_svk_hun_cic_zul_fin_dut_heb_geo_scr_por_lit_ukr_hau_owc_afr_est_ewe_mly_guj_sun_jpn_knd_kor_mcd_eng_tsw_urd_jav_bul_sod_mao_mnd_bos_swt_krd_amh_arw_prs_ben_ita_qcu_alb_pan_ger_dyu_amr_rus_wly_cze_tag_lat_akn_glc_yor_bat_tha_chh_tml_fbf_swa_aze_fre_slo_azi_bam_vie_gam_dgb_ven_igb	-0.661333138242128	-1.58245518256638	0.116940714305035
264	amh_krd_swt_fre_sid_amr_hau_rom_aze_azi_tsw_tag_dgb_swe_mcd_bsq_bul_aeg_yor_cnt_pan_afr_moo_ger_ses_scr_hun_ewe_dyu_est_dut_sod_geo_bos_ukr_hin_slo_tig_wly_mol_fin_igb_jav_spa_mao_jpn_tml_kor_urd_glc_cic_grk_ind_rus_mlt_sun_mnd_nor_swa_svk_heb_lat_por_cze_arw_qcu_eng_ben_prs_bem_owc_lit_anl_ctl_mly_ita_fbf_guj_lda_bat_tha_chh_knd_bam_akn_uzb_alb_pol_tur_tsn_vie_gam_zul_ven_xho	0.241202341682876	0.567342298503863	0.571848622454957
265	sid_prs_dgb_fre_chh_wly_owc_scr_aze_uzb_zul_jav_ven_ctl_slo_bsq_rom_tig_lda_mnd_eng_ger_yor_mcd_swt_dut_est_xho_bem_fin_arw_aeg_geo_pol_ukr_pan_grk_anl_hau_ben_hun_cic_ind_krd_bat_jpn_knd_kor_por_bul_ewe_svk_tag_guj_heb_mly_cnt_mol_tsn_urd_sod_spa_glc_rus_swe_qcu_cze_nor_bos_akn_amh_hin_amr_lat_mao_lit_bam_ita_igb_sun_tha_gam_tml_dyu_moo_tur_alb_afr_azi_ses_vie_mlt_swa_tsw_fbf	0.456319195833603	1.08435559704089	0.281010266019083
266	amr_lat_bem_swe_wly_owc_chh_ctl_azi_aze_fbf_bat_swt_fre_prs_bsq_ita_gam_tsn_mnd_lit_mcd_ses_ger_bam_cze_est_yor_ven_hun_glc_amh_geo_guj_eng_rom_alb_sid_mlt_hin_fin_moo_jav_bos_tag_jpn_tml_kor_spa_pan_zul_arw_mly_rus_sod_ind_cnt_krd_dgb_dut_aeg_afr_nor_ukr_slo_qcu_grk_urd_pol_xho_hau_svk_tig_mol_sun_bul_tsw_scr_lda_mao_tha_anl_knd_igb_akn_uzb_por_ben_tur_ewe_vie_heb_cic_dyu_swa	-0.496295695726166	-1.18080355788971	0.240691879727872
267	tig_slo_zul_swe_anl_heb_mlt_bos_aze_tur_akn_ind_dyu_grk_guj_bsq_ctl_owc_cic_mnd_arw_ger_tsw_nor_yor_cze_fin_swt_moo_est_urd_sod_geo_svk_ita_ukr_krd_gam_wly_lit_hun_ewe_tag_dut_mly_jpn_tml_kor_afr_fre_ven_eng_bat_bul_sid_jav_cnt_pol_xho_spa_amh_alb_pan_glc_scr_qcu_hin_mol_lat_lda_chh_rus_aeg_ben_mao_prs_bam_rom_dgb_sun_tha_hau_knd_tsn_ses_uzb_por_mcd_azi_swa_vie_amr_bem_fbf_igb	-0.143733694409037	-0.338783287500855	0.735536716096123
268	hau_swe_bem_lit_heb_wly_chh_bos_tur_azi_lda_mao_swa_fre_alb_bsq_rom_anl_swt_mnd_arw_slo_ses_ger_moo_bul_est_xho_dgb_hun_krd_mlt_geo_hin_ukr_ita_urd_sod_gam_glc_fin_yor_tag_pol_sun_jpn_tml_kor_dut_cze_zul_lat_mly_mcd_sid_ind_cnt_ctl_dyu_afr_amr_eng_grk_rus_nor_qcu_spa_ben_guj_fbf_amh_scr_owc_prs_bat_mol_cic_svk_igb_jav_tha_tig_knd_ven_tsn_aze_por_pan_uzb_tsw_vie_aeg_bam_akn_ewe	-0.773889544624189	-1.86497068118722	0.0653388219428894
269	amr_grk_swa_nor_mlt_wly_tig_dut_tur_azi_lda_bat_swt_glc_bul_bsq_spa_gam_dyu_cnt_eng_mol_moo_pol_xho_ita_fin_ven_bem_est_cze_sid_geo_prs_ukr_lat_krd_amh_heb_fre_hun_tsw_mly_svk_jav_jpn_tml_kor_guj_ctl_dgb_pan_sun_lit_chh_tag_mnd_por_ses_urd_sod_ben_alb_slo_bos_qcu_rus_scr_hin_igb_hau_rom_aeg_arw_ind_afr_bam_ger_yor_mao_tha_anl_knd_tsn_akn_aze_mcd_swe_uzb_cic_vie_owc_zul_ewe_fbf	-0.142180197310183	-0.335058443057207	0.738335575425761
270	anl_swe_igb_fre_amh_sid_tig_lit_uzb_azi_yor_ind_bam_scr_svk_bsq_ukr_sod_swa_mnd_afr_mcd_bem_eng_lda_ctl_fin_ewe_ven_est_guj_heb_geo_arw_hin_pan_urd_gam_owc_slo_hun_akn_sun_dut_bat_jpn_knd_kor_por_nor_swt_mol_tag_krd_amr_mly_cnt_ben_tsn_bul_hau_bos_glc_lat_ita_qcu_grk_alb_pol_dyu_mlt_rus_wly_cze_mao_spa_ses_ger_dgb_jav_tha_aeg_tml_xho_fbf_aze_rom_prs_tur_zul_vie_chh_tsw_cic_moo	-0.414039280483779	-0.982498759523387	0.32840330334184
271	sod_glc_dyu_scr_anl_amr_owc_ger_azi_uzb_akn_sun_swa_krd_fre_bsq_dut_tig_swt_cnt_rom_afr_yor_bos_ven_swe_fin_igb_xho_est_pan_hau_geo_ben_arw_spa_cze_heb_aeg_ctl_hun_zul_bat_por_tag_jpn_tml_kor_eng_nor_ewe_pol_ind_ita_chh_mly_mnd_lat_lda_mol_mlt_lit_guj_slo_bul_qcu_urd_rus_hin_bem_sid_svk_gam_alb_mao_grk_cic_prs_tsw_jav_tha_wly_knd_dgb_moo_aze_mcd_ukr_tur_tsn_vie_amh_fbf_ses_bam	-0.172561525867897	-0.40731865760401	0.684709998137885
272	anl_nor_tsw_ger_aeg_gam_sid_hin_aze_tur_tsn_mly_igb_arw_grk_bsq_ben_owc_xho_mnd_mcd_ctl_fbf_lit_swt_scr_est_swa_moo_hun_alb_amr_geo_pan_bos_lat_urd_hau_mlt_mol_fin_zul_ind_krd_jav_jpn_tml_kor_eng_dut_yor_ukr_tag_glc_sod_bat_cnt_guj_cic_por_tig_rus_svk_slo_swe_qcu_pol_ita_fre_dgb_amh_bul_heb_prs_mao_cze_lda_rom_ewe_sun_tha_chh_knd_ven_akn_azi_spa_afr_uzb_bam_vie_wly_ses_bem_dyu	0.293537238819208	0.690935574963766	0.491327039338685
273	sid_glc_yor_dut_tig_owc_amh_pol_tur_aze_igb_mao_xho_lit_slo_bsq_afr_chh_dgb_cnt_bos_bul_cic_ben_swa_arw_fin_moo_dyu_hun_hin_amr_geo_alb_guj_rom_fre_wly_sod_svk_est_ewe_bat_scr_tag_jpn_tml_kor_mcd_prs_bem_cze_jav_por_heb_ind_mnd_ctl_tsn_spa_anl_ita_lat_pan_ger_qcu_eng_grk_swe_akn_hau_ukr_gam_nor_mly_krd_ven_urd_bam_sun_tha_mlt_knd_fbf_ses_uzb_mol_rus_azi_lda_vie_aeg_tsw_zul_swt	0.0984043137367541	0.231925513670525	0.817105437981756
274	chh_slo_ewe_ukr_tig_heb_owc_hin_tur_uzb_tsw_ind_cic_lit_cze_bsq_pol_wly_swa_cnt_rus_bos_ses_guj_dyu_pan_hun_xho_igb_fin_dut_anl_geo_afr_lat_grk_krd_amh_amr_swe_est_tsn_tag_ita_sun_jpn_tml_kor_fre_urd_dgb_spa_mao_mcd_sod_jav_mnd_mol_lda_por_aeg_ctl_ger_glc_ben_qcu_nor_rom_svk_bam_gam_alb_sid_prs_mly_bul_swt_arw_yor_bat_tha_hau_knd_fbf_akn_aze_scr_eng_azi_moo_vie_mlt_ven_zul_bem	-0.272662971016231	-0.644485135037839	0.520847401623456
275	sid_arw_dgb_dut_tig_heb_owc_swe_aze_tur_dyu_bat_tsw_urd_bos_bsq_scr_amh_ses_cnt_slo_rom_yor_pol_akn_ukr_fin_tsn_lda_hun_bul_anl_geo_lat_rus_mol_svk_wly_sod_ben_est_moo_tag_eng_mao_jpn_knd_kor_pan_ita_fbf_por_sun_nor_mlt_ind_mnd_krd_bem_hin_gam_lit_cze_afr_alb_qcu_glc_guj_ctl_xho_chh_prs_amr_grk_jav_fre_ewe_spa_ven_mly_tha_hau_tml_cic_swt_uzb_mcd_ger_azi_igb_vie_aeg_bam_swa_zul	-0.783446916680994	-1.88720677592396	0.062251376096278
276	owc_fre_yor_lat_tig_sod_heb_nor_aze_tur_bem_ind_cic_bul_ukr_bsq_pan_wly_xho_cnt_slo_grk_ses_por_ven_ctl_fin_akn_swt_hun_urd_gam_geo_ger_pol_glc_svk_aeg_amh_rom_est_lda_sun_lit_mly_jpn_knd_kor_mol_hin_ewe_eng_mao_prs_sid_jav_mnd_swe_dgb_alb_mlt_rus_bos_dut_mcd_qcu_afr_arw_ben_swa_anl_krd_hau_cze_bat_guj_tsn_scr_tsw_tag_tha_chh_tml_bam_fbf_azi_spa_ita_uzb_igb_vie_amr_zul_moo_dyu	-0.544951666658355	-1.3051572949816	0.19505926435453
277	chh_afr_swa_dut_hau_anl_mlt_scr_tur_uzb_xho_tag_moo_ita_nor_bsq_fre_sid_yor_mnd_grk_pol_tsw_por_igb_guj_hun_bam_ses_fin_alb_wly_geo_swe_rom_arw_urd_tig_heb_bul_est_akn_sun_glc_ind_jpn_knd_kor_mcd_slo_zul_cze_mao_lit_aeg_mly_cnt_pan_fbf_svk_sod_hin_ctl_krd_ger_qcu_mol_eng_prs_cic_amh_bos_amr_ben_jav_rus_lda_lat_swt_bat_tha_owc_tml_tsn_bem_azi_spa_ukr_aze_dgb_vie_gam_ven_ewe_dyu	0.366457499223826	0.861609029186214	0.391118835744594
278	amr_ctl_bem_rom_aeg_amh_chh_arw_azi_tur_tsw_ind_moo_alb_ukr_bsq_spa_owc_dgb_mnd_nor_ger_cic_cze_yor_ben_fin_swa_ven_est_mcd_tig_geo_ita_svk_pan_afr_gam_anl_fre_hun_bam_tag_rus_bat_jpn_knd_kor_guj_prs_tsn_eng_sun_hin_heb_mly_cnt_dut_igb_scr_hau_mol_bul_por_lit_qcu_urd_pol_lat_swt_mlt_bos_sid_slo_mao_swe_xho_krd_zul_jav_tha_wly_tml_fbf_ewe_uzb_grk_glc_aze_akn_vie_sod_dyu_lda_ses	0.400548620992649	0.942723483808444	0.348264902821087
279	hau_ger_ven_glc_chh_mlt_anl_mol_tur_uzb_ses_jav_dyu_guj_swe_bsq_alb_heb_cic_mnd_ukr_lat_xho_lit_dgb_prs_hun_bam_ewe_fin_nor_wly_geo_ita_rom_svk_bos_sid_aeg_bul_est_swt_mao_dut_tag_jpn_tml_kor_eng_afr_yor_pan_ind_urd_owc_bat_cnt_rus_swa_ctl_gam_arw_pol_cze_mcd_qcu_slo_krd_ben_zul_amr_grk_tig_por_mly_fre_tsw_scr_igb_sun_tha_amh_knd_fbf_bem_azi_spa_hin_aze_lda_vie_sod_akn_moo_tsn	-0.833634055088833	-2.01232717577812	0.0470779695444767
280	chh_pol_igb_alb_sod_amr_owc_ukr_azi_uzb_swt_tag_moo_bul_spa_bsq_svk_aeg_akn_cnt_dut_ita_xho_lat_swa_krd_fin_dgb_lda_hun_hin_hau_geo_glc_rom_ben_scr_sid_mlt_ctl_est_ven_mly_pan_ind_jpn_tml_kor_eng_por_ewe_ger_sun_mol_wly_mao_mnd_afr_fbf_urd_gam_fre_arw_guj_slo_qcu_mcd_swe_cze_dyu_anl_nor_tig_grk_bat_lit_bam_rus_bem_jav_tha_heb_knd_yor_tsn_aze_bos_prs_tur_cic_vie_amh_tsw_zul_ses	0.0112590237959787	0.0265005206996082	0.978914900419806
281	chh_hin_lda_bul_gam_amh_wly_cze_tur_aze_fbf_sun_swt_eng_urd_bsq_glc_aeg_zul_cnt_svk_rus_swa_mol_bam_scr_est_xho_dgb_fin_pol_mlt_geo_slo_lat_ita_por_hau_owc_ukr_hun_cic_jav_pan_mly_jpn_knd_kor_fre_afr_bem_alb_tag_prs_sid_mao_mnd_swe_igb_dut_tig_arw_ben_guj_nor_qcu_rom_ger_grk_yor_anl_ctl_sod_spa_ind_mcd_tsw_lit_tsn_bat_tha_heb_tml_dyu_akn_azi_krd_bos_uzb_ven_vie_amr_ses_moo_ewe	-0.310853319806323	-0.736538959929604	0.463256679809175
282	hau_krd_fbf_urd_heb_mlt_sod_mol_uzb_azi_akn_jav_bam_glc_ita_bsq_arw_aeg_igb_mnd_rom_slo_dgb_grk_ewe_fre_fin_tsw_ven_hun_ger_tig_geo_prs_cze_nor_rus_owc_anl_guj_est_dyu_mao_hin_mly_jpn_knd_kor_lat_bos_tsn_scr_tag_dut_amh_ind_cnt_spa_yor_por_chh_pol_ben_pan_eng_qcu_mcd_lit_svk_bem_gam_swe_wly_bul_sun_afr_ses_ctl_cic_bat_tha_amr_tml_swt_lda_aze_alb_ukr_tur_zul_vie_sid_xho_swa_moo	-0.98426942344658	-2.39290422126455	0.0187253063635763
283	chh_nor_swt_grk_aeg_amr_anl_lat_tur_aze_yor_bat_dgb_mcd_arw_bsq_rom_sod_tsw_cnt_alb_por_ven_slo_zul_spa_hun_lda_cic_fin_urd_mlt_geo_guj_pol_svk_swe_sid_hau_cze_est_ewe_ind_glc_tag_jpn_knd_kor_hin_eng_igb_pan_mly_prs_gam_sun_mnd_scr_swa_bul_owc_ukr_ger_bos_fre_qcu_mol_afr_dut_dyu_heb_rus_tig_krd_jav_ctl_akn_lit_xho_mao_tha_wly_tml_ses_tsn_uzb_ita_ben_azi_fbf_vie_amh_bem_bam_moo	-0.278916470762643	-0.659254870942798	0.511361251265389
284	mlt_scr_bem_glc_hau_gam_anl_rom_uzb_tur_swt_mly_lda_bos_prs_bsq_eng_tig_tsw_cnt_mol_swe_yor_urd_xho_ita_hun_ewe_bam_est_grk_aeg_geo_afr_hin_lit_por_heb_owc_cze_fin_dgb_jav_alb_bat_jpn_tml_kor_mcd_rus_swa_spa_mao_pol_wly_sun_mnd_ukr_ven_svk_sid_ctl_ger_guj_fre_qcu_pan_lat_krd_ses_amr_ben_amh_dut_tag_arw_igb_bul_tsn_ind_tha_sod_knd_fbf_akn_aze_slo_nor_azi_dyu_vie_chh_moo_zul_cic	0.182995259470678	0.43098492698538	0.66747663650815
285	amh_grk_igb_slo_tig_wly_mlt_lat_aze_azi_yor_ind_bem_lit_por_bsq_fre_chh_ewe_mnd_alb_prs_swa_ctl_cic_ger_est_akn_zul_fin_svk_aeg_geo_arw_mol_eng_urd_owc_heb_scr_hun_moo_sun_ben_mly_jpn_tml_kor_hin_spa_swt_pan_jav_bos_amr_tag_cnt_afr_tsw_cze_hau_bul_ita_ukr_swe_qcu_dut_guj_rom_ven_gam_rus_sid_krd_mao_glc_bam_mcd_tsn_bat_tha_anl_knd_fbf_lda_tur_nor_pol_uzb_ses_vie_sod_dyu_dgb_xho	-0.482357732909395	-1.14782866626472	0.253983383050393
286	tig_mol_cic_nor_sid_amh_aeg_ben_aze_azi_fbf_jav_igb_pol_glc_bsq_spa_hau_tsn_mnd_swe_urd_zul_ita_dgb_fre_fin_bam_swt_est_ctl_anl_geo_por_dut_cze_lit_chh_mlt_rus_hun_dyu_mao_arw_bat_jpn_tml_kor_scr_eng_moo_bos_mly_ukr_amr_sun_cnt_hin_ewe_slo_sod_krd_rom_pan_afr_qcu_ger_lat_guj_ven_gam_grk_heb_alb_tag_mcd_lda_bul_swa_ind_tha_wly_knd_bem_tsw_uzb_prs_svk_tur_akn_vie_owc_ses_xho_yor	-0.319309491730042	-0.756019971270226	0.451547974991586
287	anl_grk_zul_bul_amr_sod_wly_spa_uzb_azi_fbf_jav_dgb_ctl_fre_bsq_bos_amh_yor_cnt_rus_lit_dyu_prs_tsw_krd_hun_cic_swt_est_glc_heb_geo_hin_svk_mol_afr_aeg_hau_nor_fin_moo_tag_alb_mao_jpn_tml_kor_scr_eng_bem_guj_bat_slo_sid_ind_mnd_mcd_akn_por_gam_ita_pol_lat_ukr_qcu_rom_urd_cze_ses_tig_dut_owc_swe_mly_ger_lda_pan_bam_sun_tha_chh_knd_xho_swa_tur_arw_ben_aze_ven_vie_mlt_tsn_igb_ewe	-0.498361665904409	-1.18517484142748	0.238967977557071
288	aeg_ita_tsn_swe_anl_amh_chh_ger_tur_azi_akn_bat_swa_rus_ctl_bsq_pol_mlt_cic_mnd_prs_fre_xho_mol_ses_hin_fin_bam_zul_hun_glc_heb_geo_spa_nor_bos_por_sod_owc_slo_est_ven_mao_arw_mly_jpn_tml_kor_eng_dut_tsw_scr_tag_rom_sid_sun_cnt_pan_swt_lit_hau_lat_urd_ukr_alb_qcu_krd_ben_afr_lda_wly_guj_gam_mcd_jav_cze_moo_bul_ewe_ind_tha_tig_knd_bem_fbf_aze_svk_grk_uzb_yor_vie_amr_dyu_dgb_igb	-0.207991668945557	-0.491306364166707	0.62436726546135
289	tig_ger_swt_swe_sid_hau_sod_rom_aze_azi_tsw_tag_zul_krd_rus_bsq_slo_aeg_ses_mnd_fre_guj_dgb_grk_xho_bul_hun_bem_moo_est_urd_anl_geo_lit_dut_cze_alb_wly_amh_spa_fin_ewe_jav_bos_sun_jpn_knd_kor_pan_svk_lda_pol_mao_ben_heb_bat_cnt_ctl_ven_ukr_chh_arw_glc_hin_nor_qcu_mcd_prs_lat_swa_amr_eng_gam_afr_mly_mol_fbf_por_akn_ind_tha_mlt_tml_dyu_tsn_tur_ita_scr_uzb_yor_vie_owc_bam_igb_cic	0.0229057293753161	0.0539061030402354	0.957125604381983
290	amh_urd_ven_mol_sod_hau_tig_dut_azi_aze_tsw_mao_bam_swe_ben_bsq_prs_heb_xho_mnd_eng_guj_swa_rom_bem_nor_hun_yor_zul_fin_spa_aeg_geo_ger_fre_scr_slo_sid_anl_hin_est_akn_sun_lit_bat_jpn_knd_kor_glc_mcd_lda_ukr_mly_svk_wly_tag_cnt_cze_ses_ita_amr_pan_grk_rus_ctl_qcu_krd_bul_lat_dgb_mlt_por_gam_alb_jav_bos_igb_pol_cic_ind_tha_owc_tml_tsn_moo_uzb_afr_arw_tur_fbf_vie_chh_ewe_swt_dyu	-0.453117975061578	-1.07590191142299	0.28475436034723
291	mlt_por_bem_ben_sod_tig_anl_pol_uzb_tur_lda_tag_ven_prs_afr_bsq_slo_gam_moo_mnd_ukr_lit_dgb_rom_xho_glc_est_igb_akn_fin_ita_heb_geo_nor_urd_grk_lat_aeg_amh_ger_hun_fbf_ind_hin_mao_jpn_knd_kor_spa_svk_swt_swe_mly_arw_sid_bat_cnt_bul_ses_bos_amr_ctl_rus_scr_pan_qcu_alb_fre_guj_tsw_hau_dut_wly_eng_jav_mol_ewe_cze_zul_sun_tha_owc_tml_bam_cic_aze_mcd_krd_azi_tsn_vie_chh_dyu_swa_yor	-0.308979127777142	-0.732812827803989	0.46551563703801
292	owc_nor_tsn_ita_sid_tig_amh_ukr_tur_uzb_ewe_jav_lda_ctl_grk_bsq_pol_aeg_swt_cnt_bos_fre_bem_prs_igb_svk_fin_dgb_dyu_hun_pan_amr_geo_slo_spa_alb_krd_hau_anl_rus_est_xho_tag_bul_mao_jpn_tml_kor_cze_hin_moo_urd_ind_ger_gam_sun_mnd_glc_ses_ben_chh_guj_rom_por_scr_qcu_swe_lat_afr_tsw_wly_dut_heb_mol_mly_lit_fbf_mcd_akn_bat_tha_mlt_knd_swa_cic_aze_arw_eng_azi_ven_vie_sod_zul_yor_bam	-0.871376509226407	-2.10870174402503	0.0376582394611107
293	amh_bul_moo_swe_tig_aeg_chh_nor_aze_azi_dgb_ind_akn_pan_rom_bsq_por_mlt_ven_mnd_dut_alb_ses_grk_tsw_ita_fin_xho_igb_hun_krd_gam_geo_rus_lat_urd_cze_heb_amr_svk_est_bam_tag_afr_mly_jpn_knd_kor_ctl_prs_cic_mcd_jav_fre_wly_mao_cnt_bos_swa_ger_hau_scr_lit_hin_pol_qcu_glc_ben_arw_bem_sid_mol_anl_eng_sun_ukr_dyu_slo_zul_bat_tha_owc_tml_yor_lda_uzb_spa_guj_tur_ewe_vie_sod_swt_tsn_fbf	-0.224407959463151	-0.52981553313328	0.597502437969386
294	heb_scr_ses_urd_gam_sod_anl_ita_aze_azi_dyu_ind_tsw_hin_ben_bsq_slo_tig_cic_cnt_bul_rus_xho_afr_dgb_swe_est_ven_bem_fin_lat_aeg_geo_cze_mcd_ukr_pol_hau_amh_ctl_hun_zul_jav_eng_tag_jpn_knd_kor_glc_ger_igb_spa_mly_fre_wly_mao_mnd_rom_fbf_arw_sid_grk_alb_mol_pan_qcu_krd_prs_por_yor_amr_nor_owc_dut_bat_lit_swt_bos_bam_sun_tha_mlt_tml_ewe_lda_tur_guj_svk_uzb_moo_vie_chh_akn_tsn_swa	-0.604758784378193	-1.4455998596759	0.151650934529302
295	owc_arw_xho_spa_hau_chh_gam_eng_azi_uzb_akn_mao_ven_glc_nor_bsq_krd_heb_bam_cnt_pan_mol_fbf_ctl_igb_cze_fin_dgb_zul_est_slo_aeg_geo_fre_bul_rus_rom_mlt_sod_scr_hun_bem_sun_guj_mly_jpn_tml_kor_hin_prs_cic_dut_jav_lit_tig_ind_mnd_ben_moo_lat_wly_mcd_ukr_ita_bos_qcu_alb_pol_urd_swt_anl_swe_sid_grk_tag_svk_ewe_ger_tsn_bat_tha_amh_knd_ses_dyu_aze_por_afr_tur_swa_vie_amr_yor_lda_tsw	-0.628165278991554	-1.5036784941143	0.136052603682942
296	owc_lit_swa_ger_sid_hau_amh_spa_tur_aze_bem_jav_xho_por_urd_bsq_afr_wly_akn_cnt_glc_prs_fbf_ita_bam_alb_hun_moo_tsw_est_hin_chh_geo_grk_nor_svk_bul_tig_heb_scr_fin_lda_sun_eng_mly_jpn_tml_kor_slo_ben_ses_cze_bat_bos_aeg_tag_mnd_rus_dgb_krd_amr_pan_fre_arw_lat_qcu_mol_pol_ukr_igb_sod_dut_anl_mcd_ind_guj_dyu_swe_ven_mao_tha_mlt_knd_yor_cic_azi_ctl_rom_uzb_ewe_vie_gam_swt_zul_tsn	0.243470173495768	0.5727074938413	0.568224806549078
297	anl_pol_dgb_prs_heb_tig_hau_slo_tur_aze_igb_tag_xho_afr_lat_bsq_ukr_sid_dyu_cnt_svk_grk_ven_rom_lda_spa_hun_yor_fbf_est_ger_gam_geo_fre_ben_glc_por_amh_owc_eng_fin_tsw_mao_rus_jav_jpn_tml_kor_mol_swe_ses_krd_bat_dut_amr_ind_mnd_hin_moo_lit_wly_urd_bos_cze_bul_qcu_pan_ita_scr_ewe_aeg_nor_mlt_ctl_mly_alb_swa_arw_bem_sun_tha_chh_knd_zul_akn_uzb_guj_mcd_azi_tsn_vie_sod_cic_bam_swt	0.255224499752809	0.600450923778764	0.549666227965653
298	mlt_ctl_zul_ita_heb_hau_sod_swe_tur_aze_tsn_ind_fbf_cze_alb_bsq_glc_amr_swa_cnt_lat_lit_moo_afr_dgb_svk_hun_igb_ses_est_bos_aeg_geo_grk_pan_prs_mol_owc_anl_rus_fin_xho_jav_fre_bat_jpn_knd_kor_arw_ger_bem_mcd_sun_bul_chh_tag_mnd_ben_lda_nor_tig_pol_scr_hin_urd_qcu_por_krd_rom_akn_amh_ukr_sid_guj_mao_dut_ewe_spa_dyu_mly_tha_gam_tml_tsw_yor_uzb_slo_eng_azi_cic_vie_wly_ven_bam_swt	-1.04382069934195	-2.55266668920821	0.0123188966751038
299	hau_alb_ewe_ger_aeg_sid_gam_spa_uzb_tur_tsn_mly_fbf_bos_krd_bsq_guj_sod_dyu_mnd_slo_ctl_tsw_ben_igb_svk_fin_yor_xho_est_bul_owc_geo_hin_glc_ita_rom_chh_tig_grk_hun_bam_bat_fre_sun_jpn_knd_kor_swe_lit_akn_lat_jav_afr_anl_tag_cnt_cze_cic_rus_amr_nor_pan_scr_ukr_qcu_prs_urd_dut_swt_amh_mol_wly_mcd_ind_por_zul_arw_dgb_mao_tha_heb_tml_moo_swa_aze_eng_pol_azi_lda_vie_mlt_ven_ses_bem	0.594844652211914	1.40482345521775	0.163405141693146
300	heb_bos_moo_scr_owc_chh_wly_pan_tur_azi_bam_bat_igb_lit_fre_bsq_alb_amr_bem_cnt_hin_slo_ses_bul_tsw_prs_fin_swa_ven_hun_swe_mlt_geo_spa_dut_rus_afr_sod_hau_ctl_est_xho_jav_ita_mly_jpn_knd_kor_krd_ben_tsn_glc_ind_lat_tig_sun_mnd_arw_zul_por_aeg_eng_ukr_urd_guj_qcu_svk_grk_mol_lda_sid_nor_anl_mcd_tag_ger_yor_cze_dgb_mao_tha_amh_tml_dyu_ewe_aze_pol_rom_uzb_cic_vie_gam_fbf_akn_swt	-0.12872250453165	-0.303426353953345	0.762242720082654
301	wly_mol_cic_rus_owc_sid_heb_guj_uzb_tur_ven_sun_dgb_scr_cze_bsq_prs_gam_zul_cnt_fre_ger_swt_mcd_bem_slo_est_akn_moo_hun_lat_tig_geo_spa_ctl_grk_ita_amh_hau_glc_fin_ewe_mly_eng_jav_jpn_tml_kor_bos_rom_bam_alb_mao_swe_anl_ind_mnd_bul_dyu_hin_sod_dut_ben_arw_urd_qcu_krd_pol_afr_swa_amr_lit_chh_ukr_bat_pan_fbf_svk_tsw_tag_tha_aeg_knd_tsn_yor_azi_por_nor_aze_xho_vie_mlt_igb_lda_ses	-0.415929592173269	-0.987428678240101	0.325994596469572
302	gam_slo_xho_ukr_amh_heb_owc_ben_uzb_azi_ven_jav_cic_ctl_rus_bsq_dut_mlt_bam_mnd_ita_hin_igb_lat_dgb_krd_est_swa_akn_fin_svk_aeg_geo_por_urd_afr_alb_chh_tig_spa_hun_dyu_bat_bos_tag_jpn_knd_kor_eng_fre_tsn_ger_ind_lit_anl_mly_cnt_glc_bem_nor_amr_mol_grk_arw_guj_qcu_mcd_swe_scr_swt_sod_rom_wly_prs_mao_pan_fbf_cze_zul_sun_tha_hau_tml_yor_ewe_tur_bul_pol_aze_tsw_vie_sid_lda_ses_moo	0.221863266942442	0.522489808887342	0.602571785280112
303	gam_ben_tsn_mcd_amh_hau_chh_ukr_uzb_tur_lda_mao_yor_nor_svk_bsq_ita_owc_swt_cnt_alb_rus_cic_spa_xho_prs_est_ven_akn_hun_lit_heb_geo_swe_eng_arw_krd_mlt_aeg_slo_fin_swa_mly_scr_tag_jpn_tml_kor_dut_bul_bem_afr_ind_hin_wly_bat_mnd_grk_ses_urd_sod_por_lat_cze_guj_qcu_bos_rom_mol_moo_amr_pan_sid_glc_sun_ctl_ewe_ger_tsw_jav_tha_anl_knd_bam_dgb_aze_fre_pol_azi_igb_vie_tig_zul_fbf_dyu	-0.722975194558307	-1.73573728167622	0.08592236518182
304	aeg_ben_swt_slo_chh_sid_mlt_mol_tur_aze_igb_jav_ven_mcd_arw_bsq_cze_tig_bam_mnd_krd_pan_ewe_ita_swa_pol_hun_moo_xho_fin_rom_owc_geo_hin_svk_ukr_guj_sod_hau_alb_est_cic_bat_rus_ind_jpn_tml_kor_swe_scr_ses_spa_mly_grk_amr_mao_cnt_fre_tsw_lat_wly_ctl_dut_lit_por_qcu_urd_ger_prs_dyu_anl_bos_heb_bul_tag_eng_fbf_afr_akn_sun_tha_amh_knd_lda_yor_uzb_nor_glc_azi_tsn_vie_gam_zul_dgb_bem	0.140320894196904	0.33073043064127	0.741592086593285
305	hau_scr_cic_afr_tig_mlt_amr_urd_azi_aze_ses_bat_moo_ukr_ger_bsq_prs_sod_fbf_mnd_lat_lit_ven_ben_dyu_rom_fin_swt_tsw_hun_fre_amh_geo_krd_mol_ita_guj_wly_gam_pan_est_ewe_sun_ctl_jav_jpn_tml_kor_rus_bul_yor_dut_tag_spa_chh_ind_cnt_glc_lda_bos_aeg_grk_cze_pol_slo_qcu_mcd_svk_nor_tsn_anl_swe_sid_hin_mao_por_akn_alb_zul_mly_tha_owc_knd_igb_bem_uzb_eng_arw_tur_bam_vie_heb_dgb_xho_swa	-0.291564556765049	-0.690023773586521	0.491897596782565
306	gam_bul_dyu_swe_hau_chh_wly_mcd_uzb_azi_cic_ind_moo_nor_ger_bsq_grk_mlt_swa_cnt_lit_eng_ewe_mol_bam_svk_est_igb_ses_fin_krd_tig_geo_alb_prs_arw_dut_owc_heb_pan_hun_swt_sun_pol_tag_jpn_tml_kor_rom_rus_xho_urd_bat_ctl_sod_jav_mnd_por_lda_ben_aeg_cze_slo_ukr_hin_qcu_guj_glc_lat_fbf_amr_scr_anl_fre_mly_afr_tsn_spa_tsw_mao_tha_amh_knd_dgb_ven_tur_ita_bos_aze_zul_vie_sid_bem_yor_akn	0.167896538535529	0.395471889315604	0.693400371130423
307	chh_grk_tsn_cze_amr_owc_sod_ger_azi_uzb_dgb_mly_dyu_ctl_hin_bsq_swe_sid_yor_cnt_slo_lat_lda_pol_zul_scr_hun_swt_cic_est_svk_wly_geo_fre_por_bul_eng_heb_tig_prs_fin_bem_ind_alb_mao_jpn_tml_kor_dut_urd_swa_spa_tag_ita_amh_jav_mnd_rom_ewe_ukr_hau_pan_arw_bos_lit_qcu_krd_afr_glc_igb_aeg_mcd_mlt_mol_sun_ben_ses_guj_fbf_bat_tha_gam_knd_bam_akn_tur_nor_rus_aze_moo_vie_anl_ven_tsw_xho	0.65535713908472	1.55538322636846	0.123251458365039
308	amh_fre_lda_nor_aeg_hau_heb_pan_azi_aze_dyu_tag_ven_mol_arw_bsq_hin_wly_ses_cnt_ctl_rom_bem_spa_ewe_mcd_hun_swt_bam_fin_scr_amr_geo_glc_urd_rus_prs_owc_sid_cze_est_dgb_jav_swe_sun_jpn_knd_kor_ita_bos_cic_ukr_bat_lit_sod_ind_mnd_ger_xho_bul_gam_eng_afr_por_grk_qcu_lat_pol_alb_yor_anl_krd_mlt_ben_mly_svk_zul_dut_tsn_mao_tha_tig_tml_igb_swa_tur_guj_slo_uzb_akn_vie_chh_tsw_moo_fbf	-0.0771543556572926	-0.181775436052628	0.856154574793
309	sod_pol_bam_ben_mlt_tig_chh_ger_tur_azi_ewe_bat_tsn_bul_arw_bsq_mcd_wly_ven_mnd_spa_ita_xho_grk_yor_rus_fin_fbf_moo_hun_por_amh_geo_prs_krd_dut_hin_gam_aeg_glc_est_swa_sun_ctl_mao_jpn_knd_kor_svk_afr_akn_urd_tag_scr_heb_mly_cnt_eng_zul_nor_anl_rom_alb_lit_swe_qcu_lat_guj_fre_igb_amr_slo_sid_cze_jav_pan_ses_bos_cic_ind_tha_owc_tml_lda_dyu_aze_mol_ukr_uzb_bem_vie_hau_swt_tsw_dgb	0.286238833798741	0.674008316497696	0.501977880677781
310	tig_ukr_xho_nor_mlt_sid_owc_mcd_azi_aze_dgb_mao_zul_pol_swe_bsq_bos_heb_tsn_cnt_afr_krd_ven_scr_cic_bul_fin_lda_ses_est_lat_sod_geo_ita_arw_ctl_dut_aeg_hau_guj_hun_bem_mly_rom_bat_jpn_tml_kor_slo_urd_swa_pan_ind_prs_gam_jav_mnd_grk_tsw_spa_anl_lit_fre_ben_ger_qcu_svk_rus_hin_bam_amr_por_amh_mol_tag_cze_akn_eng_fbf_sun_tha_wly_knd_dyu_igb_uzb_alb_glc_tur_swt_vie_chh_ewe_yor_moo	-0.287532562182107	-0.679972815183854	0.498210833574618
311	wly_bos_xho_prs_owc_heb_mlt_slo_uzb_tur_lda_mao_bam_lat_ctl_bsq_por_chh_swa_cnt_spa_afr_dyu_ita_igb_ukr_hun_ven_moo_fin_hin_anl_geo_nor_mol_swe_ben_hau_aeg_pan_est_bem_tag_rus_sun_jpn_knd_kor_krd_alb_cic_pol_mly_mcd_gam_jav_mnd_fre_swt_bul_sid_eng_grk_guj_scr_qcu_dut_arw_ger_tsw_tig_cze_amh_glc_ind_urd_ses_rom_zul_bat_tha_sod_tml_akn_ewe_azi_lit_svk_aze_dgb_vie_amr_yor_tsn_fbf	-1.1492084039454	-2.83208203853279	0.00566925322657719
312	sod_spa_dyu_svk_tig_wly_gam_ctl_azi_uzb_bem_mao_zul_krd_swe_bsq_dut_chh_tsw_mnd_glc_mol_ewe_ita_yor_rom_fin_dgb_igb_hun_afr_heb_geo_lit_pol_urd_ben_anl_amr_cze_est_tsn_mly_prs_jav_jpn_knd_kor_ger_mcd_swt_nor_tag_por_aeg_ind_cnt_guj_ven_rus_mlt_grk_ukr_arw_scr_qcu_eng_hin_bul_cic_sid_slo_owc_fre_sun_alb_fbf_pan_xho_bat_tha_amh_tml_akn_swa_tur_lat_bos_aze_ses_vie_hau_moo_lda_bam	-0.171218677864337	-0.404438197165052	0.686819158024737
313	owc_hin_tsw_ita_sod_chh_aeg_ger_azi_tur_xho_mao_ewe_grk_swe_bsq_bos_tig_cic_cnt_ctl_eng_akn_prs_ses_afr_fin_tsn_zul_est_pan_amr_geo_urd_alb_mcd_rom_heb_mlt_slo_hun_ven_ind_scr_mly_jpn_tml_kor_nor_cze_bem_lit_tag_mol_hau_sun_mnd_fre_igb_lat_sid_pol_spa_dut_krd_qcu_ben_bul_ukr_swa_anl_svk_wly_arw_bat_rus_yor_guj_bam_jav_tha_amh_knd_swt_moo_aze_glc_por_uzb_fbf_vie_gam_dgb_lda_dyu	0.161015974246276	0.379210352941192	0.705396111396123
314	hau_afr_igb_ukr_amh_aeg_sod_pan_aze_tur_zul_ind_ewe_dut_swe_bsq_prs_tig_lda_cnt_pol_guj_tsw_scr_swa_lat_fin_tsn_fbf_est_glc_sid_geo_mcd_bul_ita_ger_mlt_heb_bos_hun_xho_tag_krd_sun_jpn_tml_kor_fre_urd_ven_rus_bat_cze_gam_jav_mnd_ctl_bem_alb_amr_slo_svk_ben_mol_qcu_lit_rom_spa_swt_anl_nor_owc_grk_mly_por_dgb_hin_akn_mao_tha_wly_knd_bam_dyu_uzb_eng_arw_azi_yor_vie_chh_ses_cic_moo	-0.449123757600247	-1.06513817487639	0.289570995436299
315	chh_guj_ven_lit_tig_anl_heb_ukr_aze_tur_tsw_mly_ses_spa_lat_bsq_rom_owc_bem_cnt_prs_ben_bam_krd_dgb_pol_hun_tsn_swt_fin_hin_aeg_geo_urd_eng_arw_glc_amr_sod_cze_est_yor_bat_scr_ind_jpn_tml_kor_afr_mol_igb_grk_mao_nor_sid_sun_mnd_rus_dyu_ctl_mlt_svk_fre_dut_bul_qcu_por_mcd_ita_ewe_amh_bos_hau_ger_tag_swe_cic_alb_xho_jav_tha_gam_knd_zul_akn_uzb_slo_pan_azi_moo_vie_wly_lda_swa_fbf	-0.476642132447631	-1.1334278253203	0.259948063235642
316	owc_svk_xho_arw_mlt_gam_chh_fre_aze_azi_akn_ind_fbf_pol_por_bsq_rom_amh_swt_cnt_ctl_guj_tsn_mcd_bam_bos_fin_igb_swa_hun_ukr_anl_geo_eng_ger_scr_ita_wly_sid_prs_est_bem_mao_alb_jav_jpn_tml_kor_nor_swe_yor_pan_tag_rus_sod_mly_mnd_cze_tsw_afr_hau_lit_ben_bul_lat_qcu_grk_glc_slo_lda_heb_dut_aeg_krd_sun_spa_ses_mol_ewe_bat_tha_amr_knd_zul_moo_uzb_hin_urd_tur_dgb_vie_tig_ven_cic_dyu	0.23025776262627	0.54223378208903	0.588954407245718
317	mlt_svk_tsw_grk_amr_amh_aeg_guj_uzb_aze_fbf_tag_bam_prs_ukr_bsq_nor_anl_xho_mnd_bul_dut_lda_ctl_swa_slo_fin_zul_tsn_hun_scr_sod_geo_mol_rus_mcd_ita_heb_owc_krd_est_moo_mly_rom_mao_jpn_knd_kor_pan_pol_swt_arw_jav_hin_gam_sun_cnt_spa_ewe_alb_tig_ben_afr_fre_bos_qcu_glc_lit_lat_ses_wly_por_hau_ger_ind_eng_dyu_urd_igb_bat_tha_chh_tml_cic_dgb_azi_swe_cze_tur_akn_vie_sid_ven_yor_bem	-0.584195484386968	-1.39414811050385	0.166594852953599
318	tig_por_ven_prs_sod_heb_owc_guj_tur_uzb_moo_sun_tsw_rom_mcd_bsq_grk_anl_tsn_cnt_lit_lat_ewe_fre_bam_rus_hun_igb_akn_est_pol_mlt_geo_nor_urd_cze_bos_amh_gam_alb_fin_dyu_ind_afr_jav_jpn_tml_kor_ukr_pan_lda_bul_tag_ctl_hau_bat_mnd_scr_cic_krd_chh_eng_glc_swe_hin_qcu_spa_slo_ita_dgb_sid_ben_wly_svk_mly_dut_swa_ger_yor_mao_tha_aeg_knd_bem_fbf_azi_arw_mol_aze_zul_vie_amr_xho_swt_ses	-1.05829718804729	-2.59028008789924	0.0111325868255572
319	sod_svk_moo_nor_tig_heb_chh_arw_aze_tur_fbf_sun_ses_afr_spa_bsq_scr_anl_ewe_cnt_bos_cze_lda_urd_swa_mol_hun_zul_cic_fin_ben_sid_geo_ctl_rus_prs_ger_hau_amh_pol_est_dyu_mly_krd_bat_jpn_tml_kor_bul_eng_tsw_grk_jav_guj_amr_mao_mnd_glc_ven_ita_aeg_mcd_ukr_por_hin_qcu_pan_lit_fre_bam_wly_slo_owc_swe_tag_lat_swt_alb_igb_ind_tha_mlt_knd_akn_xho_azi_dut_rom_uzb_yor_vie_gam_dgb_bem_tsn	-0.464206073659817	-1.10296871304342	0.272886732179359
320	gam_dut_bam_nor_wly_aeg_mlt_por_aze_uzb_bem_ind_ven_urd_mol_bsq_ita_owc_ewe_mnd_fre_ctl_dyu_bul_yor_rom_hun_zul_akn_fin_rus_hau_geo_glc_slo_lit_lat_sod_amr_swe_est_fbf_tag_ger_sun_jpn_knd_kor_cze_spa_swa_hin_jav_guj_tig_bat_cnt_ukr_moo_grk_chh_alb_pol_scr_prs_qcu_ben_bos_mcd_tsw_heb_krd_sid_arw_mly_afr_igb_pan_swt_mao_tha_amh_tml_dgb_ses_tur_eng_svk_azi_cic_vie_anl_lda_xho_tsn	-0.53070528767878	-1.26361063057645	0.209528192451531
321	gam_guj_tsn_ita_mlt_anl_sod_dut_tur_uzb_ses_bat_igb_urd_eng_bsq_nor_amr_fbf_mnd_pan_spa_ewe_slo_moo_ger_hun_yor_tsw_est_hin_sid_geo_cze_krd_pol_mcd_chh_aeg_por_fin_cic_mly_fre_sun_jpn_tml_kor_bos_lat_akn_rus_mao_ctl_owc_jav_cnt_glc_dyu_afr_wly_prs_svk_scr_swe_qcu_lit_alb_arw_lda_hau_mol_tig_ukr_ind_grk_xho_bul_ven_tag_tha_amh_knd_bam_bem_aze_ben_rom_azi_swt_vie_heb_dgb_swa_zul	-0.600654022095369	-1.43442881566383	0.154804061188978
322	gam_swe_dgb_bul_hau_heb_sid_lit_azi_tur_akn_mly_igb_lat_ger_bsq_afr_tig_bam_mnd_eng_por_cic_nor_dyu_ben_est_bem_zul_hun_mcd_amh_geo_arw_alb_pan_fre_mlt_aeg_hin_fin_ewe_mao_slo_bat_jpn_tml_kor_grk_urd_ven_ita_jav_guj_sod_sun_cnt_rom_swa_cze_owc_ctl_bos_scr_pol_qcu_prs_rus_krd_swt_amr_glc_chh_mol_tag_ukr_yor_dut_moo_ind_tha_wly_knd_tsn_tsw_aze_svk_spa_uzb_xho_vie_anl_lda_fbf_ses	-0.345575097386667	-0.818367363066873	0.415239423469638
323	hau_krd_tsw_ita_chh_wly_owc_glc_azi_aze_fbf_sun_xho_por_ukr_bsq_alb_amh_cic_mnd_grk_mcd_bam_fre_dgb_prs_fin_zul_swt_est_dut_aeg_geo_lit_hin_cze_eng_gam_sod_swe_hun_ses_jav_nor_ind_jpn_knd_kor_ger_mol_dyu_ctl_mly_guj_sid_mao_cnt_spa_yor_ben_tig_pan_arw_pol_afr_qcu_rus_lat_urd_moo_heb_rom_amr_bul_tag_slo_tsn_scr_akn_bat_tha_anl_tml_bem_ewe_tur_bos_svk_uzb_lda_vie_mlt_igb_swa_ven	-0.275365161220105	-0.651178830480016	0.516536861614758
324	tig_slo_tsw_eng_sod_wly_aeg_ben_azi_aze_moo_mly_dyu_glc_dut_bsq_svk_heb_yor_cnt_ukr_urd_cic_alb_zul_afr_hun_xho_akn_fin_bul_anl_geo_spa_lit_prs_nor_mlt_amr_guj_est_dgb_ind_krd_tag_jpn_tml_kor_arw_rus_swt_por_jav_pan_hau_bat_mnd_mol_tsn_ger_chh_scr_swe_rom_cze_qcu_ctl_lat_hin_fbf_sid_mcd_gam_fre_sun_ita_ven_grk_ses_mao_tha_amh_knd_igb_ewe_uzb_bos_pol_tur_lda_vie_owc_swa_bam_bem	-1.14147981421358	-2.81833000552325	0.00589751608276569
325	aeg_ukr_igb_pan_heb_amr_gam_nor_tur_aze_zul_tag_yor_ben_urd_bsq_grk_hau_lda_cnt_krd_por_moo_alb_akn_arw_fin_swa_dgb_est_cze_sid_geo_guj_bos_rom_eng_mlt_amh_bul_hun_tsw_mao_mol_jav_jpn_knd_kor_ctl_ger_ses_ita_bat_dut_wly_ind_mnd_rus_tsn_prs_owc_lit_scr_swe_svk_qcu_lat_pol_slo_dyu_tig_afr_sod_glc_mly_spa_fbf_hin_bam_sun_tha_anl_tml_ven_xho_uzb_fre_mcd_azi_bem_vie_chh_ewe_cic_swt	-0.695691204266257	-1.66545017546514	0.0991882780671215
326	amr_guj_yor_pol_chh_aeg_heb_bos_uzb_tur_bem_jav_igb_alb_lit_bsq_pan_owc_bam_cnt_arw_rom_lda_dut_tsn_mcd_hun_zul_swt_fin_nor_hau_geo_svk_afr_ctl_por_tig_sid_cze_est_ewe_bat_ger_mly_jpn_knd_kor_ukr_scr_cic_lat_sun_prs_sod_ind_mnd_urd_swa_grk_anl_bul_rus_ita_swe_qcu_fre_glc_eng_ven_amh_krd_wly_hin_tag_mol_dgb_spa_xho_mao_tha_gam_tml_moo_ses_azi_ben_slo_aze_tsw_vie_mlt_fbf_dyu_akn	-0.369272937862692	-0.875266476130184	0.383683869632646
327	hau_spa_tsn_pan_heb_sod_tig_alb_azi_uzb_dgb_tag_swa_swe_afr_bsq_hin_owc_dyu_mnd_prs_arw_akn_dut_ses_ger_hun_igb_ewe_fin_nor_anl_geo_pol_svk_cze_guj_sid_amh_krd_est_yor_jav_fre_mly_jpn_tml_kor_urd_rus_moo_bos_sun_rom_wly_mao_cnt_ben_cic_ita_aeg_glc_eng_lat_bul_qcu_por_mol_ctl_bam_chh_slo_mlt_grk_ind_lit_bem_ukr_swt_bat_tha_gam_knd_zul_xho_aze_scr_mcd_tur_fbf_vie_amr_ven_lda_tsw	0.314075792204437	0.739485380643212	0.461474824523408
328	chh_prs_cic_ita_sod_gam_sid_ger_tur_azi_dyu_bat_ven_rom_ctl_bsq_afr_hau_lda_cnt_lat_svk_zul_mol_yor_bos_est_ewe_igb_fin_guj_aeg_geo_pan_hin_eng_dut_amh_anl_urd_hun_swa_ind_slo_mly_jpn_knd_kor_scr_ukr_bam_cze_mao_glc_heb_jav_mnd_spa_moo_krd_mlt_grk_rus_nor_ben_qcu_alb_por_arw_tsw_amr_pol_tig_mcd_tag_bul_tsn_swe_dgb_sun_tha_wly_tml_fbf_xho_uzb_lit_fre_aze_akn_vie_owc_bem_swt_ses	0.421635764013177	0.995300784650364	0.322172624938603
329	owc_por_ewe_ben_sod_amr_gam_lit_aze_uzb_cic_bat_tsw_mcd_guj_bsq_slo_wly_swa_mnd_rom_dut_akn_pol_ven_grk_fin_igb_moo_est_lat_mlt_geo_ukr_bul_afr_mol_heb_amh_scr_hun_tsn_ind_hin_jav_jpn_tml_kor_bos_arw_dgb_ita_mao_swe_tig_mly_cnt_svk_bem_eng_chh_urd_cze_ctl_prs_qcu_pan_fre_nor_bam_aeg_krd_sid_rus_sun_alb_ses_glc_lda_tag_tha_hau_knd_fbf_zul_tur_ger_spa_azi_yor_vie_anl_swt_xho_dyu	-0.235927358376948	-0.558484795580483	0.577855565358547
330	mlt_alb_dgb_eng_heb_chh_tig_ita_uzb_aze_tsw_jav_swt_ukr_guj_bsq_prs_owc_tsn_mnd_cze_fre_swa_hin_lda_bul_est_xho_ses_hun_scr_hau_geo_lit_urd_arw_bos_wly_aeg_rus_fin_fbf_sun_mol_bat_jpn_knd_kor_krd_mcd_moo_lat_tag_slo_sid_mly_cnt_ger_igb_dut_amh_por_svk_ben_afr_qcu_spa_swe_ctl_bem_amr_pol_anl_pan_mao_grk_ewe_nor_zul_ind_tha_sod_tml_dyu_yor_tur_glc_rom_azi_bam_vie_gam_ven_cic_akn	0.0604734758064144	0.142307889993429	0.887144662180358
331	gam_alb_bem_ben_hau_mlt_sod_slo_azi_tur_moo_bat_yor_bul_ctl_bsq_pan_wly_tsw_cnt_krd_lat_ses_ger_tsn_svk_fin_cic_dyu_est_lit_owc_geo_prs_fre_por_afr_tig_chh_grk_hun_swt_mao_nor_mly_jpn_tml_kor_eng_bos_akn_arw_jav_mol_anl_tag_mnd_ukr_zul_ita_amh_mcd_pol_urd_cze_qcu_hin_rus_spa_ven_aeg_dut_sid_glc_ind_swe_bam_guj_xho_sun_tha_heb_knd_fbf_dgb_uzb_rom_scr_aze_ewe_vie_amr_swa_igb_lda	-0.0599394125841201	-0.14136291596708	0.887889012834638
332	amr_nor_dgb_ctl_mlt_sid_tig_eng_tur_uzb_tsw_bat_ewe_por_pol_bsq_dut_heb_xho_mnd_ger_mol_tsn_svk_swa_hin_fin_bam_igb_hun_fre_anl_geo_lat_ita_mcd_cze_amh_sod_rus_est_fbf_sun_glc_tag_jpn_tml_kor_ben_bul_dyu_scr_mao_afr_gam_mly_cnt_alb_zul_krd_chh_swe_urd_pan_slo_qcu_spa_ukr_guj_bem_wly_arw_aeg_bos_jav_lit_moo_rom_swt_ind_tha_hau_knd_akn_cic_aze_grk_prs_azi_yor_vie_owc_lda_ses_ven	0.342773945066869	0.809105871442002	0.420519425764144
333	chh_bul_ewe_urd_gam_mlt_sid_slo_azi_aze_yor_mly_bem_hin_grk_bsq_pol_heb_tsn_mnd_afr_fre_fbf_cze_igb_mol_fin_moo_bam_hun_ukr_aeg_geo_dut_rom_rus_por_amr_tig_scr_est_akn_jav_prs_mao_jpn_tml_kor_lit_svk_ses_swe_tag_guj_anl_bat_cnt_spa_tsw_krd_wly_nor_arw_alb_bos_qcu_lat_ger_mcd_swa_amh_pan_owc_ctl_sun_glc_lda_ben_zul_ind_tha_hau_knd_xho_dgb_uzb_ita_eng_tur_dyu_vie_sod_cic_ven_swt	-0.10181186883977	-0.240067143360875	0.810806568785545
334	gam_prs_tsw_por_aeg_amr_hau_lit_azi_aze_ven_ind_dyu_ben_ita_bsq_alb_tig_bem_cnt_mcd_afr_zul_ukr_swa_guj_fin_ewe_igb_est_nor_heb_geo_mol_pan_spa_ger_mlt_sid_krd_hun_bam_mly_rom_tag_jpn_tml_kor_fre_pol_xho_hin_sun_ctl_amh_jav_mnd_bos_tsn_dut_chh_scr_lat_swe_grk_qcu_glc_bul_urd_ses_sod_slo_anl_rus_mao_eng_moo_cze_yor_bat_tha_wly_knd_akn_lda_uzb_svk_arw_tur_dgb_vie_owc_fbf_cic_swt	0.735775764529238	1.74664359587761	0.0840007912063624
335	hau_svk_swt_rus_amh_mlt_heb_pan_aze_tur_ven_ind_igb_ger_ukr_bsq_lit_sid_cic_mnd_grk_ita_lda_prs_tsn_ctl_est_tsw_bem_hun_mcd_anl_geo_slo_urd_spa_ben_wly_chh_nor_fin_swa_sun_pol_mao_jpn_knd_kor_scr_fre_ewe_swe_bat_krd_owc_tag_cnt_guj_bam_mol_amr_bul_arw_lat_por_qcu_afr_glc_bos_akn_tig_cze_sod_alb_jav_hin_moo_eng_ses_mly_tha_gam_tml_fbf_yor_uzb_dut_rom_azi_xho_vie_aeg_dgb_zul_dyu	-0.453689098571543	-1.07936900544238	0.283214673822942
336	chh_rus_ven_prs_mlt_tig_heb_lat_tur_uzb_moo_jav_dyu_por_mcd_bsq_rom_hau_lda_cnt_eng_ctl_akn_lit_xho_guj_est_ewe_yor_fin_pan_amr_geo_afr_scr_arw_krd_sod_wly_nor_hun_bam_sun_swe_tag_jpn_tml_kor_svk_mol_bem_glc_bat_bul_sid_ind_mnd_hin_swa_alb_amh_dut_slo_urd_fre_qcu_cze_bos_ukr_igb_gam_spa_anl_ita_mly_ben_cic_ger_ses_mao_tha_owc_knd_zul_tsn_azi_pol_grk_aze_swt_vie_aeg_tsw_dgb_fbf	-0.660389019031438	-1.58248973562022	0.11693282756678
337	amh_scr_akn_eng_sid_sod_mlt_urd_uzb_azi_moo_ind_ses_afr_ita_bsq_slo_tig_dyu_mnd_ben_arw_lda_svk_fbf_pol_est_bam_swt_hun_cze_heb_geo_ger_nor_hin_rom_aeg_gam_dut_fin_ven_sun_mol_mao_jpn_knd_kor_por_bos_tsw_lit_mly_guj_chh_jav_cnt_lat_igb_krd_owc_alb_ukr_glc_prs_qcu_swe_grk_rus_ewe_anl_spa_amr_pan_tag_fre_dgb_ctl_bem_bat_tha_hau_tml_tsn_xho_tur_bul_mcd_aze_zul_vie_wly_cic_yor_swa	-0.477685385541305	-1.13640676176473	0.258706203598055
338	sod_pol_ven_fre_heb_amh_aeg_hin_uzb_aze_lda_tag_tsw_dut_glc_bsq_eng_wly_dgb_cnt_ben_rom_ses_rus_xho_guj_fin_bem_zul_est_slo_tig_geo_lit_pan_por_ctl_sid_mlt_krd_hun_dyu_jav_bul_ind_jpn_knd_kor_cze_ita_igb_urd_sun_alb_amr_bat_mnd_svk_swt_scr_gam_bos_swe_grk_spa_qcu_mol_prs_mcd_ewe_owc_afr_chh_ukr_mao_arw_fbf_lat_yor_mly_tha_hau_tml_akn_cic_tur_nor_ger_azi_moo_vie_anl_tsn_bam_swa	-0.376823410670489	-0.893232925164273	0.374038063091258
339	amh_spa_fbf_mcd_sod_aeg_anl_hin_azi_tur_ven_tag_swa_krd_bos_bsq_nor_heb_dyu_mnd_urd_lit_ewe_pan_cic_lat_hun_bem_xho_est_bul_sid_geo_swe_grk_por_guj_gam_mlt_ctl_fin_lda_ind_dut_jav_jpn_knd_kor_svk_rus_igb_glc_mao_ger_chh_sun_cnt_arw_yor_slo_amr_rom_scr_ita_prs_qcu_fre_afr_eng_zul_wly_alb_tig_ben_bat_cze_moo_ukr_bam_mly_tha_owc_tml_tsn_swt_uzb_pol_mol_aze_akn_vie_hau_tsw_dgb_ses	-0.613534521267393	-1.46441562394679	0.14645268295403
340	hau_grk_zul_hin_heb_gam_tig_arw_tur_aze_ven_mly_akn_pol_lat_bsq_svk_chh_bam_mnd_por_glc_cic_eng_igb_prs_est_swa_tsw_hun_scr_amr_geo_spa_urd_ita_mcd_aeg_sid_rom_fin_moo_mao_krd_ind_jpn_tml_kor_dut_ger_lda_slo_sun_bos_anl_bat_cnt_fre_ewe_ben_amh_ctl_mol_swe_alb_qcu_guj_nor_afr_yor_sod_ukr_mlt_pan_tag_cze_bem_bul_ses_jav_tha_owc_knd_xho_swt_azi_rus_lit_uzb_dgb_vie_wly_fbf_dyu_tsn	0.198947573581967	0.468068174293576	0.64083094712721
341	sid_dut_dyu_grk_anl_gam_owc_alb_tur_uzb_ewe_mly_xho_rom_arw_bsq_swe_chh_ses_mnd_cze_pol_lda_ben_moo_ctl_hun_swa_akn_est_ukr_tig_geo_urd_prs_lit_scr_amh_wly_ita_fin_tsw_tag_por_sun_jpn_tml_kor_svk_slo_igb_bos_mao_mcd_mlt_jav_cnt_bul_yor_eng_amr_lat_guj_nor_pan_qcu_hin_fre_mol_cic_aeg_afr_heb_spa_ind_glc_zul_krd_bem_bat_tha_hau_knd_ven_dgb_azi_rus_ger_aze_swt_vie_sod_fbf_bam_tsn	0.875248274928889	2.08736046164506	0.0395905806263331
342	amr_ita_dgb_glc_gam_hau_chh_grk_uzb_azi_swa_bat_dyu_pan_lit_bsq_por_mlt_yor_mnd_spa_ben_zul_guj_ses_fre_est_tsw_ven_hun_krd_owc_geo_svk_swe_scr_lat_aeg_sod_bos_fin_moo_tag_hin_ind_jpn_tml_kor_nor_arw_ewe_rus_mly_urd_tig_mao_cnt_eng_swt_alb_wly_cze_prs_dut_ger_qcu_pol_bul_ctl_igb_anl_afr_heb_mcd_jav_ukr_xho_rom_tsn_sun_tha_amh_knd_bem_lda_tur_slo_mol_aze_akn_vie_sid_cic_bam_fbf	-0.367413948182787	-0.870888057009238	0.386057802702954
343	gam_bul_swa_bos_wly_owc_heb_swe_azi_tur_bam_jav_dyu_hin_slo_bsq_ben_amr_bem_mnd_mcd_dut_yor_ctl_zul_glc_hun_lda_fbf_fin_ger_amh_geo_rom_krd_guj_lit_sod_hau_grk_est_ses_sun_scr_bat_jpn_knd_kor_cze_ukr_swt_svk_ind_lat_sid_mly_cnt_rus_ven_nor_anl_urd_pol_alb_prs_qcu_eng_afr_arw_moo_chh_fre_aeg_ita_tag_mol_xho_por_igb_mao_tha_tig_tml_tsw_ewe_aze_spa_pan_uzb_akn_vie_mlt_tsn_cic_dgb	-0.507334799603978	-1.20860411363607	0.229879000406133
344	wly_alb_dgb_bos_aeg_sod_owc_spa_tur_azi_tsw_mao_igb_pan_ctl_bsq_cze_heb_bam_cnt_urd_bul_ses_ben_akn_rus_hun_ven_tsn_fin_grk_sid_geo_mol_ger_eng_lat_hau_chh_svk_est_lda_jav_scr_sun_jpn_tml_kor_hin_nor_fbf_arw_ind_pol_gam_tag_mnd_krd_moo_dut_mlt_glc_slo_fre_guj_qcu_ukr_por_mcd_swt_amr_prs_amh_rom_bat_lit_cic_afr_yor_mly_tha_tig_knd_ewe_bem_uzb_ita_swe_aze_xho_vie_anl_zul_swa_dyu	-0.00699423179313858	-0.0164804262258107	0.986886422272506
345	chh_glc_swa_dut_wly_amh_sod_hin_tur_azi_fbf_jav_bem_grk_lit_bsq_ger_amr_zul_cnt_por_mol_xho_svk_moo_ita_hun_lda_tsw_est_arw_owc_geo_prs_alb_lat_spa_gam_sid_bos_fin_ses_mao_pol_ind_jpn_knd_kor_guj_urd_akn_bul_sun_cze_heb_mly_mnd_swe_igb_eng_anl_nor_fre_krd_ben_qcu_rom_ctl_mcd_bam_tig_afr_mlt_pan_tag_slo_yor_rus_swt_bat_tha_aeg_tml_dyu_dgb_aze_ukr_scr_uzb_cic_vie_hau_ven_tsn_ewe	0.174255873368978	0.409720919308941	0.682952897433853
346	wly_bul_swa_glc_chh_mlt_amh_pol_aze_tur_ses_ind_moo_rom_lat_bsq_scr_owc_ven_cnt_mol_alb_cic_swe_dyu_bos_est_xho_bem_fin_ctl_sod_geo_krd_prs_guj_spa_sid_heb_arw_hun_lda_tag_rus_mao_jpn_tml_kor_ukr_cze_tsw_dut_bat_hin_tig_jav_mnd_nor_zul_eng_hau_slo_mcd_grk_ger_qcu_ita_svk_ben_dgb_gam_fre_aeg_afr_sun_urd_ewe_por_swt_mly_tha_anl_knd_fbf_igb_uzb_pan_lit_azi_tsn_vie_amr_yor_akn_bam	-0.647486058034691	-1.54871096623901	0.124847624867883
347	hau_grk_zul_por_sid_gam_heb_hin_azi_uzb_fbf_mao_xho_slo_rus_bsq_ukr_anl_bam_cnt_lit_ger_ewe_urd_tsn_arw_fin_dyu_swa_est_swe_owc_geo_mol_pol_rom_ita_amh_chh_glc_hun_tsw_mly_fre_ind_jpn_knd_kor_cze_afr_yor_alb_sun_krd_amr_jav_mnd_pan_dgb_lat_aeg_dut_nor_bos_ctl_qcu_ben_svk_spa_cic_mlt_guj_sod_bul_tag_mcd_swt_eng_igb_bat_tha_wly_tml_moo_lda_tur_scr_prs_aze_ven_vie_tig_ses_akn_bem	0.546439659682068	1.29389414126249	0.198906113338218
348	amr_hin_dgb_cze_tig_sid_heb_spa_aze_azi_tsn_jav_swa_alb_ger_bsq_rus_owc_tsw_mnd_scr_krd_ewe_grk_dyu_mcd_est_fbf_swt_fin_ctl_amh_geo_nor_rom_ben_mol_hau_aeg_bos_hun_zul_sun_pol_bat_jpn_tml_kor_lit_guj_ses_eng_mly_ukr_chh_tag_cnt_por_bam_fre_wly_glc_urd_ita_lat_qcu_prs_svk_afr_moo_sod_pan_anl_swe_ind_slo_yor_bul_bem_mao_tha_mlt_knd_xho_cic_tur_arw_dut_uzb_ven_vie_gam_lda_akn_igb	-0.59646685852359	-1.42496781143284	0.1575138845415
349	aeg_guj_xho_arw_heb_amh_amr_dut_uzb_aze_bem_jav_tsn_ctl_hin_bsq_swe_tig_fbf_mnd_slo_cze_akn_bul_igb_lit_est_swt_ven_fin_alb_chh_geo_svk_urd_lat_afr_sid_hau_mcd_hun_cic_tag_krd_mly_jpn_knd_kor_eng_por_bam_ger_ind_glc_sod_sun_cnt_bos_tsw_mol_wly_spa_scr_pan_ita_qcu_rom_ben_ukr_ewe_owc_pol_anl_nor_bat_grk_swa_rus_zul_mao_tha_gam_tml_dgb_dyu_azi_prs_fre_tur_yor_vie_mlt_ses_lda_moo	0.0118382608257218	0.0278513515052902	0.97784038796292
350	heb_svk_fbf_alb_sid_gam_chh_fre_azi_tur_zul_ind_dyu_swe_grk_bsq_spa_tig_swa_mnd_arw_cze_lda_ita_bem_pol_est_dgb_tsn_fin_por_amh_geo_ben_mol_bos_krd_sod_owc_afr_hun_cic_mao_bul_bat_jpn_tml_kor_ger_nor_moo_slo_mly_dut_mlt_tag_cnt_mcd_ses_rus_aeg_eng_prs_ctl_glc_qcu_ukr_urd_lat_yor_hau_pan_wly_scr_jav_rom_tsw_hin_swt_sun_tha_anl_knd_xho_ewe_uzb_guj_lit_aze_bam_vie_amr_ven_igb_akn	0.0177568382917334	0.0418923894789152	0.96667429242736
351	anl_cze_dyu_pol_chh_amr_amh_mol_tur_aze_igb_ind_fbf_alb_urd_bsq_ukr_heb_yor_cnt_pan_afr_cic_slo_bam_bos_hun_lda_ses_fin_hin_gam_geo_arw_glc_ger_lit_aeg_mlt_spa_est_bem_mly_bul_jav_jpn_knd_kor_scr_mcd_xho_svk_mao_rus_owc_tag_mnd_rom_ewe_eng_sid_lat_ita_guj_krd_qcu_ctl_por_fre_ven_wly_nor_tig_prs_bat_swe_swt_dut_moo_sun_tha_sod_tml_zul_dgb_uzb_grk_ben_azi_tsn_vie_hau_akn_swa_tsw	-0.77237333069619	-1.85720369227962	0.0664470623434469
352	amr_ukr_ven_swe_sod_sid_mlt_alb_tur_aze_dgb_sun_ses_spa_ita_bsq_lat_wly_zul_mnd_scr_mcd_moo_eng_swt_arw_est_yor_ewe_fin_nor_owc_geo_afr_por_hin_cze_amh_heb_prs_hun_tsw_mly_dut_tag_jpn_knd_kor_rus_fre_dyu_bul_bat_rom_aeg_jav_cnt_ctl_lda_mol_tig_pol_krd_ben_lit_qcu_ger_slo_bos_xho_hau_grk_anl_urd_mao_pan_fbf_glc_akn_ind_tha_chh_tml_igb_bam_azi_guj_svk_uzb_swa_vie_gam_tsn_cic_bem	0.310713005092963	0.731242428329427	0.466469547488558
353	amh_prs_igb_slo_aeg_amr_anl_ctl_azi_uzb_ven_tag_akn_ben_rus_bsq_alb_heb_moo_mnd_arw_fre_xho_ger_dgb_por_hun_swt_cic_est_cze_mlt_geo_eng_lit_hin_lat_gam_hau_swe_fin_swa_sun_ita_bat_jpn_tml_kor_rom_bos_bem_spa_mly_bul_owc_mao_cnt_grk_lda_pan_tig_pol_glc_nor_ukr_qcu_mcd_dut_mol_ses_sid_krd_wly_svk_jav_urd_tsw_guj_dyu_ind_tha_sod_knd_bam_yor_aze_scr_afr_tur_tsn_vie_chh_fbf_ewe_zul	-0.418547717220809	-0.993231375261951	0.323174449617534
354	tig_guj_yor_lit_owc_amh_gam_ita_uzb_aze_dgb_mao_bam_alb_mol_bsq_slo_heb_ven_cnt_fre_rom_tsn_ben_fbf_swe_fin_swa_igb_hun_rus_sid_geo_prs_nor_krd_bos_hau_mlt_pol_est_xho_sun_afr_jav_jpn_tml_kor_ukr_svk_tsw_glc_tag_cze_anl_bat_mnd_eng_swt_ger_chh_bul_pan_dut_grk_qcu_mcd_hin_scr_akn_aeg_ctl_amr_por_ind_spa_zul_lat_moo_mly_tha_wly_knd_bem_lda_tur_arw_urd_azi_dyu_vie_sod_ewe_cic_ses	-0.17266045021858	-0.407615021302174	0.684493133038071
355	owc_arw_tsw_eng_heb_wly_chh_ger_aze_tur_igb_jav_tsn_swe_rom_bsq_grk_sid_swa_cnt_cze_glc_ven_hin_fbf_slo_fin_zul_ses_est_ben_sod_geo_afr_dut_ukr_krd_hau_mlt_mcd_hun_bam_tag_pan_mly_jpn_knd_kor_lat_svk_xho_scr_sun_ctl_tig_ind_mnd_por_yor_fre_anl_guj_alb_spa_lit_qcu_urd_pol_mol_cic_amr_ita_amh_nor_bat_rus_dyu_bos_ewe_mao_tha_gam_tml_swt_moo_uzb_prs_bul_azi_lda_vie_aeg_bem_dgb_akn	0.00926038657012366	0.0218703434227931	0.982598237547466
356	wly_lit_ewe_nor_heb_sod_gam_ita_aze_azi_tsn_mly_igb_pol_bul_bsq_bos_amh_dgb_mnd_glc_alb_tsw_ukr_xho_scr_fin_dyu_ses_hun_krd_hau_geo_ben_rus_swe_por_tig_owc_urd_est_yor_tag_mcd_bat_jpn_knd_kor_afr_ger_zul_mol_ind_guj_aeg_mao_cnt_grk_moo_prs_amr_slo_svk_ctl_arw_qcu_hin_cze_eng_bam_anl_rom_mlt_fre_jav_dut_bem_spa_akn_sun_tha_chh_tml_swt_fbf_tur_lat_pan_uzb_swa_vie_sid_cic_ven_lda	1.3491109634783	3.29274851849179	0.00140372383522347
357	tig_bos_igb_lat_sod_mlt_aeg_rus_uzb_azi_tsn_mly_swa_pol_rom_bsq_pan_amr_akn_mnd_grk_mcd_bem_ger_ses_spa_fin_fbf_tsw_est_guj_anl_geo_prs_scr_alb_eng_gam_hau_ctl_hun_dyu_sun_ita_tag_jpn_knd_kor_arw_lit_moo_svk_ind_hin_chh_jav_cnt_fre_cic_krd_owc_bul_afr_por_slo_qcu_dut_ben_glc_dgb_sid_ukr_wly_cze_mao_urd_lda_mol_ewe_bat_tha_amh_tml_ven_xho_aze_nor_swe_tur_swt_vie_heb_bam_zul_yor	-0.441416449263101	-1.04777863514791	0.297456052928026
358	anl_urd_dyu_ctl_owc_chh_sid_rom_azi_uzb_bam_mly_ven_pan_glc_bsq_guj_amr_igb_mnd_alb_svk_akn_krd_zul_slo_est_xho_ses_fin_arw_heb_geo_swe_afr_grk_rus_mlt_aeg_cze_hun_tsw_sun_lat_tag_jpn_tml_kor_dut_nor_cic_ita_bat_mol_hau_jav_cnt_hin_lda_spa_sod_scr_ben_fre_ger_qcu_lit_bos_bul_bem_wly_pol_gam_ukr_mao_prs_swa_eng_ewe_ind_tha_tig_knd_yor_fbf_tur_mcd_por_aze_swt_vie_amh_moo_dgb_tsn	-0.6226828066138	-1.48836168290104	0.140038683463713
359	heb_dut_tsn_scr_amr_gam_mlt_fre_azi_uzb_ewe_jav_moo_glc_rus_bsq_mol_chh_igb_mnd_urd_ita_swa_nor_cic_ger_hun_zul_bem_est_guj_sid_geo_arw_lit_bos_hin_aeg_owc_pol_fin_akn_tag_slo_mao_jpn_knd_kor_krd_grk_ven_spa_mly_prs_tig_sun_cnt_bul_tsw_afr_anl_ukr_mcd_pan_swe_qcu_alb_lat_por_yor_hau_svk_sod_rom_bat_cze_fbf_ben_lda_ind_tha_amh_tml_bam_dyu_tur_eng_ctl_aze_xho_vie_wly_swt_dgb_ses	-0.165223756238204	-0.390185115659069	0.697291913484929
360	hau_alb_igb_lat_amh_gam_heb_hin_azi_aze_tsn_jav_bem_dut_bos_bsq_pan_mlt_fbf_mnd_swe_bul_xho_ctl_cic_por_est_swt_tsw_hun_rus_amr_geo_eng_urd_scr_svk_wly_owc_mol_fin_bam_mao_afr_mly_jpn_knd_kor_rom_grk_zul_ger_tag_ukr_chh_bat_cnt_arw_moo_slo_aeg_fre_ita_spa_nor_qcu_glc_mcd_cze_dgb_sid_pol_anl_prs_ind_krd_ses_guj_dyu_sun_tha_sod_tml_akn_lda_tur_lit_ben_uzb_yor_vie_tig_ewe_ven_swa	-0.257875088069334	-0.61073870875135	0.542862333024249
361	chh_bos_tsn_scr_amh_sid_tig_ukr_azi_aze_akn_jav_fbf_nor_lit_bsq_guj_wly_dgb_mnd_grk_spa_igb_rus_bem_arw_fin_xho_bam_hun_mcd_gam_geo_ctl_ger_alb_glc_anl_aeg_fre_est_tsw_mao_bul_mly_jpn_tml_kor_ita_rom_ses_krd_tag_slo_hau_ind_cnt_urd_zul_ben_mlt_mol_svk_afr_lat_qcu_hin_eng_por_moo_amr_cze_heb_pan_bat_prs_yor_swe_ven_sun_tha_sod_knd_dyu_swt_uzb_dut_pol_tur_lda_vie_owc_cic_ewe_swa	-0.317355959558242	-0.751294956862216	0.454372132914431
362	tig_swe_bem_guj_anl_hau_sid_ita_tur_azi_moo_mly_akn_lat_mcd_bsq_nor_aeg_fbf_mnd_svk_ctl_tsw_alb_dyu_mol_est_zul_swt_hun_spa_wly_geo_urd_slo_ukr_pol_chh_sod_ben_fin_yor_sun_bos_jav_jpn_tml_kor_pan_ger_tsn_dut_bat_grk_owc_ind_cnt_scr_dgb_rus_heb_bul_glc_por_cze_qcu_arw_fre_eng_swa_amr_lit_gam_prs_tag_krd_ses_afr_ewe_mao_tha_amh_knd_bam_cic_aze_rom_hin_uzb_ven_vie_mlt_lda_igb_xho	-0.167631556879417	-0.395483545041241	0.693391800491693
363	sid_lit_igb_pan_tig_anl_sod_lat_uzb_tur_fbf_mly_cic_arw_rus_bsq_rom_chh_lda_mnd_urd_slo_bem_ukr_ses_scr_hun_ven_moo_fin_eng_wly_geo_fre_swe_nor_prs_mlt_amh_por_est_tsw_ind_bul_jav_jpn_knd_kor_spa_dut_dgb_mol_bat_ita_gam_tag_cnt_ctl_akn_ben_owc_guj_hin_alb_pol_qcu_cze_glc_ger_yor_heb_afr_amr_svk_mao_mcd_dyu_grk_bam_sun_tha_aeg_tml_zul_swt_azi_bos_krd_aze_swa_vie_hau_ewe_xho_tsn	-0.019464716658122	-0.0458231316522374	0.963549474397678
364	sod_ita_ses_por_tig_heb_wly_rus_aze_azi_zul_sun_bam_eng_scr_bsq_arw_chh_swa_cnt_swe_afr_ewe_dut_akn_glc_fin_tsn_yor_hun_spa_hau_geo_nor_krd_svk_pol_aeg_amr_slo_est_bem_mly_mol_jav_jpn_knd_kor_alb_lat_dyu_rom_ind_ger_sid_bat_mnd_ctl_tsw_guj_mlt_urd_bos_ben_pan_qcu_bul_hin_grk_ven_anl_ukr_gam_mcd_tag_cze_dgb_lit_igb_mao_tha_amh_tml_swt_fbf_tur_fre_prs_uzb_moo_vie_owc_lda_xho_cic	-0.19037489855326	-0.449704739624662	0.653969759797001
365	amh_guj_swa_dut_sid_owc_wly_nor_tur_azi_akn_mly_xho_grk_mol_bsq_slo_chh_fbf_cnt_urd_ctl_dgb_svk_cic_arw_hun_swt_ewe_est_bos_gam_geo_glc_ger_cze_pan_amr_heb_lat_fin_bem_bat_pol_tag_jpn_knd_kor_hin_prs_bam_por_sun_rom_aeg_jav_mnd_eng_moo_ben_sod_scr_spa_ita_bul_qcu_ukr_mcd_lit_lda_tig_swe_mlt_afr_ind_alb_dyu_krd_yor_mao_tha_anl_tml_tsn_tsw_uzb_rus_fre_aze_zul_vie_hau_ven_ses_igb	-0.312295877302095	-0.739198147210371	0.461648358340034
366	anl_glc_lda_ukr_amh_owc_wly_cze_uzb_aze_tsn_sun_yor_krd_svk_bsq_grk_chh_ewe_mnd_pan_arw_tsw_nor_fbf_swe_hun_swa_moo_fin_mol_gam_geo_rus_eng_guj_hin_sid_heb_bul_est_xho_jav_ita_ind_jpn_knd_kor_alb_fre_akn_lat_tag_dut_aeg_bat_cnt_rom_swt_lit_hau_ben_spa_mcd_prs_qcu_urd_ctl_afr_zul_sod_ger_mlt_por_mly_bos_cic_slo_bam_mao_tha_tig_tml_ses_dgb_azi_pol_scr_tur_igb_vie_amr_ven_dyu_bem	-0.157384822693781	-0.371171921202359	0.711353695121211
367	sod_prs_ven_pan_mlt_aeg_amh_arw_aze_azi_ewe_sun_igb_bul_ben_bsq_mol_hau_swt_mnd_svk_alb_bem_spa_moo_pol_hun_akn_zul_fin_slo_owc_geo_ger_eng_krd_bos_sid_chh_grk_est_bam_tag_por_mly_jpn_knd_kor_urd_ita_yor_afr_bat_guj_wly_mao_cnt_nor_fbf_lit_anl_mcd_hin_cze_rus_qcu_glc_fre_ctl_lda_heb_scr_gam_ukr_jav_swe_dgb_dut_swa_ind_tha_amr_tml_dyu_ses_uzb_lat_rom_tur_xho_vie_tig_tsn_cic_tsw	-0.221901414510619	-0.524022896991273	0.601509271937877
368	owc_arw_yor_pan_gam_aeg_hau_swe_azi_tur_xho_jav_bem_guj_urd_bsq_spa_amr_ses_mnd_rom_eng_dyu_grk_fbf_glc_hun_tsn_bam_fin_ben_chh_geo_afr_krd_lat_dut_sod_anl_scr_est_dgb_bat_ukr_ind_jpn_tml_kor_pol_rus_cic_bos_tag_nor_tig_sun_cnt_svk_akn_cze_amh_ger_fre_mcd_lit_qcu_hin_slo_mol_igb_mlt_alb_sid_por_mly_bul_ewe_prs_moo_mao_tha_wly_knd_lda_tsw_aze_ctl_ita_uzb_ven_vie_heb_zul_swt_swa	-0.566512824693945	-1.35055646644945	0.180114789987517
369	gam_guj_igb_krd_sod_chh_mlt_eng_azi_tur_dgb_bat_bam_pol_ger_bsq_glc_hau_ewe_cnt_arw_ukr_dyu_nor_ven_slo_est_swt_tsn_hun_hin_sid_geo_cze_urd_fre_scr_aeg_amr_rus_fin_moo_mao_pan_sun_jpn_tml_kor_ctl_grk_fbf_rom_tag_lat_owc_ind_mnd_swe_bem_bos_anl_dut_mcd_alb_spa_qcu_bul_ben_afr_yor_wly_ita_tig_lit_jav_por_cic_prs_xho_mly_tha_amh_knd_tsw_akn_aze_mol_svk_uzb_swa_vie_heb_lda_zul_ses	-0.474580861690613	-1.12951595315313	0.261585205704775
370	sid_nor_ses_ita_amr_chh_anl_por_aze_azi_tsn_ind_fbf_pol_lat_bsq_hin_owc_ewe_mnd_ger_mol_ven_bos_zul_bul_est_moo_lda_hun_slo_aeg_geo_alb_mcd_eng_rus_tig_wly_cze_fin_tsw_jav_ukr_tag_jpn_tml_kor_ben_rom_swt_swe_mao_grk_gam_bat_cnt_arw_bam_pan_mlt_spa_ctl_krd_guj_qcu_lit_urd_afr_cic_heb_dut_sod_scr_sun_glc_yor_svk_akn_mly_tha_amh_knd_xho_igb_uzb_fre_prs_tur_dyu_vie_hau_dgb_bem_swa	-0.219927275973358	-0.519939425176106	0.604341239921949
371	amh_mol_ses_cze_amr_sid_mlt_glc_uzb_tur_lda_sun_dyu_por_slo_bsq_hin_owc_swt_cnt_grk_scr_ewe_pol_igb_rus_hun_tsn_bam_fin_afr_heb_geo_lat_spa_urd_mcd_hau_wly_nor_est_cic_mly_svk_jav_jpn_knd_kor_arw_fre_xho_ctl_mao_dut_chh_tag_mnd_bos_dgb_guj_aeg_lit_alb_bul_pan_qcu_prs_ger_krd_fbf_gam_rom_tig_ukr_ind_swe_zul_eng_swa_bat_tha_sod_tml_bem_tsw_aze_ben_ita_azi_yor_vie_anl_moo_ven_akn	-0.101810079116868	-0.240335915188307	0.810598839904098
372	tig_guj_bem_krd_wly_owc_sod_hin_aze_azi_lda_mao_igb_por_dut_bsq_urd_amr_ewe_mnd_rus_mcd_tsw_eng_yor_ger_est_dgb_swa_hun_bos_anl_geo_pol_mol_scr_swe_gam_amh_afr_fin_zul_tag_rom_sun_jpn_knd_kor_ukr_lat_fbf_slo_bat_grk_heb_mly_cnt_ben_moo_bul_sid_glc_nor_alb_pan_qcu_fre_arw_ita_bam_hau_spa_mlt_lit_ind_prs_swt_ctl_xho_jav_tha_chh_tml_cic_akn_tur_cze_svk_uzb_tsn_vie_aeg_dyu_ven_ses	-0.299109967667149	-0.708362392774545	0.480491979669082
373	anl_mol_dyu_ger_tig_amh_hau_lit_uzb_aze_bam_jav_yor_arw_alb_bsq_slo_wly_ses_cnt_svk_mcd_lda_swe_ewe_scr_est_dgb_akn_hun_ita_mlt_geo_pol_ben_dut_ctl_aeg_gam_afr_fin_fbf_mly_ukr_tag_jpn_tml_kor_fre_urd_bem_glc_bat_bul_heb_ind_mnd_por_ven_prs_sod_nor_krd_guj_bos_qcu_rus_pan_cze_moo_chh_hin_amr_eng_mao_rom_cic_grk_swt_sun_tha_sid_knd_tsw_xho_tur_lat_spa_azi_tsn_vie_owc_igb_zul_swa	-0.253108680433554	-0.598317994109612	0.551082183062261
374	gam_afr_tsn_rom_amh_chh_anl_dut_tur_aze_bam_sun_dgb_hin_eng_bsq_ukr_heb_bem_cnt_slo_nor_moo_arw_ven_bul_est_swt_lda_hun_bos_wly_geo_swe_mol_alb_grk_hau_aeg_pan_fin_swa_tag_mcd_ind_jpn_knd_kor_prs_rus_akn_ctl_jav_por_owc_mao_mnd_scr_fbf_ben_mlt_pol_spa_cze_glc_qcu_fre_guj_krd_igb_tig_ita_sid_ger_bat_urd_dyu_lat_yor_mly_tha_sod_tml_xho_ewe_uzb_svk_lit_azi_tsw_vie_amr_cic_zul_ses	-0.689238832726569	-1.65022270635235	0.102270897079782
375	amh_guj_akn_ita_mlt_anl_aeg_ger_aze_tur_tsw_sun_cic_bos_urd_bsq_alb_wly_ven_mnd_krd_slo_moo_spa_lda_dut_hun_swa_ewe_fin_scr_owc_geo_lat_pol_mcd_fre_amr_sid_mol_est_dyu_ind_glc_mao_jpn_tml_kor_por_ben_tsn_rus_mly_swe_heb_jav_cnt_hin_zul_cze_tig_bul_svk_afr_prs_qcu_arw_ukr_grk_bem_gam_lit_sod_eng_tag_nor_dgb_ctl_yor_bat_tha_hau_knd_bam_ses_azi_pan_rom_uzb_fbf_vie_chh_xho_igb_swt	-0.293283307202762	-0.693726493965222	0.48958287548566
376	anl_mol_cic_mcd_sid_sod_amr_eng_uzb_azi_akn_mao_igb_ukr_lit_bsq_alb_amh_swa_mnd_rom_ctl_dgb_pol_bam_slo_est_swt_moo_fin_cze_gam_geo_bos_bul_krd_pan_tig_wly_lat_hun_tsw_ind_swe_sun_jpn_tml_kor_ita_spa_lda_fre_tag_glc_mlt_jav_cnt_afr_ses_prs_heb_nor_grk_ger_dut_qcu_rus_urd_scr_ewe_chh_hin_aeg_por_bat_arw_xho_guj_bem_mly_tha_hau_knd_ven_dyu_aze_svk_ben_tur_fbf_vie_owc_yor_tsn_zul	-0.30762321773813	-0.72757235103971	0.468703162150107
377	owc_prs_akn_lat_anl_sod_amr_krd_azi_tur_bem_tag_zul_dut_ukr_bsq_rus_wly_xho_cnt_ctl_slo_cic_ben_ses_afr_fin_tsw_swt_est_swe_heb_geo_mol_bos_guj_por_hau_amh_cze_hun_lda_bat_glc_mao_jpn_tml_kor_ita_bul_dyu_scr_mly_svk_tig_ind_mnd_mcd_yor_ger_sid_arw_rom_hin_grk_qcu_lit_spa_pan_moo_aeg_alb_mlt_pol_sun_eng_bam_fre_ewe_jav_tha_gam_knd_ven_swa_uzb_urd_nor_aze_fbf_vie_chh_dgb_igb_tsn	0.188922412400911	0.444883563641279	0.657437608912312
378	aeg_lat_dgb_dut_anl_heb_sid_bos_tur_azi_moo_tag_cic_krd_prs_bsq_por_gam_bem_mnd_ctl_scr_ses_ukr_tsn_urd_hun_xho_akn_fin_rus_sod_geo_afr_ger_nor_grk_tig_wly_ita_est_fbf_mao_eng_jav_jpn_knd_kor_spa_rom_lda_alb_sun_cze_amr_ind_cnt_glc_dyu_fre_hau_arw_hin_swe_svk_qcu_mcd_mol_slo_swt_owc_ben_mlt_lit_bat_guj_bam_bul_yor_mly_tha_chh_tml_zul_igb_aze_pol_pan_uzb_ewe_vie_amh_tsw_swa_ven	0.138279074280086	0.325468019547295	0.745558002985846
379	amr_glc_fbf_spa_heb_wly_owc_swe_uzb_tur_akn_ind_tsn_ukr_slo_bsq_ita_amh_lda_mnd_bul_bos_igb_lit_swt_pol_est_swa_bam_fin_lat_mlt_geo_ben_prs_ctl_grk_aeg_hau_krd_hun_cic_mly_rom_tag_jpn_tml_kor_alb_pan_dyu_cze_jav_rus_sid_sun_cnt_dut_ses_svk_gam_arw_eng_hin_mcd_qcu_mol_ger_urd_bem_anl_scr_chh_afr_bat_guj_dgb_fre_xho_mao_tha_sod_knd_moo_tsw_aze_por_nor_azi_zul_vie_tig_yor_ven_ewe	-0.150845446614913	-0.356074678657531	0.722591123163852
380	wly_pan_ses_bos_gam_hau_amr_alb_uzb_tur_bam_mao_dyu_cze_guj_bsq_nor_tig_tsw_cnt_slo_prs_dgb_hin_fbf_eng_fin_swa_swt_est_lat_aeg_geo_svk_ben_fre_arw_sid_anl_krd_hun_zul_bat_swe_tag_jpn_tml_kor_ita_ger_ven_mcd_ind_lit_chh_sun_mnd_spa_yor_bul_sod_afr_glc_ctl_scr_qcu_por_ukr_grk_xho_heb_urd_owc_dut_mly_pol_lda_rus_tsn_jav_tha_amh_knd_bem_ewe_azi_rom_mol_aze_akn_vie_mlt_igb_cic_moo	-0.519261616758516	-1.23591702984036	0.219602047924286
381	tig_por_dgb_ukr_sid_sod_amh_dut_azi_uzb_bem_bat_ven_swe_svk_bsq_slo_anl_swt_mnd_bul_ctl_dyu_urd_swa_ita_hun_xho_zul_fin_spa_owc_geo_glc_nor_prs_fre_heb_aeg_cze_est_ses_mly_krd_ind_jpn_knd_kor_guj_rus_tsn_ben_jav_scr_hau_mao_cnt_eng_cic_hin_wly_pol_rom_lat_arw_qcu_afr_lit_ger_fbf_gam_bos_amr_mol_tag_pan_tsw_mcd_igb_sun_tha_chh_tml_ewe_yor_tur_grk_alb_aze_akn_vie_mlt_moo_bam_lda	-0.681715179628645	-1.6332175776836	0.105804461598805
382	gam_guj_ewe_rus_heb_mlt_anl_por_uzb_aze_yor_mly_zul_scr_mol_bsq_prs_wly_lda_mnd_ukr_dut_cic_bul_ven_hin_est_bam_igb_hun_spa_amr_geo_krd_swe_afr_nor_chh_hau_ctl_fin_swt_jav_eng_tag_jpn_knd_kor_ita_pan_xho_urd_mao_bos_owc_ind_cnt_pol_dyu_glc_amh_cze_lit_slo_mcd_qcu_ben_svk_alb_swa_sod_ger_aeg_lat_bat_arw_moo_fre_akn_sun_tha_sid_tml_dgb_fbf_tur_grk_rom_azi_bem_vie_tig_ses_tsw_tsn	0.253802745872122	0.596712093546561	0.552149469096121
383	anl_grk_cic_lit_mlt_sid_gam_slo_uzb_azi_zul_bat_ven_krd_mol_bsq_ben_sod_bem_cnt_arw_bul_swa_hin_ewe_ita_hun_tsn_bam_fin_por_amh_geo_dut_mcd_fre_svk_heb_aeg_nor_est_fbf_jav_glc_mao_jpn_tml_kor_rus_urd_akn_pol_sun_ger_tig_ind_mnd_pan_swt_guj_chh_ctl_eng_prs_bos_qcu_scr_cze_spa_dgb_amr_ukr_hau_rom_mly_afr_xho_swe_ses_tag_tha_wly_knd_lda_yor_tur_lat_alb_aze_igb_vie_owc_tsw_moo_dyu	-0.428958131573389	-1.01827454666509	0.311189222291845
384	wly_urd_fbf_prs_hau_amh_tig_slo_uzb_tur_zul_ind_ses_alb_guj_bsq_cze_heb_cic_mnd_ben_ger_dgb_por_xho_ctl_hun_moo_lda_est_ukr_aeg_geo_pol_eng_fre_krd_mlt_chh_hin_fin_ewe_bat_swe_sun_jpn_tml_kor_rus_scr_tsn_afr_tag_rom_amr_mao_cnt_bul_igb_lit_owc_bos_mcd_spa_lat_qcu_arw_grk_glc_akn_anl_mol_sid_nor_jav_dut_ven_pan_bem_mly_tha_gam_knd_swa_bam_azi_ita_svk_aze_dyu_vie_sod_tsw_yor_swt	0.17139986328852	0.403747547642986	0.687325241654224
385	gam_mcd_swa_svk_sod_aeg_hau_urd_aze_azi_igb_tag_yor_ger_spa_bsq_ben_amh_ses_cnt_bos_krd_swt_grk_tsw_arw_fin_xho_dgb_hun_glc_chh_geo_pan_ctl_dut_lit_mlt_amr_ukr_est_fbf_ind_nor_mao_jpn_tml_kor_ita_cze_zul_scr_mly_swe_heb_bat_mnd_alb_akn_prs_wly_guj_lat_rus_afr_qcu_slo_mol_eng_bam_anl_por_tig_bul_sun_pol_ven_hin_bem_jav_tha_owc_knd_tsn_moo_uzb_rom_fre_tur_ewe_vie_sid_cic_lda_dyu	0.167546643025291	0.394764815504795	0.693920368168813
386	sid_nor_yor_ita_gam_chh_wly_alb_azi_uzb_igb_ind_xho_por_eng_bsq_urd_mlt_dyu_cnt_rus_glc_zul_scr_ven_grk_fin_moo_swa_hun_swe_amr_geo_bos_afr_mol_bul_owc_amh_slo_est_swt_bat_arw_jav_jpn_knd_kor_fre_lit_cic_rom_mao_prs_heb_sun_mnd_cze_akn_dut_aeg_svk_hin_guj_mcd_qcu_pan_ukr_ger_tsn_hau_pol_tig_lat_tag_ctl_lda_spa_ses_mly_tha_anl_tml_dgb_tsw_aze_ben_krd_tur_bam_vie_sod_fbf_bem_ewe	0.0194860674669527	0.045909503647494	0.963480817550801
387	mlt_ger_xho_cze_chh_gam_tig_pol_aze_tur_swt_jav_moo_hin_dut_bsq_svk_anl_bem_mnd_ben_mcd_yor_fre_akn_slo_hun_fbf_zul_fin_scr_owc_geo_prs_nor_alb_ita_sid_amr_lit_est_tsw_bat_krd_sun_jpn_tml_kor_pan_arw_swa_bos_tag_glc_wly_mao_cnt_rus_ses_spa_hau_ukr_swe_guj_bul_qcu_urd_grk_eng_dgb_aeg_ctl_amh_afr_ind_rom_bam_mol_ven_mly_tha_heb_knd_dyu_ewe_azi_lat_por_uzb_lda_vie_sod_cic_igb_tsn	-0.484919948671175	-1.15288780341721	0.25191109442959
388	sid_glc_bam_mol_aeg_chh_heb_ger_azi_tur_cic_jav_ewe_nor_ita_bsq_eng_tig_moo_cnt_ben_hin_swt_grk_ven_ctl_est_igb_xho_hun_rom_hau_geo_bos_swe_arw_por_amr_amh_ukr_fin_lda_mao_pol_bat_jpn_knd_kor_krd_lit_tsn_slo_sun_pan_anl_tag_mnd_fre_fbf_mcd_gam_alb_scr_dut_svk_qcu_cze_spa_rus_dyu_wly_lat_mlt_guj_ind_afr_yor_urd_akn_mly_tha_owc_tml_ses_dgb_aze_bul_prs_uzb_tsw_vie_sod_swa_bem_zul	0.0837203982718202	0.196904128840121	0.844332242045563
389	sid_eng_bam_ctl_gam_amh_heb_lit_aze_tur_fbf_jav_lda_lat_mcd_bsq_mol_anl_dgb_cnt_ger_fre_moo_svk_ewe_grk_fin_swt_yor_est_scr_sod_geo_prs_pan_cze_krd_chh_wly_ben_hun_zul_mly_ita_ind_jpn_knd_kor_rus_por_swa_nor_tag_slo_amr_sun_mnd_swe_dyu_guj_aeg_arw_spa_bos_dut_qcu_pol_glc_afr_bem_owc_hin_mlt_urd_bat_alb_akn_bul_ses_mao_tha_hau_tml_igb_ven_uzb_rom_ukr_azi_tsn_vie_tig_cic_xho_tsw	0.0551189709671855	0.129900953547478	0.896925342151747
390	chh_grk_fbf_mcd_owc_sod_anl_ita_aze_uzb_ven_ind_swa_bos_pol_bsq_ger_aeg_igb_mnd_eng_spa_dyu_lit_tsw_fre_est_bem_zul_fin_cze_heb_geo_nor_dut_urd_prs_amh_amr_ctl_hun_xho_mao_bul_mly_jpn_knd_kor_rom_alb_ses_pan_bat_rus_hau_tag_cnt_glc_dgb_ben_tig_por_mol_afr_slo_qcu_scr_ukr_arw_cic_gam_hin_sid_lat_jav_guj_yor_krd_swt_sun_tha_mlt_tml_bam_ewe_azi_svk_swe_tur_lda_vie_wly_tsn_moo_akn	-0.523767334207293	-1.24647467634948	0.215720688141
391	amh_svk_xho_rom_wly_sod_aeg_ctl_azi_uzb_ewe_mao_zul_fre_ita_bsq_guj_sid_yor_mnd_slo_mol_dgb_swe_swt_pan_hun_ven_cic_fin_por_tig_geo_lit_spa_alb_ger_chh_hau_glc_est_ses_tag_cze_jav_jpn_knd_kor_mcd_bul_igb_krd_sun_arw_amr_ind_cnt_bos_bem_grk_heb_ben_scr_urd_dut_qcu_pol_ukr_rus_moo_gam_eng_owc_lat_bat_afr_swa_hin_lda_mly_tha_anl_tml_akn_tsn_aze_prs_nor_tur_dyu_vie_mlt_fbf_tsw_bam	-0.47906579387389	-1.13793258933828	0.2580717368775
392	anl_rus_yor_spa_hau_amh_aeg_scr_uzb_tur_bam_bat_dyu_grk_ben_bsq_eng_sod_lda_cnt_urd_krd_ses_ita_tsw_nor_est_dgb_cic_fin_ctl_owc_geo_pol_mcd_arw_mol_gam_wly_ukr_hun_swa_tag_dut_mao_jpn_tml_kor_lat_pan_tsn_por_mly_rom_chh_jav_mnd_afr_igb_bul_mlt_lit_guj_alb_ger_qcu_slo_bos_fre_ewe_heb_cze_amr_svk_sun_swe_xho_prs_akn_ind_tha_sid_knd_ven_swt_azi_glc_hin_aze_bem_vie_tig_fbf_moo_zul	0.0756052622764116	0.17785122486672	0.859226633268739
393	gam_arw_bem_hin_chh_wly_mlt_rus_tur_uzb_tsn_jav_fbf_fre_por_bsq_grk_amh_ven_mnd_prs_mcd_lda_lit_zul_spa_hun_dyu_swa_est_krd_heb_geo_guj_ukr_glc_ger_anl_sod_rom_fin_akn_bat_alb_mly_jpn_tml_kor_ita_nor_xho_swe_sun_pol_amr_tag_cnt_cze_moo_afr_tig_bul_scr_eng_svk_qcu_dut_bos_lat_ses_sid_mol_owc_pan_ind_urd_bam_ctl_igb_mao_tha_aeg_knd_tsw_cic_aze_slo_ben_azi_dgb_vie_hau_yor_swt_ewe	-0.6225704612589	-1.49127119314291	0.139274561334738
394	heb_prs_igb_ben_amr_tig_hau_arw_azi_tur_swa_tag_swt_spa_rus_bsq_mcd_chh_ses_cnt_pol_svk_dgb_mol_yor_eng_est_tsn_bam_hun_ukr_aeg_geo_lit_glc_scr_bul_wly_sid_urd_fin_tsw_mly_hin_sun_jpn_knd_kor_pan_fre_moo_swe_jav_cze_sod_ind_mnd_dut_zul_grk_amh_por_rom_ita_alb_qcu_ger_guj_afr_ven_gam_slo_anl_lat_bat_krd_ewe_bos_bem_mao_tha_mlt_tml_dyu_lda_aze_ctl_nor_uzb_fbf_vie_owc_akn_cic_xho	-0.211562619466044	-0.499344110061398	0.618716235437332
395	heb_prs_swt_dut_aeg_amr_sid_lat_tur_uzb_bam_sun_ewe_svk_slo_bsq_eng_anl_cic_mnd_bul_cze_dyu_urd_xho_afr_est_zul_ven_hun_mcd_owc_geo_ben_grk_guj_por_mlt_chh_alb_fin_ses_bat_ukr_mao_jpn_tml_kor_pol_arw_tsw_nor_ind_ger_hau_mly_cnt_pan_tsn_lit_wly_rom_mol_rus_krd_qcu_ctl_spa_fre_lda_sod_glc_tig_ita_tag_scr_bem_bos_swa_jav_tha_amh_knd_yor_fbf_aze_hin_swe_azi_akn_vie_gam_dgb_moo_igb	-0.0586317259890754	-0.138053483608778	0.890496621715586
396	wly_cze_xho_ita_hau_chh_owc_hin_tur_azi_akn_jav_zul_eng_ben_bsq_mol_tig_lda_cnt_grk_prs_fbf_nor_yor_guj_hun_ven_cic_fin_ger_sid_geo_pol_spa_bul_fre_gam_aeg_rom_est_tsn_mao_swe_ind_jpn_knd_kor_urd_bos_dyu_krd_mly_lat_amh_sun_mnd_glc_bem_por_heb_rus_lit_slo_ctl_qcu_mcd_afr_pan_ses_sod_svk_amr_alb_tag_dut_ewe_arw_swt_bat_tha_mlt_tml_dgb_moo_aze_ukr_scr_uzb_tsw_vie_anl_swa_igb_bam	-0.0267984515269257	-0.0632755153567031	0.949682914311858
397	mlt_alb_igb_rom_wly_tig_hau_ctl_tur_azi_akn_mao_ven_bos_eng_bsq_guj_sod_ewe_cnt_ukr_svk_cic_nor_dgb_ger_est_swa_swt_fin_pol_anl_geo_pan_dut_glc_arw_aeg_chh_rus_hun_bem_mly_spa_bat_jpn_tml_kor_ben_afr_moo_mol_jav_scr_amr_sun_mnd_grk_ses_lit_heb_por_lat_hin_swe_qcu_fre_cze_ita_tsn_sid_prs_gam_bul_tag_slo_fbf_krd_zul_ind_tha_owc_knd_bam_lda_uzb_urd_mcd_aze_xho_vie_amh_yor_tsw_dyu	-0.00229227425452095	-0.00540307785393655	0.995700561755267
398	mlt_ita_yor_rom_sid_hau_owc_ctl_azi_uzb_lda_mao_tsw_slo_urd_bsq_guj_chh_swa_mnd_glc_prs_bem_pan_fbf_eng_fin_dyu_ewe_hun_lat_tig_geo_scr_alb_cze_nor_amr_wly_por_est_xho_sun_rus_ind_jpn_knd_kor_fre_ger_cic_ben_jav_swe_sod_mly_cnt_grk_bam_dut_amh_krd_bul_bos_ukr_qcu_arw_afr_lit_moo_anl_spa_aeg_hin_tag_svk_tsn_pol_akn_bat_tha_gam_tml_ven_zul_tur_mcd_mol_aze_igb_vie_heb_dgb_swt_ses	0.507648030017268	1.19896419986564	0.233587926888905
399	amh_glc_moo_prs_gam_aeg_sid_lit_aze_azi_fbf_jav_dgb_afr_ben_bsq_arw_chh_zul_mnd_krd_por_xho_ukr_yor_bul_est_bem_tsw_fin_spa_tig_geo_fre_hin_alb_nor_hau_heb_swe_hun_swa_tag_guj_sun_jpn_tml_kor_mol_eng_cic_bos_bat_lat_owc_mly_cnt_pol_tsn_urd_amr_pan_grk_ger_mcd_qcu_rom_ita_svk_ven_wly_ctl_mlt_slo_mao_cze_lda_scr_swt_ind_tha_anl_knd_bam_ewe_uzb_dut_rus_tur_ses_vie_sod_dyu_akn_igb	-0.224056180366348	-0.528918311036301	0.598122249591187
400	sid_por_cic_mol_amr_anl_tig_rus_uzb_aze_zul_ind_ewe_alb_guj_bsq_krd_aeg_tsw_cnt_cze_glc_dgb_lit_bem_fre_fin_fbf_ven_hun_bos_heb_geo_slo_dut_bul_pol_mlt_hau_nor_est_bam_jav_spa_mao_jpn_tml_kor_hin_afr_moo_mcd_sun_prs_chh_bat_mnd_ita_swt_ger_amh_scr_rom_arw_svk_qcu_lat_eng_swe_xho_sod_pan_owc_grk_tag_ctl_yor_urd_ses_mly_tha_gam_knd_tsn_dyu_tur_ben_ukr_azi_akn_vie_wly_lda_igb_swa	-0.725901833270376	-1.74253478207038	0.0847205282794246
401	sid_pan_fbf_rom_amr_anl_gam_bul_uzb_aze_moo_jav_dyu_prs_krd_bsq_urd_tig_akn_mnd_alb_swe_lda_dut_yor_scr_hun_ses_swa_fin_spa_sod_geo_fre_slo_ben_mcd_wly_mlt_hin_est_dgb_tag_svk_mly_jpn_tml_kor_eng_arw_ven_lat_sun_pol_owc_mao_cnt_guj_xho_ita_chh_ctl_rus_bos_nor_qcu_por_glc_cze_zul_aeg_ger_hau_mol_ind_afr_bam_lit_swt_bat_tha_heb_knd_bem_cic_azi_grk_ukr_tur_tsw_vie_amh_igb_ewe_tsn	-0.0611517541012742	-0.144061647943127	0.885763505581241
402	heb_krd_igb_ita_wly_aeg_anl_pol_azi_uzb_swt_tag_akn_alb_ctl_bsq_mcd_owc_ewe_cnt_bos_spa_ses_pan_fbf_slo_est_lda_dyu_fin_scr_sid_geo_ger_dut_urd_glc_chh_gam_rus_hun_bem_bat_mol_sun_jpn_tml_kor_afr_prs_dgb_ben_jav_eng_amh_ind_mnd_fre_tsw_svk_amr_ukr_arw_bul_grk_qcu_rom_lit_nor_zul_hau_por_mlt_lat_mly_hin_moo_swe_ven_mao_tha_tig_knd_bam_tsn_tur_guj_cze_aze_swa_vie_sod_yor_xho_cic	-0.038668797509746	-0.0910540476802532	0.927645478894701
403	chh_hin_akn_nor_aeg_sid_sod_mcd_tur_azi_zul_sun_xho_rus_guj_bsq_pan_hau_dgb_mnd_dut_mol_tsw_ben_lda_svk_est_tsn_bem_fin_ita_wly_geo_lit_bos_fre_ukr_owc_amr_pol_hun_bam_tag_ger_bat_jpn_tml_kor_por_glc_ven_alb_jav_prs_anl_ind_cnt_afr_dyu_eng_gam_arw_krd_slo_rom_qcu_scr_urd_swe_fbf_heb_cze_amh_lat_mao_spa_swa_grk_yor_mly_tha_tig_knd_ewe_igb_aze_bul_ctl_uzb_cic_vie_mlt_ses_swt_moo	0.179729315616064	0.422963058251475	0.673298651272943
404	owc_guj_igb_prs_amh_tig_mlt_mcd_uzb_azi_yor_sun_akn_krd_afr_bsq_ukr_hau_swa_mnd_dut_svk_dgb_alb_ses_rus_fin_zul_bem_hun_pol_wly_geo_fre_lat_spa_ger_anl_aeg_rom_est_tsn_ind_nor_jav_jpn_knd_kor_por_cze_ven_bul_bat_eng_amr_tag_cnt_arw_tsw_swe_chh_urd_lit_ben_glc_qcu_bos_scr_pan_dyu_gam_ctl_heb_hin_mao_mol_swt_ita_ewe_mly_tha_sid_tml_lda_bam_tur_grk_slo_aze_fbf_vie_sod_xho_moo_cic	-1.0126393935369	-2.47453003217896	0.0151536095042536
405	gam_bos_swt_slo_owc_wly_mlt_rus_azi_aze_lda_tag_bam_mol_glc_bsq_bul_chh_dgb_cnt_prs_grk_yor_lit_fbf_ger_hun_moo_igb_est_ita_anl_geo_krd_pol_nor_spa_aeg_tig_dut_fin_bem_ind_hin_mao_jpn_knd_kor_guj_arw_zul_eng_jav_por_sid_sun_mnd_cze_ven_lat_amr_svk_rom_mcd_alb_qcu_urd_swe_pan_swa_hau_scr_amh_fre_mly_afr_akn_ben_tsw_bat_tha_sod_tml_dyu_cic_uzb_ctl_ukr_tur_ewe_vie_heb_tsn_ses_xho	-0.181126892342445	-0.428368003379109	0.669373702907401
406	sid_rus_bam_nor_sod_anl_aeg_swe_tur_uzb_tsw_jav_ven_alb_ukr_bsq_hin_gam_fbf_mnd_pol_lit_ses_mol_zul_svk_hun_swt_swa_est_arw_wly_geo_por_ben_krd_bul_tig_chh_grk_fin_cic_mao_urd_bat_jpn_tml_kor_glc_slo_bem_prs_mly_cze_amh_sun_cnt_dut_igb_ita_heb_guj_ctl_bos_pan_qcu_scr_lat_fre_yor_hau_spa_mlt_eng_ind_mcd_akn_ger_tsn_tag_tha_owc_knd_moo_lda_aze_rom_afr_azi_xho_vie_amr_dyu_dgb_ewe	-0.389005768474101	-0.922638749529416	0.358582987479701
407	amh_bos_ven_lat_hau_sod_heb_bul_uzb_azi_igb_bat_swt_scr_spa_bsq_krd_amr_zul_mnd_arw_pol_ses_prs_lda_ita_est_cic_dyu_fin_afr_tig_geo_lit_pan_hin_por_owc_mlt_ben_hun_fbf_mly_grk_mao_jpn_knd_kor_rom_mcd_dgb_eng_ind_slo_aeg_sun_cnt_dut_swa_ctl_gam_nor_fre_ger_glc_qcu_rus_alb_urd_moo_anl_ukr_sid_guj_tag_swe_xho_svk_akn_jav_tha_wly_tml_ewe_bem_aze_mol_cze_tur_yor_vie_chh_bam_tsn_tsw	0.0120724940503709	0.0284208008354664	0.977387434111927
408	owc_rus_igb_alb_sod_heb_mlt_cze_azi_aze_zul_mao_fbf_spa_ukr_bsq_mol_amr_swt_cnt_scr_bul_moo_ger_bam_urd_fin_swa_lda_est_bos_aeg_geo_pol_pan_ben_nor_hau_sid_lat_hun_ewe_sun_prs_mly_jpn_tml_kor_guj_ctl_bem_glc_tag_svk_wly_bat_mnd_lit_akn_slo_amh_mcd_afr_swe_krd_qcu_hin_ita_fre_yor_chh_eng_anl_grk_jav_por_dgb_arw_xho_ind_tha_tig_knd_tsw_ses_uzb_dut_rom_tur_ven_vie_gam_cic_tsn_dyu	-0.397152020060822	-0.942294566564762	0.348483226231507
409	aeg_pol_tsw_svk_gam_amr_anl_eng_tur_azi_moo_tag_lda_por_ben_bsq_guj_tig_yor_mnd_bos_slo_ses_lit_igb_glc_hun_bam_ewe_est_prs_wly_geo_ita_mol_alb_bul_owc_sod_hin_fin_zul_jav_cze_mao_jpn_knd_kor_arw_grk_akn_ctl_bat_mcd_heb_mly_cnt_rom_swa_swe_chh_lat_ger_urd_fre_qcu_scr_spa_rus_ven_hau_afr_mlt_nor_ind_pan_fbf_dut_swt_sun_tha_amh_tml_bem_cic_aze_krd_ukr_uzb_dyu_vie_sid_tsn_dgb_xho	-0.316433029513541	-0.748765616818735	0.455888076485317
410	aeg_rus_ewe_lat_anl_sid_heb_ger_aze_uzb_yor_mly_igb_rom_fre_bsq_alb_tig_cic_mnd_mol_lit_lda_nor_dgb_pol_fin_zul_dyu_est_cze_sod_geo_swe_glc_dut_svk_wly_amh_bos_hun_bem_bat_bul_mao_jpn_knd_kor_prs_eng_swt_mcd_tag_por_hau_ind_cnt_krd_ven_pan_owc_ctl_scr_grk_spa_qcu_guj_ben_ukr_fbf_amr_afr_mlt_ita_sun_hin_moo_urd_ses_jav_tha_gam_tml_tsn_swa_azi_arw_slo_tur_xho_vie_chh_tsw_akn_bam	0.310281020150127	0.730483071351322	0.466931200153527
411	aeg_ger_cic_hin_chh_sid_amr_lat_aze_uzb_ven_mly_ses_slo_glc_bsq_lit_tig_dyu_cnt_rom_krd_bem_prs_swa_ben_fin_dgb_bam_est_ctl_wly_geo_eng_fre_guj_pol_owc_heb_dut_hun_xho_jav_arw_mao_jpn_knd_kor_swe_por_lda_alb_ind_afr_anl_bat_mnd_nor_tsw_rus_hau_grk_mol_ita_scr_qcu_urd_ukr_svk_tsn_gam_bul_sod_cze_sun_bos_yor_pan_ewe_tag_tha_mlt_tml_moo_akn_azi_spa_mcd_tur_swt_vie_amh_fbf_igb_zul	0.119012785770465	0.279777975984949	0.780269170548301
412	owc_mcd_moo_dut_tig_hau_amh_mol_azi_tur_fbf_ind_akn_ukr_grk_bsq_ben_gam_bem_mnd_spa_hin_lda_glc_ses_arw_fin_swa_dyu_hun_rom_wly_geo_fre_por_prs_cze_aeg_amr_pan_est_swt_tag_lit_jav_jpn_knd_kor_eng_bos_ven_krd_mly_swe_sid_mao_cnt_ctl_bam_rus_heb_pol_ita_ger_bul_qcu_svk_urd_nor_ewe_sod_scr_mlt_alb_sun_guj_cic_slo_xho_bat_tha_chh_tml_zul_yor_uzb_afr_lat_aze_dgb_vie_anl_igb_tsw_tsn	-0.153479145533532	-0.362958168411478	0.717459772192752
413	mlt_ger_yor_ita_owc_aeg_sod_ben_tur_uzb_swa_sun_lda_bos_prs_bsq_scr_sid_bam_cnt_nor_cze_moo_slo_dgb_bul_hun_igb_akn_est_fre_amh_geo_dut_rom_arw_urd_amr_tig_krd_fin_tsw_bat_alb_jav_jpn_tml_kor_mol_eng_dyu_glc_tag_afr_anl_mly_mnd_lat_ses_swe_gam_lit_pol_grk_svk_qcu_spa_ukr_pan_bem_wly_ctl_chh_por_mao_mcd_zul_hin_tsn_ind_tha_heb_knd_ven_xho_azi_rus_guj_aze_ewe_vie_hau_cic_fbf_swt	-0.649993573684476	-1.55649334226661	0.122987469709947
414	sid_spa_tsw_grk_hau_owc_sod_guj_azi_aze_bam_ind_tsn_bos_afr_bsq_krd_amr_moo_cnt_urd_fre_igb_arw_dgb_swe_fin_ven_zul_est_scr_wly_geo_pan_pol_svk_ukr_heb_mlt_slo_hun_swa_jav_hin_bat_jpn_tml_kor_ctl_glc_ewe_ben_mly_cze_chh_sun_mnd_bul_lda_por_gam_lat_mol_dut_rus_qcu_eng_lit_rom_fbf_amh_ita_aeg_alb_tag_nor_yor_mcd_xho_mao_tha_anl_knd_bem_akn_uzb_prs_ger_tur_swt_vie_tig_dyu_ses_cic	-0.188780685788039	-0.445252686456967	0.657171834304148
415	amh_mol_dyu_scr_sid_wly_heb_prs_uzb_azi_bem_jav_moo_swe_rom_bsq_cze_aeg_tsw_cnt_ita_nor_swa_dut_xho_ctl_fin_lda_akn_hun_rus_anl_geo_urd_svk_bos_fre_tig_mlt_krd_est_yor_bat_ger_ind_jpn_tml_kor_lat_por_ewe_pol_mao_guj_amr_tag_mnd_ben_ven_alb_chh_slo_pan_afr_spa_qcu_eng_bul_arw_tsn_hau_grk_owc_mcd_sun_lit_fbf_ukr_swt_mly_tha_gam_knd_cic_zul_aze_glc_hin_tur_igb_vie_sod_dgb_ses_bam	-0.229043893758592	-0.540845065863161	0.589907468821935
416	heb_arw_yor_eng_hau_gam_owc_pan_uzb_tur_ses_mao_xho_svk_bos_bsq_scr_sid_ewe_mnd_bul_ita_bem_fre_akn_dut_est_zul_dgb_fin_rom_amh_geo_urd_spa_prs_lat_mlt_sod_cze_hun_tsn_mly_nor_jav_jpn_knd_kor_krd_rus_tsw_guj_sun_alb_tig_bat_cnt_glc_cic_ben_chh_ger_swe_ukr_lit_qcu_mol_afr_mcd_moo_wly_ctl_anl_grk_tag_hin_bam_por_swa_ind_tha_amr_tml_lda_fbf_azi_pol_slo_aze_igb_vie_aeg_swt_ven_dyu	-0.0989025019145832	-0.233132769024418	0.816170661381549
417	amr_ger_igb_lat_hau_gam_tig_pol_tur_aze_dgb_bat_akn_ben_guj_bsq_grk_owc_lda_cnt_bos_hin_ewe_dut_yor_glc_hun_moo_fbf_fin_bul_sid_geo_afr_por_nor_urd_anl_sod_lit_est_tsw_mly_ctl_mao_jpn_knd_kor_slo_scr_zul_rom_tag_prs_mlt_ind_mnd_spa_ven_pan_heb_ukr_ita_krd_alb_qcu_cze_arw_svk_tsn_chh_mcd_amh_mol_sun_eng_swt_swe_bam_jav_tha_wly_tml_xho_swa_uzb_fre_rus_azi_ses_vie_aeg_dyu_cic_bem	-0.0522521276551576	-0.123173948182681	0.902235159719962
418	sid_pan_ven_svk_anl_mlt_tig_swe_uzb_azi_ses_tag_fbf_glc_bos_bsq_cze_wly_akn_cnt_por_afr_swa_pol_xho_rus_fin_zul_tsw_est_spa_aeg_geo_prs_mcd_lit_eng_chh_sod_dut_hun_tsn_mly_guj_mao_jpn_tml_kor_lat_ger_yor_ben_ind_krd_amr_jav_mnd_fre_dgb_rom_amh_ukr_nor_scr_alb_qcu_arw_bul_grk_igb_owc_hin_gam_urd_bat_slo_bam_mol_ewe_sun_tha_heb_knd_dyu_bem_tur_ctl_ita_aze_moo_vie_hau_lda_swt_cic	0.263427250436384	0.62055071559656	0.536413061312018
419	gam_urd_cic_rom_sid_tig_aeg_bul_uzb_aze_swa_mao_swt_nor_swe_bsq_fre_mlt_ven_cnt_prs_krd_fbf_afr_zul_ger_fin_bam_ewe_hun_grk_amh_geo_cze_arw_lat_hin_heb_anl_bos_est_yor_sun_pol_ind_jpn_knd_kor_ita_scr_dyu_guj_tag_pan_sod_mly_mnd_rus_lda_mcd_hau_lit_alb_por_dut_qcu_ukr_glc_eng_ses_chh_ctl_wly_spa_jav_slo_xho_svk_tsn_bat_tha_owc_tml_igb_akn_tur_mol_ben_azi_bem_vie_amr_dgb_moo_tsw	-0.424880324623026	-1.00923300442443	0.315481534435988
420	sid_guj_ses_krd_gam_anl_amr_bos_aze_uzb_cic_sun_tsw_bul_prs_bsq_nor_owc_bem_cnt_slo_lit_lda_mol_dyu_cze_fin_ewe_swa_est_ukr_chh_geo_afr_spa_rom_glc_sod_aeg_mcd_hun_ven_mly_scr_tag_jpn_knd_kor_grk_urd_bam_por_mao_dut_mlt_ind_mnd_alb_tsn_fre_amh_ctl_lat_arw_ben_qcu_ita_hin_pan_swt_hau_eng_tig_pol_bat_rus_yor_ger_dgb_jav_tha_heb_tml_fbf_akn_azi_svk_swe_tur_zul_vie_wly_igb_moo_xho	-0.869021323212117	-2.10340608422482	0.0381299672015136
421	wly_slo_swt_rom_anl_hau_amh_swe_uzb_tur_igb_bat_dyu_por_svk_bsq_ger_chh_ses_mnd_mcd_lat_tsn_ben_ewe_ctl_est_cic_fbf_fin_alb_mlt_geo_rus_lit_scr_prs_heb_gam_eng_hun_zul_sun_hin_mly_jpn_tml_kor_pol_afr_lda_fre_ind_bul_amr_mao_cnt_bos_dgb_nor_aeg_dut_pan_mol_grk_qcu_glc_guj_urd_tsw_owc_spa_sid_krd_jav_cze_swa_arw_bam_tag_tha_tig_knd_moo_akn_azi_ita_ukr_aze_bem_vie_sod_ven_yor_xho	0.216116074464109	0.50899108391381	0.61196396992981
422	sod_bos_dyu_svk_tig_chh_owc_spa_azi_tur_yor_sun_igb_hin_ben_bsq_urd_anl_ven_mnd_rom_dut_ewe_arw_cic_ger_est_tsw_ses_fin_slo_aeg_geo_cze_fre_pol_pan_heb_amh_lit_hun_bem_jav_mol_bat_jpn_knd_kor_prs_nor_fbf_eng_mly_scr_sid_mao_cnt_bul_akn_ctl_wly_ukr_afr_krd_ita_qcu_grk_glc_swe_bam_amr_alb_gam_guj_tag_mcd_tsn_por_swt_ind_tha_mlt_tml_moo_dgb_aze_lat_rus_uzb_swa_vie_hau_zul_lda_xho	-0.889256332920314	-2.15886830181905	0.033434272012053
423	wly_slo_moo_hin_anl_tig_aeg_ger_aze_azi_dgb_sun_akn_ben_bul_bsq_guj_amr_cic_cnt_svk_alb_ewe_afr_swt_ukr_fin_tsn_bem_hun_krd_gam_geo_pan_rus_por_scr_sid_amh_pol_est_ven_bat_glc_tag_jpn_tml_kor_arw_urd_swa_prs_mly_lat_sod_ind_mnd_swe_fbf_spa_owc_mol_dut_ctl_rom_qcu_mcd_grk_nor_zul_heb_eng_hau_bos_mao_ita_ses_fre_bam_jav_tha_mlt_knd_yor_igb_uzb_cze_lit_tur_tsw_vie_chh_xho_dyu_lda	0.223750590004044	0.526481875024661	0.599806863010711
424	sod_svk_zul_hin_amh_owc_aeg_dut_azi_tur_fbf_tag_tsw_fre_pan_bsq_glc_wly_ewe_mnd_spa_urd_bem_ctl_lda_eng_hun_igb_ven_fin_nor_chh_geo_bul_pol_por_afr_anl_amr_lit_est_tsn_mao_arw_mly_jpn_tml_kor_rom_ger_dgb_ukr_jav_ben_mlt_ind_cnt_grk_dyu_alb_hau_ita_swe_cze_prs_qcu_lat_rus_slo_ses_gam_mcd_sid_mol_bat_bos_cic_krd_swt_sun_tha_tig_knd_xho_swa_aze_guj_scr_uzb_bam_vie_heb_akn_moo_yor	-1.01182358718893	-2.46972762767565	0.0153455284588191
425	sod_bul_cic_glc_aeg_heb_wly_ben_uzb_aze_tsn_sun_ven_dut_alb_bsq_por_sid_moo_mnd_rus_mol_swt_prs_tsw_pan_fin_swa_xho_est_lit_tig_geo_arw_rom_fre_guj_owc_hau_eng_hun_igb_bat_hin_ind_jpn_tml_kor_ita_swe_ses_pol_mly_bos_amr_mao_cnt_ukr_bam_svk_gam_scr_krd_ctl_cze_qcu_grk_nor_mcd_yor_chh_lat_anl_slo_tag_afr_dyu_urd_lda_jav_tha_amh_knd_bem_zul_tur_ger_spa_azi_fbf_vie_mlt_dgb_akn_ewe	0.653748943535015	1.55048076304955	0.124422658850202
426	amr_mcd_xho_afr_anl_amh_tig_alb_tur_uzb_cic_ind_tsw_arw_por_bsq_nor_hau_lda_cnt_guj_ben_igb_hin_yor_rus_fin_dyu_swa_est_lat_chh_geo_scr_bul_eng_ctl_sid_mlt_pol_hun_fbf_jav_ukr_sun_jpn_tml_kor_slo_svk_ven_swe_bat_glc_aeg_mly_mnd_rom_akn_ita_sod_lit_grk_spa_fre_qcu_mol_dut_pan_ewe_owc_cze_wly_prs_tag_krd_bem_ger_bam_mao_tha_heb_knd_moo_swt_azi_urd_bos_aze_zul_vie_gam_ses_dgb_tsn	-0.316425143737151	-0.748725203113243	0.455912321623654
427	anl_lat_lda_mcd_wly_amh_aeg_swe_aze_tur_tsn_sun_ewe_glc_pol_bsq_rom_hau_swa_mnd_grk_eng_ses_spa_yor_ukr_hun_swt_bam_est_ita_heb_geo_svk_urd_slo_hin_gam_sod_prs_fin_igb_jav_mol_bat_jpn_knd_kor_por_scr_bem_guj_mly_cze_tig_mao_cnt_arw_moo_alb_mlt_rus_bos_ger_ben_qcu_dut_nor_pan_fbf_sid_ctl_amr_fre_tag_lit_dgb_afr_akn_ind_tha_owc_tml_ven_xho_uzb_bul_krd_azi_cic_vie_chh_dyu_zul_tsw	-0.46676664495643	-1.10816794214671	0.270647029519025
428	amr_ger_bam_svk_chh_hau_wly_pan_azi_aze_xho_mly_swt_swe_afr_bsq_ita_amh_ses_cnt_arw_bos_ewe_scr_akn_bul_fin_dgb_fbf_est_mol_aeg_geo_lat_slo_eng_cze_tig_gam_alb_hun_zul_tag_urd_ind_jpn_tml_kor_hin_nor_tsn_lit_jav_prs_heb_sun_mnd_rom_lda_ctl_owc_glc_fre_por_dut_qcu_pol_spa_grk_cic_anl_mcd_sod_krd_bat_rus_yor_guj_dyu_mao_tha_sid_knd_bem_swa_tur_ben_ukr_uzb_igb_vie_mlt_ven_moo_tsw	-0.120959747222392	-0.285587588259951	0.775829118941004
429	mlt_prs_fbf_slo_amr_tig_gam_por_aze_tur_dgb_bat_akn_arw_fre_bsq_ita_sid_tsn_mnd_ctl_guj_tsw_pol_bam_svk_hun_igb_ses_fin_lit_chh_geo_krd_mol_hin_swe_heb_hau_alb_est_swt_mao_rom_ind_jpn_knd_kor_bos_ben_bem_rus_sun_eng_aeg_mly_cnt_bul_ven_scr_sod_ukr_spa_afr_cze_qcu_nor_pan_lat_swa_amh_glc_owc_urd_tag_ger_cic_dut_zul_jav_tha_anl_tml_lda_xho_uzb_grk_mcd_azi_dyu_vie_wly_moo_yor_ewe	0.178995596009766	0.421194824909903	0.674584674084375
430	amr_ctl_xho_spa_wly_heb_chh_pan_uzb_azi_fbf_sun_bem_grk_ukr_bsq_fre_anl_dyu_cnt_por_bul_tsw_dut_swt_ita_est_ven_moo_hun_ben_gam_geo_hin_slo_lit_alb_aeg_hau_swe_fin_tsn_mly_eng_mao_jpn_knd_kor_guj_nor_swa_cze_tag_pol_sid_bat_mnd_glc_bam_arw_owc_ger_svk_urd_lat_qcu_scr_mcd_mol_cic_sod_prs_amh_rus_ind_rom_igb_afr_yor_jav_tha_mlt_tml_lda_ses_aze_bos_krd_tur_dgb_vie_tig_ewe_akn_zul	-0.583741537903527	-1.39217536763795	0.167189466298764
431	gam_lit_zul_fre_owc_aeg_chh_spa_aze_tur_bam_mao_yor_ita_mcd_bsq_eng_tig_ses_mnd_urd_arw_swa_bos_ewe_bul_est_ven_bem_fin_hin_amr_geo_alb_ben_rus_scr_sod_wly_svk_hun_tsn_mly_ukr_sun_jpn_knd_kor_por_lat_moo_rom_tag_mol_hau_bat_cnt_pan_swt_grk_mlt_guj_swe_ctl_glc_qcu_slo_nor_cze_fbf_sid_dut_heb_krd_ind_pol_igb_ger_dgb_jav_tha_anl_tml_dyu_xho_azi_afr_prs_uzb_akn_vie_amh_cic_lda_tsw	-0.792218961706523	-1.90849908486578	0.0594108446054688
432	anl_pol_akn_ctl_tig_aeg_sid_ben_azi_tur_dyu_jav_zul_glc_cze_bsq_scr_chh_yor_mnd_swe_bul_cic_spa_ven_afr_fin_bam_moo_hun_svk_gam_geo_alb_hin_lat_pan_heb_sod_krd_est_xho_bat_fre_tag_jpn_knd_kor_grk_ita_dgb_dut_sun_rom_wly_ind_cnt_bos_swa_urd_hau_eng_lit_nor_mcd_qcu_mol_rus_ukr_ses_mlt_guj_amr_ger_mly_slo_bem_arw_igb_mao_tha_owc_tml_tsn_ewe_uzb_por_prs_aze_fbf_vie_amh_swt_lda_tsw	-0.392270918639631	-0.930720515372325	0.354407890623928
433	hau_hin_fbf_mol_mlt_gam_aeg_alb_azi_tur_cic_jav_dgb_dut_pol_bsq_por_heb_tsn_mnd_ctl_ita_bem_eng_swt_bos_hun_ewe_akn_fin_svk_owc_geo_arw_guj_fre_nor_amr_chh_scr_est_igb_bat_mcd_sun_jpn_knd_kor_lit_rom_lda_ukr_mly_spa_anl_mao_cnt_slo_dyu_glc_amh_ben_lat_pan_krd_qcu_afr_cze_rus_tsw_wly_urd_tig_bul_tag_swe_xho_grk_bam_ind_tha_sod_tml_zul_moo_aze_prs_ger_uzb_swa_vie_sid_yor_ven_ses	-0.0424126360689877	-0.099872652885378	0.920660404770126
434	tig_fre_zul_spa_amh_hau_chh_afr_tur_uzb_tsw_mao_cic_bul_lit_bsq_nor_anl_bam_cnt_slo_ben_ses_mol_dgb_krd_est_fbf_moo_hun_lat_sid_geo_alb_rus_guj_urd_mlt_heb_bos_fin_akn_sun_svk_tag_jpn_tml_kor_mcd_pol_swt_prs_mly_ctl_wly_bat_mnd_cze_igb_hin_sod_arw_scr_por_glc_qcu_ita_ukr_eng_xho_gam_grk_owc_swe_jav_pan_ewe_rom_bem_ind_tha_amr_knd_yor_dyu_aze_ger_dut_azi_tsn_vie_aeg_swa_ven_lda	-0.810124027017846	-1.95294673339724	0.0538322448223317
435	anl_ukr_tsw_rom_owc_sod_chh_prs_azi_uzb_cic_mao_dgb_cze_krd_bsq_guj_wly_dyu_mnd_ger_fre_moo_dut_ses_ctl_est_lda_xho_fin_arw_sid_geo_afr_pan_lit_por_gam_heb_bos_hun_bem_bat_eng_ind_jpn_knd_kor_hin_lat_ewe_ita_sun_grk_hau_tag_cnt_scr_zul_nor_aeg_glc_mol_urd_ben_qcu_svk_rus_bul_swa_mlt_mcd_tig_pol_jav_swe_bam_slo_fbf_mly_tha_amh_tml_igb_ven_aze_alb_spa_tur_akn_vie_amr_yor_swt_tsn	-0.0751516977142171	-0.177110169801822	0.859807010960106
436	anl_mcd_tsn_rom_sid_amr_chh_ita_aze_tur_yor_sun_dgb_slo_arw_bsq_afr_wly_ven_mnd_grk_scr_fbf_nor_ewe_rus_est_swa_bem_fin_guj_gam_geo_pan_prs_urd_ctl_hau_amh_pol_hun_bam_mao_swe_bat_jpn_knd_kor_ukr_mol_zul_lit_ind_cze_tig_tag_cnt_spa_cic_krd_sod_por_fre_alb_svk_qcu_lat_ger_hin_ses_mlt_ben_heb_bos_mly_bul_igb_glc_tsw_jav_tha_owc_tml_swt_dyu_azi_eng_dut_uzb_akn_vie_aeg_moo_xho_lda	-0.180204959632174	-0.42524196496375	0.671642650577443
437	amr_cze_ses_por_sod_chh_mlt_rus_azi_tur_zul_bat_dyu_afr_pol_bsq_slo_wly_bem_mnd_dut_nor_akn_urd_ven_ben_hun_tsn_xho_fin_prs_gam_geo_hin_swe_glc_ctl_sid_aeg_grk_est_swt_sun_fre_mao_jpn_tml_kor_mol_spa_bam_rom_tag_krd_tig_mly_cnt_guj_tsw_ger_heb_lat_scr_lit_svk_qcu_eng_mcd_bos_cic_hau_alb_owc_pan_ind_ukr_lda_ita_dgb_jav_tha_anl_knd_igb_yor_aze_arw_bul_uzb_moo_vie_amh_ewe_fbf_swa	-0.17741909755513	-0.418431046322428	0.676596684358072
438	hau_alb_bam_arw_sid_anl_wly_rom_aze_azi_ven_jav_ewe_glc_lit_bsq_swe_owc_igb_cnt_pol_spa_cic_nor_tsw_ukr_est_tsn_ses_hun_slo_mlt_geo_ita_bul_por_scr_heb_amr_lat_fin_akn_mao_ben_tag_jpn_knd_kor_mcd_ctl_dgb_urd_ind_afr_gam_bat_mnd_hin_swa_cze_amh_grk_bos_pan_eng_qcu_svk_fre_ger_dyu_chh_prs_sod_guj_sun_dut_moo_mol_zul_mly_tha_tig_tml_lda_fbf_uzb_rus_krd_tur_bem_vie_aeg_yor_swt_xho	-0.936702177682612	-2.2762195313849	0.0251274124446779
439	aeg_bul_xho_pan_wly_sod_gam_glc_tur_aze_fbf_tag_tsn_dut_afr_bsq_ukr_hau_swa_cnt_ctl_ben_tsw_alb_lda_guj_est_bem_cic_hun_svk_tig_geo_swe_nor_lat_cze_chh_mlt_bos_fin_moo_mao_arw_sun_jpn_knd_kor_grk_ger_akn_pol_mly_ita_amh_ind_mnd_scr_ewe_eng_heb_mcd_prs_hin_krd_qcu_mol_spa_urd_bam_owc_slo_anl_rus_jav_rom_yor_lit_swt_bat_tha_amr_tml_ven_zul_uzb_por_fre_azi_dyu_vie_sid_ses_igb_dgb	-0.528789793682299	-1.25904613637143	0.211164758932305
440	wly_fre_igb_guj_gam_amr_mlt_grk_aze_azi_bem_ind_swa_prs_svk_bsq_ctl_amh_fbf_mnd_rus_bul_yor_arw_bam_krd_hun_xho_dyu_est_hin_sid_geo_swe_mol_slo_mcd_sod_hau_scr_fin_zul_bat_ger_tag_jpn_knd_kor_pan_afr_lda_lit_sun_cze_chh_mly_cnt_dut_swt_alb_aeg_ita_eng_spa_por_qcu_bos_ben_urd_ven_owc_rom_tig_lat_jav_pol_akn_nor_moo_mao_tha_anl_tml_cic_tsw_tur_ukr_glc_uzb_dgb_vie_heb_tsn_ses_ewe	-0.995768752074128	-2.4262825897513	0.0171829654509227
441	anl_glc_swa_alb_amr_amh_chh_slo_tur_uzb_ven_bat_cic_ita_ukr_bsq_afr_sid_akn_cnt_por_guj_fbf_dut_yor_bul_fin_igb_bam_hun_arw_heb_geo_mcd_ctl_cze_rom_wly_hau_pol_est_zul_tag_nor_mao_jpn_tml_kor_krd_rus_ewe_ben_ind_ger_gam_sun_mnd_lit_dyu_urd_owc_hin_bos_swe_lat_qcu_eng_grk_prs_swt_aeg_pan_sod_scr_jav_fre_tsn_mol_dgb_mly_tha_mlt_knd_moo_lda_aze_spa_svk_azi_tsw_vie_tig_ses_xho_bem	0.333622770894665	0.786167630406418	0.433767873372301
442	tig_scr_akn_afr_heb_owc_aeg_pol_aze_azi_fbf_jav_cic_krd_alb_bsq_spa_anl_bam_mnd_glc_lat_ewe_grk_swa_rus_fin_ven_swt_hun_bos_amh_geo_ben_guj_eng_ita_mlt_amr_ctl_est_ses_sun_ger_bat_jpn_knd_kor_rom_dut_lda_bul_mly_mol_sod_mao_cnt_swe_tsw_ukr_sid_lit_svk_pan_prs_qcu_hin_fre_arw_zul_chh_mcd_hau_cze_tag_nor_moo_urd_dgb_ind_tha_wly_tml_xho_igb_uzb_por_slo_tur_bem_vie_gam_dyu_yor_tsn	-0.0422848212195004	-0.0995149074100079	0.920943651881432
443	tig_bos_tsn_glc_sod_sid_chh_alb_uzb_azi_cic_sun_swa_swe_guj_bsq_prs_hau_swt_mnd_mcd_grk_dyu_mol_zul_urd_hun_ses_tsw_fin_rus_owc_geo_spa_lat_cze_por_heb_gam_ctl_est_akn_tag_ger_mly_jpn_tml_kor_svk_slo_fbf_dut_jav_fre_amr_bat_cnt_lit_ewe_rom_wly_nor_hin_krd_scr_qcu_eng_pan_pol_bem_mlt_ita_aeg_arw_ind_afr_igb_bul_lda_mao_tha_amh_knd_bam_xho_tur_ukr_ben_aze_moo_vie_anl_ven_dgb_yor	0.237716499094009	0.560240400389627	0.576662562170773
444	chh_scr_tsn_lit_sod_owc_wly_mol_uzb_tur_fbf_sun_dyu_urd_ger_bsq_spa_gam_moo_cnt_ukr_dut_swt_krd_ses_ben_est_lda_igb_hun_glc_heb_geo_pol_lat_rom_arw_aeg_amh_alb_fin_ewe_tag_grk_mao_jpn_knd_kor_slo_cze_akn_hin_ind_guj_mlt_mly_mnd_afr_tsw_bul_tig_mcd_nor_pan_prs_qcu_ita_swe_por_zul_hau_eng_amr_rus_bat_ctl_yor_fre_swa_jav_tha_sid_tml_ven_xho_aze_svk_bos_azi_dgb_vie_anl_bam_cic_bem	0.128637822023971	0.303261970344424	0.762367586278812
445	owc_spa_tsw_ctl_sid_hau_aeg_rus_uzb_azi_ven_tag_moo_swe_urd_bsq_lit_anl_swa_cnt_afr_lat_tsn_mcd_zul_svk_fin_bem_bam_hun_pol_chh_geo_ita_ben_arw_por_heb_tig_cze_est_ses_mao_nor_jav_jpn_knd_kor_rom_guj_swt_ukr_mly_krd_wly_ind_mnd_fre_dgb_grk_amh_bos_alb_ger_bul_qcu_hin_mol_prs_akn_gam_dut_mlt_eng_bat_scr_dyu_slo_cic_sun_tha_amr_tml_fbf_igb_tur_pan_glc_aze_lda_vie_sod_ewe_yor_xho	-0.667327069348802	-1.59917741995631	0.113173200085748
446	heb_glc_tsn_grk_sod_mlt_wly_ukr_uzb_aze_xho_sun_ses_pan_lit_bsq_guj_tig_zul_mnd_ben_urd_cic_pol_tsw_afr_fin_fbf_lda_hun_rus_gam_geo_mcd_swe_eng_rom_amh_anl_ita_est_yor_mly_hin_jav_jpn_tml_kor_lat_mol_swa_dut_bat_ctl_amr_mao_cnt_krd_ven_arw_sid_spa_slo_nor_cze_qcu_svk_alb_bos_akn_chh_bul_aeg_fre_ind_ger_bem_scr_swt_tag_tha_owc_knd_moo_dgb_tur_por_prs_azi_dyu_vie_hau_igb_bam_ewe	0.151092355767897	0.355202171634006	0.723242452424356
447	sod_ctl_ses_por_hau_owc_sid_pan_aze_tur_igb_mao_tsn_mol_nor_bsq_slo_mlt_swt_cnt_hin_swe_ewe_urd_bem_cze_fin_lda_zul_est_eng_gam_geo_ita_spa_ukr_scr_chh_tig_glc_hun_moo_sun_alb_mly_jpn_knd_kor_bul_fre_fbf_prs_bat_afr_wly_tag_mnd_svk_yor_grk_heb_dut_bos_rus_lat_qcu_rom_lit_pol_swa_aeg_guj_amr_mcd_jav_arw_dyu_ben_bam_ind_tha_amh_tml_xho_ven_uzb_krd_ger_azi_dgb_vie_anl_cic_tsw_akn	0.64064276765644	1.51794942423176	0.132419332069945
448	owc_rus_dyu_ger_anl_heb_mlt_hin_uzb_aze_lda_ind_ewe_ben_bos_bsq_urd_tig_bam_cnt_krd_grk_cic_glc_xho_nor_fin_zul_bem_est_pan_sid_geo_mcd_lat_cze_ctl_amh_gam_fre_hun_igb_mly_lit_jav_jpn_tml_kor_bul_alb_swt_mol_mao_por_sod_sun_mnd_ita_yor_prs_chh_pol_arw_eng_rom_qcu_afr_svk_ukr_ven_aeg_guj_amr_slo_bat_swe_tsw_scr_fbf_tag_tha_wly_knd_swa_tsn_azi_spa_dut_tur_moo_vie_hau_dgb_ses_akn	0.19095763579436	0.4492240239822	0.654315197365305
449	chh_krd_igb_afr_sod_amh_hau_alb_tur_uzb_lda_bat_tsw_ben_scr_bsq_grk_mlt_tsn_cnt_bul_lit_cic_cze_fbf_mol_fin_yor_ewe_hun_eng_aeg_geo_slo_guj_nor_urd_amr_tig_pan_est_swa_mly_mcd_jav_jpn_tml_kor_ukr_hin_akn_fre_tag_pol_owc_mao_mnd_spa_dgb_glc_wly_lat_por_bos_prs_qcu_rom_swe_svk_dyu_anl_ita_gam_ger_ind_dut_zul_ctl_ven_sun_tha_heb_knd_moo_swt_aze_arw_rus_azi_bem_vie_sid_ses_xho_bam	-0.85342542193499	-2.06682020084198	0.0415305600324946
450	mlt_cze_bem_hin_anl_gam_heb_spa_aze_uzb_moo_mly_cic_slo_mcd_bsq_alb_wly_tsn_cnt_pan_nor_akn_afr_fbf_swe_hun_lda_ven_fin_ukr_chh_geo_ben_mol_scr_dut_tig_sod_bul_est_dyu_jav_guj_bat_jpn_tml_kor_fre_ita_tsw_eng_sun_por_hau_tag_mnd_pol_zul_rom_aeg_grk_lit_glc_urd_qcu_ger_lat_arw_igb_owc_krd_sid_ctl_mao_prs_swa_svk_swt_ind_tha_amh_knd_ewe_dgb_tur_bos_rus_azi_xho_vie_amr_yor_ses_bam	0.274210201155142	0.645458509553577	0.520219409653118
451	sod_bos_yor_krd_sid_tig_chh_svk_tur_aze_ses_ind_bam_hin_eng_bsq_pol_wly_tsn_mnd_urd_rom_cic_slo_bem_grk_fin_tsw_dgb_est_por_aeg_geo_lit_cze_spa_ben_amr_amh_ita_hun_xho_sun_nor_tag_jpn_tml_kor_mol_scr_swa_ukr_jav_afr_anl_mly_cnt_rus_ven_lat_heb_fre_arw_glc_alb_qcu_ctl_swe_ger_zul_hau_pan_mlt_mcd_bat_guj_igb_prs_lda_mao_tha_owc_knd_fbf_ewe_uzb_dut_bul_azi_swt_vie_gam_dyu_moo_akn	0.223753704723422	0.527150099881274	0.599344618291888
452	chh_por_swa_lit_amh_aeg_sod_fre_tur_aze_dgb_mao_tsw_ben_nor_bsq_bul_mlt_yor_mnd_dut_lat_xho_mcd_zul_grk_hun_lda_dyu_fin_urd_anl_geo_ctl_cze_eng_swe_owc_hau_scr_est_fbf_sun_bos_mly_jpn_tml_kor_glc_svk_tsn_slo_tag_afr_heb_jav_cnt_pol_moo_mol_tig_rus_ger_spa_prs_qcu_hin_krd_ita_akn_wly_ukr_amr_alb_ind_arw_swt_guj_ven_bat_tha_sid_knd_igb_bam_azi_pan_rom_uzb_ses_vie_gam_bem_cic_ewe	-0.308954294349057	-0.731523198456197	0.466298917914286
453	amr_glc_bam_arw_sod_heb_chh_krd_aze_uzb_moo_jav_akn_ctl_urd_bsq_ben_mlt_tsn_cnt_lit_svk_swa_eng_dgb_mol_hun_xho_cic_est_guj_sid_geo_fre_mcd_nor_bul_hau_wly_swe_fin_ewe_mly_rom_tag_jpn_tml_kor_rus_scr_yor_pol_mao_alb_amh_sun_mnd_bos_ses_grk_aeg_ita_ger_afr_por_qcu_prs_hin_ukr_swt_owc_slo_tig_dut_bat_pan_dyu_cze_fbf_ind_tha_gam_knd_ven_igb_azi_lat_spa_tur_zul_vie_anl_bem_lda_tsw	-0.518746251705917	-1.23555422557176	0.219736326983385
454	amr_alb_bam_bos_tig_gam_hau_mcd_aze_uzb_xho_sun_ses_slo_urd_bsq_grk_aeg_ven_cnt_rus_spa_dyu_dut_zul_afr_fin_fbf_swt_hun_ctl_sid_geo_lit_eng_por_bul_anl_sod_ukr_est_lda_tag_pol_bat_jpn_tml_kor_nor_ita_moo_svk_jav_cze_amh_mao_mnd_lat_akn_scr_wly_pan_rom_swe_prs_qcu_glc_hin_guj_igb_mlt_ben_owc_mol_ind_ger_tsn_fre_yor_mly_tha_chh_knd_bem_ewe_azi_arw_krd_tur_swa_vie_heb_tsw_dgb_cic	-0.45665358822644	-1.08537304733811	0.280561942609317
455	hau_rom_zul_ctl_mlt_tig_gam_spa_tur_uzb_ses_mao_fbf_ger_eng_bsq_grk_aeg_dgb_mnd_lit_urd_tsw_guj_akn_pol_hun_cic_ven_fin_por_sod_geo_ukr_fre_dut_hin_amr_anl_rus_est_moo_tag_ben_mly_jpn_knd_kor_lat_swe_igb_bul_bat_bos_heb_ind_cnt_slo_swa_prs_wly_mcd_krd_afr_scr_qcu_svk_alb_glc_lda_sid_pan_amh_cze_jav_mol_bam_arw_yor_sun_tha_owc_tml_tsn_swt_azi_nor_ita_aze_dyu_vie_chh_bem_ewe_xho	-0.261374723690558	-0.617175753733328	0.538626941622204
456	sod_ctl_ses_lat_sid_aeg_amr_urd_uzb_aze_dgb_sun_lda_spa_mcd_bsq_arw_tig_swa_mnd_rom_afr_bam_lit_swt_dut_hun_tsn_ven_fin_pan_owc_geo_cze_fre_ben_bos_anl_amh_prs_est_yor_mao_slo_bat_jpn_tml_kor_rus_pol_zul_por_tag_scr_mlt_jav_cnt_krd_xho_grk_wly_alb_hin_glc_bul_qcu_guj_swe_ger_dyu_hau_ita_gam_eng_mly_ukr_akn_nor_cic_ind_tha_heb_knd_fbf_bem_tur_mol_svk_azi_igb_vie_chh_moo_ewe_tsw	-0.58523671447454	-1.39458654871179	0.166462920999042
457	chh_spa_igb_bos_heb_sid_tig_ctl_azi_uzb_swa_bat_bam_rus_mol_bsq_ben_hau_cic_cnt_pol_hin_bem_eng_yor_fre_fin_dgb_lda_hun_ukr_amr_geo_glc_mcd_urd_ger_sod_mlt_prs_est_ses_mao_slo_sun_jpn_knd_kor_cze_scr_ewe_pan_ind_alb_anl_jav_mnd_svk_xho_arw_owc_rom_dut_bul_por_qcu_krd_afr_nor_zul_aeg_grk_gam_guj_tag_swe_akn_lat_dyu_mly_tha_wly_tml_moo_ven_tur_lit_ita_aze_tsn_vie_amh_tsw_fbf_swt	0.0509825859174139	0.119981382582944	0.904756714082829
458	anl_eng_cic_grk_heb_gam_aeg_lat_aze_tur_fbf_tag_akn_swe_ger_bsq_nor_tig_igb_cnt_hin_krd_swt_ctl_dyu_dut_hun_moo_bem_est_por_hau_geo_mol_lit_rom_fre_owc_sod_glc_fin_lda_sun_ukr_mao_jpn_tml_kor_afr_prs_bam_svk_bat_arw_mlt_mly_mnd_ita_dgb_slo_chh_spa_ben_alb_urd_qcu_guj_mcd_cze_tsw_wly_bos_sid_rus_jav_pan_tsn_bul_ewe_ind_tha_amh_knd_zul_swa_azi_pol_scr_uzb_ven_vie_amr_ses_yor_xho	-0.678785199873246	-1.62673266915575	0.107177641385635
459	anl_slo_lda_ukr_amh_heb_sod_cze_aze_azi_yor_sun_akn_ita_krd_bsq_ctl_hau_tsn_mnd_urd_fre_swa_bul_moo_pan_hun_dgb_fbf_est_rom_chh_geo_swe_nor_arw_lat_mlt_tig_ger_fin_ven_bat_prs_mly_jpn_tml_kor_hin_alb_bam_mol_tag_eng_aeg_ind_cnt_rus_zul_por_amr_svk_grk_glc_mcd_qcu_spa_dut_pol_igb_wly_afr_owc_scr_mao_guj_dyu_ben_swt_jav_tha_gam_knd_bem_tsw_tur_lit_bos_uzb_cic_vie_sid_ses_ewe_xho	-0.432846149057377	-1.02751485538488	0.306843176601415
460	mlt_por_dgb_arw_owc_tig_amh_dut_azi_tur_yor_jav_ewe_mol_fre_bsq_grk_aeg_tsw_cnt_guj_nor_xho_ita_akn_ukr_est_moo_swa_hun_urd_hau_geo_krd_ctl_pan_swe_wly_chh_hin_fin_bem_tag_svk_mao_jpn_tml_kor_scr_ben_cic_lat_bat_afr_amr_ind_mnd_prs_ven_rom_anl_lit_mcd_spa_slo_qcu_alb_rus_bos_fbf_heb_ger_sid_cze_mly_bul_swt_pol_dyu_sun_tha_sod_knd_igb_zul_uzb_glc_eng_aze_tsn_vie_gam_ses_bam_lda	-0.077932549895854	-0.183535491858756	0.854777435927507
461	amr_ger_moo_cze_gam_mlt_chh_dut_azi_tur_lda_sun_swt_afr_arw_bsq_urd_heb_cic_cnt_svk_rus_bem_bul_dyu_alb_est_tsw_fbf_fin_lit_hau_geo_nor_glc_rom_ukr_wly_amh_ctl_hun_xho_tag_pan_bat_jpn_knd_kor_bos_por_yor_ben_ind_hin_owc_jav_mnd_eng_ses_fre_aeg_spa_slo_prs_guj_qcu_scr_swe_krd_dgb_sid_mcd_anl_mol_mao_pol_zul_lat_ven_mly_tha_tig_tml_swa_bam_aze_grk_ita_uzb_ewe_vie_sod_igb_akn_tsn	-0.561113372562266	-1.33923277444601	0.183758864242885
462	mlt_afr_cic_hin_sod_owc_aeg_grk_tur_uzb_ses_tag_igb_pol_rom_bsq_ben_amh_tsn_cnt_slo_ita_akn_alb_bam_lat_hun_xho_swa_fin_cze_sid_geo_arw_rus_eng_dut_hau_chh_ger_est_dgb_mly_guj_sun_jpn_tml_kor_mcd_mol_bem_urd_ind_ukr_tig_bat_mnd_glc_dyu_krd_gam_bul_spa_prs_lit_qcu_por_fre_swe_zul_wly_nor_anl_bos_mao_pan_fbf_svk_tsw_jav_tha_heb_knd_ven_ewe_azi_ctl_scr_aze_yor_vie_amr_lda_swt_moo	-0.252600105942754	-0.596493165795694	0.552295048936845
463	amr_rom_xho_ukr_tig_amh_heb_pol_uzb_azi_zul_jav_igb_ben_urd_bsq_rus_hau_moo_mnd_dut_mcd_bam_alb_cic_por_hun_dyu_fbf_est_swe_sod_geo_mol_glc_fre_eng_mlt_gam_pan_fin_bem_ind_slo_sun_jpn_knd_kor_nor_grk_ses_scr_mly_hin_owc_tag_cnt_svk_tsn_lit_sid_ita_arw_cze_ctl_qcu_spa_guj_lat_ven_aeg_krd_anl_bul_mao_ger_ewe_afr_yor_bat_tha_wly_tml_swt_lda_tur_bos_prs_aze_dgb_vie_chh_tsw_swa_akn	0.0120071972866754	0.0282719894465308	0.97750580160191
464	anl_scr_zul_nor_hau_owc_aeg_bul_azi_uzb_ewe_mly_lda_krd_guj_bsq_glc_amh_bem_mnd_grk_spa_cic_ben_ven_afr_fin_fbf_swt_hun_hin_tig_geo_pol_dut_eng_lit_amr_chh_lat_est_xho_mao_svk_sun_jpn_tml_kor_cze_rom_yor_ctl_bat_ita_gam_ind_cnt_mol_akn_slo_heb_por_arw_pan_mcd_qcu_ger_rus_swe_bam_sid_fre_sod_urd_jav_prs_tsw_bos_dgb_tag_tha_mlt_knd_swa_ses_tur_alb_ukr_aze_tsn_vie_wly_dyu_moo_igb	-0.715162570769683	-1.71727302180288	0.0892577476759749
465	sid_fre_igb_bul_tig_amr_sod_dut_uzb_tur_bam_mly_akn_prs_rom_bsq_cze_owc_bem_mnd_swe_urd_yor_ctl_moo_rus_hun_ewe_fbf_fin_spa_hau_geo_pan_guj_pol_krd_anl_wly_mol_est_xho_bat_ben_jav_jpn_knd_kor_lit_ukr_cic_ita_tag_grk_mlt_ind_cnt_glc_ven_lat_gam_mcd_arw_alb_eng_qcu_por_ger_scr_tsw_aeg_slo_amh_bos_sun_afr_swa_svk_tsn_mao_tha_chh_tml_swt_dgb_azi_nor_hin_aze_ses_vie_heb_lda_dyu_zul	-0.414855025840405	-0.985806770237218	0.326785752389613
466	wly_mol_lda_ctl_mlt_anl_hau_alb_tur_uzb_dyu_mly_igb_dut_spa_bsq_ita_aeg_dgb_cnt_bul_prs_tsw_glc_fbf_urd_est_moo_ewe_fin_lat_gam_geo_ger_arw_rus_por_amh_heb_guj_hun_swt_tag_pol_mao_jpn_knd_kor_bos_pan_zul_ukr_ind_afr_amr_jav_mnd_slo_bem_nor_sid_eng_hin_swe_fre_qcu_svk_lit_mcd_tsn_chh_cze_owc_ben_sun_grk_xho_krd_akn_bat_tha_tig_tml_swa_yor_aze_rom_scr_azi_cic_vie_sod_ses_bam_ven	-0.860890414863799	-2.08137914271565	0.0401472702176135
467	mlt_pan_fbf_nor_gam_heb_amh_svk_uzb_aze_dyu_mao_swt_ukr_cze_bsq_ger_aeg_ewe_cnt_rom_swe_ses_scr_igb_mcd_hun_tsw_lda_est_bos_chh_geo_arw_por_ita_hin_tig_hau_krd_fin_akn_bat_dut_ind_jpn_knd_kor_bul_mol_yor_glc_sun_lit_amr_jav_mnd_lat_swa_grk_sod_prs_rus_slo_alb_qcu_fre_pol_afr_xho_owc_eng_anl_spa_mly_ben_tsn_ctl_bam_tag_tha_wly_tml_zul_cic_azi_guj_urd_tur_bem_vie_sid_dgb_moo_ven	-0.471464120737919	-1.11935578313901	0.265871085503066
468	amr_fre_yor_prs_mlt_wly_heb_swe_azi_aze_swa_ind_zul_rom_svk_bsq_lit_chh_dgb_cnt_hin_lat_lda_rus_dyu_ger_hun_akn_bem_fin_nor_aeg_geo_grk_pan_glc_ctl_tig_amh_afr_est_tsn_jav_dut_sun_jpn_knd_kor_guj_scr_fbf_alb_mao_pol_hau_mly_mnd_slo_ewe_spa_owc_ben_bos_mcd_cze_qcu_krd_bul_ukr_ven_anl_ita_sod_arw_bat_eng_cic_por_bam_tag_tha_sid_tml_swt_moo_tur_mol_urd_uzb_xho_vie_gam_igb_ses_tsw	0.0173834119340669	0.0409701716977412	0.967407504070639
469	hau_bul_fbf_pol_anl_sod_aeg_krd_azi_tur_xho_tag_yor_pan_hin_bsq_rus_mlt_igb_mnd_lit_eng_swa_mol_akn_cze_fin_ewe_dgb_est_scr_amr_geo_arw_lat_ben_guj_heb_amh_rom_hun_zul_jav_grk_mao_jpn_knd_kor_afr_bos_moo_ctl_ind_slo_owc_mly_cnt_fre_bam_glc_sid_prs_alb_urd_nor_qcu_ger_ukr_swe_ses_gam_por_wly_spa_bat_mcd_tsw_ita_cic_sun_tha_chh_tml_ven_dyu_uzb_dut_svk_aze_bem_vie_tig_swt_tsn_lda	-0.525977295863823	-1.25238264945478	0.213570740418561
470	mlt_bul_bam_guj_amr_hau_heb_swe_azi_aze_swa_jav_fbf_arw_eng_bsq_lit_chh_xho_cnt_alb_ctl_moo_bos_dgb_afr_hun_tsn_bem_est_ben_sid_geo_pol_glc_rom_prs_owc_amh_pan_fin_zul_mao_hin_bat_jpn_knd_kor_ita_spa_akn_cze_ind_ger_wly_mly_mnd_scr_tsw_krd_sod_slo_lat_nor_dut_qcu_por_grk_urd_ses_gam_mol_anl_mcd_sun_rus_igb_ukr_ven_tag_tha_tig_tml_cic_lda_uzb_fre_svk_tur_swt_vie_aeg_ewe_dyu_yor	-0.225922975169484	-0.533937003321482	0.594659096721047
471	amh_afr_akn_eng_hau_gam_sid_prs_tur_uzb_moo_bat_xho_mol_alb_bsq_rom_heb_fbf_cnt_arw_pan_dgb_mcd_ses_krd_fin_swt_swa_hun_urd_tig_geo_spa_bul_lit_ben_amr_aeg_ita_est_lda_sun_rus_ind_jpn_tml_kor_dut_swe_igb_cze_jav_guj_chh_mly_mnd_grk_tsw_ctl_wly_scr_bos_nor_slo_qcu_svk_hin_glc_yor_mlt_pol_anl_lat_tag_ger_dyu_ukr_zul_mao_tha_owc_knd_cic_bam_azi_por_fre_aze_ven_vie_sod_tsn_bem_ewe	-0.272441695706156	-0.644435541482698	0.520879408513707
472	tig_rom_swa_guj_sid_hau_heb_cze_aze_tur_tsn_bat_bem_dut_lat_bsq_eng_wly_zul_mnd_hin_rus_dgb_ben_bam_glc_est_ven_moo_fin_scr_anl_geo_alb_bul_mol_nor_aeg_chh_spa_hun_fbf_ind_pan_mao_jpn_tml_kor_por_ger_yor_grk_mly_ukr_owc_sun_cnt_ita_cic_swe_amh_mcd_pol_urd_fre_qcu_lit_arw_bos_dyu_mlt_ctl_amr_afr_jav_krd_akn_slo_igb_tag_tha_gam_knd_ewe_swt_uzb_svk_prs_azi_lda_vie_sod_xho_ses_tsw	-0.805896085043398	-1.95209905262444	0.0539343290550758
473	sod_pan_ewe_ctl_chh_amh_hau_ukr_tur_aze_cic_mao_lda_ben_nor_bsq_mcd_owc_yor_cnt_rom_svk_fbf_glc_ven_eng_fin_tsn_moo_est_spa_gam_geo_afr_lat_bos_arw_mlt_wly_mol_hun_igb_sun_por_jav_jpn_knd_kor_grk_pol_swt_swe_mly_rus_sid_tag_mnd_prs_dyu_cze_heb_krd_ita_bul_guj_qcu_alb_fre_hin_tsw_tig_scr_anl_ger_ind_slo_bam_urd_ses_bat_tha_amr_tml_xho_zul_azi_lit_dut_uzb_bem_vie_aeg_akn_dgb_swa	-0.0390844356651594	-0.0921226639611807	0.926798732483604
474	anl_por_dyu_lat_tig_hau_owc_bul_azi_tur_ses_mly_bam_rom_swe_bsq_eng_amh_moo_mnd_ctl_arw_tsw_rus_swa_alb_fin_ven_swt_est_guj_sid_geo_hin_ita_lit_spa_wly_gam_grk_hun_lda_ind_dut_mao_jpn_knd_kor_pol_mol_akn_afr_bat_bos_heb_sun_cnt_prs_ewe_ukr_amr_cze_pan_fre_glc_qcu_svk_mcd_ger_zul_chh_slo_aeg_krd_jav_nor_dgb_scr_fbf_tag_tha_sod_tml_cic_bem_uzb_urd_ben_aze_xho_vie_mlt_igb_tsn_yor	0.528528740463982	1.24550325576105	0.21607570521517
475	aeg_mol_swa_bos_mlt_wly_owc_svk_azi_tur_bem_tag_dgb_scr_arw_bsq_nor_anl_lda_mnd_ita_alb_swt_slo_ewe_urd_hun_fbf_tsn_fin_ben_amr_geo_por_glc_krd_guj_hau_chh_afr_est_bam_sun_mcd_ind_jpn_tml_kor_grk_eng_moo_rus_mly_lit_sid_jav_cnt_dut_yor_lat_heb_fre_ctl_hin_ger_qcu_rom_swe_ukr_igb_gam_cze_amh_spa_mao_prs_ses_bul_cic_bat_tha_sod_knd_xho_akn_uzb_pan_pol_aze_zul_vie_tig_tsw_ven_dyu	-0.480396319693869	-1.1408548398369	0.256859674806615
476	amr_eng_akn_pan_amh_gam_aeg_grk_azi_tur_cic_ind_xho_bul_alb_bsq_lat_sod_tsw_cnt_mcd_ben_lda_swe_ewe_krd_est_ven_fbf_hun_rom_anl_geo_scr_mol_dut_arw_sid_tig_fre_fin_moo_bat_ger_mao_jpn_tml_kor_guj_ctl_igb_lit_jav_por_hau_tag_mnd_urd_tsn_prs_chh_svk_nor_ukr_afr_qcu_rus_bos_spa_swt_mlt_slo_heb_pol_sun_glc_bam_cze_dyu_mly_tha_owc_knd_swa_ses_uzb_ita_hin_aze_dgb_vie_wly_bem_yor_zul	-0.686557046057537	-1.64616674982002	0.103104914589989
477	hau_rus_akn_pol_sid_amh_chh_ctl_uzb_azi_ewe_ind_swa_swe_glc_bsq_hin_owc_cic_cnt_grk_rom_tsn_mcd_zul_guj_fin_bam_yor_hun_pan_mlt_geo_bos_ita_urd_arw_sod_gam_por_est_lda_jav_scr_mly_jpn_knd_kor_slo_cze_ven_lat_tag_afr_amr_sun_mnd_bul_igb_spa_heb_ukr_prs_svk_fre_qcu_mol_alb_lit_swt_anl_nor_tig_ger_bat_eng_xho_krd_fbf_mao_tha_aeg_tml_bem_ses_tur_ben_dut_aze_dgb_vie_wly_tsw_dyu_moo	0.0641059552263521	0.151143488566321	0.880189894179275
478	sid_afr_xho_svk_tig_anl_mlt_spa_tur_aze_lda_mao_bam_scr_fre_bsq_ben_aeg_fbf_mnd_rus_ctl_cic_slo_dgb_rom_est_tsn_yor_hun_lit_gam_geo_lat_bul_nor_mol_chh_amh_mcd_fin_ses_ind_glc_sun_jpn_knd_kor_ita_cze_igb_ukr_bat_eng_sod_tag_cnt_prs_ven_urd_wly_ger_krd_alb_grk_qcu_pan_arw_swe_bem_owc_bos_heb_guj_jav_dut_moo_pol_tsw_mly_tha_amr_tml_dyu_akn_azi_por_hin_uzb_swt_vie_hau_ewe_swa_zul	-0.687563514514204	-1.64434735989966	0.103480813098927
479	owc_swe_bem_ctl_amh_heb_gam_glc_aze_uzb_xho_ind_tsw_cze_dut_bsq_grk_sod_tsn_cnt_mol_por_ven_slo_swt_ben_hun_zul_ses_est_mcd_amr_geo_ita_fre_eng_pol_wly_mlt_krd_fin_lda_mao_nor_bat_jpn_knd_kor_bul_ger_fbf_ukr_tag_urd_hau_jav_mnd_scr_akn_prs_tig_bos_arw_alb_lit_qcu_hin_spa_afr_ewe_anl_svk_aeg_rus_mly_rom_moo_lat_dgb_sun_tha_chh_tml_igb_cic_azi_pan_guj_tur_swa_vie_sid_yor_bam_dyu	0.26048235965997	0.613565573077151	0.541000262370133
480	aeg_bos_xho_mol_amr_chh_wly_grk_azi_uzb_swa_bat_dyu_pol_krd_bsq_pan_heb_zul_cnt_cze_ctl_akn_scr_fbf_eng_hun_yor_bem_est_ita_gam_geo_afr_alb_urd_dut_anl_sod_guj_fin_cic_mao_lat_mly_jpn_knd_kor_slo_ben_lda_prs_sun_ger_owc_jav_mnd_ukr_bam_rom_tig_mcd_lit_hin_glc_qcu_rus_svk_swe_swt_sid_nor_mlt_spa_tag_bul_ewe_arw_ven_ind_tha_amh_tml_ses_tsw_tur_por_fre_aze_dgb_vie_hau_moo_igb_tsn	-0.217136395124337	-0.512393467390877	0.609590446892704
481	hau_mcd_tsw_rus_gam_mlt_amh_urd_azi_tur_swa_mly_cic_slo_krd_bsq_spa_wly_bem_mnd_dut_ctl_akn_alb_zul_bul_hun_tsn_ven_est_grk_aeg_geo_ben_ita_afr_eng_amr_heb_svk_fin_moo_bat_fre_mao_jpn_knd_kor_scr_rom_fbf_por_sun_glc_sid_jav_cnt_mol_yor_lat_sod_hin_ger_bos_pol_qcu_prs_swe_arw_xho_owc_guj_anl_lit_ind_cze_ses_pan_dyu_tag_tha_chh_tml_ewe_lda_uzb_nor_ukr_aze_bam_vie_tig_dgb_swt_igb	-0.357855903127343	-0.84799300765995	0.398619098256335
482	amh_glc_ven_spa_amr_heb_wly_mcd_aze_azi_bem_mao_moo_ben_urd_bsq_eng_owc_yor_cnt_svk_swe_zul_bul_xho_pol_hun_lda_tsn_fin_grk_gam_geo_hin_rus_afr_guj_aeg_mlt_cze_est_akn_mly_por_bat_jpn_tml_kor_lit_ctl_swa_slo_tag_dut_chh_ind_mnd_ger_ses_lat_sid_fre_krd_scr_alb_qcu_prs_arw_ukr_dyu_anl_ita_hau_pan_jav_rom_bam_nor_igb_sun_tha_sod_knd_dgb_cic_tur_bos_mol_uzb_tsw_vie_tig_swt_ewe_fbf	-0.0139137982956332	-0.0327917647228534	0.973910920794984
483	chh_ben_igb_bul_sid_aeg_sod_krd_tur_uzb_swt_mao_bam_pan_pol_bsq_mcd_owc_tsn_mnd_rom_arw_bem_alb_ven_nor_hun_cic_ewe_est_bos_amr_geo_glc_ukr_dut_fre_wly_hau_slo_fin_yor_mly_prs_jav_jpn_knd_kor_scr_ctl_zul_swe_ind_eng_tig_tag_cnt_cze_lda_svk_mlt_hin_grk_mol_spa_qcu_rus_ger_guj_swa_anl_ita_heb_lat_bat_por_fbf_lit_dyu_sun_tha_gam_tml_xho_moo_azi_afr_urd_aze_akn_vie_amh_ses_dgb_tsw	0.0694022029032066	0.163460351791523	0.870510684001245
484	owc_slo_fbf_scr_amh_chh_amr_afr_aze_uzb_lda_mao_zul_fre_nor_bsq_bul_hau_ses_mnd_cze_pol_akn_spa_dyu_ctl_fin_bam_tsn_hun_arw_wly_geo_swe_mcd_urd_dut_gam_sid_alb_est_swa_sun_krd_bat_jpn_tml_kor_glc_svk_dgb_rom_ind_ukr_sod_tag_cnt_bos_tsw_guj_aeg_pan_eng_ben_prs_qcu_por_grk_lat_swt_anl_hin_tig_rus_jav_mol_ven_ger_yor_mly_tha_mlt_knd_igb_bem_azi_ita_lit_tur_ewe_vie_heb_xho_moo_cic	-0.707729179113992	-1.70300183005141	0.0919076809263389
485	tig_pan_swt_bos_aeg_heb_amr_grk_uzb_aze_zul_jav_ewe_mcd_dut_bsq_svk_hau_ses_cnt_ita_ukr_ven_spa_xho_hin_est_dgb_lda_fin_bul_sod_geo_rus_por_guj_ger_owc_sid_cze_hun_bem_mao_ben_sun_jpn_tml_kor_glc_urd_bam_scr_mly_mol_gam_ind_mnd_ctl_tsn_swe_mlt_krd_fre_alb_lit_qcu_afr_lat_rom_moo_wly_arw_amh_pol_bat_prs_dyu_nor_yor_tag_tha_anl_knd_tsw_swa_azi_slo_eng_tur_fbf_vie_chh_cic_igb_akn	-0.280001469663134	-0.662173914012371	0.509497346555169
486	chh_eng_akn_mol_heb_hau_aeg_alb_azi_uzb_bam_mao_xho_grk_glc_bsq_guj_sid_tsw_cnt_nor_mcd_zul_spa_fbf_arw_fin_dyu_cic_est_bul_wly_geo_afr_dut_ita_ukr_anl_amr_scr_hun_moo_sun_krd_jav_jpn_tml_kor_pan_cze_ven_rom_tag_prs_owc_ind_mnd_por_ewe_svk_gam_slo_rus_pol_lit_qcu_lat_bos_fre_igb_sod_ger_tig_ctl_bat_urd_lda_hin_swt_mly_tha_mlt_knd_tsn_swa_tur_swe_ben_aze_bem_vie_amh_ses_yor_dgb	-0.817747628436791	-1.97360330403867	0.0513948235759819
487	amr_lat_igb_urd_hau_mlt_wly_ben_azi_tur_lda_mly_ses_arw_ukr_bsq_eng_gam_dgb_mnd_afr_ger_moo_mcd_cic_swe_fin_ewe_fbf_hun_nor_heb_geo_ita_bos_grk_guj_sod_sid_rus_est_tsn_mao_cze_jav_jpn_knd_kor_ctl_lit_swa_rom_tag_glc_owc_bat_cnt_dut_ven_por_amh_hin_fre_alb_slo_qcu_pol_bul_krd_zul_aeg_prs_chh_scr_sun_spa_bem_mol_bam_ind_tha_anl_tml_yor_dyu_uzb_svk_pan_aze_tsw_vie_tig_xho_akn_swt	-0.681001494824417	-1.63240954665465	0.105974784967215
488	owc_pol_yor_spa_tig_chh_gam_hin_azi_aze_swt_mao_ven_bul_prs_bsq_bos_amh_igb_cnt_dut_por_bem_urd_akn_arw_est_bam_dyu_fin_ctl_amr_geo_krd_guj_mcd_pan_aeg_anl_glc_hun_zul_ind_svk_mly_jpn_tml_kor_nor_rom_tsn_eng_sun_grk_sid_tag_mnd_rus_xho_alb_heb_ita_ger_lit_swe_qcu_lat_afr_ben_dgb_mlt_ukr_wly_slo_jav_fre_cic_cze_moo_bat_tha_hau_knd_lda_ewe_uzb_mol_scr_tur_fbf_vie_sod_tsw_ses_swa	0.00207718299666586	0.0048995501613002	0.996101234828739
489	wly_lat_zul_bul_anl_sid_tig_swe_tur_uzb_akn_ind_fbf_fre_afr_bsq_svk_gam_tsn_mnd_alb_grk_dyu_mcd_swa_ukr_hun_bam_ewe_est_por_owc_geo_glc_guj_ger_scr_sod_amh_hin_fin_dgb_sun_eng_bat_jpn_tml_kor_bos_krd_lda_lit_jav_cze_chh_tag_cnt_ctl_igb_rus_aeg_prs_pol_dut_rom_qcu_ben_urd_arw_xho_amr_pan_mlt_spa_mao_slo_ses_mol_moo_mly_tha_heb_knd_bem_yor_azi_ita_nor_aze_tsw_vie_hau_swt_cic_ven	0.0868080086867193	0.204808345078929	0.838169448128409
490	hau_guj_swa_bul_aeg_gam_chh_cze_tur_aze_swt_bat_tsn_nor_mcd_bsq_dut_sid_zul_mnd_rus_ger_xho_ukr_fbf_arw_est_ewe_cic_hun_swe_sod_geo_ctl_alb_fre_prs_heb_owc_spa_fin_dyu_mly_mol_jav_jpn_knd_kor_pan_grk_dgb_lit_tag_krd_amr_mao_cnt_urd_igb_rom_tig_glc_por_slo_svk_qcu_afr_pol_lat_akn_wly_scr_anl_ben_ind_ita_ses_eng_yor_sun_tha_mlt_tml_moo_bam_uzb_bos_hin_azi_lda_vie_amh_ven_bem_tsw	0.354091500809051	0.83344623777513	0.406728570730467
491	sid_slo_igb_svk_amr_tig_owc_mol_azi_aze_moo_jav_bem_guj_bos_bsq_ctl_amh_tsn_cnt_scr_eng_bam_ger_yor_alb_hun_lda_swa_fin_spa_heb_geo_por_bul_mcd_krd_anl_wly_lit_est_ses_ind_rus_mly_jpn_knd_kor_dut_ukr_cic_pol_sun_swe_aeg_mao_mnd_ita_xho_prs_mlt_ben_hin_grk_urd_qcu_rom_arw_cze_swt_sod_pan_gam_glc_bat_nor_ven_fre_zul_tag_tha_chh_tml_ewe_dyu_tur_lat_afr_uzb_tsw_vie_hau_fbf_akn_dgb	-0.432839373304562	-1.03175177926446	0.304864126983907
492	owc_ita_ewe_bul_aeg_amh_gam_lit_tur_aze_tsn_bat_bam_dut_guj_bsq_slo_anl_dgb_cnt_pan_pol_ses_mcd_ven_por_est_bem_swa_hun_svk_amr_geo_grk_krd_lat_arw_mlt_sid_ger_fin_moo_sun_swe_ind_jpn_tml_kor_urd_alb_fbf_ctl_jav_hin_wly_mly_mnd_glc_lda_eng_tig_mol_spa_cze_rus_qcu_ukr_prs_bos_cic_hau_afr_sod_rom_mao_fre_igb_ben_tsw_tag_tha_heb_knd_swt_zul_uzb_scr_nor_azi_xho_vie_chh_dyu_yor_akn	-0.111248870014494	-0.262341742485496	0.793638216710674
493	amh_guj_cic_afr_mlt_aeg_chh_lat_tur_azi_bam_mly_swa_por_rom_bsq_pol_hau_yor_cnt_bos_swe_akn_mol_dgb_dut_fin_fbf_zul_hun_cze_gam_geo_ben_spa_pan_arw_tig_sid_lit_est_xho_sun_ger_jav_jpn_tml_kor_alb_urd_tsn_nor_ind_scr_heb_mao_mnd_hin_igb_prs_wly_eng_svk_grk_ctl_qcu_fre_glc_krd_ewe_anl_ita_sod_rus_bat_slo_bem_bul_ses_tag_tha_owc_knd_lda_tsw_uzb_ukr_mcd_aze_ven_vie_amr_dyu_moo_swt	-0.171659469660768	-0.404785849988442	0.686564464235874
494	amh_pol_lda_nor_heb_sod_owc_ben_uzb_azi_moo_sun_dgb_ger_afr_bsq_mol_amr_ewe_cnt_krd_lit_zul_dut_bam_ctl_fin_igb_akn_hun_glc_anl_geo_svk_bos_bul_prs_gam_wly_por_est_bem_mly_cze_ind_jpn_knd_kor_scr_guj_ses_swe_jav_fre_chh_bat_mnd_slo_yor_mcd_mlt_spa_alb_eng_rom_qcu_ukr_pan_urd_swt_tig_grk_hau_rus_tag_arw_swa_hin_tsn_mao_tha_aeg_tml_ven_tsw_tur_ita_lat_aze_cic_vie_sid_fbf_dyu_xho	-0.342234424292744	-0.810239015374891	0.419871274071424
495	sid_dut_bem_scr_tig_wly_amh_swe_tur_azi_dgb_sun_cic_urd_mol_bsq_nor_amr_xho_mnd_alb_pol_swa_lat_ses_bos_fin_ven_bam_est_guj_gam_geo_slo_mcd_ben_lit_heb_owc_por_hun_dyu_jav_eng_bat_jpn_tml_kor_prs_ger_fbf_rus_mly_spa_anl_ind_cnt_grk_igb_ita_aeg_ukr_svk_glc_fre_qcu_krd_rom_pan_swt_hau_cze_chh_afr_mao_arw_zul_ctl_akn_tag_tha_sod_knd_lda_yor_aze_hin_bul_uzb_moo_vie_mlt_ewe_tsw_tsn	0.00759018952289279	0.0178957701960132	0.985760340972792
496	amr_bul_moo_lat_tig_gam_heb_nor_azi_aze_dyu_ind_zul_pan_glc_bsq_fre_chh_ses_cnt_swe_slo_tsn_alb_xho_lit_fin_igb_dgb_est_svk_mlt_geo_ukr_dut_urd_spa_sid_hau_mol_hun_cic_mly_eng_jav_jpn_tml_kor_ger_pol_lda_guj_mao_afr_amh_sun_mnd_krd_bem_bos_anl_cze_mcd_ctl_grk_qcu_prs_rus_arw_tsw_wly_rom_aeg_scr_bat_hin_bam_ben_swa_tag_tha_owc_knd_ven_akn_tur_por_ita_uzb_fbf_vie_sod_yor_ewe_swt	-0.299555569033489	-0.708409071797581	0.480463135897696
497	sod_rom_xho_lat_aeg_tig_wly_rus_aze_azi_cic_sun_moo_mol_ctl_bsq_alb_owc_ses_mnd_urd_lit_yor_eng_ven_ger_est_bam_lda_fin_scr_anl_geo_ben_bul_dut_prs_mlt_gam_arw_hun_swt_jav_spa_mly_jpn_knd_kor_pan_grk_zul_pol_mao_guj_hau_tag_cnt_swe_fbf_hin_amh_nor_ita_por_fre_qcu_svk_ukr_glc_bem_heb_cze_chh_bos_bat_afr_dyu_mcd_akn_ind_tha_amr_tml_igb_tsw_tur_krd_slo_uzb_ewe_vie_sid_swa_dgb_tsn	0.0675527318373561	0.159051103280581	0.873973507611388
498	sid_grk_yor_eng_wly_sod_hau_krd_uzb_tur_akn_tag_fbf_mol_pan_bsq_bul_gam_ven_cnt_ctl_prs_dgb_arw_igb_guj_hun_bem_xho_fin_nor_amr_geo_lit_por_ben_rom_heb_anl_fre_est_dyu_mao_rus_jav_jpn_tml_kor_ukr_pol_zul_bos_ind_svk_mlt_bat_mnd_scr_cic_hin_tig_spa_ger_dut_lat_qcu_urd_glc_alb_moo_chh_mcd_amh_slo_sun_swe_swt_cze_bam_mly_tha_aeg_knd_ses_swa_azi_afr_ita_aze_lda_vie_owc_ewe_tsn_tsw	-0.797810631615528	-1.92124390411924	0.057763473153578
499	amh_svk_fbf_rus_hau_heb_anl_glc_azi_tur_bem_mao_ses_mol_eng_bsq_slo_wly_akn_mnd_swe_bos_ven_rom_swa_por_hun_xho_bam_est_hin_amr_geo_cze_ben_lat_scr_sod_owc_urd_fin_dyu_bat_dut_tag_jpn_knd_kor_bul_alb_tsw_ger_mly_arw_tig_ind_cnt_guj_dgb_ita_mlt_ctl_prs_nor_pol_qcu_krd_fre_afr_ewe_sid_ukr_gam_grk_jav_lit_igb_mcd_swt_sun_tha_aeg_tml_yor_zul_uzb_spa_pan_aze_lda_vie_chh_cic_moo_tsn	-0.75218601677539	-1.80858277380552	0.0737475104505795
500	gam_lit_cic_swe_amr_mlt_sod_bos_aze_tur_tsw_sun_ewe_hin_spa_bsq_scr_wly_dyu_cnt_krd_ita_xho_fre_zul_arw_fin_tsn_igb_hun_guj_owc_geo_nor_rus_grk_afr_aeg_amh_mcd_est_ses_ind_ctl_bat_jpn_knd_kor_svk_ben_bam_dut_mao_ukr_chh_tag_mnd_lat_bem_pol_anl_ger_cze_glc_bul_qcu_alb_prs_urd_ven_tig_eng_heb_mol_jav_rom_lda_por_yor_mly_tha_sid_tml_akn_fbf_azi_pan_slo_uzb_swt_vie_hau_dgb_swa_moo	-0.0603737659324733	-0.142344061446913	0.887116172138345
501	aeg_ben_ven_pan_owc_tig_gam_por_tur_uzb_lda_tag_tsn_spa_ger_bsq_arw_heb_bem_cnt_rus_pol_yor_hin_igb_slo_hun_ewe_zul_fin_grk_sid_geo_guj_glc_nor_mcd_wly_mlt_ukr_est_cic_ind_svk_jav_jpn_tml_kor_bul_afr_moo_dut_bat_scr_amr_mao_mnd_mol_dyu_eng_anl_cze_bos_ctl_lit_qcu_swe_prs_alb_tsw_chh_fre_sod_lat_mly_rom_bam_urd_swa_sun_tha_amh_knd_ses_xho_aze_ita_krd_azi_swt_vie_hau_akn_fbf_dgb	-0.195232346031022	-0.460747221487898	0.646055601544164
502	amr_scr_swt_guj_anl_wly_gam_lit_azi_aze_dyu_sun_lda_afr_cze_bsq_ukr_amh_akn_mnd_prs_pol_igb_lat_cic_rom_hun_swa_tsw_fin_spa_heb_geo_hin_nor_bos_arw_owc_tig_swe_est_yor_mly_grk_jav_jpn_tml_kor_eng_rus_fbf_ctl_mao_alb_hau_ind_cnt_urd_bam_glc_aeg_mol_mcd_pan_slo_qcu_svk_por_fre_ses_chh_ben_sod_ger_bat_ita_zul_dut_ven_tag_tha_mlt_knd_moo_ewe_uzb_bul_krd_tur_bem_vie_sid_xho_tsn_dgb	0.00698946401840687	0.0164525739896816	0.986908582447346
503	heb_ctl_swt_afr_amr_wly_aeg_cze_aze_azi_cic_tag_akn_ben_ger_bsq_por_sod_ses_mnd_rom_lat_bem_glc_lda_mcd_hun_tsn_dgb_est_dut_mlt_geo_nor_scr_bul_slo_hau_owc_mol_fin_tsw_bat_lit_mao_jpn_tml_kor_svk_rus_zul_ukr_sun_fre_gam_jav_cnt_hin_ewe_krd_tig_pol_guj_arw_urd_qcu_ita_prs_pan_igb_sid_grk_amh_spa_ind_alb_yor_bos_xho_mly_tha_anl_knd_dyu_swa_tur_swe_eng_uzb_bam_vie_chh_ven_moo_fbf	-1.4181490123799	-3.57519812984028	0.000557395850592524
504	tig_pan_swa_swe_hau_anl_sid_cze_aze_azi_cic_ind_tsw_arw_guj_bsq_ben_aeg_lda_mnd_urd_pol_yor_por_fbf_rom_fin_bam_dgb_hun_lit_gam_geo_ger_grk_ctl_scr_amh_owc_lat_est_dyu_jav_afr_tag_jpn_tml_kor_bos_dut_swt_ita_mao_spa_heb_sun_cnt_nor_ses_hin_amr_rus_prs_mol_eng_qcu_fre_svk_krd_igb_chh_alb_sod_ukr_bat_slo_ven_bul_ewe_mly_tha_wly_knd_zul_tsn_uzb_glc_mcd_tur_akn_vie_mlt_xho_bem_moo	-0.649961164120721	-1.55514905669136	0.12330720195104
505	amr_glc_igb_arw_wly_amh_sod_alb_aze_tur_bam_mao_moo_guj_mol_bsq_nor_hau_cic_cnt_rus_bos_bem_pol_akn_lat_hun_swt_yor_fin_ben_gam_geo_pan_eng_slo_hin_tig_owc_lit_est_ewe_tag_prs_mly_jpn_tml_kor_grk_scr_dyu_cze_sun_afr_heb_jav_mnd_svk_xho_ita_anl_mcd_urd_ukr_ger_qcu_spa_krd_ctl_fbf_sid_rom_aeg_por_bat_fre_ven_swe_lda_ind_tha_chh_knd_tsw_tsn_azi_dut_bul_uzb_dgb_vie_mlt_zul_ses_swa	0.299900807852665	0.705683066473682	0.482149187544536
506	heb_svk_swt_mcd_mlt_hau_anl_glc_tur_aze_swa_jav_yor_ger_spa_bsq_ita_aeg_lda_cnt_cze_scr_bem_lat_dyu_rom_est_zul_fbf_fin_urd_sid_geo_arw_pan_guj_ukr_wly_amr_dut_hun_tsw_mly_mol_sun_jpn_knd_kor_por_nor_dgb_bos_ind_rus_tig_mao_mnd_slo_cic_krd_sod_eng_fre_grk_afr_qcu_hin_alb_bul_ven_owc_swe_amh_ctl_bat_pol_ewe_ben_ses_tag_tha_gam_tml_igb_tsn_uzb_prs_lit_azi_bam_vie_chh_moo_xho_akn	-0.360023792049973	-0.851486356105785	0.396686472406733
507	heb_nor_tsw_afr_sod_aeg_tig_mcd_azi_tur_fbf_sun_zul_fre_dut_bsq_krd_hau_igb_cnt_pol_glc_cic_ben_xho_alb_hun_ses_bem_fin_por_chh_geo_hin_pan_urd_scr_amh_wly_grk_est_dgb_tag_lit_mly_jpn_tml_kor_prs_svk_swt_lat_jav_rus_sid_bat_mnd_guj_bam_ukr_anl_slo_ger_ita_rom_qcu_mol_bul_ctl_ven_mlt_bos_owc_arw_mao_cze_moo_eng_swa_ind_tha_amr_knd_ewe_tsn_uzb_swe_spa_aze_akn_vie_gam_yor_lda_dyu	-0.145866052882789	-0.343939483098298	0.731668222665554
508	chh_pan_yor_fre_wly_sod_heb_por_uzb_tur_xho_mao_dgb_bos_ita_bsq_afr_owc_fbf_mnd_ctl_spa_cic_cze_lda_mol_fin_ven_akn_hun_eng_anl_geo_lit_grk_ukr_swe_amr_sid_nor_est_tsn_tag_guj_ind_jpn_knd_kor_krd_svk_bam_scr_mly_alb_aeg_jav_cnt_slo_ses_glc_gam_ger_urd_mcd_bul_qcu_dut_ben_hin_swa_amh_rus_hau_prs_bat_rom_ewe_arw_igb_sun_tha_mlt_tml_tsw_zul_azi_lat_pol_aze_moo_vie_tig_bem_dyu_swt	-0.457260522155186	-1.08559966421913	0.280462154713384
509	heb_svk_akn_afr_mlt_aeg_wly_prs_aze_tur_tsw_sun_xho_dut_alb_bsq_rom_tig_bem_cnt_mcd_swe_swt_nor_dyu_bul_est_moo_dgb_hun_spa_amr_geo_glc_scr_bos_ben_gam_owc_cze_fin_fbf_bat_pan_mly_jpn_tml_kor_slo_guj_igb_pol_jav_mol_chh_mao_mnd_grk_ses_ita_sid_arw_ger_ukr_ctl_qcu_hin_lit_urd_bam_sod_eng_hau_por_tag_rus_ven_krd_yor_ind_tha_amh_knd_cic_zul_uzb_fre_lat_azi_swa_vie_anl_ewe_lda_tsn	-0.909786513385518	-2.20693248941103	0.0297799287385847
510	owc_fre_igb_krd_tig_amr_gam_scr_tur_aze_cic_bat_ven_svk_afr_bsq_ger_hau_bem_mnd_nor_bos_ses_ben_swa_prs_est_lda_bam_hun_por_heb_geo_lat_rus_lit_alb_anl_sid_grk_fin_fbf_mao_mol_tag_jpn_knd_kor_ita_ukr_yor_pan_jav_glc_amh_ind_cnt_eng_zul_urd_aeg_ctl_bul_cze_dut_qcu_hin_arw_swe_dgb_sod_pol_mlt_mcd_mly_rom_tsw_guj_ewe_sun_tha_chh_tml_tsn_dyu_azi_slo_spa_uzb_moo_vie_wly_akn_xho_swt	0.135706112893601	0.319792529330291	0.749842918793763
511	amh_hin_ewe_mcd_tig_wly_chh_cze_tur_uzb_yor_tag_fbf_slo_arw_bsq_dut_anl_xho_cnt_spa_prs_ses_afr_cic_ukr_fin_moo_akn_est_grk_amr_geo_lit_pol_lat_svk_sod_sid_alb_hun_bam_mly_mol_mao_jpn_tml_kor_bos_guj_dgb_fre_sun_por_owc_bat_mnd_ita_swt_scr_heb_eng_glc_pan_ben_qcu_nor_urd_ctl_ven_hau_rus_mlt_bul_jav_rom_lda_krd_swa_ind_tha_aeg_knd_igb_bem_aze_ger_swe_azi_zul_vie_gam_dyu_tsw_tsn	0.130006717012369	0.306210643591784	0.760128724602853
512	aeg_spa_ses_bul_amh_sid_amr_por_azi_tur_xho_bat_swt_lat_prs_bsq_cze_chh_tsw_cnt_eng_scr_lda_afr_dgb_mol_fin_akn_bem_est_hin_sod_geo_ger_pol_rus_krd_tig_anl_pan_hun_tsn_ind_grk_sun_jpn_tml_kor_lit_rom_swa_alb_tag_slo_owc_mao_mnd_ita_moo_nor_wly_urd_ctl_mcd_arw_qcu_ben_fre_swe_dyu_hau_svk_mlt_ukr_jav_dut_cic_glc_ven_mly_tha_gam_knd_zul_igb_aze_guj_bos_uzb_fbf_vie_heb_ewe_bam_yor	-1.08527958504339	-2.66889259842522	0.00897995339877027
513	amh_lit_dyu_arw_mlt_heb_tig_guj_tur_aze_tsn_bat_ses_ger_glc_bsq_ukr_anl_zul_mnd_mol_bul_swa_urd_fbf_eng_hun_dgb_bem_est_lat_hau_geo_alb_bos_mcd_spa_chh_sid_grk_fin_ewe_ind_slo_mly_jpn_knd_kor_ben_rom_ven_cze_tag_rus_owc_jav_cnt_pol_swt_prs_sod_fre_pan_hin_por_qcu_scr_dut_swe_bam_amr_svk_aeg_krd_mao_afr_igb_nor_yor_sun_tha_gam_tml_tsw_lda_uzb_ita_ctl_azi_xho_vie_wly_akn_moo_cic	-0.0228943925877361	-0.0539690831024181	0.95707556209039
514	sid_nor_fbf_dut_anl_amr_tig_mcd_azi_tur_bam_ind_bem_ger_ukr_bsq_pol_chh_swt_cnt_prs_fre_moo_hin_dgb_guj_hun_yor_zul_fin_pan_gam_geo_swe_afr_glc_cze_owc_hau_eng_est_swa_sun_urd_mao_jpn_knd_kor_scr_spa_cic_rom_jav_arw_amh_mly_mnd_alb_igb_bos_sod_lit_bul_grk_rus_qcu_por_svk_ben_lda_wly_slo_heb_ctl_tag_ita_ses_lat_tsn_bat_tha_mlt_tml_ven_tsw_aze_krd_mol_uzb_ewe_vie_aeg_xho_akn_dyu	-0.234384080274834	-0.553601748374392	0.581179981695592
515	owc_arw_ven_mol_mlt_heb_amh_fre_uzb_azi_bem_mao_igb_svk_spa_bsq_krd_wly_xho_cnt_swe_nor_akn_por_ses_cze_fin_swa_ewe_est_ben_anl_geo_pan_urd_afr_ukr_tig_aeg_mcd_hun_moo_sun_hin_tag_jpn_tml_kor_rom_ita_lda_grk_jav_glc_sod_mly_mnd_rus_tsn_alb_hau_bos_lit_eng_pol_qcu_lat_ctl_prs_dgb_amr_ger_gam_dut_bat_bul_yor_scr_cic_ind_tha_chh_knd_dyu_zul_tur_slo_guj_aze_fbf_vie_sid_tsw_bam_swt	-0.227329745216001	-0.537401757261877	0.59227368556409
516	hau_scr_yor_swe_chh_amr_heb_ger_tur_azi_tsn_ind_dyu_ben_afr_bsq_glc_amh_bam_mnd_lat_hin_fbf_urd_swa_krd_est_swt_ewe_fin_guj_aeg_geo_spa_pol_mol_rom_owc_sod_cze_hun_cic_sun_svk_tag_jpn_knd_kor_nor_ctl_ses_slo_mly_prs_gam_mao_cnt_eng_ven_mcd_wly_fre_lit_por_ukr_qcu_arw_rus_dut_igb_mlt_ita_tig_grk_jav_alb_dgb_bul_moo_bat_tha_anl_tml_lda_akn_aze_pan_bos_uzb_zul_vie_sid_tsw_bem_xho	-0.51750384320403	-1.2316253962853	0.221194279665752
517	aeg_ita_fbf_fre_anl_wly_amr_alb_azi_tur_zul_jav_yor_ukr_bul_bsq_mcd_hau_swa_mnd_eng_cze_dgb_ben_bam_rom_fin_lda_ses_hun_lat_owc_geo_krd_pol_bos_lit_gam_sod_glc_est_bem_mao_grk_mly_jpn_knd_kor_pan_por_tsn_spa_sun_mol_mlt_tag_cnt_ger_dyu_scr_tig_slo_hin_afr_arw_qcu_prs_rus_urd_moo_chh_swe_heb_nor_ind_svk_ewe_ctl_cic_bat_tha_sid_tml_xho_ven_uzb_guj_dut_aze_swt_vie_amh_igb_tsw_akn	0.26931770990643	0.633152869385775	0.528187730962419
518	aeg_bul_xho_bos_mlt_hau_chh_guj_aze_uzb_swt_jav_dgb_grk_rus_bsq_dut_amr_bam_mnd_krd_scr_tsn_hin_ses_ctl_est_bem_moo_hun_prs_tig_geo_rom_slo_lit_pan_sid_amh_pol_fin_igb_ind_por_mly_jpn_knd_kor_mol_ger_swa_fre_mao_eng_anl_bat_cnt_ukr_akn_lat_owc_ben_glc_spa_swe_qcu_ita_afr_arw_ven_wly_alb_sod_svk_sun_urd_ewe_nor_cic_tag_tha_heb_tml_lda_tsw_azi_cze_mcd_tur_fbf_vie_gam_yor_zul_dyu	0.0093321565381182	0.0219588627316204	0.982527816053572
519	mlt_dut_tsn_ben_sid_heb_wly_prs_tur_aze_swt_mly_fbf_pol_hin_bsq_pan_gam_tsw_cnt_cze_krd_akn_bul_ven_arw_fin_moo_yor_hun_nor_sod_geo_mol_alb_ukr_bos_amh_hau_eng_est_lda_ind_ita_bat_jpn_tml_kor_mcd_rom_cic_guj_mao_rus_chh_jav_mnd_spa_xho_svk_tig_afr_glc_ctl_por_qcu_urd_fre_scr_dgb_amr_grk_anl_swe_sun_slo_bem_lat_ses_tag_tha_aeg_knd_dyu_ewe_uzb_ger_lit_azi_bam_vie_owc_swa_zul_igb	0.282336300350823	0.665740867373915	0.507224646386317
520	anl_fre_cic_lit_hau_tig_amr_pol_azi_tur_dyu_sun_bem_ctl_mol_bsq_swe_wly_dgb_mnd_nor_glc_tsn_rom_lda_grk_fin_xho_ewe_hun_slo_aeg_geo_por_afr_cze_scr_sid_chh_mcd_est_igb_mao_ger_tag_jpn_knd_kor_guj_krd_zul_ita_bat_lat_mlt_ind_cnt_rus_swt_svk_gam_hin_alb_ben_pan_qcu_bul_arw_eng_ven_owc_ukr_heb_prs_jav_bos_moo_dut_akn_mly_tha_sod_tml_ses_yor_aze_spa_urd_uzb_fbf_vie_amh_swa_tsw_bam	-0.462977788985229	-1.09946659088505	0.274402604610216
521	wly_pan_xho_lit_owc_chh_hau_scr_azi_tur_swt_bat_dgb_prs_rom_bsq_glc_heb_yor_cnt_hin_eng_tsn_ukr_zul_alb_est_ses_ven_fin_arw_sid_geo_slo_ger_bul_guj_sod_gam_krd_hun_igb_tag_afr_sun_jpn_knd_kor_grk_fre_moo_rus_mao_ctl_aeg_jav_mnd_nor_ewe_svk_tig_bos_pol_mol_ben_qcu_cze_urd_spa_tsw_anl_ita_amr_dut_mly_mcd_dyu_lat_akn_ind_tha_amh_tml_bem_fbf_aze_por_swe_uzb_bam_vie_mlt_lda_cic_swa	0.812454926526481	1.9361294277297	0.0558884109215552
522	wly_ben_tsn_prs_anl_hau_gam_swe_aze_uzb_ven_jav_bam_guj_mol_bsq_por_sid_akn_cnt_glc_pol_tsw_urd_dyu_lat_hun_yor_igb_est_nor_aeg_geo_mcd_krd_fre_rus_sod_owc_ukr_fin_zul_mao_grk_bat_jpn_knd_kor_slo_ctl_xho_pan_ind_lit_heb_sun_mnd_cze_lda_spa_chh_alb_eng_bul_hin_qcu_dut_scr_ita_ses_mlt_ger_tig_rom_tag_svk_moo_bos_swt_mly_tha_amr_tml_cic_swa_tur_afr_arw_azi_fbf_vie_amh_ewe_dgb_bem	-0.150577684591988	-0.355032853504638	0.723368872568728
523	heb_swe_lda_urd_wly_amr_gam_nor_tur_aze_tsn_tag_dyu_por_krd_bsq_guj_aeg_bam_mnd_mcd_scr_xho_rom_zul_ben_hun_tsw_dgb_est_arw_tig_geo_ger_afr_bul_ita_sod_chh_bos_fin_swt_sun_ukr_jav_jpn_tml_kor_cze_glc_yor_dut_mly_pol_owc_ind_cnt_hin_ewe_eng_anl_mol_slo_pan_spa_qcu_lat_alb_rus_akn_amh_prs_hau_grk_mao_svk_igb_lit_bem_bat_tha_mlt_knd_swa_fbf_azi_fre_ctl_uzb_ven_vie_sid_moo_ses_cic	-0.100573484781308	-0.237190555937275	0.813030676175898
524	sid_nor_xho_guj_gam_heb_chh_rom_tur_azi_akn_mly_bam_lat_bos_bsq_arw_anl_dgb_mnd_fre_swe_moo_scr_ewe_krd_hun_lda_cic_est_spa_owc_geo_slo_urd_ita_hin_wly_amh_dut_fin_zul_ind_alb_sun_jpn_tml_kor_ctl_grk_ven_mcd_jav_glc_hau_bat_cnt_mol_fbf_rus_aeg_prs_lit_por_eng_qcu_ukr_svk_ger_dyu_tig_pol_mlt_cze_mao_pan_swt_afr_tsn_tag_tha_sod_knd_ses_tsw_aze_bul_ben_uzb_igb_vie_amr_bem_swa_yor	-0.463988790807095	-1.10251111075181	0.273084471315507
525	amr_rom_zul_rus_anl_amh_sid_glc_tur_azi_tsw_jav_swt_svk_bos_bsq_pan_tig_dgb_cnt_pol_prs_ses_ctl_xho_swe_fin_igb_yor_hun_krd_aeg_geo_ger_por_ukr_afr_chh_mlt_alb_est_bam_tag_mcd_mao_jpn_knd_kor_lat_mol_bem_ita_ind_fre_gam_bat_mnd_arw_cic_spa_hau_urd_ben_nor_guj_qcu_dut_slo_cze_akn_sod_lit_heb_hin_mly_scr_fbf_grk_ewe_sun_tha_wly_tml_swa_tsn_uzb_eng_bul_aze_ven_vie_owc_dyu_moo_lda	-0.0285460387238239	-0.0672319155918025	0.946541407428523
526	wly_bul_dgb_svk_anl_sid_owc_grk_tur_uzb_akn_mly_ses_hin_arw_bsq_krd_tig_zul_mnd_afr_mcd_swt_rus_ewe_eng_hun_tsw_tsn_fin_alb_chh_geo_ger_glc_ben_guj_gam_amh_urd_est_ven_mao_ita_sun_jpn_tml_kor_slo_fre_igb_dut_jav_swe_heb_ind_cnt_ukr_fbf_cze_hau_por_mol_lat_lit_qcu_scr_nor_prs_moo_sod_bos_aeg_pan_tag_ctl_bam_rom_dyu_bat_tha_amr_knd_yor_cic_azi_spa_pol_aze_swa_vie_mlt_xho_lda_bem	0.318738662296902	0.749929509603166	0.455190146020141
527	mlt_dut_akn_rom_sod_hau_owc_pan_tur_aze_moo_bat_igb_rus_mol_bsq_krd_gam_tsw_cnt_scr_hin_fbf_ger_swt_bos_fin_ses_lda_hun_ctl_anl_geo_slo_ben_afr_eng_chh_aeg_alb_est_tsn_tag_prs_ind_jpn_tml_kor_spa_lit_zul_fre_sun_por_wly_jav_mnd_ita_bam_grk_sid_svk_ukr_lat_cze_qcu_urd_bul_glc_xho_tig_guj_amr_mcd_mao_swe_swa_nor_dgb_mly_tha_amh_knd_yor_ewe_azi_pol_arw_uzb_cic_vie_heb_ven_dyu_bem	-1.07384026699746	-2.63320775862716	0.00990539954846582
528	aeg_krd_swt_fre_heb_wly_mlt_arw_aze_tur_yor_tag_tsn_swe_rom_bsq_rus_owc_ven_cnt_glc_guj_bem_grk_tsw_dut_fin_dgb_cic_est_afr_amr_geo_slo_scr_por_bul_sid_amh_ctl_hun_ses_ind_ita_bat_jpn_knd_kor_nor_cze_bam_mol_mao_ben_hau_mly_mnd_ger_xho_mcd_anl_bos_urd_alb_pol_qcu_lat_pan_ukr_fbf_sod_eng_tig_spa_sun_svk_moo_prs_swa_jav_tha_chh_tml_akn_ewe_azi_lit_hin_uzb_lda_vie_gam_dyu_igb_zul	0.337328906814748	0.796427615145691	0.427811936905788
529	amh_eng_tsw_pan_hau_wly_heb_hin_azi_aze_moo_tag_yor_ctl_cze_bsq_ben_chh_dyu_cnt_ukr_guj_dgb_krd_igb_arw_fin_swa_cic_hun_afr_anl_geo_alb_pol_grk_mcd_gam_owc_scr_est_swt_mao_svk_bat_jpn_tml_kor_por_glc_akn_rus_jav_fre_sod_ind_mnd_urd_fbf_nor_mlt_rom_lit_spa_ger_qcu_bul_swe_lat_ewe_amr_mol_aeg_prs_mly_slo_ses_ita_xho_sun_tha_sid_knd_ven_zul_uzb_bos_dut_tur_lda_vie_tig_bam_bem_tsn	-0.0554342177261091	-0.130605582958506	0.896369425084491
530	sid_por_ewe_glc_sod_mlt_wly_ita_uzb_tur_tsn_mao_igb_mcd_nor_bsq_alb_amr_swa_cnt_ctl_fre_moo_swe_bem_dut_est_swt_xho_fin_eng_amh_geo_rus_svk_slo_lit_aeg_anl_rom_hun_dyu_tag_spa_ind_jpn_tml_kor_grk_hin_bam_arw_sun_bul_owc_jav_mnd_pan_lda_bos_gam_ger_lat_cze_krd_qcu_scr_afr_ben_yor_chh_urd_heb_pol_mly_ukr_cic_prs_akn_bat_tha_tig_knd_ven_tsw_azi_guj_mol_aze_fbf_vie_hau_zul_ses_dgb	-0.419590330517202	-0.995310505954935	0.322167923609142
531	amr_ctl_ven_afr_amh_aeg_anl_krd_uzb_tur_swa_mao_igb_svk_pol_bsq_mcd_sid_dgb_cnt_lat_grk_swt_ben_dyu_pan_est_ewe_fbf_hun_arw_hau_geo_prs_ita_fre_hin_chh_tig_lit_fin_bem_sun_eng_jav_jpn_tml_kor_scr_por_yor_ukr_tag_mol_wly_mly_mnd_rom_tsn_rus_heb_bos_alb_guj_dut_qcu_nor_swe_ger_cic_sod_glc_owc_urd_ind_slo_moo_spa_ses_bat_tha_gam_knd_bam_xho_aze_cze_bul_azi_akn_vie_mlt_zul_tsw_lda	-0.408533853313238	-0.969128410727925	0.334994805153266
532	sid_lit_lda_krd_wly_owc_anl_urd_uzb_tur_moo_jav_akn_eng_ukr_bsq_por_amh_zul_mnd_guj_arw_tsw_hin_igb_ben_hun_cic_fbf_fin_cze_sod_geo_ita_ctl_grk_spa_chh_hau_mcd_est_xho_mly_prs_ind_jpn_tml_kor_pan_mol_swa_rus_sun_bos_aeg_bat_cnt_swe_swt_glc_heb_lat_dut_scr_slo_qcu_ger_rom_bul_ven_tig_fre_mlt_nor_mao_alb_dgb_afr_tsn_tag_tha_gam_knd_ses_yor_azi_svk_pol_aze_ewe_vie_amr_dyu_bam_bem	-0.493113142797961	-1.17389921153587	0.243432847971525
533	heb_ukr_zul_eng_gam_hau_amr_bos_tur_uzb_cic_jav_ven_slo_mcd_bsq_afr_mlt_akn_cnt_nor_grk_fbf_cze_lda_svk_fin_swt_bem_hun_dut_anl_geo_ben_scr_rom_lit_wly_owc_glc_est_bam_sun_mol_tag_jpn_tml_kor_guj_pol_dyu_rus_mao_lat_tig_ind_mnd_bul_tsw_urd_chh_prs_por_alb_arw_qcu_swe_ita_spa_ewe_amh_ger_aeg_pan_bat_ctl_xho_fre_swa_mly_tha_sod_knd_yor_ses_azi_hin_krd_aze_dgb_vie_sid_moo_igb_tsn	-0.895204129940921	-2.16344287788377	0.0330704210593291
534	mlt_svk_tsw_ita_anl_heb_owc_krd_uzb_aze_igb_sun_dgb_mcd_dut_bsq_guj_sid_xho_cnt_grk_afr_yor_rom_swt_nor_fin_ewe_fbf_est_por_hau_geo_ben_scr_glc_mol_amr_aeg_eng_hun_bam_jav_ukr_bat_jpn_knd_kor_ger_pol_ven_alb_ind_bos_amh_tag_mnd_rus_bem_lit_sod_urd_swe_cze_ctl_qcu_hin_prs_bul_zul_gam_slo_wly_pan_mao_arw_tsn_fre_swa_mly_tha_tig_tml_dyu_akn_azi_spa_lat_tur_cic_vie_chh_moo_ses_lda	-0.388373571821731	-0.921270017500752	0.359293184165385
535	wly_ctl_dyu_ita_owc_anl_sid_ger_aze_uzb_cic_mly_swt_svk_slo_bsq_scr_hau_moo_mnd_mol_pol_dgb_mcd_ewe_guj_fin_ven_fbf_est_ben_gam_geo_krd_prs_ukr_alb_mlt_amh_dut_hun_tsw_bat_nor_tag_jpn_tml_kor_pan_lat_tsn_rom_sun_bos_sod_mao_cnt_swe_swa_afr_heb_grk_hin_arw_glc_qcu_bul_por_cze_akn_chh_lit_aeg_urd_jav_fre_xho_spa_lda_ind_tha_amr_knd_bam_ses_tur_rus_eng_azi_igb_vie_tig_bem_yor_zul	-0.0145274406267338	-0.0342040797454722	0.972787718748392
536	owc_mcd_bam_cze_heb_gam_amh_ctl_azi_uzb_swt_sun_yor_prs_eng_bsq_spa_hau_swa_mnd_rus_lit_ses_bul_tsw_alb_fin_dyu_dgb_est_ben_aeg_geo_nor_rom_hin_krd_sid_tig_por_hun_akn_tag_guj_ind_jpn_knd_kor_fre_grk_moo_afr_jav_dut_chh_mly_cnt_bos_cic_scr_sod_pol_ukr_urd_arw_qcu_ger_pan_swe_tsn_amr_lat_wly_ita_bat_mol_zul_glc_bem_mao_tha_mlt_tml_igb_ewe_aze_slo_svk_tur_xho_vie_anl_fbf_lda_ven	-0.272543685649447	-0.646264405007256	0.519699770453536
537	mlt_ukr_dgb_swe_sod_aeg_tig_eng_tur_azi_bam_sun_bem_glc_bul_bsq_lat_chh_lda_mnd_nor_mcd_swa_prs_moo_dut_fin_igb_ewe_hun_hin_amr_geo_ger_alb_ctl_ita_amh_wly_rom_est_ven_mao_pol_jav_jpn_knd_kor_cze_pan_tsn_afr_ind_por_heb_mly_cnt_fre_fbf_mol_gam_slo_urd_grk_rus_qcu_lit_krd_ben_zul_anl_guj_sid_svk_tag_spa_tsw_bos_xho_bat_tha_hau_tml_dyu_ses_aze_scr_arw_uzb_swt_vie_owc_akn_cic_yor	-0.492231240322396	-1.17015956742564	0.244926727599067
538	sod_arw_lda_rom_anl_aeg_hau_slo_aze_uzb_moo_ind_akn_ctl_alb_bsq_ita_sid_bam_cnt_swe_pan_igb_por_ven_prs_est_cic_xho_fin_ben_gam_geo_svk_bos_cze_glc_owc_wly_ger_hun_dgb_mao_rus_bat_jpn_tml_kor_spa_scr_fbf_lit_sun_krd_tig_tag_mnd_mol_ewe_dut_chh_afr_hin_ukr_lat_qcu_guj_pol_eng_dyu_mlt_nor_amr_bul_mly_urd_swt_grk_tsw_jav_tha_heb_knd_zul_yor_azi_mcd_fre_tur_tsn_vie_amh_ses_swa_bem	0.416504347933293	0.981986486039315	0.328654265855624
539	amr_mol_bem_spa_aeg_amh_chh_mcd_aze_uzb_xho_mly_lda_slo_por_bsq_afr_owc_tsn_mnd_hin_lat_bam_nor_swa_rom_hun_tsw_dgb_fin_dut_sod_geo_ita_alb_scr_lit_mlt_anl_bos_est_moo_ind_arw_bat_jpn_knd_kor_svk_ben_igb_ctl_sun_urd_tig_mao_cnt_krd_ewe_ger_gam_rus_glc_guj_cze_qcu_eng_grk_pan_dyu_heb_swe_sid_fre_jav_bul_ven_ukr_fbf_tag_tha_wly_tml_akn_swt_tur_pol_prs_azi_yor_vie_hau_cic_zul_ses	-0.344297623447271	-0.815693326067324	0.416759797727607
540	owc_por_bam_bos_sid_wly_amh_lit_aze_uzb_yor_bat_fbf_lat_krd_bsq_arw_anl_dyu_mnd_ger_pan_zul_swe_igb_scr_hun_tsw_akn_est_ita_heb_geo_fre_grk_alb_rom_sod_mlt_hin_fin_moo_tag_rus_sun_jpn_tml_kor_ukr_spa_cic_ctl_ind_ben_chh_mao_cnt_dut_bem_mol_gam_eng_cze_mcd_glc_qcu_nor_afr_slo_tsn_tig_bul_amr_pol_jav_urd_swt_svk_ven_mly_tha_aeg_knd_swa_lda_azi_guj_prs_tur_xho_vie_hau_dgb_ewe_ses	-1.02368888378209	-2.49931054360255	0.0141970347714226
541	mlt_bos_moo_svk_amr_anl_tig_guj_azi_tur_igb_bat_xho_ukr_eng_bsq_prs_amh_lda_cnt_mol_ita_yor_pol_swt_bul_fin_bam_ven_est_cze_heb_geo_ctl_lit_rus_ger_sid_gam_fre_hun_fbf_jav_urd_mly_jpn_tml_kor_nor_swe_ses_rom_tag_mcd_wly_mao_mnd_alb_tsn_glc_chh_slo_arw_scr_pan_qcu_dut_krd_por_cic_owc_lat_aeg_ben_ind_hin_tsw_afr_bem_sun_tha_hau_knd_swa_zul_aze_grk_spa_uzb_dgb_vie_sod_dyu_ewe_akn	-0.304439259558963	-0.720560058909401	0.472987532621529
542	gam_grk_yor_alb_anl_owc_mlt_afr_aze_azi_tsw_mly_akn_slo_fre_bsq_swe_chh_ses_cnt_ctl_pan_swa_scr_swt_svk_fin_igb_fbf_hun_ukr_aeg_geo_krd_cze_guj_spa_sid_tig_arw_est_bam_jav_bos_tag_jpn_tml_kor_hin_prs_cic_lat_sun_ben_heb_ind_mnd_rus_dgb_rom_hau_por_ita_nor_pol_qcu_mcd_eng_urd_ven_wly_lit_sod_glc_mao_dut_zul_ger_ewe_bat_tha_amh_knd_bem_lda_tur_mol_bul_uzb_moo_vie_amr_dyu_tsn_xho	0.496018913080112	1.17012830787483	0.244939242376307
543	aeg_pol_moo_cze_owc_gam_mlt_slo_aze_tur_swa_sun_ses_glc_fre_bsq_scr_amr_akn_mnd_rom_bos_dgb_por_tsn_rus_hun_bam_dyu_fin_ita_tig_geo_urd_ctl_ukr_eng_wly_amh_mcd_est_bem_tag_guj_mao_jpn_knd_kor_ger_swe_yor_dut_ind_hin_chh_mly_cnt_lit_tsw_nor_anl_afr_lat_prs_pan_qcu_mol_alb_bul_zul_hau_svk_sod_spa_bat_ben_fbf_krd_xho_jav_tha_heb_tml_cic_swt_uzb_grk_arw_azi_igb_vie_sid_ven_lda_ewe	-0.307819203301033	-0.727748015451862	0.468596115636984
544	amr_ben_tsn_cze_hau_chh_mlt_ger_tur_uzb_yor_bat_moo_grk_rom_bsq_bos_gam_bem_cnt_nor_swe_lda_krd_swt_arw_fin_ses_swa_est_mcd_heb_geo_alb_slo_scr_lit_sid_aeg_mol_hun_igb_mao_fre_tag_jpn_tml_kor_afr_dut_ewe_svk_mly_ctl_amh_sun_mnd_hin_zul_urd_tig_eng_bul_ukr_prs_qcu_por_pan_rus_dgb_anl_lat_wly_pol_ind_glc_dyu_ita_ven_jav_tha_owc_knd_xho_fbf_aze_spa_guj_azi_tsw_vie_sod_akn_cic_bam	-0.249966669076242	-0.590584331294975	0.556231448189619
545	aeg_slo_swt_urd_owc_hau_gam_alb_aze_azi_bam_bat_moo_pan_ben_bsq_cze_heb_ses_mnd_nor_eng_ewe_guj_tsw_por_hun_igb_fbf_est_grk_wly_geo_bul_pol_glc_rus_sid_mlt_prs_fin_yor_sun_scr_tag_jpn_knd_kor_krd_swe_xho_afr_jav_mol_tig_mly_cnt_ctl_dyu_lat_amh_mcd_ger_ukr_fre_qcu_spa_svk_arw_cic_sod_ita_chh_hin_ind_bos_swa_dut_akn_mao_tha_amr_tml_bem_zul_tur_lit_rom_uzb_tsn_vie_anl_lda_dgb_ven	-0.603558566230265	-1.44075687990067	0.153011751964137
546	aeg_hin_igb_ukr_gam_mlt_sod_mol_uzb_tur_akn_mly_tsn_ita_lit_bsq_dut_sid_ewe_cnt_grk_ctl_tsw_rom_moo_fre_fin_dyu_yor_est_scr_hau_geo_afr_bos_pol_guj_amh_tig_spa_hun_bem_jav_arw_tag_jpn_tml_kor_swe_lat_dgb_nor_ind_prs_anl_mao_mnd_krd_zul_cze_chh_urd_ben_slo_eng_qcu_bul_ger_por_xho_heb_svk_owc_glc_sun_pan_lda_alb_fbf_bat_tha_wly_knd_bam_swt_aze_mcd_rus_azi_ven_vie_amr_swa_cic_ses	-0.469754152929333	-1.117398460015	0.266702358538562
547	wly_rom_igb_scr_owc_gam_sod_ctl_aze_uzb_ewe_ind_bam_hin_svk_bsq_lit_mlt_akn_mnd_slo_dut_yor_bos_bem_rus_fin_swt_tsw_hun_spa_amr_geo_glc_mcd_krd_urd_aeg_heb_pol_est_zul_tag_afr_mao_jpn_tml_kor_fre_ben_xho_arw_jav_prs_anl_mly_cnt_bul_ses_guj_hau_cze_alb_ita_grk_qcu_por_swe_pan_lda_tig_nor_chh_mol_sun_ger_fbf_ukr_ven_bat_tha_sid_knd_dyu_tsn_azi_eng_lat_tur_swa_vie_amh_moo_cic_dgb	-0.591798997013213	-1.41211696332853	0.161252941096901
548	wly_fre_xho_bos_gam_anl_tig_pan_azi_uzb_igb_sun_tsw_rom_lat_bsq_guj_heb_ven_cnt_swe_ita_lda_alb_akn_afr_est_yor_tsn_hun_bul_hau_geo_dut_hin_ctl_scr_sid_mlt_por_fin_moo_bat_eng_ind_jpn_tml_kor_mol_nor_dgb_grk_tag_cze_aeg_mao_mnd_krd_ewe_svk_amr_ger_lit_arw_pol_qcu_rus_spa_urd_dyu_sod_prs_chh_mcd_jav_ukr_ses_slo_swa_mly_tha_owc_knd_zul_cic_tur_glc_ben_aze_bem_vie_amh_fbf_swt_bam	-0.416267005638051	-0.988026257179865	0.325703420690054
549	chh_prs_tsw_ger_mlt_owc_anl_slo_azi_tur_ven_bat_lda_glc_rus_bsq_krd_wly_xho_cnt_lat_ukr_swt_arw_zul_por_fin_bam_igb_est_ben_tig_geo_scr_pol_eng_nor_sod_amr_ctl_hun_ewe_mao_ita_jav_jpn_tml_kor_urd_spa_moo_cze_ind_fre_sid_tag_mnd_lit_bem_rom_heb_mol_mcd_swe_hin_qcu_guj_dut_bos_ses_gam_svk_aeg_afr_mly_pan_akn_grk_cic_sun_tha_amh_knd_tsn_swa_aze_alb_bul_uzb_yor_vie_hau_fbf_dgb_dyu	0.541905768705438	1.28026511398971	0.203636009558461
550	owc_ctl_dgb_scr_sid_heb_wly_prs_aze_uzb_swt_tag_cic_ita_afr_bsq_glc_mlt_lda_mnd_bul_svk_tsn_grk_tsw_fre_est_xho_swa_hun_urd_amr_geo_mcd_rus_rom_ben_tig_sod_arw_fin_igb_ind_slo_sun_jpn_knd_kor_dut_bos_moo_hin_mao_lat_anl_jav_cnt_ger_zul_lit_chh_nor_guj_krd_cze_qcu_pan_swe_alb_ven_aeg_spa_gam_por_bat_mol_fbf_eng_ses_mly_tha_hau_tml_akn_dyu_azi_ukr_pol_tur_bem_vie_amh_bam_ewe_yor	-0.139547674046349	-0.329023859990352	0.742877453160205
551	mlt_lit_ewe_alb_heb_amr_aeg_spa_uzb_tur_dyu_ind_moo_mol_arw_bsq_bul_amh_swa_cnt_rus_afr_bem_ukr_yor_hin_fin_ses_dgb_hun_dut_anl_geo_cze_urd_bos_scr_sod_wly_guj_est_zul_sun_ger_mao_jpn_tml_kor_fre_eng_xho_grk_mly_pan_gam_bat_mnd_svk_akn_ita_owc_prs_pol_glc_rom_qcu_ben_nor_ctl_tsn_sid_lat_chh_krd_tag_swe_bam_mcd_tsw_jav_tha_tig_knd_cic_ven_aze_por_slo_azi_swt_vie_hau_fbf_igb_lda	-0.657743208990604	-1.57493702278344	0.118666852758518
552	mlt_ukr_lda_dut_wly_owc_heb_pan_aze_uzb_yor_tag_igb_lit_cze_bsq_slo_chh_zul_cnt_scr_ger_dgb_grk_dyu_mcd_est_cic_bem_fin_glc_tig_geo_rom_mol_afr_rus_hau_aeg_bos_hun_xho_bat_lat_mly_jpn_knd_kor_ben_ctl_tsw_krd_sun_alb_amr_mao_mnd_svk_swa_pol_gam_spa_por_prs_ita_qcu_bul_hin_fre_fbf_sod_arw_amh_urd_jav_swe_ses_eng_swt_ind_tha_sid_tml_akn_moo_tur_guj_nor_azi_ewe_vie_anl_tsn_bam_ven	-0.56339125264092	-1.34585473029369	0.181621175721437
553	heb_lat_xho_ger_gam_sid_amh_swe_aze_azi_bem_tag_bam_glc_nor_bsq_lit_hau_dyu_mnd_ben_krd_igb_cze_swa_ctl_fin_tsw_cic_est_ukr_aeg_geo_eng_bos_hin_arw_amr_sod_por_hun_yor_ind_fre_sun_jpn_knd_kor_scr_rom_zul_mcd_bat_afr_chh_mly_cnt_ita_tsn_grk_mlt_alb_spa_dut_guj_qcu_prs_mol_urd_swt_anl_bul_wly_rus_mao_slo_ven_pol_dgb_jav_tha_tig_tml_ewe_lda_uzb_pan_svk_tur_akn_vie_owc_fbf_ses_moo	-0.124395118200375	-0.293774768879193	0.769584638684078
554	chh_urd_bam_grk_anl_gam_hau_afr_azi_aze_yor_jav_ses_arw_nor_bsq_por_sid_moo_cnt_spa_eng_tsw_swe_dyu_lit_est_akn_igb_hun_prs_wly_geo_ben_guj_hin_slo_sod_amh_cze_fin_zul_tag_ctl_bat_jpn_tml_kor_ukr_glc_lda_pol_ind_bos_heb_sun_mnd_bul_cic_lat_owc_ita_alb_svk_dut_qcu_krd_scr_pan_ewe_aeg_mol_amr_rom_mao_rus_swt_mcd_xho_mly_tha_mlt_knd_ven_swa_tur_ger_fre_uzb_fbf_vie_tig_dgb_bem_tsn	0.1507124322717	0.354641194150626	0.723661331553985
555	tig_eng_dgb_ben_mlt_sid_amh_dut_azi_uzb_swt_mao_dyu_spa_ukr_bsq_arw_anl_xho_cnt_por_alb_ewe_bul_ses_rus_fin_bam_ven_hun_svk_chh_geo_slo_urd_guj_lit_aeg_heb_mcd_est_swa_bat_lat_tag_jpn_tml_kor_hin_pol_fbf_ger_jav_ita_owc_mly_mnd_grk_igb_bos_amr_swe_ctl_nor_prs_qcu_cze_krd_fre_zul_gam_rom_wly_mol_ind_glc_bem_afr_tsn_sun_tha_sod_knd_yor_moo_aze_scr_pan_tur_cic_vie_hau_lda_tsw_akn	-0.216793886101432	-0.511966911382057	0.609887786869847
556	anl_fre_swa_lat_hau_sid_amh_swe_tur_aze_tsn_ind_zul_lit_bos_bsq_rus_heb_xho_mnd_ben_mol_ven_hin_bem_krd_est_akn_lda_hun_ctl_mlt_geo_spa_pan_slo_rom_amr_chh_afr_fin_yor_mly_guj_sun_jpn_tml_kor_svk_cze_igb_prs_bat_dut_wly_tag_cnt_nor_dgb_arw_tig_ger_bul_ita_pol_qcu_ukr_por_mcd_bam_aeg_urd_owc_alb_jav_glc_swt_grk_moo_mao_tha_sod_knd_ewe_dyu_uzb_scr_eng_azi_cic_vie_gam_fbf_tsw_ses	-0.194647926415337	-0.459757854323319	0.64676304143169
557	amh_mol_swa_krd_anl_aeg_hau_arw_uzb_azi_fbf_mao_dgb_ita_hin_bsq_por_heb_swt_mnd_nor_dut_lda_ger_ewe_eng_fin_ses_zul_hun_pan_wly_geo_prs_ctl_rus_afr_gam_owc_bul_est_moo_sun_ukr_tag_jpn_tml_kor_rom_scr_akn_lit_jav_spa_sid_mly_cnt_pol_dyu_guj_chh_slo_glc_svk_mcd_qcu_swe_lat_ben_ven_mlt_grk_sod_alb_ind_urd_yor_fre_bem_bat_tha_tig_knd_cic_tsw_tur_bos_cze_aze_igb_vie_amr_bam_xho_tsn	-0.442604298077286	-1.05031175855459	0.296296454236958
558	amh_ita_zul_ben_gam_sod_hau_arw_aze_tur_bam_mly_cic_scr_dut_bsq_lat_anl_bem_cnt_ctl_afr_ses_fre_dgb_nor_est_lda_akn_fin_ger_heb_geo_grk_pol_rus_guj_aeg_chh_urd_hun_ewe_sun_rom_mao_jpn_knd_kor_svk_pan_moo_cze_tag_spa_wly_ind_mnd_mcd_dyu_glc_amr_mol_ukr_slo_alb_qcu_bos_hin_prs_xho_owc_bul_sid_krd_bat_lit_yor_eng_tsn_jav_tha_tig_tml_ven_swa_azi_swe_por_uzb_swt_vie_mlt_igb_tsw_fbf	-0.713994603461734	-1.71944226765498	0.0888604825130943
559	heb_bul_xho_ben_gam_wly_tig_ctl_azi_tur_swa_ind_dyu_rus_ger_bsq_guj_sid_zul_mnd_afr_por_akn_pol_bem_nor_est_bam_ven_fin_arw_chh_geo_spa_alb_eng_glc_mlt_sod_mcd_hun_fbf_sun_cze_mao_jpn_knd_kor_scr_swe_dgb_ukr_bat_krd_anl_jav_cnt_rom_lda_ita_owc_slo_prs_urd_grk_qcu_fre_hin_mol_tsn_aeg_dut_amr_lit_mly_lat_cic_bos_ewe_tag_tha_amh_tml_swt_ses_aze_svk_pan_uzb_moo_vie_hau_igb_tsw_yor	0.0419589444729554	0.0987839281050023	0.921522440748445
560	sod_eng_swa_bul_hau_sid_gam_mcd_tur_azi_xho_jav_ewe_glc_krd_bsq_dut_heb_fbf_cnt_bos_hin_bem_arw_yor_rom_fin_cic_zul_hun_svk_anl_geo_ukr_prs_mol_spa_aeg_amr_por_est_ven_mly_ben_mao_jpn_tml_kor_ctl_swe_dgb_lat_tag_guj_amh_ind_mnd_scr_moo_urd_tig_fre_afr_alb_pan_qcu_nor_rus_cze_igb_wly_pol_mlt_ita_sun_grk_tsn_slo_bam_bat_tha_chh_knd_tsw_ses_uzb_lit_ger_aze_swt_vie_owc_dyu_lda_akn	-0.219914704002526	-0.520040212216135	0.604271268972137
561	chh_slo_swt_grk_wly_sod_heb_arw_tur_azi_yor_tag_swa_mol_ctl_bsq_svk_amh_dgb_cnt_bos_por_tsw_mcd_ewe_rus_est_akn_ses_fin_spa_gam_geo_guj_ben_pan_urd_amr_aeg_glc_hun_ven_jav_dut_ind_jpn_knd_kor_swe_ger_bem_eng_mly_ukr_sid_sun_mnd_scr_tsn_fre_tig_bul_lat_cze_nor_qcu_lit_ita_afr_zul_mlt_hin_hau_krd_bat_rom_dyu_pol_bam_mao_tha_owc_tml_xho_fbf_aze_prs_alb_uzb_moo_vie_anl_cic_lda_igb	-0.860847095644934	-2.08037036035856	0.04024182084457
562	amr_swe_swa_pol_mlt_owc_hau_krd_aze_azi_bam_jav_ven_dut_grk_bsq_glc_anl_swt_mnd_ben_afr_yor_ctl_akn_hin_hun_lda_moo_est_spa_heb_geo_rom_rus_fre_svk_sid_amh_nor_fin_bem_tag_ukr_mly_jpn_knd_kor_arw_scr_dgb_slo_mao_lat_sod_ind_cnt_mol_dyu_cze_wly_bul_mcd_alb_pan_qcu_guj_urd_eng_cic_chh_lit_gam_bos_bat_por_ewe_ger_fbf_sun_tha_tig_tml_xho_tsw_uzb_ita_prs_tur_tsn_vie_aeg_zul_ses_igb	-0.987417946431239	-2.41219209591318	0.0178196881219578
563	gam_ger_moo_arw_aeg_owc_sid_cze_tur_uzb_lda_sun_fbf_mcd_alb_bsq_ben_mlt_xho_mnd_prs_pol_dyu_grk_bem_guj_hun_zul_tsn_fin_por_anl_geo_ita_svk_glc_rom_heb_wly_pan_est_ven_mao_ctl_bat_jpn_knd_kor_hin_lit_yor_spa_tag_nor_amr_ind_cnt_slo_dgb_rus_chh_mol_swe_bul_krd_qcu_afr_fre_eng_ses_tig_urd_amh_dut_mly_ukr_swt_scr_swa_jav_tha_sod_tml_tsw_cic_azi_bos_lat_aze_akn_vie_hau_igb_ewe_bam	-0.349866431445104	-0.829903101527906	0.408718832276418
564	sod_ctl_zul_krd_mlt_owc_wly_eng_tur_aze_tsw_jav_ses_afr_bul_bsq_svk_tig_bam_cnt_bos_ita_ven_pan_swt_lit_hun_swa_bem_est_rom_gam_geo_scr_swe_grk_glc_anl_heb_lat_fin_moo_bat_dut_sun_jpn_tml_kor_mol_nor_ewe_por_mly_mcd_sid_mao_mnd_guj_fbf_fre_aeg_alb_arw_rus_ukr_qcu_ger_pol_urd_dyu_amh_slo_chh_hin_ind_prs_xho_cze_cic_tag_tha_hau_knd_akn_tsn_azi_ben_spa_uzb_yor_vie_amr_igb_dgb_lda	-0.094873289427733	-0.223765679396612	0.823430457625424
565	amh_prs_cic_ger_amr_aeg_wly_lit_uzb_azi_fbf_sun_igb_ukr_spa_bsq_ben_hau_swt_cnt_slo_afr_ses_rom_swa_alb_hun_xho_zul_est_pol_anl_geo_swe_guj_krd_scr_sod_chh_hin_fin_dgb_ind_grk_bat_jpn_tml_kor_ita_eng_bam_mol_jav_arw_owc_mao_mnd_pan_akn_glc_tig_fre_urd_svk_por_qcu_ctl_dut_nor_tsw_sid_lat_mlt_cze_mly_mcd_lda_rus_dyu_tag_tha_heb_knd_bem_tsn_aze_bul_bos_tur_moo_vie_gam_ven_ewe_yor	-0.748848444103137	-1.80077712158988	0.0749794554398156
566	wly_rom_yor_scr_tig_heb_hau_grk_aze_tur_tsn_ind_bem_mcd_por_bsq_krd_sid_swt_cnt_pol_bul_dgb_glc_tsw_pan_fin_swa_zul_hun_ben_chh_geo_urd_bos_slo_guj_sod_anl_swe_est_igb_bat_ukr_mao_jpn_knd_kor_afr_ctl_xho_ger_tag_arw_aeg_sun_mnd_eng_fbf_fre_mlt_hin_alb_prs_lit_qcu_nor_mol_dut_ven_amh_lat_gam_spa_mly_cze_akn_rus_ewe_jav_tha_amr_tml_ses_cic_uzb_ita_svk_azi_bam_vie_owc_dyu_lda_moo	-0.259222597568584	-0.612370800398037	0.54178686972112
567	heb_ger_lda_spa_aeg_hau_amh_afr_azi_uzb_ses_bat_swt_pol_svk_bsq_bos_owc_cic_cnt_slo_krd_bem_rus_tsn_hin_fin_igb_moo_est_dut_chh_geo_glc_fre_urd_arw_amr_tig_por_hun_swa_mao_ita_sun_jpn_knd_kor_nor_scr_fbf_bul_jav_guj_sod_ind_mnd_swe_yor_pan_gam_alb_lat_rom_ukr_qcu_grk_lit_eng_ven_mlt_ben_wly_ctl_tag_prs_zul_mol_dgb_mly_tha_sid_tml_ewe_dyu_tur_mcd_cze_aze_tsw_vie_anl_akn_xho_bam	0.105092810647717	0.247267531910855	0.80524624165323
568	gam_prs_yor_arw_hau_aeg_sid_mcd_azi_uzb_ses_tag_cic_grk_por_bsq_svk_anl_xho_mnd_spa_slo_bem_urd_dgb_alb_hun_zul_dyu_fin_dut_heb_geo_guj_scr_ger_cze_mlt_tig_nor_est_tsw_mly_lat_ind_jpn_tml_kor_rus_ukr_bam_ctl_sun_krd_wly_mao_cnt_mol_ewe_eng_sod_hin_bul_pol_bos_qcu_ben_glc_afr_swt_amr_rom_chh_swe_jav_fre_lda_lit_swa_bat_tha_owc_knd_moo_igb_aze_pan_ita_tur_akn_vie_amh_ven_fbf_tsn	-0.110971346562133	-0.261589807841084	0.794216174429396
569	sod_krd_zul_bos_tig_heb_chh_ger_tur_azi_igb_mao_akn_arw_ctl_bsq_por_hau_lda_cnt_guj_mol_bam_rom_bem_rus_hun_moo_xho_fin_lit_owc_geo_glc_nor_ita_lat_gam_aeg_hin_est_ewe_tag_svk_sun_jpn_tml_kor_spa_grk_swa_slo_mly_bul_mlt_jav_mnd_urd_fbf_alb_amr_cze_eng_prs_ukr_qcu_scr_pan_fre_tsn_sid_afr_wly_swe_ind_ben_tsw_dut_ven_bat_tha_anl_knd_swt_ses_aze_mcd_pol_uzb_yor_vie_amh_cic_dyu_dgb	-0.647238490376304	-1.5466332625422	0.12534799262489
570	amh_cze_ewe_ctl_chh_anl_wly_rus_aze_azi_ven_ind_tsn_spa_rom_bsq_guj_mlt_zul_mnd_alb_nor_bam_bul_moo_krd_est_ses_cic_hun_prs_amr_geo_pol_por_lit_hin_heb_gam_afr_fin_akn_jav_svk_mly_jpn_knd_kor_mol_grk_dgb_glc_tag_bos_sod_sun_cnt_dut_igb_ita_sid_slo_pan_fre_arw_qcu_ger_swe_ben_yor_tig_mcd_owc_ukr_bat_urd_xho_lat_dyu_mao_tha_hau_tml_bem_tsw_uzb_scr_eng_tur_fbf_vie_aeg_swa_swt_lda	-0.646708274387329	-1.54750370734594	0.125138172775958
571	chh_swe_ewe_rus_heb_tig_owc_nor_tur_aze_yor_bat_fbf_ger_alb_bsq_prs_wly_ses_cnt_ben_ita_bem_rom_akn_pol_fin_bam_igb_est_grk_amh_geo_lat_eng_afr_cze_sod_sid_guj_hun_tsw_jav_pan_sun_jpn_tml_kor_bul_mol_lda_por_tag_hin_hau_ind_mnd_dut_ven_glc_amr_ukr_urd_lit_svk_qcu_arw_slo_mcd_xho_anl_fre_gam_ctl_mao_spa_dgb_krd_swa_mly_tha_mlt_knd_swt_cic_uzb_scr_bos_azi_tsn_vie_aeg_moo_dyu_zul	-0.0230845685241749	-0.0544643562049534	0.956682037190775
572	aeg_dut_dyu_ger_gam_amr_owc_eng_tur_uzb_fbf_tag_cic_urd_rus_bsq_ita_anl_xho_mnd_rom_guj_swt_pol_bem_alb_fin_moo_zul_est_mol_chh_geo_ben_arw_bos_pan_tig_mlt_glc_hun_dgb_jav_swe_bat_jpn_knd_kor_fre_lit_ses_slo_sun_krd_sod_ind_cnt_hin_swa_spa_wly_mcd_scr_svk_cze_qcu_por_ctl_bul_tsw_hau_afr_sid_ukr_mly_nor_ewe_prs_ven_mao_tha_amh_tml_bam_lda_aze_lat_grk_azi_yor_vie_heb_tsn_igb_akn	-0.843238056204321	-2.03674681852516	0.0445181971469783
573	sod_por_akn_pol_owc_mlt_hau_slo_aze_azi_bem_jav_moo_arw_spa_bsq_grk_gam_yor_mnd_prs_cze_dgb_mcd_tsw_rom_est_ven_ewe_fin_eng_amh_geo_lit_ita_hin_krd_chh_aeg_mol_hun_lda_tag_dut_mao_jpn_tml_kor_lat_ctl_swt_bul_ind_ben_sid_sun_cnt_glc_ses_ger_amr_ukr_swe_urd_nor_qcu_bos_pan_afr_tsn_anl_rus_tig_fre_mly_guj_fbf_svk_swa_bat_tha_wly_knd_igb_cic_uzb_scr_alb_tur_dyu_vie_heb_xho_zul_bam	0.116715716838008	0.274771750942253	0.784101081946396
574	chh_rom_akn_nor_amh_owc_gam_bul_azi_tur_dgb_bat_ven_dut_por_bsq_slo_sod_igb_mnd_pol_guj_cic_spa_xho_mol_fin_tsw_bem_est_lat_anl_geo_pan_afr_rus_eng_wly_heb_svk_hun_zul_tag_mcd_sun_jpn_tml_kor_scr_prs_moo_cze_mao_ita_sid_ind_cnt_fre_ewe_ger_amr_ctl_grk_arw_ben_qcu_swe_hin_krd_tsn_aeg_ukr_hau_alb_jav_urd_swt_glc_yor_mly_tha_tig_knd_fbf_swa_aze_lit_bos_uzb_ses_vie_mlt_dyu_lda_bam	-0.391636737500319	-0.929716896208503	0.354924664147497
575	aeg_fre_bem_alb_gam_hau_sid_ger_azi_aze_tsn_sun_tsw_pol_por_bsq_ita_mlt_ven_mnd_urd_guj_dyu_ben_zul_glc_fin_ewe_akn_hun_eng_chh_geo_prs_lit_pan_scr_tig_heb_lat_est_swa_bat_slo_mao_jpn_tml_kor_mol_arw_yor_mcd_ind_rom_anl_jav_cnt_afr_ses_ctl_wly_bul_spa_bos_cze_qcu_hin_swe_krd_fbf_sod_dut_amh_nor_mly_grk_moo_svk_xho_tag_tha_owc_knd_swt_igb_tur_rus_ukr_uzb_bam_vie_amr_lda_dgb_cic	-0.619860748639383	-1.48424135332522	0.141126404667564
576	owc_spa_tsn_nor_chh_hau_wly_eng_azi_tur_akn_jav_bem_urd_lit_bsq_hin_aeg_tsw_mnd_prs_ctl_moo_svk_fbf_bul_hun_ses_zul_fin_arw_gam_geo_glc_rom_cze_bos_tig_amh_afr_est_swt_bat_ben_sun_jpn_knd_kor_alb_ger_xho_mol_ind_rus_sid_mao_cnt_mcd_yor_por_amr_krd_scr_ita_dut_qcu_slo_swe_guj_dgb_sod_lat_anl_grk_tag_pan_igb_ukr_ewe_mly_tha_mlt_tml_lda_swa_uzb_pol_fre_aze_bam_vie_heb_dyu_cic_ven	-0.568468604252594	-1.35466385019357	0.178806565067109
577	hau_grk_zul_krd_wly_sid_gam_nor_azi_aze_yor_mly_bem_bul_mcd_bsq_prs_aeg_fbf_mnd_pol_pan_ses_afr_dgb_urd_hun_akn_dyu_est_eng_anl_geo_rom_cze_slo_svk_heb_amh_lit_fin_xho_sun_mol_ind_jpn_tml_kor_bos_ger_lda_fre_jav_dut_owc_mao_cnt_ita_cic_arw_sod_scr_lat_ctl_hin_qcu_rus_ukr_glc_moo_mlt_swe_tig_por_bat_spa_swt_guj_igb_tag_tha_chh_knd_tsn_bam_tur_ben_alb_uzb_ewe_vie_amr_tsw_swa_ven	-0.742835416821134	-1.7848307225104	0.0775493428502266
578	anl_glc_xho_ben_heb_sod_chh_bos_aze_azi_yor_mao_dgb_krd_por_bsq_cze_sid_tsn_mnd_ctl_alb_bam_hin_zul_eng_est_ses_akn_hun_ita_gam_geo_nor_rom_scr_pan_owc_amh_mol_fin_ven_bat_bul_tag_jpn_knd_kor_ger_afr_ewe_grk_jav_svk_tig_ind_cnt_spa_lda_urd_wly_ukr_guj_lat_lit_qcu_dut_fre_pol_tsw_hau_prs_aeg_arw_mly_swe_swt_slo_igb_sun_tha_amr_tml_moo_fbf_tur_rus_mcd_uzb_cic_vie_mlt_swa_dyu_bem	0.00416117121989259	0.0097973147829605	0.992203985015711
579	anl_ben_ewe_afr_wly_tig_owc_ctl_azi_tur_tsn_tag_dgb_bos_spa_bsq_cze_gam_yor_mnd_pol_lit_igb_guj_xho_mcd_est_cic_tsw_hun_slo_hau_geo_ukr_swe_mol_rus_sid_aeg_fre_fin_lda_mao_dut_ind_jpn_knd_kor_arw_scr_moo_rom_sun_ita_mlt_jav_cnt_urd_fbf_prs_chh_nor_alb_bul_grk_qcu_krd_por_ger_akn_amh_glc_sod_hin_mly_eng_ven_pan_bem_bat_tha_heb_tml_swa_swt_uzb_svk_lat_aze_ses_vie_amr_zul_dyu_bam	-0.282827489794898	-0.668907397581634	0.505211620757315
580	wly_grk_akn_slo_gam_hau_aeg_hin_tur_aze_moo_tag_xho_krd_pol_bsq_arw_sod_ven_cnt_fre_mcd_bem_svk_yor_rus_fin_cic_zul_hun_bul_owc_geo_ctl_lat_scr_glc_amr_heb_ger_est_swt_mly_cze_bat_jpn_tml_kor_bos_ben_dyu_urd_ind_pan_anl_mao_mnd_lit_tsw_nor_tig_eng_spa_ukr_guj_qcu_swe_alb_ita_igb_mlt_rom_chh_afr_sun_dut_tsn_prs_ewe_jav_tha_amh_knd_swa_fbf_uzb_por_mol_azi_bam_vie_sid_lda_ses_dgb	-0.5575460503728	-1.32916412759466	0.187045414346504
581	gam_urd_igb_svk_aeg_amh_owc_swe_azi_uzb_tsw_mao_ven_krd_mcd_bsq_ukr_hau_bem_cnt_afr_rom_moo_mol_dyu_guj_hun_lda_fbf_est_fre_mlt_geo_ita_alb_ctl_slo_sid_amr_lat_fin_zul_mly_grk_sun_jpn_knd_kor_prs_nor_xho_scr_tag_arw_chh_jav_mnd_glc_swa_rus_anl_cze_ger_hin_ben_qcu_pol_bul_dut_swt_heb_bos_sod_por_ind_pan_dgb_spa_tsn_bat_tha_wly_tml_yor_ewe_aze_lit_eng_tur_cic_vie_tig_bam_akn_ses	0.401692746980557	0.949086942912221	0.345036217402652
582	amh_bul_tsn_hin_tig_amr_chh_swe_azi_uzb_fbf_bat_swa_prs_mol_bsq_grk_wly_igb_mnd_mcd_cze_dgb_ger_zul_nor_est_yor_akn_hun_lit_sod_geo_spa_alb_ukr_glc_gam_hau_dut_fin_ewe_jav_ctl_sun_jpn_tml_kor_urd_fre_tsw_bos_ind_arw_anl_tag_cnt_guj_moo_pol_mlt_rus_ben_ita_scr_qcu_lat_krd_afr_bam_owc_pan_aeg_slo_mao_por_bem_rom_xho_mly_tha_sid_knd_cic_swt_aze_eng_svk_tur_ses_vie_heb_lda_ven_dyu	0.125272516058376	0.294830281945078	0.768780677936531
583	sid_prs_yor_ben_amr_heb_aeg_bul_azi_tur_igb_bat_tsn_glc_fre_bsq_bos_tig_dgb_cnt_urd_swe_lda_rus_xho_ukr_est_swt_bem_hun_rom_anl_geo_lit_scr_guj_ita_sod_gam_eng_fin_bam_sun_nor_ind_jpn_knd_kor_arw_pan_ses_mcd_mly_afr_amh_mao_mnd_mol_moo_krd_wly_ctl_grk_ger_svk_qcu_spa_hin_dut_ewe_mlt_pol_hau_cze_tag_por_fbf_alb_swa_jav_tha_owc_tml_zul_cic_uzb_lat_slo_aze_dyu_vie_chh_akn_tsw_ven	0.080983982399665	0.190602259582522	0.849252677656206
584	mlt_lat_dyu_eng_anl_chh_sod_krd_tur_azi_ses_tag_zul_dut_urd_bsq_afr_amr_fbf_cnt_glc_arw_igb_scr_tsw_ukr_hun_cic_bam_est_ger_tig_geo_ben_guj_cze_prs_sid_aeg_spa_fin_xho_ind_rom_sun_jpn_tml_kor_bul_lit_tsn_mcd_bat_svk_owc_jav_mnd_pan_akn_nor_heb_rus_alb_fre_ctl_qcu_pol_hin_por_dgb_hau_swe_amh_grk_mao_slo_bem_mol_ewe_mly_tha_wly_knd_swt_lda_uzb_ita_bos_aze_ven_vie_gam_yor_moo_swa	-0.18300678650058	-0.431533375235952	0.667079327172607
585	heb_ger_swt_cze_amh_amr_sid_lat_azi_aze_moo_mly_zul_lit_arw_bsq_bul_hau_lda_cnt_svk_alb_ewe_swe_tsn_scr_est_igb_swa_hun_dut_anl_geo_guj_ctl_krd_bos_aeg_owc_spa_fin_tsw_sun_ben_bat_jpn_tml_kor_eng_prs_fbf_urd_ind_pol_gam_tag_mnd_mcd_bem_pan_wly_por_ukr_fre_hin_qcu_rom_afr_mol_dgb_chh_ita_tig_glc_jav_slo_xho_nor_cic_mao_tha_mlt_knd_ses_ven_uzb_rus_grk_tur_dyu_vie_sod_yor_bam_akn	-1.3140974522141	-3.27578074029522	0.00148144488133149
586	anl_svk_bam_eng_sid_owc_aeg_glc_aze_tur_dyu_tag_tsw_krd_pan_bsq_por_chh_tsn_cnt_prs_ukr_zul_mcd_moo_ita_hun_cic_yor_fin_nor_amh_geo_fre_bos_mol_swe_amr_gam_pol_est_fbf_sun_ctl_bat_jpn_tml_kor_hin_alb_ven_lit_jav_lat_sod_ind_mnd_rom_lda_spa_mlt_ger_guj_ben_slo_qcu_scr_rus_cze_swt_heb_arw_tig_dut_mly_urd_bem_grk_ewe_mao_tha_hau_knd_akn_igb_azi_afr_bul_uzb_xho_vie_wly_ses_swa_dgb	-0.445011685426615	-1.05962170315156	0.292061036039786
587	gam_slo_fbf_rus_sod_tig_aeg_cze_tur_aze_akn_sun_swa_guj_ger_bsq_ctl_mlt_yor_cnt_krd_prs_tsw_nor_zul_mol_est_moo_tsn_fin_alb_amh_geo_afr_ben_lat_eng_wly_owc_hin_hun_xho_ind_glc_bat_jpn_knd_kor_bos_swe_swt_svk_mao_arw_heb_jav_mnd_lit_cic_por_chh_urd_fre_spa_bul_qcu_rom_ita_scr_lda_anl_ukr_hau_mcd_mly_dut_ven_pol_bam_tag_tha_sid_tml_dyu_igb_azi_grk_pan_uzb_bem_vie_amr_ses_ewe_dgb	-0.247959279455674	-0.585857870929413	0.559390142408946
588	aeg_svk_dyu_ita_mlt_gam_wly_pol_uzb_aze_zul_jav_akn_slo_dut_bsq_cze_chh_swt_cnt_guj_rus_moo_bul_ven_mol_fin_bem_tsw_hun_scr_owc_geo_bos_rom_urd_ctl_heb_anl_alb_est_igb_ind_hin_sun_jpn_tml_kor_lat_nor_dgb_grk_bat_prs_sid_mao_mnd_ukr_xho_mcd_hau_fre_glc_arw_eng_qcu_ben_krd_pan_fbf_amr_afr_sod_swe_mly_ger_ewe_por_yor_tag_tha_amh_knd_ses_bam_tur_lit_spa_azi_lda_vie_tig_swa_cic_tsn	-0.146250190012841	-0.344997675039092	0.730875155058051
589	sod_krd_zul_eng_owc_gam_wly_grk_uzb_aze_ses_ind_bam_prs_ita_bsq_nor_chh_xho_mnd_bos_lat_ewe_por_ven_cze_fin_akn_yor_est_ctl_tig_geo_urd_pan_pol_bul_amh_heb_spa_hun_tsn_mao_rus_jav_jpn_knd_kor_alb_slo_bem_scr_sun_rom_sid_mly_cnt_hin_swa_ben_aeg_glc_mcd_swe_fre_qcu_guj_lit_mol_dyu_anl_ger_amr_dut_tag_arw_igb_afr_swt_bat_tha_mlt_tml_fbf_lda_azi_ukr_svk_tur_dgb_vie_hau_tsw_moo_cic	0.620385537152273	1.47103915827522	0.144656119306807
590	owc_lat_dyu_krd_heb_hau_mlt_pan_uzb_aze_ewe_tag_akn_cze_svk_bsq_lit_aeg_lda_mnd_por_fre_swt_mol_moo_nor_hun_zul_cic_est_ger_gam_geo_prs_afr_arw_scr_anl_sod_ukr_fin_ven_jav_rus_ind_jpn_knd_kor_pol_eng_tsw_alb_bat_slo_amh_mao_cnt_dut_yor_glc_sid_spa_mcd_hin_bos_qcu_ben_urd_ita_bem_amr_swe_wly_ctl_sun_bul_swa_guj_bam_mly_tha_chh_tml_fbf_igb_tur_grk_rom_azi_dgb_vie_tig_ses_xho_tsn	-0.749930894885046	-1.80120573084942	0.0749113688304542
591	anl_urd_yor_slo_amr_amh_wly_pan_azi_tur_xho_ind_swa_grk_ben_bsq_arw_sod_ewe_mnd_lit_bul_tsw_swe_zul_dut_est_dgb_bem_hun_alb_gam_geo_glc_ukr_rus_bos_mlt_hau_por_fin_tsn_mly_ita_bat_jpn_knd_kor_svk_rom_igb_ger_tag_fre_chh_mao_cnt_ctl_fbf_mol_aeg_scr_nor_hin_cze_qcu_eng_pol_afr_lda_sid_guj_tig_lat_sun_prs_cic_spa_swt_jav_tha_heb_tml_bam_ven_aze_mcd_krd_uzb_ses_vie_owc_moo_akn_dyu	-0.275847321973912	-0.651491967188203	0.516335671929802
592	wly_krd_zul_nor_gam_aeg_owc_guj_azi_aze_tsn_ind_tsw_scr_arw_bsq_rom_sod_swa_cnt_lit_hin_swt_ger_dgb_afr_est_bem_yor_hun_glc_amr_geo_ctl_dut_swe_bul_chh_tig_urd_fin_igb_jav_spa_bat_jpn_knd_kor_ukr_fre_xho_ben_mao_ita_heb_sun_mnd_slo_ewe_lat_hau_pol_grk_por_mcd_qcu_pan_mol_svk_bam_anl_rus_mlt_eng_mly_alb_fbf_cze_cic_tag_tha_sid_tml_akn_ven_uzb_prs_bos_tur_lda_vie_amh_ses_moo_dyu	-0.29349409689845	-0.694446183743891	0.489133660673069
593	heb_nor_dgb_ctl_aeg_sod_wly_swe_azi_aze_dyu_mao_ses_pan_guj_bsq_mol_anl_zul_mnd_alb_urd_tsw_ger_moo_hin_hun_ven_bem_est_afr_amh_geo_ben_eng_spa_glc_hau_sid_lit_fin_igb_mly_fre_bat_jpn_tml_kor_bos_cze_bam_por_tag_dut_owc_ind_cnt_arw_xho_ukr_mlt_pol_grk_slo_bul_qcu_prs_rus_svk_akn_tig_scr_chh_rom_jav_krd_swt_mcd_cic_sun_tha_gam_knd_fbf_ewe_tur_ita_lat_uzb_lda_vie_amr_tsn_yor_swa	-0.446595162632126	-1.06231656145916	0.290842802591836
594	heb_alb_swa_dut_mlt_anl_aeg_guj_uzb_tur_tsw_tag_zul_svk_ben_bsq_hin_gam_bam_mnd_glc_arw_ven_slo_dyu_mcd_est_moo_ses_hun_swe_owc_geo_eng_nor_krd_ger_sod_wly_scr_fin_fbf_jav_ukr_mao_jpn_knd_kor_mol_pol_xho_bos_ind_grk_hau_sun_cnt_bul_dgb_fre_tig_rus_spa_urd_afr_qcu_lit_cze_lat_igb_sid_prs_chh_ita_bat_por_swt_ctl_bem_mly_tha_amh_tml_akn_cic_azi_rom_pan_aze_tsn_vie_amr_lda_yor_ewe	-1.05360452519697	-2.58437520952966	0.0113117246391701
595	chh_krd_dgb_pan_owc_sod_amh_guj_uzb_tur_bem_mly_akn_svk_mol_bsq_rus_anl_moo_mnd_cze_ben_tsw_ctl_bam_lat_fin_tsn_xho_est_mcd_wly_geo_rom_bos_nor_arw_hau_amr_dut_hun_ses_jav_slo_sun_jpn_tml_kor_ita_pol_dyu_urd_mao_grk_aeg_tag_cnt_alb_swa_swe_tig_ukr_glc_ger_por_qcu_eng_afr_fre_fbf_gam_bul_sid_spa_bat_lit_igb_prs_swt_ind_tha_mlt_knd_cic_ven_aze_hin_scr_azi_yor_vie_heb_ewe_zul_lda	-0.67454058266558	-1.61441441356551	0.109825520269194
596	sid_cze_fbf_eng_wly_aeg_hau_por_uzb_tur_lda_mly_swa_urd_ita_bsq_spa_gam_dyu_mnd_bos_scr_yor_rus_dgb_ukr_est_akn_ses_fin_rom_heb_geo_bul_krd_ger_mol_amh_sod_prs_hun_ven_bat_nor_tag_jpn_knd_kor_slo_afr_xho_glc_jav_guj_amr_sun_cnt_ctl_bem_arw_owc_hin_dut_ben_pan_qcu_fre_svk_swe_zul_chh_lit_tig_pol_mao_mcd_igb_lat_cic_ind_tha_anl_tml_ewe_swt_aze_grk_alb_azi_bam_vie_mlt_tsn_tsw_moo	-0.203879655565887	-0.481402336431836	0.631361377746992
597	tig_bul_yor_por_chh_amh_sod_ukr_azi_uzb_moo_bat_ven_ben_pan_bsq_bos_gam_akn_cnt_arw_lit_tsw_rom_lda_urd_est_igb_swt_hun_krd_owc_geo_swe_glc_afr_rus_amr_sid_pol_fin_fbf_ind_lat_mly_jpn_tml_kor_guj_grk_dgb_slo_jav_ita_hau_tag_mnd_mcd_xho_prs_anl_svk_mol_eng_dut_qcu_spa_nor_fre_ses_heb_alb_aeg_cze_sun_ctl_ewe_hin_zul_mao_tha_mlt_knd_bam_swa_aze_ger_scr_tur_bem_vie_wly_dyu_cic_tsn	-0.133720320081436	-0.315626242783839	0.752993416202504
598	wly_mcd_xho_nor_chh_anl_sod_bul_azi_tur_dyu_tag_ewe_ben_arw_bsq_grk_mlt_lda_cnt_ita_rom_yor_cze_bem_glc_hun_zul_akn_fin_pan_aeg_geo_por_dut_spa_ukr_sid_hau_alb_est_swa_mly_urd_mao_jpn_tml_kor_afr_mol_moo_slo_bat_pol_tig_sun_mnd_bos_fbf_swe_heb_eng_ctl_ger_lit_qcu_fre_svk_krd_cic_owc_hin_amr_guj_jav_prs_dgb_lat_bam_ind_tha_amh_knd_igb_swt_uzb_rus_scr_aze_ses_vie_gam_tsn_tsw_ven	-0.274386574324227	-0.648517967423411	0.518248125259074
599	sod_ctl_yor_rus_tig_anl_owc_eng_tur_azi_moo_mly_bam_lat_arw_bsq_lit_chh_igb_cnt_mcd_fre_ven_rom_fbf_ger_fin_bem_dyu_hun_ita_wly_geo_swe_afr_bul_krd_amh_heb_pol_est_ewe_bat_spa_sun_jpn_knd_kor_ben_ukr_swt_por_ind_grk_amr_jav_mnd_bos_swa_urd_aeg_slo_scr_svk_hin_qcu_pan_guj_dut_tsw_sid_nor_gam_mol_mao_glc_akn_cze_dgb_tag_tha_mlt_tml_cic_ses_uzb_alb_prs_aze_tsn_vie_hau_xho_lda_zul	-0.434750961573711	-1.03294831090092	0.304306794224699
600	chh_ben_bam_ger_owc_mlt_gam_mcd_azi_uzb_dgb_mao_fbf_lat_scr_bsq_ukr_wly_xho_mnd_ctl_grk_yor_pol_swt_nor_est_ewe_tsn_hun_mol_heb_geo_rom_swe_lit_rus_sid_tig_krd_fin_swa_tag_fre_sun_jpn_tml_kor_hin_urd_akn_glc_jav_pan_amr_bat_cnt_ita_lda_eng_sod_bos_cze_slo_alb_qcu_dut_por_spa_moo_anl_bul_amh_svk_mly_afr_ven_prs_bem_ind_tha_aeg_knd_igb_zul_aze_guj_arw_tur_ses_vie_hau_tsw_cic_dyu	-0.0102360524931024	-0.0241246310986558	0.980804884524477
601	wly_glc_bem_slo_hau_chh_gam_scr_uzb_tur_swa_mao_lda_grk_dut_bsq_ctl_aeg_fbf_cnt_ukr_rus_ewe_urd_dgb_spa_hun_dyu_moo_fin_krd_tig_geo_lit_ger_ben_nor_anl_sid_ita_est_tsw_tag_bul_bat_jpn_knd_kor_svk_swe_bam_prs_sun_mcd_heb_ind_mnd_bos_ven_arw_mlt_mol_pol_hin_rom_qcu_eng_guj_fre_ses_amh_cze_amr_por_jav_alb_akn_pan_tsn_mly_tha_sod_tml_cic_swt_azi_afr_lat_aze_yor_vie_owc_zul_xho_igb	0.513997617481298	1.21318085692415	0.228133090221703
602	gam_prs_cic_bos_amh_hau_heb_guj_aze_azi_xho_sun_lda_mol_pan_bsq_alb_mlt_bem_cnt_lat_nor_zul_fre_igb_por_fin_moo_ses_hun_mcd_sod_geo_arw_rom_rus_ctl_chh_sid_glc_est_yor_jav_svk_mly_jpn_knd_kor_krd_hin_fbf_scr_tag_dut_aeg_ind_mnd_grk_ven_afr_amr_ger_ukr_cze_bul_qcu_ita_ben_swe_dgb_tig_lit_anl_pol_bat_spa_tsn_eng_swa_mao_tha_owc_tml_tsw_akn_uzb_urd_slo_tur_swt_vie_wly_bam_ewe_dyu	0.34465794036453	0.811495247593267	0.41915341439273
603	amh_ben_bem_cze_amr_wly_mlt_spa_uzb_tur_xho_mly_fbf_dut_pan_bsq_bul_owc_moo_cnt_rom_lit_swt_guj_dyu_alb_fin_cic_yor_hun_arw_chh_geo_urd_afr_glc_nor_aeg_anl_pol_est_lda_bat_ger_mao_jpn_tml_kor_scr_grk_ven_ctl_tag_ita_tig_sun_mnd_slo_igb_swe_sid_krd_prs_lat_por_qcu_ukr_rus_mol_dgb_hau_bos_gam_svk_jav_mcd_ses_fre_ewe_ind_tha_heb_knd_bam_zul_aze_eng_hin_azi_tsn_vie_sod_tsw_swa_akn	-0.421224548349971	-1.00120436266533	0.31932596456991
604	amh_pan_tsn_afr_aeg_anl_wly_lat_uzb_aze_dyu_mao_bam_rom_por_bsq_scr_sod_fbf_cnt_hin_ger_swa_spa_moo_bul_hun_zul_yor_est_mol_mlt_geo_eng_guj_ben_pol_owc_heb_arw_fin_ewe_jav_rus_mly_jpn_tml_kor_krd_prs_swt_nor_sun_alb_amr_bat_mnd_lit_igb_fre_chh_bos_mcd_grk_cze_qcu_slo_dut_glc_akn_gam_svk_sid_ctl_ind_swe_xho_ukr_ven_tag_tha_tig_knd_dgb_tsw_tur_urd_ita_azi_ses_vie_hau_lda_bem_cic	-0.66098249561048	-1.58087664624276	0.117301468243249
605	amh_ukr_swa_grk_heb_amr_owc_rus_aze_tur_xho_mly_tsw_rom_alb_bsq_krd_sod_cic_mnd_hin_eng_lda_glc_dyu_lat_fin_zul_dgb_hun_por_sid_geo_pol_ctl_spa_mol_anl_tig_ben_est_swt_tag_svk_ind_jpn_knd_kor_bul_prs_ven_lit_mao_mcd_gam_jav_cnt_arw_moo_pan_hau_scr_afr_fre_swe_qcu_nor_guj_cze_tsn_chh_ita_aeg_slo_sun_bos_igb_urd_ses_bat_tha_wly_tml_bam_bem_uzb_dut_ger_azi_yor_vie_mlt_fbf_akn_ewe	0.118105464903152	0.278248485227444	0.781439317106675
606	heb_por_igb_arw_mlt_hau_aeg_pol_aze_azi_xho_jav_akn_fre_rus_bsq_spa_owc_zul_mnd_hin_urd_ven_krd_bem_scr_hun_dgb_dyu_est_grk_sid_geo_lit_bul_ukr_afr_gam_wly_alb_fin_yor_mao_bos_mly_jpn_knd_kor_mol_pan_fbf_svk_tag_ger_tig_sun_cnt_lat_lda_glc_amh_swe_guj_ben_slo_qcu_cze_ctl_eng_cic_sod_prs_chh_rom_bat_nor_tsw_dut_tsn_ind_tha_amr_tml_ses_swa_tur_mcd_ita_uzb_swt_vie_anl_ewe_bam_moo	-0.480529584747253	-1.14208708541829	0.25634978174614
607	anl_dut_bam_fre_amh_heb_aeg_slo_azi_uzb_ven_ind_zul_spa_afr_bsq_arw_sid_tsn_mnd_pol_mcd_ewe_alb_dgb_glc_hun_cic_moo_est_por_tig_geo_prs_ita_guj_scr_sod_amr_ben_fin_dyu_bat_svk_sun_jpn_knd_kor_grk_krd_swa_urd_mao_mol_gam_jav_cnt_lit_yor_bul_mlt_hin_cze_rom_nor_qcu_eng_swe_ger_fbf_hau_pan_owc_rus_tag_ukr_akn_bos_tsw_mly_tha_chh_tml_swt_xho_aze_lat_ctl_tur_igb_vie_wly_ses_bem_lda	-0.970361378021534	-2.36170990685866	0.0202767291945767
608	sod_scr_fbf_afr_owc_anl_wly_ita_tur_uzb_zul_jav_akn_pol_rom_bsq_cze_amr_swt_mnd_ger_eng_bem_ctl_ewe_lat_fin_igb_lda_hun_dut_chh_geo_hin_guj_bos_bul_heb_aeg_fre_est_yor_ind_krd_mao_jpn_tml_kor_glc_por_ven_urd_bat_arw_mlt_mly_cnt_slo_ses_nor_gam_ukr_swe_svk_rus_qcu_mol_prs_pan_swa_amh_mcd_sid_ben_tag_spa_tsn_grk_xho_sun_tha_hau_knd_bam_dyu_azi_lit_alb_aze_tsw_vie_tig_cic_moo_dgb	-1.03463921432092	-2.52771430871653	0.0131674650381165
609	hau_svk_fbf_cze_wly_chh_amr_ctl_tur_azi_akn_bat_tsw_spa_mol_bsq_mcd_sod_swt_mnd_hin_eng_dyu_guj_dgb_glc_est_lda_yor_fin_rom_owc_geo_arw_afr_dut_ger_gam_amh_swe_hun_zul_mao_ita_tag_jpn_tml_kor_bul_slo_ewe_bos_mly_ben_sid_jav_cnt_pan_moo_urd_aeg_pol_rus_fre_krd_qcu_ukr_nor_scr_cic_mlt_lat_anl_prs_sun_por_swa_grk_ses_ind_tha_tig_knd_bam_xho_uzb_lit_alb_aze_igb_vie_heb_bem_ven_tsn	0.612057186421638	1.44936164189674	0.150600398364456
610	sod_lat_ewe_afr_gam_chh_amr_hin_azi_aze_fbf_ind_tsn_krd_ukr_bsq_mcd_heb_swt_cnt_ger_guj_dyu_pan_dgb_glc_hun_bam_tsw_fin_rom_anl_geo_lit_mol_svk_rus_wly_mlt_nor_est_ses_bat_fre_tag_jpn_knd_kor_urd_cze_cic_eng_sun_arw_sid_mly_mnd_por_swa_ita_amh_scr_pol_spa_bul_qcu_prs_grk_ctl_lda_hau_slo_tig_alb_jav_dut_igb_bos_xho_mao_tha_owc_tml_bem_yor_tur_swe_ben_uzb_ven_vie_aeg_moo_zul_akn	-0.721555845111739	-1.73297051507607	0.0864155374588453
611	hau_nor_swt_afr_wly_chh_heb_svk_uzb_azi_dyu_jav_ven_scr_slo_bsq_alb_sid_bam_cnt_eng_prs_fbf_bul_swa_glc_hun_yor_ewe_est_ger_mlt_geo_guj_bos_rom_cze_tig_aeg_grk_fin_zul_bat_ctl_mly_jpn_knd_kor_por_ita_cic_fre_sun_lat_amr_ind_mnd_arw_igb_ukr_anl_mcd_mol_ben_rus_qcu_urd_dut_lit_moo_sod_pan_gam_krd_mao_hin_akn_spa_lda_tag_tha_owc_tml_bem_dgb_aze_swe_pol_tur_tsn_vie_amh_ses_tsw_xho	-0.163078422584261	-0.384844377458793	0.701231411899133
612	anl_pan_moo_krd_tig_amh_aeg_glc_uzb_azi_ses_mly_ewe_fre_grk_bsq_mcd_hau_fbf_cnt_rus_afr_xho_scr_tsw_swe_hun_lda_cic_est_ita_mlt_geo_mol_bos_prs_por_heb_sod_ctl_fin_dgb_sun_ger_tag_jpn_tml_kor_lat_dut_yor_svk_jav_alb_amr_mao_mnd_eng_swa_hin_wly_urd_spa_pol_cze_qcu_nor_ben_bul_igb_owc_ukr_gam_guj_bat_rom_swt_lit_zul_ind_tha_sid_knd_tsn_bam_aze_arw_slo_tur_dyu_vie_chh_ven_bem_akn	-0.389063251296075	-0.922297188744006	0.35876012974511
613	wly_mcd_swa_lit_amr_mlt_sid_ukr_azi_tur_dyu_sun_yor_bul_svk_bsq_ita_amh_xho_mnd_afr_eng_ven_lat_zul_pan_fin_moo_akn_hun_prs_sod_geo_bos_fre_glc_por_tig_chh_dut_est_bam_mao_scr_mly_jpn_knd_kor_spa_hin_fbf_rus_bat_grk_aeg_tag_cnt_guj_ewe_pol_gam_alb_swe_nor_slo_qcu_cze_arw_ben_ses_anl_urd_owc_krd_ind_ger_lda_rom_tsw_jav_tha_hau_tml_igb_dgb_uzb_mol_ctl_aze_swt_vie_heb_bem_tsn_cic	0.43570434366851	1.02786460250296	0.306679484439281
614	aeg_krd_igb_rom_owc_mlt_gam_spa_tur_uzb_yor_mao_dyu_rus_bos_bsq_eng_amh_fbf_mnd_prs_pol_lda_ita_bam_arw_hun_ses_tsw_fin_pan_amr_geo_lit_swe_ctl_por_wly_sod_cze_est_cic_bat_mcd_jav_jpn_tml_kor_dut_afr_xho_ukr_tag_glc_sid_mly_cnt_mol_ewe_grk_chh_slo_nor_lat_ben_qcu_svk_alb_bul_dgb_tig_fre_heb_scr_sun_ger_bem_guj_ven_ind_tha_hau_knd_tsn_akn_azi_urd_hin_aze_zul_vie_anl_moo_swt_swa	-0.616585716782511	-1.47373161835433	0.143930742330011
615	owc_arw_bem_krd_chh_sid_aeg_prs_azi_tur_moo_tag_bam_urd_bul_bsq_nor_amr_lda_mnd_ita_svk_tsw_guj_ses_swe_hun_dyu_dgb_fin_dut_amh_geo_ukr_cze_mcd_spa_gam_anl_afr_est_igb_bat_rus_ind_jpn_tml_kor_lit_ger_tsn_glc_mly_mol_wly_jav_cnt_scr_zul_slo_hau_fre_pan_lat_eng_qcu_pol_bos_grk_fbf_mlt_alb_sod_ben_mao_rom_ewe_hin_swt_sun_tha_tig_knd_yor_swa_aze_por_ctl_uzb_cic_vie_heb_akn_xho_ven	-0.314050802045203	-0.742955766728226	0.459381098396444
616	aeg_por_swt_svk_heb_gam_wly_pan_uzb_tur_ses_mao_akn_scr_nor_bsq_rom_mlt_tsw_mnd_eng_ben_zul_lat_igb_pol_fin_xho_swa_est_fre_sid_geo_prs_ctl_glc_lit_hau_tig_slo_hun_bem_mly_mcd_sun_jpn_tml_kor_guj_krd_ewe_spa_ind_dut_owc_tag_cnt_arw_yor_rus_amh_ger_bul_ukr_cze_qcu_swe_alb_afr_bam_chh_hin_sod_grk_bat_ita_lda_bos_tsn_jav_tha_anl_knd_dyu_moo_azi_mol_urd_aze_fbf_vie_amr_cic_dgb_ven	-0.126707660825346	-0.298446320851063	0.766028341882351
617	amr_dut_moo_urd_heb_sod_owc_ukr_azi_tur_yor_tag_fbf_mol_ben_bsq_pan_anl_zul_mnd_mcd_afr_xho_krd_bem_prs_fin_swa_bam_hun_spa_hau_geo_slo_bul_svk_eng_mlt_aeg_ger_est_cic_sun_grk_bat_jpn_tml_kor_ctl_bos_ven_swe_mao_cze_chh_ind_cnt_lit_dgb_lat_gam_rom_por_ita_nor_qcu_scr_rus_arw_dyu_tig_glc_wly_hin_jav_pol_tsw_fre_swt_mly_tha_sid_knd_ewe_tsn_aze_alb_guj_uzb_lda_vie_amh_ses_igb_akn	-0.899308793920372	-2.17496110408838	0.0321695041452196
618	owc_lat_swt_urd_mlt_hau_sod_rom_uzb_aze_tsw_jav_dyu_nor_rus_bsq_eng_sid_ven_cnt_prs_dut_ewe_mol_fbf_por_hun_dgb_lda_fin_svk_aeg_geo_bul_hin_glc_guj_tig_anl_ita_est_akn_mao_ger_ind_jpn_tml_kor_swe_lit_ses_ben_bat_fre_heb_mly_mnd_afr_swa_arw_chh_mcd_scr_pol_pan_qcu_ctl_krd_alb_tsn_amh_ukr_wly_spa_sun_bos_zul_cze_xho_tag_tha_amr_knd_yor_moo_tur_grk_slo_azi_igb_vie_gam_cic_bem_bam	-0.260927647378911	-0.616813174354196	0.538865060223176
619	hau_svk_swt_bul_wly_gam_sid_cze_uzb_tur_moo_mao_ewe_slo_prs_bsq_alb_heb_cic_cnt_dut_eng_tsn_guj_bem_afr_hun_yor_akn_fin_nor_anl_geo_grk_krd_glc_pan_sod_tig_pol_est_dgb_mly_rus_tag_jpn_tml_kor_bos_hin_dyu_swe_jav_fre_mlt_bat_mnd_arw_igb_por_amr_spa_ben_ger_rom_qcu_ctl_scr_lat_xho_amh_mcd_chh_ukr_sun_mol_tsw_ita_ses_ind_tha_owc_knd_fbf_swa_azi_urd_lit_aze_bam_vie_aeg_lda_ven_zul	-0.576625777701275	-1.37779544767502	0.171572837679571
620	amh_alb_swa_svk_gam_owc_tig_mol_aze_uzb_ven_tag_tsn_bul_pan_bsq_por_amr_bam_mnd_ita_scr_cic_rom_akn_glc_est_ewe_tsw_hun_ger_chh_geo_ukr_guj_slo_swe_wly_sod_arw_fin_fbf_mly_nor_ind_jpn_tml_kor_ben_bos_lda_lit_sun_fre_hau_mao_cnt_prs_zul_eng_anl_hin_mcd_afr_dut_qcu_grk_spa_cze_ses_sid_pol_heb_lat_bat_ctl_moo_krd_bem_jav_tha_mlt_knd_dgb_xho_azi_urd_rus_tur_swt_vie_aeg_igb_dyu_yor	0.134706846618634	0.316895765193006	0.75203297244677
621	tig_dut_dgb_lat_amr_chh_sod_ctl_tur_aze_ewe_mly_igb_ita_rus_bsq_nor_wly_dyu_mnd_spa_cze_ven_bos_yor_bul_hun_fbf_tsn_est_ger_hau_geo_mcd_scr_grk_pan_amh_gam_urd_fin_swt_mao_por_tag_jpn_knd_kor_swe_eng_bem_guj_ind_slo_mlt_sun_cnt_arw_akn_lit_heb_prs_pol_fre_alb_qcu_hin_krd_afr_zul_anl_svk_owc_ukr_jav_mol_bam_glc_swa_bat_tha_aeg_tml_xho_cic_uzb_rom_ben_azi_lda_vie_sid_tsw_ses_moo	0.228969126813707	0.539159091403142	0.591065505247961
622	mlt_bos_lda_ger_sod_anl_amr_rom_tur_azi_yor_jav_cic_prs_slo_bsq_dut_sid_igb_cnt_ben_pol_ven_scr_tsn_glc_hun_ewe_bam_fin_alb_hau_geo_por_mcd_bul_fre_owc_wly_cze_est_bem_mly_urd_bat_jpn_tml_kor_grk_hin_tsw_spa_tag_nor_amh_mao_mnd_rus_ses_ctl_aeg_lit_lat_ukr_guj_qcu_ita_afr_arw_swt_gam_mol_tig_swe_ind_pan_akn_svk_zul_sun_tha_heb_knd_dyu_moo_aze_eng_krd_uzb_swa_vie_chh_xho_fbf_dgb	-0.480481844033896	-1.14396588146986	0.255573727060583
623	aeg_afr_tsn_guj_amr_amh_tig_dut_tur_azi_bam_tag_swa_glc_por_bsq_lit_anl_dyu_mnd_scr_ben_bem_svk_akn_pan_fin_zul_yor_est_pol_owc_geo_prs_grk_fre_ita_mlt_heb_ger_hun_ven_sun_mol_mly_jpn_knd_kor_eng_rus_xho_alb_jav_bul_chh_mao_cnt_lat_fbf_ukr_gam_spa_rom_hin_slo_qcu_mcd_ctl_krd_tsw_wly_cze_hau_nor_bat_bos_moo_swe_dgb_ind_tha_sid_tml_cic_ses_uzb_urd_arw_aze_swt_vie_sod_lda_ewe_igb	-0.613967175088159	-1.46540862291908	0.146182242380013
624	amh_ger_bam_mol_chh_sod_amr_bos_tur_azi_swt_tag_xho_bul_guj_bsq_por_heb_zul_cnt_ita_slo_yor_alb_bem_lat_est_swa_dgb_fin_fre_owc_geo_eng_svk_lit_scr_tig_hau_ben_hun_moo_jav_grk_mao_jpn_tml_kor_prs_hin_akn_dut_ind_glc_mlt_mly_mnd_arw_dyu_spa_sid_cze_ctl_urd_rus_qcu_pan_ukr_krd_igb_anl_swe_gam_rom_sun_nor_tsn_afr_lda_bat_tha_aeg_knd_tsw_ewe_uzb_pol_mcd_aze_ven_vie_wly_fbf_cic_ses	-0.586662287906306	-1.40110561619272	0.164510651990294
625	mlt_krd_akn_ben_aeg_heb_owc_grk_aze_uzb_ven_tag_fbf_eng_rus_bsq_nor_chh_xho_mnd_glc_lit_swa_rom_swt_swe_fin_tsn_ewe_hun_dut_anl_geo_guj_afr_cze_por_gam_tig_bul_est_lda_ind_ctl_jav_jpn_tml_kor_mcd_pol_bam_mol_sun_bos_sod_bat_cnt_ita_cic_pan_amh_urd_fre_spa_hin_qcu_svk_scr_lat_moo_wly_slo_sid_ger_mly_ukr_dyu_prs_ses_mao_tha_amr_knd_yor_zul_tur_alb_arw_azi_dgb_vie_hau_tsw_igb_bem	-0.00423743951225602	-0.00997435572466637	0.992063112948972
626	gam_bul_dgb_spa_aeg_owc_hau_ben_aze_uzb_yor_tag_dyu_krd_slo_bsq_grk_amr_tsn_cnt_dut_glc_cic_nor_ses_afr_hun_ewe_lda_est_pol_wly_geo_alb_arw_svk_prs_sid_amh_scr_fin_xho_mly_ita_mao_jpn_knd_kor_rom_urd_swa_rus_ind_lit_mlt_jav_mnd_swe_fbf_pan_chh_fre_cze_eng_lat_qcu_por_ger_hin_zul_heb_mol_sod_guj_bat_ctl_swt_ukr_bam_sun_tha_anl_tml_moo_tsw_azi_bos_mcd_tur_akn_vie_tig_bem_igb_ven	0.318745713938578	0.750344544316621	0.454941417633764
627	amr_fre_akn_lit_gam_owc_heb_urd_uzb_azi_dgb_tag_ewe_svk_alb_bsq_mcd_mlt_ses_cnt_scr_krd_swa_eng_fbf_ctl_hun_zul_bem_est_por_amh_geo_nor_ukr_swe_afr_sid_hau_spa_fin_lda_mao_lat_jav_jpn_knd_kor_mol_glc_moo_grk_bat_hin_chh_sun_mnd_pol_tsw_guj_wly_arw_dut_pan_bos_qcu_slo_prs_cze_cic_sod_ben_tig_bul_ind_rus_tsn_rom_xho_mly_tha_anl_tml_swt_igb_tur_ita_ger_aze_ven_vie_aeg_yor_dyu_bam	-1.42955217781203	-3.60806768535616	0.000499001097524704
628	sid_nor_swt_krd_mlt_heb_owc_bul_azi_aze_cic_bat_akn_spa_fre_bsq_por_aeg_yor_cnt_grk_pan_dgb_lat_ven_dut_hun_moo_zul_est_scr_anl_geo_ctl_rom_mol_bos_sod_amh_glc_fin_bem_sun_lit_jav_jpn_tml_kor_ben_afr_ewe_cze_mao_hin_hau_tag_mnd_eng_dyu_mcd_wly_urd_arw_ukr_ger_qcu_pol_ita_slo_lda_chh_swe_gam_guj_mly_rus_ses_svk_tsw_ind_tha_amr_knd_xho_igb_tur_alb_prs_uzb_bam_vie_tig_fbf_swa_tsn	-0.552913346314672	-1.31632447319309	0.191300207166666
629	chh_afr_moo_grk_sid_aeg_amh_fre_tur_azi_xho_mly_swt_ita_pan_bsq_ukr_hau_yor_cnt_lat_nor_tsn_arw_tsw_rus_est_lda_fbf_fin_bos_tig_geo_alb_lit_hin_spa_amr_sod_ben_hun_bam_sun_krd_bat_jpn_tml_kor_por_swe_dgb_ctl_mao_scr_mlt_tag_mnd_mol_dyu_dut_owc_cze_svk_urd_eng_qcu_slo_guj_prs_swa_heb_pol_gam_bul_jav_rom_bem_ger_ven_ind_tha_anl_knd_igb_ses_uzb_glc_mcd_aze_cic_vie_wly_ewe_akn_zul	-0.276416549005256	-0.65379897650785	0.514854696727536
630	mlt_bos_ewe_guj_gam_sod_aeg_svk_azi_aze_fbf_tag_yor_spa_ctl_bsq_mol_chh_cic_mnd_alb_urd_igb_eng_bam_ben_est_ven_moo_hun_mcd_hau_geo_prs_cze_dut_rom_anl_amr_afr_fin_ses_mao_krd_ind_jpn_knd_kor_lat_glc_lda_pan_jav_arw_tig_bat_cnt_pol_xho_slo_heb_ger_por_ukr_swe_qcu_grk_rus_fre_bem_owc_hin_amh_ita_mly_nor_zul_scr_akn_sun_tha_sid_tml_dgb_tsn_uzb_bul_lit_tur_swa_vie_wly_swt_dyu_tsw	-0.944755461142684	-2.29514165273579	0.0239735108858937
631	chh_pol_cic_nor_anl_hau_owc_urd_uzb_tur_bam_jav_tsw_ita_ukr_bsq_dut_heb_bem_mnd_scr_alb_zul_afr_dgb_hin_fin_ewe_yor_est_slo_tig_geo_ger_krd_eng_ctl_gam_amr_arw_hun_tsn_sun_mol_mly_jpn_tml_kor_bos_svk_swt_fre_mao_ben_aeg_ind_cnt_pan_lda_mcd_sod_guj_rus_lat_grk_qcu_spa_cze_bul_fbf_sid_prs_mlt_swe_tag_rom_swa_por_akn_bat_tha_wly_knd_dyu_ven_azi_glc_lit_aze_ses_vie_amh_igb_xho_moo	0.240105584216209	0.564618152478128	0.57369285725921
632	hau_cze_tsw_arw_amh_owc_heb_lat_azi_uzb_lda_jav_akn_ben_ger_bsq_rom_chh_tsn_mnd_bos_ita_swt_ukr_dyu_glc_fin_yor_zul_est_mol_mlt_geo_grk_spa_swe_scr_tig_sid_pol_hun_swa_mly_bul_ind_jpn_tml_kor_pan_afr_dgb_eng_sun_slo_wly_tag_cnt_lit_bem_prs_sod_nor_fre_guj_rus_qcu_ctl_mcd_svk_ses_anl_alb_amr_por_mao_krd_igb_dut_ven_bat_tha_aeg_knd_fbf_cic_tur_hin_urd_aze_moo_vie_gam_ewe_bam_xho	0.0171672515275719	0.0404301731679923	0.967836844343438
633	mlt_nor_zul_ctl_hau_gam_tig_pan_aze_tur_tsw_bat_fbf_svk_scr_bsq_eng_sod_dyu_mnd_ben_urd_moo_afr_igb_fre_fin_yor_ewe_hun_guj_heb_geo_dut_rom_glc_lat_anl_chh_krd_est_cic_ind_ger_sun_jpn_knd_kor_por_cze_xho_bul_jav_spa_amr_mly_cnt_slo_akn_ita_sid_grk_alb_swe_arw_qcu_hin_rus_ukr_ses_owc_pol_amh_lit_tag_mol_swa_mcd_ven_mao_tha_wly_tml_bem_swt_azi_bos_prs_uzb_lda_vie_aeg_bam_tsn_dgb	-0.169532497068224	-0.400834544157245	0.689461352569671
634	wly_spa_swt_prs_hau_aeg_chh_glc_uzb_azi_igb_tag_zul_krd_grk_bsq_swe_sid_dgb_mnd_cze_svk_tsw_nor_lda_pan_est_moo_ses_hun_alb_amh_geo_rus_lit_bul_dut_owc_sod_afr_fin_bam_ind_slo_bat_jpn_knd_kor_arw_eng_ewe_fre_mly_ukr_anl_mao_cnt_scr_tsn_urd_heb_bos_rom_ctl_hin_qcu_ben_ita_mol_swa_mlt_guj_amr_mcd_jav_pol_bem_ger_akn_sun_tha_tig_tml_yor_dyu_tur_por_lat_aze_ven_vie_gam_cic_xho_fbf	0.479325076565961	1.13105899483429	0.260938570427801
635	amh_glc_lda_svk_chh_mlt_heb_ctl_uzb_azi_yor_jav_ses_afr_slo_bsq_por_hau_swa_cnt_mcd_arw_fbf_nor_ewe_scr_hun_igb_tsw_est_bos_sod_geo_ben_ukr_urd_hin_tig_aeg_krd_fin_cic_sun_fre_mly_jpn_knd_kor_guj_spa_bem_alb_tag_rus_gam_bat_mnd_lit_ven_pol_amr_bul_eng_grk_lat_qcu_cze_swe_ger_swt_anl_prs_wly_pan_mao_ita_xho_dut_dgb_ind_tha_sid_tml_bam_tsn_aze_rom_mol_tur_dyu_vie_owc_moo_zul_akn	-0.253187237016801	-0.59887768099279	0.550710456017328
636	amr_guj_akn_nor_aeg_amh_wly_krd_uzb_aze_swt_bat_moo_ita_arw_bsq_bul_chh_bem_cnt_ger_mcd_ses_urd_dyu_ctl_est_yor_lda_hun_svk_tig_geo_scr_fre_bos_cze_gam_owc_hin_fin_tsw_sun_lat_mao_jpn_tml_kor_pol_pan_dgb_por_ind_rus_heb_jav_mnd_prs_ewe_ukr_sod_dut_alb_mol_glc_qcu_ben_swe_lit_xho_anl_slo_sid_eng_tag_spa_ven_grk_fbf_mly_tha_mlt_knd_zul_tsn_azi_afr_rom_tur_swa_vie_hau_cic_bam_igb	0.468980913727985	1.10573275838214	0.271694449012718
637	wly_scr_cic_swe_anl_heb_tig_arw_aze_tur_ven_bat_dgb_alb_ger_bsq_ukr_sid_yor_cnt_lit_pol_fbf_guj_lda_mol_fin_dyu_bem_est_spa_hau_geo_ita_prs_bos_urd_mlt_chh_slo_hun_ewe_mao_por_ind_jpn_tml_kor_nor_svk_bam_lat_mly_rom_gam_jav_mnd_rus_ses_ctl_amh_ben_glc_eng_grk_qcu_cze_mcd_afr_akn_sod_krd_owc_bul_tag_hin_tsw_pan_swt_sun_tha_amr_knd_xho_igb_uzb_dut_fre_azi_moo_vie_aeg_zul_tsn_swa	-0.525201467369852	-1.25148453289633	0.213896554061855
638	wly_rus_cic_mol_chh_tig_amr_alb_uzb_azi_ven_jav_dgb_bul_pan_bsq_ben_sod_dyu_mnd_dut_guj_ses_por_yor_slo_hun_moo_tsn_fin_ukr_hau_geo_rom_hin_fre_pol_mlt_amh_swe_est_ewe_mao_grk_ind_jpn_knd_kor_ctl_lit_swa_afr_mly_prs_owc_tag_cnt_mcd_akn_arw_heb_spa_nor_ita_bos_qcu_svk_eng_cze_bem_anl_ger_sid_urd_bat_scr_swt_glc_fbf_sun_tha_gam_tml_bam_xho_tur_krd_lat_aze_tsw_vie_aeg_lda_zul_igb	0.0124051037107987	0.0292779318151173	0.976705665294884
639	aeg_pol_akn_swe_wly_chh_sid_bul_uzb_aze_zul_tag_ewe_dut_lat_bsq_ukr_heb_ses_cnt_fre_prs_cic_mol_ven_alb_hun_swa_dyu_fin_bos_tig_geo_cze_afr_mcd_grk_amh_anl_pan_est_fbf_ind_urd_mao_jpn_tml_kor_nor_scr_swt_guj_bat_ctl_mlt_jav_mnd_rus_tsn_lit_gam_krd_ita_eng_por_qcu_ben_glc_hin_yor_owc_spa_hau_svk_sun_arw_igb_rom_moo_mly_tha_amr_knd_bem_bam_azi_slo_ger_tur_xho_vie_sod_lda_dgb_tsw	-0.380023328777788	-0.900571007231383	0.370142632032623
640	amh_pan_dgb_lit_mlt_wly_owc_hin_aze_uzb_bam_mao_akn_pol_fre_bsq_spa_gam_ewe_cnt_rus_lat_igb_grk_dyu_ctl_hun_lda_ses_fin_glc_tig_geo_svk_krd_afr_bos_anl_sid_ukr_est_ven_mly_cze_jav_jpn_knd_kor_ita_bul_xho_swe_sun_mol_amr_ind_mnd_mcd_fbf_guj_chh_dut_alb_ben_por_qcu_rom_nor_arw_swt_heb_ger_sod_eng_tag_prs_bem_slo_moo_bat_tha_aeg_tml_tsn_zul_azi_scr_urd_tur_tsw_vie_hau_cic_yor_swa	-0.229772460748909	-0.542826289228674	0.588547995640272
641	owc_dut_dyu_cze_hau_sod_amh_alb_uzb_tur_moo_bat_akn_krd_mcd_bsq_arw_sid_bem_cnt_grk_bul_swa_ger_igb_guj_hun_cic_bam_est_hin_mlt_geo_eng_nor_glc_urd_anl_heb_ukr_fin_xho_jav_rom_ind_jpn_knd_kor_mol_afr_fbf_swe_tag_ben_wly_mao_mnd_por_tsw_rus_chh_slo_pol_lit_scr_qcu_bos_ita_prs_yor_amr_pan_gam_lat_sun_fre_dgb_spa_ven_mly_tha_tig_tml_ewe_lda_aze_ctl_svk_azi_tsn_vie_aeg_zul_ses_swt	-0.8029584047678	-1.93893609390177	0.0555407021113008
642	heb_afr_ewe_pan_mlt_amr_chh_grk_uzb_aze_lda_ind_dyu_swe_eng_bsq_ita_anl_zul_mnd_bul_cze_akn_ger_tsw_krd_fin_bam_bem_est_lit_tig_geo_rom_ctl_spa_scr_wly_aeg_lat_hun_xho_mly_mcd_sun_jpn_tml_kor_bos_por_igb_dut_bat_ukr_sid_jav_cnt_glc_moo_guj_owc_mol_hin_slo_pol_qcu_ben_prs_alb_swt_sod_urd_hau_nor_tag_svk_dgb_fre_cic_mao_tha_amh_knd_fbf_ses_azi_arw_rus_tur_yor_vie_gam_ven_swa_tsn	-0.709606564362808	-1.7013339429806	0.0922215308469488
643	heb_grk_lda_afr_amh_sod_hau_ben_aze_tur_bam_mao_igb_urd_fre_bsq_rus_gam_swt_mnd_svk_guj_bem_pol_zul_alb_est_ven_dyu_hun_spa_amr_geo_ita_slo_cze_rom_mlt_tig_eng_fin_ses_sun_nor_jav_jpn_knd_kor_pan_mol_ewe_arw_bat_prs_owc_tag_cnt_lit_swa_ger_aeg_krd_ukr_por_hin_qcu_bos_lat_swe_dgb_anl_glc_sid_mcd_ind_dut_tsw_scr_tsn_mly_tha_wly_tml_fbf_yor_azi_ctl_bul_uzb_moo_vie_chh_akn_xho_cic	-0.26256050422691	-0.622081117072124	0.535410696344584
644	mlt_glc_swa_krd_hau_amr_gam_ita_tur_aze_bem_jav_igb_lit_ctl_bsq_arw_sod_zul_cnt_mcd_rus_lda_dut_swt_pan_hun_ewe_fbf_est_slo_amh_geo_mol_ger_nor_svk_anl_owc_fre_fin_bam_mly_ukr_sun_jpn_knd_kor_cze_urd_cic_lat_ind_pol_heb_tag_mnd_grk_tsw_eng_chh_rom_bul_afr_ben_qcu_bos_swe_por_moo_tig_alb_aeg_scr_mao_hin_xho_prs_tsn_bat_tha_sid_tml_yor_ven_uzb_guj_spa_azi_dgb_vie_wly_ses_dyu_akn	0.2488238951447	0.585448561725769	0.559664099467928
645	gam_alb_lda_pol_tig_owc_amh_swe_aze_tur_xho_sun_dgb_hin_afr_bsq_eng_aeg_fbf_cnt_scr_arw_bam_nor_yor_krd_fin_cic_ses_est_spa_chh_geo_ukr_por_fre_ctl_sid_hau_ger_hun_akn_jav_lat_ind_jpn_knd_kor_bos_rom_zul_grk_mao_ita_wly_tag_mnd_bul_igb_pan_amr_slo_dut_glc_cze_qcu_ben_prs_rus_moo_mlt_urd_heb_mol_bat_mcd_tsw_guj_dyu_mly_tha_sod_tml_swt_ewe_uzb_lit_svk_azi_ven_vie_anl_bem_tsn_swa	0.0829070048397186	0.195356062925876	0.845540392312536
646	amr_mol_fbf_fre_tig_mlt_anl_guj_aze_azi_tsw_tag_lda_prs_dut_bsq_hin_aeg_moo_cnt_svk_pol_ven_rus_dyu_mcd_fin_zul_swa_hun_glc_sod_geo_bos_ctl_eng_ukr_chh_heb_lit_est_akn_bat_afr_mao_jpn_tml_kor_arw_lat_tsn_slo_mly_alb_owc_ind_mnd_nor_ses_por_wly_rom_grk_scr_urd_qcu_swe_pan_ita_yor_gam_ger_hau_krd_jav_bul_dgb_cze_bam_sun_tha_sid_knd_xho_igb_tur_spa_ben_uzb_cic_vie_amh_ewe_swt_bem	-0.567747749513369	-1.35204223521049	0.179640732452429
647	owc_por_swa_svk_amr_sid_tig_guj_aze_tur_ven_ind_ses_cze_krd_bsq_lat_aeg_swt_cnt_bos_ukr_bem_mol_zul_arw_est_dgb_tsn_hun_alb_gam_geo_lit_pol_swe_prs_hau_mlt_ita_fin_yor_mly_glc_bat_jpn_knd_kor_afr_rom_dyu_pan_mao_nor_amh_jav_mnd_slo_akn_eng_sod_ben_scr_ger_dut_qcu_spa_ctl_grk_bam_chh_rus_anl_bul_tag_mcd_ewe_hin_lda_sun_tha_wly_tml_igb_moo_uzb_fre_urd_azi_xho_vie_heb_fbf_tsw_cic	0.344181707680381	0.811299577079267	0.419265179835579
648	anl_rom_igb_pol_tig_sod_mlt_mcd_uzb_azi_ses_sun_tsw_cze_slo_bsq_ctl_sid_ewe_cnt_ben_spa_bem_urd_tsn_por_fin_swt_dgb_est_ukr_owc_geo_lat_bul_krd_svk_amr_wly_fre_hun_moo_tag_afr_mao_jpn_knd_kor_nor_hin_zul_scr_mly_arw_hau_bat_mnd_dut_yor_glc_heb_grk_bos_alb_mol_qcu_rus_guj_lit_bam_amh_ita_gam_prs_jav_eng_dyu_ger_ven_ind_tha_aeg_tml_lda_xho_tur_swe_pan_aze_cic_vie_chh_swa_akn_fbf	-0.35440506977023	-0.83955190773786	0.40331269364532
649	gam_pol_dgb_ctl_tig_anl_sid_bul_azi_tur_bem_ind_ven_arw_ger_bsq_rom_mlt_bam_mnd_alb_prs_fbf_mol_yor_por_hun_moo_swa_est_fre_chh_geo_glc_swe_krd_lit_aeg_heb_guj_fin_akn_sun_slo_mao_jpn_knd_kor_spa_dut_xho_hin_bat_rus_owc_mly_cnt_bos_igb_mcd_sod_scr_ben_cze_lat_qcu_eng_grk_afr_dyu_amr_pan_hau_svk_jav_ukr_tsn_urd_ewe_tag_tha_amh_tml_cic_ses_uzb_ita_nor_aze_zul_vie_wly_lda_swt_tsw	-0.40516482498443	-0.961052066025706	0.339018071624822
650	heb_ger_ewe_hin_tig_anl_gam_slo_azi_uzb_ses_mao_xho_fre_afr_bsq_cze_wly_akn_mnd_pan_spa_bam_ctl_lda_por_hun_swt_ven_est_scr_owc_geo_swe_svk_grk_mol_mlt_amr_ben_fin_swa_mly_eng_bat_jpn_tml_kor_nor_lit_dyu_mcd_ind_glc_chh_jav_cnt_dut_bem_ita_sod_ukr_prs_urd_alb_qcu_bul_lat_rus_tsw_hau_krd_amh_pol_tag_arw_yor_guj_zul_sun_tha_sid_knd_moo_dgb_tur_bos_rom_aze_fbf_vie_aeg_cic_tsn_igb	-1.00555066827683	-2.46551061990656	0.0155158428988592
651	hau_ben_bem_eng_chh_heb_amr_slo_aze_azi_tsn_sun_fbf_glc_ger_bsq_mcd_wly_bam_cnt_pol_arw_swt_guj_dyu_cze_est_ewe_ven_fin_prs_amh_geo_scr_afr_alb_pan_gam_sid_urd_hun_lda_tag_grk_ind_jpn_knd_kor_svk_bos_igb_ctl_bat_mol_sod_mly_mnd_fre_xho_dut_owc_ita_rus_spa_bul_qcu_krd_ukr_por_ses_aeg_lit_mlt_lat_mao_hin_moo_rom_yor_jav_tha_anl_tml_tsw_dgb_uzb_nor_swe_tur_zul_vie_tig_cic_swa_akn	0.0439667941125555	0.103428212374525	0.917845831202655
652	amr_lit_xho_svk_amh_mlt_tig_ukr_tur_aze_akn_mao_ven_urd_prs_bsq_pol_wly_ewe_mnd_mol_eng_cic_hin_ses_ger_est_yor_lda_fin_alb_anl_geo_grk_glc_dut_guj_gam_chh_nor_hun_fbf_bat_cze_tag_jpn_knd_kor_lat_rus_bam_por_sun_ben_aeg_jav_cnt_swe_swa_pan_sod_arw_bos_ctl_slo_qcu_scr_spa_mcd_dyu_sid_krd_hau_bul_mly_afr_zul_fre_bem_ind_tha_heb_tml_tsw_swt_azi_rom_ita_uzb_igb_vie_owc_dgb_tsn_moo	0.173281329648152	0.407495833331192	0.684580346046947
653	heb_afr_tsn_ger_owc_amh_anl_nor_uzb_azi_zul_mao_yor_scr_ita_bsq_eng_wly_swt_cnt_ben_glc_dyu_pol_bam_svk_est_lda_swa_fin_cze_hau_geo_dut_urd_grk_guj_tig_sid_lit_hun_ewe_jav_spa_tag_jpn_knd_kor_pan_arw_ses_mol_ind_swe_sod_mly_mnd_slo_bem_rus_gam_lat_krd_por_prs_qcu_mcd_fre_bos_akn_aeg_hin_mlt_ctl_bat_rom_moo_ukr_fbf_sun_tha_chh_tml_dgb_xho_aze_alb_bul_tur_ven_vie_amr_tsw_igb_cic	0.465263030806307	1.10087310374243	0.273793103109984
654	hau_ita_dyu_krd_sod_tig_gam_cze_uzb_aze_cic_mly_dgb_slo_urd_bsq_hin_sid_xho_mnd_bul_ukr_akn_alb_swa_ben_hun_zul_tsw_est_guj_chh_geo_svk_afr_scr_por_owc_heb_lit_fin_bam_mao_grk_jav_jpn_knd_kor_pol_mcd_bem_fre_sun_swe_amr_bat_cnt_arw_ses_ger_mlt_nor_mol_lat_glc_qcu_pan_prs_rus_tsn_aeg_dut_anl_ctl_ind_bos_yor_eng_lda_tag_tha_amh_tml_ewe_moo_azi_rom_spa_tur_fbf_vie_wly_ven_swt_igb	0.258266096918668	0.608278788528521	0.544485331763843
655	mlt_ger_fbf_ben_heb_chh_tig_swe_azi_aze_zul_mly_bam_cze_rom_bsq_mcd_aeg_ewe_mnd_svk_spa_swt_ukr_yor_bul_hun_igb_ven_est_hin_amr_geo_rus_prs_ctl_slo_amh_sid_alb_fin_xho_mao_bos_sun_jpn_tml_kor_afr_pan_ses_krd_ind_grk_sod_tag_cnt_lat_lda_eng_wly_lit_dut_scr_glc_qcu_pol_por_nor_tsn_anl_arw_gam_mol_jav_fre_bem_guj_akn_bat_tha_hau_knd_dyu_moo_tur_ita_urd_uzb_dgb_vie_owc_tsw_swa_cic	0.16212191450662	0.381446918391979	0.703741748586348
656	mlt_afr_cic_arw_amh_chh_amr_grk_uzb_tur_fbf_sun_zul_bul_scr_bsq_ctl_heb_bam_mnd_mol_urd_ven_pol_moo_pan_hun_dyu_tsw_fin_swe_owc_geo_por_cze_lit_ben_sid_gam_glc_est_ewe_bat_ger_tag_jpn_tml_kor_prs_dut_tsn_svk_mly_spa_tig_jav_cnt_lat_ses_hin_anl_eng_krd_mcd_nor_qcu_bos_fre_rus_akn_aeg_rom_sod_ita_ind_slo_dgb_ukr_xho_mao_tha_wly_knd_swa_swt_aze_alb_guj_azi_lda_vie_hau_igb_bem_yor	-0.103720311146768	-0.24454886106569	0.807344510686874
657	tig_urd_fbf_ita_sid_mlt_amh_por_tur_aze_tsw_tag_ses_prs_lat_bsq_rom_sod_swa_mnd_grk_ctl_bam_alb_yor_pan_est_ven_zul_hun_slo_hau_geo_arw_mol_bos_glc_heb_anl_pol_fin_tsn_jav_svk_ind_jpn_tml_kor_hin_spa_dgb_lit_bat_ukr_gam_sun_cnt_rus_moo_swe_owc_afr_nor_ben_guj_qcu_eng_krd_ger_ewe_chh_cze_amr_scr_mao_fre_akn_dut_bem_mly_tha_aeg_knd_lda_igb_azi_mcd_bul_uzb_dyu_vie_wly_xho_swt_cic	-0.807737853239032	-1.94224920192381	0.0551326107733086
658	amh_rom_cic_glc_mlt_sid_chh_lit_uzb_aze_ewe_sun_tsw_rus_mcd_bsq_guj_owc_bem_cnt_bos_pol_xho_ben_zul_fre_hun_igb_bam_est_nor_hau_geo_hin_krd_eng_bul_heb_tig_ukr_fin_swa_jav_swe_ind_jpn_tml_kor_alb_por_moo_grk_mly_arw_sod_tag_mnd_ctl_ven_lat_aeg_prs_pan_slo_spa_qcu_dut_ita_scr_akn_anl_mol_wly_svk_mao_urd_fbf_cze_tsn_bat_tha_gam_knd_yor_lda_azi_ger_afr_tur_ses_vie_amr_dyu_dgb_swt	0.525403748749046	1.24370162900909	0.216735262134936
659	wly_lat_ewe_arw_anl_owc_amh_pol_uzb_aze_akn_tag_dyu_urd_rus_bsq_grk_aeg_dgb_mnd_ger_eng_swa_nor_bam_afr_hun_tsn_yor_est_fre_gam_geo_ukr_mol_scr_prs_heb_hau_pan_fin_igb_mly_bos_jav_jpn_tml_kor_svk_por_tsw_slo_mao_spa_chh_ind_cnt_lit_ven_ita_sid_guj_hin_bul_mcd_qcu_rom_alb_ctl_cic_tig_swe_mlt_dut_sun_ben_zul_cze_xho_bat_tha_sod_knd_bem_lda_tur_krd_glc_azi_moo_vie_amr_swt_fbf_ses	-0.519759187312026	-1.23738036762219	0.219061053182091
660	sod_grk_lda_ukr_mlt_gam_wly_nor_uzb_tur_yor_mao_swa_cze_spa_bsq_bul_amh_ven_mnd_ita_por_moo_fre_dgb_krd_hun_tsw_ses_fin_eng_hau_geo_ben_afr_urd_bos_amr_chh_rus_est_zul_jav_prs_tag_jpn_tml_kor_slo_pan_igb_ctl_sun_guj_sid_bat_cnt_swe_swt_lit_owc_svk_mol_dut_ger_qcu_lat_mcd_arw_cic_aeg_hin_heb_scr_ind_rom_bem_glc_ewe_mly_tha_tig_knd_tsn_akn_aze_alb_pol_azi_dyu_vie_anl_bam_fbf_xho	-0.411369046297899	-0.977027143543934	0.331090376250115
661	hau_urd_dgb_spa_amr_anl_wly_dut_uzb_azi_ven_mly_ewe_grk_glc_bsq_cze_sod_xho_mnd_ita_alb_yor_bul_tsn_krd_fin_akn_lda_hun_bos_tig_geo_afr_pan_ctl_eng_heb_amh_lat_est_ses_mao_scr_bat_jpn_knd_kor_ben_lit_moo_pol_tag_slo_gam_ind_cnt_mol_zul_nor_chh_por_ger_arw_swe_qcu_guj_fre_rom_swa_aeg_ukr_owc_prs_jav_hin_dyu_mcd_tsw_sun_tha_sid_tml_cic_fbf_tur_rus_svk_aze_bam_vie_mlt_igb_swt_bem	-0.0501083335487846	-0.118078273212944	0.906260295327049
662	aeg_eng_lda_cze_anl_wly_mlt_svk_azi_aze_zul_mao_dgb_dut_rom_bsq_afr_amh_cic_cnt_slo_mol_fbf_nor_tsn_bul_hun_ven_ses_fin_pan_sod_geo_swe_urd_ita_ukr_tig_sid_spa_est_tsw_jav_ben_ind_jpn_knd_kor_por_lat_swt_alb_mly_glc_gam_bat_mnd_prs_dyu_fre_amr_arw_ctl_krd_grk_qcu_scr_lit_pol_ewe_heb_guj_chh_mcd_sun_rus_bam_hin_swa_tag_tha_owc_tml_akn_igb_uzb_bos_ger_tur_yor_vie_hau_moo_xho_bem	-0.188947300772526	-0.446241463579819	0.656460115353783
663	amh_alb_bam_cze_wly_hau_gam_dut_tur_uzb_bem_tag_dgb_arw_mcd_bsq_ctl_chh_cic_cnt_scr_ukr_yor_hin_fbf_nor_fin_akn_xho_est_rus_tig_geo_lat_pol_ita_ger_heb_mlt_glc_hun_lda_jav_guj_mao_jpn_tml_kor_grk_slo_igb_swe_mly_ben_aeg_bat_mnd_pan_ewe_svk_sid_eng_urd_rom_bos_qcu_krd_prs_mol_zul_anl_fre_owc_lit_ind_por_swt_spa_tsn_sun_tha_amr_knd_dyu_ses_azi_bul_afr_aze_tsw_vie_sod_moo_ven_swa	0.354071694821645	0.834180466922597	0.406316873461986
664	owc_glc_dgb_bul_amr_amh_sid_swe_uzb_tur_lda_mao_ewe_ben_ukr_bsq_ita_gam_cic_cnt_prs_pol_swt_lat_zul_urd_fin_bam_igb_hun_fre_sod_geo_rom_nor_afr_spa_aeg_tig_dut_est_tsn_bat_hin_tag_jpn_knd_kor_ger_bos_swa_svk_sun_grk_mlt_mly_mnd_lit_dyu_eng_chh_scr_krd_ctl_por_qcu_mol_arw_alb_xho_heb_cze_anl_rus_ind_slo_fbf_guj_yor_jav_tha_hau_tml_moo_akn_azi_pan_mcd_aze_ven_vie_wly_bem_ses_tsw	0.505975546265639	1.19416725561127	0.23544951696557
665	owc_ita_fbf_fre_chh_gam_amh_afr_tur_aze_akn_ind_swa_krd_prs_bsq_mol_wly_xho_mnd_guj_nor_bem_ger_ven_arw_fin_igb_yor_hun_urd_anl_geo_por_rom_lat_slo_hau_heb_lit_est_zul_mao_bos_tag_jpn_tml_kor_dut_mcd_tsn_eng_jav_bul_amr_sun_cnt_hin_dyu_svk_tig_swe_pan_scr_pol_qcu_grk_ben_spa_swt_mlt_alb_sid_ukr_bat_rus_lda_cze_dgb_mly_tha_aeg_knd_bam_tsw_azi_glc_ctl_uzb_cic_vie_sod_ewe_ses_moo	-0.61063046126233	-1.45965202946198	0.14775544684251
666	owc_lit_ven_mol_aeg_tig_chh_urd_azi_uzb_swt_sun_fbf_cze_dut_bsq_ita_heb_dyu_cnt_ger_eng_swa_krd_ewe_spa_fin_cic_ses_hun_alb_sid_geo_fre_guj_rus_nor_mlt_wly_bul_est_tsn_mly_mcd_tag_jpn_tml_kor_afr_svk_moo_scr_ind_pan_amh_mao_mnd_hin_xho_rom_anl_slo_bos_ctl_ben_qcu_por_lat_glc_bem_amr_arw_hau_pol_bat_ukr_yor_grk_zul_jav_tha_gam_knd_akn_dgb_aze_swe_prs_tur_tsw_vie_sod_lda_igb_bam	0.700100364001152	1.66773128895507	0.0987330503915345
667	hau_ctl_bem_grk_tig_sid_amr_afr_aze_tur_tsn_sun_ewe_svk_pan_bsq_mol_aeg_yor_cnt_scr_bul_moo_spa_swt_arw_est_lda_ven_hun_cze_owc_geo_alb_ger_prs_ukr_gam_amh_ita_fin_xho_jav_rom_mly_jpn_knd_kor_pol_fre_igb_dut_ind_glc_wly_mao_mnd_nor_bam_swe_chh_rus_krd_ben_por_qcu_lit_slo_eng_tsw_heb_bos_anl_guj_bat_hin_dyu_lat_ses_tag_tha_sod_tml_zul_akn_azi_urd_mcd_uzb_cic_vie_mlt_fbf_dgb_swa	-0.450784028281063	-1.07057639443967	0.287130535345121
668	aeg_rom_dyu_urd_chh_sid_tig_bul_aze_azi_moo_bat_akn_lat_mol_bsq_hin_heb_swa_mnd_rus_svk_tsw_krd_xho_eng_fin_yor_dgb_hun_ben_amh_geo_alb_grk_arw_spa_hau_mlt_pol_est_zul_tag_afr_mly_jpn_tml_kor_guj_slo_ven_cze_jav_lit_owc_mao_cnt_bos_bem_nor_sod_ger_glc_fre_por_qcu_ctl_scr_mcd_ses_gam_pan_anl_ita_sun_ukr_tsn_swe_bam_ind_tha_amr_knd_igb_ewe_tur_dut_prs_uzb_swt_vie_wly_lda_fbf_cic	-0.688778521363499	-1.65137652875414	0.102034638347404
669	mlt_afr_bem_slo_heb_owc_amr_spa_azi_aze_dyu_sun_ses_guj_dut_bsq_ita_amh_dgb_cnt_por_lit_xho_ctl_moo_glc_est_tsn_tsw_hun_urd_anl_geo_lat_eng_ben_alb_sod_wly_prs_fin_bam_tag_svk_mly_jpn_tml_kor_nor_rom_zul_rus_bat_mcd_sid_ind_mnd_mol_igb_swe_gam_pol_bos_scr_bul_qcu_krd_arw_grk_swt_aeg_ger_chh_hin_jav_pan_ven_fre_ewe_mao_tha_hau_knd_cic_lda_tur_ukr_cze_uzb_yor_vie_tig_swa_akn_fbf	-0.744862336355883	-1.79398764328676	0.0760648629886965
670	hau_glc_ses_ger_heb_wly_sid_krd_tur_azi_ven_ind_yor_fre_afr_bsq_alb_owc_xho_cnt_guj_lit_zul_ita_dgb_swe_hun_cic_igb_fin_rom_chh_geo_urd_hin_ctl_mol_anl_tig_dut_est_tsn_jav_grk_mly_jpn_knd_kor_scr_slo_dyu_pol_mao_pan_sod_sun_mnd_svk_lda_spa_amr_rus_prs_eng_lat_qcu_bos_nor_ben_bem_gam_ukr_mlt_mcd_bat_cze_tsw_por_swa_tag_tha_aeg_tml_moo_fbf_aze_arw_bul_uzb_bam_vie_amh_ewe_swt_akn	-0.0264235225268437	-0.0623052671072783	0.950453445384842
671	anl_ukr_dgb_ger_heb_aeg_amr_guj_aze_azi_ewe_jav_zul_lat_ben_bsq_eng_chh_tsw_mnd_arw_spa_yor_cze_bem_prs_est_ses_igb_hun_glc_wly_geo_pan_mol_lit_bul_mlt_owc_nor_fin_akn_ind_svk_mao_jpn_tml_kor_rom_ita_dyu_mcd_tag_urd_tig_mly_cnt_scr_cic_alb_sid_pol_por_grk_swe_qcu_rus_hin_ctl_tsn_gam_bos_hau_slo_sun_fre_xho_krd_fbf_bat_tha_amh_knd_ven_swa_tur_afr_dut_uzb_swt_vie_sod_lda_moo_bam	-0.545612625415646	-1.2996941214917	0.196918191422296
672	amr_ben_ven_lat_tig_anl_hau_krd_uzb_tur_yor_sun_dgb_hin_slo_bsq_swe_mlt_zul_cnt_glc_bul_tsw_arw_ses_ger_hun_fbf_swt_fin_rus_wly_geo_urd_mol_fre_guj_chh_amh_spa_est_swa_mao_afr_tag_jpn_tml_kor_nor_rom_dyu_por_mly_grk_sod_bat_mnd_cze_xho_ukr_gam_eng_svk_pan_pol_qcu_alb_bos_ctl_moo_owc_ita_sid_prs_ind_lit_tsn_scr_bam_jav_tha_aeg_knd_cic_akn_aze_dut_mcd_azi_lda_vie_heb_bem_igb_ewe	-0.268639444090559	-0.63446227606522	0.527336850779166
673	wly_hin_ewe_swe_chh_tig_anl_rus_aze_tur_tsw_bat_moo_ger_nor_bsq_cze_heb_igb_mnd_eng_prs_bem_krd_cic_svk_hun_ven_fbf_fin_lit_aeg_geo_pan_rom_scr_mcd_owc_sod_afr_est_bam_ind_ukr_tag_jpn_knd_kor_grk_ben_akn_bos_jav_bul_amh_mly_cnt_ctl_xho_slo_gam_arw_alb_urd_ita_qcu_por_mol_pol_yor_amr_spa_sid_dut_mao_guj_dgb_lat_zul_sun_tha_mlt_tml_lda_dyu_azi_glc_fre_uzb_swt_vie_hau_tsn_ses_swa	-0.262691643109121	-0.621064068169303	0.536076724554529
674	tig_spa_ses_scr_aeg_mlt_amh_eng_aze_uzb_swa_tag_tsw_dut_pol_bsq_prs_chh_lda_mnd_fre_ukr_dgb_cze_xho_nor_hun_cic_zul_fin_rom_amr_geo_glc_bul_guj_bos_wly_owc_ctl_est_swt_jav_afr_bat_jpn_knd_kor_alb_krd_akn_swe_mao_urd_sid_mly_cnt_ger_ewe_mol_anl_slo_ben_pan_arw_qcu_hin_lit_por_bem_sod_grk_hau_ita_sun_lat_fbf_mcd_igb_ind_tha_gam_tml_yor_moo_azi_rus_svk_tur_ven_vie_heb_tsn_dyu_bam	0.387808247877053	0.914333444120126	0.362906174298321
675	wly_swe_dyu_krd_sid_amr_anl_alb_aze_tur_ses_mly_akn_mol_grk_bsq_hin_hau_ewe_cnt_rus_arw_xho_ger_ven_glc_hun_lda_yor_est_ctl_gam_geo_cze_afr_rom_guj_mlt_heb_eng_fin_fbf_ind_scr_mao_jpn_tml_kor_fre_ben_igb_bos_sun_pan_owc_bat_mnd_bul_zul_ita_tig_nor_mcd_spa_svk_qcu_pol_lat_por_tsw_chh_slo_amh_urd_tag_ukr_swt_dut_bem_jav_tha_sod_knd_bam_swa_azi_prs_lit_uzb_moo_vie_aeg_dgb_cic_tsn	-0.763866054254886	-1.84032749568638	0.0689093580399289
676	heb_rom_yor_ben_amr_chh_aeg_rus_uzb_azi_ses_bat_cic_eng_grk_bsq_slo_amh_ewe_mnd_urd_guj_bem_fre_swt_alb_est_igb_tsw_hun_por_sid_geo_ita_nor_ctl_scr_gam_tig_swe_fin_dyu_mao_krd_jav_jpn_tml_kor_ukr_lat_dgb_prs_sun_dut_mlt_tag_cnt_lit_ven_cze_hau_pol_mol_pan_spa_qcu_svk_ger_bos_moo_wly_glc_sod_afr_ind_hin_fbf_bul_lda_mly_tha_anl_knd_xho_akn_tur_mcd_arw_aze_tsn_vie_owc_swa_bam_zul	-0.295274755931224	-0.697910038344159	0.486974756816971
677	anl_mol_swa_ger_hau_aeg_amr_bos_uzb_azi_bem_ind_dyu_lat_pan_bsq_ben_owc_ven_cnt_grk_dut_bam_mcd_tsw_urd_est_swt_akn_hun_afr_tig_geo_prs_alb_bul_fre_wly_gam_guj_fin_dgb_mly_ukr_sun_jpn_tml_kor_nor_svk_cic_rus_tag_slo_mlt_mao_mnd_por_fbf_spa_heb_lit_glc_cze_arw_qcu_eng_swe_pol_moo_sid_ctl_chh_hin_bat_scr_yor_rom_ses_jav_tha_sod_knd_tsn_ewe_tur_ita_krd_aze_xho_vie_amh_zul_igb_lda	-0.205672760958643	-0.485160101450374	0.628703690345696
678	hau_spa_swa_svk_owc_aeg_gam_scr_tur_uzb_xho_sun_bem_afr_dut_bsq_glc_amr_igb_cnt_lit_nor_cic_grk_moo_ctl_hun_dgb_akn_est_bul_tig_geo_alb_eng_pan_mol_amh_chh_urd_fin_yor_jav_prs_mly_jpn_knd_kor_ita_lat_ses_ben_bat_pol_sod_mao_mnd_por_tsn_hin_mlt_rom_cze_rus_ger_qcu_krd_swe_arw_bam_heb_ukr_wly_guj_tag_fre_dyu_mcd_ven_ind_tha_anl_tml_ewe_zul_aze_bos_slo_azi_tsw_vie_sid_lda_fbf_swt	-0.375037407545102	-0.888763497105768	0.376423247607242
679	hau_lit_tsw_lat_sod_mlt_amh_rom_azi_tur_akn_sun_dyu_fre_afr_bsq_ger_chh_bem_cnt_urd_krd_cic_guj_igb_ben_est_ses_swt_hun_arw_owc_geo_ctl_cze_glc_ukr_anl_heb_ita_fin_fbf_ind_pan_bat_jpn_knd_kor_prs_eng_lda_mol_tag_slo_gam_jav_mnd_spa_yor_swe_wly_bos_hin_grk_dut_qcu_scr_nor_rus_dgb_sid_bul_amr_mcd_mly_pol_moo_alb_swa_mao_tha_aeg_tml_tsn_xho_aze_svk_por_uzb_ewe_vie_tig_ven_bam_zul	-1.31196282639796	-3.27504943402104	0.00148488355286668
680	mlt_prs_lda_ita_amh_chh_wly_grk_tur_aze_ses_ind_akn_mol_pan_bsq_fre_tig_ven_cnt_ben_svk_moo_alb_dyu_pol_est_fbf_tsw_hun_ukr_owc_geo_afr_guj_bos_lat_aeg_amr_hin_fin_yor_bat_dut_tag_jpn_knd_kor_rom_spa_cic_ctl_jav_arw_gam_mly_mnd_ger_bem_glc_hau_nor_slo_scr_swe_qcu_urd_bul_por_ewe_sod_cze_heb_lit_mao_mcd_xho_eng_swt_sun_tha_sid_tml_zul_igb_azi_krd_rus_uzb_dgb_vie_anl_bam_tsn_swa	-0.71462245680438	-1.71935891380108	0.0888757207432344
681	hau_svk_ses_scr_gam_tig_chh_guj_tur_uzb_bam_mao_igb_mol_spa_bsq_lat_heb_moo_cnt_por_cze_ven_pol_swa_ger_est_xho_akn_fin_swe_sid_geo_urd_ukr_hin_ctl_wly_amh_nor_hun_dgb_ind_krd_jav_jpn_tml_kor_fre_ben_swt_alb_sun_afr_anl_tag_mnd_grk_zul_bos_mlt_slo_bul_ita_lit_qcu_dut_pan_eng_lda_amr_glc_sod_rus_mly_rom_ewe_mcd_fbf_bat_tha_owc_knd_bem_dyu_azi_prs_arw_aze_cic_vie_aeg_yor_tsn_tsw	0.292652792241363	0.689311245256775	0.492343710972163
682	sod_cze_igb_mol_wly_mlt_aeg_svk_tur_azi_bam_jav_akn_ben_ita_bsq_pol_chh_fbf_mnd_eng_prs_dyu_hin_swt_afr_hun_dgb_cic_fin_ger_amr_geo_pan_arw_urd_ctl_owc_anl_dut_est_tsn_sun_lit_bat_jpn_tml_kor_nor_rus_tsw_glc_mly_ukr_amh_mao_cnt_lat_ewe_bos_heb_mcd_por_grk_swe_qcu_guj_fre_rom_lda_gam_spa_hau_bul_ind_alb_moo_slo_swa_tag_tha_sid_knd_zul_xho_aze_krd_scr_uzb_bem_vie_tig_yor_ven_ses	-0.526415393351859	-1.25293092305558	0.213372019797593
683	sid_ukr_bem_guj_heb_amh_amr_swe_tur_aze_ven_ind_xho_fre_lit_bsq_glc_gam_dyu_cnt_por_slo_ewe_alb_tsw_krd_hun_akn_fbf_fin_ben_tig_geo_pol_lat_ger_svk_anl_sod_bul_est_swa_bat_rus_mao_jpn_knd_kor_arw_ita_bam_rom_jav_cze_chh_tag_mnd_spa_igb_urd_owc_prs_grk_dut_eng_qcu_mol_ctl_hin_lda_aeg_afr_mlt_pan_sun_scr_dgb_bos_yor_mly_tha_wly_tml_tsn_ses_azi_nor_mcd_uzb_zul_vie_hau_moo_cic_swt	-0.0062610796719284	-0.0147688672685055	0.988248214508467
684	owc_lat_igb_lit_sid_hau_chh_hin_aze_uzb_tsw_jav_bam_pol_prs_bsq_ita_mlt_xho_cnt_alb_por_swa_urd_swt_dut_est_tsn_dgb_fin_nor_sod_geo_ben_ctl_mol_bul_gam_amh_ger_hun_ewe_mly_swe_ind_jpn_tml_kor_guj_spa_lda_slo_sun_scr_anl_mao_mnd_bos_dyu_ukr_tig_rus_krd_svk_glc_qcu_cze_arw_fre_ven_heb_eng_wly_pan_bat_rom_moo_grk_bem_tag_tha_amr_knd_zul_yor_tur_afr_mcd_azi_akn_vie_aeg_fbf_ses_cic	0.368520059038409	0.869964381061983	0.386559771930803
685	anl_swe_yor_scr_amh_gam_sid_guj_uzb_tur_zul_ind_ses_rom_arw_bsq_ger_heb_fbf_mnd_slo_pan_xho_nor_dgb_por_fin_bem_swt_hun_mcd_amr_geo_afr_fre_ukr_grk_mlt_wly_bos_est_dyu_tag_cze_sun_jpn_tml_kor_lat_krd_tsn_alb_bat_ben_sod_mao_cnt_bul_igb_lit_chh_svk_spa_ita_eng_qcu_pol_rus_glc_akn_aeg_ctl_hau_urd_jav_hin_bam_prs_tsw_mly_tha_tig_knd_swa_ewe_azi_mol_dut_aze_ven_vie_owc_moo_cic_lda	-0.491693243779796	-1.16984978075649	0.245050770983559
686	sid_hin_swa_scr_gam_tig_hau_arw_azi_tur_ses_ind_dyu_glc_alb_bsq_lit_heb_xho_mnd_guj_dut_moo_ukr_tsn_svk_hun_igb_dgb_fin_rus_chh_geo_cze_ben_ger_ctl_owc_mlt_fre_est_ven_bat_pan_mao_jpn_tml_kor_bos_por_ewe_urd_mly_slo_sod_sun_cnt_afr_tsw_grk_amh_krd_ita_rom_lat_qcu_pol_eng_nor_swt_anl_prs_amr_mcd_tag_swe_bam_bul_zul_jav_tha_wly_knd_cic_fbf_uzb_spa_mol_aze_yor_vie_aeg_akn_lda_bem	0.117430852468067	0.276568575948456	0.782725121880653
687	sid_ukr_bem_pol_gam_hau_mlt_svk_uzb_azi_xho_mao_ven_glc_nor_bsq_ita_amr_cic_mnd_rus_afr_tsw_prs_dyu_arw_hun_ewe_moo_est_mol_amh_geo_bul_lat_mcd_guj_sod_chh_ger_fin_zul_mly_ben_jav_jpn_tml_kor_spa_krd_igb_dut_bat_hin_anl_tag_cnt_lit_yor_scr_owc_fre_slo_cze_grk_qcu_swe_eng_bos_dgb_heb_pan_wly_por_sun_rom_swa_ctl_ses_ind_tha_aeg_knd_akn_fbf_tur_urd_alb_aze_bam_vie_tig_tsn_swt_lda	-0.231304862233847	-0.545978998577823	0.586387710855541
688	amh_prs_ewe_ita_tig_heb_anl_ben_azi_uzb_bem_ind_lda_bos_eng_bsq_swe_sid_dgb_cnt_guj_spa_ses_lit_igb_lat_fin_dyu_swt_est_ukr_mlt_geo_dut_rom_ctl_cze_owc_amr_scr_hun_tsn_mao_grk_tag_jpn_tml_kor_por_pol_ven_bul_bat_mcd_sod_jav_mnd_afr_tsw_pan_aeg_nor_ger_alb_svk_qcu_slo_urd_hin_akn_wly_krd_chh_fre_sun_arw_swa_rus_moo_mly_tha_hau_knd_bam_fbf_aze_mol_glc_tur_yor_vie_gam_cic_xho_zul	0.0720971755050785	0.169834015004394	0.865509571499617
689	gam_mcd_swa_urd_amh_tig_aeg_bul_aze_azi_xho_sun_dyu_bos_rus_bsq_pol_mlt_zul_cnt_dut_lit_yor_krd_akn_alb_fin_ewe_tsn_hun_arw_owc_geo_ger_ben_spa_pan_anl_sod_ctl_est_moo_mao_prs_ind_jpn_tml_kor_hin_afr_swt_scr_mly_nor_hau_bat_mnd_grk_cic_swe_wly_ukr_fre_mol_ita_qcu_cze_slo_por_bem_sid_lat_amr_svk_jav_rom_fbf_eng_bam_tag_tha_heb_knd_lda_tsw_tur_guj_glc_uzb_ses_vie_chh_dgb_igb_ven	-0.642514178765241	-1.53896687048329	0.127208023213856
690	aeg_mcd_swa_pan_sid_owc_mlt_grk_aze_uzb_zul_mao_tsw_ctl_por_bsq_ger_amh_igb_cnt_lat_alb_fbf_urd_dgb_cze_fin_akn_swt_est_fre_wly_geo_glc_rom_dut_swe_anl_tig_spa_hun_bem_jav_rus_bat_jpn_tml_kor_hin_bos_moo_slo_sun_mol_sod_tag_mnd_pol_xho_ita_gam_prs_svk_afr_eng_qcu_nor_ukr_krd_tsn_chh_scr_hau_bul_mly_lit_lda_ben_ven_ind_tha_amr_knd_ses_ewe_tur_guj_arw_azi_bam_vie_heb_yor_cic_dyu	-0.821124526545966	-1.979616850037	0.050703129089343
691	aeg_bul_lda_cze_anl_owc_mlt_pan_tur_aze_ven_sun_tsw_ctl_fre_bsq_svk_gam_bam_mnd_por_nor_zul_rom_dgb_bos_fin_ewe_moo_hun_mol_sod_geo_mcd_krd_swe_lat_amr_amh_eng_est_akn_jav_prs_tag_jpn_tml_kor_scr_spa_xho_dut_mly_guj_hau_mao_cnt_ben_yor_ita_chh_rus_arw_afr_alb_qcu_grk_glc_lit_tsn_sid_pol_wly_ger_bat_urd_ses_slo_swa_ind_tha_tig_knd_swt_cic_uzb_ukr_hin_azi_dyu_vie_heb_fbf_igb_bem	-0.360370734096189	-0.854367686746709	0.395096765428451
692	heb_cze_tsn_slo_owc_wly_anl_dut_aze_uzb_swt_mly_akn_pan_lit_bsq_spa_chh_dyu_mnd_grk_bul_lda_fre_igb_rom_fin_bem_bam_hun_urd_amr_geo_scr_ita_ukr_guj_hau_aeg_pol_est_ses_jav_svk_ind_jpn_tml_kor_bos_swe_dgb_ben_bat_arw_tig_mao_cnt_glc_xho_mol_sid_nor_eng_ctl_prs_qcu_mcd_afr_hin_swa_sod_alb_gam_ger_tag_krd_tsw_por_ven_sun_tha_mlt_knd_yor_zul_azi_rus_lat_tur_fbf_vie_amh_ewe_cic_moo	-0.793694482427351	-1.91036621171425	0.059167054102777
693	wly_bos_moo_glc_amh_chh_hau_ger_uzb_azi_tsw_bat_lda_scr_pol_bsq_hin_heb_ven_cnt_mol_dut_dgb_grk_fbf_por_hun_cic_ewe_est_guj_sid_geo_ben_arw_swe_rom_gam_anl_urd_fin_igb_tag_lit_mly_jpn_tml_kor_mcd_ita_ses_fre_sun_ctl_mlt_mao_mnd_eng_akn_bul_owc_alb_prs_lat_pan_qcu_svk_afr_spa_bam_aeg_cze_sod_rus_jav_nor_tsn_slo_xho_ind_tha_amr_knd_bem_yor_aze_krd_ukr_tur_dyu_vie_tig_swa_swt_zul	0.118982929416095	0.280045234705476	0.780064754395252
694	sod_mol_zul_eng_mlt_wly_aeg_bos_tur_uzb_igb_tag_fbf_glc_guj_bsq_scr_tig_swt_mnd_cze_nor_dyu_bul_dgb_pan_est_ses_cic_fin_grk_amh_geo_swe_por_afr_ita_gam_sid_prs_hun_moo_ind_hin_sun_jpn_knd_kor_rom_pol_lda_fre_bat_ctl_anl_mly_cnt_ukr_yor_dut_chh_krd_lat_svk_lit_qcu_alb_ben_arw_ewe_owc_slo_amr_rus_jav_ger_tsn_urd_xho_mao_tha_hau_tml_bam_akn_aze_mcd_spa_azi_ven_vie_heb_tsw_swa_bem	0.319129648156324	0.751884946644591	0.454018942086082
695	wly_afr_ses_mol_hau_chh_anl_bos_tur_azi_lda_bat_bam_dut_ita_bsq_spa_sid_ewe_cnt_prs_por_tsw_grk_swa_lat_hun_zul_xho_est_fre_sod_geo_arw_urd_rom_alb_amh_mlt_rus_fin_ven_ind_slo_tag_jpn_tml_kor_scr_pol_bem_swe_mly_hin_aeg_jav_mnd_glc_swt_mcd_heb_ben_ukr_svk_nor_qcu_cze_ctl_krd_akn_tig_lit_gam_guj_mao_ger_moo_bul_dyu_sun_tha_owc_knd_cic_tsn_aze_pan_eng_uzb_yor_vie_amr_dgb_fbf_igb	0.0207009441195029	0.0487428990558371	0.961228715420006
696	heb_slo_dgb_mol_gam_hau_amr_prs_tur_azi_tsn_tag_swa_urd_pan_bsq_eng_aeg_yor_mnd_lat_hin_lda_lit_moo_pol_hun_bam_ewe_fin_ctl_sid_geo_scr_spa_svk_ukr_sod_anl_por_est_tsw_ind_cze_mly_jpn_tml_kor_guj_rus_akn_fre_sun_dut_chh_mao_cnt_swe_ven_nor_amh_grk_krd_ger_rom_qcu_ben_ita_mcd_zul_owc_bul_tig_bos_jav_arw_xho_glc_dyu_bat_tha_wly_knd_fbf_ses_uzb_alb_afr_aze_igb_vie_mlt_cic_bem_swt	-1.2145802152724	-3.00809982845641	0.00338173992010378
697	sid_por_lda_fre_heb_aeg_sod_arw_azi_uzb_dyu_mao_cic_scr_bos_bsq_swe_mlt_bem_mnd_krd_ben_tsn_mcd_swa_slo_est_dgb_igb_fin_rom_anl_geo_pol_afr_glc_guj_gam_chh_ukr_hun_fbf_sun_ita_tag_jpn_tml_kor_grk_lat_akn_svk_mly_bul_amr_jav_cnt_alb_tsw_cze_tig_pan_mol_lit_dut_qcu_ctl_rus_hin_bam_owc_nor_wly_eng_bat_urd_ewe_ger_yor_ind_tha_hau_knd_zul_swt_aze_spa_prs_tur_ven_vie_amh_xho_moo_ses	-0.300744779782364	-0.712044915012559	0.478219434246895
698	aeg_swe_ewe_cze_anl_amh_sod_bul_uzb_aze_ses_mly_swt_lit_ita_bsq_glc_wly_akn_cnt_ben_mol_igb_bos_swa_slo_hun_ven_zul_fin_mcd_heb_geo_afr_svk_alb_guj_owc_sid_urd_est_tsw_sun_nor_ind_jpn_knd_kor_grk_ukr_bem_rom_bat_krd_amr_tag_mnd_ctl_xho_arw_hau_fre_pol_eng_por_qcu_prs_dut_ger_bam_chh_hin_tig_scr_jav_spa_cic_lat_dyu_mao_tha_gam_tml_lda_yor_azi_rus_pan_tur_dgb_vie_mlt_tsn_moo_fbf	0.181025263901993	0.425726676437055	0.671290636383893
699	anl_dut_fbf_mol_chh_sid_mlt_ctl_azi_aze_moo_jav_zul_krd_grk_bsq_lit_amh_ses_cnt_pol_glc_dyu_ben_cic_ger_est_ven_swa_hun_fre_hau_geo_mcd_hin_ita_rom_owc_tig_svk_fin_xho_sun_por_mly_jpn_tml_kor_afr_eng_igb_pan_ind_lat_wly_tag_mnd_nor_tsn_arw_heb_swe_guj_ukr_bos_qcu_rus_spa_scr_ewe_aeg_slo_amr_cze_bat_bul_dgb_urd_bam_mao_tha_gam_knd_swt_tsw_uzb_alb_prs_tur_lda_vie_sod_akn_bem_yor	0.00358454400271472	0.00844773675324161	0.993277856540443
700	heb_mcd_yor_bul_owc_hau_anl_bos_azi_uzb_bam_tag_swt_afr_alb_bsq_nor_wly_dyu_cnt_ben_pan_lda_hin_zul_lat_hun_moo_ewe_est_prs_sod_geo_pol_cze_lit_dut_aeg_chh_swe_fin_igb_ind_arw_bat_jpn_knd_kor_svk_spa_fbf_glc_mly_ger_sid_sun_mnd_ita_ses_grk_gam_krd_eng_slo_rus_qcu_fre_mol_scr_tsw_amh_ukr_amr_por_jav_urd_ven_rom_dgb_mao_tha_tig_tml_bem_tsn_aze_ctl_guj_tur_akn_vie_mlt_xho_cic_swa	-0.776709680276712	-1.87003009421272	0.0646252780132944
701	tig_dut_zul_krd_chh_owc_wly_ctl_aze_azi_moo_jav_tsn_alb_ukr_bsq_lit_amr_bem_cnt_ben_pol_lda_rus_xho_mol_est_bam_dyu_hun_bos_anl_geo_guj_afr_ita_eng_heb_amh_scr_fin_swt_bat_ger_tag_jpn_knd_kor_svk_slo_swa_por_sun_prs_sid_mly_mnd_cze_ven_pan_mlt_hin_nor_fre_bul_qcu_glc_mcd_rom_cic_aeg_swe_sod_lat_ind_arw_akn_urd_ses_mao_tha_gam_tml_igb_dgb_tur_spa_grk_uzb_tsw_vie_hau_fbf_yor_ewe	0.118227523304855	0.279408948211748	0.780551451396084
702	amr_mcd_ven_ger_owc_hau_amh_ukr_azi_tur_ses_jav_xho_cze_rom_bsq_prs_chh_fbf_mnd_ita_glc_yor_swe_cic_scr_hun_ewe_swt_est_bul_gam_geo_ben_fre_hin_guj_aeg_mlt_mol_fin_lda_ind_rus_bat_jpn_knd_kor_por_dut_dgb_spa_mao_pan_sid_mly_cnt_urd_bam_afr_sod_arw_pol_nor_bos_qcu_ctl_lat_svk_akn_anl_krd_wly_alb_sun_eng_bem_lit_moo_tag_tha_heb_tml_dyu_igb_uzb_slo_grk_aze_tsn_vie_tig_tsw_zul_swa	-0.509483450517053	-1.21251628262639	0.228386010882611
703	sod_urd_yor_lat_gam_wly_owc_por_aze_tur_bem_jav_ses_ctl_pan_bsq_ita_anl_cic_cnt_arw_ben_akn_eng_ven_ukr_est_dgb_dyu_hun_nor_tig_geo_krd_rom_slo_fre_hau_mlt_cze_fin_ewe_ind_prs_mao_jpn_tml_kor_glc_scr_lda_afr_mly_hin_amr_sun_mnd_dut_tsn_rus_amh_lit_ger_guj_grk_qcu_svk_spa_swe_zul_heb_mol_aeg_bul_tag_bos_bam_alb_swt_bat_tha_chh_knd_xho_swa_azi_mcd_pol_uzb_fbf_vie_sid_tsw_moo_igb	0.0788194837925511	0.185567594130341	0.853187996140265
704	heb_cze_tsn_ukr_aeg_hau_tig_ger_azi_aze_lda_ind_yor_prs_eng_bsq_lat_sid_akn_cnt_bos_ctl_dgb_swe_ses_dut_hun_ven_tsw_fin_por_chh_geo_scr_pol_afr_mcd_wly_mlt_ita_est_bam_sun_spa_mao_jpn_tml_kor_guj_lit_cic_hin_mly_krd_anl_bat_mnd_mol_swa_rom_gam_glc_rus_svk_alb_qcu_nor_arw_slo_bem_sod_pan_amh_ben_jav_bul_dyu_fre_moo_tag_tha_owc_knd_igb_ewe_tur_urd_grk_uzb_zul_vie_amr_fbf_xho_swt	-0.165066706705434	-0.389648370233894	0.697687461522555
705	wly_cze_ewe_por_heb_gam_mlt_lat_aze_azi_tsn_mao_moo_prs_dut_bsq_ukr_amr_akn_cnt_rus_ger_igb_krd_swt_ita_fin_ven_xho_hun_mol_sod_geo_glc_bos_lit_slo_amh_anl_pol_est_yor_jav_pan_ind_jpn_tml_kor_alb_fre_swa_hin_bat_ctl_owc_sun_mnd_ben_bam_spa_aeg_guj_nor_bul_scr_qcu_arw_svk_grk_dyu_chh_mcd_sid_eng_mly_afr_bem_urd_fbf_tag_tha_hau_knd_zul_lda_uzb_swe_rom_tur_cic_vie_tig_tsw_dgb_ses	-0.160389094538418	-0.378192382137844	0.706149562725565
706	sid_svk_ewe_pan_wly_aeg_gam_spa_uzb_tur_zul_ind_fbf_prs_pol_bsq_rus_amr_moo_mnd_mcd_lat_swa_swe_igb_slo_fin_akn_ven_est_guj_owc_geo_ita_ukr_afr_mol_heb_anl_hin_hun_xho_mao_eng_mly_jpn_knd_kor_arw_dut_swt_grk_sun_bul_tig_jav_cnt_ger_tsn_scr_mlt_rom_glc_bos_nor_qcu_urd_por_alb_cic_sod_fre_amh_ctl_bat_cze_dgb_krd_ses_tag_tha_hau_tml_tsw_dyu_aze_ben_lit_azi_bam_vie_chh_yor_bem_lda	-0.678434518527716	-1.62330362935711	0.107909518944109
707	gam_swe_swa_alb_sid_aeg_tig_prs_azi_tur_zul_mly_tsw_ukr_bos_bsq_por_amr_ses_mnd_svk_slo_moo_hin_bam_dut_hun_dyu_ven_est_cze_heb_geo_arw_afr_krd_bul_mlt_hau_eng_fin_lda_bat_grk_tag_jpn_knd_kor_rus_ctl_ewe_pan_sun_scr_owc_mao_cnt_spa_tsn_mcd_wly_mol_ben_glc_nor_qcu_ita_lit_urd_swt_chh_lat_sod_pol_jav_ger_yor_rom_igb_ind_tha_amh_tml_dgb_akn_uzb_guj_fre_aze_fbf_vie_anl_cic_bem_xho	-0.775939327418427	-1.86824320034082	0.0648765389493279
708	mlt_pan_dgb_mcd_hau_owc_sid_ukr_aze_tur_yor_ind_xho_eng_por_bsq_mol_amr_igb_cnt_dut_guj_cic_lat_tsw_slo_est_fbf_ven_hun_bos_sod_geo_ctl_rom_ben_lit_wly_anl_urd_fin_ses_sun_glc_tag_jpn_tml_kor_bul_ita_zul_cze_mly_rus_tig_jav_mnd_pol_akn_scr_gam_swe_spa_nor_alb_qcu_krd_grk_hin_dyu_amh_afr_chh_ger_bat_svk_swa_prs_bem_mao_tha_aeg_knd_ewe_swt_uzb_fre_arw_azi_bam_vie_heb_tsn_moo_lda	-0.930293781007191	-2.25371589932851	0.0265630941786104
709	sid_guj_moo_grk_wly_mlt_amr_urd_uzb_azi_tsw_bat_lda_slo_por_bsq_bul_heb_cic_cnt_alb_arw_igb_nor_bam_spa_fin_zul_ven_est_lat_gam_geo_scr_pan_ita_dut_hau_owc_swe_hun_bem_ind_bos_tag_jpn_tml_kor_svk_lit_yor_afr_mly_glc_sod_sun_mnd_ger_ewe_prs_amh_eng_ukr_rus_pol_qcu_mcd_krd_mol_dgb_chh_rom_anl_fre_jav_cze_swt_ben_dyu_mao_tha_aeg_knd_tsn_swa_tur_hin_ctl_aze_fbf_vie_tig_akn_xho_ses	-0.427208125251052	-1.01360196940031	0.313402534779921
710	sod_hin_moo_slo_amh_amr_anl_ukr_azi_uzb_swt_ind_dyu_dut_mol_bsq_spa_wly_ven_mnd_svk_pol_igb_afr_swa_pan_fin_ewe_bem_hun_eng_owc_geo_bul_rus_lat_lit_heb_tig_prs_est_fbf_mao_fre_mly_jpn_knd_kor_nor_grk_dgb_ger_jav_mcd_chh_sun_cnt_cze_yor_krd_sid_por_bos_urd_ben_qcu_alb_ita_swe_tsn_hau_ctl_gam_rom_tag_scr_zul_guj_bam_bat_tha_aeg_tml_cic_lda_tur_glc_arw_aze_xho_vie_mlt_tsw_akn_ses	-0.686368908878906	-1.64406571868809	0.103539100935461
711	chh_pol_swa_ukr_anl_aeg_tig_pan_aze_tur_swt_tag_igb_cze_svk_bsq_swe_owc_yor_cnt_lat_krd_lda_guj_ses_alb_est_akn_bam_fin_grk_wly_geo_ben_afr_prs_spa_sod_sid_por_hun_dyu_jav_lit_ind_jpn_knd_kor_hin_bul_dgb_ctl_sun_urd_hau_bat_mnd_fre_ewe_scr_heb_bos_arw_ger_nor_qcu_mol_glc_dut_tsn_amr_eng_mlt_mcd_mao_ita_ven_rom_fbf_mly_tha_gam_tml_zul_cic_azi_rus_slo_uzb_bem_vie_amh_tsw_xho_moo	0.792925230058264	1.88084592451953	0.0631217887722228
712	amh_glc_moo_lit_hau_amr_tig_bos_uzb_tur_ses_ind_cic_prs_swe_bsq_rus_aeg_swa_mnd_guj_scr_igb_ukr_tsn_fre_fin_xho_ven_est_bul_gam_geo_urd_por_pan_lat_heb_owc_krd_hun_bem_mly_rom_tag_jpn_tml_kor_mol_ger_bam_mcd_jav_eng_anl_sun_cnt_grk_lda_hin_chh_ben_pol_nor_ita_qcu_afr_ctl_slo_fbf_sod_spa_mlt_svk_mao_cze_dyu_alb_akn_bat_tha_wly_knd_swt_ewe_azi_arw_dut_aze_yor_vie_sid_zul_tsw_dgb	0.485327551043318	1.14351730682603	0.255758864155928
713	heb_grk_bem_pan_sid_mlt_anl_spa_uzb_tur_tsn_tag_igb_rus_prs_bsq_cze_wly_swt_cnt_mol_bul_tsw_guj_lda_hin_est_ses_fbf_fin_nor_gam_geo_krd_ger_arw_swe_sod_tig_rom_hun_ewe_sun_ita_bat_jpn_knd_kor_ukr_urd_akn_por_mao_afr_aeg_mly_mnd_lat_dgb_glc_amh_slo_pol_alb_ben_qcu_svk_lit_eng_bam_chh_mcd_amr_bos_ind_ctl_moo_fre_swa_jav_tha_hau_tml_xho_cic_aze_scr_dut_azi_dyu_vie_owc_ven_zul_yor	-0.251056041439202	-0.593061556894061	0.554579456258183
714	mlt_mcd_dyu_svk_chh_tig_hau_scr_azi_aze_dgb_tag_ewe_ctl_ukr_bsq_urd_owc_swt_mnd_spa_rom_akn_bul_swa_cze_est_tsw_bam_fin_lat_amr_geo_grk_lit_nor_alb_wly_gam_guj_hun_fbf_jav_ger_ind_jpn_tml_kor_dut_ben_yor_glc_mly_arw_sid_bat_cnt_hin_ses_pol_heb_swe_prs_eng_rus_qcu_bos_pan_slo_bem_amh_por_aeg_krd_sun_afr_zul_ita_tsn_mao_tha_anl_knd_igb_moo_tur_mol_fre_uzb_xho_vie_sod_ven_lda_cic	-0.333571101478596	-0.790498772527427	0.43124771834876
715	mlt_fre_dgb_bul_aeg_amr_gam_ctl_aze_azi_bem_mao_ven_afr_ukr_bsq_scr_chh_zul_mnd_swe_glc_cic_dut_xho_grk_fin_igb_dyu_hun_pol_wly_geo_alb_lit_pan_ger_owc_sid_rom_est_tsw_jav_bos_mly_jpn_knd_kor_slo_arw_swt_svk_ind_nor_anl_tag_cnt_lat_fbf_mol_amh_cze_rus_spa_por_qcu_guj_urd_mcd_akn_heb_hin_sod_ita_bat_ben_swa_eng_lda_sun_tha_tig_tml_moo_ses_uzb_krd_prs_tur_ewe_vie_hau_bam_tsn_yor	0.606644475238553	1.43401869367242	0.154920777584001
716	aeg_dut_tsn_cze_gam_sod_mlt_pol_tur_azi_lda_ind_swt_krd_pan_bsq_por_heb_moo_cnt_prs_ben_yor_ger_ewe_rus_hun_swa_xho_fin_urd_chh_geo_ukr_ctl_hin_scr_amr_owc_bos_est_akn_mao_mcd_jav_jpn_tml_kor_arw_glc_bam_eng_bat_spa_hau_sun_mnd_lit_tsw_rom_sid_svk_lat_afr_bul_qcu_swe_mol_nor_cic_amh_fre_anl_ita_tag_grk_dyu_slo_igb_mly_tha_wly_knd_bem_ven_aze_alb_guj_uzb_dgb_vie_tig_zul_ses_fbf	-0.896008746097778	-2.16501267799539	0.0329463590077921
717	owc_slo_swa_prs_hau_amh_gam_rom_uzb_tur_bem_tag_xho_svk_ben_bsq_afr_aeg_bam_cnt_arw_ger_zul_alb_cic_por_est_swt_lda_hun_nor_tig_geo_hin_mol_ukr_swe_amr_anl_mcd_fin_ewe_sun_scr_bat_jpn_knd_kor_eng_pan_dyu_glc_jav_grk_wly_mly_mnd_bos_igb_dut_chh_lit_guj_krd_bul_qcu_spa_ita_ctl_dgb_sid_urd_sod_lat_mao_pol_yor_rus_moo_ind_tha_mlt_tml_ses_tsn_aze_cze_fre_azi_fbf_vie_heb_tsw_akn_ven	-0.824326348902998	-1.98898193301579	0.0496417176521497
718	owc_por_bem_slo_mlt_gam_wly_ben_aze_azi_dgb_bat_swt_lit_rom_bsq_alb_sod_tsn_cnt_guj_urd_igb_krd_tsw_grk_fin_fbf_yor_est_scr_heb_geo_ger_glc_arw_hin_hau_tig_prs_hun_ewe_tag_cze_ind_jpn_tml_kor_lat_ukr_lda_nor_sun_afr_sid_mly_mnd_ita_swa_mcd_amh_bul_bos_rus_spa_qcu_ctl_fre_pan_bam_aeg_swe_amr_svk_jav_pol_ses_mol_zul_mao_tha_anl_knd_moo_cic_tur_dut_eng_uzb_dyu_vie_chh_xho_ven_akn	0.277229847293725	0.653018705142067	0.515355337631968
719	wly_arw_xho_scr_chh_hau_amr_hin_tur_azi_tsw_sun_zul_urd_ben_bsq_rom_gam_swa_mnd_pan_svk_akn_ukr_tsn_lat_fin_ewe_dgb_est_swe_owc_geo_eng_nor_prs_dut_mlt_heb_guj_hun_dyu_mao_ger_bat_jpn_tml_kor_afr_spa_bam_por_ind_rus_amh_mly_cnt_bos_swt_alb_sod_pol_grk_fre_lit_qcu_cze_glc_mcd_yor_tig_mol_sid_slo_tag_bul_cic_ita_ven_jav_tha_anl_knd_moo_igb_uzb_krd_ctl_aze_bem_vie_aeg_ses_fbf_lda	-0.78540122487941	-1.89001550285604	0.0618702562234608
720	amr_rus_tsn_ctl_sod_owc_hau_grk_azi_uzb_xho_bat_ewe_scr_afr_bsq_lit_tig_swa_cnt_cze_pan_lda_rom_moo_svk_hun_swt_tsw_est_bos_aeg_geo_swe_nor_eng_glc_heb_chh_spa_fin_dyu_tag_mol_jav_jpn_tml_kor_hin_pol_cic_fre_sun_arw_sid_mly_mnd_urd_bem_alb_amh_krd_lat_ben_ger_qcu_dut_prs_bul_igb_wly_ukr_anl_ita_mao_por_dgb_slo_ses_ind_tha_mlt_knd_yor_akn_tur_mcd_guj_aze_fbf_vie_gam_zul_bam_ven	-0.750126494477557	-1.80594583250915	0.0741617972413398
721	amh_lat_moo_por_chh_gam_owc_urd_uzb_azi_swa_jav_ewe_afr_nor_bsq_fre_hau_bem_mnd_ben_mcd_lda_arw_dgb_ctl_est_xho_dyu_hun_bos_aeg_geo_glc_ger_svk_cze_sod_anl_rom_fin_ses_mly_rus_ind_jpn_knd_kor_pol_grk_swt_ita_mao_mol_sid_sun_cnt_lit_igb_bul_tig_alb_krd_guj_hin_qcu_swe_eng_ukr_tsw_heb_dut_wly_prs_bat_spa_fbf_scr_akn_tag_tha_mlt_tml_ven_zul_tur_pan_slo_aze_tsn_vie_amr_bam_yor_cic	-0.809647457625912	-1.95281006805581	0.0538486920220393
722	amr_bos_ven_glc_heb_anl_wly_urd_azi_uzb_swt_mao_ses_fre_scr_bsq_ctl_hau_swa_cnt_grk_ukr_moo_mol_lda_pan_est_bam_yor_fin_lat_chh_geo_swe_spa_nor_rus_mlt_sod_mcd_hun_tsw_tag_krd_sun_jpn_knd_kor_cze_slo_dgb_ita_mly_lit_aeg_jav_mnd_pol_dyu_bul_owc_rom_ben_hin_por_qcu_alb_svk_dut_xho_tig_afr_sid_prs_bat_arw_tsn_ger_zul_ind_tha_gam_tml_akn_ewe_tur_eng_guj_aze_fbf_vie_amh_cic_igb_bem	-0.10128188195484	-0.238739076384402	0.811833206183323
723	amh_arw_dgb_mcd_anl_gam_aeg_svk_tur_aze_cic_mao_zul_ger_prs_bsq_guj_heb_lda_cnt_scr_lat_igb_pan_moo_eng_est_tsw_fbf_hun_pol_amr_geo_por_afr_bul_bos_tig_hau_cze_fin_ven_bat_mol_tag_jpn_knd_kor_ukr_glc_swt_alb_jav_ita_wly_ind_mnd_nor_yor_lit_sid_grk_rus_hin_ben_qcu_rom_spa_swe_akn_owc_slo_chh_fre_mly_ctl_dyu_krd_ewe_sun_tha_mlt_tml_bam_swa_azi_urd_dut_uzb_tsn_vie_sod_ses_xho_bem	-0.29526805718888	-0.697881801922102	0.486992334456294
724	amr_rom_swt_nor_sid_sod_heb_ctl_tur_aze_ewe_ind_akn_guj_krd_bsq_por_wly_lda_cnt_scr_grk_tsw_ger_xho_rus_est_fbf_cic_fin_bul_amh_geo_hin_fre_urd_mcd_anl_owc_pol_hun_tsn_mao_alb_tag_jpn_knd_kor_ben_svk_ses_arw_sun_ita_aeg_jav_mnd_dut_bam_glc_mlt_lit_afr_cze_swe_qcu_bos_spa_slo_bem_chh_lat_tig_prs_mly_mol_yor_pan_moo_bat_tha_hau_tml_ven_swa_uzb_eng_ukr_azi_dgb_vie_gam_dyu_igb_zul	-0.25841261740358	-0.610447663401723	0.543054230228121
725	gam_spa_fbf_cze_wly_anl_chh_lit_azi_tur_yor_jav_tsn_por_hin_bsq_swe_sod_xho_mnd_ukr_bos_swa_grk_dgb_ctl_est_bem_ewe_fin_guj_hau_geo_scr_urd_pan_ger_aeg_owc_mcd_hun_ven_bat_krd_ind_jpn_tml_kor_svk_arw_igb_alb_mao_slo_amr_tag_cnt_rus_ses_lat_sid_fre_mol_dut_rom_qcu_eng_bul_ben_zul_mlt_pol_amh_ita_mly_nor_cic_prs_swt_sun_tha_tig_knd_moo_tsw_aze_glc_afr_uzb_dyu_vie_heb_bam_lda_akn	-0.321872982992833	-0.763154605428753	0.447302757772221
726	sod_hin_zul_ctl_heb_aeg_amr_swe_uzb_azi_bam_mao_dgb_cze_alb_bsq_krd_hau_cic_mnd_lit_mol_lda_glc_moo_guj_fin_fbf_ewe_est_rus_gam_geo_fre_grk_lat_slo_tig_chh_ben_hun_tsn_mly_nor_jav_jpn_tml_kor_rom_scr_yor_ita_bat_pan_mlt_ind_cnt_ukr_bem_pol_owc_por_spa_prs_arw_qcu_dut_afr_eng_ses_wly_svk_sid_urd_sun_bul_tsw_mcd_akn_tag_tha_amh_knd_igb_dyu_aze_ger_bos_tur_xho_vie_anl_swt_ven_swa	-0.60203166102424	-1.4403346878784	0.153130828604122
727	heb_nor_akn_urd_mlt_anl_sid_afr_uzb_aze_cic_mao_ewe_scr_pan_bsq_dut_tig_swa_mnd_svk_bos_tsw_slo_dyu_eng_fin_tsn_zul_est_ger_gam_geo_spa_mol_guj_rus_wly_sod_rom_hun_dgb_ind_por_jav_jpn_knd_kor_pol_bul_xho_grk_mly_glc_amh_bat_cnt_cze_igb_prs_hau_ita_ukr_lit_swe_qcu_ben_ctl_fre_moo_owc_lat_amr_alb_sun_arw_ven_krd_yor_tag_tha_chh_tml_fbf_ses_tur_hin_mcd_azi_bem_vie_aeg_lda_bam_swt	-0.608957173302621	-1.45530228100409	0.14895287485043
728	heb_rus_ven_pol_chh_owc_sid_por_tur_uzb_fbf_mao_ses_guj_svk_bsq_nor_sod_bem_cnt_rom_mcd_zul_arw_moo_swe_est_swa_bam_hun_lat_tig_geo_glc_bul_ukr_urd_amh_aeg_slo_fin_ewe_ind_ben_mly_jpn_tml_kor_alb_fre_tsn_spa_tag_afr_mlt_sun_mnd_prs_igb_hin_gam_eng_dut_ctl_bos_qcu_krd_lit_scr_dgb_amr_ita_wly_ger_jav_cze_xho_mol_akn_bat_tha_hau_knd_dyu_lda_azi_pan_grk_aze_tsw_vie_anl_cic_swt_yor	-0.544441457383583	-1.29772518722369	0.197591372421241
729	heb_dut_xho_lat_wly_hau_tig_bul_azi_uzb_ses_mao_fbf_hin_ita_bsq_mol_owc_zul_cnt_cze_spa_igb_rus_bam_eng_fin_yor_moo_hun_pol_amr_geo_ctl_lit_nor_guj_mlt_chh_fre_est_swt_sun_swe_tag_jpn_knd_kor_afr_ger_akn_arw_bat_ukr_gam_jav_mnd_krd_swa_slo_aeg_por_bos_alb_mcd_qcu_grk_glc_ben_dyu_sid_prs_anl_scr_mly_urd_cic_rom_bem_ind_tha_sod_tml_tsw_ven_aze_svk_pan_tur_lda_vie_amh_tsn_dgb_ewe	-0.270387262406076	-0.63907218471275	0.524346899028518
730	anl_ger_bem_urd_sod_gam_heb_rom_tur_uzb_dgb_ind_tsw_lit_ben_bsq_por_chh_igb_cnt_hin_ukr_xho_cze_cic_eng_fin_ses_bam_hun_mol_tig_geo_bos_swe_arw_fre_sid_mlt_grk_est_ven_mao_mcd_sun_jpn_tml_kor_nor_lat_lda_ctl_jav_pan_amr_bat_mnd_alb_ewe_krd_hau_afr_pol_prs_glc_qcu_dut_scr_ita_moo_wly_slo_owc_spa_tag_guj_fbf_rus_yor_mly_tha_amh_knd_tsn_swa_azi_svk_bul_aze_akn_vie_aeg_swt_zul_dyu	-0.280213138475072	-0.662223815940019	0.509465513992435
731	mlt_pan_fbf_ger_aeg_heb_sod_ita_uzb_azi_tsn_sun_swt_prs_spa_bsq_swe_wly_cic_mnd_afr_slo_ses_eng_dyu_bos_fin_swa_zul_hun_alb_amh_geo_nor_urd_mcd_bul_tig_anl_rus_est_xho_bat_fre_mly_jpn_tml_kor_cze_mol_akn_lat_jav_ctl_amr_ind_cnt_svk_tsw_pol_chh_ben_glc_arw_guj_qcu_scr_grk_rom_igb_gam_hin_sid_dut_tag_krd_yor_por_bem_mao_tha_owc_knd_bam_ewe_tur_ukr_lit_aze_lda_vie_hau_dgb_ven_moo	-0.461692519379544	-1.09638263099888	0.275742309469937
732	amh_dut_cic_scr_hau_sod_amr_ita_tur_uzb_ven_sun_ses_ukr_prs_bsq_grk_sid_lda_cnt_fre_pan_yor_por_igb_lit_fin_akn_bam_hun_cze_tig_geo_alb_ben_spa_krd_aeg_anl_guj_est_dgb_mly_lat_bat_jpn_knd_kor_slo_arw_moo_afr_tag_swe_chh_jav_mnd_svk_ewe_hin_heb_mol_urd_bul_rus_qcu_rom_pol_glc_xho_gam_bos_owc_ctl_mao_nor_tsn_ger_swt_ind_tha_wly_tml_zul_fbf_azi_mcd_eng_aze_tsw_vie_mlt_bem_dyu_swa	-0.886081420680775	-2.14749987855355	0.0343535953430653
733	heb_ukr_akn_pol_chh_amh_sid_nor_aze_uzb_cic_bat_xho_ger_rom_bsq_hin_sod_dyu_cnt_lat_grk_zul_bos_lda_mol_hun_swt_moo_est_slo_gam_geo_dut_guj_scr_prs_tig_aeg_eng_fin_tsn_mao_lit_mly_jpn_knd_kor_bul_ita_yor_ctl_ind_fre_amr_tag_mnd_spa_tsw_glc_mlt_svk_urd_cze_krd_qcu_mcd_ben_alb_dgb_hau_swe_anl_por_sun_afr_ven_arw_bem_jav_tha_wly_tml_ewe_swa_azi_pan_rus_tur_fbf_vie_owc_igb_bam_ses	-0.140006864179572	-0.329997912022735	0.742143720484313
734	wly_prs_zul_swe_heb_amh_chh_rus_aze_uzb_dgb_bat_tsw_ita_urd_bsq_rom_gam_moo_mnd_fre_arw_swa_ger_swt_svk_fin_yor_bem_est_mcd_owc_geo_bos_guj_hin_cze_amr_aeg_pol_hun_akn_mly_scr_jav_jpn_knd_kor_afr_ukr_ses_ctl_mao_bul_sid_sun_cnt_slo_dyu_spa_hau_krd_por_ben_mol_qcu_nor_lit_eng_tsn_anl_lat_mlt_glc_tag_pan_ewe_dut_bam_ind_tha_tig_tml_lda_cic_azi_alb_grk_tur_xho_vie_sod_ven_fbf_igb	0.371593325473536	0.877087048899535	0.382699452952981
735	amh_lat_tsn_svk_wly_owc_hau_fre_aze_uzb_dgb_mly_yor_alb_ukr_bsq_cze_sod_fbf_mnd_afr_rus_cic_ben_ven_mol_est_swt_bem_fin_bos_gam_geo_ger_scr_guj_eng_aeg_amr_grk_hun_ewe_tag_pol_ind_jpn_knd_kor_swe_prs_akn_pan_bat_rom_sid_mao_cnt_mcd_lda_urd_mlt_nor_slo_ctl_por_qcu_bul_hin_lit_moo_chh_spa_anl_glc_jav_arw_zul_krd_dyu_sun_tha_tig_tml_xho_igb_tur_ita_dut_azi_tsw_vie_heb_ses_bam_swa	-0.224120895863329	-0.529378589082106	0.597804247023492
736	tig_pan_dgb_dut_wly_anl_mlt_lit_tur_azi_zul_mao_dyu_ctl_krd_bsq_bos_chh_igb_mnd_guj_cze_ven_afr_fbf_swe_hun_swa_swt_fin_scr_sod_geo_por_fre_pol_ukr_heb_sid_urd_est_xho_bat_bul_jav_jpn_tml_kor_nor_alb_moo_rus_sun_grk_gam_tag_cnt_hin_akn_spa_hau_mol_mcd_svk_eng_qcu_ben_rom_arw_tsw_aeg_prs_amr_lat_mly_ger_tsn_ita_lda_ind_tha_amh_knd_ewe_bem_aze_glc_slo_uzb_bam_vie_owc_cic_ses_yor	-0.0579881315212411	-0.136642511845473	0.891608739836917
737	wly_ita_ewe_dut_sod_gam_hau_svk_aze_uzb_lda_tag_dgb_fre_afr_bsq_hin_owc_igb_cnt_ctl_ben_tsn_mcd_fbf_rus_hun_swa_moo_est_arw_heb_geo_ukr_scr_cze_grk_sid_aeg_pol_fin_zul_mly_ger_bat_jpn_knd_kor_urd_slo_ses_pan_sun_lit_anl_mao_mnd_bos_bem_swe_mlt_mol_eng_prs_nor_qcu_spa_bul_krd_swt_amh_alb_amr_glc_jav_lat_cic_por_dyu_ind_tha_tig_tml_bam_tsw_tur_guj_rom_azi_ven_vie_chh_xho_yor_akn	-0.0714898248843206	-0.168384355190022	0.866646577930281
738	gam_ukr_cic_rom_aeg_amr_anl_glc_aze_azi_tsn_bat_yor_lit_bos_bsq_prs_sod_bem_cnt_pan_svk_ses_krd_bam_ctl_fin_swt_moo_hun_alb_owc_geo_scr_grk_pol_spa_tig_mlt_por_est_tsw_jav_nor_sun_jpn_knd_kor_fre_slo_ewe_lat_mly_urd_heb_tag_mnd_mcd_dgb_swe_wly_rus_dut_eng_mol_qcu_hin_ben_ger_igb_amh_arw_chh_guj_mao_afr_zul_cze_xho_ind_tha_hau_tml_akn_dyu_uzb_ita_bul_tur_swa_vie_sid_fbf_ven_lda	0.0627334918066189	0.147526946613339	0.883035480818335
739	owc_mcd_ewe_urd_amh_anl_wly_eng_uzb_aze_ses_bat_tsn_dut_fre_bsq_glc_mlt_igb_cnt_ctl_guj_cic_prs_ven_svk_hun_yor_bem_fin_ukr_gam_geo_mol_pan_scr_grk_heb_sid_bos_est_akn_ind_bul_mao_jpn_knd_kor_hin_ita_dgb_cze_jav_arw_sod_mly_mnd_ben_moo_lat_hau_ger_por_slo_alb_qcu_nor_afr_swe_dyu_aeg_spa_amr_rus_sun_pol_lda_rom_tsw_tag_tha_chh_tml_fbf_swa_azi_krd_lit_tur_xho_vie_tig_swt_zul_bam	0.557942217603565	1.31986893347959	0.190118479677361
740	amh_bos_bem_pan_hau_anl_aeg_rom_uzb_aze_ses_mly_tsn_urd_ger_bsq_afr_chh_bam_mnd_pol_rus_yor_cze_swt_swe_hun_dgb_fbf_est_nor_wly_geo_grk_scr_alb_ukr_tig_heb_slo_fin_ven_bat_bul_sun_jpn_tml_kor_glc_fre_moo_ita_tag_guj_sod_ind_cnt_spa_dyu_eng_gam_prs_dut_lat_arw_qcu_ben_por_svk_lda_amr_mol_owc_lit_mao_ctl_akn_hin_cic_jav_tha_sid_knd_swa_zul_azi_krd_mcd_tur_tsw_vie_mlt_igb_ewe_xho	-0.211014092415148	-0.498078730730391	0.619604368668297
741	sid_eng_swa_grk_aeg_mlt_sod_rom_azi_tur_swt_bat_moo_pol_mcd_bsq_ger_amr_yor_mnd_cze_ctl_tsn_por_ven_dut_fin_ses_ewe_hun_arw_tig_geo_ita_urd_bul_glc_chh_owc_ben_est_dgb_sun_pan_mao_jpn_tml_kor_slo_alb_bem_scr_ind_hin_amh_mly_cnt_swe_fbf_lat_anl_prs_spa_rus_krd_qcu_ukr_guj_bos_tsw_wly_fre_heb_mol_jav_lit_xho_svk_zul_tag_tha_hau_knd_igb_cic_uzb_nor_afr_aze_bam_vie_gam_lda_dyu_akn	0.295762433951595	0.698541666210104	0.486581649081155
742	amh_lit_zul_prs_tig_wly_amr_ukr_uzb_aze_fbf_bat_dgb_por_mcd_bsq_rom_hau_bem_cnt_pan_scr_xho_rus_yor_slo_fin_lda_ses_hun_krd_sod_geo_ctl_mol_spa_guj_sid_anl_fre_est_tsw_ind_pol_sun_jpn_tml_kor_svk_arw_cic_dut_tag_hin_aeg_jav_mnd_nor_tsn_bos_mlt_grk_eng_urd_ben_qcu_cze_glc_alb_akn_owc_ita_chh_lat_mao_ger_swt_afr_ven_mly_tha_heb_knd_ewe_swa_tur_swe_bul_azi_bam_vie_gam_moo_dyu_igb	-0.655603108151944	-1.56986752009139	0.11984220572496
743	chh_svk_bem_lat_mlt_amh_gam_bul_tur_uzb_fbf_sun_xho_grk_eng_bsq_arw_hau_ewe_mnd_ben_por_zul_krd_ven_lit_fin_lda_moo_est_ukr_anl_geo_dut_mcd_ita_rus_heb_tig_afr_hun_swa_ind_prs_tag_jpn_tml_kor_fre_pol_dyu_pan_jav_guj_wly_mao_cnt_hin_cic_ctl_sid_alb_bos_ger_slo_qcu_rom_scr_cze_ses_amr_nor_aeg_swe_bat_spa_swt_urd_akn_mly_tha_owc_knd_dgb_igb_aze_mol_glc_azi_bam_vie_sod_tsn_yor_tsw	0.302850894207832	0.714494097335844	0.47671131489896
744	chh_ukr_ses_swe_mlt_sod_wly_grk_uzb_azi_tsn_tag_xho_rom_glc_bsq_ctl_hau_ven_mnd_prs_fre_tsw_pan_dyu_lit_hun_igb_moo_est_arw_anl_geo_por_nor_lat_bul_sid_aeg_mcd_fin_fbf_mao_urd_jav_jpn_tml_kor_dut_slo_cic_krd_mly_guj_amh_sun_cnt_eng_swa_pol_tig_ger_alb_ita_scr_qcu_mol_afr_cze_zul_heb_ben_amr_rus_ind_svk_bem_bos_dgb_bat_tha_gam_knd_swt_ewe_tur_spa_hin_aze_akn_vie_owc_lda_bam_yor	-0.136372417178048	-0.321738952814176	0.748372504491239
745	chh_ita_ven_cze_owc_amr_heb_mcd_uzb_tur_swt_jav_dgb_bul_eng_bsq_prs_tig_bam_cnt_ger_swe_swa_mol_bem_ctl_est_yor_ses_hun_lat_gam_geo_scr_spa_svk_nor_hau_amh_guj_fin_cic_mly_hin_mao_jpn_knd_kor_pan_arw_akn_slo_ind_rus_wly_tag_mnd_ukr_tsn_ben_sod_rom_urd_fre_pol_qcu_afr_por_grk_dyu_mlt_krd_anl_glc_sun_lit_xho_bos_igb_bat_tha_sid_tml_zul_ewe_aze_alb_dut_azi_tsw_vie_aeg_fbf_moo_lda	-0.160095667476434	-0.377732964315463	0.706489696863692
746	sod_mcd_igb_scr_wly_aeg_anl_rus_azi_tur_lda_ind_bam_ger_eng_bsq_spa_amh_cic_cnt_krd_por_ses_rom_tsn_urd_est_tsw_swt_fin_grk_mlt_geo_pol_ben_bos_bul_heb_tig_mol_hun_ven_sun_nor_mly_jpn_knd_kor_ctl_ita_zul_pan_jav_fre_sid_mao_mnd_svk_ewe_dut_gam_arw_slo_afr_swe_qcu_guj_lat_lit_swa_hau_ukr_amr_glc_bat_hin_yor_alb_moo_tag_tha_owc_tml_dyu_bem_uzb_cze_prs_aze_akn_vie_chh_fbf_dgb_xho	-0.789665839489931	-1.89848215759812	0.0607332590207151
747	hau_ita_yor_dut_sod_amr_heb_swe_uzb_tur_igb_ind_ewe_urd_bul_bsq_scr_aeg_moo_mnd_por_rom_bam_grk_ses_bos_fin_swt_cic_hun_cze_owc_geo_ctl_ben_nor_spa_chh_gam_ukr_est_lda_mly_slo_bat_jpn_knd_kor_fre_eng_xho_krd_sun_prs_amh_mao_cnt_guj_ven_hin_tig_svk_pan_mol_pol_qcu_glc_ger_arw_tsw_wly_mcd_anl_lat_tag_rus_zul_afr_akn_jav_tha_mlt_tml_tsn_bem_aze_lit_alb_azi_dyu_vie_sid_fbf_dgb_swa	-0.329443912865373	-0.779702046157739	0.437546046650708
748	mlt_cze_swa_krd_wly_sid_amr_spa_azi_aze_xho_ind_bam_scr_mcd_bsq_mol_sod_bem_mnd_glc_nor_ven_alb_tsn_hin_est_akn_ewe_hun_ita_owc_geo_urd_bul_ben_grk_gam_aeg_lat_fin_fbf_mao_afr_sun_jpn_tml_kor_fre_dut_cic_guj_bat_bos_anl_mly_cnt_rom_zul_pol_chh_lit_eng_ukr_ctl_qcu_swe_por_arw_swt_tig_prs_hau_ger_tag_rus_dgb_slo_dyu_jav_tha_heb_knd_ses_yor_tur_pan_svk_uzb_tsw_vie_amh_lda_igb_moo	-0.223585252398336	-0.527457011793976	0.599132366867301
749	heb_rom_swa_urd_wly_mlt_sid_scr_tur_uzb_ewe_bat_bam_guj_ger_bsq_fre_amh_swt_cnt_krd_dut_fbf_lat_ven_bos_hun_igb_akn_est_ctl_amr_geo_pan_prs_slo_por_owc_aeg_nor_fin_bem_jav_swe_sun_jpn_tml_kor_bul_svk_tsn_ukr_tag_rus_sod_ind_mnd_lit_xho_hin_gam_glc_pol_arw_mcd_qcu_cze_grk_eng_dgb_hau_alb_tig_spa_mly_ben_moo_mol_zul_mao_tha_anl_knd_lda_cic_aze_afr_ita_azi_yor_vie_chh_ses_dyu_tsw	-0.537400575639602	-1.27905183723901	0.204061071626658
750	sod_scr_cic_rus_sid_amh_gam_eng_aze_tur_swt_sun_yor_rom_fre_bsq_alb_amr_tsn_cnt_mcd_bos_moo_urd_igb_pol_est_lda_dyu_hun_swe_hau_geo_lit_por_nor_krd_heb_anl_svk_fin_ewe_bat_arw_ind_jpn_tml_kor_glc_mol_bam_dut_mly_pan_owc_jav_mnd_ukr_akn_grk_mlt_hin_ger_ita_cze_qcu_guj_spa_slo_bem_tig_lat_chh_ben_mao_ctl_xho_afr_dgb_tag_tha_aeg_knd_ven_swa_uzb_bul_prs_azi_fbf_vie_wly_zul_ses_tsw	-0.421269936057627	-0.999382930852407	0.320202455567862
751	heb_mol_bam_mcd_owc_anl_tig_rom_aze_tur_tsn_mly_ven_bos_lat_bsq_cze_mlt_swt_mnd_slo_spa_xho_por_ewe_pol_est_swa_fbf_hun_swe_sid_geo_pan_fre_guj_lit_sod_amr_arw_fin_tsw_ind_ukr_jav_jpn_tml_kor_eng_ger_ses_nor_mao_afr_chh_bat_cnt_alb_igb_krd_wly_dut_ben_prs_ita_qcu_rus_glc_scr_bem_gam_hin_hau_ctl_sun_bul_cic_svk_akn_tag_tha_amh_knd_moo_yor_uzb_urd_grk_azi_dyu_vie_aeg_lda_zul_dgb	-0.706141905399032	-1.69241460460889	0.0939147797984427
752	amh_pan_swa_pol_aeg_sod_hau_guj_aze_uzb_moo_mao_tsw_krd_dut_bsq_hin_chh_dgb_mnd_nor_rom_yor_svk_ewe_bul_fin_lda_zul_est_grk_gam_geo_mcd_rus_fre_afr_wly_tig_ben_hun_ven_mly_ctl_tag_jpn_tml_kor_glc_spa_igb_alb_bat_mol_heb_jav_cnt_ita_cic_lit_anl_prs_lat_ukr_scr_qcu_eng_urd_arw_swt_sid_cze_amr_slo_ind_ger_xho_por_bem_sun_tha_mlt_knd_fbf_bam_azi_swe_bos_tur_ses_vie_owc_tsn_dyu_akn	0.505076858828001	1.19340968871577	0.235744485171129
753	aeg_hin_bam_bul_mlt_amh_owc_spa_tur_aze_igb_mly_dyu_eng_svk_bsq_prs_tig_ewe_mnd_mol_grk_bem_bos_dgb_urd_est_ses_lda_fin_lit_chh_geo_cze_ger_glc_alb_gam_amr_rus_hun_swt_sun_rom_mao_jpn_tml_kor_slo_fre_ven_lat_bat_ben_sod_jav_cnt_guj_tsw_afr_heb_swe_nor_por_arw_qcu_ita_dut_mcd_fbf_sid_ctl_hau_krd_tag_pol_tsn_scr_zul_ind_tha_wly_knd_xho_cic_azi_ukr_pan_uzb_swa_vie_anl_akn_yor_moo	-0.00684599999975478	-0.016114508773097	0.987177559305145
754	sod_lit_fbf_guj_tig_mlt_aeg_lat_tur_uzb_bam_mly_ses_svk_arw_bsq_grk_chh_tsn_cnt_hin_swe_bem_cze_moo_ben_hun_tsw_dyu_fin_pan_wly_geo_afr_slo_nor_glc_amr_hau_urd_est_zul_sun_por_bat_jpn_knd_kor_pol_ukr_swt_ita_ind_ger_anl_jav_mnd_fre_dgb_rom_owc_alb_rus_dut_spa_qcu_prs_eng_mol_swa_sid_bul_heb_ctl_tag_mcd_akn_scr_lda_mao_tha_amh_tml_xho_ewe_azi_krd_bos_aze_yor_vie_gam_cic_igb_ven	-0.223526118683885	-0.52785857811225	0.598854707475325
755	mlt_urd_cic_nor_heb_amr_gam_svk_tur_uzb_igb_sun_lda_ben_grk_bsq_scr_aeg_ses_cnt_hin_lit_tsw_ita_bem_alb_hun_swa_bam_fin_ger_tig_geo_glc_krd_ctl_cze_hau_chh_afr_est_akn_jav_pan_mao_jpn_knd_kor_lat_arw_yor_rom_bat_prs_anl_ind_mnd_guj_xho_dut_owc_rus_bos_fre_pol_qcu_mcd_spa_ukr_dyu_wly_por_sod_swe_tag_bul_fbf_mol_swt_mly_tha_amh_tml_tsn_ewe_aze_slo_eng_azi_zul_vie_sid_moo_ven_dgb	-0.191196139486378	-0.451077879079042	0.652983450191028
756	anl_grk_ewe_arw_sod_chh_hau_guj_azi_uzb_xho_bat_akn_urd_nor_bsq_eng_tig_fbf_cnt_mol_fre_zul_alb_dgb_pan_hun_swa_yor_fin_ger_sid_geo_cze_ita_mcd_ben_wly_mlt_afr_est_ses_tag_pol_jav_jpn_tml_kor_lit_lat_ven_svk_sun_por_amr_ind_mnd_rom_igb_ukr_amh_swe_rus_glc_krd_qcu_spa_slo_hin_dyu_owc_bul_aeg_scr_mly_prs_cic_ctl_moo_mao_tha_heb_knd_swt_lda_tur_dut_bos_aze_bam_vie_gam_tsn_bem_tsw	-0.256974524693709	-0.606406379485405	0.545722344461464
757	hau_urd_moo_prs_sid_amh_mlt_pol_aze_uzb_ven_bat_swa_ger_ukr_bsq_scr_anl_akn_cnt_nor_por_dgb_svk_yor_spa_hun_igb_ewe_est_rus_owc_geo_hin_ben_lat_pan_aeg_sod_lit_fin_tsn_mao_bos_sun_jpn_knd_kor_afr_mcd_cic_ita_ind_mol_wly_mly_mnd_bul_xho_cze_tig_eng_rom_guj_fre_qcu_ctl_glc_arw_swt_heb_slo_gam_krd_tag_dut_zul_swe_ses_jav_tha_chh_tml_bem_lda_azi_alb_grk_tur_tsw_vie_amr_dyu_fbf_bam	-0.621605279774815	-1.48466029890557	0.141015507202074
758	anl_alb_ven_rom_amh_gam_amr_spa_aze_tur_swt_jav_tsn_nor_ben_bsq_pan_hau_bem_cnt_svk_lat_moo_cze_zul_arw_hun_igb_swa_fin_ger_heb_geo_mol_ukr_grk_pol_chh_wly_lit_est_yor_mly_glc_sun_jpn_tml_kor_guj_prs_ses_slo_mao_krd_owc_tag_mnd_ita_cic_rus_mlt_scr_afr_swe_bos_qcu_eng_mcd_ctl_lda_aeg_por_sod_hin_ind_dut_xho_bul_bam_bat_tha_sid_knd_akn_dyu_uzb_urd_fre_azi_fbf_vie_tig_tsw_dgb_ewe	0.437849334219389	1.03451035085289	0.303580246480458
759	hau_afr_lda_prs_wly_gam_amh_lit_tur_uzb_dgb_tag_zul_rus_ita_bsq_bul_anl_yor_cnt_hin_urd_xho_eng_moo_ben_hun_fbf_swt_fin_pan_chh_geo_mol_cze_glc_guj_sid_owc_bos_est_dyu_sun_grk_mly_jpn_knd_kor_alb_pol_bam_spa_ind_ctl_sod_jav_mnd_ukr_tsn_scr_tig_nor_swe_por_ger_qcu_arw_fre_dut_tsw_aeg_slo_heb_svk_bat_lat_bem_mcd_ewe_mao_tha_amr_tml_ses_akn_azi_rom_krd_aze_cic_vie_mlt_igb_swa_ven	-0.0430670569710115	-0.101508189568648	0.919365589672513
760	aeg_afr_bem_urd_heb_owc_chh_nor_aze_tur_ewe_mao_moo_svk_fre_bsq_mol_sid_fbf_cnt_glc_rom_akn_ita_swt_mcd_hun_igb_tsw_est_alb_sod_geo_bos_rus_ben_pan_tig_gam_cze_fin_xho_bat_spa_jav_jpn_knd_kor_swe_ctl_dyu_lit_mly_ukr_hau_sun_mnd_pol_dgb_slo_wly_prs_grk_bul_hin_qcu_ger_eng_krd_ven_anl_scr_mlt_guj_tag_dut_zul_por_lda_ind_tha_amh_tml_yor_cic_azi_arw_lat_uzb_tsn_vie_amr_swa_ses_bam	0.0778756429622032	0.183599092576711	0.854727680541037
761	wly_prs_lda_grk_heb_amr_sod_mcd_tur_azi_tsn_mao_ses_ctl_afr_bsq_lat_anl_igb_cnt_ukr_cze_swa_scr_xho_lit_fin_moo_ven_hun_mol_tig_geo_pan_bos_rom_slo_owc_amh_guj_est_cic_tag_rus_ind_jpn_tml_kor_spa_ben_bem_ger_mly_eng_chh_jav_mnd_dut_dgb_swe_aeg_glc_fre_svk_arw_qcu_nor_ita_bul_ewe_mlt_krd_hau_hin_sun_por_fbf_pol_yor_bat_tha_sid_knd_dyu_zul_uzb_urd_alb_aze_bam_vie_gam_tsw_akn_swt	0.567367542255901	1.34459652252243	0.182025898768586
762	owc_guj_bam_hin_amh_amr_heb_glc_azi_tur_dgb_sun_bem_krd_pan_bsq_grk_aeg_lda_mnd_bul_spa_swt_dut_moo_slo_hun_ven_fbf_fin_afr_anl_geo_prs_lit_ita_scr_tig_wly_bos_est_swa_jav_arw_tag_jpn_tml_kor_ukr_ctl_cic_ger_mao_urd_hau_bat_cnt_por_xho_alb_sid_pol_eng_cze_rom_qcu_mol_mcd_ben_yor_sod_lat_chh_swe_ind_fre_igb_nor_dyu_mly_tha_mlt_knd_ses_tsn_aze_svk_rus_uzb_ewe_vie_gam_tsw_akn_zul	-1.15851732723862	-2.8593591853575	0.00524028218405669
763	amr_hin_fbf_bos_tig_owc_gam_krd_uzb_tur_swt_ind_yor_rom_pan_bsq_afr_aeg_zul_cnt_ita_arw_akn_prs_moo_slo_est_tsw_bem_hun_grk_wly_geo_svk_ger_scr_rus_mlt_hau_por_fin_igb_sun_nor_mly_jpn_tml_kor_cze_ukr_ven_alb_jav_pol_sid_mao_mnd_lat_tsn_mol_sod_fre_eng_swe_dut_qcu_urd_mcd_ben_xho_amh_spa_heb_lit_tag_glc_swa_bul_cic_bat_tha_chh_knd_ewe_ses_azi_ctl_guj_aze_dyu_vie_anl_lda_dgb_bam	-0.279933383588985	-0.66180105198821	0.509735229649909
764	aeg_mol_yor_urd_heb_chh_owc_pol_tur_azi_igb_sun_akn_alb_ukr_bsq_lit_mlt_zul_mnd_mcd_rus_swt_cze_ewe_ben_hun_moo_dyu_fin_glc_wly_geo_swe_fre_guj_svk_amr_gam_eng_est_dgb_bat_lat_jav_jpn_tml_kor_krd_slo_ven_bos_mly_prs_amh_mao_cnt_nor_tsw_arw_hau_ger_grk_bul_por_qcu_hin_spa_ctl_bam_tig_rom_sid_ita_tag_afr_xho_pan_swa_ind_tha_sod_knd_ses_cic_uzb_dut_scr_aze_fbf_vie_anl_tsn_lda_bem	-0.349885043665747	-0.829136651596267	0.409150138783233
765	wly_afr_dyu_eng_gam_owc_mlt_ger_aze_tur_ven_sun_lda_scr_hin_bsq_grk_heb_yor_cnt_bul_por_swa_spa_tsn_ben_est_xho_zul_fin_bos_amh_geo_nor_pan_mol_rom_amr_chh_urd_hun_bem_mly_alb_mao_jpn_tml_kor_mcd_lat_ewe_arw_tag_fre_aeg_ind_mnd_pol_ses_prs_anl_glc_ukr_rus_dut_qcu_cze_slo_ctl_bam_tig_ita_sod_lit_bat_guj_cic_svk_moo_jav_tha_sid_knd_dgb_igb_azi_krd_swe_uzb_fbf_vie_hau_akn_tsw_swt	0.319996628242083	0.753900440252805	0.452813576602907
766	tig_dut_bem_pol_aeg_owc_amr_ita_azi_uzb_lda_mao_dyu_svk_por_bsq_slo_heb_ewe_mnd_lit_ben_zul_nor_ven_grk_hun_swa_dgb_fin_arw_sod_geo_spa_lat_urd_scr_amh_sid_guj_est_swt_bat_fre_jav_jpn_knd_kor_mol_eng_moo_bul_tag_cze_gam_ind_cnt_bos_cic_pan_mlt_hin_swe_rus_rom_qcu_ctl_prs_mcd_igb_hau_ger_wly_krd_sun_alb_xho_ukr_tsw_mly_tha_chh_tml_akn_yor_aze_glc_afr_tur_bam_vie_anl_tsn_fbf_ses	-0.266623839019909	-0.631015423415326	0.529578214194731
767	gam_krd_ven_alb_wly_mlt_hau_swe_aze_azi_ewe_ind_cic_dut_glc_bsq_lit_amr_moo_mnd_bul_ger_ses_rus_yor_scr_est_bam_fbf_fin_grk_tig_geo_urd_ukr_pol_eng_anl_sid_bos_hun_igb_mao_prs_jav_jpn_knd_kor_cze_slo_zul_lat_sun_mcd_amh_mly_cnt_por_lda_arw_heb_nor_ita_mol_rom_qcu_svk_pan_hin_dyu_sod_ben_aeg_guj_bat_fre_dgb_ctl_swt_tag_tha_owc_tml_akn_bem_tur_spa_afr_uzb_xho_vie_chh_tsw_swa_tsn	-0.00952111955748992	-0.0224401055029146	0.982144966031689
768	tig_bul_lda_prs_gam_chh_aeg_ger_aze_tur_dgb_ind_yor_fre_eng_bsq_mcd_mlt_ewe_mnd_alb_spa_zul_guj_ses_por_fin_swa_tsn_hun_afr_hau_geo_pol_swe_ben_cze_owc_sid_slo_est_xho_tag_rom_sun_jpn_knd_kor_nor_grk_akn_svk_bat_arw_amr_mao_cnt_hin_bam_pan_anl_dut_ukr_bos_krd_qcu_rus_ctl_urd_bem_heb_lit_wly_lat_mly_mol_moo_glc_igb_jav_tha_amh_tml_swt_tsw_azi_ita_scr_uzb_ven_vie_sod_fbf_dyu_cic	0.0342134401823002	0.0805595202183953	0.935965368713741
769	mlt_swe_swt_scr_amh_amr_chh_hin_aze_azi_cic_sun_swa_ita_guj_bsq_afr_heb_dyu_mnd_bul_mol_tsw_spa_ses_krd_fin_ewe_zul_est_rom_sid_geo_bos_rus_fre_eng_sod_anl_urd_hun_moo_mly_svk_ind_jpn_knd_kor_mcd_lat_akn_slo_jav_ben_aeg_bat_cnt_grk_dgb_por_gam_arw_ukr_glc_lit_qcu_dut_ctl_pan_bam_wly_alb_owc_ger_mao_cze_fbf_prs_igb_tag_tha_hau_tml_lda_bem_uzb_nor_pol_tur_tsn_vie_tig_ven_yor_xho	-0.702665813354406	-1.6842045843654	0.095495682874542
770	amh_ger_moo_slo_sid_wly_hau_dut_uzb_aze_ses_mao_swt_svk_hin_bsq_ctl_mlt_dyu_cnt_lat_arw_swa_krd_bem_guj_fin_ewe_igb_hun_mol_gam_geo_alb_mcd_ukr_prs_anl_heb_fre_est_bam_jav_pol_sun_jpn_tml_kor_swe_glc_ven_spa_bat_afr_tig_ind_mnd_bos_zul_rom_owc_scr_cze_bul_urd_qcu_lit_grk_nor_yor_amr_por_chh_rus_tag_ben_xho_ita_lda_mly_tha_aeg_knd_akn_tsn_tur_eng_pan_azi_tsw_vie_sod_fbf_dgb_cic	-0.984462157211951	-2.40083949795674	0.0183478828231192
771	amr_spa_zul_svk_chh_sid_aeg_dut_tur_aze_bam_mao_igb_alb_lat_bsq_afr_sod_dgb_mnd_swe_ita_tsn_lit_lda_mcd_fin_tsw_yor_hun_ctl_heb_geo_pol_hin_cze_arw_gam_wly_prs_est_cic_ind_fre_mly_jpn_tml_kor_urd_ger_ses_krd_jav_rom_tig_sun_cnt_por_ewe_eng_owc_grk_pan_bul_mol_qcu_slo_ben_nor_xho_hau_scr_mlt_glc_tag_ukr_fbf_bos_dyu_bat_tha_amh_knd_swa_moo_azi_rus_guj_uzb_swt_vie_anl_bem_ven_akn	-0.537145575306961	-1.28080974876435	0.203445414129751
772	sod_slo_fbf_hin_heb_owc_chh_fre_uzb_tur_yor_mly_xho_mol_nor_bsq_glc_sid_ven_cnt_grk_ben_dgb_lat_zul_ukr_hun_dyu_swt_est_guj_aeg_geo_alb_scr_prs_afr_mlt_anl_pol_fin_swa_ind_spa_sun_jpn_knd_kor_mcd_bul_bam_lit_bat_pan_amh_jav_mnd_swe_tsn_ita_amr_dut_arw_urd_ctl_qcu_bos_krd_rom_cic_tig_por_hau_eng_tag_ger_lda_rus_tsw_mao_tha_gam_tml_akn_ewe_azi_cze_svk_aze_bem_vie_wly_ses_igb_moo	-0.157070887172957	-0.370609601398341	0.711771127709415
773	aeg_afr_dgb_glc_owc_sod_chh_spa_azi_tur_ses_mao_dyu_cze_pan_bsq_lit_amr_swt_mnd_lat_nor_igb_ben_xho_alb_est_ven_ewe_fin_ukr_gam_geo_mcd_scr_mol_ctl_amh_hau_ger_hun_bam_sun_ita_ind_jpn_knd_kor_por_guj_cic_dut_mly_bos_anl_jav_cnt_fre_lda_svk_heb_swe_slo_rus_grk_qcu_pol_arw_krd_akn_mlt_bul_tig_rom_bat_hin_yor_urd_tsn_tag_tha_wly_tml_bem_zul_aze_prs_eng_uzb_fbf_vie_sid_swa_moo_tsw	0.424456058918686	1.0001777399344	0.319819789196107
774	owc_ita_ewe_mol_anl_sod_chh_guj_uzb_azi_xho_tag_moo_ben_slo_bsq_glc_gam_ven_cnt_afr_hin_ses_pan_lda_cze_fin_swa_cic_est_krd_amh_geo_pol_spa_fre_ukr_amr_sid_rom_hun_akn_bat_eng_ind_jpn_knd_kor_alb_nor_yor_svk_sun_scr_wly_mao_mnd_lat_tsn_dut_tig_mcd_prs_ctl_arw_qcu_por_urd_bos_dyu_aeg_grk_mlt_ger_mly_rus_tsw_bul_bam_jav_tha_hau_tml_bem_zul_tur_lit_swe_aze_igb_vie_heb_swt_dgb_fbf	0.704790600559724	1.67445470521397	0.0974011530477769
775	mlt_ukr_dyu_rom_tig_chh_owc_scr_azi_uzb_bam_mao_bem_urd_swe_bsq_prs_amr_ven_mnd_pol_mcd_igb_bul_tsn_por_est_ewe_moo_hun_krd_hau_geo_ger_guj_rus_bos_aeg_wly_grk_fin_ses_mly_alb_bat_jpn_knd_kor_slo_ctl_swt_pan_sun_afr_anl_ind_cnt_lat_xho_lit_heb_ben_arw_glc_dut_qcu_hin_mol_cze_akn_gam_nor_amh_spa_tag_fre_zul_svk_tsw_jav_tha_sod_tml_yor_lda_aze_eng_ita_tur_swa_vie_sid_dgb_fbf_cic	-0.338417933101373	-0.801177269153127	0.42507121879559
776	owc_svk_cic_slo_sid_hau_anl_lit_azi_tur_lda_mly_zul_krd_afr_bsq_cze_heb_swt_mnd_guj_swe_tsn_ger_bam_grk_fin_dyu_yor_hun_arw_chh_geo_mcd_dut_scr_bos_amr_amh_mol_est_bem_sun_nor_bat_jpn_knd_kor_por_ben_ses_glc_jav_lat_aeg_ind_cnt_ita_igb_fre_mlt_prs_urd_ctl_ukr_qcu_alb_rus_eng_ewe_wly_hin_sod_pan_mao_pol_swa_rom_fbf_tag_tha_tig_tml_tsw_dgb_uzb_bul_spa_aze_xho_vie_gam_akn_ven_moo	-0.586838473272675	-1.40168813312211	0.164337061690602
777	tig_pol_moo_fre_hau_sod_gam_bul_tur_uzb_zul_ind_dyu_glc_hin_bsq_alb_chh_bam_cnt_swe_eng_yor_spa_swt_prs_est_ven_lda_fin_afr_sid_geo_slo_mol_ger_scr_wly_heb_lat_hun_tsn_mao_ukr_tag_jpn_tml_kor_ita_arw_dgb_cze_sun_ben_amr_jav_mnd_nor_igb_por_owc_bos_urd_pan_lit_qcu_grk_guj_rus_ewe_amh_ctl_anl_dut_bat_krd_xho_rom_cic_mly_tha_aeg_knd_bem_tsw_azi_mcd_svk_aze_ses_vie_mlt_fbf_swa_akn	-0.076125089815176	-0.179334798517674	0.858064964233639
778	anl_pan_swt_scr_amr_mlt_sod_slo_aze_uzb_moo_mly_dgb_arw_pol_bsq_prs_gam_lda_cnt_glc_mcd_fbf_krd_tsn_rus_est_ses_yor_fin_spa_aeg_geo_afr_bos_rom_ben_amh_tig_nor_hun_ewe_sun_urd_mao_jpn_knd_kor_guj_svk_swa_ita_ind_bul_sid_jav_mnd_fre_xho_ctl_wly_por_mol_ger_cze_qcu_ukr_dut_lit_bam_owc_swe_hau_lat_tag_eng_dyu_alb_zul_bat_tha_heb_tml_igb_cic_azi_hin_grk_tur_tsw_vie_chh_ven_bem_akn	-0.685894236509291	-1.64260505205544	0.103841822767314
779	wly_krd_swa_lit_mlt_anl_heb_ger_azi_aze_cic_jav_tsn_scr_eng_bsq_arw_owc_yor_mnd_alb_ita_ewe_lat_bem_urd_hun_dyu_zul_est_dut_amh_geo_cze_guj_grk_spa_sod_hau_pan_fin_ven_tag_fre_bat_jpn_tml_kor_glc_ukr_swt_ctl_ind_afr_tig_sun_cnt_prs_dgb_mol_sid_svk_rom_hin_nor_qcu_slo_pol_swe_lda_gam_rus_chh_ben_mao_bul_moo_por_akn_mly_tha_amr_knd_tsw_fbf_uzb_mcd_bos_tur_igb_vie_aeg_bam_xho_ses	-0.947230830413244	-2.29396042192336	0.0240441535562768
780	heb_mcd_tsw_ukr_sid_hau_amh_slo_tur_azi_moo_jav_cic_alb_spa_bsq_ita_wly_bam_cnt_por_cze_dgb_rus_swt_fre_fin_lda_yor_est_prs_amr_geo_eng_lit_arw_dut_aeg_sod_nor_hun_tsn_ind_mol_mly_jpn_knd_kor_guj_glc_ses_svk_bat_scr_owc_tag_mnd_lat_fbf_afr_anl_ger_grk_ctl_pol_qcu_krd_rom_hin_zul_tig_bos_chh_pan_mao_urd_akn_ben_bem_sun_tha_gam_tml_ewe_dyu_uzb_swe_bul_aze_igb_vie_mlt_ven_xho_swa	-0.174467997676234	-0.412344220046194	0.681036113227973
781	hau_ger_ses_bos_amh_owc_chh_krd_tur_uzb_swa_sun_ven_cze_hin_bsq_lat_amr_bam_mnd_mcd_eng_tsw_bul_tsn_grk_hun_akn_yor_est_ita_anl_geo_rus_ben_pol_dut_sod_tig_mol_fin_xho_tag_slo_mao_jpn_knd_kor_arw_ctl_lda_prs_ind_urd_sid_mly_cnt_swe_igb_rom_aeg_por_ukr_guj_nor_qcu_spa_scr_fre_dgb_heb_alb_mlt_pan_jav_lit_fbf_glc_bem_bat_tha_gam_tml_moo_cic_azi_svk_afr_aze_ewe_vie_wly_swt_zul_dyu	0.325889485418115	0.768675887785842	0.444033397626197
782	sod_bos_cic_ctl_gam_wly_tig_eng_tur_uzb_dgb_bat_xho_arw_pol_bsq_ger_mlt_ven_mnd_pan_svk_yor_rom_bem_cze_est_moo_bam_hun_spa_anl_geo_mol_slo_alb_ukr_chh_amr_ita_fin_lda_mly_fre_sun_jpn_knd_kor_afr_lit_tsw_guj_mao_dut_amh_jav_cnt_glc_swt_prs_heb_lat_por_rus_nor_qcu_krd_swe_mcd_fbf_aeg_grk_sid_bul_ind_ben_tsn_urd_zul_tag_tha_owc_tml_akn_ses_azi_hin_scr_aze_igb_vie_hau_ewe_swa_dyu	-0.270274618064441	-0.639775575175155	0.523891462700174
783	aeg_dut_moo_pan_wly_heb_gam_ukr_uzb_tur_fbf_mly_swt_spa_mcd_bsq_arw_hau_igb_cnt_ita_bos_tsw_svk_yor_guj_fin_swa_dgb_hun_swe_owc_geo_fre_ctl_prs_hin_amr_mlt_alb_est_xho_bat_grk_ind_jpn_knd_kor_scr_glc_ses_eng_tag_bul_tig_sun_mnd_rom_cic_afr_sid_cze_mol_urd_lit_qcu_lat_krd_por_tsn_sod_pol_anl_ben_jav_nor_bam_slo_ven_mao_tha_chh_tml_akn_lda_aze_rus_ger_azi_dyu_vie_amh_bem_ewe_zul	-0.674148937322901	-1.61487444940221	0.109725697171496
784	tig_bul_tsw_spa_sid_owc_gam_dut_tur_aze_fbf_tag_yor_alb_afr_bsq_krd_hau_dyu_cnt_scr_prs_akn_svk_bam_nor_hun_lda_xho_est_ita_anl_geo_glc_arw_guj_grk_heb_aeg_swe_fin_ven_jav_mcd_mly_jpn_tml_kor_rom_cze_swa_bos_sun_hin_amr_bat_mnd_pan_swt_ger_chh_slo_ctl_ben_urd_qcu_ukr_fre_mol_igb_mlt_lit_sod_pol_mao_rus_moo_por_zul_ind_tha_amh_knd_ewe_tsn_azi_eng_lat_uzb_cic_vie_wly_dgb_ses_bem	-0.66756391860461	-1.60108407337964	0.112749873967821
785	wly_ita_yor_mcd_hau_sid_mlt_mol_tur_uzb_tsw_mly_lda_ben_lat_bsq_alb_sod_moo_mnd_rus_scr_fbf_grk_tsn_por_hun_igb_swt_fin_afr_owc_geo_krd_nor_slo_ger_aeg_amh_bos_est_akn_sun_prs_bat_jpn_tml_kor_urd_pan_cic_svk_tag_ukr_tig_mao_cnt_cze_bam_fre_heb_eng_pol_hin_glc_qcu_bul_lit_spa_zul_amr_swe_chh_guj_ind_arw_ses_dut_xho_jav_tha_gam_knd_dgb_swa_aze_ctl_rom_azi_ven_vie_anl_dyu_ewe_bem	0.330346898100153	0.779191659253374	0.437845109305824
786	wly_rus_lda_ctl_sid_tig_aeg_eng_azi_tur_ewe_jav_akn_ger_rom_bsq_grk_mlt_bam_mnd_bul_dut_bem_hin_tsn_lit_hun_igb_zul_est_mol_gam_geo_fre_alb_urd_svk_owc_chh_pan_fin_tsw_bat_swe_mao_jpn_knd_kor_spa_krd_yor_pol_mly_guj_hau_ind_cnt_scr_fbf_ita_anl_ben_prs_cze_afr_qcu_mcd_slo_por_swa_amh_glc_sod_lat_tag_ukr_swt_bos_dyu_sun_tha_amr_tml_xho_ses_aze_nor_arw_uzb_ven_vie_heb_dgb_cic_moo	-0.625685796242922	-1.49442894097988	0.138448940182747
787	sid_cze_moo_por_anl_gam_amh_eng_azi_uzb_yor_mao_dyu_ctl_rus_bsq_ben_mlt_lda_mnd_prs_hin_ses_afr_akn_mol_est_zul_bam_fin_scr_amr_geo_pol_ger_fre_ukr_hau_chh_slo_hun_tsw_tag_glc_mly_jpn_knd_kor_lit_lat_tsn_dut_ind_urd_heb_jav_cnt_rom_cic_mcd_aeg_bos_krd_spa_pan_qcu_ita_bul_swe_swt_sod_guj_owc_nor_bat_grk_fbf_alb_bem_sun_tha_tig_tml_igb_swa_aze_arw_svk_tur_ewe_vie_wly_xho_dgb_ven	0.268999689078186	0.634112351008896	0.527564169899428
788	sod_dut_bam_lit_chh_gam_wly_alb_tur_azi_zul_mly_dyu_ctl_swe_bsq_rom_aeg_swa_mnd_rus_bul_yor_lat_xho_ger_est_cic_tsn_hun_glc_hau_geo_afr_guj_por_ben_amr_anl_svk_fin_bem_mao_spa_jav_jpn_tml_kor_prs_ukr_lda_hin_bat_krd_sid_ind_cnt_pan_dgb_fre_owc_nor_mol_bos_slo_qcu_mcd_scr_ita_ses_amh_arw_mlt_grk_tag_pol_ewe_urd_ven_sun_tha_tig_knd_swt_tsw_uzb_cze_eng_aze_igb_vie_heb_akn_moo_fbf	-0.34098470264768	-0.807411991693011	0.42148942767249
789	owc_dut_lda_ben_mlt_sod_aeg_mcd_azi_tur_dgb_sun_fbf_pan_rom_bsq_bos_chh_tsw_mnd_mol_lat_akn_ctl_zul_arw_est_ses_ewe_hun_bul_sid_geo_afr_ger_spa_urd_anl_wly_lit_fin_bem_mly_ukr_jav_jpn_knd_kor_ita_guj_swa_pol_tag_swe_tig_ind_cnt_eng_tsn_slo_amr_svk_scr_fre_grk_qcu_rus_prs_nor_bam_gam_krd_heb_por_bat_glc_yor_cze_igb_mao_tha_amh_tml_cic_moo_uzb_hin_alb_aze_ven_vie_hau_swt_dyu_xho	-0.536459449534981	-1.27850209844163	0.204253884170432
790	tig_mol_tsn_hin_chh_gam_amr_bos_aze_azi_dgb_ind_ven_arw_swe_bsq_grk_mlt_zul_mnd_eng_pol_moo_cze_akn_svk_fin_cic_igb_hun_guj_hau_geo_rus_glc_lat_fre_amh_owc_lit_est_xho_jav_ukr_mao_jpn_knd_kor_pan_krd_swa_prs_sun_ctl_sod_bat_cnt_mcd_tsw_por_aeg_alb_ger_rom_ben_qcu_ita_dut_urd_yor_anl_spa_sid_nor_tag_scr_ewe_afr_ses_mly_tha_wly_tml_fbf_bem_tur_bul_slo_uzb_bam_vie_heb_swt_lda_dyu	-0.423164321220538	-1.00454105227855	0.317724458648851
791	chh_ukr_igb_fre_gam_sod_tig_bos_uzb_tur_dyu_mao_ses_eng_rus_bsq_alb_sid_dgb_cnt_prs_lat_ewe_mol_cic_cze_fin_swt_tsn_hun_rom_owc_geo_glc_afr_ben_pol_amr_anl_ctl_est_ven_ind_por_jav_jpn_tml_kor_bul_urd_swa_dut_mly_mcd_mlt_bat_mnd_spa_xho_ger_heb_grk_krd_ita_slo_qcu_lit_pan_guj_bam_amh_scr_wly_arw_sun_swe_fbf_svk_bem_tag_tha_aeg_knd_akn_tsw_aze_nor_hin_azi_yor_vie_hau_zul_lda_moo	-1.19969290749849	-2.95935833483027	0.00391012141503072
792	amh_cze_tsw_eng_wly_hau_heb_dut_uzb_tur_ewe_jav_igb_prs_grk_bsq_ger_amr_moo_cnt_bos_ukr_swa_ita_akn_ben_fin_swt_fbf_est_nor_mlt_geo_urd_swe_ctl_krd_tig_owc_fre_hun_xho_sun_svk_mly_jpn_tml_kor_scr_pan_bem_hin_bat_bul_gam_mao_mnd_rom_ven_lat_aeg_glc_por_lit_afr_qcu_guj_pol_mcd_cic_chh_alb_sid_spa_ind_mol_dgb_slo_bam_tag_tha_anl_knd_ses_zul_azi_arw_rus_aze_yor_vie_sod_tsn_dyu_lda	-0.9088500474847	-2.1965173212187	0.0305407589950502
793	tig_scr_dgb_ita_amh_chh_owc_guj_aze_tur_xho_bat_bam_urd_arw_bsq_bos_anl_akn_cnt_rus_afr_swt_cze_swa_ukr_hun_moo_zul_fin_mcd_wly_geo_ben_lat_swe_ctl_hau_amr_ger_est_dyu_sun_spa_mly_jpn_knd_kor_svk_pol_ewe_fre_ind_bul_sod_jav_mnd_alb_cic_prs_mlt_eng_pan_por_grk_qcu_glc_krd_nor_fbf_heb_rom_aeg_slo_mao_dut_ses_hin_tsw_tag_tha_sid_tml_ven_lda_azi_mol_lit_uzb_yor_vie_gam_igb_bem_tsn	0.0303358866819419	0.0714714547580596	0.943176017862302
794	aeg_fre_cic_lat_tig_sid_anl_prs_tur_uzb_ven_ind_fbf_cze_krd_bsq_spa_sod_akn_mnd_mol_pol_bam_ita_ewe_grk_fin_dyu_swt_est_por_amh_geo_ben_nor_afr_ukr_gam_amr_dut_hun_yor_mly_ger_mao_jpn_knd_kor_swe_pan_tsn_rom_sun_hin_hau_tag_cnt_svk_moo_bos_owc_lit_mcd_scr_alb_qcu_rus_ctl_glc_swa_heb_urd_mlt_arw_bat_guj_zul_eng_dgb_jav_tha_wly_tml_tsw_igb_aze_slo_bul_azi_lda_vie_chh_xho_ses_bem	-0.114133056803925	-0.268850289915191	0.788640411720892
795	heb_lat_tsw_ita_gam_hau_tig_glc_uzb_tur_ewe_bat_yor_spa_nor_bsq_mcd_owc_xho_cnt_slo_rus_ven_ctl_zul_afr_est_bem_cic_fin_alb_sid_geo_swe_bul_prs_fre_amh_anl_svk_hun_moo_mao_rom_sun_jpn_tml_kor_ukr_ben_bam_pan_ind_scr_mlt_jav_mnd_mol_igb_urd_chh_krd_hin_grk_por_qcu_arw_ger_guj_tsn_aeg_lit_amr_cze_mly_eng_lda_dut_swa_tag_tha_sod_knd_swt_dgb_azi_bos_pol_aze_ses_vie_wly_akn_fbf_dyu	-0.0728547444314958	-0.171542187070141	0.864170170237889
796	chh_ukr_dyu_grk_wly_gam_anl_arw_aze_azi_igb_sun_tsw_svk_ctl_bsq_krd_amh_swt_mnd_glc_slo_zul_nor_cic_mcd_fin_ses_lda_hun_mol_hau_geo_pan_pol_afr_ger_tig_aeg_urd_est_swa_mly_por_ind_jpn_knd_kor_dut_rus_tsn_ben_tag_guj_sid_bat_cnt_hin_bem_prs_sod_rom_ita_swe_lit_qcu_alb_scr_cze_ewe_amr_spa_owc_lat_mao_fre_yor_bos_bam_jav_tha_mlt_tml_dgb_moo_tur_eng_bul_uzb_xho_vie_heb_akn_fbf_ven	-0.530766668262219	-1.26422557600941	0.209308423572376
797	owc_ctl_swt_swe_aeg_sid_mlt_rus_tur_uzb_fbf_mly_bam_bos_pol_bsq_prs_chh_dyu_cnt_dut_eng_cic_krd_ven_grk_fin_lda_tsn_est_nor_heb_geo_alb_ita_glc_spa_amh_hau_slo_hun_xho_mao_mol_sun_jpn_knd_kor_mcd_lat_akn_ben_jav_pan_anl_ind_mnd_svk_swa_urd_sod_afr_lit_fre_ger_qcu_cze_por_guj_dgb_amr_hin_tig_scr_tag_rom_bem_arw_moo_bat_tha_wly_tml_tsw_ewe_azi_ukr_bul_aze_zul_vie_gam_yor_ses_igb	1.02203243916146	2.44559512338101	0.0163432330542127
798	heb_pol_fbf_urd_sid_hau_wly_glc_aze_azi_tsn_jav_cic_ctl_guj_bsq_hin_chh_ewe_cnt_rom_arw_zul_spa_bam_alb_hun_swt_akn_fin_swe_gam_geo_grk_fre_ukr_por_aeg_mlt_ben_est_xho_mao_lit_mly_jpn_knd_kor_svk_bos_ses_lat_tag_rus_amr_bat_mnd_bul_dgb_cze_amh_nor_dut_ita_slo_qcu_mol_krd_mcd_bem_anl_ger_tig_eng_sun_afr_dyu_scr_ven_ind_tha_sod_tml_igb_yor_tur_prs_pan_uzb_moo_vie_owc_tsw_swa_lda	-0.0549155981198793	-0.129404094636327	0.897317369704801
799	aeg_swe_igb_slo_sid_anl_hau_krd_tur_aze_fbf_jav_ses_glc_bos_bsq_pol_tig_lda_mnd_spa_alb_swt_hin_dgb_fre_hun_ewe_bam_fin_ben_wly_geo_afr_urd_lat_pan_chh_gam_bul_est_xho_tag_ger_bat_jpn_tml_kor_ukr_ita_dyu_por_mly_lit_amr_sun_cnt_ctl_swa_arw_sod_guj_nor_eng_dut_qcu_cze_scr_svk_ven_amh_rom_owc_mcd_mao_prs_cic_mol_tsn_ind_tha_mlt_knd_bem_zul_uzb_grk_rus_azi_moo_vie_heb_akn_tsw_yor	-0.255038036730419	-0.602558345493086	0.54826899850827
800	anl_rus_akn_fre_tig_sid_hau_svk_aze_tur_moo_mly_dgb_prs_slo_bsq_afr_gam_bem_mnd_glc_nor_lda_hin_tsw_rom_hun_ven_swa_fin_urd_mlt_geo_spa_ukr_eng_lit_aeg_wly_ben_est_swt_mao_por_sun_jpn_tml_kor_pol_arw_ewe_cze_tag_ctl_amr_jav_cnt_bos_cic_guj_amh_grk_krd_ger_mol_qcu_dut_swe_bul_tsn_chh_lat_heb_scr_bat_ita_bam_mcd_fbf_ind_tha_sod_knd_xho_dyu_uzb_pan_alb_azi_igb_vie_owc_zul_ses_yor	-0.210910420706259	-0.497906860774188	0.619725042793247
801	anl_bul_swa_ita_mlt_sid_aeg_spa_aze_tur_lda_tag_bem_slo_scr_bsq_glc_sod_zul_cnt_ben_pan_tsn_lit_ses_bos_est_ven_ewe_fin_ctl_tig_geo_grk_afr_ukr_rus_hau_heb_mol_hun_dgb_mao_krd_mly_jpn_tml_kor_guj_swe_bam_lat_jav_fre_wly_ind_mnd_por_akn_dut_owc_svk_hin_nor_eng_qcu_arw_mcd_prs_tsw_amr_urd_gam_alb_bat_rom_moo_ger_dyu_sun_tha_amh_knd_cic_fbf_azi_pol_cze_uzb_igb_vie_chh_yor_swt_xho	-0.225448201271969	-0.532473162636347	0.595668259305308
802	chh_cze_tsn_svk_mlt_aeg_tig_spa_aze_uzb_fbf_jav_swa_nor_dut_bsq_ita_sod_dyu_mnd_ukr_alb_bam_glc_swt_hin_est_yor_ses_fin_arw_amr_geo_bul_guj_slo_ctl_gam_owc_bos_hun_cic_ind_prs_tag_jpn_knd_kor_lit_rus_dgb_grk_bat_scr_anl_mly_cnt_eng_ven_rom_wly_afr_urd_lat_swe_qcu_ben_fre_ger_moo_amh_mcd_hau_pol_sun_por_ewe_mol_igb_mao_tha_sid_tml_zul_akn_tur_pan_krd_azi_tsw_vie_heb_xho_bem_lda	-0.110939152002975	-0.261412934311644	0.794352140999258
803	hau_ben_ven_ukr_wly_aeg_owc_pan_aze_azi_bem_mly_zul_slo_svk_bsq_eng_gam_lda_mnd_guj_hin_fbf_prs_cic_scr_hun_tsn_ewe_fin_por_anl_geo_ger_krd_bos_nor_mlt_amh_rus_est_igb_mao_spa_bat_jpn_tml_kor_dut_cze_dgb_alb_sun_afr_heb_jav_cnt_pol_xho_lat_sod_urd_fre_ita_mol_qcu_swe_glc_bul_swa_chh_mcd_amr_lit_tag_grk_akn_arw_dyu_ind_tha_tig_knd_yor_moo_uzb_rom_ctl_tur_bam_vie_sid_tsw_swt_ses	-0.171324405640074	-0.404025804151761	0.687121327950104
804	gam_grk_cic_mcd_hau_wly_amh_rus_tur_uzb_tsn_mly_dgb_svk_lit_bsq_guj_sod_lda_cnt_alb_dut_moo_hin_yor_fre_hun_bem_bam_fin_pan_tig_geo_glc_swe_krd_slo_heb_mlt_ctl_est_akn_bat_arw_mao_jpn_knd_kor_afr_ben_fbf_ger_sun_nor_chh_jav_mnd_mol_xho_scr_anl_eng_spa_ita_ukr_qcu_bos_bul_urd_swt_aeg_lat_amr_prs_tag_pol_ses_rom_ven_ind_tha_owc_tml_ewe_tsw_aze_por_cze_azi_zul_vie_sid_igb_dyu_swa	0.328787271041631	0.775152374038317	0.440216151263338
805	aeg_prs_akn_lat_amr_gam_hau_scr_azi_tur_bam_mly_swa_svk_pol_bsq_ita_amh_dgb_mnd_alb_rom_dyu_ben_tsn_ctl_est_ven_ses_fin_lit_heb_geo_grk_por_eng_cze_sid_anl_mcd_hun_yor_ind_arw_jav_jpn_tml_kor_bul_nor_cic_hin_tag_afr_wly_mao_cnt_spa_xho_mol_tig_krd_ger_urd_guj_qcu_glc_fre_bos_moo_sod_swe_chh_dut_sun_ukr_ewe_pan_fbf_bat_tha_owc_knd_zul_igb_aze_slo_rus_uzb_lda_vie_mlt_bem_tsw_swt	-0.0737314268206703	-0.173754271412918	0.862436234195683
806	amh_ita_yor_eng_wly_heb_chh_grk_uzb_tur_lda_jav_tsn_ctl_pol_bsq_urd_aeg_bem_mnd_svk_mcd_moo_ger_cic_hin_est_ewe_akn_fin_spa_amr_geo_lit_ben_ukr_afr_sod_sid_bul_hun_ses_mao_slo_sun_jpn_tml_kor_scr_lat_xho_arw_mly_guj_hau_tag_cnt_por_swt_mol_mlt_dut_rom_fre_swe_qcu_cze_alb_glc_swa_owc_rus_tig_nor_bat_pan_fbf_krd_dyu_ind_tha_gam_knd_dgb_zul_azi_prs_bos_aze_ven_vie_anl_bam_tsw_igb	-0.43428392177403	-1.03166048348322	0.304906679916681
807	anl_ukr_ven_prs_tig_hau_sid_fre_aze_uzb_dgb_sun_bem_pan_spa_bsq_rus_amr_cic_mnd_krd_urd_moo_pol_tsw_lit_fin_tsn_zul_hun_cze_chh_geo_bos_alb_slo_mcd_sod_gam_scr_est_dyu_bat_bul_jav_jpn_tml_kor_ita_ctl_akn_arw_mly_eng_heb_mao_cnt_mol_bam_dut_mlt_nor_glc_por_svk_qcu_grk_swe_lat_ses_owc_hin_aeg_ger_tag_ben_igb_rom_fbf_ind_tha_wly_knd_lda_yor_azi_afr_guj_tur_swt_vie_amh_swa_ewe_xho	0.371292981307607	0.874915127737704	0.383874031268133
808	anl_lat_fbf_lit_tig_hau_amh_eng_aze_tur_zul_ind_dyu_ukr_alb_bsq_pol_sod_cic_cnt_por_bos_yor_grk_lda_fre_est_xho_tsn_hun_prs_gam_geo_cze_pan_mcd_ita_aeg_chh_bul_fin_dgb_tag_mol_jav_jpn_tml_kor_guj_scr_igb_svk_sun_arw_sid_mly_mnd_rus_bem_slo_owc_urd_hin_afr_rom_qcu_nor_swe_dut_ewe_amr_ger_wly_krd_bat_glc_bam_spa_moo_mao_tha_mlt_knd_ven_tsw_azi_ctl_ben_uzb_akn_vie_heb_ses_swa_swt	-0.787951232681479	-1.89574613114363	0.0610987438130474
809	heb_bos_tsw_nor_tig_anl_amr_grk_tur_uzb_swa_bat_zul_ukr_krd_bsq_ita_chh_swt_cnt_lat_hin_bem_mol_ven_slo_fin_dyu_xho_hun_ctl_sid_geo_urd_alb_ger_swe_aeg_mlt_dut_est_ses_jav_guj_ind_jpn_tml_kor_cze_eng_dgb_svk_sun_ben_gam_mly_mnd_rus_bam_spa_wly_fre_lit_por_prs_qcu_mcd_bul_scr_lda_hau_glc_sod_pan_mao_pol_akn_afr_moo_tag_tha_amh_knd_tsn_yor_aze_rom_arw_azi_fbf_vie_owc_ewe_igb_cic	-0.480763936614894	-1.14272138796662	0.25608759126031
810	gam_nor_dyu_hin_tig_mlt_amr_slo_tur_aze_swa_bat_moo_swe_rus_bsq_dut_owc_bam_cnt_pol_ger_fbf_ita_ses_por_fin_bem_igb_est_alb_anl_geo_afr_lat_cze_urd_amh_sod_krd_hun_dgb_jav_svk_mly_jpn_knd_kor_bul_prs_xho_scr_mao_ukr_chh_ind_mnd_lit_swt_rom_hau_arw_guj_eng_fre_qcu_mol_grk_mcd_tsn_heb_spa_sid_glc_tag_ctl_ven_bos_akn_sun_tha_wly_tml_cic_yor_azi_pan_ben_uzb_ewe_vie_aeg_tsw_lda_zul	-0.432316665955595	-1.02949588585157	0.305916771496114
811	tig_arw_bem_alb_sid_hau_wly_ger_azi_tur_tsn_tag_cic_prs_svk_bsq_afr_sod_ven_mnd_ukr_rus_yor_scr_swa_mcd_est_tsw_lda_fin_bos_amr_geo_urd_ctl_guj_nor_aeg_owc_lit_hun_akn_sun_pol_mao_jpn_tml_kor_fre_lat_zul_grk_bat_mol_chh_mly_cnt_pan_xho_glc_mlt_spa_cze_eng_ita_qcu_hin_rom_slo_igb_anl_por_heb_krd_jav_swe_bam_dut_dgb_ind_tha_gam_knd_moo_fbf_aze_ben_bul_uzb_dyu_vie_amh_ewe_swt_ses	0.472696118701384	1.11801615642242	0.2664398275365
812	hau_arw_dyu_rom_gam_wly_anl_grk_uzb_tur_swa_ind_bem_dut_fre_bsq_afr_aeg_swt_cnt_pol_spa_igb_swe_akn_ger_fin_ses_lda_est_por_owc_geo_bos_lit_hin_lat_tig_heb_glc_hun_fbf_bat_mcd_tag_jpn_tml_kor_scr_bul_tsn_svk_jav_guj_amh_mly_mnd_slo_tsw_rus_amr_ben_eng_pan_nor_qcu_ctl_ukr_ita_zul_sod_krd_chh_prs_mao_cze_bam_alb_cic_sun_tha_sid_knd_yor_dgb_aze_mol_urd_azi_xho_vie_mlt_ven_moo_ewe	-0.863683323453433	-2.08817197027036	0.0395155676905887
813	gam_ctl_bam_eng_wly_anl_sid_bos_uzb_azi_ven_tag_yor_fre_urd_bsq_swe_owc_dyu_cnt_lat_krd_zul_prs_cic_ben_hun_tsw_swt_est_mcd_sod_geo_alb_slo_guj_scr_heb_tig_spa_fin_igb_mao_arw_jav_jpn_tml_kor_rus_pol_ewe_pan_bat_afr_chh_mly_mnd_ita_ses_grk_aeg_hin_mol_svk_nor_qcu_ger_ukr_lit_akn_hau_por_amr_bul_ind_rom_fbf_glc_bem_sun_tha_mlt_knd_lda_dgb_tur_cze_dut_aze_swa_vie_amh_xho_moo_tsn	-0.275178134619672	-0.651468872952509	0.516350508518042
814	wly_alb_yor_urd_sid_tig_aeg_bos_aze_tur_dyu_bat_ewe_bul_ita_bsq_nor_hau_akn_mnd_krd_cze_swt_prs_tsn_hin_hun_moo_bam_fin_lit_amr_geo_ger_lat_scr_dut_amh_sod_pol_est_dgb_tag_mol_ind_jpn_tml_kor_ben_glc_zul_spa_mly_arw_owc_mao_cnt_ctl_swa_afr_chh_guj_por_fre_rom_qcu_swe_grk_mcd_bem_mlt_svk_gam_rus_jav_ukr_cic_eng_tsw_sun_tha_anl_knd_ven_xho_azi_pan_slo_uzb_ses_vie_heb_igb_fbf_lda	-1.04068010774035	-2.54804957742224	0.0124721010494481
815	anl_prs_moo_mcd_gam_hau_wly_ger_tur_aze_swa_tag_swt_urd_scr_bsq_arw_amh_yor_mnd_lit_por_fbf_cze_bam_fre_hun_igb_zul_fin_nor_sod_geo_guj_svk_hin_mol_sid_amr_alb_est_ses_sun_glc_ind_jpn_tml_kor_spa_ben_lda_grk_mao_ukr_aeg_jav_cnt_bul_akn_dut_heb_pol_lat_rus_swe_qcu_krd_rom_ita_tsw_mlt_ctl_owc_bos_bat_eng_dgb_pan_ewe_mly_tha_chh_knd_bem_dyu_azi_slo_afr_uzb_xho_vie_tig_cic_ven_tsn	0.258374227910555	0.608094285874401	0.544607161083766
816	aeg_spa_dyu_por_sid_amh_wly_bos_tur_azi_ven_mao_tsn_svk_slo_bsq_bul_sod_fbf_cnt_arw_ctl_swa_rus_dgb_mcd_hun_akn_tsw_fin_ukr_chh_geo_ben_pol_cze_swe_amr_hau_lit_est_moo_sun_urd_mly_jpn_tml_kor_glc_nor_zul_lat_ind_dut_owc_bat_mnd_afr_lda_grk_tig_rom_scr_alb_hin_qcu_guj_ita_eng_swt_gam_ger_anl_krd_jav_mol_bem_pan_cic_tag_tha_heb_knd_igb_xho_aze_fre_prs_uzb_ses_vie_mlt_ewe_bam_yor	-0.403646095130757	-0.957334230705852	0.340880674232282
817	amh_rus_moo_ukr_gam_heb_sod_prs_tur_azi_bem_tag_bam_urd_glc_bsq_alb_amr_lda_cnt_ctl_lat_tsn_bos_swa_ben_fin_xho_cic_hun_ita_wly_geo_hin_svk_fre_bul_chh_mlt_por_est_ses_mao_afr_sun_jpn_tml_kor_pan_swe_ven_dut_jav_ger_tig_bat_mnd_cze_zul_grk_anl_lit_mol_krd_spa_qcu_nor_rom_slo_ewe_owc_pol_sid_guj_ind_mcd_swt_arw_akn_mly_tha_aeg_knd_fbf_dgb_aze_eng_scr_uzb_tsw_vie_hau_yor_igb_dyu	-0.733436328319857	-1.75779123658289	0.0820733725076363
818	anl_mcd_bam_rom_owc_hau_wly_slo_aze_uzb_xho_mly_zul_pan_hin_bsq_prs_gam_tsw_mnd_dut_glc_dgb_spa_lda_krd_fin_cic_akn_est_ben_chh_geo_rus_swe_bos_lit_mlt_amh_mol_hun_yor_jav_lat_mao_jpn_knd_kor_grk_guj_ewe_urd_bat_arw_amr_ind_cnt_ita_moo_alb_aeg_pol_svk_afr_fre_qcu_ctl_ukr_eng_ven_sod_scr_heb_bul_tag_ger_dyu_por_swa_sun_tha_tig_tml_bem_swt_azi_cze_nor_tur_fbf_vie_sid_igb_tsn_ses	0.216933107929956	0.510544718120747	0.610879629765786
819	sod_arw_bam_lit_amr_anl_aeg_guj_uzb_azi_ewe_mao_tsn_mcd_ger_bsq_rus_sid_fbf_mnd_eng_ita_yor_svk_igb_prs_hun_ven_ses_fin_krd_mlt_geo_ctl_lat_afr_pan_hau_wly_bul_est_xho_bat_urd_tag_jpn_knd_kor_bos_dut_zul_pol_ind_slo_gam_jav_cnt_glc_bem_hin_tig_scr_rom_fre_ben_qcu_nor_alb_por_dgb_owc_mol_amh_spa_sun_grk_swt_swe_cic_mly_tha_chh_tml_tsw_lda_tur_cze_ukr_aze_moo_vie_heb_dyu_akn_swa	-1.22248509637565	-3.02665612529224	0.00319855807792184
820	amh_cze_swa_por_amr_owc_sid_nor_uzb_azi_akn_sun_lda_ukr_lit_bsq_pan_anl_ewe_mnd_hin_arw_bem_guj_tsw_ita_fin_swt_xho_hun_ger_wly_geo_spa_glc_ctl_grk_aeg_tig_rus_est_ses_tag_urd_mly_jpn_knd_kor_mcd_krd_zul_scr_jav_bul_heb_mao_cnt_alb_moo_afr_hau_prs_fre_ben_slo_qcu_bos_svk_pol_igb_gam_rom_chh_mol_bat_dut_dgb_eng_tsn_ind_tha_mlt_tml_dyu_yor_tur_swe_lat_aze_fbf_vie_sod_bam_ven_cic	-0.0847416633217955	-0.199980923072065	0.841932140270386
821	amh_hin_akn_bul_tig_gam_aeg_pan_tur_uzb_xho_jav_yor_ben_dut_bsq_rom_chh_dyu_mnd_ger_grk_igb_mcd_bem_alb_est_tsn_lda_fin_fre_mlt_geo_pol_scr_mol_svk_wly_sod_spa_hun_ses_mly_guj_mao_jpn_knd_kor_por_glc_moo_swe_sun_ctl_anl_bat_cnt_ita_tsw_rus_hau_ukr_eng_afr_arw_qcu_bos_cze_lit_cic_heb_urd_owc_nor_ind_prs_zul_slo_ven_tag_tha_amr_tml_bam_fbf_aze_krd_lat_azi_ewe_vie_sid_swt_swa_dgb	0.138251095700126	0.325580177683793	0.745473405195901
822	heb_arw_fbf_swe_amh_owc_chh_fre_tur_azi_ses_ind_moo_guj_ctl_bsq_alb_aeg_igb_cnt_spa_rom_bem_nor_tsw_ita_fin_ewe_swt_est_ger_hau_geo_scr_cze_lat_pan_sid_mlt_prs_hun_dgb_sun_por_bat_jpn_knd_kor_ukr_bos_dyu_afr_jav_lit_wly_tag_mnd_rus_cic_glc_sod_pol_urd_bul_dut_qcu_mcd_eng_ben_tsn_amr_krd_tig_grk_mly_svk_bam_slo_xho_mao_tha_gam_tml_swa_zul_uzb_mol_hin_aze_ven_vie_anl_akn_lda_yor	-0.792851059064769	-1.91165061752577	0.0589998396883347
823	anl_cze_bam_ger_wly_amh_tig_svk_uzb_tur_zul_bat_akn_ukr_urd_bsq_bos_mlt_ses_cnt_por_krd_cic_nor_igb_ctl_est_xho_tsn_fin_rom_hau_geo_lat_scr_mcd_lit_aeg_gam_mol_hun_dgb_mao_afr_mly_jpn_knd_kor_rus_guj_swt_alb_ind_slo_sod_sun_mnd_arw_ven_spa_owc_swe_ben_dut_glc_qcu_bul_ita_eng_ewe_heb_prs_chh_fre_jav_pan_yor_pol_bem_tag_tha_amr_tml_dyu_swa_azi_grk_hin_aze_moo_vie_sid_lda_tsw_fbf	-0.305518793311585	-0.723389272652241	0.471256308781578
824	sod_krd_dgb_swe_amh_amr_heb_cze_azi_tur_cic_mly_swa_pol_lit_bsq_guj_chh_yor_cnt_ben_hin_bam_glc_tsn_ctl_hun_ses_fbf_fin_spa_mlt_geo_arw_mol_ukr_bos_tig_sid_lat_est_ven_mao_fre_ind_jpn_knd_kor_slo_dut_dyu_mcd_bat_urd_aeg_jav_mnd_rus_lda_svk_hau_nor_ger_scr_eng_qcu_por_ita_afr_igb_owc_grk_wly_rom_sun_prs_akn_bul_ewe_tag_tha_gam_tml_xho_tsw_uzb_alb_pan_aze_bem_vie_anl_swt_moo_zul	-0.402717516934121	-0.95548335868866	0.341810423142475
825	hau_grk_bam_scr_mlt_wly_chh_nor_aze_tur_cic_tag_fbf_arw_rom_bsq_svk_aeg_ses_mnd_eng_bos_ven_guj_tsw_ben_est_dgb_ewe_hun_ita_anl_geo_mcd_mol_lit_alb_amh_gam_slo_fin_akn_bat_spa_sun_jpn_tml_kor_ctl_ger_yor_swe_ind_pol_sod_jav_cnt_afr_lda_cze_amr_bul_lat_por_rus_qcu_glc_ukr_pan_zul_tig_hin_sid_krd_mly_prs_xho_urd_swa_mao_tha_owc_knd_tsn_bem_azi_dut_fre_uzb_swt_vie_heb_moo_igb_dyu	-0.106081000548509	-0.25066370719612	0.802627077600806
826	hau_cze_xho_rus_gam_wly_aeg_bul_azi_tur_yor_mao_zul_pol_svk_bsq_ben_amh_tsn_cnt_slo_mcd_cic_bos_bem_pan_est_akn_moo_hun_ukr_heb_geo_alb_ger_mol_ctl_owc_amr_urd_fin_fbf_bat_grk_jav_jpn_tml_kor_dut_lit_swa_lat_mly_guj_sod_ind_mnd_swe_ses_hin_sid_fre_eng_rom_scr_qcu_spa_arw_ita_swt_tig_nor_anl_afr_tag_krd_tsw_glc_ven_sun_tha_mlt_knd_bam_igb_aze_por_prs_uzb_lda_vie_chh_dyu_ewe_dgb	-1.06551429606321	-2.60763389115344	0.0106208449479215
827	owc_bos_lda_alb_gam_anl_wly_hin_aze_azi_fbf_tag_bam_fre_dut_bsq_guj_aeg_ewe_mnd_lit_lat_dyu_spa_xho_krd_fin_igb_cic_hun_slo_amh_geo_bul_prs_ben_cze_amr_hau_urd_est_zul_jav_eng_mly_jpn_tml_kor_afr_svk_tsn_rom_bat_pan_sod_sun_cnt_ger_ses_ctl_sid_arw_mol_ita_glc_qcu_nor_grk_scr_moo_tig_rus_chh_por_mao_mcd_tsw_swe_ven_ind_tha_heb_knd_swa_akn_tur_pol_ukr_uzb_swt_vie_mlt_dgb_yor_bem	-0.949488148603293	-2.31160217393087	0.0230079661164905
828	aeg_ger_swt_arw_wly_hau_mlt_spa_aze_tur_bem_jav_bam_ctl_pol_bsq_bos_heb_akn_mnd_nor_afr_tsn_swe_ewe_slo_hun_xho_yor_est_urd_chh_geo_prs_dut_glc_krd_gam_tig_alb_fin_dgb_tag_ita_ind_jpn_tml_kor_eng_por_dyu_guj_bat_ukr_sid_mly_cnt_bul_lda_cze_amh_ben_svk_rom_pan_qcu_mcd_hin_lat_zul_owc_mol_sod_rus_mao_grk_tsw_scr_ses_sun_tha_anl_knd_swa_moo_azi_lit_fre_uzb_fbf_vie_amr_igb_ven_cic	-0.797205742845562	-1.92230525037003	0.0576280428686927
829	chh_glc_dgb_rom_amr_owc_amh_mol_tur_azi_bam_bat_lda_rus_bos_bsq_alb_heb_akn_cnt_por_ben_swt_arw_moo_grk_fin_zul_bem_hun_ger_wly_geo_lit_hin_spa_pan_aeg_tig_fre_est_igb_mly_ctl_jav_jpn_tml_kor_bul_cze_fbf_ita_ind_nor_hau_tag_mnd_afr_cic_urd_sid_mcd_prs_pol_dut_qcu_guj_eng_ukr_swa_sod_svk_anl_slo_sun_swe_tsn_lat_dyu_mao_tha_gam_knd_ses_ewe_aze_scr_krd_uzb_ven_vie_mlt_yor_xho_tsw	0.501499460754248	1.18682571956634	0.238319229328074
830	gam_scr_igb_dut_chh_heb_amh_afr_uzb_tur_xho_jav_zul_mcd_prs_bsq_lit_owc_tsw_cnt_glc_rom_ven_alb_swt_guj_hun_fbf_swa_est_grk_wly_geo_lat_mol_slo_pol_mlt_sod_bos_fin_dgb_mly_ita_mao_jpn_tml_kor_ben_fre_bem_cze_tag_por_tig_sun_mnd_bul_akn_hin_amr_arw_ukr_ctl_eng_qcu_ger_rus_krd_ewe_anl_spa_hau_svk_ind_nor_moo_swe_cic_bat_tha_aeg_knd_yor_ses_azi_urd_pan_aze_bam_vie_sid_tsn_dyu_lda	-0.0714808274320353	-0.168615603073609	0.866465185252629
831	sod_urd_tsw_fre_anl_mlt_chh_cze_tur_aze_ses_bat_zul_guj_glc_bsq_por_sid_dgb_cnt_nor_swe_ven_mcd_dyu_svk_est_yor_fbf_hun_ben_amr_geo_lit_hin_bul_prs_gam_aeg_lat_fin_swa_ind_grk_mly_jpn_tml_kor_mol_afr_akn_eng_mao_slo_hau_tag_mnd_rus_bem_scr_heb_pan_ger_rom_ukr_qcu_bos_krd_alb_xho_wly_ctl_owc_spa_sun_arw_igb_dut_swt_jav_tha_tig_knd_bam_tsn_azi_ita_pol_uzb_lda_vie_amh_cic_moo_ewe	0.236317822602254	0.558375665925149	0.577929762238117
832	chh_glc_ewe_arw_owc_amh_wly_mol_azi_tur_dgb_mao_ses_urd_spa_bsq_nor_aeg_lda_cnt_ger_krd_zul_rus_dyu_ita_fin_tsn_fbf_est_por_mlt_geo_pol_ctl_dut_lat_sod_anl_hin_hun_swa_bat_svk_jav_jpn_knd_kor_guj_alb_cic_scr_tag_cze_gam_mly_mnd_lit_swt_prs_tig_mcd_pan_swe_grk_qcu_rom_ukr_fre_xho_heb_bos_hau_slo_sun_eng_ven_bul_tsw_ind_tha_amr_tml_bem_moo_aze_ben_afr_uzb_akn_vie_sid_yor_bam_igb	-0.37643941903152	-0.892397723854907	0.37448305884669
833	owc_mcd_lda_ctl_sod_anl_wly_pan_tur_uzb_swa_bat_tsn_urd_ben_bsq_lit_mlt_swt_mnd_guj_swe_fbf_lat_tsw_bos_fin_yor_dyu_hun_ita_chh_geo_rom_afr_prs_alb_tig_sid_grk_est_ven_sun_spa_jav_jpn_tml_kor_ger_dut_cic_krd_mly_bul_amr_mao_cnt_eng_bem_nor_hau_ukr_pol_slo_rus_qcu_fre_arw_por_ses_heb_svk_amh_hin_ind_scr_ewe_mol_igb_tag_tha_aeg_knd_zul_dgb_aze_cze_glc_azi_moo_vie_gam_akn_xho_bam	0.190135662761833	0.447464868183106	0.655579950562522
834	wly_guj_ewe_ger_owc_sod_chh_dut_uzb_tur_tsw_sun_ses_bul_hin_bsq_afr_mlt_bam_cnt_rom_spa_zul_ctl_igb_eng_hun_cic_fbf_fin_urd_gam_geo_ukr_glc_pan_fre_tig_heb_scr_est_moo_tag_por_mly_jpn_knd_kor_ben_alb_dgb_krd_mao_grk_sid_ind_mnd_arw_swa_pol_aeg_cze_rus_bos_lat_qcu_mcd_swe_slo_xho_amh_svk_anl_lit_jav_ita_akn_nor_bem_bat_tha_amr_tml_swt_yor_azi_prs_mol_aze_dyu_vie_hau_lda_ven_tsn	0.246372591015806	0.579769851619174	0.563471757814382
835	aeg_slo_lda_svk_tig_hau_gam_swe_aze_azi_bam_mao_dyu_bos_fre_bsq_por_sod_ewe_cnt_scr_guj_dgb_arw_ses_lat_hun_cic_xho_fin_prs_sid_geo_rus_ger_dut_glc_owc_anl_urd_est_fbf_mly_rom_tag_jpn_knd_kor_krd_ukr_igb_spa_sun_ctl_chh_bat_mnd_grk_swt_lit_wly_afr_hin_alb_nor_qcu_pol_mcd_mol_yor_heb_cze_amr_pan_ind_ben_ven_ita_bem_jav_tha_amh_tml_swa_moo_tur_eng_bul_uzb_tsw_vie_mlt_zul_akn_tsn	-0.230080438808712	-0.543095176644506	0.588363604221377
836	owc_ukr_ewe_rus_amr_heb_gam_arw_azi_aze_lda_jav_cic_bos_nor_bsq_cze_wly_yor_cnt_rom_ctl_tsw_grk_fbf_bul_fin_akn_bem_est_prs_hau_geo_ger_spa_urd_svk_anl_sod_mcd_hun_bam_mly_pol_mao_jpn_knd_kor_por_guj_swt_scr_bat_mol_sid_tag_mnd_swe_moo_pan_mlt_dut_eng_hin_slo_qcu_krd_lit_ben_swa_amh_alb_aeg_glc_ind_lat_dgb_afr_tsn_sun_tha_tig_tml_igb_dyu_uzb_fre_ita_tur_xho_vie_chh_ven_ses_zul	0.122800613636442	0.289161280656148	0.773101574129407
837	mlt_mcd_bam_dut_sod_gam_amr_bos_azi_tur_fbf_sun_cic_ctl_bul_bsq_ukr_heb_swt_mnd_arw_fre_xho_rom_ses_grk_hun_bem_igb_est_ben_hau_geo_slo_alb_urd_swe_anl_aeg_eng_fin_zul_mao_ita_jav_jpn_tml_kor_pol_spa_akn_ger_bat_svk_wly_mly_cnt_glc_swa_rus_chh_afr_prs_mol_scr_qcu_hin_guj_lit_ewe_owc_pan_tig_nor_ind_cze_yor_por_moo_tag_tha_sid_knd_ven_dgb_aze_krd_lat_uzb_tsw_vie_amh_lda_dyu_tsn	-1.05540072060689	-2.57746077991221	0.0115247922710601
838	sid_rus_tsw_scr_tig_aeg_mlt_cze_aze_uzb_bem_mao_swt_rom_bul_bsq_ctl_hau_igb_mnd_prs_glc_yor_ita_tsn_grk_fin_dgb_bam_est_pol_owc_geo_swe_pan_alb_krd_amr_anl_fre_hun_ses_sun_lit_bat_jpn_tml_kor_mcd_nor_xho_lat_ind_guj_chh_jav_cnt_eng_dyu_spa_amh_bos_urd_ukr_dut_qcu_afr_ben_svk_fbf_gam_hin_sod_por_mly_mol_cic_ger_ven_tag_tha_wly_knd_moo_lda_azi_arw_slo_tur_swa_vie_heb_akn_zul_ewe	-1.28577833403229	-3.20219867202645	0.00186744518837876
839	tig_hin_zul_pol_owc_sod_amr_arw_azi_tur_akn_tag_swa_ita_dut_bsq_glc_amh_swt_cnt_pan_mol_igb_grk_tsw_ger_fin_xho_dyu_est_urd_hau_geo_rus_afr_krd_ben_aeg_chh_ukr_hun_ven_ind_cze_mly_jpn_tml_kor_spa_alb_bem_fre_bat_slo_anl_sun_mnd_bul_yor_scr_wly_lat_svk_por_ctl_qcu_guj_nor_mcd_moo_mlt_lit_sid_rom_mao_eng_ses_swe_lda_jav_tha_gam_knd_dgb_ewe_uzb_prs_bos_aze_cic_vie_heb_fbf_bam_tsn	-0.0511106504500156	-0.120553313739363	0.904304918499649
840	owc_afr_dyu_ita_amr_gam_wly_fre_aze_uzb_xho_mly_yor_grk_bos_bsq_slo_sod_dgb_cnt_ctl_rom_bam_nor_akn_krd_est_igb_tsw_hun_pol_hau_geo_pan_mol_scr_dut_amh_tig_prs_fin_swt_tag_alb_bat_jpn_tml_kor_mcd_svk_lda_arw_jav_lit_aeg_mao_mnd_eng_fbf_rus_anl_spa_guj_ben_hin_qcu_ger_urd_ukr_bem_sid_por_chh_swe_ind_cze_swa_lat_ven_sun_tha_heb_knd_ewe_zul_tur_glc_bul_azi_tsn_vie_mlt_ses_cic_moo	0.492895949078362	1.16474277957958	0.247102151882541
841	anl_dut_tsw_por_heb_gam_amr_ctl_tur_aze_moo_tag_ven_svk_rom_bsq_ita_amh_lda_cnt_pan_nor_cic_lit_swa_glc_est_dgb_xho_fin_bos_aeg_geo_arw_spa_grk_cze_tig_hau_ben_hun_yor_mly_slo_mao_jpn_knd_kor_bul_pol_ewe_ger_sun_scr_mlt_ind_mnd_eng_akn_krd_sid_fre_urd_ukr_lat_qcu_guj_hin_swe_bem_owc_mol_sod_alb_bat_mcd_ses_afr_fbf_jav_tha_wly_tml_dyu_igb_azi_prs_rus_uzb_swt_vie_chh_zul_tsn_bam	0.0482263659193923	0.113493917945298	0.909883628373428
842	amr_svk_swa_pol_mlt_owc_anl_ukr_uzb_aze_lda_tag_igb_glc_lat_bsq_rom_chh_zul_mnd_rus_prs_yor_ctl_swt_eng_est_cic_tsn_fin_swe_hau_geo_mol_slo_por_afr_tig_gam_krd_hun_bem_ind_fre_bat_jpn_tml_kor_grk_arw_ses_lit_sun_hin_sod_mly_cnt_bul_ewe_spa_wly_nor_guj_pan_cze_qcu_urd_bos_dut_akn_sid_ger_aeg_ita_mao_scr_tsw_mcd_bam_jav_tha_heb_knd_dgb_xho_tur_ben_alb_azi_fbf_vie_amh_moo_ven_dyu	-0.0860607450217102	-0.202713894699174	0.839801492896825
843	mlt_bul_swt_mcd_wly_tig_amr_rom_uzb_aze_akn_mao_moo_swe_bos_bsq_krd_sod_ses_cnt_grk_prs_dgb_nor_igb_ukr_hun_dyu_tsn_fin_ctl_aeg_geo_mol_slo_scr_afr_anl_amh_ita_est_lda_tag_alb_bat_jpn_knd_kor_glc_cze_cic_dut_mly_guj_chh_sun_mnd_lat_swa_rus_owc_por_fre_ger_urd_qcu_ben_svk_spa_tsw_hau_hin_gam_eng_jav_pan_zul_arw_bam_ind_tha_heb_tml_yor_bem_tur_lit_pol_azi_ewe_vie_sid_ven_xho_fbf	-0.609266432075954	-1.4549860635076	0.149040218016398
844	owc_bul_moo_mcd_sid_aeg_anl_ger_azi_uzb_swt_mao_tsn_swe_pan_bsq_bos_amh_bam_cnt_dut_alb_xho_lat_dgb_arw_est_dyu_bem_fin_ctl_mlt_geo_krd_guj_cze_spa_amr_heb_urd_hun_ses_jav_ukr_tag_jpn_knd_kor_ben_grk_swa_glc_mly_nor_sod_ind_mnd_lit_fbf_por_chh_prs_hin_fre_scr_qcu_eng_slo_rus_cic_hau_ita_tig_pol_sun_svk_zul_afr_akn_bat_tha_wly_tml_tsw_igb_aze_rom_mol_tur_ven_vie_gam_yor_lda_ewe	-0.499701562694804	-1.18830615125096	0.237738537027212
845	amr_ben_akn_pol_tig_gam_anl_ukr_tur_uzb_bem_ind_tsn_krd_rus_bsq_cze_amh_ses_mnd_grk_bos_swa_alb_dyu_prs_est_ven_fbf_hun_hin_sod_geo_por_ita_guj_dut_owc_aeg_swe_fin_cic_tag_spa_jav_jpn_knd_kor_rom_slo_bam_lat_bat_mol_chh_sun_cnt_nor_igb_scr_heb_lit_afr_fre_arw_qcu_ger_urd_svk_swt_sid_glc_wly_pan_mao_bul_xho_eng_moo_mly_tha_hau_tml_ewe_tsw_aze_ctl_mcd_azi_lda_vie_mlt_zul_dgb_yor	-1.29973399949912	-3.23971144072956	0.0016602358942959
846	anl_lat_dgb_prs_heb_aeg_sid_nor_tur_uzb_igb_tag_ewe_slo_pol_bsq_ben_tig_swa_cnt_glc_ukr_cic_guj_tsw_afr_est_bam_xho_fin_rus_hau_geo_alb_svk_por_dut_wly_amh_rom_hun_dyu_sun_scr_ind_jpn_tml_kor_ger_grk_akn_mcd_jav_swe_sod_mly_mnd_krd_bem_cze_mlt_fre_pan_hin_spa_qcu_bul_ita_ctl_zul_gam_urd_amr_arw_bat_lit_ses_eng_swt_mao_tha_chh_knd_yor_lda_azi_bos_mol_aze_tsn_vie_owc_fbf_ven_moo	0.000746599436415312	0.00175682545035502	0.998602019820208
847	amr_pol_dyu_ita_chh_heb_owc_mol_azi_tur_akn_tag_fbf_ctl_scr_bsq_eng_amh_ses_mnd_por_hin_yor_krd_bem_fre_fin_swa_igb_hun_lat_sod_geo_ger_lit_svk_cze_aeg_sid_bos_est_ewe_jav_grk_mly_jpn_tml_kor_prs_urd_tsw_bul_bat_rom_wly_ind_cnt_rus_xho_nor_hau_ben_mcd_slo_pan_qcu_spa_arw_swe_bam_anl_afr_tig_guj_sun_ukr_cic_dut_lda_mao_tha_mlt_knd_tsn_ven_uzb_alb_glc_aze_moo_vie_gam_zul_swt_dgb	-0.468750269643209	-1.11432987564405	0.268009237110299
848	anl_pan_tsn_afr_mlt_aeg_wly_prs_aze_uzb_lda_tag_tsw_grk_svk_bsq_lit_gam_ven_cnt_mol_rus_yor_bos_ewe_bul_hun_bam_dgb_fin_rom_hau_geo_slo_ben_ukr_ita_sod_tig_eng_est_igb_jav_dut_mao_jpn_knd_kor_nor_lat_swa_ger_ind_swe_owc_bat_mnd_urd_bem_scr_amr_arw_cze_glc_pol_qcu_ctl_fre_alb_swt_heb_krd_sid_hin_mly_spa_xho_guj_ses_sun_tha_chh_tml_moo_zul_tur_por_mcd_azi_fbf_vie_amh_cic_akn_dyu	-0.576678360729714	-1.37599280008576	0.172128441786865
849	sod_dut_fbf_eng_amh_anl_hau_cze_uzb_tur_dgb_jav_tsw_alb_bul_bsq_rom_tig_bem_cnt_ukr_pan_yor_krd_lda_prs_hun_bam_swa_fin_ctl_owc_geo_scr_arw_svk_mol_sid_chh_rus_est_moo_sun_grk_ind_jpn_knd_kor_ben_urd_tsn_fre_mao_hin_heb_mly_mnd_glc_dyu_slo_aeg_por_afr_swe_pol_qcu_bos_ita_ger_zul_amr_guj_wly_lat_tag_mcd_ven_nor_ewe_bat_tha_gam_tml_cic_ses_aze_lit_spa_azi_xho_vie_mlt_swt_akn_igb	-0.154408288385358	-0.364491036349815	0.716318835777827
850	amr_ita_akn_afr_anl_owc_hau_lit_tur_uzb_bem_mly_ven_ben_bul_bsq_glc_heb_fbf_mnd_por_svk_lda_krd_cic_scr_hun_dgb_tsn_fin_bos_tig_geo_spa_rom_arw_nor_gam_sod_lat_est_swt_tag_guj_sun_jpn_tml_kor_dut_fre_yor_cze_bat_grk_sid_ind_cnt_alb_tsw_mcd_aeg_pol_ukr_urd_slo_qcu_ctl_swe_ger_igb_chh_eng_wly_pan_mao_rus_xho_prs_moo_jav_tha_amh_knd_dyu_swa_aze_hin_mol_azi_bam_vie_mlt_zul_ewe_ses	-0.202393813823657	-0.477647934631763	0.634021531784084
851	mlt_ben_xho_ctl_amh_sod_gam_svk_tur_uzb_ven_jav_igb_grk_ukr_bsq_glc_wly_bam_mnd_prs_bul_fbf_hin_zul_ita_hun_ewe_bem_est_rus_hau_geo_alb_ger_afr_pol_aeg_tig_rom_fin_swa_sun_guj_tag_jpn_tml_kor_pan_cze_akn_swe_mao_slo_heb_mly_cnt_lat_ses_lit_amr_urd_scr_bos_por_qcu_arw_mol_fre_swt_owc_nor_chh_eng_bat_dut_moo_mcd_dyu_ind_tha_sid_knd_dgb_tsn_azi_krd_spa_aze_cic_vie_anl_lda_tsw_yor	-0.00501680273683162	-0.0118350413777767	0.990582575243476
852	owc_lit_bam_ukr_aeg_hau_mlt_pan_azi_uzb_dyu_mly_tsn_afr_urd_bsq_arw_gam_igb_cnt_ita_rom_cic_eng_xho_nor_est_dgb_ses_fin_fre_heb_geo_lat_svk_hin_guj_sod_chh_ben_hun_lda_mao_cze_sun_jpn_knd_kor_mol_prs_bem_slo_jav_alb_anl_bat_mnd_por_akn_mcd_wly_pol_grk_ger_swe_qcu_krd_scr_bul_moo_tig_glc_amh_rus_tag_spa_fbf_ctl_tsw_ind_tha_sid_tml_ewe_yor_tur_bos_dut_aze_swt_vie_amr_ven_zul_swa	0.304863187756418	0.71698448007856	0.475180543659939
853	tig_mcd_bam_bos_aeg_heb_wly_por_tur_azi_moo_tag_ven_spa_ctl_bsq_svk_hau_dyu_mnd_scr_urd_akn_rom_cic_eng_est_dgb_fbf_hun_nor_owc_geo_rus_lit_glc_pol_mlt_sid_ger_fin_zul_bat_ita_mly_jpn_tml_kor_fre_slo_ewe_prs_ind_hin_gam_sun_cnt_swe_swa_guj_sod_mol_ben_dut_pan_qcu_arw_alb_krd_tsw_amr_ukr_amh_lat_jav_afr_tsn_cze_swt_mao_tha_chh_knd_ses_yor_aze_grk_bul_uzb_lda_vie_anl_igb_bem_xho	-0.32774637962593	-0.776609466285571	0.439359983005497
854	amh_ukr_dyu_mcd_aeg_chh_sid_spa_uzb_azi_ses_sun_yor_alb_prs_bsq_rus_heb_igb_mnd_urd_bos_fbf_arw_akn_grk_fin_bem_dgb_hun_por_hau_geo_rom_slo_ctl_dut_sod_tig_guj_est_xho_bat_bul_mly_jpn_knd_kor_hin_svk_ven_pan_jav_scr_owc_tag_cnt_mol_zul_lat_wly_ger_krd_ita_cze_qcu_ben_afr_pol_ewe_anl_eng_mlt_swe_mao_fre_bam_nor_swt_ind_tha_amr_tml_cic_swa_tur_lit_glc_aze_lda_vie_gam_moo_tsn_tsw	0.427568454449765	1.00997740671724	0.315126656744305
855	owc_eng_zul_svk_sid_mlt_heb_pol_uzb_aze_fbf_ind_swt_ita_nor_bsq_rus_aeg_swa_mnd_ctl_ukr_yor_ben_lda_cze_hun_moo_dgb_fin_por_amr_geo_guj_swe_lat_ger_amh_gam_arw_est_xho_jav_afr_sun_jpn_knd_kor_spa_mcd_dyu_pan_mao_alb_tig_mly_cnt_mol_ses_glc_wly_prs_slo_rom_lit_qcu_bos_bul_hin_bam_hau_grk_anl_dut_tag_scr_ven_krd_cic_bat_tha_chh_tml_igb_bem_azi_urd_fre_tur_tsw_vie_sod_tsn_akn_ewe	-0.693917477806559	-1.66193653948832	0.0998928011759918
856	gam_urd_swt_alb_amh_sod_sid_slo_azi_aze_zul_ind_dgb_ben_fre_bsq_cze_aeg_fbf_mnd_arw_bos_cic_mol_tsn_grk_fin_swa_akn_est_guj_hau_geo_bul_rom_rus_pan_owc_mlt_eng_hun_igb_mly_afr_jav_jpn_tml_kor_hin_ctl_moo_por_tag_glc_amr_mao_cnt_pol_ewe_scr_wly_ger_dut_prs_ita_qcu_mcd_swe_spa_yor_heb_ukr_chh_nor_bat_lat_bam_krd_tsw_sun_tha_tig_knd_ses_xho_uzb_lit_svk_tur_bem_vie_anl_dyu_ven_lda	0.275269485503541	0.649049099062586	0.517906304221444
857	wly_bos_ses_rus_heb_anl_sod_nor_azi_uzb_yor_bat_dyu_ctl_scr_bsq_glc_gam_ewe_mnd_svk_eng_xho_afr_bem_lat_hun_fbf_tsw_fin_ukr_mlt_geo_mcd_hin_dut_pan_sid_hau_krd_est_swa_ind_fre_mao_jpn_knd_kor_ita_rom_tsn_slo_mly_prs_chh_tag_cnt_mol_zul_pol_aeg_ben_por_lit_urd_qcu_arw_swe_guj_ven_amh_bul_amr_ger_jav_alb_bam_cze_lda_sun_tha_owc_tml_swt_moo_tur_spa_grk_aze_cic_vie_tig_igb_dgb_akn	0.0868126659087205	0.204378417636165	0.838504400204219
858	amh_ctl_bam_hin_mlt_heb_tig_ukr_uzb_aze_ven_tag_fbf_pan_prs_bsq_ger_chh_dyu_cnt_swe_por_dgb_mcd_tsn_ita_est_zul_ewe_fin_mol_wly_geo_cze_glc_grk_fre_aeg_sid_dut_hun_swa_mao_pol_bat_jpn_knd_kor_krd_afr_bem_bul_jav_urd_sod_mly_mnd_bos_cic_slo_amr_guj_nor_rom_scr_qcu_arw_alb_eng_ses_anl_ben_gam_lit_ind_lat_swt_svk_tsw_sun_tha_hau_tml_lda_xho_tur_spa_rus_azi_yor_vie_owc_akn_moo_igb	0.345875463970873	0.815423349957081	0.416913482973106
859	owc_rom_dgb_svk_chh_wly_mlt_glc_azi_uzb_xho_sun_bem_prs_dut_bsq_scr_sid_zul_cnt_urd_lat_fbf_bos_tsn_ctl_hun_ewe_dyu_est_eng_heb_geo_nor_pan_guj_mcd_gam_tig_krd_fin_moo_mly_ita_jav_jpn_knd_kor_por_hin_akn_grk_mao_bul_aeg_bat_mnd_alb_ven_swe_amh_arw_ukr_fre_rus_qcu_ger_ben_lit_yor_hau_pol_anl_spa_ind_cze_tsw_mol_swa_tag_tha_sod_tml_lda_swt_aze_afr_slo_tur_igb_vie_amr_ses_cic_bam	-0.0837503036584795	-0.197609874439587	0.843781583402973
860	heb_prs_swa_grk_sid_aeg_wly_swe_azi_tur_dyu_bat_akn_ctl_lat_bsq_mcd_tig_dgb_cnt_por_ukr_zul_glc_igb_mol_est_moo_tsw_fin_bul_mlt_geo_cze_pan_svk_slo_anl_amh_bos_hun_ewe_mao_ita_jav_jpn_knd_kor_dut_pol_tsn_arw_ind_alb_hau_sun_mnd_afr_cic_spa_amr_scr_hin_nor_krd_qcu_eng_rus_guj_yor_gam_lit_sod_urd_tag_rom_ses_ger_bam_mly_tha_chh_tml_fbf_bem_uzb_fre_ben_aze_ven_vie_owc_swt_lda_xho	-1.10805754827452	-2.72256613696799	0.00773513978817747
861	heb_nor_cic_svk_gam_amh_sod_ctl_uzb_tur_swa_tag_igb_krd_ben_bsq_alb_wly_akn_mnd_por_ger_lda_mcd_ven_rom_est_swt_fbf_hun_rus_amr_geo_glc_lat_afr_bul_chh_aeg_swe_fin_zul_sun_urd_ind_jpn_knd_kor_fre_arw_yor_lit_mly_spa_owc_mao_cnt_bos_dyu_grk_sid_eng_mol_ukr_hin_qcu_cze_pan_slo_moo_hau_guj_mlt_prs_bat_pol_bam_dut_bem_jav_tha_tig_tml_tsw_ewe_azi_scr_ita_aze_dgb_vie_anl_ses_tsn_xho	-0.307588830617391	-0.728402223717696	0.468197574699568
862	owc_hin_bam_bul_anl_wly_heb_krd_azi_tur_xho_jav_dgb_nor_mcd_bsq_prs_amh_moo_mnd_por_glc_yor_alb_fbf_grk_est_bem_ewe_fin_lit_sid_geo_cze_fre_scr_pol_mlt_sod_ukr_hun_igb_bat_ctl_sun_jpn_knd_kor_dut_slo_ven_guj_mao_spa_tig_ind_cnt_arw_ses_eng_amr_ita_rom_bos_rus_qcu_afr_swe_pan_tsw_chh_svk_gam_ben_mly_lat_swa_mol_akn_tag_tha_hau_tml_dyu_zul_uzb_urd_ger_aze_lda_vie_aeg_cic_tsn_swt	-0.355522360971958	-0.842425172323418	0.401711277643001
863	amh_grk_yor_cze_gam_wly_owc_lat_uzb_tur_igb_mao_fbf_hin_rom_bsq_ita_sid_zul_cnt_afr_scr_swa_dut_swt_spa_est_dyu_dgb_fin_por_amr_geo_nor_lit_swe_guj_tig_sod_pol_hun_cic_tag_ger_bat_jpn_tml_kor_arw_mcd_lda_ctl_sun_ben_anl_mly_mnd_prs_bam_fre_hau_bos_eng_bul_glc_qcu_urd_krd_ukr_ewe_mlt_rus_heb_pan_jav_svk_ses_mol_bem_ind_tha_chh_knd_tsn_tsw_azi_slo_alb_aze_xho_vie_aeg_ven_akn_moo	0.429978572045319	1.01414131660597	0.313146519868642
864	chh_afr_swa_prs_mlt_sid_owc_grk_aze_azi_ewe_ind_dyu_spa_rom_bsq_eng_heb_akn_mnd_nor_alb_tsw_mol_dgb_rus_est_tsn_cic_hun_glc_sod_geo_bos_lat_hin_ben_amr_anl_dut_fin_bam_bat_arw_tag_jpn_knd_kor_scr_guj_swt_lit_mly_krd_amh_mao_cnt_fre_ses_por_hau_pol_pan_svk_urd_qcu_bul_ger_slo_igb_gam_ita_tig_mcd_jav_cze_fbf_ctl_ven_sun_tha_aeg_tml_xho_lda_uzb_ukr_swe_tur_zul_vie_wly_moo_bem_yor	-0.990626932060471	-2.41120433233318	0.0178651014216361
865	owc_nor_bam_swe_aeg_sid_amr_krd_azi_tur_lda_bat_zul_bos_pol_bsq_mcd_hau_bem_mnd_dut_bul_swa_pan_dgb_ger_fin_xho_dyu_est_alb_amh_geo_glc_slo_grk_hin_anl_heb_eng_hun_tsw_ind_ctl_mly_jpn_tml_kor_rus_svk_tsn_arw_tag_urd_mlt_sun_cnt_fre_ven_ukr_sod_lit_prs_cze_afr_qcu_lat_ben_guj_yor_wly_rom_gam_por_jav_mol_swt_spa_igb_mao_tha_tig_knd_ses_akn_aze_scr_ita_uzb_moo_vie_chh_fbf_ewe_cic	-0.373033308908944	-0.884569609566338	0.378670038447354
866	gam_eng_igb_ita_tig_owc_heb_hin_aze_azi_zul_mly_tsw_scr_fre_bsq_slo_sid_ven_cnt_rus_pan_lda_svk_fbf_glc_fin_swt_yor_est_arw_amh_geo_rom_krd_spa_guj_amr_chh_urd_hun_ewe_ind_bul_tag_jpn_knd_kor_mol_nor_dyu_grk_jav_ben_aeg_mao_mnd_mcd_tsn_por_wly_ger_bos_lat_afr_qcu_pol_lit_ctl_akn_mlt_dut_anl_cze_sun_prs_ses_ukr_xho_bat_tha_sod_tml_cic_bam_tur_swe_alb_uzb_dgb_vie_hau_swa_moo_bem	0.648651536810267	1.53445756031563	0.12831223068815
867	anl_guj_yor_scr_amr_sod_heb_slo_tur_azi_xho_mly_akn_dut_ukr_bsq_grk_aeg_lda_cnt_ben_prs_fbf_rus_tsw_urd_hun_zul_bem_fin_hin_mlt_geo_glc_nor_mcd_eng_hau_owc_ger_est_igb_mao_ita_tag_jpn_tml_kor_cze_arw_swt_bul_sun_lit_sid_ind_mnd_por_moo_svk_chh_swe_mol_krd_rom_qcu_alb_bos_ctl_cic_amh_afr_gam_lat_jav_spa_bam_fre_dyu_bat_tha_tig_knd_ven_ses_uzb_pan_pol_aze_swa_vie_wly_tsn_ewe_dgb	-0.600286733069023	-1.4321048294565	0.155466341262173
868	sid_bos_dgb_ukr_gam_chh_amr_glc_aze_azi_dyu_sun_tsn_ben_prs_bsq_swe_owc_ewe_cnt_por_fre_lda_rom_cic_alb_fin_akn_fbf_est_rus_sod_geo_urd_ita_ger_grk_aeg_hau_spa_hun_igb_mly_ctl_mao_jpn_knd_kor_cze_bul_ven_guj_tag_dut_wly_bat_mnd_lit_tsw_scr_tig_nor_hin_svk_mol_qcu_pol_krd_pan_zul_anl_lat_amh_afr_jav_arw_bam_eng_moo_ind_tha_heb_tml_ses_swt_uzb_mcd_slo_tur_swa_vie_mlt_yor_bem_xho	-0.475493224664046	-1.13252226345428	0.260326403835338
869	aeg_mcd_bem_nor_chh_mlt_wly_bul_tur_azi_lda_sun_yor_ita_bos_bsq_pol_owc_zul_mnd_afr_pan_moo_arw_ewe_eng_fin_ses_swa_hun_rus_heb_geo_prs_ben_slo_ctl_sod_gam_alb_est_igb_mao_lat_tag_jpn_tml_kor_rom_scr_fbf_svk_mly_swe_tig_ind_cnt_lit_ven_cze_hau_dut_glc_hin_spa_qcu_ger_mol_guj_swt_sid_grk_amr_ukr_bat_krd_xho_por_bam_jav_tha_anl_knd_dyu_akn_uzb_urd_fre_aze_cic_vie_amh_tsw_dgb_tsn	-0.666428817773193	-1.59625659841568	0.113824164534221
870	mlt_por_cic_fre_chh_hau_amr_pol_tur_azi_igb_mao_dgb_lat_guj_bsq_rus_anl_bam_cnt_alb_rom_moo_arw_tsw_lit_est_zul_swt_fin_cze_wly_geo_nor_mcd_swe_spa_heb_sod_bul_hun_ses_mly_grk_tag_jpn_knd_kor_krd_urd_dyu_dut_ind_bos_tig_bat_mnd_eng_xho_prs_aeg_pan_afr_scr_ger_qcu_mol_ita_hin_fbf_amh_svk_owc_ukr_sun_glc_yor_ben_swa_jav_tha_gam_tml_ven_akn_aze_ctl_slo_uzb_ewe_vie_sid_bem_lda_tsn	-0.481297422329021	-1.14368394390631	0.255690078139296
871	wly_ben_tsn_fre_chh_owc_aeg_ger_tur_aze_moo_mao_yor_ukr_arw_bsq_ita_sod_fbf_mnd_slo_mcd_swa_rom_swt_hin_fin_bem_akn_hun_lit_amr_geo_lat_bos_eng_glc_tig_anl_rus_est_zul_sun_nor_bat_jpn_tml_kor_urd_swe_ses_pan_mly_afr_sid_ind_cnt_por_cic_guj_amh_krd_grk_svk_dut_qcu_spa_prs_ctl_lda_gam_mol_mlt_scr_jav_alb_bam_bul_ven_tag_tha_hau_knd_xho_ewe_azi_cze_pol_uzb_tsw_vie_heb_igb_dyu_dgb	-0.85942191006368	-2.07932471528682	0.0403400290052328
872	anl_scr_lda_ger_gam_aeg_sid_mol_uzb_tur_ven_mao_xho_bos_cze_bsq_alb_amr_zul_mnd_lat_ita_akn_slo_dgb_pol_fin_swa_moo_hun_rus_heb_geo_guj_arw_glc_pan_mlt_amh_afr_est_yor_mly_bul_ind_jpn_knd_kor_dut_prs_fbf_spa_sun_lit_tig_tag_cnt_krd_igb_fre_wly_mcd_rom_nor_hin_qcu_grk_ukr_ctl_ewe_sod_ben_owc_eng_jav_swe_bem_svk_ses_bat_tha_hau_tml_tsn_bam_azi_urd_por_aze_tsw_vie_chh_dyu_cic_swt	-0.909142188093382	-2.20493620708146	0.0299244615720735
873	hau_mcd_zul_glc_owc_chh_aeg_rom_aze_azi_swt_ind_dgb_scr_svk_bsq_swe_amr_fbf_mnd_slo_grk_yor_ben_ven_ukr_hun_ewe_akn_est_lit_wly_geo_dut_prs_alb_fre_tig_sod_nor_fin_swa_bat_ger_tag_jpn_tml_kor_spa_hin_tsn_arw_sun_ctl_sid_mly_cnt_bos_tsw_lat_mlt_pan_guj_krd_cze_qcu_por_urd_rus_dyu_amh_mol_gam_pol_jav_bul_igb_afr_moo_mao_tha_heb_knd_cic_bem_uzb_ita_eng_tur_ses_vie_anl_bam_lda_xho	-0.646233851421334	-1.54349134979549	0.126107666325783
874	hau_mol_fbf_arw_sid_anl_mlt_lat_uzb_aze_ewe_mao_ses_eng_urd_bsq_ita_amr_xho_mnd_mcd_svk_igb_scr_lda_prs_hun_zul_bam_fin_pan_gam_geo_por_hin_rom_dut_heb_tig_ukr_est_cic_ind_alb_tag_jpn_tml_kor_krd_bul_yor_nor_bat_swe_aeg_mly_cnt_guj_dyu_ctl_sod_spa_cze_glc_rus_qcu_ger_ben_pol_tsw_amh_grk_wly_slo_jav_fre_bem_lit_akn_sun_tha_owc_knd_swt_dgb_azi_bos_afr_tur_tsn_vie_chh_swa_ven_moo	-0.559807066905284	-1.33578208548729	0.184880288248833
875	sod_por_dyu_glc_gam_amh_owc_dut_aze_azi_tsw_jav_yor_alb_nor_bsq_ben_mlt_tsn_cnt_bos_swe_ewe_urd_ses_pan_hun_swa_bam_est_afr_anl_geo_spa_ukr_scr_cze_sid_wly_prs_fin_akn_bat_mol_mly_jpn_tml_kor_slo_krd_bem_arw_mao_lit_tig_sun_mnd_mcd_ven_grk_amr_hin_eng_pol_lat_qcu_ger_rus_svk_fbf_hau_bul_heb_ita_ind_guj_xho_fre_zul_tag_tha_aeg_knd_swt_dgb_tur_ctl_rom_uzb_igb_vie_chh_cic_moo_lda	-0.0975797182596423	-0.230023853748812	0.818578427151327
876	sid_bul_bem_mcd_hau_amr_anl_por_aze_uzb_igb_ind_ewe_ita_krd_bsq_rom_heb_swt_cnt_pol_glc_lda_slo_ven_guj_hun_cic_akn_fin_bos_wly_geo_pan_hin_eng_rus_mlt_aeg_mol_est_swa_mao_ctl_sun_jpn_tml_kor_spa_dut_moo_arw_tag_nor_tig_mly_mnd_lit_bam_afr_gam_fre_swe_urd_ben_qcu_ger_scr_ukr_dyu_amh_svk_sod_cze_jav_lat_ses_prs_xho_bat_tha_owc_knd_tsn_yor_azi_grk_alb_tur_fbf_vie_chh_dgb_tsw_zul	-0.271499781250786	-0.641535128264102	0.522753077944017
877	owc_prs_cic_afr_amh_sid_aeg_pan_azi_tur_bem_jav_akn_dut_swe_bsq_fre_heb_bam_mnd_scr_ben_yor_hin_tsn_ger_fin_fbf_ses_est_spa_amr_geo_rus_lat_pol_glc_gam_hau_ita_hun_xho_mao_por_mly_jpn_tml_kor_ctl_mcd_dyu_grk_bat_alb_anl_ind_cnt_lit_swt_slo_wly_cze_ukr_bos_krd_qcu_bul_eng_urd_swa_mlt_nor_sod_mol_sun_rom_zul_svk_moo_tag_tha_tig_knd_dgb_ven_uzb_arw_guj_aze_tsw_vie_chh_lda_igb_ewe	-0.275296698170395	-0.650430110788816	0.517018079796814
878	heb_ita_tsw_alb_hau_wly_tig_glc_tur_uzb_cic_mao_yor_dut_arw_bsq_grk_gam_ewe_cnt_swe_guj_akn_mol_fbf_urd_fin_dgb_tsn_est_lit_owc_geo_bul_prs_por_ben_mlt_sod_pan_hun_xho_bat_svk_sun_jpn_knd_kor_pol_hin_bam_fre_mly_slo_chh_jav_mnd_scr_moo_nor_sid_krd_spa_ctl_lat_qcu_mcd_rus_ukr_swa_aeg_cze_anl_bos_ind_rom_swt_ger_bem_tag_tha_amr_tml_dyu_igb_aze_afr_eng_azi_lda_vie_amh_zul_ven_ses	-0.0591037430755829	-0.139386402312713	0.889446225498759
879	sid_ctl_dgb_prs_tig_hau_anl_por_azi_uzb_moo_tag_zul_urd_rom_bsq_spa_amh_yor_mnd_fre_ben_bam_ukr_swt_pan_est_tsw_fbf_hun_cze_chh_geo_hin_eng_mcd_arw_owc_mlt_nor_fin_tsn_sun_lat_jav_jpn_tml_kor_krd_grk_bem_alb_bat_bul_sod_ind_cnt_slo_xho_rus_wly_scr_bos_pol_mol_qcu_svk_glc_swe_igb_gam_ita_aeg_lit_mly_dut_ven_afr_cic_mao_tha_amr_knd_dyu_ses_tur_ger_guj_aze_akn_vie_heb_lda_swa_ewe	-0.269424013851955	-0.636645830367061	0.525919513055101
880	tig_afr_ven_rus_chh_sid_heb_lat_tur_aze_zul_bat_moo_hin_dut_bsq_ger_gam_tsw_cnt_ukr_mcd_igb_mol_dyu_slo_fin_ses_yor_hun_nor_amr_geo_pan_swe_rom_ben_amh_aeg_lit_est_xho_tag_glc_mao_jpn_tml_kor_grk_arw_cic_scr_mly_svk_mlt_ind_mnd_pol_bam_spa_hau_urd_ctl_por_fre_qcu_guj_alb_ita_fbf_anl_bos_owc_cze_jav_eng_tsn_prs_bem_sun_tha_sod_knd_swa_ewe_azi_krd_bul_uzb_lda_vie_wly_dgb_akn_swt	0.0470907719759333	0.110897654365642	0.91193648516531
881	chh_bul_ven_mcd_heb_aeg_tig_lit_tur_azi_tsw_ind_ewe_eng_lat_bsq_dut_amr_ses_mnd_grk_afr_swa_rus_zul_rom_fin_bem_akn_hun_scr_hau_geo_mol_fre_krd_prs_gam_owc_slo_est_cic_sun_swe_mly_jpn_tml_kor_spa_ben_swt_guj_mao_ctl_wly_jav_cnt_ger_lda_ita_anl_nor_por_bos_ukr_qcu_svk_glc_alb_fbf_sod_urd_mlt_hin_bat_cze_bam_pan_dgb_tag_tha_amh_knd_igb_dyu_uzb_pol_arw_aze_moo_vie_sid_tsn_xho_yor	0.574576523280125	1.35955326860256	0.177258636617997
882	anl_mol_moo_hin_sod_hau_chh_ctl_tur_aze_xho_tag_ewe_cze_ger_bsq_mcd_wly_zul_cnt_glc_grk_dgb_bos_igb_por_fin_swt_ses_hun_fre_mlt_geo_arw_alb_spa_lit_heb_amh_scr_est_bem_ind_bul_jav_jpn_knd_kor_guj_urd_bam_svk_sun_dut_tig_mao_mnd_slo_yor_pol_aeg_krd_swe_eng_lat_qcu_rus_ben_nor_swa_gam_prs_sid_afr_mly_ita_dyu_pan_fbf_bat_tha_amr_tml_tsw_akn_azi_rom_ukr_uzb_ven_vie_owc_tsn_lda_cic	-0.0978463897199892	-0.230787351341875	0.817986958107512
883	aeg_dut_ven_ukr_chh_hau_owc_ger_tur_azi_dgb_jav_moo_glc_mol_bsq_bul_amh_xho_mnd_grk_fre_akn_urd_bem_lat_fin_cic_zul_hun_guj_sid_geo_ctl_swe_rus_rom_mlt_amr_svk_est_dyu_bat_krd_sun_jpn_knd_kor_nor_pol_tsw_prs_tag_hin_heb_ind_cnt_eng_fbf_pan_sod_alb_ben_scr_lit_qcu_mcd_afr_arw_ewe_anl_por_wly_cze_mao_slo_bam_ita_swa_mly_tha_tig_tml_tsn_ses_aze_bos_spa_uzb_yor_vie_gam_igb_swt_lda	-0.304024627540706	-0.718700405301186	0.474127407633682
884	gam_afr_zul_svk_hau_heb_amr_krd_azi_uzb_xho_mao_akn_grk_ben_bsq_glc_wly_tsn_cnt_arw_lat_swa_rom_moo_mol_hun_fbf_swt_est_spa_chh_geo_hin_por_scr_ita_tig_sod_pol_fin_tsw_tag_bos_sun_jpn_knd_kor_pan_nor_yor_alb_mly_slo_amh_ind_mnd_ger_ewe_prs_mlt_mcd_ukr_dut_swe_qcu_rus_lit_urd_cic_owc_ctl_sid_guj_jav_bul_bam_cze_dgb_bat_tha_aeg_tml_bem_igb_aze_eng_fre_tur_ses_vie_anl_dyu_lda_ven	-0.625458068032571	-1.49349740700294	0.138692098568466
885	heb_eng_dyu_arw_sod_sid_owc_rom_uzb_azi_fbf_mao_moo_lat_ger_bsq_krd_aeg_bam_cnt_ita_pol_ses_ctl_akn_dut_est_swt_bem_hun_ukr_wly_geo_spa_afr_scr_alb_amr_chh_bul_fin_tsn_sun_lit_tag_jpn_tml_kor_mcd_pan_yor_glc_mly_hin_anl_ind_mnd_nor_tsw_cze_hau_fre_ben_slo_swe_qcu_svk_bos_urd_ewe_gam_grk_mlt_rus_jav_guj_zul_prs_swa_bat_tha_tig_knd_cic_ven_aze_mol_por_tur_lda_vie_amh_igb_dgb_xho	-0.373712397560581	-0.885062884693987	0.378405341739104
886	chh_glc_akn_nor_amr_mlt_hau_por_azi_uzb_yor_bat_tsw_prs_lit_bsq_bul_amh_dgb_cnt_pan_svk_igb_pol_ewe_mol_est_lda_fbf_fin_spa_sid_geo_ctl_eng_urd_guj_gam_heb_afr_hun_swa_mao_slo_mly_jpn_tml_kor_fre_dut_dyu_krd_jav_alb_tig_tag_mnd_ita_cic_swe_wly_arw_rus_ben_bos_qcu_grk_ger_mcd_ven_owc_ukr_sod_cze_sun_rom_tsn_lat_ses_ind_tha_aeg_knd_bem_bam_aze_scr_hin_tur_xho_vie_anl_swt_zul_moo	-0.372267690807464	-0.882656642402135	0.379697652206723
887	anl_dut_lda_guj_sod_owc_chh_scr_uzb_azi_ses_sun_zul_bul_spa_bsq_ben_amh_akn_mnd_swe_pan_xho_grk_ven_afr_fin_ewe_dgb_est_lat_sid_geo_ger_prs_hin_fre_hau_wly_por_hun_swt_mao_mcd_mly_jpn_knd_kor_ukr_svk_moo_krd_tag_ita_gam_ind_cnt_pol_bem_lit_aeg_urd_rom_eng_nor_qcu_cze_arw_glc_cic_heb_mol_mlt_bos_bat_ctl_tsw_rus_swa_jav_tha_tig_tml_bam_tsn_aze_alb_slo_tur_yor_vie_amr_fbf_dyu_igb	0.385503195009172	0.910581717963835	0.36486989916421
888	tig_arw_swt_por_anl_wly_sod_svk_tur_uzb_igb_mao_cic_pol_ctl_bsq_grk_gam_ven_cnt_hin_ger_akn_rus_xho_pan_fin_bem_fbf_hun_urd_owc_geo_krd_mcd_afr_prs_sid_mlt_fre_est_zul_tag_nor_ind_jpn_knd_kor_dut_swe_ses_lit_sun_slo_chh_bat_mnd_spa_swa_mol_amh_ukr_ben_glc_rom_qcu_cze_lat_guj_tsw_aeg_bul_hau_ita_mly_bos_yor_alb_tsn_jav_tha_amr_tml_ewe_moo_azi_eng_scr_aze_lda_vie_heb_dyu_bam_dgb	0.251382411644074	0.59241575277336	0.555009889753711
889	amh_bos_xho_guj_hau_sod_anl_lat_uzb_tur_yor_mly_cic_glc_cze_bsq_alb_tig_tsw_mnd_bul_grk_bem_hin_igb_scr_fin_bam_ven_hun_arw_gam_geo_krd_ukr_ctl_pan_owc_mlt_afr_est_ses_bat_rom_tag_jpn_tml_kor_prs_urd_dyu_mcd_mao_swe_sid_jav_cnt_eng_akn_pol_aeg_nor_ger_mol_fre_qcu_lit_ita_spa_swa_chh_dut_wly_svk_sun_rus_zul_slo_ewe_ind_tha_heb_knd_moo_dgb_azi_por_ben_aze_swt_vie_amr_tsn_fbf_lda	-0.292526606927068	-0.692134448363273	0.490577397231325
890	hau_ben_tsn_krd_amr_amh_aeg_pan_tur_aze_zul_bat_bem_rus_cze_bsq_bos_tig_ses_cnt_afr_pol_fbf_lit_swt_guj_est_akn_swa_hun_bul_gam_geo_por_glc_urd_eng_wly_sod_ger_fin_igb_mao_ukr_tag_jpn_knd_kor_mcd_scr_dgb_arw_mly_svk_sid_jav_mnd_prs_cic_lat_anl_spa_ita_rom_ctl_qcu_nor_hin_dut_yor_owc_mol_chh_slo_ind_grk_bam_swe_dyu_sun_tha_mlt_tml_tsw_ven_azi_alb_fre_uzb_moo_vie_heb_ewe_lda_xho	-0.17059349123625	-0.402339466174884	0.688357475050066
891	heb_afr_yor_alb_mlt_anl_amh_pol_aze_azi_akn_mao_cic_svk_nor_bsq_rus_wly_tsn_cnt_por_pan_bam_urd_tsw_lit_fin_igb_xho_est_lat_aeg_geo_swe_krd_eng_ita_tig_sod_ger_hun_lda_tag_bul_sun_jpn_knd_kor_fre_arw_swa_mcd_bat_mol_amr_mly_mnd_dut_moo_prs_sid_ctl_guj_ukr_hin_qcu_rom_spa_bos_ewe_chh_cze_owc_slo_ind_scr_zul_ben_bem_jav_tha_gam_tml_dgb_ven_tur_grk_glc_uzb_ses_vie_hau_fbf_dyu_swt	-0.32669157909549	-0.774684020520282	0.440491556031328
892	anl_pol_bem_eng_sid_chh_aeg_ukr_uzb_aze_igb_sun_ses_ita_dut_bsq_lat_owc_dyu_cnt_grk_hin_xho_prs_bam_afr_est_akn_swa_hun_mol_heb_geo_fre_krd_guj_alb_mlt_wly_svk_fin_moo_mao_swe_tag_jpn_knd_kor_glc_urd_ven_ger_ind_scr_amh_bat_mnd_slo_dgb_ctl_hau_rus_rom_mcd_bul_qcu_cze_nor_bos_cic_sod_arw_amr_pan_mly_por_tsw_lit_lda_jav_tha_gam_tml_ewe_fbf_tur_spa_ben_azi_zul_vie_tig_tsn_yor_swt	-0.584950329828579	-1.3972891636161	0.165651429852038
893	sid_scr_bam_glc_anl_heb_wly_eng_aze_azi_fbf_jav_yor_swe_nor_bsq_lit_amr_moo_cnt_guj_rom_cic_ger_swt_mcd_hun_xho_lda_est_ita_hau_geo_por_mol_pan_dut_mlt_sod_ben_fin_zul_tag_ukr_sun_jpn_tml_kor_afr_krd_tsn_spa_mao_lat_gam_mly_mnd_svk_ses_urd_chh_hin_arw_prs_bos_qcu_fre_rus_slo_swa_owc_alb_tig_cze_ind_bul_ewe_pol_akn_bat_tha_amh_knd_dgb_igb_uzb_ctl_grk_tur_tsw_vie_aeg_ven_dyu_bem	-0.622021617041383	-1.48625361827184	0.140594367442279
894	owc_por_lda_spa_tig_amh_chh_cze_tur_azi_tsw_jav_ewe_svk_grk_bsq_dut_amr_tsn_mnd_nor_swe_yor_ukr_dyu_afr_fin_dgb_cic_est_eng_aeg_geo_hin_scr_rom_pan_sod_wly_bul_hun_ven_ind_ben_mao_jpn_knd_kor_lit_glc_swt_bos_tag_ita_heb_mly_cnt_mol_zul_guj_anl_krd_ctl_slo_rus_qcu_arw_mcd_ger_xho_gam_prs_hau_lat_sun_alb_moo_urd_akn_bat_tha_sid_tml_bem_igb_uzb_fre_pol_aze_bam_vie_mlt_ses_fbf_swa	0.343830415883603	0.811654088059056	0.419062699077805
895	amr_spa_akn_pan_aeg_heb_sod_svk_uzb_azi_yor_bat_tsw_ben_bos_bsq_mol_tig_tsn_mnd_krd_nor_dgb_fre_zul_bul_est_moo_bam_hun_hin_owc_geo_swe_scr_ukr_cze_mlt_gam_rom_fin_ven_mly_ger_jav_jpn_tml_kor_ita_por_swt_arw_tag_mcd_amh_ind_cnt_rus_swa_eng_wly_slo_lat_afr_glc_qcu_alb_pol_prs_dyu_chh_dut_sid_lit_sun_urd_fbf_guj_cic_mao_tha_hau_knd_lda_bem_tur_grk_ctl_aze_ses_vie_anl_xho_ewe_igb	-0.764238014321387	-1.84085761262061	0.0688308688688426
896	amr_eng_ven_ita_chh_hau_anl_pan_aze_azi_moo_bat_tsw_mol_ger_bsq_guj_aeg_xho_cnt_hin_slo_swa_ben_cic_swe_hun_ses_fbf_fin_krd_mlt_geo_fre_spa_cze_ukr_owc_sod_mcd_est_dgb_jav_bul_tag_jpn_tml_kor_scr_svk_igb_pol_mao_arw_amh_sun_mnd_ctl_yor_glc_tig_afr_rus_rom_lit_qcu_prs_grk_dut_akn_heb_urd_gam_lat_ind_por_tsn_nor_bam_mly_tha_sid_knd_ewe_swt_uzb_bos_alb_tur_dyu_vie_wly_bem_lda_zul	-1.58098774512771	-4.04428684510203	0.000108233004717785
897	amh_bul_zul_rus_mlt_sod_sid_nor_uzb_aze_moo_bat_ses_grk_scr_bsq_afr_hau_tsn_cnt_svk_arw_dyu_lit_dgb_eng_fin_akn_bem_est_ukr_aeg_geo_cze_alb_hin_guj_amr_anl_pol_hun_yor_ind_glc_mly_jpn_tml_kor_bos_swe_swa_ctl_jav_pan_heb_sun_mnd_krd_ewe_fre_owc_lat_prs_spa_urd_qcu_por_mol_mcd_swt_tig_ita_wly_ben_tag_dut_igb_rom_lda_mao_tha_gam_knd_cic_ven_tur_slo_ger_azi_xho_vie_chh_bam_fbf_tsw	-0.393072744226958	-0.933018905991097	0.353226246731208
898	amh_dut_cic_hin_sid_wly_owc_swe_tur_uzb_ses_bat_moo_cze_rom_bsq_pan_amr_swt_cnt_ger_bos_akn_ctl_fbf_pol_fin_dgb_tsn_est_scr_gam_geo_glc_prs_fre_arw_chh_tig_por_hun_lda_mly_mcd_sun_jpn_tml_kor_eng_spa_dyu_grk_tag_rus_mlt_jav_mnd_svk_igb_ben_sod_afr_nor_ukr_lat_qcu_krd_mol_lit_zul_hau_ita_heb_urd_ind_guj_bem_alb_yor_mao_tha_aeg_knd_swa_ven_azi_slo_bul_aze_xho_vie_anl_tsw_bam_ewe	-0.682816181160132	-1.63747700422618	0.104910268877225
899	amr_ukr_ven_ger_gam_aeg_amh_krd_aze_uzb_lda_bat_bem_prs_dut_bsq_svk_tig_zul_mnd_alb_rom_akn_guj_dyu_mcd_hun_xho_fbf_fin_lat_owc_geo_afr_urd_rus_eng_hau_wly_spa_est_cic_sun_glc_ind_jpn_tml_kor_swe_grk_swt_hin_tag_nor_anl_mly_cnt_mol_moo_arw_heb_bul_bos_pol_slo_qcu_ctl_fre_pan_dgb_chh_ben_sod_scr_jav_cze_ewe_ita_ses_mao_tha_mlt_knd_swa_tsw_tur_por_lit_azi_igb_vie_sid_tsn_bam_yor	-0.745013563661009	-1.7890281757412	0.0768659193700289
900	gam_afr_cic_urd_amh_owc_anl_scr_tur_azi_dgb_mly_swt_spa_krd_bsq_eng_hau_igb_cnt_arw_lat_tsw_guj_akn_cze_hun_fbf_tsn_est_nor_wly_geo_ger_mcd_pol_fre_amr_sod_mol_fin_lda_tag_ukr_jav_jpn_knd_kor_swe_svk_ses_hin_bat_lit_tig_ind_mnd_por_ven_ita_aeg_dut_rus_rom_pan_qcu_ctl_ben_prs_yor_sid_bul_chh_glc_mao_bos_bam_grk_xho_sun_tha_mlt_tml_zul_swa_uzb_slo_alb_aze_moo_vie_heb_bem_dyu_ewe	-0.965328413303369	-2.34846373195748	0.0209692807473613
901	anl_svk_bam_ben_owc_wly_amr_ukr_tur_aze_lda_tag_ewe_guj_prs_bsq_scr_heb_swt_cnt_pan_lit_dgb_glc_tsn_dut_hun_zul_igb_fin_krd_tig_geo_afr_ctl_ger_fre_chh_hau_pol_est_ven_bat_cze_ind_jpn_tml_kor_nor_mcd_yor_eng_jav_alb_sod_sun_mnd_arw_moo_urd_amh_swe_bos_rus_rom_qcu_spa_mol_por_bem_mlt_slo_gam_lat_mly_ita_fbf_bul_dyu_mao_tha_aeg_knd_xho_swa_uzb_hin_grk_azi_ses_vie_sid_cic_akn_tsw	-0.972726050767617	-2.35816910117598	0.0204598394471872
[truncated: 99 more rows]
