# Supplementary material for: Future Tense and Economic Decisions: Controlling for Cultural Evolution
Source: PLoS One. 2015 Jul 17;10(7):e0132145. doi: 10.1371/journal.pone.0132145 (PMC4506144; doi:10.1371/journal.pone.0132145)
Supplement: S8 Appendix — See README files within the various sub-folders. (ZIP) [file pone.0132145.s008.zip › S3_Code/Residuals_new/PGLS/PermuteResults/permute_B_SavingsWITHINFAM_69000.csv]

	ftr	r	t	p
1	hau_ita_fbf_pol_gam_sid_amh_lit_uzb_aze_bam_jav_dgb_afr_guj_bsq_bos_aeg_ven_mnd_rom_scr_dyu_pan_xho_urd_est_swa_ewe_fin_slo_owc_geo_krd_fre_rus_hin_chh_sod_alb_hun_igb_ind_por_mao_jpn_knd_kor_cze_glc_swt_ctl_bat_bul_heb_tag_cnt_mcd_moo_prs_anl_ger_arw_dut_spa_qcu_eng_swe_ben_cic_amr_nor_mlt_mol_mly_grk_tsw_ukr_yor_sun_tha_tig_tml_ses_zul_azi_lat_svk_tur_akn_vie_wly_tsn_lda_bem	0.613565655484636	1.45565493959315	0.148855513047326
2	tig_alb_igb_por_hau_heb_mlt_pan_aze_uzb_akn_ind_ses_dut_grk_bsq_glc_amr_swt_mnd_bos_spa_bem_bul_xho_eng_fin_lda_bam_est_fre_wly_geo_rus_slo_hin_pol_anl_sid_prs_hun_tsn_mao_lit_bat_jpn_tml_kor_cze_rom_tsw_ukr_mly_afr_chh_sun_cnt_arw_zul_lat_owc_scr_nor_ben_mcd_qcu_urd_ita_svk_swa_aeg_mol_gam_ger_jav_swe_dgb_krd_ven_tag_tha_amh_knd_ewe_dyu_tur_guj_ctl_azi_cic_vie_sod_fbf_moo_yor	-0.0765221414464968	-0.180484623942371	0.857164841654142
3	tig_pan_fbf_ctl_wly_owc_anl_nor_uzb_azi_ses_jav_zul_swe_afr_bsq_urd_gam_ven_cnt_arw_pol_swt_ita_dyu_bos_fin_moo_xho_est_mcd_sod_geo_hin_ger_lat_guj_aeg_sid_ben_hun_bem_bat_grk_mao_jpn_knd_kor_spa_cze_akn_rus_mly_slo_chh_ind_mnd_lit_igb_mol_amr_scr_svk_bul_eng_qcu_por_rom_glc_cic_mlt_ukr_amh_dut_tag_krd_tsn_fre_ewe_sun_tha_hau_tml_yor_bam_tur_prs_alb_aze_swa_vie_heb_tsw_lda_dgb	-0.683979176108123	-1.64062603349551	0.104253112233004
4	tig_alb_xho_rus_anl_heb_aeg_pan_aze_uzb_tsn_sun_fbf_svk_ger_bsq_lat_sod_zul_cnt_por_nor_dyu_lit_cic_eng_fin_swt_tsw_est_rom_chh_geo_urd_grk_swe_krd_sid_gam_ctl_hun_bam_jav_mol_bat_jpn_knd_kor_scr_slo_ses_bos_mly_cze_amr_mao_mnd_dut_moo_hin_mlt_prs_spa_arw_mcd_qcu_ita_ukr_bul_ven_amh_guj_owc_ben_ind_glc_lda_fre_akn_tag_tha_hau_tml_bem_igb_tur_afr_pol_azi_dgb_vie_wly_yor_swa_ewe	0.0387991728783089	0.0912611800048984	0.927481345575375
5	anl_por_bem_ger_amh_sod_heb_svk_aze_tur_lda_tag_igb_pol_ukr_bsq_bul_sid_swa_mnd_slo_mcd_bam_lit_zul_mol_hun_akn_tsn_est_fre_mlt_geo_nor_guj_grk_cze_chh_tig_arw_fin_ewe_jav_lat_mao_jpn_tml_kor_dut_swe_dyu_scr_sun_rom_aeg_ind_cnt_afr_moo_prs_amr_urd_hin_ita_pan_qcu_krd_alb_bos_dgb_owc_rus_hau_ctl_mly_spa_ven_eng_swt_bat_tha_wly_knd_yor_ses_azi_glc_ben_uzb_fbf_vie_gam_tsw_cic_xho	-0.0526612936084928	-0.124192362547993	0.90143100453507
6	wly_ger_xho_pan_amh_tig_heb_swe_tur_azi_ven_bat_bem_por_rom_bsq_spa_sid_zul_cnt_afr_guj_dgb_ben_lda_glc_hun_swa_swt_fin_cze_sod_geo_alb_svk_lat_ita_chh_gam_grk_est_ses_tag_ukr_jav_jpn_tml_kor_bos_hin_moo_slo_ind_scr_hau_sun_mnd_urd_igb_bul_anl_krd_ctl_fre_nor_qcu_pol_mol_lit_yor_amr_dut_aeg_arw_mly_eng_akn_prs_fbf_mao_tha_mlt_knd_tsn_dyu_uzb_rus_mcd_aze_cic_vie_owc_tsw_bam_ewe	0.127635480948291	0.300511285001267	0.764457943861384
7	amr_afr_moo_pan_heb_tig_amh_hin_aze_uzb_ven_mly_ses_nor_ben_bsq_lit_mlt_swa_mnd_bos_lat_akn_cze_swt_pol_fin_zul_igb_est_ger_aeg_geo_scr_guj_glc_svk_sid_anl_ita_hun_lda_tag_urd_sun_jpn_tml_kor_mol_krd_yor_ctl_mao_grk_hau_ind_cnt_arw_tsw_mcd_owc_ukr_rus_alb_rom_qcu_dut_bul_prs_dgb_chh_slo_gam_fre_bat_swe_ewe_spa_bam_jav_tha_wly_knd_dyu_xho_azi_por_eng_tur_bem_vie_sod_tsn_cic_fbf	-0.204762208822996	-0.483214513048415	0.630079104447072
8	mlt_urd_xho_eng_wly_anl_heb_arw_tur_uzb_swa_ind_cic_scr_ita_bsq_ben_gam_tsw_cnt_mol_ctl_bam_prs_lda_lit_fin_ewe_bem_est_dut_aeg_geo_spa_alb_pol_glc_tig_owc_fre_hun_ses_sun_swe_bat_jpn_tml_kor_lat_rus_zul_guj_jav_hin_chh_tag_mnd_slo_tsn_grk_amr_por_bos_mcd_ukr_qcu_nor_krd_svk_ven_hau_ger_sid_cze_mly_afr_akn_rom_moo_mao_tha_amh_knd_dyu_fbf_azi_pan_bul_aze_igb_vie_sod_yor_dgb_swt	-0.680029745606971	-1.62780931166681	0.106948674088851
9	amh_bul_bem_bos_sod_owc_amr_pan_uzb_azi_cic_bat_ses_ben_fre_bsq_ita_hau_dyu_mnd_ger_glc_igb_eng_lda_ukr_fin_yor_swt_hun_guj_aeg_geo_krd_lat_mol_svk_sid_heb_rom_est_tsn_ind_grk_mao_jpn_knd_kor_lit_por_bam_cze_mly_afr_anl_jav_cnt_swe_fbf_scr_gam_dut_pol_ctl_spa_qcu_slo_nor_prs_tsw_chh_urd_wly_hin_sun_mcd_ewe_arw_dgb_tag_tha_tig_tml_swa_ven_tur_rus_alb_aze_xho_vie_mlt_zul_akn_moo	-0.785696060858367	-1.88892469189408	0.0620180361081866
10	sod_rus_yor_krd_gam_mlt_tig_swe_uzb_azi_ven_mly_bem_cze_scr_bsq_pan_sid_igb_cnt_bos_alb_akn_urd_zul_afr_hun_swt_dgb_est_glc_wly_geo_svk_fre_mcd_prs_anl_aeg_ger_fin_tsw_jav_pol_ind_jpn_knd_kor_ita_rom_ewe_nor_bat_lit_amh_tag_mnd_lat_fbf_eng_amr_arw_guj_ctl_bul_qcu_ben_por_ukr_cic_heb_dut_hau_spa_sun_grk_xho_slo_ses_mao_tha_owc_tml_swa_tsn_aze_mol_hin_tur_moo_vie_chh_lda_dyu_bam	-0.0877510354665137	-0.206960493689665	0.836493180241344
11	hau_alb_lda_lit_wly_amh_heb_hin_azi_aze_fbf_tag_ewe_nor_svk_bsq_afr_amr_tsn_cnt_rom_ger_swa_ctl_ses_ita_est_ven_moo_fin_pol_sid_geo_cze_arw_spa_bul_aeg_gam_ben_hun_swt_mao_urd_sun_jpn_tml_kor_fre_mol_igb_por_bat_pan_sod_ind_mnd_lat_dgb_slo_chh_grk_rus_scr_krd_qcu_bos_swe_prs_akn_anl_dut_owc_guj_jav_glc_bam_mcd_dyu_mly_tha_mlt_knd_yor_xho_uzb_eng_ukr_tur_cic_vie_tig_bem_zul_tsw	-0.489032901386072	-1.16509465741817	0.24696041868952
12	amr_ctl_lda_lit_heb_sid_mlt_svk_azi_uzb_dgb_mao_xho_arw_slo_bsq_bos_aeg_cic_cnt_rus_eng_ses_urd_ewe_pan_fin_zul_swt_hun_spa_gam_geo_fre_bul_ita_mcd_chh_tig_prs_est_igb_tag_hin_mly_jpn_knd_kor_por_ben_moo_krd_ind_ger_wly_sun_mnd_nor_tsn_mol_sod_swe_cze_guj_grk_qcu_scr_alb_afr_yor_amh_dut_owc_glc_jav_pol_ven_ukr_bam_bat_tha_anl_tml_swa_akn_tur_lat_rom_aze_fbf_vie_hau_dyu_bem_tsw	-0.322093075674493	-0.761239693616969	0.448439890148033
13	mlt_rus_ven_svk_chh_amr_heb_rom_tur_aze_swa_mao_tsn_eng_scr_bsq_arw_sid_swt_cnt_bos_pol_ewe_lat_yor_fre_est_ses_moo_fin_grk_tig_geo_lit_ita_afr_ger_owc_anl_guj_hun_lda_ind_spa_jav_jpn_tml_kor_nor_slo_dyu_urd_bat_cze_hau_sun_mnd_por_igb_krd_gam_hin_dut_prs_ctl_qcu_mol_ukr_alb_zul_aeg_glc_amh_mcd_tag_bul_dgb_pan_fbf_mly_tha_sod_knd_cic_xho_azi_ben_swe_uzb_tsw_vie_wly_bem_bam_akn	-0.170581514451272	-0.402617250142755	0.68815379097651
14	anl_mol_moo_ger_amh_heb_hau_pan_tur_aze_ses_tag_ven_hin_alb_bsq_glc_wly_swa_cnt_fre_lit_lda_swe_cic_nor_fin_bam_swt_est_ukr_aeg_geo_scr_guj_urd_arw_tig_chh_grk_hun_dgb_sun_dut_jav_jpn_knd_kor_cze_slo_dyu_rom_ind_afr_gam_mao_mnd_eng_xho_ita_sod_por_pol_prs_mcd_qcu_lat_ctl_svk_bem_owc_spa_amr_krd_mly_bos_fbf_rus_tsn_bat_tha_sid_tml_yor_tsw_azi_ben_bul_uzb_ewe_vie_mlt_igb_akn_zul	-0.540374805471588	-1.28899093610861	0.200598264112065
15	tig_dut_ses_eng_heb_owc_sid_arw_azi_aze_tsw_bat_zul_swe_mol_bsq_grk_chh_swa_mnd_alb_ukr_moo_por_lda_guj_fin_ven_igb_est_bos_anl_geo_scr_urd_pol_ita_hau_amr_spa_hun_ewe_sun_prs_ind_jpn_tml_kor_ger_bul_tsn_krd_mao_lit_mlt_mly_cnt_nor_xho_rus_gam_hin_mcd_slo_glc_qcu_svk_ctl_cze_cic_sod_fre_amh_ben_jav_rom_dyu_pan_akn_tag_tha_aeg_knd_bem_dgb_tur_afr_lat_uzb_fbf_vie_wly_yor_swt_bam	-0.205825725533533	-0.485955832696088	0.628141532907752
16	aeg_bos_yor_ctl_owc_amr_gam_cze_azi_uzb_ewe_sun_ven_guj_pan_bsq_dut_mlt_dgb_mnd_glc_prs_fbf_eng_dyu_mcd_hun_xho_swa_fin_fre_heb_geo_scr_urd_hin_pol_chh_tig_spa_est_swt_bat_bul_jav_jpn_tml_kor_ukr_nor_ses_alb_ind_svk_hau_mly_cnt_rom_zul_swe_amh_afr_ger_por_slo_qcu_ita_ben_grk_tsw_anl_lat_sid_lit_mao_mol_cic_rus_akn_tag_tha_sod_knd_bam_lda_aze_krd_arw_tur_igb_vie_wly_bem_moo_tsn	-0.662128349066643	-1.5854792417464	0.116252077913598
17	tig_ben_akn_swe_sid_mlt_heb_mcd_azi_uzb_cic_tag_dgb_urd_bos_bsq_glc_hau_igb_mnd_fre_spa_ven_ita_swa_grk_fin_zul_xho_hun_pan_amh_geo_rom_ger_rus_mol_anl_chh_alb_est_dyu_bat_ctl_mly_jpn_knd_kor_lit_pol_tsn_arw_sun_guj_amr_mao_cnt_bul_fbf_por_sod_eng_hin_dut_scr_qcu_krd_prs_ukr_swt_aeg_lat_gam_slo_ind_afr_moo_nor_ewe_jav_tha_owc_tml_yor_ses_tur_svk_cze_aze_lda_vie_wly_bem_bam_tsw	-0.554143124078777	-1.32156340491592	0.189555474876327
18	sod_hin_ewe_pol_gam_hau_heb_fre_uzb_aze_zul_mao_tsw_por_ukr_bsq_urd_amr_ses_cnt_guj_nor_lda_mcd_igb_bos_fin_yor_swa_hun_lit_owc_geo_pan_ctl_eng_afr_anl_mlt_spa_est_bem_mly_svk_tag_jpn_tml_kor_swe_glc_dgb_ben_ind_cze_aeg_bat_mnd_rus_swt_arw_sid_alb_krd_rom_grk_qcu_dut_slo_prs_xho_amh_bul_wly_ita_jav_lat_dyu_mol_bam_sun_tha_tig_knd_cic_moo_tur_scr_ger_azi_ven_vie_chh_tsn_fbf_akn	0.0597860832621699	0.140858545992421	0.888286343361238
19	sid_lat_swt_guj_gam_tig_anl_urd_tur_aze_akn_sun_bem_spa_ger_bsq_eng_amh_tsw_mnd_arw_mcd_xho_bul_tsn_grk_est_yor_moo_fin_pan_aeg_geo_cze_ita_nor_alb_amr_hau_ben_hun_ewe_tag_ukr_jav_jpn_tml_kor_lit_por_fbf_glc_ind_afr_chh_mao_cnt_fre_cic_pol_mlt_prs_dut_bos_rus_qcu_krd_scr_ctl_zul_wly_swe_heb_hin_bat_slo_igb_rom_dyu_mly_tha_owc_knd_dgb_bam_uzb_svk_mol_azi_ses_vie_sod_lda_swa_ven	-0.544119500552328	-1.29671401017509	0.197937759487283
20	hau_swe_tsn_bos_sod_sid_heb_dut_aze_uzb_ses_tag_dyu_glc_rus_bsq_prs_gam_moo_mnd_grk_slo_tsw_ita_yor_cze_hun_swa_igb_fin_eng_amh_geo_ben_spa_por_lat_tig_aeg_alb_est_cic_bat_pan_mly_jpn_knd_kor_nor_ukr_bem_fre_sun_ger_owc_jav_cnt_hin_lda_mol_anl_guj_krd_lit_bul_qcu_rom_svk_mcd_akn_chh_urd_amr_afr_mao_arw_ewe_ctl_fbf_ind_tha_mlt_tml_bam_ven_azi_pol_scr_tur_zul_vie_wly_xho_swt_dgb	-0.118544807819533	-0.279449833573682	0.780520175459538
21	heb_glc_dyu_ukr_aeg_sod_amh_guj_aze_uzb_bem_sun_dgb_eng_fre_bsq_swe_wly_swt_cnt_prs_urd_lda_bos_zul_grk_est_ven_fbf_hun_rom_gam_geo_pol_rus_scr_nor_anl_hau_dut_fin_bam_bat_krd_mly_jpn_knd_kor_bul_ctl_cic_cze_jav_arw_mlt_tag_mnd_mol_tsn_hin_sid_ger_pan_mcd_por_qcu_ben_alb_lit_swa_tig_afr_chh_slo_mao_spa_igb_lat_moo_ind_tha_amr_tml_ewe_ses_azi_ita_svk_tur_tsw_vie_owc_xho_yor_akn	-0.118332171050925	-0.278904395754532	0.780937446863725
22	aeg_slo_ven_lit_owc_mlt_chh_guj_uzb_tur_tsn_sun_tsw_krd_prs_bsq_pan_wly_zul_cnt_cze_ger_bam_arw_dgb_ben_hun_swa_swt_fin_lat_sid_geo_grk_nor_por_rom_heb_anl_urd_est_yor_ind_afr_jav_jpn_knd_kor_pol_bos_lda_dut_bat_scr_amr_mly_mnd_svk_igb_rus_amh_ctl_glc_ukr_mol_qcu_swe_fre_ita_fbf_gam_bul_sod_spa_tag_eng_bem_hin_ses_mao_tha_hau_tml_akn_xho_aze_alb_mcd_azi_dyu_vie_tig_moo_cic_ewe	-0.505259626266606	-1.20171540213847	0.232525041296948
23	owc_guj_xho_eng_heb_amr_sod_urd_uzb_azi_zul_mly_swt_lat_ctl_bsq_hin_hau_ven_cnt_ger_rom_cic_afr_bam_nor_hun_ewe_moo_est_swe_wly_geo_mol_slo_glc_fre_amh_chh_spa_fin_yor_sun_prs_tag_jpn_tml_kor_mcd_por_bem_ukr_bat_cze_tig_ind_mnd_scr_ses_svk_aeg_bos_dut_pan_ita_qcu_krd_grk_ben_igb_anl_rus_mlt_alb_jav_pol_lda_arw_akn_mao_tha_gam_knd_swa_tsw_tur_lit_bul_aze_tsn_vie_sid_dgb_fbf_dyu	0.728772116395477	1.72937555820579	0.0870598013097982
24	mlt_spa_yor_mol_gam_heb_tig_ukr_aze_uzb_bam_mao_lda_lat_urd_bsq_lit_aeg_cic_mnd_svk_pan_dgb_grk_ewe_bul_fin_swt_igb_est_ita_amh_geo_krd_mcd_afr_fre_sod_amr_hin_hun_dyu_sun_ben_bat_jpn_tml_kor_alb_cze_fbf_swe_jav_por_sid_mly_cnt_arw_bem_rom_anl_eng_dut_prs_slo_qcu_glc_pol_bos_zul_hau_guj_owc_ctl_ind_ger_akn_rus_moo_tag_tha_wly_knd_tsn_ven_tur_nor_scr_azi_xho_vie_chh_ses_swa_tsw	-0.388945527791684	-0.921226969161346	0.359315535301451
25	mlt_dut_akn_lit_chh_heb_amr_cze_tur_uzb_swa_jav_bem_grk_slo_bsq_eng_gam_cic_cnt_glc_prs_bam_ctl_tsn_rus_est_tsw_dyu_hun_por_anl_geo_scr_arw_fre_guj_wly_owc_alb_fin_zul_tag_urd_ind_jpn_knd_kor_ger_afr_swt_rom_mly_ukr_amh_bat_mnd_mol_igb_spa_tig_lat_ben_hin_bul_qcu_pol_pan_ita_xho_sod_krd_aeg_swe_sun_mcd_dgb_nor_fbf_mao_tha_sid_tml_moo_ewe_azi_svk_bos_aze_yor_vie_hau_ven_ses_lda	-0.610107588723767	-1.4571287894735	0.148449147595865
26	aeg_ger_dgb_ukr_chh_sid_amh_alb_azi_aze_igb_mao_swt_mcd_nor_bsq_svk_tig_lda_cnt_fre_ctl_ewe_mol_ses_dut_est_xho_cic_fin_arw_anl_geo_por_eng_hin_cze_amr_mlt_afr_hun_bam_sun_ben_ind_jpn_tml_kor_slo_rus_ven_spa_tag_ita_hau_bat_mnd_pol_zul_bul_heb_prs_pan_lat_swe_qcu_glc_krd_urd_tsn_gam_grk_owc_scr_jav_bos_tsw_lit_akn_mly_tha_wly_knd_fbf_bem_uzb_rom_guj_tur_yor_vie_sod_swa_dyu_moo	-0.505987643803398	-1.20486609483877	0.231312107519799
27	heb_swe_lda_ctl_aeg_sod_amr_spa_aze_tur_igb_mao_tsn_pol_slo_bsq_arw_chh_fbf_mnd_alb_lat_bam_scr_dyu_mcd_hun_dgb_bem_est_ben_wly_geo_glc_guj_fre_nor_owc_mlt_afr_fin_cic_ind_lit_sun_jpn_tml_kor_dut_eng_yor_pan_jav_ita_sid_bat_cnt_hin_zul_ger_gam_prs_krd_rus_bos_qcu_cze_por_bul_akn_amh_rom_anl_urd_tag_ukr_ven_grk_swa_mly_tha_tig_knd_moo_swt_azi_svk_mol_uzb_tsw_vie_hau_ses_xho_ewe	-0.503562464291766	-1.19976905989124	0.233276619773555
28	anl_urd_fbf_scr_tig_aeg_wly_nor_azi_uzb_moo_jav_tsw_grk_lit_bsq_spa_sod_akn_cnt_svk_bos_ewe_rom_bem_lat_fin_tsn_swa_est_guj_hau_geo_cze_dut_rus_arw_mlt_amh_fre_hun_dgb_mao_bul_bat_jpn_tml_kor_krd_pol_swt_afr_mly_alb_amr_ind_mnd_mcd_ven_por_chh_ukr_hin_ita_ger_qcu_ben_slo_mol_igb_heb_glc_gam_ctl_sun_swe_zul_eng_bam_tag_tha_owc_knd_cic_dyu_tur_pan_prs_aze_xho_vie_sid_yor_ses_lda	-0.559076786256901	-1.33184974847669	0.186164505324602
29	amr_afr_ses_urd_hau_aeg_chh_lit_azi_aze_yor_bat_lda_svk_bul_bsq_ctl_tig_ewe_cnt_dut_ben_ven_fre_dgb_slo_hun_bem_moo_fin_mol_heb_geo_cze_pol_glc_spa_sod_owc_ger_est_dyu_sun_alb_tag_jpn_tml_kor_prs_guj_zul_mcd_mao_por_gam_ind_mnd_bos_cic_pan_amh_swe_krd_grk_nor_qcu_ita_eng_hin_swa_mlt_ukr_wly_scr_mly_rom_swt_rus_igb_jav_tha_sid_knd_fbf_bam_tur_lat_arw_uzb_tsw_vie_anl_tsn_xho_akn	-0.220300634179765	-0.520595246331854	0.603886005265642
30	amh_pan_swt_ita_anl_sid_tig_bos_uzb_tur_xho_ind_swa_nor_dut_bsq_ben_aeg_moo_cnt_prs_rus_igb_scr_zul_hin_est_tsn_akn_hun_afr_hau_geo_eng_spa_mol_ger_mlt_heb_ctl_fin_bem_bat_krd_sun_jpn_tml_kor_slo_cze_dgb_lit_mao_glc_amr_jav_mnd_svk_dyu_mcd_chh_swe_bul_arw_pol_qcu_grk_guj_alb_ses_wly_urd_owc_lat_mly_fre_ven_ukr_tsw_tag_tha_gam_knd_fbf_bam_aze_rom_por_azi_yor_vie_sod_lda_cic_ewe	-0.0519920943483757	-0.12258335282182	0.902701549390086
31	aeg_ben_dgb_por_amh_wly_owc_prs_aze_tur_swa_mao_ven_ukr_alb_bsq_ita_chh_ses_mnd_hin_spa_tsn_lat_cic_pan_hun_dyu_moo_est_slo_sod_geo_afr_arw_fre_rus_gam_amr_grk_fin_lda_sun_ctl_bat_jpn_tml_kor_dut_svk_zul_swe_mly_glc_mlt_jav_cnt_lit_fbf_bul_hau_pol_scr_urd_mol_qcu_guj_eng_nor_bam_tig_ger_sid_bos_ind_cze_tsw_rom_igb_tag_tha_heb_knd_xho_akn_uzb_mcd_krd_azi_swt_vie_anl_ewe_yor_bem	-0.542184186135163	-1.29545978169931	0.198368032785464
32	hau_ctl_xho_urd_tig_chh_amh_eng_azi_aze_igb_tag_tsn_ita_ger_bsq_mcd_amr_yor_mnd_pol_arw_ses_rus_tsw_cze_fin_dyu_fbf_est_slo_sod_geo_spa_por_mol_guj_aeg_heb_prs_hun_ven_bat_scr_mao_jpn_tml_kor_krd_bul_lda_hin_ind_lit_wly_mly_cnt_bos_ewe_glc_owc_pan_fre_afr_rom_qcu_lat_grk_alb_swt_mlt_ben_anl_dut_jav_ukr_dgb_swe_swa_sun_tha_sid_knd_cic_zul_tur_svk_nor_uzb_bam_vie_gam_bem_moo_akn	-0.21953001707411	-0.518372156551313	0.60542978434012
33	wly_fre_zul_cze_gam_chh_owc_hin_tur_azi_lda_jav_akn_eng_guj_bsq_afr_amh_fbf_cnt_rom_bul_xho_krd_tsw_slo_hun_dyu_igb_est_ukr_sod_geo_grk_ctl_pol_arw_sid_tig_scr_fin_moo_mly_ben_bat_jpn_tml_kor_lit_por_ven_urd_mao_bos_mlt_ind_mnd_ger_swa_pan_hau_spa_swe_glc_lat_qcu_svk_dut_prs_bam_aeg_alb_anl_mcd_sun_mol_dgb_ita_yor_tag_tha_amr_knd_tsn_swt_uzb_rus_nor_aze_cic_vie_heb_ewe_ses_bem	0.374310751249324	0.882729544056338	0.379658458756477
34	tig_pan_tsn_prs_owc_sod_amh_urd_tur_uzb_yor_tag_bam_bos_krd_bsq_eng_hau_ses_cnt_swe_pol_swa_lit_xho_scr_fin_zul_moo_est_ukr_gam_geo_slo_lat_rus_bul_mlt_aeg_ben_hun_cic_sun_arw_mao_jpn_tml_kor_mol_spa_ewe_dut_mly_ctl_wly_ind_mnd_glc_akn_fre_anl_guj_por_cze_hin_qcu_svk_alb_afr_igb_amr_mcd_sid_grk_jav_nor_bem_ger_lda_bat_tha_chh_knd_fbf_dyu_azi_rom_ita_aze_ven_vie_heb_dgb_tsw_swt	-0.11638141321587	-0.274643125052195	0.784199606549601
35	tig_spa_dyu_pol_amr_wly_owc_krd_aze_uzb_dgb_bat_lda_cze_dut_bsq_arw_anl_yor_mnd_slo_urd_swt_fre_swa_scr_fin_cic_ven_est_ukr_amh_geo_bos_grk_afr_rus_gam_sod_hin_hun_zul_jav_glc_mly_jpn_knd_kor_por_eng_ewe_mcd_mao_rom_sid_ind_cnt_prs_tsn_lit_aeg_guj_swe_nor_bul_qcu_ben_ctl_pan_akn_heb_ita_mlt_ger_sun_svk_xho_alb_bam_tag_tha_chh_tml_ses_igb_azi_lat_mol_tur_bem_vie_hau_fbf_tsw_moo	0.201097679196454	0.474163196406591	0.636494926264859
36	hau_grk_igb_swe_tig_heb_gam_rom_uzb_aze_akn_sun_swt_glc_por_bsq_svk_sod_xho_mnd_bul_arw_dgb_krd_ewe_ukr_hun_bam_tsw_est_afr_owc_geo_cze_lit_nor_rus_aeg_mlt_pan_fin_moo_ind_ita_tag_jpn_tml_kor_fre_prs_yor_ben_mly_lat_chh_jav_cnt_urd_fbf_guj_amr_ger_eng_scr_slo_qcu_spa_pol_hin_lda_sid_bos_amh_mcd_mao_mol_ven_alb_ses_bat_tha_anl_knd_tsn_dyu_tur_dut_ctl_azi_cic_vie_wly_zul_swa_bem	-0.881542785623111	-2.13260064326354	0.0355916196676715
37	sid_pan_moo_mcd_chh_aeg_anl_ben_tur_aze_swt_tag_zul_cze_dut_bsq_rom_tig_dgb_cnt_guj_bos_dyu_slo_igb_svk_fin_akn_cic_est_afr_hau_geo_arw_rus_fre_hin_amh_gam_glc_hun_yor_mly_ukr_mao_jpn_tml_kor_mol_spa_lda_ger_jav_lat_owc_sun_mnd_nor_fbf_scr_amr_pol_bul_swe_ita_qcu_alb_ctl_krd_xho_wly_por_sod_urd_ind_grk_tsn_eng_ven_bat_tha_mlt_knd_tsw_ewe_uzb_prs_lit_azi_ses_vie_heb_bam_bem_swa	-0.353898458376922	-0.838526146028644	0.403885342644148
38	owc_bul_zul_hin_sid_heb_wly_cze_aze_uzb_swa_mao_igb_ita_ger_bsq_bos_hau_dgb_cnt_scr_rus_lda_guj_tsn_fre_est_swt_dyu_hun_prs_anl_geo_nor_lat_urd_pan_tig_sod_por_fin_xho_tag_dut_ind_jpn_knd_kor_ctl_alb_ven_pol_bat_spa_amr_sun_mnd_arw_bam_ben_aeg_ukr_lit_eng_glc_qcu_slo_krd_afr_fbf_gam_svk_chh_swe_jav_rom_akn_grk_cic_mly_tha_mlt_tml_ses_moo_tur_mol_mcd_azi_ewe_vie_amh_yor_bem_tsw	-0.733965694484453	-1.76324522914643	0.081143743040948
39	chh_bos_fbf_alb_hau_mlt_gam_ctl_azi_uzb_ses_mly_bem_rom_por_bsq_slo_sid_lda_cnt_glc_arw_swt_pol_dyu_grk_hun_tsn_swa_fin_svk_amh_geo_rus_ita_fre_lit_owc_aeg_ger_est_tsw_ind_urd_bat_jpn_tml_kor_dut_eng_moo_cze_sun_nor_sod_jav_mnd_mol_ven_bul_tig_ben_guj_ukr_spa_qcu_afr_krd_pan_xho_heb_lat_anl_swe_tag_hin_yor_scr_zul_mao_tha_wly_knd_igb_ewe_tur_prs_mcd_aze_cic_vie_amr_dgb_akn_bam	0.218460743246253	0.513903940494039	0.608538066213481
40	amr_bul_ven_ukr_wly_tig_chh_mcd_aze_tur_ses_ind_cic_pan_lit_bsq_rus_sid_dgb_mnd_ben_arw_lda_hin_swa_svk_est_akn_dyu_fin_spa_aeg_geo_mol_cze_krd_lat_amh_heb_urd_hun_bem_sun_ctl_mao_jpn_tml_kor_rom_afr_ewe_eng_jav_ita_anl_mly_cnt_slo_zul_scr_owc_alb_prs_fre_guj_qcu_dut_pol_por_bam_hau_swe_sod_bos_tag_nor_igb_glc_xho_bat_tha_gam_knd_swt_moo_azi_grk_ger_uzb_tsw_vie_mlt_tsn_yor_fbf	-0.0633393403791553	-0.149214721595347	0.881707303582761
41	sod_svk_swt_lat_sid_mlt_chh_mol_uzb_tur_bem_tag_fbf_ita_slo_bsq_rus_tig_bam_mnd_ben_nor_ewe_guj_dyu_arw_fin_tsw_akn_est_rom_amh_geo_ukr_urd_dut_por_hau_amr_alb_hun_swa_jav_cze_ind_jpn_knd_kor_prs_bul_xho_bos_bat_mcd_wly_mly_cnt_pol_lda_hin_gam_lit_glc_ctl_grk_qcu_swe_fre_pan_ses_owc_eng_aeg_krd_mao_ger_moo_afr_tsn_sun_tha_heb_tml_ven_zul_azi_spa_scr_aze_igb_vie_anl_cic_dgb_yor	-0.617908368380033	-1.47488858631862	0.143619914932301
42	amh_scr_dgb_swe_heb_mlt_owc_lat_aze_uzb_igb_ind_bem_hin_arw_bsq_krd_wly_moo_cnt_eng_ctl_tsn_nor_zul_rom_fin_tsw_ewe_hun_ukr_anl_geo_svk_slo_cze_bos_sid_chh_ita_est_swa_mly_urd_mao_jpn_tml_kor_pan_lit_swt_afr_bat_prs_aeg_jav_mnd_alb_akn_pol_sod_por_dut_rus_spa_qcu_mcd_grk_ben_dyu_gam_glc_amr_fre_tag_bul_xho_ger_ven_sun_tha_hau_knd_ses_yor_tur_mol_guj_azi_bam_vie_tig_fbf_lda_cic	0.00978993065354465	0.0230353374105726	0.981671438374177
43	anl_hin_igb_prs_gam_sid_mlt_bos_tur_uzb_tsw_bat_ses_eng_rom_bsq_glc_tig_ven_mnd_mol_grk_yor_krd_dyu_fre_fin_zul_bem_est_cze_amr_geo_dut_pol_ita_nor_sod_amh_ctl_hun_swt_tag_swe_mao_jpn_tml_kor_urd_arw_xho_scr_mly_mcd_owc_sun_cnt_lat_dgb_bul_wly_alb_pan_afr_spa_qcu_ben_por_ger_cic_heb_lit_aeg_ukr_jav_guj_akn_svk_lda_ind_tha_chh_knd_fbf_ewe_azi_rus_slo_aze_tsn_vie_hau_bam_swa_moo	0.372611320146615	0.879431371977161	0.381434154218934
44	aeg_hin_cic_ukr_sid_amr_anl_ben_aze_uzb_dyu_bat_tsn_cze_bul_bsq_grk_sod_swt_mnd_ita_ctl_dgb_lit_lda_ger_est_xho_ewe_hun_dut_mlt_geo_rus_krd_svk_fre_amh_wly_pol_fin_ven_ind_scr_mao_jpn_knd_kor_prs_por_zul_alb_sun_arw_chh_jav_cnt_nor_swa_pan_tig_guj_afr_mcd_glc_qcu_urd_rom_swe_moo_owc_bos_gam_mol_mly_spa_tsw_eng_igb_tag_tha_hau_tml_akn_fbf_azi_lat_slo_tur_ses_vie_heb_bam_yor_bem	-1.1339247260245	-2.78721078171523	0.00644544060782525
45	sid_arw_dyu_pol_aeg_heb_chh_lit_tur_azi_akn_sun_ses_dut_nor_bsq_ita_mlt_moo_mnd_pan_lat_fbf_slo_ven_prs_fin_swa_igb_hun_alb_amh_geo_guj_grk_cze_bos_anl_gam_glc_est_tsn_ind_por_jav_jpn_tml_kor_fre_eng_cic_spa_mao_swe_wly_tag_cnt_scr_swt_urd_amr_ben_svk_ukr_mcd_qcu_ger_hin_mol_lda_tig_afr_hau_ctl_bat_rom_yor_rus_tsw_mly_tha_owc_knd_bam_zul_aze_bul_krd_uzb_ewe_vie_sod_dgb_xho_bem	0.091690866342922	0.215837477722894	0.829587117947312
46	sid_dut_lda_pan_wly_tig_amr_arw_azi_uzb_tsn_mao_fbf_mcd_grk_bsq_rom_hau_akn_cnt_bos_urd_tsw_por_moo_lat_est_bem_ewe_fin_ben_gam_geo_ukr_afr_scr_rus_chh_amh_glc_hun_ses_sun_ger_tag_jpn_tml_kor_spa_guj_bam_slo_jav_svk_sod_mly_mnd_ita_igb_prs_owc_bul_swe_alb_pol_qcu_nor_ctl_fre_dgb_heb_mol_aeg_eng_ind_krd_swt_lit_zul_bat_tha_anl_knd_ven_swa_aze_cze_hin_tur_xho_vie_mlt_dyu_yor_cic	0.168685657614176	0.397554239709925	0.691869819631869
47	hau_grk_fbf_ctl_mlt_sod_chh_hin_azi_uzb_ses_ind_ewe_slo_eng_bsq_alb_owc_xho_mnd_spa_urd_lda_bul_swt_lit_fin_dyu_bam_hun_scr_gam_geo_ben_lat_ita_ger_aeg_anl_svk_est_tsn_mly_pol_jav_jpn_tml_kor_bos_swe_akn_prs_sun_nor_amh_tag_cnt_fre_moo_guj_wly_ukr_mcd_glc_rus_qcu_arw_mol_krd_dgb_tig_afr_amr_cze_bat_dut_tsw_rom_ven_mao_tha_heb_knd_zul_yor_aze_pan_por_tur_bem_vie_sid_cic_igb_swa	-0.233131272321657	-0.550616307309919	0.583216962372743
48	mlt_ctl_zul_spa_aeg_owc_wly_ben_aze_azi_tsw_tag_akn_prs_nor_bsq_guj_gam_ses_cnt_alb_rus_igb_lit_dgb_bul_hun_cic_fbf_est_slo_hau_geo_dut_arw_mol_grk_tig_sid_glc_fin_xho_ind_krd_mly_jpn_knd_kor_fre_svk_bem_pan_jav_afr_amr_mao_mnd_rom_ewe_bos_amh_pol_ukr_ita_ger_qcu_hin_eng_swe_yor_heb_por_anl_mcd_bat_lat_swt_urd_dyu_sun_tha_chh_tml_tsn_moo_tur_cze_scr_uzb_ven_vie_sod_swa_bam_lda	1.04116180073423	2.4971748064778	0.0142772933904338
49	gam_ita_cic_mcd_sid_anl_chh_ben_tur_azi_swt_mly_xho_scr_ctl_bsq_fre_sod_tsw_mnd_mol_ukr_yor_hin_ses_slo_hun_bem_ven_fin_prs_aeg_geo_rom_urd_rus_bul_wly_tig_swe_est_swa_bat_svk_mao_jpn_tml_kor_afr_guj_fbf_cze_jav_dut_amr_tag_cnt_por_ewe_ger_heb_alb_lat_bos_spa_qcu_pol_pan_eng_moo_hau_krd_mlt_arw_sun_nor_dgb_grk_bam_ind_tha_owc_knd_zul_igb_aze_lit_glc_uzb_tsn_vie_amh_dyu_akn_lda	0.218532613129012	0.51500311273925	0.60777276538976
50	chh_afr_moo_arw_tig_amh_hau_swe_aze_uzb_lda_sun_ewe_prs_urd_bsq_por_gam_yor_mnd_bul_nor_cic_spa_tsw_krd_hun_dyu_swa_fin_fre_wly_geo_ctl_dut_rom_eng_mlt_owc_grk_est_ven_ind_hin_bat_jpn_tml_kor_pan_alb_akn_glc_mly_scr_anl_mao_cnt_bos_tsn_svk_aeg_guj_lat_rus_ukr_qcu_pol_ita_lit_swt_sod_mcd_heb_mol_tag_ben_xho_slo_zul_jav_tha_amr_knd_ses_bam_azi_cze_ger_tur_dgb_vie_sid_igb_bem_fbf	0.127953218413644	0.301211622108182	0.763925563022586
51	wly_ger_dgb_cze_owc_mlt_sid_ukr_azi_tur_swa_ind_bem_eng_lat_bsq_krd_hau_dyu_mnd_mcd_slo_ven_spa_ses_fre_fin_tsw_akn_hun_prs_sod_geo_pol_guj_por_alb_anl_tig_ita_est_moo_sun_hin_tag_jpn_tml_kor_swe_svk_bam_ben_jav_rom_chh_bat_cnt_arw_cic_urd_amr_mol_nor_pan_bos_qcu_afr_ctl_dut_fbf_heb_lit_aeg_rus_mly_grk_swt_scr_tsn_mao_tha_amh_knd_lda_yor_aze_bul_glc_uzb_xho_vie_gam_zul_igb_ewe	0.511788953076266	1.20978100105189	0.229429128328235
52	heb_bul_tsw_alb_gam_sod_tig_nor_aze_azi_igb_sun_bem_ger_lit_bsq_prs_mlt_zul_cnt_ita_dut_tsn_pan_fbf_eng_est_swt_lda_hun_glc_amr_geo_pol_mol_arw_slo_sid_owc_fre_fin_ewe_jav_scr_ind_jpn_tml_kor_urd_ctl_ven_krd_mly_lat_hau_tag_mnd_mcd_akn_por_aeg_afr_grk_spa_rom_qcu_svk_cze_swe_bam_wly_ukr_amh_ben_bat_hin_cic_guj_yor_mao_tha_chh_knd_dgb_xho_uzb_rus_bos_tur_swa_vie_anl_dyu_moo_ses	-0.411801344255503	-0.978617072240503	0.330308087852969
53	aeg_spa_dyu_swe_amr_sid_chh_prs_uzb_aze_lda_mao_igb_scr_mcd_bsq_grk_mlt_yor_mnd_lat_ger_ewe_nor_dgb_ukr_est_bem_ses_fin_alb_anl_geo_mol_bos_fre_rus_gam_tig_urd_hun_fbf_jav_bul_bat_jpn_tml_kor_slo_dut_swt_rom_sun_pol_wly_ind_cnt_arw_tsn_ita_owc_por_guj_afr_ctl_qcu_glc_svk_pan_swa_sod_eng_hau_krd_mly_cze_cic_lit_akn_tag_tha_heb_knd_ven_zul_tur_ben_hin_azi_tsw_vie_amh_bam_moo_xho	-0.809837752319976	-1.95091807232021	0.0540768254772087
54	wly_glc_cic_ita_gam_chh_sid_rus_tur_azi_bem_sun_tsn_eng_pan_bsq_nor_tig_swt_mnd_lit_cze_ven_ukr_ses_ger_hun_tsw_swa_fin_ctl_owc_geo_swe_bos_arw_svk_anl_aeg_dut_est_akn_mly_mcd_bat_jpn_knd_kor_fre_ben_lda_spa_mao_mol_hau_jav_cnt_lat_bam_alb_mlt_guj_pol_krd_prs_qcu_scr_afr_slo_yor_amr_por_amh_urd_tag_bul_zul_rom_moo_ind_tha_sod_tml_ewe_fbf_uzb_hin_grk_aze_dyu_vie_heb_dgb_igb_xho	-0.250163909982133	-0.592268336990955	0.555108166779882
55	sod_alb_dgb_nor_heb_amr_owc_bul_aze_tur_ses_mly_ven_ger_eng_bsq_slo_chh_lda_cnt_glc_scr_swa_ukr_fbf_dut_fin_tsn_swt_hun_pan_tig_geo_svk_ctl_swe_urd_aeg_anl_rom_est_bem_ind_bos_tag_jpn_tml_kor_ben_pol_akn_cze_sun_fre_hau_bat_mnd_rus_cic_mcd_mlt_por_ita_guj_lat_qcu_grk_spa_afr_xho_amh_arw_sid_hin_mao_mol_igb_krd_bam_jav_tha_wly_knd_tsw_yor_uzb_prs_lit_azi_zul_vie_gam_dyu_moo_ewe	0.178818386541287	0.420837838690976	0.674844424856659
56	sid_dut_dyu_grk_chh_anl_wly_slo_uzb_aze_xho_jav_bem_rom_prs_bsq_krd_aeg_zul_cnt_fre_rus_ven_ita_ewe_alb_fin_cic_akn_est_pan_hau_geo_eng_bul_cze_ukr_amh_heb_ctl_hun_bam_mao_hin_tag_jpn_tml_kor_afr_mol_fbf_bos_bat_mcd_tig_sun_mnd_svk_swt_nor_sod_lat_urd_lit_swe_qcu_guj_spa_pol_igb_amr_por_mlt_arw_mly_scr_moo_ben_tsn_ind_tha_gam_knd_ses_yor_azi_glc_ger_tur_lda_vie_owc_tsw_swa_dgb	-0.479924577521358	-1.14113564340766	0.256743417709265
57	mlt_bul_dgb_nor_wly_sid_aeg_lat_aze_azi_bem_tag_fbf_ita_pol_bsq_bos_heb_igb_cnt_por_ben_tsn_glc_akn_krd_fin_zul_xho_hun_rom_amh_geo_ger_lit_svk_alb_owc_hau_guj_est_yor_bat_hin_ind_jpn_tml_kor_pan_dut_lda_prs_sun_afr_chh_jav_mnd_cze_ses_spa_sod_arw_swe_rus_grk_qcu_scr_fre_mcd_ewe_gam_mol_anl_ctl_mly_urd_swa_slo_tsw_mao_tha_amr_knd_dyu_moo_uzb_ukr_eng_tur_swt_vie_tig_cic_bam_ven	-1.29042225762516	-3.20672048260875	0.00184124619993574
58	amh_cze_fbf_slo_hau_gam_aeg_por_uzb_azi_tsn_mly_bem_grk_alb_bsq_dut_mlt_ewe_cnt_ukr_nor_bam_ben_yor_ger_fin_dgb_ven_est_spa_sod_geo_rom_lit_scr_pol_anl_owc_ita_hun_cic_ind_eng_bat_jpn_knd_kor_arw_hin_dyu_glc_mao_guj_heb_jav_mnd_krd_zul_mcd_wly_svk_pan_afr_bos_qcu_mol_rus_bul_akn_amr_swe_tig_fre_sun_lat_swt_urd_lda_tag_tha_sid_tml_igb_swa_tur_prs_ctl_aze_tsw_vie_chh_moo_ses_xho	0.10517124569795	0.247536533976161	0.805038703166778
59	hau_svk_lda_pan_aeg_tig_heb_dut_uzb_azi_fbf_bat_igb_swe_guj_bsq_scr_gam_cic_cnt_ben_fre_zul_hin_swt_por_hun_xho_ewe_est_ger_wly_geo_ctl_lit_glc_urd_sod_sid_mol_fin_yor_ind_krd_mao_jpn_knd_kor_slo_bul_dyu_ita_jav_mcd_mlt_mly_mnd_nor_akn_prs_chh_ukr_spa_eng_alb_qcu_bos_grk_arw_ven_amr_cze_anl_rus_tag_afr_tsw_lat_tsn_sun_tha_owc_tml_bem_moo_aze_rom_pol_tur_dgb_vie_amh_swa_ses_bam	0.602643324464571	1.42236275777767	0.158266401301408
60	aeg_alb_dyu_afr_hau_amr_wly_bul_tur_aze_fbf_mao_moo_guj_pol_bsq_pan_owc_lda_mnd_scr_bos_ven_spa_igb_ita_hun_ses_swt_fin_lit_sid_geo_cze_arw_grk_slo_amh_sod_eng_est_ewe_tag_hin_mly_jpn_tml_kor_swe_lat_zul_ukr_ind_prs_heb_bat_cnt_svk_cic_ger_mlt_dut_krd_ctl_urd_qcu_rus_por_glc_bam_tig_fre_chh_rom_sun_mcd_bem_ben_akn_jav_tha_anl_knd_tsn_yor_azi_nor_mol_uzb_dgb_vie_gam_xho_tsw_swa	-0.182916239729957	-0.431636486064954	0.667004641753138
61	anl_guj_dgb_por_wly_sod_mlt_krd_aze_azi_ven_tag_tsn_arw_nor_bsq_glc_hau_igb_cnt_lat_spa_tsw_rom_bem_grk_hun_ewe_akn_est_bos_owc_geo_alb_svk_lit_ita_tig_heb_afr_fin_swa_mly_rus_ind_jpn_tml_kor_eng_ben_fbf_mol_sun_prs_amh_mao_mnd_pol_cic_bul_gam_pan_dut_ukr_ger_qcu_hin_swe_slo_lda_sid_scr_aeg_urd_jav_cze_swt_fre_zul_bat_tha_amr_knd_xho_moo_uzb_mcd_ctl_tur_ses_vie_chh_yor_bam_dyu	-0.681127454469604	-1.63229093083875	0.10599980636505
62	aeg_ukr_dgb_hin_anl_owc_sid_dut_tur_aze_lda_mao_tsn_bul_ben_bsq_rom_hau_igb_mnd_rus_mcd_ven_ctl_yor_swe_est_akn_dyu_fin_scr_chh_geo_afr_urd_bos_krd_tig_wly_spa_hun_ewe_sun_pol_jav_jpn_knd_kor_glc_lit_bem_mol_tag_svk_amh_bat_cnt_grk_moo_pan_mlt_ita_lat_arw_guj_qcu_ger_nor_fre_zul_heb_slo_gam_por_ind_prs_bam_alb_swa_mly_tha_amr_tml_tsw_fbf_uzb_eng_cze_azi_ses_vie_sod_swt_xho_cic	-0.466453622661234	-1.10862815409027	0.270449399903872
63	amr_eng_akn_lat_sid_mlt_chh_guj_tur_aze_tsn_mao_bam_lit_arw_bsq_dut_owc_yor_cnt_prs_rom_lda_bos_swt_alb_hun_tsw_ewe_fin_ctl_aeg_geo_grk_cze_glc_swe_gam_sod_ukr_est_cic_ind_pol_tag_jpn_tml_kor_afr_ita_moo_hin_sun_ger_hau_bat_mnd_nor_bem_krd_anl_fre_mol_svk_scr_qcu_spa_slo_pan_ses_tig_urd_heb_ben_mly_rus_zul_mcd_ven_jav_tha_wly_knd_swa_dyu_uzb_por_bul_azi_fbf_vie_amh_igb_xho_dgb	0.580678639641378	1.37160037450653	0.173487982064745
64	gam_nor_bam_krd_sod_amh_anl_dut_uzb_aze_ven_mly_ses_urd_swe_bsq_pan_owc_ewe_cnt_prs_glc_swt_bos_fbf_lat_est_bem_igb_fin_lit_tig_geo_ukr_ben_arw_grk_heb_mlt_ctl_hun_swa_ind_ita_sun_jpn_knd_kor_svk_bul_xho_rom_mao_mol_chh_jav_mnd_fre_dgb_ger_sid_cze_hin_slo_pol_qcu_por_alb_afr_moo_wly_eng_amr_rus_bat_scr_yor_guj_akn_tag_tha_aeg_tml_tsw_lda_azi_spa_mcd_tur_tsn_vie_hau_cic_dyu_zul	-0.723240410437073	-1.73566357003243	0.0859354741519652
65	sod_alb_swt_mol_hau_heb_tig_eng_azi_tur_xho_sun_akn_lit_swe_bsq_fre_mlt_ven_cnt_ita_pol_zul_afr_tsw_lat_fin_lda_dyu_est_cze_sid_geo_por_ben_spa_prs_amh_owc_hin_hun_ses_tag_slo_mao_jpn_knd_kor_krd_grk_tsn_arw_jav_glc_amr_mly_mnd_ukr_fbf_bos_wly_nor_mcd_rus_svk_qcu_ger_guj_urd_dgb_aeg_dut_anl_rom_ind_bul_igb_scr_bem_bat_tha_chh_tml_swa_cic_aze_pan_ctl_uzb_ewe_vie_gam_moo_bam_yor	0.704434103255418	1.66866397550836	0.0985474087716647
66	sod_dut_bem_hin_chh_amh_hau_svk_aze_azi_xho_jav_igb_por_afr_bsq_ukr_tig_lda_mnd_bul_ger_fbf_ctl_ses_fre_hun_tsw_moo_est_arw_wly_geo_lit_mcd_rom_scr_mlt_sid_alb_fin_tsn_ind_pol_tag_jpn_knd_kor_nor_spa_akn_bos_bat_mol_gam_mao_cnt_guj_swa_lat_aeg_grk_swe_glc_prs_qcu_eng_slo_ben_dyu_heb_pan_anl_cze_sun_rus_swt_ita_zul_mly_tha_amr_tml_ven_cic_uzb_krd_urd_tur_dgb_vie_owc_bam_yor_ewe	0.018290632043629	0.0430840911019402	0.965726869448006
67	hau_ctl_tsn_guj_anl_amh_aeg_lit_tur_azi_yor_tag_ewe_ger_rus_bsq_afr_owc_lda_mnd_por_cze_cic_scr_tsw_rom_est_swa_fbf_hun_bos_sid_geo_pan_urd_grk_arw_heb_sod_svk_fin_bem_mly_ukr_bat_jpn_knd_kor_slo_mcd_igb_hin_jav_glc_mlt_sun_cnt_krd_dgb_bul_gam_fre_nor_ben_dut_qcu_mol_eng_lat_moo_tig_ita_wly_prs_mao_pol_dyu_alb_bam_ind_tha_chh_tml_swt_ven_aze_spa_swe_uzb_ses_vie_amr_xho_zul_akn	-0.0119473493951064	-0.0281174801337187	0.977628701864602
68	wly_ita_dgb_hin_heb_tig_chh_eng_tur_azi_fbf_sun_ewe_mol_slo_bsq_prs_amr_ven_mnd_grk_cze_ses_fre_zul_pan_fin_dyu_swa_hun_lit_anl_geo_mcd_scr_swe_urd_mlt_sid_bos_est_bam_jav_lat_bat_jpn_knd_kor_krd_bul_swt_ctl_mly_ukr_amh_ind_cnt_afr_akn_rus_owc_por_guj_glc_nor_qcu_arw_alb_ben_cic_gam_spa_aeg_svk_mao_dut_xho_pol_lda_tag_tha_hau_tml_yor_igb_uzb_rom_ger_aze_tsw_vie_sod_bem_tsn_moo	-0.0826644090403647	-0.194866771925391	0.84592232445591
69	hau_slo_xho_glc_mlt_heb_sid_ukr_uzb_azi_bem_bat_tsn_mcd_svk_bsq_dut_aeg_ses_mnd_swe_prs_ven_spa_swa_ita_hun_bam_swt_est_alb_tig_geo_rus_grk_rom_eng_chh_gam_guj_fin_zul_tag_lat_mly_jpn_knd_kor_bul_por_cic_ben_mao_nor_sod_ind_cnt_lit_fbf_mol_owc_ger_krd_afr_pol_qcu_fre_hin_bos_dgb_anl_ctl_wly_cze_sun_pan_ewe_scr_igb_jav_tha_amr_tml_dyu_lda_tur_urd_arw_aze_tsw_vie_amh_yor_akn_moo	-0.147635945249278	-0.348064992402266	0.728577991586605
70	owc_mcd_bam_lat_hau_gam_chh_bul_azi_tur_bem_jav_igb_fre_krd_bsq_ger_tig_tsn_cnt_scr_ita_akn_bos_lda_ben_fin_yor_cic_est_arw_anl_geo_slo_urd_glc_rom_amr_sod_alb_hun_dgb_sun_rus_ind_jpn_knd_kor_afr_hin_dyu_ukr_tag_cze_sid_bat_mnd_grk_ses_lit_wly_guj_mol_swe_nor_qcu_ctl_por_prs_zul_amh_eng_heb_svk_mao_pol_fbf_spa_tsw_mly_tha_mlt_tml_ven_moo_uzb_dut_pan_aze_swt_vie_aeg_swa_xho_ewe	-0.744899128911988	-1.7950329236728	0.0758969146133188
71	gam_glc_bem_bul_wly_anl_sod_hin_aze_tur_cic_ind_zul_eng_guj_bsq_ita_sid_fbf_mnd_por_rom_ses_svk_igb_afr_hun_bam_ven_fin_swe_owc_geo_bos_ukr_nor_spa_amr_tig_scr_est_tsw_sun_alb_bat_jpn_knd_kor_urd_prs_akn_ger_tag_arw_hau_mao_cnt_pan_moo_slo_mlt_grk_ctl_lat_ben_qcu_lit_mol_mcd_dgb_aeg_dut_amh_rus_mly_cze_swt_fre_lda_jav_tha_chh_tml_tsn_xho_azi_pol_krd_uzb_swa_vie_heb_dyu_yor_ewe	-0.158269662683867	-0.374146410628577	0.70914707741125
72	amr_glc_swt_rus_gam_anl_chh_swe_tur_aze_tsw_jav_tsn_nor_afr_bsq_urd_sid_lda_cnt_bul_ben_ses_lit_bam_fre_hun_yor_dgb_fin_arw_amh_geo_hin_ita_dut_pan_owc_tig_spa_est_cic_mao_ger_ind_jpn_tml_kor_rom_slo_xho_svk_sun_ukr_hau_mly_mnd_bos_ven_pol_sod_krd_scr_alb_grk_qcu_por_guj_lat_ewe_wly_prs_mlt_eng_tag_mcd_zul_mol_dyu_bat_tha_heb_knd_fbf_akn_uzb_cze_ctl_azi_moo_vie_aeg_bem_igb_swa	-0.26150457370009	-0.618227448755837	0.537936560064721
73	sid_bul_dyu_swe_gam_anl_aeg_fre_aze_uzb_igb_mly_swt_grk_arw_bsq_scr_amh_zul_cnt_hin_svk_ewe_ctl_yor_lat_fin_cic_lda_hun_alb_chh_geo_ben_ger_cze_urd_tig_sod_guj_est_bam_mao_pan_sun_jpn_knd_kor_rom_krd_bem_dut_tag_glc_mlt_bat_mnd_lit_dgb_rus_owc_pol_prs_ita_eng_qcu_ukr_slo_por_xho_hau_spa_wly_bos_jav_afr_tsn_nor_swa_ind_tha_amr_tml_fbf_moo_tur_mol_mcd_azi_tsw_vie_heb_akn_ses_ven	-0.641313811290215	-1.53539505428005	0.128082042624354
74	tig_arw_zul_spa_amh_gam_aeg_glc_tur_azi_bem_tag_tsn_cze_mol_bsq_slo_owc_ses_cnt_ben_krd_fbf_lit_ewe_por_fin_tsw_dyu_est_eng_chh_geo_svk_pol_prs_dut_amr_anl_urd_hun_yor_jav_rom_sun_jpn_knd_kor_lat_bul_swa_nor_bat_pan_sod_mly_mnd_ctl_igb_guj_wly_bos_ita_mcd_ukr_qcu_grk_fre_rus_ven_sid_ger_hau_swe_mao_hin_bam_afr_moo_ind_tha_heb_tml_xho_lda_aze_alb_scr_uzb_cic_vie_mlt_akn_dgb_swt	-0.671200927977062	-1.60827213791016	0.111165331199175
75	chh_nor_akn_cze_tig_gam_anl_dut_uzb_aze_yor_sun_ses_hin_pol_bsq_grk_hau_swa_mnd_krd_ita_cic_arw_ewe_prs_hun_bem_lda_est_swe_amh_geo_alb_urd_slo_mol_sod_wly_ger_fin_dgb_tag_lat_mly_jpn_tml_kor_afr_bos_xho_svk_bat_scr_aeg_ind_cnt_bul_swt_eng_mlt_guj_fre_spa_ctl_qcu_ukr_rom_mcd_moo_sid_rus_heb_pan_mao_glc_bam_ben_tsn_jav_tha_amr_knd_zul_tsw_tur_por_lit_azi_fbf_vie_owc_igb_ven_dyu	0.0445327069483889	0.104912170307728	0.916671440458647
76	aeg_spa_dyu_eng_gam_amr_sod_ben_azi_uzb_ven_mao_xho_mcd_slo_bsq_afr_anl_tsn_mnd_lat_fre_moo_ger_fbf_lit_fin_swa_ses_est_ukr_sid_geo_pan_dut_urd_rom_tig_amh_bos_hun_igb_mly_arw_tag_jpn_knd_kor_glc_cze_akn_grk_jav_ita_owc_ind_cnt_hin_cic_svk_wly_ctl_bul_pol_rus_qcu_prs_guj_alb_zul_heb_swe_mlt_krd_sun_por_dgb_scr_ewe_bat_tha_hau_tml_bem_lda_tur_mol_nor_aze_tsw_vie_chh_swt_yor_bam	-0.137316842503803	-0.324163658776399	0.74654207507593
77	tig_ita_igb_grk_amh_chh_owc_hin_aze_azi_yor_sun_bem_prs_mol_bsq_fre_amr_moo_mnd_urd_slo_swa_alb_dyu_bos_fin_dgb_ses_hun_dut_sod_geo_pan_mcd_por_svk_hau_mlt_krd_est_fbf_tag_spa_mly_jpn_tml_kor_ukr_ger_bam_lit_bat_scr_gam_jav_cnt_cze_lda_rom_anl_guj_bul_rus_nor_qcu_pol_swe_lat_akn_heb_eng_sid_ben_mao_glc_cic_arw_tsn_ind_tha_aeg_knd_swt_xho_tur_afr_ctl_uzb_zul_vie_wly_tsw_ven_ewe	-0.108464580724959	-0.255864802599782	0.79862031473243
78	gam_por_fbf_prs_mlt_chh_anl_slo_aze_uzb_dgb_bat_bem_arw_afr_bsq_dut_sod_yor_cnt_rus_ukr_ewe_krd_tsw_glc_hun_igb_dyu_fin_spa_hau_geo_bul_rom_pan_mol_amh_owc_ctl_est_tsn_jav_alb_sun_jpn_knd_kor_hin_mcd_ses_nor_ind_ita_heb_mly_mnd_eng_swa_ger_sid_fre_pol_grk_swe_qcu_cze_lit_bos_zul_wly_svk_aeg_ben_tag_urd_swt_lat_xho_mao_tha_amr_tml_ven_akn_azi_scr_guj_tur_moo_vie_tig_bam_cic_lda	0.212511726448514	0.499793211344356	0.618401160125259
79	owc_fre_tsw_prs_sid_hau_anl_nor_tur_aze_yor_jav_igb_svk_spa_bsq_bos_gam_moo_cnt_eng_rus_swt_glc_zul_lat_hun_dgb_bam_est_ger_heb_geo_ukr_lit_ita_urd_amr_aeg_scr_fin_dyu_tag_bul_mly_jpn_knd_kor_mcd_por_ses_guj_sun_swe_mlt_mao_mnd_arw_akn_alb_tig_grk_afr_slo_ctl_qcu_mol_cze_krd_xho_wly_dut_chh_rom_ind_pol_ven_hin_lda_bat_tha_sod_tml_cic_ewe_uzb_pan_ben_azi_tsn_vie_amh_bem_fbf_swa	-0.833103251853371	-2.01480415993873	0.0468127111280866
80	gam_hin_bam_ukr_anl_sod_hau_bul_aze_uzb_tsn_bat_igb_dut_rom_bsq_pan_amh_ses_mnd_lat_svk_ven_lit_xho_ben_fin_yor_fbf_est_arw_wly_geo_ctl_fre_rus_guj_heb_aeg_eng_hun_swa_tag_pol_sun_jpn_knd_kor_spa_urd_bem_mol_mly_grk_mlt_ind_cnt_prs_akn_krd_amr_mcd_swe_bos_afr_qcu_alb_ger_cze_swt_owc_slo_tig_ita_jav_nor_ewe_por_lda_mao_tha_sid_tml_zul_tsw_tur_glc_scr_azi_dyu_vie_chh_cic_dgb_moo	0.0873047470484593	0.205400806491744	0.837707916331852
81	wly_ukr_tsn_rom_tig_amh_hau_pol_aze_azi_ewe_mly_ses_afr_cze_bsq_por_anl_swt_cnt_nor_rus_dgb_mol_zul_eng_est_moo_ven_fin_arw_owc_geo_ben_guj_lit_bos_aeg_chh_swe_hun_bam_jav_krd_tag_jpn_tml_kor_hin_urd_dyu_ita_ind_bul_gam_sun_mnd_slo_xho_grk_sod_alb_ctl_fre_scr_qcu_spa_pan_prs_swa_amr_svk_sid_dut_mao_lat_akn_ger_igb_bat_tha_mlt_knd_yor_bem_tur_mcd_glc_uzb_lda_vie_heb_cic_tsw_fbf	-0.415417309852054	-0.986519880618388	0.326437745904129
82	aeg_dut_igb_prs_anl_amh_chh_afr_azi_aze_lda_bat_dgb_cze_hin_bsq_por_hau_yor_mnd_ger_scr_ewe_rom_tsn_arw_fin_bam_zul_est_lit_owc_geo_ita_bos_spa_guj_wly_heb_krd_hun_swa_mly_alb_tag_jpn_tml_kor_urd_bul_moo_glc_sun_pol_sid_jav_cnt_pan_fbf_mol_tig_nor_slo_grk_ukr_qcu_mcd_svk_lat_akn_mlt_eng_amr_swe_ind_rus_swt_ctl_tsw_mao_tha_gam_knd_cic_bem_uzb_fre_ben_tur_xho_vie_sod_dyu_ses_ven	-0.24715335010685	-0.583633076301556	0.560880028900937
83	hau_hin_moo_ukr_amh_mlt_amr_ben_uzb_azi_bem_sun_yor_ita_spa_bsq_lit_tig_xho_mnd_bul_swe_zul_rus_swt_mcd_hun_ven_fbf_est_mol_owc_geo_slo_por_scr_svk_anl_gam_lat_fin_bam_bat_arw_mao_jpn_tml_kor_afr_ctl_tsw_dut_jav_alb_chh_ind_cnt_eng_cic_nor_heb_ger_glc_rom_fre_qcu_grk_krd_bos_lda_wly_pol_sod_guj_tag_cze_igb_pan_ewe_mly_tha_aeg_knd_swa_akn_aze_prs_urd_tur_tsn_vie_sid_ses_dgb_dyu	-0.748042013424262	-1.79617701658744	0.0757134422649613
84	chh_ger_swa_prs_wly_tig_heb_dut_azi_aze_moo_jav_dyu_svk_eng_bsq_ita_sid_bem_mnd_rom_mcd_ewe_ukr_fbf_spa_est_lda_cic_fin_guj_amr_geo_rus_afr_lat_krd_gam_anl_glc_hun_dgb_mao_pol_ind_jpn_tml_kor_cze_slo_zul_bos_tag_pan_mlt_bat_cnt_fre_swt_arw_aeg_urd_alb_grk_lit_qcu_por_scr_mol_igb_sod_ben_hau_bul_mly_ctl_bam_swe_xho_sun_tha_owc_knd_ven_yor_tur_nor_hin_uzb_tsw_vie_amh_ses_tsn_akn	0.427226180410228	1.00719227428897	0.316455775953807
85	heb_lat_bam_arw_gam_sid_mlt_mcd_uzb_aze_zul_tag_cic_ger_grk_bsq_mol_amh_ven_mnd_bos_ben_igb_pol_tsw_guj_fin_bem_swt_est_ukr_chh_geo_nor_rom_eng_slo_aeg_sod_svk_hun_akn_mly_pan_sun_jpn_knd_kor_bul_swe_xho_dut_jav_scr_amr_ind_cnt_ctl_yor_krd_wly_urd_lit_fre_spa_qcu_cze_alb_glc_dgb_hau_ita_anl_rus_bat_hin_ewe_prs_ses_mao_tha_owc_tml_dyu_swa_azi_afr_por_tur_lda_vie_tig_fbf_moo_tsn	0.0598945479100813	0.140968582709828	0.888199656647318
86	amr_spa_ewe_ctl_tig_sod_gam_cze_azi_tur_ven_bat_fbf_swe_guj_bsq_glc_chh_tsn_cnt_fre_afr_zul_krd_bam_bul_hun_tsw_dyu_fin_nor_amh_geo_dut_pan_lat_hin_sid_anl_ukr_est_akn_sun_ger_mly_jpn_knd_kor_rom_mol_dgb_alb_mao_arw_heb_jav_mnd_por_ses_bos_owc_urd_scr_slo_mcd_qcu_prs_lit_svk_yor_aeg_pol_hau_rus_ind_ita_swt_ben_xho_tag_tha_wly_tml_swa_igb_uzb_grk_eng_aze_bem_vie_mlt_cic_lda_moo	-0.00272337808934393	-0.0064136533140737	0.994896418000931
87	amh_lat_dgb_scr_mlt_tig_owc_krd_tur_uzb_dyu_ind_tsn_bul_pan_bsq_spa_wly_bem_mnd_ger_arw_lda_por_fbf_hin_hun_tsw_ven_fin_fre_hau_geo_prs_slo_eng_mol_chh_aeg_lit_est_yor_jav_nor_tag_jpn_tml_kor_ukr_ben_swa_ctl_mly_svk_anl_bat_cnt_alb_cic_mcd_sod_dut_glc_urd_bos_qcu_guj_pol_grk_swt_gam_rom_sid_rus_sun_ita_igb_cze_ewe_mao_tha_heb_knd_akn_moo_aze_swe_afr_azi_bam_vie_amr_xho_ses_zul	-0.356804444101401	-0.845951899260772	0.399750963128345
88	amh_svk_zul_rus_anl_mlt_owc_spa_uzb_tur_bam_mly_moo_por_ben_bsq_pan_aeg_yor_cnt_hin_ger_tsw_rom_ewe_ita_est_dgb_bem_fin_eng_chh_geo_lit_afr_nor_urd_heb_sid_scr_hun_igb_tag_arw_bat_jpn_knd_kor_cze_guj_swt_ukr_jav_krd_wly_ind_mnd_prs_xho_mcd_hau_slo_lat_pol_alb_qcu_glc_ctl_swe_swa_amr_mol_sod_bul_mao_grk_tsn_fre_cic_sun_tha_tig_tml_akn_ven_aze_dut_bos_azi_ses_vie_gam_dyu_lda_fbf	-0.141401139244662	-0.333450596760662	0.739544808311473
89	gam_grk_fbf_lat_anl_chh_sid_svk_aze_tur_bem_jav_ses_bul_fre_bsq_glc_amh_dyu_mnd_bos_krd_bam_ben_akn_lit_hun_cic_xho_fin_eng_tig_geo_arw_slo_swe_ger_amr_hau_mol_est_swa_bat_urd_ind_jpn_tml_kor_afr_ctl_moo_nor_mly_guj_mlt_tag_cnt_hin_ewe_scr_wly_alb_dut_prs_rus_qcu_rom_pol_ukr_igb_aeg_ita_sod_spa_mao_mcd_zul_por_yor_sun_tha_owc_knd_lda_ven_azi_cze_pan_uzb_tsn_vie_heb_swt_dgb_tsw	0.143599075056003	0.338315840253146	0.73588776255247
90	hau_bul_zul_dut_sid_chh_wly_ctl_uzb_aze_igb_mao_akn_nor_hin_bsq_rus_anl_dyu_mnd_guj_eng_lda_cze_moo_arw_est_swa_bam_hun_mol_heb_geo_urd_lit_alb_por_tig_amr_ita_fin_dgb_bat_spa_ind_jpn_knd_kor_pan_scr_swt_svk_jav_bos_mlt_tag_cnt_krd_xho_lat_gam_pol_prs_rom_mcd_qcu_glc_ukr_ger_tsw_sod_grk_owc_fre_sun_swe_cic_afr_yor_mly_tha_amh_tml_tsn_bem_tur_slo_ben_azi_ven_vie_aeg_fbf_ewe_ses	-0.730255774664891	-1.75167696232888	0.0831259636563854
91	hau_guj_fbf_eng_gam_amr_sid_glc_uzb_aze_swt_mly_swa_rus_bul_bsq_dut_aeg_bem_cnt_alb_nor_yor_urd_zul_prs_fin_ewe_igb_hun_fre_owc_geo_krd_mol_cze_hin_anl_tig_spa_est_tsw_sun_scr_jav_jpn_tml_kor_lit_ben_ses_mcd_mao_pol_amh_ind_mnd_svk_dyu_ger_sod_rom_ukr_arw_ita_qcu_por_slo_pan_ven_chh_swe_mlt_lat_bat_grk_dgb_ctl_cic_tag_tha_heb_knd_xho_tsn_azi_bos_afr_tur_moo_vie_wly_lda_bam_akn	-0.805564538251625	-1.94157705947571	0.0552151957747986
92	tig_bos_cic_lit_wly_mlt_amh_pol_azi_uzb_bam_jav_akn_cze_svk_bsq_scr_anl_igb_cnt_ger_ukr_tsw_ita_bem_krd_fin_dyu_zul_hun_eng_sod_geo_rom_urd_hin_rus_chh_heb_glc_est_fbf_ind_bul_bat_jpn_tml_kor_afr_lat_dgb_guj_mao_mol_gam_mly_mnd_ben_xho_spa_sid_slo_prs_por_alb_qcu_mcd_arw_nor_moo_amr_pan_aeg_dut_tag_ctl_ewe_fre_swt_sun_tha_owc_knd_tsn_ven_tur_grk_swe_aze_lda_vie_hau_yor_ses_swa	-0.46819030781793	-1.11194138874086	0.2690295592024
93	tig_urd_igb_dut_heb_amh_sid_hin_tur_azi_ven_mao_swt_swe_krd_bsq_svk_hau_bam_mnd_pan_scr_akn_nor_zul_slo_est_moo_fbf_fin_pol_aeg_geo_alb_prs_ger_lat_sod_gam_rus_hun_dyu_jav_glc_sun_jpn_knd_kor_bos_ben_cic_fre_mly_mol_anl_ind_cnt_bul_ses_ukr_mlt_por_afr_rom_arw_qcu_cze_guj_spa_tsw_owc_ita_amr_mcd_bat_grk_lda_eng_bem_tag_tha_chh_tml_ewe_dgb_aze_lit_ctl_uzb_swa_vie_wly_tsn_xho_yor	0.529067475303296	1.24788127011461	0.215207388811312
94	amh_bul_igb_glc_owc_mlt_chh_ita_tur_aze_dyu_ind_dgb_rom_mcd_bsq_ukr_anl_moo_mnd_grk_rus_tsw_swe_ses_eng_hun_ewe_bem_est_fre_aeg_geo_krd_prs_pan_arw_wly_heb_nor_fin_bam_bat_ger_sun_jpn_tml_kor_cze_scr_xho_spa_jav_mol_hau_tag_cnt_pol_yor_lat_sod_svk_dut_urd_slo_qcu_ctl_lit_ben_lda_amr_guj_tig_alb_mao_hin_ven_por_fbf_mly_tha_gam_knd_akn_tsn_uzb_afr_bos_azi_cic_vie_sid_swt_zul_swa	-0.343220814816624	-0.812923095105852	0.418338378494005
95	hau_nor_bam_grk_anl_heb_sod_ctl_uzb_azi_yor_jav_lda_slo_swe_bsq_svk_chh_ses_mnd_ukr_cze_cic_scr_fbf_ger_est_zul_bem_hun_spa_gam_geo_bul_mol_pol_dut_aeg_amr_guj_fin_swt_tag_krd_sun_jpn_tml_kor_bos_pan_dyu_prs_mao_eng_mlt_mly_cnt_urd_igb_hin_owc_ben_rus_alb_fre_qcu_arw_rom_afr_moo_amh_mcd_sid_ita_bat_lit_tsn_por_swa_ind_tha_wly_knd_dgb_xho_aze_lat_glc_tur_tsw_vie_tig_ven_ewe_akn	-0.358354707372324	-0.849741001317622	0.397651336144649
96	amh_lit_igb_eng_aeg_sid_mlt_fre_azi_uzb_swt_jav_akn_por_rom_bsq_urd_heb_yor_mnd_ger_mol_lda_swe_dgb_slo_hun_fbf_ewe_est_glc_tig_geo_bul_bos_nor_mcd_chh_anl_pol_fin_cic_bat_scr_mly_jpn_tml_kor_ben_lat_swa_pan_tag_cze_owc_sun_cnt_dut_dyu_arw_gam_spa_ctl_svk_krd_qcu_alb_prs_ita_tsn_sod_rus_wly_hin_ind_afr_zul_ukr_tsw_mao_tha_hau_knd_ses_bem_aze_grk_guj_tur_moo_vie_amr_xho_bam_ven	-0.287707903327443	-0.680623717285694	0.497800664790331
97	chh_nor_dyu_por_anl_owc_sod_krd_azi_uzb_igb_tag_ewe_bul_lit_bsq_ben_hau_cic_cnt_spa_hin_bam_mcd_lda_glc_hun_tsn_yor_fin_ita_mlt_geo_svk_guj_ger_fre_sid_gam_rus_est_moo_ind_slo_mly_jpn_knd_kor_arw_pan_ven_prs_sun_bos_amr_mao_mnd_urd_akn_dut_tig_ukr_lat_rom_afr_qcu_eng_mol_swe_tsw_wly_ctl_amh_alb_bat_pol_swa_grk_ses_jav_tha_aeg_tml_fbf_xho_aze_scr_cze_tur_bem_vie_heb_zul_swt_dgb	0.23538106757588	0.553882546598542	0.580988565891852
98	hau_hin_tsw_krd_anl_tig_chh_fre_tur_azi_akn_ind_cic_alb_ger_bsq_pol_owc_swt_cnt_dut_mcd_dyu_nor_swa_ctl_est_dgb_bam_hun_prs_wly_geo_ita_bul_scr_cze_sod_gam_urd_fin_bem_bat_lit_jav_jpn_tml_kor_swe_eng_xho_slo_sun_ben_aeg_mly_mnd_por_zul_afr_amr_rus_lat_spa_arw_qcu_grk_svk_rom_tsn_amh_bos_mlt_ukr_mao_mol_igb_pan_yor_tag_tha_heb_knd_ewe_ven_uzb_guj_glc_aze_lda_vie_sid_moo_ses_fbf	0.315514205775993	0.742313175068924	0.459768373418649
99	mlt_svk_moo_guj_owc_hau_sod_arw_tur_azi_ses_bat_lda_lat_por_bsq_ben_aeg_bem_mnd_mcd_pol_tsw_scr_igb_ukr_fin_ewe_dgb_hun_glc_chh_geo_rom_grk_ger_lit_wly_heb_spa_est_zul_mly_ctl_jav_jpn_tml_kor_slo_dut_swt_ita_ind_alb_amr_mao_cnt_urd_fbf_afr_gam_nor_fre_swe_mol_qcu_cze_prs_hin_yor_anl_bos_tig_rus_tag_eng_swa_krd_akn_sun_tha_sid_knd_bam_ven_aze_pan_bul_uzb_cic_vie_amh_xho_tsn_dyu	0.0534622347062895	0.125767369914121	0.900187557892141
100	sid_dut_swt_nor_owc_amr_aeg_eng_azi_aze_igb_bat_swa_rus_bul_bsq_ctl_anl_ses_cnt_krd_por_zul_grk_tsw_swe_est_tsn_bem_fin_mol_heb_geo_pol_lat_ger_ita_gam_tig_lit_hun_ven_ind_ukr_jav_jpn_knd_kor_prs_slo_fbf_rom_mly_urd_sod_sun_mnd_scr_bam_fre_amh_ben_cze_spa_arw_qcu_hin_svk_alb_lda_mlt_glc_chh_bos_tag_mcd_ewe_guj_xho_mao_tha_wly_tml_moo_akn_uzb_afr_pan_tur_dyu_vie_hau_cic_dgb_yor	-0.544732243188182	-1.29751656117965	0.197662802067995
101	amr_ita_tsw_bul_gam_sid_chh_slo_tur_aze_ewe_sun_moo_arw_dut_bsq_grk_sod_cic_mnd_mcd_alb_igb_nor_akn_lit_est_ses_dyu_fin_rom_heb_geo_krd_prs_urd_svk_anl_amh_pol_hun_bam_mao_ger_jav_jpn_tml_kor_guj_eng_bem_mol_tag_rus_hau_bat_cnt_cze_swa_bos_wly_por_glc_hin_swe_qcu_pan_lat_scr_ven_aeg_ukr_owc_fre_mly_ben_lda_spa_fbf_ind_tha_tig_knd_yor_swt_azi_afr_ctl_uzb_zul_vie_mlt_tsn_xho_dgb	-0.315617047047618	-0.747877131433072	0.456421269893673
102	amr_mcd_zul_lat_sid_amh_mlt_eng_uzb_aze_akn_jav_dgb_arw_prs_bsq_nor_sod_cic_cnt_guj_slo_igb_dut_bem_rom_fin_swa_moo_hun_scr_anl_geo_lit_mol_ger_bos_hau_gam_bul_est_tsw_mly_alb_sun_jpn_knd_kor_grk_hin_ven_fre_tag_rus_wly_mao_mnd_krd_fbf_afr_heb_por_ctl_ita_pol_qcu_swe_svk_urd_swt_owc_pan_aeg_glc_ind_ukr_bam_spa_lda_bat_tha_chh_tml_xho_yor_azi_cze_ben_tur_dyu_vie_tig_ewe_ses_tsn	0.0856182782013288	0.201678688557347	0.840608408762893
103	chh_guj_swt_ita_mlt_amh_sod_por_azi_aze_bem_ind_ewe_ctl_hin_bsq_spa_heb_lda_mnd_mol_ben_cic_lat_swa_scr_fin_bam_fbf_hun_nor_tig_geo_arw_pan_ukr_krd_sid_aeg_glc_est_dyu_jav_pol_mao_jpn_knd_kor_prs_urd_xho_rom_tag_alb_owc_sun_cnt_slo_ven_eng_anl_rus_swe_bul_dut_qcu_bos_lit_svk_zul_gam_cze_amr_ger_mly_fre_tsw_mcd_yor_bat_tha_wly_tml_moo_dgb_tur_afr_grk_uzb_igb_vie_hau_tsn_ses_akn	0.268981129764978	0.633167514045822	0.528178210623301
104	mlt_pol_dgb_rus_gam_owc_heb_krd_azi_aze_ven_mao_xho_ben_guj_bsq_glc_tig_swa_mnd_eng_cze_fbf_hin_yor_afr_est_tsw_lda_hun_ita_anl_geo_rom_alb_fre_ukr_amr_aeg_urd_fin_cic_mly_slo_tag_jpn_knd_kor_pan_bul_moo_bos_jav_nor_chh_ind_cnt_dut_akn_grk_sod_svk_mol_swe_arw_qcu_spa_por_mcd_igb_hau_ger_amh_ctl_bat_lit_tsn_scr_dyu_sun_tha_wly_tml_zul_bam_uzb_prs_lat_tur_bem_vie_sid_ewe_swt_ses	-0.458213063425215	-1.09103794519914	0.27807482217195
105	aeg_lit_tsn_spa_mlt_heb_owc_mcd_uzb_azi_swt_mao_bam_hin_lat_bsq_ctl_sod_dgb_cnt_ita_swe_dyu_alb_xho_rus_fin_zul_lda_hun_dut_amh_geo_ben_ukr_ger_scr_hau_chh_fre_est_swa_jav_por_ind_jpn_knd_kor_prs_bul_ses_slo_tag_pan_anl_bat_mnd_pol_ven_svk_wly_rom_arw_grk_guj_qcu_krd_cze_nor_ewe_amr_glc_tig_eng_mly_urd_akn_afr_moo_sun_tha_sid_tml_fbf_cic_aze_mol_bos_tur_bem_vie_gam_tsw_yor_igb	0.0789818913844405	0.185806508125772	0.853001165568187
106	hau_guj_cic_krd_amh_chh_wly_ben_azi_tur_tsw_mao_bem_bul_pol_bsq_dut_heb_moo_mnd_ctl_spa_igb_lit_yor_cze_fin_ven_lda_est_fre_sid_geo_nor_arw_rom_scr_aeg_tig_pan_hun_tsn_tag_urd_jav_jpn_tml_kor_afr_ger_dyu_swe_mly_ukr_sod_sun_cnt_ita_xho_prs_owc_eng_por_grk_slo_qcu_mol_hin_lat_bam_mlt_glc_gam_bos_ind_mcd_fbf_rus_ses_bat_tha_anl_knd_zul_swt_uzb_alb_svk_aze_akn_vie_amr_dgb_swa_ewe	-0.421579312476394	-1.00044509517826	0.31969113749658
107	tig_bos_bem_nor_heb_aeg_mlt_alb_azi_aze_ses_mao_swa_guj_ita_bsq_cze_amh_igb_cnt_dut_mol_dyu_ukr_zul_spa_hun_bam_lda_fin_rus_wly_geo_ben_urd_por_fre_gam_sod_ctl_est_ven_bat_ger_ind_jpn_tml_kor_lit_scr_xho_bul_mly_swe_owc_sun_mnd_arw_tsw_krd_hau_rom_slo_prs_glc_qcu_svk_hin_eng_swt_chh_afr_anl_grk_jav_pol_yor_mcd_dgb_tag_tha_amr_knd_akn_fbf_uzb_pan_lat_tur_tsn_vie_sid_cic_ewe_moo	0.263173028733908	0.619384704244001	0.537177405703654
108	anl_eng_swa_fre_tig_mlt_gam_dut_uzb_tur_yor_tag_akn_swe_hin_bsq_alb_chh_moo_mnd_lit_svk_lda_scr_zul_rom_fin_bem_dgb_hun_mcd_heb_geo_nor_lat_bul_guj_sod_amr_arw_est_fbf_jav_rus_mly_jpn_knd_kor_pan_ctl_tsn_ita_mao_krd_hau_ind_cnt_pol_bam_ben_aeg_slo_urd_bos_spa_qcu_mol_afr_ukr_ses_amh_por_owc_cze_sun_glc_cic_grk_dyu_bat_tha_sid_tml_igb_swt_aze_ger_prs_azi_ven_vie_wly_ewe_tsw_xho	0.0169683528199449	0.039980083645415	0.968194707300263
109	owc_glc_tsn_cze_amh_heb_sid_fre_uzb_azi_akn_ind_ses_eng_lat_bsq_nor_aeg_zul_cnt_mol_dut_tsw_slo_lda_hin_fin_bem_ven_est_rus_mlt_geo_bul_ctl_rom_svk_sod_wly_ita_hun_fbf_mao_alb_mly_jpn_tml_kor_ben_lit_igb_spa_bat_grk_tig_sun_mnd_mcd_cic_prs_anl_pol_guj_afr_ger_qcu_swe_arw_urd_dgb_hau_bos_amr_ukr_jav_pan_swt_krd_dyu_tag_tha_gam_knd_swa_xho_tur_scr_por_aze_bam_vie_chh_moo_yor_ewe	-0.293110892958426	-0.694295857139473	0.489227472648023
110	gam_pan_xho_mcd_wly_sid_heb_alb_tur_azi_tsn_ind_tsw_urd_guj_bsq_slo_mlt_fbf_cnt_ctl_por_swa_ben_dyu_cze_hun_bem_swt_est_mol_amr_geo_pol_krd_prs_glc_tig_sod_ukr_fin_bam_tag_arw_sun_jpn_tml_kor_dut_eng_ses_scr_mly_ger_anl_jav_mnd_nor_yor_swe_hau_bos_fre_grk_hin_qcu_spa_lat_afr_igb_amh_svk_chh_rom_mao_rus_dgb_lit_ven_bat_tha_aeg_knd_zul_lda_uzb_ita_bul_aze_cic_vie_owc_moo_ewe_akn	-0.568402075698776	-1.35452239135454	0.178851500765111
111	anl_scr_tsn_ben_owc_tig_sid_mol_aze_azi_dyu_ind_fbf_arw_cze_bsq_nor_amh_zul_cnt_ctl_dut_xho_slo_ses_svk_hun_moo_tsw_fin_fre_amr_geo_swe_lit_hin_krd_sod_mlt_rom_est_akn_mly_eng_tag_jpn_tml_kor_ukr_spa_yor_prs_mao_urd_heb_jav_mnd_rus_swa_ita_chh_bul_mcd_guj_pan_qcu_pol_glc_ger_igb_aeg_bos_hau_afr_sun_alb_ewe_grk_ven_bat_tha_gam_knd_bem_cic_tur_por_lat_uzb_dgb_vie_wly_lda_swt_bam	-0.00544968518366992	-0.0128529409132112	0.989772651595611
112	gam_grk_zul_mol_wly_anl_tig_glc_uzb_tur_tsn_mly_moo_afr_ben_bsq_pan_heb_ewe_cnt_alb_bul_akn_por_dgb_arw_hun_ven_swt_est_rom_sid_geo_cze_prs_slo_pol_chh_hau_rus_fin_fbf_sun_ger_bat_jpn_knd_kor_ita_krd_cic_spa_tag_dut_aeg_jav_mnd_mcd_lda_lat_sod_lit_hin_bos_eng_qcu_nor_ukr_scr_bam_amh_ctl_mlt_fre_ind_urd_dyu_swe_bem_mao_tha_amr_tml_ses_swa_azi_svk_guj_aze_yor_vie_owc_igb_xho_tsw	-0.0828299725521894	-0.195259519874908	0.84561574924045
113	chh_prs_swa_pan_amh_anl_sid_guj_uzb_azi_dgb_ind_dyu_slo_mcd_bsq_grk_amr_yor_mnd_alb_ger_ses_dut_moo_nor_est_zul_bem_fin_ita_mlt_geo_rus_bul_afr_cze_wly_aeg_arw_hun_ven_tag_krd_mly_jpn_tml_kor_swe_lat_tsn_eng_sun_hin_gam_jav_cnt_svk_tsw_rom_heb_glc_urd_bos_spa_qcu_mol_fre_ukr_cic_hau_por_owc_ben_bat_pol_fbf_scr_swt_mao_tha_tig_knd_igb_lda_aze_ctl_lit_tur_xho_vie_sod_bam_akn_ewe	-0.381301460036465	-0.902894720155943	0.368914443763697
114	chh_dut_tsn_guj_amr_mlt_heb_por_aze_uzb_akn_mao_ven_spa_ben_bsq_fre_sid_swt_cnt_swe_eng_tsw_lit_lda_prs_fin_fbf_cic_est_urd_amh_geo_svk_rus_hin_lat_sod_gam_bos_hun_ses_sun_scr_mly_jpn_tml_kor_afr_ctl_ewe_ukr_jav_pol_wly_tag_mnd_slo_yor_cze_hau_bul_mcd_krd_glc_qcu_nor_alb_ita_moo_anl_mol_tig_grk_bat_arw_dyu_ger_igb_ind_tha_owc_knd_swa_bam_tur_pan_rom_azi_dgb_vie_aeg_bem_xho_zul	-0.0452408196030736	-0.10665720576056	0.915290671929574
115	tig_bos_cic_ben_amh_anl_sod_afr_azi_uzb_akn_jav_lda_ukr_prs_bsq_cze_sid_dyu_cnt_lat_arw_ven_nor_ses_alb_fin_fbf_dgb_est_swe_mlt_geo_rus_spa_mcd_krd_chh_aeg_hin_hun_moo_mly_rom_ind_jpn_tml_kor_eng_dut_yor_urd_tag_pol_heb_mao_mnd_glc_bem_ctl_owc_grk_pan_scr_lit_qcu_svk_bul_por_ewe_gam_ita_amr_mol_sun_slo_swt_fre_swa_bat_tha_wly_knd_xho_zul_aze_ger_guj_tur_bam_vie_hau_tsn_tsw_igb	-0.232625776636303	-0.549564834692807	0.583935191764594
116	owc_ukr_akn_swe_aeg_gam_hau_rus_uzb_tur_swt_mao_tsw_mcd_dut_bsq_scr_tig_ewe_cnt_pol_afr_zul_lat_xho_hin_fin_lda_bam_est_rom_amh_geo_slo_pan_grk_prs_heb_wly_ita_hun_bem_jav_fre_ind_jpn_knd_kor_guj_urd_dyu_alb_mly_lit_sod_bat_mnd_svk_moo_ben_amr_bul_por_krd_bos_qcu_glc_eng_nor_ses_chh_arw_sid_ger_tag_ctl_igb_mol_dgb_sun_tha_mlt_tml_cic_fbf_azi_cze_spa_aze_tsn_vie_anl_ven_yor_swa	0.264196727784399	0.622181814376684	0.53534477641706
117	sid_glc_swt_eng_hau_amh_tig_rus_azi_aze_igb_tag_moo_bos_mcd_bsq_afr_heb_ven_cnt_pan_arw_ewe_grk_dyu_cze_est_ses_bem_fin_svk_amr_geo_ukr_urd_ben_pol_gam_sod_ctl_hun_fbf_mly_swe_sun_jpn_knd_kor_lit_mol_lda_bul_jav_krd_wly_bat_mnd_dut_yor_spa_anl_guj_fre_por_rom_qcu_ita_slo_hin_xho_owc_lat_chh_scr_ind_alb_akn_prs_bam_mao_tha_aeg_tml_tsn_tsw_tur_nor_ger_uzb_cic_vie_mlt_zul_dgb_swa	-0.286459318303251	-0.677397977696967	0.499835167794984
118	heb_fre_lda_lit_chh_owc_wly_rom_tur_aze_fbf_tag_swa_ben_dut_bsq_mcd_amh_ewe_cnt_scr_por_akn_lat_moo_krd_hun_dyu_ven_fin_urd_sod_geo_ukr_arw_guj_ita_aeg_gam_cze_est_dgb_sun_prs_ind_jpn_tml_kor_hin_mol_tsw_ger_bat_nor_mlt_mao_mnd_rus_zul_bos_hau_alb_glc_eng_spa_qcu_afr_pol_ctl_yor_sid_swe_amr_svk_jav_pan_tsn_grk_bam_mly_tha_tig_knd_cic_swt_azi_slo_bul_uzb_ses_vie_anl_bem_igb_xho	-0.2056952098346	-0.486465785322753	0.627781383671305
119	heb_rus_bam_ben_hau_mlt_wly_slo_azi_tur_zul_tag_dgb_pol_glc_bsq_mcd_chh_xho_mnd_dut_afr_akn_eng_tsw_pan_hun_tsn_cic_fin_bos_tig_geo_ukr_urd_arw_hin_sid_owc_scr_est_ses_bat_svk_jav_jpn_tml_kor_mol_nor_yor_lit_ind_cze_amh_sun_cnt_alb_dyu_spa_gam_swe_lat_por_krd_qcu_prs_bul_fre_ven_amr_rom_anl_ita_mao_grk_igb_ctl_lda_mly_tha_aeg_knd_moo_swa_uzb_ger_guj_aze_fbf_vie_sod_ewe_swt_bem	-0.0541895506602594	-0.127582240984266	0.89875505097974
120	mlt_mcd_cic_pan_amh_tig_aeg_por_azi_uzb_bam_bat_moo_mol_rus_bsq_arw_anl_tsw_cnt_urd_eng_xho_hin_ven_alb_fin_tsn_swa_est_ukr_chh_geo_afr_glc_svk_ita_sod_heb_rom_hun_dyu_ind_nor_mly_jpn_knd_kor_slo_ben_ewe_krd_mao_ctl_gam_tag_mnd_ger_dgb_bul_hau_cze_spa_grk_lit_qcu_swe_dut_bos_yor_sid_guj_owc_lat_jav_fre_lda_prs_bem_sun_tha_wly_tml_igb_ses_aze_scr_pol_tur_swt_vie_amr_zul_akn_fbf	-0.763751515632507	-1.83587128926575	0.0695721031311598
121	gam_eng_lda_cze_amh_amr_hau_nor_aze_uzb_cic_sun_fbf_pol_arw_bsq_alb_sod_dyu_mnd_ita_slo_ses_prs_ven_rom_est_moo_zul_hun_grk_tig_geo_swe_bos_mol_ger_wly_owc_mcd_fin_dgb_jav_ctl_bat_jpn_knd_kor_spa_guj_swa_ben_mao_pan_mlt_ind_cnt_por_igb_svk_chh_lat_fre_ukr_lit_qcu_afr_glc_bul_xho_aeg_urd_heb_krd_tag_dut_bem_hin_ewe_mly_tha_anl_tml_tsn_swt_tur_scr_rus_azi_yor_vie_sid_tsw_bam_akn	-0.344006523464467	-0.814103317100133	0.417665407111052
122	chh_lit_bam_rom_amr_sid_owc_ger_tur_aze_lda_jav_ewe_swe_krd_bsq_ctl_wly_igb_mnd_eng_urd_fbf_fre_swa_guj_fin_dyu_moo_hun_nor_gam_geo_grk_rus_prs_svk_aeg_anl_arw_est_ses_bat_por_ind_jpn_knd_kor_hin_afr_yor_bos_mly_ben_sod_tag_cnt_pol_tsw_spa_amh_pan_ita_slo_mcd_qcu_ukr_alb_bul_xho_heb_scr_mlt_glc_sun_lat_cic_mol_ven_mao_tha_tig_tml_dgb_akn_uzb_cze_dut_azi_bem_vie_hau_zul_tsn_swt	-0.12910856709661	-0.304776331696229	0.761217511815146
123	sod_glc_yor_rom_amr_sid_hau_prs_azi_uzb_ewe_ind_igb_pol_mcd_bsq_urd_tig_fbf_mnd_svk_bos_swt_ben_akn_eng_fin_lda_tsw_hun_lit_anl_geo_scr_alb_ger_grk_mlt_heb_fre_est_ven_bat_dut_mao_jpn_tml_kor_nor_bul_dgb_cze_mly_afr_chh_sun_cnt_lat_dyu_ctl_owc_arw_por_slo_mol_qcu_rus_hin_swe_zul_gam_ukr_wly_krd_jav_spa_cic_guj_swa_tag_tha_amh_knd_xho_bam_tur_pan_ita_aze_tsn_vie_aeg_moo_bem_ses	-1.27891972517577	-3.19625746085874	0.00190239718774909
124	aeg_ita_igb_ctl_owc_amr_wly_lit_uzb_tur_cic_tag_tsw_alb_ben_bsq_eng_sid_lda_mnd_bul_prs_fbf_dut_ven_slo_hun_bam_ses_est_mcd_gam_geo_rus_por_svk_lat_anl_amh_pol_fin_akn_ind_krd_bat_jpn_knd_kor_scr_cze_zul_swe_mao_arw_mlt_mly_cnt_afr_dgb_guj_sod_ger_ukr_pan_mol_qcu_fre_hin_glc_xho_heb_rom_chh_urd_sun_nor_tsn_bos_ewe_jav_tha_tig_tml_swa_bem_azi_grk_spa_aze_dyu_vie_hau_yor_swt_moo	0.0898271446521338	0.211493190752225	0.832965223921873
125	wly_ctl_bem_bos_gam_hau_sid_bul_azi_tur_moo_sun_tsn_ger_fre_bsq_afr_sod_lda_mnd_prs_dut_xho_guj_swa_glc_hun_ses_dyu_est_ukr_chh_geo_krd_slo_ben_scr_mlt_amr_spa_fin_ewe_tag_mcd_ind_jpn_tml_kor_grk_rus_cic_alb_mly_ita_aeg_jav_cnt_urd_swt_lat_tig_eng_hin_svk_swe_qcu_arw_por_pol_igb_heb_pan_anl_nor_bat_rom_yor_cze_dgb_mao_tha_amh_knd_zul_ven_uzb_mol_lit_aze_fbf_vie_owc_akn_tsw_bam	0.483578370860125	1.13979776228659	0.257297654553778
126	anl_mcd_lda_ita_wly_aeg_sid_prs_tur_azi_swa_mao_akn_lit_urd_bsq_swe_owc_moo_mnd_alb_bul_swt_ben_tsw_ukr_fin_igb_fbf_est_svk_heb_geo_krd_glc_guj_dut_amh_chh_spa_hun_ven_tag_slo_jav_jpn_tml_kor_grk_arw_dgb_ctl_mly_scr_hau_sun_cnt_por_bam_hin_mlt_ger_mol_lat_eng_qcu_pan_nor_rus_tsn_sod_fre_tig_pol_bat_afr_bem_bos_ewe_ind_tha_amr_knd_cic_yor_uzb_rom_cze_aze_dyu_vie_gam_zul_ses_xho	-0.0944943869081511	-0.222599578105956	0.824335313253371
127	hau_prs_tsw_scr_sid_mlt_amh_por_aze_uzb_zul_jav_tsn_bul_grk_bsq_ger_sod_bem_cnt_nor_svk_igb_rus_xho_swe_hun_bam_dgb_fin_pan_tig_geo_ita_glc_ben_bos_amr_heb_krd_est_akn_bat_lat_mao_jpn_tml_kor_cze_ukr_swt_slo_ind_urd_gam_sun_mnd_pol_cic_rom_owc_dut_afr_lit_guj_qcu_mol_mcd_ctl_swa_anl_arw_wly_hin_tag_fre_dyu_spa_fbf_mly_tha_chh_knd_yor_lda_tur_eng_alb_azi_ses_vie_aeg_ven_ewe_moo	-0.639357348534949	-1.53070703002575	0.129236389314443
128	tig_dut_zul_mcd_hau_chh_anl_glc_uzb_tur_akn_tag_dyu_ctl_por_bsq_cze_amh_fbf_cnt_ben_mol_tsw_ita_ven_ukr_fin_swt_swa_hun_pol_wly_geo_guj_pan_hin_scr_heb_amr_rus_est_dgb_jav_arw_mao_jpn_knd_kor_grk_krd_ewe_slo_ind_afr_mlt_sun_mnd_bul_bam_swe_sid_svk_prs_ger_fre_qcu_alb_lat_lit_bem_sod_bos_aeg_eng_mly_spa_igb_nor_ses_bat_tha_owc_tml_yor_xho_azi_urd_rom_aze_tsn_vie_gam_moo_lda_cic	-0.420568013090325	-0.997549925121331	0.321086128260326
129	heb_mcd_ewe_bul_sod_chh_amh_arw_aze_uzb_swt_jav_yor_spa_mol_bsq_glc_anl_ven_mnd_pan_lit_tsw_grk_akn_pol_est_bam_moo_fin_swe_aeg_geo_slo_cze_ita_ctl_hau_amr_guj_hun_bem_ind_ben_tag_jpn_knd_kor_nor_krd_lda_rom_sun_alb_sid_bat_cnt_dut_dgb_ger_owc_svk_scr_bos_afr_qcu_ukr_fre_hin_fbf_mlt_prs_tig_rus_mly_lat_zul_por_cic_mao_tha_gam_tml_tsn_ses_azi_eng_urd_tur_swa_vie_wly_igb_xho_dyu	-0.713181616693415	-1.71259900372657	0.0901186658036191
130	hau_ita_tsn_pol_anl_amr_tig_dut_aze_tur_xho_sun_zul_bos_scr_bsq_urd_chh_dgb_cnt_svk_fre_fbf_slo_ewe_mcd_fin_cic_igb_hun_glc_amh_geo_eng_prs_mol_ben_sid_owc_bul_est_bem_tag_ctl_bat_jpn_knd_kor_cze_por_swa_lat_jav_swe_sod_mao_mnd_ukr_moo_guj_mlt_nor_pan_rom_spa_qcu_ger_arw_grk_akn_heb_krd_aeg_alb_ind_lit_bam_afr_yor_mly_tha_gam_tml_tsw_ven_uzb_hin_rus_azi_dyu_vie_wly_ses_lda_swt	0.117836863945553	0.277370644913447	0.782111141751542
131	amr_alb_ven_bul_owc_tig_amh_eng_tur_uzb_ewe_tag_bem_urd_glc_bsq_ben_gam_tsw_mnd_ukr_lit_moo_guj_swa_bos_est_bam_igb_fin_ita_sod_geo_fre_prs_grk_mcd_anl_heb_arw_hun_akn_bat_ger_jav_jpn_tml_kor_svk_rom_swt_rus_ind_krd_hau_mly_cnt_dut_dgb_nor_sid_afr_por_scr_swe_qcu_pan_spa_mol_zul_chh_hin_wly_ctl_mao_lat_ses_pol_fbf_sun_tha_mlt_knd_dyu_yor_azi_slo_cze_aze_cic_vie_aeg_lda_tsn_xho	-0.847285943918731	-2.05282359841138	0.0428988887762151
132	sod_slo_tsw_scr_gam_amh_tig_rom_azi_aze_dyu_tag_akn_rus_bul_bsq_arw_hau_ven_cnt_ukr_svk_ses_nor_tsn_mol_est_bam_zul_hun_pan_mlt_geo_urd_fre_pol_spa_heb_anl_dut_fin_moo_bat_prs_ind_jpn_tml_kor_ben_por_lda_alb_mly_lit_wly_sun_mnd_eng_swt_cze_sid_grk_glc_ita_krd_qcu_lat_hin_ctl_cic_amr_afr_chh_ger_mao_mcd_swa_guj_bem_jav_tha_aeg_knd_igb_ewe_tur_bos_swe_uzb_yor_vie_owc_dgb_xho_fbf	-0.6976839832305	-1.6720632721494	0.0978732098235852
133	gam_ukr_igb_spa_anl_owc_amh_afr_tur_aze_xho_tag_dgb_hin_por_bsq_dut_mlt_ses_mnd_guj_glc_bem_fre_akn_scr_fin_tsw_moo_est_arw_wly_geo_rom_svk_bul_krd_aeg_tig_eng_hun_swa_sun_ita_ind_jpn_knd_kor_bos_prs_yor_rus_mao_urd_sid_jav_cnt_lit_ewe_swe_amr_ger_alb_slo_mcd_qcu_nor_ben_pan_ven_sod_lat_heb_grk_bat_mol_lda_ctl_cic_mly_tha_hau_tml_zul_dyu_azi_cze_pol_uzb_tsn_vie_chh_bam_fbf_swt	-0.13842348635221	-0.326570394323793	0.744726647513568
134	amh_lit_zul_rom_sod_aeg_owc_grk_uzb_aze_swt_ind_ses_ben_scr_bsq_fre_chh_bam_mnd_swe_spa_dyu_ukr_lda_arw_fin_tsn_swa_est_lat_mlt_geo_eng_cze_hin_ita_anl_gam_rus_hun_moo_jav_por_mly_jpn_tml_kor_pan_slo_igb_prs_mao_nor_amr_tag_cnt_bul_cic_ger_sid_dut_urd_glc_guj_qcu_mcd_pol_krd_bem_wly_bos_hau_svk_bat_mol_fbf_afr_ewe_sun_tha_heb_knd_ven_yor_azi_ctl_alb_tur_xho_vie_tig_dgb_akn_tsw	-0.451953451505628	-1.07338922162289	0.285873799680589
135	wly_swe_igb_scr_mlt_tig_owc_prs_azi_tur_lda_bat_ses_rus_guj_bsq_krd_heb_swa_mnd_lat_slo_moo_eng_xho_dut_est_tsw_tsn_fin_nor_amh_geo_arw_hin_svk_cze_anl_hau_bul_hun_zul_tag_mol_ind_jpn_tml_kor_urd_pan_cic_bos_sun_ger_aeg_jav_cnt_por_ven_alb_sod_pol_fre_grk_glc_qcu_rom_afr_ben_dyu_chh_ita_amr_mcd_mly_ctl_bam_spa_ewe_mao_tha_gam_knd_yor_swt_aze_lit_ukr_uzb_akn_vie_sid_fbf_dgb_bem	-0.119869006017581	-0.282724139190508	0.778016616872566
136	sid_svk_dyu_glc_hau_chh_tig_swe_azi_aze_cic_bat_lda_alb_ger_bsq_ita_amr_tsw_mnd_prs_bos_xho_bul_zul_pan_fin_ewe_dgb_est_arw_amh_geo_ukr_krd_lat_nor_anl_owc_slo_hun_ven_ind_ctl_jav_jpn_tml_kor_pol_dut_ses_scr_mly_lit_heb_sun_cnt_guj_bem_rus_aeg_fre_por_spa_mol_qcu_grk_hin_mcd_tsn_mlt_eng_gam_ben_mao_afr_moo_cze_bam_tag_tha_wly_knd_fbf_akn_tur_urd_rom_uzb_igb_vie_sod_swa_yor_swt	0.478946340197388	1.13568215374826	0.259007893119074
137	aeg_grk_tsw_rus_gam_anl_sod_ger_aze_uzb_zul_mly_ewe_bul_lat_bsq_fre_amr_lda_mnd_scr_mcd_bam_prs_ses_rom_est_swa_xho_fin_lit_owc_geo_eng_krd_svk_arw_hau_sid_bos_hun_bem_bat_nor_tag_jpn_knd_kor_mol_dut_fbf_afr_mao_glc_heb_jav_cnt_ctl_moo_por_amh_swe_urd_slo_guj_qcu_pan_cze_alb_dyu_tig_spa_mlt_hin_ind_pol_swt_ukr_igb_sun_tha_wly_tml_akn_ven_tur_ben_ita_azi_cic_vie_chh_tsn_dgb_yor	-0.103802455132649	-0.244463061038504	0.807410754134722
138	mlt_pan_dyu_prs_sod_chh_aeg_grk_azi_tur_ven_jav_akn_urd_lat_bsq_ger_gam_dgb_cnt_fre_ctl_swt_scr_ses_afr_hun_moo_xho_fin_ben_amh_geo_arw_spa_ukr_cze_amr_tig_rom_est_tsw_sun_hin_mly_jpn_tml_kor_guj_glc_cic_mol_mao_lit_sid_bat_mnd_por_fbf_nor_heb_bul_krd_mcd_pol_qcu_svk_rus_ita_bem_wly_dut_hau_bos_ind_eng_swa_alb_zul_tag_tha_anl_knd_ewe_tsn_uzb_swe_slo_aze_lda_vie_owc_igb_yor_bam	-0.462177469818012	-1.0973486462352	0.27532217534581
139	chh_hin_dyu_pol_owc_gam_hau_glc_uzb_tur_igb_sun_tsw_dut_ctl_bsq_urd_aeg_cic_cnt_arw_ita_tsn_grk_yor_ger_hun_ewe_bem_fin_fre_wly_geo_slo_svk_scr_nor_amh_anl_bos_est_fbf_bat_rom_ind_jpn_knd_kor_cze_ben_moo_mcd_mly_eng_mlt_jav_mnd_pan_zul_spa_sid_swe_lat_rus_lit_qcu_bul_prs_alb_swt_sod_por_heb_afr_tag_ukr_akn_mol_bam_mao_tha_tig_tml_dgb_xho_azi_guj_krd_aze_ses_vie_amr_ven_swa_lda	-0.299714116885064	-0.709257271739342	0.479939185603924
140	anl_pan_lda_slo_heb_sod_amr_svk_aze_tur_fbf_mao_akn_alb_por_bsq_grk_tig_yor_mnd_pol_ben_igb_bul_bam_glc_est_tsw_dyu_fin_ctl_sid_geo_dut_swe_prs_eng_gam_mlt_nor_hun_bem_ind_afr_bat_jpn_tml_kor_ger_lat_ewe_guj_sun_bos_aeg_tag_cnt_krd_ses_urd_hau_rom_hin_scr_rus_qcu_arw_ita_spa_cic_chh_cze_amh_ukr_jav_fre_tsn_lit_zul_mly_tha_owc_knd_xho_dgb_uzb_mol_mcd_azi_swa_vie_wly_swt_ven_moo	0.415566515018462	0.979646922137898	0.329802022872203
141	anl_cze_igb_dut_mlt_tig_heb_ger_azi_aze_lda_tag_dyu_mcd_nor_bsq_pol_owc_ses_cnt_bul_slo_yor_eng_xho_ben_hun_moo_bam_est_spa_chh_geo_fre_bos_prs_pan_aeg_hau_swe_fin_tsw_ind_mol_sun_jpn_tml_kor_scr_guj_swt_alb_mly_rus_amr_jav_mnd_ctl_ewe_afr_sod_urd_grk_krd_ita_qcu_glc_por_hin_bem_sid_rom_wly_arw_mao_lit_tsn_ukr_dgb_bat_tha_gam_knd_cic_akn_tur_lat_svk_uzb_zul_vie_amh_swa_ven_fbf	-0.093452284650772	-0.220317568854372	0.826106761677959
142	amr_lat_dgb_pol_mlt_aeg_tig_slo_uzb_aze_zul_tag_ven_bos_bul_bsq_por_owc_xho_mnd_alb_fre_swa_ctl_yor_swe_fin_cic_akn_est_urd_hau_geo_krd_ukr_mcd_ita_sid_chh_arw_hun_dyu_sun_scr_jav_jpn_tml_kor_pan_lit_moo_afr_bat_ger_heb_mao_cnt_nor_ewe_rom_sod_hin_svk_mol_dut_qcu_spa_ben_grk_tsn_wly_glc_anl_guj_ind_rus_bem_eng_fbf_mly_tha_amh_knd_lda_bam_azi_prs_cze_tur_tsw_vie_gam_swt_igb_ses	0.152583516850758	0.358885526983083	0.720494206863382
143	gam_mcd_zul_lit_hau_anl_tig_afr_uzb_azi_swa_ind_igb_ukr_krd_bsq_rom_sod_yor_cnt_mol_nor_moo_dut_tsn_alb_fin_tsw_lda_hun_hin_sid_geo_guj_slo_scr_ita_mlt_owc_eng_est_ven_tag_rus_mly_jpn_knd_kor_bos_glc_xho_urd_mao_spa_wly_bat_mnd_svk_fbf_cze_amh_ger_lat_por_ctl_qcu_ben_fre_swe_ewe_heb_prs_aeg_grk_sun_bul_cic_arw_bem_jav_tha_amr_tml_bam_dgb_tur_pol_pan_aze_akn_vie_chh_dyu_swt_ses	0.524393780765887	1.23812171855651	0.218787347818945
144	wly_krd_swa_swe_amr_aeg_sid_bos_aze_azi_yor_mao_dyu_nor_ita_bsq_ger_amh_ewe_mnd_por_rus_bam_rom_bem_grk_est_cic_moo_hun_glc_chh_geo_slo_prs_bul_lat_mlt_sod_afr_fin_akn_bat_svk_jav_jpn_tml_kor_pan_arw_zul_ukr_mly_ctl_tig_sun_cnt_eng_fbf_fre_hau_scr_pol_mcd_spa_qcu_mol_alb_hin_ven_owc_lit_gam_cze_tag_dut_ses_ben_xho_ind_tha_heb_knd_tsw_dgb_tur_urd_guj_uzb_igb_vie_anl_swt_tsn_lda	-0.7349323341719	-1.76563475900137	0.0807391943055524
145	tig_bul_akn_por_owc_amh_anl_eng_tur_aze_zul_ind_fbf_ukr_swe_bsq_cze_mlt_ewe_cnt_alb_rom_dyu_pol_xho_nor_est_igb_swt_fin_ctl_hau_geo_bos_fre_lat_ger_chh_gam_guj_hun_moo_sun_krd_tag_jpn_knd_kor_svk_scr_dgb_grk_bat_glc_wly_mly_mnd_rus_yor_mcd_amr_ben_mol_spa_ita_qcu_slo_dut_urd_bem_sid_hin_heb_prs_jav_afr_swa_lit_tsw_mao_tha_aeg_tml_bam_ven_uzb_pan_arw_azi_ses_vie_sod_lda_cic_tsn	-0.0700480448894325	-0.164998949703397	0.869302929000775
146	amr_lat_dyu_arw_heb_chh_tig_pan_tur_aze_dgb_sun_bem_hin_pol_bsq_ger_wly_yor_mnd_ita_mol_ven_ctl_akn_scr_fin_ewe_bam_hun_bul_aeg_geo_por_fre_ukr_eng_sid_anl_mcd_est_igb_tag_guj_mly_jpn_tml_kor_rus_urd_tsw_krd_bat_ben_owc_mao_cnt_prs_swt_swe_sod_svk_lit_cze_bos_qcu_rom_spa_afr_swa_gam_slo_mlt_grk_jav_nor_xho_dut_tsn_ind_tha_amh_knd_cic_lda_azi_alb_glc_uzb_moo_vie_hau_ses_zul_fbf	-0.430235495889996	-1.02119525053438	0.30981107343394
147	amh_spa_dyu_grk_wly_aeg_amr_lit_azi_aze_swa_sun_ven_swe_glc_bsq_alb_mlt_tsw_mnd_ita_slo_akn_nor_swt_rus_hun_lda_bam_fin_hin_sod_geo_urd_prs_ben_eng_hau_owc_mol_est_ewe_ind_ctl_jav_jpn_knd_kor_fre_ger_moo_pan_tag_dut_gam_mly_cnt_krd_xho_afr_chh_bul_por_ukr_lat_qcu_bos_mcd_pol_yor_sid_cze_heb_arw_bat_scr_cic_guj_igb_mao_tha_anl_tml_zul_ses_tur_svk_rom_uzb_bem_vie_tig_dgb_fbf_tsn	-0.75437201699681	-1.81185059435158	0.0732367767407128
148	aeg_ben_lda_ita_sod_heb_wly_afr_tur_uzb_zul_ind_ses_dut_fre_bsq_glc_tig_cic_cnt_lit_urd_bem_mol_dgb_bul_hun_tsn_moo_fin_prs_amr_geo_rom_rus_cze_ger_hau_amh_nor_est_bam_tag_slo_mly_jpn_tml_kor_ukr_spa_swa_alb_sun_bos_mlt_mao_mnd_arw_akn_pan_owc_eng_scr_svk_swe_qcu_krd_hin_guj_swt_anl_lat_chh_ctl_jav_mcd_yor_por_fbf_bat_tha_sid_knd_dyu_tsw_azi_pol_grk_aze_igb_vie_gam_xho_ven_ewe	0.283377773932685	0.667316799321041	0.50622226054445
149	mlt_urd_moo_fre_wly_hau_amr_spa_uzb_aze_zul_jav_lda_ben_nor_bsq_ctl_anl_dyu_mnd_pol_lit_tsw_pan_yor_afr_fin_bam_xho_hun_glc_gam_geo_alb_grk_dut_arw_tig_owc_lat_est_akn_ind_bul_bat_jpn_knd_kor_bos_hin_cic_eng_sun_scr_aeg_mly_cnt_mcd_ses_mol_sid_ita_ukr_prs_rom_qcu_swe_por_slo_bem_chh_krd_sod_rus_tag_ger_swa_svk_igb_mao_tha_amh_tml_swt_tsn_tur_cze_guj_azi_ewe_vie_heb_fbf_dgb_ven	-0.306362279440724	-0.723646089576882	0.471099335994
150	amh_krd_dyu_ger_tig_gam_sid_spa_azi_aze_swt_sun_moo_dut_mcd_bsq_rus_hau_igb_mnd_swe_afr_akn_ita_yor_lat_est_bem_dgb_fin_urd_aeg_geo_eng_slo_alb_cze_mlt_amr_ukr_hun_swa_mao_bul_tag_jpn_tml_kor_rom_ctl_tsn_arw_bat_nor_anl_jav_cnt_guj_ven_prs_wly_svk_glc_mol_pan_qcu_por_grk_bos_ewe_sod_fre_heb_hin_mly_pol_xho_scr_bam_ind_tha_owc_knd_tsw_zul_tur_lit_ben_uzb_lda_vie_chh_fbf_cic_ses	-0.0346510837587416	-0.0816786663647572	0.935077772997394
151	owc_ita_bam_pan_gam_sod_heb_bul_uzb_azi_xho_bat_lda_eng_scr_bsq_grk_aeg_swa_mnd_hin_mcd_zul_ger_ven_krd_hun_fbf_dgb_est_rus_anl_geo_mol_por_ben_dut_hau_sid_rom_fin_swt_sun_prs_mao_jpn_knd_kor_svk_nor_tsw_urd_tag_bos_wly_jav_cnt_alb_yor_swe_amr_glc_pol_guj_ctl_qcu_cze_afr_slo_ses_amh_lat_tig_ukr_mly_spa_moo_lit_cic_ind_tha_mlt_tml_igb_tsn_tur_fre_arw_aze_ewe_vie_chh_bem_akn_dyu	-0.651282934752348	-1.55721192186563	0.122816828870152
152	wly_swe_swa_pol_chh_aeg_sod_guj_aze_tur_ven_mao_akn_mol_eng_bsq_krd_tig_bem_cnt_hin_ita_dyu_glc_moo_mcd_est_ses_igb_fin_ctl_mlt_geo_rus_fre_urd_pan_amh_hau_grk_hun_bam_mly_bul_tag_jpn_knd_kor_bos_afr_dgb_lat_sun_lit_owc_bat_mnd_alb_tsw_ger_heb_prs_ben_spa_cze_qcu_svk_dut_rom_tsn_anl_slo_amr_nor_ind_por_ewe_arw_swt_jav_tha_gam_tml_zul_xho_uzb_ukr_scr_azi_yor_vie_sid_fbf_lda_cic	-0.0193159412694088	-0.0455180775048339	0.963791963243395
153	heb_rus_igb_afr_mlt_wly_gam_ctl_azi_tur_yor_mly_tsw_grk_svk_bsq_lat_chh_tsn_mnd_arw_nor_ven_pol_ses_ita_est_bem_swa_hun_ben_owc_geo_hin_ger_guj_cze_hau_amh_spa_fin_moo_bat_por_jav_jpn_tml_kor_eng_swe_dyu_prs_mao_alb_aeg_tag_cnt_mcd_xho_rom_sod_glc_ukr_bos_pan_qcu_bul_mol_fre_cic_tig_slo_sid_lit_sun_urd_fbf_dut_swt_ind_tha_anl_knd_bam_lda_aze_krd_scr_uzb_zul_vie_amr_dgb_ewe_akn	0.0930589659506042	0.218961715481033	0.827159692649724
154	owc_guj_swt_swe_gam_tig_sid_slo_uzb_aze_akn_jav_ven_ger_nor_bsq_ben_chh_igb_mnd_scr_arw_bem_alb_zul_rus_est_tsw_xho_fin_mol_hau_geo_ctl_cze_por_hin_heb_mlt_lit_hun_ses_mly_ita_mao_jpn_knd_kor_urd_afr_moo_spa_bat_pol_anl_ind_cnt_mcd_fbf_krd_sod_bos_dut_pan_fre_qcu_svk_eng_grk_dyu_aeg_rom_wly_lat_sun_ukr_ewe_prs_dgb_tag_tha_amr_tml_cic_lda_azi_glc_bul_tur_tsn_vie_amh_bam_swa_yor	-0.288720162864058	-0.683525226902522	0.495974489795377
155	amh_glc_dyu_ita_hau_sid_aeg_ben_azi_tur_cic_mao_ses_fre_urd_bsq_ctl_chh_moo_mnd_cze_afr_ewe_rom_lda_eng_hun_igb_zul_est_ukr_anl_geo_hin_por_dut_swe_owc_amr_svk_fin_swa_jav_lit_bat_jpn_knd_kor_spa_rus_xho_slo_tag_arw_wly_mly_cnt_bul_bem_ger_mlt_pan_krd_mcd_alb_qcu_scr_guj_mol_dgb_heb_lat_sod_nor_sun_bos_ven_pol_tsw_ind_tha_gam_tml_yor_akn_uzb_grk_prs_aze_fbf_vie_tig_tsn_bam_swt	-0.550935152403927	-1.31648420027111	0.191246836055317
156	chh_mcd_xho_ita_hau_anl_tig_rus_tur_aze_ven_mly_fbf_prs_rom_bsq_ukr_gam_dyu_mnd_por_hin_moo_urd_ewe_spa_est_yor_dgb_hun_guj_aeg_geo_pan_mol_ger_grk_mlt_wly_nor_fin_bam_ind_slo_bat_jpn_tml_kor_arw_ctl_ses_eng_tag_fre_owc_sun_cnt_afr_swa_scr_heb_pol_bul_lat_swe_qcu_dut_bos_lit_tsn_sod_glc_amr_alb_jav_cze_swt_ben_igb_mao_tha_sid_knd_akn_lda_azi_svk_krd_uzb_tsw_vie_amh_zul_cic_bem	0.205967552672075	0.485274873468125	0.628622594251699
157	gam_ita_ewe_grk_chh_amh_anl_krd_azi_uzb_moo_mly_swa_arw_nor_bsq_hin_heb_ven_mnd_guj_bos_fbf_fre_zul_lat_est_tsn_cic_fin_lit_hau_geo_svk_glc_ger_spa_sid_mlt_rus_hun_akn_mao_ctl_bat_jpn_knd_kor_pan_ukr_igb_mcd_sun_slo_aeg_ind_cnt_bul_dgb_alb_owc_scr_swe_mol_prs_qcu_por_pol_cze_xho_sod_eng_tig_rom_jav_afr_bam_urd_ses_tag_tha_wly_tml_yor_lda_aze_ben_dut_tur_swt_vie_amr_dyu_bem_tsw	-0.416401228690888	-0.989633584641702	0.324921088800157
158	sod_rus_igb_ben_amh_sid_chh_mcd_azi_uzb_swa_jav_tsn_svk_dut_bsq_bos_owc_yor_mnd_afr_ukr_dyu_urd_swt_mol_hun_akn_tsw_fin_ctl_tig_geo_lit_glc_alb_eng_hau_amr_slo_est_fbf_ind_grk_sun_jpn_tml_kor_pan_krd_ewe_bul_tag_ger_gam_bat_cnt_nor_lda_prs_aeg_rom_cze_lat_hin_qcu_scr_swe_ita_xho_wly_guj_anl_por_mao_pol_bam_spa_zul_mly_tha_heb_knd_moo_ses_aze_fre_arw_tur_bem_vie_mlt_ven_cic_dgb	-0.141515659756885	-0.333854457155446	0.739241010341736
159	aeg_scr_bam_mol_amr_chh_amh_bos_aze_azi_xho_sun_ven_eng_ita_bsq_rus_tig_lda_mnd_alb_pol_swt_svk_cic_hin_fin_tsn_ewe_hun_lit_anl_geo_ukr_prs_afr_glc_sid_sod_grk_est_yor_bat_por_jav_jpn_tml_kor_mcd_pan_akn_arw_mao_rom_hau_ind_cnt_ben_tsw_ctl_wly_dut_fre_cze_slo_qcu_lat_swe_bul_zul_mlt_nor_heb_spa_tag_ger_fbf_krd_dyu_mly_tha_gam_knd_igb_moo_tur_urd_guj_uzb_dgb_vie_owc_bem_swa_ses	0.082805309889208	0.19475289135856	0.846011222950309
160	amr_slo_dyu_pol_sod_sid_amh_urd_tur_aze_swt_ind_bem_krd_ger_bsq_spa_heb_ven_mnd_lat_arw_dgb_grk_cic_afr_est_yor_tsw_fin_rom_tig_geo_fre_hin_bul_cze_aeg_owc_ukr_hun_tsn_sun_dut_jav_jpn_knd_kor_ita_glc_akn_prs_tag_alb_wly_mly_cnt_swe_xho_bos_chh_rus_ctl_por_nor_qcu_pan_eng_mol_fbf_hau_ben_mlt_svk_bat_guj_swa_lit_igb_mao_tha_anl_tml_ses_lda_uzb_scr_mcd_azi_ewe_vie_gam_zul_bam_moo	-0.498820506921172	-1.18666839604749	0.238380998487874
161	hau_ita_swa_pan_tig_aeg_sod_ben_uzb_tur_ewe_mly_bem_alb_bos_bsq_swe_amr_dgb_cnt_spa_prs_yor_grk_igb_afr_fin_lda_moo_hun_eng_heb_geo_nor_guj_por_hin_sid_amh_mol_est_tsn_tag_bul_jav_jpn_tml_kor_ukr_glc_ven_ger_mao_svk_wly_ind_mnd_ctl_xho_fre_anl_slo_rom_pol_rus_qcu_scr_dut_krd_bam_mlt_cze_gam_mcd_bat_arw_tsw_urd_cic_sun_tha_owc_knd_swt_fbf_aze_lat_lit_azi_zul_vie_chh_akn_ses_dyu	-0.202216552614005	-0.477836865316381	0.633887551045386
162	amr_krd_akn_arw_mlt_sid_hau_rus_azi_tur_cic_sun_xho_pan_cze_bsq_lit_aeg_yor_cnt_rom_ctl_swa_hin_swt_urd_est_tsw_fbf_hun_ita_sod_geo_afr_bos_ukr_slo_anl_tig_dut_fin_moo_mao_ben_tag_jpn_tml_kor_swe_scr_ses_guj_jav_grk_owc_mly_mnd_por_dgb_mcd_amh_prs_bul_alb_mol_qcu_spa_eng_glc_zul_heb_ger_gam_pol_bat_fre_ewe_svk_bem_ind_tha_chh_knd_igb_bam_uzb_lat_nor_aze_tsn_vie_wly_ven_dyu_lda	-0.570939608800744	-1.36000396305707	0.177116464534641
163	heb_scr_dyu_mcd_amr_chh_hau_ger_uzb_aze_tsw_mly_swa_ctl_nor_bsq_por_gam_bam_mnd_hin_guj_moo_ben_ewe_lit_hun_xho_swt_fin_pan_sid_geo_ukr_cze_bos_mol_mlt_owc_grk_est_tsn_jav_alb_bat_jpn_tml_kor_lat_arw_fbf_eng_sun_spa_amh_ind_cnt_bul_igb_pol_sod_fre_prs_rom_swe_qcu_rus_svk_urd_akn_tig_krd_wly_glc_mao_dut_lda_slo_zul_tag_tha_aeg_knd_cic_ses_azi_afr_ita_tur_bem_vie_anl_ven_yor_dgb	-0.605394358926824	-1.44505160705256	0.151804514987876
164	tig_grk_ewe_eng_chh_sod_sid_slo_uzb_azi_fbf_jav_yor_cze_lat_bsq_urd_wly_lda_mnd_dut_arw_igb_mol_tsw_alb_hun_bem_akn_fin_svk_amh_geo_rus_pan_nor_mcd_aeg_mlt_prs_est_moo_mly_afr_mao_jpn_tml_kor_hin_ben_ven_lit_ind_swe_heb_sun_cnt_glc_bam_por_owc_guj_krd_ita_fre_qcu_rom_ukr_scr_swa_amr_bul_gam_pol_tag_ctl_ses_spa_dyu_bat_tha_anl_knd_xho_swt_tur_bos_ger_aze_dgb_vie_hau_tsn_zul_cic	-0.0226276649570218	-0.0533434426615698	0.957572687032906
165	hau_bul_swa_guj_amh_tig_mlt_afr_azi_uzb_tsw_mao_ven_urd_spa_bsq_ita_amr_yor_cnt_pol_eng_swt_dut_dyu_slo_fin_tsn_lda_hun_prs_anl_geo_grk_lat_pan_bos_heb_sod_nor_est_ses_sun_cze_tag_jpn_knd_kor_swe_lit_moo_ben_ind_rom_owc_mly_mnd_ctl_xho_por_chh_rus_mol_mcd_hin_qcu_glc_fre_ger_igb_sid_svk_wly_arw_bat_scr_bem_krd_ewe_jav_tha_aeg_tml_bam_zul_tur_alb_ukr_aze_akn_vie_gam_dgb_fbf_cic	-0.656304386933664	-1.56866061418416	0.120123385259041
166	tig_krd_ven_dut_sid_sod_gam_fre_uzb_aze_yor_ind_bam_guj_spa_bsq_ukr_chh_ses_mnd_bul_svk_dyu_slo_bem_eng_fin_cic_dgb_hun_swe_heb_geo_ger_ita_lit_bos_wly_mlt_arw_est_moo_tag_grk_jav_jpn_knd_kor_rom_lat_tsw_urd_mly_scr_hau_bat_cnt_por_swt_ctl_amr_hin_glc_mol_rus_qcu_cze_nor_mcd_swa_amh_ben_anl_pol_sun_afr_xho_prs_igb_mao_tha_owc_tml_tsn_akn_azi_pan_alb_tur_lda_vie_aeg_zul_ewe_fbf	-0.69880661848026	-1.67866832138437	0.0965739076408695
167	anl_pol_xho_svk_heb_mlt_wly_prs_azi_tur_cic_bat_ses_ita_rom_bsq_rus_chh_moo_cnt_bul_eng_akn_swe_ven_arw_fin_zul_yor_hun_glc_owc_geo_alb_afr_urd_spa_amr_hau_guj_est_dgb_mao_scr_ind_jpn_tml_kor_slo_dut_lda_lat_mly_ctl_sod_jav_mnd_hin_tsw_grk_sid_mol_cze_krd_fre_qcu_ben_por_bos_swt_amh_ukr_tig_lit_tag_pan_tsn_nor_igb_sun_tha_gam_knd_dyu_bam_aze_mcd_ger_uzb_swa_vie_aeg_ewe_bem_fbf	-0.765743210545951	-1.84316425981464	0.0684902149853656
168	wly_afr_tsw_guj_anl_heb_sid_hin_uzb_azi_igb_sun_dgb_ger_rom_bsq_alb_amh_bem_cnt_eng_ben_swa_rus_moo_urd_fin_lda_akn_hun_lit_hau_geo_por_scr_mol_bos_amr_tig_swe_est_bam_mly_glc_bat_jpn_knd_kor_nor_cze_cic_grk_tag_lat_gam_mao_mnd_spa_dyu_pol_sod_slo_svk_arw_prs_qcu_ukr_dut_ctl_ven_mlt_fre_aeg_pan_ind_bul_ewe_ita_yor_jav_tha_owc_tml_tsn_xho_tur_krd_mcd_aze_ses_vie_chh_swt_zul_fbf	0.295296455194288	0.695594541778967	0.488417347825914
169	hau_krd_tsn_ben_mlt_owc_sod_por_uzb_tur_zul_tag_ses_rom_guj_bsq_svk_chh_fbf_mnd_lat_cze_dyu_eng_yor_ctl_est_dgb_ven_fin_grk_anl_geo_prs_alb_ger_afr_sid_wly_pol_hun_cic_ind_arw_mao_jpn_tml_kor_rus_nor_swa_dut_bat_hin_aeg_mly_cnt_bos_igb_lit_gam_spa_mcd_glc_slo_qcu_ukr_scr_mol_swt_amr_pan_heb_fre_jav_bul_xho_urd_akn_sun_tha_amh_knd_lda_moo_azi_ita_swe_aze_bem_vie_tig_tsw_ewe_bam	0.643284737589063	1.52101185190966	0.131649702733298
170	owc_bos_yor_ukr_chh_sid_aeg_mcd_uzb_aze_swa_jav_cic_eng_afr_bsq_lat_anl_fbf_mnd_ger_slo_zul_hin_dyu_pol_fin_moo_dgb_hun_mol_hau_geo_swe_arw_nor_urd_amh_mlt_ctl_est_lda_tag_ben_ind_jpn_knd_kor_por_fre_ven_bul_bat_scr_sod_mly_cnt_glc_swt_cze_amr_prs_krd_guj_alb_qcu_grk_pan_rus_xho_gam_svk_wly_lit_sun_dut_tsn_spa_akn_mao_tha_tig_tml_tsw_igb_azi_ita_rom_tur_bam_vie_heb_bem_ses_ewe	-0.800886034294923	-1.92972192488183	0.0566891250996007
171	wly_pol_ven_scr_aeg_sod_owc_rom_tur_uzb_bam_mao_zul_mcd_ben_bsq_cze_tig_bem_cnt_nor_prs_xho_hin_cic_slo_fin_tsn_ewe_hun_arw_anl_geo_lat_afr_krd_glc_mlt_hau_fre_est_swa_jav_alb_bat_jpn_tml_kor_eng_bul_moo_guj_mly_pan_amr_sun_mnd_rus_yor_ita_heb_urd_por_dut_ger_qcu_mol_bos_grk_lda_amh_ctl_gam_swe_ind_spa_akn_ukr_igb_tag_tha_chh_knd_ses_fbf_aze_lit_svk_azi_dyu_vie_sid_dgb_swt_tsw	-0.027938090616103	-0.0658016152863377	0.947677016226498
172	sod_grk_igb_bos_sid_anl_tig_mcd_tur_aze_moo_jav_dyu_ger_lat_bsq_spa_hau_tsw_mnd_cze_urd_lda_dut_zul_glc_fin_akn_bam_est_prs_wly_geo_hin_svk_lit_scr_chh_heb_nor_hun_fbf_mly_rom_sun_jpn_knd_kor_por_afr_xho_ben_tag_eng_amh_bat_cnt_krd_yor_pol_aeg_guj_slo_bul_fre_qcu_swe_mol_pan_ewe_mlt_rus_owc_ita_ind_ukr_tsn_ctl_ven_mao_tha_amr_tml_swa_swt_azi_arw_alb_uzb_cic_vie_gam_dgb_ses_bem	-0.0155656596207962	-0.0367515833973794	0.970761851108882
173	owc_grk_xho_mcd_anl_sod_hau_ita_uzb_tur_bam_bat_akn_lat_ctl_bsq_fre_amh_lda_cnt_glc_rom_swt_bos_ses_eng_fin_tsn_zul_est_krd_mlt_geo_slo_alb_lit_rus_sid_heb_scr_hun_ewe_ind_cze_mly_jpn_tml_kor_hin_bul_tsw_dut_mao_urd_chh_tag_mnd_afr_ven_ben_amr_swe_nor_ukr_pol_qcu_guj_spa_prs_igb_gam_arw_wly_ger_jav_mol_yor_pan_dgb_sun_tha_aeg_knd_bem_dyu_aze_svk_por_azi_moo_vie_tig_fbf_cic_swa	-0.32281218273753	-0.763245876795535	0.447248599714268
174	wly_spa_ses_mcd_tig_gam_mlt_prs_azi_uzb_swa_tag_tsw_rom_krd_bsq_urd_amh_ven_mnd_afr_guj_akn_arw_zul_ita_est_dgb_xho_fin_ukr_heb_geo_svk_por_eng_hin_chh_anl_ben_hun_igb_ind_bul_mly_jpn_knd_kor_slo_ger_lda_glc_mao_nor_aeg_bat_cnt_cze_bem_bos_sod_grk_scr_pol_lat_qcu_swe_alb_lit_fbf_owc_ctl_hau_pan_sun_mol_yor_fre_bam_jav_tha_amr_tml_tsn_cic_aze_rus_dut_tur_swt_vie_sid_dyu_ewe_moo	0.155897184634355	0.366744856463594	0.71464245273509
175	aeg_eng_swa_dut_sid_wly_sod_slo_aze_azi_dgb_mly_igb_spa_mcd_bsq_guj_mlt_ses_cnt_ctl_rom_tsn_fre_zul_rus_est_cic_bem_fin_ben_hau_geo_bul_nor_glc_pol_heb_tig_alb_hun_ewe_sun_urd_jav_jpn_knd_kor_grk_swe_moo_prs_tag_bos_gam_mao_mnd_mol_bam_krd_amh_hin_ukr_pan_arw_qcu_por_lit_cze_yor_anl_scr_owc_ita_bat_svk_fbf_lat_dyu_ind_tha_amr_tml_tsw_akn_tur_ger_afr_uzb_ven_vie_chh_xho_lda_swt	-0.336148611031271	-0.796089188317235	0.42800761936913
176	tig_mcd_dgb_ita_hau_heb_amh_hin_tur_uzb_ses_jav_yor_pol_pan_bsq_bul_gam_akn_cnt_glc_urd_zul_rus_bam_dut_hun_ven_moo_est_ctl_chh_geo_fre_nor_alb_arw_sid_owc_lat_fin_igb_sun_swe_ind_jpn_knd_kor_ger_guj_dyu_slo_mao_bos_wly_mly_mnd_ben_cic_ukr_mlt_krd_afr_por_rom_qcu_cze_spa_scr_xho_anl_grk_sod_mol_bat_svk_fbf_lit_tsn_tag_tha_aeg_tml_ewe_swt_azi_prs_eng_aze_tsw_vie_amr_lda_bem_swa	-0.0101243141547858	-0.0238809187250604	0.98099876039171
177	aeg_eng_dyu_mol_sid_amr_tig_nor_uzb_azi_swt_tag_moo_por_fre_bsq_svk_anl_ewe_mnd_lat_arw_bem_rus_cic_swe_est_swa_tsw_fin_cze_hau_geo_guj_bul_lit_urd_sod_wly_krd_hun_dgb_ind_slo_mao_jpn_tml_kor_ger_bos_igb_ctl_bat_glc_mlt_mly_cnt_alb_fbf_mcd_amh_pan_pol_ita_afr_qcu_spa_hin_rom_bam_gam_grk_owc_prs_jav_dut_lda_ben_yor_sun_tha_chh_knd_zul_ses_tur_scr_ukr_aze_ven_vie_heb_xho_tsn_akn	-0.598215496306597	-1.42862115227037	0.156463196081566
178	tig_bul_swa_pan_chh_sod_amr_eng_aze_uzb_lda_mao_ven_lit_afr_bsq_bos_owc_bam_cnt_rom_ctl_bem_glc_yor_fre_est_cic_zul_fin_svk_heb_geo_por_mol_krd_slo_anl_hau_ger_hun_dyu_mly_cze_tag_jpn_tml_kor_guj_spa_tsn_hin_ind_ben_sid_sun_mnd_prs_moo_arw_aeg_dut_grk_ukr_mcd_qcu_urd_rus_pol_igb_amh_swe_wly_alb_jav_nor_fbf_scr_ses_bat_tha_mlt_knd_tsw_akn_tur_lat_ita_azi_swt_vie_gam_xho_dgb_ewe	-0.708619054397006	-1.70140987209768	0.0922072241199653
179	gam_guj_ven_lat_sid_anl_mlt_spa_azi_tur_dgb_bat_akn_hin_urd_bsq_glc_tig_bam_mnd_fre_ctl_ses_prs_ewe_alb_est_lda_moo_hun_rus_amh_geo_mol_ukr_bos_swe_owc_hau_eng_fin_fbf_sun_pan_jav_jpn_knd_kor_svk_bul_xho_mcd_tag_lit_sod_mao_cnt_afr_dyu_ger_wly_dut_ita_arw_pol_qcu_scr_ben_cze_tsn_heb_slo_chh_nor_mly_krd_swt_rom_swa_ind_tha_amr_tml_zul_cic_aze_por_grk_uzb_bem_vie_aeg_yor_tsw_igb	-0.592128463716487	-1.41528640472891	0.160324497139847
180	sod_scr_ven_por_gam_anl_mlt_spa_aze_tur_igb_ind_akn_afr_eng_bsq_glc_amr_tsw_mnd_arw_svk_swa_fre_bem_ben_fin_bam_dyu_hun_bos_sid_geo_ger_guj_slo_ctl_hau_aeg_mol_est_swt_sun_hin_mly_jpn_knd_kor_ita_krd_moo_prs_tag_nor_wly_jav_cnt_pol_fbf_pan_amh_lat_grk_urd_alb_qcu_rus_rom_mcd_cic_heb_cze_chh_dut_bat_bul_xho_ukr_zul_mao_tha_owc_tml_dgb_ewe_uzb_swe_lit_azi_lda_vie_tig_ses_yor_tsn	-0.739574098276047	-1.77632222415734	0.0789501194767649
181	hau_ben_lda_scr_anl_sid_amr_guj_aze_uzb_yor_mao_dgb_rus_grk_bsq_mcd_mlt_ewe_mnd_glc_pol_tsn_arw_bam_afr_fin_ses_ven_hun_urd_chh_geo_cze_swe_mol_nor_gam_heb_krd_est_fbf_tag_ger_mly_jpn_knd_kor_hin_alb_bem_slo_sun_prs_aeg_bat_cnt_por_xho_rom_amh_bos_ukr_pan_svk_qcu_eng_lit_bul_moo_owc_fre_tig_dut_ind_spa_zul_ctl_swt_jav_tha_sod_tml_swa_igb_tur_ita_lat_azi_dyu_vie_wly_akn_cic_tsw	-0.0721175522468641	-0.169807109218445	0.865530671848619
182	tig_scr_tsw_spa_amh_gam_heb_mol_aze_tur_moo_sun_akn_prs_arw_bsq_rom_amr_xho_cnt_hin_swe_bem_nor_zul_ben_fin_ewe_fbf_est_mcd_anl_geo_rus_urd_pan_grk_chh_sod_lit_hun_ven_tag_por_jav_jpn_tml_kor_slo_fre_swt_ukr_mao_pol_sid_ind_mnd_bul_dyu_ctl_wly_ita_lat_guj_alb_qcu_eng_ger_dut_bam_owc_cze_aeg_krd_mly_afr_tsn_glc_lda_bat_tha_mlt_knd_yor_dgb_uzb_bos_svk_azi_igb_vie_hau_swa_cic_ses	-0.637961287225902	-1.52710213249221	0.130129606801586
183	amh_lit_yor_ctl_owc_sod_amr_pol_azi_aze_lda_mao_cic_swe_bos_bsq_ger_tig_swa_cnt_bul_guj_dgb_nor_zul_lat_est_ewe_tsn_hun_grk_heb_geo_dut_rus_prs_eng_mlt_hau_fre_fin_ses_sun_scr_bat_jpn_tml_kor_slo_ben_xho_ita_jav_hin_chh_ind_mnd_por_bem_svk_wly_mol_urd_mcd_ukr_qcu_spa_pan_cze_moo_aeg_glc_gam_rom_tag_afr_swt_krd_akn_mly_tha_anl_knd_fbf_dyu_tur_alb_arw_uzb_tsw_vie_sid_igb_ven_bam	-0.550410643525897	-1.31115342232488	0.193034080735844
184	aeg_fre_ven_afr_wly_sid_amr_scr_tur_uzb_ewe_sun_ses_hin_pol_bsq_grk_gam_bem_mnd_dut_eng_xho_bul_cic_spa_hun_moo_tsw_fin_cze_tig_geo_alb_por_rom_ger_chh_anl_ctl_est_fbf_ind_lit_mly_jpn_tml_kor_ben_bos_tsn_arw_jav_ita_owc_mao_cnt_urd_swa_nor_amh_mol_pan_slo_ukr_qcu_lat_glc_guj_yor_sod_swe_mlt_rus_tag_svk_dyu_krd_akn_bat_tha_hau_knd_swt_zul_aze_mcd_prs_azi_bam_vie_heb_lda_dgb_igb	-0.854378841493031	-2.06462857987273	0.041742304385858
185	hau_dut_tsn_arw_chh_heb_anl_rom_tur_azi_moo_tag_fbf_hin_afr_bsq_nor_sid_ven_mnd_prs_lit_swa_spa_dgb_grk_est_akn_ses_fin_krd_aeg_geo_fre_eng_ita_pan_owc_gam_slo_hun_bam_mly_glc_jav_jpn_tml_kor_ctl_guj_tsw_ukr_sun_alb_amr_mao_cnt_por_xho_bos_wly_ben_mol_scr_cze_qcu_svk_ger_mcd_zul_amh_urd_sod_bul_ind_lat_lda_swe_dyu_bat_tha_mlt_knd_yor_ewe_aze_pol_rus_uzb_cic_vie_tig_swt_igb_bem	-0.695955018901856	-1.6673602980986	0.098806971111972
186	sid_ben_dgb_hin_heb_sod_aeg_cze_tur_azi_ewe_jav_ses_guj_urd_bsq_lat_gam_tsn_mnd_por_krd_moo_spa_tsw_slo_hun_lda_zul_fin_glc_mlt_geo_svk_eng_mcd_afr_anl_chh_dut_est_ven_mly_mol_ind_jpn_tml_kor_pol_fre_akn_bul_tag_scr_tig_mao_cnt_swe_igb_ger_wly_alb_bos_prs_lit_qcu_grk_arw_ita_swa_amr_rus_owc_ukr_bat_pan_bem_nor_fbf_sun_tha_hau_knd_bam_yor_uzb_rom_ctl_aze_xho_vie_amh_swt_cic_dyu	-0.480017641053317	-1.14402489042065	0.255549379752509
187	amh_afr_xho_krd_aeg_gam_mlt_svk_tur_uzb_yor_tag_moo_por_rus_bsq_pan_amr_dgb_cnt_eng_hin_lda_pol_akn_glc_fin_tsn_zul_hun_mcd_anl_geo_cze_ger_arw_ben_hau_tig_lat_est_ewe_sun_ukr_mly_jpn_tml_kor_rom_nor_tsw_bos_bat_ctl_wly_ind_mnd_spa_fbf_scr_heb_mol_guj_bul_ita_qcu_grk_prs_alb_swa_chh_dut_owc_lit_mao_swe_dyu_urd_ses_jav_tha_sod_knd_bam_cic_aze_fre_slo_azi_igb_vie_sid_ven_bem_swt	0.00468615863371855	0.0110393155415145	0.991215726339778
188	tig_bos_swa_pan_wly_hau_sod_alb_tur_uzb_bem_mly_ven_afr_fre_bsq_prs_chh_akn_cnt_arw_svk_igb_scr_ewe_por_est_swt_lda_fin_lit_amh_geo_slo_ita_pol_lat_sid_aeg_ben_hun_moo_mao_rus_ind_jpn_knd_kor_grk_ctl_dyu_cze_jav_hin_owc_bat_mnd_eng_dgb_guj_amr_spa_glc_mol_swe_qcu_urd_krd_ukr_zul_anl_bul_gam_ger_tag_mcd_ses_nor_bam_sun_tha_mlt_tml_tsw_fbf_azi_dut_rom_aze_cic_vie_heb_tsn_yor_xho	-0.572019738840431	-1.36692813605593	0.174943063524415
189	sid_por_xho_pol_anl_owc_gam_cze_azi_uzb_ewe_tag_ses_grk_slo_bsq_ukr_wly_tsw_mnd_ger_lat_cic_krd_yor_fre_hun_igb_swa_est_ben_mlt_geo_mol_scr_glc_rus_hau_heb_prs_fin_fbf_bat_urd_ind_jpn_knd_kor_pan_ctl_dgb_spa_jav_eng_amh_mly_cnt_hin_dyu_afr_chh_rom_ita_svk_bos_qcu_lit_dut_guj_lda_amr_nor_sod_mcd_sun_swe_bam_arw_tsn_mao_tha_tig_tml_zul_bem_aze_alb_bul_tur_moo_vie_aeg_swt_akn_ven	-0.154869304836431	-0.36572566913265	0.715400347788862
190	anl_afr_ses_rom_owc_mlt_sid_lit_tur_uzb_fbf_mly_tsw_glc_ita_bsq_pol_wly_bem_cnt_mol_slo_yor_fre_cic_arw_hun_lda_dyu_fin_svk_hau_geo_bos_lat_nor_por_tig_gam_eng_est_dgb_ind_pan_bat_jpn_knd_kor_ctl_bul_igb_swe_sun_cze_amh_jav_mnd_ger_bam_urd_chh_ben_ukr_rus_alb_qcu_spa_krd_guj_swa_sod_mcd_aeg_hin_mao_scr_ven_prs_ewe_tag_tha_amr_tml_tsn_akn_azi_grk_dut_aze_xho_vie_heb_zul_moo_swt	-0.567685274427647	-1.35554736653094	0.178526101078251
191	hau_mcd_zul_bul_aeg_gam_amh_pan_uzb_azi_swa_mao_tsn_por_slo_bsq_ukr_tig_ses_mnd_rom_arw_lda_glc_fbf_svk_fin_dyu_cic_est_guj_heb_geo_afr_alb_mol_ben_anl_mlt_dut_hun_dgb_mly_bos_bat_jpn_tml_kor_hin_ita_moo_ctl_ind_krd_amr_jav_cnt_ger_tsw_fre_owc_lit_spa_prs_scr_qcu_eng_cze_urd_akn_sid_grk_chh_nor_sun_swe_bem_lat_igb_tag_tha_sod_knd_ven_yor_aze_rus_pol_tur_swt_vie_wly_bam_xho_ewe	-0.214511281315606	-0.507170777907852	0.61323553029218
192	heb_krd_ven_afr_sid_wly_owc_prs_azi_uzb_xho_tag_dyu_cze_ger_bsq_ctl_aeg_swa_cnt_scr_lat_ewe_lit_dgb_swe_fin_akn_ses_hun_pan_tig_geo_mol_guj_fre_arw_amr_anl_grk_est_cic_sun_rus_jav_jpn_tml_kor_bos_spa_swt_alb_mao_nor_amh_mly_mnd_ukr_bem_dut_mlt_svk_ita_ben_pol_qcu_mcd_glc_slo_moo_chh_por_hau_eng_ind_urd_zul_hin_fbf_bat_tha_sod_knd_tsw_igb_aze_rom_bul_tur_lda_vie_gam_bam_yor_tsn	-0.210366882576689	-0.496961897606048	0.62038871058184
193	heb_mcd_ses_lit_owc_amr_gam_bul_aze_tur_moo_ind_bem_dut_rus_bsq_mol_sod_igb_mnd_cze_ita_zul_bos_swa_nor_est_akn_lda_hun_ukr_amh_geo_prs_ger_pol_ctl_wly_mlt_glc_fin_tsn_sun_rom_mao_jpn_knd_kor_grk_urd_dyu_swe_tag_por_sid_mly_cnt_slo_ven_hin_tig_pan_alb_ben_krd_qcu_arw_afr_guj_ewe_chh_fre_hau_spa_jav_svk_xho_scr_yor_bat_tha_anl_tml_bam_fbf_uzb_eng_lat_azi_cic_vie_aeg_swt_dgb_tsw	-0.848846016833572	-2.05057139688655	0.0431226460933757
194	sod_bul_moo_mcd_hau_owc_tig_ukr_azi_aze_bem_ind_ewe_slo_rom_bsq_guj_chh_swt_mnd_bos_ita_zul_pol_cic_svk_hun_igb_tsw_fin_swe_sid_geo_lat_eng_lit_prs_amh_mlt_afr_est_fbf_jav_ben_mao_jpn_knd_kor_glc_ctl_tsn_nor_bat_hin_gam_mly_cnt_krd_akn_mol_wly_pan_dut_alb_cze_qcu_spa_fre_arw_dyu_amr_ger_heb_grk_sun_por_dgb_rus_ses_tag_tha_anl_tml_xho_yor_uzb_scr_urd_tur_lda_vie_aeg_ven_bam_swa	-0.30628076824014	-0.724151297952444	0.470790625845324
195	wly_glc_yor_ita_chh_anl_amr_bul_aze_tur_ewe_mly_dgb_bos_ben_bsq_slo_sid_ven_cnt_por_urd_swt_dut_bem_nor_fin_igb_moo_est_hin_tig_geo_mol_ukr_rom_grk_hau_amh_swe_hun_zul_sun_alb_mao_jpn_tml_kor_guj_ger_bam_lit_bat_rus_gam_jav_mnd_fre_fbf_pan_mlt_scr_ctl_pol_arw_qcu_krd_lat_spa_dyu_aeg_svk_owc_afr_ind_eng_tsn_mcd_swa_tag_tha_sod_knd_cic_akn_uzb_cze_prs_azi_tsw_vie_heb_xho_ses_lda	-0.0219304697307637	-0.0517015925573174	0.958877356875044
196	owc_pol_dgb_svk_sod_gam_sid_ctl_uzb_aze_bem_ind_ven_prs_rom_bsq_nor_heb_dyu_mnd_rus_bul_swt_mcd_lda_ukr_hun_akn_yor_est_glc_wly_geo_arw_mol_grk_scr_anl_hau_spa_fin_ewe_jav_lat_bat_jpn_knd_kor_ger_eng_bam_dut_sun_alb_chh_tag_cnt_swe_zul_pan_tig_por_fre_krd_urd_qcu_ben_hin_guj_swa_aeg_ita_mlt_lit_mao_slo_xho_afr_fbf_mly_tha_amh_tml_moo_cic_tur_cze_bos_azi_igb_vie_amr_ses_tsw_tsn	-0.274615718721188	-0.649868925856979	0.517378920019777
197	owc_ctl_igb_rom_chh_mlt_hau_scr_tur_azi_swt_mao_akn_swe_ben_bsq_arw_anl_ewe_mnd_eng_bos_yor_svk_swa_dut_est_dyu_cic_fin_fre_heb_geo_urd_slo_rus_mcd_gam_tig_bul_hun_moo_bat_ita_mly_jpn_tml_kor_guj_lit_xho_por_ind_prs_wly_sun_cnt_nor_bem_pol_amh_glc_pan_krd_ger_qcu_lat_mol_hin_zul_sid_grk_sod_alb_tag_cze_bam_spa_fbf_jav_tha_aeg_knd_ses_ven_aze_afr_ukr_uzb_dgb_vie_amr_lda_tsn_tsw	-0.404020156216452	-0.957858989070833	0.340617372001151
198	mlt_hin_swt_mcd_gam_amh_amr_dut_aze_tur_fbf_ind_bam_rom_fre_bsq_bos_owc_ses_cnt_spa_scr_swa_slo_xho_swe_hun_moo_lda_fin_ger_aeg_geo_rus_pol_arw_bul_anl_sod_urd_est_ven_jav_prs_bat_jpn_knd_kor_grk_cze_dyu_guj_sun_alb_heb_mao_mnd_por_akn_svk_sid_ben_mol_ctl_pan_qcu_ukr_eng_glc_zul_chh_lit_wly_krd_mly_afr_tsn_lat_igb_tag_tha_hau_tml_ewe_dgb_uzb_nor_ita_azi_tsw_vie_tig_cic_yor_bem	-0.580707290894389	-1.38645133146188	0.168923946477679
199	amh_urd_fbf_pol_wly_heb_hau_krd_tur_uzb_bam_bat_tsw_dut_ita_bsq_swe_mlt_dgb_cnt_spa_eng_xho_scr_tsn_lit_fin_igb_ses_est_alb_gam_geo_afr_prs_rom_nor_amr_owc_fre_hun_bem_mly_guj_jav_jpn_knd_kor_rus_ben_lda_hin_sun_por_sid_ind_mnd_arw_akn_bos_aeg_ctl_lat_cze_bul_qcu_pan_slo_ukr_dyu_tig_mcd_anl_glc_mao_grk_zul_mol_ven_tag_tha_chh_tml_ewe_cic_azi_ger_svk_aze_yor_vie_sod_swa_moo_swt	-0.219171088898344	-0.517279055780831	0.606189524018574
200	anl_nor_lda_slo_sod_tig_hau_arw_uzb_azi_dgb_sun_bem_alb_eng_bsq_swe_heb_tsn_mnd_glc_spa_ses_fre_ewe_afr_hun_tsw_cic_est_pan_amh_geo_urd_ben_rom_mol_wly_gam_por_fin_igb_mly_cze_bat_jpn_tml_kor_dut_svk_swa_pol_ind_krd_mlt_mao_cnt_mcd_zul_lit_aeg_prs_lat_ger_scr_qcu_guj_ita_grk_yor_amr_hin_chh_ukr_jav_bul_bam_bos_swt_tag_tha_sid_knd_ven_fbf_aze_rus_ctl_tur_xho_vie_owc_dyu_moo_akn	-0.140708092311781	-0.331658713373135	0.740893223499808
201	wly_rom_ven_svk_owc_amh_hau_fre_azi_uzb_moo_bat_bem_afr_cze_bsq_ctl_chh_akn_mnd_eng_grk_ewe_ita_tsn_guj_est_swa_dgb_hun_glc_sid_geo_ger_alb_hin_pol_mlt_amr_bul_fin_ses_sun_prs_mao_jpn_knd_kor_lat_mcd_igb_ukr_ind_arw_heb_mly_cnt_ben_cic_scr_anl_urd_pan_bos_dut_qcu_krd_rus_mol_zul_tig_lit_aeg_swe_jav_spa_bam_nor_yor_tag_tha_gam_tml_tsw_lda_tur_slo_por_aze_xho_vie_sod_dyu_fbf_swt	-0.240208012933823	-0.56836820911064	0.571154828643928
202	chh_ben_fbf_rus_mlt_amr_anl_nor_uzb_azi_bem_tag_tsn_fre_dut_bsq_prs_aeg_swa_mnd_krd_swe_cic_bos_ven_slo_est_tsw_dgb_hun_glc_amh_geo_spa_hin_ctl_lat_gam_owc_bul_fin_ewe_jav_mcd_mly_jpn_tml_kor_scr_ger_xho_rom_bat_ukr_sod_sun_cnt_cze_igb_afr_tig_pan_svk_pol_mol_qcu_por_ita_urd_lda_heb_alb_hau_arw_mao_guj_dyu_grk_bam_ind_tha_wly_knd_swt_zul_aze_lit_eng_tur_akn_vie_sid_ses_moo_yor	-0.0541688392081952	-0.127580078190607	0.898756757909008
203	hau_pol_ven_ctl_owc_tig_amr_mol_uzb_tur_lda_bat_akn_bul_pan_bsq_grk_anl_xho_cnt_fre_ger_yor_bos_ewe_lit_fin_tsw_swt_hun_rom_wly_geo_spa_ukr_eng_prs_gam_amh_afr_est_zul_jav_arw_sun_jpn_tml_kor_svk_alb_fbf_ben_mao_krd_heb_mly_mnd_por_bem_dut_chh_ita_lat_urd_nor_qcu_slo_swe_guj_dgb_sid_cze_mlt_rus_tag_mcd_bam_glc_swa_ind_tha_sod_knd_ses_cic_aze_scr_hin_azi_igb_vie_aeg_dyu_moo_tsn	-0.738419071658609	-1.77261493046058	0.0795669699712574
204	heb_por_swt_ger_chh_tig_amh_afr_aze_uzb_lda_jav_bem_grk_cze_bsq_rus_aeg_bam_cnt_scr_svk_xho_ctl_moo_fre_fin_akn_zul_hun_rom_gam_geo_alb_lit_arw_urd_owc_wly_ita_est_swa_sun_lat_mao_jpn_tml_kor_spa_swe_ewe_eng_tag_glc_amr_mly_mnd_mol_igb_guj_hau_prs_slo_ukr_ben_qcu_pol_bul_mcd_tsn_sid_bos_sod_dut_ind_hin_cic_krd_yor_bat_tha_anl_knd_dyu_fbf_tur_pan_nor_azi_ses_vie_mlt_dgb_ven_tsw	-0.690408367745307	-1.65702517532925	0.100884374647205
205	heb_hin_akn_pan_wly_amr_chh_ben_uzb_azi_dyu_sun_zul_ita_dut_bsq_spa_owc_xho_cnt_mcd_eng_ses_ctl_moo_prs_fin_yor_tsw_hun_krd_hau_geo_por_guj_rus_fre_mlt_tig_bul_est_igb_mao_alb_mly_jpn_tml_kor_glc_lat_bam_nor_bat_urd_aeg_tag_mnd_scr_ven_arw_sod_ukr_grk_rom_swe_qcu_afr_bos_cze_dgb_gam_ger_amh_mol_jav_pol_tsn_slo_ewe_ind_tha_sid_knd_swt_cic_aze_svk_lit_tur_fbf_vie_anl_bem_swa_lda	-0.737543373008454	-1.77413630469757	0.0793133509812874
206	amr_ben_akn_nor_chh_hau_aeg_hin_uzb_aze_bem_mao_swa_prs_rus_bsq_por_heb_yor_cnt_mcd_afr_tsw_pol_ses_alb_est_bam_ewe_fin_dut_sid_geo_swe_ger_bos_pan_tig_anl_arw_hun_dgb_sun_slo_mly_jpn_tml_kor_scr_eng_zul_mol_jav_lit_sod_ind_mnd_lat_dyu_cze_mlt_rom_svk_ctl_bul_qcu_grk_krd_guj_cic_owc_urd_amh_ita_tag_ukr_xho_glc_igb_bat_tha_wly_knd_tsn_moo_azi_spa_fre_tur_lda_vie_gam_fbf_ven_swt	-0.408434269782238	-0.970544836954526	0.3342924409858
207	mlt_lit_tsn_arw_anl_chh_hau_urd_tur_aze_cic_mao_igb_rus_prs_bsq_pan_owc_akn_mnd_ctl_svk_tsw_afr_dgb_glc_est_bem_lda_fin_lat_aeg_geo_dut_mol_bos_eng_sod_wly_ger_hun_ven_bat_guj_mly_jpn_tml_kor_swe_bul_dyu_rom_jav_grk_sid_tag_cnt_fre_zul_por_amr_nor_ita_mcd_slo_qcu_ukr_pol_ben_moo_gam_cze_amh_krd_sun_hin_xho_alb_bam_ind_tha_heb_knd_swt_ses_azi_scr_spa_uzb_fbf_vie_tig_ewe_swa_yor	-0.373398550097705	-0.885559750297052	0.37813883541361
208	aeg_scr_ven_grk_anl_heb_mlt_swe_azi_tur_xho_ind_bam_ukr_prs_bsq_pol_chh_cic_cnt_por_guj_swt_ctl_dgb_bos_fin_tsw_akn_hun_cze_owc_geo_lat_eng_alb_dut_hau_amh_arw_est_tsn_bat_rus_mly_jpn_knd_kor_bul_pan_lda_ger_tag_spa_gam_jav_mnd_krd_bem_nor_wly_rom_glc_mol_urd_qcu_lit_afr_svk_zul_sod_hin_tig_ben_mao_mcd_dyu_ita_yor_sun_tha_sid_tml_ewe_fbf_uzb_slo_fre_aze_igb_vie_amr_ses_swa_moo	-0.551313712618717	-1.3158574369389	0.191456326271484
209	sid_ita_moo_guj_gam_wly_anl_svk_azi_uzb_cic_mao_xho_mcd_hin_bsq_cze_amh_yor_mnd_ger_scr_zul_lit_tsw_arw_hun_ses_fbf_est_spa_chh_geo_ben_fre_mol_grk_owc_amr_por_fin_akn_mly_rus_sun_jpn_tml_kor_urd_nor_ven_alb_ind_rom_hau_tag_cnt_pol_dgb_dut_sod_pan_krd_lat_afr_qcu_eng_glc_ukr_ewe_heb_ctl_mlt_bul_bat_swe_igb_bos_lda_jav_tha_aeg_knd_tsn_dyu_tur_slo_prs_aze_bem_vie_tig_swt_bam_swa	-0.107087852181424	-0.252318969265128	0.801351337296914
210	anl_pol_cic_hin_amr_aeg_wly_grk_azi_tur_fbf_ind_ven_lat_por_bsq_arw_owc_igb_cnt_ben_guj_yor_rom_xho_cze_est_bam_dgb_fin_rus_sid_geo_lit_scr_ukr_pan_sod_amh_ger_hun_ses_mly_krd_sun_jpn_knd_kor_prs_eng_zul_ita_mao_urd_hau_bat_mnd_afr_akn_glc_gam_bul_mcd_mol_alb_qcu_swe_nor_slo_bem_chh_ctl_tig_fre_tag_dut_swt_svk_swa_jav_tha_mlt_tml_tsn_ewe_aze_bos_spa_uzb_lda_vie_heb_tsw_moo_dyu	-0.433438932503883	-1.02864550077942	0.306314212783287
211	heb_ger_swa_swe_mlt_owc_tig_fre_azi_tur_ewe_jav_akn_lit_prs_bsq_pan_anl_fbf_mnd_por_cze_tsn_bos_xho_rus_est_bam_swt_fin_slo_sod_geo_pol_urd_bul_mcd_aeg_sid_ctl_hun_ven_mly_afr_bat_jpn_knd_kor_guj_krd_zul_spa_tag_nor_wly_mao_cnt_alb_dyu_grk_amr_dut_hin_scr_ben_qcu_glc_rom_ita_igb_chh_arw_gam_mol_ind_svk_tsw_eng_moo_sun_tha_hau_tml_yor_cic_uzb_ukr_lat_aze_dgb_vie_amh_ses_lda_bem	-0.547383792509518	-1.30427510257338	0.195358555005626
212	amr_bul_xho_hin_heb_hau_amh_fre_uzb_aze_lda_ind_yor_ctl_afr_bsq_svk_sod_dyu_mnd_mcd_rus_akn_grk_tsn_glc_fin_bem_swa_hun_rom_anl_geo_krd_alb_scr_prs_wly_sid_pol_est_zul_sun_lit_tag_jpn_tml_kor_eng_por_ses_ben_bat_pan_gam_mly_cnt_urd_ven_mol_chh_nor_ger_lat_cze_qcu_arw_ita_ukr_ewe_aeg_guj_tig_bos_jav_dut_dgb_slo_tsw_mao_tha_mlt_knd_swt_igb_azi_spa_swe_tur_cic_vie_owc_moo_fbf_bam	-0.358845106534685	-0.850191972486386	0.397401893470899
213	sod_nor_bem_ger_mlt_aeg_tig_por_azi_tur_ven_mao_swt_mcd_glc_bsq_ben_chh_moo_cnt_scr_svk_akn_prs_swa_grk_hun_fbf_cic_est_urd_heb_geo_fre_ukr_alb_rus_amh_sid_slo_fin_ewe_sun_pan_tag_jpn_knd_kor_swe_dut_zul_ctl_mly_cze_hau_bat_mnd_arw_dgb_lat_owc_eng_rom_bul_krd_qcu_bos_pol_hin_tsn_gam_afr_amr_mol_jav_spa_xho_guj_lda_ind_tha_anl_tml_bam_tsw_uzb_ita_lit_aze_yor_vie_wly_ses_dyu_igb	-0.164341263495499	-0.388373707278282	0.698627143320261
214	anl_scr_dyu_krd_amh_sod_aeg_eng_azi_tur_tsn_sun_ewe_rom_alb_bsq_ukr_heb_moo_cnt_rus_guj_dgb_ita_yor_hin_fin_ven_fbf_est_spa_owc_geo_glc_grk_prs_lit_amr_tig_ger_hun_zul_mly_svk_jav_jpn_knd_kor_pol_afr_lda_por_mao_arw_chh_tag_mnd_dut_swt_pan_hau_cze_nor_mol_bos_qcu_mcd_ben_ctl_akn_mlt_lat_gam_swe_bat_urd_bam_slo_igb_ind_tha_wly_tml_ses_xho_uzb_bul_fre_aze_bem_vie_sid_swa_tsw_cic	-0.633386490832953	-1.51334094646426	0.133584173511892
215	owc_por_tsw_afr_tig_hau_amr_mcd_uzb_azi_swt_mao_swa_dut_ukr_bsq_hin_wly_zul_mnd_pol_svk_yor_bos_ven_swe_hun_bem_dgb_est_ctl_gam_geo_glc_ita_eng_bul_heb_aeg_cze_fin_ewe_jav_slo_mly_jpn_knd_kor_scr_ger_ses_pan_tag_grk_sod_ind_cnt_krd_igb_guj_sid_ben_spa_rom_alb_qcu_arw_lit_lat_lda_amh_prs_chh_nor_sun_fre_dyu_mol_akn_bat_tha_mlt_tml_cic_bam_aze_urd_rus_tur_xho_vie_anl_fbf_tsn_moo	-0.674647473923207	-1.61960527038116	0.108703379727491
216	aeg_ben_zul_pol_anl_owc_amh_rus_tur_aze_cic_bat_ewe_por_bul_bsq_eng_heb_fbf_cnt_ukr_fre_bem_swe_ses_lat_hun_yor_lda_est_alb_amr_geo_krd_ger_mcd_spa_sid_gam_scr_fin_dyu_sun_dut_jav_jpn_tml_kor_mol_cze_tsw_lit_ind_glc_tig_mao_mnd_ctl_bam_urd_sod_bos_svk_guj_arw_qcu_afr_rom_grk_moo_chh_hin_mlt_pan_tag_ita_akn_prs_swt_mly_tha_hau_knd_swa_xho_uzb_slo_nor_azi_ven_vie_wly_igb_tsn_dgb	-0.22240777538944	-0.524799926608927	0.600971076445011
217	anl_fre_zul_krd_sid_tig_owc_prs_tur_azi_dgb_mao_swa_arw_cze_bsq_grk_aeg_igb_cnt_hin_rus_cic_eng_akn_pol_hun_fbf_bam_est_ukr_sod_geo_pan_urd_ita_bos_amr_heb_lat_fin_swt_ind_lit_tag_jpn_knd_kor_bul_ctl_ewe_ger_bat_guj_hau_mly_mnd_ben_ven_rom_gam_mol_svk_slo_mcd_qcu_dut_por_alb_bem_mlt_afr_chh_scr_sun_glc_ses_nor_tsw_jav_tha_amh_tml_tsn_moo_uzb_spa_swe_aze_lda_vie_wly_dyu_yor_xho	-0.740050880326376	-1.7775845186434	0.0787409926095052
218	mlt_mcd_xho_dut_chh_hau_gam_nor_uzb_aze_lda_tag_tsw_slo_urd_bsq_lit_amh_tsn_cnt_por_scr_swt_eng_cic_ctl_est_ewe_igb_fin_mol_heb_geo_ben_pol_bos_svk_owc_anl_ita_hun_fbf_mly_grk_mao_jpn_knd_kor_pan_ger_yor_rus_sun_rom_sid_bat_mnd_glc_zul_arw_tig_alb_prs_krd_cze_qcu_hin_spa_afr_bem_sod_guj_aeg_ukr_jav_lat_dgb_fre_akn_ind_tha_wly_tml_dyu_moo_tur_swe_bul_azi_swa_vie_amr_bam_ven_ses	-0.37195814309049	-0.881909732705956	0.380099352066306
219	chh_scr_ven_eng_tig_sod_amr_rom_uzb_aze_lda_jav_swt_urd_por_bsq_dut_hau_dgb_cnt_nor_bul_yor_mol_zul_mcd_fin_akn_ewe_hun_svk_anl_geo_pan_swe_hin_ben_gam_heb_pol_est_ses_bat_ger_tag_jpn_tml_kor_cze_rus_tsn_lit_sun_ctl_wly_mly_mnd_glc_bem_spa_mlt_fre_afr_guj_ukr_qcu_alb_prs_arw_tsw_sid_grk_owc_ita_mao_krd_swa_slo_cic_ind_tha_aeg_knd_dyu_moo_azi_bos_lat_tur_xho_vie_amh_igb_fbf_bam	-0.591821077636427	-1.41363431923994	0.160807939084377
220	mlt_rom_bem_nor_gam_chh_anl_spa_aze_azi_swt_sun_zul_scr_lit_bsq_slo_tig_bam_cnt_pan_swe_dgb_eng_ven_krd_hun_ewe_tsn_est_fre_hau_geo_hin_grk_bos_bul_sod_amr_guj_fin_lda_bat_ger_tag_jpn_tml_kor_urd_alb_igb_cze_ind_lat_sid_mly_mnd_prs_xho_pol_heb_arw_ukr_ita_afr_qcu_ben_mcd_rus_yor_aeg_mol_amh_glc_jav_svk_fbf_por_moo_mao_tha_wly_knd_dyu_akn_uzb_ctl_dut_tur_tsw_vie_owc_ses_cic_swa	-0.262193359997847	-0.620483175821242	0.536457319844514
221	amh_bos_ses_glc_wly_hau_aeg_alb_aze_tur_swt_sun_zul_rus_rom_bsq_ita_owc_tsw_cnt_hin_spa_tsn_por_dgb_ger_fin_fbf_yor_hun_slo_anl_geo_svk_lit_urd_ben_sod_tig_grk_est_igb_ind_cze_jav_jpn_tml_kor_guj_ukr_swa_krd_bat_lat_chh_mao_mnd_ctl_bam_fre_heb_pan_prs_bul_mol_qcu_arw_nor_scr_ewe_mlt_eng_sid_swe_mly_pol_ven_afr_cic_tag_tha_amr_knd_xho_moo_uzb_dut_mcd_azi_lda_vie_gam_dyu_akn_bem	-0.674025253715033	-1.61573346058188	0.109539495567797
222	hau_arw_ses_scr_mlt_amh_gam_guj_azi_aze_swt_tag_tsw_bul_eng_bsq_bos_sod_ven_cnt_ukr_afr_moo_pan_bem_ita_fin_tsn_xho_hun_swe_amr_geo_grk_ger_nor_spa_wly_aeg_slo_est_cic_ind_dut_jav_jpn_knd_kor_ctl_rus_lda_svk_bat_mol_tig_sun_mnd_cze_igb_alb_heb_fre_lit_ben_mcd_qcu_lat_hin_pol_akn_owc_rom_sid_por_mly_glc_zul_krd_yor_mao_tha_chh_tml_ewe_bam_uzb_urd_prs_tur_dyu_vie_anl_dgb_swa_fbf	-0.234531639181959	-0.554240347046113	0.580744702318562
223	hau_rus_cic_lit_mlt_owc_chh_cze_azi_uzb_fbf_tag_bam_bul_ben_bsq_arw_wly_swa_cnt_rom_pan_tsw_glc_ses_fre_hun_akn_yor_fin_slo_sod_geo_bos_afr_hin_spa_amr_heb_mol_est_dyu_bat_nor_jav_jpn_tml_kor_scr_ita_moo_por_mly_svk_sid_sun_mnd_dut_bem_prs_aeg_ger_lat_krd_ctl_qcu_mcd_urd_grk_xho_gam_guj_anl_ukr_mao_alb_ven_pol_ewe_ind_tha_amh_knd_igb_swt_tur_swe_eng_aze_lda_vie_tig_tsn_dgb_zul	0.0253549082835596	0.0597152928959987	0.952510524482224
224	owc_svk_dyu_ben_mlt_chh_aeg_prs_aze_azi_ewe_jav_tsn_nor_ita_bsq_guj_amr_bam_mnd_cze_por_cic_ukr_tsw_pol_est_ses_bem_fin_hin_tig_geo_fre_krd_urd_spa_heb_amh_arw_hun_fbf_tag_rom_mly_jpn_knd_kor_lit_ger_ven_mol_mao_pan_sid_bat_cnt_swe_swt_bos_hau_scr_ctl_rus_dut_qcu_lat_eng_slo_moo_gam_mcd_wly_afr_sun_grk_akn_bul_zul_ind_tha_sod_tml_lda_xho_tur_alb_glc_uzb_swa_vie_anl_dgb_yor_igb	-0.380189081058888	-0.901423673022774	0.369691659773993
225	tig_ger_ewe_rus_gam_aeg_owc_lat_tur_azi_swt_ind_igb_rom_mol_bsq_lit_heb_swa_mnd_scr_swe_xho_mcd_tsn_urd_hun_ven_tsw_est_alb_sod_geo_dut_spa_pan_ctl_hau_chh_ukr_fin_dyu_bat_hin_mao_jpn_knd_kor_bos_bul_fbf_glc_sun_eng_amr_mly_cnt_ben_zul_krd_amh_afr_pol_guj_svk_qcu_arw_grk_por_yor_anl_cze_sid_fre_jav_ita_bam_slo_ses_tag_tha_wly_tml_moo_dgb_aze_nor_prs_uzb_bem_vie_mlt_lda_cic_akn	-0.275922713765993	-0.651924012271866	0.516058151652654
226	chh_scr_dgb_alb_sid_sod_anl_hin_aze_azi_swt_mao_xho_nor_eng_bsq_fre_tig_moo_mnd_afr_pan_akn_mcd_lda_rom_fin_ses_tsn_est_ben_aeg_geo_bos_arw_pol_urd_amr_mlt_glc_hun_bam_bat_krd_ind_jpn_tml_kor_lit_ita_fbf_grk_sun_ger_hau_mly_cnt_prs_bem_rus_wly_swe_lat_slo_cze_qcu_ukr_guj_mol_tsw_amh_spa_owc_svk_jav_dut_ewe_bul_ven_tag_tha_heb_knd_igb_swa_tur_por_ctl_uzb_cic_vie_gam_dyu_zul_yor	-0.606613372674499	-1.44883076708023	0.150748310851096
227	tig_prs_cic_swe_mlt_hau_sid_rus_tur_azi_lda_sun_moo_guj_bos_bsq_glc_owc_tsw_cnt_urd_afr_zul_hin_dgb_slo_fin_igb_ven_est_lit_amh_geo_mol_bul_arw_ben_amr_chh_krd_hun_swa_mly_cze_jav_jpn_tml_kor_scr_dut_bem_ctl_bat_spa_sod_mao_mnd_ukr_xho_grk_wly_eng_ita_pan_lat_qcu_pol_por_fre_yor_anl_rom_heb_alb_ind_nor_swt_svk_ses_tag_tha_aeg_knd_akn_tsn_uzb_mcd_ger_aze_ewe_vie_gam_bam_fbf_dyu	-0.0502278373741204	-0.118413101516773	0.905995734092635
228	tig_ukr_swa_krd_hau_owc_gam_bos_azi_aze_akn_mao_zul_spa_nor_bsq_pan_chh_bem_mnd_ben_swe_cic_svk_yor_guj_fin_tsw_ses_hun_mcd_amr_geo_ger_ita_pol_por_sid_aeg_rom_est_swt_ind_prs_jav_jpn_knd_kor_scr_eng_fbf_glc_tag_rus_sod_bat_cnt_ctl_ven_urd_heb_slo_bul_fre_lat_qcu_alb_dut_mol_igb_amh_lit_wly_grk_mly_cze_ewe_afr_dyu_sun_tha_anl_tml_dgb_xho_uzb_arw_hin_tur_bam_vie_mlt_tsn_lda_moo	-0.531345031104708	-1.2658168940406	0.208740506834436
229	amh_ger_zul_fre_owc_heb_hau_swe_aze_uzb_bam_mao_ses_guj_rom_bsq_krd_sid_cic_cnt_eng_cze_ewe_afr_xho_bos_est_akn_yor_fin_ctl_wly_geo_dut_alb_hin_ukr_sod_chh_pol_hun_dyu_sun_ita_ind_jpn_knd_kor_spa_glc_lda_mol_jav_lat_amr_tag_mnd_urd_tsw_svk_mlt_scr_ben_lit_mcd_qcu_por_nor_pan_ven_tig_arw_anl_rus_bat_grk_dgb_slo_swa_mly_tha_gam_tml_fbf_swt_tur_prs_bul_azi_bem_vie_aeg_igb_tsn_moo	0.125271846983697	0.294856033228104	0.768761066912135
230	amh_scr_bam_urd_owc_gam_sod_glc_uzb_aze_swt_bat_ses_arw_ger_bsq_slo_aeg_igb_cnt_cze_prs_swa_swe_xho_dut_fin_fbf_tsw_est_rus_sid_geo_por_grk_ctl_afr_hau_tig_krd_hun_cic_mao_guj_tag_jpn_tml_kor_lit_rom_tsn_bul_jav_fre_anl_sun_mnd_mcd_moo_nor_wly_spa_bos_mol_pol_qcu_ita_ukr_svk_bem_heb_pan_mlt_alb_ind_ben_lda_lat_zul_mly_tha_amr_knd_ven_akn_tur_hin_eng_azi_yor_vie_chh_dgb_ewe_dyu	-0.142197025867233	-0.335185577934183	0.738239987536133
231	wly_rus_bem_pol_hau_tig_amr_mcd_tur_azi_zul_mly_lda_scr_lit_bsq_eng_heb_igb_cnt_cze_lat_dgb_dut_bam_guj_fin_cic_tsw_est_arw_amh_geo_ukr_afr_swe_svk_chh_gam_slo_hun_akn_ind_por_bat_jpn_tml_kor_ctl_nor_moo_alb_tag_bul_aeg_mao_mnd_krd_ses_prs_sod_grk_spa_mol_ita_qcu_bos_ger_rom_ewe_mlt_urd_sid_glc_jav_fre_xho_ben_ven_sun_tha_anl_knd_yor_tsn_aze_hin_pan_uzb_swt_vie_owc_fbf_dyu_swa	0.3419762604424	0.805409552660762	0.422637844958331
232	anl_mol_akn_dut_mlt_amr_tig_alb_azi_tur_moo_bat_bem_swe_guj_bsq_hin_aeg_swa_mnd_urd_bos_bam_krd_tsn_ben_fin_cic_ewe_hun_nor_wly_geo_arw_ita_rus_grk_hau_gam_lit_est_fbf_mly_ukr_tag_jpn_tml_kor_spa_scr_tsw_prs_mao_ctl_heb_ind_cnt_ger_dyu_por_owc_pol_svk_glc_mcd_qcu_cze_bul_lat_zul_sod_eng_sid_slo_jav_rom_ses_pan_yor_sun_tha_amh_knd_ven_dgb_aze_fre_afr_uzb_xho_vie_chh_lda_swt_igb	0.142574830310649	0.33555655803356	0.737961085188318
233	anl_alb_xho_swe_tig_owc_heb_lat_tur_azi_dgb_mly_ses_spa_rus_bsq_pan_chh_tsn_mnd_fre_urd_swa_bul_ewe_scr_fin_bem_moo_hun_guj_aeg_geo_ben_afr_hin_por_amr_amh_ita_est_ven_ind_dut_bat_jpn_tml_kor_rom_bos_swt_eng_sun_glc_sid_jav_cnt_ukr_tsw_ger_wly_mol_cze_nor_grk_qcu_slo_ctl_mcd_lda_mlt_pol_sod_prs_mao_lit_akn_krd_yor_tag_tha_gam_knd_cic_zul_aze_arw_svk_uzb_bam_vie_hau_dyu_fbf_igb	-0.885228469538558	-2.14769931400954	0.0343372804523114
234	sid_pol_xho_rom_gam_aeg_hau_rus_aze_tur_bem_mao_tsn_mcd_afr_bsq_bul_amh_cic_mnd_nor_slo_fbf_arw_akn_ita_hun_ewe_zul_est_pan_owc_geo_grk_guj_ger_ben_tig_chh_lat_fin_swt_bat_scr_tag_jpn_knd_kor_ctl_mol_dgb_dut_mly_svk_mlt_ind_cnt_ukr_swa_alb_wly_lit_swe_krd_por_qcu_bos_prs_eng_ses_amr_cze_anl_spa_sun_urd_tsw_glc_yor_jav_tha_sod_tml_dyu_ven_uzb_hin_fre_azi_igb_vie_heb_bam_lda_moo	-0.605386513741799	-1.44700397206356	0.15125815285182
235	sid_nor_lda_krd_mlt_tig_sod_slo_uzb_azi_moo_bat_dyu_swe_ukr_bsq_fre_gam_igb_mnd_bos_ctl_cic_grk_ses_alb_hun_ven_tsn_fin_pan_wly_geo_urd_ben_bul_lit_owc_aeg_eng_est_dgb_ind_arw_mao_jpn_tml_kor_pol_afr_tsw_cze_jav_hin_hau_mly_cnt_svk_akn_scr_chh_glc_ger_mcd_rus_qcu_mol_rom_guj_ewe_amh_dut_anl_por_sun_prs_yor_ita_bem_tag_tha_amr_knd_zul_xho_aze_spa_lat_tur_fbf_vie_heb_bam_swa_swt	-0.0788849789177456	-0.185794141115675	0.853010836355598
236	anl_mcd_dyu_hin_aeg_amr_sid_dut_uzb_tur_moo_mao_bem_ita_bos_bsq_rus_mlt_zul_cnt_fre_svk_tsn_krd_swt_ctl_fin_ven_tsw_hun_scr_owc_geo_pol_urd_alb_prs_tig_hau_ger_est_yor_bat_arw_mly_jpn_knd_kor_bul_guj_cic_lit_jav_ben_amh_ind_mnd_grk_akn_cze_gam_lat_rom_ukr_por_qcu_eng_mol_afr_ewe_sod_slo_heb_nor_sun_spa_fbf_pan_bam_tag_tha_chh_tml_igb_dgb_aze_swe_glc_azi_lda_vie_wly_ses_swa_xho	0.201933278870469	0.475128685148846	0.635809228463858
237	heb_cze_fbf_swe_sid_amr_hau_krd_aze_azi_dyu_mly_zul_pol_scr_bsq_rus_anl_ven_cnt_afr_mol_cic_svk_igb_hin_fin_swa_moo_hun_ben_tig_geo_alb_grk_glc_lit_gam_mlt_eng_est_tsw_bat_ita_ind_jpn_knd_kor_rom_fre_akn_urd_mao_ctl_owc_tag_mnd_slo_yor_ukr_sod_lat_prs_mcd_bul_qcu_pan_bos_guj_lda_amh_nor_chh_por_sun_dut_bem_arw_dgb_jav_tha_aeg_tml_xho_ewe_tur_spa_ger_uzb_ses_vie_wly_swt_bam_tsn	-0.858706750109129	-2.07174052240369	0.0410585453231569
238	anl_mol_bem_krd_mlt_gam_hau_nor_aze_uzb_lda_mao_fbf_afr_bul_bsq_pan_chh_dyu_mnd_slo_guj_xho_ger_swt_lat_hun_ewe_ses_est_lit_wly_geo_pol_grk_bos_ukr_amr_heb_spa_fin_zul_ind_glc_sun_jpn_knd_kor_alb_eng_akn_ctl_jav_arw_sod_tag_cnt_ita_moo_dut_sid_hin_cze_swe_fre_qcu_prs_urd_rus_swa_aeg_svk_amh_rom_bat_ben_ven_mcd_dgb_mly_tha_owc_tml_tsw_yor_azi_por_scr_tur_tsn_vie_tig_cic_igb_bam	-0.389312098620131	-0.923143537711516	0.358321293622441
239	anl_bos_dgb_pan_sod_chh_heb_rom_aze_azi_fbf_jav_lda_alb_krd_bsq_svk_owc_xho_cnt_fre_scr_dyu_ctl_igb_afr_hun_ewe_akn_est_pol_wly_geo_lit_ben_glc_ukr_amh_tig_nor_fin_ven_sun_por_mao_jpn_tml_kor_spa_swe_tsn_arw_bat_rus_hau_tag_mnd_ger_swt_grk_mlt_mcd_urd_hin_mol_qcu_eng_lat_guj_bem_amr_slo_aeg_prs_mly_ita_swa_bul_moo_ind_tha_sid_knd_cic_yor_uzb_dut_cze_tur_bam_vie_gam_ses_zul_tsw	0.58455621594037	1.38135688263219	0.170479159256605
240	sod_mol_ewe_dut_amr_chh_mlt_lit_aze_azi_swa_sun_fbf_guj_nor_bsq_afr_anl_igb_mnd_svk_cze_tsw_slo_lda_ger_fin_cic_ven_hun_urd_tig_geo_scr_spa_ctl_por_sid_gam_eng_est_swt_bat_krd_tag_jpn_tml_kor_glc_grk_xho_ben_mao_rus_heb_ind_cnt_ita_yor_swe_hau_bul_bos_pol_lat_qcu_alb_fre_pan_zul_owc_ukr_amh_arw_jav_prs_dyu_rom_akn_mly_tha_wly_knd_dgb_bem_uzb_hin_mcd_tur_tsn_vie_aeg_bam_ses_moo	-0.493049662309733	-1.17330397798713	0.243670190203452
241	aeg_fre_swt_rom_amr_hau_gam_grk_azi_uzb_yor_mly_tsn_svk_guj_bsq_hin_owc_dyu_mnd_bos_pan_ses_krd_lda_bul_hun_tsw_cic_fin_alb_anl_geo_mcd_nor_pol_rus_heb_mlt_scr_est_ven_bat_glc_jav_jpn_knd_kor_cze_mol_xho_eng_tag_urd_amh_mao_cnt_afr_ewe_lat_sod_por_lit_swe_dut_qcu_ita_ben_spa_fbf_tig_ger_chh_prs_ind_ctl_dgb_slo_zul_sun_tha_wly_tml_igb_bem_aze_arw_ukr_tur_akn_vie_sid_swa_moo_bam	-0.600224066328725	-1.43476424519763	0.154708651942546
242	wly_urd_ses_bos_amr_amh_gam_ben_aze_uzb_zul_tag_akn_bul_pan_bsq_lit_mlt_lda_mnd_glc_ita_ewe_scr_ven_eng_est_bem_fbf_fin_mol_heb_geo_slo_ukr_lat_swe_chh_owc_alb_hun_yor_mao_afr_ind_jpn_tml_kor_rom_krd_tsn_guj_jav_pol_aeg_mly_cnt_nor_tsw_ger_sod_dut_hin_rus_por_qcu_fre_svk_prs_igb_anl_spa_hau_ctl_bat_cze_xho_grk_moo_sun_tha_tig_knd_dgb_swa_azi_mcd_arw_tur_cic_vie_sid_bam_swt_dyu	0.883418228564846	2.10588512425249	0.0379085068928136
243	owc_spa_ewe_krd_tig_anl_amh_dut_aze_uzb_akn_mao_zul_arw_lat_bsq_grk_aeg_bem_mnd_alb_mcd_tsw_ita_yor_pan_hun_tsn_dgb_est_bos_sid_geo_svk_afr_mol_swe_heb_sod_ben_fin_bam_ind_eng_jav_jpn_knd_kor_scr_nor_lda_pol_tag_ctl_mlt_mly_cnt_ger_ses_rus_hau_cze_slo_urd_lit_qcu_bul_hin_glc_dyu_gam_rom_chh_guj_sun_prs_cic_fre_swa_bat_tha_wly_tml_swt_fbf_azi_por_ukr_tur_igb_vie_amr_moo_xho_ven	-0.621301883503527	-1.48306884728505	0.141437136325919
244	tig_guj_zul_pol_chh_anl_gam_arw_tur_aze_bem_tag_bam_alb_ctl_bsq_por_aeg_yor_cnt_ben_grk_swa_swe_dyu_rus_fin_ses_moo_est_slo_owc_geo_lat_fre_ukr_ger_wly_heb_prs_hun_tsn_ind_lit_bat_jpn_knd_kor_cze_mol_lda_hin_sun_glc_amh_mly_mnd_urd_tsw_bul_sid_mcd_rom_krd_ita_qcu_pan_bos_scr_cic_sod_dut_mlt_afr_jav_nor_igb_svk_swt_mao_tha_hau_tml_akn_dgb_uzb_eng_spa_azi_ven_vie_amr_ewe_xho_fbf	-0.567445314805211	-1.35090790275461	0.180002573594245
245	heb_nor_tsn_lat_amr_sod_wly_arw_uzb_aze_bem_mly_igb_swe_lit_bsq_afr_aeg_lda_cnt_prs_cze_xho_mol_moo_bos_est_akn_ven_fin_pan_sid_geo_dut_ben_pol_bul_hau_chh_spa_hun_zul_mao_ctl_tag_jpn_tml_kor_krd_scr_bam_fre_bat_urd_gam_jav_mnd_eng_cic_rom_mlt_rus_por_ger_ukr_qcu_alb_ita_hin_tsw_owc_glc_amh_slo_sun_guj_yor_svk_swa_ind_tha_tig_knd_ses_dyu_azi_mcd_grk_tur_dgb_vie_anl_swt_ewe_fbf	-0.289628893556868	-0.685009728112014	0.49504156932802
246	owc_fre_swt_swe_heb_aeg_hau_pan_azi_aze_ses_sun_xho_ben_lit_bsq_rus_wly_dgb_cnt_krd_cze_ven_afr_bam_spa_est_zul_bem_hun_mol_sod_geo_dut_rom_por_ukr_chh_gam_svk_fin_moo_mly_ger_jav_jpn_tml_kor_arw_prs_dyu_ctl_bat_urd_anl_tag_mnd_glc_akn_ita_amr_pol_grk_alb_slo_qcu_mcd_bul_hin_fbf_tig_eng_mlt_guj_mao_lat_igb_scr_tsw_ind_tha_sid_knd_ewe_lda_tur_nor_bos_uzb_swa_vie_amh_cic_yor_tsn	0.519891695216112	1.22618995058946	0.223222922308606
247	amr_bos_yor_por_gam_sid_hau_ukr_aze_uzb_ven_jav_xho_alb_lat_bsq_rus_mlt_ses_mnd_fre_grk_moo_svk_ewe_prs_est_bam_tsw_fin_glc_tig_geo_mol_swe_ger_slo_chh_sod_ita_hun_lda_mao_ben_ind_jpn_tml_kor_rom_urd_igb_bul_sun_nor_amh_bat_cnt_pan_cic_dut_heb_lit_spa_guj_krd_qcu_arw_eng_mcd_bem_anl_afr_wly_hin_tag_cze_tsn_ctl_akn_mly_tha_aeg_knd_dyu_swt_azi_pol_scr_tur_dgb_vie_owc_fbf_zul_swa	-0.129188252353739	-0.304575879859701	0.761369713282531
248	amh_por_bam_alb_hau_owc_mlt_hin_uzb_tur_igb_jav_lda_grk_arw_bsq_bos_sid_dgb_mnd_lit_svk_dyu_ger_fbf_dut_est_bem_yor_fin_bul_amr_geo_ctl_scr_rus_pan_chh_tig_slo_hun_swt_mly_cze_sun_jpn_knd_kor_mol_rom_moo_ukr_tag_prs_sod_bat_cnt_spa_ven_pol_aeg_nor_afr_guj_krd_qcu_ita_eng_lat_swa_heb_mcd_gam_fre_ind_swe_akn_urd_tsw_mao_tha_anl_tml_ses_xho_aze_ben_glc_azi_zul_vie_wly_tsn_ewe_cic	-0.160031017701114	-0.377548859338211	0.706626017371744
249	aeg_rom_yor_dut_mlt_gam_amh_grk_uzb_aze_bam_tag_ewe_swe_lat_bsq_rus_anl_zul_cnt_urd_mol_cic_prs_swa_fre_fin_xho_ven_est_lit_wly_geo_por_glc_scr_guj_sod_hau_ctl_hun_dyu_mao_alb_jav_jpn_tml_kor_ger_ukr_lda_hin_sun_mcd_tig_ind_mnd_krd_moo_slo_chh_spa_bul_nor_pol_qcu_ben_svk_bos_fbf_owc_cze_heb_pan_bat_arw_tsw_ita_tsn_mly_tha_sid_knd_igb_swt_tur_afr_eng_azi_bem_vie_amr_akn_dgb_ses	-0.92484713098338	-2.24691105826309	0.0270111783067393
250	sod_rus_fbf_krd_sid_amh_gam_swe_tur_uzb_yor_mly_zul_arw_hin_bsq_guj_tig_ven_cnt_ukr_lat_tsn_cze_ewe_ita_fin_moo_akn_hun_por_mlt_geo_svk_scr_afr_nor_anl_amr_ctl_est_tsw_bat_alb_jav_jpn_tml_kor_eng_prs_lda_dut_mao_pol_owc_tag_mnd_spa_swt_mol_aeg_mcd_pan_glc_ger_qcu_bul_bos_slo_ses_wly_urd_hau_rom_sun_ben_xho_grk_cic_ind_tha_heb_knd_bem_bam_azi_fre_lit_aze_dyu_vie_chh_swa_dgb_igb	-0.128841046648073	-0.30403175673212	0.76178290888602
251	amr_ctl_dyu_svk_aeg_sod_mlt_ita_tur_azi_lda_mao_bam_urd_hin_bsq_lit_wly_zul_cnt_dut_glc_igb_nor_ses_rom_hun_ewe_xho_fin_alb_heb_geo_krd_pan_lat_mol_anl_chh_slo_est_fbf_tag_pol_sun_jpn_knd_kor_swe_prs_moo_por_ind_scr_hau_bat_mnd_eng_yor_fre_tig_rus_ukr_bul_spa_qcu_mcd_grk_afr_ven_sid_guj_gam_arw_jav_bos_akn_cze_tsw_mly_tha_amh_tml_bem_tsn_aze_ger_ben_uzb_dgb_vie_owc_cic_swt_swa	-0.5046269299958	-1.20200685552648	0.232412647280526
252	hau_svk_fbf_bul_anl_tig_chh_grk_aze_tur_ewe_mly_ses_krd_slo_bsq_prs_amh_tsw_mnd_ukr_scr_cic_nor_dyu_dut_hun_dgb_swt_fin_arw_mlt_geo_fre_ita_rus_ger_amr_gam_alb_est_moo_ind_ben_bat_jpn_tml_kor_ctl_por_igb_glc_tag_urd_aeg_sun_cnt_swe_swa_lat_heb_rom_guj_pan_bos_qcu_eng_hin_spa_bam_sod_afr_wly_lit_mao_mol_ven_pol_lda_jav_tha_owc_knd_zul_tsn_azi_mcd_cze_uzb_bem_vie_sid_akn_yor_xho	0.215425782877161	0.507591950776207	0.612941217937459
253	heb_bul_ses_ben_aeg_mlt_wly_prs_uzb_tur_bem_mao_tsn_lit_hin_bsq_mol_sid_xho_cnt_rus_dut_tsw_bos_igb_cze_hun_ven_swt_est_pol_hau_geo_swe_guj_fre_spa_gam_owc_slo_fin_moo_ind_alb_tag_jpn_knd_kor_lat_grk_cic_glc_sun_krd_amh_jav_mnd_ukr_zul_ger_tig_eng_arw_rom_scr_qcu_afr_ctl_nor_dyu_amr_urd_sod_por_mly_pan_dgb_ita_bam_bat_tha_chh_tml_ewe_fbf_azi_mcd_svk_aze_swa_vie_anl_akn_lda_yor	-0.598475557132126	-1.43039255526771	0.155955694920898
254	wly_fre_lda_grk_hau_anl_gam_por_uzb_tur_bam_sun_ses_rus_dut_bsq_afr_aeg_tsw_mnd_swe_spa_yor_urd_swa_guj_est_dgb_zul_fin_slo_amr_geo_ctl_ben_ger_bos_mlt_sod_alb_hun_moo_tag_lat_mly_jpn_knd_kor_mol_cze_bem_svk_mao_lit_tig_jav_cnt_eng_dyu_mcd_amh_ukr_scr_nor_krd_qcu_ita_rom_arw_ven_owc_pan_heb_hin_ind_prs_xho_pol_akn_bat_tha_sid_tml_ewe_igb_aze_bul_glc_azi_cic_vie_chh_fbf_swt_tsn	-0.133220050568112	-0.314603511840217	0.753767435211827
255	sid_mol_moo_ita_chh_aeg_amh_guj_tur_uzb_zul_sun_fbf_lat_pol_bsq_krd_sod_ven_cnt_grk_nor_igb_cze_ewe_spa_fin_tsw_swa_est_rus_wly_geo_ctl_rom_hin_ukr_gam_mlt_prs_hun_cic_mly_alb_ind_jpn_tml_kor_bul_swe_xho_svk_bat_ger_owc_tag_mnd_por_bem_dut_amr_afr_eng_urd_glc_qcu_bos_scr_mcd_ses_tig_pan_anl_lit_jav_ben_tsn_arw_bam_mao_tha_hau_knd_swt_yor_aze_fre_slo_azi_dyu_vie_heb_lda_akn_dgb	-0.116463027424786	-0.274430470648066	0.784362502855775
256	hau_scr_swa_arw_aeg_amh_owc_nor_azi_aze_ewe_mao_igb_dut_ctl_bsq_prs_gam_ven_mnd_swe_alb_tsw_spa_ses_mcd_fin_swt_akn_est_cze_sid_geo_urd_rom_hin_guj_chh_amr_lat_hun_bam_bat_bos_ind_jpn_tml_kor_ukr_ger_bem_krd_mly_bul_sod_jav_cnt_slo_cic_ben_mlt_svk_pol_afr_eng_qcu_mol_grk_glc_yor_wly_por_tig_lit_sun_pan_moo_rus_dyu_tag_tha_heb_knd_zul_fbf_uzb_ita_fre_tur_tsn_vie_anl_xho_dgb_lda	-0.0367105567580034	-0.0864934263033602	0.93126013221341
257	gam_ukr_swt_rus_anl_tig_mlt_dut_aze_tur_dgb_bat_tsn_mcd_eng_bsq_nor_aeg_ewe_cnt_prs_swe_tsw_rom_ses_ita_hun_ven_zul_est_lat_amr_geo_spa_arw_svk_por_wly_sod_ben_fin_bam_mly_pan_jav_jpn_knd_kor_hin_krd_dyu_bos_tag_bul_hau_ind_mnd_guj_xho_scr_amh_lit_fre_ctl_mol_qcu_afr_ger_glc_igb_heb_slo_owc_alb_mao_grk_cic_urd_akn_sun_tha_chh_tml_bem_yor_uzb_cze_pol_azi_moo_vie_sid_lda_fbf_swa	0.210787935118928	0.496310241622285	0.620846565587155
258	anl_por_cic_nor_hau_mlt_aeg_alb_uzb_azi_ewe_mly_moo_hin_ger_bsq_cze_sod_yor_cnt_lat_spa_akn_svk_swa_ukr_hun_bam_swt_est_pol_wly_geo_fre_urd_prs_ben_chh_owc_dut_fin_lda_sun_afr_mao_jpn_knd_kor_ita_mcd_ses_glc_tag_mol_amr_ind_mnd_swe_igb_eng_gam_guj_bul_slo_ctl_qcu_scr_bos_rus_fbf_heb_krd_sid_rom_bat_arw_xho_grk_dgb_jav_tha_tig_tml_tsn_bem_tur_lit_pan_aze_tsw_vie_amh_ven_zul_dyu	-0.0752787797558887	-0.177399997554829	0.859580015187819
259	chh_nor_zul_cze_gam_sid_amh_urd_azi_tur_xho_ind_igb_eng_pol_bsq_scr_amr_ewe_mnd_mol_ukr_dgb_ita_tsn_rus_hun_bem_akn_est_swe_mlt_geo_pan_ctl_lit_glc_hau_heb_afr_fin_dyu_bat_arw_mao_jpn_tml_kor_grk_ger_bam_svk_mly_lat_tig_tag_cnt_slo_swt_mcd_sod_bos_krd_rom_bul_qcu_alb_ben_prs_tsw_anl_fre_aeg_spa_jav_por_ses_guj_swa_sun_tha_wly_knd_fbf_lda_aze_dut_hin_uzb_moo_vie_owc_ven_yor_cic	0.188240805870291	0.443453039295001	0.658468026041738
260	owc_lit_bam_ben_gam_chh_amr_ger_aze_azi_cic_ind_akn_slo_spa_bsq_svk_anl_yor_mnd_arw_ita_tsn_alb_swa_scr_est_ven_igb_fin_pan_aeg_geo_lat_rus_urd_hin_tig_wly_afr_hun_zul_tag_por_bat_jpn_knd_kor_nor_cze_dgb_fre_mly_prs_amh_jav_cnt_krd_swt_pol_sid_guj_mol_ukr_ctl_qcu_swe_eng_glc_fbf_hau_mcd_sod_rom_mao_bul_bem_dut_moo_sun_tha_heb_tml_xho_dyu_tur_bos_grk_uzb_ewe_vie_mlt_tsw_ses_lda	-0.445591451180941	-1.0579528330137	0.292817207200064
261	amh_ita_dyu_urd_chh_gam_owc_pol_uzb_tur_moo_jav_bam_swe_rom_bsq_por_amr_tsw_cnt_guj_lat_swa_dut_ven_lit_est_bem_cic_hun_krd_sod_geo_prs_scr_mcd_bos_aeg_wly_fre_fin_zul_bat_nor_mly_jpn_tml_kor_eng_cze_lda_hin_mao_afr_mlt_ind_mnd_svk_igb_glc_anl_pan_ger_alb_rus_qcu_grk_bul_ctl_dgb_sid_ukr_heb_ben_tag_arw_xho_mol_akn_sun_tha_tig_knd_swt_fbf_aze_spa_slo_azi_tsn_vie_hau_ses_ewe_yor	0.0371712429003494	0.0875661588032618	0.930409774388397
262	amr_pol_akn_por_hau_heb_mlt_guj_tur_uzb_igb_sun_fbf_ita_ukr_bsq_lit_sod_swa_cnt_fre_pan_bem_mol_tsn_bos_hun_cic_ven_fin_rus_chh_geo_ger_bul_lat_ctl_aeg_amh_urd_est_tsw_mao_dut_bat_jpn_tml_kor_scr_afr_ewe_mcd_mly_svk_tig_ind_mnd_hin_xho_slo_owc_cze_nor_alb_swe_qcu_rom_spa_grk_moo_gam_glc_sid_krd_jav_eng_swt_ben_lda_tag_tha_anl_knd_ses_yor_azi_prs_arw_aze_dgb_vie_wly_zul_dyu_bam	-1.2213401064334	-3.02098803164314	0.00325351314538199
263	gam_dut_tsn_guj_sid_owc_tig_krd_aze_uzb_yor_bat_zul_eng_cze_bsq_scr_amh_lda_cnt_rus_nor_swt_ita_bam_urd_est_fbf_akn_hun_mcd_amr_geo_bul_ger_lit_prs_chh_anl_lat_fin_dgb_mao_grk_jav_jpn_tml_kor_svk_bos_ses_swe_mly_glc_wly_tag_mnd_ctl_xho_por_aeg_slo_rom_pol_ben_qcu_fre_ukr_alb_cic_mlt_arw_hau_spa_ind_pan_tsw_hin_dyu_sun_tha_heb_knd_ewe_bem_tur_afr_mol_azi_ven_vie_sod_igb_swa_moo	-0.390836037512583	-0.926336711582201	0.35666870823034
264	chh_arw_swa_ger_sod_wly_amr_prs_azi_aze_dgb_bat_moo_guj_lit_bsq_eng_mlt_ewe_mnd_rus_scr_ven_fre_dyu_mcd_est_yor_zul_fin_bul_amh_geo_svk_alb_nor_afr_heb_sid_swe_hun_fbf_ind_spa_mao_jpn_knd_kor_rom_hin_xho_ben_tag_pol_aeg_jav_cnt_krd_bam_ukr_owc_grk_pan_mol_bos_qcu_slo_ita_glc_lda_tig_ctl_anl_por_sun_lat_ses_dut_akn_mly_tha_hau_tml_igb_tsw_tur_cze_urd_uzb_swt_vie_gam_bem_tsn_cic	0.211643642256767	0.498387910870538	0.619387311901812
265	wly_slo_xho_urd_aeg_hau_sid_ita_tur_azi_swt_mao_cic_hin_arw_bsq_bos_mlt_yor_mnd_eng_swe_lda_pol_ewe_nor_est_fbf_dgb_hun_glc_owc_geo_rom_scr_svk_ctl_chh_heb_mol_fin_dyu_sun_bul_jav_jpn_tml_kor_ben_guj_swa_alb_mly_rus_gam_tag_cnt_cze_moo_lit_sod_ger_afr_grk_spa_qcu_prs_mcd_ukr_zul_amh_dut_anl_por_ind_fre_ses_pan_bam_bat_tha_tig_knd_akn_igb_aze_lat_krd_uzb_bem_vie_amr_tsw_tsn_ven	0.480769501177296	1.13367801527401	0.259843602969268
266	chh_nor_ven_mcd_gam_aeg_heb_alb_tur_azi_fbf_tag_bam_ukr_bos_bsq_bul_hau_tsw_mnd_swe_slo_bem_pol_moo_rom_hun_tsn_swa_fin_ben_wly_geo_por_urd_lat_mol_sod_owc_fre_est_lda_sun_pan_bat_jpn_tml_kor_scr_dut_ses_hin_jav_grk_amh_ind_cnt_eng_akn_spa_sid_arw_krd_lit_svk_qcu_cze_prs_ita_igb_anl_ger_tig_ctl_mao_glc_cic_guj_dyu_mly_tha_amr_knd_yor_dgb_uzb_rus_afr_aze_xho_vie_mlt_swt_zul_ewe	-0.844323143856737	-2.04015877718236	0.0441702186753864
267	amh_ctl_cic_afr_chh_sod_tig_nor_uzb_aze_dyu_mao_fbf_grk_pol_bsq_spa_owc_bem_cnt_ita_ukr_tsn_eng_ses_ger_hun_tsw_yor_est_guj_amr_geo_lat_fre_urd_swe_sid_mlt_por_fin_lda_sun_lit_mly_jpn_knd_kor_scr_bul_akn_ben_tag_cze_gam_bat_mnd_svk_swa_krd_anl_hin_dut_alb_rom_qcu_prs_arw_pan_bam_wly_mcd_aeg_mol_jav_bos_igb_rus_ven_ind_tha_hau_tml_zul_dgb_azi_slo_glc_tur_xho_vie_heb_ewe_swt_moo	0.373443638368606	0.880851734948567	0.380668814086067
268	sod_rus_tsn_afr_aeg_hau_amr_krd_azi_tur_ses_mly_ewe_spa_nor_bsq_arw_heb_dyu_mnd_scr_bul_lda_lat_yor_mcd_fin_xho_tsw_hun_prs_anl_geo_fre_pol_grk_svk_owc_wly_rom_est_zul_ind_lit_tag_jpn_knd_kor_ctl_guj_bem_urd_mao_alb_mlt_bat_cnt_ben_fbf_dut_sid_hin_ita_eng_mol_qcu_cze_ukr_bos_ven_gam_slo_tig_por_sun_pan_dgb_glc_igb_jav_tha_amh_tml_swa_cic_aze_ger_swe_uzb_akn_vie_chh_moo_bam_swt	-0.190016875699494	-0.448122016114852	0.655107373316598
269	anl_swe_dgb_cze_heb_tig_owc_svk_azi_tur_bem_bat_lda_spa_prs_bsq_dut_amr_yor_mnd_guj_lat_fbf_urd_moo_pan_hun_tsn_ven_est_krd_wly_geo_por_grk_bos_mol_gam_amh_ben_fin_ewe_tag_eng_sun_jpn_tml_kor_rom_arw_cic_ita_mao_ger_mlt_jav_cnt_pol_akn_fre_aeg_afr_rus_hin_lit_qcu_mcd_scr_bul_swa_chh_nor_hau_alb_ind_slo_xho_glc_tsw_mly_tha_sod_knd_dyu_ses_aze_ctl_ukr_uzb_igb_vie_sid_bam_zul_swt	-0.198139026715552	-0.467343280121314	0.641347473116069
270	amh_ctl_dyu_swe_hau_amr_sod_spa_azi_aze_swt_tag_akn_mol_prs_bsq_ukr_heb_ses_mnd_mcd_glc_fbf_guj_yor_bul_hun_bem_tsn_fin_scr_chh_geo_afr_cze_bos_nor_mlt_wly_slo_est_ven_bat_grk_mly_jpn_knd_kor_ita_krd_igb_rus_jav_rom_aeg_mao_cnt_urd_ewe_ben_tig_pol_por_dut_lit_qcu_lat_svk_eng_moo_sid_pan_owc_arw_sun_alb_dgb_ger_cic_ind_tha_gam_tml_lda_zul_uzb_hin_fre_tur_xho_vie_anl_bam_swa_tsw	-0.298887888745622	-0.708618835867148	0.480333530906891
271	tig_lat_moo_bos_gam_anl_amr_mol_aze_azi_akn_ind_tsn_rus_guj_bsq_afr_mlt_yor_cnt_dut_pol_dgb_ben_xho_ctl_fin_zul_tsw_hun_spa_owc_geo_mcd_grk_cze_bul_sid_wly_ita_est_ewe_tag_nor_mao_jpn_tml_kor_scr_por_bam_slo_sun_eng_aeg_jav_mnd_lit_igb_swe_sod_fre_ukr_rom_prs_qcu_krd_pan_alb_dyu_hau_ger_chh_glc_bat_svk_cic_urd_swt_mly_tha_heb_knd_ven_fbf_tur_hin_arw_uzb_bem_vie_amh_ses_swa_lda	-0.411438991976515	-0.975054840360056	0.3320624942113
272	hau_glc_swt_ben_heb_gam_mlt_spa_uzb_tur_bem_bat_yor_alb_afr_bsq_ctl_sod_igb_cnt_ger_svk_fbf_bos_dyu_swe_fin_tsn_moo_est_nor_sid_geo_hin_lat_bul_guj_amr_aeg_cze_hun_ewe_tag_mcd_mly_jpn_knd_kor_arw_krd_ven_ita_ind_slo_tig_jav_mnd_grk_cic_pan_wly_ukr_urd_scr_por_qcu_fre_lit_mol_akn_chh_rus_amh_eng_sun_dut_zul_pol_ses_mao_tha_owc_tml_xho_tsw_aze_rom_prs_azi_swa_vie_anl_lda_bam_dgb	-0.725059010456215	-1.74258104281048	0.084712396701325
273	mlt_lat_dgb_alb_sid_amr_owc_ger_tur_azi_cic_bat_zul_ita_scr_bsq_glc_amh_swa_mnd_cze_svk_igb_ctl_lda_nor_est_ses_bam_fin_bos_aeg_geo_grk_pol_prs_arw_hau_heb_ben_hun_yor_mao_hin_jav_jpn_knd_kor_mol_mcd_moo_eng_tag_fre_chh_ind_cnt_slo_ewe_dut_wly_afr_urd_bul_spa_qcu_swe_guj_lit_tsn_gam_ukr_anl_pan_sun_rom_tsw_rus_fbf_mly_tha_tig_tml_dyu_xho_uzb_por_krd_aze_swt_vie_sod_bem_ven_akn	-0.686516622582355	-1.64599327450402	0.103140708136568
274	sod_prs_bem_hin_anl_heb_gam_lat_azi_aze_ses_ind_moo_eng_scr_bsq_grk_mlt_igb_mnd_krd_ctl_ewe_urd_dyu_cze_fin_cic_tsw_est_bul_sid_geo_afr_pan_pol_ger_wly_chh_mcd_hun_xho_mly_dut_jav_jpn_knd_kor_spa_nor_dgb_fre_bat_bos_hau_tag_cnt_swe_fbf_glc_amr_guj_mol_rus_svk_qcu_arw_ita_slo_yor_tig_ukr_aeg_ben_mao_rom_swt_lit_swa_sun_tha_owc_tml_akn_tsn_uzb_por_alb_tur_lda_vie_amh_ven_zul_bam	0.858448900199795	2.04722526695073	0.043456936148184
275	owc_cze_bam_nor_tig_wly_anl_grk_uzb_azi_swt_jav_fbf_prs_glc_bsq_krd_sid_dgb_mnd_spa_swe_swa_por_cic_fre_fin_tsn_ven_est_slo_aeg_geo_lit_bos_scr_ctl_hau_amh_urd_hun_tsw_sun_ger_mao_jpn_knd_kor_ben_mol_xho_guj_tag_eng_amr_mly_cnt_arw_dyu_pol_sod_hin_rom_svk_dut_qcu_mcd_afr_bul_bem_mlt_ita_chh_pan_bat_rus_yor_lat_lda_ind_tha_heb_tml_igb_akn_tur_ukr_alb_aze_zul_vie_gam_ewe_ses_moo	0.0487846908727496	0.114845219159416	0.908815400076122
276	amr_krd_cic_prs_aeg_amh_owc_cze_tur_azi_bam_sun_yor_urd_mol_bsq_bos_sod_xho_mnd_swe_afr_akn_arw_dyu_lat_hun_ven_tsw_fin_eng_heb_geo_scr_guj_pol_bul_chh_wly_pan_est_igb_tag_hin_bat_jpn_knd_kor_ukr_glc_fbf_svk_ind_rus_sid_mao_cnt_slo_swa_por_hau_ctl_grk_fre_ger_qcu_spa_rom_lit_ses_gam_dut_anl_ita_jav_alb_lda_mcd_zul_mly_tha_mlt_tml_ewe_bem_aze_ben_nor_uzb_dgb_vie_tig_swt_tsn_moo	-0.262133298998135	-0.619418542933656	0.537155215912738
277	mlt_fre_akn_lat_sod_chh_gam_por_tur_uzb_cic_jav_lda_slo_nor_bsq_pol_heb_tsw_mnd_arw_bul_yor_swe_ses_alb_hun_dgb_zul_est_ger_tig_geo_ctl_mcd_prs_urd_anl_amr_mol_fin_moo_ind_grk_bat_jpn_tml_kor_cze_guj_fbf_dut_sun_afr_aeg_tag_cnt_glc_tsn_spa_amh_rus_ben_svk_hin_qcu_eng_ukr_ita_ewe_hau_bos_owc_scr_mly_pan_ven_krd_swt_mao_tha_sid_knd_swa_bam_aze_rom_lit_azi_xho_vie_wly_igb_dyu_bem	-0.445893770068348	-1.05995668169723	0.291909416832571
278	sod_hin_swa_lit_mlt_tig_wly_lat_tur_aze_ses_tag_zul_scr_bul_bsq_glc_heb_bem_mnd_por_nor_fbf_cze_bam_dut_hun_dgb_igb_est_fre_sid_geo_ben_pan_afr_prs_amr_gam_grk_fin_swt_mly_eng_sun_jpn_tml_kor_ger_slo_tsn_arw_ind_alb_hau_bat_cnt_swe_dyu_bos_owc_krd_spa_svk_guj_qcu_ukr_ita_rom_lda_anl_pol_aeg_ctl_mao_urd_yor_rus_moo_jav_tha_chh_knd_tsw_cic_azi_mol_mcd_uzb_xho_vie_amh_ven_akn_ewe	0.363107830096789	0.855694191917252	0.394366214647849
279	chh_ger_dyu_bos_amr_gam_tig_lit_aze_tur_fbf_ind_ven_por_fre_bsq_nor_heb_ewe_cnt_guj_rus_moo_krd_bam_afr_hun_lda_bem_est_pol_sid_geo_alb_ukr_swe_cze_owc_anl_mol_fin_akn_mao_lat_mly_jpn_knd_kor_grk_mcd_zul_scr_sun_ita_sod_tag_mnd_pan_swt_dut_wly_glc_eng_hin_slo_qcu_prs_bul_ben_dgb_mlt_spa_hau_arw_jav_rom_ses_svk_tsn_bat_tha_aeg_tml_swa_cic_uzb_urd_ctl_azi_yor_vie_amh_tsw_igb_xho	0.0496911585981199	0.11704234128964	0.907078893387545
280	anl_glc_ven_guj_heb_sod_owc_rom_azi_uzb_yor_mao_dyu_lit_ger_bsq_por_gam_cic_mnd_lat_dut_igb_krd_moo_bul_fin_xho_lda_est_hin_chh_geo_slo_alb_prs_ben_sid_mlt_cze_hun_akn_sun_swe_ind_jpn_knd_kor_eng_pol_bem_svk_tag_grk_aeg_jav_cnt_arw_tsw_bos_amh_rus_scr_nor_ukr_qcu_ita_urd_pan_swa_tig_spa_amr_fre_bat_ctl_zul_mcd_swt_mly_tha_wly_tml_bam_ses_tur_mol_afr_aze_tsn_vie_hau_fbf_ewe_dgb	-0.0762345509685804	-0.179620930847404	0.857840952507069
281	chh_mcd_moo_rom_wly_hau_sid_arw_aze_uzb_ewe_bat_xho_slo_nor_bsq_rus_mlt_dyu_cnt_bul_lit_swt_prs_swa_por_fin_yor_bem_est_grk_aeg_geo_eng_spa_cze_svk_amr_tig_alb_hun_fbf_tag_ger_jav_jpn_knd_kor_guj_pol_ses_mol_mao_ukr_sod_sun_mnd_afr_dgb_bos_gam_scr_ben_pan_swe_qcu_ctl_krd_lat_akn_owc_hin_amh_ita_mly_glc_cic_urd_ven_ind_tha_heb_tml_lda_tsn_azi_fre_dut_tur_tsw_vie_anl_zul_bam_igb	-0.80153002744212	-1.93326027751042	0.0562457633051676
282	hau_bul_xho_por_tig_chh_mlt_pol_tur_azi_cic_sun_moo_nor_pan_bsq_ben_amr_tsn_cnt_grk_cze_fbf_krd_lda_eng_hun_swa_bam_est_bos_gam_geo_swe_rus_scr_dut_aeg_amh_slo_fin_dyu_tag_mol_ind_jpn_tml_kor_glc_lat_igb_afr_bat_svk_sod_jav_mnd_alb_ewe_mcd_wly_hin_ctl_ita_ukr_qcu_fre_spa_rom_swt_owc_lit_heb_arw_mly_prs_tsw_ger_ses_mao_tha_anl_knd_bem_zul_aze_guj_urd_uzb_yor_vie_sid_dgb_ven_akn	-0.797783212928108	-1.92111365265639	0.0577801120532536
283	chh_ger_yor_ita_amh_mlt_sid_grk_aze_azi_swt_bat_ewe_pol_ben_bsq_dut_aeg_ven_cnt_por_lit_zul_krd_akn_afr_est_swa_fbf_hun_bos_hau_geo_pan_swe_ukr_mol_gam_wly_svk_fin_xho_mly_bul_ind_jpn_knd_kor_nor_guj_cic_rus_tag_fre_heb_mao_mnd_cze_lda_prs_owc_hin_glc_rom_eng_qcu_ctl_lat_urd_tsn_anl_arw_amr_spa_jav_mcd_bam_slo_tsw_sun_tha_tig_tml_dyu_dgb_tur_scr_alb_uzb_ses_vie_sod_igb_moo_bem	0.282223825137243	0.664372058664801	0.508096148615801
284	heb_fre_ses_svk_owc_hau_aeg_bos_uzb_azi_bam_bat_zul_cze_ita_bsq_lit_amh_cic_mnd_bul_eng_moo_rom_igb_ben_fin_swa_bem_est_mcd_tig_geo_pol_guj_por_krd_sid_wly_lat_hun_tsw_tag_pan_jav_jpn_tml_kor_ctl_grk_dgb_ger_ind_arw_sod_mly_cnt_rus_ven_prs_mlt_mol_dut_glc_scr_qcu_urd_hin_ukr_xho_gam_swe_amr_slo_mao_afr_lda_alb_tsn_sun_tha_anl_knd_akn_swt_tur_nor_spa_aze_dyu_vie_chh_fbf_yor_ewe	-0.491388549188843	-1.16798312686734	0.245799156284323
285	mlt_mcd_yor_rom_chh_anl_tig_bul_aze_uzb_dgb_mao_swa_pol_arw_bsq_dut_amh_ses_cnt_ben_ger_bem_mol_ewe_por_fin_akn_tsw_est_afr_gam_geo_ita_glc_prs_lit_wly_aeg_eng_hun_dyu_sun_nor_bat_jpn_tml_kor_cze_grk_bam_alb_mly_slo_sod_jav_mnd_swe_moo_krd_hau_spa_ukr_pan_rus_qcu_scr_urd_hin_swt_sid_bos_owc_lat_ind_guj_ven_fre_cic_tag_tha_amr_knd_xho_igb_azi_ctl_svk_tur_fbf_vie_heb_zul_lda_tsn	-1.02312085974895	-2.49811647817482	0.014241856420848
286	gam_fre_tsw_swe_sod_aeg_sid_alb_tur_azi_lda_tag_yor_guj_ben_bsq_pol_heb_bem_mnd_svk_spa_tsn_afr_xho_rus_est_swt_dgb_hun_scr_amr_geo_mcd_cze_grk_eng_anl_wly_por_fin_swa_sun_ctl_mly_jpn_knd_kor_pan_mol_igb_ita_mao_glc_tig_bat_cnt_krd_akn_hin_amh_ger_lat_dut_slo_qcu_nor_arw_bos_ven_mlt_rom_hau_prs_ind_lit_ses_bul_ewe_jav_tha_owc_tml_dyu_moo_aze_urd_ukr_uzb_zul_vie_chh_cic_fbf_bam	-0.460661732685997	-1.09511276917021	0.276295266755387
287	sid_svk_ses_pan_anl_amh_owc_ben_tur_uzb_bam_ind_bem_cze_eng_bsq_hin_gam_dyu_cnt_glc_lit_yor_mol_tsn_fre_est_fbf_ven_fin_grk_aeg_geo_swe_ger_ctl_nor_heb_amr_urd_hun_dgb_jav_alb_tag_jpn_knd_kor_afr_ita_igb_ukr_mao_mcd_wly_bat_mnd_arw_lda_bul_mlt_spa_prs_rus_por_qcu_scr_dut_guj_xho_sod_slo_chh_pol_mly_rom_zul_krd_ewe_sun_tha_tig_tml_swt_akn_azi_lat_bos_aze_tsw_vie_hau_cic_swa_moo	-0.0114826855517564	-0.0270712125680653	0.978460941211203
288	hau_svk_yor_grk_sid_amh_anl_slo_azi_tur_dgb_mao_ven_afr_eng_bsq_nor_gam_igb_mnd_bul_cze_cic_ctl_bam_prs_hun_lda_moo_est_alb_heb_geo_fre_ita_guj_arw_owc_wly_por_fin_tsw_ind_lit_mly_jpn_knd_kor_mol_pol_swt_scr_bat_lat_mlt_tag_cnt_swe_akn_dut_chh_ger_rom_spa_pan_qcu_ben_urd_hin_ewe_tig_ukr_amr_krd_sun_glc_bem_rus_tsn_jav_tha_sod_tml_xho_ses_uzb_mcd_bos_aze_fbf_vie_aeg_swa_zul_dyu	-0.352067594567356	-0.834459682673864	0.40616037786089
289	owc_rom_ses_mol_gam_amh_sid_afr_azi_aze_fbf_mly_bam_krd_urd_bsq_alb_hau_tsw_cnt_grk_guj_dyu_scr_ewe_swe_est_xho_lda_fin_ukr_heb_geo_rus_bul_prs_glc_mlt_wly_ctl_hun_moo_sun_slo_tag_jpn_tml_kor_svk_cze_igb_por_bat_lat_aeg_jav_mnd_fre_akn_arw_chh_mcd_spa_ger_ben_qcu_dut_bos_hin_swt_anl_ita_sod_lit_ind_nor_dgb_eng_cic_mao_tha_amr_knd_yor_ven_tur_pol_pan_uzb_tsn_vie_tig_zul_bem_swa	-0.0133417588136185	-0.0314397830757436	0.974986189511565
290	sod_urd_ses_slo_hau_aeg_heb_prs_azi_uzb_lda_mao_cic_svk_afr_bsq_grk_anl_dyu_cnt_ctl_arw_fbf_mcd_tsn_ita_est_bem_bam_fin_swe_amr_geo_spa_dut_hin_fre_sid_chh_rom_hun_xho_bat_lat_mly_jpn_tml_kor_guj_eng_tsw_bul_ind_krd_amh_tag_mnd_alb_igb_cze_tig_scr_rus_glc_ger_qcu_ben_pan_mol_dgb_gam_bos_wly_lit_jav_nor_akn_ukr_ven_sun_tha_mlt_knd_zul_ewe_aze_pol_por_tur_yor_vie_owc_swa_moo_swt	-0.723021554300816	-1.73430501079587	0.0861773761923191
291	owc_ita_lda_krd_mlt_gam_aeg_guj_uzb_aze_tsw_mly_yor_bul_rom_bsq_nor_tig_bem_mnd_por_fre_ewe_scr_ses_lat_hun_fbf_swa_fin_urd_sod_geo_prs_lit_pan_ctl_heb_amh_swe_est_cic_ind_dut_jav_jpn_tml_kor_eng_glc_xho_mol_mao_cze_hau_tag_cnt_bos_dyu_slo_amr_afr_grk_alb_rus_qcu_mcd_hin_pol_zul_chh_spa_wly_ukr_bat_ben_igb_ger_bam_sun_tha_anl_knd_tsn_akn_tur_svk_arw_azi_swt_vie_sid_dgb_ven_moo	-0.123797112163778	-0.291911424882021	0.771004520281458
292	aeg_grk_swa_mcd_owc_sod_anl_ben_uzb_aze_yor_mao_ses_prs_urd_bsq_krd_amr_zul_cnt_dut_por_cic_ctl_dyu_pol_fin_ewe_moo_hun_cze_wly_geo_rom_mol_nor_spa_mlt_tig_afr_est_swt_mly_lat_bat_jpn_knd_kor_arw_guj_fbf_ger_ind_rus_amh_jav_mnd_alb_xho_fre_hau_bul_pan_slo_svk_qcu_glc_eng_lit_bam_heb_scr_gam_hin_tag_ukr_igb_ita_dgb_sun_tha_sid_tml_tsn_tsw_tur_bos_swe_azi_bem_vie_chh_lda_akn_ven	-0.949385093400424	-2.30754572184452	0.0232426683534957
293	owc_hin_akn_pol_mlt_chh_amh_scr_uzb_azi_cic_sun_swa_mol_cze_bsq_pan_aeg_tsw_cnt_ita_prs_bam_urd_igb_alb_fin_ven_ses_est_lit_gam_geo_nor_swe_bul_ger_sid_heb_bos_hun_xho_jav_por_ind_jpn_tml_kor_guj_svk_tsn_ctl_mly_spa_sod_bat_mnd_arw_yor_grk_wly_fre_rus_ben_ukr_qcu_mcd_glc_dut_fbf_tig_eng_hau_afr_mao_lat_zul_slo_ewe_tag_tha_amr_knd_dgb_dyu_aze_krd_rom_tur_moo_vie_anl_swt_bem_lda	-0.578107598569055	-1.38051862848201	0.170736099265909
294	sod_glc_zul_mol_heb_anl_aeg_ger_azi_uzb_swa_mly_akn_grk_scr_bsq_ita_gam_dgb_cnt_krd_lit_moo_bul_dyu_bos_est_xho_ses_fin_fre_sid_geo_rus_pol_alb_pan_wly_tig_svk_hun_swt_ind_dut_mao_jpn_knd_kor_cze_ukr_tsw_urd_sun_por_hau_jav_mnd_arw_ewe_lat_amh_guj_slo_nor_ben_qcu_prs_hin_swe_bem_owc_rom_mlt_spa_tag_ctl_tsn_afr_igb_bat_tha_amr_tml_yor_bam_aze_eng_mcd_tur_ven_vie_chh_fbf_cic_lda	0.13072593650317	0.307498485457903	0.759151534154312
295	hau_rom_tsn_mcd_owc_heb_mlt_por_uzb_aze_moo_mao_dgb_ben_afr_bsq_prs_amr_xho_mnd_spa_pol_fbf_fre_ewe_mol_est_igb_zul_fin_bul_gam_geo_alb_bos_glc_lat_anl_sod_slo_hun_cic_tag_nor_bat_jpn_tml_kor_ita_ukr_bem_pan_jav_lit_wly_ind_cnt_hin_ses_cze_sid_grk_arw_urd_ctl_qcu_svk_swe_rus_yor_tig_ger_aeg_eng_sun_guj_dyu_krd_akn_mly_tha_chh_knd_tsw_swt_azi_dut_scr_tur_ven_vie_amh_swa_bam_lda	-0.89527723477159	-2.16441713028101	0.0329933776841449
296	owc_arw_zul_hin_sod_chh_anl_svk_aze_uzb_igb_mao_dgb_fre_swe_bsq_nor_wly_yor_cnt_slo_pan_bem_grk_dyu_guj_est_bam_tsw_hun_scr_hau_geo_afr_eng_ita_mol_mlt_gam_ger_fin_ewe_tag_urd_mly_jpn_tml_kor_glc_dut_swa_cze_sun_lit_sid_ind_mnd_pol_akn_por_aeg_rus_ben_bul_alb_qcu_bos_lat_prs_xho_heb_rom_amr_krd_bat_spa_ven_ukr_fbf_jav_tha_tig_knd_lda_cic_tur_mcd_ctl_azi_moo_vie_amh_ses_tsn_swt	0.408710618975838	0.965977880001813	0.336560522588034
297	owc_arw_tsn_swe_sod_aeg_sid_ita_aze_azi_dgb_bat_swa_dut_hin_bsq_svk_gam_akn_cnt_urd_fre_moo_rom_ses_bul_est_lda_swt_hun_eng_tig_geo_ger_ben_bos_grk_amh_hau_mcd_fin_tsw_mly_glc_ind_jpn_tml_kor_slo_cze_ven_krd_jav_lit_chh_sun_mnd_ctl_fbf_prs_amr_rus_pan_spa_guj_qcu_scr_pol_afr_dyu_anl_lat_heb_ukr_tag_nor_zul_mol_ewe_mao_tha_mlt_knd_yor_bem_uzb_alb_por_tur_cic_vie_wly_igb_xho_bam	0.148246331784924	0.348874242843632	0.727972342605824
298	hau_dut_dgb_slo_wly_owc_aeg_hin_aze_tur_dyu_sun_tsw_ctl_spa_bsq_ben_amr_tsn_cnt_bul_lit_fbf_cze_bam_por_hun_swt_ewe_fin_prs_gam_geo_lat_scr_guj_ukr_mlt_chh_bos_est_lda_bat_rom_mao_jpn_tml_kor_swe_alb_swa_pol_mly_arw_sod_jav_mnd_urd_akn_grk_heb_ger_fre_ita_krd_qcu_svk_glc_eng_xho_tig_mol_anl_pan_tag_mcd_bem_rus_yor_ind_tha_amh_knd_ven_cic_uzb_afr_nor_azi_zul_vie_sid_ses_moo_igb	0.11486104550306	0.270770797870428	0.787167362966197
299	aeg_rom_akn_fre_hau_chh_gam_grk_azi_uzb_moo_jav_ses_svk_mcd_bsq_bul_owc_swa_mnd_mol_guj_igb_prs_cic_por_fin_lda_ven_hun_cze_heb_geo_swe_glc_krd_lit_amh_sid_eng_est_zul_sun_scr_ind_jpn_tml_kor_arw_pol_ewe_rus_mly_spa_anl_mao_cnt_bos_tsw_slo_sod_ger_hin_ukr_alb_qcu_ctl_ita_pan_yor_amr_nor_mlt_dut_tag_afr_bem_urd_xho_bat_tha_wly_knd_swt_dyu_aze_lat_ben_tur_bam_vie_tig_dgb_tsn_fbf	0.208414428064923	0.490208446340489	0.625140925331433
300	sid_pol_yor_glc_amr_amh_hau_ukr_uzb_tur_bem_tag_lda_rus_scr_bsq_krd_tig_ewe_cnt_ctl_ben_dgb_spa_swt_mol_fin_fbf_ses_hun_eng_gam_geo_urd_alb_svk_afr_mlt_heb_slo_est_tsw_bat_hin_ind_jpn_tml_kor_por_mcd_dyu_arw_mly_ita_aeg_sun_mnd_nor_tsn_fre_anl_swe_rom_ger_cze_qcu_pan_bos_lat_moo_wly_bul_chh_dut_mao_prs_swa_grk_akn_jav_tha_owc_knd_bam_ven_aze_guj_lit_azi_xho_vie_sod_cic_zul_igb	0.561837750068946	1.32822049891855	0.187355675023656
301	amr_ita_dyu_prs_heb_wly_owc_scr_azi_tur_moo_mly_lda_rom_dut_bsq_slo_anl_bem_cnt_hin_cze_yor_fre_ewe_krd_est_swt_bam_fin_afr_hau_geo_pol_mol_mcd_alb_aeg_chh_pan_hun_ven_tag_bul_ind_jpn_tml_kor_rus_ctl_swa_ger_sun_nor_sid_bat_mnd_por_tsw_urd_amh_ben_lit_swe_grk_qcu_lat_bos_arw_dgb_gam_eng_mlt_ukr_mao_guj_tsn_svk_xho_jav_tha_sod_knd_zul_fbf_aze_spa_glc_uzb_ses_vie_tig_igb_cic_akn	-0.410188028097972	-0.972859919427462	0.333146538218003
302	wly_glc_ewe_ben_sod_amr_aeg_ger_aze_uzb_ses_sun_moo_lat_bul_bsq_bos_hau_tsn_mnd_eng_urd_fbf_afr_tsw_nor_est_zul_swa_hun_alb_heb_geo_pol_arw_grk_swe_anl_owc_slo_fin_lda_ind_mol_bat_jpn_knd_kor_ctl_krd_igb_por_jav_prs_amh_mao_cnt_cze_ven_hin_mlt_fre_rom_lit_ita_qcu_svk_mcd_scr_xho_gam_rus_sid_spa_mly_ukr_dyu_dut_cic_tag_tha_tig_tml_swt_yor_azi_guj_pan_tur_akn_vie_chh_dgb_bem_bam	-0.555668748527786	-1.32539447397356	0.188287168467283
303	tig_afr_zul_scr_owc_sod_sid_cze_tur_azi_swa_ind_bam_pan_rom_bsq_pol_wly_ses_cnt_fre_bos_ven_mol_igb_slo_fin_akn_yor_est_ger_hau_geo_ukr_ben_dut_ita_heb_amh_glc_hun_dgb_tag_krd_bat_jpn_knd_kor_alb_arw_dyu_por_sun_spa_aeg_mly_mnd_lit_bem_prs_mlt_mcd_eng_bul_urd_qcu_rus_hin_guj_lda_chh_svk_amr_ctl_mao_swe_tsn_lat_xho_jav_tha_anl_tml_fbf_moo_aze_nor_grk_uzb_tsw_vie_gam_ewe_cic_swt	0.449416156815724	1.05951535613094	0.292109182457016
304	gam_pan_swt_prs_sod_owc_heb_afr_aze_azi_ewe_ind_yor_guj_scr_bsq_krd_hau_bam_mnd_glc_nor_swa_rus_cic_cze_fin_bem_moo_hun_ita_tig_geo_mcd_hin_dut_arw_amh_amr_svk_est_dyu_bat_spa_mao_jpn_knd_kor_fre_lat_tsn_rom_sun_slo_sid_jav_cnt_lit_ven_eng_anl_pol_grk_swe_ukr_qcu_urd_ctl_ger_zul_aeg_ben_mlt_bos_tag_mol_dgb_por_igb_mly_tha_wly_tml_lda_ses_tur_bul_alb_uzb_akn_vie_chh_xho_fbf_tsw	-0.10448121312232	-0.246302251196067	0.805991082594196
305	anl_spa_swa_slo_tig_aeg_amh_ukr_azi_tur_akn_tag_dyu_arw_hin_bsq_por_hau_tsn_mnd_rus_alb_dgb_grk_fbf_swe_hun_bem_cic_est_urd_sod_geo_bul_fre_rom_krd_heb_wly_eng_fin_ven_bat_ctl_mly_jpn_tml_kor_nor_mcd_ewe_lit_mao_glc_amr_ind_cnt_pan_ses_mol_chh_bos_prs_pol_ger_qcu_ita_svk_ben_xho_sid_afr_gam_lat_jav_scr_swt_guj_yor_sun_tha_owc_knd_lda_zul_aze_cze_dut_uzb_moo_vie_mlt_tsw_bam_igb	-0.746914427670683	-1.79688366756409	0.0756003040971252
306	gam_lat_cic_hin_amh_aeg_tig_ger_aze_azi_ven_bat_swt_krd_cze_bsq_afr_hau_akn_cnt_svk_mcd_igb_por_dgb_nor_fin_ewe_xho_est_rus_anl_geo_mol_arw_bul_dut_heb_mlt_ita_hun_yor_jav_grk_mao_jpn_knd_kor_slo_alb_moo_fre_sun_rom_amr_mly_mnd_guj_tsn_ukr_owc_pol_scr_pan_urd_qcu_eng_swe_lit_zul_sod_ben_wly_spa_ind_bos_fbf_ctl_lda_tag_tha_sid_tml_ses_bem_uzb_glc_prs_tur_tsw_vie_chh_bam_dyu_swa	-0.597439180871614	-1.42721414436952	0.156867205462002
307	heb_alb_xho_ita_amh_tig_mlt_ctl_azi_uzb_bem_mly_igb_cze_ger_bsq_svk_owc_swt_mnd_lat_ben_tsw_swe_moo_eng_hun_ven_cic_est_glc_sod_geo_scr_hin_grk_slo_wly_hau_krd_fin_tsn_bat_fre_jav_jpn_knd_kor_nor_lit_bam_guj_sun_dut_anl_tag_cnt_rus_ses_mol_gam_pol_bos_pan_urd_qcu_arw_prs_spa_ewe_chh_bul_aeg_afr_ind_por_yor_rom_swa_mao_tha_amr_tml_dgb_akn_tur_ukr_mcd_aze_lda_vie_sid_zul_fbf_dyu	-0.332769396044812	-0.787772112796382	0.432833268303468
308	tig_urd_moo_guj_amh_hau_aeg_mcd_uzb_tur_igb_bat_cic_fre_glc_bsq_mol_chh_lda_cnt_bos_por_xho_ger_swa_scr_hun_akn_tsw_est_spa_owc_geo_nor_dut_rom_rus_amr_anl_swe_fin_ewe_sun_ukr_mao_jpn_tml_kor_grk_svk_yor_slo_ind_hin_sod_jav_mnd_ctl_zul_lat_mlt_pol_pan_bul_arw_qcu_afr_krd_ben_bem_wly_ita_sid_cze_mly_alb_bam_lit_ven_tag_tha_gam_knd_tsn_fbf_aze_eng_prs_azi_dgb_vie_heb_swt_ses_dyu	-0.758013789340135	-1.82099837390241	0.0718226693003507
309	tig_swe_ses_pan_sid_wly_amr_slo_aze_tur_bem_sun_akn_ben_hin_bsq_mol_hau_bam_mnd_urd_glc_tsw_fre_swa_bul_hun_lda_tsn_fin_ger_owc_geo_grk_svk_rus_scr_mlt_amh_pol_est_ewe_mly_krd_ind_jpn_knd_kor_afr_cze_ven_dut_jav_nor_gam_mao_cnt_spa_cic_ita_sod_prs_eng_guj_arw_qcu_ctl_lit_rom_dgb_aeg_alb_anl_ukr_tag_bos_igb_mcd_fbf_bat_tha_heb_tml_swt_moo_azi_por_lat_uzb_zul_vie_chh_dyu_xho_yor	0.0126094955405513	0.0296932284214225	0.976375341249975
310	anl_guj_akn_bos_chh_gam_amr_svk_uzb_aze_cic_bat_yor_cze_lat_bsq_urd_aeg_tsn_cnt_grk_pol_igb_ita_bam_rus_fin_ewe_ven_est_arw_mlt_geo_por_slo_scr_fre_sid_amh_pan_hun_fbf_mao_glc_mly_jpn_knd_kor_alb_rom_tsw_bul_sun_ctl_heb_tag_mnd_ukr_zul_mcd_sod_ger_hin_eng_afr_qcu_prs_dut_ben_dyu_hau_mol_tig_swe_jav_krd_swa_nor_ses_ind_tha_wly_tml_lda_dgb_tur_spa_lit_azi_bem_vie_owc_moo_xho_swt	-0.562069004841186	-1.34028271902005	0.183418665319752
311	tig_rus_akn_urd_mlt_sod_amr_guj_tur_azi_dyu_sun_dgb_ger_afr_bsq_bul_hau_lda_mnd_fre_ukr_swa_mcd_ses_swe_est_moo_tsn_hun_glc_wly_geo_dut_ita_nor_cze_chh_owc_alb_fin_yor_mly_arw_jav_jpn_knd_kor_rom_scr_swt_grk_ind_lit_amh_tag_cnt_mol_ewe_prs_anl_pol_por_eng_krd_qcu_lat_pan_spa_ven_aeg_ctl_sid_bos_mao_ben_fbf_svk_bam_bat_tha_heb_tml_cic_igb_aze_hin_slo_uzb_tsw_vie_gam_zul_xho_bem	0.588403582256254	1.39362058684537	0.166753697776834
312	wly_nor_ven_ita_mlt_anl_amr_swe_uzb_aze_dgb_sun_swt_dut_ctl_bsq_alb_sod_akn_cnt_spa_urd_swa_glc_lda_lat_est_igb_dyu_hun_fre_hau_geo_ukr_mol_ben_bos_tig_owc_grk_fin_zul_tag_rus_mly_jpn_tml_kor_cze_eng_tsw_ger_bat_rom_sid_ind_mnd_lit_bam_krd_gam_bul_pol_guj_por_qcu_afr_svk_pan_xho_amh_arw_chh_mcd_mao_scr_tsn_slo_moo_jav_tha_aeg_knd_bem_cic_tur_prs_hin_azi_fbf_vie_heb_yor_ses_ewe	-0.953536704774935	-2.31754597323955	0.0226678419220543
313	heb_slo_cic_prs_sod_amr_gam_krd_uzb_azi_fbf_tag_tsw_mcd_ben_bsq_lat_amh_ewe_mnd_alb_grk_tsn_bos_akn_hin_fin_lda_zul_hun_lit_aeg_geo_glc_ctl_ita_svk_sid_owc_por_est_bem_mly_ger_bat_jpn_tml_kor_cze_spa_dgb_dut_jav_guj_wly_mao_cnt_swe_dyu_scr_chh_pan_fre_ukr_urd_qcu_rom_nor_afr_swt_mlt_eng_hau_pol_sun_bul_xho_rus_bam_ind_tha_anl_knd_ses_swa_aze_arw_mol_tur_moo_vie_tig_yor_ven_igb	-0.420621756330064	-0.998744533386554	0.320510036686974
314	gam_mol_swa_prs_wly_hau_sod_urd_aze_azi_bam_bat_yor_slo_guj_bsq_pol_owc_ven_cnt_krd_ctl_dgb_rus_xho_spa_est_fbf_igb_fin_scr_mlt_geo_grk_fre_afr_bul_sid_heb_pan_hun_ses_mao_bos_jav_jpn_tml_kor_dut_alb_akn_hin_tag_ita_anl_ind_mnd_eng_tsw_glc_chh_por_ukr_ben_cze_qcu_swe_lat_mcd_cic_tig_ger_aeg_rom_mly_svk_swt_arw_ewe_sun_tha_amh_knd_tsn_bem_tur_nor_lit_uzb_dyu_vie_amr_lda_zul_moo	0.357872453817003	0.843198154531793	0.401281118245239
315	mlt_urd_bem_afr_wly_owc_sod_slo_tur_uzb_swt_tag_ven_bos_arw_bsq_fre_tig_zul_cnt_ctl_eng_ses_scr_akn_hin_est_moo_swa_hun_bul_aeg_geo_rus_ger_pan_pol_sid_hau_rom_fin_tsw_mao_ben_sun_jpn_tml_kor_guj_por_yor_ita_bat_glc_anl_mly_mnd_prs_xho_lat_chh_spa_krd_grk_dut_qcu_alb_mcd_svk_igb_heb_cze_amr_nor_jav_mol_lda_ukr_bam_ind_tha_gam_knd_dgb_fbf_aze_swe_lit_azi_tsn_vie_amh_cic_ewe_dyu	0.459949476330871	1.0870196445593	0.279837441894368
316	mlt_ita_xho_ukr_amh_aeg_owc_lat_azi_aze_cic_mao_zul_nor_dut_bsq_swe_chh_bam_cnt_urd_arw_akn_afr_swa_cze_hun_tsn_ses_fin_scr_wly_geo_rus_ger_prs_bul_anl_sod_pol_est_dyu_sun_spa_bat_jpn_tml_kor_grk_bos_ewe_mcd_jav_guj_amr_ind_mnd_krd_swt_por_tig_lit_fre_mol_slo_qcu_alb_eng_svk_moo_heb_pan_hau_rom_tag_ctl_ven_hin_lda_mly_tha_sid_knd_fbf_dgb_tur_glc_ben_uzb_bem_vie_gam_igb_yor_tsw	-0.407462823944471	-0.966348342927091	0.336376166064738
317	anl_svk_moo_ctl_mlt_gam_hau_bul_azi_tur_swt_mao_igb_dut_scr_bsq_urd_aeg_tsw_mnd_pol_cze_fbf_fre_lda_bos_est_xho_dgb_hun_ukr_amr_geo_guj_rom_mcd_alb_owc_tig_slo_fin_cic_sun_eng_bat_jpn_knd_kor_lat_hin_swa_ita_tag_ben_chh_ind_cnt_swe_yor_rus_sod_nor_pan_mol_glc_qcu_spa_ger_arw_bam_amh_afr_sid_krd_jav_por_tsn_grk_ewe_mly_tha_wly_tml_dyu_ven_aze_lit_prs_uzb_bem_vie_heb_ses_akn_zul	-0.977393044992451	-2.37935887487772	0.0193855256249751
318	amh_mcd_ven_por_heb_anl_aeg_mol_tur_azi_swt_mly_yor_urd_eng_bsq_swe_gam_dyu_cnt_ger_lit_zul_hin_bem_arw_fin_xho_ses_hun_krd_amr_geo_svk_ita_nor_grk_tig_hau_afr_est_tsw_jav_ben_mao_jpn_tml_kor_cze_rus_igb_pan_bat_alb_wly_sun_mnd_bos_cic_guj_sid_ctl_glc_fre_scr_qcu_ukr_spa_slo_akn_owc_dut_chh_pol_tag_prs_fbf_rom_bam_ind_tha_mlt_knd_swa_lda_uzb_lat_bul_aze_dgb_vie_sod_tsn_moo_ewe	-0.651578503249792	-1.55708389172026	0.122847218376036
319	aeg_rom_tsn_scr_heb_tig_owc_lit_azi_uzb_akn_mly_ven_glc_ukr_bsq_svk_gam_dyu_cnt_slo_bul_xho_ctl_cic_guj_hun_bem_bam_est_spa_amr_geo_mol_pol_arw_rus_wly_hau_eng_fin_ses_bat_mcd_ind_jpn_knd_kor_ger_urd_dgb_alb_sun_lat_anl_tag_mnd_nor_zul_pan_sid_grk_fre_dut_por_qcu_bos_ben_cze_swa_chh_prs_mlt_afr_mao_swe_yor_krd_ewe_jav_tha_sod_tml_fbf_tsw_tur_ita_hin_aze_moo_vie_amh_igb_lda_swt	-0.147686316422278	-0.348073834823956	0.728571372921893
320	tig_arw_bam_spa_sod_amh_anl_rus_azi_tur_dyu_tag_yor_krd_ben_bsq_pan_chh_cic_mnd_ukr_lit_akn_slo_zul_urd_hun_swt_xho_fin_scr_mlt_geo_ita_cze_rom_pol_hau_sid_bos_est_igb_bat_swe_ind_jpn_tml_kor_mol_prs_fbf_afr_mly_nor_heb_jav_cnt_mcd_ses_alb_gam_glc_ctl_svk_por_qcu_ger_dut_lat_tsn_wly_fre_aeg_grk_sun_bul_ven_guj_bem_mao_tha_amr_knd_dgb_ewe_uzb_hin_eng_aze_tsw_vie_owc_moo_lda_swa	-0.806577362857303	-1.94508544408818	0.0547852779084937
321	anl_pol_xho_ita_owc_sod_tig_mol_uzb_aze_tsn_ind_moo_lat_scr_bsq_cze_heb_zul_cnt_hin_afr_swt_fre_tsw_spa_hun_cic_igb_est_prs_aeg_geo_ctl_svk_rus_glc_hau_gam_urd_fin_akn_mao_pan_jav_jpn_knd_kor_mcd_arw_lda_ben_bat_guj_sid_tag_mnd_swe_bam_krd_wly_alb_por_nor_rom_qcu_slo_dut_grk_yor_mlt_eng_amr_ger_mly_bos_ewe_lit_dgb_sun_tha_chh_tml_fbf_ses_tur_bul_ukr_azi_ven_vie_amh_swa_dyu_bem	-0.428044047968164	-1.01560093672822	0.312454375804446
322	gam_afr_ses_por_aeg_chh_tig_glc_aze_uzb_yor_mao_dyu_guj_pan_bsq_alb_hau_lda_mnd_arw_pol_moo_ukr_tsw_spa_est_cic_fbf_fin_lit_amh_geo_swe_ben_dut_ger_sod_owc_lat_hun_dgb_sun_cze_ind_jpn_tml_kor_grk_svk_swt_rus_bat_eng_wly_tag_cnt_hin_akn_ita_heb_bos_mol_prs_mcd_qcu_scr_krd_nor_ven_sid_rom_anl_ctl_jav_urd_xho_slo_ewe_mly_tha_mlt_knd_bam_zul_tur_bul_fre_azi_tsn_vie_amr_bem_swa_igb	0.172571632457148	0.405952138777814	0.685710294183018
323	aeg_guj_igb_ctl_owc_hau_tig_ben_azi_uzb_dgb_sun_cic_afr_glc_bsq_ita_heb_bam_cnt_nor_bul_swa_mol_dyu_scr_est_tsw_zul_fin_urd_mlt_geo_dut_prs_swe_lit_amh_anl_hin_hun_bem_mly_alb_mao_jpn_tml_kor_pol_ger_ses_fre_bat_lat_sid_tag_mnd_bos_akn_cze_chh_mcd_arw_ukr_por_qcu_slo_svk_pan_xho_gam_grk_amr_spa_ind_rom_moo_eng_ewe_jav_tha_sod_knd_ven_swt_aze_krd_rus_tur_lda_vie_wly_tsn_fbf_yor	-0.511732548604462	-1.2164118185698	0.226906354460171
324	aeg_nor_moo_glc_amr_tig_wly_ita_tur_azi_cic_bat_tsw_svk_grk_bsq_alb_sid_ven_cnt_afr_fre_zul_bul_dyu_lat_est_lda_igb_fin_mcd_sod_geo_prs_ctl_eng_mol_chh_anl_bos_hun_tsn_sun_ger_mao_jpn_knd_kor_swe_ukr_swt_hin_mly_guj_amh_tag_mnd_dut_fbf_ben_hau_pan_lit_por_spa_qcu_krd_cze_rus_bam_gam_slo_mlt_rom_jav_urd_swa_pol_akn_ind_tha_owc_tml_ewe_bem_aze_arw_scr_uzb_xho_vie_heb_ses_dgb_yor	-0.381487683345578	-0.904798082216391	0.367910351587813
325	heb_ben_akn_hin_amr_chh_hau_lit_azi_uzb_dyu_tag_bam_dut_prs_bsq_ukr_owc_ses_mnd_swe_pan_swt_spa_bem_glc_est_ven_tsw_fin_bos_wly_geo_urd_krd_rus_rom_amh_tig_cze_hun_dgb_ind_ger_mly_jpn_tml_kor_guj_ctl_ewe_mcd_mao_ita_aeg_jav_cnt_afr_swa_slo_gam_por_pol_mol_eng_qcu_nor_scr_grk_yor_sid_arw_anl_svk_sun_fre_igb_lat_zul_bat_tha_sod_knd_lda_fbf_aze_alb_bul_tur_moo_vie_mlt_xho_cic_tsn	0.300772264049208	0.707163341812005	0.481233222449609
326	amr_cze_yor_alb_aeg_gam_owc_por_tur_azi_bem_mao_lda_svk_lit_bsq_glc_chh_ewe_mnd_ctl_eng_akn_fre_zul_krd_fin_ses_swt_hun_afr_amh_geo_mol_pan_hin_bul_hau_mlt_rus_est_dyu_ind_grk_sun_jpn_tml_kor_spa_lat_tsw_dut_tag_mcd_anl_mly_cnt_urd_dgb_slo_heb_ukr_bos_swe_guj_qcu_pol_arw_nor_tsn_sod_ger_tig_ita_jav_rom_fbf_scr_swa_bat_tha_wly_knd_moo_cic_aze_prs_ben_uzb_xho_vie_sid_bam_igb_ven	0.547919597467846	1.2938906759377	0.198907305505048
327	wly_bul_zul_ger_mlt_heb_amr_ben_azi_uzb_lda_bat_bem_nor_pol_bsq_afr_tig_moo_mnd_ukr_fre_tsw_rus_swt_scr_est_igb_ewe_fin_hin_amh_geo_por_pan_mcd_eng_hau_anl_cze_hun_dgb_mao_grk_jav_jpn_knd_kor_krd_lit_fbf_svk_sun_arw_sid_ind_cnt_ita_bam_ctl_aeg_bos_lat_urd_guj_qcu_swe_rom_alb_dyu_chh_dut_gam_glc_tag_prs_tsn_mol_xho_mly_tha_sod_tml_swa_cic_aze_spa_slo_tur_yor_vie_owc_ses_ven_akn	-0.54704334726872	-1.30264492385078	0.195912505898892
328	wly_krd_moo_hin_mlt_amr_sod_nor_tur_aze_akn_jav_swt_ben_fre_bsq_mol_aeg_dyu_cnt_ukr_svk_xho_pol_ven_spa_est_bem_igb_hun_swe_sid_geo_afr_pan_scr_por_chh_heb_guj_fin_zul_ind_ita_sun_jpn_tml_kor_mcd_ger_ewe_grk_bat_prs_hau_mly_mnd_slo_lda_rom_amh_lat_bul_lit_glc_qcu_alb_bos_ctl_tsw_anl_dut_tig_cze_mao_eng_swa_urd_cic_tag_tha_gam_knd_ses_fbf_uzb_arw_rus_azi_bam_vie_owc_tsn_dgb_yor	-0.0987379557256412	-0.232550885798254	0.816621179882425
329	gam_por_dyu_ctl_wly_mlt_hau_ita_uzb_tur_xho_tag_lda_krd_alb_bsq_fre_anl_dgb_mnd_scr_bul_yor_arw_ses_grk_est_tsw_igb_hun_nor_tig_geo_hin_eng_ben_ukr_chh_heb_rom_fin_fbf_sun_prs_mly_jpn_knd_kor_afr_mcd_moo_pan_mao_ger_sid_bat_cnt_spa_bam_glc_amr_guj_bos_swe_pol_qcu_mol_dut_lat_zul_owc_rus_sod_cze_jav_svk_swt_lit_akn_ind_tha_amh_tml_ven_tsn_azi_slo_urd_aze_swa_vie_aeg_cic_ewe_bem	-0.40900922411715	-0.970469395948882	0.33432982562345
330	mlt_mol_moo_spa_heb_hau_aeg_guj_azi_tur_lda_mly_dgb_ben_ukr_bsq_cze_anl_ven_cnt_scr_hin_swt_ger_zul_rus_hun_bem_ses_fin_bul_wly_geo_ita_afr_lit_fre_amr_owc_eng_est_fbf_sun_alb_jav_jpn_knd_kor_por_glc_ewe_nor_mao_slo_amh_ind_mnd_dut_swa_lat_sid_rom_bos_svk_ctl_qcu_grk_prs_krd_tsn_sod_urd_chh_pol_tag_arw_tsw_mcd_yor_bat_tha_tig_tml_cic_dyu_aze_pan_swe_uzb_bam_vie_gam_igb_akn_xho	-0.739944932791298	-1.77822340836361	0.0786353211536355
331	hau_glc_xho_krd_sid_chh_sod_ben_azi_tur_swt_jav_ewe_ita_urd_bsq_spa_owc_yor_mnd_ger_slo_dyu_ukr_tsn_arw_fin_moo_dgb_hun_grk_aeg_geo_eng_hin_guj_rom_wly_gam_svk_est_ses_mao_dut_ind_jpn_knd_kor_cze_pan_fbf_lat_bat_fre_tig_tag_cnt_pol_cic_ctl_amr_bul_lit_mcd_afr_qcu_por_scr_swe_igb_heb_rus_anl_prs_sun_bos_tsw_nor_akn_mly_tha_amh_tml_bam_bem_uzb_mol_alb_aze_swa_vie_mlt_zul_ven_lda	0.0912850560948367	0.214967602452186	0.83026327650302
332	amr_por_igb_alb_mlt_wly_sid_bul_azi_aze_dyu_bat_lda_rom_nor_bsq_bos_heb_ewe_cnt_dut_spa_zul_rus_bem_ben_hun_dgb_ven_fin_lat_chh_geo_slo_urd_ita_svk_anl_amh_ukr_est_tsw_jav_scr_tag_jpn_tml_kor_pol_glc_swt_mcd_ind_afr_owc_mly_mnd_arw_swa_cze_sod_mol_krd_swe_eng_qcu_ctl_ger_lit_akn_hau_hin_aeg_fre_sun_guj_moo_prs_cic_mao_tha_tig_knd_xho_tsn_tur_pan_grk_uzb_ses_vie_gam_bam_yor_fbf	-0.14331078713173	-0.33805654094284	0.736082516942657
333	tig_afr_xho_krd_gam_amr_sod_dut_aze_tur_igb_mly_dyu_slo_bos_bsq_spa_aeg_cic_cnt_mcd_ita_bem_lit_ses_mol_hun_ewe_swt_est_pol_amh_geo_nor_scr_alb_pan_owc_sid_ctl_fin_lda_jav_lat_bat_jpn_knd_kor_prs_guj_akn_bul_ind_urd_mlt_sun_mnd_ukr_swa_hin_hau_glc_fre_arw_grk_qcu_cze_eng_rom_moo_heb_rus_wly_swe_tag_ben_tsw_por_dgb_mao_tha_anl_tml_ven_bam_azi_svk_ger_uzb_tsn_vie_chh_yor_zul_fbf	-0.354859691829186	-0.840198895503865	0.402951755971605
334	sid_bul_ewe_lit_gam_amh_chh_glc_aze_uzb_swa_tag_ven_prs_ctl_bsq_fre_wly_bam_mnd_krd_alb_dgb_ita_igb_por_fin_akn_bem_est_afr_heb_geo_dut_guj_ger_ben_tig_owc_pol_hun_swt_jav_nor_bat_jpn_tml_kor_ukr_rom_moo_urd_sun_cze_mlt_ind_cnt_lat_fbf_scr_sod_spa_hin_swe_grk_qcu_mol_svk_pan_lda_aeg_arw_anl_rus_mao_bos_tsn_mcd_ses_mly_tha_hau_knd_cic_dyu_tur_eng_slo_azi_xho_vie_amr_yor_tsw_zul	0.393467485602797	0.927786908850475	0.355919791654548
335	owc_ben_ven_ctl_hau_mlt_amr_lit_tur_azi_bam_ind_tsw_prs_mol_bsq_rus_sid_fbf_mnd_urd_dut_dyu_ita_ses_alb_est_igb_cic_fin_afr_amh_geo_lat_bul_pan_ger_aeg_wly_ukr_hun_moo_jav_pol_mao_jpn_tml_kor_bos_nor_bem_slo_sun_fre_chh_bat_cnt_cze_dgb_spa_tig_hin_guj_por_eng_qcu_scr_rom_svk_xho_anl_glc_sod_mcd_tag_swe_akn_grk_yor_mly_tha_gam_knd_lda_tsn_aze_arw_krd_uzb_swa_vie_heb_swt_ewe_zul	-0.338386272417005	-0.802927154572908	0.424064106015476
336	hau_eng_bem_urd_anl_chh_owc_cze_uzb_azi_ses_sun_akn_slo_fre_bsq_mcd_amh_ewe_cnt_ita_bos_fbf_hin_swt_pan_hun_igb_cic_est_svk_sid_geo_glc_rom_ben_ger_sod_heb_grk_fin_ven_mao_arw_mly_jpn_tml_kor_pol_ctl_lda_bul_tag_lit_mlt_bat_mnd_nor_bam_ukr_amr_mol_rus_alb_krd_qcu_swe_afr_dut_tsn_gam_guj_aeg_por_ind_spa_dgb_scr_moo_jav_tha_wly_knd_tsw_swa_tur_prs_lat_aze_xho_vie_tig_zul_dyu_yor	0.487428669889306	1.14971970147707	0.253207383608257
337	chh_nor_lda_krd_tig_owc_amr_bul_aze_uzb_cic_mly_tsw_prs_bos_bsq_mol_anl_bem_mnd_eng_hin_tsn_scr_yor_ctl_hun_dyu_ses_est_lit_sid_geo_rom_arw_slo_fre_sod_aeg_afr_fin_akn_bat_ita_tag_jpn_tml_kor_ben_dut_moo_pol_jav_mcd_gam_mao_cnt_lat_swa_guj_mlt_grk_glc_ger_ukr_qcu_rus_pan_swe_dgb_hau_urd_heb_alb_sun_spa_ven_por_bam_ind_tha_wly_knd_fbf_swt_tur_cze_svk_azi_ewe_vie_amh_zul_xho_igb	-0.287939294758325	-0.681081860000421	0.497512073728009
338	sid_eng_fbf_swe_heb_owc_aeg_cze_azi_tur_bam_bat_yor_scr_slo_bsq_ukr_amh_igb_mnd_ctl_ger_bem_fre_dyu_svk_hun_zul_tsw_fin_bos_anl_geo_ben_afr_arw_lit_mlt_chh_por_est_ven_jav_ita_mao_jpn_knd_kor_alb_bul_ewe_dut_sun_mcd_sod_ind_cnt_prs_xho_spa_tig_guj_glc_rom_pan_qcu_grk_lat_urd_moo_amr_rus_gam_nor_tag_krd_tsn_pol_lda_mly_tha_wly_tml_dgb_akn_aze_mol_hin_uzb_swt_vie_hau_ses_cic_swa	-0.834621609399753	-2.01522406572692	0.0467678706420185
339	sid_lit_yor_bos_chh_mlt_aeg_rus_aze_uzb_dgb_mly_zul_por_scr_bsq_ita_gam_swt_cnt_mol_grk_cic_afr_akn_fre_est_igb_tsw_hun_urd_tig_geo_spa_eng_bul_prs_wly_hau_guj_fin_bam_mao_glc_ind_jpn_tml_kor_ben_ger_ses_dut_bat_krd_sod_jav_mnd_swe_lda_svk_owc_pan_pol_lat_hin_qcu_alb_ctl_mcd_tsn_amr_ukr_heb_cze_tag_nor_ewe_rom_dyu_sun_tha_amh_knd_fbf_xho_tur_slo_arw_azi_bem_vie_anl_moo_ven_swa	-0.178852465616853	-0.421963625056865	0.67402541255359
340	amr_spa_yor_arw_owc_chh_wly_ger_aze_tur_ven_mly_fbf_cze_scr_bsq_dut_gam_akn_cnt_nor_pol_cic_eng_bem_mcd_hun_tsw_bam_est_hin_hau_geo_rus_por_lit_ukr_mlt_heb_ctl_fin_ses_ind_rom_sun_jpn_tml_kor_urd_prs_zul_glc_bat_swe_sod_jav_mnd_grk_dgb_guj_sid_ben_lat_afr_pan_qcu_mol_bul_ita_lda_tig_alb_anl_slo_mao_bos_igb_svk_xho_tag_tha_aeg_knd_dyu_swt_uzb_fre_krd_azi_swa_vie_amh_ewe_moo_tsn	-0.441995926895078	-1.04959569058118	0.296623939644103
341	aeg_ctl_fbf_ukr_gam_mlt_amh_slo_aze_tur_igb_bat_swa_ger_ita_bsq_ben_tig_dgb_mnd_bos_por_akn_pol_xho_glc_fin_tsn_cic_hun_spa_sid_geo_bul_hin_lit_afr_hau_sod_eng_est_zul_sun_scr_ind_jpn_tml_kor_cze_rus_ses_pan_tag_prs_wly_mao_cnt_arw_yor_fre_chh_svk_mcd_alb_krd_qcu_swe_urd_rom_ven_heb_lat_owc_mol_mly_dut_ewe_grk_bem_jav_tha_amr_knd_swt_lda_uzb_guj_nor_azi_moo_vie_anl_tsw_bam_dyu	-0.486603664411419	-1.15755977778718	0.250008059448079
342	owc_guj_cic_bos_gam_anl_mlt_eng_aze_azi_swa_ind_dyu_scr_rus_bsq_prs_sod_tsw_mnd_rom_pol_bem_lat_ses_mcd_est_ven_fbf_hun_cze_amh_geo_ita_svk_ger_ctl_aeg_chh_grk_fin_bam_jav_hin_bat_jpn_tml_kor_por_afr_lda_dut_mly_pan_heb_sun_cnt_nor_xho_lit_wly_alb_arw_bul_ukr_qcu_swe_mol_urd_swt_tig_fre_hau_slo_mao_krd_zul_spa_igb_tag_tha_sid_knd_akn_moo_uzb_glc_ben_tur_ewe_vie_amr_tsn_dgb_yor	-0.514368537860904	-1.22582930205257	0.223358002256816
343	aeg_cze_tsn_slo_heb_chh_mlt_ukr_aze_uzb_ewe_mao_lda_eng_rom_bsq_hin_owc_bam_cnt_lit_ger_ven_guj_dyu_fre_hun_ses_tsw_est_mcd_sid_geo_prs_nor_spa_dut_anl_gam_por_fin_zul_bat_mol_sun_jpn_knd_kor_ctl_arw_xho_pol_jav_bul_amr_tag_mnd_pan_swt_ben_sod_lat_rus_svk_afr_qcu_grk_scr_krd_bem_tig_urd_hau_ita_mly_glc_fbf_swe_swa_ind_tha_amh_tml_akn_moo_azi_bos_alb_tur_yor_vie_wly_igb_dgb_cic	-0.404101248038957	-0.958106183582601	0.340493385815231
344	heb_por_ses_cze_sid_wly_sod_ger_aze_azi_bam_sun_tsn_lit_scr_bsq_pol_tig_swa_cnt_pan_glc_ven_arw_akn_alb_fin_swt_fbf_est_mcd_owc_geo_lat_rus_rom_krd_hau_aeg_ben_hun_dyu_jav_eng_bat_jpn_tml_kor_afr_prs_zul_ita_mly_ctl_chh_tag_mnd_svk_tsw_bul_mlt_urd_slo_mol_nor_qcu_grk_swe_dut_bem_anl_hin_amh_spa_ind_ukr_cic_guj_igb_mao_tha_amr_knd_xho_yor_uzb_fre_bos_tur_ewe_vie_gam_moo_lda_dgb	-0.462031379048251	-1.09780065376253	0.275125743218178
345	sod_glc_swa_rom_heb_amr_anl_afr_uzb_tur_cic_ind_akn_swe_lit_bsq_arw_aeg_fbf_cnt_rus_dut_bem_urd_igb_mol_fin_yor_ses_est_ita_chh_geo_scr_ukr_guj_krd_owc_mlt_ctl_hun_swt_sun_bul_tag_jpn_knd_kor_alb_eng_tsw_pan_bat_nor_hau_mly_mnd_hin_lda_slo_gam_fre_grk_mcd_pol_qcu_ger_ben_prs_bam_sid_cze_tig_bos_jav_por_dgb_svk_xho_mao_tha_wly_tml_ewe_tsn_aze_lat_spa_azi_zul_vie_amh_dyu_ven_moo	-0.247791891987484	-0.585221135662953	0.559816347869887
346	chh_scr_bem_ben_owc_anl_heb_ctl_uzb_tur_xho_bat_lda_eng_grk_bsq_krd_gam_swt_mnd_lat_rom_ven_lit_igb_pol_fin_swa_dgb_est_ger_wly_geo_svk_spa_urd_dut_sid_amr_pan_hun_dyu_mao_hin_jav_jpn_tml_kor_guj_cze_fbf_ita_ind_bos_tig_tag_cnt_mcd_moo_ukr_sod_nor_alb_bul_afr_qcu_slo_glc_por_tsw_mlt_arw_aeg_swe_sun_rus_tsn_mol_akn_mly_tha_hau_knd_ewe_ses_azi_prs_fre_aze_cic_vie_amh_yor_bam_zul	0.131934857263769	0.310355761990434	0.75698488289521
347	anl_ukr_ven_krd_chh_hau_mlt_dut_tur_azi_bem_jav_ses_rom_rus_bsq_guj_wly_xho_mnd_spa_grk_moo_bul_tsn_por_est_bam_dyu_fin_prs_aeg_geo_ger_lat_hin_alb_amr_sid_mol_hun_lda_sun_slo_ind_jpn_tml_kor_glc_urd_swa_pol_tag_cze_heb_mao_cnt_mcd_ewe_pan_amh_swe_afr_ben_scr_qcu_arw_svk_lit_zul_gam_eng_owc_nor_bat_bos_tsw_fre_fbf_mly_tha_sod_knd_dgb_akn_aze_ctl_ita_uzb_yor_vie_tig_swt_igb_cic	-0.802765554920668	-1.9367068568063	0.055816724947532
348	sod_ger_dgb_pan_sid_mlt_amr_glc_tur_azi_zul_jav_ven_cze_hin_bsq_slo_gam_moo_mnd_urd_afr_swt_bul_fbf_alb_est_lda_ewe_fin_eng_aeg_geo_svk_ben_rom_ukr_owc_chh_grk_hun_xho_bat_bos_mly_jpn_knd_kor_dut_swe_akn_por_mao_krd_tig_sun_cnt_lat_bam_nor_anl_arw_ctl_pol_spa_qcu_lit_ita_scr_ses_heb_mol_wly_prs_ind_rus_dyu_fre_tsw_tag_tha_amh_tml_tsn_yor_aze_guj_mcd_uzb_cic_vie_hau_igb_swa_bem	0.0395212345683014	0.0933207283877076	0.925849514619014
349	sid_swe_dgb_arw_wly_owc_amr_bul_azi_aze_xho_sun_cic_pan_ita_bsq_lit_chh_akn_mnd_por_slo_igb_grk_ses_ukr_fin_fbf_ewe_hun_afr_gam_geo_pol_spa_ctl_mcd_anl_amh_rus_est_dyu_ind_bos_mly_jpn_knd_kor_glc_mol_tsn_prs_jav_dut_aeg_bat_cnt_hin_yor_rom_mlt_krd_urd_ger_ben_qcu_fre_scr_guj_lda_tig_alb_hau_eng_tag_nor_bam_cze_tsw_mao_tha_sod_tml_moo_bem_uzb_svk_lat_tur_swt_vie_heb_swa_zul_ven	0.458205513588991	1.08131181427929	0.28235441049979
350	mlt_rom_yor_pol_amr_hau_aeg_bos_uzb_aze_dyu_sun_moo_grk_cze_bsq_rus_anl_dgb_mnd_alb_ctl_tsn_guj_bam_eng_hun_fbf_swt_est_bul_tig_geo_glc_afr_nor_lit_heb_chh_arw_fin_swa_mao_ukr_jav_jpn_knd_kor_fre_krd_bem_lat_tag_dut_owc_bat_cnt_ita_ewe_hin_sid_mcd_swe_slo_ger_qcu_prs_por_mol_xho_amh_urd_sod_spa_ind_pan_lda_ben_ven_mly_tha_gam_tml_akn_zul_tur_scr_svk_azi_ses_vie_wly_cic_igb_tsw	-1.19490892649611	-2.95569141850499	0.0039528056378664
351	tig_lit_bam_ita_heb_aeg_sid_ben_aze_tur_swa_tag_dgb_grk_pan_bsq_prs_amh_igb_mnd_spa_hin_lda_rus_xho_bos_fin_ewe_yor_est_mol_mlt_geo_fre_afr_dut_urd_hau_wly_arw_hun_ven_jav_glc_ind_jpn_tml_kor_krd_guj_tsw_por_bat_swe_chh_mly_cnt_ukr_bem_ctl_gam_mcd_alb_svk_ger_qcu_lat_slo_nor_swt_owc_pol_sod_cze_sun_rom_tsn_bul_dyu_mao_tha_amr_knd_ses_cic_azi_scr_eng_uzb_fbf_vie_anl_akn_zul_moo	-0.3711345979943	-0.880114263324063	0.381066069306335
352	anl_lit_ewe_nor_amr_mlt_heb_svk_uzb_azi_tsw_sun_xho_alb_swe_bsq_slo_sod_lda_cnt_bos_dut_ses_ben_yor_arw_est_cic_dyu_fin_ctl_tig_geo_cze_ukr_por_rom_owc_sid_eng_hun_zul_tag_spa_ind_jpn_tml_kor_prs_grk_tsn_pan_mao_pol_chh_bat_mnd_ita_akn_fre_wly_krd_hin_rus_afr_qcu_glc_urd_guj_bam_aeg_lat_hau_mcd_mly_mol_ven_bul_swa_jav_tha_gam_knd_igb_fbf_aze_ger_scr_tur_moo_vie_amh_swt_bem_dgb	0.101847291325268	0.239584677912972	0.811179491555928
353	hau_slo_swt_prs_sid_owc_aeg_hin_azi_uzb_bam_mly_moo_urd_ita_bsq_ger_heb_swa_cnt_guj_bul_akn_ben_fbf_rom_fin_ses_xho_est_swe_wly_geo_por_pan_arw_grk_amr_chh_afr_hun_lda_sun_spa_mao_jpn_tml_kor_scr_svk_yor_ukr_tag_krd_mlt_bat_mnd_rus_zul_glc_sod_fre_bos_mcd_pol_qcu_lat_alb_eng_dyu_amh_lit_tig_dut_ind_mol_ven_cze_bem_jav_tha_gam_knd_tsw_ewe_aze_ctl_nor_tur_dgb_vie_anl_cic_tsn_igb	-0.785190035168885	-1.89369688793042	0.06137369748404
354	wly_slo_moo_ger_chh_anl_aeg_cze_tur_azi_bem_mao_igb_ctl_spa_bsq_scr_owc_cic_cnt_ukr_alb_fbf_rom_ven_swe_fin_dyu_ses_est_pol_sod_geo_bul_dut_lat_arw_mlt_heb_rus_hun_tsn_jav_lit_mly_jpn_tml_kor_urd_hin_yor_guj_bat_ita_gam_ind_mnd_grk_swa_mol_amr_mcd_svk_por_nor_qcu_fre_prs_krd_lda_sid_glc_amh_afr_sun_pan_akn_ben_dgb_tag_tha_hau_knd_bam_swt_aze_eng_bos_uzb_tsw_vie_tig_zul_ewe_xho	-0.755808511881393	-1.81769627297485	0.0723304799072318
355	owc_dut_lda_krd_wly_aeg_amr_ben_uzb_azi_akn_mly_xho_pan_lat_bsq_slo_mlt_swa_cnt_por_lit_zul_arw_fbf_fre_fin_igb_tsn_est_mol_gam_geo_svk_mcd_cze_ita_sod_chh_rom_hun_yor_jav_ctl_sun_jpn_tml_kor_alb_spa_ven_nor_mao_guj_anl_bat_mnd_prs_ses_afr_heb_eng_ger_pol_scr_qcu_hin_urd_grk_cic_tig_bul_hau_bos_ind_ukr_ewe_rus_dgb_tag_tha_sid_knd_moo_bem_aze_swe_glc_tur_dyu_vie_amh_bam_swt_tsw	0.200475365496534	0.47197325580761	0.638051412224403
356	heb_ctl_akn_nor_mlt_amr_sid_krd_tur_aze_fbf_bat_ven_fre_ger_bsq_slo_gam_ewe_cnt_hin_pan_swa_por_xho_urd_est_zul_bam_hun_rom_sod_geo_guj_dut_ben_bul_chh_amh_glc_fin_dgb_jav_swe_tag_jpn_knd_kor_spa_bos_tsn_scr_ind_lat_anl_sun_mnd_mol_tsw_svk_owc_prs_grk_lit_cze_qcu_eng_afr_pol_cic_wly_rus_tig_mcd_mao_alb_moo_arw_igb_mly_tha_hau_tml_ses_swt_azi_ita_ukr_uzb_bem_vie_aeg_dyu_yor_lda	-0.369105559836244	-0.874700201265648	0.383990385638522
357	aeg_cze_cic_ben_heb_chh_sod_ita_aze_tur_bam_mly_dyu_ctl_alb_bsq_mol_amh_swa_cnt_scr_grk_zul_pan_akn_dut_hun_moo_tsn_est_eng_sid_geo_glc_hin_mcd_afr_hau_wly_urd_fin_ses_jav_lat_bat_jpn_tml_kor_rom_lit_tsw_bul_ind_bos_mlt_tag_mnd_krd_bem_ukr_tig_ger_slo_nor_spa_qcu_swe_rus_arw_xho_anl_por_owc_prs_mao_fre_ewe_svk_swt_sun_tha_gam_knd_dgb_igb_uzb_pol_guj_azi_fbf_vie_amr_yor_ven_lda	0.223099679874105	0.525446219917534	0.600523601528889
358	hau_alb_dgb_glc_wly_sid_chh_lat_aze_tur_moo_bat_ewe_dut_mcd_bsq_bul_anl_ven_mnd_por_pan_bam_arw_lda_slo_hun_bem_tsn_est_ukr_tig_geo_krd_ctl_scr_cze_mlt_gam_hin_fin_tsw_jav_swe_ind_jpn_knd_kor_rom_eng_dyu_bos_sun_nor_heb_mly_cnt_afr_zul_grk_amr_ita_rus_spa_svk_qcu_pol_fre_prs_cic_sod_guj_amh_ger_tag_ben_swa_lit_akn_mao_tha_owc_tml_igb_yor_uzb_urd_mol_azi_fbf_vie_aeg_xho_ses_swt	-0.111845479229485	-0.263857451226854	0.79247355142339
359	gam_ben_ses_slo_chh_anl_amh_bul_uzb_aze_tsw_mly_swt_prs_grk_bsq_ger_hau_tsn_mnd_guj_ita_moo_pan_xho_rom_hun_yor_dyu_est_ukr_tig_geo_glc_svk_swe_fre_mlt_owc_afr_fin_swa_bat_ctl_jav_jpn_knd_kor_cze_scr_bam_arw_tag_krd_sod_sun_cnt_mol_bem_pol_amr_hin_urd_spa_alb_qcu_lat_lit_eng_ven_sid_por_aeg_bos_ind_nor_ewe_mcd_zul_mao_tha_wly_tml_akn_igb_tur_rus_dut_azi_fbf_vie_heb_lda_cic_dgb	0.0407576580827167	0.0959367876561455	0.923777204250456
360	sid_eng_cic_dut_aeg_wly_amr_spa_tur_aze_moo_mao_tsn_hin_mcd_bsq_nor_chh_ewe_mnd_prs_slo_tsw_urd_dgb_krd_est_akn_igb_hun_cze_sod_geo_ctl_grk_alb_rom_tig_amh_svk_fin_xho_sun_fre_bat_jpn_knd_kor_ben_ita_bem_lit_ind_swe_mlt_mly_cnt_pan_swa_lat_heb_guj_pol_ger_por_qcu_afr_bos_ukr_dyu_hau_arw_gam_mol_jav_glc_zul_bul_ses_tag_tha_anl_tml_yor_lda_azi_scr_rus_uzb_ven_vie_owc_fbf_bam_swt	-0.0402782267152216	-0.0948604221162078	0.924629783982002
361	heb_prs_lda_slo_gam_sod_amr_urd_aze_azi_yor_mao_bem_swe_ukr_bsq_bul_wly_xho_cnt_rom_afr_cic_mol_ewe_lat_hun_bam_igb_fin_grk_chh_geo_lit_guj_svk_nor_aeg_sid_ita_est_fbf_tag_ctl_bat_jpn_tml_kor_glc_mcd_swa_pan_jav_alb_tig_ind_mnd_hin_dgb_eng_mlt_scr_cze_ger_por_qcu_arw_krd_pol_moo_anl_dut_hau_ben_sun_spa_zul_rus_dyu_mly_tha_owc_knd_tsw_swt_uzb_bos_fre_tur_ven_vie_amh_tsn_akn_ses	-0.355141582485783	-0.841824227058798	0.402045893840972
362	mlt_lit_dgb_ukr_owc_amr_sid_ctl_uzb_tur_moo_sun_cic_cze_ita_bsq_spa_chh_bem_mnd_pan_grk_zul_nor_tsn_por_est_ven_bam_fin_mcd_anl_geo_fre_rom_afr_bul_tig_hau_glc_hun_lda_mly_arw_mao_jpn_tml_kor_guj_lat_fbf_slo_tag_scr_aeg_ind_cnt_ger_tsw_dut_wly_swe_alb_mol_urd_qcu_hin_ben_prs_igb_sod_krd_amh_rus_bat_svk_ewe_pol_dyu_jav_tha_heb_knd_xho_yor_aze_eng_bos_azi_swt_vie_gam_ses_akn_swa	-0.294784999582775	-0.697008419833353	0.487536201196943
363	mlt_bos_dgb_rus_aeg_chh_amh_hin_aze_azi_cic_sun_dyu_pol_afr_bsq_ita_anl_igb_mnd_svk_bul_zul_ctl_ven_spa_est_tsn_swa_fin_ger_heb_geo_swe_grk_pan_scr_sod_tig_glc_hun_xho_ind_krd_bat_jpn_tml_kor_eng_rom_lda_dut_mao_mcd_wly_jav_cnt_urd_tsw_mol_owc_guj_cze_arw_nor_qcu_alb_por_ben_moo_hau_fre_sid_lit_mly_prs_ewe_lat_swt_tag_tha_gam_knd_akn_yor_tur_ukr_slo_uzb_bam_vie_amr_bem_fbf_ses	-0.337708449406183	-0.799438122964491	0.426073556128044
364	owc_alb_xho_rom_amr_amh_sod_glc_uzb_aze_yor_bat_zul_scr_arw_bsq_afr_mlt_moo_cnt_dut_svk_ewe_pan_tsw_bos_est_dyu_lda_hun_urd_anl_geo_ukr_ctl_por_slo_aeg_chh_nor_fin_igb_jav_spa_sun_jpn_tml_kor_swe_cze_dgb_eng_ind_fre_heb_tag_mnd_bul_ses_mol_sid_lat_guj_hin_pol_qcu_prs_lit_krd_akn_wly_grk_hau_ita_mao_rus_bem_ben_swt_mly_tha_tig_knd_fbf_ven_azi_ger_mcd_tur_swa_vie_gam_cic_tsn_bam	0.125376908047519	0.294987465564823	0.768660976270536
365	amh_lat_akn_guj_gam_sod_chh_mol_uzb_aze_dyu_tag_yor_grk_ger_bsq_dut_wly_tsn_mnd_svk_ctl_moo_krd_lda_rus_hun_cic_fbf_est_lit_sid_geo_prs_mcd_ita_arw_hau_heb_swe_fin_igb_bat_por_mly_jpn_tml_kor_spa_pan_bam_cze_jav_urd_mlt_sun_cnt_ben_bem_rom_tig_afr_ukr_pol_bul_qcu_slo_nor_fre_tsw_amr_alb_owc_hin_mao_eng_xho_glc_ewe_ind_tha_anl_knd_zul_dgb_tur_bos_scr_azi_ven_vie_aeg_swt_swa_ses	-0.773234097556888	-1.86168129499949	0.0658062660834054
366	wly_lat_xho_ger_hau_amr_amh_pol_tur_aze_dgb_mao_swa_mol_arw_bsq_scr_aeg_akn_cnt_swe_ukr_yor_krd_swt_guj_fin_tsn_zul_est_bul_tig_geo_dut_rus_ctl_eng_anl_owc_pan_hun_bam_sun_alb_jav_jpn_knd_kor_por_hin_bem_mcd_mly_bos_sid_bat_mnd_slo_cic_lit_heb_prs_afr_rom_fre_qcu_ben_cze_ita_dyu_sod_urd_chh_nor_ind_glc_ses_svk_moo_tag_tha_gam_tml_igb_tsw_uzb_spa_grk_azi_fbf_vie_mlt_ewe_lda_ven	-0.19247260861483	-0.454693614608763	0.650389260883858
367	sod_svk_ven_cze_amr_amh_chh_ger_tur_aze_dyu_bat_cic_fre_urd_bsq_pan_mlt_xho_mnd_mcd_afr_ses_eng_swa_ukr_est_yor_zul_hun_prs_anl_geo_ben_spa_alb_por_wly_hau_lit_fin_fbf_mly_arw_tag_jpn_tml_kor_swe_glc_ewe_slo_ind_guj_owc_jav_cnt_scr_moo_bul_sid_bos_dut_grk_rom_qcu_hin_ctl_ita_lda_heb_lat_gam_nor_sun_mol_bam_pol_igb_mao_tha_aeg_knd_swt_tsw_uzb_rus_krd_azi_tsn_vie_tig_dgb_bem_akn	-0.655738597884338	-1.56742397633781	0.120412035839172
368	aeg_rom_swa_prs_anl_sid_amr_swe_aze_tur_fbf_jav_ven_scr_ita_bsq_lat_mlt_bem_cnt_alb_fre_bam_bul_zul_mol_est_igb_cic_fin_eng_chh_geo_ger_spa_dut_nor_wly_heb_ctl_hun_tsn_ind_rus_mly_jpn_knd_kor_hin_pol_dyu_arw_mao_por_gam_tag_mnd_pan_xho_mcd_tig_slo_svk_ukr_glc_qcu_lit_guj_grk_akn_amh_cze_sod_bos_sun_urd_tsw_ben_moo_bat_tha_owc_tml_yor_lda_azi_krd_afr_uzb_ewe_vie_hau_swt_dgb_ses	-0.387644713270032	-0.91919611043489	0.3603709866518
369	chh_grk_tsn_alb_owc_aeg_hau_slo_tur_azi_tsw_ind_zul_hin_nor_bsq_rus_tig_moo_cnt_guj_scr_swa_fre_dgb_pan_est_ven_akn_hun_dut_sod_geo_ctl_spa_swe_cze_amr_gam_pol_fin_ewe_tag_ita_sun_jpn_knd_kor_lit_bos_xho_bul_jav_lat_anl_mly_mnd_rom_cic_afr_mlt_por_mol_prs_urd_qcu_eng_ben_svk_bem_heb_mcd_wly_arw_mao_ukr_ses_krd_dyu_bat_tha_amh_tml_fbf_bam_aze_ger_glc_uzb_igb_vie_sid_yor_lda_swt	-0.150401241056348	-0.354884587691237	0.723479580454998
370	amh_lat_ven_afr_sod_chh_amr_rus_azi_uzb_swa_sun_bem_ukr_scr_bsq_fre_heb_cic_mnd_krd_prs_ses_mcd_akn_alb_hun_igb_lda_fin_pol_wly_geo_dut_arw_svk_eng_sid_gam_por_est_dgb_mao_guj_tag_jpn_knd_kor_ctl_bul_xho_bos_bat_grk_hau_ind_cnt_ita_fbf_lit_aeg_mol_nor_glc_cze_qcu_spa_swe_rom_swt_tig_ger_mlt_hin_jav_ben_bam_pan_dyu_mly_tha_anl_tml_yor_moo_tur_urd_slo_aze_tsn_vie_owc_tsw_ewe_zul	0.125600114353787	0.295595702713547	0.768197831978918
371	aeg_ger_swa_ukr_mlt_gam_owc_afr_uzb_azi_akn_bat_xho_fre_swe_bsq_rus_amh_fbf_mnd_bos_lat_tsw_arw_swt_ita_est_moo_lda_hun_rom_sid_geo_bul_pol_scr_svk_chh_sod_urd_fin_dyu_mly_pan_tag_jpn_tml_kor_hin_dut_bam_prs_sun_spa_amr_ind_cnt_ctl_tsn_lit_anl_mcd_slo_por_nor_qcu_ben_cze_glc_dgb_heb_eng_hau_alb_mao_guj_ewe_mol_cic_jav_tha_wly_knd_ven_yor_tur_grk_krd_aze_zul_vie_tig_igb_bem_ses	0.84295607133682	2.00399179788885	0.0479800551128601
372	sid_arw_yor_urd_chh_aeg_sod_ger_azi_tur_moo_bat_dgb_mol_ben_bsq_rom_tig_ewe_cnt_eng_pol_lda_slo_bam_pan_est_dyu_swt_fin_ukr_owc_geo_fre_lat_krd_por_gam_amr_bul_hun_igb_ind_prs_jav_jpn_tml_kor_alb_hin_swa_afr_mao_swe_amh_tag_mnd_nor_fbf_ita_hau_rus_ctl_mcd_grk_qcu_scr_cze_dut_cic_mlt_svk_anl_guj_mly_lit_ses_bos_bem_sun_tha_wly_knd_zul_tsn_uzb_glc_spa_aze_tsw_vie_heb_xho_akn_ven	-0.617992097926367	-1.47600838298411	0.143319572315185
373	wly_fre_igb_mcd_chh_tig_aeg_pol_aze_azi_swt_tag_ses_bos_rom_bsq_urd_amr_ewe_mnd_eng_ita_swa_alb_bam_krd_fin_tsn_dgb_est_lat_amh_geo_mol_slo_ben_guj_gam_sid_svk_hun_cic_mly_grk_ind_jpn_tml_kor_ukr_glc_lda_pan_sun_arw_owc_bat_cnt_prs_dyu_por_anl_cze_ctl_bul_afr_qcu_swe_spa_rus_xho_mlt_hin_sod_nor_jav_dut_fbf_scr_bem_mao_tha_heb_knd_tsw_yor_tur_lit_ger_uzb_zul_vie_hau_moo_akn_ven	-0.477620885751515	-1.13511309154636	0.259244994941667
374	owc_spa_akn_prs_gam_heb_aeg_rus_aze_tur_igb_bat_yor_guj_krd_bsq_por_amh_fbf_cnt_arw_fre_ses_eng_bem_ger_est_moo_dyu_fin_afr_sod_geo_swe_ita_nor_ctl_tig_anl_glc_hun_swa_tag_pan_jav_jpn_knd_kor_lat_svk_bam_bos_ind_alb_amr_mao_mnd_cze_lda_slo_sid_ukr_ben_mol_pol_qcu_dut_lit_bul_cic_chh_scr_mlt_urd_mly_rom_ven_mcd_tsw_sun_tha_wly_tml_dgb_xho_uzb_grk_hin_azi_zul_vie_hau_tsn_swt_ewe	-0.475519176886185	-1.13279577810086	0.260212089573961
375	aeg_krd_swa_pol_sod_chh_sid_hin_uzb_aze_igb_tag_ewe_por_urd_bsq_cze_mlt_lda_mnd_pan_afr_bem_rus_moo_glc_hun_cic_akn_est_alb_wly_geo_swe_grk_fre_eng_amh_heb_guj_fin_yor_ind_lat_sun_jpn_tml_kor_spa_mcd_dyu_ukr_bat_ben_hau_mly_cnt_dut_bam_rom_anl_prs_ita_slo_bos_qcu_nor_arw_bul_ven_gam_svk_amr_mol_jav_lit_xho_ctl_zul_mao_tha_owc_knd_tsw_dgb_tur_ger_scr_azi_swt_vie_tig_fbf_ses_tsn	-0.121078079247205	-0.285372905462796	0.775993060904864
376	tig_krd_moo_lat_hau_aeg_heb_urd_aze_azi_lda_bat_bam_bul_eng_bsq_swe_owc_yor_cnt_mol_spa_swt_rom_akn_scr_est_tsw_ven_hun_rus_sod_geo_ukr_slo_ger_fre_sid_amr_lit_fin_bem_ind_prs_mao_jpn_tml_kor_bos_por_dyu_cze_tag_pan_anl_jav_mnd_svk_zul_ben_amh_grk_glc_mcd_afr_qcu_guj_ita_nor_dgb_chh_hin_wly_ctl_sun_pol_tsn_dut_swa_mly_tha_gam_knd_cic_ewe_tur_alb_arw_uzb_fbf_vie_mlt_xho_igb_ses	-0.516953698677767	-1.22931290794583	0.222055710324156
377	sod_lat_akn_mol_anl_owc_aeg_prs_aze_uzb_dyu_mao_yor_dut_eng_bsq_mcd_amh_ewe_cnt_svk_glc_lda_ukr_ven_hin_est_zul_bem_fin_bul_chh_geo_guj_por_grk_nor_mlt_tig_arw_hun_cic_mly_alb_tag_jpn_knd_kor_urd_pol_tsw_fre_sun_swe_hau_bat_mnd_lit_ses_bos_heb_ben_afr_spa_rom_qcu_ger_slo_krd_fbf_sid_rus_gam_ita_ind_cze_swa_scr_igb_jav_tha_amr_tml_moo_xho_azi_ctl_pan_tur_dgb_vie_wly_tsn_swt_bam	0.222673072007941	0.524303433376553	0.601314937999966
378	mlt_por_swa_urd_sid_anl_chh_dut_tur_azi_tsw_jav_bam_swe_mol_bsq_rus_heb_dgb_mnd_arw_slo_dyu_ben_cic_ukr_est_igb_zul_fin_alb_hau_geo_fre_lat_bul_pan_wly_owc_pol_hun_fbf_mao_bos_sun_jpn_knd_kor_ctl_hin_yor_prs_tag_guj_amr_ind_cnt_afr_ewe_scr_amh_rom_ita_eng_ger_qcu_spa_cze_lit_ven_aeg_svk_gam_grk_mly_glc_tsn_nor_bem_bat_tha_sod_tml_swt_ses_aze_krd_mcd_uzb_xho_vie_tig_akn_moo_lda	-0.369089164036746	-0.873852110691262	0.384449728955617
379	gam_swe_cic_pol_chh_tig_anl_lat_azi_tur_fbf_bat_ses_slo_guj_bsq_cze_wly_dyu_mnd_ben_scr_akn_ger_igb_bos_hun_swt_tsn_fin_spa_aeg_geo_afr_eng_mcd_ita_heb_amr_dut_est_lda_ind_glc_sun_jpn_tml_kor_svk_prs_bem_rom_mao_ctl_sod_mly_cnt_urd_moo_rus_mlt_krd_mol_alb_arw_qcu_grk_lit_hin_ewe_amh_bul_sid_nor_jav_por_bam_fre_xho_tag_tha_owc_knd_ven_zul_aze_ukr_pan_uzb_dgb_vie_hau_yor_swa_tsw	-0.857778232825506	-2.07728980483625	0.0405317422172622
380	hau_ukr_xho_nor_amr_sod_gam_rus_uzb_tur_bam_sun_lda_mol_pol_bsq_grk_anl_igb_mnd_por_arw_moo_prs_fbf_mcd_hun_ses_cic_est_alb_chh_geo_ben_pan_lat_scr_tig_aeg_glc_fin_dyu_ind_cze_bat_jpn_tml_kor_ger_bos_tsn_rom_mly_slo_owc_tag_cnt_guj_ewe_swe_mlt_krd_lit_afr_svk_qcu_ctl_urd_eng_akn_wly_fre_amh_bul_jav_hin_zul_spa_ven_mao_tha_sid_knd_swa_dgb_aze_dut_ita_azi_swt_vie_heb_yor_bem_tsw	-0.878969560030303	-2.12599201620032	0.0361530188125962
381	heb_swe_fbf_ben_wly_tig_sod_nor_azi_tur_cic_jav_tsn_alb_mol_bsq_por_chh_xho_mnd_ctl_slo_ven_guj_ses_afr_hun_lda_bam_est_arw_gam_geo_dut_lat_pol_hin_mlt_hau_pan_fin_swa_bat_spa_ind_jpn_tml_kor_fre_prs_dgb_scr_tag_ukr_owc_sun_cnt_lit_moo_bul_sid_ger_glc_eng_ita_qcu_urd_krd_svk_zul_anl_rom_amr_bos_mao_grk_tsw_mcd_bem_mly_tha_amh_knd_yor_swt_aze_cze_rus_uzb_igb_vie_aeg_dyu_ewe_akn	-0.274764018514704	-0.650167793001454	0.51718673285666
382	sid_grk_ewe_eng_wly_sod_aeg_lat_azi_tur_zul_mly_cic_pol_guj_bsq_hin_heb_dyu_mnd_spa_bos_igb_dut_moo_mcd_est_xho_dgb_fin_nor_amh_geo_ita_swe_afr_cze_owc_gam_slo_hun_akn_ind_scr_jav_jpn_knd_kor_prs_ger_swa_svk_bat_urd_mlt_tag_cnt_pan_swt_ben_hau_por_rom_glc_alb_qcu_ctl_mol_lit_lda_chh_bul_amr_rus_mao_ukr_ven_arw_ses_sun_tha_tig_tml_tsn_fbf_aze_fre_krd_uzb_yor_vie_anl_bam_tsw_bem	0.0893489944801244	0.210253803769222	0.833929545778415
383	hau_bul_swa_bos_amr_amh_chh_hin_uzb_aze_dyu_ind_moo_ita_swe_bsq_svk_heb_fbf_cnt_cze_mol_cic_ben_zul_pan_fin_dgb_ewe_hun_rus_aeg_geo_ukr_prs_scr_glc_mlt_gam_eng_est_bem_mly_lat_jav_jpn_knd_kor_dut_lit_yor_rom_mao_arw_sod_tag_mnd_fre_swt_nor_tig_pol_krd_ctl_urd_qcu_alb_por_ger_ses_anl_afr_sid_slo_sun_guj_ven_mcd_igb_bat_tha_owc_tml_xho_lda_tur_spa_grk_azi_tsw_vie_wly_bam_akn_tsn	-0.115669140693431	-0.272855995961604	0.785568871164114
384	mlt_guj_dgb_pan_anl_gam_sid_alb_azi_tur_fbf_ind_swt_svk_slo_bsq_spa_tig_akn_mnd_lit_rom_ewe_cze_igb_swe_fin_ven_bem_est_arw_owc_geo_bos_nor_afr_ukr_amr_wly_grk_hun_bam_mao_ita_mly_jpn_knd_kor_ben_ctl_cic_pol_jav_mcd_amh_bat_cnt_prs_zul_hin_sod_rus_krd_lat_mol_qcu_fre_por_glc_tsw_heb_ger_aeg_bul_sun_urd_tsn_scr_swa_tag_tha_chh_tml_dyu_yor_aze_dut_eng_uzb_lda_vie_hau_xho_ses_moo	0.531938527243239	1.25577060893597	0.212344951388769
385	amr_ukr_moo_hin_gam_aeg_hau_urd_tur_aze_cic_mly_lda_por_ctl_bsq_guj_sid_yor_cnt_ger_arw_swa_alb_zul_pan_est_ven_tsw_fin_ita_amh_geo_fre_dut_spa_rom_mlt_heb_mcd_hun_dyu_bat_nor_ind_jpn_knd_kor_pol_slo_dgb_ben_mao_mol_chh_jav_mnd_bos_swt_grk_owc_lit_cze_glc_rus_qcu_swe_afr_eng_fbf_tig_lat_anl_svk_sun_scr_ses_bul_bam_tag_tha_sod_tml_igb_xho_uzb_krd_prs_azi_bem_vie_wly_akn_ewe_tsn	-0.84379621264568	-2.03282084830148	0.0449215042193209
386	amr_eng_moo_ben_amh_tig_sod_urd_uzb_azi_bem_jav_ewe_dut_glc_bsq_rom_hau_ven_cnt_krd_bul_bam_ger_fbf_spa_fin_swt_xho_est_mcd_mlt_geo_cze_ukr_pol_mol_anl_gam_hin_hun_swa_ind_fre_mao_jpn_knd_kor_lit_svk_lda_por_sun_ctl_wly_mly_mnd_alb_ses_scr_sid_prs_bos_slo_pan_qcu_nor_guj_afr_zul_chh_ita_aeg_arw_bat_swe_dyu_rus_yor_tag_tha_owc_tml_tsn_tsw_tur_grk_lat_aze_cic_vie_heb_igb_dgb_akn	-0.677728544900168	-1.62428345211731	0.107699981214584
387	owc_alb_dgb_ctl_wly_sod_gam_ger_azi_uzb_bam_sun_yor_mcd_lat_bsq_pol_tig_ewe_mnd_spa_grk_cic_bos_akn_glc_fin_xho_ses_est_nor_hau_geo_urd_slo_bul_ben_mlt_anl_cze_hun_moo_jav_afr_tag_jpn_knd_kor_fre_guj_bem_ukr_ind_svk_aeg_bat_cnt_mol_swt_scr_sid_pan_lit_eng_rus_qcu_krd_por_swe_igb_amh_dut_amr_arw_mly_hin_swa_rom_dyu_mao_tha_chh_tml_ven_lda_tur_prs_ita_aze_fbf_vie_heb_zul_tsn_tsw	-0.0856597041359544	-0.201924225711667	0.840417003601097
388	aeg_ger_moo_guj_owc_gam_wly_svk_aze_tur_dgb_ind_tsn_afr_bos_bsq_fre_heb_ewe_mnd_scr_grk_swt_swe_akn_pol_fin_xho_swa_hun_rom_mlt_geo_rus_hin_pan_nor_amh_hau_lit_est_lda_tag_ctl_jav_jpn_tml_kor_mcd_eng_bem_alb_bat_arw_sid_sun_cnt_dut_cic_prs_tig_por_mol_spa_ben_qcu_urd_krd_bul_fbf_anl_ukr_amr_ita_mao_slo_yor_cze_ven_mly_tha_chh_knd_zul_ses_uzb_glc_lat_azi_tsw_vie_sod_dyu_bam_igb	-0.524673158661248	-1.2488980359003	0.214836904199124
389	mlt_swe_ewe_spa_amr_sod_amh_lat_aze_azi_lda_ind_yor_fre_mcd_bsq_pan_hau_xho_mnd_nor_hin_zul_arw_fbf_glc_fin_tsn_dgb_est_ctl_owc_geo_rus_pol_bul_ukr_gam_heb_ger_hun_tsw_jav_cze_tag_jpn_knd_kor_lit_scr_swa_eng_mao_ben_anl_sun_cnt_prs_moo_svk_sid_bos_ita_afr_urd_qcu_mol_krd_grk_dyu_wly_rom_tig_guj_bat_alb_ses_slo_bem_mly_tha_aeg_tml_ven_bam_uzb_dut_por_tur_igb_vie_chh_cic_akn_swt	-0.40961643079274	-0.971508495638066	0.33381514281573
390	wly_cze_yor_glc_hau_chh_amh_mol_aze_uzb_dgb_sun_ven_ita_krd_bsq_arw_aeg_bem_cnt_ukr_grk_xho_lit_lda_prs_est_akn_cic_fin_alb_heb_geo_por_nor_ger_rus_amr_tig_bul_hun_tsn_mly_ctl_bat_jpn_knd_kor_lat_guj_swa_ben_jav_bos_sod_tag_mnd_swe_ewe_dut_sid_hin_urd_spa_fre_qcu_afr_pan_svk_zul_gam_rom_mlt_eng_mao_slo_swt_mcd_dyu_ind_tha_owc_tml_bam_tsw_azi_scr_pol_tur_fbf_vie_anl_ses_igb_moo	-0.360291571940624	-0.85488615575166	0.394811128279916
391	owc_prs_zul_fre_hau_sod_anl_afr_azi_tur_swt_sun_cic_bos_ita_bsq_pol_aeg_bam_mnd_urd_slo_swa_nor_tsn_guj_fin_yor_xho_hun_ctl_amh_geo_lat_alb_mol_rus_chh_sid_eng_est_akn_tag_mcd_bat_jpn_tml_kor_bul_arw_dyu_dut_ind_cze_mlt_mly_cnt_pan_tsw_krd_heb_por_svk_spa_rom_qcu_ben_ger_scr_lda_gam_glc_wly_hin_mao_ukr_ven_lit_fbf_jav_tha_amr_knd_igb_ewe_uzb_swe_grk_aze_bem_vie_tig_moo_dgb_ses	-0.0410872455770358	-0.0966600668480748	0.923204351047458
392	wly_lit_fbf_pan_anl_aeg_sod_grk_uzb_aze_xho_mao_ewe_ger_afr_bsq_ctl_chh_zul_cnt_scr_pol_bem_rom_cic_spa_hun_swa_bam_fin_rus_tig_geo_krd_prs_mol_bos_amh_gam_ukr_est_ses_ind_ita_jav_jpn_knd_kor_alb_hin_akn_glc_tag_eng_hau_bat_mnd_ben_dyu_svk_owc_mcd_guj_lat_dut_qcu_fre_bul_cze_swt_mlt_nor_heb_swe_sun_arw_igb_por_yor_mly_tha_amr_tml_dgb_tsw_azi_urd_slo_tur_ven_vie_sid_tsn_moo_lda	0.124814480403271	0.293519774546892	0.769778899968136
393	sod_rus_fbf_ger_anl_amh_tig_dut_azi_aze_tsw_bat_swa_por_ukr_bsq_grk_sid_cic_cnt_ita_swe_akn_alb_ven_spa_est_dyu_lda_hun_lat_amr_geo_pan_mcd_guj_glc_gam_chh_lit_fin_zul_mly_nor_jav_jpn_tml_kor_scr_mol_moo_cze_sun_bul_mlt_tag_mnd_ctl_swt_hin_aeg_svk_krd_ben_bos_qcu_eng_prs_slo_bam_hau_afr_owc_fre_mao_pol_ewe_arw_ses_ind_tha_wly_knd_bem_xho_uzb_urd_rom_tur_igb_vie_heb_dgb_tsn_yor	0.806223867659428	1.91967560339187	0.0579640840777132
394	wly_lit_bem_spa_hau_gam_mlt_hin_tur_azi_ewe_tag_ses_mol_alb_bsq_guj_amr_bam_cnt_krd_ita_swt_ukr_dgb_ctl_hun_lda_tsw_est_rus_chh_geo_glc_por_lat_svk_sod_amh_slo_fin_ven_ind_rom_mly_jpn_tml_kor_fre_bos_moo_nor_bat_swe_anl_sun_mnd_mcd_fbf_urd_sid_cze_ben_bul_dut_qcu_grk_prs_scr_yor_aeg_eng_tig_afr_mao_pan_akn_arw_tsn_jav_tha_owc_knd_igb_cic_uzb_ger_pol_aze_xho_vie_heb_zul_dyu_swa	0.202945993968781	0.478008755691745	0.633765665085748
395	aeg_mol_ven_prs_amh_sod_mlt_arw_aze_tur_moo_tag_yor_alb_fre_bsq_rus_hau_lda_cnt_cze_spa_zul_afr_bam_pol_est_ses_bem_fin_pan_sid_geo_eng_ctl_bos_guj_heb_amr_krd_hun_akn_sun_nor_ind_jpn_tml_kor_glc_mcd_swa_ita_mao_dut_anl_mly_mnd_ukr_igb_ger_chh_slo_svk_scr_bul_qcu_hin_grk_por_cic_wly_swe_gam_rom_bat_ben_swt_lat_tsn_jav_tha_tig_knd_tsw_xho_azi_urd_lit_uzb_dyu_vie_owc_ewe_fbf_dgb	-0.750751241681954	-1.80303762440361	0.0746209419329119
396	chh_pol_fbf_afr_amh_owc_amr_ita_tur_aze_moo_ind_tsn_rom_svk_bsq_lat_tig_bam_cnt_ctl_spa_swt_hin_cic_rus_fin_ewe_lda_est_eng_gam_geo_dut_lit_guj_mol_mlt_sid_ger_hun_swa_mly_krd_bat_jpn_knd_kor_fre_prs_bem_por_mao_arw_heb_sun_mnd_urd_zul_mcd_sod_cze_swe_bos_pan_qcu_ben_nor_grk_ven_anl_glc_wly_slo_tag_alb_ses_ukr_dyu_jav_tha_hau_tml_xho_tsw_azi_bul_scr_uzb_dgb_vie_aeg_yor_akn_igb	0.0883637665890524	0.208203663783786	0.835525241691152
397	hau_cze_swt_lat_sid_chh_anl_bul_azi_tur_ses_mao_cic_swe_ben_bsq_arw_amh_bem_mnd_svk_krd_lda_alb_fbf_fre_est_igb_dyu_hun_hin_wly_geo_por_lit_nor_urd_aeg_owc_afr_fin_akn_ind_mcd_mly_jpn_tml_kor_prs_spa_moo_glc_sun_grk_tig_jav_cnt_dut_ewe_slo_mlt_bos_ctl_ger_eng_qcu_guj_pol_rom_tsw_sod_ukr_heb_pan_tag_scr_bam_mol_yor_bat_tha_amr_knd_swa_dgb_aze_ita_rus_uzb_zul_vie_gam_tsn_ven_xho	-0.285612088153902	-0.676050350161677	0.500686454927559
398	wly_pol_igb_cze_anl_aeg_amr_rom_azi_tur_swt_jav_dgb_swe_glc_bsq_scr_sod_ses_cnt_eng_urd_akn_alb_fbf_spa_est_ewe_bam_fin_ben_tig_geo_slo_ger_fre_bul_hau_owc_pan_hun_tsw_bat_mol_mly_jpn_tml_kor_afr_arw_xho_lit_ind_prs_mlt_tag_mnd_ukr_tsn_bos_chh_hin_mcd_guj_svk_qcu_nor_lat_dut_cic_heb_krd_amh_grk_mao_ctl_ven_ita_lda_sun_tha_sid_knd_bem_dyu_aze_por_rus_uzb_moo_vie_gam_swa_yor_zul	-0.268932309017443	-0.636247561225996	0.526177880580927
399	tig_krd_ven_urd_sid_wly_gam_grk_azi_tur_yor_tag_lda_alb_cze_bsq_rom_heb_bem_mnd_dut_lat_akn_afr_zul_ger_hun_ewe_bam_est_pan_hau_geo_por_lit_mcd_nor_sod_mlt_swe_fin_moo_mly_spa_jav_jpn_knd_kor_mol_slo_dgb_arw_mao_scr_aeg_sun_cnt_ita_ses_hin_amr_eng_bos_ctl_guj_qcu_pol_glc_svk_swa_chh_rus_amh_fre_bat_ben_tsw_prs_dyu_ind_tha_owc_tml_xho_tsn_aze_ukr_bul_uzb_swt_vie_anl_igb_cic_fbf	-0.291309706318858	-0.689471798021143	0.492243169601036
400	amh_pol_fbf_arw_gam_tig_heb_urd_aze_tur_swt_mly_cic_lat_dut_bsq_guj_chh_bem_cnt_krd_alb_ses_spa_dyu_ukr_fin_xho_akn_est_afr_sod_geo_hin_ita_por_ctl_owc_aeg_ger_hun_tsn_ind_svk_mao_jpn_tml_kor_lit_scr_bam_glc_sun_nor_sid_jav_mnd_ben_ven_eng_wly_pan_rus_swe_slo_qcu_mcd_mol_cze_zul_hau_bul_amr_prs_tag_grk_yor_rom_lda_bat_tha_mlt_knd_ewe_igb_azi_bos_fre_uzb_dgb_vie_anl_tsw_moo_swa	-0.568317005834765	-1.35436415689159	0.178901775507393
401	aeg_urd_ewe_bos_wly_amh_mlt_por_aze_uzb_xho_mao_dyu_afr_ger_bsq_alb_hau_bam_cnt_lit_dut_tsw_krd_moo_glc_fin_zul_yor_hun_ctl_tig_geo_svk_pol_pan_ita_chh_amr_lat_est_igb_sun_cze_ind_jpn_tml_kor_ben_arw_tsn_guj_bat_mcd_gam_tag_mnd_rom_cic_hin_owc_slo_spa_fre_scr_qcu_rus_bul_prs_ven_sod_mol_anl_eng_mly_grk_fbf_nor_akn_jav_tha_sid_knd_lda_bem_tur_swe_ukr_azi_swa_vie_heb_swt_dgb_ses	-0.428270984979428	-1.0156776346237	0.312418034415928
402	amh_lat_lda_krd_tig_amr_hau_ukr_uzb_azi_bam_ind_igb_alb_rus_bsq_ctl_heb_ses_cnt_bul_prs_yor_ita_tsw_grk_fin_fbf_swt_est_ger_wly_geo_pol_dut_swe_spa_sod_mlt_glc_hun_xho_jav_mol_tag_jpn_knd_kor_nor_urd_akn_fre_bat_scr_anl_mao_mnd_lit_bem_afr_gam_eng_ben_svk_mcd_qcu_por_hin_arw_ven_aeg_pan_chh_slo_sun_cze_cic_guj_zul_mly_tha_sid_tml_moo_dgb_aze_rom_bos_tur_swa_vie_owc_ewe_tsn_dyu	-0.386721068939555	-0.91656610853627	0.361740752270981
403	owc_arw_swa_prs_hau_amr_amh_scr_uzb_azi_akn_jav_yor_hin_lit_bsq_ger_tig_cic_cnt_spa_svk_ewe_fre_bam_bul_fin_xho_lda_hun_nor_anl_geo_afr_cze_rus_eng_sid_chh_urd_est_dgb_mly_krd_tag_jpn_tml_kor_mcd_ita_bem_pol_sun_ukr_gam_ind_mnd_glc_igb_bos_aeg_ben_rom_ctl_slo_qcu_dut_pan_mol_fbf_mlt_guj_sod_alb_mao_lat_moo_swe_ses_bat_tha_wly_knd_swt_tsn_aze_grk_por_tur_ven_vie_heb_tsw_zul_dyu	-0.171411246604052	-0.405308733086316	0.68618146317141
404	heb_spa_bem_prs_chh_sid_tig_arw_uzb_azi_dgb_bat_igb_slo_ctl_bsq_pol_anl_ewe_mnd_bul_urd_swa_bos_lda_guj_est_xho_tsw_fin_lit_sod_geo_ger_scr_lat_dut_owc_amh_ben_hun_bam_mao_fre_sun_jpn_tml_kor_swe_por_zul_eng_jav_rom_aeg_tag_cnt_krd_akn_afr_amr_svk_glc_alb_mol_qcu_grk_cze_ukr_moo_mlt_mcd_hau_nor_ind_hin_ven_rus_fbf_mly_tha_wly_knd_swt_ses_tur_ita_pan_aze_yor_vie_gam_dyu_cic_tsn	-0.353979288600438	-0.838038027248283	0.404158016885815
405	aeg_mcd_cic_alb_wly_sid_amr_urd_tur_azi_akn_bat_tsw_hin_bul_bsq_slo_mlt_igb_cnt_krd_pan_ewe_svk_fbf_lat_fin_tsn_ven_hun_pol_owc_geo_lit_fre_rom_rus_amh_anl_scr_est_dyu_jav_spa_sun_jpn_knd_kor_grk_ukr_swa_eng_mly_arw_sod_ind_mnd_por_swt_glc_gam_prs_ben_cze_bos_qcu_guj_mol_afr_zul_tig_ita_chh_swe_tag_nor_yor_ctl_bem_mao_tha_hau_tml_bam_xho_aze_dut_ger_uzb_moo_vie_heb_lda_ses_dgb	-1.17260382542459	-2.88719954408231	0.00483335900472998
406	sod_cze_bem_por_anl_hau_wly_dut_azi_uzb_ven_tag_tsw_swe_slo_bsq_hin_amh_bam_mnd_arw_eng_ewe_prs_zul_rom_hun_moo_swa_est_bul_amr_geo_ben_afr_rus_lit_aeg_owc_alb_fin_lda_jav_mcd_ind_jpn_tml_kor_bos_glc_fbf_svk_mly_guj_chh_sun_cnt_krd_tsn_urd_heb_grk_lat_ukr_pol_qcu_ctl_fre_ita_cic_tig_scr_mlt_nor_bat_spa_xho_mol_swt_mao_tha_gam_knd_akn_igb_aze_pan_ger_tur_dyu_vie_sid_ses_yor_dgb	0.319440802175328	0.75294967429839	0.453381952998845
407	amr_ctl_cic_scr_mlt_tig_owc_lit_uzb_tur_ven_bat_bem_prs_spa_bsq_guj_anl_yor_mnd_bos_rus_moo_ben_zul_rom_hun_tsw_swt_fin_urd_sid_geo_afr_dut_swe_nor_gam_wly_pan_est_dyu_sun_bul_tag_jpn_tml_kor_alb_arw_dgb_mcd_ind_por_aeg_mao_cnt_ita_swa_pol_heb_ukr_grk_fre_eng_qcu_svk_mol_krd_fbf_amh_slo_sod_hin_mly_glc_ses_lat_lda_jav_tha_hau_knd_xho_akn_azi_ger_cze_aze_ewe_vie_chh_igb_bam_tsn	0.504112853276717	1.18897878088609	0.237475037023014
408	owc_arw_dyu_guj_tig_heb_aeg_swe_azi_uzb_bam_tag_dgb_ukr_hin_bsq_rus_sid_xho_mnd_mcd_por_bem_cze_akn_pol_hun_cic_swa_est_prs_amh_geo_scr_dut_nor_ita_gam_hau_svk_fin_ven_sun_krd_mao_jpn_knd_kor_slo_bul_moo_urd_bat_grk_sod_ind_cnt_rom_tsw_spa_anl_ger_fre_lit_ctl_qcu_ben_mol_eng_swt_chh_bos_wly_glc_mly_alb_ewe_lat_fbf_jav_tha_amr_tml_igb_zul_aze_afr_pan_tur_ses_vie_mlt_lda_yor_tsn	-0.444651945820037	-1.05481250539352	0.29424371973541
409	amh_ita_dgb_guj_aeg_gam_sid_ben_aze_azi_ven_mao_tsw_spa_nor_bsq_rom_sod_xho_mnd_ukr_scr_moo_ger_igb_hin_hun_ses_lda_fin_bul_amr_geo_ctl_grk_arw_urd_wly_mlt_eng_est_dyu_bat_slo_ind_jpn_knd_kor_fre_mcd_zul_alb_mly_glc_heb_jav_cnt_pol_swt_rus_chh_dut_lat_cze_pan_qcu_por_swe_bos_tsn_anl_prs_tig_mol_sun_krd_ewe_svk_bam_tag_tha_hau_tml_bem_swa_uzb_afr_lit_tur_yor_vie_owc_cic_akn_fbf	0.137574451635656	0.32393781822607	0.746712502694115
410	amh_arw_yor_hin_mlt_chh_tig_dut_tur_aze_igb_sun_lda_urd_glc_bsq_bul_aeg_bam_cnt_afr_alb_fbf_scr_dyu_cze_fin_xho_ven_hun_prs_wly_geo_rom_ctl_pan_rus_heb_gam_fre_est_cic_mao_ita_bat_jpn_knd_kor_guj_lit_swt_grk_mly_por_owc_ind_mnd_ben_ses_nor_sod_slo_pol_spa_ger_qcu_svk_krd_eng_tsw_amr_ukr_anl_swe_tag_mol_zul_bos_moo_jav_tha_hau_tml_tsn_bem_azi_mcd_lat_uzb_dgb_vie_sid_swa_ewe_akn	-0.120103539298394	-0.282952004622628	0.777842476037785
411	sod_rus_yor_alb_wly_amr_anl_mol_uzb_aze_fbf_ind_igb_prs_ger_bsq_bul_chh_ses_mnd_rom_dut_swt_ita_moo_pan_est_ewe_tsw_hun_cze_hau_geo_urd_krd_guj_svk_gam_amh_slo_fin_akn_mly_lat_tag_jpn_tml_kor_scr_lit_xho_afr_sun_nor_sid_jav_cnt_arw_ven_fre_mlt_ukr_spa_swe_bos_qcu_mcd_por_ctl_bem_heb_eng_aeg_hin_bat_glc_dgb_grk_dyu_mao_tha_tig_knd_zul_swa_azi_pol_ben_tur_cic_vie_owc_lda_tsn_bam	-0.09873496205744	-0.232796135356729	0.81643128982818
412	tig_krd_tsn_bul_heb_anl_hau_pol_azi_tur_tsw_jav_xho_ita_mcd_bsq_swe_sid_ses_cnt_urd_prs_akn_cze_bam_grk_hun_swt_cic_fin_dut_gam_geo_rom_alb_slo_ctl_amh_amr_afr_est_moo_ind_bos_tag_jpn_tml_kor_fre_mol_zul_glc_bat_por_aeg_mly_mnd_spa_lda_arw_owc_lit_svk_ger_scr_qcu_hin_lat_pan_bem_mlt_rus_wly_ukr_mao_eng_ewe_ben_swa_sun_tha_sod_knd_ven_igb_aze_guj_nor_uzb_dgb_vie_chh_fbf_dyu_yor	0.208387681535636	0.490472798219799	0.624954608466689
413	hau_ita_fbf_scr_amr_aeg_gam_rom_tur_uzb_bem_tag_bam_cze_grk_bsq_afr_sid_swt_mnd_eng_urd_ses_svk_akn_guj_hun_tsn_ven_est_ukr_sod_geo_ctl_fre_bul_rus_heb_tig_lat_fin_moo_sun_mol_jav_jpn_knd_kor_prs_pol_cic_slo_mly_nor_chh_mao_cnt_glc_tsw_ben_anl_por_bos_arw_dut_qcu_swe_pan_krd_dgb_owc_spa_amh_hin_ind_ger_igb_alb_ewe_bat_tha_wly_tml_zul_swa_azi_mcd_lit_aze_xho_vie_mlt_lda_yor_dyu	-0.6840641632581	-1.64312293461953	0.10373441040382
414	amr_slo_tsw_bul_sid_heb_mlt_nor_azi_aze_ses_sun_xho_ger_krd_bsq_ben_aeg_bam_cnt_rus_spa_swt_ita_ven_arw_hun_dgb_tsn_fin_prs_gam_geo_mcd_eng_guj_ctl_wly_anl_lat_est_bem_jav_glc_mly_jpn_knd_kor_dut_por_moo_grk_tag_swe_hau_ind_mnd_pol_lda_afr_tig_pan_svk_bos_hin_qcu_cze_mol_lit_akn_amh_urd_chh_rom_bat_alb_fbf_ukr_cic_mao_tha_owc_tml_igb_dyu_uzb_fre_scr_tur_yor_vie_sod_ewe_swa_zul	-0.53581956182477	-1.27513452851692	0.205437948551561
415	sod_pol_ses_ukr_gam_amr_wly_scr_azi_tur_cic_bat_igb_arw_svk_bsq_krd_chh_moo_cnt_eng_alb_fbf_urd_dgb_pan_hun_yor_akn_est_rom_hau_geo_glc_ita_ben_ctl_mlt_sid_cze_fin_bam_sun_mcd_mao_jpn_tml_kor_mol_nor_ewe_rus_mly_bul_amh_jav_mnd_prs_bem_swe_tig_ger_spa_fre_lat_qcu_slo_afr_lit_swa_owc_bos_heb_hin_tag_grk_tsn_por_swt_ind_tha_anl_knd_xho_lda_aze_dut_guj_uzb_zul_vie_aeg_tsw_ven_dyu	-0.771241212550956	-1.85658751310094	0.0665356521264877
416	sid_bos_tsn_grk_hau_owc_anl_mol_tur_uzb_bem_mao_moo_bul_rus_bsq_swe_amh_zul_cnt_urd_scr_igb_svk_dgb_guj_fin_swt_yor_est_pol_heb_geo_ctl_cze_ben_alb_chh_tig_dut_hun_xho_ind_pan_mly_jpn_tml_kor_nor_spa_tsw_por_tag_krd_gam_bat_mnd_lit_ses_lat_wly_ita_hin_rom_afr_qcu_slo_ukr_mcd_cic_amr_prs_mlt_ger_jav_arw_akn_glc_ven_sun_tha_sod_knd_swa_dyu_aze_eng_fre_azi_bam_vie_aeg_ewe_fbf_lda	-0.457516579771747	-1.08893367562504	0.278996895800708
417	amr_mol_lda_prs_sod_tig_chh_dut_uzb_tur_akn_jav_swa_por_cze_bsq_nor_amh_yor_mnd_grk_spa_dgb_rom_bam_fre_hun_fbf_ven_est_scr_wly_geo_ctl_hin_ben_svk_anl_owc_bul_fin_zul_ind_mcd_mly_jpn_knd_kor_ger_ita_ses_urd_mao_rus_gam_sun_cnt_pan_cic_slo_aeg_eng_ukr_glc_lat_qcu_afr_krd_pol_bem_hau_alb_sid_lit_tag_arw_xho_bos_igb_bat_tha_mlt_tml_tsn_tsw_aze_guj_swe_azi_dyu_vie_heb_swt_moo_ewe	-0.731423194659234	-1.75893845766292	0.0818771038483382
418	wly_slo_ven_lit_sod_hau_owc_afr_azi_aze_igb_ind_swa_hin_ukr_bsq_swe_chh_swt_cnt_cze_fre_tsw_mol_cic_lat_est_dyu_tsn_hun_spa_aeg_geo_nor_alb_por_ctl_anl_sid_rus_fin_moo_tag_pan_mao_jpn_tml_kor_eng_bos_bam_glc_mly_ita_gam_jav_mnd_svk_ses_ger_tig_urd_rom_guj_scr_qcu_krd_ben_pol_zul_amr_arw_heb_prs_sun_grk_akn_dut_dgb_bat_tha_mlt_knd_lda_xho_tur_mcd_bul_uzb_yor_vie_amh_fbf_bem_ewe	-0.394189153523617	-0.935539768865198	0.351933140518446
419	sod_grk_swt_rom_mlt_amr_aeg_ger_uzb_azi_tsn_sun_ven_slo_glc_bsq_bul_sid_swa_cnt_pan_guj_dgb_por_zul_arw_hun_igb_akn_est_ctl_heb_geo_ben_mcd_alb_bos_gam_tig_swe_fin_cic_mao_lit_bat_jpn_tml_kor_afr_fre_moo_pol_jav_svk_owc_mly_mnd_mol_bem_prs_chh_scr_spa_dut_lat_qcu_nor_cze_krd_xho_anl_eng_wly_hin_tag_urd_lda_rus_ses_ind_tha_amh_knd_fbf_tsw_tur_ukr_ita_aze_bam_vie_hau_ewe_yor_dyu	-0.215584051254878	-0.508986215910644	0.611967368853458
420	owc_ben_cic_svk_amr_tig_aeg_spa_tur_azi_dgb_mly_ses_lat_bos_bsq_rom_gam_swt_mnd_arw_dut_ven_krd_yor_grk_hun_igb_bam_est_ita_sod_geo_scr_swe_bul_urd_mlt_amh_lit_fin_tsn_tag_guj_ind_jpn_knd_kor_ukr_por_fbf_slo_mao_ger_wly_jav_cnt_pan_akn_pol_chh_fre_alb_eng_prs_qcu_mol_hin_ctl_xho_heb_mcd_hau_cze_bat_rus_zul_glc_moo_sun_tha_sid_tml_bem_ewe_uzb_nor_afr_aze_tsw_vie_anl_lda_swa_dyu	-0.18929053548913	-0.447334129235944	0.655673986072913
421	amr_ita_moo_scr_hau_aeg_heb_ctl_uzb_tur_swa_bat_igb_grk_swe_bsq_hin_sod_fbf_cnt_glc_urd_tsw_pol_zul_mol_fin_tsn_xho_est_krd_mlt_geo_rus_ben_bos_nor_chh_sid_slo_hun_bem_mly_ukr_mao_jpn_tml_kor_mcd_spa_lda_afr_sun_alb_gam_tag_mnd_cze_swt_bul_owc_pan_rom_lit_lat_qcu_ger_por_arw_dgb_amh_fre_anl_svk_ind_prs_bam_guj_ewe_jav_tha_wly_knd_ven_ses_aze_eng_dut_azi_cic_vie_tig_dyu_akn_yor	-0.0835083459727965	-0.19665251979743	0.84452857893876
422	heb_grk_tsn_guj_hau_amr_wly_por_azi_uzb_ewe_jav_moo_prs_rus_bsq_pan_sid_ven_mnd_ctl_lit_lda_ukr_fbf_eng_fin_ses_bem_est_fre_owc_geo_nor_alb_ita_swe_mlt_chh_mol_hun_tsw_mly_arw_sun_jpn_knd_kor_bul_afr_igb_bos_bat_slo_sod_ind_cnt_glc_bam_urd_tig_ben_svk_krd_lat_qcu_cze_mcd_dut_zul_amh_pol_anl_rom_mao_ger_yor_hin_dyu_tag_tha_aeg_tml_akn_swt_tur_spa_scr_aze_xho_vie_gam_swa_cic_dgb	-0.30231850890794	-0.715091577599789	0.476343809818126
423	sid_cze_ses_lat_amh_sod_amr_ctl_aze_tur_lda_jav_yor_alb_grk_bsq_arw_gam_igb_cnt_eng_pol_ven_nor_swa_hin_est_zul_dyu_hun_guj_heb_geo_mcd_lit_ger_swe_owc_hau_glc_fin_tsn_mly_prs_tag_jpn_tml_kor_ita_bul_bam_afr_ind_pan_mlt_sun_mnd_krd_fbf_urd_aeg_dut_bos_scr_por_qcu_spa_fre_slo_tsw_chh_ukr_anl_svk_bat_ben_cic_rom_dgb_mao_tha_wly_knd_bem_xho_azi_mol_rus_uzb_akn_vie_tig_swt_moo_ewe	-0.139245394986052	-0.328489631879481	0.743279976697717
424	aeg_mcd_cic_por_heb_owc_gam_svk_uzb_azi_akn_mao_bem_prs_lat_bsq_urd_wly_ses_mnd_dut_lit_swt_slo_dyu_ger_est_dgb_ven_hun_krd_sid_geo_ukr_rom_alb_pan_anl_hau_swe_fin_ewe_tag_fre_mly_jpn_tml_kor_afr_guj_zul_mol_ind_rus_mlt_jav_cnt_bos_swa_eng_chh_glc_pol_nor_hin_qcu_ctl_ita_grk_yor_amh_bul_tig_cze_bat_spa_moo_scr_lda_sun_tha_sod_knd_xho_bam_aze_ben_arw_tur_tsw_vie_amr_fbf_tsn_igb	-0.474586459130742	-1.12926804103077	0.261689201934214
425	anl_rus_xho_alb_heb_tig_aeg_ctl_aze_uzb_bem_bat_igb_swe_mol_bsq_svk_amr_lda_mnd_hin_bos_zul_grk_dyu_rom_est_swt_ewe_fin_krd_owc_geo_lit_pol_dut_lat_mlt_gam_ben_hun_yor_jav_cze_sun_jpn_tml_kor_mcd_spa_ven_ukr_ind_arw_hau_mly_cnt_scr_fbf_nor_amh_bul_glc_fre_prs_qcu_ita_por_pan_cic_sid_slo_chh_eng_tag_afr_moo_urd_tsn_mao_tha_wly_knd_ses_swa_tur_guj_ger_azi_bam_vie_sod_dgb_tsw_akn	-0.406288503320274	-0.962284187216094	0.338402256561769
426	amh_ger_ses_cze_amr_wly_owc_afr_aze_azi_fbf_sun_ven_pan_slo_bsq_lit_chh_lda_cnt_bos_bul_swt_eng_igb_fre_hun_bem_dgb_fin_rom_sid_geo_urd_rus_prs_nor_sod_aeg_svk_est_xho_jav_ben_mao_jpn_tml_kor_hin_glc_yor_guj_tag_dut_tig_ind_mnd_mol_moo_krd_heb_alb_ctl_por_pol_qcu_ita_lat_scr_ewe_mlt_ukr_gam_mcd_mly_spa_dyu_grk_swa_bat_tha_anl_knd_tsw_zul_tur_swe_arw_uzb_bam_vie_hau_tsn_cic_akn	0.147956074872811	0.348290982097363	0.72840884188955
427	heb_hin_dyu_rom_amr_owc_gam_grk_tur_aze_swa_jav_tsn_por_urd_bsq_glc_wly_akn_cnt_bos_dut_xho_lat_ven_arw_hun_dgb_bam_fin_ukr_sod_geo_lit_ctl_krd_afr_amh_hau_swe_est_igb_bat_alb_mly_jpn_knd_kor_nor_pan_lda_rus_sun_guj_mlt_ind_mnd_prs_bem_svk_sid_mol_spa_eng_mcd_qcu_bul_cze_ita_ewe_chh_slo_aeg_ben_mao_pol_zul_ger_fbf_tag_tha_anl_tml_moo_tsw_uzb_scr_fre_azi_yor_vie_tig_cic_swt_ses	0.214674434847158	0.504759546730627	0.614921698878917
428	sod_svk_yor_ukr_owc_tig_mlt_por_tur_aze_tsw_bat_ses_afr_pol_bsq_prs_aeg_tsn_mnd_krd_hin_fbf_fre_igb_scr_fin_swa_dgb_est_mcd_amr_geo_ger_eng_spa_guj_gam_amh_cze_hun_ven_sun_ben_tag_jpn_knd_kor_arw_mol_moo_glc_mly_nor_anl_jav_cnt_pan_zul_rus_sid_ctl_ita_rom_lat_qcu_slo_dut_grk_bem_chh_lit_heb_bos_mao_bul_bam_swe_lda_ind_tha_wly_tml_cic_swt_uzb_urd_alb_azi_ewe_vie_hau_akn_xho_dyu	0.0279733815482943	0.065857572365307	0.9476325862023
429	owc_ukr_fbf_ger_tig_sod_heb_cze_aze_azi_ses_tag_swa_krd_mol_bsq_dut_mlt_moo_mnd_glc_hin_swt_arw_cic_afr_fin_zul_ven_est_spa_anl_geo_guj_pol_bul_ita_aeg_sid_nor_hun_tsn_sun_swe_jav_jpn_knd_kor_rus_eng_igb_bos_mly_lit_amh_bat_cnt_scr_tsw_pan_amr_fre_por_prs_alb_qcu_slo_rom_ctl_dgb_chh_svk_hau_ben_mao_urd_bam_grk_akn_ind_tha_wly_tml_lda_bem_tur_lat_mcd_uzb_yor_vie_gam_ewe_dyu_xho	-0.146189425262236	-0.34521604677918	0.73071153153715
430	chh_mcd_ses_ita_anl_wly_amr_svk_tur_aze_ven_sun_dyu_spa_dut_bsq_pol_gam_yor_mnd_ctl_alb_tsw_guj_akn_prs_est_swt_fbf_hun_bos_tig_geo_hin_fre_bul_rom_heb_mlt_arw_fin_ewe_ind_eng_mao_jpn_tml_kor_ben_afr_bam_rus_bat_ukr_hau_tag_cnt_por_dgb_lit_sid_nor_glc_mol_ger_qcu_krd_grk_slo_zul_owc_scr_amh_urd_mly_pan_moo_lat_swa_jav_tha_aeg_knd_cic_lda_azi_cze_swe_uzb_xho_vie_sod_bem_igb_tsn	-0.147591785559387	-0.347967078800712	0.728651282532819
431	amr_por_zul_ger_hau_chh_anl_hin_aze_azi_moo_tag_tsw_rus_pol_bsq_slo_owc_xho_mnd_svk_urd_swa_cze_fbf_ita_hun_ven_akn_fin_scr_tig_geo_eng_alb_ben_guj_amh_sod_arw_est_ses_bat_spa_mly_jpn_knd_kor_grk_ctl_swt_ukr_mao_prs_aeg_sun_cnt_bul_yor_swe_heb_afr_mcd_bos_fre_qcu_dut_lat_glc_dgb_sid_nor_mlt_krd_ind_mol_cic_pan_dyu_jav_tha_wly_tml_bem_bam_tur_rom_lit_uzb_tsn_vie_gam_igb_lda_ewe	0.244418797796841	0.574868910337561	0.566768080490388
432	sod_krd_igb_bul_aeg_sid_amr_nor_azi_tur_bem_tag_dgb_ukr_afr_bsq_lat_anl_ses_mnd_bos_ctl_ven_prs_swt_svk_hun_xho_swa_fin_alb_amh_geo_pan_mcd_slo_guj_mlt_heb_glc_est_akn_bat_eng_ind_jpn_tml_kor_hin_ger_fbf_swe_mao_grk_wly_sun_cnt_lit_dyu_ita_gam_pol_por_rus_scr_qcu_urd_spa_cze_tsw_hau_ben_chh_arw_mly_mol_yor_dut_cic_jav_tha_owc_knd_tsn_ewe_aze_rom_fre_uzb_moo_vie_tig_lda_zul_bam	-0.00773230146257258	-0.0182066003556315	0.985513040891986
433	gam_urd_bem_rus_amh_owc_anl_grk_uzb_aze_ewe_sun_ven_spa_por_bsq_pol_chh_dyu_mnd_scr_cze_fbf_krd_tsw_nor_est_swa_xho_fin_ita_heb_geo_bul_ben_guj_pan_amr_hau_alb_hun_lda_ind_ukr_jav_jpn_tml_kor_mcd_dut_ses_prs_bat_svk_wly_mly_cnt_slo_dgb_hin_tig_afr_arw_fre_bos_qcu_rom_ctl_glc_igb_aeg_lit_mlt_eng_mao_mol_bam_lat_tsn_tag_tha_sod_knd_cic_yor_tur_swe_ger_azi_moo_vie_sid_swt_zul_akn	0.0753525647836376	0.177446730418787	0.859543414680781
434	chh_eng_lda_cze_gam_sid_anl_bos_tur_aze_cic_mao_igb_spa_ita_bsq_prs_tig_akn_cnt_mcd_pol_ses_rom_bem_ben_est_bam_xho_hun_pan_aeg_geo_por_mol_lit_grk_wly_owc_krd_fin_yor_mly_afr_ind_jpn_tml_kor_svk_ctl_ewe_dut_tag_scr_amr_jav_mnd_urd_moo_bul_heb_guj_glc_slo_swe_qcu_alb_ukr_hin_fbf_amh_nor_mlt_arw_bat_fre_tsn_rus_dyu_sun_tha_hau_knd_zul_tsw_uzb_lat_ger_azi_swt_vie_sod_ven_dgb_swa	-0.25896571265386	-0.612099488030403	0.541965575523781
435	aeg_nor_bem_guj_tig_heb_hau_ger_aze_azi_dyu_mly_fbf_cze_eng_bsq_mol_anl_swa_cnt_lit_slo_yor_ita_ewe_glc_hun_cic_tsw_fin_lat_sod_geo_dut_arw_bos_spa_gam_chh_scr_est_dgb_ind_mcd_tag_jpn_tml_kor_por_fre_ven_grk_jav_swe_owc_mao_mnd_ben_zul_ctl_amr_pan_rus_hin_afr_qcu_ukr_svk_pol_lda_mlt_urd_amh_prs_sun_rom_akn_bul_swt_bat_tha_sid_knd_ses_xho_tur_krd_alb_uzb_tsn_vie_wly_igb_bam_moo	-0.597296840763714	-1.42744571722445	0.156800656247161
436	amh_krd_yor_dut_mlt_heb_hau_grk_azi_uzb_ven_sun_tsw_glc_guj_bsq_ita_sid_bem_mnd_ctl_alb_ewe_ben_moo_scr_hun_dgb_swa_est_svk_amr_geo_mcd_nor_slo_urd_anl_chh_pol_fin_dyu_mao_lat_bat_jpn_knd_kor_ger_bul_akn_bos_jav_hin_tig_mly_cnt_afr_cic_rus_aeg_spa_arw_lit_pan_qcu_rom_por_prs_xho_owc_cze_wly_fre_ind_mol_zul_swe_fbf_tag_tha_gam_tml_tsn_lda_tur_ukr_eng_aze_bam_vie_sod_ses_swt_igb	-0.2392263032324	-0.565526316675273	0.573077715911954
437	mlt_hin_akn_pol_hau_heb_amh_ita_aze_azi_dyu_jav_ewe_nor_grk_bsq_ben_owc_igb_cnt_ctl_rom_tsw_alb_tsn_mol_fin_ses_bam_hun_rus_amr_geo_lat_scr_fre_bos_wly_sid_mcd_est_ven_ind_ukr_mly_jpn_tml_kor_afr_lit_xho_arw_bat_prs_aeg_tag_mnd_bul_moo_spa_anl_swe_krd_guj_pan_qcu_ger_svk_slo_bem_gam_eng_tig_glc_mao_dut_lda_cze_cic_sun_tha_sod_knd_swt_dgb_tur_urd_por_uzb_zul_vie_chh_swa_yor_fbf	0.0001461692376573	0.000344129241851267	0.999726161697035
438	tig_fre_swt_scr_mlt_anl_wly_rus_uzb_tur_tsn_ind_yor_ger_glc_bsq_swe_amr_ewe_cnt_mol_lit_lda_ukr_xho_urd_fin_dgb_akn_hun_ita_amh_geo_arw_ctl_bul_svk_sod_chh_bos_est_tsw_sun_lat_mly_jpn_knd_kor_cze_spa_swa_ben_bat_mcd_aeg_mao_mnd_pan_bam_hin_hau_eng_afr_prs_alb_qcu_nor_pol_slo_zul_owc_grk_heb_dut_jav_krd_fbf_guj_moo_tag_tha_sid_tml_cic_igb_aze_por_rom_azi_ses_vie_gam_dyu_bem_ven	0.368855642992529	0.86869345545247	0.387251114350007
439	chh_cze_tsw_mol_hau_tig_mlt_urd_uzb_aze_swa_sun_fbf_rom_scr_bsq_arw_gam_ses_mnd_rus_krd_ewe_eng_igb_mcd_hun_akn_zul_fin_ger_amr_geo_bos_slo_pan_por_aeg_heb_afr_est_bam_bat_spa_tag_jpn_tml_kor_guj_ctl_dyu_hin_mao_alb_wly_jav_cnt_glc_bem_svk_owc_fre_bul_ita_nor_qcu_grk_lat_prs_dgb_sod_pol_anl_dut_mly_ben_yor_ukr_cic_ind_tha_amh_knd_tsn_lda_tur_swe_lit_azi_swt_vie_sid_moo_xho_ven	0.191323673747326	0.450460108653578	0.653427111149585
440	amh_alb_igb_ukr_amr_chh_sod_swe_uzb_aze_swa_mly_yor_ben_eng_bsq_nor_mlt_dyu_cnt_bos_cze_moo_scr_akn_por_fin_fbf_ses_est_urd_aeg_geo_spa_glc_fre_pol_tig_hau_lat_hun_ven_bat_hin_sun_jpn_tml_kor_mol_krd_bem_guj_jav_slo_gam_mao_mnd_rom_zul_ger_heb_bul_mcd_svk_dut_qcu_ctl_afr_arw_dgb_anl_prs_owc_pan_ind_grk_swt_lit_xho_tag_tha_wly_knd_ewe_bam_tur_ita_rus_azi_tsn_vie_sid_tsw_lda_cic	-0.334860545317706	-0.794548503476656	0.42889913077996
441	hau_ben_bam_rus_amh_sod_owc_bul_uzb_azi_zul_mly_tsw_glc_lit_bsq_eng_sid_yor_cnt_ger_krd_cic_pol_igb_fre_hun_ses_moo_fin_pan_anl_geo_arw_cze_mol_slo_mlt_wly_spa_est_ewe_tag_alb_mao_jpn_knd_kor_svk_scr_xho_ctl_sun_prs_heb_bat_mnd_lat_bem_ita_gam_nor_por_bos_swe_qcu_grk_urd_mcd_fbf_amr_afr_chh_ukr_jav_rom_dyu_guj_lda_ind_tha_aeg_tml_akn_swt_aze_hin_dut_tur_ven_vie_tig_swa_dgb_tsn	-0.303518188509313	-0.718442448972776	0.47428564307617
442	heb_por_lda_guj_amh_sid_chh_ita_aze_azi_zul_sun_ven_arw_prs_bsq_mol_owc_igb_cnt_grk_urd_ewe_pan_tsw_krd_est_swt_tsn_hun_svk_gam_geo_mcd_cze_glc_ctl_hau_anl_ukr_fin_dgb_bat_bul_jav_jpn_knd_kor_alb_rus_dyu_lit_ind_dut_wly_mao_mnd_bos_yor_pol_sod_afr_slo_ben_fre_qcu_hin_scr_nor_moo_aeg_spa_mlt_rom_mly_ger_xho_swe_fbf_tag_tha_tig_tml_ses_akn_tur_lat_eng_uzb_cic_vie_amr_bem_bam_swa	-0.0415098899147337	-0.0978139866959662	0.922290504788945
443	chh_pol_fbf_prs_aeg_amr_anl_slo_azi_uzb_bam_sun_ewe_lit_fre_bsq_spa_sod_tsw_mnd_ben_bul_zul_dut_lda_nor_hun_ven_xho_est_afr_sid_geo_hin_krd_bos_alb_mlt_hau_ukr_fin_igb_tag_ita_mao_jpn_tml_kor_glc_urd_moo_cze_bat_grk_gam_mly_cnt_eng_ses_rus_heb_svk_scr_rom_mol_qcu_lat_por_pan_tsn_amh_swe_tig_guj_jav_ger_swt_ctl_bem_ind_tha_owc_knd_cic_dgb_tur_mcd_arw_aze_akn_vie_wly_dyu_yor_swa	-0.416726015913404	-0.987821472697553	0.325803184432033
444	wly_cze_bem_urd_tig_amh_mlt_alb_aze_tur_fbf_sun_akn_scr_lat_bsq_afr_anl_bam_cnt_spa_por_ewe_eng_tsn_ukr_est_xho_moo_fin_krd_chh_geo_rus_pol_pan_guj_aeg_heb_nor_hun_lda_jav_dut_tag_jpn_tml_kor_ben_swe_yor_slo_ind_bul_sid_bat_mnd_ger_ven_arw_sod_hin_ita_rom_prs_qcu_bos_fre_ctl_tsw_amr_lit_hau_glc_mao_grk_dgb_mol_zul_mly_tha_gam_knd_igb_swa_uzb_svk_mcd_azi_ses_vie_owc_swt_dyu_cic	-0.324650123387495	-0.768156212027136	0.444340525062092
445	amr_scr_igb_ben_owc_tig_sid_dut_aze_tur_moo_tag_tsn_lat_swe_bsq_bos_anl_dgb_mnd_pol_afr_zul_rus_bem_fre_hun_ven_bam_fin_alb_gam_geo_pan_mol_bul_grk_mlt_chh_krd_est_cic_bat_spa_jav_jpn_knd_kor_ger_svk_ewe_urd_mao_arw_aeg_sun_cnt_lit_akn_cze_heb_guj_slo_mcd_ukr_qcu_ctl_glc_hin_ses_hau_nor_sod_rom_mly_prs_xho_ita_lda_ind_tha_amh_tml_swa_yor_uzb_eng_por_azi_dyu_vie_wly_tsw_swt_fbf	0.412159211437332	0.972027228864579	0.333558400343067
446	amh_krd_ewe_arw_aeg_hau_amr_pan_uzb_aze_moo_jav_bam_hin_por_bsq_grk_anl_akn_mnd_mol_prs_yor_spa_dyu_scr_fin_bem_swt_est_lat_sod_geo_cze_ben_bos_eng_mlt_heb_glc_hun_fbf_tag_urd_mly_jpn_knd_kor_afr_lit_cic_slo_ind_ukr_tig_sun_cnt_alb_dgb_nor_owc_ita_pol_dut_swe_qcu_rom_bul_ctl_tsn_chh_guj_sid_fre_mao_ger_lda_rus_swa_bat_tha_gam_tml_zul_igb_azi_svk_mcd_tur_ven_vie_wly_xho_ses_tsw	-0.375479963995944	-0.889287855996387	0.376142921942022
447	anl_svk_dgb_mcd_amr_mlt_sid_slo_uzb_azi_moo_mly_tsn_mol_urd_bsq_rom_owc_igb_mnd_swe_nor_ewe_hin_xho_pan_hun_yor_swa_est_fre_sod_geo_krd_bul_guj_ben_wly_heb_eng_fin_tsw_sun_grk_bat_jpn_tml_kor_rus_pol_bam_scr_mao_arw_amh_jav_cnt_prs_zul_bos_gam_afr_lit_lat_ctl_qcu_dut_glc_ger_bem_aeg_spa_chh_cze_tag_alb_akn_ita_ven_ind_tha_hau_knd_cic_dyu_tur_por_ukr_aze_swt_vie_tig_lda_fbf_ses	-0.356507515942199	-0.84407989959922	0.400790776313211
448	gam_hin_yor_svk_tig_amr_hau_ukr_aze_uzb_tsn_mao_fbf_guj_swe_bsq_rus_sod_ewe_mnd_cze_fre_ven_ita_dyu_por_hun_dgb_xho_fin_grk_chh_geo_urd_afr_krd_rom_anl_heb_arw_est_bem_mly_lit_tag_jpn_knd_kor_dut_mol_tsw_ger_sun_prs_sid_jav_cnt_alb_cic_ctl_wly_lat_eng_bul_nor_qcu_scr_spa_slo_swa_owc_glc_mlt_pan_bat_bos_moo_ben_lda_ind_tha_aeg_tml_igb_zul_azi_mcd_pol_tur_swt_vie_amh_bam_ses_akn	-0.749530542190235	-1.80163405048102	0.0748433794965444
449	chh_mol_moo_lat_mlt_amr_anl_slo_aze_azi_lda_mly_swt_bos_afr_bsq_alb_amh_tsn_mnd_rus_ger_xho_ben_ses_grk_est_cic_dgb_fin_cze_hau_geo_lit_swe_ukr_pan_gam_aeg_krd_hun_bem_tag_scr_ind_jpn_knd_kor_svk_prs_fbf_ita_mao_pol_wly_jav_cnt_fre_ewe_por_sid_spa_rom_dut_mcd_qcu_guj_bul_nor_bam_heb_ctl_tig_urd_bat_glc_yor_arw_tsw_sun_tha_sod_tml_dyu_zul_uzb_eng_hin_tur_ven_vie_owc_swa_akn_igb	-0.388477506840996	-0.921844345382973	0.358995072221988
450	tig_glc_bem_por_hau_amh_aeg_dut_tur_aze_ven_mao_ewe_mol_afr_bsq_ita_chh_akn_cnt_urd_pan_swt_hin_fbf_lit_fin_moo_lda_est_scr_heb_geo_alb_rom_ben_prs_anl_amr_guj_hun_zul_jav_eng_mly_jpn_knd_kor_grk_rus_ses_slo_bat_swe_owc_tag_mnd_arw_dyu_ukr_wly_fre_ctl_krd_nor_qcu_cze_mcd_bos_yor_mlt_pol_gam_spa_sun_bul_xho_ger_cic_ind_tha_sod_tml_tsw_igb_azi_svk_lat_uzb_bam_vie_sid_tsn_dgb_swa	-0.641255309212051	-1.53678221097952	0.127742045068929
451	amr_nor_ven_ita_gam_amh_anl_slo_tur_aze_ses_bat_bem_prs_bos_bsq_lit_tig_lda_cnt_mol_ben_moo_ctl_dgb_ger_hun_dyu_cic_est_guj_owc_geo_hin_pan_urd_afr_sod_mlt_rus_fin_yor_jav_svk_mao_jpn_knd_kor_cze_alb_igb_pol_tag_swe_heb_ind_mnd_arw_tsn_por_wly_ukr_krd_scr_rom_qcu_glc_grk_dut_bam_chh_bul_aeg_lat_mly_fre_zul_mcd_tsw_sun_tha_hau_tml_ewe_fbf_uzb_eng_spa_azi_swa_vie_sid_xho_akn_swt	-0.401715706179789	-0.955301058359153	0.341902087217771
452	gam_cze_swa_nor_tig_amr_owc_dut_azi_tur_fbf_bat_ewe_prs_ita_bsq_pan_hau_tsn_mnd_lat_afr_igb_pol_lda_arw_fin_ses_akn_est_mcd_mlt_geo_spa_rus_urd_glc_amh_aeg_bul_hun_zul_ind_swe_mly_jpn_knd_kor_ger_bos_bem_ben_mao_ukr_heb_tag_cnt_mol_cic_krd_chh_fre_guj_ctl_por_qcu_svk_eng_scr_bam_anl_hin_sod_alb_jav_slo_yor_grk_swt_sun_tha_wly_tml_dgb_moo_uzb_lit_rom_aze_xho_vie_sid_dyu_ven_tsw	0.10307242665918	0.242585735808551	0.808860527214825
453	gam_arw_bam_por_hau_anl_amr_ita_tur_azi_swa_bat_akn_lit_glc_bsq_urd_chh_dyu_cnt_dut_afr_cic_nor_moo_alb_fin_swt_xho_hun_ctl_owc_geo_swe_hin_bos_mcd_wly_sod_rus_est_igb_sun_lat_ind_jpn_knd_kor_spa_svk_ses_krd_jav_mol_amh_mao_mnd_rom_tsw_ben_aeg_prs_pan_guj_eng_qcu_ger_scr_grk_tsn_heb_fre_tig_cze_tag_bul_lda_ukr_zul_mly_tha_sid_tml_dgb_ewe_uzb_pol_slo_aze_yor_vie_mlt_fbf_bem_ven	-0.3455241556288	-0.81868106448034	0.415061281119022
454	gam_slo_fbf_ctl_chh_aeg_anl_hin_azi_tur_dyu_ind_yor_prs_grk_bsq_eng_owc_zul_mnd_ger_krd_akn_rus_ses_nor_est_ven_swt_hun_afr_sid_geo_pan_lit_scr_ita_amr_tig_ukr_fin_swa_mly_rom_tag_jpn_knd_kor_pol_spa_tsw_bul_jav_por_sod_mao_cnt_bos_bam_glc_hau_cze_swe_ben_alb_qcu_mol_arw_fre_cic_amh_dut_heb_urd_sun_svk_lda_lat_bem_bat_tha_mlt_tml_ewe_tsn_uzb_guj_mcd_aze_dgb_vie_wly_moo_igb_xho	-0.0229726801417765	-0.0540816792347056	0.956986096610383
455	aeg_mcd_zul_urd_sod_anl_hau_slo_tur_aze_ven_sun_akn_lit_swe_bsq_prs_sid_yor_cnt_dut_ctl_lda_alb_ses_mol_fin_ewe_tsw_hun_ukr_tig_geo_pol_eng_ger_bul_heb_amh_svk_est_bem_mao_scr_tag_jpn_tml_kor_bos_lat_bam_por_jav_krd_chh_ind_mnd_fre_swt_nor_gam_hin_rus_cze_glc_qcu_guj_ben_rom_tsn_amr_afr_mlt_arw_bat_pan_dyu_ita_dgb_mly_tha_wly_knd_moo_cic_azi_spa_grk_uzb_fbf_vie_owc_igb_swa_xho	-0.771995343290337	-1.85895151892454	0.0661963095406654
456	anl_swe_ven_dut_owc_sid_wly_arw_uzb_aze_xho_mao_ewe_spa_afr_bsq_ctl_tig_yor_mnd_pol_hin_igb_mcd_cic_alb_hun_tsw_dgb_est_urd_mlt_geo_svk_rom_slo_ben_heb_aeg_fre_fin_swt_bat_lat_mly_jpn_tml_kor_eng_guj_swa_krd_sun_por_hau_ind_cnt_grk_fbf_pan_amr_ger_glc_lit_cze_qcu_bos_prs_ukr_bem_gam_mol_chh_nor_jav_bul_bam_rus_dyu_tag_tha_sod_knd_zul_tsn_tur_scr_ita_azi_ses_vie_amh_moo_lda_akn	-0.492692488533226	-1.17183833463258	0.244255301950144
457	owc_rom_dyu_pan_heb_wly_tig_hin_tur_uzb_dgb_mao_bem_scr_rus_bsq_ger_amr_ven_cnt_mcd_lat_igb_slo_tsn_eng_hun_xho_zul_est_fre_anl_geo_ukr_krd_mol_swe_sid_hau_spa_fin_bam_sun_prs_ind_jpn_knd_kor_ctl_dut_swt_urd_jav_cze_sod_bat_mnd_grk_yor_glc_gam_bul_ita_svk_pol_qcu_por_afr_alb_ses_mlt_guj_chh_bos_mly_arw_swa_lit_cic_tag_tha_amh_tml_akn_lda_azi_ben_nor_aze_moo_vie_aeg_ewe_fbf_tsw	-0.670653100770793	-1.60648557090803	0.111557485806409
458	anl_slo_bem_ukr_tig_wly_mlt_alb_tur_azi_lda_jav_tsn_ger_spa_bsq_rom_amh_igb_mnd_hin_fre_zul_pan_swa_scr_hun_tsw_ses_fin_lat_heb_geo_grk_glc_mol_bos_sod_aeg_swe_est_swt_tag_rus_ind_jpn_tml_kor_pol_afr_dyu_krd_mly_prs_hau_bat_cnt_cze_xho_arw_sid_urd_guj_bul_eng_qcu_lit_dut_nor_moo_amr_svk_owc_ben_mao_mcd_ven_ctl_yor_sun_tha_gam_knd_bam_ewe_aze_por_ita_uzb_dgb_vie_chh_fbf_cic_akn	-0.426406602380286	-1.01161196053763	0.31434835413742
459	sod_urd_ses_ita_owc_amh_anl_cze_azi_uzb_dgb_sun_yor_pan_svk_bsq_alb_chh_moo_cnt_eng_bul_igb_rom_tsw_afr_fin_bam_xho_est_guj_heb_geo_lit_fre_ctl_mcd_tig_amr_ukr_hun_dyu_tag_rus_ind_jpn_knd_kor_grk_krd_swt_glc_mly_por_hau_bat_mnd_dut_ven_bos_aeg_nor_arw_prs_mol_qcu_pol_ben_swe_bem_gam_spa_sid_scr_mao_lat_zul_ger_cic_jav_tha_wly_tml_lda_akn_aze_slo_hin_tur_swa_vie_mlt_ewe_fbf_tsn	-0.299590418659217	-0.708967469212498	0.48011816687993
460	aeg_ita_ewe_rom_hau_sid_heb_afr_aze_azi_xho_ind_moo_ger_guj_bsq_glc_tig_ses_cnt_eng_ukr_dgb_slo_igb_swe_hun_swt_bam_est_lat_gam_geo_fre_por_hin_mol_amh_amr_prs_fin_zul_bat_krd_jav_jpn_tml_kor_pol_bul_fbf_svk_mao_nor_chh_tag_mnd_alb_akn_cze_anl_spa_ben_dut_arw_qcu_ctl_grk_mcd_bem_mlt_urd_sod_pan_sun_lit_dyu_scr_tsn_mly_tha_owc_knd_swa_tsw_tur_rus_bos_uzb_ven_vie_wly_lda_cic_yor	-0.270747330624622	-0.640004967623004	0.523742978606658
461	owc_svk_bem_arw_chh_heb_sod_bos_uzb_azi_zul_bat_tsw_glc_swe_bsq_alb_tig_yor_cnt_scr_rom_ewe_cze_swt_lat_hun_dgb_dyu_est_mcd_sid_geo_urd_afr_mol_lit_gam_aeg_ben_fin_ven_jav_ger_mly_jpn_knd_kor_slo_fre_igb_grk_ind_nor_amr_mao_mnd_prs_akn_eng_amh_ita_hin_por_pol_qcu_spa_ctl_bul_cic_anl_dut_wly_guj_tag_rus_ses_pan_swa_sun_tha_hau_tml_xho_fbf_tur_krd_ukr_aze_bam_vie_mlt_lda_tsn_moo	0.357576920432281	0.843838412306472	0.400925031974248
462	aeg_hin_lda_lit_sod_sid_chh_rom_aze_tur_igb_sun_fbf_lat_ctl_bsq_slo_anl_tsn_mnd_cze_bul_dyu_ukr_akn_swe_est_bem_yor_hun_krd_mlt_geo_svk_afr_mol_eng_owc_gam_glc_fin_bam_tag_guj_mly_jpn_tml_kor_ger_pan_cic_mcd_mao_spa_wly_jav_cnt_scr_ses_ben_heb_ita_urd_prs_fre_qcu_por_grk_pol_zul_amr_bos_hau_alb_ind_rus_dgb_arw_tsw_bat_tha_amh_knd_xho_moo_uzb_dut_nor_azi_swt_vie_tig_swa_ven_ewe	0.381974807425618	0.90124447746719	0.369786406927525
463	hau_hin_xho_pol_gam_amr_sod_slo_tur_uzb_tsw_sun_tsn_arw_ben_bsq_alb_anl_zul_mnd_por_dut_cic_guj_akn_nor_hun_swa_bam_fin_rus_aeg_geo_mcd_bos_ukr_prs_sid_chh_swe_est_bem_mly_krd_mao_jpn_tml_kor_grk_ger_ven_svk_jav_afr_amh_ind_cnt_bul_fbf_spa_owc_lit_fre_eng_glc_qcu_rom_cze_mol_igb_heb_pan_mlt_lat_tag_ita_ses_urd_moo_bat_tha_tig_knd_yor_lda_aze_ctl_scr_azi_dyu_vie_wly_ewe_swt_dgb	-0.174232271804458	-0.411209394496381	0.681865047643836
464	tig_urd_ses_krd_amr_sid_chh_ukr_uzb_tur_yor_tag_dgb_por_bul_bsq_scr_amh_swt_mnd_nor_fre_lda_hin_tsn_arw_fin_moo_tsw_hun_pan_hau_geo_guj_bos_mol_lat_mlt_aeg_dut_est_cic_ind_glc_mly_jpn_knd_kor_grk_slo_ewe_prs_mao_afr_gam_jav_cnt_rom_zul_eng_owc_ben_rus_mcd_lit_qcu_ctl_svk_alb_bem_wly_swe_heb_cze_sun_pol_swa_spa_akn_bat_tha_anl_tml_ven_bam_azi_ita_ger_aze_xho_vie_sod_igb_dyu_fbf	-0.571418347925057	-1.36177246947583	0.176559420994985
465	sod_cze_ewe_ger_gam_sid_anl_krd_tur_uzb_ses_mly_bem_nor_eng_bsq_prs_owc_dgb_mnd_urd_afr_swt_mcd_tsn_swe_fin_cic_zul_hun_mol_tig_geo_scr_dut_ben_ctl_wly_heb_rus_est_yor_bat_ukr_tag_jpn_knd_kor_pan_alb_bam_svk_sun_pol_amh_mao_cnt_bul_ven_hin_hau_rom_glc_grk_lit_qcu_fre_slo_por_igb_amr_arw_aeg_guj_jav_bos_lda_ita_akn_ind_tha_chh_tml_swa_fbf_azi_lat_spa_aze_tsw_vie_mlt_moo_xho_dyu	0.158556043786167	0.37322401032366	0.709831093644605
466	heb_hin_bam_guj_amr_gam_chh_cze_uzb_tur_lda_mly_moo_dut_glc_bsq_ben_hau_dgb_mnd_ita_pol_ses_mcd_ewe_ger_hun_dyu_zul_fin_slo_aeg_geo_alb_svk_rus_krd_anl_sid_rom_est_akn_tag_nor_sun_jpn_knd_kor_scr_fre_fbf_lit_mao_bos_mlt_bat_cnt_ukr_igb_mol_sod_por_afr_spa_prs_qcu_urd_ctl_lat_bem_amh_pan_wly_eng_ind_bul_cic_grk_yor_jav_tha_owc_tml_swt_xho_aze_arw_swe_azi_swa_vie_tig_tsn_ven_tsw	-0.432749563925714	-1.02843949186968	0.306410546698204
467	owc_cze_igb_svk_sid_heb_sod_lit_uzb_azi_lda_ind_zul_mcd_ger_bsq_hin_amh_cic_cnt_nor_ita_ewe_dut_bem_pol_hun_yor_dyu_fin_ukr_aeg_geo_ctl_spa_ben_urd_tig_chh_lat_est_swa_bat_alb_jav_jpn_knd_kor_por_afr_bam_bos_sun_grk_mlt_tag_mnd_rus_xho_swe_hau_glc_mol_bul_scr_qcu_krd_eng_arw_tsw_amr_rom_wly_pan_mao_guj_akn_slo_fbf_mly_tha_gam_tml_swt_dgb_tur_fre_prs_aze_tsn_vie_anl_ses_moo_ven	-0.888720045028025	-2.15588557644752	0.033673380917652
468	chh_rus_cic_grk_anl_amr_wly_por_uzb_azi_lda_jav_fbf_fre_lit_bsq_mol_owc_igb_mnd_svk_ukr_dyu_eng_moo_ita_fin_akn_bem_hun_scr_amh_geo_krd_afr_alb_guj_mlt_tig_arw_est_zul_mly_bul_tag_jpn_knd_kor_pan_nor_ses_rom_ind_lat_gam_mao_cnt_ger_yor_cze_aeg_urd_hin_prs_pol_qcu_ben_slo_dut_tsw_sod_spa_hau_ctl_bat_mcd_xho_bos_swa_sun_tha_heb_tml_dgb_tsn_aze_swe_glc_tur_ven_vie_sid_swt_bam_ewe	0.022947663998767	0.0541016515035348	0.956970227307317
469	amr_afr_bam_grk_aeg_amh_hau_fre_tur_uzb_zul_tag_swa_urd_ukr_bsq_arw_sid_ses_mnd_bul_pan_xho_lit_cic_nor_est_yor_fbf_hun_slo_tig_geo_ben_rus_rom_lat_heb_wly_mcd_fin_tsn_sun_mol_bat_jpn_tml_kor_cze_guj_dyu_prs_mao_bos_mlt_ind_cnt_scr_swt_ita_owc_svk_krd_eng_hin_qcu_spa_glc_por_igb_chh_alb_anl_ctl_jav_dut_dgb_swe_ven_mly_tha_sod_knd_akn_lda_azi_ger_pol_aze_tsw_vie_gam_ewe_bem_moo	-0.230864737870894	-0.545719231245711	0.586565566112592
470	owc_arw_bem_grk_amr_sid_heb_ger_tur_uzb_fbf_bat_tsw_spa_guj_bsq_bos_anl_zul_cnt_ctl_nor_xho_rus_igb_mol_hun_lda_tsn_fin_krd_aeg_geo_pol_ben_mcd_swe_tig_gam_hin_est_ewe_jav_rom_mly_jpn_tml_kor_por_dut_ven_afr_ind_bul_mlt_mao_mnd_lat_bam_ukr_wly_alb_scr_glc_eng_qcu_cze_urd_prs_swa_sod_svk_hau_lit_tag_slo_swt_pan_moo_sun_tha_amh_knd_dgb_cic_azi_ita_fre_aze_dyu_vie_chh_ses_yor_akn	0.38457006420028	0.908609423280734	0.365904935881959
471	heb_por_ses_pol_chh_aeg_anl_glc_azi_tur_lda_ind_dgb_lat_cze_bsq_lit_owc_tsw_mnd_grk_ukr_ewe_spa_moo_prs_est_cic_dyu_fin_alb_amr_geo_pan_nor_bos_mol_sid_gam_ger_hun_bem_bat_ita_mly_jpn_tml_kor_arw_dut_bam_rom_mao_guj_mlt_jav_cnt_svk_akn_ctl_wly_eng_hin_krd_urd_qcu_rus_bul_mcd_zul_tig_afr_amh_ben_tag_slo_yor_swe_fbf_sun_tha_sod_knd_igb_ven_uzb_scr_fre_aze_tsn_vie_hau_swt_swa_xho	-0.878054909024447	-2.12890738606504	0.0359044210751124
472	owc_grk_cic_lat_sid_mlt_amh_mcd_tur_aze_ewe_tag_moo_alb_hin_bsq_fre_tig_ven_cnt_por_dut_swa_mol_bem_slo_fin_akn_bam_hun_nor_sod_geo_pol_lit_swe_eng_hau_anl_arw_est_yor_sun_svk_mly_jpn_tml_kor_prs_ben_dyu_bul_mao_afr_heb_ind_mnd_glc_dgb_ukr_gam_rom_rus_scr_ita_qcu_urd_cze_ctl_fbf_amr_krd_wly_bos_jav_spa_tsw_ger_zul_bat_tha_chh_knd_tsn_xho_azi_pan_guj_uzb_swt_vie_aeg_igb_lda_ses	-0.535695632375356	-1.27922480309209	0.204000434319918
473	amh_cze_swa_rus_hau_wly_sod_pol_azi_tur_ses_tag_cic_lit_krd_bsq_guj_aeg_swt_cnt_alb_dut_xho_glc_akn_eng_hun_tsn_dgb_fin_slo_owc_geo_arw_pan_afr_ger_chh_tig_ben_est_zul_sun_rom_bat_jpn_knd_kor_mcd_por_igb_hin_ind_spa_heb_mly_mnd_urd_yor_fre_amr_ukr_ita_prs_ctl_qcu_svk_grk_scr_lda_sid_bos_gam_lat_mao_mol_fbf_bul_tsw_jav_tha_anl_tml_moo_ven_uzb_swe_nor_aze_ewe_vie_mlt_bem_dyu_bam	-0.332572060584339	-0.786729487480958	0.43344045889077
474	hau_bul_tsn_arw_owc_sod_amh_por_azi_aze_yor_sun_igb_glc_urd_bsq_swe_chh_tsw_cnt_rom_lit_ewe_pan_akn_mol_hun_bam_moo_est_afr_amr_geo_pol_krd_hin_spa_tig_wly_guj_fin_dgb_jav_ita_mly_jpn_knd_kor_grk_eng_bem_nor_ind_mcd_sid_bat_mnd_ben_ses_ger_heb_svk_bos_dut_fre_qcu_scr_prs_alb_swa_gam_lat_mlt_slo_tag_rus_fbf_ctl_swt_mao_tha_anl_tml_xho_dyu_uzb_cze_ukr_tur_cic_vie_aeg_ven_lda_zul	-0.949118474116762	-2.30822770214222	0.0232030625542921
475	heb_pol_akn_bul_anl_tig_owc_urd_tur_aze_dgb_ind_zul_ukr_mol_bsq_spa_mlt_ses_cnt_hin_scr_swa_guj_cic_rom_est_xho_yor_fin_fre_amr_geo_bos_rus_lit_ger_gam_aeg_por_hun_lda_tag_krd_bat_jpn_tml_kor_lat_svk_bam_prs_mao_eng_sid_sun_mnd_slo_fbf_arw_amh_alb_pan_swe_cze_qcu_dut_glc_ita_moo_wly_grk_sod_nor_jav_mcd_tsn_ben_igb_mly_tha_chh_knd_ewe_bem_azi_ctl_afr_uzb_ven_vie_hau_dyu_tsw_swt	-0.570016217132101	-1.35884408466445	0.177482524379132
476	heb_lat_yor_pan_amr_anl_wly_ctl_aze_tur_bem_mao_moo_grk_swe_bsq_rus_chh_swt_cnt_dut_guj_dyu_bul_ewe_scr_fin_akn_lda_hun_afr_hau_geo_alb_svk_krd_nor_gam_tig_ita_est_swa_ind_hin_mly_jpn_knd_kor_mol_pol_xho_mcd_sun_prs_sod_jav_mnd_por_tsn_cze_amh_rom_slo_glc_bos_qcu_ukr_fre_arw_ses_mlt_ger_aeg_eng_tag_spa_ven_ben_fbf_bat_tha_sid_tml_cic_tsw_uzb_urd_lit_azi_bam_vie_owc_zul_igb_dgb	-0.0297350397442232	-0.0700152442085758	0.944331859577704
477	gam_glc_tsw_pol_aeg_hau_amr_por_aze_tur_ses_sun_dyu_cze_alb_bsq_scr_owc_cic_cnt_rus_ben_lda_fre_akn_svk_est_dgb_swa_fin_swe_sid_geo_prs_dut_urd_grk_mlt_tig_bos_hun_yor_mly_krd_jav_jpn_tml_kor_slo_afr_swt_arw_tag_spa_sod_bat_mnd_mol_tsn_bul_heb_ukr_guj_hin_ger_qcu_mcd_nor_ita_moo_amh_ctl_anl_pan_ind_lat_ven_eng_xho_mao_tha_chh_knd_ewe_zul_uzb_lit_rom_azi_igb_vie_wly_bam_bem_fbf	0.402022028807052	0.947895210811145	0.345639396496003
478	sod_guj_fbf_grk_chh_aeg_sid_rom_azi_aze_ewe_bat_yor_mol_hin_bsq_ctl_amh_cic_mnd_ben_prs_tsw_slo_dgb_scr_hun_ses_moo_est_por_hau_geo_fre_spa_svk_afr_gam_tig_urd_fin_lda_mly_krd_mao_jpn_knd_kor_rus_swe_tsn_ger_sun_pan_wly_jav_cnt_ita_swt_bos_mlt_arw_lat_eng_nor_qcu_glc_cze_alb_zul_owc_dut_amr_mcd_ind_ukr_dyu_lit_swa_tag_tha_heb_tml_igb_akn_tur_pol_bul_uzb_bem_vie_anl_xho_ven_bam	-0.736560234893116	-1.77036933373657	0.0799425436203724
479	amr_ben_tsw_urd_aeg_gam_sid_rom_aze_tur_xho_sun_igb_swe_hin_bsq_grk_tig_fbf_cnt_glc_lat_dyu_slo_lda_nor_fin_ses_ven_est_fre_amh_geo_ger_lit_scr_dut_wly_sod_spa_hun_zul_tag_svk_ind_jpn_knd_kor_mcd_pol_swt_arw_mly_afr_hau_bat_mnd_krd_moo_ita_mlt_rus_ukr_ctl_bos_qcu_prs_mol_por_cic_anl_guj_owc_cze_mao_alb_yor_eng_akn_jav_tha_chh_tml_tsn_swa_azi_pan_bul_uzb_bam_vie_heb_bem_ewe_dgb	-0.0207868849534132	-0.0490119039931615	0.961014915007264
480	wly_ger_xho_mol_sod_heb_gam_ben_tur_aze_moo_ind_tsn_hin_pan_bsq_urd_anl_igb_mnd_mcd_dut_yor_nor_bem_svk_fin_zul_ven_hun_prs_hau_geo_guj_alb_eng_rus_amr_aeg_lit_est_dyu_tag_cze_mao_jpn_tml_kor_rom_ctl_dgb_ukr_sun_slo_owc_jav_cnt_bos_akn_spa_tig_ita_por_afr_glc_qcu_fre_bul_scr_cic_amh_lat_mlt_arw_mly_pol_tsw_krd_swa_bat_tha_sid_knd_bam_ses_uzb_swe_grk_azi_lda_vie_chh_fbf_ewe_swt	-0.816578390115717	-1.97011098589979	0.0518001916678406
481	sid_nor_fbf_glc_sod_hau_owc_lat_azi_tur_igb_jav_bem_pol_bos_bsq_ger_tig_cic_cnt_por_svk_moo_eng_ven_dut_est_swt_dgb_fin_cze_chh_geo_swe_ben_rom_urd_mlt_amh_ukr_hun_tsw_bat_guj_ind_jpn_knd_kor_prs_spa_tsn_lit_sun_ctl_heb_tag_mnd_afr_yor_krd_amr_hin_pan_ita_rus_qcu_scr_mol_bul_zul_gam_slo_aeg_mcd_mao_fre_ewe_alb_swa_mly_tha_wly_tml_ses_bam_aze_arw_grk_uzb_xho_vie_anl_akn_dyu_lda	-0.0780091883618146	-0.183836125766799	0.854542252618257
482	amr_slo_tsn_pol_amh_tig_sid_scr_tur_aze_swa_sun_bem_krd_rus_bsq_svk_owc_ewe_mnd_prs_arw_cic_swe_dyu_mol_hun_yor_fbf_fin_mcd_hau_geo_rom_nor_alb_guj_aeg_gam_ben_est_ven_mao_eng_bat_jpn_knd_kor_por_ger_moo_cze_jav_fre_wly_mly_cnt_ita_tsw_glc_heb_lat_ctl_pan_ukr_qcu_grk_hin_lit_dgb_chh_afr_sod_dut_ind_bos_bam_urd_akn_tag_tha_mlt_tml_igb_ses_azi_bul_spa_uzb_lda_vie_anl_zul_swt_xho	-0.714243005861415	-1.71541615499655	0.0895989589113472
483	anl_mcd_swt_grk_amr_wly_heb_ctl_tur_azi_igb_mly_lda_hin_pol_bsq_mol_sod_dyu_cnt_scr_guj_tsw_arw_swa_ben_fin_moo_ewe_est_alb_hau_geo_por_lat_krd_fre_gam_owc_glc_hun_xho_sun_bos_tag_jpn_knd_kor_urd_ger_dgb_bul_mao_pan_tig_jav_mnd_dut_cic_swe_chh_afr_cze_nor_svk_qcu_ita_spa_rus_bem_aeg_slo_mlt_eng_bat_ukr_akn_lit_fbf_ind_tha_sid_tml_bam_yor_aze_rom_prs_uzb_tsn_vie_amh_zul_ses_ven	0.344245776776919	0.810447977601801	0.419751814089176
484	gam_glc_fbf_alb_hau_amr_heb_ben_aze_tur_lda_tag_zul_pol_svk_bsq_ita_amh_tsw_mnd_fre_grk_dyu_spa_ven_pan_hun_ses_akn_fin_afr_tig_geo_rus_prs_dut_bul_wly_owc_arw_est_igb_mao_krd_mly_jpn_knd_kor_urd_mol_bam_ukr_jav_eng_sid_ind_cnt_guj_moo_nor_mlt_lit_ger_ctl_bos_qcu_cze_slo_lat_ewe_aeg_swe_chh_mcd_sun_scr_yor_rom_dgb_bat_tha_anl_tml_tsn_cic_azi_hin_por_uzb_xho_vie_sod_swa_swt_bem	-0.0231315666673425	-0.0544993728111549	0.95665421475138
485	wly_arw_lda_spa_mlt_amr_sod_glc_aze_tur_ven_jav_dgb_pol_slo_bsq_grk_hau_tsw_cnt_dut_cze_fbf_ctl_akn_prs_fin_dyu_xho_est_eng_aeg_geo_urd_ger_ukr_scr_tig_gam_mcd_hun_igb_mao_svk_tag_jpn_knd_kor_guj_hin_bam_fre_mly_pan_amh_sun_mnd_mol_zul_ben_chh_bos_bul_swe_rom_qcu_alb_afr_ita_moo_heb_krd_owc_rus_ind_lit_bem_nor_swa_bat_tha_sid_tml_cic_tsn_uzb_lat_por_azi_ewe_vie_anl_yor_ses_swt	-0.277642538720781	-0.657434656744806	0.512525346710464
486	amr_swe_lda_lat_sid_chh_gam_glc_azi_aze_dyu_tag_bam_ita_bul_bsq_svk_mlt_tsn_cnt_pan_cze_bem_krd_ses_rom_hun_cic_swt_fin_arw_hau_geo_mcd_ukr_afr_prs_aeg_owc_grk_est_dgb_jav_rus_bat_jpn_tml_kor_spa_ger_yor_guj_sun_nor_amh_mly_mnd_scr_ven_alb_anl_dut_slo_por_pol_qcu_bos_mol_fre_swa_tig_urd_heb_hin_ind_eng_fbf_ben_xho_mao_tha_wly_knd_tsw_moo_uzb_ctl_lit_tur_zul_vie_sod_ewe_akn_igb	-0.405746905045494	-0.964037350474297	0.337527283125193
487	tig_lit_tsn_lat_aeg_wly_heb_ger_aze_azi_ewe_mly_fbf_prs_grk_bsq_urd_owc_moo_mnd_glc_ukr_cic_mcd_xho_afr_est_lda_zul_hun_pan_amh_geo_dut_svk_cze_alb_chh_sid_swe_fin_swa_sun_bos_ind_jpn_knd_kor_mol_scr_yor_guj_mao_fre_anl_jav_cnt_bul_bem_hin_gam_por_slo_eng_krd_qcu_pol_ben_ita_dgb_amr_rom_sod_rus_tag_ctl_bam_spa_ven_bat_tha_mlt_tml_ses_igb_tur_arw_nor_uzb_tsw_vie_hau_dyu_swt_akn	0.607571709958931	1.4356225613868	0.154464719999487
488	gam_pol_cic_glc_chh_amr_heb_mcd_uzb_azi_igb_tag_dyu_grk_prs_bsq_eng_amh_ven_cnt_fre_lat_bam_ger_swa_afr_fin_ses_xho_hun_hin_wly_geo_slo_arw_svk_por_hau_sid_urd_est_tsn_sun_ben_jav_jpn_tml_kor_rom_dut_dgb_krd_bat_nor_owc_mao_mnd_bul_tsw_lit_sod_swe_bos_alb_rus_qcu_ita_spa_ukr_fbf_tig_pan_anl_guj_ind_mol_lda_ctl_zul_mly_tha_aeg_knd_ewe_moo_tur_scr_cze_aze_yor_vie_mlt_swt_bem_akn	-0.967903994042127	-2.3561425086868	0.0205653013760042
489	wly_fre_dgb_bul_heb_aeg_anl_krd_azi_tur_tsn_mly_moo_bos_scr_bsq_nor_hau_bam_mnd_afr_lit_zul_ita_lda_swe_fin_ven_xho_hun_hin_mlt_geo_arw_glc_spa_pan_sid_gam_ctl_est_yor_bat_lat_sun_jpn_tml_kor_guj_eng_igb_mcd_mao_mol_amh_ind_cnt_rus_ses_ukr_chh_cze_slo_pol_prs_qcu_svk_dut_urd_dyu_amr_alb_sod_ger_tag_ben_tsw_grk_bem_jav_tha_tig_knd_akn_swa_uzb_por_rom_aze_swt_vie_owc_ewe_fbf_cic	-0.199332067819987	-0.470088446257905	0.639392328075365
490	heb_rus_igb_cze_anl_hau_sod_glc_tur_aze_akn_mly_cic_urd_ctl_bsq_mol_owc_tsn_mnd_ben_bul_swt_ita_bam_bos_est_ven_yor_hun_dut_tig_geo_krd_afr_prs_pan_amh_aeg_swe_fin_fbf_sun_grk_jav_jpn_knd_kor_ger_eng_moo_alb_bat_rom_wly_tag_cnt_pol_xho_slo_amr_hin_lit_spa_ukr_qcu_guj_mcd_scr_ewe_mlt_fre_gam_por_mao_nor_lda_arw_dgb_ind_tha_sid_tml_zul_dyu_uzb_lat_svk_azi_bem_vie_chh_swa_tsw_ses	-0.172715407921103	-0.40724546571368	0.684763560609573
491	anl_lat_akn_ctl_amr_owc_hau_por_aze_uzb_igb_mly_ewe_ger_krd_bsq_alb_aeg_fbf_mnd_slo_spa_tsw_pol_yor_mol_fin_zul_moo_hun_hin_sid_geo_guj_grk_arw_ita_heb_chh_eng_est_ses_sun_bul_jav_jpn_tml_kor_rom_dut_cic_ukr_bat_pan_wly_ind_cnt_prs_swt_mcd_mlt_swe_svk_fre_bos_qcu_afr_lit_urd_swa_tig_scr_sod_glc_tag_nor_tsn_ben_xho_mao_tha_gam_knd_ven_bam_tur_cze_rus_azi_dyu_vie_amh_bem_dgb_lda	-0.471256363238621	-1.11887660990206	0.266074422108796
492	hau_mol_zul_svk_aeg_sod_gam_bos_tur_azi_tsn_mly_fbf_rus_nor_bsq_guj_heb_xho_mnd_spa_slo_bem_prs_dgb_ger_est_ewe_swt_hun_alb_anl_geo_glc_arw_eng_scr_amr_wly_ukr_fin_bam_bat_ctl_jav_jpn_tml_kor_urd_fre_akn_grk_tag_cze_owc_ind_cnt_krd_ses_pol_mlt_rom_ita_ben_bul_qcu_lit_dut_hin_swa_tig_lat_amh_afr_mao_swe_ven_pan_yor_sun_tha_chh_knd_tsw_moo_uzb_mcd_por_aze_lda_vie_sid_dyu_igb_cic	-0.127354039890379	-0.300549384756283	0.764428978354484
493	gam_afr_ven_ben_owc_tig_amh_bul_azi_uzb_moo_tag_zul_arw_prs_bsq_swe_heb_bam_cnt_guj_eng_igb_bos_cic_hin_fin_ses_tsn_hun_scr_sid_geo_ukr_rom_rus_pol_sod_wly_ger_est_ewe_jav_urd_sun_jpn_tml_kor_fre_por_dyu_mol_mao_cze_amr_mly_mnd_mcd_bem_pan_chh_glc_krd_spa_ita_qcu_dut_grk_svk_swt_aeg_alb_hau_nor_ind_ctl_swa_lat_fbf_bat_tha_anl_knd_yor_akn_tur_lit_slo_aze_lda_vie_mlt_dgb_xho_tsw	0.491382743718636	1.16134135370093	0.24847520027421
494	tig_fre_yor_ukr_aeg_mlt_sid_pan_azi_tur_tsw_ind_swa_cze_dut_bsq_lat_amh_zul_cnt_ita_mcd_bem_swe_bam_bul_hun_ven_cic_est_ger_gam_geo_guj_krd_ctl_lit_hau_anl_ben_fin_swt_bat_grk_jav_jpn_knd_kor_pol_por_ewe_scr_tag_glc_sod_sun_mnd_urd_lda_eng_wly_spa_rus_slo_afr_qcu_hin_rom_mol_dgb_amr_svk_heb_prs_mly_alb_fbf_nor_moo_mao_tha_chh_tml_tsn_igb_uzb_bos_arw_aze_akn_vie_owc_ses_dyu_xho	-0.17098029366127	-0.403403694252841	0.687577258412934
495	amr_mcd_cic_cze_hau_gam_owc_bos_azi_uzb_bem_tag_dgb_ger_rom_bsq_lit_sid_fbf_mnd_fre_eng_tsn_ukr_akn_svk_est_igb_dyu_hun_ben_tig_geo_scr_pan_swe_dut_sod_wly_bul_fin_bam_sun_por_ind_jpn_knd_kor_pol_grk_ewe_krd_mao_lat_anl_jav_cnt_glc_xho_spa_chh_rus_urd_guj_afr_qcu_hin_slo_alb_zul_aeg_mol_heb_ita_bat_prs_yor_arw_ses_mly_tha_mlt_tml_moo_ven_tur_ctl_nor_aze_tsw_vie_amh_swa_lda_swt	0.128252507248473	0.301960207951417	0.763356629940868
496	hau_svk_moo_afr_amr_chh_heb_lit_uzb_azi_bem_jav_tsw_alb_pan_bsq_hin_tig_yor_mnd_lat_rus_swt_grk_tsn_ukr_est_dgb_zul_hun_nor_anl_geo_fre_mcd_eng_por_sod_wly_guj_fin_akn_tag_ctl_mao_jpn_tml_kor_mol_pol_ven_spa_sun_slo_mlt_ind_cnt_swe_dyu_ger_amh_glc_cze_arw_dut_qcu_ben_bul_scr_cic_gam_rom_owc_ita_bat_bos_lda_urd_xho_mly_tha_aeg_knd_fbf_ewe_tur_prs_krd_aze_ses_vie_sid_bam_swa_igb	-0.777273381708782	-1.8690550868504	0.0647622756161174
497	gam_ger_moo_pan_owc_sid_aeg_slo_aze_azi_tsw_bat_swa_mcd_spa_bsq_cze_chh_ven_cnt_swe_ben_dyu_eng_xho_krd_fin_swt_dgb_est_ukr_amr_geo_rom_dut_prs_scr_wly_anl_lat_hun_cic_jav_nor_sun_jpn_knd_kor_rus_afr_ses_mol_mao_arw_hau_ind_mnd_grk_igb_ctl_sod_lit_glc_bul_pol_qcu_hin_fre_urd_bem_mlt_por_heb_guj_tag_ita_lda_svk_akn_mly_tha_tig_tml_yor_tsn_uzb_bos_alb_tur_ewe_vie_amh_zul_bam_fbf	-0.170086894596023	-0.401230009455174	0.689171209061727
498	mlt_svk_ewe_swe_sid_heb_owc_rus_tur_uzb_tsn_tag_lda_rom_alb_bsq_lit_amr_tsw_mnd_hin_mol_bam_bos_akn_por_fin_yor_zul_hun_mcd_tig_geo_scr_pan_krd_prs_sod_chh_pol_est_swa_mao_bul_ind_jpn_tml_kor_cze_ben_ses_urd_sun_fre_aeg_mly_cnt_glc_xho_spa_wly_guj_ctl_ukr_nor_qcu_ger_ita_eng_bem_gam_grk_anl_slo_jav_lat_fbf_arw_dgb_bat_tha_hau_knd_igb_dyu_aze_dut_afr_azi_moo_vie_amh_swt_ven_cic	0.105756560786489	0.248579673075355	0.804234040336779
499	amh_glc_dgb_bul_hau_tig_anl_mcd_tur_uzb_swt_mao_ses_ben_rus_bsq_cze_amr_fbf_cnt_eng_mol_swa_alb_lda_fre_fin_akn_xho_hun_scr_wly_geo_bos_krd_prs_slo_mlt_owc_dut_est_ven_tag_grk_jav_jpn_tml_kor_pol_hin_tsn_guj_mly_lit_aeg_sun_mnd_ukr_moo_ger_heb_afr_rom_ctl_pan_qcu_svk_spa_por_dyu_sod_urd_chh_swe_ind_nor_zul_ita_bem_bat_tha_sid_knd_ewe_yor_aze_lat_arw_azi_cic_vie_gam_igb_tsw_bam	-0.177495793793427	-0.419774089001971	0.675618665118567
500	wly_ben_ses_pan_anl_amh_amr_rus_tur_aze_ven_jav_tsn_lat_mol_bsq_ger_gam_dyu_mnd_ctl_bos_tsw_krd_igb_slo_hun_xho_ewe_fin_svk_aeg_geo_prs_lit_nor_spa_chh_heb_ukr_est_lda_tag_por_bat_jpn_knd_kor_fre_afr_swa_cze_sun_alb_mlt_mly_cnt_pol_akn_guj_owc_dut_eng_scr_rom_qcu_urd_grk_mcd_bem_tig_bul_hau_swe_ind_hin_zul_arw_cic_mao_tha_sod_tml_moo_bam_azi_ita_glc_uzb_swt_vie_sid_fbf_dgb_yor	0.144591183548537	0.339976434096785	0.734640933989255
501	amr_slo_ses_prs_chh_gam_owc_ben_azi_aze_yor_mly_swa_urd_scr_bsq_rus_sid_tsw_mnd_svk_arw_tsn_nor_moo_ctl_est_bem_cic_fin_pol_amh_geo_mcd_ukr_spa_krd_aeg_tig_bos_hun_ven_tag_lit_ind_jpn_knd_kor_glc_lat_bam_swe_bat_pan_hau_jav_cnt_mol_fbf_ita_anl_hin_afr_dut_alb_qcu_cze_por_grk_igb_heb_bul_wly_guj_mao_fre_swt_rom_akn_sun_tha_mlt_tml_zul_lda_uzb_eng_ger_tur_ewe_vie_sod_xho_dyu_dgb	-0.199861524560524	-0.473681749739994	0.636836971854135
502	sid_arw_swa_rom_amr_tig_hau_ukr_azi_uzb_bem_jav_tsw_mol_fre_bsq_glc_sod_moo_cnt_bul_bos_xho_pan_igb_nor_est_lda_ses_hun_krd_mlt_geo_alb_spa_guj_ger_anl_chh_ben_fin_bam_tag_lat_sun_jpn_knd_kor_cze_hin_tsn_prs_ind_dut_heb_mao_mnd_mcd_fbf_scr_wly_rus_pol_eng_slo_qcu_ctl_por_grk_yor_gam_afr_amh_svk_mly_swe_zul_ita_cic_bat_tha_owc_tml_ewe_dyu_tur_lit_urd_aze_akn_vie_aeg_ven_dgb_swt	-0.522460096039833	-1.24546214411871	0.216090739371191
503	aeg_lit_akn_rom_gam_mlt_amh_ger_uzb_azi_bem_jav_swt_pol_svk_bsq_ita_hau_ewe_mnd_alb_cze_bam_urd_igb_rus_est_ven_fbf_fin_fre_sod_geo_mcd_por_glc_lat_wly_chh_scr_hun_dgb_sun_eng_tag_jpn_tml_kor_dut_bul_yor_grk_bat_guj_owc_mly_cnt_krd_tsw_spa_heb_arw_ukr_pan_slo_qcu_prs_ctl_mol_zul_sid_bos_anl_nor_ind_ben_xho_hin_dyu_mao_tha_tig_knd_ses_lda_aze_afr_swe_tur_cic_vie_amr_moo_swa_tsn	-0.237259987659603	-0.560296914147579	0.576624178442059
504	amh_ctl_tsn_mcd_chh_amr_anl_pol_tur_uzb_swt_jav_dyu_arw_ben_bsq_lat_hau_moo_cnt_prs_glc_ewe_cze_ses_urd_hun_ven_cic_est_rus_wly_geo_mol_ukr_alb_eng_sid_tig_guj_fin_bam_mao_ger_mly_jpn_tml_kor_lit_dut_akn_bul_bat_grk_gam_sun_mnd_afr_zul_por_mlt_ita_spa_nor_svk_qcu_rom_swe_scr_xho_heb_krd_owc_pan_tag_fre_fbf_hin_lda_ind_tha_aeg_knd_yor_bem_aze_slo_bos_azi_igb_vie_sod_dgb_swa_tsw	-0.30373742634794	-0.717868437922056	0.47463785842759
505	hau_svk_igb_rom_owc_amr_wly_eng_uzb_azi_dgb_mao_fbf_mcd_bos_bsq_ukr_aeg_dyu_cnt_mol_krd_xho_ger_tsn_lit_hun_yor_bem_est_guj_gam_geo_nor_urd_swe_arw_sid_amh_ctl_fin_swa_ind_slo_bat_jpn_knd_kor_cze_lat_akn_rus_tag_prs_anl_sun_mnd_por_moo_hin_chh_glc_dut_ben_scr_qcu_grk_bul_ita_tsw_heb_fre_tig_afr_jav_spa_ven_pan_ewe_mly_tha_sod_tml_ses_lda_aze_pol_alb_tur_bam_vie_mlt_cic_zul_swt	-0.474710868045318	-1.12783223546714	0.262292076606567
506	anl_slo_moo_grk_wly_gam_amr_fre_tur_aze_dgb_sun_swt_lat_afr_bsq_pol_amh_fbf_cnt_por_rus_tsn_hin_akn_ukr_hun_igb_xho_fin_scr_sid_geo_spa_krd_svk_ctl_aeg_heb_glc_est_tsw_tag_bul_jav_jpn_tml_kor_nor_prs_swa_alb_mly_mcd_mlt_ind_mnd_bos_bem_pan_tig_rom_ger_ita_arw_qcu_urd_lit_dut_lda_sod_ben_owc_eng_bat_swe_dyu_guj_ewe_mao_tha_hau_knd_ses_ven_uzb_mol_cze_azi_cic_vie_chh_zul_yor_bam	-0.728443667342627	-1.74739036006837	0.0838705228839956
507	sod_bos_ses_lit_tig_amr_wly_bul_azi_uzb_bem_tag_cic_guj_arw_bsq_mcd_owc_lda_cnt_spa_dut_akn_alb_dgb_svk_fin_ewe_swt_hun_cze_amh_geo_grk_ita_mol_scr_gam_heb_afr_est_igb_ind_glc_bat_jpn_knd_kor_lat_slo_zul_hin_jav_krd_aeg_mao_mnd_eng_xho_swe_hau_ben_pol_urd_prs_qcu_ger_rom_pan_swa_mlt_fre_chh_por_mly_nor_dyu_ukr_yor_sun_tha_sid_tml_bam_ven_tur_rus_ctl_aze_moo_vie_anl_tsn_tsw_fbf	-0.0551148316411179	-0.129892588600913	0.896931941982106
508	owc_por_bam_cze_anl_mlt_amh_ben_uzb_tur_swa_sun_akn_rus_grk_bsq_rom_gam_zul_mnd_svk_scr_bem_afr_igb_arw_hun_fbf_ses_fin_bul_tig_geo_lit_alb_nor_glc_amr_hau_lat_est_dyu_mly_prs_mao_jpn_tml_kor_ctl_fre_tsw_pol_tag_urd_aeg_ind_cnt_spa_ven_pan_wly_hin_ger_guj_krd_qcu_slo_ukr_mcd_moo_chh_mol_heb_ita_bat_bos_ewe_dut_swt_jav_tha_sid_knd_yor_lda_azi_eng_swe_aze_dgb_vie_sod_xho_tsn_cic	0.874476192383066	2.08503542919386	0.0398061786363588
509	owc_ctl_ses_hin_aeg_gam_chh_mol_uzb_aze_akn_mly_zul_rus_cze_bsq_bul_hau_dyu_mnd_ben_swe_bem_pol_bam_eng_est_tsn_ven_hun_fre_amh_geo_arw_dut_afr_slo_sod_mlt_lat_fin_lda_sun_por_tag_jpn_knd_kor_alb_ita_cic_grk_ind_scr_anl_mao_cnt_svk_tsw_urd_sid_ger_mcd_ukr_glc_qcu_nor_lit_bos_igb_tig_spa_heb_guj_bat_prs_swa_krd_yor_jav_tha_wly_tml_fbf_swt_azi_rom_pan_tur_ewe_vie_amr_moo_xho_dgb	0.724699257064077	1.71686588381875	0.0893324707308684
510	amh_guj_igb_alb_owc_tig_mlt_ger_azi_tur_fbf_mao_ses_grk_mcd_bsq_bos_wly_bem_cnt_arw_ctl_swa_hin_dyu_ukr_hun_swt_bam_fin_dut_hau_geo_glc_swe_svk_pol_gam_heb_spa_est_ven_sun_ben_tag_jpn_tml_kor_pan_rom_yor_nor_ind_ita_sod_bat_mnd_slo_lda_lat_aeg_cze_prs_afr_eng_qcu_por_scr_rus_cic_sid_urd_chh_mol_mly_krd_ewe_bul_akn_jav_tha_anl_knd_xho_moo_aze_lit_fre_uzb_tsw_vie_amr_tsn_zul_dgb	-0.356517413541433	-0.844605805812469	0.400498491987152
511	heb_eng_ven_nor_amr_chh_mlt_fre_uzb_azi_igb_sun_bam_arw_swe_bsq_ctl_owc_fbf_mnd_lit_lat_dgb_por_moo_dut_fin_akn_ses_est_mcd_sid_geo_rom_krd_bos_ger_hau_gam_ukr_hun_lda_ind_spa_bat_jpn_knd_kor_afr_urd_tsw_pol_mly_hin_tig_tag_cnt_alb_swt_cze_aeg_bul_rus_ita_grk_qcu_scr_slo_glc_cic_amh_guj_sod_prs_mao_svk_bem_mol_zul_jav_tha_wly_tml_swa_xho_tur_pan_ben_aze_dyu_vie_anl_ewe_tsn_yor	0.104404615694594	0.245842269308942	0.806346082052947
512	owc_spa_akn_scr_aeg_wly_tig_bul_aze_uzb_bem_bat_ses_nor_krd_bsq_rom_amr_ven_mnd_grk_prs_igb_por_bam_eng_est_yor_cic_hun_fre_gam_geo_svk_hin_afr_pol_chh_anl_ben_fin_moo_sun_rus_jav_jpn_knd_kor_ctl_ger_xho_cze_ind_glc_sid_mao_cnt_ukr_tsn_arw_amh_mcd_bos_slo_pan_qcu_lit_alb_dut_swt_hau_urd_sod_ita_mly_mol_zul_guj_tsw_tag_tha_heb_tml_ewe_dyu_azi_swe_lat_tur_lda_vie_mlt_dgb_fbf_swa	-0.50458640881902	-1.20036169263126	0.23304758999522
513	aeg_pol_fbf_slo_anl_owc_mlt_arw_azi_aze_zul_mao_moo_lat_lit_bsq_guj_tig_yor_cnt_swe_ctl_swt_grk_cic_ukr_est_tsn_xho_fin_scr_chh_geo_ben_rom_afr_spa_heb_amh_mcd_hun_ven_ind_glc_sun_jpn_tml_kor_rus_alb_bem_svk_bat_urd_sod_jav_mnd_pan_swa_krd_sid_fre_prs_eng_dut_qcu_hin_ger_bul_tsw_amr_por_hau_nor_tag_mol_dgb_ita_akn_mly_tha_gam_knd_lda_ses_uzb_cze_bos_tur_ewe_vie_wly_igb_bam_dyu	-0.153747297091883	-0.362478413242205	0.717816992893136
514	gam_dut_swa_pol_wly_sid_heb_fre_uzb_aze_swt_mly_akn_swe_krd_bsq_mol_chh_bam_mnd_bos_alb_xho_eng_ven_grk_fin_bem_lda_est_glc_tig_geo_cze_ukr_lit_urd_amr_hau_ger_hun_dgb_ind_slo_jav_jpn_knd_kor_rom_rus_igb_hin_tag_nor_owc_sun_cnt_bul_moo_spa_mlt_guj_lat_ben_ctl_qcu_scr_pan_afr_tsw_sod_mcd_anl_por_bat_ita_fbf_svk_dyu_mao_tha_aeg_tml_ewe_ses_tur_prs_arw_azi_yor_vie_amh_tsn_cic_zul	0.0146951401729957	0.0345986462278292	0.972473933106392
515	anl_scr_fbf_hin_amh_hau_sid_slo_tur_aze_dyu_tag_moo_bul_prs_bsq_eng_tig_ses_cnt_mcd_lit_igb_bos_bam_alb_est_ewe_cic_fin_rus_owc_geo_arw_fre_nor_swe_wly_heb_svk_hun_akn_bat_ben_jav_jpn_tml_kor_guj_spa_swt_dut_mao_grk_gam_ind_mnd_mol_lda_ita_aeg_ger_rom_afr_por_qcu_urd_ukr_ctl_swa_chh_cze_sod_krd_mly_glc_yor_pan_tsw_sun_tha_mlt_knd_bem_xho_uzb_lat_pol_azi_dgb_vie_amr_zul_ven_tsn	-0.279420888038947	-0.661354983705358	0.510019895363779
516	sod_ctl_igb_eng_anl_hau_amh_hin_aze_uzb_yor_ind_dgb_prs_dut_bsq_bos_amr_dyu_mnd_rom_urd_akn_scr_tsw_ben_hun_ewe_bam_fin_fre_owc_geo_por_guj_ger_glc_gam_sid_swe_est_moo_mao_slo_tag_jpn_tml_kor_arw_ukr_tsn_cze_sun_lit_tig_jav_cnt_bul_bem_pol_aeg_mcd_spa_afr_nor_qcu_mol_alb_rus_ses_wly_pan_chh_lat_mly_ita_swa_svk_zul_bat_tha_mlt_knd_lda_xho_tur_grk_krd_azi_fbf_vie_heb_swt_ven_cic	0.371185832383047	0.87430751968921	0.384203027618541
517	mlt_scr_zul_spa_tig_wly_gam_afr_azi_uzb_yor_mly_cic_guj_fre_bsq_krd_chh_ewe_mnd_ben_ukr_tsn_rus_swt_svk_est_lda_akn_hun_cze_sid_geo_dut_nor_por_bul_sod_hau_eng_fin_ses_ind_pol_mao_jpn_tml_kor_bos_swe_fbf_rom_bat_hin_anl_tag_cnt_mcd_bam_mol_aeg_slo_alb_prs_lit_qcu_urd_glc_arw_dyu_amr_ita_heb_pan_sun_ger_xho_lat_igb_jav_tha_amh_knd_moo_dgb_aze_ctl_grk_tur_bem_vie_owc_tsw_swa_ven	1.34364098547364	3.2966845880877	0.00138624883838041
518	gam_rus_ven_cze_hau_sid_tig_pol_azi_aze_ewe_tag_zul_pan_mol_bsq_ukr_mlt_akn_cnt_dut_lit_bam_bul_lda_glc_hun_bem_dyu_est_swe_amh_geo_slo_ger_prs_eng_aeg_sod_nor_fin_swt_ind_ita_sun_jpn_knd_kor_bos_lat_ses_fre_jav_guj_amr_bat_mnd_alb_tsw_scr_chh_rom_por_ben_svk_qcu_krd_afr_ctl_cic_heb_urd_anl_grk_mao_spa_tsn_hin_fbf_mly_tha_wly_tml_xho_swa_tur_arw_mcd_uzb_yor_vie_owc_moo_igb_dgb	-0.267582954904051	-0.63288826403866	0.528359763412634
519	heb_arw_fbf_por_tig_owc_amh_glc_aze_tur_ewe_mao_tsn_rus_ben_bsq_spa_sod_igb_cnt_urd_mcd_yor_mol_zul_prs_hun_lda_swa_fin_krd_hau_geo_lat_grk_ctl_eng_amr_chh_nor_est_bem_sun_afr_tag_jpn_tml_kor_slo_bul_xho_swe_jav_scr_mlt_bat_mnd_alb_tsw_svk_sid_ger_dut_fre_hin_qcu_rom_pol_pan_ses_wly_ita_gam_ukr_ind_cze_dyu_bos_akn_mly_tha_anl_knd_dgb_swt_uzb_lit_guj_azi_moo_vie_aeg_cic_bam_ven	-0.807940681963084	-1.94906972155985	0.0543004872853159
520	anl_lat_igb_nor_tig_chh_wly_ita_azi_uzb_moo_sun_lda_cze_rus_bsq_swe_sod_ses_mnd_por_arw_bam_ben_cic_glc_hun_bem_dyu_fin_fre_gam_geo_mol_urd_scr_ukr_hau_amh_ctl_est_zul_tag_grk_ind_jpn_knd_kor_eng_slo_dgb_mcd_bat_ger_amr_mao_cnt_bul_xho_svk_heb_hin_pan_prs_dut_qcu_afr_guj_pol_ven_owc_rom_aeg_krd_mly_lit_yor_bos_tsw_jav_tha_mlt_tml_ewe_swt_aze_alb_spa_tur_fbf_vie_sid_swa_tsn_akn	0.201157597542158	0.473071532838788	0.637270615766712
521	chh_dut_bam_ger_heb_wly_amr_por_tur_uzb_bem_jav_lda_krd_ita_bsq_pol_tig_igb_cnt_svk_guj_zul_nor_ewe_fre_hun_dgb_tsw_fin_slo_gam_geo_rus_scr_bul_hin_mlt_amh_urd_est_yor_sun_swe_tag_jpn_tml_kor_glc_alb_ven_cze_bat_ben_anl_ind_mnd_grk_ses_lat_aeg_ukr_afr_prs_mcd_qcu_spa_lit_eng_swt_hau_rom_sid_pan_mao_arw_fbf_bos_moo_mly_tha_owc_knd_akn_cic_azi_ctl_mol_aze_swa_vie_sod_xho_tsn_dyu	0.203000013764001	0.478074625552148	0.633718960020573
522	gam_arw_ewe_pan_hau_wly_amh_mol_aze_tur_akn_sun_moo_lit_slo_bsq_ben_sod_ven_cnt_por_rom_swt_ita_dyu_pol_fin_lda_xho_hun_grk_owc_geo_cze_afr_lat_krd_tig_sid_rus_est_bem_bat_spa_tag_jpn_tml_kor_glc_mcd_zul_svk_ind_fre_mlt_mly_mnd_bul_bam_ger_heb_ukr_prs_scr_bos_qcu_ctl_alb_hin_tsn_chh_nor_anl_swe_mao_guj_fbf_eng_swa_jav_tha_amr_knd_tsw_igb_uzb_urd_dut_azi_dgb_vie_aeg_yor_cic_ses	-0.287081810425961	-0.679543797860904	0.498481280561546
523	mlt_lit_tsn_rus_tig_chh_gam_pol_aze_uzb_swt_sun_tsw_ctl_nor_bsq_eng_owc_dyu_cnt_ukr_mol_akn_glc_dgb_guj_est_igb_zul_fin_slo_aeg_geo_swe_rom_spa_cze_heb_amh_pan_hun_xho_mao_ben_ind_jpn_tml_kor_alb_fre_cic_por_tag_prs_sid_mly_mnd_hin_yor_bos_amr_grk_bul_arw_mcd_qcu_afr_ger_krd_bem_sod_dut_wly_svk_jav_lat_ven_urd_swa_bat_tha_anl_knd_moo_bam_azi_ita_scr_tur_fbf_vie_hau_lda_ses_ewe	-0.303474251474386	-0.718649683001375	0.474158519352912
524	hau_ben_tsw_ukr_mlt_amh_sid_pan_aze_uzb_yor_mao_swt_arw_slo_bsq_glc_chh_ewe_mnd_ger_prs_akn_krd_dyu_ctl_hun_zul_bam_est_scr_sod_geo_lit_lat_rom_afr_wly_aeg_guj_fin_tsn_sun_spa_ind_jpn_tml_kor_pol_rus_cic_bul_tag_alb_gam_jav_cnt_mcd_lda_mol_heb_swe_urd_svk_eng_qcu_por_bos_cze_ses_tig_grk_owc_dut_bat_nor_bem_fre_dgb_mly_tha_amr_knd_xho_swa_azi_ita_hin_tur_igb_vie_anl_ven_fbf_moo	-0.635092774236271	-1.51896906299832	0.132162690817585
525	sod_urd_swt_ukr_gam_chh_mlt_lit_azi_uzb_bem_sun_moo_cze_alb_bsq_ger_aeg_ven_cnt_slo_glc_akn_dut_fbf_lat_est_dgb_ewe_hun_spa_wly_geo_bul_scr_fre_ben_amh_anl_pan_fin_yor_tag_krd_mao_jpn_tml_kor_nor_guj_swa_grk_jav_pol_hau_ind_mnd_ita_tsn_por_amr_eng_swe_arw_mol_qcu_hin_ctl_rom_bam_heb_rus_tig_svk_bat_bos_xho_mcd_dyu_mly_tha_owc_knd_tsw_zul_tur_afr_prs_aze_igb_vie_sid_ses_lda_cic	-0.579328129686552	-1.37909493231575	0.171173163127382
526	sid_slo_bem_afr_owc_amr_aeg_swe_tur_aze_dgb_mly_moo_krd_alb_bsq_ben_heb_lda_cnt_pan_rom_cic_eng_yor_ita_est_ses_igb_fin_glc_chh_geo_bul_ukr_por_mcd_hau_mlt_pol_hun_dyu_mao_urd_tag_jpn_knd_kor_lat_ger_ewe_lit_ind_dut_gam_jav_mnd_spa_swt_svk_anl_prs_mol_arw_hin_qcu_guj_ctl_cze_zul_tig_scr_wly_fre_bat_rus_xho_grk_swa_sun_tha_amh_tml_bam_akn_azi_bos_nor_uzb_tsn_vie_sod_ven_tsw_fbf	-0.188254980286882	-0.444415731278705	0.657774519300435
527	chh_rom_tsn_spa_sod_gam_wly_ita_tur_uzb_fbf_jav_dyu_svk_glc_bsq_bos_anl_bam_cnt_nor_lit_lda_urd_bem_pol_hun_dgb_moo_fin_lat_mlt_geo_scr_krd_ukr_ctl_sid_aeg_swe_est_ewe_sun_ben_mao_jpn_tml_kor_arw_rus_ses_alb_ind_mol_amh_bat_mnd_cze_cic_fre_tig_mcd_pan_hin_guj_qcu_ger_bul_afr_zul_owc_prs_amr_por_tag_eng_swa_dut_ven_mly_tha_hau_knd_akn_xho_azi_grk_slo_aze_yor_vie_heb_igb_swt_tsw	-0.345137386614753	-0.817438609850246	0.415767105808587
528	chh_afr_yor_hin_gam_sid_hau_krd_azi_uzb_tsw_bat_ses_prs_bul_bsq_mol_heb_bem_cnt_dut_grk_bam_spa_ewe_ctl_hun_akn_dyu_fin_scr_sod_geo_eng_glc_ger_bos_tig_owc_ben_est_dgb_mly_arw_tag_jpn_tml_kor_alb_nor_ven_svk_jav_rus_amh_mao_mnd_guj_tsn_lit_aeg_urd_rom_slo_fre_qcu_ukr_pan_swe_moo_amr_pol_wly_lat_ind_por_zul_cze_igb_sun_tha_mlt_knd_lda_xho_tur_ita_mcd_aze_fbf_vie_anl_cic_swt_swa	0.0316484843922429	0.074634911314644	0.940665501670502
529	hau_eng_zul_svk_anl_aeg_amh_lat_azi_tur_xho_ind_bem_lit_afr_bsq_fre_wly_ses_mnd_scr_mol_dgb_pol_bam_spa_hun_yor_ven_est_rom_mlt_geo_por_dut_guj_swe_heb_sid_ger_fin_fbf_mao_slo_jav_jpn_knd_kor_grk_krd_tsw_pan_bat_prs_chh_sun_cnt_urd_cic_cze_amr_nor_ukr_ben_ctl_qcu_hin_rus_bul_akn_sod_ita_owc_bos_tag_alb_igb_arw_tsn_mly_tha_gam_tml_swa_lda_uzb_glc_mcd_aze_swt_vie_tig_ewe_dyu_moo	-0.345931185161582	-0.819144226907016	0.414798347920697
530	chh_slo_zul_svk_sod_heb_mlt_nor_azi_uzb_lda_ind_bam_mol_krd_bsq_afr_anl_ewe_cnt_rus_arw_cic_pol_igb_cze_fin_dyu_ven_est_hin_sid_geo_lat_glc_mcd_scr_wly_aeg_dut_hun_ses_mly_bos_mao_jpn_knd_kor_ctl_ger_swt_grk_jav_bul_gam_tag_mnd_ben_fbf_eng_hau_lit_prs_pan_alb_qcu_por_swe_fre_tsw_tig_urd_amr_rom_bat_guj_moo_spa_dgb_sun_tha_owc_tml_akn_xho_tur_ukr_ita_aze_tsn_vie_amh_yor_bem_swa	-0.406758084401605	-0.963901645516339	0.337594958323689
531	tig_hin_ewe_grk_chh_gam_heb_afr_tur_uzb_tsw_tag_yor_fre_ger_bsq_arw_aeg_dgb_mnd_krd_dut_zul_ctl_dyu_scr_fin_cic_swa_hun_pol_owc_geo_glc_swe_ita_eng_anl_sod_bos_est_lda_bat_guj_jav_jpn_knd_kor_por_rus_akn_nor_sun_cze_hau_mao_cnt_lit_ses_prs_sid_slo_pan_bul_ben_qcu_mcd_mol_svk_xho_amh_spa_wly_urd_ind_lat_igb_ukr_swt_mly_tha_amr_tml_bem_fbf_azi_alb_rom_aze_bam_vie_mlt_tsn_moo_ven	-1.17191977621877	-2.89412000483446	0.00473681965825092
532	sod_por_swt_lit_tig_owc_wly_arw_azi_tur_fbf_mly_zul_bul_swe_bsq_pol_amr_xho_cnt_cze_slo_ses_svk_swa_alb_fin_dgb_bem_hun_guj_mlt_geo_hin_scr_lat_afr_chh_heb_ben_est_ewe_bat_mcd_tag_jpn_tml_kor_ctl_ukr_ven_spa_jav_glc_aeg_sun_mnd_fre_dyu_rom_hau_nor_eng_rus_krd_qcu_ita_pan_mol_akn_amh_dut_anl_urd_mao_bos_cic_ger_moo_ind_tha_sid_knd_bam_tsn_uzb_grk_prs_aze_tsw_vie_gam_lda_yor_igb	0.145679421868338	0.342534906718722	0.732721339941252
533	sid_slo_lda_spa_amh_amr_chh_krd_tur_uzb_xho_ind_tsn_afr_bul_bsq_ctl_mlt_bem_cnt_swe_mol_tsw_glc_bam_rom_fin_ses_fbf_est_lat_tig_geo_guj_lit_hin_fre_owc_aeg_nor_hun_yor_bat_grk_tag_jpn_tml_kor_prs_por_swa_ben_sun_ger_heb_mly_mnd_bos_dgb_ukr_sod_arw_ita_cze_rus_qcu_urd_eng_pol_moo_wly_alb_anl_svk_mao_scr_ven_mcd_zul_jav_tha_gam_knd_ewe_akn_aze_dut_pan_azi_igb_vie_hau_dyu_swt_cic	0.141155828244777	0.332054209040561	0.740595538215326
534	anl_pan_tsw_grk_amh_sod_sid_mol_tur_uzb_yor_jav_xho_ben_lat_bsq_bul_wly_zul_mnd_ukr_afr_fbf_glc_akn_dut_est_tsn_bam_hun_eng_tig_geo_ctl_por_rus_fre_aeg_gam_slo_fin_bem_mao_arw_tag_jpn_knd_kor_lit_cze_dgb_guj_bat_scr_hau_sun_cnt_spa_ven_swe_mlt_nor_bos_hin_ger_qcu_svk_mcd_alb_lda_heb_urd_chh_ita_ind_prs_igb_krd_dyu_mly_tha_amr_tml_swa_ses_aze_pol_rom_azi_cic_vie_owc_moo_swt_ewe	-0.837957108234814	-2.01928398998196	0.0463362145129983
535	aeg_alb_fbf_mol_mlt_gam_hau_arw_aze_azi_bam_sun_tsn_lit_spa_bsq_prs_anl_yor_cnt_svk_fre_dgb_hin_moo_pol_hun_xho_swa_fin_eng_sid_geo_ger_por_glc_rus_sod_tig_swe_est_swt_jav_lat_mao_jpn_tml_kor_cze_nor_ses_ita_mly_grk_amr_bat_mnd_slo_bem_dut_heb_rom_bul_ben_krd_qcu_mcd_pan_bos_dyu_chh_urd_owc_ukr_ind_afr_ewe_scr_ven_tag_tha_amh_knd_cic_tsw_uzb_guj_ctl_tur_akn_vie_wly_igb_zul_lda	-0.29873839919022	-0.706739379588917	0.481495463475005
536	amr_eng_igb_fre_owc_chh_tig_glc_aze_azi_zul_jav_xho_hin_ger_bsq_dut_gam_yor_mnd_por_svk_cic_guj_bem_arw_est_bam_lda_fin_cze_sid_geo_alb_bos_ukr_scr_hau_aeg_lat_hun_swa_sun_ctl_mly_jpn_tml_kor_grk_spa_dgb_lit_mao_slo_sod_ind_cnt_prs_swt_ita_wly_bul_mcd_pol_rus_qcu_urd_afr_nor_ven_anl_krd_amh_pan_bat_mol_dyu_rom_fbf_tag_tha_mlt_knd_akn_moo_uzb_swe_ben_tur_ewe_vie_heb_tsn_ses_tsw	-0.628560640613169	-1.50480875897253	0.135762023946867
537	mlt_hin_dgb_lit_gam_amh_heb_ita_tur_uzb_bam_mao_fbf_ctl_urd_bsq_grk_chh_swa_mnd_mol_nor_moo_scr_bem_cze_fin_tsn_xho_est_ben_sid_geo_glc_mcd_bul_fre_amr_tig_bos_hun_swt_sun_por_tag_jpn_tml_kor_pol_arw_dyu_swe_jav_spa_aeg_ind_cnt_slo_ses_svk_hau_eng_dut_prs_guj_qcu_afr_pan_lat_yor_sod_rus_wly_ukr_bat_krd_zul_rom_ewe_mly_tha_anl_knd_cic_lda_aze_alb_ger_azi_igb_vie_owc_akn_ven_tsw	-0.46565126038465	-1.10780096720524	0.270804692277971
538	gam_rom_fbf_spa_sid_mlt_amh_hin_uzb_aze_dyu_jav_moo_pol_ctl_bsq_swe_tig_zul_mnd_svk_mol_ses_mcd_bam_alb_hun_tsn_lda_fin_pan_wly_geo_fre_rus_guj_krd_aeg_amr_ita_est_akn_bat_eng_tag_jpn_tml_kor_slo_ben_ven_afr_ind_arw_sod_mly_cnt_cze_ewe_ger_owc_por_urd_dut_glc_qcu_bos_scr_prs_swt_heb_ukr_chh_bul_mao_lat_tsw_lit_igb_sun_tha_hau_knd_dgb_xho_tur_nor_grk_azi_swa_vie_anl_yor_cic_bem	-0.827862453005275	-2.00683606266634	0.0476705930312654
539	gam_krd_ven_pol_sid_owc_mlt_guj_aze_tur_ses_sun_bem_urd_por_bsq_dut_amr_igb_mnd_prs_alb_akn_fre_tsw_scr_est_swa_yor_hun_ita_heb_geo_arw_lit_afr_nor_wly_sod_grk_fin_dgb_ind_mcd_jav_jpn_knd_kor_hin_svk_dyu_pan_bat_eng_amh_mao_cnt_swe_lda_spa_tig_ukr_mol_ben_bul_qcu_ger_rom_ctl_fbf_anl_lat_hau_slo_tag_glc_ewe_cze_cic_mly_tha_aeg_tml_swt_xho_azi_rus_bos_uzb_moo_vie_chh_tsn_bam_zul	-0.379847588917969	-0.899446705285367	0.370737802409715
540	tig_afr_ewe_bul_chh_amr_sod_urd_azi_tur_zul_tag_igb_ctl_ukr_bsq_mcd_heb_ven_cnt_glc_prs_bem_ita_swa_pan_fin_ses_akn_est_por_mlt_geo_cze_krd_hin_ger_hau_owc_lit_hun_bam_mly_eng_sun_jpn_tml_kor_swe_fre_lda_lat_bat_rom_gam_mao_mnd_spa_swt_grk_sid_ben_svk_alb_guj_qcu_bos_slo_mol_moo_wly_rus_anl_scr_ind_arw_yor_dut_dgb_jav_tha_aeg_knd_dyu_fbf_aze_nor_pol_uzb_cic_vie_amh_tsw_xho_tsn	-0.123647023840996	-0.291491689526792	0.771324469475811
541	chh_lit_swt_bos_sod_aeg_sid_swe_tur_aze_zul_bat_tsn_prs_ctl_bsq_spa_owc_bam_cnt_glc_urd_lda_hin_dyu_ger_est_swa_cic_hun_scr_gam_geo_por_mcd_eng_rus_heb_wly_alb_fin_ven_mao_pan_jav_jpn_tml_kor_krd_afr_fbf_cze_ind_ukr_anl_tag_mnd_slo_yor_grk_hau_ben_rom_mol_ita_qcu_pol_fre_arw_igb_tig_dut_amh_guj_sun_svk_bem_lat_tsw_mly_tha_amr_knd_ewe_akn_azi_nor_bul_uzb_xho_vie_mlt_ses_moo_dgb	-0.391285633274178	-0.928106184001558	0.355755045770711
542	tig_pan_fbf_glc_sid_mlt_amh_spa_aze_uzb_xho_mao_dgb_swe_bul_bsq_mol_amr_yor_mnd_arw_ger_zul_rus_dyu_dut_fin_ewe_igb_est_krd_wly_geo_hin_slo_prs_fre_sod_anl_lit_hun_cic_sun_por_jav_jpn_knd_kor_bos_alb_bem_ctl_tag_pol_heb_ind_cnt_mcd_bam_grk_chh_eng_urd_svk_ita_qcu_scr_ben_rom_swt_aeg_cze_owc_ukr_mly_afr_ses_lat_moo_bat_tha_gam_tml_ven_tsw_azi_nor_guj_tur_tsn_vie_hau_akn_lda_swa	0.031958524362615	0.0753170194794452	0.940124258902312
543	owc_por_zul_swe_chh_amr_aeg_cze_tur_aze_swt_tag_yor_ukr_prs_bsq_mcd_anl_cic_cnt_spa_svk_ses_ger_akn_mol_fin_igb_moo_hun_pan_heb_geo_afr_slo_urd_ctl_sod_gam_rus_est_lda_bat_arw_mao_jpn_knd_kor_krd_bos_fbf_scr_ind_lat_mlt_jav_mnd_fre_tsn_pol_amh_nor_ita_bul_lit_qcu_dut_alb_glc_ven_hau_ben_sid_rom_sun_grk_bam_guj_ewe_mly_tha_tig_tml_tsw_swa_azi_eng_hin_uzb_dgb_vie_wly_bem_xho_dyu	-0.831888507699145	-2.0078988788182	0.0475553947397391
544	gam_urd_bem_bos_wly_mlt_sid_svk_azi_tur_ven_tag_bam_lat_nor_bsq_lit_heb_xho_cnt_glc_slo_ewe_hin_igb_grk_hun_moo_swa_est_cze_owc_geo_rom_ben_ger_guj_aeg_anl_scr_fin_swt_sun_eng_jav_jpn_knd_kor_ctl_fre_fbf_pol_mly_prs_chh_bat_mnd_krd_akn_mcd_amr_swe_por_rus_bul_qcu_dut_mol_spa_cic_tig_pan_sod_afr_mao_ita_tsn_ukr_dgb_ind_tha_amh_tml_yor_ses_uzb_arw_alb_aze_lda_vie_hau_dyu_zul_tsw	-0.127284600738849	-0.300298756854574	0.764619525465946
545	aeg_grk_bem_mol_hau_amh_heb_ukr_azi_tur_swt_ind_xho_cze_bul_bsq_mcd_mlt_swa_mnd_alb_rom_ewe_lit_dyu_ctl_hun_yor_ven_est_rus_sid_geo_guj_glc_pan_lat_amr_anl_slo_fin_dgb_mao_swe_mly_jpn_tml_kor_ita_urd_tsw_svk_tag_krd_wly_sun_cnt_ben_moo_pol_chh_arw_afr_hin_spa_qcu_prs_por_bos_fbf_tig_eng_sod_fre_jav_scr_bam_nor_tsn_bat_tha_owc_knd_igb_zul_uzb_ger_dut_aze_cic_vie_gam_akn_lda_ses	-0.859029452311699	-2.07534646988287	0.0407155601028946
546	amr_bul_akn_mol_heb_wly_gam_scr_tur_uzb_tsw_tag_xho_nor_hin_bsq_lat_tig_cic_mnd_afr_pan_tsn_spa_lda_pol_est_swa_dyu_fin_glc_chh_geo_krd_cze_rus_ctl_sid_aeg_arw_hun_swt_sun_svk_ind_jpn_tml_kor_prs_slo_ses_grk_bat_lit_amh_jav_cnt_mcd_zul_alb_anl_swe_dut_guj_rom_qcu_ukr_bos_ben_bam_hau_ger_mlt_por_mao_fre_moo_eng_ewe_mly_tha_owc_knd_bem_fbf_aze_urd_ita_azi_ven_vie_sod_yor_igb_dgb	-0.10341231274364	-0.243786897290416	0.807932847543724
547	wly_bos_tsn_spa_amr_amh_gam_urd_tur_aze_akn_mao_ewe_pan_glc_bsq_rus_heb_ses_cnt_arw_eng_lda_cze_swa_ben_fin_moo_swt_hun_bul_aeg_geo_hin_svk_ctl_afr_sod_hau_krd_est_igb_sun_mol_jav_jpn_knd_kor_scr_pol_yor_ukr_tag_alb_anl_mly_mnd_ita_bem_prs_chh_guj_por_rom_lat_qcu_dut_grk_mcd_fbf_sid_fre_tig_lit_bat_swe_dgb_ger_dyu_ind_tha_owc_tml_tsw_ven_uzb_nor_slo_azi_zul_vie_mlt_xho_cic_bam	-0.432847363472798	-1.02967043004756	0.305835238421248
548	chh_alb_bem_fre_gam_amh_wly_grk_tur_uzb_ewe_mly_dgb_glc_ger_bsq_guj_sod_bam_mnd_bul_eng_ses_ukr_lda_hin_fin_ven_cic_est_mcd_owc_geo_svk_urd_spa_mol_tig_anl_scr_hun_igb_mao_prs_ind_jpn_tml_kor_cze_ben_zul_swe_bat_lat_heb_sun_cnt_rom_swa_nor_mlt_pol_ctl_afr_slo_qcu_lit_krd_ita_fbf_aeg_dut_amr_bos_jav_pan_tsn_arw_xho_tag_tha_sid_knd_akn_yor_aze_por_rus_azi_swt_vie_hau_moo_tsw_dyu	0.278832364498423	0.656356857258871	0.513215301188087
549	gam_scr_tsn_ukr_owc_amr_mlt_eng_aze_tur_ewe_tag_swt_rom_ger_bsq_mcd_wly_bam_mnd_slo_ctl_ses_grk_xho_por_hun_swa_akn_est_hin_aeg_geo_swe_pol_fre_lit_tig_anl_cze_fin_tsw_mly_pan_jav_jpn_tml_kor_krd_ita_zul_arw_sun_dut_hau_bat_cnt_lat_dgb_glc_amh_prs_guj_bul_nor_qcu_urd_alb_bos_yor_chh_mol_sod_afr_ind_spa_moo_svk_lda_mao_tha_heb_knd_fbf_ven_uzb_rus_ben_azi_dyu_vie_sid_cic_bem_igb	-0.904968527398612	-2.19370793551649	0.0307488685800054
550	sid_rus_ewe_mol_amr_sod_anl_ita_azi_tur_ven_jav_dgb_urd_ger_bsq_hin_gam_bem_mnd_dut_guj_fbf_pan_moo_spa_hun_cic_lda_est_afr_tig_geo_eng_glc_bul_fre_chh_wly_cze_fin_tsn_ind_lit_mao_jpn_knd_kor_pol_alb_bam_svk_tag_swe_owc_bat_cnt_ben_swa_grk_aeg_lat_bos_por_slo_qcu_ctl_nor_scr_akn_hau_mcd_mlt_prs_mly_arw_dyu_ukr_swt_sun_tha_heb_tml_zul_ses_uzb_rom_krd_aze_xho_vie_amh_igb_tsw_yor	0.864019996954679	2.06568301374615	0.0416403141866901
551	owc_spa_xho_ctl_hau_mlt_sid_bos_aze_azi_ses_ind_fbf_grk_ita_bsq_rom_amh_ven_cnt_lit_prs_igb_slo_swt_dut_hun_zul_dgb_est_swe_heb_geo_scr_svk_ukr_krd_chh_aeg_nor_fin_ewe_mao_mcd_mly_jpn_knd_kor_ger_rus_lda_fre_tag_urd_wly_sun_mnd_por_cic_hin_tig_lat_glc_ben_pan_qcu_alb_pol_arw_tsw_amr_eng_sod_afr_jav_bul_tsn_cze_bem_bat_tha_anl_tml_dyu_bam_tur_mol_guj_uzb_moo_vie_gam_yor_akn_swa	-0.255276128455907	-0.602986019074483	0.547985666903689
552	hau_slo_ven_urd_amr_sid_sod_bos_uzb_aze_cic_mly_ewe_arw_dut_bsq_lit_gam_bem_mnd_cze_afr_lda_hin_fbf_krd_est_swt_ses_hun_mcd_amh_geo_pan_guj_alb_spa_chh_owc_bul_fin_moo_ind_ger_tag_jpn_tml_kor_prs_mol_xho_por_sun_swe_mlt_mao_cnt_nor_tsn_eng_heb_glc_fre_scr_ukr_qcu_lat_pol_svk_tsw_tig_ctl_wly_grk_jav_rom_bam_ita_dyu_bat_tha_aeg_knd_dgb_igb_tur_rus_ben_azi_yor_vie_anl_swa_akn_zul	-0.226582837403058	-0.535048139728329	0.593893616582039
553	sod_nor_dgb_pan_sid_hau_amr_rus_uzb_azi_fbf_tag_dyu_urd_bos_bsq_lit_mlt_swa_cnt_grk_ukr_bem_slo_tsn_pol_fin_akn_cic_est_lat_gam_geo_fre_ctl_alb_scr_tig_chh_spa_hun_zul_bat_arw_mao_jpn_knd_kor_prs_dut_yor_mol_ind_guj_anl_jav_mnd_ben_ses_glc_wly_bul_hin_rom_swe_qcu_mcd_ita_cze_ewe_aeg_krd_owc_afr_sun_por_swt_ger_lda_mly_tha_heb_tml_bam_xho_aze_eng_svk_tur_moo_vie_amh_ven_tsw_igb	-0.463359742616158	-1.10205931456078	0.273279799190725
554	sod_spa_ewe_mol_chh_heb_mlt_hin_tur_azi_igb_tag_moo_fre_scr_bsq_nor_wly_zul_mnd_dut_ctl_cic_prs_swa_urd_fin_lda_ses_est_swe_amr_geo_bul_ben_bos_alb_hau_amh_arw_hun_ven_sun_por_jav_jpn_knd_kor_glc_grk_xho_ger_ind_cze_sid_mly_cnt_pol_akn_slo_anl_lat_ita_eng_rom_qcu_guj_svk_ukr_dgb_tig_lit_gam_pan_mao_rus_swt_krd_tsw_bat_tha_aeg_tml_tsn_yor_uzb_afr_mcd_aze_bam_vie_owc_fbf_dyu_bem	-0.514690495633979	-1.22468563796088	0.223786751574731
555	chh_swe_swt_alb_wly_amr_sid_fre_tur_aze_lda_tag_bam_afr_pan_bsq_hin_hau_cic_mnd_glc_ctl_ses_scr_swa_grk_est_akn_igb_fin_dut_mlt_geo_rom_svk_cze_ukr_tig_gam_pol_hun_bem_mao_bul_bat_jpn_knd_kor_guj_krd_yor_spa_ind_por_amh_jav_cnt_prs_tsw_ger_anl_mol_ita_urd_nor_qcu_lit_lat_slo_xho_heb_bos_sod_eng_sun_rus_tsn_mcd_zul_mly_tha_owc_tml_moo_ven_uzb_arw_ben_azi_fbf_vie_aeg_ewe_dgb_dyu	-0.495340226162253	-1.17976310329552	0.241103511982098
556	gam_rus_zul_hin_sod_heb_aeg_ger_tur_uzb_tsn_jav_moo_mcd_svk_bsq_glc_hau_tsw_mnd_por_ctl_yor_alb_igb_ben_est_akn_ven_fin_urd_anl_geo_ukr_fre_ita_arw_amh_owc_rom_hun_lda_ind_slo_tag_jpn_tml_kor_bos_swe_fbf_dut_bat_prs_sid_sun_cnt_nor_swt_bul_tig_pol_spa_scr_lat_qcu_krd_mol_afr_xho_chh_pan_mlt_eng_mly_guj_swa_grk_bam_mao_tha_wly_knd_bem_dgb_azi_lit_cze_aze_dyu_vie_amr_ewe_ses_cic	-0.375192969571758	-0.889093427313019	0.376246849499481
557	hau_rus_bam_bul_wly_mlt_tig_urd_aze_tur_swt_jav_ven_ukr_svk_bsq_grk_heb_tsw_mnd_afr_ger_lda_eng_swa_alb_hun_ewe_yor_est_cze_sod_geo_nor_pan_swe_prs_owc_sid_pol_fin_dyu_mao_slo_ind_jpn_knd_kor_krd_hin_ses_mcd_mly_rom_amr_sun_cnt_glc_tsn_mol_aeg_fre_lat_ben_lit_qcu_dut_spa_scr_bem_amh_ita_gam_ctl_bat_guj_xho_arw_zul_tag_tha_chh_tml_moo_dgb_azi_bos_por_uzb_igb_vie_anl_cic_akn_fbf	-0.356054809006248	-0.844432936875996	0.400594553462637
558	aeg_afr_ses_fre_tig_mlt_hau_swe_tur_azi_ewe_mao_fbf_arw_pol_bsq_slo_amr_bam_mnd_por_mol_dgb_rus_swa_eng_hun_igb_akn_est_ger_amh_geo_lat_dut_nor_svk_chh_wly_urd_fin_moo_sun_krd_bat_jpn_knd_kor_ben_hin_bem_ctl_ind_scr_gam_jav_cnt_rom_zul_cze_heb_bul_spa_glc_mcd_qcu_guj_bos_grk_cic_sod_alb_sid_prs_mly_lit_yor_ita_dyu_tag_tha_anl_tml_ven_tsw_uzb_ukr_pan_aze_xho_vie_owc_lda_tsn_swt	-0.642451994709094	-1.5343356255474	0.128342194005213
559	sid_dut_lda_lit_anl_heb_wly_afr_azi_aze_swt_bat_ven_grk_glc_bsq_rus_sod_bem_cnt_swe_svk_zul_alb_dyu_krd_est_tsn_yor_fin_ger_amh_geo_mcd_ita_urd_pan_gam_owc_bul_hun_akn_sun_nor_jav_jpn_tml_kor_scr_fre_tsw_ctl_tag_ben_chh_mly_mnd_hin_ewe_pol_amr_rom_ukr_arw_guj_qcu_mol_eng_lat_dgb_hau_por_mlt_prs_mao_slo_xho_cze_swa_ind_tha_aeg_knd_fbf_cic_uzb_bos_spa_tur_igb_vie_tig_moo_bam_ses	0.0485218329834576	0.114250285870279	0.90928568518362
560	wly_svk_xho_mol_chh_amr_sid_spa_uzb_azi_dgb_mao_bam_pol_hin_bsq_alb_mlt_moo_cnt_ita_mcd_ewe_krd_swa_grk_hun_zul_fbf_fin_nor_gam_geo_ctl_rom_glc_eng_owc_anl_cze_est_cic_tag_prs_mly_jpn_tml_kor_bos_lit_akn_scr_sun_afr_heb_bat_mnd_urd_igb_bul_tig_por_guj_ger_swe_qcu_ben_ukr_arw_bem_sod_fre_aeg_dut_jav_slo_tsw_rus_swt_ind_tha_hau_knd_ses_tsn_aze_lat_pan_tur_ven_vie_amh_yor_lda_dyu	-0.0793840762618881	-0.186875593462836	0.85216524439665
561	chh_ukr_zul_grk_gam_heb_wly_rus_aze_tur_swa_sun_bem_bul_krd_bsq_mol_amh_moo_mnd_ben_glc_igb_guj_bam_hin_hun_fbf_dyu_fin_pan_sod_geo_swe_urd_afr_ger_hau_aeg_pol_est_swt_jav_lit_tag_jpn_knd_kor_spa_rom_xho_por_mly_eng_tig_mao_cnt_bos_cic_dut_owc_cze_ita_lat_arw_qcu_slo_prs_ctl_ewe_amr_nor_anl_scr_ind_fre_akn_alb_tsn_bat_tha_mlt_tml_lda_ven_uzb_svk_mcd_azi_ses_vie_sid_tsw_yor_dgb	-0.439222395598829	-1.04308198204784	0.299614206175796
562	wly_eng_dgb_grk_tig_heb_sid_mcd_uzb_azi_bam_mly_cic_ben_svk_bsq_glc_owc_lda_cnt_alb_ita_akn_ctl_swa_bos_est_dyu_tsn_hun_guj_gam_geo_afr_dut_rus_mol_sod_aeg_fre_fin_bem_ind_cze_jav_jpn_tml_kor_prs_swe_swt_nor_bat_por_mlt_mao_mnd_pan_ven_ger_chh_krd_bul_hin_rom_qcu_scr_slo_spa_igb_amh_ukr_hau_lit_tag_urd_moo_arw_ses_sun_tha_amr_knd_zul_fbf_aze_lat_pol_tur_xho_vie_anl_ewe_tsw_yor	-0.721593923393562	-1.73308385928999	0.0863952884733706
563	tig_rom_ses_hin_amh_anl_chh_glc_azi_aze_fbf_tag_dyu_afr_mol_bsq_grk_owc_yor_mnd_nor_rus_xho_bos_cic_guj_hun_moo_lda_fin_por_sid_geo_scr_svk_slo_arw_mlt_aeg_fre_est_tsw_jav_pan_mao_jpn_knd_kor_ukr_dut_ewe_krd_bat_ger_hau_ind_cnt_eng_igb_ita_heb_pol_ben_ctl_alb_qcu_spa_urd_mcd_swt_wly_bul_gam_lit_mly_prs_bem_lat_tsn_sun_tha_sod_tml_dgb_akn_tur_swe_cze_uzb_swa_vie_amr_zul_bam_ven	-0.627021514612495	-1.49976158134497	0.137063379373152
564	tig_ger_xho_spa_sid_anl_aeg_glc_azi_uzb_fbf_mly_swt_nor_cze_bsq_por_gam_ewe_cnt_ctl_krd_igb_scr_swa_fre_fin_tsw_zul_hun_swe_amr_geo_afr_bos_eng_dut_amh_mlt_ukr_est_tsn_bat_lit_jav_jpn_knd_kor_slo_urd_bem_hin_tag_guj_chh_ind_mnd_mol_dyu_svk_heb_pol_mcd_ita_grk_qcu_rus_ben_arw_ven_sod_rom_owc_bul_mao_pan_akn_alb_bam_sun_tha_wly_tml_ses_dgb_tur_prs_lat_aze_lda_vie_hau_moo_yor_cic	-0.578563689454244	-1.38249677537134	0.170130234080176
565	heb_afr_bam_alb_hau_sod_wly_krd_tur_uzb_ven_mao_tsn_rom_cze_bsq_mol_amh_dgb_mnd_hin_scr_yor_lit_dyu_nor_hun_akn_bem_fin_ita_amr_geo_ben_pol_bos_slo_mlt_owc_guj_est_cic_bat_rus_ind_jpn_knd_kor_urd_lat_swt_por_sun_spa_aeg_jav_cnt_ukr_igb_ctl_anl_mcd_arw_prs_dut_qcu_svk_grk_glc_lda_tig_pan_gam_fre_mly_swe_moo_bul_swa_tag_tha_chh_tml_zul_tsw_aze_eng_ger_azi_xho_vie_sid_ewe_ses_fbf	0.0343230189872848	0.0808182441924161	0.935760167291575
566	wly_ita_akn_bos_amh_tig_owc_mol_aze_tur_moo_bat_cic_lit_scr_bsq_ctl_hau_bem_mnd_lat_svk_igb_eng_lda_fre_est_swt_tsw_hun_urd_heb_geo_cze_pol_bul_mcd_aeg_chh_por_fin_swa_tag_arw_sun_jpn_knd_kor_ger_glc_bam_ben_ind_hin_amr_mao_cnt_krd_ewe_nor_gam_pan_afr_rus_alb_qcu_dut_grk_prs_dyu_sid_rom_mlt_ukr_jav_spa_xho_slo_ven_mly_tha_sod_tml_fbf_zul_uzb_swe_guj_azi_ses_vie_anl_yor_dgb_tsn	-1.13032824869307	-2.80055257672799	0.00620506498406652
567	gam_rus_fbf_pan_tig_heb_aeg_afr_uzb_azi_xho_sun_ewe_prs_bul_bsq_lit_sid_akn_cnt_pol_hin_swt_bos_ven_svk_est_dgb_moo_hun_spa_mlt_geo_mol_fre_lat_grk_amh_amr_dut_fin_tsw_ind_guj_bat_jpn_tml_kor_scr_urd_cic_krd_mao_alb_sod_tag_mnd_nor_swa_mcd_chh_ben_rom_ukr_eng_qcu_glc_slo_ctl_bem_wly_arw_anl_ita_mly_swe_igb_ger_zul_jav_tha_hau_knd_ses_dyu_aze_cze_por_tur_bam_vie_owc_lda_yor_tsn	-0.296902344367436	-0.701245082127707	0.48490108882821
568	tig_mol_yor_hin_amr_gam_heb_slo_azi_aze_swt_ind_cic_arw_urd_bsq_glc_anl_ewe_mnd_bul_fre_igb_alb_zul_pan_fin_ses_bem_est_ger_owc_geo_ctl_afr_scr_swe_mlt_chh_lat_hun_fbf_jav_bos_sun_jpn_tml_kor_spa_krd_tsn_nor_mly_por_sid_bat_cnt_ben_dyu_dut_hau_guj_cze_rom_mcd_qcu_grk_ukr_lit_xho_aeg_rus_sod_pol_mao_svk_dgb_eng_ven_tag_tha_wly_knd_tsw_lda_uzb_prs_ita_tur_moo_vie_amh_bam_akn_swa	-0.0295311987539924	-0.0695699201342923	0.944685351688167
569	chh_bul_cic_lit_sod_sid_amr_cze_tur_aze_swt_tag_tsw_eng_dut_bsq_ctl_gam_fbf_cnt_svk_spa_ewe_swe_lda_por_est_bem_tsn_hun_rus_hau_geo_ukr_fre_hin_grk_owc_heb_rom_fin_ses_sun_scr_ind_jpn_tml_kor_lat_mol_dyu_glc_jav_pol_amh_mly_mnd_pan_ven_ger_aeg_bos_afr_guj_prs_qcu_slo_urd_arw_akn_anl_ita_mlt_alb_mao_ben_xho_nor_zul_bat_tha_tig_knd_igb_bam_azi_krd_mcd_uzb_dgb_vie_wly_swa_moo_yor	-0.0266286024708257	-0.0627652495946557	0.950088140384031
570	amh_por_bem_grk_sod_wly_aeg_alb_aze_tur_fbf_jav_ewe_ita_scr_bsq_urd_tig_akn_mnd_afr_spa_yor_guj_cic_ukr_est_tsn_dyu_fin_bul_hau_geo_rom_ctl_slo_svk_chh_sid_swe_hun_lda_bat_lit_tag_jpn_knd_kor_ger_krd_ven_eng_mly_fre_heb_ind_cnt_hin_xho_dut_gam_lat_pan_bos_glc_qcu_rus_pol_mcd_moo_mlt_ben_owc_arw_sun_prs_zul_nor_bam_mao_tha_amr_tml_igb_swt_azi_cze_mol_uzb_tsw_vie_anl_ses_dgb_swa	-0.454831320574159	-1.08144418967168	0.282295861106694
571	wly_scr_zul_prs_amh_aeg_hau_pol_tur_uzb_yor_ind_bem_guj_rus_bsq_ben_sod_tsn_cnt_eng_cze_xho_por_moo_arw_fin_bam_swa_est_lit_owc_geo_urd_svk_swe_mcd_anl_amr_ctl_hun_dyu_sun_grk_mao_jpn_tml_kor_alb_lat_ses_pan_tag_spa_heb_mly_mnd_ger_fbf_hin_tig_fre_bul_krd_slo_qcu_rom_mol_nor_swt_sid_bos_mlt_dut_bat_ukr_ewe_ita_igb_jav_tha_gam_knd_lda_dgb_azi_glc_afr_aze_ven_vie_chh_cic_akn_tsw	-0.486859951498124	-1.15855755119237	0.249602962298956
572	heb_mcd_bam_ben_mlt_amh_aeg_glc_aze_azi_ewe_jav_dyu_ita_grk_bsq_guj_tig_tsn_mnd_spa_urd_ses_pol_tsw_mol_est_swt_yor_fin_ctl_amr_geo_slo_nor_por_dut_chh_gam_pan_hun_fbf_mao_prs_tag_jpn_tml_kor_scr_ukr_cic_alb_mly_cze_owc_sun_cnt_fre_xho_hin_anl_rus_krd_afr_arw_qcu_bos_lit_ger_moo_sod_lat_hau_eng_ind_rom_swa_swe_akn_bat_tha_sid_knd_bem_ven_uzb_bul_svk_tur_lda_vie_wly_dgb_zul_igb	0.132097412322231	0.311432537213537	0.7561688745675
573	chh_fre_tsw_nor_sid_aeg_sod_lat_tur_uzb_lda_jav_xho_swe_glc_bsq_mcd_heb_igb_cnt_cze_spa_bem_scr_cic_afr_fin_ses_dgb_hun_prs_anl_geo_bos_ctl_lit_rom_amr_gam_ukr_est_moo_mao_hin_ind_jpn_knd_kor_pan_pol_fbf_ben_bat_rus_hau_sun_mnd_ita_ven_svk_owc_krd_ger_dut_mol_qcu_guj_arw_slo_dyu_mlt_por_amh_bul_mly_alb_akn_eng_tsn_tag_tha_wly_tml_swa_swt_aze_grk_urd_azi_zul_vie_tig_bam_yor_ewe	-0.891439839015132	-2.15899671032601	0.0334240114219088
574	amh_glc_swa_ben_hau_tig_gam_fre_tur_uzb_ewe_mao_lda_spa_lat_bsq_ukr_sod_moo_mnd_krd_mcd_zul_eng_xho_swe_fin_ses_akn_est_rus_heb_geo_afr_grk_nor_bos_chh_aeg_ita_hun_ven_tag_slo_sun_jpn_knd_kor_alb_guj_cic_hin_mly_cze_anl_bat_cnt_svk_dgb_arw_sid_por_prs_mol_ctl_qcu_urd_lit_scr_tsw_mlt_pan_wly_rom_jav_ger_bam_dut_fbf_ind_tha_owc_tml_swt_yor_azi_bul_pol_aze_tsn_vie_amr_bem_dyu_igb	0.310711735627028	0.7323303774212	0.465808575420429
575	tig_ukr_yor_dut_heb_aeg_mlt_bul_azi_tur_xho_sun_tsw_ctl_bos_bsq_prs_amr_bem_mnd_ben_ita_dyu_glc_dgb_hin_fin_bam_swt_hun_mol_hau_geo_spa_pol_mcd_nor_sid_amh_afr_est_ven_jav_krd_mao_jpn_knd_kor_lat_arw_swa_urd_ind_swe_gam_mly_cnt_fre_igb_ger_sod_svk_scr_rom_pan_qcu_lit_slo_por_fbf_chh_cze_wly_eng_tag_grk_ses_rus_lda_bat_tha_anl_tml_ewe_akn_aze_guj_alb_uzb_zul_vie_owc_cic_tsn_moo	-0.712867022089297	-1.70737066894626	0.091089719189475
576	mlt_prs_dgb_mcd_anl_hau_gam_mol_azi_tur_lda_bat_dyu_ben_pan_bsq_nor_sod_bam_mnd_urd_glc_swa_rus_bem_grk_hun_tsw_xho_est_fre_wly_geo_spa_svk_swe_pol_chh_heb_guj_fin_akn_mao_por_tag_jpn_knd_kor_slo_scr_ses_bul_mly_ger_tig_sun_cnt_ukr_ewe_eng_amh_afr_hin_alb_arw_qcu_krd_ctl_bos_swt_aeg_lit_sid_lat_jav_ita_yor_rom_cic_ind_tha_owc_tml_ven_fbf_uzb_dut_cze_aze_tsn_vie_amr_igb_zul_moo	-0.0740957387849624	-0.174597217735151	0.861775669821947
577	gam_svk_swt_fre_amh_owc_aeg_urd_tur_uzb_bam_mly_swa_bul_por_bsq_rus_sid_tsw_cnt_guj_prs_zul_cze_igb_lat_est_dyu_moo_hun_grk_amr_geo_alb_ukr_arw_scr_mlt_wly_mol_fin_xho_bat_ctl_tag_jpn_knd_kor_lit_ben_yor_ita_mao_mcd_chh_jav_mnd_glc_fbf_spa_anl_pol_nor_slo_eng_qcu_krd_swe_dut_tsn_heb_afr_tig_hin_sun_pan_dgb_rom_bem_ind_tha_sod_tml_cic_ewe_azi_bos_ger_aze_ses_vie_hau_lda_akn_ven	-0.481656323467616	-1.1464983748396	0.254530284248011
578	wly_ger_swa_krd_heb_sod_anl_grk_uzb_tur_moo_bat_bam_hin_pol_bsq_rom_amh_bem_mnd_cze_guj_lda_alb_ses_mcd_hun_xho_ven_fin_glc_gam_geo_bos_eng_svk_urd_mlt_amr_ita_est_igb_ind_pan_mao_jpn_tml_kor_spa_swe_fbf_por_sun_ben_sid_tag_cnt_slo_zul_ukr_hau_mol_fre_bul_lat_qcu_dut_lit_rus_akn_chh_scr_tig_arw_jav_prs_tsn_ctl_swt_mly_tha_aeg_knd_ewe_tsw_azi_nor_afr_aze_yor_vie_owc_dgb_cic_dyu	-0.87708602614376	-2.12164843411565	0.0365261674307583
579	mlt_prs_moo_rom_amr_hau_aeg_svk_uzb_azi_tsw_ind_ewe_lat_fre_bsq_urd_sod_lda_cnt_mol_alb_swa_bos_igb_ben_est_fbf_akn_hun_pol_chh_geo_cze_por_hin_ukr_tig_amh_swe_fin_ven_mly_rus_bat_jpn_knd_kor_glc_slo_xho_guj_sun_eng_gam_mao_mnd_dut_tsn_afr_heb_bul_arw_ita_lit_qcu_nor_ctl_spa_dyu_wly_mcd_owc_scr_jav_grk_bem_krd_cic_tag_tha_anl_tml_dgb_ses_tur_pan_ger_aze_yor_vie_sid_swt_bam_zul	-0.414564827032143	-0.982197861902869	0.328550697621358
580	sid_guj_akn_fre_mlt_gam_chh_bul_tur_uzb_fbf_sun_tsw_prs_ukr_bsq_grk_anl_lda_cnt_swe_lat_ses_por_yor_rom_est_bam_ewe_hun_ctl_owc_geo_svk_glc_eng_ger_amr_aeg_ita_fin_ven_ind_spa_mly_jpn_knd_kor_krd_rus_xho_afr_jav_slo_hau_bat_mnd_pol_dgb_nor_amh_urd_cze_alb_lit_qcu_bos_mcd_mol_bem_wly_pan_tig_dut_mao_ben_tsn_arw_moo_tag_tha_heb_tml_zul_igb_azi_hin_scr_aze_swa_vie_sod_dyu_cic_swt	-0.831432515234177	-2.00707755948181	0.0476443963640936
581	hau_alb_zul_bul_wly_gam_owc_arw_tur_aze_ewe_ind_dgb_ukr_dut_bsq_fre_sod_dyu_cnt_spa_prs_igb_krd_ses_lit_fin_swa_bam_est_lat_heb_geo_guj_grk_eng_mcd_aeg_anl_cze_hun_ven_tag_slo_mly_jpn_tml_kor_swe_scr_swt_urd_sun_rom_amr_mao_mnd_afr_lda_ita_sid_bos_pol_ctl_hin_qcu_pan_svk_nor_yor_amh_glc_chh_ben_bat_mol_xho_por_moo_jav_tha_tig_knd_akn_tsn_uzb_rus_ger_azi_fbf_vie_mlt_bem_cic_tsw	-0.730758859365863	-1.75769704276427	0.0820895045665527
582	wly_mcd_swa_urd_anl_amr_sid_bul_aze_uzb_igb_tag_xho_guj_krd_bsq_rus_chh_dgb_mnd_ctl_cze_swt_lat_ses_por_est_tsn_akn_hun_scr_mlt_geo_slo_arw_prs_hin_aeg_hau_nor_fin_tsw_ind_pol_bat_jpn_knd_kor_ita_pan_fbf_lit_mao_glc_sod_mly_cnt_dut_ven_fre_amh_bos_grk_alb_mol_qcu_svk_rom_ukr_cic_heb_ben_owc_spa_jav_eng_bem_swe_ewe_sun_tha_gam_tml_moo_lda_azi_ger_afr_tur_yor_vie_tig_dyu_zul_bam	0.130765899275579	0.307810101263187	0.75891514452268
583	sod_nor_bem_mol_amr_mlt_anl_rom_tur_uzb_dgb_tag_ewe_ger_glc_bsq_ctl_owc_cic_cnt_hin_prs_tsn_bos_dyu_ukr_hun_fbf_tsw_fin_ben_chh_geo_mcd_slo_pol_bul_wly_gam_pan_est_swa_mao_fre_jav_jpn_tml_kor_krd_scr_bam_grk_ind_afr_hau_bat_mnd_rus_swt_spa_sid_dut_lat_por_cze_qcu_svk_arw_guj_moo_aeg_swe_heb_alb_sun_eng_xho_lit_yor_mly_tha_amh_knd_lda_ven_azi_urd_ita_aze_akn_vie_tig_igb_ses_zul	0.117792633946602	0.277050764327634	0.782355992363999
584	owc_por_zul_lat_anl_amr_hau_rom_aze_azi_moo_sun_fbf_ita_svk_bsq_afr_aeg_swt_cnt_dut_arw_tsn_swe_swa_lit_hun_ewe_yor_est_eng_heb_geo_glc_fre_bul_nor_amh_sod_ukr_fin_dyu_mly_prs_mao_jpn_tml_kor_cze_pan_igb_slo_jav_ger_tig_ind_mnd_mol_akn_scr_gam_spa_pol_ctl_urd_qcu_alb_krd_bos_ses_wly_grk_chh_rus_tag_hin_bem_guj_tsw_bat_tha_sid_knd_xho_dgb_uzb_mcd_ben_tur_bam_vie_mlt_cic_lda_ven	-1.04470542141033	-2.5548006818804	0.0122486609299405
585	anl_spa_bem_por_wly_tig_chh_cze_azi_aze_akn_jav_dgb_eng_ita_bsq_svk_aeg_swa_cnt_mol_glc_swt_guj_igb_mcd_hun_moo_ven_est_grk_owc_geo_lit_ukr_prs_dut_mlt_gam_scr_fin_xho_ind_alb_tag_jpn_knd_kor_rom_ben_tsw_slo_sun_lat_hau_bat_mnd_urd_ewe_rus_heb_bul_pol_swe_arw_qcu_fre_ger_ctl_ses_amh_afr_sid_hin_mao_nor_fbf_krd_bam_mly_tha_amr_tml_lda_yor_tur_bos_pan_uzb_dyu_vie_sod_zul_tsn_cic	-0.502272806362611	-1.1951799376855	0.235055631144172
586	amr_arw_fbf_nor_heb_owc_amh_guj_uzb_aze_cic_mly_dyu_alb_grk_bsq_spa_anl_yor_mnd_mcd_bul_igb_glc_swt_urd_hun_akn_xho_est_lat_gam_geo_ger_mol_fre_por_wly_sod_pol_fin_ewe_sun_ita_mao_jpn_tml_kor_krd_ben_lda_eng_bat_slo_aeg_ind_cnt_svk_bem_afr_mlt_scr_dut_lit_hin_qcu_prs_ctl_ukr_ven_hau_rus_sid_pan_jav_swe_moo_cze_ses_tag_tha_chh_knd_bam_dgb_tur_rom_bos_azi_swa_vie_tig_tsw_zul_tsn	-0.0530216086949689	-0.124898946202705	0.900873135876015
587	owc_rus_fbf_scr_sid_anl_gam_pol_azi_tur_ewe_ind_akn_urd_ita_bsq_pan_heb_swt_mnd_ben_swe_moo_hin_igb_arw_est_ven_ses_hun_spa_aeg_geo_ctl_svk_krd_ukr_amh_wly_dut_fin_tsw_mly_glc_tag_jpn_knd_kor_grk_bos_xho_alb_bat_fre_tig_jav_cnt_mcd_tsn_por_hau_lit_ger_cze_slo_qcu_bul_mol_rom_bam_amr_lat_mlt_afr_sun_guj_bem_eng_dyu_mao_tha_sod_tml_dgb_lda_aze_prs_nor_uzb_swa_vie_chh_yor_zul_cic	-0.59114197688412	-1.41039899335703	0.161757918274635
588	heb_cze_bem_guj_chh_aeg_hau_bul_azi_aze_igb_mly_bam_krd_spa_bsq_pol_amr_yor_mnd_lat_dut_cic_eng_ewe_urd_fin_swt_moo_est_svk_mlt_geo_hin_arw_afr_rus_tig_wly_pan_hun_ven_jav_scr_sun_jpn_tml_kor_rom_bos_tsn_alb_tag_ctl_owc_ind_cnt_ukr_ses_lit_sid_grk_mol_ben_prs_qcu_mcd_ita_nor_dyu_anl_por_gam_slo_bat_glc_dgb_swe_lda_mao_tha_amh_knd_swa_akn_uzb_ger_fre_tur_fbf_vie_sod_tsw_zul_xho	-0.661699365009179	-1.58391731206111	0.116607353948105
589	sid_arw_yor_ben_heb_mlt_wly_grk_azi_aze_ewe_tag_zul_spa_scr_bsq_fre_amh_lda_mnd_ita_bul_swa_mcd_fbf_swe_hun_ven_bem_fin_cze_anl_geo_prs_por_krd_eng_chh_tig_svk_est_swt_mly_afr_jav_jpn_knd_kor_bos_rus_dyu_slo_bat_nor_hau_mao_cnt_urd_akn_ctl_sod_alb_pol_hin_ger_qcu_glc_mol_lit_tsn_aeg_guj_gam_lat_sun_pan_dgb_ukr_moo_ind_tha_amr_tml_tsw_bam_tur_rom_dut_uzb_xho_vie_owc_ses_cic_igb	-0.0634860181312216	-0.149586932710066	0.881414441212085
590	sid_lit_dgb_grk_mlt_hau_owc_ukr_azi_uzb_ven_ind_yor_pol_slo_bsq_arw_wly_moo_cnt_nor_svk_ewe_spa_bam_bos_hun_akn_fbf_est_rom_sod_geo_alb_ger_scr_ctl_gam_amr_lat_fin_cic_bat_dut_jav_jpn_knd_kor_por_fre_swt_mol_mao_mcd_tig_mly_mnd_afr_ses_ita_amh_guj_hin_cze_swe_qcu_glc_bul_urd_lda_heb_eng_anl_prs_tag_ben_igb_rus_xho_sun_tha_aeg_tml_swa_dyu_aze_pan_krd_tur_bem_vie_chh_tsw_tsn_zul	-0.114351642206233	-0.269477416217046	0.788159314860348
591	gam_nor_moo_hin_sod_amh_tig_prs_uzb_aze_swa_ind_zul_por_urd_bsq_spa_anl_tsw_cnt_dut_guj_ven_lat_tsn_swe_fin_xho_swt_hun_ctl_owc_geo_svk_rus_scr_pan_mlt_aeg_ita_est_ses_jav_ukr_bat_jpn_knd_kor_bul_pol_fbf_grk_mly_ger_hau_mao_mnd_alb_dgb_eng_chh_krd_ben_mol_rom_qcu_glc_fre_mcd_akn_amr_afr_heb_arw_sun_slo_cic_bos_lda_tag_tha_sid_tml_bem_bam_azi_cze_lit_tur_igb_vie_wly_dyu_yor_ewe	-0.0266010431149051	-0.0626441340719062	0.950184325854705
592	sod_prs_cic_hin_tig_gam_aeg_grk_tur_azi_ven_mly_igb_rom_pan_bsq_ben_heb_bam_mnd_swe_nor_yor_lat_lda_ger_hun_dgb_swt_fin_pol_owc_geo_ukr_rus_arw_por_sid_chh_cze_est_tsw_ind_glc_sun_jpn_knd_kor_fre_svk_moo_lit_mao_bul_hau_jav_cnt_alb_zul_spa_mlt_slo_ita_mcd_afr_qcu_eng_scr_urd_xho_amr_guj_anl_bos_bat_dut_swa_mol_ses_tag_tha_amh_tml_dyu_bem_uzb_krd_ctl_aze_fbf_vie_wly_tsn_akn_ewe	0.28297607540388	0.666354874192317	0.506833975829867
593	amh_pol_zul_mcd_heb_owc_hau_alb_aze_tur_xho_sun_fbf_lit_por_bsq_rom_anl_moo_mnd_ben_nor_tsw_ctl_ses_pan_hun_tsn_dyu_fin_mol_sid_geo_eng_guj_slo_afr_tig_chh_ita_est_ewe_bat_scr_mao_jpn_knd_kor_grk_lat_bam_hin_jav_arw_sod_ind_cnt_prs_igb_swe_mlt_svk_glc_cze_urd_qcu_spa_fre_ger_cic_amr_bos_gam_bul_tag_rus_dgb_ukr_swa_mly_tha_aeg_tml_lda_yor_uzb_dut_krd_azi_ven_vie_wly_bem_swt_akn	-0.085955520170759	-0.202474165402646	0.839988340367157
594	anl_hin_cic_pan_hau_tig_aeg_lit_aze_tur_ses_tag_swt_guj_lat_bsq_svk_amh_xho_mnd_dut_ben_moo_scr_dgb_ukr_est_fbf_ewe_hun_mol_gam_geo_ger_pol_slo_ctl_amr_wly_mcd_fin_bam_bat_rus_ind_jpn_knd_kor_swe_urd_akn_ita_mly_por_sod_jav_cnt_glc_bem_spa_owc_bul_cze_nor_alb_qcu_afr_fre_rom_tsn_mlt_arw_sid_eng_mao_prs_dyu_bos_lda_sun_tha_heb_tml_zul_ven_uzb_krd_grk_azi_tsw_vie_chh_swa_igb_yor	-0.499717893035989	-1.18912953779652	0.237416007371
595	sod_guj_ven_lat_anl_mlt_chh_arw_tur_uzb_xho_ind_tsw_mcd_svk_bsq_alb_sid_zul_mnd_spa_swe_swa_prs_dgb_bul_fin_igb_ses_hun_dut_hau_geo_urd_scr_ctl_rus_amh_owc_cze_est_ewe_jav_ukr_bat_jpn_knd_kor_grk_nor_swt_eng_mly_mol_tig_tag_cnt_bos_moo_rom_gam_fre_hin_ben_por_qcu_lit_afr_pan_akn_wly_ger_amr_ita_mao_krd_bam_slo_lda_sun_tha_heb_tml_bem_yor_aze_pol_glc_azi_fbf_vie_aeg_cic_tsn_dyu	-0.0320832277229914	-0.075560256885487	0.939931260392469
596	sod_ger_ses_glc_chh_hau_anl_fre_tur_uzb_lda_jav_akn_guj_scr_bsq_svk_amr_yor_cnt_ctl_afr_fbf_por_tsn_ita_est_moo_zul_hun_ukr_heb_geo_mol_urd_cze_slo_mlt_owc_pol_fin_xho_sun_swe_mao_jpn_knd_kor_rus_alb_bem_ben_ind_mcd_amh_tag_mnd_arw_swa_lit_gam_pan_lat_bul_hin_qcu_dut_eng_bos_ven_sid_spa_wly_rom_bat_grk_ewe_nor_dyu_mly_tha_tig_tml_igb_bam_aze_krd_prs_azi_swt_vie_aeg_cic_dgb_tsw	-1.48789316609095	-3.78408906416211	0.000272884375861458
597	anl_ben_ven_lat_heb_sod_sid_scr_uzb_tur_tsn_sun_yor_ctl_krd_bsq_mol_mlt_zul_mnd_mcd_nor_moo_fre_fbf_lit_hun_swt_bem_est_ukr_hau_geo_svk_alb_rus_swe_wly_owc_por_fin_akn_bat_pan_ind_jpn_knd_kor_guj_dut_ewe_eng_mly_prs_chh_tag_cnt_spa_tsw_urd_gam_bul_slo_glc_afr_qcu_ita_bos_cze_dyu_tig_rom_amh_hin_mao_pol_swa_arw_dgb_jav_tha_aeg_tml_xho_igb_aze_ger_grk_azi_ses_vie_amr_bam_cic_lda	-0.532712688282706	-1.26635600649957	0.20854836351699
598	anl_mcd_ewe_nor_chh_tig_gam_glc_azi_tur_fbf_sun_moo_bos_dut_bsq_ger_hau_ven_mnd_spa_lat_xho_fre_yor_urd_fin_bam_swa_hun_mol_wly_geo_hin_krd_ben_rom_sod_owc_svk_est_tsn_bat_guj_jav_jpn_knd_kor_grk_swe_cic_eng_tag_ita_amh_mly_cnt_alb_swt_rus_aeg_arw_ukr_bul_cze_qcu_pol_pan_afr_lda_heb_prs_mlt_por_mao_ctl_igb_lit_ses_ind_tha_sid_tml_dyu_zul_aze_slo_scr_uzb_bem_vie_amr_dgb_tsw_akn	0.21250865977336	0.500996979596107	0.617556985968592
599	wly_ben_tsn_krd_aeg_heb_hau_nor_uzb_tur_tsw_ind_swt_eng_alb_bsq_pan_anl_ewe_mnd_fre_ita_dgb_scr_akn_bos_est_zul_fbf_fin_swe_mlt_geo_por_rom_guj_ctl_gam_tig_ger_hun_igb_mao_hin_mly_jpn_tml_kor_cze_spa_cic_bul_tag_prs_owc_sun_cnt_lit_yor_pol_sid_rus_urd_svk_ukr_qcu_arw_mol_mcd_ses_sod_slo_chh_lat_bat_grk_lda_afr_moo_jav_tha_amh_knd_bem_ven_azi_glc_dut_aze_bam_vie_amr_dyu_xho_swa	-0.124733065214308	-0.293988937089884	0.769421491149835
600	amh_spa_yor_urd_amr_anl_aeg_ben_uzb_azi_igb_sun_lda_hin_lit_bsq_ctl_sid_moo_cnt_guj_mcd_swt_rom_ewe_por_est_tsw_ses_hun_ita_sod_geo_ukr_prs_afr_cze_owc_chh_slo_fin_akn_jav_mol_ind_jpn_knd_kor_svk_nor_ven_glc_bat_grk_tig_mao_mnd_krd_bem_bul_heb_fre_arw_pol_dut_qcu_eng_ger_alb_zul_wly_rus_mlt_scr_mly_swe_tsn_pan_dgb_tag_tha_hau_tml_fbf_bam_aze_lat_bos_tur_swa_vie_gam_dyu_xho_cic	0.215152917881963	0.506072625935345	0.614003208372382
601	hau_slo_igb_swe_heb_mlt_amr_alb_aze_azi_cic_mao_tsn_fre_dut_bsq_urd_amh_bem_cnt_scr_cze_dgb_bos_lda_eng_est_swa_akn_fin_lat_gam_geo_pol_svk_afr_ger_sod_aeg_mol_hun_zul_sun_por_bat_jpn_knd_kor_prs_guj_dyu_ita_tag_bul_anl_jav_mnd_krd_swt_rus_tig_hin_ben_glc_grk_qcu_arw_rom_spa_ewe_chh_ctl_owc_mcd_mly_lit_tsw_pan_ven_ind_tha_wly_tml_bam_xho_tur_ukr_nor_uzb_ses_vie_sid_yor_fbf_moo	0.0799080250967762	0.18802529883196	0.851266474481083
602	chh_prs_bam_slo_hau_wly_tig_mol_uzb_azi_xho_mao_zul_guj_ukr_bsq_svk_gam_moo_cnt_nor_krd_swa_por_igb_alb_fin_ewe_fbf_est_arw_anl_geo_rom_eng_afr_spa_owc_amh_pol_hun_swt_sun_lit_ind_jpn_knd_kor_swe_hin_akn_glc_bat_bul_mlt_jav_mnd_ctl_tsw_fre_sod_mcd_scr_ben_dut_qcu_grk_urd_ger_yor_heb_lat_sid_pan_tag_rus_bem_bos_ses_mly_tha_aeg_tml_dgb_ven_aze_cze_ita_tur_cic_vie_amr_tsn_dyu_lda	-0.259436223724252	-0.614734494002999	0.540231236716418
603	amr_por_igb_ita_gam_wly_hau_scr_aze_tur_swt_bat_xho_grk_rom_bsq_dut_aeg_ses_mnd_krd_eng_tsn_arw_moo_ben_fin_fbf_lda_est_ctl_chh_geo_ukr_ger_glc_pan_tig_anl_lat_hun_dgb_mly_fre_sun_jpn_knd_kor_lit_urd_akn_bos_mao_hin_sod_ind_cnt_cze_ewe_swe_owc_mcd_spa_alb_bul_qcu_slo_nor_mol_yor_mlt_guj_heb_pol_jav_svk_zul_rus_swa_tag_tha_amh_tml_tsw_cic_uzb_afr_prs_azi_bam_vie_sid_bem_dyu_ven	-0.211823158823663	-0.500411926944902	0.617967205509051
604	anl_scr_akn_ctl_gam_chh_wly_slo_azi_uzb_fbf_ind_swa_spa_ben_bsq_mol_sid_ewe_cnt_eng_nor_tsn_arw_ven_por_hun_zul_moo_est_ukr_tig_geo_hin_urd_swe_cze_amr_aeg_afr_fin_tsw_mao_lit_tag_jpn_knd_kor_lat_bul_yor_dut_sun_pan_sod_bat_mnd_ger_lda_ita_heb_bos_rus_grk_krd_qcu_rom_fre_guj_bem_amh_glc_owc_mcd_mly_prs_dgb_pol_bam_jav_tha_mlt_tml_dyu_igb_aze_svk_alb_tur_swt_vie_hau_cic_xho_ses	-0.366451291226808	-0.868409136816382	0.387405879306514
605	amh_prs_zul_hin_wly_tig_amr_dut_uzb_aze_akn_mly_lda_mcd_rus_bsq_ger_sid_dgb_cnt_swe_afr_ven_pan_cic_grk_fin_tsn_xho_est_ita_sod_geo_ctl_krd_guj_svk_anl_mlt_por_hun_fbf_ind_lat_bat_jpn_knd_kor_mol_alb_moo_ben_jav_nor_hau_sun_mnd_bul_dyu_eng_heb_ukr_cze_glc_fre_qcu_spa_urd_rom_swa_chh_arw_gam_lit_mao_slo_yor_pol_igb_tag_tha_aeg_tml_tsw_ewe_tur_scr_bos_azi_swt_vie_owc_bem_bam_ses	-0.834001240368871	-2.01122925971956	0.0471959548989653
606	anl_rus_tsw_lat_hau_owc_amr_swe_aze_uzb_tsn_mao_bem_grk_ben_bsq_krd_gam_dgb_cnt_cze_lit_swt_afr_yor_ita_hun_swa_xho_est_ukr_sid_geo_scr_urd_eng_nor_chh_tig_bul_fin_moo_mly_alb_ind_jpn_knd_kor_ger_rom_zul_bos_sun_fre_aeg_bat_mnd_prs_fbf_pol_mlt_pan_spa_guj_glc_qcu_svk_hin_mol_akn_sod_slo_wly_dut_tag_arw_ses_mcd_lda_jav_tha_heb_tml_ven_igb_tur_ctl_por_azi_dyu_vie_amh_cic_ewe_bam	0.0427485086491612	0.100598128989577	0.920086036181583
607	amr_rom_tsn_pan_owc_amh_aeg_bos_tur_aze_ses_mly_bem_pol_krd_bsq_ger_sod_moo_mnd_arw_slo_yor_rus_ewe_afr_fin_swa_zul_hun_guj_heb_geo_cze_scr_spa_eng_sid_chh_mcd_est_igb_jav_glc_ind_jpn_tml_kor_fre_prs_swt_ukr_mao_ctl_gam_tag_cnt_lat_dyu_swe_tig_mol_dut_alb_ita_qcu_por_hin_svk_ven_hau_grk_anl_ben_sun_nor_dgb_urd_akn_bat_tha_wly_knd_bam_tsw_uzb_bul_lit_azi_lda_vie_mlt_cic_xho_fbf	0.0565270055160793	0.13301530581879	0.894468667667961
608	amh_ger_zul_ita_anl_tig_mlt_eng_aze_azi_akn_tag_tsw_bos_guj_bsq_pol_heb_lda_cnt_fre_swe_bam_rom_cic_hin_est_tsn_dyu_hun_rus_gam_geo_lit_cze_krd_nor_amr_sod_spa_fin_dgb_jav_arw_ind_jpn_knd_kor_glc_por_xho_alb_mly_pan_hau_mao_mnd_urd_swt_prs_sid_ctl_mcd_dut_scr_qcu_slo_mol_grk_swa_wly_lat_chh_bul_sun_ukr_yor_svk_ewe_bat_tha_aeg_tml_ses_moo_tur_afr_ben_uzb_igb_vie_owc_ven_bem_fbf	-0.344927430717617	-0.818717851120754	0.415040394011189
609	heb_dut_dgb_glc_hau_chh_gam_lat_aze_uzb_yor_sun_tsn_bul_urd_bsq_prs_amh_swa_mnd_pol_mol_lda_ben_fbf_rom_fin_ven_moo_hun_fre_sid_geo_grk_rus_hin_pan_anl_mlt_ctl_est_akn_bat_afr_ind_jpn_knd_kor_krd_por_tsw_slo_mly_eng_tig_mao_cnt_bos_bem_scr_amr_arw_lit_nor_cze_qcu_alb_swe_ukr_ses_sod_spa_aeg_mcd_tag_guj_swt_ita_bam_jav_tha_wly_tml_ewe_igb_azi_ger_svk_tur_dyu_vie_owc_cic_zul_xho	0.211253760479977	0.49762447734781	0.619923333747017
610	owc_prs_bem_ukr_wly_sod_anl_lat_tur_aze_bam_mao_xho_lit_eng_bsq_ben_heb_akn_mnd_dut_alb_yor_bos_moo_urd_est_cic_tsw_fin_mol_chh_geo_por_glc_afr_mcd_gam_mlt_ger_hun_zul_sun_ctl_bat_jpn_knd_kor_fre_nor_swt_bul_mly_guj_sid_jav_cnt_scr_ewe_pol_amr_ita_cze_svk_hin_qcu_pan_spa_slo_fbf_hau_rus_aeg_grk_tag_rom_swa_krd_ses_ind_tha_tig_tml_tsn_ven_azi_arw_swe_uzb_dgb_vie_amh_lda_dyu_igb	-0.124771574066294	-0.29407939960366	0.769352582375956
611	amr_ukr_lda_scr_tig_chh_owc_lit_aze_azi_moo_tag_fbf_urd_rus_bsq_nor_sid_xho_mnd_arw_prs_bem_dut_tsn_bul_fin_swt_swa_est_mcd_gam_geo_ctl_spa_ben_ita_hau_sod_hin_hun_dgb_mao_pan_sun_jpn_knd_kor_afr_cze_igb_swe_jav_mol_anl_bat_cnt_glc_ven_guj_aeg_alb_lat_rom_bos_qcu_slo_ger_fre_yor_heb_por_amh_svk_ind_grk_bam_pol_ses_mly_tha_mlt_tml_tsw_dyu_tur_krd_eng_uzb_akn_vie_wly_ewe_zul_cic	0.25610168021383	0.603392795247316	0.54771624797814
612	wly_glc_swt_scr_chh_gam_mlt_afr_azi_uzb_yor_tag_igb_ben_ita_bsq_krd_tig_dgb_mnd_rus_ger_bem_pol_moo_rom_hun_ses_akn_est_lit_sid_geo_swe_spa_guj_grk_amr_owc_pan_fin_tsw_ind_fre_mly_jpn_tml_kor_ukr_bos_lda_dut_mao_por_aeg_bat_cnt_cze_ven_mol_hau_alb_urd_arw_nor_qcu_bul_lat_prs_dyu_sod_ctl_amh_svk_sun_mcd_bam_eng_tsn_jav_tha_heb_knd_zul_fbf_aze_hin_slo_tur_swa_vie_anl_cic_ewe_xho	-0.348670966776174	-0.826368134602452	0.410710364999841
613	tig_bos_fbf_krd_gam_wly_heb_glc_uzb_tur_tsw_sun_igb_urd_ben_bsq_hin_hau_tsn_mnd_ctl_guj_cic_rom_akn_mol_fin_swa_zul_est_por_anl_geo_eng_lat_bul_svk_amr_owc_arw_hun_ven_mao_lit_ind_jpn_tml_kor_cze_mcd_ses_ger_tag_prs_sid_bat_cnt_nor_lda_ukr_aeg_rus_slo_swe_alb_qcu_ita_dut_afr_bem_mlt_fre_sod_pan_jav_spa_xho_grk_yor_mly_tha_chh_knd_dgb_dyu_aze_scr_pol_azi_ewe_vie_amh_moo_bam_swt	-0.215474545534077	-0.509547305016296	0.611575662688274
614	amh_spa_ven_nor_gam_owc_amr_eng_uzb_tur_akn_tag_dyu_mcd_pol_bsq_urd_tig_igb_cnt_ukr_rom_moo_ita_swt_lat_hun_ewe_cic_est_slo_hau_geo_hin_arw_fre_rus_aeg_sid_afr_fin_bem_sun_glc_ind_jpn_knd_kor_mol_lit_fbf_svk_jav_alb_chh_mly_mnd_krd_swa_grk_heb_bul_ger_prs_cze_qcu_pan_guj_dut_ses_sod_ctl_mlt_ben_bat_swe_tsn_scr_xho_mao_tha_wly_tml_bam_tsw_azi_por_bos_aze_dgb_vie_anl_lda_yor_zul	-0.587031481323186	-1.40347677704282	0.163804921193905
615	gam_alb_xho_urd_aeg_amh_owc_rus_azi_uzb_dyu_mly_lda_pol_mol_bsq_svk_anl_ewe_mnd_eng_bul_yor_rom_cic_lit_est_tsn_moo_hun_fre_mlt_geo_ukr_prs_scr_dut_tig_wly_ger_fin_akn_mao_mcd_jav_jpn_tml_kor_swe_krd_dgb_slo_tag_guj_amr_ind_cnt_arw_tsw_ctl_sid_cze_spa_lat_por_qcu_pan_ita_nor_bam_chh_hin_heb_afr_sun_ben_igb_glc_zul_bat_tha_hau_knd_swa_swt_aze_grk_bos_tur_fbf_vie_sod_ses_bem_ven	-0.160024967021042	-0.377427813399778	0.706715651033138
616	owc_ukr_dyu_dut_tig_sod_anl_svk_tur_azi_bem_tag_ses_por_krd_bsq_ita_amh_swt_cnt_prs_ben_ewe_mcd_xho_nor_fin_tsw_tsn_hun_rom_wly_geo_spa_pan_eng_arw_mlt_aeg_scr_est_bam_mly_ctl_mao_jpn_knd_kor_ger_hin_ven_pol_jav_cze_hau_sun_mnd_slo_swa_afr_chh_bul_lat_swe_fre_qcu_lit_mol_grk_dgb_amr_glc_sid_rus_ind_urd_cic_alb_moo_bat_tha_heb_tml_akn_lda_uzb_bos_guj_aze_yor_vie_gam_igb_zul_fbf	-0.4445745963562	-1.0557492961391	0.293817682268833
617	tig_urd_tsw_dut_mlt_heb_gam_hin_aze_uzb_igb_bat_fbf_scr_pan_bsq_mol_hau_ses_cnt_nor_svk_yor_glc_swa_mcd_fin_tsn_moo_hun_prs_wly_geo_rus_fre_grk_krd_anl_owc_rom_est_swt_tag_guj_ind_jpn_tml_kor_slo_eng_lda_bos_jav_afr_sod_sun_mnd_por_dyu_ukr_chh_arw_spa_lat_pol_qcu_ctl_ita_swe_cic_amh_ben_sid_lit_mly_ger_dgb_cze_bem_mao_tha_aeg_knd_akn_ewe_azi_bul_alb_tur_zul_vie_amr_xho_bam_ven	-0.658057770011142	-1.57252311062951	0.119225362535419
618	mlt_glc_swa_swe_amh_owc_wly_afr_aze_uzb_swt_jav_yor_grk_nor_bsq_alb_heb_ses_mnd_ukr_ben_bam_slo_bem_pan_est_tsw_xho_fin_mcd_tig_geo_cze_fre_lat_spa_amr_hau_rus_hun_dgb_ind_svk_sun_jpn_knd_kor_dut_ita_zul_bul_mao_por_anl_bat_cnt_scr_fbf_rom_aeg_urd_bos_ger_guj_qcu_eng_arw_hin_dyu_gam_krd_chh_pol_mly_mol_moo_lit_tsn_tag_tha_sid_tml_lda_cic_azi_ctl_prs_tur_akn_vie_sod_ewe_ven_igb	-0.0781235118779174	-0.184176975994576	0.854275624315847
619	mlt_afr_tsn_urd_amh_anl_chh_lat_azi_tur_ewe_tag_dyu_ctl_fre_bsq_pan_amr_ses_cnt_krd_pol_xho_por_bam_scr_est_lda_dgb_hun_nor_tig_geo_mol_mcd_arw_ita_sod_heb_cze_fin_swa_bat_slo_mly_jpn_tml_kor_ben_grk_cic_bos_mao_guj_owc_jav_mnd_ger_ven_rus_aeg_swe_hin_bul_dut_qcu_prs_rom_svk_fbf_hau_eng_wly_glc_sun_spa_yor_lit_zul_ind_tha_sid_knd_igb_swt_uzb_ukr_alb_aze_bem_vie_gam_moo_akn_tsw	-0.369055663635236	-0.8741845329619	0.384269641521825
620	sod_cze_akn_hin_owc_wly_anl_arw_uzb_tur_swt_mao_ven_dut_afr_bsq_bos_tig_cic_mnd_lat_nor_tsw_mcd_tsn_prs_est_ses_ewe_hun_eng_gam_geo_bul_fre_ctl_pan_amr_amh_mol_fin_dyu_bat_scr_tag_jpn_knd_kor_grk_pol_yor_svk_ind_alb_sid_mly_cnt_ukr_moo_ita_mlt_guj_krd_ger_rus_qcu_por_glc_urd_swa_aeg_slo_hau_lit_sun_spa_xho_swe_fbf_jav_tha_heb_tml_igb_bam_aze_ben_rom_azi_lda_vie_chh_bem_zul_dgb	0.0953027185386753	0.224620546635387	0.822767260655099
621	owc_glc_moo_mcd_wly_sod_sid_por_azi_uzb_tsn_ind_swa_swe_ctl_bsq_fre_anl_ses_mnd_dut_alb_bam_ben_lda_afr_hun_bem_fbf_fin_pol_amh_geo_bos_ger_urd_mol_heb_amr_pan_est_ven_mly_rus_jav_jpn_tml_kor_lat_rom_ewe_scr_sun_svk_aeg_mao_cnt_grk_zul_prs_chh_hin_slo_guj_spa_qcu_ita_nor_eng_akn_hau_ukr_tig_krd_tag_bul_swt_lit_xho_bat_tha_gam_knd_cic_yor_aze_cze_arw_tur_igb_vie_mlt_dgb_tsw_dyu	-0.263780379655215	-0.623668817196888	0.534371817258942
622	wly_ben_igb_ukr_sid_gam_heb_spa_tur_uzb_ven_tag_ses_nor_glc_bsq_fre_anl_tsn_mnd_mcd_afr_swt_pol_tsw_eng_hun_dgb_bam_est_lat_mlt_geo_slo_pan_por_bul_amr_amh_guj_fin_akn_bat_rom_mao_jpn_tml_kor_rus_scr_bem_ctl_ind_bos_tig_jav_cnt_ita_dyu_lit_sod_svk_ger_prs_cze_qcu_swe_urd_arw_lda_owc_dut_aeg_alb_sun_grk_fbf_krd_yor_mly_tha_hau_knd_swa_ewe_aze_hin_mol_azi_moo_vie_chh_zul_xho_cic	-0.0777886133610606	-0.183281217208358	0.854976363025687
623	hau_bul_dgb_ger_anl_owc_amr_ukr_uzb_aze_akn_jav_tsw_nor_cze_bsq_swe_aeg_tsn_mnd_grk_scr_dyu_rom_swt_lat_hun_lda_ven_fin_pol_amh_geo_rus_alb_eng_prs_chh_sid_bos_est_fbf_mly_pan_tag_jpn_knd_kor_dut_guj_xho_por_bat_svk_wly_sun_cnt_glc_moo_krd_heb_slo_ctl_arw_hin_qcu_fre_mcd_spa_ewe_mlt_lit_sod_ita_mao_urd_bam_ben_cic_ind_tha_gam_tml_bem_igb_tur_afr_mol_azi_swa_vie_tig_yor_zul_ses	0.474199148287915	1.12006890781479	0.265568673211618
624	anl_glc_cic_swe_amh_wly_amr_slo_tur_uzb_dgb_mao_ven_rus_ukr_bsq_svk_sid_zul_cnt_bul_urd_bam_guj_moo_krd_fin_swt_yor_hun_ita_heb_geo_pan_spa_pol_lat_sod_tig_prs_est_akn_ind_por_mly_jpn_tml_kor_grk_afr_ses_arw_tag_mcd_owc_sun_mnd_scr_lda_alb_gam_hin_eng_nor_fre_qcu_ben_cze_ctl_tsw_mlt_mol_hau_dut_bat_rom_tsn_bos_ewe_jav_tha_chh_knd_swa_xho_azi_ger_lit_aze_fbf_vie_aeg_bem_igb_dyu	-0.687688982113396	-1.65243871878238	0.101817532850632
625	anl_lit_ven_svk_sod_hau_gam_bul_aze_uzb_bem_sun_akn_nor_glc_bsq_rom_tig_moo_mnd_dut_krd_ewe_scr_xho_swe_fin_tsw_lda_est_alb_mlt_geo_urd_grk_mcd_spa_wly_owc_cze_hun_tsn_tag_guj_mly_jpn_tml_kor_slo_pol_swa_fre_bat_por_chh_mao_cnt_ger_yor_mol_amr_rus_ukr_bos_ben_qcu_pan_afr_arw_dyu_aeg_ctl_heb_prs_ind_ita_dgb_lat_fbf_jav_tha_amh_knd_cic_swt_tur_eng_hin_azi_bam_vie_sid_ses_zul_igb	0.905663353445464	2.16791055517995	0.0327184016689188
626	anl_ben_xho_ukr_hau_heb_sid_urd_azi_aze_lda_tag_dgb_hin_prs_bsq_por_sod_ewe_mnd_nor_grk_swa_lit_bem_afr_est_ven_dyu_hun_ita_tig_geo_cze_ger_pol_rom_owc_amr_fre_fin_zul_mao_bul_sun_jpn_knd_kor_krd_eng_bam_pan_mly_rus_amh_ind_cnt_svk_igb_alb_aeg_lat_arw_glc_spa_qcu_slo_ctl_dut_ses_mlt_guj_gam_scr_bat_swe_fbf_bos_tsw_jav_tha_wly_tml_yor_akn_uzb_mol_mcd_tur_cic_vie_chh_tsn_swt_moo	-0.414413543597923	-0.983120011290679	0.328099121919546
627	amr_cze_cic_lat_tig_heb_wly_ben_uzb_aze_lda_bat_moo_ukr_urd_bsq_alb_hau_fbf_mnd_arw_guj_zul_scr_dgb_dut_est_ses_yor_hun_spa_sid_geo_bul_ger_nor_lit_mlt_owc_prs_fin_swa_mao_pol_ind_jpn_tml_kor_ctl_krd_bam_mol_sun_rom_amh_mly_cnt_mcd_tsw_eng_gam_bos_slo_ita_hin_qcu_grk_afr_por_bem_sod_swe_aeg_svk_jav_pan_swt_fre_akn_tag_tha_anl_knd_ewe_ven_tur_glc_rus_azi_tsn_vie_chh_dyu_xho_igb	-0.696708701060134	-1.66526466145885	0.0992253746660185
628	anl_urd_swa_pol_wly_owc_tig_pan_uzb_aze_dgb_tag_cic_alb_mol_bsq_slo_aeg_tsw_cnt_krd_grk_xho_por_lda_ger_hun_swt_yor_fin_bul_hau_geo_ctl_arw_fre_glc_mlt_gam_dut_est_bem_mly_guj_jav_jpn_knd_kor_lat_afr_zul_prs_sun_ben_heb_bat_mnd_scr_tsn_rus_amr_mcd_ita_eng_svk_qcu_rom_ukr_swe_ewe_chh_spa_sod_hin_mao_nor_akn_cze_ses_ind_tha_amh_tml_fbf_ven_azi_bos_lit_tur_igb_vie_sid_bam_moo_dyu	-0.558563491537459	-1.33085406343722	0.186490735265069
629	sid_glc_moo_scr_hau_gam_amr_guj_azi_tur_dgb_sun_cic_bul_mcd_bsq_ita_mlt_xho_cnt_lat_ben_ewe_prs_fbf_ger_fin_tsw_ven_est_ctl_amh_geo_krd_arw_swe_pol_tig_aeg_rom_hun_dyu_ind_mol_bat_jpn_tml_kor_rus_afr_ses_dut_jav_bos_heb_tag_mnd_slo_akn_fre_wly_urd_ukr_svk_pan_qcu_spa_eng_por_bam_chh_lit_sod_alb_mao_grk_yor_cze_zul_mly_tha_anl_knd_bem_lda_aze_hin_nor_uzb_swa_vie_owc_swt_tsn_igb	-0.366543882660413	-0.869011351337049	0.387078117453668
630	mlt_ctl_bem_alb_sod_anl_tig_dut_tur_azi_tsw_jav_swt_spa_svk_bsq_nor_aeg_ses_cnt_hin_afr_lda_guj_ewe_ben_est_yor_bam_hun_rus_hau_geo_ukr_fre_urd_pol_amr_sid_swe_fin_cic_mao_ger_ind_jpn_knd_kor_pan_bul_fbf_lit_tag_lat_heb_mly_mnd_krd_tsn_rom_owc_cze_bos_mol_ita_qcu_scr_glc_slo_ven_wly_eng_amh_grk_bat_por_dgb_prs_zul_sun_tha_gam_tml_xho_swa_aze_arw_mcd_uzb_akn_vie_chh_igb_moo_dyu	-0.37403842310816	-0.886606681372127	0.37757767234566
631	chh_ita_bam_afr_hau_tig_sod_urd_tur_aze_ven_tag_lda_bos_pan_bsq_rus_owc_igb_mnd_pol_slo_dyu_eng_fbf_scr_fin_cic_xho_est_cze_anl_geo_lat_hin_guj_grk_gam_aeg_nor_hun_moo_bat_fre_sun_jpn_knd_kor_svk_alb_dgb_lit_ind_dut_heb_mly_cnt_por_ewe_krd_amr_ukr_mcd_glc_mol_qcu_spa_rom_ger_akn_sid_ben_wly_ctl_jav_arw_swt_prs_ses_mao_tha_mlt_tml_tsw_bem_azi_swe_bul_uzb_zul_vie_amh_yor_swa_tsn	0.22794469206627	0.536486079601199	0.592903676767468
632	gam_slo_dyu_pan_heb_hau_sid_lat_uzb_tur_tsw_mly_fbf_mol_mcd_bsq_svk_owc_ses_cnt_swe_lit_bem_prs_lda_glc_est_yor_igb_hun_ben_aeg_geo_grk_nor_urd_eng_anl_amh_spa_fin_zul_jav_pol_tag_jpn_tml_kor_ita_bul_tsn_hin_ind_bos_sod_sun_mnd_guj_ewe_afr_amr_fre_alb_ctl_rus_qcu_dut_por_arw_dgb_wly_cze_tig_ger_mao_ukr_moo_rom_akn_bat_tha_chh_knd_bam_swa_aze_scr_krd_azi_cic_vie_mlt_ven_xho_swt	0.0841460624895743	0.198334374608144	0.843216372197145
633	anl_ita_cic_bul_owc_sid_tig_slo_aze_tur_dgb_mly_ven_grk_bos_bsq_ctl_mlt_tsw_cnt_pol_prs_igb_spa_lda_krd_est_swa_fbf_fin_scr_aeg_geo_rom_mol_hin_lat_gam_chh_dut_hun_zul_bat_alb_tag_jpn_tml_kor_fre_lit_xho_glc_jav_ben_amh_ind_mnd_svk_akn_cze_sod_guj_swe_nor_urd_qcu_eng_mcd_afr_bam_hau_ger_wly_por_sun_pan_tsn_rus_bem_mao_tha_amr_knd_swt_yor_uzb_arw_ukr_azi_moo_vie_heb_ewe_ses_dyu	-0.560833902876877	-1.33862358449357	0.183956469172617
634	chh_svk_tsw_mol_owc_aeg_wly_mcd_aze_uzb_dgb_mly_bam_guj_eng_bsq_krd_sid_yor_cnt_ctl_glc_ven_lat_fbf_pol_fin_bem_moo_hun_rus_sod_geo_hin_urd_ita_lit_anl_mlt_slo_est_lda_bat_ukr_mao_jpn_tml_kor_bul_por_swa_arw_ind_ben_hau_jav_mnd_cze_ewe_pan_heb_scr_prs_dut_grk_qcu_spa_swe_fre_zul_amh_alb_tig_rom_sun_ger_igb_nor_cic_tag_tha_gam_knd_swt_dyu_azi_afr_bos_tur_tsn_vie_amr_akn_xho_ses	-0.286727085278775	-0.67961865455716	0.49843408615305
635	aeg_swe_fbf_slo_owc_mlt_wly_mcd_tur_uzb_bam_sun_moo_ben_scr_bsq_urd_gam_igb_mnd_spa_mol_tsn_dut_ewe_rom_hun_ven_yor_est_ger_hau_geo_eng_arw_ctl_glc_heb_chh_prs_fin_lda_mao_guj_jav_jpn_knd_kor_ita_bul_swt_pol_tag_hin_sid_bat_cnt_krd_cic_svk_sod_bos_cze_fre_alb_qcu_lat_afr_nor_zul_amr_por_anl_lit_mly_ukr_akn_pan_xho_ind_tha_amh_tml_ses_swa_aze_grk_rus_azi_tsw_vie_tig_dyu_bem_dgb	0.0872909151092805	0.205695112577136	0.837478670811004
636	aeg_urd_bem_hin_mlt_wly_sid_mol_aze_tur_ses_bat_dgb_eng_bul_bsq_fre_owc_xho_cnt_ben_ita_ewe_rus_tsn_ctl_est_yor_moo_hun_grk_tig_geo_svk_alb_swe_guj_sod_chh_pan_fin_dyu_jav_arw_mao_jpn_tml_kor_glc_por_ven_spa_tag_nor_gam_sun_mnd_slo_zul_prs_hau_dut_ger_lit_pol_qcu_cze_scr_afr_igb_amh_bos_anl_ukr_ind_rom_swa_krd_tsw_mly_tha_amr_knd_fbf_cic_uzb_mcd_lat_azi_bam_vie_heb_akn_lda_swt	-0.23584455780602	-0.557467491753172	0.578547403365949
637	tig_urd_ven_ctl_anl_heb_sod_guj_azi_aze_ses_ind_akn_pan_alb_bsq_prs_wly_bem_cnt_eng_krd_fbf_rus_bam_svk_est_moo_xho_fin_rom_mlt_geo_por_scr_afr_ukr_owc_amh_pol_hun_lda_tag_slo_mao_jpn_tml_kor_fre_cze_cic_glc_mly_mcd_aeg_bat_mnd_nor_igb_bul_amr_arw_mol_grk_lit_qcu_spa_bos_hin_zul_hau_lat_sid_ita_jav_ger_yor_swe_dgb_sun_tha_chh_knd_tsn_swt_tur_dut_ben_uzb_tsw_vie_gam_ewe_dyu_swa	0.489262072973737	1.15528204061011	0.250934571448115
638	gam_afr_tsw_bul_wly_chh_hau_ukr_azi_uzb_ven_ind_lda_spa_ita_bsq_bos_anl_xho_mnd_swe_glc_swt_urd_bam_grk_hun_fbf_dgb_fin_rus_amh_geo_rom_svk_pan_alb_sod_aeg_ctl_est_moo_tag_mcd_mao_jpn_tml_kor_cze_ben_ses_nor_sun_scr_amr_bat_cnt_hin_tsn_fre_tig_krd_por_mol_prs_qcu_slo_lit_lat_dyu_sid_eng_heb_ger_mly_guj_igb_pol_yor_jav_tha_mlt_knd_swa_ewe_tur_arw_dut_aze_bem_vie_owc_zul_akn_cic	-0.152148912116401	-0.358437594175863	0.72082822590992
639	owc_urd_akn_ita_amr_amh_heb_grk_aze_azi_bem_jav_cic_prs_hin_bsq_swe_sid_ven_mnd_dut_scr_ewe_mol_swa_lit_hun_zul_igb_est_eng_tig_geo_rom_arw_nor_ukr_hau_sod_alb_fin_ses_sun_pan_mly_jpn_knd_kor_slo_por_xho_svk_bat_spa_gam_ind_cnt_lat_tsn_glc_chh_guj_cze_fre_ctl_qcu_ben_krd_afr_dyu_mlt_ger_anl_bul_mao_mcd_dgb_pol_swt_tag_tha_wly_tml_tsw_bam_uzb_bos_rus_tur_fbf_vie_aeg_moo_lda_yor	-0.601879664485191	-1.43797660717442	0.153797228292349
640	aeg_bos_cic_rom_anl_wly_owc_svk_aze_uzb_akn_bat_moo_ben_mcd_bsq_pol_sod_dgb_mnd_bul_cze_tsw_hin_ven_por_fin_ewe_swt_hun_alb_sid_geo_lat_ukr_krd_eng_amh_amr_afr_est_xho_ind_rus_sun_jpn_tml_kor_prs_mol_bam_nor_mly_grk_chh_jav_cnt_fre_bem_scr_heb_ita_spa_guj_lit_qcu_slo_swe_ger_swa_tig_ctl_mlt_dut_mao_arw_lda_urd_dyu_tag_tha_hau_knd_fbf_zul_tur_glc_pan_azi_tsn_vie_gam_yor_ses_igb	0.291218104747156	0.685399577113165	0.494796730533514
641	amr_mcd_akn_ctl_tig_sid_mlt_arw_tur_aze_ses_ind_igb_eng_bos_bsq_rus_chh_lda_cnt_nor_glc_bam_ukr_dgb_afr_est_yor_fbf_fin_bul_anl_geo_guj_slo_ger_scr_sod_hau_cze_hun_ewe_bat_urd_jav_jpn_knd_kor_mol_fre_cic_pan_mao_alb_amh_mly_mnd_lit_swt_hin_heb_ben_ita_lat_dut_qcu_krd_por_spa_xho_owc_svk_wly_prs_sun_swe_swa_grk_dyu_tag_tha_aeg_tml_ven_moo_uzb_pol_rom_azi_bem_vie_gam_tsn_tsw_zul	-0.346633201605874	-0.820975244219167	0.413759875762222
642	heb_prs_swa_por_amh_tig_chh_arw_azi_tur_ses_bat_dyu_grk_bos_bsq_afr_anl_dgb_mnd_eng_fre_akn_dut_zul_guj_est_moo_yor_fin_pol_hau_geo_swe_slo_rom_lat_sid_amr_urd_hun_cic_ind_cze_sun_jpn_tml_kor_mcd_mol_ewe_ben_mao_ger_gam_mly_cnt_krd_swt_glc_aeg_pan_rus_nor_svk_qcu_spa_scr_ctl_bam_owc_ukr_wly_lit_jav_hin_tsw_alb_lda_tag_tha_mlt_knd_tsn_bem_uzb_ita_bul_aze_xho_vie_sod_ven_igb_fbf	-0.59168924412045	-1.41323949120703	0.160923641282043
643	wly_rus_swa_scr_chh_owc_amr_pan_azi_aze_yor_jav_zul_mol_lat_bsq_cze_heb_xho_cnt_rom_svk_igb_guj_lda_eng_est_dyu_ewe_fin_mcd_aeg_geo_fre_urd_lit_prs_mlt_sod_grk_hun_cic_mao_bul_mly_jpn_tml_kor_spa_dut_moo_ben_bat_glc_amh_ind_mnd_afr_swt_ger_tig_pol_nor_ukr_krd_qcu_por_ita_hin_ven_gam_swe_sid_bos_tag_arw_bem_alb_fbf_sun_tha_hau_knd_akn_tsw_uzb_ctl_slo_tur_dgb_vie_anl_bam_tsn_ses	-1.52543801411453	-3.88490947201054	0.000191567424181987
644	heb_fre_akn_dut_mlt_anl_sid_cze_tur_aze_igb_tag_cic_por_spa_bsq_slo_owc_xho_mnd_bos_rom_bam_krd_lda_lat_fin_ses_zul_est_mcd_wly_geo_mol_ctl_ita_prs_tig_chh_rus_hun_dgb_sun_eng_bat_jpn_tml_kor_arw_ger_moo_hin_mao_grk_sod_ind_cnt_pol_fbf_nor_gam_guj_svk_urd_lit_qcu_pan_swe_ukr_tsw_amr_bul_aeg_alb_mly_ben_ven_afr_bem_jav_tha_amh_knd_yor_swa_uzb_glc_scr_azi_dyu_vie_hau_ewe_swt_tsn	0.142872501535079	0.336021530640709	0.737611568894016
645	amh_bul_ven_hin_hau_mlt_aeg_spa_uzb_aze_swt_ind_akn_ukr_cze_bsq_pan_tig_bem_mnd_svk_ita_dyu_grk_tsw_swe_hun_igb_ses_fin_ctl_amr_geo_pol_glc_bos_afr_wly_gam_mcd_est_ewe_tag_slo_mao_jpn_tml_kor_ger_rom_lda_urd_bat_por_heb_sun_cnt_arw_moo_guj_sod_scr_prs_ben_fre_qcu_lat_dut_krd_yor_anl_lit_owc_mol_mly_alb_cic_nor_swa_jav_tha_chh_knd_tsn_zul_tur_eng_rus_azi_xho_vie_sid_bam_dgb_fbf	0.289081823848573	0.680157688858698	0.498094316053304
646	amr_krd_fbf_mcd_sid_owc_sod_ben_uzb_tur_akn_jav_swa_swe_arw_bsq_slo_heb_swt_cnt_hin_scr_moo_pol_dgb_grk_est_ven_bem_fin_rom_chh_geo_ctl_spa_cze_eng_amh_hau_guj_hun_xho_ind_bos_sun_jpn_knd_kor_rus_lit_tsw_ita_bat_lat_wly_tag_mnd_prs_dyu_ger_anl_fre_alb_por_bul_qcu_nor_svk_ukr_igb_gam_dut_aeg_afr_mly_pan_ses_mol_ewe_mao_tha_mlt_tml_tsn_lda_azi_urd_glc_aze_yor_vie_tig_bam_zul_cic	-0.35960826662745	-0.852346633259958	0.396211424293045
647	heb_pan_tsw_urd_aeg_tig_chh_lit_aze_azi_lda_sun_cic_svk_ctl_bsq_glc_amr_dgb_cnt_por_slo_dyu_dut_zul_rom_hun_xho_bem_fin_rus_gam_geo_alb_lat_bul_hin_amh_owc_afr_est_fbf_mly_eng_ind_jpn_knd_kor_fre_guj_ewe_spa_jav_ita_anl_tag_mnd_cze_ven_bos_sid_ger_mol_swe_ukr_qcu_arw_prs_scr_swa_hau_nor_wly_pol_bat_ben_tsn_mcd_ses_mao_tha_mlt_tml_moo_yor_uzb_grk_krd_tur_akn_vie_sod_swt_igb_bam	0.00106586899557545	0.00250834301351734	0.998004006645711
648	owc_spa_ewe_nor_heb_chh_hau_rom_aze_azi_dgb_mao_lda_ctl_lit_bsq_pol_amr_xho_mnd_dut_grk_cic_ita_igb_lat_est_moo_dyu_fin_fre_sid_geo_mcd_por_urd_ger_gam_sod_slo_hun_tsw_jav_afr_mly_jpn_knd_kor_ben_rus_akn_svk_bat_krd_tig_tag_cnt_hin_swt_bul_amh_eng_ukr_alb_swe_qcu_pan_prs_glc_ven_mlt_mol_anl_scr_ind_guj_fbf_bos_swa_sun_tha_aeg_tml_tsn_zul_tur_arw_cze_uzb_ses_vie_wly_bem_yor_bam	0.124904929999629	0.293820456530102	0.769549834200731
649	hau_por_dyu_pol_heb_amr_tig_glc_uzb_aze_swa_tag_ewe_guj_nor_bsq_mcd_wly_lda_cnt_fre_svk_xho_spa_yor_mol_fin_zul_bam_hun_alb_anl_geo_ger_pan_ita_eng_sid_chh_ukr_est_tsw_mao_prs_ind_jpn_knd_kor_hin_rom_moo_scr_sun_arw_amh_jav_mnd_lat_ven_urd_owc_swe_bul_rus_cze_qcu_bos_slo_afr_swt_sod_lit_mlt_ctl_bat_grk_cic_ben_fbf_mly_tha_gam_tml_akn_dgb_azi_dut_krd_tur_bem_vie_aeg_ses_tsn_igb	-0.502924573848413	-1.19778413447609	0.234044898387492
650	owc_ben_moo_hin_tig_mlt_anl_swe_azi_tur_ven_mao_yor_bos_lit_bsq_spa_gam_zul_cnt_slo_nor_tsn_alb_dgb_pol_fin_akn_cic_est_bul_amh_geo_ukr_mcd_pan_fre_amr_hau_ger_hun_bem_tag_lat_bat_jpn_tml_kor_krd_urd_tsw_rom_sun_rus_heb_ind_mnd_eng_ewe_mol_sid_por_dut_arw_guj_qcu_svk_glc_cze_igb_chh_ita_aeg_grk_mly_prs_fbf_afr_bam_jav_tha_sod_knd_swt_swa_uzb_scr_ctl_aze_ses_vie_wly_lda_dyu_xho	0.00296371980702973	0.0069777503793935	0.99444755209404
651	heb_ben_bam_pan_anl_mlt_amh_rus_tur_aze_igb_sun_dyu_mol_dut_bsq_ctl_wly_bem_mnd_swe_pol_dgb_lit_ven_spa_est_xho_ewe_hun_ukr_sod_geo_ger_afr_svk_urd_chh_hau_ita_fin_zul_mao_guj_tag_jpn_knd_kor_grk_por_swa_scr_ind_fre_sid_jav_cnt_glc_lda_mcd_tig_bos_arw_slo_rom_qcu_prs_eng_lat_akn_gam_hin_amr_krd_bat_cze_cic_alb_yor_mly_tha_aeg_tml_moo_tsw_uzb_bul_nor_azi_ses_vie_owc_tsn_fbf_swt	-0.618413177691662	-1.47847292306554	0.14266027859446
652	heb_krd_xho_rom_sid_sod_amr_por_uzb_aze_yor_bat_igb_bos_slo_bsq_urd_mlt_ewe_mnd_afr_pol_ven_arw_dgb_ger_fin_zul_swt_hun_mcd_aeg_geo_scr_swe_bul_prs_gam_chh_hin_est_akn_mly_rus_ind_jpn_knd_kor_mol_alb_cic_lit_tag_ben_amh_sun_cnt_ita_fbf_grk_wly_nor_glc_guj_svk_qcu_dut_lat_pan_swa_tig_cze_owc_spa_mao_eng_tsw_ctl_moo_jav_tha_anl_tml_tsn_bam_tur_ukr_fre_azi_bem_vie_hau_ses_lda_dyu	-1.0427462121449	-2.54515480926465	0.0125690271754156
653	gam_por_ven_hin_mlt_sod_tig_lit_tur_azi_tsw_sun_bem_grk_alb_bsq_slo_anl_cic_cnt_nor_bul_ses_eng_xho_arw_hun_dgb_lda_est_ger_sid_geo_dut_glc_guj_ukr_hau_wly_krd_fin_swa_mly_ita_ind_jpn_tml_kor_rom_lat_ewe_cze_tag_spa_amh_mao_mnd_urd_yor_rus_aeg_mol_bos_ctl_fre_qcu_prs_pol_ben_zul_chh_afr_heb_scr_jav_svk_fbf_mcd_tsn_bat_tha_amr_knd_akn_swt_aze_pan_swe_uzb_moo_vie_owc_dyu_bam_igb	0.523492539302464	1.23928377761716	0.218358820237426
654	hau_bos_tsw_por_sid_anl_sod_mol_uzb_tur_cic_mao_yor_rus_dut_bsq_cze_amh_moo_mnd_guj_nor_akn_mcd_ven_ger_hun_ewe_fbf_fin_pol_wly_geo_lat_spa_bul_glc_tig_heb_ctl_est_tsn_bat_svk_sun_jpn_tml_kor_slo_arw_zul_krd_mly_ukr_aeg_tag_cnt_afr_ses_grk_owc_swe_ita_pan_lit_qcu_ben_eng_rom_bam_mlt_prs_amr_alb_jav_scr_dyu_urd_bem_ind_tha_gam_knd_dgb_lda_aze_hin_fre_azi_xho_vie_chh_swa_igb_swt	0.70750832824913	1.67429738067316	0.0974321511815044
655	anl_rus_ewe_bul_amr_gam_chh_slo_tur_aze_ven_jav_tsn_cze_lit_bsq_urd_sod_igb_mnd_spa_rom_fbf_swe_moo_scr_fin_dgb_bem_hun_pol_aeg_geo_glc_ger_prs_lat_amh_owc_eng_est_lda_sun_arw_mao_jpn_knd_kor_hin_guj_swa_bos_mly_por_mlt_ind_cnt_ukr_yor_afr_wly_ctl_ben_mol_fre_qcu_ita_mcd_nor_zul_heb_svk_tig_pan_tag_dut_cic_grk_tsw_bat_tha_hau_tml_swt_akn_azi_krd_alb_uzb_ses_vie_sid_xho_bam_dyu	-0.213442042814534	-0.504615699427494	0.615022356474868
656	anl_ben_fbf_spa_heb_wly_tig_dut_aze_azi_xho_bat_swt_fre_bos_bsq_eng_amh_bam_cnt_rom_lat_ewe_scr_igb_krd_est_tsn_dgb_fin_guj_owc_geo_glc_pan_nor_mcd_amr_aeg_ita_hun_bem_mly_grk_tag_jpn_knd_kor_bul_arw_ses_alb_mao_prs_sid_ind_mnd_rus_lda_ger_chh_afr_mol_slo_hin_qcu_pol_cze_ukr_tsw_gam_por_sod_svk_sun_swe_yor_lit_ven_jav_tha_hau_tml_swa_dyu_uzb_urd_ctl_tur_moo_vie_mlt_cic_akn_zul	-0.659099729210119	-1.58039442018416	0.117411851587823
657	tig_hin_cic_mol_hau_sid_anl_grk_azi_tur_igb_mao_dyu_krd_bul_bsq_glc_amh_bem_cnt_urd_guj_fbf_alb_ven_ukr_fin_bam_ewe_hun_fre_sod_geo_pol_eng_ger_nor_heb_chh_slo_est_zul_bat_lat_ind_jpn_knd_kor_ctl_prs_moo_bos_jav_ben_owc_sun_mnd_mcd_dgb_por_mlt_afr_rom_ita_pan_qcu_cze_rus_arw_tsw_aeg_spa_amr_swe_tag_lit_xho_scr_tsn_mly_tha_gam_tml_ses_swt_uzb_svk_dut_aze_yor_vie_wly_swa_lda_akn	-0.179099567804477	-0.422841011548762	0.673387383797298
658	hau_nor_bem_ita_amr_sid_aeg_alb_uzb_aze_igb_jav_ven_grk_pol_bsq_krd_anl_dgb_mnd_hin_swe_tsw_mol_dyu_scr_est_ewe_tsn_hun_fre_tig_geo_arw_ger_spa_glc_heb_amh_eng_fin_yor_mly_dut_bat_jpn_tml_kor_mcd_svk_swt_slo_ind_bul_wly_tag_cnt_guj_ses_pan_owc_rus_lat_lit_prs_qcu_urd_ukr_por_lda_chh_ctl_sod_afr_sun_rom_xho_bos_swa_mao_tha_gam_knd_moo_akn_azi_ben_cze_tur_cic_vie_mlt_bam_fbf_zul	-0.425831913034844	-1.0101959288746	0.315022531660047
659	hau_mol_moo_krd_wly_anl_sid_svk_azi_uzb_ven_tag_ses_por_scr_bsq_rom_tig_swa_cnt_pan_ger_fbf_swe_swt_grk_fin_akn_bam_est_ben_chh_geo_bul_lat_ctl_fre_mlt_sod_hin_hun_igb_bat_dut_ind_jpn_knd_kor_bos_slo_dgb_arw_sun_spa_aeg_jav_mnd_afr_bem_urd_amr_rus_ita_prs_alb_qcu_mcd_lit_pol_xho_gam_ukr_owc_guj_mao_cze_zul_glc_cic_mly_tha_amh_tml_dyu_yor_tur_nor_eng_aze_tsn_vie_heb_tsw_ewe_lda	-0.22217659156865	-0.525028086866592	0.600813087361696
660	heb_afr_tsn_dut_mlt_gam_owc_pol_aze_tur_bam_jav_swa_bos_rom_bsq_arw_amh_lda_mnd_hin_prs_ewe_mol_dyu_pan_hun_tsw_ses_est_fre_amr_geo_eng_alb_svk_krd_tig_sod_guj_fin_yor_tag_por_ind_jpn_knd_kor_grk_slo_bem_nor_sun_ita_wly_mao_cnt_ctl_cic_ger_hau_bul_ben_cze_rus_qcu_urd_lit_spa_ven_chh_ukr_sid_glc_mly_lat_xho_scr_zul_bat_tha_aeg_tml_dgb_akn_azi_mcd_swe_uzb_moo_vie_anl_swt_fbf_igb	-0.85255011558199	-2.05874741212066	0.0423151110307732
661	amh_rus_swa_ctl_owc_chh_sid_afr_tur_azi_bem_bat_lda_alb_fre_bsq_svk_sod_zul_mnd_nor_glc_bam_arw_swt_hin_est_ses_moo_hun_cze_heb_geo_eng_guj_scr_pol_anl_gam_ita_fin_dyu_ind_swe_mao_jpn_tml_kor_mol_mcd_ven_por_tag_lit_wly_jav_cnt_dut_igb_slo_hau_rom_spa_bul_bos_qcu_ben_lat_ger_xho_tig_urd_aeg_prs_mly_pan_ewe_krd_akn_sun_tha_mlt_knd_tsw_cic_uzb_ukr_grk_aze_fbf_vie_amr_tsn_dgb_yor	-0.130987995186484	-0.309299305429617	0.757785760860403
662	amh_scr_cic_afr_tig_amr_anl_arw_aze_uzb_swa_mao_tsn_ctl_nor_bsq_rus_sod_bam_cnt_alb_cze_ven_bul_ewe_pan_fin_yor_ses_est_mcd_hau_geo_svk_spa_eng_dut_chh_gam_hin_hun_lda_bat_lat_tag_jpn_tml_kor_lit_fre_dyu_por_ind_slo_heb_mly_mnd_grk_igb_ger_wly_pol_mol_prs_krd_qcu_ita_ben_guj_fbf_aeg_urd_mlt_glc_jav_rom_bem_ukr_moo_sun_tha_owc_knd_tsw_akn_azi_swe_bos_tur_xho_vie_sid_zul_dgb_swt	0.175524151675582	0.413032965678342	0.680533209049127
663	chh_grk_akn_alb_anl_amh_wly_mcd_uzb_azi_lda_jav_ewe_urd_fre_bsq_ita_aeg_yor_cnt_lat_krd_moo_ukr_swt_rus_fin_bam_tsn_est_dut_tig_geo_eng_glc_ctl_pan_owc_sod_guj_hun_cic_ind_lit_mly_jpn_tml_kor_cze_arw_bem_ger_tag_prs_mlt_sun_mnd_svk_ses_slo_hau_ben_scr_spa_pol_qcu_mol_por_hin_tsw_heb_swe_sid_afr_mao_nor_swa_rom_dgb_bat_tha_amr_knd_xho_ven_tur_bul_bos_aze_dyu_vie_gam_igb_zul_fbf	0.439385972222013	1.03747775108948	0.302203255539638
664	wly_slo_tsn_ctl_sid_mlt_aeg_rom_tur_azi_ewe_jav_tsw_ben_fre_bsq_bos_amh_lda_cnt_eng_guj_dgb_urd_swt_cze_est_yor_ven_fin_alb_amr_geo_grk_glc_lit_ita_heb_owc_dut_hun_bem_mao_ukr_ind_jpn_knd_kor_por_pol_xho_nor_mly_ger_gam_tag_mnd_pan_ses_arw_hau_lat_spa_afr_rus_qcu_mcd_prs_scr_zul_chh_hin_sod_swe_sun_krd_fbf_mol_igb_bat_tha_anl_tml_moo_dyu_uzb_bul_svk_aze_swa_vie_tig_akn_bam_cic	-0.35959728334826	-0.851536285601259	0.396658891616837
665	amr_mol_lda_afr_anl_owc_chh_svk_azi_aze_cic_bat_igb_cze_ger_bsq_mcd_gam_bam_mnd_pol_nor_fbf_krd_moo_ita_fin_akn_xho_est_urd_sid_geo_alb_grk_pan_scr_sod_hau_por_hun_zul_jav_dut_tag_jpn_knd_kor_bul_ctl_swa_bos_sun_slo_mlt_mly_cnt_lat_swt_hin_wly_swe_ukr_lit_spa_qcu_prs_ben_glc_bem_tig_fre_heb_rom_ind_guj_tsw_arw_dyu_mao_tha_aeg_tml_tsn_ewe_uzb_rus_eng_tur_yor_vie_amh_dgb_ven_ses	0.0529513749950563	0.124717110119308	0.901016696089885
666	anl_ger_swt_krd_chh_tig_amr_fre_aze_azi_bem_ind_tsw_urd_por_bsq_swe_sid_tsn_cnt_spa_lit_lda_eng_ewe_ita_fin_dyu_cic_hun_scr_owc_geo_ukr_rom_glc_afr_wly_sod_pan_est_ses_tag_ben_mao_jpn_knd_kor_pol_mcd_zul_hin_sun_slo_amh_mly_mnd_guj_xho_svk_mlt_alb_nor_arw_prs_qcu_rus_cze_bul_igb_heb_ctl_aeg_grk_jav_mol_yor_lat_dgb_bat_tha_gam_tml_bam_fbf_tur_bos_dut_uzb_swa_vie_hau_moo_ven_akn	0.446144158100841	1.05224361711702	0.295414167786227
667	mlt_alb_yor_rus_anl_hau_aeg_eng_azi_uzb_tsn_mly_igb_cze_ger_bsq_spa_amh_dgb_cnt_ita_bul_bam_bos_bem_scr_est_swt_ven_hun_mcd_chh_geo_svk_fre_guj_grk_heb_amr_pan_fin_fbf_tag_por_ind_jpn_knd_kor_lat_lit_zul_glc_mao_slo_owc_jav_mnd_mol_tsw_nor_gam_dut_afr_urd_rom_qcu_hin_ben_arw_xho_wly_pol_tig_krd_sun_prs_cic_ctl_swa_bat_tha_sid_tml_moo_lda_tur_ukr_swe_aze_ses_vie_sod_akn_ewe_dyu	-0.845002278381307	-2.04562853969658	0.0436172372578746
668	amh_alb_ven_arw_sod_sid_hau_spa_uzb_tur_igb_bat_swt_eng_urd_bsq_lat_anl_xho_mnd_glc_scr_bam_prs_bem_bul_est_swa_moo_hun_afr_amr_geo_ukr_slo_mcd_ger_gam_tig_pan_fin_zul_jav_por_ind_jpn_tml_kor_rus_pol_yor_svk_mao_krd_wly_sun_cnt_guj_ewe_rom_owc_ita_hin_ctl_mol_qcu_dut_fre_nor_akn_heb_grk_mlt_lit_tag_bos_cic_swe_dyu_mly_tha_chh_knd_ses_tsn_aze_ben_cze_azi_tsw_vie_aeg_lda_fbf_dgb	-0.480765822451779	-1.14353699966942	0.25575073447857
669	amh_mol_dyu_cze_amr_hau_owc_svk_tur_uzb_cic_tag_ses_ita_hin_bsq_fre_anl_akn_mnd_krd_afr_swa_ben_moo_ukr_est_ewe_tsw_hun_dut_aeg_geo_eng_ger_pan_mcd_sid_mlt_rom_fin_bem_mao_bul_mly_jpn_tml_kor_prs_grk_yor_rus_bat_alb_chh_jav_cnt_glc_igb_slo_tig_scr_ctl_lat_swe_qcu_guj_lit_arw_swt_gam_nor_sod_urd_sun_spa_bam_pol_ven_ind_tha_wly_knd_tsn_lda_aze_bos_por_azi_xho_vie_heb_fbf_zul_dgb	-0.751118644593126	-1.80515565982994	0.0742863160867462
670	tig_mol_zul_bos_sid_mlt_chh_arw_aze_tur_swt_mly_yor_guj_grk_bsq_scr_anl_igb_mnd_glc_alb_ven_pol_dgb_rom_hun_ewe_dyu_fin_bul_sod_geo_lit_spa_urd_hin_aeg_amr_ger_est_lda_bat_ukr_mao_jpn_knd_kor_cze_rus_swa_slo_ind_afr_gam_sun_cnt_prs_tsw_lat_wly_ctl_ita_dut_por_qcu_ben_pan_nor_fbf_owc_krd_amh_swe_tag_fre_akn_svk_bam_jav_tha_heb_tml_ses_bem_uzb_mcd_eng_azi_tsn_vie_hau_xho_cic_moo	-0.723095326466444	-1.7328126505692	0.0864437465010181
671	mlt_mcd_zul_prs_chh_gam_aeg_svk_uzb_tur_cic_bat_igb_hin_dut_bsq_urd_amh_swa_cnt_rom_grk_ewe_krd_tsn_cze_hun_tsw_ven_fin_spa_anl_geo_bul_alb_lit_glc_owc_tig_ben_est_fbf_mly_ctl_ind_jpn_knd_kor_swe_scr_lda_ita_jav_slo_sid_tag_mnd_ger_dyu_fre_amr_mol_rus_por_ukr_qcu_afr_lat_pol_dgb_wly_arw_heb_guj_sun_eng_akn_nor_moo_mao_tha_hau_tml_xho_ses_azi_bos_pan_aze_bam_vie_sod_bem_swt_yor	-0.376947729732234	-0.894383965311617	0.373425333223909
672	heb_ger_lda_prs_chh_owc_mlt_pol_aze_azi_swt_ind_ewe_spa_alb_bsq_rus_gam_yor_mnd_swe_por_ven_fre_dyu_glc_hun_swa_bem_est_lit_amr_geo_afr_grk_bul_rom_tig_aeg_nor_fin_fbf_bat_mol_sun_jpn_knd_kor_svk_arw_xho_cze_jav_ita_hau_mly_cnt_hin_tsw_ctl_wly_krd_lat_scr_dut_qcu_ben_eng_mcd_tsn_amh_slo_sod_urd_tag_bos_ses_pan_bam_mao_tha_sid_tml_akn_moo_uzb_guj_ukr_tur_cic_vie_anl_zul_dgb_igb	-0.787590349843483	-1.90170376939412	0.0603052702354745
673	amr_hin_swa_por_chh_sod_aeg_grk_uzb_azi_swt_mly_lda_lit_fre_bsq_mcd_anl_ven_mnd_guj_swe_xho_rus_akn_mol_est_dgb_bem_fin_ben_amh_geo_bos_ita_prs_dut_wly_heb_cze_hun_tsn_jav_ctl_sun_jpn_tml_kor_svk_rom_fbf_scr_tag_nor_mlt_mao_cnt_bul_tsw_pol_hau_slo_krd_lat_urd_qcu_glc_ger_pan_ses_tig_eng_gam_afr_bat_spa_cic_ukr_zul_ind_tha_sid_knd_ewe_dyu_tur_alb_arw_aze_moo_vie_owc_bam_igb_yor	-0.200548402876399	-0.473355459759007	0.637068830519464
674	tig_krd_ewe_urd_hau_chh_aeg_hin_uzb_aze_tsw_ind_zul_slo_por_bsq_svk_anl_ven_mnd_spa_grk_cic_arw_fbf_mcd_hun_tsn_bem_fin_fre_sod_geo_nor_eng_bos_scr_wly_amr_afr_est_ses_tag_glc_bat_jpn_tml_kor_swe_ger_dyu_ctl_mao_pan_gam_mly_cnt_ita_akn_pol_owc_alb_guj_lat_ben_qcu_rus_ukr_rom_lda_mlt_prs_sid_dut_sun_mol_swa_lit_xho_jav_tha_amh_knd_bam_dgb_tur_cze_bul_azi_igb_vie_heb_swt_moo_yor	-0.483782373947261	-1.15037884570759	0.252937293988927
675	hau_rus_akn_hin_sod_wly_chh_rom_aze_uzb_cic_mao_ses_guj_bos_bsq_spa_owc_swa_mnd_scr_lat_xho_nor_lda_ger_fin_dyu_tsw_est_fre_tig_geo_ctl_pol_krd_bul_aeg_mlt_eng_hun_bem_bat_pan_mly_jpn_tml_kor_ita_afr_ewe_svk_ind_slo_gam_jav_cnt_urd_moo_grk_sid_dut_ben_mol_swe_qcu_prs_ukr_glc_yor_anl_alb_amr_arw_tag_por_zul_lit_bam_sun_tha_heb_knd_swt_igb_azi_mcd_cze_tur_tsn_vie_amh_fbf_dgb_ven	-0.527912122824445	-1.25895136994729	0.211198836006062
676	mlt_krd_ses_spa_hau_tig_anl_mcd_azi_uzb_swa_ind_bam_grk_ben_bsq_pan_heb_xho_cnt_urd_cze_lda_slo_zul_dut_hun_bem_dyu_fin_ger_aeg_geo_nor_guj_glc_fre_amr_wly_scr_est_moo_mly_bul_mao_jpn_knd_kor_alb_swe_akn_ita_jav_pol_gam_tag_mnd_svk_ven_rus_sod_ukr_afr_por_eng_qcu_bos_lat_rom_igb_amh_lit_chh_mol_sun_prs_tsn_arw_tsw_bat_tha_owc_tml_fbf_ewe_aze_ctl_hin_tur_cic_vie_sid_yor_dgb_swt	-0.649943921316149	-1.55432337362401	0.123503913653387
677	wly_arw_fbf_pol_tig_gam_owc_dut_uzb_tur_lda_mao_swa_alb_scr_bsq_glc_sod_dgb_mnd_rom_pan_ven_fre_tsw_cze_hun_akn_igb_fin_nor_hau_geo_swe_slo_spa_guj_anl_sid_mcd_est_xho_tag_hin_ind_jpn_knd_kor_ger_urd_swt_lat_mly_lit_amh_jav_cnt_ctl_ewe_ita_chh_eng_bul_krd_por_qcu_mol_afr_rus_yor_mlt_grk_amr_ben_bat_svk_tsn_bos_dyu_sun_tha_heb_tml_zul_bem_azi_ukr_prs_aze_cic_vie_aeg_ses_moo_bam	-0.777568377062848	-1.87420357761521	0.0640416083520641
678	owc_ctl_moo_afr_sod_sid_amr_svk_azi_tur_ses_ind_dgb_arw_ita_bsq_bos_aeg_tsn_cnt_rus_mcd_cic_ben_dyu_slo_hun_xho_bam_est_glc_hau_geo_krd_bul_prs_guj_heb_tig_cze_fin_tsw_bat_hin_mao_jpn_tml_kor_pan_grk_igb_scr_jav_lit_gam_sun_mnd_swe_yor_nor_mlt_por_fre_alb_ger_qcu_mol_ukr_rom_swa_anl_dut_amh_pol_mly_spa_fbf_lat_bem_tag_tha_chh_knd_lda_zul_aze_urd_eng_uzb_ven_vie_wly_akn_swt_ewe	-0.296093692400471	-0.700989387898995	0.485059902488121
679	gam_bul_ven_prs_sid_heb_sod_alb_uzb_tur_tsn_bat_zul_mol_ita_bsq_dut_hau_dyu_mnd_slo_rom_dgb_ger_igb_scr_fin_xho_moo_hun_ctl_tig_geo_eng_arw_glc_krd_amr_mlt_mcd_est_ses_tag_lit_sun_jpn_knd_kor_ben_guj_fbf_spa_mly_hin_wly_jav_cnt_urd_bam_grk_aeg_cze_ukr_fre_por_qcu_svk_afr_rus_swa_amh_pan_chh_bos_mao_lat_cic_swe_swt_ind_tha_anl_tml_lda_yor_azi_pol_nor_aze_ewe_vie_owc_bem_tsw_akn	-0.464847563797785	-1.1052026763659	0.271922820854251
680	hau_pol_ewe_fre_wly_chh_heb_swe_uzb_tur_tsw_tag_ven_mcd_ita_bsq_hin_sid_bem_mnd_scr_afr_swa_svk_cic_lat_fin_ses_dyu_est_slo_tig_geo_bul_alb_rom_rus_mlt_anl_spa_hun_igb_sun_guj_ind_jpn_tml_kor_bos_lit_yor_ger_jav_dut_amr_bat_cnt_krd_moo_glc_amh_por_arw_nor_urd_qcu_ukr_ben_cze_xho_gam_eng_owc_ctl_mao_prs_tsn_pan_dgb_mly_tha_aeg_knd_swt_zul_azi_mol_grk_aze_akn_vie_sod_lda_bam_fbf	-0.743443343906914	-1.78422733102813	0.077647998459074
681	heb_ger_akn_mol_owc_chh_gam_hin_azi_tur_dyu_sun_dgb_eng_fre_bsq_lat_wly_xho_mnd_rus_glc_bam_por_zul_pan_fin_yor_lda_hun_lit_mlt_geo_bul_ctl_ukr_grk_hau_sid_afr_est_bem_bat_nor_tag_jpn_knd_kor_pol_cze_fbf_ben_ind_mcd_amr_jav_cnt_svk_igb_bos_aeg_alb_arw_dut_spa_qcu_scr_slo_krd_tsn_sod_guj_tig_prs_mao_swe_ven_urd_cic_mly_tha_amh_tml_swt_ses_aze_ita_rom_uzb_swa_vie_anl_tsw_ewe_moo	-0.131000831616242	-0.309444589517253	0.757675608293819
682	aeg_afr_lda_svk_wly_anl_owc_bos_aze_tur_akn_sun_zul_rom_swe_bsq_arw_amr_bam_mnd_fre_dut_bem_lat_cic_hin_fin_dgb_igb_hun_slo_gam_geo_spa_rus_mcd_mol_chh_heb_scr_est_dyu_mly_prs_ind_jpn_tml_kor_pol_guj_fbf_krd_tag_por_hau_bat_cnt_cze_yor_lit_sid_bul_grk_ukr_ctl_qcu_urd_ben_eng_ven_sod_alb_mlt_ita_jav_glc_moo_nor_ewe_mao_tha_amh_knd_tsw_tsn_azi_ger_pan_uzb_ses_vie_tig_swa_xho_swt	-0.468670728551245	-1.11394544944138	0.268173274929993
683	hau_pan_swt_glc_gam_mlt_heb_ger_tur_aze_akn_mao_fbf_guj_mcd_bsq_swe_chh_igb_cnt_grk_por_ven_lat_xho_ben_hun_tsn_swa_est_alb_anl_geo_ita_bos_nor_slo_aeg_amr_cze_fin_lda_ind_svk_bat_jpn_tml_kor_hin_eng_ses_bul_sun_rom_sod_tag_mnd_prs_dgb_spa_wly_rus_mol_dut_krd_qcu_ukr_pol_scr_bam_owc_ctl_sid_fre_mly_urd_bem_lit_dyu_jav_tha_tig_knd_tsw_cic_uzb_arw_afr_azi_ewe_vie_amh_yor_zul_moo	-0.687088474903776	-1.64636932670418	0.103063129156744
684	chh_grk_yor_ben_anl_gam_wly_eng_aze_uzb_bam_jav_cic_guj_pan_bsq_svk_owc_bem_mnd_ger_dut_ven_rus_xho_krd_hun_igb_tsn_fin_swe_amr_geo_alb_afr_cze_bul_aeg_sid_rom_est_fbf_bat_ctl_sun_jpn_knd_kor_urd_arw_ses_ita_mly_fre_mlt_mao_cnt_por_moo_scr_tig_glc_bos_nor_pol_qcu_mol_slo_prs_swt_sod_hin_heb_ukr_tag_lat_swa_spa_dyu_ind_tha_hau_tml_akn_dgb_azi_mcd_lit_tur_tsw_vie_amh_lda_ewe_zul	0.0726994311299568	0.17124549423049	0.864402782836392
685	wly_fre_swt_mol_owc_amh_mlt_rus_tur_uzb_tsw_tag_bem_ukr_ita_bsq_eng_amr_ewe_mnd_nor_spa_dyu_rom_akn_pol_hun_lda_ven_fin_hin_gam_geo_swe_scr_afr_alb_sod_tig_ger_est_igb_ind_bul_mly_jpn_knd_kor_grk_bos_yor_ctl_bat_svk_chh_mao_cnt_arw_moo_mcd_sid_prs_cze_lit_dut_qcu_lat_guj_por_fbf_aeg_slo_anl_krd_jav_glc_ses_ben_xho_sun_tha_heb_tml_zul_bam_azi_urd_pan_aze_swa_vie_hau_tsn_cic_dgb	-0.142892204648852	-0.337072670011743	0.736821638870919
686	tig_ita_zul_lat_owc_sod_amr_krd_uzb_azi_igb_mly_akn_pol_rom_bsq_slo_aeg_moo_mnd_ger_alb_cic_ukr_swt_fre_est_ven_tsn_hun_rus_anl_geo_nor_afr_scr_ben_chh_gam_glc_fin_swa_ind_ctl_tag_jpn_tml_kor_mcd_swe_yor_hin_mao_pan_heb_jav_cnt_arw_dgb_svk_amh_por_prs_bos_grk_qcu_eng_lit_dut_fbf_sid_urd_wly_spa_sun_guj_dyu_cze_lda_bat_tha_mlt_knd_tsw_ewe_aze_mol_bul_tur_bam_vie_hau_bem_xho_ses	-0.150393899738246	-0.354677430077014	0.723634271823116
687	gam_krd_swa_mcd_tig_aeg_amr_afr_tur_azi_xho_mly_yor_glc_pan_bsq_swe_hau_fbf_cnt_prs_rom_dgb_alb_tsn_ukr_est_bem_lda_hun_ctl_mlt_geo_mol_slo_rus_cze_owc_sod_hin_fin_dyu_mao_pol_bat_jpn_tml_kor_dut_ita_ewe_fre_jav_lit_wly_tag_mnd_eng_akn_arw_anl_svk_spa_ger_lat_qcu_grk_ben_scr_igb_heb_por_amh_bos_ind_nor_tsw_urd_zul_sun_tha_chh_knd_bam_cic_aze_bul_guj_uzb_swt_vie_sid_ven_ses_moo	0.235814786955286	0.555876651083674	0.579630079038663
688	sod_krd_swa_grk_amr_owc_mlt_dut_aze_uzb_zul_sun_fbf_mcd_urd_bsq_pan_tig_yor_cnt_mol_ita_ven_prs_ses_bos_hun_swt_lda_fin_por_aeg_geo_bul_cze_ben_arw_heb_gam_eng_est_dgb_mly_swe_ind_jpn_tml_kor_scr_alb_igb_ukr_jav_spa_chh_bat_mnd_rom_bem_slo_hau_ger_lat_fre_hin_qcu_guj_lit_ctl_xho_amh_glc_wly_pol_tag_rus_tsw_nor_dyu_mao_tha_anl_knd_akn_moo_azi_svk_afr_tur_tsn_vie_sid_cic_ewe_bam	-0.599286322319465	-1.4309608348219	0.155793153869127
689	sid_svk_dgb_spa_gam_anl_tig_hin_azi_aze_swt_jav_yor_glc_rus_bsq_afr_chh_fbf_cnt_pol_cze_dyu_mcd_tsw_eng_est_bem_swa_hun_grk_wly_geo_urd_pan_bos_bul_sod_amh_ukr_fin_xho_sun_ita_mao_jpn_knd_kor_prs_lit_igb_ctl_bat_ben_hau_mly_mnd_swe_ses_dut_owc_nor_por_arw_guj_qcu_krd_slo_rom_ewe_amr_scr_mlt_alb_ind_lat_bam_ger_akn_tag_tha_heb_tml_tsn_moo_tur_mol_fre_uzb_zul_vie_aeg_lda_cic_ven	-0.186416804007168	-0.439911119881009	0.66102213084193
690	heb_guj_igb_lit_sod_hau_anl_prs_azi_uzb_fbf_mly_dyu_swe_scr_bsq_hin_sid_bem_cnt_pol_ger_tsw_ukr_bam_pan_hun_swa_cic_fin_fre_owc_geo_eng_ctl_dut_arw_aeg_gam_alb_est_ses_jav_bul_sun_jpn_knd_kor_spa_krd_dgb_slo_mao_bos_tig_ind_mnd_nor_yor_rus_amh_mcd_ben_ita_urd_qcu_rom_mol_glc_tsn_amr_grk_chh_afr_bat_cze_lda_por_xho_tag_tha_wly_tml_zul_ewe_tur_lat_svk_aze_moo_vie_mlt_akn_ven_swt	-0.500692437045132	-1.19033526368503	0.236944278141756
691	anl_krd_tsw_arw_hau_wly_tig_urd_azi_aze_bem_mly_ewe_guj_mol_bsq_ben_aeg_xho_cnt_nor_grk_yor_ita_akn_spa_est_swa_ses_hun_bul_amh_geo_pol_cze_slo_dut_owc_mlt_mcd_fin_tsn_mao_ctl_jav_jpn_knd_kor_alb_scr_moo_lat_sun_ukr_sid_ind_mnd_prs_fbf_lit_sod_svk_rus_hin_bos_qcu_por_eng_pan_dgb_chh_rom_gam_swe_tag_ger_lda_fre_bam_bat_tha_heb_tml_dyu_igb_uzb_glc_afr_tur_zul_vie_amr_ven_cic_swt	-1.0520519614834	-2.56745432445017	0.0118395510864208
692	hau_slo_tsn_afr_sod_owc_chh_arw_uzb_aze_swt_bat_cic_svk_bos_bsq_alb_gam_dgb_cnt_ctl_cze_xho_scr_tsw_ben_hun_ewe_swa_est_eng_aeg_geo_hin_pan_prs_lat_sid_heb_glc_fin_moo_tag_guj_mly_jpn_tml_kor_fre_pol_dyu_spa_jav_mcd_amh_sun_mnd_ger_bem_mol_tig_ita_dut_nor_rus_qcu_grk_ukr_rom_fbf_wly_por_mlt_swe_ind_lit_akn_krd_zul_mao_tha_anl_knd_yor_ses_tur_bul_urd_azi_lda_vie_amr_ven_bam_igb	-0.397462964150617	-0.942808890850781	0.348221440283378
693	hau_lat_lda_dut_tig_anl_gam_krd_aze_tur_igb_mly_akn_rus_por_bsq_cze_heb_swa_mnd_svk_guj_cic_arw_ses_afr_est_xho_tsw_fin_glc_chh_geo_bul_scr_ukr_slo_amr_wly_pol_hun_fbf_bat_grk_jav_jpn_knd_kor_ben_spa_zul_eng_mao_mcd_sid_sun_cnt_ctl_ewe_ita_aeg_hin_mol_pan_ger_qcu_urd_prs_fre_bam_owc_rom_amh_nor_ind_alb_yor_swe_tsn_tag_tha_sod_tml_bem_ven_azi_lit_bos_uzb_dyu_vie_mlt_dgb_swt_moo	-0.32109930459732	-0.759727864654569	0.44933883692874
694	sod_ger_bam_svk_anl_mlt_sid_dut_uzb_tur_cic_ind_dgb_krd_eng_bsq_pol_aeg_yor_mnd_swe_ita_tsn_fre_dyu_bos_hun_moo_igb_est_spa_owc_geo_pan_bul_ctl_prs_wly_gam_guj_fin_bem_tag_nor_sun_jpn_tml_kor_rom_urd_akn_mcd_mao_glc_tig_bat_cnt_grk_xho_alb_chh_mol_rus_scr_por_qcu_lat_arw_afr_swa_heb_ben_amr_cze_jav_lit_fbf_slo_swt_mly_tha_hau_knd_zul_lda_azi_ukr_hin_aze_ven_vie_amh_ses_ewe_tsw	-0.510893115599253	-1.21661788136197	0.226828278738745
695	sid_grk_fbf_spa_amr_chh_hau_dut_azi_aze_lda_sun_bem_ben_guj_bsq_arw_aeg_swt_cnt_rom_hin_tsw_bos_swa_bul_hun_dgb_cic_fin_mol_gam_geo_eng_urd_prs_cze_heb_amh_ger_est_ven_jav_fre_mly_jpn_tml_kor_por_pan_ses_scr_mao_rus_owc_ind_mnd_ctl_xho_lat_wly_lit_afr_nor_pol_qcu_slo_mcd_alb_tsn_tig_swe_anl_glc_tag_svk_bam_krd_yor_bat_tha_sod_knd_akn_dyu_uzb_ukr_ita_tur_ewe_vie_mlt_zul_igb_moo	-0.041688465027913	-0.0981700259227244	0.922008560683964
696	hau_por_xho_fre_gam_sid_heb_rom_uzb_azi_swt_mly_fbf_rus_pol_bsq_ukr_aeg_igb_mnd_hin_guj_bem_ctl_tsn_arw_hun_dyu_tsw_fin_urd_chh_geo_alb_prs_afr_grk_tig_sod_cze_est_swa_bat_dut_tag_jpn_knd_kor_lat_scr_ewe_swe_sun_pan_amr_jav_cnt_mol_yor_ger_wly_glc_nor_eng_spa_qcu_ben_ita_svk_akn_mlt_krd_amh_mcd_ind_lit_moo_slo_ses_mao_tha_anl_tml_zul_ven_aze_bul_bos_tur_cic_vie_owc_bam_lda_dgb	-1.21358043251194	-3.00711281275005	0.00339175016973173
697	sod_eng_ewe_scr_wly_amr_anl_lit_aze_tur_swt_mao_tsw_bos_urd_bsq_guj_heb_cic_cnt_spa_afr_zul_slo_dgb_grk_hun_xho_akn_fin_arw_amh_geo_mcd_ctl_prs_pol_mlt_owc_ukr_est_dyu_bat_fre_ind_jpn_knd_kor_dut_rus_ven_lat_mly_swe_chh_sun_mnd_alb_tsn_nor_gam_glc_cze_mol_rom_qcu_ben_krd_ita_fbf_aeg_pan_sid_bul_jav_hin_bam_por_igb_tag_tha_tig_tml_ses_swa_uzb_svk_ger_azi_yor_vie_hau_moo_lda_bem	-1.1259965664336	-2.76672867714493	0.00683106315390284
698	mlt_por_bem_dut_aeg_tig_wly_lat_uzb_tur_akn_mao_bam_svk_mcd_bsq_glc_amr_dgb_mnd_afr_spa_cic_urd_moo_hin_hun_swt_zul_est_bul_owc_geo_eng_slo_krd_fre_heb_gam_lit_fin_fbf_sun_ita_tag_jpn_tml_kor_prs_ger_igb_ctl_jav_scr_chh_bat_cnt_pan_tsw_cze_hau_mol_bos_ben_pol_qcu_swe_rom_guj_ses_amh_ukr_anl_nor_mly_arw_swa_grk_ven_ind_tha_sod_knd_lda_dyu_aze_rus_alb_azi_xho_vie_sid_tsn_yor_ewe	0.283121562578866	0.666323416604724	0.506853987260191
699	sod_arw_yor_ger_gam_chh_tig_dut_tur_aze_swa_bat_tsw_lit_afr_bsq_pol_owc_moo_mnd_mcd_por_tsn_alb_igb_nor_fin_xho_ewe_hun_grk_mlt_geo_glc_pan_swe_urd_anl_aeg_ita_est_dgb_mly_lat_jav_jpn_tml_kor_krd_eng_fbf_spa_tag_mol_heb_sun_cnt_rus_zul_ukr_wly_ctl_scr_slo_rom_qcu_cze_fre_bos_ven_hau_guj_amh_ben_ind_svk_bem_prs_ses_mao_tha_amr_knd_lda_akn_azi_bul_hin_uzb_swt_vie_sid_cic_dyu_bam	-0.828149155530508	-2.00098889430197	0.0483086374167491
700	wly_hin_lda_eng_anl_aeg_amh_svk_azi_aze_ewe_mly_dgb_scr_mcd_bsq_nor_gam_bam_mnd_afr_bos_ven_mol_tsw_arw_hun_dyu_yor_est_prs_sid_geo_por_bul_swe_fre_heb_chh_ger_fin_tsn_mao_ukr_sun_jpn_knd_kor_rom_ctl_bem_spa_tag_lit_sod_ind_cnt_glc_swa_rus_mlt_cze_ita_krd_grk_qcu_alb_guj_pan_igb_tig_slo_amr_ben_jav_urd_fbf_lat_ses_bat_tha_hau_tml_cic_xho_uzb_pol_dut_tur_zul_vie_owc_swt_akn_moo	0.364292081673197	0.85803305047759	0.393080151799016
701	mlt_ukr_igb_urd_aeg_amh_heb_pan_aze_tur_fbf_tag_akn_mol_ger_bsq_dut_anl_tsn_cnt_fre_mcd_dgb_spa_swa_cze_hun_ewe_dyu_fin_lit_sod_geo_bos_ctl_ben_svk_tig_sid_glc_est_bem_sun_afr_mao_jpn_tml_kor_nor_hin_ses_slo_mly_grk_wly_jav_mnd_guj_lda_lat_owc_rom_por_rus_eng_qcu_pol_swe_arw_yor_hau_krd_amr_scr_bat_prs_moo_bul_zul_ind_tha_gam_knd_ven_bam_azi_alb_ita_uzb_tsw_vie_chh_cic_xho_swt	0.385255200837487	0.908199583637108	0.366120248261582
702	heb_ger_bam_ctl_sod_mlt_amh_fre_azi_aze_akn_bat_xho_mcd_afr_bsq_mol_chh_tsw_mnd_hin_eng_moo_svk_ses_alb_est_fbf_zul_hun_por_anl_geo_krd_rom_nor_glc_sid_tig_scr_fin_yor_mao_bul_jav_jpn_tml_kor_grk_pan_dyu_lat_tag_arw_hau_mly_cnt_swe_bem_ben_owc_prs_rus_guj_ita_qcu_lit_bos_cze_dgb_gam_slo_amr_ukr_ind_urd_ven_spa_swa_sun_tha_aeg_knd_igb_ewe_tur_pol_dut_uzb_lda_vie_wly_cic_swt_tsn	-0.134687343266647	-0.317731400997937	0.751400993793526
703	sid_slo_dgb_grk_sod_amh_heb_pan_tur_uzb_tsw_tag_swa_mol_lit_bsq_guj_gam_moo_mnd_eng_arw_cic_urd_fbf_scr_fin_swt_zul_hun_pol_mlt_geo_cze_bul_svk_rom_wly_tig_ita_est_dyu_mly_ukr_mao_jpn_knd_kor_alb_por_xho_dut_ind_ctl_amr_jav_cnt_lat_tsn_nor_hau_bos_krd_fre_rus_qcu_spa_mcd_afr_ses_chh_prs_owc_hin_bat_ben_lda_glc_akn_sun_tha_aeg_tml_bem_yor_aze_ger_swe_azi_ewe_vie_anl_igb_ven_bam	-0.152687933326709	-0.36009337016161	0.719593800451694
704	wly_spa_dgb_arw_heb_gam_tig_bul_azi_tur_yor_mly_tsn_svk_pol_bsq_nor_aeg_bam_mnd_bos_urd_swa_mol_xho_ukr_hun_swt_dyu_est_ita_sod_geo_ctl_ger_ben_rom_owc_anl_dut_fin_bem_bat_por_tag_jpn_knd_kor_mcd_pan_ewe_scr_sun_slo_chh_ind_cnt_grk_moo_eng_hau_guj_afr_fre_glc_qcu_rus_prs_lit_akn_sid_cze_amr_swe_jav_krd_ses_alb_tsw_mao_tha_amh_tml_igb_cic_aze_lat_hin_uzb_lda_vie_mlt_fbf_ven_zul	-0.328575457586052	-0.777902092828315	0.438601266560888
705	sod_ita_igb_ctl_hau_mlt_amh_hin_azi_uzb_bam_jav_akn_ger_eng_bsq_afr_anl_tsn_cnt_pol_grk_fbf_scr_zul_bul_est_swa_moo_fin_krd_sid_geo_por_prs_rus_swe_tig_wly_fre_hun_dyu_bat_glc_ind_jpn_tml_kor_rom_guj_xho_mcd_mly_dut_chh_tag_mnd_mol_cic_nor_amr_lat_cze_ukr_lit_qcu_arw_bos_svk_yor_gam_slo_aeg_pan_sun_urd_tsw_ben_swt_mao_tha_owc_knd_lda_bem_tur_alb_spa_aze_ewe_vie_heb_ven_dgb_ses	-0.299041132537662	-0.708388976283365	0.480475553144106
706	sid_urd_bem_dut_gam_heb_wly_cze_azi_tur_swt_sun_lda_ukr_mcd_bsq_ger_amr_xho_cnt_ctl_pol_ven_ben_tsw_pan_fin_igb_cic_est_rom_hau_geo_mol_hin_arw_prs_owc_sod_scr_hun_dyu_bat_guj_mao_jpn_knd_kor_bos_lat_bam_ita_tag_lit_tig_jav_mnd_spa_fbf_grk_aeg_krd_fre_alb_bul_qcu_glc_swe_nor_moo_anl_afr_chh_svk_mly_por_swa_slo_akn_ind_tha_amh_tml_tsn_ses_aze_rus_eng_uzb_dgb_vie_mlt_zul_ewe_yor	0.0376105710547357	0.0887676135157761	0.929457474017562
707	sod_spa_dyu_hin_anl_amr_mlt_guj_azi_tur_fbf_sun_dgb_dut_krd_bsq_ger_amh_akn_cnt_grk_urd_tsn_glc_bam_nor_est_cic_lda_hun_pan_wly_geo_prs_ita_mcd_ctl_owc_chh_rus_fin_swa_mly_alb_jav_jpn_knd_kor_lat_fre_yor_lit_tag_bos_aeg_bat_mnd_rom_bem_afr_sid_scr_cze_slo_svk_qcu_ukr_mol_ben_ewe_gam_eng_hau_swe_ind_arw_igb_bul_ses_mao_tha_tig_tml_ven_swt_aze_pol_por_uzb_moo_vie_heb_tsw_xho_zul	-0.0829530094136554	-0.195511101651966	0.845419379439094
708	wly_ben_bem_lit_heb_aeg_sid_spa_aze_tur_xho_tag_tsw_ukr_pan_bsq_hin_chh_ses_mnd_bos_arw_igb_svk_lda_grk_hun_akn_dgb_est_slo_anl_geo_mcd_dut_eng_cze_amh_hau_bul_fin_fbf_mao_fre_bat_jpn_tml_kor_afr_guj_yor_urd_mly_por_gam_sun_cnt_pol_moo_nor_amr_rom_ctl_ita_rus_qcu_swe_alb_prs_tsn_mlt_krd_tig_scr_jav_glc_cic_ger_ewe_ind_tha_owc_knd_bam_swt_azi_lat_mol_uzb_ven_vie_sod_dyu_zul_swa	-0.288730759171262	-0.683743181229829	0.495837458817192
709	anl_prs_moo_glc_amh_hau_tig_svk_aze_azi_ven_tag_tsw_ctl_grk_bsq_rus_wly_bem_mnd_hin_lit_dyu_afr_zul_mcd_est_swa_ses_hun_slo_sid_geo_krd_spa_bul_alb_heb_gam_bos_fin_ewe_mao_por_ind_jpn_tml_kor_mol_pan_igb_eng_mly_urd_chh_bat_cnt_ita_dgb_ukr_owc_lat_cze_ben_swe_qcu_nor_rom_scr_fbf_mlt_pol_aeg_guj_jav_arw_cic_fre_tsn_sun_tha_amr_knd_swt_xho_uzb_ger_dut_tur_akn_vie_sod_yor_lda_bam	0.00154286739784398	0.00363675635998978	0.997106084372341
710	owc_mol_dyu_dut_anl_aeg_mlt_guj_aze_uzb_swa_bat_yor_prs_fre_bsq_swe_heb_cic_mnd_grk_spa_akn_hin_ewe_ben_hun_ven_zul_fin_por_hau_geo_ukr_rus_lat_afr_sid_wly_bos_est_bam_mly_pan_tag_jpn_tml_kor_lit_ctl_fbf_krd_sun_mcd_chh_mao_cnt_slo_tsn_ita_tig_scr_glc_alb_rom_qcu_bul_ger_pol_lda_amr_urd_sod_cze_ind_arw_bem_svk_dgb_jav_tha_amh_knd_igb_swt_azi_nor_eng_tur_tsw_vie_gam_ses_xho_moo	-0.0168732964069034	-0.0396964312863975	0.96842024060815
711	sid_krd_zul_dut_chh_amh_amr_urd_aze_azi_dgb_sun_akn_swe_guj_bsq_rus_anl_fbf_cnt_ger_pol_ses_arw_dyu_scr_fin_cic_swa_est_bos_tig_geo_rom_por_lit_lat_mlt_sod_svk_hun_ewe_mly_glc_ind_jpn_tml_kor_grk_nor_ven_ben_tag_afr_owc_bat_mnd_ctl_yor_ita_hau_bul_ukr_mcd_pan_qcu_alb_prs_spa_bam_wly_mol_heb_hin_mao_eng_tsn_slo_bem_jav_tha_aeg_knd_moo_tsw_uzb_fre_cze_tur_lda_vie_gam_igb_xho_swt	-0.482872821206437	-1.14752158569299	0.254109554277396
712	gam_dut_dyu_ger_heb_sid_amh_svk_azi_tur_akn_tag_tsn_nor_prs_bsq_mcd_aeg_bam_cnt_glc_ctl_moo_lit_cic_ukr_est_lda_tsw_hun_rus_tig_geo_bos_spa_krd_pan_owc_sod_rom_fin_ewe_mly_mol_jav_jpn_knd_kor_fre_por_bem_cze_bat_scr_amr_mao_mnd_ben_swt_ita_hau_swe_afr_guj_slo_qcu_arw_eng_urd_xho_wly_lat_mlt_grk_sun_alb_dgb_bul_ses_ind_tha_chh_tml_fbf_ven_uzb_pol_hin_aze_yor_vie_anl_zul_swa_igb	-0.0924739484608982	-0.217894368276228	0.827988797272745
713	wly_slo_xho_arw_mlt_amr_sid_ukr_aze_azi_ses_sun_bam_afr_fre_bsq_ben_aeg_fbf_cnt_cze_glc_swa_lat_moo_scr_hun_swt_dyu_fin_dut_gam_geo_ita_guj_pan_svk_heb_hau_krd_est_ewe_jav_alb_mao_jpn_tml_kor_ctl_mcd_igb_urd_ind_ger_anl_tag_mnd_grk_akn_rus_tig_bul_rom_nor_lit_qcu_hin_eng_prs_yor_chh_pol_owc_spa_mly_swe_tsw_por_tsn_bat_tha_sod_knd_cic_dgb_uzb_bos_mol_tur_zul_vie_amh_lda_bem_ven	-0.189501035557993	-0.44699115197633	0.655920702821162
714	sid_slo_swt_ger_tig_amh_wly_pol_uzb_aze_swa_mao_dgb_urd_ita_bsq_mcd_heb_ses_cnt_ben_lat_cic_alb_zul_bos_fin_yor_fbf_est_mol_amr_geo_arw_cze_nor_bul_hau_chh_scr_hun_ven_bat_grk_tag_jpn_knd_kor_fre_guj_moo_lit_mly_por_gam_jav_mnd_prs_lda_glc_anl_pan_eng_hin_svk_qcu_spa_rus_dut_ewe_owc_afr_aeg_ukr_ind_krd_dyu_ctl_xho_sun_tha_sod_tml_akn_tsw_azi_swe_rom_tur_bem_vie_mlt_bam_igb_tsn	-0.0979699519973766	-0.231532903675656	0.817409492547563
715	owc_afr_xho_por_gam_hau_tig_spa_tur_uzb_ses_mao_akn_bul_krd_bsq_mol_chh_dgb_mnd_urd_pan_dyu_swe_cic_slo_hun_ewe_igb_est_ita_amh_geo_guj_alb_hin_ukr_sid_heb_nor_fin_lda_bat_grk_tag_jpn_tml_kor_fre_pol_swa_eng_sun_bos_aeg_jav_cnt_mcd_bam_cze_mlt_ger_glc_ctl_rus_qcu_ben_svk_lit_ven_anl_lat_wly_rom_mly_prs_swt_scr_moo_ind_tha_amr_knd_zul_yor_aze_arw_dut_azi_tsw_vie_sod_fbf_bem_tsn	0.0616237393207657	0.145163234180368	0.88489614107929
716	heb_nor_tsw_prs_wly_sid_tig_ita_uzb_azi_bem_mao_igb_spa_arw_bsq_alb_sod_swt_mnd_eng_por_ses_fre_xho_slo_est_tsn_bam_hun_grk_hau_geo_pan_dut_ctl_pol_chh_amh_hin_fin_akn_jav_rom_tag_jpn_knd_kor_krd_afr_moo_scr_ind_lit_aeg_bat_cnt_mcd_zul_bos_mlt_ger_rus_glc_swe_qcu_cze_bul_svk_yor_anl_ukr_owc_urd_mly_ben_ven_lat_cic_sun_tha_gam_tml_dyu_fbf_aze_mol_guj_tur_dgb_vie_amr_ewe_lda_swa	0.379343296490395	0.894185982950172	0.373530679614596
717	sid_hin_igb_dut_wly_owc_amr_por_aze_azi_bam_sun_tsn_mol_bos_bsq_svk_hau_tsw_mnd_guj_prs_zul_afr_cic_fre_fin_swa_akn_est_eng_mlt_geo_arw_krd_cze_ita_tig_anl_nor_hun_bem_jav_pan_ind_jpn_knd_kor_lat_urd_ses_alb_bat_glc_amh_mly_cnt_spa_yor_scr_chh_rom_rus_ben_swe_qcu_pol_slo_lit_xho_heb_mcd_sod_ukr_tag_ctl_ewe_grk_swt_mao_tha_aeg_tml_dyu_ven_tur_ger_bul_uzb_lda_vie_gam_dgb_moo_fbf	-0.613143997448845	-1.46350251184589	0.146701709699675
718	sod_urd_cic_bos_sid_aeg_wly_glc_uzb_tur_akn_bat_swa_ben_arw_bsq_lit_amr_ven_cnt_grk_dut_ses_prs_igb_bul_hun_tsn_fbf_fin_swe_anl_geo_mol_krd_cze_slo_owc_tig_spa_est_tsw_tag_eng_ind_jpn_knd_kor_fre_mcd_lda_rom_mao_alb_amh_sun_mnd_afr_swt_por_chh_ctl_ger_guj_ita_qcu_pan_nor_pol_ewe_hau_svk_mlt_scr_mly_lat_dyu_ukr_zul_jav_tha_gam_tml_bem_moo_azi_rus_hin_aze_xho_vie_heb_yor_dgb_bam	-0.518887694031946	-1.23467722416984	0.220061165071134
719	aeg_nor_yor_dut_anl_heb_hau_por_uzb_tur_swt_bat_akn_grk_cze_bsq_arw_mlt_tsn_cnt_mol_alb_ses_scr_tsw_rus_est_dyu_swa_fin_ger_wly_geo_afr_swe_eng_ita_owc_gam_krd_hun_ven_sun_lit_mao_jpn_tml_kor_ukr_fre_zul_slo_mly_spa_tig_jav_mnd_bos_cic_svk_amr_pol_pan_ctl_lat_qcu_urd_rom_hin_lda_sid_mcd_sod_bul_tag_prs_ewe_ben_dgb_ind_tha_chh_knd_fbf_bem_aze_guj_glc_azi_igb_vie_amh_bam_xho_moo	0.413690040545944	0.974852300286287	0.332162429111738
720	wly_urd_dyu_por_mlt_anl_gam_eng_tur_aze_bem_mao_dgb_ita_prs_bsq_cze_chh_fbf_cnt_scr_dut_tsn_nor_igb_pan_fin_lda_moo_est_afr_heb_geo_krd_bul_swe_hin_tig_sid_arw_hun_bam_jav_rom_ind_jpn_tml_kor_svk_fre_ven_ukr_mly_pol_amr_sun_mnd_guj_tsw_slo_owc_rus_ger_ben_alb_qcu_lit_bos_grk_yor_amh_spa_hau_mol_tag_ctl_cic_mcd_zul_bat_tha_sod_knd_ses_swt_uzb_glc_lat_azi_ewe_vie_aeg_swa_akn_xho	-0.327079617948867	-0.774645869927154	0.440513994052008
721	gam_svk_akn_ben_hau_sod_wly_scr_aze_azi_xho_jav_tsw_rom_pan_bsq_krd_chh_moo_mnd_glc_slo_swt_lat_lda_swe_hun_ses_dgb_est_ger_heb_geo_arw_pol_bos_rus_anl_amh_por_fin_igb_sun_lit_mly_jpn_tml_kor_bul_alb_cic_ita_ind_urd_owc_tag_cnt_guj_zul_afr_aeg_hin_mcd_dut_eng_qcu_grk_ukr_fre_bam_sid_ctl_tig_cze_bat_nor_ven_mol_tsn_mao_tha_mlt_knd_fbf_swa_tur_prs_spa_uzb_yor_vie_amr_ewe_dyu_bem	-0.208770756207393	-0.493733702129832	0.622658308961613
722	gam_ben_moo_ukr_sod_chh_anl_slo_azi_tur_zul_jav_bam_guj_lit_bsq_glc_aeg_dgb_mnd_dut_arw_dyu_krd_yor_grk_fin_cic_xho_hun_ita_owc_geo_afr_bul_mcd_eng_tig_amr_alb_est_ven_tag_pol_bat_jpn_knd_kor_scr_ger_ses_svk_sun_swe_hau_mly_cnt_prs_igb_ctl_amh_rom_urd_rus_fre_qcu_por_pan_cze_tsn_heb_mol_mlt_nor_mao_bos_fbf_lat_swt_ind_tha_sid_tml_swa_tsw_uzb_spa_hin_aze_ewe_vie_wly_akn_lda_bem	-0.0935770435291398	-0.220393399936844	0.82604788200783
723	mlt_glc_ewe_prs_heb_anl_aeg_bos_azi_tur_tsn_bat_tsw_afr_mcd_bsq_guj_gam_bem_cnt_arw_mol_xho_alb_yor_pan_hun_zul_akn_fin_por_sid_geo_hin_ita_grk_rus_amr_owc_nor_est_swt_ind_cze_tag_jpn_knd_kor_scr_svk_dgb_pol_sun_dut_wly_mao_mnd_eng_ven_urd_hau_slo_ukr_krd_ctl_qcu_spa_rom_lit_lda_chh_lat_sod_fre_mly_ger_ses_ben_moo_jav_tha_tig_tml_cic_fbf_uzb_swe_bul_aze_swa_vie_amh_bam_igb_dyu	-0.410443750740408	-0.973620175971655	0.332770794543034
724	heb_urd_swt_alb_wly_amr_chh_fre_uzb_azi_moo_sun_swa_svk_ger_bsq_cze_anl_dyu_mnd_ben_grk_bem_mol_lda_nor_hun_akn_fbf_fin_spa_owc_geo_rom_mcd_bos_afr_gam_sod_bul_est_igb_mly_arw_ind_jpn_knd_kor_ctl_eng_yor_slo_tag_por_aeg_mao_cnt_ita_ewe_ukr_mlt_krd_dut_lit_swe_qcu_scr_rus_guj_ses_tig_lat_amh_hin_jav_pol_xho_prs_tsn_bat_tha_hau_tml_bam_ven_tur_glc_pan_aze_tsw_vie_sid_dgb_cic_zul	-0.226198559745435	-0.534054071781834	0.594578424748421
725	sid_ctl_yor_glc_aeg_owc_anl_fre_tur_uzb_akn_jav_moo_guj_pan_bsq_spa_chh_bem_mnd_ukr_lit_swt_pol_tsn_grk_fin_swa_fbf_hun_urd_heb_geo_cze_rus_ita_nor_hau_amh_krd_est_igb_ind_eng_bat_jpn_tml_kor_alb_svk_dgb_slo_sun_hin_amr_mao_cnt_arw_tsw_mcd_mlt_lat_scr_rom_prs_qcu_bul_ben_por_ven_sod_mol_gam_ger_mly_swe_cic_bos_ses_tag_tha_wly_knd_xho_zul_aze_afr_dut_azi_lda_vie_tig_dyu_bam_ewe	-0.145659397135571	-0.343594742378879	0.731926653415138
726	heb_eng_dyu_mcd_hau_tig_gam_prs_azi_uzb_tsw_mly_tsn_ukr_rom_bsq_scr_anl_igb_mnd_glc_dut_cic_ita_swa_mol_est_xho_ewe_fin_slo_aeg_geo_grk_ben_lat_svk_chh_mlt_swe_hun_lda_bat_krd_ind_jpn_tml_kor_bos_alb_bam_cze_mao_fre_amr_sun_cnt_pol_swt_guj_amh_afr_lit_spa_bul_qcu_rus_nor_por_ses_sid_hin_owc_ctl_tag_pan_dgb_arw_moo_jav_tha_sod_knd_bem_akn_aze_ger_urd_tur_yor_vie_wly_zul_ven_fbf	-0.0710252633241552	-0.167283420050986	0.867510257911502
727	aeg_dut_tsn_lat_amr_amh_mlt_mol_uzb_azi_bam_mao_xho_rom_glc_bsq_pol_sod_ewe_mnd_swe_ctl_dyu_ger_fbf_svk_est_swa_swt_fin_rus_owc_geo_pan_spa_cze_bos_gam_anl_alb_hun_cic_tag_por_bat_jpn_knd_kor_guj_urd_ses_lit_jav_hin_hau_ind_cnt_ukr_tsw_ita_chh_nor_bul_slo_prs_qcu_grk_mcd_afr_ven_sid_scr_heb_arw_sun_krd_yor_ben_moo_mly_tha_wly_tml_dgb_akn_aze_fre_eng_tur_zul_vie_tig_lda_bem_igb	-0.657477101477037	-1.57100723444586	0.11957716131881
728	aeg_spa_dyu_lit_gam_owc_sid_rus_uzb_tur_xho_sun_fbf_fre_hin_bsq_svk_chh_ewe_mnd_glc_pol_akn_ctl_cic_guj_est_zul_bem_hun_ben_tig_geo_mcd_mol_lat_grk_anl_sod_scr_fin_swt_mly_pan_mao_jpn_knd_kor_bul_urd_ven_eng_jav_rom_hau_tag_cnt_swe_bam_alb_amr_arw_dut_ita_nor_qcu_afr_cze_bos_tsn_mlt_krd_amh_ukr_ind_por_swa_prs_dgb_bat_tha_heb_tml_lda_yor_aze_slo_ger_azi_igb_vie_wly_tsw_ses_moo	-0.466199248197503	-1.10899562738295	0.270291667415369
729	amh_spa_swa_slo_mlt_wly_tig_scr_tur_aze_zul_mly_bem_lat_ita_bsq_eng_sod_lda_cnt_ben_por_dyu_mol_tsw_bul_fin_xho_igb_hun_krd_chh_geo_ger_pol_rus_prs_amr_hau_arw_est_tsn_ind_cze_mao_jpn_knd_kor_hin_pan_ven_guj_bat_bos_gam_jav_mnd_lit_yor_afr_anl_ukr_alb_urd_glc_qcu_rom_grk_fre_ses_heb_dut_aeg_ctl_sun_nor_fbf_swe_ewe_tag_tha_owc_tml_cic_akn_azi_mcd_svk_uzb_swt_vie_sid_bam_dgb_moo	0.347038094354703	0.817814074254993	0.415553732741043
730	aeg_fre_tsn_bos_sid_amr_hau_spa_azi_aze_ven_bat_zul_ctl_ger_bsq_urd_anl_ewe_cnt_rus_eng_moo_prs_yor_svk_est_akn_fbf_fin_glc_mlt_geo_bul_afr_lat_pol_tig_heb_ukr_hun_xho_jav_guj_sun_jpn_knd_kor_swe_por_bem_lit_tag_ben_sod_ind_mnd_mol_swt_grk_chh_dut_alb_slo_hin_qcu_rom_nor_arw_igb_gam_pan_wly_ita_mly_mcd_swa_cze_cic_mao_tha_owc_tml_ses_tsw_tur_krd_scr_uzb_dyu_vie_amh_dgb_bam_lda	-0.777059542250348	-1.86571881224086	0.0652328966900682
731	sid_pol_lda_lat_anl_owc_mlt_slo_azi_tur_fbf_mly_moo_pan_guj_bsq_por_amr_ewe_mnd_glc_grk_tsn_eng_swt_scr_est_igb_tsw_fin_spa_chh_geo_svk_bul_dut_bos_gam_amh_krd_hun_xho_mao_arw_tag_jpn_knd_kor_nor_mol_yor_swe_ind_ger_wly_sun_cnt_urd_swa_afr_tig_mcd_lit_ben_ukr_qcu_ctl_ita_cze_bam_aeg_fre_sod_rom_jav_prs_akn_hin_cic_bat_tha_heb_tml_bem_dyu_aze_alb_rus_uzb_ses_vie_hau_dgb_ven_zul	0.457336580354952	1.07964470203174	0.283092487394687
732	chh_pan_bem_bos_sid_sod_aeg_nor_aze_uzb_zul_mly_igb_fre_krd_bsq_alb_mlt_dgb_mnd_mol_bul_yor_prs_ses_hin_est_ewe_lda_fin_pol_wly_geo_dut_grk_ctl_afr_gam_tig_eng_hun_fbf_mao_ita_tag_jpn_knd_kor_urd_ukr_dyu_svk_ind_arw_heb_jav_cnt_ben_bam_rus_amh_cze_lit_spa_ger_qcu_rom_slo_mcd_tsn_anl_scr_amr_lat_bat_glc_ven_guj_cic_sun_tha_owc_tml_swt_xho_tur_por_swe_azi_akn_vie_hau_tsw_moo_swa	0.622904720212931	1.47411892747137	0.143826630762516
733	anl_scr_cic_urd_gam_amr_hau_ger_aze_uzb_moo_sun_igb_swe_pol_bsq_ben_sod_dyu_cnt_pan_ita_zul_lat_tsw_spa_fin_ses_dgb_hun_dut_aeg_geo_rus_glc_cze_ctl_mlt_amh_krd_est_lda_ind_alb_tag_jpn_tml_kor_ukr_lit_ven_nor_mao_eng_owc_jav_mnd_afr_tsn_mol_chh_prs_grk_arw_mcd_qcu_rom_bos_svk_yor_wly_fre_sid_hin_bat_bul_fbf_slo_akn_mly_tha_tig_knd_swt_swa_tur_por_guj_azi_ewe_vie_heb_bam_bem_xho	-1.04499762766378	-2.55197784003254	0.0123416459317126
734	heb_rom_swt_bul_mlt_amr_tig_por_uzb_tur_moo_bat_cic_ben_ctl_bsq_nor_owc_xho_mnd_pol_lat_zul_swe_akn_ukr_est_lda_tsw_fin_urd_anl_geo_ger_mol_afr_arw_gam_hau_krd_hun_ses_tag_pan_jav_jpn_knd_kor_grk_alb_dgb_svk_mly_spa_amh_ind_cnt_guj_swa_glc_sid_scr_lit_prs_ita_qcu_mcd_fre_rus_yor_sod_eng_chh_dut_sun_slo_tsn_cze_fbf_mao_tha_wly_tml_dyu_ven_azi_bos_hin_aze_ewe_vie_aeg_igb_bem_bam	-1.22054798782222	-3.02222819959151	0.00324141490524728
735	tig_bul_ven_svk_gam_heb_mlt_spa_aze_tur_bem_mly_moo_grk_mol_bsq_pan_amr_swa_cnt_slo_lit_tsn_ukr_dgb_eng_est_lda_akn_fin_dut_chh_geo_guj_krd_lat_cze_aeg_amh_por_hun_zul_mao_scr_ind_jpn_tml_kor_urd_nor_igb_glc_bat_swe_hau_tag_mnd_afr_ewe_arw_wly_pol_ben_mcd_fre_qcu_hin_alb_bos_dyu_sid_ita_sod_rom_sun_ctl_yor_rus_cic_jav_tha_owc_knd_swt_xho_uzb_prs_ger_azi_bam_vie_anl_ses_tsw_fbf	-0.326187158364051	-0.772111288158331	0.442006182864454
736	anl_spa_yor_ger_sid_amr_heb_mcd_tur_azi_fbf_jav_tsn_slo_ukr_bsq_ben_wly_swa_cnt_scr_pan_igb_hin_akn_lat_est_zul_cic_fin_bos_aeg_geo_dut_alb_cze_glc_gam_chh_afr_hun_ven_sun_rus_tag_jpn_knd_kor_lit_rom_bem_guj_mly_urd_mlt_mao_mnd_ctl_xho_bul_owc_eng_svk_arw_por_qcu_swe_krd_pol_moo_amh_grk_tig_mol_bat_nor_dyu_fre_lda_ind_tha_hau_tml_tsw_swt_aze_prs_ita_uzb_ewe_vie_sod_dgb_ses_bam	-0.383534051672789	-0.909717745160022	0.36532307281815
737	hau_spa_dgb_grk_tig_wly_sid_lat_aze_uzb_swt_ind_ewe_svk_ctl_bsq_rus_amh_akn_mnd_pan_slo_fbf_fre_bem_eng_est_yor_swa_hun_guj_mlt_geo_bul_ger_alb_por_chh_heb_prs_fin_cic_mao_ita_bat_jpn_knd_kor_glc_dut_tsn_mol_mly_urd_owc_tag_cnt_lit_zul_scr_sod_bos_ben_hin_pol_qcu_swe_rom_nor_moo_amr_krd_gam_mcd_jav_arw_ven_ukr_bam_sun_tha_aeg_tml_ses_igb_azi_cze_afr_tur_lda_vie_anl_dyu_tsw_xho	-0.236621681308727	-0.55887998958913	0.577586912424804
738	anl_prs_fbf_rus_sod_sid_amr_bul_tur_uzb_dgb_mao_bam_pol_lat_bsq_krd_mlt_ses_cnt_por_ita_ven_mcd_tsw_scr_fin_dyu_bem_hun_spa_amh_geo_afr_arw_ben_ukr_owc_gam_alb_est_moo_sun_urd_tag_jpn_tml_kor_fre_svk_xho_hin_jav_grk_wly_bat_mnd_rom_ewe_guj_heb_slo_cze_ger_mol_qcu_glc_dut_nor_yor_tig_pan_aeg_eng_mly_lit_zul_swe_swt_ind_tha_chh_knd_akn_swa_aze_ctl_bos_azi_cic_vie_hau_tsn_igb_lda	0.0388400873300132	0.0914232163594482	0.927352948850922
739	amh_spa_akn_guj_wly_sod_anl_ukr_uzb_azi_tsw_tag_igb_pan_alb_bsq_fre_mlt_dgb_cnt_urd_lit_yor_bos_ven_afr_fin_dyu_fbf_est_pol_tig_geo_krd_grk_bul_slo_owc_sid_glc_hun_moo_ind_rus_sun_jpn_tml_kor_por_ctl_swt_ger_jav_nor_aeg_mao_mnd_mol_bam_lat_amr_dut_cze_ben_swe_qcu_prs_scr_arw_ses_hau_ita_chh_mcd_bat_svk_lda_eng_swa_mly_tha_heb_knd_ewe_xho_tur_rom_hin_aze_cic_vie_gam_bem_zul_tsn	0.465351802861582	1.09732263797204	0.275333480900416
740	heb_lat_xho_hin_owc_aeg_gam_slo_tur_aze_tsw_bat_lda_ger_spa_bsq_ita_sid_tsn_cnt_eng_por_dyu_urd_cic_nor_hun_swt_bam_est_mol_anl_geo_rom_pan_ben_bos_chh_tig_scr_fin_ses_ind_guj_mao_jpn_tml_kor_mcd_rus_akn_bul_jav_afr_wly_mly_mnd_prs_dgb_pol_hau_dut_glc_swe_krd_qcu_alb_ctl_cze_zul_mlt_ukr_amh_arw_tag_lit_yor_svk_fbf_sun_tha_amr_knd_igb_ewe_azi_grk_fre_uzb_ven_vie_sod_moo_swa_bem	-0.210224721725121	-0.496186343976226	0.620933633256801
741	gam_rom_moo_lit_wly_chh_heb_lat_aze_tur_xho_mly_cic_pol_mol_bsq_glc_anl_bam_mnd_ctl_svk_tsn_ukr_dyu_hin_fin_fbf_ewe_est_rus_owc_geo_spa_swe_cze_por_aeg_mlt_krd_hun_ven_tag_guj_ind_jpn_tml_kor_bos_eng_lda_ger_mao_slo_sod_bat_cnt_urd_tsw_nor_amh_mcd_scr_dut_grk_qcu_alb_fre_bul_swa_tig_arw_sid_prs_jav_ben_igb_ita_bem_sun_tha_hau_knd_zul_ses_uzb_afr_pan_azi_dgb_vie_amr_akn_swt_yor	-0.688033983113362	-1.6490244976646	0.10251671244273
742	hau_grk_igb_guj_tig_amr_gam_slo_uzb_aze_akn_tag_ven_spa_dut_bsq_ita_heb_moo_mnd_eng_pol_swt_svk_lda_cze_hun_ewe_swa_fin_pan_anl_geo_swe_krd_prs_fre_sid_amh_alb_est_bem_bat_afr_jav_jpn_tml_kor_ben_rus_cic_bos_sun_scr_sod_mly_cnt_glc_fbf_arw_wly_mol_ukr_mcd_urd_qcu_hin_ger_lit_dgb_aeg_nor_chh_ctl_mao_lat_tsw_bul_tsn_ind_tha_mlt_knd_xho_dyu_tur_por_rom_azi_yor_vie_owc_bam_zul_ses	-0.332542383066017	-0.786991568667028	0.433287784371979
743	anl_ita_moo_afr_mlt_hau_heb_pan_uzb_tur_fbf_mly_tsw_ben_pol_bsq_krd_amh_tsn_cnt_eng_ukr_bem_bul_xho_arw_fin_igb_lda_hun_svk_aeg_geo_grk_ger_prs_hin_sod_tig_guj_est_dyu_bat_spa_jav_jpn_tml_kor_mcd_dut_yor_por_tag_rom_amr_ind_mnd_ctl_swa_fre_sid_urd_bos_scr_nor_qcu_lat_swe_lit_ven_owc_rus_gam_glc_mao_mol_ses_alb_ewe_sun_tha_wly_knd_swt_akn_azi_cze_slo_aze_zul_vie_chh_bam_cic_dgb	-0.491042475663503	-1.170045217542	0.244972509850635
744	tig_spa_dyu_alb_aeg_gam_sod_svk_azi_aze_swa_bat_akn_ger_lat_bsq_lit_sid_ewe_mnd_eng_ita_cic_afr_igb_guj_hun_bem_tsw_fin_mol_wly_geo_ctl_arw_fre_dut_amh_chh_pol_est_yor_sun_krd_jav_jpn_tml_kor_rus_mcd_fbf_prs_mao_rom_owc_tag_cnt_swe_xho_grk_mlt_pan_scr_por_slo_qcu_ukr_ben_urd_tsn_hau_bul_amr_cze_mly_nor_ven_bos_swt_ind_tha_heb_knd_bam_dgb_tur_glc_hin_uzb_moo_vie_anl_lda_ses_zul	0.393131369242575	0.926022596651927	0.356831057553201
745	tig_dut_ewe_pol_sod_owc_wly_grk_aze_azi_tsn_sun_igb_pan_lit_bsq_swe_gam_bem_mnd_afr_glc_yor_cze_swa_rus_fin_dgb_moo_hun_ita_amh_geo_fre_spa_krd_hin_sid_hau_arw_est_cic_ind_bos_bat_jpn_tml_kor_lat_rom_lda_mcd_mly_mol_heb_tag_cnt_alb_ses_eng_amr_prs_ctl_nor_slo_qcu_scr_urd_ben_dyu_mlt_ger_aeg_ukr_mao_bul_tsw_por_ven_jav_tha_anl_knd_bam_fbf_tur_guj_svk_uzb_swt_vie_chh_zul_xho_akn	0.604740818911092	1.43157551576594	0.155617488054654
746	hau_pol_dyu_rom_chh_anl_owc_mol_tur_azi_xho_ind_akn_afr_ukr_bsq_hin_sid_yor_cnt_por_ben_zul_slo_ven_prs_hun_fbf_moo_fin_mcd_amr_geo_cze_spa_grk_arw_mlt_aeg_glc_est_tsn_bat_rus_mao_jpn_tml_kor_eng_ger_cic_krd_sun_bul_amh_tag_mnd_lat_lda_guj_sod_urd_svk_dut_alb_qcu_ita_swe_bos_bem_wly_nor_heb_scr_jav_fre_ewe_ctl_swt_mly_tha_gam_knd_ses_swa_aze_lit_pan_uzb_igb_vie_tig_dgb_tsw_bam	-0.621665914836943	-1.48608572823791	0.140638697082313
747	wly_mol_akn_slo_amr_owc_gam_ukr_azi_tur_yor_bat_bem_fre_urd_bsq_swe_sod_bam_mnd_ger_lat_swa_rom_igb_prs_est_ses_fbf_hun_ita_hau_geo_arw_ctl_cze_hin_anl_sid_svk_fin_dgb_jav_por_mao_jpn_knd_kor_scr_nor_lda_afr_ind_lit_amh_tag_cnt_pan_ven_bul_mlt_alb_pol_krd_rus_qcu_mcd_dut_bos_zul_aeg_eng_tig_guj_mly_ben_tsw_spa_moo_sun_tha_heb_tml_xho_dyu_uzb_grk_glc_aze_tsn_vie_chh_ewe_cic_swt	0.183329219984633	0.432336331964981	0.666497816765761
748	owc_ita_ewe_mcd_hau_amr_mlt_lit_aze_tur_dyu_tag_xho_prs_spa_bsq_urd_gam_fbf_cnt_eng_por_dgb_cze_tsn_mol_est_tsw_ven_hun_guj_anl_geo_grk_slo_krd_swe_aeg_chh_nor_fin_swa_ind_glc_sun_jpn_knd_kor_arw_ukr_zul_lat_jav_afr_wly_mao_mnd_fre_igb_alb_sid_pol_bul_scr_ctl_qcu_rom_bos_pan_cic_sod_ger_heb_ben_bat_dut_lda_hin_akn_mly_tha_tig_tml_ses_bam_azi_rus_svk_uzb_bem_vie_amh_yor_moo_swt	-0.803312090250776	-1.93867942467615	0.0555724237579226
749	amh_mol_swa_urd_sod_hau_owc_fre_uzb_aze_tsn_mao_cic_guj_spa_bsq_ctl_mlt_igb_cnt_lat_hin_ven_arw_dgb_ger_est_fbf_swt_fin_bos_amr_geo_ukr_swe_rus_lit_chh_aeg_eng_hun_moo_bat_grk_jav_jpn_tml_kor_pan_alb_akn_bul_ind_svk_tig_tag_mnd_afr_bem_scr_gam_pol_mcd_prs_por_qcu_nor_ben_glc_zul_heb_krd_wly_slo_mly_dut_tsw_ita_lda_sun_tha_sid_knd_ses_dyu_azi_rom_cze_tur_ewe_vie_anl_yor_bam_xho	-0.406801832156356	-0.964716979753835	0.337188489623773
750	mlt_urd_bem_hin_sid_amh_sod_swe_aze_uzb_tsw_jav_zul_bul_afr_bsq_mcd_hau_bam_cnt_nor_lat_xho_pol_ven_eng_fin_ewe_swa_hun_scr_owc_geo_ger_mol_krd_spa_tig_amr_svk_est_swt_mao_fre_bat_jpn_tml_kor_bos_ctl_dyu_ben_ind_prs_wly_sun_mnd_cze_dgb_arw_gam_grk_pan_rus_glc_qcu_rom_guj_por_lda_anl_lit_aeg_ita_mly_ukr_tsn_alb_cic_tag_tha_chh_knd_ses_moo_tur_dut_slo_azi_igb_vie_heb_yor_fbf_akn	-0.272003037783688	-0.643190308457065	0.521683399348178
751	anl_spa_cic_por_sid_aeg_tig_bos_aze_tur_fbf_mly_swt_rus_mcd_bsq_ita_hau_dgb_cnt_rom_mol_swa_ger_ewe_lit_fin_ven_tsw_est_ctl_amr_geo_prs_arw_ukr_ben_chh_gam_hin_hun_igb_jav_alb_tag_jpn_tml_kor_bul_urd_dyu_eng_sun_guj_wly_ind_mnd_nor_yor_cze_amh_swe_afr_fre_krd_qcu_glc_lat_scr_ses_mlt_svk_heb_pol_bat_pan_akn_grk_bam_mao_tha_sod_knd_zul_moo_azi_dut_slo_uzb_bem_vie_owc_tsn_xho_lda	-0.456329169625198	-1.0843039794402	0.281033023665001
752	anl_dut_yor_nor_amh_mlt_heb_por_aze_uzb_fbf_mly_tsw_swe_ben_bsq_mol_wly_zul_cnt_ctl_lat_lda_fre_bam_alb_est_ewe_bem_hun_ukr_hau_geo_cze_mcd_grk_eng_amr_gam_glc_fin_swt_ind_guj_mao_jpn_knd_kor_ger_pol_ses_bul_tag_bos_chh_sun_mnd_urd_swa_rus_sid_svk_krd_afr_ita_qcu_rom_pan_scr_moo_sod_lit_owc_prs_jav_hin_dgb_spa_dyu_bat_tha_aeg_tml_cic_akn_azi_arw_slo_tur_xho_vie_tig_tsn_ven_igb	-0.692101912612622	-1.66196720222954	0.0998866354600811
753	aeg_ukr_cic_hin_amh_anl_sod_nor_aze_azi_igb_mao_swa_fre_ita_bsq_spa_owc_moo_mnd_mcd_cze_zul_ctl_ven_mol_fin_ewe_yor_hun_svk_amr_geo_rom_pan_scr_slo_sid_wly_rus_est_tsn_ind_lat_jav_jpn_knd_kor_ger_dut_xho_alb_sun_grk_heb_tag_cnt_por_bem_swe_mlt_glc_eng_ben_lit_qcu_bul_pol_bos_dgb_gam_afr_tig_arw_bat_prs_tsw_krd_swt_mly_tha_hau_tml_fbf_ses_uzb_urd_guj_tur_dyu_vie_chh_bam_akn_lda	-0.694000468871443	-1.66305063873092	0.0996689741176705
754	hau_spa_fbf_arw_tig_amr_gam_mcd_azi_uzb_tsn_mly_zul_rom_prs_bsq_afr_sid_akn_mnd_por_ukr_lda_dut_moo_eng_hun_dgb_xho_fin_pan_chh_geo_bos_lat_hin_grk_mlt_heb_pol_est_swt_mao_svk_sun_jpn_tml_kor_glc_krd_swa_nor_tag_ita_wly_jav_cnt_scr_igb_alb_sod_ctl_guj_bul_lit_qcu_fre_mol_rus_dyu_anl_urd_owc_swe_ind_slo_bem_ger_ven_bat_tha_amh_knd_ses_bam_tur_cze_ben_aze_yor_vie_aeg_cic_tsw_ewe	-0.384738283248796	-0.913269336141373	0.363462464471733
755	hau_lit_ven_ger_aeg_amh_mlt_ctl_aze_tur_swa_sun_fbf_eng_prs_bsq_arw_wly_swt_cnt_guj_ukr_tsw_rom_ses_pol_est_bem_akn_hun_spa_chh_geo_dut_rus_scr_urd_heb_tig_ita_fin_tsn_bat_cze_mly_jpn_knd_kor_pan_nor_ewe_swe_jav_hin_sid_ind_mnd_glc_bam_mol_owc_lat_mcd_bul_ben_qcu_fre_bos_grk_xho_gam_slo_anl_alb_mao_por_igb_afr_zul_tag_tha_amr_tml_dgb_moo_uzb_krd_svk_azi_lda_vie_sod_dyu_cic_yor	0.0435297900924132	0.102511024407753	0.918571776637744
756	amr_cze_bam_pol_hau_anl_tig_alb_uzb_azi_ses_mao_xho_slo_ctl_bsq_urd_aeg_ewe_cnt_krd_grk_akn_eng_tsw_nor_fin_swt_lda_hun_ger_mlt_geo_dut_prs_pan_fre_amh_sod_scr_est_bem_ind_guj_mly_jpn_knd_kor_svk_spa_cic_hin_sun_afr_chh_tag_mnd_lat_swa_mcd_heb_lit_ben_mol_swe_qcu_rom_ukr_glc_yor_sid_ita_gam_bos_jav_arw_igb_rus_fbf_bat_tha_owc_tml_dyu_moo_tur_por_bul_aze_tsn_vie_wly_ven_dgb_zul	-0.0151474334185679	-0.0356559054598456	0.971633151371463
757	heb_nor_ses_fre_amr_aeg_hau_urd_azi_tur_ewe_mao_lda_mol_dut_bsq_por_mlt_akn_mnd_pol_spa_bam_guj_tsw_glc_hun_igb_bem_est_ukr_sod_geo_ger_swe_prs_lat_tig_wly_grk_fin_xho_mly_svk_tag_jpn_knd_kor_eng_ita_tsn_alb_sun_rus_chh_jav_cnt_ben_ven_rom_amh_slo_scr_pan_lit_qcu_cze_mcd_bos_dgb_sid_krd_owc_bul_ind_arw_zul_ctl_cic_bat_tha_gam_tml_yor_dyu_aze_afr_hin_uzb_moo_vie_anl_fbf_swa_swt	-0.84762609279805	-2.05585754138114	0.0425990422850252
758	heb_alb_swa_ctl_hau_owc_tig_afr_tur_azi_zul_bat_tsn_swe_ukr_bsq_prs_gam_ven_mnd_mol_fre_ewe_urd_fbf_dut_fin_xho_akn_est_cze_sid_geo_pol_spa_arw_ita_wly_chh_nor_hun_yor_mao_bul_ind_jpn_knd_kor_hin_glc_swt_pan_sun_rus_sod_mly_cnt_lat_cic_por_aeg_lit_ger_slo_scr_qcu_krd_guj_eng_moo_anl_rom_amr_ben_jav_bos_igb_grk_ses_tag_tha_amh_tml_dgb_lda_uzb_mcd_svk_aze_bem_vie_mlt_bam_dyu_tsw	0.720886565484429	1.71249513093357	0.0901378752408511
759	anl_lat_ven_guj_heb_chh_aeg_pol_uzb_aze_akn_sun_cic_urd_ben_bsq_fre_gam_lda_mnd_hin_mcd_tsw_krd_bem_cze_fin_ewe_xho_hun_prs_sod_geo_scr_ukr_svk_eng_mlt_amr_lit_est_fbf_ind_ger_jav_jpn_knd_kor_arw_rus_ses_mol_tag_ctl_wly_mly_cnt_alb_swt_dut_amh_glc_slo_bul_swe_qcu_grk_ita_afr_igb_sid_por_hau_rom_bat_bos_bam_spa_tsn_mao_tha_tig_tml_dyu_dgb_azi_pan_nor_tur_zul_vie_owc_yor_swa_moo	-0.394090073023934	-0.933132188773262	0.353168071557635
760	sid_afr_moo_lit_anl_tig_hau_arw_tur_uzb_igb_ind_ven_svk_krd_bsq_pan_amr_lda_cnt_dut_rus_swt_mcd_yor_urd_fin_ses_akn_est_eng_amh_geo_pol_swe_fre_bos_mlt_owc_ger_hun_swa_sun_guj_mao_jpn_knd_kor_nor_por_bam_ita_tag_glc_gam_mly_mnd_bul_fbf_ctl_sod_mol_hin_rom_slo_qcu_alb_lat_cze_zul_heb_ben_aeg_spa_jav_scr_tsw_ukr_bem_bat_tha_wly_tml_tsn_ewe_azi_grk_prs_aze_xho_vie_chh_cic_dgb_dyu	0.486288380353683	1.14903314051124	0.253488924423853
761	sid_lit_xho_grk_wly_tig_hau_rus_aze_uzb_fbf_mly_dgb_swe_rom_bsq_bul_sod_cic_cnt_pol_scr_igb_lat_akn_hin_est_dyu_moo_hun_arw_heb_geo_ben_cze_afr_ctl_aeg_anl_pan_fin_zul_mao_mol_bat_jpn_tml_kor_guj_por_ses_ukr_jav_bos_gam_ind_mnd_eng_swt_dut_amr_nor_glc_slo_ger_qcu_mcd_svk_prs_tsn_owc_fre_mlt_spa_sun_krd_ven_alb_swa_tag_tha_chh_knd_bam_tsw_tur_ita_urd_azi_bem_vie_amh_yor_lda_ewe	-0.89092810749741	-2.15641531262224	0.0336308066251471
762	aeg_bos_yor_glc_wly_gam_amh_ctl_azi_tur_ewe_tag_xho_lat_pan_bsq_rus_heb_cic_cnt_svk_prs_swa_ita_dgb_bul_hun_bem_igb_est_ukr_owc_geo_hin_pol_ben_urd_sod_mlt_mcd_fin_lda_ind_dut_mly_jpn_knd_kor_rom_fre_tsw_spa_sun_scr_anl_jav_mnd_slo_bam_arw_chh_mol_grk_cze_krd_qcu_nor_swe_eng_akn_amr_por_tig_alb_bat_ger_tsn_lit_swt_mao_tha_sid_tml_ven_moo_aze_guj_afr_uzb_dyu_vie_hau_ses_fbf_zul	-0.461861441568981	-1.09878831072998	0.274696868444699
763	gam_guj_zul_bul_sod_amr_aeg_dut_azi_uzb_akn_mao_swt_rom_pan_bsq_afr_sid_ven_mnd_slo_hin_igb_alb_xho_arw_hun_dgb_tsn_fin_ger_wly_geo_spa_eng_svk_lit_owc_anl_ukr_est_bem_ind_glc_tag_jpn_knd_kor_grk_fre_dyu_por_jav_mcd_hau_mly_cnt_mol_moo_ita_amh_swe_krd_urd_ben_qcu_lat_pol_nor_swa_heb_bos_chh_scr_sun_cze_ewe_rus_bam_bat_tha_tig_tml_fbf_tsw_aze_ctl_prs_tur_cic_vie_mlt_yor_ses_lda	-0.369555745185206	-0.875444834033806	0.383587358731805
764	heb_rom_dgb_pan_hau_chh_aeg_afr_aze_tur_ven_mly_bem_ben_krd_bsq_rus_gam_swa_mnd_bos_alb_lda_prs_tsw_pol_fin_cic_ewe_est_swe_mlt_geo_eng_fre_hin_lit_amh_sod_glc_hun_zul_ind_bul_sun_jpn_knd_kor_slo_guj_yor_ukr_mao_grk_owc_tag_cnt_por_ses_mol_anl_svk_urd_arw_mcd_qcu_scr_ita_dut_xho_wly_nor_amr_cze_jav_ger_moo_ctl_swt_bat_tha_sid_tml_dyu_akn_uzb_spa_lat_azi_tsn_vie_tig_fbf_igb_bam	0.296297582156945	0.696994882078247	0.487544633960009
765	gam_alb_dyu_ben_mlt_owc_hau_svk_tur_aze_swt_jav_bem_guj_mcd_bsq_ukr_sid_zul_mnd_cze_afr_bam_pan_tsw_scr_hun_dgb_tsn_fin_grk_amh_geo_por_glc_lit_bos_tig_amr_urd_est_lda_mly_nor_ind_jpn_tml_kor_hin_krd_ewe_rus_tag_spa_aeg_mao_cnt_fre_swa_ger_wly_ctl_pol_rom_bul_qcu_mol_arw_slo_akn_anl_prs_sod_ita_sun_lat_fbf_swe_moo_bat_tha_heb_knd_ven_xho_uzb_eng_dut_azi_cic_vie_chh_ses_igb_yor	0.560754305695946	1.32278107689866	0.189151662999424
766	amr_spa_lda_ben_amh_chh_tig_ukr_tur_uzb_ses_sun_yor_mol_krd_bsq_lat_sod_tsw_mnd_glc_rus_igb_bul_zul_lit_hun_dgb_ewe_est_prs_owc_geo_arw_por_pan_ctl_hau_heb_svk_fin_bam_ind_mcd_tag_jpn_tml_kor_hin_alb_swa_urd_jav_scr_sid_mao_cnt_eng_bem_ger_anl_pol_afr_nor_ita_qcu_fre_guj_rom_fbf_wly_bos_mlt_dut_mly_swe_xho_slo_ven_bat_tha_aeg_knd_akn_swt_aze_cze_grk_azi_dyu_vie_gam_moo_tsn_cic	-0.138712770732143	-0.327085550525017	0.744338246203833
767	tig_por_zul_urd_amr_aeg_owc_swe_azi_uzb_swa_mao_igb_spa_dut_bsq_scr_anl_dyu_cnt_mol_rus_yor_krd_ses_pol_fin_ewe_bam_est_hin_sid_geo_slo_ita_cze_bul_mlt_chh_nor_hun_dgb_bat_guj_mly_jpn_knd_kor_rom_afr_akn_grk_ind_fre_wly_jav_mnd_ben_lda_alb_amh_lat_pan_svk_eng_qcu_ukr_prs_arw_fbf_heb_mcd_hau_ger_sun_glc_tsn_bos_swt_tag_tha_gam_tml_cic_tsw_tur_ctl_lit_aze_xho_vie_sod_bem_moo_ven	-0.359499776150645	-0.85209442933716	0.396350656020483
768	sod_lit_ven_mcd_chh_aeg_sid_spa_aze_tur_bam_tag_tsw_urd_lat_bsq_rom_amr_swt_cnt_mol_hin_yor_pol_ewe_scr_hun_dgb_igb_fin_dut_owc_geo_alb_guj_bul_ukr_mlt_hau_krd_est_xho_mly_ita_ind_jpn_tml_kor_glc_prs_swa_slo_sun_eng_wly_jav_mnd_svk_cic_cze_tig_ben_ctl_bos_swe_qcu_afr_fre_grk_akn_heb_ger_amh_nor_mao_por_tsn_rus_lda_bat_tha_gam_knd_fbf_moo_azi_arw_pan_uzb_ses_vie_anl_bem_zul_dyu	-0.631567496489348	-1.50968907377981	0.13451293223149
769	wly_urd_fbf_krd_amr_sod_sid_lat_azi_aze_ses_ind_xho_fre_rom_bsq_afr_hau_dyu_cnt_arw_spa_swt_cze_dgb_prs_hun_bam_zul_est_pol_mlt_geo_eng_alb_ita_slo_anl_gam_por_fin_ewe_mly_ger_bat_jpn_tml_kor_glc_svk_lda_pan_tag_nor_heb_jav_mnd_hin_bem_ukr_amh_bos_dut_lit_bul_qcu_mcd_guj_grk_yor_owc_mol_aeg_ben_sun_scr_moo_ctl_ven_mao_tha_chh_knd_akn_cic_tur_swe_rus_uzb_tsn_vie_tig_tsw_swa_igb	0.212907555896985	0.500954190921663	0.617586983863617
770	sod_svk_tsn_swe_gam_wly_anl_mcd_azi_aze_dyu_mao_xho_mol_ger_bsq_lat_hau_igb_cnt_pol_spa_lda_grk_moo_guj_fin_dgb_ven_hun_ukr_owc_geo_hin_bos_scr_eng_amr_aeg_rus_est_ewe_tag_nor_jav_jpn_tml_kor_por_cze_zul_dut_bat_ctl_heb_ind_mnd_lit_akn_alb_mlt_urd_glc_ben_pan_qcu_prs_ita_krd_swt_chh_rom_sid_bul_sun_afr_swa_fre_bam_mly_tha_tig_knd_tsw_ses_uzb_arw_slo_tur_cic_vie_amh_fbf_yor_bem	-1.1213903126494	-2.75671841906801	0.00702709232488482
771	sid_mcd_dyu_arw_tig_hau_aeg_hin_aze_azi_bem_jav_swa_rus_lat_bsq_ben_wly_bam_cnt_ita_slo_ewe_ger_tsw_pan_hun_moo_xho_est_pol_mlt_geo_fre_nor_eng_urd_heb_amh_bos_fin_ven_sun_guj_bat_jpn_tml_kor_prs_afr_ses_grk_ind_krd_chh_mao_mnd_cze_dgb_svk_sod_scr_por_rom_ctl_qcu_lit_mol_spa_yor_amr_glc_owc_bul_mly_alb_tsn_ukr_igb_tag_tha_gam_knd_akn_fbf_tur_swe_dut_uzb_zul_vie_anl_lda_swt_cic	-0.573486573601239	-1.3681437082099	0.174563608414429
772	heb_slo_igb_nor_wly_anl_tig_dut_aze_azi_ewe_ind_lda_fre_mcd_bsq_svk_mlt_cic_mnd_prs_guj_dgb_ger_ses_glc_fin_moo_akn_hun_eng_amr_geo_bos_rus_swe_hin_chh_amh_mol_est_fbf_jav_alb_bat_jpn_tml_kor_ita_grk_ven_ctl_mao_urd_sod_sun_cnt_scr_zul_pan_hau_pol_arw_rom_ukr_qcu_krd_por_lat_swa_sid_bul_owc_ben_tag_cze_tsw_lit_bem_mly_tha_aeg_knd_swt_dyu_tur_spa_afr_uzb_yor_vie_gam_bam_xho_tsn	-0.615124453523215	-1.47003832533701	0.144926478784047
773	amr_dut_moo_spa_aeg_amh_hau_urd_azi_uzb_lda_mly_yor_pol_guj_bsq_svk_wly_xho_cnt_eng_grk_fbf_por_tsn_krd_hun_ven_akn_est_ukr_chh_geo_lat_afr_scr_mol_sid_mlt_prs_fin_dyu_sun_nor_bat_jpn_tml_kor_fre_ger_bam_rom_ind_arw_gam_mao_mnd_bul_ewe_hin_tig_pan_lit_slo_mcd_qcu_ctl_alb_swe_zul_anl_ita_sod_cze_jav_ben_tsw_rus_ses_tag_tha_owc_knd_cic_bem_tur_glc_bos_aze_swt_vie_heb_swa_igb_dgb	-0.188232704494335	-0.444497144522914	0.657715884314047
774	anl_fre_swt_nor_owc_amr_hau_scr_aze_tur_bam_bat_yor_ukr_afr_bsq_mcd_sid_swa_cnt_swe_pan_fbf_rus_dyu_lit_est_cic_ewe_fin_mol_aeg_geo_krd_glc_ita_por_heb_mlt_arw_hun_xho_jav_spa_mly_jpn_knd_kor_grk_pol_dgb_lat_ind_bos_amh_tag_mnd_alb_tsn_urd_chh_prs_ben_slo_eng_qcu_bul_cze_hin_igb_sod_dut_wly_guj_sun_ger_ven_ctl_zul_mao_tha_tig_tml_akn_ses_uzb_svk_rom_azi_bem_vie_gam_moo_lda_tsw	-0.997338771390284	-2.43029170876962	0.0170055457130573
775	chh_ctl_swt_nor_sid_sod_amh_svk_aze_uzb_dgb_jav_xho_lat_ger_bsq_swe_heb_fbf_cnt_alb_arw_bem_afr_ses_ita_est_ewe_lda_hun_bos_anl_geo_spa_rus_hin_scr_owc_mlt_glc_fin_akn_mao_urd_sun_jpn_tml_kor_slo_por_ven_grk_ind_bul_tig_mly_mnd_prs_moo_mol_wly_rom_ukr_lit_pol_qcu_eng_guj_ben_zul_hau_mcd_gam_fre_tag_cze_igb_krd_tsn_bat_tha_aeg_knd_bam_yor_azi_pan_dut_tur_swa_vie_amr_cic_dyu_tsw	-0.646530257387618	-1.54910745604679	0.12475231936676
776	anl_ctl_igb_lit_amr_wly_chh_svk_tur_azi_tsw_tag_yor_dut_cze_bsq_pan_owc_zul_mnd_prs_spa_xho_swe_ses_ita_fin_fbf_cic_est_nor_aeg_geo_alb_lat_por_hin_sod_gam_krd_hun_bam_jav_bul_sun_jpn_knd_kor_ukr_mol_dgb_urd_bat_arw_amh_mao_cnt_pol_tsn_rom_mlt_guj_mcd_ben_fre_qcu_eng_afr_ger_akn_sid_scr_heb_slo_ind_bos_swa_glc_moo_mly_tha_hau_tml_ewe_bem_aze_rus_grk_uzb_ven_vie_tig_lda_swt_dyu	-0.227337447763156	-0.538187533937993	0.591733315913225
777	amr_pol_tsw_arw_wly_sid_aeg_rom_uzb_tur_dgb_mao_ses_krd_spa_bsq_eng_sod_fbf_cnt_grk_rus_dyu_glc_igb_dut_fin_ven_bam_hun_afr_gam_geo_ctl_ger_svk_bul_heb_mlt_nor_est_xho_tag_ben_ind_jpn_tml_kor_bos_ukr_yor_cze_sun_scr_anl_jav_mnd_mcd_swa_lat_hau_guj_lit_ita_swe_qcu_prs_fre_por_ewe_tig_mol_amh_hin_bat_urd_bem_slo_tsn_mly_tha_chh_knd_cic_zul_aze_alb_pan_azi_swt_vie_owc_lda_akn_moo	-0.88346367658277	-2.13534672019975	0.0353605737777196
778	chh_ger_ewe_alb_tig_wly_hau_scr_tur_uzb_lda_mao_igb_rus_cze_bsq_hin_mlt_ven_mnd_fre_por_tsn_pol_moo_grk_fin_swa_fbf_hun_rom_sod_geo_ukr_dut_lat_bos_gam_heb_glc_est_akn_tag_krd_jav_jpn_tml_kor_svk_ben_zul_swe_ind_bul_amh_mly_cnt_eng_bam_pan_anl_slo_arw_urd_guj_qcu_afr_mcd_spa_dgb_aeg_ita_owc_lit_bat_mol_tsw_nor_cic_sun_tha_amr_knd_bem_dyu_aze_ctl_prs_azi_yor_vie_sid_xho_ses_swt	0.213288504201339	0.502757706695716	0.616323154036288
779	hau_dut_akn_ukr_sod_sid_heb_pol_tur_uzb_moo_mly_zul_slo_swe_bsq_por_tig_yor_mnd_mcd_nor_swt_ctl_lda_hin_est_tsw_xho_hun_ger_aeg_geo_ita_glc_alb_lat_chh_wly_bul_fin_bam_ind_prs_bat_jpn_knd_kor_rom_grk_dyu_scr_tag_fre_owc_jav_cnt_pan_tsn_mol_mlt_spa_arw_bos_krd_qcu_urd_cze_svk_ewe_amh_afr_gam_guj_mao_ben_ses_rus_ven_sun_tha_anl_tml_dgb_cic_azi_eng_lit_aze_fbf_vie_amr_swa_igb_bem	-0.996900110014127	-2.4274164289973	0.0171326218879636
780	amr_pol_dyu_spa_heb_sid_hau_svk_uzb_tur_swt_mao_cic_fre_slo_bsq_lat_gam_lda_mnd_ben_por_zul_lit_bam_alb_fin_xho_tsn_hun_hin_anl_geo_dut_rom_cze_scr_tig_mlt_swe_est_moo_sun_eng_bat_jpn_knd_kor_pan_glc_bem_afr_mly_rus_chh_tag_cnt_mcd_swa_bos_aeg_ukr_prs_urd_ger_qcu_mol_guj_grk_yor_amh_krd_wly_bul_jav_nor_ewe_ita_akn_ind_tha_owc_tml_ses_ven_azi_ctl_arw_aze_fbf_vie_sod_igb_dgb_tsw	-0.0517289499818671	-0.121877982024906	0.903258621246703
781	hau_ben_ewe_eng_amh_sid_chh_urd_aze_azi_swt_jav_lda_ukr_lit_bsq_hin_aeg_zul_mnd_mol_cze_ses_por_moo_bos_fin_ven_fbf_est_fre_tig_geo_scr_grk_glc_arw_anl_amr_ctl_hun_tsw_ind_dut_sun_jpn_knd_kor_afr_guj_bem_swe_mao_pan_owc_mly_cnt_lat_dgb_bul_gam_nor_pol_svk_mcd_qcu_alb_ita_slo_xho_sod_rom_heb_rus_tag_ger_swa_krd_tsn_bat_tha_mlt_tml_bam_dyu_tur_spa_prs_uzb_igb_vie_wly_akn_cic_yor	-0.345728722036264	-0.818429487524513	0.415204141064432
782	amh_glc_ewe_nor_sid_heb_tig_dut_aze_uzb_zul_ind_yor_bul_rom_bsq_spa_sod_xho_cnt_scr_prs_tsn_eng_igb_swe_est_lda_swa_hun_ben_gam_geo_ita_pol_cze_mcd_amr_anl_lat_fin_moo_mly_krd_bat_jpn_tml_kor_hin_ctl_fbf_mol_mao_pan_aeg_jav_mnd_alb_dyu_ger_mlt_fre_ukr_lit_grk_qcu_svk_bos_slo_ven_wly_por_owc_afr_sun_urd_cic_rus_akn_tag_tha_hau_knd_dgb_tsw_tur_arw_guj_azi_swt_vie_chh_bem_bam_ses	-0.490759532662347	-1.16919191640451	0.245314338614318
783	owc_guj_yor_fre_wly_heb_aeg_lat_uzb_azi_ses_mao_dyu_ctl_dut_bsq_bul_hau_swt_cnt_arw_bos_lda_krd_fbf_urd_est_tsn_tsw_fin_eng_amh_geo_ben_hin_rus_por_mlt_sod_pan_hun_bem_mly_lit_tag_jpn_tml_kor_ger_cze_swa_ukr_jav_alb_amr_sun_mnd_scr_bam_mcd_gam_pol_spa_svk_rom_qcu_grk_afr_ita_ven_chh_mol_tig_slo_bat_glc_moo_swe_ewe_ind_tha_sid_knd_xho_igb_aze_nor_prs_tur_akn_vie_anl_cic_zul_dgb	-0.413512068234799	-0.980551127875412	0.329358119930028
784	aeg_mol_swa_rus_sod_wly_chh_ctl_tur_azi_bem_tag_lda_bul_dut_bsq_ukr_gam_swt_cnt_rom_por_dyu_bos_dgb_ben_hun_tsn_xho_est_lit_amh_geo_spa_glc_pol_guj_heb_sid_krd_fin_zul_mly_slo_mao_jpn_tml_kor_lat_mcd_moo_grk_jav_hin_tig_sun_mnd_cze_tsw_swe_amr_nor_eng_urd_afr_qcu_pan_arw_ita_ses_anl_prs_hau_alb_bat_svk_yor_scr_ven_ind_tha_mlt_knd_ewe_cic_uzb_fre_ger_aze_bam_vie_owc_fbf_akn_igb	-0.189725542523495	-0.447931471641754	0.655244385835707
785	amr_glc_dyu_cze_chh_tig_sod_dut_tur_azi_fbf_ind_ses_prs_bos_bsq_lit_amh_swa_mnd_pan_ger_bem_mol_dgb_urd_est_xho_akn_hun_fre_mlt_geo_arw_afr_lat_spa_hau_gam_eng_fin_moo_mly_ukr_bat_jpn_knd_kor_pol_hin_cic_grk_jav_rom_heb_sun_cnt_nor_swt_alb_sid_guj_rus_swe_por_qcu_krd_bul_mcd_zul_anl_scr_wly_ctl_tag_ita_tsn_ben_ven_mao_tha_aeg_tml_tsw_yor_uzb_svk_slo_aze_ewe_vie_owc_lda_igb_bam	-0.467217114644557	-1.10973130570537	0.26997608099578
786	aeg_rus_moo_fre_mlt_sod_wly_krd_uzb_aze_swt_jav_bem_urd_glc_bsq_rom_owc_tsn_mnd_ctl_ita_lda_ben_ewe_afr_est_swa_tsw_fin_pan_heb_geo_por_eng_ukr_bul_amh_gam_lat_hun_akn_mao_svk_sun_jpn_knd_kor_hin_mcd_cic_pol_mly_alb_amr_ind_cnt_mol_ses_swe_tig_bos_dut_grk_lit_qcu_slo_ger_scr_ven_anl_arw_sid_cze_bat_guj_zul_spa_igb_tag_tha_hau_tml_xho_fbf_azi_prs_nor_tur_bam_vie_chh_dyu_dgb_yor	-0.345525430906128	-0.818175105154339	0.415348624103295
787	aeg_guj_lda_lit_owc_tig_wly_eng_uzb_aze_xho_ind_ven_afr_rus_bsq_svk_sod_yor_cnt_slo_mcd_zul_grk_akn_alb_est_bam_ewe_fin_ger_amh_geo_nor_bos_spa_krd_gam_heb_fre_hun_igb_bat_dut_mao_jpn_tml_kor_hin_swe_cic_prs_mly_scr_chh_tag_mnd_pan_swa_ukr_anl_bul_mol_rom_cze_qcu_lat_urd_ben_tsw_mlt_ctl_amr_glc_sun_arw_fbf_pol_bem_jav_tha_sid_knd_moo_tsn_azi_por_ita_tur_swt_vie_hau_dgb_ses_dyu	0.398165213696911	0.937986363858112	0.350681047482939
788	amh_ukr_moo_glc_chh_mlt_sid_ita_azi_aze_swt_ind_cic_por_swe_bsq_fre_heb_ven_mnd_grk_urd_zul_guj_yor_ctl_hun_igb_ewe_fin_krd_aeg_geo_svk_ben_mcd_dut_sod_anl_nor_est_akn_bat_slo_sun_jpn_knd_kor_eng_bos_tsn_cze_tag_spa_hau_mly_cnt_bul_lda_pan_owc_prs_arw_ger_alb_qcu_rus_rom_lit_tsw_tig_lat_gam_hin_mao_mol_xho_afr_ses_jav_tha_amr_tml_bam_dyu_uzb_scr_pol_tur_fbf_vie_wly_dgb_swa_bem	-0.515509830080651	-1.22752087445857	0.222724942366981
789	owc_grk_tsw_spa_amr_wly_heb_prs_aze_azi_yor_sun_akn_ukr_bul_bsq_ctl_hau_dgb_mnd_pan_swe_xho_hin_zul_lat_fin_lda_tsn_hun_dut_tig_geo_mol_eng_alb_arw_aeg_amh_nor_est_bam_tag_krd_jav_jpn_knd_kor_lit_ben_swa_urd_mly_mcd_mlt_bat_cnt_rom_bem_svk_gam_ger_por_pol_ita_qcu_guj_cze_glc_ses_anl_slo_chh_fre_mao_scr_swt_bos_ewe_ind_tha_sid_tml_cic_igb_uzb_afr_rus_tur_dyu_vie_sod_moo_fbf_ven	0.0314666731805411	0.0741513029507581	0.941049254661304
790	mlt_guj_swa_eng_anl_heb_hau_pan_tur_azi_ewe_ind_igb_slo_rus_bsq_por_tig_zul_mnd_mol_lit_fbf_pol_lda_alb_est_ven_tsn_fin_ben_wly_geo_ctl_glc_scr_svk_owc_amh_arw_hun_bam_mao_grk_sun_jpn_tml_kor_dut_ita_yor_prs_mly_nor_sid_bat_cnt_mcd_cic_bos_sod_cze_afr_krd_ger_qcu_spa_fre_ukr_dgb_aeg_swe_chh_lat_tag_urd_tsw_hin_moo_jav_tha_gam_knd_bem_akn_aze_bul_rom_uzb_xho_vie_amr_ses_dyu_swt	-0.384745301995668	-0.914018706394667	0.363070655210174
791	gam_krd_moo_arw_hau_sod_amh_ger_tur_uzb_ewe_mao_swt_ita_scr_bsq_lit_wly_ven_cnt_afr_cze_zul_alb_fbf_hin_hun_lda_dgb_est_por_mlt_geo_slo_fre_guj_grk_heb_owc_pol_fin_cic_jav_lat_ind_jpn_tml_kor_dut_spa_bem_eng_mly_bul_amr_tag_mnd_ukr_igb_prs_tig_mcd_urd_nor_svk_qcu_ctl_pan_bos_yor_aeg_rus_anl_mol_bat_glc_dyu_swe_tsw_sun_tha_chh_knd_ses_akn_azi_rom_ben_aze_swa_vie_sid_tsn_bam_xho	-0.0566668499198033	-0.133741221814432	0.893896194915555
792	amr_guj_lda_swe_anl_amh_tig_ben_uzb_tur_fbf_ind_zul_slo_scr_bsq_bul_gam_yor_cnt_dut_urd_cic_pol_swa_lit_hun_swt_igb_fin_hin_sid_geo_krd_mcd_svk_cze_wly_sod_bos_est_akn_jav_grk_mly_jpn_tml_kor_ctl_ita_tsw_ukr_tag_lat_mlt_mao_mnd_fre_bem_spa_hau_nor_prs_rus_arw_qcu_mol_eng_glc_dyu_owc_alb_heb_afr_sun_pan_dgb_ger_moo_bat_tha_aeg_knd_xho_bam_aze_por_rom_azi_tsn_vie_chh_ses_ven_ewe	0.421344425577933	0.992673917101059	0.32344467393984
793	gam_por_cic_swe_mlt_amr_aeg_fre_azi_uzb_lda_ind_akn_eng_pan_bsq_slo_heb_tsw_cnt_cze_spa_bem_ger_xho_nor_est_moo_zul_hun_afr_sod_geo_ukr_mcd_scr_prs_hau_amh_pol_fin_ses_mly_bos_sun_jpn_knd_kor_ben_svk_ewe_rus_jav_ita_chh_tag_mnd_alb_swa_lat_wly_arw_lit_ctl_dut_qcu_guj_grk_rom_ven_owc_glc_sid_hin_bat_bul_swt_urd_tsn_mao_tha_anl_tml_dgb_igb_aze_krd_mol_tur_fbf_vie_tig_bam_yor_dyu	-0.656911552101282	-1.57049681319154	0.119695803746428
794	chh_spa_zul_pan_mlt_amr_gam_bos_azi_tur_yor_jav_tsw_pol_grk_bsq_glc_sid_tsn_cnt_ukr_lit_fbf_slo_bem_krd_est_cic_lda_fin_afr_sod_geo_ben_fre_ger_eng_hau_anl_ctl_hun_xho_mao_alb_ind_jpn_knd_kor_guj_dut_igb_swe_tag_hin_owc_bat_mnd_rus_moo_arw_heb_prs_cze_mol_rom_qcu_lat_bul_svk_ewe_amh_scr_aeg_ita_mly_urd_bam_nor_dyu_sun_tha_tig_tml_akn_dgb_aze_mcd_por_uzb_ses_vie_wly_swt_swa_ven	-0.0667113043992097	-0.15722100497487	0.87541150841886
795	mlt_pan_fbf_glc_heb_chh_aeg_guj_aze_tur_tsw_jav_tsn_grk_svk_bsq_lit_anl_dyu_cnt_lat_ita_swt_arw_lda_fre_fin_bam_ven_est_rom_tig_geo_scr_krd_ukr_bul_amr_owc_prs_hun_swa_mao_afr_mly_jpn_tml_kor_por_slo_yor_rus_sun_dut_gam_bat_mnd_hin_ewe_spa_amh_eng_ctl_pol_mcd_qcu_ger_bos_urd_akn_sid_nor_sod_cze_ind_alb_xho_mol_cic_tag_tha_hau_knd_moo_zul_azi_swe_ben_uzb_dgb_vie_wly_ses_bem_igb	-0.66676873223028	-1.59345750863536	0.114450806708118
796	aeg_swe_swa_lit_sod_chh_tig_fre_tur_azi_igb_mao_swt_por_grk_bsq_bos_gam_lda_cnt_afr_alb_cic_rom_yor_arw_est_ewe_tsw_fin_spa_hau_geo_pol_glc_urd_bul_anl_amr_lat_hun_ses_tag_svk_jav_jpn_knd_kor_slo_dut_zul_prs_bat_ben_amh_sun_mnd_mol_moo_mcd_mlt_eng_nor_ita_rus_qcu_krd_guj_scr_bam_owc_cze_heb_pan_mly_ger_tsn_hin_ven_ind_tha_sid_tml_akn_fbf_uzb_ctl_ukr_aze_xho_vie_wly_dgb_bem_dyu	-0.192735103494843	-0.455139697535968	0.650069506109041
797	owc_pol_tsw_swe_wly_gam_chh_grk_aze_uzb_tsn_bat_moo_pan_rus_bsq_lat_sid_fbf_mnd_cze_slo_lda_ukr_ses_dut_fin_yor_swt_est_ita_tig_geo_mol_prs_nor_fre_sod_mlt_glc_hun_igb_tag_svk_mly_jpn_tml_kor_arw_bul_swa_scr_ind_spa_aeg_jav_cnt_eng_xho_hin_amr_ben_ctl_alb_urd_qcu_ger_krd_afr_zul_heb_guj_hau_lit_mao_bos_ewe_mcd_akn_sun_tha_anl_knd_dyu_dgb_tur_por_rom_azi_cic_vie_amh_ven_bem_bam	0.685720712369427	1.62935406393	0.106620843001752
798	owc_fre_swa_rom_wly_amr_hau_nor_azi_tur_igb_jav_lda_svk_bos_bsq_lat_chh_ses_mnd_grk_bul_ven_dut_swt_ger_hun_cic_dyu_fin_ctl_gam_geo_rus_por_eng_glc_mlt_sod_pol_est_yor_sun_mol_ind_jpn_knd_kor_lit_scr_zul_prs_bat_alb_tig_mao_cnt_cze_ewe_ita_amh_krd_afr_ukr_guj_qcu_swe_slo_urd_dgb_sid_arw_aeg_ben_tag_mcd_tsn_pan_bam_mly_tha_anl_tml_tsw_bem_aze_spa_hin_uzb_moo_vie_heb_fbf_xho_akn	-0.0331206217785102	-0.0779716877351161	0.938018088631128
799	hau_swe_yor_guj_heb_sod_tig_mol_azi_aze_igb_jav_zul_dut_grk_bsq_alb_anl_fbf_cnt_mcd_pan_moo_prs_akn_lat_fin_swa_bam_hun_afr_owc_geo_ukr_rom_ctl_svk_sid_wly_glc_est_dgb_mly_arw_bat_jpn_knd_kor_scr_bos_dyu_krd_sun_bul_aeg_mao_mnd_rus_ven_lit_chh_hin_ger_slo_fre_qcu_urd_cze_nor_tsw_mlt_ita_amh_ben_ind_por_swt_eng_cic_tag_tha_gam_tml_ewe_ses_tur_spa_pol_uzb_xho_vie_amr_bem_tsn_lda	0.0366516976141042	0.0862469093566494	0.931455558138296
800	sid_rom_fbf_mol_aeg_mlt_sod_slo_tur_azi_tsw_mly_igb_bos_spa_bsq_pol_gam_xho_mnd_por_pan_cic_ben_tsn_cze_fin_moo_swa_est_scr_amr_geo_grk_hin_alb_urd_wly_chh_bul_hun_zul_mao_fre_bat_jpn_tml_kor_eng_lit_akn_svk_jav_swe_owc_sun_cnt_krd_ses_guj_heb_nor_arw_rus_afr_qcu_ger_ukr_mcd_lda_anl_dut_hau_ctl_tag_prs_dyu_ita_yor_ind_tha_amh_knd_swt_ewe_aze_glc_lat_uzb_ven_vie_tig_bem_bam_dgb	0.552099771469244	1.30536277923673	0.194989601311114
801	mlt_krd_lda_ctl_aeg_sid_amr_urd_azi_aze_swa_ind_swt_rom_guj_bsq_alb_amh_dyu_mnd_scr_cze_moo_dut_bam_swe_est_igb_tsw_hun_pol_tig_geo_ben_ger_eng_lat_heb_chh_spa_fin_ses_bat_arw_sun_jpn_knd_kor_nor_bos_dgb_hin_jav_pan_gam_mao_cnt_glc_tsn_por_sod_ukr_mcd_ita_svk_qcu_bul_prs_afr_zul_wly_lit_owc_grk_mly_rus_bem_slo_cic_tag_tha_hau_tml_ven_ewe_tur_fre_mol_uzb_akn_vie_anl_xho_yor_fbf	-0.749483450729782	-1.80147395676435	0.0748687859829368
802	anl_svk_ewe_slo_amh_owc_wly_nor_tur_uzb_bam_ind_swt_ita_bul_bsq_fre_gam_igb_mnd_lat_ger_ses_ukr_swa_prs_hun_ven_xho_est_pan_chh_geo_grk_mol_lit_rus_tig_mlt_hin_fin_dyu_tag_pol_jav_jpn_tml_kor_rom_eng_bem_swe_mly_ben_sod_sun_cnt_afr_fbf_krd_amr_guj_urd_alb_cze_qcu_dut_mcd_scr_tsn_heb_spa_hau_por_bat_ctl_cic_bos_lda_mao_tha_aeg_knd_moo_dgb_azi_arw_glc_aze_akn_vie_sid_zul_yor_tsw	0.0276989874656451	0.0652211267580724	0.948137934920376
803	gam_spa_swa_swe_hau_amr_sid_alb_aze_tur_igb_jav_ses_arw_por_bsq_cze_heb_tsn_cnt_bos_pan_tsw_nor_yor_mol_hun_xho_cic_est_ben_wly_geo_rom_ctl_krd_grk_aeg_sod_hin_fin_swt_bat_prs_mly_jpn_knd_kor_dut_afr_akn_ita_sun_eng_amh_tag_mnd_lit_bem_bul_owc_slo_rus_guj_fre_qcu_ukr_pol_glc_ewe_mlt_ger_tig_svk_mao_lat_moo_urd_bam_ind_tha_anl_tml_ven_dyu_azi_mcd_scr_uzb_lda_vie_chh_fbf_zul_dgb	-0.24635105315382	-0.581823698777492	0.562093159164396
804	amh_svk_tsw_rus_wly_sod_tig_por_uzb_aze_bam_tag_swt_bos_cze_bsq_afr_hau_swa_mnd_ukr_urd_moo_scr_cic_bul_est_ses_ewe_fin_krd_amr_geo_fre_swe_mcd_mol_owc_aeg_ger_hun_dgb_jav_glc_mly_jpn_knd_kor_lit_guj_yor_lat_ind_pan_chh_sun_cnt_ctl_ven_arw_heb_grk_prs_rom_dut_qcu_ita_spa_ben_akn_mlt_slo_sid_pol_mao_nor_bem_eng_igb_bat_tha_gam_tml_xho_dyu_azi_alb_hin_tur_lda_vie_anl_fbf_tsn_zul	-0.406252477622528	-0.963903451719941	0.337594057523278
805	hau_swe_ven_guj_tig_amr_owc_urd_tur_aze_moo_ind_zul_spa_slo_bsq_ger_gam_bem_mnd_fre_rus_akn_afr_swa_nor_hun_cic_ewe_est_por_chh_geo_bos_krd_lat_lit_aeg_sod_bul_fin_tsn_bat_dut_jav_jpn_tml_kor_mcd_scr_dgb_alb_sun_pol_mlt_mao_cnt_pan_ses_grk_sid_glc_ita_prs_hin_qcu_arw_cze_eng_yor_amh_svk_heb_ctl_mly_mol_tsw_ben_igb_tag_tha_anl_knd_lda_xho_azi_rom_ukr_uzb_bam_vie_wly_swt_dyu_fbf	-0.720075547993688	-1.72956761799215	0.0870252823188058
806	gam_guj_igb_lit_hau_tig_heb_glc_uzb_azi_zul_sun_ses_prs_alb_bsq_rom_sid_bam_mnd_por_krd_yor_hin_lda_arw_est_swa_akn_hun_swe_mlt_geo_afr_rus_grk_scr_anl_amr_lat_fin_cic_mly_ukr_ind_jpn_knd_kor_urd_mcd_ewe_mol_mao_svk_chh_tag_cnt_ctl_dyu_cze_amh_bul_ben_eng_dut_qcu_slo_spa_pol_dgb_sod_nor_aeg_fre_bat_ita_ven_bos_tsn_jav_tha_owc_tml_tsw_moo_tur_ger_pan_aze_swt_vie_wly_fbf_bem_xho	-0.341344443816887	-0.809789568548523	0.420128283604615
807	gam_por_tsn_eng_mlt_chh_amh_krd_azi_uzb_moo_jav_bem_pol_ben_bsq_alb_hau_xho_mnd_swe_ita_yor_nor_fbf_slo_est_ewe_lda_hun_cze_tig_geo_scr_bos_rus_prs_amr_sod_lat_fin_cic_ind_bul_mao_jpn_tml_kor_arw_pan_igb_urd_mly_spa_aeg_tag_cnt_mol_tsw_hin_owc_grk_ger_ukr_svk_qcu_mcd_glc_rom_dyu_wly_guj_heb_lit_sun_fre_zul_afr_bam_bat_tha_anl_knd_ses_akn_tur_ctl_dut_aze_swa_vie_sid_swt_ven_dgb	0.343996359074114	0.815868695150685	0.41665998619827
808	amr_ita_dgb_por_sod_sid_heb_nor_uzb_aze_dyu_ind_tsn_glc_svk_bsq_grk_anl_lda_mnd_guj_krd_swt_ukr_fbf_pan_fin_swa_bam_est_fre_gam_geo_bul_afr_ger_slo_owc_mlt_hin_hun_bem_tag_urd_mao_jpn_tml_kor_lit_pol_ewe_prs_bat_rom_wly_sun_cnt_lat_moo_alb_chh_ben_mcd_cze_dut_qcu_swe_eng_rus_yor_amh_arw_hau_scr_mly_spa_ses_ctl_tsw_jav_tha_tig_knd_cic_ven_tur_mol_bos_azi_igb_vie_aeg_akn_xho_zul	-0.678459422738086	-1.62610720468965	0.107310838708182
809	chh_lit_ewe_spa_sod_amr_mlt_guj_azi_tur_fbf_mao_swt_bul_urd_bsq_eng_aeg_igb_cnt_prs_pol_ses_ger_yor_lat_est_dgb_tsn_fin_alb_anl_geo_hin_ukr_pan_glc_owc_wly_mcd_hun_swa_mly_bos_jav_jpn_knd_kor_fre_rom_zul_dut_ind_svk_hau_bat_mnd_afr_tsw_ctl_gam_cze_nor_ita_ben_qcu_arw_swe_krd_akn_amh_grk_sid_rus_tag_mol_bem_slo_xho_sun_tha_heb_tml_dyu_ven_aze_por_scr_uzb_lda_vie_tig_cic_moo_bam	-1.19847725978598	-2.95838557183897	0.00392140307758444
810	hau_eng_tsn_lit_mlt_tig_anl_alb_tur_azi_bem_mly_swa_rus_ita_bsq_ukr_wly_ven_mnd_rom_dut_xho_svk_ses_urd_fin_ewe_dgb_est_slo_chh_geo_spa_glc_pan_scr_owc_aeg_mcd_hun_zul_jav_nor_bat_jpn_tml_kor_krd_grk_akn_hin_sun_afr_gam_tag_cnt_pol_yor_bul_sod_swe_mol_ben_por_qcu_ger_bos_cze_swt_sid_prs_amh_fre_mao_arw_dyu_guj_lda_ind_tha_heb_knd_moo_cic_aze_ctl_lat_uzb_tsw_vie_amr_igb_fbf_bam	-0.544526355351053	-1.29673196806812	0.197931603927694
811	wly_alb_tsn_bul_owc_chh_mlt_fre_aze_azi_lda_tag_bem_urd_bos_bsq_lit_aeg_ses_mnd_ger_svk_xho_ctl_moo_glc_fin_dgb_igb_est_cze_anl_geo_rom_spa_lat_arw_tig_amr_eng_hun_ewe_bat_pan_sun_jpn_knd_kor_nor_mcd_zul_ita_jav_guj_sod_mly_cnt_slo_bam_pol_amh_prs_por_scr_rus_qcu_afr_dut_ben_dyu_hau_mol_sid_krd_ind_swe_akn_ukr_swa_mao_tha_gam_tml_ven_tsw_tur_grk_hin_uzb_yor_vie_heb_fbf_swt_cic	-0.6817364814352	-1.63575787300815	0.105270434240713
812	sod_grk_swa_lit_amr_tig_sid_bos_tur_uzb_tsw_mly_akn_krd_ben_bsq_hin_amh_fbf_mnd_arw_scr_lda_urd_swt_pan_fin_ses_cic_est_nor_wly_geo_slo_por_fre_mol_chh_mlt_ita_hun_ewe_jav_bul_tag_jpn_knd_kor_afr_ctl_yor_dut_sun_guj_anl_ind_cnt_rom_bem_ger_gam_pol_cze_svk_alb_qcu_rus_spa_lat_dyu_heb_mcd_aeg_swe_bat_glc_igb_ukr_moo_mao_tha_owc_tml_dgb_xho_aze_prs_eng_azi_ven_vie_hau_zul_bam_tsn	0.686760701503523	1.62638742799811	0.107251146598707
813	amr_arw_dgb_glc_gam_mlt_sod_afr_aze_azi_igb_mao_dyu_eng_svk_bsq_cze_chh_fbf_cnt_mol_dut_ewe_scr_cic_mcd_est_xho_swa_hun_spa_sid_geo_guj_prs_pan_por_aeg_anl_grk_fin_bam_mly_lat_ind_jpn_knd_kor_rom_ita_bem_slo_tag_ben_heb_bat_mnd_nor_swt_rus_hau_alb_urd_swe_krd_qcu_lit_ukr_hin_zul_wly_bul_owc_ger_sun_bos_ses_pol_moo_jav_tha_amh_tml_tsn_akn_uzb_fre_ctl_tur_lda_vie_tig_ven_yor_tsw	-0.411955890645266	-0.977673692336129	0.330772109769439
814	amr_rom_ven_lit_mlt_chh_heb_mol_aze_uzb_fbf_sun_moo_grk_eng_bsq_alb_aeg_cic_cnt_urd_bul_ses_krd_tsw_slo_fin_xho_tsn_est_cze_sod_geo_ctl_por_spa_afr_hau_wly_prs_hun_yor_bat_nor_mly_jpn_tml_kor_lat_glc_zul_mcd_jav_ita_amh_ind_mnd_scr_ewe_rus_sid_ger_guj_hin_ukr_qcu_pan_pol_svk_dgb_anl_bos_gam_ben_tag_fre_swa_swe_igb_mao_tha_tig_knd_swt_dyu_tur_dut_arw_azi_lda_vie_owc_akn_bem_bam	-0.424282625663719	-1.00654083441396	0.316767194377086
815	owc_ger_swt_glc_hau_wly_amh_rom_azi_uzb_yor_mao_dgb_scr_pan_bsq_lit_anl_bam_cnt_cze_grk_igb_spa_fbf_lat_fin_xho_cic_hun_fre_sod_geo_dut_mcd_slo_afr_aeg_chh_arw_est_moo_sun_ctl_bat_jpn_tml_kor_por_eng_lda_urd_jav_pol_tig_tag_mnd_ben_swa_rus_mlt_krd_bos_bul_mol_qcu_svk_nor_ita_ses_sid_guj_heb_hin_mly_ukr_ewe_alb_tsw_ind_tha_gam_knd_ven_dyu_tur_prs_swe_aze_zul_vie_amr_tsn_akn_bem	-0.176674684698839	-0.41700040671029	0.677639102747749
816	owc_por_zul_guj_aeg_amh_hau_fre_azi_aze_ven_ind_igb_cze_lat_bsq_hin_chh_ses_cnt_slo_mol_bam_krd_bem_rom_hun_ewe_lda_fin_ukr_sid_geo_ita_eng_urd_arw_anl_heb_rus_est_tsn_mao_swe_sun_jpn_tml_kor_lit_ger_fbf_svk_tag_afr_wly_mly_mnd_pan_dgb_spa_tig_mcd_ctl_dut_bos_qcu_scr_nor_glc_xho_sod_prs_gam_bul_bat_pol_yor_ben_cic_jav_tha_amr_knd_swa_moo_uzb_grk_alb_tur_dyu_vie_mlt_swt_akn_tsw	-0.47617392568517	-1.1332248297379	0.260032840432321
817	sid_mcd_yor_hin_aeg_wly_mlt_spa_azi_aze_bem_ind_moo_dut_arw_bsq_ukr_tig_tsn_mnd_lat_swe_bam_ger_ven_ctl_est_akn_swt_fin_urd_sod_geo_ben_lit_rus_bul_heb_anl_por_hun_zul_jav_slo_mao_jpn_tml_kor_alb_fre_cic_eng_tag_glc_amh_bat_cnt_pol_ses_scr_chh_svk_krd_nor_grk_qcu_guj_ita_bos_ewe_amr_mol_gam_pan_mly_rom_tsw_prs_fbf_sun_tha_hau_knd_xho_lda_uzb_cze_afr_tur_dgb_vie_owc_igb_swa_dyu	-0.31026200326483	-0.734508649290798	0.464486779478186
818	aeg_prs_dyu_bos_sid_chh_sod_nor_uzb_azi_igb_bat_zul_pan_rom_bsq_cze_amr_tsn_mnd_lat_spa_yor_mol_cic_guj_fin_xho_swa_hun_slo_wly_geo_ctl_alb_ukr_bul_mlt_hau_swe_est_bam_sun_svk_jav_jpn_knd_kor_ger_pol_tsw_hin_ind_rus_amh_mao_cnt_scr_lda_glc_tig_mcd_fre_grk_dut_qcu_arw_urd_afr_ses_gam_krd_heb_ben_tag_por_dgb_lit_akn_mly_tha_owc_tml_bem_swt_aze_eng_ita_tur_ewe_vie_anl_ven_moo_fbf	-1.14276553902649	-2.81602383821598	0.00593660900455258
819	tig_arw_zul_slo_chh_sid_heb_swe_azi_tur_swa_ind_bem_pol_lat_bsq_guj_wly_bam_mnd_nor_krd_swt_ukr_xho_alb_hun_yor_akn_est_prs_amr_geo_afr_urd_grk_ben_amh_mlt_ctl_fin_lda_jav_fre_tag_jpn_knd_kor_spa_eng_cic_bos_mly_ita_gam_mao_cnt_rus_igb_mcd_aeg_glc_hin_pan_por_qcu_dut_rom_svk_ven_anl_ger_owc_mol_bat_cze_dyu_bul_moo_sun_tha_hau_tml_ses_tsw_uzb_scr_lit_aze_ewe_vie_sod_dgb_tsn_fbf	0.302871633332203	0.715232366180777	0.476257234918093
820	hau_rus_dyu_grk_amr_gam_tig_eng_tur_aze_dgb_tag_lda_ctl_spa_bsq_lat_wly_cic_cnt_alb_svk_xho_glc_zul_afr_est_bam_tsw_fin_dut_owc_geo_ukr_rom_urd_pol_heb_chh_mcd_hun_fbf_ind_swe_mao_jpn_knd_kor_por_fre_akn_guj_bat_bul_aeg_jav_mnd_lit_swa_slo_sid_scr_ben_pan_hin_qcu_cze_prs_mol_ven_anl_ger_amh_bos_sun_arw_ses_krd_swt_mly_tha_mlt_tml_moo_yor_azi_nor_ita_uzb_ewe_vie_sod_bem_igb_tsn	0.220730387971317	0.519594456208688	0.604580761045899
821	owc_guj_dgb_mol_amr_hau_sod_mcd_tur_aze_yor_mao_akn_svk_scr_bsq_glc_sid_ven_mnd_arw_rom_zul_bos_igb_ita_est_dyu_ses_fin_prs_tig_geo_ben_lit_pan_por_aeg_amh_urd_hun_bem_mly_krd_bat_jpn_knd_kor_eng_afr_swa_swe_ind_spa_mlt_tag_cnt_dut_xho_cze_heb_bul_grk_ukr_pol_qcu_fre_alb_ger_bam_anl_slo_gam_lat_sun_ctl_fbf_nor_tsn_jav_tha_wly_tml_ewe_moo_azi_rus_hin_uzb_cic_vie_chh_lda_tsw_swt	0.521340922087238	1.23641573560166	0.219417567468293
822	sod_prs_swt_ctl_heb_mlt_gam_pan_tur_uzb_bam_ind_moo_svk_rom_bsq_hin_owc_xho_cnt_scr_ukr_swa_urd_ewe_spa_fin_tsn_yor_est_alb_wly_geo_eng_guj_ita_lat_aeg_tig_mcd_hun_ses_mly_mol_sun_jpn_knd_kor_rus_afr_tsw_krd_jav_swe_chh_mao_mnd_bos_dgb_bul_amh_fre_nor_grk_ben_qcu_pol_arw_dut_zul_sid_slo_anl_por_bat_ger_bem_glc_lda_tag_tha_hau_tml_ven_dyu_azi_lit_cze_aze_fbf_vie_amr_igb_cic_akn	-0.512297391386414	-1.21939349702042	0.225778514651112
823	amr_arw_ses_guj_gam_mlt_tig_mol_tur_azi_zul_tag_tsn_urd_afr_bsq_bos_sid_dyu_mnd_ukr_eng_moo_por_swt_lit_hun_cic_yor_fin_hin_anl_geo_grk_ger_dut_glc_sod_chh_ben_est_bem_bat_slo_jav_jpn_tml_kor_rus_scr_fbf_cze_mly_svk_amh_ind_cnt_pol_akn_spa_heb_rom_lat_ita_pan_qcu_alb_mcd_fre_dgb_wly_ctl_hau_bul_mao_prs_swa_krd_xho_sun_tha_owc_knd_bam_ven_aze_swe_nor_uzb_tsw_vie_aeg_igb_lda_ewe	-0.354489806386716	-0.840567760951506	0.402746063584664
824	wly_swe_ewe_ben_tig_aeg_amh_cze_azi_uzb_zul_mao_swt_mol_nor_bsq_rom_mlt_ses_mnd_mcd_por_yor_fre_fbf_lat_est_igb_ven_fin_ita_hau_geo_dut_bul_guj_rus_chh_sid_bos_hun_dgb_bat_eng_mly_jpn_tml_kor_afr_alb_dyu_krd_ind_arw_amr_sun_cnt_lit_moo_pol_gam_ukr_pan_slo_urd_qcu_scr_hin_glc_bem_anl_svk_sod_grk_tag_ger_tsw_ctl_cic_jav_tha_owc_knd_xho_akn_tur_prs_spa_aze_bam_vie_heb_lda_swa_tsn	0.059204969061756	0.13941995153409	0.889419789832166
825	amr_grk_dyu_spa_gam_sod_chh_pan_tur_azi_ses_bat_tsw_rom_prs_bsq_alb_sid_xho_cnt_lit_ukr_ven_pol_yor_cze_est_ewe_dgb_fin_lat_aeg_geo_swe_fre_rus_afr_tig_hau_scr_hun_zul_jav_ben_mly_jpn_tml_kor_guj_por_moo_krd_ind_glc_owc_mao_mnd_bul_cic_ita_anl_svk_dut_mol_slo_qcu_ctl_mcd_nor_tsn_heb_arw_wly_eng_tag_bos_fbf_ger_bam_sun_tha_mlt_knd_lda_akn_aze_urd_hin_uzb_bem_vie_amh_igb_swa_swt	-0.369266871109591	-0.875774897229798	0.38340879871645
826	mlt_slo_bem_lat_gam_anl_amh_ukr_uzb_aze_igb_tag_swt_pan_cze_bsq_alb_chh_akn_cnt_scr_eng_xho_bul_lda_por_hun_dgb_ses_est_mol_hau_geo_ctl_ger_glc_dut_amr_sod_rom_fin_yor_jav_bos_bat_jpn_knd_kor_afr_guj_cic_prs_mly_mcd_sid_sun_mnd_rus_ewe_urd_owc_arw_krd_nor_swe_qcu_ben_svk_hin_zul_aeg_spa_heb_ita_ind_grk_dyu_fre_tsw_mao_tha_wly_tml_moo_bam_tur_pol_lit_azi_ven_vie_tig_fbf_tsn_swa	-0.38043466984593	-0.903245899647576	0.368729053705859
827	gam_nor_lda_slo_tig_sid_mlt_rus_azi_tur_akn_jav_bem_por_pol_bsq_fre_amh_yor_mnd_mol_afr_igb_hin_ven_lat_fin_zul_swt_est_swe_amr_geo_eng_rom_glc_scr_wly_anl_ita_hun_moo_mly_bos_mao_jpn_tml_kor_ben_guj_cic_bul_bat_dut_hau_sun_cnt_cze_ewe_svk_sod_krd_arw_ctl_lit_qcu_grk_mcd_urd_xho_aeg_ger_heb_alb_ind_ukr_tsw_prs_fbf_tag_tha_chh_knd_swa_bam_uzb_spa_pan_aze_tsn_vie_owc_dyu_ses_dgb	0.260144204352071	0.612566960682457	0.541657683090917
828	hau_fre_lda_eng_aeg_amh_gam_rus_tur_aze_swa_tag_bam_arw_urd_bsq_nor_chh_xho_cnt_scr_pol_bem_swe_dgb_prs_fin_ses_dyu_hun_mol_tig_geo_pan_por_ger_grk_sid_wly_bos_est_fbf_ind_ita_jav_jpn_knd_kor_ukr_spa_tsn_hin_sun_mcd_anl_mao_mnd_guj_moo_ctl_sod_afr_svk_krd_lit_qcu_dut_lat_glc_tsw_amr_cze_owc_alb_bat_slo_yor_bul_zul_mly_tha_mlt_tml_akn_cic_uzb_ben_rom_azi_ewe_vie_heb_swt_igb_ven	0.280792248678311	0.661002225398505	0.510245073636569
829	sod_rus_ewe_por_amh_heb_owc_swe_azi_tur_igb_ind_ven_scr_ger_bsq_spa_gam_yor_cnt_eng_grk_swt_dut_bam_lit_est_dyu_dgb_fin_cze_amr_geo_bul_lat_nor_prs_sid_wly_mol_hun_swa_sun_guj_mly_jpn_tml_kor_afr_ctl_bem_fre_mao_ben_hau_tag_mnd_bos_lda_ita_anl_arw_hin_krd_ukr_qcu_mcd_pol_urd_akn_mlt_glc_aeg_rom_jav_alb_zul_pan_moo_bat_tha_tig_knd_tsn_cic_uzb_slo_svk_aze_fbf_vie_chh_ses_tsw_xho	0.940246438907386	2.25712101597407	0.0263413337806256
830	aeg_afr_dyu_mol_amr_anl_amh_eng_azi_tur_ven_tag_moo_urd_bos_bsq_ukr_chh_swa_mnd_fre_nor_lda_ger_dgb_por_est_ses_zul_fin_arw_hau_geo_cze_lat_prs_lit_tig_gam_glc_hun_yor_mao_ita_jav_jpn_knd_kor_guj_grk_ewe_ben_bat_hin_mlt_sun_cnt_mcd_cic_krd_owc_rom_swe_svk_ctl_qcu_rus_pol_dut_bem_sod_spa_heb_alb_mly_scr_igb_slo_tsn_ind_tha_sid_tml_bam_xho_aze_bul_pan_uzb_tsw_vie_wly_swt_akn_fbf	0.0550534461597583	0.129469552162261	0.897265721484274
831	sod_scr_ses_afr_amr_gam_anl_svk_uzb_tur_cic_sun_bem_arw_ger_bsq_mol_mlt_xho_mnd_nor_bos_igb_ita_bam_hin_fin_ven_dgb_hun_ctl_amh_geo_grk_alb_spa_slo_hau_wly_swe_est_swa_mao_krd_bat_jpn_tml_kor_pol_ben_yor_rus_mly_lat_owc_tag_cnt_lit_swt_dut_heb_pan_rom_bul_por_qcu_eng_ukr_urd_lda_sid_guj_chh_mcd_jav_prs_fbf_cze_dyu_ind_tha_aeg_knd_tsw_tsn_azi_glc_fre_aze_ewe_vie_tig_zul_akn_moo	-0.394739560908068	-0.93494049211883	0.352240270239219
832	owc_hin_ses_rom_aeg_sod_tig_swe_azi_aze_akn_jav_swa_lat_arw_bsq_ben_anl_lda_cnt_bos_cze_ven_ita_ewe_ctl_fin_tsw_dyu_hun_eng_chh_geo_por_dut_mcd_lit_sid_wly_rus_est_zul_mao_bul_bat_jpn_tml_kor_ukr_pan_fbf_fre_ind_afr_mlt_mly_mnd_mol_igb_svk_heb_slo_pol_krd_glc_qcu_ger_prs_spa_bam_hau_urd_gam_guj_tag_grk_swt_nor_cic_sun_tha_amr_knd_moo_tsn_tur_scr_alb_uzb_yor_vie_amh_dgb_bem_xho	-0.266697470243172	-0.630478803210678	0.5299276011444
833	sod_nor_akn_pol_sid_gam_chh_eng_tur_azi_cic_bat_bam_ita_prs_bsq_afr_amh_tsn_cnt_slo_bul_ven_guj_yor_pan_est_zul_tsw_fin_spa_amr_geo_svk_ctl_ben_hin_wly_anl_cze_hun_swa_ind_urd_mly_jpn_knd_kor_swe_mcd_swt_glc_tag_arw_owc_sun_mnd_scr_ses_grk_heb_dut_rom_alb_lat_qcu_ukr_ger_lit_bem_hau_por_tig_rus_mao_bos_igb_mol_fbf_jav_tha_aeg_tml_dgb_dyu_uzb_fre_krd_aze_lda_vie_mlt_ewe_moo_xho	-0.338063056254409	-0.800355726346532	0.425544531221261
834	wly_ger_cic_svk_gam_aeg_owc_ita_azi_uzb_igb_ind_fbf_bul_rom_bsq_lit_amr_swa_mnd_slo_grk_bem_eng_xho_krd_est_yor_lda_fin_ctl_heb_geo_pan_prs_mcd_ukr_tig_sid_guj_hun_dyu_mao_bos_sun_jpn_knd_kor_pol_dut_tsn_mol_bat_hin_chh_mly_cnt_afr_dgb_nor_hau_urd_ben_fre_arw_qcu_glc_cze_scr_ewe_sod_alb_mlt_rus_jav_swe_ses_por_zul_tag_tha_amh_tml_ven_akn_tur_lat_spa_aze_bam_vie_anl_tsw_swt_moo	-0.388382224498472	-0.921848156259281	0.358993094667623
835	gam_dut_dyu_lat_hau_mlt_amh_pan_uzb_azi_tsw_sun_ven_scr_krd_bsq_por_wly_tsn_mnd_ben_svk_bem_swe_igb_ukr_hun_dgb_akn_fin_nor_sod_geo_spa_ger_alb_mol_aeg_amr_afr_est_cic_mao_urd_ind_jpn_tml_kor_slo_grk_swa_guj_mly_pol_sid_bat_cnt_cze_fbf_bos_tig_ctl_bul_rus_mcd_qcu_eng_glc_ita_ses_owc_rom_anl_fre_tag_arw_moo_hin_yor_jav_tha_heb_knd_zul_lda_tur_prs_lit_aze_ewe_vie_chh_swt_xho_bam	-0.176866077163978	-0.417233329909297	0.677469343235553
836	hau_hin_ses_krd_gam_owc_mlt_bul_aze_uzb_ven_jav_dgb_rus_arw_bsq_grk_aeg_swt_cnt_cze_dut_bem_swe_swa_fre_fin_yor_cic_hun_alb_chh_geo_mcd_lat_eng_slo_anl_wly_por_est_dyu_sun_rom_mao_jpn_tml_kor_ger_ukr_tsn_nor_bat_spa_amh_tag_mnd_ben_ewe_scr_tig_glc_guj_pol_pan_qcu_prs_afr_urd_lda_amr_ita_heb_mol_mly_svk_moo_lit_xho_ind_tha_sod_knd_igb_fbf_tur_ctl_bos_azi_tsw_vie_sid_akn_zul_bam	-0.0473943025989194	-0.111626136315369	0.911360416070462
837	anl_spa_swt_cze_amh_sod_sid_glc_uzb_aze_swa_jav_bam_bos_scr_bsq_svk_aeg_ses_cnt_alb_arw_fbf_nor_xho_guj_fin_igb_zul_est_bul_wly_geo_pan_grk_ben_ctl_heb_chh_mol_hun_bem_mly_dut_mao_jpn_knd_kor_afr_eng_lda_rom_bat_lat_gam_ind_mnd_por_akn_krd_amr_ita_ger_pol_ukr_qcu_hin_lit_mcd_cic_hau_urd_mlt_swe_sun_fre_yor_rus_tsw_tag_tha_owc_tml_ven_dyu_azi_prs_slo_tur_dgb_vie_tig_tsn_moo_ewe	-0.107050072162162	-0.252323763529977	0.801347643050489
838	owc_spa_bam_nor_heb_hau_gam_svk_uzb_tur_swt_mao_lda_guj_bos_bsq_glc_amr_dgb_cnt_cze_bul_ses_fre_zul_rus_hun_moo_cic_fin_ita_wly_geo_pol_krd_eng_rom_chh_mlt_ger_est_swa_bat_lat_ind_jpn_tml_kor_grk_swe_igb_mcd_jav_prs_tig_tag_mnd_alb_tsw_dut_aeg_slo_arw_ukr_ben_qcu_por_lit_scr_ewe_amh_afr_anl_ctl_sun_mol_xho_hin_tsn_mly_tha_sod_knd_bem_ven_azi_pan_urd_aze_dyu_vie_sid_akn_fbf_yor	0.44253436814511	1.04385820727363	0.299256793627355
839	wly_ger_swt_glc_amr_anl_aeg_hin_aze_azi_ven_mao_cic_ukr_cze_bsq_mcd_mlt_fbf_cnt_grk_ben_zul_slo_igb_ita_hun_dyu_ses_fin_nor_gam_geo_rus_ctl_prs_eng_amh_sid_spa_est_tsn_ind_bul_tag_jpn_knd_kor_pan_mol_tsw_svk_sun_lat_tig_jav_mnd_swe_yor_guj_heb_alb_dut_por_rom_qcu_fre_lit_scr_bam_hau_bos_owc_krd_bat_arw_moo_urd_bem_mly_tha_sod_tml_ewe_lda_uzb_afr_pol_tur_akn_vie_chh_dgb_xho_swa	0.163146568247576	0.383975761026078	0.701872906897941
840	heb_grk_fbf_nor_amh_sod_owc_bul_uzb_azi_tsn_ind_ewe_prs_ukr_bsq_cze_mlt_dyu_mnd_alb_pol_lda_svk_zul_fre_fin_yor_akn_hun_ctl_wly_geo_por_lat_ger_spa_sid_tig_rus_est_ses_mao_krd_sun_jpn_knd_kor_arw_swe_moo_lit_bat_mol_amr_jav_cnt_mcd_dgb_ita_gam_bos_rom_urd_guj_qcu_glc_dut_pan_bem_anl_eng_hau_hin_mly_ben_ven_afr_xho_tag_tha_chh_tml_cic_swt_tur_scr_slo_aze_bam_vie_aeg_igb_swa_tsw	-0.228648259835797	-0.540541044471494	0.590116211871861
841	mlt_ger_swt_mol_hau_sod_tig_fre_azi_uzb_ses_bat_tsn_ukr_dut_bsq_rom_amr_swa_cnt_glc_por_moo_cze_akn_svk_est_lda_cic_hun_afr_wly_geo_ben_pol_slo_bul_heb_gam_arw_fin_igb_mao_mcd_mly_jpn_tml_kor_lat_ctl_yor_lit_tag_pan_anl_ind_mnd_nor_ven_hin_owc_prs_krd_alb_rus_qcu_grk_swe_bos_tsw_chh_urd_amh_eng_jav_ita_dgb_spa_fbf_sun_tha_aeg_knd_bam_zul_aze_scr_guj_tur_dyu_vie_sid_ewe_xho_bem	-0.217885575832619	-0.515120838299698	0.607690824605756
842	mlt_spa_bam_bul_gam_chh_anl_ger_azi_aze_yor_jav_dgb_rus_dut_bsq_mol_tig_tsw_cnt_pan_grk_xho_glc_ses_arw_fin_ven_igb_hun_svk_heb_geo_alb_prs_lat_swe_owc_amh_cze_est_fbf_tag_slo_mao_jpn_knd_kor_rom_krd_swa_ben_bat_ukr_sid_mly_mnd_hin_lda_scr_wly_pol_ctl_urd_nor_qcu_bos_lit_guj_bem_amr_ita_sod_por_ind_fre_akn_eng_ewe_sun_tha_aeg_tml_swt_tsn_uzb_mcd_afr_tur_dyu_vie_hau_moo_zul_cic	-0.710236844213692	-1.70361245743134	0.0917929961451903
843	amh_dut_bem_spa_gam_heb_sid_pan_azi_tur_tsn_mao_ses_fre_svk_bsq_krd_owc_xho_mnd_ctl_afr_swa_arw_akn_pol_fin_dyu_fbf_hun_alb_sod_geo_lit_rus_grk_scr_aeg_wly_guj_est_swt_mly_mol_bat_jpn_knd_kor_lat_bul_cic_ukr_tag_mcd_amr_ind_cnt_hin_bam_ben_mlt_nor_urd_por_ita_qcu_prs_cze_swe_yor_chh_glc_anl_ger_sun_eng_lda_rom_ewe_jav_tha_tig_tml_tsw_dgb_aze_slo_bos_uzb_moo_vie_hau_igb_zul_ven	0.0870907929407615	0.205132056640207	0.837917267420144
844	chh_rom_bam_svk_aeg_hau_sid_fre_tur_azi_tsn_tag_yor_ukr_slo_bsq_por_amr_swa_mnd_cze_krd_dyu_ben_igb_pan_fin_ses_moo_hun_pol_wly_geo_arw_afr_glc_ger_heb_sod_nor_est_bem_bat_ita_sun_jpn_tml_kor_hin_scr_dgb_lit_mao_urd_mlt_mly_cnt_mol_zul_alb_anl_swe_rus_prs_ctl_qcu_bul_guj_grk_ewe_tig_eng_amh_lat_ind_dut_xho_mcd_akn_jav_tha_owc_knd_cic_swt_aze_spa_bos_uzb_fbf_vie_gam_tsw_lda_ven	-0.017425462660549	-0.0410664354359637	0.967330968015727
845	wly_arw_swt_ita_hau_mlt_amr_swe_uzb_azi_fbf_sun_tsn_alb_dut_bsq_pol_owc_ven_mnd_urd_lit_swa_afr_igb_nor_est_cic_ses_hun_mol_tig_geo_rus_bos_glc_ukr_amh_sod_eng_fin_dgb_bat_bul_tag_jpn_tml_kor_fre_rom_bem_slo_mao_guj_anl_mly_cnt_lat_tsw_krd_sid_mcd_prs_cze_ben_qcu_svk_por_grk_moo_heb_scr_gam_ctl_ind_ger_bam_pan_lda_jav_tha_aeg_knd_ewe_yor_tur_hin_spa_aze_akn_vie_chh_dyu_zul_xho	0.420896461766048	0.992938165357312	0.323316562617282
846	chh_guj_tsn_pol_amr_gam_sid_arw_aze_uzb_cic_mly_ewe_fre_por_bsq_swe_heb_ven_cnt_slo_cze_ses_ukr_igb_bul_hun_bem_lda_est_lit_aeg_geo_grk_ita_eng_pan_owc_mlt_alb_fin_moo_tag_prs_sun_jpn_tml_kor_ben_svk_tsw_rus_jav_nor_tig_mao_mnd_krd_xho_scr_anl_bos_ger_dut_afr_qcu_glc_rom_urd_yor_hau_mol_amh_hin_bat_lat_swt_mcd_zul_ind_tha_sod_knd_dyu_fbf_tur_spa_ctl_azi_swa_vie_wly_dgb_akn_bam	0.142152413452928	0.334872392422417	0.738475467247188
847	gam_prs_tsw_ctl_owc_chh_wly_rom_uzb_aze_yor_tag_dgb_bul_ger_bsq_ukr_amh_lda_cnt_krd_glc_fbf_spa_akn_lat_hun_ven_ewe_fin_scr_hau_geo_lit_guj_por_pol_heb_sid_cze_est_cic_mao_pan_ind_jpn_knd_kor_svk_dut_ses_alb_bat_rus_sod_mly_mnd_eng_bem_ben_mlt_grk_swe_hin_fre_qcu_mcd_arw_urd_tsn_amr_mol_tig_bos_jav_slo_swa_afr_xho_sun_tha_aeg_tml_dyu_moo_tur_ita_nor_azi_swt_vie_anl_zul_bam_igb	-0.442266427694908	-1.05174319664833	0.295642539770345
848	aeg_guj_igb_ita_amr_anl_wly_bos_azi_tur_zul_jav_tsw_mcd_bul_bsq_prs_sod_swa_mnd_slo_afr_lda_ukr_cic_rom_fin_fbf_dgb_hun_eng_hau_geo_fre_hin_grk_pol_owc_chh_krd_est_bam_mao_swe_sun_jpn_knd_kor_ctl_ben_ses_arw_mly_cze_amh_ind_cnt_mol_ewe_pan_sid_dut_alb_svk_lat_qcu_urd_rus_scr_bem_tig_spa_heb_ger_bat_por_swt_nor_tsn_tag_tha_gam_tml_dyu_xho_uzb_lit_glc_aze_moo_vie_mlt_akn_ven_yor	-0.0896861700980428	-0.211321609027992	0.833098710215208
849	gam_urd_cic_lat_sid_amh_wly_rom_uzb_tur_tsn_mly_zul_ita_ger_bsq_glc_aeg_dgb_mnd_pol_spa_ses_hin_lda_nor_est_xho_bem_fin_bos_sod_geo_alb_lit_cze_ctl_owc_chh_grk_hun_swa_mao_rus_tag_jpn_tml_kor_mol_ben_fbf_por_ind_eng_mlt_jav_cnt_guj_yor_svk_amr_krd_slo_swe_afr_qcu_pan_mcd_arw_tsw_anl_prs_tig_dut_sun_scr_ewe_fre_dyu_bat_tha_hau_knd_swt_igb_aze_ukr_bul_azi_moo_vie_heb_bam_akn_ven	-0.316151845749449	-0.748957352147334	0.45577305996851
850	heb_ben_akn_slo_gam_chh_aeg_krd_azi_aze_cic_bat_ven_grk_glc_bsq_prs_tig_swt_cnt_lat_lit_ewe_mol_xho_cze_fin_moo_tsn_est_pan_sid_geo_fre_bos_rus_afr_mlt_anl_eng_hun_zul_ind_swe_tag_jpn_knd_kor_ctl_bul_bem_ita_jav_spa_sod_mly_mnd_scr_lda_ukr_hau_dut_alb_rom_arw_qcu_por_pol_hin_dgb_amr_guj_amh_svk_sun_nor_igb_ger_dyu_mao_tha_wly_tml_swa_bam_tur_mcd_urd_uzb_fbf_vie_owc_yor_tsw_ses	-0.245845783814164	-0.581373044318483	0.562395508960878
851	chh_arw_lda_nor_mlt_amr_hau_bos_azi_uzb_tsn_mly_bam_swe_svk_bsq_prs_anl_akn_mnd_ctl_cze_zul_ita_dgb_slo_fin_ven_swa_hun_fre_gam_geo_eng_spa_krd_mol_aeg_owc_alb_est_fbf_ind_dut_mao_jpn_knd_kor_ger_hin_cic_por_tag_bul_wly_jav_cnt_mcd_ewe_pan_tig_urd_rom_ben_lit_qcu_scr_afr_ukr_xho_amh_guj_heb_lat_sun_pol_dyu_grk_ses_bat_tha_sod_tml_bem_tsw_aze_rus_glc_tur_yor_vie_sid_swt_igb_moo	-0.140027136742744	-0.330294020660245	0.741920715303799
852	wly_pol_dgb_rom_amh_hau_gam_mol_aze_azi_ven_tag_tsn_mcd_svk_bsq_guj_chh_fbf_cnt_eng_ben_ses_krd_lda_swe_est_zul_akn_hun_cze_owc_geo_dut_afr_urd_bul_sid_anl_slo_fin_xho_jav_grk_sun_jpn_tml_kor_alb_prs_igb_nor_mao_lit_mlt_bat_mnd_ukr_bem_pan_amr_bos_ger_fre_spa_qcu_ctl_rus_hin_ewe_tig_lat_aeg_glc_ind_ita_dyu_scr_tsw_mly_tha_sod_knd_cic_yor_uzb_arw_por_tur_swt_vie_heb_swa_moo_bam	0.210709029122341	0.496054218476974	0.621026488902657
853	owc_mol_lda_bos_tig_mlt_heb_spa_tur_aze_ewe_sun_cic_lit_fre_bsq_eng_sod_igb_cnt_svk_ita_bam_ger_moo_ben_fin_swa_akn_est_glc_anl_geo_rus_nor_slo_bul_hau_gam_rom_hun_fbf_ind_pan_tag_jpn_knd_kor_dut_grk_ses_urd_bat_arw_aeg_mao_mnd_scr_xho_krd_wly_mcd_afr_ukr_pol_qcu_alb_por_lat_tsn_sid_cze_chh_swe_jav_ctl_ven_hin_dgb_mly_tha_amr_tml_tsw_swt_uzb_guj_prs_azi_dyu_vie_amh_zul_bem_yor	-0.821150741449456	-1.98215262060327	0.0504138419165807
854	anl_ukr_ewe_dut_hau_wly_chh_svk_azi_aze_zul_tag_yor_mol_ger_bsq_cze_heb_xho_cnt_arw_rom_tsn_ben_ven_nor_fin_swt_ses_hun_rus_amh_geo_por_bul_pan_eng_sod_owc_bos_est_cic_bat_fre_sun_jpn_knd_kor_ctl_ita_dyu_spa_mao_lit_aeg_jav_mnd_pol_igb_glc_amr_krd_alb_scr_mcd_qcu_hin_afr_guj_lda_gam_swe_sid_prs_mly_urd_dgb_slo_swa_ind_tha_mlt_tml_bem_bam_tur_lat_grk_uzb_tsw_vie_tig_moo_fbf_akn	-0.173786097561982	-0.409913110095834	0.682812397406211
855	anl_ukr_yor_fre_amr_gam_mlt_bul_tur_uzb_xho_mao_tsw_swe_scr_bsq_mol_sod_moo_cnt_hin_nor_dyu_lit_bam_ben_est_ven_ewe_fin_ita_amh_geo_pol_arw_svk_afr_aeg_hau_ger_hun_lda_sun_rom_mly_jpn_knd_kor_glc_dut_akn_guj_tag_ctl_tig_bat_mnd_lat_igb_urd_chh_grk_por_mcd_spa_qcu_krd_bos_cze_tsn_sid_rus_owc_alb_jav_pan_dgb_slo_ses_ind_tha_heb_tml_swa_zul_azi_eng_prs_aze_swt_vie_wly_fbf_cic_bem	-0.421100399904953	-0.999048586920415	0.320363518646093
856	heb_swe_ewe_rom_aeg_gam_chh_spa_azi_tur_moo_ind_ses_pan_krd_bsq_slo_sod_dgb_cnt_svk_pol_xho_ger_ven_fre_est_igb_lda_hun_prs_anl_geo_mol_nor_cze_lat_owc_hau_bul_fin_swt_mly_arw_tag_jpn_tml_kor_guj_alb_zul_ukr_sun_mcd_amh_bat_mnd_rus_tsn_ben_mlt_grk_por_afr_bos_qcu_urd_hin_scr_swa_wly_glc_amr_eng_jav_ita_akn_lit_tsw_mao_tha_tig_knd_bam_cic_uzb_ctl_dut_aze_bem_vie_sid_fbf_yor_dyu	-0.068992007191371	-0.162727928812396	0.871085722938923
857	amr_cze_tsn_ctl_gam_owc_heb_slo_tur_azi_akn_sun_fbf_krd_lat_bsq_scr_mlt_swa_cnt_eng_ita_xho_alb_dgb_lit_est_ewe_ses_hun_ger_sod_geo_nor_urd_glc_pol_chh_hau_rom_fin_lda_jav_hin_mao_jpn_knd_kor_rus_mcd_bem_dut_tag_grk_aeg_ind_mnd_mol_tsw_ben_sid_svk_afr_swe_prs_qcu_arw_spa_guj_yor_wly_por_tig_ukr_mly_fre_moo_pan_dyu_bat_tha_amh_tml_igb_swt_aze_bos_bul_uzb_cic_vie_anl_bam_ven_zul	-0.6458306157684	-1.54546280405665	0.125630569592679
858	gam_prs_swa_lat_amr_owc_sid_mcd_aze_uzb_tsw_jav_dyu_pol_hin_bsq_krd_wly_bem_mnd_swe_lit_dgb_dut_ewe_ctl_hun_xho_lda_est_bos_tig_geo_nor_ukr_ben_svk_aeg_hau_cze_fin_ven_mao_afr_ind_jpn_tml_kor_grk_spa_cic_arw_bat_urd_anl_tag_cnt_eng_fbf_rus_chh_fre_slo_scr_rom_qcu_por_ger_guj_zul_sod_pan_mlt_alb_sun_mol_swt_ita_moo_mly_tha_heb_knd_igb_tsn_tur_glc_bul_azi_ses_vie_amh_yor_akn_bam	-0.15570593383919	-0.367218876662784	0.714290055947009
859	anl_afr_akn_por_sod_wly_heb_fre_tur_azi_dyu_ind_tsw_nor_urd_bsq_guj_sid_tsn_mnd_hin_cze_zul_scr_ewe_ger_fin_bem_bam_hun_pan_mlt_geo_lit_alb_rus_spa_tig_aeg_glc_est_dgb_tag_ctl_jav_jpn_tml_kor_mol_dut_moo_mcd_mly_arw_owc_mao_cnt_swe_ven_svk_amh_slo_ita_lat_ben_qcu_prs_grk_ukr_igb_chh_rom_amr_krd_bat_pol_swa_bos_cic_sun_tha_hau_knd_fbf_yor_aze_bul_eng_uzb_xho_vie_gam_lda_ses_swt	-0.4245855566531	-1.00837500908441	0.315890895956073
860	gam_fre_tsw_bul_heb_aeg_amh_nor_uzb_tur_ses_bat_swa_cze_grk_bsq_prs_amr_dyu_mnd_krd_rus_zul_alb_tsn_scr_est_swt_fbf_hun_spa_chh_geo_lat_slo_lit_ctl_sid_sod_ger_fin_dgb_tag_eng_ind_jpn_tml_kor_swe_mcd_bem_arw_mly_pan_tig_jav_cnt_por_bam_dut_anl_svk_ben_ita_guj_qcu_glc_hin_ukr_lda_wly_bos_hau_afr_mao_urd_igb_rom_xho_sun_tha_mlt_knd_ven_cic_azi_mol_pol_aze_yor_vie_owc_moo_ewe_akn	0.227067078779874	0.535123773757279	0.593841527712944
861	wly_lat_xho_por_sod_hau_mlt_krd_tur_uzb_ewe_jav_dgb_svk_mcd_bsq_rom_owc_akn_cnt_prs_nor_bam_slo_moo_scr_fin_tsn_dyu_hun_pol_gam_geo_cze_ita_ger_eng_amh_anl_ukr_est_fbf_bat_swe_ind_jpn_knd_kor_lit_spa_lda_guj_mly_ben_heb_sun_mnd_glc_swt_mol_aeg_grk_dut_bos_pan_qcu_alb_arw_ctl_igb_amr_bul_tig_afr_tag_fre_cic_urd_bem_mao_tha_chh_tml_zul_tsw_azi_rus_hin_aze_ses_vie_sid_swa_yor_ven	0.269751752507673	0.635992523042922	0.526343365078765
862	sid_grk_lda_lat_amr_mlt_gam_guj_uzb_aze_swa_mly_tsw_afr_urd_bsq_pan_tig_dyu_mnd_svk_nor_bem_fre_zul_ben_fin_dgb_cic_est_cze_chh_geo_swe_rus_bos_ctl_anl_owc_prs_hun_ven_jav_dut_ind_jpn_knd_kor_krd_ukr_akn_slo_mao_ita_heb_sun_cnt_rom_yor_bul_sod_por_lit_alb_hin_qcu_mol_glc_eng_tsn_amh_scr_hau_spa_bat_pol_bam_arw_xho_tag_tha_aeg_tml_igb_ses_tur_ger_mcd_azi_fbf_vie_wly_swt_ewe_moo	0.0103971587589168	0.0244764233943804	0.980525031928198
863	chh_pan_bam_mol_anl_gam_hau_pol_azi_uzb_dyu_mao_bem_ctl_urd_bsq_ukr_owc_cic_mnd_bos_ger_fbf_ita_yor_dut_hun_dgb_igb_fin_rom_heb_geo_guj_prs_por_spa_amr_amh_swe_est_ewe_mly_scr_sun_jpn_tml_kor_eng_mcd_tsn_glc_bat_nor_aeg_tag_cnt_fre_akn_lat_tig_lit_ben_cze_slo_qcu_arw_afr_grk_lda_sod_rus_wly_svk_ind_bul_moo_hin_swt_jav_tha_mlt_knd_ven_tsw_tur_alb_krd_aze_ses_vie_sid_swa_xho_zul	0.0307507129320403	0.0723796510319571	0.942455214316709
864	aeg_ita_dyu_ctl_heb_wly_sod_alb_uzb_azi_tsw_jav_akn_pan_rus_bsq_pol_mlt_swa_cnt_lat_spa_zul_mol_igb_nor_hun_cic_ses_fin_cze_amr_geo_urd_scr_afr_lit_gam_owc_ger_est_swt_mly_svk_ind_jpn_tml_kor_swe_hin_xho_por_mao_glc_chh_bat_mnd_rom_fbf_bos_amh_dut_krd_prs_fre_qcu_grk_ukr_slo_ven_sid_bul_anl_arw_tag_mcd_ewe_eng_bam_sun_tha_hau_knd_dgb_lda_tur_ben_guj_aze_moo_vie_tig_yor_bem_tsn	0.141653913587648	0.333081738483755	0.739822312550616
865	tig_ita_dgb_scr_gam_sod_amh_cze_aze_tur_xho_mao_swa_bul_svk_bsq_slo_chh_tsn_mnd_nor_rom_ses_bos_moo_mcd_fin_yor_swt_est_lit_aeg_geo_arw_glc_ger_spa_owc_wly_alb_hun_dyu_mly_pol_ind_jpn_tml_kor_mol_grk_fbf_ben_jav_afr_heb_bat_cnt_por_bem_urd_hau_fre_lat_ukr_swe_qcu_rus_dut_ctl_zul_anl_pan_sid_hin_tag_prs_akn_guj_tsw_sun_tha_mlt_knd_cic_bam_azi_krd_eng_uzb_igb_vie_amr_lda_ven_ewe	0.456587002760172	1.07849577380734	0.28360192238977
866	mlt_ctl_tsn_svk_chh_wly_anl_ita_azi_tur_zul_bat_cic_slo_mol_bsq_afr_tig_akn_cnt_lit_dut_yor_hin_dyu_spa_est_ewe_bem_fin_lat_heb_geo_mcd_bos_eng_cze_hau_aeg_glc_hun_tsw_mao_ben_ind_jpn_knd_kor_krd_swe_ses_scr_jav_fre_owc_mly_mnd_urd_bam_nor_sod_pol_ger_pan_prs_qcu_guj_bul_rus_swa_sid_por_gam_alb_tag_rom_ven_arw_lda_sun_tha_amr_tml_fbf_moo_uzb_ukr_grk_aze_xho_vie_amh_igb_swt_dgb	-0.742024963039844	-1.78418705600342	0.0776545871956811
867	sid_rom_igb_pol_mlt_chh_amr_swe_uzb_aze_tsw_tag_bam_mol_slo_bsq_ukr_tig_swt_cnt_prs_bul_ven_urd_akn_ger_hun_dyu_tsn_est_afr_anl_geo_bos_guj_rus_arw_aeg_gam_dut_fin_yor_jav_lat_bat_jpn_tml_kor_spa_lit_cic_grk_ind_glc_heb_mao_mnd_eng_ses_fre_owc_svk_pan_ita_ben_qcu_alb_ctl_scr_zul_sod_mcd_wly_nor_sun_por_swa_hin_xho_mly_tha_amh_knd_bem_fbf_tur_krd_cze_azi_lda_vie_hau_ewe_moo_dgb	-0.46417798526153	-1.10493339985467	0.272038882668213
868	heb_arw_tsw_mol_tig_aeg_anl_nor_azi_aze_swa_sun_lda_ctl_eng_bsq_svk_mlt_tsn_mnd_rom_krd_ses_urd_fbf_lat_est_cic_bem_hun_por_wly_geo_cze_mcd_rus_grk_amr_sod_glc_fin_akn_tag_lit_mly_jpn_tml_kor_afr_bos_moo_ben_jav_prs_amh_bat_cnt_pol_dyu_ukr_hau_scr_fre_ita_slo_qcu_dut_bul_swe_igb_chh_ger_sid_hin_ind_guj_xho_alb_dgb_mao_tha_owc_knd_zul_ven_tur_pan_spa_uzb_swt_vie_gam_bam_ewe_yor	-0.831466520048764	-1.99977386375935	0.0484421327010009
869	sid_slo_swa_swe_hau_owc_sod_ger_azi_tur_ven_jav_dgb_urd_mol_bsq_ukr_chh_zul_cnt_lat_ctl_moo_cze_akn_nor_fin_dyu_ses_hun_eng_tig_geo_ita_dut_alb_svk_mlt_heb_mcd_est_fbf_ind_bos_tag_jpn_knd_kor_arw_guj_lda_grk_bat_pol_amr_sun_mnd_glc_tsn_scr_wly_spa_pan_krd_por_qcu_afr_rus_fre_xho_amh_prs_gam_bul_mao_ben_igb_hin_cic_mly_tha_aeg_tml_bam_swt_aze_lit_rom_uzb_bem_vie_anl_yor_tsw_ewe	-0.61053880761449	-1.46131690196831	0.147299112646697
870	tig_nor_dyu_ctl_hau_wly_gam_rom_aze_azi_xho_tag_ses_grk_glc_bsq_lat_owc_cic_cnt_alb_eng_swa_mcd_yor_bos_est_moo_ven_hun_ita_mlt_geo_ger_dut_fre_ukr_anl_aeg_pol_fin_tsn_sun_krd_bat_jpn_knd_kor_por_bul_fbf_cze_jav_urd_heb_mao_mnd_spa_ewe_rus_chh_swe_lit_pan_mol_qcu_guj_prs_afr_bem_sid_scr_amh_hin_mly_ben_bam_svk_igb_ind_tha_sod_tml_tsw_swt_uzb_slo_arw_tur_zul_vie_amr_akn_lda_dgb	-0.486008161571194	-1.15667929391942	0.250365924340868
871	amh_rus_zul_slo_mlt_anl_chh_pan_azi_tur_tsw_tag_dyu_hin_pol_bsq_mcd_sod_ses_mnd_alb_rom_xho_ita_ven_lit_fin_yor_lda_hun_por_hau_geo_afr_guj_scr_krd_tig_heb_grk_est_igb_jav_lat_sun_jpn_tml_kor_nor_svk_akn_bos_bat_eng_gam_ind_cnt_cze_fbf_dut_wly_bul_urd_prs_ben_qcu_ukr_mol_ger_swt_sid_spa_aeg_glc_mao_swe_bem_arw_dgb_mly_tha_amr_knd_tsn_ewe_aze_ctl_fre_uzb_swa_vie_owc_moo_bam_cic	-0.262831808657356	-0.620456826131545	0.536474587192334
872	amh_dut_ses_slo_heb_sod_wly_hin_tur_azi_xho_ind_zul_afr_cze_bsq_ben_aeg_cic_mnd_eng_krd_akn_lat_dyu_pan_est_tsn_yor_hun_grk_hau_geo_guj_alb_fre_scr_chh_gam_mol_fin_fbf_sun_ger_jav_jpn_knd_kor_lit_svk_bam_prs_tag_mcd_tig_mao_cnt_spa_tsw_rus_anl_ctl_bos_ita_ukr_qcu_pol_rom_nor_dgb_owc_swe_amr_por_mly_urd_swt_arw_igb_bat_tha_mlt_tml_ewe_bem_aze_bul_glc_uzb_moo_vie_sid_ven_swa_lda	0.462831340842952	1.09662959396512	0.275634859405965
873	aeg_urd_tsn_swe_amh_sid_anl_dut_uzb_azi_zul_tag_swa_arw_lit_bsq_ukr_chh_moo_mnd_mol_rom_bam_guj_yor_spa_est_dgb_lda_fin_por_hau_geo_ger_svk_afr_ben_wly_amr_cze_hun_swt_jav_hin_mly_jpn_tml_kor_slo_fre_cic_ctl_ind_alb_tig_bat_cnt_pol_bem_mcd_owc_prs_krd_scr_ita_qcu_rus_glc_nor_xho_mlt_bos_gam_bul_sun_lat_ven_pan_akn_mao_tha_heb_knd_fbf_dyu_tur_grk_eng_aze_ses_vie_sod_ewe_tsw_igb	-0.564595458096407	-1.34610480283639	0.181540816703981
874	owc_hin_dyu_prs_wly_gam_chh_alb_uzb_azi_igb_tag_dgb_mol_cze_bsq_bos_aeg_lda_mnd_pan_bul_ewe_ukr_swt_ben_fin_bem_tsw_est_dut_sid_geo_rom_ger_glc_svk_amh_amr_ita_hun_yor_jav_mcd_ind_jpn_knd_kor_nor_fre_xho_scr_mly_krd_sod_bat_cnt_slo_zul_swe_heb_grk_rus_urd_lat_qcu_afr_guj_spa_tsn_hau_eng_tig_pol_mao_lit_ven_ctl_fbf_sun_tha_anl_tml_bam_akn_tur_arw_por_aze_ses_vie_mlt_cic_moo_swa	-0.156405644565645	-0.369160704649428	0.712847106324184
875	aeg_ukr_ven_dut_wly_hau_gam_eng_aze_azi_lda_mly_cic_ben_pan_bsq_lit_mlt_ewe_cnt_ita_afr_tsn_slo_xho_nor_est_moo_bem_hun_svk_heb_geo_ctl_prs_rus_cze_amr_amh_pol_fin_ses_mao_urd_bat_jpn_tml_kor_mol_swe_bam_bul_jav_mcd_sod_sun_mnd_glc_zul_alb_tig_bos_rom_guj_lat_qcu_grk_arw_fre_tsw_chh_hin_owc_spa_ind_scr_swt_ger_akn_tag_tha_anl_knd_yor_igb_uzb_krd_por_tur_swa_vie_sid_fbf_dgb_dyu	-1.65710680398763	-4.2825672213666	4.49289700291561e-05
876	owc_afr_swt_hin_gam_tig_hau_grk_azi_uzb_moo_ind_bam_fre_mol_bsq_rom_anl_zul_cnt_ita_arw_dyu_por_akn_spa_hun_xho_ewe_fin_urd_amr_geo_cze_lit_swe_slo_aeg_sid_dut_est_swa_jav_svk_mao_jpn_knd_kor_eng_nor_cic_alb_sun_ben_wly_mly_mnd_krd_lda_mcd_mlt_guj_prs_ger_glc_qcu_scr_ctl_ukr_ven_heb_lat_amh_rus_bat_bul_yor_pol_igb_tag_tha_chh_tml_dgb_tsn_tur_bos_pan_aze_bem_vie_sod_ses_fbf_tsw	-0.739646927448517	-1.77970323217361	0.0783910106927597
877	amr_nor_dgb_krd_wly_amh_mlt_scr_aze_tur_moo_bat_tsn_bul_swe_bsq_svk_hau_bam_cnt_pol_arw_swa_slo_lda_eng_est_bem_ewe_hun_bos_chh_geo_cze_mcd_ctl_ita_gam_anl_ger_fin_ses_sun_ben_mao_jpn_tml_kor_fre_spa_cic_glc_tag_rus_sod_jav_mnd_guj_yor_dut_sid_ukr_lat_prs_hin_qcu_grk_mol_lit_tsw_aeg_pan_owc_afr_ind_urd_akn_alb_ven_mly_tha_tig_knd_swt_xho_azi_rom_por_uzb_igb_vie_heb_zul_dyu_fbf	-0.927404259665966	-2.2570741321419	0.0263443760494283
878	aeg_slo_swa_pol_wly_owc_mlt_ctl_aze_tur_moo_bat_xho_nor_krd_bsq_urd_tig_zul_mnd_prs_rom_ven_mol_yor_spa_fin_akn_dyu_est_bos_heb_geo_guj_glc_mcd_bul_chh_sid_ben_hun_ewe_mao_grk_tag_jpn_knd_kor_swe_afr_tsw_lat_ind_hin_amh_jav_cnt_fre_cic_eng_sod_lit_dut_ita_rus_qcu_ger_scr_cze_dgb_gam_pan_hau_por_sun_svk_fbf_arw_lda_mly_tha_amr_tml_bem_ses_azi_alb_ukr_uzb_bam_vie_anl_igb_tsn_swt	-0.77577873460661	-1.87107644367708	0.0644785266135743
879	gam_grk_ses_swe_amr_heb_chh_bul_azi_aze_dgb_bat_bam_ger_guj_bsq_mol_mlt_xho_mnd_pol_prs_cic_ben_akn_slo_hun_igb_ewe_est_nor_wly_geo_dut_ctl_arw_hin_aeg_sod_mcd_fin_yor_mao_fre_ind_jpn_tml_kor_rom_scr_tsn_lit_mly_cze_hau_tag_cnt_eng_bem_spa_tig_afr_svk_glc_krd_qcu_por_bos_urd_fbf_anl_ukr_owc_rus_sun_pan_tsw_lat_swt_jav_tha_amh_knd_swa_dyu_uzb_ita_alb_tur_moo_vie_sid_zul_lda_ven	-0.0189945940070127	-0.0448217599409499	0.964345481764848
880	owc_pan_ven_lit_sod_anl_amh_ben_tur_uzb_ses_sun_swt_bul_glc_bsq_ita_mlt_cic_cnt_pol_prs_lda_swe_bam_hin_hun_tsw_akn_fin_por_amr_geo_svk_dut_bos_alb_chh_sid_eng_est_swa_tag_guj_ind_jpn_tml_kor_ger_nor_yor_spa_bat_lat_aeg_mao_mnd_krd_bem_cze_tig_rom_slo_mcd_afr_qcu_arw_urd_scr_zul_gam_grk_heb_mol_mly_rus_dgb_fre_dyu_jav_tha_hau_knd_moo_igb_azi_ctl_ukr_aze_xho_vie_wly_tsn_fbf_ewe	-0.0611923190464907	-0.144071947072458	0.88575539563005
881	sod_spa_tsn_scr_amh_mlt_heb_swe_tur_azi_bem_mly_zul_nor_bos_bsq_fre_wly_bam_mnd_afr_ctl_swt_lit_akn_ger_est_igb_ses_fin_pan_tig_geo_bul_grk_guj_ben_gam_aeg_rus_hun_xho_tag_mcd_ind_jpn_tml_kor_slo_ukr_cic_arw_jav_krd_sid_bat_cnt_eng_swa_dut_owc_rom_prs_hin_cze_qcu_pol_urd_mol_dgb_amr_glc_anl_ita_sun_por_dyu_lat_lda_mao_tha_hau_knd_ewe_fbf_uzb_alb_svk_aze_tsw_vie_chh_moo_yor_ven	0.0537801285664544	0.126489907430524	0.899617207559021
882	sod_eng_bam_guj_wly_gam_hau_rus_aze_azi_ven_bat_zul_swe_grk_bsq_prs_tig_dyu_cnt_urd_ita_ses_nor_ewe_cze_fin_dgb_swt_est_glc_owc_geo_pol_hin_ctl_lat_mlt_anl_fre_hun_fbf_mao_bos_ind_jpn_tml_kor_spa_ukr_tsw_krd_tag_dut_amr_sun_mnd_por_bem_mol_chh_ger_svk_mcd_afr_qcu_alb_scr_arw_yor_heb_bul_sid_ben_mly_rom_tsn_lit_igb_jav_tha_aeg_knd_moo_xho_tur_slo_pan_uzb_lda_vie_amh_swa_akn_cic	-0.275246793240825	-0.65059730873505	0.516910597636565
883	anl_svk_xho_swe_hau_sod_owc_dut_aze_azi_dgb_ind_bem_scr_eng_bsq_nor_aeg_ses_mnd_slo_bos_lda_bul_dyu_rom_fin_akn_yor_est_fre_amr_geo_ben_pan_lat_ger_mlt_amh_urd_hun_swt_bat_guj_jav_jpn_knd_kor_mol_arw_moo_grk_sun_spa_heb_mly_cnt_mcd_igb_ita_sid_glc_prs_lit_rus_qcu_krd_cze_hin_cic_wly_ukr_chh_pol_mao_afr_fbf_por_tsn_tag_tha_tig_tml_ewe_ven_tur_alb_ctl_uzb_zul_vie_gam_swa_tsw_bam	-0.75501857158095	-1.81364503788571	0.0729575726839306
884	tig_eng_akn_arw_sod_amr_sid_ger_azi_uzb_swt_mao_yor_pan_alb_bsq_glc_mlt_xho_cnt_bul_cze_ewe_ctl_swa_urd_hun_bam_dgb_est_lat_aeg_geo_rom_ben_ita_slo_amh_anl_por_fin_moo_tag_lit_bat_jpn_knd_kor_afr_rus_tsn_nor_ind_swe_gam_sun_mnd_mol_igb_pol_heb_grk_dut_prs_ukr_qcu_guj_mcd_spa_bem_wly_svk_chh_scr_mly_hin_ven_krd_dyu_jav_tha_owc_tml_cic_fbf_tur_bos_fre_aze_tsw_vie_hau_lda_ses_zul	-0.40717857180829	-0.966076158018091	0.336511609252418
885	chh_rom_swa_bos_amh_heb_owc_nor_uzb_tur_tsw_sun_swt_scr_mcd_bsq_lit_anl_xho_cnt_glc_pol_akn_guj_bem_pan_hun_ses_dgb_est_afr_hau_geo_hin_ita_dut_lat_amr_tig_ben_fin_tsn_mly_ukr_bat_jpn_tml_kor_mol_ger_cic_cze_jav_swe_sod_mao_mnd_rus_yor_arw_wly_krd_urd_grk_eng_qcu_slo_bul_svk_lda_sid_alb_mlt_por_ind_prs_ven_spa_zul_tag_tha_aeg_knd_moo_dyu_aze_fre_ctl_azi_fbf_vie_gam_bam_igb_ewe	-0.783925506947789	-1.88339474442104	0.0627717910301376
886	amh_afr_dgb_pan_amr_aeg_hau_mcd_tur_uzb_igb_mao_yor_eng_ger_bsq_pol_tig_ven_mnd_slo_bul_tsn_prs_swa_ita_est_fbf_tsw_hun_urd_gam_geo_rus_por_swe_rom_chh_sid_dut_fin_bem_sun_ukr_mly_jpn_knd_kor_grk_alb_xho_scr_tag_spa_owc_jav_cnt_lit_moo_hin_heb_fre_krd_cze_nor_qcu_arw_ben_mol_bam_anl_ctl_mlt_lat_bat_glc_lda_bos_ewe_ind_tha_sod_tml_ses_cic_azi_svk_guj_aze_zul_vie_wly_dyu_akn_swt	0.393847683397347	0.928418000975344	0.355594195487206
887	sod_scr_xho_swe_wly_sid_mlt_afr_uzb_azi_fbf_mao_yor_fre_mcd_bsq_lit_chh_ewe_cnt_cze_por_tsw_lat_swt_mol_hun_dgb_dyu_fin_prs_tig_geo_ita_svk_pol_hin_amh_amr_dut_est_tsn_tag_ger_sun_jpn_tml_kor_rom_slo_swa_nor_jav_bul_hau_ind_mnd_ctl_cic_krd_gam_guj_bos_rus_glc_qcu_arw_ukr_grk_bem_heb_ben_aeg_urd_mly_spa_lda_alb_ven_bat_tha_owc_knd_ses_zul_aze_eng_pan_tur_bam_vie_anl_moo_akn_igb	-0.0571927191549469	-0.134663887461604	0.89316864231199
888	amr_bos_bam_hin_gam_anl_hau_ben_tur_azi_swa_mly_fbf_ctl_spa_bsq_arw_amh_ses_mnd_lit_grk_ewe_slo_lda_ita_est_dyu_igb_fin_mol_mlt_geo_lat_ger_dut_pol_tig_aeg_glc_hun_zul_jav_afr_mao_jpn_knd_kor_por_scr_xho_alb_bat_pan_chh_sun_cnt_rus_cic_swe_sid_krd_cze_mcd_ukr_qcu_guj_bul_svk_tsw_wly_nor_heb_urd_ind_fre_akn_rom_yor_tag_tha_sod_tml_dgb_moo_aze_eng_prs_uzb_swt_vie_owc_bem_ven_tsn	-0.827399042438196	-2.00016315404347	0.04839932718107
889	anl_ger_dgb_afr_hau_sod_mlt_glc_uzb_aze_yor_jav_akn_fre_dut_bsq_prs_amh_bem_cnt_rus_por_lda_svk_tsn_lat_fin_ewe_swt_est_bos_gam_geo_rom_pol_swe_slo_sid_aeg_grk_hun_igb_sun_arw_bat_jpn_knd_kor_hin_urd_ses_mol_tag_guj_wly_mao_mnd_ukr_moo_ben_chh_scr_spa_mcd_bul_qcu_ita_krd_cze_cic_owc_eng_amr_lit_ind_ctl_tsw_pan_dyu_mly_tha_heb_tml_xho_swa_tur_alb_nor_azi_ven_vie_tig_zul_bam_fbf	-0.464121148222876	-1.10216786048294	0.273232861995065
890	sod_por_lda_swe_wly_hau_mlt_scr_aze_azi_akn_bat_zul_fre_mol_bsq_spa_aeg_ses_mnd_urd_alb_bam_arw_tsw_grk_fin_swa_xho_est_ukr_owc_geo_hin_lit_krd_slo_amh_tig_lat_hun_fbf_mao_prs_tag_jpn_tml_kor_rom_bul_ewe_ben_mly_pan_gam_jav_cnt_nor_yor_eng_anl_mcd_afr_ita_pol_qcu_dut_bos_guj_dyu_chh_rus_amr_svk_ind_ctl_swt_cze_moo_sun_tha_sid_knd_bem_dgb_uzb_glc_ger_tur_ven_vie_heb_tsn_igb_cic	-0.0891111383353894	-0.210076775792925	0.834067305553581
891	mlt_pan_dgb_bos_sid_hau_tig_pol_uzb_azi_xho_jav_tsn_arw_slo_bsq_glc_wly_akn_cnt_krd_alb_swt_lat_dyu_scr_est_moo_zul_hun_mcd_heb_geo_prs_cze_spa_ctl_aeg_amh_grk_fin_yor_sun_dut_mly_jpn_tml_kor_mol_fre_igb_urd_tag_rus_chh_bat_mnd_lit_bam_ben_sod_eng_ita_afr_bul_qcu_nor_hin_ger_fbf_amr_guj_gam_svk_mao_por_tsw_swe_ven_ind_tha_anl_knd_swa_lda_aze_ukr_rom_tur_ewe_vie_owc_bem_cic_ses	-0.733248748536748	-1.76111378720398	0.0815060068337436
892	hau_lat_lda_prs_amh_chh_owc_ctl_aze_azi_bem_ind_moo_rom_lit_bsq_eng_sid_ses_cnt_svk_mol_ven_dut_akn_bul_hun_xho_swa_est_bos_aeg_geo_ben_ger_scr_glc_mlt_wly_mcd_fin_tsw_tag_guj_bat_jpn_knd_kor_ukr_slo_fbf_fre_jav_urd_amr_mly_mnd_grk_tsn_alb_heb_pan_hin_rus_ita_qcu_arw_pol_nor_igb_sod_por_anl_spa_mao_swe_yor_krd_dgb_sun_tha_gam_tml_swt_zul_tur_cze_afr_uzb_dyu_vie_tig_cic_bam_ewe	-0.0176017063686837	-0.0414738117810056	0.96700708020319
893	owc_hin_ewe_ctl_gam_tig_anl_swe_azi_tur_lda_sun_tsn_grk_ita_bsq_spa_mlt_xho_cnt_eng_arw_bem_lat_igb_cze_fin_moo_ven_est_nor_sod_geo_scr_lit_svk_dut_heb_aeg_pan_hun_bam_ind_prs_tag_jpn_tml_kor_por_mol_fbf_krd_jav_slo_hau_mly_mnd_bos_dyu_ben_sid_alb_urd_guj_mcd_qcu_pol_ger_ukr_zul_amh_glc_amr_afr_bat_bul_swt_fre_ses_mao_tha_wly_knd_swa_tsw_aze_rom_rus_uzb_yor_vie_chh_akn_cic_dgb	-0.703984226989983	-1.68893410954517	0.0945823526607059
894	gam_guj_ewe_fre_owc_amh_anl_glc_azi_tur_swt_mao_xho_pan_cze_bsq_ukr_wly_bem_cnt_alb_eng_igb_grk_dgb_mcd_fin_swa_fbf_hun_ger_tig_geo_por_rus_spa_prs_mlt_sod_arw_est_yor_ind_bos_bat_jpn_knd_kor_ita_krd_tsn_bul_mly_rom_hau_tag_mnd_urd_bam_pol_amr_dut_svk_afr_lat_qcu_mol_ctl_nor_akn_aeg_hin_chh_slo_jav_ben_zul_lit_ses_sun_tha_sid_tml_lda_tsw_aze_scr_swe_uzb_cic_vie_heb_dyu_ven_moo	0.377336518983491	0.890643495643173	0.375418795262558
895	anl_pol_swa_ger_hau_mlt_amr_urd_azi_uzb_tsn_jav_ses_rus_ben_bsq_afr_tig_yor_cnt_prs_nor_cic_ita_swt_lat_fin_fbf_bam_hun_mol_wly_geo_swe_ctl_cze_eng_sid_heb_bos_est_dgb_mao_slo_ind_jpn_tml_kor_arw_krd_xho_svk_bat_lit_aeg_tag_mnd_por_ewe_rom_gam_guj_fre_alb_hin_qcu_ukr_dut_bul_moo_chh_grk_amh_spa_sun_scr_igb_glc_bem_mly_tha_owc_knd_lda_dyu_tur_mcd_pan_aze_ven_vie_sod_akn_zul_tsw	-0.616814302966285	-1.47464102305444	0.143686380472766
896	mlt_ukr_cic_swe_chh_aeg_sod_pan_uzb_aze_zul_bat_yor_grk_nor_bsq_mol_gam_swt_mnd_por_alb_moo_krd_igb_lit_fin_ewe_tsw_est_slo_wly_geo_spa_rom_rus_bos_anl_hau_svk_hun_tsn_tag_bul_ind_jpn_tml_kor_hin_pol_fbf_afr_jav_prs_amr_mao_cnt_arw_lda_urd_tig_eng_mcd_scr_ctl_qcu_dut_ben_cze_bem_owc_fre_sid_glc_sun_guj_xho_ita_dgb_mly_tha_heb_knd_ses_akn_tur_lat_ger_azi_swa_vie_amh_ven_bam_dyu	-0.624421336288735	-1.48996561066698	0.139617040911333
897	hau_pan_moo_afr_sod_sid_anl_dut_uzb_aze_tsw_ind_ven_rom_bul_bsq_scr_wly_cic_mnd_glc_urd_bem_bos_zul_lit_est_dyu_igb_fin_ukr_heb_geo_alb_por_krd_arw_owc_amr_guj_hun_lda_jav_ctl_mao_jpn_tml_kor_prs_spa_xho_fre_tag_nor_aeg_mly_cnt_swe_yor_eng_mlt_rus_lat_mcd_svk_qcu_ger_ben_grk_swa_tig_ita_gam_mol_sun_hin_ses_cze_bam_bat_tha_chh_knd_dgb_swt_tur_slo_pol_azi_akn_vie_amh_ewe_tsn_fbf	0.0340508068579905	0.0801660513677514	0.936277448452744
898	wly_alb_ven_glc_amr_chh_amh_mol_azi_tur_ewe_mly_xho_krd_dut_bsq_slo_mlt_bem_mnd_arw_svk_igb_mcd_ses_afr_est_swt_swa_fin_ukr_gam_geo_lat_ita_cze_rus_sid_hau_swe_hun_moo_bat_ben_jav_jpn_knd_kor_scr_hin_tsw_guj_ind_fre_sod_mao_cnt_ctl_akn_bos_aeg_pol_eng_bul_urd_qcu_grk_por_rom_bam_tig_nor_anl_pan_sun_spa_fbf_ger_dyu_tag_tha_owc_tml_tsn_dgb_uzb_prs_lit_aze_zul_vie_heb_cic_lda_yor	0.178313065923052	0.41967447209902	0.675691188225412
899	sid_arw_yor_fre_anl_wly_hau_lat_aze_azi_xho_sun_swa_hin_ctl_bsq_bul_sod_cic_mnd_eng_afr_bem_ita_moo_scr_fin_swt_ewe_est_guj_amr_geo_alb_krd_nor_cze_gam_tig_bos_hun_tsn_mly_ger_bat_jpn_tml_kor_urd_grk_akn_lit_jav_rom_heb_ind_cnt_ukr_ven_prs_amh_swe_pol_glc_dut_qcu_ben_mcd_spa_fbf_mlt_mol_aeg_svk_tag_por_dgb_slo_lda_mao_tha_chh_knd_tsw_zul_uzb_rus_pan_tur_ses_vie_owc_dyu_bam_igb	0.0407871390902785	0.0959549403922519	0.923762826387062
900	sid_urd_fbf_mcd_amr_owc_anl_eng_aze_azi_moo_mao_dgb_cze_bul_bsq_guj_hau_zul_cnt_afr_dut_lda_rom_swt_grk_est_dyu_tsn_hun_fre_heb_geo_ben_arw_ukr_por_mlt_aeg_lat_fin_cic_sun_bos_jav_jpn_tml_kor_hin_spa_swa_pol_mly_scr_wly_tag_mnd_rus_ses_krd_sod_alb_svk_ger_ita_qcu_glc_lit_slo_xho_chh_prs_gam_swe_ind_nor_igb_mol_bam_bat_tha_tig_knd_yor_ewe_uzb_ctl_pan_tur_ven_vie_amh_bem_akn_tsw	-0.54974248373852	-1.30938351229418	0.193630225721191
901	gam_prs_dgb_mcd_tig_chh_owc_afr_tur_azi_swa_bat_moo_lat_nor_bsq_dut_mlt_dyu_mnd_slo_alb_tsw_swe_lda_guj_est_swt_ewe_hun_bos_sid_geo_ctl_mol_fre_scr_amr_heb_hin_fin_ses_sun_ukr_ind_jpn_knd_kor_cze_grk_yor_krd_mly_pan_wly_jav_cnt_rom_cic_arw_sod_urd_ita_glc_bul_qcu_ger_por_svk_xho_hau_ben_amh_lit_mao_pol_fbf_rus_igb_tag_tha_aeg_tml_akn_zul_uzb_spa_eng_aze_bem_vie_anl_bam_tsn_ven	-0.955441479935443	-2.32166708581504	0.0224346318565883
[truncated: 99 more rows]
