# Supplementary material for: Future Tense and Economic Decisions: Controlling for Cultural Evolution
Source: PLoS One. 2015 Jul 17;10(7):e0132145. doi: 10.1371/journal.pone.0132145 (PMC4506144; doi:10.1371/journal.pone.0132145)
Supplement: S8 Appendix — See README files within the various sub-folders. (ZIP) [file pone.0132145.s008.zip › S3_Code/Residuals_new/PGLS/PermuteResults/permute_B_SavingsWITHINFAM_7000.csv]

	ftr	r	t	p
1	sid_ctl_dgb_pan_wly_heb_anl_mol_uzb_aze_bam_mly_zul_svk_afr_bsq_fre_amh_tsw_cnt_eng_mcd_moo_arw_swa_lat_est_tsn_akn_fin_ben_amr_geo_nor_dut_ger_pol_aeg_owc_guj_hun_fbf_tag_rus_mao_jpn_tml_kor_prs_glc_xho_por_ind_ukr_hau_jav_mnd_bul_ewe_alb_mlt_bos_grk_urd_cze_qcu_ita_spa_swe_cic_sod_scr_tig_rom_sun_hin_ses_slo_igb_bat_tha_chh_knd_dyu_ven_azi_lit_krd_tur_bem_vie_gam_yor_swt_lda	-0.526194838303645	-1.25622450244795	0.212181122407125
2	amr_rom_xho_svk_tig_sid_anl_afr_uzb_aze_bam_ind_igb_pan_eng_bsq_por_mlt_akn_mnd_mol_glc_yor_arw_ewe_lit_fin_zul_fbf_est_rus_aeg_geo_nor_scr_prs_cze_amh_wly_swe_hun_ven_tag_ukr_mly_jpn_tml_kor_pol_krd_ses_guj_mao_hin_owc_sun_cnt_lat_dgb_spa_chh_slo_ger_bos_fre_qcu_bul_alb_ita_swa_heb_ctl_sod_grk_bat_mcd_lda_dut_tsn_jav_tha_gam_knd_moo_cic_tur_ben_urd_azi_tsw_vie_hau_swt_dyu_bem	-0.537149191319493	-1.28343772625071	0.202527605621555
3	amh_prs_moo_bos_wly_anl_tig_grk_azi_tur_ewe_sun_cic_por_nor_bsq_lit_heb_tsw_mnd_guj_alb_tsn_swe_lda_svk_hun_bem_ven_fin_mcd_mlt_geo_krd_rom_ctl_afr_sid_hau_eng_est_ses_mly_lat_jav_jpn_tml_kor_ben_pol_yor_arw_ind_glc_owc_bat_cnt_hin_igb_bul_chh_dut_scr_rus_cze_qcu_slo_mol_spa_akn_aeg_urd_amr_ukr_tag_fre_fbf_pan_xho_mao_tha_sod_knd_swt_bam_uzb_ita_ger_aze_dyu_vie_gam_swa_dgb_zul	-0.321284855003636	-0.759718599895195	0.449344349036226
4	anl_afr_yor_ben_chh_amr_sod_bos_uzb_aze_tsw_ind_fbf_fre_bul_bsq_prs_mlt_tsn_mnd_swe_alb_ven_hin_dgb_mcd_hun_swt_moo_est_spa_aeg_geo_slo_dut_mol_grk_wly_hau_rom_fin_bem_tag_ita_mao_jpn_tml_kor_pol_por_lda_arw_mly_nor_owc_jav_cnt_eng_bam_lat_heb_glc_pan_krd_cze_qcu_ukr_guj_lit_akn_sid_ger_gam_svk_sun_urd_ewe_scr_dyu_bat_tha_tig_knd_swa_zul_tur_rus_ctl_azi_ses_vie_amh_igb_xho_cic	-0.492435175662924	-1.17081126623532	0.244665923483411
5	anl_afr_tsw_eng_amr_amh_wly_swe_uzb_aze_swa_bat_xho_spa_fre_bsq_lit_hau_swt_cnt_pol_pan_bam_prs_yor_guj_est_akn_tsn_hun_mcd_tig_geo_por_slo_arw_ben_sod_owc_krd_fin_igb_mao_bul_tag_jpn_knd_kor_ctl_urd_bem_lat_sun_rom_chh_ind_mnd_dut_dgb_alb_sid_cze_scr_ita_nor_qcu_mol_bos_svk_ses_aeg_ger_mlt_hin_mly_rus_fbf_grk_ewe_jav_tha_gam_tml_lda_moo_tur_ukr_glc_azi_zul_vie_heb_cic_dyu_ven	-0.29235857963382	-0.692378087601615	0.490425128770343
6	chh_pol_tsn_pan_amr_anl_sod_krd_tur_azi_ewe_bat_dgb_rus_hin_bsq_lit_mlt_moo_cnt_arw_svk_dyu_nor_ses_ctl_hun_cic_swt_fin_rom_sid_geo_ger_prs_ben_glc_hau_heb_cze_est_akn_mao_grk_jav_jpn_knd_kor_fre_spa_zul_por_tag_alb_amh_mly_mnd_bos_tsw_dut_tig_slo_bul_mcd_mol_qcu_afr_ukr_guj_xho_owc_scr_aeg_swe_sun_lat_igb_urd_bem_ind_tha_wly_tml_fbf_swa_uzb_eng_ita_aze_lda_vie_gam_ven_bam_yor	-0.0651012787401432	-0.153268812009543	0.878518366660051
7	aeg_lat_bem_rus_amh_chh_sod_dut_aze_azi_xho_mao_akn_scr_ben_bsq_nor_owc_yor_mnd_ukr_eng_ven_cze_ses_spa_hun_tsw_ewe_fin_ctl_wly_geo_alb_krd_mol_por_amr_hau_rom_est_bam_bat_swe_sun_jpn_tml_kor_ger_lit_dyu_svk_jav_prs_sid_ind_cnt_urd_zul_bul_heb_hin_slo_grk_mcd_qcu_fre_bos_ita_moo_gam_glc_tig_arw_tag_guj_dgb_afr_swa_mly_tha_mlt_knd_tsn_lda_tur_pol_pan_uzb_fbf_vie_anl_igb_cic_swt	-0.812330308321122	-1.95750095570915	0.0532865920890462
8	aeg_eng_ven_mol_anl_amh_owc_prs_azi_tur_swt_tag_zul_nor_rus_bsq_grk_gam_ewe_mnd_spa_bos_xho_urd_cic_mcd_fin_dgb_dyu_hun_pol_amr_geo_scr_slo_cze_afr_sid_wly_guj_est_tsn_ind_bul_mao_jpn_tml_kor_hin_rom_ses_fre_mly_glc_heb_bat_cnt_ita_tsw_swe_tig_svk_dut_lat_arw_qcu_por_ben_lit_yor_hau_ukr_chh_pan_sun_ctl_akn_ger_lda_jav_tha_sod_knd_bam_swa_uzb_alb_krd_aze_bem_vie_mlt_igb_fbf_moo	-0.0152430716563272	-0.0358917208670581	0.971445624323269
9	heb_ukr_bem_afr_wly_amh_tig_por_uzb_aze_ses_ind_zul_scr_dut_bsq_lit_amr_dgb_mnd_ita_grk_lda_glc_bam_urd_fin_moo_yor_hun_rom_owc_geo_rus_svk_nor_ctl_hau_anl_bos_est_dyu_mly_prs_sun_jpn_knd_kor_mcd_eng_tsn_spa_bat_lat_sod_jav_cnt_krd_akn_ger_chh_cze_fre_guj_arw_qcu_slo_pol_ben_igb_aeg_pan_sid_bul_mao_hin_tsw_mol_xho_tag_tha_mlt_tml_swa_swt_tur_swe_alb_azi_fbf_vie_gam_ewe_ven_cic	-0.568360948447848	-1.35483101929835	0.17875347326926
10	mlt_ita_akn_arw_sod_amr_heb_bos_aze_uzb_dyu_mao_igb_guj_mol_bsq_ukr_aeg_swt_mnd_ctl_pol_moo_slo_lda_rus_est_ses_tsw_hun_swe_chh_geo_grk_scr_ben_nor_amh_tig_spa_fin_fbf_bat_ger_tag_jpn_knd_kor_hin_glc_tsn_dut_sun_afr_wly_ind_cnt_lit_xho_eng_anl_pan_bul_prs_svk_qcu_lat_krd_urd_bem_hau_mcd_gam_por_jav_cze_bam_rom_dgb_mly_tha_sid_tml_zul_ewe_azi_alb_fre_tur_yor_vie_owc_swa_cic_ven	-0.936353252747775	-2.27079066788516	0.0254673688622952
11	sod_ctl_bem_hin_aeg_chh_sid_ger_uzb_tur_moo_sun_lda_bos_prs_bsq_swe_heb_ewe_mnd_nor_pan_swt_spa_xho_fre_hun_ses_igb_fin_alb_wly_geo_guj_bul_lit_glc_amr_amh_ita_est_zul_bat_lat_mao_jpn_tml_kor_cze_arw_dgb_urd_jav_rom_owc_mly_cnt_eng_tsn_afr_gam_krd_ukr_scr_por_qcu_ben_slo_mol_yor_anl_grk_mlt_dut_ind_svk_bam_mcd_cic_tag_tha_hau_knd_tsw_dyu_azi_rus_pol_aze_fbf_vie_tig_ven_swa_akn	-0.00168775864266799	-0.00397507300133476	0.996836873369964
12	heb_arw_swa_prs_sod_amr_wly_guj_azi_aze_tsw_mly_bem_bul_bos_bsq_ger_owc_lda_mnd_glc_ita_yor_swe_dgb_urd_est_bam_ven_fin_mol_sid_geo_mcd_pol_hin_rus_aeg_hau_afr_hun_fbf_jav_spa_tag_jpn_tml_kor_fre_grk_akn_lit_bat_svk_amh_sun_cnt_ctl_dyu_pan_anl_ukr_eng_nor_dut_qcu_ben_lat_krd_xho_chh_slo_mlt_scr_mao_rom_igb_alb_moo_ind_tha_tig_knd_cic_swt_uzb_por_cze_tur_zul_vie_gam_tsn_ewe_ses	-0.200352123968493	-0.473225232244596	0.637161379079419
13	mlt_lit_bam_ctl_aeg_heb_anl_ita_uzb_aze_zul_bat_yor_glc_afr_bsq_eng_sod_swa_mnd_pol_pan_fbf_fre_dyu_por_est_tsn_xho_hun_grk_sid_geo_svk_nor_swe_ukr_amr_gam_alb_fin_ewe_jav_urd_ind_jpn_tml_kor_rus_mcd_lda_lat_mly_bos_tig_tag_cnt_cze_bem_guj_wly_dut_ben_prs_mol_qcu_spa_arw_slo_igb_hau_hin_amh_bul_sun_krd_tsw_rom_ven_mao_tha_chh_knd_dgb_cic_tur_ger_scr_azi_ses_vie_owc_moo_swt_akn	-0.260365056113921	-0.615306093878396	0.539855387195303
14	mlt_svk_dgb_ukr_heb_chh_aeg_fre_tur_azi_swt_tag_swa_pan_prs_bsq_swe_anl_bam_cnt_ger_eng_fbf_urd_moo_dut_est_dyu_cic_hun_ita_owc_geo_rom_pol_hin_lit_amr_amh_lat_fin_xho_bat_ben_ind_jpn_tml_kor_bul_grk_tsn_ctl_sun_spa_sod_mao_mnd_bos_ven_slo_tig_cze_nor_glc_rus_qcu_afr_alb_por_igb_hau_mol_wly_guj_mly_krd_lda_arw_ewe_jav_tha_gam_knd_zul_yor_aze_scr_mcd_uzb_tsw_vie_sid_akn_ses_bem	0.011666669169901	0.0275099496437906	0.978111950800355
15	sid_bos_bem_krd_amh_anl_wly_ita_uzb_aze_dyu_mly_fbf_swe_ctl_bsq_rom_owc_xho_cnt_prs_mcd_bam_urd_moo_pan_fin_ses_tsw_est_nor_sod_geo_arw_bul_ukr_cze_gam_tig_alb_hun_ewe_ind_lit_tag_jpn_tml_kor_mol_spa_swa_ben_jav_ger_aeg_mao_mnd_svk_akn_grk_heb_afr_pol_eng_scr_qcu_slo_dut_rus_igb_amr_glc_mlt_fre_sun_hin_swt_por_yor_bat_tha_hau_knd_zul_tsn_tur_guj_lat_azi_cic_vie_chh_lda_dgb_ven	0.53483653002531	1.26458700255334	0.20917933632911
16	hau_cze_zul_bul_amr_wly_anl_ben_uzb_azi_swt_bat_swa_bos_svk_bsq_guj_aeg_bem_cnt_eng_ctl_igb_nor_tsn_ukr_hun_dgb_cic_fin_arw_sod_geo_pol_mol_prs_ger_sid_owc_por_est_akn_mao_scr_jav_jpn_tml_kor_alb_spa_ven_pan_mly_rus_mlt_ind_mnd_glc_ewe_mcd_gam_ita_rom_hin_afr_qcu_krd_lat_slo_dyu_heb_grk_tig_lit_sun_urd_fbf_fre_ses_tag_tha_amh_knd_moo_tsw_tur_dut_swe_aze_lda_vie_chh_xho_bam_yor	-0.412349782887254	-0.978244925814263	0.330491085001107
17	amh_hin_fbf_ben_sid_mlt_hau_dut_uzb_tur_tsn_bat_zul_prs_lat_bsq_svk_gam_swa_cnt_fre_lit_igb_glc_swt_rus_fin_bam_yor_est_mcd_aeg_geo_rom_krd_nor_arw_anl_heb_cze_hun_lda_sun_pan_ind_jpn_tml_kor_swe_ger_dyu_alb_mao_scr_tig_tag_mnd_bos_tsw_bul_amr_spa_ita_pol_afr_qcu_slo_ukr_ctl_cic_wly_grk_sod_por_jav_eng_ewe_mol_ven_mly_tha_chh_knd_xho_akn_aze_urd_guj_azi_bem_vie_owc_dgb_ses_moo	-0.388584991629785	-0.922320215425517	0.358748185754667
18	hau_mcd_dyu_ctl_wly_amh_sod_urd_azi_uzb_tsw_bat_ses_ger_krd_bsq_alb_anl_yor_cnt_cze_svk_dgb_mol_ewe_afr_est_ven_fbf_fin_bul_amr_geo_scr_ukr_pol_pan_sid_tig_ita_hun_bam_ind_fre_mao_jpn_tml_kor_ben_rus_swt_nor_sun_hin_owc_tag_mnd_lit_bem_spa_aeg_arw_guj_prs_swe_qcu_eng_rom_lat_cic_gam_slo_mlt_glc_mly_por_tsn_bos_lda_jav_tha_chh_knd_swa_akn_tur_dut_grk_aze_zul_vie_heb_xho_moo_igb	-0.224352173097957	-0.529962972383312	0.597400613581685
19	amh_lit_zul_spa_amr_aeg_chh_por_azi_tur_tsn_ind_ven_slo_rus_bsq_bos_hau_dgb_mnd_alb_guj_dyu_dut_yor_nor_hun_ses_swa_fin_pol_sid_geo_arw_bul_krd_mcd_sod_anl_eng_est_igb_mly_prs_jav_jpn_tml_kor_svk_rom_bam_mol_bat_ctl_owc_tag_cnt_swe_fbf_urd_tig_pan_ger_grk_afr_qcu_glc_ukr_lat_xho_mlt_ita_wly_ben_sun_scr_tsw_hin_lda_mao_tha_gam_knd_moo_swt_aze_cze_fre_uzb_cic_vie_heb_akn_ewe_bem	-0.169702262205627	-0.400204308031171	0.689923837766031
20	gam_hin_swt_ita_hau_wly_amh_spa_aze_tur_bem_bat_dyu_dut_bos_bsq_ben_tig_tsw_cnt_rom_glc_moo_pol_cic_cze_fin_ven_zul_hun_eng_sod_geo_urd_por_grk_lit_aeg_heb_mcd_est_ewe_mao_pan_tag_jpn_knd_kor_arw_alb_tsn_lat_mly_prs_amr_ind_mnd_afr_ses_slo_chh_bul_ger_scr_rus_qcu_fre_guj_ctl_fbf_mlt_mol_sid_ukr_sun_svk_lda_swe_bam_jav_tha_owc_tml_xho_igb_azi_krd_nor_uzb_dgb_vie_anl_yor_swa_akn	-0.354906678652707	-0.842134447339361	0.401873136880461
21	aeg_nor_ven_dut_sid_heb_chh_mcd_azi_aze_ewe_ind_zul_lat_spa_bsq_pan_gam_bem_cnt_fre_pol_swa_afr_fbf_alb_fin_akn_ses_est_guj_tig_geo_arw_eng_ukr_cze_anl_wly_krd_hun_dyu_mly_slo_tag_jpn_tml_kor_ger_ctl_xho_grk_bat_mol_sod_mao_mnd_glc_swt_bul_amr_svk_rom_rus_prs_qcu_ita_ben_por_igb_owc_hin_hau_urd_sun_lit_tsn_bos_moo_jav_tha_amh_knd_cic_yor_uzb_swe_scr_tur_lda_vie_mlt_dgb_tsw_bam	-0.0536151954834318	-0.126356825372395	0.899722254759085
22	heb_rus_swa_pol_tig_amh_owc_lat_uzb_tur_ewe_mly_dgb_swe_bos_bsq_pan_aeg_moo_mnd_lit_mcd_zul_eng_bam_krd_est_swt_bem_fin_ctl_gam_geo_spa_ita_cze_glc_chh_amr_urd_hun_cic_jav_grk_mao_jpn_tml_kor_scr_ger_ses_afr_sun_hin_sod_bat_cnt_ben_igb_bul_sid_rom_nor_mol_alb_qcu_por_ukr_fre_yor_mlt_guj_anl_arw_ind_dut_fbf_prs_tsn_tag_tha_hau_knd_dyu_akn_azi_svk_slo_aze_tsw_vie_wly_ven_lda_xho	-0.594594236909466	-1.41772381641273	0.159613288446395
23	aeg_lit_ewe_bul_hau_wly_gam_eng_azi_tur_ses_mly_swt_svk_slo_bsq_alb_anl_xho_cnt_ita_nor_tsn_rus_lda_spa_hun_dgb_fbf_est_dut_amh_geo_hin_ger_rom_scr_heb_owc_por_fin_akn_bat_fre_ind_jpn_tml_kor_pan_ukr_moo_guj_jav_urd_sod_tag_mnd_swe_zul_ben_sid_bos_cze_arw_mol_qcu_grk_krd_prs_ven_mlt_lat_tig_glc_sun_pol_swa_afr_tsw_mao_tha_amr_knd_yor_igb_uzb_ctl_mcd_aze_bam_vie_chh_dyu_cic_bem	-0.681803957859679	-1.63244253296851	0.105967827519504
24	mlt_eng_moo_dut_amr_amh_aeg_mcd_azi_uzb_igb_mao_bam_pol_guj_bsq_scr_anl_ses_cnt_spa_arw_ewe_ukr_dyu_pan_fin_tsw_xho_hun_cze_gam_geo_nor_hin_afr_glc_tig_chh_svk_est_zul_jav_mol_bat_jpn_knd_kor_krd_rus_bem_prs_sun_ita_heb_mly_mnd_lat_fbf_swe_sid_ger_slo_urd_fre_qcu_bul_lit_alb_swt_hau_ctl_owc_grk_tag_rom_ven_ben_yor_ind_tha_wly_tml_tsn_swa_aze_bos_por_tur_akn_vie_sod_dgb_cic_lda	-0.335115085892842	-0.792775700050753	0.429926313189114
25	wly_eng_bam_ger_amr_sid_heb_grk_aze_tur_swt_sun_dyu_scr_lat_bsq_alb_gam_igb_mnd_dut_cze_cic_glc_ewe_krd_hun_fbf_lda_est_arw_hau_geo_rom_ita_ukr_bos_owc_sod_pan_fin_ven_mly_lit_jav_jpn_knd_kor_nor_rus_moo_slo_tag_spa_chh_ind_cnt_ben_tsw_bul_anl_afr_hin_swe_por_qcu_fre_pol_mcd_dgb_amh_ctl_tig_urd_bat_svk_ses_prs_akn_mao_tha_aeg_tml_tsn_zul_uzb_mol_guj_azi_xho_vie_mlt_bem_yor_swa	-0.441892464642635	-1.04901225420484	0.296890949365288
26	owc_bos_yor_nor_chh_hau_aeg_rus_aze_tur_cic_ind_ven_rom_bul_bsq_swe_amh_zul_cnt_ben_pol_swa_ita_fbf_scr_hun_swt_tsn_fin_urd_tig_geo_lit_svk_dut_por_heb_sod_alb_est_dgb_jav_slo_sun_jpn_knd_kor_spa_fre_ses_grk_mao_mol_sid_tag_mnd_prs_dyu_glc_amr_ukr_hin_arw_ger_qcu_eng_ctl_krd_bem_wly_cze_anl_guj_bat_pan_bam_afr_igb_mly_tha_gam_tml_lda_moo_uzb_mcd_lat_azi_xho_vie_mlt_ewe_tsw_akn	-0.656564242453584	-1.57290543554375	0.119136764298882
27	gam_slo_swa_mcd_amh_sid_anl_krd_azi_aze_xho_tag_moo_dut_por_bsq_pol_chh_tsw_cnt_arw_pan_cic_ger_dgb_hin_est_ewe_ven_fin_ctl_aeg_geo_alb_ben_urd_scr_mlt_hau_lat_hun_bam_mly_nor_ind_jpn_tml_kor_afr_bos_igb_spa_sun_eng_wly_mao_mnd_lit_dyu_cze_heb_rom_mol_glc_bul_qcu_ita_fre_svk_zul_tig_grk_amr_prs_jav_ukr_yor_swe_ses_bat_tha_owc_knd_swt_tsn_tur_guj_rus_uzb_fbf_vie_sod_akn_bem_lda	-0.449144992057879	-1.07096983783294	0.286954522201185
28	amr_slo_dgb_cze_tig_owc_mlt_ger_uzb_tur_fbf_mao_lda_nor_afr_bsq_arw_amh_bam_cnt_mol_ukr_xho_scr_tsn_ben_fin_yor_akn_hun_urd_heb_geo_mcd_svk_alb_glc_gam_aeg_pol_est_ewe_sun_spa_bat_jpn_tml_kor_hin_eng_ses_rom_tag_swe_wly_mly_mnd_pan_ven_grk_sid_bos_bul_dut_fre_qcu_lit_krd_rus_dyu_sod_prs_anl_guj_ind_lat_swa_ita_igb_jav_tha_hau_knd_zul_cic_aze_ctl_por_azi_bem_vie_chh_tsw_swt_moo	-0.166754546530383	-0.393900055962046	0.694556529732795
29	tig_grk_fbf_pan_anl_amh_sid_lat_aze_tur_zul_mly_xho_bos_dut_bsq_pol_amr_ven_mnd_slo_nor_moo_fre_tsn_guj_hun_dyu_bam_est_prs_mlt_geo_lit_krd_afr_cze_aeg_heb_spa_fin_cic_bat_scr_sun_jpn_tml_kor_urd_bul_lda_por_ind_ben_gam_tag_cnt_hin_ses_rom_chh_ctl_glc_svk_swe_qcu_mcd_ita_arw_igb_hau_ukr_owc_eng_mao_ger_bem_mol_yor_jav_tha_sod_knd_swa_swt_uzb_alb_rus_azi_akn_vie_wly_dgb_tsw_ewe	-0.0719874850231256	-0.169599931593682	0.865693150207552
30	sod_hin_swt_guj_sid_chh_owc_spa_azi_uzb_tsn_mao_yor_swe_lat_bsq_rom_aeg_tsw_cnt_grk_krd_igb_urd_ewe_nor_hun_ven_zul_est_lit_heb_geo_ger_prs_scr_bul_hau_tig_arw_fin_swa_mly_bos_ind_jpn_knd_kor_afr_ita_akn_glc_tag_alb_wly_jav_mnd_slo_lda_mcd_amh_cze_mol_eng_ukr_qcu_fre_svk_pol_cic_anl_dut_mlt_pan_sun_por_ses_rus_dyu_bat_tha_gam_tml_dgb_xho_aze_ben_ctl_tur_moo_vie_amr_bem_fbf_bam	-0.226216691476668	-0.534921228194941	0.59398102484636
31	gam_ctl_ven_eng_mlt_wly_owc_arw_uzb_azi_tsn_bat_tsw_ger_fre_bsq_pan_sod_lda_cnt_grk_glc_moo_lit_akn_lat_hun_fbf_yor_fin_nor_anl_geo_cze_bul_urd_afr_tig_amh_scr_est_cic_mao_pol_ind_jpn_knd_kor_ben_dut_xho_svk_jav_rom_sid_sun_mnd_krd_swt_swe_aeg_hin_ukr_guj_por_qcu_slo_alb_mol_dyu_hau_spa_amr_rus_tag_mcd_bam_bos_bem_mly_tha_chh_tml_dgb_swa_aze_prs_ita_tur_ewe_vie_heb_zul_igb_ses	0.0464439746971215	0.109445387916861	0.913085048750242
32	aeg_arw_tsn_bos_owc_hau_heb_glc_uzb_aze_xho_tag_dyu_scr_ita_bsq_lat_amr_akn_cnt_rus_swe_bam_bul_ven_afr_est_tsw_ewe_fin_pan_mlt_geo_hin_slo_nor_pol_sod_wly_svk_hun_fbf_ind_por_sun_jpn_knd_kor_urd_dut_cic_alb_mao_eng_gam_jav_mnd_ukr_ses_ben_anl_lit_spa_cze_prs_qcu_ctl_krd_mcd_igb_amh_guj_chh_rom_bat_mol_zul_fre_yor_mly_tha_sid_tml_lda_swa_azi_grk_ger_tur_dgb_vie_tig_swt_moo_bem	-0.659083672792374	-1.57703745189445	0.118182571741549
33	aeg_pan_akn_afr_anl_amr_tig_grk_aze_tur_xho_mly_fbf_cze_rus_bsq_mol_sid_dgb_cnt_ita_arw_swt_ukr_swa_nor_hun_moo_igb_est_glc_hau_geo_fre_urd_bul_lat_chh_wly_ctl_fin_bam_sun_hin_bat_jpn_knd_kor_swe_ger_dyu_alb_ind_slo_amh_tag_mnd_dut_ewe_scr_owc_guj_lit_svk_bos_qcu_rom_por_spa_tsn_gam_prs_heb_eng_jav_mcd_bem_ben_zul_mao_tha_sod_tml_cic_lda_uzb_krd_pol_azi_tsw_vie_mlt_ven_ses_yor	0.00510594234512425	0.0120151631421749	0.990439254977498
34	sod_pan_yor_bos_sid_anl_hau_ita_uzb_azi_cic_mly_swa_ben_prs_bsq_ukr_mlt_fbf_cnt_por_rom_swt_scr_bam_dut_est_xho_moo_hun_guj_owc_geo_mol_ctl_afr_cze_tig_gam_glc_fin_ses_sun_mcd_jav_jpn_knd_kor_urd_fre_igb_krd_bat_swe_amr_ind_mnd_lat_dgb_spa_wly_nor_alb_lit_pol_qcu_eng_arw_grk_zul_amh_svk_chh_rus_tag_ger_ewe_hin_tsn_mao_tha_aeg_tml_dyu_lda_tur_bul_slo_aze_ven_vie_heb_akn_bem_tsw	-1.02575737676763	-2.49743458375735	0.0142675095707482
35	sod_slo_moo_prs_anl_heb_amr_pol_azi_aze_ses_bat_akn_cze_ger_bsq_afr_chh_bem_mnd_krd_bul_yor_nor_ewe_ctl_hun_igb_cic_est_svk_mlt_geo_hin_lit_urd_alb_amh_owc_fre_fin_tsn_tag_bos_sun_jpn_knd_kor_pan_eng_zul_swe_mao_mcd_sid_jav_cnt_por_dyu_spa_gam_rus_dut_lat_mol_qcu_ita_guj_grk_dgb_aeg_scr_tig_ukr_ind_ben_bam_arw_swa_mly_tha_wly_tml_xho_swt_tur_glc_rom_uzb_ven_vie_hau_fbf_tsw_lda	-0.275157824989923	-0.650867896627262	0.516736676816448
36	aeg_ukr_moo_bul_wly_tig_hau_ita_aze_tur_yor_mly_swt_por_svk_bsq_dut_amr_tsw_mnd_nor_mcd_igb_spa_ses_mol_est_ven_lda_fin_bos_owc_geo_glc_krd_arw_hin_mlt_heb_ger_hun_dgb_tag_rom_sun_jpn_knd_kor_scr_afr_swa_ben_bat_slo_gam_mao_cnt_prs_zul_swe_sid_pol_lit_lat_rus_qcu_cze_guj_grk_bam_sod_pan_amh_alb_ind_urd_fbf_eng_akn_jav_tha_anl_tml_xho_bem_azi_fre_ctl_uzb_tsn_vie_chh_ewe_cic_dyu	-1.08209010479287	-2.6471958413472	0.00953280462280212
37	chh_bos_tsw_lit_tig_anl_aeg_pol_aze_azi_swt_bat_lda_cze_pan_bsq_hin_gam_zul_cnt_eng_ger_dyu_ukr_tsn_por_hun_yor_xho_est_dut_amr_geo_urd_ctl_svk_slo_sid_owc_ben_fin_igb_tag_rom_sun_jpn_tml_kor_lat_afr_akn_alb_ind_swe_sod_mly_mnd_rus_ewe_krd_hau_bul_fre_glc_arw_qcu_ita_nor_mcd_ven_mlt_scr_amh_guj_mao_prs_bem_mol_dgb_jav_tha_heb_knd_moo_cic_uzb_grk_spa_tur_swa_vie_wly_bam_ses_fbf	0.304731634515332	0.71763994831182	0.474778101121775
38	anl_urd_ven_slo_gam_sod_chh_fre_aze_azi_dgb_jav_bem_ukr_eng_bsq_ben_mlt_lda_mnd_krd_prs_tsn_ctl_cic_lit_hun_bam_tsw_est_ita_wly_geo_por_mcd_nor_glc_heb_amr_alb_fin_dyu_mly_dut_bat_jpn_knd_kor_spa_pan_swa_lat_tag_bul_aeg_mao_cnt_rus_akn_swe_owc_pol_ger_guj_afr_qcu_svk_grk_hin_swt_amh_rom_hau_arw_sun_scr_zul_bos_fbf_ind_tha_sid_tml_yor_moo_tur_cze_mol_uzb_ses_vie_tig_ewe_igb_xho	-0.728957343129657	-1.750799363038	0.0832779532271132
39	aeg_prs_igb_dut_amh_anl_sod_spa_aze_uzb_dyu_jav_yor_alb_guj_bsq_rus_tig_swt_cnt_grk_glc_cic_arw_zul_krd_est_akn_lda_fin_cze_wly_geo_ben_mcd_swe_slo_chh_heb_fre_hun_tsw_ind_rom_mao_jpn_knd_kor_bos_eng_tsn_lat_sun_ctl_hau_tag_mnd_scr_fbf_hin_sid_ukr_bul_urd_afr_qcu_lit_ger_ita_xho_owc_mol_mlt_pan_bat_svk_bam_por_swa_mly_tha_amr_tml_ewe_ses_tur_nor_pol_azi_moo_vie_gam_ven_bem_dgb	-0.767682421463541	-1.84713879405961	0.0679065456294
40	wly_ita_dgb_spa_hau_heb_sid_grk_tur_aze_tsn_mao_fbf_glc_mcd_bsq_lit_gam_zul_cnt_mol_swe_dyu_slo_bam_bul_fin_akn_moo_est_ctl_tig_geo_por_guj_rus_rom_chh_owc_cze_hun_lda_mly_ger_bat_jpn_tml_kor_eng_scr_ses_ben_tag_arw_amh_ind_mnd_bos_igb_urd_sod_ukr_fre_pan_krd_qcu_alb_nor_pol_ven_amr_dut_anl_afr_sun_prs_swt_svk_ewe_jav_tha_aeg_knd_xho_tsw_azi_hin_lat_uzb_bem_vie_mlt_swa_cic_yor	0.09879601394614	0.232593469451072	0.81658820773453
41	amr_alb_bam_ben_wly_chh_amh_swe_azi_aze_swt_jav_yor_mcd_krd_bsq_ctl_hau_dyu_mnd_hin_bos_ses_ita_moo_dut_est_xho_cic_hun_spa_owc_geo_cze_guj_eng_prs_anl_gam_lit_fin_zul_mly_urd_bat_jpn_knd_kor_pol_svk_tsn_grk_tag_glc_sod_ind_cnt_rus_ven_afr_tig_por_pan_scr_rom_qcu_nor_ukr_fre_fbf_sid_mol_heb_bul_sun_lat_igb_ger_lda_mao_tha_aeg_tml_bem_ewe_uzb_arw_slo_tur_akn_vie_mlt_tsw_swa_dgb	-0.771143151062467	-1.85605198331148	0.0666127269942798
42	sod_spa_dgb_rus_amr_owc_gam_ukr_tur_aze_xho_mly_ven_ita_alb_bsq_pan_amh_cic_cnt_guj_arw_igb_grk_tsw_ctl_fin_moo_zul_est_glc_tig_geo_pol_rom_swe_ben_hau_anl_svk_hun_fbf_sun_urd_ind_jpn_knd_kor_mol_krd_ses_cze_mao_bul_aeg_tag_mnd_fre_lda_hin_sid_afr_slo_nor_mcd_qcu_ger_prs_por_bem_chh_scr_heb_dut_bat_eng_bam_lit_ewe_jav_tha_mlt_tml_akn_tsn_azi_bos_lat_uzb_yor_vie_wly_swa_dyu_swt	0.571041471073997	1.34610351988403	0.181541228903081
43	sid_dut_igb_ben_wly_heb_aeg_afr_azi_aze_cic_bat_yor_lat_grk_bsq_arw_mlt_swt_cnt_ger_bul_akn_ctl_ven_pol_est_tsw_swa_hun_scr_owc_geo_guj_svk_urd_mcd_tig_gam_krd_fin_xho_mly_mol_sun_jpn_knd_kor_spa_glc_lda_hin_tag_nor_amh_jav_mnd_pan_tsn_cze_amr_rus_eng_ita_prs_qcu_alb_ukr_rom_moo_sod_slo_hau_swe_ind_lit_ewe_fre_ses_mao_tha_anl_tml_dyu_bem_uzb_bos_por_tur_bam_vie_chh_dgb_fbf_zul	-0.654224491864056	-1.56301122294647	0.121446540872206
44	amh_grk_bam_nor_sid_sod_tig_guj_tur_uzb_zul_mao_dyu_spa_glc_bsq_prs_chh_dgb_cnt_mol_bul_moo_ctl_swt_pol_fin_lda_cic_est_hin_hau_geo_lat_dut_ger_scr_heb_mlt_bos_hun_ven_ind_afr_bat_jpn_tml_kor_svk_slo_akn_eng_jav_ita_aeg_tag_mnd_por_swa_rom_amr_swe_ben_ukr_arw_qcu_mcd_urd_cze_fbf_anl_pan_wly_lit_mly_alb_igb_krd_tsn_sun_tha_owc_knd_bem_ses_azi_fre_rus_aze_tsw_vie_gam_xho_yor_ewe	0.767624275071043	1.8246578796051	0.0712633661871779
45	amh_ger_bem_grk_owc_sod_hau_urd_uzb_aze_moo_jav_lda_ben_prs_bsq_rom_sid_ven_mnd_lat_swe_fbf_glc_cic_bos_est_bam_tsw_hun_bul_wly_geo_ukr_eng_guj_slo_chh_amr_alb_fin_zul_sun_mcd_mao_jpn_knd_kor_hin_nor_igb_scr_tag_ctl_gam_ind_cnt_por_ewe_ita_mlt_pan_mol_afr_rus_qcu_dut_fre_pol_ses_aeg_krd_anl_spa_mly_lit_xho_cze_akn_bat_tha_heb_tml_dgb_dyu_tur_arw_svk_azi_yor_vie_tig_tsn_swa_swt	-0.0472897722029548	-0.111441486275823	0.911506429196999
46	wly_por_ses_swe_aeg_mlt_tig_rus_uzb_tur_ewe_ind_moo_scr_glc_bsq_prs_chh_igb_mnd_grk_lat_swt_urd_bem_nor_hun_swa_ven_est_pan_heb_geo_ita_guj_mcd_ctl_sid_owc_dut_fin_dgb_jav_pol_bat_jpn_tml_kor_fre_svk_akn_cze_tag_bul_anl_mly_cnt_ger_zul_slo_amr_afr_krd_ukr_arw_qcu_lit_rom_spa_tsw_sod_hin_hau_mol_sun_alb_xho_ben_yor_mao_tha_gam_knd_fbf_bam_aze_bos_eng_azi_lda_vie_amh_tsn_cic_dyu	0.110598541991767	0.26019978598978	0.795284885704369
47	gam_bul_lda_arw_owc_heb_chh_grk_uzb_tur_akn_jav_ses_svk_lat_bsq_rus_sod_dyu_cnt_mcd_ben_bem_guj_igb_ita_est_yor_ven_hun_glc_tig_geo_spa_slo_ctl_fre_anl_sid_alb_fin_bam_tag_pol_sun_jpn_knd_kor_ger_scr_zul_ukr_mao_krd_amr_ind_mnd_swe_swa_hin_amh_urd_cze_afr_prs_qcu_por_lit_pan_moo_mlt_dut_aeg_eng_mly_nor_tsw_mol_ewe_bat_tha_hau_tml_swt_xho_azi_bos_rom_aze_dgb_vie_wly_tsn_fbf_cic	0.0088370591467334	0.0208308657759397	0.983425203654001
48	sod_pol_moo_eng_chh_heb_amh_ukr_azi_uzb_ewe_mao_yor_bul_svk_bsq_por_aeg_swa_cnt_nor_prs_igb_afr_bam_swe_fin_swt_zul_hun_rom_gam_geo_ita_pan_ger_scr_mlt_tig_bos_est_tsn_tag_ctl_sun_jpn_knd_kor_ben_grk_fbf_glc_bat_arw_amr_ind_mnd_rus_cic_mol_owc_dut_lat_cze_krd_qcu_slo_fre_hin_lda_sid_alb_wly_mcd_jav_spa_xho_lit_tsw_mly_tha_hau_tml_ses_bem_tur_urd_guj_aze_dgb_vie_anl_ven_akn_dyu	-1.11819463027314	-2.74528944389739	0.00725717103069605
49	gam_rus_dgb_ben_mlt_wly_amh_ctl_uzb_aze_ven_tag_akn_por_ger_bsq_grk_heb_zul_cnt_rom_mcd_ewe_lit_igb_ita_est_cic_bam_hun_svk_tig_geo_urd_afr_mol_hin_aeg_amr_bul_fin_xho_ind_pol_bat_jpn_knd_kor_cze_ukr_tsn_pan_jav_spa_owc_sun_mnd_nor_yor_dut_sid_slo_alb_guj_lat_qcu_fre_arw_krd_ses_chh_bos_hau_swe_mao_glc_lda_eng_bem_mly_tha_anl_tml_swa_dyu_tur_scr_prs_azi_moo_vie_sod_tsw_swt_fbf	-0.146950206940635	-0.3463989129126	0.729825439636401
50	gam_dut_swt_scr_tig_heb_sod_spa_uzb_azi_dyu_jav_fbf_slo_ukr_bsq_krd_amh_igb_cnt_mcd_glc_cic_guj_yor_ben_fin_ven_akn_hun_ger_amr_geo_fre_alb_por_rus_wly_owc_svk_est_tsw_tag_cze_sun_jpn_knd_kor_hin_pol_dgb_bos_mao_pan_chh_mly_mnd_nor_zul_arw_anl_urd_bul_afr_eng_qcu_ita_prs_mol_xho_sid_rom_aeg_ctl_bat_grk_swa_lit_ewe_ind_tha_hau_tml_bem_moo_tur_lat_swe_aze_tsn_vie_mlt_bam_ses_lda	0.0456061121113034	0.107622628465234	0.914526887421485
51	tig_hin_yor_rus_chh_hau_sod_slo_aze_azi_swa_mao_lda_eng_por_bsq_alb_gam_zul_cnt_pol_pan_tsn_ben_xho_swe_hun_swt_fbf_est_urd_amh_geo_grk_mcd_rom_svk_anl_owc_ita_fin_dyu_sun_fre_mly_jpn_knd_kor_cze_bos_igb_spa_bat_lit_aeg_jav_mnd_ctl_bam_guj_wly_bul_mol_prs_lat_qcu_krd_scr_ger_cic_heb_afr_mlt_ukr_tag_arw_bem_nor_akn_ind_tha_amr_tml_moo_ewe_uzb_glc_dut_tur_ven_vie_sid_tsw_ses_dgb	0.197128250716925	0.463824916942699	0.643856998821671
52	chh_grk_cic_rus_tig_heb_hau_fre_uzb_azi_lda_ind_bam_mol_dut_bsq_por_amr_tsn_mnd_svk_ben_fbf_alb_dyu_urd_fin_yor_igb_hun_afr_gam_geo_lat_hin_ger_glc_aeg_amh_scr_est_bem_mao_cze_jav_jpn_knd_kor_nor_swe_moo_pol_bat_krd_sod_tag_cnt_spa_xho_bos_sid_arw_guj_ita_eng_qcu_prs_bul_slo_ses_owc_rom_mlt_ctl_sun_lit_dgb_mcd_tsw_mly_tha_wly_tml_swa_akn_tur_pan_ukr_aze_zul_vie_anl_ven_swt_ewe	-1.02249991875811	-2.49460552196578	0.0143743830268983
53	wly_ukr_tsn_mol_heb_amh_chh_bos_azi_uzb_ses_jav_akn_spa_scr_bsq_prs_mlt_cic_mnd_rus_eng_igb_grk_ven_lit_est_bam_yor_fin_dut_aeg_geo_urd_ger_swe_fre_owc_amr_nor_hun_ewe_tag_bul_mao_jpn_tml_kor_ita_glc_bem_arw_sun_afr_hau_ind_cnt_ctl_zul_alb_sid_cze_ben_lat_rom_qcu_svk_pan_por_swa_tig_pol_anl_guj_mly_krd_dgb_mcd_xho_bat_tha_sod_knd_moo_tsw_aze_slo_hin_tur_dyu_vie_gam_fbf_swt_lda	0.55121604236988	1.30239294508467	0.195998235059731
54	sid_prs_ewe_pol_tig_amr_chh_svk_azi_uzb_ven_mly_dgb_grk_ukr_bsq_mcd_hau_igb_cnt_dut_rom_zul_ben_ses_nor_est_fbf_lda_fin_urd_heb_geo_pan_ita_guj_ger_mlt_sod_afr_hun_dyu_tag_arw_mao_jpn_tml_kor_swe_ctl_cic_scr_bat_glc_amh_jav_mnd_krd_tsn_bul_aeg_alb_rus_bos_lit_qcu_mol_fre_cze_moo_wly_hin_gam_eng_sun_spa_yor_por_tsw_ind_tha_owc_knd_bam_xho_aze_slo_lat_tur_swt_vie_anl_bem_swa_akn	0.0228577896449357	0.0539040232778982	0.957127256909057
55	amh_mol_xho_ger_hau_wly_sod_scr_aze_tur_bem_mao_zul_eng_spa_bsq_krd_amr_cic_cnt_nor_ukr_swt_dut_ven_afr_fin_fbf_dgb_hun_mcd_owc_geo_alb_fre_ben_rom_mlt_anl_hin_est_swa_ind_bos_jav_jpn_tml_kor_por_slo_ses_guj_sun_arw_aeg_bat_mnd_glc_tsn_ita_chh_grk_prs_pan_lat_qcu_swe_bul_lit_igb_sid_cze_gam_svk_tag_pol_tsw_rus_akn_mly_tha_heb_knd_bam_moo_uzb_urd_ctl_azi_ewe_vie_tig_yor_lda_dyu	-0.731947836597715	-1.75884815183636	0.081892539491673
56	aeg_pol_swt_scr_hau_owc_gam_lat_tur_aze_fbf_mly_yor_glc_prs_bsq_pan_chh_igb_mnd_svk_spa_dgb_mcd_moo_bos_hun_tsw_bem_fin_grk_anl_geo_por_slo_bul_ukr_amh_sid_lit_est_ses_jav_nor_ind_jpn_tml_kor_ita_dut_ewe_swe_sun_eng_amr_tag_cnt_afr_zul_arw_heb_krd_ctl_hin_cze_qcu_rus_ger_rom_cic_tig_mol_wly_fre_mao_alb_ven_ben_swa_bat_tha_sod_knd_akn_tsn_uzb_urd_guj_azi_bam_vie_mlt_dyu_xho_lda	-0.00508438923805763	-0.0119732163934529	0.990472631367024
57	sod_fre_swa_guj_mlt_wly_chh_pol_uzb_tur_ses_mao_bam_ita_svk_bsq_cze_tig_dyu_mnd_arw_krd_tsn_bul_cic_slo_fin_zul_swt_hun_ger_aeg_geo_scr_nor_lit_alb_amh_gam_pan_est_dgb_ind_dut_sun_jpn_tml_kor_swe_grk_lda_prs_tag_urd_sid_jav_cnt_afr_yor_rom_amr_spa_por_ben_mcd_qcu_rus_ctl_ukr_moo_heb_mol_owc_lat_bat_glc_ewe_hin_bem_mly_tha_anl_knd_xho_igb_azi_bos_eng_aze_akn_vie_hau_tsw_ven_fbf	-0.0122484019843784	-0.0288708912787151	0.97702942645867
58	wly_mcd_igb_mol_amr_chh_heb_ukr_aze_azi_zul_mao_tsw_urd_rom_bsq_cze_aeg_cic_mnd_guj_fre_ven_krd_swa_prs_hun_yor_bem_est_scr_amh_geo_lit_bul_grk_spa_hau_tig_arw_fin_moo_mly_bos_tag_jpn_tml_kor_eng_afr_tsn_nor_jav_glc_mlt_bat_cnt_slo_ses_rus_sid_pan_ita_hin_ger_qcu_ben_swe_lat_dgb_gam_svk_owc_pol_sun_ctl_akn_dut_ewe_ind_tha_anl_knd_swt_lda_uzb_alb_por_tur_dyu_vie_sod_xho_bam_fbf	-0.017214548269189	-0.0405346038451979	0.967753813197769
59	sid_rus_ven_glc_amh_anl_wly_ben_aze_tur_bam_sun_fbf_pan_prs_bsq_eng_heb_bem_mnd_krd_ita_ses_guj_yor_pol_est_tsw_swa_fin_ctl_aeg_geo_cze_ukr_fre_urd_sod_tig_afr_hun_zul_mly_arw_bat_jpn_knd_kor_swe_lat_lda_slo_tag_bos_hau_jav_cnt_scr_swt_grk_owc_mcd_spa_svk_nor_qcu_hin_lit_mol_tsn_chh_bul_gam_rom_mao_alb_dgb_dut_igb_ind_tha_amr_tml_cic_ewe_uzb_ger_por_azi_moo_vie_mlt_dyu_xho_akn	-0.517853972409308	-1.23109165964997	0.221392886819211
60	mlt_bul_dyu_bos_gam_amh_owc_dut_tur_azi_ven_mao_xho_por_ben_bsq_ctl_anl_fbf_mnd_arw_rom_tsn_rus_swa_afr_hun_moo_ewe_fin_pol_sid_geo_pan_svk_scr_krd_amr_hau_lit_est_cic_mly_grk_bat_jpn_knd_kor_ukr_swe_tsw_prs_sun_eng_wly_jav_cnt_spa_dgb_guj_aeg_nor_slo_mcd_glc_qcu_alb_urd_ger_zul_tig_hin_heb_mol_ind_lat_swt_fre_yor_tag_tha_chh_tml_bem_lda_aze_cze_ita_uzb_akn_vie_sod_ses_bam_igb	-0.118553376032865	-0.279663822207328	0.780356487189122
61	sid_guj_lda_dut_owc_tig_anl_prs_aze_tur_xho_bat_swa_pol_eng_bsq_ukr_wly_bam_mnd_pan_lat_yor_glc_dgb_ita_hun_tsw_igb_fin_bos_chh_geo_grk_rus_mol_swe_amr_heb_urd_est_dyu_jav_lit_ind_jpn_tml_kor_cze_krd_tsn_spa_tag_ctl_amh_mao_cnt_svk_cic_slo_sod_afr_arw_por_mcd_qcu_rom_bul_scr_ewe_hau_ben_mlt_ger_sun_alb_bem_nor_zul_mly_tha_aeg_knd_ses_moo_azi_hin_fre_uzb_akn_vie_gam_fbf_ven_swt	-0.708071990996188	-1.69988138533108	0.0924955739086704
62	aeg_scr_lda_lit_sid_mlt_hau_ukr_tur_uzb_bem_sun_bam_fre_afr_bsq_ctl_tig_akn_mnd_ger_alb_moo_bul_zul_dut_hun_swa_tsn_fin_nor_anl_geo_slo_swe_glc_svk_chh_heb_ben_est_igb_mao_arw_jav_jpn_knd_kor_spa_urd_fbf_cze_bat_bos_sod_ind_cnt_pan_ven_ita_owc_rus_prs_pol_guj_qcu_mcd_lat_rom_ses_gam_hin_amr_mol_mly_eng_dgb_grk_xho_tag_tha_amh_tml_ewe_swt_aze_krd_por_azi_tsw_vie_wly_yor_dyu_cic	-0.892410273197403	-2.15756987857822	0.0335381775426951
63	sid_pol_ses_mol_amh_wly_tig_nor_aze_tur_ewe_mao_igb_ben_glc_bsq_mcd_hau_ven_mnd_pan_lat_yor_slo_fbf_prs_est_tsn_akn_fin_por_chh_geo_bos_fre_dut_lit_amr_sod_guj_hun_dyu_ind_rom_bat_jpn_knd_kor_alb_urd_moo_rus_tag_ita_gam_sun_cnt_cze_swa_arw_anl_bul_ctl_krd_grk_qcu_hin_ger_spa_tsw_aeg_eng_mlt_swe_jav_svk_bam_ukr_zul_mly_tha_heb_tml_lda_swt_azi_scr_afr_uzb_dgb_vie_owc_xho_cic_bem	-0.111047325652615	-0.261911657005278	0.793968778205226
64	tig_guj_bam_pan_amr_owc_heb_scr_aze_azi_ewe_bat_ses_prs_rom_bsq_bul_aeg_dyu_mnd_swe_urd_akn_bos_igb_ben_fin_tsw_ven_hun_slo_anl_geo_eng_grk_krd_rus_sid_amh_ukr_est_swa_tag_mol_mly_jpn_knd_kor_arw_ger_lda_fre_jav_hin_wly_sun_cnt_dut_fbf_ita_chh_alb_nor_lat_mcd_qcu_afr_por_lit_xho_sod_cze_gam_ctl_mao_spa_bem_svk_swt_ind_tha_mlt_tml_yor_moo_tur_pol_glc_uzb_cic_vie_hau_dgb_tsn_zul	-0.71239988253415	-1.70928885128723	0.0907324687940926
65	wly_bos_swa_lit_hau_sid_mlt_mol_tur_azi_bem_bat_xho_slo_hin_bsq_bul_heb_ses_cnt_grk_swe_ven_nor_akn_rus_hun_dgb_tsw_fin_krd_tig_geo_dut_ben_ctl_arw_amr_amh_por_est_yor_sun_pol_mly_jpn_knd_kor_rom_guj_dyu_ger_mao_glc_gam_tag_mnd_fre_fbf_cze_owc_ita_spa_urd_eng_qcu_alb_pan_afr_lda_anl_svk_aeg_prs_jav_scr_ewe_lat_moo_ind_tha_chh_tml_cic_swt_aze_ukr_mcd_uzb_bam_vie_sod_tsn_zul_igb	0.320639124401938	0.756255755093587	0.451407310952445
66	amr_arw_swa_prs_tig_hau_mlt_rus_aze_tur_fbf_sun_moo_spa_ben_bsq_ukr_owc_yor_mnd_pan_urd_zul_mol_tsw_por_hun_bam_dgb_fin_afr_amh_geo_lit_guj_cze_bul_sid_anl_ita_est_cic_bat_eng_mao_jpn_knd_kor_alb_pol_bem_mcd_tag_hin_wly_ind_cnt_nor_dyu_grk_heb_scr_glc_lat_bos_qcu_dut_rom_fre_ewe_sod_swe_aeg_ger_jav_krd_igb_svk_swt_mly_tha_chh_tml_xho_lda_uzb_ctl_slo_azi_akn_vie_gam_ses_ven_tsn	0.277230632418704	0.652684000034608	0.515570171183459
67	chh_pan_xho_guj_gam_amr_amh_fre_aze_uzb_ven_bat_dgb_spa_cze_bsq_alb_wly_ewe_cnt_rom_rus_bam_arw_yor_bos_fin_moo_akn_hun_pol_heb_geo_por_mcd_scr_ben_sod_hau_glc_est_ses_tag_grk_mao_jpn_tml_kor_eng_ukr_cic_lat_jav_krd_mlt_ind_mnd_slo_bem_afr_tig_ctl_dut_bul_urd_qcu_hin_svk_ita_swt_sid_nor_anl_ger_mly_mol_igb_swe_tsw_sun_tha_aeg_knd_lda_tsn_tur_prs_lit_azi_swa_vie_owc_zul_fbf_dyu	-0.311998377597227	-0.737803711332772	0.462491341316848
68	mlt_svk_tsw_mol_heb_chh_tig_grk_tur_aze_dyu_tag_ven_mcd_hin_bsq_swe_amr_dgb_mnd_cze_urd_bem_slo_ses_arw_hun_yor_fbf_fin_ita_owc_geo_ger_ben_bul_prs_sid_wly_scr_est_xho_jav_ctl_ind_jpn_knd_kor_ukr_glc_igb_pan_bat_guj_hau_sun_cnt_lat_cic_pol_gam_fre_nor_bos_spa_qcu_rus_dut_afr_lda_amh_eng_anl_por_mly_rom_bam_lit_zul_mao_tha_sod_tml_swt_moo_azi_alb_krd_uzb_tsn_vie_aeg_akn_ewe_swa	-0.423958883097011	-1.00566253333968	0.31718738626506
69	tig_grk_akn_alb_hau_anl_gam_rus_uzb_aze_swt_tag_bam_pol_ukr_bsq_nor_sod_moo_mnd_guj_ger_ewe_bos_xho_lit_hun_fbf_zul_est_mol_wly_geo_urd_rom_prs_svk_sid_aeg_ctl_fin_yor_mao_slo_bat_jpn_knd_kor_cze_scr_ses_glc_jav_mcd_mlt_mly_cnt_ita_tsn_arw_chh_ben_afr_bul_pan_qcu_spa_lat_eng_bem_owc_por_heb_hin_sun_dut_dyu_krd_tsw_ind_tha_amh_tml_lda_cic_azi_fre_swe_tur_ven_vie_amr_swa_igb_dgb	0.379528659597484	0.893746218670917	0.373764745002519
70	tig_nor_tsw_guj_anl_heb_gam_bos_uzb_tur_fbf_mly_ven_fre_mol_bsq_pan_sod_bem_cnt_ger_rus_tsn_ita_ewe_lit_hun_moo_swa_est_pol_owc_geo_eng_alb_bul_por_hau_mlt_lat_fin_swt_tag_scr_mao_jpn_tml_kor_mcd_ukr_bam_grk_jav_prs_chh_ind_mnd_arw_lda_afr_wly_hin_krd_ben_swe_qcu_cze_spa_rom_yor_aeg_slo_amr_glc_sun_svk_xho_urd_ses_bat_tha_sid_knd_cic_dgb_aze_ctl_dut_azi_igb_vie_amh_dyu_akn_zul	0.0978430354557693	0.230314931521731	0.818352921586406
71	chh_glc_moo_ctl_heb_owc_sod_slo_tur_uzb_ses_jav_lda_svk_bul_bsq_mcd_amh_zul_cnt_guj_bos_bem_lit_dyu_spa_fin_xho_ewe_hun_swe_sid_geo_urd_por_mol_krd_anl_tig_dut_est_tsn_mly_ben_bat_jpn_knd_kor_fre_ger_fbf_ukr_mao_prs_wly_tag_mnd_cze_tsw_afr_hau_ita_rus_alb_arw_qcu_nor_rom_hin_igb_gam_eng_aeg_pan_ind_grk_akn_scr_swa_sun_tha_amr_tml_cic_dgb_aze_pol_lat_azi_bam_vie_mlt_ven_swt_yor	0.418038744511965	0.98538584407456	0.326991284341764
72	heb_rom_ven_mcd_amh_amr_aeg_ben_azi_uzb_bem_mao_ewe_scr_cze_bsq_nor_anl_tsw_mnd_grk_alb_swt_bul_tsn_ukr_fin_moo_yor_hun_slo_owc_geo_krd_bos_eng_rus_mlt_sid_dut_est_dgb_bat_ger_mly_jpn_knd_kor_por_urd_ses_afr_jav_prs_gam_tag_cnt_ctl_akn_swe_tig_svk_fre_lat_ita_qcu_arw_spa_lit_bam_hau_mol_chh_pol_sun_guj_igb_pan_fbf_ind_tha_wly_tml_cic_dyu_tur_glc_hin_aze_xho_vie_sod_zul_lda_swa	-0.778081207250447	-1.86884241636241	0.0647921901252497
73	chh_por_dgb_ben_sod_sid_mlt_spa_uzb_azi_fbf_mly_lda_dut_alb_bsq_bul_gam_ven_cnt_hin_guj_igb_swe_swa_scr_hun_bam_tsn_fin_mcd_anl_geo_mol_ita_ukr_eng_hau_owc_svk_est_moo_bat_ctl_tag_jpn_tml_kor_nor_glc_swt_cze_jav_grk_heb_mao_mnd_lit_yor_rom_tig_pol_rus_fre_prs_qcu_lat_arw_krd_bem_amr_bos_aeg_urd_ind_afr_akn_pan_dyu_sun_tha_amh_knd_tsw_ewe_aze_ger_slo_tur_zul_vie_wly_cic_ses_xho	0.686659699752768	1.62602736523325	0.107327850701269
74	sod_arw_dgb_bul_hau_wly_anl_guj_uzb_tur_yor_jav_swa_por_spa_bsq_ger_gam_cic_cnt_hin_pan_moo_cze_ewe_lit_hun_zul_bem_est_swe_heb_geo_ita_afr_urd_krd_amh_sid_ben_fin_swt_ind_rus_tag_jpn_knd_kor_nor_mol_tsw_fre_sun_mcd_tig_mly_mnd_scr_fbf_svk_owc_eng_bos_pol_lat_qcu_slo_grk_ctl_tsn_chh_alb_mlt_prs_mao_ukr_ses_dut_akn_bat_tha_amr_tml_lda_xho_azi_glc_rom_aze_bam_vie_aeg_ven_igb_dyu	-0.421300934168769	-0.999322296590435	0.320231660839607
75	owc_pol_dyu_mol_gam_tig_hau_hin_aze_uzb_dgb_tag_ewe_bul_nor_bsq_fre_amh_igb_cnt_grk_glc_lda_prs_swa_por_est_akn_bem_hun_bos_sod_geo_alb_swe_eng_urd_sid_wly_afr_fin_ses_ind_guj_jav_jpn_knd_kor_ita_arw_ven_dut_sun_krd_mlt_mao_mnd_mcd_xho_lit_heb_slo_scr_lat_ger_qcu_spa_ukr_svk_zul_chh_ben_anl_cze_bat_ctl_bam_rus_yor_mly_tha_amr_tml_fbf_moo_tur_pan_rom_azi_cic_vie_aeg_swt_tsn_tsw	-0.367819376829856	-0.872068662366411	0.385416795056084
76	heb_alb_tsw_eng_aeg_chh_gam_dut_aze_azi_yor_bat_cic_nor_por_bsq_arw_owc_swa_mnd_lat_glc_akn_grk_dgb_urd_fin_ewe_dyu_est_scr_mlt_geo_svk_bos_ukr_ita_amh_amr_rus_hun_zul_tag_swe_mly_jpn_knd_kor_pol_krd_lda_lit_mao_mcd_tig_ind_cnt_ger_ses_cze_wly_bul_hin_prs_pan_qcu_slo_afr_ben_fbf_hau_rom_anl_guj_jav_spa_moo_ctl_ven_sun_tha_sid_tml_tsn_swt_uzb_mol_fre_tur_bem_vie_sod_igb_xho_bam	0.382586907954454	0.900586122641941	0.370134634517042
77	anl_ctl_tsn_eng_mlt_sid_aeg_lit_aze_tur_swt_mao_ses_spa_scr_bsq_pan_owc_xho_cnt_prs_mol_swa_ger_moo_rom_fin_lda_ven_est_ukr_amr_geo_fre_rus_dut_afr_sod_gam_mcd_hun_cic_ind_nor_bat_jpn_knd_kor_slo_cze_igb_alb_tag_urd_tig_sun_mnd_ben_ewe_guj_chh_lat_por_swe_ita_qcu_bos_svk_krd_bam_wly_hin_heb_glc_mly_arw_bem_bul_yor_jav_tha_amh_tml_fbf_dgb_azi_grk_pol_uzb_tsw_vie_hau_akn_dyu_zul	-0.520894121361476	-1.24305710644945	0.21697157235411
78	aeg_svk_cic_rom_mlt_sid_owc_alb_uzb_aze_dyu_tag_moo_mol_cze_bsq_pan_tig_fbf_cnt_ger_guj_xho_krd_bem_glc_hun_zul_bam_fin_afr_amr_geo_por_grk_nor_ukr_sod_anl_ita_est_ses_bat_fre_ind_jpn_tml_kor_dut_bos_igb_swe_mao_bul_hau_jav_mnd_arw_tsn_eng_chh_prs_lit_mcd_rus_qcu_spa_scr_hin_tsw_heb_ctl_amh_lat_sun_ben_lda_urd_dgb_mly_tha_gam_knd_swt_akn_azi_slo_pol_tur_yor_vie_wly_ewe_swa_ven	-0.430523108859359	-1.02236696062715	0.309259349190298
79	aeg_guj_lda_svk_heb_wly_anl_scr_uzb_azi_zul_tag_tsw_rus_nor_bsq_pol_sid_tsn_mnd_hin_ger_bem_afr_dyu_grk_hun_igb_moo_fin_alb_owc_geo_lit_cze_eng_glc_mlt_amr_ben_est_ven_jav_arw_bat_jpn_tml_kor_mcd_lat_dgb_bos_sun_urd_chh_ind_cnt_prs_ses_ukr_gam_slo_mol_bul_krd_qcu_fre_ctl_ita_swa_tig_rom_hau_dut_mao_pan_akn_spa_fbf_mly_tha_amh_knd_bam_swt_aze_swe_por_tur_cic_vie_sod_ewe_yor_xho	-0.56042160800909	-1.33508255512644	0.185108251522543
80	aeg_lat_tsw_guj_tig_sid_wly_fre_azi_aze_swa_mly_bem_ctl_arw_bsq_bos_owc_ven_cnt_hin_dut_tsn_rus_fbf_ben_hun_dgb_ewe_fin_eng_anl_geo_grk_scr_pan_alb_mlt_amh_afr_est_cic_sun_lit_bat_jpn_tml_kor_mcd_ita_xho_urd_ind_prs_heb_jav_mnd_nor_moo_spa_sod_bul_krd_svk_ukr_qcu_mol_rom_cze_dyu_gam_slo_chh_ger_tag_swe_swt_glc_zul_mao_tha_amr_knd_akn_bam_uzb_por_pol_tur_lda_vie_hau_igb_ses_yor	-0.573832130200581	-1.36940314577069	0.174171119169933
81	amh_svk_bem_mcd_owc_aeg_tig_scr_aze_uzb_fbf_jav_swt_rom_nor_bsq_dut_hau_ven_mnd_ben_swe_bam_slo_dgb_urd_est_dyu_tsn_hun_prs_anl_geo_guj_lat_lit_fre_heb_mlt_hin_fin_zul_tag_pan_mao_jpn_knd_kor_grk_mol_cic_ukr_bat_alb_sid_sun_cnt_bos_tsw_afr_amr_ger_arw_spa_ita_qcu_krd_por_rus_lda_gam_bul_wly_glc_mly_ctl_ses_cze_akn_ind_tha_sod_tml_swa_ewe_azi_pol_eng_tur_moo_vie_chh_igb_xho_yor	-0.782141318917248	-1.88063877957193	0.0631503052887597
82	amr_fre_fbf_rus_wly_sid_gam_arw_aze_azi_cic_bat_lda_ctl_urd_bsq_scr_chh_swa_cnt_svk_swe_tsn_slo_tsw_pol_hun_dgb_akn_est_eng_aeg_geo_lat_ben_ita_prs_heb_hau_afr_fin_moo_tag_grk_mao_jpn_tml_kor_ukr_rom_ewe_lit_sun_guj_owc_mly_mnd_mcd_igb_alb_mlt_dut_por_glc_krd_qcu_bul_pan_nor_zul_tig_cze_sod_bos_jav_ger_xho_hin_ven_ind_tha_anl_knd_yor_dyu_tur_spa_mol_uzb_ses_vie_amh_bem_bam_swt	-0.789495148364731	-1.90381081710744	0.060026726948961
83	amh_urd_bem_ctl_amr_anl_hau_rus_uzb_azi_ses_sun_fbf_alb_ita_bsq_pol_mlt_akn_cnt_fre_swe_igb_rom_bam_pan_fin_cic_tsn_hun_mcd_owc_geo_eng_glc_arw_hin_sod_tig_ben_est_ven_bat_mol_mly_jpn_knd_kor_ger_guj_moo_scr_jav_krd_wly_tag_mnd_dut_xho_bul_sid_lit_bos_svk_afr_qcu_grk_lat_spa_zul_heb_slo_chh_prs_mao_por_lda_nor_dyu_ind_tha_gam_tml_tsw_swa_aze_ukr_cze_tur_yor_vie_aeg_dgb_ewe_swt	-0.46429311252223	-1.10213836049334	0.273245617763132
84	wly_bos_moo_slo_sod_chh_heb_rus_aze_azi_swa_bat_bam_nor_urd_bsq_mcd_mlt_xho_cnt_ctl_ger_akn_afr_ses_por_est_dyu_ven_hun_mol_sid_geo_grk_hin_krd_pol_tig_anl_pan_fin_tsn_sun_swe_ind_jpn_knd_kor_ukr_prs_cic_glc_jav_bul_owc_mly_mnd_alb_dgb_fre_amh_eng_spa_lit_guj_qcu_cze_scr_lat_lda_gam_ben_hau_svk_mao_arw_yor_ita_tsw_tag_tha_aeg_tml_zul_ewe_tur_rom_dut_uzb_igb_vie_amr_fbf_swt_bem	-0.762934269307615	-1.83509241237631	0.0696884851367286
85	hau_dut_dyu_rom_sod_heb_tig_por_azi_aze_lda_sun_dgb_nor_scr_bsq_bul_aeg_fbf_mnd_slo_ctl_ven_lat_cic_urd_hun_tsw_bam_fin_lit_mlt_geo_hin_prs_mol_svk_amh_chh_krd_est_zul_bat_rus_mao_jpn_knd_kor_arw_alb_bem_swe_mly_fre_sid_tag_cnt_bos_xho_eng_amr_grk_ger_mcd_spa_qcu_glc_cze_ita_akn_wly_ben_owc_pan_jav_ukr_ses_afr_moo_ind_tha_anl_tml_yor_ewe_tur_guj_pol_uzb_tsn_vie_gam_swt_swa_igb	-0.693204636843498	-1.65725972131863	0.100836840757675
86	gam_grk_fbf_dut_sod_chh_owc_mol_tur_azi_ven_sun_ses_nor_ita_bsq_rom_sid_cic_cnt_alb_swe_lda_ctl_tsn_urd_fin_xho_bem_est_mcd_wly_geo_svk_ben_ukr_prs_tig_heb_afr_hun_yor_mao_lit_mly_jpn_knd_kor_pol_fre_moo_scr_jav_lat_amr_bat_mnd_arw_bam_pan_anl_ger_eng_guj_cze_qcu_por_spa_slo_tsw_aeg_bul_hau_krd_tag_glc_dgb_bos_igb_ind_tha_mlt_tml_zul_ewe_aze_rus_hin_uzb_dyu_vie_amh_swa_swt_akn	1.03467839695771	2.49242778547712	0.0144571395073808
87	mlt_krd_yor_afr_amr_anl_sid_por_aze_uzb_zul_jav_akn_guj_urd_bsq_grk_heb_tsn_mnd_eng_mcd_swt_bul_bem_ctl_fin_ses_tsw_est_pan_hau_geo_swe_glc_slo_mol_chh_sod_cze_hun_cic_tag_ben_sun_jpn_knd_kor_spa_fre_bam_rus_mly_alb_aeg_bat_cnt_lit_lda_ukr_tig_pol_scr_bos_ita_qcu_dut_lat_arw_moo_amh_hin_owc_svk_ind_nor_fbf_rom_ewe_mao_tha_wly_tml_ven_igb_azi_ger_prs_tur_xho_vie_gam_dgb_dyu_swa	-0.00700382837742556	-0.0164776456136669	0.986888634620489
88	sod_cze_igb_prs_anl_heb_sid_lat_aze_uzb_swt_mly_xho_nor_spa_bsq_bul_amr_cic_mnd_alb_por_akn_arw_ewe_hin_fin_moo_tsw_hun_mcd_hau_geo_glc_grk_scr_dut_gam_chh_slo_est_dgb_jav_guj_bat_jpn_tml_kor_pol_swe_lda_svk_ind_mol_mlt_mao_cnt_ben_yor_eng_wly_ctl_lit_krd_rus_qcu_bos_ger_fre_tsn_tig_ita_owc_rom_tag_urd_ven_ukr_bam_sun_tha_aeg_knd_ses_swa_tur_pan_afr_azi_dyu_vie_amh_bem_fbf_zul	-0.147941292521627	-0.348536860040595	0.728224821419912
89	tig_bul_cic_mol_heb_sid_anl_glc_uzb_tur_swt_mly_ses_afr_lit_bsq_ukr_owc_tsw_cnt_slo_lat_ewe_por_bam_urd_fin_tsn_fbf_est_eng_aeg_geo_alb_fre_ita_ger_mlt_amh_grk_hun_lda_jav_rom_mao_jpn_tml_kor_hin_guj_moo_arw_tag_cze_chh_ind_mnd_nor_xho_ctl_gam_bos_prs_rus_swe_qcu_pol_ben_scr_swa_hau_dut_amr_spa_bat_svk_ven_pan_dyu_sun_tha_sod_knd_akn_yor_azi_krd_mcd_aze_zul_vie_wly_dgb_bem_igb	-0.435201907033492	-1.03555780751262	0.303093702179394
90	gam_ctl_dgb_urd_hau_amr_sod_ita_aze_azi_yor_sun_lda_mcd_krd_bsq_hin_wly_dyu_mnd_rom_scr_bam_cze_igb_fre_fin_bem_ses_est_mol_heb_geo_ukr_spa_dut_ben_sid_amh_pan_hun_ven_jav_bul_tag_jpn_tml_kor_svk_alb_cic_lat_mao_nor_mlt_ind_cnt_afr_tsn_rus_chh_pol_glc_swe_lit_qcu_por_bos_slo_xho_owc_arw_tig_ger_bat_grk_tsw_eng_zul_mly_tha_aeg_knd_akn_swt_uzb_prs_guj_tur_ewe_vie_anl_moo_fbf_swa	-0.355646198376935	-0.842436409908133	0.401705021989157
91	sid_pol_cic_lit_sod_amr_anl_guj_aze_tur_bem_ind_igb_afr_slo_bsq_scr_hau_ven_cnt_urd_bos_moo_grk_yor_rom_hun_swa_dgb_fin_mcd_chh_geo_lat_cze_fre_ben_tig_owc_rus_est_swt_bat_nor_jav_jpn_tml_kor_arw_svk_zul_por_sun_mol_gam_mao_mnd_swe_fbf_spa_aeg_dut_glc_alb_pan_qcu_ger_hin_bul_tsw_amh_ukr_wly_ita_tag_eng_ewe_ctl_bam_mly_tha_mlt_knd_tsn_xho_uzb_krd_prs_azi_dyu_vie_heb_ses_lda_akn	-0.908893715800349	-2.20156599815691	0.0301698587553853
92	tig_prs_moo_spa_aeg_sid_gam_fre_azi_uzb_akn_ind_swa_bul_nor_bsq_rus_chh_xho_mnd_ger_hin_zul_svk_bam_ben_hun_lda_tsn_est_rom_heb_geo_guj_dut_lit_ukr_mlt_amh_por_fin_ven_bat_afr_sun_jpn_tml_kor_pan_mcd_yor_scr_jav_alb_sod_tag_cnt_ita_ewe_swe_owc_pol_grk_ctl_bos_qcu_urd_slo_mol_igb_anl_glc_amr_krd_mao_arw_fbf_lat_bem_mly_tha_hau_knd_tsw_dyu_tur_eng_cze_aze_cic_vie_wly_ses_dgb_swt	0.00122643105469735	0.00289001518226388	0.997700294949964
93	sid_rus_moo_alb_tig_aeg_amr_ctl_tur_aze_yor_mly_dyu_cze_spa_bsq_rom_chh_ven_mnd_nor_fre_bem_por_bam_hin_hun_igb_tsw_est_slo_gam_geo_eng_prs_arw_lat_hau_owc_guj_fin_zul_jav_grk_mao_jpn_tml_kor_mol_scr_dgb_lit_tag_ukr_wly_sun_cnt_urd_tsn_bul_sod_pan_bos_ita_ger_qcu_afr_swe_pol_ses_heb_svk_amh_krd_bat_glc_cic_mcd_xho_ind_tha_mlt_knd_fbf_swa_azi_dut_ben_uzb_lda_vie_anl_swt_ewe_akn	-0.662812680868189	-1.58712451854149	0.115878779009537
94	heb_svk_swa_pol_mlt_sod_tig_swe_aze_azi_igb_jav_bam_hin_ger_bsq_eng_wly_zul_mnd_pan_krd_tsw_ita_lda_ben_est_ses_ven_hun_rus_amh_geo_fre_slo_spa_afr_gam_anl_glc_fin_fbf_mly_mol_tag_jpn_tml_kor_mcd_grk_akn_bos_ind_guj_hau_bat_cnt_alb_yor_dut_owc_scr_ctl_ukr_arw_qcu_lat_urd_prs_tsn_sid_rom_chh_por_sun_lit_cic_bul_moo_mao_tha_aeg_knd_bem_ewe_uzb_cze_nor_tur_swt_vie_amr_xho_dgb_dyu	-0.784207531391504	-1.88558019968409	0.062472989436678
95	aeg_svk_xho_por_amh_anl_heb_rus_tur_uzb_tsw_bat_moo_slo_spa_bsq_dut_gam_bem_cnt_ctl_hin_yor_glc_dyu_grk_est_dgb_zul_fin_mol_hau_geo_mcd_pol_swe_afr_owc_mlt_urd_hun_ses_ind_krd_tag_jpn_knd_kor_lat_lit_fbf_prs_mly_guj_sid_sun_mnd_rom_bam_pan_wly_alb_fre_ita_ben_qcu_cze_scr_bos_swt_tig_arw_chh_ger_jav_ukr_ven_eng_ewe_mao_tha_sod_tml_swa_tsn_aze_bul_nor_azi_cic_vie_amr_akn_igb_lda	-0.878433993713437	-2.12185731461959	0.0365081468838625
96	wly_eng_bem_bos_hau_mlt_amh_svk_azi_aze_akn_mao_ewe_guj_afr_bsq_slo_aeg_tsn_mnd_ben_mcd_xho_cze_swa_scr_fin_tsw_dyu_est_bul_chh_geo_arw_ger_swe_spa_sod_sid_ita_hun_bam_ind_urd_mly_jpn_tml_kor_por_rus_swt_grk_sun_ukr_owc_tag_cnt_glc_dgb_pol_gam_fre_ctl_rom_alb_qcu_krd_dut_lit_yor_heb_hin_tig_prs_jav_lat_igb_pan_ven_bat_tha_anl_knd_zul_fbf_tur_mol_nor_uzb_moo_vie_amr_ses_lda_cic	-0.232244213957971	-0.548929007446188	0.584369709243102
97	sod_pol_igb_arw_amh_aeg_tig_hin_tur_azi_ven_jav_lda_guj_nor_bsq_rom_amr_zul_mnd_eng_glc_tsw_dut_swa_fre_est_moo_cic_fin_ita_hau_geo_pan_swe_alb_scr_chh_heb_lat_hun_xho_bat_slo_mao_jpn_knd_kor_grk_krd_bam_afr_mly_lit_wly_sun_cnt_bos_swt_por_gam_ger_svk_bul_urd_qcu_ben_cze_prs_ewe_owc_mol_sid_spa_tag_mcd_ses_ukr_yor_ind_tha_mlt_tml_dgb_tsn_aze_rus_ctl_uzb_fbf_vie_anl_dyu_akn_bem	-0.395408994772617	-0.936859293894035	0.351257490718712
98	wly_pan_swa_glc_owc_gam_sod_ctl_aze_uzb_swt_bat_bam_ger_alb_bsq_guj_amh_ven_mnd_afr_rom_tsw_arw_tsn_nor_est_dgb_xho_hun_grk_aeg_geo_swe_lit_pol_mcd_hau_chh_mol_fin_bem_sun_fre_mly_jpn_knd_kor_eng_urd_ses_bul_ind_ukr_sid_tag_cnt_ben_fbf_rus_heb_hin_lat_prs_ita_qcu_krd_cze_spa_zul_tig_scr_anl_dut_jav_por_dyu_svk_lda_mao_tha_amr_tml_igb_ewe_tur_bos_slo_azi_moo_vie_mlt_yor_akn_cic	-0.0192118041424544	-0.0453102849467553	0.963957140386009
99	tig_bul_tsn_ukr_sod_chh_aeg_ctl_azi_aze_swa_ind_ven_cze_guj_bsq_pol_anl_ses_mnd_swe_por_zul_arw_xho_mol_fin_dyu_cic_est_pan_gam_geo_nor_grk_ben_prs_amh_sid_rom_hun_swt_mly_lit_bat_jpn_tml_kor_slo_svk_fbf_ger_sun_alb_heb_mao_cnt_fre_tsw_mcd_owc_ita_krd_scr_eng_qcu_lat_spa_dut_dgb_wly_urd_hau_hin_tag_glc_igb_rus_bam_jav_tha_amr_knd_akn_lda_tur_bos_afr_uzb_bem_vie_mlt_yor_moo_ewe	-0.0393893681186399	-0.0927224601685737	0.926323504923053
100	anl_spa_lda_grk_heb_amh_sid_por_uzb_aze_dyu_mao_xho_mcd_swe_bsq_cze_gam_tsn_cnt_prs_urd_yor_dut_dgb_fre_est_moo_ses_hun_hin_amr_geo_ita_rom_ctl_ger_wly_sod_pol_fin_bem_ind_slo_jav_jpn_knd_kor_bos_rus_cic_lat_tag_afr_owc_mly_mnd_ben_igb_ukr_hau_alb_nor_guj_krd_qcu_arw_mol_lit_akn_chh_bul_mlt_svk_bat_glc_swt_scr_swa_sun_tha_tig_tml_zul_tsw_tur_pan_eng_azi_fbf_vie_aeg_ven_ewe_bam	-0.203101613453415	-0.479792906753861	0.632501136025972
101	tig_slo_tsw_arw_amh_gam_chh_rom_aze_uzb_fbf_mao_swa_bul_nor_bsq_glc_sid_dgb_cnt_cze_ben_dyu_alb_moo_ita_est_xho_ses_hun_mol_aeg_geo_lit_pan_spa_ger_hau_owc_pol_fin_akn_ind_guj_sun_jpn_knd_kor_bos_por_lda_ukr_bat_scr_sod_jav_mnd_lat_tsn_ctl_mlt_dut_fre_swe_urd_qcu_grk_krd_mcd_yor_wly_hin_heb_prs_mly_eng_igb_svk_bam_tag_tha_amr_tml_ewe_ven_tur_afr_rus_azi_swt_vie_anl_zul_bem_cic	-0.790239992831548	-1.9105273261276	0.0591460570156334
102	mlt_hin_igb_ben_owc_hau_wly_glc_aze_uzb_tsw_mly_tsn_ukr_eng_bsq_cze_gam_akn_mnd_mcd_guj_dgb_lat_xho_ger_fin_fbf_ven_est_pan_sid_geo_prs_swe_arw_alb_aeg_amr_rus_hun_lda_bat_pol_ind_jpn_tml_kor_por_grk_swa_mol_jav_svk_tig_sun_cnt_bul_yor_ita_heb_fre_bos_scr_lit_qcu_urd_spa_dut_zul_sod_slo_amh_ctl_mao_rom_ses_krd_cic_tag_tha_chh_knd_moo_dyu_tur_afr_nor_azi_bam_vie_anl_swt_ewe_bem	-0.220023636205314	-0.520375427033186	0.604038574183157
103	wly_bos_bem_lit_aeg_chh_amh_dut_tur_azi_swa_tag_igb_pan_por_bsq_slo_heb_xho_cnt_nor_svk_bam_grk_akn_glc_est_tsn_fbf_fin_arw_mlt_geo_alb_krd_mol_prs_sod_hau_ukr_hun_zul_sun_ben_ind_jpn_tml_kor_cze_hin_lda_bul_mao_mcd_owc_bat_mnd_guj_ven_swe_anl_rus_urd_eng_spa_qcu_pol_fre_ctl_dyu_tig_ita_sid_lat_jav_scr_swt_ger_tsw_mly_tha_gam_knd_moo_ewe_aze_afr_rom_uzb_cic_vie_amr_dgb_yor_ses	-0.519130892476471	-1.23982778585349	0.218158419375276
104	hau_pan_dgb_ger_amr_aeg_mlt_svk_tur_uzb_moo_mao_yor_spa_arw_bsq_krd_wly_akn_cnt_pol_bul_swt_hin_igb_ita_fin_ven_zul_est_slo_sid_geo_ben_urd_glc_grk_sod_heb_lat_hun_lda_tag_por_jav_jpn_tml_kor_nor_afr_fbf_scr_ind_fre_amh_sun_mnd_lit_xho_mcd_tig_cze_guj_rus_prs_qcu_ctl_rom_ukr_cic_owc_alb_chh_eng_mly_mol_bam_swe_tsw_bat_tha_gam_knd_swa_bem_azi_bos_dut_aze_tsn_vie_anl_dyu_ewe_ses	-0.765548990818515	-1.84139476349236	0.0687514144059833
105	sod_mcd_ewe_krd_anl_chh_aeg_rom_azi_aze_bem_mly_swt_swe_slo_bsq_arw_amh_swa_cnt_guj_scr_xho_lat_yor_afr_est_zul_dgb_hun_ger_hau_geo_pol_glc_pan_por_tig_heb_bos_fin_igb_ind_hin_tag_jpn_knd_kor_bul_urd_akn_ukr_bat_fre_wly_mao_mnd_alb_dyu_eng_owc_mol_ctl_ben_svk_qcu_prs_spa_nor_cic_mlt_ita_gam_dut_jav_cze_ses_lit_tsw_sun_tha_sid_tml_moo_lda_tur_rus_grk_uzb_ven_vie_amr_fbf_tsn_bam	-0.219876898946127	-0.519355550886048	0.604746664724306
106	gam_por_moo_lit_sid_anl_tig_pan_uzb_aze_zul_mly_dyu_nor_swe_bsq_pol_amr_akn_cnt_scr_cze_ses_urd_swt_slo_hun_bam_tsn_fin_ukr_sod_geo_spa_grk_ben_mol_owc_hau_hin_est_ewe_jav_ita_bat_jpn_tml_kor_mcd_afr_swa_bul_tag_eng_heb_ind_mnd_guj_yor_svk_mlt_fre_dut_bos_prs_qcu_glc_arw_ctl_bem_wly_rom_aeg_krd_mao_lat_lda_alb_tsw_sun_tha_amh_knd_igb_dgb_azi_rus_ger_tur_cic_vie_chh_fbf_xho_ven	0.546804758803308	1.28882520857349	0.200655644502326
107	sod_pan_swa_ita_heb_owc_anl_guj_uzb_azi_igb_jav_fbf_bul_dut_bsq_urd_chh_tsn_cnt_grk_svk_xho_ger_bem_mol_hun_moo_cic_est_nor_mlt_geo_alb_ctl_swe_glc_gam_tig_afr_fin_ses_sun_krd_tag_jpn_knd_kor_bos_rom_zul_por_mao_scr_sid_ind_mnd_lit_tsw_fre_wly_hin_spa_arw_slo_qcu_eng_mcd_prs_dyu_amh_lat_amr_cze_bat_ben_yor_ukr_dgb_mly_tha_hau_tml_ewe_bam_tur_pol_rus_aze_swt_vie_aeg_akn_lda_ven	-1.01566373571535	-2.47964077587725	0.0149517301182971
108	heb_grk_ven_ben_mlt_gam_tig_bul_tur_azi_lda_bat_bem_lit_bos_bsq_afr_amr_dyu_cnt_rom_mcd_fbf_slo_yor_lat_est_ewe_zul_fin_nor_sid_geo_prs_fre_svk_rus_amh_hau_cze_hun_ses_ind_hin_mao_jpn_knd_kor_pan_alb_akn_mol_tag_spa_anl_sun_mnd_ita_xho_ukr_wly_por_pol_swe_dut_qcu_ger_scr_glc_cic_owc_urd_aeg_arw_jav_ctl_swt_eng_swa_mly_tha_sod_tml_dgb_tsn_aze_guj_krd_uzb_moo_vie_chh_bam_igb_tsw	-0.0722450180238138	-0.170331449335279	0.865119485688104
109	hau_scr_igb_fre_gam_heb_anl_urd_tur_azi_fbf_sun_bam_arw_rom_bsq_cze_amh_swa_mnd_ita_swe_dgb_mcd_swt_guj_est_cic_ewe_fin_bul_owc_geo_ger_dut_lit_ben_chh_sid_prs_hun_tsn_ind_pol_bat_jpn_knd_kor_lat_hin_tsw_alb_mao_nor_sod_jav_cnt_pan_yor_rus_aeg_glc_por_afr_ukr_qcu_spa_ctl_grk_akn_tig_mol_wly_svk_mly_bos_ven_krd_xho_tag_tha_amr_tml_ses_bem_aze_eng_slo_uzb_moo_vie_mlt_dyu_lda_zul	-0.526168778773144	-1.25284356508848	0.213403673424974
110	chh_swe_tsw_svk_sod_gam_sid_rom_azi_tur_igb_sun_xho_hin_lat_bsq_ukr_anl_lda_cnt_guj_prs_akn_scr_swt_pan_hun_dyu_swa_est_arw_heb_geo_glc_rus_nor_ita_wly_hau_fre_fin_bam_ind_lit_jav_jpn_tml_kor_spa_ger_moo_bos_mly_eng_amh_tag_mnd_mcd_ven_por_aeg_grk_dut_bul_afr_qcu_pol_cze_slo_bem_amr_ben_owc_urd_bat_mol_tsn_ctl_ewe_mao_tha_mlt_knd_ses_cic_aze_krd_alb_uzb_zul_vie_tig_yor_fbf_dgb	-0.365669563213734	-0.868227479880242	0.387504781834247
111	wly_dut_moo_mol_chh_anl_gam_glc_tur_uzb_akn_bat_dyu_ctl_alb_bsq_por_amr_xho_cnt_grk_pan_bem_lat_yor_ukr_est_cic_bam_hun_slo_sid_geo_scr_krd_mcd_rus_mlt_heb_arw_fin_tsn_sun_afr_mly_jpn_knd_kor_ita_svk_swt_cze_mao_spa_amh_jav_mnd_guj_dgb_bos_hau_pol_urd_rom_hin_qcu_lit_nor_ben_lda_tig_ger_owc_prs_ind_swe_fbf_bul_ewe_tag_tha_sod_tml_tsw_igb_azi_fre_eng_aze_ven_vie_aeg_swa_ses_zul	-0.750211008351435	-1.80038388644151	0.0750419678678508
112	wly_arw_tsn_alb_mlt_tig_amh_scr_aze_uzb_ses_sun_swt_krd_grk_bsq_eng_amr_tsw_mnd_fre_prs_ven_pan_akn_hin_hun_igb_fbf_fin_bos_sod_geo_ben_guj_urd_bul_heb_anl_lit_est_cic_mao_ukr_jav_jpn_knd_kor_spa_dut_moo_mol_ind_cze_hau_tag_cnt_rus_zul_afr_sid_ger_lat_pol_swe_qcu_rom_ita_por_ewe_owc_slo_gam_mcd_mly_ctl_bem_glc_swa_bat_tha_aeg_tml_dyu_xho_tur_svk_nor_azi_yor_vie_chh_dgb_bam_lda	-0.679871507645696	-1.62602901263159	0.10732749965579
113	anl_spa_igb_rom_amr_mlt_amh_ben_azi_uzb_zul_jav_fbf_slo_scr_bsq_afr_sid_lda_mnd_bul_krd_cic_mcd_swa_fre_hun_xho_yor_fin_lat_heb_geo_guj_ctl_urd_por_sod_tig_ukr_est_tsw_bat_nor_mao_jpn_tml_kor_ger_swe_ewe_pol_mly_svk_aeg_ind_cnt_rus_ven_ita_gam_cze_arw_glc_alb_qcu_dut_lit_prs_bam_wly_bos_hau_hin_sun_eng_bem_mol_swt_tag_tha_owc_knd_ses_dgb_tur_grk_pan_aze_dyu_vie_chh_moo_tsn_akn	-0.0845186626668851	-0.199133095869334	0.842593353284482
114	mlt_ukr_dgb_alb_sod_anl_owc_svk_azi_uzb_ewe_mao_fbf_grk_dut_bsq_mcd_sid_moo_mnd_krd_cze_ven_glc_bem_arw_hun_zul_igb_fin_hin_heb_geo_ger_nor_urd_guj_hau_tig_pan_est_xho_bat_eng_jav_jpn_knd_kor_afr_bul_lda_rom_mly_rus_aeg_sun_cnt_por_bam_mol_wly_fre_ita_slo_ctl_qcu_swe_bos_spa_yor_gam_ben_amr_lat_tag_pol_tsn_lit_cic_ind_tha_chh_tml_swa_ses_aze_scr_prs_tur_akn_vie_amh_swt_dyu_tsw	-0.558418787558378	-1.33070611419332	0.186539246511407
115	hau_rus_yor_swe_owc_tig_gam_rom_aze_uzb_bam_mao_fbf_pan_scr_bsq_ger_chh_xho_mnd_ukr_urd_ewe_glc_igb_lit_fin_ven_swa_hun_grk_amh_geo_alb_pol_fre_ita_anl_sod_spa_est_ses_bat_afr_mly_jpn_knd_kor_svk_nor_lda_bul_sun_arw_mlt_ind_cnt_eng_dyu_ctl_wly_bos_ben_cze_guj_qcu_krd_dut_prs_moo_aeg_lat_sid_mol_jav_por_tsn_hin_bem_tag_tha_amr_tml_dgb_tsw_azi_mcd_slo_tur_cic_vie_heb_swt_zul_akn	-0.857037182814369	-2.07686474412061	0.0405718870369274
116	sid_pol_lda_prs_chh_amr_owc_pan_uzb_aze_bam_bat_ven_rom_slo_bsq_guj_hau_fbf_cnt_nor_svk_igb_por_swa_dut_est_dgb_tsn_fin_fre_amh_geo_ger_eng_ctl_rus_heb_tig_ukr_hun_moo_ind_ben_mao_jpn_knd_kor_glc_urd_akn_grk_sun_cze_gam_mly_mnd_swe_bem_bos_sod_lat_scr_lit_bul_qcu_krd_afr_spa_xho_anl_mcd_wly_mol_tag_hin_swt_alb_ses_jav_tha_aeg_tml_yor_zul_azi_arw_ita_tur_tsw_vie_mlt_dyu_cic_ewe	-1.04375634155373	-2.54960209603071	0.0124203953087065
117	sid_arw_tsn_nor_mlt_hau_owc_rus_tur_azi_dyu_mly_akn_ita_pol_bsq_por_tig_swa_mnd_ctl_spa_cic_mol_ses_ukr_est_swt_xho_fin_urd_sod_geo_krd_hin_eng_svk_anl_wly_ger_hun_igb_bat_fre_jav_jpn_tml_kor_swe_scr_zul_dut_ind_ben_aeg_tag_cnt_bos_ven_afr_amh_lit_prs_rom_grk_qcu_cze_slo_mcd_ewe_amr_alb_chh_lat_sun_bul_yor_guj_tsw_mao_tha_gam_knd_dgb_bam_aze_pan_glc_uzb_moo_vie_heb_fbf_bem_lda	0.019245718395081	0.0453573507803206	0.963919726974092
118	sod_lit_moo_rus_tig_gam_amh_grk_tur_aze_swt_bat_ses_fre_ctl_bsq_eng_heb_ewe_cnt_scr_glc_cic_urd_akn_rom_fin_dyu_tsw_hun_prs_sid_geo_slo_alb_ukr_hin_mlt_aeg_bos_est_dgb_jav_por_sun_jpn_knd_kor_ben_nor_igb_pan_mao_arw_chh_ind_mnd_pol_yor_ita_wly_svk_bul_lat_spa_qcu_krd_cze_mol_bem_anl_swe_hau_mcd_tag_dut_swa_guj_bam_mly_tha_owc_tml_fbf_lda_uzb_afr_ger_azi_xho_vie_amr_zul_ven_tsn	-0.53028635669183	-1.26263968693753	0.209875533424852
119	wly_ger_dyu_urd_heb_aeg_tig_rus_tur_uzb_bam_mly_cic_ctl_mcd_bsq_pan_owc_lda_cnt_mol_arw_xho_prs_yor_rom_hun_fbf_zul_est_dut_sid_geo_bos_ben_cze_pol_sod_amh_nor_fin_ven_ind_glc_sun_jpn_knd_kor_bul_por_akn_lit_bat_ukr_mlt_jav_mnd_grk_igb_slo_gam_afr_guj_ita_spa_qcu_scr_krd_svk_moo_chh_swe_anl_lat_mao_eng_ewe_hin_tsw_tag_tha_amr_tml_swa_bem_azi_alb_fre_aze_swt_vie_hau_tsn_dgb_ses	-0.575068080044097	-1.37279861417303	0.173116297516055
120	sod_pol_tsn_swe_anl_hau_gam_alb_uzb_tur_swa_jav_tsw_nor_pan_bsq_guj_sid_dyu_cnt_lit_glc_ven_rom_bam_ita_hun_ses_ewe_est_lat_aeg_geo_scr_ger_svk_hin_amr_owc_ben_fin_swt_mao_mcd_tag_jpn_tml_kor_bul_ukr_zul_arw_ind_krd_wly_bat_mnd_bos_yor_cze_tig_rus_grk_spa_dut_qcu_prs_urd_slo_fbf_amh_afr_heb_por_sun_mol_igb_fre_bem_mly_tha_chh_knd_lda_cic_aze_ctl_eng_azi_moo_vie_mlt_dgb_xho_akn	-0.280875298397907	-0.664703505246771	0.507885047780531
121	amr_ben_cic_rom_heb_anl_amh_ita_uzb_tur_swt_jav_ven_glc_ctl_bsq_scr_gam_dyu_cnt_mol_guj_igb_dut_dgb_rus_est_akn_tsn_hun_eng_aeg_geo_alb_fre_spa_mcd_mlt_hau_ukr_fin_lda_sun_slo_ind_jpn_tml_kor_lat_grk_bam_urd_mao_bos_chh_mly_mnd_arw_zul_por_tig_nor_krd_pan_lit_qcu_cze_ger_hin_ses_wly_bul_sod_afr_bat_swe_xho_pol_yor_tag_tha_sid_knd_moo_ewe_azi_prs_svk_aze_fbf_vie_owc_tsw_bem_swa	-0.736198318257675	-1.76927203593024	0.0801265972922216
122	wly_ben_lda_scr_mlt_amr_owc_alb_azi_aze_ewe_ind_dyu_prs_eng_bsq_ita_sid_yor_cnt_ctl_guj_akn_spa_swt_cze_fin_igb_zul_est_mol_chh_geo_afr_krd_fre_nor_tig_hau_grk_hun_dgb_tag_bos_mao_jpn_knd_kor_ukr_por_tsn_arw_mly_rus_sod_sun_mnd_pan_ses_slo_gam_lat_urd_dut_glc_qcu_svk_mcd_lit_bem_heb_rom_amh_ger_bat_hin_tsw_bul_bam_jav_tha_anl_tml_cic_moo_tur_swe_pol_uzb_swa_vie_aeg_fbf_xho_ven	-0.236485294288299	-0.558705408501998	0.577705585300645
123	aeg_guj_bam_pan_sod_heb_amh_fre_azi_aze_ses_mly_moo_glc_afr_bsq_nor_tig_bem_cnt_urd_por_cic_cze_akn_hin_fin_tsn_yor_est_pol_hau_geo_lat_krd_prs_svk_chh_mlt_lit_hun_dyu_ind_scr_bat_jpn_knd_kor_rom_ben_ven_mcd_tag_alb_sid_jav_mnd_ger_ewe_dut_owc_rus_ctl_ukr_mol_qcu_grk_swe_bos_xho_amr_ita_gam_bul_sun_spa_lda_slo_swt_mao_tha_anl_tml_zul_dgb_tur_eng_arw_uzb_igb_vie_wly_tsw_fbf_swa	-0.289389264434842	-0.685908587212857	0.494477153426422
124	mlt_ukr_moo_bul_chh_tig_sod_dut_tur_aze_tsn_mly_ses_bos_glc_bsq_pol_aeg_yor_cnt_swe_pan_cic_alb_igb_ger_hun_ven_fbf_fin_scr_sid_geo_spa_ben_prs_svk_anl_wly_cze_est_akn_jav_krd_tag_jpn_knd_kor_eng_rom_dyu_urd_bat_rus_gam_ind_mnd_afr_dgb_lit_amr_ctl_por_grk_arw_qcu_mol_nor_lat_tsw_heb_fre_owc_guj_sun_slo_bam_mcd_swt_mao_tha_hau_tml_swa_ewe_azi_ita_hin_uzb_xho_vie_amh_bem_lda_zul	-0.751841260812766	-1.80731285080523	0.0739467859295387
125	amr_nor_swt_alb_sid_wly_hau_grk_azi_aze_tsn_sun_akn_lit_bul_bsq_scr_heb_ewe_cnt_afr_krd_dgb_hin_ses_guj_est_zul_yor_hun_rus_tig_geo_mcd_lat_pol_cze_aeg_anl_rom_fin_dyu_jav_pan_bat_jpn_tml_kor_dut_mol_cic_slo_mly_eng_gam_mao_mnd_fre_fbf_svk_mlt_ben_ctl_prs_ukr_qcu_arw_por_urd_bem_chh_glc_amh_ger_ind_swe_xho_spa_ven_tag_tha_sod_knd_tsw_bam_tur_ita_bos_uzb_igb_vie_owc_moo_lda_swa	-1.05526190688257	-2.58159611330092	0.0113969314452403
126	tig_afr_bem_glc_gam_heb_sod_arw_aze_tur_ven_jav_akn_mol_ita_bsq_urd_amr_dgb_cnt_ger_scr_swt_lit_swa_alb_hun_tsw_bam_fin_ukr_anl_geo_prs_cze_pol_bul_amh_hau_fre_est_moo_mao_grk_ind_jpn_knd_kor_ctl_hin_xho_pan_mly_eng_sid_sun_mnd_guj_fbf_lat_wly_swe_krd_rom_bos_qcu_spa_slo_svk_yor_chh_rus_aeg_mcd_bat_ben_lda_nor_dyu_tag_tha_owc_tml_ses_ewe_uzb_dut_por_azi_tsn_vie_mlt_cic_igb_zul	-0.474312175800314	-1.12802511534434	0.262211032405578
127	anl_rom_tsn_bul_sod_amh_wly_urd_tur_aze_xho_mao_ewe_svk_hin_bsq_alb_chh_cic_cnt_cze_spa_swt_mol_akn_arw_fin_moo_fbf_hun_slo_gam_geo_lit_eng_glc_guj_amr_owc_afr_est_swa_jav_swe_tag_jpn_knd_kor_ctl_ben_bam_lat_sun_por_sid_bat_mnd_scr_lda_rus_aeg_bos_pan_ger_pol_qcu_prs_nor_ita_dyu_tig_dut_mlt_ukr_ind_grk_dgb_mcd_yor_mly_tha_heb_tml_ses_bem_uzb_krd_fre_azi_tsw_vie_hau_ven_igb_zul	-0.0327612573764519	-0.0771875090007406	0.938640198003186
128	owc_swe_dgb_bos_heb_sid_amh_pan_uzb_azi_swa_ind_zul_slo_por_bsq_eng_mlt_lda_cnt_svk_lit_bam_alb_ewe_urd_hun_bem_fbf_fin_lat_wly_geo_nor_bul_prs_grk_anl_hau_glc_est_dyu_sun_scr_mao_jpn_tml_kor_rom_arw_moo_ita_tag_ben_gam_mly_mnd_ger_cic_pol_amr_afr_ukr_hin_ctl_qcu_rus_dut_spa_igb_tig_guj_chh_cze_jav_fre_akn_mcd_ven_bat_tha_sod_knd_swt_tsn_tur_krd_mol_aze_yor_vie_aeg_ses_tsw_xho	-0.531352854476625	-1.26774200603103	0.208054981935477
129	chh_ukr_zul_lit_mlt_sod_aeg_ita_uzb_aze_ewe_ind_fbf_scr_rus_bsq_mol_heb_yor_cnt_afr_urd_lda_bos_cic_svk_hun_dgb_ven_est_hin_owc_geo_mcd_slo_ctl_por_tig_sid_glc_fin_tsw_bat_swe_mly_jpn_tml_kor_pan_arw_bem_pol_sun_ben_gam_jav_mnd_krd_ses_lat_amh_alb_rom_bul_cze_qcu_fre_dut_eng_igb_hau_spa_wly_prs_tag_ger_moo_nor_dyu_mao_tha_amr_knd_swt_xho_azi_guj_grk_tur_bam_vie_anl_tsn_akn_swa	-1.01361799089394	-2.46495746395933	0.0155383084413914
130	amr_ger_fbf_swe_sid_hau_gam_por_azi_uzb_ewe_mly_swt_svk_bul_bsq_fre_heb_lda_mnd_ukr_ita_yor_pol_cic_spa_fin_akn_tsn_hun_grk_amh_geo_nor_mcd_scr_arw_mlt_sod_urd_est_zul_mao_glc_tag_jpn_tml_kor_lit_rus_igb_mol_bat_guj_owc_sun_cnt_eng_dgb_rom_wly_krd_afr_cze_lat_qcu_prs_dut_hin_xho_anl_alb_tig_ctl_jav_pan_swa_slo_moo_ind_tha_chh_knd_ses_bem_tur_bos_ben_aze_ven_vie_aeg_dyu_bam_tsw	-0.799364828528708	-1.93095040598884	0.0565348604895914
131	aeg_slo_swt_nor_hau_wly_owc_lat_uzb_tur_ses_ind_zul_lit_spa_bsq_glc_anl_swa_mnd_hin_ita_moo_mcd_ven_ben_hun_tsw_dyu_fin_pol_amr_geo_prs_krd_grk_ctl_tig_gam_pan_est_lda_jav_scr_bat_jpn_knd_kor_svk_urd_bem_mol_mao_fre_sod_mly_cnt_guj_akn_cze_amh_alb_eng_arw_por_qcu_afr_dut_rom_tsn_sid_swe_chh_bul_sun_ger_ewe_ukr_dgb_tag_tha_heb_tml_bam_igb_azi_bos_rus_aze_fbf_vie_mlt_xho_yor_cic	-0.387483323108248	-0.918197419577118	0.360890737797459
132	amh_guj_dyu_rus_heb_tig_owc_ukr_azi_tur_moo_bat_fbf_dut_grk_bsq_pol_mlt_ewe_cnt_ctl_urd_ses_prs_ven_hin_fin_xho_swt_est_svk_chh_geo_scr_slo_alb_pan_aeg_wly_mol_hun_swa_ind_cze_tag_jpn_knd_kor_ben_afr_bem_rom_jav_bos_hau_mao_mnd_lit_cic_swe_anl_bul_nor_ita_mcd_qcu_arw_por_glc_akn_amr_fre_sod_ger_mly_spa_zul_krd_igb_sun_tha_gam_tml_lda_tsw_aze_eng_lat_uzb_bam_vie_sid_yor_tsn_dgb	0.776839272975977	1.85168870859687	0.0672434895970474
133	sod_pan_ses_ctl_heb_amh_amr_glc_azi_uzb_tsn_sun_xho_cze_nor_bsq_alb_anl_dgb_mnd_lit_fre_ewe_ben_ven_lat_fin_yor_zul_hun_bul_tig_geo_hin_mol_ukr_afr_gam_chh_mcd_est_bam_mao_spa_mly_jpn_tml_kor_scr_eng_igb_prs_jav_swe_mlt_bat_cnt_ita_fbf_rus_hau_svk_ger_slo_dut_qcu_bos_pol_grk_bem_sid_arw_aeg_urd_tag_guj_cic_krd_lda_ind_tha_wly_knd_dyu_moo_aze_por_rom_tur_swa_vie_owc_tsw_akn_swt	0.508098418792081	1.2018012802172	0.232491919812065
134	amr_spa_ses_ger_amh_sod_tig_pan_tur_uzb_ewe_bat_bem_pol_scr_bsq_eng_hau_ven_mnd_ben_ctl_akn_alb_lda_mol_hun_swt_moo_est_krd_aeg_geo_swe_urd_svk_bos_gam_chh_glc_fin_tsn_mly_grk_mao_jpn_tml_kor_prs_bul_dgb_lat_tag_rom_anl_jav_cnt_fre_tsw_hin_sid_dut_lit_rus_por_qcu_arw_slo_cze_fbf_owc_ukr_heb_ita_ind_guj_igb_afr_yor_sun_tha_mlt_knd_zul_swa_aze_mcd_nor_azi_dyu_vie_wly_cic_xho_bam	-0.630951128236772	-1.50905215371038	0.134675434588807
135	hau_lit_lda_swe_anl_heb_amh_ctl_azi_uzb_cic_sun_ses_ben_svk_bsq_bul_amr_xho_cnt_por_ger_fbf_slo_akn_afr_est_dgb_zul_hun_rus_aeg_geo_fre_ukr_arw_glc_mlt_sod_nor_fin_swa_jav_urd_tag_jpn_knd_kor_eng_prs_moo_dut_mly_mol_sid_bat_mnd_alb_tsn_mcd_owc_lat_bos_hin_grk_qcu_ita_guj_cze_bem_tig_pan_wly_rom_mao_pol_igb_krd_dyu_ind_tha_gam_tml_ewe_ven_aze_scr_spa_tur_tsw_vie_chh_bam_yor_swt	-0.657520993787367	-1.57431379924249	0.118810848746282
136	chh_rus_swa_afr_tig_heb_wly_slo_tur_uzb_fbf_mly_lda_mcd_lat_bsq_pan_sid_dgb_cnt_grk_guj_bam_alb_ses_ben_hun_akn_zul_est_bos_sod_geo_ger_scr_por_bul_amh_owc_urd_fin_cic_sun_rom_ind_jpn_tml_kor_dut_ukr_moo_mol_tag_cze_anl_bat_mnd_nor_swt_krd_amr_glc_hin_spa_swe_qcu_arw_fre_prs_tsw_hau_eng_gam_lit_mao_ita_bem_svk_igb_jav_tha_aeg_knd_dyu_ewe_aze_ctl_pol_azi_ven_vie_mlt_yor_xho_tsn	-0.0613589927920752	-0.14454434514254	0.885383423358369
137	aeg_mol_swt_svk_owc_wly_heb_guj_azi_uzb_tsn_ind_dgb_rus_pan_bsq_pol_gam_ven_cnt_ukr_dut_cic_spa_swa_prs_hun_bam_ses_est_nor_anl_geo_eng_ctl_grk_arw_tig_amh_cze_fin_fbf_sun_bul_bat_jpn_tml_kor_ita_ben_akn_lat_tag_bos_sod_mao_mnd_slo_dyu_por_chh_glc_swe_alb_krd_qcu_lit_hin_ger_xho_amr_afr_sid_fre_mly_rom_yor_mcd_zul_jav_tha_mlt_knd_ewe_lda_tur_scr_urd_aze_moo_vie_hau_bem_tsw_igb	-0.47857594795081	-1.13817767070739	0.257969929893618
138	chh_lit_xho_spa_sid_hau_anl_por_tur_azi_akn_sun_dyu_bos_ger_bsq_prs_wly_ses_mnd_cze_mol_fbf_urd_bem_dut_est_ewe_swt_hun_pan_sod_geo_guj_alb_ctl_ben_amr_amh_ukr_fin_cic_jav_glc_bat_jpn_knd_kor_scr_rus_moo_bul_tag_swe_gam_mao_cnt_nor_yor_krd_aeg_slo_grk_mcd_svk_qcu_rom_afr_hin_tsw_mlt_ita_heb_arw_ind_fre_bam_pol_tsn_mly_tha_tig_tml_ven_zul_aze_eng_lat_uzb_lda_vie_owc_dgb_igb_swa	-0.19915642215695	-0.470363420167063	0.639196627780516
139	chh_scr_tsn_swe_heb_sod_amh_ben_uzb_azi_yor_mao_zul_ita_slo_bsq_mol_owc_lda_mnd_lit_dut_bam_mcd_igb_bos_hun_swt_fbf_est_hin_aeg_geo_cze_krd_ctl_ger_sid_tig_pan_fin_swa_mly_bul_tag_jpn_knd_kor_afr_grk_ses_nor_ind_arw_anl_bat_cnt_alb_xho_guj_mlt_pol_urd_lat_svk_qcu_glc_fre_rus_tsw_gam_eng_hau_rom_sun_prs_dyu_spa_moo_jav_tha_wly_tml_akn_ven_tur_ukr_por_aze_ewe_vie_amr_cic_bem_dgb	0.0981036301544478	0.231007286091386	0.817816597785319
140	aeg_krd_igb_glc_wly_owc_anl_svk_uzb_azi_fbf_tag_dyu_prs_dut_bsq_alb_gam_ewe_mnd_scr_arw_akn_slo_ses_afr_est_tsn_swa_hun_ger_tig_geo_fre_rus_spa_grk_heb_chh_urd_fin_bem_mly_nor_bat_jpn_tml_kor_lit_mcd_xho_eng_mao_pol_hau_ind_cnt_ukr_swt_ben_sid_guj_mol_rom_cze_qcu_ita_ctl_pan_ven_mlt_hin_sod_swe_jav_bos_dgb_por_cic_sun_tha_amh_knd_lda_yor_aze_lat_bul_tur_bam_vie_amr_moo_zul_tsw	-0.488384767088237	-1.16252764513181	0.247995717242186
141	owc_ctl_ewe_krd_tig_mlt_wly_cze_aze_azi_tsw_bat_xho_por_grk_bsq_bul_sid_moo_mnd_lit_urd_akn_fre_swt_guj_fin_dgb_swa_est_scr_gam_geo_glc_ben_lat_ger_chh_sod_mol_hun_zul_tag_slo_mao_jpn_knd_kor_svk_bos_tsn_prs_jav_swe_amr_mly_cnt_pan_ses_alb_heb_spa_ukr_arw_hin_qcu_nor_dut_afr_fbf_anl_pol_aeg_mcd_ind_eng_bam_rus_lda_sun_tha_hau_tml_bem_ven_tur_ita_rom_uzb_cic_vie_amh_dyu_igb_yor	0.89350163842711	2.128918153106	0.0359035057064407
142	aeg_lat_ses_cze_gam_amh_mlt_bul_tur_uzb_moo_sun_tsn_grk_ukr_bsq_urd_chh_akn_mnd_nor_prs_bam_scr_lda_krd_fin_swt_bem_est_arw_sid_geo_glc_guj_ctl_por_sod_wly_ger_hun_cic_tag_dut_mly_jpn_tml_kor_lit_mcd_dyu_alb_mao_mol_heb_bat_cnt_slo_swa_fre_anl_spa_rom_svk_bos_qcu_ita_afr_ben_yor_tig_pan_amr_eng_ind_swe_dgb_rus_ewe_jav_tha_hau_knd_fbf_ven_aze_hin_pol_azi_igb_vie_owc_zul_xho_tsw	-0.0603434988609401	-0.14218624456969	0.88724047592901
143	tig_bul_xho_ben_sod_mlt_aeg_fre_aze_tur_fbf_tag_igb_swe_por_bsq_rus_anl_dyu_mnd_guj_svk_swt_alb_bem_ctl_fin_swa_dgb_hun_mol_amh_geo_ger_mcd_ukr_slo_chh_amr_bos_est_akn_sun_lit_jav_jpn_tml_kor_lat_ita_ses_dut_ind_eng_hau_mao_cnt_nor_moo_prs_wly_grk_pol_arw_glc_qcu_pan_krd_rom_ewe_gam_spa_owc_afr_bat_hin_tsn_scr_yor_mly_tha_sid_knd_ven_lda_azi_cze_urd_uzb_zul_vie_heb_cic_bam_tsw	-1.37523416682119	-3.45605912221185	0.000827904376421513
144	anl_bos_cic_ita_sid_aeg_gam_pan_uzb_aze_dyu_jav_swt_krd_rus_bsq_rom_tig_zul_cnt_swe_arw_ses_ger_bem_mcd_fin_xho_igb_est_fre_chh_geo_mol_lit_urd_nor_heb_sod_bul_hun_tsn_sun_afr_mly_jpn_knd_kor_ctl_spa_ewe_lat_ind_hin_wly_tag_mnd_glc_tsw_alb_amr_dut_grk_scr_svk_qcu_pol_por_slo_dgb_mlt_ukr_amh_eng_mao_ben_swa_prs_akn_bat_tha_owc_tml_lda_yor_azi_guj_cze_tur_fbf_vie_hau_bam_moo_ven	-0.83841932631376	-2.02483043708996	0.0457520216471796
145	heb_dut_swt_fre_amh_gam_owc_slo_tur_aze_ewe_tag_moo_bul_urd_bsq_nor_wly_zul_cnt_grk_hin_ven_por_tsw_mcd_hun_xho_bam_est_pol_amr_geo_ctl_svk_rus_ben_mlt_chh_alb_fin_ses_sun_rom_jav_jpn_tml_kor_ita_bos_igb_lat_mao_cze_anl_ind_mnd_spa_cic_guj_tig_arw_ger_pan_prs_qcu_lit_krd_ukr_dyu_sod_swe_aeg_scr_bat_glc_akn_eng_lda_mly_tha_hau_knd_dgb_fbf_uzb_afr_mol_azi_yor_vie_sid_bem_tsn_swa	-0.372815450008631	-0.883947173702769	0.379004209423639
146	sid_arw_swa_cze_chh_gam_heb_mcd_aze_uzb_lda_bat_zul_por_guj_bsq_afr_amr_yor_cnt_bos_lat_xho_lit_cic_slo_est_ses_fbf_hun_eng_tig_geo_grk_swe_urd_ben_sod_mlt_hin_fin_igb_ind_svk_sun_jpn_tml_kor_bul_glc_moo_scr_mao_pol_anl_jav_mnd_krd_bem_ukr_amh_ctl_dut_ita_spa_qcu_rom_ger_alb_swt_wly_pan_owc_prs_tag_nor_dyu_mol_ewe_mly_tha_hau_knd_bam_dgb_tur_rus_fre_azi_akn_vie_aeg_tsw_ven_tsn	-0.558557140856712	-1.33064056709227	0.186560741853545
147	wly_lit_ses_glc_sid_aeg_tig_rus_azi_aze_igb_sun_zul_spa_scr_bsq_ita_gam_fbf_mnd_afr_hin_dgb_arw_tsw_prs_fin_ven_akn_est_rom_mlt_geo_ctl_grk_urd_bul_chh_anl_swe_hun_bam_mao_eng_ind_jpn_tml_kor_fre_pol_swt_lat_mly_nor_hau_jav_cnt_ben_dyu_mcd_amh_svk_bos_pan_slo_qcu_ger_mol_krd_moo_sod_ukr_owc_guj_bat_dut_yor_cze_xho_tag_tha_heb_knd_bem_tsn_tur_alb_por_uzb_ewe_vie_amr_cic_lda_swa	-0.718869487890301	-1.72453535632761	0.0879334470269278
148	sod_swe_bam_alb_gam_tig_aeg_ukr_azi_tur_zul_ind_yor_fre_eng_bsq_mcd_sid_fbf_mnd_bul_urd_igb_pan_ses_rus_fin_swt_tsw_hun_arw_amr_geo_ita_glc_svk_ben_mlt_owc_grk_est_ewe_jav_por_mao_jpn_knd_kor_guj_dut_dyu_cze_sun_lit_amh_mly_cnt_hin_moo_pol_chh_ger_prs_scr_afr_qcu_krd_rom_spa_bem_heb_lat_hau_bos_bat_ctl_dgb_nor_cic_tag_tha_anl_tml_ven_lda_uzb_slo_mol_aze_xho_vie_wly_akn_swa_tsn	-0.504799889530083	-1.20007315924697	0.233159076807724
149	heb_mol_ewe_afr_tig_sid_amh_eng_uzb_aze_bam_ind_cic_ukr_ben_bsq_bul_aeg_swa_mnd_pan_cze_dyu_mcd_dgb_scr_hun_ven_lda_est_grk_amr_geo_svk_bos_lit_por_sod_wly_arw_fin_xho_tag_krd_mao_jpn_knd_kor_prs_nor_yor_ita_jav_hin_gam_bat_cnt_glc_swt_ger_owc_ctl_lat_rus_spa_qcu_slo_rom_guj_zul_chh_alb_mlt_swe_mly_dut_tsn_urd_akn_sun_tha_hau_tml_ses_igb_azi_fre_pol_tur_fbf_vie_anl_tsw_bem_moo	-0.942127269270488	-2.2850349150743	0.0245838918716089
150	wly_urd_xho_pan_tig_chh_owc_ctl_uzb_tur_lda_mly_tsn_lat_glc_bsq_eng_sid_swt_cnt_hin_dut_bem_por_yor_mcd_fin_bam_dgb_hun_swe_hau_geo_slo_guj_grk_rom_aeg_amh_prs_est_igb_jav_scr_sun_jpn_knd_kor_spa_nor_ven_ukr_ind_mol_mlt_bat_mnd_ita_akn_krd_heb_bul_arw_bos_alb_qcu_rus_cze_afr_tsw_anl_lit_amr_svk_mao_fre_zul_pol_ewe_tag_tha_gam_tml_cic_swa_aze_ger_ben_azi_moo_vie_sod_ses_dyu_fbf	-0.104625410128237	-0.247139544631418	0.805344990350092
151	owc_bos_fbf_ita_gam_sod_hau_ben_aze_azi_tsn_bat_ewe_cze_glc_bsq_swe_wly_moo_mnd_pan_fre_ven_urd_swa_nor_hun_ses_igb_fin_prs_heb_geo_arw_por_bul_guj_anl_sid_hin_est_dgb_mly_scr_ind_jpn_knd_kor_eng_pol_bem_svk_mao_grk_aeg_jav_cnt_ukr_zul_slo_tig_lit_ctl_spa_lat_qcu_alb_krd_afr_swt_amh_mcd_chh_rus_tag_dut_lda_ger_akn_sun_tha_amr_tml_yor_bam_tur_mol_rom_uzb_cic_vie_mlt_dyu_tsw_xho	-0.335858673343622	-0.795536642196903	0.428327221943532
152	tig_urd_akn_krd_hau_mlt_owc_hin_tur_uzb_swa_sun_zul_pol_afr_bsq_slo_amr_tsn_mnd_bos_grk_dgb_svk_moo_por_est_fbf_swt_hun_dut_anl_geo_mcd_lit_rom_scr_wly_chh_eng_fin_ewe_tag_arw_mly_jpn_knd_kor_glc_bul_bem_spa_ind_pan_gam_bat_cnt_nor_xho_cze_amh_lat_guj_ben_alb_qcu_rus_ita_ukr_ses_aeg_mol_sid_fre_jav_swe_dyu_prs_lda_mao_tha_heb_tml_ven_tsw_aze_ctl_ger_azi_bam_vie_sod_cic_igb_yor	-0.423126708616738	-1.00363508950923	0.318158762281039
153	gam_lat_akn_nor_amh_chh_wly_prs_azi_uzb_tsw_mly_bam_scr_ctl_bsq_bul_heb_swt_cnt_svk_fre_zul_mol_xho_cze_est_moo_igb_fin_dut_tig_geo_grk_por_swe_pol_sod_owc_mcd_hun_tsn_tag_rus_mao_jpn_tml_kor_ukr_slo_dgb_hin_bat_afr_hau_jav_mnd_glc_swa_lit_aeg_bos_alb_spa_krd_qcu_rom_urd_ita_fbf_anl_ben_amr_ger_ind_guj_ses_eng_cic_sun_tha_mlt_knd_yor_ven_aze_pan_arw_tur_bem_vie_sid_ewe_dyu_lda	0.924512176201577	2.22529389377344	0.0284789004917476
154	mlt_pol_dyu_spa_aeg_wly_tig_grk_aze_azi_akn_bat_swt_eng_arw_bsq_fre_amr_dgb_cnt_afr_alb_moo_nor_ven_mcd_est_ewe_igb_hun_ger_anl_geo_lat_scr_lit_dut_gam_chh_guj_fin_swa_sun_ben_tag_jpn_knd_kor_svk_urd_cic_mol_jav_hin_sod_mao_mnd_bul_ses_ctl_owc_rom_cze_swe_ukr_qcu_slo_por_rus_fbf_heb_bos_hau_prs_mly_glc_bem_pan_lda_ind_tha_amh_tml_bam_zul_uzb_ita_krd_tur_xho_vie_sid_tsn_yor_tsw	0.268370585059675	0.632078578311224	0.528886358486442
155	wly_svk_tsw_mol_heb_hau_gam_swe_tur_uzb_xho_ind_ven_eng_rom_bsq_hin_mlt_fbf_cnt_bul_prs_bam_afr_moo_ger_hun_ewe_cic_est_alb_anl_geo_ukr_cze_urd_ctl_amh_sid_fre_fin_swt_jav_scr_bat_jpn_tml_kor_slo_lat_zul_krd_tag_glc_amr_sun_mnd_bos_dyu_rus_owc_spa_nor_dut_mcd_qcu_por_grk_lit_tsn_aeg_pan_chh_ben_mao_pol_lda_ita_akn_mly_tha_tig_knd_swa_yor_aze_arw_guj_azi_dgb_vie_sod_bem_igb_ses	0.130680376373689	0.307657765490302	0.759030702545493
156	amr_nor_cic_ben_chh_amh_hau_pan_azi_tur_tsw_bat_moo_ctl_urd_bsq_arw_heb_yor_cnt_ukr_lat_tsn_ger_lda_eng_fin_akn_xho_est_bos_gam_geo_slo_dut_afr_ita_tig_anl_scr_hun_zul_jav_rus_sun_jpn_knd_kor_lit_mol_igb_prs_mao_bul_owc_ind_mnd_por_ewe_guj_sod_glc_swe_krd_grk_qcu_svk_pol_cze_swt_sid_spa_wly_mcd_tag_fre_dyu_rom_ses_mly_tha_mlt_tml_bem_ven_uzb_alb_hin_aze_bam_vie_aeg_swa_fbf_dgb	-1.31471872997299	-3.28421687442992	0.00144231278063441
157	sod_grk_lda_prs_gam_sid_owc_spa_uzb_aze_igb_mly_moo_ben_bos_bsq_alb_hau_yor_mnd_lit_rus_dgb_krd_tsw_glc_hun_ven_ewe_fin_guj_amh_geo_ukr_mol_fre_afr_mlt_chh_cze_est_ses_jav_eng_sun_jpn_knd_kor_pol_mcd_swt_ita_tag_ger_heb_ind_cnt_svk_cic_hin_anl_dut_urd_ctl_rom_qcu_lat_swe_por_akn_wly_nor_amr_slo_bat_arw_xho_pan_fbf_mao_tha_aeg_tml_dyu_tsn_tur_bul_scr_azi_zul_vie_tig_bem_bam_swa	0.423394435495015	0.998839352744208	0.320464340134153
158	sod_dut_fbf_swe_sid_wly_owc_ita_azi_tur_tsw_jav_ewe_fre_urd_bsq_glc_aeg_swa_cnt_ben_rom_akn_rus_bam_lat_est_xho_bem_fin_ctl_hau_geo_hin_eng_grk_svk_heb_mlt_pan_hun_lda_sun_arw_mao_jpn_knd_kor_nor_spa_yor_bul_tag_slo_chh_mly_mnd_mcd_ven_bos_anl_ger_prs_lit_guj_qcu_ukr_alb_cze_swt_amr_mol_amh_pol_bat_krd_zul_afr_cic_ind_tha_tig_tml_moo_ses_aze_scr_por_uzb_igb_vie_gam_dgb_dyu_tsn	-0.255077512901897	-0.602937142233348	0.548018043843888
159	chh_glc_yor_rom_sod_owc_gam_afr_aze_uzb_dgb_jav_tsw_nor_lat_bsq_swe_wly_xho_cnt_slo_arw_ven_ita_igb_prs_fin_cic_akn_est_eng_heb_geo_bul_scr_cze_alb_sid_anl_fre_hun_ewe_tag_por_mly_jpn_knd_kor_ben_ukr_bam_svk_bat_hin_tig_mao_mnd_grk_moo_pol_mlt_pan_guj_urd_dut_qcu_bos_krd_spa_swt_amr_ctl_aeg_mol_sun_ger_bem_lit_tsn_ind_tha_amh_tml_ses_zul_tur_mcd_rus_azi_lda_vie_hau_fbf_swa_dyu	0.382015567734183	0.900037526329097	0.370424964943468
160	tig_ita_akn_lat_gam_sid_owc_afr_azi_tur_moo_jav_yor_spa_pol_bsq_svk_hau_ewe_cnt_eng_bos_ses_mol_dgb_scr_hun_swa_tsn_fin_arw_wly_geo_por_swe_urd_krd_chh_amr_glc_est_tsw_sun_nor_bat_jpn_knd_kor_bul_prs_lda_dut_mao_guj_amh_mly_mnd_alb_swt_mcd_sod_lit_rus_cze_slo_qcu_ctl_hin_ukr_fbf_anl_ger_heb_fre_ind_ben_bem_grk_cic_tag_tha_mlt_tml_igb_xho_aze_rom_pan_uzb_dyu_vie_aeg_ven_zul_bam	-0.237882534144868	-0.561821684452047	0.575589028075934
161	aeg_ben_fbf_grk_gam_sod_chh_pol_tur_azi_ven_mao_cic_prs_spa_bsq_krd_anl_ses_cnt_alb_bul_moo_mol_ewe_pan_hun_tsw_zul_fin_swe_owc_geo_arw_fre_ger_por_sid_wly_ctl_est_bem_jav_guj_mly_jpn_tml_kor_slo_eng_yor_svk_bat_lit_amh_ind_mnd_urd_igb_scr_mlt_ita_lat_rus_bos_qcu_ukr_afr_glc_swa_heb_dut_hau_hin_tag_rom_swt_cze_dgb_sun_tha_tig_knd_xho_bam_uzb_mcd_nor_aze_tsn_vie_amr_lda_dyu_akn	-0.123788616314362	-0.292150909958038	0.770821987137316
162	chh_mol_zul_guj_anl_wly_hau_glc_azi_aze_fbf_mly_swa_arw_rus_bsq_bul_amr_akn_cnt_spa_nor_xho_pol_tsw_eng_hun_tsn_lda_fin_ukr_tig_geo_alb_svk_mcd_prs_sid_aeg_pan_est_bam_mao_slo_ind_jpn_tml_kor_lat_krd_igb_dut_jav_scr_sod_sun_mnd_fre_ven_grk_mlt_afr_swe_ita_cze_qcu_ctl_lit_hin_dyu_owc_por_gam_ger_tag_rom_ses_ben_swt_bat_tha_amh_knd_bem_ewe_tur_bos_urd_uzb_dgb_vie_heb_moo_cic_yor	-0.29837997031869	-0.706159015809927	0.481854574483983
163	anl_lit_ses_spa_chh_wly_amr_glc_aze_azi_lda_mly_bem_slo_urd_bsq_rus_amh_ven_cnt_por_scr_ewe_rom_bam_mol_hun_igb_zul_fin_ger_hau_geo_dut_pan_eng_grk_heb_tig_hin_est_akn_sun_svk_ind_jpn_knd_kor_ctl_mcd_yor_ita_mao_nor_owc_jav_mnd_lat_fbf_ukr_sod_alb_ben_fre_swe_qcu_arw_pol_krd_dyu_aeg_guj_gam_prs_bat_bul_swt_cze_tsn_tag_tha_sid_tml_moo_tsw_uzb_afr_bos_tur_dgb_vie_mlt_cic_swa_xho	-0.461746997670169	-1.09810207873427	0.274994804865597
164	amr_swe_swt_rom_mlt_wly_sod_scr_tur_azi_bam_jav_dyu_spa_slo_bsq_pol_tig_moo_mnd_mcd_urd_cic_ben_lda_nor_fin_akn_igb_est_por_sid_geo_glc_afr_cze_ger_chh_amh_grk_hun_bem_mly_bos_tag_jpn_knd_kor_krd_lit_ven_eng_ind_guj_hau_bat_cnt_alb_tsw_lat_owc_mol_fre_svk_ita_qcu_bul_pan_dut_yor_anl_rus_gam_ukr_sun_prs_dgb_ctl_tsn_mao_tha_heb_tml_swa_zul_uzb_hin_arw_aze_ewe_vie_aeg_ses_xho_fbf	-0.568471684454937	-1.35751581598558	0.177902431435707
165	wly_krd_bem_rus_chh_anl_hau_lat_aze_tur_dgb_mly_bam_hin_swe_bsq_guj_heb_zul_cnt_dut_pan_igb_scr_tsw_afr_hun_xho_swt_est_lit_sod_geo_pol_cze_eng_bos_sid_aeg_prs_fin_fbf_ind_bul_mao_jpn_tml_kor_arw_mcd_ewe_mol_tag_ita_amr_sun_mnd_ctl_ven_svk_owc_ukr_por_grk_nor_qcu_slo_rom_glc_cic_gam_ger_tig_fre_jav_ben_ses_spa_dyu_bat_tha_amh_knd_moo_yor_uzb_alb_urd_azi_tsn_vie_mlt_swa_akn_lda	-0.584810366000401	-1.39478368586701	0.166403625799247
166	hau_ctl_lda_arw_wly_sod_amh_dut_uzb_aze_swt_sun_igb_pol_svk_bsq_scr_owc_ewe_mnd_lit_grk_ven_fre_yor_mcd_est_dgb_cic_fin_rus_chh_geo_rom_lat_eng_ben_tig_heb_glc_hun_bam_bat_bos_mly_jpn_knd_kor_urd_hin_swa_ukr_jav_krd_anl_tag_cnt_afr_moo_por_aeg_spa_nor_prs_guj_qcu_mol_ger_swe_akn_sid_pan_gam_bul_mao_slo_tsn_ita_ses_ind_tha_amr_tml_tsw_zul_tur_cze_alb_azi_fbf_vie_mlt_xho_dyu_bem	-0.219159150190007	-0.517897534540632	0.605759608439223
167	sid_lit_ewe_rom_tig_mlt_chh_lat_tur_azi_tsn_bat_ven_guj_alb_bsq_por_wly_swa_mnd_spa_pan_fbf_eng_moo_ctl_est_bem_yor_fin_afr_gam_geo_ger_glc_bos_rus_heb_owc_arw_hun_dgb_jav_prs_mao_jpn_knd_kor_hin_dut_lda_scr_sun_bul_anl_mly_cnt_pol_akn_krd_amr_ukr_mol_ben_ita_qcu_svk_fre_urd_ses_hau_slo_aeg_grk_ind_cze_zul_swe_igb_tag_tha_amh_tml_bam_xho_uzb_nor_mcd_aze_dyu_vie_sod_swt_tsw_cic	0.377336328417862	0.888405449813869	0.376614737257696
168	chh_spa_zul_svk_heb_amh_tig_grk_tur_azi_dyu_mao_igb_ctl_dut_bsq_lat_wly_tsw_cnt_prs_nor_swt_bul_lda_cze_hun_swa_ses_est_rus_gam_geo_pan_fre_ita_guj_sod_owc_eng_fin_tsn_sun_hin_tag_jpn_tml_kor_urd_slo_cic_glc_mly_pol_anl_jav_mnd_arw_bem_bos_sid_por_scr_mcd_alb_qcu_ger_swe_ben_dgb_mlt_mol_amr_lit_ind_rom_bam_afr_fbf_bat_tha_aeg_knd_moo_akn_aze_krd_ukr_uzb_ven_vie_hau_xho_ewe_yor	0.204636274485248	0.481755567778442	0.631111347069426
169	chh_fre_cic_spa_amr_tig_mlt_urd_azi_aze_akn_mly_ewe_slo_dut_bsq_eng_sid_zul_mnd_pan_afr_moo_ita_swa_ger_est_fbf_igb_fin_lat_anl_geo_rom_bos_bul_lit_sod_gam_hin_hun_ses_sun_alb_tag_jpn_tml_kor_cze_ctl_dgb_krd_ind_por_wly_mao_cnt_guj_lda_prs_hau_nor_glc_svk_ben_qcu_rus_ukr_mol_tsw_heb_scr_aeg_swe_jav_pol_yor_arw_ven_bat_tha_owc_knd_bem_xho_uzb_grk_mcd_tur_bam_vie_amh_dyu_tsn_swt	0.531679993703461	1.25486350311216	0.2126726416612
170	tig_por_igb_eng_gam_amh_anl_ben_uzb_azi_fbf_bat_ven_fre_hin_bsq_slo_amr_dyu_mnd_svk_pan_swa_ger_tsn_glc_fin_swt_ses_est_afr_owc_geo_cze_krd_grk_alb_chh_wly_rom_hun_bem_ind_scr_mao_jpn_knd_kor_rus_prs_xho_lit_mly_ctl_sid_jav_cnt_nor_yor_bul_mlt_pol_dut_urd_lat_qcu_guj_spa_bos_bam_heb_arw_aeg_ukr_sun_ita_dgb_mol_ewe_tag_tha_hau_tml_cic_lda_aze_swe_mcd_tur_zul_vie_sod_akn_moo_tsw	-0.125449659783071	-0.295812686017766	0.768032629626579
171	anl_pol_ses_svk_sod_heb_aeg_ita_azi_uzb_bam_mao_dyu_swe_dut_bsq_hin_sid_swa_mnd_alb_bos_tsw_grk_igb_spa_hun_swt_moo_fin_rom_amh_geo_guj_urd_pan_ben_chh_amr_prs_est_ewe_ind_nor_mly_jpn_tml_kor_arw_rus_cic_slo_bat_por_tig_tag_cnt_ukr_bem_lat_gam_lit_ger_ctl_mcd_qcu_cze_scr_glc_akn_wly_mol_owc_eng_sun_afr_yor_bul_fbf_jav_tha_hau_knd_lda_ven_tur_fre_krd_aze_xho_vie_mlt_tsn_zul_dgb	-0.547076053798341	-1.30165853404963	0.196248258492631
172	gam_dut_cic_rom_hau_wly_amr_glc_uzb_tur_xho_jav_igb_ben_urd_bsq_por_heb_tsn_mnd_swe_mol_dyu_ger_dgb_scr_hun_bem_zul_fin_eng_mlt_geo_hin_afr_bul_alb_sod_amh_nor_est_ewe_sun_fre_bat_jpn_tml_kor_lit_prs_tsw_pol_tag_cze_owc_mao_cnt_grk_fbf_mcd_sid_rus_krd_arw_ukr_qcu_bos_ita_spa_bam_chh_ctl_aeg_svk_ind_lat_yor_guj_ven_mly_tha_tig_knd_akn_moo_azi_slo_pan_aze_swt_vie_anl_lda_swa_ses	-0.649105621444746	-1.55364470923716	0.123665785787413
173	amh_swe_ewe_lit_chh_sid_aeg_krd_aze_tur_cic_mao_moo_rus_nor_bsq_urd_wly_xho_mnd_mcd_cze_fbf_bul_swt_rom_hun_yor_ses_fin_dut_anl_geo_bos_pol_afr_ita_tig_owc_eng_est_dgb_sun_arw_bat_jpn_knd_kor_pan_ben_tsn_fre_ind_guj_sod_tag_cnt_mol_ven_prs_gam_spa_slo_glc_grk_qcu_ukr_hin_alb_lda_hau_scr_amr_ger_mly_ctl_dyu_por_akn_jav_tha_mlt_tml_bam_igb_azi_lat_svk_uzb_zul_vie_heb_bem_swa_tsw	-0.418842037136819	-0.994304754164392	0.322654557319426
174	tig_ger_tsw_ben_amr_chh_owc_lit_aze_azi_cic_sun_xho_por_guj_bsq_pan_wly_swt_mnd_glc_rus_igb_krd_dgb_cze_est_yor_bem_hun_bos_mlt_geo_rom_spa_svk_scr_sid_heb_ukr_fin_ses_mao_alb_jav_jpn_knd_kor_fre_hin_fbf_ctl_mly_dut_amh_tag_cnt_slo_bam_afr_anl_prs_ita_swe_pol_qcu_lat_mol_mcd_ewe_hau_nor_gam_urd_ind_eng_swa_grk_akn_bat_tha_sod_tml_moo_ven_tur_arw_bul_uzb_lda_vie_aeg_tsn_zul_dyu	0.136015854854888	0.320731624951244	0.749133368752119
175	heb_ukr_igb_mol_sod_chh_amr_eng_tur_aze_xho_ind_fbf_glc_ita_bsq_mcd_mlt_swa_cnt_arw_nor_cic_alb_dgb_dut_est_lda_akn_fin_rom_owc_geo_prs_ctl_svk_por_aeg_tig_krd_hun_yor_mly_swe_jav_jpn_knd_kor_spa_afr_tsn_cze_bat_ben_amh_mao_mnd_slo_zul_grk_hau_bos_fre_lit_pan_qcu_urd_hin_rus_bam_sid_ger_gam_lat_tag_bul_bem_pol_moo_sun_tha_wly_tml_ewe_swt_azi_scr_guj_uzb_ven_vie_anl_dyu_tsw_ses	-0.565890242124437	-1.34857919656591	0.180747132672243
176	chh_lit_bam_nor_aeg_wly_owc_ctl_uzb_azi_fbf_bat_ven_mol_dut_bsq_pan_mlt_dyu_mnd_guj_por_akn_rom_zul_urd_est_cic_ses_hun_spa_amr_geo_arw_bul_bos_grk_gam_anl_fre_fin_xho_mly_alb_tag_jpn_knd_kor_scr_rus_dgb_ger_jav_glc_sid_mao_cnt_krd_yor_ita_sod_swe_ben_lat_cze_qcu_eng_pol_slo_lda_tig_prs_heb_hin_sun_svk_swt_ukr_igb_ind_tha_hau_tml_tsw_moo_tur_afr_mcd_aze_bem_vie_amh_ewe_swa_tsn	0.263795462110194	0.621001452729096	0.536117742967936
177	owc_scr_swa_bul_anl_amh_mlt_alb_aze_tur_tsw_mly_igb_rus_ctl_bsq_fre_heb_ses_mnd_rom_ben_dgb_spa_swt_nor_fin_bam_lda_est_hin_amr_geo_slo_urd_mol_eng_wly_hau_lit_hun_zul_ind_prs_jav_jpn_knd_kor_ita_ukr_ven_svk_sun_bos_sid_tag_cnt_ger_yor_swe_sod_grk_pol_afr_pan_qcu_krd_por_mcd_akn_tig_arw_aeg_lat_mao_guj_bem_cze_cic_bat_tha_gam_tml_fbf_xho_azi_dut_glc_uzb_moo_vie_chh_tsn_dyu_ewe	0.244542880942565	0.575055182160405	0.566642624404876
178	amr_mol_lda_eng_mlt_heb_amh_mcd_tur_azi_igb_mly_ses_lat_rus_bsq_arw_gam_xho_mnd_swe_ukr_dgb_hin_akn_bul_est_bam_fbf_hun_pol_tig_geo_pan_glc_scr_nor_hau_chh_ita_fin_yor_tag_ben_jav_jpn_tml_kor_dut_urd_cic_spa_sun_guj_wly_bat_cnt_grk_dyu_bos_aeg_slo_krd_ger_svk_qcu_por_afr_ctl_swt_sid_fre_anl_prs_ind_lit_moo_alb_swa_mao_tha_owc_knd_ven_ewe_aze_rom_cze_uzb_zul_vie_sod_tsn_bem_tsw	-0.133121772834275	-0.314297255611394	0.753999263750452
179	owc_ukr_dyu_pan_sod_tig_amr_ita_azi_uzb_zul_mly_ewe_ctl_ger_bsq_rus_wly_tsw_cnt_fre_rom_ven_lit_bam_bul_est_swt_akn_hun_swe_sid_geo_lat_svk_afr_cze_aeg_gam_mcd_fin_xho_mao_slo_bat_jpn_knd_kor_krd_urd_igb_pol_ind_arw_heb_sun_mnd_mol_ses_eng_anl_alb_nor_ben_guj_qcu_glc_prs_hin_dgb_hau_spa_chh_bos_jav_scr_swa_dut_lda_tag_tha_mlt_tml_fbf_cic_tur_por_grk_aze_tsn_vie_amh_moo_bem_yor	0.159571975055192	0.376299225032541	0.707551561486271
180	aeg_prs_akn_rom_sod_wly_anl_dut_uzb_aze_swt_bat_zul_ben_mol_bsq_hin_amh_tsn_mnd_eng_pan_ewe_bul_ses_ita_est_tsw_lda_hun_afr_sid_geo_grk_por_urd_fre_tig_gam_slo_fin_xho_mly_swe_ind_jpn_tml_kor_svk_lat_igb_lit_tag_nor_heb_mao_cnt_alb_bem_pol_hau_scr_arw_ctl_rus_qcu_guj_ger_mcd_yor_mlt_spa_amr_cze_jav_ukr_moo_glc_fbf_sun_tha_chh_knd_dgb_bam_azi_bos_krd_tur_dyu_vie_owc_ven_swa_cic	0.508923920244639	1.1995142452679	0.233375145677453
181	aeg_guj_zul_ben_sod_mlt_sid_ctl_azi_aze_fbf_jav_lda_ita_por_bsq_svk_owc_ses_mnd_nor_ger_akn_arw_moo_cze_est_ewe_ven_hun_dut_anl_geo_lit_mol_pan_krd_gam_tig_rom_fin_igb_mly_rus_tag_jpn_tml_kor_mcd_lat_bam_urd_bat_prs_chh_ind_cnt_scr_swa_afr_heb_alb_slo_hin_bul_qcu_bos_ukr_grk_bem_hau_pol_amh_spa_sun_fre_tsw_eng_xho_mao_tha_wly_knd_cic_dyu_tur_glc_swe_uzb_dgb_vie_amr_swt_tsn_yor	-0.388806465251271	-0.921913933321045	0.358958962482215
182	anl_guj_yor_bul_chh_amh_sod_scr_azi_tur_tsn_tag_bem_por_bos_bsq_lit_owc_zul_mnd_krd_pan_moo_svk_cic_mol_fin_igb_ewe_est_cze_mlt_geo_rom_glc_ben_spa_tig_wly_pol_hun_swt_ind_afr_bat_jpn_knd_kor_dut_fre_lda_ger_mly_rus_amr_mao_cnt_ukr_fbf_mcd_aeg_arw_swe_grk_eng_qcu_prs_ita_urd_ses_gam_hin_heb_nor_sun_lat_ven_slo_dgb_jav_tha_sid_tml_swa_tsw_aze_ctl_alb_uzb_xho_vie_hau_dyu_akn_bam	0.0120091920693722	0.0282781881604244	0.977500871013547
183	chh_lat_bem_lit_anl_amr_hau_bos_azi_uzb_cic_mao_lda_por_glc_bsq_alb_sid_ven_cnt_bul_afr_yor_svk_ses_pan_fin_dgb_zul_est_arw_heb_geo_cze_swe_slo_mcd_tig_gam_spa_hun_igb_bat_ita_mly_jpn_knd_kor_pol_rus_xho_grk_jav_prs_mlt_tag_mnd_rom_bam_ctl_wly_krd_guj_dut_nor_qcu_fre_mol_ger_moo_owc_ben_aeg_urd_ind_hin_fbf_ukr_swt_sun_tha_sod_tml_akn_dyu_aze_scr_eng_tur_tsw_vie_amh_ewe_swa_tsn	0.487230889976738	1.15158296302098	0.25244442403737
184	aeg_pan_lda_fre_chh_amr_gam_por_azi_aze_tsw_ind_swa_urd_mcd_bsq_glc_owc_ven_mnd_eng_slo_xho_mol_yor_bul_fin_igb_ses_hun_spa_hau_geo_afr_pol_ctl_ukr_sid_amh_rom_est_dyu_mao_svk_bat_jpn_tml_kor_prs_lit_zul_hin_sun_bos_wly_jav_cnt_krd_fbf_arw_sod_swe_alb_scr_rus_qcu_dut_nor_ita_moo_anl_cze_heb_grk_mly_ger_bem_ben_tsn_tag_tha_tig_knd_swt_dgb_tur_lat_guj_uzb_bam_vie_mlt_ewe_cic_akn	-0.157608515733257	-0.372417702824087	0.710429214686627
185	chh_hin_yor_glc_owc_sid_amr_fre_azi_uzb_tsw_jav_moo_mol_swe_bsq_lit_hau_ewe_mnd_urd_nor_dyu_mcd_swt_scr_est_bem_swa_fin_ctl_wly_geo_dut_ita_guj_lat_tig_heb_pan_hun_dgb_tag_bos_sun_jpn_tml_kor_grk_pol_ven_svk_ind_slo_anl_bat_cnt_cze_zul_arw_gam_bul_rus_spa_eng_qcu_prs_krd_rom_lda_sod_afr_amh_alb_mao_ger_igb_por_bam_mly_tha_aeg_knd_tsn_cic_aze_ukr_ben_tur_akn_vie_mlt_fbf_ses_xho	-0.0476253923417421	-0.112153266646986	0.910943601350189
186	wly_nor_cic_grk_mlt_amr_chh_por_tur_azi_tsn_sun_swa_swe_prs_bsq_bos_sod_ven_cnt_rus_rom_akn_fre_zul_svk_est_ses_bam_hun_urd_sid_geo_spa_scr_ger_pol_heb_tig_glc_fin_moo_jav_ukr_mly_jpn_tml_kor_bul_guj_dyu_ctl_tag_ita_aeg_mao_mnd_lat_igb_arw_anl_mol_lit_dut_ben_qcu_krd_pan_hin_yor_hau_afr_gam_slo_bat_cze_swt_mcd_lda_ind_tha_amh_knd_tsw_ewe_aze_eng_alb_uzb_bem_vie_owc_dgb_xho_fbf	0.766458680043876	1.82410481859908	0.0713476602309547
187	aeg_arw_ven_krd_heb_tig_sid_por_aze_uzb_akn_tag_igb_cze_ukr_bsq_fre_gam_ses_cnt_bul_swe_fbf_dut_zul_glc_fin_moo_dyu_hun_svk_wly_geo_lat_ger_mol_lit_sod_chh_pan_est_swa_jav_bos_mao_jpn_tml_kor_ita_nor_bem_alb_bat_prs_mlt_ind_mnd_eng_ewe_rom_hau_spa_guj_scr_pol_qcu_grk_rus_afr_bam_amr_urd_amh_ctl_sun_hin_tsn_ben_tsw_mly_tha_anl_knd_xho_yor_azi_mcd_slo_tur_cic_vie_owc_dgb_swt_lda	0.307569018473255	0.724356732493065	0.470665126480284
188	amh_guj_ewe_pol_sod_amr_wly_alb_uzb_aze_dgb_jav_tsn_lat_eng_bsq_glc_chh_dyu_mnd_swe_ita_igb_por_swa_grk_fin_lda_akn_hun_bos_sid_geo_ctl_nor_rom_pan_hau_gam_slo_est_xho_sun_cze_bat_jpn_knd_kor_arw_scr_tsw_bul_tag_ukr_heb_ind_cnt_urd_bem_rus_anl_ger_hin_svk_spa_qcu_prs_lit_ben_zul_tig_mol_aeg_krd_mly_afr_bam_dut_moo_mao_tha_mlt_tml_yor_fbf_azi_mcd_fre_tur_cic_vie_owc_ses_ven_swt	0.550013961132391	1.29857129355958	0.197301878248196
189	sid_swe_cic_bos_sod_amr_wly_alb_azi_aze_tsn_tag_swa_nor_bul_bsq_cze_mlt_xho_cnt_eng_hin_dyu_pol_zul_slo_est_fbf_yor_hun_por_aeg_geo_prs_ger_arw_ukr_amh_owc_guj_fin_ven_mly_lat_ind_jpn_tml_kor_ctl_spa_tsw_mol_sun_afr_anl_jav_mnd_pan_swt_svk_chh_ben_rom_dut_lit_qcu_scr_krd_rus_moo_heb_ita_hau_glc_mao_mcd_ses_grk_ewe_bat_tha_gam_knd_dgb_bem_tur_fre_urd_uzb_igb_vie_tig_bam_akn_lda	0.348258184782121	0.819870907026983	0.414386019778135
190	aeg_por_yor_arw_tig_wly_owc_ukr_aze_azi_igb_jav_ven_svk_krd_bsq_grk_mlt_fbf_mnd_afr_guj_moo_pan_tsn_pol_est_swa_akn_fin_bos_heb_geo_alb_mcd_glc_fre_sod_hau_spa_hun_dgb_tag_lat_mly_jpn_tml_kor_hin_eng_cic_lit_sun_swe_amh_mao_cnt_slo_swt_nor_chh_dut_ita_mol_ger_qcu_cze_urd_rom_bam_sid_prs_anl_ben_bat_ctl_dyu_scr_lda_ind_tha_gam_knd_zul_xho_uzb_bul_rus_tur_tsw_vie_amr_ses_ewe_bem	-0.531075999284513	-1.26494064740189	0.209053085132857
191	mlt_hin_swt_swe_sod_heb_amh_svk_azi_tur_igb_tag_tsn_ita_mcd_bsq_lit_tig_bem_cnt_mol_arw_akn_eng_swa_slo_hun_dyu_fbf_est_ukr_amr_geo_bul_dut_prs_grk_aeg_sid_cze_fin_lda_jav_ben_bat_jpn_knd_kor_spa_guj_tsw_lat_mao_rom_anl_ind_mnd_pan_zul_bos_gam_nor_afr_ctl_scr_qcu_urd_glc_pol_moo_owc_alb_wly_fre_sun_krd_bam_rus_xho_mly_tha_chh_tml_ven_dgb_uzb_por_ger_aze_cic_vie_hau_yor_ewe_ses	-0.557492455019462	-1.33161199793516	0.186242363814202
192	wly_por_yor_glc_heb_amh_mlt_nor_azi_uzb_ewe_mly_tsn_rus_scr_bsq_lat_chh_bem_mnd_mcd_fre_igb_mol_dgb_ger_est_fbf_swa_fin_swe_amr_geo_bul_eng_pol_lit_aeg_owc_grk_hun_tsw_bat_guj_mao_jpn_tml_kor_rom_ukr_zul_hin_ind_arw_gam_sun_cnt_krd_xho_prs_hau_ben_bos_slo_ctl_qcu_pan_dut_alb_ven_sod_ita_sid_urd_jav_afr_ses_spa_dyu_tag_tha_tig_knd_moo_lda_tur_cze_svk_aze_swt_vie_anl_cic_bam_akn	-0.547982468600403	-1.30960163990396	0.193556681364646
193	gam_lit_moo_urd_chh_tig_anl_svk_uzb_tur_dyu_sun_bam_alb_lat_bsq_ctl_amh_ewe_mnd_arw_ukr_akn_hin_xho_fre_hun_lda_ses_est_mcd_wly_geo_slo_nor_prs_ben_heb_mlt_eng_fin_dgb_ind_rus_tag_jpn_knd_kor_glc_dut_fbf_guj_mly_afr_amr_bat_cnt_pol_cic_swe_aeg_scr_grk_por_krd_qcu_rom_ger_bos_swt_sod_spa_owc_pan_jav_mol_tsn_bul_yor_mao_tha_hau_tml_zul_ven_aze_ita_cze_azi_igb_vie_sid_tsw_bem_swa	-0.382009970332716	-0.90621606344832	0.36716344046289
194	chh_swe_tsn_dut_wly_amr_tig_krd_azi_tur_bam_tag_yor_grk_afr_bsq_prs_hau_fbf_cnt_lit_fre_ven_pan_dyu_mol_fin_swa_zul_hun_mcd_anl_geo_rus_scr_slo_lat_amh_gam_hin_est_xho_ind_rom_sun_jpn_tml_kor_ita_eng_ewe_por_jav_spa_aeg_mly_mnd_bul_dgb_ger_owc_urd_ben_nor_svk_qcu_ukr_arw_alb_swt_sod_cze_heb_pol_mao_guj_cic_glc_lda_bat_tha_sid_knd_moo_tsw_aze_bos_ctl_uzb_akn_vie_mlt_igb_bem_ses	-0.246480582434196	-0.582263390163896	0.561798241570658
195	chh_svk_lda_fre_wly_owc_aeg_prs_aze_tur_dgb_jav_igb_arw_bul_bsq_rom_amh_swa_cnt_cze_ctl_dyu_ben_tsw_guj_fin_bem_yor_est_mcd_sid_geo_krd_eng_afr_swe_gam_anl_scr_hun_moo_sun_ukr_ind_jpn_tml_kor_nor_lit_xho_ger_tag_mol_mlt_mao_mnd_slo_ven_urd_heb_rus_bos_dut_por_qcu_glc_alb_pan_ewe_hau_lat_amr_pol_bat_hin_cic_grk_tsn_mly_tha_tig_knd_zul_swt_uzb_spa_ita_azi_akn_vie_sod_fbf_bam_ses	0.198240868935529	0.466548015662861	0.641914344714609
196	owc_krd_tsn_prs_amr_anl_amh_guj_uzb_tur_igb_mly_ses_mol_urd_bsq_afr_heb_bam_mnd_pol_rus_fbf_lat_moo_ger_fin_yor_bem_hun_svk_tig_geo_grk_hin_mcd_ita_sod_wly_ukr_est_ewe_sun_alb_mao_jpn_tml_kor_fre_arw_cic_rom_bat_lit_mlt_jav_cnt_pan_xho_cze_aeg_ben_por_spa_swe_qcu_bul_eng_slo_tsw_gam_bos_sid_glc_tag_nor_swa_scr_dgb_ind_tha_hau_knd_ven_zul_aze_dut_ctl_azi_dyu_vie_chh_lda_swt_akn	0.331104091313051	0.779789913026177	0.437494572864876
197	aeg_ger_dgb_ukr_sod_amh_hau_por_aze_tur_ses_sun_ewe_dut_rus_bsq_svk_gam_dyu_cnt_glc_pan_akn_nor_swt_lat_est_ven_fbf_fin_swe_amr_geo_cze_ben_grk_afr_mlt_anl_mol_hun_zul_mly_guj_mao_jpn_knd_kor_ctl_slo_moo_mcd_jav_alb_wly_ind_mnd_fre_lda_lit_heb_hin_ita_bul_arw_qcu_scr_spa_eng_xho_chh_bos_sid_krd_bat_rom_tsw_pol_bem_tag_tha_owc_tml_tsn_yor_azi_urd_prs_uzb_swa_vie_tig_igb_cic_bam	-0.468642409698225	-1.11369769673252	0.268279030183181
198	owc_spa_ses_swe_amr_tig_chh_prs_aze_uzb_tsn_sun_cic_afr_eng_bsq_bul_aeg_zul_mnd_slo_arw_fbf_pan_igb_guj_est_swt_ewe_hun_pol_hau_geo_urd_scr_ben_ita_sid_gam_rus_fin_ven_ind_cze_mly_jpn_tml_kor_mol_hin_moo_dut_jav_ger_heb_mao_cnt_fre_dgb_ukr_anl_ctl_nor_lit_alb_qcu_grk_bos_mcd_bem_amh_lat_mlt_por_bat_rom_swa_glc_bam_tag_tha_wly_knd_xho_yor_azi_svk_krd_tur_tsw_vie_sod_akn_lda_dyu	0.335306988151034	0.79000179351081	0.431536455856152
199	gam_urd_tsn_bos_aeg_amr_owc_slo_uzb_aze_bam_jav_bem_ita_eng_bsq_svk_amh_dgb_cnt_glc_grk_ses_krd_akn_nor_hun_fbf_cic_fin_mol_sod_geo_swe_prs_pan_arw_hau_mlt_rom_est_moo_bat_mcd_ind_jpn_knd_kor_hin_ukr_zul_pol_mao_rus_chh_mly_mnd_ger_ewe_ctl_heb_por_afr_dut_guj_qcu_bul_lat_cze_yor_sid_spa_tig_fre_tag_alb_ven_ben_dyu_sun_tha_anl_tml_lda_xho_azi_scr_lit_tur_tsw_vie_wly_swt_swa_igb	-0.465573541572554	-1.10638028697389	0.271415659558171
200	aeg_bul_swa_ukr_anl_amr_chh_alb_tur_uzb_cic_jav_akn_lat_scr_bsq_mol_gam_ven_mnd_hin_swe_dyu_prs_swt_arw_fin_yor_moo_hun_pan_amh_geo_ita_afr_rus_guj_sid_mlt_ger_est_dgb_sun_nor_bat_jpn_knd_kor_ctl_pol_bem_rom_mao_svk_owc_tag_cnt_por_lda_slo_tig_grk_cze_krd_dut_qcu_bos_lit_glc_fbf_hau_ben_wly_mcd_ind_eng_igb_urd_tsw_mly_tha_sod_tml_xho_ses_azi_fre_spa_aze_bam_vie_heb_zul_tsn_ewe	-0.520395677253988	-1.23806501309438	0.21880827454807
201	amh_mol_tsn_pan_sod_chh_anl_rus_tur_uzb_yor_tag_igb_hin_glc_bsq_nor_owc_zul_mnd_bul_eng_dyu_bos_swt_lit_est_tsw_swa_fin_pol_sid_geo_ita_krd_ben_guj_gam_wly_svk_hun_moo_ind_spa_sun_jpn_knd_kor_rom_prs_dgb_alb_mly_swe_tig_jav_cnt_grk_lda_ctl_hau_cze_afr_arw_mcd_qcu_dut_fre_scr_ven_aeg_ukr_mlt_por_bat_ger_ses_urd_xho_mao_tha_heb_tml_bem_ewe_azi_slo_lat_aze_bam_vie_amr_akn_fbf_cic	-0.00372776117460564	-0.00879091305283638	0.99300478678296
202	anl_afr_yor_eng_heb_sid_amh_krd_tur_aze_dyu_jav_cic_mol_rom_bsq_fre_tig_swa_mnd_guj_alb_tsn_spa_swt_ukr_hun_igb_akn_est_hin_wly_geo_ctl_lat_bos_pan_owc_gam_ita_fin_ewe_ind_mcd_sun_jpn_knd_kor_glc_lit_ven_rus_bat_arw_chh_mly_cnt_slo_bam_cze_sod_por_urd_grk_scr_qcu_bul_swe_ben_fbf_mlt_nor_aeg_ger_tag_pol_moo_prs_lda_mao_tha_amr_tml_bem_zul_azi_svk_dut_uzb_ses_vie_hau_xho_dgb_tsw	-0.174124859065473	-0.410635779248912	0.682284194035772
203	aeg_bos_swt_nor_hau_amr_anl_hin_aze_uzb_lda_tag_cic_krd_pol_bsq_lat_owc_igb_cnt_dut_spa_zul_ben_ewe_ctl_fin_tsw_tsn_est_scr_sid_geo_grk_fre_rom_afr_heb_amh_cze_hun_fbf_bat_ger_sun_jpn_knd_kor_ita_rus_bem_lit_jav_prs_gam_ind_mnd_guj_akn_pan_tig_slo_mol_ukr_por_qcu_arw_eng_alb_xho_mlt_glc_chh_svk_mly_mcd_yor_bul_dgb_mao_tha_wly_tml_swa_dyu_tur_urd_swe_azi_moo_vie_sod_ven_bam_ses	-0.733621244597888	-1.76168653356926	0.081408531022217
204	sod_eng_fbf_swe_hau_sid_chh_mol_uzb_azi_ven_jav_bem_ukr_lit_bsq_urd_owc_tsn_mnd_svk_bul_ses_rus_ewe_mcd_est_cic_dgb_fin_lat_gam_geo_krd_prs_spa_rom_aeg_amr_grk_hun_swt_mao_fre_mly_jpn_tml_kor_hin_ger_igb_bos_tag_afr_wly_sun_cnt_guj_zul_dut_amh_alb_slo_ben_glc_qcu_pol_cze_ita_tsw_heb_pan_anl_scr_bat_por_bam_ctl_lda_ind_tha_mlt_knd_dyu_moo_tur_nor_arw_aze_yor_vie_tig_swa_xho_akn	0.528319736364809	1.24874997894393	0.214890823458183
205	chh_ctl_ven_nor_tig_gam_anl_afr_azi_aze_bem_mly_tsw_swe_ben_bsq_bul_owc_ewe_cnt_arw_eng_fbf_rus_yor_guj_hun_akn_bam_fin_dut_sod_geo_bos_svk_ukr_glc_aeg_heb_pan_est_xho_bat_prs_ind_jpn_tml_kor_rom_mcd_cic_scr_jav_fre_sid_sun_mnd_lat_tsn_cze_amr_hin_pol_mol_grk_qcu_spa_lit_urd_igb_mlt_ita_wly_krd_mao_alb_dgb_ger_swa_tag_tha_hau_knd_lda_dyu_uzb_por_slo_tur_zul_vie_amh_ses_swt_moo	-0.524841199440007	-1.25253089180793	0.213516996906041
206	owc_krd_bam_pan_amh_hau_heb_ctl_uzb_aze_ven_mao_swt_fre_dut_bsq_lat_wly_ses_cnt_spa_guj_lda_por_dgb_bos_fin_fbf_tsn_hun_eng_amr_geo_bul_nor_arw_cze_tig_anl_ita_est_zul_bat_afr_tag_jpn_knd_kor_urd_lit_dyu_slo_ind_ger_sid_jav_mnd_ben_yor_swe_chh_mcd_grk_prs_rom_qcu_scr_glc_svk_bem_aeg_ukr_gam_hin_mly_pol_moo_rus_akn_sun_tha_mlt_tml_ewe_xho_tur_alb_mol_azi_swa_vie_sod_tsw_cic_igb	-0.51996960744761	-1.23761959684546	0.218972702912707
207	heb_urd_fbf_pol_chh_owc_amr_ger_aze_uzb_tsw_mly_igb_bos_mol_bsq_ita_sid_ven_cnt_bul_rus_bam_nor_tsn_lit_fin_yor_dgb_hun_afr_amh_geo_eng_hin_slo_arw_gam_mlt_dut_est_xho_bat_prs_mao_jpn_knd_kor_guj_pan_moo_lat_tag_cze_hau_ind_mnd_fre_bem_scr_tig_swe_ukr_alb_glc_qcu_svk_ctl_ben_cic_wly_por_sod_spa_jav_rom_ewe_grk_akn_sun_tha_anl_tml_dyu_swt_tur_krd_mcd_azi_ses_vie_aeg_zul_lda_swa	-0.677365509310048	-1.62193401286669	0.108202964593699
208	gam_rom_bam_swe_sid_tig_heb_rus_tur_azi_bem_mao_ven_ctl_ita_bsq_pan_owc_yor_cnt_hin_cze_swt_krd_igb_glc_est_tsw_akn_fin_nor_wly_geo_mcd_pol_arw_slo_amh_amr_spa_hun_cic_mly_por_jav_jpn_tml_kor_bul_svk_dyu_ben_ind_lit_hau_sun_mnd_guj_ewe_alb_aeg_grk_bos_lat_dut_qcu_fre_scr_afr_ses_anl_prs_chh_ukr_tag_mol_moo_urd_swa_bat_tha_mlt_knd_fbf_tsn_aze_eng_ger_uzb_zul_vie_sod_xho_lda_dgb	0.138763014133157	0.326719048238172	0.744614563322956
209	wly_fre_ven_mol_tig_amh_chh_ukr_tur_azi_lda_mly_swt_ita_ger_bsq_svk_mlt_xho_mnd_glc_krd_dyu_rus_igb_swe_est_fbf_moo_hun_alb_heb_geo_grk_slo_hin_guj_amr_hau_bul_fin_tsw_jav_urd_bat_jpn_tml_kor_prs_spa_ses_bos_ind_nor_sod_sun_cnt_dut_akn_scr_owc_lat_ctl_pan_arw_qcu_pol_afr_ben_bam_gam_eng_sid_cze_mao_por_cic_lit_swa_tag_tha_anl_knd_dgb_ewe_aze_rom_mcd_uzb_bem_vie_aeg_tsn_yor_zul	-0.929771122653437	-2.25839964437102	0.0262584830559488
210	mlt_mol_igb_bul_gam_chh_tig_dut_aze_uzb_lda_tag_moo_afr_pol_bsq_lat_anl_zul_mnd_hin_bos_yor_arw_bem_guj_est_dgb_tsn_hun_nor_hau_geo_glc_spa_lit_rus_wly_owc_ben_fin_xho_bat_urd_ind_jpn_knd_kor_ger_prs_bam_fre_jav_ukr_amh_sun_cnt_mcd_cic_cze_amr_krd_scr_alb_svk_qcu_grk_eng_slo_tsw_sid_por_heb_ctl_mly_ita_ewe_pan_swt_mao_tha_sod_tml_dyu_ses_azi_rom_swe_tur_fbf_vie_aeg_swa_ven_akn	-0.483919775386202	-1.15005203995599	0.253071179755677
211	tig_fre_xho_mol_sid_chh_gam_pol_uzb_azi_tsn_tag_swa_cze_prs_bsq_afr_anl_akn_mnd_mcd_ben_bam_scr_cic_nor_fin_ewe_zul_est_dut_owc_geo_rus_por_ctl_hin_mlt_amh_bos_hun_dgb_ind_ita_sun_jpn_knd_kor_swe_lit_igb_guj_mly_rom_amr_bat_cnt_ger_moo_bul_wly_eng_alb_lat_spa_qcu_pan_arw_ukr_lda_aeg_slo_sod_urd_mao_glc_ven_grk_ses_jav_tha_heb_tml_dyu_tsw_aze_krd_svk_tur_swt_vie_hau_fbf_bem_yor	0.1975833956958	0.465248468319839	0.642841130072065
212	heb_pan_swa_scr_tig_owc_amh_afr_aze_tur_zul_ind_tsn_hin_grk_bsq_nor_aeg_lda_cnt_urd_ukr_ses_ger_bem_cze_est_swt_yor_hun_fre_chh_geo_bul_alb_rom_krd_anl_hau_lat_fin_bam_bat_dut_mao_jpn_knd_kor_ctl_eng_dyu_lit_sun_bos_mlt_jav_mnd_svk_ven_arw_sid_mol_prs_slo_glc_qcu_swe_guj_ita_xho_sod_spa_wly_ben_mly_pol_akn_rus_ewe_tag_tha_gam_tml_fbf_tsw_azi_mcd_por_uzb_dgb_vie_amr_igb_moo_cic	-0.725715268203304	-1.73842714288384	0.0854451189978466
213	amr_prs_moo_swe_wly_owc_sod_hin_uzb_aze_zul_ind_dgb_lit_ger_bsq_ukr_gam_fbf_cnt_ctl_pan_bam_urd_swt_nor_est_dyu_cic_fin_fre_amh_geo_alb_bos_grk_mol_chh_mlt_dut_hun_bem_jav_slo_mly_jpn_tml_kor_rus_bul_tsw_mcd_tag_arw_anl_bat_mnd_guj_akn_eng_heb_rom_scr_pol_spa_qcu_ben_cze_lat_ewe_sid_ita_aeg_afr_sun_glc_ven_svk_swa_mao_tha_hau_knd_ses_igb_tur_krd_por_azi_lda_vie_tig_tsn_yor_xho	0.610385250059165	1.44217293115944	0.152612886103084
214	amh_pol_igb_bos_anl_owc_hau_svk_azi_uzb_bam_bat_swt_glc_nor_bsq_ita_chh_tsn_mnd_afr_pan_zul_eng_akn_prs_hun_xho_cic_fin_hin_aeg_geo_scr_urd_spa_ukr_amr_mlt_krd_est_dgb_sun_grk_ind_jpn_tml_kor_lat_mol_ven_bul_jav_arw_tig_tag_cnt_rus_ewe_alb_heb_cze_por_mcd_ger_qcu_slo_swe_guj_yor_wly_dut_sid_rom_mly_fre_tsw_ben_dyu_mao_tha_gam_knd_bem_moo_aze_lit_ctl_tur_ses_vie_sod_fbf_lda_swa	-0.803038046471452	-1.93836011877285	0.0556119080568293
215	wly_hin_igb_cze_chh_mlt_sod_krd_azi_tur_swa_mao_bem_bul_ukr_bsq_arw_heb_zul_cnt_fre_bos_yor_grk_dgb_guj_hun_ven_fbf_est_mcd_aeg_geo_ben_scr_urd_ger_sid_hau_afr_fin_ses_jav_ita_ind_jpn_tml_kor_rus_alb_swt_prs_sun_ctl_gam_mly_mnd_spa_ewe_mol_amh_pol_rom_swe_lit_qcu_pan_nor_dut_dyu_anl_eng_owc_glc_bat_slo_moo_por_tsn_tag_tha_tig_knd_bam_cic_aze_lat_svk_uzb_lda_vie_amr_tsw_akn_xho	-0.886765673994409	-2.14741043389623	0.0343609145821013
216	chh_spa_yor_lit_wly_owc_aeg_ger_uzb_tur_bem_ind_swt_slo_grk_bsq_swe_gam_akn_mnd_prs_lat_ses_urd_lda_ukr_hun_xho_igb_est_nor_tig_geo_pol_arw_por_afr_anl_sod_scr_fin_cic_mao_rom_sun_jpn_tml_kor_fre_alb_tsn_cze_tag_eng_amh_jav_cnt_guj_zul_ita_mlt_dut_mcd_hin_bos_qcu_bul_ben_svk_bam_heb_pan_amr_ctl_bat_rus_swa_krd_moo_mly_tha_hau_knd_tsw_ven_aze_glc_mol_azi_fbf_vie_sid_ewe_dgb_dyu	-0.49678250696265	-1.18120800326891	0.240532005946257
217	sid_slo_ven_ukr_mlt_owc_aeg_cze_tur_aze_fbf_bat_ses_alb_ger_bsq_mcd_amr_yor_cnt_ctl_rus_moo_krd_dyu_swe_est_ewe_zul_fin_ben_hau_geo_hin_dut_svk_eng_anl_sod_ita_hun_tsw_ind_bos_mao_jpn_tml_kor_lat_mol_tsn_urd_sun_pan_wly_mly_mnd_nor_swa_rom_heb_scr_afr_arw_guj_qcu_pol_fre_spa_igb_tig_bul_amh_por_jav_glc_cic_prs_swt_tag_tha_chh_knd_bem_dgb_uzb_lit_grk_azi_bam_vie_gam_xho_lda_akn	-0.693592255515053	-1.66203998698333	0.0998720010135038
218	gam_pol_ewe_prs_hau_amr_sid_ita_tur_aze_tsn_sun_igb_mcd_alb_bsq_ukr_sod_zul_cnt_eng_grk_ven_nor_dgb_afr_est_fbf_moo_hun_guj_owc_geo_lat_pan_scr_krd_anl_mlt_bul_fin_swa_ind_ben_tag_jpn_tml_kor_rom_spa_lda_ger_jav_arw_wly_mao_mnd_urd_bem_fre_amh_ctl_glc_rus_lit_qcu_swe_dut_slo_bam_aeg_svk_heb_por_mly_hin_ses_cze_tsw_bat_tha_tig_knd_akn_swt_uzb_bos_mol_azi_yor_vie_chh_xho_cic_dyu	-0.00174304982184164	-0.00410628281408951	0.996732464989892
219	tig_arw_tsw_ben_anl_sid_wly_nor_tur_uzb_igb_sun_bam_krd_hin_bsq_scr_aeg_swa_mnd_por_mcd_zul_spa_fbf_prs_est_swt_tsn_fin_ita_amh_geo_grk_glc_afr_ukr_sod_heb_eng_hun_bem_mly_slo_bat_jpn_tml_kor_cze_pan_dyu_mol_mao_bul_hau_jav_cnt_fre_cic_bos_gam_pol_lat_ctl_alb_qcu_rom_swe_urd_moo_amr_ger_mlt_rus_ind_guj_yor_dut_ses_tag_tha_owc_knd_ven_dgb_aze_lit_svk_azi_ewe_vie_chh_xho_akn_lda	0.11292170795757	0.265816868467852	0.790968639476407
220	sid_por_bam_afr_anl_wly_sod_scr_tur_uzb_tsn_sun_zul_fre_pan_bsq_lat_aeg_cic_mnd_grk_rus_fbf_ben_akn_ita_fin_xho_ewe_hun_alb_amr_geo_lit_svk_urd_ukr_tig_amh_rom_est_yor_mao_bul_ind_jpn_knd_kor_krd_dut_ses_bos_mly_arw_mlt_tag_cnt_spa_moo_eng_hau_nor_mol_cze_glc_qcu_mcd_pol_guj_ven_chh_slo_gam_ctl_jav_prs_igb_hin_dyu_bat_tha_owc_tml_tsw_lda_aze_ger_swe_azi_dgb_vie_heb_bem_swa_swt	-0.249394681892212	-0.589732429607151	0.556800120544291
221	sid_hin_yor_ben_owc_heb_mlt_ukr_uzb_azi_moo_tag_tsn_lat_spa_bsq_glc_wly_dyu_cnt_urd_eng_cic_alb_lda_mcd_hun_igb_zul_est_slo_anl_geo_pol_por_arw_ger_tig_chh_cze_fin_xho_bat_nor_ind_jpn_tml_kor_svk_dut_bam_pan_mao_scr_amr_sun_mnd_afr_tsw_fre_amh_guj_rus_bul_ctl_qcu_ita_mol_prs_ewe_gam_bos_sod_krd_mly_grk_fbf_rom_akn_jav_tha_hau_knd_bem_ses_aze_swe_lit_tur_swt_vie_aeg_swa_ven_dgb	-0.854483401243155	-2.06562421621698	0.0416459957330985
222	owc_hin_swt_grk_tig_sid_mlt_lit_uzb_azi_ses_ind_zul_afr_spa_bsq_ctl_amh_ven_mnd_slo_ben_moo_pan_fbf_scr_hun_igb_cic_fin_ger_aeg_geo_swe_arw_pol_rus_amr_anl_eng_est_ewe_tag_cze_sun_jpn_knd_kor_nor_guj_tsw_rom_bat_glc_gam_mly_cnt_urd_dgb_mcd_wly_mol_lat_svk_ukr_qcu_bul_dut_bos_tsn_chh_por_sod_prs_mao_fre_swa_alb_lda_jav_tha_heb_tml_akn_yor_aze_ita_krd_tur_xho_vie_hau_bam_bem_dyu	-0.912516527442669	-2.21322576774133	0.0293282738910626
223	hau_guj_yor_rom_amh_chh_anl_lit_aze_tur_bem_sun_swt_alb_prs_bsq_mol_tig_igb_mnd_urd_svk_cic_cze_dyu_swe_fin_xho_fbf_hun_afr_gam_geo_rus_ben_spa_scr_amr_wly_nor_est_swa_mly_lat_bat_jpn_tml_kor_bos_pan_moo_arw_ind_grk_sid_mao_cnt_krd_akn_ukr_mlt_slo_por_fre_ita_qcu_glc_dut_bul_dgb_sod_ger_owc_mcd_jav_ctl_ven_eng_bam_tag_tha_aeg_knd_tsn_tsw_azi_pol_hin_uzb_ewe_vie_heb_zul_lda_ses	-0.809424288184669	-1.94986628124663	0.0542040026749112
224	owc_ben_bem_pol_tig_hau_anl_ctl_aze_uzb_ewe_ind_lda_guj_alb_bsq_cze_gam_ses_cnt_pan_bul_ven_mol_xho_fre_est_dyu_cic_hun_lit_sid_geo_slo_grk_spa_lat_amr_sod_eng_fin_zul_tag_ukr_bat_jpn_knd_kor_swe_nor_igb_arw_mao_svk_aeg_jav_mnd_afr_yor_glc_amh_bos_ita_dut_hin_qcu_mcd_krd_ger_akn_mlt_rom_chh_scr_mly_urd_swa_rus_tsn_sun_tha_wly_tml_tsw_moo_azi_por_prs_tur_bam_vie_heb_fbf_dgb_swt	-0.297467568452758	-0.704802607882799	0.48269445444975
225	gam_pol_bam_por_amr_mlt_aeg_scr_uzb_azi_dgb_mly_tsw_rus_ita_bsq_afr_hau_ven_cnt_ger_bos_dyu_swe_swa_urd_hun_ses_bem_fin_slo_tig_geo_spa_mcd_rom_svk_chh_wly_alb_est_tsn_tag_fre_ind_jpn_tml_kor_nor_ctl_igb_krd_sun_glc_sid_bat_mnd_guj_yor_arw_sod_ukr_mol_eng_cze_qcu_bul_lit_dut_swt_amh_grk_heb_prs_mao_pan_cic_hin_xho_jav_tha_owc_knd_lda_fbf_tur_ben_lat_aze_ewe_vie_anl_akn_zul_moo	-0.146881035761845	-0.346371166629068	0.729846220346283
226	aeg_fre_cic_mcd_sod_owc_gam_krd_uzb_azi_tsw_ind_bem_mol_ger_bsq_guj_amh_yor_mnd_spa_prs_ses_eng_lda_rom_est_zul_moo_fin_bos_heb_geo_scr_dut_glc_ukr_tig_anl_afr_hun_akn_jav_slo_bat_jpn_knd_kor_urd_pol_bam_alb_sun_cze_wly_tag_cnt_ben_swa_arw_chh_hin_lit_ita_ctl_qcu_bul_nor_rus_xho_amr_grk_hau_pan_mly_swe_ven_svk_ewe_mao_tha_mlt_tml_swt_tsn_tur_por_lat_aze_dyu_vie_sid_fbf_dgb_igb	-0.331582252940588	-0.784454666783004	0.434766975631821
227	owc_eng_fbf_spa_amh_chh_amr_mcd_uzb_tur_ven_sun_bam_lat_bul_bsq_glc_tig_swa_cnt_bos_ben_swt_ita_zul_nor_fin_igb_dgb_hun_lit_sod_geo_hin_ger_swe_pan_anl_gam_por_est_moo_tag_scr_mao_jpn_knd_kor_rus_krd_lda_svk_jav_cze_hau_ind_mnd_guj_akn_alb_sid_afr_ukr_urd_dut_qcu_prs_slo_pol_ewe_wly_mol_aeg_fre_mly_arw_cic_rom_yor_bat_tha_mlt_tml_bem_tsn_azi_ctl_grk_aze_tsw_vie_heb_xho_ses_dyu	-0.104573840886314	-0.246775229627837	0.80562609517547
228	sod_arw_xho_bos_tig_amh_gam_scr_azi_uzb_akn_tag_moo_por_hin_bsq_mcd_owc_dgb_mnd_fre_eng_swa_ita_bam_alb_hun_ses_lda_fin_pol_amr_geo_krd_spa_mol_grk_hau_chh_svk_est_ven_mly_ctl_jav_jpn_knd_kor_rom_glc_igb_cze_bat_rus_wly_ind_cnt_afr_fbf_urd_heb_ben_pan_guj_lat_qcu_prs_bul_lit_yor_anl_ger_aeg_slo_mao_dut_dyu_swe_cic_sun_tha_mlt_tml_tsn_swt_aze_nor_ukr_tur_bem_vie_sid_zul_tsw_ewe	0.42469559880425	1.00263462672868	0.318638826663643
229	anl_ita_ven_ger_tig_gam_hau_swe_uzb_azi_moo_ind_bam_slo_lit_bsq_guj_sod_dgb_cnt_prs_fre_lda_nor_dyu_pan_hun_akn_bem_est_pol_owc_geo_grk_ben_bul_hin_aeg_heb_bos_fin_zul_mly_ctl_tag_jpn_knd_kor_ukr_krd_tsw_lat_sun_por_sid_bat_mnd_cze_fbf_eng_amr_alb_urd_arw_svk_qcu_glc_scr_rom_cic_wly_spa_chh_rus_mao_afr_tsn_dut_yor_jav_tha_amh_tml_xho_swt_aze_mcd_mol_tur_ses_vie_mlt_swa_igb_ewe	-0.687046044851956	-1.64552278509951	0.103237835801045
230	amr_arw_akn_urd_tig_sid_anl_nor_uzb_aze_igb_mly_zul_ger_glc_bsq_ukr_chh_cic_mnd_afr_eng_swa_spa_tsn_krd_fin_bam_bem_est_swe_sod_geo_ctl_scr_dut_ita_wly_aeg_lat_hun_dyu_bat_rus_mao_jpn_knd_kor_bul_ben_fbf_guj_sun_grk_owc_tag_cnt_prs_xho_mol_heb_fre_pol_cze_mcd_qcu_rom_lit_pan_tsw_amh_por_gam_svk_ind_bos_ewe_alb_dgb_jav_tha_mlt_tml_ses_ven_azi_slo_hin_tur_moo_vie_hau_swt_yor_lda	-0.819617985495448	-1.9759801713902	0.0511204763721296
231	hau_arw_igb_afr_heb_amh_owc_fre_tur_azi_tsn_jav_tsw_slo_glc_bsq_nor_sid_swa_cnt_por_dut_ewe_lit_akn_urd_est_ses_ven_fin_eng_amr_geo_mcd_pol_pan_ita_sod_anl_bul_hun_yor_tag_alb_mao_jpn_tml_kor_lat_grk_zul_krd_ind_scr_wly_bat_mnd_ctl_bam_svk_mlt_rom_cze_rus_spa_qcu_ben_hin_ukr_lda_gam_swe_tig_ger_mly_prs_cic_mol_swt_sun_tha_chh_knd_bem_xho_aze_bos_guj_uzb_moo_vie_aeg_dgb_fbf_dyu	-0.26239077118669	-0.620359485157806	0.536538378659744
232	sid_prs_igb_ukr_amr_sod_anl_arw_uzb_azi_cic_sun_dyu_ben_por_bsq_guj_amh_bam_cnt_nor_ctl_fbf_svk_moo_eng_est_tsw_swa_fin_swe_gam_geo_spa_fre_bul_bos_aeg_heb_pan_hun_swt_bat_afr_ind_jpn_tml_kor_hin_pol_ven_rus_mao_grk_hau_tag_mnd_krd_ewe_lat_chh_rom_slo_glc_ita_qcu_lit_scr_mol_yor_tig_cze_mlt_ger_jav_urd_akn_mcd_ses_mly_tha_owc_knd_lda_tsn_tur_alb_dut_aze_zul_vie_wly_dgb_bem_xho	-0.414256060058409	-0.98235547139107	0.328473487397849
233	amh_swe_cic_slo_tig_sod_chh_por_aze_azi_xho_jav_swa_hin_ctl_bsq_eng_sid_dgb_mnd_svk_rus_ses_prs_bem_rom_fin_moo_swt_est_urd_anl_geo_dut_lat_guj_ukr_aeg_heb_pol_hun_ewe_mly_alb_bat_jpn_tml_kor_ita_mol_ven_glc_tag_pan_owc_ind_cnt_fre_bam_cze_gam_bul_spa_lit_grk_qcu_ben_bos_arw_fbf_amr_krd_wly_afr_sun_nor_lda_mcd_akn_mao_tha_hau_knd_tsn_igb_uzb_ger_scr_tur_dyu_vie_mlt_yor_tsw_zul	-0.261932040127747	-0.619696913029311	0.536972691913636
234	sod_grk_tsn_swe_heb_amr_tig_dut_azi_aze_swa_tag_ses_urd_pol_bsq_glc_wly_ven_cnt_pan_rom_bem_ukr_fbf_slo_fin_zul_moo_est_bul_hau_geo_ctl_spa_ben_bos_gam_amh_mcd_hun_yor_ind_lat_sun_jpn_knd_kor_arw_hin_dgb_fre_mao_mol_sid_jav_mnd_lit_xho_ger_mlt_eng_nor_guj_svk_qcu_ita_krd_rus_bam_anl_cze_aeg_por_bat_prs_ewe_scr_igb_mly_tha_owc_tml_lda_swt_tur_afr_alb_uzb_akn_vie_chh_cic_tsw_dyu	0.370542203596175	0.872732990121699	0.385056390186117
235	heb_mcd_bem_fre_gam_tig_hau_arw_azi_aze_igb_bat_lda_svk_prs_bsq_por_sid_cic_mnd_lit_dut_swt_mol_zul_afr_hun_tsw_ven_est_bul_wly_geo_rus_pan_bos_cze_mlt_amr_swe_fin_dgb_sun_pol_tag_jpn_tml_kor_rom_ukr_swa_grk_mly_lat_owc_jav_cnt_glc_xho_ctl_anl_krd_urd_ger_guj_qcu_ita_slo_alb_moo_chh_hin_sod_nor_ind_eng_bam_spa_yor_mao_tha_aeg_knd_akn_ewe_uzb_scr_ben_tur_dyu_vie_amh_ses_fbf_tsn	-0.516069203270915	-1.22689317862483	0.222959700960487
236	mlt_arw_swa_bul_anl_owc_sid_pan_aze_tur_tsw_tag_igb_bos_svk_bsq_urd_aeg_cic_mnd_pol_prs_lda_scr_moo_cze_hun_dyu_swt_est_afr_chh_geo_ger_eng_nor_ita_wly_heb_ukr_fin_zul_ind_mol_jav_jpn_knd_kor_fre_slo_yor_dut_mao_guj_sod_bat_cnt_ben_dgb_swe_hau_ctl_glc_rus_alb_qcu_spa_lat_grk_fbf_gam_mcd_tig_hin_mly_rom_bem_krd_bam_sun_tha_amh_tml_akn_ven_uzb_por_lit_azi_ewe_vie_amr_ses_tsn_xho	-0.321780471337602	-0.761009150787309	0.448576905845833
237	mlt_rus_ses_guj_gam_anl_hau_urd_azi_tur_ewe_mao_lda_cze_alb_bsq_hin_heb_cic_mnd_bul_ukr_dgb_pan_zul_scr_fin_tsw_yor_est_rom_tig_geo_lat_slo_ctl_prs_aeg_sid_bos_hun_ven_ind_mcd_bat_jpn_tml_kor_ger_swe_bem_ita_sun_spa_amr_mly_cnt_dut_bam_mol_wly_fre_afr_por_arw_qcu_eng_pol_svk_swa_owc_grk_amh_ben_tag_glc_dyu_krd_fbf_jav_tha_chh_knd_swt_moo_aze_lit_nor_uzb_tsn_vie_sod_xho_igb_akn	-0.0712162027243261	-0.167762625940581	0.867134302657393
238	hau_ctl_dyu_dut_gam_heb_sid_mcd_azi_uzb_cic_jav_bem_pol_glc_bsq_grk_amr_lda_cnt_krd_ita_swa_ger_xho_lit_est_yor_ven_fin_slo_amh_geo_eng_rom_pan_scr_chh_wly_fre_hun_fbf_mao_lat_ind_jpn_knd_kor_mol_por_tsn_urd_mly_rus_mlt_sun_mnd_nor_igb_guj_owc_ukr_bos_spa_alb_qcu_ben_bul_afr_dgb_sod_prs_anl_svk_tag_arw_ses_hin_akn_bat_tha_tig_tml_tsw_moo_tur_cze_swe_aze_swt_vie_aeg_bam_ewe_zul	-0.439326820673041	-1.04295593124938	0.299672273505003
239	heb_rus_lda_glc_hau_tig_anl_rom_tur_uzb_fbf_tag_dgb_krd_slo_bsq_lit_owc_ven_cnt_svk_por_bem_pol_akn_eng_hun_bam_swt_est_alb_amh_geo_scr_bos_grk_ben_sod_gam_dut_fin_moo_ind_spa_mao_jpn_knd_kor_swe_mol_ses_bul_jav_arw_amr_mly_mnd_ger_tsn_afr_chh_hin_ctl_urd_cze_qcu_nor_mcd_prs_xho_aeg_lat_mlt_ita_bat_fre_cic_ukr_igb_sun_tha_sid_tml_zul_ewe_azi_pan_guj_aze_swa_vie_wly_dyu_tsw_yor	0.435851241512785	1.02811765721356	0.30656108389295
240	amr_glc_dyu_mol_sod_chh_sid_fre_tur_uzb_lda_jav_igb_ita_scr_bsq_alb_wly_akn_mnd_swe_arw_swt_ger_dgb_ctl_hun_tsn_ewe_fin_prs_mlt_geo_spa_rom_hin_lit_heb_anl_bos_est_yor_bat_pol_sun_jpn_knd_kor_pan_eng_fbf_bul_mly_ukr_tig_ind_cnt_grk_bam_rus_aeg_cze_nor_svk_slo_qcu_mcd_dut_afr_cic_gam_ben_hau_lat_tag_urd_swa_por_zul_mao_tha_owc_tml_tsw_moo_aze_guj_krd_azi_xho_vie_amh_ses_bem_ven	-0.68984321061372	-1.6587787075105	0.100529436702114
241	wly_bul_akn_ger_sid_mlt_amh_arw_azi_tur_zul_mly_bam_lit_mcd_bsq_slo_sod_tsn_cnt_grk_hin_tsw_lat_ewe_ben_fin_ses_ven_hun_cze_owc_geo_por_eng_bos_spa_aeg_gam_prs_est_swt_tag_ctl_jav_jpn_tml_kor_alb_guj_xho_pol_ind_dut_tig_sun_mnd_nor_moo_krd_hau_fre_scr_pan_glc_qcu_mol_ukr_afr_lda_chh_rom_amr_rus_mao_urd_dgb_ita_igb_bat_tha_anl_knd_bem_fbf_aze_svk_swe_uzb_yor_vie_heb_cic_dyu_swa	-0.42495359972173	-1.00944832629578	0.315378856980911
242	aeg_cze_ses_ctl_sid_tig_heb_eng_tur_aze_yor_jav_igb_pol_fre_bsq_glc_anl_swt_mnd_ukr_dut_lda_nor_ven_pan_fin_moo_fbf_est_krd_sod_geo_bos_afr_arw_svk_amh_owc_spa_hun_zul_mao_alb_bat_jpn_tml_kor_rus_rom_xho_scr_sun_ita_wly_mly_cnt_grk_swa_mol_hau_urd_prs_mcd_slo_qcu_lat_hin_por_cic_amr_lit_chh_guj_ind_bul_bam_swe_dgb_tag_tha_gam_knd_dyu_bem_azi_ger_ben_uzb_tsn_vie_mlt_ewe_tsw_akn	-0.541414901933883	-1.288775429548	0.200672882035279
243	mlt_glc_bem_arw_wly_sid_amh_scr_uzb_azi_zul_bat_bam_rom_dut_bsq_ita_anl_igb_cnt_guj_por_ven_fre_tsn_prs_fin_ses_dyu_hun_grk_tig_geo_mol_nor_ctl_mcd_amr_sod_cze_est_xho_mly_lat_ind_jpn_knd_kor_urd_rus_cic_bos_jav_ben_owc_mao_mnd_pol_swa_alb_gam_afr_eng_lit_ger_qcu_pan_svk_hin_fbf_heb_bul_chh_slo_sun_spa_akn_krd_lda_tag_tha_hau_tml_moo_ewe_aze_swe_ukr_tur_dgb_vie_aeg_tsw_swt_yor	-0.677682705849126	-1.62371463034231	0.107821585381445
244	aeg_por_akn_krd_chh_amr_tig_pan_azi_uzb_swt_sun_xho_afr_svk_bsq_ctl_anl_fbf_mnd_ukr_grk_zul_hin_tsw_eng_fin_lda_ses_est_mol_owc_geo_lit_urd_guj_alb_sod_heb_glc_hun_bem_mao_rom_jav_jpn_knd_kor_mcd_scr_swa_nor_tag_arw_gam_bat_cnt_dut_moo_ben_amh_lat_spa_prs_swe_qcu_rus_cze_pol_ven_hau_ger_wly_fre_mly_slo_ewe_ita_bam_ind_tha_sid_tml_dyu_tsn_aze_bul_bos_tur_cic_vie_mlt_igb_dgb_yor	-0.726624410396107	-1.74529792433996	0.0842359553250949
245	gam_arw_moo_ben_owc_hau_aeg_rom_tur_azi_dyu_tag_bam_urd_pan_bsq_glc_anl_xho_mnd_afr_grk_dgb_ctl_akn_por_est_igb_lda_hun_hin_amh_geo_alb_rus_cze_nor_chh_mlt_scr_fin_tsn_sun_ger_mao_jpn_knd_kor_ita_dut_yor_lat_ind_bos_wly_bat_cnt_eng_tsw_prs_heb_krd_mcd_fre_ukr_qcu_svk_pol_slo_ven_sod_swe_tig_lit_mly_spa_bem_guj_ewe_jav_tha_amr_tml_zul_cic_uzb_mol_bul_aze_ses_vie_sid_swt_fbf_swa	-1.04593186528779	-2.55711926860718	0.0121727584998562
246	heb_lat_akn_alb_aeg_sod_sid_bul_uzb_azi_bam_bat_ven_krd_ukr_bsq_dut_gam_fbf_mnd_urd_pol_swt_ctl_cic_arw_fin_zul_igb_est_spa_owc_geo_ger_eng_fre_svk_amh_mlt_rom_hun_lda_mao_nor_sun_jpn_knd_kor_scr_prs_xho_ita_tag_lit_chh_mly_cnt_glc_ewe_pan_wly_ben_hin_swe_grk_qcu_guj_rus_mol_moo_hau_bos_tig_cze_jav_afr_dyu_por_swa_ind_tha_amr_tml_bem_tsn_aze_slo_mcd_tur_tsw_vie_anl_dgb_yor_ses	-0.568723610541136	-1.3569677981863	0.178075895747097
247	owc_lit_igb_nor_heb_chh_sod_fre_uzb_azi_yor_ind_zul_grk_pan_bsq_eng_amh_tsw_mnd_rom_por_moo_lat_ses_scr_hun_akn_dyu_est_ger_gam_geo_glc_guj_svk_arw_sid_mlt_bul_fin_lda_mly_slo_tag_jpn_tml_kor_afr_mcd_cic_spa_bat_mol_aeg_mao_cnt_swe_swt_pol_tig_dut_urd_alb_ben_qcu_cze_ukr_hin_dgb_amr_prs_hau_krd_sun_bos_fbf_ita_bam_jav_tha_anl_knd_bem_swa_tur_ctl_rus_aze_xho_vie_wly_ewe_tsn_ven	0.449698095524882	1.06025385052592	0.291774956192558
248	chh_ctl_swt_mol_amh_anl_hau_ben_uzb_tur_tsn_tag_ses_ger_arw_bsq_krd_wly_zul_cnt_pol_cze_xho_spa_swa_fre_fin_akn_ewe_hun_guj_sid_geo_ita_rus_ukr_prs_heb_mlt_bul_est_igb_ind_mcd_bat_jpn_tml_kor_swe_lat_bam_eng_sun_bos_tig_jav_mnd_urd_fbf_grk_owc_pan_svk_afr_glc_qcu_rom_scr_nor_yor_aeg_hin_gam_alb_mao_lit_ven_slo_cic_mly_tha_sod_knd_dyu_lda_azi_por_dut_aze_bem_vie_amr_moo_dgb_tsw	-0.852748384257789	-2.06453711950414	0.0417511610164865
249	hau_glc_igb_bul_owc_gam_amr_pol_tur_aze_tsn_mao_zul_ger_rus_bsq_grk_sid_yor_mnd_ukr_mcd_bem_alb_bam_ctl_est_moo_fbf_hun_scr_aeg_geo_fre_lit_slo_eng_wly_tig_arw_fin_dgb_tag_krd_ind_jpn_knd_kor_swe_cze_swa_pan_mly_bos_anl_bat_cnt_urd_swt_dut_heb_afr_ita_rom_lat_qcu_mol_ben_spa_xho_chh_guj_mlt_hin_jav_por_dyu_prs_akn_sun_tha_sod_tml_tsw_ses_azi_svk_nor_uzb_ewe_vie_amh_cic_ven_lda	0.0820512970040635	0.19323206612935	0.847198614009068
250	anl_cze_swa_arw_sid_gam_owc_afr_aze_uzb_ses_ind_dgb_mol_urd_bsq_prs_wly_bam_cnt_slo_eng_igb_pol_swt_dut_est_akn_bem_fin_glc_tig_geo_bos_bul_mcd_nor_amr_heb_guj_hun_dyu_bat_grk_jav_jpn_knd_kor_alb_rus_moo_lit_sun_hin_sod_tag_mnd_svk_fbf_scr_aeg_krd_pan_fre_rom_qcu_ctl_por_lat_ven_chh_ukr_amh_ben_mao_ita_zul_ger_tsw_mly_tha_mlt_tml_lda_yor_tur_swe_spa_azi_ewe_vie_hau_cic_tsn_xho	-0.442505657326242	-1.05081093852363	0.296068305533555
251	heb_cze_ven_alb_wly_amh_tig_fre_tur_uzb_igb_mao_ses_rus_rom_bsq_ger_chh_swt_cnt_svk_afr_tsn_ctl_moo_por_est_dgb_zul_hun_ita_hau_geo_mol_urd_arw_grk_gam_owc_lit_fin_dyu_jav_prs_mly_jpn_tml_kor_nor_mcd_tsw_lat_tag_ben_aeg_ind_mnd_slo_cic_guj_mlt_bos_bul_pan_ukr_qcu_spa_glc_scr_lda_amr_eng_sod_hin_sun_krd_xho_pol_bam_bat_tha_anl_knd_fbf_swa_aze_dut_swe_azi_yor_vie_sid_akn_ewe_bem	-0.0346815809119274	-0.081704840154862	0.93505701552017
252	amr_bul_bam_ben_anl_gam_aeg_ita_tur_azi_ses_sun_tsw_mcd_cze_bsq_pol_wly_swa_cnt_glc_alb_xho_pan_akn_prs_fin_tsn_ewe_hun_dut_tig_geo_ctl_nor_krd_fre_mlt_owc_spa_est_dgb_jav_lit_ind_jpn_tml_kor_swe_mol_moo_eng_tag_rom_amh_bat_mnd_afr_bem_slo_hau_lat_svk_ger_bos_qcu_ukr_grk_por_swt_sod_scr_heb_rus_mly_hin_fbf_urd_igb_mao_tha_sid_knd_dyu_ven_aze_arw_guj_uzb_cic_vie_chh_yor_lda_zul	-0.0517075272329544	-0.121771760212779	0.903342514916269
253	hau_fre_zul_glc_wly_owc_heb_mol_aze_azi_xho_bat_ven_spa_mcd_bsq_pan_anl_swt_cnt_por_afr_ewe_ctl_tsw_lit_fin_moo_dyu_hun_krd_gam_geo_alb_slo_ita_bos_sod_amr_swe_est_igb_mly_ukr_jav_jpn_tml_kor_svk_cze_lda_arw_mao_ger_mlt_sun_mnd_ben_tsn_nor_sid_eng_grk_dut_scr_qcu_lat_prs_urd_akn_tig_rus_amh_hin_ind_pol_dgb_guj_ses_tag_tha_chh_knd_yor_bam_tur_bul_rom_uzb_swa_vie_aeg_cic_bem_fbf	-1.15269648506054	-2.84670805243728	0.00543539253514484
254	sid_dut_moo_prs_wly_anl_mlt_pan_uzb_azi_ewe_ind_ses_grk_lat_bsq_lit_hau_ven_mnd_pol_urd_igb_swe_akn_guj_fin_bem_cic_est_rom_owc_geo_spa_mcd_arw_fre_aeg_sod_bul_hun_lda_mao_nor_tag_jpn_knd_kor_svk_ita_fbf_ger_jav_ben_gam_bat_cnt_krd_dgb_scr_heb_eng_glc_por_hin_qcu_slo_bos_alb_yor_chh_rus_amh_afr_sun_mol_bam_cze_xho_mly_tha_tig_tml_zul_tsn_tur_ctl_ukr_aze_swa_vie_amr_swt_tsw_dyu	-0.947936733385387	-2.30250962429815	0.023536989124435
255	hau_svk_tsn_lat_amr_sid_amh_scr_tur_uzb_swt_mao_ewe_rus_ben_bsq_slo_wly_xho_cnt_spa_dut_akn_pan_ven_lit_hun_bam_dgb_est_fre_anl_geo_guj_ukr_mcd_ita_chh_mlt_arw_fin_tsw_jav_prs_bat_jpn_tml_kor_ger_alb_igb_glc_tag_krd_gam_mly_mnd_hin_fbf_eng_owc_swe_pol_urd_rom_qcu_ctl_bos_cze_cic_aeg_grk_heb_nor_sun_bul_bem_por_dyu_ind_tha_sod_knd_moo_lda_azi_afr_mol_aze_zul_vie_tig_yor_swa_ses	0.408609467952227	0.963559183780059	0.337765781200785
256	hau_ctl_tsw_fre_anl_amh_heb_ben_azi_uzb_xho_sun_ven_cze_svk_bsq_ita_sod_ewe_mnd_arw_afr_bam_nor_tsn_bos_hun_fbf_cic_fin_mcd_sid_geo_krd_ukr_mol_urd_chh_wly_bul_est_ses_mly_rus_bat_jpn_tml_kor_prs_alb_swt_pan_tag_glc_aeg_mao_cnt_pol_akn_lit_owc_swe_rom_lat_spa_qcu_hin_scr_dut_yor_amr_grk_mlt_por_jav_slo_lda_guj_zul_ind_tha_tig_knd_dyu_swa_aze_eng_ger_tur_moo_vie_gam_dgb_bem_igb	0.741679422252921	1.75468134381714	0.0826073694151507
257	amr_rus_dyu_spa_hau_heb_mlt_ita_aze_tur_ses_bat_swa_afr_urd_bsq_pan_amh_tsn_cnt_por_swe_ewe_alb_zul_scr_hun_tsw_akn_fin_slo_anl_geo_prs_nor_rom_lat_owc_sid_fre_est_dgb_tag_guj_mao_jpn_tml_kor_glc_ctl_moo_cze_ind_krd_gam_mly_mnd_grk_lda_mol_chh_eng_hin_arw_ben_qcu_svk_ukr_dut_xho_wly_bul_aeg_ger_sun_mcd_bam_pol_swt_jav_tha_tig_knd_ven_yor_azi_lit_bos_uzb_fbf_vie_sod_cic_bem_igb	-0.260448289155403	-0.616548920583776	0.539038638723776
258	amr_ita_fbf_rus_wly_aeg_amh_mcd_azi_tur_tsn_sun_ses_alb_svk_bsq_cze_gam_akn_cnt_rom_dut_dgb_afr_bam_ctl_fin_dyu_swa_hun_swe_sod_geo_pol_grk_ben_lit_heb_chh_por_est_bem_tag_ger_mao_jpn_tml_kor_eng_krd_cic_hin_ind_prs_mlt_jav_mnd_scr_swt_bos_hau_lat_glc_fre_urd_qcu_ukr_nor_bul_xho_sid_guj_tig_arw_mly_mol_lda_slo_ewe_bat_tha_owc_knd_moo_ven_uzb_pan_spa_aze_igb_vie_anl_yor_tsw_zul	-0.451051330179729	-1.07322142632845	0.285948662390276
259	sod_alb_ewe_ger_amr_heb_chh_ukr_aze_azi_dgb_bat_cic_urd_fre_bsq_nor_sid_swa_cnt_svk_bul_dyu_guj_xho_grk_hun_swt_bem_fin_ben_wly_geo_hin_eng_scr_pan_owc_anl_rus_est_moo_jav_ita_mao_jpn_knd_kor_prs_por_lda_swe_ind_rom_mlt_sun_mnd_cze_zul_ctl_amh_mol_krd_spa_lit_qcu_slo_afr_glc_tsw_aeg_lat_hau_pol_tag_mcd_ven_bos_bam_mly_tha_gam_tml_akn_tsn_tur_dut_arw_uzb_yor_vie_tig_fbf_ses_igb	0.0145857154853326	0.0343676149616977	0.972657664090557
260	sid_mol_yor_guj_chh_anl_aeg_ger_aze_azi_ven_mly_bem_krd_rus_bsq_nor_owc_tsn_cnt_alb_dut_lda_scr_dyu_prs_hun_moo_igb_est_urd_sod_geo_afr_pan_svk_ukr_amr_heb_glc_fin_zul_mao_por_ind_jpn_tml_kor_mcd_rom_tsw_ben_tag_hin_mlt_jav_mnd_cze_ewe_arw_tig_eng_grk_spa_bos_qcu_swe_slo_fre_swa_wly_ctl_gam_bul_sun_lat_fbf_lit_xho_bat_tha_amh_knd_swt_ses_uzb_pol_ita_tur_akn_vie_hau_dgb_bam_cic	-0.673563449528386	-1.61306923087353	0.110117829701197
261	amh_afr_tsn_prs_tig_hau_owc_pol_azi_aze_bem_mao_fbf_ben_cze_bsq_glc_sod_ewe_mnd_ukr_mol_dgb_rom_swt_slo_fin_moo_swa_hun_rus_gam_geo_fre_mcd_por_dut_wly_chh_bul_est_igb_jav_urd_sun_jpn_tml_kor_svk_eng_bam_ita_ind_grk_mlt_tag_cnt_ctl_dyu_spa_sid_hin_swe_pan_arw_qcu_guj_ger_lat_lda_heb_alb_aeg_krd_bat_scr_yor_bos_tsw_mly_tha_anl_knd_zul_xho_uzb_nor_lit_tur_ven_vie_amr_cic_ses_akn	-0.0135921193091192	-0.0320249742800913	0.974520764836403
262	amh_bos_cic_svk_mlt_tig_anl_ita_azi_tur_ven_ind_tsw_krd_slo_bsq_rom_heb_bem_cnt_spa_eng_yor_hin_tsn_mol_est_dgb_igb_hun_ger_sod_geo_afr_urd_ctl_ukr_owc_hau_grk_fin_dyu_sun_lit_mly_jpn_knd_kor_bul_nor_ewe_mcd_tag_swe_wly_bat_mnd_lat_moo_alb_sid_guj_pol_cze_ben_qcu_arw_fre_scr_ses_gam_prs_chh_por_mao_rus_zul_dut_lda_jav_tha_aeg_tml_akn_swa_uzb_glc_pan_aze_swt_vie_amr_fbf_bam_xho	-0.838055533488128	-2.02418651675919	0.0458195189775967
263	hau_lat_dgb_prs_amh_gam_owc_bos_azi_aze_ses_mao_fbf_arw_pol_bsq_slo_mlt_lda_mnd_cze_ita_cic_rom_igb_nor_est_xho_zul_fin_mcd_sod_geo_ger_guj_bul_glc_wly_chh_ben_hun_ewe_jav_ctl_tag_jpn_tml_kor_eng_fre_tsw_krd_sun_swe_aeg_mly_cnt_por_ven_scr_sid_urd_alb_grk_hin_qcu_afr_svk_dut_akn_amr_ukr_heb_pan_ind_rus_swt_lit_dyu_bat_tha_anl_knd_swa_bem_uzb_mol_spa_tur_moo_vie_tig_bam_yor_tsn	0.348981747444761	0.821484375974434	0.413471396804744
264	sod_alb_moo_krd_chh_heb_wly_bos_azi_aze_ses_ind_swt_grk_ger_bsq_hin_amh_dgb_cnt_dut_spa_tsw_urd_bam_por_hun_yor_dyu_est_pol_hau_geo_ukr_afr_lat_guj_aeg_sid_ita_fin_swa_mao_mol_sun_jpn_knd_kor_bul_pan_cic_fre_bat_eng_mlt_jav_mnd_mcd_bem_svk_owc_rus_swe_ben_cze_qcu_ctl_rom_prs_xho_anl_glc_amr_lit_mly_arw_tsn_slo_igb_tag_tha_tig_tml_ewe_ven_uzb_scr_nor_tur_lda_vie_gam_akn_zul_fbf	0.208017081753654	0.489567341052551	0.625592881449672
265	aeg_scr_igb_bul_amh_tig_mlt_ita_tur_azi_ewe_ind_swt_cze_ukr_bsq_arw_sod_fbf_mnd_fre_ger_xho_pol_yor_guj_fin_akn_ses_est_ben_heb_geo_grk_mcd_afr_bos_owc_amr_rom_hun_swa_jav_spa_bat_jpn_tml_kor_eng_swe_zul_svk_tag_slo_chh_sun_cnt_pan_ven_lit_hau_mol_rus_prs_ctl_qcu_glc_urd_hin_moo_anl_lat_sid_dut_mao_krd_tsw_alb_lda_mly_tha_wly_knd_bam_cic_uzb_nor_por_aze_tsn_vie_gam_dgb_dyu_bem	-0.764429720469021	-1.83806088411573	0.0692457960758095
266	sid_alb_zul_pol_sod_anl_amr_lit_aze_uzb_ven_tag_yor_cze_arw_bsq_eng_wly_ewe_mnd_urd_ger_bam_mol_swa_lat_est_swt_bem_hun_rus_mlt_geo_ctl_dut_ukr_prs_owc_chh_ben_fin_fbf_ind_svk_mao_jpn_tml_kor_fre_slo_dyu_scr_mly_nor_gam_jav_cnt_guj_akn_hin_hau_krd_pan_swe_mcd_qcu_ita_bul_grk_tsn_aeg_afr_heb_bos_sun_por_tsw_spa_igb_bat_tha_amh_knd_moo_cic_azi_glc_rom_tur_xho_vie_tig_ses_lda_dgb	-0.0865317021256222	-0.20401415790043	0.838788214513109
267	sid_krd_xho_svk_tig_mlt_owc_pol_aze_azi_zul_bat_yor_hin_lit_bsq_ben_anl_fbf_cnt_ctl_afr_akn_por_cic_slo_hun_igb_bem_est_glc_amr_geo_arw_mcd_swe_bos_chh_heb_cze_fin_swt_jav_eng_ind_jpn_tml_kor_rom_guj_ses_bul_mly_dut_wly_sun_mnd_pan_ven_ukr_hau_grk_urd_spa_scr_qcu_ger_alb_ita_bam_gam_fre_sod_rus_mao_nor_dyu_lat_lda_tag_tha_aeg_knd_moo_ewe_tur_mol_prs_uzb_dgb_vie_amh_tsw_swa_tsn	-0.542479003898698	-1.29024002649439	0.200166178912929
268	mlt_prs_xho_grk_tig_aeg_wly_slo_tur_uzb_zul_bat_igb_por_krd_bsq_afr_hau_ven_cnt_urd_mcd_ewe_cze_yor_bos_est_cic_fbf_hun_arw_heb_geo_dut_hin_ukr_glc_gam_owc_lit_fin_bem_mly_rus_mao_jpn_knd_kor_bul_swe_bam_lat_tag_guj_chh_sun_mnd_mol_moo_ger_sid_ita_fre_scr_rom_qcu_pan_svk_spa_dyu_sod_eng_amr_ctl_jav_alb_swa_nor_lda_ind_tha_amh_tml_ses_dgb_aze_pol_ben_azi_swt_vie_anl_akn_tsw_tsn	-0.340405342341472	-0.806447835790749	0.422042147636158
269	amr_alb_cic_mcd_anl_aeg_gam_ben_uzb_aze_dyu_ind_swa_rom_arw_bsq_scr_sod_zul_cnt_urd_krd_swt_guj_bam_ita_fin_yor_fbf_hun_lat_mlt_geo_nor_pol_afr_svk_hau_tig_dut_est_igb_bat_eng_tag_jpn_knd_kor_pan_swe_lda_mol_sun_slo_amh_mly_mnd_fre_moo_hin_wly_ukr_lit_cze_ctl_qcu_bos_por_grk_ven_heb_rus_sid_prs_jav_ger_ewe_spa_akn_mao_tha_owc_tml_bem_xho_azi_bul_glc_tur_tsn_vie_chh_ses_tsw_dgb	-0.547899504529804	-1.30825813975221	0.194009989984323
270	sod_ger_zul_urd_chh_heb_amh_spa_tur_azi_moo_bat_ses_alb_glc_bsq_afr_anl_fbf_mnd_rus_eng_bem_lit_swt_ukr_fin_ven_lda_hun_ben_mlt_geo_pol_ita_swe_cze_hau_wly_prs_est_xho_tag_lat_mao_jpn_knd_kor_grk_bos_swa_nor_mly_hin_sid_sun_cnt_rom_tsw_mcd_amr_slo_por_svk_arw_qcu_pan_guj_scr_tsn_owc_krd_gam_dut_ind_ctl_dgb_mol_cic_jav_tha_aeg_tml_yor_bam_aze_fre_bul_uzb_akn_vie_tig_ewe_dyu_igb	-0.625313639476748	-1.4937224749923	0.138633318449758
271	tig_grk_xho_hin_mlt_hau_gam_ben_azi_uzb_dgb_bat_ven_mcd_cze_bsq_ukr_wly_cic_cnt_bul_spa_bam_arw_zul_dut_hun_dyu_ewe_fin_lat_chh_geo_lit_mol_prs_ita_amr_sod_bos_est_swa_mao_ctl_jav_jpn_knd_kor_pan_afr_tsw_scr_tag_swe_amh_ind_mnd_fre_moo_urd_aeg_rus_rom_ger_alb_qcu_nor_eng_svk_fbf_anl_guj_sid_slo_mly_glc_akn_krd_bem_sun_tha_owc_tml_swt_yor_aze_pol_por_tur_igb_vie_heb_lda_ses_tsn	0.825396023175041	1.98472473151319	0.0501218459730851
272	tig_urd_dgb_fre_heb_wly_chh_prs_azi_tur_dyu_tag_cic_bos_glc_bsq_nor_gam_ewe_mnd_grk_slo_fbf_afr_bam_svk_hun_igb_yor_fin_eng_amr_geo_cze_alb_ukr_lit_owc_amh_scr_est_tsw_jav_rom_sun_jpn_tml_kor_arw_hin_akn_spa_bat_swe_sid_mao_cnt_ita_ses_mol_anl_pol_ger_por_lat_qcu_guj_pan_rus_zul_mlt_bul_sod_ben_mly_ctl_swt_dut_bem_ind_tha_aeg_knd_swa_lda_aze_krd_mcd_uzb_ven_vie_hau_xho_moo_tsn	0.198306554002374	0.468180220819431	0.640751123727444
273	owc_ctl_xho_prs_mlt_amh_sod_por_aze_azi_tsn_bat_swa_pan_bul_bsq_pol_sid_swt_mnd_afr_glc_bam_ita_ewe_eng_est_ven_dgb_hun_lit_tig_geo_urd_bos_lat_grk_heb_aeg_mol_fin_dyu_mao_guj_jav_jpn_tml_kor_spa_cze_fbf_dut_ind_krd_chh_sun_cnt_nor_ses_alb_gam_ukr_scr_mcd_ben_qcu_swe_hin_fre_moo_wly_arw_anl_rus_mly_slo_bem_ger_igb_tag_tha_hau_knd_tsw_zul_uzb_svk_rom_tur_akn_vie_amr_cic_yor_lda	-0.960027162430601	-2.33820956154923	0.0215197017089676
274	amh_hin_yor_por_tig_wly_hau_cze_uzb_tur_dgb_jav_dyu_mcd_scr_bsq_rom_owc_ven_cnt_alb_eng_swa_grk_cic_swe_est_fbf_tsw_hun_rus_sid_geo_ukr_slo_ita_ctl_chh_heb_krd_fin_igb_mao_afr_tag_jpn_tml_kor_ger_fre_ses_pan_mly_lit_mlt_sun_mnd_prs_xho_spa_anl_lat_urd_glc_pol_qcu_arw_guj_dut_zul_amr_nor_aeg_svk_bat_mol_akn_ben_ewe_ind_tha_sod_knd_swt_moo_aze_bos_bul_azi_bem_vie_gam_bam_tsn_lda	0.609196736926605	1.44190579230432	0.152688070773866
275	heb_spa_cic_svk_owc_hau_sid_grk_azi_uzb_dyu_tag_igb_lit_dut_bsq_rom_anl_zul_cnt_ukr_hin_moo_prs_swa_krd_fin_ewe_fbf_hun_glc_tig_geo_guj_swe_urd_bul_chh_gam_nor_est_bem_bat_mol_sun_jpn_knd_kor_eng_alb_tsw_slo_jav_afr_wly_ind_mnd_mcd_yor_arw_mlt_cze_ita_pol_por_qcu_ctl_rus_pan_lda_aeg_ger_amh_fre_mly_lat_bam_bos_akn_mao_tha_sod_tml_swt_xho_tur_scr_ben_aze_ses_vie_amr_dgb_ven_tsn	-0.274503492915102	-0.649063267992738	0.517897187128913
276	chh_pan_swt_dut_wly_sid_heb_eng_uzb_tur_akn_jav_dyu_ctl_scr_bsq_urd_gam_lda_cnt_spa_lat_igb_bos_swa_afr_hun_xho_ewe_est_ger_amh_geo_hin_krd_cze_grk_sod_amr_fre_fin_ses_mao_nor_bat_jpn_tml_kor_glc_prs_tsn_lit_sun_bul_owc_tag_mnd_ben_zul_por_tig_ukr_alb_ita_pol_qcu_swe_rom_guj_fbf_aeg_arw_hau_slo_mly_mcd_tsw_rus_yor_ind_tha_anl_knd_bam_cic_aze_svk_mol_azi_bem_vie_mlt_ven_dgb_moo	-0.401107073988709	-0.950725876451838	0.344207808184264
277	tig_spa_fbf_rus_amh_sid_aeg_arw_tur_azi_yor_mly_bem_pol_lit_bsq_scr_anl_cic_cnt_ctl_svk_swt_bos_ewe_mol_fin_dgb_lda_hun_ukr_amr_geo_pan_prs_ita_krd_hau_wly_dut_est_igb_mao_guj_jav_jpn_tml_kor_nor_ger_moo_afr_sun_swe_heb_ind_mnd_mcd_ses_cze_mlt_fre_alb_rom_urd_qcu_ben_bul_eng_swa_sod_lat_owc_glc_bat_grk_akn_slo_bam_tag_tha_gam_knd_tsn_dyu_uzb_hin_por_aze_tsw_vie_chh_zul_ven_xho	-0.297639331961761	-0.703967151654385	0.483212166098653
278	wly_spa_dyu_bos_sod_gam_owc_grk_azi_tur_akn_bat_zul_nor_guj_bsq_glc_mlt_moo_mnd_scr_fre_swa_krd_bam_alb_fin_fbf_lda_hun_lat_aeg_geo_mcd_afr_svk_prs_anl_tig_bul_est_tsw_mly_ger_ind_jpn_knd_kor_pol_ita_bem_slo_tag_pan_chh_jav_cnt_swe_yor_ctl_amh_rom_cze_rus_dut_qcu_ukr_mol_urd_dgb_heb_por_hau_arw_mao_eng_ses_lit_cic_sun_tha_sid_tml_xho_ewe_uzb_hin_ben_aze_swt_vie_amr_tsn_ven_igb	-0.250775674424009	-0.594156151781489	0.553850279321053
279	anl_lit_igb_nor_sid_gam_tig_rus_tur_uzb_ses_bat_bem_ukr_cze_bsq_slo_heb_akn_mnd_dut_glc_zul_ben_ven_pan_fin_dgb_yor_hun_spa_mlt_geo_krd_ctl_mol_eng_amh_sod_bos_est_ewe_mao_prs_jav_jpn_tml_kor_scr_guj_xho_bul_ind_svk_chh_sun_cnt_alb_tsw_rom_amr_fre_por_arw_ita_qcu_hin_swe_afr_fbf_wly_lat_hau_urd_tag_grk_moo_mcd_lda_mly_tha_aeg_knd_swt_dyu_aze_ger_pol_azi_swa_vie_owc_cic_tsn_bam	-0.40229862892547	-0.952365650827073	0.343380266075622
280	tig_prs_akn_slo_aeg_mlt_hau_hin_azi_uzb_yor_tag_cic_alb_bos_bsq_ita_gam_dyu_cnt_nor_pan_igb_scr_tsw_ukr_fin_dgb_tsn_hun_rus_anl_geo_lat_glc_pol_spa_sid_amh_urd_est_moo_mao_dut_jav_jpn_tml_kor_krd_arw_ses_bul_sun_swe_wly_mly_mnd_ger_bam_cze_heb_lit_ben_fre_ctl_qcu_grk_guj_afr_swt_chh_por_amr_mcd_ind_svk_zul_mol_ewe_bat_tha_owc_knd_fbf_lda_aze_rom_eng_tur_xho_vie_sod_swa_bem_ven	0.522395188321382	1.23421427133969	0.220232782219815
281	amh_glc_ses_fre_hau_heb_gam_alb_azi_aze_cic_ind_moo_por_cze_bsq_mcd_wly_bam_mnd_hin_dut_swa_rom_fbf_nor_fin_dyu_ewe_hun_pol_owc_geo_spa_rus_grk_bos_tig_sod_krd_est_akn_jav_ita_mao_jpn_knd_kor_bul_afr_zul_swe_sun_arw_sid_mly_cnt_ger_swt_scr_anl_slo_guj_eng_ctl_qcu_prs_ukr_svk_xho_aeg_ben_amr_pan_tag_mol_bem_lit_tsn_bat_tha_chh_tml_yor_igb_uzb_lat_urd_tur_dgb_vie_mlt_tsw_lda_ven	0.499677443032597	1.18041211499184	0.240846686162348
282	mlt_hin_ven_bul_tig_wly_heb_ben_azi_uzb_igb_mao_yor_ita_krd_bsq_guj_amh_dgb_mnd_slo_bos_tsn_urd_moo_pan_fin_akn_swa_est_por_sid_geo_grk_swe_cze_ctl_gam_owc_eng_hun_xho_tag_prs_bat_jpn_tml_kor_scr_alb_dyu_rus_sun_lat_amr_jav_cnt_fre_lda_glc_anl_ukr_nor_svk_lit_qcu_pol_mol_rom_bem_hau_spa_chh_mcd_ind_afr_ewe_ger_tsw_mly_tha_aeg_knd_swt_bam_tur_arw_dut_aze_ses_vie_sod_cic_fbf_zul	-0.358456211977003	-0.848553102529381	0.398308849598208
283	gam_spa_ses_lit_amr_sod_sid_cze_uzb_aze_swt_tag_ven_afr_dut_bsq_nor_owc_dyu_mnd_ctl_prs_tsn_por_bem_ita_hun_moo_zul_est_ukr_chh_geo_pol_fre_mcd_svk_aeg_tig_grk_fin_ewe_bat_lat_mao_jpn_tml_kor_swe_ger_akn_slo_mly_rom_anl_jav_cnt_bul_lda_eng_amh_glc_guj_alb_arw_qcu_krd_bos_mol_bam_wly_ben_heb_pan_sun_scr_tsw_rus_swa_ind_tha_mlt_knd_fbf_igb_tur_hin_urd_azi_xho_vie_hau_cic_yor_dgb	0.256633159973505	0.603792033682272	0.547451886232283
284	hau_ger_moo_rom_amr_aeg_wly_mol_aze_azi_dgb_sun_cic_alb_nor_bsq_lit_heb_akn_cnt_grk_fre_dyu_rus_tsw_eng_est_lda_fbf_fin_swe_sid_geo_ben_ita_guj_arw_owc_mlt_mcd_hun_swt_tag_slo_ind_jpn_tml_kor_spa_dut_igb_hin_mly_por_sod_bat_mnd_glc_tsn_svk_anl_ukr_urd_pol_scr_qcu_afr_cze_ctl_ses_chh_krd_amh_lat_mao_pan_zul_bul_bem_jav_tha_tig_knd_ven_ewe_tur_bos_prs_uzb_swa_vie_gam_bam_yor_xho	0.214789453723159	0.505211504846147	0.614605487728696
285	hau_svk_moo_bul_amr_wly_heb_arw_azi_tur_lda_mao_cic_scr_spa_bsq_urd_aeg_zul_cnt_slo_dut_swt_por_akn_ukr_fin_tsn_xho_hun_ben_owc_geo_nor_rom_hin_ita_chh_gam_lit_est_igb_bat_afr_mly_jpn_knd_kor_glc_alb_swa_ctl_tag_prs_anl_ind_mnd_guj_dyu_mcd_sod_pol_lat_bos_krd_qcu_cze_mol_ger_tsw_sid_grk_amh_pan_sun_eng_ewe_swe_yor_jav_tha_mlt_tml_dgb_bam_uzb_rus_fre_aze_ses_vie_tig_fbf_ven_bem	-0.4434102193818	-1.05316822402118	0.294992529902218
286	amh_krd_bam_ben_mlt_sid_aeg_svk_uzb_azi_lda_jav_xho_ukr_slo_bsq_scr_gam_tsn_cnt_swe_glc_yor_grk_ses_bos_est_cic_swt_hun_rom_tig_geo_pol_pan_spa_nor_owc_wly_por_fin_dgb_mao_cze_ind_jpn_tml_kor_guj_urd_bem_fre_sun_mol_chh_bat_mnd_mcd_igb_lit_heb_lat_rus_prs_afr_qcu_ger_arw_ita_dyu_sod_bul_amr_dut_mly_alb_tsw_ctl_moo_tag_tha_anl_knd_akn_ven_aze_eng_hin_tur_swa_vie_hau_zul_fbf_ewe	-0.338523453974558	-0.801024401950515	0.42515926594285
287	amh_dut_swt_mcd_sid_mlt_aeg_alb_uzb_aze_zul_mly_tsn_krd_ger_bsq_guj_sod_tsw_mnd_pol_ita_dgb_slo_akn_ben_est_ven_bam_fin_eng_gam_geo_spa_cze_por_urd_owc_wly_lit_hun_cic_bat_grk_tag_jpn_tml_kor_nor_swe_bem_rom_sun_glc_chh_mao_cnt_hin_yor_bul_amr_ukr_pan_ctl_afr_qcu_lat_prs_arw_xho_anl_bos_heb_fre_jav_rus_dyu_scr_lda_ind_tha_hau_knd_fbf_moo_azi_svk_mol_tur_ewe_vie_tig_ses_swa_igb	0.189860058506875	0.446940990672664	0.655956788976656
288	amh_mol_dyu_swe_tig_owc_amr_lit_uzb_tur_xho_mao_bam_eng_rus_bsq_lat_wly_lda_mnd_nor_alb_moo_urd_bem_ctl_fin_swa_ewe_est_prs_sid_geo_krd_bos_arw_ben_anl_aeg_spa_hun_fbf_jav_afr_sun_jpn_knd_kor_rom_ukr_dgb_ita_tag_grk_mlt_bat_cnt_scr_zul_pol_sod_mcd_svk_slo_guj_qcu_fre_cze_dut_yor_heb_pan_gam_ger_mly_por_tsn_hin_ses_ind_tha_chh_tml_ven_cic_azi_glc_bul_aze_igb_vie_hau_tsw_swt_akn	0.208717894738687	0.491716862248065	0.624078111464095
289	sid_lat_zul_guj_tig_anl_hau_lit_uzb_aze_dyu_mao_igb_eng_urd_bsq_pol_gam_dgb_mnd_glc_svk_tsn_fre_bam_rus_hun_xho_ses_fin_mol_heb_geo_alb_cze_mcd_krd_sod_amr_afr_est_yor_bat_swe_tag_jpn_tml_kor_arw_nor_swt_slo_sun_ben_amh_jav_cnt_ger_bem_bul_wly_prs_bos_por_dut_qcu_spa_ita_ukr_swa_mlt_grk_aeg_scr_ind_ctl_ven_pan_akn_mly_tha_chh_knd_tsw_fbf_azi_rom_hin_tur_ewe_vie_owc_moo_cic_lda	-0.707765652527002	-1.69659419399116	0.0931181971876378
290	amr_rom_akn_ben_hau_sod_chh_slo_uzb_azi_ven_jav_ewe_hin_pan_bsq_arw_amh_dyu_mnd_spa_lat_cic_svk_swa_alb_hun_igb_tsw_est_ctl_mlt_geo_bos_urd_afr_cze_heb_aeg_por_fin_zul_tag_guj_mly_jpn_tml_kor_ita_eng_dgb_prs_ind_swe_wly_mao_cnt_lit_swt_mcd_tig_pol_fre_scr_ukr_qcu_krd_bul_mol_ses_owc_ger_anl_rus_bat_grk_bem_dut_tsn_sun_tha_sid_knd_moo_lda_tur_nor_glc_aze_yor_vie_gam_bam_fbf_xho	0.0954097945895385	0.224413957205991	0.822927518782056
291	anl_lit_fbf_slo_wly_mlt_sod_fre_azi_uzb_akn_tag_bem_glc_ben_bsq_prs_gam_moo_mnd_eng_bos_dyu_swe_yor_alb_fin_igb_ven_est_arw_amh_geo_guj_krd_grk_ger_tig_amr_cze_hun_tsw_sun_pan_bat_jpn_knd_kor_lat_spa_tsn_pol_mly_ukr_hau_jav_cnt_ctl_bam_urd_sid_mol_dut_rus_afr_qcu_bul_nor_ita_swa_chh_por_owc_scr_ind_mcd_cic_hin_zul_mao_tha_aeg_tml_xho_ses_tur_svk_rom_aze_dgb_vie_heb_swt_ewe_lda	-0.949634922446536	-2.30859781616346	0.0231815932309368
292	anl_cze_dyu_hin_sid_amr_heb_mol_uzb_tur_akn_bat_yor_alb_ita_bsq_pol_chh_zul_cnt_slo_lat_moo_arw_swt_guj_fin_bam_tsw_hun_rus_tig_geo_scr_ctl_pan_urd_hau_amh_lit_est_cic_jav_afr_tag_jpn_knd_kor_svk_grk_ses_ben_sun_prs_aeg_mly_mnd_swe_ven_bul_owc_spa_eng_krd_glc_qcu_rom_nor_por_ewe_wly_mcd_gam_fre_mao_dut_lda_bos_dgb_ind_tha_mlt_tml_igb_fbf_aze_ukr_ger_azi_bem_vie_sod_tsn_swa_xho	-0.259688354249963	-0.613400348592592	0.541109007327666
293	amr_guj_ses_ben_sod_sid_gam_fre_aze_uzb_dgb_ind_yor_lit_urd_bsq_bul_tig_dyu_cnt_dut_ger_lda_ita_tsn_bos_fin_cic_xho_hun_rus_amh_geo_ukr_rom_mol_lat_heb_anl_svk_est_zul_mao_cze_sun_jpn_tml_kor_pol_nor_fbf_slo_tag_afr_wly_bat_mnd_prs_tsw_eng_hau_grk_mcd_spa_glc_qcu_arw_alb_hin_swt_chh_swe_owc_krd_jav_scr_ven_pan_moo_mly_tha_aeg_knd_igb_bam_azi_por_ctl_tur_swa_vie_mlt_bem_akn_ewe	-0.747915967696598	-1.79669488989105	0.075630514563046
294	heb_spa_fbf_por_owc_hau_tig_alb_aze_tur_bam_mly_tsw_arw_pol_bsq_lat_sid_swt_mnd_guj_ger_ewe_mol_swa_ben_fin_ven_yor_est_eng_wly_geo_cze_urd_pan_rus_anl_gam_fre_hun_moo_bat_ita_mao_jpn_knd_kor_ukr_dut_tsn_hin_tag_svk_chh_ind_cnt_glc_akn_krd_aeg_prs_grk_afr_ctl_qcu_bul_slo_nor_dgb_amh_swe_sod_bos_jav_rom_dyu_lit_igb_sun_tha_mlt_tml_lda_bem_azi_scr_mcd_uzb_zul_vie_amr_ses_xho_cic	0.0750655448676402	0.176936373104898	0.859943135785971
295	mlt_fre_akn_afr_owc_anl_gam_ben_azi_uzb_ses_ind_ven_ger_guj_bsq_bul_hau_igb_mnd_rom_spa_fbf_lit_ewe_hin_est_cic_zul_hun_nor_aeg_geo_pan_ukr_pol_alb_chh_tig_scr_fin_yor_sun_ctl_bat_jpn_tml_kor_mol_rus_swt_urd_tag_mcd_amr_mao_cnt_krd_lda_swe_sid_svk_por_lat_glc_qcu_grk_cze_bos_tsw_wly_ita_amh_eng_mly_prs_tsn_slo_swa_jav_tha_heb_knd_dyu_dgb_tur_arw_dut_aze_moo_vie_sod_bam_xho_bem	-0.408386579398291	-0.968777303888268	0.33516905804157
296	gam_grk_dyu_ben_sid_amr_mlt_cze_aze_uzb_ewe_mao_yor_bul_lat_bsq_dut_heb_lda_cnt_lit_mcd_ses_ukr_moo_alb_est_fbf_zul_fin_rom_owc_geo_pol_ger_swe_scr_tig_amh_slo_hun_akn_jav_arw_mly_jpn_knd_kor_afr_hin_tsn_spa_tag_bos_hau_bat_mnd_eng_dgb_svk_aeg_krd_pan_ita_urd_qcu_glc_por_guj_ven_anl_nor_sod_mol_ind_fre_tsw_ctl_swa_sun_tha_chh_tml_bem_cic_tur_rus_prs_azi_bam_vie_wly_xho_igb_swt	0.394422610315347	0.930531676917463	0.354505088527285
297	amr_prs_bam_lat_sod_gam_wly_alb_azi_uzb_xho_mao_ewe_scr_mcd_bsq_arw_sid_swt_mnd_ita_ben_ven_bul_bem_guj_fin_fbf_moo_hun_ger_anl_geo_cze_lit_eng_swe_aeg_tig_dut_est_igb_bat_svk_mly_jpn_tml_kor_urd_nor_dgb_pan_sun_afr_hau_ind_cnt_spa_cic_glc_chh_rus_pol_hin_fre_qcu_mol_bos_por_swa_owc_ctl_amh_rom_jav_krd_dyu_grk_zul_tag_tha_heb_knd_yor_akn_tur_slo_ukr_aze_tsw_vie_mlt_tsn_ses_lda	-0.57715400989574	-1.3795108531677	0.171045390663718
298	heb_spa_dyu_urd_chh_hau_amr_arw_aze_tur_ven_tag_bem_pan_eng_bsq_hin_wly_swt_mnd_alb_ctl_yor_mcd_tsn_ben_est_ses_ewe_hun_grk_anl_geo_scr_guj_ger_afr_aeg_sid_prs_fin_cic_mao_bos_mly_jpn_tml_kor_rom_slo_dgb_nor_jav_krd_owc_ind_cnt_por_moo_pol_sod_ita_rus_lit_lat_qcu_dut_mol_cze_zul_tig_bul_gam_swe_sun_glc_tsw_ukr_xho_bat_tha_mlt_knd_fbf_igb_azi_fre_svk_uzb_akn_vie_amh_bam_swa_lda	-0.44996652799806	-1.06958751359553	0.287573253794115
299	mlt_mcd_moo_por_amh_tig_sod_krd_tur_aze_bam_ind_fbf_ger_scr_bsq_slo_owc_swa_cnt_ben_rom_ses_ctl_ven_dut_hun_tsw_yor_fin_pol_aeg_geo_swe_lat_glc_alb_heb_chh_bos_est_ewe_mao_guj_tag_jpn_knd_kor_bul_pan_igb_ukr_bat_fre_amr_mly_mnd_nor_zul_eng_anl_urd_svk_mol_prs_qcu_lit_spa_arw_bem_wly_ita_gam_hin_sun_rus_cic_afr_swt_jav_tha_hau_tml_akn_tsn_azi_cze_grk_uzb_dyu_vie_sid_dgb_lda_xho	-0.676451372449304	-1.62059026942581	0.108491490227479
300	amh_cze_lda_rus_gam_hau_sid_alb_azi_tur_dgb_sun_zul_arw_bul_bsq_ukr_tig_igb_mnd_mol_lat_ses_spa_yor_dut_est_xho_tsn_hun_pan_sod_geo_por_ger_ita_guj_heb_amr_fre_fin_moo_mao_bos_bat_jpn_knd_kor_mcd_eng_swt_grk_tag_hin_mlt_jav_cnt_ctl_akn_lit_owc_urd_pol_krd_scr_qcu_rom_prs_glc_bam_anl_svk_chh_slo_mly_afr_ewe_ben_swa_ind_tha_aeg_tml_ven_bem_uzb_swe_nor_aze_tsw_vie_wly_dyu_cic_fbf	-0.657838131840548	-1.57343171026419	0.119014893560833
301	hau_grk_yor_ukr_sod_anl_sid_alb_uzb_tur_xho_jav_ewe_svk_lat_bsq_ita_owc_fbf_mnd_pol_mcd_dgb_pan_bam_afr_hun_dyu_bem_est_ger_heb_geo_spa_bos_guj_rus_mlt_tig_prs_fin_zul_bat_nor_ind_jpn_knd_kor_rom_scr_akn_slo_mao_eng_gam_mly_cnt_fre_swa_krd_chh_hin_glc_swe_urd_qcu_ben_mol_lit_cic_amh_bul_amr_por_sun_arw_lda_dut_igb_tag_tha_aeg_tml_ses_tsw_azi_ctl_cze_aze_ven_vie_wly_moo_tsn_swt	-0.351359337072661	-0.831849579400135	0.407624722299427
302	amr_alb_moo_lit_sid_tig_chh_dut_azi_aze_ewe_sun_fbf_eng_guj_bsq_por_anl_ses_cnt_glc_rom_lda_ben_xho_krd_est_cic_yor_hun_afr_heb_geo_scr_spa_arw_urd_mlt_wly_bos_fin_dgb_ind_hin_jav_jpn_tml_kor_ger_bul_tsw_svk_mly_rus_sod_bat_mnd_ukr_swa_cze_amh_ctl_pan_mol_slo_qcu_swe_grk_ita_akn_aeg_mcd_gam_lat_tag_fre_zul_nor_tsn_mao_tha_owc_knd_bam_bem_tur_prs_pol_uzb_dyu_vie_hau_igb_ven_swt	-0.479389487289088	-1.1411075402383	0.25675505119165
303	amh_pol_yor_bul_gam_wly_mlt_ukr_aze_uzb_swa_bat_igb_afr_ctl_bsq_swe_chh_zul_cnt_krd_urd_tsn_hin_ses_cze_hun_akn_ewe_est_bos_owc_geo_pan_grk_rom_arw_aeg_sid_lit_fin_dgb_mao_lat_sun_jpn_knd_kor_fre_glc_lda_guj_mly_nor_sod_ind_mnd_eng_bam_svk_hau_mcd_prs_slo_alb_qcu_ita_mol_dut_swt_tig_rus_amr_ger_tag_por_ven_spa_dyu_jav_tha_anl_tml_bem_fbf_tur_ben_scr_azi_moo_vie_heb_xho_cic_tsw	-0.197205800228205	-0.465794632662073	0.642451558508653
304	sid_por_igb_grk_owc_heb_aeg_ger_tur_uzb_lda_mly_moo_ita_slo_bsq_mol_chh_bam_cnt_spa_dut_ses_ukr_dgb_lit_est_xho_fbf_hun_alb_anl_geo_eng_ben_ctl_afr_amr_hau_cze_fin_zul_bat_mcd_tag_jpn_knd_kor_bul_urd_swa_prs_ind_rus_gam_mao_mnd_rom_bem_glc_tig_scr_nor_pan_pol_qcu_swe_guj_svk_swt_wly_fre_sod_krd_sun_bos_ewe_lat_tsn_jav_tha_amh_tml_dyu_akn_azi_arw_hin_aze_ven_vie_mlt_cic_yor_tsw	-0.95455930990497	-2.32157849490397	0.0224396227610642
305	sod_ita_ses_fre_wly_heb_hau_eng_tur_uzb_swa_jav_dyu_rom_swe_bsq_bos_gam_bem_mnd_ben_mol_swt_nor_xho_slo_fin_fbf_moo_est_hin_owc_geo_bul_glc_svk_mcd_mlt_tig_rus_hun_akn_bat_ukr_sun_jpn_knd_kor_afr_lat_cic_grk_tag_krd_amh_mao_cnt_ctl_igb_alb_aeg_guj_prs_pol_dut_qcu_arw_ger_cze_bam_anl_pan_chh_scr_ind_spa_dgb_urd_lda_mly_tha_sid_tml_tsw_tsn_azi_por_lit_aze_zul_vie_amr_ewe_ven_yor	0.0577441861511287	0.136160405792924	0.891988782252337
306	gam_glc_bam_spa_owc_amr_aeg_bos_aze_azi_moo_mly_igb_mol_hin_bsq_ben_sod_lda_cnt_ger_pol_akn_nor_fbf_urd_hun_bem_zul_est_ukr_mlt_geo_rus_lit_rom_fre_tig_hau_afr_fin_cic_tag_por_jav_jpn_tml_kor_slo_krd_ewe_pan_bat_scr_heb_ind_mnd_svk_tsw_guj_anl_arw_grk_bul_lat_qcu_swe_prs_ita_tsn_wly_alb_chh_cze_mao_ctl_ses_eng_swt_sun_tha_sid_knd_yor_dgb_uzb_dut_mcd_tur_ven_vie_amh_xho_dyu_swa	-0.452006678526672	-1.07387373691113	0.285657706310403
307	heb_ita_dgb_ben_wly_owc_tig_svk_aze_tur_dyu_mly_igb_arw_hin_bsq_swe_hau_ven_cnt_ger_guj_tsw_mcd_cic_pol_fin_zul_moo_hun_rom_aeg_geo_spa_bos_bul_dut_sid_anl_fre_est_fbf_tag_ukr_jav_jpn_tml_kor_nor_por_lda_glc_ind_lit_amh_bat_mnd_ctl_yor_scr_amr_mol_prs_slo_krd_qcu_alb_rus_urd_xho_gam_grk_sod_cze_sun_eng_ewe_afr_bam_mao_tha_mlt_knd_ses_swt_azi_pan_lat_uzb_akn_vie_chh_swa_bem_tsn	-0.905261860996327	-2.19517498743318	0.0306400405909233
308	mlt_arw_zul_ctl_sod_aeg_amr_pol_aze_azi_cic_sun_bem_hin_por_bsq_alb_sid_moo_mnd_dut_nor_tsw_prs_akn_lit_fin_lda_yor_est_bul_amh_geo_pan_cze_rus_slo_wly_heb_rom_hun_swt_ind_lat_bat_jpn_knd_kor_ukr_bos_dgb_krd_mly_urd_owc_tag_cnt_glc_ses_ger_chh_ita_mol_afr_guj_qcu_fre_scr_spa_dyu_hau_eng_gam_mcd_jav_ben_swa_svk_igb_mao_tha_tig_tml_fbf_tsn_uzb_swe_grk_tur_bam_vie_anl_ewe_ven_xho	-0.726219195168792	-1.74071276901451	0.0850413070654692
309	mlt_lat_cic_por_aeg_heb_anl_prs_uzb_tur_xho_mly_ven_rus_lit_bsq_pan_amr_igb_cnt_bos_guj_yor_urd_swa_grk_est_zul_akn_fin_pol_wly_geo_rom_bul_svk_ben_gam_owc_ctl_hun_bem_tag_arw_bat_jpn_tml_kor_krd_eng_ewe_ukr_ind_ita_hau_sun_mnd_nor_tsn_afr_amh_fre_glc_mcd_alb_qcu_swe_cze_hin_moo_sid_dut_chh_mol_mao_slo_swt_ger_dyu_jav_tha_tig_knd_bam_fbf_azi_scr_spa_aze_tsw_vie_sod_lda_ses_dgb	0.0311862181955617	0.0733489148160506	0.941685996469129
310	gam_mol_tsw_glc_sid_hau_tig_alb_uzb_azi_xho_tag_zul_svk_nor_bsq_hin_chh_bam_mnd_guj_spa_cic_bos_fbf_slo_hun_yor_dyu_fin_mcd_sod_geo_prs_ben_lit_fre_amh_mlt_bul_est_bem_bat_afr_ind_jpn_knd_kor_grk_rus_ewe_scr_mly_eng_heb_sun_cnt_cze_tsn_swe_amr_krd_pan_urd_ctl_qcu_por_arw_pol_swa_wly_lat_aeg_ukr_jav_ger_igb_ita_akn_mao_tha_owc_tml_dgb_ses_tur_dut_rom_aze_ven_vie_anl_lda_swt_moo	0.108759791445842	0.255969273535275	0.79853988835512
311	gam_lit_xho_ctl_mlt_wly_sod_ben_azi_tur_swt_ind_zul_pol_ita_bsq_afr_anl_bem_mnd_spa_grk_cic_guj_dyu_bos_hun_bam_yor_est_krd_amh_geo_arw_swe_dut_lat_hau_heb_prs_fin_akn_sun_slo_mao_jpn_knd_kor_rus_nor_swa_pan_bat_por_aeg_tag_cnt_hin_tsw_mol_tig_alb_glc_scr_mcd_qcu_ger_cze_svk_moo_sid_urd_amr_fre_jav_bul_ven_rom_lda_mly_tha_owc_tml_ses_fbf_uzb_ukr_eng_aze_tsn_vie_chh_igb_ewe_dgb	-0.132364849297872	-0.311977807667467	0.755755759717571
312	heb_eng_ven_por_anl_chh_gam_afr_aze_tur_cic_bat_bam_ger_nor_bsq_pan_wly_zul_mnd_ben_lit_swt_scr_akn_arw_est_yor_ewe_fin_glc_sid_geo_slo_rus_svk_pol_tig_amr_lat_hun_lda_mao_alb_sun_jpn_tml_kor_mol_fre_dgb_ctl_ind_ukr_aeg_mly_cnt_grk_bem_cze_mlt_krd_urd_dut_swe_qcu_guj_bul_bos_ses_owc_ita_sod_prs_jav_rom_fbf_mcd_igb_tag_tha_hau_knd_dyu_swa_uzb_hin_spa_azi_tsw_vie_amh_tsn_xho_moo	0.203504110639658	0.478650238146877	0.633310884672243
313	anl_mol_dgb_guj_tig_hau_gam_rom_tur_aze_bem_mly_ewe_fre_pan_bsq_ben_heb_dyu_mnd_nor_eng_akn_ctl_lda_por_est_moo_zul_hun_scr_sid_geo_mcd_ger_afr_arw_wly_owc_krd_fin_xho_ind_svk_mao_jpn_tml_kor_ita_bos_swa_alb_tag_prs_sod_bat_cnt_hin_ven_spa_aeg_lat_cze_urd_bul_qcu_grk_swe_slo_ses_amh_dut_amr_lit_jav_ukr_bam_glc_yor_sun_tha_mlt_knd_swt_igb_uzb_pol_rus_azi_tsn_vie_chh_fbf_cic_tsw	-0.653973129665423	-1.56657904275392	0.12060957361897
314	amr_ukr_cic_fre_anl_owc_tig_glc_uzb_aze_ewe_tag_ven_bul_mcd_bsq_lit_sod_fbf_cnt_slo_por_yor_ger_tsw_afr_hun_ses_akn_est_spa_wly_geo_arw_prs_bos_cze_aeg_sid_ctl_fin_swt_sun_rom_jav_jpn_knd_kor_pan_scr_dgb_hin_ind_lat_chh_mao_mnd_grk_dyu_eng_hau_ita_nor_ben_guj_qcu_krd_dut_rus_zul_gam_alb_mlt_svk_bat_pol_swa_urd_moo_mly_tha_amh_tml_bem_lda_azi_swe_mol_tur_tsn_vie_heb_bam_xho_igb	-0.258963190280833	-0.612199429115655	0.541899743673909
315	hau_scr_swa_lit_aeg_amh_wly_afr_azi_tur_ven_bat_moo_swe_spa_bsq_rus_heb_lda_mnd_cze_grk_tsw_pan_ewe_svk_hun_dyu_ses_est_dut_tig_geo_guj_ctl_pol_ben_amr_owc_por_fin_zul_sun_lat_tag_jpn_knd_kor_mcd_nor_dgb_alb_mly_rom_chh_jav_cnt_hin_swt_slo_anl_krd_urd_bul_glc_qcu_ukr_bos_mol_yor_mlt_ger_sod_fre_ind_ita_xho_arw_bam_mao_tha_sid_tml_fbf_akn_aze_prs_eng_uzb_bem_vie_gam_tsn_cic_igb	0.219346202569658	0.5169705226263	0.606404042739095
316	amh_eng_cic_cze_anl_mlt_owc_pol_azi_uzb_bem_mly_ven_ita_bos_bsq_rom_sod_ewe_cnt_krd_mcd_tsn_bul_akn_afr_hun_swa_lda_fin_lat_amr_geo_nor_guj_hin_svk_hau_heb_scr_est_yor_mao_mol_bat_jpn_knd_kor_arw_slo_ses_swe_jav_prs_gam_tag_mnd_rus_xho_grk_tig_alb_pan_por_lit_qcu_ben_fre_spa_tsw_aeg_urd_sid_dut_ind_ukr_bam_ctl_fbf_sun_tha_chh_tml_swt_zul_aze_ger_glc_tur_moo_vie_wly_dyu_igb_dgb	-0.319048302552007	-0.755836694394916	0.451657331809036
317	anl_lat_akn_mcd_mlt_amh_aeg_krd_tur_uzb_zul_tag_ses_glc_hin_bsq_urd_amr_swt_cnt_eng_rus_tsw_bos_moo_grk_hun_igb_dgb_est_cze_chh_geo_pan_alb_ita_fre_gam_heb_mol_fin_ven_bat_swe_mao_jpn_tml_kor_bul_scr_fbf_ben_mly_nor_hau_ind_mnd_arw_bam_lit_sod_por_ukr_dut_prs_qcu_pol_ctl_rom_bem_sid_svk_owc_spa_sun_ger_lda_afr_dyu_jav_tha_tig_knd_tsn_cic_azi_guj_slo_aze_yor_vie_wly_ewe_swa_xho	-0.165707617762293	-0.390633854299178	0.69696128512814
318	tig_urd_ses_ben_amr_sid_mlt_ita_azi_aze_fbf_mly_cic_krd_swe_bsq_eng_anl_xho_cnt_por_afr_dyu_ctl_swt_pol_est_tsn_ewe_fin_cze_amh_geo_hin_glc_bos_dut_owc_aeg_guj_hun_bem_mao_lit_ind_jpn_knd_kor_ukr_slo_lda_bul_sun_lat_chh_bat_mnd_nor_swa_mcd_hau_alb_grk_prs_fre_qcu_mol_ger_spa_yor_gam_rom_heb_pan_jav_svk_dgb_arw_tsw_tag_tha_sod_tml_moo_akn_tur_scr_rus_uzb_ven_vie_wly_bam_igb_zul	-0.307497029596061	-0.727054925115883	0.46901855145376
319	heb_lat_yor_pol_aeg_chh_amr_krd_tur_aze_swa_jav_tsw_por_dut_bsq_hin_owc_xho_mnd_swe_ger_zul_ctl_ses_rus_est_lda_fbf_fin_spa_gam_geo_glc_ita_mcd_alb_hau_mlt_pan_hun_tsn_ind_arw_tag_jpn_knd_kor_afr_slo_igb_guj_bat_prs_wly_mly_cnt_cze_bem_bos_amh_rom_nor_ukr_ben_qcu_urd_mol_lit_akn_sod_grk_tig_svk_mao_scr_swt_fre_ewe_sun_tha_sid_tml_ven_cic_azi_eng_bul_uzb_dgb_vie_anl_dyu_bam_moo	-0.595521195158484	-1.42214010125096	0.15833084776979
320	sid_lat_ses_por_aeg_anl_mlt_bos_azi_aze_fbf_tag_ven_svk_mol_bsq_grk_owc_swa_mnd_hin_rom_akn_prs_cic_eng_fin_igb_moo_hun_ctl_amh_geo_swe_afr_rus_ukr_chh_sod_glc_est_xho_mly_lit_jav_jpn_tml_kor_alb_pol_dyu_mcd_bat_cze_gam_ind_cnt_ita_tsn_arw_amr_krd_bul_dut_spa_qcu_ger_nor_slo_zul_hau_guj_heb_urd_sun_scr_tsw_pan_bam_mao_tha_tig_knd_yor_ewe_uzb_ben_fre_tur_bem_vie_wly_swt_lda_dgb	0.0778239470545623	0.183089201832567	0.85512658893332
321	amh_slo_akn_lit_sid_wly_aeg_prs_tur_azi_tsn_sun_igb_alb_grk_bsq_mcd_sod_fbf_mnd_pan_ger_bam_swe_ven_ctl_hun_dyu_ewe_est_scr_chh_geo_dut_ben_por_rus_tig_mlt_ukr_fin_tsw_mao_glc_mly_jpn_tml_kor_ita_pol_lda_afr_jav_hin_gam_ind_cnt_svk_yor_nor_anl_cze_bul_spa_lat_qcu_urd_eng_bos_cic_amr_fre_hau_arw_bat_mol_dgb_rom_xho_tag_tha_owc_knd_moo_swa_uzb_krd_guj_aze_zul_vie_heb_bem_swt_ses	-0.0105066273203664	-0.0247561403715882	0.980302517358206
322	sid_ctl_zul_por_mlt_anl_hau_rom_uzb_azi_tsw_bat_swa_ben_krd_bsq_spa_wly_cic_mnd_glc_prs_ven_arw_ses_pol_fin_akn_bam_hun_hin_aeg_geo_guj_mol_nor_scr_gam_owc_pan_est_igb_jav_grk_sun_jpn_knd_kor_lit_ukr_fbf_slo_ind_cze_heb_mao_cnt_eng_dyu_ger_sod_afr_bul_ita_dut_qcu_rus_fre_urd_xho_amr_svk_amh_swe_mly_bos_swt_mcd_moo_tag_tha_chh_tml_yor_ewe_aze_alb_lat_tur_lda_vie_tig_bem_dgb_tsn	-0.007938634939151	-0.0187001179485862	0.985120395485604
323	wly_urd_ven_rus_amh_mlt_gam_grk_azi_tur_xho_bat_tsn_spa_dut_bsq_eng_aeg_swa_mnd_bos_ger_swt_por_ses_alb_fin_dgb_tsw_hun_afr_amr_geo_prs_pol_rom_ctl_anl_sid_hin_est_bem_mly_guj_ind_jpn_tml_kor_scr_swe_cic_pan_sun_lit_heb_jav_cnt_krd_moo_ben_sod_mol_slo_lat_fre_qcu_arw_glc_ukr_dyu_chh_bul_tig_svk_tag_nor_ewe_cze_zul_mao_tha_hau_knd_lda_igb_uzb_ita_mcd_aze_fbf_vie_owc_akn_yor_bam	-0.458485358221154	-1.08884700399277	0.279034919858709
324	gam_por_igb_slo_owc_heb_anl_eng_aze_azi_lda_tag_swa_spa_pol_bsq_guj_wly_akn_mnd_mol_svk_zul_krd_fbf_arw_est_ses_moo_hun_rus_chh_geo_bul_ger_ben_nor_sid_amr_ctl_fin_bem_mly_lat_sun_jpn_knd_kor_swe_grk_ven_cze_jav_prs_hau_ind_cnt_alb_xho_hin_mlt_lit_fre_mcd_glc_qcu_afr_rom_pan_bam_tig_ita_aeg_urd_mao_scr_swt_ukr_cic_bat_tha_amh_tml_tsn_yor_tur_dut_bos_uzb_dyu_vie_sod_tsw_ewe_dgb	-0.000876759651739188	-0.00206458501118381	0.998357122870275
325	amh_dut_dgb_ctl_amr_anl_heb_cze_uzb_tur_igb_mly_fbf_hin_krd_bsq_slo_wly_bem_cnt_ger_svk_xho_pol_bam_mol_hun_yor_ven_est_mcd_gam_geo_rus_scr_guj_eng_sid_tig_bos_fin_tsw_sun_prs_jav_jpn_tml_kor_glc_nor_swa_rom_mao_grk_chh_bat_mnd_ukr_moo_spa_sod_fre_urd_por_pan_qcu_ben_afr_alb_swt_aeg_lat_mlt_ita_tag_arw_ewe_lit_lda_ind_tha_hau_knd_tsn_akn_azi_swe_bul_aze_cic_vie_owc_ses_dyu_zul	0.0884274968407537	0.208132328299149	0.835580777031246
326	wly_ita_bam_grk_hau_aeg_sid_guj_uzb_aze_zul_mly_cic_rom_ctl_bsq_dut_owc_ses_cnt_krd_lit_akn_spa_swa_mol_est_yor_dyu_fin_cze_gam_geo_fre_pol_lat_nor_sod_tig_mcd_hun_ewe_mao_hin_bat_jpn_knd_kor_ukr_bul_swt_ben_ind_scr_mlt_jav_mnd_slo_bem_eng_anl_svk_afr_arw_prs_qcu_rus_por_ger_lda_chh_urd_amr_glc_tag_bos_igb_swe_fbf_sun_tha_amh_tml_xho_ven_azi_pan_alb_tur_tsw_vie_heb_dgb_tsn_moo	0.2531914681343	0.595529493432019	0.552936087278747
327	gam_scr_swt_rom_amr_tig_mlt_slo_azi_tur_tsw_jav_fbf_grk_dut_bsq_ukr_heb_bam_cnt_lit_ctl_xho_ben_ewe_arw_fin_swa_yor_est_prs_sid_geo_svk_spa_hin_glc_aeg_anl_por_hun_akn_tag_bos_bat_jpn_tml_kor_urd_eng_lda_nor_mao_afr_sod_ind_mnd_mcd_dyu_ita_wly_rus_mol_swe_fre_qcu_alb_lat_pol_moo_owc_cze_hau_guj_mly_pan_tsn_ger_cic_sun_tha_amh_knd_dgb_zul_aze_bul_krd_uzb_igb_vie_chh_ven_ses_bem	-0.324501200211588	-0.768881933119965	0.443911659310274
328	mlt_krd_yor_ctl_amr_owc_sod_eng_aze_uzb_swa_ind_swt_lat_urd_bsq_por_hau_moo_cnt_bos_spa_bam_lit_lda_nor_est_cic_ven_hun_cze_tig_geo_rom_ita_prs_grk_anl_aeg_scr_fin_akn_bat_guj_mly_jpn_knd_kor_hin_pan_ses_mol_sun_rus_chh_mao_mnd_fre_dyu_arw_heb_ger_pol_svk_ukr_qcu_ben_slo_swe_tsw_sid_alb_wly_bul_jav_dut_xho_afr_igb_tag_tha_gam_tml_tsn_bem_azi_glc_mcd_tur_zul_vie_amh_fbf_dgb_ewe	-0.57960140543334	-1.38323621639505	0.169904179600372
329	amh_rom_lda_cze_heb_aeg_tig_bos_aze_uzb_ven_bat_tsn_ukr_scr_bsq_ben_owc_igb_cnt_spa_lit_dgb_slo_swt_ger_fin_yor_ses_est_krd_sod_geo_grk_rus_urd_ctl_mlt_anl_prs_hun_bam_tag_glc_mao_jpn_knd_kor_mol_afr_fbf_mcd_mly_bul_sid_jav_mnd_alb_tsw_por_hau_guj_pol_ita_nor_qcu_arw_dut_fre_bem_amr_swe_gam_lat_ind_pan_cic_eng_swa_sun_tha_wly_tml_ewe_akn_azi_hin_svk_tur_zul_vie_chh_dyu_xho_moo	0.12502753459032	0.294231565224773	0.769236676149525
330	gam_lit_zul_mcd_sid_amh_chh_pol_tur_azi_dgb_mao_ewe_ben_eng_bsq_cze_tig_tsw_mnd_prs_arw_xho_nor_swt_lat_fin_tsn_bam_hun_hin_wly_geo_ita_fre_slo_spa_aeg_owc_dut_est_swa_tag_rus_ind_jpn_tml_kor_svk_scr_akn_pan_bat_alb_mlt_sun_cnt_urd_dyu_ger_heb_swe_mol_glc_grk_qcu_bul_ukr_por_lda_hau_krd_sod_guj_mly_bos_ses_afr_bem_jav_tha_amr_knd_fbf_yor_aze_rom_ctl_uzb_cic_vie_anl_igb_moo_ven	-0.503148574281094	-1.19860936569721	0.233725266139994
331	tig_ita_fbf_grk_aeg_sod_gam_svk_aze_azi_zul_mao_cic_arw_prs_bsq_ukr_sid_igb_mnd_dut_spa_ses_fre_yor_lit_hun_dyu_bam_fin_eng_amr_geo_urd_rom_lat_afr_amh_mlt_krd_est_swt_bat_pol_ind_jpn_knd_kor_glc_bos_ven_nor_jav_swe_chh_sun_cnt_cze_lda_ben_hau_mol_bul_ger_alb_qcu_pan_hin_rus_moo_owc_por_heb_scr_mly_mcd_dgb_guj_tsn_tag_tha_anl_tml_swa_ewe_tur_slo_ctl_uzb_akn_vie_wly_bem_xho_tsw	0.137530621828781	0.323532867026124	0.747018125339927
332	anl_fre_fbf_eng_heb_hau_mlt_rus_azi_aze_ses_sun_igb_ctl_alb_bsq_rom_amr_cic_cnt_grk_scr_tsn_swe_ven_slo_est_dyu_moo_hun_urd_gam_geo_prs_guj_pan_lat_owc_sod_por_fin_dgb_mao_ben_ind_jpn_knd_kor_arw_ukr_ewe_krd_bat_glc_tig_jav_mnd_spa_tsw_mcd_wly_ita_pol_bos_svk_qcu_dut_mol_lit_zul_chh_afr_amh_ger_mly_nor_swt_cze_yor_tag_tha_sid_tml_swa_bam_uzb_bul_hin_tur_xho_vie_aeg_bem_akn_lda	-0.649908961119085	-1.55376388636181	0.123637347993423
333	heb_arw_dgb_pol_aeg_amr_tig_grk_azi_tur_lda_tag_cic_ctl_alb_bsq_lit_owc_bem_mnd_ger_ita_igb_urd_bam_rus_hun_akn_dyu_fin_por_gam_geo_slo_rom_svk_fre_hau_mlt_prs_est_swt_mly_dut_bat_jpn_tml_kor_pan_eng_ewe_spa_sun_ukr_amh_ind_cnt_glc_ven_mcd_sod_afr_hin_swe_guj_qcu_ben_bos_scr_moo_chh_lat_sid_mol_jav_krd_tsw_bul_ses_mao_tha_anl_knd_yor_tsn_aze_nor_cze_uzb_xho_vie_wly_swa_zul_fbf	-0.503295762350193	-1.19570355994086	0.234852152681539
334	amr_swe_tsw_arw_mlt_sod_anl_grk_azi_tur_ven_mao_fbf_ukr_mol_bsq_rus_heb_akn_mnd_glc_urd_swa_krd_igb_bul_hun_tsn_swt_est_mcd_hau_geo_afr_ger_nor_lat_aeg_amh_alb_fin_moo_sun_guj_jav_jpn_tml_kor_eng_prs_zul_hin_bat_bos_owc_tag_cnt_pan_ses_rom_tig_por_fre_slo_dut_qcu_ben_cze_ita_dyu_wly_scr_gam_pol_mly_svk_dgb_spa_yor_ind_tha_chh_knd_lda_bem_uzb_ctl_lit_aze_xho_vie_sid_ewe_cic_bam	-0.588401794077717	-1.40320251697142	0.163886430706763
335	sod_rom_akn_dut_hau_wly_heb_ita_uzb_aze_ses_bat_xho_alb_pan_bsq_slo_amr_ewe_mnd_bul_lat_cic_spa_tsw_glc_est_swt_tsn_hun_nor_sid_geo_ukr_ger_cze_krd_anl_chh_afr_fin_bam_mly_svk_mao_jpn_knd_kor_arw_swe_dyu_grk_jav_mcd_gam_sun_cnt_bos_moo_hin_owc_fre_guj_mol_urd_qcu_scr_lit_prs_zul_amh_por_tig_eng_tag_ctl_lda_rus_yor_ind_tha_mlt_tml_igb_ven_tur_ben_pol_azi_swa_vie_aeg_fbf_bem_dgb	-0.437880666692576	-1.03927361693562	0.301371957205518
336	anl_ita_xho_nor_wly_sid_chh_afr_azi_aze_tsn_bat_ven_por_hin_bsq_eng_sod_moo_mnd_rus_cze_igb_grk_swa_scr_hun_yor_zul_fin_pan_amr_geo_bul_bos_alb_prs_owc_mlt_ben_est_swt_ind_urd_tag_jpn_knd_kor_svk_ukr_dyu_slo_mly_pol_gam_sun_cnt_ger_bam_swe_heb_guj_arw_lit_dut_qcu_ctl_mcd_mol_dgb_amh_glc_aeg_fre_jav_lat_bem_rom_ewe_mao_tha_tig_tml_lda_ses_tur_spa_krd_uzb_fbf_vie_hau_akn_tsw_cic	-0.0504838445727601	-0.118965450958454	0.905559323888323
337	amh_dut_swt_bul_sid_mlt_amr_lit_aze_uzb_lda_jav_ewe_guj_urd_bsq_mol_aeg_moo_mnd_rus_pan_ses_alb_igb_swe_est_zul_bem_hun_lat_heb_geo_scr_ukr_afr_rom_owc_gam_arw_fin_bam_bat_ben_tag_jpn_knd_kor_pol_eng_yor_hin_mao_prs_hau_ind_cnt_nor_tsw_mcd_sod_spa_ctl_grk_ger_qcu_fre_cze_glc_dyu_anl_bos_chh_svk_sun_slo_swa_ita_tsn_mly_tha_wly_tml_dgb_fbf_azi_por_krd_tur_xho_vie_tig_ven_cic_akn	-0.991920879286983	-2.41506383626541	0.017688240588935
338	aeg_pol_yor_guj_tig_chh_wly_rus_tur_azi_cic_sun_ven_pan_scr_bsq_mcd_hau_lda_mnd_ger_ukr_akn_bos_swa_ctl_est_dgb_moo_hun_por_gam_geo_prs_krd_glc_grk_sod_anl_alb_fin_swt_ind_lat_mly_jpn_tml_kor_nor_lit_tsw_ben_bat_swe_sid_mao_cnt_mol_ses_fre_amr_eng_urd_spa_slo_qcu_afr_rom_cze_zul_owc_bul_heb_svk_tag_arw_dyu_dut_xho_jav_tha_amh_knd_tsn_bem_aze_ita_hin_uzb_fbf_vie_mlt_ewe_igb_bam	-0.20249148015436	-0.478070084034909	0.63372218013858
339	wly_urd_cic_lat_owc_aeg_amh_afr_azi_tur_dgb_mao_dyu_alb_ger_bsq_rus_anl_zul_cnt_lit_swe_tsn_bos_igb_nor_fin_bem_moo_hun_arw_chh_geo_mcd_grk_ukr_ctl_amr_gam_svk_est_fbf_bat_mol_jav_jpn_tml_kor_ita_pol_yor_scr_ind_spa_tig_mly_mnd_rom_xho_por_mlt_eng_glc_pan_hin_qcu_dut_slo_fre_tsw_sid_guj_heb_ben_tag_prs_akn_cze_swt_sun_tha_sod_knd_swa_lda_aze_krd_bul_uzb_bam_vie_hau_ewe_ses_ven	-0.242140378503106	-0.572572449571711	0.568315882464464
340	owc_hin_lda_ctl_chh_sod_amh_mol_tur_aze_bem_mly_swt_pol_lit_bsq_swe_anl_xho_cnt_pan_cze_dgb_por_ewe_ita_est_swa_fbf_fin_scr_mlt_geo_arw_lat_bul_ben_aeg_heb_fre_hun_moo_jav_guj_mao_jpn_tml_kor_ukr_rus_igb_urd_ind_spa_gam_bat_mnd_alb_yor_krd_sid_slo_dut_ger_bos_qcu_glc_grk_rom_tsn_tig_eng_hau_mcd_sun_svk_akn_prs_zul_tag_tha_amr_knd_ses_tsw_uzb_nor_afr_azi_bam_vie_wly_cic_ven_dyu	-0.821113820222868	-1.98125273721591	0.0505163416183763
341	wly_svk_tsw_pan_amr_tig_chh_rom_uzb_azi_bam_bat_igb_ctl_krd_bsq_prs_owc_swt_cnt_pol_rus_tsn_bos_yor_ger_est_swa_dyu_fin_fre_heb_geo_hin_lat_bul_grk_sid_aeg_spa_hun_moo_sun_afr_jav_jpn_tml_kor_swe_nor_cic_mcd_tag_guj_mlt_mao_mnd_urd_ven_eng_amh_arw_scr_lit_por_qcu_ukr_ita_alb_zul_hau_dut_anl_mol_mly_glc_xho_ben_ses_ind_tha_gam_knd_lda_akn_aze_cze_slo_tur_bem_vie_sod_ewe_fbf_dgb	0.0726359094348848	0.171003358102391	0.86459263082877
342	amh_lat_dgb_krd_chh_tig_wly_ita_uzb_tur_fbf_jav_dyu_hin_svk_bsq_rom_sod_ses_cnt_por_mcd_yor_guj_xho_ger_fin_tsw_ewe_est_urd_anl_geo_cze_dut_afr_ukr_owc_gam_ctl_hun_tsn_mly_bos_bat_jpn_tml_kor_fre_lit_bem_alb_ind_slo_amr_tag_mnd_arw_zul_swe_sid_rus_eng_spa_scr_qcu_prs_nor_bul_swa_aeg_pan_mlt_mol_mao_grk_moo_pol_swt_sun_tha_heb_knd_ven_bam_azi_glc_ben_aze_akn_vie_hau_cic_igb_lda	0.217335353600833	0.511759207317622	0.610032595122794
343	sid_afr_tsn_slo_anl_chh_heb_pol_azi_tur_dgb_tag_zul_spa_bos_bsq_rom_mlt_fbf_cnt_ger_fre_xho_ita_lda_por_fin_swt_ses_hun_rus_hau_geo_scr_urd_arw_nor_sod_owc_cze_est_yor_jav_mol_sun_jpn_tml_kor_glc_swe_tsw_ctl_ind_ukr_gam_bat_mnd_pan_bam_ben_aeg_bul_svk_alb_prs_qcu_guj_mcd_hin_ewe_amh_krd_tig_eng_mao_dut_ven_lat_swa_mly_tha_wly_knd_igb_bem_uzb_lit_grk_aze_cic_vie_amr_moo_dyu_akn	-0.621541475548451	-1.48719199442848	0.140346799886466
344	hau_lat_dgb_urd_sod_tig_mlt_nor_aze_tur_igb_sun_fbf_alb_ctl_bsq_rus_wly_ewe_mnd_afr_scr_swa_ukr_tsw_ita_est_yor_moo_fin_pol_owc_geo_cze_arw_grk_hin_amh_amr_svk_hun_swt_mao_por_tag_jpn_knd_kor_bos_slo_lda_mcd_jav_ben_gam_bat_cnt_bul_akn_mol_heb_dut_fre_prs_glc_qcu_guj_eng_swe_xho_anl_pan_chh_spa_mly_krd_cic_lit_ven_ind_tha_aeg_tml_bam_ses_uzb_rom_ger_azi_tsn_vie_sid_zul_dyu_bem	0.272051225571113	0.641086409193854	0.523043264742868
345	mlt_glc_bam_krd_gam_wly_chh_svk_azi_aze_swa_tag_tsn_bos_spa_bsq_rus_owc_moo_cnt_pan_scr_igb_pol_dgb_urd_est_bem_dyu_fin_nor_amr_geo_prs_eng_rom_bul_aeg_sod_afr_hun_zul_bat_ukr_mly_jpn_knd_kor_mcd_alb_ewe_lat_mao_cze_heb_sun_mnd_por_fbf_slo_tig_mol_guj_fre_swe_qcu_hin_ben_arw_tsw_hau_dut_sid_ita_jav_lit_cic_grk_lda_ind_tha_anl_tml_xho_swt_tur_ctl_ger_uzb_akn_vie_amh_ses_ven_yor	-0.285280946642743	-0.675042913203428	0.501323355825
346	hau_dut_swt_mcd_chh_amr_sod_lat_uzb_tur_xho_ind_swa_rom_fre_bsq_alb_heb_zul_cnt_pol_krd_ses_lit_ven_ger_hun_fbf_yor_est_ita_owc_geo_ctl_rus_spa_prs_mlt_aeg_ukr_fin_ewe_sun_slo_bat_jpn_tml_kor_afr_guj_cic_grk_mao_pan_gam_jav_mnd_bos_dyu_urd_tig_hin_scr_glc_bul_qcu_por_mol_swe_bem_amh_ben_sid_cze_mly_nor_lda_eng_akn_tag_tha_anl_knd_igb_bam_azi_arw_svk_aze_tsw_vie_wly_moo_dgb_tsn	-0.973098238263205	-2.36125808135513	0.0203000138785924
347	owc_dut_cic_eng_sod_heb_aeg_grk_azi_uzb_tsw_tag_lda_fre_glc_bsq_ctl_sid_ses_mnd_bul_swe_swa_mcd_igb_svk_hun_moo_zul_fin_afr_chh_geo_cze_rom_lat_slo_gam_amr_ben_est_bem_jav_pan_ind_jpn_knd_kor_ukr_arw_dgb_ita_mao_hin_mlt_mly_cnt_por_bam_ger_tig_spa_nor_prs_rus_qcu_urd_guj_pol_ven_hau_lit_anl_krd_sun_alb_xho_bos_yor_bat_tha_amh_tml_tsn_fbf_aze_mol_scr_tur_swt_vie_wly_akn_ewe_dyu	0.0532367880957942	0.125346326049236	0.900519941982462
348	amr_ger_ewe_lit_sid_gam_amh_alb_azi_uzb_moo_mao_swa_dut_slo_bsq_grk_anl_akn_cnt_rom_guj_dyu_ben_lda_rus_hun_dgb_swt_est_ctl_tig_geo_bul_eng_spa_afr_mlt_heb_urd_fin_yor_jav_cze_ind_jpn_knd_kor_swe_krd_xho_prs_tag_nor_aeg_bat_mnd_fre_cic_bos_chh_mcd_arw_pol_ita_qcu_scr_por_hin_ven_hau_glc_sod_svk_mly_mol_tsn_lat_bem_sun_tha_wly_tml_ses_zul_tur_ukr_pan_aze_fbf_vie_owc_igb_tsw_bam	-0.204221078902769	-0.482049165068948	0.630903560303552
349	sod_mol_bam_lit_mlt_aeg_anl_pan_tur_aze_lda_jav_tsn_swe_krd_bsq_bos_heb_bem_mnd_grk_glc_xho_prs_yor_slo_est_swt_ses_fin_ukr_gam_geo_arw_fre_svk_eng_wly_tig_rom_hun_dyu_mly_alb_mao_jpn_tml_kor_scr_afr_zul_cze_tag_ben_chh_ind_cnt_hin_fbf_lat_amr_pol_por_ctl_rus_qcu_ita_ger_urd_igb_owc_spa_amh_mcd_bat_guj_tsw_dut_swa_sun_tha_hau_knd_ven_dgb_uzb_bul_nor_azi_moo_vie_sid_akn_cic_ewe	-0.251483705397761	-0.593541093568969	0.554259948683676
350	sid_prs_tsn_mol_amh_amr_mlt_guj_uzb_aze_dgb_mly_lda_ukr_bos_bsq_hin_anl_bem_cnt_ben_bul_swt_swe_igb_alb_hun_xho_tsw_est_scr_sod_geo_ita_mcd_slo_glc_chh_tig_lat_fin_dyu_tag_pol_jav_jpn_tml_kor_svk_arw_cic_lit_ind_cze_gam_mao_mnd_dut_fbf_urd_heb_eng_grk_fre_pan_qcu_nor_rus_ctl_bam_aeg_spa_wly_krd_bat_por_akn_afr_ewe_sun_tha_hau_knd_ven_yor_tur_ger_rom_azi_swa_vie_owc_zul_ses_moo	-0.168977635122793	-0.398677419017814	0.691044800121678
351	heb_rom_bam_guj_sod_chh_aeg_mol_azi_tur_fbf_mly_tsn_svk_urd_bsq_mcd_wly_dgb_cnt_eng_alb_swa_grk_bem_bos_est_yor_ven_hun_bul_amh_geo_spa_fre_ita_arw_owc_tig_nor_fin_xho_jav_ukr_bat_jpn_tml_kor_prs_slo_akn_scr_sun_por_amr_ind_mnd_ctl_moo_krd_sid_hin_pol_dut_cze_qcu_rus_afr_lat_zul_mlt_swe_gam_ben_tag_ger_cic_glc_swt_mao_tha_anl_knd_dyu_igb_uzb_lit_pan_aze_ewe_vie_hau_lda_tsw_ses	-0.516814962821647	-1.22976005310192	0.221888953057738
352	tig_bos_bem_dut_anl_wly_chh_por_uzb_tur_lda_ind_yor_rom_mol_bsq_guj_mlt_ewe_cnt_glc_alb_dyu_krd_ven_cze_est_cic_swt_hun_hin_gam_geo_eng_fre_swe_scr_heb_owc_spa_fin_swa_mao_bul_bat_jpn_knd_kor_urd_ger_igb_rus_tag_lit_aeg_sun_mnd_grk_akn_afr_hau_ukr_arw_svk_pol_qcu_pan_slo_nor_zul_amh_ita_sod_ctl_mly_lat_xho_mcd_moo_jav_tha_amr_tml_tsw_dgb_aze_prs_ben_azi_fbf_vie_sid_tsn_ses_bam	0.445183929363562	1.04960011730773	0.296621914376372
353	wly_por_lda_spa_chh_owc_tig_lat_aze_uzb_bem_mao_tsw_fre_ukr_bsq_urd_sod_xho_mnd_ben_mcd_ses_alb_dyu_eng_hun_yor_bam_fin_cze_amh_geo_glc_svk_bos_grk_aeg_hau_rom_est_ewe_sun_krd_bat_jpn_knd_kor_prs_ctl_ven_bul_ind_rus_amr_mly_cnt_nor_cic_pan_mlt_hin_swe_ger_arw_qcu_mol_dut_scr_akn_anl_afr_heb_pol_jav_lit_swa_ita_zul_tag_tha_gam_tml_tsn_swt_tur_slo_guj_azi_dgb_vie_sid_igb_moo_fbf	-0.331156676078578	-0.786173879971966	0.433764230725071
354	aeg_ben_swa_prs_heb_amh_gam_grk_tur_aze_dgb_tag_moo_glc_afr_bsq_cze_amr_swt_cnt_spa_pan_cic_scr_ses_mol_hun_tsn_dyu_fin_lat_chh_geo_bul_rus_eng_nor_wly_hau_dut_est_bem_mly_lit_ind_jpn_tml_kor_alb_swe_akn_arw_bat_fre_tig_sun_mnd_por_yor_slo_owc_hin_ukr_rom_bos_qcu_mcd_krd_guj_igb_sod_ctl_anl_svk_mao_ita_ven_pol_tsw_jav_tha_mlt_knd_fbf_lda_azi_urd_ger_uzb_zul_vie_sid_bam_xho_ewe	0.311077913350654	0.732357856148712	0.465791887855613
355	owc_krd_bem_lat_anl_sod_amr_ger_aze_tur_dgb_mly_yor_grk_eng_bsq_lit_amh_tsw_mnd_bos_pan_zul_swe_bam_mol_fin_swa_tsn_hun_svk_sid_geo_arw_afr_ukr_dut_chh_mlt_ben_est_ses_tag_guj_ind_jpn_knd_kor_por_slo_swt_ita_bat_fre_tig_sun_cnt_rom_ven_bul_hau_rus_cze_pol_prs_qcu_mcd_hin_scr_cic_heb_ctl_aeg_alb_jav_urd_ewe_spa_akn_mao_tha_gam_tml_igb_dyu_azi_glc_nor_uzb_moo_vie_wly_xho_lda_fbf	0.156882003006188	0.369065240108375	0.712918020553161
356	mlt_ita_ses_mcd_sod_aeg_gam_grk_aze_uzb_swa_sun_yor_dut_ctl_bsq_mol_chh_zul_mnd_pol_afr_akn_glc_bem_rom_fin_fbf_xho_est_lit_tig_geo_swe_spa_svk_ger_sid_amr_prs_hun_igb_mao_scr_jav_jpn_tml_kor_eng_guj_ven_cze_ind_alb_amh_tag_cnt_pan_cic_fre_anl_bul_arw_urd_lat_qcu_nor_krd_ben_swt_wly_ukr_owc_slo_bat_por_dgb_bos_bam_mly_tha_heb_knd_moo_tsw_tur_hin_rus_azi_lda_vie_hau_tsn_dyu_ewe	-0.989216834388918	-2.410213943147	0.0179107388553483
357	amh_bul_ewe_guj_sid_tig_wly_ger_azi_tur_dgb_ind_moo_scr_swe_bsq_krd_anl_akn_cnt_afr_pan_zul_ctl_tsn_lit_fin_yor_swt_hun_grk_gam_geo_pol_ben_arw_alb_owc_heb_dut_est_ses_tag_rus_bat_jpn_knd_kor_svk_urd_tsw_slo_mly_ita_mlt_mao_mnd_lat_bam_spa_hau_prs_bos_cze_rom_qcu_eng_por_ukr_fbf_aeg_hin_sod_glc_jav_fre_swa_mol_cic_sun_tha_amr_tml_igb_bem_uzb_mcd_nor_aze_dyu_vie_chh_xho_ven_lda	0.0721133640858406	0.169688063902618	0.865624032033752
358	tig_nor_akn_mol_aeg_wly_mlt_alb_uzb_aze_moo_ind_dgb_scr_spa_bsq_mcd_chh_tsw_mnd_rus_swe_swa_pol_igb_ita_hun_fbf_ven_fin_slo_sod_geo_lit_lat_bul_grk_amh_owc_cze_est_dyu_bat_ben_jav_jpn_tml_kor_fre_eng_bem_ctl_mly_urd_gam_tag_cnt_bos_xho_por_hau_krd_guj_glc_ger_qcu_rom_ukr_afr_swt_amr_hin_heb_dut_sun_prs_tsn_pan_lda_mao_tha_sid_knd_zul_ewe_tur_svk_arw_azi_yor_vie_anl_ses_bam_cic	0.296008358818532	0.69708782073744	0.487486743424982
359	chh_alb_cic_ger_wly_sod_anl_ctl_azi_aze_ven_mao_dyu_rus_arw_bsq_svk_owc_lda_cnt_prs_por_zul_nor_swt_bos_fin_bem_ses_hun_lat_amh_geo_grk_afr_mcd_krd_tig_gam_cze_est_moo_jav_bul_sun_jpn_tml_kor_hin_slo_akn_ukr_tag_dut_sid_bat_mnd_urd_tsw_mol_aeg_pol_pan_lit_guj_qcu_fre_rom_ben_ewe_mlt_glc_heb_spa_ind_swe_xho_ita_tsn_mly_tha_hau_knd_swa_yor_tur_eng_scr_uzb_fbf_vie_amr_igb_dgb_bam	-0.00212197219750037	-0.00500108468095232	0.996020440483545
360	heb_mcd_ewe_ben_amr_owc_wly_grk_azi_tur_igb_bat_moo_lat_guj_bsq_svk_hau_ses_mnd_rom_ukr_tsw_bul_yor_mol_est_akn_xho_fin_ita_mlt_geo_ger_swe_afr_bos_gam_anl_dut_hun_swt_mly_alb_sun_jpn_knd_kor_scr_eng_fbf_cze_ind_ctl_tig_jav_cnt_glc_bem_pol_chh_spa_hin_nor_slo_qcu_rus_fre_pan_ven_amh_urd_sid_prs_mao_krd_lda_arw_dyu_tag_tha_sod_tml_bam_tsn_uzb_lit_por_aze_cic_vie_aeg_zul_swa_dgb	-0.665044505151089	-1.59165761092267	0.114855211603206
361	sod_fre_ven_nor_owc_tig_wly_arw_aze_tur_tsw_jav_zul_cze_grk_bsq_guj_chh_moo_cnt_krd_ctl_bem_eng_ewe_rus_fin_lda_swa_hun_urd_mlt_geo_ger_svk_hin_mcd_heb_hau_afr_est_swt_sun_bos_mly_jpn_knd_kor_lat_ita_akn_dut_mao_spa_aeg_tag_mnd_pol_ses_lit_gam_rom_scr_glc_ukr_qcu_por_swe_slo_yor_anl_ben_amr_prs_bat_bul_xho_pan_dgb_ind_tha_sid_tml_dyu_bam_uzb_alb_mol_azi_tsn_vie_amh_igb_fbf_cic	0.344894103373715	0.813225206272382	0.41816605070442
362	sid_urd_yor_pol_tig_anl_chh_lat_azi_aze_ven_bat_fbf_grk_rus_bsq_mol_heb_tsn_mnd_ita_hin_xho_arw_swt_slo_fin_zul_ses_hun_eng_sod_geo_dut_ukr_bos_prs_mlt_wly_ben_est_bam_mly_cze_jav_jpn_knd_kor_alb_rom_bem_ger_sun_nor_owc_mao_cnt_pan_swa_scr_hau_krd_afr_mcd_svk_qcu_ctl_fre_swe_ewe_gam_glc_amr_spa_ind_guj_tsw_bul_lda_tag_tha_aeg_tml_dgb_moo_tur_lit_por_uzb_cic_vie_amh_dyu_akn_igb	-0.158506382072248	-0.373674270554604	0.709497168422016
363	chh_slo_ewe_bos_mlt_sod_anl_arw_tur_azi_bam_sun_zul_por_rus_bsq_krd_aeg_fbf_mnd_swe_rom_moo_alb_igb_pan_hun_ses_ven_fin_hin_sid_geo_prs_pol_ita_glc_tig_hau_ger_est_tsn_bat_bul_mly_jpn_tml_kor_svk_lat_akn_ben_ind_eng_owc_jav_cnt_ctl_yor_fre_amh_dut_urd_mol_scr_qcu_lit_spa_nor_lda_amr_ukr_wly_afr_mao_cze_dgb_grk_swt_tag_tha_heb_knd_bem_xho_aze_mcd_guj_uzb_tsw_vie_gam_cic_swa_dyu	-0.80498996391498	-1.93775059565103	0.0556873455902951
364	gam_glc_ses_swe_amr_hau_aeg_ita_tur_aze_ewe_jav_dyu_pol_dut_bsq_mcd_owc_xho_mnd_hin_eng_swt_ben_bem_por_fin_fbf_tsw_hun_bos_sid_geo_guj_fre_grk_svk_mlt_anl_lat_est_ven_tag_pan_sun_jpn_knd_kor_bul_mol_igb_ukr_ind_alb_amh_bat_cnt_rus_yor_lit_chh_arw_krd_urd_ger_qcu_slo_spa_ctl_cic_tig_rom_sod_prs_mly_cze_dgb_scr_akn_mao_tha_heb_tml_bam_lda_azi_nor_afr_uzb_zul_vie_wly_moo_swa_tsn	-0.753943103416508	-1.81243776869136	0.0731453185203977
365	chh_lit_zul_pan_owc_wly_sod_alb_azi_tur_swa_mao_moo_fre_afr_bsq_dut_hau_dgb_mnd_bos_eng_yor_glc_tsn_swe_fin_igb_dyu_est_lat_amh_geo_arw_grk_guj_ctl_sid_aeg_pol_hun_ses_mly_por_tag_jpn_knd_kor_rom_rus_xho_nor_jav_krd_gam_ind_cnt_mol_cic_ukr_amr_mcd_urd_slo_spa_qcu_prs_hin_bul_akn_mlt_ger_heb_scr_bat_ben_ewe_cze_swt_sun_tha_anl_tml_tsw_ven_uzb_svk_ita_aze_lda_vie_tig_bem_bam_fbf	-0.00567885672906142	-0.0133704522479775	0.989360881546149
366	hau_arw_fbf_fre_aeg_tig_wly_glc_azi_tur_ven_mao_swa_ukr_lat_bsq_urd_owc_xho_cnt_pan_pol_moo_lit_dgb_ita_est_lda_cic_hun_por_mlt_geo_prs_hin_slo_svk_heb_amh_eng_fin_dyu_mly_grk_ind_jpn_knd_kor_rus_bos_yor_nor_tag_mcd_amr_jav_mnd_bul_bem_rom_chh_ger_mol_alb_scr_qcu_ben_spa_guj_igb_sid_swe_gam_afr_sun_krd_swt_ctl_tsw_bat_tha_sod_tml_ses_ewe_uzb_dut_cze_aze_tsn_vie_anl_bam_akn_zul	-0.267027447874485	-0.632775062631836	0.52843336985745
367	heb_ukr_dgb_bos_tig_owc_chh_rom_azi_aze_bem_bat_ewe_lat_cze_bsq_arw_sod_yor_cnt_spa_bul_igb_eng_fbf_ctl_hun_akn_lda_est_krd_anl_geo_slo_glc_prs_afr_sid_hau_svk_fin_moo_mly_mcd_jav_jpn_knd_kor_mol_ger_ven_nor_tag_swe_amh_sun_mnd_ita_swt_lit_amr_pol_alb_fre_dut_qcu_pan_por_scr_tsn_aeg_guj_gam_grk_mao_urd_xho_hin_swa_ind_tha_mlt_tml_dyu_cic_uzb_rus_ben_tur_tsw_vie_wly_ses_zul_bam	-0.266423193574725	-0.630743196004084	0.529755443307892
368	aeg_ita_yor_svk_sid_gam_sod_lat_aze_uzb_ses_sun_ven_spa_rus_bsq_mcd_amh_ewe_mnd_scr_rom_lda_hin_moo_ukr_fin_dyu_swt_hun_eng_wly_geo_grk_afr_glc_cze_hau_amr_bos_est_cic_mao_pan_ind_jpn_knd_kor_pol_alb_akn_arw_mly_prs_chh_bat_cnt_slo_zul_swe_owc_por_fre_lit_bul_qcu_ger_ben_dut_igb_anl_ctl_mlt_krd_jav_mol_bam_guj_fbf_tag_tha_heb_tml_bem_tsn_tur_urd_nor_azi_tsw_vie_tig_dgb_xho_swa	-0.429489212652711	-1.01935315168803	0.310679799253805
369	chh_mol_lda_rom_owc_sod_sid_scr_tur_azi_fbf_ind_xho_bos_cze_bsq_hin_heb_yor_cnt_alb_mcd_zul_rus_swa_grk_fin_akn_igb_hun_guj_gam_geo_arw_bul_slo_prs_amh_anl_lat_est_ses_mao_svk_mly_jpn_tml_kor_krd_lit_dgb_fre_tag_glc_tig_jav_mnd_afr_dyu_eng_mlt_nor_spa_ctl_pol_qcu_dut_pan_por_swt_amr_urd_aeg_ger_sun_swe_tsw_ben_bam_bat_tha_wly_knd_tsn_moo_uzb_ita_ukr_aze_cic_vie_hau_ven_ewe_bem	0.180719762085552	0.425557265901093	0.671413659833834
370	tig_rom_cic_ger_amh_amr_sid_hin_aze_azi_fbf_ind_bam_ukr_mol_bsq_cze_hau_moo_mnd_lat_ita_zul_por_tsn_afr_est_ven_dgb_hun_lit_wly_geo_svk_spa_guj_slo_mlt_anl_glc_fin_dyu_mao_pol_tag_jpn_tml_kor_arw_swe_ses_grk_mly_alb_aeg_jav_cnt_prs_xho_mcd_chh_rus_bos_eng_dut_qcu_scr_nor_bul_lda_owc_fre_heb_ben_sun_pan_akn_krd_bem_bat_tha_gam_knd_swa_igb_tur_ctl_urd_uzb_tsw_vie_sod_yor_swt_ewe	0.131504914191045	0.309490297235605	0.757640954310982
371	chh_glc_dgb_prs_owc_heb_amh_ctl_uzb_tur_ses_sun_swa_scr_ukr_bsq_fre_gam_igb_mnd_swe_arw_dyu_bos_lda_ger_fin_ven_swt_hun_rom_tig_geo_ita_pol_urd_svk_anl_sid_ben_est_moo_mao_dut_bat_jpn_knd_kor_hin_nor_cic_mol_mly_afr_hau_jav_cnt_guj_bem_alb_aeg_spa_cze_eng_mcd_qcu_krd_pan_rus_yor_amr_slo_mlt_lat_ind_bul_xho_por_zul_tag_tha_sod_tml_fbf_tsn_aze_lit_grk_azi_bam_vie_wly_tsw_ewe_akn	-0.301456227374224	-0.716892351428532	0.475237123792869
372	anl_por_bem_slo_sid_mlt_amr_bos_tur_aze_fbf_jav_tsw_urd_grk_bsq_guj_amh_tsn_cnt_pol_dut_yor_rom_xho_swe_fin_ven_swa_est_ukr_hau_geo_mol_nor_prs_fre_wly_tig_ger_hun_akn_sun_scr_mao_jpn_tml_kor_lit_hin_ses_svk_tag_mcd_heb_ind_mnd_ita_dyu_ctl_owc_krd_pan_bul_cze_qcu_rus_glc_afr_swt_aeg_lat_chh_alb_mly_ben_moo_spa_dgb_bat_tha_gam_knd_zul_cic_azi_eng_arw_uzb_igb_vie_sod_bam_lda_ewe	-0.14714709135254	-0.347403248340249	0.729073373724514
373	chh_dut_ses_mcd_wly_heb_owc_lit_uzb_azi_cic_bat_lda_prs_cze_bsq_fre_sid_dyu_cnt_pol_ukr_zul_spa_swt_nor_fin_ven_xho_hun_svk_amh_geo_ctl_swe_krd_guj_aeg_sod_por_est_bem_mly_arw_sun_jpn_knd_kor_hin_pan_tsn_grk_mao_scr_hau_ind_mnd_bos_akn_mol_gam_ben_rus_urd_slo_qcu_ger_ita_eng_moo_mlt_lat_tig_rom_jav_alb_dgb_glc_tsw_tag_tha_amr_tml_yor_igb_aze_afr_bul_tur_bam_vie_anl_ewe_fbf_swa	-1.01208492760607	-2.46718250491137	0.0154481184238692
374	wly_rus_akn_lit_gam_sod_sid_bul_aze_uzb_tsw_tag_lda_ben_arw_bsq_ukr_mlt_zul_cnt_prs_ita_swa_mcd_igb_lat_fin_tsn_cic_hun_eng_anl_geo_cze_krd_dut_rom_heb_tig_guj_est_ses_bat_fre_jav_jpn_tml_kor_mol_ger_bem_swe_sun_grk_amr_ind_mnd_por_swt_svk_aeg_glc_pol_urd_scr_qcu_spa_pan_slo_bam_chh_nor_amh_ctl_mly_alb_dgb_hin_ewe_mao_tha_hau_knd_moo_xho_azi_afr_bos_tur_yor_vie_owc_dyu_fbf_ven	-0.184143830036244	-0.434655060866704	0.664819710828182
375	wly_ben_tsw_afr_owc_sod_heb_slo_azi_tur_swa_ind_lda_fre_rom_bsq_svk_aeg_dgb_mnd_dut_bul_bam_eng_ses_nor_hun_ven_bem_fin_cze_gam_geo_glc_ger_pan_scr_sid_chh_prs_est_igb_tag_ctl_mly_jpn_knd_kor_pol_hin_yor_rus_sun_bos_amh_mao_cnt_mcd_dyu_urd_mlt_guj_ukr_spa_mol_qcu_lit_alb_grk_ewe_anl_por_amr_arw_bat_lat_tsn_swe_fbf_jav_tha_hau_tml_zul_xho_aze_ita_krd_uzb_cic_vie_tig_moo_akn_swt	0.0149215009676325	0.0351135675080744	0.972064439803429
376	owc_svk_swt_ctl_gam_anl_amh_spa_aze_azi_tsw_mao_igb_slo_rus_bsq_pol_wly_bem_mnd_bos_krd_yor_hin_xho_mol_est_moo_dgb_fin_fre_sid_geo_ukr_dut_lat_ita_tig_sod_scr_hun_swa_bat_bul_sun_jpn_knd_kor_afr_arw_akn_guj_jav_nor_mlt_ind_cnt_alb_dyu_eng_chh_glc_swe_grk_ger_qcu_urd_lit_pan_zul_hau_ben_aeg_cze_tag_mcd_cic_por_ewe_mly_tha_heb_tml_ven_tsn_uzb_rom_prs_tur_fbf_vie_amr_ses_lda_bam	-0.255213774934568	-0.603080303122025	0.547923214088774
377	mlt_scr_tsn_prs_amr_hau_anl_glc_tur_azi_swt_mao_akn_ger_mol_bsq_fre_amh_zul_mnd_rus_pan_xho_svk_dyu_arw_fin_ewe_ses_hun_swe_sod_geo_spa_slo_eng_dut_aeg_wly_ben_est_bam_tag_ukr_sun_jpn_tml_kor_por_cze_yor_bos_bat_pol_chh_mly_cnt_mcd_moo_grk_gam_hin_lit_bul_lat_qcu_afr_guj_ctl_igb_tig_alb_heb_rom_ind_ita_lda_nor_cic_jav_tha_owc_knd_bem_dgb_uzb_urd_krd_aze_swa_vie_sid_ven_tsw_fbf	-0.290568059194697	-0.686830355981037	0.493898715312931
378	aeg_mol_dgb_swe_wly_hau_mlt_krd_uzb_aze_bam_ind_lda_scr_ben_bsq_mcd_heb_yor_cnt_bos_pol_swt_cze_igb_rom_est_ses_tsw_fin_ukr_sod_geo_fre_guj_por_afr_owc_amh_alb_hun_tsn_mly_pan_jav_jpn_knd_kor_glc_nor_ven_eng_tag_lit_chh_sun_mnd_dut_bem_ita_anl_spa_urd_ger_grk_qcu_lat_prs_rus_ewe_tig_ctl_gam_slo_mao_hin_zul_arw_akn_bat_tha_sid_tml_fbf_moo_tur_bul_svk_azi_cic_vie_amr_swa_xho_dyu	-0.466155554368614	-1.10725540970201	0.271039197340711
379	wly_prs_tsn_scr_amh_chh_amr_pan_uzb_azi_ses_jav_xho_pol_rus_bsq_urd_anl_lda_cnt_ita_grk_igb_cze_bem_lit_est_swa_moo_fin_svk_tig_geo_alb_ben_slo_bul_owc_hau_eng_hun_akn_mly_fre_bat_jpn_knd_kor_bos_guj_dgb_mol_ind_afr_sod_sun_mnd_lat_ven_rom_heb_mcd_krd_swe_ukr_qcu_hin_ctl_por_swt_sid_nor_gam_glc_tag_spa_yor_dut_bam_mao_tha_mlt_tml_ewe_fbf_tur_ger_arw_aze_zul_vie_aeg_cic_dyu_tsw	-0.625178801176441	-1.49282788147165	0.138867071244771
380	mlt_pan_bam_rus_hau_gam_sod_urd_tur_uzb_ven_mly_swt_por_spa_bsq_fre_sid_tsw_mnd_ctl_ger_fbf_cze_ses_glc_fin_zul_dyu_est_grk_heb_geo_mcd_guj_scr_eng_anl_amr_alb_hun_bem_bat_hin_mao_jpn_tml_kor_prs_lit_dgb_arw_ind_rom_tig_jav_cnt_lat_ewe_bos_aeg_bul_swe_pol_krd_qcu_slo_nor_svk_yor_wly_dut_chh_mol_tag_ukr_lda_afr_akn_sun_tha_owc_knd_xho_igb_aze_ita_ben_azi_cic_vie_amh_moo_swa_tsn	0.100598439389618	0.236901283058278	0.813254420071591
381	heb_ben_swa_grk_sid_mlt_hau_bul_aze_uzb_zul_ind_dyu_afr_hin_bsq_krd_amr_yor_mnd_prs_spa_igb_swe_tsw_dut_hun_bem_ven_est_glc_tig_geo_nor_por_bos_svk_chh_gam_rus_fin_moo_jav_fre_sun_jpn_knd_kor_arw_ita_bam_urd_tag_pan_aeg_mly_cnt_ctl_dgb_slo_amh_ukr_mol_mcd_guj_qcu_lat_rom_eng_fbf_wly_scr_owc_ger_bat_alb_lda_lit_akn_mao_tha_anl_tml_ses_tsn_azi_cze_pol_tur_xho_vie_sod_cic_ewe_swt	-0.645833108551732	-1.54362807474098	0.126074532344652
382	sod_pol_ses_svk_aeg_chh_amh_bos_aze_azi_bam_sun_swt_slo_krd_bsq_urd_sid_igb_mnd_grk_arw_zul_rom_ven_afr_est_ewe_xho_hun_spa_amr_geo_dut_ita_lat_fre_tig_mlt_prs_fin_cic_bat_mcd_mly_jpn_knd_kor_por_bul_akn_ctl_mao_hin_anl_jav_cnt_ben_yor_mol_hau_nor_ukr_guj_scr_qcu_glc_alb_pan_swa_wly_cze_owc_eng_tag_rus_tsn_ger_tsw_ind_tha_gam_tml_fbf_lda_uzb_lit_swe_tur_dgb_vie_heb_bem_moo_dyu	0.327598206064405	0.772848600540317	0.44157180069337
383	sod_por_swa_krd_heb_sid_aeg_rus_uzb_aze_akn_mly_ewe_ukr_grk_bsq_slo_owc_ven_mnd_fre_ita_moo_alb_bam_glc_fin_dgb_tsn_est_prs_anl_geo_guj_svk_ctl_hin_amr_amh_mcd_hun_xho_tag_pol_mao_jpn_tml_kor_lit_ger_lda_arw_bat_pan_tig_sun_cnt_spa_ses_swe_chh_ben_bul_rom_nor_qcu_urd_lat_eng_swt_hau_bos_wly_afr_ind_dut_dyu_scr_cic_jav_tha_gam_knd_yor_tsw_tur_mol_cze_azi_igb_vie_mlt_fbf_bem_zul	-0.811075861498271	-1.96278076524725	0.0526598880250763
384	heb_eng_dgb_arw_amr_owc_hau_slo_tur_uzb_ewe_mly_ven_lat_glc_bsq_ger_sod_zul_mnd_bul_lit_moo_ita_dyu_mcd_est_swt_yor_hun_rus_wly_geo_svk_swe_alb_pan_gam_sid_afr_fin_tsn_sun_pol_jav_jpn_knd_kor_krd_prs_igb_urd_ind_spa_chh_tag_cnt_grk_bem_ben_tig_ctl_fre_dut_cze_qcu_rom_scr_guj_bam_amh_bos_anl_nor_bat_ukr_fbf_mol_akn_mao_tha_mlt_tml_xho_tsw_azi_por_hin_aze_ses_vie_aeg_swa_lda_cic	-0.727840110772687	-1.74833761916882	0.0837055186543507
385	tig_cze_dyu_fre_amh_anl_heb_spa_uzb_tur_xho_sun_swt_slo_scr_bsq_dut_owc_ses_cnt_rus_urd_cic_bul_ven_eng_hun_lda_moo_fin_bos_amr_geo_nor_pan_mol_por_wly_mlt_glc_est_bem_bat_mcd_mao_jpn_tml_kor_ben_pol_zul_svk_mly_ukr_aeg_tag_mnd_ger_ewe_arw_gam_krd_ita_swe_hin_qcu_alb_prs_afr_dgb_chh_grk_hau_guj_jav_ctl_bam_lat_tsw_ind_tha_sod_knd_igb_tsn_azi_rom_lit_aze_fbf_vie_sid_akn_yor_swa	0.144065993986505	0.338942258821213	0.735417343604113
386	anl_cze_cic_prs_hau_sid_owc_slo_aze_uzb_lda_mao_igb_pol_rom_bsq_svk_amh_dyu_mnd_bul_ctl_bam_grk_tsw_dut_est_swa_ven_hun_glc_chh_geo_swe_guj_lit_mcd_sod_heb_scr_fin_ewe_jav_alb_tag_jpn_tml_kor_afr_eng_akn_por_ind_spa_aeg_mly_cnt_ita_yor_arw_wly_urd_pan_fre_ger_qcu_bos_nor_ukr_fbf_mlt_krd_gam_lat_bat_mol_swt_rus_moo_sun_tha_amr_knd_bem_dgb_azi_hin_ben_tur_xho_vie_tig_tsn_ses_zul	0.0846465564526384	0.199265639770645	0.842489976005898
387	sid_spa_akn_alb_sod_heb_aeg_lit_aze_uzb_tsw_jav_zul_mcd_fre_bsq_ukr_mlt_swt_cnt_pan_afr_dgb_arw_swa_rus_hun_ewe_bam_est_bos_anl_geo_slo_glc_ben_krd_owc_hau_pol_fin_dyu_tag_swe_sun_jpn_tml_kor_hin_por_igb_eng_bat_rom_chh_mao_mnd_dut_bem_ctl_gam_ger_bul_prs_urd_qcu_grk_ita_svk_yor_amh_mol_amr_nor_ind_lat_fbf_scr_tsn_mly_tha_wly_knd_ven_ses_azi_guj_cze_tur_cic_vie_tig_moo_xho_lda	-0.755156363416901	-1.81584144674215	0.0726170306247201
388	owc_hin_xho_cze_amr_anl_heb_grk_uzb_aze_tsw_ind_akn_eng_nor_bsq_lit_mlt_ewe_cnt_por_ben_ven_krd_zul_swe_hun_ses_dyu_fin_pol_tig_geo_ita_pan_svk_fre_hau_sod_afr_est_lda_tag_guj_mao_jpn_tml_kor_bos_dut_swt_prs_jav_mcd_sid_sun_mnd_ukr_cic_alb_wly_slo_spa_urd_rus_qcu_lat_scr_arw_dgb_aeg_mol_gam_ger_bat_ctl_swa_bul_igb_mly_tha_amh_knd_yor_bam_tur_glc_rom_azi_bem_vie_chh_moo_tsn_fbf	-0.329210126039883	-0.779233713862482	0.437820462771899
389	sid_mcd_tsw_swe_aeg_sod_heb_cze_azi_tur_bem_jav_moo_rus_lit_bsq_eng_amr_akn_cnt_spa_por_swt_bos_yor_fre_est_igb_dyu_fin_urd_wly_geo_afr_bul_scr_mol_gam_hau_ita_hun_lda_mly_pol_bat_jpn_knd_kor_ger_rom_xho_ben_sun_guj_mlt_ind_mnd_arw_dgb_alb_owc_nor_prs_slo_grk_qcu_dut_ctl_ukr_cic_anl_glc_amh_hin_tag_pan_swa_lat_tsn_mao_tha_chh_tml_ses_ewe_uzb_krd_svk_aze_zul_vie_tig_ven_bam_fbf	-0.104969591288737	-0.247326138135299	0.805201025023297
390	mlt_hin_xho_eng_heb_owc_gam_swe_tur_azi_bam_tag_fbf_urd_slo_bsq_grk_anl_ewe_cnt_cze_rom_moo_spa_cic_afr_hun_zul_igb_fin_alb_aeg_geo_lat_ctl_lit_ukr_sid_sod_ben_est_swt_ind_bul_jav_jpn_knd_kor_fre_arw_lda_pan_mly_glc_amr_mao_mnd_dut_bem_pol_hau_mcd_bos_guj_prs_qcu_scr_mol_krd_dyu_tig_svk_chh_ger_bat_nor_akn_ita_ven_sun_tha_wly_tml_swa_yor_uzb_por_rus_aze_tsn_vie_amh_dgb_ses_tsw	-0.130529799861239	-0.307705165251142	0.75899474571252
391	wly_por_swt_cze_sid_amh_amr_grk_aze_uzb_tsw_sun_akn_pol_scr_bsq_urd_tig_swa_cnt_glc_rus_zul_prs_cic_pan_est_bem_dgb_hun_dut_sod_geo_hin_krd_nor_ctl_chh_heb_svk_fin_ses_bat_mol_tag_jpn_tml_kor_lit_ukr_ven_ger_jav_spa_anl_ind_mnd_mcd_bam_guj_aeg_rom_afr_swe_alb_qcu_ben_fre_lat_fbf_owc_bul_hau_eng_mly_arw_yor_ita_moo_mao_tha_gam_knd_lda_tsn_tur_bos_slo_azi_dyu_vie_mlt_xho_ewe_igb	-0.213767425635866	-0.505098854070495	0.614684296701889
392	tig_dut_akn_eng_mlt_sid_amh_por_aze_tur_dyu_mao_ewe_afr_lat_bsq_mcd_owc_ven_mnd_slo_ctl_bam_krd_yor_nor_hun_igb_swt_est_prs_chh_geo_hin_lit_pol_guj_heb_sod_urd_fin_cic_ind_cze_sun_jpn_tml_kor_ben_fre_fbf_ger_jav_pan_gam_bat_cnt_rom_moo_swe_anl_scr_ita_spa_svk_qcu_grk_mol_ukr_swa_amr_alb_aeg_arw_tag_bos_ses_glc_tsw_mly_tha_hau_knd_dgb_xho_azi_rus_bul_uzb_bem_vie_wly_tsn_lda_zul	-0.316109539948702	-0.748994258628532	0.455750922734717
393	tig_fre_tsw_ben_amr_owc_sid_rom_azi_uzb_bam_ind_moo_ukr_cze_bsq_ger_hau_cic_cnt_prs_svk_swa_mol_dyu_ctl_hun_ses_ewe_fin_dut_sod_geo_bos_ita_guj_arw_gam_chh_spa_est_lda_mly_glc_tag_jpn_tml_kor_slo_rus_swt_alb_bat_pan_amh_jav_mnd_eng_bem_urd_heb_scr_afr_lat_grk_qcu_hin_lit_mcd_yor_aeg_nor_wly_pol_mao_por_ven_bul_xho_sun_tha_anl_knd_tsn_igb_aze_krd_swe_tur_zul_vie_mlt_akn_dgb_fbf	0.263606563590435	0.620937656942102	0.536159536259577
394	wly_urd_yor_arw_owc_sod_amh_pan_tur_azi_moo_ind_akn_dut_rus_bsq_afr_hau_zul_cnt_glc_guj_tsn_scr_fbf_svk_fin_igb_swt_hun_mol_aeg_geo_ctl_krd_mcd_cze_tig_heb_ben_est_ses_tag_bos_sun_jpn_knd_kor_alb_prs_tsw_bul_mao_slo_chh_jav_mnd_lit_bam_swe_amr_pol_nor_eng_spa_qcu_lat_grk_fre_cic_mlt_por_anl_ger_mly_hin_ven_ita_dgb_bat_tha_gam_tml_lda_ewe_uzb_rom_ukr_aze_swa_vie_sid_dyu_xho_bem	-0.273063622215596	-0.645531628374366	0.52017225161092
395	heb_scr_lda_nor_amr_sod_anl_ita_tur_uzb_zul_bat_bem_ctl_lat_bsq_ger_tig_ses_mnd_afr_ukr_tsw_pol_bam_bos_est_fbf_dyu_hun_hin_owc_geo_lit_urd_guj_fre_mlt_hau_grk_fin_ven_jav_svk_mly_jpn_tml_kor_por_pan_igb_mcd_tag_alb_chh_sun_cnt_dut_xho_bul_wly_spa_swe_mol_glc_qcu_prs_eng_arw_tsn_amh_slo_gam_ben_ind_rus_dgb_krd_yor_mao_tha_aeg_knd_akn_moo_azi_cze_rom_aze_cic_vie_sid_swt_ewe_swa	-0.667221567287735	-1.59634680974505	0.113804014361102
396	anl_mol_ses_alb_sid_tig_sod_pan_uzb_tur_tsw_mao_xho_por_bos_bsq_svk_heb_ven_cnt_hin_pol_tsn_ben_igb_scr_hun_lda_bem_fin_guj_aeg_geo_ukr_fre_glc_ger_owc_hau_slo_est_zul_tag_swe_sun_jpn_tml_kor_nor_lit_ewe_rom_ind_prs_amh_jav_mnd_urd_moo_grk_wly_spa_dut_cze_arw_qcu_ctl_eng_afr_yor_gam_ita_chh_krd_mly_rus_cic_lat_akn_bat_tha_amr_knd_dgb_swa_azi_bul_mcd_aze_swt_vie_mlt_fbf_dyu_bam	-0.658315039764098	-1.57362606755949	0.118969910875872
397	anl_ita_bem_swe_sid_chh_amh_lit_tur_azi_bam_bat_cic_nor_ukr_bsq_cze_owc_zul_cnt_pol_slo_xho_urd_yor_svk_hun_lda_fbf_fin_mol_tig_geo_lat_dut_krd_bul_gam_amr_spa_est_moo_mly_rus_mao_jpn_knd_kor_ben_glc_ewe_arw_jav_fre_heb_sun_mnd_guj_ven_hin_sod_afr_alb_ger_eng_qcu_bos_pan_prs_igb_wly_grk_mlt_rom_tag_por_tsw_scr_akn_ind_tha_aeg_tml_tsn_ses_uzb_ctl_mcd_aze_dgb_vie_hau_dyu_swt_swa	0.00404546803280697	0.00951800278690461	0.992426235001325
398	hau_ben_dyu_scr_amr_sid_chh_urd_azi_uzb_xho_bat_akn_spa_ita_bsq_mol_amh_ses_cnt_dut_alb_tsw_lit_igb_bul_fin_fbf_swa_est_bos_wly_geo_prs_glc_por_rus_tig_aeg_fre_hun_swt_tag_nor_ind_jpn_tml_kor_ctl_mcd_bam_lat_mao_eng_gam_sun_mnd_grk_lda_ukr_owc_krd_hin_cze_pan_qcu_rom_svk_slo_moo_anl_ger_heb_pol_jav_swe_dgb_arw_yor_mly_tha_sod_knd_bem_tsn_tur_guj_afr_aze_ewe_vie_mlt_ven_zul_cic	0.457206367344681	1.08007845318558	0.28290032598232
399	gam_rom_ven_swe_hau_mlt_amr_nor_tur_aze_zul_sun_fbf_spa_por_bsq_grk_heb_tsn_mnd_lat_ita_moo_mcd_igb_bos_hun_cic_ses_fin_dut_owc_geo_hin_scr_bul_slo_sid_tig_ger_est_bem_mao_krd_mly_jpn_knd_kor_cze_ben_yor_pan_tag_ctl_sod_ind_cnt_lit_xho_prs_wly_ukr_glc_pol_afr_qcu_urd_alb_guj_lda_chh_fre_amh_rus_jav_mol_bam_eng_dyu_bat_tha_aeg_tml_akn_swt_azi_svk_arw_uzb_tsw_vie_anl_ewe_swa_dgb	-0.472287258664445	-1.12472294445314	0.263600964124582
400	aeg_fre_tsn_swe_tig_hau_sid_pol_azi_uzb_bem_mly_tsw_rus_bul_bsq_pan_anl_xho_cnt_ctl_nor_ven_ben_lda_por_hun_ses_akn_est_alb_chh_geo_lat_ger_slo_prs_wly_amr_urd_fin_dyu_ind_lit_mao_jpn_knd_kor_grk_rom_cic_krd_tag_glc_owc_jav_mnd_ita_fbf_eng_amh_bos_cze_mol_hin_qcu_guj_spa_scr_yor_heb_dut_mlt_afr_bat_mcd_zul_arw_swa_sun_tha_sod_tml_dgb_swt_aze_ukr_svk_tur_ewe_vie_gam_moo_igb_bam	-0.390754673783234	-0.927011159880283	0.356320281557468
401	wly_rus_bam_guj_anl_amh_sid_grk_aze_azi_lda_mao_dyu_dut_fre_bsq_swe_hau_moo_cnt_ukr_hin_bem_bul_tsw_mol_fin_akn_swt_est_pan_heb_geo_arw_afr_glc_urd_amr_mlt_ben_hun_cic_bat_bos_ind_jpn_knd_kor_prs_pol_ven_mcd_sun_lit_chh_jav_mnd_alb_yor_ita_aeg_ger_nor_krd_por_qcu_scr_slo_lat_tsn_gam_spa_sod_cze_mly_ctl_ewe_rom_xho_tag_tha_tig_tml_igb_swa_tur_eng_svk_uzb_dgb_vie_owc_zul_fbf_ses	-0.140812912537872	-0.332469028973427	0.740283350171599
402	anl_urd_ewe_eng_wly_amr_aeg_lat_tur_uzb_tsn_jav_dgb_ben_mol_bsq_pan_chh_bem_mnd_rom_ctl_bam_grk_akn_mcd_est_xho_dyu_fin_lit_heb_geo_arw_spa_dut_ukr_hau_tig_afr_hun_tsw_sun_fre_tag_jpn_knd_kor_bos_krd_yor_rus_bat_scr_sid_ind_cnt_pol_cic_ger_amh_glc_ita_bul_prs_qcu_nor_cze_guj_moo_mlt_swe_owc_hin_mly_por_ses_slo_lda_mao_tha_sod_tml_fbf_swt_aze_svk_alb_azi_swa_vie_gam_ven_igb_zul	-0.859314511534279	-2.07389745083655	0.0408530880656317
403	gam_bul_swt_glc_amr_sid_mlt_hin_azi_tur_zul_jav_tsn_pan_ctl_bsq_ukr_tig_cic_mnd_ben_cze_igb_fre_fbf_lat_fin_yor_xho_est_nor_chh_geo_krd_guj_por_mcd_sod_owc_ita_hun_moo_ind_dut_sun_jpn_knd_kor_eng_urd_bam_spa_mly_swe_wly_bat_cnt_rom_ven_ger_heb_pol_slo_rus_arw_qcu_scr_afr_svk_lda_amh_alb_aeg_mol_tag_grk_akn_bos_swa_mao_tha_anl_tml_ses_bem_uzb_lit_prs_aze_dyu_vie_hau_tsw_ewe_dgb	0.00257490487461692	0.0060619409218471	0.995176285040506
404	sid_por_moo_cze_aeg_mlt_amh_scr_uzb_aze_swt_tag_dgb_svk_dut_bsq_mcd_owc_bam_mnd_ctl_pan_xho_lat_ven_prs_hun_tsn_zul_fin_lit_tig_geo_spa_bul_urd_alb_hau_sod_rus_est_swa_ind_ita_jav_jpn_knd_kor_mol_glc_yor_grk_bat_fre_heb_mly_cnt_krd_igb_arw_chh_bos_slo_hin_ukr_qcu_nor_swe_rom_ewe_anl_ger_amr_afr_sun_pol_tsw_eng_cic_mao_tha_gam_tml_lda_dyu_tur_ben_guj_azi_ses_vie_wly_akn_fbf_bem	0.949320697223863	2.26747805875654	0.0256767858617609
405	amr_mcd_bem_hin_sod_chh_mlt_bul_uzb_tur_akn_sun_dgb_eng_ita_bsq_rus_gam_igb_cnt_pan_glc_fbf_mol_swt_ukr_est_yor_tsn_fin_bos_anl_geo_prs_fre_ger_lit_hau_sid_svk_hun_zul_mao_urd_bat_jpn_knd_kor_scr_spa_xho_cze_mly_rom_aeg_ind_mnd_grk_lda_slo_amh_nor_afr_swe_lat_qcu_arw_guj_por_ewe_heb_dut_wly_ctl_tag_alb_swa_pol_tsw_jav_tha_tig_tml_moo_cic_azi_ben_krd_aze_ven_vie_owc_ses_dyu_bam	-0.00522072797707132	-0.012305071870792	0.990208579482589
406	aeg_ita_swt_lat_heb_tig_sid_nor_tur_aze_tsw_jav_ven_scr_eng_bsq_ctl_anl_moo_cnt_arw_rus_fbf_afr_swa_ben_hun_dyu_yor_fin_prs_sod_geo_bos_slo_por_cze_amr_wly_mcd_est_bem_bat_spa_ind_jpn_tml_kor_bul_rom_xho_guj_sun_glc_mlt_mao_mnd_mol_ewe_alb_gam_grk_fre_swe_ger_qcu_lit_pan_svk_zul_owc_ukr_chh_pol_tag_krd_tsn_dut_bam_mly_tha_hau_knd_cic_igb_azi_hin_urd_uzb_ses_vie_amh_akn_lda_dgb	-0.775980289223374	-1.86899971385161	0.0647700633393049
407	chh_svk_fbf_mcd_owc_sid_amh_scr_uzb_tur_moo_tag_yor_urd_ben_bsq_cze_hau_igb_mnd_arw_rom_bem_ger_akn_prs_hun_swt_bam_est_fre_sod_geo_por_alb_dut_pan_mlt_heb_ctl_fin_swa_mao_mol_ind_jpn_knd_kor_glc_afr_ven_nor_sun_bul_wly_jav_cnt_guj_tsw_krd_aeg_rus_ita_bos_ukr_qcu_swe_pol_lat_lda_anl_eng_amr_slo_bat_hin_tsn_lit_cic_mly_tha_tig_tml_xho_dgb_azi_spa_grk_aze_ses_vie_gam_zul_dyu_ewe	-0.286096587007553	-0.676992511082675	0.500091216161215
408	wly_lat_ven_prs_mlt_sod_sid_swe_uzb_aze_bem_tag_akn_rom_rus_bsq_mol_anl_yor_mnd_bos_bul_fbf_lit_dyu_krd_hun_moo_ewe_fin_pol_heb_geo_urd_por_slo_alb_owc_tig_nor_est_dgb_mao_pan_mly_jpn_tml_kor_ita_cze_swa_hin_bat_ger_hau_sun_cnt_arw_xho_spa_chh_ben_grk_glc_ctl_qcu_fre_dut_mcd_zul_amr_ukr_aeg_afr_ind_svk_bam_scr_igb_jav_tha_gam_knd_lda_cic_tur_guj_eng_azi_tsn_vie_amh_tsw_ses_swt	0.442229424527307	1.04601218358675	0.298266510903229
409	hau_afr_ven_nor_chh_tig_anl_eng_azi_tur_igb_mly_ses_rom_scr_bsq_por_sid_swa_cnt_dut_slo_xho_spa_bem_alb_est_dyu_lda_hun_lat_sod_geo_mol_ukr_urd_hin_heb_aeg_krd_fin_yor_tag_fre_jav_jpn_knd_kor_pol_rus_tsn_guj_mao_ben_amr_sun_mnd_pan_ewe_arw_mlt_lit_ctl_svk_bos_qcu_cze_bul_prs_zul_owc_glc_gam_mcd_bat_grk_cic_ger_bam_ind_tha_amh_tml_swt_moo_uzb_swe_ita_aze_tsw_vie_wly_akn_dgb_fbf	-0.548021361833523	-1.31034958169771	0.193304662041591
410	amr_fre_tsn_mol_tig_chh_sod_glc_tur_aze_yor_sun_fbf_ben_scr_bsq_afr_hau_swa_mnd_pan_alb_ven_hin_lda_prs_est_bem_ewe_hun_guj_heb_geo_lit_ger_svk_nor_owc_mlt_urd_fin_tsw_mao_swe_jav_jpn_knd_kor_krd_spa_moo_pol_tag_grk_amh_mly_cnt_rom_zul_arw_gam_slo_cze_ita_ukr_qcu_rus_eng_por_dgb_aeg_mcd_sid_bos_bat_lat_akn_bul_ses_ind_tha_wly_tml_cic_xho_azi_ctl_dut_uzb_swt_vie_anl_bam_igb_dyu	-0.507245024676482	-1.20728113870885	0.230385476083328
411	chh_urd_ses_mcd_tig_amr_hau_ukr_tur_aze_zul_mly_lda_ita_ctl_bsq_swe_amh_dgb_mnd_bos_nor_dyu_prs_tsn_afr_fin_swa_igb_hun_lat_sod_geo_lit_mol_ben_rus_gam_wly_por_est_bem_tag_fre_mao_jpn_knd_kor_cze_rom_fbf_alb_jav_arw_anl_ind_cnt_spa_tsw_guj_owc_scr_bul_glc_pol_qcu_hin_svk_grk_ven_aeg_eng_heb_pan_bat_krd_bam_dut_cic_sun_tha_sid_tml_yor_ewe_uzb_ger_slo_azi_xho_vie_mlt_swt_akn_moo	0.632156383656937	1.49607648066134	0.138019700087328
412	hau_arw_akn_glc_gam_anl_heb_alb_azi_uzb_swt_mly_yor_slo_bos_bsq_bul_tig_bam_mnd_ctl_ita_ven_nor_ewe_afr_hun_zul_moo_fin_ben_owc_geo_scr_guj_pan_lat_sid_chh_pol_est_swa_sun_svk_ind_jpn_knd_kor_por_hin_dgb_mcd_jav_prs_aeg_bat_cnt_fre_tsw_swe_mlt_lit_krd_dut_rom_qcu_eng_urd_spa_dyu_amr_ukr_sod_grk_mao_rus_fbf_mol_tsn_tag_tha_wly_tml_bem_xho_tur_ger_cze_aze_lda_vie_amh_cic_ses_igb	-0.0288089979807445	-0.0678151730175292	0.946078352823656
413	amr_urd_igb_hin_hau_owc_tig_slo_aze_uzb_swa_bat_akn_ctl_mcd_bsq_glc_amh_dgb_mnd_mol_ger_tsn_cze_ven_pol_fin_fbf_cic_hun_bos_aeg_geo_grk_guj_spa_lit_anl_sid_fre_est_dyu_mao_swe_ind_jpn_tml_kor_ben_prs_ses_krd_sun_eng_gam_mly_cnt_lat_tsw_alb_wly_afr_dut_scr_ita_qcu_nor_arw_bul_zul_heb_rom_chh_por_tag_pan_ewe_svk_bem_jav_tha_sod_knd_swt_bam_azi_rus_ukr_tur_yor_vie_mlt_moo_xho_lda	-0.27586037705745	-0.652810431843172	0.515489014213385
414	tig_eng_zul_spa_hau_amh_chh_arw_azi_aze_yor_jav_ses_glc_mcd_bsq_bos_wly_fbf_cnt_afr_hin_tsn_ger_lda_ita_fin_ven_dgb_hun_rus_sod_geo_prs_cze_krd_pan_owc_amr_swe_est_bam_mly_svk_sun_jpn_tml_kor_scr_urd_akn_por_mao_mol_sid_ind_mnd_ctl_tsw_slo_mlt_guj_ukr_ben_pol_qcu_rom_dut_fre_dyu_gam_nor_aeg_bul_tag_lit_swt_grk_swa_bat_tha_anl_knd_moo_ewe_uzb_lat_alb_tur_cic_vie_heb_xho_igb_bem	-0.452619661714184	-1.07578845378303	0.284804842300626
415	amr_lit_swt_arw_aeg_amh_owc_glc_azi_uzb_swa_mly_yor_bos_scr_bsq_mcd_sod_zul_cnt_lat_alb_fbf_guj_ven_fre_fin_lda_dyu_est_slo_tig_geo_spa_krd_dut_pol_hau_wly_mol_hun_bem_ind_cze_tag_jpn_tml_kor_pan_rus_akn_urd_sun_swe_chh_mao_mnd_rom_ses_ita_mlt_prs_hin_svk_ukr_qcu_ger_por_bul_cic_sid_ctl_gam_ben_bat_nor_xho_afr_tsw_jav_tha_anl_knd_moo_tsn_tur_grk_eng_aze_bam_vie_heb_ewe_igb_dgb	-0.307186803060426	-0.727350655149566	0.468838278988518
416	gam_fre_fbf_bos_tig_wly_amh_lit_azi_aze_moo_mly_tsn_svk_slo_bsq_eng_chh_ses_mnd_guj_bul_swa_ctl_cic_mcd_hun_ven_tsw_fin_ger_heb_geo_pol_rus_pan_ben_hau_amr_glc_est_ewe_jav_afr_mao_jpn_knd_kor_cze_dut_yor_hin_sun_urd_sid_ind_cnt_ukr_xho_krd_mlt_nor_ita_por_rom_qcu_spa_mol_prs_igb_aeg_lat_owc_grk_bat_swe_lda_arw_bam_tag_tha_sod_tml_swt_bem_uzb_scr_alb_tur_zul_vie_anl_akn_dyu_dgb	-0.489556352739168	-1.16518866434523	0.246922563350747
417	chh_swe_ven_mcd_tig_sid_anl_urd_azi_uzb_ewe_tag_xho_rom_slo_bsq_ukr_aeg_moo_cnt_ben_scr_swt_afr_swa_bos_fin_dgb_bem_hun_grk_wly_geo_pan_lat_alb_eng_amr_sod_guj_est_cic_mao_por_jav_jpn_knd_kor_nor_spa_dyu_ita_ind_fre_heb_mly_mnd_krd_fbf_rus_gam_glc_prs_dut_hin_qcu_bul_ger_arw_igb_hau_cze_amh_pol_sun_mol_tsw_lit_akn_bat_tha_mlt_tml_tsn_lda_aze_svk_ctl_tur_zul_vie_owc_ses_bam_yor	-0.239367902685536	-0.565784079549092	0.572903179221708
418	tig_rom_lda_scr_wly_aeg_sid_ctl_tur_aze_ven_mly_swt_eng_urd_bsq_afr_sod_bam_mnd_arw_pol_zul_cze_xho_dut_fin_igb_ewe_hun_krd_mlt_geo_bul_spa_grk_glc_heb_chh_rus_est_cic_tag_bos_ind_jpn_knd_kor_hin_ger_akn_prs_sun_fre_gam_bat_cnt_lit_moo_alb_amh_pan_nor_lat_ukr_qcu_slo_por_ben_tsw_owc_mol_amr_guj_mao_swe_yor_mcd_swa_jav_tha_hau_tml_tsn_fbf_azi_ita_svk_uzb_bem_vie_anl_ses_dyu_dgb	-0.567325049018736	-1.35364656177736	0.179129906107682
419	wly_por_moo_grk_mlt_hau_gam_ukr_uzb_aze_cic_jav_ewe_lat_ita_bsq_guj_anl_bem_mnd_arw_prs_tsw_bos_dyu_dut_fin_bam_lda_est_rom_amh_geo_scr_pol_swe_hin_owc_sid_nor_hun_akn_mly_fre_bat_jpn_knd_kor_alb_lit_ses_ger_tag_svk_sod_sun_cnt_spa_dgb_mcd_tig_krd_slo_glc_ctl_qcu_cze_afr_urd_igb_amr_ben_heb_bul_mao_pan_fbf_mol_xho_ind_tha_aeg_tml_ven_yor_tur_eng_rus_azi_swa_vie_chh_zul_tsn_swt	0.110341948789107	0.259635273444981	0.795719019922217
420	wly_ben_bem_rus_sod_amr_amh_spa_azi_tur_akn_tag_ewe_prs_alb_bsq_dut_mlt_yor_cnt_grk_afr_moo_eng_swa_lat_hun_dgb_lda_fin_hin_owc_geo_ita_cze_ukr_krd_gam_chh_bul_est_ses_sun_mcd_jav_jpn_knd_kor_pan_por_bam_mol_bat_glc_sid_ind_mnd_pol_tsw_ctl_hau_nor_rom_swe_fre_qcu_urd_guj_arw_xho_anl_ger_heb_svk_mly_slo_dyu_lit_ven_mao_tha_aeg_tml_cic_zul_aze_scr_bos_uzb_tsn_vie_tig_igb_swt_fbf	-0.165568482607222	-0.390527968060287	0.697039296303232
421	amh_por_tsn_mcd_amr_sod_wly_slo_azi_aze_lda_mao_xho_guj_afr_bsq_grk_owc_ewe_mnd_eng_dut_ven_nor_yor_ctl_est_bem_swt_hun_arw_chh_geo_pan_ukr_swe_ger_hau_tig_urd_fin_tsw_jav_alb_mly_jpn_tml_kor_prs_fre_swa_hin_tag_ita_anl_sun_cnt_scr_dgb_krd_gam_ben_cze_glc_lit_qcu_mol_svk_bul_moo_mlt_rus_heb_lat_bat_bos_dyu_pol_fbf_ind_tha_sid_knd_igb_ses_uzb_rom_spa_tur_zul_vie_aeg_bam_akn_cic	0.203181796410351	0.478163400447482	0.633656016472339
422	sod_swe_lda_mol_owc_anl_gam_ger_aze_uzb_swa_tag_tsn_nor_por_bsq_krd_chh_bem_cnt_cze_slo_tsw_hin_fbf_ben_est_akn_igb_fin_ctl_sid_geo_ukr_rus_grk_fre_heb_aeg_arw_hun_moo_mao_glc_bat_jpn_knd_kor_prs_lat_ses_lit_mly_mcd_mlt_ind_mnd_dut_swt_bul_wly_alb_pol_scr_spa_qcu_bos_pan_afr_dyu_hau_rom_amh_guj_jav_eng_zul_urd_cic_sun_tha_amr_tml_ewe_xho_tur_svk_ita_azi_ven_vie_tig_dgb_yor_bam	-0.0989959291986802	-0.233385598158012	0.815974929648059
423	owc_rus_tsn_mol_gam_tig_aeg_hin_tur_azi_dyu_ind_ses_svk_lit_bsq_prs_amh_tsw_mnd_afr_fre_igb_guj_lda_grk_est_ven_zul_fin_arw_heb_geo_lat_ctl_eng_ukr_wly_sid_alb_hun_xho_jav_ita_sun_jpn_tml_kor_bos_glc_cic_dut_tag_rom_amr_mao_cnt_nor_dgb_slo_mlt_cze_bul_urd_spa_qcu_scr_pan_mcd_ewe_anl_krd_chh_pol_bat_por_swa_swe_moo_mly_tha_hau_knd_fbf_bem_uzb_ben_ger_aze_akn_vie_sod_yor_bam_swt	-0.774060328779409	-1.86167507844878	0.0658071521423625
424	heb_mcd_tsn_guj_anl_gam_sid_hin_uzb_aze_moo_bat_yor_lit_mol_bsq_ctl_amh_akn_cnt_nor_urd_ven_bos_dyu_swe_est_igb_bem_fin_afr_amr_geo_ita_svk_fre_por_tig_wly_eng_hun_ses_sun_pol_jav_jpn_tml_kor_ger_slo_bam_arw_mao_ukr_aeg_mly_mnd_cze_fbf_lat_hau_ben_alb_krd_prs_qcu_bul_dut_spa_ewe_owc_glc_sod_rus_tag_scr_dgb_rom_cic_ind_tha_mlt_knd_tsw_xho_tur_pan_grk_azi_lda_vie_chh_swa_swt_zul	0.360355100894466	0.84828955642894	0.398454815065025
425	heb_svk_swa_grk_sod_wly_amh_scr_tur_aze_bam_mly_igb_por_slo_bsq_dut_tig_bem_mnd_ben_guj_swt_lat_ses_nor_est_tsn_xho_fin_bul_amr_geo_lit_mol_ita_swe_owc_chh_afr_hun_moo_ind_ukr_mao_jpn_tml_kor_fre_mcd_fbf_rom_tag_urd_gam_sun_cnt_pan_zul_alb_mlt_bos_hin_spa_arw_qcu_ger_rus_ctl_dyu_sid_prs_aeg_pol_jav_krd_ewe_glc_lda_bat_tha_anl_knd_cic_ven_uzb_cze_eng_azi_tsw_vie_hau_yor_akn_dgb	-0.321201692952903	-0.7606091867494	0.448814668864351
426	owc_ben_xho_svk_heb_aeg_amr_nor_aze_uzb_bam_ind_tsw_swe_por_bsq_ukr_tig_swa_cnt_ita_glc_tsn_mcd_lda_rus_est_dgb_moo_hun_slo_sod_geo_ger_scr_lat_afr_chh_amh_hin_fin_swt_tag_grk_mly_jpn_knd_kor_eng_ctl_dyu_pol_mao_krd_wly_sun_mnd_urd_bem_alb_sid_pan_dut_cze_arw_qcu_bul_lit_prs_fbf_gam_guj_mlt_fre_jav_rom_ven_spa_igb_bat_tha_anl_tml_cic_ewe_tur_bos_mol_azi_ses_vie_hau_yor_akn_zul	-1.14375551642844	-2.81991256519522	0.00587082593106992
427	owc_ukr_fbf_dut_sod_mlt_wly_hin_aze_azi_bem_mly_tsn_pol_bul_bsq_ger_chh_xho_cnt_eng_spa_akn_swe_moo_afr_est_igb_ses_hun_rom_hau_geo_scr_fre_prs_ben_amh_sid_nor_fin_tsw_mao_rus_sun_jpn_knd_kor_bos_grk_cic_glc_bat_por_aeg_tag_mnd_pan_ven_ctl_anl_lit_alb_mol_arw_qcu_cze_svk_guj_swt_amr_ita_tig_urd_ind_slo_dgb_lat_lda_jav_tha_heb_tml_dyu_yor_tur_krd_mcd_uzb_zul_vie_gam_swa_bam_ewe	0.0875684699997669	0.206305150032667	0.837003535521488
428	chh_arw_bem_fre_owc_sod_hau_dut_tur_uzb_fbf_mao_zul_swe_eng_bsq_bul_amr_tsw_cnt_rom_hin_bam_mcd_ewe_ctl_est_swt_ses_fin_pan_heb_geo_svk_alb_lat_ukr_tig_gam_spa_hun_dgb_ind_lit_mly_jpn_tml_kor_glc_mol_xho_slo_tag_prs_amh_sun_mnd_bos_moo_pol_aeg_urd_nor_scr_krd_qcu_por_ita_guj_yor_anl_ger_wly_grk_bat_ben_lda_afr_dyu_jav_tha_mlt_knd_akn_ven_aze_rus_cze_azi_swa_vie_sid_cic_tsn_igb	0.114629674538205	0.270280814492767	0.787543111813381
429	mlt_slo_bam_afr_heb_aeg_amr_krd_tur_aze_xho_ind_tsw_ctl_fre_bsq_arw_chh_swt_mnd_bul_urd_ses_prs_moo_ben_fin_cic_ven_est_grk_amh_geo_ukr_lat_glc_rom_hau_gam_hin_hun_igb_jav_ger_mly_jpn_tml_kor_pan_dut_fbf_mol_mao_rus_sid_sun_cnt_ita_lda_svk_tig_cze_por_spa_guj_qcu_pol_eng_scr_zul_wly_bos_owc_mcd_bat_alb_swa_swe_tsn_tag_tha_sod_knd_dyu_ewe_uzb_lit_nor_azi_dgb_vie_anl_yor_bem_akn	-0.523632456471835	-1.24746238249187	0.215360157217238
430	aeg_bos_dgb_mcd_gam_wly_hau_spa_tur_azi_akn_bat_zul_grk_por_bsq_lat_chh_tsw_cnt_ctl_dut_fbf_eng_ses_rom_fin_xho_dyu_hun_pan_owc_geo_ger_mol_pol_urd_sid_sod_ben_est_bam_tag_guj_sun_jpn_tml_kor_cze_scr_cic_hin_ind_afr_mlt_mao_mnd_svk_igb_prs_amh_rus_lit_bul_ukr_qcu_nor_swe_krd_yor_amr_slo_heb_glc_mly_arw_tsn_fre_ewe_jav_tha_tig_knd_swt_moo_aze_ita_alb_uzb_bem_vie_anl_swa_lda_ven	-0.530548759749606	-1.26447629227078	0.209218871428451
431	hau_slo_lda_guj_mlt_amr_heb_hin_uzb_tur_moo_sun_zul_lit_bul_bsq_svk_owc_dgb_cnt_rom_scr_cic_bos_swa_rus_est_akn_ses_hun_ukr_gam_geo_ita_pol_nor_swe_wly_tig_urd_fin_yor_jav_afr_mly_jpn_tml_kor_arw_fre_tsn_eng_tag_glc_sod_mao_mnd_ben_bam_ger_aeg_lat_mcd_cze_por_qcu_ctl_prs_mol_ven_sid_spa_anl_grk_bat_alb_ewe_dut_tsw_ind_tha_amh_knd_igb_dyu_aze_pan_krd_azi_bem_vie_chh_swt_xho_fbf	0.297110749644757	0.699336520879607	0.486087201267898
432	tig_pan_fbf_krd_sid_chh_hau_dut_tur_uzb_akn_jav_bem_ger_ita_bsq_pol_owc_tsn_cnt_por_afr_lda_mol_xho_svk_est_cic_ses_hun_scr_sod_geo_alb_lat_mcd_swe_amr_gam_cze_fin_yor_mly_ukr_ind_jpn_knd_kor_eng_rom_ewe_slo_bat_bul_mlt_mao_mnd_spa_tsw_grk_amh_bos_hin_urd_prs_qcu_fre_rus_ben_zul_anl_nor_aeg_guj_tag_ctl_moo_glc_bam_sun_tha_wly_tml_dyu_swt_aze_lit_arw_azi_ven_vie_heb_swa_igb_dgb	-0.00464728164323308	-0.0109464879403223	0.991289588708353
433	hau_lit_cic_alb_gam_aeg_mlt_eng_uzb_aze_tsn_tag_zul_arw_pan_bsq_fre_sid_moo_mnd_ctl_hin_lda_bos_dyu_rus_est_ven_igb_fin_slo_owc_geo_dut_swe_mcd_scr_sod_amh_ukr_hun_bem_jav_lat_mly_jpn_tml_kor_guj_ben_swa_por_sun_pol_heb_bat_cnt_grk_fbf_svk_tig_mol_cze_rom_nor_qcu_bul_ger_ita_ewe_chh_krd_amr_glc_mao_prs_bam_afr_swt_ind_tha_anl_knd_tsw_xho_azi_spa_urd_tur_akn_vie_wly_yor_dgb_ses	-0.201082195568133	-0.474540987338932	0.636226578402021
434	aeg_prs_ewe_afr_heb_chh_sod_ben_uzb_tur_dyu_mly_dgb_ita_cze_bsq_swe_amh_swa_mnd_dut_fre_lda_krd_igb_svk_fin_zul_ses_hun_hin_mlt_geo_ukr_pol_lat_alb_owc_sid_slo_est_yor_sun_urd_tag_jpn_knd_kor_guj_glc_fbf_bos_ind_ctl_wly_jav_cnt_rus_xho_pan_hau_por_scr_grk_mol_qcu_arw_eng_lit_akn_anl_rom_amr_bul_mao_mcd_tsw_nor_cic_bat_tha_tig_tml_swt_ven_azi_ger_spa_aze_moo_vie_gam_bam_tsn_bem	0.684179242491408	1.62974652566027	0.10653768288191
435	wly_afr_bam_por_gam_heb_tig_arw_tur_uzb_tsw_ind_zul_lit_cze_bsq_urd_sod_ses_cnt_krd_alb_swa_dut_lda_ger_hun_ven_dyu_est_swe_aeg_geo_hin_rom_fre_ben_sid_amr_prs_fin_ewe_mly_lat_tag_jpn_tml_kor_scr_mcd_fbf_ukr_jav_mol_owc_bat_mnd_bos_swt_ctl_amh_grk_nor_bul_pan_qcu_guj_glc_slo_igb_chh_ita_mlt_eng_mao_pol_cic_spa_dgb_sun_tha_hau_knd_akn_yor_azi_svk_rus_aze_bem_vie_anl_tsn_xho_moo	-0.765313000601422	-1.84415870356429	0.068343787009383
436	mlt_hin_tsn_lat_anl_chh_amh_dut_tur_azi_zul_mao_bem_ben_pol_bsq_rus_gam_cic_mnd_cze_svk_tsw_guj_dyu_ger_fin_akn_ven_est_spa_hau_geo_mol_fre_bul_ctl_sod_tig_lit_hun_dgb_sun_por_ind_jpn_knd_kor_arw_afr_swa_eng_mly_ukr_owc_tag_cnt_rom_moo_urd_heb_swe_ita_alb_pan_qcu_prs_scr_nor_bam_sid_krd_wly_slo_jav_bos_lda_mcd_yor_bat_tha_aeg_tml_igb_xho_uzb_glc_grk_aze_fbf_vie_amr_ewe_swt_ses	0.282608478095563	0.665362917162373	0.507465202473195
437	tig_eng_yor_spa_gam_sod_wly_svk_azi_aze_bam_mly_dyu_bos_pan_bsq_alb_amh_moo_mnd_lat_rom_ewe_arw_igb_krd_est_fbf_bem_hun_ger_aeg_geo_ctl_bul_pol_scr_anl_mlt_fre_fin_tsn_ind_rus_tag_jpn_tml_kor_grk_hin_ven_afr_mao_slo_amr_sun_cnt_ukr_dgb_urd_heb_guj_dut_mcd_mol_qcu_ben_nor_lit_tsw_sid_cze_owc_prs_jav_glc_lda_ita_cic_bat_tha_hau_knd_zul_swt_uzb_por_swe_tur_akn_vie_chh_ses_swa_xho	-0.421866468191261	-1.00221154206655	0.318841985534348
438	heb_pan_bam_hin_mlt_amh_tig_mcd_aze_uzb_swt_ind_akn_fre_arw_bsq_bos_owc_lda_cnt_ben_ger_bem_ukr_yor_dut_est_igb_moo_hun_lit_aeg_geo_urd_alb_grk_guj_hau_sid_scr_fin_swa_bat_nor_tag_jpn_knd_kor_svk_spa_cic_glc_mly_eng_chh_mao_mnd_rus_dyu_rom_amr_pol_lat_ita_slo_qcu_afr_cze_por_xho_wly_bul_anl_ctl_jav_swe_tsn_mol_ses_sun_tha_gam_tml_ven_ewe_tur_prs_krd_azi_zul_vie_sod_dgb_fbf_tsw	0.449084683695323	1.06470689092327	0.289765144530188
439	sod_bul_swa_slo_mlt_heb_aeg_scr_azi_aze_moo_mao_ewe_alb_spa_bsq_ukr_sid_akn_mnd_pan_pol_dgb_ctl_dyu_mcd_est_bem_lda_fin_afr_hau_geo_ita_grk_urd_guj_wly_chh_lit_hun_igb_jav_eng_tag_jpn_tml_kor_arw_svk_yor_swe_bat_por_tig_mly_cnt_nor_xho_bos_amh_lat_ben_mol_glc_qcu_cze_rus_dut_tsw_gam_hin_anl_rom_ind_krd_bam_fre_fbf_sun_tha_amr_knd_swt_ses_uzb_prs_ger_tur_tsn_vie_owc_zul_ven_cic	-0.615395314659255	-1.47144078928295	0.144547735411427
440	aeg_ukr_zul_fre_chh_anl_heb_glc_tur_aze_dyu_mly_fbf_alb_grk_bsq_spa_amh_akn_mnd_swe_scr_tsn_ben_cic_ger_fin_ses_ven_est_dut_tig_geo_krd_cze_rom_lit_gam_mlt_prs_hun_xho_sun_bos_jav_jpn_knd_kor_eng_arw_lda_bul_mao_svk_hau_bat_cnt_ita_dgb_por_owc_hin_afr_ctl_guj_qcu_mol_mcd_pol_igb_sid_urd_amr_nor_tag_lat_yor_pan_swa_ind_tha_wly_tml_ewe_moo_uzb_slo_rus_azi_bam_vie_sod_bem_tsw_swt	-0.218074327869083	-0.514566509821163	0.608076698804982
441	aeg_arw_dgb_swe_sid_hau_owc_ctl_uzb_tur_dyu_bat_yor_bul_spa_bsq_urd_sod_swa_cnt_svk_por_moo_ukr_akn_glc_est_lda_igb_hun_guj_anl_geo_nor_eng_alb_krd_wly_amh_rus_fin_zul_mao_ger_sun_jpn_knd_kor_lit_pol_tsw_hin_mly_mol_tig_ind_mnd_lat_ewe_ita_chh_grk_cze_scr_rom_qcu_fre_dut_slo_bam_gam_afr_amr_pan_tag_bos_tsn_ben_ven_jav_tha_mlt_tml_cic_fbf_azi_prs_mcd_aze_bem_vie_heb_swt_ses_xho	-0.888359811913113	-2.15683700894536	0.0335969488234417
442	owc_pol_lda_eng_mlt_aeg_hau_dut_azi_uzb_dgb_tag_xho_urd_slo_bsq_mol_amh_dyu_mnd_swe_ita_bem_lat_zul_hin_fin_swa_bam_est_lit_wly_geo_mcd_pan_scr_ctl_heb_anl_afr_hun_tsn_bat_cze_mly_jpn_knd_kor_svk_ben_ewe_por_ind_ger_amr_sun_cnt_arw_fbf_rom_gam_ukr_glc_fre_spa_qcu_bos_rus_bul_ven_chh_nor_sod_krd_jav_prs_akn_grk_ses_mao_tha_tig_tml_swt_yor_tur_alb_guj_aze_tsw_vie_sid_cic_igb_moo	-0.00858846747151176	-0.0202421198345701	0.983893594048018
443	sid_ben_swt_eng_aeg_mlt_anl_dut_uzb_azi_fbf_mly_tsw_svk_ita_bsq_bul_owc_ewe_cnt_pol_arw_lda_hin_zul_guj_fin_bam_dgb_hun_afr_amh_geo_alb_bos_rom_nor_gam_wly_glc_est_ses_mao_lit_jav_jpn_knd_kor_urd_ukr_swa_ctl_tag_mol_hau_bat_mnd_krd_dyu_swe_tig_fre_slo_scr_ger_qcu_grk_prs_rus_igb_amr_spa_sod_por_sun_pan_moo_lat_akn_ind_tha_chh_tml_bem_ven_aze_mcd_cze_tur_xho_vie_heb_yor_cic_tsn	0.092839625219198	0.21840146147287	0.827594868006497
444	anl_slo_xho_mol_amr_wly_sid_ger_tur_azi_tsn_tag_zul_pol_afr_bsq_rus_hau_lda_mnd_ita_svk_dyu_prs_cic_por_est_tsw_swa_hun_lat_mlt_geo_scr_hin_lit_krd_owc_heb_arw_fin_fbf_mly_mcd_ind_jpn_knd_kor_ukr_bul_dgb_cze_jav_rom_gam_bat_cnt_pan_akn_bos_sod_glc_nor_guj_spa_qcu_eng_swe_dut_ses_amh_ben_aeg_alb_mao_urd_bem_ctl_bam_sun_tha_chh_tml_ven_moo_aze_fre_grk_uzb_igb_vie_tig_yor_swt_ewe	-0.216840960670643	-0.511977891133075	0.609880132378968
445	amr_mcd_ses_krd_mlt_sid_gam_rom_azi_aze_xho_tag_bem_ger_arw_bsq_glc_chh_yor_mnd_lat_scr_ewe_por_bam_urd_hun_tsw_igb_est_pol_amh_geo_pan_eng_bul_ben_heb_hau_afr_fin_dgb_mao_slo_bat_jpn_tml_kor_prs_bos_swa_svk_jav_lit_owc_sun_cnt_alb_ven_swe_sod_hin_spa_ctl_nor_qcu_cze_fre_guj_swt_aeg_ukr_wly_rus_ind_dut_zul_mol_akn_mly_tha_anl_knd_dyu_lda_uzb_grk_ita_tur_moo_vie_tig_fbf_cic_tsn	-0.345449210068049	-0.81797408632212	0.415462819290094
446	chh_fre_tsn_svk_mlt_aeg_amh_eng_azi_aze_cic_tag_ewe_swe_mol_bsq_ctl_tig_bam_mnd_pan_lit_igb_ger_fbf_guj_fin_dyu_akn_est_pol_heb_geo_rus_grk_urd_hin_sid_gam_nor_hun_tsw_jav_dut_sun_jpn_tml_kor_ita_ben_yor_spa_ind_bos_amr_bat_cnt_scr_moo_rom_hau_glc_alb_ukr_afr_qcu_slo_mcd_prs_swa_owc_lat_anl_bul_mly_krd_xho_arw_lda_mao_tha_sod_knd_zul_ven_tur_por_cze_uzb_dgb_vie_wly_swt_ses_bem	0.345902728685194	0.814905919408051	0.417208127796962
447	amh_ctl_dyu_swe_owc_chh_sid_krd_aze_tur_bem_bat_swa_mol_afr_bsq_grk_aeg_ven_cnt_svk_prs_tsn_spa_xho_por_est_lda_ewe_fin_bos_wly_geo_lit_rus_hin_mcd_hau_mlt_dut_hun_zul_sun_arw_tag_jpn_knd_kor_urd_pan_cic_eng_mly_nor_sod_ind_mnd_glc_akn_ger_heb_ben_fre_bul_alb_qcu_cze_rom_guj_bam_amr_pol_tig_ukr_mao_slo_dgb_ita_yor_jav_tha_gam_tml_tsw_igb_azi_scr_lat_uzb_ses_vie_anl_fbf_moo_swt	-0.259591640865662	-0.615344086200318	0.539830410455895
448	amh_mol_ses_krd_amr_sod_anl_slo_aze_tur_yor_sun_swa_ben_ctl_bsq_bul_wly_cic_cnt_svk_alb_lda_nor_zul_prs_est_bam_igb_hun_spa_owc_geo_arw_ukr_glc_mcd_heb_chh_pol_fin_akn_tag_bos_bat_jpn_tml_kor_hin_lit_xho_por_jav_grk_aeg_mly_mnd_rus_tsw_eng_hau_lat_ger_swe_afr_qcu_guj_urd_fre_ven_sid_cze_gam_rom_mao_ita_swt_dut_moo_ind_tha_tig_knd_dyu_dgb_azi_scr_pan_uzb_bem_vie_mlt_tsn_ewe_fbf	0.111911956972243	0.26341452484464	0.792813845974897
449	owc_ukr_bam_dut_mlt_tig_amr_swe_uzb_tur_tsn_jav_dyu_slo_spa_bsq_mcd_heb_tsw_mnd_fre_prs_swa_afr_swt_pol_fin_fbf_moo_est_lat_sod_geo_arw_por_alb_pan_amh_chh_hin_hun_bem_tag_bul_sun_jpn_knd_kor_ger_rus_yor_scr_mly_grk_aeg_ind_cnt_krd_dgb_nor_sid_svk_rom_lit_eng_qcu_guj_glc_ctl_ewe_anl_ita_wly_cze_mao_ben_ses_urd_ven_bat_tha_hau_tml_igb_zul_aze_bos_mol_azi_cic_vie_gam_akn_xho_lda	0.671950049141544	1.59471407589595	0.114169154077308
450	sod_nor_swa_guj_tig_anl_heb_ukr_tur_aze_tsw_ind_fbf_hin_arw_bsq_bul_hau_tsn_cnt_pan_ctl_ses_cze_cic_alb_fin_moo_xho_est_mol_amh_geo_scr_svk_glc_lit_mlt_owc_rus_hun_zul_mao_urd_tag_jpn_tml_kor_spa_dut_ven_ita_mly_ben_chh_sun_mnd_slo_lda_por_gam_prs_lat_afr_bos_qcu_mcd_ger_grk_dgb_amr_pol_aeg_eng_bat_krd_ewe_swe_dyu_jav_tha_wly_knd_igb_akn_uzb_rom_fre_azi_bam_vie_sid_yor_swt_bem	-0.0295607891133234	-0.0696527330347147	0.944619615109641
451	hau_dut_akn_bul_aeg_tig_amh_swe_azi_tur_ewe_jav_lda_urd_scr_bsq_por_owc_igb_cnt_pol_ben_tsw_ukr_ses_guj_est_dyu_bem_hun_mol_mlt_geo_lat_prs_alb_glc_wly_sid_spa_fin_tsn_mly_rus_mao_jpn_knd_kor_cze_arw_xho_slo_tag_ctl_gam_bat_mnd_nor_dgb_eng_heb_afr_grk_ita_krd_qcu_pan_ger_mcd_yor_anl_hin_sod_svk_ind_rom_moo_bos_zul_sun_tha_amr_tml_bam_swa_uzb_lit_fre_aze_fbf_vie_chh_ven_cic_swt	0.528992418601857	1.2523294457321	0.213590031217883
452	sid_rom_dgb_pan_sod_aeg_hau_glc_tur_uzb_cic_sun_tsn_prs_cze_bsq_rus_amr_zul_mnd_pol_scr_igb_dut_ven_afr_est_yor_swa_hun_hin_heb_geo_slo_urd_ctl_mcd_gam_anl_ita_fin_dyu_jav_alb_mao_jpn_tml_kor_lit_svk_swt_por_ind_swe_chh_tag_cnt_spa_bem_eng_tig_ukr_bos_nor_bul_qcu_fre_ger_ben_lda_amh_krd_owc_mol_mly_guj_tsw_lat_ewe_bat_tha_mlt_knd_ses_akn_azi_arw_grk_aze_moo_vie_wly_fbf_bam_xho	-0.631897587273052	-1.50901981092612	0.134683690566584
453	chh_bul_swa_swe_amh_gam_amr_ukr_uzb_azi_akn_tag_tsn_pol_rom_bsq_slo_wly_bem_cnt_bos_glc_fbf_guj_dyu_hin_hun_moo_tsw_est_afr_sid_geo_cze_lat_ben_mol_tig_sod_prs_fin_bam_mly_ita_mao_jpn_tml_kor_urd_svk_xho_eng_sun_lit_aeg_bat_mnd_ger_ven_por_owc_scr_mcd_spa_nor_qcu_dut_alb_ctl_ses_anl_pan_mlt_krd_jav_fre_cic_rus_igb_ind_tha_hau_knd_swt_lda_aze_arw_grk_tur_dgb_vie_heb_zul_ewe_yor	-0.0499399253034245	-0.117631160192647	0.90661359368419
454	chh_prs_cic_ita_hau_amr_sod_bul_azi_aze_swa_bat_ven_pol_glc_bsq_fre_heb_igb_cnt_slo_cze_dgb_swe_ewe_rom_est_tsw_fbf_hun_grk_owc_geo_urd_ukr_krd_svk_gam_mlt_ctl_fin_swt_sun_eng_mao_jpn_tml_kor_nor_lat_lda_mol_tag_lit_aeg_ind_mnd_hin_bam_afr_anl_rus_scr_por_mcd_qcu_spa_alb_arw_bem_wly_dut_amh_ger_mly_pan_yor_ben_tsn_jav_tha_sid_knd_akn_ses_tur_bos_guj_uzb_zul_vie_tig_dyu_moo_xho	0.0129009880486751	0.0303582715702821	0.975846379133985
455	mlt_ben_swa_lit_anl_gam_aeg_ita_tur_aze_tsn_tag_xho_mcd_pol_bsq_ukr_sid_lda_cnt_pan_glc_ewe_bos_igb_nor_est_fbf_zul_hun_cze_sod_geo_spa_guj_urd_prs_owc_wly_grk_fin_bam_mly_eng_bat_jpn_knd_kor_rom_arw_ses_bul_ind_fre_heb_jav_mnd_krd_ven_ger_amr_alb_por_lat_slo_qcu_rus_dut_scr_akn_hau_svk_amh_hin_mao_afr_swt_mol_bem_sun_tha_chh_tml_cic_dyu_azi_swe_ctl_uzb_moo_vie_tig_dgb_tsw_yor	0.424023897553035	0.998845772721201	0.320461246293483
456	owc_slo_dgb_cze_mlt_wly_chh_fre_aze_tur_yor_sun_bem_alb_pol_bsq_glc_heb_moo_mnd_rom_prs_zul_lit_lda_hin_hun_ewe_xho_est_bul_sod_geo_mcd_urd_ukr_ben_tig_amh_ctl_fin_ven_mly_mol_ind_jpn_knd_kor_eng_lat_akn_krd_jav_arw_aeg_tag_cnt_afr_cic_nor_sid_ger_spa_pan_swe_qcu_scr_rus_por_tsw_gam_svk_amr_ita_bat_dut_ses_guj_bam_mao_tha_anl_tml_dyu_swt_uzb_grk_bos_azi_swa_vie_hau_igb_tsn_fbf	-0.351291127452974	-0.833032073806143	0.406960912457994
457	owc_prs_ven_pan_amh_hau_amr_afr_uzb_aze_swt_mly_tsw_ukr_fre_bsq_dut_anl_xho_cnt_bul_eng_tsn_por_zul_ger_est_swa_bem_hun_lat_mlt_geo_scr_rus_mcd_ita_sod_chh_guj_fin_cic_mao_lit_tag_jpn_tml_kor_svk_slo_yor_pol_ind_arw_gam_sun_mnd_ctl_moo_bos_sid_cze_ben_glc_nor_qcu_swe_alb_urd_ses_wly_hin_heb_spa_jav_krd_akn_grk_lda_bat_tha_aeg_knd_igb_ewe_tur_mol_rom_azi_dyu_vie_tig_bam_fbf_dgb	-0.463381549704759	-1.10101794920843	0.273730388886057
458	hau_eng_yor_ita_mlt_sod_sid_guj_uzb_tur_tsn_bat_bam_mcd_por_bsq_ger_heb_dyu_cnt_afr_arw_bem_rus_dgb_lat_hun_tsw_swa_fin_swe_tig_geo_ctl_alb_bos_scr_aeg_anl_fre_est_ses_tag_rom_ind_jpn_knd_kor_bul_ben_zul_krd_mao_prs_wly_jav_mnd_urd_fbf_mol_amh_ukr_slo_dut_pan_qcu_hin_nor_lit_xho_chh_cze_amr_pol_mly_glc_moo_svk_swt_sun_tha_owc_tml_cic_ewe_azi_grk_spa_aze_ven_vie_gam_lda_akn_igb	-0.446643460577417	-1.06007255039655	0.291856984433233
459	amh_slo_ven_eng_hau_gam_sid_ita_tur_azi_ewe_ind_moo_dut_urd_bsq_bos_chh_xho_mnd_nor_cze_tsn_glc_igb_ben_hun_yor_swa_est_prs_amr_geo_por_guj_rom_lit_owc_anl_svk_fin_fbf_mao_spa_mly_jpn_knd_kor_hin_lat_dyu_afr_bat_mcd_mlt_jav_cnt_mol_dgb_arw_wly_krd_ukr_ctl_swe_qcu_alb_scr_pol_lda_heb_ger_tig_grk_sun_fre_swt_pan_tsw_tag_tha_sod_tml_bam_ses_aze_rus_bul_uzb_bem_vie_aeg_zul_cic_akn	-0.417582059259741	-0.992804690703072	0.323381268831469
460	chh_mol_dgb_swe_mlt_amh_sid_lit_uzb_aze_ven_mao_moo_bos_lat_bsq_cze_amr_yor_mnd_ben_rom_tsw_svk_bam_dut_hun_xho_ewe_est_urd_owc_geo_pan_pol_nor_prs_wly_gam_glc_fin_ses_mly_eng_tag_jpn_tml_kor_ctl_arw_bem_fre_sun_rus_heb_jav_cnt_scr_fbf_ukr_sod_bul_mcd_afr_por_qcu_spa_grk_ita_cic_hau_alb_aeg_hin_ind_slo_dyu_ger_swa_bat_tha_anl_knd_zul_igb_azi_guj_krd_tur_akn_vie_tig_swt_lda_tsn	0.468860414439732	1.10730833159542	0.271016442948382
461	aeg_ger_tsw_glc_wly_sid_anl_mcd_azi_aze_zul_mao_dyu_nor_slo_bsq_krd_mlt_cic_mnd_lit_rus_swt_por_moo_ukr_hun_ven_ses_fin_fre_amh_geo_hin_pol_rom_mol_amr_chh_ita_est_yor_bat_lat_tag_jpn_tml_kor_scr_urd_swa_spa_sun_eng_sod_ind_cnt_bul_xho_alb_tig_prs_swe_bos_arw_qcu_afr_svk_ctl_fbf_gam_ben_hau_pan_mly_dut_ewe_grk_lda_jav_tha_owc_knd_akn_bem_uzb_guj_cze_tur_igb_vie_heb_dgb_bam_tsn	-0.927419397341795	-2.25060953168332	0.0267668260217079
462	mlt_arw_fbf_glc_tig_amh_sod_cze_tur_uzb_moo_sun_akn_rus_swe_bsq_ger_heb_xho_mnd_ita_bos_dyu_fre_ven_nor_est_zul_igb_fin_mcd_anl_geo_hin_guj_bul_pol_amr_wly_spa_hun_tsw_bat_urd_ind_jpn_knd_kor_alb_dut_dgb_scr_tag_por_sid_mao_cnt_lit_cic_eng_aeg_prs_grk_ctl_lat_qcu_svk_ben_ukr_bam_gam_krd_hau_pan_jav_slo_yor_rom_ewe_mly_tha_chh_tml_lda_ses_aze_mol_afr_azi_swa_vie_owc_swt_tsn_bem	-0.488932557993761	-1.16312057666157	0.247756309070692
463	heb_mol_ewe_lit_amh_wly_amr_afr_aze_azi_lda_mao_swa_ukr_rom_bsq_cze_gam_moo_cnt_guj_ger_bam_fre_ven_ben_fin_zul_akn_hun_nor_anl_geo_grk_urd_bos_hin_hau_chh_lat_est_swt_mly_pol_tag_jpn_knd_kor_dut_krd_dgb_slo_bat_arw_sod_ind_mnd_ctl_xho_rus_tig_scr_alb_bul_eng_qcu_prs_svk_spa_tsw_owc_ita_aeg_mcd_sun_glc_bem_por_igb_jav_tha_mlt_tml_dyu_ses_tur_swe_pan_uzb_cic_vie_sid_fbf_yor_tsn	-0.270393275064896	-0.639722037247775	0.523926120574972
464	chh_spa_tsn_cze_tig_heb_mlt_pan_aze_azi_ses_bat_fbf_urd_mcd_bsq_slo_aeg_yor_cnt_eng_nor_dgb_ita_swt_guj_hun_xho_bam_est_rom_hau_geo_swe_rus_bos_hin_amr_wly_scr_fin_moo_ind_krd_jav_jpn_tml_kor_grk_svk_cic_ukr_sun_ctl_sid_tag_mnd_lit_dyu_afr_amh_glc_arw_alb_bul_qcu_lat_ben_fre_lda_gam_pol_owc_mol_mly_prs_zul_dut_tsw_mao_tha_sod_knd_ven_bem_tur_ger_por_uzb_igb_vie_anl_swa_ewe_akn	-0.980484123881626	-2.38578788438942	0.0190696321809111
465	chh_pol_swa_lat_gam_wly_owc_nor_azi_uzb_xho_mly_tsw_prs_ctl_bsq_alb_mlt_igb_mnd_bos_swe_ses_slo_yor_urd_fin_akn_zul_hun_afr_hau_geo_pan_ger_bul_grk_amh_heb_glc_est_dyu_ind_krd_bat_jpn_knd_kor_arw_ukr_ewe_por_sun_cze_amr_tag_cnt_rus_bam_ben_tig_fre_mcd_scr_rom_qcu_mol_hin_svk_swt_sod_lit_anl_dut_jav_spa_fbf_eng_tsn_mao_tha_sid_tml_ven_bem_tur_guj_ita_aze_lda_vie_aeg_dgb_moo_cic	-0.198330933650641	-0.468150239019872	0.640772482736997
466	anl_ger_akn_ben_wly_amr_mlt_rus_azi_aze_ses_jav_igb_rom_ita_bsq_slo_sod_swa_cnt_scr_spa_tsn_bul_yor_fre_hun_bem_dyu_est_eng_amh_geo_ukr_lat_afr_krd_aeg_gam_alb_fin_cic_mao_pol_sun_jpn_knd_kor_mcd_mol_dgb_grk_bat_prs_sid_mly_mnd_urd_ven_arw_owc_cze_nor_swe_por_qcu_hin_glc_pan_fbf_chh_svk_heb_dut_ind_guj_tsw_lit_zul_tag_tha_tig_tml_moo_lda_uzb_ctl_bos_tur_xho_vie_hau_swt_ewe_bam	-0.4036414117473	-0.958114552581106	0.340489188662692
467	gam_guj_fbf_lit_mlt_hau_heb_nor_azi_tur_xho_jav_cic_bos_spa_bsq_slo_chh_ses_cnt_ben_scr_tsw_alb_bem_krd_fin_ewe_yor_est_pol_owc_geo_rom_dut_ukr_glc_amh_aeg_mcd_hun_swa_mao_hin_tag_jpn_knd_kor_rus_urd_tsn_ctl_sun_cze_wly_mly_mnd_ita_igb_mol_anl_afr_bul_pan_prs_qcu_svk_fre_eng_swt_tig_swe_amr_arw_ind_ger_lda_por_akn_bat_tha_sod_tml_bam_ven_aze_grk_lat_uzb_dyu_vie_sid_dgb_moo_zul	-0.049151847497329	-0.115742227226557	0.90810639120253
468	chh_bul_cic_grk_mlt_heb_hau_krd_aze_azi_ses_ind_zul_ger_dut_bsq_rus_wly_bam_cnt_eng_fre_ewe_cze_yor_slo_fin_akn_dgb_est_rom_sod_geo_alb_afr_pol_lat_amr_aeg_pan_hun_swa_sun_mcd_mly_jpn_tml_kor_lit_arw_swt_bos_mao_ctl_anl_jav_mnd_nor_xho_svk_gam_por_mol_urd_hin_qcu_ita_spa_ukr_tsw_sid_scr_amh_guj_bat_glc_fbf_swe_ven_tag_tha_owc_knd_dyu_moo_tur_ben_prs_uzb_igb_vie_tig_bem_lda_tsn	-0.675795897959987	-1.62123620158803	0.108352719976593
469	chh_rom_swa_bul_heb_sid_tig_ita_azi_tur_ewe_jav_moo_guj_fre_bsq_afr_amh_fbf_mnd_rus_mol_bam_swe_tsn_mcd_est_cic_lda_hun_hin_aeg_geo_urd_eng_slo_por_gam_owc_pan_fin_igb_bat_pol_sun_jpn_tml_kor_cze_ctl_akn_scr_tag_bos_mlt_ind_cnt_spa_ven_grk_hau_dut_arw_nor_ben_qcu_krd_svk_prs_bem_wly_ukr_sod_ger_mly_lat_dyu_glc_dgb_mao_tha_amr_knd_ses_zul_aze_lit_alb_uzb_swt_vie_anl_yor_xho_tsw	-0.125131920215942	-0.295336821986272	0.768394947340658
470	hau_nor_fbf_bul_amh_sod_owc_krd_aze_azi_zul_mly_lda_grk_spa_bsq_ita_anl_igb_mnd_hin_rom_cic_arw_ses_alb_fin_akn_ven_hun_svk_wly_geo_slo_urd_swe_bos_aeg_gam_lat_est_swt_ind_prs_bat_jpn_knd_kor_rus_cze_bem_scr_jav_ger_mlt_mao_cnt_dut_bam_fre_sid_ben_afr_eng_guj_qcu_ctl_pan_mol_dgb_tig_ukr_heb_pol_tag_lit_yor_mcd_tsn_sun_tha_amr_tml_swa_xho_tur_glc_por_uzb_tsw_vie_chh_moo_ewe_dyu	-0.190891700199665	-0.450527666499581	0.653378587417089
471	amh_lit_yor_por_wly_amr_heb_dut_uzb_tur_bam_sun_ven_grk_bos_bsq_fre_sid_bem_mnd_svk_afr_swt_alb_cic_ben_hun_dgb_swa_fin_guj_chh_geo_cze_mcd_ger_slo_hau_mlt_swe_est_tsw_mao_rus_bat_jpn_knd_kor_spa_nor_tsn_pan_ind_pol_tig_tag_cnt_urd_xho_krd_sod_ita_hin_mol_ukr_qcu_arw_rom_scr_fbf_owc_lat_anl_ctl_mly_bul_ewe_glc_igb_jav_tha_gam_tml_dyu_lda_aze_eng_prs_azi_ses_vie_aeg_moo_akn_zul	-0.742858290466608	-1.78619290568148	0.0773270048932705
472	wly_dut_dyu_spa_hau_aeg_mlt_pan_uzb_azi_fbf_bat_ewe_alb_hin_bsq_scr_tig_tsw_cnt_ukr_fre_igb_grk_bem_ctl_hun_swt_cic_fin_bul_anl_geo_lit_slo_prs_por_owc_chh_glc_est_swa_sun_eng_ind_jpn_knd_kor_bos_mol_yor_urd_mao_pol_sid_tag_mnd_mcd_xho_lat_gam_ita_ben_krd_afr_qcu_svk_cze_swe_dgb_sod_ger_amr_nor_jav_rom_moo_arw_lda_mly_tha_heb_tml_ven_bam_aze_guj_rus_tur_ses_vie_amh_tsn_zul_akn	-0.287422454105667	-0.679242577556899	0.498671213349143
473	mlt_lat_swt_alb_gam_amr_chh_bul_aze_uzb_zul_jav_xho_urd_arw_bsq_slo_tig_cic_cnt_dut_ctl_bam_nor_ven_ger_fin_lda_akn_hun_spa_anl_geo_pol_por_guj_ben_aeg_wly_ukr_est_ewe_mao_mcd_bat_jpn_knd_kor_swe_ita_yor_lit_sun_glc_sod_ind_mnd_pan_igb_fre_owc_cze_hin_rom_scr_qcu_bos_prs_grk_dyu_amh_svk_heb_krd_tag_rus_swa_mol_fbf_mly_tha_hau_tml_dgb_moo_azi_afr_eng_tur_tsw_vie_sid_bem_ses_tsn	-0.463603762473932	-1.10271730620549	0.272995357798043
474	sid_slo_yor_pol_hau_chh_mlt_grk_tur_azi_akn_mao_moo_svk_mol_bsq_ger_wly_tsn_cnt_nor_bos_cic_ctl_bam_por_fin_bem_ses_est_bul_aeg_geo_ita_dut_swe_guj_gam_owc_hin_hun_dyu_sun_spa_jav_jpn_tml_kor_alb_mcd_swt_cze_tag_lat_amr_mly_mnd_eng_tsw_scr_amh_urd_fre_glc_krd_qcu_rom_arw_prs_lda_tig_rus_heb_pan_ind_lit_igb_ukr_zul_bat_tha_anl_knd_swa_xho_aze_afr_ben_uzb_ven_vie_sod_fbf_dgb_ewe	-0.252207217130396	-0.596206480218658	0.552485714477413
475	anl_krd_fbf_ukr_aeg_owc_tig_slo_uzb_tur_igb_tag_ven_mol_alb_bsq_glc_mlt_tsw_mnd_rus_bul_bam_pan_yor_ctl_hun_swa_moo_est_svk_amh_geo_afr_scr_nor_mcd_hau_amr_lat_fin_tsn_ind_ger_jav_jpn_knd_kor_prs_arw_cic_grk_sun_spa_chh_bat_cnt_cze_dgb_lit_sid_swe_eng_ita_por_qcu_guj_ben_pol_zul_wly_rom_heb_fre_mly_urd_swt_bos_xho_mao_tha_gam_tml_ewe_bem_aze_dut_hin_azi_dyu_vie_sod_lda_ses_akn	0.0509968482615556	0.119972903834966	0.904763412084591
476	tig_scr_dgb_arw_wly_amh_chh_swe_aze_uzb_xho_tag_moo_krd_lat_bsq_mcd_mlt_tsn_mnd_grk_guj_fbf_prs_bem_hin_hun_dyu_akn_est_alb_amr_geo_ita_mol_cze_glc_heb_owc_bul_fin_cic_ind_nor_bat_jpn_tml_kor_rom_slo_bam_dut_mly_por_aeg_sun_cnt_urd_zul_lit_sid_ger_eng_pol_ctl_qcu_fre_bos_afr_lda_gam_rus_anl_svk_mao_ben_ewe_spa_ses_jav_tha_sod_knd_swa_igb_tur_ukr_pan_azi_ven_vie_hau_swt_tsw_yor	-0.0277883041894879	-0.0654392521500871	0.947964737222987
477	gam_bos_ven_ben_mlt_sod_tig_svk_aze_tur_moo_jav_fbf_afr_ctl_bsq_alb_anl_bem_cnt_spa_mol_cic_lit_ses_cze_est_tsw_tsn_hun_guj_owc_geo_rom_dut_swe_eng_heb_hau_glc_fin_ewe_tag_arw_mao_jpn_tml_kor_urd_grk_xho_krd_sun_lat_wly_ind_mnd_bul_dgb_rus_sid_ger_hin_scr_mcd_qcu_por_prs_fre_lda_aeg_nor_amh_pan_bat_ita_swt_ukr_bam_mly_tha_chh_knd_yor_akn_azi_pol_slo_uzb_swa_vie_amr_dyu_igb_zul	-0.112471292482913	-0.265555046125505	0.791169683965538
478	amr_lat_moo_urd_amh_sid_hau_pan_azi_uzb_ses_tag_xho_grk_bul_bsq_scr_wly_tsn_cnt_arw_rom_swt_eng_yor_por_hun_bem_tsw_est_cze_gam_geo_ita_lit_slo_fre_heb_mlt_ger_fin_bam_sun_ben_mao_jpn_knd_kor_swe_guj_swa_bos_jav_mol_tig_bat_mnd_spa_dyu_alb_chh_hin_svk_glc_afr_qcu_ukr_prs_mcd_fbf_owc_dut_sod_pol_mly_rus_zul_krd_ewe_ind_tha_anl_tml_dgb_akn_tur_ctl_nor_aze_cic_vie_aeg_igb_lda_ven	-1.07892176121854	-2.64614592421446	0.00956032364295364
479	amr_eng_ses_cze_owc_chh_mlt_ben_azi_uzb_swa_jav_dgb_svk_lit_bsq_mcd_wly_xho_mnd_afr_bos_tsn_swe_zul_ita_hun_bem_swt_fin_rom_aeg_geo_guj_dut_urd_slo_sid_heb_ctl_est_fbf_mly_alb_sun_jpn_tml_kor_por_lat_bam_prs_bat_scr_hau_ind_cnt_arw_moo_spa_tig_bul_hin_fre_mol_qcu_nor_grk_pol_yor_sod_pan_anl_glc_tag_krd_ewe_ukr_igb_mao_tha_amh_knd_dyu_tsw_aze_rus_ger_tur_cic_vie_gam_ven_lda_akn	-0.280261711861833	-0.662716348358624	0.509151383122953
480	tig_rus_lda_lit_amr_sid_wly_glc_uzb_aze_cic_ind_bem_prs_ita_bsq_cze_anl_zul_mnd_scr_ger_ewe_eng_yor_pan_hun_swa_bam_fin_lat_chh_geo_svk_ukr_ben_por_owc_heb_rom_est_tsn_mly_ctl_mao_jpn_tml_kor_fre_urd_ven_pol_bat_bul_hau_jav_cnt_mcd_ses_bos_sod_slo_mol_afr_hin_qcu_grk_nor_alb_swt_mlt_swe_amh_spa_sun_arw_moo_guj_fbf_tag_tha_aeg_knd_xho_akn_tur_krd_dut_azi_dgb_vie_gam_tsw_igb_dyu	-0.412854486856094	-0.978247313864978	0.330489910502237
481	anl_lat_moo_scr_aeg_hau_owc_guj_aze_azi_bam_mao_swa_mcd_lit_bsq_glc_chh_xho_mnd_ita_pol_ses_pan_zul_mol_hun_swt_tsn_fin_nor_amr_geo_bos_fre_grk_eng_sod_tig_ctl_est_akn_mly_swe_jav_jpn_knd_kor_por_arw_dyu_rus_tag_dut_gam_bat_cnt_svk_yor_rom_wly_spa_urd_ben_cze_qcu_krd_alb_ukr_tsw_heb_slo_amh_prs_ind_bul_igb_ger_ven_sun_tha_mlt_tml_lda_fbf_tur_afr_hin_uzb_dgb_vie_sid_ewe_bem_cic	-0.255620379584279	-0.603925787368315	0.547363333558622
482	aeg_lit_tsw_spa_mlt_wly_anl_ben_aze_azi_ses_tag_swt_grk_hin_bsq_fre_sid_dyu_mnd_eng_dut_zul_mol_dgb_rom_est_cic_igb_hun_por_tig_geo_lat_pan_scr_glc_gam_sod_arw_fin_lda_sun_pol_mao_jpn_knd_kor_krd_ukr_swa_ctl_mly_afr_chh_bat_cnt_bos_moo_mcd_amr_svk_bul_nor_prs_qcu_urd_alb_cze_ven_heb_ita_owc_ger_ind_swe_bem_guj_tsn_jav_tha_amh_tml_bam_ewe_tur_rus_slo_uzb_xho_vie_hau_akn_fbf_yor	0.0809419082579325	0.190523199336065	0.849314445442418
483	heb_lit_igb_ger_gam_anl_amr_ukr_aze_tur_moo_ind_swt_swe_mcd_bsq_spa_tig_ven_cnt_lat_urd_zul_slo_akn_svk_hun_swa_ewe_est_ben_sid_geo_pan_mol_ita_eng_wly_sod_grk_fin_cic_sun_alb_tag_jpn_tml_kor_por_cze_ses_afr_mao_rom_owc_bat_mnd_pol_tsn_glc_hau_nor_fre_bul_ctl_qcu_prs_arw_dut_tsw_mlt_krd_amh_rus_jav_guj_yor_scr_xho_mly_tha_aeg_knd_bam_bem_azi_hin_bos_uzb_fbf_vie_chh_dyu_dgb_lda	-1.09425211106172	-2.67921379439572	0.0087273130181081
484	owc_prs_cic_grk_wly_chh_mlt_slo_aze_azi_ewe_tag_swa_scr_dut_bsq_por_tig_igb_mnd_guj_rus_fbf_urd_akn_lat_hun_lda_bam_est_ctl_hau_geo_swe_pol_spa_afr_sod_amr_pan_fin_tsw_sun_cze_mly_jpn_tml_kor_eng_krd_dyu_glc_ind_alb_gam_bat_cnt_bul_ven_mcd_anl_rom_arw_mol_ger_qcu_ben_ita_bos_yor_amh_lit_aeg_fre_jav_ukr_ses_svk_dgb_mao_tha_sid_knd_tsn_swt_tur_hin_nor_uzb_moo_vie_heb_zul_bem_xho	-0.329963159021251	-0.781670673584786	0.436393643348277
485	sid_lit_cic_cze_tig_heb_gam_glc_uzb_azi_swa_mao_swt_hin_bul_bsq_por_anl_tsn_mnd_slo_swe_ses_krd_xho_ita_fin_yor_zul_hun_pol_wly_geo_lat_pan_ctl_nor_mlt_chh_alb_est_ven_mly_scr_bat_jpn_tml_kor_svk_grk_bam_bos_ind_urd_aeg_tag_cnt_guj_dgb_fre_amr_ukr_rus_prs_mol_qcu_spa_ben_afr_lda_amh_dut_hau_eng_sun_rom_fbf_ger_igb_jav_tha_sod_knd_dyu_akn_tur_arw_mcd_aze_tsw_vie_owc_bem_ewe_moo	0.159110501446078	0.374286385944856	0.709043297958274
486	hau_pan_swt_mol_mlt_sod_chh_grk_aze_uzb_tsw_mao_cic_krd_lat_bsq_eng_anl_dyu_mnd_arw_mcd_yor_prs_ses_spa_fin_moo_swa_est_swe_owc_geo_scr_ger_afr_rus_sid_aeg_ctl_hun_dgb_ind_ita_bat_jpn_tml_kor_guj_lit_xho_dut_mly_bul_wly_sun_cnt_nor_fbf_urd_amh_ukr_hin_glc_rom_qcu_ben_cze_fre_ven_gam_pol_heb_svk_tag_alb_ewe_slo_igb_jav_tha_amr_knd_zul_bam_azi_por_bos_tur_akn_vie_tig_tsn_bem_lda	-0.163317032079342	-0.384864555361996	0.701216512581908
487	heb_rom_bem_grk_tig_chh_amh_pan_azi_tur_bam_ind_moo_lat_arw_bsq_ctl_wly_akn_mnd_dut_svk_swt_nor_lda_por_est_fbf_ses_fin_cze_hau_geo_scr_mcd_bul_krd_sod_aeg_spa_hun_ven_mao_mol_sun_jpn_knd_kor_fre_urd_zul_ger_tag_ben_owc_jav_cnt_afr_ewe_slo_gam_lit_pol_eng_alb_qcu_prs_guj_glc_igb_mlt_hin_amr_ukr_mly_ita_yor_rus_xho_bat_tha_anl_tml_dgb_tsn_aze_bos_swe_uzb_tsw_vie_sid_dyu_cic_swa	-0.774015996845328	-1.86249892813433	0.0656898140479904
488	anl_krd_cic_cze_mlt_tig_amh_mol_tur_aze_dyu_bat_zul_bos_urd_bsq_arw_heb_dgb_cnt_spa_svk_swt_guj_tsn_dut_est_lda_ses_hun_rus_owc_geo_alb_glc_bul_fre_sod_hau_ger_fin_swa_tag_pol_jav_jpn_tml_kor_grk_ben_bam_rom_ind_lit_chh_mao_mnd_slo_ven_ctl_amr_prs_ukr_hin_scr_qcu_mcd_eng_ita_moo_wly_swe_sid_pan_mly_afr_ewe_nor_yor_sun_tha_aeg_knd_bem_akn_uzb_lat_por_azi_tsw_vie_gam_fbf_igb_xho	-1.05436977634864	-2.57325920119768	0.0116560247439967
489	sod_por_zul_glc_owc_chh_amr_alb_aze_uzb_swa_ind_xho_krd_ben_bsq_afr_aeg_dgb_cnt_bos_prs_cic_arw_igb_eng_hun_tsw_swt_fin_grk_sid_geo_dut_guj_rus_pan_gam_heb_urd_est_bem_sun_nor_mao_jpn_knd_kor_cze_hin_ewe_ger_mly_lat_tig_tag_mnd_spa_akn_lit_wly_ukr_mol_slo_fre_qcu_pol_rom_bul_bam_hau_ita_anl_mcd_bat_scr_ven_svk_fbf_jav_tha_mlt_tml_tsn_ses_azi_ctl_swe_tur_yor_vie_amh_dyu_lda_moo	0.0351050022850734	0.0826416197214897	0.934314119498393
490	sid_mol_yor_grk_hau_wly_gam_svk_aze_tur_dyu_mly_lda_lit_pan_bsq_por_amh_bem_mnd_bos_alb_zul_ben_xho_rus_hun_moo_swa_fin_ger_heb_geo_glc_lat_pol_fre_amr_anl_spa_est_ven_ind_afr_mao_jpn_knd_kor_arw_ctl_swt_hin_bat_swe_tig_tag_cnt_cze_akn_krd_chh_ukr_ita_bul_slo_qcu_urd_nor_mcd_tsn_aeg_guj_owc_rom_sun_eng_tsw_scr_bam_jav_tha_sod_tml_ewe_fbf_azi_prs_dut_uzb_ses_vie_mlt_cic_dgb_igb	-0.336988851588159	-0.798913855979347	0.426375986166497
491	wly_grk_tsw_scr_aeg_sod_amr_alb_tur_aze_xho_ind_dgb_dut_bul_bsq_spa_anl_cic_mnd_pan_lat_ewe_krd_moo_ger_est_zul_tsn_hun_slo_gam_geo_cze_mcd_ben_pol_mlt_owc_hin_fin_igb_jav_ita_tag_jpn_knd_kor_ukr_ctl_bam_guj_sun_afr_heb_bat_cnt_glc_lda_svk_amh_eng_fre_rom_arw_qcu_por_mol_urd_swa_chh_swe_sid_prs_mly_rus_swt_nor_ven_mao_tha_hau_tml_yor_bem_azi_lit_bos_uzb_dyu_vie_tig_ses_fbf_akn	-0.105922407092232	-0.249736267866143	0.80334210577027
492	mlt_lat_dyu_ukr_heb_amr_owc_dut_azi_aze_ven_jav_zul_swe_prs_bsq_grk_sid_akn_cnt_mcd_ctl_bam_scr_tsw_ita_hun_igb_cic_est_eng_aeg_geo_lit_hin_alb_bul_sod_tig_mol_fin_xho_tag_afr_bat_jpn_knd_kor_arw_ben_swa_pol_ind_bos_gam_sun_mnd_por_yor_nor_amh_rus_guj_ger_spa_qcu_rom_glc_urd_fbf_anl_krd_chh_cze_mly_pan_ewe_slo_swt_mao_tha_wly_tml_dgb_ses_tur_svk_fre_uzb_tsn_vie_hau_lda_moo_bem	-0.37796044679423	-0.896412541100244	0.372347005382816
493	hau_ita_akn_afr_sid_wly_amr_fre_azi_tur_zul_mly_cic_bos_mol_bsq_pol_owc_dyu_mnd_svk_grk_xho_hin_fbf_eng_fin_lda_yor_est_lit_heb_geo_ukr_dut_pan_guj_tig_amh_swe_hun_bam_sun_ben_jav_jpn_tml_kor_rus_bul_tsn_lat_ind_alb_anl_bat_cnt_cze_igb_glc_mlt_urd_arw_por_rom_qcu_mcd_ctl_nor_tsw_sod_prs_chh_spa_mao_krd_ewe_scr_ses_tag_tha_gam_knd_ven_swt_aze_slo_ger_uzb_dgb_vie_aeg_swa_moo_bem	-0.227647905659152	-0.538202261839038	0.591723189900922
494	owc_pol_cic_urd_mlt_anl_aeg_guj_tur_uzb_fbf_bat_bem_fre_alb_bsq_prs_hau_ewe_cnt_dut_mol_tsn_lit_bam_ger_fin_dgb_swt_est_cze_gam_geo_slo_arw_bos_pan_amh_chh_lat_hun_yor_tag_hin_sun_jpn_knd_kor_ctl_ita_xho_glc_mly_krd_tig_ind_mnd_rus_swa_eng_heb_rom_spa_ben_scr_qcu_grk_mcd_nor_ses_amr_bul_sid_swe_jav_por_akn_svk_moo_mao_tha_wly_tml_igb_dyu_azi_afr_ukr_aze_lda_vie_sod_ven_tsw_zul	-0.0722900002321824	-0.170361886077336	0.865095618412261
495	tig_spa_igb_eng_sid_anl_wly_scr_tur_uzb_moo_mly_bem_nor_afr_bsq_bos_heb_lda_mnd_ger_bul_tsw_ukr_yor_rom_est_fbf_ewe_hun_mcd_mlt_geo_lit_pol_arw_ctl_owc_aeg_lat_fin_swa_tag_slo_sun_jpn_tml_kor_mol_por_dyu_guj_jav_glc_chh_ind_cnt_krd_ses_hin_amr_ita_urd_dut_cze_qcu_pan_fre_grk_bam_hau_ben_amh_swe_bat_svk_dgb_rus_tsn_mao_tha_sod_knd_ven_akn_aze_alb_prs_azi_xho_vie_gam_zul_cic_swt	-0.515499579328034	-1.2253314133714	0.223544582765858
496	amh_ukr_moo_prs_owc_hau_aeg_ctl_uzb_azi_lda_tag_cic_glc_krd_bsq_lat_anl_bam_mnd_por_ger_swt_eng_ses_grk_fin_tsn_akn_hun_afr_gam_geo_pol_rus_mol_cze_amr_wly_lit_est_tsw_jav_bul_mao_jpn_knd_kor_rom_pan_bem_fre_sun_svk_tig_ind_cnt_arw_ewe_hin_sod_ben_spa_nor_dut_qcu_swe_scr_guj_xho_sid_slo_chh_ita_mly_alb_yor_urd_dgb_bat_tha_mlt_tml_zul_ven_tur_mcd_bos_aze_dyu_vie_heb_igb_fbf_swa	-0.737807249426395	-1.76846947938905	0.0802614343771862
497	tig_lit_swa_guj_mlt_sid_hau_arw_uzb_aze_ven_tag_bam_svk_lat_bsq_dut_sod_fbf_mnd_ctl_pol_ses_ita_akn_alb_est_dyu_dgb_hun_glc_heb_geo_mcd_afr_slo_bos_gam_anl_pan_fin_cic_ind_eng_sun_jpn_tml_kor_prs_scr_yor_rus_mly_spa_chh_mao_cnt_fre_ewe_hin_amr_ukr_krd_por_bul_qcu_ben_ger_nor_swt_wly_urd_owc_rom_bat_cze_xho_grk_lda_jav_tha_amh_knd_igb_bem_azi_mol_swe_tur_tsw_vie_aeg_zul_moo_tsn	-0.481740365515529	-1.14862918051765	0.253654681393512
498	gam_swe_dgb_afr_heb_tig_chh_urd_azi_uzb_swa_mao_lda_cze_alb_bsq_fre_owc_bem_mnd_pol_slo_zul_grk_swt_guj_hun_igb_moo_fin_rom_wly_geo_mol_prs_lat_bos_amr_aeg_eng_est_xho_mly_ukr_sun_jpn_tml_kor_krd_arw_dyu_ben_bat_rus_hau_ind_cnt_dut_fbf_ctl_sod_nor_por_hin_bul_qcu_glc_ita_ger_ses_anl_scr_amh_pan_jav_svk_ven_lit_akn_tag_tha_mlt_knd_yor_bam_tur_mcd_spa_aze_ewe_vie_sid_tsw_cic_tsn	0.0446375602754156	0.105093333769636	0.916528081954072
499	mlt_prs_dgb_pan_tig_wly_amr_ger_uzb_azi_zul_jav_yor_grk_ben_bsq_nor_hau_bem_mnd_mol_spa_swa_ita_xho_bos_est_cic_tsn_hun_pol_owc_geo_por_scr_bul_rus_sid_heb_alb_fin_ses_sun_svk_ind_jpn_tml_kor_arw_slo_bam_afr_mly_fre_aeg_tag_cnt_swe_igb_guj_chh_hin_lat_urd_ctl_qcu_glc_eng_ukr_ewe_sod_mcd_amh_cze_bat_dut_ven_krd_fbf_mao_tha_anl_knd_lda_moo_tur_lit_rom_aze_dyu_vie_gam_swt_tsw_akn	-0.206534264416538	-0.48730391490045	0.627189658243712
500	owc_guj_swt_ukr_heb_aeg_tig_mol_aze_uzb_akn_mao_ewe_mcd_swe_bsq_krd_sod_fbf_cnt_bul_ger_dyu_eng_yor_rus_est_cic_lda_fin_por_amh_geo_lat_bos_urd_slo_anl_mlt_dut_hun_ven_tag_nor_bat_jpn_knd_kor_grk_ctl_tsw_pan_mly_lit_chh_ind_mnd_rom_ses_svk_wly_fre_glc_ben_afr_qcu_alb_scr_hin_swa_amr_pol_gam_spa_sun_arw_dgb_ita_bem_jav_tha_sid_tml_zul_bam_azi_prs_cze_tur_tsn_vie_hau_xho_igb_moo	-0.364748371290178	-0.864103508739481	0.3897542711187
501	chh_hin_tsw_ctl_sod_gam_amh_scr_aze_azi_zul_mao_cic_guj_por_bsq_swe_heb_ses_mnd_ukr_afr_akn_bul_bem_grk_fin_ewe_xho_hun_rus_owc_geo_urd_dut_bos_ben_tig_sid_pol_est_bam_bat_mcd_tag_jpn_tml_kor_krd_eng_moo_fre_ind_glc_wly_mly_cnt_prs_dyu_svk_aeg_pan_lit_cze_slo_qcu_lat_nor_rom_swa_mlt_mol_amr_spa_sun_arw_tsn_ger_lda_jav_tha_anl_knd_dgb_fbf_tur_ita_alb_uzb_igb_vie_hau_yor_swt_ven	0.513712000525849	1.21624401365039	0.226969948932332
502	sod_cze_tsw_pol_chh_hau_owc_dut_uzb_tur_swa_sun_dgb_swe_krd_bsq_scr_heb_swt_mnd_bul_mol_dyu_alb_xho_mcd_fin_cic_ven_est_rom_tig_geo_eng_prs_ctl_lat_gam_anl_lit_hun_yor_jav_por_ind_jpn_tml_kor_pan_rus_bem_fre_mao_ita_sid_mly_cnt_hin_zul_guj_amh_arw_slo_ben_glc_qcu_ukr_spa_svk_ewe_aeg_ger_amr_grk_tag_urd_moo_nor_tsn_bat_tha_wly_knd_igb_ses_aze_bos_afr_azi_fbf_vie_mlt_akn_bam_lda	-0.436349080829681	-1.03546981070344	0.303134556474522
503	sod_rom_tsn_fre_anl_tig_mlt_prs_aze_azi_yor_mly_fbf_pan_bos_bsq_pol_owc_akn_cnt_lat_dut_tsw_grk_bam_rus_est_dgb_ses_fin_urd_amh_geo_scr_eng_mol_lit_chh_aeg_por_hun_lda_sun_ukr_mao_jpn_knd_kor_cze_arw_cic_spa_bat_swe_gam_ind_mnd_bul_swa_afr_sid_ita_ctl_alb_svk_qcu_krd_hin_glc_igb_wly_nor_amr_ben_tag_ger_ven_slo_dyu_jav_tha_heb_tml_ewe_swt_uzb_guj_mcd_tur_xho_vie_hau_moo_bem_zul	-0.415818793490007	-0.986460007080575	0.326466955500106
504	sod_pan_swt_svk_gam_chh_wly_lit_uzb_tur_yor_mao_cic_rus_bul_bsq_mcd_amr_xho_cnt_arw_prs_fbf_hin_zul_ben_hun_tsw_dyu_fin_spa_sid_geo_mol_dut_grk_fre_amh_mlt_cze_est_bam_sun_ger_mly_jpn_knd_kor_lat_urd_moo_por_jav_swe_anl_ind_mnd_bos_dgb_ukr_owc_guj_slo_scr_nor_qcu_ctl_alb_eng_ewe_hau_glc_tig_ita_tag_rom_swa_afr_ven_bat_tha_aeg_tml_tsn_igb_aze_pol_krd_azi_akn_vie_heb_ses_lda_bem	-0.254544084510046	-0.601147508311914	0.549204192212484
505	amh_fre_dyu_slo_gam_owc_sid_spa_uzb_tur_xho_jav_akn_afr_prs_bsq_pan_sod_yor_mnd_urd_ctl_swt_bul_lda_guj_fin_ses_ven_hun_scr_aeg_geo_mol_mcd_bos_swe_tig_anl_svk_est_bam_mao_ukr_bat_jpn_tml_kor_ger_rus_tsw_dut_mly_krd_mlt_ind_cnt_arw_fbf_eng_chh_lit_nor_ben_ita_qcu_rom_cze_lat_igb_hau_por_amr_alb_sun_pol_swa_grk_dgb_tag_tha_heb_knd_cic_zul_aze_hin_glc_azi_tsn_vie_wly_moo_ewe_bem	-0.475581551105992	-1.13045003512954	0.261193630013749
506	sid_rus_yor_alb_anl_tig_amh_hin_aze_tur_tsw_mao_igb_nor_rom_bsq_slo_wly_moo_cnt_afr_pan_dgb_krd_bam_eng_est_fbf_ven_hun_ctl_mlt_geo_guj_lat_swe_ger_heb_chh_ita_fin_cic_tag_grk_ind_jpn_tml_kor_mol_por_swa_bos_mly_bul_sod_bat_mnd_scr_zul_prs_hau_svk_mcd_pol_arw_qcu_dut_fre_lit_bem_aeg_cze_owc_glc_jav_ben_lda_spa_xho_sun_tha_gam_knd_tsn_dyu_azi_ukr_urd_uzb_akn_vie_amr_swt_ewe_ses	0.281451623049122	0.663844177497099	0.508432456677703
507	gam_ctl_yor_arw_anl_aeg_heb_ben_tur_azi_bam_jav_lda_ita_eng_bsq_slo_amh_bem_cnt_swe_rus_zul_mol_swa_cze_est_xho_dgb_hun_fre_owc_geo_por_guj_hin_bos_mlt_amr_alb_fin_tsw_ind_lat_mly_jpn_knd_kor_scr_ukr_swt_rom_mao_dut_sid_tag_mnd_lit_igb_afr_chh_nor_pol_pan_prs_qcu_ger_svk_spa_dyu_tig_bul_wly_urd_bat_krd_ses_grk_ven_sun_tha_sod_tml_ewe_cic_uzb_glc_mcd_aze_akn_vie_hau_moo_fbf_tsn	-0.562312862994094	-1.34088203893162	0.183224688726374
508	anl_rom_xho_grk_mlt_hau_gam_fre_tur_azi_swt_ind_fbf_mcd_scr_bsq_svk_aeg_dyu_cnt_krd_guj_moo_bul_zul_slo_hun_swa_ewe_fin_prs_chh_geo_alb_dut_lat_arw_sod_tig_bos_est_igb_sun_swe_mly_jpn_knd_kor_cze_glc_yor_rus_tag_ben_amr_bat_mnd_hin_ven_spa_amh_mol_afr_urd_nor_qcu_por_ukr_pol_cic_sid_eng_wly_ger_mao_pan_lda_ita_bem_jav_tha_owc_tml_dgb_akn_uzb_ctl_lit_aze_tsw_vie_heb_ses_tsn_bam	-0.40023474167603	-0.949346563534358	0.344904904477785
509	gam_nor_akn_svk_chh_amr_sid_pan_aze_azi_yor_tag_lda_guj_spa_bsq_rus_sod_tsn_mnd_mcd_arw_ven_grk_swa_fre_fin_bam_fbf_hun_dut_mlt_geo_eng_pol_krd_prs_owc_aeg_urd_est_xho_ind_lit_sun_jpn_tml_kor_mol_alb_bem_ukr_mly_swe_tig_bat_cnt_hin_igb_rom_anl_slo_ger_por_cze_qcu_glc_bos_ita_dgb_heb_ctl_wly_scr_jav_afr_zul_lat_cic_mao_tha_amh_knd_dyu_swt_uzb_bul_ben_tur_ses_vie_hau_tsw_ewe_moo	-0.140430865069689	-0.331356752151547	0.741120532967408
510	sid_mol_bem_svk_gam_heb_anl_nor_azi_aze_igb_tag_ven_lit_glc_bsq_grk_mlt_bam_cnt_ben_rus_xho_dut_swt_pan_fin_dgb_akn_hun_fre_tig_geo_por_pol_cze_mcd_aeg_amh_ger_est_zul_jav_hin_mao_jpn_knd_kor_alb_bos_lda_arw_sun_krd_chh_mly_mnd_ukr_fbf_scr_owc_lat_prs_rom_slo_qcu_urd_afr_spa_ewe_hau_ctl_sod_swe_ind_guj_tsn_bul_tsw_bat_tha_amr_tml_yor_moo_tur_ita_eng_uzb_dyu_vie_wly_cic_ses_swa	-0.276991126619047	-0.654447959378431	0.514438489371817
511	owc_slo_yor_lit_hau_mlt_amr_swe_uzb_azi_swt_jav_ses_lat_rom_bsq_ger_chh_bam_cnt_por_nor_tsn_grk_fbf_bos_fin_moo_ven_hun_bul_gam_geo_eng_svk_hin_arw_tig_sid_urd_est_akn_bat_ita_ind_jpn_knd_kor_pol_spa_lda_prs_mao_ukr_wly_tag_mnd_fre_swa_krd_sod_afr_ben_alb_pan_qcu_glc_dut_mcd_dgb_heb_mol_anl_cze_mly_ctl_igb_scr_zul_sun_tha_aeg_tml_xho_tsw_aze_rus_guj_tur_dyu_vie_amh_cic_bem_ewe	0.375388314608213	0.884930223882912	0.378476517565409
512	amr_lit_zul_alb_sod_heb_chh_spa_azi_aze_akn_tag_bam_mcd_rus_bsq_bos_wly_dgb_mnd_slo_ita_igb_glc_bem_scr_hun_xho_fbf_fin_arw_hau_geo_grk_ger_cze_krd_mlt_aeg_ctl_est_ven_mao_ukr_ind_jpn_tml_kor_ben_guj_moo_pan_jav_bul_sid_sun_cnt_hin_cic_prs_anl_svk_lat_rom_afr_qcu_eng_urd_mol_yor_tig_por_owc_dut_mly_pol_lda_fre_ses_bat_tha_amh_knd_swa_dyu_tur_nor_swe_uzb_ewe_vie_gam_tsw_tsn_swt	-0.579634444325779	-1.38258424105234	0.17010348301222
513	gam_hin_cic_rom_mlt_aeg_owc_pan_azi_tur_swt_tag_igb_bos_por_bsq_afr_amh_xho_mnd_prs_slo_swa_dut_lda_rus_hun_ses_dyu_est_swe_heb_geo_ita_svk_lat_ben_sid_chh_cze_fin_ewe_sun_ger_bat_jpn_knd_kor_alb_ukr_ven_eng_mly_guj_hau_jav_cnt_glc_bam_mol_tig_urd_arw_fre_nor_qcu_scr_krd_grk_yor_wly_pol_sod_mcd_ind_lit_moo_bul_zul_mao_tha_anl_tml_dgb_akn_uzb_ctl_spa_aze_bem_vie_amr_tsn_fbf_tsw	-0.398570973243171	-0.945530600563315	0.346838232518666
514	anl_ctl_cic_mol_amr_chh_aeg_ita_azi_aze_moo_sun_tsn_hin_urd_bsq_krd_gam_dyu_cnt_guj_fre_tsw_alb_zul_mcd_hun_akn_ses_fin_por_owc_geo_pan_afr_spa_pol_heb_tig_bul_est_fbf_mao_dut_mly_jpn_tml_kor_grk_prs_igb_glc_tag_lit_hau_bat_mnd_eng_bam_nor_wly_cze_scr_swe_rom_qcu_lat_ukr_rus_dgb_mlt_bos_sid_svk_ind_arw_lda_ger_swt_jav_tha_sod_knd_xho_ewe_uzb_ben_slo_tur_ven_vie_amh_bem_yor_swa	-0.411443142493564	-0.978069818464078	0.330577214347877
515	heb_alb_igb_por_owc_aeg_anl_slo_uzb_tur_akn_ind_tsw_pol_svk_bsq_hin_gam_dyu_mnd_arw_lat_bam_bos_swt_bul_hun_ewe_moo_fin_nor_amh_geo_ukr_ita_spa_urd_chh_sid_scr_est_dgb_sun_guj_tag_jpn_tml_kor_grk_rus_ven_fre_mao_eng_sod_bat_cnt_swe_zul_krd_mlt_glc_ger_mcd_lit_qcu_mol_ben_rom_fbf_tig_prs_hau_dut_mly_pan_cic_afr_bem_jav_tha_amr_knd_lda_swa_azi_ctl_cze_aze_tsn_vie_wly_xho_ses_yor	0.020832589604109	0.0490178020950803	0.961010227331022
516	sid_por_swt_dut_amh_chh_mlt_bul_tur_uzb_akn_mao_bam_eng_krd_bsq_afr_owc_lda_cnt_pan_ukr_xho_glc_dyu_svk_est_igb_dgb_fin_ctl_gam_geo_spa_nor_ben_mcd_hau_amr_ita_hun_zul_mly_slo_sun_jpn_knd_kor_fre_grk_fbf_bos_jav_mol_wly_ind_mnd_pol_tsw_rom_aeg_hin_alb_arw_urd_qcu_guj_rus_prs_ven_sod_ger_tig_lit_bat_scr_ewe_lat_swa_tag_tha_heb_tml_tsn_moo_aze_swe_cze_azi_yor_vie_anl_bem_ses_cic	-0.531504301437247	-1.26498123816392	0.209038597822159
517	wly_svk_dgb_nor_chh_hau_aeg_mcd_tur_aze_akn_sun_ses_spa_swe_bsq_rom_anl_tsn_mnd_pol_slo_yor_krd_igb_lit_hun_moo_tsw_fin_hin_amh_geo_arw_afr_guj_scr_gam_mlt_bul_est_dyu_ind_ctl_mly_jpn_tml_kor_lat_alb_zul_dut_bat_bos_sod_jav_cnt_ger_ven_ita_heb_rus_fre_mol_ukr_qcu_eng_pan_cze_swt_owc_ben_sid_grk_tag_por_bam_urd_lda_mao_tha_tig_knd_fbf_bem_azi_prs_glc_uzb_swa_vie_amr_cic_xho_ewe	-0.320529232066486	-0.758107476444753	0.450303486197742
518	aeg_alb_fbf_bos_sod_hau_amh_rom_azi_aze_cic_mao_ses_prs_glc_bsq_cze_mlt_dgb_cnt_dut_pol_tsw_swe_ven_rus_hun_tsn_ewe_fin_ben_owc_geo_lat_krd_spa_grk_tig_gam_scr_est_yor_ind_mcd_jav_jpn_knd_kor_ger_mol_dyu_ita_mly_lit_amr_sun_mnd_fre_moo_ctl_anl_por_afr_bul_guj_qcu_nor_slo_urd_swt_chh_svk_sid_arw_bat_pan_xho_hin_igb_tag_tha_wly_tml_zul_bem_tur_eng_ukr_uzb_swa_vie_heb_akn_lda_bam	-0.541657950324746	-1.29195397596514	0.199574414080125
519	owc_ger_ven_afr_hau_heb_chh_scr_uzb_tur_lda_sun_tsn_slo_prs_bsq_guj_mlt_zul_cnt_por_rus_ses_bos_xho_hin_fin_swt_tsw_hun_lat_anl_geo_grk_krd_alb_ita_sid_amr_ukr_est_yor_tag_lit_mly_jpn_tml_kor_ben_dut_bam_nor_ind_bul_wly_mao_mnd_arw_cic_eng_aeg_cze_swe_svk_ctl_qcu_pan_spa_mol_swa_amh_fre_tig_glc_bat_rom_dyu_pol_moo_jav_tha_sod_knd_bem_fbf_azi_mcd_urd_aze_igb_vie_gam_akn_dgb_ewe	-0.249636030222398	-0.589934137851169	0.556665447655537
520	amr_rom_swa_swe_chh_gam_sid_slo_azi_uzb_xho_tag_ven_hin_fre_bsq_lit_hau_akn_cnt_prs_bul_yor_ben_moo_guj_est_cic_dyu_fin_ctl_sod_geo_nor_lat_krd_spa_anl_mlt_alb_hun_ewe_ind_mcd_sun_jpn_tml_kor_rus_urd_tsn_bos_mao_afr_aeg_jav_mnd_glc_igb_ukr_owc_eng_ger_dut_grk_qcu_svk_arw_por_fbf_heb_scr_amh_mol_bat_cze_zul_pol_ses_mly_tha_wly_knd_bem_bam_tur_ita_pan_aze_tsw_vie_tig_swt_dgb_lda	-0.242271288471849	-0.57287005453163	0.568115182549807
521	hau_alb_dgb_ger_amr_wly_chh_pan_azi_uzb_bem_jav_igb_rom_glc_bsq_afr_amh_dyu_cnt_lit_lat_tsn_rus_akn_bul_fin_swt_yor_hun_pol_gam_geo_dut_prs_cze_mcd_tig_aeg_eng_est_xho_tag_slo_sun_jpn_knd_kor_nor_fre_cic_ukr_ind_grk_heb_bat_mnd_hin_tsw_scr_mlt_bos_ita_arw_por_qcu_ben_swe_urd_ses_sod_krd_anl_guj_mao_ctl_zul_spa_ewe_mly_tha_owc_tml_ven_bam_tur_svk_mol_aze_fbf_vie_sid_swa_moo_lda	0.294245564566107	0.692105301474976	0.49059561504065
522	tig_grk_tsw_slo_wly_gam_aeg_mol_uzb_tur_xho_mly_bem_krd_prs_bsq_nor_sid_swt_cnt_fre_bul_lda_urd_zul_mcd_fin_ewe_moo_est_alb_owc_geo_ger_ukr_dut_glc_amr_amh_pan_hun_bam_bat_hin_mao_jpn_knd_kor_ctl_eng_dyu_ben_sun_lit_anl_jav_mnd_scr_tsn_afr_heb_arw_swe_spa_por_qcu_ita_bos_rom_yor_sod_lat_hau_rus_ind_cze_swa_guj_ven_tag_tha_mlt_tml_dgb_ses_aze_svk_pol_azi_fbf_vie_chh_igb_akn_cic	0.122081994743781	0.287250872865936	0.774559300437439
523	mlt_ben_akn_prs_owc_chh_hau_rom_tur_uzb_xho_bat_ewe_nor_afr_bsq_eng_sid_fbf_cnt_krd_hin_lda_spa_dyu_pan_fin_bem_moo_hun_alb_sod_geo_swe_ita_cze_grk_amh_aeg_fre_est_dgb_ind_ukr_sun_jpn_knd_kor_bos_lit_ses_bul_tag_rus_heb_mao_mnd_por_igb_scr_tig_svk_mcd_lat_mol_qcu_guj_slo_arw_tsw_gam_ger_amr_urd_mly_pol_yor_ctl_swt_jav_tha_wly_tml_ven_bam_aze_dut_glc_azi_zul_vie_anl_swa_cic_tsn	-0.572685944964626	-1.36746882765232	0.17477420312502
524	sod_slo_ewe_guj_heb_tig_aeg_prs_tur_aze_moo_mly_dgb_lit_pan_bsq_afr_hau_dyu_cnt_nor_glc_zul_ben_bem_rus_est_igb_ses_hun_arw_sid_geo_por_scr_lat_rom_wly_anl_mol_fin_ven_bat_alb_tag_jpn_knd_kor_hin_ukr_xho_krd_sun_mcd_amh_mao_mnd_dut_bam_svk_chh_grk_fre_urd_spa_qcu_swe_eng_pol_swa_owc_bul_amr_ger_jav_bos_fbf_cze_swt_ind_tha_gam_tml_yor_tsw_uzb_ita_ctl_azi_cic_vie_mlt_lda_akn_tsn	-0.555861111354893	-1.32390166788995	0.188780615434129
525	wly_bos_swa_ukr_heb_owc_chh_pol_aze_uzb_ven_ind_zul_nor_prs_bsq_eng_gam_cic_cnt_rus_pan_dgb_hin_swt_bul_est_xho_bem_fin_por_sid_geo_rom_ger_ctl_guj_hau_sod_spa_hun_igb_bat_alb_tag_jpn_tml_kor_fre_afr_moo_ita_jav_krd_mlt_mly_mnd_urd_tsw_mcd_amr_grk_cze_swe_mol_qcu_svk_ben_glc_bam_tig_dut_aeg_slo_sun_lat_ewe_arw_akn_mao_tha_anl_knd_fbf_ses_azi_scr_lit_tur_yor_vie_amh_dyu_lda_tsn	0.567321177507015	1.34201344691756	0.18285891699772
526	aeg_fre_bem_cze_mlt_amh_tig_alb_aze_azi_yor_tag_tsw_ger_spa_bsq_pan_sid_swt_cnt_grk_arw_lda_ita_fbf_por_hun_akn_bam_est_slo_amr_geo_krd_swe_pol_nor_heb_anl_bos_fin_ven_bat_rus_mao_jpn_tml_kor_ben_svk_ses_lat_ind_ctl_hau_mly_mnd_rom_zul_mol_sod_mcd_ukr_eng_lit_qcu_scr_prs_afr_tsn_gam_glc_owc_hin_sun_guj_moo_bul_cic_jav_tha_wly_knd_igb_xho_tur_dut_urd_uzb_ewe_vie_chh_dgb_dyu_swa	-0.503169512788807	-1.19789630228397	0.234001434575741
527	aeg_lit_moo_rus_hau_chh_amr_ctl_tur_azi_dgb_ind_igb_ita_bos_bsq_alb_mlt_ewe_mnd_grk_guj_xho_scr_swt_slo_hun_ven_ses_est_dut_gam_geo_ukr_por_mol_bul_amh_wly_glc_fin_bem_tag_spa_mao_jpn_tml_kor_ger_swe_tsw_prs_sun_pan_sod_jav_cnt_cze_zul_eng_heb_rom_pol_nor_fre_qcu_hin_arw_svk_dyu_sid_ben_anl_urd_mly_krd_akn_afr_yor_bat_tha_tig_knd_bam_cic_uzb_lat_mcd_aze_fbf_vie_owc_lda_tsn_swa	0.394242019947605	0.929206146580171	0.355187839722728
528	amh_eng_fbf_urd_amr_owc_anl_fre_tur_azi_akn_tag_swt_ben_bul_bsq_cze_sod_yor_cnt_slo_por_bam_hin_tsn_lit_fin_dyu_xho_hun_pan_hau_geo_swe_krd_prs_rom_sid_mlt_alb_est_ewe_ind_guj_sun_jpn_knd_kor_bos_scr_tsw_glc_bat_mol_aeg_mly_mnd_arw_ses_lat_chh_ger_spa_rus_ita_qcu_mcd_afr_svk_dgb_tig_dut_gam_grk_mao_nor_zul_pol_ven_jav_tha_heb_tml_swa_lda_aze_ctl_ukr_uzb_bem_vie_wly_moo_igb_cic	-0.17636308527719	-0.416178679263988	0.678238128465364
529	aeg_ben_akn_glc_hau_wly_mlt_bos_tur_aze_ven_tag_cic_svk_ger_bsq_spa_amr_ewe_mnd_mol_urd_dgb_nor_fbf_pol_hun_tsw_xho_fin_alb_sod_geo_mcd_hin_bul_rom_amh_heb_eng_est_bam_mly_fre_mao_jpn_knd_kor_ukr_scr_swt_guj_sun_rus_chh_ind_cnt_slo_ses_pan_sid_prs_swe_krd_cze_qcu_afr_lit_ctl_bem_owc_ita_anl_por_jav_arw_lda_lat_zul_bat_tha_gam_tml_tsn_swa_uzb_grk_dut_azi_igb_vie_tig_dyu_yor_moo	0.0314542980836861	0.0740109678700422	0.941160615985978
530	tig_afr_akn_lat_amr_wly_heb_ger_azi_uzb_ses_ind_lda_grk_fre_bsq_rus_mlt_dgb_cnt_scr_urd_zul_ita_xho_eng_hun_bam_dyu_est_mcd_owc_geo_krd_alb_spa_svk_aeg_chh_prs_fin_fbf_bat_dut_jav_jpn_tml_kor_lit_glc_ven_slo_mao_arw_sod_mly_mnd_rom_ewe_nor_gam_pol_mol_ben_cze_qcu_guj_bul_ctl_moo_amh_swe_sid_hin_sun_ukr_bem_bos_yor_tag_tha_hau_knd_cic_tsn_aze_por_pan_tur_swt_vie_anl_tsw_swa_igb	-0.679590202336383	-1.63101306182205	0.106269668308312
531	owc_lit_cic_rom_chh_mlt_sid_cze_aze_tur_bem_bat_moo_urd_mcd_bsq_lat_aeg_swa_cnt_ukr_guj_ewe_prs_zul_scr_fin_dgb_tsn_est_afr_amr_geo_dut_rus_eng_fre_sod_amh_hin_hun_xho_sun_glc_ind_jpn_tml_kor_grk_pan_yor_bos_mao_ctl_gam_mly_mnd_por_tsw_svk_tig_arw_slo_nor_pol_qcu_krd_mol_ben_igb_anl_alb_hau_spa_tag_bul_dyu_ita_lda_jav_tha_heb_knd_fbf_ven_azi_swe_ger_uzb_ses_vie_wly_akn_swt_bam	-0.122233748149499	-0.288123401341178	0.773893421767467
532	wly_bul_cic_slo_amr_gam_aeg_rus_aze_azi_ses_mao_xho_bos_alb_bsq_ita_heb_bam_cnt_mcd_ukr_ewe_scr_akn_afr_est_yor_ven_fin_urd_amh_geo_krd_lit_spa_guj_owc_mlt_ctl_hun_igb_tag_dut_ind_jpn_tml_kor_pan_swe_zul_eng_jav_ger_tig_sun_mnd_fre_tsw_pol_sod_glc_arw_nor_cze_qcu_rom_prs_grk_swa_chh_por_sid_ben_bat_lat_lda_hin_dyu_mly_tha_anl_knd_bem_tsn_uzb_svk_mol_tur_fbf_vie_hau_moo_swt_dgb	-0.451750323104971	-1.071440682752	0.286743979570633
533	tig_ita_ses_rom_anl_mlt_amr_guj_tur_uzb_xho_mly_moo_pan_ukr_bsq_scr_chh_dgb_mnd_urd_eng_swa_spa_cic_ben_hun_tsw_ven_fin_glc_wly_geo_slo_ctl_arw_swe_owc_aeg_alb_est_bam_tag_grk_bat_jpn_tml_kor_bul_mcd_akn_afr_mao_krd_gam_sun_cnt_lat_ewe_rus_hau_mol_ger_pol_dut_qcu_nor_bos_cze_lda_heb_svk_sod_prs_jav_lit_dyu_por_bem_ind_tha_amh_knd_fbf_zul_azi_fre_hin_aze_yor_vie_sid_tsn_igb_swt	0.0662947531141685	0.155940269551037	0.876418096015343
534	anl_pan_akn_cze_hau_aeg_mlt_urd_azi_tur_xho_ind_dgb_bos_eng_bsq_grk_sod_tsw_cnt_krd_ita_bam_spa_fbf_arw_est_bem_ewe_hun_ukr_heb_geo_swe_lat_mcd_lit_owc_amr_rom_fin_swt_jav_nor_mao_jpn_knd_kor_afr_glc_tsn_bul_bat_ctl_wly_tag_mnd_alb_moo_hin_gam_slo_scr_rus_prs_qcu_ben_guj_dut_cic_sid_svk_tig_por_sun_pol_ses_fre_zul_mly_tha_chh_tml_lda_dyu_aze_ger_mol_uzb_ven_vie_amh_yor_swa_igb	-1.12998340784782	-2.77580055568844	0.00665773654442436
535	chh_lit_bem_guj_amh_anl_amr_mcd_tur_aze_cic_sun_dyu_ctl_bos_bsq_scr_wly_swt_cnt_svk_eng_fbf_lat_lda_arw_est_yor_akn_hun_grk_sid_geo_rus_por_ita_dut_sod_tig_swe_fin_ven_mly_bul_jav_jpn_tml_kor_afr_ben_bam_prs_mao_fre_heb_tag_mnd_spa_moo_pan_mlt_ger_slo_ukr_urd_qcu_alb_glc_mol_swa_gam_krd_aeg_cze_ind_hin_tsw_pol_ewe_bat_tha_owc_knd_zul_igb_uzb_nor_rom_azi_tsn_vie_hau_ses_dgb_xho	0.183403120013501	0.431977530810075	0.66675763950433
536	amh_mol_bam_krd_mlt_sod_hau_pol_tur_uzb_ses_tag_ewe_lit_por_bsq_rus_anl_dyu_mnd_ita_bul_igb_swe_ven_mcd_est_tsn_bem_fin_dut_aeg_geo_slo_afr_cze_prs_heb_gam_hin_hun_lda_jav_svk_mao_jpn_knd_kor_fre_grk_fbf_arw_ind_ben_tig_bat_cnt_pan_tsw_guj_wly_urd_eng_lat_ger_qcu_spa_rom_bos_dgb_amr_nor_sid_glc_mly_scr_swa_ctl_zul_sun_tha_owc_tml_akn_yor_aze_ukr_alb_azi_cic_vie_chh_moo_swt_xho	-0.352522758259109	-0.835490402762405	0.405582993824452
537	aeg_ukr_xho_arw_sod_amr_wly_eng_azi_aze_ses_sun_yor_mol_ctl_bsq_ita_owc_swa_mnd_ben_hin_bem_fre_dyu_glc_hun_igb_ewe_est_guj_heb_geo_urd_krd_pol_pan_amh_tig_alb_fin_dgb_mao_spa_mly_jpn_knd_kor_dut_nor_tsw_svk_ind_rus_hau_jav_cnt_por_swt_prs_anl_rom_bos_bul_scr_qcu_lat_lit_cze_moo_mlt_slo_chh_ger_bat_mcd_akn_afr_fbf_tag_tha_gam_tml_cic_bam_tur_swe_grk_uzb_lda_vie_sid_tsn_ven_zul	-0.00802971577858853	-0.018918408795308	0.984946723207861
538	sod_krd_ewe_mcd_amr_chh_hau_slo_azi_uzb_yor_jav_akn_pan_dut_bsq_rom_anl_ses_cnt_ben_lit_bam_grk_lda_afr_hun_zul_swa_fin_swe_gam_geo_hin_ctl_urd_lat_tig_aeg_por_est_swt_sun_ger_bat_jpn_tml_kor_ita_fre_cic_spa_mly_nor_owc_tag_mnd_svk_igb_arw_amh_guj_mol_rus_eng_qcu_ukr_bos_bul_moo_mlt_pol_sid_prs_mao_alb_bem_glc_tsn_ind_tha_heb_knd_tsw_ven_tur_scr_cze_aze_fbf_vie_wly_dgb_xho_dyu	-0.512099935537533	-1.21668696931702	0.226802106164286
539	hau_ita_bam_guj_amh_aeg_gam_ukr_aze_uzb_tsn_mly_xho_prs_ger_bsq_ben_anl_swt_mnd_alb_bos_yor_lit_dyu_afr_est_fbf_ven_hun_ctl_sod_geo_krd_rom_spa_hin_owc_chh_bul_fin_igb_tag_pol_bat_jpn_knd_kor_por_rus_bem_mcd_sun_nor_amr_ind_cnt_pan_swa_eng_heb_grk_urd_swe_cze_qcu_fre_lat_mol_cic_mlt_scr_wly_arw_mao_svk_lda_glc_ses_jav_tha_tig_tml_ewe_zul_tur_dut_slo_azi_dgb_vie_sid_moo_akn_tsw	-0.283240575795159	-0.669517098725443	0.504824513289171
540	aeg_alb_ses_ita_owc_gam_mlt_dut_azi_uzb_swt_mly_yor_grk_ukr_bsq_fre_tig_tsw_mnd_svk_por_cic_bul_bam_arw_est_moo_dgb_hun_slo_anl_geo_lat_pol_nor_bos_sid_sod_cze_fin_ewe_ind_rus_bat_jpn_tml_kor_guj_pan_lda_afr_jav_spa_amh_tag_cnt_eng_fbf_lit_wly_swe_hin_glc_ctl_qcu_rom_ger_scr_ven_amr_prs_hau_krd_mao_urd_xho_mcd_igb_sun_tha_chh_knd_zul_tsn_tur_mol_ben_aze_dyu_vie_heb_akn_swa_bem	-0.126662461689559	-0.298733803836019	0.76580965336171
541	anl_ita_fbf_slo_chh_owc_heb_ukr_aze_azi_moo_sun_akn_cze_hin_bsq_arw_amr_zul_mnd_lat_urd_ses_pol_xho_prs_est_cic_bam_hun_afr_hau_geo_fre_rus_bul_scr_sod_amh_ger_fin_ewe_tag_mol_mly_jpn_tml_kor_ben_dut_tsw_mcd_mao_swe_aeg_jav_cnt_lit_bem_ctl_gam_alb_grk_spa_por_qcu_glc_guj_eng_swa_wly_nor_mlt_pan_ind_bos_igb_krd_lda_bat_tha_tig_knd_swt_dgb_tur_svk_rom_uzb_yor_vie_sid_dyu_tsn_ven	-0.275721465554528	-0.652247728218337	0.515850267154611
542	tig_nor_tsw_lat_heb_anl_amr_arw_azi_uzb_fbf_ind_moo_slo_alb_bsq_guj_sid_ewe_cnt_hin_pan_ses_ger_akn_eng_fin_xho_bam_hun_por_chh_geo_ukr_spa_ita_rom_amh_hau_fre_est_yor_sun_urd_mly_jpn_knd_kor_afr_krd_dyu_bos_jav_scr_sod_mao_mnd_mcd_lda_svk_gam_ben_rus_swe_lit_qcu_cze_grk_mol_swt_mlt_bul_aeg_prs_bat_ctl_igb_pol_bem_tag_tha_owc_tml_zul_swa_tur_dut_glc_aze_ven_vie_wly_tsn_dgb_cic	-0.0778406011630809	-0.18329995276396	0.854961705288368
543	amr_bul_bam_urd_amh_anl_sid_spa_azi_tur_tsw_sun_ven_arw_ctl_bsq_prs_heb_dgb_mnd_eng_svk_ses_ukr_cic_pan_est_fbf_akn_fin_ita_chh_geo_por_cze_slo_alb_gam_sod_grk_hun_swa_tag_pol_mly_jpn_tml_kor_rom_hin_yor_dut_bat_ger_aeg_mao_cnt_ben_bem_mcd_tig_scr_fre_swe_afr_qcu_rus_krd_bos_igb_owc_mol_mlt_glc_ind_nor_swt_lit_zul_jav_tha_hau_knd_dyu_lda_uzb_lat_guj_aze_xho_vie_wly_tsn_ewe_moo	0.028413701766833	0.0668688565316617	0.946829653361526
544	aeg_por_zul_mol_hau_heb_amh_urd_azi_tur_fbf_mao_bam_pol_ita_bsq_hin_anl_bem_cnt_lit_bul_dgb_spa_dyu_krd_hun_tsn_swt_est_grk_mlt_geo_dut_scr_ukr_nor_sid_gam_mcd_fin_ewe_bat_eng_sun_jpn_tml_kor_swe_ctl_swa_fre_tag_glc_wly_ind_mnd_prs_yor_ger_chh_guj_pan_rom_ben_qcu_svk_afr_rus_ses_tig_arw_sod_alb_jav_lat_tsw_cze_igb_mly_tha_owc_knd_xho_moo_aze_bos_slo_uzb_akn_vie_amr_cic_lda_ven	-1.13558973512175	-2.78912563404148	0.00641042582558294
545	wly_fre_bem_cze_aeg_anl_sod_urd_azi_tur_swa_mao_moo_ukr_spa_bsq_nor_heb_fbf_mnd_pol_ben_dyu_rom_ses_svk_hun_dgb_ewe_fin_ger_tig_geo_bos_pan_arw_alb_amr_hau_lit_est_bam_tag_bul_sun_jpn_knd_kor_scr_mol_xho_guj_bat_rus_owc_mly_cnt_mcd_lda_dut_mlt_por_eng_grk_prs_qcu_lat_ita_krd_yor_sid_slo_amh_hin_ind_afr_igb_glc_ven_jav_tha_chh_tml_akn_cic_uzb_ctl_swe_aze_tsn_vie_gam_tsw_zul_swt	0.0910243875642362	0.214245225097884	0.83082488127652
546	heb_guj_dgb_rom_gam_amr_sid_fre_aze_tur_tsn_mao_yor_dut_prs_bsq_eng_hau_dyu_cnt_cze_ger_lda_bul_tsw_mol_est_ven_ses_fin_ukr_amh_geo_rus_ben_slo_ctl_wly_anl_por_hun_bam_ind_swe_sun_jpn_knd_kor_mcd_svk_xho_lat_mly_grk_owc_bat_mnd_afr_zul_scr_sod_pol_bos_pan_lit_qcu_urd_glc_alb_swt_aeg_spa_chh_krd_tag_arw_cic_ita_igb_jav_tha_tig_tml_moo_swa_azi_hin_nor_uzb_bem_vie_mlt_fbf_akn_ewe	-0.207312389657041	-0.489774304085495	0.625446964330994
547	tig_glc_ses_ben_hau_chh_sid_mcd_uzb_azi_yor_jav_dgb_ctl_cze_bsq_swe_mlt_xho_mnd_pan_slo_dyu_svk_igb_scr_fin_cic_tsw_hun_alb_anl_geo_grk_bos_por_afr_sod_owc_krd_est_lda_mao_lat_tag_jpn_knd_kor_mol_nor_akn_ukr_mly_bul_amh_bat_cnt_rom_swa_prs_amr_pol_eng_lit_hin_qcu_arw_rus_ger_tsn_gam_dut_aeg_ita_sun_spa_bam_urd_ven_ind_tha_heb_tml_moo_fbf_aze_fre_guj_tur_ewe_vie_wly_bem_swt_zul	0.402258701544963	0.948146413975253	0.345512196639035
548	sid_dut_cic_bul_aeg_sod_chh_lat_tur_uzb_zul_jav_igb_por_glc_bsq_urd_heb_bem_mnd_scr_ger_swt_spa_swa_pol_hun_dyu_ven_fin_krd_owc_geo_hin_lit_swe_prs_amr_amh_afr_est_dgb_ind_nor_sun_jpn_knd_kor_ctl_mol_ewe_rus_tag_rom_hau_mao_cnt_arw_yor_mcd_anl_ben_bos_ukr_pan_qcu_guj_cze_eng_moo_gam_slo_tig_alb_mly_ita_bam_fre_ses_bat_tha_mlt_tml_tsn_tsw_azi_svk_grk_aze_lda_vie_wly_akn_xho_fbf	0.263697297890197	0.620884079243562	0.536194636861399
549	wly_fre_tsw_arw_chh_heb_anl_urd_tur_uzb_tsn_ind_bam_afr_ctl_bsq_pan_amh_igb_cnt_hin_mol_cic_glc_swa_slo_est_xho_moo_fin_mcd_hau_geo_por_rom_ben_spa_sid_sod_dut_hun_ewe_jav_ita_mao_jpn_tml_kor_rus_svk_swt_cze_bat_lit_gam_tag_mnd_ger_bem_grk_owc_krd_swe_bos_prs_qcu_eng_pol_guj_ses_mlt_ukr_tig_bul_mly_scr_dyu_nor_akn_sun_tha_amr_knd_yor_dgb_azi_lat_alb_aze_fbf_vie_aeg_lda_ven_zul	-0.78843980111636	-1.90151676689022	0.0603300437392115
550	amh_scr_lda_lit_gam_heb_tig_rom_aze_azi_ewe_mly_zul_por_guj_bsq_ukr_hau_akn_mnd_lat_pan_igb_bul_swa_mcd_fin_dgb_ven_hun_ben_anl_geo_arw_ctl_spa_eng_mlt_sod_swe_est_bam_tag_ger_ind_jpn_knd_kor_grk_slo_bem_pol_sun_svk_wly_mao_cnt_alb_swt_mol_aeg_urd_prs_nor_bos_qcu_glc_rus_krd_ses_sid_hin_chh_dut_jav_afr_dyu_ita_yor_bat_tha_amr_tml_fbf_tsn_uzb_fre_cze_tur_moo_vie_owc_tsw_cic_xho	-0.560436130374582	-1.33707014702568	0.184461086455014
551	anl_glc_swa_por_mlt_hau_amr_mcd_azi_aze_fbf_sun_moo_dut_ger_bsq_fre_wly_zul_mnd_pol_arw_bem_grk_ewe_ita_hun_tsw_yor_fin_bul_gam_geo_spa_afr_alb_rus_aeg_heb_rom_est_bam_bat_bos_ind_jpn_knd_kor_svk_lit_akn_lat_tag_hin_chh_jav_cnt_swe_tsn_prs_amh_ctl_slo_pan_guj_qcu_scr_cze_mol_xho_tig_nor_sod_ben_mao_eng_ses_urd_dyu_mly_tha_owc_tml_ven_lda_tur_ukr_krd_uzb_cic_vie_sid_swt_igb_dgb	-0.678878538808172	-1.62765593492789	0.106981268319502
552	anl_krd_xho_lit_hau_amr_chh_ita_azi_tur_swt_mly_moo_ukr_alb_bsq_ctl_mlt_tsw_cnt_svk_rus_zul_grk_ses_scr_fin_ven_akn_est_por_heb_geo_ger_afr_slo_urd_sod_gam_nor_hun_ewe_sun_spa_ind_jpn_knd_kor_pol_mol_igb_eng_bat_mcd_aeg_jav_mnd_lat_tsn_rom_tig_bul_arw_pan_hin_qcu_fre_prs_swe_fbf_sid_guj_wly_ben_mao_glc_bam_bos_dgb_tag_tha_owc_tml_swa_bem_aze_dut_cze_uzb_dyu_vie_amh_cic_lda_yor	-0.400710010576315	-0.9502405752818	0.344452972153643
553	owc_pol_yor_ita_tig_amh_sid_glc_tur_azi_moo_jav_dyu_guj_fre_bsq_afr_chh_cic_cnt_pan_arw_bem_ukr_ewe_mcd_est_akn_dgb_fin_alb_amr_geo_prs_krd_ctl_eng_aeg_mlt_spa_hun_zul_mao_urd_mly_jpn_knd_kor_dut_svk_swt_mol_ind_lat_gam_bat_mnd_cze_igb_bul_sod_swe_por_nor_rom_qcu_slo_ben_ger_ven_anl_scr_hau_lit_tag_rus_tsn_hin_xho_sun_tha_heb_tml_swa_fbf_uzb_grk_bos_aze_bam_vie_wly_lda_ses_tsw	-0.0522533914432927	-0.123253065288508	0.902172684009122
554	aeg_guj_akn_ita_hau_wly_amr_arw_aze_uzb_cic_mao_ses_por_nor_bsq_rom_owc_ven_cnt_pan_prs_xho_swe_lda_ctl_hun_ewe_igb_fin_urd_mlt_geo_afr_pol_mcd_ger_sid_sod_lat_est_dgb_bat_hin_ind_jpn_knd_kor_spa_lit_swa_bul_sun_grk_heb_tag_mnd_eng_fbf_ben_anl_cze_dut_krd_svk_qcu_glc_fre_rus_bam_chh_bos_gam_slo_mly_scr_moo_alb_tsn_jav_tha_tig_tml_bem_dyu_tur_ukr_mol_azi_zul_vie_amh_tsw_swt_yor	-0.514525863229427	-1.22762047919082	0.222687706676016
555	amh_ben_akn_grk_gam_chh_aeg_cze_aze_uzb_ven_jav_moo_swe_alb_bsq_ukr_hau_zul_cnt_fre_por_dyu_eng_swa_pol_est_cic_fbf_fin_guj_heb_geo_spa_rus_bos_lat_anl_sid_ctl_hun_bam_sun_ita_mly_jpn_knd_kor_arw_krd_yor_mcd_bat_dut_sod_mao_mnd_scr_ses_nor_wly_mol_urd_pan_rom_qcu_prs_hin_afr_tsn_owc_slo_amr_glc_ind_svk_ewe_bul_lda_tag_tha_mlt_tml_tsw_dgb_tur_lit_ger_azi_xho_vie_tig_swt_bem_igb	-0.693732097294173	-1.66374875983553	0.09952892605207
556	sid_cze_akn_dut_wly_hau_anl_afr_tur_aze_yor_mao_tsn_bos_urd_bsq_guj_amr_swt_mnd_arw_eng_dgb_hin_ven_spa_est_fbf_cic_hun_prs_gam_geo_lat_rom_por_bul_chh_mlt_mcd_fin_ewe_jav_nor_ind_jpn_knd_kor_pan_mol_bem_ukr_tag_ger_sod_bat_cnt_swe_igb_slo_tig_fre_lit_pol_svk_qcu_ben_krd_rus_moo_amh_ctl_aeg_scr_mly_grk_bam_alb_dyu_sun_tha_owc_tml_lda_swa_uzb_glc_ita_azi_tsw_vie_heb_ses_xho_zul	-0.280079166599782	-0.661997987353331	0.509609579046048
557	owc_slo_bam_por_wly_mlt_chh_guj_uzb_tur_dyu_sun_dgb_pol_krd_bsq_lat_hau_lda_cnt_prs_urd_igb_bul_yor_bos_fin_tsn_akn_hun_nor_heb_geo_swe_ita_ben_ger_gam_sod_rom_est_swt_mly_dut_mao_jpn_tml_kor_hin_svk_xho_alb_jav_ukr_amr_ind_mnd_ctl_swa_eng_aeg_lit_pan_cze_afr_qcu_glc_grk_scr_ses_sid_rus_amh_mol_bat_spa_ven_mcd_moo_tag_tha_anl_knd_fbf_cic_azi_fre_arw_aze_bem_vie_tig_ewe_zul_tsw	-0.281204422335223	-0.666168724810361	0.506952399040057
558	sod_bos_igb_urd_sid_amh_mlt_cze_aze_uzb_akn_tag_tsw_slo_prs_bsq_rus_owc_dyu_mnd_ctl_ben_ven_eng_fbf_mcd_est_ewe_dgb_hun_por_wly_geo_spa_pan_ger_dut_heb_chh_krd_fin_zul_bat_bul_sun_jpn_knd_kor_lat_guj_moo_afr_ind_svk_tig_jav_cnt_swe_lda_ukr_amr_hin_glc_alb_mol_qcu_scr_nor_ita_ses_gam_lit_anl_pol_mly_fre_yor_grk_bam_mao_tha_hau_tml_swt_cic_tur_rom_arw_azi_xho_vie_aeg_tsn_swa_bem	-0.297445659600267	-0.704032218355392	0.483171834868565
559	aeg_prs_yor_cze_amr_hau_mlt_guj_tur_aze_swa_jav_dyu_ita_ben_bsq_krd_sid_cic_cnt_ukr_dut_ewe_pan_xho_afr_est_swt_tsw_fin_ger_gam_geo_eng_slo_bul_alb_anl_tig_swe_hun_zul_mly_svk_sun_jpn_tml_kor_por_mcd_ven_lit_tag_spa_owc_bat_mnd_arw_bam_mol_chh_rus_pol_bos_hin_qcu_grk_rom_fre_igb_wly_scr_amh_nor_ind_glc_tsn_ctl_moo_mao_tha_sod_knd_dgb_ses_uzb_lat_urd_azi_akn_vie_heb_lda_bem_fbf	-0.52497106693277	-1.24951012033048	0.214614100965355
560	wly_pan_tsn_rom_heb_amr_sid_hin_aze_uzb_swa_sun_zul_swe_grk_bsq_eng_gam_swt_cnt_ita_svk_yor_ben_lda_mcd_est_fbf_akn_fin_slo_chh_geo_alb_arw_afr_lat_mlt_owc_rus_hun_moo_jav_por_ind_jpn_tml_kor_glc_nor_dgb_ctl_tag_spa_tig_mly_mnd_lit_bam_scr_sod_guj_pol_dut_cze_qcu_krd_ger_bul_ewe_anl_prs_amh_mol_bat_bos_cic_ukr_tsw_mao_tha_hau_knd_xho_igb_azi_urd_fre_tur_ses_vie_aeg_ven_bem_dyu	-0.373539836004589	-0.886194350015365	0.377798622826774
561	wly_guj_swt_krd_mlt_gam_tig_rom_aze_tur_bam_jav_dgb_rus_mcd_bsq_afr_sid_ven_cnt_lit_por_moo_bos_tsn_bul_fin_swa_zul_hun_slo_sod_geo_ctl_urd_glc_pol_amh_owc_spa_est_yor_ind_grk_tag_jpn_knd_kor_ben_nor_akn_fre_mly_ita_aeg_sun_mnd_scr_xho_cze_hau_alb_arw_pan_ger_qcu_hin_dut_swe_tsw_amr_prs_chh_eng_bat_ukr_igb_svk_dyu_mao_tha_heb_tml_lda_ses_azi_mol_lat_uzb_cic_vie_anl_fbf_ewe_bem	-0.0994790975608607	-0.234727496570846	0.814936273013201
562	tig_spa_ses_ctl_hau_amr_chh_svk_uzb_aze_ewe_mao_fbf_prs_cze_bsq_lat_wly_bem_cnt_por_mol_swt_alb_lda_guj_fin_cic_dyu_est_ukr_mlt_geo_afr_bul_ben_rus_sod_heb_fre_hun_bam_jav_ita_sun_jpn_knd_kor_scr_arw_moo_lit_ind_mcd_gam_mly_mnd_dut_akn_rom_aeg_urd_nor_slo_bos_qcu_pan_grk_eng_igb_sid_krd_anl_hin_tag_ger_xho_glc_tsn_bat_tha_amh_tml_zul_ven_azi_swe_pol_tur_tsw_vie_owc_dgb_swa_yor	-0.389439324399208	-0.924353480993578	0.357694528210531
563	aeg_arw_lda_rom_sod_amr_hau_guj_azi_uzb_moo_ind_ewe_nor_grk_bsq_bos_mlt_tsn_mnd_mcd_ita_bem_ger_dyu_pol_fin_tsw_cic_est_ctl_wly_geo_pan_swe_fre_prs_sid_gam_krd_hun_swa_sun_urd_jav_jpn_knd_kor_lit_cze_ses_hin_mao_mol_owc_tag_cnt_spa_bam_rus_tig_glc_lat_ukr_bul_qcu_alb_svk_por_ven_amh_afr_heb_eng_mly_ben_dgb_dut_xho_bat_tha_anl_tml_igb_swt_aze_scr_slo_tur_akn_vie_chh_yor_fbf_zul	-0.206743828097802	-0.48774455182347	0.626878663131104
564	amh_urd_bam_lat_heb_sod_hau_spa_tur_uzb_ses_ind_moo_prs_bos_bsq_scr_anl_ven_mnd_swe_por_dyu_pan_bem_ctl_fin_xho_tsw_est_nor_tig_geo_eng_krd_dut_guj_sid_amr_ukr_hun_tsn_jav_svk_tag_jpn_tml_kor_mol_slo_ewe_ita_mao_mcd_chh_bat_cnt_glc_swa_ben_owc_ger_alb_pol_lit_qcu_grk_bul_rus_swt_wly_hin_aeg_arw_sun_rom_igb_afr_yor_mly_tha_gam_knd_zul_dgb_aze_fre_cze_azi_akn_vie_mlt_lda_cic_fbf	-0.229733533732081	-0.542223994253187	0.588961122008387
565	anl_svk_xho_rus_heb_owc_tig_swe_tur_azi_dgb_jav_akn_fre_ctl_bsq_grk_wly_tsw_cnt_cze_arw_ses_scr_fbf_rom_est_bem_moo_fin_prs_gam_geo_bos_ben_alb_ukr_chh_mlt_krd_hun_tsn_sun_pan_bat_jpn_tml_kor_mcd_bul_zul_mol_ind_hin_aeg_tag_mnd_spa_bam_glc_sod_por_ger_afr_lat_qcu_urd_nor_ita_swt_amh_dut_sid_guj_mly_lit_dyu_pol_ewe_mao_tha_amr_knd_ven_swa_uzb_slo_eng_aze_yor_vie_hau_lda_igb_cic	-0.185344765405204	-0.437209394893331	0.662973067313239
566	hau_mcd_cic_spa_sod_chh_amr_ukr_aze_uzb_swa_bat_tsw_por_hin_bsq_prs_heb_igb_mnd_lit_dut_fbf_bos_tsn_eng_est_yor_zul_hun_ben_tig_geo_ctl_lat_svk_bul_aeg_gam_pan_fin_ewe_ind_mol_mao_jpn_knd_kor_ger_fre_dyu_rom_sun_alb_anl_jav_cnt_cze_bem_rus_amh_glc_krd_afr_arw_qcu_nor_urd_slo_ses_sid_ita_owc_swe_tag_pol_lda_scr_bam_mly_tha_mlt_tml_ven_xho_tur_grk_guj_azi_moo_vie_wly_dgb_akn_swt	-0.714312273905116	-1.71286923906515	0.0900687062384201
567	amr_mol_ewe_rom_wly_tig_sid_mcd_uzb_azi_igb_tag_dyu_bul_pol_bsq_ita_chh_xho_cnt_cze_slo_zul_urd_cic_grk_est_fbf_yor_hun_ger_gam_geo_ben_krd_bos_spa_aeg_mlt_lat_fin_bam_mao_prs_mly_jpn_knd_kor_ukr_arw_swt_glc_jav_rus_sod_bat_mnd_dut_ven_svk_hau_fre_swe_lit_por_qcu_scr_pan_ctl_tsw_heb_guj_anl_eng_sun_hin_swa_nor_bem_ind_tha_amh_tml_dgb_akn_aze_alb_afr_tur_lda_vie_owc_moo_ses_tsn	0.226634117043032	0.533956982602963	0.594645328622068
568	anl_lit_swt_guj_sid_aeg_heb_rus_tur_uzb_moo_bat_ven_eng_ukr_bsq_fre_sod_bem_cnt_nor_prs_fbf_hin_ses_krd_est_tsn_bam_hun_mol_owc_geo_mcd_cze_slo_bos_gam_amr_pol_fin_cic_ind_glc_mao_jpn_knd_kor_lat_arw_lda_scr_tag_ben_amh_jav_mnd_alb_zul_bul_hau_urd_rom_spa_afr_qcu_dut_ita_swe_dgb_chh_ctl_tig_grk_mly_por_yor_pan_igb_sun_tha_mlt_tml_dyu_xho_azi_ger_svk_aze_tsw_vie_wly_swa_akn_ewe	-0.604312423443251	-1.43933282321699	0.153413684959685
569	mlt_eng_yor_mcd_hau_sod_amh_ctl_aze_uzb_tsn_jav_swt_spa_mol_bsq_alb_heb_tsw_cnt_urd_por_dyu_slo_akn_bul_fin_ses_swa_hun_cze_owc_geo_swe_afr_ben_svk_sid_aeg_rus_est_dgb_mao_rom_sun_jpn_tml_kor_prs_ukr_bam_lit_bat_pan_tig_ind_mnd_ger_ven_grk_gam_arw_hin_pol_krd_qcu_guj_bos_fre_igb_wly_scr_chh_ita_mly_dut_moo_lat_bem_tag_tha_anl_knd_ewe_lda_azi_nor_glc_tur_xho_vie_amr_cic_zul_fbf	-0.911352621418237	-2.2052546455016	0.0299013653159867
570	aeg_guj_bam_ctl_amh_sid_sod_eng_uzb_aze_swa_mao_swt_rus_lat_bsq_urd_wly_moo_cnt_hin_arw_igb_prs_tsw_slo_est_zul_tsn_hun_pol_owc_geo_cze_afr_rom_mol_gam_amr_spa_fin_yor_tag_glc_ind_jpn_tml_kor_lit_alb_ven_nor_bat_por_hau_jav_mnd_ita_ses_swe_chh_grk_scr_ukr_mcd_qcu_ben_svk_ger_dyu_anl_dut_heb_fre_sun_bul_bem_bos_dgb_mly_tha_tig_knd_cic_xho_tur_krd_pan_azi_lda_vie_mlt_ewe_fbf_akn	-0.161159045334781	-0.380817108897035	0.704207468024388
571	chh_ita_igb_scr_owc_hau_aeg_svk_tur_uzb_ewe_sun_cic_alb_eng_bsq_ben_wly_xho_mnd_fre_krd_ses_grk_bam_por_est_lda_fbf_hun_hin_amr_geo_rom_cze_glc_bul_heb_amh_spa_fin_akn_mao_dut_bat_jpn_knd_kor_urd_pan_tsn_prs_ind_mcd_sod_mly_cnt_ctl_yor_pol_gam_guj_lit_afr_lat_qcu_ger_swe_slo_bem_tig_nor_anl_mol_tag_arw_zul_rus_ven_jav_tha_sid_tml_swt_dgb_azi_ukr_bos_aze_tsw_vie_mlt_moo_swa_dyu	-0.358452499774168	-0.849411996200189	0.39783337704768
572	heb_por_bam_afr_gam_amh_sod_ger_uzb_azi_yor_mao_tsn_rus_rom_bsq_scr_sid_zul_cnt_arw_lat_dyu_bul_bem_krd_fin_xho_tsw_hun_ben_aeg_geo_ctl_alb_ukr_hin_tig_wly_guj_est_fbf_sun_bos_bat_jpn_knd_kor_grk_svk_dgb_eng_ind_urd_mlt_jav_mnd_fre_ewe_glc_owc_ita_lit_pol_cze_qcu_dut_swe_slo_igb_chh_prs_anl_pan_mly_nor_swt_mol_cic_tag_tha_amr_tml_lda_ses_aze_spa_mcd_tur_swa_vie_hau_moo_akn_ven	-0.885409470732827	-2.14512122605185	0.0345487013404426
573	owc_bul_bam_arw_chh_gam_aeg_krd_tur_aze_cic_mao_lda_lat_grk_bsq_prs_mlt_ses_mnd_slo_fre_swt_cze_ven_mol_est_moo_xho_hun_pan_wly_geo_bos_hin_eng_lit_amr_heb_svk_fin_bem_bat_ukr_tag_jpn_tml_kor_guj_urd_ewe_glc_sun_pol_amh_jav_cnt_ita_akn_afr_anl_rus_ger_spa_scr_qcu_ben_dut_rom_swa_sid_por_sod_alb_mly_mcd_dyu_swe_tsn_ind_tha_tig_knd_zul_yor_azi_nor_ctl_uzb_igb_vie_hau_dgb_tsw_fbf	-0.352084314746645	-0.833516627522318	0.406689090804025
574	tig_guj_tsw_glc_sid_mlt_chh_ger_uzb_aze_lda_bat_igb_arw_pan_bsq_eng_sod_dgb_cnt_mol_por_swt_spa_bem_alb_est_akn_cic_hun_svk_heb_geo_slo_pol_prs_bul_owc_amr_ita_fin_moo_sun_grk_jav_jpn_knd_kor_swe_scr_ses_ukr_mly_ctl_gam_mao_mnd_urd_ven_afr_hau_lat_hin_cze_ben_qcu_lit_rus_mcd_yor_amh_bos_anl_dut_tag_krd_tsn_rom_swa_ind_tha_wly_tml_xho_bam_tur_fre_nor_azi_dyu_vie_aeg_ewe_zul_fbf	-0.593668607579649	-1.42172068321984	0.158452300402727
575	sid_ita_yor_scr_aeg_tig_gam_eng_uzb_aze_ven_mao_igb_glc_por_bsq_pan_chh_cic_mnd_krd_ukr_swt_dut_dyu_urd_hun_fbf_zul_fin_svk_amh_geo_slo_ctl_ger_alb_hau_wly_rom_est_tsw_ind_rus_sun_jpn_knd_kor_fre_bos_ses_lat_jav_nor_anl_mly_cnt_spa_bem_pol_amr_bul_grk_arw_guj_qcu_prs_lit_mol_bam_heb_swe_mlt_afr_bat_mcd_xho_ben_akn_tag_tha_sod_tml_dgb_ewe_azi_cze_hin_tur_moo_vie_owc_swa_tsn_lda	0.833173069551971	1.98594272817093	0.0499840776777067
576	sid_pol_dyu_lat_owc_sod_mlt_pan_aze_tur_igb_tag_bam_bul_mol_bsq_grk_amr_dgb_cnt_rom_eng_bem_mcd_lda_dut_hun_tsn_fbf_est_ita_wly_geo_swe_arw_por_glc_hau_heb_alb_fin_yor_ind_fre_mly_jpn_tml_kor_cze_scr_moo_hin_mao_bos_anl_bat_mnd_ctl_cic_slo_tig_rus_urd_guj_ukr_qcu_krd_nor_afr_zul_amh_spa_chh_ger_sun_ben_ewe_lit_xho_jav_tha_aeg_knd_swa_tsw_azi_prs_svk_uzb_akn_vie_gam_ses_ven_swt	-0.623083389429183	-1.48821063114601	0.140078443377748
577	owc_eng_ven_bul_anl_heb_amh_scr_uzb_tur_igb_mao_fbf_ukr_krd_bsq_hin_hau_xho_cnt_cze_guj_moo_pol_bam_dut_hun_yor_dgb_est_ita_chh_geo_spa_urd_afr_glc_mlt_sid_pan_fin_swt_mly_swe_tag_jpn_knd_kor_mcd_mol_bem_por_sun_ger_sod_ind_mnd_lat_lda_ben_wly_nor_rus_lit_alb_qcu_slo_svk_grk_ewe_gam_arw_tig_bos_bat_ctl_dyu_prs_tsn_jav_tha_aeg_tml_cic_swa_azi_fre_rom_aze_ses_vie_amr_akn_zul_tsw	-0.47403628597291	-1.12598575942451	0.263068818179561
578	sid_lit_igb_nor_sod_aeg_anl_guj_uzb_tur_moo_tag_dgb_glc_mcd_bsq_ben_hau_akn_mnd_eng_scr_bam_fre_xho_pan_hun_swt_cic_est_pol_amh_geo_rus_svk_mol_por_gam_amr_prs_fin_swa_mly_ger_ind_jpn_knd_kor_ctl_ukr_zul_afr_mao_hin_chh_jav_cnt_cze_lda_slo_wly_spa_bos_krd_swe_qcu_bul_urd_grk_ses_heb_alb_owc_dut_sun_lat_bem_ita_tsn_bat_tha_mlt_tml_fbf_tsw_aze_rom_arw_azi_ewe_vie_tig_yor_dyu_ven	-0.712078469860047	-1.7067099495827	0.0912130401659943
579	amh_ita_ewe_arw_aeg_wly_owc_fre_tur_uzb_bam_tag_swa_lat_mol_bsq_glc_mlt_tsw_mnd_prs_nor_tsn_pan_igb_slo_fin_yor_fbf_est_scr_amr_geo_por_mcd_afr_rus_anl_chh_pol_hun_dgb_ind_rom_jav_jpn_tml_kor_bul_swe_ses_bos_sun_ukr_sod_mao_cnt_svk_swt_grk_sid_guj_eng_dut_ger_qcu_krd_lit_alb_ven_heb_spa_gam_urd_mly_ben_xho_hin_bem_bat_tha_tig_knd_zul_lda_azi_cze_ctl_aze_dyu_vie_hau_cic_moo_akn	0.0631358454364954	0.148875402630699	0.881974300143975
580	gam_ben_dyu_eng_amh_aeg_amr_fre_azi_aze_swa_tag_dgb_alb_pan_bsq_rus_wly_xho_cnt_mol_cze_bem_bos_moo_krd_fin_bam_tsw_hun_scr_owc_geo_hin_pol_grk_swe_sod_heb_prs_est_fbf_bat_ita_mly_jpn_tml_kor_ukr_nor_swt_por_jav_lit_sid_sun_mnd_ctl_ewe_afr_chh_glc_ger_rom_guj_qcu_spa_svk_dut_lda_anl_urd_hau_mcd_mao_slo_ses_arw_zul_ind_tha_mlt_knd_akn_ven_tur_bul_lat_uzb_igb_vie_tig_yor_tsn_cic	-0.322287365944639	-0.763530378502594	0.447079808109014
581	sid_ctl_swa_fre_owc_gam_heb_krd_tur_aze_xho_sun_ses_glc_lat_bsq_rus_amh_moo_cnt_pol_scr_akn_pan_ven_ukr_fin_cic_dgb_hun_cze_amr_geo_rom_ita_nor_mol_hau_aeg_slo_est_bem_jav_afr_ind_jpn_tml_kor_alb_bul_swt_ben_mao_lit_chh_tag_mnd_spa_bam_dut_mlt_grk_prs_swe_ger_qcu_arw_hin_eng_tsn_wly_mcd_sod_guj_mly_urd_igb_bos_ewe_bat_tha_tig_knd_fbf_zul_uzb_svk_por_azi_dyu_vie_anl_tsw_yor_lda	0.0690815422280675	0.16300133489737	0.8708710586062
582	sod_por_lda_arw_gam_hau_anl_afr_uzb_aze_dgb_bat_ewe_swe_fre_bsq_ukr_amr_dyu_mnd_rom_mcd_cic_cze_xho_prs_hun_bam_swa_est_rus_heb_geo_ger_spa_nor_mol_amh_sid_lat_fin_zul_mao_alb_ind_jpn_tml_kor_pol_krd_igb_lit_mly_glc_owc_tag_cnt_bos_moo_guj_wly_dut_scr_svk_ita_qcu_urd_pan_eng_swt_mlt_bul_aeg_ben_sun_grk_tsn_slo_ven_jav_tha_chh_knd_akn_fbf_azi_hin_ctl_tur_tsw_vie_tig_ses_yor_bem	-0.50098391187497	-1.19299093824387	0.235907644914219
583	tig_hin_ses_bos_mlt_amh_gam_afr_aze_tur_bem_mly_yor_ben_dut_bsq_ita_hau_dyu_cnt_cze_slo_fbf_pan_tsn_fre_hun_swt_lda_fin_rom_wly_geo_grk_por_alb_ukr_heb_sid_prs_est_dgb_jav_pol_tag_jpn_knd_kor_urd_lit_igb_krd_sun_swe_amr_ind_mnd_glc_ewe_rus_aeg_lat_scr_nor_arw_qcu_mol_mcd_bul_moo_anl_guj_chh_ger_mao_spa_ven_eng_xho_bat_tha_owc_tml_tsw_zul_uzb_ctl_svk_azi_akn_vie_sod_swa_bam_cic	0.873554708547675	2.09148869414455	0.0392102547975786
584	tig_dut_akn_urd_amh_sid_owc_grk_azi_tur_dgb_mly_moo_nor_rus_bsq_svk_gam_ewe_cnt_slo_krd_ses_bul_fbf_swe_fin_tsw_lda_est_rom_hau_geo_fre_arw_scr_spa_amr_heb_mol_hun_dyu_mao_hin_tag_jpn_tml_kor_ukr_eng_ven_mcd_ind_por_sod_bat_mnd_ita_tsn_ben_chh_lit_alb_pan_glc_qcu_pol_prs_afr_swa_anl_ctl_mlt_bos_sun_guj_bem_lat_bam_jav_tha_aeg_knd_swt_zul_uzb_ger_cze_aze_cic_vie_wly_yor_xho_igb	0.000492623451592819	0.00116010576591082	0.999076854594508
585	mlt_eng_swa_swe_gam_anl_wly_grk_tur_azi_tsw_ind_dyu_lit_bos_bsq_urd_amr_cic_cnt_guj_mcd_yor_ita_igb_ukr_fin_lda_fbf_est_nor_chh_geo_slo_glc_por_pan_hau_owc_arw_hun_akn_tag_bul_sun_jpn_tml_kor_rus_ger_xho_cze_mao_krd_sid_jav_mnd_mol_bam_hin_aeg_spa_ctl_ben_afr_qcu_fre_pol_svk_moo_tig_alb_sod_lat_mly_dut_ewe_rom_swt_bat_tha_amh_knd_ven_bem_uzb_scr_prs_aze_tsn_vie_heb_ses_zul_dgb	-0.274529265882152	-0.649327911603459	0.517726915938596
586	hau_cze_swa_krd_gam_tig_chh_lat_uzb_azi_swt_jav_dgb_guj_arw_bsq_pol_amr_moo_cnt_glc_eng_dyu_dut_bem_mcd_hun_igb_akn_est_prs_anl_geo_rom_bul_lit_scr_aeg_heb_spa_fin_ewe_sun_mol_mao_jpn_knd_kor_ben_afr_lda_bos_mly_ctl_sid_ind_mnd_ukr_ven_nor_owc_rus_urd_svk_grk_qcu_fre_hin_ger_tsn_sod_por_mlt_alb_bat_slo_cic_pan_fbf_tag_tha_wly_tml_tsw_zul_tur_ita_swe_aze_yor_vie_amh_ses_bam_xho	-0.694043249990714	-1.66222157329575	0.099835497986455
587	amh_bul_ses_fre_anl_mlt_owc_svk_azi_aze_yor_jav_xho_guj_mcd_bsq_scr_gam_bem_cnt_glc_hin_ewe_krd_igb_ukr_hun_akn_zul_fin_cze_sid_geo_rom_lit_bos_afr_amr_wly_pol_est_dgb_ind_urd_mao_jpn_knd_kor_grk_ger_dyu_lat_mly_ben_heb_sun_mnd_arw_bam_mol_hau_spa_rus_slo_nor_qcu_ita_prs_por_tsn_aeg_swe_chh_eng_tag_ctl_lda_pan_fbf_bat_tha_tig_tml_swt_cic_uzb_alb_dut_tur_moo_vie_sod_swa_ven_tsw	1.05801477241241	2.55818589378769	0.0121379833622043
588	amh_glc_swt_spa_sod_mlt_gam_pan_uzb_aze_fbf_mly_dyu_por_hin_bsq_mcd_sid_igb_cnt_urd_mol_swa_bos_zul_bul_hun_yor_bam_fin_rom_anl_geo_nor_ita_grk_svk_wly_chh_ben_est_lda_sun_ger_ind_jpn_tml_kor_prs_alb_tsw_afr_tag_ctl_owc_mao_mnd_arw_xho_krd_amr_lat_pol_dut_swe_qcu_guj_fre_slo_akn_heb_rus_aeg_lit_bat_eng_moo_scr_dgb_jav_tha_hau_knd_ses_bem_tur_cze_ukr_azi_tsn_vie_tig_cic_ven_ewe	0.618577096354665	1.46339254879867	0.146731721352425
589	sid_dut_lda_svk_hau_chh_owc_slo_uzb_aze_ewe_bat_zul_bos_rus_bsq_ctl_tig_ses_mnd_swe_hin_fbf_guj_bem_lit_hun_swt_bam_est_cze_amr_geo_ben_krd_lat_mcd_aeg_sod_pol_fin_yor_tag_por_sun_jpn_tml_kor_ukr_rom_akn_pan_ind_eng_mlt_jav_cnt_bul_dyu_scr_wly_urd_ger_ita_alb_qcu_mol_grk_arw_cic_amh_nor_anl_glc_mly_spa_igb_afr_dgb_mao_tha_heb_knd_tsw_xho_azi_fre_prs_tur_swa_vie_gam_tsn_moo_ven	-0.559920706899668	-1.33458678663726	0.185269940685736
590	tig_guj_bem_dut_mlt_sod_owc_prs_aze_tur_cic_ind_lda_arw_glc_bsq_ukr_amh_igb_mnd_ben_bos_akn_eng_swt_alb_hun_tsn_dgb_fin_spa_sid_geo_swe_por_ctl_krd_wly_chh_urd_est_fbf_sun_hin_bat_jpn_knd_kor_scr_afr_zul_svk_tag_grk_gam_mao_cnt_ger_ewe_lit_amr_mcd_nor_fre_pan_qcu_mol_lat_rom_dyu_heb_slo_aeg_pol_mly_ita_swa_bul_xho_jav_tha_hau_tml_ven_bam_uzb_cze_rus_azi_moo_vie_anl_tsw_ses_yor	0.683752844914186	1.62124966080243	0.108349829955582
591	gam_glc_akn_rom_amh_sid_mlt_hin_uzb_tur_bam_jav_ewe_mol_urd_bsq_krd_sod_zul_cnt_eng_ben_tsw_scr_lda_bos_hun_swa_cic_est_svk_chh_geo_bul_afr_por_alb_hau_owc_cze_fin_yor_tag_ita_ind_jpn_knd_kor_pol_grk_dgb_slo_sun_rus_anl_bat_mnd_ctl_swt_guj_amr_pan_lat_arw_spa_qcu_ger_swe_lit_ses_tig_mcd_heb_prs_mly_nor_moo_fre_fbf_mao_tha_wly_tml_xho_tsn_azi_ukr_dut_aze_igb_vie_aeg_bem_ven_dyu	-0.0874307271032696	-0.206249240769923	0.837047078636967
592	gam_arw_ewe_lat_anl_aeg_sod_urd_azi_aze_zul_ind_bem_mcd_nor_bsq_dut_owc_cic_cnt_ger_ita_swa_bos_ven_pan_fin_fbf_akn_est_ukr_sid_geo_krd_glc_fre_grk_heb_amh_hin_hun_dyu_bat_bul_tag_jpn_knd_kor_svk_guj_swt_spa_sun_cze_mlt_jav_mnd_ctl_ses_ben_hau_slo_afr_alb_por_qcu_eng_swe_scr_yor_amr_mol_tig_lit_mly_pol_tsn_prs_lda_mao_tha_wly_tml_igb_dgb_tur_rom_rus_uzb_bam_vie_chh_xho_moo_tsw	0.366097172779139	0.86328839935022	0.390199839549792
593	heb_rus_ewe_lit_amh_wly_sod_guj_tur_uzb_moo_jav_bam_ita_cze_bsq_pol_chh_fbf_cnt_pan_swe_dyu_hin_ven_arw_fin_ses_yor_est_lat_amr_geo_svk_glc_spa_mcd_anl_gam_prs_hun_cic_ind_ger_mly_jpn_knd_kor_scr_krd_akn_eng_mao_rom_owc_sun_mnd_slo_igb_por_hau_urd_mol_dut_alb_qcu_ukr_grk_afr_swt_aeg_bos_sid_ben_bat_ctl_xho_fre_dgb_tag_tha_mlt_tml_swa_zul_azi_nor_bul_aze_tsw_vie_tig_bem_lda_tsn	-0.586529301158176	-1.40055564400957	0.164674672700392
594	amr_glc_dgb_pol_tig_sid_sod_swe_tur_uzb_ewe_tag_tsw_eng_dut_bsq_afr_gam_ses_mnd_krd_ctl_swt_bos_lda_urd_est_xho_moo_fin_spa_heb_geo_arw_ger_prs_mcd_amh_wly_ukr_hun_igb_jav_ita_mao_jpn_tml_kor_por_bul_zul_nor_ind_lit_aeg_mly_cnt_rus_akn_scr_owc_hin_cze_fre_grk_qcu_alb_ben_rom_bem_mlt_mol_anl_slo_sun_pan_dyu_lat_bam_bat_tha_hau_knd_tsn_fbf_azi_svk_guj_aze_swa_vie_chh_cic_ven_yor	0.477367098091194	1.12660149037978	0.262809624699724
595	anl_alb_dyu_rom_heb_chh_hau_ukr_tur_aze_igb_sun_tsw_hin_ita_bsq_bul_owc_ewe_mnd_ctl_eng_tsn_cze_ven_svk_fin_swa_fbf_hun_dut_aeg_geo_scr_bos_spa_slo_gam_mlt_krd_est_lda_bat_lat_jav_jpn_knd_kor_mol_ben_moo_por_tag_afr_wly_mao_cnt_mcd_swt_swe_sod_prs_pol_lit_urd_qcu_fre_glc_ger_yor_sid_guj_amh_grk_ind_pan_ses_rus_cic_mly_tha_amr_tml_akn_dgb_uzb_nor_arw_azi_bam_vie_tig_zul_xho_bem	-0.305307175355718	-0.722328665134619	0.471904888499011
596	aeg_spa_swa_eng_amr_amh_chh_lit_aze_uzb_akn_ind_dgb_arw_dut_bsq_pan_owc_igb_mnd_urd_cze_ewe_glc_ses_swe_fin_xho_yor_hun_bos_hau_geo_pol_hin_slo_mol_heb_anl_nor_est_ven_bat_scr_sun_jpn_tml_kor_ctl_mcd_zul_fre_mao_grk_gam_jav_cnt_alb_fbf_ita_tig_prs_guj_svk_rus_qcu_afr_rom_lat_lda_mlt_ger_sod_bul_mly_ukr_cic_ben_bam_tag_tha_wly_knd_moo_swt_azi_krd_por_tur_tsn_vie_sid_bem_tsw_dyu	-0.637784281394307	-1.52844514255254	0.129796269870521
597	sod_swe_akn_bul_owc_hau_wly_krd_azi_uzb_ven_sun_xho_arw_lit_bsq_mcd_aeg_swa_cnt_urd_spa_tsw_ger_cic_ben_fin_ses_yor_est_dut_gam_geo_lat_grk_fre_bos_amr_heb_svk_hun_moo_mao_eng_mly_jpn_tml_kor_alb_nor_tsn_por_jav_slo_sid_bat_mnd_glc_ewe_ita_tig_pan_ctl_ukr_pol_qcu_cze_mol_scr_igb_mlt_afr_anl_guj_ind_rus_zul_prs_bam_tag_tha_amh_knd_bem_swt_tur_hin_rom_aze_dgb_vie_chh_lda_dyu_fbf	-0.529034136637722	-1.26063754541179	0.210593107399609
598	heb_glc_dyu_ctl_aeg_sod_gam_mol_aze_uzb_cic_mly_ven_rom_mcd_bsq_fre_chh_fbf_mnd_nor_lat_xho_svk_bam_por_hun_bem_dgb_est_dut_mlt_geo_ukr_spa_urd_arw_tig_wly_ita_fin_tsw_bat_slo_jav_jpn_tml_kor_hin_pan_swt_krd_ind_pol_owc_tag_cnt_cze_zul_rus_anl_afr_bos_alb_prs_qcu_eng_ger_scr_tsn_amh_grk_sid_bul_sun_swe_lda_lit_ses_mao_tha_amr_knd_igb_akn_tur_guj_ben_azi_swa_vie_hau_ewe_moo_yor	0.0122668433329744	0.0288758186655206	0.977025507178529
599	heb_urd_lda_eng_sod_aeg_wly_cze_tur_uzb_ven_bat_swa_ben_alb_bsq_slo_amh_bem_mnd_ger_dut_xho_ctl_igb_bos_est_zul_dyu_fin_grk_gam_geo_mcd_rus_fre_rom_amr_chh_glc_hun_moo_ind_afr_mao_jpn_tml_kor_lit_ukr_tsn_ita_mly_arw_owc_tag_cnt_scr_swt_swe_anl_spa_por_pan_pol_qcu_mol_prs_guj_dgb_hau_hin_sid_nor_jav_lat_cic_bul_ewe_sun_tha_mlt_knd_yor_fbf_aze_svk_krd_azi_tsw_vie_tig_ses_bam_akn	-0.211434474656619	-0.499158342574807	0.618846584883318
600	mlt_slo_cic_bos_aeg_owc_amr_glc_tur_uzb_ven_bat_tsn_rom_afr_bsq_lit_amh_akn_mnd_urd_scr_fbf_pol_swa_por_hun_lda_zul_fin_arw_hau_geo_fre_ger_ctl_krd_anl_wly_guj_est_dyu_mly_ukr_mao_jpn_knd_kor_eng_lat_dgb_swe_jav_grk_gam_tag_cnt_mol_moo_spa_sid_pan_ben_bul_rus_qcu_hin_dut_ita_yor_sod_alb_tig_nor_sun_mcd_ewe_cze_igb_ind_tha_heb_tml_ses_tsw_aze_prs_svk_azi_swt_vie_chh_bam_bem_xho	-0.257372892747493	-0.60853435468177	0.544316601099379
601	owc_ukr_swt_lit_hau_sod_tig_afr_uzb_aze_akn_ind_fbf_hin_por_bsq_mol_amr_dgb_cnt_pan_glc_lda_scr_xho_slo_est_bem_ewe_fin_rus_heb_geo_bul_cze_mcd_svk_anl_gam_prs_hun_tsw_mly_alb_tag_jpn_tml_kor_dut_eng_dyu_bos_mao_krd_sid_jav_mnd_spa_ven_pol_wly_fre_ita_swe_arw_qcu_nor_rom_urd_zul_amh_lat_mlt_ger_sun_ben_tsn_grk_cic_bat_tha_aeg_knd_bam_moo_tur_guj_ctl_azi_yor_vie_chh_ses_swa_igb	-0.17404302469215	-0.41064860586934	0.682274820406742
602	mlt_pan_fbf_dut_aeg_gam_tig_grk_tur_uzb_cic_ind_bem_nor_guj_bsq_urd_sod_swt_mnd_scr_bul_ses_pol_tsw_ben_est_swa_dgb_fin_ger_sid_geo_alb_slo_spa_lit_owc_amh_rom_hun_igb_tag_por_bat_jpn_tml_kor_ita_krd_dyu_fre_mly_rus_amr_sun_cnt_arw_zul_lat_heb_prs_mol_ukr_afr_qcu_glc_hin_eng_lda_chh_svk_wly_bos_mao_swe_xho_cze_ewe_jav_tha_anl_knd_ven_moo_azi_ctl_mcd_aze_bam_vie_hau_yor_tsn_akn	0.307517403287495	0.724373710327679	0.470654755609981
603	sod_scr_ewe_ita_chh_tig_hau_arw_azi_aze_akn_sun_ven_mol_afr_bsq_pan_heb_moo_cnt_bos_swe_tsn_nor_xho_ctl_fin_swa_swt_hun_hin_sid_geo_lit_por_ben_bul_owc_amh_mcd_est_bem_ind_ger_jav_jpn_tml_kor_svk_eng_lda_fre_tag_urd_amr_bat_mnd_krd_igb_spa_aeg_alb_ukr_guj_slo_qcu_rom_rus_dut_zul_mlt_pol_wly_grk_mly_lat_yor_prs_tsw_mao_tha_anl_knd_dgb_fbf_uzb_cze_glc_tur_dyu_vie_gam_cic_bam_ses	-0.169018485364938	-0.39970269954249	0.690292016480782
604	tig_ctl_swt_ger_hau_gam_mlt_prs_aze_tur_lda_sun_tsn_alb_spa_bsq_guj_owc_ewe_mnd_slo_ukr_swa_grk_xho_svk_fin_yor_moo_est_glc_chh_geo_rom_afr_urd_mcd_sod_aeg_dut_hun_bam_bat_pan_mao_jpn_knd_kor_eng_bos_dgb_cze_mly_lit_sid_tag_cnt_krd_ses_por_wly_bul_fre_swe_mol_qcu_ben_hin_ita_igb_amh_scr_anl_lat_ind_arw_akn_pol_ven_jav_tha_amr_tml_fbf_dyu_uzb_rus_nor_azi_tsw_vie_heb_zul_bem_cic	-0.296211351880707	-0.700626162597882	0.48528555373628
605	sid_spa_lda_mol_gam_amr_mlt_nor_azi_aze_fbf_mao_xho_svk_por_bsq_krd_chh_tsn_cnt_ukr_lat_ven_mcd_swt_rus_hun_ewe_akn_est_bos_owc_geo_hin_urd_glc_grk_heb_sod_ger_fin_bam_bat_afr_mly_jpn_knd_kor_cze_eng_dgb_ctl_sun_rom_anl_jav_mnd_ben_igb_alb_aeg_ita_guj_pan_pol_qcu_slo_fre_lit_swa_amh_arw_wly_dut_ind_scr_bem_prs_ses_tag_tha_tig_tml_yor_moo_uzb_swe_bul_tur_cic_vie_hau_dyu_zul_tsw	-0.278518672625361	-0.659790997197967	0.511018646027303
606	anl_dut_cic_ben_hau_owc_amh_hin_aze_tur_lda_ind_fbf_ctl_slo_bsq_rom_sid_ven_mnd_prs_mol_zul_urd_swa_lit_fin_dyu_igb_hun_alb_heb_geo_eng_lat_grk_pan_mlt_gam_pol_est_ewe_sun_arw_tag_jpn_knd_kor_swe_nor_tsn_svk_mao_cze_sod_bat_cnt_scr_swt_ger_chh_guj_ukr_rus_krd_qcu_glc_fre_por_ses_tig_ita_wly_spa_jav_afr_bam_bos_moo_mly_tha_amr_tml_dgb_akn_uzb_mcd_bul_azi_bem_vie_aeg_tsw_yor_xho	-1.06946261929352	-2.61833148833447	0.0103160746604179
607	amh_alb_tsn_swe_anl_hau_owc_ukr_azi_uzb_ses_mao_bam_dut_nor_bsq_arw_tig_xho_mnd_lat_rom_dyu_prs_swt_svk_hun_lda_fbf_fin_urd_amr_geo_mol_ben_pan_afr_sod_chh_cze_est_ven_ind_pol_sun_jpn_knd_kor_ita_bul_cic_spa_jav_ger_heb_tag_cnt_por_igb_bos_gam_grk_eng_hin_scr_qcu_mcd_lit_guj_tsw_aeg_glc_mlt_krd_mly_ctl_akn_fre_swa_bat_tha_wly_tml_dgb_zul_tur_slo_rus_aze_bem_vie_sid_ewe_moo_yor	0.695283674169785	1.64694595222219	0.102944263803695
608	owc_pol_lda_alb_gam_wly_hau_mol_aze_uzb_swa_ind_ven_afr_svk_bsq_mcd_heb_bam_cnt_guj_spa_tsw_krd_moo_ukr_est_dgb_fbf_hun_eng_amh_geo_ben_swe_glc_pan_mlt_sod_ger_fin_swt_tag_grk_mly_jpn_knd_kor_urd_prs_tsn_rus_jav_hin_tig_bat_mnd_ita_zul_ctl_anl_cze_lit_nor_scr_qcu_dut_arw_slo_ewe_sid_por_chh_bos_mao_lat_xho_fre_igb_sun_tha_amr_tml_bem_dyu_tur_rom_bul_azi_akn_vie_aeg_ses_yor_cic	-0.85503460943378	-2.06534959793736	0.0416725406551231
609	hau_grk_yor_rom_amh_sid_owc_cze_aze_azi_igb_ind_ses_rus_prs_bsq_krd_anl_bem_mnd_nor_pan_swa_afr_swt_mol_fin_cic_akn_hun_ukr_chh_geo_lat_hin_guj_swe_sod_gam_alb_est_ewe_mao_bul_bat_jpn_knd_kor_ita_mcd_moo_ger_tag_glc_tig_mly_cnt_lit_dyu_eng_mlt_arw_scr_pol_slo_qcu_ben_ctl_svk_fbf_amr_bos_aeg_fre_jav_por_bam_spa_tsn_sun_tha_wly_tml_ven_xho_tur_urd_dut_uzb_tsw_vie_heb_zul_dgb_lda	0.263773796993896	0.621197938540133	0.535989033516228
610	wly_bos_dyu_rom_amr_aeg_tig_pan_tur_aze_tsw_tag_ses_nor_dut_bsq_scr_hau_lda_cnt_ctl_cze_cic_alb_fbf_guj_fin_moo_yor_est_ger_sod_geo_mol_glc_hin_bul_gam_anl_eng_hun_zul_sun_lat_bat_jpn_knd_kor_afr_arw_tsn_spa_jav_mcd_sid_mao_mnd_ita_dgb_svk_amh_urd_por_pol_grk_qcu_ben_ukr_swe_swa_heb_slo_owc_fre_ind_prs_ven_lit_xho_mly_tha_chh_tml_igb_akn_uzb_krd_rus_azi_bem_vie_mlt_bam_swt_ewe	-0.229969086340769	-0.543364134776327	0.588179191447648
611	sod_fre_ven_eng_amr_owc_wly_ger_uzb_aze_akn_jav_dgb_ukr_mol_bsq_mcd_mlt_moo_cnt_por_glc_tsw_ctl_zul_prs_est_igb_dyu_hun_hin_heb_geo_guj_cze_dut_nor_gam_chh_arw_fin_xho_tag_bul_sun_jpn_knd_kor_krd_spa_swa_slo_ind_pol_anl_mly_mnd_bos_fbf_urd_sid_alb_ita_ben_rom_qcu_grk_lit_scr_yor_aeg_swe_hau_pan_mao_svk_bam_afr_lda_bat_tha_amh_tml_cic_ses_azi_lat_rus_tur_swt_vie_tig_bem_tsn_ewe	0.507988610606707	1.19807859191457	0.233930811715748
612	heb_glc_xho_swe_gam_sid_anl_ctl_aze_uzb_bam_mly_swa_dut_afr_bsq_bul_wly_tsw_mnd_nor_rom_akn_grk_yor_prs_est_dyu_lda_fin_guj_mlt_geo_krd_pan_rus_eng_chh_hau_hin_hun_fbf_sun_lit_bat_jpn_knd_kor_urd_fre_igb_lat_tag_scr_amh_ind_cnt_alb_ewe_mol_owc_ger_pol_mcd_ben_qcu_slo_cze_arw_tsn_sod_por_amr_spa_jav_bos_moo_svk_swt_mao_tha_tig_tml_ven_bem_azi_ukr_ita_tur_dgb_vie_aeg_ses_zul_cic	-0.256455842455007	-0.606725910017836	0.545511145450209
613	sod_krd_bem_bul_anl_gam_tig_dut_tur_aze_akn_mao_zul_ukr_ita_bsq_cze_amh_ewe_cnt_por_mcd_lda_ctl_moo_prs_est_dyu_bam_fin_swe_amr_geo_guj_mol_ben_hin_heb_owc_urd_hun_tsw_mly_rus_sun_jpn_knd_kor_svk_glc_igb_rom_ind_spa_hau_bat_mnd_afr_yor_nor_chh_lat_slo_alb_lit_qcu_ger_bos_scr_dgb_aeg_eng_wly_pol_jav_grk_ses_fre_tsn_tag_tha_sid_tml_ven_swa_uzb_pan_arw_azi_xho_vie_mlt_cic_fbf_swt	-0.461464869578689	-1.10029666904718	0.274042782836551
614	aeg_lat_dyu_mcd_wly_mlt_anl_rus_tur_aze_igb_ind_ven_hin_prs_bsq_glc_gam_bam_cnt_por_arw_tsw_ukr_lda_bos_fin_moo_dgb_hun_dut_tig_geo_ger_nor_ben_ita_sid_hau_eng_est_swa_mly_swe_bat_jpn_knd_kor_ctl_grk_swt_rom_sun_pol_amr_jav_mnd_lit_xho_urd_owc_afr_fre_alb_pan_qcu_cze_mol_bul_cic_amh_slo_sod_guj_tag_scr_yor_krd_zul_mao_tha_chh_tml_ewe_bem_azi_svk_spa_uzb_fbf_vie_heb_ses_tsn_akn	-0.434422656683639	-1.03035628675859	0.305515002883863
615	amh_afr_tsw_ukr_aeg_chh_mlt_ctl_azi_aze_dgb_ind_xho_glc_hin_bsq_cze_tig_ewe_mnd_mol_dut_ven_urd_fbf_por_est_yor_bam_hun_rom_amr_geo_swe_arw_eng_lit_hau_wly_ger_fin_lda_tag_bos_bat_jpn_tml_kor_slo_ita_swt_ben_mly_mcd_sid_sun_cnt_bul_cic_pol_gam_alb_prs_nor_fre_qcu_svk_spa_pan_akn_owc_rus_anl_krd_mao_guj_bem_lat_dyu_jav_tha_heb_knd_igb_tsn_uzb_scr_grk_tur_moo_vie_sod_swa_zul_ses	0.306169467606301	0.721419410984636	0.472461310801064
616	anl_rom_zul_arw_amr_sid_tig_bos_aze_azi_moo_sun_ewe_krd_pan_bsq_afr_owc_dgb_cnt_bul_scr_tsn_ben_swt_urd_est_tsw_ven_hun_prs_amh_geo_guj_svk_pol_ger_chh_gam_hin_fin_fbf_mao_grk_mly_jpn_tml_kor_mol_ita_yor_lit_tag_ctl_heb_jav_mnd_rus_bam_slo_aeg_mcd_fre_swe_eng_qcu_nor_lat_cze_swa_sod_por_wly_alb_bat_dut_ses_glc_akn_ind_tha_mlt_knd_xho_lda_uzb_ukr_spa_tur_bem_vie_hau_dyu_cic_igb	-0.143663842369046	-0.338901797054408	0.735447725965003
617	amr_ctl_swa_slo_aeg_anl_gam_spa_tur_aze_zul_bat_yor_ben_alb_bsq_krd_mlt_lda_mnd_scr_ukr_ses_nor_xho_eng_fin_fbf_igb_est_rom_tig_geo_afr_ger_arw_pol_sod_chh_grk_hun_ewe_mao_ita_sun_jpn_knd_kor_glc_mol_ven_pan_mly_rus_sid_ind_cnt_dut_akn_mcd_hau_lat_hin_svk_swe_qcu_por_prs_cze_bem_amh_urd_wly_guj_tag_lit_cic_bos_swt_jav_tha_heb_tml_dgb_tsn_uzb_fre_bul_azi_dyu_vie_owc_bam_tsw_moo	0.0739136900225632	0.17390715970207	0.862316417923004
618	heb_krd_swt_bos_owc_amh_gam_ukr_azi_uzb_ewe_jav_ven_glc_nor_bsq_lat_tig_cic_cnt_ita_swe_dyu_por_ses_cze_hun_moo_bam_est_prs_anl_geo_dut_pol_arw_scr_amr_wly_mol_fin_fbf_tag_lit_mao_jpn_knd_kor_ger_rom_swa_grk_ind_slo_sod_sun_mnd_alb_igb_spa_mlt_urd_bul_pan_fre_qcu_rus_ctl_eng_dgb_aeg_svk_hau_mcd_mly_guj_zul_afr_tsn_bat_tha_sid_tml_yor_lda_tur_ben_hin_aze_xho_vie_chh_bem_tsw_akn	0.298092047252911	0.703121589710545	0.483736451805164
619	owc_bul_yor_arw_gam_hau_chh_lit_aze_uzb_bem_tag_dgb_bos_glc_bsq_pol_heb_cic_cnt_eng_ben_tsw_ukr_xho_urd_hun_moo_akn_est_mol_tig_geo_rom_ger_afr_spa_sid_amh_krd_fin_lda_jav_ita_mly_jpn_tml_kor_rus_alb_ses_scr_mao_mcd_amr_sun_mnd_pan_igb_svk_wly_prs_por_nor_guj_qcu_swe_grk_lat_fbf_anl_dut_aeg_slo_ind_hin_ven_fre_ewe_bat_tha_mlt_knd_zul_dyu_azi_ctl_cze_tur_bam_vie_sod_tsn_swa_swt	0.432317334374452	1.02046449023709	0.310155501524923
620	amr_ben_akn_krd_amh_wly_owc_bos_aze_uzb_yor_jav_zul_hin_alb_bsq_fre_sid_bem_mnd_lit_swe_dgb_afr_tsw_dut_hun_xho_lda_est_ctl_gam_geo_rom_urd_cze_ger_chh_mlt_pan_fin_tsn_mao_mcd_sun_jpn_tml_kor_glc_bul_igb_grk_mly_guj_sod_tag_cnt_lat_swa_ukr_heb_svk_spa_prs_eng_qcu_nor_ita_scr_moo_anl_rus_tig_por_bat_arw_ewe_mol_bam_ind_tha_hau_knd_ven_ses_azi_slo_pol_tur_dyu_vie_aeg_fbf_swt_cic	0.375882847805292	0.887672951614763	0.377006679710544
621	hau_arw_swa_mol_amr_sod_owc_nor_tur_azi_swt_jav_igb_urd_scr_bsq_guj_aeg_bem_cnt_glc_bos_tsw_alb_xho_rom_est_moo_cic_fin_hin_gam_geo_svk_lit_dut_eng_sid_mlt_lat_hun_ses_mly_afr_tag_jpn_knd_kor_ita_ger_zul_ctl_mao_por_chh_sun_mnd_grk_fbf_cze_wly_prs_rus_swe_bul_qcu_ukr_pol_ben_dgb_amh_fre_heb_pan_ind_slo_lda_spa_ewe_bat_tha_anl_tml_dyu_yor_uzb_krd_mcd_aze_ven_vie_tig_tsn_bam_akn	-0.173416932604284	-0.408328389387128	0.683971232032538
622	chh_rom_yor_prs_gam_wly_sod_ita_azi_aze_tsw_sun_fbf_dut_cze_bsq_ben_heb_dgb_mnd_lit_pan_bem_afr_zul_bul_fin_ven_ses_hun_scr_amh_geo_ctl_nor_fre_pol_mlt_owc_por_est_igb_ind_eng_mao_jpn_knd_kor_swe_grk_lda_mol_tag_rus_tig_bat_cnt_krd_moo_ger_amr_svk_urd_ukr_hin_qcu_lat_alb_mcd_dyu_hau_bos_sid_slo_jav_spa_swt_arw_xho_mly_tha_aeg_tml_swa_akn_tur_glc_guj_uzb_bam_vie_anl_tsn_ewe_cic	-0.814558751620641	-1.96349067942998	0.0525761018474591
623	wly_svk_ses_ctl_chh_sid_hau_nor_tur_aze_bam_sun_yor_bul_rom_bsq_pan_anl_igb_cnt_urd_slo_bem_lit_ven_arw_est_tsn_dgb_hun_guj_mlt_geo_rus_eng_krd_alb_sod_aeg_cze_fin_akn_tag_swe_ind_jpn_knd_kor_fre_ita_cic_grk_bat_lat_amr_mao_mnd_bos_moo_afr_owc_pol_scr_ben_dut_qcu_hin_glc_por_tsw_gam_prs_tig_mol_jav_ger_swt_spa_dyu_mly_tha_amh_tml_swa_xho_azi_mcd_ukr_uzb_fbf_vie_heb_ewe_lda_zul	-0.977634268881558	-2.3762162018275	0.019541626915016
624	aeg_pol_igb_ita_sod_chh_mlt_glc_tur_azi_xho_ind_moo_bul_ctl_bsq_svk_anl_dyu_mnd_scr_eng_ven_hin_lda_guj_hun_ewe_tsw_fin_spa_hau_geo_bos_rom_dut_urd_wly_heb_ger_est_bam_mao_ben_jav_jpn_knd_kor_afr_nor_swa_slo_tag_lit_tig_mly_cnt_swe_tsn_prs_amh_rus_mol_cze_pan_qcu_fre_alb_por_cic_sid_mcd_owc_grk_bat_arw_zul_lat_bem_sun_tha_gam_tml_fbf_yor_aze_krd_ukr_uzb_swt_vie_amr_ses_akn_dgb	-0.817530765948997	-1.97075829413059	0.051724851292367
625	chh_glc_dgb_ger_owc_amh_sid_swe_aze_tur_fbf_sun_tsn_afr_grk_bsq_bul_hau_ven_mnd_urd_pol_zul_eng_ewe_spa_fin_yor_ses_hun_svk_gam_geo_scr_krd_rus_guj_anl_aeg_arw_est_lda_mao_por_jav_jpn_tml_kor_pan_lit_xho_bos_mly_fre_tig_ind_cnt_lat_dyu_prs_wly_ben_mol_hin_nor_qcu_ukr_ctl_mcd_akn_sod_ita_heb_alb_bat_dut_tsw_rom_bam_tag_tha_mlt_knd_moo_swa_azi_cze_slo_uzb_igb_vie_amr_swt_bem_cic	-0.719727801805184	-1.72986245360809	0.0869723132271862
626	gam_lit_swt_lat_aeg_chh_anl_glc_uzb_tur_swa_ind_moo_scr_bul_bsq_cze_owc_akn_cnt_arw_slo_cic_nor_bam_por_hun_ses_tsn_fin_spa_heb_geo_urd_ukr_mcd_rus_sod_sid_afr_est_tsw_sun_grk_bat_jpn_knd_kor_mol_pol_dgb_fre_mao_ger_wly_jav_mnd_svk_lda_eng_mlt_alb_ben_krd_hin_qcu_pan_swe_bos_fbf_tig_prs_hau_ctl_mly_guj_yor_rom_dyu_tag_tha_amh_tml_xho_ven_aze_ita_dut_azi_ewe_vie_amr_bem_zul_igb	-0.0884336345915104	-0.208641672719983	0.83518426592604
627	chh_swe_ven_ger_hau_sid_sod_guj_azi_tur_swt_ind_lda_pol_mol_bsq_hin_owc_cic_cnt_ben_nor_ses_glc_xho_pan_est_fbf_dyu_fin_eng_amr_geo_urd_bul_dut_scr_gam_mlt_ctl_hun_akn_sun_bos_mly_jpn_knd_kor_por_afr_dgb_ukr_bat_cze_tig_mao_mnd_alb_bem_svk_aeg_lat_mcd_lit_slo_qcu_rus_grk_fre_moo_heb_arw_amh_prs_jav_ita_zul_krd_tsw_tag_tha_anl_tml_ewe_yor_uzb_spa_rom_aze_igb_vie_wly_tsn_bam_swa	0.25691370270467	0.605270130128954	0.546473701024653
628	sid_eng_tsn_hin_anl_mlt_amh_ukr_aze_uzb_bam_bat_ewe_prs_spa_bsq_slo_tig_xho_cnt_lat_cze_bem_afr_cic_alb_fin_tsw_dgb_est_scr_owc_geo_arw_lit_bos_pan_amr_gam_pol_hun_akn_jav_rus_mly_jpn_knd_kor_rom_ita_yor_nor_mao_svk_heb_sun_mnd_guj_igb_bul_chh_urd_ben_mcd_ger_qcu_swe_mol_por_zul_sod_ctl_aeg_grk_tag_fre_ven_dut_swt_ind_tha_hau_tml_fbf_dyu_tur_krd_glc_azi_lda_vie_wly_swa_ses_moo	0.919865868390227	2.19140522794599	0.0309203668436325
629	sid_grk_bam_arw_tig_chh_owc_dut_tur_azi_tsn_mao_yor_ben_eng_bsq_por_sod_fbf_cnt_mol_urd_igb_nor_dyu_slo_fin_tsw_bem_hun_krd_aeg_geo_prs_afr_cze_swe_amh_hau_bos_est_zul_sun_glc_bat_jpn_tml_kor_alb_ger_xho_mcd_mly_lat_gam_ind_mnd_hin_lda_lit_heb_ukr_rom_ita_scr_qcu_fre_bul_svk_akn_anl_rus_wly_spa_tag_guj_ewe_pan_dgb_jav_tha_mlt_knd_cic_swt_uzb_ctl_pol_aze_swa_vie_amr_moo_ven_ses	-0.00828094586008059	-0.0195361503366771	0.984455251766993
630	sid_cze_tsw_arw_chh_amr_mlt_grk_aze_uzb_zul_sun_swt_bos_bul_bsq_afr_wly_fbf_mnd_spa_ita_lda_ukr_igb_pol_fin_yor_moo_hun_dut_amh_geo_rus_fre_eng_prs_anl_owc_swe_est_ven_tag_nor_mao_jpn_knd_kor_slo_ger_ewe_guj_mly_mol_gam_jav_cnt_urd_tsn_svk_tig_glc_ben_pan_lat_qcu_alb_scr_ctl_swa_sod_mcd_hau_rom_ind_lit_bam_krd_bem_bat_tha_aeg_tml_cic_xho_azi_hin_por_tur_dyu_vie_heb_akn_dgb_ses	-0.173312512355208	-0.40905895928077	0.683436905116115
631	hau_grk_cic_dut_anl_amr_amh_cze_azi_tur_bem_mao_yor_pol_bos_bsq_prs_sod_tsw_cnt_svk_arw_bam_ben_lda_fre_hun_igb_tsn_est_bul_heb_geo_ita_hin_pan_mol_mlt_wly_guj_fin_ewe_ind_nor_bat_jpn_tml_kor_rom_glc_dgb_eng_sun_mcd_aeg_tag_mnd_urd_fbf_alb_owc_ukr_lat_rus_ctl_qcu_por_krd_afr_zul_tig_slo_gam_lit_mly_swe_swa_ger_ven_jav_tha_chh_knd_ses_xho_uzb_spa_scr_aze_dyu_vie_sid_moo_swt_akn	-0.72217752291245	-1.7368476945112	0.085725086580061
632	heb_ben_bam_afr_amh_anl_gam_ctl_aze_azi_igb_sun_yor_cze_swe_bsq_guj_wly_cic_mnd_rus_glc_ewe_grk_swa_ukr_hun_ven_lda_fin_fre_amr_geo_spa_ger_rom_prs_chh_sod_alb_est_dgb_mao_svk_ind_jpn_tml_kor_hin_eng_tsn_nor_bat_pan_hau_mly_cnt_ita_dyu_arw_owc_por_slo_urd_lit_qcu_mol_dut_pol_zul_mlt_mcd_aeg_krd_tag_bul_akn_lat_xho_jav_tha_sid_knd_fbf_tsw_tur_bos_scr_uzb_swt_vie_tig_ses_moo_bem	0.251294989734061	0.59147134799424	0.555639641502314
633	sid_mcd_bem_lit_chh_hau_amh_guj_azi_aze_dgb_mao_yor_ita_scr_bsq_alb_gam_xho_cnt_hin_slo_zul_ctl_cic_afr_est_tsn_igb_hun_rus_wly_geo_bos_svk_ukr_swe_mlt_owc_pan_fin_swa_bat_ben_sun_jpn_tml_kor_spa_nor_tsw_fre_jav_mol_amr_tag_mnd_dut_lda_krd_sod_prs_cze_bul_urd_qcu_glc_eng_grk_ewe_anl_ger_tig_lat_mly_rom_fbf_pol_moo_ind_tha_heb_knd_ses_bam_uzb_por_arw_tur_dyu_vie_aeg_ven_akn_swt	-0.334078615606316	-0.791854939536955	0.430460384624039
634	heb_eng_cic_svk_aeg_chh_tig_bos_azi_tur_bam_bat_ewe_dut_fre_bsq_por_anl_dgb_cnt_prs_rus_igb_guj_ven_hin_fin_lda_tsn_hun_mcd_amr_geo_pan_afr_krd_spa_amh_wly_rom_est_akn_ind_ctl_jav_jpn_knd_kor_alb_mol_dyu_swe_mly_glc_hau_sun_mnd_nor_swt_ita_owc_arw_cze_lit_pol_qcu_lat_ukr_scr_swa_gam_ben_sod_slo_tag_bul_xho_grk_fbf_mao_tha_mlt_tml_bem_yor_aze_ger_urd_uzb_ses_vie_sid_moo_tsw_zul	-0.0482422748800914	-0.113583953176635	0.909812448708022
635	gam_eng_cic_nor_wly_amh_tig_lit_aze_azi_zul_bat_lda_ben_glc_bsq_spa_hau_akn_mnd_dut_fre_swt_lat_xho_mol_fin_fbf_tsw_hun_pan_chh_geo_mcd_scr_urd_ukr_aeg_heb_pol_est_bem_mao_bul_tag_jpn_tml_kor_por_grk_swa_guj_jav_ctl_sod_ind_cnt_arw_ses_prs_anl_swe_alb_rus_hin_qcu_slo_svk_ger_ewe_amr_rom_mlt_ita_sun_cze_dgb_bos_moo_mly_tha_owc_knd_ven_igb_tur_afr_krd_uzb_dyu_vie_sid_tsn_bam_yor	0.16630452837503	0.392692062422111	0.6954455579067
636	amh_rom_tsn_nor_anl_amr_chh_pol_aze_uzb_ven_sun_fbf_bul_lit_bsq_bos_sid_dyu_cnt_alb_spa_ewe_svk_lda_afr_hun_yor_ses_fin_eng_owc_geo_urd_por_glc_swe_hau_wly_pan_est_zul_jav_ukr_mly_jpn_knd_kor_hin_ctl_bem_mol_bat_krd_sod_mao_mnd_ben_dgb_prs_heb_lat_cze_guj_ger_qcu_grk_scr_slo_igb_gam_arw_mlt_fre_tag_rus_tsw_ita_akn_ind_tha_aeg_tml_bam_xho_azi_dut_mcd_tur_cic_vie_tig_swt_moo_swa	0.0692788109671365	0.163083032147917	0.870806916020945
637	mlt_guj_igb_lit_heb_tig_sod_mcd_azi_uzb_tsw_mly_moo_ger_bos_bsq_por_owc_ewe_cnt_urd_svk_lda_pan_tsn_bul_est_fbf_bam_hun_rus_chh_geo_ukr_grk_nor_fre_sid_anl_ctl_fin_akn_jav_ita_bat_jpn_knd_kor_scr_spa_swa_prs_tag_pol_amh_mao_mnd_alb_bem_arw_hau_lat_swe_hin_ben_qcu_glc_eng_cze_swt_amr_afr_wly_mol_sun_slo_ses_rom_dyu_ind_tha_gam_tml_zul_yor_aze_dut_krd_tur_dgb_vie_aeg_xho_cic_ven	0.439890179607518	1.03825722707685	0.301842249318679
638	chh_lit_ewe_spa_hau_amr_aeg_cze_tur_uzb_dyu_sun_akn_pol_rom_bsq_prs_anl_tsw_mnd_eng_ukr_yor_bul_moo_hin_hun_tsn_igb_fin_arw_heb_geo_mcd_bos_fre_lat_gam_mlt_svk_est_ses_tag_ben_ind_jpn_tml_kor_urd_rus_swa_swe_mly_ita_owc_bat_cnt_afr_zul_guj_sod_por_dut_grk_ger_qcu_krd_glc_slo_bam_tig_ctl_wly_pan_jav_scr_ven_nor_cic_mao_tha_sid_knd_xho_swt_azi_mol_alb_aze_bem_vie_amh_dgb_fbf_lda	-0.940265405540252	-2.28046487580815	0.0248643560249092
639	chh_alb_xho_spa_sid_wly_gam_cze_azi_tur_fbf_ind_dgb_ben_fre_bsq_hin_amh_moo_cnt_svk_lit_cic_afr_ewe_krd_est_bam_yor_fin_arw_owc_geo_lat_prs_swe_urd_anl_sod_glc_hun_tsw_mly_rus_mao_jpn_knd_kor_eng_nor_swa_ctl_jav_por_mlt_bat_mnd_dut_swt_bos_amr_rom_ita_pan_mcd_qcu_bul_grk_pol_lda_tig_slo_heb_mol_tag_guj_dyu_scr_igb_sun_tha_aeg_tml_akn_ven_aze_ukr_ger_uzb_tsn_vie_hau_zul_ses_bem	0.190169420332724	0.44835882839064	0.654937108010629
640	anl_bos_akn_spa_amh_owc_wly_rom_azi_uzb_zul_ind_dyu_fre_pol_bsq_swe_sod_tsw_cnt_lit_eng_bam_hin_dgb_ukr_hun_ven_tsn_fin_arw_aeg_geo_rus_afr_prs_cze_sid_chh_svk_est_ewe_sun_pan_mao_jpn_tml_kor_glc_scr_swa_ben_mly_guj_amr_jav_mnd_alb_swt_krd_heb_urd_mol_por_nor_qcu_ctl_lat_mcd_fbf_mlt_bul_hau_dut_bat_ger_bem_slo_ses_tag_tha_gam_knd_cic_lda_aze_ita_grk_tur_xho_vie_tig_moo_yor_igb	0.0440138773034959	0.103653822787544	0.917667273376779
641	hau_fre_tsw_guj_gam_anl_sod_lat_aze_azi_swa_tag_ses_krd_eng_bsq_slo_chh_igb_mnd_scr_rom_xho_grk_moo_dut_fin_yor_dgb_hun_prs_tig_geo_nor_ben_ukr_por_aeg_amr_bul_est_akn_mao_arw_mly_jpn_tml_kor_ger_pol_bam_spa_jav_afr_wly_bat_cnt_pan_fbf_svk_heb_swe_alb_bos_mcd_qcu_cze_ita_rus_swt_mlt_ctl_amh_hin_sun_glc_ewe_urd_bem_ind_tha_owc_knd_cic_ven_uzb_mol_lit_tur_zul_vie_sid_tsn_dyu_lda	-0.461063125943758	-1.09510306363396	0.276299495956799
642	amr_ukr_swt_eng_gam_owc_amh_krd_uzb_aze_ses_mao_cic_rus_cze_bsq_bos_sod_ewe_mnd_svk_bul_yor_pol_swa_afr_hun_dgb_akn_est_slo_aeg_geo_rom_alb_mol_grk_chh_hau_dut_fin_lda_bat_spa_sun_jpn_tml_kor_fre_ctl_ven_arw_mly_ben_tig_ind_cnt_glc_bem_pan_sid_ita_urd_ger_scr_qcu_prs_mcd_lit_tsw_mlt_guj_anl_swe_jav_hin_xho_nor_dyu_tag_tha_wly_knd_moo_zul_azi_por_lat_tur_fbf_vie_heb_tsn_bam_igb	-0.384017784564944	-0.911789017132013	0.364237240960327
643	chh_pan_ses_scr_mlt_aeg_gam_ger_tur_aze_ven_ind_zul_dut_nor_bsq_ita_wly_dgb_cnt_grk_spa_dyu_ukr_cic_ctl_hun_akn_bem_est_afr_hau_geo_bos_arw_glc_lit_owc_sid_lat_fin_xho_mly_cze_bat_jpn_tml_kor_mol_krd_swa_mcd_sun_fre_tig_mao_mnd_slo_swt_ben_anl_svk_alb_rus_bul_qcu_prs_pol_guj_yor_heb_swe_sod_hin_jav_urd_ewe_por_lda_tag_tha_amr_knd_bam_moo_azi_rom_eng_uzb_tsn_vie_amh_tsw_fbf_igb	0.0189272057556835	0.0446141832649576	0.9645104925326
644	mlt_pol_ses_eng_wly_sid_chh_lit_azi_tur_lda_jav_ven_arw_rom_bsq_dut_hau_yor_cnt_krd_mol_fbf_afr_moo_bos_hun_cic_akn_est_lat_aeg_geo_ben_svk_ctl_ukr_heb_gam_spa_fin_tsw_ind_cze_tag_jpn_knd_kor_swe_pan_dgb_alb_sun_glc_sod_mao_mnd_hin_swa_por_anl_prs_ita_rus_guj_qcu_urd_bul_ger_ewe_amr_slo_amh_nor_bat_mcd_igb_scr_bem_mly_tha_tig_tml_xho_bam_uzb_grk_fre_aze_swt_vie_owc_zul_tsn_dyu	-0.655172444761792	-1.57108942837489	0.119558064898477
645	gam_eng_zul_nor_sod_hau_anl_cze_azi_tur_tsn_sun_ven_ukr_guj_bsq_dut_sid_swa_cnt_lit_svk_igb_afr_xho_fre_hun_cic_dgb_est_pol_mlt_geo_glc_lat_por_pan_aeg_owc_ita_fin_akn_mly_grk_tag_jpn_tml_kor_arw_ben_swt_bul_bat_spa_wly_jav_mnd_ctl_bam_krd_chh_ger_rus_rom_bos_qcu_scr_urd_swe_moo_amh_prs_tig_mcd_ind_hin_bem_slo_yor_mao_tha_amr_knd_fbf_tsw_uzb_mol_alb_aze_dyu_vie_heb_lda_ewe_ses	-1.0190737198129	-2.49119889692545	0.0145040268839596
646	anl_rom_dyu_krd_amh_sid_wly_slo_azi_uzb_ven_mly_lda_ctl_ita_bsq_ger_gam_dgb_cnt_bos_por_igb_mcd_swt_lit_fin_tsn_yor_hun_bul_aeg_geo_pol_glc_nor_afr_sod_tig_scr_est_ewe_tag_eng_jav_jpn_tml_kor_mol_swe_bem_spa_bat_guj_amr_ind_mnd_ben_tsw_cze_chh_prs_rus_urd_svk_qcu_arw_dut_lat_bam_heb_alb_hau_hin_sun_pan_akn_fre_cic_mao_tha_owc_knd_moo_fbf_tur_grk_ukr_aze_zul_vie_mlt_ses_xho_swa	0.20085006617739	0.472585393259861	0.637616175853272
647	owc_eng_zul_ben_wly_aeg_gam_scr_tur_azi_ses_mly_xho_rom_urd_bsq_grk_heb_dyu_cnt_pol_arw_ven_nor_yor_spa_hun_lda_tsw_est_ukr_anl_geo_por_lit_krd_prs_sid_hau_swe_fin_akn_mao_pan_bat_jpn_knd_kor_fre_afr_igb_rus_tag_alb_mlt_jav_mnd_lat_swa_dut_tig_bul_mcd_ctl_guj_qcu_mol_cze_ita_dgb_chh_hin_amh_glc_ind_bos_moo_slo_swt_sun_tha_amr_tml_bem_bam_aze_svk_ger_uzb_tsn_vie_sod_cic_fbf_ewe	-0.762693816432617	-1.83446224378141	0.0697827655474687
648	heb_hin_tsw_arw_anl_owc_aeg_ukr_aze_tur_ses_bat_cic_fre_swe_bsq_rom_wly_bem_mnd_dut_guj_moo_ger_zul_lat_est_yor_tsn_fin_bul_hau_geo_slo_urd_nor_pan_tig_gam_scr_hun_fbf_mao_mol_ind_jpn_tml_kor_ita_pol_akn_mcd_tag_rus_sid_mly_cnt_krd_bam_eng_chh_ben_lit_glc_bos_qcu_afr_ctl_grk_igb_sod_svk_amr_spa_jav_alb_xho_prs_dyu_sun_tha_mlt_knd_ven_swt_uzb_cze_por_azi_ewe_vie_amh_dgb_swa_lda	-0.0801755617280296	-0.188865586890834	0.850609712337492
649	amr_prs_swa_guj_hau_sod_gam_cze_tur_aze_fbf_jav_ses_svk_urd_bsq_bul_amh_tsw_mnd_rom_lat_bem_glc_tsn_alb_hun_ewe_swt_est_ctl_anl_geo_ukr_slo_afr_arw_heb_mlt_scr_fin_bam_tag_pol_sun_jpn_knd_kor_fre_grk_xho_rus_mly_nor_tig_mao_cnt_bos_akn_lit_sid_ita_dut_hin_spa_qcu_ger_pan_swe_ven_aeg_mcd_owc_mol_ind_ben_moo_eng_zul_bat_tha_wly_tml_igb_yor_azi_krd_por_uzb_lda_vie_chh_dgb_dyu_cic	-0.221666322028999	-0.524765750855009	0.600994743014769
650	amh_mcd_swt_pol_amr_aeg_anl_cze_tur_uzb_swa_ind_lda_ger_glc_bsq_eng_gam_fbf_cnt_rus_spa_bem_guj_igb_lit_hun_xho_yor_fin_krd_hau_geo_rom_afr_ben_prs_tig_sod_ctl_est_tsn_bat_ita_mly_jpn_tml_kor_bul_lat_akn_dut_jav_ukr_mlt_sun_mnd_por_bam_urd_chh_alb_grk_bos_swe_qcu_scr_hin_slo_zul_wly_svk_heb_pan_mao_fre_dyu_nor_ven_tag_tha_sid_knd_ses_moo_azi_arw_mol_aze_dgb_vie_owc_cic_ewe_tsw	-0.30593949873779	-0.723459957815021	0.471213101356762
651	mlt_krd_swa_grk_tig_sod_amh_guj_uzb_aze_fbf_ind_lda_lat_spa_bsq_rus_hau_cic_mnd_ben_alb_tsw_svk_igb_dut_fin_dgb_dyu_est_mol_amr_geo_cze_swe_hin_urd_heb_chh_scr_hun_bam_tag_ukr_jav_jpn_tml_kor_mcd_afr_akn_fre_mao_ger_sid_sun_cnt_nor_yor_pan_wly_prs_ita_eng_ctl_qcu_lit_slo_pol_swt_owc_rom_gam_bos_bat_por_ewe_bul_ses_mly_tha_aeg_knd_ven_xho_tur_arw_glc_azi_bem_vie_anl_zul_tsn_moo	-0.773039137452219	-1.85368366275915	0.0669544783869911
652	chh_scr_dgb_eng_hau_wly_gam_bul_aze_tur_fbf_mao_ses_prs_ita_bsq_fre_owc_akn_mnd_krd_rom_dyu_ukr_bam_grk_est_ewe_yor_fin_ctl_anl_geo_afr_arw_bos_mcd_sod_heb_cze_hun_tsn_bat_rus_tag_jpn_knd_kor_glc_ben_ven_nor_sun_pan_amh_ind_cnt_pol_tsw_lat_mlt_svk_dut_lit_mol_qcu_ger_urd_spa_cic_amr_por_aeg_alb_mly_hin_lda_guj_swa_jav_tha_sid_tml_bem_xho_uzb_slo_swe_azi_swt_vie_tig_zul_moo_igb	0.378642857787158	0.893292698607702	0.374006228516669
653	sod_ctl_tsn_fre_hau_mlt_chh_slo_aze_uzb_akn_bat_bam_ita_ben_bsq_urd_gam_yor_mnd_guj_prs_xho_cze_tsw_dut_hun_lda_swa_est_ger_heb_geo_mcd_lat_bos_nor_owc_aeg_rus_fin_dyu_mao_scr_tag_jpn_tml_kor_krd_alb_bem_pan_mly_ukr_anl_jav_cnt_pol_zul_svk_amr_glc_hin_rom_spa_qcu_bul_mol_afr_ven_tig_grk_sid_por_ind_swe_swt_arw_ses_sun_tha_amh_knd_ewe_fbf_azi_eng_lit_tur_dgb_vie_wly_igb_moo_cic	0.214198284189162	0.504133139404514	0.615360083133724
654	sod_fre_xho_hin_aeg_gam_heb_cze_uzb_tur_igb_tag_dgb_nor_krd_bsq_guj_wly_tsn_cnt_grk_bos_cic_ita_bam_por_est_tsw_swa_fin_arw_tig_geo_alb_svk_rom_swe_sid_amr_slo_hun_zul_sun_glc_bat_jpn_knd_kor_afr_mol_ses_prs_ind_lat_mlt_mao_mnd_eng_bem_pol_chh_ukr_ben_lit_scr_qcu_bul_spa_mcd_yor_anl_urd_amh_ger_mly_rus_dyu_pan_akn_jav_tha_hau_tml_swt_lda_azi_dut_ctl_aze_ven_vie_owc_moo_ewe_fbf	0.00964720692079639	0.0227140319796338	0.981927047200508
655	mlt_bul_xho_urd_sod_amr_aeg_rom_tur_aze_swa_tag_swt_bos_lit_bsq_rus_amh_igb_mnd_arw_ukr_fbf_ben_dyu_slo_fin_akn_lda_hun_pol_sid_geo_ctl_alb_por_nor_tig_chh_guj_est_bem_sun_hin_mao_jpn_knd_kor_mol_grk_ven_cze_jav_afr_anl_mly_cnt_krd_bam_dut_hau_ita_scr_lat_ger_qcu_mcd_pan_eng_ses_heb_prs_owc_swe_ind_svk_tsw_spa_cic_bat_tha_wly_tml_yor_moo_azi_fre_glc_uzb_zul_vie_gam_ewe_tsn_dgb	0.210870730414568	0.496724752703205	0.620555311851021
656	mlt_bul_fbf_ita_sid_hau_tig_rus_aze_uzb_lda_tag_swt_prs_krd_bsq_slo_heb_tsw_mnd_lat_ben_swa_rom_dgb_guj_hun_ven_zul_est_fre_aeg_geo_pan_afr_cze_por_owc_gam_mcd_fin_bam_ind_glc_mao_jpn_knd_kor_swe_bos_bem_alb_bat_scr_wly_sun_cnt_urd_yor_pol_sod_ger_svk_mol_dut_qcu_nor_spa_lit_ewe_chh_hin_amr_arw_mly_ctl_akn_ukr_cic_jav_tha_amh_tml_moo_dyu_azi_eng_grk_tur_tsn_vie_anl_xho_igb_ses	-0.35117494502202	-0.83194269762948	0.407572425295605
657	gam_rom_ven_lit_chh_heb_mlt_ben_azi_uzb_fbf_mao_bem_eng_cze_bsq_nor_owc_lda_cnt_ctl_rus_ewe_ukr_akn_hin_fin_zul_tsn_est_mol_amr_geo_scr_bos_urd_lat_anl_sid_spa_hun_cic_mly_mcd_jav_jpn_tml_kor_pan_ger_swt_alb_ind_guj_hau_tag_mnd_grk_bam_slo_wly_afr_swe_ita_svk_qcu_bul_por_prs_dgb_tig_arw_sod_krd_bat_dut_xho_glc_dyu_sun_tha_aeg_knd_swa_igb_aze_pol_fre_tur_tsw_vie_amh_ses_yor_moo	-0.729449994444673	-1.75201092544176	0.0830681853095239
658	chh_prs_yor_bul_gam_tig_aeg_urd_tur_uzb_igb_mly_dyu_por_swe_bsq_ukr_owc_bem_cnt_arw_ger_ewe_mol_tsn_cze_est_moo_xho_hun_rus_hau_geo_grk_dut_ben_rom_heb_amr_lat_fin_akn_bat_guj_mao_jpn_knd_kor_scr_alb_ven_pan_jav_krd_mlt_ind_mnd_ita_bam_pol_sod_bos_ctl_spa_mcd_qcu_svk_glc_afr_tsw_anl_nor_wly_slo_tag_lit_swt_fre_dgb_sun_tha_sid_tml_fbf_swa_azi_hin_eng_aze_zul_vie_amh_cic_lda_ses	-0.274528972491064	-0.6495916428809	0.51755726102778
659	mlt_ger_swa_ukr_sod_sid_aeg_afr_aze_uzb_tsw_mly_moo_mol_slo_bsq_svk_hau_lda_cnt_lit_ben_igb_nor_ven_cze_fin_bam_yor_est_krd_anl_geo_lat_alb_dut_grk_tig_amh_pan_hun_bem_bat_hin_jav_jpn_tml_kor_bos_spa_dyu_scr_ind_bul_heb_sun_mnd_guj_ewe_ctl_chh_prs_ita_fre_rom_qcu_mcd_swe_arw_zul_gam_por_wly_pol_mao_urd_swt_eng_cic_tag_tha_owc_knd_tsn_ses_tur_glc_rus_azi_akn_vie_amr_fbf_xho_dgb	-0.418837708944798	-0.994724736627369	0.322451289295472
660	amr_afr_ven_por_hau_anl_owc_nor_tur_azi_bem_bat_akn_cze_ger_bsq_prs_heb_bam_mnd_krd_rom_tsw_alb_ses_ita_est_igb_yor_hun_fre_sod_geo_swe_glc_lit_mcd_gam_mlt_spa_fin_cic_jav_ctl_mly_jpn_tml_kor_pol_ukr_xho_arw_sun_eng_amh_mao_cnt_mol_swa_grk_chh_svk_bos_guj_hin_qcu_dut_ben_slo_zul_tig_lat_sid_pan_ind_urd_ewe_bul_fbf_tag_tha_aeg_knd_dyu_tsn_uzb_rus_scr_aze_dgb_vie_wly_lda_moo_swt	-1.08766473343187	-2.66310814629201	0.00912442882346767
661	owc_pol_dgb_mol_chh_tig_heb_guj_uzb_aze_tsn_tag_fbf_por_urd_bsq_lat_amh_ses_mnd_cze_scr_igb_afr_dyu_slo_fin_zul_ewe_hun_rom_wly_geo_bul_nor_alb_svk_hau_sod_grk_est_ven_mly_ben_ind_jpn_knd_kor_swe_glc_xho_bos_mao_lit_aeg_sun_cnt_arw_bam_spa_mlt_ita_fre_krd_eng_qcu_ger_mcd_rus_yor_anl_ukr_amr_dut_jav_hin_swt_pan_bem_bat_tha_sid_tml_moo_cic_azi_prs_ctl_tur_tsw_vie_gam_lda_swa_akn	0.779007353433339	1.85173518171733	0.0672367451343475
662	mlt_lat_tsw_urd_hau_wly_chh_svk_aze_tur_dyu_ind_xho_pol_lit_bsq_ukr_gam_igb_cnt_prs_alb_ses_spa_bem_eng_est_tsn_bam_fin_ger_owc_geo_afr_grk_ben_slo_aeg_anl_guj_hun_fbf_sun_scr_jav_jpn_knd_kor_rom_mol_akn_por_mly_dut_sid_mao_mnd_bul_cic_fre_amr_swe_mcd_glc_hin_qcu_arw_ctl_cze_yor_heb_rus_sod_ita_bat_pan_ewe_bos_ven_tag_tha_tig_tml_zul_swt_azi_krd_nor_uzb_dgb_vie_amh_swa_moo_lda	-0.471788662139096	-1.12248997878939	0.264543774373277
663	amr_nor_tsn_krd_tig_anl_amh_mol_uzb_azi_dgb_mao_moo_eng_ctl_bsq_afr_aeg_cic_cnt_fre_svk_dyu_hin_fbf_por_est_bem_tsw_fin_rus_chh_geo_cze_bul_prs_pol_wly_gam_grk_hun_swa_tag_glc_bat_jpn_knd_kor_rom_guj_swt_scr_ind_mcd_heb_mly_mnd_swe_xho_spa_mlt_slo_bos_lit_urd_qcu_ita_ben_arw_lda_sod_dut_owc_ger_jav_ukr_yor_pan_zul_sun_tha_hau_tml_ses_ven_aze_lat_alb_tur_bam_vie_sid_igb_ewe_akn	-0.136237389093869	-0.321044109717072	0.748897313258376
664	hau_rom_fbf_grk_wly_tig_owc_alb_uzb_tur_yor_bat_moo_svk_por_bsq_lat_sod_tsw_mnd_ctl_slo_igb_dut_akn_urd_hun_ses_ewe_est_ger_aeg_geo_glc_bul_pan_krd_mlt_heb_hin_fin_cic_sun_nor_ind_jpn_knd_kor_ita_eng_ven_spa_jav_bos_amr_mly_cnt_guj_swa_swe_chh_afr_ben_fre_prs_qcu_ukr_rus_pol_dgb_gam_arw_anl_mol_mao_mcd_swt_lit_bam_tag_tha_sid_tml_bem_tsn_aze_cze_scr_azi_xho_vie_amh_dyu_zul_lda	-0.506891969303844	-1.2059487232687	0.230896380191704
665	sid_eng_lda_rom_wly_aeg_owc_guj_azi_tur_bem_sun_ewe_pan_ger_bsq_cze_gam_bam_cnt_dut_mcd_swa_bos_cic_prs_hun_dyu_xho_est_arw_chh_geo_mol_krd_afr_swe_amh_hau_rus_fin_tsw_ind_slo_mao_jpn_tml_kor_lit_ukr_tsn_urd_bat_pol_heb_tag_mnd_ben_moo_svk_mlt_grk_ctl_ita_hin_qcu_por_bul_spa_swt_anl_fre_amr_glc_jav_scr_ven_lat_dgb_mly_tha_tig_knd_fbf_ses_aze_nor_alb_uzb_igb_vie_sod_akn_zul_yor	0.276831984454564	0.651793921782699	0.516141705836579
666	amr_bos_ven_cze_heb_chh_amh_guj_uzb_tur_bam_mao_bem_krd_pol_bsq_grk_aeg_zul_mnd_glc_rus_swt_eng_igb_ita_fin_ewe_yor_hun_lit_tig_geo_dut_scr_spa_mcd_owc_hau_slo_est_akn_jav_alb_mly_jpn_tml_kor_hin_ukr_fbf_fre_bat_swe_mlt_ind_cnt_ger_tsn_prs_wly_por_afr_rom_nor_qcu_arw_pan_mol_lda_sid_ctl_anl_lat_sun_urd_xho_ben_tsw_tag_tha_gam_knd_moo_dgb_azi_bul_svk_aze_swa_vie_sod_cic_ses_dyu	0.0793094485492627	0.186614959662998	0.852369019263719
667	anl_slo_ewe_glc_chh_wly_sod_lat_uzb_tur_lda_tag_ven_urd_dut_bsq_ita_tig_dyu_mnd_svk_por_bem_afr_igb_lit_hun_fbf_bam_est_guj_mlt_geo_pan_swe_mol_hin_owc_amh_alb_fin_tsw_mao_rom_jav_jpn_tml_kor_nor_spa_yor_bos_ind_scr_sid_mly_cnt_pol_ses_fre_heb_ger_ctl_arw_eng_qcu_cze_ben_mcd_swa_aeg_grk_amr_rus_sun_prs_zul_krd_tsn_bat_tha_gam_knd_xho_akn_aze_bul_ukr_azi_cic_vie_hau_swt_moo_dgb	0.172987341072009	0.407510753084844	0.684569428632288
668	aeg_afr_zul_bul_anl_mlt_amh_guj_uzb_tur_ewe_mao_yor_hin_ben_bsq_rom_heb_swt_mnd_grk_glc_dyu_urd_swa_ukr_hun_akn_dgb_fin_fre_amr_geo_spa_ger_swe_lat_owc_wly_bos_est_tsn_bat_dut_jav_jpn_knd_kor_pan_mcd_xho_svk_sun_mol_gam_tag_cnt_cze_ses_ita_sid_arw_por_slo_alb_qcu_eng_pol_lit_cic_tig_rus_hau_prs_mly_krd_tsw_nor_fbf_ind_tha_chh_tml_moo_igb_aze_ctl_scr_azi_bam_vie_sod_lda_bem_ven	-0.620738631285012	-1.48247910572985	0.141593628471933
669	amr_prs_bem_ctl_wly_sid_tig_fre_tur_aze_tsn_tag_ses_grk_cze_bsq_glc_mlt_ewe_mnd_lat_arw_ven_rom_lda_pan_est_swa_dyu_fin_rus_gam_geo_dut_nor_eng_por_chh_sod_pol_hun_xho_jav_ben_ind_jpn_tml_kor_mcd_svk_akn_ita_bat_slo_aeg_mao_cnt_scr_zul_urd_owc_spa_guj_ukr_swe_qcu_bul_ger_lit_dgb_anl_alb_hau_mol_mly_krd_bam_bos_swt_sun_tha_heb_knd_fbf_moo_azi_afr_hin_uzb_tsw_vie_amh_yor_igb_cic	0.49065387227434	1.15988791760392	0.249063557363457
670	mlt_rus_zul_rom_gam_wly_owc_pan_uzb_azi_bam_tag_bem_afr_svk_bsq_guj_amr_fbf_mnd_ukr_lat_akn_alb_dgb_swe_fin_ses_swa_est_scr_hau_geo_ctl_nor_bos_mol_heb_tig_pol_hun_dyu_jav_prs_mly_jpn_knd_kor_cze_spa_moo_grk_ind_mcd_chh_bat_cnt_eng_ewe_arw_anl_hin_ger_slo_fre_qcu_ben_por_glc_tsn_sod_ita_aeg_dut_mao_bul_ven_krd_lda_sun_tha_sid_tml_cic_swt_aze_lit_urd_tur_igb_vie_amh_yor_tsw_xho	-0.117292119951132	-0.276635969675118	0.782673526991824
671	heb_grk_cic_ita_amh_amr_mlt_ukr_aze_azi_ewe_sun_xho_lit_alb_bsq_guj_wly_bem_cnt_mcd_krd_bam_rom_tsw_ctl_fin_dyu_akn_est_eng_anl_geo_prs_hin_afr_por_sid_sod_svk_hun_zul_mly_arw_bat_jpn_tml_kor_mol_scr_moo_glc_tag_pol_tig_mao_mnd_slo_swa_ger_owc_rus_ben_bul_cze_qcu_lat_spa_fre_fbf_aeg_nor_hau_bos_jav_swe_ses_dut_swt_ind_tha_gam_knd_lda_yor_tur_urd_pan_uzb_ven_vie_chh_dgb_tsn_igb	0.0187638562051181	0.0442163329363185	0.964826763533333
672	aeg_glc_ses_ita_gam_amh_amr_rom_uzb_aze_moo_bat_tsw_hin_afr_bsq_lat_tig_dyu_cnt_alb_mcd_yor_ger_dgb_grk_hun_bam_ewe_fin_swe_mlt_geo_prs_lit_mol_ben_heb_chh_dut_est_akn_mao_bos_tag_jpn_knd_kor_rus_bul_xho_spa_sun_fre_owc_jav_mnd_nor_bem_krd_sod_scr_pol_slo_pan_qcu_svk_eng_ukr_swt_sid_arw_wly_guj_mly_por_swa_cze_lda_ind_tha_hau_tml_igb_fbf_tur_urd_ctl_azi_ven_vie_anl_cic_tsn_zul	-0.895006131237084	-2.17306520939994	0.0323163089475266
673	sod_svk_dyu_ita_aeg_owc_mlt_ukr_aze_azi_swa_ind_ses_prs_rom_bsq_grk_sid_dgb_mnd_fre_mcd_cic_scr_ewe_krd_hun_zul_yor_fin_pol_amh_geo_pan_lit_bos_ger_wly_anl_rus_est_igb_jav_spa_bat_jpn_tml_kor_alb_nor_tsn_urd_sun_arw_heb_mao_cnt_bul_swt_dut_hau_swe_guj_glc_lat_qcu_slo_ctl_por_lda_tig_ben_amr_hin_mly_mol_xho_eng_fbf_tag_tha_gam_knd_bam_bem_uzb_cze_afr_tur_akn_vie_chh_moo_tsw_ven	0.672343781322108	1.59480496554326	0.114148803185076
674	mlt_afr_ses_prs_sid_hau_gam_glc_aze_tur_lda_ind_yor_arw_cze_bsq_mol_amr_dgb_mnd_eng_dut_ewe_mcd_akn_lit_fin_zul_xho_hun_fre_heb_geo_ukr_slo_ita_rom_tig_amh_urd_est_tsw_mao_pan_tag_jpn_knd_kor_nor_ben_dyu_krd_sun_rus_owc_jav_cnt_grk_bam_lat_anl_hin_ctl_scr_bul_qcu_bos_guj_svk_moo_aeg_pol_chh_ger_bat_por_fbf_alb_swt_mly_tha_wly_tml_cic_tsn_azi_spa_swe_uzb_ven_vie_sod_bem_swa_igb	-0.413255601839487	-0.9808067073867	0.329232719278365
675	hau_ukr_dyu_eng_aeg_owc_sod_ita_aze_azi_bam_tag_akn_krd_hin_bsq_rus_amh_ewe_cnt_arw_fre_zul_nor_swa_grk_hun_xho_moo_est_prs_heb_geo_bos_slo_dut_afr_sid_mlt_bul_fin_tsn_mao_scr_ind_jpn_knd_kor_guj_por_igb_urd_sun_lit_anl_bat_mnd_cze_ses_spa_chh_alb_rom_svk_swe_qcu_pan_ben_ger_lda_gam_ctl_amr_lat_mly_mcd_tsw_pol_yor_jav_tha_tig_tml_ven_fbf_uzb_glc_mol_tur_dgb_vie_wly_bem_swt_cic	0.0369732088668284	0.0870186565272652	0.930843770832745
676	wly_por_tsw_lat_tig_aeg_chh_bul_azi_uzb_tsn_sun_igb_pan_scr_bsq_grk_amh_moo_cnt_prs_swe_swt_rus_akn_lit_est_yor_xho_hun_krd_sod_geo_urd_ita_eng_alb_heb_sid_glc_fin_ses_ind_hin_tag_jpn_tml_kor_afr_rom_fbf_ukr_mao_bos_owc_mly_mnd_ger_ven_svk_mlt_ctl_pol_cze_spa_qcu_arw_fre_guj_dyu_hau_slo_amr_dut_bat_mcd_cic_ben_zul_jav_tha_gam_knd_bem_dgb_tur_mol_nor_aze_lda_vie_anl_ewe_swa_bam	0.0132004880940154	0.0311225113676831	0.975238531317078
677	aeg_bul_zul_swe_wly_chh_anl_ctl_aze_tur_dyu_mao_ses_fre_bos_bsq_ukr_sod_swa_cnt_ben_eng_dgb_grk_bem_krd_fin_fbf_lda_hun_mcd_gam_geo_mol_urd_rom_rus_owc_sid_ita_est_yor_tag_spa_ind_jpn_knd_kor_cze_pol_moo_lit_bat_dut_mlt_jav_mnd_slo_swt_prs_tig_pan_alb_arw_hin_qcu_guj_svk_glc_bam_amh_afr_hau_ger_sun_lat_tsw_scr_ewe_mly_tha_heb_tml_igb_akn_uzb_nor_por_azi_xho_vie_amr_cic_tsn_ven	-0.726081363452244	-1.74113019835182	0.0849677275602809
678	hau_lit_xho_guj_anl_aeg_amh_nor_azi_uzb_yor_tag_swa_arw_slo_bsq_glc_gam_bem_cnt_urd_afr_moo_rus_cic_dut_fin_zul_akn_est_ctl_amr_geo_ukr_ita_mol_lat_mlt_sod_pol_hun_ses_jav_eng_sun_jpn_knd_kor_krd_grk_tsw_bos_ind_svk_tig_mao_mnd_prs_fbf_scr_owc_swe_por_hin_fre_qcu_alb_spa_ben_ewe_wly_ger_sid_rom_mly_cze_bam_pan_tsn_bat_tha_chh_tml_swt_ven_tur_bul_mcd_aze_igb_vie_heb_dyu_dgb_lda	-0.0126283841873148	-0.0297960253550185	0.976293577914264
679	gam_rom_fbf_afr_mlt_anl_amr_slo_aze_azi_igb_bat_swt_grk_prs_bsq_por_owc_swa_cnt_urd_ita_cic_eng_zul_guj_hun_ven_ses_est_mcd_aeg_geo_nor_hin_ger_krd_chh_sid_ctl_fin_lda_tag_rus_mao_jpn_knd_kor_cze_pol_tsn_lit_ind_mol_tig_sun_mnd_lat_dyu_svk_amh_dut_bul_fre_glc_qcu_ben_pan_bos_ewe_wly_ukr_heb_arw_jav_scr_yor_spa_dgb_mly_tha_sod_tml_bem_tsw_uzb_alb_swe_tur_akn_vie_hau_moo_bam_xho	-0.649971833967976	-1.55614472325769	0.12307032390327
680	gam_por_lda_arw_wly_amh_sod_eng_tur_uzb_tsw_jav_yor_slo_hin_bsq_scr_amr_dgb_mnd_krd_mol_ses_svk_bam_rom_fin_tsn_igb_est_dut_tig_geo_fre_glc_bul_ger_mlt_hau_spa_hun_xho_bat_ben_mao_jpn_knd_kor_afr_swe_dyu_mcd_ind_pol_owc_mly_cnt_pan_akn_lit_anl_bos_nor_ctl_rus_qcu_ukr_guj_ita_zul_heb_prs_sid_grk_sun_alb_ewe_cze_bem_tag_tha_chh_tml_fbf_ven_aze_lat_urd_azi_moo_vie_aeg_swa_swt_cic	-0.0184507147685071	-0.0435163049723409	0.965383264176769
681	amr_ukr_moo_cze_wly_aeg_heb_hin_azi_tur_zul_sun_ewe_bul_grk_bsq_arw_owc_swa_cnt_fre_glc_fbf_ger_tsn_urd_fin_ses_akn_est_pan_chh_geo_lit_guj_por_scr_sod_tig_bos_hun_dyu_tag_ben_bat_jpn_knd_kor_eng_dut_yor_swe_mly_rus_anl_mao_mnd_lat_ven_alb_gam_pol_krd_svk_afr_qcu_slo_mcd_spa_lda_sid_rom_amh_ita_jav_mol_dgb_ctl_tsw_ind_tha_mlt_tml_xho_igb_aze_nor_prs_uzb_bam_vie_hau_swt_bem_cic	-0.858198932553363	-2.07296219763813	0.0409420662244349
682	sid_arw_ses_bul_hau_wly_gam_urd_uzb_aze_ven_ind_swa_krd_ben_bsq_scr_amr_tsn_cnt_rom_spa_tsw_afr_ewe_por_hun_bam_lda_fin_eng_mlt_geo_pan_ger_ctl_grk_owc_sod_guj_est_dyu_sun_mol_mao_jpn_tml_kor_alb_lit_cic_cze_mly_bos_amh_tag_mnd_pol_igb_mcd_aeg_svk_swe_lat_dut_qcu_glc_prs_ukr_zul_chh_rus_heb_ita_bat_fre_akn_hin_bem_jav_tha_anl_knd_yor_fbf_tur_slo_nor_azi_xho_vie_tig_moo_dgb_swt	0.185880434883281	0.437536804026359	0.662736518569135
683	tig_svk_dgb_grk_chh_amr_sod_ukr_tur_uzb_cic_mao_akn_bul_bos_bsq_swe_aeg_yor_cnt_glc_scr_moo_ger_igb_lat_est_bem_fbf_fin_por_heb_geo_eng_mcd_rus_ben_gam_hau_pan_hun_swa_jav_hin_ind_jpn_knd_kor_afr_nor_ewe_arw_bat_lit_owc_tag_mnd_cze_lda_mol_amh_pol_krd_spa_guj_qcu_urd_fre_alb_swt_wly_slo_mlt_ctl_mly_rom_xho_dut_tsn_sun_tha_sid_tml_tsw_bam_azi_ita_prs_aze_zul_vie_anl_dyu_ven_ses	-0.484490596089893	-1.15111532492364	0.252635757069099
684	amr_ukr_swt_ger_sid_mlt_owc_afr_azi_tur_bem_ind_ewe_guj_bul_bsq_glc_wly_zul_cnt_arw_lit_akn_swe_dgb_bos_est_moo_fbf_fin_ctl_chh_geo_prs_rom_mol_fre_aeg_sod_spa_hun_igb_mly_eng_tag_jpn_tml_kor_rus_nor_yor_alb_sun_lat_heb_bat_mnd_ben_ses_grk_tig_por_mcd_urd_slo_qcu_pan_krd_ita_tsw_gam_dut_amh_svk_mao_cze_dyu_scr_swa_jav_tha_hau_knd_xho_bam_aze_hin_pol_uzb_ven_vie_anl_lda_tsn_cic	-0.641691009886044	-1.53579050133489	0.127985044218078
685	amr_rus_cic_krd_wly_anl_sid_pol_azi_uzb_bam_jav_ses_glc_mol_bsq_guj_aeg_swt_cnt_lat_dut_fbf_alb_bem_grk_fin_moo_dyu_hun_hin_hau_geo_svk_ger_nor_slo_owc_mlt_ctl_est_yor_mao_swe_sun_jpn_tml_kor_prs_ukr_lda_mcd_ind_afr_heb_bat_mnd_bul_xho_ita_gam_ben_eng_arw_pan_qcu_rom_por_cze_tsw_tig_scr_chh_bos_mly_urd_zul_spa_tsn_tag_tha_sod_knd_ewe_dgb_tur_lit_fre_aze_swa_vie_amh_ven_akn_igb	-1.3528524407252	-3.3843866902823	0.00104594888512541
686	hau_scr_akn_ger_wly_sid_amr_rom_tur_uzb_bam_jav_moo_prs_lat_bsq_grk_amh_zul_mnd_urd_dut_fbf_afr_swt_pol_est_dyu_swa_fin_glc_chh_geo_arw_nor_por_alb_heb_aeg_swe_hun_xho_bat_bul_sun_jpn_knd_kor_cze_bos_tsw_svk_mao_ukr_gam_ind_cnt_spa_dgb_mcd_tig_krd_fre_slo_guj_qcu_lit_pan_ben_igb_owc_ctl_mlt_hin_tag_eng_ven_ita_ses_mly_tha_anl_tml_yor_tsn_azi_mol_rus_aze_cic_vie_sod_bem_ewe_lda	-0.997432660208885	-2.4296498839286	0.017033838782772
687	amh_por_lda_urd_sod_gam_wly_krd_uzb_azi_zul_mao_swa_rom_lit_bsq_svk_amr_akn_mnd_pan_ita_dyu_prs_bem_mol_fin_swt_bam_hun_cze_chh_geo_rus_scr_pol_slo_anl_heb_ger_est_xho_jav_bul_mly_jpn_tml_kor_glc_bos_tsw_dut_tag_mcd_hau_bat_cnt_lat_igb_ukr_mlt_hin_ctl_arw_swe_qcu_nor_guj_ben_ses_sid_afr_owc_grk_ind_spa_cic_alb_moo_sun_tha_aeg_knd_tsn_fbf_tur_eng_fre_aze_dgb_vie_tig_yor_ven_ewe	-0.126167713520331	-0.297832971916201	0.766494980188528
688	chh_svk_dgb_nor_tig_mlt_anl_mol_uzb_aze_ven_bat_fbf_por_afr_bsq_dut_sid_yor_mnd_guj_ben_bem_grk_dyu_krd_est_akn_lda_hun_glc_hau_geo_spa_scr_lit_ger_sod_aeg_ctl_fin_ewe_jav_bul_mly_jpn_tml_kor_cze_mcd_swt_bos_sun_ukr_gam_tag_cnt_urd_ses_hin_owc_slo_pan_pol_eng_qcu_rus_alb_rom_tsn_amh_lat_amr_ita_mao_prs_zul_fre_swa_ind_tha_wly_knd_xho_bam_azi_swe_arw_tur_igb_vie_heb_cic_tsw_moo	-0.571748115148227	-1.36427517167424	0.1757733895452
689	sod_krd_xho_scr_heb_chh_amr_urd_aze_tur_tsw_ind_lda_dut_mcd_bsq_ben_anl_fbf_cnt_bul_swe_ewe_fre_ses_arw_fin_dyu_cic_hun_glc_owc_geo_alb_rom_rus_pol_amh_wly_por_est_igb_mly_eng_tag_jpn_knd_kor_bos_slo_swa_grk_sun_prs_aeg_mao_mnd_pan_moo_spa_tig_svk_ukr_cze_ita_qcu_mol_ger_lat_tsn_gam_guj_hau_lit_jav_afr_dgb_hin_ven_bat_tha_mlt_tml_zul_akn_uzb_ctl_nor_azi_bam_vie_sid_yor_swt_bem	0.102342561550262	0.240555607690426	0.810429053611604
690	amh_por_cic_rus_amr_sid_tig_alb_aze_azi_swa_ind_tsn_pol_rom_bsq_grk_heb_akn_mnd_hin_mcd_lda_arw_bem_bul_fin_ewe_xho_est_prs_aeg_geo_swe_dut_mol_eng_gam_anl_ita_hun_bam_jav_fre_tag_jpn_tml_kor_lit_urd_ven_pan_bat_spa_owc_sun_cnt_lat_yor_ger_wly_svk_ben_krd_ctl_qcu_glc_slo_afr_swt_mlt_nor_sod_scr_mly_bos_zul_guj_tsw_mao_tha_hau_knd_moo_igb_tur_ukr_cze_uzb_fbf_vie_chh_dyu_dgb_ses	-0.588869730324066	-1.40632161202248	0.162961272478147
691	heb_prs_lda_ita_aeg_tig_wly_rom_tur_azi_ven_jav_ewe_lit_ukr_bsq_spa_owc_akn_mnd_grk_glc_ses_bul_dgb_rus_hun_xho_swt_fin_arw_sod_geo_pol_ben_hin_mcd_chh_anl_swe_est_bam_bat_urd_mly_jpn_knd_kor_scr_lat_tsn_fre_mao_por_amr_sun_cnt_afr_igb_alb_hau_nor_ctl_slo_krd_qcu_dut_ger_cze_moo_gam_guj_amh_mol_ind_pan_tsw_bos_yor_tag_tha_sid_tml_bem_zul_uzb_svk_eng_aze_fbf_vie_mlt_swa_dyu_cic	-0.338426280461976	-0.801229869394245	0.425040925060408
692	wly_fre_dgb_dut_chh_sid_heb_spa_uzb_aze_dyu_mao_cic_ita_lat_bsq_alb_aeg_lda_mnd_ben_svk_ses_eng_yor_bul_est_ven_tsn_hun_por_gam_geo_rus_afr_bos_swe_hau_owc_ger_fin_swt_jav_nor_tag_jpn_tml_kor_mol_arw_zul_grk_sun_guj_mlt_mly_cnt_pan_ewe_cze_anl_scr_rom_slo_prs_qcu_krd_hin_lit_fbf_amr_ukr_tig_glc_ind_pol_xho_urd_moo_bat_tha_sod_knd_tsw_swa_azi_ctl_mcd_tur_bam_vie_amh_bem_akn_igb	0.0689191742267598	0.162265267077778	0.87144900300526
693	hau_mcd_dyu_scr_mlt_owc_anl_spa_uzb_aze_swa_mao_tsn_fre_bos_bsq_ita_sid_fbf_mnd_rom_pan_swt_afr_dgb_rus_est_bem_ses_fin_hin_tig_geo_grk_ukr_pol_slo_chh_wly_prs_hun_akn_sun_eng_jav_jpn_tml_kor_ben_arw_xho_lit_mly_alb_amh_bat_cnt_guj_ven_svk_amr_nor_lat_krd_mol_qcu_ctl_glc_ger_tsw_heb_urd_gam_por_tag_dut_igb_swe_lda_ind_tha_sod_knd_yor_zul_tur_bul_cze_azi_moo_vie_aeg_bam_ewe_cic	-0.194232890619729	-0.458584222160622	0.647602659538316
694	tig_hin_dyu_ben_amr_wly_sid_swe_azi_aze_moo_mao_xho_fre_svk_bsq_pol_aeg_zul_mnd_ctl_dut_tsn_scr_tsw_rom_est_ses_bam_hun_mcd_gam_geo_urd_spa_rus_bul_mlt_heb_por_fin_yor_bat_pan_tag_jpn_tml_kor_nor_eng_swt_ger_jav_guj_amh_sun_cnt_krd_ewe_ukr_sod_cze_grk_lat_lit_qcu_afr_arw_alb_bem_owc_bos_chh_prs_mly_ita_ven_glc_swa_ind_tha_anl_knd_cic_lda_tur_mol_slo_uzb_igb_vie_hau_dgb_akn_fbf	-0.377259957929042	-0.894255368575019	0.373493757404497
695	gam_spa_dgb_rom_mlt_aeg_tig_mcd_aze_uzb_tsw_sun_ven_guj_bul_bsq_afr_hau_xho_cnt_fre_lat_lda_rus_dyu_grk_hun_igb_swa_est_ben_heb_geo_ctl_pol_alb_scr_wly_chh_slo_fin_ses_jav_svk_mly_jpn_tml_kor_ukr_hin_moo_glc_ind_cze_amr_tag_mnd_por_akn_ger_owc_nor_pan_ita_krd_qcu_mol_prs_bos_zul_amh_eng_sod_swe_mao_dut_yor_lit_fbf_bat_tha_anl_knd_swt_bem_tur_arw_urd_azi_tsn_vie_sid_cic_bam_ewe	-0.473774968023024	-1.12758425006852	0.262396300859805
696	sid_afr_bam_prs_mlt_sod_hau_krd_tur_aze_dyu_tag_lda_ben_ger_bsq_nor_amr_tsw_cnt_arw_hin_igb_pol_ses_lit_fin_tsn_cic_est_alb_chh_geo_scr_rus_glc_spa_owc_gam_eng_hun_bem_jav_pan_sun_jpn_knd_kor_ctl_rom_akn_lat_mao_fre_anl_bat_mnd_guj_xho_swe_amh_por_ita_ukr_mcd_qcu_cze_urd_bos_swt_wly_bul_tig_grk_ind_slo_swa_dut_fbf_mly_tha_heb_tml_yor_dgb_uzb_svk_mol_azi_ewe_vie_aeg_ven_moo_zul	-0.279495345349663	-0.661139234793276	0.510157609353047
697	tig_cze_cic_pan_owc_wly_heb_ben_uzb_aze_tsn_ind_dgb_slo_mol_bsq_guj_sid_ses_cnt_scr_dut_ewe_alb_tsw_bul_hun_ven_bam_fin_ita_anl_geo_lat_afr_rom_por_gam_sod_fre_est_igb_mao_nor_sun_jpn_knd_kor_arw_grk_lda_eng_jav_prs_amh_bat_mnd_pol_zul_ctl_mlt_bos_hin_mcd_rus_qcu_ukr_spa_lit_bem_hau_svk_aeg_glc_mly_krd_xho_urd_yor_tag_tha_amr_tml_fbf_swt_tur_ger_swe_azi_akn_vie_chh_moo_dyu_swa	-0.241729020556875	-0.5706882308757	0.569587367716503
698	mlt_lit_dyu_ita_tig_sod_heb_por_aze_tur_swa_tag_zul_nor_prs_bsq_fre_sid_fbf_cnt_krd_cze_moo_ben_tsw_mol_est_igb_lda_fin_lat_aeg_geo_pan_slo_spa_ukr_owc_wly_mcd_hun_ven_sun_rus_mao_jpn_tml_kor_ger_dut_ses_arw_jav_glc_gam_mly_mnd_guj_tsn_ctl_amh_bos_scr_svk_rom_qcu_afr_eng_bul_bem_hau_pol_amr_grk_bat_alb_ewe_hin_yor_ind_tha_anl_knd_akn_bam_azi_swe_urd_uzb_swt_vie_chh_dgb_cic_xho	-0.419571481948845	-0.995815683488473	0.321923676824035
699	sid_arw_cic_ita_owc_mlt_sod_grk_tur_aze_lda_sun_ses_rus_afr_bsq_spa_tig_fbf_cnt_nor_lit_ven_bos_bam_alb_hun_dgb_akn_fin_dut_aeg_geo_mcd_fre_swe_mol_hau_chh_pol_est_swa_tag_por_jav_jpn_knd_kor_bul_ger_tsw_ctl_mao_krd_amr_ind_mnd_svk_ewe_guj_wly_lat_ben_slo_glc_qcu_urd_eng_rom_igb_anl_scr_heb_pan_bat_cze_zul_hin_bem_mly_tha_amh_tml_yor_xho_uzb_prs_ukr_azi_dyu_vie_gam_tsn_swt_moo	-0.323915093502339	-0.768080591724382	0.444385226790459
700	heb_ukr_fbf_mol_tig_sid_amh_glc_uzb_azi_cic_bat_ven_arw_slo_bsq_por_gam_ses_mnd_bos_rom_dyu_ger_bem_pan_fin_yor_xho_est_eng_anl_geo_dut_ben_guj_alb_chh_owc_fre_hun_dgb_jav_scr_ind_jpn_tml_kor_krd_lit_tsw_ita_sun_lat_aeg_tag_cnt_cze_ewe_mcd_mlt_nor_spa_grk_prs_qcu_pol_svk_urd_swa_amr_hin_hau_rus_mly_ctl_bam_afr_zul_mao_tha_sod_knd_igb_moo_aze_bul_swe_tur_akn_vie_wly_swt_lda_tsn	-0.0758349637626631	-0.178825163515804	0.858463983961916
701	tig_swe_tsn_guj_wly_sod_sid_glc_uzb_azi_zul_bat_yor_mcd_afr_bsq_rom_chh_ewe_cnt_rus_dut_fbf_pol_bem_alb_est_xho_dyu_fin_krd_hau_geo_grk_ben_hin_pan_amr_heb_fre_hun_cic_sun_ger_jav_jpn_tml_kor_ita_spa_tsw_lit_mao_arw_owc_ind_mnd_bos_dgb_slo_mlt_ukr_svk_bul_por_qcu_ctl_eng_scr_bam_aeg_urd_amh_prs_mly_lat_moo_cze_igb_tag_tha_gam_knd_akn_lda_aze_nor_mol_tur_swa_vie_anl_swt_ses_ven	0.0448535836831544	0.105880891108329	0.915904903185296
702	tig_scr_swt_mcd_anl_wly_gam_nor_aze_azi_bam_bat_zul_rus_por_bsq_eng_sid_cic_cnt_ben_urd_ses_dut_tsw_pan_fin_dyu_lda_hun_afr_heb_geo_rom_ctl_ita_pol_chh_amh_spa_est_moo_sun_slo_jav_jpn_tml_kor_bos_alb_tsn_svk_tag_ger_hau_mao_mnd_mol_dgb_hin_owc_grk_ukr_cze_lat_qcu_swe_lit_guj_ven_sod_arw_mlt_glc_mly_prs_akn_bul_xho_ind_tha_aeg_knd_swa_ewe_tur_fre_krd_uzb_bem_vie_amr_igb_yor_fbf	0.352579201499421	0.831937269157537	0.407575473919177
703	owc_mol_xho_ita_amh_tig_amr_prs_tur_aze_swa_tag_dgb_lat_hin_bsq_ctl_anl_swt_cnt_swe_grk_bem_pan_ses_mcd_est_ven_ewe_hun_guj_chh_geo_fre_bos_nor_glc_hau_gam_ben_fin_akn_bat_eng_mao_jpn_knd_kor_alb_spa_cic_urd_jav_arw_mlt_mly_mnd_krd_lda_slo_sod_svk_ger_dut_por_qcu_rom_cze_afr_tsw_wly_scr_aeg_bul_ind_ukr_yor_lit_moo_sun_tha_heb_tml_zul_dyu_azi_pol_rus_uzb_tsn_vie_sid_igb_fbf_bam	0.0518245462813956	0.121938860924997	0.903210539768206
704	owc_dut_lda_krd_tig_sid_anl_bul_tur_aze_moo_tag_igb_pan_mcd_bsq_nor_gam_tsw_cnt_rus_fre_ven_ita_swa_por_est_akn_bem_fin_lat_amr_geo_eng_grk_glc_arw_amh_mlt_scr_hun_yor_mao_pol_ind_jpn_tml_kor_spa_bos_fbf_ctl_mly_ukr_aeg_sun_mnd_rom_bam_urd_hau_alb_hin_afr_swe_qcu_cze_ger_slo_swt_chh_ben_sod_mol_bat_lit_zul_guj_xho_jav_tha_wly_knd_dyu_ses_azi_svk_prs_uzb_tsn_vie_heb_ewe_dgb_cic	-0.137716658150138	-0.325255760324751	0.745718112797902
705	sid_mcd_fbf_eng_hau_mlt_wly_scr_uzb_tur_bem_mao_lda_bos_urd_bsq_alb_anl_tsw_cnt_krd_nor_ven_bul_cic_arw_hun_moo_igb_est_glc_gam_geo_fre_pol_prs_ger_tig_heb_cze_fin_bam_tag_rus_jav_jpn_tml_kor_slo_dut_dgb_ita_bat_ben_amr_ind_mnd_swe_dyu_lat_aeg_pan_afr_ctl_guj_qcu_lit_spa_hin_ewe_sod_mol_amh_grk_sun_ukr_yor_por_swt_mly_tha_owc_knd_zul_ses_aze_rom_svk_azi_xho_vie_chh_akn_swa_tsn	-0.205365029114022	-0.4844107086302	0.629233311346776
706	hau_glc_fbf_ita_amh_tig_sod_ukr_azi_uzb_cic_ind_tsn_afr_por_bsq_grk_anl_bem_mnd_hin_pan_akn_ctl_ses_slo_hun_moo_yor_fin_swe_sid_geo_pol_ger_ben_lit_wly_heb_svk_est_tsw_sun_guj_jav_jpn_tml_kor_prs_eng_dyu_bul_mly_mcd_aeg_tag_cnt_lat_swt_alb_gam_arw_fre_spa_cze_qcu_nor_krd_mol_lda_mlt_dut_amr_rus_mao_rom_ven_urd_dgb_bat_tha_owc_knd_swa_igb_tur_scr_bos_aze_zul_vie_chh_xho_bam_ewe	-0.102959081291669	-0.242843032259368	0.808661789285814
707	anl_alb_yor_bul_tig_hau_amh_nor_aze_azi_xho_mly_cic_ctl_pol_bsq_grk_sod_bem_mnd_cze_afr_lda_mol_dyu_scr_hun_moo_dgb_fin_spa_amr_geo_por_ger_ben_fre_owc_wly_swe_est_swa_bat_dut_jav_jpn_knd_kor_slo_lat_tsw_arw_sun_eng_gam_ind_cnt_ukr_bam_hin_sid_guj_krd_prs_pan_qcu_rus_svk_bos_zul_aeg_mcd_chh_ita_mao_glc_igb_rom_swt_tag_tha_heb_tml_ven_fbf_uzb_lit_urd_tur_akn_vie_mlt_tsn_ses_ewe	-0.585394592229674	-1.39828701386873	0.165352579561665
708	mlt_nor_igb_lit_owc_anl_wly_bul_aze_azi_xho_mly_swt_lat_swe_bsq_prs_sod_swa_cnt_mol_svk_moo_afr_ewe_ctl_est_dyu_yor_hun_ukr_amh_geo_ita_rus_grk_dut_amr_hau_arw_fin_ven_bat_mcd_ind_jpn_knd_kor_ger_pol_bam_scr_mao_pan_sid_sun_mnd_rom_dgb_eng_chh_urd_ben_alb_cze_qcu_slo_por_guj_tsw_heb_glc_gam_spa_tag_fre_lda_bos_bem_jav_tha_aeg_tml_cic_zul_uzb_hin_krd_tur_akn_vie_tig_tsn_fbf_ses	-0.838259854019676	-2.0271338885266	0.0455112646047703
709	hau_rus_cic_spa_chh_sid_amr_alb_uzb_tur_zul_jav_moo_svk_grk_bsq_fre_amh_dgb_mnd_ger_arw_bam_ctl_fbf_rom_fin_ses_swt_hun_por_heb_geo_afr_lit_cze_bos_owc_sod_slo_est_ewe_mly_ukr_sun_jpn_knd_kor_urd_nor_ven_eng_ind_pan_tig_tag_cnt_guj_yor_glc_gam_swe_bul_krd_ben_qcu_scr_lat_dut_igb_anl_pol_wly_prs_mao_mol_swa_ita_lda_bat_tha_mlt_tml_akn_bem_azi_hin_mcd_aze_tsn_vie_aeg_tsw_dyu_xho	-0.942885481430997	-2.29691258912098	0.0238679439461791
710	owc_mol_ses_ben_hau_anl_gam_dut_uzb_tur_xho_ind_igb_hin_ita_bsq_arw_sid_tsn_mnd_pol_scr_cic_rus_zul_alb_fin_akn_swa_hun_lat_sod_geo_slo_krd_rom_bos_amr_mlt_glc_est_fbf_jav_afr_tag_jpn_knd_kor_swe_grk_bam_eng_sun_nor_heb_mao_cnt_ctl_ewe_pan_amh_urd_lit_bul_prs_qcu_mcd_por_ukr_dyu_aeg_svk_tig_guj_mly_fre_bem_cze_dgb_bat_tha_wly_tml_moo_swt_aze_ger_spa_azi_yor_vie_chh_lda_tsw_ven	0.78866207159099	1.8750143253345	0.0639287383355532
711	amr_ben_ses_dut_heb_tig_mlt_rus_tur_uzb_akn_jav_tsw_swe_scr_bsq_svk_gam_xho_mnd_mcd_bos_fbf_por_ven_mol_est_moo_igb_hun_afr_sid_geo_prs_cze_bul_spa_wly_anl_pol_fin_zul_bat_alb_ind_jpn_tml_kor_hin_nor_ewe_ger_mao_lit_amh_tag_cnt_krd_tsn_eng_aeg_rom_urd_ukr_pan_qcu_ctl_slo_glc_yor_hau_lat_sod_ita_mly_grk_swa_guj_dyu_sun_tha_owc_knd_bam_bem_aze_fre_arw_azi_dgb_vie_chh_lda_swt_cic	0.172988925567194	0.407065532328005	0.684895244297439
712	chh_ger_bam_krd_sod_gam_anl_prs_azi_tur_moo_sun_xho_afr_lat_bsq_hin_mlt_yor_cnt_bos_slo_igb_mcd_tsw_urd_hun_tsn_zul_fin_cze_amr_geo_por_svk_arw_mol_heb_hau_guj_est_fbf_jav_rom_mao_jpn_tml_kor_alb_dut_ven_ita_mly_nor_aeg_ind_mnd_rus_swt_swe_amh_ctl_eng_pan_glc_qcu_scr_pol_ben_lda_wly_ukr_sid_spa_bat_bul_akn_grk_ewe_tag_tha_owc_knd_ses_dgb_aze_fre_lit_uzb_dyu_vie_tig_swa_cic_bem	-0.566052196446281	-1.35101429577261	0.179968611873994
713	amh_ctl_dgb_nor_amr_hau_sid_hin_aze_azi_dyu_jav_swt_bos_mcd_bsq_por_heb_tsn_mnd_fre_alb_cic_spa_bem_bul_fin_lda_ses_est_cze_owc_geo_svk_urd_eng_guj_sod_chh_rus_hun_yor_tag_pol_mly_jpn_tml_kor_lit_glc_bam_ger_ind_rom_anl_mao_cnt_afr_tsw_arw_gam_krd_lat_ukr_mol_qcu_scr_prs_dut_moo_tig_ben_wly_ita_bat_pan_zul_swe_swa_sun_tha_mlt_knd_xho_ewe_tur_slo_grk_uzb_igb_vie_aeg_fbf_akn_ven	-0.341416828635877	-0.809229155950118	0.420448878813579
714	chh_por_bem_dut_gam_wly_anl_svk_uzb_aze_moo_sun_ses_bos_krd_bsq_prs_owc_dyu_cnt_slo_pan_ewe_fre_tsw_alb_fin_swa_yor_est_ctl_heb_geo_glc_spa_eng_ger_aeg_amh_urd_hun_xho_tag_afr_jav_jpn_knd_kor_mol_swe_bam_rom_mao_ita_tig_bat_mnd_ukr_igb_arw_sid_lat_mcd_lit_bul_qcu_nor_grk_guj_swt_amr_pol_hau_hin_ind_cze_lda_rus_zul_mly_tha_mlt_tml_akn_ven_tur_scr_ben_azi_tsn_vie_sod_cic_dgb_fbf	-0.614995689597147	-1.4716974378448	0.144478509512997
715	wly_pol_dgb_slo_tig_heb_hau_grk_aze_azi_tsw_tag_ewe_alb_hin_bsq_bul_gam_bam_cnt_guj_krd_dyu_ctl_zul_fre_hun_ses_yor_est_eng_mlt_geo_prs_cze_bos_lit_owc_aeg_por_fin_swt_mly_arw_bat_jpn_tml_kor_ben_afr_lda_lat_jav_dut_amr_mao_mnd_svk_bem_nor_anl_swe_ger_rom_spa_qcu_pan_mcd_scr_ven_sid_rus_amh_glc_sun_urd_xho_ita_fbf_ind_tha_chh_knd_cic_igb_uzb_ukr_mol_tur_swa_vie_sod_tsn_moo_akn	-0.337432647432125	-0.800395975410765	0.425521335395228
716	mlt_arw_akn_fre_wly_owc_tig_ita_tur_aze_igb_tag_cic_swe_mol_bsq_ctl_sod_swa_mnd_glc_bul_bem_scr_dyu_pol_fin_tsw_ses_est_ben_gam_geo_guj_lat_grk_afr_sid_amh_spa_hun_ven_jav_eng_mao_jpn_tml_kor_svk_rom_moo_urd_ind_ukr_hau_sun_cnt_lit_fbf_por_chh_pan_slo_nor_ger_qcu_cze_prs_hin_yor_anl_dut_heb_krd_mly_bos_ewe_alb_lda_bat_tha_aeg_knd_tsn_zul_azi_mcd_rus_uzb_bam_vie_amr_dgb_xho_swt	-0.176803057086294	-0.417015777989623	0.677627899311038
717	mlt_ukr_ses_bos_wly_chh_amh_swe_azi_tur_zul_bat_xho_glc_arw_bsq_rom_tig_dyu_mnd_slo_eng_ewe_mcd_moo_cze_hun_fbf_lda_fin_scr_anl_geo_ben_lit_ita_bul_heb_sod_krd_est_cic_ind_rus_jav_jpn_knd_kor_lat_mol_bam_ctl_tag_alb_amr_mao_cnt_fre_ven_por_aeg_hin_grk_dut_spa_qcu_guj_nor_ger_swt_owc_svk_hau_pan_sun_afr_swa_pol_akn_mly_tha_sid_tml_tsw_tsn_uzb_prs_urd_aze_dgb_vie_gam_yor_bem_igb	-0.267895567337224	-0.633873818644696	0.527719154942797
718	hau_fre_tsw_ben_wly_gam_chh_prs_uzb_tur_ewe_tag_dgb_arw_urd_bsq_svk_anl_swt_cnt_afr_pan_lda_nor_yor_eng_fin_xho_swa_hun_guj_tig_geo_por_mcd_slo_bos_sod_mlt_rus_est_moo_jav_scr_mly_jpn_knd_kor_spa_cze_ses_ita_mao_pol_owc_ind_mnd_bul_igb_krd_amr_rom_hin_glc_swe_qcu_lit_alb_dut_dyu_sid_mol_heb_ukr_bat_ger_bem_lat_cic_sun_tha_amh_tml_tsn_ven_azi_ctl_grk_aze_akn_vie_aeg_bam_fbf_zul	-0.340192235749932	-0.805979865365664	0.422310575789702
719	hau_fre_xho_svk_chh_sid_wly_pan_uzb_tur_akn_jav_bam_rom_afr_bsq_nor_amr_zul_cnt_prs_arw_bem_rus_cic_glc_est_yor_fbf_fin_ukr_sod_geo_krd_hin_spa_cze_heb_tig_urd_hun_tsn_mao_swe_tag_jpn_knd_kor_lat_slo_dgb_lit_mly_mcd_amh_ind_mnd_mol_tsw_guj_owc_ger_ita_alb_dut_qcu_bos_eng_pol_swa_anl_ctl_gam_scr_bat_grk_ewe_ben_moo_sun_tha_aeg_tml_dyu_swt_aze_por_bul_azi_igb_vie_mlt_lda_ses_ven	-0.453544164722013	-1.07806946172111	0.2837911096328
720	wly_afr_bam_bos_sod_amh_sid_ita_azi_tur_moo_mly_fbf_ukr_rus_bsq_mol_hau_igb_cnt_lat_prs_swa_eng_swt_ctl_est_bem_yor_hun_ben_aeg_geo_fre_swe_spa_lit_owc_amr_por_fin_tsw_tag_svk_sun_jpn_knd_kor_krd_ger_zul_arw_ind_scr_chh_bat_mnd_dut_cic_grk_heb_nor_alb_hin_urd_qcu_cze_mcd_bul_ses_tig_rom_gam_glc_jav_slo_dgb_guj_dyu_mao_tha_anl_tml_lda_ewe_uzb_pan_pol_aze_tsn_vie_mlt_xho_ven_akn	-0.556229279417088	-1.32814137982846	0.187381706543482
721	anl_mol_dyu_ctl_aeg_heb_chh_glc_tur_aze_xho_ind_bam_bos_rus_bsq_cze_mlt_igb_mnd_ukr_alb_akn_por_tsn_nor_hun_tsw_ven_fin_dut_gam_geo_ben_hin_fre_scr_sod_sid_guj_est_yor_sun_afr_jav_jpn_tml_kor_mcd_pol_moo_svk_mly_ita_tig_tag_cnt_grk_dgb_swe_hau_bul_urd_eng_pan_qcu_lat_rom_arw_cic_amr_prs_owc_ger_mao_krd_swa_slo_ses_bat_tha_amh_knd_bem_ewe_uzb_spa_lit_azi_zul_vie_wly_lda_fbf_swt	-0.00762767123313806	-0.0179647102752846	0.985705491325136
722	wly_krd_lda_fre_sid_amr_gam_scr_tur_uzb_swa_ind_akn_lit_ita_bsq_glc_chh_dgb_mnd_rom_hin_tsw_cze_ven_alb_est_bam_cic_fin_nor_amh_geo_por_slo_pol_dut_sod_mlt_grk_hun_bem_mao_ger_jav_jpn_tml_kor_bos_lat_moo_urd_bat_eng_aeg_sun_cnt_arw_ses_guj_hau_ben_rus_mcd_prs_qcu_ukr_pan_svk_yor_owc_swe_heb_afr_tag_ctl_tsn_bul_xho_mly_tha_anl_knd_dyu_igb_aze_mol_spa_azi_ewe_vie_tig_fbf_swt_zul	0.176134567219079	0.414016074777865	0.679815618373947
723	amr_bos_tsw_pan_anl_chh_tig_scr_tur_azi_dgb_ind_lda_krd_svk_bsq_ger_wly_ewe_mnd_swe_ukr_bam_cze_zul_guj_est_dyu_igb_fin_alb_aeg_geo_arw_glc_grk_afr_hau_sid_ben_hun_ven_bat_dut_sun_jpn_tml_kor_mcd_ctl_bem_slo_tag_fre_amh_jav_cnt_spa_ses_urd_sod_eng_pol_mol_nor_qcu_ita_lat_bul_fbf_owc_rus_gam_lit_mao_hin_xho_prs_swt_mly_tha_heb_knd_cic_moo_uzb_rom_por_aze_swa_vie_mlt_tsn_yor_akn	-0.244777593902023	-0.578569716834016	0.56427808724218
724	hau_rom_ses_mol_wly_heb_owc_krd_tur_azi_swa_sun_zul_eng_dut_bsq_lit_sid_tsn_cnt_mcd_urd_yor_lat_dgb_afr_hun_lda_igb_est_ukr_chh_geo_hin_pol_bul_scr_aeg_tig_ger_fin_dyu_ind_arw_bat_jpn_tml_kor_alb_swe_akn_rus_mao_grk_mlt_tag_mnd_spa_ven_nor_anl_por_guj_ita_ctl_qcu_bos_cze_prs_ewe_gam_ben_amr_pan_mly_glc_moo_slo_bam_jav_tha_sod_knd_swt_xho_uzb_svk_fre_aze_fbf_vie_amh_tsw_bem_cic	-0.328866084524341	-0.779175300831818	0.437854696545234
725	hau_bul_swa_por_mlt_owc_gam_grk_uzb_azi_dyu_mao_dgb_krd_svk_bsq_eng_tig_fbf_mnd_ukr_hin_tsw_urd_moo_dut_hun_zul_swt_fin_cze_aeg_geo_swe_alb_scr_ger_heb_sid_slo_est_bam_tag_bos_mly_jpn_tml_kor_pol_ben_lda_pan_ind_ita_chh_jav_cnt_prs_ven_lat_sod_lit_mcd_spa_arw_qcu_ctl_afr_fre_yor_wly_nor_amr_rom_sun_mol_ses_rus_xho_bat_tha_anl_knd_ewe_tsn_aze_glc_guj_tur_akn_vie_amh_cic_igb_bem	-0.15565316674369	-0.367259447117344	0.71425989787545
726	owc_swe_cic_urd_hau_wly_sid_ukr_tur_aze_bam_mao_zul_ger_scr_bsq_ita_amr_swa_mnd_afr_glc_dyu_guj_akn_prs_fin_dgb_yor_hun_krd_gam_geo_mol_spa_dut_ben_tig_heb_mcd_est_xho_sun_rom_tag_jpn_knd_kor_ctl_hin_moo_grk_ind_pol_mlt_bat_cnt_alb_bem_nor_amh_pan_slo_bul_eng_qcu_bos_lit_arw_igb_sod_rus_anl_svk_mly_lat_fbf_cze_swt_jav_tha_chh_tml_tsw_ven_uzb_fre_por_azi_ses_vie_aeg_tsn_lda_ewe	-0.369509888250531	-0.875767458934041	0.383412822170595
727	wly_cze_cic_guj_hau_anl_heb_spa_aze_azi_bam_sun_ewe_fre_slo_bsq_mol_tig_yor_cnt_dut_ctl_fbf_ben_xho_urd_est_ven_lda_fin_rom_owc_geo_mcd_scr_lat_eng_mlt_chh_ukr_hun_swa_mly_lit_tag_jpn_tml_kor_nor_prs_swt_alb_bat_bos_amr_mao_mnd_arw_dyu_por_aeg_ita_glc_swe_pol_qcu_ger_rus_svk_bem_gam_afr_sid_krd_ind_grk_moo_hin_ses_jav_tha_sod_knd_akn_zul_tur_bul_pan_uzb_tsn_vie_amh_tsw_dgb_igb	-0.153436015552403	-0.361919188077616	0.718233465265755
728	sod_nor_dgb_eng_wly_amr_gam_mcd_azi_tur_swa_sun_zul_swe_dut_bsq_prs_mlt_yor_cnt_alb_fre_akn_guj_ewe_glc_hun_bem_lda_fin_hin_amh_geo_scr_svk_ger_por_sid_chh_pol_est_xho_bat_cze_mly_jpn_tml_kor_bos_lat_dyu_rom_mao_mol_owc_jav_mnd_lit_fbf_krd_heb_pan_urd_ukr_slo_qcu_bul_grk_afr_cic_anl_arw_hau_spa_tag_ben_tsn_ita_ses_ind_tha_aeg_knd_ven_bam_uzb_ctl_rus_aze_tsw_vie_tig_moo_igb_swt	0.0459463255304289	0.108234227006212	0.91404306880879
729	aeg_slo_dyu_bos_gam_mlt_owc_rus_aze_azi_tsn_mao_bem_lat_dut_bsq_ita_anl_dgb_cnt_ukr_por_lda_arw_xho_ger_est_swa_ewe_fin_prs_tig_geo_krd_spa_ben_grk_amh_hau_svk_hun_akn_tag_eng_jav_jpn_tml_kor_ctl_scr_ses_mcd_bat_pol_wly_mly_mnd_fre_moo_cze_sid_guj_pan_bul_hin_qcu_lit_glc_afr_ven_chh_mol_sod_alb_ind_nor_bam_swe_tsw_sun_tha_amr_knd_igb_zul_tur_urd_rom_uzb_yor_vie_heb_swt_cic_fbf	-0.569139564710937	-1.35740378150479	0.177937883359814
730	mlt_alb_bam_ctl_chh_owc_sod_glc_tur_uzb_ven_tag_xho_ger_lit_bsq_swe_hau_cic_mnd_mcd_svk_swt_grk_lda_spa_fin_igb_ses_est_rom_amr_geo_pan_krd_ben_fre_gam_aeg_guj_hun_tsn_ind_eng_bat_jpn_knd_kor_mol_urd_swa_por_mao_slo_tig_mly_cnt_scr_tsw_bos_heb_pol_nor_prs_hin_qcu_bul_afr_dut_zul_sid_lat_amh_ita_sun_arw_akn_cze_dgb_jav_tha_wly_tml_fbf_dyu_aze_rus_ukr_azi_bem_vie_anl_yor_moo_ewe	-0.349122250377567	-0.827233687959905	0.410222188058713
731	anl_cze_swt_hin_amr_sod_aeg_pol_aze_azi_cic_bat_zul_bos_eng_bsq_ctl_amh_ses_cnt_mol_glc_ewe_grk_tsn_nor_fin_moo_fbf_est_arw_wly_geo_scr_alb_krd_fre_hau_owc_spa_hun_tsw_ind_guj_tag_jpn_tml_kor_ukr_ben_bam_prs_jav_lat_tig_sun_mnd_afr_swa_dut_sid_slo_rom_por_ger_qcu_mcd_bul_svk_yor_chh_pan_heb_swe_mao_urd_dyu_lit_bem_mly_tha_gam_knd_igb_xho_tur_rus_ita_uzb_dgb_vie_mlt_lda_ven_akn	-0.0375858815441684	-0.088570943411421	0.929613352232782
732	sid_eng_xho_fre_anl_gam_sod_alb_azi_aze_akn_ind_swa_guj_dut_bsq_ger_owc_igb_mnd_bos_hin_ses_mol_zul_svk_est_swt_bam_hun_swe_wly_geo_glc_spa_slo_nor_heb_aeg_grk_fin_ewe_tag_ita_mly_jpn_tml_kor_krd_por_lda_rom_jav_pan_chh_bat_cnt_mcd_tsn_pol_amh_lat_lit_prs_ukr_qcu_afr_urd_ctl_ven_hau_bul_amr_rus_mao_scr_yor_arw_dgb_sun_tha_tig_knd_tsw_fbf_uzb_cze_ben_tur_dyu_vie_mlt_bem_moo_cic	-0.0544798247755174	-0.128369542418629	0.898133725258695
733	wly_ctl_akn_lit_mlt_sid_amh_svk_tur_azi_xho_jav_dgb_por_ita_bsq_arw_gam_igb_cnt_dut_prs_yor_pol_swt_bos_fin_cic_swa_hun_lat_sod_geo_grk_cze_mcd_spa_anl_hau_afr_est_ven_tag_pan_sun_jpn_knd_kor_ukr_swe_zul_glc_bat_urd_aeg_ind_mnd_slo_fbf_guj_owc_hin_scr_eng_krd_qcu_alb_fre_ben_tsn_tig_rom_chh_nor_mao_ger_dyu_mol_moo_mly_tha_amr_tml_tsw_bam_aze_bul_rus_uzb_bem_vie_heb_lda_ewe_ses	-0.173963112200256	-0.410640273649172	0.682280909545231
734	aeg_hin_zul_dut_sid_hau_wly_rom_azi_tur_bem_bat_ses_mol_mcd_bsq_scr_heb_akn_mnd_prs_ctl_yor_bul_ewe_glc_est_dgb_tsw_hun_grk_tig_geo_ita_nor_swe_svk_anl_owc_lit_fin_cic_sun_pan_ind_jpn_tml_kor_spa_cze_tsn_slo_tag_urd_amr_jav_cnt_arw_fbf_ukr_amh_por_guj_krd_rus_qcu_lat_fre_bos_dyu_chh_alb_gam_ben_mao_pol_bam_eng_lda_mly_tha_sod_knd_ven_igb_aze_afr_ger_uzb_moo_vie_mlt_swt_xho_swa	-0.934907800094404	-2.26978186839025	0.025530983706334
735	tig_rus_zul_ita_wly_sid_aeg_scr_tur_uzb_cic_bat_dgb_grk_mol_bsq_ger_chh_moo_mnd_pan_fre_lda_ben_swt_swe_hun_bam_ewe_fin_afr_owc_geo_arw_urd_ctl_ukr_anl_amh_krd_est_ses_mao_lit_mly_jpn_knd_kor_cze_nor_fbf_alb_sun_eng_sod_jav_cnt_slo_xho_guj_hau_bul_svk_prs_glc_qcu_mcd_hin_lat_dyu_mlt_rom_heb_por_tag_pol_ven_dut_swa_ind_tha_gam_tml_bem_igb_azi_spa_bos_aze_akn_vie_amr_yor_tsw_tsn	0.290085034787942	0.683622733258521	0.4959131836275
736	hau_slo_tsn_dut_tig_aeg_amr_rom_tur_azi_dgb_jav_cic_ita_ukr_bsq_glc_chh_xho_cnt_afr_lat_yor_mcd_bem_guj_est_ven_lda_fin_grk_sid_geo_nor_pan_pol_ben_anl_owc_rus_hun_swt_bat_krd_tag_jpn_tml_kor_scr_bul_ewe_prs_mao_bos_heb_mly_mnd_urd_dyu_spa_wly_ger_arw_lit_hin_qcu_svk_alb_por_bam_mlt_cze_amh_mol_sun_fre_tsw_ctl_zul_ind_tha_gam_knd_akn_swa_uzb_eng_swe_aze_ses_vie_sod_fbf_igb_moo	-0.529534531445346	-1.26570883691472	0.208779034801466
737	owc_krd_akn_pan_aeg_tig_wly_bos_tur_uzb_dyu_tag_swa_mcd_rus_bsq_alb_mlt_ewe_cnt_grk_ita_lda_por_bem_dut_hun_swt_fbf_est_bul_amr_geo_svk_eng_swe_ger_sid_heb_spa_fin_tsn_mly_afr_sun_jpn_knd_kor_lit_ukr_tsw_scr_jav_pol_amh_bat_mnd_ctl_zul_lat_sod_fre_prs_hin_nor_qcu_cze_ben_urd_ses_chh_guj_anl_glc_mao_rom_cic_arw_igb_ind_tha_gam_tml_moo_yor_aze_slo_mol_azi_dgb_vie_hau_ven_bam_xho	-0.0124982938247137	-0.0294416598335929	0.976575436674793
738	tig_grk_ven_bos_anl_sod_sid_pan_uzb_tur_igb_tag_fbf_ctl_fre_bsq_mcd_owc_akn_cnt_rom_swe_swt_urd_tsn_por_hun_moo_bem_est_ita_aeg_geo_spa_cze_lat_mol_chh_amh_eng_fin_ses_bat_ukr_mly_jpn_tml_kor_guj_svk_xho_pol_jav_slo_wly_mao_mnd_dut_dgb_scr_gam_ger_hin_rus_ben_qcu_afr_nor_lit_cic_hau_krd_heb_prs_sun_alb_dyu_arw_yor_ind_tha_mlt_knd_tsw_bam_azi_glc_bul_aze_ewe_vie_amr_swa_lda_zul	0.110278830802562	0.259819584280269	0.795577269957904
739	heb_ctl_zul_afr_chh_sod_amh_eng_uzb_azi_dyu_tag_igb_svk_pan_bsq_pol_anl_bem_mnd_ger_rus_tsw_mol_xho_ben_fin_ewe_ven_est_arw_mlt_geo_guj_dut_rom_slo_tig_sid_glc_hun_swt_sun_bos_mao_jpn_tml_kor_por_fre_yor_cze_ind_grk_aeg_jav_cnt_prs_akn_nor_wly_scr_alb_ukr_lat_qcu_krd_swe_mcd_moo_hau_spa_amr_urd_bat_hin_ses_bul_cic_mly_tha_gam_knd_tsn_lda_tur_ita_lit_aze_dgb_vie_owc_swa_bam_fbf	-0.243658007591437	-0.575871921611853	0.566092701366587
740	chh_prs_ewe_spa_anl_mlt_wly_nor_uzb_aze_dyu_ind_swt_glc_pan_bsq_eng_gam_moo_cnt_rus_scr_fbf_grk_dgb_ita_fin_ses_yor_est_afr_aeg_geo_urd_ben_slo_svk_tig_hau_por_hun_igb_sun_swe_bat_jpn_tml_kor_ctl_bos_cic_krd_jav_ukr_sod_mly_mnd_bul_swa_arw_amr_lat_dut_ger_mcd_qcu_alb_lit_mol_akn_amh_hin_owc_rom_mao_cze_bem_fre_lda_tag_tha_sid_knd_tsw_zul_azi_guj_pol_tur_ven_vie_heb_xho_tsn_bam	0.0355203359756278	0.0837498224946616	0.933435354519871
741	hau_ger_bem_urd_sod_gam_amr_fre_aze_azi_zul_tag_cic_pan_ben_bsq_lat_tig_xho_cnt_nor_svk_yor_glc_ven_cze_est_dyu_swt_hun_dut_mlt_geo_por_bul_arw_mol_amh_sid_bos_fin_tsw_ind_rus_mly_jpn_knd_kor_swe_scr_fbf_hin_jav_spa_wly_bat_mnd_prs_igb_afr_anl_rom_ita_mcd_lit_qcu_eng_ctl_guj_tsn_heb_grk_owc_krd_sun_slo_swa_ukr_ses_mao_tha_chh_tml_moo_bam_uzb_alb_pol_tur_akn_vie_aeg_dgb_lda_ewe	-0.10010859183574	-0.236506102644806	0.81356010529848
742	wly_mcd_xho_lit_owc_chh_gam_ben_azi_tur_ven_mly_bam_lat_nor_bsq_glc_sid_yor_cnt_ukr_prs_swa_bos_bem_pol_fin_tsw_tsn_hun_mol_amh_geo_swe_afr_spa_por_hau_mlt_arw_est_dgb_mao_rom_ind_jpn_knd_kor_eng_dut_moo_urd_jav_scr_amr_sun_mnd_ita_dyu_svk_tig_bul_grk_guj_ger_qcu_hin_rus_ctl_fbf_sod_krd_aeg_fre_tag_cze_zul_alb_cic_bat_tha_anl_tml_swt_ewe_aze_pan_slo_uzb_akn_vie_heb_igb_lda_ses	-0.302367870614882	-0.715132851456205	0.476318428442838
743	amh_prs_lda_spa_chh_aeg_anl_bos_tur_uzb_ewe_jav_fbf_slo_alb_bsq_urd_amr_tsn_mnd_glc_ukr_moo_scr_zul_mol_est_ven_bem_hun_svk_gam_geo_guj_dut_lat_ita_heb_wly_arw_fin_bam_bat_pol_ind_jpn_knd_kor_fre_afr_swt_hin_tag_mcd_hau_mao_cnt_nor_cic_eng_tig_cze_krd_pan_rus_qcu_swe_grk_por_akn_sid_rom_mlt_ctl_mly_ben_dgb_ger_igb_sun_tha_owc_tml_xho_ses_aze_bul_lit_azi_tsw_vie_sod_swa_yor_dyu	-0.734679204337865	-1.76486979730624	0.0808685212439932
744	amh_glc_bem_mcd_gam_anl_chh_ben_azi_tur_akn_bat_bam_ger_eng_bsq_hin_tig_tsn_mnd_alb_dut_ven_krd_dyu_swe_fin_igb_ewe_est_spa_owc_geo_lit_svk_nor_por_sod_aeg_ita_hun_ses_ind_slo_jav_jpn_knd_kor_pan_rom_lda_bos_tag_cze_mlt_mly_cnt_lat_moo_pol_heb_prs_bul_ctl_arw_qcu_grk_scr_mol_fbf_wly_afr_sid_fre_sun_rus_tsw_urd_swt_mao_tha_hau_tml_cic_yor_aze_ukr_guj_uzb_swa_vie_amr_xho_dgb_zul	-0.33812456465552	-0.801645114138253	0.42480182068996
745	hau_swe_moo_slo_gam_wly_anl_nor_azi_aze_tsw_mao_ewe_ctl_eng_bsq_scr_amr_tsn_cnt_rus_lit_swa_urd_igb_por_fin_dyu_xho_hun_hin_tig_geo_guj_afr_cze_prs_heb_mlt_ger_est_swt_tag_grk_ind_jpn_tml_kor_lat_mcd_ven_alb_jav_spa_amh_mly_mnd_rom_ses_krd_sod_fre_arw_pol_mol_qcu_bos_pan_dut_fbf_aeg_svk_sid_ukr_sun_ben_dgb_glc_bem_bat_tha_owc_knd_akn_yor_uzb_bul_ita_tur_zul_vie_chh_cic_lda_bam	-0.338556379977272	-0.802396331078755	0.424369461302231
746	tig_cze_xho_por_chh_wly_amr_scr_azi_tur_dyu_ind_ewe_lat_ukr_bsq_afr_owc_ses_cnt_fre_bos_yor_prs_cic_spa_est_dgb_swa_hun_hin_hau_geo_lit_arw_rus_krd_gam_mlt_alb_fin_tsn_mao_swe_mly_jpn_tml_kor_guj_pol_moo_mcd_bat_svk_amh_tag_mnd_grk_lda_slo_aeg_nor_ger_ita_rom_qcu_glc_eng_bul_fbf_heb_ctl_sod_dut_sun_ben_bam_mol_akn_jav_tha_sid_knd_ven_tsw_uzb_pan_urd_aze_bem_vie_anl_zul_igb_swt	-0.198289997038782	-0.468359107553646	0.640623691247551
747	aeg_krd_bam_bul_mlt_amr_anl_urd_tur_uzb_zul_sun_moo_ita_arw_bsq_ger_sid_ven_cnt_cze_grk_tsw_rom_igb_pan_fin_fbf_akn_est_bos_amh_geo_pol_nor_ctl_eng_tig_heb_scr_hun_xho_mao_slo_tag_jpn_tml_kor_mol_guj_swa_lat_mly_svk_owc_ind_mnd_ukr_cic_ben_sod_afr_por_alb_hin_qcu_prs_glc_rus_swt_gam_fre_wly_spa_jav_swe_bem_dut_lda_bat_tha_hau_knd_ses_dyu_azi_mcd_lit_aze_yor_vie_chh_tsn_ewe_dgb	-0.331191259714531	-0.782699271403581	0.435792226103569
748	wly_ctl_ven_rom_chh_tig_sid_fre_aze_tur_yor_mly_zul_dut_guj_bsq_glc_anl_swt_cnt_ukr_mcd_akn_prs_igb_por_fin_ewe_ses_hun_arw_amr_geo_slo_afr_hin_bos_mlt_gam_ita_est_fbf_ind_eng_bat_jpn_tml_kor_cze_ger_dyu_lat_tag_lit_hau_jav_mnd_alb_moo_rus_sod_urd_mol_bul_scr_qcu_pol_swe_grk_swa_aeg_ben_heb_pan_sun_nor_tsn_svk_lda_mao_tha_amh_knd_dgb_cic_uzb_krd_spa_azi_xho_vie_owc_tsw_bam_bem	0.0596349346930545	0.140541832161204	0.888535857481678
749	tig_mcd_ewe_alb_hau_sod_anl_guj_tur_azi_dyu_ind_ven_prs_glc_bsq_lat_owc_bam_cnt_hin_scr_yor_pan_moo_ukr_hun_cic_xho_fin_svk_sid_geo_mol_ben_lit_arw_amh_gam_ita_est_ses_mao_afr_mly_jpn_tml_kor_swe_grk_tsn_dut_tag_fre_heb_jav_mnd_rus_swt_bul_wly_cze_spa_ger_por_qcu_slo_urd_bos_swa_chh_krd_mlt_ctl_bat_nor_fbf_pol_akn_sun_tha_aeg_knd_lda_zul_aze_rom_eng_uzb_igb_vie_amr_dgb_bem_tsw	-0.117458973424448	-0.27693210381184	0.782446825894541
750	anl_afr_tsn_scr_owc_amr_amh_alb_tur_azi_dyu_ind_bem_hin_svk_bsq_prs_chh_tsw_mnd_nor_urd_fbf_glc_swa_arw_fin_moo_ses_est_slo_mlt_geo_fre_por_krd_eng_gam_sod_swe_hun_cic_sun_grk_tag_jpn_knd_kor_pol_bul_zul_lat_mao_bos_aeg_jav_cnt_rom_yor_ctl_sid_ita_lit_mol_pan_qcu_spa_ukr_ben_ven_heb_rus_hau_dut_mly_mcd_swt_ger_igb_bat_tha_wly_tml_akn_dgb_uzb_cze_guj_aze_bam_vie_tig_xho_lda_ewe	-0.557384910822734	-1.33178820731106	0.18618465646526
751	mlt_krd_bem_alb_anl_amh_tig_pan_azi_aze_akn_bat_ewe_eng_cze_bsq_arw_gam_xho_mnd_ben_grk_dgb_guj_tsn_glc_fin_ses_dyu_est_mol_sod_geo_scr_lit_bul_pol_heb_hau_ita_hun_swt_tag_rus_mly_jpn_tml_kor_dut_rom_fbf_por_sun_afr_amr_mao_cnt_mcd_igb_spa_owc_fre_urd_swe_lat_qcu_slo_ger_ctl_ven_sid_hin_wly_ukr_jav_prs_lda_nor_moo_ind_tha_aeg_knd_zul_bam_tur_bos_svk_uzb_yor_vie_chh_swa_cic_tsw	-0.36005967212496	-0.853290190779892	0.395690790033064
752	owc_rom_bem_mol_amh_amr_heb_ger_tur_azi_dgb_jav_xho_fre_alb_bsq_krd_chh_ven_cnt_ita_spa_cic_eng_igb_bul_est_swt_dyu_hun_urd_wly_geo_pol_cze_hin_dut_aeg_sid_ctl_fin_zul_sun_mcd_tag_jpn_tml_kor_grk_glc_ewe_afr_mao_scr_tig_bat_mnd_rus_tsw_ukr_gam_svk_lit_nor_bos_qcu_ben_guj_lat_akn_hau_pan_anl_arw_mly_swe_yor_slo_bam_ind_tha_mlt_knd_lda_swa_uzb_prs_por_aze_ses_vie_sod_fbf_moo_tsn	-0.385736920488922	-0.914562095341712	0.362786711645131
753	mlt_cze_fbf_krd_owc_aeg_anl_ctl_aze_azi_moo_ind_swt_pan_prs_bsq_lit_amr_lda_mnd_mcd_arw_tsw_guj_igb_bul_hun_zul_yor_est_eng_heb_geo_urd_por_bos_rus_chh_hau_nor_fin_dyu_mly_ita_mao_jpn_knd_kor_slo_svk_tsn_scr_sun_alb_amh_jav_cnt_lat_ewe_ben_sid_pol_spa_ukr_mol_qcu_swe_ger_grk_bem_wly_afr_gam_fre_tag_dut_ven_hin_xho_bat_tha_tig_tml_swa_akn_tur_glc_rom_uzb_dgb_vie_sod_bam_cic_ses	-1.07939335924738	-2.63854116776198	0.00976180774973533
754	owc_dut_dgb_pol_mlt_hau_chh_rus_aze_azi_xho_bat_dyu_eng_scr_bsq_lit_heb_ses_cnt_urd_ukr_fbf_lat_ven_ben_fin_cic_tsw_est_hin_amh_geo_ctl_arw_por_ita_wly_aeg_bos_hun_swt_tag_afr_ind_jpn_tml_kor_cze_alb_swa_fre_sun_mcd_tig_mly_mnd_pan_lda_nor_sod_glc_mol_bul_grk_qcu_svk_guj_ger_ewe_amr_slo_sid_prs_mao_spa_bem_krd_tsn_jav_tha_anl_knd_zul_igb_tur_rom_swe_uzb_yor_vie_gam_bam_moo_akn	-0.0751761877620827	-0.177070238445946	0.859838286489965
755	gam_cze_tsw_arw_mlt_wly_heb_lit_azi_aze_zul_jav_bam_spa_guj_bsq_glc_tig_moo_mnd_mol_ger_ses_slo_ewe_rus_est_dgb_fbf_hun_prs_amh_geo_afr_por_bos_dut_anl_amr_grk_fin_cic_mly_scr_ind_jpn_knd_kor_lat_urd_yor_rom_tag_fre_sod_sun_cnt_eng_ven_svk_aeg_krd_nor_hin_ben_qcu_ukr_pol_swe_lda_owc_ctl_chh_mcd_mao_alb_bem_pan_swa_bat_tha_hau_tml_xho_dyu_tur_bul_ita_uzb_igb_vie_sid_swt_tsn_akn	0.0221696740521571	0.0523220388133163	0.95838431586317
756	aeg_ukr_akn_cze_heb_amh_tig_grk_uzb_azi_moo_mao_ewe_swe_por_bsq_slo_owc_dgb_mnd_rus_ita_ses_pan_bam_lit_est_zul_dyu_fin_ben_chh_geo_ctl_pol_bul_hin_anl_wly_krd_hun_swa_tag_guj_mly_jpn_knd_kor_mol_afr_lda_lat_sun_urd_sod_jav_cnt_fre_tsw_glc_gam_spa_bos_arw_alb_qcu_ger_dut_mcd_bem_mlt_svk_amr_rom_bat_nor_swt_scr_fbf_ind_tha_hau_tml_xho_cic_aze_prs_eng_tur_igb_vie_sid_yor_ven_tsn	-0.132308595868962	-0.31175496792313	0.755924581878578
757	mlt_ctl_cic_por_anl_amr_sod_mcd_azi_tur_swa_mao_yor_rom_ger_bsq_guj_owc_zul_cnt_hin_nor_dyu_lat_ewe_glc_hun_bam_xho_est_ukr_hau_geo_scr_dut_pan_grk_wly_tig_mol_fin_igb_jav_bul_tag_jpn_tml_kor_spa_cze_bem_krd_ind_alb_gam_sun_mnd_lit_tsn_prs_chh_rus_fre_ita_eng_qcu_arw_swe_pol_swt_heb_afr_aeg_urd_mly_slo_akn_bos_dgb_bat_tha_sid_knd_ven_moo_aze_svk_ben_uzb_lda_vie_amh_tsw_fbf_ses	0.318925470675757	0.751608885900962	0.454184183196155
758	gam_swe_bem_ger_mlt_chh_amh_hin_aze_tur_zul_bat_dyu_ita_dut_bsq_nor_aeg_tsw_cnt_rom_lat_tsn_glc_swa_guj_hun_bam_igb_est_mcd_heb_geo_fre_rus_lit_eng_amr_wly_spa_fin_ven_sun_ben_mao_jpn_knd_kor_krd_pol_moo_ukr_mly_por_hau_ind_mnd_alb_cic_ctl_sod_urd_bos_svk_prs_qcu_grk_slo_afr_akn_anl_mol_owc_bul_tag_pan_fbf_scr_swt_jav_tha_tig_tml_yor_xho_azi_cze_arw_uzb_ewe_vie_sid_dgb_lda_ses	-0.337986044363385	-0.801902341399623	0.424653745307395
759	aeg_guj_ewe_pol_sid_anl_gam_mol_uzb_tur_moo_jav_dyu_hin_urd_bsq_ctl_tig_igb_cnt_alb_ita_akn_krd_ven_pan_fin_ses_lda_hun_por_wly_geo_spa_rom_arw_mcd_chh_mlt_rus_est_swa_bat_slo_mao_jpn_tml_kor_ger_lat_zul_eng_tag_afr_owc_mly_mnd_swe_dgb_prs_amh_lit_svk_bul_bos_qcu_grk_ukr_nor_yor_hau_dut_amr_ben_sun_scr_cic_cze_fbf_ind_tha_sod_knd_xho_bem_azi_fre_glc_aze_bam_vie_heb_tsn_swt_tsw	-0.130887958943221	-0.30847864191488	0.758408071400092
760	wly_bos_igb_svk_mlt_hau_owc_alb_azi_uzb_bem_ind_lda_ben_rus_bsq_ctl_heb_moo_cnt_dut_eng_yor_ukr_fbf_bul_hun_dgb_tsn_est_glc_aeg_geo_por_arw_fre_mcd_gam_chh_pan_fin_ses_bat_slo_tag_jpn_tml_kor_pol_rom_swa_swe_jav_ita_sid_sun_mnd_prs_dyu_spa_anl_lit_nor_mol_hin_qcu_lat_ger_urd_ven_amh_cze_sod_guj_mao_grk_xho_scr_akn_mly_tha_tig_knd_cic_swt_tur_afr_krd_aze_tsw_vie_amr_bam_zul_ewe	-0.332290540946657	-0.787030180754224	0.433265293701564
761	aeg_ukr_cic_slo_wly_heb_amr_ger_tur_aze_bem_bat_swt_nor_por_bsq_spa_sid_dyu_cnt_ita_grk_yor_rom_swa_pol_hun_ewe_bam_fin_mol_anl_geo_arw_urd_ben_mcd_sod_chh_alb_est_fbf_ind_lit_sun_jpn_knd_kor_fre_prs_dgb_afr_mly_cze_mlt_jav_mnd_bos_ven_lat_amh_svk_pan_ctl_scr_qcu_hin_bul_swe_xho_tig_krd_gam_dut_tag_guj_zul_rus_igb_mao_tha_owc_tml_tsw_ses_uzb_glc_eng_azi_tsn_vie_hau_lda_akn_moo	-0.637101389942029	-1.52218786956872	0.131355091544453
762	wly_arw_igb_ita_sid_tig_mlt_bul_aze_tur_lda_mly_tsw_bos_rom_bsq_hin_hau_bam_cnt_ukr_guj_swa_nor_fbf_alb_fin_bem_akn_hun_svk_amh_geo_eng_rus_slo_mol_heb_anl_spa_est_zul_sun_pol_bat_jpn_tml_kor_por_urd_yor_prs_jav_ctl_aeg_ind_mnd_lat_ven_glc_sod_grk_afr_mcd_fre_qcu_swe_cze_pan_cic_amr_dut_chh_ben_mao_krd_ewe_ger_dyu_tag_tha_gam_knd_xho_tsn_uzb_scr_lit_azi_swt_vie_owc_moo_ses_dgb	-0.721075871627172	-1.73598773007153	0.0858778373946968
763	sid_prs_swa_dut_amr_sod_heb_bul_tur_uzb_zul_ind_tsw_rom_fre_bsq_spa_tig_akn_mnd_afr_glc_igb_slo_fbf_hin_fin_swt_bem_hun_nor_aeg_geo_ben_pol_rus_lit_wly_mlt_ukr_est_cic_bat_bos_tag_jpn_knd_kor_ctl_swe_yor_urd_mao_pan_hau_jav_cnt_por_dyu_mol_gam_arw_lat_guj_grk_qcu_alb_ita_svk_moo_amh_krd_owc_scr_mly_cze_ven_eng_dgb_sun_tha_chh_tml_bam_xho_azi_mcd_ger_aze_lda_vie_anl_ses_tsn_ewe	-0.406177219243896	-0.964463711668388	0.337314717157536
764	chh_glc_igb_ita_amr_owc_aeg_eng_aze_tur_moo_ind_swa_mol_ben_bsq_afr_hau_fbf_mnd_ger_por_ven_nor_ewe_urd_fin_yor_akn_hun_prs_heb_geo_grk_alb_cze_lat_mlt_sid_arw_est_bam_sun_rom_jav_jpn_knd_kor_hin_bos_tsw_guj_mao_svk_tig_tag_cnt_mcd_dyu_spa_anl_ukr_pan_bul_pol_qcu_fre_rus_dut_ses_gam_slo_wly_krd_bat_ctl_bem_swe_zul_mly_tha_sod_tml_lda_xho_uzb_lit_scr_azi_cic_vie_amh_dgb_swt_tsn	-0.682972754186075	-1.6384605344728	0.104704662504753
765	mlt_glc_akn_hin_wly_sid_owc_scr_azi_aze_bem_mly_igb_dut_por_bsq_krd_aeg_cic_mnd_grk_nor_tsw_bul_dyu_pol_est_dgb_tsn_hun_guj_tig_geo_afr_eng_urd_mcd_hau_gam_lat_fin_swt_jav_prs_sun_jpn_knd_kor_ita_pan_bam_swe_tag_bos_anl_ind_cnt_cze_moo_ger_heb_alb_rus_mol_ukr_qcu_lit_slo_ben_zul_amh_ctl_sod_svk_mao_spa_lda_arw_swa_bat_tha_chh_tml_ewe_yor_uzb_rom_fre_tur_fbf_vie_amr_xho_ven_ses	-0.0911145291639296	-0.214761631611452	0.83042339742835
766	chh_arw_dgb_cze_wly_mlt_gam_dut_aze_azi_bam_tag_swa_bul_glc_bsq_ukr_amr_bem_cnt_svk_spa_akn_rus_tsw_prs_fin_swt_yor_est_pol_sid_geo_ita_nor_mcd_grk_hau_owc_mol_hun_moo_ind_ctl_mly_jpn_tml_kor_guj_ger_ses_alb_bat_ben_sod_jav_mnd_bos_ewe_pan_heb_hin_fre_scr_rom_qcu_por_eng_lat_xho_aeg_swe_anl_lit_sun_afr_dyu_urd_lda_mao_tha_tig_knd_cic_ven_uzb_slo_krd_tur_igb_vie_amh_tsn_zul_fbf	0.935752297606374	2.24647670173333	0.0270400035612714
767	hau_ctl_lda_ger_sid_wly_amh_krd_azi_aze_bem_bat_ses_bos_hin_bsq_grk_mlt_tsw_cnt_lit_bul_yor_por_swt_ita_fin_xho_swa_est_rom_sod_geo_pan_alb_fre_ukr_owc_chh_glc_hun_bam_sun_lat_mao_jpn_knd_kor_swe_pol_dyu_ben_jav_mol_aeg_ind_mnd_rus_cic_spa_gam_cze_prs_urd_nor_qcu_slo_eng_svk_ewe_amr_guj_tig_mcd_tag_scr_moo_arw_dgb_mly_tha_heb_tml_fbf_tsn_tur_dut_afr_uzb_igb_vie_anl_akn_zul_ven	-0.0152451106469423	-0.0359127790788842	0.971428878318468
768	aeg_ger_tsw_pan_owc_wly_sid_cze_aze_azi_fbf_bat_tsn_pol_bos_bsq_ita_tig_lda_cnt_spa_nor_dyu_arw_igb_krd_est_bam_swt_hun_rom_chh_geo_hin_ben_prs_dut_hau_sod_svk_fin_dgb_sun_mol_mao_jpn_tml_kor_ukr_scr_moo_afr_mly_swe_heb_ind_mnd_rus_swa_eng_amr_fre_por_urd_mcd_qcu_ctl_bul_glc_zul_gam_grk_anl_lit_tag_alb_ven_lat_ses_jav_tha_mlt_knd_yor_xho_uzb_slo_guj_tur_akn_vie_amh_ewe_bem_cic	0.173841357004639	0.409460734362414	0.683143122005976
769	aeg_alb_cic_dut_wly_sid_anl_hin_aze_tur_dyu_mao_akn_ctl_ita_bsq_cze_amh_zul_mnd_prs_grk_yor_bos_bem_mol_fin_ewe_swa_hun_slo_owc_geo_rus_eng_ger_glc_mlt_hau_guj_est_bam_mly_rom_ind_jpn_tml_kor_krd_ben_fbf_pol_sun_urd_gam_jav_cnt_afr_ses_fre_chh_scr_svk_pan_bul_qcu_swe_por_lit_igb_heb_mcd_sod_nor_tag_lat_tsn_spa_xho_bat_tha_tig_knd_swt_tsw_azi_ukr_arw_uzb_lda_vie_amr_dgb_ven_moo	-0.587164563433773	-1.40249586674816	0.164096588758822
770	heb_rom_zul_fre_gam_hau_anl_ukr_aze_azi_ven_bat_akn_eng_grk_bsq_alb_sid_swa_mnd_mcd_afr_moo_prs_xho_scr_fin_dgb_yor_hun_krd_sod_geo_ger_guj_arw_pan_wly_tig_swe_est_cic_tag_svk_mly_jpn_knd_kor_mol_dut_bem_pol_mao_glc_mlt_jav_cnt_rus_bam_lat_amh_por_ctl_spa_bos_qcu_ita_hin_lit_swt_chh_bul_owc_cze_sun_slo_lda_urd_tsn_ind_tha_aeg_tml_ses_igb_uzb_nor_ben_tur_ewe_vie_amr_dyu_fbf_tsw	-0.43098947471901	-1.02208946008938	0.309389956465983
771	sid_dut_akn_ger_chh_mlt_owc_slo_tur_aze_xho_ind_tsn_spa_alb_bsq_nor_hau_swt_cnt_mcd_grk_igb_lat_fbf_urd_fin_cic_dgb_hun_bos_wly_geo_guj_glc_krd_afr_amh_amr_ita_est_dyu_sun_eng_mao_jpn_tml_kor_lit_ctl_lda_rus_jav_pol_heb_tag_mnd_ben_swa_ukr_aeg_svk_fre_swe_cze_qcu_mol_scr_prs_tsw_tig_bul_anl_rom_bat_arw_ewe_por_bam_mly_tha_sod_knd_ven_moo_azi_pan_hin_uzb_bem_vie_gam_yor_ses_zul	0.421146259929273	0.993936567253563	0.322832826575039
772	mlt_ukr_lda_lat_anl_amr_wly_glc_aze_tur_akn_mly_dgb_pan_spa_bsq_nor_tig_ven_mnd_lit_mol_bem_hin_xho_scr_est_tsn_dyu_hun_pol_hau_geo_bos_alb_rus_arw_sid_owc_krd_fin_tsw_sun_ita_jav_jpn_tml_kor_prs_guj_ses_grk_bat_bul_sod_ind_cnt_urd_igb_cze_amh_swe_ctl_slo_dut_qcu_ben_eng_mcd_ewe_chh_ger_gam_por_mao_svk_cic_afr_fbf_tag_tha_aeg_knd_bam_yor_azi_rom_fre_uzb_moo_vie_heb_swa_zul_swt	-0.580359469184745	-1.38468257990134	0.169462673452846
773	wly_mcd_moo_svk_owc_hau_amr_alb_azi_aze_lda_ind_zul_por_cze_bsq_hin_amh_ewe_mnd_dut_slo_fbf_bos_tsn_grk_hun_ven_swa_fin_ger_chh_geo_nor_rom_ukr_bul_sid_anl_scr_est_akn_tag_mol_sun_jpn_knd_kor_ben_guj_bem_arw_mao_krd_sod_jav_cnt_fre_igb_spa_mlt_ita_prs_urd_lat_qcu_lit_ctl_afr_ses_aeg_swe_tig_pan_bat_eng_xho_glc_tsw_mly_tha_gam_tml_bam_yor_tur_rus_pol_uzb_dyu_vie_heb_cic_dgb_swt	-0.808994086567922	-1.95283113257146	0.0538461567028217
774	amr_eng_swt_ukr_hau_gam_aeg_por_azi_uzb_cic_mly_ven_ben_urd_bsq_scr_owc_ewe_mnd_arw_cze_lda_grk_dgb_pol_hun_tsn_moo_est_slo_sod_geo_alb_swe_bul_nor_anl_heb_glc_fin_dyu_mao_prs_ind_jpn_tml_kor_mol_lat_zul_spa_bat_guj_mlt_tag_cnt_afr_akn_rus_chh_pan_ger_hin_rom_qcu_mcd_svk_ctl_fbf_amh_ita_sid_lit_jav_fre_yor_krd_tsw_sun_tha_tig_knd_bam_igb_tur_dut_bos_aze_xho_vie_wly_ses_bem_swa	-0.659658016571053	-1.57975593197009	0.117558131377685
775	gam_por_zul_ukr_heb_amr_chh_swe_uzb_azi_ewe_tag_yor_slo_hin_bsq_guj_owc_swa_cnt_ger_ita_ses_nor_dyu_bul_fin_xho_moo_hun_pan_anl_geo_arw_svk_lat_spa_wly_mlt_ben_est_fbf_mao_cze_mly_jpn_tml_kor_rom_rus_bam_eng_bat_bos_sod_sun_mnd_glc_tsw_grk_amh_alb_prs_lit_mcd_qcu_mol_fre_ctl_cic_hau_dut_sid_krd_ind_urd_ven_scr_tsn_jav_tha_tig_knd_swt_akn_tur_afr_pol_aze_dgb_vie_aeg_lda_bem_igb	-0.471459612978426	-1.12105770451174	0.265149756065607
776	hau_pol_akn_arw_sid_amh_mlt_lat_aze_azi_yor_mao_lda_bos_rus_bsq_eng_heb_ses_mnd_nor_rom_cic_guj_xho_svk_fin_ewe_dyu_est_ita_tig_geo_bul_afr_dut_krd_anl_aeg_ctl_hun_zul_bat_fre_sun_jpn_tml_kor_scr_alb_tsw_ger_tag_lit_owc_jav_cnt_glc_bem_prs_wly_pan_urd_mol_mcd_qcu_slo_ben_spa_ven_chh_swe_amr_por_ind_cze_swa_grk_fbf_mly_tha_sod_knd_swt_moo_uzb_ukr_hin_tur_igb_vie_gam_bam_tsn_dgb	-0.573408886329901	-1.36755863398963	0.174746168181695
777	amr_svk_tsn_swe_sid_mlt_anl_krd_uzb_tur_swt_tag_swa_ger_mol_bsq_rus_heb_dgb_cnt_fre_dut_moo_bul_igb_hin_hun_lda_xho_fin_prs_sod_geo_por_urd_slo_lat_aeg_owc_afr_est_akn_mao_alb_sun_jpn_knd_kor_ctl_scr_zul_lit_ind_rom_amh_jav_mnd_bos_yor_eng_wly_ukr_pan_pol_cze_qcu_mcd_grk_spa_fbf_gam_ita_tig_glc_mly_nor_ven_ben_bam_bat_tha_chh_tml_dyu_bem_aze_guj_arw_azi_cic_vie_hau_tsw_ses_ewe	-0.741359431268496	-1.78186845226586	0.0780346767732566
778	amr_ita_fbf_hin_owc_tig_chh_dut_uzb_azi_tsn_sun_swa_bul_swe_bsq_arw_sid_ven_cnt_grk_urd_yor_ben_akn_afr_fin_bem_zul_hun_pol_heb_geo_glc_nor_mol_cze_aeg_wly_lat_est_ses_mao_guj_ind_jpn_tml_kor_ctl_alb_bam_por_mly_scr_sod_tag_mnd_eng_tsw_svk_amh_krd_mcd_fre_pan_qcu_slo_bos_prs_cic_hau_spa_gam_lit_bat_rom_xho_ukr_ewe_jav_tha_anl_knd_dyu_swt_aze_ger_rus_tur_dgb_vie_mlt_moo_lda_igb	-0.884372394296838	-2.14239816390697	0.0347732373084115
779	tig_ben_bam_guj_mlt_chh_sod_afr_azi_tur_ses_ind_xho_eng_por_bsq_ita_amr_yor_cnt_rus_dut_ven_spa_swa_bul_est_bem_akn_fin_svk_owc_geo_lat_prs_cze_rom_gam_hau_krd_hun_lda_jav_mol_tag_jpn_knd_kor_alb_scr_dgb_ctl_bat_ukr_aeg_mao_mnd_lit_fbf_pan_heb_hin_swe_arw_fre_qcu_mcd_nor_glc_dyu_anl_pol_wly_ger_mly_urd_tsw_slo_cic_sun_tha_amh_tml_tsn_ewe_aze_bos_grk_uzb_swt_vie_sid_igb_zul_moo	1.12013668167598	2.70071069246559	0.00822172203754258
780	aeg_ger_ses_bos_amr_tig_anl_pan_aze_tur_tsw_mly_zul_rom_hin_bsq_slo_sod_cic_mnd_eng_ukr_fbf_guj_swt_dut_est_yor_bam_hun_arw_sid_geo_mcd_urd_swe_ctl_amh_wly_pol_fin_ewe_bat_prs_mao_jpn_knd_kor_spa_fre_akn_glc_ind_ben_mlt_tag_cnt_scr_xho_bul_owc_ita_afr_por_cze_qcu_alb_lat_rus_tsn_gam_lit_heb_nor_sun_krd_bem_grk_dgb_jav_tha_hau_tml_lda_moo_azi_svk_mol_uzb_swa_vie_chh_igb_dyu_ven	0.11709028270789	0.275295608354798	0.783699855031133
781	sod_spa_fbf_ben_gam_anl_aeg_ger_tur_azi_ven_sun_ses_afr_swe_bsq_prs_mlt_xho_cnt_scr_nor_bem_dut_dyu_guj_fin_bam_zul_hun_ita_owc_geo_bos_mol_lit_cze_sid_amr_krd_est_swa_mao_por_bat_jpn_knd_kor_ukr_eng_swt_svk_ind_urd_hau_jav_mnd_fre_cic_hin_amh_pol_lat_pan_slo_qcu_grk_mcd_rus_tsn_heb_ctl_chh_alb_mly_glc_moo_arw_akn_tag_tha_wly_tml_tsw_igb_uzb_bul_rom_aze_ewe_vie_tig_lda_yor_dgb	-0.484529172009935	-1.15101426765688	0.252677117903156
782	hau_lit_swt_cze_heb_aeg_gam_ukr_aze_uzb_yor_mao_dgb_pol_ben_bsq_ita_wly_igb_mnd_nor_spa_swa_scr_akn_hin_hun_tsw_bem_est_dut_tig_geo_eng_glc_krd_mcd_mlt_sid_por_fin_fbf_sun_fre_ind_jpn_knd_kor_afr_swe_tsn_rom_bat_prs_sod_mly_cnt_alb_ses_bos_anl_ctl_bul_pan_lat_qcu_grk_arw_urd_moo_chh_svk_amr_guj_tag_slo_dyu_ger_bam_jav_tha_owc_tml_cic_ewe_tur_rus_mol_azi_xho_vie_amh_lda_ven_zul	0.0240827307578038	0.0566547902705337	0.954941732774013
783	amh_lit_cic_mcd_gam_aeg_mlt_nor_tur_azi_tsn_tag_yor_pan_krd_bsq_prs_owc_swt_mnd_ben_rus_tsw_cze_bam_afr_fin_igb_xho_est_guj_heb_geo_scr_fre_bul_glc_anl_amr_ita_hun_dgb_mao_rom_ind_jpn_knd_kor_pol_ger_ven_eng_sun_por_sod_mly_cnt_slo_ses_arw_chh_mol_ukr_swe_ctl_qcu_grk_hin_spa_dyu_wly_svk_sid_bos_jav_dut_swa_lat_zul_bat_tha_hau_tml_moo_ewe_uzb_alb_urd_aze_bem_vie_tig_fbf_akn_lda	-0.663788687327306	-1.58780452635665	0.115724771088863
784	tig_ctl_yor_pol_gam_sod_hau_ger_aze_tur_ven_bat_ewe_urd_prs_bsq_por_mlt_swt_cnt_lat_bos_tsw_mol_zul_grk_fin_moo_tsn_hun_fre_aeg_geo_slo_ben_rus_mcd_owc_amh_ukr_est_dyu_mao_krd_mly_jpn_tml_kor_alb_svk_fbf_nor_tag_cze_heb_sun_mnd_pan_cic_rom_wly_glc_swe_arw_spa_qcu_lit_dut_guj_xho_chh_scr_anl_eng_ind_ita_igb_hin_swa_jav_tha_sid_knd_lda_akn_uzb_afr_bul_azi_dgb_vie_amr_bam_bem_ses	-0.0898107179343983	-0.211837156177462	0.832697642159297
785	chh_rus_swa_scr_owc_sid_amr_rom_aze_tur_akn_mao_dyu_eng_ukr_bsq_ctl_sod_fbf_cnt_fre_por_tsw_glc_lda_arw_hun_dgb_igb_est_slo_tig_geo_bul_ben_afr_cze_gam_anl_dut_fin_ewe_jav_nor_tag_jpn_knd_kor_pan_ger_ven_alb_sun_svk_aeg_ind_mnd_mcd_yor_spa_amh_lat_pol_swe_guj_qcu_lit_prs_mol_bem_wly_urd_heb_grk_bat_bos_moo_hin_cic_mly_tha_mlt_tml_zul_ses_azi_ita_krd_uzb_bam_vie_hau_swt_xho_tsn	-0.634620880540196	-1.51794438358938	0.132420601764255
786	wly_bul_fbf_hin_anl_sid_amh_urd_uzb_aze_dgb_mly_dyu_dut_ita_bsq_scr_tig_tsn_mnd_rom_svk_cic_slo_swt_fre_est_yor_ven_fin_rus_gam_geo_lit_swe_afr_spa_sod_mlt_krd_hun_ses_bat_prs_mao_jpn_knd_kor_ben_grk_moo_cze_sun_ukr_chh_jav_cnt_arw_tsw_guj_aeg_nor_alb_por_mcd_qcu_mol_bos_lat_zul_hau_eng_heb_pan_tag_ger_bam_glc_swa_ind_tha_owc_tml_lda_bem_azi_pol_ctl_tur_akn_vie_amr_ewe_igb_xho	0.418427521001055	0.986280003712985	0.326554781409637
787	wly_bul_akn_nor_tig_chh_sod_mcd_azi_tur_zul_mly_ses_krd_cze_bsq_eng_amh_moo_cnt_por_alb_bem_afr_lda_arw_est_xho_tsw_fin_ukr_gam_geo_ger_rus_ben_slo_aeg_heb_hin_hun_swa_jav_glc_mao_jpn_knd_kor_grk_urd_cic_prs_tag_scr_owc_bat_mnd_dut_swt_rom_anl_pan_fre_lit_guj_qcu_lat_ctl_svk_fbf_amr_mol_sid_bos_ind_ita_igb_pol_yor_sun_tha_mlt_tml_dgb_dyu_uzb_spa_swe_aze_ewe_vie_hau_bam_tsn_ven	-0.223235891290436	-0.527902159184907	0.598824577304305
788	hau_ben_dgb_urd_wly_amr_sod_guj_aze_azi_bam_jav_ses_bos_ger_bsq_hin_owc_ewe_mnd_slo_ita_swa_ctl_igb_spa_fin_xho_zul_hun_nor_sid_geo_svk_lit_rom_lat_mlt_chh_bul_est_dyu_mao_eng_bat_jpn_knd_kor_ukr_grk_swt_glc_tag_afr_gam_sun_cnt_dut_fbf_pol_aeg_mcd_fre_arw_alb_qcu_scr_mol_krd_akn_anl_cze_heb_swe_mly_por_tsn_pan_bem_ind_tha_amh_tml_tsw_lda_uzb_rus_prs_tur_yor_vie_tig_ven_cic_moo	0.23591161058219	0.555758960573231	0.579710213821969
789	amr_svk_zul_scr_anl_mlt_tig_ben_aze_azi_igb_sun_ven_grk_lit_bsq_afr_sid_swt_mnd_ita_mcd_bem_guj_tsn_bos_fin_ses_dyu_est_rom_heb_geo_mol_dut_ukr_rus_sod_owc_por_hun_moo_tag_ger_bat_jpn_tml_kor_prs_glc_fbf_spa_mly_fre_hau_jav_cnt_arw_ewe_eng_aeg_slo_alb_krd_hin_qcu_lat_pol_pan_bam_gam_cze_chh_urd_mao_swe_swa_bul_tsw_ind_tha_wly_knd_akn_lda_tur_nor_ctl_uzb_dgb_vie_amh_xho_yor_cic	0.265934979888285	0.626357817591274	0.532614686385721
790	amh_por_ven_ukr_chh_tig_anl_rom_azi_tur_tsn_jav_fbf_rus_alb_bsq_spa_owc_xho_mnd_fre_cze_dgb_eng_swa_bos_est_akn_igb_hun_dut_aeg_geo_slo_lat_afr_guj_amr_gam_nor_fin_lda_mly_lit_sun_jpn_tml_kor_ben_glc_bem_hin_tag_pol_sod_ind_cnt_ger_zul_ita_mlt_mol_pan_scr_prs_qcu_arw_svk_mcd_ses_hau_ctl_sid_swe_mao_urd_tsw_grk_moo_bat_tha_wly_knd_swt_ewe_uzb_bul_krd_aze_dyu_vie_heb_cic_bam_yor	-0.622689391100966	-1.49196885211397	0.139091821502786
791	heb_nor_igb_slo_owc_aeg_wly_bos_uzb_tur_ewe_tag_zul_rus_mol_bsq_svk_sid_ses_mnd_ben_guj_lda_mcd_bem_scr_est_yor_akn_hun_ita_mlt_geo_ctl_prs_bul_arw_gam_sod_fre_fin_ven_ind_pan_mao_jpn_knd_kor_ukr_dut_dyu_eng_sun_ger_hau_jav_cnt_urd_xho_spa_amh_cze_lat_por_afr_qcu_lit_krd_glc_bam_amr_hin_tig_alb_bat_grk_fbf_pol_moo_mly_tha_chh_tml_swa_swt_aze_swe_rom_azi_tsn_vie_anl_dgb_tsw_cic	-0.777360525045196	-1.87386137189443	0.0640892994292715
792	owc_cze_cic_slo_amh_tig_aeg_scr_tur_aze_igb_jav_swa_rus_ger_bsq_bul_hau_zul_cnt_glc_krd_bem_rom_ses_ctl_fin_dyu_dgb_hun_lat_amr_geo_fre_alb_mcd_prs_wly_anl_mol_est_ven_bat_eng_tag_jpn_knd_kor_afr_nor_xho_por_mao_pan_heb_mly_mnd_dut_yor_guj_mlt_grk_arw_hin_swe_qcu_ukr_lit_urd_moo_sod_svk_sid_ita_ind_ben_lda_pol_tsn_sun_tha_chh_tml_tsw_fbf_azi_spa_bos_uzb_bam_vie_gam_ewe_akn_swt	-0.209206579641612	-0.494272996461927	0.622278901072798
793	amh_mol_tsn_slo_wly_hau_chh_pol_tur_uzb_xho_mao_yor_bul_bos_bsq_afr_owc_bam_cnt_grk_hin_igb_ukr_moo_rom_fin_tsw_swa_hun_nor_amr_geo_svk_scr_urd_guj_heb_tig_lit_est_dgb_jav_ctl_sun_jpn_knd_kor_rus_fre_dyu_pan_bat_spa_anl_mly_mnd_alb_ewe_mcd_sod_ben_dut_ita_eng_qcu_prs_swe_ger_ses_mlt_cze_gam_krd_tag_por_ven_lat_cic_ind_tha_aeg_tml_swt_lda_azi_glc_arw_aze_zul_vie_sid_fbf_akn_bem	0.0814834088748899	0.191939776444777	0.848207852136449
794	chh_svk_igb_pan_wly_sod_tig_grk_uzb_aze_bem_mao_moo_cze_prs_bsq_slo_amr_ewe_cnt_ger_dut_cic_ctl_ven_mcd_hun_ses_tsn_est_krd_gam_geo_swe_lat_nor_lit_anl_aeg_scr_fin_swt_mly_guj_jav_jpn_tml_kor_rus_bos_swa_fre_sun_spa_owc_bat_mnd_pol_lda_afr_hau_ben_urd_mol_rom_qcu_alb_bul_eng_xho_heb_glc_mlt_por_ind_ita_dgb_hin_akn_tag_tha_sid_knd_dyu_fbf_tur_arw_ukr_azi_tsw_vie_amh_zul_yor_bam	-0.640534631796405	-1.53220804053879	0.128865900522458
795	owc_pan_moo_grk_mlt_anl_amh_guj_azi_tur_swa_mao_yor_lit_scr_bsq_urd_sod_bam_cnt_svk_lat_dyu_bul_swt_ita_hun_lda_ses_fin_arw_amr_geo_rom_swe_ben_glc_aeg_tig_ger_est_ven_tag_ukr_mly_jpn_tml_kor_spa_mcd_zul_ctl_jav_eng_heb_sun_mnd_nor_tsn_cze_hau_alb_bos_dut_hin_qcu_por_pol_krd_xho_chh_prs_gam_fre_ind_slo_bem_afr_igb_bat_tha_sid_knd_tsw_cic_uzb_rus_mol_aze_dgb_vie_wly_akn_fbf_ewe	-0.0399377309598433	-0.0941780506459563	0.925170330088687
796	gam_hin_tsw_alb_aeg_hau_chh_rus_azi_uzb_bem_sun_xho_mcd_swe_bsq_lit_heb_igb_mnd_fre_bos_zul_svk_ven_nor_est_fbf_cic_hun_cze_anl_geo_rom_prs_glc_ctl_sid_owc_pol_fin_swt_bat_ben_ind_jpn_tml_kor_ger_scr_swa_pan_mly_bul_tig_tag_cnt_dut_ewe_mol_sod_ukr_eng_guj_por_qcu_urd_spa_lat_lda_amh_ita_mlt_krd_jav_arw_akn_grk_ses_mao_tha_wly_knd_moo_tsn_aze_slo_afr_tur_yor_vie_amr_dgb_bam_dyu	-0.0064665461441662	-0.0152303213763051	0.987881057555144
797	amr_eng_tsn_bul_owc_wly_gam_grk_uzb_tur_bam_jav_tsw_krd_urd_bsq_spa_sid_ven_mnd_rus_ctl_xho_ger_fbf_hin_hun_dgb_igb_fin_afr_aeg_geo_alb_slo_arw_fre_mlt_hau_rom_est_zul_tag_ben_sun_jpn_knd_kor_ukr_bos_ewe_mcd_bat_pol_anl_mly_cnt_prs_moo_dut_tig_por_glc_mol_lat_qcu_nor_lit_cze_akn_sod_swe_heb_scr_ind_guj_ses_svk_dyu_mao_tha_amh_tml_lda_swa_aze_pan_ita_azi_yor_vie_chh_bem_swt_cic	-0.225442156811502	-0.532475441511523	0.595666687646395
798	aeg_lit_igb_pol_amh_wly_mlt_por_azi_aze_xho_ind_moo_ben_pan_bsq_spa_sid_tsn_cnt_rom_ukr_dyu_grk_dgb_hin_hun_swt_bem_fin_prs_tig_geo_scr_mol_rus_urd_owc_chh_alb_est_fbf_mly_ctl_sun_jpn_knd_kor_mcd_bos_bam_bul_tag_guj_gam_mao_mnd_dut_swa_swe_heb_nor_ita_svk_ger_qcu_krd_glc_cze_cic_sod_lat_hau_eng_bat_afr_akn_arw_yor_jav_tha_anl_tml_lda_ses_uzb_slo_fre_tur_tsw_vie_amr_zul_ewe_ven	-0.279389790921543	-0.660455229194118	0.510594345386467
799	chh_pan_ven_glc_mlt_gam_amh_dut_tur_aze_lda_tag_akn_ben_lit_bsq_por_tig_xho_mnd_afr_fre_dyu_alb_moo_krd_hun_dgb_zul_est_grk_anl_geo_ctl_guj_lat_bul_wly_sid_slo_fin_cic_sun_svk_mly_jpn_tml_kor_spa_ukr_swt_eng_mao_hin_hau_jav_cnt_cze_swa_swe_aeg_mcd_bos_scr_arw_qcu_mol_ger_pol_igb_heb_rus_owc_nor_ind_ita_fbf_prs_tsw_bat_tha_amr_knd_ewe_yor_uzb_urd_rom_azi_tsn_vie_sod_bam_bem_ses	-0.447483219957724	-1.06423565034381	0.289977382515224
800	sid_fre_ven_rom_amr_chh_mlt_spa_uzb_aze_tsw_mao_yor_lat_scr_bsq_slo_wly_ewe_cnt_pan_mcd_dyu_glc_cic_mol_hun_dgb_ses_fin_eng_sod_geo_por_ita_dut_pol_hau_aeg_ger_est_fbf_mly_bul_bat_jpn_knd_kor_cze_grk_bam_bos_ind_arw_owc_tag_mnd_hin_xho_ben_amh_krd_urd_rus_guj_qcu_alb_afr_ctl_tsn_anl_nor_heb_svk_sun_prs_swt_swe_akn_jav_tha_tig_tml_igb_zul_azi_lit_ukr_tur_moo_vie_gam_swa_bem_lda	-0.232540932848677	-0.549119579993586	0.584239457977706
801	hau_prs_tsn_cze_heb_sid_gam_krd_azi_aze_fbf_bat_swa_glc_hin_bsq_bos_tig_tsw_cnt_fre_svk_dgb_pol_swt_scr_fin_moo_ewe_hun_ita_chh_geo_mcd_ben_ger_mol_sod_amh_grk_est_ven_mao_alb_sun_jpn_tml_kor_rom_guj_lda_bul_jav_eng_owc_ind_mnd_afr_zul_nor_wly_por_rus_dut_slo_qcu_arw_spa_swe_bem_anl_lat_amr_lit_mly_ukr_dyu_ctl_xho_tag_tha_mlt_knd_ses_akn_tur_pan_urd_uzb_cic_vie_aeg_bam_yor_igb	-0.17085919243615	-0.403392126675768	0.68758573712594
802	gam_mol_zul_afr_amh_tig_sid_ukr_tur_uzb_ven_sun_cic_cze_fre_bsq_mcd_chh_xho_cnt_urd_ita_swt_hin_swa_arw_hun_ses_tsw_est_krd_heb_geo_alb_pan_nor_rus_hau_mlt_guj_fin_igb_ind_ben_mly_jpn_knd_kor_rom_slo_akn_glc_mao_ger_anl_jav_mnd_eng_moo_swe_amr_por_bos_lat_dut_qcu_scr_lit_grk_fbf_sod_svk_wly_pol_bat_spa_ewe_ctl_dyu_tag_tha_owc_tml_bem_tsn_azi_bul_prs_aze_lda_vie_aeg_bam_dgb_yor	-0.573897611202113	-1.37402217038399	0.172737384491929
803	amr_cze_akn_alb_mlt_chh_sid_mcd_azi_aze_ven_tag_swa_swe_rom_bsq_glc_heb_fbf_mnd_ita_mol_zul_scr_yor_rus_hun_cic_ewe_fin_ger_hau_geo_lit_prs_grk_eng_owc_anl_svk_est_bem_mly_guj_mao_jpn_knd_kor_fre_arw_moo_por_ind_ben_gam_jav_cnt_pan_dyu_ukr_amh_urd_bul_dut_hin_qcu_lat_ctl_nor_xho_wly_slo_aeg_afr_bat_spa_tsn_pol_tsw_sun_tha_sod_tml_bam_lda_uzb_bos_krd_tur_swt_vie_tig_ses_dgb_igb	0.0898852636632393	0.211737499804183	0.832775166030667
804	chh_mcd_fbf_bul_tig_heb_wly_krd_tur_aze_bam_jav_yor_lit_nor_bsq_lat_sid_ses_cnt_dut_pol_zul_bos_lda_mol_est_dgb_cic_hun_ctl_aeg_geo_urd_rus_ger_hin_amh_owc_grk_fin_ven_tag_guj_mao_jpn_tml_kor_svk_swe_swt_por_ind_glc_hau_mly_mnd_scr_ewe_cze_mlt_slo_ukr_arw_eng_qcu_ita_ben_rom_tsn_gam_alb_amr_afr_sun_pan_akn_spa_igb_bat_tha_sod_knd_dyu_bem_azi_fre_prs_uzb_moo_vie_anl_swa_xho_tsw	-0.252128056782999	-0.596193294420128	0.552494484725863
805	aeg_glc_dgb_ben_chh_hau_sod_rom_aze_tur_fbf_sun_swa_fre_svk_bsq_arw_tig_ven_cnt_alb_ger_akn_dut_xho_lit_est_bem_cic_fin_guj_gam_geo_krd_por_hin_bos_anl_wly_rus_hun_swt_jav_ctl_mao_jpn_knd_kor_scr_grk_moo_pan_bat_bul_mlt_ind_mnd_eng_tsw_ukr_heb_swe_nor_slo_mcd_qcu_afr_spa_lat_bam_amh_pol_amr_prs_mly_mol_lda_cze_dyu_tag_tha_owc_tml_zul_ewe_azi_urd_ita_uzb_ses_vie_sid_yor_tsn_igb	0.439599719767506	1.03871107699599	0.30163218784914
806	wly_pan_dgb_grk_owc_hau_heb_ger_tur_uzb_tsw_mao_swa_slo_swe_bsq_bos_anl_lda_mnd_hin_dut_akn_guj_ven_pol_fin_igb_bam_est_urd_mlt_geo_alb_afr_por_fre_amr_chh_eng_hun_ewe_jav_glc_bat_jpn_knd_kor_rom_ukr_fbf_cze_mly_ctl_amh_tag_cnt_mol_dyu_ben_gam_prs_rus_spa_svk_qcu_scr_nor_krd_zul_aeg_arw_sod_lat_ind_ita_swt_mcd_bem_sun_tha_sid_tml_ses_cic_aze_bul_lit_azi_moo_vie_tig_tsn_yor_xho	-0.386083387986424	-0.91531323133591	0.362394444210421
807	chh_nor_tsw_spa_aeg_tig_anl_lit_uzb_azi_xho_bat_lda_rus_rom_bsq_bos_mlt_ses_mnd_bul_ben_dgb_arw_akn_pol_hun_yor_bem_est_lat_gam_geo_por_afr_prs_ger_sid_amh_cze_fin_ewe_sun_alb_tag_jpn_knd_kor_krd_guj_cic_eng_jav_dut_owc_mao_cnt_ctl_igb_ita_wly_slo_glc_scr_urd_qcu_fre_pan_mol_tsn_hau_hin_heb_svk_ind_swe_dyu_grk_moo_mly_tha_amr_tml_fbf_bam_aze_mcd_ukr_tur_zul_vie_sod_ven_swa_swt	-0.111201797512618	-0.262019496511179	0.793885889778814
808	wly_eng_tsw_cze_amr_tig_owc_bos_aze_tur_swt_tag_ven_rom_ctl_bsq_dut_sid_cic_mnd_lat_ita_bam_pan_fbf_krd_est_xho_dyu_hun_nor_gam_geo_rus_afr_glc_slo_mlt_aeg_bul_fin_moo_mao_scr_ind_jpn_tml_kor_lit_ger_lda_mcd_jav_guj_sod_bat_cnt_urd_igb_svk_heb_fre_spa_arw_ukr_qcu_por_mol_hin_swa_chh_grk_hau_ben_sun_swe_bem_pol_yor_mly_tha_amh_knd_tsn_ses_uzb_prs_alb_azi_ewe_vie_anl_zul_dgb_akn	0.111077670383164	0.261519180432082	0.794270466509338
809	gam_afr_swt_ctl_wly_chh_tig_ita_tur_aze_tsn_sun_ven_grk_scr_bsq_spa_sod_yor_cnt_ben_lat_tsw_ukr_dyu_urd_est_igb_cic_hun_dut_amr_geo_ger_guj_prs_alb_heb_mlt_glc_fin_moo_mao_mol_bat_jpn_tml_kor_eng_nor_ewe_lit_mly_krd_owc_ind_mnd_arw_swa_por_aeg_fre_pan_hin_bos_qcu_svk_pol_slo_zul_sid_rom_amh_bul_tag_swe_bam_mcd_xho_jav_tha_hau_knd_fbf_dgb_uzb_cze_rus_azi_lda_vie_anl_ses_bem_akn	-0.646812883259902	-1.54983133015161	0.124578468192018
810	sod_rom_ses_afr_owc_amr_amh_hin_tur_uzb_swt_ind_akn_lat_arw_bsq_slo_mlt_cic_mnd_rus_krd_bam_mol_tsn_svk_fin_moo_swa_hun_urd_aeg_geo_ctl_glc_ukr_eng_wly_tig_cze_est_igb_jav_fre_mly_jpn_knd_kor_ben_bul_ewe_grk_mao_guj_gam_bat_cnt_pol_dyu_por_sid_bos_alb_prs_scr_qcu_lit_pan_ger_ven_hau_mcd_heb_dut_sun_nor_zul_swe_fbf_tag_tha_chh_tml_yor_bem_azi_ita_spa_aze_lda_vie_anl_tsw_xho_dgb	-0.611678989987482	-1.46299299831254	0.146840808797885
811	aeg_ctl_ewe_eng_gam_anl_amh_rus_azi_aze_yor_jav_ses_grk_ger_bsq_prs_wly_ven_mnd_bos_swe_fbf_hin_moo_scr_hun_bam_lda_est_ukr_mlt_geo_svk_krd_dut_lat_owc_chh_rom_fin_tsw_mao_guj_ind_jpn_tml_kor_mcd_cze_swa_fre_mly_alb_sid_sun_cnt_glc_dgb_nor_tig_spa_bul_mol_lit_qcu_pol_ben_ita_cic_heb_slo_amr_pan_tag_afr_zul_por_igb_bat_tha_sod_knd_swt_bem_tur_arw_urd_uzb_xho_vie_hau_tsn_akn_dyu	-0.652577509100949	-1.56592020395838	0.120763782904429
812	heb_slo_bam_krd_wly_amr_hau_lit_azi_tur_bem_tag_ven_bul_cze_bsq_fre_sod_swa_mnd_urd_nor_igb_mol_xho_ita_fin_moo_tsn_hun_rom_sid_geo_ben_mcd_svk_lat_mlt_anl_dut_est_ses_mly_scr_jav_jpn_knd_kor_pol_por_akn_eng_ind_guj_aeg_mao_cnt_ger_yor_alb_tig_bos_grk_swe_hin_qcu_pan_spa_glc_lda_chh_afr_gam_ctl_bat_ukr_swt_prs_fbf_sun_tha_amh_tml_tsw_zul_uzb_arw_rus_aze_ewe_vie_owc_cic_dgb_dyu	-0.588326488859042	-1.40644869543389	0.162923663157506
813	aeg_lat_xho_scr_amh_mlt_anl_fre_aze_tur_akn_bat_moo_rom_por_bsq_nor_wly_swa_mnd_grk_ukr_ewe_arw_bam_prs_est_ven_igb_fin_hin_sid_geo_glc_slo_ctl_svk_tig_hau_ger_hun_yor_jav_pan_ind_jpn_knd_kor_bos_spa_dgb_lit_sun_dut_owc_mly_cnt_afr_fbf_guj_sod_krd_bul_mcd_urd_qcu_eng_cze_rus_swt_chh_mol_gam_swe_tag_ben_zul_alb_dyu_mao_tha_heb_tml_tsn_tsw_azi_pol_ita_uzb_ses_vie_amr_bem_lda_cic	-1.57884483933374	-4.02864172538405	0.000114543337851144
814	owc_slo_fbf_guj_tig_anl_chh_spa_aze_uzb_cic_jav_akn_krd_mol_bsq_glc_sid_bam_cnt_hin_pol_dyu_lit_moo_ben_est_swa_tsw_fin_bul_heb_geo_ctl_lat_fre_svk_amh_aeg_nor_hun_dgb_sun_alb_mly_jpn_tml_kor_por_prs_ven_cze_ind_swe_sod_tag_mnd_eng_lda_ukr_gam_urd_afr_scr_mcd_qcu_dut_bos_rom_igb_hau_ger_amr_arw_mao_grk_ewe_rus_zul_bat_tha_mlt_knd_yor_tsn_tur_ita_pan_azi_ses_vie_wly_xho_bem_swt	-0.282802112996057	-0.669307909763267	0.504957312273849
815	amr_rom_lda_fre_amh_aeg_gam_bos_tur_azi_xho_mao_tsw_rus_ita_bsq_dut_sod_dyu_mnd_spa_afr_dgb_mcd_bem_ger_hun_moo_igb_fin_grk_mlt_geo_pan_lat_nor_slo_wly_chh_por_est_zul_mly_eng_jav_jpn_tml_kor_prs_ben_swa_ukr_tag_alb_heb_ind_cnt_swe_swt_hin_owc_pol_urd_glc_krd_qcu_ctl_cze_lit_fbf_anl_svk_tig_guj_sun_mol_tsn_bul_ses_bat_tha_sid_knd_ven_cic_aze_arw_scr_uzb_yor_vie_hau_ewe_bam_akn	0.114607649990694	0.269796211826127	0.787914783842355
816	mlt_svk_bem_krd_hau_amr_aeg_lat_uzb_aze_bam_bat_dyu_ita_scr_bsq_ger_gam_moo_mnd_por_urd_ses_pan_fbf_rom_est_cic_swt_hun_ukr_chh_geo_lit_prs_hin_arw_anl_owc_eng_fin_igb_jav_cze_tag_jpn_tml_kor_afr_pol_dgb_grk_ind_nor_wly_sun_cnt_mol_ewe_fre_heb_spa_bul_alb_swe_qcu_mcd_glc_guj_ven_tig_ctl_sod_bos_mly_rus_zul_ben_yor_mao_tha_amh_knd_xho_akn_tur_dut_slo_azi_tsn_vie_sid_lda_swa_tsw	-0.389189623514924	-0.922044081032207	0.358891434017613
817	tig_svk_ewe_swe_owc_hau_sid_ita_aze_uzb_igb_sun_swt_rus_mcd_bsq_arw_amr_lda_cnt_eng_bul_fbf_dut_tsn_scr_hun_dgb_ven_fin_afr_anl_geo_lit_nor_krd_rom_sod_wly_bos_est_bam_tag_grk_ind_jpn_knd_kor_ger_lat_moo_fre_mly_prs_amh_jav_mnd_hin_tsw_ctl_chh_urd_alb_ukr_guj_qcu_ben_pol_glc_ses_aeg_por_heb_cze_bat_slo_yor_pan_cic_mao_tha_mlt_tml_zul_dyu_azi_spa_mol_tur_xho_vie_gam_swa_akn_bem	-0.0218828698514914	-0.0515468912070281	0.959000293646735
818	chh_ctl_swa_grk_amh_wly_aeg_afr_tur_uzb_akn_mao_tsw_nor_rom_bsq_ger_amr_tsn_mnd_scr_svk_moo_urd_swt_mol_fin_fbf_dgb_hun_fre_sod_geo_lit_krd_pol_ita_tig_anl_eng_est_bam_jav_guj_bat_jpn_knd_kor_arw_bos_bem_mcd_mly_spa_hau_ind_cnt_pan_dyu_swe_sid_cze_rus_bul_hin_qcu_glc_ukr_alb_lda_heb_slo_owc_ben_sun_dut_ven_lat_cic_tag_tha_mlt_tml_yor_xho_aze_prs_por_azi_igb_vie_gam_zul_ewe_ses	-0.36495714564426	-0.86435811500523	0.389615158547445
819	gam_afr_yor_hin_owc_mlt_hau_pan_aze_tur_zul_mly_dgb_bul_por_bsq_bos_amh_tsw_mnd_svk_nor_swt_mcd_ven_urd_est_lda_swa_hun_arw_sid_geo_krd_ctl_ita_dut_chh_sod_eng_fin_tsn_tag_grk_ind_jpn_tml_kor_cze_swe_fbf_ben_bat_lit_aeg_sun_cnt_scr_dyu_ukr_tig_slo_mol_alb_fre_qcu_rus_pol_prs_akn_amr_ger_heb_rom_mao_guj_igb_glc_bem_jav_tha_wly_knd_ewe_xho_uzb_lat_spa_azi_moo_vie_anl_cic_bam_ses	0.480452765645361	1.13322668294833	0.260032066386712
820	chh_svk_akn_guj_wly_sod_mlt_rus_uzb_aze_fbf_mao_ewe_por_pol_bsq_urd_hau_tsw_mnd_fre_krd_bam_lat_dgb_hin_est_ses_bem_hun_eng_gam_geo_pan_afr_rom_bul_owc_amh_swe_fin_zul_bat_grk_mly_jpn_tml_kor_dut_scr_cic_slo_ind_mcd_aeg_tag_cnt_ukr_tsn_ita_heb_mol_prs_cze_ctl_qcu_alb_spa_bos_igb_sid_arw_amr_lit_jav_ger_xho_glc_moo_sun_tha_tig_knd_dyu_swt_azi_ben_nor_tur_lda_vie_anl_swa_yor_ven	0.106627182751176	0.250822427241506	0.802504725969091
821	chh_bos_ewe_por_amr_owc_tig_grk_tur_azi_fbf_mly_bem_urd_lit_bsq_nor_mlt_igb_cnt_ger_glc_ven_rus_tsw_ita_fin_swt_cic_est_guj_sid_geo_ctl_cze_slo_pol_heb_wly_scr_hun_bam_tag_eng_bat_jpn_tml_kor_fre_mol_dyu_mcd_ind_dut_anl_mao_mnd_afr_lda_krd_gam_prs_pan_ben_rom_qcu_ukr_arw_bul_xho_hau_alb_sod_svk_jav_lat_dgb_swe_tsn_sun_tha_aeg_knd_zul_akn_uzb_spa_hin_aze_swa_vie_amh_moo_yor_ses	0.204925117183391	0.481830115810167	0.631058584597882
822	anl_rus_ven_grk_sid_sod_hau_bos_aze_uzb_ses_jav_bem_krd_hin_bsq_lit_aeg_xho_mnd_fre_urd_yor_ben_igb_eng_est_lda_zul_fin_rom_heb_geo_lat_dut_ukr_pol_owc_chh_pan_hun_moo_tag_svk_mly_jpn_knd_kor_por_mol_tsn_ctl_sun_scr_wly_bat_cnt_mcd_dyu_guj_gam_slo_spa_alb_arw_qcu_prs_afr_nor_dgb_amr_bul_tig_cze_ind_swe_fbf_glc_akn_mao_tha_mlt_tml_swa_cic_azi_ita_ger_tur_ewe_vie_amh_swt_bam_tsw	-0.815124152031351	-1.96320999357758	0.0526092156789636
823	chh_lit_ven_pan_owc_tig_hau_ukr_azi_aze_tsn_sun_bem_pol_cze_bsq_spa_gam_yor_cnt_ita_glc_moo_guj_ses_mcd_est_swa_bam_fin_grk_wly_geo_ctl_hin_dut_urd_sid_amh_krd_hun_xho_jav_ger_mly_jpn_tml_kor_ben_por_tsw_eng_ind_arw_amr_bat_mnd_slo_ewe_rus_mlt_mol_swe_lat_alb_qcu_scr_afr_fre_dgb_heb_prs_anl_nor_tag_rom_akn_bul_dyu_mao_tha_sod_knd_fbf_igb_tur_svk_bos_uzb_zul_vie_aeg_lda_swt_cic	0.555417917625223	1.3130227499001	0.19240593873962
824	owc_cze_swt_ukr_gam_amh_sod_guj_tur_azi_tsn_mao_swa_pan_ben_bsq_eng_heb_dyu_mnd_dut_rom_lda_hin_moo_afr_fin_ewe_igb_hun_arw_anl_geo_fre_bos_lat_pol_hau_wly_alb_est_ven_ind_nor_mly_jpn_tml_kor_por_grk_ses_rus_sun_bul_sid_bat_cnt_ger_bem_glc_tig_slo_mcd_prs_svk_qcu_ctl_krd_mol_bam_chh_scr_amr_lit_jav_spa_fbf_urd_tsw_tag_tha_aeg_knd_zul_yor_uzb_swe_ita_aze_cic_vie_mlt_akn_xho_dgb	-0.89111526860952	-2.15627943948906	0.0336417221307912
825	tig_urd_lda_eng_sid_gam_amh_mcd_tur_aze_tsn_sun_igb_por_ben_bsq_swe_aeg_moo_cnt_krd_glc_ewe_grk_tsw_nor_est_bem_ven_hun_svk_mlt_geo_alb_mol_fre_bul_chh_wly_ctl_fin_zul_mly_ukr_jav_jpn_tml_kor_dut_spa_swa_guj_tag_rus_hau_bat_mnd_ita_akn_bos_sod_hin_cze_arw_scr_qcu_prs_ger_pol_yor_anl_rom_heb_lat_mao_lit_dyu_afr_cic_ind_tha_amr_knd_ses_xho_uzb_slo_pan_azi_dgb_vie_owc_swt_bam_fbf	0.00804627769383895	0.0189547041960744	0.984917846643757
826	owc_krd_swt_arw_aeg_heb_sid_ita_uzb_aze_tsn_mao_ewe_ctl_bul_bsq_prs_mlt_xho_cnt_lit_ger_moo_grk_zul_fre_fin_bem_swa_hun_rus_amh_geo_por_scr_afr_ben_chh_wly_spa_est_bam_mly_ukr_sun_jpn_tml_kor_svk_bos_tsw_alb_jav_mol_hau_bat_mnd_cze_yor_hin_sod_lat_swe_nor_rom_qcu_slo_glc_guj_akn_gam_pan_anl_dut_ind_pol_ven_urd_dgb_tag_tha_amr_knd_fbf_cic_azi_eng_mcd_tur_ses_vie_tig_igb_lda_dyu	0.155537973098172	0.365724357892248	0.715401323046252
827	chh_svk_igb_scr_amr_amh_wly_pan_uzb_tur_cic_jav_ven_bos_slo_bsq_prs_hau_yor_mnd_guj_afr_xho_spa_bam_nor_fin_fbf_bem_hun_por_tig_geo_krd_ben_lat_swe_mlt_gam_hin_est_moo_mly_alb_bat_jpn_knd_kor_grk_mol_ses_rom_tag_lit_anl_mao_cnt_ita_swa_arw_heb_glc_urd_cze_dut_qcu_ukr_bul_mcd_ewe_aeg_pol_sid_fre_sun_rus_tsn_ctl_swt_ind_tha_owc_tml_tsw_zul_aze_eng_ger_azi_lda_vie_sod_akn_dyu_dgb	0.425069415046242	1.003420294642	0.318261789336065
828	owc_ben_ewe_urd_hau_sid_gam_spa_aze_azi_swt_mly_xho_swe_eng_bsq_ger_chh_ses_cnt_glc_cze_moo_lit_cic_ctl_hun_igb_dgb_fin_krd_anl_geo_slo_hin_alb_grk_wly_amh_mcd_est_bam_ind_prs_sun_jpn_knd_kor_arw_pan_akn_guj_bat_rus_heb_jav_mnd_pol_fbf_nor_mlt_mol_fre_lat_scr_qcu_ukr_por_bul_bem_tig_ita_sod_dut_mao_afr_tsn_svk_zul_tag_tha_aeg_tml_swa_dyu_uzb_rom_bos_tur_lda_vie_amr_ven_yor_tsw	-0.251957389609617	-0.596565747949453	0.55224678204149
829	sod_prs_swa_alb_owc_anl_gam_ger_azi_uzb_moo_mly_dgb_mol_pan_bsq_pol_mlt_cic_mnd_eng_spa_bam_ben_ses_mcd_hun_tsn_tsw_fin_rom_wly_geo_grk_ukr_por_glc_hau_aeg_afr_est_bem_bat_slo_ind_jpn_tml_kor_lit_urd_dyu_krd_sun_arw_heb_mao_cnt_lat_lda_ita_sid_guj_rus_swe_cze_qcu_bos_dut_scr_xho_chh_bul_amh_ctl_tag_svk_swt_nor_fbf_jav_tha_tig_knd_zul_yor_tur_hin_fre_aze_akn_vie_amr_igb_ewe_ven	-0.812767408009337	-1.96419380045035	0.052493229069491
830	hau_ctl_ses_nor_mlt_aeg_wly_alb_uzb_tur_xho_ind_fbf_pol_swe_bsq_lat_sid_swa_mnd_rom_guj_zul_urd_igb_slo_est_cic_bem_hun_cze_sod_geo_ita_hin_spa_eng_owc_heb_bul_fin_lda_bat_pan_mao_jpn_tml_kor_dut_mcd_bam_prs_sun_lit_anl_tag_cnt_grk_akn_ger_amr_fre_scr_bos_afr_qcu_krd_mol_glc_tsw_chh_ben_gam_arw_jav_por_ven_svk_swt_mly_tha_amh_knd_ewe_dgb_azi_rus_ukr_aze_tsn_vie_tig_yor_dyu_moo	-0.31010639144899	-0.734843221839365	0.464283945756027
831	amr_scr_cic_grk_heb_anl_gam_lat_tur_uzb_tsn_tag_dyu_ita_prs_bsq_mol_tig_xho_mnd_por_ger_ven_slo_ses_pol_fin_ewe_bem_hun_urd_hau_geo_ukr_rus_bos_mcd_chh_wly_eng_est_bam_ind_rom_mly_jpn_knd_kor_dut_fre_zul_arw_mao_alb_owc_jav_cnt_pan_swa_afr_aeg_krd_svk_glc_nor_qcu_swe_cze_bul_moo_amh_spa_sid_guj_sun_ctl_dgb_ben_akn_bat_tha_sod_tml_fbf_tsw_aze_lit_hin_azi_igb_vie_mlt_yor_swt_lda	0.150652004341707	0.354575582410648	0.723710329014981
832	amh_eng_zul_swe_gam_mlt_tig_ita_aze_uzb_akn_mly_yor_por_lit_bsq_rom_sid_tsn_cnt_bul_spa_ven_cze_swt_alb_est_fbf_cic_hun_afr_amr_geo_bos_ger_mol_krd_owc_wly_svk_fin_dyu_jav_mcd_sun_jpn_knd_kor_slo_nor_tsw_pan_tag_pol_sod_mao_mnd_arw_bem_dut_hau_rus_scr_fre_ukr_qcu_ben_ctl_urd_xho_chh_guj_anl_glc_ind_grk_bam_lat_dgb_bat_tha_aeg_tml_moo_lda_azi_hin_prs_tur_swa_vie_heb_ewe_ses_igb	0.18958902932305	0.446154958384923	0.656522368914137
833	aeg_bos_xho_svk_tig_amh_chh_bul_azi_tur_ewe_jav_moo_swe_rom_bsq_cze_sid_igb_cnt_ita_krd_tsw_scr_cic_dut_hun_lda_bem_fin_glc_heb_geo_alb_fre_ukr_prs_hau_mlt_guj_est_ses_mao_urd_ind_jpn_knd_kor_hin_lit_yor_ctl_tag_afr_amr_mly_mnd_mol_fbf_eng_wly_ben_lat_pol_por_qcu_slo_nor_arw_swt_anl_grk_sod_pan_bat_rus_ven_mcd_swa_sun_tha_owc_tml_bam_tsn_aze_spa_ger_uzb_zul_vie_gam_dyu_akn_dgb	-0.436533973714447	-1.03723165097295	0.302317294868358
834	sid_alb_zul_cze_gam_tig_mlt_glc_uzb_tur_bem_jav_lda_afr_dut_bsq_guj_amh_dyu_mnd_svk_ger_fbf_rus_bam_nor_fin_ven_ewe_est_arw_chh_geo_eng_pan_rom_krd_anl_hau_prs_hun_tsn_ind_spa_mao_jpn_tml_kor_mcd_fre_yor_bos_tag_mol_wly_mly_cnt_hin_swa_pol_amr_lit_bul_slo_lat_qcu_por_grk_scr_cic_aeg_swe_owc_ukr_bat_ben_ses_urd_swt_sun_tha_heb_knd_igb_xho_aze_ita_ctl_azi_dgb_vie_sod_akn_moo_tsw	-0.0457996763812844	-0.10799928306549	0.914228922613766
835	wly_ctl_moo_scr_amh_heb_owc_hin_uzb_aze_tsw_sun_cic_bul_eng_bsq_ukr_aeg_bem_mnd_ben_mcd_dgb_slo_ewe_dut_hun_swa_xho_fin_prs_chh_geo_ita_arw_fre_guj_sod_hau_mol_est_ses_ind_swe_tag_jpn_tml_kor_alb_bos_tsn_grk_jav_nor_gam_bat_cnt_glc_akn_lat_amr_spa_urd_pan_afr_qcu_lit_rom_rus_bam_mlt_krd_tig_ger_mly_svk_lda_cze_yor_mao_tha_sid_knd_dyu_igb_tur_pol_por_azi_ven_vie_anl_swt_fbf_zul	-0.598661842390414	-1.42963609998169	0.15617226139727
836	tig_rom_fbf_cze_sod_anl_gam_eng_uzb_azi_ewe_bat_akn_ctl_swe_bsq_ger_chh_zul_mnd_bos_pan_tsw_lit_dgb_hin_est_igb_ven_hun_dut_wly_geo_ita_glc_afr_fre_aeg_sid_scr_fin_tsn_sun_nor_mly_jpn_knd_kor_spa_bul_moo_arw_jav_rus_amh_mao_cnt_mol_ses_lat_hau_pol_prs_krd_ben_qcu_alb_svk_urd_yor_mlt_grk_owc_por_ind_slo_xho_ukr_swt_tag_tha_heb_tml_bam_cic_tur_guj_mcd_aze_lda_vie_amr_dyu_swa_bem	-0.518266591913812	-1.23339079617925	0.220538286489754
837	amh_grk_xho_eng_tig_gam_chh_ita_tur_aze_moo_mly_dyu_fre_slo_bsq_krd_mlt_yor_mnd_arw_scr_ven_rus_bam_swe_est_tsw_fbf_fin_ukr_sid_geo_pol_nor_pan_ben_anl_aeg_por_hun_ewe_mao_bos_bat_jpn_tml_kor_mcd_mol_bem_rom_tag_afr_hau_sun_cnt_svk_tsn_glc_amr_guj_bul_dut_cze_qcu_lat_ctl_lit_akn_sod_prs_heb_ger_jav_spa_zul_alb_swa_ind_tha_owc_knd_dgb_cic_azi_urd_hin_uzb_swt_vie_wly_lda_igb_ses	-0.206992193393911	-0.488955091761126	0.626024628652838
838	amh_bul_bam_afr_chh_tig_aeg_ukr_uzb_aze_swt_bat_dgb_rom_hin_bsq_bos_amr_bem_mnd_ita_prs_tsw_alb_cic_pol_fin_akn_ses_est_lit_mlt_geo_lat_guj_spa_arw_heb_sod_por_hun_zul_mao_krd_ind_jpn_knd_kor_swe_mol_tsn_ger_jav_grk_gam_sun_cnt_svk_ven_pan_anl_scr_urd_nor_rus_qcu_ctl_slo_glc_yor_owc_eng_wly_mcd_mly_ben_igb_fre_xho_tag_tha_sid_tml_lda_fbf_azi_dut_cze_tur_swa_vie_hau_dyu_ewe_moo	-0.718233818372793	-1.72120612400614	0.0885385266223553
839	mlt_lit_lda_alb_amh_aeg_gam_rom_azi_tur_swa_bat_tsn_fre_scr_bsq_pol_heb_bem_cnt_rus_ctl_ven_prs_cic_grk_fin_igb_akn_hun_hin_anl_geo_dut_bul_spa_afr_sid_owc_krd_est_yor_ind_lat_tag_jpn_tml_kor_swe_cze_ses_mol_mly_eng_amr_jav_mnd_ita_ewe_bos_chh_nor_por_ben_arw_qcu_svk_glc_urd_fbf_tig_guj_sod_ger_sun_slo_zul_mcd_dyu_mao_tha_wly_knd_moo_swt_aze_ukr_pan_uzb_xho_vie_hau_tsw_dgb_bam	-0.539188890962787	-1.28464116477742	0.202108335345961
840	hau_rus_lda_alb_sid_anl_tig_scr_azi_uzb_akn_mao_cic_fre_lat_bsq_rom_aeg_swa_cnt_ctl_grk_tsn_mol_ven_urd_hun_dyu_igb_est_cze_amh_geo_bul_spa_svk_afr_amr_mlt_lit_fin_yor_ind_slo_jav_jpn_tml_kor_arw_bos_ewe_dut_mly_guj_gam_sun_mnd_mcd_zul_hin_sod_ger_eng_pol_glc_qcu_krd_swe_por_ses_heb_ukr_chh_ita_tag_ben_swt_prs_tsw_bat_tha_wly_knd_moo_bam_aze_nor_pan_tur_xho_vie_owc_fbf_bem_dgb	-0.588496118144029	-1.40275672849113	0.164018984363062
841	sod_swe_tsw_svk_chh_amr_hau_krd_tur_uzb_yor_bat_ses_nor_guj_bsq_spa_heb_dyu_cnt_alb_grk_xho_rus_ewe_slo_fin_swa_ven_hun_ger_sid_geo_cze_pan_dut_mol_amh_tig_lat_est_cic_mao_fre_sun_jpn_tml_kor_mcd_afr_akn_urd_jav_bul_aeg_ind_mnd_ctl_moo_por_mlt_bos_hin_ben_glc_qcu_rom_lit_arw_bem_anl_eng_wly_pol_mly_ukr_fbf_ita_lda_tag_tha_owc_knd_swt_dgb_aze_scr_prs_azi_tsn_vie_gam_igb_bam_zul	-0.239311332899421	-0.56510534903551	0.573362817104173
842	wly_pan_dyu_prs_gam_mlt_hau_rom_tur_aze_moo_jav_dgb_rus_lit_bsq_glc_chh_swt_mnd_ukr_pol_fbf_cze_bem_dut_hun_lda_swa_fin_eng_heb_geo_ita_hin_ctl_bul_aeg_amr_mol_est_tsn_mao_urd_bat_jpn_knd_kor_scr_ben_cic_svk_ind_mcd_amh_sun_cnt_arw_xho_krd_sid_swe_alb_guj_bos_qcu_slo_afr_grk_bam_owc_fre_sod_nor_mly_por_yor_ger_tsw_tag_tha_anl_tml_akn_ven_uzb_lat_spa_azi_igb_vie_tig_ses_zul_ewe	-1.20559435638671	-2.97340679283472	0.0037504991181471
843	hau_mcd_akn_ben_owc_sid_tig_urd_tur_aze_dyu_ind_igb_mol_swe_bsq_hin_amh_fbf_cnt_bos_pan_tsw_spa_ven_ctl_fin_bem_zul_est_ukr_aeg_geo_slo_eng_por_krd_chh_heb_glc_hun_yor_bat_arw_mao_jpn_tml_kor_grk_afr_ewe_bul_jav_svk_sod_tag_mnd_dut_tsn_nor_gam_pol_lat_cze_lit_qcu_rom_prs_ita_xho_anl_fre_amr_guj_sun_ger_ses_rus_cic_mly_tha_mlt_knd_moo_lda_uzb_scr_alb_azi_swa_vie_wly_dgb_swt_bam	-0.32573613446176	-0.771412676902463	0.442417993761795
844	aeg_ukr_dyu_mol_amr_chh_mlt_urd_uzb_azi_swa_ind_akn_dut_bos_bsq_fre_tig_tsn_cnt_ben_arw_ses_ita_bam_eng_est_bem_cic_fin_mcd_gam_geo_cze_ctl_slo_prs_anl_sid_krd_hun_moo_bat_lit_mao_jpn_tml_kor_ger_guj_zul_spa_tag_afr_amh_jav_mnd_scr_ewe_swe_hau_pan_pol_nor_bul_qcu_grk_alb_hin_igb_owc_rom_heb_rus_mly_por_dgb_svk_lda_sun_tha_wly_knd_yor_tsw_aze_lat_glc_tur_xho_vie_sod_swt_ven_fbf	-0.0652433824393202	-0.153702230958619	0.878177557974784
845	gam_ctl_ewe_krd_amr_owc_amh_lat_aze_azi_yor_ind_swa_mol_rus_bsq_ger_anl_ses_mnd_rom_pol_dyu_spa_moo_arw_fin_cic_bem_hun_eng_sod_geo_alb_dut_swe_bul_wly_sid_fre_est_dgb_jav_mcd_mao_jpn_knd_kor_nor_bos_lda_afr_sun_guj_tig_bat_cnt_pan_xho_glc_heb_hin_svk_grk_slo_qcu_lit_ben_prs_bam_chh_ukr_mlt_urd_tag_ita_ven_cze_zul_mly_tha_aeg_tml_fbf_swt_uzb_por_scr_tur_tsw_vie_hau_igb_akn_tsn	-0.75089498512848	-1.80878233137532	0.0737162366112724
846	amh_fre_tsn_bos_gam_tig_wly_lat_tur_uzb_moo_sun_swa_slo_arw_bsq_swe_hau_dyu_cnt_spa_svk_zul_mcd_bam_urd_fin_igb_fbf_hun_glc_mlt_geo_grk_guj_krd_cze_anl_sod_nor_est_lda_mao_ita_tag_jpn_knd_kor_scr_hin_ven_afr_bat_pol_amr_mly_mnd_pan_ewe_lit_aeg_prs_mol_por_eng_qcu_dut_rus_rom_xho_chh_bul_owc_ctl_jav_ukr_bem_ben_akn_ind_tha_heb_tml_dgb_swt_aze_ger_alb_azi_tsw_vie_sid_cic_ses_yor	-0.200423970791346	-0.473467305704103	0.636989349748935
847	amr_glc_dgb_spa_sid_sod_wly_nor_aze_azi_fbf_ind_dyu_arw_slo_bsq_lit_aeg_ses_mnd_mol_guj_akn_urd_ven_krd_fin_swt_igb_est_rom_anl_geo_grk_ben_ger_dut_mlt_heb_rus_hun_bam_tag_prs_bat_jpn_tml_kor_alb_mcd_zul_pan_mly_por_owc_sun_cnt_afr_bem_fre_amh_hin_scr_ctl_lat_qcu_ita_cze_eng_cic_gam_ukr_tig_bul_jav_swe_xho_bos_yor_mao_tha_chh_knd_ewe_tsn_tur_svk_pol_uzb_lda_vie_hau_tsw_moo_swa	-0.780522900720952	-1.87929000047087	0.0633362490671614
848	gam_bul_moo_ger_aeg_wly_mlt_swe_aze_tur_akn_tag_bam_spa_dut_bsq_pan_owc_dyu_mnd_scr_cze_swt_mcd_swa_ukr_hun_ses_yor_fin_nor_sod_geo_guj_eng_ben_urd_chh_amh_alb_est_xho_sun_svk_bat_jpn_knd_kor_glc_ita_cic_prs_mao_krd_anl_ind_cnt_mol_zul_grk_tig_hin_lit_pol_arw_qcu_slo_afr_por_igb_amr_rom_hau_bos_mly_rus_bem_ctl_ewe_jav_tha_sid_tml_ven_dgb_uzb_fre_lat_azi_tsn_vie_heb_tsw_fbf_lda	0.311641836530271	0.733992725950227	0.464799654822954
849	wly_ukr_dgb_hin_heb_amh_mlt_eng_tur_uzb_fbf_ind_lda_afr_arw_bsq_rom_gam_zul_mnd_mol_bul_ewe_spa_bem_krd_fin_tsw_xho_hun_nor_hau_geo_prs_urd_pan_ben_chh_tig_cze_est_moo_bat_ger_jav_jpn_tml_kor_alb_grk_swa_glc_tag_bos_amr_mao_cnt_por_igb_fre_aeg_svk_pol_lat_lit_qcu_scr_mcd_rus_ven_sod_guj_owc_swe_sun_ita_swt_slo_ses_mly_tha_anl_knd_tsn_cic_aze_ctl_dut_azi_dyu_vie_sid_yor_akn_bam	-0.320025721743507	-0.757035867360172	0.450942090757846
850	hau_ger_bam_urd_sid_sod_mlt_alb_uzb_aze_cic_bat_bem_mol_bul_bsq_grk_amr_moo_mnd_ctl_swe_lda_ita_ses_hin_fin_tsn_dgb_hun_dut_anl_geo_rus_arw_nor_eng_gam_wly_krd_est_swa_jav_guj_mao_jpn_tml_kor_scr_ukr_zul_por_ind_rom_chh_mly_cnt_slo_swt_pol_owc_glc_afr_mcd_fre_qcu_ben_svk_bos_fbf_tig_lat_aeg_lit_sun_pan_yor_spa_akn_tag_tha_heb_knd_dyu_igb_azi_prs_cze_tur_xho_vie_amh_tsw_ewe_ven	-0.61395693860601	-1.46809240709787	0.145453264127149
851	mlt_bos_moo_ctl_anl_sid_amr_rus_aze_uzb_lda_mao_swt_swe_pan_bsq_cze_tig_cic_mnd_glc_grk_ven_lit_ewe_ben_est_igb_zul_fin_ger_heb_geo_spa_rom_fre_slo_amh_wly_por_hun_bem_tag_ukr_bat_jpn_knd_kor_hin_lat_swa_prs_jav_eng_aeg_mly_cnt_nor_dgb_scr_gam_urd_arw_afr_guj_qcu_krd_alb_dut_xho_chh_bul_hau_mcd_sun_mol_bam_pol_dyu_ind_tha_sod_tml_akn_fbf_azi_ita_svk_tur_tsw_vie_owc_yor_ses_tsn	0.133307266371244	0.31343678925755	0.754650736437256
852	amh_krd_dyu_pol_chh_hau_gam_scr_tur_azi_fbf_mly_igb_eng_mol_bsq_afr_sod_dgb_cnt_glc_bul_ven_spa_swt_ben_fin_bam_bem_est_bos_anl_geo_fre_dut_mcd_rom_owc_mlt_slo_hun_lda_sun_grk_bat_jpn_tml_kor_svk_ctl_swa_ger_ind_lat_aeg_mao_mnd_por_tsn_hin_heb_cze_rus_urd_pan_qcu_ukr_swe_prs_tsw_amr_guj_sid_lit_tag_arw_akn_alb_yor_jav_tha_tig_knd_cic_ses_aze_ita_nor_uzb_xho_vie_wly_zul_ewe_moo	-0.0430785021906813	-0.10159527167082	0.919296654924884
853	aeg_lat_yor_spa_anl_sod_tig_grk_tur_uzb_tsw_jav_ewe_alb_guj_bsq_prs_mlt_zul_mnd_arw_glc_igb_bul_akn_pan_est_swa_ses_hun_eng_amh_geo_ita_rus_urd_cze_sid_chh_dut_fin_swt_ind_pol_sun_jpn_knd_kor_ukr_afr_bem_rom_bat_swe_wly_tag_cnt_ben_fbf_nor_owc_mol_scr_svk_ger_qcu_fre_slo_bos_dgb_gam_por_heb_krd_mao_lit_cic_hin_xho_mly_tha_amr_tml_dyu_moo_azi_mcd_ctl_aze_tsn_vie_hau_bam_ven_lda	-0.574626327979255	-1.36801763611882	0.174602934250779
854	aeg_ben_lda_ger_chh_heb_owc_lat_azi_tur_tsn_mly_xho_pan_guj_bsq_fre_mlt_cic_cnt_ukr_rus_tsw_prs_igb_glc_est_bam_ewe_hun_cze_sid_geo_lit_arw_scr_dut_tig_gam_grk_fin_fbf_jav_bul_sun_jpn_tml_kor_rom_alb_zul_urd_bat_mol_amh_mao_mnd_hin_swa_nor_anl_ctl_bos_por_ita_qcu_swe_mcd_krd_swt_wly_afr_hau_svk_ind_slo_yor_eng_ses_tag_tha_amr_knd_bem_moo_aze_spa_pol_uzb_dyu_vie_sod_dgb_ven_akn	-0.423120370748433	-1.00477558142118	0.317612093608571
855	amr_alb_tsw_por_heb_gam_sod_mol_uzb_aze_swt_mao_bem_guj_ukr_bsq_dut_chh_tsn_mnd_ger_eng_ses_arw_lda_lat_hun_akn_dyu_fin_urd_aeg_geo_rom_ben_nor_bul_anl_mlt_swe_est_swa_ind_cze_jav_jpn_knd_kor_hin_slo_dgb_afr_bat_scr_amh_mly_cnt_spa_moo_mcd_hau_grk_ita_rus_prs_qcu_bos_fre_pan_bam_owc_lit_tig_ctl_tag_glc_zul_krd_xho_sun_tha_sid_tml_yor_ven_tur_svk_pol_azi_fbf_vie_wly_ewe_cic_igb	-0.243528749236804	-0.575799441760601	0.566141492620792
856	gam_pan_tsn_fre_mlt_sid_sod_eng_azi_aze_bam_bat_fbf_mcd_por_bsq_bos_heb_lda_cnt_afr_lat_ewe_dut_akn_svk_est_swt_moo_fin_guj_amh_geo_rus_swe_lit_bul_aeg_tig_krd_hun_dgb_tag_ger_mly_jpn_tml_kor_urd_glc_bem_ben_sun_pol_hau_jav_mnd_prs_ven_ita_wly_mol_ukr_hin_nor_qcu_scr_slo_cze_tsw_amr_ctl_anl_alb_mao_arw_swa_grk_dyu_ind_tha_owc_knd_igb_ses_tur_rom_spa_uzb_zul_vie_chh_xho_yor_cic	0.345068206980756	0.814737888212595	0.417303838038514
857	amr_ctl_swa_lit_mlt_aeg_anl_ukr_tur_aze_tsw_jav_fbf_mcd_hin_bsq_scr_sid_igb_cnt_cze_pan_cic_lat_dgb_dut_est_xho_zul_hun_urd_heb_geo_alb_por_glc_grk_owc_sod_eng_fin_bem_bat_prs_mao_jpn_tml_kor_ita_swe_swt_nor_mly_slo_wly_ind_mnd_pol_moo_arw_gam_afr_krd_ger_bul_qcu_spa_rom_mol_tsn_tig_fre_amh_svk_sun_bos_ewe_rus_yor_tag_tha_chh_knd_lda_bam_azi_guj_ben_uzb_dyu_vie_hau_ven_akn_ses	-0.793046923390967	-1.90981941397362	0.059238361893371
858	heb_spa_fbf_svk_tig_anl_gam_por_azi_tur_lda_mly_cic_cze_ukr_bsq_eng_chh_ven_cnt_glc_arw_dgb_dut_akn_swe_hun_swa_tsw_fin_alb_sid_geo_scr_mcd_nor_ita_wly_mlt_mol_est_ses_mao_prs_tag_jpn_tml_kor_lit_rom_zul_hin_ind_ger_aeg_bat_mnd_slo_moo_fre_owc_urd_grk_lat_krd_qcu_ctl_afr_bos_tsn_sod_guj_amh_bul_sun_rus_swt_pol_igb_jav_tha_hau_knd_yor_dyu_aze_pan_ben_uzb_ewe_vie_amr_xho_bam_bem	-0.380351257427913	-0.902545720086296	0.369098741650779
859	sod_ukr_cic_prs_sid_wly_amr_hin_azi_aze_moo_sun_ewe_pol_por_bsq_eng_heb_igb_mnd_svk_ita_zul_spa_ses_slo_est_lda_yor_fin_swe_mlt_geo_glc_fre_scr_urd_owc_aeg_mol_hun_bem_bat_ctl_jav_jpn_tml_kor_dut_arw_akn_ger_ind_rom_anl_mao_cnt_lat_swa_ben_chh_pan_grk_afr_krd_qcu_alb_guj_lit_fbf_amh_rus_hau_bos_mly_cze_dgb_bul_swt_tag_tha_tig_knd_tsn_tsw_tur_nor_mcd_uzb_dyu_vie_gam_bam_xho_ven	-0.414732621897401	-0.984775521206542	0.327289447368063
860	mlt_grk_dgb_rom_tig_heb_amr_ben_azi_aze_xho_sun_akn_scr_urd_bsq_mcd_sod_swt_cnt_afr_ita_dyu_svk_ewe_fre_est_zul_bem_fin_lit_chh_geo_pol_prs_ukr_glc_aeg_owc_eng_hun_fbf_bat_hin_tag_jpn_tml_kor_spa_mol_igb_lat_mly_pan_hau_ind_mnd_guj_tsw_ger_sid_cze_nor_rus_swe_qcu_alb_ctl_slo_ven_amh_bul_anl_por_jav_krd_ses_bos_bam_mao_tha_gam_knd_lda_tsn_uzb_arw_dut_tur_yor_vie_wly_moo_cic_swa	-0.431197836382245	-1.02390508667454	0.30853609248779
861	sod_pan_cic_rus_gam_aeg_chh_ctl_uzb_azi_swt_sun_fbf_eng_prs_bsq_bul_sid_bam_cnt_mcd_ita_ewe_nor_igb_grk_fin_tsn_moo_hun_guj_anl_geo_hin_arw_swe_bos_mlt_hau_slo_est_dgb_ind_cze_bat_jpn_tml_kor_fre_lit_tsw_spa_tag_scr_amh_mly_mnd_svk_ses_ukr_heb_alb_urd_afr_krd_qcu_glc_pol_dut_ven_tig_mol_wly_ben_jav_lat_bem_por_xho_mao_tha_amr_knd_lda_swa_tur_rom_ger_aze_akn_vie_owc_zul_yor_dyu	-0.725765863041848	-1.74311384391715	0.0846187887141185
862	mlt_hin_tsw_ctl_anl_hau_gam_svk_tur_uzb_ven_bat_lda_nor_rus_bsq_alb_aeg_swt_mnd_glc_slo_fbf_ger_bam_eng_hun_akn_ses_est_pan_owc_geo_ben_prs_pol_krd_amr_chh_grk_fin_cic_tag_mol_ind_jpn_tml_kor_arw_bul_ewe_rom_mly_ukr_amh_jav_cnt_swe_zul_scr_heb_por_bos_spa_fre_qcu_lit_cze_guj_dgb_sid_lat_sod_mcd_sun_afr_moo_dut_yor_mao_tha_tig_knd_xho_dyu_aze_urd_ita_azi_tsn_vie_wly_igb_bem_swa	-0.256403441808537	-0.60567845489128	0.546203632141644
863	tig_ben_zul_ukr_gam_owc_hau_guj_uzb_azi_dyu_bat_bam_alb_ctl_bsq_dut_sod_ven_cnt_rus_hin_tsn_swe_fbf_por_est_cic_akn_hun_nor_aeg_geo_pol_lit_bos_fre_heb_amr_ita_fin_bem_mly_scr_ind_jpn_knd_kor_urd_prs_lda_spa_jav_ger_chh_mao_mnd_eng_yor_bul_amh_mcd_rom_pan_krd_qcu_svk_glc_arw_ewe_anl_slo_sid_grk_sun_mol_igb_afr_swa_tag_tha_wly_tml_moo_swt_aze_lat_cze_tur_xho_vie_mlt_ses_tsw_dgb	-0.782658553424523	-1.88685608330085	0.0622991003480272
864	gam_cze_moo_dut_aeg_owc_heb_afr_aze_tur_yor_mao_zul_nor_pan_bsq_ukr_amr_ven_mnd_lat_scr_xho_ctl_dyu_por_hun_bam_fbf_fin_eng_amh_geo_pol_urd_rom_swe_mlt_anl_bos_est_ses_bat_arw_sun_jpn_knd_kor_slo_ger_bem_krd_ind_alb_sod_tag_cnt_ita_ewe_fre_chh_mol_svk_grk_lit_qcu_spa_bul_ben_igb_sid_mcd_hau_glc_mly_hin_cic_rus_tsw_jav_tha_wly_tml_swt_tsn_azi_guj_prs_uzb_akn_vie_tig_swa_lda_dgb	-0.521476222694723	-1.2414404308461	0.217565145178768
865	gam_spa_bem_bul_wly_amh_sod_pan_aze_uzb_dgb_bat_xho_pol_rus_bsq_mcd_owc_ewe_cnt_eng_svk_cic_guj_zul_mol_est_ven_swt_hun_lat_mlt_geo_scr_ger_fre_afr_heb_aeg_prs_fin_tsn_ind_por_jav_jpn_knd_kor_ben_arw_moo_bos_sun_slo_sid_mly_mnd_alb_bam_ukr_chh_dut_ctl_lit_glc_qcu_rom_swe_nor_swa_anl_grk_hau_hin_tag_krd_tsw_urd_ses_mao_tha_amr_tml_igb_lda_azi_ita_cze_tur_akn_vie_tig_fbf_dyu_yor	-0.256934149636531	-0.60693706677381	0.545371600504185
866	tig_dut_swa_ukr_sod_chh_wly_prs_aze_uzb_lda_bat_akn_mcd_swe_bsq_ben_amh_tsw_mnd_scr_lat_ewe_pan_moo_glc_fin_bem_dyu_hun_fre_anl_geo_svk_alb_rom_pol_amr_sid_ita_est_bam_mao_rus_sun_jpn_knd_kor_cze_grk_dgb_slo_ind_hin_mlt_tag_cnt_nor_ven_lit_hau_bul_por_arw_urd_qcu_guj_ger_afr_zul_gam_bos_aeg_krd_jav_spa_fbf_eng_ses_mly_tha_owc_tml_xho_yor_azi_mol_ctl_tur_igb_vie_heb_tsn_swt_cic	-0.0889755583128862	-0.209888804384787	0.834213586963159
867	mlt_afr_cic_svk_heb_gam_amh_rus_aze_uzb_bam_tag_ewe_ben_ukr_bsq_eng_sid_moo_cnt_spa_glc_tsw_ger_fbf_ita_hun_swt_yor_est_mol_amr_geo_fre_pan_hin_urd_wly_chh_bos_fin_akn_jav_pol_sun_jpn_knd_kor_arw_por_dyu_guj_mao_bul_anl_mly_mnd_swe_lda_scr_sod_alb_grk_rom_lit_qcu_slo_mcd_prs_ses_hau_krd_aeg_nor_ind_cze_xho_dut_zul_bat_tha_tig_tml_igb_bem_azi_lat_ctl_tur_swa_vie_owc_tsn_dgb_ven	0.559260512932546	1.31904166463874	0.190393802162512
868	aeg_urd_ses_lit_heb_amh_amr_lat_aze_uzb_zul_ind_swt_dut_fre_bsq_alb_owc_bem_mnd_rom_bos_cic_glc_ewe_nor_est_igb_moo_hun_mol_gam_geo_slo_grk_svk_afr_anl_mlt_eng_fin_tsw_jav_ita_mao_jpn_knd_kor_mcd_pan_swa_ukr_bat_guj_hau_sun_cnt_bul_akn_spa_chh_cze_arw_ben_krd_qcu_ctl_ger_pol_fbf_wly_por_sid_hin_mly_swe_tsn_prs_bam_tag_tha_sod_tml_xho_dyu_azi_rus_scr_tur_dgb_vie_tig_lda_yor_ven	-0.924012977501096	-2.24124332323379	0.0273894335935626
869	amr_ctl_zul_rus_mlt_heb_sod_pan_azi_tur_ses_sun_fbf_grk_afr_bsq_scr_anl_dgb_cnt_pol_fre_tsw_mol_cic_cze_hun_bem_swa_fin_urd_tig_geo_spa_lit_lat_ita_owc_wly_swe_est_akn_ind_nor_tag_jpn_knd_kor_svk_bos_ven_ger_jav_alb_amh_bat_mnd_mcd_ewe_por_hau_ben_guj_bul_glc_qcu_hin_dut_eng_tsn_chh_krd_gam_slo_mao_prs_bam_rom_moo_mly_tha_sid_tml_igb_xho_uzb_ukr_arw_aze_lda_vie_aeg_yor_swt_dyu	-0.744314640240687	-1.78742788379231	0.0771258859627423
870	chh_swe_swt_ita_wly_tig_owc_eng_uzb_tur_tsn_ind_fbf_grk_afr_bsq_glc_amr_dgb_cnt_dut_hin_bam_ukr_ses_arw_fin_cic_ven_hun_mcd_hau_geo_rus_spa_ctl_urd_anl_sod_por_est_dyu_bat_svk_jav_jpn_tml_kor_rom_bul_lda_fre_tag_ben_aeg_sun_mnd_slo_ewe_guj_sid_pan_scr_mol_pol_qcu_krd_ger_lit_akn_mlt_bos_amh_nor_mao_lat_yor_cze_igb_mly_tha_gam_knd_bem_tsw_azi_prs_alb_aze_swa_vie_heb_xho_moo_zul	-0.119206254370377	-0.281275814376947	0.77912372980487
871	anl_afr_ven_guj_heb_aeg_gam_slo_tur_uzb_tsw_mly_zul_fre_ita_bsq_rus_mlt_ses_cnt_spa_prs_lda_ben_cic_nor_fin_swt_tsn_hun_mcd_amr_geo_ger_rom_hin_por_tig_amh_eng_est_fbf_ind_scr_sun_jpn_tml_kor_mol_alb_bem_bos_jav_pol_owc_tag_mnd_dut_dgb_pan_chh_ukr_arw_ctl_svk_qcu_lat_urd_krd_ewe_sod_bul_sid_cze_mao_grk_dyu_glc_yor_bat_tha_wly_knd_swa_igb_azi_swe_lit_aze_moo_vie_hau_bam_xho_akn	-0.440455162847182	-1.0472067407046	0.297718277436754
872	aeg_afr_ven_lat_hau_tig_amh_prs_uzb_tur_dgb_jav_zul_por_pan_bsq_ctl_amr_ses_cnt_ukr_nor_cic_guj_dyu_arw_fin_bem_yor_hun_rom_wly_geo_glc_ita_svk_dut_gam_heb_hin_est_bam_mly_ben_sun_jpn_tml_kor_rus_eng_tsw_bos_mao_fre_anl_ind_mnd_krd_lda_pol_chh_lit_bul_slo_mcd_qcu_spa_mol_scr_tsn_sod_cze_owc_grk_bat_alb_akn_swe_moo_tag_tha_sid_knd_fbf_swt_azi_ger_urd_aze_igb_vie_mlt_swa_xho_ewe	-0.638983898500938	-1.52873410585896	0.129724636917668
873	sod_bos_dgb_por_chh_amh_mlt_glc_aze_tur_bem_tag_tsn_pan_alb_bsq_svk_heb_ewe_cnt_rus_bul_ven_lit_lda_dut_hun_xho_moo_est_cze_owc_geo_slo_ben_prs_afr_hau_tig_urd_fin_igb_ind_grk_sun_jpn_tml_kor_eng_fre_bam_spa_mao_arw_amr_bat_mnd_guj_cic_krd_aeg_swe_ger_hin_rom_qcu_lat_ita_pol_tsw_anl_mcd_wly_ctl_jav_nor_ses_ukr_yor_mly_tha_gam_knd_fbf_swt_uzb_mol_scr_azi_swa_vie_sid_dyu_zul_akn	0.047201395068929	0.111254084578601	0.911654621318083
874	chh_ctl_bem_ita_mlt_wly_amr_ben_tur_azi_yor_jav_dyu_urd_spa_bsq_mcd_gam_swt_mnd_guj_mol_zul_ukr_fbf_fre_hun_cic_tsn_fin_alb_tig_geo_svk_swe_grk_lit_owc_sid_pol_est_bam_sun_scr_tag_jpn_tml_kor_dut_nor_moo_cze_mly_rom_hau_ind_cnt_arw_xho_ger_sod_hin_glc_lat_prs_qcu_bul_krd_por_ewe_amh_bos_heb_slo_bat_pan_akn_afr_ven_mao_tha_aeg_knd_ses_tsw_uzb_eng_rus_aze_igb_vie_anl_lda_dgb_swa	-0.189783104982682	-0.448187786651247	0.655060083228224
875	wly_scr_tsw_arw_aeg_sod_anl_alb_uzb_tur_dgb_sun_xho_spa_hin_bsq_por_heb_tsn_cnt_glc_prs_cic_mol_swt_lat_fin_igb_fbf_est_bul_amh_geo_ita_rom_mcd_ger_chh_gam_urd_hun_yor_ind_pol_tag_jpn_tml_kor_guj_rus_bem_bos_jav_nor_hau_mao_mnd_svk_zul_grk_sid_eng_dut_ctl_afr_qcu_pan_cze_lit_ses_owc_swe_tig_ukr_mly_ben_ewe_krd_dyu_bat_tha_amr_knd_akn_ven_azi_slo_fre_aze_moo_vie_mlt_bam_lda_swa	-0.135349183235798	-0.318883795880362	0.750529733027861
876	wly_svk_swa_cze_aeg_chh_amh_urd_tur_azi_moo_tag_ven_prs_nor_bsq_arw_mlt_xho_mnd_ita_ben_bem_ukr_dgb_bul_hun_yor_dyu_fin_por_hau_geo_rus_eng_lat_bos_heb_sid_pol_est_swt_bat_lit_mly_jpn_tml_kor_ger_rom_tsw_guj_sun_spa_sod_mao_cnt_glc_ses_fre_owc_mol_pan_slo_krd_qcu_mcd_grk_hin_cic_amr_ctl_gam_scr_jav_dut_akn_alb_zul_ind_tha_anl_knd_fbf_lda_aze_afr_swe_uzb_bam_vie_tig_ewe_igb_tsn	-0.136983252076402	-0.323197311572411	0.747271404624233
877	hau_dut_yor_por_sod_amr_amh_pan_tur_uzb_dgb_bat_xho_ctl_slo_bsq_bos_chh_akn_cnt_swe_glc_cic_mol_swa_pol_est_tsn_moo_fin_alb_anl_geo_mcd_urd_lit_rom_gam_aeg_scr_hun_fbf_jav_svk_tag_jpn_tml_kor_eng_krd_bem_cze_mly_guj_heb_ind_mnd_afr_ewe_ger_wly_spa_arw_ita_ben_qcu_lat_ukr_nor_igb_mlt_hin_tig_fre_sun_grk_bam_prs_ses_mao_tha_sid_knd_tsw_zul_aze_rus_bul_azi_swt_vie_owc_dyu_ven_lda	-0.263568365788586	-0.622662729776845	0.535030009956081
878	amh_spa_tsn_bul_anl_tig_heb_cze_uzb_aze_swa_mao_bam_mcd_lat_bsq_nor_amr_xho_mnd_lit_arw_fbf_scr_dyu_ctl_hun_ewe_tsw_est_pol_sid_geo_bos_guj_grk_ger_aeg_gam_slo_fin_akn_sun_swe_tag_jpn_tml_kor_urd_ben_lda_eng_bat_svk_sod_jav_cnt_fre_ses_mol_mlt_prs_afr_ita_krd_qcu_pan_dut_rus_bem_wly_glc_hau_alb_ind_rom_zul_por_dgb_mly_tha_owc_knd_cic_moo_azi_ukr_hin_tur_igb_vie_chh_yor_ven_swt	-0.176646492010629	-0.41706208180678	0.677594150971468
879	owc_cze_cic_nor_gam_heb_amr_guj_aze_azi_zul_ind_ewe_rus_ben_bsq_svk_anl_igb_cnt_ger_alb_lda_ita_xho_lat_est_fbf_moo_fin_dut_aeg_geo_ctl_pol_grk_mol_wly_sid_krd_hun_tsn_mao_swe_mly_jpn_knd_kor_bul_prs_ven_ukr_bat_glc_mlt_jav_mnd_urd_swt_pan_sod_eng_arw_fre_lit_qcu_hin_por_scr_dyu_tig_spa_chh_bos_sun_slo_ses_mcd_bam_tag_tha_hau_tml_tsw_swa_tur_rom_afr_uzb_yor_vie_amh_dgb_akn_bem	-0.728932745284205	-1.74882358683555	0.0836209710697746
880	chh_prs_xho_pan_sid_heb_gam_rom_tur_aze_igb_ind_fbf_por_slo_bsq_mol_tig_ven_cnt_ukr_afr_lda_ben_swa_fre_hun_bem_tsn_fin_spa_amh_geo_dut_guj_pol_swe_owc_aeg_ger_est_akn_tag_hin_sun_jpn_tml_kor_arw_svk_ewe_lat_jav_scr_hau_bat_mnd_urd_dgb_krd_anl_mcd_eng_bul_glc_qcu_rus_bos_nor_bam_sod_ita_wly_alb_mao_grk_yor_lit_tsw_mly_tha_mlt_knd_zul_moo_uzb_ctl_cze_azi_swt_vie_amr_ses_cic_dyu	-0.183612768277364	-0.433344945775769	0.665767655687523
881	hau_mol_yor_urd_amr_sod_aeg_nor_uzb_aze_cic_sun_lda_bos_pol_bsq_glc_wly_fbf_cnt_krd_lat_akn_bul_ven_mcd_fin_moo_tsn_est_afr_anl_geo_hin_eng_scr_pan_gam_owc_ger_hun_ewe_ind_fre_jav_jpn_knd_kor_guj_rus_xho_ita_mly_grk_heb_mao_mnd_ctl_bem_ben_tig_lit_swe_ukr_spa_qcu_por_dut_arw_tsw_chh_prs_sid_slo_bat_rom_dyu_cze_ses_tag_tha_mlt_tml_zul_igb_azi_alb_svk_tur_swt_vie_amh_dgb_bam_swa	-0.416885700013515	-0.988898775953197	0.325278586719182
882	hau_hin_ewe_rom_tig_heb_aeg_eng_tur_aze_zul_bat_igb_lit_urd_bsq_guj_sod_dyu_mnd_pol_swe_tsw_bul_lda_ukr_fin_bem_akn_hun_alb_owc_geo_krd_ita_bos_rus_chh_mlt_pan_est_xho_jav_svk_sun_jpn_tml_kor_mcd_grk_swa_nor_mao_arw_amh_tag_cnt_mol_ses_ger_sid_slo_spa_afr_prs_qcu_fre_ben_scr_cic_amr_dut_anl_glc_mly_lat_dgb_por_yor_ind_tha_wly_knd_moo_fbf_uzb_cze_ctl_azi_ven_vie_gam_swt_bam_tsn	-0.359009773398991	-0.850249679656224	0.397369981209979
883	amh_bul_akn_lat_hau_amr_heb_rom_aze_azi_fbf_ind_lda_glc_mcd_bsq_swe_owc_swt_cnt_cze_bos_ewe_arw_tsw_pan_est_zul_yor_fin_alb_sid_geo_ctl_urd_dut_nor_aeg_wly_pol_hun_xho_bat_ukr_mly_jpn_knd_kor_afr_por_moo_eng_mao_mol_mlt_jav_mnd_fre_swa_lit_anl_krd_rus_svk_spa_qcu_ger_ita_guj_bem_gam_ben_tig_slo_tag_hin_igb_scr_cic_sun_tha_sod_tml_ven_bam_tur_prs_grk_uzb_dyu_vie_chh_dgb_tsn_ses	0.0396778415164187	0.093418237588111	0.925772263479284
884	amr_alb_igb_cze_gam_chh_aeg_rom_azi_tur_bam_jav_tsn_lat_swe_bsq_scr_mlt_tsw_cnt_grk_ukr_akn_dut_ven_slo_est_cic_lda_hun_rus_sid_geo_ger_mol_urd_fre_wly_amh_ben_fin_bem_mao_por_tag_jpn_knd_kor_pol_lit_ses_arw_sun_ctl_owc_ind_mnd_afr_swa_ita_hau_spa_svk_krd_mcd_qcu_bul_glc_bos_fbf_tig_eng_sod_pan_mly_nor_xho_guj_moo_bat_tha_heb_tml_yor_zul_aze_hin_prs_uzb_ewe_vie_anl_dgb_dyu_swt	-0.827791216624087	-2.0022918091742	0.0481658353208228
885	amh_hin_igb_pan_gam_heb_wly_bul_aze_uzb_swt_sun_moo_ger_grk_bsq_scr_amr_ses_cnt_eng_mol_zul_cze_akn_glc_hun_xho_ven_fin_nor_sid_geo_guj_alb_ben_lit_mlt_sod_urd_est_dgb_ind_rom_mly_jpn_knd_kor_dut_ukr_swa_mcd_tag_rus_aeg_jav_mnd_slo_lda_spa_owc_arw_lat_afr_ctl_qcu_svk_por_swe_cic_tig_bos_anl_fre_mao_pol_tsw_prs_tsn_bat_tha_chh_tml_dyu_ewe_azi_krd_ita_tur_bem_vie_hau_bam_fbf_yor	-0.00243708328768218	-0.00574000209834747	0.995432460977718
886	sid_ita_bem_eng_chh_wly_owc_spa_aze_uzb_tsw_ind_ses_afr_glc_bsq_krd_aeg_akn_mnd_fre_bul_dyu_ctl_bam_bos_est_lda_ewe_fin_por_hau_geo_swe_nor_ger_grk_anl_gam_pol_hun_igb_jav_hin_mao_jpn_tml_kor_mcd_ben_swt_dut_bat_arw_sod_sun_cnt_guj_xho_alb_heb_urd_lit_cze_mol_qcu_pan_ukr_slo_swa_tig_rus_mlt_scr_mly_lat_zul_svk_ven_tag_tha_amh_knd_fbf_moo_azi_prs_rom_tur_yor_vie_amr_dgb_tsn_cic	-0.627896507740145	-1.50713777155306	0.13516479417287
887	heb_prs_akn_arw_sod_chh_anl_rus_aze_azi_dyu_jav_bem_bos_bul_bsq_fre_wly_lda_cnt_krd_nor_ses_scr_cic_mcd_hun_swt_zul_est_ctl_mlt_geo_por_pan_mol_rom_aeg_sid_guj_fin_xho_bat_swe_sun_jpn_tml_kor_hin_lit_tsw_ger_tag_lat_hau_mly_mnd_eng_moo_spa_owc_ita_svk_dut_urd_qcu_ukr_slo_afr_igb_gam_pol_amh_glc_mao_cze_fbf_grk_dgb_ind_tha_amr_knd_yor_bam_tur_alb_ben_uzb_swa_vie_tig_ewe_ven_tsn	-0.750001184823197	-1.80139914689736	0.074880660581889
888	aeg_ctl_cic_swe_gam_owc_chh_ita_tur_uzb_tsw_sun_moo_alb_svk_bsq_afr_wly_fbf_cnt_prs_lat_akn_bos_xho_arw_fin_bam_ewe_hun_grk_sod_geo_ger_scr_guj_eng_anl_amr_mcd_est_tsn_bat_glc_tag_jpn_tml_kor_pol_nor_swt_slo_mly_cze_mlt_jav_mnd_bul_dgb_pan_sid_rom_dut_por_krd_qcu_fre_ben_mol_lda_amh_rus_heb_spa_mao_lit_zul_urd_ses_ind_tha_tig_knd_bem_ven_azi_hin_ukr_aze_swa_vie_hau_dyu_yor_igb	-0.0186035001194805	-0.0438578709056883	0.965111727635563
889	heb_krd_moo_alb_amh_wly_anl_afr_aze_tur_tsw_ind_lda_urd_svk_bsq_guj_hau_dyu_mnd_por_grk_ewe_mcd_ven_mol_hun_bam_dgb_est_pol_mlt_geo_bos_ukr_cze_bul_owc_gam_ita_fin_fbf_mly_arw_jav_jpn_tml_kor_scr_ctl_bem_prs_bat_rom_tig_tag_cnt_slo_swa_dut_sid_ger_lit_fre_hin_qcu_rus_spa_eng_yor_aeg_swe_chh_pan_sun_lat_ses_ben_xho_mao_tha_amr_knd_cic_tsn_azi_nor_glc_uzb_akn_vie_sod_zul_igb_swt	-0.207052109649935	-0.488751159042175	0.626168467283371
890	heb_svk_lda_swe_anl_sod_amr_alb_uzb_aze_ven_mao_moo_grk_scr_bsq_eng_gam_dgb_mnd_urd_ger_xho_por_bem_rus_est_igb_bam_fin_ben_owc_geo_nor_ukr_pan_mcd_aeg_wly_slo_hun_swa_jav_fre_tag_jpn_tml_kor_bos_spa_dyu_guj_bat_afr_amh_ind_cnt_ita_zul_prs_sid_glc_rom_pol_lit_qcu_arw_cze_mol_tsn_tig_krd_mlt_lat_mly_hin_fbf_bul_ewe_sun_tha_hau_knd_tsw_ses_tur_ctl_dut_azi_swt_vie_chh_yor_akn_cic	-0.341631219799466	-0.808789784983029	0.420700331820033
891	anl_scr_fbf_prs_sod_gam_owc_alb_aze_tur_cic_sun_lda_ukr_nor_bsq_fre_amr_yor_mnd_pol_krd_bem_dut_akn_slo_est_zul_bam_fin_afr_heb_geo_mcd_hin_bos_pan_hau_sid_spa_hun_xho_jav_grk_tag_jpn_knd_kor_svk_cze_ses_lit_ind_ita_amh_mao_cnt_swe_ven_rus_aeg_urd_rom_glc_guj_qcu_ctl_mol_eng_tsn_wly_lat_chh_ben_bat_arw_dyu_bul_dgb_mly_tha_mlt_tml_ewe_tsw_uzb_ger_por_azi_swa_vie_tig_moo_igb_swt	-0.291300479821436	-0.689232419576882	0.492393077294481
892	wly_glc_akn_ita_heb_sid_aeg_eng_uzb_aze_ven_sun_zul_ctl_alb_bsq_mol_anl_fbf_cnt_svk_mcd_swt_fre_igb_arw_hun_cic_ses_fin_por_owc_geo_rom_ger_pan_nor_mlt_chh_pol_est_xho_mao_ben_jav_jpn_knd_kor_grk_bos_moo_bul_tag_rus_sod_ind_mnd_scr_dyu_prs_tig_cze_lat_swe_dut_qcu_urd_guj_hin_tsw_amh_krd_amr_slo_bat_afr_bam_ukr_swa_mly_tha_hau_tml_dgb_bem_tur_spa_lit_azi_yor_vie_gam_tsn_ewe_lda	-0.182249742825313	-0.429753121465165	0.66836933179261
893	amr_spa_yor_pan_sid_anl_hau_svk_azi_tur_cic_tag_swt_rom_lit_bsq_ctl_aeg_lda_mnd_ukr_grk_swa_prs_dgb_dut_est_ven_bam_fin_slo_owc_geo_ita_pol_urd_alb_heb_wly_scr_hun_dyu_mly_guj_bat_jpn_knd_kor_arw_mcd_moo_cze_jav_bul_mlt_ind_cnt_ger_xho_glc_chh_bos_ben_lat_fre_qcu_afr_eng_hin_ses_sod_mol_tig_rus_sun_nor_fbf_krd_igb_mao_tha_gam_tml_tsn_zul_uzb_swe_por_aze_ewe_vie_amh_bem_tsw_akn	-0.82865275712224	-1.99597272554127	0.0488617982659583
894	sid_mcd_swt_pol_anl_wly_amh_hin_tur_aze_igb_sun_ewe_spa_ukr_bsq_fre_gam_yor_cnt_bul_nor_bam_arw_akn_pan_hun_dgb_swa_est_afr_hau_geo_cze_bos_ctl_ita_tig_aeg_svk_fin_tsn_tag_lit_mly_jpn_knd_kor_urd_krd_dyu_swe_bat_ben_heb_mao_mnd_alb_zul_ger_mlt_glc_slo_dut_rus_qcu_guj_rom_eng_ven_owc_prs_sod_grk_jav_por_bem_mol_xho_ind_tha_amr_tml_moo_tsw_azi_scr_lat_uzb_lda_vie_chh_ses_fbf_cic	0.121912678928791	0.286751885739299	0.774940183152905
895	wly_mol_zul_afr_mlt_chh_gam_glc_azi_tur_yor_sun_bam_krd_pan_bsq_prs_anl_dgb_mnd_urd_slo_igb_arw_swt_fre_est_dyu_cic_hun_bul_tig_geo_svk_cze_rus_rom_owc_aeg_scr_fin_tsn_tag_ger_mly_jpn_tml_kor_por_swe_akn_ben_ind_alb_sid_bat_cnt_grk_fbf_ctl_amr_lit_nor_dut_guj_qcu_ukr_ita_mcd_bem_sod_pol_amh_eng_mao_bos_ven_hin_tsw_jav_tha_hau_knd_xho_ewe_aze_spa_lat_uzb_lda_vie_heb_moo_ses_swa	-0.185527910734479	-0.438132883943663	0.662305946525956
896	sod_rus_tsn_pol_owc_wly_gam_cze_aze_tur_ewe_tag_yor_ita_eng_bsq_slo_amr_tsw_cnt_mol_mcd_moo_fre_zul_krd_hun_ven_xho_fin_ben_mlt_geo_hin_dut_nor_lat_amh_chh_por_est_bam_mly_prs_mao_jpn_knd_kor_scr_grk_bem_spa_jav_guj_tig_bat_mnd_ukr_igb_alb_aeg_bul_afr_bos_glc_qcu_lit_pan_arw_dgb_sid_swe_heb_ctl_ind_svk_cic_rom_lda_sun_tha_hau_tml_swt_akn_uzb_urd_ger_azi_fbf_vie_anl_dyu_swa_ses	-0.292095288888619	-0.691244746026646	0.491133658337161
897	wly_urd_swt_dut_sid_anl_amr_ita_tur_uzb_fbf_jav_zul_ukr_cze_bsq_prs_mlt_akn_mnd_guj_eng_tsw_swe_igb_fre_est_moo_lda_fin_spa_hau_geo_pol_glc_rom_lat_heb_sod_scr_hun_swa_tag_alb_sun_jpn_tml_kor_pan_por_bam_svk_ind_ben_chh_bat_cnt_slo_bem_mcd_owc_ctl_ger_krd_hin_qcu_mol_arw_rus_dgb_tig_afr_amh_grk_mly_bul_cic_nor_yor_mao_tha_gam_knd_ewe_ses_azi_bos_lit_aze_dyu_vie_aeg_tsn_xho_ven	-0.937531053773198	-2.27646132137403	0.0251123648029896
898	heb_grk_dgb_glc_wly_gam_aeg_mol_aze_uzb_bam_mao_yor_mcd_alb_bsq_ger_amh_tsw_mnd_eng_cze_ses_bul_fbf_nor_fin_swt_swa_est_hin_hau_geo_afr_prs_rom_scr_tig_mlt_ben_hun_xho_bat_ctl_sun_jpn_knd_kor_dut_fre_igb_slo_tag_bos_chh_mly_cnt_por_lda_pan_owc_spa_pol_urd_ukr_qcu_rus_svk_lat_dyu_sid_krd_sod_lit_ind_arw_akn_ita_ven_jav_tha_amr_tml_tsn_moo_tur_swe_guj_azi_zul_vie_anl_bem_cic_ewe	-0.79730974829327	-1.92080019432836	0.057820171205593
899	gam_spa_swa_ukr_tig_heb_owc_lit_uzb_azi_ses_ind_akn_cze_dut_bsq_ita_amr_bem_cnt_urd_alb_fbf_afr_bam_slo_est_dyu_dgb_fin_svk_anl_geo_mol_guj_krd_ben_sid_aeg_pol_hun_swt_bat_nor_mao_jpn_tml_kor_hin_pan_cic_por_sun_rom_wly_jav_mnd_ger_zul_bos_mlt_fre_bul_eng_lat_qcu_swe_scr_grk_ewe_amh_prs_sod_ctl_tag_glc_yor_mcd_lda_mly_tha_chh_knd_igb_xho_aze_rus_arw_tur_moo_vie_hau_tsw_ven_tsn	-0.538823876703251	-1.28298094511249	0.202686913739114
900	gam_bos_swt_rom_hau_wly_amh_rus_aze_tur_dgb_tag_bam_krd_swe_bsq_por_heb_dyu_cnt_arw_svk_moo_ita_swa_ctl_hun_zul_ven_est_cze_amr_geo_nor_eng_urd_fre_mlt_sod_ukr_fin_akn_mao_mol_sun_jpn_tml_kor_grk_spa_xho_mcd_ind_hin_sid_mly_mnd_afr_ewe_guj_tig_prs_ben_alb_bul_qcu_lit_pol_slo_bem_owc_ger_chh_scr_jav_lat_igb_dut_lda_bat_tha_anl_knd_tsw_tsn_uzb_pan_glc_azi_ses_vie_aeg_cic_yor_fbf	-0.845829813443524	-2.0436828218228	0.0438132605447422
901	owc_slo_bem_rom_amh_mlt_wly_bul_azi_uzb_moo_jav_xho_ger_rus_bsq_spa_sid_akn_cnt_guj_ben_ses_svk_bam_mcd_est_dgb_fbf_hun_pol_tig_geo_fre_swe_prs_alb_amr_heb_eng_fin_swt_mly_grk_sun_jpn_tml_kor_krd_lat_ewe_mol_bat_hin_gam_mao_mnd_cze_yor_ita_aeg_ctl_lit_por_dut_qcu_arw_pan_glc_zul_hau_scr_anl_ukr_tag_bos_ven_afr_tsw_ind_tha_chh_knd_cic_lda_tur_nor_urd_aze_tsn_vie_sod_dyu_swa_igb	-0.187032530806659	-0.441699118143447	0.659732288082944
[truncated: 99 more rows]
