# Supplementary material for: Future Tense and Economic Decisions: Controlling for Cultural Evolution
Source: PLoS One. 2015 Jul 17;10(7):e0132145. doi: 10.1371/journal.pone.0132145 (PMC4506144; doi:10.1371/journal.pone.0132145)
Supplement: S8 Appendix — See README files within the various sub-folders. (ZIP) [file pone.0132145.s008.zip › S3_Code/Residuals_new/PGLS/PermuteResults/permute_B_SavingsWITHINFAM_70000.csv]

	ftr	r	t	p
1	owc_afr_bem_dut_wly_anl_hau_por_azi_aze_igb_sun_tsw_mol_rus_bsq_ben_amh_xho_cnt_spa_grk_moo_alb_swa_lit_est_ewe_cic_fin_urd_aeg_geo_slo_fre_bos_svk_sod_sid_rom_hun_zul_mao_bul_bat_jpn_tml_kor_scr_hin_tsn_eng_mly_prs_amr_tag_mnd_guj_dgb_swe_tig_pan_pol_glc_ita_qcu_mcd_ger_lat_ven_chh_arw_mlt_ctl_ind_krd_swt_ukr_yor_jav_tha_heb_knd_dyu_ses_uzb_nor_cze_tur_bam_vie_gam_fbf_lda_akn	-0.671257349921626	-1.60923666716864	0.110954075396839
2	sod_mcd_tsn_ctl_amr_sid_wly_mol_azi_aze_zul_mao_igb_ukr_lat_bsq_hin_hau_ses_cnt_guj_arw_bem_slo_dgb_alb_fin_moo_ven_hun_ben_tig_geo_ger_fre_pan_dut_heb_mlt_bos_est_swa_jav_rom_bat_jpn_tml_kor_eng_glc_cic_grk_ind_rus_owc_tag_mnd_spa_xho_cze_amh_urd_swe_krd_bul_qcu_scr_lit_nor_bam_gam_pol_chh_afr_mly_prs_akn_ita_fbf_sun_tha_aeg_knd_ewe_lda_uzb_por_svk_tur_swt_vie_anl_yor_tsw_dyu	-0.778893089808424	-1.87908404564257	0.0633646825872964
3	chh_krd_fbf_pan_gam_owc_sod_swe_azi_tur_lda_mao_swt_ger_pol_bsq_mcd_sid_zul_mnd_ctl_rus_akn_grk_tsn_scr_est_bam_tsw_hun_glc_tig_geo_bul_alb_fre_svk_heb_mlt_ben_fin_ven_tag_lit_mly_jpn_knd_kor_ita_mol_swa_prs_jav_arw_hau_bat_cnt_spa_bem_por_aeg_bos_eng_nor_ukr_qcu_lat_rom_slo_yor_wly_cze_amh_urd_ind_hin_ewe_dut_dgb_sun_tha_anl_tml_moo_igb_uzb_guj_afr_aze_dyu_vie_amr_xho_ses_cic	-0.194978400533373	-0.460549972951446	0.646196616762168
4	owc_svk_dgb_nor_anl_hau_heb_rus_uzb_tur_ses_mly_fbf_ger_prs_bsq_por_wly_zul_cnt_afr_mol_tsw_lat_yor_scr_est_swt_tsn_hun_ctl_amh_geo_slo_hin_ben_swe_sid_tig_spa_fin_cic_bat_rom_mao_jpn_tml_kor_dut_urd_ven_bul_jav_pol_mlt_ind_mnd_ita_dyu_lit_chh_guj_bos_eng_pan_qcu_cze_arw_glc_xho_aeg_mcd_sod_grk_sun_ukr_moo_fre_bam_tag_tha_amr_knd_swa_ewe_azi_alb_krd_aze_lda_vie_gam_igb_bem_akn	0.105430552407837	0.248011171374511	0.804672548478386
5	sod_prs_ven_ben_gam_wly_owc_alb_uzb_aze_moo_ind_dgb_eng_svk_bsq_glc_amr_ewe_cnt_lit_rus_yor_cze_lda_nor_fin_dyu_ses_est_fre_aeg_geo_dut_mcd_krd_swe_amh_tig_urd_hun_tsw_mly_bul_jav_jpn_knd_kor_ger_rom_swa_grk_tag_bos_anl_mao_mnd_guj_bem_slo_sid_mol_scr_ctl_por_qcu_pol_hin_lat_akn_hau_ukr_chh_afr_sun_arw_tsn_spa_fbf_bat_tha_heb_tml_swt_xho_tur_ita_pan_azi_igb_vie_mlt_zul_cic_bam	-0.538489701404632	-1.28297792948748	0.202687965784104
6	amh_fre_zul_krd_anl_chh_wly_pan_tur_uzb_igb_mly_xho_eng_dut_bsq_bos_sid_dgb_cnt_rom_alb_lda_lit_bem_nor_fin_ses_yor_hun_grk_tig_geo_prs_cze_ctl_glc_hau_owc_ukr_est_akn_sun_rus_ind_jpn_tml_kor_swe_mol_swt_scr_tag_arw_gam_mao_mnd_hin_cic_ben_mlt_slo_svk_por_ita_qcu_urd_mcd_guj_moo_aeg_spa_sod_bul_bat_ger_bam_lat_tsw_jav_tha_amr_knd_dyu_swa_aze_afr_pol_azi_ven_vie_heb_tsn_ewe_fbf	0.314657121144181	0.741908365919182	0.460012437787438
7	mlt_glc_swt_arw_owc_gam_amh_dut_azi_aze_bem_bat_ewe_ben_bul_bsq_afr_anl_cic_mnd_ctl_bos_zul_lit_fbf_guj_est_tsw_igb_hun_krd_chh_geo_cze_rom_por_rus_tig_sod_scr_fin_tsn_sun_mol_mao_jpn_knd_kor_svk_eng_swa_lat_jav_pol_hau_mly_cnt_swe_bam_spa_sid_grk_ukr_ger_nor_qcu_ita_alb_pan_xho_wly_urd_amr_fre_tag_mcd_akn_slo_yor_ind_tha_heb_tml_ven_dyu_tur_hin_prs_uzb_moo_vie_aeg_lda_dgb_ses	-0.563510756849748	-1.34365251453219	0.18233000042242
8	aeg_scr_bam_pan_amh_hau_gam_swe_aze_tur_moo_mao_lda_afr_fre_bsq_arw_owc_cic_cnt_urd_hin_swa_bul_dyu_alb_est_zul_tsw_hun_prs_mlt_geo_rus_mol_bos_lit_tig_anl_por_fin_fbf_tag_ita_bat_jpn_knd_kor_guj_cze_yor_glc_sun_ben_sod_ind_mnd_eng_xho_krd_heb_pol_ctl_dut_rom_qcu_slo_ger_grk_tsn_amr_spa_wly_nor_mly_mcd_ewe_svk_dgb_jav_tha_sid_tml_akn_bem_azi_ukr_lat_uzb_swt_vie_chh_ven_ses_igb	0.0822012542438753	0.193411086647454	0.847058824581973
9	amr_urd_zul_mol_amh_anl_gam_pol_aze_azi_ven_ind_lda_grk_ita_bsq_ctl_sod_moo_cnt_ukr_lat_cic_dut_xho_eng_hun_akn_tsn_fin_arw_tig_geo_scr_bul_svk_ben_hau_owc_lit_est_tsw_mao_swe_tag_jpn_tml_kor_por_rus_bem_guj_sun_hin_chh_jav_mnd_pan_bam_afr_wly_mcd_spa_bos_glc_qcu_nor_ger_cze_swa_heb_krd_aeg_alb_bat_slo_dyu_rom_ses_mly_tha_sid_knd_ewe_swt_uzb_prs_fre_tur_dgb_vie_mlt_yor_fbf_igb	0.0357242354629689	0.0840805845000466	0.933173088057881
10	chh_rus_cic_prs_amh_amr_owc_scr_aze_tur_dyu_jav_xho_spa_ben_bsq_swe_sid_dgb_cnt_lat_lit_igb_svk_bem_eng_est_swa_zul_fin_grk_sod_geo_mcd_por_nor_mol_hau_anl_ita_hun_yor_ind_cze_mly_jpn_knd_kor_ctl_hin_ses_urd_tag_bos_wly_mao_mnd_guj_akn_glc_gam_krd_fre_rom_afr_qcu_alb_bul_pan_swt_mlt_ukr_tig_pol_bat_arw_ewe_slo_tsw_sun_tha_heb_tml_ven_bam_azi_ger_dut_uzb_moo_vie_aeg_tsn_fbf_lda	-1.05334664956126	-2.57769621097414	0.0115174783708171
11	heb_svk_xho_swe_sid_aeg_amh_afr_azi_tur_moo_jav_igb_prs_scr_bsq_lat_mlt_bam_cnt_urd_ita_cic_por_bem_grk_est_ewe_swt_fin_ben_owc_geo_krd_pol_fre_nor_wly_chh_mcd_hun_swa_bat_ger_mao_jpn_knd_kor_rom_alb_lda_mol_mly_rus_anl_tag_mnd_glc_tsn_ukr_hau_eng_bos_cze_ctl_qcu_hin_slo_pan_zul_sod_dut_gam_guj_sun_arw_dyu_spa_dgb_ind_tha_tig_tml_ses_tsw_uzb_bul_lit_aze_akn_vie_amr_ven_yor_fbf	-0.197733227518068	-0.466921097424089	0.641648382275524
12	chh_cze_bem_fre_owc_amh_sod_swe_azi_tur_dgb_jav_igb_ita_mol_bsq_spa_mlt_tsn_mnd_lat_prs_tsw_ctl_ewe_pol_hun_xho_ses_est_dut_wly_geo_bos_rus_por_afr_sid_hau_arw_fin_cic_ind_krd_sun_jpn_knd_kor_pan_rom_yor_bul_mao_mcd_tig_bat_cnt_hin_swa_ukr_amr_grk_glc_svk_ben_qcu_guj_nor_scr_moo_gam_eng_aeg_slo_mly_alb_fbf_lit_swt_tag_tha_anl_tml_bam_lda_uzb_urd_ger_aze_dyu_vie_heb_ven_zul_akn	-0.387787180447345	-0.918924392167451	0.360512350358793
13	heb_slo_swa_arw_mlt_hau_amh_cze_tur_azi_bem_ind_zul_ita_ctl_bsq_mol_tig_lda_mnd_por_mcd_ses_urd_swt_eng_hun_ewe_yor_fin_dut_aeg_geo_bos_alb_bul_hin_wly_owc_fre_est_moo_mly_svk_mao_jpn_knd_kor_rus_prs_ven_krd_bat_ukr_anl_jav_cnt_scr_bam_pol_sid_lat_lit_guj_grk_qcu_swe_rom_ben_xho_sod_spa_amr_afr_sun_pan_tsn_ger_cic_tag_tha_gam_tml_tsw_fbf_uzb_glc_nor_aze_dgb_vie_chh_akn_igb_dyu	0.0245377909080623	0.057721401918613	0.954094386102009
14	heb_bul_fbf_pol_gam_hau_chh_mcd_tur_uzb_igb_mao_ewe_arw_ctl_bsq_grk_sod_tsn_mnd_hin_cze_cic_bos_dyu_krd_hun_ven_bem_fin_lat_aeg_geo_ita_mol_swe_por_sid_amh_rus_est_dgb_ind_dut_jav_jpn_knd_kor_alb_scr_tsw_slo_tag_spa_anl_mly_cnt_glc_yor_guj_amr_ger_afr_lit_eng_qcu_ben_nor_urd_ses_wly_rom_owc_ukr_sun_svk_lda_pan_akn_bat_tha_tig_tml_xho_moo_aze_fre_prs_azi_zul_vie_mlt_swa_bam_swt	-0.387259302300588	-0.918814722202019	0.360569417094047
15	anl_ctl_swt_nor_hau_sid_aeg_arw_azi_uzb_cic_tag_moo_por_svk_bsq_lit_amh_dyu_cnt_bul_spa_igb_afr_bam_krd_hun_dgb_ses_fin_bos_tig_geo_cze_ger_eng_prs_mlt_chh_hin_est_yor_sun_swe_jav_jpn_knd_kor_rom_ben_tsn_mcd_ind_rus_sod_mly_mnd_urd_akn_slo_heb_dut_grk_scr_pan_qcu_glc_guj_lat_zul_gam_ita_wly_alb_bat_fre_lda_pol_ven_mao_tha_amr_tml_swa_xho_aze_ukr_mol_tur_fbf_vie_owc_tsw_ewe_bem	-0.748373731383181	-1.79875156366155	0.0753019200699873
16	aeg_mcd_zul_hin_gam_amh_heb_pol_azi_tur_lda_sun_swt_ger_cze_bsq_guj_chh_akn_mnd_ben_arw_ven_por_ses_eng_est_cic_moo_fin_scr_sid_geo_lit_urd_rus_swe_tig_anl_rom_hun_bem_jav_dut_tag_jpn_knd_kor_svk_krd_bam_ita_mly_spa_sod_ind_cnt_alb_yor_glc_wly_bos_ctl_mol_nor_qcu_grk_slo_fre_xho_amr_pan_owc_afr_mao_prs_dgb_lat_igb_bat_tha_hau_tml_tsn_fbf_aze_bul_ukr_uzb_dyu_vie_mlt_swa_tsw_ewe	-0.454782537974584	-1.08016275107018	0.282862990571187
17	hau_svk_moo_afr_chh_sod_amh_grk_aze_uzb_cic_mly_ewe_dut_hin_bsq_swe_anl_ses_cnt_urd_ctl_akn_ger_bem_spa_fin_dgb_bam_hun_guj_mlt_geo_eng_ben_arw_mcd_tig_owc_ukr_est_swt_tag_prs_jav_jpn_tml_kor_lat_nor_dyu_cze_bat_rom_gam_sun_mnd_krd_igb_pan_aeg_por_fre_slo_alb_qcu_pol_scr_bul_tsn_heb_ita_amr_lit_mao_bos_yor_glc_xho_ind_tha_wly_knd_swa_zul_azi_rus_mol_tur_fbf_vie_sid_tsw_ven_lda	-0.0888358373230076	-0.20944456439619	0.83455932255432
18	sod_hin_moo_urd_mlt_sid_hau_afr_aze_tur_yor_sun_swa_mcd_nor_bsq_slo_amr_akn_mnd_pol_rus_ewe_eng_fbf_ger_hun_bam_dgb_est_fre_owc_geo_bos_alb_rom_scr_chh_wly_svk_fin_ven_mao_spa_ind_jpn_knd_kor_mol_ita_zul_ukr_mly_swe_heb_tag_cnt_bul_cic_krd_tig_prs_arw_lat_grk_qcu_pan_ben_glc_xho_anl_guj_gam_por_jav_ctl_tsn_cze_lda_bat_tha_aeg_tml_ses_swt_azi_dut_lit_uzb_igb_vie_amh_dyu_bem_tsw	0.00140062280557176	0.00329724010973413	0.997376250284216
19	tig_bul_cic_mcd_sod_hau_gam_rom_azi_uzb_swt_ind_tsw_lat_mol_bsq_bos_wly_yor_mnd_urd_glc_moo_arw_ewe_pan_est_ven_zul_fin_svk_aeg_geo_slo_ctl_por_alb_amr_sid_hin_hun_igb_bat_fre_mao_jpn_tml_kor_swe_ben_swa_krd_jav_prs_owc_tag_cnt_lit_akn_pol_mlt_nor_rus_cze_ukr_qcu_dut_afr_scr_xho_chh_guj_anl_ita_mly_ger_fbf_grk_bem_sun_tha_amh_knd_tsn_lda_aze_eng_spa_tur_ses_vie_heb_dyu_bam_dgb	-0.108893943891534	-0.256982885048183	0.797759677991697
20	mlt_pan_cic_scr_aeg_sid_anl_lat_tur_uzb_dgb_tag_bem_ukr_afr_bsq_urd_amr_ven_mnd_alb_slo_igb_pol_dyu_por_fin_swa_moo_est_svk_owc_geo_fre_ita_bos_arw_amh_chh_mol_hun_tsw_jav_eng_sun_jpn_tml_kor_rus_ben_yor_cze_bat_lit_sod_mao_cnt_krd_ewe_dut_wly_ctl_guj_ger_spa_qcu_bul_mcd_rom_akn_hau_swe_gam_nor_ind_grk_lda_hin_xho_mly_tha_heb_knd_zul_ses_aze_glc_prs_azi_swt_vie_tig_tsn_fbf_bam	-0.451778823821453	-1.07178150820879	0.286591642485818
21	sod_dut_tsw_slo_wly_aeg_sid_afr_azi_aze_dyu_mao_lda_grk_glc_bsq_arw_anl_xho_mnd_bos_prs_ewe_lat_igb_nor_hun_zul_moo_fin_bul_tig_geo_ctl_spa_mol_svk_chh_gam_urd_est_swt_ind_hin_sun_jpn_tml_kor_ukr_rom_dgb_cze_mly_guj_amh_jav_cnt_mcd_bem_pol_owc_scr_rus_por_alb_qcu_ita_krd_pan_swa_amr_ben_hau_ger_bat_fre_akn_lit_cic_tag_tha_heb_knd_yor_bam_uzb_swe_eng_tur_ven_vie_mlt_ses_tsn_fbf	-0.568635772613807	-1.35499222193183	0.178702287669939
22	amh_scr_tsw_rus_anl_aeg_mlt_slo_uzb_aze_moo_sun_igb_spa_hin_bsq_guj_hau_ses_mnd_ukr_ben_swt_por_fbf_arw_fin_xho_swa_est_eng_sod_geo_swe_fre_svk_lit_sid_tig_grk_hun_dgb_ind_afr_bat_jpn_knd_kor_dut_pan_bem_ger_jav_mcd_owc_mly_cnt_ctl_bam_ita_gam_glc_pol_alb_urd_qcu_rom_mol_nor_akn_chh_bul_wly_cze_tag_krd_ven_prs_dyu_mao_tha_heb_tml_yor_tsn_tur_bos_lat_azi_lda_vie_amr_cic_zul_ewe	-0.863973899099559	-2.08657237458994	0.0396635460746298
23	chh_scr_cic_nor_tig_amh_heb_pan_aze_uzb_dgb_ind_moo_alb_arw_bsq_prs_hau_lda_mnd_eng_por_tsw_grk_swt_spa_fin_fbf_ses_hun_mol_mlt_geo_bul_pol_guj_swe_wly_aeg_lit_est_bam_bat_glc_mly_jpn_knd_kor_mcd_ben_tsn_dut_mao_bos_amr_sun_cnt_hin_ven_ita_anl_rus_rom_ukr_slo_qcu_cze_afr_lat_swa_sod_ctl_gam_krd_tag_ger_zul_urd_akn_jav_tha_owc_tml_ewe_bem_tur_fre_svk_azi_xho_vie_sid_dyu_igb_yor	0.124668800377132	0.293407714067307	0.76986427518752
24	wly_prs_swa_bos_chh_sid_owc_krd_azi_uzb_dyu_jav_moo_pol_hin_bsq_eng_tig_swt_cnt_nor_pan_ven_rus_cic_rom_fin_yor_ses_hun_fre_anl_geo_ita_ben_svk_lit_heb_sod_cze_est_tsw_mly_scr_tag_jpn_tml_kor_alb_glc_lda_slo_sun_por_hau_mao_mnd_bul_akn_ger_aeg_dut_grk_ukr_spa_qcu_lat_ctl_arw_fbf_gam_afr_mlt_swe_ind_guj_xho_mol_ewe_bat_tha_amh_knd_bam_dgb_aze_urd_mcd_tur_bem_vie_amr_tsn_igb_zul	-0.361659565815022	-0.858066663371088	0.393061687995538
25	owc_dut_bem_arw_tig_wly_sid_svk_azi_tur_ewe_ind_moo_bos_pol_bsq_ben_gam_xho_cnt_spa_fre_zul_por_swa_lit_fin_igb_dyu_est_bul_amh_geo_mol_afr_rus_nor_heb_sod_pan_hun_akn_mly_hin_bat_jpn_tml_kor_eng_swe_fbf_scr_tag_lat_chh_jav_mnd_grk_ven_alb_mlt_krd_cze_slo_guj_qcu_urd_ukr_ger_yor_aeg_glc_hau_prs_sun_ita_dgb_mcd_lda_mao_tha_amr_knd_swt_ses_aze_rom_ctl_uzb_bam_vie_anl_cic_tsw_tsn	-0.253888714939329	-0.60043553634865	0.549676436451915
26	amr_bos_lda_por_heb_hau_chh_krd_azi_aze_xho_mly_bem_mol_slo_bsq_rus_amh_cic_mnd_pan_swe_tsw_scr_bam_afr_fin_swa_ewe_hun_ukr_tig_geo_mcd_guj_bul_lat_anl_wly_ben_est_akn_bat_alb_mao_jpn_knd_kor_rom_nor_dyu_eng_jav_ger_owc_ind_cnt_fre_swt_dut_sod_arw_ctl_lit_ita_qcu_urd_spa_hin_ven_gam_cze_mlt_glc_sun_svk_yor_pol_zul_tag_tha_sid_tml_fbf_tsn_tur_grk_prs_uzb_ses_vie_aeg_dgb_moo_igb	-0.253039303667698	-0.598450026850677	0.550994479621145
27	amh_swe_yor_mol_tig_heb_sod_pol_tur_uzb_lda_sun_akn_slo_lat_bsq_urd_chh_swa_mnd_prs_bul_xho_dut_cic_arw_fin_tsn_dgb_hun_afr_amr_geo_ctl_ger_glc_ben_owc_anl_fre_est_igb_tag_ita_mao_jpn_tml_kor_guj_cze_moo_nor_bat_por_sid_jav_cnt_rom_swt_ukr_gam_krd_rus_hin_bos_qcu_spa_scr_svk_zul_wly_pan_aeg_lit_mly_alb_ewe_grk_bem_ind_tha_mlt_knd_bam_tsw_azi_eng_mcd_aze_dyu_vie_hau_ven_ses_fbf	-0.364049000799232	-0.862320045726392	0.390729585592673
28	amh_swe_bam_alb_anl_chh_tig_lat_azi_tur_dyu_bat_swt_mol_glc_bsq_grk_gam_bem_cnt_nor_pol_lda_afr_ewe_urd_fin_fbf_tsn_est_fre_owc_geo_ukr_ita_lit_svk_sod_heb_slo_hun_igb_sun_rom_mao_jpn_knd_kor_arw_krd_akn_pan_ind_rus_aeg_jav_mnd_guj_dgb_bul_wly_ger_hin_cze_mcd_qcu_ben_prs_bos_ses_amr_ctl_hau_scr_tag_eng_xho_dut_zul_mly_tha_sid_tml_ven_cic_aze_por_spa_uzb_swa_vie_mlt_yor_moo_tsw	0.483371499178985	1.14216071807709	0.256319335793233
29	heb_ita_tsw_swe_tig_chh_aeg_slo_aze_tur_dgb_bat_zul_eng_ukr_bsq_arw_owc_ses_cnt_svk_lat_fbf_cze_xho_afr_est_swt_moo_fin_urd_amr_geo_lit_hin_ctl_nor_sid_sod_krd_hun_dyu_sun_ben_mly_jpn_tml_kor_dut_rus_cic_glc_mao_spa_amh_tag_mnd_bul_ven_prs_hau_fre_guj_mcd_pan_qcu_ger_rom_scr_yor_gam_por_wly_grk_ind_pol_akn_bos_swa_jav_tha_mlt_knd_tsn_bem_uzb_mol_alb_azi_lda_vie_anl_igb_ewe_bam	-0.614996936769001	-1.47083900513456	0.144710156130317
30	gam_dut_dgb_svk_mlt_wly_heb_alb_aze_azi_moo_tag_yor_hin_ben_bsq_lit_anl_swa_cnt_arw_ger_ewe_mol_bem_glc_fin_bam_swt_est_mcd_owc_geo_urd_lat_pol_nor_amr_aeg_spa_hun_tsn_bat_guj_ind_jpn_tml_kor_ukr_eng_lda_krd_mao_afr_chh_sun_mnd_por_akn_prs_hau_bos_ctl_bul_pan_qcu_scr_grk_rom_ses_sid_cze_amh_fre_jav_rus_ven_swe_dyu_mly_tha_tig_knd_cic_fbf_uzb_ita_slo_tur_zul_vie_sod_tsw_xho_igb	-0.608024020034514	-1.45197372623686	0.149874255646059
31	sod_ben_moo_mol_heb_sid_hau_rus_azi_uzb_tsn_jav_cic_bos_ger_bsq_alb_mlt_ven_mnd_swe_lit_igb_pol_swa_spa_fin_yor_bem_hun_arw_anl_geo_fre_guj_rom_bul_amr_gam_krd_est_fbf_ind_glc_mly_jpn_tml_kor_svk_afr_tsw_nor_tag_por_tig_mao_cnt_cze_dyu_urd_amh_lat_scr_hin_grk_qcu_ukr_mcd_slo_xho_owc_pan_aeg_prs_sun_ita_dgb_eng_swt_bat_tha_wly_knd_bam_lda_tur_dut_ctl_aze_zul_vie_chh_akn_ses_ewe	0.329201854197499	0.77516860388205	0.440206609467813
32	aeg_por_swa_lat_gam_heb_amh_hin_aze_azi_ses_tag_tsw_glc_nor_bsq_guj_chh_ven_cnt_slo_mcd_xho_rus_ewe_arw_fin_dyu_bem_est_bos_wly_geo_eng_scr_grk_dut_anl_owc_pan_hun_moo_jav_spa_ind_jpn_tml_kor_ita_rom_bam_ukr_sun_ger_tig_mly_mnd_bul_swt_pol_mlt_lit_mol_krd_urd_qcu_prs_alb_ben_cic_amr_svk_sod_cze_bat_swe_fbf_fre_zul_mao_tha_sid_knd_igb_akn_uzb_ctl_afr_tur_yor_vie_hau_tsn_lda_dgb	-0.459739811252349	-1.09337581057352	0.277052863369356
33	aeg_ger_swt_krd_sid_hau_sod_glc_aze_uzb_ven_ind_bam_pol_bul_bsq_ita_mlt_dgb_mnd_nor_eng_ses_prs_igb_lit_est_lda_tsn_hun_mol_amr_geo_cze_alb_por_ukr_amh_owc_svk_fin_bem_mao_slo_sun_jpn_knd_kor_dut_rom_moo_rus_mly_hin_heb_bat_cnt_urd_fbf_fre_tig_pan_lat_ctl_ben_qcu_bos_afr_swe_dyu_anl_scr_gam_mcd_tag_arw_swa_grk_ewe_jav_tha_chh_tml_xho_akn_azi_spa_guj_tur_cic_vie_wly_tsw_zul_yor	0.113124866475547	0.266317995937855	0.790583880121705
34	sod_lat_zul_spa_owc_chh_sid_ger_azi_aze_ses_jav_bam_hin_urd_bsq_krd_aeg_tsw_cnt_ita_pol_cic_bul_swa_ctl_hun_yor_dgb_fin_arw_gam_geo_scr_svk_ukr_rom_mlt_amh_mcd_est_fbf_ind_lit_mao_jpn_tml_kor_rus_swe_igb_mol_tag_cze_anl_bat_mnd_ben_tsn_dut_amr_fre_por_eng_pan_qcu_guj_prs_bos_bem_hau_grk_heb_alb_mly_nor_ven_afr_lda_sun_tha_wly_knd_dyu_moo_tur_slo_glc_uzb_swt_vie_tig_akn_ewe_xho	0.676912520350148	1.60529053105288	0.111820417751867
35	hau_ita_swt_rom_amh_aeg_amr_mcd_aze_azi_lda_bat_ewe_svk_scr_bsq_bos_heb_zul_mnd_ger_spa_dyu_lit_akn_pol_fin_yor_tsw_est_fre_mlt_geo_krd_cze_nor_eng_sid_owc_slo_hun_ses_sun_afr_mao_jpn_knd_kor_mol_ukr_tsn_grk_ind_swe_anl_tag_cnt_bul_moo_dut_gam_prs_ben_hin_por_qcu_alb_lat_guj_bam_wly_urd_chh_glc_jav_rus_cic_ctl_dgb_mly_tha_sod_tml_bem_swa_uzb_arw_pan_tur_igb_vie_tig_xho_fbf_ven	-0.84034677812918	-2.02812203887048	0.0454083160119434
36	sod_glc_dyu_svk_tig_wly_amr_cze_azi_aze_bem_jav_cic_dut_pan_bsq_alb_amh_swa_mnd_lat_ukr_fbf_swe_bam_eng_est_igb_akn_fin_spa_sid_geo_mol_ita_ben_urd_aeg_hau_bul_hun_ewe_mly_mcd_tag_jpn_tml_kor_por_rus_ven_hin_bat_bos_anl_sun_cnt_ctl_moo_slo_mlt_krd_prs_lit_arw_qcu_fre_afr_pol_xho_gam_scr_owc_rom_mao_ger_tsn_nor_zul_ind_tha_heb_knd_yor_tsw_tur_grk_guj_uzb_dgb_vie_chh_ses_lda_swt	-0.737325516054894	-1.77767164183688	0.0787265756467016
37	aeg_fre_yor_slo_tig_heb_anl_eng_aze_uzb_ses_ind_akn_krd_grk_bsq_pan_owc_ewe_cnt_rus_ukr_dyu_dut_lda_por_est_bam_zul_fin_ita_amr_geo_bul_ger_glc_alb_sid_hau_lat_hun_cic_tag_scr_mly_jpn_knd_kor_swe_nor_xho_lit_mao_mcd_chh_sun_mnd_cze_igb_svk_wly_ben_urd_afr_pol_qcu_hin_ctl_bos_swa_mlt_arw_gam_rom_jav_spa_tsw_guj_dgb_bat_tha_sod_tml_moo_fbf_azi_mol_prs_tur_swt_vie_amh_ven_tsn_bem	-0.447980470074608	-1.06463348644897	0.289798197548764
38	chh_ukr_akn_guj_sid_amr_hau_nor_uzb_tur_lda_ind_swt_cze_krd_bsq_bul_tig_cic_mnd_svk_grk_fbf_prs_ses_bos_est_dyu_bam_fin_scr_wly_geo_hin_lat_mol_rom_amh_mlt_dut_hun_swa_sun_glc_bat_jpn_knd_kor_por_mcd_zul_pol_tag_swe_anl_mly_cnt_ita_tsw_alb_gam_slo_fre_rus_pan_qcu_ben_afr_lit_igb_sod_ctl_aeg_arw_jav_ger_bem_urd_yor_mao_tha_heb_tml_dgb_xho_azi_spa_eng_aze_ven_vie_owc_tsn_ewe_moo	-0.268970824369725	-0.635584156679918	0.526608394610503
39	sid_rom_dgb_ukr_mlt_hau_gam_lat_azi_aze_akn_tag_zul_alb_cze_bsq_por_chh_fbf_mnd_mol_svk_moo_prs_swt_scr_fin_lda_bem_est_bos_amr_geo_krd_bul_nor_hin_sod_anl_pol_hun_dyu_ind_pan_jav_jpn_tml_kor_lit_swe_igb_rus_bat_ita_amh_mao_cnt_ben_tsw_grk_heb_fre_ger_eng_mcd_qcu_afr_slo_guj_swa_tig_spa_aeg_glc_mly_dut_ses_urd_ewe_sun_tha_owc_knd_ven_bam_tur_arw_ctl_uzb_xho_vie_wly_tsn_yor_cic	0.525364557885105	1.24155681107288	0.21752237583754
40	tig_slo_swt_dut_anl_chh_owc_fre_tur_uzb_ven_tag_ses_urd_mol_bsq_swe_sid_dyu_mnd_rom_por_cic_lit_lda_spa_fin_zul_tsw_est_nor_heb_geo_alb_guj_lat_prs_gam_sod_scr_hun_dgb_bat_bos_sun_jpn_tml_kor_krd_pan_bem_mcd_jav_afr_wly_ind_cnt_ukr_igb_ctl_amh_glc_svk_grk_arw_qcu_rus_ger_cze_yor_hau_hin_amr_pol_mao_ben_xho_bul_tsn_mly_tha_mlt_knd_fbf_bam_azi_ita_eng_aze_moo_vie_aeg_akn_ewe_swa	-0.469863441199227	-1.11803613113381	0.266431340977152
41	owc_cze_yor_dut_aeg_hau_sod_lat_uzb_azi_zul_mly_akn_urd_ctl_bsq_rus_mlt_ven_cnt_afr_scr_ses_glc_fbf_slo_fin_igb_swt_est_fre_amr_geo_grk_ukr_hin_rom_heb_wly_por_hun_tsw_jav_bos_tag_jpn_knd_kor_lit_ita_dgb_swe_mao_svk_amh_bat_mnd_guj_ewe_prs_chh_ger_ben_mol_pol_qcu_eng_krd_arw_cic_gam_bul_tig_pan_ind_mcd_swa_spa_bam_sun_tha_anl_tml_moo_bem_aze_alb_nor_tur_dyu_vie_sid_lda_tsn_xho	-0.430958970947733	-1.02335001297628	0.308796967713798
42	gam_guj_cic_ger_wly_anl_amr_pan_uzb_azi_tsn_sun_swt_afr_ctl_bsq_alb_mlt_ses_mnd_ukr_urd_dgb_bul_xho_pol_hun_swa_bam_fin_ita_tig_geo_mol_svk_prs_bos_hau_owc_slo_est_fbf_bat_lit_jav_jpn_tml_kor_por_dut_tsw_lat_tag_nor_aeg_ind_cnt_ben_zul_grk_chh_glc_spa_rus_rom_qcu_mcd_scr_arw_moo_sod_krd_amh_swe_mly_eng_ewe_cze_lda_mao_tha_heb_knd_yor_akn_tur_hin_fre_aze_igb_vie_sid_dyu_bem_ven	-0.125551228375463	-0.295923177483568	0.767948509986716
43	wly_afr_bam_spa_aeg_hau_sid_arw_aze_tur_moo_tag_ven_ben_glc_bsq_eng_amh_lda_cnt_lit_ukr_igb_dut_xho_bos_fin_fbf_cic_hun_guj_gam_geo_urd_por_lat_fre_mlt_sod_rom_est_ewe_ind_mol_bat_jpn_knd_kor_bul_cze_dyu_hin_sun_prs_anl_mly_mnd_krd_tsn_nor_chh_scr_svk_ger_alb_qcu_pol_ita_grk_zul_amr_slo_owc_rus_mao_ctl_ses_swe_yor_jav_tha_tig_tml_tsw_dgb_azi_mcd_pan_uzb_bem_vie_heb_akn_swa_swt	0.512185812896719	1.20793838973248	0.230133759407244
44	gam_eng_bem_lit_heb_owc_sod_grk_azi_uzb_zul_tag_swt_krd_ben_bsq_guj_aeg_lda_mnd_rus_svk_swa_cze_xho_ukr_fin_tsw_akn_hun_bul_amh_geo_nor_fre_mol_urd_hau_wly_pol_est_igb_jav_scr_sun_jpn_knd_kor_prs_ger_ses_ctl_mly_rom_sid_ind_cnt_glc_cic_por_anl_lat_mcd_pan_bos_qcu_slo_ita_spa_tsn_amr_arw_tig_alb_bat_hin_bam_dut_moo_mao_tha_chh_tml_dyu_yor_aze_swe_afr_tur_ven_vie_mlt_fbf_ewe_dgb	0.2648235214183	0.62435704305215	0.533921812194752
45	anl_dut_tsw_ctl_chh_sid_tig_swe_uzb_azi_moo_sun_igb_ukr_guj_bsq_bul_wly_zul_mnd_pan_krd_akn_glc_xho_rom_fin_swa_dgb_est_por_sod_geo_ger_nor_bos_rus_gam_owc_lit_hun_bem_ind_grk_bat_jpn_tml_kor_scr_afr_yor_pol_tag_slo_aeg_jav_cnt_ita_tsn_alb_heb_cze_fre_ben_svk_qcu_prs_eng_arw_swt_hau_urd_amh_mol_mao_lat_ewe_hin_lda_mly_tha_mlt_knd_fbf_ses_aze_spa_mcd_tur_cic_vie_amr_ven_dyu_bam	-0.724014195008239	-1.74096196905549	0.0849973747341344
46	amr_pol_dyu_spa_tig_anl_hau_krd_aze_azi_bam_jav_swt_alb_prs_bsq_afr_wly_ses_cnt_bos_nor_tsn_rus_tsw_hin_fin_zul_ewe_hun_arw_sod_geo_ben_ukr_por_eng_owc_mlt_svk_est_lda_tag_pan_mly_jpn_tml_kor_ger_rom_xho_ctl_bat_ita_heb_sun_mnd_scr_dgb_fre_amh_glc_urd_mol_cze_qcu_bul_swe_slo_bem_chh_mcd_sid_dut_ind_lat_akn_grk_cic_mao_tha_aeg_knd_yor_moo_uzb_lit_guj_tur_swa_vie_gam_fbf_igb_ven	-0.503879225695122	-1.2009992204888	0.232801390972037
47	sod_lit_xho_cze_heb_amr_tig_prs_uzb_aze_lda_jav_ven_mol_afr_bsq_alb_hau_akn_mnd_ben_grk_dgb_fre_tsn_eng_est_zul_fbf_fin_nor_chh_geo_lat_rom_scr_dut_sid_gam_ger_hun_yor_tag_arw_mao_jpn_tml_kor_urd_pol_moo_glc_ind_hin_wly_sun_cnt_krd_ewe_por_amh_ctl_rus_spa_swe_qcu_ukr_mcd_svk_bem_anl_slo_aeg_bos_bat_guj_bam_ita_igb_mly_tha_owc_knd_tsw_swa_tur_pan_bul_azi_cic_vie_mlt_swt_dyu_ses	-0.231862012144898	-0.547423317725538	0.585399290561971
48	tig_eng_dgb_nor_sod_hau_heb_fre_uzb_azi_lda_tag_zul_bul_lat_bsq_arw_anl_xho_cnt_grk_prs_moo_urd_igb_spa_hun_akn_tsn_fin_slo_amr_geo_scr_krd_pan_ctl_sid_chh_por_est_cic_sun_pol_mao_jpn_knd_kor_afr_mol_ven_svk_jav_mcd_wly_ind_mnd_hin_swt_rus_owc_ita_rom_glc_cze_qcu_alb_ger_ben_bem_aeg_guj_mlt_bos_mly_dut_ewe_lit_ses_bat_tha_amh_tml_bam_tsw_tur_swe_ukr_aze_swa_vie_gam_yor_dyu_fbf	0.0201675128856822	0.047492469714262	0.962222571708155
49	sid_swe_ven_alb_mlt_aeg_owc_lat_aze_azi_dyu_ind_akn_nor_afr_bsq_rom_tig_yor_cnt_arw_spa_cic_fre_swa_cze_fin_tsw_tsn_hun_pol_heb_geo_eng_lit_rus_grk_wly_sod_pan_est_zul_sun_bos_jav_jpn_knd_kor_bul_por_lda_ita_mao_urd_chh_mly_mnd_mcd_ses_dut_amr_krd_ger_mol_glc_qcu_slo_svk_ukr_dgb_anl_ctl_amh_guj_tag_ben_bem_hin_moo_bat_tha_hau_tml_xho_swt_uzb_scr_prs_tur_igb_vie_gam_fbf_ewe_bam	-0.108579226634742	-0.255880590029531	0.798608160726835
50	amr_slo_ewe_svk_hau_owc_heb_spa_tur_uzb_igb_bat_zul_ben_nor_bsq_ctl_anl_dgb_cnt_bos_urd_cic_ger_yor_grk_hun_moo_ses_fin_fre_tig_geo_mcd_afr_guj_pan_gam_aeg_pol_est_bam_ind_prs_jav_jpn_tml_kor_por_lit_swt_arw_mao_dut_wly_tag_mnd_bul_dyu_rus_mlt_krd_lat_mol_cze_qcu_hin_eng_rom_bem_sid_alb_amh_swe_sun_ukr_akn_scr_fbf_mly_tha_sod_knd_tsw_lda_azi_ita_glc_aze_swa_vie_chh_ven_tsn_xho	-0.718449669160964	-1.72264341414376	0.0882768857142754
51	hau_pol_bam_por_amr_tig_chh_rom_tur_azi_yor_jav_igb_grk_afr_bsq_ita_amh_dyu_cnt_arw_pan_xho_mcd_ven_cze_fin_dgb_ewe_est_dut_gam_geo_slo_lat_swe_bul_sod_aeg_krd_hun_lda_mao_guj_mly_jpn_tml_kor_bos_svk_tsw_nor_tag_alb_anl_bat_mnd_glc_tsn_lit_heb_scr_ukr_ctl_ger_qcu_fre_prs_ben_ses_mlt_urd_sid_eng_sun_mol_zul_spa_moo_ind_tha_owc_knd_swt_akn_uzb_rus_hin_aze_fbf_vie_wly_swa_bem_cic	0.446507093062678	1.05266828736667	0.295220459380851
52	sid_rus_akn_urd_hau_chh_heb_fre_aze_azi_ses_jav_igb_mcd_cze_bsq_grk_amh_tsw_cnt_eng_lit_zul_ben_swt_spa_hun_cic_swa_fin_ita_gam_geo_rom_ukr_glc_por_amr_mlt_dut_est_bam_sun_scr_bat_jpn_knd_kor_ctl_alb_ven_afr_mao_bos_owc_ind_mnd_lat_dyu_pol_wly_hin_nor_svk_ger_qcu_guj_pan_bul_lda_aeg_prs_anl_krd_mly_slo_tsn_swe_moo_tag_tha_sod_tml_dgb_fbf_uzb_mol_arw_tur_ewe_vie_tig_yor_xho_bem	0.301040382174291	0.709180111238514	0.479986836113694
53	tig_scr_tsw_pol_hau_chh_amh_cze_azi_uzb_fbf_mly_swt_alb_slo_bsq_spa_wly_dyu_cnt_nor_urd_dgb_glc_bam_ben_est_akn_ewe_hun_mcd_gam_geo_dut_arw_por_krd_anl_owc_bos_fin_xho_bat_rus_jav_jpn_knd_kor_lit_ctl_bem_mol_tag_ukr_amr_mao_mnd_afr_lda_svk_mlt_guj_eng_ita_fre_qcu_ger_pan_hin_ven_aeg_grk_sid_swe_ind_rom_tsn_prs_zul_sun_tha_sod_tml_moo_swa_aze_bul_lat_tur_yor_vie_heb_ses_igb_cic	0.283249386328784	0.66810557831462	0.5057209484011
54	amr_ben_tsw_guj_amh_wly_sod_ita_tur_uzb_bam_tag_cic_ukr_lit_bsq_rus_hau_tsn_mnd_grk_ger_dyu_cze_swa_rom_est_zul_igb_hun_slo_gam_geo_bul_scr_pan_alb_owc_anl_eng_fin_lda_ind_glc_jav_jpn_knd_kor_urd_lat_ven_swe_bat_pol_chh_mao_cnt_bos_ewe_krd_aeg_spa_arw_mol_hin_qcu_por_dut_nor_akn_tig_fre_mlt_svk_mly_ctl_fbf_prs_moo_sun_tha_heb_tml_dgb_ses_aze_mcd_afr_azi_xho_vie_sid_bem_swt_yor	-0.0599994287184217	-0.141242634933129	0.887983764742549
55	owc_mcd_swt_rom_heb_mlt_amh_scr_uzb_tur_ven_bat_lda_ctl_swe_bsq_lat_aeg_yor_mnd_arw_por_xho_pol_akn_spa_hun_ewe_bam_est_dut_chh_geo_ben_slo_svk_eng_wly_sod_alb_fin_moo_ind_lit_mao_jpn_tml_kor_urd_krd_dyu_fre_jav_afr_anl_mly_cnt_rus_ses_bul_tig_nor_hin_guj_grk_qcu_mol_prs_pan_cic_hau_ger_gam_ita_sun_glc_igb_bos_bem_tag_tha_amr_knd_tsn_tsw_aze_ukr_cze_azi_dgb_vie_sid_swa_fbf_zul	-0.211418343836452	-0.498599641143927	0.619238688269247
56	heb_hin_dgb_urd_wly_sid_sod_mol_uzb_azi_swa_tag_igb_grk_slo_bsq_ukr_amh_moo_cnt_glc_lit_cic_swe_ses_rom_est_ewe_akn_fin_scr_chh_geo_fre_cze_lat_mcd_amr_tig_guj_hun_tsw_sun_alb_mao_jpn_tml_kor_ctl_pol_bem_krd_bat_eng_gam_jav_mnd_svk_lda_bos_mlt_bul_arw_pan_ben_qcu_ita_spa_dut_swt_owc_prs_anl_rus_mly_por_zul_ger_xho_ind_tha_hau_knd_fbf_yor_aze_nor_afr_tur_bam_vie_aeg_ven_dyu_tsn	-0.532958586885504	-1.27112923281433	0.206852833313331
57	owc_slo_swt_arw_wly_aeg_sid_glc_aze_azi_akn_ind_dyu_cze_dut_bsq_bul_mlt_yor_cnt_lit_rus_xho_fre_zul_por_est_ses_ewe_fin_pol_hau_geo_ger_ita_mcd_afr_chh_heb_krd_hun_bem_bat_ctl_mly_jpn_knd_kor_rom_ukr_ven_mol_tag_ben_amh_sun_mnd_alb_dgb_urd_tig_swe_spa_prs_scr_qcu_nor_guj_eng_swa_anl_lat_sod_svk_mao_grk_tsn_pan_moo_jav_tha_gam_tml_tsw_cic_tur_hin_bos_uzb_igb_vie_amr_fbf_lda_bam	-0.268490737864513	-0.635219735706212	0.526844962072476
58	amr_fre_cic_alb_sid_chh_anl_arw_aze_azi_xho_sun_tsn_pol_glc_bsq_por_gam_ewe_cnt_spa_swe_moo_scr_bam_grk_est_akn_bem_fin_krd_tig_geo_nor_afr_eng_ukr_sod_hau_lit_hun_ses_bat_slo_mao_jpn_tml_kor_svk_dut_dyu_ctl_jav_mol_wly_tag_mnd_rom_dgb_guj_amh_rus_prs_mcd_lat_qcu_bul_ben_urd_yor_owc_ger_aeg_bos_ind_pan_ven_hin_fbf_mly_tha_heb_knd_swt_lda_uzb_ita_cze_tur_igb_vie_mlt_swa_tsw_zul	-0.608526142048896	-1.454874656079	0.149070999582133
59	gam_guj_fbf_arw_mlt_anl_sid_urd_azi_uzb_bam_jav_lda_scr_pol_bsq_afr_chh_akn_cnt_por_swe_igb_glc_tsn_cze_fin_cic_moo_est_prs_hau_geo_ger_fre_ukr_svk_wly_heb_nor_hun_tsw_tag_lit_ind_jpn_tml_kor_spa_hin_dyu_mcd_sun_grk_amh_bat_mnd_dut_dgb_rom_amr_slo_alb_ita_bos_qcu_rus_lat_eng_zul_tig_bul_owc_krd_mao_mol_xho_ctl_yor_mly_tha_aeg_knd_swa_ewe_tur_ben_pan_aze_ses_vie_sod_swt_ven_bem	-0.902116233766843	-2.18666192602591	0.0312762640276513
60	hau_por_bem_lat_sod_gam_heb_arw_azi_aze_zul_mly_ewe_mcd_dut_bsq_ita_aeg_swa_mnd_ctl_slo_lda_glc_dyu_bul_est_tsw_dgb_hun_svk_tig_geo_rus_afr_pol_cze_owc_chh_swe_fin_moo_mao_bos_ind_jpn_knd_kor_fre_prs_ses_rom_bat_grk_mlt_tag_cnt_scr_bam_eng_wly_nor_krd_ben_guj_qcu_mol_ukr_urd_ven_anl_lit_amh_hin_jav_spa_akn_pan_xho_sun_tha_sid_tml_yor_tsn_tur_alb_ger_uzb_fbf_vie_amr_swt_cic_igb	-0.131087973503243	-0.30921671211958	0.757848384296955
61	amh_prs_fbf_bos_sod_wly_sid_ben_aze_uzb_bam_tag_cic_slo_mcd_bsq_glc_hau_akn_mnd_por_svk_bem_rom_yor_ita_est_dgb_moo_hun_arw_amr_geo_alb_dut_hin_lit_tig_mlt_scr_fin_ses_sun_ukr_ind_jpn_knd_kor_mol_nor_dyu_krd_mly_rus_aeg_jav_cnt_grk_zul_eng_gam_fre_spa_ctl_lat_qcu_urd_bul_ger_ven_owc_cze_chh_guj_bat_pol_xho_swe_tsw_mao_tha_heb_tml_swt_tsn_tur_pan_afr_azi_lda_vie_anl_ewe_igb_swa	-0.844363703406205	-2.04494990509194	0.0436855213247636
62	mlt_glc_dgb_dut_amh_owc_sod_bos_uzb_aze_bem_sun_tsw_urd_nor_bsq_grk_tig_xho_mnd_bul_ita_akn_arw_lda_ctl_fin_moo_ewe_hun_svk_gam_geo_ger_krd_pan_swe_aeg_wly_pol_est_tsn_mao_fre_tag_jpn_knd_kor_afr_guj_zul_eng_bat_por_chh_ind_cnt_rus_ven_mol_heb_cze_rom_hin_lit_qcu_slo_mcd_scr_dyu_anl_spa_hau_lat_jav_prs_ses_ben_swa_mly_tha_amr_tml_fbf_swt_azi_ukr_alb_tur_bam_vie_sid_cic_yor_igb	-0.521230467354432	-1.24296757235405	0.217004414372937
63	amr_rom_igb_cze_amh_anl_mlt_ukr_tur_uzb_moo_mao_akn_svk_eng_bsq_nor_chh_lda_mnd_guj_ben_zul_glc_dgb_mcd_est_cic_ven_fin_scr_heb_geo_arw_bul_ita_fre_hau_gam_urd_hun_swt_tag_prs_jav_jpn_tml_kor_ger_pan_tsw_grk_mly_afr_owc_sun_cnt_alb_ses_bos_sod_slo_mol_swe_rus_qcu_hin_spa_por_bam_wly_pol_tig_ctl_ind_lit_swa_krd_tsn_bat_tha_aeg_knd_bem_dyu_aze_dut_lat_azi_fbf_vie_sid_xho_yor_ewe	-0.765872381931342	-1.83967606521749	0.0690059112265116
64	gam_fre_tsw_por_tig_heb_sod_ukr_tur_uzb_akn_bat_zul_krd_guj_bsq_swe_amr_ewe_cnt_dut_slo_moo_rom_bam_mol_est_yor_cic_fin_mcd_chh_geo_eng_pol_rus_ita_amh_hau_cze_hun_dgb_mao_scr_mly_jpn_tml_kor_lat_ctl_lda_svk_ind_ben_anl_jav_mnd_prs_swt_urd_owc_ger_hin_nor_bos_qcu_afr_alb_pan_swa_wly_glc_aeg_arw_tag_lit_bem_bul_ses_sun_tha_sid_knd_dyu_fbf_azi_grk_spa_aze_tsn_vie_mlt_igb_ven_xho	0.347659727508387	0.818499331706149	0.415164476538314
65	amr_bul_dyu_glc_gam_anl_aeg_svk_aze_tur_cic_tag_lda_guj_ben_bsq_pol_heb_ses_cnt_ctl_rus_igb_por_dgb_cze_est_swt_fbf_fin_mcd_chh_geo_bos_slo_lit_prs_owc_sid_dut_hun_akn_mly_eng_ind_jpn_tml_kor_grk_pan_bam_hin_jav_urd_tig_sun_mnd_swe_yor_krd_wly_afr_nor_mol_alb_qcu_scr_ukr_arw_tsw_amh_lat_sod_spa_mao_fre_bem_rom_tsn_bat_tha_mlt_knd_zul_swa_azi_ita_ger_uzb_ven_vie_hau_ewe_xho_moo	-0.718690767284115	-1.72239041228929	0.0883228955852828
66	gam_bos_dgb_ctl_mlt_sod_sid_svk_uzb_azi_ven_jav_akn_prs_scr_bsq_pan_amh_lda_mnd_ger_grk_ses_rom_bam_mcd_fin_zul_tsn_hun_glc_amr_geo_ukr_cze_lat_slo_chh_heb_krd_est_fbf_mly_mol_tag_jpn_knd_kor_alb_ita_xho_eng_sun_guj_wly_ind_cnt_urd_igb_bul_owc_ben_dut_arw_pol_qcu_afr_hin_rus_yor_aeg_lit_hau_spa_mao_por_dyu_swe_tsw_bat_tha_tig_tml_bem_swa_aze_nor_fre_tur_moo_vie_anl_cic_ewe_swt	0.152033293051807	0.358078769903138	0.721095836662247
67	owc_slo_moo_ctl_amr_hau_sod_ben_azi_tur_ven_mly_zul_grk_bul_bsq_spa_aeg_tsn_mnd_hin_rus_cic_arw_igb_ita_est_dyu_tsw_fin_nor_amh_geo_cze_ukr_pol_lat_tig_chh_rom_hun_yor_jav_mcd_ind_jpn_knd_kor_swe_por_dgb_dut_bat_svk_wly_sun_cnt_pan_bem_scr_gam_ger_afr_glc_alb_qcu_lit_guj_eng_akn_anl_prs_mlt_urd_mao_bos_ewe_mol_swa_tag_tha_heb_tml_swt_bam_aze_fre_krd_uzb_ses_vie_sid_xho_fbf_lda	0.251628902794164	0.591997740163157	0.555288586853852
68	amh_pan_zul_pol_sod_chh_mlt_ger_tur_uzb_dgb_sun_ses_prs_ukr_bsq_bul_tig_dyu_mnd_mcd_afr_yor_ita_swa_nor_hun_igb_lda_est_svk_wly_geo_alb_eng_spa_ctl_aeg_heb_rus_fin_ven_jav_mol_ind_jpn_tml_kor_swe_rom_tsn_dut_mao_glc_anl_mly_cnt_fre_akn_guj_sid_scr_ben_por_bos_qcu_urd_lat_hin_tsw_owc_krd_amr_lit_tag_grk_moo_slo_ewe_bat_tha_hau_knd_bem_fbf_aze_cze_arw_azi_xho_vie_gam_swt_cic_bam	-0.585965402559676	-1.40067875350247	0.164637946328993
69	gam_spa_swa_dut_amr_sid_owc_mol_aze_uzb_moo_ind_igb_rom_svk_bsq_krd_chh_swt_cnt_hin_pol_ewe_lit_fbf_prs_fin_dgb_bam_hun_ben_sod_geo_ger_urd_eng_ita_tig_anl_pan_est_xho_mao_cze_tag_jpn_tml_kor_arw_rus_tsn_lat_jav_afr_hau_bat_mnd_grk_zul_por_heb_fre_glc_ctl_mcd_qcu_scr_guj_ukr_lda_aeg_alb_wly_swe_mly_slo_ven_bul_cic_sun_tha_amh_knd_tsw_bem_azi_nor_bos_tur_yor_vie_mlt_dyu_ses_akn	0.343229125049362	0.809101516320712	0.420521918019298
70	wly_ukr_lda_lit_amr_gam_aeg_cze_azi_uzb_tsn_tag_bam_bos_ger_bsq_krd_anl_bem_mnd_swe_ben_xho_afr_dyu_rus_fin_ven_ses_est_svk_sod_geo_mcd_fre_pol_urd_owc_amh_bul_hun_cic_ind_nor_jav_jpn_knd_kor_eng_pan_zul_ita_bat_rom_mlt_mao_cnt_grk_fbf_alb_chh_por_scr_glc_ctl_qcu_guj_mol_hin_moo_hau_dut_sid_arw_sun_prs_igb_slo_dgb_mly_tha_heb_tml_akn_yor_tur_spa_lat_aze_tsw_vie_tig_swa_ewe_swt	-0.900399204703378	-2.17787411260707	0.0319450728583531
71	gam_eng_bam_mcd_tig_sid_owc_swe_uzb_aze_tsw_tag_yor_alb_ben_bsq_glc_wly_akn_mnd_scr_pol_igb_ctl_lda_urd_hun_ses_zul_fin_svk_aeg_geo_lat_dut_slo_rus_anl_sod_ukr_est_dyu_bat_por_mly_jpn_tml_kor_prs_guj_swa_hin_jav_bos_chh_ind_cnt_bul_dgb_lit_mlt_afr_nor_pan_cze_qcu_mol_grk_ger_ven_amh_rom_hau_spa_mao_arw_bem_ita_cic_sun_tha_amr_knd_ewe_tsn_azi_krd_fre_tur_fbf_vie_heb_moo_xho_swt	-0.505244973663005	-1.20454674785213	0.231434839308931
72	tig_pan_bem_por_hau_amr_owc_krd_aze_tur_swt_sun_zul_glc_swe_bsq_rom_aeg_xho_cnt_ukr_ger_igb_mcd_tsw_dut_est_tsn_cic_fin_urd_mlt_geo_arw_slo_grk_prs_heb_chh_bos_hun_fbf_tag_rus_bat_jpn_tml_kor_afr_pol_swa_spa_mao_fre_wly_mly_mnd_lat_ven_mol_sid_scr_ita_hin_lit_qcu_ctl_svk_ben_ewe_gam_bul_sod_guj_jav_alb_moo_nor_ses_ind_tha_amh_knd_lda_dgb_azi_eng_cze_uzb_dyu_vie_anl_bam_yor_akn	-0.393871186775729	-0.933479464922805	0.352989769940286
73	amh_rus_dgb_spa_amr_sid_chh_scr_tur_azi_tsw_mly_ven_lat_arw_bsq_alb_anl_swt_cnt_guj_glc_swa_fre_yor_eng_hun_akn_lda_fin_pan_mlt_geo_grk_ben_por_lit_sod_gam_ger_est_igb_jav_ctl_sun_jpn_knd_kor_ukr_svk_xho_dut_tag_mcd_hau_bat_mnd_rom_fbf_prs_tig_bul_bos_pol_mol_qcu_krd_urd_afr_zul_owc_ita_heb_swe_mao_hin_ses_cze_dyu_ind_tha_aeg_tml_ewe_cic_aze_nor_slo_uzb_bam_vie_wly_moo_bem_tsn	0.115460886844507	0.271766856401162	0.786403680410877
74	tig_cze_cic_arw_sid_anl_amh_slo_aze_azi_tsw_bat_akn_spa_krd_bsq_prs_gam_bam_mnd_hin_svk_fbf_ita_ewe_ukr_hun_ses_tsn_est_dut_sod_geo_alb_lit_grk_nor_heb_chh_pan_fin_bem_mao_rus_mly_jpn_tml_kor_pol_ben_yor_ctl_jav_glc_wly_tag_cnt_bul_lda_guj_owc_mcd_urd_lat_fre_qcu_mol_por_eng_dyu_hau_scr_amr_swe_ind_afr_xho_ger_moo_sun_tha_aeg_knd_swa_ven_uzb_rom_bos_tur_dgb_vie_mlt_zul_swt_igb	-0.823581183600074	-1.98904484855861	0.0496346515154153
75	anl_bos_zul_slo_chh_aeg_heb_fre_tur_azi_igb_mly_tsw_nor_pol_bsq_dut_mlt_lda_cnt_svk_bul_tsn_krd_ses_por_hun_cic_dgb_est_lit_tig_geo_spa_urd_ger_ctl_sod_sid_ben_fin_moo_tag_mol_jav_jpn_knd_kor_afr_mcd_swt_pan_ind_scr_amr_sun_mnd_grk_fbf_hin_owc_rus_alb_ita_eng_qcu_prs_guj_arw_bam_gam_swe_amh_glc_mao_cze_dyu_lat_swa_bat_tha_hau_tml_xho_yor_uzb_ukr_rom_aze_akn_vie_wly_ven_ewe_bem	-0.461220057071678	-1.09532561331922	0.2762025308885
76	wly_pan_dgb_ben_amr_amh_sid_scr_uzb_azi_lda_mly_ses_hin_bul_bsq_lit_chh_igb_mnd_ctl_slo_cic_urd_bem_ita_est_fbf_ven_hun_bos_aeg_geo_eng_por_alb_rus_owc_gam_krd_fin_moo_ind_ger_bat_jpn_knd_kor_arw_rom_swa_nor_tag_prs_heb_sun_cnt_mol_ewe_ukr_mlt_dut_fre_lat_svk_qcu_guj_pol_mcd_xho_sod_afr_anl_swe_jav_spa_dyu_cze_tsw_mao_tha_tig_tml_bam_yor_tur_grk_glc_aze_akn_vie_hau_tsn_swt_zul	0.642029601347998	1.52167158994691	0.13148436380735
77	amr_ita_cic_hin_wly_aeg_sod_pan_azi_uzb_tsw_mao_moo_guj_grk_bsq_mcd_amh_zul_cnt_cze_arw_yor_spa_swt_rus_est_xho_ven_hun_lat_sid_geo_svk_eng_mol_ben_hau_tig_prs_fin_bam_ind_fre_sun_jpn_knd_kor_glc_ukr_lda_nor_bat_bos_anl_jav_mnd_dut_akn_rom_owc_scr_ger_por_slo_qcu_bul_urd_pol_fbf_heb_alb_chh_krd_tag_lit_dyu_swe_ses_mly_tha_mlt_tml_bem_igb_tur_ctl_afr_aze_dgb_vie_gam_swa_ewe_tsn	-0.31628626083964	-0.74812690178723	0.456271342968882
78	sid_glc_swa_mol_tig_sod_wly_swe_azi_tur_dgb_ind_tsw_afr_rus_bsq_guj_owc_bem_cnt_bos_bul_swt_scr_fbf_ben_fin_igb_ses_est_hin_hau_geo_prs_ita_krd_lat_chh_heb_eng_hun_xho_jav_slo_mao_jpn_tml_kor_pol_arw_bam_fre_tag_alb_gam_mly_mnd_nor_moo_mcd_amh_por_ctl_lit_urd_qcu_rom_grk_dut_zul_anl_ger_amr_cze_bat_pan_dyu_svk_ven_sun_tha_aeg_knd_ewe_lda_uzb_ukr_spa_aze_tsn_vie_mlt_akn_cic_yor	-0.205086589836249	-0.484202695990283	0.629380355230849
79	sod_grk_zul_urd_anl_wly_hau_eng_uzb_aze_fbf_ind_xho_svk_swe_bsq_por_owc_swa_mnd_ctl_lit_moo_pan_akn_cze_est_ses_swt_hun_mcd_aeg_geo_dut_spa_ben_guj_heb_sid_afr_fin_dyu_mao_fre_mly_jpn_knd_kor_hin_pol_tsn_prs_bat_rus_mlt_sun_cnt_ukr_tsw_arw_amh_nor_bos_krd_mol_qcu_scr_glc_lat_cic_amr_ita_chh_rom_jav_bul_yor_alb_bam_tag_tha_tig_tml_igb_lda_azi_ger_slo_tur_ewe_vie_gam_ven_bem_dgb	-0.163787330279389	-0.386512059136979	0.700000394028462
80	owc_dut_tsn_slo_sid_aeg_chh_lat_tur_azi_xho_sun_dgb_eng_ger_bsq_guj_hau_fbf_mnd_bos_ukr_cic_svk_lda_glc_est_bem_moo_fin_ita_amh_geo_hin_rus_grk_cze_anl_gam_urd_hun_igb_jav_swe_mao_jpn_tml_kor_scr_mcd_akn_mol_tag_ctl_mlt_ind_cnt_lit_bam_spa_tig_alb_nor_krd_arw_qcu_rom_ben_afr_tsw_amr_por_sod_pan_bat_fre_swa_bul_yor_mly_tha_wly_knd_ven_ses_uzb_prs_pol_aze_zul_vie_heb_ewe_swt_dyu	-0.343407089421441	-0.814053567791522	0.417693761445694
81	mlt_ita_yor_ben_heb_hau_amr_cze_azi_uzb_dyu_jav_bem_mcd_pan_bsq_alb_tig_ewe_cnt_por_lit_fbf_grk_akn_swe_fin_tsn_ses_est_spa_wly_geo_glc_ctl_scr_dut_sid_gam_prs_hun_xho_mly_hin_mao_jpn_tml_kor_afr_urd_lda_ger_tag_ukr_anl_bat_mnd_lat_tsw_fre_sod_pol_bul_mol_arw_qcu_guj_eng_nor_cic_chh_bos_owc_rus_ind_slo_swa_rom_swt_sun_tha_aeg_knd_ven_igb_aze_svk_krd_tur_zul_vie_amh_dgb_moo_bam	-0.330414849307472	-0.782045502731531	0.436174425900214
82	aeg_urd_swa_ita_tig_amr_sod_bul_azi_aze_ewe_jav_dgb_swe_ger_bsq_rus_wly_akn_mnd_glc_nor_cic_mcd_tsn_pol_est_bam_xho_fin_bos_chh_geo_slo_afr_ukr_fre_heb_mlt_grk_hun_lda_mly_lit_tag_jpn_knd_kor_guj_ctl_ses_arw_mao_mol_owc_sun_cnt_dut_fbf_rom_anl_alb_spa_hin_svk_qcu_cze_ben_por_ven_amh_eng_sid_scr_ind_prs_igb_lat_swt_bat_tha_gam_tml_bem_tsw_uzb_pan_krd_tur_yor_vie_hau_moo_dyu_zul	-0.451488582398857	-1.07223760963258	0.286387867975058
83	amh_glc_swt_urd_chh_heb_aeg_rom_tur_uzb_zul_mao_ewe_fre_mol_bsq_spa_owc_lda_cnt_ukr_pan_tsw_mcd_dyu_ger_fin_bam_xho_est_guj_mlt_geo_ita_scr_swe_bul_hau_amr_cze_hun_swa_mly_afr_jav_jpn_tml_kor_arw_hin_akn_slo_ind_grk_tig_sun_mnd_ben_moo_ctl_sid_dut_eng_bos_nor_qcu_pol_rus_svk_ses_gam_lit_sod_krd_tag_alb_dgb_lat_cic_bat_tha_anl_knd_fbf_ven_azi_por_prs_aze_bem_vie_wly_tsn_yor_igb	-0.87033939116753	-2.10717480678016	0.0377937358064451
84	chh_nor_bem_slo_hau_amr_tig_rus_azi_tur_yor_ind_tsn_ger_alb_bsq_krd_mlt_bam_mnd_eng_glc_xho_prs_swa_grk_est_ses_ven_hun_bos_amh_geo_rom_pol_ctl_afr_wly_anl_urd_fin_moo_mly_ukr_jav_jpn_tml_kor_fre_lit_dgb_guj_mao_svk_owc_tag_cnt_por_fbf_mol_aeg_ita_dut_pan_mcd_qcu_bul_swe_scr_dyu_heb_lat_sod_hin_bat_ben_ewe_spa_tsw_sun_tha_sid_knd_cic_lda_uzb_cze_arw_aze_igb_vie_gam_akn_zul_swt	0.355869974727784	0.838254656790391	0.404036988887245
85	gam_bos_bem_eng_tig_aeg_wly_grk_aze_tur_tsn_bat_igb_slo_swe_bsq_guj_anl_zul_cnt_ukr_ita_ewe_dut_swa_ctl_fin_fbf_moo_hun_ger_sid_geo_alb_mcd_scr_nor_hau_owc_pol_est_dyu_jav_bul_ind_jpn_tml_kor_spa_por_dgb_svk_tag_prs_sod_mly_mnd_urd_akn_glc_amh_arw_lit_pan_lat_qcu_cze_krd_ben_ven_mlt_rus_chh_afr_sun_rom_ses_fre_lda_mao_tha_amr_knd_swt_cic_azi_hin_mol_uzb_bam_vie_heb_xho_tsw_yor	-0.730176340449365	-1.75618902181951	0.0823481310377526
86	owc_svk_yor_bul_anl_sod_aeg_arw_tur_aze_akn_tag_ses_grk_nor_bsq_por_tig_lda_mnd_dut_guj_cic_prs_swa_afr_est_ven_igb_fin_glc_gam_geo_lat_krd_spa_eng_sid_heb_ben_hun_xho_mao_mol_mly_jpn_tml_kor_rom_alb_tsn_lit_ind_ukr_wly_sun_cnt_mcd_ewe_hin_amr_swe_cze_pol_ita_qcu_fre_ger_rus_tsw_mlt_scr_amh_urd_jav_pan_bem_bos_swt_bat_tha_hau_knd_moo_dgb_azi_ctl_slo_uzb_zul_vie_chh_dyu_bam_fbf	0.0138863441275939	0.0326922309445506	0.973990081166499
87	owc_eng_xho_prs_gam_amr_wly_afr_tur_aze_moo_mao_ses_grk_por_bsq_pol_tig_lda_cnt_hin_mcd_dgb_svk_bam_ctl_fin_ewe_bem_est_spa_anl_geo_ben_scr_arw_lat_heb_aeg_glc_hun_akn_ind_swe_sun_jpn_tml_kor_urd_alb_dyu_dut_tag_fre_amh_mly_mnd_nor_tsw_ger_hau_lit_cze_mol_bul_qcu_ukr_ita_guj_swa_sid_pan_chh_slo_jav_rom_swt_bos_tsn_bat_tha_sod_knd_fbf_ven_uzb_krd_rus_azi_yor_vie_mlt_zul_cic_igb	-1.11446637386937	-2.74574729456779	0.00724782343548732
88	mlt_pol_fbf_hin_hau_tig_anl_dut_tur_uzb_cic_mly_ewe_spa_bos_bsq_lat_owc_tsw_cnt_ben_fre_bem_bul_tsn_prs_hun_igb_lda_est_ita_amh_geo_slo_mcd_rus_urd_wly_heb_scr_fin_dgb_sun_eng_ind_jpn_tml_kor_mol_svk_dyu_rom_mao_guj_sod_tag_mnd_grk_swa_alb_aeg_cze_nor_ukr_ctl_qcu_pan_afr_glc_xho_sid_ger_gam_arw_bat_lit_swt_swe_zul_jav_tha_amr_knd_moo_ven_azi_por_krd_aze_akn_vie_chh_bam_ses_yor	-0.483219784931553	-1.14968939672328	0.253219806129759
89	mlt_dut_dgb_fre_tig_gam_sid_eng_aze_tur_yor_tag_tsn_lat_cze_bsq_pol_heb_xho_mnd_mcd_spa_tsw_slo_zul_lit_est_akn_ven_hun_krd_aeg_geo_nor_guj_pan_hin_amh_wly_ukr_fin_moo_ind_bul_sun_jpn_knd_kor_mol_ctl_dyu_por_mly_rom_anl_jav_cnt_swe_swt_bos_owc_glc_alb_ben_arw_qcu_ger_urd_grk_igb_hau_afr_amr_svk_bat_scr_lda_ita_ses_mao_tha_sod_tml_bem_bam_azi_rus_prs_uzb_ewe_vie_chh_swa_cic_fbf	-0.439531303303296	-1.04390032396403	0.2992374092885
90	hau_grk_lda_ger_amh_sid_mlt_svk_tur_aze_moo_sun_igb_cze_ita_bsq_swe_amr_fbf_cnt_urd_lit_ewe_slo_xho_hin_fin_dyu_tsn_hun_mol_wly_geo_bul_dut_prs_guj_tig_chh_alb_est_yor_mao_bos_tag_jpn_tml_kor_spa_fre_ven_nor_ind_afr_gam_jav_mnd_krd_swa_scr_anl_lat_mcd_ctl_pan_qcu_ukr_pol_ben_dgb_aeg_arw_heb_rus_mly_rom_akn_eng_zul_bat_tha_sod_knd_swt_bem_uzb_por_glc_azi_cic_vie_owc_bam_ses_tsw	0.474642293195456	1.12196413879765	0.264766139499909
91	amh_ukr_cic_urd_aeg_owc_gam_mcd_uzb_aze_dgb_bat_tsn_grk_prs_bsq_hin_wly_ses_cnt_mol_guj_ven_arw_swt_dut_fin_lda_yor_est_slo_sid_geo_cze_ger_ctl_krd_heb_chh_bos_hun_moo_mly_pan_sun_jpn_tml_kor_ita_nor_bam_ben_tag_pol_tig_ind_mnd_fre_ewe_eng_hau_scr_spa_swe_alb_qcu_glc_bul_lit_bem_sod_por_mlt_lat_mao_rom_swa_afr_fbf_jav_tha_amr_knd_xho_akn_azi_rus_svk_tur_zul_vie_anl_igb_dyu_tsw	0.247463122164287	0.583514881426829	0.560959235480843
92	owc_ger_fbf_scr_amh_aeg_sid_ukr_azi_uzb_swt_ind_bam_dut_ita_bsq_nor_wly_xho_mnd_pan_eng_ewe_svk_bem_hin_hun_moo_lda_est_glc_hau_geo_bul_slo_guj_mcd_mlt_sod_urd_fin_swa_mly_krd_bat_jpn_knd_kor_lit_ctl_ven_arw_jav_cze_heb_sun_cnt_lat_ses_grk_anl_bos_rom_fre_por_qcu_pol_alb_ben_cic_tig_mol_chh_spa_tag_swe_zul_prs_yor_mao_tha_gam_tml_tsn_dgb_tur_afr_rus_aze_igb_vie_amr_akn_dyu_tsw	-0.152827866583791	-0.361073121245454	0.718863719257162
93	owc_bul_ven_prs_heb_hau_anl_ctl_tur_azi_ses_jav_ewe_guj_urd_bsq_pol_sod_zul_cnt_svk_spa_moo_hin_xho_afr_hun_cic_igb_fin_cze_tig_geo_alb_ben_slo_lat_amr_chh_grk_est_tsw_ind_glc_mly_jpn_tml_kor_mol_rom_lda_arw_sun_ukr_mlt_mao_mnd_dut_bem_pan_aeg_por_rus_fre_ita_qcu_scr_bos_nor_fbf_wly_krd_amh_swe_tag_mcd_akn_lit_dyu_bat_tha_sid_knd_bam_swa_aze_eng_ger_uzb_tsn_vie_gam_dgb_swt_yor	0.493492636034566	1.1652544614845	0.246896070175482
94	sid_swe_ewe_ger_chh_sod_wly_svk_azi_uzb_cic_sun_bam_eng_scr_bsq_spa_gam_lda_mnd_dut_lat_igb_pan_tsn_krd_est_dyu_fbf_hun_por_aeg_geo_glc_nor_alb_arw_hau_mlt_rus_fin_moo_ind_lit_jav_jpn_tml_kor_prs_bul_akn_cze_bat_ben_tig_mao_cnt_grk_ses_urd_amh_ita_mcd_ukr_pol_qcu_guj_mol_ctl_xho_owc_afr_anl_fre_tag_slo_tsw_rom_swt_mly_tha_heb_knd_bem_dgb_tur_hin_bos_aze_yor_vie_amr_zul_swa_ven	-0.544396498166615	-1.29803364537699	0.197485797304273
95	anl_bos_dyu_ger_chh_amh_hau_pol_aze_tur_lda_jav_swa_mol_rom_bsq_cze_amr_ven_cnt_glc_prs_bem_lat_zul_fre_est_yor_fbf_hun_slo_tig_geo_eng_swe_hin_por_sod_gam_ctl_fin_igb_bat_arw_mao_jpn_knd_kor_grk_dut_tsw_pan_ind_lit_sid_tag_mnd_urd_dgb_svk_mlt_alb_scr_mcd_bul_qcu_guj_nor_ita_bam_owc_ben_wly_spa_sun_krd_moo_afr_tsn_mly_tha_aeg_tml_ewe_swt_uzb_ukr_rus_azi_xho_vie_heb_ses_cic_akn	-0.953788964399927	-2.31599452045156	0.022756190353544
96	amh_mcd_akn_ger_amr_hau_anl_swe_aze_uzb_bam_mly_ven_ukr_ben_bsq_glc_sod_tsn_mnd_urd_alb_fbf_por_bem_lit_fin_yor_dgb_est_grk_aeg_geo_pol_bos_scr_dut_wly_gam_ita_hun_lda_ind_eng_tag_jpn_tml_kor_rus_slo_swa_cze_bat_mol_heb_mao_cnt_nor_swt_afr_chh_krd_svk_fre_pan_qcu_bul_lat_prs_igb_sid_spa_mlt_arw_jav_hin_ses_guj_dyu_sun_tha_owc_knd_tsw_moo_tur_ctl_rom_azi_ewe_vie_tig_cic_zul_xho	-0.145464930849589	-0.343535834825987	0.731970815848528
97	wly_bos_swa_alb_aeg_hau_heb_afr_uzb_tur_ses_bat_lda_spa_lat_bsq_slo_sod_dyu_mnd_rus_eng_zul_ben_swt_pan_fin_fbf_akn_hun_pol_sid_geo_swe_guj_por_cze_amr_owc_svk_est_cic_jav_nor_mao_jpn_knd_kor_mol_ukr_tsw_fre_sun_arw_amh_ind_cnt_scr_yor_grk_tig_bul_ctl_krd_lit_qcu_mcd_dut_urd_tsn_chh_ger_gam_ita_mly_glc_bem_rom_igb_tag_tha_mlt_tml_bam_ewe_aze_prs_hin_azi_dgb_vie_anl_moo_xho_ven	-0.424338108824027	-1.00670445070631	0.316688959007506
98	hau_ger_moo_lit_sid_aeg_chh_mol_aze_uzb_ven_mao_tsw_mcd_alb_bsq_grk_sod_tsn_mnd_bos_scr_cic_slo_bam_cze_fin_swt_yor_est_ctl_heb_geo_dut_fre_nor_urd_wly_owc_guj_hun_dgb_mly_lat_jav_jpn_knd_kor_krd_afr_lda_spa_ind_bul_anl_tag_cnt_eng_bem_ita_tig_swe_pan_por_svk_qcu_pol_ukr_hin_xho_amr_rus_gam_prs_bat_arw_akn_ben_ses_sun_tha_amh_tml_zul_fbf_tur_rom_glc_azi_ewe_vie_mlt_swa_igb_dyu	-0.161731538030959	-0.381814201995699	0.703470208861651
99	sod_swe_moo_pan_hau_wly_aeg_nor_aze_tur_fbf_bat_tsn_slo_urd_bsq_hin_sid_ewe_mnd_afr_ita_akn_scr_ven_cze_est_bam_zul_fin_lit_amr_geo_alb_por_guj_rom_anl_owc_bul_hun_ses_sun_krd_mao_jpn_knd_kor_svk_bos_swt_ctl_ind_mol_amh_mly_cnt_spa_igb_mcd_mlt_eng_pol_ukr_fre_qcu_rus_arw_prs_tsw_heb_ger_chh_glc_jav_lat_bem_ben_cic_tag_tha_gam_tml_yor_dyu_uzb_grk_dut_azi_xho_vie_tig_lda_swa_dgb	-0.400768818426815	-0.951795494171607	0.343667859474711
100	sid_mcd_yor_ukr_chh_aeg_mlt_cze_tur_uzb_moo_jav_bem_grk_eng_bsq_guj_gam_fbf_mnd_por_nor_bam_svk_cic_lit_fin_swt_akn_est_prs_tig_geo_afr_scr_ita_bul_amh_owc_ctl_hun_ven_tag_lat_bat_jpn_tml_kor_slo_swe_lda_pan_sun_rom_sod_mao_cnt_pol_tsn_hin_anl_spa_rus_krd_urd_qcu_alb_dut_glc_swa_hau_ben_heb_arw_mly_ger_dgb_fre_xho_ind_tha_wly_knd_ewe_ses_azi_mol_bos_aze_zul_vie_amr_dyu_tsw_igb	0.106029693945551	0.24944575711953	0.803566115362357
101	gam_slo_xho_swe_tig_mlt_wly_guj_aze_uzb_dyu_tag_zul_glc_scr_bsq_pol_anl_ses_cnt_ctl_bul_fbf_urd_swt_por_hun_igb_moo_fin_fre_chh_geo_hin_lit_ita_ben_aeg_heb_mcd_est_akn_bat_grk_ind_jpn_knd_kor_ger_alb_yor_ukr_mly_spa_amh_jav_mnd_afr_tsn_mol_hau_cze_arw_dut_prs_qcu_rom_rus_bos_lda_owc_lat_amr_svk_sun_nor_ewe_eng_ven_mao_tha_sod_tml_cic_swa_azi_krd_pan_tur_tsw_vie_sid_bem_dgb_bam	-0.333146882921019	-0.78923772044793	0.431980593124588
102	wly_bos_cic_guj_amr_owc_sod_fre_azi_tur_lda_mly_yor_pan_ger_bsq_mol_mlt_fbf_mnd_swe_por_zul_ita_bem_krd_est_tsn_swt_fin_nor_tig_geo_ben_hin_arw_slo_aeg_chh_ukr_hun_dgb_tag_mcd_jav_jpn_tml_kor_dut_eng_swa_spa_bat_urd_amh_sun_cnt_rus_ven_ctl_sid_cze_svk_afr_glc_qcu_pol_rom_grk_dyu_heb_scr_hau_lat_mao_bul_bam_prs_igb_ind_tha_gam_knd_akn_ses_uzb_alb_lit_aze_moo_vie_anl_ewe_xho_tsw	-0.484674218844267	-1.15391807931135	0.251490552482752
103	sid_grk_yor_alb_amr_sod_wly_rus_aze_uzb_dgb_ind_igb_svk_swe_bsq_scr_aeg_xho_cnt_spa_lit_zul_lat_ven_afr_hun_fbf_lda_est_pol_hau_geo_prs_urd_krd_ger_chh_heb_ukr_fin_moo_mly_guj_mao_jpn_knd_kor_bos_dut_ewe_nor_sun_slo_anl_bat_mnd_bul_cic_glc_tig_mol_ita_por_pan_qcu_arw_ben_mcd_bam_gam_hin_owc_rom_tag_fre_dyu_cze_tsn_jav_tha_amh_tml_swa_bem_azi_ctl_eng_tur_akn_vie_mlt_ses_swt_tsw	-0.028916824934471	-0.068090156865606	0.945860046477139
104	aeg_lat_swt_guj_gam_sod_hau_cze_azi_tur_fbf_tag_bam_grk_por_bsq_afr_owc_ven_cnt_ctl_bos_zul_ukr_dyu_glc_hun_dgb_tsn_fin_fre_wly_geo_slo_ger_urd_eng_heb_amr_ita_est_akn_mly_spa_mao_jpn_tml_kor_mol_scr_moo_rus_jav_lit_tig_bat_mnd_pol_yor_krd_amh_ben_swe_rom_prs_qcu_dut_mcd_alb_ewe_anl_nor_sid_pan_sun_svk_ses_arw_lda_ind_tha_chh_knd_swa_xho_aze_bul_hin_uzb_igb_vie_mlt_cic_tsw_bem	-0.291240701210504	-0.688734475910144	0.492704987836752
105	aeg_eng_ewe_por_wly_sod_sid_dut_aze_azi_ses_mao_xho_bul_scr_bsq_ctl_owc_dgb_cnt_ukr_rom_bem_krd_swt_glc_est_fbf_bam_hun_slo_hau_geo_guj_lit_pol_hin_mlt_amr_ita_fin_swa_jav_swe_tag_jpn_knd_kor_mol_pan_yor_nor_ind_urd_chh_bat_mnd_alb_tsw_bos_anl_afr_arw_rus_cze_qcu_ben_grk_svk_zul_heb_fre_amh_ger_mly_lat_tsn_prs_dyu_sun_tha_gam_tml_cic_akn_uzb_spa_mcd_tur_igb_vie_tig_lda_ven_moo	0.183383895193168	0.431941135982212	0.666783996772556
106	mlt_mcd_akn_nor_owc_chh_sid_guj_aze_tur_dgb_mly_dyu_ita_pan_bsq_bos_aeg_fbf_mnd_pol_prs_tsn_fre_tsw_lat_est_ses_swa_hun_arw_tig_geo_afr_bul_rom_svk_sod_hau_slo_fin_lda_tag_ukr_mao_jpn_tml_kor_spa_ger_yor_hin_bat_krd_amh_ind_cnt_alb_zul_grk_wly_cze_dut_eng_urd_qcu_ben_scr_por_xho_heb_glc_gam_swe_sun_ctl_swt_lit_moo_jav_tha_amr_knd_igb_cic_azi_rus_mol_uzb_ewe_vie_anl_bem_ven_bam	-0.442465174097253	-1.05022748908996	0.296334981133355
107	wly_alb_akn_ukr_amr_chh_owc_nor_azi_aze_ven_sun_ewe_lat_rus_bsq_cze_gam_lda_mnd_mcd_fre_moo_rom_ses_urd_fin_swt_igb_est_bul_aeg_geo_slo_por_glc_mol_mlt_anl_hin_hun_dyu_bat_ita_mao_jpn_knd_kor_dut_pan_cic_scr_mly_bos_tig_ind_cnt_guj_fbf_ben_sid_ger_prs_afr_eng_qcu_grk_swe_lit_tsw_hau_arw_sod_pol_tag_ctl_zul_svk_xho_jav_tha_heb_tml_tsn_bam_uzb_spa_krd_tur_dgb_vie_amh_swa_yor_bem	-0.0582491988623897	-0.137247298995524	0.891132024152134
108	aeg_por_dgb_mol_sod_chh_anl_ger_azi_aze_igb_ind_swa_nor_ita_bsq_rom_mlt_ven_mnd_pan_bul_cic_eng_fbf_prs_fin_zul_moo_est_afr_hau_geo_slo_dut_cze_lit_heb_owc_arw_hun_dyu_mly_ukr_mao_jpn_tml_kor_guj_mcd_ewe_scr_jav_bos_tig_tag_cnt_fre_lda_hin_sid_pol_svk_lat_krd_qcu_spa_grk_swe_xho_amh_ben_wly_ctl_bat_glc_akn_urd_bem_sun_tha_amr_knd_tsw_tsn_tur_alb_rus_uzb_bam_vie_gam_yor_ses_swt	-0.562217964374344	-1.3410488428358	0.183170728265383
109	chh_bul_cic_ben_wly_amr_owc_afr_aze_uzb_tsn_ind_zul_hin_urd_bsq_guj_sid_bam_mnd_mcd_por_swt_lit_akn_pol_est_dgb_ven_fin_svk_mlt_geo_ita_alb_pan_rus_hau_sod_scr_hun_yor_sun_bos_mly_jpn_knd_kor_mol_nor_bem_swe_tag_ukr_heb_mao_cnt_krd_ses_dut_amh_fre_ger_spa_rom_qcu_slo_prs_glc_xho_aeg_ctl_gam_grk_jav_cze_ewe_arw_lda_bat_tha_tig_tml_moo_fbf_tur_eng_lat_azi_swa_vie_anl_igb_dyu_tsw	-0.0304613750818814	-0.0718504004143998	0.94287525619527
110	aeg_ita_zul_mol_anl_mlt_heb_mcd_uzb_azi_bem_jav_ven_alb_guj_bsq_ctl_tig_fbf_mnd_eng_spa_tsn_slo_swa_ukr_hun_bam_dgb_est_bos_gam_geo_afr_arw_urd_krd_owc_chh_lit_fin_tsw_ind_glc_bat_jpn_tml_kor_prs_ger_ewe_fre_mly_lat_sod_mao_cnt_swe_dyu_svk_sid_por_ben_rus_pol_qcu_scr_bul_rom_swt_wly_grk_hau_cze_tag_dut_cic_pan_igb_sun_tha_amr_knd_yor_lda_aze_hin_nor_tur_xho_vie_amh_ses_moo_akn	-0.198594591015236	-0.468435850071034	0.640569025936165
111	sid_grk_dyu_nor_sod_amr_mlt_pol_uzb_aze_bam_mly_akn_afr_prs_bsq_lat_gam_tsw_mnd_por_slo_yor_lit_igb_mcd_hun_ses_cic_est_cze_chh_geo_mol_arw_rus_krd_tig_hau_ita_fin_zul_bat_ctl_jav_jpn_tml_kor_glc_rom_moo_fre_sun_swe_amh_mao_cnt_ukr_tsn_hin_anl_dut_urd_bul_alb_qcu_pan_svk_bos_lda_aeg_guj_wly_ben_ind_ger_swa_spa_ewe_tag_tha_heb_knd_fbf_dgb_tur_eng_scr_azi_swt_vie_owc_ven_bem_xho	-0.210644110559218	-0.497381287774457	0.62009412510861
112	aeg_dut_dyu_fre_sod_chh_heb_mcd_aze_uzb_cic_jav_akn_por_lit_bsq_eng_wly_tsw_mnd_prs_rus_yor_mol_zul_spa_fin_ewe_xho_hun_krd_tig_geo_ita_bul_bos_rom_hau_mlt_cze_est_lda_tag_ukr_ind_jpn_tml_kor_slo_lat_ses_ben_bat_nor_amh_mao_cnt_svk_tsn_scr_anl_ger_glc_pol_hin_qcu_afr_pan_alb_moo_gam_ctl_amr_grk_sun_guj_igb_swe_swt_mly_tha_sid_knd_bem_ven_azi_arw_urd_tur_dgb_vie_owc_bam_fbf_swa	-0.48779743913076	-1.15966534989573	0.249153741028551
113	owc_ita_ses_slo_amh_heb_hau_ger_uzb_aze_cic_jav_yor_bul_spa_bsq_ukr_anl_bem_cnt_nor_pan_fbf_dut_bam_rus_est_dyu_lda_fin_ben_tig_geo_mcd_urd_guj_afr_aeg_sid_mol_hun_moo_ind_ctl_bat_jpn_tml_kor_scr_pol_dgb_krd_tag_por_sod_mao_mnd_lat_akn_hin_chh_lit_alb_glc_svk_qcu_cze_grk_arw_zul_mlt_rom_wly_eng_mly_fre_tsn_prs_ven_sun_tha_gam_knd_igb_swa_azi_bos_swe_tur_tsw_vie_amr_ewe_swt_xho	-0.458395105784577	-1.09010989746493	0.278481224898363
114	owc_lat_tsn_ctl_chh_sod_wly_eng_aze_azi_tsw_ind_ven_lit_ukr_bsq_prs_amr_xho_mnd_swe_mcd_cic_svk_dyu_afr_est_akn_bem_fin_dut_mlt_geo_por_glc_pan_bul_amh_hau_alb_hun_yor_tag_slo_mao_jpn_knd_kor_ita_nor_zul_ben_jav_arw_aeg_mly_cnt_cze_swa_grk_heb_krd_urd_fre_rus_qcu_mol_scr_guj_igb_gam_bos_sid_rom_bat_pol_ses_spa_bam_sun_tha_tig_tml_dgb_moo_tur_hin_ger_uzb_ewe_vie_anl_swt_lda_fbf	-0.297258044409713	-0.703754434991602	0.483344030291537
115	owc_afr_ewe_ita_heb_wly_sod_cze_uzb_aze_dgb_ind_bem_grk_svk_bsq_dut_hau_tsn_cnt_scr_glc_yor_swe_swa_krd_est_moo_fbf_hun_rus_mlt_geo_ger_nor_alb_bos_amr_sid_ben_fin_tsw_jav_urd_mly_jpn_tml_kor_mol_slo_akn_bul_sun_pol_gam_mao_mnd_por_cic_fre_aeg_rom_arw_mcd_spa_qcu_eng_lit_lat_zul_amh_guj_tig_hin_bat_prs_bam_pan_ses_tag_tha_anl_knd_swt_xho_tur_ukr_ctl_azi_dyu_vie_chh_lda_ven_igb	-0.392629211902927	-0.931510141760693	0.354001643736288
116	hau_grk_bem_cze_heb_amr_chh_mcd_tur_aze_ewe_ind_swa_dut_por_bsq_fre_sod_bam_cnt_nor_hin_akn_mol_dgb_scr_fin_ven_zul_hun_spa_aeg_geo_urd_krd_swe_ger_amh_mlt_pol_est_lda_bat_rom_tag_jpn_knd_kor_prs_glc_xho_pan_jav_eng_owc_mao_mnd_lat_dyu_slo_sid_lit_bul_arw_guj_qcu_ita_ctl_alb_ses_anl_afr_wly_svk_sun_bos_tsn_ukr_tsw_mly_tha_gam_tml_swt_yor_azi_rus_ben_uzb_cic_vie_tig_igb_moo_fbf	-0.317188684219328	-0.750901831130689	0.454607560605507
117	anl_mol_lda_arw_amr_gam_hau_bos_tur_uzb_moo_jav_akn_por_hin_bsq_nor_wly_tsn_mnd_dut_urd_tsw_glc_swt_swe_hun_ses_igb_fin_mcd_owc_geo_prs_svk_eng_lit_chh_aeg_krd_est_ven_mly_lat_tag_jpn_knd_kor_ita_scr_ewe_fre_ind_spa_heb_mao_cnt_rus_xho_ctl_sod_cze_alb_bul_guj_qcu_ukr_slo_rom_bem_amh_afr_mlt_ger_bat_ben_cic_pol_yor_sun_tha_sid_tml_swa_fbf_azi_grk_pan_aze_dyu_vie_tig_bam_zul_dgb	-0.0260559454787663	-0.0613835584210859	0.951185471959518
118	amh_scr_swa_ctl_heb_chh_wly_slo_uzb_tur_yor_bat_tsw_lit_mol_bsq_guj_hau_fbf_cnt_por_ger_lda_nor_cic_cze_est_ven_dyu_fin_krd_mlt_geo_ita_pan_lat_dut_anl_tig_arw_hun_xho_mly_pol_tag_jpn_knd_kor_prs_ukr_swt_urd_ind_rom_sod_mao_mnd_alb_akn_ben_sid_swe_glc_hin_mcd_qcu_spa_afr_svk_bem_amr_grk_owc_rus_sun_bul_ses_eng_tsn_jav_tha_aeg_tml_ewe_moo_aze_fre_bos_azi_igb_vie_gam_bam_dgb_zul	-0.513809789108181	-1.22399684654837	0.22404526163951
119	sod_afr_fbf_ben_wly_hau_mlt_nor_aze_uzb_dyu_ind_akn_pol_ita_bsq_arw_anl_swa_cnt_ukr_krd_lda_cze_ewe_svk_fin_bam_xho_est_mcd_gam_geo_rom_bul_eng_grk_owc_aeg_dut_hun_tsw_mao_bos_mly_jpn_tml_kor_alb_hin_yor_slo_sun_swe_chh_tag_mnd_lit_dgb_fre_amh_guj_spa_urd_pan_qcu_lat_mol_por_zul_heb_ctl_sid_glc_jav_ger_swt_rus_moo_bat_tha_tig_knd_tsn_ses_azi_scr_prs_tur_cic_vie_amr_ven_bem_igb	-0.670766339792969	-1.60542595849012	0.11179059615281
120	chh_krd_tsn_pol_sid_gam_hau_urd_aze_tur_moo_jav_tsw_prs_ita_bsq_ger_mlt_igb_cnt_rus_svk_cic_grk_ses_ben_hun_swt_xho_est_pan_anl_geo_ctl_lat_lit_nor_heb_aeg_guj_fin_ven_mly_eng_mao_jpn_knd_kor_spa_bul_ewe_mcd_ind_slo_wly_tag_mnd_glc_akn_fre_tig_arw_hin_por_rom_qcu_cze_alb_ukr_dgb_owc_dut_amr_afr_bat_swe_lda_scr_yor_sun_tha_sod_tml_zul_dyu_uzb_mol_bos_azi_bam_vie_amh_bem_swa_fbf	-0.661675545268783	-1.58274010371132	0.116875693702177
121	gam_slo_igb_mol_sod_sid_chh_svk_aze_tur_ses_bat_cic_grk_ukr_bsq_alb_anl_yor_cnt_ben_lat_dgb_mcd_akn_ger_est_zul_bam_fin_eng_hau_geo_pol_krd_swe_urd_owc_aeg_dut_hun_ven_jav_nor_mao_jpn_knd_kor_bul_por_fbf_scr_tag_ctl_wly_mly_mnd_bos_dyu_ita_heb_hin_guj_spa_rus_qcu_cze_pan_lit_swt_amr_glc_amh_prs_ind_fre_tsn_arw_lda_sun_tha_mlt_tml_ewe_xho_uzb_rom_afr_azi_tsw_vie_tig_bem_swa_moo	-0.00646609021789745	-0.0152363655111052	0.987876248543423
122	wly_ita_dyu_alb_chh_aeg_gam_mcd_uzb_aze_lda_bat_cic_lit_krd_bsq_slo_sod_bam_cnt_afr_ukr_xho_ben_ewe_ger_est_swt_fbf_fin_pan_mlt_geo_pol_hin_guj_glc_amh_sid_swe_hun_dgb_jav_rus_sun_jpn_tml_kor_bos_lat_tsw_dut_ind_eng_hau_mao_mnd_prs_igb_bul_amr_grk_spa_por_nor_qcu_cze_rom_scr_yor_heb_fre_owc_mol_tag_ctl_ses_arw_swa_mly_tha_anl_knd_zul_tsn_azi_urd_svk_tur_ven_vie_tig_moo_bem_akn	-0.475052735546745	-1.12937576624265	0.261644008903642
123	hau_afr_cic_rom_wly_amh_owc_grk_uzb_tur_dgb_jav_ven_bos_ita_bsq_scr_amr_fbf_cnt_por_bul_bam_arw_akn_lat_hun_ewe_lda_fin_nor_anl_geo_mol_spa_rus_glc_gam_sod_mcd_est_swa_sun_krd_tag_jpn_knd_kor_eng_hin_bem_pol_bat_swe_chh_ind_mnd_ukr_yor_alb_aeg_lit_urd_guj_fre_qcu_dut_ger_svk_ses_tig_cze_sid_prs_mly_pan_igb_slo_swt_mao_tha_mlt_tml_dyu_zul_aze_ben_ctl_azi_tsn_vie_heb_tsw_moo_xho	-0.832414745351761	-2.01183912562798	0.0471303857152433
124	anl_grk_cic_rus_wly_sod_amr_lit_tur_aze_bam_ind_zul_hin_scr_bsq_ukr_heb_xho_cnt_mcd_ger_igb_ita_moo_prs_est_tsn_yor_hun_urd_hau_geo_nor_guj_slo_bul_gam_amh_svk_fin_ven_mao_afr_sun_jpn_knd_kor_ben_glc_bem_por_jav_cze_mlt_tag_mnd_dut_ses_alb_sid_lat_bos_pol_spa_qcu_rom_mol_arw_tsw_tig_fre_owc_krd_bat_eng_akn_ctl_lda_mly_tha_chh_tml_fbf_swa_uzb_pan_swe_azi_swt_vie_aeg_dgb_ewe_dyu	-1.70511695191921	-4.43574856937624	2.51388295377978e-05
125	hau_ger_cic_afr_amr_gam_mlt_bos_aze_tur_lda_sun_tsn_mcd_mol_bsq_scr_owc_xho_mnd_lat_swe_swt_prs_bam_ita_fin_ewe_fbf_hun_slo_wly_geo_krd_bul_ben_svk_sid_amh_eng_est_igb_mao_fre_mly_jpn_tml_kor_por_guj_yor_rom_jav_lit_sod_tag_cnt_glc_moo_cze_tig_rus_ukr_grk_nor_qcu_spa_pol_urd_dgb_aeg_ctl_chh_arw_bat_dut_akn_hin_swa_ind_tha_anl_knd_dyu_ven_azi_pan_alb_uzb_zul_vie_heb_tsw_ses_bem	-0.0295426156830798	-0.0696778927846691	0.94459964346771
126	sod_ctl_ewe_glc_owc_wly_gam_guj_uzb_azi_dgb_sun_swa_dut_rom_bsq_alb_mlt_moo_mnd_hin_por_bem_fre_yor_ita_est_swt_ven_fin_spa_amr_geo_scr_ukr_pol_rus_aeg_anl_lit_hun_cic_tag_grk_bat_jpn_knd_kor_mcd_bos_tsw_slo_ind_nor_hau_mly_cnt_bul_lda_swe_amh_ger_afr_pan_ben_qcu_svk_mol_urd_ses_tig_cze_sid_prs_mao_krd_dyu_lat_bam_jav_tha_heb_tml_zul_igb_tur_arw_eng_aze_xho_vie_chh_fbf_tsn_akn	-0.565716167840272	-1.3506550926022	0.180083292546204
127	wly_alb_cic_pan_heb_anl_chh_nor_uzb_azi_xho_mao_bam_ctl_rom_bsq_slo_tig_dyu_cnt_prs_eng_igb_lat_moo_krd_est_bem_swt_hun_urd_sod_geo_swe_afr_glc_por_mlt_owc_pol_fin_fbf_sun_svk_jav_jpn_tml_kor_cze_spa_zul_fre_tag_lit_amh_bat_mnd_rus_swa_ukr_sid_mol_guj_scr_bul_qcu_arw_ger_mcd_lda_gam_grk_amr_bos_mly_ita_ses_ben_tsw_ind_tha_aeg_knd_ven_akn_tur_hin_dut_aze_ewe_vie_hau_dgb_yor_tsn	-0.177423840421014	-0.418711606778069	0.676392331105079
128	sid_prs_lda_spa_anl_sod_owc_bul_aze_tur_fbf_tag_xho_alb_ben_bsq_ukr_chh_moo_mnd_ger_dut_ewe_krd_akn_slo_est_zul_igb_fin_mcd_heb_geo_eng_ctl_rom_pol_tig_amr_ita_hun_ven_bat_arw_sun_jpn_knd_kor_bos_scr_swa_svk_mao_fre_wly_mly_cnt_grk_dyu_urd_gam_cze_lit_glc_swe_qcu_pan_lat_hin_tsn_hau_rus_amh_guj_ind_mol_swt_nor_cic_jav_tha_mlt_tml_tsw_ses_uzb_afr_por_azi_yor_vie_aeg_bam_bem_dgb	-0.322432594793027	-0.764367392545551	0.446583430824177
129	aeg_glc_ses_alb_sid_amh_mlt_ita_uzb_tur_tsn_mao_bam_swe_krd_bsq_bul_heb_ewe_mnd_arw_rus_igb_afr_swa_mcd_hun_bem_yor_fin_eng_amr_geo_scr_pan_ben_grk_anl_owc_urd_est_cic_bat_bos_tag_jpn_tml_kor_ger_spa_lda_svk_jav_ctl_chh_sun_cnt_pol_ven_cze_tig_mol_rom_lat_fre_qcu_guj_lit_ukr_xho_gam_prs_wly_dut_mly_hin_zul_slo_tsw_ind_tha_hau_knd_swt_fbf_aze_por_nor_azi_akn_vie_sod_moo_dyu_dgb	-1.03891812356202	-2.54217789423424	0.012669410125486
130	anl_rus_ven_lit_owc_hau_sod_ita_azi_tur_lda_mly_fbf_mcd_guj_bsq_grk_mlt_cic_mnd_scr_ger_dgb_ctl_yor_svk_fin_zul_tsn_hun_pol_aeg_geo_ukr_afr_nor_arw_heb_amh_swe_est_dyu_sun_pan_ind_jpn_knd_kor_glc_alb_xho_ben_mao_prs_tig_bat_cnt_urd_moo_bul_sid_krd_eng_rom_dut_qcu_bos_fre_hin_ewe_gam_por_wly_mol_tag_lat_bem_slo_swt_jav_tha_amr_tml_swa_akn_uzb_cze_spa_aze_bam_vie_chh_ses_tsw_igb	-1.03894528239524	-2.53791264346584	0.012814493217006
131	gam_afr_igb_ukr_heb_anl_sid_scr_uzb_tur_tsw_bat_ewe_lit_pol_bsq_urd_amh_swt_mnd_lat_dut_yor_svk_dyu_bul_fin_zul_tsn_est_por_wly_geo_eng_alb_spa_ita_hau_amr_mcd_hun_dgb_jav_glc_ind_jpn_knd_kor_mol_ben_moo_pan_mao_arw_owc_sun_cnt_bos_xho_nor_aeg_ctl_grk_fre_hin_qcu_krd_rom_guj_fbf_sod_prs_mlt_ger_mly_rus_akn_swe_swa_tag_tha_chh_tml_cic_bem_azi_slo_cze_aze_lda_vie_tig_ven_bam_ses	-0.120087235300312	-0.283284280617076	0.777588562193144
132	mlt_afr_swt_arw_gam_tig_hau_grk_aze_uzb_cic_bat_igb_rus_ukr_bsq_lat_chh_tsw_mnd_cze_por_bam_spa_ven_scr_est_ses_xho_fin_prs_sid_geo_fre_ita_dut_pan_wly_amr_alb_hun_yor_mao_svk_jav_jpn_tml_kor_hin_glc_swa_pol_tag_urd_anl_ind_cnt_ctl_tsn_nor_heb_mol_swe_ger_ben_qcu_slo_rom_bos_moo_sod_lit_amh_mcd_mly_eng_ewe_krd_dgb_sun_tha_aeg_knd_zul_dyu_azi_bul_guj_tur_akn_vie_owc_lda_bem_fbf	-0.182992058116806	-0.43183380162679	0.66686173114148
133	gam_prs_dyu_hin_heb_tig_sod_glc_uzb_azi_swt_ind_xho_spa_ger_bsq_cze_owc_ses_mnd_scr_rom_tsw_afr_lda_ita_hun_bem_igb_fin_ben_sid_geo_arw_grk_por_slo_wly_aeg_lat_est_ven_jav_pol_tag_jpn_tml_kor_lit_nor_zul_mcd_bat_pan_mlt_sun_cnt_krd_moo_urd_hau_guj_rus_bos_dut_qcu_ukr_bul_fre_swa_amh_ctl_amr_swe_mao_mol_bam_eng_fbf_mly_tha_anl_knd_cic_yor_aze_alb_svk_tur_dgb_vie_chh_akn_tsn_ewe	0.078664164572073	0.18507281749192	0.853574937715829
134	sid_pol_ewe_ben_amr_hau_owc_lit_uzb_tur_ses_ind_yor_cze_dut_bsq_afr_chh_xho_cnt_ita_alb_lda_por_cic_hin_hun_tsn_bam_est_nor_mlt_geo_bos_mcd_ger_krd_heb_anl_swe_fin_moo_tag_grk_jav_jpn_tml_kor_rom_arw_ven_pan_mao_mol_gam_sun_mnd_lat_igb_svk_tig_urd_scr_fre_bul_qcu_slo_rus_ctl_tsw_sod_guj_aeg_ukr_mly_spa_fbf_glc_akn_bat_tha_amh_knd_swt_zul_aze_eng_prs_azi_dyu_vie_wly_bem_swa_dgb	-0.222513029195759	-0.525724233061366	0.600331160306654
135	amh_pol_moo_swe_tig_wly_owc_bul_azi_uzb_tsn_mao_ven_rom_krd_bsq_alb_hau_akn_cnt_pan_por_xho_hin_cic_fre_est_igb_swa_hun_glc_aeg_geo_mol_slo_prs_scr_amr_sid_arw_fin_ses_tag_svk_bat_jpn_tml_kor_afr_lat_dyu_ctl_mly_lit_chh_sun_mnd_bos_bem_ita_mlt_eng_rus_spa_guj_qcu_urd_dut_ukr_ewe_heb_ben_gam_ger_jav_grk_bam_mcd_tsw_ind_tha_anl_knd_zul_lda_aze_nor_cze_tur_swt_vie_sod_dgb_fbf_yor	-0.630985854592285	-1.50987373868564	0.134465846058822
136	tig_urd_akn_eng_anl_chh_owc_afr_uzb_aze_swt_bat_igb_bul_nor_bsq_ita_sid_zul_cnt_ben_bos_lda_scr_tsw_ukr_est_fbf_ewe_fin_dut_amh_geo_guj_pan_slo_svk_aeg_heb_pol_hun_ses_ind_swe_mao_jpn_tml_kor_ctl_lit_ven_rus_jav_lat_mlt_sun_mnd_arw_yor_rom_sod_mol_glc_hin_grk_qcu_ger_fre_mcd_bem_gam_spa_wly_por_mly_cze_xho_alb_moo_tag_tha_amr_knd_dgb_cic_azi_krd_prs_tur_swa_vie_hau_bam_tsn_dyu	-0.328491182245023	-0.777613191925875	0.438770772593352
137	hau_grk_fbf_bul_amh_chh_owc_svk_uzb_aze_yor_jav_dyu_eng_ger_bsq_glc_aeg_bem_mnd_hin_pan_igb_dut_ven_spa_est_swt_ses_fin_slo_heb_geo_por_swe_lit_fre_wly_sod_lat_hun_xho_bat_ben_tag_jpn_knd_kor_mcd_pol_cic_prs_mly_ukr_mlt_ind_cnt_nor_bam_mol_amr_ita_bos_scr_afr_qcu_guj_urd_alb_tsn_anl_rom_gam_arw_sun_ctl_dgb_krd_akn_mao_tha_sid_tml_lda_zul_tur_cze_rus_azi_ewe_vie_tig_tsw_moo_swa	0.185489368200102	0.43708632538526	0.663061992229917
138	amr_pol_yor_ben_sid_heb_wly_guj_uzb_azi_tsn_jav_tsw_nor_arw_bsq_dut_chh_moo_cnt_eng_scr_bam_ita_dyu_afr_hun_dgb_akn_fin_swe_owc_geo_slo_lit_hin_ger_amh_sod_lat_est_bem_ind_rom_sun_jpn_knd_kor_svk_alb_lda_krd_tag_mol_mlt_mly_mnd_fre_ses_mcd_hau_bul_prs_cze_grk_qcu_glc_pan_spa_ven_anl_rus_tig_bos_mao_ctl_ewe_ukr_swa_bat_tha_aeg_tml_cic_xho_aze_urd_por_tur_igb_vie_gam_swt_fbf_zul	-0.147038435150352	-0.347062686624576	0.729328363322063
139	heb_ctl_ses_glc_sod_amh_chh_svk_uzb_aze_fbf_mao_ven_mcd_urd_bsq_arw_hau_lda_cnt_lit_pol_igb_bos_tsw_guj_est_zul_xho_hun_slo_sid_geo_lat_dut_prs_ukr_aeg_tig_mol_fin_moo_jav_fre_tag_jpn_tml_kor_swe_nor_bem_cze_sun_ger_mlt_bat_mnd_pan_tsn_alb_gam_hin_rus_spa_ben_qcu_bul_ita_por_bam_owc_afr_amr_eng_mly_grk_swa_rom_cic_ind_tha_anl_knd_swt_dyu_azi_krd_scr_tur_ewe_vie_wly_akn_dgb_yor	-0.325613857453738	-0.771038756207448	0.442638500678596
140	gam_ctl_fbf_grk_hau_owc_mlt_swe_aze_uzb_ewe_tag_bem_spa_guj_bsq_afr_chh_cic_mnd_eng_prs_tsw_fre_akn_rom_fin_ven_lda_est_bul_wly_geo_hin_svk_pan_alb_anl_amh_pol_hun_xho_jav_ita_sun_jpn_knd_kor_slo_bos_igb_ger_ind_mol_sid_mly_cnt_ukr_tsn_urd_heb_glc_scr_dut_arw_qcu_lat_por_lit_swt_sod_krd_tig_cze_bat_ben_moo_nor_yor_mao_tha_amr_tml_dgb_swa_tur_rus_mcd_azi_zul_vie_aeg_dyu_bam_ses	-0.588390661177083	-1.40787792119627	0.162501153169514
141	owc_rus_fbf_bul_wly_amh_chh_alb_azi_tur_yor_mao_bem_pan_arw_bsq_ita_hau_xho_mnd_spa_dut_bam_urd_cic_lat_fin_dyu_ven_hun_svk_sid_geo_fre_lit_nor_bos_sod_aeg_guj_est_swa_tag_glc_sun_jpn_knd_kor_rom_afr_moo_por_jav_krd_tig_mly_cnt_mcd_akn_ben_amr_mol_slo_hin_ger_qcu_ukr_prs_scr_lda_anl_pol_gam_swe_bat_cze_igb_ctl_zul_ind_tha_heb_tml_swt_tsw_uzb_eng_grk_aze_ses_vie_mlt_dgb_tsn_ewe	-0.421906983691841	-1.00091443292555	0.319465374761869
142	amr_ukr_igb_spa_gam_wly_sid_rus_azi_uzb_bem_tag_zul_svk_nor_bsq_guj_owc_ven_mnd_mol_lat_bam_scr_akn_krd_est_cic_dyu_hun_lit_aeg_geo_swe_alb_slo_ita_hau_mlt_bos_fin_ses_jav_ctl_bat_jpn_knd_kor_fre_arw_ewe_por_mly_dut_tig_mao_cnt_ben_tsn_pan_sod_urd_rom_bul_ger_qcu_grk_eng_glc_xho_chh_pol_anl_cze_ind_hin_dgb_prs_fbf_sun_tha_heb_tml_yor_swa_tur_mcd_afr_aze_swt_vie_amh_moo_lda_tsw	-0.717875280098756	-1.72231342571993	0.0883368999421713
143	owc_dut_akn_pol_amh_wly_tig_svk_aze_uzb_lda_jav_dyu_slo_alb_bsq_cze_heb_xho_mnd_ita_ukr_dgb_por_ewe_lit_fin_yor_bam_hun_bos_anl_geo_afr_lat_eng_spa_chh_sod_rus_est_zul_ind_bul_mao_jpn_knd_kor_prs_arw_igb_mol_bat_krd_aeg_sun_cnt_pan_ses_ben_amr_ger_swe_fre_mcd_qcu_rom_nor_glc_swt_gam_ctl_sid_guj_tag_hin_cic_scr_ven_mly_tha_hau_tml_tsn_fbf_azi_grk_urd_tur_swa_vie_mlt_moo_tsw_bem	-0.731873070531889	-1.75656180893428	0.0822841354468723
144	owc_afr_xho_nor_aeg_sid_anl_ben_azi_aze_moo_mao_ven_guj_pol_bsq_ger_chh_bam_cnt_ctl_lit_lda_bul_zul_grk_est_yor_igb_fin_spa_wly_geo_swe_arw_ita_scr_hau_gam_svk_hun_ewe_sun_cze_jav_jpn_knd_kor_ukr_slo_swa_alb_ind_lat_sod_bat_mnd_mcd_tsw_glc_heb_dut_rom_krd_bos_qcu_rus_pan_mol_tsn_amh_prs_tig_hin_mly_por_swt_urd_akn_tag_tha_mlt_tml_bem_cic_tur_eng_fre_uzb_fbf_vie_amr_ses_dyu_dgb	-0.139356514839786	-0.328817228554451	0.743033134774091
145	chh_ita_yor_dut_tig_aeg_owc_rus_azi_tur_ven_mly_lda_hin_krd_bsq_arw_gam_ses_mnd_spa_pan_zul_swe_dyu_bul_fin_bem_ewe_est_prs_mlt_geo_ukr_por_bos_urd_sid_sod_ctl_hun_xho_jav_nor_ind_jpn_tml_kor_rom_glc_swt_ben_bat_ger_anl_mao_cnt_guj_igb_grk_heb_pol_lit_mcd_alb_qcu_mol_cze_eng_fbf_wly_afr_amr_lat_sun_scr_dgb_fre_tsw_tag_tha_hau_knd_tsn_swa_uzb_slo_svk_aze_bam_vie_amh_akn_cic_moo	0.112350797233277	0.26423188015505	0.792185913896536
146	gam_ctl_tsn_mol_mlt_anl_amh_krd_aze_azi_igb_mly_akn_ita_nor_bsq_lit_hau_tsw_cnt_por_bos_bam_ben_dyu_fre_hun_lda_ewe_est_spa_amr_geo_scr_pol_pan_mcd_owc_tig_bul_fin_moo_bat_urd_tag_jpn_knd_kor_guj_dut_cic_afr_mao_lat_aeg_sun_mnd_arw_xho_grk_chh_eng_rom_ger_hin_qcu_prs_cze_glc_yor_heb_rus_wly_alb_ind_slo_swa_svk_bem_jav_tha_sid_tml_zul_dgb_tur_ukr_swe_uzb_swt_vie_sod_ses_fbf_ven	0.0873174537713473	0.205468483608313	0.837655198968388
147	mlt_por_ses_svk_hau_amh_aeg_slo_tur_aze_xho_ind_moo_krd_arw_bsq_alb_wly_dyu_cnt_pol_ita_cic_guj_ewe_rom_hun_tsn_bem_est_lat_chh_geo_pan_scr_cze_mcd_sid_owc_grk_fin_akn_mao_prs_bat_jpn_knd_kor_ben_ger_swa_lit_jav_glc_heb_sun_mnd_mol_tsw_nor_amr_dut_bul_eng_rus_qcu_ctl_swe_fre_dgb_anl_bos_sod_hin_mly_afr_ven_spa_swt_tag_tha_tig_tml_zul_igb_azi_ukr_urd_uzb_yor_vie_gam_fbf_bam_lda	0.176623123101643	0.415783577135898	0.678526224992642
148	mlt_svk_zul_spa_aeg_hau_sid_swe_azi_uzb_cic_tag_moo_alb_arw_bsq_ukr_anl_igb_mnd_por_urd_yor_cze_xho_lat_est_fbf_lda_fin_pan_chh_geo_glc_slo_dut_ger_heb_amh_ita_hun_ewe_jav_fre_sun_jpn_tml_kor_mol_grk_bam_afr_mao_ben_wly_ind_cnt_prs_tsn_lit_amr_rus_ctl_scr_krd_qcu_eng_nor_mcd_swa_gam_rom_tig_bul_mly_bos_ven_pol_swt_bat_tha_sod_knd_dyu_ses_tur_guj_hin_aze_akn_vie_owc_tsw_bem_dgb	-0.160369464862996	-0.378159257498951	0.706174084857254
149	heb_nor_ven_ben_sod_tig_amr_rom_aze_tur_dgb_sun_akn_guj_scr_bsq_krd_sid_bem_cnt_svk_ctl_swt_afr_tsw_mcd_fin_moo_zul_est_grk_hau_geo_lit_eng_mol_hin_amh_mlt_dut_hun_igb_mao_bul_ind_jpn_tml_kor_por_ger_ewe_glc_tag_spa_wly_bat_mnd_urd_cic_prs_chh_rus_bos_swe_fre_qcu_slo_ukr_cze_yor_aeg_arw_anl_pol_mly_pan_fbf_alb_tsn_jav_tha_owc_knd_swa_xho_uzb_ita_lat_azi_dyu_vie_gam_ses_bam_lda	-0.0161429723451858	-0.0380135803309982	0.969758335385324
150	owc_scr_fbf_afr_tig_aeg_chh_alb_tur_aze_tsw_jav_ewe_nor_ctl_bsq_prs_amh_ses_cnt_urd_rus_cic_ger_igb_ukr_est_dgb_swt_fin_rom_wly_geo_svk_mol_hin_guj_mlt_amr_krd_hun_zul_tag_eng_mao_jpn_knd_kor_pol_arw_bam_grk_bat_swe_anl_sun_mnd_por_lda_slo_sod_ben_cze_bos_bul_qcu_spa_mcd_dut_moo_hau_glc_heb_pan_ind_lit_xho_lat_bem_mly_tha_gam_tml_swa_akn_azi_fre_ita_uzb_tsn_vie_sid_ven_yor_dyu	0.0460535840613275	0.108390968427813	0.913919080228273
151	chh_swe_bam_mol_mlt_gam_heb_lit_uzb_tur_ewe_sun_dgb_ukr_guj_bsq_krd_anl_akn_mnd_urd_eng_swa_ita_ven_spa_est_ses_zul_hun_ben_aeg_geo_cze_slo_pol_ger_hau_amr_afr_fin_moo_jav_dut_bat_jpn_tml_kor_grk_rus_cic_ctl_mao_pan_amh_ind_cnt_mcd_tsw_svk_tig_lat_bos_bul_scr_qcu_glc_arw_fre_fbf_wly_rom_owc_hin_mly_por_tsn_alb_dyu_tag_tha_sod_knd_xho_igb_azi_nor_prs_aze_lda_vie_sid_swt_bem_yor	-1.07883542512159	-2.6424558361618	0.00965761527564422
152	tig_mol_fbf_bul_hau_chh_mlt_fre_uzb_azi_igb_jav_bem_prs_scr_bsq_pol_wly_ewe_mnd_mcd_slo_ven_hin_dyu_por_est_xho_tsw_hun_dut_heb_geo_urd_afr_ukr_lit_sod_amh_krd_fin_dgb_sun_pan_tag_jpn_tml_kor_rus_cze_cic_nor_ind_spa_aeg_bat_cnt_ita_ses_glc_amr_swe_ger_bos_grk_qcu_arw_eng_ctl_moo_anl_rom_gam_alb_mly_guj_tsn_ben_swt_mao_tha_sid_knd_lda_swa_tur_svk_lat_aze_yor_vie_owc_zul_bam_akn	-0.0119769090793625	-0.0282275777586669	0.977541127624916
153	sid_hin_ewe_lat_sod_hau_amr_fre_azi_tur_bam_ind_akn_svk_scr_bsq_mcd_tig_igb_cnt_glc_swe_yor_krd_zul_ukr_est_ses_fbf_hun_spa_owc_geo_dut_por_arw_ita_amh_wly_urd_fin_moo_bat_pan_tag_jpn_knd_kor_pol_grk_tsn_rom_jav_prs_mlt_mly_mnd_guj_dyu_eng_anl_cze_nor_bul_ctl_qcu_alb_rus_afr_xho_heb_slo_chh_mol_mao_lit_swa_ben_lda_sun_tha_gam_tml_dgb_bem_uzb_bos_ger_aze_swt_vie_aeg_ven_tsw_cic	0.472572777009347	1.11695819426737	0.266889588977562
154	wly_lit_xho_glc_heb_sid_gam_lat_tur_aze_ven_bat_bem_bos_krd_bsq_rom_mlt_akn_cnt_swe_ita_bam_dut_tsw_fre_hun_swt_tsn_fin_ben_chh_geo_bul_slo_guj_mcd_tig_anl_urd_est_dgb_mly_eng_mao_jpn_tml_kor_svk_pan_zul_ctl_jav_por_amh_ind_mnd_ukr_yor_spa_aeg_nor_alb_grk_prs_qcu_mol_scr_pol_ewe_owc_ger_hau_arw_sun_cze_swa_afr_moo_tag_tha_sod_knd_igb_cic_azi_hin_rus_uzb_ses_vie_amr_fbf_lda_dyu	0.177751838729058	0.41850193520744	0.676545048372884
155	sid_swe_bem_pan_gam_tig_sod_ukr_tur_azi_igb_sun_swa_ctl_eng_bsq_spa_anl_tsw_mnd_grk_bul_yor_mol_akn_urd_est_lda_swt_fin_rus_owc_geo_svk_lat_arw_slo_amh_wly_krd_hun_ven_mly_prs_tag_jpn_tml_kor_lit_pol_xho_dut_bat_hin_amr_mao_cnt_alb_fbf_cze_aeg_rom_por_glc_afr_qcu_mcd_nor_ben_ses_hau_scr_heb_bos_jav_ita_zul_fre_tsn_ind_tha_chh_knd_moo_dyu_uzb_ger_guj_aze_bam_vie_mlt_dgb_ewe_cic	0.345211350811387	0.814230895903363	0.417592699567317
156	owc_pan_akn_swe_tig_sod_chh_grk_aze_tur_xho_sun_tsn_bul_ita_bsq_bos_anl_lda_cnt_mcd_guj_zul_afr_bam_lat_est_ewe_igb_hun_arw_heb_geo_krd_cze_rus_ben_aeg_amr_slo_fin_bem_mly_ctl_ind_jpn_knd_kor_prs_mol_yor_hin_jav_lit_sid_bat_mnd_svk_dgb_alb_mlt_urd_eng_dut_rom_qcu_spa_glc_ukr_ses_amh_scr_hau_fre_tag_nor_fbf_pol_moo_mao_tha_gam_tml_cic_swa_azi_ger_por_uzb_tsw_vie_wly_dyu_ven_swt	-0.576228610988152	-1.37356405245785	0.172879181378747
157	heb_dut_moo_nor_chh_sid_hau_bul_azi_tur_dyu_tag_swa_mcd_lat_bsq_ben_sod_swt_cnt_lit_scr_igb_alb_dgb_cze_fin_akn_ven_hun_ukr_mlt_geo_hin_pan_urd_eng_amr_owc_spa_est_yor_jav_pol_sun_jpn_knd_kor_svk_ita_bam_ctl_mly_rus_aeg_mao_mnd_swe_cic_glc_anl_rom_por_prs_ger_qcu_grk_bos_arw_bem_amh_guj_tig_mol_bat_afr_zul_slo_ewe_ind_tha_gam_tml_tsw_xho_uzb_fre_krd_aze_ses_vie_wly_lda_fbf_tsn	-0.640955963141735	-1.53571840834702	0.12800272343329
158	amh_urd_dyu_pan_hau_amr_wly_guj_tur_azi_lda_ind_igb_scr_nor_bsq_rus_heb_bem_mnd_glc_ger_tsw_rom_dgb_krd_fin_bam_tsn_est_hin_gam_geo_bul_mol_bos_eng_anl_chh_mcd_hun_xho_mao_lat_bat_jpn_knd_kor_arw_slo_akn_grk_jav_prs_sod_mly_cnt_cze_yor_fre_sid_pol_ben_ukr_por_qcu_swe_afr_ctl_ewe_tig_svk_mlt_spa_sun_lit_ven_alb_fbf_tag_tha_aeg_tml_swa_cic_uzb_dut_ita_aze_moo_vie_owc_swt_zul_ses	-0.767235854827954	-1.84151348382557	0.0687338638300795
159	anl_mol_yor_arw_wly_owc_hau_guj_tur_aze_ven_ind_xho_afr_cze_bsq_alb_gam_moo_mnd_svk_por_tsw_ita_dyu_bos_fin_ses_akn_est_pol_tig_geo_hin_lat_urd_scr_sod_chh_pan_hun_lda_jav_spa_bat_jpn_tml_kor_rus_ctl_dgb_glc_mao_bul_heb_sun_cnt_lit_swa_ben_amr_ukr_fre_rom_eng_qcu_ger_mcd_slo_tsn_aeg_dut_sid_swe_tag_grk_bem_krd_cic_mly_tha_mlt_knd_swt_igb_uzb_nor_prs_azi_bam_vie_amh_fbf_ewe_zul	-0.150880117513826	-0.356053265152653	0.722607105970425
160	hau_ben_ven_nor_owc_wly_mlt_pan_tur_aze_igb_bat_xho_svk_lat_bsq_afr_chh_zul_mnd_lit_guj_swt_alb_dgb_por_hun_yor_bem_est_rus_amh_geo_ctl_pol_grk_eng_heb_sod_bos_fin_swa_mly_dut_ind_jpn_knd_kor_swe_ukr_ses_krd_sun_slo_anl_jav_cnt_hin_lda_fre_amr_mcd_spa_prs_mol_qcu_bul_arw_ita_moo_gam_urd_aeg_cze_tag_rom_cic_ger_tsw_mao_tha_tig_tml_tsn_akn_azi_scr_glc_uzb_bam_vie_sid_ewe_fbf_dyu	-0.432491826687131	-1.02933867281374	0.305990221375504
161	amh_afr_cic_slo_wly_sid_anl_mol_tur_aze_igb_tag_yor_rom_alb_bsq_mcd_owc_lda_mnd_bul_svk_swa_arw_tsw_ukr_fin_moo_fbf_est_ita_sod_geo_lit_nor_pol_lat_gam_heb_ctl_hun_bem_sun_rus_bat_jpn_tml_kor_spa_ben_ven_fre_jav_cze_amr_ind_cnt_scr_dgb_dut_hau_grk_swe_hin_eng_qcu_por_krd_urd_swt_chh_glc_aeg_prs_mly_ger_dyu_guj_zul_mao_tha_tig_knd_akn_tsn_azi_bos_pan_uzb_ewe_vie_mlt_bam_ses_xho	0.554693806515849	1.31035307542559	0.193303485403397
162	anl_rus_fbf_urd_amh_sid_wly_scr_tur_aze_bam_tag_lda_mol_slo_bsq_grk_mlt_swa_cnt_ukr_bul_tsw_dut_bem_lit_hun_swt_ven_fin_nor_hau_geo_mcd_afr_swe_ger_tig_owc_alb_est_moo_jav_ctl_mao_jpn_knd_kor_ben_svk_tsn_spa_ind_por_sod_sun_mnd_fre_igb_arw_gam_glc_krd_cze_rom_qcu_bos_prs_pol_ewe_chh_pan_aeg_lat_mly_eng_dyu_ita_yor_bat_tha_heb_tml_ses_xho_azi_guj_hin_uzb_dgb_vie_amr_akn_zul_cic	-0.290894111498648	-0.687571242403266	0.493434053276401
163	sid_bul_cic_swe_owc_aeg_sod_rus_uzb_aze_zul_ind_yor_urd_scr_bsq_prs_wly_swt_cnt_por_ita_fbf_bos_lda_pol_fin_igb_dyu_hun_lit_mlt_geo_arw_spa_lat_pan_amr_heb_afr_est_xho_sun_rom_mly_jpn_tml_kor_glc_ukr_dgb_fre_jav_guj_anl_tag_mnd_nor_akn_ben_amh_alb_slo_svk_cze_qcu_mcd_ctl_dut_tsw_tig_eng_hau_grk_mao_krd_ses_mol_moo_bat_tha_gam_knd_bam_bem_azi_hin_ger_tur_ewe_vie_chh_ven_swa_tsn	-0.16266422621828	-0.383728032581289	0.702055900156404
164	chh_por_bem_fre_mlt_owc_sod_slo_aze_tur_moo_sun_dyu_ukr_dut_bsq_guj_wly_akn_cnt_glc_ita_swa_alb_yor_ger_fin_cic_lda_hun_svk_amr_geo_ben_lat_lit_scr_sid_heb_prs_est_swt_bat_pan_tag_jpn_tml_kor_mcd_rus_ses_nor_mao_hin_gam_mly_mnd_cze_tsw_swe_aeg_pol_urd_arw_afr_qcu_grk_eng_krd_zul_anl_bos_tig_mol_jav_rom_igb_spa_tsn_ind_tha_hau_knd_bam_ewe_uzb_bul_ctl_azi_ven_vie_amh_dgb_xho_fbf	0.00384776763775364	0.009086384210663	0.992769677280955
165	hau_dut_swa_rus_amr_anl_wly_slo_tur_uzb_ven_tag_yor_cze_prs_bsq_scr_gam_bam_cnt_lat_pan_ewe_grk_tsw_ger_est_bem_swt_fin_pol_mlt_geo_eng_swe_ben_arw_aeg_sod_spa_hun_cic_ind_mol_mly_jpn_tml_kor_por_hin_ses_rom_mao_nor_chh_sun_mnd_alb_akn_guj_amh_glc_bos_ctl_bul_qcu_mcd_ukr_ita_dgb_owc_svk_heb_afr_jav_krd_moo_fre_xho_bat_tha_sid_knd_tsn_fbf_aze_urd_lit_azi_igb_vie_tig_dyu_lda_zul	-0.153196344063876	-0.36160411099499	0.718468150450382
166	aeg_eng_bem_scr_heb_amr_chh_grk_tur_uzb_bam_ind_ewe_alb_mcd_bsq_fre_owc_fbf_mnd_glc_rom_swt_mol_ven_rus_fin_xho_yor_est_guj_tig_geo_por_nor_cze_ukr_anl_wly_bos_hun_zul_sun_pan_bat_jpn_knd_kor_prs_lat_akn_krd_mly_ctl_gam_tag_cnt_urd_tsn_spa_hau_lit_slo_dut_ita_qcu_swe_pol_arw_lda_sod_ben_mlt_ger_jav_hin_moo_bul_cic_mao_tha_sid_tml_ses_dgb_aze_afr_svk_azi_igb_vie_amh_tsw_dyu_swa	-0.281121376040545	-0.66414586477082	0.508240240067778
167	aeg_rom_tsw_afr_amh_tig_sod_mol_uzb_tur_dyu_mly_tsn_ger_cze_bsq_pan_wly_ses_mnd_bos_ukr_akn_pol_cic_ben_hun_bem_lda_fin_rus_amr_geo_scr_krd_por_hin_owc_gam_lit_est_ewe_tag_fre_bat_jpn_tml_kor_bul_svk_bam_urd_mao_arw_mlt_sun_cnt_lat_moo_nor_heb_grk_spa_slo_prs_qcu_eng_mcd_dut_igb_anl_swe_chh_glc_ind_ctl_dgb_ita_swa_jav_tha_hau_knd_xho_swt_aze_guj_alb_azi_zul_vie_sid_ven_yor_fbf	-0.308531936837922	-0.731283492696921	0.466444589659641
168	anl_ben_zul_ukr_chh_sid_amr_ger_uzb_tur_akn_tag_yor_ita_svk_bsq_fre_tig_swt_mnd_rom_dut_moo_grk_dgb_guj_hun_tsn_swa_est_ctl_hau_geo_por_eng_urd_rus_mlt_sod_spa_fin_igb_mly_pol_bat_jpn_knd_kor_mol_cze_ewe_glc_mao_lit_wly_sun_cnt_slo_bem_scr_aeg_prs_hin_lat_bul_qcu_bos_arw_alb_bam_amh_krd_gam_swe_jav_mcd_xho_afr_dyu_ind_tha_heb_tml_ses_tsw_azi_pan_nor_aze_fbf_vie_owc_lda_ven_cic	-0.553839328846887	-1.32042153695715	0.189934734368451
169	aeg_urd_ses_slo_anl_chh_hau_ita_azi_aze_swa_mly_tsw_arw_spa_bsq_bos_mlt_ewe_cnt_eng_pol_bem_krd_igb_ger_hun_cic_swt_fin_lit_sid_geo_nor_ctl_ukr_guj_tig_gam_cze_est_fbf_tag_glc_mao_jpn_tml_kor_mol_svk_akn_por_ind_afr_heb_jav_mnd_rus_moo_hin_amh_scr_dut_swe_ben_qcu_rom_lat_fre_ven_wly_grk_sod_alb_bat_pan_bam_prs_zul_sun_tha_amr_knd_dgb_lda_tur_mcd_bul_uzb_tsn_vie_owc_yor_dyu_xho	-0.0853829288918287	-0.201325958490827	0.840883391464008
170	amh_fre_ses_eng_mlt_heb_hau_dut_aze_uzb_yor_mao_lda_rom_guj_bsq_pan_amr_akn_cnt_por_afr_bam_krd_moo_ctl_est_tsn_tsw_hun_mcd_sod_geo_slo_cze_urd_pol_anl_chh_arw_fin_swa_sun_ben_tag_jpn_tml_kor_lit_nor_dyu_rus_bat_alb_aeg_jav_mnd_bul_ewe_mol_tig_hin_prs_svk_ita_qcu_grk_lat_ukr_igb_owc_spa_wly_ger_ind_glc_dgb_swe_xho_mly_tha_gam_knd_swt_ven_tur_bos_scr_azi_fbf_vie_sid_bem_cic_zul	-0.585668250932386	-1.39797653544695	0.165445521805528
171	wly_hin_xho_mcd_aeg_sid_chh_pol_uzb_azi_fbf_ind_tsn_guj_alb_bsq_lat_amr_bam_mnd_glc_lit_igb_rom_yor_urd_fin_cic_swa_est_nor_mlt_geo_pan_ger_ctl_bos_hau_anl_scr_hun_swt_tag_mol_mao_jpn_knd_kor_spa_ben_ewe_rus_sun_krd_heb_jav_cnt_swe_ven_ukr_sod_por_prs_slo_afr_qcu_bul_svk_arw_tsw_gam_ita_amh_grk_mly_fre_moo_dut_dgb_bat_tha_owc_tml_zul_ses_aze_cze_eng_tur_lda_vie_tig_akn_dyu_bem	0.40131234333184	0.948106391982087	0.345532460243893
172	gam_cze_ewe_bos_sod_amr_amh_mcd_aze_tur_dgb_tag_ses_slo_lit_bsq_guj_mlt_cic_cnt_nor_mol_bam_glc_zul_alb_fin_tsn_swt_hun_rom_wly_geo_ukr_urd_pol_spa_owc_aeg_prs_est_lda_bat_arw_ind_jpn_tml_kor_fre_scr_moo_ger_mly_por_anl_mao_mnd_krd_fbf_lat_sid_ita_pan_hin_grk_qcu_svk_dut_rus_xho_chh_eng_tig_swe_sun_ben_yor_ctl_akn_jav_tha_hau_knd_tsw_igb_uzb_afr_bul_azi_bem_vie_heb_dyu_swa_ven	-0.276796539454831	-0.654722421862471	0.514262523885613
173	wly_bos_igb_scr_mlt_gam_chh_spa_tur_aze_dyu_ind_bam_ukr_ita_bsq_alb_sod_fbf_cnt_cze_rom_moo_urd_yor_eng_fin_ven_dgb_est_prs_tig_geo_rus_ger_pol_slo_aeg_amh_krd_hun_akn_mao_grk_tag_jpn_knd_kor_lit_dut_bem_ctl_jav_fre_amr_bat_mnd_mol_swa_glc_owc_mcd_ben_afr_guj_qcu_swe_pan_arw_zul_sid_bul_anl_svk_sun_hin_xho_nor_swt_mly_tha_heb_tml_cic_ewe_azi_lat_por_uzb_tsw_vie_hau_tsn_lda_ses	-0.412064036611242	-0.978801917836434	0.330217217719525
174	heb_ger_zul_hin_mlt_owc_gam_afr_tur_azi_cic_mly_bem_rom_ben_bsq_swe_chh_bam_mnd_slo_por_ven_ukr_igb_dut_hun_moo_fbf_est_pan_anl_geo_svk_scr_pol_ita_amh_aeg_nor_fin_akn_bat_arw_ind_jpn_tml_kor_guj_spa_dyu_grk_jav_mol_tig_sun_cnt_fre_swt_rus_sid_bos_prs_cze_eng_qcu_lat_glc_urd_ses_amr_mcd_hau_krd_tag_bul_swa_lit_xho_mao_tha_wly_knd_lda_yor_aze_alb_ctl_uzb_tsn_vie_sod_tsw_dgb_ewe	-0.024687005753253	-0.0581997616096793	0.953714380606879
175	mlt_spa_tsn_ukr_hau_chh_wly_glc_tur_aze_cic_ind_lda_ben_urd_bsq_rus_tig_moo_mnd_afr_prs_yor_ita_igb_swe_est_bam_ses_hun_rom_anl_geo_dut_bul_hin_guj_amr_owc_pol_fin_dyu_mao_lat_bat_jpn_knd_kor_ctl_pan_ewe_nor_jav_mcd_sod_sun_cnt_krd_zul_fre_sid_scr_ger_mol_svk_qcu_lit_cze_slo_swt_amh_alb_aeg_eng_tag_arw_ven_grk_akn_mly_tha_gam_tml_bem_tsw_azi_bos_por_uzb_xho_vie_heb_swa_fbf_dgb	-0.361210845325879	-0.856689595486791	0.393818558420582
176	amh_ukr_ven_pol_anl_mlt_amr_mol_tur_azi_dgb_bat_ses_lat_scr_bsq_rom_heb_igb_mnd_bul_svk_dyu_lit_bam_eng_hun_ewe_cic_fin_hin_owc_geo_urd_arw_bos_ctl_sid_tig_spa_est_lda_jav_nor_tag_jpn_tml_kor_fre_por_fbf_pan_sun_glc_hau_mao_cnt_krd_swa_afr_gam_ben_ger_guj_grk_qcu_swe_cze_prs_bem_aeg_dut_wly_mcd_mly_rus_swt_alb_yor_ind_tha_chh_knd_akn_tsn_aze_ita_slo_uzb_xho_vie_sod_moo_zul_tsw	0.0781705029489346	0.183938429293937	0.854462224446514
177	sod_bos_yor_alb_owc_tig_chh_lat_tur_aze_igb_sun_bam_swe_rus_bsq_svk_wly_lda_mnd_spa_cze_akn_arw_ven_pol_fin_xho_tsw_est_urd_anl_geo_pan_glc_scr_prs_amr_sid_bul_hun_ewe_mao_ger_ind_jpn_knd_kor_ukr_afr_swa_ctl_mly_fre_amh_tag_cnt_mol_moo_nor_aeg_ben_eng_dut_rom_qcu_guj_grk_hin_bem_gam_por_heb_mcd_bat_slo_cic_krd_zul_jav_tha_mlt_tml_dyu_swt_uzb_lit_ita_azi_dgb_vie_hau_fbf_tsn_ses	0.363830942433572	0.858302846436015	0.392931966003586
178	aeg_pan_yor_scr_owc_sod_hau_mcd_tur_uzb_zul_sun_igb_alb_rus_bsq_guj_amh_moo_cnt_spa_nor_ses_swe_tsw_pol_est_swt_xho_fin_lat_wly_geo_slo_por_bul_ukr_anl_heb_arw_hun_bam_jav_svk_tag_jpn_knd_kor_lit_fre_cic_eng_mly_glc_amr_mao_mnd_urd_swa_prs_tig_krd_bos_ctl_ger_qcu_grk_mol_hin_ven_gam_rom_sid_afr_ind_dut_ewe_cze_lda_bat_tha_mlt_tml_tsn_bem_azi_ita_ben_aze_akn_vie_chh_dyu_dgb_fbf	-0.498574567176574	-1.18455329618876	0.239212554963641
179	wly_bul_ses_krd_anl_tig_sid_pol_aze_tur_bem_bat_cic_guj_ukr_bsq_swe_hau_zul_mnd_alb_hin_swa_dut_swt_lit_fin_tsn_igb_hun_glc_amr_geo_rus_bos_mol_mcd_aeg_amh_ita_est_dgb_mly_rom_sun_jpn_knd_kor_arw_svk_moo_urd_tag_eng_heb_ind_cnt_spa_yor_fre_sod_cze_ger_ctl_slo_qcu_por_grk_lat_fbf_owc_ben_chh_pan_jav_prs_dyu_nor_xho_mao_tha_mlt_tml_akn_lda_uzb_scr_afr_azi_ven_vie_gam_ewe_bam_tsw	-0.132976687268097	-0.313627621576596	0.754506238943177
180	mlt_rom_cic_krd_heb_tig_wly_slo_aze_uzb_igb_tag_swt_svk_eng_bsq_ger_owc_moo_mnd_fre_bos_ven_scr_ewe_guj_hun_lda_dyu_est_ctl_aeg_geo_afr_swe_pol_grk_sod_amh_spa_fin_fbf_jav_pan_bat_jpn_knd_kor_mcd_urd_dgb_alb_ind_ben_amr_mly_cnt_nor_tsn_glc_sid_arw_dut_hin_lat_qcu_ita_lit_bul_zul_hau_cze_gam_rus_sun_ukr_xho_mol_bam_mao_tha_chh_tml_tsw_ses_tur_prs_por_azi_akn_vie_anl_yor_bem_swa	-0.4962183945901	-1.18285221598507	0.239882845595776
181	chh_glc_xho_slo_aeg_sod_wly_ukr_tur_uzb_tsw_tag_moo_afr_ben_bsq_krd_hau_swt_mnd_grk_nor_ven_bul_zul_svk_fin_dgb_lda_hun_bos_sid_geo_guj_rus_mcd_alb_mlt_gam_scr_est_igb_ind_ger_sun_jpn_tml_kor_eng_lit_ewe_ita_mly_por_heb_jav_cnt_prs_akn_rom_amr_arw_hin_fre_ctl_qcu_urd_pan_dut_bam_owc_spa_amh_lat_bat_cze_ses_swe_cic_mao_tha_tig_knd_dyu_yor_azi_pol_mol_aze_tsn_vie_anl_bem_swa_fbf	0.377554516658952	0.889479354123415	0.376040578451522
182	owc_bul_akn_pol_amr_hau_sid_mcd_azi_aze_yor_tag_swt_arw_ben_bsq_eng_heb_cic_cnt_fre_rus_lda_alb_bam_mol_hun_tsn_dgb_fin_bos_aeg_geo_lat_swe_urd_ita_sod_chh_nor_est_zul_jav_spa_mly_jpn_tml_kor_guj_cze_xho_krd_bat_ctl_tig_sun_mnd_hin_swa_grk_mlt_lit_pan_dut_por_qcu_glc_slo_prs_ewe_anl_scr_gam_afr_ind_svk_moo_ger_tsw_mao_tha_wly_knd_dyu_bem_uzb_rom_ukr_tur_fbf_vie_amh_ven_ses_igb	-0.302073646805518	-0.715248042209242	0.47624759582479
183	owc_slo_fbf_eng_gam_aeg_mlt_alb_aze_azi_dyu_bat_tsw_krd_swe_bsq_dut_wly_yor_mnd_lit_ctl_ses_mol_moo_afr_est_zul_swa_hun_spa_amh_geo_bul_urd_rom_arw_sid_sod_nor_fin_tsn_ind_lat_mly_jpn_tml_kor_ita_ukr_lda_cze_mao_pol_heb_sun_cnt_glc_akn_por_tig_hin_grk_guj_bos_qcu_prs_ben_svk_bam_hau_pan_anl_mcd_jav_scr_bem_ger_ewe_tag_tha_amr_knd_swt_xho_uzb_rus_fre_tur_cic_vie_chh_ven_igb_dgb	-0.456523913746177	-1.08477902205365	0.280823630466879
184	tig_svk_swt_rus_amr_hau_heb_por_aze_tur_akn_tag_ven_cze_ger_bsq_nor_mlt_lda_cnt_krd_prs_swa_ukr_xho_guj_est_dgb_fbf_hun_pol_aeg_geo_scr_bos_lat_slo_sid_sod_eng_fin_dyu_bat_fre_mly_jpn_knd_kor_grk_glc_ses_lit_ind_ben_amh_mao_mnd_dut_moo_bul_gam_mcd_hin_arw_rom_qcu_pan_afr_ita_cic_chh_mol_wly_alb_jav_urd_tsn_ctl_ewe_sun_tha_owc_tml_igb_bem_azi_swe_spa_uzb_yor_vie_anl_tsw_zul_bam	-0.466066329914102	-1.10830113593533	0.270589821537732
185	amh_scr_zul_prs_amr_hau_sid_eng_uzb_azi_dyu_bat_cic_hin_urd_bsq_cze_owc_lda_cnt_rus_bul_igb_ben_bam_por_fin_moo_fbf_est_lit_mlt_geo_swe_svk_mcd_dut_anl_gam_pan_hun_tsn_tag_alb_jav_jpn_knd_kor_slo_ger_yor_arw_mao_glc_chh_ind_mnd_krd_swt_afr_heb_ctl_guj_spa_lat_qcu_grk_fre_mol_swa_sod_nor_aeg_ukr_sun_bos_ven_ita_ewe_mly_tha_tig_tml_tsw_bem_aze_pol_rom_tur_akn_vie_wly_ses_dgb_xho	-0.392802920309546	-0.93250336562491	0.3534910748038
186	owc_slo_tsw_afr_amh_hau_sod_pan_aze_uzb_bam_tag_fbf_mol_svk_bsq_spa_wly_zul_mnd_swe_mcd_dgb_ukr_ven_nor_est_xho_swa_fin_hin_aeg_geo_alb_ita_eng_glc_gam_amr_rus_hun_bem_mao_krd_mly_jpn_knd_kor_fre_ctl_yor_lit_jav_bos_heb_sun_cnt_pol_moo_scr_mlt_dut_arw_urd_ger_qcu_guj_prs_cze_ewe_chh_lat_sid_grk_ind_ben_ses_bul_tsn_bat_tha_tig_tml_igb_cic_azi_por_rom_tur_dyu_vie_anl_swt_lda_akn	-0.339139031021332	-0.804043019806786	0.42342263239549
187	amr_hin_ses_ita_tig_wly_owc_bul_azi_aze_moo_mao_dgb_mcd_svk_bsq_pol_aeg_cic_mnd_ukr_spa_igb_mol_zul_por_fin_ven_dyu_hun_fre_hau_geo_glc_guj_rus_nor_sid_chh_ctl_est_bem_sun_ger_tag_jpn_tml_kor_lit_bos_bam_rom_mly_prs_amh_jav_cnt_grk_fbf_eng_anl_arw_alb_cze_pan_qcu_swe_krd_slo_lda_gam_ben_sod_dut_bat_lat_akn_afr_tsn_ind_tha_heb_knd_swt_xho_tur_scr_urd_uzb_ewe_vie_mlt_swa_tsw_yor	-0.34712264940128	-0.822169803309711	0.413083218254623
188	aeg_mol_igb_hin_amr_heb_tig_rom_aze_tur_ven_jav_zul_arw_guj_bsq_slo_hau_tsw_mnd_pan_fre_dyu_por_akn_grk_est_fbf_cic_hun_ita_chh_geo_urd_eng_rus_ctl_anl_amh_lat_fin_swt_sun_spa_mly_jpn_knd_kor_prs_svk_ewe_swe_tag_nor_sid_ind_cnt_mcd_moo_ben_gam_afr_bos_cze_lit_qcu_scr_bul_krd_dgb_owc_ukr_sod_glc_bat_pol_bem_dut_lda_mao_tha_mlt_tml_bam_swa_azi_ger_alb_uzb_ses_vie_wly_yor_xho_tsn	-0.340834761602976	-0.806612252992864	0.421947861950023
189	anl_bul_swt_swe_mlt_owc_wly_mcd_uzb_aze_dyu_bat_yor_arw_fre_bsq_eng_gam_cic_mnd_dut_ukr_ven_svk_bam_rus_est_moo_fbf_fin_lit_sod_geo_afr_ctl_bos_krd_amr_tig_scr_hun_igb_mao_spa_ind_jpn_tml_kor_pol_nor_akn_ita_sun_hin_sid_tag_cnt_rom_dgb_urd_heb_por_ger_cze_grk_qcu_prs_glc_slo_ses_aeg_lat_chh_alb_mly_pan_tsn_ben_tsw_jav_tha_amh_knd_xho_swa_azi_mol_guj_tur_lda_vie_hau_bem_ewe_zul	-0.0304350566609141	-0.071765113951692	0.942942945652463
190	owc_urd_bem_scr_anl_sid_amr_bul_aze_azi_tsn_tag_dgb_rus_nor_bsq_fre_amh_akn_mnd_ctl_hin_cic_pol_lda_prs_est_tsw_swa_hun_lat_tig_geo_ben_rom_por_svk_heb_wly_pan_fin_bam_sun_ger_jav_jpn_tml_kor_spa_krd_ven_eng_mao_arw_chh_mly_cnt_slo_ewe_ita_aeg_mcd_guj_cze_glc_qcu_dut_lit_bos_ses_gam_afr_mlt_swe_ind_alb_dyu_ukr_swt_bat_tha_sod_knd_zul_fbf_uzb_grk_mol_tur_xho_vie_hau_yor_moo_igb	-0.138570234261626	-0.326947469653267	0.74444234561009
191	mlt_urd_bam_por_amr_owc_heb_mcd_azi_uzb_fbf_mao_yor_bul_pan_bsq_dut_anl_swt_mnd_mol_slo_akn_rus_cic_spa_est_igb_moo_hun_krd_sid_geo_lat_ukr_ita_eng_sod_tig_bos_fin_bem_mly_ctl_jav_jpn_tml_kor_alb_grk_ven_scr_sun_cze_hau_tag_cnt_pol_swa_rom_amh_svk_nor_hin_swe_qcu_lit_afr_guj_xho_gam_ger_wly_glc_ind_prs_dyu_arw_zul_bat_tha_chh_knd_ses_tsn_tur_ben_fre_aze_lda_vie_aeg_dgb_ewe_tsw	-0.339387458651304	-0.803306260451655	0.423846105970514
192	wly_ita_dyu_lat_anl_tig_heb_scr_uzb_tur_lda_ind_moo_urd_swe_bsq_bul_chh_bem_mnd_cze_pan_swa_ukr_xho_grk_hun_ewe_bam_fin_alb_sid_geo_svk_arw_nor_prs_mlt_amr_guj_est_ses_mao_rus_bat_jpn_tml_kor_pol_hin_dgb_afr_sun_krd_gam_mly_cnt_mol_cic_eng_sod_ctl_lit_rom_slo_qcu_spa_bos_fre_akn_aeg_por_hau_dut_jav_glc_zul_mcd_yor_tag_tha_owc_knd_tsn_igb_azi_ben_ger_aze_fbf_vie_amh_ven_swt_tsw	0.28899984019519	0.680626611050254	0.497798841679929
193	owc_arw_swa_por_chh_sod_anl_rus_aze_tur_cic_mly_bem_ben_pol_bsq_glc_amh_zul_cnt_bos_prs_akn_mol_bam_urd_fin_ewe_lda_hun_alb_mlt_geo_krd_guj_scr_slo_wly_aeg_cze_est_tsw_ind_spa_tag_jpn_tml_kor_nor_dut_tsn_lit_jav_ukr_amr_sun_mnd_mcd_ven_bul_gam_eng_fre_ger_grk_qcu_swe_ita_svk_moo_sid_ctl_tig_afr_bat_rom_dgb_pan_xho_mao_tha_heb_knd_swt_dyu_uzb_hin_lat_azi_yor_vie_hau_fbf_igb_ses	-0.531435848310109	-1.26494105717164	0.209052938877618
194	chh_prs_igb_guj_sod_amr_mlt_ukr_aze_tur_bam_bat_moo_glc_bos_bsq_cze_owc_yor_mnd_lat_spa_dgb_por_fbf_arw_fin_tsw_bem_hun_scr_tig_geo_svk_eng_ben_rom_wly_amh_slo_est_zul_tag_mol_jav_jpn_knd_kor_hin_alb_ewe_pol_sun_pan_hau_ind_cnt_grk_tsn_rus_heb_lit_ita_ctl_fre_qcu_bul_mcd_dut_ses_anl_ger_aeg_afr_mao_swe_ven_nor_swt_mly_tha_gam_tml_lda_dyu_azi_krd_urd_uzb_swa_vie_sid_cic_akn_xho	0.155272288007668	0.365435160497758	0.715616430065869
195	owc_por_cic_afr_aeg_amh_sod_ger_azi_uzb_yor_mao_dyu_spa_scr_bsq_bos_tig_swa_mnd_mcd_swe_ven_lit_dgb_urd_est_tsw_ewe_fin_rus_gam_geo_ben_guj_ita_hin_chh_hau_pol_hun_ses_sun_arw_jav_jpn_knd_kor_eng_dut_igb_pan_bat_ctl_sid_ind_cnt_mol_bam_bul_mlt_cze_fre_krd_glc_qcu_prs_grk_ukr_bem_heb_svk_wly_nor_tag_lat_lda_slo_xho_mly_tha_anl_tml_akn_zul_aze_alb_rom_tur_swt_vie_amr_fbf_tsn_moo	-0.157339540857976	-0.370973787456121	0.711500767737262
196	tig_urd_ewe_slo_sid_chh_wly_lat_azi_aze_dyu_jav_xho_svk_mol_bsq_cze_hau_swt_mnd_ben_pan_bem_mcd_igb_alb_fin_lda_moo_est_arw_amr_geo_pol_rus_bos_spa_heb_gam_por_hun_ses_mao_guj_ind_jpn_knd_kor_dut_prs_ven_scr_bat_fre_aeg_sun_cnt_krd_swa_nor_mlt_ita_ukr_eng_swe_qcu_afr_glc_ger_bam_anl_lit_amh_ctl_tag_hin_zul_rom_cic_mly_tha_owc_tml_tsw_dgb_uzb_bul_grk_tur_tsn_vie_sod_yor_akn_fbf	-0.153953879036638	-0.363726912169913	0.716887504519558
197	tig_ger_tsn_hin_chh_mlt_gam_slo_aze_azi_ewe_bat_cic_nor_fre_bsq_ctl_wly_moo_mnd_prs_scr_ses_rus_akn_krd_fin_yor_swa_hun_spa_sid_geo_pol_afr_grk_guj_hau_heb_por_est_swt_mly_pan_mao_jpn_knd_kor_cze_ben_fbf_ita_sun_urd_aeg_tag_cnt_glc_bem_ukr_sod_mcd_eng_arw_bul_qcu_lit_lat_rom_tsw_amr_bos_anl_svk_ind_mol_lda_swe_dgb_jav_tha_amh_tml_zul_igb_tur_alb_dut_uzb_xho_vie_owc_bam_dyu_ven	0.331597294834087	0.780551726364976	0.43704843917274
198	gam_urd_dgb_pan_sid_heb_anl_mol_azi_tur_xho_mao_swt_rom_mcd_bsq_glc_tig_ven_cnt_ger_rus_yor_guj_tsn_hin_fin_bem_moo_est_bos_amh_geo_scr_spa_bul_alb_wly_aeg_lit_hun_ewe_sun_prs_bat_jpn_knd_kor_grk_eng_zul_nor_jav_cze_mlt_tag_mnd_fre_igb_dut_chh_por_slo_arw_ben_qcu_pol_swe_ita_dyu_owc_ukr_amr_krd_ind_svk_swa_afr_tsw_mly_tha_sod_tml_akn_cic_aze_ctl_lat_uzb_lda_vie_hau_bam_ses_fbf	-0.186593523761632	-0.44008194999097	0.660898851549074
199	gam_arw_ven_alb_amr_anl_mlt_rom_uzb_tur_fbf_ind_igb_pol_ger_bsq_nor_sid_cic_mnd_svk_slo_bem_ctl_ses_ita_est_tsw_dyu_fin_prs_owc_geo_eng_dut_rus_bos_hau_sod_krd_hun_swt_jav_mcd_tag_jpn_tml_kor_afr_spa_tsn_lat_mly_swe_chh_mao_cnt_grk_zul_lit_amh_guj_hin_ben_urd_qcu_pan_por_cze_moo_wly_fre_heb_ukr_bat_bul_akn_scr_ewe_sun_tha_aeg_knd_bam_dgb_aze_glc_mol_azi_lda_vie_tig_swa_xho_yor	-0.0529752052532386	-0.125097388975721	0.900716468383678
200	heb_alb_dgb_ger_gam_wly_chh_urd_uzb_azi_yor_mly_zul_bul_hin_bsq_svk_amr_bam_cnt_pol_rus_fbf_guj_dyu_ben_est_bem_xho_fin_ita_tig_geo_lat_arw_dut_prs_hau_sid_afr_hun_tsw_jav_swe_mao_jpn_knd_kor_grk_fre_moo_lit_sun_ukr_amh_bat_mnd_mcd_tsn_spa_aeg_cze_slo_pan_rom_qcu_eng_mol_bos_igb_owc_por_sod_nor_tag_scr_lda_glc_swa_ind_tha_mlt_tml_akn_ses_aze_krd_ctl_tur_ewe_vie_anl_cic_swt_ven	-0.416159344240394	-0.988357421244778	0.32554213201598
201	wly_arw_fbf_krd_hau_heb_aeg_ita_aze_tur_swa_ind_tsn_urd_bos_bsq_pan_chh_xho_mnd_svk_slo_swt_lit_ven_scr_fin_ewe_ses_est_spa_mlt_geo_cze_por_guj_bul_amr_tig_rom_hun_yor_mao_ben_bat_jpn_tml_kor_ger_ctl_moo_eng_sun_fre_anl_tag_cnt_rus_tsw_hin_amh_mol_grk_ukr_lat_qcu_dut_nor_pol_zul_gam_glc_sid_mcd_mly_afr_dgb_alb_cic_jav_tha_owc_knd_lda_bam_azi_swe_prs_uzb_igb_vie_sod_akn_dyu_bem	-0.383205837578399	-0.908663187027418	0.365876696646728
202	anl_bul_ven_eng_owc_gam_sid_scr_uzb_aze_xho_jav_tsw_cze_spa_bsq_swe_sod_zul_cnt_glc_svk_ewe_prs_lda_pan_est_fbf_ses_fin_alb_tig_geo_rus_ctl_grk_afr_wly_aeg_por_hun_swa_mly_dut_bat_jpn_tml_kor_fre_pol_cic_lat_ind_urd_hau_sun_mnd_ita_swt_nor_amh_mol_ger_hin_arw_qcu_ukr_lit_ben_igb_mlt_slo_amr_bos_tag_rom_akn_guj_yor_mao_tha_chh_knd_dyu_tsn_azi_krd_mcd_tur_dgb_vie_heb_moo_bem_bam	-0.488293881808484	-1.15967326890576	0.249150531875151
203	gam_lit_cic_arw_aeg_mlt_tig_bos_aze_tur_bam_jav_dgb_alb_grk_bsq_spa_amr_ven_mnd_bul_ctl_dyu_nor_igb_fre_hun_akn_tsw_fin_lat_wly_geo_eng_rus_mcd_guj_anl_amh_ukr_est_lda_tag_mol_bat_jpn_knd_kor_prs_cze_swt_por_sun_ben_sid_ind_cnt_krd_yor_urd_owc_slo_afr_hin_swe_qcu_rom_ger_dut_ewe_sod_ita_chh_pol_mly_pan_tsn_glc_fbf_mao_tha_heb_tml_zul_ses_uzb_svk_scr_azi_swa_vie_hau_xho_bem_moo	-0.711611055761468	-1.70836862150345	0.090903713113282
204	mlt_urd_igb_nor_wly_sod_hau_ben_azi_aze_xho_tag_moo_bul_krd_bsq_glc_aeg_dyu_mnd_fre_rus_swa_spa_bem_ctl_fin_swt_lda_hun_prs_amh_geo_guj_lit_swe_por_anl_gam_ita_est_akn_bat_scr_ind_jpn_tml_kor_ger_alb_ven_arw_mly_bos_tig_mao_cnt_dut_yor_rom_owc_mol_slo_afr_svk_qcu_mcd_pan_hin_fbf_chh_grk_amr_pol_jav_ukr_ses_lat_cic_sun_tha_sid_knd_dgb_bam_uzb_cze_eng_tur_tsn_vie_heb_ewe_zul_tsw	-0.328661265976959	-0.77847118957552	0.438267473883381
205	owc_dut_dyu_mcd_wly_sid_tig_ita_aze_azi_xho_sun_ses_guj_rus_bsq_cze_hau_moo_mnd_bul_slo_swa_urd_zul_pol_hun_bam_swt_est_rom_chh_geo_ctl_ger_svk_bos_mlt_sod_scr_fin_yor_tag_swe_mly_jpn_tml_kor_lit_arw_dgb_ben_jav_krd_aeg_mao_cnt_lat_ven_eng_heb_prs_glc_por_afr_qcu_hin_mol_spa_fbf_amr_grk_amh_fre_bat_nor_lda_alb_igb_ind_tha_anl_knd_cic_akn_tur_ukr_pan_uzb_ewe_vie_gam_bem_tsn_tsw	0.225511013570427	0.530767431555777	0.596845179824656
206	chh_ctl_ven_grk_sod_heb_owc_ita_uzb_aze_zul_mao_igb_por_alb_bsq_svk_hau_fbf_mnd_ben_arw_bem_swe_yor_eng_fin_lda_dgb_hun_mcd_sid_geo_dut_rom_bos_guj_mlt_gam_bul_est_bam_jav_urd_sun_jpn_knd_kor_pol_afr_tsn_mol_ind_ger_anl_bat_cnt_nor_dyu_krd_aeg_prs_hin_lat_rus_qcu_glc_lit_pan_swt_amr_slo_wly_spa_mly_cze_cic_fre_ewe_tag_tha_tig_tml_tsw_xho_tur_scr_ukr_azi_swa_vie_amh_moo_ses_akn	0.668237356995802	1.58242301911691	0.116948055997274
207	amr_lit_tsw_bos_sid_heb_owc_scr_tur_azi_swa_bat_zul_eng_bul_bsq_swe_gam_xho_cnt_rom_rus_fbf_prs_cic_pan_fin_ven_dgb_hun_por_sod_geo_urd_krd_guj_mol_wly_tig_fre_est_tsn_mao_svk_sun_jpn_knd_kor_spa_ctl_swt_pol_ind_cze_aeg_tag_mnd_slo_akn_dut_hau_grk_nor_alb_ita_qcu_ukr_ger_ben_moo_mlt_afr_chh_mcd_mly_glc_bam_hin_bem_jav_tha_amh_tml_yor_ses_aze_arw_lat_uzb_dyu_vie_anl_ewe_igb_lda	0.174524257818291	0.411354027745104	0.681759378423906
208	wly_bos_lda_rom_owc_amr_tig_ukr_uzb_azi_moo_ind_bem_swe_bul_bsq_arw_hau_dgb_mnd_afr_mcd_fbf_urd_ewe_ger_est_bam_yor_hun_lit_heb_geo_eng_slo_nor_ben_amh_gam_spa_fin_ven_sun_glc_bat_jpn_tml_kor_scr_ita_akn_cze_mly_rus_sid_mao_cnt_pan_ses_pol_sod_mol_fre_alb_grk_qcu_guj_ctl_hin_igb_anl_por_chh_dut_tag_lat_tsw_svk_cic_jav_tha_mlt_knd_zul_dyu_aze_prs_krd_tur_swt_vie_aeg_tsn_xho_swa	-0.191969500178984	-0.453543982140126	0.651213625371258
209	amr_afr_dgb_nor_mlt_gam_sid_urd_tur_azi_lda_ind_bem_lat_scr_bsq_dut_hau_tsw_cnt_cze_slo_zul_ben_dyu_pan_hun_swa_fbf_est_lit_wly_geo_ctl_swe_arw_por_heb_tig_krd_fin_ses_sun_rus_bat_jpn_knd_kor_fre_ger_xho_svk_mly_mcd_aeg_jav_mnd_rom_swt_mol_owc_grk_guj_ukr_bul_qcu_eng_hin_bos_tsn_anl_pol_chh_glc_mao_spa_akn_alb_cic_tag_tha_amh_tml_yor_ven_aze_ita_prs_uzb_ewe_vie_sod_igb_moo_bam	-0.721329479391307	-1.73186991511071	0.0866123626485674
210	sod_spa_tsw_ita_amr_owc_chh_ger_uzb_aze_ewe_tag_swt_afr_ben_bsq_ukr_anl_ses_mnd_eng_lat_dyu_fre_fbf_lit_hun_tsn_swa_est_alb_heb_geo_swe_cze_bul_bos_wly_aeg_krd_fin_akn_mly_nor_mao_jpn_knd_kor_rom_svk_xho_urd_ind_pol_gam_bat_cnt_por_bem_grk_sid_rus_pan_dut_glc_qcu_hin_scr_guj_lda_mlt_slo_hau_mcd_jav_mol_ven_arw_cic_sun_tha_amh_tml_zul_igb_tur_prs_ctl_azi_yor_vie_tig_bam_moo_dgb	-0.481092827967793	-1.14381138655153	0.255637479986175
211	chh_urd_fbf_ctl_gam_tig_wly_afr_uzb_aze_swt_mly_xho_pan_mcd_bsq_pol_heb_ven_mnd_ita_ger_moo_por_yor_swe_hun_cic_akn_fin_eng_sid_geo_hin_arw_nor_ukr_mlt_anl_svk_est_ses_bat_scr_ind_jpn_knd_kor_ben_lit_dyu_cze_sun_spa_amh_tag_cnt_slo_dgb_bos_owc_bul_rom_krd_mol_qcu_guj_glc_grk_bam_amr_rus_sod_dut_jav_lat_tsw_prs_ewe_mao_tha_aeg_tml_tsn_igb_tur_alb_fre_azi_zul_vie_hau_lda_swa_bem	-0.732290462210417	-1.75863206828074	0.0819294835966333
212	anl_por_tsn_ukr_wly_sid_amr_ctl_tur_uzb_moo_tag_igb_afr_rus_bsq_guj_heb_bem_cnt_swe_ben_fbf_ita_ewe_pol_est_dgb_yor_hun_scr_gam_geo_eng_rom_fre_svk_aeg_tig_bos_fin_bam_sun_dut_bat_jpn_tml_kor_grk_arw_ses_urd_jav_glc_owc_mao_mnd_ger_lda_krd_mlt_lit_mol_bul_hin_qcu_lat_slo_nor_tsw_amh_cze_chh_alb_ind_mcd_zul_spa_xho_mly_tha_sod_knd_swa_ven_azi_prs_pan_aze_dyu_vie_hau_swt_cic_akn	-1.24040450009292	-3.07560966194839	0.00275847897148879
213	sod_ukr_bem_slo_owc_amh_sid_afr_azi_aze_cic_mao_dyu_fre_prs_bsq_svk_anl_swt_cnt_scr_dut_moo_krd_tsn_hin_fin_swa_zul_hun_bul_gam_geo_eng_spa_pol_arw_wly_tig_nor_est_xho_tag_swe_sun_jpn_tml_kor_urd_glc_yor_rom_bat_ben_mlt_mly_mnd_cze_akn_por_chh_ctl_alb_lit_pan_qcu_guj_rus_ger_igb_aeg_mcd_hau_ita_ind_grk_ewe_mol_dgb_jav_tha_heb_knd_tsw_ven_tur_bos_lat_uzb_fbf_vie_amr_lda_ses_bam	0.0629728946232594	0.148202842085371	0.882503551467227
214	chh_swe_swt_mcd_sod_amh_hau_rus_tur_azi_xho_mao_bam_mol_prs_bsq_por_gam_ewe_mnd_nor_ita_akn_krd_ven_rom_fin_ses_bem_hun_arw_aeg_geo_lat_slo_eng_ukr_tig_mlt_ctl_est_igb_tag_pol_ind_jpn_knd_kor_alb_glc_cic_scr_bat_grk_owc_sun_cnt_spa_yor_fre_heb_lit_bos_ben_guj_qcu_ger_cze_bul_tsn_wly_dut_amr_svk_mly_afr_moo_hin_dyu_jav_tha_sid_tml_fbf_dgb_uzb_pan_urd_aze_lda_vie_anl_tsw_swa_zul	0.331595720698448	0.781274559404562	0.43662537937373
215	mlt_glc_ewe_ita_heb_amr_amh_dut_aze_tur_bam_sun_yor_arw_ger_bsq_ukr_gam_swa_mnd_prs_nor_akn_mol_igb_scr_hun_bem_tsw_fin_rus_wly_geo_fre_swe_cze_por_aeg_sod_rom_est_xho_jav_krd_bat_jpn_tml_kor_hin_lit_zul_ctl_mao_spa_sid_mly_cnt_svk_ses_pol_anl_ben_alb_bul_mcd_qcu_afr_guj_urd_swt_chh_pan_tig_lat_tag_bos_lda_slo_fbf_ind_tha_hau_knd_dgb_ven_azi_eng_grk_uzb_dyu_vie_owc_cic_moo_tsn	-0.325408975784788	-0.7705681113376	0.44291613813445
216	tig_scr_zul_ben_heb_hau_anl_guj_azi_aze_bam_mao_tsw_glc_nor_bsq_swe_mlt_xho_mnd_rom_arw_akn_hin_fbf_cze_fin_dyu_bem_hun_alb_amr_geo_mol_svk_lat_prs_sid_chh_ger_est_lda_mly_dut_tag_jpn_tml_kor_rus_urd_tsn_slo_jav_pol_owc_bat_cnt_ita_swt_krd_amh_bul_mcd_afr_ctl_qcu_grk_eng_lit_dgb_wly_bos_gam_spa_ind_por_yor_pan_ven_sun_tha_sod_knd_swa_ses_tur_fre_ukr_uzb_ewe_vie_aeg_moo_cic_igb	-0.523988406778175	-1.24739370639642	0.21538521097751
217	amr_fre_akn_scr_amh_gam_chh_slo_uzb_azi_ewe_mao_fbf_ita_arw_bsq_dut_hau_ses_mnd_nor_eng_dyu_pol_tsn_lit_hun_swa_bam_fin_afr_aeg_geo_grk_krd_urd_rom_owc_sid_bos_est_ven_sun_lat_tag_jpn_tml_kor_swe_ctl_lda_alb_ind_por_anl_jav_cnt_glc_cic_ben_mlt_mcd_guj_pan_ukr_qcu_prs_bul_svk_xho_wly_rus_sod_cze_mly_hin_zul_spa_tsw_bat_tha_heb_knd_igb_bem_tur_mol_ger_aze_yor_vie_tig_moo_swt_dgb	-0.0361377525076171	-0.0851641095117983	0.932313995598901
218	sod_afr_tsn_fre_amh_hau_mlt_lit_uzb_tur_dgb_ind_swt_bul_spa_bsq_alb_chh_bam_mnd_pol_hin_ses_mcd_yor_ctl_est_igb_lda_hun_pan_amr_geo_ben_slo_eng_urd_wly_sid_lat_fin_cic_jav_dut_tag_jpn_knd_kor_bos_cze_bem_svk_bat_swe_anl_mao_cnt_ger_xho_glc_aeg_rom_ita_nor_rus_qcu_krd_grk_mol_akn_owc_prs_gam_ukr_mly_guj_tsw_arw_swa_sun_tha_heb_tml_dyu_ven_aze_por_scr_azi_moo_vie_tig_zul_ewe_fbf	-0.314589932622785	-0.745459868584863	0.457873707312573
219	owc_rom_swt_pol_amh_sod_aeg_nor_tur_aze_xho_mao_zul_urd_grk_bsq_afr_mlt_cic_cnt_ita_arw_tsn_por_bam_eng_fin_tsw_fbf_est_ben_tig_geo_slo_swe_krd_ukr_chh_sid_ctl_hun_swa_tag_pan_jav_jpn_knd_kor_lit_rus_ewe_dut_sun_scr_amr_mly_mnd_fre_bem_lat_gam_ger_mol_bos_mcd_qcu_glc_guj_prs_akn_wly_bul_hau_svk_bat_hin_ses_spa_dgb_ind_tha_anl_tml_lda_moo_azi_cze_alb_uzb_igb_vie_heb_ven_yor_dyu	-0.482389674057231	-1.14622428699842	0.254643068905379
220	heb_mol_tsw_prs_owc_aeg_anl_lat_aze_tur_fbf_mly_yor_ctl_eng_bsq_pan_amr_ses_cnt_bos_scr_cic_fre_ewe_slo_hun_bam_zul_fin_ger_chh_geo_ukr_lit_bul_dut_hau_mlt_rom_est_tsn_bat_svk_mao_jpn_tml_kor_spa_ben_swa_swe_ind_ita_gam_tag_mnd_cze_dyu_rus_wly_krd_arw_mcd_pol_qcu_alb_grk_guj_xho_amh_nor_tig_urd_sun_por_lda_afr_bem_jav_tha_sod_knd_swt_dgb_uzb_glc_hin_azi_moo_vie_sid_ven_igb_akn	-0.810933549603346	-1.95168259779781	0.0539845418663267
221	mlt_guj_xho_spa_tig_wly_sod_hin_tur_uzb_tsn_tag_igb_pol_prs_bsq_grk_owc_swt_cnt_afr_bul_fbf_dut_bem_lit_fin_moo_ses_hun_scr_heb_geo_ctl_svk_urd_arw_amh_amr_alb_est_zul_jav_glc_bat_jpn_tml_kor_bos_krd_bam_ben_mly_ita_anl_ind_mnd_rom_tsw_eng_hau_rus_ger_cze_lat_qcu_mol_fre_por_akn_chh_swe_gam_ukr_sun_nor_ven_mcd_swa_mao_tha_sid_knd_yor_lda_aze_pan_slo_azi_cic_vie_aeg_dgb_dyu_ewe	-0.586348332035073	-1.40040108271231	0.164720790738652
222	amh_krd_cic_afr_hau_amr_mlt_glc_tur_azi_bem_jav_fbf_lit_ctl_bsq_pol_chh_swt_mnd_urd_scr_tsw_ukr_tsn_bos_fin_ses_akn_hun_mcd_heb_geo_rom_svk_ita_spa_wly_tig_cze_est_moo_mly_swe_tag_jpn_knd_kor_slo_hin_bam_pan_mao_grk_sid_sun_cnt_alb_swa_ger_gam_eng_nor_ben_prs_qcu_por_rus_lat_dyu_anl_fre_aeg_guj_bat_arw_lda_bul_ven_ind_tha_owc_tml_ewe_xho_uzb_dut_mol_aze_dgb_vie_sod_igb_zul_yor	0.253370062226986	0.59640660295524	0.552352615694366
223	gam_grk_lda_prs_mlt_owc_wly_dut_uzb_tur_ses_ind_dyu_pol_krd_bsq_bos_sid_swa_cnt_cze_swe_zul_pan_yor_bul_est_cic_igb_fin_mcd_amh_geo_guj_rus_lit_lat_amr_aeg_ukr_hun_xho_bat_scr_mly_jpn_tml_kor_nor_slo_tsn_urd_jav_ben_chh_mao_mnd_arw_bem_por_tig_svk_rom_ger_ita_qcu_hin_fre_eng_tsw_anl_spa_sod_afr_sun_ctl_swt_alb_dgb_tag_tha_hau_knd_moo_fbf_aze_mol_glc_azi_akn_vie_heb_ewe_bam_ven	-0.44438156924035	-1.05544225988861	0.293957271108695
224	aeg_dut_cic_scr_chh_sid_amr_nor_azi_uzb_yor_tag_swt_ger_slo_bsq_ctl_tig_tsn_cnt_rus_guj_ven_pan_moo_mol_est_fbf_igb_fin_afr_hau_geo_glc_lit_fre_ukr_gam_sod_eng_hun_tsw_mao_ben_mly_jpn_tml_kor_arw_alb_xho_urd_jav_mcd_heb_bat_mnd_por_ses_bos_owc_grk_bul_lat_rom_qcu_krd_spa_ita_akn_amh_hin_mlt_swe_sun_svk_dgb_cze_lda_ind_tha_wly_knd_bam_ewe_aze_prs_pol_tur_swa_vie_anl_dyu_zul_bem	-0.220579417593068	-0.520983532410583	0.603616552417175
225	anl_hin_yor_dut_gam_mlt_wly_cze_tur_uzb_swt_mao_tsw_eng_bos_bsq_fre_hau_xho_mnd_ukr_ger_akn_arw_dgb_rus_fin_igb_ven_est_nor_aeg_geo_mcd_bul_scr_swe_tig_amr_pan_hun_dyu_sun_svk_bat_jpn_knd_kor_glc_ben_tsn_spa_mly_urd_sid_ind_cnt_krd_swa_guj_owc_ita_rom_slo_prs_qcu_alb_grk_ctl_ses_amh_lit_chh_afr_jav_por_cic_lat_lda_tag_tha_heb_tml_bem_bam_aze_pol_mol_azi_zul_vie_sod_fbf_ewe_moo	-0.962237997955518	-2.33546374857652	0.0216692438680868
226	gam_guj_zul_alb_wly_chh_sid_hin_tur_aze_xho_jav_bem_pan_mol_bsq_slo_amr_tsw_cnt_spa_glc_cic_bul_lda_dut_fin_swa_ewe_hun_scr_hau_geo_pol_bos_swe_por_sod_anl_urd_est_bam_mao_ben_tag_jpn_tml_kor_lat_rus_igb_ita_mly_ukr_owc_ind_mnd_grk_fbf_rom_mlt_arw_nor_svk_ctl_qcu_cze_prs_ger_swt_heb_mcd_tig_eng_sun_krd_moo_fre_ses_bat_tha_amh_knd_tsn_dgb_azi_afr_lit_uzb_akn_vie_aeg_dyu_ven_yor	-0.134080933158329	-0.316743441463404	0.752148190789205
227	aeg_hin_ses_fre_sod_amr_owc_ger_uzb_aze_akn_tag_dgb_glc_bul_bsq_lat_anl_igb_mnd_pan_arw_moo_grk_fbf_mcd_hun_tsw_cic_est_rom_chh_geo_ukr_alb_guj_ita_mlt_sid_afr_fin_tsn_jav_cze_ind_jpn_knd_kor_ctl_swe_lda_krd_mly_pol_gam_mao_cnt_slo_ven_spa_heb_ben_bos_nor_mol_qcu_prs_lit_eng_bem_amh_urd_wly_scr_sun_svk_zul_rus_bam_bat_tha_hau_tml_xho_dyu_tur_dut_por_azi_yor_vie_tig_swa_swt_ewe	-0.266939090664503	-0.631756158194853	0.529096126303866
228	sid_dut_bem_grk_gam_tig_chh_rom_tur_azi_moo_tag_tsn_svk_ita_bsq_scr_mlt_xho_mnd_guj_swe_igb_bos_akn_slo_est_swt_swa_hun_mcd_owc_geo_ben_rus_prs_cze_sod_amr_pan_fin_ses_jav_nor_bat_jpn_tml_kor_eng_afr_lda_glc_ind_hin_wly_mao_cnt_por_zul_ctl_amh_urd_arw_pol_mol_qcu_ukr_lit_spa_yor_heb_bul_aeg_ger_sun_fre_fbf_alb_ven_mly_tha_hau_knd_tsw_dgb_aze_lat_krd_uzb_ewe_vie_anl_dyu_cic_bam	-1.09085010042472	-2.67795120201407	0.00875786820370519
229	hau_guj_ewe_grk_anl_amr_tig_pan_tur_aze_ses_tag_akn_arw_mol_bsq_ctl_mlt_zul_mnd_afr_ita_ven_lat_swa_ben_fin_bam_tsw_est_rom_amh_geo_dut_hin_bul_krd_owc_heb_spa_hun_dgb_bat_ger_mly_jpn_tml_kor_prs_slo_dyu_svk_mao_cze_sod_ind_cnt_nor_igb_rus_aeg_ukr_pol_bos_lit_qcu_por_glc_scr_lda_sid_mcd_gam_swe_jav_fre_fbf_eng_swt_sun_tha_chh_knd_yor_cic_uzb_urd_alb_azi_xho_vie_wly_bem_tsn_moo	0.67315752841716	1.59729079388443	0.113593331266061
230	chh_por_zul_ger_owc_sid_amh_mcd_uzb_azi_lda_sun_swa_afr_fre_bsq_urd_aeg_tsn_cnt_prs_svk_swt_rom_dgb_cze_hun_bam_bem_est_slo_heb_geo_dut_ukr_guj_swe_mlt_sod_eng_fin_igb_jav_ctl_mao_jpn_knd_kor_grk_arw_tsw_rus_mly_ita_wly_bat_mnd_alb_cic_pan_gam_nor_bul_glc_pol_qcu_scr_krd_lat_dyu_amr_hin_tig_ben_tag_mol_xho_spa_akn_ind_tha_anl_tml_moo_ewe_aze_lit_bos_tur_fbf_vie_hau_ses_ven_yor	-0.397700696505979	-0.943928748086609	0.347651883608038
231	hau_ukr_xho_pan_sid_aeg_sod_dut_uzb_azi_tsw_sun_yor_mol_alb_bsq_nor_amh_tsn_mnd_hin_lit_dyu_glc_ven_por_hun_akn_bam_fin_ita_gam_geo_arw_mcd_lat_svk_tig_mlt_cze_est_igb_jav_spa_mao_jpn_tml_kor_rus_prs_cic_ger_bat_eng_chh_mly_cnt_ctl_swa_scr_heb_urd_krd_afr_guj_qcu_rom_ben_swe_fbf_owc_grk_wly_slo_tag_bul_swt_fre_ses_ind_tha_amr_knd_bem_lda_aze_bos_pol_tur_zul_vie_anl_ewe_dgb_moo	-0.46499375723939	-1.10450563723197	0.27222332498186
232	tig_dut_xho_scr_mlt_amr_wly_ukr_azi_aze_cic_tag_moo_ben_arw_bsq_rus_hau_fbf_cnt_svk_mcd_tsw_ita_ven_nor_est_swa_dgb_fin_hin_aeg_geo_alb_slo_afr_pan_sid_sod_ctl_hun_bam_mao_krd_ind_jpn_knd_kor_fre_lat_tsn_swe_mly_bul_owc_bat_mnd_mol_ses_pol_anl_cze_eng_spa_prs_qcu_rom_bos_guj_dyu_gam_grk_chh_glc_sun_lit_akn_urd_igb_jav_tha_heb_tml_zul_ewe_tur_ger_por_uzb_swt_vie_amh_yor_bem_lda	-0.467253525313328	-1.10985031796251	0.269925052048246
233	sod_krd_bem_glc_wly_aeg_tig_por_aze_uzb_akn_ind_yor_svk_nor_bsq_ben_anl_xho_cnt_alb_mol_tsw_lit_tsn_rom_est_cic_swt_hun_dut_amr_geo_pol_pan_spa_prs_owc_hau_slo_fin_ven_mly_hin_bat_jpn_knd_kor_bul_eng_ses_afr_sun_grk_mlt_jav_mnd_bos_dyu_mcd_amh_arw_ctl_swe_fre_qcu_rus_scr_guj_lda_chh_ukr_gam_ita_mao_urd_zul_lat_fbf_tag_tha_heb_tml_ewe_swa_tur_ger_cze_azi_moo_vie_sid_dgb_bam_igb	-0.961022727470732	-2.32964837682942	0.021988998025593
234	amh_urd_moo_rom_gam_tig_owc_fre_uzb_aze_ven_sun_bem_svk_krd_bsq_ctl_sid_tsw_cnt_ben_ita_lda_afr_swa_prs_fin_ewe_akn_est_glc_amr_geo_bul_scr_lat_mcd_wly_sod_alb_hun_ses_jav_cze_ind_jpn_knd_kor_grk_slo_swt_guj_mao_lit_hau_bat_mnd_eng_fbf_spa_anl_pol_arw_bos_ukr_qcu_rus_dut_por_cic_heb_nor_mlt_mol_mly_swe_tsn_pan_zul_tag_tha_chh_tml_dgb_igb_tur_hin_ger_azi_dyu_vie_aeg_bam_xho_yor	0.574720317377595	1.36310497648052	0.176140585648834
235	chh_por_tsw_lat_sod_heb_amh_slo_azi_uzb_zul_ind_swa_grk_arw_bsq_svk_owc_fbf_mnd_pan_eng_dyu_ben_moo_ctl_hun_tsn_lda_fin_ger_tig_geo_afr_mcd_glc_bul_wly_gam_cze_est_cic_sun_rus_mao_jpn_knd_kor_lit_hin_bem_guj_mly_mol_hau_tag_cnt_nor_ses_swe_sid_spa_fre_dut_alb_qcu_rom_bos_pol_xho_anl_krd_amr_scr_bat_prs_bam_ita_yor_jav_tha_aeg_tml_ewe_swt_aze_ukr_urd_tur_ven_vie_mlt_dgb_igb_akn	0.0102130383865428	0.024063854154127	0.980853233143321
236	amr_mol_xho_ger_amh_wly_owc_fre_aze_azi_tsn_jav_ses_bul_bos_bsq_por_chh_bem_mnd_rus_scr_dyu_pan_yor_prs_hun_dgb_moo_fin_lat_sod_geo_hin_svk_ukr_spa_anl_hau_cze_est_tsw_tag_ctl_bat_jpn_knd_kor_swe_eng_ven_arw_sun_alb_heb_mly_cnt_ita_fbf_ben_sid_krd_pol_afr_slo_qcu_grk_lit_urd_lda_mlt_mcd_tig_dut_ind_guj_akn_rom_swa_mao_tha_aeg_tml_swt_cic_tur_glc_nor_uzb_zul_vie_gam_bam_ewe_igb	-0.445782119055154	-1.05809367546208	0.292753339413865
237	hau_nor_swt_glc_amr_wly_sod_alb_aze_uzb_swa_bat_ven_ben_krd_bsq_ctl_amh_ewe_cnt_cze_spa_akn_lit_bem_ukr_fin_dgb_xho_est_afr_aeg_geo_scr_bos_mol_rus_chh_owc_dut_hun_moo_tag_prs_sun_jpn_knd_kor_urd_guj_lda_rom_jav_eng_tig_ind_mnd_pol_dyu_hin_mlt_fre_ger_ita_svk_qcu_bul_lat_grk_cic_heb_mcd_sid_slo_mly_swe_bam_arw_zul_mao_tha_anl_tml_tsw_igb_azi_pan_por_tur_fbf_vie_gam_ses_tsn_yor	-0.0101701595041074	-0.0239483760879648	0.980945097204724
238	anl_lat_cic_ukr_sod_chh_mlt_pan_azi_aze_swt_bat_moo_rus_fre_bsq_slo_gam_dgb_mnd_krd_nor_zul_swe_lda_por_hun_igb_fbf_est_ben_sid_geo_alb_mol_spa_dut_aeg_heb_guj_fin_tsn_jav_pol_ind_jpn_tml_kor_cze_urd_bem_ita_mao_rom_hau_sun_cnt_bos_ses_ger_owc_eng_scr_lit_arw_qcu_bul_mcd_grk_dyu_amr_ctl_tig_hin_tag_afr_swa_prs_bam_mly_tha_amh_knd_ewe_xho_tur_glc_svk_uzb_yor_vie_wly_ven_tsw_akn	-0.916717156541169	-2.2253458254588	0.0284752924791028
239	owc_ctl_ses_bul_anl_wly_hau_scr_azi_aze_igb_sun_ven_bos_ben_bsq_spa_sid_tsn_mnd_ukr_pol_swa_mol_yor_dut_hun_akn_bam_est_por_mlt_geo_mcd_arw_grk_lat_amr_aeg_svk_fin_moo_mao_afr_tag_jpn_knd_kor_swe_pan_zul_nor_bat_ger_chh_jav_cnt_lit_xho_urd_tig_cze_glc_eng_ita_qcu_krd_hin_prs_tsw_heb_fre_sod_rom_mly_guj_dgb_alb_fbf_ind_tha_gam_tml_ewe_bem_uzb_rus_slo_tur_swt_vie_amh_dyu_lda_cic	-0.201632372139973	-0.476224152790419	0.635031602635283
240	heb_nor_tsw_pan_amr_anl_amh_mol_azi_uzb_moo_mly_tsn_urd_rus_bsq_rom_tig_zul_mnd_cze_hin_lda_fre_cic_alb_hun_swa_fbf_est_mcd_aeg_geo_ukr_spa_scr_arw_hau_sod_slo_fin_bem_jav_bul_mao_jpn_tml_kor_eng_grk_akn_por_bat_ger_owc_tag_cnt_prs_ewe_svk_chh_ben_bos_pol_glc_qcu_swe_dut_krd_ven_sid_afr_mlt_ita_ind_lat_swt_lit_bam_sun_tha_wly_knd_xho_dyu_aze_ctl_guj_tur_igb_vie_gam_yor_ses_dgb	-0.233546976471327	-0.551665921955209	0.582500419803921
241	wly_rus_ses_ita_tig_hau_sid_krd_azi_aze_moo_ind_igb_pol_grk_bsq_svk_gam_dgb_cnt_glc_alb_fbf_arw_akn_spa_est_xho_lda_fin_slo_chh_geo_fre_hin_guj_eng_mlt_heb_lat_hun_swt_sun_por_mao_jpn_knd_kor_mol_dut_swa_rom_mly_scr_amh_tag_mnd_urd_ewe_bul_amr_ger_ukr_afr_pan_qcu_nor_ctl_cze_cic_aeg_ben_owc_prs_jav_mcd_dyu_lit_tsw_bat_tha_anl_tml_ven_yor_tur_swe_bos_uzb_bam_vie_sod_tsn_zul_bem	0.141082666538984	0.332477949528685	0.740276637155861
242	mlt_mcd_swt_guj_anl_amh_sid_ita_tur_aze_ses_ind_akn_grk_rom_bsq_lat_gam_fbf_mnd_prs_urd_xho_afr_yor_ukr_est_tsw_igb_hun_fre_sod_geo_ctl_por_hin_mol_heb_amr_bul_fin_tsn_sun_nor_tag_jpn_tml_kor_dut_ger_bam_arw_bat_ben_chh_jav_cnt_eng_bem_swe_wly_alb_glc_slo_krd_qcu_pan_scr_bos_dgb_owc_rus_hau_lit_mly_pol_lda_spa_ewe_mao_tha_aeg_knd_ven_dyu_azi_cze_svk_uzb_moo_vie_tig_cic_zul_swa	-0.518162996638576	-1.23334786566364	0.2205542219159
243	aeg_cze_fbf_slo_anl_mlt_owc_eng_aze_tur_dgb_bat_akn_spa_bos_bsq_nor_chh_dyu_cnt_ger_afr_yor_por_swt_swe_fin_xho_bam_hun_rus_sod_geo_guj_glc_mcd_bul_sid_gam_ben_est_igb_mly_mol_jav_jpn_tml_kor_krd_pol_ven_fre_mao_svk_wly_ind_mnd_ctl_zul_grk_heb_ita_hin_alb_dut_qcu_prs_pan_urd_ses_amh_rom_amr_scr_sun_ukr_bem_lat_tsn_tag_tha_hau_knd_swa_ewe_azi_lit_arw_uzb_tsw_vie_tig_cic_moo_lda	0.0368592666603377	0.0867856754227113	0.931028457636628
244	sid_ctl_cic_spa_chh_hau_mlt_lit_uzb_aze_dyu_mly_xho_pan_urd_bsq_ukr_wly_zul_mnd_prs_rus_ven_swe_swt_krd_hun_bem_tsw_fin_slo_tig_geo_rom_mol_afr_ita_sod_anl_pol_est_fbf_bat_cze_tag_jpn_tml_kor_mcd_dut_moo_ben_sun_lat_amr_ind_cnt_fre_lda_bos_amh_arw_hin_nor_guj_qcu_glc_por_svk_dgb_aeg_ger_heb_bul_mao_eng_ewe_scr_ses_jav_tha_gam_knd_tsn_akn_tur_alb_grk_azi_yor_vie_owc_swa_bam_igb	0.0332122076218304	0.0781915141214049	0.937843701527563
245	anl_guj_bem_arw_hau_mlt_heb_lit_uzb_azi_tsw_bat_moo_alb_ger_bsq_glc_gam_dgb_cnt_mol_grk_zul_cze_lda_ctl_hun_yor_fbf_est_hin_aeg_geo_rus_rom_prs_fre_sid_tig_ukr_fin_swt_ind_nor_tag_jpn_tml_kor_bos_spa_ven_urd_jav_eng_amh_mao_mnd_dut_dyu_ita_sod_krd_por_svk_swe_qcu_ben_bul_mcd_tsn_amr_pol_chh_afr_mly_lat_ses_scr_akn_sun_tha_owc_knd_ewe_igb_tur_pan_slo_aze_xho_vie_wly_cic_bam_swa	-0.453741383812695	-1.07821805537439	0.283725157419749
246	hau_lit_swa_urd_sid_sod_amr_ben_tur_aze_ses_tag_tsw_prs_nor_bsq_mcd_wly_yor_cnt_pan_arw_tsn_eng_igb_grk_est_bem_ewe_hun_guj_chh_geo_rom_lat_afr_fre_owc_heb_swe_fin_bam_bat_cze_mly_jpn_knd_kor_alb_hin_ven_ukr_jav_dut_anl_ind_mnd_ita_cic_slo_amh_spa_ger_glc_scr_qcu_rus_bul_por_lda_gam_krd_tig_bos_sun_svk_dgb_ctl_swt_mao_tha_aeg_tml_moo_fbf_uzb_pol_mol_azi_dyu_vie_mlt_akn_xho_zul	-0.641007133392312	-1.53400927000658	0.128422417312005
247	sod_lit_bam_ben_mlt_aeg_heb_afr_azi_uzb_swa_mly_zul_bos_swe_bsq_cze_hau_ses_mnd_ita_prs_bem_por_akn_ctl_est_yor_igb_hun_bul_sid_geo_ukr_guj_rus_hin_anl_owc_ger_fin_tsn_mao_urd_jav_jpn_tml_kor_slo_arw_cic_krd_tag_mcd_gam_bat_cnt_spa_swt_fre_chh_alb_dut_pol_eng_qcu_svk_pan_rom_moo_amh_mol_tig_lat_ind_nor_ven_scr_ewe_sun_tha_wly_knd_lda_dgb_aze_grk_glc_tur_fbf_vie_amr_xho_dyu_tsw	-0.887711830099799	-2.15388542790428	0.0338345531501911
248	amr_nor_yor_ctl_sid_mlt_aeg_lat_tur_uzb_ven_bat_akn_scr_ita_bsq_pan_tig_cic_mnd_pol_krd_dyu_hin_swt_ger_est_swa_moo_hun_afr_chh_geo_grk_alb_lit_spa_sod_gam_rom_fin_igb_ind_urd_sun_jpn_tml_kor_bos_swe_tsw_rus_jav_ukr_hau_tag_cnt_prs_bem_dut_anl_por_mcd_bul_slo_qcu_cze_svk_glc_dgb_amh_eng_heb_guj_mly_ben_fbf_fre_tsn_mao_tha_wly_knd_xho_lda_azi_arw_mol_aze_bam_vie_owc_zul_ses_ewe	0.420061278980737	0.988918271788314	0.325269098280679
249	tig_prs_bem_lat_owc_amh_heb_hin_uzb_aze_tsw_sun_ven_afr_cze_bsq_spa_sid_swt_cnt_glc_fre_yor_dut_igb_slo_est_cic_dyu_hun_bul_aeg_geo_alb_rus_swe_eng_chh_sod_mol_fin_akn_jav_krd_ind_jpn_tml_kor_por_nor_moo_svk_tag_pol_anl_mao_mnd_ita_fbf_guj_hau_lit_urd_rom_ukr_qcu_ctl_arw_bos_ewe_wly_scr_amr_ben_mly_grk_lda_pan_dgb_bat_tha_gam_knd_tsn_bam_tur_mcd_ger_azi_zul_vie_mlt_swa_ses_xho	0.506980251939397	1.19515977460127	0.235063469009831
250	tig_fre_bem_ger_sid_heb_amh_cze_tur_uzb_fbf_mly_ewe_scr_grk_bsq_mcd_wly_dgb_cnt_dut_urd_tsw_bul_zul_nor_hun_lda_swt_fin_ctl_chh_geo_prs_spa_lit_svk_gam_hau_arw_est_bam_sun_rom_jav_jpn_tml_kor_pan_guj_swa_eng_bat_rus_sod_mao_mnd_ukr_cic_afr_anl_krd_pol_bos_mol_qcu_swe_hin_ben_ven_aeg_glc_amr_por_tag_ita_igb_alb_yor_ind_tha_mlt_knd_moo_akn_aze_slo_lat_azi_dyu_vie_owc_ses_tsn_xho	0.592861570622901	1.40089285347493	0.164574090350352
251	wly_spa_bam_ben_mlt_owc_tig_lat_tur_uzb_dgb_sun_dyu_ger_rom_bsq_slo_sid_moo_mnd_mcd_dut_ses_afr_zul_grk_hun_fbf_ewe_est_fre_hau_geo_ctl_arw_pol_alb_chh_aeg_svk_fin_lda_bat_swe_mly_jpn_tml_kor_bos_bul_tsw_mol_mao_urd_sod_ind_cnt_krd_swt_cze_anl_nor_glc_rus_scr_qcu_ita_prs_por_akn_gam_eng_amr_lit_tag_hin_igb_pan_ven_jav_tha_heb_knd_xho_swa_azi_ukr_guj_aze_cic_vie_amh_bem_yor_tsn	0.132699459080689	0.312235874322877	0.755560264651635
252	chh_grk_yor_bul_amr_sod_amh_dut_azi_tur_lda_mao_dgb_svk_nor_bsq_lit_gam_cic_cnt_swe_pol_igb_urd_ven_alb_est_bam_tsn_fin_rus_aeg_geo_pan_scr_ctl_prs_mlt_hau_mol_hun_akn_mly_spa_bat_jpn_knd_kor_arw_ger_moo_fre_tag_lat_wly_sun_mnd_guj_zul_hin_heb_ukr_cze_eng_por_qcu_glc_krd_ben_fbf_sid_slo_owc_bos_ind_mcd_xho_ita_ses_jav_tha_anl_tml_swt_swa_uzb_rom_afr_aze_tsw_vie_tig_dyu_ewe_bem	-0.155934013078338	-0.368047989740549	0.713673824371096
253	owc_hin_ses_afr_gam_hau_tig_lat_tur_aze_dgb_mao_cic_ger_nor_bsq_pol_chh_ewe_cnt_eng_ctl_bam_spa_fbf_glc_fin_swa_zul_hun_bos_amh_geo_ita_rom_arw_prs_wly_amr_guj_est_yor_tag_krd_bat_jpn_tml_kor_urd_ukr_dyu_rus_mly_slo_heb_ind_mnd_ben_swt_scr_sid_cze_swe_pan_mcd_qcu_mol_svk_lit_xho_sod_fre_anl_bul_sun_dut_lda_por_akn_jav_tha_mlt_knd_igb_moo_azi_grk_alb_uzb_bem_vie_aeg_tsn_ven_tsw	-0.207619473778918	-0.490278639245614	0.625091450556974
254	tig_eng_akn_slo_gam_amh_anl_ger_uzb_aze_xho_jav_lda_lit_krd_bsq_grk_owc_dyu_mnd_glc_mol_cic_prs_bem_hin_est_bam_ses_fin_nor_aeg_geo_rom_pan_scr_alb_sod_amr_ukr_hun_zul_mly_arw_mao_jpn_knd_kor_swe_svk_ven_cze_sun_pol_wly_tag_cnt_ben_igb_mcd_sid_urd_ctl_dut_bul_qcu_rus_afr_spa_fbf_heb_por_mlt_guj_ind_ita_swt_bos_swa_bat_tha_chh_tml_tsn_tsw_azi_fre_lat_tur_dgb_vie_hau_yor_moo_ewe	-0.370393521777769	-0.878235569119204	0.382079237182558
255	wly_fre_tsw_nor_owc_chh_sod_por_aze_tur_ven_jav_ewe_glc_lit_bsq_lat_heb_cic_mnd_rus_ukr_igb_afr_yor_slo_est_dyu_zul_fin_guj_sid_geo_krd_urd_ger_hin_gam_hau_rom_hun_swt_ind_scr_mao_jpn_tml_kor_ben_pan_akn_dut_bat_swe_amh_sun_cnt_mcd_bem_eng_amr_cze_grk_bos_ita_qcu_prs_spa_ctl_moo_mlt_mol_anl_alb_tag_svk_xho_arw_bam_mly_tha_aeg_knd_ses_fbf_azi_bul_pol_uzb_tsn_vie_tig_dgb_swa_lda	0.201224203401717	0.473685248894734	0.636834485582676
256	anl_svk_bem_krd_heb_chh_mlt_dut_uzb_aze_tsn_mao_fbf_swe_urd_bsq_por_wly_zul_mnd_alb_fre_xho_scr_igb_rus_hun_moo_cic_fin_afr_sod_geo_spa_cze_ctl_mol_tig_amh_ukr_est_dgb_sun_grk_mly_jpn_knd_kor_hin_ger_yor_ita_bat_bul_aeg_ind_cnt_glc_swt_slo_gam_bos_pol_ben_prs_qcu_pan_rom_lit_ven_hau_arw_amr_eng_jav_lat_swa_nor_ewe_tag_tha_owc_tml_ses_bam_azi_mcd_guj_tur_tsw_vie_sid_lda_akn_dyu	-0.107494659769816	-0.253422819982453	0.800500878509628
257	hau_swe_igb_urd_heb_owc_sid_svk_tur_azi_ewe_mao_akn_fre_guj_bsq_glc_mlt_zul_mnd_ger_pol_bem_ita_dyu_alb_hun_lda_xho_fin_grk_anl_geo_lit_nor_lat_bos_gam_amh_eng_est_tsn_sun_bul_jav_jpn_knd_kor_rom_scr_swt_por_ind_ctl_chh_mly_cnt_pan_ven_arw_wly_krd_mcd_spa_ukr_qcu_dut_rus_cze_dgb_tig_slo_amr_prs_tag_afr_bam_ben_yor_bat_tha_aeg_tml_moo_tsw_uzb_hin_mol_aze_swa_vie_sod_cic_fbf_ses	-0.433253292963687	-1.02867766525838	0.306299173866318
258	aeg_ita_tsw_arw_heb_sod_mlt_rom_azi_uzb_fbf_ind_yor_svk_pan_bsq_por_gam_cic_cnt_ukr_ben_moo_rus_xho_bos_est_ewe_ven_hun_lit_anl_geo_alb_mol_hin_grk_owc_tig_swe_fin_zul_tag_urd_sun_jpn_knd_kor_pol_afr_dgb_ctl_mao_nor_chh_mly_mnd_spa_bam_fre_hau_scr_mcd_krd_bul_qcu_slo_glc_prs_lda_amh_guj_wly_eng_bat_lat_dyu_dut_ses_jav_tha_sid_tml_swa_igb_aze_cze_ger_tur_bem_vie_amr_akn_swt_tsn	-0.189144920130642	-0.446532649146382	0.656250581147454
259	amr_arw_dyu_scr_chh_heb_sod_rus_tur_aze_ses_tag_akn_rom_prs_bsq_glc_mlt_tsw_cnt_bos_hin_tsn_urd_lda_mol_est_ven_swa_hun_cze_owc_geo_lit_eng_fre_mcd_anl_wly_guj_fin_igb_sun_ctl_jav_jpn_knd_kor_grk_afr_cic_ger_bat_ben_aeg_ind_mnd_por_xho_pan_gam_svk_bul_lat_ita_qcu_nor_spa_ukr_dgb_amh_pol_hau_alb_mly_krd_bam_swe_ewe_mao_tha_sid_tml_swt_zul_azi_dut_slo_uzb_bem_vie_tig_moo_yor_fbf	-0.28436708616061	-0.672164940437033	0.503145207654262
260	heb_urd_igb_afr_sod_mlt_sid_ita_tur_azi_swa_sun_tsn_ctl_eng_bsq_ben_gam_bam_cnt_ukr_lat_fbf_scr_xho_slo_est_swt_ewe_hun_swe_hau_geo_lit_fre_alb_arw_amr_owc_krd_fin_ses_jav_nor_tag_jpn_tml_kor_bos_svk_lda_rom_bat_glc_wly_mly_mnd_guj_ven_grk_aeg_prs_ger_pol_mcd_qcu_mol_bul_rus_bem_tig_por_amh_hin_ind_spa_dgb_pan_zul_mao_tha_anl_knd_moo_akn_aze_cze_dut_uzb_dyu_vie_chh_cic_yor_tsw	-0.0197249467842216	-0.0464652628581524	0.963039052780652
261	wly_ita_ses_cze_anl_amh_chh_alb_tur_aze_ewe_mly_yor_prs_glc_bsq_scr_heb_swa_mnd_swe_ukr_cic_krd_bam_spa_fin_swt_lda_est_pan_sid_geo_pol_fre_grk_nor_gam_aeg_urd_hun_moo_bat_bos_ind_jpn_knd_kor_eng_bul_ven_por_sun_dut_sod_tag_cnt_ben_dgb_ctl_amr_rom_guj_mol_ger_qcu_rus_lat_slo_tsw_mlt_afr_owc_hin_mao_arw_fbf_svk_igb_jav_tha_hau_tml_xho_bem_uzb_lit_mcd_azi_tsn_vie_tig_akn_dyu_zul	0.0146831875672472	0.0345708983997701	0.972495999893141
262	anl_pan_fbf_afr_mlt_tig_wly_slo_azi_tur_tsn_tag_tsw_mol_bul_bsq_rus_amh_zul_mnd_ita_krd_dgb_ben_swt_grk_est_akn_ewe_fin_por_owc_geo_dut_glc_ger_swe_sod_chh_scr_hun_igb_sun_eng_ind_jpn_tml_kor_lit_guj_lda_pol_mly_nor_sid_jav_cnt_bos_xho_hin_amr_cze_ukr_ctl_rom_qcu_fre_spa_lat_swa_gam_urd_aeg_mcd_bat_prs_ven_arw_bam_mao_tha_heb_knd_bem_moo_uzb_svk_alb_aze_cic_vie_hau_yor_ses_dyu	0.39821737212756	0.941799091647158	0.34873553819479
263	gam_scr_igb_dut_amr_amh_tig_lat_uzb_azi_tsn_tag_fbf_afr_mol_bsq_alb_hau_tsw_cnt_pol_rus_lda_fre_ses_ita_hun_ven_dyu_fin_bos_aeg_geo_eng_glc_cze_bul_heb_sod_krd_est_akn_mao_hin_mly_jpn_knd_kor_ctl_lit_bem_urd_bat_ger_chh_ind_mnd_pan_dgb_arw_wly_por_spa_svk_rom_qcu_ben_ukr_grk_zul_owc_prs_mlt_slo_sun_guj_cic_nor_swt_jav_tha_sid_tml_xho_moo_tur_mcd_swe_aze_bam_vie_anl_ewe_yor_swa	-0.297939695230298	-0.705534672662035	0.48224106379428
264	owc_lit_dyu_mol_chh_aeg_gam_grk_aze_tur_lda_mao_fbf_guj_ita_bsq_bos_amh_akn_cnt_eng_hin_cic_ukr_moo_spa_est_ewe_bam_hun_svk_tig_geo_rus_afr_ctl_rom_anl_sod_scr_fin_swa_bat_cze_tag_jpn_tml_kor_slo_mcd_zul_arw_jav_dut_heb_ind_mnd_ger_ven_alb_wly_glc_pan_bul_pol_qcu_prs_fre_lat_tsw_mlt_ben_hau_nor_sun_swe_bem_krd_xho_mly_tha_sid_knd_tsn_igb_azi_urd_por_uzb_dgb_vie_amr_ses_yor_swt	-0.554918776398386	-1.32516177366656	0.18836402386184
265	amr_ben_akn_ger_anl_chh_owc_grk_tur_azi_dyu_sun_xho_lit_ctl_bsq_dut_aeg_ven_cnt_spa_mcd_tsn_hin_ses_scr_hun_cic_swt_est_pan_gam_geo_slo_ita_rus_eng_amh_hau_afr_fin_lda_jav_bul_tag_jpn_knd_kor_fre_svk_ewe_rom_mly_pol_sod_ind_mnd_glc_moo_mol_heb_por_prs_arw_lat_qcu_guj_swe_urd_bem_sid_ukr_wly_krd_mao_nor_zul_cze_swa_bat_tha_tig_tml_igb_yor_uzb_bos_alb_aze_tsw_vie_mlt_dgb_bam_fbf	-0.177620528937424	-0.41913879171397	0.676081226743173
266	amr_ben_igb_ukr_sid_heb_wly_pan_azi_tur_moo_mao_zul_ger_slo_bsq_ctl_mlt_lda_cnt_dut_prs_tsw_rom_dgb_lit_est_ses_xho_fin_scr_tig_geo_urd_hin_arw_mol_anl_gam_grk_hun_dyu_tag_krd_sun_jpn_tml_kor_alb_afr_ven_rus_bat_ita_hau_ind_mnd_swe_swa_fre_sod_eng_mcd_por_spa_qcu_lat_bos_guj_tsn_chh_svk_owc_nor_mly_bul_akn_cze_bem_jav_tha_amh_knd_fbf_yor_aze_glc_pol_uzb_bam_vie_aeg_cic_ewe_swt	-0.587558004435637	-1.40112647978306	0.164504432209095
267	owc_alb_akn_lat_amh_heb_sid_eng_aze_azi_xho_sun_fbf_swe_grk_bsq_pol_aeg_zul_mnd_lit_ukr_ewe_slo_swa_rus_fin_bam_moo_est_dut_anl_geo_afr_ben_mol_glc_gam_mlt_scr_hun_igb_mly_ger_jav_jpn_knd_kor_nor_fre_lda_bos_mao_svk_amr_bat_cnt_por_yor_mcd_sod_hin_arw_ita_guj_qcu_pan_bul_spa_ven_wly_urd_hau_prs_tag_ctl_cic_krd_dgb_ind_tha_chh_tml_bem_tsw_uzb_cze_rom_tur_tsn_vie_tig_dyu_swt_ses	0.041952543095247	0.0987569005360682	0.921543841968997
268	wly_spa_cic_swe_amh_heb_sid_ben_tur_aze_swa_jav_bam_afr_ukr_bsq_slo_chh_xho_cnt_fre_ctl_akn_mol_fbf_alb_est_lda_igb_fin_lit_tig_geo_ita_pol_svk_bos_owc_anl_glc_hun_dyu_bat_rom_sun_jpn_tml_kor_cze_prs_tsw_guj_mao_eng_amr_tag_mnd_dut_yor_scr_aeg_hin_ger_bul_krd_qcu_nor_lat_rus_ven_sod_arw_hau_por_ind_grk_ewe_urd_tsn_mly_tha_gam_knd_dgb_swt_uzb_mcd_pan_azi_bem_vie_mlt_moo_ses_zul	0.28828369278923	0.678579513052012	0.499089442697294
269	anl_mol_ses_lit_hau_amr_sod_alb_azi_uzb_ven_ind_igb_grk_ben_bsq_spa_wly_swa_cnt_ger_slo_akn_afr_zul_bos_est_bem_tsw_fin_swe_amh_geo_eng_bul_guj_arw_tig_owc_ukr_hun_dyu_mao_ita_sun_jpn_knd_kor_rom_dut_lda_pan_mly_nor_sid_bat_mnd_por_dgb_pol_chh_svk_rus_prs_scr_qcu_glc_hin_lat_ewe_mlt_urd_heb_fre_tag_mcd_yor_ctl_swt_jav_tha_aeg_tml_cic_moo_tur_cze_krd_aze_bam_vie_gam_tsn_xho_fbf	0.133933491134213	0.315307149308128	0.753234884172186
270	sod_alb_ewe_afr_wly_mlt_amr_ctl_tur_aze_swa_ind_moo_fre_grk_bsq_arw_tig_xho_cnt_glc_spa_akn_dut_cic_mol_est_fbf_tsw_hun_pan_aeg_geo_urd_bul_hin_lat_hau_anl_ita_fin_ses_mao_prs_mly_jpn_knd_kor_scr_eng_ven_nor_bat_por_chh_sun_mnd_lit_zul_cze_owc_bos_ger_svk_rom_qcu_swe_rus_ben_swt_gam_guj_heb_slo_tag_ukr_bam_mcd_tsn_jav_tha_sid_tml_igb_lda_uzb_krd_pol_azi_bem_vie_amh_dgb_yor_dyu	-0.38089570890348	-0.902799762178824	0.368964582847914
271	wly_nor_bem_eng_anl_chh_gam_lit_aze_tur_tsw_mao_bam_afr_ger_bsq_alb_heb_lda_cnt_bos_prs_tsn_urd_akn_mcd_est_yor_ewe_hun_pol_tig_geo_cze_rom_arw_lat_mlt_owc_krd_fin_ses_mly_fre_ind_jpn_knd_kor_pan_ben_zul_bul_bat_ctl_amh_jav_mnd_guj_cic_glc_aeg_ita_ukr_svk_spa_qcu_por_slo_grk_dgb_amr_dut_sid_scr_tag_hin_fbf_swe_moo_sun_tha_sod_tml_swt_ven_uzb_rus_mol_azi_dyu_vie_hau_igb_xho_swa	0.453602328255252	1.07069632904322	0.287076872852857
272	sid_por_fbf_afr_gam_owc_amr_spa_tur_uzb_cic_sun_ses_bul_bos_bsq_glc_mlt_bem_mnd_ctl_ben_dgb_mcd_swt_cze_fin_tsw_swa_est_rom_sod_geo_hin_urd_pan_ita_aeg_anl_rus_hun_ven_ind_scr_mao_jpn_tml_kor_lit_arw_igb_krd_bat_nor_chh_jav_cnt_mol_zul_guj_tig_pol_slo_lat_grk_qcu_ger_swe_alb_xho_hau_prs_amh_dut_tag_ukr_bam_fre_lda_mly_tha_wly_knd_akn_ewe_aze_svk_eng_azi_moo_vie_heb_yor_tsn_dyu	-1.06265036463676	-2.59931317086359	0.0108634992981112
273	anl_por_ses_fre_sod_owc_wly_scr_tur_azi_swa_mao_ven_guj_ukr_bsq_bul_gam_lda_cnt_ita_pol_cic_rus_zul_lat_hun_igb_bem_est_ben_amr_geo_grk_mcd_bos_glc_mlt_hau_svk_fin_tsw_sun_arw_mly_jpn_knd_kor_ctl_prs_dgb_swe_bat_mol_tig_ind_mnd_rom_bam_krd_sid_alb_spa_hin_urd_qcu_pan_afr_slo_xho_amh_lit_aeg_dut_jav_nor_moo_ger_fbf_tag_tha_chh_tml_tsn_yor_uzb_eng_cze_aze_swt_vie_heb_ewe_akn_dyu	-0.336969390087985	-0.798226966514962	0.426772419517826
274	sid_mcd_swt_hin_hau_mlt_sod_spa_tur_azi_tsn_tag_dyu_bul_nor_bsq_pan_aeg_fbf_mnd_pol_slo_cic_rus_bam_grk_est_dgb_bem_fin_fre_amr_geo_dut_krd_mol_glc_anl_wly_ctl_hun_lda_ind_ukr_bat_jpn_knd_kor_por_ben_swa_alb_mao_guj_owc_sun_cnt_swe_akn_ita_tig_lat_eng_scr_rom_qcu_urd_prs_cze_yor_amh_bos_chh_afr_mly_lit_ven_svk_ses_jav_tha_gam_tml_moo_igb_aze_arw_ger_uzb_ewe_vie_heb_zul_xho_tsw	-0.333474097098999	-0.79063357406041	0.431169420268694
275	aeg_cze_fbf_arw_anl_gam_amr_pol_uzb_aze_ven_mly_swt_rom_ctl_bsq_lit_sod_dgb_cnt_swe_pan_swa_mcd_xho_prs_hun_dyu_cic_est_afr_wly_geo_guj_krd_hin_bos_amh_mlt_scr_fin_bam_mao_lat_ind_jpn_knd_kor_rus_urd_ses_ben_sun_eng_owc_bat_mnd_bul_tsw_slo_tig_alb_fre_svk_ita_qcu_glc_dut_por_ewe_heb_nor_hau_ukr_jav_ger_akn_spa_bem_tag_tha_chh_tml_yor_zul_tur_grk_mol_azi_lda_vie_sid_moo_igb_tsn	-0.0222096413875722	-0.0522762439243491	0.958420706471636
276	gam_lat_yor_alb_wly_aeg_hau_ukr_uzb_aze_ewe_tag_moo_mcd_por_bsq_hin_sod_dyu_mnd_pol_ctl_akn_prs_tsn_ben_est_ses_fbf_hun_glc_anl_geo_cze_krd_rom_nor_tig_amh_eng_fin_swt_ind_ger_bat_jpn_tml_kor_guj_spa_dgb_urd_mly_scr_owc_jav_cnt_svk_swa_fre_mlt_arw_bul_lit_ita_qcu_dut_pan_bos_bem_chh_mol_sid_rus_mao_afr_lda_grk_bam_sun_tha_heb_knd_zul_tsw_tur_slo_swe_azi_cic_vie_amr_igb_ven_xho	-0.628122051537706	-1.50052239359498	0.136866589309436
277	amh_alb_fbf_mol_anl_gam_sid_slo_uzb_aze_tsn_tag_ewe_swe_ita_bsq_bos_amr_bam_cnt_lit_krd_swa_svk_ses_scr_est_zul_tsw_hun_urd_aeg_geo_hin_dut_por_pol_tig_owc_fre_fin_xho_mly_ben_ind_jpn_knd_kor_bul_spa_yor_guj_bat_grk_wly_sun_mnd_afr_swt_rus_mlt_cze_ger_eng_rom_qcu_nor_mcd_prs_ven_hau_lat_sod_ukr_mao_pan_moo_ctl_dyu_jav_tha_chh_tml_akn_dgb_tur_glc_arw_azi_bem_vie_heb_cic_lda_igb	-0.0237639310589888	-0.0560116661092792	0.955452673997858
278	anl_scr_igb_lit_tig_sod_sid_swe_azi_tur_fbf_mao_ven_dut_svk_bsq_mol_hau_tsw_cnt_arw_por_xho_ukr_cic_ger_fin_swa_tsn_est_ctl_amh_geo_ita_nor_bul_eng_aeg_owc_prs_hun_bam_bat_cze_tag_jpn_tml_kor_fre_pol_dgb_rus_sun_urd_chh_jav_mnd_spa_swt_bos_amr_guj_grk_mcd_lat_qcu_ben_krd_slo_dyu_mlt_hin_wly_pan_ind_glc_ewe_rom_ses_mly_tha_gam_knd_zul_lda_uzb_alb_afr_aze_akn_vie_heb_moo_bem_yor	-0.703134370940174	-1.68764924314808	0.0948297697581575
279	amh_hin_ewe_bul_gam_hau_tig_scr_aze_azi_tsn_mly_ses_ukr_urd_bsq_svk_anl_tsw_mnd_ita_bos_dyu_rom_fbf_grk_est_dgb_swa_fin_mol_amr_geo_cze_arw_pan_alb_sod_aeg_lit_hun_bem_mao_ctl_ind_jpn_knd_kor_glc_spa_zul_eng_jav_por_chh_sun_cnt_lat_cic_fre_owc_rus_prs_krd_swe_qcu_mcd_ben_nor_bam_wly_dut_heb_guj_tag_afr_lda_slo_moo_bat_tha_mlt_tml_akn_igb_uzb_ger_pol_tur_xho_vie_sid_ven_swt_yor	-0.555026319646164	-1.32258527842565	0.189216551379407
280	amh_mol_ven_lit_hau_sid_chh_swe_tur_aze_moo_tag_cic_spa_por_bsq_grk_mlt_tsn_cnt_scr_dut_swa_ita_lda_ger_fin_yor_tsw_est_mcd_amr_geo_bul_pan_ukr_bos_owc_anl_cze_hun_ses_sun_slo_bat_jpn_knd_kor_krd_guj_fbf_ben_mao_eng_gam_ind_mnd_rom_akn_afr_tig_pol_lat_ctl_svk_qcu_prs_hin_arw_swt_heb_urd_sod_alb_mly_fre_zul_rus_dyu_jav_tha_wly_tml_xho_bam_azi_glc_nor_uzb_igb_vie_aeg_bem_dgb_ewe	-0.507418257300726	-1.2085417913601	0.229902841222533
281	owc_ctl_cic_spa_mlt_tig_chh_svk_azi_tur_ven_mly_akn_cze_rom_bsq_bul_sid_dgb_mnd_dut_pan_xho_fre_swt_guj_fin_moo_tsn_est_alb_heb_geo_mcd_glc_por_pol_gam_sod_ger_hun_ses_sun_grk_mao_jpn_tml_kor_urd_nor_igb_ben_jav_ita_amr_ind_cnt_afr_fbf_krd_wly_bos_lat_lit_slo_qcu_ukr_rus_scr_bam_aeg_mol_hau_eng_tag_swe_dyu_arw_swa_bat_tha_anl_knd_tsw_zul_aze_hin_prs_uzb_lda_vie_amh_ewe_bem_yor	0.769837642625314	1.828333341246	0.0707052807040588
282	owc_scr_moo_lat_hau_aeg_wly_arw_aze_tur_tsn_mly_ses_pan_afr_bsq_mcd_tig_igb_cnt_swe_prs_fbf_eng_zul_nor_hun_swa_xho_est_ukr_sod_geo_krd_grk_slo_lit_chh_heb_cze_fin_bem_mao_spa_ind_jpn_tml_kor_mol_hin_dyu_ger_jav_ctl_amr_sun_mnd_urd_swt_pol_gam_rus_bul_alb_guj_qcu_ben_por_glc_ven_sid_bos_anl_fre_bat_svk_bam_rom_tsw_tag_tha_mlt_knd_cic_akn_azi_dut_ita_uzb_yor_vie_amh_dgb_lda_ewe	-0.136974640372827	-0.322792946085701	0.747576658982926
283	anl_ben_bam_arw_chh_heb_hau_por_uzb_azi_zul_jav_igb_hin_lat_bsq_alb_amh_bem_cnt_swe_bos_dgb_dut_dyu_rom_est_fbf_swt_fin_eng_wly_geo_grk_pan_urd_pol_sid_aeg_ita_hun_moo_tag_spa_mao_jpn_tml_kor_krd_afr_ewe_prs_ind_mol_sod_mly_mnd_bul_cic_ctl_mlt_ukr_scr_fre_mcd_qcu_nor_lit_rus_tsn_tig_glc_gam_slo_sun_ger_yor_cze_ses_bat_tha_amr_knd_akn_lda_tur_guj_svk_aze_swa_vie_owc_xho_ven_tsw	-0.274192650595445	-0.647702587349345	0.518773110968753
284	amh_fre_yor_rus_aeg_tig_gam_pan_uzb_aze_swt_sun_zul_mcd_krd_bsq_glc_hau_ses_mnd_lat_ben_dyu_pol_tsw_cze_hun_bam_moo_est_ger_mlt_geo_ita_slo_ukr_mol_sid_amr_afr_fin_fbf_jav_guj_ind_jpn_tml_kor_prs_rom_dgb_bos_mly_grk_owc_mao_cnt_urd_bem_bul_chh_lit_svk_ctl_alb_qcu_nor_eng_hin_ven_sod_arw_wly_spa_tag_scr_cic_swe_lda_bat_tha_heb_knd_igb_tsn_tur_por_dut_azi_akn_vie_anl_xho_ewe_swa	-0.281674780156403	-0.666087263017564	0.507004227480255
285	anl_arw_igb_swe_aeg_gam_hau_svk_aze_tur_ses_tag_cic_lat_rom_bsq_ben_wly_ven_mnd_nor_glc_ewe_hin_dyu_grk_hun_fbf_lda_est_guj_owc_geo_lit_slo_prs_bul_sod_chh_ukr_fin_dgb_bat_rus_ind_jpn_tml_kor_mol_ita_akn_alb_sun_eng_tig_jav_cnt_ger_moo_urd_mlt_bos_mcd_fre_spa_qcu_krd_pan_dut_bem_heb_por_sid_scr_mly_afr_swt_ctl_tsw_mao_tha_amr_knd_bam_swa_azi_pol_cze_uzb_xho_vie_amh_zul_tsn_yor	0.043291892103247	0.101995420363986	0.918979902597896
286	heb_urd_xho_eng_wly_sod_tig_por_azi_uzb_zul_mly_cic_spa_bul_bsq_lit_amh_bem_cnt_ben_afr_swt_slo_tsn_grk_est_yor_dyu_fin_fre_anl_geo_glc_dut_scr_mol_mlt_amr_lat_hun_moo_jav_alb_mao_jpn_knd_kor_nor_pan_akn_guj_tag_arw_gam_sun_mnd_svk_ses_rom_chh_cze_bos_rus_krd_qcu_hin_ctl_pol_ewe_aeg_prs_owc_swe_bat_ukr_ven_ita_lda_ind_tha_sid_tml_bam_dgb_tur_ger_mcd_aze_fbf_vie_hau_tsw_swa_igb	-0.65061798758614	-1.55813911659857	0.122596926026845
287	amr_ben_zul_lat_aeg_chh_owc_mol_uzb_azi_fbf_mly_igb_lit_slo_bsq_ukr_amh_cic_cnt_swe_arw_lda_alb_ven_pan_fin_swa_moo_hun_prs_mlt_geo_rus_pol_grk_spa_heb_tig_ita_est_bem_ind_eng_tag_jpn_tml_kor_guj_cze_dgb_mcd_jav_bul_anl_sun_mnd_nor_yor_krd_sid_afr_fre_hin_bos_qcu_svk_rom_scr_ses_sod_urd_gam_por_mao_dut_swt_glc_akn_bat_tha_hau_knd_tsw_tsn_aze_ger_ctl_tur_bam_vie_wly_ewe_xho_dyu	0.153332292372585	0.3608679678417	0.719016571881902
288	amh_prs_zul_glc_wly_sod_hau_ger_uzb_aze_lda_sun_ewe_hin_arw_bsq_krd_anl_bem_mnd_nor_mcd_igb_dut_swa_rom_est_ven_bam_hun_scr_tig_geo_bos_alb_lat_swe_aeg_sid_bul_fin_akn_ind_spa_mly_jpn_tml_kor_ctl_mol_dgb_rus_mao_fre_chh_tag_cnt_eng_dyu_slo_amr_pan_svk_afr_ita_qcu_urd_ben_lit_xho_owc_cze_gam_ukr_bat_pol_yor_guj_ses_jav_tha_mlt_knd_swt_cic_azi_por_grk_tur_moo_vie_heb_tsw_tsn_fbf	-0.877246641099119	-2.12251773604744	0.0364512216173316
289	amr_lit_lda_grk_mlt_hau_aeg_pol_uzb_tur_moo_jav_bam_mol_guj_bsq_rom_owc_swa_cnt_nor_ctl_swt_dut_igb_ita_hun_akn_tsn_est_scr_gam_geo_pan_mcd_alb_prs_tig_amh_ukr_fin_bem_mao_arw_ind_jpn_tml_kor_bos_bul_dgb_eng_tag_urd_sod_mly_mnd_hin_dyu_cze_sid_glc_rus_ger_fre_qcu_svk_slo_por_zul_chh_lat_heb_swe_bat_afr_tsw_spa_xho_sun_tha_wly_knd_fbf_ewe_azi_ben_krd_aze_yor_vie_anl_cic_ses_ven	0.162928285697551	0.383267748830091	0.702395951412254
290	gam_svk_lda_guj_chh_hau_amh_urd_aze_uzb_bam_tag_bem_ctl_nor_bsq_lit_tig_dyu_mnd_lat_alb_fbf_cze_tsn_rus_fin_tsw_moo_est_ger_aeg_geo_slo_ukr_prs_krd_sod_owc_pol_hun_swt_mao_ita_sun_jpn_knd_kor_hin_dut_dgb_glc_bat_eng_anl_jav_cnt_por_ses_mol_wly_arw_fre_rom_spa_qcu_mcd_swe_pan_akn_mlt_grk_heb_ben_ind_scr_igb_afr_ewe_mly_tha_sid_tml_yor_cic_azi_bos_bul_tur_xho_vie_amr_zul_swa_ven	-0.206400668450425	-0.487481766744958	0.627064124899879
291	wly_lat_tsw_grk_aeg_hau_owc_alb_azi_aze_swa_mly_zul_cze_dut_bsq_pol_amh_swt_mnd_bos_lit_ses_ita_cic_ctl_fin_tsn_bem_est_swe_sod_geo_hin_svk_slo_guj_sid_chh_mol_hun_ven_sun_ben_mao_jpn_knd_kor_pan_eng_moo_krd_tag_glc_amr_bat_cnt_ger_bam_ukr_gam_rus_urd_mcd_fre_qcu_scr_bul_prs_dgb_tig_afr_heb_por_ind_rom_igb_spa_akn_jav_tha_anl_tml_yor_lda_tur_arw_nor_uzb_ewe_vie_mlt_xho_fbf_dyu	0.164446343160637	0.386988385029549	0.699648935586646
292	amr_ger_dgb_alb_sod_sid_mlt_bos_uzb_tur_tsw_jav_ven_mcd_rom_bsq_swe_hau_zul_mnd_eng_hin_ses_arw_xho_afr_fin_yor_swa_hun_dut_anl_geo_por_prs_fre_ben_gam_wly_rus_est_akn_mly_lit_mao_jpn_knd_kor_urd_spa_igb_glc_sun_lat_heb_tag_cnt_mol_lda_guj_aeg_svk_krd_pol_scr_qcu_ctl_bul_slo_dyu_tig_nor_chh_pan_ind_grk_swt_ukr_cic_bat_tha_amh_tml_moo_bem_azi_ita_cze_aze_tsn_vie_owc_bam_ewe_fbf	0.382322536991443	0.900989727895724	0.369921128608125
293	wly_eng_akn_svk_heb_gam_owc_rom_aze_tur_bam_jav_dgb_cze_mol_bsq_swe_mlt_igb_cnt_bos_ctl_tsn_nor_xho_urd_est_ven_tsw_hun_krd_anl_geo_afr_por_guj_pan_sod_chh_fre_fin_dyu_mly_scr_ind_jpn_tml_kor_slo_lit_moo_ita_tag_glc_sid_mao_mnd_arw_cic_grk_amr_lat_mcd_prs_ger_qcu_ben_bul_rus_yor_tig_dut_amh_spa_bat_alb_ewe_ukr_fbf_sun_tha_hau_knd_swt_zul_azi_pol_hin_uzb_ses_vie_aeg_bem_lda_swa	-0.36998355747018	-0.876733143243559	0.382890692886113
294	tig_rus_dyu_dut_gam_wly_owc_swe_aze_tur_ewe_tag_lda_afr_mcd_bsq_lit_amr_bam_mnd_guj_slo_xho_lat_moo_spa_fin_yor_zul_hun_rom_amh_geo_pol_bul_bos_alb_heb_chh_mol_est_ses_mly_ita_bat_jpn_knd_kor_scr_svk_ven_cze_ind_ctl_mlt_mao_cnt_glc_dgb_krd_sod_ben_prs_grk_por_qcu_eng_ger_hin_igb_anl_nor_hau_urd_sun_fre_tsn_arw_swt_jav_tha_aeg_tml_bem_cic_uzb_ukr_pan_azi_fbf_vie_sid_tsw_swa_akn	0.130154901235866	0.306598122141342	0.75983467208852
295	gam_slo_moo_guj_chh_heb_owc_glc_uzb_aze_swt_mao_cic_por_dut_bsq_lat_sid_ses_mnd_prs_svk_tsw_mol_yor_hin_hun_dgb_bem_est_eng_hau_geo_urd_ita_ger_afr_amr_mlt_bul_fin_lda_mly_mcd_bat_jpn_tml_kor_ben_alb_ewe_lit_jav_scr_wly_tag_cnt_spa_xho_rom_amh_ukr_krd_cze_ctl_qcu_arw_rus_nor_zul_tig_swe_aeg_pol_sun_fre_dyu_bos_fbf_ind_tha_sod_knd_akn_tsn_azi_pan_grk_tur_bam_vie_anl_ven_swa_igb	-0.0880002818612835	-0.207553704871717	0.836031271524398
296	owc_afr_xho_swe_aeg_chh_amh_rom_tur_azi_fbf_tag_lda_nor_cze_bsq_ukr_gam_ven_mnd_ita_bul_yor_arw_ses_prs_hun_zul_moo_fin_bos_heb_geo_pan_rus_hin_grk_mlt_amr_scr_est_igb_sun_alb_ind_jpn_knd_kor_glc_mcd_bam_svk_mly_urd_hau_mao_cnt_por_dyu_lit_sid_pol_guj_dut_ger_qcu_eng_lat_fre_akn_tig_ben_anl_ctl_jav_spa_cic_mol_ewe_bat_tha_wly_tml_swt_tsw_aze_krd_slo_uzb_dgb_vie_sod_tsn_bem_swa	0.771288552453179	1.83461039012666	0.0697605916030385
297	chh_urd_cic_eng_sid_heb_hau_ctl_azi_tur_dyu_mao_swa_por_mcd_bsq_glc_mlt_moo_cnt_slo_rus_bam_bul_tsn_prs_est_lda_swt_fin_lat_owc_geo_svk_ukr_grk_pan_tig_amr_ita_hun_igb_ind_alb_tag_jpn_tml_kor_rom_bos_ses_dut_mly_ben_sod_bat_mnd_mol_bem_ger_gam_nor_guj_cze_afr_qcu_scr_fre_hin_ewe_amh_arw_anl_krd_sun_swe_akn_lit_tsw_jav_tha_wly_knd_dgb_ven_uzb_pol_spa_aze_yor_vie_aeg_xho_zul_fbf	-0.324184948435351	-0.767390525817877	0.444793268643878
298	owc_cze_cic_rus_amh_anl_sod_pan_uzb_aze_bem_mao_ven_spa_swe_bsq_pol_hau_bam_mnd_prs_ita_zul_ben_lda_afr_hun_ewe_igb_est_scr_heb_geo_ger_ukr_fre_svk_aeg_wly_por_fin_ses_tag_eng_mly_jpn_knd_kor_lat_mol_swa_grk_ind_dut_tig_bat_cnt_lit_swt_nor_chh_guj_rom_bos_bul_qcu_alb_slo_hin_moo_sid_ctl_mlt_arw_sun_krd_dyu_glc_xho_jav_tha_amr_tml_dgb_tsn_tur_mcd_urd_azi_tsw_vie_gam_yor_fbf_akn	-1.47752284524548	-3.74498220108685	0.000312533804822027
299	sid_lat_ewe_slo_sod_anl_gam_lit_azi_tur_swa_sun_swt_alb_pan_bsq_swe_chh_moo_cnt_bul_cze_bam_spa_dyu_nor_est_ven_fbf_fin_arw_hau_geo_rom_svk_guj_ben_amh_wly_scr_hun_yor_mao_fre_bat_jpn_knd_kor_prs_dut_igb_krd_ind_bos_aeg_jav_mnd_pol_ses_grk_mlt_eng_ger_glc_afr_qcu_por_ita_rus_xho_amr_hin_heb_ukr_tag_mol_bem_urd_akn_mly_tha_owc_tml_tsw_lda_uzb_ctl_mcd_aze_zul_vie_tig_cic_dgb_tsn	0.427149882539017	1.00694388092391	0.316574495393096
300	wly_ita_zul_glc_aeg_amr_hau_pol_azi_uzb_moo_jav_swa_eng_grk_bsq_prs_mlt_fbf_cnt_dut_bos_ewe_guj_akn_rom_hun_tsw_ses_fin_ben_amh_geo_hin_afr_svk_mol_tig_sid_ger_est_swt_ind_scr_mly_jpn_tml_kor_mcd_nor_dgb_spa_mao_arw_chh_tag_mnd_ctl_bam_por_anl_krd_slo_bul_fre_qcu_lit_alb_pan_lda_sod_urd_gam_ukr_sun_rus_xho_lat_bem_bat_tha_heb_knd_dyu_yor_tur_swe_cze_aze_ven_vie_owc_cic_tsn_igb	-0.14480745304467	-0.341534981653793	0.733471371337791
301	heb_scr_tsw_ger_aeg_hau_gam_bos_aze_uzb_yor_bat_tsn_ctl_nor_bsq_mol_chh_cic_mnd_guj_bul_lda_grk_ven_lit_hun_ses_bam_est_lat_wly_geo_hin_slo_rom_dut_tig_sid_rus_fin_zul_tag_alb_sun_jpn_knd_kor_mcd_ukr_fbf_eng_mao_urd_amh_mly_cnt_pan_xho_fre_sod_swe_arw_glc_cze_qcu_svk_krd_afr_swt_amr_pol_mlt_ben_jav_ita_swa_spa_dyu_ind_tha_owc_tml_dgb_akn_azi_por_prs_tur_igb_vie_anl_moo_bem_ewe	0.123642390802806	0.290921909771066	0.771758855377377
302	aeg_ctl_ses_lat_tig_sod_sid_svk_azi_aze_lda_ind_yor_mol_ben_bsq_bul_anl_zul_mnd_glc_hin_cic_slo_akn_cze_est_bem_dgb_hun_spa_chh_geo_fre_guj_rom_afr_owc_heb_dut_fin_fbf_bat_lit_jav_jpn_tml_kor_nor_rus_moo_scr_mao_eng_gam_mly_cnt_bos_swa_krd_hau_pan_urd_ukr_ger_qcu_ita_prs_mcd_tsn_amr_por_wly_alb_sun_pol_swt_grk_tsw_tag_tha_amh_knd_igb_dyu_uzb_swe_arw_tur_ewe_vie_mlt_xho_bam_ven	-1.02852742554594	-2.51017443837935	0.0137950107409183
303	sid_bul_ven_glc_gam_aeg_amh_rom_azi_uzb_swt_mao_bem_dut_eng_bsq_spa_tig_lda_cnt_scr_ger_cic_ben_fbf_slo_fin_tsw_akn_hun_arw_heb_geo_krd_urd_afr_rus_mlt_chh_mol_est_dgb_jav_pan_bat_jpn_tml_kor_ctl_cze_xho_hin_tag_svk_owc_ind_mnd_por_zul_grk_sod_swe_lat_pol_alb_qcu_ukr_ita_mcd_igb_wly_guj_amr_prs_sun_nor_bam_fre_swa_mly_tha_anl_knd_dyu_tsn_tur_bos_lit_aze_moo_vie_hau_yor_ewe_ses	-0.722793343106654	-1.73595811044031	0.0858831025478481
304	wly_bos_ses_urd_hau_sid_gam_guj_uzb_azi_tsw_jav_swa_ukr_rom_bsq_bul_heb_lda_mnd_hin_pan_tsn_spa_cic_nor_hun_fbf_dgb_fin_pol_aeg_geo_arw_lit_slo_prs_amr_sod_fre_est_akn_mly_grk_sun_jpn_knd_kor_alb_swe_ewe_ben_bat_mol_anl_ind_cnt_cze_swt_ctl_owc_scr_glc_eng_afr_qcu_dut_ita_rus_bem_chh_ger_amh_mcd_tag_krd_moo_lat_dyu_mao_tha_tig_tml_ven_bam_aze_por_svk_tur_zul_vie_mlt_xho_yor_igb	-0.307379650378979	-0.727569077540504	0.468705157088063
305	wly_lit_fbf_scr_hau_tig_chh_afr_uzb_tur_yor_mao_dyu_rom_ger_bsq_cze_mlt_bam_mnd_krd_ctl_moo_por_tsw_rus_hun_ven_swa_est_bul_amh_geo_urd_mcd_dut_alb_gam_aeg_eng_fin_zul_sun_pan_bat_jpn_knd_kor_fre_spa_ses_slo_ind_hin_owc_tag_cnt_pol_akn_nor_sid_glc_ita_bos_grk_qcu_ben_guj_arw_swt_heb_svk_anl_ukr_mly_swe_igb_prs_tsn_jav_tha_sod_tml_lda_cic_azi_lat_mol_aze_dgb_vie_amr_xho_bem_ewe	-0.0201959393193331	-0.0475545888366537	0.962173197261013
306	wly_urd_ven_mol_sid_sod_owc_bul_aze_tur_ses_ind_lda_lat_grk_bsq_scr_hau_tsn_cnt_prs_ben_akn_spa_yor_mcd_est_bem_dyu_fin_pan_mlt_geo_glc_fre_rom_bos_anl_tig_hin_hun_zul_jav_swe_bat_jpn_tml_kor_ger_por_cic_krd_sun_alb_gam_mao_mnd_ctl_swa_guj_chh_slo_afr_ita_dut_qcu_cze_rus_nor_bam_heb_ukr_amh_svk_mly_eng_fbf_pol_swt_tag_tha_aeg_knd_tsw_xho_azi_arw_lit_uzb_moo_vie_amr_ewe_igb_dgb	-0.930272016920574	-2.25387969556614	0.0265523894428582
307	owc_rom_zul_urd_amr_sid_hau_grk_uzb_tur_ven_jav_ses_ger_eng_bsq_por_wly_igb_cnt_rus_lat_bem_nor_bam_spa_est_xho_tsn_fin_cze_anl_geo_svk_hin_ben_guj_heb_tig_fre_hun_fbf_mao_alb_ind_jpn_tml_kor_krd_slo_swa_dut_mly_pol_mlt_sun_mnd_afr_moo_prs_amh_pan_ukr_lit_glc_qcu_arw_ita_swe_lda_gam_mol_chh_bul_bat_ctl_akn_mcd_swt_tag_tha_sod_knd_dyu_yor_aze_bos_scr_azi_cic_vie_aeg_tsw_dgb_ewe	-0.667628234785592	-1.60061536604006	0.11285382130889
308	aeg_pol_bem_eng_amh_mlt_gam_fre_tur_uzb_swt_bat_dgb_por_arw_bsq_rus_sod_akn_mnd_ctl_ukr_tsw_ger_lda_svk_fin_zul_tsn_est_mol_hau_geo_hin_scr_urd_spa_heb_sid_prs_hun_cic_ind_krd_tag_jpn_tml_kor_glc_swe_ewe_lat_sun_ben_anl_jav_cnt_afr_fbf_lit_tig_mcd_grk_rom_dut_qcu_nor_bos_bul_swa_chh_guj_amr_pan_mao_slo_moo_cze_ven_mly_tha_owc_knd_dyu_xho_azi_alb_ita_aze_ses_vie_wly_igb_bam_yor	-0.639489360433078	-1.52907934217589	0.129639094985975
309	tig_ctl_akn_rom_owc_gam_amh_scr_aze_uzb_zul_mly_lda_rus_swe_bsq_cze_chh_tsw_mnd_guj_lat_ses_spa_bam_lit_hun_dyu_moo_est_urd_aeg_geo_alb_bul_pan_grk_sid_sod_dut_fin_tsn_mao_bos_sun_jpn_tml_kor_prs_ben_bem_slo_bat_ger_anl_jav_cnt_fre_ven_eng_mlt_nor_ukr_mol_arw_qcu_afr_pol_svk_yor_heb_mcd_wly_por_tag_hin_swt_glc_cic_ind_tha_hau_knd_ewe_xho_azi_ita_krd_tur_fbf_vie_amr_igb_swa_dgb	-0.208162355768231	-0.492599990355673	0.623456237342809
310	wly_bul_ses_prs_amh_amr_anl_ukr_tur_uzb_lda_sun_akn_rom_ita_bsq_afr_hau_dgb_cnt_swe_mcd_ven_ben_zul_mol_fin_ewe_bam_est_dut_sid_geo_arw_hin_spa_ctl_chh_tig_svk_hun_tsn_bat_fre_jav_jpn_knd_kor_pan_lit_xho_guj_ind_urd_heb_tag_mnd_krd_swt_eng_owc_alb_cze_slo_por_qcu_nor_bos_rus_yor_gam_glc_aeg_scr_mao_lat_tsw_pol_igb_mly_tha_mlt_tml_bem_fbf_aze_grk_ger_azi_dyu_vie_sod_cic_moo_swa	-0.409545987114276	-0.970467585366307	0.334330722887635
311	anl_ben_dyu_pan_wly_sod_gam_rus_azi_aze_xho_ind_yor_glc_guj_bsq_grk_owc_ewe_cnt_dut_arw_fbf_por_dgb_eng_fin_tsw_moo_hun_mcd_tig_geo_urd_svk_scr_ctl_hau_aeg_fre_est_tsn_jav_lat_mao_jpn_knd_kor_hin_ger_ses_ita_sun_cze_sid_mly_mnd_prs_bam_bos_amr_rom_nor_slo_alb_qcu_pol_krd_bul_swa_chh_afr_mlt_lit_tag_mol_ven_ukr_swt_bat_tha_amh_tml_zul_igb_tur_swe_spa_uzb_lda_vie_heb_bem_akn_cic	-0.178062334341261	-0.420586583921445	0.675027266783714
312	gam_scr_swa_hin_amh_amr_mlt_mcd_azi_aze_akn_mao_tsw_por_grk_bsq_ger_owc_lda_cnt_glc_bos_fbf_svk_moo_mol_hun_bam_cic_est_rom_sod_geo_eng_afr_dut_lat_anl_chh_nor_fin_dgb_ind_lit_tag_jpn_tml_kor_fre_guj_igb_spa_jav_ben_wly_sun_mnd_ctl_xho_cze_aeg_urd_slo_krd_alb_qcu_bul_pan_rus_ses_heb_arw_hau_prs_mly_ukr_tsn_swe_bem_bat_tha_tig_knd_swt_ven_tur_ita_pol_uzb_yor_vie_sid_zul_dyu_ewe	-0.159757466216812	-0.377227303605628	0.706864136210186
313	gam_pol_fbf_slo_mlt_owc_amh_svk_tur_azi_dyu_tag_akn_ben_glc_bsq_scr_sid_ewe_mnd_arw_krd_moo_afr_bem_urd_hun_swt_zul_fin_rom_chh_geo_bul_grk_prs_swe_heb_aeg_guj_est_ven_mly_ger_mao_jpn_knd_kor_spa_mol_swa_rus_sun_por_wly_jav_cnt_lit_tsw_eng_hau_fre_pan_nor_hin_qcu_dut_cze_lat_xho_amr_alb_tig_ctl_bat_mcd_dgb_ita_ses_ind_tha_anl_tml_cic_tsn_aze_ukr_bos_uzb_igb_vie_sod_yor_lda_bam	-0.628863303602357	-1.50195103122577	0.136497659549223
314	owc_pol_tsw_urd_chh_aeg_anl_fre_azi_uzb_dyu_tag_moo_spa_afr_bsq_arw_heb_swa_cnt_guj_mol_lda_hin_xho_alb_est_bam_dgb_hun_bos_gam_geo_ctl_scr_ben_cze_hau_mlt_bul_fin_swt_mao_svk_mly_jpn_tml_kor_rom_grk_igb_ukr_sun_prs_amh_ind_mnd_pan_ses_mcd_amr_ger_por_ita_slo_qcu_eng_lat_dut_cic_wly_swe_sid_rus_bat_krd_fbf_nor_bem_jav_tha_sod_knd_akn_ven_tur_lit_glc_aze_ewe_vie_tig_zul_tsn_yor	-0.90511301909817	-2.19641075024549	0.0305486309165377
315	sid_por_tsw_alb_wly_gam_amh_prs_aze_azi_dgb_mly_lda_pan_glc_bsq_ger_sod_ewe_mnd_rus_mol_yor_lat_dyu_bul_fin_bam_cic_est_urd_tig_geo_svk_slo_mcd_grk_owc_mlt_scr_hun_akn_bat_dut_ind_jpn_knd_kor_ita_nor_swa_eng_sun_lit_aeg_jav_cnt_arw_fbf_swe_chh_hin_krd_afr_spa_qcu_ben_pol_fre_moo_anl_ukr_amr_rom_tag_guj_bem_bos_tsn_mao_tha_heb_tml_xho_igb_uzb_ctl_cze_tur_swt_vie_hau_ven_ses_zul	0.308975003587256	0.727222850046982	0.468916182226073
316	owc_pan_zul_grk_wly_heb_amr_por_aze_azi_yor_tag_akn_hin_ben_bsq_glc_sod_bem_mnd_fre_eng_dgb_rom_bam_bul_hun_moo_swt_est_nor_hau_geo_guj_swe_lat_mcd_mlt_sid_alb_fin_tsn_sun_ukr_bat_jpn_tml_kor_arw_lit_lda_mol_mao_bos_anl_ind_cnt_ger_cic_svk_chh_slo_ita_scr_ctl_qcu_urd_prs_spa_xho_amh_dut_gam_pol_jav_krd_ses_afr_igb_mly_tha_tig_knd_ewe_fbf_uzb_cze_rus_tur_dyu_vie_aeg_tsw_swa_ven	-0.953162275446048	-2.31413420604666	0.0228625278309727
317	hau_alb_tsw_glc_sid_wly_amh_svk_tur_uzb_tsn_sun_swa_rom_lat_bsq_arw_amr_moo_cnt_slo_bul_xho_ita_akn_nor_hun_igb_zul_fin_spa_chh_geo_rus_prs_lit_ben_gam_sod_mol_est_bam_bat_swe_tag_jpn_tml_kor_fre_afr_swt_mcd_ind_scr_mlt_mao_mnd_pol_cic_hin_heb_pan_guj_grk_eng_qcu_ger_cze_ctl_ven_owc_ukr_aeg_por_jav_bos_bem_urd_yor_mly_tha_anl_knd_ewe_lda_azi_krd_dut_aze_ses_vie_tig_dgb_fbf_dyu	-0.0344611062356727	-0.081184979069463	0.935469306750085
318	tig_nor_xho_por_heb_amr_sod_urd_tur_aze_igb_mao_zul_afr_scr_bsq_rus_aeg_ses_mnd_krd_fre_cic_spa_dgb_cze_hun_swt_bem_est_grk_hau_geo_lit_pan_guj_eng_amh_mlt_hin_fin_tsn_tag_ben_bat_jpn_tml_kor_svk_rom_lda_ita_sun_lat_wly_ind_cnt_ger_bam_ukr_owc_ctl_bos_mol_slo_qcu_alb_pol_dut_swa_chh_arw_sid_mcd_mly_glc_yor_prs_tsw_jav_tha_gam_knd_moo_akn_azi_bul_swe_uzb_ewe_vie_anl_ven_fbf_dyu	-0.465486599947607	-1.1065070474304	0.271361106936308
319	heb_ita_cic_swe_chh_gam_amh_fre_uzb_tur_yor_bat_dyu_lit_prs_bsq_bul_wly_tsw_mnd_hin_por_dgb_pol_lda_alb_hun_xho_ewe_fin_ben_aeg_geo_slo_scr_glc_cze_anl_sod_pan_est_ses_jav_rom_ind_jpn_tml_kor_spa_lat_swt_eng_sun_nor_hau_tag_cnt_svk_bam_guj_amr_rus_afr_dut_mol_qcu_krd_grk_ukr_ven_tig_arw_sid_mcd_mly_bos_bem_ctl_zul_mao_tha_mlt_knd_igb_tsn_aze_urd_ger_azi_moo_vie_owc_swa_akn_fbf	-1.0086766321415	-2.47365592737631	0.0151883807331311
320	tig_rus_tsw_spa_chh_amh_sod_slo_azi_tur_ven_ind_tsn_prs_ger_bsq_fre_anl_cic_mnd_dut_arw_swt_pan_ses_alb_hun_zul_akn_fin_hin_hau_geo_por_cze_guj_eng_gam_heb_svk_est_moo_sun_lat_tag_jpn_knd_kor_glc_nor_bem_ukr_jav_ctl_amr_mao_cnt_bos_dgb_grk_owc_bul_swe_mcd_urd_qcu_krd_ita_ben_fbf_wly_rom_aeg_lit_mly_mol_swa_afr_xho_bat_tha_sid_tml_lda_yor_uzb_scr_pol_aze_dyu_vie_mlt_bam_igb_ewe	0.376730053753338	0.887484961781069	0.377107309825225
321	sod_spa_zul_dut_tig_amr_aeg_ger_uzb_azi_moo_mly_lda_grk_afr_bsq_ctl_mlt_bem_cnt_alb_svk_cic_bos_ven_scr_fin_bam_yor_hun_krd_anl_geo_pol_mcd_prs_ben_owc_sid_pan_est_fbf_bat_nor_tag_jpn_tml_kor_fre_por_swa_arw_jav_bul_wly_ind_mnd_hin_ewe_cze_heb_eng_rom_mol_lat_qcu_urd_guj_ita_tsn_chh_ukr_hau_glc_sun_swe_dyu_lit_dgb_mao_tha_amh_knd_tsw_swt_aze_slo_rus_tur_igb_vie_gam_akn_ses_xho	-0.218748876046146	-0.516397228407542	0.606802737634633
322	sid_prs_ven_dut_sod_chh_amh_ben_azi_uzb_tsw_mao_tsn_eng_pan_bsq_lit_heb_akn_cnt_krd_rus_ewe_alb_dyu_ita_fin_bem_moo_hun_arw_anl_geo_fre_rom_por_svk_aeg_hau_guj_est_fbf_mly_nor_tag_jpn_tml_kor_hin_glc_xho_swe_ind_bul_tig_bat_mnd_grk_dgb_ukr_amr_pol_urd_lat_bos_qcu_mol_ger_spa_bam_mlt_scr_gam_afr_jav_cze_swt_mcd_swa_sun_tha_wly_knd_lda_cic_tur_slo_ctl_aze_ses_vie_owc_zul_igb_yor	-0.295123875162183	-0.700041692647963	0.485648772928448
323	sid_guj_swa_slo_aeg_chh_hau_prs_tur_azi_igb_ind_swt_hin_krd_bsq_lit_owc_akn_mnd_spa_glc_bam_bos_cic_swe_hun_zul_lda_fin_scr_amh_geo_mol_pol_grk_afr_wly_heb_mcd_est_xho_tag_rom_jav_jpn_tml_kor_rus_nor_fbf_alb_bat_eng_mlt_mly_cnt_svk_tsw_ita_tig_ger_ctl_lat_arw_qcu_ukr_por_urd_ses_amr_pan_gam_fre_sun_cze_moo_ben_yor_mao_tha_anl_knd_tsn_ewe_aze_bul_dut_uzb_bem_vie_sod_dgb_dyu_ven	-0.335890322988599	-0.795603830823801	0.428288351303435
324	heb_hin_swa_ben_aeg_hau_anl_glc_tur_uzb_tsw_mao_igb_fre_ctl_bsq_bos_amh_bem_cnt_pol_svk_dgb_guj_xho_lat_fin_swt_fbf_est_krd_wly_geo_spa_rus_slo_ita_amr_chh_scr_hun_dyu_tag_swe_mly_jpn_tml_kor_nor_por_tsn_dut_ind_rom_owc_jav_mnd_cze_ses_afr_sid_lit_pan_bul_grk_qcu_eng_ger_arw_akn_mlt_mcd_gam_mol_bat_ukr_yor_alb_ewe_sun_tha_sod_knd_bam_lda_azi_prs_urd_aze_moo_vie_tig_cic_ven_zul	-0.122549695308949	-0.288972625089831	0.773245490639486
325	heb_por_swa_mol_wly_tig_owc_ukr_aze_azi_ewe_bat_xho_ben_grk_bsq_urd_aeg_dyu_cnt_scr_cze_ses_guj_tsn_mcd_fin_igb_lda_est_afr_hau_geo_glc_eng_svk_slo_sod_mlt_pol_hun_zul_ind_ger_tag_jpn_knd_kor_bul_lit_bam_ctl_mao_krd_anl_jav_mnd_nor_cic_spa_amh_arw_bos_rom_prs_qcu_hin_dut_lat_swt_amr_fre_sid_swe_sun_alb_akn_ita_ven_mly_tha_chh_tml_bem_moo_tur_pan_rus_uzb_yor_vie_gam_dgb_fbf_tsw	-0.750972289105966	-1.80967483680219	0.0735765016619525
326	gam_bul_cic_eng_sid_sod_amr_hin_tur_aze_tsn_jav_swt_ctl_prs_bsq_bos_owc_swa_cnt_grk_ben_zul_afr_fbf_mcd_est_lda_akn_fin_alb_hau_geo_fre_pol_mol_ger_mlt_chh_nor_hun_ven_ind_urd_mao_jpn_knd_kor_por_lat_tsw_rom_sun_guj_heb_mly_mnd_arw_bem_pan_tig_ita_ukr_swe_dut_qcu_krd_cze_scr_dgb_aeg_svk_amh_rus_bat_lit_ses_glc_dyu_tag_tha_wly_tml_moo_ewe_azi_slo_spa_uzb_igb_vie_anl_yor_xho_bam	-0.0797237700542763	-0.188248070326996	0.851092347904828
327	sod_mol_bem_pol_chh_amh_gam_hin_aze_uzb_tsn_ind_zul_dut_rus_bsq_bul_hau_dgb_mnd_ita_alb_moo_mcd_yor_scr_est_xho_swa_hun_lat_wly_geo_arw_lit_swe_pan_sid_aeg_ukr_fin_ven_mly_krd_jav_jpn_knd_kor_spa_por_dyu_glc_mao_bos_owc_tag_cnt_ger_bam_eng_anl_nor_ben_cze_rom_qcu_ctl_prs_afr_ewe_tig_urd_amr_svk_sun_fre_ses_slo_tsw_bat_tha_mlt_tml_cic_akn_azi_guj_grk_tur_fbf_vie_heb_swt_igb_lda	-0.151440083543633	-0.357221497995675	0.721735329579701
328	tig_urd_fbf_eng_amh_anl_mlt_bos_aze_uzb_zul_bat_dgb_mol_rus_bsq_pan_wly_yor_mnd_guj_prs_ses_nor_xho_swe_est_bem_ven_fin_arw_sid_geo_lit_glc_mcd_ukr_chh_sod_krd_hun_moo_ind_rom_sun_jpn_tml_kor_svk_ita_tsw_lat_jav_dut_aeg_tag_cnt_bul_swa_spa_owc_fre_afr_hin_cze_qcu_ctl_ger_scr_cic_gam_por_heb_slo_mly_alb_swt_ben_lda_mao_tha_amr_knd_dyu_igb_tur_pol_grk_azi_akn_vie_hau_ewe_bam_tsn	-0.188347704792965	-0.444450079013902	0.657749781307847
329	sod_mol_cic_pan_anl_hau_mlt_por_tur_azi_tsn_tag_ewe_urd_guj_bsq_glc_heb_swa_cnt_rom_lit_ven_nor_zul_rus_est_yor_swt_fin_prs_amh_geo_ita_slo_fre_swe_wly_aeg_eng_hun_dyu_bat_mcd_jav_jpn_tml_kor_ben_alb_igb_ctl_mao_krd_amr_sun_mnd_pol_bam_scr_owc_hin_grk_spa_dut_qcu_ger_afr_bos_akn_sid_svk_gam_bul_mly_arw_fbf_cze_ses_ind_tha_tig_knd_xho_dgb_aze_lat_ukr_uzb_bem_vie_chh_tsw_lda_moo	-0.350171444128605	-0.828978982499713	0.409238898471933
330	amr_lit_ses_mol_mlt_sid_gam_swe_tur_aze_bem_bat_dgb_lat_nor_bsq_rus_anl_swa_cnt_urd_grk_ewe_ger_tsw_glc_est_tsn_fbf_hun_arw_aeg_geo_spa_alb_svk_ctl_amh_wly_afr_fin_moo_tag_bul_sun_jpn_tml_kor_cze_scr_akn_krd_jav_dut_heb_mly_mnd_guj_igb_prs_chh_hin_ben_slo_eng_qcu_rom_bos_ukr_yor_hau_fre_sod_pan_ind_mcd_xho_pol_bam_mao_tha_owc_knd_swt_cic_uzb_ita_por_azi_zul_vie_tig_ven_dyu_lda	-0.476154546223132	-1.13204925569255	0.260524178713117
331	chh_krd_fbf_swe_anl_sid_owc_pan_aze_tur_cic_jav_ewe_spa_glc_bsq_alb_wly_akn_cnt_afr_slo_bem_ukr_swt_por_est_swa_tsn_hun_mcd_gam_geo_rom_nor_ger_mol_hau_tig_cze_fin_moo_tag_scr_mly_jpn_knd_kor_hin_arw_ses_urd_bat_lat_sod_sun_mnd_prs_dyu_ctl_amr_lit_fre_eng_svk_qcu_dut_bul_bos_ven_amh_guj_aeg_ben_mao_ita_zul_rus_lda_ind_tha_heb_tml_xho_tsw_uzb_grk_pol_azi_dgb_vie_mlt_igb_bam_yor	0.491944506515298	1.16146683268976	0.248424452213262
332	sid_mcd_ven_ukr_heb_hau_sod_cze_uzb_aze_ewe_ind_xho_scr_nor_bsq_grk_chh_moo_cnt_mol_spa_akn_glc_ses_pol_est_dgb_lda_hun_guj_aeg_geo_bul_dut_ctl_pan_amr_owc_swe_fin_bem_bat_eng_jav_jpn_tml_kor_alb_bos_bam_fre_mao_krd_anl_tag_mnd_prs_tsw_arw_wly_rom_lit_ger_svk_qcu_afr_ita_urd_tsn_gam_ben_tig_lat_mly_hin_yor_por_zul_sun_tha_mlt_knd_swt_igb_azi_slo_rus_tur_cic_vie_amh_swa_fbf_dyu	-0.301863116494749	-0.714081964249353	0.476964906425884
333	heb_alb_dgb_bos_wly_sid_gam_lit_uzb_azi_lda_mly_dyu_hin_spa_bsq_arw_amr_zul_cnt_grk_pol_ses_rom_bam_svk_fin_fbf_tsw_hun_dut_sod_geo_nor_mol_urd_pan_amh_tig_por_est_ewe_jav_rus_sun_jpn_tml_kor_krd_guj_tsn_ita_tag_ben_mlt_mao_mnd_cze_xho_lat_aeg_bul_fre_ukr_ger_qcu_ctl_glc_slo_bem_owc_afr_hau_mcd_bat_scr_yor_swe_igb_ind_tha_chh_knd_akn_moo_tur_eng_prs_aze_swt_vie_anl_cic_ven_swa	-0.164112085340189	-0.387595326994258	0.699201196422727
334	chh_pan_zul_lit_sid_amh_mlt_ger_uzb_azi_cic_jav_dyu_slo_ita_bsq_grk_amr_yor_mnd_svk_eng_bam_arw_moo_cze_est_bem_dgb_hun_urd_hau_geo_hin_pol_krd_rom_wly_anl_afr_fin_tsw_ind_mol_bat_jpn_tml_kor_lat_bos_xho_fre_sun_ben_gam_mao_cnt_bul_swa_guj_tig_ctl_dut_mcd_ukr_qcu_rus_glc_prs_ses_heb_alb_aeg_por_mly_spa_fbf_swe_lda_tag_tha_owc_knd_swt_akn_tur_scr_nor_aze_igb_vie_sod_ewe_tsn_ven	-0.606105811747331	-1.44611842600878	0.151505780694168
335	heb_hin_cic_dut_mlt_gam_amr_svk_azi_aze_akn_sun_swa_krd_alb_bsq_eng_anl_lda_cnt_pol_rom_xho_guj_dyu_afr_hun_yor_bem_est_bul_tig_geo_ukr_urd_nor_cze_aeg_hau_grk_fin_tsw_tag_scr_ind_jpn_tml_kor_por_ctl_ewe_lit_bat_mcd_owc_mly_mnd_swe_igb_slo_sid_ben_fre_bos_glc_qcu_spa_ger_rus_ses_wly_pan_chh_prs_mao_arw_swt_mol_moo_jav_tha_sod_knd_tsn_fbf_uzb_lat_ita_tur_ven_vie_amh_zul_bam_dgb	-0.953059840756967	-2.31352320576186	0.0228975488032627
336	amh_svk_ven_lit_owc_sid_gam_afr_uzb_azi_lda_bat_fbf_bos_prs_bsq_pol_heb_bam_cnt_lat_mol_akn_glc_dyu_ben_hun_xho_igb_est_krd_hau_geo_ger_ctl_rom_fre_anl_chh_eng_fin_swa_tag_rus_mao_jpn_knd_kor_por_grk_dgb_hin_jav_nor_aeg_ind_mnd_arw_ses_guj_amr_slo_spa_pan_ukr_qcu_scr_swe_cze_cic_sod_urd_mlt_dut_sun_ita_zul_mcd_ewe_mly_tha_wly_tml_tsn_tsw_aze_bul_alb_tur_bem_vie_tig_swt_moo_yor	-0.756772655945365	-1.82317914178528	0.0714889318119807
337	aeg_fre_tsn_lit_anl_gam_chh_ukr_tur_azi_ses_tag_tsw_alb_spa_bsq_rom_tig_bam_mnd_slo_krd_dyu_pol_zul_mcd_hun_ven_bem_est_ctl_hau_geo_ita_glc_arw_scr_wly_sid_por_fin_dgb_jav_grk_bat_jpn_tml_kor_hin_rus_lda_swe_mao_bul_heb_ind_cnt_pan_xho_lat_mlt_ger_svk_guj_afr_qcu_mol_prs_cze_fbf_owc_urd_amr_nor_mly_eng_swt_ben_cic_sun_tha_amh_knd_swa_ewe_aze_dut_bos_uzb_yor_vie_sod_moo_igb_akn	0.714136706294274	1.69342078560335	0.093722507309595
338	mlt_slo_igb_mol_amh_aeg_heb_urd_aze_tur_moo_tag_fbf_rom_ger_bsq_arw_amr_lda_cnt_pol_bul_yor_eng_tsn_lit_fin_ses_bem_hun_dut_sid_geo_cze_ctl_ukr_ben_hau_wly_glc_est_dgb_mao_lat_ind_jpn_knd_kor_bos_grk_ven_nor_mly_scr_chh_bat_mnd_fre_swa_hin_gam_rus_spa_prs_ita_qcu_swe_mcd_alb_zul_owc_guj_anl_afr_jav_pan_bam_krd_xho_sun_tha_tig_tml_cic_swt_azi_svk_por_uzb_akn_vie_sod_dyu_ewe_tsw	-0.593605762000997	-1.41600330514922	0.160115061611447
339	anl_urd_ses_eng_amr_mlt_gam_glc_aze_azi_yor_ind_swa_nor_grk_bsq_bos_chh_fbf_mnd_guj_alb_moo_rom_dgb_prs_hun_cic_bem_fin_fre_wly_geo_dut_rus_bul_mol_tig_sid_pol_est_ewe_mly_por_sun_jpn_tml_kor_ita_hin_tsn_lit_tag_mcd_amh_mao_cnt_afr_xho_krd_owc_scr_swe_svk_lat_qcu_cze_slo_arw_akn_hau_ben_heb_ger_jav_ukr_zul_spa_swt_bat_tha_aeg_knd_ven_bam_tur_pan_ctl_uzb_dyu_vie_sod_igb_lda_tsw	-0.0313563139936981	-0.0738390532840145	0.941297038464831
340	sid_bos_zul_rus_sod_owc_hau_mol_aze_tur_akn_sun_lda_afr_lit_bsq_nor_mlt_swt_cnt_hin_lat_dgb_fre_cic_por_hun_yor_ewe_est_ita_wly_geo_dut_svk_grk_alb_aeg_gam_ctl_fin_ses_tag_ger_bat_jpn_knd_kor_guj_bul_fbf_slo_jav_mcd_chh_mao_mnd_ben_moo_scr_anl_swe_spa_krd_cze_qcu_prs_rom_pan_xho_amr_eng_heb_arw_ind_glc_bem_urd_swa_mly_tha_tig_tml_tsw_igb_uzb_ukr_pol_azi_bam_vie_amh_tsn_dyu_ven	0.0126453073715244	0.0298044633049051	0.976286866490579
341	amr_rus_swt_glc_sod_sid_heb_alb_uzb_aze_cic_jav_bem_pol_cze_bsq_mcd_anl_tsn_cnt_scr_hin_bam_bos_dyu_bul_est_ses_lda_hun_dut_wly_geo_ben_fre_spa_svk_amh_gam_urd_fin_akn_mao_guj_ind_jpn_tml_kor_krd_mol_tsw_arw_mly_lit_hau_tag_mnd_ctl_igb_pan_tig_ger_slo_prs_afr_qcu_rom_swe_eng_dgb_aeg_grk_owc_nor_sun_ukr_moo_lat_yor_bat_tha_chh_knd_fbf_swa_azi_ita_por_tur_ven_vie_mlt_zul_xho_ewe	0.056999455111822	0.13419047170877	0.893541935034247
342	amh_ben_igb_ctl_sid_aeg_chh_urd_aze_tur_akn_mly_ven_ukr_svk_bsq_dut_wly_tsn_cnt_grk_lat_swt_prs_yor_eng_est_zul_bem_hun_nor_amr_geo_arw_swe_guj_fre_owc_hau_spa_fin_ses_tag_glc_bat_jpn_tml_kor_hin_por_moo_ger_jav_pan_anl_ind_mnd_pol_fbf_bos_tig_scr_rus_mcd_alb_qcu_lit_krd_ita_tsw_heb_afr_mlt_rom_sun_slo_swa_bul_xho_mao_tha_gam_knd_ewe_bam_uzb_mol_cze_azi_dgb_vie_sod_cic_dyu_lda	-0.100786031129078	-0.237776440866365	0.812577559283544
343	gam_glc_swa_swe_wly_anl_sod_slo_tur_uzb_moo_sun_ewe_eng_spa_bsq_alb_aeg_akn_mnd_guj_krd_yor_rom_bem_mcd_hun_bam_lda_est_fre_chh_geo_lat_prs_pan_lit_amh_owc_arw_fin_cic_jav_mol_bat_jpn_tml_kor_urd_ita_ven_por_mao_afr_hau_ind_cnt_bul_dgb_hin_amr_ger_svk_ctl_cze_qcu_dut_ukr_pol_xho_mlt_grk_heb_rus_tag_ben_swt_scr_zul_mly_tha_tig_knd_igb_tsn_azi_bos_nor_aze_tsw_vie_sid_fbf_ses_dyu	-0.0350500356323209	-0.0825442016057855	0.934391372469015
344	sid_dut_dyu_arw_anl_tig_chh_scr_azi_tur_xho_mly_moo_por_ben_bsq_cze_sod_yor_mnd_svk_eng_ses_rus_tsw_lit_hun_ewe_tsn_est_lat_hau_geo_mcd_ger_ctl_slo_mlt_amh_ita_fin_swt_mao_mol_jav_jpn_knd_kor_rom_guj_ven_glc_bat_bos_amr_sun_cnt_swe_cic_spa_aeg_fre_pol_hin_nor_qcu_alb_bul_pan_dgb_owc_urd_wly_grk_tag_afr_lda_ukr_bam_ind_tha_heb_tml_swa_igb_aze_krd_prs_uzb_fbf_vie_gam_akn_zul_bem	0.965852231324785	2.32572428794058	0.0222071114413792
345	amh_ger_fbf_glc_chh_amr_aeg_pol_uzb_azi_dgb_bat_akn_svk_fre_bsq_lit_tig_cic_cnt_rom_slo_moo_urd_bem_mcd_fin_swt_bam_est_scr_gam_geo_por_bos_lat_grk_sod_anl_ctl_hun_ses_tag_pan_mly_jpn_knd_kor_krd_hin_zul_spa_sun_ben_sid_mao_mnd_arw_lda_prs_hau_afr_swe_dut_mol_qcu_guj_eng_alb_tsw_mlt_ukr_wly_bul_jav_rus_tsn_nor_yor_ind_tha_owc_tml_dyu_xho_aze_ita_cze_tur_igb_vie_heb_ewe_ven_swa	-0.471664625147865	-1.12234145490325	0.264606568303546
346	aeg_grk_cic_guj_amr_owc_heb_swe_azi_uzb_xho_tag_zul_nor_bos_bsq_hin_anl_tsn_cnt_lat_bul_bem_urd_moo_mol_est_akn_yor_fin_arw_sid_geo_rus_pol_scr_ita_wly_sod_fre_hun_swt_mao_ukr_ind_jpn_tml_kor_eng_ctl_igb_ben_jav_spa_amh_mly_mnd_glc_bam_krd_chh_mcd_por_lit_ger_qcu_cze_prs_svk_ses_mlt_dut_gam_pan_bat_slo_tsw_alb_swa_sun_tha_tig_knd_ven_ewe_tur_rom_afr_aze_dgb_vie_hau_fbf_lda_dyu	-0.403070717254115	-0.95621033184847	0.341445046125014
347	sid_arw_yor_ben_chh_owc_amh_prs_aze_uzb_akn_sun_ewe_glc_spa_bsq_ctl_tig_dgb_cnt_alb_ukr_bem_ita_tsn_lat_hun_ven_igb_fin_urd_hau_geo_ger_krd_svk_eng_anl_amr_bul_est_moo_ind_swe_bat_jpn_knd_kor_afr_scr_lda_nor_tag_lit_mlt_jav_mnd_rom_swa_por_gam_slo_pol_mcd_guj_qcu_hin_bos_pan_swt_sod_cze_wly_grk_mly_mol_tsw_rus_zul_mao_tha_aeg_tml_cic_fbf_tur_fre_dut_azi_xho_vie_heb_bam_ses_dyu	-0.996040933759509	-2.427042824008	0.0171491957679426
348	anl_ukr_moo_lit_amh_chh_wly_afr_tur_aze_akn_sun_swt_glc_grk_bsq_hin_sod_ses_mnd_spa_rus_igb_fre_ewe_nor_hun_cic_bem_fin_arw_hau_geo_bos_svk_alb_rom_mlt_gam_guj_est_tsn_tag_prs_ind_jpn_knd_kor_ctl_bul_lda_mol_bat_cze_amr_jav_cnt_scr_xho_urd_tig_por_slo_pol_ita_qcu_lat_dut_ger_swa_sid_pan_owc_krd_mly_eng_zul_ben_yor_mao_tha_aeg_tml_fbf_dyu_azi_swe_mcd_uzb_ven_vie_heb_dgb_tsw_bam	-0.670517763960443	-1.6070525888406	0.111432904389164
349	tig_svk_ven_por_sid_chh_amr_bul_aze_azi_xho_bat_swt_mcd_scr_bsq_eng_anl_ses_cnt_grk_ben_lda_cze_ewe_mol_est_tsn_igb_hun_pol_aeg_geo_prs_urd_swe_ger_sod_heb_bos_fin_zul_sun_krd_ind_jpn_knd_kor_dut_rom_swa_afr_mly_hin_mlt_mao_mnd_ukr_dyu_alb_owc_slo_ita_lat_rus_qcu_guj_arw_ctl_yor_hau_pan_gam_glc_jav_spa_cic_fre_bam_tag_tha_wly_tml_moo_bem_uzb_lit_nor_tur_dgb_vie_amh_tsw_akn_fbf	-1.04266334185978	-2.54824282043521	0.0124656546648501
350	amh_ger_bem_hin_owc_sid_chh_ben_aze_tur_cic_mao_moo_mol_bul_bsq_alb_heb_fbf_mnd_rus_cze_ven_bos_swa_prs_fin_zul_ewe_est_scr_sod_geo_ita_nor_afr_guj_amr_aeg_rom_hun_yor_bat_eng_mly_jpn_knd_kor_swe_svk_tsn_pol_ind_por_hau_jav_cnt_krd_lda_urd_anl_ctl_slo_mcd_pan_qcu_lat_dut_arw_xho_wly_fre_mlt_ukr_sun_glc_tsw_spa_ses_tag_tha_gam_tml_akn_dgb_uzb_grk_lit_azi_bam_vie_tig_igb_dyu_swt	-0.330596604498618	-0.783779148192861	0.435161349188082
351	tig_ita_fbf_swe_aeg_owc_heb_ukr_uzb_tur_swt_bat_moo_grk_dut_bsq_krd_amr_akn_cnt_alb_svk_bem_ctl_zul_spa_est_igb_tsn_hun_pol_chh_geo_glc_por_urd_ger_wly_mlt_pan_fin_dyu_sun_fre_ind_jpn_knd_kor_mcd_rus_bam_ben_jav_bos_sid_mly_mnd_cze_yor_bul_amh_lit_slo_afr_prs_qcu_lat_mol_eng_ses_sod_guj_hau_rom_tag_hin_cic_nor_ewe_mao_tha_gam_tml_tsw_dgb_aze_scr_arw_azi_xho_vie_anl_swa_lda_ven	-0.576117177463179	-1.37566494865879	0.172229637563925
352	hau_bos_xho_mol_sid_heb_gam_lat_aze_azi_lda_mly_tsn_ger_pan_bsq_grk_wly_fbf_cnt_afr_guj_cic_spa_igb_alb_fin_ses_akn_est_por_amh_geo_krd_eng_pol_prs_chh_owc_ukr_hun_swt_tag_nor_mao_jpn_tml_kor_bul_dut_swa_ben_bat_swe_amr_sun_mnd_rus_dgb_mcd_mlt_ctl_cze_scr_ita_qcu_lit_svk_glc_dyu_tig_slo_aeg_rom_jav_arw_ewe_urd_bam_ind_tha_anl_knd_bem_zul_uzb_hin_fre_tur_moo_vie_sod_ven_tsw_yor	0.426444103779919	1.00411312981241	0.317929548403587
353	anl_lat_cic_nor_gam_mlt_wly_rom_aze_uzb_tsn_mly_akn_fre_por_bsq_slo_heb_lda_cnt_arw_eng_swa_rus_zul_cze_est_moo_xho_fin_mol_sod_geo_spa_ben_swe_ita_sid_tig_mcd_hun_tsw_mao_prs_tag_jpn_knd_kor_pol_bos_ses_ger_sun_dut_aeg_ind_mnd_bul_bem_lit_owc_guj_scr_krd_urd_qcu_grk_ctl_glc_dyu_amh_svk_hau_hin_bat_ukr_swt_afr_yor_jav_tha_amr_tml_dgb_igb_tur_pan_alb_azi_fbf_vie_chh_bam_ewe_ven	-0.0643724777226804	-0.151594473564229	0.879835157221874
354	amh_hin_swt_mol_anl_wly_gam_dut_aze_uzb_igb_jav_xho_pol_grk_bsq_ukr_owc_lda_mnd_ita_lat_fbf_urd_bem_eng_fin_akn_ses_est_mcd_amr_geo_ben_spa_scr_svk_aeg_sid_rus_hun_cic_sun_bos_ind_jpn_knd_kor_pan_glc_dgb_nor_tag_slo_heb_mao_cnt_rom_moo_prs_hau_guj_afr_cze_swe_qcu_krd_lit_ger_ewe_mlt_alb_tig_fre_mly_bul_ven_ctl_swa_bat_tha_chh_tml_bam_zul_tur_por_arw_azi_tsw_vie_sod_yor_tsn_dyu	0.35022316298011	0.825419315492135	0.411245906968048
355	gam_grk_bem_cze_owc_amh_sod_dut_azi_tur_fbf_ind_swa_urd_lit_bsq_hin_wly_dyu_cnt_pan_alb_bam_guj_yor_ctl_hun_zul_ses_fin_pol_amr_geo_krd_prs_scr_mcd_heb_mlt_glc_est_akn_bat_nor_mly_jpn_tml_kor_svk_spa_igb_ger_mao_rus_chh_tag_mnd_fre_ewe_ben_aeg_ita_afr_bos_rom_qcu_mol_lat_bul_moo_anl_swe_hau_ukr_sun_slo_ven_eng_lda_jav_tha_tig_knd_xho_tsw_uzb_por_arw_aze_swt_vie_sid_tsn_dgb_cic	0.126373400019868	0.297966081234992	0.766393702770497
356	wly_pol_xho_afr_mlt_sod_amh_dut_aze_uzb_akn_bat_zul_rom_mol_bsq_mcd_amr_ses_mnd_prs_grk_swa_fre_tsn_por_fin_moo_fbf_hun_ger_owc_geo_spa_nor_alb_bos_hau_heb_hin_est_ven_sun_rus_mao_jpn_knd_kor_krd_pan_yor_eng_jav_lit_anl_mly_cnt_ben_bam_arw_tig_ita_lat_scr_svk_qcu_urd_cze_glc_bem_sid_bul_chh_ukr_tag_ctl_lda_guj_tsw_ind_tha_aeg_tml_ewe_swt_azi_swe_slo_tur_igb_vie_gam_cic_dgb_dyu	-0.391940283325505	-0.928509553245541	0.35554697725094
357	tig_eng_ewe_bul_sid_aeg_mlt_dut_aze_uzb_lda_jav_swt_pan_lat_bsq_prs_wly_tsw_cnt_alb_mol_ven_guj_cic_ita_fin_bam_xho_est_scr_hau_geo_pol_arw_swe_glc_heb_amr_slo_hun_tsn_ind_hin_mao_jpn_knd_kor_urd_bos_zul_lit_mly_nor_anl_tag_mnd_rom_akn_krd_amh_rus_fre_svk_mcd_qcu_ger_spa_grk_dyu_owc_ukr_chh_ctl_sun_ben_yor_cze_bem_bat_tha_sod_tml_swa_ses_tur_afr_por_azi_igb_vie_gam_dgb_fbf_moo	-0.506498024054604	-1.20569995254498	0.230991859915505
358	gam_ukr_ven_grk_wly_hau_heb_cze_aze_tur_swa_jav_tsw_ita_rom_bsq_svk_sod_fbf_mnd_lit_eng_igb_rus_yor_pol_hun_bem_dyu_est_urd_amh_geo_glc_alb_swe_pan_sid_owc_dut_fin_zul_ind_krd_mly_jpn_tml_kor_ger_mcd_lda_bul_tag_scr_chh_bat_cnt_hin_moo_mol_aeg_guj_prs_bos_ben_qcu_spa_nor_lat_ewe_amr_fre_tig_por_mao_arw_ses_slo_swt_sun_tha_anl_knd_akn_xho_azi_ctl_afr_uzb_dgb_vie_mlt_tsn_cic_bam	-0.379857951929646	-0.900013896552927	0.370437473619801
359	tig_eng_dyu_bul_wly_heb_mlt_cze_azi_aze_ven_ind_fbf_ben_urd_bsq_lat_aeg_swt_mnd_rus_pol_tsn_pan_tsw_por_est_dgb_yor_hun_mcd_anl_geo_rom_bos_glc_guj_owc_amh_mol_fin_moo_mly_arw_bat_jpn_knd_kor_ita_slo_ses_hin_jav_spa_sid_tag_cnt_grk_zul_krd_chh_svk_fre_ctl_swe_qcu_ukr_alb_afr_cic_gam_dut_sod_scr_sun_prs_akn_lit_ewe_mao_tha_amr_tml_lda_igb_uzb_ger_nor_tur_swa_vie_hau_bam_xho_bem	-0.318230781166529	-0.752548573127612	0.453621857525125
360	gam_spa_ewe_mol_owc_heb_amh_grk_aze_azi_dyu_bat_ven_alb_ukr_bsq_rus_chh_moo_cnt_prs_lat_zul_por_xho_ctl_fin_dgb_fbf_est_lit_sid_geo_scr_eng_ger_guj_anl_amr_swe_hun_tsw_ind_glc_sun_jpn_knd_kor_pan_pol_lda_slo_tag_bul_tig_jav_mnd_afr_yor_svk_hau_dut_rom_urd_ita_qcu_mcd_ben_arw_swa_sod_cze_wly_fre_mly_nor_akn_bos_tsn_mao_tha_mlt_tml_igb_cic_tur_hin_krd_uzb_ses_vie_aeg_swt_bem_bam	-0.637952014880834	-1.5283390744213	0.129822571602491
361	owc_urd_zul_mol_gam_tig_heb_afr_aze_azi_ses_ind_dyu_ctl_ukr_bsq_hin_sod_dgb_mnd_glc_lat_fbf_pol_xho_eng_est_tsw_swa_fin_bul_hau_geo_alb_swe_rus_prs_amh_chh_cze_hun_igb_tag_krd_jav_jpn_knd_kor_lit_ben_akn_spa_sun_svk_sid_mly_cnt_nor_moo_fre_mlt_slo_arw_dut_pan_qcu_bos_guj_scr_ven_amr_por_wly_grk_bat_ita_bam_rom_cic_mao_tha_anl_tml_ewe_bem_uzb_mcd_ger_tur_tsn_vie_aeg_yor_lda_swt	-0.678936609596441	-1.62505690317479	0.107534807949488
362	chh_scr_ses_pan_mlt_heb_sid_dut_uzb_azi_ven_ind_swa_rom_swe_bsq_slo_tig_fbf_mnd_rus_mol_bam_prs_tsn_spa_est_igb_ewe_fin_bos_sod_geo_urd_ben_ger_afr_amr_amh_mcd_hun_lda_tag_grk_jav_jpn_tml_kor_guj_hin_bem_fre_mly_ita_gam_bat_cnt_alb_moo_cze_hau_glc_ctl_lit_arw_qcu_pol_krd_bul_zul_wly_por_aeg_svk_mao_nor_tsw_ukr_dyu_sun_tha_owc_knd_swt_akn_tur_eng_lat_aze_cic_vie_anl_yor_xho_dgb	0.620549971965094	1.47054303040266	0.144790091420767
363	gam_arw_swa_afr_owc_wly_chh_guj_azi_tur_ewe_mao_igb_rus_cze_bsq_swe_tig_xho_mnd_rom_fre_dyu_ger_ses_pol_est_yor_tsn_fin_nor_heb_geo_ben_bos_pan_glc_sid_hau_lat_hun_cic_jav_mcd_tag_jpn_knd_kor_ctl_eng_lda_lit_mly_grk_mlt_sun_cnt_urd_bem_prs_aeg_por_mol_svk_bul_qcu_dut_alb_slo_moo_amh_ukr_amr_ita_bat_krd_dgb_spa_akn_ind_tha_anl_tml_ven_bam_uzb_hin_scr_aze_tsw_vie_sod_fbf_swt_zul	0.0436649646707482	0.102813573895958	0.918332303979508
364	tig_lit_dgb_ukr_anl_sod_hau_ger_aze_azi_dyu_mly_lda_grk_dut_bsq_alb_gam_cic_cnt_swe_prs_yor_spa_tsn_mcd_est_bam_ewe_hun_afr_aeg_geo_hin_arw_ita_mol_mlt_wly_guj_fin_igb_jav_ctl_mao_jpn_tml_kor_ben_rus_xho_glc_tag_urd_amh_bat_mnd_scr_ses_fre_chh_lat_pol_krd_por_qcu_bos_nor_eng_tsw_sid_pan_amr_svk_ind_rom_swt_slo_bem_sun_tha_owc_knd_akn_zul_tur_cze_bul_uzb_fbf_vie_heb_ven_moo_swa	-0.569597865657763	-1.36197183475279	0.176496708299914
365	wly_eng_swt_ctl_anl_gam_sod_pol_uzb_azi_akn_bat_fbf_grk_fre_bsq_alb_amh_dyu_mnd_krd_svk_ses_prs_xho_ben_fin_bam_tsn_est_por_amr_geo_ukr_bul_pan_dut_heb_sid_hin_hun_ewe_ind_arw_jav_jpn_knd_kor_rus_rom_cic_spa_mao_lit_tig_tag_cnt_bos_igb_swe_chh_mol_ger_lat_afr_qcu_glc_guj_nor_zul_owc_slo_aeg_ita_mly_mcd_dgb_urd_ven_sun_tha_hau_tml_moo_bem_aze_scr_cze_tur_tsw_vie_mlt_swa_yor_lda	0.417078012385847	0.983709495695797	0.327810666429461
366	anl_rom_swt_dut_amr_sid_mlt_arw_azi_uzb_ses_mao_igb_bul_krd_bsq_rus_wly_bam_cnt_pol_scr_dgb_urd_dyu_swe_est_fbf_cic_fin_slo_aeg_geo_svk_cze_ukr_mcd_chh_hau_mol_hun_tsw_mly_pan_tag_jpn_tml_kor_afr_ben_ven_glc_sun_lat_gam_ind_mnd_grk_yor_hin_tig_alb_bos_fre_guj_qcu_prs_por_ctl_tsn_heb_nor_sod_ita_bat_lit_zul_spa_bem_jav_tha_owc_knd_swa_lda_aze_eng_ger_tur_ewe_vie_amh_moo_xho_akn	0.0973715006337277	0.229119606986063	0.819279067982529
367	wly_lit_dgb_cze_owc_tig_mlt_scr_azi_aze_zul_mly_lda_spa_urd_bsq_mcd_sod_tsn_cnt_prs_glc_bem_guj_igb_ukr_est_swt_yor_hun_ita_gam_geo_nor_bos_dut_rus_sid_chh_afr_fin_akn_tag_pol_ind_jpn_tml_kor_lat_fre_moo_por_sun_arw_aeg_bat_mnd_alb_swa_mol_hau_grk_eng_bul_slo_qcu_ctl_svk_pan_dyu_amh_rom_heb_swe_jav_ger_ses_hin_ewe_mao_tha_amr_knd_ven_fbf_uzb_krd_ben_tur_bam_vie_anl_xho_cic_tsw	-0.130784982260865	-0.308310389005259	0.758535677532655
368	amr_scr_tsw_mol_sid_anl_amh_ita_uzb_azi_bem_jav_ewe_pan_urd_bsq_afr_heb_moo_mnd_ger_nor_fbf_lat_ses_fre_est_bam_tsn_hun_rom_owc_geo_prs_por_swe_guj_aeg_wly_krd_fin_ven_mao_lit_sun_jpn_tml_kor_mcd_cze_swa_hin_ind_dut_mlt_mly_cnt_grk_swt_pol_sod_spa_ctl_rus_alb_qcu_bul_bos_arw_xho_gam_ben_hau_glc_bat_eng_lda_svk_zul_tag_tha_chh_knd_akn_dyu_aze_slo_ukr_tur_igb_vie_tig_dgb_yor_cic	-0.482059051268821	-1.1449192279054	0.255180573395339
369	sid_urd_dyu_ben_heb_owc_amh_arw_uzb_azi_tsn_tag_bam_glc_fre_bsq_grk_amr_bem_mnd_slo_alb_cic_rom_swa_bos_fin_fbf_dgb_hun_mol_mlt_geo_dut_krd_ukr_cze_gam_hau_mcd_est_tsw_ind_afr_bat_jpn_knd_kor_scr_prs_lda_bul_jav_hin_tig_mly_cnt_ita_igb_pol_aeg_ctl_lat_swe_ger_qcu_pan_eng_guj_ewe_wly_por_sod_svk_sun_lit_ses_nor_ven_mao_tha_anl_tml_swt_moo_aze_spa_rus_tur_zul_vie_chh_xho_akn_yor	-0.0160366431617328	-0.0377446189706236	0.969972204268113
370	chh_cze_bam_nor_amh_owc_amr_lat_azi_uzb_tsw_mly_ven_afr_alb_bsq_ukr_wly_bem_cnt_pol_fre_fbf_ben_swt_mcd_fin_cic_dgb_est_bos_aeg_geo_eng_scr_krd_ita_sod_sid_dut_hun_ewe_jav_guj_mao_jpn_knd_kor_mol_slo_dyu_rom_tag_ger_anl_bat_mnd_rus_yor_bul_tig_glc_arw_svk_pan_qcu_grk_prs_swe_moo_heb_por_hau_lit_ind_hin_tsn_urd_lda_sun_tha_gam_tml_swa_zul_aze_ctl_spa_tur_akn_vie_mlt_ses_igb_xho	0.64059103251617	1.51791794167788	0.132427262410513
371	aeg_slo_ewe_eng_gam_amh_owc_fre_uzb_azi_dgb_jav_bem_afr_ctl_bsq_urd_mlt_cic_mnd_rus_alb_bam_glc_swa_cze_est_akn_ses_fin_bul_tig_geo_mol_hin_dut_swe_heb_amr_ger_hun_zul_mly_grk_tag_jpn_tml_kor_nor_ukr_dyu_spa_mao_ita_sid_sun_cnt_prs_ven_lit_hau_arw_svk_rom_mcd_qcu_guj_scr_por_tsn_wly_lat_anl_krd_ind_bos_swt_pan_yor_bat_tha_chh_knd_xho_lda_aze_pol_ben_tur_tsw_vie_sod_igb_fbf_moo	-0.207925459809129	-0.490727158143806	0.62477535698389
372	heb_pan_dgb_pol_mlt_wly_sod_alb_uzb_tur_dyu_ind_ewe_grk_ita_bsq_ben_chh_igb_cnt_scr_nor_ses_rus_yor_por_hun_bam_tsw_est_eng_amh_geo_afr_ger_hin_guj_owc_anl_swe_fin_moo_bat_slo_mly_jpn_knd_kor_ctl_prs_ven_cze_tag_ukr_tig_jav_mnd_svk_lda_arw_sid_urd_lit_lat_spa_qcu_glc_fre_mcd_zul_hau_bul_aeg_krd_mao_rom_xho_mol_bem_sun_tha_gam_tml_cic_swt_aze_bos_dut_azi_swa_vie_amr_akn_fbf_tsn	0.0579274451983456	0.136367777004948	0.891825309199016
373	chh_grk_ses_ita_wly_hau_tig_lat_aze_uzb_swt_jav_moo_slo_ben_bsq_glc_sid_bem_mnd_urd_alb_dyu_arw_igb_swe_hun_ven_cic_est_lit_amr_geo_eng_mol_por_bos_owc_anl_nor_fin_yor_mly_fre_sun_jpn_knd_kor_dut_rom_tsn_cze_ind_svk_sod_tag_cnt_scr_dgb_ctl_amh_pol_mcd_prs_bul_qcu_rus_krd_guj_swa_heb_ukr_aeg_hin_mao_ger_zul_pan_fbf_bat_tha_gam_tml_tsw_bam_azi_afr_spa_tur_ewe_vie_mlt_akn_lda_xho	0.0673072870944264	0.158400031039553	0.874485039786054
374	amh_ctl_dgb_lit_chh_aeg_hau_rom_tur_uzb_swa_ind_akn_pan_hin_bsq_swe_amr_swt_cnt_slo_mcd_yor_afr_moo_fre_hun_cic_ses_est_alb_sid_geo_urd_rus_prs_scr_sod_anl_eng_fin_fbf_sun_mol_tag_jpn_tml_kor_ger_nor_lda_arw_jav_pol_gam_bat_mnd_ita_bem_por_heb_ben_bos_cze_ukr_qcu_krd_glc_svk_tsw_wly_guj_mlt_lat_mly_spa_xho_bul_igb_mao_tha_tig_knd_ven_ewe_azi_dut_grk_aze_dyu_vie_owc_bam_tsn_zul	-0.52674726142279	-1.2535824403039	0.213136055089862
375	chh_lit_moo_por_tig_anl_sod_pol_tur_uzb_ses_mly_yor_ctl_mol_bsq_ukr_amh_tsw_cnt_prs_slo_akn_mcd_fbf_dut_fin_swa_tsn_hun_urd_aeg_geo_bos_grk_lat_ita_heb_mlt_nor_est_dyu_tag_afr_mao_jpn_tml_kor_ben_hin_igb_bul_jav_alb_wly_sun_mnd_ger_xho_krd_hau_svk_swe_arw_guj_qcu_fre_scr_rus_swt_gam_glc_owc_pan_ind_spa_cic_eng_bem_bat_tha_sid_knd_bam_dgb_azi_cze_rom_aze_ewe_vie_amr_lda_zul_ven	-0.42829315474793	-1.01743642051711	0.311585453984625
376	owc_slo_tsw_urd_aeg_chh_hau_eng_azi_uzb_ven_sun_swa_grk_hin_bsq_fre_mlt_swt_mnd_scr_ita_moo_guj_ewe_pan_fin_akn_fbf_hun_rus_gam_geo_ger_bul_arw_glc_tig_amr_cze_est_yor_mao_lat_mly_jpn_tml_kor_spa_ukr_ses_krd_bat_nor_sod_tag_cnt_pol_zul_ben_sid_afr_bos_alb_mcd_qcu_mol_swe_svk_cic_heb_rom_amh_ctl_ind_dut_dgb_lit_igb_jav_tha_anl_knd_bem_xho_aze_por_prs_tur_bam_vie_wly_lda_tsn_dyu	-0.159529795538365	-0.375998696987933	0.70777421375666
377	wly_bos_swt_prs_mlt_amh_gam_pol_azi_aze_dyu_jav_lda_dut_cze_bsq_swe_anl_ewe_cnt_afr_krd_akn_spa_ses_mol_est_swa_yor_fin_lit_sod_geo_ctl_svk_ben_hin_heb_aeg_rus_hun_moo_mao_arw_mly_jpn_tml_kor_pan_slo_xho_bul_sun_urd_sid_ind_mnd_mcd_tsn_ger_tig_fre_rom_alb_ita_qcu_scr_glc_nor_zul_amr_ukr_chh_lat_bat_por_ven_eng_tsw_tag_tha_hau_knd_igb_dgb_uzb_guj_grk_tur_bem_vie_owc_bam_fbf_cic	-0.88872355777232	-2.15284010857772	0.0339190514974838
378	anl_por_xho_cze_heb_aeg_mlt_prs_uzb_tur_dgb_mly_zul_pol_ger_bsq_grk_tig_ewe_mnd_urd_slo_bem_bos_moo_glc_est_cic_yor_fin_arw_wly_geo_krd_hin_nor_spa_sod_hau_rom_hun_dyu_jav_lit_bat_jpn_tml_kor_pan_eng_tsw_alb_sun_bul_amh_mao_cnt_mol_swt_guj_amr_svk_ben_ita_ukr_qcu_lat_scr_fre_tsn_chh_afr_owc_mcd_ind_swe_fbf_dut_swa_tag_tha_sid_knd_ven_ses_aze_rus_ctl_azi_akn_vie_gam_igb_bam_lda	-0.369715879123677	-0.876263628264074	0.383144496426927
379	sod_glc_dgb_por_hau_amh_anl_fre_tur_azi_ewe_ind_swa_pol_bos_bsq_eng_wly_igb_mnd_dut_nor_moo_urd_lda_arw_hun_dyu_zul_fin_mcd_gam_geo_ben_ger_ita_cze_owc_aeg_bul_est_cic_mao_lit_sun_jpn_knd_kor_pan_slo_tsn_afr_tag_rus_tig_bat_cnt_ctl_yor_spa_chh_scr_swe_svk_alb_qcu_rom_guj_lat_ses_heb_prs_sid_krd_mly_ukr_fbf_grk_bem_jav_tha_mlt_tml_xho_swt_aze_hin_mol_uzb_akn_vie_amr_tsw_ven_bam	-0.408744581340063	-0.969516390805324	0.33480232122077
380	hau_nor_zul_rus_sid_amr_anl_prs_azi_aze_bam_jav_cic_arw_urd_bsq_grk_tig_xho_mnd_spa_rom_akn_scr_swt_ben_fin_yor_lda_hun_dut_wly_geo_lat_swe_svk_alb_aeg_heb_ger_est_igb_bat_pol_ind_jpn_knd_kor_glc_por_ven_bul_tag_pan_owc_mly_cnt_slo_ewe_eng_sod_bos_afr_mcd_fre_qcu_lit_ita_ukr_ses_gam_hin_chh_krd_sun_mol_moo_guj_bem_mao_tha_mlt_tml_tsw_dgb_uzb_ctl_cze_tur_tsn_vie_amh_fbf_dyu_swa	-0.964050602048738	-2.34655318922852	0.0210708794851451
381	owc_pol_yor_ctl_hau_gam_chh_glc_tur_uzb_dgb_mly_zul_ukr_cze_bsq_arw_sid_fbf_cnt_mcd_bos_igb_ger_bam_krd_hun_akn_tsn_est_svk_sod_geo_guj_por_hin_rom_aeg_wly_alb_fin_dyu_tag_lit_mao_jpn_tml_kor_bul_lat_xho_pan_sun_mol_heb_ind_mnd_prs_tsw_ita_tig_dut_urd_ben_nor_qcu_spa_fre_slo_ven_anl_grk_amh_swe_jav_afr_swt_eng_swa_bat_tha_mlt_knd_cic_lda_aze_scr_rus_azi_ses_vie_amr_moo_bem_ewe	-0.468681547378246	-1.11691927874896	0.266906142876654
382	amh_svk_bam_ita_hau_tig_heb_prs_azi_uzb_xho_jav_bem_dut_bul_bsq_lat_sid_ses_mnd_glc_cze_swt_por_swa_lit_est_akn_dgb_fin_eng_chh_geo_nor_pan_grk_arw_wly_aeg_spa_hun_igb_ind_guj_mly_jpn_tml_kor_scr_ger_dyu_urd_mao_ukr_gam_bat_cnt_bos_ewe_ctl_anl_ben_alb_mol_krd_qcu_mcd_hin_pol_moo_amr_afr_sod_rom_sun_swe_zul_slo_tsn_tag_tha_owc_knd_tsw_fbf_aze_fre_rus_tur_lda_vie_mlt_cic_ven_yor	-0.265938125182294	-0.629297789676943	0.530696963855954
383	sod_urd_ses_guj_heb_hau_anl_svk_azi_tur_xho_mly_cic_lat_krd_bsq_ctl_gam_moo_mnd_fre_slo_bam_arw_lda_prs_fin_ven_fbf_est_ben_mlt_geo_ger_scr_grk_rom_amr_sid_eng_hun_dyu_bat_lit_ind_jpn_tml_kor_dut_pol_ewe_rus_jav_pan_amh_tag_cnt_swe_yor_afr_chh_spa_hin_bos_alb_qcu_nor_por_mcd_swt_owc_cze_tig_bul_mao_ita_akn_mol_tsn_sun_tha_wly_knd_bem_tsw_uzb_ukr_glc_aze_zul_vie_aeg_swa_dgb_igb	-0.599540771605988	-1.43161920111648	0.155605009308819
384	tig_pol_lda_dut_heb_anl_hau_mcd_tur_uzb_tsw_sun_ven_mol_krd_bsq_slo_sod_moo_cnt_arw_alb_dyu_urd_tsn_ita_hun_igb_xho_fin_lat_owc_geo_swe_hin_glc_rus_sid_amh_svk_est_ewe_jav_ben_mly_jpn_tml_kor_bul_nor_yor_scr_mao_ger_gam_ind_mnd_spa_akn_por_aeg_lit_ctl_afr_fre_qcu_bos_ukr_guj_swa_mlt_prs_wly_grk_tag_rom_cic_eng_zul_bat_tha_amr_knd_swt_bem_aze_cze_pan_azi_ses_vie_chh_fbf_dgb_bam	0.187769299357473	0.442199496042569	0.659371504623809
385	anl_scr_lda_lit_wly_heb_amh_prs_uzb_azi_moo_mly_fbf_ben_bul_bsq_guj_owc_bem_cnt_rus_cze_bam_ita_swa_dut_hun_yor_akn_fin_alb_chh_geo_eng_arw_mol_pan_tig_amr_lat_est_swt_ind_bos_bat_jpn_knd_kor_ger_slo_ven_nor_tag_grk_gam_jav_mnd_ukr_tsw_fre_sid_ctl_rom_por_glc_qcu_afr_mcd_urd_tsn_mlt_pol_sod_spa_mao_swe_zul_hin_cic_sun_tha_aeg_tml_igb_dyu_tur_svk_krd_aze_ses_vie_hau_ewe_dgb_xho	-0.983540308039611	-2.39382057684349	0.0186813722972499
386	gam_slo_bam_fre_tig_hau_sod_mol_uzb_azi_igb_mly_dgb_svk_pol_bsq_scr_amh_tsw_cnt_lit_afr_yor_prs_akn_ita_hun_cic_tsn_est_ben_aeg_geo_por_dut_lat_spa_sid_anl_eng_fin_swt_bat_rus_mao_jpn_tml_kor_cze_alb_swa_pan_ind_bos_amr_tag_mnd_ukr_ses_urd_chh_arw_ger_nor_krd_qcu_grk_ctl_rom_xho_mlt_guj_heb_mcd_sun_glc_zul_bul_ewe_jav_tha_wly_knd_bem_fbf_tur_hin_swe_aze_ven_vie_owc_moo_lda_dyu	-0.161379125928374	-0.381040384739925	0.704042351381862
387	aeg_nor_xho_rom_sid_gam_amr_hin_tur_aze_lda_mly_igb_krd_slo_bsq_ger_chh_tsn_mnd_dut_lit_ven_ben_ses_alb_est_bam_fbf_fin_mol_heb_geo_glc_guj_urd_por_wly_mlt_cze_hun_cic_sun_rus_jav_jpn_tml_kor_swe_ctl_ewe_eng_mao_bul_anl_bat_cnt_svk_swt_prs_hau_grk_bos_afr_mcd_qcu_spa_scr_arw_dgb_owc_ukr_tig_pol_tag_pan_yor_lat_moo_ind_tha_sod_knd_akn_tsw_azi_fre_ita_uzb_dyu_vie_amh_bem_swa_zul	-0.250418476564281	-0.592354660719881	0.555050616673667
388	wly_pol_akn_eng_chh_sid_owc_grk_azi_uzb_swa_jav_ses_bos_ukr_bsq_spa_amr_zul_mnd_slo_pan_dyu_por_moo_bul_fin_cic_dgb_est_scr_anl_geo_swe_guj_ctl_dut_amh_sod_fre_hun_yor_bat_ben_mly_jpn_tml_kor_urd_ita_swt_krd_mao_cze_gam_sun_cnt_svk_tsn_prs_tig_afr_rom_nor_glc_qcu_lit_alb_ger_tsw_mlt_arw_hau_lat_tag_hin_bem_rus_bam_ind_tha_aeg_knd_fbf_xho_tur_mol_mcd_aze_ewe_vie_heb_igb_ven_lda	-0.505500542372732	-1.20322871039485	0.231941886241515
389	anl_swe_swa_ctl_amr_heb_tig_pol_azi_uzb_swt_bat_moo_rom_hin_bsq_prs_owc_akn_mnd_grk_krd_igb_rus_tsn_bul_hun_dyu_tsw_fin_glc_hau_geo_ukr_nor_ger_afr_aeg_chh_guj_est_xho_jav_pan_sun_jpn_knd_kor_spa_bos_bam_eng_mao_lit_wly_tag_cnt_cze_ven_svk_sid_scr_slo_alb_por_qcu_arw_fre_urd_bem_amh_mcd_gam_mol_mly_ita_lda_ben_dgb_ind_tha_mlt_tml_cic_zul_aze_dut_lat_tur_ses_vie_sod_ewe_yor_fbf	-0.313727656325523	-0.741858192533564	0.46004269306418
390	chh_ita_bam_svk_mlt_aeg_wly_eng_azi_tur_akn_tag_yor_krd_ctl_bsq_rus_gam_dgb_cnt_spa_urd_ven_por_ses_nor_hun_bem_moo_est_arw_sod_geo_dut_afr_mcd_slo_amh_tig_ger_fin_tsn_bat_mol_mly_jpn_knd_kor_scr_alb_fbf_rom_jav_swe_sid_mao_mnd_bul_ewe_hin_amr_prs_lat_ben_pol_qcu_bos_fre_guj_lda_heb_glc_anl_grk_sun_ukr_igb_lit_cic_ind_tha_hau_tml_dyu_zul_uzb_cze_pan_aze_swt_vie_owc_xho_swa_tsw	0.549704109599207	1.29725507792028	0.197752356145832
391	gam_spa_moo_arw_wly_anl_amr_svk_uzb_aze_akn_mly_ven_cze_dut_bsq_urd_tig_tsw_mnd_hin_fre_yor_glc_dgb_pan_hun_ewe_lda_est_ita_sod_geo_rus_mol_ben_krd_heb_sid_grk_fin_xho_mao_ukr_tag_jpn_tml_kor_rom_guj_cic_mcd_bat_scr_chh_sun_cnt_lit_fbf_alb_mlt_ctl_pol_prs_slo_qcu_por_nor_eng_swa_aeg_afr_hau_lat_jav_ger_zul_swe_ses_ind_tha_amh_knd_bam_bem_azi_bul_bos_tur_igb_vie_owc_dyu_swt_tsn	-0.426002450561592	-1.01262320438712	0.31386748801131
392	gam_nor_bem_pol_aeg_sid_wly_bul_tur_azi_ewe_tag_lda_scr_glc_bsq_alb_sod_yor_mnd_ita_ctl_ven_rom_zul_mol_fin_igb_swa_hun_prs_anl_geo_afr_krd_arw_pan_hau_heb_bos_est_moo_mao_hin_bat_jpn_tml_kor_lat_urd_ses_swe_ind_svk_tig_mly_cnt_cze_cic_lit_chh_guj_rus_mcd_ben_qcu_ukr_dut_fre_fbf_amh_por_amr_eng_jav_grk_tsn_ger_xho_sun_tha_mlt_knd_tsw_bam_uzb_slo_spa_aze_dgb_vie_owc_akn_swt_dyu	-0.0762834371179201	-0.179696746368597	0.857781598821935
393	hau_afr_tsn_rus_mlt_heb_sod_pan_azi_aze_cic_jav_igb_mol_ita_bsq_ben_sid_yor_cnt_guj_nor_moo_por_swa_scr_hun_zul_ven_est_pol_amr_geo_ukr_grk_slo_arw_chh_tig_mcd_fin_akn_mao_cze_ind_jpn_knd_kor_fre_glc_xho_prs_sun_spa_owc_bat_mnd_urd_dgb_lit_aeg_ger_dut_bul_hin_qcu_eng_alb_ctl_tsw_anl_lat_wly_krd_tag_swe_lda_rom_bem_mly_tha_gam_tml_ewe_ses_uzb_svk_bos_tur_fbf_vie_amh_swt_bam_dyu	-0.0508706141395211	-0.119949588022014	0.904781831037207
394	gam_lit_ses_arw_amh_amr_sid_spa_tur_aze_xho_tag_cic_dut_swe_bsq_eng_mlt_lda_cnt_cze_grk_zul_ger_akn_pan_fin_dgb_yor_hun_slo_anl_geo_hin_ukr_mol_afr_owc_heb_alb_est_ven_ind_bul_mly_jpn_tml_kor_nor_bos_bem_guj_jav_urd_wly_bat_mnd_lat_swa_mcd_sod_por_glc_ita_scr_qcu_prs_rus_rom_tsw_chh_fre_tig_pol_sun_svk_dyu_ben_bam_mao_tha_aeg_knd_tsn_swt_azi_ctl_krd_uzb_fbf_vie_hau_moo_igb_ewe	-1.0880655417851	-2.66132771987248	0.00916932015747995
395	gam_arw_bam_glc_owc_heb_anl_ita_uzb_azi_ses_tag_cic_dut_hin_bsq_pol_amh_swa_mnd_urd_ben_ven_rus_lda_lat_fin_akn_tsn_est_krd_sid_geo_alb_por_ger_lit_hau_sod_bos_hun_igb_sun_guj_mly_jpn_tml_kor_afr_bul_bem_grk_mao_eng_amr_ind_cnt_mol_ewe_fre_wly_cze_spa_ctl_svk_qcu_ukr_prs_nor_yor_aeg_swe_mlt_pan_bat_scr_tsw_rom_dyu_jav_tha_tig_knd_swt_xho_tur_mcd_slo_aze_zul_vie_chh_dgb_moo_fbf	-0.0788646780821672	-0.18593192025599	0.852903096725999
396	gam_rus_bem_por_heb_sod_chh_svk_uzb_tur_bam_tag_zul_eng_guj_bsq_ben_mlt_igb_mnd_mol_prs_tsn_urd_dgb_glc_est_fbf_swt_fin_ukr_tig_geo_ger_nor_cze_fre_owc_amr_scr_hun_xho_mly_hin_sun_jpn_tml_kor_lat_bos_akn_lit_jav_spa_aeg_mao_cnt_bul_swa_rom_hau_swe_afr_ita_dut_qcu_grk_ctl_alb_cic_wly_arw_sid_slo_bat_krd_tsw_pan_ewe_ind_tha_amh_knd_moo_yor_aze_pol_mcd_azi_ses_vie_anl_dyu_ven_lda	0.354937014995117	0.835895247840281	0.405356345943868
397	wly_arw_akn_alb_mlt_amr_sid_ger_azi_tur_tsn_sun_dgb_urd_eng_bsq_slo_amh_yor_cnt_rom_swe_lda_pan_swa_ben_fin_moo_cic_hun_mol_aeg_geo_ctl_ukr_krd_prs_sod_hau_bul_est_xho_ind_lat_tag_jpn_tml_kor_guj_rus_fbf_mcd_jav_lit_owc_bat_mnd_spa_dyu_cze_anl_svk_bos_afr_pol_qcu_por_dut_scr_ewe_gam_glc_heb_nor_mly_grk_zul_fre_igb_mao_tha_chh_knd_ven_bam_aze_ita_hin_uzb_tsw_vie_tig_ses_bem_swt	-0.116643096623948	-0.275235719658517	0.783745721344342
398	anl_dut_cic_nor_chh_gam_sid_guj_azi_uzb_swt_sun_yor_alb_pan_bsq_bos_tig_bem_cnt_slo_glc_lda_por_ses_urd_hun_bam_dgb_est_arw_wly_geo_ger_ben_rus_prs_owc_heb_grk_fin_ven_bat_krd_jav_jpn_tml_kor_eng_ita_xho_afr_ind_mcd_amh_tag_mnd_scr_swa_ctl_sod_fre_bul_svk_hin_qcu_lit_lat_rom_tsn_aeg_cze_hau_ukr_mly_mol_zul_pol_dyu_mao_tha_amr_knd_tsw_ewe_aze_swe_spa_tur_moo_vie_mlt_akn_igb_fbf	-0.461941820495484	-1.09740629235894	0.275297118249625
399	amh_spa_xho_rom_tig_hau_aeg_afr_uzb_aze_yor_jav_dgb_arw_lat_bsq_rus_owc_akn_cnt_svk_mcd_bam_glc_ses_por_est_fbf_swt_fin_bos_anl_geo_ita_lit_slo_cze_heb_sod_ger_hun_swa_mao_ukr_mly_jpn_knd_kor_grk_swe_lda_ctl_tag_prs_amr_sun_mnd_dut_moo_eng_gam_scr_nor_fre_alb_qcu_ben_bul_urd_dyu_sid_hin_wly_mol_bat_pol_tsn_krd_ewe_ind_tha_mlt_tml_tsw_zul_azi_pan_guj_tur_bem_vie_chh_cic_ven_igb	-0.479681236585906	-1.14289610936122	0.25601540301629
400	aeg_glc_dyu_arw_wly_tig_owc_lat_azi_tur_ewe_ind_yor_lit_ben_bsq_eng_mlt_xho_mnd_fre_pan_swt_swe_akn_cze_fin_bam_zul_hun_mol_hau_geo_bos_ger_hin_nor_gam_amr_dut_est_tsw_tag_rus_mly_jpn_tml_kor_prs_svk_igb_grk_bat_krd_sod_sun_cnt_scr_cic_ita_sid_por_spa_afr_pol_qcu_ctl_slo_alb_lda_anl_mcd_chh_rom_jav_guj_ses_urd_ven_mao_tha_heb_knd_fbf_bem_uzb_ukr_bul_aze_moo_vie_amh_tsn_swa_dgb	-0.74178426836166	-1.78105397308211	0.0781685594329807
401	amh_ger_ven_rus_wly_anl_hau_grk_uzb_tur_lda_ind_xho_alb_mol_bsq_nor_heb_ewe_mnd_arw_fre_moo_urd_tsn_slo_fin_dgb_swa_est_afr_chh_geo_lit_rom_bul_bos_mlt_gam_glc_hun_bem_jav_dut_mly_jpn_knd_kor_krd_por_fbf_pol_tag_swe_sod_sun_cnt_guj_tsw_prs_sid_ben_spa_cze_hin_qcu_mcd_lat_svk_zul_owc_eng_tig_ita_mao_scr_ses_pan_igb_bat_tha_amr_tml_dyu_bam_azi_ctl_ukr_aze_yor_vie_aeg_swt_akn_cic	-0.486136626411212	-1.15607200008748	0.250612965278634
402	owc_guj_cic_grk_sid_aeg_chh_bul_tur_aze_tsn_jav_ewe_dut_rus_bsq_spa_hau_ven_mnd_bos_afr_tsw_scr_zul_alb_est_dyu_bem_hun_krd_gam_geo_pol_nor_svk_lit_amh_tig_rom_fin_igb_mao_lat_ind_jpn_tml_kor_swe_ben_akn_glc_mly_ita_heb_bat_cnt_eng_swt_ger_wly_hin_mol_slo_pan_qcu_cze_prs_por_bam_amr_mcd_sod_arw_sun_ukr_fbf_fre_xho_tag_tha_anl_knd_yor_ses_uzb_urd_ctl_azi_moo_vie_mlt_dgb_swa_lda	-0.356873412791129	-0.845744143692488	0.399866280779095
403	hau_lit_bam_lat_tig_sid_chh_afr_aze_tur_ses_sun_igb_eng_swe_bsq_svk_gam_yor_cnt_bos_ger_dyu_krd_ven_nor_est_ewe_xho_fin_urd_anl_geo_spa_slo_hin_ukr_mlt_wly_glc_hun_dgb_jav_mcd_mly_jpn_knd_kor_arw_cze_bem_prs_bat_scr_aeg_mao_mnd_ita_fbf_grk_sod_bul_rom_alb_dut_qcu_pol_por_fre_tsn_amh_pan_amr_mol_ind_ctl_swa_rus_tsw_tag_tha_heb_tml_lda_moo_azi_guj_ben_uzb_akn_vie_owc_swt_zul_cic	0.549159357119655	1.29700925918125	0.197836572868615
404	owc_grk_dyu_nor_tig_amh_mlt_rom_azi_aze_cic_sun_yor_afr_eng_bsq_ctl_aeg_ewe_mnd_glc_bul_lda_fre_moo_svk_hun_zul_ven_fin_slo_amr_geo_spa_prs_krd_ukr_hau_heb_ita_est_fbf_tag_swe_jav_jpn_knd_kor_lat_hin_ses_ger_bat_bos_sod_ind_cnt_urd_igb_rus_anl_arw_guj_mol_alb_qcu_dut_scr_cze_dgb_wly_pan_chh_por_mao_ben_tsw_lit_xho_mly_tha_sid_tml_bam_akn_uzb_pol_mcd_tur_swt_vie_gam_tsn_bem_swa	-0.759792435142423	-1.82528409623647	0.071168022379473
405	aeg_lit_ven_urd_amh_heb_hau_slo_aze_uzb_moo_mao_fbf_rus_swe_bsq_svk_wly_ewe_cnt_eng_por_akn_ben_tsw_lat_fin_dyu_yor_hun_ita_mlt_geo_afr_arw_alb_dut_owc_gam_pan_est_zul_bat_mol_sun_jpn_knd_kor_hin_rom_swt_pol_mly_scr_anl_ind_mnd_nor_tsn_prs_tig_krd_ukr_cze_bos_qcu_spa_fre_grk_bem_sid_glc_sod_ctl_jav_guj_igb_bul_lda_tag_tha_amr_tml_dgb_bam_azi_ger_mcd_tur_ses_vie_chh_cic_swa_xho	-0.445671164679613	-1.05821842120311	0.292696778934774
406	hau_mol_swt_rom_gam_sod_amr_dut_uzb_tur_ses_tag_tsn_ben_ger_bsq_nor_anl_tsw_cnt_pol_swe_yor_ita_xho_krd_hun_swa_ven_est_slo_wly_geo_guj_svk_urd_mcd_mlt_amh_por_fin_akn_jav_afr_mly_jpn_tml_kor_bos_alb_dgb_ctl_mao_fre_owc_bat_mnd_hin_dyu_ukr_chh_rus_arw_lat_grk_qcu_spa_cze_glc_cic_sid_scr_heb_lit_sun_eng_moo_pan_fbf_ind_tha_tig_knd_igb_bam_azi_prs_bul_aze_ewe_vie_aeg_lda_zul_bem	-0.208731365815405	-0.492846979186152	0.623282363491876
407	chh_fre_xho_lit_amh_gam_sod_mol_azi_tur_yor_mly_bam_svk_pan_bsq_grk_mlt_fbf_cnt_afr_ben_ses_eng_swa_rus_fin_dgb_akn_hun_bos_amr_geo_arw_krd_por_guj_aeg_hau_glc_est_moo_bat_hin_jav_jpn_tml_kor_ger_swe_lda_ita_sun_scr_heb_tag_mnd_ukr_swt_pol_owc_urd_ctl_slo_mcd_qcu_lat_cze_rom_tsn_anl_dut_sid_bul_mao_nor_bem_alb_ewe_ind_tha_wly_knd_cic_igb_uzb_prs_spa_aze_dyu_vie_tig_zul_tsw_ven	-0.0582937092977484	-0.137430522723624	0.890987608291356
408	amh_swe_tsn_krd_anl_mlt_aeg_afr_azi_aze_ses_bat_lda_bos_mol_bsq_hin_hau_ewe_cnt_dut_ita_bam_bul_ven_rus_fin_xho_igb_est_rom_amr_geo_fre_guj_pan_pol_sid_gam_grk_hun_moo_mly_ctl_jav_jpn_tml_kor_mcd_cze_swa_ger_ind_glc_wly_mao_mnd_alb_yor_eng_chh_urd_lit_lat_slo_qcu_ukr_ben_scr_swt_heb_prs_sod_svk_sun_nor_fbf_spa_zul_tag_tha_tig_knd_dgb_cic_uzb_arw_por_tur_bem_vie_owc_tsw_dyu_akn	-0.0999529179086855	-0.235375846943112	0.814434554934483
409	chh_arw_tsw_spa_heb_owc_mlt_ctl_aze_uzb_igb_mao_ewe_alb_krd_bsq_grk_gam_akn_mnd_nor_scr_dgb_lat_moo_lit_fin_ses_swt_est_eng_amh_geo_pol_mcd_bul_fre_sod_aeg_pan_hun_cic_tag_guj_ind_jpn_knd_kor_urd_cze_zul_dut_bat_rus_sid_sun_cnt_rom_xho_ita_hau_prs_hin_por_ukr_qcu_swe_ben_bos_fbf_amr_svk_tig_mol_jav_afr_bam_glc_swa_mly_tha_anl_tml_bem_lda_tur_slo_ger_azi_dyu_vie_wly_tsn_yor_ven	-0.4416236104764	-1.04751083956827	0.297578822771839
410	anl_dut_ewe_bos_aeg_mlt_sod_grk_tur_uzb_xho_mao_tsn_ctl_glc_bsq_pol_gam_dgb_cnt_prs_lat_swt_urd_yor_krd_est_bam_dyu_hun_pan_amh_geo_arw_hin_spa_ita_heb_sid_scr_fin_ven_bat_por_tag_jpn_tml_kor_lit_eng_bem_cze_jav_bul_wly_sun_mnd_swe_moo_svk_owc_fre_ger_afr_mol_qcu_guj_rus_rom_zul_hau_alb_amr_ukr_mly_slo_swa_mcd_lda_ind_tha_tig_knd_cic_akn_aze_ben_nor_azi_igb_vie_chh_ses_fbf_tsw	0.464361648472004	1.09748749571445	0.275261824192031
411	mlt_slo_cic_dut_owc_aeg_sod_swe_aze_uzb_lda_tag_bem_ita_rom_bsq_eng_tig_akn_cnt_prs_svk_tsw_urd_bam_pan_fin_swa_fbf_est_ctl_sid_geo_ger_scr_cze_spa_hau_amr_arw_hun_dgb_mao_pol_ind_jpn_knd_kor_nor_afr_ven_glc_mly_fre_wly_bat_mnd_rus_igb_guj_amh_bos_ben_mol_hin_qcu_ukr_mcd_bul_ewe_heb_krd_chh_alb_sun_lit_xho_por_yor_jav_tha_anl_tml_dyu_tsn_tur_grk_lat_azi_moo_vie_gam_ses_zul_swt	-0.810697540536028	-1.95360546196694	0.0537530288840083
412	aeg_ctl_lda_arw_wly_amh_hau_ukr_uzb_azi_swa_ind_tsn_fre_slo_bsq_lit_amr_igb_mnd_por_guj_swt_afr_moo_bul_fin_tsw_dyu_hun_lat_heb_geo_bos_prs_hin_grk_gam_tig_mol_est_bem_bat_rom_tag_jpn_tml_kor_pol_nor_ses_swe_mao_ben_owc_mly_cnt_scr_fbf_alb_sod_svk_pan_krd_mcd_qcu_urd_cze_ita_ven_sid_eng_chh_ger_jav_spa_bam_dut_zul_sun_tha_anl_knd_akn_ewe_tur_rus_glc_aze_yor_vie_mlt_dgb_xho_cic	-0.76926790855637	-1.85081494147178	0.0673704013717565
413	mlt_rom_ven_guj_sid_heb_gam_bul_aze_tur_lda_tag_bam_nor_dut_bsq_alb_wly_tsn_mnd_fre_svk_bem_urd_xho_krd_fin_yor_igb_hun_prs_chh_geo_por_ukr_lat_swe_sod_aeg_hin_est_dyu_mao_eng_sun_jpn_knd_kor_ben_afr_cic_bos_mly_slo_hau_jav_cnt_pan_swt_mcd_amr_glc_grk_mol_ctl_qcu_rus_ita_ger_zul_amh_spa_tig_pol_ind_lit_ewe_scr_dgb_bat_tha_owc_tml_moo_ses_uzb_arw_cze_azi_tsw_vie_anl_swa_fbf_akn	-0.307362022973489	-0.727762216486206	0.468587462400687
414	gam_krd_moo_urd_anl_owc_hau_ukr_uzb_tur_ses_sun_bam_mol_arw_bsq_scr_amh_ewe_mnd_spa_afr_zul_slo_cic_cze_hun_swt_akn_est_grk_amr_geo_guj_nor_prs_mcd_mlt_chh_pan_fin_tsn_jav_alb_bat_jpn_tml_kor_ben_swe_fbf_ita_mao_ger_wly_ind_cnt_rom_dgb_ctl_tig_bul_svk_dut_bos_qcu_hin_lit_rus_xho_sod_lat_heb_por_mly_fre_igb_pol_yor_tag_tha_sid_knd_bem_ven_azi_eng_glc_aze_swa_vie_aeg_dyu_tsw_lda	-0.335712354681576	-0.795449053509657	0.428377897763686
415	amr_dut_tsw_lat_hau_gam_owc_swe_uzb_aze_zul_mao_yor_rus_lit_bsq_por_tig_swa_cnt_rom_ita_moo_guj_akn_glc_hun_fbf_ven_est_hin_sid_geo_urd_scr_pol_spa_heb_chh_bos_fin_bam_bat_pan_tag_jpn_tml_kor_mcd_alb_ses_cze_ind_ctl_anl_jav_mnd_krd_xho_ben_sod_svk_nor_fre_mol_qcu_slo_afr_eng_tsn_wly_ger_amh_prs_mly_ukr_dgb_bul_ewe_sun_tha_aeg_knd_cic_bem_azi_grk_arw_tur_swt_vie_mlt_dyu_igb_lda	-0.0410701901923629	-0.096746502896127	0.923135894476996
416	heb_pan_cic_rom_tig_sod_anl_ctl_aze_uzb_ven_jav_fbf_guj_cze_bsq_ukr_aeg_dyu_mnd_ger_rus_ses_lit_bem_arw_est_igb_swa_hun_ita_gam_geo_nor_bos_mol_eng_owc_hau_glc_fin_moo_tag_krd_mly_jpn_tml_kor_slo_alb_ewe_spa_ind_pol_wly_mao_cnt_dut_dgb_por_amr_mcd_bul_grk_hin_qcu_scr_svk_fre_akn_sid_ben_mlt_afr_bat_urd_swt_swe_yor_sun_tha_amh_knd_tsn_xho_tur_prs_lat_azi_bam_vie_chh_zul_lda_tsw	-0.764400424947316	-1.83543445552952	0.0696373560871848
417	amr_pol_swt_hin_sod_aeg_hau_rom_aze_tur_ven_bat_yor_spa_rus_bsq_lat_chh_xho_cnt_guj_glc_tsw_arw_igb_ita_fin_moo_lda_est_prs_mlt_geo_afr_eng_ukr_svk_heb_amh_grk_hun_fbf_ind_urd_mao_jpn_tml_kor_fre_cze_dyu_mcd_jav_krd_owc_tag_mnd_lit_bem_nor_wly_ben_por_slo_ctl_qcu_alb_bul_ger_cic_anl_pan_gam_swe_mly_mol_swa_dut_dgb_sun_tha_tig_knd_ewe_bam_uzb_scr_bos_azi_tsn_vie_sid_akn_zul_ses	0.0690271184265469	0.162542049124352	0.871231671578677
418	wly_pan_swa_guj_anl_gam_chh_bos_tur_azi_ven_ind_tsw_arw_svk_bsq_ctl_amr_zul_cnt_ben_mol_dgb_rus_cic_hin_hun_igb_bam_fin_lit_sod_geo_afr_lat_glc_urd_hau_tig_mcd_est_moo_bat_por_sun_jpn_knd_kor_fre_dut_xho_scr_tag_grk_mlt_mly_mnd_bul_akn_ukr_amh_cze_alb_nor_pol_qcu_eng_spa_swe_yor_sid_krd_heb_prs_mao_ger_ewe_ita_dyu_jav_tha_owc_tml_tsn_lda_uzb_slo_rom_aze_fbf_vie_aeg_ses_bem_swt	0.217874419324869	0.513303274348232	0.608956465395032
419	anl_urd_akn_ben_amh_chh_wly_alb_aze_azi_igb_tag_lda_ctl_rus_bsq_slo_amr_fbf_cnt_spa_bos_zul_ita_dyu_afr_fin_yor_swa_est_eng_sod_geo_lat_fre_mol_pan_sid_heb_ukr_hun_ewe_sun_rom_bat_jpn_knd_kor_grk_lit_bam_glc_mly_prs_tig_mao_mnd_por_cic_hin_hau_krd_arw_bul_dut_qcu_cze_swe_mcd_moo_owc_scr_mlt_guj_jav_ger_tsn_nor_ses_ind_tha_aeg_tml_tsw_dgb_tur_pol_svk_uzb_ven_vie_gam_swt_bem_xho	-0.675099742639133	-1.61689680465371	0.109287730672709
420	amr_ben_bam_pol_wly_heb_owc_glc_uzb_aze_tsn_bat_bem_lat_scr_bsq_spa_mlt_ses_mnd_bos_bul_yor_rus_akn_por_est_dyu_dgb_hun_cze_chh_geo_rom_slo_swe_nor_tig_sod_urd_fin_fbf_jav_krd_mao_jpn_tml_kor_ukr_pan_xho_mcd_tag_grk_amh_mly_cnt_lit_swa_svk_aeg_hin_dut_guj_ctl_qcu_ita_ger_alb_zul_hau_afr_anl_prs_ind_fre_ewe_mol_cic_sun_tha_sid_knd_lda_moo_azi_eng_arw_tur_tsw_vie_gam_ven_igb_swt	0.444647728919602	1.0489847220981	0.29690355347155
421	gam_alb_ven_ger_amh_anl_hau_eng_tur_aze_yor_sun_swt_lit_arw_bsq_por_aeg_swa_mnd_ben_rom_tsw_glc_dyu_prs_hun_xho_lda_fin_slo_chh_geo_guj_ita_scr_urd_heb_sid_grk_est_ses_tag_ukr_ind_jpn_knd_kor_lat_spa_dgb_bul_bat_krd_mlt_mly_cnt_mol_ewe_cze_sod_bos_pan_ctl_dut_qcu_afr_fre_nor_bem_amr_svk_owc_hin_jav_swe_bam_rus_igb_mao_tha_tig_tml_fbf_moo_azi_pol_mcd_uzb_akn_vie_wly_tsn_cic_zul	-0.600103718637479	-1.43419876668398	0.154869522343056
422	anl_ita_swa_cze_heb_hau_sid_por_azi_uzb_yor_jav_ses_ben_glc_bsq_rus_gam_dyu_cnt_eng_spa_lda_lat_ven_mol_hun_fbf_tsn_fin_grk_chh_geo_slo_pol_ukr_urd_wly_aeg_prs_est_xho_ind_lit_mao_jpn_tml_kor_dut_alb_igb_afr_mly_ger_amh_bat_mnd_hin_cic_rom_mlt_arw_fre_krd_guj_qcu_ctl_swe_bul_ewe_tig_bos_sod_pan_tag_mcd_swt_scr_bem_sun_tha_owc_knd_moo_dgb_tur_svk_nor_aze_zul_vie_amr_bam_tsw_akn	0.0985453135346157	0.231877789272969	0.817142396376343
423	amh_hin_fbf_spa_amr_mlt_owc_prs_aze_tur_tsw_mly_igb_bul_ctl_bsq_swe_wly_swt_cnt_ita_guj_tsn_fre_ewe_scr_fin_moo_dyu_hun_ben_tig_geo_arw_pan_nor_alb_aeg_hau_ger_est_lda_ind_cze_sun_jpn_tml_kor_urd_eng_swa_pol_tag_grk_sid_jav_mnd_lat_yor_lit_chh_slo_krd_por_ukr_qcu_mcd_afr_glc_ven_sod_svk_anl_bos_mao_dut_bem_rom_bam_bat_tha_heb_knd_xho_dgb_uzb_rus_mol_azi_zul_vie_gam_ses_akn_cic	0.0362288516295981	0.0852944910491609	0.932210625612417
424	anl_cze_tsn_rus_sid_heb_amh_alb_aze_azi_ewe_jav_dyu_por_afr_bsq_fre_amr_xho_cnt_grk_rom_moo_ctl_igb_guj_fin_swt_tsw_est_nor_wly_geo_dut_bos_pan_svk_sod_tig_swe_hun_cic_ind_bul_sun_jpn_tml_kor_mol_eng_bem_arw_mly_mcd_mlt_mao_mnd_urd_lda_slo_aeg_ben_prs_lit_glc_qcu_krd_spa_hin_akn_owc_scr_gam_ger_bat_lat_yor_ita_fbf_tag_tha_chh_knd_bam_ven_tur_pol_ukr_uzb_dgb_vie_hau_ses_zul_swa	-0.549087564635911	-1.30859169171388	0.19389737282266
425	aeg_prs_bam_ukr_tig_amh_amr_grk_tur_azi_tsn_sun_yor_mol_ctl_bsq_afr_gam_ewe_mnd_urd_dut_moo_por_ven_krd_est_bem_akn_hun_glc_wly_geo_guj_mcd_spa_fre_sid_mlt_svk_fin_zul_bat_ger_mao_jpn_knd_kor_pol_nor_fbf_lit_tag_ita_hau_mly_cnt_pan_cic_bul_owc_hin_scr_lat_cze_qcu_slo_arw_ben_tsw_chh_eng_anl_alb_ind_rus_xho_bos_dyu_jav_tha_heb_tml_lda_dgb_aze_swe_rom_uzb_ses_vie_sod_igb_swa_swt	-0.212396402669467	-0.501314686610063	0.617334271100376
426	hau_dut_akn_eng_chh_owc_mlt_pol_aze_tur_fbf_tag_ven_mcd_svk_bsq_rom_gam_xho_mnd_swe_alb_igb_ukr_lda_grk_fin_ewe_yor_hun_glc_anl_geo_hin_lat_lit_mol_amh_aeg_bos_est_moo_bat_ben_sun_jpn_tml_kor_scr_ctl_dyu_afr_mao_pan_tig_mly_cnt_fre_bem_krd_sid_ita_cze_rus_ger_qcu_prs_slo_guj_tsw_sod_spa_wly_bul_jav_por_swt_nor_ses_ind_tha_heb_knd_bam_tsn_uzb_urd_arw_azi_swa_vie_amr_zul_dgb_cic	-0.925583941588036	-2.24565788223643	0.027094416360744
427	heb_mol_zul_pol_sid_amr_chh_fre_azi_tur_moo_sun_xho_mcd_lat_bsq_bos_amh_yor_mnd_swe_pan_tsw_prs_cic_bul_est_dgb_ses_fin_svk_sod_geo_rom_lit_nor_slo_anl_mlt_scr_hun_dyu_jav_dut_ind_jpn_knd_kor_por_ben_tsn_krd_mao_guj_aeg_tag_cnt_alb_akn_rus_wly_spa_arw_ita_hin_qcu_cze_ctl_eng_igb_gam_urd_hau_afr_bat_grk_bem_ger_ewe_mly_tha_owc_tml_ven_lda_uzb_ukr_glc_aze_swt_vie_tig_fbf_bam_swa	-0.763506776711753	-1.83770671362382	0.0692984900090942
428	amr_ger_tsn_eng_gam_tig_chh_ukr_aze_uzb_lda_sun_bam_mol_nor_bsq_pol_heb_swa_cnt_ita_lit_cic_grk_tsw_bos_hun_akn_dgb_est_mcd_owc_geo_spa_svk_hin_urd_mlt_sod_swe_fin_xho_ind_ctl_mly_jpn_tml_kor_scr_krd_ewe_arw_mao_por_anl_tag_mnd_prs_dyu_fre_hau_bul_cze_pan_dut_qcu_afr_alb_glc_ven_aeg_lat_wly_rom_bat_slo_yor_rus_moo_jav_tha_sid_knd_ses_bem_tur_guj_ben_azi_zul_vie_amh_fbf_igb_swt	0.166576668359016	0.392277964373618	0.695750413214756
429	sod_guj_swa_pol_wly_heb_owc_lat_aze_uzb_xho_mao_ven_rom_hin_bsq_slo_gam_swt_cnt_afr_ben_zul_swe_lda_bul_est_igb_yor_hun_rus_anl_geo_scr_grk_fre_mcd_sid_mlt_cze_fin_moo_sun_bos_ind_jpn_tml_kor_lit_arw_dgb_ger_jav_ukr_amr_mly_mnd_svk_cic_ita_hau_alb_dut_mol_krd_qcu_nor_ctl_urd_bam_amh_glc_aeg_pan_tag_por_tsw_eng_ewe_bat_tha_tig_knd_akn_fbf_azi_spa_prs_tur_tsn_vie_chh_dyu_bem_ses	-0.261045455084242	-0.616997326825098	0.538744114132564
430	owc_ita_tsn_alb_hau_wly_amh_rus_azi_uzb_zul_ind_fbf_swe_krd_bsq_glc_sid_lda_mnd_hin_eng_ewe_ctl_yor_mol_hun_cic_ses_est_spa_sod_geo_arw_grk_bos_ben_gam_chh_dut_fin_moo_mly_urd_mao_jpn_tml_kor_rom_pan_bem_mcd_tag_guj_amr_jav_cnt_scr_swa_svk_heb_slo_cze_pol_ger_qcu_ukr_fre_bul_ven_tig_afr_mlt_nor_sun_por_swt_lat_dyu_bat_tha_anl_knd_akn_tsw_tur_lit_prs_aze_bam_vie_aeg_dgb_igb_xho	0.424307759823489	1.00013180340026	0.319841897381204
431	aeg_eng_tsw_svk_gam_mlt_chh_slo_uzb_aze_xho_sun_igb_glc_bos_bsq_ctl_sid_tsn_mnd_arw_ita_bam_mol_ses_lit_hun_dyu_yor_fin_alb_sod_geo_spa_prs_pol_ukr_wly_amh_dut_est_dgb_jav_fre_tag_jpn_tml_kor_grk_ben_fbf_rom_mly_por_owc_mao_cnt_lat_ewe_scr_tig_pan_mcd_afr_urd_qcu_krd_nor_rus_akn_amr_cze_anl_swe_ind_bul_lda_hin_swt_bat_tha_heb_knd_moo_cic_tur_ger_guj_azi_bem_vie_hau_swa_ven_zul	0.207362017883029	0.488234087611483	0.626533234922951
432	sid_grk_zul_cze_anl_amh_sod_hin_aze_tur_xho_jav_lda_spa_lit_bsq_bos_wly_moo_cnt_dut_krd_cic_rus_akn_slo_est_ewe_bam_hun_ukr_heb_geo_mol_alb_rom_ger_hau_owc_scr_fin_tsn_mao_ita_tag_jpn_tml_kor_eng_guj_tsw_arw_mly_ctl_tig_sun_mnd_pan_swa_bul_mlt_fre_pol_nor_urd_qcu_ben_prs_lat_swt_aeg_por_gam_swe_ind_mcd_ven_glc_bem_bat_tha_amr_knd_dgb_dyu_azi_afr_svk_uzb_yor_vie_chh_fbf_ses_igb	0.389081060157017	0.917777266132634	0.361109542032218
433	owc_rus_lda_lit_chh_tig_amr_grk_tur_aze_dgb_sun_yor_ger_pol_bsq_nor_amh_bam_mnd_ita_rom_akn_scr_zul_afr_fin_igb_bem_est_slo_wly_geo_bul_dut_ben_fre_mlt_hau_swe_hun_ewe_ind_lat_jav_jpn_tml_kor_svk_mcd_ven_cze_tag_alb_anl_mao_cnt_pan_ses_ukr_heb_arw_guj_spa_urd_qcu_ctl_por_bos_tsw_gam_glc_aeg_mol_mly_prs_tsn_hin_cic_bat_tha_sid_knd_dyu_moo_uzb_eng_krd_azi_fbf_vie_sod_xho_swt_swa	0.729412025558048	1.73219903880617	0.0865534654771892
434	gam_ben_ewe_cze_wly_tig_aeg_grk_aze_tur_swt_jav_dgb_pol_urd_bsq_mcd_chh_tsn_cnt_scr_alb_bem_lat_ven_rus_hun_akn_swa_fin_prs_amh_geo_hin_mol_eng_arw_amr_heb_swe_est_dyu_ind_fre_mly_jpn_knd_kor_nor_ger_tsw_rom_tag_bos_hau_bat_mnd_por_zul_guj_anl_ukr_pan_dut_slo_qcu_ita_spa_lit_moo_sod_krd_sid_afr_sun_bul_lda_svk_ses_mao_tha_owc_tml_xho_fbf_azi_glc_ctl_uzb_bam_vie_mlt_cic_igb_yor	0.0632579667729414	0.149020892888437	0.881859817991406
435	hau_ukr_tsn_svk_anl_amh_aeg_urd_tur_aze_ven_jav_moo_pol_hin_bsq_dut_wly_dgb_mnd_mol_swe_swt_grk_xho_bul_est_akn_igb_hun_prs_amr_geo_mcd_alb_ctl_rus_gam_owc_ita_fin_fbf_mly_slo_mao_jpn_knd_kor_rom_lit_ses_guj_bat_ger_sod_sun_cnt_spa_bem_arw_mlt_krd_scr_glc_lat_qcu_por_afr_bos_cic_chh_eng_tig_nor_tag_cze_ewe_fre_lda_ind_tha_sid_tml_dyu_zul_uzb_pan_ben_azi_yor_vie_heb_swa_bam_tsw	0.0877946400935654	0.206780308809846	0.836633494017118
436	aeg_mcd_tsw_pan_sid_amr_chh_ukr_uzb_aze_tsn_tag_ses_por_slo_bsq_prs_tig_bam_mnd_bul_alb_lda_lit_akn_grk_est_moo_swt_fin_rom_wly_geo_bos_fre_glc_urd_owc_heb_arw_hun_bem_mly_scr_mao_jpn_knd_kor_guj_svk_zul_krd_ind_nor_sod_jav_cnt_hin_fbf_spa_hau_swe_afr_ctl_ben_qcu_cze_rus_ger_cic_gam_ita_anl_lat_bat_dut_yor_pol_ewe_sun_tha_amh_tml_swa_xho_tur_mol_eng_azi_ven_vie_mlt_dgb_igb_dyu	-0.205009394344066	-0.483645147807747	0.629774559007573
437	aeg_ita_lda_fre_tig_gam_wly_ger_azi_tur_cic_tag_ewe_grk_lat_bsq_glc_heb_yor_mnd_krd_eng_zul_hin_xho_bos_hun_swt_bem_est_mol_amh_geo_guj_svk_cze_swe_sid_owc_arw_fin_bam_mao_slo_bat_jpn_tml_kor_lit_dut_ses_urd_jav_nor_chh_mly_cnt_rus_igb_scr_amr_ukr_rom_spa_bul_qcu_mcd_ben_ctl_tsn_mlt_alb_hau_prs_ind_afr_swa_por_dgb_sun_tha_sod_knd_fbf_dyu_aze_pol_pan_uzb_tsw_vie_anl_ven_moo_akn	-0.371667999377235	-0.88248300501495	0.379791013469879
438	heb_krd_tsw_scr_anl_amh_gam_arw_tur_uzb_bem_sun_dyu_fre_alb_bsq_hin_tig_dgb_mnd_urd_mol_swa_lit_akn_lat_fin_swt_xho_hun_swe_aeg_geo_por_rus_grk_ita_hau_chh_pan_est_moo_tag_afr_mao_jpn_tml_kor_dut_mcd_ven_eng_mly_cze_sid_bat_cnt_glc_ewe_ctl_sod_svk_nor_rom_bos_qcu_ger_prs_ben_cic_owc_guj_mlt_spa_ind_ukr_zul_slo_fbf_jav_tha_amr_knd_igb_lda_aze_pol_bul_azi_tsn_vie_wly_yor_bam_ses	-0.684058580951359	-1.63897957949115	0.104596287605563
439	wly_pan_tsn_prs_hau_sid_amh_alb_tur_uzb_xho_mly_ses_pol_mol_bsq_spa_tig_ven_mnd_mcd_fre_lda_rus_bam_ita_est_moo_dyu_hun_urd_amr_geo_scr_ger_slo_rom_heb_owc_dut_fin_tsw_mao_bul_ind_jpn_tml_kor_grk_por_yor_hin_jav_cze_mlt_tag_cnt_ukr_ewe_krd_sod_lat_lit_ben_arw_qcu_svk_guj_bos_swt_anl_eng_gam_ctl_bat_glc_akn_afr_swa_sun_tha_chh_knd_zul_fbf_azi_nor_swe_aze_igb_vie_aeg_bem_cic_dgb	0.193921385816244	0.457790385628317	0.648170829810425
440	sod_mcd_tsn_prs_amh_mlt_hau_ita_azi_tur_zul_sun_fbf_slo_ukr_bsq_lat_tig_bem_cnt_afr_scr_ewe_guj_dyu_pol_hun_swt_tsw_fin_ger_wly_geo_lit_pan_swe_bos_owc_heb_por_est_lda_jav_ben_mao_jpn_tml_kor_mol_krd_swa_rom_mly_arw_anl_bat_mnd_grk_ses_glc_sid_alb_hin_bul_svk_qcu_dut_rus_ctl_bam_amr_nor_chh_spa_tag_urd_yor_eng_cic_ind_tha_gam_knd_ven_dgb_aze_fre_cze_uzb_akn_vie_aeg_xho_moo_igb	-0.403983148257441	-0.958971981294111	0.340059356451879
441	owc_mol_lda_hin_wly_heb_anl_slo_tur_aze_swt_mao_moo_grk_ukr_bsq_alb_aeg_yor_mnd_bos_ita_akn_eng_zul_por_est_swa_cic_hun_arw_chh_geo_guj_glc_ger_ben_mlt_amh_svk_fin_fbf_ind_krd_tag_jpn_tml_kor_lit_scr_ses_mcd_mly_dut_hau_jav_cnt_urd_tsw_afr_amr_bul_prs_rus_rom_qcu_swe_fre_pol_dgb_gam_lat_sid_ctl_bat_cze_ven_nor_bam_sun_tha_sod_knd_dyu_tsn_uzb_spa_pan_azi_xho_vie_tig_igb_bem_ewe	-0.584191100830815	-1.39526739008862	0.166258204919639
442	gam_ben_yor_rom_amr_heb_owc_arw_azi_tur_swt_mao_dgb_ita_urd_bsq_lat_aeg_ven_cnt_svk_bos_dyu_slo_igb_dut_fin_xho_fbf_est_swe_mlt_geo_pol_mcd_mol_prs_amh_sid_ctl_hun_akn_ind_scr_tag_jpn_knd_kor_ukr_alb_bem_krd_sun_afr_sod_jav_mnd_nor_ewe_pan_chh_hin_eng_fre_grk_qcu_por_glc_rus_moo_anl_cze_tig_spa_mly_bul_cic_ger_bam_bat_tha_hau_tml_zul_ses_uzb_guj_lit_aze_swa_vie_wly_lda_tsn_tsw	0.0973796163037727	0.229152282978568	0.819253746966301
443	amh_scr_swt_rom_gam_sid_hau_ukr_aze_tur_xho_mao_akn_lat_cze_bsq_grk_wly_ewe_cnt_afr_lit_cic_hin_tsn_slo_fin_lda_zul_hun_ita_amr_geo_rus_dut_ben_guj_owc_anl_por_est_ses_bat_bul_mly_jpn_knd_kor_mol_fre_tsw_nor_sun_alb_sod_jav_mnd_arw_bem_bos_aeg_ctl_glc_eng_krd_qcu_spa_pan_swe_yor_tig_pol_chh_svk_ind_mcd_igb_urd_swa_tag_tha_mlt_tml_dyu_dgb_azi_ger_prs_uzb_fbf_vie_heb_moo_bam_ven	-0.337627498530013	-0.800020660560224	0.425737661163636
444	aeg_urd_dyu_glc_heb_gam_chh_spa_uzb_azi_ses_ind_bam_rus_eng_bsq_alb_wly_zul_mnd_grk_prs_bem_lat_xho_bos_est_igb_akn_fin_pol_amr_geo_pan_rom_ita_svk_sid_anl_guj_hun_yor_mly_ben_mao_jpn_tml_kor_dut_ctl_moo_hin_tag_afr_tig_jav_cnt_nor_tsw_lit_mlt_mcd_cze_ukr_scr_qcu_mol_krd_por_ven_hau_bul_amh_arw_bat_swe_cic_ger_lda_sun_tha_sod_knd_swt_tsn_aze_fre_slo_tur_swa_vie_owc_ewe_dgb_fbf	0.297395629815115	0.70070181010418	0.485238553476125
445	tig_lat_ven_guj_owc_amr_sid_ben_aze_uzb_igb_ind_moo_nor_mcd_bsq_prs_sod_swa_mnd_glc_afr_tsw_alb_ewe_rom_hun_cic_ses_fin_bos_gam_geo_fre_arw_lit_pol_amh_anl_ukr_est_lda_bat_swe_tag_jpn_knd_kor_bul_ger_fbf_ita_mly_krd_mlt_sun_cnt_dut_tsn_por_hau_hin_rus_svk_spa_qcu_eng_slo_ctl_swt_wly_mol_chh_cze_mao_scr_akn_urd_dgb_jav_tha_heb_tml_xho_yor_azi_grk_pan_tur_bem_vie_aeg_bam_zul_dyu	-0.630150093496059	-1.50573267932895	0.135524855275138
446	sid_lat_swt_spa_mlt_owc_aeg_svk_uzb_aze_zul_tag_dyu_glc_lit_bsq_eng_tig_xho_mnd_ukr_ger_yor_grk_dgb_scr_est_tsn_bam_fin_krd_amr_geo_guj_bos_alb_fre_heb_sod_slo_hun_lda_jav_prs_sun_jpn_knd_kor_pol_mol_fbf_mcd_mao_pan_chh_bat_cnt_ita_swa_urd_gam_por_swe_hin_afr_qcu_cze_nor_bul_moo_amh_arw_hau_ctl_mly_ben_akn_rom_cic_ind_tha_wly_tml_tsw_ven_azi_rus_dut_tur_igb_vie_anl_ewe_bem_ses	-0.356863708948321	-0.845496187720294	0.400003938834999
447	amh_lat_swt_ita_tig_gam_heb_pan_aze_uzb_xho_mao_tsn_hin_spa_bsq_rom_chh_bem_mnd_scr_mcd_zul_slo_moo_urd_fin_fbf_dyu_est_eng_sod_geo_cze_guj_ben_dut_amr_aeg_arw_hun_yor_sun_nor_mly_jpn_knd_kor_bul_prs_ven_grk_jav_mol_anl_ind_cnt_lit_ewe_por_mlt_swe_fre_ctl_afr_qcu_krd_pol_ger_bam_owc_glc_sid_ukr_tag_alb_akn_bos_ses_bat_tha_hau_tml_dgb_tsw_azi_svk_rus_tur_lda_vie_wly_cic_swa_igb	-0.23559342002724	-0.556519552695662	0.579192424315525
448	chh_pan_bem_cze_amh_owc_sid_swe_azi_uzb_bam_mly_moo_guj_mol_bsq_glc_amr_xho_cnt_arw_scr_akn_ita_yor_nor_fin_tsn_lda_est_bos_aeg_geo_bul_svk_mcd_ger_tig_wly_spa_hun_dyu_bat_ctl_tag_jpn_knd_kor_lit_alb_igb_afr_mao_fre_heb_sun_mnd_prs_ven_ben_gam_rus_pol_grk_eng_qcu_lat_ukr_rom_tsw_anl_slo_sod_krd_jav_dut_swa_por_fbf_ind_tha_hau_tml_swt_ses_tur_urd_hin_aze_cic_vie_mlt_zul_dgb_ewe	-0.349595841130042	-0.829473165100169	0.408960737720756
449	anl_fre_fbf_prs_chh_wly_aeg_mol_aze_tur_ewe_bat_xho_ukr_lat_bsq_urd_mlt_tsn_cnt_ben_eng_swa_ita_moo_rus_est_lda_bem_hun_arw_heb_geo_bos_scr_glc_lit_amh_sid_cze_fin_swt_mly_svk_sun_jpn_tml_kor_grk_nor_yor_krd_mao_pol_tig_tag_mnd_swe_dyu_pan_amr_dut_hin_alb_por_qcu_afr_ctl_guj_dgb_hau_mcd_gam_ger_jav_spa_igb_rom_ses_ind_tha_owc_knd_akn_cic_uzb_bul_slo_azi_bam_vie_sod_ven_tsw_zul	-0.503527714904133	-1.19889266624744	0.233615609434467
450	amh_bos_moo_lit_chh_mlt_aeg_swe_tur_azi_bem_sun_igb_ita_lat_bsq_spa_hau_ses_cnt_grk_scr_swt_nor_ven_alb_est_cic_dgb_fin_pol_amr_geo_fre_eng_guj_arw_anl_sid_slo_hun_lda_tag_cze_mao_jpn_knd_kor_glc_mcd_yor_rus_jav_ukr_heb_ind_mnd_rom_swa_mol_owc_prs_ben_hin_bul_qcu_por_dut_pan_zul_gam_ctl_sod_svk_mly_afr_fbf_ger_bam_bat_tha_wly_tml_dyu_xho_aze_krd_urd_uzb_tsw_vie_tig_ewe_tsn_akn	-0.59405489031094	-1.42230716399774	0.158282490664571
451	hau_bos_fbf_hin_anl_wly_sid_pan_uzb_tur_ewe_bat_tsn_mol_urd_bsq_lat_heb_swt_cnt_ctl_glc_bam_guj_dyu_cze_fin_zul_tsw_est_bul_chh_geo_lit_slo_fre_pol_amr_tig_krd_hun_igb_tag_svk_mly_jpn_knd_kor_nor_rus_swa_ger_jav_dut_sod_sun_mnd_alb_cic_mcd_mlt_prs_por_eng_afr_qcu_spa_swe_arw_xho_amh_ukr_gam_scr_ind_ita_ven_grk_ses_mao_tha_owc_tml_yor_lda_aze_rom_ben_azi_dgb_vie_aeg_bem_moo_akn	-0.465220425627436	-1.10638069362028	0.271415484541654
452	aeg_urd_bam_glc_heb_hau_amh_nor_azi_tur_tsw_tag_yor_guj_ukr_bsq_prs_tig_swa_cnt_por_spa_fbf_grk_moo_arw_est_zul_ses_hun_scr_wly_geo_lat_rus_hin_krd_anl_chh_ger_fin_dgb_mly_lit_mao_jpn_tml_kor_slo_dut_ven_afr_sun_mol_sod_bat_mnd_bos_swt_pan_amr_ben_cze_pol_ctl_qcu_mcd_swe_svk_dyu_gam_ita_mlt_alb_jav_bul_xho_eng_igb_ind_tha_sid_knd_bem_cic_uzb_rom_fre_aze_ewe_vie_owc_lda_tsn_akn	0.366308282420307	0.865404827370919	0.389043575053716
453	sid_swe_bem_nor_amh_owc_anl_lit_aze_uzb_yor_ind_tsw_fre_ben_bsq_urd_tig_bam_mnd_pan_mcd_fbf_cze_tsn_alb_hun_swt_swa_fin_bos_wly_geo_bul_scr_krd_slo_chh_gam_spa_est_akn_mao_grk_sun_jpn_tml_kor_ita_ger_ven_ctl_jav_pol_mlt_bat_cnt_svk_zul_hin_hau_arw_ukr_lat_dut_qcu_guj_rus_afr_igb_heb_prs_aeg_mol_tag_eng_dgb_por_xho_mly_tha_amr_knd_cic_dyu_azi_glc_rom_tur_ewe_vie_sod_moo_ses_lda	0.230258836950341	0.541802729765249	0.589250156695647
454	chh_rus_lda_fre_tig_aeg_sid_por_uzb_aze_swt_jav_bem_lit_swe_bsq_mcd_hau_dyu_cnt_scr_afr_tsw_rom_yor_nor_est_moo_igb_hun_alb_mlt_geo_bul_ben_urd_cze_heb_amr_pol_fin_swa_mao_arw_mly_jpn_tml_kor_dut_eng_cic_guj_tag_bos_anl_bat_mnd_pan_ven_grk_owc_krd_ita_ger_slo_qcu_mol_prs_ctl_akn_gam_glc_amh_ukr_ind_lat_ses_spa_xho_sun_tha_wly_knd_tsn_bam_tur_hin_svk_azi_dgb_vie_sod_ewe_zul_fbf	-0.193818205161631	-0.45770797391749	0.648229826038116
455	aeg_rom_fbf_ukr_hau_anl_tig_mcd_azi_uzb_ven_bat_dgb_nor_bos_bsq_rus_amr_moo_mnd_bul_dut_dyu_krd_igb_arw_fin_tsw_cic_hun_swe_wly_geo_hin_spa_slo_afr_heb_mlt_guj_est_ewe_sun_ctl_jav_jpn_knd_kor_lat_cze_akn_eng_ind_fre_gam_tag_cnt_lit_bem_ita_chh_grk_svk_pol_alb_qcu_por_ben_glc_bam_sod_urd_amh_ger_mao_prs_lda_pan_zul_mly_tha_sid_tml_swa_swt_aze_mol_scr_tur_xho_vie_owc_ses_yor_tsn	-0.720326062510458	-1.72595555066543	0.0876763634439379
456	heb_rom_dyu_alb_anl_sod_wly_urd_azi_aze_tsw_mao_fbf_krd_ukr_bsq_lat_aeg_tsn_mnd_lit_slo_bam_hin_zul_grk_hun_xho_igb_fin_svk_amr_geo_nor_pan_arw_eng_tig_sid_fre_est_dgb_bat_mol_tag_jpn_knd_kor_ita_bos_ewe_por_jav_bul_hau_ind_cnt_spa_swt_swe_chh_mcd_scr_afr_prs_qcu_ger_guj_rus_ses_gam_cze_owc_ctl_sun_dut_yor_pol_akn_mly_tha_amh_tml_cic_lda_tur_ben_glc_uzb_bem_vie_mlt_moo_swa_ven	-0.561433795574357	-1.33972490149618	0.183599348081076
457	heb_svk_lda_fre_wly_sid_owc_lat_uzb_aze_moo_bat_ewe_grk_ukr_bsq_arw_sod_ses_mnd_lit_glc_cic_mcd_swt_pol_fin_tsn_igb_hun_spa_anl_geo_bul_prs_slo_cze_mlt_chh_urd_est_bem_mly_scr_mao_jpn_tml_kor_ben_dut_zul_ctl_jav_bos_aeg_sun_cnt_swe_akn_rus_hau_ita_pan_hin_guj_qcu_afr_alb_krd_bam_gam_ger_amh_eng_tag_nor_tsw_por_swa_ind_tha_amr_knd_xho_yor_tur_rom_mol_azi_fbf_vie_tig_dyu_ven_dgb	-0.042828432339673	-0.100881933468503	0.919861356104423
458	tig_nor_swt_rom_aeg_mlt_hau_afr_uzb_aze_igb_tag_ses_lit_prs_bsq_ger_anl_zul_cnt_ita_cze_bam_hin_dgb_svk_est_tsn_xho_fin_bul_sid_geo_eng_fre_pan_dut_wly_amh_bos_hun_tsw_sun_por_ind_jpn_tml_kor_mcd_urd_fbf_krd_bat_lat_amr_mly_mnd_spa_dyu_scr_heb_ben_ctl_arw_rus_qcu_swe_grk_mol_ewe_sod_ukr_chh_glc_mao_alb_lda_slo_ven_jav_tha_owc_knd_yor_bem_tur_pol_guj_azi_akn_vie_gam_cic_moo_swa	0.14077395480787	0.331012349305756	0.741379819543686
459	mlt_ger_swa_fre_aeg_hau_owc_ben_azi_tur_igb_bat_zul_swe_rom_bsq_grk_gam_tsn_cnt_mol_rus_swt_urd_ewe_prs_est_ven_xho_fin_krd_wly_geo_pan_ita_glc_mcd_amr_sid_lit_hun_bam_ind_cze_jav_jpn_knd_kor_slo_dut_akn_svk_sun_bul_sod_tag_mnd_bos_cic_pol_amh_ukr_afr_spa_eng_qcu_hin_guj_por_bem_tig_alb_heb_arw_mao_scr_dgb_lat_moo_mly_tha_chh_tml_tsw_fbf_uzb_ctl_nor_aze_dyu_vie_anl_lda_yor_ses	0.302933098918167	0.713451367984748	0.477353066775776
460	amh_rus_dgb_bos_sid_anl_amr_ctl_azi_tur_swt_bat_ewe_bul_dut_bsq_lit_gam_ven_cnt_hin_swe_tsw_glc_igb_cze_fin_ses_yor_est_lat_wly_geo_arw_eng_svk_fre_tig_sod_prs_hun_cic_ind_mcd_jav_jpn_tml_kor_afr_grk_akn_ger_sun_krd_mlt_mly_mnd_pol_zul_nor_heb_mol_urd_guj_slo_qcu_scr_alb_pan_bam_chh_por_aeg_ukr_tag_rom_lda_spa_bem_mao_tha_hau_knd_dyu_tsn_aze_ita_ben_uzb_fbf_vie_owc_xho_moo_swa	-0.138836952194269	-0.32722141436833	0.744235822851967
461	gam_guj_yor_afr_owc_sid_anl_nor_azi_uzb_lda_bat_fbf_rom_lit_bsq_cze_hau_tsw_cnt_hin_svk_ses_bul_swt_ben_fin_moo_dyu_est_ita_amh_geo_rus_prs_mol_ctl_mlt_sod_fre_hun_bem_mao_pan_sun_jpn_knd_kor_glc_grk_dgb_scr_jav_swe_wly_ind_mnd_mcd_cic_lat_amr_urd_slo_alb_ukr_qcu_spa_arw_ger_swa_heb_krd_tig_eng_tag_pol_igb_dut_akn_mly_tha_aeg_tml_ven_bam_tur_por_bos_aze_ewe_vie_chh_tsn_zul_xho	0.090993293340549	0.214248315352486	0.830822478602936
462	heb_urd_xho_nor_mlt_aeg_anl_por_aze_tur_tsw_ind_ewe_guj_ben_bsq_prs_gam_bem_mnd_slo_eng_cic_afr_moo_ctl_hun_swt_dyu_est_hin_chh_geo_rom_glc_alb_fre_wly_sid_krd_fin_ven_sun_ger_mly_jpn_knd_kor_grk_rus_zul_bul_jav_cze_sod_mao_cnt_swe_akn_ukr_hau_dut_ita_lit_bos_qcu_svk_spa_mcd_swa_amr_mol_amh_pan_bat_arw_yor_scr_lda_tag_tha_tig_tml_igb_tsn_uzb_lat_pol_azi_ses_vie_owc_fbf_bam_dgb	-0.161751988535559	-0.381496270640974	0.703705259300308
463	heb_ben_ses_afr_tig_chh_hau_cze_azi_aze_igb_sun_ewe_ukr_grk_bsq_ctl_sid_swa_cnt_ger_spa_moo_glc_lda_rus_fin_dgb_bem_est_alb_sod_geo_arw_dut_lit_bul_owc_anl_slo_hun_dyu_ind_pol_bat_jpn_tml_kor_scr_nor_tsw_por_jav_guj_mlt_mly_mnd_swe_zul_bos_amr_eng_hin_krd_fre_qcu_rom_pan_ita_bam_aeg_urd_gam_lat_tag_mol_akn_svk_tsn_mao_tha_amh_knd_ven_swt_uzb_prs_mcd_tur_xho_vie_wly_fbf_yor_cic	-0.2293186628551	-0.541516112588887	0.589446846228506
464	amh_fre_xho_mol_sid_mlt_gam_alb_aze_azi_tsn_bat_lda_nor_grk_bsq_ger_amr_swa_cnt_cze_krd_ewe_pol_dyu_por_est_ses_fbf_fin_scr_sod_geo_bos_afr_lat_ctl_heb_anl_guj_hun_cic_jav_urd_ind_jpn_knd_kor_ben_prs_bem_eng_sun_bul_tig_tag_mnd_mcd_ven_lit_wly_ita_dut_rom_ukr_qcu_hin_svk_slo_tsw_aeg_rus_hau_pan_mly_arw_yor_glc_swt_mao_tha_owc_tml_moo_igb_tur_spa_swe_uzb_bam_vie_chh_dgb_zul_akn	-0.296296144684893	-0.701473115967862	0.484759479399381
465	sod_scr_fbf_mcd_anl_gam_chh_svk_tur_azi_bem_bat_tsw_ben_rom_bsq_hin_owc_yor_cnt_eng_bul_xho_lit_bam_urd_hun_tsn_zul_fin_alb_hau_geo_krd_ctl_lat_nor_tig_amr_swe_est_swa_sun_spa_jav_jpn_knd_kor_dut_arw_dyu_bos_ind_mol_mlt_mao_mnd_ukr_ses_fre_amh_pol_slo_prs_ita_qcu_grk_ger_rus_ven_sid_glc_wly_pan_tag_cze_cic_afr_swt_mly_tha_aeg_tml_moo_akn_uzb_por_guj_aze_lda_vie_heb_dgb_ewe_igb	-0.703507604756689	-1.68380732489343	0.0955727242391035
466	gam_bos_swa_rom_anl_owc_hau_nor_uzb_azi_bem_bat_igb_bul_mcd_bsq_pol_sid_swt_mnd_guj_dut_moo_urd_tsw_scr_fin_ewe_ven_hun_eng_amh_geo_ger_slo_ctl_rus_mlt_sod_ukr_est_zul_tag_mol_ind_jpn_knd_kor_por_arw_dyu_ita_mly_lit_amr_sun_cnt_hin_akn_grk_aeg_glc_prs_cze_krd_qcu_lat_afr_swe_fbf_tig_pan_wly_ben_mao_fre_yor_svk_bam_jav_tha_chh_tml_tsn_lda_aze_spa_alb_tur_dgb_vie_heb_xho_ses_cic	0.628248520529157	1.48744653710823	0.140279703819634
467	tig_mcd_moo_alb_wly_hau_heb_urd_uzb_aze_ses_tag_lda_swe_lat_bsq_eng_gam_swt_mnd_ben_hin_fbf_cze_zul_mol_fin_tsn_tsw_hun_ukr_owc_geo_arw_prs_pan_bos_mlt_chh_krd_est_bam_sun_grk_bat_jpn_tml_kor_rus_nor_ewe_por_mly_bul_aeg_ind_cnt_rom_xho_dut_anl_svk_slo_fre_afr_qcu_scr_pol_ger_dgb_amh_guj_sid_spa_mao_ctl_igb_glc_ven_jav_tha_sod_knd_swa_cic_azi_ita_lit_tur_bem_vie_amr_yor_akn_dyu	0.345281520025193	0.813975021689185	0.417738530694816
468	sod_rus_ewe_mcd_owc_sid_hau_ben_uzb_aze_bem_tag_bam_afr_ctl_bsq_slo_chh_yor_cnt_scr_urd_cic_alb_lda_ger_fin_dyu_zul_est_lit_anl_geo_cze_pan_krd_bos_tig_mlt_fre_hun_tsn_sun_nor_jav_jpn_tml_kor_swe_mol_dgb_por_ind_arw_gam_bat_mnd_glc_swt_guj_wly_spa_lat_ukr_prs_qcu_eng_bul_dut_igb_aeg_grk_amr_svk_mly_ita_tsw_pol_akn_mao_tha_heb_knd_swa_ven_tur_rom_hin_azi_fbf_vie_amh_ses_xho_moo	-0.524343069645585	-1.24944814531733	0.214636652620754
469	heb_lit_fbf_krd_wly_amr_anl_arw_tur_aze_dyu_mao_lda_urd_ita_bsq_glc_hau_swa_mnd_rus_pol_zul_nor_akn_ukr_fin_moo_ewe_est_ctl_chh_geo_dut_swe_svk_fre_mlt_amh_scr_hun_bam_sun_eng_ind_jpn_knd_kor_pan_rom_igb_ger_jav_ben_sod_mly_cnt_mol_dgb_cze_aeg_afr_spa_mcd_lat_qcu_hin_bos_bul_cic_sid_prs_tig_guj_tag_slo_bem_por_ses_bat_tha_owc_tml_swt_yor_uzb_grk_alb_azi_tsw_vie_gam_xho_tsn_ven	-0.32783454266554	-0.775572897971748	0.439968957145171
470	amr_nor_ven_eng_sod_wly_amh_urd_aze_tur_xho_bat_dgb_dut_pan_bsq_scr_anl_fbf_cnt_arw_bul_tsn_krd_moo_mol_est_ses_zul_fin_bos_heb_geo_lat_rus_grk_glc_hau_sid_hin_hun_bam_jav_por_mly_jpn_knd_kor_ita_ctl_tsw_ben_tag_slo_mlt_ind_mnd_alb_bem_ger_tig_svk_rom_pol_mcd_qcu_cze_guj_spa_yor_gam_swe_owc_fre_mao_ukr_dyu_lit_cic_sun_tha_chh_tml_ewe_swa_uzb_prs_afr_azi_lda_vie_aeg_igb_akn_swt	-0.436497101717942	-1.03668696717377	0.302569797114075
471	amh_lit_xho_afr_amr_hau_heb_prs_uzb_aze_swa_ind_igb_pol_mcd_bsq_urd_sid_zul_mnd_grk_ita_cic_swe_swt_cze_fin_tsw_dgb_est_rom_mlt_geo_lat_arw_por_spa_anl_gam_eng_hun_ses_bat_pan_sun_jpn_tml_kor_alb_ger_bem_dut_tag_ben_tig_mao_cnt_nor_akn_rus_chh_glc_slo_svk_bos_qcu_krd_fre_ctl_bam_sod_hin_wly_scr_mly_guj_moo_ukr_fbf_jav_tha_owc_knd_ven_lda_azi_mol_bul_tur_dyu_vie_aeg_tsn_ewe_yor	-0.0906837989377431	-0.214108014535007	0.830931564136627
472	tig_hin_yor_arw_amh_sid_anl_bos_tur_azi_ses_mao_ven_ben_lit_bsq_ctl_hau_swt_mnd_guj_alb_swa_krd_zul_swe_fin_dyu_xho_hun_dut_wly_geo_ger_scr_glc_pan_owc_mlt_ukr_est_lda_ind_grk_bat_jpn_tml_kor_slo_prs_bam_ita_sun_nor_amr_jav_cnt_spa_tsw_bul_sod_cze_mol_rus_mcd_qcu_urd_afr_pol_bem_aeg_fre_heb_por_tag_rom_fbf_eng_ewe_mly_tha_chh_knd_tsn_akn_aze_svk_lat_uzb_igb_vie_gam_cic_dgb_moo	0.319376778854578	0.752181219289334	0.453841641110558
473	sod_grk_swt_ukr_anl_heb_amh_slo_aze_tur_tsw_mly_ven_arw_guj_bsq_pol_tig_dgb_cnt_ctl_ger_akn_swe_ses_ita_hun_xho_ewe_est_mcd_sid_geo_bul_eng_lit_lat_wly_mlt_fre_fin_bam_sun_mol_tag_jpn_knd_kor_por_alb_lda_krd_jav_afr_chh_ind_mnd_glc_tsn_ben_aeg_spa_cze_pan_urd_qcu_rom_rus_svk_swa_owc_bos_amr_hin_bat_scr_yor_prs_igb_mao_tha_gam_tml_fbf_cic_azi_nor_dut_uzb_zul_vie_hau_moo_bem_dyu	0.25065976508445	0.589829204663849	0.556735505522477
474	amh_krd_yor_scr_aeg_amr_chh_mcd_aze_azi_fbf_mly_xho_prs_rom_bsq_fre_anl_dgb_cnt_ita_ger_moo_ben_ven_grk_est_dyu_swt_hun_swe_heb_geo_ukr_afr_pol_spa_sid_gam_lat_fin_igb_ind_guj_jav_jpn_tml_kor_bul_ctl_akn_bos_mao_por_wly_tag_mnd_nor_tsw_eng_hau_urd_slo_dut_svk_qcu_hin_alb_cze_ewe_tig_pan_owc_rus_bat_glc_lda_lit_zul_sun_tha_mlt_knd_tsn_swa_uzb_arw_mol_tur_cic_vie_sod_bam_ses_bem	0.129250520540895	0.304395588825343	0.761506614830164
475	sid_alb_ewe_dut_hau_mlt_owc_por_azi_uzb_zul_sun_xho_grk_glc_bsq_spa_gam_ses_mnd_bos_afr_fbf_slo_ven_mol_est_akn_swa_hun_guj_chh_geo_nor_prs_krd_rom_heb_sod_swe_fin_tsn_tag_hin_mly_jpn_tml_kor_urd_cze_moo_ger_mao_ukr_wly_bat_cnt_mcd_yor_lat_amh_lit_arw_eng_pol_qcu_fre_ita_svk_dgb_amr_scr_tig_bul_jav_ben_bem_rus_dyu_ind_tha_anl_knd_lda_swt_tur_pan_ctl_aze_igb_vie_aeg_cic_tsw_bam	-0.0231310781586245	-0.0545054804970009	0.956649361895969
476	owc_hin_fbf_grk_tig_gam_anl_fre_aze_uzb_yor_mao_dgb_ctl_pol_bsq_cze_wly_igb_mnd_ger_alb_swt_glc_swa_nor_hun_lda_bem_est_arw_chh_geo_krd_ita_swe_lit_amr_hau_urd_fin_bam_bat_rom_tag_jpn_knd_kor_bos_scr_ses_ukr_sun_slo_mlt_ind_cnt_lat_dyu_por_aeg_bul_mcd_pan_svk_qcu_eng_mol_guj_tsn_heb_ben_sid_prs_jav_dut_cic_rus_moo_mly_tha_amh_tml_zul_ven_azi_afr_spa_tur_ewe_vie_sod_tsw_akn_xho	-0.211916576694976	-0.501073027645082	0.617503672493386
477	sid_swe_zul_ctl_sod_tig_heb_grk_uzb_azi_bem_bat_ewe_guj_ben_bsq_glc_hau_fbf_mnd_bul_svk_akn_nor_ses_dut_hun_xho_lda_fin_fre_chh_geo_scr_mol_cze_afr_mlt_gam_arw_est_yor_ind_alb_tag_jpn_knd_kor_eng_rom_tsn_slo_sun_bos_aeg_mly_cnt_por_swa_rus_wly_mcd_lit_ita_lat_qcu_ger_pol_pan_igb_amh_spa_anl_prs_mao_ukr_moo_urd_dgb_jav_tha_owc_tml_bam_tsw_tur_krd_hin_aze_cic_vie_amr_swt_ven_dyu	0.48195808788333	1.13729371815726	0.258337257523306
478	heb_bos_akn_guj_gam_mlt_amh_rus_azi_aze_zul_jav_tsw_eng_pan_bsq_pol_tig_xho_mnd_svk_cze_ven_arw_moo_swe_hun_bam_yor_fin_grk_sod_geo_mcd_fre_bul_lat_hau_aeg_nor_est_igb_bat_ukr_tag_jpn_knd_kor_ben_spa_ewe_por_mao_alb_wly_sun_cnt_ger_ses_mol_anl_ctl_krd_prs_scr_qcu_urd_slo_lit_swa_chh_dut_owc_glc_mly_ita_cic_afr_dyu_ind_tha_sid_tml_dgb_bem_tur_hin_rom_uzb_fbf_vie_amr_tsn_swt_lda	-0.238625166983539	-0.563949412390162	0.574146028847785
479	owc_ita_ven_pan_sid_aeg_amr_fre_aze_uzb_ses_mly_bam_nor_slo_bsq_lat_sod_tsw_mnd_spa_mcd_igb_hin_lda_ukr_hun_dyu_cic_est_bos_amh_geo_grk_ctl_rus_glc_chh_tig_eng_fin_akn_mao_pol_jav_jpn_knd_kor_arw_cze_zul_por_sun_swe_wly_ind_cnt_scr_fbf_afr_mlt_prs_lit_guj_dut_qcu_urd_svk_alb_swt_anl_krd_hau_bul_bat_mol_tsn_ger_swa_tag_tha_heb_tml_dgb_yor_tur_ben_rom_azi_ewe_vie_gam_xho_moo_bem	-0.607032231873103	-1.44913080386743	0.150664700699418
480	chh_rus_ewe_arw_aeg_sod_anl_slo_uzb_azi_yor_jav_tsw_ctl_ukr_bsq_ben_gam_swt_cnt_mol_rom_bem_dut_dyu_urd_fin_cic_dgb_est_ita_tig_geo_bul_eng_grk_afr_heb_wly_cze_hun_moo_bat_fre_sun_jpn_tml_kor_swe_guj_xho_svk_mly_ger_owc_mao_mnd_por_akn_scr_mlt_nor_spa_mcd_pan_qcu_lit_prs_alb_ven_hau_hin_amh_glc_tag_bos_ses_lat_fbf_ind_tha_amr_knd_zul_igb_tur_pol_krd_aze_tsn_vie_sid_bam_swa_lda	0.33865554715447	0.800173164939145	0.425649752094175
481	sod_krd_swt_alb_amr_sid_mlt_slo_aze_tur_ewe_mly_yor_rus_eng_bsq_arw_wly_bam_mnd_lit_spa_lda_scr_ses_bul_hun_dyu_xho_fin_hin_anl_geo_ger_cze_rom_guj_chh_hau_por_est_swa_bat_prs_jav_jpn_tml_kor_swe_svk_tsn_nor_sun_lat_heb_mao_cnt_mcd_moo_ukr_owc_urd_afr_dut_ben_qcu_ctl_mol_bos_ven_tig_pan_aeg_ita_tag_pol_igb_grk_fbf_ind_tha_amh_knd_bem_cic_uzb_glc_fre_azi_zul_vie_gam_tsw_dgb_akn	0.358496335072993	0.843934134483783	0.400871811628995
482	sod_swe_dyu_pol_heb_chh_hau_krd_aze_uzb_swt_jav_moo_urd_ger_bsq_nor_tig_igb_cnt_grk_eng_ewe_ukr_bam_rom_est_dgb_yor_fin_guj_wly_geo_pan_hin_bul_prs_anl_aeg_ita_hun_xho_tag_ben_mly_jpn_tml_kor_rus_spa_fbf_scr_mao_lit_mlt_ind_mnd_cze_bem_ctl_amh_dut_afr_slo_arw_qcu_mcd_alb_bos_lda_sid_fre_gam_svk_sun_glc_ven_lat_cic_bat_tha_owc_knd_ses_zul_azi_por_mol_tur_tsw_vie_amr_swa_akn_tsn	-0.098294622004649	-0.232134077425265	0.816943928345717
483	chh_krd_zul_lit_anl_hau_gam_urd_azi_tur_moo_jav_ses_guj_spa_bsq_ita_wly_xho_mnd_mol_por_bam_ger_lda_nor_est_ewe_akn_hun_arw_mlt_geo_afr_ctl_fre_glc_sid_owc_swe_fin_bem_ind_pol_mly_jpn_knd_kor_rom_scr_tsw_mcd_mao_cze_amr_sun_cnt_slo_dgb_bul_amh_grk_bos_alb_ben_qcu_eng_svk_hin_tsn_heb_ukr_aeg_rus_tag_lat_dyu_pan_fbf_bat_tha_tig_tml_swa_yor_uzb_prs_dut_aze_cic_vie_sod_swt_igb_ven	0.534907454896738	1.26252295923914	0.209917319569124
484	gam_pol_lda_lat_mlt_anl_wly_ger_aze_tur_swa_ind_dyu_swe_afr_bsq_urd_amr_fbf_cnt_mcd_arw_cic_slo_moo_ita_hun_tsw_swt_est_grk_sid_geo_pan_svk_prs_fre_tig_heb_krd_fin_zul_jav_guj_tag_jpn_knd_kor_rus_ctl_akn_ben_mao_spa_chh_mly_mnd_ukr_ewe_alb_amh_por_eng_nor_dut_qcu_glc_hin_rom_ven_hau_lit_sod_cze_sun_bul_xho_bos_bam_bat_tha_owc_tml_bem_ses_uzb_mol_scr_azi_tsn_vie_aeg_igb_dgb_yor	-0.65944543478597	-1.5798745512469	0.117530944316369
485	aeg_ben_fbf_bos_tig_mlt_anl_guj_tur_azi_cic_ind_lda_slo_bul_bsq_lit_amh_tsn_cnt_urd_cze_xho_prs_ven_mol_est_moo_ewe_fin_krd_hau_geo_ukr_lat_fre_afr_sod_wly_glc_hun_swt_bat_hin_mly_jpn_tml_kor_por_nor_yor_pan_sun_arw_amr_mao_mnd_svk_bem_dut_owc_spa_mcd_rom_ger_qcu_rus_pol_swe_ses_chh_ita_sid_ctl_tag_eng_dyu_grk_zul_jav_tha_heb_knd_tsw_bam_uzb_alb_scr_aze_dgb_vie_gam_swa_akn_igb	-0.132972072461059	-0.313621051002696	0.754511214011209
486	sod_lit_ewe_guj_owc_mlt_heb_pol_azi_tur_cic_mao_moo_urd_swe_bsq_prs_hau_fbf_cnt_nor_por_lda_grk_igb_svk_fin_dgb_swt_est_ben_wly_geo_hin_bul_arw_mcd_sid_gam_bos_hun_xho_mly_ctl_bat_jpn_tml_kor_fre_glc_yor_eng_tag_spa_anl_jav_mnd_ukr_bam_slo_amr_cze_rom_lat_pan_qcu_rus_ita_mol_bem_chh_alb_amh_dut_ind_krd_zul_ger_dyu_sun_tha_aeg_knd_akn_ven_aze_afr_scr_uzb_ses_vie_tig_swa_tsw_tsn	-0.298049132228796	-0.705049070995445	0.482541785847155
487	wly_ben_lda_mcd_hau_chh_aeg_eng_azi_tur_yor_jav_akn_cze_pol_bsq_ger_heb_ses_cnt_glc_nor_xho_bos_bam_rus_fin_bem_swa_est_slo_sid_geo_lit_dut_hin_ctl_amr_owc_por_hun_ven_mao_krd_ind_jpn_tml_kor_alb_grk_zul_scr_bat_lat_amh_mly_mnd_ukr_dgb_prs_mlt_svk_ita_urd_rom_qcu_guj_pan_afr_swt_sod_bul_anl_spa_tag_arw_cic_swe_moo_sun_tha_tig_knd_tsn_dyu_aze_fre_mol_uzb_ewe_vie_gam_fbf_tsw_igb	0.032336212535536	0.07610580432618	0.939498404815615
488	aeg_mol_swa_pol_amr_heb_wly_grk_azi_aze_igb_tag_yor_lit_slo_bsq_cze_sid_xho_cnt_scr_rom_tsw_rus_ses_krd_est_bem_akn_fin_lat_sod_geo_fre_pan_glc_dut_hau_owc_arw_hun_tsn_ind_nor_jav_jpn_knd_kor_mcd_urd_bam_bul_bat_svk_chh_sun_mnd_ben_ewe_ukr_mlt_eng_ita_bos_ctl_qcu_swe_hin_alb_moo_gam_ger_tig_prs_mao_por_lda_guj_dgb_mly_tha_anl_tml_fbf_swt_tur_afr_spa_uzb_dyu_vie_amh_cic_zul_ven	-0.273984329716895	-0.647442991838046	0.518940311147124
489	owc_ben_swt_fre_hau_heb_amr_scr_uzb_tur_igb_bat_lda_bul_ger_bsq_eng_sod_tsn_cnt_afr_prs_ewe_lit_fbf_mcd_fin_xho_swa_hun_guj_anl_geo_nor_svk_krd_pol_chh_aeg_slo_est_akn_ind_mol_mly_jpn_knd_kor_ctl_lat_ses_alb_sun_bos_tig_jav_mnd_por_dyu_rom_mlt_cze_rus_glc_grk_qcu_ukr_swe_spa_zul_sid_pan_wly_ita_tag_arw_tsw_dut_ven_mao_tha_gam_tml_moo_dgb_azi_urd_hin_aze_bem_vie_amh_yor_cic_bam	-0.514654158512728	-1.22467573998669	0.223790464844329
490	chh_dut_bem_krd_mlt_heb_owc_hin_aze_tur_igb_tag_akn_grk_afr_bsq_ben_sod_ewe_mnd_lit_ctl_xho_mol_cic_ita_fin_moo_zul_hun_lat_tig_geo_pan_nor_prs_fre_sid_hau_bos_est_lda_ind_cze_jav_jpn_tml_kor_eng_ukr_yor_bul_mao_pol_gam_sun_cnt_arw_swa_rus_amh_scr_alb_swe_mcd_qcu_slo_glc_rom_dyu_aeg_urd_wly_svk_mly_ger_dgb_por_ses_bat_tha_amr_knd_tsn_ven_uzb_guj_spa_azi_bam_vie_anl_swt_fbf_tsw	-0.0775103598482388	-0.182719660923905	0.85541571943053
491	sod_lit_lda_dut_sid_mlt_amh_urd_tur_aze_bam_ind_fbf_pol_prs_bsq_ita_amr_swt_cnt_ctl_eng_igb_krd_dgb_bul_hun_dyu_bem_fin_mcd_hau_geo_arw_ukr_mol_ger_heb_chh_nor_est_zul_mao_glc_sun_jpn_tml_kor_alb_fre_tsw_afr_tag_svk_wly_mly_mnd_hin_moo_rus_anl_cze_rom_por_ben_qcu_grk_swe_scr_tsn_owc_lat_tig_guj_bat_slo_swa_bos_ven_jav_tha_gam_knd_ewe_xho_uzb_spa_pan_azi_yor_vie_aeg_cic_akn_ses	-0.374499095090498	-0.888626421911021	0.376496550489171
492	hau_arw_ven_glc_mlt_amh_tig_por_azi_tur_ewe_jav_bem_ctl_ben_bsq_grk_heb_moo_mnd_dut_prs_dgb_bul_lda_mcd_est_akn_cic_hun_fre_aeg_geo_lat_eng_hin_urd_sid_chh_ukr_fin_xho_tag_slo_sun_jpn_tml_kor_krd_rom_bam_spa_mao_ita_wly_bat_cnt_afr_zul_lit_anl_cze_svk_alb_nor_qcu_pol_bos_swe_ses_amr_rus_sod_ger_ind_scr_dyu_guj_fbf_mly_tha_owc_knd_tsn_igb_aze_mol_pan_uzb_swt_vie_gam_tsw_swa_yor	-0.20875002829557	-0.493201558323756	0.623032786106039
493	amr_arw_ses_spa_mlt_chh_aeg_ben_uzb_aze_dgb_jav_swa_grk_svk_bsq_slo_amh_tsn_cnt_afr_pol_bem_glc_ewe_ita_est_zul_moo_fin_swe_hau_geo_rom_prs_lit_krd_owc_heb_ukr_hun_yor_tag_bul_mly_jpn_tml_kor_ctl_guj_xho_eng_bat_mol_wly_mao_mnd_mcd_dyu_rus_sid_hin_pan_ger_alb_qcu_por_bos_fre_swt_gam_dut_anl_lat_sun_urd_ven_scr_fbf_ind_tha_tig_knd_igb_akn_azi_nor_cze_tur_bam_vie_sod_cic_tsw_lda	-0.26969863883711	-0.637559625330847	0.525326959725242
494	amh_spa_tsw_nor_heb_amr_owc_ukr_azi_uzb_ses_jav_dgb_rus_pan_bsq_krd_aeg_ewe_mnd_ita_prs_swt_arw_bem_scr_fin_swa_dyu_hun_dut_sod_geo_bul_por_ger_alb_wly_tig_rom_est_zul_ind_slo_bat_jpn_knd_kor_svk_eng_lda_hin_mao_afr_sid_sun_cnt_mcd_xho_ctl_chh_glc_grk_pol_swe_qcu_lat_urd_lit_moo_gam_bos_mlt_mol_mly_cze_fbf_guj_yor_tag_tha_anl_tml_tsn_ven_aze_ben_fre_tur_igb_vie_hau_cic_bam_akn	-0.761672858272621	-1.82768984271314	0.0708027262582198
495	hau_lit_swa_guj_tig_chh_heb_scr_uzb_azi_ven_mly_tsw_slo_arw_bsq_ger_wly_igb_cnt_lat_ctl_dyu_mol_moo_alb_fin_lda_bem_hun_rom_anl_geo_por_hin_urd_pol_amr_aeg_prs_est_fbf_tag_fre_jav_jpn_tml_kor_svk_nor_zul_eng_ind_swe_sid_mao_mnd_glc_dgb_bul_gam_pan_rus_dut_bos_qcu_mcd_afr_grk_akn_sod_ita_owc_cze_sun_ben_ewe_krd_xho_bat_tha_amh_knd_yor_tsn_tur_spa_ukr_aze_swt_vie_mlt_cic_ses_bam	-0.420251444940079	-0.998492789319253	0.32063138139342
496	sid_ita_tsw_bul_amr_amh_tig_lit_azi_aze_swt_mly_moo_prs_bos_bsq_ger_sod_ses_cnt_ben_nor_cic_guj_bam_por_est_fbf_igb_fin_pol_anl_geo_slo_eng_alb_lat_heb_chh_mol_hun_ven_sun_pan_tag_jpn_tml_kor_ctl_rom_zul_arw_mao_scr_owc_bat_mnd_dut_xho_krd_aeg_rus_grk_fre_ukr_qcu_mcd_cze_glc_lda_gam_swe_hau_svk_ind_afr_dgb_spa_dyu_jav_tha_wly_knd_ewe_swa_tur_hin_urd_uzb_tsn_vie_mlt_bem_akn_yor	0.00621500287333971	0.0146870184063622	0.988313337998009
497	sid_lat_yor_arw_gam_sod_amr_lit_aze_azi_tsn_jav_tsw_eng_guj_bsq_urd_aeg_igb_mnd_rus_bul_xho_spa_fbf_mcd_hun_cic_ven_fin_prs_chh_geo_alb_fre_ita_bos_anl_tig_hin_est_dgb_tag_ukr_mao_jpn_knd_kor_rom_pol_swa_svk_mly_glc_owc_ind_cnt_slo_zul_ben_mlt_ctl_afr_por_cze_qcu_ger_nor_grk_dyu_heb_dut_wly_scr_bat_pan_swt_mol_bam_sun_tha_hau_tml_moo_bem_uzb_swe_krd_tur_akn_vie_amh_ewe_lda_ses	-0.838922908482369	-2.02230097639351	0.0460176564685899
498	tig_ben_igb_fre_anl_mlt_amr_lit_aze_azi_ven_bat_swa_glc_grk_bsq_prs_sid_lda_mnd_bul_eng_cic_lat_moo_alb_hun_ewe_ses_est_ukr_heb_geo_krd_guj_mol_por_hau_wly_rus_fin_tsw_jav_bos_tag_jpn_tml_kor_ger_swe_swt_spa_mao_pan_owc_mly_cnt_pol_dyu_rom_aeg_dut_scr_urd_nor_qcu_mcd_svk_hin_zul_sod_afr_chh_ctl_sun_cze_fbf_arw_tsn_ind_tha_amh_knd_dgb_bam_uzb_slo_ita_tur_xho_vie_gam_akn_bem_yor	0.449192409487724	1.06007684027318	0.291855043320405
499	wly_bos_ses_spa_chh_sid_sod_slo_uzb_aze_bem_mao_zul_arw_fre_bsq_lit_heb_tsn_cnt_alb_rus_swt_por_swa_nor_est_igb_moo_hun_hin_owc_geo_rom_ukr_grk_eng_amr_amh_prs_fin_tsw_sun_pan_bat_jpn_knd_kor_guj_cze_bam_bul_ind_ctl_tig_tag_mnd_mol_ewe_lat_hau_glc_ben_afr_svk_qcu_pol_swe_krd_fbf_gam_dut_mlt_mcd_mly_ita_lda_scr_dgb_jav_tha_aeg_tml_dyu_cic_azi_urd_ger_tur_xho_vie_anl_akn_yor_ven	-0.603677441497445	-1.44159767602139	0.1527748238659
500	amr_guj_ses_hin_sod_hau_chh_afr_aze_azi_akn_mao_tsn_svk_ukr_bsq_ben_tig_bam_mnd_slo_pan_swt_ctl_lda_alb_fin_bem_cic_est_mol_sid_geo_lat_urd_ger_ita_amh_heb_swe_hun_xho_sun_grk_ind_jpn_tml_kor_krd_pol_fbf_eng_bat_arw_owc_tag_cnt_scr_yor_prs_aeg_lit_rom_cze_bos_qcu_bul_dut_nor_ewe_gam_rus_mlt_mcd_jav_spa_swa_glc_moo_mly_tha_wly_knd_dyu_zul_tur_por_fre_uzb_tsw_vie_anl_ven_dgb_igb	-0.796231826335502	-1.92333372851211	0.0574970626405999
501	hau_afr_cic_mol_chh_amh_owc_fre_tur_aze_dyu_mly_akn_guj_rus_bsq_ctl_anl_bem_cnt_arw_ita_igb_nor_ses_krd_est_bam_xho_fin_bos_wly_geo_ger_eng_spa_dut_sid_mlt_grk_hun_ven_mao_lat_sun_jpn_tml_kor_bul_alb_swt_cze_tag_svk_amr_jav_mnd_ben_moo_mcd_gam_rom_glc_prs_urd_qcu_scr_lit_slo_dgb_tig_pol_aeg_pan_bat_por_zul_hin_swa_ind_tha_heb_knd_yor_tsn_uzb_ukr_swe_azi_ewe_vie_sod_tsw_lda_fbf	-0.600663930577554	-1.4352055447506	0.154583198277671
502	heb_dut_zul_fre_sid_owc_wly_scr_azi_tur_swt_ind_igb_cze_arw_bsq_alb_mlt_ewe_cnt_ita_ben_fbf_hin_xho_lit_fin_dyu_akn_est_spa_sod_geo_urd_pan_ukr_ger_anl_aeg_lat_hun_yor_sun_guj_mly_jpn_tml_kor_grk_por_moo_rus_mao_eng_amr_tag_mnd_slo_lda_bul_gam_mol_bos_ctl_glc_qcu_pol_mcd_svk_cic_chh_swe_hau_prs_jav_krd_ven_rom_bam_bat_tha_tig_knd_swa_dgb_aze_nor_afr_uzb_ses_vie_amh_tsw_bem_tsn	-0.115996851440784	-0.273460353153694	0.785105748394242
503	sid_arw_zul_nor_tig_chh_hau_ben_uzb_aze_moo_tag_dyu_afr_glc_bsq_prs_anl_fbf_cnt_grk_fre_bam_cze_bem_ctl_est_ewe_dgb_fin_rom_owc_geo_alb_krd_guj_mcd_mlt_amh_pol_hun_tsw_sun_slo_mao_jpn_tml_kor_bul_hin_swa_swe_bat_svk_sod_mly_mnd_por_akn_eng_wly_lat_ger_pan_rus_qcu_lit_spa_dut_yor_heb_urd_amr_ita_ind_mol_lda_ukr_swt_jav_tha_gam_knd_tsn_ses_azi_scr_bos_tur_cic_vie_aeg_xho_ven_igb	-0.0653345367058488	-0.154004270071947	0.877940070259982
504	amh_por_fbf_urd_sod_mlt_sid_dut_aze_uzb_swa_jav_bem_lat_ukr_bsq_afr_anl_cic_mnd_bos_nor_tsw_bul_ses_eng_hun_igb_ven_est_krd_aeg_geo_ben_lit_ita_pan_tig_wly_grk_fin_xho_bat_prs_sun_jpn_tml_kor_guj_mol_dgb_glc_ind_swe_owc_mly_cnt_rom_tsn_mcd_heb_arw_slo_svk_alb_qcu_ctl_pol_scr_lda_hau_spa_amr_hin_tag_rus_swt_cze_akn_mao_tha_chh_knd_yor_dyu_tur_ger_fre_azi_ewe_vie_gam_moo_bam_zul	-0.0250040840523431	-0.0588768699190343	0.953176508940352
505	gam_pol_bam_prs_tig_chh_mlt_lit_azi_aze_ewe_ind_dyu_ben_ctl_bsq_guj_aeg_dgb_mnd_swe_rus_yor_krd_cic_nor_est_fbf_swt_hun_bul_wly_geo_urd_grk_bos_ita_hau_heb_eng_fin_lda_mao_alb_sun_jpn_tml_kor_glc_lat_ven_spa_bat_rom_amh_jav_cnt_pan_bem_mcd_sod_hin_ukr_fre_scr_qcu_mol_arw_dut_akn_anl_cze_owc_svk_tag_slo_zul_por_igb_mly_tha_sid_knd_moo_swa_tur_ger_afr_uzb_tsw_vie_amr_xho_ses_tsn	-0.449290424203011	-1.06753344338364	0.288494348841801
506	wly_rus_dyu_svk_gam_mlt_chh_lit_azi_uzb_dgb_bat_zul_pol_glc_bsq_slo_tig_lda_cnt_urd_grk_xho_arw_ses_ita_hun_bam_akn_est_eng_aeg_geo_prs_mol_bul_pan_amh_owc_rom_fin_tsw_sun_guj_mao_jpn_tml_kor_cze_scr_fbf_nor_tag_fre_heb_mly_mnd_bos_swt_mcd_sod_ukr_swe_hin_ger_qcu_alb_afr_lat_ewe_sid_por_amr_ctl_jav_spa_cic_dut_bem_ind_tha_anl_knd_moo_yor_aze_ben_krd_tur_igb_vie_hau_tsn_ven_swa	0.220171231125698	0.518463782965755	0.605366120771627
507	gam_slo_ven_prs_amr_chh_aeg_swe_aze_uzb_lda_tag_ses_ben_glc_bsq_pan_mlt_bem_cnt_grk_mol_dgb_urd_igb_pol_est_moo_bam_hun_eng_wly_geo_ukr_scr_rus_svk_tig_hau_bul_fin_xho_ind_ctl_jav_jpn_tml_kor_ger_lat_fbf_fre_mly_arw_amh_mao_mnd_mcd_tsw_rom_anl_lit_alb_dut_cze_qcu_krd_ita_hin_tsn_sod_nor_sid_bos_sun_guj_dyu_spa_swa_bat_tha_owc_knd_swt_cic_tur_por_afr_azi_akn_vie_heb_ewe_yor_zul	0.0376177869431282	0.0885858090732962	0.929601569802913
508	owc_ctl_dyu_spa_chh_wly_tig_lat_tur_aze_tsn_ind_bem_prs_bul_bsq_rom_amh_ven_cnt_por_pol_swa_guj_swt_eng_est_ewe_cic_hun_glc_heb_geo_rus_bos_afr_arw_anl_aeg_scr_fin_bam_jav_pan_bat_jpn_knd_kor_ita_grk_moo_fre_mao_lit_sod_mly_mnd_ukr_xho_hin_sid_ben_svk_alb_slo_qcu_swe_ger_mcd_yor_mlt_dut_amr_cze_tag_nor_igb_krd_fbf_sun_tha_gam_tml_akn_ses_azi_urd_mol_uzb_lda_vie_hau_tsw_dgb_zul	-0.13309084464755	-0.31413362956235	0.754123133938011
509	aeg_nor_ses_lit_mlt_anl_chh_ben_tur_uzb_tsn_bat_bem_slo_mcd_bsq_fre_gam_zul_cnt_rom_svk_akn_urd_lda_grk_hun_swt_igb_fin_ukr_sod_geo_scr_cze_pol_pan_hau_sid_lat_est_ewe_sun_eng_ind_jpn_tml_kor_glc_alb_yor_bul_mly_dut_amh_jav_mnd_mol_ven_por_tig_ita_afr_krd_ctl_qcu_bos_guj_rus_dgb_owc_ger_amr_swe_tag_spa_moo_prs_dyu_mao_tha_heb_knd_swa_fbf_azi_arw_hin_aze_cic_vie_wly_tsw_bam_xho	-0.595214736864339	-1.42049050968997	0.15880894033103
510	tig_fre_tsw_urd_sid_heb_hau_guj_aze_uzb_xho_ind_cic_afr_krd_bsq_prs_gam_ewe_cnt_pan_dut_bam_cze_fbf_ben_fin_yor_zul_hun_hin_amr_geo_rus_lit_swe_mol_owc_aeg_bul_est_dyu_jav_alb_tag_jpn_knd_kor_svk_slo_moo_ita_sun_grk_anl_mly_mnd_bos_dgb_ger_amh_spa_pol_ctl_rom_qcu_eng_por_mcd_akn_sod_nor_mlt_glc_mao_scr_swt_arw_bem_bat_tha_chh_tml_ses_tsn_azi_lat_ukr_tur_lda_vie_wly_igb_ven_swa	0.290122284628279	0.68278962491629	0.49643712477101
511	sod_lit_lda_hin_heb_owc_amr_prs_azi_tur_zul_mao_ven_pol_rom_bsq_ger_mlt_dyu_mnd_slo_swe_moo_mol_ewe_fre_hun_bem_swa_est_nor_wly_geo_bos_urd_afr_lat_chh_amh_ben_fin_tsw_bat_dut_ind_jpn_knd_kor_eng_por_xho_cze_mly_spa_hau_sun_cnt_alb_dgb_ita_tig_mcd_rus_grk_arw_qcu_svk_glc_krd_yor_anl_bul_gam_ctl_jav_scr_akn_ukr_cic_tag_tha_aeg_tml_igb_tsn_uzb_guj_pan_aze_bam_vie_sid_swt_ses_fbf	-0.0396425305345803	-0.0933643070064726	0.925814989604762
512	amr_urd_cic_ben_gam_chh_tig_scr_uzb_aze_tsw_mly_swa_afr_svk_bsq_mcd_mlt_tsn_mnd_rom_guj_dgb_fre_fbf_rus_hun_ven_bam_est_prs_wly_geo_mol_ita_ctl_nor_anl_owc_grk_fin_bem_jav_pan_bat_jpn_tml_kor_dut_eng_lda_krd_tag_spa_sod_sun_cnt_lat_akn_swe_heb_slo_bos_por_pol_qcu_arw_glc_ukr_ses_sid_lit_aeg_hin_mao_alb_yor_bul_dyu_ind_tha_hau_knd_moo_xho_tur_ger_cze_azi_igb_vie_amh_zul_ewe_swt	-0.101988909158003	-0.240459822304735	0.810503078899839
513	gam_pol_zul_pan_amh_sid_wly_ukr_aze_uzb_tsw_mao_dyu_scr_slo_bsq_urd_amr_tsn_mnd_rus_mcd_ses_guj_bem_mol_fin_moo_yor_hun_svk_tig_geo_eng_por_dut_prs_anl_sod_krd_est_ven_mly_lat_ind_jpn_knd_kor_arw_bul_cic_fre_jav_swe_owc_bat_cnt_lit_swa_hin_mlt_alb_ger_rom_nor_qcu_cze_ctl_spa_igb_chh_ben_aeg_glc_tag_bos_akn_ita_xho_sun_tha_heb_tml_lda_ewe_tur_afr_grk_azi_swt_vie_hau_bam_fbf_dgb	-0.440249948730639	-1.04469551050572	0.298871581975752
514	aeg_arw_tsn_ger_heb_chh_anl_ukr_azi_tur_ses_mly_swt_dut_prs_bsq_grk_sid_xho_cnt_urd_ita_dyu_eng_bem_mcd_fin_ven_yor_hun_afr_sod_geo_ben_spa_lit_guj_tig_owc_swe_est_dgb_sun_fre_tag_jpn_knd_kor_ctl_por_igb_alb_ind_slo_mlt_jav_mnd_bos_fbf_pol_amh_svk_lat_mol_scr_qcu_hin_krd_cze_akn_hau_rom_amr_pan_mao_rus_moo_nor_tsw_bat_tha_wly_tml_swa_cic_uzb_glc_bul_aze_ewe_vie_gam_zul_bam_lda	-0.0560203959148288	-0.131928079557303	0.895326181757439
515	owc_alb_bam_krd_mlt_amr_heb_rus_aze_tur_swa_mao_ven_slo_pol_bsq_cze_amh_yor_cnt_arw_dut_swt_rom_dgb_ukr_hun_zul_bem_fin_por_gam_geo_eng_afr_pan_hin_aeg_sid_ctl_est_igb_ind_svk_tag_jpn_tml_kor_prs_ben_akn_fre_mly_bul_tig_jav_mnd_glc_ewe_spa_hau_lit_swe_mcd_lat_qcu_nor_bos_ger_moo_wly_mol_chh_grk_sun_scr_tsn_urd_cic_bat_tha_anl_knd_tsw_lda_uzb_ita_guj_azi_ses_vie_sod_xho_fbf_dyu	-0.398029046380117	-0.943762180068313	0.347736561560487
516	amr_mcd_ewe_scr_anl_owc_mlt_slo_azi_aze_ses_mly_xho_glc_rus_bsq_ctl_heb_tsn_mnd_urd_prs_fbf_svk_cic_cze_fin_dyu_akn_est_fre_aeg_geo_lat_dut_ukr_rom_amh_hau_afr_hun_moo_bat_ger_sun_jpn_knd_kor_ita_guj_ven_grk_mao_pan_wly_jav_cnt_alb_swa_mol_gam_eng_swe_krd_nor_qcu_lit_hin_ben_yor_sod_bul_chh_spa_tag_bos_zul_arw_lda_ind_tha_sid_tml_dgb_tsw_tur_pol_por_uzb_igb_vie_tig_bam_swt_bem	0.0887314325794403	0.20897920601521	0.834921528664762
517	aeg_slo_swt_svk_heb_anl_owc_rom_aze_uzb_dgb_mao_ewe_ita_dut_bsq_bos_sid_ses_mnd_grk_ben_fbf_afr_lda_lit_fin_swa_bem_hun_mol_tig_geo_bul_nor_rus_pol_amr_wly_ukr_est_yor_jav_spa_bat_jpn_tml_kor_alb_scr_cic_ctl_tag_arw_gam_mly_cnt_pan_ven_mcd_sod_eng_por_lat_prs_qcu_ger_glc_guj_xho_chh_fre_amh_hin_sun_cze_moo_urd_zul_ind_tha_hau_knd_akn_bam_tur_swe_krd_azi_igb_vie_mlt_tsn_tsw_dyu	-0.448577237462986	-1.06486536794382	0.289693793317782
518	tig_bul_dyu_ctl_anl_wly_gam_pol_aze_azi_xho_jav_fbf_fre_lit_bsq_spa_amh_zul_mnd_hin_alb_swa_slo_ses_ben_fin_igb_dgb_est_scr_mlt_geo_ger_glc_arw_por_sod_chh_afr_hun_bem_mao_eng_ind_jpn_tml_kor_rus_pan_yor_nor_tag_mol_sid_bat_cnt_cze_akn_grk_aeg_lat_ita_rom_svk_qcu_urd_bos_krd_ven_heb_dut_hau_prs_sun_ukr_swt_guj_cic_mly_tha_amr_knd_bam_tsn_uzb_mcd_swe_tur_ewe_vie_owc_moo_tsw_lda	0.506452512245791	1.19638773268203	0.234586475693033
519	amr_rus_fbf_ita_sod_owc_gam_fre_uzb_azi_ewe_ind_zul_pol_bos_bsq_nor_hau_yor_cnt_ukr_por_bem_krd_moo_svk_fin_ven_swt_est_lat_aeg_geo_bul_eng_cze_swe_heb_anl_guj_hun_igb_mly_hin_sun_jpn_knd_kor_lit_scr_cic_alb_tag_arw_tig_mao_mnd_urd_akn_glc_chh_afr_slo_mcd_prs_qcu_ger_spa_mol_ses_wly_grk_amh_rom_bat_ben_dyu_dut_swa_jav_tha_sid_tml_dgb_bam_aze_pan_ctl_tur_tsw_vie_mlt_lda_tsn_xho	-0.663666812581741	-1.58849252980374	0.115569118766289
520	mlt_guj_xho_krd_heb_anl_amh_ben_uzb_tur_zul_tag_fbf_por_ger_bsq_pan_sod_moo_mnd_swe_fre_swt_mol_swa_lit_hun_bam_bem_est_prs_gam_geo_lat_bul_eng_afr_aeg_amr_svk_fin_tsn_ind_cze_bat_jpn_knd_kor_rom_rus_lda_glc_jav_hin_hau_sun_cnt_dut_ses_spa_tig_scr_grk_ita_nor_qcu_ukr_mcd_slo_tsw_chh_ctl_sid_bos_mly_alb_akn_pol_igb_mao_tha_owc_tml_yor_dyu_aze_urd_arw_azi_cic_vie_wly_ven_ewe_dgb	-0.291850504175432	-0.689752848530608	0.492067197060925
521	wly_krd_zul_alb_gam_anl_tig_pol_aze_azi_dyu_mao_fbf_ukr_por_bsq_arw_mlt_cic_cnt_lat_svk_tsn_ben_ses_spa_hun_ven_igb_est_fre_owc_geo_scr_guj_ctl_urd_heb_hau_rus_fin_tsw_jav_eng_mly_jpn_knd_kor_afr_pan_bam_nor_sun_bos_sod_ind_mnd_cze_swt_lit_amh_rom_ger_glc_hin_qcu_swe_grk_slo_moo_aeg_prs_amr_dut_bat_mcd_ewe_mol_swa_tag_tha_sid_tml_dgb_lda_uzb_ita_bul_tur_bem_vie_chh_yor_xho_akn	-0.11117642977782	-0.262181744961165	0.793761185590453
522	mlt_rom_cic_krd_hau_anl_owc_hin_tur_azi_lda_sun_ewe_mol_ger_bsq_por_sid_dyu_mnd_alb_cze_tsn_spa_zul_bul_est_yor_ven_fin_glc_aeg_geo_pol_urd_afr_fre_wly_sod_nor_hun_bam_tag_svk_mly_jpn_tml_kor_bos_grk_fbf_dut_bat_ita_amr_mao_cnt_ctl_igb_ben_heb_pan_swe_lat_slo_qcu_scr_lit_prs_tsw_chh_guj_tig_ukr_jav_mcd_bem_arw_xho_ind_tha_gam_knd_swa_dgb_aze_eng_rus_uzb_swt_vie_amh_moo_akn_ses	-0.109852040168358	-0.258962661251106	0.796236371280873
523	sid_bos_tsw_mcd_anl_owc_amr_pol_aze_tur_moo_bat_cic_por_afr_bsq_fre_gam_xho_cnt_svk_glc_lda_alb_bam_lat_fin_swa_swt_hun_cze_wly_geo_grk_slo_swe_urd_mlt_tig_rus_est_tsn_jav_hin_ind_jpn_knd_kor_ctl_spa_ses_scr_sun_bul_aeg_mao_mnd_krd_dgb_rom_chh_eng_ita_mol_pan_qcu_arw_ukr_ger_fbf_heb_lit_amh_nor_tag_ben_ewe_prs_ven_mly_tha_hau_tml_akn_dyu_azi_guj_dut_uzb_zul_vie_sod_bem_igb_yor	-0.203041337039602	-0.47945787900155	0.632738506097435
524	heb_lit_moo_urd_anl_amh_amr_swe_uzb_tur_bem_bat_swa_cze_guj_bsq_ctl_tig_xho_cnt_ita_pan_lda_ger_cic_nor_est_yor_tsn_fin_glc_aeg_geo_rom_rus_ukr_alb_owc_mlt_dut_hun_tsw_jav_afr_mly_jpn_tml_kor_spa_krd_dyu_bos_sun_arw_sod_tag_mnd_prs_swt_slo_chh_bul_fre_grk_lat_qcu_hin_eng_scr_igb_wly_pol_gam_ben_ind_mol_dgb_mcd_akn_mao_tha_hau_knd_zul_fbf_aze_por_svk_azi_ewe_vie_sid_ven_ses_bam	-0.775584971580083	-1.86758689702376	0.0649690292971357
525	sod_arw_lda_por_aeg_wly_hau_slo_azi_tur_swt_ind_igb_ukr_hin_bsq_nor_chh_ewe_cnt_ben_ger_ven_ctl_yor_krd_hun_tsw_cic_fin_mcd_amh_geo_fre_spa_swe_dut_amr_tig_afr_est_dgb_mly_lat_tag_jpn_knd_kor_bos_eng_bam_scr_bat_pol_sid_mao_mnd_rom_akn_bul_gam_lit_grk_rus_mol_qcu_prs_guj_cze_moo_heb_svk_mlt_pan_jav_ita_tsn_glc_swa_sun_tha_anl_tml_dyu_bem_uzb_alb_urd_aze_fbf_vie_owc_zul_xho_ses	-0.0492939645393238	-0.116266461336773	0.907692062960842
526	anl_scr_swa_spa_sod_amh_hau_hin_tur_uzb_zul_sun_dgb_afr_guj_bsq_slo_wly_xho_cnt_svk_ita_akn_eng_bem_pol_est_yor_ses_fin_swe_aeg_geo_glc_ukr_urd_bul_sid_gam_arw_hun_tsn_tag_pan_mao_jpn_tml_kor_rus_grk_fbf_dut_ind_prs_chh_jav_mnd_por_moo_alb_heb_mol_ctl_mcd_cze_qcu_ger_lat_rom_bam_tig_krd_mlt_nor_bat_lit_dyu_ben_tsw_mly_tha_amr_knd_swt_ewe_aze_fre_bos_azi_igb_vie_owc_lda_cic_ven	-0.884353192846335	-2.1415326368108	0.0348448709448979
527	owc_nor_bam_glc_chh_aeg_heb_swe_azi_tur_dgb_mly_tsw_urd_krd_bsq_rom_sod_fbf_cnt_grk_ukr_akn_svk_moo_afr_est_igb_tsn_fin_arw_sid_geo_lit_bos_ger_ben_tig_amh_pan_hun_ewe_bat_alb_mao_jpn_tml_kor_prs_dut_yor_ctl_sun_cze_gam_tag_mnd_slo_ven_spa_amr_pol_bul_fre_lat_qcu_mcd_guj_por_dyu_hau_scr_wly_mol_ind_hin_swa_eng_bem_jav_tha_mlt_knd_xho_swt_aze_ita_rus_uzb_ses_vie_anl_lda_cic_zul	-0.564554169667127	-1.34761967841545	0.181054595371354
528	aeg_spa_ven_pan_anl_mlt_gam_por_aze_tur_cic_ind_swa_ger_bos_bsq_afr_owc_dyu_cnt_scr_urd_xho_rom_lda_cze_est_tsw_igb_fin_ben_sod_geo_ita_alb_grk_eng_sid_chh_krd_hun_bam_mao_mol_bat_jpn_knd_kor_lit_nor_ewe_ctl_tag_fre_heb_mly_mnd_dut_swt_svk_amh_glc_mcd_guj_prs_qcu_swe_rus_bul_tsn_wly_hin_amr_slo_jav_arw_fbf_ukr_zul_sun_tha_tig_tml_bem_dgb_uzb_lat_pol_azi_ses_vie_hau_yor_akn_moo	0.0245854267241922	0.0578560078005535	0.953987455082335
529	tig_spa_tsn_hin_heb_wly_amr_pan_tur_azi_xho_jav_ven_rom_fre_bsq_bul_mlt_zul_cnt_pol_ctl_cic_nor_dyu_scr_est_igb_dgb_hun_rus_hau_geo_dut_swe_lat_cze_gam_owc_eng_fin_fbf_sun_krd_tag_jpn_knd_kor_mol_por_lda_svk_mly_arw_aeg_mao_mnd_alb_yor_slo_amh_ukr_afr_guj_ger_qcu_mcd_bos_grk_bam_anl_urd_sid_prs_ind_ita_tsw_ben_swt_bat_tha_sod_tml_moo_swa_aze_glc_lit_uzb_akn_vie_chh_ewe_bem_ses	0.164965071427602	0.388007735809135	0.698897024379942
530	amr_ben_lda_swe_aeg_gam_hau_urd_aze_tur_ewe_jav_swt_bos_slo_bsq_bul_wly_ven_cnt_guj_mcd_igb_lat_akn_dut_hun_dyu_cic_est_spa_owc_geo_rus_lit_ita_ukr_sid_amh_mol_fin_zul_ind_ger_sun_jpn_tml_kor_nor_afr_dgb_hin_mly_pan_heb_bat_mnd_eng_tsw_alb_mlt_cze_fre_prs_pol_qcu_arw_rom_krd_fbf_anl_ctl_sod_scr_mao_svk_bam_por_yor_tag_tha_tig_knd_moo_xho_azi_grk_glc_uzb_swa_vie_chh_tsn_bem_ses	0.156610491545129	0.368597996337595	0.713265141095991
531	gam_bul_ses_swe_amr_anl_hau_grk_azi_aze_akn_jav_igb_spa_urd_bsq_guj_wly_cic_mnd_eng_alb_yor_krd_tsw_arw_fin_dgb_dyu_hun_glc_tig_geo_afr_ukr_por_nor_aeg_chh_bos_est_lda_mly_cze_mao_jpn_knd_kor_dut_hin_fbf_svk_sun_pol_mlt_tag_cnt_ctl_xho_fre_sod_scr_pan_slo_mol_qcu_rom_ben_ita_moo_sid_mcd_amh_prs_bat_lat_bam_ger_ewe_ind_tha_owc_tml_zul_swa_uzb_rus_lit_tur_tsn_vie_heb_swt_ven_bem	-0.238257761039454	-0.562912229109625	0.574849216467106
532	heb_guj_yor_glc_hau_sod_aeg_pol_uzb_tur_bem_ind_swa_ctl_grk_bsq_mol_chh_bam_mnd_mcd_bul_moo_nor_tsn_arw_fin_fbf_dyu_est_ger_wly_geo_hin_afr_bos_ita_tig_gam_alb_hun_ven_mao_dut_mly_jpn_tml_kor_rom_urd_dgb_rus_sun_spa_owc_tag_cnt_ben_xho_prs_anl_ukr_fre_krd_eng_qcu_por_scr_slo_igb_amh_lat_amr_lit_jav_swe_swt_pan_cic_bat_tha_sid_knd_lda_akn_azi_svk_cze_aze_ewe_vie_mlt_tsw_ses_zul	0.183627921573191	0.432011746138178	0.666732861019046
533	mlt_lat_swt_ger_wly_gam_aeg_svk_aze_uzb_igb_mly_bem_krd_dut_bsq_cze_anl_cic_cnt_mcd_lit_fbf_fre_ses_prs_est_tsw_dyu_hun_slo_amh_geo_urd_scr_rom_ita_chh_heb_nor_fin_swa_bat_por_jav_jpn_tml_kor_bos_rus_ewe_ukr_tag_ben_sod_mao_mnd_pan_lda_hin_sid_glc_spa_bul_ctl_qcu_guj_arw_swe_zul_tig_mol_hau_alb_sun_eng_xho_pol_dgb_ind_tha_amr_knd_moo_bam_tur_grk_afr_azi_ven_vie_owc_akn_tsn_yor	-0.330041103923818	-0.780820938274252	0.436890846773969
534	chh_ukr_moo_svk_heb_wly_aeg_rus_aze_azi_bam_mly_igb_ita_pol_bsq_spa_gam_dgb_mnd_rom_swe_yor_mcd_zul_lit_fin_cic_tsw_est_alb_sod_geo_scr_guj_bul_krd_tig_owc_hin_hun_bem_bat_fre_mao_jpn_tml_kor_afr_ctl_tsn_urd_tag_bos_mlt_sun_cnt_ben_akn_dut_amr_lat_slo_prs_cze_qcu_arw_glc_nor_fbf_amh_por_sid_eng_jav_grk_ses_ger_swt_ind_tha_hau_knd_ewe_xho_uzb_mol_pan_tur_lda_vie_anl_swa_ven_dyu	0.205824906777539	0.484856972289359	0.628917898510072
535	anl_ita_fbf_scr_heb_owc_hau_mcd_aze_tur_cic_mao_ven_pan_arw_bsq_spa_wly_igb_cnt_afr_rus_tsw_lat_ses_guj_hun_bam_akn_est_svk_mlt_geo_slo_ben_hin_swe_aeg_sod_bul_fin_dyu_sun_dut_jav_jpn_tml_kor_eng_ger_xho_por_ind_bos_amh_mly_mnd_pol_lda_lit_sid_mol_urd_ctl_alb_qcu_fre_grk_prs_ewe_gam_cze_chh_glc_tag_rom_moo_krd_tsn_bat_tha_amr_knd_yor_bem_uzb_nor_ukr_azi_zul_vie_tig_dgb_swt_swa	-0.354826184984142	-0.841167177812039	0.40241194403101
536	anl_hin_dyu_slo_wly_sid_amr_por_aze_uzb_tsw_sun_ses_mol_pol_bsq_guj_owc_ewe_mnd_rom_cze_xho_fre_lda_lat_hun_akn_cic_fin_mcd_chh_geo_rus_dut_swe_ita_sod_aeg_krd_est_zul_jav_ukr_tag_jpn_knd_kor_alb_urd_igb_bul_ind_svk_gam_bat_cnt_ger_ven_bos_mlt_eng_scr_afr_lit_qcu_pan_spa_nor_bam_hau_prs_heb_arw_mao_glc_swa_ctl_yor_mly_tha_amh_tml_bem_tsn_azi_grk_ben_tur_dgb_vie_tig_moo_fbf_swt	-0.717500223706147	-1.7213850281589	0.0885059247634235
537	anl_scr_ewe_krd_heb_aeg_chh_lit_tur_azi_igb_ind_yor_prs_ger_bsq_rom_amh_bem_cnt_nor_ben_akn_mcd_tsw_ita_hun_swa_ven_est_alb_sod_geo_grk_fre_spa_pol_owc_amr_lat_fin_dyu_jav_urd_sun_jpn_tml_kor_afr_slo_tsn_rus_mao_svk_wly_bat_mnd_ukr_cic_glc_sid_arw_cze_por_swe_qcu_mol_ctl_bul_bam_hau_bos_gam_guj_mly_hin_swt_dut_fbf_tag_tha_tig_knd_moo_zul_uzb_pan_eng_aze_ses_vie_mlt_dgb_xho_lda	-0.336431392800865	-0.795996047462448	0.428061483821
538	owc_eng_xho_ita_amh_gam_heb_arw_uzb_tur_cic_sun_dgb_glc_bos_bsq_mol_aeg_ven_mnd_rom_ben_bam_dut_bem_cze_est_yor_ewe_fin_guj_wly_geo_alb_slo_pol_pan_anl_sod_grk_hun_zul_mly_fre_ind_jpn_knd_kor_ger_nor_swt_hin_tag_prs_sid_mao_cnt_afr_tsn_lit_amr_svk_rus_mcd_scr_qcu_por_urd_ukr_igb_tig_spa_mlt_swe_jav_krd_akn_lat_fbf_bat_tha_chh_tml_dyu_tsw_aze_bul_ctl_azi_ses_vie_hau_lda_swa_moo	-0.250844320366846	-0.593252018110356	0.554452544055105
539	aeg_pan_ven_scr_hau_tig_sod_ben_uzb_azi_moo_sun_tsn_mcd_ita_bsq_rus_amh_swt_mnd_eng_ger_zul_por_igb_slo_est_akn_bam_fin_arw_gam_geo_swe_ctl_cze_fre_anl_amr_afr_hun_bem_mly_svk_tag_jpn_knd_kor_ukr_bos_ewe_pol_bat_guj_sid_mao_cnt_alb_fbf_grk_mlt_rom_mol_krd_prs_qcu_urd_dut_lit_xho_chh_nor_owc_spa_ind_hin_dyu_bul_yor_jav_tha_wly_tml_tsw_cic_aze_glc_lat_tur_ses_vie_heb_dgb_lda_swa	-0.702719708829148	-1.68499282477939	0.0953429673661606
540	hau_ger_bam_alb_sod_amh_tig_ctl_uzb_aze_ses_mao_ewe_arw_dut_bsq_pan_anl_zul_cnt_rom_fre_moo_bul_cic_hin_hun_fbf_yor_est_eng_owc_geo_rus_glc_prs_bos_aeg_gam_cze_fin_dgb_sun_mol_ind_jpn_knd_kor_urd_afr_ven_krd_jav_swe_amr_mly_mnd_spa_lda_ukr_heb_scr_svk_ben_lat_qcu_slo_grk_mcd_bem_wly_lit_sid_nor_tag_guj_igb_pol_tsw_bat_tha_mlt_tml_tsn_swt_tur_ita_por_azi_xho_vie_chh_swa_dyu_akn	0.171779205729699	0.404661896006708	0.686655269963658
541	gam_lat_tsn_swe_chh_heb_hau_rom_aze_tur_ven_mly_tsw_arw_nor_bsq_cze_amr_zul_mnd_guj_urd_moo_hin_lda_mol_est_ses_ewe_hun_grk_sod_geo_svk_bul_ben_mcd_owc_anl_ger_fin_dyu_jav_rus_bat_jpn_tml_kor_ita_lit_yor_glc_sun_dut_tig_ind_cnt_spa_bam_pan_wly_pol_por_ctl_prs_qcu_ukr_afr_bos_fbf_sid_krd_amh_scr_mao_alb_cic_fre_xho_tag_tha_aeg_knd_swa_dgb_uzb_slo_eng_azi_swt_vie_mlt_akn_bem_igb	-1.11112250772519	-2.72227449548902	0.00774145638878165
542	gam_glc_ses_krd_owc_sod_tig_grk_uzb_azi_zul_ind_fbf_urd_spa_bsq_pol_amh_igb_cnt_nor_mol_ven_fre_lda_guj_est_xho_akn_hun_por_hau_geo_dut_lat_scr_pan_amr_heb_mcd_fin_moo_mao_ger_sun_jpn_tml_kor_ita_hin_tsn_ukr_mly_afr_aeg_bat_mnd_bul_yor_ben_mlt_lit_rus_rom_svk_qcu_ctl_swe_arw_dyu_wly_eng_anl_prs_tag_cze_swt_slo_swa_jav_tha_chh_knd_cic_bem_aze_bos_alb_tur_bam_vie_sid_tsw_ewe_dgb	0.0450594037552241	0.106048950032363	0.915771928220769
543	chh_afr_xho_ctl_hau_amh_sid_lit_azi_aze_ven_bat_bam_pan_mol_bsq_bos_heb_yor_mnd_svk_spa_ses_cze_swt_por_est_akn_tsw_hun_rom_gam_geo_grk_ukr_bul_pol_tig_sod_lat_fin_tsn_mao_eng_ind_jpn_tml_kor_urd_slo_fbf_swe_mly_ita_aeg_jav_cnt_fre_dgb_alb_amr_mcd_krd_rus_glc_qcu_guj_prs_ger_moo_wly_ben_mlt_scr_tag_nor_dyu_arw_swa_sun_tha_owc_knd_zul_lda_tur_hin_dut_uzb_bem_vie_anl_cic_igb_ewe	0.593145727134111	1.40386797140091	0.1636887127839
544	heb_nor_dyu_alb_gam_owc_sod_pol_tur_aze_fbf_sun_swa_swe_scr_bsq_rom_sid_swt_cnt_grk_prs_xho_krd_bam_hin_fin_moo_lda_est_glc_mlt_geo_fre_ben_svk_bos_chh_hau_ukr_hun_ewe_tag_lit_mao_jpn_tml_kor_mcd_urd_ven_ita_jav_arw_amh_bat_mnd_afr_tsn_spa_amr_ger_slo_por_ctl_qcu_mol_lat_eng_tsw_anl_dut_aeg_pan_ind_cze_bem_guj_dgb_mly_tha_tig_knd_ses_cic_azi_rus_bul_uzb_yor_vie_wly_igb_zul_akn	0.0541347409082608	0.127558996957614	0.898773395754872
545	sid_prs_yor_mol_chh_owc_anl_urd_tur_aze_ewe_tag_swa_bos_ita_bsq_mcd_amh_xho_mnd_fre_hin_cic_slo_tsw_nor_fin_igb_moo_est_lit_sod_geo_cze_spa_glc_afr_mlt_amr_krd_hun_zul_mao_pol_ind_jpn_tml_kor_scr_ben_ses_ukr_mly_rus_aeg_jav_cnt_por_akn_guj_tig_ctl_bul_svk_pan_qcu_arw_alb_ger_ven_hau_eng_gam_grk_bat_lat_tsn_rom_fbf_sun_tha_wly_knd_dyu_lda_uzb_swe_dut_azi_bam_vie_heb_swt_dgb_bem	-0.293672990417953	-0.69581385445551	0.488280612251339
546	wly_hin_tsn_svk_amh_tig_owc_ben_uzb_aze_moo_jav_lda_swe_nor_bsq_ger_mlt_swt_mnd_krd_bul_cic_slo_akn_por_hun_dyu_zul_fin_lit_hau_geo_dut_lat_glc_pan_sid_amr_scr_est_bem_sun_pol_tag_jpn_knd_kor_alb_arw_ses_cze_ind_afr_sod_bat_cnt_mol_ewe_urd_anl_grk_spa_eng_ctl_qcu_fre_mcd_rom_xho_gam_guj_chh_rus_mao_prs_bam_ita_tsw_mly_tha_heb_tml_igb_swa_azi_bos_ukr_tur_fbf_vie_aeg_ven_yor_dgb	-0.751007930943982	-1.8073025957028	0.0739483969723144
547	amr_guj_zul_por_owc_amh_gam_lit_tur_azi_tsn_mly_fbf_pol_lat_bsq_mcd_wly_ewe_cnt_grk_slo_swa_dut_igb_pan_est_akn_moo_hun_alb_aeg_geo_ukr_scr_ctl_ben_chh_sod_rus_fin_bem_bat_ita_ind_jpn_tml_kor_mol_swe_swt_krd_sun_bos_sid_jav_mnd_nor_dgb_fre_mlt_eng_prs_cze_ger_qcu_arw_spa_glc_ven_hau_urd_heb_hin_mao_bul_lda_rom_xho_tag_tha_anl_knd_tsw_yor_uzb_afr_svk_aze_dyu_vie_tig_bam_cic_ses	-0.116298392484259	-0.274206597790028	0.784534003031781
548	heb_ukr_akn_nor_sid_hau_gam_guj_aze_uzb_igb_mao_ses_rom_arw_bsq_pan_chh_swa_mnd_svk_lit_zul_hin_xho_fre_est_ewe_lda_hun_swe_aeg_geo_mcd_rus_lat_ita_owc_tig_scr_fin_swt_sun_afr_bat_jpn_tml_kor_grk_krd_cic_bul_jav_ctl_wly_ind_cnt_mol_moo_bos_sod_ben_slo_cze_urd_qcu_ger_spa_eng_dgb_amh_dut_mlt_prs_tag_por_fbf_glc_tsw_mly_tha_amr_knd_dyu_bem_tur_pol_alb_azi_bam_vie_anl_tsn_yor_ven	-0.91533306847221	-2.22263177277658	0.0286643911868783
549	aeg_hin_swa_guj_owc_wly_amh_cze_tur_uzb_dyu_bat_dgb_ben_mcd_bsq_krd_sid_ewe_cnt_ctl_afr_cic_rus_bam_prs_hun_bem_xho_fin_grk_anl_geo_bos_scr_swe_nor_heb_sod_ita_est_moo_mao_por_sun_jpn_tml_kor_eng_pol_tsn_urd_jav_ukr_amr_ind_mnd_glc_igb_pan_mlt_svk_mol_arw_bul_qcu_rom_lit_ger_yor_gam_dut_chh_slo_mly_spa_fbf_fre_tsw_tag_tha_tig_knd_ses_akn_azi_alb_lat_aze_lda_vie_hau_ven_swt_zul	-0.55223724914982	-1.31687892074538	0.191114992145205
550	sid_eng_xho_rom_chh_heb_anl_ben_tur_azi_moo_ind_swa_svk_spa_bsq_mcd_owc_lda_mnd_grk_mol_yor_pan_akn_krd_est_zul_bam_hun_slo_tig_geo_rus_glc_scr_lit_aeg_amr_fre_fin_fbf_mly_nor_bat_jpn_tml_kor_ger_lat_tsn_dut_mao_urd_gam_jav_cnt_swe_swt_ita_mlt_pol_ukr_prs_por_qcu_cze_ctl_bos_dgb_hau_hin_sod_bul_tag_alb_tsw_guj_ewe_sun_tha_amh_knd_ven_igb_aze_arw_afr_uzb_ses_vie_wly_cic_bem_dyu	-0.690470551055678	-1.65175788940906	0.101956647392397
551	anl_rus_dyu_prs_heb_mlt_wly_cze_uzb_azi_fbf_mao_cic_eng_guj_bsq_swe_owc_moo_cnt_svk_afr_bam_ger_tsn_ctl_est_igb_dgb_hun_dut_chh_geo_ukr_urd_arw_hin_sod_sid_spa_fin_ven_jav_mol_ind_jpn_knd_kor_pan_bul_ses_lat_sun_fre_tig_mly_mnd_por_swt_bos_aeg_slo_grk_ita_ben_qcu_mcd_krd_pol_tsw_gam_glc_amh_alb_bat_nor_xho_lit_yor_tag_tha_amr_tml_akn_zul_tur_scr_rom_aze_swa_vie_hau_ewe_bem_lda	-0.452613299358476	-1.07421010358483	0.285507753083745
552	anl_ger_igb_slo_hau_sid_amh_arw_uzb_tur_ven_sun_moo_por_dut_bsq_bul_amr_dyu_cnt_guj_ben_zul_alb_xho_ctl_est_cic_ewe_fin_rom_heb_geo_lat_afr_spa_hin_chh_tig_ukr_hun_bem_jav_nor_mly_jpn_tml_kor_rus_urd_yor_eng_bat_mol_mlt_ind_mnd_mcd_fbf_pan_gam_swe_ita_krd_grk_qcu_pol_lit_svk_tsn_sod_fre_owc_prs_mao_cze_tsw_bos_dgb_tag_tha_aeg_knd_ses_lda_azi_scr_glc_aze_akn_vie_wly_swa_bam_swt	-0.302327341503423	-0.715122621903818	0.47632471904017
553	anl_prs_dyu_mcd_sod_mlt_gam_krd_aze_azi_ewe_mly_xho_swe_pol_bsq_fre_tig_bem_cnt_slo_glc_tsn_svk_akn_lat_hun_cic_yor_est_ctl_amr_geo_bul_urd_lit_dut_amh_sid_ukr_fin_igb_sun_rom_ind_jpn_knd_kor_nor_hin_bam_eng_tag_grk_hau_bat_mnd_ita_tsw_pan_owc_ben_mol_rus_afr_qcu_scr_arw_spa_ses_wly_bos_chh_por_mao_alb_swa_guj_fbf_jav_tha_heb_tml_zul_dgb_tur_cze_ger_uzb_swt_vie_aeg_moo_lda_ven	-0.744357867134984	-1.78786020644394	0.0770555836965819
554	amh_scr_dyu_krd_gam_hau_chh_lat_uzb_tur_tsn_mao_tsw_ctl_hin_bsq_lit_wly_cic_mnd_bos_ita_lda_mol_xho_ben_hun_swt_akn_est_cze_sid_geo_rus_fre_glc_swe_sod_tig_bul_fin_ewe_mly_rom_bat_jpn_knd_kor_ukr_alb_ven_slo_sun_spa_mlt_ind_cnt_guj_dgb_dut_owc_svk_grk_pol_pan_qcu_mcd_por_arw_zul_amr_prs_aeg_ger_tag_afr_ses_eng_moo_jav_tha_anl_tml_igb_fbf_aze_nor_urd_azi_swa_vie_heb_bem_yor_bam	0.479981682658447	1.13336272636552	0.259975248442715
555	sid_pan_igb_ita_anl_aeg_mlt_dut_azi_uzb_xho_sun_fbf_krd_bul_bsq_hin_heb_ses_cnt_mol_eng_cic_lat_dgb_scr_fin_tsw_akn_hun_mcd_amr_geo_glc_alb_grk_svk_tig_owc_bos_est_swa_mao_urd_mly_jpn_tml_kor_cze_prs_bam_ger_jav_ctl_sod_ind_mnd_slo_moo_pol_chh_fre_nor_spa_arw_qcu_ukr_rom_rus_yor_gam_ben_amh_swe_tag_afr_ewe_por_swt_bat_tha_hau_knd_bem_dyu_tur_lit_guj_aze_lda_vie_wly_zul_ven_tsn	-0.320998135904146	-0.758950934770767	0.449801210006698
556	wly_nor_dgb_lit_mlt_chh_anl_ger_aze_uzb_tsw_sun_zul_pan_svk_bsq_rus_tig_swa_cnt_mol_ctl_moo_fre_bem_hin_est_ewe_ses_hun_grk_heb_geo_cze_urd_rom_krd_owc_sod_slo_fin_yor_mao_swe_mly_jpn_tml_kor_afr_ukr_igb_por_jav_lat_amr_tag_mnd_glc_akn_bul_hau_ben_spa_guj_ita_qcu_prs_bos_pol_swt_sid_mcd_aeg_arw_ind_scr_fbf_dut_xho_bat_tha_gam_knd_tsn_dyu_tur_eng_alb_azi_lda_vie_amh_bam_ven_cic	0.753042436030021	1.78495039148138	0.077529789089484
557	aeg_ita_lda_krd_sod_mlt_hau_grk_uzb_tur_tsw_mao_swt_nor_guj_bsq_ukr_amh_ses_mnd_arw_lat_bam_dut_swa_pan_hun_igb_tsn_est_swe_owc_geo_lit_bos_afr_urd_sid_tig_prs_fin_ven_mly_rom_tag_jpn_tml_kor_scr_bul_zul_ben_jav_cze_chh_sun_cnt_svk_fbf_glc_anl_ctl_ger_pol_mcd_qcu_spa_rus_fre_xho_amr_slo_heb_mol_bat_alb_dyu_eng_akn_ind_tha_gam_knd_dgb_ewe_aze_hin_por_azi_bem_vie_wly_cic_moo_yor	0.320270868967288	0.754384539601987	0.452524334859712
558	hau_ctl_ses_lit_amr_amh_anl_krd_uzb_tur_ven_bat_tsw_eng_swe_bsq_fre_mlt_akn_mnd_rus_slo_dgb_mcd_swa_scr_est_igb_fbf_hun_nor_heb_geo_rom_ben_grk_urd_gam_sid_lat_fin_bam_mao_bos_sun_jpn_tml_kor_arw_alb_dyu_ita_mly_por_tig_tag_cnt_glc_zul_ukr_owc_svk_mol_spa_prs_qcu_pol_cze_dut_lda_chh_guj_wly_pan_jav_bul_bem_hin_xho_ind_tha_aeg_knd_yor_swt_azi_ger_afr_aze_tsn_vie_sod_cic_ewe_moo	-0.402889015049332	-0.954839493207581	0.342134242408532
559	hau_bul_moo_lat_wly_mlt_sid_swe_azi_uzb_zul_mly_bem_prs_pol_bsq_scr_anl_swt_mnd_afr_slo_tsn_arw_tsw_ben_fin_fbf_cic_est_nor_gam_geo_dut_spa_por_svk_sod_amr_guj_hun_lda_bat_bos_mao_jpn_tml_kor_rus_glc_ewe_grk_sun_ger_tig_ind_cnt_rom_dyu_cze_amh_krd_mol_ctl_hin_qcu_fre_ukr_urd_igb_chh_eng_aeg_pan_jav_alb_dgb_ita_xho_tag_tha_heb_knd_yor_ven_aze_lit_mcd_tur_swa_vie_owc_ses_bam_akn	-0.155469061212942	-0.36649321799804	0.71482955130128
560	anl_rom_ewe_rus_sod_owc_tig_eng_aze_tur_swt_mly_swa_guj_urd_bsq_por_mlt_bam_cnt_cze_pan_moo_nor_yor_krd_fin_akn_ven_hun_pol_gam_geo_prs_scr_mcd_bul_heb_chh_ben_est_lda_sun_alb_bat_jpn_tml_kor_fre_grk_fbf_spa_tag_hin_amr_ind_mnd_bos_xho_svk_wly_glc_ger_ctl_slo_qcu_afr_ita_mol_cic_sid_lit_aeg_dut_mao_swe_zul_arw_bem_jav_tha_hau_knd_tsw_dgb_uzb_ukr_lat_azi_tsn_vie_amh_dyu_ses_igb	0.208883591278796	0.491364254683987	0.624326483938923
561	sod_arw_ses_glc_heb_chh_owc_hin_aze_uzb_tsw_mly_fbf_guj_urd_bsq_nor_mlt_yor_cnt_dut_krd_moo_lit_cic_swe_est_swa_bam_hun_por_aeg_geo_cze_prs_ger_grk_wly_gam_mcd_fin_swt_jav_rom_bat_jpn_tml_kor_alb_afr_tsn_ben_mao_bos_sid_sun_mnd_scr_lda_svk_amr_rus_pol_eng_ukr_qcu_slo_spa_bul_dgb_anl_fre_amh_pan_tag_ctl_igb_mol_xho_ind_tha_tig_knd_ewe_dyu_tur_lat_ita_azi_bem_vie_hau_zul_akn_ven	0.396864301546429	0.937102028087544	0.351133292079539
562	tig_lat_zul_por_anl_sid_aeg_slo_tur_aze_yor_ind_swt_fre_lit_bsq_bul_mlt_dyu_cnt_mcd_bos_fbf_eng_igb_spa_est_ewe_lda_fin_guj_heb_geo_grk_rus_krd_hin_owc_wly_dut_hun_tsw_mao_pan_jav_jpn_tml_kor_prs_cze_akn_ben_bat_nor_amh_sun_mnd_arw_dgb_rom_sod_ukr_afr_scr_ita_qcu_ctl_ger_urd_ses_chh_svk_hau_glc_tag_mol_swa_alb_xho_mly_tha_amr_knd_bem_bam_uzb_pol_swe_azi_tsn_vie_gam_cic_moo_ven	-0.560954095599105	-1.33710630392036	0.184449329457503
563	gam_hin_bem_arw_heb_anl_sid_mcd_tur_azi_cic_sun_ven_nor_mol_bsq_swe_amr_xho_mnd_bos_ben_akn_dut_swt_lat_hun_swa_bam_fin_ita_hau_geo_grk_alb_lit_prs_aeg_mlt_krd_est_ses_bat_ctl_ind_jpn_knd_kor_spa_glc_yor_slo_mly_pol_amh_tag_cnt_fre_fbf_afr_sod_guj_cze_rom_ukr_qcu_svk_ger_por_ewe_tig_pan_wly_scr_jav_eng_tsn_rus_lda_mao_tha_chh_tml_zul_tsw_aze_urd_bul_uzb_igb_vie_owc_moo_dyu_dgb	-0.29930126467377	-0.70827728106693	0.48054457412543
564	sid_cze_igb_lat_heb_amr_anl_guj_uzb_azi_ewe_jav_dgb_dut_hin_bsq_glc_sod_tsw_mnd_mcd_ukr_cic_ger_zul_rom_hun_lda_yor_est_por_aeg_geo_pol_bos_fre_nor_chh_mlt_spa_fin_fbf_tag_krd_mao_jpn_knd_kor_mol_afr_bam_grk_sun_ben_tig_mly_cnt_prs_dyu_arw_hau_alb_scr_slo_rus_qcu_ita_urd_lit_bem_amh_ctl_owc_bul_bat_eng_akn_pan_moo_ind_tha_gam_tml_tsn_swt_aze_svk_swe_tur_xho_vie_wly_swa_ven_ses	-0.0690248366534601	-0.162531066042811	0.871240295392027
565	wly_grk_lda_svk_amr_heb_sod_ita_uzb_tur_cic_mao_zul_alb_krd_bsq_rus_aeg_swa_mnd_ben_guj_fbf_ger_swt_prs_hun_xho_moo_est_slo_tig_geo_glc_mol_pan_lat_hau_mlt_dut_fin_bam_sun_pol_mly_jpn_knd_kor_bos_arw_yor_eng_bat_mcd_anl_ind_cnt_ctl_tsw_scr_amh_rom_ukr_swe_lit_qcu_por_hin_fre_tsn_sid_urd_owc_spa_jav_cze_bem_bul_akn_tag_tha_chh_tml_dyu_ewe_aze_afr_nor_azi_ses_vie_gam_igb_ven_dgb	-0.418052903613234	-0.992692295441628	0.323435762770628
566	anl_cze_bam_por_heb_aeg_sod_ita_azi_tur_xho_sun_swa_spa_ger_bsq_pan_chh_yor_cnt_svk_rus_akn_alb_igb_lit_fin_swt_tsw_hun_eng_gam_geo_pol_slo_ben_urd_hau_owc_krd_est_dyu_jav_fre_mly_jpn_tml_kor_dut_bul_lda_swe_ind_hin_amr_mao_mnd_bos_moo_lat_tig_grk_guj_ukr_rom_qcu_ctl_afr_glc_bem_sid_mcd_mlt_nor_tag_scr_ven_prs_zul_bat_tha_amh_knd_dgb_ewe_uzb_arw_mol_aze_tsn_vie_wly_fbf_cic_ses	0.099548671788314	0.234257107319346	0.815300326329385
567	tig_afr_akn_mol_sod_mlt_hau_bul_tur_aze_xho_sun_tsw_arw_prs_bsq_bos_amr_cic_mnd_rom_ukr_dyu_swe_swa_por_est_bam_ven_fin_slo_anl_geo_krd_ctl_guj_mcd_gam_owc_eng_hun_swt_bat_spa_mao_jpn_tml_kor_svk_ita_dgb_scr_mly_urd_sid_ind_cnt_alb_lda_ben_aeg_lit_grk_ger_pol_qcu_pan_cze_nor_yor_amh_hin_heb_rus_jav_dut_fbf_fre_ses_tag_tha_wly_knd_tsn_ewe_uzb_lat_glc_azi_zul_vie_chh_moo_bem_igb	-0.104157722827483	-0.245812904698885	0.806368746107167
568	anl_pan_lda_bul_amh_hau_wly_glc_tur_uzb_fbf_tag_moo_cze_fre_bsq_por_heb_bam_cnt_nor_urd_yor_grk_cic_scr_hun_swa_ses_est_dut_sid_geo_ita_rus_mol_mcd_owc_tig_eng_fin_dyu_mao_bos_sun_jpn_knd_kor_lit_ben_bem_alb_mly_swe_sod_bat_mnd_pol_tsn_guj_aeg_lat_spa_svk_slo_qcu_rom_prs_arw_swt_amr_afr_gam_hin_ind_krd_zul_ctl_xho_jav_tha_chh_tml_dgb_ewe_aze_ger_ukr_azi_ven_vie_mlt_igb_akn_tsw	-0.563591738666746	-1.34518994639577	0.18183492967856
569	aeg_krd_zul_pan_anl_heb_gam_alb_azi_tur_akn_bat_bem_rom_ctl_bsq_fre_mlt_dyu_mnd_rus_bos_lda_prs_dgb_ukr_est_swa_ses_fin_bul_amh_geo_ita_lat_slo_ger_wly_tig_cze_hun_tsn_sun_arw_jav_jpn_tml_kor_afr_lit_tsw_scr_mao_eng_sod_ind_cnt_guj_cic_ben_owc_por_nor_hin_pol_qcu_dut_grk_glc_yor_sid_swe_amr_svk_tag_mcd_bam_urd_moo_mly_tha_hau_knd_swt_igb_aze_mol_spa_uzb_ven_vie_chh_xho_fbf_ewe	-0.396427780343148	-0.939409508812335	0.349954047046998
570	anl_mol_fbf_hin_sid_owc_mlt_guj_uzb_tur_akn_mly_dyu_spa_slo_bsq_mcd_chh_xho_mnd_glc_ctl_igb_rus_tsw_eng_hun_ses_ven_fin_pol_aeg_geo_ben_krd_dut_swe_amh_tig_bul_est_cic_mao_prs_bat_jpn_tml_kor_svk_fre_dgb_scr_jav_por_hau_ind_cnt_arw_swt_ita_heb_lit_grk_ukr_afr_qcu_nor_cze_pan_ewe_wly_lat_sod_bos_tag_alb_yor_rom_lda_sun_tha_amr_knd_bam_zul_azi_ger_urd_aze_tsn_vie_gam_bem_moo_swa	-0.372810529524854	-0.882977805887944	0.379525006980017
571	hau_ita_fbf_pol_amr_gam_aeg_mol_tur_uzb_ewe_tag_cic_eng_ben_bsq_hin_amh_yor_mnd_rom_arw_swa_swe_lda_slo_hun_swt_ses_fin_spa_tig_geo_svk_prs_guj_bul_chh_sid_mcd_est_dyu_mly_glc_ind_jpn_knd_kor_cze_ctl_xho_scr_jav_nor_sod_bat_cnt_fre_bem_afr_mlt_lat_ukr_ger_bos_qcu_por_lit_alb_moo_anl_krd_wly_pan_sun_grk_bam_dut_tsw_mao_tha_owc_tml_tsn_dgb_aze_rus_urd_azi_ven_vie_heb_igb_akn_zul	-0.127619670311391	-0.301199372452083	0.763934873967649
572	gam_scr_ven_hin_chh_owc_aeg_fre_azi_uzb_bem_ind_ewe_prs_ukr_bsq_lat_mlt_tsw_mnd_dut_lit_zul_slo_dyu_ben_fin_tsn_swa_est_grk_heb_geo_ctl_mcd_pol_arw_hau_amr_alb_hun_dgb_tag_ita_bat_jpn_knd_kor_por_nor_fbf_bos_mao_pan_wly_sun_cnt_rom_lda_rus_tig_guj_urd_mol_glc_qcu_afr_svk_spa_moo_sod_krd_amh_cze_jav_ger_yor_swe_igb_mly_tha_sid_tml_bam_akn_tur_eng_bul_aze_swt_vie_anl_cic_ses_xho	-1.21628820937264	-3.01949096534459	0.00326817319815374
573	gam_rom_xho_mol_mlt_sid_owc_pol_tur_azi_cic_bat_ven_ctl_slo_bsq_ita_tig_tsw_cnt_dut_svk_yor_afr_dgb_mcd_est_swa_akn_hun_swe_chh_geo_arw_lat_bos_hin_aeg_heb_nor_fin_tsn_ind_alb_mao_jpn_knd_kor_lit_rus_ses_glc_mly_krd_amh_jav_mnd_grk_moo_ukr_hau_bul_pan_prs_por_qcu_guj_cze_scr_ewe_amr_urd_wly_eng_sun_ger_bam_spa_dyu_tag_tha_sod_tml_bem_zul_uzb_fre_ben_aze_swt_vie_anl_lda_igb_fbf	-0.310820732015428	-0.736418557063725	0.463329576519611
574	anl_ctl_lda_pan_hau_heb_chh_grk_tur_aze_swt_jav_swa_pol_guj_bsq_glc_sid_yor_cnt_dut_rom_ses_urd_akn_spa_fin_igb_moo_est_alb_amh_geo_cze_hin_eng_slo_amr_mlt_bos_hun_zul_mly_fre_sun_jpn_knd_kor_bul_prs_bam_svk_bat_rus_gam_ind_mnd_ben_dyu_ita_owc_swe_mcd_afr_lit_qcu_mol_por_krd_tsn_wly_lat_aeg_nor_tag_scr_ven_arw_ewe_mao_tha_sod_tml_dgb_tsw_uzb_ukr_ger_azi_xho_vie_tig_cic_fbf_bem	-0.157004029264088	-0.370203475802355	0.712072665677008
575	tig_grk_xho_mol_sid_amr_wly_pan_azi_tur_swt_tag_bem_lat_scr_bsq_spa_aeg_cic_mnd_guj_slo_fbf_eng_ven_rus_est_akn_tsw_fin_nor_amh_geo_krd_hin_arw_ctl_owc_sod_mcd_hun_yor_mly_ger_mao_jpn_knd_kor_bul_afr_tsn_bos_sun_glc_mlt_jav_cnt_cze_bam_svk_anl_rom_fre_dut_lit_qcu_ukr_por_pol_igb_hau_ben_gam_alb_bat_swe_lda_ita_dyu_ind_tha_heb_tml_ses_moo_uzb_urd_prs_aze_dgb_vie_chh_zul_ewe_swa	0.0140067854392682	0.0329572828378392	0.973779282891673
576	tig_rom_tsw_ctl_wly_sod_aeg_scr_tur_aze_moo_sun_ewe_nor_ita_bsq_mol_owc_swt_mnd_ukr_spa_swa_eng_fbf_dut_fin_dyu_bam_hun_bul_anl_geo_glc_ger_arw_cze_heb_amh_pan_est_xho_bat_svk_mao_jpn_knd_kor_grk_por_igb_alb_mly_prs_chh_ind_cnt_pol_ses_lat_hau_fre_bos_slo_hin_qcu_guj_rus_mcd_tsn_gam_ben_mlt_lit_jav_krd_bem_afr_lda_tag_tha_amr_tml_ven_akn_uzb_swe_urd_azi_dgb_vie_sid_zul_cic_yor	-1.02478864957456	-2.4993320950239	0.0141962269586649
577	amh_lit_tsn_ger_aeg_gam_anl_hin_tur_uzb_cic_ind_bem_afr_grk_bsq_bos_chh_ewe_mnd_mcd_mol_lda_ben_fbf_ita_hun_dgb_bam_est_eng_sod_geo_pol_dut_swe_alb_amr_mlt_glc_fin_xho_mly_pan_jav_jpn_tml_kor_arw_krd_yor_spa_mao_ukr_heb_bat_cnt_prs_moo_cze_wly_rom_guj_fre_slo_qcu_lat_nor_por_swa_hau_svk_tig_ctl_tag_urd_ven_scr_swt_sun_tha_owc_knd_akn_dyu_aze_bul_rus_azi_tsw_vie_sid_igb_ses_zul	0.22371604124696	0.526561323211451	0.599751896118353
578	gam_bul_dgb_mol_wly_chh_amh_lit_uzb_azi_akn_tag_bam_scr_nor_bsq_ctl_amr_tsn_mnd_alb_hin_swt_svk_moo_swe_fin_dyu_swa_est_fre_mlt_geo_glc_arw_bos_pol_sid_hau_pan_hun_lda_mao_mcd_bat_jpn_knd_kor_slo_krd_bem_spa_ind_prs_sod_sun_cnt_rus_xho_afr_heb_eng_lat_dut_rom_qcu_ger_por_guj_tsw_owc_grk_tig_ben_jav_ita_yor_urd_ses_mly_tha_aeg_tml_ewe_fbf_tur_ukr_cze_aze_igb_vie_anl_cic_zul_ven	-0.573421185732203	-1.36788193439147	0.174645271382869
579	amr_alb_igb_ukr_aeg_hau_tig_por_uzb_azi_zul_mao_tsn_mol_bos_bsq_mcd_chh_swt_cnt_lit_fre_bem_urd_dyu_spa_est_xho_moo_hun_slo_owc_geo_rom_lat_krd_dut_heb_anl_arw_fin_cic_ind_prs_sun_jpn_knd_kor_ben_ita_bam_guj_tag_ctl_sod_bat_mnd_swe_swa_glc_wly_svk_scr_bul_eng_qcu_afr_ger_grk_dgb_amh_rus_sid_cze_mly_pol_lda_nor_akn_jav_tha_mlt_tml_ven_ses_aze_hin_pan_tur_ewe_vie_gam_tsw_yor_fbf	-0.399446657266906	-0.948195178574415	0.34548750759049
580	heb_pan_cic_krd_chh_sod_hau_hin_azi_aze_lda_ind_dgb_glc_pol_bsq_nor_tig_xho_mnd_ctl_ukr_moo_urd_yor_rus_hun_fbf_ewe_fin_arw_anl_geo_spa_afr_bul_rom_amh_gam_guj_est_akn_mao_ger_jav_jpn_knd_kor_por_slo_igb_ben_sun_mol_owc_bat_cnt_cze_bam_lat_mlt_grk_bos_swe_fre_qcu_svk_eng_mcd_swt_wly_scr_amr_lit_tag_dut_zul_prs_swa_mly_tha_aeg_tml_bem_tsn_tur_alb_ita_uzb_dyu_vie_sid_tsw_ven_ses	-0.488465589152823	-1.16145821709881	0.248427936421871
581	sod_mol_cic_guj_gam_amh_sid_grk_tur_aze_tsn_bat_tsw_cze_urd_bsq_lat_hau_dgb_mnd_fre_rom_ewe_dut_igb_afr_est_ven_fbf_hun_svk_aeg_geo_swe_pan_bul_bos_amr_anl_lit_fin_xho_ind_alb_jav_jpn_tml_kor_mcd_ctl_swt_eng_mao_ger_tig_sun_cnt_hin_bam_nor_wly_scr_por_glc_ukr_qcu_ita_krd_slo_zul_chh_rus_mlt_spa_mly_pol_ses_arw_akn_tag_tha_heb_knd_dyu_yor_uzb_prs_ben_azi_moo_vie_owc_bem_swa_lda	-0.854509895930392	-2.064228871146	0.0417810223735425
582	aeg_rus_cic_glc_tig_gam_mlt_svk_tur_uzb_xho_bat_bem_eng_ben_bsq_pan_amr_swa_cnt_mcd_urd_fbf_cze_ewe_fre_fin_akn_lda_hun_ctl_owc_geo_ukr_krd_bul_rom_heb_amh_bos_est_bam_mao_afr_sun_jpn_tml_kor_dut_por_ses_mol_mly_guj_hau_jav_mnd_swe_swt_pol_sod_nor_prs_slo_grk_qcu_lit_spa_scr_dgb_chh_alb_anl_ita_tag_ger_ven_lat_igb_ind_tha_wly_knd_dyu_zul_azi_hin_arw_aze_moo_vie_sid_yor_tsn_tsw	0.266074082259506	0.626705908540442	0.532387443304563
583	amh_spa_swa_urd_hau_gam_amr_lat_azi_uzb_igb_sun_yor_svk_rus_bsq_ukr_sod_ses_cnt_glc_mol_ewe_scr_dgb_rom_est_bam_cic_hun_bos_wly_geo_guj_ita_krd_mcd_anl_tig_fre_fin_xho_mly_cze_bat_jpn_tml_kor_ger_grk_fbf_nor_jav_prs_owc_tag_mnd_pan_lda_afr_chh_lit_eng_ctl_dut_qcu_swe_por_hin_moo_aeg_slo_sid_ben_ind_alb_tsw_arw_tsn_mao_tha_mlt_knd_akn_bem_tur_bul_pol_aze_swt_vie_heb_zul_ven_dyu	-0.233096499167863	-0.550978148533196	0.582969896323807
584	chh_fre_akn_pan_heb_tig_hau_eng_tur_aze_zul_bat_bam_arw_rus_bsq_lat_gam_yor_mnd_glc_grk_swt_mol_lda_por_est_tsn_dgb_hun_rom_amh_geo_ger_ctl_guj_prs_mlt_owc_ben_fin_ewe_sun_dut_mly_jpn_knd_kor_scr_swe_ven_pol_tag_ita_wly_jav_cnt_spa_tsw_krd_sid_svk_mcd_lit_hin_qcu_ukr_bos_alb_moo_sod_urd_amr_slo_mao_afr_fbf_bul_ses_ind_tha_aeg_tml_swa_bem_azi_cze_nor_uzb_cic_vie_anl_dyu_igb_xho	-0.140779901899268	-0.332084927456104	0.740572418449404
585	sid_fre_bam_urd_aeg_amr_gam_eng_azi_tur_yor_bat_tsw_mcd_spa_bsq_pan_owc_dgb_cnt_pol_lit_lda_por_dyu_scr_hun_igb_ven_est_ukr_sod_geo_bos_glc_prs_arw_mlt_wly_bul_fin_moo_jav_swe_ind_jpn_knd_kor_ita_mol_swt_svk_mao_lat_amh_sun_mnd_afr_xho_krd_anl_hin_ctl_dut_ger_qcu_guj_rus_nor_tsn_heb_alb_hau_ben_tag_cze_cic_grk_akn_mly_tha_chh_tml_swa_ses_aze_rom_slo_uzb_ewe_vie_tig_zul_fbf_bem	0.143777556757803	0.33858070616154	0.735688845010695
586	amh_bul_bam_por_heb_gam_aeg_prs_tur_azi_cic_jav_yor_pol_rus_bsq_swe_wly_moo_mnd_cze_lit_ewe_eng_swt_rom_est_dgb_igb_hun_krd_chh_geo_fre_mol_svk_grk_tig_mlt_ger_fin_ven_ind_ctl_tag_jpn_tml_kor_slo_bos_tsw_nor_mao_ita_hau_mly_cnt_dut_akn_scr_sod_mcd_ben_spa_ukr_qcu_glc_lat_guj_xho_owc_afr_anl_arw_bat_pan_swa_hin_zul_sun_tha_amr_knd_bem_ses_uzb_urd_alb_aze_lda_vie_sid_fbf_tsn_dyu	0.117466444330051	0.276312999702011	0.782920793248422
587	tig_mcd_zul_krd_amr_hau_sid_urd_tur_uzb_swt_jav_swa_rus_bos_bsq_ita_mlt_lda_mnd_dut_guj_ewe_scr_igb_ukr_est_fbf_dgb_hun_ctl_anl_geo_eng_pan_nor_cze_heb_chh_hin_fin_yor_mly_grk_ind_jpn_knd_kor_swe_svk_tsw_mol_bat_glc_gam_mao_cnt_spa_dyu_rom_sod_lit_prs_ben_slo_qcu_afr_fre_lat_akn_aeg_ger_owc_por_sun_alb_xho_bul_ses_tag_tha_amh_tml_bem_tsn_azi_pol_arw_aze_cic_vie_wly_bam_ven_moo	0.039821201380909	0.093918887444409	0.925375637538391
588	mlt_urd_tsw_bul_anl_chh_sid_eng_aze_azi_igb_ind_bam_slo_pan_bsq_ctl_heb_ses_mnd_hin_krd_zul_alb_yor_rom_fin_swa_dgb_est_ukr_amr_geo_grk_ita_ben_rus_gam_tig_spa_hun_ven_mly_glc_sun_jpn_tml_kor_prs_swe_cic_bos_jav_por_amh_mao_cnt_fre_moo_ger_wly_scr_guj_pol_svk_qcu_cze_mcd_afr_fbf_sod_lit_hau_dut_bat_arw_swt_lat_ewe_tag_tha_aeg_knd_dyu_xho_tur_nor_mol_uzb_bem_vie_owc_akn_lda_tsn	-0.645967683869319	-1.54260403111582	0.126322867043424
589	wly_ita_dyu_urd_aeg_heb_chh_por_tur_uzb_ewe_ind_ses_pol_rus_bsq_afr_mlt_cic_mnd_ger_fre_tsn_cze_lda_pan_fin_akn_swa_hun_eng_sid_geo_scr_mcd_lit_arw_amh_hau_ukr_est_fbf_jav_ctl_mly_jpn_knd_kor_bos_svk_swt_spa_sun_rom_sod_tag_cnt_nor_dgb_hin_gam_lat_krd_dut_slo_qcu_guj_glc_swe_tsw_anl_bul_tig_mol_mao_ben_zul_alb_bem_bat_tha_owc_tml_xho_bam_aze_grk_prs_azi_yor_vie_amr_igb_ven_moo	-0.224386444576301	-0.530026876164287	0.597356482889322
590	mlt_urd_bam_rus_sid_anl_tig_ctl_aze_azi_lda_mly_yor_bos_pol_bsq_lat_amr_dyu_cnt_por_prs_moo_afr_fbf_ger_fin_tsw_ewe_est_hin_hau_geo_nor_bul_pan_spa_amh_chh_arw_hun_akn_bat_svk_tag_jpn_tml_kor_guj_ben_igb_ukr_ind_swe_wly_sun_mnd_glc_bem_grk_heb_rom_lit_fre_alb_qcu_ita_mol_slo_tsn_sod_cze_aeg_dut_jav_mcd_swa_scr_ses_mao_tha_owc_knd_swt_ven_uzb_krd_eng_tur_zul_vie_gam_dgb_xho_cic	-0.151833245697471	-0.358090696800945	0.721086941037003
591	sid_glc_fbf_lat_chh_aeg_owc_rom_aze_tur_lda_mao_zul_spa_prs_bsq_mol_amh_ewe_cnt_arw_ger_dgb_ita_igb_cze_hun_bam_ses_est_urd_sod_geo_slo_nor_hin_mcd_anl_tig_pan_fin_akn_sun_krd_mly_jpn_tml_kor_alb_scr_moo_swe_tag_bos_hau_ind_mnd_fre_swt_svk_mlt_afr_ctl_pol_ukr_qcu_grk_lit_por_bem_heb_eng_gam_ben_bat_dut_xho_bul_tsn_jav_tha_wly_knd_swa_yor_azi_rus_guj_uzb_ven_vie_amr_tsw_cic_dyu	-0.627871997288578	-1.50458970067922	0.135818303551265
592	hau_alb_ses_pan_amr_anl_gam_ukr_tur_aze_lda_tag_ewe_cze_krd_bsq_lit_tig_tsw_mnd_fre_spa_fbf_scr_tsn_pol_est_ven_dyu_fin_swe_heb_geo_grk_svk_por_arw_sod_aeg_lat_hun_swa_bat_urd_mly_jpn_knd_kor_prs_bos_bam_ita_jav_rus_chh_ind_cnt_eng_bem_ger_wly_nor_bul_ben_guj_qcu_ctl_rom_hin_akn_mlt_glc_amh_dut_sun_mol_igb_mcd_dgb_mao_tha_sid_tml_swt_zul_azi_slo_afr_uzb_yor_vie_owc_xho_moo_cic	-0.720970552412426	-1.73179026049825	0.0866266219006007
593	aeg_pan_zul_rom_gam_sid_chh_cze_aze_uzb_akn_bat_bem_ita_lit_bsq_hin_owc_bam_mnd_lat_slo_swt_bos_ven_eng_fin_dgb_yor_hun_nor_amh_geo_spa_mol_alb_krd_amr_heb_mcd_est_ses_sun_scr_mao_jpn_tml_kor_glc_guj_dyu_arw_mly_swe_mlt_jav_cnt_svk_xho_bul_tig_ger_ukr_pol_grk_qcu_rus_ctl_urd_tsw_hau_prs_sod_fre_tag_afr_fbf_ben_cic_ind_tha_anl_knd_moo_tsn_tur_dut_por_azi_igb_vie_wly_swa_ewe_lda	-0.548651449524865	-1.3061640697096	0.194718125840737
594	sid_krd_cic_fre_gam_wly_hau_scr_aze_uzb_bem_mao_ven_ita_glc_bsq_afr_aeg_ses_mnd_arw_rom_dgb_rus_bam_slo_est_tsn_igb_hun_pan_mlt_geo_lit_ctl_urd_guj_heb_chh_ben_fin_swt_tag_pol_sun_jpn_knd_kor_nor_cze_ewe_ger_bat_lat_amh_ind_cnt_prs_tsw_ukr_sod_eng_hin_svk_bos_qcu_por_grk_mcd_yor_amr_dut_tig_swe_jav_alb_xho_mol_fbf_mly_tha_anl_tml_akn_dyu_tur_bul_spa_azi_zul_vie_owc_lda_moo_swa	-0.71519430591848	-1.71328949560926	0.0899910566166281
595	hau_nor_cic_bos_mlt_aeg_sid_rus_azi_tur_xho_jav_lda_urd_spa_bsq_bul_sod_dyu_mnd_scr_ben_bam_ger_igb_ukr_est_ses_zul_fin_dut_amr_geo_hin_guj_arw_lit_tig_wly_eng_hun_tsn_sun_pan_mao_jpn_knd_kor_grk_alb_akn_prs_tag_por_chh_mly_cnt_fre_ewe_krd_amh_ctl_rom_cze_mol_qcu_swe_pol_glc_bem_gam_ita_anl_afr_ind_lat_yor_svk_swt_bat_tha_owc_tml_tsw_fbf_aze_slo_mcd_uzb_ven_vie_heb_moo_swa_dgb	-0.16761131706855	-0.395355099853568	0.69348625046293
596	owc_krd_fbf_scr_heb_wly_chh_arw_uzb_aze_igb_jav_moo_spa_lit_bsq_cze_gam_yor_cnt_rom_pol_akn_bul_bem_pan_est_dgb_ewe_hun_svk_hau_geo_grk_prs_guj_urd_sid_amr_nor_fin_xho_tag_hin_bat_jpn_tml_kor_rus_fre_tsw_swe_mao_glc_mlt_sun_mnd_eng_cic_ger_amh_afr_ita_ctl_bos_qcu_lat_dut_ben_lda_aeg_slo_tig_mol_ind_alb_tsn_mcd_ven_mly_tha_anl_knd_ses_swt_azi_ukr_por_tur_dyu_vie_sod_bam_swa_zul	-0.236843434622219	-0.55921361243257	0.577360162100069
597	anl_cze_xho_ctl_sid_chh_amr_mol_tur_uzb_yor_tag_cic_pol_urd_bsq_alb_aeg_dgb_cnt_krd_ger_bam_lit_fbf_pan_hun_lda_igb_est_svk_owc_geo_dut_ukr_por_spa_gam_tig_nor_fin_akn_jav_fre_sun_jpn_tml_kor_guj_hin_zul_ita_ind_slo_amh_mao_mnd_glc_dyu_arw_wly_scr_prs_afr_bul_qcu_mcd_swe_rom_tsw_mlt_eng_hau_grk_bat_bos_ven_rus_bem_mly_tha_heb_knd_ses_tsn_aze_ben_lat_azi_swt_vie_sod_ewe_moo_swa	-0.491074493836479	-1.16603523641521	0.246581846115036
598	mlt_slo_cic_mol_wly_tig_owc_fre_aze_tur_ewe_jav_lda_guj_ukr_bsq_ger_anl_ses_cnt_cze_ctl_dyu_dut_igb_arw_hun_tsw_moo_fin_spa_sid_geo_afr_nor_grk_ita_aeg_amr_swe_est_ven_sun_bos_tag_jpn_knd_kor_pan_lat_swt_urd_bat_eng_hau_mao_mnd_alb_tsn_scr_chh_bul_prs_pol_svk_qcu_glc_mcd_hin_zul_sod_por_heb_ben_mly_rom_dgb_rus_fbf_ind_tha_amh_tml_bem_akn_uzb_krd_lit_azi_xho_vie_gam_bam_yor_swa	-0.0692009408256333	-0.163051822842218	0.870831419137177
599	aeg_pan_swa_guj_amh_owc_gam_fre_azi_uzb_fbf_ind_bam_ger_ita_bsq_spa_chh_ven_mnd_ukr_cze_xho_rus_igb_eng_hun_ses_dgb_fin_mol_sid_geo_svk_arw_slo_nor_wly_amr_pol_est_dyu_jav_ben_bat_jpn_tml_kor_por_rom_ewe_bul_mly_scr_sod_sun_cnt_hin_tsw_lat_mlt_bos_lit_afr_urd_qcu_prs_glc_grk_moo_anl_alb_heb_krd_mao_dut_yor_ctl_bem_tag_tha_tig_knd_akn_lda_tur_swe_mcd_aze_swt_vie_hau_tsn_zul_cic	0.236732223077673	0.557614075588184	0.578447691678162
600	mlt_arw_fbf_alb_gam_chh_sid_mcd_aze_uzb_akn_mly_cic_hin_dut_bsq_pol_heb_bem_mnd_scr_afr_dgb_guj_ewe_krd_est_dyu_tsn_hun_bos_sod_geo_prs_glc_rom_por_owc_tig_rus_fin_swt_sun_bul_tag_jpn_tml_kor_slo_fre_ses_lit_bat_ctl_aeg_mao_cnt_urd_tsw_svk_amr_pan_ita_spa_grk_qcu_ukr_eng_lat_lda_hau_nor_wly_ger_ind_mol_moo_swe_bam_jav_tha_amh_knd_zul_swa_tur_ben_cze_azi_ven_vie_anl_xho_yor_igb	-0.357735995333501	-0.847533226866647	0.398873891267101
601	chh_ita_zul_spa_anl_gam_wly_arw_uzb_azi_swa_ind_yor_guj_rom_bsq_krd_amr_fbf_cnt_ctl_scr_akn_swe_ven_grk_fin_moo_bem_hun_bos_owc_geo_por_glc_mol_bul_heb_tig_ben_est_xho_mao_cze_bat_jpn_tml_kor_rus_fre_cic_urd_mly_pan_hau_tag_mnd_afr_tsn_ukr_mlt_mcd_lat_prs_slo_qcu_svk_eng_dut_ses_sid_ger_sod_lit_jav_nor_ewe_hin_bam_sun_tha_amh_knd_dyu_tsw_aze_pol_alb_tur_igb_vie_aeg_lda_swt_dgb	0.256572835471946	0.604270194764528	0.54713534909688
602	chh_slo_ven_mol_amr_wly_heb_ben_azi_uzb_akn_mly_ewe_cze_eng_bsq_rus_amh_dgb_cnt_pol_pan_bem_grk_tsn_ctl_hun_ses_fbf_fin_lat_anl_geo_prs_bos_scr_ukr_gam_tig_afr_est_cic_tag_nor_bat_jpn_knd_kor_por_ger_yor_hin_sun_urd_sod_jav_mnd_bul_moo_ita_owc_rom_fre_lit_guj_qcu_svk_dut_arw_igb_sid_krd_hau_spa_mao_mcd_tsw_swe_zul_ind_tha_aeg_tml_xho_swt_tur_glc_alb_aze_swa_vie_mlt_bam_lda_dyu	-0.578509204343699	-1.38358444735861	0.16979780120861
603	hau_hin_swt_mcd_amr_mlt_tig_rom_uzb_aze_dgb_mly_ses_krd_grk_bsq_ctl_gam_xho_mnd_lit_ger_moo_swe_tsn_alb_fin_bam_zul_hun_bos_aeg_geo_lat_ita_slo_cze_heb_owc_bul_est_ewe_bat_pol_sun_jpn_knd_kor_glc_mol_ven_por_ind_afr_anl_tag_cnt_nor_akn_spa_chh_svk_dut_urd_prs_qcu_eng_ukr_pan_yor_wly_rus_sod_ben_jav_scr_fbf_guj_tsw_mao_tha_sid_tml_bem_swa_tur_fre_arw_azi_cic_vie_amh_lda_igb_dyu	-0.155112879614434	-0.366292785176514	0.714978589840229
604	mlt_mcd_xho_nor_heb_gam_sod_ger_tur_uzb_igb_jav_bam_glc_eng_bsq_cze_aeg_tsw_mnd_guj_por_dyu_bul_zul_grk_est_ewe_bem_fin_rus_sid_geo_bos_swe_ita_alb_wly_amh_hin_hun_swa_bat_prs_tag_jpn_tml_kor_rom_spa_ses_mol_sun_scr_anl_mao_cnt_pol_moo_lit_tig_arw_krd_lat_fre_qcu_ukr_svk_ben_ven_amr_slo_hau_afr_mly_ctl_swt_urd_yor_ind_tha_chh_knd_akn_lda_aze_pan_dut_azi_fbf_vie_owc_dgb_tsn_cic	0.947659991772313	2.26670004817805	0.0257261891810792
605	aeg_por_igb_swe_heb_amr_gam_ita_aze_tur_moo_ind_dyu_grk_glc_bsq_ben_wly_yor_mnd_fre_lit_swt_mcd_dgb_mol_hun_bem_ewe_est_cze_hau_geo_eng_spa_dut_ukr_sid_amh_rus_fin_swa_sun_svk_mao_jpn_knd_kor_urd_alb_tsn_scr_tag_afr_mlt_jav_cnt_lat_tsw_krd_anl_ctl_hin_arw_bul_qcu_ger_pol_nor_zul_owc_rom_chh_guj_mly_slo_bam_prs_cic_bat_tha_tig_tml_lda_xho_uzb_bos_pan_azi_ses_vie_sod_ven_akn_fbf	-0.0357006696150077	-0.0841646092614903	0.933106464659331
606	aeg_ctl_igb_ger_sod_amr_hau_grk_tur_uzb_moo_ind_ewe_bos_lat_bsq_lit_heb_tsw_cnt_rus_krd_tsn_glc_swt_pol_est_ven_zul_hun_fre_tig_geo_guj_mol_scr_cze_chh_wly_arw_fin_bam_sun_rom_tag_jpn_knd_kor_afr_bul_fbf_pan_mao_urd_mlt_jav_mnd_dut_bem_swe_owc_eng_ita_svk_ukr_qcu_nor_por_ben_ses_amh_slo_sid_alb_mly_mcd_dyu_prs_cic_bat_tha_anl_tml_dgb_swa_aze_hin_spa_azi_lda_vie_gam_akn_xho_yor	-0.680503664096489	-1.63016885491792	0.106448252393509
607	sid_ita_bem_scr_owc_gam_sod_hin_aze_tur_tsw_jav_akn_cze_urd_bsq_nor_amh_swa_mnd_ger_svk_fbf_dut_tsn_fre_est_moo_yor_fin_rom_aeg_geo_mol_pan_afr_ctl_hau_mlt_guj_hun_dyu_tag_ukr_bat_jpn_tml_kor_slo_arw_ses_mcd_mly_rus_anl_mao_cnt_spa_zul_eng_amr_bul_pol_glc_lit_qcu_por_grk_bos_bam_tig_lat_chh_ben_ind_swe_ven_prs_igb_sun_tha_wly_knd_xho_swt_uzb_alb_krd_azi_lda_vie_heb_cic_ewe_dgb	0.262088036834539	0.61755274159778	0.538379417335143
608	sid_ben_swa_svk_owc_sod_gam_lat_azi_uzb_tsn_jav_tsw_pan_glc_bsq_alb_heb_bam_mnd_dut_prs_bem_fre_igb_rom_hun_xho_cic_est_grk_amh_geo_rus_por_afr_krd_amr_tig_cze_fin_dyu_mao_scr_ind_jpn_tml_kor_mcd_guj_moo_eng_bat_urd_hau_tag_cnt_lit_fbf_mol_anl_bos_ctl_nor_swe_qcu_slo_bul_arw_swt_mlt_hin_wly_ukr_mly_ger_akn_spa_yor_sun_tha_aeg_knd_ewe_dgb_aze_pol_ita_tur_lda_vie_chh_ses_zul_ven	0.16786193408537	0.395152981767012	0.69363488433945
609	sid_fre_tsw_bos_amh_heb_aeg_scr_tur_azi_ewe_jav_bem_ctl_eng_bsq_slo_amr_swa_mnd_rom_pol_ses_por_akn_guj_fin_ven_moo_est_ben_hau_geo_rus_pan_urd_grk_owc_wly_swe_hun_fbf_sun_hin_bat_jpn_knd_kor_ita_lat_yor_lit_mly_krd_anl_ind_cnt_mcd_tsn_glc_mlt_dut_mol_alb_prs_qcu_afr_spa_svk_dyu_tig_bul_gam_ger_mao_arw_lda_ukr_bam_tag_tha_sod_tml_zul_cic_aze_nor_cze_uzb_igb_vie_chh_xho_swt_dgb	-0.48768907089648	-1.15885674015305	0.249481582121897
610	tig_pol_dyu_urd_amr_aeg_sod_spa_uzb_aze_tsw_bat_cic_slo_krd_bsq_prs_mlt_yor_mnd_afr_rus_igb_lat_moo_nor_fin_tsn_xho_est_ger_gam_geo_bos_por_eng_ben_sid_chh_mcd_hun_bam_mao_pan_tag_jpn_tml_kor_glc_lit_lda_guj_sun_ukr_heb_ind_cnt_cze_ven_grk_wly_svk_alb_mol_ita_qcu_rom_dut_ctl_fbf_hau_fre_owc_bul_jav_swe_ses_arw_swa_mly_tha_amh_knd_zul_bem_azi_hin_scr_tur_dgb_vie_anl_ewe_akn_swt	-0.0209314678590501	-0.049263663062473	0.960814823889
611	chh_por_igb_prs_gam_sod_sid_scr_azi_uzb_ses_ind_bam_bul_svk_bsq_arw_heb_ven_mnd_lat_dut_zul_pan_lda_glc_fin_bem_ewe_hun_afr_tig_geo_ben_grk_alb_ukr_mlt_amh_ctl_est_dgb_mao_nor_sun_jpn_tml_kor_swe_ita_moo_eng_mly_ger_hau_bat_cnt_mcd_akn_slo_anl_urd_rom_fre_guj_qcu_krd_pol_lit_fbf_wly_hin_amr_mol_tag_rus_swt_spa_dyu_jav_tha_aeg_knd_swa_cic_aze_cze_bos_tur_tsw_vie_owc_xho_tsn_yor	-0.0863034318743296	-0.203539289698346	0.839158241806544
612	sid_fre_swa_bos_aeg_wly_amr_ben_tur_azi_bam_ind_moo_rus_mol_bsq_prs_tig_tsw_mnd_nor_eng_yor_rom_ewe_urd_hun_xho_dgb_est_pol_anl_geo_slo_ger_krd_lat_mlt_chh_afr_fin_akn_mao_hin_tag_jpn_knd_kor_ctl_cze_igb_arw_bat_lit_owc_sun_cnt_scr_ses_glc_hau_guj_ita_swe_por_qcu_grk_mcd_ukr_lda_sod_svk_heb_bul_jav_alb_swt_spa_bem_mly_tha_gam_tml_ven_tsn_aze_dut_pan_uzb_fbf_vie_amh_dyu_cic_zul	-0.598926569117715	-1.43105600533499	0.155765945683969
613	owc_ger_moo_glc_sid_sod_amh_afr_aze_uzb_xho_mao_zul_dut_mol_bsq_ita_tig_igb_mnd_slo_hin_fbf_guj_yor_krd_hun_swa_lda_est_ctl_mlt_geo_pan_mcd_cze_svk_aeg_amr_rom_fin_dyu_sun_lit_tag_jpn_knd_kor_urd_ben_tsw_ukr_bat_grk_hau_ind_cnt_eng_ewe_bul_wly_spa_fre_lat_por_qcu_alb_pol_scr_akn_heb_arw_chh_prs_jav_bos_ven_nor_tsn_mly_tha_anl_tml_ses_bam_tur_rus_swe_azi_cic_vie_gam_swt_bem_dgb	-0.591020337851503	-1.41253990279938	0.161128808774871
614	owc_scr_dyu_grk_heb_sod_tig_bul_aze_azi_akn_ind_lda_ita_rus_bsq_ctl_mlt_tsw_cnt_slo_rom_yor_eng_ewe_alb_hun_bam_igb_est_pan_chh_geo_ger_swe_dut_arw_gam_hau_krd_fin_zul_tag_bos_mao_jpn_tml_kor_ben_afr_ses_glc_bat_mcd_sid_sun_mnd_nor_ven_prs_amr_hin_lat_guj_urd_qcu_lit_svk_mol_xho_aeg_por_wly_pol_mly_spa_cic_ukr_moo_jav_tha_amh_knd_dgb_tsn_tur_cze_fre_uzb_fbf_vie_anl_swa_swt_bem	0.0745719239946298	0.175582261101994	0.861003877361609
615	mlt_prs_ven_lat_tig_sid_heb_scr_tur_uzb_swt_mao_lda_swe_rom_bsq_krd_gam_cic_mnd_bul_ger_moo_pol_swa_ben_hun_ses_tsn_est_hin_wly_geo_eng_mol_lit_ctl_amh_chh_pan_fin_akn_ind_por_mly_jpn_tml_kor_alb_urd_dyu_ukr_sun_nor_hau_tag_cnt_mcd_yor_slo_amr_glc_ita_dut_grk_qcu_rus_bos_arw_zul_anl_guj_owc_spa_jav_fre_tsw_svk_fbf_bat_tha_sod_knd_igb_ewe_aze_cze_afr_azi_dgb_vie_aeg_bam_bem_xho	0.103901070574268	0.244706767052238	0.807222600211459
616	gam_bul_tsw_por_hau_amh_wly_krd_tur_aze_ewe_sun_lda_slo_mol_bsq_ger_chh_xho_cnt_ukr_cze_fbf_lit_zul_nor_fin_yor_igb_hun_mcd_owc_geo_glc_rom_spa_rus_aeg_tig_fre_est_dgb_mly_urd_mao_jpn_knd_kor_grk_guj_swa_ita_tag_arw_anl_ind_mnd_bos_dyu_pan_amr_ctl_swe_svk_hin_qcu_alb_dut_pol_ses_sid_lat_sod_prs_bat_ben_bam_eng_moo_jav_tha_heb_tml_tsn_bem_azi_scr_afr_uzb_akn_vie_mlt_ven_swt_cic	0.345708548970169	0.814637727623329	0.417360895570897
617	anl_pan_igb_dut_heb_sod_tig_ger_aze_uzb_swt_ind_ven_ita_bos_bsq_rom_hau_dgb_mnd_glc_eng_tsw_swe_dyu_fre_est_lda_cic_hun_urd_gam_geo_ctl_bul_mol_ukr_wly_aeg_pol_fin_tsn_sun_lit_bat_jpn_knd_kor_afr_grk_bam_por_mly_nor_chh_tag_cnt_mcd_yor_arw_owc_lat_ben_spa_guj_qcu_svk_rus_hin_bem_mlt_prs_amh_krd_mao_slo_ewe_scr_moo_jav_tha_sid_tml_ses_xho_tur_alb_cze_azi_fbf_vie_amr_swa_zul_akn	-0.434454395679137	-1.03074119323909	0.305335384014719
618	anl_bul_tsw_urd_chh_owc_tig_glc_azi_uzb_dgb_ind_dyu_fre_hin_bsq_ukr_sod_akn_cnt_dut_guj_swa_pan_moo_scr_hun_fbf_lda_fin_alb_sid_geo_mcd_mol_lat_lit_heb_mlt_krd_est_cic_mly_ita_tag_jpn_knd_kor_grk_bos_xho_rom_bat_eng_amr_mao_mnd_svk_tsn_afr_wly_ctl_prs_cze_ger_qcu_arw_por_nor_ven_hau_slo_amh_pol_jav_rus_yor_ben_igb_sun_tha_aeg_tml_ses_swt_aze_spa_swe_tur_bem_vie_gam_zul_bam_ewe	-0.53222656461107	-1.2660160138806	0.208669524002925
619	anl_lit_ses_mol_amh_gam_chh_ita_tur_azi_yor_bat_xho_scr_slo_bsq_dut_amr_akn_mnd_pan_glc_swa_swe_ven_rom_est_bam_fbf_fin_eng_heb_geo_pol_ben_ctl_ger_wly_tig_prs_hun_ewe_jav_mcd_ind_jpn_knd_kor_arw_spa_zul_rus_mly_svk_hau_sun_cnt_nor_moo_urd_mlt_fre_alb_guj_hin_qcu_afr_cze_bos_dyu_owc_grk_sid_por_mao_ukr_tsn_lat_dgb_tag_tha_aeg_tml_igb_swt_aze_bul_krd_uzb_bem_vie_sod_lda_cic_tsw	-0.358557848301968	-0.848913609880473	0.398109234992565
620	sid_spa_swt_ben_mlt_aeg_heb_hin_uzb_azi_dgb_bat_yor_pan_guj_bsq_bos_gam_xho_mnd_ukr_urd_lda_alb_ses_rus_fin_tsn_tsw_hun_prs_tig_geo_lat_lit_ctl_glc_owc_anl_mcd_est_zul_mao_rom_jav_jpn_knd_kor_scr_por_bam_nor_sun_dut_amh_ind_cnt_eng_ven_afr_amr_krd_slo_arw_ger_qcu_pol_ita_mol_moo_sod_bul_wly_swe_tag_cze_bem_fre_igb_mly_tha_chh_tml_ewe_cic_aze_svk_grk_tur_swa_vie_hau_fbf_akn_dyu	-0.654423986515269	-1.56563990328825	0.120829438234267
621	sod_glc_dyu_dut_amr_anl_heb_hin_aze_uzb_cic_jav_bam_grk_spa_bsq_slo_amh_swt_mnd_ctl_mcd_ewe_swe_akn_ger_hun_igb_ses_est_bul_wly_geo_fre_lat_nor_svk_chh_gam_ben_fin_bem_sun_prs_tag_jpn_tml_kor_afr_pol_dgb_krd_bat_lit_mlt_mao_cnt_mol_tsw_urd_tig_pan_guj_arw_rom_qcu_scr_ita_ukr_yor_aeg_rus_owc_por_ind_cze_fbf_bos_moo_mly_tha_sid_knd_lda_tsn_tur_alb_eng_azi_ven_vie_hau_zul_xho_swa	-0.137697182556356	-0.324815264231116	0.746050420169383
622	amh_urd_swa_alb_sod_wly_aeg_glc_tur_uzb_tsn_mao_cic_svk_mol_bsq_mcd_amr_ven_cnt_bos_scr_fbf_rom_dyu_afr_fin_zul_lda_est_ukr_hau_geo_fre_lat_ctl_swe_anl_sid_pol_hun_yor_sun_bul_ind_jpn_knd_kor_arw_rus_dgb_guj_bat_krd_tig_jav_mnd_pan_akn_dut_heb_cze_slo_grk_ben_qcu_ita_hin_prs_bam_mlt_eng_gam_nor_mly_por_xho_ger_swt_tag_tha_chh_tml_moo_ewe_aze_lit_spa_azi_tsw_vie_owc_bem_ses_igb	-0.412505562432182	-0.979579882946544	0.329834950183906
623	sid_ben_dyu_lat_gam_owc_chh_rom_azi_uzb_igb_ind_ven_glc_ctl_bsq_hin_heb_tsn_mnd_ita_fre_lda_urd_swa_svk_hun_cic_dgb_est_spa_amh_geo_eng_cze_slo_ukr_anl_sod_mol_fin_akn_tag_mcd_bat_jpn_tml_kor_guj_arw_swt_pol_jav_bos_hau_mao_cnt_por_moo_alb_aeg_ger_rus_grk_dut_qcu_pan_scr_swe_ewe_mlt_lit_wly_prs_sun_krd_bam_nor_bem_mly_tha_amr_knd_tsw_fbf_tur_afr_bul_aze_yor_vie_tig_zul_ses_xho	-0.414122476349136	-0.983167073854516	0.328076086404425
624	gam_pol_yor_mcd_chh_hau_mlt_glc_azi_aze_tsn_mao_bem_nor_spa_bsq_ctl_amr_ewe_cnt_lat_guj_igb_ita_ven_scr_fin_akn_ses_hun_por_sid_geo_alb_dut_rom_hin_tig_wly_afr_est_fbf_jav_rus_ind_jpn_knd_kor_fre_pan_xho_eng_tag_ukr_sod_sun_mnd_arw_zul_urd_amh_mol_bos_cze_swe_qcu_ben_krd_slo_swa_aeg_ger_heb_prs_bat_svk_moo_lit_tsw_mly_tha_owc_tml_bam_lda_tur_grk_bul_uzb_cic_vie_anl_dgb_swt_dyu	-0.110733331467785	-0.261165239182475	0.794542560361176
625	hau_por_bem_guj_amh_sid_owc_bos_aze_tur_swt_mao_akn_afr_scr_bsq_pol_amr_fbf_cnt_swe_rom_bam_arw_dgb_slo_fin_swa_zul_hun_pan_sod_geo_fre_glc_ukr_spa_wly_aeg_krd_est_ewe_ind_nor_tag_jpn_tml_kor_dut_ben_xho_urd_mly_rus_tig_bat_mnd_bul_igb_mcd_mlt_lat_mol_cze_ita_qcu_ger_prs_alb_cic_anl_eng_gam_hin_jav_grk_dyu_ctl_moo_sun_tha_chh_knd_ses_yor_uzb_lit_svk_azi_tsw_vie_heb_lda_ven_tsn	-0.197262295852381	-0.466205656426419	0.642158446765789
626	heb_por_dyu_rus_sid_tig_mlt_alb_tur_azi_akn_jav_ewe_arw_scr_bsq_mcd_sod_swt_cnt_afr_dut_lda_bul_igb_lat_est_yor_ven_hun_ukr_wly_geo_nor_prs_fre_slo_gam_amr_ben_fin_bam_sun_eng_bat_jpn_tml_kor_ita_pan_fbf_ctl_ind_lit_hau_tag_mnd_svk_cic_mol_aeg_rom_urd_grk_krd_qcu_swe_ger_guj_zul_amh_cze_anl_spa_mao_bos_ses_glc_moo_mly_tha_chh_knd_bem_swa_uzb_pol_hin_aze_tsw_vie_owc_dgb_tsn_xho	-0.263137646744787	-0.622021714504167	0.535449585262994
627	sod_swe_cic_mcd_gam_mlt_chh_spa_aze_azi_swa_tag_ewe_lat_alb_bsq_urd_aeg_dgb_mnd_pan_arw_igb_glc_dyu_dut_hun_ses_zul_est_ben_sid_geo_nor_afr_cze_krd_tig_wly_bul_fin_bem_jav_ger_ind_jpn_tml_kor_ita_rus_swt_por_mao_fre_hau_sun_cnt_lit_yor_ukr_amr_guj_prs_bos_scr_qcu_rom_hin_grk_ven_owc_svk_heb_pol_mly_mol_bam_eng_lda_bat_tha_amh_knd_tsn_xho_tur_ctl_slo_uzb_tsw_vie_anl_moo_fbf_akn	-0.453637024198526	-1.07688178986391	0.284318628248552
628	hau_glc_swt_ctl_owc_wly_anl_eng_tur_azi_ewe_ind_lda_pan_ger_bsq_hin_tig_tsn_cnt_prs_pol_bem_nor_cic_cze_fin_bam_tsw_est_bos_amr_geo_bul_svk_urd_scr_sod_sid_fre_hun_akn_mly_rom_jav_jpn_tml_kor_ita_afr_yor_lit_mao_alb_chh_tag_mnd_krd_ses_guj_aeg_por_lat_arw_ben_qcu_dut_slo_spa_ven_amh_mol_gam_grk_sun_mcd_zul_rus_fbf_bat_tha_heb_knd_swa_dyu_aze_ukr_swe_uzb_dgb_vie_mlt_moo_igb_xho	-0.558939483295287	-1.33353210227648	0.185614266900613
629	wly_pan_ven_scr_aeg_amh_chh_lat_azi_aze_swt_mly_yor_pol_rom_bsq_arw_sid_tsw_cnt_grk_spa_dgb_ger_swa_nor_fin_bam_cic_est_glc_tig_geo_fre_hin_afr_alb_mlt_sod_svk_hun_ses_bat_ita_tag_jpn_knd_kor_ukr_por_dyu_cze_ind_mol_owc_mao_mnd_rus_lda_dut_gam_lit_krd_slo_ben_qcu_eng_mcd_guj_moo_amr_prs_anl_ctl_sun_swe_tsn_bul_ewe_jav_tha_hau_tml_igb_zul_tur_bos_urd_uzb_xho_vie_heb_fbf_bem_akn	0.401617039021579	0.947013987844817	0.346085854515166
630	owc_ger_swa_ctl_amh_anl_amr_lat_uzb_aze_moo_sun_dgb_pol_arw_bsq_swe_chh_zul_mnd_alb_bos_yor_glc_dyu_spa_fin_ewe_bam_est_scr_hau_geo_afr_ita_pan_slo_heb_sid_rom_hun_bem_tag_cze_ind_jpn_tml_kor_ukr_prs_lda_rus_bat_dut_mlt_mao_cnt_bul_ven_por_tig_lit_mcd_svk_hin_qcu_grk_eng_krd_tsw_gam_mol_wly_guj_jav_urd_ses_nor_cic_mly_tha_sod_knd_fbf_swt_tur_fre_ben_azi_igb_vie_aeg_akn_xho_tsn	-1.2540044655136	-3.12898388797758	0.00234311225272835
631	gam_por_ses_pol_chh_aeg_wly_svk_tur_aze_swa_ind_lda_cze_grk_bsq_eng_heb_zul_cnt_glc_bos_dyu_nor_ewe_swe_fin_ven_dgb_est_arw_mlt_geo_afr_ukr_prs_ctl_amh_sod_hin_hun_fbf_jav_urd_mly_jpn_tml_kor_guj_ita_cic_bul_sun_rom_sid_mao_mnd_krd_moo_spa_hau_ben_alb_lat_pan_qcu_slo_mol_fre_bam_tig_rus_amr_scr_bat_lit_tsn_mcd_yor_tag_tha_owc_knd_xho_bem_azi_ger_dut_uzb_akn_vie_anl_tsw_igb_swt	-0.715691977372873	-1.71960232794658	0.0888312272898595
632	mlt_krd_igb_swe_amh_gam_anl_eng_tur_aze_dgb_ind_swt_ita_ben_bsq_glc_wly_bem_cnt_afr_rus_xho_bul_akn_alb_fin_ven_dyu_est_por_heb_geo_scr_urd_pan_pol_aeg_owc_ukr_hun_swa_mly_slo_mao_jpn_tml_kor_lat_rom_ses_nor_sun_prs_sid_jav_mnd_grk_tsn_fre_sod_cze_arw_dut_lit_qcu_hin_ctl_guj_zul_hau_bos_amr_ger_bat_svk_cic_mcd_tsw_tag_tha_tig_knd_ewe_yor_azi_mol_spa_uzb_fbf_vie_chh_bam_lda_moo	-0.661048755003217	-1.5833019698465	0.116747557243088
633	aeg_mol_ses_eng_tig_wly_gam_ger_azi_uzb_yor_bat_bem_pan_slo_bsq_afr_heb_tsw_cnt_ita_hin_dgb_cze_bam_prs_hun_zul_akn_fin_glc_hau_geo_dut_ben_bul_grk_amh_mlt_krd_est_swa_mao_swe_jav_jpn_tml_kor_spa_por_ven_guj_mly_arw_anl_ind_mnd_ukr_swt_rom_sid_nor_mcd_urd_scr_qcu_lat_lit_bos_moo_owc_rus_amr_svk_sun_ctl_cic_pol_lda_tag_tha_sod_knd_dyu_fbf_aze_alb_fre_tur_tsn_vie_chh_igb_xho_ewe	-0.0190450976925858	-0.0448342415868667	0.964335559668763
634	owc_guj_ewe_mcd_tig_amh_anl_arw_uzb_aze_dyu_bat_bem_alb_ben_bsq_scr_sid_swa_cnt_pan_ita_xho_mol_moo_rus_fin_dgb_cic_est_prs_heb_geo_cze_pol_hin_fre_gam_chh_swe_hun_igb_jav_lit_sun_jpn_tml_kor_ger_lat_tsw_svk_ind_ukr_aeg_mao_mnd_urd_fbf_grk_mlt_bos_eng_glc_ctl_qcu_afr_nor_por_swt_hau_slo_amr_spa_tag_bul_lda_rom_ses_mly_tha_sod_knd_yor_bam_tur_dut_krd_azi_zul_vie_wly_ven_tsn_akn	0.205598328840757	0.484097935575963	0.629454415895567
635	hau_arw_tsw_afr_amh_gam_amr_guj_tur_aze_zul_sun_dyu_rus_swe_bsq_cze_aeg_igb_mnd_prs_ita_dgb_alb_xho_ctl_est_lda_moo_fin_glc_sod_geo_mol_pol_rom_spa_owc_anl_lat_hun_cic_mly_svk_bat_jpn_knd_kor_slo_lit_bem_grk_mao_ukr_chh_jav_cnt_nor_swt_mcd_sid_ben_fre_por_bul_qcu_urd_eng_pan_tsn_heb_bos_tig_krd_ind_scr_swa_ger_fbf_tag_tha_wly_tml_akn_ses_uzb_hin_dut_azi_ven_vie_mlt_bam_yor_ewe	-0.753314526217718	-1.81100342528817	0.0733688992181253
636	anl_grk_xho_ita_hau_sid_owc_guj_uzb_aze_akn_jav_swt_por_mcd_bsq_svk_sod_bam_cnt_swe_pol_ven_fre_tsw_cze_hun_yor_ewe_est_rom_wly_geo_hin_scr_urd_prs_tig_mlt_dut_fin_igb_ind_eng_sun_jpn_tml_kor_lat_pan_moo_ben_mly_ctl_aeg_mao_mnd_glc_cic_spa_amh_nor_ger_ukr_lit_qcu_rus_bos_bul_fbf_chh_afr_heb_mol_tag_krd_tsn_arw_dgb_bat_tha_gam_knd_swa_bem_azi_slo_alb_tur_ses_vie_amr_zul_dyu_lda	-0.0533430770941193	-0.125560940893207	0.900350516656815
637	anl_cze_ses_hin_mlt_sod_amr_dut_azi_tur_xho_bat_bem_mol_eng_bsq_guj_wly_tsw_cnt_slo_alb_moo_prs_tsn_scr_est_lda_cic_fin_pan_heb_geo_ukr_mcd_lat_bos_hau_owc_afr_hun_zul_jav_arw_mao_jpn_tml_kor_krd_rus_ven_urd_tag_lit_gam_ind_mnd_grk_bam_ita_amh_nor_glc_ben_ctl_qcu_fre_rom_swe_dgb_chh_por_sid_svk_mly_ger_ewe_bul_swa_sun_tha_aeg_knd_fbf_akn_aze_pol_spa_uzb_dyu_vie_tig_yor_swt_igb	-0.422031532467889	-1.00118608140871	0.319334753757858
638	owc_alb_dgb_ita_amr_heb_wly_spa_aze_uzb_dyu_bat_tsn_rom_mol_bsq_ctl_mlt_tsw_mnd_pol_rus_bam_bos_fbf_lat_hun_moo_xho_fin_ben_hau_geo_mcd_bul_cze_dut_aeg_chh_por_est_ven_mly_arw_sun_jpn_tml_kor_ger_glc_bem_pan_jav_svk_anl_ind_cnt_swe_yor_ukr_tig_lit_grk_slo_afr_qcu_prs_hin_nor_lda_gam_urd_sid_eng_tag_guj_cic_krd_ses_mao_tha_sod_knd_ewe_swt_tur_scr_fre_azi_swa_vie_amh_zul_igb_akn	-0.199675312713128	-0.471200174668842	0.638601262494742
639	tig_hin_xho_glc_sid_amr_wly_spa_azi_uzb_yor_sun_ven_ukr_alb_bsq_svk_amh_moo_mnd_cze_swe_swa_pol_cic_mol_est_lda_bam_fin_grk_owc_geo_pan_krd_mcd_eng_gam_hau_bul_hun_ses_mly_dut_bat_jpn_tml_kor_lit_rus_swt_guj_tag_rom_anl_jav_cnt_afr_ewe_ger_heb_por_urd_scr_bos_qcu_ben_fre_prs_tsn_sod_ctl_mlt_lat_ind_arw_dyu_nor_akn_mao_tha_aeg_knd_bem_fbf_tur_ita_slo_aze_tsw_vie_chh_zul_igb_dgb	0.0102748655162171	0.0241940487019037	0.980749662269749
640	amr_mol_yor_guj_tig_sod_owc_prs_aze_tur_bem_sun_bam_cze_krd_bsq_slo_mlt_swa_cnt_urd_por_tsw_glc_fbf_rus_hun_moo_xho_est_ctl_gam_geo_dut_pan_spa_pol_amh_aeg_svk_fin_zul_ind_afr_jav_jpn_knd_kor_ukr_ger_dgb_lat_tag_eng_chh_bat_mnd_swe_ses_hin_anl_alb_nor_bos_ben_qcu_grk_bul_fre_akn_wly_scr_sid_arw_mly_ita_lda_mcd_ewe_mao_tha_hau_tml_cic_dyu_uzb_rom_lit_azi_ven_vie_heb_igb_tsn_swt	-0.739847187025796	-1.77417876650804	0.0793062820259726
641	owc_svk_lda_glc_sid_amh_anl_ukr_tur_azi_bam_tag_fbf_afr_alb_bsq_arw_hau_ses_mnd_guj_eng_zul_prs_ewe_mcd_est_moo_tsn_hun_pol_heb_geo_hin_rom_ita_swe_tig_wly_rus_fin_xho_mly_scr_bat_jpn_knd_kor_ger_urd_bem_grk_ind_nor_mlt_jav_cnt_slo_swa_fre_gam_dut_krd_lit_bul_qcu_ben_cze_por_dyu_aeg_spa_sod_lat_sun_mol_dgb_pan_tsw_mao_tha_chh_tml_swt_yor_aze_bos_ctl_uzb_cic_vie_amr_akn_igb_ven	-0.436078696025094	-1.03528636090647	0.303219738707221
642	gam_hin_akn_swe_wly_aeg_sid_guj_azi_aze_ewe_tag_igb_alb_pol_bsq_nor_amh_yor_mnd_fre_rom_dgb_mcd_swa_arw_hun_ses_zul_est_ita_mlt_geo_lat_lit_grk_ben_chh_sod_dut_fin_tsw_jav_ukr_mao_jpn_tml_kor_urd_spa_xho_por_ind_mol_owc_mly_cnt_afr_ven_ger_amr_krd_eng_svk_prs_qcu_rus_slo_bul_dyu_hau_glc_tig_ctl_sun_bos_bam_scr_bem_bat_tha_anl_knd_moo_cic_tur_cze_pan_uzb_lda_vie_heb_tsn_fbf_swt	-0.478987088920543	-1.13857005978268	0.257806990116461
643	gam_lit_cic_afr_sid_heb_mlt_hin_aze_azi_bam_mao_xho_eng_bul_bsq_svk_tig_ven_cnt_rom_pol_fbf_urd_akn_lat_est_igb_swt_fin_swe_owc_geo_por_mcd_fre_cze_amr_anl_rus_hun_moo_bat_slo_jav_jpn_tml_kor_bos_dut_dyu_prs_tag_guj_hau_sun_mnd_glc_yor_scr_amh_spa_ita_nor_alb_qcu_pan_ukr_grk_bem_aeg_mol_sod_krd_ind_ger_tsn_ctl_ewe_mly_tha_chh_knd_lda_zul_tur_arw_ben_uzb_dgb_vie_wly_ses_swa_tsw	-0.530305013417068	-1.2631893543664	0.209678845904652
644	amh_ita_ven_bos_wly_sod_anl_spa_aze_azi_xho_jav_dgb_mcd_slo_bsq_cze_tig_swt_cnt_ukr_afr_bem_ger_akn_rus_fin_cic_swa_est_eng_gam_geo_krd_pan_svk_swe_mlt_heb_alb_hun_ewe_mao_pol_ind_jpn_tml_kor_scr_glc_dyu_arw_mly_rom_aeg_bat_mnd_grk_lda_fre_amr_urd_lit_guj_ctl_qcu_hin_lat_ben_tsn_chh_bul_owc_dut_tag_por_zul_mol_yor_sun_tha_hau_knd_igb_ses_uzb_nor_prs_tur_moo_vie_sid_tsw_bam_fbf	-0.139458621055307	-0.329045441245591	0.742861193885286
645	tig_mcd_akn_eng_amh_wly_mlt_arw_uzb_tur_bam_bat_dgb_grk_guj_bsq_pan_sod_yor_mnd_alb_ctl_ven_ben_swt_lit_fin_ewe_fbf_est_dut_hau_geo_ita_svk_cze_por_amr_anl_urd_hun_cic_jav_lat_ind_jpn_tml_kor_afr_mol_bem_krd_mly_rus_chh_mao_cnt_prs_ses_spa_sid_slo_glc_nor_swe_qcu_pol_bul_bos_tsn_gam_ger_aeg_hin_sun_scr_swa_ukr_lda_tag_tha_owc_knd_dyu_igb_aze_fre_rom_azi_tsw_vie_heb_xho_zul_moo	-0.599000063014272	-1.429750616637	0.156139461405311
646	anl_dut_igb_nor_heb_amr_mlt_slo_tur_aze_bem_mao_dgb_bul_lat_bsq_prs_owc_tsw_mnd_bos_rom_dyu_lit_tsn_ita_fin_swa_lda_est_krd_chh_geo_svk_urd_rus_glc_sid_gam_grk_hun_swt_jav_scr_sun_jpn_tml_kor_mol_alb_ses_ukr_ind_afr_tig_tag_cnt_pol_ewe_mcd_wly_cze_swe_fre_pan_qcu_por_spa_ger_yor_hau_guj_sod_ben_bat_arw_cic_hin_bam_mly_tha_amh_knd_ven_zul_uzb_eng_ctl_azi_xho_vie_aeg_moo_fbf_akn	-0.41870580560352	-0.993370513625227	0.323107026504192
647	chh_pol_ven_pan_wly_sod_gam_guj_uzb_azi_bam_mao_dyu_krd_scr_bsq_mcd_anl_swt_cnt_rus_afr_yor_urd_moo_por_fin_lda_dgb_hun_ctl_hau_geo_ben_fre_grk_mol_amh_tig_alb_est_fbf_tag_prs_mly_jpn_knd_kor_arw_ita_igb_slo_ind_svk_amr_bat_mnd_eng_tsn_cze_mlt_spa_lit_nor_lat_qcu_bos_dut_swe_akn_heb_ukr_owc_rom_sun_bul_swa_ger_xho_jav_tha_sid_tml_ses_tsw_aze_hin_glc_tur_bem_vie_aeg_ewe_zul_cic	-0.0782116192070178	-0.184530317007416	0.853999243015034
648	tig_swe_cic_spa_mlt_sid_hau_glc_aze_azi_bem_mly_lda_cze_rom_bsq_alb_gam_ewe_mnd_krd_arw_yor_prs_fbf_svk_hun_swt_ses_fin_ita_heb_geo_ben_ger_ctl_grk_sod_aeg_mol_est_dgb_tag_rus_sun_jpn_knd_kor_urd_scr_bam_guj_bat_slo_chh_ind_cnt_fre_igb_nor_amr_bos_pol_pan_eng_qcu_por_lit_bul_moo_anl_afr_owc_ukr_jav_dut_swa_lat_tsw_mao_tha_wly_tml_akn_xho_tur_mcd_hin_uzb_zul_vie_amh_dyu_tsn_ven	-0.193947821668711	-0.458147079343872	0.647915508689846
649	chh_alb_igb_lat_gam_amh_wly_eng_azi_tur_akn_tag_fbf_mcd_afr_bsq_mol_tig_xho_mnd_prs_ben_ven_dut_ses_por_fin_dyu_yor_est_svk_anl_geo_ger_pan_slo_nor_aeg_sod_rus_hun_ewe_sun_urd_mao_jpn_knd_kor_pol_lit_swa_arw_bat_ukr_hau_jav_cnt_rom_zul_cze_amr_bos_hin_ctl_scr_qcu_guj_grk_glc_dgb_sid_swe_owc_krd_ind_fre_moo_spa_bam_mly_tha_heb_tml_tsw_bem_uzb_bul_ita_aze_cic_vie_mlt_tsn_swt_lda	-0.442403824975375	-1.05294998470924	0.295092014114162
650	sid_rus_fbf_hin_tig_gam_wly_bos_uzb_azi_yor_mao_swa_afr_nor_bsq_mcd_sod_cic_cnt_dut_bul_moo_por_lda_fre_hun_dyu_dgb_fin_krd_owc_geo_ben_alb_lat_guj_anl_amr_ger_est_tsw_tag_arw_mly_jpn_knd_kor_spa_grk_bem_pan_jav_mol_aeg_sun_mnd_lit_bam_swe_chh_prs_glc_rom_eng_qcu_scr_ukr_svk_xho_amh_pol_mlt_ita_bat_slo_zul_urd_tsn_ind_tha_hau_tml_ewe_igb_tur_ctl_cze_aze_swt_vie_heb_akn_ses_ven	-0.321860685368029	-0.762297837040933	0.447811326586384
651	amh_pan_ses_ger_mlt_sod_wly_nor_uzb_tur_dyu_bat_xho_alb_prs_bsq_rom_gam_bam_mnd_bos_krd_tsn_cze_ewe_mol_fin_dgb_swa_est_fre_hau_geo_grk_arw_dut_svk_sid_anl_ctl_hun_swt_jav_swe_ind_jpn_knd_kor_ukr_guj_fbf_rus_tag_glc_amr_mly_cnt_slo_moo_spa_heb_ben_pol_lat_ita_qcu_hin_scr_bul_zul_owc_eng_aeg_mcd_mao_afr_ven_urd_cic_sun_tha_tig_tml_akn_tsw_aze_lit_por_azi_bem_vie_chh_yor_lda_igb	0.341037755679395	0.804049998782682	0.423418622232327
652	sod_mol_akn_ctl_hau_heb_gam_bos_aze_azi_dyu_mao_zul_lat_ben_bsq_cze_mlt_bem_cnt_svk_grk_ses_glc_bam_urd_est_cic_moo_fin_eng_anl_geo_slo_fre_rus_por_owc_amh_krd_hun_fbf_sun_scr_ind_jpn_knd_kor_mcd_ukr_yor_pol_mly_nor_wly_jav_mnd_prs_ven_afr_tig_dut_rom_ita_ger_qcu_lit_bul_pan_dgb_aeg_guj_sid_alb_bat_arw_igb_spa_tsw_tag_tha_chh_tml_tsn_lda_tur_swe_hin_uzb_ewe_vie_amr_swa_xho_swt	-0.710879590664082	-1.70750866255202	0.0910639803667344
653	heb_grk_zul_bos_mlt_sod_hau_rus_aze_azi_swt_ind_fbf_spa_ger_bsq_glc_tig_ven_cnt_por_krd_akn_rom_cic_dut_est_tsn_dgb_hun_bul_anl_geo_hin_mcd_ctl_cze_chh_aeg_urd_fin_lda_sun_fre_tag_jpn_knd_kor_lit_ita_igb_alb_mao_arw_sid_jav_mnd_slo_dyu_lat_wly_mol_scr_pan_prs_qcu_swe_afr_guj_yor_amh_ben_amr_pol_mly_nor_moo_ukr_tsw_bat_tha_owc_tml_bam_bem_uzb_eng_svk_tur_xho_vie_gam_ses_ewe_swa	-0.186694714522092	-0.440916075683341	0.660297040302817
654	amh_alb_yor_mol_aeg_wly_hau_pan_azi_tur_ewe_bat_tsn_fre_lit_bsq_pol_chh_fbf_cnt_swe_ukr_dyu_arw_zul_hin_est_dgb_ven_hun_dut_sod_geo_guj_prs_rom_grk_gam_sid_ctl_fin_igb_ind_rus_sun_jpn_knd_kor_ger_krd_xho_scr_tag_lat_mlt_mly_mnd_cze_tsw_eng_heb_nor_urd_afr_ita_qcu_por_svk_bul_lda_tig_spa_amr_slo_jav_bos_swa_mcd_ses_mao_tha_anl_tml_cic_bem_uzb_ben_glc_aze_akn_vie_owc_moo_bam_swt	0.383837951695049	0.905304895899131	0.367643280889058
655	chh_lit_tsn_slo_gam_heb_sid_svk_tur_azi_moo_mao_zul_mcd_pol_bsq_ukr_amr_tsw_cnt_swe_cze_swt_eng_dgb_ctl_est_bam_igb_hun_hin_aeg_geo_por_lat_bul_ger_mlt_owc_nor_fin_dyu_mly_krd_sun_jpn_knd_kor_pan_scr_yor_ita_bat_rus_tig_tag_mnd_guj_fbf_bos_anl_grk_spa_prs_urd_qcu_mol_ben_glc_bem_hau_alb_sod_afr_ind_fre_lda_dut_cic_jav_tha_amh_tml_ven_xho_aze_rom_arw_uzb_swa_vie_wly_ewe_ses_akn	-0.203914657432051	-0.481775356147925	0.631097341372108
656	chh_glc_tsw_hin_tig_gam_amr_grk_tur_uzb_xho_sun_dgb_eng_lat_bsq_slo_sid_swa_cnt_mcd_alb_lda_rom_fbf_afr_fin_moo_swt_est_dut_heb_geo_ben_lit_mol_rus_aeg_anl_cze_hun_bam_mly_krd_bat_jpn_knd_kor_ukr_ctl_tsn_fre_tag_por_wly_ind_mnd_ita_bem_prs_mlt_svk_spa_arw_scr_qcu_swe_ger_guj_igb_owc_nor_hau_pan_mao_urd_zul_bos_dyu_jav_tha_amh_tml_akn_cic_aze_pol_bul_azi_yor_vie_sod_ewe_ven_ses	-0.158166639548377	-0.374034989232353	0.709229690551338
657	wly_afr_akn_prs_anl_heb_mlt_scr_aze_tur_bem_jav_ses_urd_dut_bsq_svk_sid_zul_mnd_mcd_por_moo_arw_tsn_ben_fin_yor_dgb_hun_rom_aeg_geo_bul_lat_krd_lit_hau_tig_swe_est_lda_bat_ctl_mao_jpn_tml_kor_bos_slo_ewe_ger_mly_rus_amr_sun_cnt_spa_ven_mol_owc_grk_alb_ita_ukr_qcu_pan_glc_pol_swt_amh_nor_gam_fre_tag_cze_xho_guj_swa_ind_tha_sod_knd_igb_tsw_azi_eng_hin_uzb_fbf_vie_chh_cic_dyu_bam	-0.180262965302538	-0.425609963441972	0.671375390692608
658	hau_afr_bem_ben_heb_anl_wly_guj_aze_azi_dyu_jav_yor_bul_ukr_bsq_por_mlt_tsn_cnt_alb_pol_zul_rus_xho_eng_hun_swa_dgb_est_bos_chh_geo_svk_glc_mcd_lit_amh_tig_hin_fin_moo_sun_lat_ind_jpn_tml_kor_urd_arw_fbf_rom_bat_fre_aeg_tag_mnd_prs_swt_pan_sod_cze_ctl_swe_spa_qcu_ger_slo_nor_akn_amr_dut_sid_mol_mly_grk_tsw_ita_ewe_mao_tha_owc_knd_ses_bam_tur_krd_scr_uzb_lda_vie_gam_cic_igb_ven	0.453846180545083	1.07065747184218	0.287094258026345
659	anl_bul_dgb_krd_tig_amr_owc_ger_uzb_aze_ewe_tag_cic_bos_afr_bsq_pol_heb_swa_mnd_lat_ben_ven_slo_akn_ukr_hun_bam_tsn_est_lit_mlt_geo_arw_scr_mol_ctl_wly_aeg_svk_fin_bem_jav_hin_ind_jpn_knd_kor_rom_pan_dyu_rus_mao_spa_amh_mly_cnt_nor_fbf_guj_sod_dut_eng_glc_por_qcu_grk_ita_prs_tsw_chh_cze_gam_swe_sun_urd_ses_fre_swt_bat_tha_hau_tml_lda_xho_tur_mcd_alb_azi_yor_vie_sid_igb_moo_zul	-1.23594820947352	-3.05466170522708	0.0029394283985395
660	sid_alb_bem_ukr_amh_sod_anl_ben_tur_azi_moo_tag_akn_scr_eng_bsq_spa_wly_dgb_cnt_lat_bos_igb_ita_yor_rus_fin_fbf_ses_est_bul_mlt_geo_pan_grk_arw_svk_chh_owc_guj_hun_tsw_sun_ger_jav_jpn_tml_kor_krd_cze_lda_pol_bat_slo_heb_mao_mnd_hin_tsn_fre_tig_nor_dut_swe_mol_qcu_lit_ctl_afr_bam_hau_por_amr_glc_ind_rom_xho_mcd_ewe_mly_tha_gam_knd_cic_swa_aze_prs_urd_uzb_swt_vie_aeg_zul_ven_dyu	-0.141442156949282	-0.33355909156872	0.73946319064773
661	hau_ger_lda_guj_tig_amr_mlt_krd_uzb_tur_fbf_sun_ewe_grk_rus_bsq_por_amh_ven_cnt_ukr_rom_bam_svk_swa_spa_fin_bem_igb_hun_fre_gam_geo_slo_bos_glc_swe_chh_heb_ben_est_xho_mao_cze_ind_jpn_knd_kor_dut_pan_tsw_scr_bat_hin_anl_mly_mnd_bul_cic_urd_sod_afr_lat_eng_pol_qcu_arw_alb_mol_akn_aeg_ita_sid_nor_jav_prs_zul_mcd_swt_tag_tha_owc_tml_yor_dgb_azi_lit_ctl_aze_ses_vie_wly_moo_tsn_dyu	0.177077460663094	0.416311841147341	0.678141041611234
662	gam_ctl_swa_ukr_anl_amr_tig_alb_aze_azi_dyu_jav_bam_krd_svk_bsq_lit_wly_yor_mnd_pol_por_fbf_scr_lda_cze_est_ses_xho_hun_ita_heb_geo_slo_fre_glc_prs_mlt_sod_ben_fin_dgb_mao_grk_sun_jpn_knd_kor_lat_guj_swt_afr_mly_bos_sid_tag_cnt_ger_moo_arw_chh_urd_swe_rus_pan_qcu_rom_dut_nor_ven_amh_mol_owc_bul_ind_mcd_zul_hin_cic_bat_tha_aeg_tml_bem_tsn_uzb_eng_spa_tur_akn_vie_hau_igb_tsw_ewe	-0.663432361848473	-1.58975998221142	0.115282811168287
663	amr_hin_tsn_rom_heb_gam_mlt_urd_aze_azi_ven_sun_moo_grk_ger_bsq_mcd_sid_yor_mnd_bos_ctl_bem_alb_igb_lit_est_tsw_lda_fin_krd_sod_geo_prs_guj_swe_pan_amh_chh_lat_hun_ewe_bat_ukr_jav_jpn_tml_kor_por_dut_bam_bul_mao_cze_wly_mly_cnt_fre_dyu_rus_aeg_svk_nor_scr_pol_qcu_eng_afr_slo_cic_hau_ben_anl_mol_ind_arw_ses_spa_xho_tag_tha_owc_knd_dgb_zul_tur_ita_glc_uzb_akn_vie_tig_fbf_swt_swa	0.586662609513312	1.38762248337992	0.168567955754086
664	heb_rom_bem_slo_wly_sod_anl_spa_uzb_tur_dgb_mao_ven_afr_ita_bsq_guj_sid_zul_mnd_nor_glc_ses_ben_fbf_urd_fin_swt_tsn_hun_ctl_owc_geo_swe_por_grk_dut_aeg_gam_hin_est_ewe_tag_alb_ind_jpn_knd_kor_lat_ukr_lda_fre_jav_prs_hau_sun_cnt_bul_yor_rus_mlt_mcd_arw_pol_eng_qcu_svk_ger_mol_bam_amr_bos_chh_krd_bat_scr_akn_pan_dyu_mly_tha_tig_tml_moo_xho_aze_cze_lit_azi_igb_vie_amh_tsw_swa_cic	-0.400600541201942	-0.949755414947002	0.344698178127771
665	sid_urd_ses_rom_owc_hau_anl_grk_uzb_aze_fbf_ind_tsw_spa_ben_bsq_swe_wly_xho_cnt_krd_ukr_igb_nor_dyu_bul_est_moo_zul_hun_glc_aeg_geo_ger_lit_bos_scr_mlt_gam_svk_fin_cic_mly_mcd_jav_jpn_tml_kor_fre_alb_ven_ita_mao_afr_amh_tag_mnd_guj_yor_slo_tig_mol_pol_prs_ctl_qcu_por_rus_hin_swa_amr_pan_heb_eng_sun_cze_ewe_arw_bem_bat_tha_sod_knd_dgb_swt_azi_dut_lat_tur_akn_vie_chh_tsn_lda_bam	-0.840290931276104	-2.0296292920026	0.0452516698191931
666	hau_ben_yor_ger_chh_sod_heb_eng_uzb_aze_cic_mao_swt_urd_dut_bsq_lat_gam_ewe_mnd_spa_pan_moo_bos_xho_arw_hun_dgb_dyu_fin_cze_wly_geo_svk_ukr_mcd_slo_tig_mlt_por_est_akn_ind_lit_jav_jpn_tml_kor_bul_fre_zul_ita_tag_hin_owc_sun_cnt_pol_fbf_guj_aeg_ctl_glc_grk_krd_qcu_rus_afr_nor_igb_sid_swe_anl_prs_bat_rom_bam_mol_lda_mly_tha_amr_knd_ses_swa_azi_alb_scr_tur_ven_vie_amh_tsw_bem_tsn	-0.239874967036167	-0.566839789019845	0.57218860363904
667	wly_mol_ewe_lat_sid_owc_chh_slo_uzb_aze_xho_mly_fbf_rom_ben_bsq_urd_amh_bam_cnt_bul_scr_akn_spa_zul_hin_hun_tsn_moo_est_bos_aeg_geo_pan_rus_krd_swe_heb_tig_lit_fin_tsw_jav_svk_mao_jpn_knd_kor_cze_arw_bem_alb_sun_mcd_mlt_ind_mnd_dut_cic_ita_amr_eng_grk_prs_fre_qcu_guj_ukr_ctl_dgb_anl_ger_hau_nor_bat_afr_ses_glc_ven_tag_tha_sod_tml_dyu_swt_azi_pol_por_tur_lda_vie_gam_igb_yor_swa	0.131862789790112	0.310690641377915	0.756731073021988
668	chh_bul_swa_scr_wly_amh_amr_ctl_azi_aze_swt_sun_moo_ukr_alb_bsq_afr_hau_dgb_cnt_lit_prs_tsw_pan_bem_guj_fin_igb_ses_hun_ger_owc_geo_lat_arw_swe_hin_gam_anl_spa_est_bam_bat_bos_ind_jpn_tml_kor_slo_cze_fbf_grk_mao_svk_aeg_tag_mnd_eng_dyu_por_heb_dut_krd_rom_mol_qcu_ben_pol_ita_akn_sid_fre_mlt_nor_jav_mcd_ven_glc_ewe_mly_tha_sod_knd_yor_zul_tur_urd_rus_uzb_xho_vie_tig_tsn_cic_lda	-0.111323370293174	-0.262277958021908	0.79368723874472
669	hau_bos_yor_hin_heb_mlt_sid_scr_uzb_azi_zul_mly_cic_afr_pol_bsq_glc_anl_bem_cnt_ukr_urd_dyu_mcd_igb_cze_hun_moo_lda_fin_swe_chh_geo_lit_lat_ctl_grk_tig_amh_rus_est_ewe_tag_svk_jav_jpn_tml_kor_pan_ben_dgb_eng_sun_bul_aeg_ind_mnd_arw_tsn_fre_amr_alb_rom_mol_slo_qcu_por_ger_spa_fbf_owc_guj_sod_ita_mao_nor_swt_krd_akn_bat_tha_gam_knd_tsw_xho_tur_prs_dut_aze_ses_vie_wly_ven_swa_bam	0.708615865822616	1.67815288321976	0.0966747943138493
670	sid_afr_igb_pol_chh_sod_amr_scr_aze_uzb_cic_mly_dgb_ben_mcd_bsq_arw_heb_bem_cnt_ger_ukr_fbf_grk_ses_svk_hun_lda_akn_fin_dut_tig_geo_bul_spa_eng_mol_anl_hau_por_est_swt_tag_guj_bat_jpn_tml_kor_alb_urd_moo_lat_sun_glc_gam_ind_mnd_rom_ven_krd_amh_nor_ctl_fre_swe_qcu_prs_rus_pan_zul_mlt_lit_wly_ita_mao_cze_tsn_slo_ewe_jav_tha_owc_knd_yor_bam_azi_bos_hin_tur_tsw_vie_aeg_swa_dyu_xho	-0.743359647164356	-1.78659473984777	0.0772615177032163
671	aeg_arw_akn_ita_heb_gam_mlt_slo_uzb_aze_ven_mly_igb_lat_ctl_bsq_rom_chh_swt_mnd_urd_spa_moo_ukr_bem_mcd_est_yor_tsw_hun_prs_sid_geo_pol_pan_rus_grk_amr_wly_por_fin_bam_sun_hin_bat_jpn_knd_kor_krd_glc_lda_afr_jav_scr_amh_mao_cnt_lit_ses_cze_owc_svk_ger_swe_guj_qcu_mol_bos_alb_dyu_sod_ben_tig_eng_ind_dut_fbf_nor_zul_tag_tha_anl_tml_cic_swa_tur_bul_fre_azi_ewe_vie_hau_xho_tsn_dgb	-0.446822784652128	-1.06091887801586	0.29147420298605
672	sid_dut_ewe_ger_heb_amh_owc_rus_uzb_tur_dyu_sun_bam_rom_afr_bsq_pan_gam_akn_cnt_hin_pol_yor_lat_xho_eng_hun_dgb_swa_fin_cze_mlt_geo_prs_arw_mol_bos_chh_hau_grk_est_ses_mly_por_jav_jpn_tml_kor_guj_slo_tsw_urd_mao_krd_sod_bat_mnd_alb_bem_scr_amr_svk_ctl_ukr_spa_qcu_bul_lit_nor_zul_aeg_ita_anl_swe_ind_mcd_cic_glc_fbf_tag_tha_wly_knd_tsn_moo_aze_ben_fre_azi_lda_vie_tig_swt_ven_igb	0.704978402159928	1.67278077209818	0.0977313843117786
673	sid_alb_bam_eng_chh_amr_anl_rus_tur_azi_lda_tag_fbf_mol_ukr_bsq_lit_heb_cic_mnd_por_krd_igb_scr_akn_dut_hun_zul_dyu_fin_bos_hau_geo_urd_ctl_mcd_ger_mlt_gam_afr_est_yor_jav_rom_ind_jpn_knd_kor_ben_glc_ses_spa_mao_hin_wly_sun_cnt_bul_ven_pan_sod_prs_grk_slo_guj_qcu_nor_ita_pol_tsw_owc_lat_amh_arw_bat_fre_bem_cze_moo_mly_tha_aeg_tml_ewe_swa_aze_svk_swe_uzb_tsn_vie_tig_xho_swt_dgb	-0.788093269366201	-1.89558822144579	0.0611198941437995
674	aeg_rom_dyu_krd_tig_chh_sid_svk_uzb_aze_swa_ind_akn_grk_scr_bsq_alb_owc_igb_mnd_arw_hin_bem_mcd_moo_fre_hun_zul_tsn_fin_prs_amr_geo_afr_pan_bul_mol_hau_heb_lit_est_ven_jav_spa_mly_jpn_knd_kor_rus_ctl_dgb_guj_bat_dut_sod_mao_cnt_eng_fbf_cze_wly_ger_nor_lat_ita_qcu_por_glc_urd_swt_anl_pol_gam_ben_sun_ukr_xho_slo_yor_tag_tha_amh_tml_bam_tsw_tur_swe_bos_azi_ses_vie_mlt_ewe_lda_cic	-0.870590069471682	-2.10696041002973	0.0378127945037294
675	sid_grk_zul_por_aeg_chh_heb_krd_tur_aze_xho_ind_moo_eng_fre_bsq_ben_amh_dyu_cnt_pol_arw_akn_mcd_swt_rus_hun_swa_cic_est_hin_anl_geo_afr_urd_ita_rom_gam_sod_ukr_fin_fbf_bat_svk_jav_jpn_knd_kor_alb_scr_yor_ger_mly_guj_mlt_tag_mnd_prs_igb_swe_owc_nor_ctl_dut_pan_qcu_mol_lat_bul_bam_amr_spa_wly_lit_sun_glc_bem_slo_lda_mao_tha_hau_tml_dgb_ewe_azi_cze_bos_uzb_tsw_vie_tig_ses_tsn_ven	0.0263992453382708	0.0621535477185838	0.950573938930087
676	owc_scr_igb_svk_amh_tig_wly_mcd_uzb_azi_cic_sun_bem_hin_afr_bsq_bul_mlt_akn_mnd_slo_krd_ewe_ctl_dgb_prs_est_tsn_fbf_hun_rus_anl_geo_ger_rom_fre_dut_sod_hau_swe_fin_swt_ind_por_tag_jpn_knd_kor_lat_lit_bam_ben_mao_glc_aeg_bat_cnt_grk_xho_urd_chh_arw_bos_pol_mol_qcu_pan_spa_ukr_lda_amr_cze_heb_guj_mly_ita_ven_nor_zul_jav_tha_sid_tml_moo_dyu_tur_eng_alb_aze_yor_vie_gam_tsw_ses_swa	-0.16676851074823	-0.393436951229045	0.694897303321407
677	aeg_ctl_igb_ben_heb_mlt_amr_slo_azi_tur_akn_jav_xho_fre_grk_bsq_lat_chh_bam_mnd_guj_afr_ewe_por_swt_svk_hun_tsn_dgb_est_bul_wly_geo_scr_alb_cze_lit_owc_anl_swe_fin_ses_mly_ita_bat_jpn_knd_kor_glc_mol_bem_urd_sun_hin_sod_tag_cnt_pan_dyu_bos_hau_spa_ukr_rus_mcd_qcu_eng_nor_ger_tsw_amh_arw_gam_pol_mao_prs_lda_krd_cic_ind_tha_tig_tml_moo_ven_uzb_dut_rom_aze_fbf_vie_sid_yor_swa_zul	-0.297700298636675	-0.703674194909283	0.483393776701984
678	gam_prs_cic_bul_aeg_heb_anl_mol_tur_azi_yor_jav_akn_ukr_afr_bsq_alb_amh_zul_mnd_guj_ita_bam_hin_ven_spa_hun_xho_bem_fin_krd_sod_geo_eng_lat_dut_arw_wly_sid_urd_est_swt_tag_ger_bat_jpn_knd_kor_glc_ctl_lda_grk_mly_pol_amr_ind_cnt_pan_dyu_ben_hau_rus_cze_bos_scr_qcu_rom_lit_mcd_tsn_chh_nor_tig_svk_sun_swe_igb_slo_tsw_mao_tha_owc_tml_moo_swa_uzb_fre_por_aze_dgb_vie_mlt_ewe_fbf_ses	-0.152259694146088	-0.359229843788296	0.720237490077049
679	sod_glc_lda_pan_hau_wly_amr_mol_uzb_aze_moo_mly_ewe_prs_ctl_bsq_pol_owc_bem_mnd_slo_svk_ses_hin_tsw_eng_fin_tsn_swt_est_ben_mlt_geo_ukr_lit_alb_grk_chh_heb_guj_hun_yor_bat_urd_tag_jpn_knd_kor_lat_cze_akn_bos_ind_ita_gam_sun_cnt_dut_xho_afr_sid_swe_por_scr_rom_qcu_fre_mcd_arw_cic_anl_krd_amh_bul_mao_spa_swa_rus_bam_jav_tha_aeg_tml_igb_dyu_azi_ger_nor_tur_zul_vie_tig_fbf_dgb_ven	-0.115150556118293	-0.271324424167236	0.78674286946742
680	aeg_ukr_swa_ita_amr_chh_amh_swe_azi_uzb_xho_jav_dyu_lat_dut_bsq_alb_heb_tsw_mnd_mol_glc_yor_fre_bam_pol_hun_swt_ses_est_por_hau_geo_spa_scr_eng_hin_wly_sod_urd_fin_zul_tag_guj_sun_jpn_knd_kor_krd_bul_igb_rom_ind_nor_sid_mly_cnt_lit_ewe_grk_mlt_afr_slo_prs_arw_qcu_svk_rus_ben_fbf_owc_cze_gam_ctl_mao_mcd_bem_pan_lda_bat_tha_tig_tml_tsn_akn_tur_ger_bos_aze_moo_vie_anl_cic_dgb_ven	-0.363242415940013	-0.860098631873646	0.391946505238323
681	tig_prs_tsw_lit_mlt_amr_wly_arw_azi_tur_zul_jav_igb_spa_eng_bsq_alb_aeg_bem_cnt_glc_cze_fbf_ita_akn_krd_est_ses_swa_fin_ben_amh_geo_dut_hin_mol_por_chh_owc_ger_hun_dyu_bat_lat_tag_jpn_tml_kor_nor_afr_swt_pol_mly_slo_sod_mao_mnd_pan_dgb_urd_heb_bos_scr_grk_guj_qcu_swe_rom_ctl_yor_hau_svk_gam_rus_sun_mcd_ven_fre_tsn_ind_tha_anl_knd_ewe_lda_uzb_ukr_bul_aze_xho_vie_sid_bam_cic_moo	0.0118650562082814	0.0279373296658788	0.97777199837324
682	heb_scr_cic_por_aeg_gam_amr_bul_aze_uzb_fbf_sun_dgb_ger_fre_bsq_lit_amh_ses_mnd_arw_lat_ven_swe_igb_dut_hun_lda_dyu_fin_afr_hau_geo_pan_glc_eng_ben_owc_anl_nor_est_tsw_mly_guj_mao_jpn_tml_kor_prs_urd_tsn_mol_tag_spa_sid_ind_cnt_bos_zul_rom_mlt_rus_grk_mcd_svk_qcu_cze_pol_ita_xho_sod_alb_wly_hin_jav_krd_swa_slo_yor_bat_tha_tig_knd_moo_bam_tur_ukr_ctl_azi_swt_vie_chh_akn_ewe_bem	-0.159771698233395	-0.376791155017172	0.707187160069941
683	heb_hin_ven_scr_aeg_amr_mlt_pol_tur_azi_akn_mly_swa_prs_lat_bsq_mol_hau_tsn_mnd_ita_eng_tsw_swe_lda_afr_est_ses_bam_fin_nor_sod_geo_ukr_bul_spa_svk_gam_owc_arw_hun_cic_bat_dut_tag_jpn_knd_kor_rus_pan_xho_ben_mao_guj_tig_ind_cnt_lit_ewe_rom_sid_alb_glc_grk_fre_qcu_urd_por_slo_yor_amh_cze_chh_mcd_jav_ctl_swt_bos_moo_sun_tha_anl_tml_dgb_fbf_aze_ger_krd_uzb_dyu_vie_wly_igb_zul_bem	-0.415132499761671	-0.984986752239005	0.327186233690117
684	mlt_ger_zul_mol_anl_gam_tig_cze_uzb_aze_ven_bat_bam_hin_rom_bsq_krd_hau_bem_mnd_glc_dut_igb_arw_dyu_prs_hun_moo_ses_est_guj_amr_geo_bul_svk_grk_swe_wly_sid_slo_fin_tsn_mly_eng_jav_jpn_knd_kor_ctl_ben_tsw_scr_tag_bos_chh_ind_cnt_alb_lda_mcd_owc_urd_rus_fre_ukr_qcu_afr_nor_pan_ewe_heb_ita_aeg_por_sun_spa_swt_lit_yor_mao_tha_sod_tml_xho_cic_tur_lat_pol_azi_swa_vie_amh_akn_fbf_dgb	0.451060685633734	1.06479302166275	0.289726364339631
685	amr_cze_moo_afr_wly_owc_sod_pol_azi_aze_cic_tag_xho_krd_arw_bsq_swe_anl_ven_cnt_ukr_ger_swt_glc_dyu_mol_fin_ewe_zul_est_slo_hau_geo_grk_mcd_spa_rom_amh_gam_guj_hun_dgb_mao_fre_mly_jpn_knd_kor_alb_por_bam_scr_ind_ben_sid_jav_mnd_svk_igb_pan_aeg_prs_rus_hin_nor_qcu_dut_eng_urd_ses_chh_ita_heb_bos_sun_lit_akn_lat_tsn_bat_tha_tig_tml_fbf_yor_uzb_ctl_bul_tur_lda_vie_mlt_swa_bem_tsw	-0.114737387866976	-0.270531687609456	0.787350720871439
686	tig_dut_dyu_afr_hau_aeg_gam_pan_tur_aze_lda_ind_tsn_ita_lat_bsq_alb_owc_ewe_cnt_guj_lit_xho_hin_akn_rus_est_tsw_bam_hun_scr_amh_geo_bos_urd_nor_swe_wly_sod_ger_fin_igb_tag_krd_bat_jpn_tml_kor_glc_ben_fbf_spa_jav_pol_sid_mao_mnd_fre_ven_grk_heb_mol_arw_prs_ctl_qcu_ukr_cze_mcd_moo_chh_eng_amr_slo_sun_bul_zul_rom_swa_mly_tha_mlt_knd_ses_cic_azi_svk_por_uzb_yor_vie_anl_dgb_bem_swt	-0.765318432117081	-1.83906857887347	0.0690960528831731
687	aeg_urd_ses_mcd_amh_tig_mlt_bul_azi_tur_yor_ind_bam_ita_arw_bsq_rom_amr_xho_mnd_lat_scr_zul_rus_tsw_krd_hun_lda_swt_est_glc_hau_geo_alb_slo_hin_afr_sid_chh_eng_fin_swa_mao_pol_tag_jpn_knd_kor_spa_ctl_ewe_por_bat_nor_owc_sun_cnt_ukr_akn_guj_wly_cze_bos_ben_ger_qcu_mol_prs_lit_moo_sod_grk_anl_dut_jav_fre_bem_pan_fbf_mly_tha_gam_tml_dyu_cic_uzb_swe_svk_aze_dgb_vie_heb_ven_igb_tsn	-0.469713866523115	-1.11534694598092	0.267575582770621
688	anl_scr_xho_bul_aeg_gam_heb_bos_azi_tur_akn_bat_dgb_rus_swe_bsq_urd_wly_bam_mnd_dut_spa_cic_lat_lda_svk_hun_yor_tsn_fin_glc_chh_geo_ger_nor_mcd_eng_amh_sid_pol_est_tsw_mao_prs_sun_jpn_tml_kor_mol_arw_ses_krd_mly_alb_mlt_tag_cnt_slo_fbf_ben_owc_por_afr_cze_pan_qcu_ctl_hin_ukr_igb_amr_fre_hau_guj_jav_grk_swt_ita_swa_ind_tha_sod_knd_moo_zul_aze_lit_rom_uzb_dyu_vie_tig_ewe_ven_bem	-0.0389849652808057	-0.0917973036744637	0.927056531448333
689	sod_swe_fbf_bul_tig_owc_wly_arw_uzb_azi_moo_ind_ewe_prs_bos_bsq_dut_chh_dgb_mnd_urd_alb_ven_scr_cic_lat_est_ses_bam_fin_nor_mlt_geo_rus_mcd_cze_grk_hau_aeg_slo_hun_igb_bat_svk_mao_jpn_tml_kor_spa_ita_tsw_mol_tag_ger_anl_sun_cnt_eng_zul_ukr_amr_por_afr_ben_rom_qcu_krd_hin_lit_lda_gam_guj_sid_glc_jav_ctl_yor_fre_akn_mly_tha_amh_knd_swa_bem_aze_pan_pol_tur_tsn_vie_heb_dyu_swt_xho	-0.226757772078175	-0.535625126180939	0.593496301919662
690	heb_prs_tsw_lit_chh_tig_hau_alb_tur_aze_dgb_bat_igb_ger_mol_bsq_urd_anl_dyu_mnd_scr_krd_yor_cze_swa_rus_est_zul_bem_fin_nor_sod_geo_swe_glc_slo_pan_aeg_wly_arw_hun_ses_tag_ukr_sun_jpn_knd_kor_hin_mcd_bam_dut_ind_afr_sid_jav_cnt_ctl_ewe_ita_amh_pol_bos_por_fre_qcu_guj_spa_svk_swt_mlt_grk_amr_eng_mly_ben_fbf_lat_lda_mao_tha_gam_tml_akn_moo_azi_rom_bul_uzb_tsn_vie_owc_ven_cic_xho	-0.602285301245051	-1.43797672526798	0.153797194862798
691	aeg_glc_akn_ita_tig_gam_chh_mcd_aze_tur_tsw_tag_cic_swe_cze_bsq_fre_anl_fbf_cnt_ukr_lat_bam_pan_lda_eng_est_dgb_ven_fin_dut_mlt_geo_ctl_slo_krd_ben_heb_owc_lit_hun_swa_mao_arw_sun_jpn_tml_kor_guj_ger_igb_grk_mly_mol_amh_jav_mnd_nor_yor_prs_hau_hin_bul_por_rom_qcu_rus_svk_alb_moo_sid_scr_sod_afr_ind_urd_dyu_pol_ses_bat_tha_amr_knd_xho_swt_azi_bos_spa_uzb_zul_vie_wly_tsn_bem_ewe	-0.554965067740769	-1.32351614054191	0.188908208788164
692	gam_swe_xho_dut_sod_owc_heb_eng_azi_tur_dyu_tag_swt_arw_afr_bsq_krd_amh_ewe_mnd_hin_rom_zul_scr_swa_spa_est_dgb_ven_hun_pan_tig_geo_cze_glc_urd_slo_hau_mlt_ben_fin_cic_ind_bul_bat_jpn_knd_kor_alb_por_fbf_lat_sun_rus_aeg_mao_cnt_pol_yor_ger_wly_ctl_nor_mcd_svk_qcu_ukr_ita_grk_tsn_anl_bos_chh_fre_jav_lit_moo_guj_ses_mly_tha_amr_tml_bam_tsw_uzb_mol_prs_aze_bem_vie_sid_igb_lda_akn	-0.60177080032294	-1.43721087384544	0.154014107687255
693	amr_fre_xho_mcd_anl_hau_gam_cze_uzb_tur_ewe_mao_yor_hin_bul_bsq_ben_sod_tsn_mnd_pol_slo_ven_bos_swt_ctl_fin_dyu_ses_hun_afr_sid_geo_dut_ukr_rus_guj_tig_wly_pan_est_akn_sun_arw_jav_jpn_knd_kor_lat_krd_bam_por_bat_scr_aeg_tag_cnt_urd_cic_swe_owc_spa_rom_nor_prs_qcu_ita_lit_ger_fbf_chh_mol_amh_svk_mly_alb_dgb_eng_zul_ind_tha_heb_tml_moo_lda_azi_grk_glc_aze_bem_vie_mlt_tsw_swa_igb	0.12638780806193	0.297054409394842	0.76708743761819
694	gam_dut_xho_bul_sid_amr_sod_ger_aze_azi_bam_jav_akn_svk_grk_bsq_ukr_chh_dgb_cnt_ita_fre_fbf_glc_ven_por_fin_yor_ses_hun_cze_heb_geo_bos_urd_spa_rus_hau_tig_pan_est_swt_mao_lat_ind_jpn_knd_kor_lit_scr_lda_arw_bat_prs_amh_mly_mnd_mcd_tsw_afr_owc_slo_pol_mol_eng_qcu_krd_guj_rom_ewe_wly_swe_mlt_hin_tag_ben_zul_nor_dyu_sun_tha_aeg_tml_swa_tsn_tur_ctl_alb_uzb_moo_vie_anl_bem_cic_igb	-1.02812057232754	-2.50848657680586	0.0138567930041525
695	sod_pol_akn_spa_gam_mlt_hau_lit_tur_azi_moo_ind_tsn_guj_svk_bsq_nor_amh_swa_cnt_afr_pan_tsw_glc_bam_dut_hun_dyu_lda_fin_fre_owc_geo_ita_ukr_bul_rom_heb_aeg_mcd_est_zul_jav_scr_bat_jpn_knd_kor_alb_prs_igb_slo_mao_arw_amr_tag_mnd_grk_swt_swe_anl_ben_krd_ctl_mol_qcu_eng_lat_bos_cic_tig_ger_wly_cze_sun_por_dgb_rus_yor_mly_tha_sid_tml_ewe_fbf_aze_hin_urd_uzb_xho_vie_chh_ven_bem_ses	-0.95170653150754	-2.31291697313186	0.0229323432985493
696	aeg_hin_lda_ctl_amr_chh_owc_ita_azi_uzb_dyu_mao_yor_scr_spa_bsq_alb_amh_ses_cnt_por_arw_fbf_rom_ven_svk_hun_bem_tsn_est_swe_mlt_geo_dut_bos_nor_krd_wly_sid_lit_fin_ewe_bat_lat_jav_jpn_tml_kor_pol_glc_dgb_urd_mly_ben_gam_ind_mnd_slo_bam_fre_sod_ger_guj_cze_prs_qcu_grk_pan_mcd_xho_tig_eng_heb_afr_tag_rus_akn_ukr_tsw_sun_tha_anl_knd_swa_moo_aze_bul_mol_tur_cic_vie_hau_swt_igb_zul	0.140654642557388	0.331099518427508	0.741314190716026
697	gam_slo_bem_ben_amh_anl_sod_bos_uzb_aze_akn_ind_ven_afr_mcd_bsq_rus_hau_fbf_cnt_grk_hin_swa_prs_ses_fre_hun_igb_yor_est_spa_aeg_geo_cze_dut_ctl_ger_chh_wly_mol_fin_dgb_mao_lit_jav_jpn_knd_kor_alb_glc_xho_lat_sun_swe_amr_bat_mnd_nor_ewe_guj_owc_ita_scr_svk_pol_qcu_arw_rom_por_dyu_sid_urd_tig_pan_mly_eng_zul_ukr_tsw_tag_tha_mlt_tml_swt_bam_azi_bul_krd_tur_moo_vie_heb_tsn_cic_lda	-0.635449652123671	-1.52181841929541	0.131447588726368
698	tig_guj_ses_spa_chh_heb_mlt_fre_uzb_tur_swa_jav_lda_hin_mcd_bsq_rus_amr_ven_mnd_afr_ger_zul_arw_bem_pol_fin_fbf_bam_hun_slo_anl_geo_scr_rom_krd_bos_owc_hau_grk_est_cic_sun_cze_mly_jpn_tml_kor_ita_glc_yor_ben_tag_prs_gam_mao_cnt_swe_igb_svk_sid_pan_nor_bul_eng_qcu_urd_mol_lat_tsn_wly_por_sod_lit_ind_ctl_tsw_ukr_akn_bat_tha_amh_knd_dyu_moo_aze_alb_dut_azi_swt_vie_aeg_dgb_ewe_xho	-0.67484384952914	-1.61648396583102	0.109377021838352
699	gam_ita_ewe_nor_sid_sod_owc_rus_tur_azi_tsn_mao_swa_por_glc_bsq_lit_anl_akn_mnd_alb_arw_tsw_ger_moo_bul_est_xho_ven_fin_eng_amr_geo_spa_lat_ben_afr_chh_wly_guj_hun_dgb_bat_fre_ind_jpn_knd_kor_rom_ctl_dyu_cze_jav_hin_heb_mly_cnt_ukr_zul_bos_mlt_pan_dut_svk_grk_qcu_mol_prs_slo_swt_hau_urd_aeg_krd_sun_mcd_ses_swe_bam_tag_tha_tig_tml_igb_bem_aze_scr_pol_uzb_yor_vie_amh_lda_fbf_cic	-0.172229217761638	-0.406497738170151	0.685310846474768
700	sod_krd_fbf_alb_amh_gam_wly_eng_azi_tur_bem_sun_ven_afr_dut_bsq_svk_hau_bam_cnt_pan_rom_swt_ctl_ewe_cze_fin_dgb_lda_est_arw_owc_geo_ita_slo_hin_prs_sid_chh_mol_hun_yor_mao_urd_tag_jpn_knd_kor_guj_lit_swa_pol_ind_lat_amr_mly_mnd_bos_igb_por_mlt_fre_grk_scr_swe_qcu_rus_ger_mcd_dyu_heb_ben_tig_spa_bat_nor_xho_bul_ses_jav_tha_aeg_tml_akn_cic_uzb_glc_ukr_aze_tsw_vie_anl_tsn_zul_moo	-0.298504517508742	-0.706751028880827	0.481488256771947
701	chh_lit_fbf_bos_aeg_heb_gam_ben_azi_uzb_akn_mly_tsw_ukr_cze_bsq_rom_tig_cic_mnd_rus_pan_swt_ita_swa_dut_fin_dyu_ven_hun_krd_amh_geo_urd_lat_pol_alb_sod_owc_hin_est_ses_tag_guj_ind_jpn_tml_kor_mol_slo_xho_prs_bat_afr_anl_sun_cnt_ctl_tsn_glc_amr_scr_eng_nor_arw_qcu_swe_grk_ger_dgb_wly_bul_mlt_svk_jav_fre_zul_por_moo_mao_tha_sid_knd_igb_bem_aze_spa_mcd_tur_bam_vie_hau_lda_ewe_yor	0.0219771416307509	0.0517215937335878	0.958861462580508
702	tig_bos_bem_eng_wly_sid_anl_por_uzb_azi_dyu_mao_bam_scr_swe_bsq_pol_amr_moo_cnt_nor_dut_dgb_lit_tsn_glc_hun_ses_fbf_est_spa_owc_geo_alb_ita_mcd_rom_aeg_chh_hin_fin_akn_tag_mol_mly_jpn_knd_kor_pan_ukr_xho_rus_jav_urd_hau_ind_mnd_cze_lda_svk_mlt_ger_slo_prs_ben_qcu_grk_bul_fre_ven_gam_ctl_heb_arw_bat_guj_swt_krd_cic_sun_tha_sod_tml_zul_tsw_tur_lat_afr_aze_swa_vie_amh_ewe_yor_igb	-0.35562711643623	-0.842631592567812	0.401596378655849
703	gam_mol_cic_swe_sid_hau_amh_nor_tur_azi_xho_mly_bem_bos_ukr_bsq_hin_anl_ven_mnd_por_alb_dyu_lit_fbf_eng_est_ses_ewe_fin_urd_amr_geo_scr_fre_ctl_prs_aeg_chh_krd_hun_lda_sun_spa_mao_jpn_tml_kor_rom_grk_dgb_arw_bat_pan_wly_ind_cnt_dut_tsw_mcd_tig_pol_rus_ger_glc_qcu_slo_lat_ben_swt_heb_svk_mlt_cze_jav_afr_bam_guj_zul_tag_tha_owc_knd_akn_moo_aze_ita_bul_uzb_swa_vie_sod_tsn_yor_igb	-0.305248597421745	-0.723173750396747	0.471388063879604
704	heb_por_xho_arw_wly_amr_chh_scr_aze_tur_cic_jav_bem_rus_svk_bsq_bul_amh_dyu_cnt_dut_spa_akn_fre_tsn_nor_hun_bam_yor_fin_ctl_aeg_geo_glc_grk_alb_pan_tig_sod_ben_est_ses_tag_afr_mao_jpn_tml_kor_mcd_mol_fbf_swe_ind_krd_sid_mly_mnd_ukr_swa_slo_gam_lat_lit_guj_cze_qcu_bos_ger_eng_zul_hau_urd_anl_hin_sun_pol_tsw_ita_ven_bat_tha_owc_knd_lda_ewe_azi_prs_rom_uzb_moo_vie_mlt_igb_dgb_swt	-0.779008752823316	-1.88381522561994	0.062714208548865
705	gam_ben_cic_por_sod_tig_hau_eng_azi_uzb_tsw_mly_dyu_cze_guj_bsq_afr_mlt_lda_mnd_prs_fre_bam_ita_swt_rom_hun_ses_ewe_est_slo_owc_geo_mcd_scr_spa_pol_wly_chh_grk_fin_akn_tag_ctl_jav_jpn_tml_kor_hin_krd_tsn_arw_bat_mol_amh_mao_cnt_nor_xho_ukr_heb_ger_bos_pan_dut_qcu_urd_rus_glc_swa_amr_lit_aeg_svk_sun_swe_bem_lat_dgb_ind_tha_anl_knd_fbf_moo_aze_alb_bul_tur_igb_vie_sid_zul_yor_ven	0.74277448598722	1.76337097819477	0.0811224120560241
706	mlt_rus_ewe_por_gam_amh_anl_pol_azi_uzb_igb_mly_dgb_ctl_ukr_bsq_afr_wly_akn_cnt_bos_arw_bem_lit_xho_urd_est_tsn_ven_hun_ben_amr_geo_eng_prs_dut_pan_heb_aeg_ger_fin_tsw_mao_fre_ind_jpn_tml_kor_slo_guj_swt_rom_bat_bul_chh_sun_mnd_mcd_bam_svk_sod_lat_krd_cze_hin_qcu_grk_scr_glc_moo_sid_nor_owc_mol_jav_swe_fbf_alb_zul_tag_tha_tig_knd_swa_yor_tur_spa_ita_aze_cic_vie_hau_dyu_lda_ses	-1.23917310592911	-3.06369041193241	0.00286012865506823
707	amh_por_bam_grk_wly_chh_anl_eng_uzb_tur_moo_mao_dyu_ger_guj_bsq_slo_aeg_akn_mnd_ukr_ctl_igb_rom_tsw_bul_est_xho_bem_fin_glc_gam_geo_pan_prs_bos_mol_owc_hau_scr_hun_dgb_ind_ben_mly_jpn_knd_kor_afr_svk_cic_cze_jav_rus_sid_sun_cnt_lit_ses_hin_tig_urd_ita_mcd_lat_qcu_pol_nor_dut_zul_heb_alb_amr_fre_tag_spa_ven_swe_swt_bat_tha_sod_tml_fbf_tsn_azi_arw_krd_aze_yor_vie_mlt_lda_ewe_swa	-0.136166899811673	-0.320955039205502	0.748964595970703
708	heb_lat_swa_ita_sid_hau_amh_eng_tur_aze_tsw_bat_akn_prs_cze_bsq_bul_wly_bem_cnt_ukr_ctl_xho_slo_zul_bos_est_dyu_cic_hun_grk_owc_geo_svk_rus_dut_pan_aeg_gam_nor_fin_tsn_sun_guj_jav_jpn_knd_kor_urd_alb_dgb_krd_tag_ben_anl_mao_mnd_pol_ses_scr_amr_lit_swe_hin_afr_qcu_rom_mol_fre_yor_chh_arw_sod_glc_ind_spa_igb_por_swt_mly_tha_tig_tml_bam_lda_azi_mcd_ger_uzb_moo_vie_mlt_fbf_ven_ewe	-0.107977237897091	-0.254575217427427	0.799613273392076
709	heb_ben_tsw_urd_tig_sod_amh_rom_tur_uzb_akn_bat_yor_svk_grk_bsq_nor_chh_dgb_cnt_glc_bul_bam_hin_lda_afr_est_ven_tsn_hun_alb_owc_geo_ukr_slo_arw_lit_gam_amr_guj_fin_zul_jav_cze_ind_jpn_tml_kor_pol_bos_moo_rus_tag_scr_anl_mao_mnd_ita_xho_swe_wly_fre_ctl_pan_eng_qcu_mcd_ger_krd_ewe_hau_spa_aeg_dut_sun_lat_igb_por_bem_mly_tha_sid_knd_cic_ses_azi_mol_prs_aze_swa_vie_mlt_fbf_swt_dyu	-0.274979328415804	-0.64955068987666	0.517583603646663
710	heb_lat_tsw_dut_tig_aeg_sod_prs_azi_uzb_igb_sun_moo_bul_rom_bsq_alb_amr_lda_mnd_krd_por_ven_swe_ses_scr_est_yor_dyu_hun_hin_chh_geo_pan_glc_mol_mcd_gam_sid_svk_fin_akn_tag_spa_mao_jpn_tml_kor_ben_urd_bem_cze_jav_grk_wly_mly_cnt_arw_swt_rus_anl_guj_ctl_fre_slo_qcu_afr_lit_ukr_dgb_amh_eng_hau_nor_bat_ita_fbf_ger_swa_ind_tha_owc_knd_bam_zul_aze_bos_pol_tur_cic_vie_mlt_tsn_xho_ewe	-0.0239514888739148	-0.0563425897097162	0.955189763626173
711	sid_glc_dyu_rom_mlt_aeg_heb_grk_azi_aze_igb_mly_bam_arw_bul_bsq_ukr_chh_xho_cnt_bos_mol_dgb_slo_moo_cze_est_ses_lda_fin_mcd_sod_geo_prs_swe_ben_rus_gam_amr_ger_hun_fbf_ind_ctl_tag_jpn_tml_kor_por_fre_tsw_nor_bat_pol_anl_sun_mnd_urd_akn_dut_tig_svk_alb_hin_lit_qcu_ita_spa_lat_ven_wly_guj_amh_krd_mao_scr_bem_pan_tsn_jav_tha_owc_knd_ewe_cic_uzb_afr_eng_tur_swa_vie_hau_zul_swt_yor	0.271046479522711	0.637298754369214	0.525496086942635
712	hau_eng_yor_ctl_anl_chh_aeg_scr_uzb_tur_bem_tag_dyu_alb_spa_bsq_swe_wly_lda_cnt_dut_slo_fbf_rom_ven_lat_hun_tsn_ses_fin_hin_tig_geo_svk_grk_bos_por_gam_amh_lit_est_xho_jav_pan_sun_jpn_tml_kor_pol_urd_bam_rus_mao_cze_heb_mly_mnd_ben_igb_arw_sod_bul_glc_mcd_ger_qcu_nor_prs_ukr_zul_mlt_afr_owc_krd_ind_mol_moo_ita_akn_bat_tha_sid_knd_dgb_cic_aze_guj_fre_azi_ewe_vie_amr_swt_swa_tsw	0.359083317681917	0.845513577076202	0.399994283818531
713	heb_grk_swa_spa_mlt_anl_hau_rus_tur_uzb_fbf_bat_tsn_bul_ukr_bsq_guj_wly_zul_cnt_rom_urd_yor_slo_dgb_mol_est_ses_bem_hun_ger_amr_geo_pan_glc_krd_alb_sid_sod_bos_fin_ven_ind_cze_mao_jpn_tml_kor_lit_scr_xho_mcd_jav_afr_chh_sun_mnd_swe_ewe_lat_gam_arw_hin_ctl_nor_qcu_dut_fre_ben_dyu_aeg_eng_amh_pol_mly_ita_lda_por_igb_tag_tha_tig_knd_swt_akn_aze_svk_prs_azi_bam_vie_owc_tsw_moo_cic	-0.579835141843391	-1.38167633663867	0.170381318355758
714	anl_lit_dgb_nor_heb_aeg_wly_swe_aze_azi_fbf_bat_swa_rus_grk_bsq_ctl_hau_tsw_cnt_afr_rom_ses_fre_zul_bul_hun_moo_ewe_fin_ita_amh_geo_krd_por_urd_prs_tig_mlt_cze_est_dyu_mly_hin_jav_jpn_knd_kor_mol_mcd_bem_scr_mao_bos_sid_sun_mnd_ger_igb_slo_amr_ben_pan_dut_svk_qcu_guj_spa_eng_akn_sod_alb_chh_pol_ind_arw_lda_lat_bam_tag_tha_owc_tml_swt_yor_uzb_glc_ukr_tur_tsn_vie_gam_ven_cic_xho	-0.304596850502744	-0.719965574151693	0.473351755413002
715	amr_slo_dyu_rom_hau_sod_owc_ukr_azi_uzb_zul_ind_tsn_bul_afr_bsq_ita_sid_swa_mnd_cze_urd_yor_bos_xho_grk_hun_bem_igb_est_rus_aeg_geo_arw_pol_swe_dut_gam_chh_svk_fin_ven_jav_lit_sun_jpn_tml_kor_pan_prs_fbf_nor_tag_por_amh_mao_cnt_mol_ses_ctl_wly_lat_ger_hin_guj_qcu_scr_glc_ben_lda_anl_mcd_mlt_spa_bat_eng_swt_fre_ewe_mly_tha_tig_knd_dgb_moo_aze_alb_krd_tur_akn_vie_heb_tsw_cic_bam	-0.254508236947256	-0.603553216659711	0.547610014814397
716	tig_svk_zul_rom_owc_anl_wly_slo_tur_aze_fbf_tag_cic_pol_pan_bsq_alb_amr_ven_mnd_por_fre_lda_glc_xho_eng_hun_yor_swt_fin_prs_sod_geo_bos_grk_hin_spa_amh_gam_mol_est_ewe_jav_scr_bat_jpn_tml_kor_ukr_ctl_tsw_urd_ind_krd_sid_mly_cnt_cze_akn_ben_mlt_lat_nor_swe_guj_qcu_rus_afr_arw_bem_heb_bul_aeg_ger_sun_ita_ses_dut_bam_mao_tha_hau_knd_tsn_igb_azi_mcd_lit_uzb_dgb_vie_chh_dyu_swa_moo	0.0609214683834965	0.143405144477335	0.886280488030017
717	chh_nor_swt_ger_wly_gam_sid_grk_azi_tur_cic_bat_tsw_dut_slo_bsq_scr_mlt_lda_cnt_eng_pan_moo_ben_dyu_lit_fin_ses_ewe_est_krd_owc_geo_svk_swe_ita_mol_heb_tig_glc_hun_zul_mao_arw_sun_jpn_knd_kor_guj_rus_xho_urd_tag_fre_hau_ind_mnd_hin_bem_pol_amh_bul_por_alb_rom_qcu_bos_ukr_afr_bam_amr_ctl_sod_mcd_mly_prs_akn_spa_ven_jav_tha_aeg_tml_tsn_dgb_uzb_cze_lat_aze_swa_vie_anl_fbf_yor_igb	-0.417030306026632	-0.990075618170073	0.324706156586742
718	owc_swe_cic_ctl_heb_amr_chh_nor_aze_uzb_dgb_ind_bam_slo_rus_bsq_cze_aeg_moo_mnd_fre_pan_tsn_prs_fbf_scr_est_swa_akn_fin_urd_sid_geo_krd_guj_bul_alb_gam_wly_ita_hun_tsw_bat_rom_tag_jpn_tml_kor_ger_svk_bem_mol_mly_spa_mlt_mao_cnt_mcd_dyu_lat_tig_hin_eng_ukr_grk_qcu_por_bos_afr_ses_anl_dut_sod_glc_jav_lit_ven_pol_lda_sun_tha_amh_knd_yor_swt_tur_ben_arw_azi_igb_vie_hau_zul_xho_ewe	0.636686981576223	1.50914727504077	0.134651155755209
719	sid_cze_ses_nor_gam_amh_sod_lit_tur_uzb_bam_mao_fbf_rom_scr_bsq_afr_chh_moo_cnt_ben_krd_dyu_rus_yor_guj_fin_ewe_dgb_est_bul_amr_geo_fre_mcd_ukr_eng_anl_mlt_mol_hun_zul_mly_ger_ind_jpn_tml_kor_ctl_ita_igb_lat_tag_dut_tig_bat_mnd_prs_swa_swe_owc_bos_spa_grk_urd_qcu_pol_arw_alb_lda_wly_hin_heb_svk_sun_pan_tsw_glc_swt_jav_tha_aeg_knd_cic_ven_aze_slo_por_azi_xho_vie_hau_tsn_akn_bem	-0.906376986411888	-2.19888572991145	0.0303662715281503
720	owc_rus_bem_ger_amh_aeg_wly_lat_aze_uzb_tsn_jav_dyu_rom_afr_bsq_pol_gam_igb_cnt_prs_ukr_zul_urd_cic_alb_fin_fbf_bam_hun_grk_anl_geo_swe_nor_arw_pan_sod_heb_ben_est_yor_ind_ita_sun_jpn_knd_kor_glc_hin_lda_slo_mao_guj_amr_bat_mnd_lit_ses_fre_sid_spa_por_mol_scr_qcu_mcd_eng_krd_ven_mlt_bul_chh_ctl_mly_cze_dgb_dut_moo_tag_tha_tig_tml_swt_swa_tur_svk_bos_azi_akn_vie_hau_xho_tsw_ewe	-0.303279051881964	-0.717768172535776	0.474699396619503
721	owc_grk_swt_svk_sid_tig_hau_rus_aze_tur_bem_mao_ses_swe_cze_bsq_bul_amr_cic_mnd_glc_scr_tsn_fre_bam_lat_fin_ewe_swa_est_ben_anl_geo_nor_guj_bos_afr_gam_amh_dut_hun_zul_ind_alb_tag_jpn_tml_kor_ger_ita_xho_urd_mly_arw_chh_jav_cnt_lit_yor_krd_sod_hin_mcd_pan_ukr_qcu_eng_mol_por_dgb_mlt_slo_aeg_ctl_bat_spa_moo_pol_tsw_sun_tha_heb_knd_lda_igb_uzb_rom_prs_azi_akn_vie_wly_ven_dyu_fbf	-0.411424087063959	-0.97591410188784	0.331638747230845
722	heb_bul_yor_mcd_amh_amr_owc_lat_uzb_tur_xho_bat_swt_hin_ctl_bsq_arw_chh_ses_mnd_scr_afr_bem_nor_akn_swe_hun_tsw_ewe_est_krd_sod_geo_ukr_prs_rom_ben_hau_tig_glc_fin_fbf_sun_slo_tag_jpn_tml_kor_pan_grk_lda_spa_mao_lit_anl_ind_cnt_alb_swa_bos_wly_svk_ger_ita_por_qcu_fre_pol_rus_ven_gam_guj_sid_eng_jav_cze_dyu_dut_tsn_mly_tha_mlt_knd_zul_igb_azi_urd_mol_aze_dgb_vie_aeg_bam_cic_moo	-0.674140585831086	-1.61471113117493	0.109761127219493
723	tig_bos_xho_bul_wly_amr_owc_mcd_uzb_azi_dgb_tag_ses_grk_cze_bsq_arw_anl_tsw_mnd_krd_scr_lda_dut_swa_slo_hun_zul_akn_est_rus_gam_geo_ben_guj_glc_alb_aeg_sid_ctl_fin_yor_mao_ita_ind_jpn_tml_kor_svk_spa_cic_lit_mly_mol_sod_bat_cnt_fre_igb_pol_mlt_hin_por_afr_prs_qcu_lat_nor_swe_bam_chh_ger_heb_rom_sun_urd_dyu_eng_swt_jav_tha_amh_knd_ewe_tsn_aze_ukr_pan_tur_moo_vie_hau_bem_fbf_ven	-0.219561377135548	-0.518555376202934	0.605302483301571
724	tig_spa_zul_swe_aeg_amr_gam_rom_uzb_tur_fbf_jav_swt_lat_bul_bsq_scr_chh_akn_cnt_ita_urd_igb_por_ewe_afr_hun_bam_tsw_est_pan_anl_geo_ukr_nor_grk_fre_amh_sod_arw_fin_yor_tag_prs_mly_jpn_tml_kor_guj_cze_tsn_slo_ind_svk_sid_mao_mnd_bos_lda_dut_wly_mol_rus_mcd_ben_qcu_alb_eng_pol_cic_heb_krd_mlt_ger_bat_glc_ven_lit_dyu_sun_tha_owc_knd_bem_ses_aze_ctl_hin_azi_dgb_vie_hau_xho_swa_moo	0.301309878651819	0.710230477502391	0.47933840694639
725	gam_krd_lda_alb_mlt_amh_sod_mol_tur_uzb_moo_ind_swa_bos_afr_bsq_svk_anl_akn_cnt_rom_ben_ven_hin_dgb_ita_hun_yor_igb_fin_scr_hau_geo_rus_spa_ukr_pan_aeg_sid_prs_est_cic_mao_nor_bat_jpn_tml_kor_lat_lit_dyu_ctl_mly_arw_wly_tag_mnd_cze_fbf_por_amr_fre_dut_guj_bul_qcu_eng_slo_urd_zul_owc_glc_heb_pol_jav_grk_tsw_swe_ses_sun_tha_chh_knd_ewe_xho_azi_ger_mcd_aze_bem_vie_tig_bam_tsn_swt	-0.193721289369137	-0.457580948818998	0.648320764131654
726	owc_ita_lda_krd_chh_anl_aeg_pan_tur_uzb_akn_mao_bam_ben_grk_bsq_ctl_amr_xho_cnt_spa_rus_yor_alb_ven_cze_fin_fbf_ses_hun_dut_gam_geo_rom_slo_mcd_bul_sid_heb_afr_est_ewe_sun_fre_jav_jpn_tml_kor_glc_ger_swt_eng_ind_mol_hau_bat_mnd_arw_dgb_bos_amh_nor_prs_swe_por_qcu_guj_hin_lit_swa_sod_svk_mlt_pol_tag_ukr_cic_scr_zul_mly_tha_wly_knd_tsn_bem_azi_urd_lat_aze_igb_vie_tig_dyu_tsw_moo	-0.628968764626415	-1.50415799203131	0.135929270048461
727	hau_ita_lda_cze_aeg_amh_anl_arw_aze_tur_igb_mao_xho_swe_afr_bsq_hin_mlt_bam_cnt_rus_urd_swt_pol_yor_eng_hun_ses_tsn_fin_spa_heb_geo_ctl_bos_scr_ben_gam_sid_rom_est_cic_ind_lit_jav_jpn_tml_kor_prs_mol_bem_slo_bat_nor_amr_sun_mnd_alb_ven_fre_sod_ukr_dut_svk_grk_qcu_glc_lat_guj_tsw_tig_por_wly_ger_tag_pan_swa_mcd_dgb_mly_tha_owc_knd_moo_akn_azi_bul_krd_uzb_dyu_vie_chh_fbf_zul_ewe	-0.204752222674492	-0.483480138414325	0.62989124630239
728	tig_afr_bam_hin_owc_hau_amr_mcd_azi_uzb_zul_tag_ewe_pol_por_bsq_krd_chh_dyu_cnt_bos_slo_ses_pan_swa_guj_fin_xho_lda_est_fre_sid_geo_urd_nor_ita_rom_gam_wly_cze_hun_swt_mao_scr_bat_jpn_knd_kor_dut_prs_ven_lat_sun_ben_aeg_mly_mnd_grk_fbf_lit_anl_spa_arw_ctl_glc_qcu_svk_bul_ger_igb_mlt_mol_amh_rus_jav_ukr_dgb_swe_tsw_ind_tha_sod_tml_akn_tsn_aze_alb_eng_tur_bem_vie_heb_cic_yor_moo	0.79185724259262	1.88202591123666	0.0629595526344248
729	aeg_nor_cic_bos_heb_wly_mlt_guj_uzb_tur_bam_tag_ses_lat_slo_bsq_ben_anl_fbf_cnt_pol_scr_dgb_ukr_tsn_mcd_hun_swa_swt_fin_eng_gam_geo_swe_fre_spa_ctl_tig_chh_glc_est_ven_jav_urd_mly_jpn_tml_kor_rus_afr_ewe_krd_sun_mol_amh_ind_mnd_arw_zul_hin_sid_ita_pan_alb_lit_qcu_grk_cze_dut_bem_sod_svk_amr_ger_mao_rom_xho_prs_moo_bat_tha_hau_knd_yor_igb_aze_bul_por_azi_lda_vie_owc_dyu_tsw_akn	-0.0219736248348613	-0.0517641111943329	0.958827675370676
730	hau_arw_ewe_rom_chh_sod_gam_grk_uzb_tur_xho_bat_swa_lat_ger_bsq_ita_wly_ses_mnd_spa_por_bem_ukr_tsw_pan_fin_tsn_zul_est_bos_tig_geo_ctl_mol_slo_guj_sid_aeg_nor_hun_igb_mly_cze_mao_jpn_tml_kor_glc_alb_bam_hin_tag_svk_mlt_jav_cnt_swe_akn_eng_anl_dut_prs_lit_mcd_qcu_ben_rus_urd_moo_amr_afr_heb_fre_sun_bul_ven_pol_fbf_ind_tha_owc_knd_lda_dyu_aze_krd_scr_azi_dgb_vie_amh_swt_cic_yor	0.585641583062161	1.38667039528583	0.168857314912947
731	hau_svk_ses_por_anl_sod_owc_alb_azi_tur_yor_bat_akn_spa_bul_bsq_rom_aeg_swt_cnt_fre_grk_dgb_lat_cic_mol_est_igb_tsn_fin_eng_wly_geo_slo_nor_swe_prs_heb_tig_afr_hun_ven_ind_ctl_sun_jpn_tml_kor_hin_mcd_ewe_scr_tag_ita_amr_mly_mnd_glc_bem_pol_sid_pan_dut_ger_ben_qcu_rus_krd_bos_moo_mlt_ukr_chh_arw_jav_guj_lda_cze_zul_mao_tha_gam_knd_fbf_bam_uzb_urd_lit_aze_dyu_vie_amh_tsw_xho_swa	0.0888225940033747	0.209224455424398	0.834730637290319
732	sid_bos_swt_glc_tig_heb_aeg_guj_azi_tur_zul_mao_cic_cze_lat_bsq_nor_amh_tsn_cnt_arw_krd_moo_lit_ven_pan_est_yor_dyu_fin_swe_hau_geo_por_pol_alb_svk_mlt_wly_scr_hun_bem_sun_mol_ind_jpn_tml_kor_ger_ukr_lda_mcd_jav_hin_amr_tag_mnd_bul_swa_grk_gam_rus_urd_ctl_ben_qcu_eng_afr_ita_akn_chh_dut_owc_slo_mly_fre_tsw_spa_dgb_bat_tha_anl_knd_ewe_igb_uzb_prs_rom_aze_ses_vie_sod_xho_fbf_bam	-0.329889588551362	-0.780483991437299	0.437088095366023
733	mlt_ctl_moo_pan_anl_chh_owc_grk_uzb_tur_yor_ind_fbf_glc_spa_bsq_pol_hau_tsn_mnd_rus_ukr_akn_lit_xho_swe_fin_ses_zul_est_afr_gam_geo_scr_arw_hin_dut_tig_amr_nor_hun_lda_tag_bul_mao_jpn_knd_kor_cze_krd_bam_ben_mly_prs_amh_jav_cnt_por_bem_urd_sid_guj_eng_lat_alb_qcu_fre_svk_ger_cic_sod_bos_aeg_rom_bat_mol_swa_ita_tsw_sun_tha_heb_tml_ewe_swt_aze_slo_mcd_azi_dgb_vie_wly_ven_dyu_igb	0.417960361782226	0.983847440965025	0.327743189101279
734	amr_fre_xho_slo_wly_tig_amh_rus_azi_tur_ewe_tag_igb_grk_por_bsq_ukr_owc_dgb_cnt_prs_bos_bem_spa_tsw_eng_est_swt_cic_fin_ger_aeg_geo_glc_guj_alb_afr_anl_mlt_nor_hun_ses_jav_svk_mly_jpn_tml_kor_rom_cze_ven_swe_bat_hin_heb_sun_mnd_ita_tsn_bul_hau_urd_pan_scr_lit_qcu_lat_pol_ben_zul_sod_dut_chh_mol_ind_mcd_akn_krd_yor_mao_tha_gam_knd_dyu_swa_uzb_ctl_arw_aze_lda_vie_sid_moo_fbf_bam	-0.327917601529177	-0.777446392668799	0.438868655678324
735	amr_ukr_zul_prs_anl_gam_heb_nor_tur_azi_bam_ind_akn_afr_scr_bsq_swe_tig_cic_mnd_mol_alb_dyu_spa_tsn_lat_fin_bem_dgb_est_grk_owc_geo_urd_dut_ita_pol_hau_aeg_krd_hun_swt_mly_bos_jav_jpn_knd_kor_svk_glc_tsw_slo_bat_ctl_chh_mao_cnt_hin_ven_mcd_mlt_bul_lit_eng_fre_qcu_guj_por_ben_igb_amh_arw_sid_rom_sun_ger_yor_rus_ses_tag_tha_sod_tml_lda_fbf_uzb_pan_cze_aze_ewe_vie_wly_moo_xho_swa	-0.156537170240221	-0.36919451991027	0.712821987831234
736	tig_lit_zul_mcd_sid_mlt_chh_alb_aze_azi_tsn_mly_swt_por_ger_bsq_dut_sod_xho_mnd_rom_nor_akn_bul_bam_prs_hun_moo_dgb_fin_pan_owc_geo_ita_glc_mol_fre_amr_amh_ctl_est_ewe_sun_swe_tag_jpn_tml_kor_hin_rus_dyu_svk_mao_scr_wly_bat_cnt_slo_bem_urd_heb_cze_bos_lat_spa_qcu_pol_krd_ben_yor_aeg_grk_gam_ukr_jav_afr_fbf_arw_tsw_ind_tha_hau_knd_lda_ses_uzb_eng_guj_tur_ven_vie_anl_igb_cic_swa	-0.0743178185233258	-0.1756407934809	0.860958020827932
737	hau_por_moo_alb_gam_sod_amr_krd_tur_uzb_fbf_tag_dyu_guj_scr_bsq_spa_aeg_ewe_cnt_ctl_bos_lda_mcd_swa_urd_est_cic_dgb_fin_lit_chh_geo_lat_glc_ger_fre_mlt_heb_svk_hun_bem_mly_slo_jav_jpn_tml_kor_dut_mol_akn_ben_bat_pol_tig_ind_mnd_ita_ses_afr_anl_hin_arw_rus_eng_qcu_swe_grk_bul_igb_sid_rom_amh_ukr_mao_pan_tsn_cze_yor_sun_tha_owc_knd_ven_xho_azi_prs_nor_aze_tsw_vie_wly_zul_swt_bam	-0.209529642976279	-0.494629572356665	0.622028096437066
738	tig_pan_dgb_bos_amr_chh_gam_ita_azi_tur_tsn_jav_cic_cze_afr_bsq_rom_anl_igb_cnt_prs_spa_tsw_guj_ewe_alb_fin_swa_xho_hun_ctl_owc_geo_pol_arw_mol_fre_hau_amh_mcd_est_moo_sun_nor_mao_jpn_knd_kor_ben_lit_lda_por_mly_scr_sid_tag_mnd_rus_bem_bul_aeg_lat_slo_dut_ukr_qcu_krd_hin_svk_zul_heb_swe_mlt_ger_ind_urd_ses_eng_akn_bat_tha_sod_tml_dyu_fbf_uzb_glc_grk_aze_ven_vie_wly_yor_swt_bam	0.555221241222078	1.31405628189037	0.192059301593747
739	tig_ita_moo_glc_gam_mlt_hau_pol_uzb_tur_ses_jav_tsw_eng_scr_bsq_lat_sid_dgb_mnd_urd_rus_akn_nor_yor_hin_est_lda_swt_hun_lit_sod_geo_alb_guj_bul_rom_amh_anl_afr_fin_ewe_bat_bos_tag_jpn_tml_kor_ctl_spa_xho_pan_mly_cze_owc_sun_cnt_mcd_tsn_svk_wly_swe_slo_ben_grk_qcu_ukr_krd_mol_cic_heb_fre_chh_arw_ind_prs_dyu_ger_igb_mao_tha_amr_knd_bem_fbf_azi_por_dut_aze_swa_vie_aeg_zul_bam_ven	-1.17354954601626	-2.9088083742203	0.00453776904093889
740	anl_nor_yor_ctl_mlt_hau_tig_pan_tur_aze_xho_jav_zul_rus_prs_bsq_dut_aeg_dyu_mnd_slo_lit_tsw_bos_swa_svk_est_ses_bam_hun_ita_wly_geo_spa_lat_glc_mol_heb_amr_eng_fin_fbf_ind_rom_mao_jpn_knd_kor_grk_urd_lda_guj_tag_por_chh_mly_cnt_arw_dgb_ger_owc_ben_ukr_pol_swe_qcu_bul_scr_afr_ewe_amh_krd_sod_cze_bat_hin_tsn_alb_swt_sun_tha_gam_tml_igb_cic_uzb_fre_mcd_azi_ven_vie_sid_bem_akn_moo	-0.949665682281931	-2.31092395838449	0.02304706076895
741	sid_pol_bem_scr_wly_anl_amr_afr_uzb_azi_swt_bat_ven_prs_slo_bsq_ger_chh_swa_mnd_guj_swe_lda_pan_ewe_ita_fin_dgb_yor_hun_eng_sod_geo_urd_alb_ctl_por_owc_heb_lat_est_cic_tag_cze_sun_jpn_tml_kor_rus_spa_zul_mol_ind_dut_gam_mly_cnt_arw_igb_grk_aeg_ben_rom_svk_bul_qcu_nor_bos_ukr_akn_hau_mcd_tig_krd_mao_lit_xho_hin_dyu_jav_tha_mlt_knd_fbf_bam_aze_fre_glc_tur_ses_vie_amh_tsw_tsn_moo	0.0916833967306684	0.215850013621856	0.829577374664254
742	heb_grk_yor_pol_mlt_wly_gam_ukr_aze_uzb_zul_jav_akn_swe_slo_bsq_mcd_owc_xho_mnd_alb_bos_ewe_arw_fbf_mol_fin_cic_swt_est_hin_anl_geo_dut_urd_ita_rus_tig_amr_ger_hun_tsn_mly_ben_tag_jpn_tml_kor_bul_afr_dgb_fre_sun_svk_hau_bat_cnt_cze_ses_guj_amh_lit_krd_prs_glc_qcu_rom_por_eng_lda_chh_spa_aeg_ctl_mao_nor_bem_lat_dyu_ind_tha_sid_knd_bam_ven_azi_pan_scr_tur_igb_vie_sod_tsw_swa_moo	0.482181102278882	1.13858915414806	0.257799063022023
743	sid_bul_dyu_mol_mlt_amh_anl_urd_aze_tur_akn_ind_xho_alb_lit_bsq_dut_gam_zul_mnd_scr_cze_yor_rom_swt_por_hun_tsn_igb_fin_eng_heb_geo_ctl_svk_arw_prs_sod_hau_pan_est_moo_tag_nor_mao_jpn_knd_kor_slo_spa_cic_afr_bat_guj_owc_sun_cnt_rus_ven_ben_chh_lat_swe_bos_hin_qcu_ukr_ita_glc_bem_amr_ger_aeg_fre_jav_pol_lda_krd_ewe_mly_tha_tig_tml_ses_bam_uzb_grk_mcd_azi_fbf_vie_wly_swa_tsw_dgb	-0.138931239365398	-0.327485172667614	0.744036997137761
744	sid_pol_ven_ctl_anl_wly_amh_hin_tur_uzb_cic_ind_lda_krd_svk_bsq_bos_owc_yor_cnt_slo_cze_ses_rus_bem_afr_est_tsn_dyu_fin_scr_gam_geo_mcd_prs_por_alb_hau_mlt_lit_hun_tsw_sun_spa_bat_jpn_tml_kor_swe_pan_xho_grk_mao_guj_aeg_tag_mnd_ben_zul_dut_chh_arw_rom_glc_eng_qcu_ger_nor_ukr_fbf_heb_urd_tig_ita_mly_lat_moo_fre_igb_jav_tha_sod_knd_dgb_ewe_azi_bul_mol_aze_akn_vie_amr_swt_bam_swa	0.424062600525331	1.00113119724476	0.319361141708654
745	wly_afr_ven_arw_tig_anl_owc_hin_uzb_azi_yor_jav_ewe_fre_rus_bsq_svk_sod_moo_mnd_alb_eng_dyu_ger_cic_mcd_est_lda_tsw_fin_lit_gam_geo_guj_spa_krd_cze_chh_hau_bul_hun_fbf_tag_pol_sun_jpn_knd_kor_swe_ctl_tsn_pan_ind_nor_mlt_mly_cnt_scr_zul_ben_heb_por_urd_dut_prs_qcu_slo_lat_grk_akn_aeg_bos_amr_glc_mao_mol_igb_ukr_ses_bat_tha_sid_tml_xho_swa_tur_ita_rom_aze_bem_vie_amh_dgb_swt_bam	0.433136840304414	1.02123281595308	0.309793374725141
746	gam_ita_bam_bul_heb_aeg_owc_slo_aze_uzb_akn_mly_bem_ctl_ben_bsq_nor_sod_zul_mnd_grk_mol_ses_por_cic_eng_hun_tsn_igb_est_afr_amr_geo_spa_dut_prs_urd_tig_hau_fre_fin_fbf_bat_arw_tag_jpn_tml_kor_ger_scr_moo_pol_sun_pan_amh_ind_cnt_alb_yor_lat_wly_krd_guj_swe_rom_qcu_lit_cze_rus_tsw_anl_hin_chh_mcd_mao_glc_ven_bos_dyu_jav_tha_mlt_knd_dgb_ewe_azi_ukr_svk_tur_swt_vie_sid_swa_lda_xho	-0.542864381967707	-1.29430788481504	0.19876381234405
747	wly_svk_cic_fre_gam_mlt_heb_alb_tur_uzb_tsw_mly_moo_ctl_eng_bsq_ben_sid_ses_mnd_bos_rom_lda_bul_zul_prs_fin_tsn_dgb_hun_swe_aeg_geo_slo_rus_nor_spa_amr_sod_por_est_swt_sun_afr_jav_jpn_knd_kor_hin_krd_ewe_scr_ind_ukr_chh_tag_cnt_mol_dyu_arw_anl_lat_glc_cze_ger_qcu_dut_urd_guj_fbf_owc_ita_tig_lit_mao_mcd_swa_pan_ven_bat_tha_hau_tml_bem_igb_azi_pol_grk_aze_yor_vie_amh_bam_xho_akn	0.0921959229726757	0.217247652753969	0.828491254257641
748	aeg_ukr_swa_slo_owc_chh_amh_bos_aze_tur_tsw_ind_zul_lat_ben_bsq_afr_tig_ven_mnd_guj_grk_ewe_eng_lda_swe_est_dgb_tsn_fin_rus_heb_geo_prs_rom_ctl_pol_sid_sod_fre_hun_swt_tag_hin_mly_jpn_knd_kor_spa_mol_xho_por_jav_cze_amr_sun_cnt_svk_moo_alb_gam_arw_lit_nor_glc_qcu_ger_ita_scr_dyu_wly_krd_mlt_bul_mao_dut_bem_mcd_yor_bat_tha_hau_tml_igb_akn_uzb_pan_urd_azi_fbf_vie_anl_cic_bam_ses	-0.673889149598646	-1.61716641986619	0.109229448358324
749	owc_glc_swt_dut_sid_chh_heb_ger_uzb_azi_igb_mly_lda_rus_bul_bsq_mcd_anl_akn_cnt_hin_ben_yor_krd_tsn_lat_fin_fbf_swa_est_ukr_tig_geo_cze_ita_afr_eng_hau_gam_guj_hun_ewe_tag_scr_mao_jpn_knd_kor_arw_grk_xho_swe_ind_pan_wly_sun_mnd_rom_moo_slo_mlt_mol_por_pol_fre_qcu_prs_urd_lit_ses_aeg_ctl_amr_alb_jav_nor_tsw_svk_bam_bat_tha_amh_tml_bem_zul_tur_bos_spa_aze_dyu_vie_sod_cic_dgb_ven	0.292327656657783	0.688550749548252	0.492820100698635
750	heb_ctl_ses_afr_sid_sod_mlt_pan_azi_aze_bem_sun_swt_ukr_lat_bsq_spa_amr_ven_mnd_arw_bul_ewe_rus_zul_eng_est_igb_dgb_hun_cze_aeg_geo_slo_ger_nor_mol_tig_chh_glc_fin_fbf_bat_rom_mly_jpn_tml_kor_ben_por_tsw_swe_jav_ita_hau_ind_cnt_scr_tsn_urd_amh_grk_alb_pol_bos_qcu_mcd_lit_dut_dyu_wly_guj_gam_hin_tag_fre_lda_krd_akn_mao_tha_anl_knd_moo_cic_tur_prs_svk_uzb_swa_vie_owc_xho_bam_yor	-0.732335178202911	-1.75800940568012	0.082036017915899
751	sid_ben_ven_arw_sod_amh_wly_cze_azi_aze_moo_mao_igb_nor_lat_bsq_svk_aeg_swa_mnd_pan_bul_tsn_afr_xho_dut_fin_swt_dgb_hun_ukr_gam_geo_bos_urd_glc_lit_chh_anl_eng_est_akn_jav_mcd_bat_jpn_tml_kor_scr_hin_cic_prs_mly_rus_mlt_ind_cnt_grk_lda_por_hau_pol_ctl_krd_alb_qcu_fre_ger_guj_bam_amr_mol_owc_ita_tag_rom_fbf_spa_dyu_sun_tha_heb_knd_tsw_bem_uzb_swe_slo_tur_ses_vie_tig_yor_zul_ewe	-0.0524673755749149	-0.123605026970846	0.90189476098232
752	chh_scr_ewe_pol_wly_heb_anl_ctl_uzb_aze_igb_mao_bem_mcd_ita_bsq_por_aeg_tsn_mnd_glc_alb_dgb_lit_zul_svk_fin_lda_dyu_hun_prs_gam_geo_ger_cze_grk_hin_mlt_amr_guj_est_moo_sun_fre_jav_jpn_tml_kor_rus_nor_swa_bul_mly_slo_sid_bat_cnt_krd_tsw_spa_amh_swe_lat_arw_eng_qcu_afr_urd_ukr_swt_tig_dut_owc_ben_ind_pan_akn_bos_fbf_tag_tha_sod_knd_xho_cic_azi_mol_rom_tur_bam_vie_hau_yor_ses_ven	-0.921932558771053	-2.23614286335665	0.0277337916378649
753	sid_ger_ven_lit_chh_amr_sod_grk_uzb_azi_dgb_bat_bem_guj_pol_bsq_krd_wly_fbf_mnd_lat_slo_swa_bul_yor_scr_hun_dyu_swt_est_ita_aeg_geo_arw_pan_cze_eng_anl_owc_afr_fin_cic_mao_glc_sun_jpn_knd_kor_ben_por_zul_mol_tag_hin_mlt_mly_cnt_prs_bam_alb_tig_rus_urd_rom_mcd_qcu_svk_ukr_dut_akn_gam_ctl_hau_spa_ind_swe_lda_bos_xho_jav_tha_heb_tml_ewe_tsw_aze_fre_nor_tur_tsn_vie_amh_moo_ses_igb	-0.621877310376592	-1.48707477014704	0.140377708004478
754	heb_pan_dgb_fre_amr_sod_wly_eng_tur_azi_xho_sun_zul_prs_lat_bsq_mcd_tig_tsw_cnt_guj_por_yor_afr_bam_ita_fin_ven_dyu_est_bul_mlt_geo_ctl_krd_lit_glc_anl_chh_mol_hun_ewe_jav_rus_mao_jpn_tml_kor_spa_svk_igb_dut_bat_grk_aeg_ind_mnd_rom_ses_ben_amh_alb_arw_ukr_urd_qcu_hin_swe_scr_fbf_sid_cze_hau_slo_tag_bos_moo_ger_lda_mly_tha_gam_knd_bem_swt_aze_pol_nor_uzb_swa_vie_owc_tsn_akn_cic	-0.538840425742482	-1.28566673040007	0.201751542521914
755	sid_por_yor_swe_gam_amr_hau_prs_aze_tur_bem_mly_ven_bul_ukr_bsq_glc_amh_swt_cnt_eng_rom_igb_pan_moo_dut_fin_lda_fbf_est_bos_mlt_geo_ita_scr_urd_lit_tig_aeg_grk_hun_ses_sun_lat_ind_jpn_tml_kor_mol_ctl_dyu_ben_bat_pol_anl_tag_mnd_afr_xho_arw_chh_spa_nor_hin_svk_qcu_alb_krd_slo_akn_heb_rus_sod_guj_mao_fre_bam_ger_zul_jav_tha_owc_knd_tsn_dgb_uzb_cze_mcd_azi_ewe_vie_wly_tsw_swa_cic	-0.222508032434551	-0.525424684225592	0.600538509757939
756	sid_ukr_ven_hin_owc_gam_sod_urd_tur_aze_bam_bat_moo_grk_fre_bsq_nor_amh_lda_mnd_por_bos_zul_mol_akn_arw_fin_igb_tsn_est_ctl_heb_geo_afr_spa_prs_glc_hau_mlt_cze_hun_swt_ind_eng_tag_jpn_knd_kor_mcd_rom_ewe_ben_jav_krd_tig_sun_cnt_ger_ses_pol_aeg_lit_bul_pan_rus_qcu_lat_ita_swe_dyu_wly_scr_amr_slo_mao_dut_bem_svk_tsw_mly_tha_chh_tml_dgb_cic_azi_guj_alb_uzb_fbf_vie_anl_xho_yor_swa	-0.330824884802381	-0.783316251570905	0.435431713309999
757	hau_scr_ses_grk_amr_owc_gam_mol_uzb_azi_ewe_sun_swt_glc_lit_bsq_fre_anl_zul_cnt_spa_bul_akn_nor_cic_hin_est_igb_yor_fin_cze_wly_geo_svk_bos_mcd_ita_amh_heb_pol_hun_bam_tag_por_mao_jpn_knd_kor_prs_pan_bem_slo_mly_ben_aeg_jav_mnd_rus_xho_dut_mlt_afr_krd_alb_ctl_qcu_arw_ger_lat_tsw_sid_urd_chh_ukr_ind_rom_lda_guj_fbf_bat_tha_tig_tml_swa_dyu_tur_swe_eng_aze_tsn_vie_sod_ven_moo_dgb	-0.0218175333008316	-0.0513711064996986	0.959139985966247
758	owc_cze_tsn_pol_sod_amr_heb_lit_azi_aze_fbf_mly_tsw_bul_guj_bsq_rus_chh_xho_cnt_glc_eng_dgb_por_cic_bos_fin_ses_moo_est_nor_wly_geo_hin_spa_swe_urd_sid_mlt_scr_hun_swt_jav_svk_sun_jpn_knd_kor_slo_grk_igb_ukr_ind_ita_amh_bat_mnd_ben_yor_mol_tig_mcd_ctl_rom_arw_qcu_krd_afr_alb_akn_aeg_prs_hau_pan_tag_fre_bam_ger_bem_mao_tha_gam_tml_swa_zul_uzb_lat_dut_tur_ven_vie_anl_ewe_lda_dyu	-0.625710619023295	-1.49698037793494	0.137784647289779
759	sid_svk_cic_lit_amh_owc_sod_mcd_azi_uzb_akn_sun_yor_bos_ben_bsq_hin_gam_ewe_cnt_bul_ctl_ses_arw_swt_rus_est_tsn_swa_fin_prs_aeg_geo_glc_fre_ger_dut_chh_hau_swe_hun_bam_tag_ita_ind_jpn_tml_kor_mol_eng_xho_lat_bat_guj_heb_mao_mnd_grk_dyu_pol_mlt_ukr_afr_pan_por_qcu_nor_urd_cze_tsw_amr_rom_wly_slo_jav_spa_zul_scr_moo_mly_tha_anl_knd_igb_fbf_tur_krd_alb_aze_ven_vie_tig_bem_lda_dgb	-0.430556098264158	-1.02173109058612	0.309558679992502
760	aeg_ukr_xho_ger_wly_chh_anl_pan_azi_aze_swa_tag_ses_urd_rus_bsq_prs_heb_lda_cnt_spa_krd_ven_nor_bem_lit_hun_tsn_tsw_est_fre_amr_geo_ita_lat_arw_glc_mlt_sod_bos_fin_bam_ind_hin_jav_jpn_knd_kor_alb_cze_akn_svk_bat_guj_gam_mly_mnd_scr_ewe_ctl_tig_pol_rom_swe_mcd_qcu_bul_afr_mol_swt_hau_dut_amh_eng_sun_slo_moo_por_cic_mao_tha_owc_tml_yor_zul_uzb_grk_ben_tur_fbf_vie_sid_dyu_igb_dgb	-1.41843980839481	-3.56289206224781	0.000580878058735923
761	mlt_guj_tsw_rom_aeg_sod_heb_slo_uzb_azi_igb_bat_xho_grk_mol_bsq_ben_anl_tsn_cnt_bul_cze_dgb_swe_ewe_dut_fin_yor_bem_hun_afr_amr_geo_hin_krd_alb_fre_wly_hau_lat_est_zul_tag_por_mao_jpn_tml_kor_ger_pol_dyu_eng_ind_mcd_gam_jav_mnd_ita_moo_pan_owc_ukr_nor_scr_prs_qcu_lit_urd_ctl_cic_tig_arw_sid_rus_mly_glc_lda_bos_fbf_sun_tha_chh_knd_ven_ses_aze_svk_spa_tur_akn_vie_amh_bam_swt_swa	-0.41549722397026	-0.984597046345873	0.327376672160884
762	hau_bos_ses_mol_sid_sod_owc_arw_aze_azi_igb_mly_akn_pol_scr_bsq_pan_aeg_ven_cnt_bul_ita_fbf_ger_dgb_fre_hun_swa_xho_fin_rom_chh_geo_guj_afr_dut_svk_amr_anl_ctl_est_ewe_sun_por_jav_jpn_tml_kor_slo_krd_tsn_glc_tag_lat_mlt_mao_mnd_hin_bem_prs_tig_spa_nor_ben_grk_qcu_swe_lit_rus_zul_gam_urd_amh_alb_ind_eng_moo_mcd_swt_bat_tha_wly_knd_lda_cic_tur_ukr_cze_uzb_tsw_vie_heb_yor_dyu_bam	-0.998283002580212	-2.43807328726698	0.0166658354633538
763	wly_prs_ses_slo_chh_tig_mlt_cze_uzb_azi_dyu_jav_moo_lit_rus_bsq_mcd_hau_igb_mnd_bos_ctl_fbf_ben_akn_mol_est_lda_ven_hun_swe_heb_geo_krd_ukr_rom_scr_owc_gam_grk_fin_xho_ind_nor_tag_jpn_tml_kor_glc_pan_swt_svk_mao_alb_amr_mly_cnt_fre_bam_ita_aeg_eng_bul_por_afr_qcu_ger_guj_hin_bem_sid_lat_sod_arw_bat_spa_swa_dut_zul_sun_tha_anl_knd_tsn_cic_tur_pol_urd_aze_yor_vie_amh_ewe_tsw_dgb	-0.0818702463370119	-0.192895630225208	0.84746133555974
764	chh_prs_dgb_guj_heb_mlt_tig_krd_aze_uzb_fbf_sun_dyu_svk_rus_bsq_lat_gam_bem_cnt_eng_mcd_swa_swe_lda_pan_est_akn_igb_hun_ita_amh_geo_bos_rom_alb_lit_anl_sid_bul_fin_moo_tag_grk_mao_jpn_tml_kor_pol_nor_cic_spa_bat_afr_hau_ind_mnd_dut_yor_hin_sod_mol_por_glc_slo_qcu_ctl_scr_ukr_ewe_wly_ger_owc_cze_mly_arw_ses_fre_zul_jav_tha_aeg_knd_ven_tsw_tur_ben_urd_azi_swt_vie_amr_bam_xho_tsn	-0.576546210877795	-1.37610490953124	0.172093848064194
765	gam_rus_bam_prs_mlt_anl_chh_alb_tur_uzb_xho_jav_ven_fre_svk_bsq_spa_wly_swt_cnt_krd_pol_swa_rom_tsn_lat_fin_tsw_ewe_est_ger_sod_geo_grk_glc_urd_afr_amh_sid_lit_hun_cic_mao_por_mly_jpn_knd_kor_eng_ita_dyu_swe_bat_bul_aeg_sun_mnd_dut_ses_mcd_hau_nor_arw_guj_scr_qcu_cze_bos_pan_igb_tig_ukr_heb_hin_tag_slo_fbf_ben_zul_ind_tha_amr_tml_lda_yor_azi_mol_ctl_aze_bem_vie_owc_dgb_akn_moo	0.555029638288494	1.31226359206388	0.192660850867513
766	hau_spa_ewe_swe_wly_aeg_chh_ben_aze_azi_ven_sun_tsn_lit_ctl_bsq_ger_heb_dyu_cnt_nor_ukr_akn_lat_fbf_urd_fin_swt_moo_hun_por_mlt_geo_bos_pol_bul_svk_tig_owc_krd_est_tsw_ind_mol_jav_jpn_tml_kor_rus_scr_bem_afr_mao_ita_gam_tag_mnd_cze_ses_fre_sod_prs_grk_pan_rom_qcu_glc_alb_dut_igb_anl_hin_sid_guj_bat_mcd_xho_arw_yor_mly_tha_amh_knd_dgb_zul_tur_slo_eng_uzb_lda_vie_amr_swa_cic_bam	-0.542633387462311	-1.29190336923187	0.199591868130116
767	chh_por_bam_mol_anl_heb_owc_svk_azi_uzb_fbf_jav_tsw_ctl_pan_bsq_bos_amr_zul_cnt_scr_cze_cic_eng_akn_fre_hun_dyu_ses_est_slo_gam_geo_prs_dut_bul_lat_wly_sod_ben_fin_bem_mly_mcd_bat_jpn_tml_kor_lit_alb_lda_rus_sun_krd_tig_mao_mnd_rom_xho_spa_amh_pol_arw_ukr_hin_qcu_glc_ger_urd_swa_mlt_afr_aeg_nor_tag_grk_dgb_swe_swt_ind_tha_hau_knd_tsn_igb_tur_ita_guj_aze_moo_vie_sid_ven_yor_ewe	0.0432895771111028	0.101800557704533	0.919134151631033
768	aeg_guj_dyu_ukr_owc_chh_amh_hin_azi_aze_ses_jav_tsw_swe_afr_bsq_pan_gam_igb_mnd_svk_eng_bam_spa_moo_rom_hun_dgb_bem_est_arw_hau_geo_por_rus_ita_mol_anl_mlt_scr_fin_fbf_sun_krd_mly_jpn_tml_kor_bul_mcd_lda_slo_ind_glc_sid_bat_cnt_fre_ewe_grk_sod_dut_nor_lit_urd_qcu_alb_ctl_bos_tsn_wly_cze_amr_pol_mao_lat_ven_prs_cic_tag_tha_tig_knd_xho_swt_uzb_ger_ben_tur_swa_vie_heb_akn_yor_zul	-0.677492185391386	-1.62611817019102	0.107308502375914
769	anl_urd_swa_prs_chh_hau_amr_dut_uzb_tur_fbf_bat_moo_por_bul_bsq_cze_tig_lda_cnt_ukr_slo_akn_lit_tsw_bos_est_dyu_igb_hun_swe_owc_geo_eng_afr_arw_pan_wly_sid_spa_fin_ven_ind_pol_sun_jpn_tml_kor_glc_hin_ewe_guj_mao_nor_mlt_tag_mnd_krd_yor_fre_amh_ger_svk_alb_mol_qcu_rus_ctl_rom_bam_sod_mcd_aeg_grk_jav_ita_ses_lat_swt_mly_tha_gam_knd_xho_zul_aze_scr_ben_azi_bem_vie_heb_dgb_tsn_cic	-0.186013034003138	-0.43863779660821	0.661941316899252
770	amr_afr_zul_ger_mlt_owc_hau_prs_aze_azi_swt_ind_moo_lit_hin_bsq_ctl_sod_igb_mnd_por_bul_dgb_fre_lda_spa_est_cic_ses_hun_rom_tig_geo_pol_nor_mol_pan_wly_heb_glc_fin_akn_bat_alb_mly_jpn_knd_kor_guj_krd_dyu_cze_tag_bos_chh_jav_cnt_arw_fbf_grk_anl_swe_urd_ben_ukr_qcu_mcd_slo_dut_tsn_sid_scr_aeg_ita_sun_lat_xho_svk_ven_mao_tha_amh_tml_ewe_bem_tur_rus_eng_uzb_bam_vie_gam_yor_swa_tsw	0.0776460262012312	0.182809048190186	0.855345780614391
771	heb_bul_tsn_grk_wly_amr_mlt_rom_azi_aze_tsw_mly_ses_ukr_pol_bsq_bos_hau_bem_cnt_rus_hin_yor_krd_xho_alb_est_ven_swt_hun_nor_chh_geo_dut_ita_swe_pan_owc_aeg_lat_fin_igb_jav_arw_ind_jpn_knd_kor_svk_spa_ewe_urd_mao_afr_gam_tag_mnd_ctl_cic_ben_tig_mol_glc_lit_fre_qcu_prs_mcd_eng_zul_sid_por_amh_scr_bat_guj_dyu_cze_bam_sun_tha_anl_tml_fbf_lda_uzb_ger_slo_tur_akn_vie_sod_moo_dgb_swa	-0.507529311837938	-1.20629658885512	0.230762915047459
772	anl_slo_ven_ita_heb_gam_aeg_arw_aze_tur_igb_bat_swt_pol_ger_bsq_glc_sod_fbf_cnt_bos_lit_swa_spa_cic_urd_fin_zul_akn_hun_grk_mlt_geo_bul_ctl_lat_afr_amr_sid_rus_est_bam_mao_pan_tag_jpn_knd_kor_ukr_fre_lda_dut_ind_por_owc_sun_mnd_swe_ewe_nor_chh_cze_mcd_prs_scr_qcu_alb_krd_rom_xho_tig_ben_amh_mol_mly_svk_tsn_hin_moo_jav_tha_wly_tml_ses_yor_azi_guj_eng_uzb_dgb_vie_hau_dyu_bem_tsw	-0.801205629371963	-1.9305430900874	0.0565859691606127
773	owc_pol_bem_alb_tig_sid_hau_fre_aze_uzb_ses_mao_moo_scr_ita_bsq_ctl_amr_zul_cnt_ger_arw_bam_glc_dyu_slo_est_tsw_yor_fin_krd_aeg_geo_dut_ben_pan_mcd_sod_amh_hin_hun_dgb_bat_lit_sun_jpn_knd_kor_svk_ukr_ewe_bul_jav_guj_anl_ind_mnd_grk_lda_afr_mlt_por_mol_cze_lat_qcu_nor_rom_rus_fbf_chh_eng_wly_bos_mly_swe_ven_prs_igb_tag_tha_gam_tml_swt_akn_tur_urd_spa_azi_swa_vie_heb_xho_cic_tsn	-0.419684662264513	-0.997223767723905	0.321243534791538
774	chh_spa_tsn_slo_anl_hau_amr_afr_uzb_azi_cic_mly_xho_ger_pol_bsq_lit_wly_igb_mnd_hin_grk_moo_bos_tsw_cze_hun_swa_dyu_fin_svk_tig_geo_mcd_rus_prs_ctl_aeg_mlt_pan_est_bem_jav_ben_tag_jpn_knd_kor_bul_krd_akn_scr_bat_mol_owc_sun_cnt_rom_lda_glc_amh_eng_dut_por_nor_qcu_urd_fre_swe_ven_gam_arw_sid_ukr_mao_alb_zul_lat_fbf_ind_tha_sod_tml_dgb_ses_tur_ita_guj_aze_bam_vie_heb_ewe_yor_swt	-0.515560446740691	-1.22871474574491	0.222278930128331
775	amh_bos_zul_afr_anl_tig_amr_pan_azi_tur_swa_jav_fbf_ben_ita_bsq_grk_sid_dgb_mnd_krd_eng_bem_mol_cic_lat_hun_ven_akn_est_slo_aeg_geo_por_bul_fre_svk_owc_hau_scr_fin_dyu_mao_spa_ind_jpn_knd_kor_lit_cze_tsw_urd_sun_dut_wly_tag_cnt_rus_ewe_guj_mlt_ctl_prs_rom_alb_qcu_mcd_nor_arw_igb_chh_hin_gam_pol_bat_ger_tsn_glc_swt_mly_tha_heb_tml_yor_bam_aze_swe_ukr_uzb_moo_vie_sod_lda_ses_xho	-0.837219364246453	-2.0210916921616	0.0461451167892738
776	owc_urd_ewe_ukr_anl_hau_chh_ben_uzb_tur_dgb_mao_xho_por_scr_bsq_cze_amh_moo_cnt_pol_rus_ses_lat_zul_dut_hun_igb_akn_est_grk_mlt_geo_eng_pan_hin_arw_gam_aeg_ctl_fin_lda_mly_glc_bat_jpn_tml_kor_ita_swe_fbf_bul_sun_afr_sid_jav_mnd_krd_yor_fre_sod_svk_mcd_guj_slo_qcu_rom_mol_nor_dyu_tig_spa_heb_prs_ind_alb_tsw_lit_swt_tag_tha_wly_knd_tsn_bam_azi_bos_ger_aze_cic_vie_amr_ven_bem_swa	-0.127346894032601	-0.30030031468525	0.764618341035376
777	gam_scr_tsw_fre_tig_sid_amh_mcd_uzb_aze_swa_ind_cic_pan_prs_bsq_lit_aeg_dyu_cnt_alb_grk_moo_bos_yor_ctl_est_akn_lda_fin_ger_amr_geo_dut_hin_eng_rom_hau_anl_krd_hun_igb_jav_rus_sun_jpn_tml_kor_arw_bul_tsn_urd_bat_guj_owc_tag_mnd_por_bem_slo_heb_nor_afr_svk_ukr_qcu_cze_pol_mol_fbf_mlt_swe_sod_lat_mao_glc_swt_spa_bam_mly_tha_chh_knd_zul_ses_tur_ita_ben_azi_dgb_vie_wly_ewe_xho_ven	-0.256157035682811	-0.605553680491011	0.546286151679189
778	anl_cze_tsw_lit_amr_gam_tig_ctl_aze_tur_lda_mao_zul_slo_pol_bsq_rus_aeg_fbf_cnt_por_ita_dyu_afr_igb_spa_hun_ewe_akn_fin_bul_heb_geo_fre_swe_hin_ger_mlt_wly_lat_est_swt_bat_nor_mly_jpn_tml_kor_eng_prs_moo_rom_tag_pan_owc_sun_mnd_krd_ses_glc_chh_grk_scr_ben_ukr_qcu_bos_dut_guj_dgb_sid_svk_sod_mol_jav_mcd_swa_arw_cic_ind_tha_hau_knd_bem_yor_azi_alb_urd_uzb_ven_vie_amh_xho_bam_tsn	-0.842161124291738	-2.03567145887695	0.044628356808457
779	chh_eng_moo_mcd_amr_mlt_amh_ben_tur_aze_xho_mly_akn_ukr_svk_bsq_scr_anl_fbf_cnt_rus_rom_tsw_lat_lda_dut_fin_cic_igb_est_ger_tig_geo_spa_arw_pol_glc_wly_gam_ctl_hun_ses_jav_swe_mao_jpn_tml_kor_hin_alb_bam_bos_sun_ita_hau_tag_mnd_urd_ewe_bul_aeg_mol_lit_krd_pan_qcu_cze_fre_nor_dgb_heb_por_sid_grk_ind_afr_swt_prs_tsn_bat_tha_owc_knd_dyu_yor_uzb_slo_guj_azi_bem_vie_sod_ven_swa_zul	0.595378495317627	1.41163255049964	0.161395205947684
780	anl_arw_fbf_lat_aeg_wly_chh_rom_uzb_aze_igb_mao_bem_pan_cze_bsq_por_sid_dyu_cnt_mcd_alb_dgb_guj_yor_glc_fin_lda_ses_hun_scr_amr_geo_eng_ben_grk_ger_amh_sod_bos_est_xho_bat_nor_sun_jpn_knd_kor_pol_fre_zul_lit_ind_bul_tig_mly_mnd_afr_moo_svk_gam_ukr_ctl_prs_spa_qcu_mol_urd_slo_tsn_hau_krd_mlt_swe_jav_dut_ewe_hin_cic_tag_tha_heb_tml_ven_tsw_tur_rus_ita_azi_akn_vie_owc_bam_swa_swt	-0.308961166939461	-0.73047684963133	0.466934983724629
781	hau_dut_akn_por_amh_anl_chh_ger_uzb_azi_xho_mao_ewe_fre_mol_bsq_cze_heb_bem_mnd_lit_alb_tsw_rom_yor_guj_hun_moo_swt_est_urd_sod_geo_prs_afr_bul_pan_amr_aeg_bos_fin_zul_mly_rus_bat_jpn_tml_kor_lat_svk_ven_grk_ind_hin_owc_tag_cnt_ben_tsn_nor_sid_slo_ctl_spa_pol_qcu_swe_eng_scr_ses_mlt_ukr_tig_glc_sun_arw_cic_krd_dyu_jav_tha_wly_knd_bam_fbf_aze_ita_mcd_tur_dgb_vie_gam_igb_swa_lda	-0.605613093088117	-1.44387922878757	0.152133333835047
782	sid_hin_lda_bul_tig_gam_hau_alb_aze_uzb_yor_mly_igb_eng_fre_bsq_arw_chh_ses_mnd_spa_pan_bam_mcd_cic_glc_est_moo_dyu_fin_ben_anl_geo_ukr_cze_swe_rus_amr_owc_prs_hun_akn_mao_ita_sun_jpn_knd_kor_lat_scr_bem_afr_ind_por_sod_tag_cnt_ger_zul_dut_heb_grk_svk_pol_ctl_qcu_urd_rom_nor_tsw_wly_guj_amh_slo_jav_mol_ven_krd_xho_bat_tha_mlt_tml_swt_ewe_azi_lit_bos_tur_fbf_vie_aeg_dgb_tsn_swa	0.190023409715145	0.448128563897306	0.655102665291209
783	sid_swe_lda_grk_hau_sod_amh_dut_aze_azi_yor_tag_moo_lit_spa_bsq_krd_anl_dyu_cnt_ctl_nor_cic_mcd_tsw_hin_hun_fbf_swa_est_lat_gam_geo_por_pan_ita_ger_owc_heb_svk_fin_ven_bat_fre_mao_jpn_knd_kor_alb_cze_dgb_mol_mly_ukr_amr_sun_mnd_scr_igb_prs_chh_eng_slo_glc_rom_qcu_pol_urd_guj_swt_wly_afr_aeg_arw_ind_ben_akn_bul_bem_jav_tha_tig_tml_bam_ses_uzb_rus_bos_tur_tsn_vie_mlt_zul_ewe_xho	0.0801278272063237	0.188408725507807	0.850966778353544
784	hau_mcd_yor_scr_aeg_amh_sid_bos_aze_tur_bam_jav_moo_ctl_ben_bsq_lit_heb_ewe_mnd_mol_eng_tsw_arw_lda_afr_fin_ven_xho_hun_ukr_amr_geo_hin_fre_rus_lat_owc_wly_bul_est_dgb_tag_grk_bat_jpn_tml_kor_guj_prs_dyu_swe_mly_spa_sod_mao_cnt_slo_bem_rom_gam_ita_pan_svk_alb_qcu_ger_cze_dut_ses_anl_nor_chh_por_sun_pol_zul_urd_akn_ind_tha_mlt_knd_swt_swa_azi_krd_glc_uzb_fbf_vie_tig_cic_igb_tsn	-0.032732760417412	-0.0771286745736291	0.93868687442304
785	owc_ger_igb_rom_amh_gam_amr_rus_tur_aze_cic_mly_ses_lat_lit_bsq_svk_tig_dyu_cnt_ctl_pan_swt_mcd_xho_alb_hun_moo_tsn_fin_nor_sod_geo_urd_ben_dut_spa_hau_heb_cze_est_bam_jav_prs_tag_jpn_tml_kor_por_krd_yor_bul_bat_glc_sid_ind_mnd_eng_bem_slo_mlt_scr_mol_ukr_hin_qcu_swe_arw_fre_fbf_anl_bos_chh_guj_mao_ita_tsw_pol_ven_sun_tha_aeg_knd_swa_akn_azi_grk_afr_uzb_zul_vie_wly_ewe_dgb_lda	-0.170225994160465	-0.401863112189919	0.688706813321197
786	wly_lat_swt_grk_tig_owc_chh_swe_azi_aze_igb_mly_tsn_lit_pan_bsq_bos_hau_cic_mnd_guj_bul_dgb_ctl_bem_arw_est_tsw_ses_fin_rus_amh_geo_mcd_ger_prs_ita_sid_amr_pol_hun_akn_sun_glc_bat_jpn_knd_kor_fre_scr_dyu_ukr_jav_dut_sod_tag_cnt_slo_ewe_urd_anl_spa_afr_svk_rom_qcu_cze_por_hin_moo_mlt_krd_gam_nor_mao_mol_zul_ben_lda_ind_tha_heb_tml_swa_yor_tur_alb_eng_uzb_bam_vie_aeg_ven_xho_fbf	-0.137357666289324	-0.324085963972524	0.746600705022802
787	mlt_por_lda_guj_anl_heb_chh_urd_aze_azi_swt_bat_tsn_mol_arw_bsq_mcd_sod_akn_mnd_rom_scr_xho_bul_swa_svk_est_ven_zul_fin_ita_tig_geo_ukr_spa_krd_afr_amh_wly_bos_hun_fbf_sun_slo_jav_jpn_knd_kor_ger_eng_igb_pan_mly_dut_amr_tag_cnt_hin_tsw_nor_sid_alb_ben_lit_glc_qcu_swe_rus_lat_moo_hau_prs_owc_fre_ind_ctl_ewe_cze_dyu_mao_tha_gam_tml_yor_bem_uzb_grk_pol_tur_dgb_vie_aeg_ses_bam_cic	0.155897943576586	0.36707312986714	0.714398400654801
788	anl_nor_xho_cze_aeg_gam_amr_svk_uzb_tur_yor_jav_bam_urd_lit_bsq_ger_mlt_igb_mnd_ukr_bul_cic_alb_swa_pan_est_akn_moo_fin_por_wly_geo_mol_bos_afr_slo_sod_tig_swe_hun_ses_tag_grk_mao_jpn_knd_kor_hin_scr_lda_arw_mly_spa_owc_ind_cnt_ctl_bem_dut_chh_fre_prs_rom_ben_qcu_mcd_glc_eng_zul_amh_rus_sid_lat_bat_guj_dgb_ita_tsw_sun_tha_heb_tml_fbf_swt_azi_krd_pol_aze_dyu_vie_hau_tsn_ewe_ven	-0.535847215592586	-1.27551702292266	0.205303205831794
789	wly_nor_bem_ger_anl_sid_tig_glc_tur_uzb_lda_ind_dyu_bos_rom_bsq_ctl_chh_dgb_mnd_alb_mcd_zul_ben_akn_mol_hun_swt_tsw_fin_guj_hau_geo_ita_slo_pan_lat_owc_heb_por_est_tsn_jav_fre_mao_jpn_knd_kor_pol_ukr_xho_cze_bat_svk_amh_sun_cnt_hin_ses_grk_aeg_swe_krd_prs_spa_qcu_bul_dut_arw_bam_amr_lit_sod_urd_tag_scr_moo_rus_fbf_mly_tha_gam_tml_igb_ven_azi_eng_afr_aze_ewe_vie_mlt_swa_yor_cic	-0.106392230476049	-0.251033644691158	0.802341913587943
790	sid_afr_swt_rus_owc_hau_heb_svk_azi_tur_bam_ind_igb_ctl_guj_bsq_swe_tig_ven_cnt_mcd_cze_lda_bul_yor_krd_est_akn_tsn_fin_pan_amh_geo_por_arw_alb_ukr_sod_amr_urd_hun_cic_sun_scr_tag_jpn_tml_kor_fre_mol_fbf_dut_mly_ger_gam_mao_mnd_nor_ewe_hin_anl_spa_grk_slo_glc_qcu_rom_ita_prs_swa_wly_lit_aeg_bos_jav_eng_bem_ben_tsw_bat_tha_chh_knd_dgb_dyu_aze_pol_lat_uzb_zul_vie_mlt_ses_xho_moo	-0.0666731536473188	-0.157171868727462	0.875450123039255
791	sid_por_swa_cze_chh_aeg_gam_scr_aze_uzb_tsn_ind_fbf_arw_lit_bsq_fre_heb_dyu_cnt_urd_mol_yor_glc_bam_nor_est_akn_zul_hun_hin_amr_geo_bos_pan_krd_ben_tig_owc_afr_fin_ses_mly_alb_bat_jpn_tml_kor_rus_slo_ven_grk_jav_swe_sod_sun_mnd_ukr_bem_pol_mlt_dut_bul_prs_svk_qcu_spa_ita_eng_ewe_hau_ctl_anl_ger_tag_lat_igb_rom_swt_mao_tha_amh_knd_moo_lda_azi_mcd_guj_tur_tsw_vie_wly_dgb_xho_cic	-0.226192103668177	-0.534192823311946	0.594482817535893
792	amh_lit_ses_pol_owc_sod_chh_ger_aze_tur_tsn_jav_moo_urd_ita_bsq_ben_wly_ven_cnt_por_hin_dyu_alb_bem_scr_fin_dgb_lda_est_glc_aeg_geo_grk_rus_rom_spa_gam_mlt_arw_hun_bam_mly_afr_mao_jpn_tml_kor_eng_ukr_cic_svk_tag_swe_amr_bat_mnd_mcd_tsw_ctl_hau_dut_cze_krd_bos_qcu_bul_lat_fre_yor_tig_guj_sid_nor_ind_prs_igb_slo_akn_sun_tha_anl_knd_fbf_swa_azi_mol_pan_uzb_xho_vie_heb_zul_ewe_swt	-0.781515024930146	-1.88665696216271	0.0623262115744201
793	heb_guj_swa_nor_gam_mlt_owc_pol_uzb_tur_bam_jav_ses_krd_svk_bsq_grk_hau_ewe_mnd_bos_urd_igb_rom_lda_prs_est_zul_xho_hun_lat_wly_geo_ctl_ben_hin_fre_aeg_amr_ukr_fin_dgb_tag_glc_sun_jpn_tml_kor_pan_bul_tsn_ger_mly_slo_sod_mao_cnt_mol_bem_lit_sid_ita_arw_rus_dut_qcu_mcd_alb_eng_swt_amh_swe_tig_por_ind_spa_cic_scr_akn_bat_tha_anl_knd_ven_dyu_aze_afr_cze_azi_moo_vie_chh_fbf_yor_tsw	-1.17843331801353	-2.9059235364465	0.00457624491362412
794	heb_ben_tsw_lat_wly_chh_owc_ger_uzb_tur_swa_mly_swt_mol_por_bsq_dut_amh_fbf_mnd_grk_prs_xho_lit_bam_krd_fin_cic_ewe_hun_afr_tig_geo_alb_spa_ukr_mcd_aeg_sid_swe_est_dyu_sun_hin_tag_jpn_tml_kor_pan_fre_zul_svk_ind_bos_hau_jav_cnt_cze_lda_glc_anl_arw_rom_rus_eng_qcu_pol_nor_scr_akn_amr_guj_gam_urd_mao_bul_bem_slo_tsn_bat_tha_sod_knd_dgb_ven_aze_ctl_ita_azi_moo_vie_mlt_ses_yor_igb	-0.504766427888242	-1.20446220266987	0.231467339674866
795	wly_dut_zul_guj_heb_sod_mlt_hin_uzb_azi_bem_tag_yor_glc_ben_bsq_por_amh_cic_mnd_prs_spa_bam_ctl_dgb_rom_hun_tsw_xho_fin_ukr_gam_geo_afr_eng_svk_scr_owc_tig_rus_est_ewe_sun_ger_jav_jpn_knd_kor_arw_krd_lda_cze_bat_mol_aeg_mao_cnt_urd_akn_bos_sid_bul_slo_nor_mcd_qcu_swe_ita_alb_ses_amr_grk_hau_fre_mly_lat_tsn_pol_swt_ind_tha_anl_tml_ven_fbf_tur_pan_lit_aze_igb_vie_chh_dyu_moo_swa	0.0343505863033607	0.080773455804896	0.935795689939408
796	sid_rom_ven_ger_hau_owc_heb_spa_aze_azi_dgb_mao_bem_mol_pan_bsq_rus_aeg_dyu_cnt_ctl_eng_tsw_fre_bam_ukr_est_yor_zul_hun_svk_tig_geo_bos_swe_ita_afr_chh_anl_scr_fin_lda_sun_por_jav_jpn_knd_kor_ben_alb_moo_pol_tag_nor_gam_mly_mnd_krd_fbf_bul_wly_arw_dut_hin_glc_qcu_lit_guj_urd_swt_amh_mcd_mlt_slo_ind_prs_cic_lat_igb_bat_tha_amr_tml_akn_xho_tur_cze_grk_uzb_ewe_vie_sod_ses_tsn_swa	-0.597594748127594	-1.42427640854065	0.157713339660337
797	sid_mol_moo_slo_owc_amh_aeg_por_aze_tur_xho_mly_ewe_rom_lit_bsq_prs_wly_cic_mnd_pol_ctl_ses_afr_bem_bos_fin_tsn_dyu_hun_ben_sod_geo_mcd_ger_bul_fre_amr_gam_arw_est_yor_bat_urd_jav_jpn_knd_kor_spa_pan_swa_dut_sun_eng_anl_tag_cnt_glc_igb_nor_hau_guj_rus_ukr_ita_qcu_cze_swe_krd_lda_mlt_scr_tig_grk_mao_svk_bam_hin_tsw_ind_tha_heb_tml_zul_fbf_uzb_alb_lat_azi_ven_vie_chh_akn_dgb_swt	-0.18281876720534	-0.431317178228777	0.667235934256782
798	amr_dut_akn_mcd_aeg_mlt_wly_swe_uzb_aze_bem_mly_lda_lat_krd_bsq_ben_hau_tsw_cnt_guj_bul_bam_por_ven_pan_hun_igb_tsn_fin_lit_owc_geo_mol_bos_cze_pol_amh_tig_spa_est_zul_bat_rus_jav_jpn_knd_kor_ger_scr_swt_afr_ind_hin_sod_tag_mnd_ukr_dgb_svk_chh_slo_fre_alb_nor_qcu_rom_ctl_eng_ses_sid_arw_gam_grk_mao_prs_cic_ita_xho_sun_tha_heb_tml_dyu_fbf_tur_urd_glc_azi_swa_vie_anl_moo_ewe_yor	-0.560185623209011	-1.33441718544796	0.185325278516561
799	aeg_urd_ewe_rus_chh_wly_anl_ctl_uzb_tur_ses_tag_tsn_cze_lit_bsq_prs_sid_xho_mnd_pol_pan_ven_afr_igb_fre_hun_cic_tsw_est_nor_sod_geo_slo_hin_mcd_ita_hau_amr_por_fin_zul_ind_ben_jav_jpn_tml_kor_glc_swe_dyu_mol_mly_ger_heb_mao_cnt_alb_swt_krd_gam_spa_lat_bos_grk_qcu_guj_rom_scr_moo_tig_eng_owc_dut_bat_ukr_lda_arw_swa_sun_tha_amh_knd_dgb_yor_azi_svk_bul_aze_bem_vie_mlt_akn_bam_fbf	-0.528586052423763	-1.25812243532181	0.211497085016523
800	sod_ctl_ewe_pol_gam_heb_hau_fre_aze_azi_dyu_mao_tsn_cze_ger_bsq_guj_tig_ven_cnt_scr_dut_yor_rus_swa_afr_hun_dgb_cic_fin_bos_amr_geo_por_arw_svk_lit_amh_anl_swe_est_xho_tag_lat_mly_jpn_knd_kor_rom_eng_bem_spa_sun_slo_aeg_ind_mnd_ita_akn_mol_sid_grk_alb_krd_mcd_qcu_prs_bul_glc_zul_wly_nor_chh_pan_jav_hin_moo_ukr_fbf_bat_tha_mlt_tml_bam_swt_tur_ben_urd_uzb_ses_vie_owc_tsw_igb_lda	-0.238082180401286	-0.563435998147301	0.574494060758202
801	wly_slo_moo_arw_amr_chh_aeg_cze_aze_uzb_dgb_ind_swt_swe_ger_bsq_scr_hau_igb_cnt_por_mol_ewe_bul_yor_bos_hun_bam_swa_est_ita_anl_geo_nor_grk_prs_alb_mlt_owc_rus_fin_zul_tag_ben_jav_jpn_knd_kor_pan_glc_ses_lat_bat_ukr_sod_mly_mnd_rom_fbf_pol_amh_dut_afr_ctl_svk_qcu_mcd_lit_fre_ven_sid_krd_tig_urd_sun_guj_cic_hin_xho_mao_tha_gam_tml_lda_akn_tur_eng_spa_azi_bem_vie_heb_tsn_tsw_dyu	-0.579719877215485	-1.38522110273098	0.16929851152869
802	gam_pol_zul_grk_anl_hau_mlt_dut_tur_azi_dyu_sun_lda_scr_ger_bsq_guj_sid_ses_cnt_prs_slo_igb_urd_tsn_ctl_est_ven_tsw_hun_svk_chh_geo_lit_alb_cze_fre_sod_owc_ben_fin_yor_mly_rus_jav_jpn_tml_kor_bos_mcd_cic_afr_ind_por_aeg_tag_mnd_ita_ewe_lat_heb_ukr_pan_spa_eng_qcu_rom_nor_arw_dgb_amr_mol_amh_krd_bat_swe_xho_bul_bem_mao_tha_wly_knd_swa_swt_aze_glc_hin_uzb_bam_vie_tig_akn_fbf_moo	0.82536751229857	1.96818111729858	0.0520253635369514
803	tig_alb_tsn_arw_chh_wly_sid_lit_aze_uzb_ewe_mly_cic_slo_bos_bsq_afr_hau_bam_mnd_urd_fre_xho_mcd_akn_pan_fin_zul_swa_est_scr_owc_geo_lat_krd_dut_grk_aeg_sod_ita_hun_bem_bat_prs_sun_jpn_knd_kor_ctl_rus_moo_mol_jav_cze_heb_ind_cnt_ben_fbf_guj_mlt_swe_bul_nor_rom_qcu_eng_pol_por_igb_amr_spa_anl_ger_mao_glc_dgb_hin_lda_tag_tha_gam_tml_dyu_ven_tur_svk_ukr_azi_swt_vie_amh_tsw_ses_yor	0.194522765272691	0.457740502909104	0.648206539179097
804	heb_alb_dgb_scr_sod_tig_hau_krd_aze_tur_zul_sun_akn_glc_hin_bsq_svk_anl_moo_mnd_nor_mol_dyu_ger_igb_ita_est_swt_cic_hun_grk_owc_geo_por_rus_guj_ukr_chh_amh_urd_fin_bem_mly_bul_ind_jpn_tml_kor_bos_afr_xho_slo_bat_pan_aeg_mao_cnt_cze_ewe_swe_sid_ctl_dut_eng_mcd_qcu_spa_ben_prs_tsn_wly_rom_mlt_lit_tag_fre_ses_lat_lda_jav_tha_amr_knd_ven_bam_azi_pol_arw_uzb_tsw_vie_gam_fbf_swa_yor	-0.0234882609093597	-0.0553079687730424	0.956011759944679
805	aeg_hin_lda_lit_heb_chh_wly_eng_azi_aze_fbf_bat_bem_svk_lat_bsq_bos_amh_ewe_cnt_bul_ita_xho_fre_bam_alb_fin_swa_ses_est_nor_owc_geo_mcd_rom_ben_scr_sod_hau_urd_hun_zul_mao_spa_mly_jpn_tml_kor_arw_ger_moo_guj_tag_afr_gam_jav_mnd_rus_tsn_por_anl_krd_mol_prs_pan_qcu_ctl_dut_glc_dyu_sid_pol_tig_ukr_sun_swe_ven_slo_swt_ind_tha_amr_knd_akn_dgb_tur_grk_cze_uzb_igb_vie_mlt_cic_tsw_yor	-0.292749321595213	-0.693663866350112	0.4896219769609
806	amh_swe_bem_ita_amr_aeg_sod_fre_uzb_azi_akn_jav_dyu_bul_svk_bsq_rus_heb_ses_cnt_ukr_arw_tsn_bos_ven_guj_est_cic_dgb_fin_prs_gam_geo_hin_slo_cze_eng_mlt_wly_ctl_hun_swa_tag_scr_mly_jpn_knd_kor_pan_rom_tsw_mol_sun_spa_chh_bat_mnd_ger_yor_afr_owc_grk_krd_urd_alb_qcu_por_nor_pol_ewe_tig_mcd_hau_glc_mao_dut_fbf_lat_moo_ind_tha_anl_tml_swt_xho_tur_ben_lit_aze_lda_vie_sid_bam_zul_igb	-0.0805785531908177	-0.189857134621877	0.849834862369443
807	sod_eng_swt_cze_mlt_amr_aeg_dut_aze_tur_bem_bat_xho_swe_fre_bsq_guj_hau_ven_cnt_arw_krd_akn_pan_lda_lit_est_ewe_fbf_hun_rus_sid_geo_ita_bul_hin_pol_wly_heb_rom_fin_igb_tag_prs_ind_jpn_tml_kor_lat_svk_swa_mcd_jav_spa_tig_sun_mnd_glc_yor_ctl_anl_grk_bos_ukr_mol_qcu_afr_nor_scr_moo_amh_slo_gam_ger_mao_por_tsn_urd_dgb_mly_tha_owc_knd_dyu_tsw_uzb_ben_alb_azi_ses_vie_chh_cic_zul_bam	-0.695441933297225	-1.66480255160232	0.0993178301057651
808	heb_fre_akn_alb_gam_chh_amr_urd_aze_azi_swt_jav_swa_afr_prs_bsq_bul_sod_cic_mnd_arw_bos_tsn_ukr_yor_cze_est_igb_dyu_hun_scr_amh_geo_eng_mol_guj_slo_hau_owc_pol_fin_dgb_ind_mcd_mly_jpn_knd_kor_lat_ger_ses_dut_tag_por_tig_sun_cnt_pan_bem_nor_anl_lit_svk_rom_hin_qcu_rus_krd_ctl_ewe_aeg_ita_mlt_ben_mao_glc_moo_swe_lda_bat_tha_wly_tml_ven_xho_uzb_grk_spa_tur_bam_vie_sid_zul_tsw_fbf	0.340593311083596	0.803441344758238	0.423768443547414
809	gam_urd_bem_bul_mlt_sod_amh_pan_aze_uzb_swt_jav_yor_svk_arw_bsq_guj_amr_swa_cnt_por_hin_tsw_ctl_dgb_nor_hun_ses_fbf_fin_swe_tig_geo_ita_afr_lat_dut_heb_anl_bos_est_dyu_mao_alb_sun_jpn_knd_kor_spa_grk_igb_cze_tag_mcd_wly_ind_mnd_fre_ewe_rus_chh_scr_mol_eng_slo_qcu_ger_glc_lit_tsn_hau_krd_owc_prs_mly_ukr_akn_pol_cic_bat_tha_aeg_tml_xho_ven_azi_rom_ben_tur_moo_vie_sid_lda_zul_bam	-0.458735318140319	-1.08911562279526	0.278917084681637
810	chh_prs_tsw_hin_gam_sod_owc_fre_tur_aze_akn_mly_bem_swe_grk_bsq_ita_aeg_swt_mnd_dut_afr_igb_eng_dyu_rom_est_zul_fbf_hun_lit_hau_geo_pol_scr_rus_mcd_amh_wly_krd_fin_moo_bat_mol_jav_jpn_tml_kor_alb_pan_bam_por_tag_bul_anl_sun_cnt_guj_ven_cze_heb_ben_urd_arw_spa_qcu_nor_svk_bos_xho_amr_slo_mlt_ctl_mao_ger_lda_ukr_swa_ind_tha_tig_knd_ses_dgb_uzb_lat_glc_azi_tsn_vie_sid_cic_ewe_yor	0.178825800444916	0.42096127404996	0.674754606207326
811	aeg_eng_dgb_slo_gam_heb_chh_krd_uzb_tur_swt_ind_ven_bul_mcd_bsq_ctl_owc_tsw_cnt_lat_bos_yor_svk_swa_rus_hun_fbf_tsn_fin_pol_sid_geo_glc_ukr_afr_hin_sod_amh_guj_est_ses_jav_lit_mly_jpn_knd_kor_por_swe_xho_ben_bat_pan_wly_sun_mnd_rom_ewe_cze_amr_fre_mol_ita_spa_qcu_nor_urd_scr_moo_mlt_grk_tig_ger_tag_alb_bem_prs_cic_mao_tha_hau_tml_bam_zul_aze_arw_dut_azi_akn_vie_anl_lda_igb_dyu	-0.495936386509467	-1.17998160277414	0.24101702586229
812	anl_ita_ses_bul_sod_sid_mlt_urd_aze_uzb_ewe_mly_igb_krd_rus_bsq_alb_hau_moo_cnt_afr_ukr_swa_fre_fbf_cze_hun_yor_ven_fin_ben_aeg_geo_lat_pol_lit_ger_owc_amh_swe_est_tsn_mao_rom_tag_jpn_tml_kor_slo_mcd_akn_grk_jav_svk_amr_sun_mnd_ctl_bam_arw_heb_dut_guj_bos_prs_qcu_por_mol_spa_tsw_chh_hin_wly_nor_bat_eng_dgb_pan_bem_ind_tha_tig_knd_lda_swt_tur_glc_scr_azi_zul_vie_gam_xho_dyu_cic	-0.0482735737799261	-0.113685108128154	0.909732478939692
813	amh_pan_igb_alb_hau_wly_aeg_ben_azi_uzb_fbf_jav_ses_svk_nor_bsq_krd_gam_tsw_cnt_bos_pol_lda_dut_xho_ger_fin_cic_tsn_hun_spa_owc_geo_glc_ita_ctl_swe_chh_amr_ukr_est_yor_ind_grk_tag_jpn_knd_kor_por_lat_ewe_lit_sun_rom_sod_mao_mnd_scr_akn_slo_sid_bul_afr_mcd_eng_qcu_mol_arw_guj_swt_tig_hin_mlt_rus_mly_urd_dgb_fre_moo_bat_tha_heb_tml_dyu_bam_aze_prs_cze_tur_ven_vie_anl_zul_swa_bem	-0.334717933565155	-0.792811521355468	0.429905543557839
814	heb_slo_bam_dut_owc_sod_hau_pan_azi_aze_akn_bat_ven_ita_ctl_bsq_grk_anl_ses_cnt_urd_svk_ewe_cze_tsw_lit_hun_igb_lda_est_fre_amh_geo_eng_guj_spa_swe_gam_mlt_prs_fin_zul_mao_mol_jav_jpn_knd_kor_rom_hin_bem_ger_tag_ukr_chh_ind_mnd_por_moo_bos_aeg_afr_bul_ben_nor_qcu_arw_rus_pol_tsn_sid_alb_tig_mcd_mly_krd_yor_scr_xho_sun_tha_wly_tml_dgb_dyu_uzb_lat_glc_tur_swa_vie_amr_cic_fbf_swt	-0.380581674790257	-0.902621686234329	0.369058620944378
815	sid_guj_tsn_mcd_tig_gam_heb_swe_aze_tur_cic_mly_ewe_dut_cze_bsq_ger_hau_ses_mnd_rus_rom_dgb_afr_tsw_ben_fin_bam_moo_est_pol_sod_geo_prs_mol_hin_alb_aeg_amr_por_hun_xho_tag_bos_mao_jpn_tml_kor_scr_grk_lda_bul_ind_eng_wly_jav_cnt_ita_yor_pan_owc_fre_ukr_svk_ctl_qcu_urd_nor_arw_zul_amh_lit_chh_lat_sun_glc_bem_slo_swt_bat_tha_anl_knd_swa_ven_azi_spa_krd_uzb_dyu_vie_mlt_fbf_akn_igb	-0.747431266362474	-1.79728198765837	0.0755365929775841
816	anl_afr_ses_dut_aeg_sod_amh_slo_azi_aze_tsw_ind_xho_arw_hin_bsq_prs_amr_fbf_mnd_bul_cze_akn_lat_dgb_mol_hun_swa_ven_est_urd_tig_geo_rus_alb_swe_nor_chh_hau_lit_fin_bem_bat_por_mao_jpn_knd_kor_grk_eng_dyu_ger_jav_bos_gam_tag_cnt_krd_ewe_glc_mlt_rom_pol_svk_scr_qcu_mcd_fre_guj_bam_owc_ukr_heb_ita_mly_ctl_igb_spa_lda_sun_tha_sid_tml_tsn_swt_uzb_pan_ben_tur_moo_vie_wly_cic_yor_zul	0.103317931230014	0.242960852359221	0.808570788242052
817	tig_svk_ses_alb_amr_aeg_owc_bos_aze_tur_yor_bat_akn_pol_fre_bsq_prs_wly_dgb_cnt_hin_urd_swa_arw_tsw_grk_fin_xho_lda_hun_rus_amh_geo_bul_rom_pan_krd_sod_heb_ben_est_fbf_sun_slo_mly_jpn_tml_kor_afr_guj_bam_nor_jav_lit_hau_mao_mnd_scr_cic_ita_sid_ctl_dut_ukr_spa_qcu_glc_lat_mcd_bem_mlt_cze_anl_eng_tag_mol_tsn_ger_moo_ind_tha_gam_knd_zul_igb_uzb_swe_por_azi_ven_vie_chh_ewe_dyu_swt	0.137670176881562	0.323903690160981	0.746738258087262
818	sod_afr_fbf_krd_gam_anl_sid_glc_uzb_azi_yor_bat_bam_mcd_spa_bsq_rus_amh_dgb_mnd_ger_hin_cic_scr_ven_swe_hun_swa_tsw_fin_por_mlt_geo_lit_dut_grk_urd_hau_tig_rom_est_bem_mao_ita_sun_jpn_knd_kor_ben_alb_swt_guj_mly_prs_amr_jav_cnt_bos_dyu_ukr_chh_pan_pol_ctl_arw_qcu_eng_lat_fre_tsn_owc_slo_heb_svk_tag_bul_lda_cze_ewe_ind_tha_aeg_tml_moo_akn_tur_mol_nor_aze_zul_vie_wly_ses_xho_igb	0.188662949663127	0.443843774038016	0.658186511414484
819	tig_prs_akn_svk_gam_sod_mlt_grk_azi_uzb_tsw_jav_ewe_ita_dut_bsq_mcd_heb_igb_mnd_pol_eng_ses_mol_swa_swe_est_dyu_dgb_fin_rus_sid_geo_scr_alb_bul_lit_amr_amh_krd_hun_xho_sun_lat_tag_jpn_knd_kor_glc_ctl_swt_por_mao_rom_hau_ind_cnt_ben_yor_spa_wly_nor_ukr_guj_hin_qcu_cze_pan_urd_fbf_chh_bos_owc_fre_mly_arw_tsn_slo_ven_bat_tha_aeg_tml_lda_cic_tur_ger_afr_aze_bem_vie_anl_zul_moo_bam	-0.665427525459185	-1.59536657008181	0.114023119957563
820	amr_mcd_akn_urd_gam_anl_amh_hin_tur_aze_tsw_sun_ses_dut_glc_bsq_por_owc_bam_cnt_prs_swe_yor_svk_bem_cze_fin_tsn_ven_hun_nor_wly_geo_lat_ita_fre_eng_hau_heb_bul_est_ewe_jav_ben_ind_jpn_tml_kor_scr_ger_fbf_arw_bat_mol_mlt_mly_mnd_krd_igb_spa_aeg_guj_afr_rus_pol_qcu_grk_pan_bos_xho_chh_alb_sod_rom_tag_ukr_dgb_lit_moo_mao_tha_tig_knd_swa_swt_azi_ctl_slo_uzb_zul_vie_sid_dyu_cic_lda	-0.176372113244083	-0.415943957546381	0.678409274686104
821	tig_ger_igb_slo_amr_wly_sid_nor_azi_aze_tsw_sun_ses_bos_por_bsq_fre_amh_dgb_mnd_cze_arw_swt_rom_ewe_spa_fin_yor_fbf_est_hin_hau_geo_svk_ben_pol_grk_anl_aeg_alb_hun_swa_mly_afr_tag_jpn_knd_kor_lat_scr_bem_pan_bat_glc_chh_jav_cnt_rus_akn_dut_gam_urd_eng_bul_ctl_qcu_guj_lit_swe_dyu_mlt_prs_owc_mcd_mao_krd_cic_ita_tsn_ind_tha_heb_tml_zul_moo_tur_ukr_mol_uzb_ven_vie_sod_lda_bam_xho	-0.335574630766699	-0.79456620814459	0.428888879813187
822	heb_scr_ewe_rom_owc_hau_anl_spa_azi_uzb_tsw_ind_zul_ger_arw_bsq_lit_amr_ven_cnt_slo_krd_moo_swe_dgb_eng_est_ses_igb_hun_cze_sid_geo_ben_pol_prs_afr_wly_sod_ita_fin_bem_tag_alb_mly_jpn_tml_kor_urd_lat_lda_mcd_jav_ctl_tig_mao_mnd_mol_fbf_grk_aeg_ukr_por_fre_svk_qcu_rus_bul_pan_tsn_amh_glc_gam_nor_bat_dut_akn_hin_xho_sun_tha_chh_knd_bam_swt_aze_guj_bos_tur_swa_vie_mlt_cic_yor_dyu	-0.562683107123139	-1.34097479570942	0.183194680766329
823	amh_krd_zul_pol_gam_anl_sid_prs_uzb_tur_cic_mly_ses_urd_glc_bsq_por_mlt_bem_mnd_bul_cze_swt_guj_swa_alb_fin_bam_tsw_est_bos_wly_geo_hin_ctl_svk_afr_sod_amr_ben_hun_moo_jav_lat_mao_jpn_knd_kor_spa_lit_dyu_dut_bat_pan_aeg_sun_cnt_rom_yor_mcd_owc_mol_fre_arw_eng_qcu_swe_grk_ger_lda_heb_scr_hau_slo_ind_ita_akn_rus_dgb_tag_tha_tig_tml_xho_igb_azi_nor_ukr_aze_ewe_vie_chh_ven_fbf_tsn	-0.149882277748221	-0.353381437783837	0.72460229184127
824	tig_ita_swa_afr_sod_sid_chh_ukr_uzb_azi_swt_jav_tsw_eng_swe_bsq_lit_heb_ewe_mnd_pol_cze_dgb_bul_xho_pan_hun_cic_akn_fin_lat_gam_geo_grk_rus_urd_alb_owc_amh_bos_est_tsn_sun_guj_tag_jpn_knd_kor_scr_nor_fbf_mol_mao_mcd_wly_bat_cnt_svk_dyu_ben_hau_arw_por_prs_fre_qcu_dut_krd_slo_igb_mlt_rom_aeg_ctl_ind_ger_moo_hin_lda_mly_tha_anl_tml_ven_bem_tur_glc_spa_aze_ses_vie_amr_bam_zul_yor	0.221252053926159	0.520948409786198	0.603640923659211
825	anl_slo_lda_rom_tig_gam_sod_grk_azi_uzb_swa_mao_igb_krd_eng_bsq_ctl_wly_moo_cnt_ita_lit_bam_mol_ses_afr_hun_ven_swt_fin_scr_amr_geo_ben_svk_mcd_lat_heb_hau_urd_est_fbf_sun_alb_ind_jpn_tml_kor_ger_guj_akn_cze_tag_hin_owc_jav_mnd_ukr_bem_por_aeg_swe_fre_rus_nor_qcu_dut_prs_glc_xho_chh_pan_sid_bos_mly_spa_cic_pol_dgb_bat_tha_amh_knd_ewe_tsn_aze_arw_bul_tur_zul_vie_mlt_yor_tsw_dyu	-0.146018279800535	-0.344657094447467	0.731130373151419
826	sod_prs_tsn_mcd_tig_amh_hau_eng_tur_azi_zul_sun_lda_rom_dut_bsq_ctl_owc_cic_mnd_pol_glc_igb_scr_bem_bos_est_akn_dgb_fin_svk_gam_geo_afr_swe_alb_slo_aeg_heb_arw_hun_ses_ind_por_mly_jpn_knd_kor_ben_fre_fbf_lit_tag_ukr_chh_jav_cnt_mol_dyu_rus_mlt_krd_cze_bul_pan_qcu_hin_guj_urd_tsw_wly_ger_anl_nor_mao_lat_swa_grk_swt_bat_tha_sid_tml_ewe_yor_aze_spa_ita_uzb_bam_vie_amr_moo_xho_ven	0.181834540723077	0.428057443445923	0.669598977429603
827	hau_pol_lda_rom_wly_mlt_amh_rus_azi_uzb_fbf_bat_ses_fre_pan_bsq_lat_aeg_xho_cnt_prs_ita_ven_guj_tsw_alb_hun_cic_bam_fin_arw_chh_geo_slo_spa_por_afr_sid_amr_svk_est_swa_jav_hin_ind_jpn_knd_kor_mcd_eng_ewe_mol_mao_ger_owc_tag_mnd_ctl_akn_nor_gam_scr_krd_bos_ukr_qcu_glc_lit_ben_moo_tig_grk_sod_swe_mly_urd_tsn_dut_igb_sun_tha_anl_tml_dgb_yor_tur_bul_cze_aze_dyu_vie_heb_bem_swt_zul	-0.685992384571214	-1.64497321714575	0.103351381968783
828	wly_spa_ewe_ger_hau_chh_aeg_ukr_uzb_azi_akn_mao_tsw_lit_pol_bsq_slo_mlt_cic_cnt_svk_bul_bam_swe_ses_cze_fin_xho_swt_est_dut_gam_geo_ben_arw_lat_guj_heb_amh_rom_hun_zul_sun_krd_ind_jpn_knd_kor_pan_eng_dyu_bos_bat_afr_owc_jav_mnd_mol_tsn_fre_amr_alb_ita_hin_grk_qcu_rus_nor_urd_dgb_sid_prs_tig_por_mly_glc_igb_mcd_bem_tag_tha_anl_tml_lda_ven_tur_scr_ctl_aze_fbf_vie_sod_moo_swa_yor	-0.627081109793518	-1.49818446523876	0.137472019195649
829	wly_afr_cic_scr_chh_anl_owc_svk_tur_aze_zul_bat_dyu_ita_bos_bsq_mcd_gam_igb_cnt_spa_krd_tsw_guj_bem_ger_hun_tsn_dgb_est_rom_aeg_geo_grk_glc_bul_lit_amh_sid_slo_fin_yor_jav_pol_mly_jpn_knd_kor_dut_ukr_moo_hin_sun_nor_sod_mao_mnd_urd_akn_arw_tig_ctl_prs_eng_alb_qcu_por_ben_fre_ven_amr_lat_mlt_swe_ind_cze_bam_pan_lda_tag_tha_hau_tml_ewe_ses_uzb_mol_rus_azi_swa_vie_heb_fbf_swt_xho	-0.0585237157519137	-0.137938369168075	0.890587345945317
830	amr_lit_lda_swe_hau_tig_owc_grk_aze_tur_moo_sun_bem_krd_scr_bsq_arw_mlt_igb_mnd_cze_ger_cic_mcd_fbf_por_hun_yor_zul_est_bul_gam_geo_pol_ukr_prs_nor_sid_chh_dut_fin_xho_ind_pan_mao_jpn_knd_kor_ben_spa_ewe_ita_tag_rom_wly_jav_cnt_eng_ses_afr_sod_slo_urd_hin_alb_qcu_fre_bos_guj_bam_amh_rus_aeg_lat_bat_svk_dyu_mol_dgb_mly_tha_heb_tml_akn_swt_azi_ctl_glc_uzb_tsw_vie_anl_ven_tsn_swa	-0.340700580641083	-0.806974744654029	0.421740034029494
831	sod_lat_yor_rom_wly_amr_aeg_rus_uzb_tur_dgb_bat_ven_dut_scr_bsq_pan_tig_tsn_cnt_ben_fre_bem_bos_akn_grk_est_fbf_lda_fin_guj_sid_geo_pol_prs_ger_por_mlt_hau_krd_hun_cic_mly_spa_jav_jpn_tml_kor_svk_mol_moo_ctl_mao_hin_amh_tag_mnd_slo_bam_ita_owc_arw_swe_eng_mcd_qcu_urd_ukr_lit_igb_anl_nor_gam_cze_sun_bul_zul_glc_dyu_ind_tha_chh_knd_xho_swt_azi_alb_afr_aze_tsw_vie_heb_swa_ewe_ses	-0.928290649574528	-2.25460127904781	0.0265052761647761
832	sid_bos_cic_prs_wly_heb_chh_nor_azi_uzb_tsw_jav_fbf_krd_dut_bsq_mol_amh_moo_cnt_fre_ger_ses_slo_akn_urd_est_tsn_dgb_hun_alb_tig_geo_svk_mcd_ben_rom_gam_owc_cze_fin_bem_sun_arw_mly_jpn_knd_kor_hin_glc_lda_spa_ind_ukr_mlt_bat_mnd_pol_dyu_lat_anl_scr_grk_lit_afr_qcu_ita_bul_por_zul_sod_eng_hau_rus_mao_pan_bam_ctl_igb_tag_tha_amr_tml_swa_ewe_aze_swe_guj_tur_ven_vie_aeg_xho_swt_yor	-0.11334217851482	-0.267357847996676	0.789785660370888
833	hau_afr_fbf_krd_anl_sid_sod_rom_aze_tur_xho_bat_tsw_pan_guj_bsq_dut_chh_dyu_mnd_lat_spa_lda_alb_ses_slo_fin_ven_bam_hun_ger_aeg_geo_nor_arw_pol_glc_gam_mlt_ctl_est_zul_tag_svk_sun_jpn_tml_kor_scr_eng_swa_swe_mao_mol_amh_ind_cnt_rus_bem_ben_wly_ita_prs_fre_bos_qcu_mcd_ukr_lit_swt_tig_hin_heb_urd_mly_por_ewe_bul_moo_jav_tha_owc_knd_cic_igb_uzb_grk_cze_azi_yor_vie_amr_tsn_dgb_akn	-0.144983259282986	-0.342293737982636	0.732902213919522
834	amr_guj_xho_prs_tig_mlt_gam_pol_uzb_azi_moo_ind_bem_swe_spa_bsq_alb_hau_zul_mnd_ita_rus_dgb_scr_akn_mcd_est_tsn_tsw_hun_bul_amh_geo_cze_afr_slo_dut_anl_heb_ben_fin_lda_mly_fre_mao_jpn_knd_kor_krd_lat_ewe_pan_sun_arw_sid_jav_cnt_ukr_igb_bos_sod_ger_glc_grk_rom_qcu_lit_urd_mol_cic_wly_hin_owc_nor_tag_svk_yor_eng_fbf_bat_tha_chh_tml_swt_ses_tur_ctl_por_aze_bam_vie_aeg_dyu_swa_ven	-0.845427545583744	-2.04038091781614	0.0441476441313608
835	heb_dut_fbf_scr_owc_tig_mlt_por_uzb_aze_ven_tag_swa_ctl_ukr_bsq_alb_amh_lda_mnd_urd_rus_bem_mol_swt_ger_est_dgb_akn_fin_mcd_gam_geo_arw_lit_nor_lat_amr_chh_guj_hun_cic_jav_grk_ind_jpn_tml_kor_fre_ita_bam_rom_bat_cze_hau_mly_cnt_pol_tsw_glc_sod_spa_prs_eng_svk_qcu_swe_hin_bos_ewe_sid_slo_wly_krd_mao_afr_tsn_pan_yor_sun_tha_anl_knd_igb_dyu_azi_bul_ben_tur_zul_vie_aeg_xho_moo_ses	-0.170914866620544	-0.403259089239692	0.687683252744329
836	chh_glc_yor_pan_tig_aeg_wly_bos_aze_uzb_tsw_ind_dgb_hin_afr_bsq_prs_mlt_zul_cnt_svk_mol_ewe_cze_akn_ctl_hun_moo_igb_fin_mcd_sod_geo_eng_swe_guj_rus_gam_amh_krd_est_tsn_mly_lat_sun_jpn_knd_kor_alb_fre_xho_rom_jav_bul_anl_bat_mnd_ben_fbf_arw_heb_scr_ukr_grk_ger_qcu_slo_pol_lit_ses_owc_urd_amr_spa_mao_nor_lda_por_bam_tag_tha_sid_tml_ven_cic_tur_ita_dut_azi_dyu_vie_hau_bem_swt_swa	0.267705426907901	0.629483934621177	0.53057566284484
837	amh_grk_cic_ctl_hau_aeg_heb_spa_aze_azi_swt_mao_igb_krd_slo_bsq_arw_mlt_akn_mnd_rus_ben_xho_ukr_dyu_ger_hun_ewe_ses_fin_svk_sod_geo_afr_mol_bos_lat_chh_sid_dut_est_tsn_mly_lit_bat_jpn_knd_kor_cze_eng_moo_por_sun_pol_anl_tag_cnt_hin_yor_rom_gam_fre_glc_swe_pan_qcu_prs_nor_alb_dgb_tig_urd_owc_scr_ind_bul_ven_ita_zul_jav_tha_wly_tml_bam_lda_uzb_mcd_guj_tur_swa_vie_amr_tsw_bem_fbf	-0.305094410052403	-0.722199024771382	0.471984200081888
838	amr_krd_moo_lat_tig_gam_chh_rom_aze_tur_ven_jav_tsn_fre_afr_bsq_slo_hau_cic_mnd_svk_bul_fbf_mcd_zul_swe_fin_lda_swt_est_prs_sid_geo_eng_urd_lit_scr_aeg_owc_pan_hun_dyu_bat_arw_tag_jpn_tml_kor_ukr_spa_igb_grk_mly_pol_sod_ind_cnt_mol_tsw_guj_heb_ger_rus_ita_dut_qcu_por_ben_nor_bem_anl_alb_amh_ctl_sun_bos_yor_glc_ewe_mao_tha_mlt_knd_akn_bam_azi_hin_cze_uzb_swa_vie_wly_ses_dgb_xho	-0.0225506203730557	-0.0531890003485296	0.957695407273335
839	tig_pan_fbf_lat_gam_hau_wly_hin_azi_aze_moo_mly_dyu_fre_guj_bsq_ger_sod_lda_cnt_arw_svk_yor_rus_igb_bos_hun_bem_akn_est_ita_chh_geo_lit_grk_prs_nor_owc_anl_eng_fin_zul_ind_mcd_sun_jpn_tml_kor_ukr_por_ewe_alb_mao_cze_amh_tag_mnd_ctl_bam_afr_aeg_mol_rom_pol_krd_qcu_glc_urd_swe_tsw_sid_dut_amr_scr_bat_ben_cic_slo_swa_jav_tha_mlt_knd_xho_ses_tur_bul_spa_uzb_tsn_vie_heb_ven_swt_dgb	-0.164169501199172	-0.387214723483502	0.699481954008838
840	wly_mcd_dgb_alb_anl_mlt_sod_grk_tur_uzb_ses_mao_fbf_svk_ita_bsq_fre_tig_swa_cnt_guj_lit_tsw_ben_zul_rom_hun_yor_cic_fin_spa_chh_geo_pol_bos_rus_ukr_sid_hau_eng_est_lda_bat_ger_mly_jpn_tml_kor_por_slo_tsn_hin_ind_dut_owc_jav_mnd_swe_moo_scr_aeg_pan_krd_glc_urd_qcu_nor_lat_arw_ewe_gam_ctl_amh_bul_sun_cze_ven_mol_igb_tag_tha_heb_knd_dyu_xho_aze_afr_prs_azi_akn_vie_amr_bam_swt_bem	0.18224768972451	0.429532836355073	0.668529023745994
841	tig_swe_akn_lit_amr_mlt_gam_por_aze_uzb_moo_mao_zul_afr_mol_bsq_lat_aeg_tsn_cnt_scr_ukr_igb_eng_lda_pan_hun_dyu_swa_fin_svk_heb_geo_prs_spa_guj_grk_anl_sid_dut_est_dgb_jav_ctl_mly_jpn_tml_kor_rom_bul_ses_nor_sun_ita_chh_bat_mnd_rus_ven_slo_amh_arw_hin_krd_mcd_qcu_pol_cze_ger_tsw_owc_urd_sod_glc_ind_ben_xho_alb_swt_tag_tha_wly_knd_bam_ewe_azi_fre_bos_tur_fbf_vie_hau_yor_cic_bem	-1.27957917432275	-3.19002356843225	0.00193972670718777
842	wly_eng_swa_ben_aeg_sod_anl_pol_tur_azi_ses_mao_fbf_swe_svk_bsq_rus_gam_tsw_mnd_cze_slo_ven_ctl_igb_pan_fin_akn_xho_hun_arw_heb_geo_fre_spa_bos_nor_amh_hau_afr_est_dgb_tag_por_sun_jpn_knd_kor_guj_rom_yor_ita_ind_bul_sid_mly_cnt_glc_ewe_hin_owc_dut_krd_ukr_prs_qcu_urd_mcd_alb_cic_mlt_scr_amr_ger_bat_lit_dyu_grk_moo_jav_tha_tig_tml_tsn_lda_uzb_mol_lat_aze_bem_vie_chh_bam_zul_swt	0.144684423928166	0.340218341287099	0.734459361310185
843	amr_bul_bam_scr_aeg_heb_mlt_ben_azi_aze_akn_jav_tsn_afr_bos_bsq_ita_sod_bem_cnt_mcd_urd_dgb_guj_dyu_ger_hun_igb_ewe_est_svk_sid_geo_grk_ctl_nor_swe_hau_tig_glc_fin_tsw_mao_lit_tag_jpn_tml_kor_rom_rus_ses_slo_mly_pol_amh_sun_mnd_lat_xho_krd_chh_pan_mol_cze_alb_qcu_arw_hin_prs_yor_wly_eng_anl_por_bat_dut_moo_ukr_ven_ind_tha_gam_knd_swt_fbf_tur_fre_spa_uzb_swa_vie_owc_zul_lda_cic	-0.119210316841985	-0.281070198469473	0.779280941492425
844	amr_eng_zul_swe_anl_wly_amh_bos_tur_uzb_swt_bat_dgb_grk_ctl_bsq_spa_chh_tsw_mnd_mol_cze_xho_slo_cic_prs_hun_moo_tsn_fin_arw_aeg_geo_lit_ukr_svk_ger_hau_mlt_afr_est_ses_mao_hin_tag_jpn_tml_kor_pan_rom_swa_rus_ind_pol_sid_jav_cnt_ita_ewe_glc_heb_por_scr_fre_nor_qcu_alb_lat_ben_bem_tig_dut_sod_guj_sun_urd_dyu_bul_ven_mly_tha_gam_knd_yor_fbf_azi_mcd_krd_aze_bam_vie_owc_akn_lda_igb	-0.553305054412335	-1.31980624019249	0.190139334123762
845	tig_pan_moo_lit_mlt_amr_wly_ger_aze_uzb_ven_ind_dyu_swe_spa_bsq_rus_amh_ewe_cnt_svk_eng_tsw_arw_yor_prs_fin_fbf_bem_hun_mol_sod_geo_urd_por_guj_hin_sid_heb_ctl_est_xho_mao_ukr_bat_jpn_tml_kor_rom_bul_cic_bos_tag_grk_aeg_jav_mnd_afr_dgb_scr_anl_krd_fre_ben_cze_qcu_glc_mcd_ita_bam_chh_pol_gam_alb_mly_dut_zul_nor_swt_sun_tha_hau_knd_akn_igb_tur_slo_lat_azi_tsn_vie_owc_swa_lda_ses	0.160570771980513	0.377789656546878	0.70644772103423
846	sid_mol_akn_ben_chh_amh_sod_krd_uzb_azi_tsn_tag_fbf_guj_ctl_bsq_hin_heb_bem_mnd_dut_glc_bam_scr_swt_lit_fin_zul_yor_est_alb_amr_geo_afr_ger_lat_svk_hau_wly_pan_hun_cic_mao_fre_sun_jpn_tml_kor_ukr_slo_igb_urd_ind_cze_gam_mly_cnt_prs_dyu_pol_aeg_arw_mcd_nor_spa_qcu_rom_swe_ita_moo_mlt_grk_anl_bos_bat_por_ses_eng_ewe_jav_tha_owc_knd_tsw_ven_aze_rus_bul_tur_xho_vie_tig_dgb_swa_lda	0.332740915215777	0.785909045234291	0.433918609132689
847	amh_pan_dyu_mcd_owc_gam_amr_swe_tur_aze_lda_jav_zul_por_afr_bsq_ger_mlt_swt_cnt_ctl_alb_swa_lit_cic_guj_fin_ven_ses_est_urd_anl_geo_rom_svk_glc_ukr_chh_tig_mol_hun_xho_ind_nor_tag_jpn_tml_kor_scr_ita_igb_ben_mly_fre_hau_sun_mnd_bul_tsw_rus_wly_prs_grk_eng_krd_qcu_hin_dut_arw_tsn_heb_bos_aeg_spa_mao_pol_yor_cze_fbf_bat_tha_sod_knd_akn_ewe_azi_slo_lat_uzb_dgb_vie_sid_moo_bem_bam	0.085400547805914	0.201198014172591	0.840983139679808
848	gam_krd_bam_ita_wly_mlt_amr_glc_uzb_tur_yor_mao_swa_nor_prs_bsq_scr_chh_lda_mnd_svk_arw_ven_eng_swt_afr_hun_dyu_moo_fin_lat_tig_geo_alb_ben_bul_fre_anl_sid_urd_est_ewe_sun_slo_bat_jpn_tml_kor_por_swe_zul_hin_jav_grk_hau_tag_cnt_dut_igb_pol_heb_ukr_spa_ger_cze_qcu_ctl_rom_lit_ses_aeg_guj_sod_bos_ind_rus_dgb_mcd_bem_mly_tha_amh_knd_tsw_xho_azi_pan_mol_aze_cic_vie_owc_fbf_akn_tsn	-0.157600829746006	-0.372260778686339	0.710545642514016
849	anl_alb_fbf_pol_chh_aeg_amr_ita_tur_azi_swt_jav_tsw_eng_krd_bsq_por_tig_xho_cnt_mcd_glc_ven_prs_swa_ukr_fin_akn_lda_hun_lat_wly_geo_spa_fre_slo_svk_amh_hau_bos_est_ses_bat_rom_tag_jpn_tml_kor_grk_guj_tsn_bul_mly_ger_mlt_mao_mnd_pan_ewe_afr_gam_mol_scr_dut_ben_qcu_urd_hin_arw_dgb_heb_cze_sod_rus_ind_swe_bem_nor_igb_sun_tha_owc_knd_moo_cic_aze_lit_ctl_uzb_dyu_vie_sid_bam_zul_yor	-0.220583070070729	-0.521808093164195	0.603044527032385
850	owc_rom_swa_alb_sod_amh_anl_ger_azi_aze_lda_mly_xho_ita_nor_bsq_hin_mlt_yor_mnd_slo_scr_dyu_mcd_bam_swe_est_dgb_cic_hun_svk_gam_geo_pan_ukr_mol_afr_heb_amr_guj_fin_fbf_jav_cze_bat_jpn_tml_kor_bul_urd_tsw_arw_sun_ben_tig_tag_cnt_dut_akn_bos_aeg_rus_prs_ctl_lat_qcu_fre_spa_grk_ven_chh_lit_wly_glc_mao_por_igb_krd_bem_ind_tha_sid_knd_ses_ewe_tur_eng_pol_uzb_zul_vie_hau_moo_tsn_swt	-0.307529000875484	-0.728130393355175	0.468363149451397
851	hau_lit_bam_guj_gam_mlt_aeg_ctl_azi_tur_tsw_tag_swa_ita_afr_bsq_bos_owc_fbf_mnd_rom_grk_xho_ger_zul_glc_fin_ses_dyu_hun_pan_tig_geo_nor_prs_eng_bul_sid_heb_dut_est_ewe_mao_hin_ind_jpn_tml_kor_lat_spa_swt_ben_bat_svk_anl_sun_cnt_slo_igb_fre_sod_cze_pol_swe_mcd_qcu_mol_por_krd_cic_amh_urd_wly_arw_jav_rus_akn_scr_moo_mly_tha_chh_knd_bem_dgb_aze_ukr_alb_uzb_lda_vie_amr_ven_yor_tsn	-0.680136083313455	-1.63454991556561	0.105524102468962
852	amh_rus_lda_eng_amr_heb_aeg_ctl_uzb_aze_akn_bat_swt_grk_cze_bsq_urd_sod_bem_mnd_lat_nor_cic_slo_tsw_spa_hun_ewe_dgb_fin_alb_chh_geo_guj_por_glc_swe_tig_owc_pol_est_xho_mly_mol_ind_jpn_knd_kor_prs_bos_igb_svk_mao_arw_hau_jav_cnt_pan_swa_bul_mlt_scr_lit_ben_hin_qcu_dut_ukr_rom_ses_sid_mcd_anl_fre_tag_ita_fbf_ger_bam_sun_tha_gam_tml_tsn_dyu_tur_krd_afr_azi_zul_vie_wly_moo_yor_ven	0.0322611882127685	0.075933212722838	0.939635342805315
853	sid_spa_lda_lit_owc_heb_chh_swe_uzb_tur_zul_sun_dyu_pol_mcd_bsq_grk_sod_fbf_cnt_ger_rom_bam_scr_tsn_por_hun_cic_yor_fin_rus_amh_geo_mol_afr_cze_bul_mlt_gam_prs_est_moo_ind_glc_jav_jpn_tml_kor_nor_fre_igb_ben_mly_krd_tig_mao_mnd_ita_tsw_hin_hau_alb_dut_lat_svk_qcu_eng_urd_slo_swt_aeg_ctl_wly_ukr_tag_guj_ses_pan_dgb_bat_tha_anl_knd_akn_ven_aze_bos_arw_azi_bem_vie_amr_swa_xho_ewe	0.339458183941907	0.800462916780569	0.425482758262223
854	gam_guj_akn_arw_sid_sod_owc_urd_azi_tur_fbf_tag_igb_mcd_cze_bsq_krd_aeg_swa_mnd_pol_hin_bam_ita_swt_mol_est_dyu_dgb_hun_swe_heb_geo_por_bul_svk_fre_tig_mlt_lat_fin_ses_jav_rus_ind_jpn_tml_kor_lit_rom_moo_prs_mly_glc_wly_bat_cnt_slo_ven_ben_hau_bos_eng_dut_pan_qcu_ctl_ukr_scr_tsn_chh_afr_amr_nor_mao_grk_tsw_alb_lda_sun_tha_amh_knd_ewe_yor_aze_ger_spa_uzb_zul_vie_anl_cic_bem_xho	-0.888189029670526	-2.15465657064494	0.0337723351440322
855	sid_pan_swt_swe_owc_mlt_amh_pol_uzb_azi_ewe_bat_cic_bul_eng_bsq_alb_amr_yor_cnt_mol_ukr_swa_rus_ven_glc_est_fbf_bam_fin_prs_chh_geo_svk_cze_lit_ctl_wly_gam_afr_hun_igb_mly_fre_sun_jpn_knd_kor_ger_nor_tsw_grk_jav_lat_heb_tag_mnd_hin_xho_ita_hau_urd_ben_bos_guj_qcu_dut_scr_arw_zul_sod_rom_tig_por_ind_mcd_dyu_slo_bem_mao_tha_aeg_tml_akn_moo_tur_krd_spa_aze_lda_vie_anl_dgb_ses_tsn	-0.209281323498553	-0.493888035384787	0.622549721009635
856	owc_por_zul_grk_wly_sod_anl_swe_tur_azi_ven_sun_bam_rus_alb_bsq_ukr_chh_swa_mnd_pan_arw_fbf_rom_ses_mol_est_ewe_swt_hun_slo_amh_geo_krd_nor_cze_lat_amr_aeg_ita_fin_yor_mly_urd_tag_jpn_knd_kor_dut_lit_dyu_afr_jav_hin_hau_mao_cnt_bul_igb_mcd_sid_glc_svk_bos_guj_qcu_fre_prs_eng_moo_tig_spa_mlt_ctl_ind_scr_tsn_ben_tsw_bat_tha_gam_tml_cic_xho_uzb_pol_ger_aze_lda_vie_heb_akn_dgb_bem	-0.201851920878644	-0.476308300835103	0.634971886425191
857	amr_prs_akn_ita_sod_heb_gam_rom_azi_uzb_yor_bat_zul_afr_rus_bsq_slo_tig_lda_mnd_spa_por_cic_pan_tsn_hin_est_bem_swa_fin_bos_chh_geo_arw_mcd_lat_ukr_hau_wly_dut_hun_igb_tag_pol_mly_jpn_tml_kor_ctl_alb_dyu_swe_jav_eng_mlt_mao_cnt_guj_tsw_bul_sid_glc_mol_nor_lit_qcu_krd_fre_urd_dgb_amh_grk_owc_ger_ind_ben_fbf_cze_ewe_sun_tha_aeg_knd_swt_bam_aze_svk_scr_tur_ses_vie_anl_ven_moo_xho	-0.150482639098897	-0.354897333638414	0.723470063014032
858	heb_prs_ven_scr_sid_owc_amr_pan_azi_aze_swt_sun_moo_nor_grk_bsq_urd_gam_ses_mnd_bos_dut_dyu_fre_cic_hin_fin_bam_zul_est_rus_aeg_geo_mol_svk_lit_mcd_chh_tig_alb_hun_swa_mao_eng_ind_jpn_knd_kor_slo_spa_yor_afr_mly_lat_sod_tag_cnt_por_bem_rom_hau_guj_ukr_ger_pol_qcu_swe_cze_ita_xho_anl_ctl_mlt_glc_jav_arw_ewe_bul_fbf_bat_tha_wly_tml_tsn_tsw_uzb_krd_ben_tur_dgb_vie_amh_igb_lda_akn	0.115058852513913	0.271410724233567	0.786676704606242
859	hau_lit_swt_ita_chh_heb_aeg_ger_uzb_aze_moo_tag_ewe_guj_krd_bsq_fre_tig_akn_mnd_spa_cze_dyu_lat_igb_grk_fin_ven_tsw_est_urd_anl_geo_pan_rus_svk_dut_owc_wly_rom_hun_lda_jav_nor_ind_jpn_tml_kor_mcd_arw_dgb_swe_mly_ben_sod_bat_cnt_ctl_fbf_ukr_amh_alb_hin_eng_mol_qcu_slo_scr_afr_xho_amr_pol_mlt_bul_mao_glc_cic_bos_ses_sun_tha_sid_knd_zul_swa_tur_prs_por_azi_yor_vie_gam_bem_tsn_bam	0.163547909583394	0.385042119424337	0.701085404722766
860	hau_fre_tsn_ctl_mlt_chh_amh_pan_aze_tur_bam_mao_ven_mol_dut_bsq_guj_sid_igb_mnd_slo_mcd_akn_alb_yor_lat_fin_ewe_lda_hun_bul_owc_geo_prs_grk_urd_por_aeg_sod_nor_est_swa_sun_krd_mly_jpn_tml_kor_svk_arw_tsw_lit_ind_rus_amr_jav_cnt_bos_dgb_glc_gam_cze_swe_pol_ben_qcu_afr_hin_eng_fbf_wly_rom_heb_ukr_tag_ger_dyu_ita_ses_bat_tha_tig_knd_cic_xho_azi_spa_scr_uzb_bem_vie_anl_swt_zul_moo	-0.547821429447331	-1.30889681750887	0.193794395906185
861	amr_fre_dyu_arw_sid_amh_gam_svk_tur_uzb_swa_jav_cic_bul_bos_bsq_krd_sod_zul_mnd_rus_ben_ses_hin_fbf_mol_fin_tsn_ven_hun_grk_anl_geo_alb_cze_ita_swe_hau_wly_slo_est_bam_ind_afr_mao_jpn_tml_kor_urd_dut_moo_spa_tag_ctl_owc_bat_cnt_glc_yor_ger_tig_lat_lit_scr_por_qcu_nor_ukr_mcd_ewe_mlt_rom_heb_prs_sun_eng_lda_guj_xho_mly_tha_chh_knd_swt_igb_azi_pan_pol_aze_akn_vie_aeg_tsw_bem_dgb	-1.04939149441911	-2.57380860591121	0.0116387883683214
862	hau_mcd_dgb_pan_wly_gam_aeg_rom_aze_azi_bem_ind_akn_urd_ctl_bsq_eng_sod_dyu_cnt_hin_fre_ven_pol_zul_glc_hun_swa_lda_fin_slo_mlt_geo_dut_arw_rus_ukr_heb_tig_lat_est_ewe_sun_nor_mao_jpn_tml_kor_afr_krd_xho_ita_mly_lit_amr_tag_mnd_grk_yor_bos_amh_guj_ben_bul_ger_qcu_spa_alb_prs_fbf_anl_mol_chh_svk_jav_scr_ses_por_bam_bat_tha_sid_knd_cic_swt_uzb_cze_swe_tur_igb_vie_owc_tsn_moo_tsw	-0.0723888204222348	-0.170620525309054	0.864892808919044
863	aeg_pan_tsw_cze_tig_anl_hau_ben_azi_tur_yor_bat_moo_arw_guj_bsq_ctl_chh_tsn_mnd_svk_hin_swt_alb_xho_eng_hun_swa_cic_fin_mcd_amh_geo_fre_mol_swe_rom_sod_gam_nor_est_ven_sun_glc_jav_jpn_tml_kor_ita_slo_ses_pol_mly_urd_amr_mao_cnt_bos_igb_ukr_sid_spa_scr_bul_lat_qcu_prs_afr_ger_lda_mlt_por_wly_lit_tag_dut_akn_rus_dyu_ind_tha_owc_knd_dgb_fbf_uzb_grk_krd_aze_ewe_vie_heb_bem_zul_bam	-0.121248641999377	-0.285852009955329	0.775627207946849
864	anl_rom_swt_bos_sod_owc_mlt_slo_aze_azi_bam_mao_cic_afr_arw_bsq_mol_wly_tsw_cnt_ben_ger_dyu_guj_moo_bul_fin_ewe_swa_hun_ctl_aeg_geo_lit_cze_por_hin_gam_chh_rus_est_bem_mly_ukr_sun_jpn_knd_kor_swe_grk_ven_krd_bat_glc_sid_tag_mnd_ita_dgb_urd_heb_pan_nor_lat_eng_qcu_pol_svk_alb_zul_hau_mcd_amh_fre_ind_prs_akn_spa_lda_jav_tha_amr_tml_igb_yor_uzb_dut_scr_tur_ses_vie_tig_tsn_fbf_xho	-0.35060212405709	-0.830375484219882	0.408453144101614
865	anl_lat_tsw_mol_owc_heb_mlt_eng_aze_uzb_cic_mly_tsn_mcd_prs_bsq_ita_amh_moo_cnt_glc_dut_bem_urd_yor_rus_fin_swa_dgb_hun_ben_tig_geo_rom_cze_scr_pol_hau_sod_svk_est_zul_sun_guj_jav_jpn_tml_kor_pan_afr_ses_alb_ind_bos_wly_bat_mnd_krd_dyu_slo_gam_arw_por_ctl_lit_qcu_spa_grk_ukr_swt_amr_ger_chh_fre_mao_swe_fbf_bul_ewe_tag_tha_aeg_knd_bam_igb_azi_nor_hin_tur_lda_vie_sid_akn_ven_xho	-0.731248791398024	-1.75248250467982	0.0829866545620163
866	anl_rom_ven_spa_wly_mlt_gam_pan_tur_aze_xho_ind_swt_pol_ben_bsq_prs_owc_zul_mnd_svk_guj_tsw_scr_dgb_alb_hun_akn_bem_fin_glc_sod_geo_nor_ger_afr_hin_aeg_tig_lit_est_bam_mao_urd_sun_jpn_knd_kor_eng_rus_tsn_grk_bat_bos_heb_mly_cnt_fre_moo_mcd_chh_dut_bul_mol_krd_qcu_ita_ctl_swe_ewe_sid_arw_amh_slo_tag_por_fbf_ukr_cic_jav_tha_amr_tml_yor_igb_azi_cze_lat_uzb_dyu_vie_hau_ses_lda_swa	-0.60564342591278	-1.44755978429116	0.151102889574612
867	tig_ctl_fbf_rom_sid_amh_mlt_arw_tur_azi_yor_bat_bem_scr_ben_bsq_cze_amr_igb_mnd_rus_pol_bam_urd_swa_grk_est_tsw_cic_fin_nor_aeg_geo_svk_bul_spa_por_gam_heb_prs_hun_dgb_ind_lat_sun_jpn_tml_kor_guj_lit_ven_bos_mly_ukr_wly_tag_cnt_swe_zul_afr_chh_ita_eng_ger_pan_qcu_hin_mcd_krd_ewe_anl_alb_sod_dut_jav_fre_swt_slo_akn_mao_tha_hau_knd_moo_dyu_aze_mol_glc_uzb_ses_vie_owc_lda_tsn_xho	-0.346759132231233	-0.821103459276492	0.413687216473351
868	anl_hin_igb_spa_sid_wly_amr_bul_aze_tur_ven_mly_bam_ben_dut_bsq_mcd_hau_swt_mnd_rus_por_lda_bos_tsw_cze_fin_akn_bem_est_ita_heb_geo_eng_guj_glc_pol_sod_chh_urd_hun_zul_tag_slo_sun_jpn_tml_kor_pan_mol_swa_lit_ind_fre_owc_mao_cnt_ger_cic_krd_amh_swe_nor_ctl_scr_qcu_alb_afr_grk_moo_mlt_rom_gam_ukr_bat_lat_fbf_prs_dgb_jav_tha_aeg_knd_ses_tsn_azi_svk_arw_uzb_ewe_vie_tig_dyu_yor_xho	-0.416841987896112	-0.989287250847591	0.325089554165516
869	owc_lat_lda_mcd_aeg_tig_gam_rom_uzb_azi_ewe_tag_zul_grk_pol_bsq_pan_sid_bam_cnt_rus_glc_swa_cze_xho_nor_est_akn_cic_fin_bos_wly_geo_krd_alb_ukr_swe_amh_heb_slo_hun_bem_sun_afr_mao_jpn_tml_kor_ctl_mol_moo_spa_mly_ger_anl_jav_mnd_lit_yor_svk_chh_prs_dut_scr_guj_qcu_eng_por_arw_dyu_mlt_fre_hau_urd_bat_hin_fbf_ita_igb_ind_tha_sod_knd_tsw_swt_tur_ben_bul_aze_ses_vie_amr_tsn_ven_dgb	0.764655854099969	1.81281059315589	0.0730872967166105
870	sod_lat_fbf_slo_sid_aeg_mlt_ger_uzb_tur_zul_mly_akn_pan_bul_bsq_rom_owc_swa_mnd_mol_arw_lda_ukr_yor_grk_fin_bem_ewe_est_krd_tig_geo_eng_swe_urd_afr_heb_hau_hin_hun_tsw_tag_prs_mao_jpn_tml_kor_alb_bos_ven_scr_sun_cze_anl_ind_cnt_rus_moo_glc_chh_lit_pol_ita_svk_qcu_fre_dut_mcd_dyu_amr_por_wly_guj_bat_nor_xho_ben_dgb_jav_tha_gam_knd_swt_cic_azi_ctl_spa_aze_igb_vie_amh_tsn_ses_bam	0.00657155644871812	0.0154722011512173	0.987688606428868
871	wly_scr_swa_por_heb_aeg_tig_prs_tur_aze_yor_tag_igb_bul_urd_bsq_mcd_owc_bem_cnt_rus_mol_zul_grk_dyu_svk_est_ven_tsn_fin_rom_amh_geo_pol_ita_lit_cze_sid_sod_pan_hun_ewe_bat_dut_ind_jpn_tml_kor_lat_krd_dgb_guj_mao_afr_hau_sun_mnd_arw_tsw_hin_anl_slo_bos_ukr_eng_qcu_ben_ctl_swe_ses_amr_ger_chh_nor_jav_glc_moo_fre_akn_mly_tha_gam_knd_xho_lda_azi_spa_alb_uzb_fbf_vie_mlt_cic_bam_swt	-0.110581269545402	-0.260797125570753	0.794825576227454
872	anl_arw_ewe_cze_amh_tig_hau_mol_tur_uzb_dyu_bat_akn_mcd_swe_bsq_rus_mlt_tsw_mnd_ctl_ita_zul_afr_fbf_hin_est_xho_cic_hun_ukr_gam_geo_urd_alb_pan_nor_sod_owc_bul_fin_tsn_tag_fre_mly_jpn_tml_kor_por_guj_dgb_rom_mao_bos_aeg_jav_cnt_prs_ses_glc_wly_eng_pol_lit_slo_qcu_ger_krd_scr_swt_chh_ben_amr_dut_sun_lat_moo_spa_yor_ind_tha_heb_knd_igb_swa_aze_grk_svk_azi_bam_vie_sid_bem_ven_lda	-0.21146085205826	-0.498875483107063	0.619045085291922
873	amh_prs_bam_urd_heb_mlt_wly_lat_azi_aze_ewe_sun_igb_swe_grk_bsq_pol_hau_akn_cnt_glc_rom_tsn_arw_swt_cze_fin_dyu_ven_hun_spa_gam_geo_mol_pan_afr_krd_aeg_sid_bos_est_moo_jav_svk_tag_jpn_knd_kor_ctl_fre_fbf_lit_ind_scr_tig_bat_mnd_ita_cic_dut_sod_nor_guj_slo_ben_qcu_eng_mcd_hin_bem_chh_ger_anl_por_mao_ukr_dgb_bul_zul_mly_tha_owc_tml_tsw_ses_tur_rus_alb_uzb_swa_vie_amr_lda_xho_yor	0.270826504736531	0.638658779642076	0.524614669681036
874	amr_nor_xho_scr_anl_sid_wly_pol_aze_uzb_bem_mly_moo_dut_guj_bsq_slo_mlt_dgb_cnt_pan_spa_zul_mol_tsn_arw_fin_ewe_igb_est_ukr_hau_geo_alb_fre_por_svk_amh_chh_ben_hun_ses_sun_ctl_tag_jpn_tml_kor_urd_rus_swa_lat_ind_bos_gam_mao_mnd_ita_yor_bul_aeg_krd_grk_glc_prs_qcu_mcd_hin_lit_akn_owc_ger_tig_swe_bat_afr_ven_cze_cic_jav_tha_heb_knd_swt_fbf_azi_rom_eng_tur_lda_vie_sod_bam_dyu_tsw	-0.143978491895872	-0.339665533839862	0.734874314185725
875	mlt_slo_igb_mol_gam_sid_amr_bos_aze_tur_moo_jav_ven_rom_rus_bsq_ita_heb_tsn_mnd_mcd_urd_akn_cze_lda_spa_hun_tsw_swt_est_scr_chh_geo_glc_eng_nor_ukr_wly_aeg_swe_fin_cic_mly_lit_tag_jpn_tml_kor_dut_afr_bam_svk_ind_pol_tig_sun_cnt_alb_bem_arw_owc_guj_bul_pan_hin_qcu_por_lat_ctl_dgb_anl_prs_amh_fre_mao_ger_xho_grk_dyu_bat_tha_sod_knd_zul_yor_azi_krd_ben_uzb_ewe_vie_hau_fbf_swa_ses	-0.706760511918929	-1.69436886046717	0.0935416320987428
876	mlt_spa_tsn_lit_anl_amh_wly_eng_tur_azi_ven_mly_dgb_afr_ukr_bsq_bos_gam_igb_cnt_hin_arw_moo_scr_bem_ita_hun_swa_swt_fin_ctl_heb_geo_ben_mcd_fre_cze_sod_hau_grk_est_zul_jav_mol_ind_jpn_tml_kor_pan_guj_cic_urd_tag_krd_owc_bat_mnd_svk_akn_bul_chh_dut_por_prs_nor_qcu_ger_swe_glc_fbf_amr_pol_tig_rom_sun_lat_dyu_slo_ewe_mao_tha_aeg_knd_lda_yor_uzb_alb_rus_aze_ses_vie_sid_bam_tsw_xho	-0.136429295965696	-0.321837614943249	0.748297995466494
877	sod_pol_dyu_bos_mlt_amr_amh_eng_tur_uzb_ven_sun_bam_ukr_glc_bsq_rom_heb_swa_cnt_mol_krd_igb_hin_moo_dut_fin_dgb_lda_hun_ben_tig_geo_ger_arw_bul_alb_owc_wly_guj_est_fbf_jav_mcd_mly_jpn_knd_kor_grk_fre_tsw_urd_bat_ita_anl_ind_mnd_cze_xho_afr_gam_lat_spa_svk_rus_qcu_ctl_swe_lit_ses_hau_por_sid_scr_mao_slo_swt_pan_yor_tag_tha_chh_tml_bem_cic_aze_prs_nor_azi_ewe_vie_aeg_akn_zul_tsn	-0.235167314592176	-0.555457966729928	0.579915182797004
878	chh_hin_tsw_rom_sid_gam_heb_spa_aze_uzb_bem_mao_akn_scr_pan_bsq_ben_anl_swa_cnt_rus_afr_xho_nor_cic_lit_fin_dgb_bam_hun_eng_owc_geo_pol_bul_dut_arw_tig_amh_mcd_est_ven_mly_svk_bat_jpn_tml_kor_grk_slo_yor_alb_sun_mol_mlt_tag_mnd_glc_swt_ger_hau_ita_fre_guj_cze_qcu_lat_urd_prs_ewe_amr_ctl_wly_krd_jav_bos_moo_swe_fbf_ind_tha_aeg_knd_igb_tsn_tur_ukr_por_azi_lda_vie_sod_ses_dyu_zul	-0.780959649321568	-1.87920397157971	0.0633481246606013
879	owc_eng_swa_svk_gam_sid_hau_lat_tur_aze_lda_ind_ses_ukr_rom_bsq_krd_aeg_dgb_cnt_ben_ger_igb_swe_swt_afr_hun_cic_zul_est_pan_amh_geo_ctl_scr_bos_arw_heb_anl_grk_fin_bam_mly_dut_sun_jpn_knd_kor_spa_mcd_tsw_mol_jav_prs_amr_bat_mnd_slo_yor_hin_sod_glc_cze_por_ita_qcu_rus_alb_urd_bem_mlt_fre_chh_lit_mao_bul_ewe_guj_fbf_tag_tha_tig_tml_tsn_ven_uzb_pol_nor_azi_moo_vie_wly_xho_dyu_akn	-1.13083516579652	-2.78057007536218	0.00656823070939863
880	anl_slo_dgb_cze_sid_wly_amr_por_aze_uzb_ven_sun_lda_krd_grk_bsq_glc_aeg_swa_cnt_eng_arw_fbf_lat_swt_mol_fin_cic_ses_hun_spa_chh_geo_pan_guj_scr_prs_tig_heb_svk_est_ewe_jav_ctl_tag_jpn_tml_kor_ukr_ita_tsn_lit_mly_alb_sod_ind_mnd_urd_dyu_ben_owc_pol_dut_bos_afr_qcu_bul_ger_swe_xho_mlt_rom_gam_hin_bat_rus_akn_fre_yor_mao_tha_amh_knd_bem_moo_tur_nor_mcd_azi_zul_vie_hau_bam_igb_tsw	-0.2887020138844	-0.682487907057423	0.496626948846204
881	mlt_por_bem_dut_owc_tig_hau_bul_aze_tur_swt_ind_cic_nor_lat_bsq_pan_sod_ses_mnd_rom_fre_akn_krd_moo_hin_fin_ven_ewe_est_mcd_aeg_geo_swe_glc_ben_afr_chh_amr_grk_hun_swa_sun_urd_tag_jpn_knd_kor_spa_arw_dyu_cze_mly_ger_heb_bat_cnt_ita_igb_ukr_amh_mol_scr_slo_bos_qcu_guj_svk_pol_zul_wly_ctl_gam_eng_jav_prs_tsw_rus_yor_mao_tha_anl_tml_bam_tsn_azi_lit_alb_uzb_dgb_vie_sid_xho_lda_fbf	-0.528940106545253	-1.25959288817014	0.210968231262717
882	chh_ger_ses_ita_amr_mlt_tig_rom_aze_azi_yor_bat_zul_pan_scr_bsq_ukr_anl_igb_cnt_cze_por_tsn_arw_dgb_svk_est_cic_bam_hun_glc_amh_geo_grk_mcd_guj_prs_wly_heb_ctl_fin_ven_tag_bul_mly_jpn_knd_kor_lat_lit_swt_pol_sun_dut_hau_jav_mnd_krd_akn_spa_sid_rus_ben_hin_swe_qcu_alb_eng_bos_bem_owc_fre_aeg_slo_mao_nor_swa_urd_ewe_ind_tha_sod_tml_moo_dyu_uzb_mol_afr_tur_tsw_vie_gam_lda_xho_fbf	0.501115416821195	1.18167971367378	0.24034563893799
883	anl_lit_fbf_por_hau_aeg_sod_swe_aze_tur_ses_ind_dgb_cze_dut_bsq_spa_chh_lda_mnd_prs_ita_igb_krd_bam_rom_est_tsw_dyu_fin_hin_wly_geo_fre_scr_guj_urd_amr_heb_alb_hun_zul_sun_grk_bat_jpn_knd_kor_pol_ben_xho_pan_mao_ctl_amh_mly_cnt_bul_moo_mol_mlt_slo_bos_arw_lat_qcu_rus_mcd_ger_akn_owc_afr_gam_eng_tag_svk_ewe_glc_bem_jav_tha_sid_tml_cic_yor_azi_nor_ukr_uzb_tsn_vie_tig_swt_ven_swa	-0.40624558043342	-0.963454460587053	0.337818029300162
884	wly_scr_yor_urd_heb_sid_mlt_guj_tur_azi_bem_ind_fbf_por_prs_bsq_ger_tig_zul_cnt_ben_mcd_swa_krd_xho_fre_fin_cic_dyu_est_rom_amh_geo_lit_lat_eng_swe_sod_chh_pol_hun_ewe_tag_alb_mly_jpn_tml_kor_ita_mol_ses_grk_bat_glc_hau_sun_mnd_afr_igb_svk_anl_pan_arw_ukr_bos_qcu_rus_ctl_nor_swt_amr_bul_gam_spa_jav_cze_moo_hin_bam_mao_tha_aeg_knd_ven_akn_aze_dut_slo_uzb_dgb_vie_owc_tsw_tsn_lda	0.438109171118343	1.03412472970111	0.303759500503583
885	gam_ukr_xho_grk_sid_hau_aeg_pol_azi_uzb_igb_jav_moo_ben_nor_bsq_ger_heb_dgb_cnt_bul_krd_dyu_bos_zul_lit_est_fbf_swt_hun_urd_mlt_geo_ctl_rom_mcd_guj_sod_owc_svk_fin_yor_sun_slo_tag_jpn_tml_kor_swe_lat_ewe_dut_mao_prs_tig_bat_mnd_cze_tsw_eng_amh_mol_por_afr_scr_qcu_pan_ita_glc_tsn_amr_alb_anl_arw_mly_spa_bam_fre_akn_ind_tha_chh_knd_cic_ven_tur_rus_hin_aze_swa_vie_wly_bem_ses_lda	-0.184385125824757	-0.43539548870138	0.664284208675617
886	anl_ukr_igb_lit_amr_sod_chh_mol_aze_tur_tsw_mao_cic_krd_afr_bsq_pan_owc_zul_cnt_ita_grk_bam_glc_ven_arw_hun_yor_swt_fin_dut_wly_geo_urd_mcd_fre_swe_hau_amh_nor_est_ses_ind_lat_sun_jpn_knd_kor_guj_hin_dgb_eng_jav_spa_sid_mly_mnd_rom_xho_scr_heb_por_prs_bul_svk_qcu_bos_rus_alb_tsn_mlt_cze_aeg_pol_tag_slo_swa_ben_bem_bat_tha_gam_tml_akn_lda_azi_ger_ctl_uzb_fbf_vie_tig_dyu_ewe_moo	0.54388981565689	1.28658932639724	0.20143097162188
887	hau_glc_bam_krd_wly_amr_amh_fre_uzb_tur_yor_jav_dgb_afr_prs_bsq_por_aeg_fbf_mnd_hin_mcd_lda_alb_ven_nor_fin_moo_ewe_est_arw_tig_geo_dut_spa_ita_ger_mlt_heb_lit_hun_ses_tag_lat_mly_jpn_knd_kor_grk_guj_swt_rom_mao_ben_anl_ind_cnt_bos_igb_pol_owc_ctl_cze_urd_pan_qcu_ukr_scr_swe_zul_sid_eng_chh_mol_sun_bul_akn_slo_tsn_bat_tha_gam_tml_cic_xho_azi_svk_rus_aze_bem_vie_sod_dyu_tsw_swa	-0.177663221586068	-0.419584981540661	0.675756341758173
888	mlt_ger_fbf_cze_aeg_sid_tig_dut_tur_aze_ses_sun_lda_ukr_por_bsq_ben_anl_tsn_cnt_fre_arw_swa_rus_moo_grk_est_dgb_zul_hun_svk_chh_geo_eng_lit_scr_prs_owc_sod_glc_fin_igb_tag_nor_ind_jpn_tml_kor_guj_ctl_cic_bul_mao_afr_gam_mly_mnd_krd_yor_slo_hau_rom_spa_mol_pan_qcu_hin_pol_urd_ewe_wly_bos_heb_alb_jav_mcd_xho_lat_ven_bat_tha_amr_knd_akn_dyu_uzb_swe_ita_azi_tsw_vie_amh_swt_bem_bam	0.115346536500599	0.271113197227944	0.786904820336728
889	tig_ger_swt_scr_aeg_sod_wly_ben_aze_tur_igb_mly_dyu_urd_por_bsq_hin_amh_yor_mnd_prs_krd_bem_bos_xho_ctl_fin_bam_dgb_hun_guj_amr_geo_ukr_ita_slo_spa_gam_heb_mcd_est_swa_jav_nor_sun_jpn_tml_kor_glc_cze_fbf_arw_mao_rus_anl_ind_cnt_svk_ewe_pan_hau_afr_grk_mol_lat_qcu_lit_fre_alb_ses_chh_bul_sid_swe_tag_eng_akn_dut_zul_bat_tha_owc_knd_ven_tsw_uzb_rom_pol_azi_moo_vie_mlt_tsn_lda_cic	0.744699584184143	1.76335151628272	0.0811257131045021
890	gam_krd_zul_hin_anl_hau_owc_ukr_uzb_aze_moo_bat_ses_ita_nor_bsq_ger_sid_dyu_mnd_bos_cze_yor_svk_ewe_lit_est_tsn_akn_fin_fre_wly_geo_slo_swe_spa_dut_chh_mlt_por_hun_fbf_sun_alb_ind_jpn_tml_kor_scr_pan_ven_pol_jav_arw_heb_tag_cnt_grk_swt_mcd_sod_prs_ben_glc_urd_qcu_ctl_bul_eng_swa_aeg_rom_amh_guj_mly_afr_igb_rus_lda_mao_tha_tig_knd_tsw_bam_azi_lat_mol_tur_dgb_vie_amr_xho_cic_bem	0.223729875827525	0.527204381049872	0.599307076482066
891	mlt_bos_tsn_lat_wly_amh_aeg_urd_uzb_tur_igb_sun_swt_afr_ger_bsq_eng_heb_moo_cnt_ben_por_bem_svk_dgb_lit_hun_cic_lda_fin_pol_sod_geo_ita_nor_rom_pan_chh_owc_bul_est_ven_mly_glc_ind_jpn_tml_kor_grk_mol_fbf_guj_mao_prs_sid_bat_mnd_dut_ewe_krd_anl_mcd_swe_scr_fre_qcu_hin_spa_ukr_xho_gam_slo_tig_ctl_jav_rus_yor_alb_bam_tag_tha_hau_knd_dyu_swa_aze_arw_cze_azi_akn_vie_amr_zul_ses_tsw	-0.767580131793005	-1.84616531546184	0.0680491174015802
892	gam_glc_ven_pan_aeg_sid_wly_lit_aze_azi_akn_mly_xho_ukr_svk_bsq_hin_heb_ewe_mnd_urd_fre_tsw_grk_dyu_ctl_hun_cic_moo_est_prs_hau_geo_bul_arw_pol_krd_anl_tig_ben_fin_igb_tag_slo_bat_jpn_knd_kor_dut_ger_swa_alb_jav_cze_chh_sun_cnt_bos_bem_mcd_amr_por_lat_ita_spa_qcu_swe_guj_scr_yor_sod_rom_amh_nor_mao_afr_swt_eng_ses_ind_tha_owc_tml_fbf_tsn_tur_mol_rus_uzb_zul_vie_mlt_dgb_lda_bam	-0.231961417766618	-0.548993174535669	0.584325851211611
893	aeg_rus_ewe_mcd_owc_heb_sid_spa_tur_uzb_bem_bat_swt_dut_svk_bsq_alb_mlt_ven_cnt_pol_glc_cic_krd_yor_ukr_fin_ses_zul_hun_rom_amr_geo_nor_guj_arw_pan_sod_gam_por_est_fbf_mly_scr_tag_jpn_tml_kor_bos_swe_tsn_grk_jav_lit_amh_sun_mnd_ben_lda_urd_anl_lat_fre_slo_mol_qcu_eng_ger_cze_bam_tig_bul_hau_ctl_ind_hin_dgb_afr_swa_mao_tha_chh_knd_igb_dyu_aze_prs_ita_azi_tsw_vie_wly_akn_xho_moo	-0.247965387944099	-0.586015517703276	0.559284644598066
894	mlt_grk_swt_ben_hau_gam_aeg_afr_uzb_azi_cic_mly_fbf_prs_bul_bsq_alb_anl_bem_cnt_mcd_eng_bam_bos_ven_hin_fin_tsw_ewe_hun_pol_sod_geo_arw_fre_rom_ctl_tig_heb_pan_est_dyu_tag_slo_ind_jpn_knd_kor_ukr_dut_akn_scr_mao_lit_chh_sun_mnd_cze_swa_glc_sid_ita_por_rus_urd_qcu_krd_nor_swe_xho_amr_spa_owc_guj_bat_ger_lda_mol_moo_jav_tha_amh_tml_dgb_tsn_aze_svk_lat_tur_ses_vie_wly_yor_igb_zul	-0.379427096244831	-0.898884626968179	0.371035575379489
895	sod_swe_akn_prs_gam_amh_anl_ger_uzb_aze_ewe_sun_dgb_afr_eng_bsq_slo_tig_dyu_mnd_dut_krd_cic_grk_ses_rus_est_zul_bem_fin_alb_heb_geo_urd_por_lit_nor_wly_hau_glc_hun_lda_jav_bos_tag_jpn_tml_kor_fre_mcd_swa_ita_mao_pol_mlt_bat_cnt_ben_yor_cze_sid_rom_bul_spa_ukr_qcu_svk_mol_arw_xho_chh_ctl_aeg_lat_mly_pan_tsw_scr_igb_ind_tha_amr_knd_fbf_swt_azi_guj_hin_tur_bam_vie_owc_tsn_ven_moo	0.1991238659953	0.468494999737593	0.640526893735177
896	gam_pol_yor_lat_amh_sid_mlt_afr_aze_azi_tsw_mly_cic_swe_mcd_bsq_krd_aeg_moo_mnd_ctl_alb_dyu_spa_bam_rom_fin_xho_lda_est_cze_wly_geo_bul_ita_urd_guj_tig_heb_lit_hun_ses_tag_nor_jav_jpn_knd_kor_prs_glc_dgb_grk_ind_arw_sod_sun_cnt_bos_akn_scr_owc_slo_rus_svk_eng_qcu_ukr_ben_por_tsn_anl_ger_hau_pan_bat_hin_swt_fre_igb_mao_tha_amr_tml_ven_bem_tur_mol_dut_uzb_fbf_vie_chh_swa_zul_ewe	-0.0721608939948751	-0.169890914084466	0.865464949803151
897	hau_mol_ses_scr_amh_aeg_chh_krd_aze_tur_bem_sun_zul_dut_urd_bsq_glc_wly_igb_cnt_eng_pan_xho_afr_swa_ita_fin_yor_lda_est_nor_gam_geo_grk_spa_fre_ctl_tig_sod_guj_hun_ewe_mao_pol_ind_jpn_tml_kor_cze_rus_ven_ben_mly_prs_mlt_bat_mnd_swe_tsw_bos_heb_svk_por_hin_slo_qcu_mcd_alb_bul_fbf_sid_ukr_owc_lit_tag_arw_moo_lat_dgb_jav_tha_amr_knd_dyu_bam_uzb_rom_ger_azi_swt_vie_anl_tsn_cic_akn	-0.277410858242662	-0.655908070094473	0.513502737649885
898	owc_bos_bem_alb_sid_wly_mlt_lit_aze_uzb_yor_sun_moo_mol_scr_bsq_urd_amh_igb_mnd_mcd_guj_swt_lat_ses_ger_hun_dyu_ven_est_fre_heb_geo_ita_grk_afr_pan_gam_amr_glc_fin_zul_jav_slo_tag_jpn_tml_kor_ctl_arw_tsw_hin_bat_svk_hau_mly_cnt_nor_fbf_pol_sod_ben_dut_rom_por_qcu_prs_rus_krd_bam_chh_bul_aeg_ukr_mao_eng_tsn_swe_dgb_ind_tha_tig_knd_cic_akn_azi_spa_cze_tur_lda_vie_anl_ewe_swa_xho	-0.048673595389173	-0.114762268655264	0.908880969158764
899	mlt_prs_zul_eng_heb_amh_chh_ben_uzb_aze_dgb_ind_bam_pol_swe_bsq_mcd_tig_tsn_mnd_ukr_pan_bem_glc_swt_svk_hun_dyu_fbf_est_afr_amr_geo_ita_cze_lit_krd_anl_owc_nor_fin_cic_jav_slo_tag_jpn_tml_kor_bos_ger_akn_rom_sun_mol_gam_bat_cnt_guj_tsw_por_hau_dut_lat_hin_arw_qcu_rus_spa_urd_swa_aeg_alb_sod_ctl_mao_bul_ewe_scr_ven_mly_tha_wly_knd_xho_ses_azi_fre_grk_tur_igb_vie_sid_yor_lda_moo	-0.598078653070262	-1.43055955017703	0.155907916967115
900	sid_ctl_bem_swe_chh_hau_mlt_ben_azi_tur_cic_mao_tsw_rus_slo_bsq_scr_gam_dgb_cnt_ita_lit_swa_pan_igb_bul_hun_dyu_moo_est_lat_sod_geo_ukr_fre_ger_cze_anl_amh_urd_fin_akn_jav_rom_mly_jpn_tml_kor_hin_grk_bam_glc_sun_afr_wly_tag_mnd_alb_tsn_por_tig_bos_nor_eng_mol_qcu_mcd_spa_svk_ewe_aeg_dut_owc_guj_bat_pol_swt_krd_ven_ind_tha_heb_knd_xho_yor_aze_arw_prs_uzb_zul_vie_amr_fbf_ses_lda	0.0248111125644649	0.0585245462594695	0.953456380108201
901	sid_mcd_zul_fre_heb_wly_hau_spa_azi_uzb_swa_sun_dyu_por_slo_bsq_krd_amr_ven_cnt_nor_mol_ewe_urd_lda_pan_fin_moo_dgb_hun_rus_chh_geo_svk_lit_rom_alb_gam_mlt_ger_est_ses_mao_ita_tag_jpn_knd_kor_guj_arw_fbf_afr_jav_lat_anl_mly_mnd_prs_cic_cze_sod_ukr_dut_hin_bos_qcu_bul_eng_glc_swt_tig_pol_owc_ctl_ind_grk_xho_ben_yor_bat_tha_amh_tml_bem_akn_tur_swe_scr_aze_tsn_vie_aeg_bam_tsw_igb	0.197271553878253	0.464430055155976	0.643425079859679
[truncated: 99 more rows]
