# Supplementary material for: Future Tense and Economic Decisions: Controlling for Cultural Evolution
Source: PLoS One. 2015 Jul 17;10(7):e0132145. doi: 10.1371/journal.pone.0132145 (PMC4506144; doi:10.1371/journal.pone.0132145)
Supplement: S8 Appendix — See README files within the various sub-folders. (ZIP) [file pone.0132145.s008.zip › S3_Code/Residuals_new/PGLS/PermuteResults/permute_B_SavingsWITHINFAM_71000.csv]

	ftr	r	t	p
1	sod_slo_ewe_por_tig_mlt_gam_scr_azi_aze_tsn_ind_akn_cze_pan_bsq_prs_sid_bam_mnd_ger_ita_xho_grk_zul_dut_fin_dgb_ven_hun_arw_anl_geo_svk_fre_guj_krd_wly_amr_pol_est_bem_mly_mcd_bat_jpn_knd_kor_alb_lit_tsw_ctl_jav_afr_heb_sun_cnt_ukr_dyu_rus_aeg_eng_swe_glc_spa_qcu_rom_mol_hin_swa_owc_bos_chh_lat_mao_urd_moo_ben_igb_tag_tha_hau_tml_yor_lda_tur_nor_bul_uzb_ses_vie_amh_swt_fbf_cic	0.013727037064565	0.0323185361301292	0.974287287315892
2	aeg_fre_yor_svk_amh_hau_heb_rus_uzb_tur_cic_tag_ses_ger_ben_bsq_prs_chh_bam_cnt_mol_nor_tsn_swe_swa_bos_hun_xho_fbf_fin_mcd_gam_geo_pol_grk_krd_rom_amr_sid_ukr_est_moo_ind_alb_mly_jpn_tml_kor_arw_ctl_tsw_lit_bat_lat_owc_sun_mnd_ita_zul_dut_tig_cze_urd_guj_pan_qcu_bul_slo_hin_ewe_wly_spa_sod_glc_jav_afr_ven_eng_igb_mao_tha_mlt_knd_dyu_swt_azi_scr_por_aze_bem_vie_anl_dgb_lda_akn	-0.941065997563106	-2.2845355875893	0.0246143995643334
3	owc_glc_yor_slo_amr_heb_gam_ger_azi_aze_lda_mly_swa_por_arw_bsq_bul_wly_swt_cnt_bos_rus_bem_lit_moo_lat_hun_dyu_dgb_est_afr_chh_geo_guj_rom_alb_swe_tig_anl_cze_fin_akn_tag_prs_mao_jpn_knd_kor_hin_ctl_tsn_urd_bat_krd_amh_sun_mnd_ben_cic_dut_hau_eng_ita_pol_mol_qcu_mcd_scr_fre_bam_mlt_grk_sod_svk_jav_ukr_igb_pan_tsw_ind_tha_aeg_tml_ven_ewe_tur_nor_spa_uzb_ses_vie_sid_zul_xho_fbf	0.153659690709521	0.361834602082317	0.718296466498235
4	gam_swe_xho_mol_mlt_aeg_chh_spa_tur_uzb_yor_mly_ses_guj_scr_bsq_prs_anl_ewe_mnd_bos_rom_lda_krd_bem_eng_fin_dgb_cic_hun_slo_sod_geo_grk_lat_bul_por_wly_hau_ukr_est_bam_sun_ben_tag_jpn_knd_kor_arw_fre_tsw_glc_jav_lit_heb_mao_cnt_ita_dyu_urd_sid_nor_ctl_mcd_afr_qcu_svk_dut_ger_tsn_owc_cze_amr_pol_ind_rus_ven_alb_igb_bat_tha_amh_tml_fbf_akn_azi_pan_hin_aze_moo_vie_tig_swt_swa_zul	0.0949022037841024	0.223307529415585	0.823785938320878
5	sod_ctl_swt_hin_sid_hau_owc_grk_aze_uzb_dgb_mao_igb_rom_pan_bsq_dut_wly_ses_mnd_ben_ita_ven_urd_akn_ukr_est_tsn_bam_hun_fre_tig_geo_mol_cze_pol_glc_amr_heb_prs_fin_xho_jav_spa_mly_jpn_tml_kor_slo_swe_tsw_mcd_tag_ger_anl_ind_cnt_nor_fbf_arw_chh_guj_por_svk_bos_qcu_lat_krd_lit_moo_amh_bul_aeg_scr_sun_rus_swa_eng_lda_bat_tha_gam_knd_zul_bem_azi_alb_afr_tur_cic_vie_mlt_dyu_ewe_yor	0.0725253057868354	0.170783336468732	0.864765146734038
6	sid_nor_ven_por_mlt_owc_heb_urd_azi_tur_swt_mly_xho_arw_ita_bsq_krd_amh_zul_cnt_swe_eng_fbf_glc_tsn_scr_fin_swa_lda_est_rom_amr_geo_lat_rus_alb_ger_hau_gam_mol_hun_dgb_bat_dut_ind_jpn_tml_kor_slo_ukr_ewe_ctl_tag_svk_tig_mao_mnd_afr_yor_mcd_sod_pan_lit_ben_guj_qcu_bul_grk_prs_dyu_anl_fre_chh_spa_sun_cze_tsw_hin_moo_jav_tha_wly_knd_cic_ses_aze_bos_pol_uzb_bem_vie_aeg_akn_igb_bam	0.0885391852627853	0.208794800564665	0.835065068283498
7	owc_ctl_zul_bos_tig_chh_aeg_urd_azi_aze_swt_jav_ewe_ben_svk_bsq_por_wly_lda_cnt_eng_swe_dgb_ukr_cic_cze_hun_tsn_dyu_fin_spa_sod_geo_fre_glc_nor_ita_amh_gam_guj_est_swa_mao_mcd_mly_jpn_knd_kor_hin_grk_akn_lat_bat_slo_anl_ind_mnd_mol_igb_rom_sid_dut_arw_rus_lit_qcu_prs_pan_krd_yor_amr_pol_heb_ger_sun_bul_ven_afr_bam_tag_tha_mlt_tml_tsw_fbf_uzb_alb_scr_tur_bem_vie_hau_ses_xho_moo	0.259086150551163	0.609335950919564	0.543787540187745
8	owc_ben_igb_fre_sid_wly_mlt_slo_uzb_aze_swa_tag_dyu_alb_arw_bsq_grk_heb_bam_cnt_afr_bos_ewe_ctl_tsn_krd_fin_xho_dgb_hun_prs_anl_geo_lat_rom_mcd_urd_chh_tig_mol_est_lda_mly_dut_jav_jpn_knd_kor_glc_ger_ses_por_ind_rus_aeg_mao_mnd_spa_fbf_bul_sod_pol_guj_hin_ita_qcu_nor_cze_scr_swt_amr_eng_gam_swe_sun_svk_cic_pan_yor_bat_tha_hau_tml_akn_ven_tur_ukr_lit_azi_zul_vie_amh_tsw_moo_bem	0.133290919649856	0.313805870154162	0.754371277696415
9	sid_grk_lda_hin_amh_anl_mlt_fre_uzb_azi_dyu_ind_bam_krd_slo_bsq_ukr_tig_swt_mnd_mol_mcd_dgb_lat_xho_prs_fin_zul_bem_est_bos_wly_geo_glc_ctl_spa_afr_heb_chh_svk_hun_cic_tag_swe_mly_jpn_knd_kor_bul_rus_swa_eng_sun_cze_amr_bat_cnt_urd_fbf_alb_sod_arw_lit_nor_guj_qcu_ben_dut_ger_igb_aeg_pol_hau_rom_jav_scr_ven_ita_ses_mao_tha_owc_tml_moo_ewe_aze_por_pan_tur_akn_vie_gam_tsn_tsw_yor	-0.034038821045117	-0.0802567933337592	0.936205475596396
10	aeg_nor_swa_swe_owc_hau_wly_grk_tur_uzb_dyu_sun_fbf_alb_cze_bsq_pan_amr_moo_cnt_hin_ctl_tsw_rus_bem_bos_fin_yor_tsn_hun_fre_tig_geo_prs_ben_guj_urd_sod_anl_lat_est_ven_mly_eng_jav_jpn_knd_kor_krd_ukr_akn_afr_tag_mol_amh_bat_mnd_scr_zul_svk_mlt_mcd_por_spa_bul_qcu_lit_ger_dut_bam_sid_ita_gam_arw_ind_slo_lda_glc_swt_mao_tha_heb_tml_igb_ses_aze_rom_pol_azi_xho_vie_chh_ewe_dgb_cic	-1.08713108831198	-2.65953515476313	0.00921471983424403
11	sod_nor_bam_ctl_sid_hau_aeg_rom_tur_azi_bem_ind_ses_ben_mol_bsq_ita_heb_xho_mnd_slo_hin_zul_bos_tsw_pol_hun_moo_swt_fin_por_tig_geo_dut_lat_alb_ger_gam_anl_mcd_est_akn_tag_lit_mly_jpn_knd_kor_grk_glc_igb_urd_mao_svk_chh_jav_cnt_pan_dyu_fre_wly_cze_rus_scr_afr_qcu_eng_bul_ukr_fbf_mlt_arw_amh_swe_bat_guj_dgb_krd_cic_sun_tha_owc_tml_yor_swa_uzb_spa_prs_aze_ven_vie_amr_tsn_lda_ewe	-0.644984620619875	-1.54262700562565	0.126317291390793
12	aeg_rus_bam_rom_gam_sid_hau_slo_azi_uzb_dgb_jav_cic_krd_ger_bsq_ukr_heb_moo_cnt_pol_lit_yor_por_zul_scr_fin_tsw_swt_est_hin_sod_geo_guj_swe_spa_bos_mlt_owc_grk_hun_akn_mly_pan_mao_jpn_knd_kor_urd_prs_dyu_ctl_bat_glc_chh_ind_mnd_lat_ses_bul_anl_svk_fre_arw_alb_qcu_ita_cze_mcd_xho_tig_dut_amh_afr_tag_ben_ven_nor_tsn_sun_tha_amr_tml_bem_fbf_tur_mol_eng_aze_igb_vie_wly_ewe_lda_swa	-0.805959068417446	-1.94019538271678	0.0553852891629783
13	wly_svk_ewe_mcd_amh_sid_amr_urd_azi_uzb_moo_bat_tsw_por_cze_bsq_rus_mlt_ses_mnd_prs_rom_dyu_eng_swa_grk_est_zul_dgb_fin_slo_tig_geo_glc_ben_ukr_bul_anl_hau_lit_hun_igb_ind_bos_jav_jpn_tml_kor_spa_pan_tsn_dut_sun_ger_heb_mly_cnt_hin_xho_lat_aeg_krd_alb_pol_ita_qcu_nor_fre_mol_ven_chh_afr_gam_guj_tag_swe_swt_ctl_cic_mao_tha_owc_knd_akn_bam_tur_arw_scr_aze_bem_vie_sod_lda_fbf_yor	-0.555704912945454	-1.32413467854816	0.18870353001333
14	tig_pan_yor_hin_sod_heb_chh_grk_uzb_tur_swt_sun_tsw_guj_krd_bsq_glc_aeg_ewe_mnd_bos_spa_ven_bul_cic_pol_fin_akn_dyu_est_mol_amr_geo_ben_por_arw_ita_gam_sid_swe_hun_fbf_ind_prs_tag_jpn_knd_kor_ukr_lat_ses_eng_bat_ctl_wly_mao_cnt_dut_dgb_lit_amh_mcd_urd_scr_alb_qcu_fre_afr_rus_moo_owc_slo_anl_cze_mly_rom_zul_ger_bem_jav_tha_mlt_tml_lda_xho_aze_nor_svk_azi_tsn_vie_hau_bam_igb_swa	-0.333101008808459	-0.787937143241999	0.432737205893151
15	sid_rus_cic_urd_aeg_gam_amr_hin_tur_uzb_moo_sun_swa_ita_ctl_bsq_swe_mlt_dyu_cnt_mol_ger_akn_ben_fbf_ukr_fin_yor_tsw_hun_grk_wly_geo_por_eng_fre_scr_anl_tig_pan_est_dgb_mao_slo_tag_jpn_tml_kor_rom_bul_xho_prs_jav_pol_hau_ind_mnd_bos_bem_krd_amh_svk_lat_nor_afr_qcu_alb_cze_lit_igb_sod_dut_heb_glc_bat_guj_ven_mcd_swt_mly_tha_chh_knd_ewe_ses_aze_spa_arw_azi_tsn_vie_owc_zul_bam_lda	-0.243503837613661	-0.575540877283165	0.566315567151166
16	tig_mol_dyu_lit_anl_sid_owc_arw_uzb_azi_ewe_jav_swa_scr_guj_bsq_mcd_chh_dgb_mnd_urd_por_xho_prs_igb_spa_hun_bem_ses_fin_swe_gam_geo_ger_grk_bul_rus_hau_heb_pan_est_bam_ind_nor_mly_jpn_knd_kor_lat_ben_zul_rom_bat_afr_sod_sun_cnt_ita_yor_eng_amh_glc_fre_ctl_alb_qcu_hin_cze_dut_lda_wly_slo_mlt_krd_tag_bos_tsw_ukr_akn_mao_tha_amr_tml_swt_ven_tur_svk_pol_aze_cic_vie_aeg_fbf_moo_tsn	-0.429702937686531	-1.01966159174387	0.310534226506835
17	hau_ctl_ven_bul_amh_chh_sid_ben_azi_uzb_dgb_jav_akn_scr_ukr_bsq_dut_mlt_ewe_mnd_urd_rom_bem_swe_ses_cze_est_dyu_lda_hun_nor_aeg_geo_mol_pan_glc_afr_tig_owc_ita_fin_swa_ind_mcd_mao_jpn_knd_kor_grk_hin_igb_lat_sun_por_wly_mly_cnt_prs_cic_bos_sod_alb_krd_pol_slo_qcu_spa_fre_eng_bam_amr_rus_heb_ger_tag_lit_swt_guj_fbf_bat_tha_anl_tml_tsw_moo_tur_svk_arw_aze_tsn_vie_gam_zul_yor_xho	-0.18541114697454	-0.438040305365538	0.662372812249738
18	wly_slo_ses_pan_amr_sid_heb_lat_azi_tur_moo_tag_bem_guj_nor_bsq_swe_anl_bam_cnt_scr_krd_swt_urd_cic_rom_hun_ven_tsw_est_ctl_chh_geo_alb_ger_por_arw_tig_owc_glc_fin_lda_sun_bul_mao_jpn_knd_kor_ita_prs_tsn_dut_jav_ben_amh_mly_mnd_afr_swa_mcd_hau_hin_lit_cze_eng_qcu_ukr_rus_bos_igb_aeg_grk_gam_pol_bat_fre_yor_spa_zul_ind_tha_mlt_tml_akn_fbf_aze_mol_svk_uzb_dgb_vie_sod_ewe_dyu_xho	-0.361716326401687	-0.856314243929158	0.394025016286551
19	chh_ukr_bem_arw_amr_amh_mlt_ita_azi_tur_tsn_ind_dyu_ben_pan_bsq_ger_aeg_xho_mnd_urd_slo_fbf_fre_tsw_swe_hun_dgb_lda_est_bul_heb_geo_grk_mcd_alb_eng_gam_tig_cze_fin_swa_tag_hin_bat_jpn_tml_kor_krd_dut_ven_scr_mao_prs_sod_mly_cnt_glc_cic_guj_wly_rus_pol_mol_rom_qcu_bos_spa_nor_bam_anl_ctl_sid_afr_jav_svk_swt_lat_akn_sun_tha_hau_knd_ewe_ses_aze_por_lit_uzb_igb_vie_owc_zul_moo_yor	0.0619337420010711	0.145835594627765	0.884366808226469
20	owc_nor_igb_por_mlt_sod_gam_krd_aze_tur_ses_bat_lda_alb_mcd_bsq_ita_amr_ven_mnd_scr_arw_akn_svk_dgb_ukr_est_tsn_swa_hun_lit_sid_geo_ctl_rus_fre_hin_heb_amh_ben_fin_bam_jav_swe_sun_jpn_tml_kor_guj_pol_fbf_bos_mly_spa_hau_mao_cnt_slo_bem_prs_anl_glc_urd_eng_dut_qcu_cze_lat_bul_yor_chh_rom_aeg_ger_ind_pan_dyu_afr_moo_tag_tha_tig_knd_swt_ewe_azi_grk_mol_uzb_xho_vie_wly_cic_tsw_zul	0.256683501777126	0.604665926479691	0.546873448881262
21	tig_lit_tsn_ger_gam_amh_anl_hin_uzb_azi_ses_jav_yor_por_pan_bsq_dut_chh_swt_mnd_rom_nor_dyu_ben_ewe_urd_est_ven_bam_hun_glc_sid_geo_fre_slo_cze_ita_amr_aeg_lat_fin_bem_tag_guj_mly_jpn_knd_kor_grk_alb_xho_rus_ind_arw_hau_mao_cnt_bos_fbf_ukr_wly_prs_spa_krd_swe_qcu_svk_ctl_afr_moo_sod_mol_mlt_scr_sun_bul_swa_pol_zul_bat_tha_heb_tml_tsw_lda_tur_eng_mcd_aze_akn_vie_owc_dgb_igb_cic	-0.371690201628208	-0.880477978062765	0.380870114092239
22	mlt_slo_lda_alb_tig_sid_amr_ger_tur_azi_bem_jav_akn_guj_bos_bsq_krd_wly_dgb_cnt_prs_ukr_swt_afr_moo_mol_fin_ses_yor_hun_por_anl_geo_bul_swe_ita_lit_chh_sod_lat_est_fbf_bat_fre_mao_jpn_tml_kor_nor_eng_xho_svk_mly_urd_hau_ind_mnd_scr_dyu_dut_heb_pol_mcd_hin_rus_qcu_grk_ctl_cze_ewe_aeg_rom_amh_arw_tag_ben_tsw_spa_zul_sun_tha_gam_knd_bam_swa_uzb_glc_pan_aze_igb_vie_owc_ven_cic_tsn	0.189722750393658	0.44715322604834	0.655804111944981
23	mlt_dut_fbf_swe_heb_anl_aeg_guj_uzb_azi_cic_tag_moo_fre_rus_bsq_ben_hau_zul_mnd_rom_alb_akn_arw_ven_scr_est_dyu_lda_fin_pan_owc_geo_por_lit_bos_nor_amh_sod_lat_hun_xho_sun_svk_bat_jpn_tml_kor_hin_grk_bem_ctl_mao_pol_chh_ind_cnt_mcd_yor_afr_amr_ita_ukr_mol_cze_qcu_bul_slo_krd_bam_wly_glc_gam_urd_jav_spa_tsw_eng_igb_mly_tha_sid_knd_swt_swa_aze_prs_ger_tur_ewe_vie_tig_dgb_ses_tsn	-0.406973080853039	-0.965618000759089	0.33673967549572
24	aeg_fre_tsn_alb_anl_amr_amh_arw_azi_tur_akn_bat_bem_urd_grk_bsq_krd_wly_cic_mnd_ctl_slo_moo_por_yor_bos_est_ewe_swa_hun_dut_sod_geo_ben_rus_ita_ger_mlt_gam_scr_fin_igb_tag_cze_jav_jpn_knd_kor_svk_eng_ven_guj_ind_rom_hau_mao_cnt_bul_lda_afr_tig_lit_nor_mol_prs_qcu_glc_ukr_mcd_dyu_sid_pol_owc_spa_sun_hin_fbf_swe_dgb_mly_tha_heb_tml_xho_swt_aze_pan_lat_uzb_bam_vie_chh_tsw_ses_zul	-0.695949934977896	-1.67039054797819	0.0982044998482221
25	chh_swe_tsw_scr_gam_aeg_sid_afr_uzb_tur_bem_ind_ven_svk_por_bsq_lit_wly_ewe_cnt_ger_grk_bam_pan_moo_guj_est_dyu_yor_hun_slo_mlt_geo_cze_rom_ctl_lat_anl_heb_ita_fin_akn_mly_ben_bat_jpn_knd_kor_dut_mol_tsn_glc_tag_bos_sod_sun_mnd_rus_swt_hin_amr_alb_krd_mcd_fre_qcu_prs_bul_ukr_lda_amh_spa_owc_urd_mao_pol_fbf_arw_swa_jav_tha_hau_tml_ses_xho_azi_eng_nor_aze_igb_vie_tig_cic_dgb_zul	-0.488355475534763	-1.16173017041615	0.248317973248225
26	sod_krd_swa_fre_chh_amr_anl_lit_aze_tur_xho_tag_swt_guj_pol_bsq_rus_hau_dgb_cnt_arw_swe_moo_mol_zul_eng_est_tsn_fbf_fin_prs_heb_geo_ger_bos_afr_dut_aeg_sid_scr_hun_yor_mao_ctl_jav_jpn_tml_kor_cze_urd_ven_pan_sun_svk_amh_bat_mnd_hin_ewe_ben_owc_mcd_glc_slo_alb_qcu_rom_por_nor_igb_tig_bul_wly_spa_ind_ukr_tsw_lat_bem_mly_tha_mlt_knd_cic_akn_azi_ita_grk_uzb_ses_vie_gam_lda_bam_dyu	-0.934222121562573	-2.26548078575122	0.0258037798436923
27	aeg_dut_moo_guj_amr_wly_tig_ita_azi_aze_ven_jav_bam_hin_arw_bsq_mol_owc_dgb_cnt_fre_alb_akn_cze_ses_rus_hun_cic_dyu_est_lit_amh_geo_scr_bul_nor_prs_gam_sid_pan_fin_yor_sun_urd_mly_jpn_tml_kor_lat_slo_fbf_svk_ind_por_chh_mao_mnd_ctl_swt_ben_sod_afr_eng_pol_mcd_qcu_ger_grk_ukr_swa_anl_glc_mlt_spa_tag_rom_bem_swe_lda_bat_tha_hau_knd_ewe_xho_tur_bos_krd_uzb_igb_vie_heb_tsw_tsn_zul	0.289877368497969	0.682740600467158	0.496467965548915
28	chh_guj_ewe_cze_anl_mlt_sid_eng_tur_uzb_xho_tag_bem_hin_mcd_bsq_svk_owc_zul_cnt_ger_dut_dgb_ita_bam_spa_hun_igb_dyu_fin_nor_tig_geo_fre_mol_ukr_por_hau_sod_alb_est_swa_sun_lit_jav_jpn_tml_kor_slo_urd_tsw_prs_ind_pol_heb_bat_mnd_ben_cic_grk_wly_lat_pan_bos_glc_qcu_swe_rom_rus_yor_aeg_arw_gam_ctl_mly_bul_fbf_scr_ses_mao_tha_amh_knd_tsn_akn_aze_krd_afr_azi_moo_vie_amr_ven_lda_swt	0.0168546926921175	0.0398693749862453	0.968282731962709
29	mlt_alb_bem_dut_amh_amr_owc_guj_azi_uzb_bam_bat_ses_scr_grk_bsq_mol_sid_zul_mnd_ctl_krd_tsw_glc_akn_eng_hun_ewe_igb_est_mcd_hau_geo_swe_rom_svk_bul_wly_gam_ukr_fin_dyu_sun_pan_mly_jpn_knd_kor_cze_pol_tsn_arw_ind_lit_anl_jav_cnt_rus_xho_afr_heb_lat_spa_ita_hin_qcu_nor_ger_por_ven_sod_prs_aeg_urd_mao_slo_swt_fre_lda_tag_tha_chh_tml_cic_fbf_aze_ben_bos_tur_swa_vie_tig_moo_dgb_yor	-0.256519498265381	-0.606937618466872	0.545371235936169
30	anl_mol_dgb_ben_chh_wly_sod_grk_tur_azi_ewe_mao_yor_glc_pol_bsq_slo_hau_moo_cnt_scr_lit_swt_eng_tsw_urd_hun_fbf_tsn_est_lat_sid_geo_rus_ctl_ger_mcd_amr_tig_alb_fin_lda_sun_ita_tag_jpn_knd_kor_krd_arw_zul_pan_bat_rom_amh_jav_mnd_por_ses_dut_mlt_bul_ukr_cze_nor_qcu_afr_hin_svk_igb_heb_guj_aeg_bos_ind_prs_bam_fre_swa_mly_tha_owc_tml_ven_akn_uzb_spa_swe_aze_xho_vie_gam_dyu_cic_bem	-0.0606790123767213	-0.142995368137315	0.886603203086428
31	chh_alb_lda_ben_owc_tig_mlt_rus_azi_tur_zul_mao_ses_ger_ukr_bsq_cze_amr_ewe_cnt_prs_mcd_moo_scr_swa_slo_est_ven_cic_fin_hin_hau_geo_swe_afr_nor_fre_anl_amh_krd_hun_igb_jav_svk_sun_jpn_knd_kor_mol_arw_dyu_ctl_tag_dut_aeg_ind_mnd_ita_yor_grk_sid_lit_urd_pan_por_qcu_eng_lat_spa_dgb_wly_bul_heb_glc_bat_bos_fbf_guj_akn_mly_tha_sod_tml_xho_tsw_uzb_rom_pol_aze_bem_vie_gam_tsn_bam_swt	-0.171102776682365	-0.404473888051796	0.686793008874327
32	mlt_pan_lda_alb_anl_sid_owc_glc_uzb_azi_xho_ind_swa_por_rus_bsq_spa_gam_swt_mnd_fre_prs_ewe_arw_akn_lat_hun_fbf_dyu_est_dut_heb_geo_grk_mcd_ben_hin_amh_amr_guj_fin_ven_mao_nor_jav_jpn_knd_kor_afr_cze_yor_rom_mly_pol_sod_tag_cnt_krd_moo_ger_tig_eng_swe_svk_scr_qcu_slo_bos_ctl_zul_aeg_lit_wly_ukr_bat_mol_bem_urd_dgb_sun_tha_hau_tml_igb_bam_aze_bul_ita_tur_tsn_vie_chh_cic_ses_tsw	0.403738830994035	0.953009540869275	0.343055668627216
33	hau_spa_yor_eng_owc_tig_gam_scr_aze_tur_igb_tag_cic_ben_nor_bsq_rus_aeg_zul_cnt_guj_prs_ven_ctl_bam_slo_est_fbf_tsn_hun_lat_heb_geo_bos_ger_hin_svk_amh_anl_lit_fin_moo_sun_ukr_bat_jpn_tml_kor_rom_swe_ses_pol_jav_alb_sid_ind_mnd_fre_swt_glc_sod_por_mcd_arw_ita_qcu_krd_pan_dut_dgb_amr_urd_chh_afr_mao_bul_akn_cze_swa_mly_tha_wly_knd_lda_xho_uzb_grk_mol_azi_ewe_vie_mlt_tsw_dyu_bem	-1.21121271474854	-3.00242287191508	0.00343969091383354
34	anl_ukr_swa_mcd_heb_hau_sid_por_aze_uzb_dgb_tag_igb_dut_bos_bsq_guj_tig_lda_cnt_hin_rus_bam_glc_dyu_spa_hun_swt_zul_fin_arw_mlt_geo_ctl_nor_ben_bul_gam_amh_prs_est_yor_mao_fre_mly_jpn_tml_kor_mol_eng_akn_swe_sun_grk_chh_ind_mnd_urd_xho_lat_aeg_alb_svk_scr_krd_qcu_ger_ita_pol_bem_owc_pan_sod_cze_jav_rom_tsn_afr_ewe_bat_tha_wly_knd_moo_tsw_azi_slo_lit_tur_cic_vie_amr_ses_ven_fbf	-0.20234134761674	-0.47771313061917	0.633975296484184
35	sod_swe_cic_dut_wly_chh_aeg_krd_azi_tur_swa_mao_zul_rom_lat_bsq_guj_gam_ses_cnt_fre_ben_igb_bul_dyu_prs_hun_dgb_fbf_est_rus_sid_geo_por_ctl_mol_afr_owc_anl_svk_fin_tsn_sun_scr_tag_jpn_tml_kor_pol_ita_moo_nor_mly_grk_hau_ind_mnd_spa_ewe_hin_tig_mcd_alb_lit_glc_qcu_urd_arw_ger_lda_heb_bos_mlt_pan_jav_cze_akn_eng_xho_bat_tha_amh_knd_yor_bam_uzb_ukr_slo_aze_bem_vie_amr_tsw_ven_swt	-0.150901748726091	-0.356127546376426	0.72255166380163
36	amr_pan_akn_krd_sod_anl_wly_arw_uzb_tur_moo_mao_igb_pol_alb_bsq_rom_tig_dyu_cnt_ctl_mol_ven_swe_zul_rus_est_lda_cic_fin_afr_chh_geo_cze_spa_grk_lat_hau_sid_ger_hun_yor_ind_hin_jav_jpn_tml_kor_fre_ita_fbf_lit_mly_por_gam_tag_mnd_eng_ses_nor_heb_ukr_prs_guj_bos_qcu_glc_mcd_urd_dgb_aeg_bul_owc_scr_bat_svk_tsn_ben_ewe_sun_tha_mlt_knd_xho_bem_azi_dut_slo_aze_bam_vie_amh_swa_tsw_swt	-0.0563859311922534	-0.132908155140361	0.894553173704563
37	heb_nor_xho_ben_amh_mlt_amr_alb_azi_tur_ewe_bat_ses_lit_mol_bsq_ger_sid_swt_mnd_rom_bos_bem_prs_akn_afr_hun_dyu_moo_est_svk_tig_geo_por_eng_hin_pol_anl_wly_ukr_fin_cic_jav_dut_mao_jpn_tml_kor_spa_krd_igb_ita_ind_cze_chh_tag_cnt_grk_swa_pan_aeg_lat_ctl_rus_guj_qcu_arw_slo_scr_tsw_owc_swe_hau_urd_sun_glc_bam_mcd_lda_mly_tha_gam_knd_ven_tsn_uzb_bul_fre_aze_fbf_vie_sod_yor_dgb_zul	-0.589565645754003	-1.41076179687084	0.161651175502418
38	amh_pan_cic_fre_hau_wly_chh_glc_tur_uzb_ven_mao_yor_lit_spa_bsq_bul_tig_dyu_mnd_por_lat_fbf_alb_dgb_pol_fin_ses_moo_hun_ctl_amr_geo_eng_arw_scr_urd_gam_aeg_mol_est_xho_mly_guj_jav_jpn_knd_kor_bos_ger_lda_cze_sun_dut_sod_tag_cnt_slo_swa_ben_heb_svk_ukr_hin_afr_qcu_rus_mcd_nor_bam_sid_ita_owc_krd_ind_prs_tsn_swe_swt_bat_tha_anl_tml_ewe_igb_azi_grk_rom_aze_akn_vie_mlt_zul_tsw_bem	-0.369847980823079	-0.876337489505106	0.383104562657363
39	gam_grk_swt_svk_hau_mlt_wly_lat_tur_azi_swa_mao_dyu_rom_pan_bsq_dut_heb_yor_mnd_eng_urd_bem_mol_zul_rus_hun_bam_fbf_est_cze_amr_geo_prs_arw_por_slo_sid_chh_fre_fin_igb_tag_ita_ind_jpn_knd_kor_ctl_swe_ven_guj_mly_lit_tig_bat_cnt_hin_tsw_scr_owc_bos_krd_pol_mcd_qcu_nor_afr_spa_ewe_sod_alb_anl_glc_sun_bul_lda_ukr_akn_jav_tha_amh_tml_dgb_xho_aze_ger_ben_uzb_cic_vie_aeg_ses_moo_tsn	0.156988005628638	0.369947246144003	0.712262933253003
40	wly_grk_swa_fre_gam_sod_hau_bos_tur_aze_fbf_mao_ewe_lit_ger_bsq_lat_mlt_swt_mnd_arw_pol_yor_ita_dyu_dut_est_bem_tsn_fin_ctl_amh_geo_pan_cze_mcd_scr_amr_aeg_urd_hun_cic_tag_nor_jav_jpn_tml_kor_hin_bul_dgb_por_ind_slo_tig_sun_cnt_svk_tsw_alb_owc_rom_krd_guj_afr_qcu_prs_glc_eng_moo_sid_mol_chh_ukr_mly_ben_xho_swe_lda_bat_tha_anl_knd_zul_akn_uzb_rus_spa_azi_ses_vie_heb_igb_ven_bam	-1.09291827407884	-2.67541268160867	0.00881959544910187
41	aeg_por_ven_grk_amh_hau_mlt_pan_azi_aze_tsw_ind_igb_mcd_prs_bsq_dut_owc_dyu_cnt_afr_guj_zul_rom_bem_alb_est_dgb_cic_fin_glc_wly_geo_cze_swe_rus_eng_sid_sod_pol_hun_swt_tag_hin_bat_jpn_tml_kor_ger_bul_ewe_arw_sun_lat_heb_jav_mnd_ita_ses_nor_gam_lit_ukr_ctl_krd_qcu_spa_scr_mol_swa_chh_ben_amr_fre_mao_svk_moo_urd_yor_mly_tha_anl_knd_akn_tsn_tur_bos_slo_uzb_bam_vie_tig_lda_fbf_xho	-0.363575415692483	-0.861895483179308	0.390961986061922
42	owc_ukr_ses_glc_sod_sid_aeg_slo_tur_uzb_swa_jav_tsn_eng_mol_bsq_dut_wly_akn_mnd_hin_alb_dyu_guj_fbf_scr_hun_zul_swt_fin_ger_chh_geo_arw_rus_pan_bos_heb_hau_nor_est_igb_tag_lat_bat_jpn_tml_kor_svk_rom_moo_bul_ind_grk_anl_mly_cnt_swe_bem_afr_mlt_prs_por_cze_ita_qcu_spa_ctl_ben_dgb_amh_pol_tig_fre_sun_lit_xho_mcd_ewe_mao_tha_gam_knd_lda_ven_azi_krd_urd_aze_bam_vie_amr_yor_tsw_cic	-0.0919445502400329	-0.21662913666378	0.828971868798054
43	gam_ukr_bam_svk_anl_owc_wly_krd_uzb_aze_lda_bat_swa_lit_pol_bsq_scr_amh_dgb_mnd_nor_arw_bem_lat_tsn_grk_fin_akn_ven_est_prs_sod_geo_ben_rom_slo_swe_tig_amr_bos_hun_yor_tag_mcd_sun_jpn_tml_kor_guj_ita_dyu_pan_ind_ger_hau_mly_cnt_por_swt_ctl_aeg_urd_hin_mol_rus_qcu_bul_eng_spa_zul_mlt_glc_chh_alb_jav_afr_ewe_cze_cic_mao_tha_sid_knd_moo_fbf_azi_fre_dut_tur_xho_vie_heb_ses_tsw_igb	0.245365223101917	0.578292344863797	0.56446452423852
44	owc_prs_ses_krd_sod_chh_aeg_rus_azi_uzb_bem_jav_dyu_scr_bul_bsq_guj_anl_cic_cnt_pol_rom_lda_nor_swa_swe_fin_xho_yor_hun_svk_amh_geo_alb_grk_bos_ger_hau_wly_fre_est_zul_bat_cze_mly_jpn_knd_kor_afr_dut_swt_ctl_tag_glc_sid_ind_mnd_mol_ewe_lat_amr_spa_hin_pan_arw_qcu_ukr_mcd_urd_bam_mlt_eng_tig_lit_sun_ben_akn_por_dgb_mao_tha_heb_tml_tsn_igb_aze_ita_slo_tur_tsw_vie_gam_moo_fbf_ven	-0.686484129101081	-1.64627054187894	0.103083503743829
45	gam_svk_swa_ita_anl_mlt_sod_guj_tur_uzb_dgb_mly_igb_rom_scr_bsq_por_chh_dyu_cnt_eng_cze_ewe_dut_moo_spa_fin_ven_fbf_hun_swe_aeg_geo_ger_ctl_mcd_pan_wly_amr_lit_est_swt_mao_fre_tag_jpn_knd_kor_mol_krd_bam_arw_jav_glc_amh_ind_mnd_afr_ses_urd_tig_ukr_bos_nor_grk_qcu_prs_rus_alb_yor_heb_ben_hau_lat_sun_slo_bem_hin_lda_bat_tha_owc_tml_akn_zul_aze_bul_pol_azi_tsw_vie_sid_cic_tsn_xho	0.15380774574915	0.362317566039589	0.717936772083792
46	amr_ben_bem_krd_chh_mlt_owc_slo_azi_uzb_yor_jav_dgb_alb_svk_bsq_eng_amh_cic_mnd_lit_rom_ses_mol_lda_scr_hun_bam_tsw_est_ita_gam_geo_ger_ctl_prs_spa_aeg_tig_hin_fin_dyu_bat_por_mly_jpn_knd_kor_mcd_arw_akn_pan_tag_urd_hau_sun_cnt_pol_swa_dut_anl_cze_rus_guj_glc_qcu_lat_ukr_afr_zul_heb_bos_sid_nor_mao_swe_igb_grk_xho_ind_tha_sod_tml_ewe_fbf_tur_bul_fre_aze_moo_vie_wly_tsn_ven_swt	0.117060350831346	0.275972748658101	0.783181314023
47	amr_ita_ven_slo_hau_sid_tig_mcd_uzb_tur_ses_mly_ewe_ben_nor_bsq_guj_wly_bem_mnd_bul_scr_zul_svk_cic_grk_fin_dyu_dgb_est_rom_anl_geo_mol_pol_krd_por_amh_heb_cze_hun_bam_sun_afr_jav_jpn_knd_kor_dut_swe_moo_arw_bat_prs_mlt_ind_cnt_rus_swt_eng_gam_bos_glc_lit_ukr_qcu_ger_fre_hin_xho_aeg_spa_sod_alb_tag_lat_igb_pan_akn_mao_tha_chh_tml_fbf_tsn_aze_ctl_urd_azi_yor_vie_owc_swa_lda_tsw	0.106831593409272	0.251525845546625	0.801962545100313
48	wly_eng_xho_alb_anl_tig_gam_spa_uzb_aze_ven_ind_tsw_swe_pan_bsq_guj_heb_fbf_mnd_lat_hin_tsn_krd_dgb_lit_fin_dyu_bam_hun_ctl_amr_geo_fre_nor_por_dut_amh_mlt_arw_est_swa_sun_scr_jav_jpn_knd_kor_afr_rus_moo_ben_mly_ita_owc_mao_cnt_glc_cic_bul_chh_prs_urd_mcd_cze_qcu_ukr_grk_svk_akn_aeg_bos_sid_pol_tag_mol_yor_rom_ewe_bat_tha_hau_tml_ses_bem_azi_slo_ger_tur_igb_vie_sod_zul_swt_lda	0.330572755867078	0.778984192257213	0.437966709330882
49	aeg_pan_tsn_eng_hau_mlt_chh_afr_azi_aze_dyu_ind_ses_lit_nor_bsq_bos_gam_yor_cnt_glc_rus_swt_ukr_akn_fre_hun_dgb_tsw_est_cze_owc_geo_bul_por_lat_ger_amr_wly_pol_fin_bem_bat_grk_mly_jpn_knd_kor_svk_alb_fbf_urd_sun_krd_sod_jav_mnd_dut_lda_guj_amh_ben_swe_hin_arw_qcu_mol_scr_slo_moo_sid_prs_heb_ctl_mao_rom_cic_ita_ewe_tag_tha_anl_tml_zul_igb_tur_spa_mcd_uzb_xho_vie_tig_ven_swa_bam	-0.644401731666649	-1.53989347011759	0.126982057425772
50	sid_scr_tsw_bul_gam_amh_mlt_hin_azi_aze_cic_tag_ses_glc_rom_bsq_fre_sod_swa_cnt_por_pol_zul_dut_bam_prs_fin_bem_akn_hun_grk_owc_geo_swe_ctl_pan_ben_hau_tig_nor_est_ewe_mly_urd_ind_jpn_tml_kor_ger_krd_igb_rus_jav_slo_wly_bat_mnd_ita_moo_alb_aeg_spa_arw_cze_bos_qcu_ukr_lit_lat_dgb_anl_eng_heb_svk_mao_guj_ven_afr_yor_sun_tha_amr_knd_dyu_fbf_tur_mcd_mol_uzb_xho_vie_chh_lda_tsn_swt	0.0224979180352918	0.0530254733935733	0.957825347303011
51	hau_guj_swa_ben_owc_amh_sod_ita_azi_uzb_lda_bat_yor_ukr_pan_bsq_ctl_anl_ven_cnt_eng_slo_swt_fre_fbf_spa_fin_xho_igb_est_glc_chh_geo_rom_krd_scr_afr_amr_heb_svk_hun_moo_mao_por_tag_jpn_tml_kor_swe_prs_tsw_cze_ind_mol_wly_mly_mnd_pol_ewe_bos_aeg_mcd_lit_dut_lat_qcu_arw_bul_rus_cic_gam_grk_mlt_nor_jav_ger_dyu_urd_tsn_sun_tha_sid_knd_ses_akn_aze_hin_alb_tur_zul_vie_tig_dgb_bam_bem	-0.42800202739427	-1.01540218841928	0.312548560911276
52	sid_swe_tsw_lat_gam_anl_mlt_arw_azi_aze_moo_ind_cic_bul_mol_bsq_nor_hau_tsn_mnd_slo_pol_swt_rus_bem_svk_fin_bam_ses_est_rom_aeg_geo_ger_cze_scr_ben_tig_owc_dut_hun_zul_jav_ita_bat_jpn_knd_kor_urd_alb_dyu_fre_mly_por_wly_mao_cnt_krd_ewe_hin_sod_guj_glc_prs_grk_qcu_pan_spa_eng_xho_chh_ukr_amr_mcd_sun_bos_lda_afr_fbf_tag_tha_amh_tml_igb_yor_uzb_ctl_lit_tur_swa_vie_heb_ven_dgb_akn	-1.00053462575803	-2.43947177652451	0.0166054293775359
53	sid_ita_tsn_fre_amr_owc_hau_spa_tur_azi_akn_mly_moo_alb_swe_bsq_lat_heb_ewe_mnd_bos_rus_lda_ben_swa_bul_fin_dyu_igb_hun_guj_aeg_geo_ukr_prs_eng_ger_sod_wly_glc_est_fbf_tag_cze_sun_jpn_tml_kor_svk_grk_dgb_nor_ind_hin_amh_jav_cnt_afr_xho_rom_gam_scr_arw_pol_mol_qcu_lit_krd_ctl_bam_tig_pan_mlt_slo_mao_por_cic_mcd_yor_bat_tha_chh_knd_ven_bem_uzb_urd_dut_aze_zul_vie_anl_swt_tsw_ses	-0.175037593613879	-0.413356205537787	0.680297237442329
54	chh_pol_ses_spa_amr_owc_sid_por_tur_aze_igb_mao_xho_rus_slo_bsq_glc_hau_yor_cnt_nor_guj_zul_ger_ven_fre_hun_moo_bam_est_grk_tig_geo_mcd_lit_ben_urd_wly_heb_ita_fin_dgb_ind_dut_jav_jpn_tml_kor_bos_ukr_ewe_lat_bat_swe_amh_sun_mnd_alb_tsn_rom_sod_svk_hin_krd_scr_qcu_pan_eng_arw_swt_aeg_prs_anl_afr_tag_bul_akn_cze_tsw_mly_tha_gam_knd_lda_bem_uzb_ctl_mol_azi_fbf_vie_mlt_cic_swa_dyu	0.265038931585536	0.624124246620649	0.534074007274932
55	heb_slo_dgb_grk_chh_amr_amh_pan_tur_aze_xho_ind_tsw_scr_bul_bsq_alb_wly_yor_mnd_ger_pol_dyu_arw_ewe_lat_est_cic_swa_fin_nor_hau_geo_por_ctl_mcd_guj_tig_sid_ukr_hun_bem_tag_eng_jav_jpn_tml_kor_rom_ben_zul_hin_bat_cze_gam_sun_cnt_mol_fbf_svk_anl_fre_ita_afr_spa_qcu_lit_swe_prs_igb_owc_bos_aeg_krd_mao_rus_tsn_glc_bam_mly_tha_mlt_knd_ven_swt_azi_dut_urd_uzb_moo_vie_sod_lda_ses_akn	-0.238348558798069	-0.562998276245986	0.574790862644035
56	anl_urd_bam_cze_hau_gam_amr_svk_azi_aze_swa_mly_tsn_ita_mcd_bsq_scr_mlt_dyu_cnt_pan_eng_cic_ger_dgb_spa_fin_igb_swt_hun_pol_aeg_geo_hin_ben_mol_lat_sid_heb_rom_est_moo_bat_guj_sun_jpn_tml_kor_alb_slo_bem_grk_jav_arw_chh_ind_mnd_swe_ven_por_owc_nor_ukr_bul_prs_qcu_ctl_rus_lit_lda_wly_dut_sod_fre_mao_glc_xho_bos_akn_tag_tha_tig_knd_ses_yor_tur_afr_krd_uzb_zul_vie_amh_ewe_tsw_fbf	-1.00180867847102	-2.44224204422918	0.0164863474900887
57	sod_ger_ses_nor_sid_anl_owc_lit_azi_aze_bem_jav_dgb_alb_ukr_bsq_krd_heb_xho_mnd_rom_ben_zul_fre_ewe_bos_est_ven_tsw_hun_pan_wly_geo_ita_grk_hin_afr_amr_amh_eng_fin_swa_tag_mcd_sun_jpn_knd_kor_ctl_urd_yor_guj_mao_svk_tig_bat_cnt_bul_igb_por_hau_arw_rus_slo_lat_qcu_scr_swe_glc_bam_mlt_spa_aeg_prs_ind_mol_cic_dut_tsn_mly_tha_chh_tml_swt_akn_uzb_cze_pol_tur_fbf_vie_gam_dyu_moo_lda	-0.575315918542466	-1.37239976368183	0.173239950589561
58	sid_ctl_lda_mol_hau_anl_gam_rom_tur_aze_dyu_mao_bam_bul_cze_bsq_pol_heb_tsw_cnt_ger_swe_dgb_guj_akn_eng_est_swa_moo_hun_ben_amr_geo_krd_ukr_lat_bos_tig_owc_por_fin_bem_sun_lit_ind_jpn_knd_kor_slo_rus_cic_fre_mly_svk_aeg_jav_mnd_hin_xho_ita_mlt_spa_glc_dut_scr_qcu_mcd_afr_arw_zul_sod_prs_amh_nor_tag_alb_igb_urd_yor_bat_tha_wly_tml_tsn_fbf_azi_grk_pan_uzb_ses_vie_chh_swt_ven_ewe	0.124423891219102	0.29265969502185	0.770434239033705
59	heb_por_bam_glc_sid_mlt_anl_slo_uzb_aze_ewe_ind_ses_nor_pol_bsq_bul_owc_bem_mnd_cze_ita_tsw_swe_swt_fre_hun_fbf_akn_fin_mol_amh_geo_lit_hin_scr_alb_hau_tig_urd_est_swa_mao_rus_sun_jpn_tml_kor_guj_pan_dgb_grk_jav_lat_sod_mly_cnt_ukr_xho_ctl_aeg_rom_prs_krd_bos_qcu_eng_dut_arw_lda_gam_afr_amr_spa_bat_mcd_ven_ben_moo_tag_tha_chh_knd_zul_tsn_azi_ger_svk_tur_yor_vie_wly_cic_dyu_igb	-0.587298268000899	-1.40294075711227	0.163964254146261
60	heb_ita_swa_grk_hau_sid_amr_mol_azi_aze_moo_mly_ewe_swe_dut_bsq_mcd_aeg_lda_cnt_arw_prs_dyu_bul_cic_pan_fin_bem_ven_est_guj_tig_geo_pol_hin_ctl_spa_sod_mlt_slo_hun_yor_bat_lat_jav_jpn_knd_kor_afr_ger_fbf_rom_tag_alb_wly_ind_mnd_glc_xho_nor_chh_rus_svk_eng_urd_qcu_krd_por_cze_bam_anl_lit_gam_bos_sun_ben_dgb_fre_akn_mao_tha_amh_tml_swt_tsw_uzb_ukr_scr_tur_zul_vie_owc_igb_ses_tsn	-0.571516503331114	-1.36200224562	0.176487143686805
61	hau_guj_zul_rom_chh_heb_amh_fre_tur_azi_fbf_mao_swa_ukr_scr_bsq_spa_sid_xho_mnd_grk_prs_cic_svk_ven_krd_est_igb_bam_hun_swe_gam_geo_arw_mol_mcd_pan_anl_amr_bos_fin_dyu_mly_nor_sun_jpn_tml_kor_lit_rus_ewe_urd_ind_por_sod_jav_cnt_ben_tsw_alb_owc_glc_pol_ctl_afr_qcu_dut_slo_cze_ses_mlt_eng_wly_ita_bat_lat_tsn_hin_moo_tag_tha_aeg_knd_bem_dgb_aze_bul_ger_uzb_lda_vie_tig_yor_akn_swt	-0.869920226947815	-2.10198829287432	0.0382571246929039
62	wly_rus_xho_urd_chh_tig_mlt_pan_tur_uzb_tsw_bat_fbf_alb_afr_bsq_dut_amr_dgb_cnt_swe_bul_igb_prs_cic_mol_hun_bem_lda_fin_ger_anl_geo_grk_slo_por_guj_sod_gam_fre_est_swa_ind_ben_jav_jpn_tml_kor_ita_mcd_ewe_lit_sun_pol_owc_mly_mnd_glc_ven_nor_heb_rom_cze_bos_spa_qcu_krd_hin_eng_swt_hau_svk_sid_scr_mao_arw_yor_ukr_dyu_tag_tha_aeg_knd_tsn_moo_aze_lat_ctl_azi_ses_vie_amh_zul_bam_akn	-0.595877422800812	-1.42220251253815	0.158312781196469
63	sod_svk_igb_scr_tig_amh_owc_arw_tur_azi_fbf_bat_ven_mol_pan_bsq_cze_heb_ses_cnt_guj_swe_cic_glc_swa_ger_hun_ewe_moo_fin_alb_aeg_geo_lat_ukr_dut_por_amr_chh_ctl_est_yor_mao_slo_tag_jpn_tml_kor_ita_urd_dgb_afr_jav_grk_gam_sun_mnd_eng_lda_fre_mlt_bul_bos_rom_rus_qcu_pol_hin_lit_swt_sid_nor_anl_mcd_mly_ben_akn_spa_bem_ind_tha_wly_knd_tsn_bam_aze_prs_krd_uzb_zul_vie_hau_tsw_dyu_xho	-0.481347566027068	-1.14691696357648	0.254358106939333
64	mlt_alb_akn_fre_chh_amr_amh_ben_aze_uzb_dyu_ind_moo_cze_eng_bsq_urd_wly_dgb_cnt_glc_slo_xho_pol_yor_rom_fin_cic_ven_hun_hin_sid_geo_rus_ita_swe_grk_hau_aeg_lat_est_bem_jav_por_mly_jpn_tml_kor_scr_svk_ses_mcd_bat_ger_anl_mao_mnd_dut_ewe_bos_heb_prs_lit_krd_ukr_qcu_mol_arw_spa_lda_gam_ctl_owc_pan_tag_guj_tsn_bul_fbf_sun_tha_sod_knd_igb_swt_azi_afr_nor_tur_bam_vie_tig_swa_tsw_zul	-0.0430662567318379	-0.101424903319053	0.919431520175189
65	tig_eng_xho_grk_sod_mlt_gam_guj_aze_azi_ven_tag_swa_glc_ukr_bsq_bul_hau_yor_mnd_svk_rus_zul_mol_akn_ctl_fin_tsw_bam_hun_dut_heb_geo_swe_rom_alb_hin_aeg_wly_pol_est_igb_bat_nor_mly_jpn_tml_kor_por_afr_lda_krd_jav_mcd_owc_sun_cnt_bos_tsn_spa_sid_fre_pan_ben_scr_qcu_lat_lit_prs_dgb_anl_urd_amh_ger_mao_arw_swt_cze_ses_ind_tha_amr_knd_bem_fbf_uzb_slo_ita_tur_ewe_vie_chh_moo_cic_dyu	-0.300228073695768	-0.712099065273591	0.478186061819688
66	amh_hin_xho_alb_chh_owc_sod_afr_tur_azi_yor_tag_moo_mcd_krd_bsq_arw_wly_dyu_cnt_lit_slo_dgb_fre_fbf_ita_fin_tsw_swt_est_bos_tig_geo_bul_por_ctl_pol_mlt_aeg_cze_hun_cic_sun_pan_mly_jpn_tml_kor_svk_rom_ven_guj_bat_prs_amr_ind_mnd_scr_ewe_dut_sid_glc_nor_lat_urd_qcu_ukr_grk_ben_tsn_gam_ger_heb_spa_mao_eng_akn_rus_lda_jav_tha_anl_knd_swa_zul_aze_mol_swe_uzb_ses_vie_hau_igb_bam_bem	-0.139156420278197	-0.328175811296241	0.743516463578993
67	aeg_urd_bem_mol_heb_chh_wly_cze_uzb_azi_ewe_sun_moo_bos_svk_bsq_hin_tig_yor_cnt_ctl_rom_fbf_afr_zul_ukr_est_swt_ven_hun_krd_hau_geo_ben_swe_dut_fre_gam_sod_bul_fin_dyu_bat_spa_tag_jpn_tml_kor_ger_prs_tsw_scr_mly_arw_owc_ind_mnd_mcd_akn_slo_mlt_ita_lit_pol_eng_qcu_glc_por_rus_xho_anl_grk_sid_alb_jav_nor_ses_guj_dgb_mao_tha_amr_knd_igb_swa_tur_lat_pan_aze_bam_vie_amh_tsn_cic_lda	-0.387401858523364	-0.918075527981647	0.360954206847395
68	amh_ben_swt_por_sod_mlt_heb_svk_aze_azi_dyu_bat_dgb_pol_dut_bsq_urd_hau_bem_cnt_lit_arw_xho_ita_lda_mcd_hun_tsw_zul_est_ger_amr_geo_bos_afr_ukr_pan_aeg_owc_nor_fin_tsn_mao_rom_jav_jpn_tml_kor_mol_hin_ses_spa_mly_fre_tig_ind_mnd_alb_yor_slo_sid_cze_swe_grk_rus_qcu_scr_glc_eng_fbf_chh_ctl_anl_prs_tag_guj_ewe_krd_bam_sun_tha_wly_knd_akn_ven_uzb_bul_lat_tur_cic_vie_gam_igb_moo_swa	-0.895614037914514	-2.16919641322758	0.0326176919018556
69	gam_swe_moo_fre_tig_chh_amh_rus_azi_uzb_tsw_ind_lda_glc_nor_bsq_bos_owc_ses_mnd_scr_por_yor_svk_igb_bul_fin_swa_swt_hun_grk_amr_geo_mcd_hin_ita_rom_sid_wly_lat_est_fbf_sun_ctl_bat_jpn_knd_kor_lit_spa_akn_ben_jav_ukr_sod_tag_cnt_alb_dyu_cze_anl_eng_dut_prs_ger_qcu_pol_guj_afr_ven_aeg_slo_mlt_arw_mao_mol_dgb_urd_zul_mly_tha_heb_tml_xho_ewe_tur_krd_pan_aze_bam_vie_hau_bem_tsn_cic	0.615305393158458	1.45980047254977	0.147714714720974
70	sid_krd_moo_dut_aeg_tig_sod_swe_uzb_tur_fbf_sun_zul_nor_slo_bsq_por_chh_igb_mnd_urd_rom_ewe_spa_bam_guj_est_xho_yor_fin_hin_owc_geo_rus_ben_bos_lat_mlt_hau_ctl_hun_lda_jav_afr_bat_jpn_knd_kor_mol_arw_dgb_mcd_mly_scr_anl_ind_cnt_alb_ven_fre_amr_svk_ita_prs_lit_qcu_pol_pan_ger_bem_amh_grk_heb_glc_mao_ukr_dyu_bul_swt_tag_tha_gam_tml_swa_ses_azi_cze_eng_aze_akn_vie_wly_tsn_tsw_cic	0.634065461027525	1.49976015676576	0.137063748059681
71	anl_eng_swt_prs_amh_wly_chh_pan_uzb_azi_lda_tag_tsw_alb_cze_bsq_spa_aeg_xho_cnt_afr_grk_dyu_pol_ewe_rom_hun_cic_bam_est_lit_hau_geo_nor_ita_slo_krd_gam_sid_rus_fin_moo_bat_mcd_ind_jpn_tml_kor_mol_por_ven_arw_mly_glc_amr_mao_mnd_fre_yor_scr_tig_lat_ben_dut_hin_qcu_swe_guj_svk_ses_mlt_ukr_heb_bul_sun_urd_zul_bos_fbf_jav_tha_owc_knd_akn_tsn_aze_ger_ctl_tur_bem_vie_sod_swa_igb_dgb	-0.392220537144536	-0.930358490748914	0.354594245008448
72	sod_pol_igb_ita_heb_chh_anl_cze_tur_azi_tsn_jav_bem_prs_guj_bsq_rom_hau_akn_cnt_dut_rus_ewe_urd_xho_alb_est_tsw_swt_fin_slo_amh_geo_bos_hin_por_mol_amr_tig_ger_hun_dgb_bat_pan_mly_jpn_tml_kor_eng_spa_cic_bul_mao_nor_mlt_sun_mnd_grk_lda_lat_owc_krd_scr_svk_mcd_qcu_lit_swe_glc_moo_aeg_afr_sid_arw_ind_ctl_ses_ben_swa_tag_tha_wly_knd_bam_yor_aze_ukr_fre_uzb_ven_vie_gam_dyu_zul_fbf	0.530331109971576	1.25339969935511	0.213202220375343
73	sod_eng_swa_dut_aeg_sid_wly_swe_uzb_aze_lda_mly_ewe_prs_bos_bsq_svk_tig_igb_mnd_ben_grk_moo_ger_tsw_fre_hun_bam_cic_est_ukr_chh_geo_pol_urd_ita_hin_heb_gam_lat_fin_zul_tag_alb_jav_jpn_knd_kor_mcd_slo_akn_nor_ind_guj_hau_mao_cnt_scr_dyu_mol_owc_arw_pan_glc_afr_qcu_rus_spa_rom_tsn_amh_cze_anl_lit_bat_ctl_swt_por_xho_sun_tha_amr_tml_bem_ses_azi_bul_krd_tur_fbf_vie_mlt_dgb_yor_ven	0.0392947287736449	0.0924980482990152	0.926501306706041
74	heb_eng_akn_urd_amh_chh_mlt_swe_azi_tur_swa_ind_swt_mcd_mol_bsq_pol_wly_tsw_cnt_ctl_alb_xho_afr_ses_por_fin_bem_yor_hun_fre_owc_geo_ukr_slo_hin_krd_anl_hau_ita_est_igb_mao_prs_bat_jpn_knd_kor_grk_scr_tsn_bos_sun_ger_aeg_jav_mnd_rus_bam_cze_gam_arw_rom_glc_ben_qcu_spa_svk_bul_ewe_sid_lit_amr_lat_mly_pan_fbf_dut_ven_tag_tha_tig_tml_dyu_dgb_aze_nor_guj_uzb_lda_vie_sod_moo_cic_zul	0.0488334648981065	0.114930670911657	0.908747854516206
75	aeg_bul_dyu_prs_gam_sid_amh_bos_aze_uzb_zul_mly_bam_svk_fre_bsq_lit_sod_ses_mnd_ger_grk_yor_alb_swt_hin_fin_dgb_bem_est_eng_anl_geo_pan_por_mol_rom_hau_owc_rus_hun_akn_ind_dut_bat_jpn_knd_kor_mcd_ben_ewe_scr_jav_afr_amr_mao_cnt_urd_igb_spa_mlt_slo_cze_lat_nor_qcu_pol_arw_ctl_tsw_chh_ukr_wly_swe_sun_krd_cic_ita_xho_tag_tha_tig_tml_moo_fbf_tur_guj_glc_azi_lda_vie_heb_swa_tsn_ven	-0.501992181104446	-1.1963666677938	0.234594652351709
76	chh_rom_zul_cze_aeg_heb_wly_urd_azi_tur_dgb_tag_tsw_dut_fre_bsq_ukr_gam_swt_cnt_lat_lit_ses_krd_yor_afr_fin_cic_fbf_hun_swe_owc_geo_por_ita_ben_bos_sid_sod_pol_est_xho_sun_slo_ind_jpn_knd_kor_hin_prs_bam_scr_mly_pan_mlt_jav_mnd_arw_ewe_nor_amh_mol_rus_eng_mcd_qcu_ger_alb_ctl_bem_amr_svk_tig_bul_bat_grk_igb_glc_swa_mao_tha_anl_tml_tsn_ven_uzb_spa_guj_aze_akn_vie_hau_dyu_moo_lda	-0.3715207542874	-0.880650678673072	0.380777091808577
77	mlt_glc_yor_hin_chh_sod_sid_fre_tur_uzb_swa_tag_tsn_grk_urd_bsq_ger_hau_dgb_cnt_lat_prs_igb_nor_bam_ita_hun_xho_swt_fin_slo_tig_geo_scr_eng_ukr_swe_wly_aeg_lit_est_cic_bat_bos_jav_jpn_tml_kor_mol_por_akn_svk_mao_guj_gam_mly_mnd_cze_zul_rom_amr_ben_krd_dut_afr_qcu_arw_spa_alb_ewe_heb_pan_amh_pol_ind_ctl_dyu_rus_lda_sun_tha_anl_knd_tsw_moo_aze_bul_mcd_azi_bem_vie_owc_ven_fbf_ses	-0.46789239629262	-1.11161708996565	0.269168302935462
78	sod_fre_ses_guj_tig_chh_wly_bos_azi_uzb_igb_ind_swt_scr_nor_bsq_mol_mlt_dyu_mnd_lit_mcd_tsn_pol_akn_ben_fin_tsw_bam_est_ctl_owc_geo_alb_slo_arw_rus_heb_aeg_krd_hun_dgb_bat_glc_mao_jpn_tml_kor_swe_urd_cic_hin_mly_ita_sid_tag_cnt_grk_ewe_ger_amr_bul_rom_pan_afr_qcu_lat_cze_por_xho_anl_prs_amh_dut_sun_spa_ven_svk_yor_jav_tha_gam_knd_zul_swa_aze_eng_ukr_tur_moo_vie_hau_lda_fbf_bem	-0.391500558075493	-0.929902756385378	0.354828926436064
79	sod_ita_swt_glc_gam_sid_tig_urd_tur_uzb_tsn_mly_lda_nor_scr_bsq_rom_heb_bem_cnt_ger_dut_dgb_hin_dyu_pol_est_tsw_moo_hun_arw_wly_geo_ukr_guj_slo_alb_chh_mlt_fre_fin_zul_bat_pan_mao_jpn_knd_kor_afr_lat_cic_grk_tag_lit_owc_sun_mnd_bul_ewe_swe_hau_ctl_rus_svk_mcd_qcu_eng_spa_ben_ses_aeg_cze_anl_prs_jav_mol_igb_por_fbf_ind_tha_amh_tml_akn_xho_azi_bos_krd_aze_bam_vie_amr_swa_ven_yor	0.144938991535141	0.341335033614904	0.733621380931973
80	aeg_rus_zul_spa_anl_sid_amr_ger_tur_azi_igb_jav_ses_pan_fre_bsq_rom_heb_swt_cnt_slo_nor_moo_cze_bem_ita_est_yor_lda_fin_hin_gam_geo_bos_urd_lit_mcd_mlt_owc_eng_hun_dyu_sun_grk_mao_jpn_tml_kor_guj_ben_ewe_afr_bat_pol_tig_tag_mnd_krd_tsn_ctl_chh_prs_ukr_swe_mol_qcu_svk_dut_bul_dgb_sod_scr_hau_alb_mly_por_fbf_glc_ven_ind_tha_wly_knd_tsw_xho_uzb_arw_lat_aze_bam_vie_amh_akn_cic_swa	-0.487063127049396	-1.1590774255254	0.249392077511939
81	amh_rom_moo_rus_anl_wly_mlt_lat_azi_aze_tsw_ind_fbf_ctl_por_bsq_eng_tig_ewe_mnd_scr_urd_dgb_alb_lda_prs_hun_akn_ven_fin_dut_sod_geo_mcd_bul_pol_svk_aeg_amr_arw_est_igb_tag_ita_mao_jpn_tml_kor_ben_krd_bem_hin_jav_afr_gam_bat_cnt_glc_yor_lit_hau_mol_ukr_nor_bos_qcu_fre_ger_swe_swa_owc_pan_sid_guj_mly_cze_tsn_spa_bam_sun_tha_chh_knd_ses_swt_uzb_grk_slo_tur_dyu_vie_heb_zul_cic_xho	-0.637762220238264	-1.52580584332436	0.130451987506393
82	hau_lat_tsw_glc_amh_chh_owc_ben_tur_uzb_igb_ind_dyu_prs_eng_bsq_pan_mlt_ven_cnt_ger_hin_ewe_bos_fbf_urd_est_moo_swt_hun_ukr_anl_geo_scr_por_spa_grk_gam_amr_afr_fin_swa_mao_dut_tag_jpn_tml_kor_ctl_svk_ses_guj_jav_cze_tig_sun_mnd_rom_tsn_lit_heb_fre_rus_bul_slo_qcu_arw_pol_mol_zul_sid_nor_aeg_mcd_mly_ita_dgb_swe_bam_bat_tha_wly_knd_yor_cic_aze_krd_alb_azi_akn_vie_sod_xho_lda_bem	-0.300231049319961	-0.710377263998196	0.47924782902729
83	heb_bul_tsn_afr_tig_owc_amr_ger_uzb_aze_dyu_sun_xho_pan_ben_bsq_bos_sid_lda_cnt_pol_ctl_bam_hin_swa_rus_fin_dgb_ven_hun_dut_chh_geo_alb_fre_guj_lit_amh_mlt_eng_est_ewe_jav_swe_tag_jpn_knd_kor_arw_ita_yor_grk_bat_urd_aeg_mly_mnd_cze_moo_nor_hau_slo_prs_svk_por_qcu_mol_scr_krd_ses_sod_ukr_wly_lat_ind_glc_cic_spa_igb_mao_tha_anl_tml_swt_fbf_azi_mcd_rom_tur_zul_vie_gam_akn_tsw_bem	-0.548356613290204	-1.30681531898876	0.19449769164505
84	gam_grk_lda_urd_sod_hau_amh_eng_uzb_tur_fbf_jav_swt_rom_ben_bsq_pol_owc_dyu_mnd_afr_ctl_ven_bos_dgb_slo_fin_yor_moo_hun_krd_anl_geo_lit_glc_ukr_mcd_chh_wly_pan_est_tsw_sun_swe_ind_jpn_knd_kor_ger_bul_zul_lat_mao_mol_heb_tag_cnt_alb_xho_cze_amr_arw_scr_rus_por_qcu_fre_dut_guj_ses_tig_hin_aeg_svk_bat_prs_swa_nor_bem_mly_tha_mlt_tml_igb_bam_azi_ita_spa_aze_tsn_vie_sid_ewe_akn_cic	-0.0962682728335709	-0.226791348886213	0.821083754336959
85	hau_arw_tsw_fre_owc_tig_amh_svk_aze_tur_yor_mao_dyu_mol_bos_bsq_mcd_sid_swa_cnt_rom_afr_zul_spa_lda_ita_fin_ewe_moo_est_scr_sod_geo_ctl_ben_urd_guj_wly_anl_cze_hun_swt_bat_rus_tag_jpn_tml_kor_pan_lat_tsn_nor_ind_bul_chh_jav_mnd_ukr_xho_por_gam_pol_alb_ger_prs_qcu_dut_glc_lit_dgb_mlt_krd_aeg_slo_mly_grk_bam_swe_ses_sun_tha_heb_knd_fbf_akn_azi_hin_eng_uzb_ven_vie_amr_igb_bem_cic	-0.84095678828247	-2.03217088655224	0.0449885746846741
86	chh_bos_fbf_spa_sod_wly_heb_por_azi_aze_tsw_tag_swt_krd_pan_bsq_ger_aeg_dyu_cnt_svk_guj_dgb_hin_igb_slo_fin_bem_bam_est_mol_amr_geo_prs_fre_bul_nor_sid_mlt_lat_hun_lda_sun_glc_mao_jpn_tml_kor_afr_pol_moo_ctl_ind_mcd_tig_mly_mnd_rom_ven_swe_hau_ita_urd_cze_ukr_qcu_alb_ben_lit_tsn_owc_grk_gam_rus_bat_arw_swa_dut_zul_jav_tha_amh_knd_cic_ewe_tur_eng_scr_uzb_akn_vie_anl_yor_ses_xho	-0.245551386179513	-0.580563821032698	0.562938627376797
87	owc_grk_tsn_dut_chh_wly_anl_rom_aze_uzb_ses_tag_cic_alb_afr_bsq_eng_amr_bam_mnd_prs_swe_igb_ukr_swt_krd_hun_bem_lda_fin_ctl_aeg_geo_pan_lat_guj_slo_tig_gam_cze_est_fbf_sun_spa_mly_jpn_tml_kor_scr_glc_dgb_lit_ind_arw_mlt_jav_cnt_fre_akn_por_sod_bos_hin_urd_mcd_qcu_ger_svk_bul_dyu_amh_mol_hau_ita_bat_pol_ewe_ben_xho_mao_tha_heb_knd_ven_zul_tur_rus_nor_azi_moo_vie_sid_tsw_swa_yor	-0.118036432963486	-0.278299783660338	0.781400062749758
88	owc_bos_zul_ita_gam_amr_hau_mcd_aze_tur_dgb_mao_ven_prs_lat_bsq_rus_wly_lda_cnt_spa_svk_swt_arw_igb_scr_fin_fbf_ses_est_urd_amh_geo_ger_guj_ukr_slo_chh_mlt_cze_hun_tsn_sun_lit_bat_jpn_knd_kor_alb_rom_akn_glc_tag_hin_aeg_ind_mnd_bul_tsw_grk_sid_mol_ben_dut_swe_qcu_eng_krd_fre_xho_heb_pol_sod_pan_jav_afr_swa_ctl_bem_mly_tha_anl_tml_moo_yor_azi_nor_por_uzb_dyu_vie_tig_cic_ewe_bam	-0.491155992988644	-1.16858341574676	0.245558308957305
89	aeg_grk_bam_fre_amh_wly_hau_urd_tur_aze_lda_bat_igb_spa_rus_bsq_cze_chh_ses_mnd_pan_rom_swt_dut_dgb_swe_hun_cic_dyu_est_afr_mlt_geo_lit_mol_bos_mcd_gam_sod_ctl_fin_moo_jav_lat_ind_jpn_knd_kor_nor_ita_ewe_guj_mly_alb_sid_mao_cnt_svk_tsw_eng_amr_slo_por_ger_arw_qcu_glc_ben_scr_swa_tig_bul_heb_prs_tag_krd_tsn_pol_xho_sun_tha_anl_tml_bem_fbf_uzb_hin_ukr_azi_zul_vie_owc_ven_yor_akn	-0.271356540161119	-0.641409926512511	0.522834037513298
90	amr_cze_tsw_grk_sid_hau_gam_lit_tur_azi_bam_bat_fbf_hin_pan_bsq_ita_amh_zul_cnt_swe_nor_xho_krd_ewe_por_fin_swt_ses_hun_spa_chh_geo_ukr_ger_bul_guj_owc_tig_eng_est_moo_mly_afr_ind_jpn_knd_kor_slo_bos_ven_mcd_mao_alb_heb_sun_mnd_rom_lda_lat_wly_pol_urd_rus_fre_qcu_arw_ben_ctl_igb_anl_dut_mlt_glc_jav_mol_dgb_svk_yor_tag_tha_aeg_tml_akn_tsn_aze_scr_prs_uzb_dyu_vie_sod_swa_cic_bem	0.0162129886848897	0.0381664057057676	0.969636814853344
91	aeg_glc_tsn_dut_hau_owc_mlt_hin_aze_tur_lda_mao_ses_urd_cze_bsq_por_sid_yor_mnd_bos_nor_tsw_ctl_igb_arw_fin_akn_dyu_est_prs_wly_geo_alb_rus_ben_fre_sod_amh_lat_hun_fbf_sun_swe_jav_jpn_tml_kor_guj_pol_ven_lit_ind_afr_anl_tag_cnt_scr_moo_ukr_amr_ita_slo_ger_bul_qcu_spa_rom_eng_xho_chh_grk_gam_krd_bat_mol_dgb_pan_ewe_mly_tha_heb_knd_swt_cic_azi_mcd_svk_uzb_bam_vie_tig_bem_swa_zul	-0.436068035680708	-1.03518737609004	0.303265707575562
92	gam_prs_lda_rus_wly_amr_chh_dut_azi_tur_dyu_sun_igb_ger_ukr_bsq_krd_heb_swa_mnd_pol_lit_moo_slo_zul_hin_hun_ven_dgb_fin_ita_sod_geo_ctl_swe_guj_glc_owc_anl_fre_est_fbf_bat_arw_jav_jpn_knd_kor_grk_ben_tsw_cze_mao_por_mlt_mly_cnt_alb_bem_spa_hau_rom_mol_urd_lat_qcu_nor_pan_bul_ewe_sid_bos_tig_eng_tag_afr_akn_scr_yor_ind_tha_aeg_tml_cic_xho_aze_svk_mcd_uzb_bam_vie_amh_ses_tsn_swt	-0.666579054837297	-1.59721344503501	0.113610582619006
93	anl_mol_tsw_scr_mlt_heb_sid_svk_tur_aze_yor_sun_cic_guj_alb_bsq_dut_chh_swa_mnd_swe_rom_bem_grk_bam_prs_est_dyu_moo_fin_afr_gam_geo_slo_hin_cze_eng_aeg_amr_pan_hun_lda_ind_urd_jav_jpn_tml_kor_fre_glc_ses_rus_tag_bos_sod_mly_cnt_ben_xho_por_amh_mcd_ger_lat_ita_qcu_krd_spa_arw_ven_wly_ukr_tig_pol_mao_nor_zul_bul_akn_bat_tha_hau_knd_tsn_swt_azi_ctl_lit_uzb_igb_vie_owc_ewe_dgb_fbf	-0.646037629875765	-1.54539682692479	0.125646513072362
94	hau_nor_lda_fre_chh_heb_amr_por_uzb_tur_ven_ind_cic_afr_bos_bsq_dut_amh_dgb_mnd_lit_svk_fbf_scr_akn_ctl_est_moo_tsw_hun_glc_sod_geo_ben_rus_hin_urd_sid_mlt_pan_fin_ses_tag_rom_bat_jpn_knd_kor_spa_swe_bem_lat_sun_prs_owc_mao_cnt_ita_xho_grk_anl_guj_eng_mol_alb_qcu_mcd_bul_krd_swa_tig_ger_wly_arw_jav_slo_tsn_ukr_dyu_mly_tha_gam_tml_ewe_zul_azi_cze_pol_aze_swt_vie_aeg_igb_yor_bam	-0.496467819288138	-1.18140177808752	0.240455435369937
95	mlt_spa_swt_rus_owc_amh_amr_alb_uzb_tur_tsn_jav_bem_arw_guj_bsq_fre_wly_akn_mnd_lat_grk_zul_ben_fbf_eng_est_dgb_igb_fin_slo_hau_geo_ctl_por_svk_pol_heb_sod_hin_hun_ses_tag_urd_ind_jpn_tml_kor_ukr_ita_tsw_ger_mly_pan_gam_mao_cnt_dut_xho_afr_anl_krd_glc_bos_nor_qcu_prs_swe_bul_bam_aeg_rom_tig_scr_sun_lit_dyu_mcd_moo_bat_tha_chh_knd_ven_yor_aze_cze_mol_azi_swa_vie_sid_cic_lda_ewe	-0.281568300695449	-0.666250097981919	0.506900629807993
96	chh_slo_akn_urd_owc_sid_amr_ctl_azi_uzb_dgb_bat_cic_bul_rus_bsq_rom_aeg_moo_cnt_alb_mcd_ses_ben_bam_pan_hun_ven_swt_fin_lit_tig_geo_lat_swe_bos_cze_mlt_wly_scr_est_xho_jav_ukr_mly_jpn_tml_kor_hin_dut_igb_spa_ind_arw_hau_mao_mnd_pol_fbf_grk_amh_krd_eng_nor_prs_qcu_afr_por_glc_lda_gam_ger_sod_guj_tag_mol_yor_fre_bem_sun_tha_anl_knd_swa_dyu_aze_ita_svk_tur_ewe_vie_heb_tsn_tsw_zul	-0.614846912073027	-1.46633640884677	0.145929913480336
97	hau_pol_lda_lat_anl_chh_wly_krd_azi_aze_ses_jav_ven_ukr_ita_bsq_svk_owc_akn_mnd_pan_rus_swa_guj_dgb_dut_fin_igb_swt_hun_fre_aeg_geo_spa_slo_mol_swe_amr_sod_alb_est_bam_sun_hin_bat_jpn_knd_kor_ben_mcd_tsn_cze_mly_rom_heb_tag_cnt_ger_yor_eng_sid_glc_ctl_bul_lit_qcu_grk_por_afr_bem_mlt_scr_gam_bos_mao_urd_cic_nor_zul_ind_tha_tig_tml_fbf_moo_uzb_arw_prs_tur_dyu_vie_amh_tsw_xho_ewe	-0.0674732364171109	-0.158978496676836	0.874030550267693
98	sid_prs_igb_glc_tig_mlt_sod_ukr_tur_azi_tsw_mly_dyu_ita_grk_bsq_mol_heb_moo_mnd_krd_svk_yor_nor_bam_bul_hun_cic_lda_fin_guj_hau_geo_bos_rom_rus_fre_aeg_gam_arw_est_xho_sun_urd_mao_jpn_tml_kor_mcd_swe_ewe_pol_bat_alb_chh_tag_cnt_ger_tsn_ctl_wly_lat_slo_pan_afr_qcu_hin_por_eng_swa_amh_dut_owc_spa_ind_cze_swt_scr_akn_jav_tha_anl_knd_zul_dgb_aze_lit_ben_uzb_fbf_vie_amr_ven_bem_ses	-1.17832457328829	-2.91016873265159	0.00451972907561699
99	tig_pol_ven_ita_gam_aeg_amr_ukr_uzb_aze_tsw_bat_dgb_lat_ger_bsq_grk_sod_ewe_mnd_krd_rus_ses_mcd_zul_afr_hun_lda_dyu_est_mol_chh_geo_fre_por_glc_pan_amh_sid_spa_fin_swt_jav_arw_tag_jpn_tml_kor_alb_bos_cic_nor_mao_slo_anl_ind_cnt_lit_akn_rom_heb_hin_bul_swe_cze_qcu_urd_dut_svk_yor_owc_scr_hau_ctl_sun_prs_bem_guj_moo_mly_tha_mlt_knd_xho_igb_azi_ben_eng_tur_fbf_vie_wly_swa_tsn_bam	-0.0983350524384577	-0.231650221895243	0.817318633195997
100	heb_svk_swt_por_owc_sod_wly_pan_uzb_aze_bam_tag_fbf_afr_rom_bsq_bul_sid_cic_mnd_guj_arw_ven_lit_ewe_alb_hun_yor_swa_est_lat_chh_geo_mol_bos_cze_fre_tig_amr_ctl_fin_bem_jav_prs_bat_jpn_tml_kor_ben_grk_xho_swe_ind_slo_aeg_mao_cnt_eng_moo_scr_gam_hin_dut_ita_nor_qcu_urd_ger_ukr_dgb_amh_glc_anl_pol_mly_spa_zul_rus_dyu_sun_tha_hau_knd_lda_tsw_azi_mcd_krd_tur_igb_vie_mlt_akn_ses_tsn	0.119123546559324	0.280057020817169	0.780055739996888
101	heb_ita_bam_alb_amh_mlt_tig_grk_azi_uzb_lda_tag_zul_hin_ukr_bsq_guj_hau_dgb_cnt_cze_pol_bem_scr_swa_urd_fin_ses_dyu_hun_svk_wly_geo_afr_dut_spa_ger_sid_gam_lit_est_tsw_bat_mol_ind_jpn_tml_kor_pan_rom_fbf_krd_mao_nor_owc_jav_mnd_lat_tsn_rus_sod_ben_bul_por_fre_qcu_eng_swe_prs_ewe_aeg_slo_anl_bos_sun_mcd_yor_glc_ven_mly_tha_amr_knd_moo_akn_aze_arw_ctl_tur_swt_vie_chh_igb_xho_cic	-0.189823531951861	-0.44807677393554	0.655139903997512
102	tig_mcd_swa_afr_amh_heb_wly_hin_aze_tur_swt_mao_ses_ita_prs_bsq_krd_aeg_bem_cnt_mol_eng_ven_lat_dyu_por_fin_bam_yor_hun_dut_anl_geo_ctl_pan_rom_nor_owc_mlt_svk_est_akn_bat_bos_tag_jpn_knd_kor_cze_fre_moo_ukr_mly_scr_hau_sun_mnd_glc_zul_swe_gam_lit_grk_alb_slo_qcu_pol_urd_ben_tsw_sid_spa_amr_bul_jav_guj_tsn_arw_cic_ind_tha_sod_tml_dgb_igb_azi_rus_ger_uzb_fbf_vie_chh_ewe_xho_lda	-0.360960450333901	-0.855384499919854	0.394536698035406
103	mlt_ukr_swa_svk_heb_hau_sod_pan_azi_aze_bam_bat_fbf_lat_urd_bsq_mol_tig_yor_cnt_spa_mcd_moo_krd_tsw_rus_hun_swt_igb_fin_hin_aeg_geo_afr_bul_bos_grk_anl_wly_prs_est_ewe_mly_pol_sun_jpn_knd_kor_ctl_rom_bem_ita_tag_ben_sid_jav_mnd_cze_xho_eng_gam_lit_nor_slo_guj_qcu_arw_fre_ger_ses_amr_swe_owc_glc_ind_alb_zul_por_dgb_mao_tha_chh_tml_akn_ven_uzb_dut_scr_tur_cic_vie_amh_lda_dyu_tsn	-0.566867243194353	-1.35089210895602	0.18000761554592
104	amr_ukr_bam_grk_wly_gam_amh_nor_uzb_aze_ewe_tag_ses_glc_ben_bsq_bos_sod_dyu_mnd_guj_rom_bem_por_cic_ger_hun_dgb_moo_fin_slo_heb_geo_lit_dut_krd_urd_tig_owc_alb_est_fbf_mly_cze_jav_jpn_tml_kor_scr_swe_akn_lat_sun_hin_mlt_mao_cnt_arw_ven_ita_anl_prs_ctl_pan_mcd_qcu_pol_mol_rus_swt_chh_eng_aeg_afr_ind_fre_tsw_spa_swa_bat_tha_sid_knd_zul_yor_azi_svk_bul_tur_xho_vie_hau_igb_tsn_lda	-0.0823262829021148	-0.19407343009656	0.84654167160457
105	amr_mol_dgb_prs_sid_owc_amh_scr_tur_aze_tsw_ind_moo_hin_ctl_bsq_urd_sod_zul_mnd_krd_spa_swt_glc_igb_eng_hun_ven_ses_est_mcd_gam_geo_grk_lit_arw_pan_hau_aeg_ita_fin_bem_tag_rom_jav_jpn_knd_kor_nor_cze_fbf_ger_mao_swe_anl_mly_cnt_por_cic_bul_heb_guj_afr_bos_pol_qcu_ukr_svk_dut_yor_wly_lat_tig_rus_bat_alb_xho_fre_bam_sun_tha_mlt_tml_tsn_ewe_azi_slo_ben_uzb_lda_vie_chh_akn_swa_dyu	-0.0774371377580964	-0.182458676065343	0.855619927065141
106	amh_bos_bam_nor_chh_wly_heb_mol_azi_uzb_zul_bat_ses_lat_pol_bsq_fre_tig_tsn_mnd_ita_pan_igb_spa_swa_eng_hun_akn_dgb_fin_rom_aeg_geo_urd_dut_prs_arw_amr_anl_grk_est_moo_mly_hin_ind_jpn_knd_kor_ger_ukr_ewe_bul_jav_swe_hau_sun_cnt_guj_dyu_svk_sod_por_ben_mcd_krd_qcu_slo_ctl_glc_bem_gam_scr_sid_alb_tag_cze_ven_afr_tsw_mao_tha_mlt_tml_lda_xho_tur_rus_lit_aze_fbf_vie_owc_yor_cic_swt	-0.597943252248097	-1.42808178499252	0.15661797554982
107	mlt_por_ses_lit_owc_hau_heb_bos_aze_tur_lda_jav_xho_ita_alb_bsq_ukr_amr_akn_mnd_lat_pan_dgb_ctl_swt_ger_fin_tsw_zul_hun_hin_chh_geo_rus_fre_pol_rom_tig_aeg_mcd_est_swa_bat_prs_tag_jpn_knd_kor_nor_spa_dyu_grk_sun_krd_amh_ind_cnt_afr_igb_slo_anl_arw_eng_swe_bul_qcu_glc_scr_dut_bem_sod_cze_wly_guj_mly_urd_cic_ben_ewe_mao_tha_gam_tml_fbf_moo_azi_mol_svk_uzb_tsn_vie_sid_yor_bam_ven	-0.792076365741704	-1.91086602646554	0.0591019366994864
108	owc_svk_zul_rus_wly_amr_chh_bos_tur_uzb_akn_tag_tsw_guj_swe_bsq_dut_sid_igb_cnt_mcd_eng_xho_krd_fbf_lat_fin_ses_swt_hun_grk_heb_geo_hin_fre_spa_urd_anl_sod_scr_est_moo_bat_afr_mao_jpn_knd_kor_pol_slo_cic_rom_ind_ctl_gam_mly_mnd_prs_tsn_glc_tig_cze_ita_ben_arw_qcu_ger_nor_mol_yor_aeg_lit_amh_alb_sun_pan_ewe_ukr_dgb_jav_tha_hau_tml_bem_lda_azi_bul_por_aze_bam_vie_mlt_swa_dyu_ven	-0.659888979543942	-1.57932469062826	0.117657012423065
109	hau_glc_cic_ben_amr_chh_sod_eng_uzb_aze_tsn_mao_moo_rus_ctl_bsq_urd_anl_igb_cnt_pan_dut_zul_slo_ewe_por_hun_ses_xho_est_bos_tig_geo_grk_hin_guj_nor_amh_heb_scr_fin_fbf_mly_pol_ind_jpn_tml_kor_cze_lit_tsw_ukr_tag_afr_aeg_jav_mnd_ita_dyu_lat_sid_swe_prs_spa_ger_qcu_alb_mol_bul_bem_wly_arw_owc_fre_bat_krd_yor_mcd_swt_sun_tha_gam_knd_dgb_ven_tur_svk_rom_azi_lda_vie_mlt_bam_swa_akn	-0.0396412789886317	-0.0933915336944213	0.925793419424795
110	sod_rom_tsn_lat_amr_gam_chh_swe_aze_azi_cic_tag_swa_rus_guj_bsq_pol_hau_akn_mnd_alb_krd_ewe_nor_bam_glc_hun_moo_fbf_est_arw_aeg_geo_svk_urd_cze_ita_wly_mlt_ger_fin_dgb_mly_ukr_mao_jpn_knd_kor_mol_spa_swt_bos_bat_lit_tig_sun_cnt_grk_ses_mcd_amh_por_dut_fre_slo_qcu_ben_prs_scr_xho_owc_bul_anl_pan_jav_ctl_yor_eng_igb_ind_tha_heb_tml_dyu_tsw_uzb_hin_afr_tur_lda_vie_sid_zul_bem_ven	-0.406962539596615	-0.966463148605935	0.336319047769779
111	gam_arw_dgb_svk_anl_sod_owc_alb_tur_aze_bam_mao_xho_spa_swe_bsq_fre_chh_igb_mnd_bul_urd_swa_glc_dyu_krd_fin_ven_yor_est_rom_heb_geo_cze_guj_slo_ctl_sid_amr_pan_hun_fbf_ind_bos_mly_jpn_knd_kor_afr_ger_ses_rus_jav_ita_hau_sun_cnt_hin_zul_nor_tig_lit_grk_prs_por_qcu_ukr_lat_mcd_bem_aeg_dut_wly_pol_bat_scr_moo_ben_akn_tag_tha_mlt_tml_lda_cic_uzb_eng_mol_azi_swt_vie_amh_ewe_tsw_tsn	-0.275822080642518	-0.652594901090305	0.515627368119855
112	anl_slo_ven_pan_aeg_hau_chh_cze_aze_tur_lda_tag_fbf_spa_arw_bsq_nor_sid_dgb_cnt_rom_hin_yor_scr_swt_glc_est_igb_xho_hun_eng_gam_geo_grk_por_pol_dut_mlt_amr_bos_fin_dyu_bat_ctl_ind_jpn_knd_kor_svk_urd_tsn_ben_mly_krd_sod_mao_mnd_guj_bam_afr_owc_prs_alb_swe_ukr_qcu_bul_fre_lat_ses_heb_mcd_wly_mol_sun_ger_zul_ita_moo_jav_tha_amh_tml_ewe_akn_uzb_rus_lit_azi_tsw_vie_tig_swa_cic_bem	-0.155570480981125	-0.367112490779111	0.714369140110558
113	mlt_hin_akn_cze_amh_owc_wly_ctl_aze_uzb_dgb_mly_tsn_krd_lat_bsq_alb_amr_dyu_cnt_swe_dut_moo_spa_bam_por_est_ses_swa_fin_bos_heb_geo_ben_arw_prs_nor_chh_aeg_urd_hun_cic_jav_eng_ind_jpn_tml_kor_guj_rom_zul_ger_sun_lit_gam_bat_mnd_rus_igb_bul_sod_ukr_afr_fre_grk_qcu_slo_mol_pol_fbf_anl_pan_hau_glc_tag_svk_xho_ita_swt_mao_tha_tig_knd_ewe_ven_azi_scr_mcd_tur_yor_vie_sid_bem_tsw_lda	-0.437578975391515	-1.04038645909112	0.300857604741581
114	hau_scr_igb_bul_anl_amh_sod_arw_aze_tur_dgb_mao_ven_hin_alb_bsq_prs_gam_lda_mnd_krd_spa_xho_ctl_moo_guj_fin_cic_swt_hun_ben_wly_geo_slo_ukr_rus_eng_mlt_heb_grk_est_bam_ind_svk_sun_jpn_tml_kor_swe_glc_bem_cze_bat_lit_aeg_mly_cnt_afr_ewe_bos_chh_mcd_mol_por_pan_qcu_nor_fre_ger_akn_amr_pol_tig_ita_jav_urd_dyu_rom_tsw_tag_tha_owc_knd_zul_yor_azi_dut_lat_uzb_ses_vie_sid_fbf_swa_tsn	-0.227945576943949	-0.538319654049593	0.591642481022041
115	aeg_scr_xho_spa_chh_hau_tig_mcd_uzb_azi_swa_jav_tsn_eng_rom_bsq_bul_amr_fbf_cnt_ger_nor_lda_mol_cic_grk_fin_swt_akn_est_pan_owc_geo_lit_urd_alb_por_heb_anl_rus_hun_bam_mao_ita_mly_jpn_knd_kor_slo_svk_tsw_arw_sun_cze_gam_tag_mnd_swe_moo_dut_amh_prs_krd_hin_fre_qcu_glc_bos_ukr_bem_wly_ctl_sid_afr_ind_ben_zul_pol_ven_bat_tha_mlt_tml_ewe_ses_aze_guj_lat_tur_yor_vie_sod_igb_dgb_dyu	-0.710433970293317	-1.70142015737868	0.0922052862845971
116	amr_bos_fbf_ctl_aeg_owc_sid_ukr_uzb_azi_akn_tag_swa_ger_dut_bsq_por_tig_moo_mnd_svk_spa_ses_grk_ewe_lat_fin_dyu_xho_est_fre_sod_geo_alb_ben_krd_urd_heb_gam_lit_hun_bem_bat_pan_mao_jpn_tml_kor_prs_arw_swt_glc_jav_mcd_anl_mly_cnt_mol_tsw_afr_amh_cze_nor_bul_rus_qcu_scr_rom_guj_cic_hau_slo_wly_ita_sun_pol_tsn_hin_igb_ind_tha_mlt_knd_bam_dgb_aze_eng_swe_tur_ven_vie_chh_yor_zul_lda	0.0132677313144734	0.0312232023450122	0.975158446552778
117	owc_prs_bam_alb_amh_sod_mlt_grk_tur_aze_akn_ind_cic_mol_fre_bsq_mcd_sid_ewe_mnd_slo_eng_swt_dut_zul_guj_fin_tsn_lda_est_urd_chh_geo_rus_rom_lit_ger_tig_hau_krd_hun_fbf_mly_por_tag_jpn_knd_kor_ita_svk_dyu_arw_sun_bos_amr_bat_cnt_ben_dgb_ukr_aeg_nor_afr_pol_glc_qcu_spa_lat_hin_moo_wly_pan_anl_cze_jav_swe_swa_scr_ses_mao_tha_heb_tml_yor_bem_uzb_bul_ctl_azi_ven_vie_gam_xho_igb_tsw	0.905950596927079	2.16687618134517	0.0327996111958024
118	mlt_alb_swt_por_chh_hau_wly_ben_aze_azi_dyu_mly_swa_pan_spa_bsq_afr_sod_ses_cnt_hin_svk_bam_swe_lda_fre_hun_tsn_dgb_fin_urd_amr_geo_krd_ger_ctl_glc_gam_anl_prs_est_igb_bat_mol_sun_jpn_tml_kor_rus_arw_fbf_nor_tag_bos_amh_mao_mnd_lat_ewe_mcd_sid_grk_pol_eng_guj_qcu_rom_bul_lit_bem_heb_dut_tig_slo_jav_ita_akn_cze_cic_ind_tha_aeg_knd_moo_zul_tur_scr_ukr_uzb_ven_vie_owc_xho_yor_tsw	-0.747990131672705	-1.79972852014978	0.0751462472711163
119	chh_rus_akn_bos_hau_gam_wly_nor_uzb_tur_zul_bat_swa_fre_prs_bsq_scr_tig_tsw_cnt_afr_hin_yor_glc_fbf_cze_est_xho_moo_fin_urd_mlt_geo_spa_lat_lit_ctl_heb_amh_grk_hun_bam_mao_swe_sun_jpn_tml_kor_ukr_pol_ses_svk_mly_rom_owc_ind_mnd_alb_cic_eng_amr_ita_por_pan_mol_qcu_slo_dut_ger_ewe_aeg_arw_sod_guj_tag_ben_igb_bul_swt_jav_tha_anl_knd_dyu_bem_aze_mcd_krd_azi_dgb_vie_sid_tsn_ven_lda	0.370456837462726	0.87442502643821	0.384139388570433
120	sod_guj_ven_dut_heb_anl_gam_pol_aze_uzb_moo_ind_tsn_ita_spa_bsq_alb_owc_dgb_cnt_por_slo_swa_cze_swt_glc_hun_lda_ewe_est_krd_aeg_geo_hin_ctl_ger_eng_mlt_tig_scr_fin_xho_bat_fre_mao_jpn_knd_kor_bul_rom_ses_urd_sun_lit_chh_mly_mnd_ukr_tsw_pan_amh_svk_swe_grk_lat_qcu_arw_nor_mol_akn_amr_prs_hau_bos_jav_afr_zul_rus_dyu_tag_tha_wly_tml_bem_yor_tur_mcd_ben_azi_cic_vie_sid_fbf_bam_igb	-0.122780936252233	-0.289580908976802	0.772781487741377
121	aeg_hin_moo_prs_heb_mlt_sid_dut_aze_tur_tsn_mly_ewe_svk_nor_bsq_afr_chh_dyu_cnt_krd_grk_ven_urd_fbf_alb_fin_swa_dgb_hun_fre_wly_geo_lit_ger_ita_por_anl_owc_pol_est_ses_tag_bul_mao_jpn_knd_kor_slo_ukr_bam_rom_bat_cze_tig_jav_mnd_mol_lda_swe_hau_mcd_pan_rus_ben_qcu_ctl_eng_lat_xho_amr_scr_gam_glc_ind_bos_akn_guj_zul_sun_tha_amh_tml_tsw_bem_azi_arw_spa_uzb_igb_vie_sod_swt_yor_cic	-0.0342071658446976	-0.0806222962899586	0.935915578808856
122	anl_slo_xho_pol_mlt_tig_heb_scr_azi_uzb_fbf_sun_dyu_krd_arw_bsq_ger_amr_ewe_mnd_mol_urd_ses_por_ven_bos_hun_bam_akn_fin_ita_gam_geo_fre_lit_rom_guj_amh_aeg_nor_est_tsn_bat_afr_mao_jpn_tml_kor_svk_prs_igb_lat_ind_spa_owc_mly_cnt_grk_bem_rus_wly_ukr_hin_swe_ben_qcu_pan_cze_eng_cic_hau_bul_sod_mcd_tag_alb_moo_dut_swt_jav_tha_sid_knd_dgb_swa_aze_glc_ctl_tur_lda_vie_chh_yor_zul_tsw	0.0280150836396711	0.065868446399299	0.947623952218397
123	hau_hin_tsn_afr_gam_tig_chh_ita_azi_tur_dyu_sun_zul_lit_fre_bsq_ukr_amr_lda_cnt_rom_cze_fbf_swe_cic_eng_est_yor_igb_fin_scr_aeg_geo_por_pan_alb_dut_anl_sod_bul_hun_ses_jav_svk_ind_jpn_knd_kor_nor_glc_dgb_guj_tag_mol_heb_mly_mnd_krd_swt_slo_owc_bos_prs_grk_pol_qcu_lat_urd_arw_bam_wly_rus_amh_ben_mao_mcd_ven_spa_ewe_bat_tha_mlt_tml_xho_tsw_aze_ger_ctl_uzb_swa_vie_sid_akn_moo_bem	-1.02047926945941	-2.49739139603724	0.0142691357046009
124	owc_afr_akn_slo_wly_heb_sid_dut_azi_aze_ewe_bat_ven_ben_pol_bsq_eng_tig_tsw_cnt_prs_pan_dgb_guj_moo_glc_hun_zul_dyu_fin_krd_hau_geo_rom_bos_scr_hin_mlt_gam_spa_est_bem_mly_rus_sun_jpn_knd_kor_lit_alb_swt_ita_mao_mcd_chh_tag_mnd_urd_tsn_swe_aeg_por_ctl_ukr_arw_qcu_grk_mol_fre_fbf_amh_bul_amr_svk_ind_ger_bam_cze_swa_jav_tha_sod_tml_xho_igb_uzb_nor_lat_tur_lda_vie_anl_cic_ses_yor	-0.194147235205913	-0.459381725656616	0.647032074720142
125	tig_bul_bem_por_sod_chh_sid_pan_aze_uzb_xho_ind_tsn_glc_bos_bsq_guj_amh_swa_cnt_lit_rus_tsw_ger_akn_lat_hun_swt_dgb_fin_eng_gam_geo_prs_pol_cze_scr_anl_amr_mol_est_lda_jav_dut_bat_jpn_tml_kor_krd_rom_igb_spa_mao_ben_wly_sun_mnd_swe_ven_fre_hau_svk_arw_ctl_afr_qcu_hin_slo_grk_cic_mlt_ukr_heb_urd_tag_mcd_moo_alb_ses_mly_tha_aeg_knd_zul_ewe_tur_ita_nor_azi_bam_vie_owc_dyu_yor_fbf	-0.724032479130977	-1.73715532793689	0.0856704975396585
126	anl_pan_xho_scr_mlt_wly_tig_guj_uzb_azi_zul_ind_akn_hin_ctl_bsq_svk_gam_moo_mnd_swe_glc_dgb_ita_igb_urd_hun_dyu_tsn_fin_rom_owc_geo_mol_nor_dut_arw_heb_sid_ger_est_swa_mly_slo_sun_jpn_tml_kor_prs_fre_tsw_krd_mao_pol_amr_bat_cnt_bos_fbf_afr_sod_lat_rus_mcd_por_qcu_ben_alb_ukr_ewe_aeg_spa_hau_cze_jav_bul_bem_grk_swt_tag_tha_chh_knd_yor_ven_tur_lit_eng_aze_bam_vie_amh_ses_cic_lda	0.218609638048029	0.514849057068929	0.6078800006645
127	gam_lat_moo_guj_aeg_chh_amh_lit_uzb_azi_akn_jav_dyu_eng_mcd_bsq_afr_heb_ewe_cnt_alb_nor_tsw_rus_igb_pol_fin_ven_cic_est_ukr_tig_geo_urd_svk_por_prs_wly_sid_dut_hun_tsn_mao_mol_bat_jpn_tml_kor_rom_ita_xho_fre_mly_arw_mlt_tag_mnd_ben_dgb_slo_anl_krd_cze_bos_hin_qcu_ger_pan_glc_ses_amr_bul_hau_spa_sun_grk_bam_swe_zul_ind_tha_sod_knd_yor_swa_tur_scr_ctl_aze_fbf_vie_owc_swt_bem_lda	0.760822862802113	1.81019158773606	0.0734956973107747
128	mlt_pol_lda_dut_heb_sod_amh_krd_uzb_tur_tsw_mly_swa_afr_rom_bsq_svk_tig_dgb_cnt_bos_nor_dyu_fre_ven_por_est_cic_yor_fin_prs_anl_geo_slo_ger_lit_grk_chh_wly_ben_hun_bem_ind_mol_tag_jpn_tml_kor_guj_ita_tsn_spa_sun_ctl_aeg_jav_mnd_ukr_zul_pan_gam_eng_cze_hin_alb_qcu_lat_rus_bul_bam_amr_mcd_hau_swe_bat_glc_xho_scr_swt_mao_tha_owc_knd_moo_akn_azi_urd_arw_aze_ses_vie_sid_fbf_ewe_igb	0.544482135388315	1.28389155046355	0.202369420598939
129	heb_alb_bam_ctl_tig_gam_sod_mcd_uzb_azi_fbf_ind_moo_dut_ben_bsq_lit_owc_ses_mnd_ukr_eng_zul_guj_dyu_bul_fin_akn_xho_est_grk_aeg_geo_afr_pan_prs_nor_anl_wly_hin_hun_igb_mao_cze_tag_jpn_tml_kor_pol_spa_ewe_ita_jav_por_sid_mly_cnt_mol_bem_urd_amh_rom_swe_lat_arw_qcu_bos_rus_slo_yor_amr_krd_hau_fre_bat_svk_cic_ger_tsn_sun_tha_mlt_knd_lda_swt_tur_glc_scr_aze_dgb_vie_chh_tsw_swa_ven	-0.476886659976034	-1.13606433291387	0.258848742510454
130	anl_slo_fbf_krd_hau_tig_chh_bul_azi_aze_moo_jav_ses_prs_mcd_bsq_rus_mlt_cic_cnt_ger_ben_akn_ctl_swa_por_est_ven_dgb_fin_guj_gam_geo_swe_ita_hin_ukr_amr_wly_grk_hun_bam_bat_lit_sun_jpn_knd_kor_afr_pol_tsn_nor_ind_pan_owc_mly_mnd_cze_swt_dut_heb_lat_scr_spa_arw_qcu_bos_fre_urd_igb_sid_eng_sod_mol_mao_rom_xho_alb_yor_tag_tha_aeg_tml_bem_dyu_uzb_glc_svk_tur_ewe_vie_amh_zul_lda_tsw	-0.818931289536133	-1.97846750155379	0.0508347143797936
131	heb_nor_igb_dut_gam_amh_mlt_scr_tur_uzb_tsw_mly_swt_alb_rus_bsq_pol_tig_bam_cnt_urd_guj_yor_grk_tsn_lat_fin_xho_ewe_hun_ita_aeg_geo_ben_mol_rom_prs_hau_wly_pan_est_akn_mao_svk_jav_jpn_tml_kor_mcd_lit_dyu_glc_sun_afr_chh_ind_mnd_cze_bem_slo_amr_arw_fre_ger_por_qcu_ctl_spa_eng_swa_sid_krd_anl_hin_bat_bul_zul_swe_cic_tag_tha_owc_knd_fbf_dgb_azi_bos_ukr_aze_moo_vie_sod_ses_ven_lda	-0.372569866722724	-0.883534401060092	0.379225918874297
132	owc_guj_zul_slo_amr_gam_heb_afr_azi_aze_tsw_mly_lda_grk_pol_bsq_swe_chh_tsn_mnd_dut_lat_bem_glc_swt_ger_est_ses_ewe_fin_ukr_wly_geo_urd_bos_bul_mol_tig_sod_spa_hun_moo_mao_mcd_ind_jpn_knd_kor_prs_por_ven_nor_tag_hin_hau_jav_cnt_fre_dgb_scr_amh_cze_krd_ctl_pan_qcu_arw_ben_rus_xho_sid_rom_aeg_eng_sun_ita_bam_lit_igb_bat_tha_anl_tml_yor_akn_uzb_svk_alb_tur_fbf_vie_mlt_dyu_swa_cic	0.584359685976635	1.37773393806449	0.171591773394917
133	mlt_slo_ses_hin_chh_amr_owc_fre_azi_uzb_xho_mao_tsw_nor_glc_bsq_ita_sod_ven_cnt_pan_scr_swt_bos_cic_eng_hun_zul_dyu_fin_prs_amh_geo_ctl_ukr_spa_rus_hau_sid_urd_est_bem_tag_mol_mly_jpn_tml_kor_arw_ger_swa_cze_ind_pol_tig_bat_mnd_lat_yor_swe_aeg_afr_alb_ben_lit_qcu_mcd_grk_rom_lda_anl_svk_heb_dut_jav_bul_fbf_por_ewe_sun_tha_gam_knd_bam_akn_aze_krd_guj_tur_dgb_vie_wly_moo_tsn_igb	0.207387161124706	0.48926299156346	0.625807486945118
134	amr_fre_fbf_spa_heb_tig_hau_arw_tur_azi_lda_ind_swa_prs_svk_bsq_glc_sid_ven_mnd_scr_lat_dyu_rus_tsw_guj_hun_xho_tsn_est_rom_anl_geo_urd_mcd_alb_ita_gam_sod_swe_fin_yor_tag_cze_sun_jpn_knd_kor_mol_ben_cic_pol_bat_hin_mlt_mly_cnt_pan_zul_eng_owc_ctl_slo_bos_nor_qcu_ukr_ger_lit_igb_wly_bul_aeg_afr_jav_grk_swt_dut_dgb_mao_tha_chh_tml_moo_akn_aze_por_krd_uzb_bem_vie_amh_ses_bam_ewe	0.301315143983123	0.709394161826423	0.479854655506332
135	sod_urd_akn_dut_chh_hau_anl_bul_uzb_aze_moo_bat_yor_mcd_ger_bsq_cze_amh_xho_mnd_nor_grk_bam_rus_bem_por_est_ses_dyu_fin_spa_tig_geo_rom_ben_eng_bos_mlt_amr_prs_hun_dgb_ind_arw_sun_jpn_knd_kor_ita_pan_igb_hin_jav_svk_gam_mao_cnt_slo_ven_pol_wly_alb_glc_ctl_krd_qcu_mol_swe_scr_tsw_sid_afr_owc_lat_mly_guj_ewe_lit_zul_tag_tha_aeg_tml_swt_fbf_tur_fre_ukr_azi_lda_vie_heb_swa_tsn_cic	-1.03259334281531	-2.51415107006992	0.0136504267710175
136	owc_ben_bam_spa_amr_sod_hau_guj_uzb_azi_swa_mao_cic_eng_svk_bsq_fre_heb_fbf_cnt_mol_krd_xho_grk_lda_cze_hun_dgb_dyu_est_por_mlt_geo_rus_lat_slo_pan_chh_gam_alb_fin_bem_ind_afr_mly_jpn_knd_kor_ger_urd_yor_nor_tag_pol_wly_bat_mnd_swe_tsw_ukr_sid_prs_ita_rom_ctl_qcu_mcd_arw_bos_ewe_tig_hin_amh_scr_jav_glc_akn_lit_ven_sun_tha_anl_tml_zul_swt_aze_dut_bul_tur_moo_vie_aeg_ses_tsn_igb	-0.360188334146643	-0.853097155220519	0.395797268616245
137	amr_ger_fbf_mol_sid_tig_hau_eng_uzb_azi_lda_jav_bem_mcd_slo_bsq_dut_aeg_swt_cnt_glc_alb_igb_ita_xho_svk_hun_zul_akn_fin_lit_mlt_geo_pol_ben_urd_prs_gam_sod_hin_est_swa_mao_lat_bat_jpn_knd_kor_ukr_rus_yor_swe_sun_spa_wly_tag_mnd_por_moo_afr_anl_bos_rom_fre_scr_qcu_guj_arw_krd_bam_chh_grk_heb_ctl_mly_cze_dgb_nor_cic_ind_tha_owc_tml_ven_ewe_tur_pan_bul_aze_ses_vie_amh_dyu_tsw_tsn	-0.326881800949561	-0.773681195419931	0.441081582311012
138	aeg_hin_tsw_guj_amr_mlt_owc_mol_uzb_aze_dyu_tag_igb_bos_pol_bsq_ukr_wly_swa_cnt_alb_bul_xho_spa_dgb_svk_fin_zul_swt_hun_scr_hau_geo_nor_cze_pan_arw_tig_heb_eng_est_lda_mly_lit_ind_jpn_tml_kor_glc_mcd_bem_fre_jav_grk_chh_sun_mnd_rom_cic_afr_amh_slo_swe_por_dut_qcu_ita_rus_ben_yor_gam_lat_sod_ctl_bat_prs_tsn_krd_fbf_mao_tha_sid_knd_ewe_moo_tur_ger_urd_azi_bam_vie_anl_akn_ven_ses	-0.778455645211413	-1.87382697527164	0.0640940947197967
139	mlt_scr_yor_bul_gam_sid_hau_fre_tur_azi_igb_ind_lda_ita_pol_bsq_krd_sod_swt_cnt_mcd_grk_ses_lat_ewe_pan_est_tsn_swa_fin_nor_heb_geo_rus_bos_hin_ben_wly_tig_prs_hun_moo_bat_cze_mly_jpn_knd_kor_mol_rom_akn_spa_mao_glc_aeg_jav_mnd_por_ven_arw_amh_dut_ger_svk_guj_qcu_swe_alb_afr_cic_amr_ukr_chh_ctl_sun_slo_tsw_eng_dyu_tag_tha_owc_tml_bam_fbf_aze_urd_lit_uzb_zul_vie_anl_xho_bem_dgb	-0.184468049167224	-0.43573912228673	0.664035740521518
140	mlt_guj_moo_por_anl_heb_sid_pan_uzb_aze_dgb_sun_tsw_lat_lit_bsq_rus_gam_zul_mnd_mcd_bul_tsn_afr_swt_svk_fin_bem_cic_hun_urd_hau_geo_alb_spa_pol_swe_wly_sod_glc_est_akn_jav_fre_mao_jpn_tml_kor_hin_rom_dyu_dut_ind_ukr_amh_bat_cnt_ita_igb_krd_chh_ctl_mol_eng_nor_qcu_slo_scr_arw_ewe_tig_ger_aeg_cze_mly_bos_ven_prs_xho_tag_tha_amr_knd_lda_ses_azi_ben_grk_tur_bam_vie_owc_fbf_swa_yor	-0.200029934335652	-0.472212587067956	0.637881229996353
141	hau_ukr_moo_slo_tig_anl_gam_fre_aze_uzb_zul_mly_bem_rom_grk_bsq_arw_chh_fbf_cnt_ben_por_dyu_nor_xho_swe_fin_dgb_swa_hun_svk_amr_geo_prs_dut_bos_ctl_sod_owc_alb_est_cic_mao_pol_ind_jpn_knd_kor_mol_mcd_lda_lat_bat_bul_amh_sun_mnd_pan_tsn_ita_wly_krd_afr_urd_spa_qcu_lit_rus_cze_bam_sid_eng_mlt_glc_tag_ger_tsw_guj_ewe_jav_tha_heb_tml_ses_igb_tur_scr_hin_azi_ven_vie_aeg_yor_swt_akn	-0.593799157407715	-1.41954465841567	0.159083571911852
142	heb_fre_swt_rus_wly_amr_chh_slo_uzb_tur_ses_jav_ewe_arw_ctl_bsq_glc_tig_yor_cnt_spa_guj_moo_grk_tsn_afr_hun_bam_cic_fin_urd_owc_geo_mol_bos_ben_svk_aeg_anl_krd_est_dgb_mao_pan_mly_jpn_tml_kor_por_dut_xho_cze_ind_eng_sod_tag_mnd_ger_lda_alb_amh_scr_bul_swe_lit_qcu_pol_prs_mcd_igb_hau_hin_mlt_ita_sun_rom_zul_lat_tsw_bat_tha_gam_knd_ven_swa_aze_ukr_nor_azi_bem_vie_sid_dyu_akn_fbf	-0.219923032700024	-0.51940193684425	0.604714451172841
143	wly_mol_tsn_cze_anl_sod_hau_urd_aze_uzb_lda_jav_akn_lat_grk_bsq_pol_mlt_ses_mnd_spa_hin_dyu_ita_ven_ukr_est_dgb_moo_hun_fre_chh_geo_lit_scr_nor_rom_amh_heb_ger_fin_fbf_bat_eng_mao_jpn_tml_kor_dut_arw_xho_glc_tag_svk_gam_mly_cnt_pan_swa_bos_sid_guj_alb_por_bul_qcu_swe_mcd_ctl_bem_aeg_krd_owc_prs_ind_ben_zul_afr_yor_sun_tha_tig_knd_cic_bam_tur_rus_slo_azi_tsw_vie_amr_ewe_igb_swt	-0.266092381800596	-0.628874260318888	0.530973009270502
144	aeg_urd_tsn_spa_owc_heb_sid_alb_tur_uzb_bem_mao_bam_scr_slo_bsq_bos_amh_ses_mnd_arw_rus_fbf_ukr_xho_prs_fin_ewe_ven_hun_por_hau_geo_rom_ita_pan_fre_mlt_anl_hin_est_yor_sun_nor_ind_jpn_knd_kor_ctl_mcd_zul_pol_jav_guj_amr_bat_cnt_svk_dgb_cze_gam_lat_glc_bul_ben_qcu_lit_afr_grk_dyu_chh_dut_sod_krd_mly_swe_moo_ger_cic_tag_tha_tig_tml_tsw_swt_azi_mol_eng_aze_swa_vie_wly_igb_akn_lda	-0.740551944802743	-1.77640116487142	0.0789370277651051
145	aeg_ita_swa_pol_amh_mlt_wly_cze_aze_tur_igb_mao_tsn_ger_hin_bsq_scr_sod_lda_cnt_krd_pan_ses_lit_ewe_arw_est_bam_dgb_fin_lat_amr_geo_rom_mcd_bul_prs_anl_heb_bos_hun_tsw_mly_ctl_sun_jpn_tml_kor_ukr_ben_akn_swe_tag_por_owc_ind_mnd_mol_ven_slo_tig_urd_nor_alb_glc_qcu_guj_dut_grk_fbf_hau_fre_chh_afr_bat_spa_zul_eng_swt_jav_tha_gam_knd_xho_dyu_uzb_svk_rus_azi_bem_vie_sid_cic_moo_yor	-0.792576782270849	-1.90905150598504	0.0593386269822407
146	sid_bul_bam_cze_mlt_gam_tig_ukr_tur_uzb_moo_sun_swa_eng_pol_bsq_rom_owc_fbf_mnd_krd_lit_lda_ben_akn_svk_hun_swt_dgb_est_lat_aeg_geo_slo_pan_arw_ger_amr_wly_mol_fin_zul_bat_por_tag_jpn_tml_kor_dut_alb_ven_grk_mao_fre_hau_mly_cnt_prs_yor_afr_sod_spa_rus_urd_ita_qcu_swe_ctl_mcd_igb_amh_guj_chh_scr_ind_nor_tsw_bos_xho_jav_tha_heb_knd_cic_dyu_azi_hin_glc_aze_bem_vie_anl_tsn_ses_ewe	-0.663665548699986	-1.59274662090621	0.11461039422457
147	aeg_ukr_swt_pol_anl_sod_hau_rus_uzb_azi_tsn_mly_dyu_alb_mol_bsq_mcd_heb_lda_cnt_svk_fre_ses_por_bam_arw_hun_xho_tsw_est_guj_amh_geo_spa_glc_cze_slo_owc_chh_lit_fin_cic_tag_dut_sun_jpn_knd_kor_ctl_pan_ven_bul_ind_bos_tig_jav_mnd_ger_zul_nor_gam_ita_prs_swe_rom_qcu_scr_afr_urd_dgb_mlt_eng_amr_lat_bat_grk_bem_hin_akn_mao_tha_sid_tml_swa_moo_aze_krd_ben_tur_igb_vie_wly_yor_fbf_ewe	-0.550641784708104	-1.30989570697252	0.193457566099642
148	hau_dut_tsw_lat_heb_amh_chh_hin_uzb_aze_igb_jav_ewe_bul_slo_bsq_rom_mlt_ven_mnd_nor_ukr_swa_ben_lda_ger_est_ses_swt_hun_ctl_aeg_geo_pol_krd_mcd_lit_tig_wly_swe_fin_akn_mao_prs_mly_jpn_tml_kor_svk_cze_cic_bos_sun_pan_sod_ind_cnt_eng_yor_glc_sid_grk_alb_rus_fre_qcu_arw_spa_scr_moo_gam_ita_owc_por_bat_urd_xho_mol_tsn_tag_tha_amr_knd_dyu_bem_tur_guj_afr_azi_bam_vie_anl_dgb_zul_fbf	-0.876735309370382	-2.12149556276763	0.0365393608338983
149	aeg_pan_ven_ger_mlt_owc_gam_slo_tur_azi_swt_tag_tsw_ita_mol_bsq_arw_sod_yor_mnd_prs_swe_cic_spa_moo_ctl_fin_xho_igb_hun_nor_wly_geo_rom_mcd_dut_alb_chh_sid_lat_est_dgb_bat_ukr_mao_jpn_tml_kor_afr_bul_dyu_pol_mly_hin_amh_sun_cnt_guj_bam_krd_amr_lit_bos_urd_por_qcu_fre_svk_scr_lda_heb_rus_hau_grk_ind_eng_swa_cze_tsn_jav_tha_anl_knd_zul_ewe_uzb_ben_glc_aze_ses_vie_tig_bem_akn_fbf	0.210428745689671	0.495508946588686	0.621409761985329
150	tig_ben_yor_lat_sod_hau_chh_alb_tur_uzb_xho_sun_zul_bul_ctl_bsq_cze_anl_akn_cnt_pan_guj_ewe_glc_dyu_scr_hun_bem_swt_fin_mcd_wly_geo_dut_rom_eng_swe_gam_sid_fre_est_fbf_ind_ger_bat_jpn_tml_kor_hin_svk_tsw_ita_mao_afr_heb_mly_mnd_pol_cic_nor_amr_bos_urd_rus_ukr_qcu_krd_slo_prs_lda_mlt_mol_aeg_spa_jav_grk_bam_arw_tsn_tag_tha_amh_knd_igb_moo_aze_por_lit_azi_ses_vie_owc_ven_dgb_swa	0.335061917735744	0.78865818513233	0.432317642436862
151	heb_glc_moo_afr_gam_anl_aeg_fre_aze_uzb_yor_mao_bem_rus_urd_bsq_ita_mlt_swt_mnd_pol_guj_igb_ctl_ewe_rom_fin_ven_ses_est_mcd_owc_geo_bul_ger_prs_cze_hau_sid_pan_hun_xho_jav_lit_tag_jpn_tml_kor_slo_dut_dyu_arw_sun_alb_amr_ind_cnt_hin_fbf_spa_wly_nor_bos_ukr_krd_qcu_scr_swe_lat_lda_amh_svk_sod_grk_bat_mol_bam_por_swa_mly_tha_tig_knd_tsn_zul_tur_eng_ben_azi_dgb_vie_chh_akn_cic_tsw	-1.0735327002853	-2.6294846798747	0.0100067666780631
152	sid_cze_yor_ukr_heb_owc_gam_ctl_uzb_azi_ven_jav_bam_pol_rus_bsq_mol_amr_igb_cnt_svk_bul_swt_glc_xho_slo_hun_ses_cic_fin_hin_anl_geo_pan_prs_scr_nor_sod_tig_arw_est_zul_sun_afr_ind_jpn_knd_kor_dut_rom_dyu_alb_bat_lat_chh_tag_mnd_bos_dgb_eng_hau_grk_ita_lit_por_qcu_urd_mcd_spa_bem_wly_ger_amh_krd_mao_swe_lda_guj_tsw_mly_tha_aeg_tml_moo_ewe_tur_fre_ben_aze_akn_vie_mlt_swa_fbf_tsn	-0.463553565803978	-1.10125887145211	0.273626098080614
153	wly_pan_yor_afr_anl_amr_gam_ctl_azi_tur_dgb_mao_xho_scr_urd_bsq_hin_tig_cic_mnd_rom_fre_ses_bul_lda_ger_est_bem_ewe_fin_arw_mlt_geo_slo_glc_lat_mol_owc_heb_ukr_hun_zul_mly_bos_bat_jpn_tml_kor_rus_svk_ven_eng_ind_krd_sod_tag_cnt_nor_tsw_dut_aeg_swe_prs_ben_por_qcu_grk_mcd_spa_swa_hau_ita_chh_alb_sun_cze_igb_lit_bam_jav_tha_amh_knd_tsn_fbf_uzb_pol_guj_aze_moo_vie_sid_swt_dyu_akn	0.183837458606051	0.432880627006164	0.666103747861071
154	owc_svk_dgb_alb_sod_wly_aeg_ctl_azi_aze_cic_mao_ven_pol_arw_bsq_cze_amh_moo_cnt_grk_slo_ses_glc_zul_mcd_fin_bam_xho_hun_afr_chh_geo_ger_lit_rom_ben_mlt_sid_nor_est_tsn_jav_fre_tag_jpn_tml_kor_eng_bul_swt_pan_sun_por_heb_ind_mnd_spa_dyu_lat_gam_rus_scr_ita_krd_qcu_urd_bos_hin_akn_tig_prs_hau_dut_mly_mol_swa_ukr_igb_bat_tha_amr_knd_yor_tsw_tur_guj_swe_uzb_lda_vie_anl_bem_fbf_ewe	-0.322609036973287	-0.763560096235911	0.447062179042207
155	gam_scr_xho_rom_heb_wly_hau_eng_tur_azi_yor_jav_bam_pan_urd_bsq_ger_tig_moo_mnd_ctl_lit_bem_hin_tsw_grk_fin_swt_ven_hun_por_sod_geo_bul_glc_lat_spa_amr_chh_nor_est_swa_tag_ben_bat_jpn_knd_kor_guj_cze_fbf_ita_ind_krd_owc_sun_cnt_mcd_tsn_swe_amh_afr_ukr_fre_bos_qcu_prs_dut_pol_dgb_aeg_alb_sid_rus_mly_mol_lda_arw_ses_mao_tha_anl_tml_dyu_zul_aze_svk_slo_uzb_cic_vie_mlt_akn_igb_ewe	-0.043461317553837	-0.102473988279028	0.918601091829782
156	wly_ita_ewe_pan_amh_tig_mlt_bos_aze_uzb_bam_mly_xho_hin_bul_bsq_arw_heb_ven_mnd_nor_afr_tsw_cze_dgb_pol_est_bem_swt_hun_dut_gam_geo_swe_grk_scr_ctl_chh_sid_rus_fin_ses_mao_ben_bat_jpn_tml_kor_mol_krd_dyu_urd_tag_guj_sod_jav_cnt_fre_lda_alb_amr_mcd_ukr_spa_lit_qcu_por_rom_ger_yor_anl_glc_aeg_svk_sun_slo_cic_eng_fbf_ind_tha_hau_knd_moo_akn_tur_prs_lat_azi_igb_vie_owc_tsn_zul_swa	0.188111366897477	0.442485281597814	0.659165483076974
157	amh_ben_ses_krd_aeg_sid_amr_lit_tur_aze_cic_tag_igb_urd_alb_bsq_mcd_wly_bam_cnt_pol_cze_tsn_hin_swt_lat_fin_xho_dyu_hun_nor_hau_geo_eng_ita_pan_bos_heb_owc_afr_est_ven_jav_arw_bat_jpn_tml_kor_ukr_glc_ewe_por_ind_mol_sod_sun_mnd_spa_zul_bul_anl_dut_scr_rus_prs_qcu_fre_guj_grk_dgb_gam_ctl_tig_swe_mao_ger_swa_slo_akn_mly_tha_chh_knd_moo_bem_uzb_rom_svk_azi_lda_vie_mlt_tsw_yor_fbf	-0.274272060780954	-0.648913383434679	0.517993635620538
158	amr_svk_tsw_afr_wly_sid_anl_fre_uzb_azi_dyu_mao_dgb_ita_spa_bsq_cze_owc_ses_cnt_grk_slo_bem_pol_ven_nor_est_zul_swa_hun_lat_tig_geo_arw_ger_hin_mol_amh_hau_rom_fin_fbf_jav_por_mly_jpn_knd_kor_krd_urd_swt_pan_sun_mcd_heb_ind_mnd_prs_xho_lit_chh_swe_bul_glc_ctl_qcu_eng_rus_guj_akn_aeg_alb_gam_ben_tag_scr_yor_ukr_moo_bat_tha_mlt_tml_cic_tsn_tur_bos_dut_aze_bam_vie_sod_igb_lda_ewe	-0.0539083774845818	-0.126965711140713	0.899241650542416
159	mlt_ctl_akn_prs_sod_tig_chh_mol_azi_uzb_igb_sun_ven_scr_swe_bsq_dut_wly_bam_cnt_eng_lit_ewe_rus_fbf_bos_est_ses_xho_hun_arw_anl_geo_alb_ger_svk_spa_amh_heb_rom_fin_swa_mao_guj_mly_jpn_knd_kor_afr_pan_dyu_ben_bat_mcd_gam_jav_mnd_ukr_lda_lat_hau_fre_grk_urd_ita_qcu_krd_bul_glc_tsw_aeg_slo_amr_nor_tag_pol_yor_cze_tsn_ind_tha_owc_tml_zul_cic_aze_hin_por_tur_dgb_vie_sid_moo_swt_bem	0.283775949055035	0.668189689234922	0.505667506988895
160	chh_cze_bam_nor_amr_wly_tig_alb_aze_uzb_tsw_mao_ses_mol_lit_bsq_glc_amh_dyu_cnt_scr_krd_ewe_urd_tsn_spa_fin_dgb_swa_hun_bos_hau_geo_grk_pol_prs_bul_gam_sid_mcd_est_igb_sun_eng_mly_jpn_knd_kor_ben_rom_yor_por_bat_dut_mlt_tag_mnd_pan_fbf_svk_anl_arw_swe_ita_rus_qcu_hin_afr_slo_cic_heb_ukr_owc_ger_jav_guj_lda_fre_zul_ind_tha_aeg_tml_ven_moo_tur_lat_ctl_azi_bem_vie_sod_xho_swt_akn	0.943368664494047	2.25830717140455	0.0262644673005381
161	tig_grk_dyu_nor_mlt_wly_sid_mol_uzb_aze_bam_ind_moo_krd_ger_bsq_ben_gam_ewe_cnt_urd_bos_dgb_rus_swt_lat_fin_swa_ses_hun_bul_heb_geo_ctl_por_ita_afr_sod_owc_mcd_est_tsn_sun_scr_mao_jpn_knd_kor_lit_pol_zul_spa_tag_prs_amr_bat_mnd_alb_cic_hin_chh_rom_guj_glc_dut_qcu_ukr_fre_arw_xho_aeg_eng_anl_swe_mly_cze_tsw_pan_akn_jav_tha_amh_tml_igb_lda_azi_slo_svk_tur_bem_vie_hau_fbf_ven_yor	0.725744343494419	1.72501281878505	0.0878469479259053
162	gam_eng_moo_por_owc_tig_heb_rom_aze_uzb_dyu_mly_swa_ctl_mol_bsq_lat_aeg_bem_cnt_scr_ben_tsw_pan_ven_ukr_hun_akn_swt_est_arw_amr_geo_swe_guj_ger_krd_hau_chh_afr_fin_xho_sun_grk_ind_jpn_tml_kor_bul_urd_ses_spa_tag_pol_wly_bat_mnd_ita_igb_hin_sid_bos_svk_lit_slo_qcu_alb_dut_prs_ewe_sod_mcd_amh_nor_mao_cze_bam_glc_fbf_jav_tha_anl_knd_tsn_dgb_azi_fre_rus_tur_yor_vie_mlt_zul_lda_cic	-1.06784455751906	-2.61084957323539	0.0105283869317416
163	aeg_dut_moo_arw_owc_amr_sid_hin_tur_azi_ses_mao_bem_ita_svk_bsq_pol_heb_swa_cnt_rus_ben_lda_ukr_ven_nor_fin_yor_ewe_est_guj_mlt_geo_grk_bos_por_spa_amh_wly_afr_hun_dyu_sun_mol_jav_jpn_knd_kor_prs_krd_swt_ctl_mly_alb_hau_bat_mnd_lit_tsn_eng_sod_ger_cze_fre_mcd_qcu_slo_rom_pan_zul_anl_bul_gam_glc_ind_swe_dgb_urd_xho_tag_tha_tig_tml_akn_bam_aze_lat_scr_uzb_tsw_vie_chh_fbf_igb_cic	0.277051991184517	0.653094359311527	0.515306784852525
164	amr_ita_zul_bul_mlt_hau_heb_pan_uzb_aze_akn_tag_tsw_por_svk_bsq_pol_tig_cic_mnd_urd_krd_fbf_lat_ses_grk_est_bem_swt_fin_mol_anl_geo_spa_ben_lit_eng_aeg_wly_scr_hun_xho_sun_rom_mao_jpn_tml_kor_fre_hin_lda_ger_jav_guj_owc_ind_cnt_glc_dyu_mcd_amh_afr_swe_slo_arw_qcu_rus_ctl_bos_swa_sod_dut_gam_prs_bat_nor_dgb_ukr_yor_mly_tha_sid_knd_moo_tsn_tur_alb_cze_azi_ewe_vie_chh_bam_igb_ven	-0.486206166856939	-1.15600058167841	0.250642028919609
165	amr_slo_swa_bos_sod_gam_wly_ukr_azi_uzb_igb_mao_dyu_dut_bul_bsq_pan_hau_ses_mnd_lat_ctl_tsw_lit_xho_urd_est_lda_cic_fin_alb_aeg_geo_ben_swe_mcd_mol_tig_sid_eng_hun_moo_ind_ger_jav_jpn_knd_kor_scr_glc_ewe_rom_tag_arw_anl_mly_cnt_nor_yor_cze_mlt_fre_prs_pol_rus_qcu_ita_grk_spa_bam_chh_hin_owc_afr_bat_guj_dgb_krd_bem_sun_tha_heb_tml_ven_swt_aze_svk_por_tur_tsn_vie_amh_fbf_akn_zul	0.121385174585589	0.285731765272812	0.775719024234247
166	aeg_svk_akn_grk_gam_hau_sid_eng_aze_azi_bem_ind_bam_por_spa_bsq_fre_anl_moo_mnd_pol_mol_swt_pan_dgb_bos_hun_ses_fbf_est_afr_heb_geo_ukr_lat_lit_alb_tig_mlt_krd_fin_ven_mly_cze_jav_jpn_knd_kor_ita_glc_tsn_guj_sun_nor_owc_bat_cnt_arw_igb_rom_wly_prs_swe_slo_ben_qcu_scr_ger_ctl_xho_chh_urd_amr_hin_mao_mcd_ewe_bul_yor_tag_tha_amh_tml_cic_zul_tur_rus_dut_uzb_lda_vie_sod_tsw_swa_dyu	-0.621930273752035	-1.48334709778255	0.141363347472329
167	hau_slo_ewe_nor_tig_amh_anl_lit_aze_tur_swa_tag_akn_mol_ger_bsq_cze_chh_swt_mnd_ben_rom_bem_bos_xho_swe_fin_ven_fbf_hun_pan_mlt_geo_arw_por_bul_spa_sid_aeg_hin_est_lda_mly_fre_bat_jpn_tml_kor_alb_svk_igb_mcd_jav_ukr_wly_mao_cnt_ctl_cic_urd_gam_rus_grk_dut_guj_qcu_lat_eng_prs_bam_sod_scr_heb_glc_sun_ita_zul_afr_tsw_ind_tha_owc_knd_moo_ses_uzb_pol_krd_azi_tsn_vie_amr_dgb_dyu_yor	-0.2431003419468	-0.574216907438119	0.567207318042585
168	sod_pol_dgb_ben_owc_mlt_sid_arw_azi_aze_cic_mly_xho_rus_hin_bsq_svk_tig_tsw_cnt_ctl_grk_bam_mol_zul_nor_est_swa_bem_fin_spa_amh_geo_swe_ita_fre_glc_chh_heb_krd_hun_tsn_sun_lit_bat_jpn_knd_kor_lat_slo_ses_scr_tag_bos_gam_mao_mnd_urd_lda_guj_aeg_por_mcd_pan_ger_qcu_rom_cze_afr_ven_wly_eng_amr_alb_jav_bul_ewe_ukr_dyu_ind_tha_anl_tml_fbf_swt_tur_prs_dut_uzb_moo_vie_hau_akn_yor_igb	-0.00057104525057753	-0.00134467437871525	0.998929985597523
169	heb_afr_akn_scr_hau_sod_mlt_lat_uzb_aze_bem_ind_moo_svk_dut_bsq_pan_amh_swt_mnd_mol_ukr_tsw_prs_zul_fre_hun_swa_ven_est_ger_wly_geo_pol_bos_arw_lit_chh_owc_bul_fin_fbf_sun_krd_tag_jpn_knd_kor_guj_rom_ewe_ben_jav_urd_anl_bat_cnt_ctl_dyu_mcd_tig_nor_por_rus_hin_qcu_cze_grk_spa_bam_gam_slo_amr_glc_mly_ita_tsn_eng_igb_mao_tha_sid_tml_xho_dgb_tur_swe_alb_azi_yor_vie_aeg_ses_lda_cic	-0.285528486848473	-0.6751258975033	0.501270876736989
170	chh_por_tsn_mol_hau_aeg_owc_pol_aze_tur_ewe_bat_bem_alb_rom_bsq_urd_wly_xho_mnd_rus_bos_akn_lat_zul_arw_fin_yor_cic_hun_prs_tig_geo_hin_dut_pan_fre_heb_sid_ctl_est_lda_tag_grk_ind_jpn_tml_kor_mcd_svk_ven_ukr_sun_ger_anl_mly_cnt_afr_igb_glc_amr_guj_spa_krd_swe_qcu_scr_cze_nor_bam_mlt_ben_sod_ita_jav_lit_swt_eng_moo_mao_tha_amh_knd_fbf_swa_azi_bul_slo_uzb_tsw_vie_gam_dyu_dgb_ses	0.168784655198906	0.397511994763605	0.691900857472113
171	amh_bul_dgb_alb_anl_chh_heb_krd_azi_uzb_swa_bat_cic_afr_glc_bsq_lat_mlt_bem_cnt_arw_svk_ven_scr_tsw_pol_fin_yor_fbf_est_spa_tig_geo_grk_dut_rus_bos_sid_amr_pan_hun_moo_mly_nor_ind_jpn_tml_kor_eng_hin_igb_ben_jav_mol_aeg_tag_mnd_prs_swt_cze_hau_slo_ukr_fre_rom_qcu_ctl_mcd_urd_bam_gam_ita_owc_por_sun_swe_zul_ger_lda_mao_tha_wly_knd_ewe_xho_aze_lit_guj_tur_akn_vie_sod_tsn_ses_dyu	0.308310331946978	0.725520558076442	0.469954503229769
172	gam_grk_moo_eng_amh_wly_hau_bos_uzb_aze_dgb_sun_tsn_pan_bul_bsq_svk_sod_swt_mnd_prs_slo_cic_ger_tsw_pol_est_yor_bam_fin_mol_aeg_geo_fre_guj_dut_alb_sid_owc_krd_hun_fbf_jav_por_mao_jpn_knd_kor_glc_mcd_lda_lit_tag_ita_chh_mly_cnt_arw_zul_rus_mlt_spa_rom_scr_swe_qcu_hin_cze_nor_ewe_heb_lat_amr_ben_bat_ukr_bem_urd_ven_ind_tha_anl_tml_igb_ses_tur_ctl_afr_azi_akn_vie_tig_xho_swa_dyu	0.0856381223711085	0.201635505009944	0.840642072902695
173	chh_ctl_bem_guj_anl_hau_heb_glc_uzb_tur_fbf_mao_swt_ita_fre_bsq_lit_sid_xho_mnd_ukr_ger_ses_pol_tsw_afr_hun_dyu_igb_fin_mcd_aeg_geo_eng_scr_lat_spa_amh_mlt_ben_est_dgb_ind_svk_tag_jpn_tml_kor_swe_nor_cic_rom_sun_prs_amr_bat_cnt_slo_swa_arw_sod_dut_mol_hin_por_qcu_bul_bos_grk_ven_owc_krd_gam_cze_mly_pan_lda_alb_zul_jav_tha_wly_knd_bam_yor_azi_rus_urd_aze_moo_vie_tig_ewe_akn_tsn	-0.132456313302846	-0.31249384716434	0.755364856549168
174	aeg_afr_ven_mcd_sid_sod_hau_hin_uzb_aze_bam_mly_tsw_arw_swe_bsq_glc_tig_yor_cnt_grk_ctl_dgb_alb_swt_krd_est_lda_cic_fin_svk_anl_geo_lit_ukr_fre_bul_amh_gam_rus_hun_dyu_tag_rom_jav_jpn_tml_kor_ben_nor_akn_por_mao_ger_mlt_sun_mnd_ita_tsn_eng_amr_scr_lat_mol_prs_qcu_spa_slo_cze_igb_wly_guj_heb_pan_ind_bos_moo_urd_ses_bat_tha_owc_knd_bem_zul_tur_dut_pol_azi_swa_vie_chh_fbf_xho_ewe	0.173166468318138	0.407649018805375	0.684468256944166
175	owc_bos_dgb_lat_wly_chh_heb_grk_aze_tur_bam_bat_cic_urd_alb_bsq_rom_amr_dyu_cnt_ger_svk_moo_bul_akn_mol_est_bem_yor_hun_rus_gam_geo_fre_scr_prs_ukr_sid_anl_slo_fin_ewe_tag_ctl_ind_jpn_knd_kor_krd_afr_tsn_spa_mao_cze_amh_jav_mnd_hin_tsw_pol_tig_swe_por_lit_glc_qcu_arw_mcd_dut_igb_sod_ben_mlt_guj_mly_eng_xho_ita_zul_sun_tha_aeg_tml_ven_fbf_azi_nor_pan_uzb_lda_vie_hau_swt_ses_swa	-0.725645440813536	-1.73983625903273	0.0851959782851987
176	owc_cze_bem_pol_sod_gam_hau_urd_uzb_azi_zul_ind_dyu_swe_spa_bsq_fre_aeg_yor_cnt_arw_ger_akn_afr_fbf_eng_est_swa_ewe_fin_slo_chh_geo_prs_mcd_pan_mol_amh_wly_ita_hun_ven_tag_ctl_bat_jpn_tml_kor_rus_ben_cic_alb_mly_krd_tig_jav_mnd_glc_moo_lit_mlt_bul_por_bos_hin_qcu_scr_guj_grk_bam_anl_dut_amr_nor_mao_svk_dgb_rom_tsw_sun_tha_heb_knd_igb_xho_tur_lat_ukr_aze_tsn_vie_sid_ses_swt_lda	0.519373636967605	1.2276723026927	0.22266833505111
177	owc_svk_tsn_spa_amr_hau_wly_rus_tur_uzb_dyu_mly_igb_bos_dut_bsq_scr_tig_swt_cnt_glc_swe_ven_cze_tsw_lat_hun_yor_zul_fin_slo_gam_geo_ben_eng_bul_arw_sod_anl_pol_est_akn_tag_ctl_sun_jpn_knd_kor_urd_mcd_fbf_guj_mao_grk_chh_jav_mnd_mol_bem_alb_aeg_por_ukr_hin_prs_qcu_rom_afr_nor_lda_mlt_ita_sid_ger_bat_lit_xho_fre_ses_ind_tha_heb_tml_swa_moo_aze_krd_pan_azi_bam_vie_amh_dgb_cic_ewe	-0.265697292509362	-0.628396703547839	0.53128435711873
178	owc_urd_zul_ben_wly_chh_hau_eng_uzb_aze_dgb_jav_fbf_krd_alb_bsq_arw_tig_igb_cnt_lat_dut_tsw_svk_ven_grk_hun_ewe_cic_fin_pol_gam_geo_hin_slo_bul_lit_amr_sid_por_est_moo_sun_spa_ind_jpn_tml_kor_ctl_glc_lda_fre_mao_prs_amh_mly_mnd_rom_xho_scr_mlt_ger_ita_nor_bos_qcu_rus_afr_ukr_swt_aeg_mcd_sod_swe_bat_mol_tsn_pan_swa_tag_tha_heb_knd_bam_bem_tur_cze_guj_azi_dyu_vie_anl_akn_yor_ses	-0.0308162771782226	-0.0726912189249782	0.942207944804044
179	sid_guj_yor_scr_gam_chh_aeg_svk_azi_aze_bem_sun_ses_lat_krd_bsq_spa_amr_fbf_cnt_mol_bos_igb_ukr_bam_grk_fin_tsn_cic_hun_rus_mlt_geo_bul_afr_hin_por_anl_tig_ger_est_ven_mly_ben_jav_jpn_knd_kor_prs_eng_swt_nor_ind_dut_amh_tag_mnd_swe_lda_slo_wly_alb_lit_cze_ita_qcu_urd_pol_rom_zul_heb_mcd_owc_pan_bat_fre_swa_ctl_moo_mao_tha_sod_tml_dyu_ewe_tur_arw_glc_uzb_tsw_vie_hau_akn_xho_dgb	-0.814667391870936	-1.96818843466297	0.0520245081977735
180	hau_spa_ewe_glc_gam_amr_heb_por_uzb_azi_bam_mly_tsw_prs_alb_bsq_dut_amh_fbf_mnd_nor_lat_dgb_afr_moo_eng_fin_tsn_dyu_hun_hin_sid_geo_urd_ita_lit_mcd_mlt_chh_ger_est_ses_mao_bos_bat_jpn_knd_kor_cze_fre_bem_arw_ind_bul_owc_tag_cnt_krd_akn_ben_anl_grk_rom_ukr_scr_qcu_ctl_mol_pol_swt_tig_slo_aeg_swe_jav_rus_cic_guj_igb_sun_tha_sod_tml_lda_ven_tur_pan_svk_aze_yor_vie_wly_swa_xho_zul	-0.0141947735406733	-0.0334430528169392	0.973392950280015
181	chh_pol_dyu_ger_sid_anl_hau_urd_azi_tur_swt_ind_igb_bul_mol_bsq_eng_heb_lda_mnd_nor_ctl_akn_spa_tsw_bos_fin_cic_bam_hun_glc_gam_geo_rom_ita_swe_afr_amh_aeg_slo_est_zul_sun_mcd_tag_jpn_tml_kor_guj_prs_yor_lit_mly_hin_mlt_bat_cnt_pan_tsn_scr_sod_cze_por_ukr_grk_qcu_arw_dut_svk_ven_tig_fre_owc_ben_jav_rus_bem_alb_moo_mao_tha_amr_knd_xho_ewe_aze_krd_lat_uzb_ses_vie_wly_fbf_dgb_swa	-0.608919583819203	-1.45408897519049	0.149288221082815
182	amh_spa_ven_arw_anl_wly_gam_pol_uzb_aze_zul_bat_bam_alb_prs_bsq_rom_sod_dgb_cnt_ben_nor_swt_svk_tsw_por_est_igb_akn_hun_scr_aeg_geo_hin_mol_guj_glc_amr_owc_rus_fin_moo_jav_fre_sun_jpn_knd_kor_ita_ctl_lda_afr_ind_pan_hau_mao_mnd_krd_xho_lit_mlt_ger_ukr_bul_eng_qcu_urd_lat_bos_bem_chh_cze_heb_dut_tag_slo_dyu_swe_swa_mly_tha_sid_tml_tsn_yor_tur_grk_mcd_azi_cic_vie_tig_ses_fbf_ewe	0.230087370746929	0.542272142766416	0.588928090962865
183	hau_mol_ewe_rus_amr_aeg_sod_bos_azi_tur_tsw_bat_fbf_pan_cze_bsq_ukr_gam_akn_mnd_swe_por_yor_ctl_moo_spa_fin_lda_dyu_est_glc_heb_geo_alb_dut_slo_grk_mlt_tig_mcd_hun_tsn_mly_pol_mao_jpn_knd_kor_lit_hin_ses_arw_sun_lat_amh_jav_cnt_ger_swt_ita_wly_urd_rom_ben_bul_qcu_guj_fre_eng_ven_anl_svk_chh_nor_ind_scr_swa_afr_xho_tag_tha_owc_tml_bam_igb_aze_prs_krd_uzb_dgb_vie_sid_cic_bem_zul	-0.773716542880941	-1.86918003971586	0.0647447049839824
184	anl_urd_xho_ger_amr_tig_mlt_lit_tur_azi_ses_ind_swa_guj_spa_bsq_bul_chh_tsn_mnd_svk_ita_dgb_prs_yor_rus_hun_zul_bem_est_alb_sod_geo_hin_krd_nor_arw_amh_gam_scr_fin_bam_mly_ukr_mao_jpn_tml_kor_mcd_afr_swt_lat_tag_ctl_hau_jav_cnt_rom_igb_ben_heb_bos_pol_slo_por_qcu_dut_swe_fre_dyu_sid_glc_wly_cze_bat_eng_akn_pan_lda_sun_tha_aeg_knd_ven_tsw_uzb_grk_mol_aze_fbf_vie_owc_cic_moo_ewe	-0.0780620087672474	-0.183976222400486	0.854432660716536
185	wly_ben_fbf_guj_mlt_owc_chh_bul_uzb_tur_dyu_mly_dgb_mcd_rus_bsq_bos_aeg_lda_mnd_krd_mol_akn_slo_tsn_alb_fin_zul_igb_hun_dut_tig_geo_pol_por_lat_svk_amh_amr_spa_est_ven_sun_ger_bat_jpn_tml_kor_ukr_cze_yor_glc_tag_hin_gam_mao_cnt_scr_swa_pan_sid_swe_rom_lit_fre_qcu_ctl_ita_grk_bam_sod_prs_hau_urd_jav_afr_xho_nor_bem_ind_tha_anl_knd_cic_tsw_azi_arw_eng_aze_swt_vie_heb_moo_ewe_ses	-0.62509517454442	-1.49417967896287	0.138513972337211
186	anl_bul_lda_rus_hau_wly_mlt_cze_azi_tur_xho_bat_ses_ctl_arw_bsq_alb_tig_dgb_cnt_bos_krd_moo_mol_fbf_lit_fin_igb_cic_est_grk_owc_geo_spa_por_eng_urd_amh_amr_swe_hun_ven_jav_afr_tag_jpn_knd_kor_mcd_pan_tsw_lat_mao_ger_sod_sun_mnd_fre_akn_guj_sid_svk_ita_slo_dut_qcu_nor_glc_ben_dyu_aeg_hin_heb_pol_mly_rom_bem_prs_yor_ind_tha_chh_tml_bam_zul_uzb_ukr_scr_aze_ewe_vie_gam_swa_swt_tsn	0.4581386712258	1.08084770639246	0.282559750652663
187	gam_lit_swt_lat_sod_owc_amr_svk_tur_uzb_akn_sun_tsw_glc_pan_bsq_mol_anl_ven_cnt_ukr_mcd_dgb_cze_ses_grk_hun_igb_yor_fin_guj_mlt_geo_ben_ger_ita_bul_chh_tig_rom_est_zul_mao_prs_bat_jpn_tml_kor_eng_fre_xho_arw_mly_alb_amh_jav_mnd_por_lda_scr_wly_bos_slo_urd_ctl_qcu_hin_swe_nor_tsn_heb_krd_aeg_afr_ind_spa_bam_rus_moo_tag_tha_sid_knd_bem_cic_aze_pol_dut_azi_ewe_vie_hau_swa_dyu_fbf	-0.141104795811805	-0.33270585499076	0.740105137502618
188	heb_scr_bem_bul_anl_chh_aeg_por_tur_azi_swa_bat_lda_grk_mcd_bsq_afr_tig_yor_mnd_ctl_bos_akn_arw_tsw_swe_est_igb_cic_hun_lat_owc_geo_cze_rus_urd_spa_wly_amh_nor_fin_bam_mao_ger_ind_jpn_tml_kor_lit_svk_dyu_ben_mly_pol_sod_jav_cnt_alb_swt_rom_hau_slo_krd_glc_fre_qcu_mol_hin_pan_dgb_amr_ukr_sid_prs_tag_guj_ven_ita_ewe_sun_tha_mlt_knd_ses_fbf_uzb_dut_eng_aze_tsn_vie_gam_zul_moo_xho	0.227974139604513	0.53668376105422	0.592767644440472
189	wly_afr_zul_glc_amr_anl_hau_svk_uzb_tur_moo_mly_yor_swe_bul_bsq_lat_owc_fbf_mnd_fre_grk_igb_urd_ses_pan_hun_dgb_swt_est_rus_amh_geo_pol_cze_bos_ben_gam_mlt_ukr_fin_akn_ind_ctl_tag_jpn_tml_kor_arw_mol_lda_slo_mao_guj_chh_jav_cnt_nor_ewe_hin_sod_krd_eng_ger_spa_qcu_ita_rom_alb_swa_heb_prs_tig_por_sun_dut_bem_scr_tsw_bat_tha_aeg_knd_tsn_dyu_azi_lit_mcd_aze_ven_vie_sid_bam_xho_cic	0.14520287733556	0.341894340697448	0.733201790768448
190	tig_ita_bem_rus_wly_chh_owc_ctl_azi_aze_tsn_tag_ven_ben_eng_bsq_dut_anl_moo_mnd_lat_arw_zul_bos_cic_lit_est_xho_bam_hun_afr_sod_geo_alb_svk_swe_por_sid_amr_ukr_fin_swa_jav_rom_mao_jpn_tml_kor_pol_mcd_swt_grk_mly_urd_hau_sun_cnt_scr_lda_glc_heb_guj_nor_hin_bul_qcu_fre_krd_pan_igb_mlt_prs_amh_ger_bat_spa_ewe_slo_dgb_ind_tha_aeg_knd_fbf_ses_tur_mol_cze_uzb_yor_vie_gam_tsw_akn_dyu	-0.772941146190215	-1.86495346685348	0.0653412609554252
191	amh_por_fbf_arw_owc_sod_chh_eng_tur_uzb_swt_bat_ewe_dut_hin_bsq_pol_mlt_dyu_cnt_mcd_prs_lda_scr_ven_guj_fin_ses_tsw_est_ukr_tig_geo_glc_bos_ita_grk_aeg_heb_ben_hun_cic_tag_mol_jav_jpn_tml_kor_spa_ctl_bam_slo_mao_bul_hau_sun_mnd_lit_yor_alb_gam_rom_krd_swe_afr_qcu_cze_urd_lat_tsn_amr_nor_sid_ger_ind_svk_dgb_pan_zul_mly_tha_wly_knd_bem_igb_aze_fre_rus_azi_akn_vie_anl_swa_moo_xho	-0.60639837086014	-1.45093723934961	0.150162066917268
192	anl_rom_bem_afr_heb_owc_gam_pan_tur_uzb_swa_tag_tsn_svk_scr_bsq_grk_mlt_tsw_mnd_lit_dut_akn_hin_lda_mcd_est_bam_dgb_fin_ben_amh_geo_urd_ctl_pol_bos_aeg_chh_slo_hun_moo_sun_fre_jav_jpn_knd_kor_swe_alb_swt_lat_mao_spa_sid_mly_cnt_nor_dyu_rus_hau_mol_guj_ukr_krd_qcu_por_arw_eng_fbf_sod_prs_amr_ita_bat_cze_ses_bul_yor_ind_tha_wly_tml_ven_xho_aze_glc_ger_azi_cic_vie_tig_zul_igb_ewe	0.251314597980435	0.592272210808132	0.555105584128806
193	amh_ukr_swt_arw_owc_tig_wly_fre_aze_uzb_cic_mly_igb_scr_swe_bsq_rom_mlt_moo_mnd_alb_prs_tsn_hin_swa_nor_fin_bem_akn_est_dut_aeg_geo_por_ctl_svk_grk_sid_anl_eng_hun_tsw_jav_krd_ind_jpn_tml_kor_mcd_spa_xho_slo_tag_afr_hau_mao_cnt_lat_bam_lit_sod_pol_rus_ben_bul_qcu_guj_bos_mol_ewe_gam_ita_heb_urd_sun_pan_dyu_ger_fbf_bat_tha_amr_knd_yor_dgb_azi_cze_glc_tur_lda_vie_chh_zul_ven_ses	-0.408657623592927	-0.969506982263317	0.334806988111614
194	heb_afr_yor_bul_sod_amh_hau_ben_tur_aze_swt_ind_ewe_ctl_swe_bsq_pan_tig_dyu_mnd_hin_arw_ses_glc_zul_dut_hun_lda_igb_est_guj_amr_geo_cze_prs_rom_spa_mlt_wly_krd_fin_bem_sun_urd_tag_jpn_tml_kor_scr_por_fbf_bos_mly_mol_chh_bat_cnt_slo_xho_alb_owc_ukr_ger_ita_fre_qcu_lat_nor_eng_ven_anl_rus_gam_pol_mao_mcd_dgb_svk_moo_jav_tha_sid_knd_akn_cic_uzb_lit_grk_azi_swa_vie_aeg_bam_tsn_tsw	-0.490381070782896	-1.16778371632135	0.245879200823824
195	sid_dut_igb_slo_amh_hau_gam_arw_azi_aze_ven_mly_swt_fre_bul_bsq_spa_anl_cic_mnd_ita_cze_swa_glc_tsn_lat_est_xho_ewe_fin_eng_amr_geo_pan_swe_hin_ger_heb_sod_svk_hun_yor_mao_rus_bat_jpn_tml_kor_afr_mcd_zul_scr_tag_prs_owc_sun_cnt_grk_bem_bos_wly_ctl_lit_mol_urd_qcu_ben_nor_guj_dyu_chh_por_aeg_ukr_jav_rom_bam_alb_lda_ind_tha_mlt_knd_dgb_akn_tur_pol_krd_uzb_ses_vie_tig_fbf_moo_tsw	-0.483232296433343	-1.14847290860792	0.253718825037519
196	mlt_krd_xho_lit_tig_amh_hau_por_aze_uzb_ven_mly_dyu_pol_scr_bsq_mol_owc_akn_mnd_spa_lat_bem_ita_dgb_cze_fin_ewe_cic_est_nor_chh_geo_mcd_ger_ukr_hin_aeg_heb_glc_hun_zul_sun_dut_mao_jpn_knd_kor_prs_rom_moo_grk_tag_urd_amr_jav_cnt_swe_swa_eng_sid_afr_pan_rus_svk_qcu_ben_slo_bul_yor_sod_alb_wly_bos_bat_guj_fbf_arw_swt_ind_tha_gam_tml_lda_ses_tur_ctl_fre_azi_igb_vie_anl_tsw_tsn_bam	-0.273824117772528	-0.647654838605805	0.518803862838692
197	owc_hin_tsw_krd_amh_sid_amr_mol_uzb_azi_yor_bat_dgb_glc_pan_bsq_ukr_mlt_lda_cnt_grk_dut_swt_cze_swa_mcd_hun_zul_igb_fin_swe_hau_geo_ben_ctl_ita_urd_sod_gam_guj_est_cic_mly_lit_sun_jpn_tml_kor_rus_fre_moo_nor_ind_bul_tig_tag_mnd_eng_fbf_alb_chh_spa_pol_afr_prs_qcu_bos_ger_por_bem_heb_svk_aeg_arw_jav_slo_akn_rom_ses_mao_tha_wly_knd_xho_bam_aze_scr_lat_tur_ewe_vie_anl_dyu_tsn_ven	-0.356561961561705	-0.844906944828087	0.400331185756439
198	sod_mol_xho_hin_hau_amr_aeg_cze_uzb_aze_dgb_mly_dyu_dut_grk_bsq_eng_heb_moo_cnt_alb_urd_ewe_ger_swa_scr_hun_lda_ses_fin_pol_anl_geo_rus_lit_fre_ben_wly_owc_krd_est_zul_mao_guj_tag_jpn_knd_kor_bul_spa_fbf_arw_bat_ukr_chh_sun_mnd_mcd_akn_ita_gam_slo_rom_glc_afr_qcu_ctl_prs_svk_tsn_mlt_lat_sid_nor_jav_pan_cic_bos_yor_ind_tha_amh_tml_bem_bam_tur_por_swe_azi_ven_vie_tig_igb_swt_tsw	-0.727157600256007	-1.7487368463903	0.0836360568272423
199	amr_ben_tsn_swe_mlt_amh_sid_spa_aze_uzb_ewe_bat_akn_ukr_ger_bsq_ita_chh_dgb_mnd_bul_krd_tsw_glc_bam_rus_fin_ses_igb_hun_hin_heb_geo_lit_urd_slo_grk_gam_owc_mcd_est_dyu_mly_alb_mao_jpn_knd_kor_pan_bos_yor_arw_sun_guj_wly_ind_cnt_ctl_cic_por_aeg_cze_lat_scr_nor_qcu_rom_dut_pol_ven_sod_prs_anl_svk_jav_fre_xho_eng_swt_tag_tha_hau_tml_fbf_lda_tur_afr_mol_azi_swa_vie_tig_moo_zul_bem	-0.118866101746202	-0.280333346956302	0.779844405466534
200	sid_por_ven_pol_hau_owc_wly_spa_tur_uzb_tsn_tag_lda_eng_afr_bsq_cze_chh_ses_cnt_scr_lat_ewe_guj_tsw_ger_fin_dgb_bam_est_fre_heb_geo_glc_lit_grk_krd_anl_sod_svk_hun_igb_mao_bos_sun_jpn_knd_kor_mcd_ukr_dyu_slo_mly_pan_tig_jav_mnd_urd_xho_rus_mlt_bul_rom_dut_swe_qcu_ita_arw_nor_moo_aeg_alb_gam_ctl_bat_ben_swt_prs_swa_ind_tha_amh_tml_fbf_yor_azi_mol_hin_aze_bem_vie_amr_cic_akn_zul	0.0771980870785735	0.182142363160515	0.855867439305728
201	wly_fre_ewe_grk_aeg_heb_gam_alb_tur_aze_dgb_bat_swt_eng_urd_bsq_rus_anl_moo_cnt_swe_lat_tsw_ben_tsn_krd_hun_xho_igb_est_mol_tig_geo_hin_glc_scr_pan_sod_owc_bul_fin_lda_jav_ukr_tag_jpn_tml_kor_ita_spa_cic_rom_ind_ctl_chh_mao_mnd_mcd_dyu_bos_amr_svk_ger_lit_prs_qcu_nor_dut_cze_bam_mlt_guj_amh_afr_sun_arw_ses_pol_ven_mly_tha_hau_knd_bem_swa_azi_por_slo_uzb_fbf_vie_sid_yor_akn_zul	-0.432596735034315	-1.02688145290137	0.307139777676051
202	hau_dut_tsw_krd_sid_aeg_heb_bul_azi_tur_igb_mao_dyu_alb_glc_bsq_fre_mlt_bam_mnd_mcd_lit_moo_eng_swa_afr_est_yor_akn_fin_slo_chh_geo_spa_guj_svk_ukr_anl_tig_hin_hun_bem_mly_arw_ind_jpn_knd_kor_ctl_pol_tsn_rom_sun_nor_owc_tag_cnt_grk_dgb_cze_wly_ben_scr_pan_ger_qcu_lat_mol_por_fbf_gam_swe_sod_urd_bat_bos_xho_prs_cic_jav_tha_amh_tml_ewe_ven_uzb_ita_rus_aze_zul_vie_amr_ses_swt_lda	-0.654367800535543	-1.56526160734255	0.120918092173644
203	mlt_ben_akn_rom_amh_anl_sid_mol_azi_uzb_moo_mly_dyu_svk_ger_bsq_arw_chh_lda_cnt_spa_hin_tsn_pan_bam_scr_fin_fbf_cic_est_slo_amr_geo_ita_urd_swe_bul_wly_heb_nor_hun_yor_sun_alb_jav_jpn_knd_kor_lat_afr_igb_cze_ind_pol_owc_tag_mnd_lit_ven_prs_tig_bos_krd_rus_mcd_qcu_por_ukr_glc_dgb_gam_fre_aeg_ctl_mao_guj_zul_eng_bem_bat_tha_hau_tml_ses_xho_aze_dut_grk_tur_tsw_vie_sod_swa_swt_ewe	-0.378905994744731	-0.897556703372344	0.371739670137828
204	chh_grk_cic_ger_mlt_hau_amh_swe_aze_azi_ven_mao_igb_bos_lat_bsq_alb_owc_xho_mnd_por_cze_bem_rom_fbf_ukr_est_tsn_swt_hun_bul_wly_geo_pol_prs_guj_mol_gam_aeg_eng_fin_moo_ind_dut_mly_jpn_knd_kor_scr_lit_ewe_spa_tag_glc_amr_sun_cnt_mcd_tsw_fre_sod_ben_ita_pan_svk_qcu_krd_rus_nor_zul_tig_urd_sid_ctl_bat_hin_dyu_slo_lda_jav_tha_anl_tml_akn_bam_uzb_afr_arw_tur_yor_vie_heb_dgb_swa_ses	-0.280329377349605	-0.662683298590686	0.509172458614157
205	sod_dut_swa_bos_anl_wly_owc_ctl_tur_aze_ses_bat_xho_svk_por_bsq_nor_sid_bam_cnt_pol_mol_yor_grk_igb_mcd_est_zul_lda_hun_rus_heb_geo_hin_prs_fre_ita_amh_mlt_eng_fin_bem_sun_bul_jav_jpn_tml_kor_swe_spa_tsn_afr_ind_pan_hau_mly_mnd_cze_cic_krd_tig_glc_ukr_lat_guj_qcu_rom_alb_slo_swt_amr_arw_aeg_ger_tag_urd_fbf_scr_ewe_mao_tha_gam_knd_moo_dgb_uzb_ben_lit_azi_tsw_vie_chh_ven_dyu_akn	0.573316210067879	1.35548013972601	0.178547429900036
206	heb_cze_ses_grk_amr_tig_amh_fre_azi_uzb_lda_tag_akn_mol_scr_bsq_slo_wly_moo_mnd_arw_spa_bem_mcd_yor_pan_est_tsw_fbf_fin_glc_aeg_geo_pol_guj_rus_ben_chh_anl_afr_hun_swt_bat_lit_sun_jpn_tml_kor_eng_ger_dyu_ctl_jav_svk_hau_mly_cnt_prs_igb_hin_owc_ukr_swe_krd_ita_qcu_nor_dut_alb_xho_gam_bul_mlt_por_mao_urd_dgb_lat_tsn_ind_tha_sid_knd_ewe_ven_aze_rom_bos_tur_swa_vie_sod_cic_zul_bam	-0.150435685946924	-0.354569236956219	0.723715067727288
207	amr_spa_moo_glc_hau_heb_sod_bul_azi_uzb_ven_mly_yor_por_pol_bsq_scr_chh_bam_mnd_mol_cze_bem_slo_fbf_guj_hun_ewe_tsw_est_ukr_wly_geo_dut_arw_hin_pan_tig_mlt_krd_fin_lda_mao_svk_jav_jpn_tml_kor_rom_lat_dyu_lit_tag_swe_sid_ind_cnt_alb_dgb_bos_aeg_rus_afr_urd_ita_qcu_grk_ben_nor_akn_owc_mcd_gam_eng_bat_prs_zul_ger_ses_sun_tha_anl_knd_xho_cic_tur_fre_ctl_aze_igb_vie_amh_swa_tsn_swt	-0.307727422176268	-0.728241059498783	0.468295737555951
208	amr_lat_fbf_bos_wly_aeg_mlt_arw_azi_uzb_tsn_ind_yor_glc_krd_bsq_rom_tig_swa_cnt_nor_ctl_ses_por_dyu_bul_hun_cic_bam_est_afr_gam_geo_lit_grk_pan_rus_anl_chh_cze_fin_ewe_tag_ukr_sun_jpn_knd_kor_urd_ita_ven_spa_jav_mol_amh_mly_mnd_prs_xho_ger_owc_fre_pol_svk_ben_qcu_guj_mcd_swe_igb_heb_dut_sod_hin_mao_scr_zul_slo_akn_bat_tha_hau_tml_tsw_swt_tur_alb_eng_aze_moo_vie_sid_dgb_lda_bem	-1.00732225401796	-2.45116180956275	0.0161080865052399
209	owc_pol_tsw_ukr_tig_heb_gam_bos_tur_aze_swt_jav_akn_urd_swe_bsq_alb_wly_zul_cnt_scr_hin_fbf_arw_ven_svk_est_xho_ses_hun_mcd_aeg_geo_spa_rus_por_pan_amh_hau_eng_fin_yor_bat_ben_sun_jpn_tml_kor_guj_mol_ewe_slo_ind_rom_anl_mao_mnd_afr_dgb_ger_chh_fre_cze_lat_nor_qcu_ctl_grk_bul_swa_sid_lit_sod_ita_mly_dut_bam_prs_moo_tag_tha_mlt_knd_igb_bem_azi_krd_glc_uzb_dyu_vie_amr_lda_tsn_cic	-0.427210219194035	-1.01395645362543	0.313234254034653
210	heb_lat_dgb_cze_gam_amr_sid_afr_aze_tur_ses_ind_akn_urd_hin_bsq_spa_sod_zul_mnd_prs_eng_cic_guj_tsw_rom_est_bem_swa_hun_alb_hau_geo_dut_ita_ben_pan_anl_aeg_ukr_fin_tsn_sun_arw_tag_jpn_tml_kor_scr_fre_lda_ctl_bat_mol_mlt_jav_cnt_ger_ewe_lit_amh_por_glc_pol_bul_qcu_svk_nor_slo_fbf_wly_swe_owc_grk_mao_mcd_dyu_krd_igb_mly_tha_tig_knd_bam_xho_azi_rus_bos_uzb_yor_vie_chh_ven_swt_moo	-0.4114736778201	-0.976097442728739	0.331548378236603
211	heb_bos_fbf_grk_sod_anl_amr_ger_azi_uzb_xho_tag_yor_ukr_bul_bsq_mcd_chh_moo_mnd_ctl_urd_zul_pan_dgb_pol_hun_igb_ses_est_lit_owc_geo_glc_alb_mol_krd_mlt_aeg_prs_fin_tsw_bat_por_sun_jpn_tml_kor_slo_dut_akn_arw_mly_rus_gam_ind_cnt_fre_ewe_hin_sid_rom_scr_lat_guj_qcu_svk_nor_spa_dyu_hau_afr_amh_ita_mao_swe_bam_eng_lda_jav_tha_wly_knd_cic_swa_tur_cze_ben_aze_ven_vie_tig_tsn_swt_bem	-0.583044773420813	-1.39011203455126	0.167813117232767
212	chh_slo_fbf_rus_gam_owc_amh_lat_aze_tur_lda_mao_zul_scr_por_bsq_pan_tig_swt_mnd_grk_svk_dgb_ukr_ven_urd_hun_akn_tsn_fin_spa_mlt_geo_pol_afr_guj_alb_hau_sod_ger_est_ewe_tag_mol_ind_jpn_tml_kor_swe_bul_igb_fre_bat_ben_anl_mly_cnt_cze_ses_dut_aeg_lit_rom_mcd_krd_qcu_eng_hin_prs_bam_sid_ctl_heb_arw_jav_ita_dyu_glc_bem_sun_tha_amr_knd_tsw_xho_uzb_bos_nor_azi_swa_vie_wly_cic_moo_yor	0.311799358840765	0.734825108024438	0.464294925925506
213	anl_urd_ses_spa_gam_hau_sod_prs_azi_aze_tsw_sun_lda_grk_alb_bsq_ben_heb_yor_mnd_svk_krd_bam_por_bem_lit_est_zul_cic_hun_arw_sid_geo_cze_pan_hin_mcd_wly_amh_ukr_fin_ven_tag_guj_mao_jpn_knd_kor_rom_ita_igb_fre_ind_dut_owc_jav_cnt_bul_swa_mol_tig_swe_rus_pol_eng_qcu_scr_bos_ctl_dyu_chh_nor_mlt_ger_bat_slo_tsn_afr_ewe_mly_tha_aeg_tml_swt_dgb_tur_lat_glc_uzb_moo_vie_amr_fbf_akn_xho	-1.06942950810037	-2.60871384057244	0.0105897124852023
214	tig_ben_lda_ctl_wly_gam_anl_krd_uzb_aze_igb_mao_cic_afr_lat_bsq_fre_sod_fbf_cnt_scr_hin_swa_spa_tsn_mol_est_bam_ewe_hun_glc_aeg_geo_ukr_urd_mcd_cze_amr_chh_dut_fin_zul_sun_arw_bat_jpn_knd_kor_bul_nor_tsw_grk_mly_swe_sid_tag_mnd_pan_bem_prs_owc_por_rus_ita_guj_qcu_eng_bos_svk_ven_amh_ger_hau_lit_ind_alb_ses_rom_moo_jav_tha_heb_tml_akn_dyu_tur_slo_pol_azi_yor_vie_mlt_swt_dgb_xho	-0.549656562091903	-1.31206512662292	0.192727533714272
215	amr_pol_swa_ita_tig_sid_hau_arw_tur_uzb_fbf_bat_ven_scr_dut_bsq_afr_sod_akn_cnt_nor_ctl_cic_grk_xho_alb_fin_bem_tsn_est_rom_aeg_geo_slo_spa_pan_bul_gam_anl_ger_hun_igb_tag_swe_ind_jpn_tml_kor_mcd_bos_ewe_lit_jav_cze_owc_sun_mnd_mol_dyu_prs_wly_rus_svk_hin_ben_qcu_ukr_lat_krd_moo_mlt_por_amh_eng_mao_guj_swt_glc_zul_mly_tha_heb_knd_yor_bam_azi_fre_urd_aze_lda_vie_chh_tsw_ses_dgb	-0.794695410783619	-1.91517528012672	0.0585430171651568
216	owc_nor_swa_grk_heb_tig_sid_afr_aze_tur_cic_mao_moo_lat_ukr_bsq_dut_gam_ewe_mnd_hin_glc_dyu_krd_bam_prs_hun_lda_ven_fin_rus_aeg_geo_ita_lit_mol_mcd_amr_anl_pan_est_tsn_sun_svk_bat_jpn_knd_kor_swe_alb_tsw_scr_jav_guj_mlt_tag_cnt_slo_ses_cze_amh_ger_spa_eng_urd_qcu_por_rom_ctl_zul_chh_fre_sod_bos_ind_arw_fbf_ben_xho_mly_tha_hau_tml_akn_swt_uzb_bul_pol_azi_igb_vie_wly_yor_bem_dgb	-0.764631383565238	-1.84161465831711	0.0687189100308511
217	chh_spa_dgb_swe_amr_hau_mlt_bos_tur_aze_swt_ind_moo_ben_mcd_bsq_urd_aeg_bam_cnt_rus_fre_xho_por_zul_alb_fin_bem_fbf_hun_ctl_heb_geo_dut_scr_glc_lit_owc_sod_grk_est_tsn_mao_pol_mly_jpn_tml_kor_prs_hin_dyu_afr_jav_nor_anl_tag_mnd_pan_ven_ukr_tig_svk_arw_ita_cze_qcu_slo_lat_guj_cic_wly_krd_sid_rom_sun_bul_yor_eng_swa_bat_tha_gam_knd_igb_akn_uzb_ger_mol_azi_tsw_vie_amh_lda_ses_ewe	0.52082537789059	1.22841473669207	0.222390947783849
218	sod_pol_tsw_rus_anl_tig_aeg_afr_uzb_aze_igb_mao_akn_spa_lat_bsq_dut_amr_tsn_mnd_nor_grk_ewe_alb_bem_bul_est_xho_lda_hun_swe_hau_geo_arw_lit_ger_slo_mlt_heb_urd_fin_swa_sun_krd_tag_jpn_knd_kor_glc_mcd_zul_ita_mly_ukr_sid_jav_cnt_guj_cic_eng_chh_hin_mol_ctl_scr_qcu_cze_fre_prs_yor_gam_pan_owc_svk_ind_bos_swt_rom_fbf_bat_tha_wly_tml_moo_ses_tur_ben_por_azi_dgb_vie_amh_ven_bam_dyu	-0.783150422508583	-1.88772535886389	0.0621808607014969
219	wly_fre_akn_nor_amh_aeg_mlt_swe_azi_uzb_lda_sun_tsn_prs_grk_bsq_krd_amr_bam_cnt_arw_ctl_dyu_ben_cic_rom_fin_fbf_swt_est_bul_gam_geo_bos_scr_dut_pan_sid_chh_urd_hun_tsw_bat_ita_mao_jpn_knd_kor_lat_mcd_zul_alb_mly_lit_owc_tag_mnd_pol_moo_glc_tig_svk_eng_cze_mol_qcu_ger_hin_por_ses_hau_ukr_heb_slo_jav_guj_igb_afr_bem_ind_tha_anl_tml_yor_ewe_tur_spa_rus_aze_swa_vie_sod_dgb_xho_ven	-0.611364844356029	-1.4621544807849	0.147069950343531
220	sod_ita_fbf_cze_mlt_anl_wly_arw_uzb_aze_igb_mao_ses_mcd_lit_bsq_rus_amr_ven_mnd_krd_nor_cic_bos_zul_mol_fin_akn_xho_est_alb_owc_geo_lat_grk_ger_guj_tig_sid_bul_hun_ewe_sun_eng_tag_jpn_knd_kor_por_glc_dgb_ctl_jav_prs_heb_bat_cnt_ukr_swt_svk_gam_afr_ben_hin_urd_qcu_fre_rom_spa_bem_hau_pol_chh_pan_ind_scr_bam_slo_swa_mly_tha_amh_tml_tsn_lda_azi_swe_dut_tur_yor_vie_aeg_dyu_moo_tsw	-0.324212525002984	-0.767676887805023	0.444623914004129
221	gam_krd_dyu_grk_amr_heb_aeg_ukr_azi_uzb_tsn_mao_ses_alb_svk_bsq_guj_sid_igb_mnd_eng_bos_xho_ger_dgb_hin_fin_ewe_bam_est_fre_tig_geo_spa_lit_ctl_swe_amh_owc_prs_hun_moo_ind_rom_sun_jpn_knd_kor_mol_slo_fbf_lat_tag_pol_anl_mly_cnt_dut_tsw_ita_mlt_glc_arw_ben_pan_qcu_afr_urd_nor_swt_hau_bul_chh_scr_jav_por_lda_cze_bem_bat_tha_wly_tml_yor_ven_aze_mcd_rus_tur_swa_vie_sod_akn_zul_cic	0.13876697517232	0.326308158314537	0.744924385337989
222	tig_por_dgb_ukr_hau_gam_aeg_eng_azi_tur_ven_jav_swa_pol_lit_bsq_svk_sod_cic_mnd_glc_krd_tsw_bos_fbf_ben_fin_xho_yor_est_scr_owc_geo_urd_mcd_arw_lat_heb_amh_fre_hun_akn_ind_guj_sun_jpn_knd_kor_rus_afr_moo_ger_tag_prs_amr_mly_cnt_slo_dyu_hin_chh_pan_cze_nor_mol_qcu_dut_alb_ctl_ses_anl_ita_wly_grk_bat_spa_ewe_swe_swt_mao_tha_mlt_tml_lda_bem_uzb_bul_rom_aze_tsn_vie_sid_bam_zul_igb	0.189098952263818	0.445012547532647	0.657344733345268
223	gam_slo_cic_fre_sid_amr_sod_ger_aze_azi_fbf_bat_akn_ita_nor_bsq_lit_mlt_tsw_cnt_afr_bos_lda_svk_dgb_arw_est_swt_yor_hun_ukr_aeg_geo_lat_dut_cze_ctl_anl_tig_spa_fin_moo_mao_krd_mly_jpn_knd_kor_ben_grk_dyu_pan_jav_por_chh_tag_mnd_mcd_bem_alb_wly_pol_hin_prs_mol_qcu_glc_bul_rus_ewe_hau_urd_heb_guj_ind_eng_igb_swe_bam_sun_tha_amh_tml_swa_tsn_uzb_rom_scr_tur_zul_vie_owc_ven_xho_ses	-0.463813771301843	-1.10350269610337	0.272656113238911
224	gam_krd_tsn_swe_amh_mlt_owc_por_uzb_azi_swt_tag_fbf_ita_mcd_bsq_scr_chh_tsw_cnt_fre_hin_ewe_ctl_ses_dut_hun_dyu_swa_fin_ben_amr_geo_lit_spa_glc_lat_aeg_heb_pol_est_bem_sun_guj_mao_jpn_knd_kor_slo_rom_akn_cze_ind_arw_hau_jav_mnd_urd_xho_alb_sid_rus_eng_svk_ger_qcu_mol_afr_bul_ven_sod_ukr_wly_prs_bat_grk_moo_bos_igb_mly_tha_anl_tml_yor_bam_tur_nor_pan_aze_dgb_vie_tig_lda_cic_zul	-1.01610328163221	-2.48019464669734	0.014929996920892
225	amr_nor_cic_por_owc_gam_sid_lat_tur_uzb_zul_sun_bem_glc_krd_bsq_urd_mlt_lda_cnt_lit_rus_tsn_ukr_dgb_prs_est_ewe_akn_fin_grk_heb_geo_ita_fre_pan_ctl_sod_anl_dut_hun_swa_mly_hin_jav_jpn_tml_kor_svk_slo_moo_mol_tag_ben_hau_bat_mnd_alb_bam_spa_aeg_pol_eng_mcd_cze_qcu_bul_ger_scr_tsw_tig_bos_wly_arw_mao_rom_yor_afr_ven_ind_tha_chh_knd_xho_dyu_aze_guj_swe_azi_ses_vie_amh_igb_swt_fbf	0.0829595610240027	0.195237920706682	0.845632608723519
226	tig_scr_xho_lat_sid_mlt_gam_afr_aze_tur_bem_jav_akn_glc_mol_bsq_nor_heb_fbf_mnd_svk_cze_dyu_krd_swt_eng_fin_swa_ewe_est_grk_anl_geo_spa_ita_urd_swe_sod_owc_bul_hun_igb_mao_ukr_mly_jpn_tml_kor_arw_rus_cic_dut_bat_ctl_wly_sun_cnt_ger_moo_fre_amr_bos_prs_pan_lit_qcu_por_rom_alb_zul_aeg_guj_chh_mcd_tag_ben_tsn_slo_ven_ind_tha_hau_knd_ses_lda_uzb_pol_hin_azi_dgb_vie_amh_bam_tsw_yor	-0.0221218658015796	-0.0521525860516497	0.958518970829637
227	amr_spa_bam_ben_aeg_gam_hau_eng_azi_aze_yor_tag_moo_nor_ukr_bsq_prs_heb_dyu_mnd_grk_arw_lda_krd_xho_por_hun_bem_swa_fin_lit_wly_geo_pan_svk_glc_guj_sid_chh_afr_est_tsn_mao_bul_mly_jpn_tml_kor_scr_slo_tsw_ger_ind_ctl_owc_sun_cnt_swe_dgb_bos_mlt_rus_mol_rom_fre_qcu_lat_urd_ita_akn_sod_cze_tig_alb_jav_mcd_ven_hin_swt_bat_tha_amh_knd_cic_ewe_tur_pol_dut_uzb_fbf_vie_anl_zul_ses_igb	0.463950399547195	1.09417934490979	0.276702213024102
228	owc_dut_swa_eng_anl_sod_tig_ita_aze_azi_bem_bat_lda_mol_bul_bsq_glc_sid_zul_mnd_ukr_lat_ses_prs_dgb_por_est_tsw_moo_fin_bos_heb_geo_fre_krd_svk_cze_amh_chh_urd_hun_fbf_mao_pan_sun_jpn_knd_kor_grk_ben_tsn_rus_ind_slo_amr_jav_cnt_hin_akn_arw_hau_spa_ger_swe_alb_qcu_mcd_nor_pol_ven_aeg_ctl_wly_rom_tag_afr_swt_scr_xho_mly_tha_gam_tml_dyu_igb_tur_guj_lit_uzb_bam_vie_mlt_yor_ewe_cic	0.183310523037684	0.432210340056469	0.666589048081682
229	sid_ben_cic_fre_amr_sod_wly_arw_aze_uzb_bem_bat_igb_bos_rus_bsq_pol_amh_swa_mnd_cze_mcd_moo_krd_bam_glc_fin_swt_akn_est_guj_gam_geo_hin_por_nor_mol_owc_chh_ctl_hun_dgb_mao_dut_sun_jpn_knd_kor_lit_swe_fbf_svk_mly_bul_heb_ind_cnt_grk_ven_scr_mlt_rom_eng_ukr_pan_qcu_slo_ger_spa_tsn_aeg_afr_anl_ita_tag_prs_ses_alb_xho_jav_tha_tig_tml_yor_ewe_tur_urd_lat_azi_zul_vie_hau_lda_tsw_dyu	0.903821027328043	2.1507762768629	0.0340864196912368
230	gam_krd_igb_rus_mlt_anl_wly_mol_azi_aze_yor_tag_fbf_lit_fre_bsq_nor_heb_zul_cnt_lat_guj_ven_dut_tsw_cze_hun_akn_xho_fin_ukr_sod_geo_svk_alb_slo_por_amh_amr_swe_est_tsn_bat_bul_mao_jpn_tml_kor_ctl_prs_lda_rom_mly_glc_aeg_jav_mnd_eng_swt_ger_sid_afr_grk_bos_urd_qcu_scr_arw_pan_bem_hau_mcd_tig_pol_ind_ben_ses_spa_dyu_sun_tha_owc_knd_moo_swa_uzb_hin_ita_tur_cic_vie_chh_ewe_dgb_bam	0.095311409723152	0.224287601595548	0.82302554063071
231	gam_swe_swt_hin_mlt_anl_amr_prs_tur_uzb_zul_jav_ses_grk_pan_bsq_mcd_owc_cic_mnd_alb_svk_tsw_nor_xho_lit_fin_bam_moo_hun_ger_chh_geo_ita_spa_rom_afr_aeg_sod_cze_est_tsn_mao_eng_ind_jpn_tml_kor_lat_slo_igb_bos_mly_rus_tig_tag_cnt_urd_yor_ctl_heb_bul_ben_glc_krd_qcu_mol_fre_pol_dyu_amh_ukr_hau_arw_sun_dut_ewe_por_ven_bat_tha_wly_knd_lda_bem_aze_scr_guj_azi_swa_vie_sid_dgb_fbf_akn	-0.302250684326387	-0.71693300147457	0.475212158402938
232	mlt_grk_dyu_ita_tig_amr_anl_lat_aze_azi_akn_mly_ewe_cze_ukr_bsq_por_owc_swa_cnt_svk_scr_zul_pan_igb_prs_hun_swt_fbf_est_bul_amh_geo_bos_ctl_fre_eng_wly_sid_dut_fin_bam_ind_spa_sun_jpn_knd_kor_mol_ger_bem_mcd_mao_rus_gam_jav_mnd_guj_lda_arw_aeg_ben_urd_krd_swe_qcu_slo_glc_hin_tsn_heb_rom_sod_lit_bat_nor_dgb_pol_xho_tag_tha_chh_tml_cic_tsw_uzb_afr_alb_tur_yor_vie_hau_moo_ven_ses	0.102266292059672	0.240826413433683	0.810219777634805
233	aeg_svk_lda_afr_gam_hau_wly_scr_uzb_tur_akn_ind_tsw_swe_pan_bsq_slo_sod_swt_mnd_mcd_grk_dyu_por_zul_eng_hun_igb_fbf_est_lit_amh_geo_ben_ger_ctl_urd_chh_heb_pol_fin_dgb_mly_lat_bat_jpn_knd_kor_ita_glc_bam_rom_mao_ukr_tig_sun_cnt_spa_tsn_fre_amr_nor_krd_prs_bul_qcu_arw_bos_dut_swa_sid_guj_anl_hin_tag_mol_ven_alb_bem_jav_tha_owc_tml_ewe_moo_aze_cze_rus_azi_cic_vie_mlt_yor_ses_xho	-0.470769615509602	-1.12053431799996	0.265371438203236
234	sid_mcd_xho_glc_gam_heb_sod_nor_uzb_aze_ven_mao_swt_ukr_arw_bsq_slo_amr_dyu_mnd_fre_urd_fbf_bos_moo_grk_hun_bem_ewe_fin_pan_anl_geo_krd_rus_guj_lit_mlt_owc_hin_est_cic_tag_rom_jav_jpn_knd_kor_swe_spa_lda_svk_ind_prs_hau_sun_cnt_afr_akn_ben_chh_ctl_cze_por_lat_qcu_alb_mol_dut_dgb_aeg_ita_wly_pol_bat_ger_swa_eng_zul_mly_tha_amh_tml_yor_bam_azi_scr_bul_tur_tsw_vie_tig_tsn_ses_igb	-0.418777732617591	-0.994230288938221	0.322690606732678
235	mlt_ctl_ewe_eng_chh_sod_amr_fre_aze_azi_xho_mao_dyu_grk_rom_bsq_slo_heb_igb_cnt_urd_svk_akn_hin_moo_prs_hun_ses_tsw_fin_glc_aeg_geo_spa_nor_dut_mol_owc_sid_scr_est_zul_sun_guj_mly_jpn_tml_kor_pol_por_lda_alb_ind_mcd_anl_tag_mnd_afr_ven_krd_hau_rus_lat_ger_swe_qcu_ben_pan_bul_fbf_wly_ita_tig_cze_bat_arw_tsn_bos_swa_jav_tha_gam_knd_swt_cic_tur_ukr_lit_uzb_bam_vie_amh_dgb_bem_yor	-0.272132933089786	-0.643970753152693	0.521179425519081
236	wly_spa_dgb_ukr_anl_owc_heb_afr_aze_uzb_tsn_jav_lda_bos_pan_bsq_ita_aeg_bam_cnt_arw_bul_cic_ger_akn_rus_fin_ses_ven_est_dut_hau_geo_mcd_glc_scr_grk_amr_gam_por_hun_yor_bat_lat_ind_jpn_tml_kor_nor_cze_ewe_alb_tag_krd_mlt_sun_mnd_swe_bem_ctl_sod_ben_hin_fre_guj_qcu_pol_slo_mol_dyu_sid_lit_tig_prs_mly_urd_tsw_rom_igb_mao_tha_amh_knd_zul_swa_azi_eng_svk_tur_moo_vie_chh_swt_xho_fbf	-0.392349350999263	-0.930274351302909	0.354637565305417
237	hau_nor_ewe_lit_chh_owc_heb_fre_azi_aze_cic_tag_dgb_svk_bul_bsq_glc_gam_xho_mnd_mcd_ukr_tsn_scr_ven_grk_est_tsw_igb_hun_krd_sod_geo_urd_rus_arw_dut_sid_anl_pol_fin_swa_jav_slo_mly_jpn_knd_kor_lat_eng_akn_prs_mao_swe_aeg_bat_cnt_mol_bam_cze_wly_ben_por_hin_guj_qcu_pan_bos_spa_lda_amr_ctl_mlt_ger_ind_alb_dyu_ita_moo_sun_tha_tig_tml_fbf_ses_tur_rom_afr_uzb_yor_vie_amh_zul_swt_bem	0.355031580561519	0.836217663168215	0.405175900445717
238	sid_dut_xho_grk_chh_mlt_heb_krd_tur_aze_tsn_bat_bem_guj_mcd_bsq_prs_aeg_ven_cnt_pol_spa_tsw_bul_swa_arw_fin_ses_yor_hun_urd_sod_geo_pan_mol_svk_por_hau_wly_swe_est_swt_tag_lat_mao_jpn_tml_kor_slo_eng_ewe_hin_sun_ben_anl_jav_mnd_rus_dyu_ctl_owc_afr_glc_rom_nor_qcu_bos_scr_ger_lda_amh_fre_amr_lit_mly_ukr_igb_alb_fbf_ind_tha_gam_knd_bam_dgb_azi_cze_ita_uzb_moo_vie_tig_zul_cic_akn	-0.32380183447804	-0.766365416640898	0.445399825189064
239	chh_rus_swa_por_hau_heb_amr_bos_uzb_azi_dgb_bat_fbf_grk_afr_bsq_nor_gam_zul_mnd_ger_urd_bam_arw_lda_lit_hun_xho_akn_fin_pan_anl_geo_ukr_ben_pol_dut_tig_mlt_glc_est_ven_ind_prs_mao_jpn_tml_kor_alb_ctl_yor_svk_jav_guj_sod_sun_cnt_rom_cic_krd_sid_mol_hin_eng_scr_qcu_cze_ita_bul_dyu_wly_slo_aeg_swe_mly_spa_ses_lat_moo_tag_tha_amh_knd_igb_swt_tur_mcd_fre_aze_tsw_vie_owc_tsn_ewe_bem	-0.155391357594354	-0.366586453841305	0.714760226431676
240	tig_lit_ven_grk_aeg_sod_heb_svk_uzb_tur_ewe_jav_tsn_ben_fre_bsq_alb_mlt_yor_mnd_bul_afr_cic_swe_tsw_urd_hun_moo_swa_est_por_owc_geo_cze_pan_guj_ctl_gam_amh_scr_fin_bam_bat_nor_mly_jpn_tml_kor_arw_ita_zul_krd_tag_dut_hau_sun_cnt_pol_swt_hin_wly_ger_ukr_slo_glc_qcu_bos_prs_rus_dyu_sid_mol_amr_eng_mao_lat_dgb_mcd_akn_ind_tha_chh_knd_ses_igb_aze_rom_spa_azi_fbf_vie_anl_lda_xho_bem	0.143474413550286	0.337856613142921	0.736232690377821
241	heb_slo_lda_glc_sod_mlt_aeg_ita_azi_uzb_akn_sun_bem_alb_svk_bsq_pol_anl_igb_cnt_prs_scr_tsn_mcd_xho_bos_est_swa_swt_fin_grk_tig_geo_afr_rom_swe_rus_wly_amh_ben_hun_ven_bat_urd_jav_jpn_tml_kor_por_ctl_yor_ger_tag_dut_amr_mly_mnd_bul_dyu_hin_chh_spa_arw_eng_krd_qcu_pan_fre_ukr_zul_hau_guj_gam_cze_ind_mol_dgb_lit_moo_mao_tha_sid_knd_cic_fbf_aze_lat_nor_tur_ewe_vie_owc_ses_bam_tsw	-0.441647560111672	-1.05062075360401	0.29615521488613
242	heb_svk_ses_prs_chh_amh_sid_alb_tur_azi_cic_jav_moo_spa_por_bsq_lit_sod_xho_cnt_ben_urd_tsw_hin_lda_ger_fin_igb_bam_hun_fre_anl_geo_mol_krd_arw_mcd_owc_aeg_bos_est_dyu_tag_guj_mao_jpn_tml_kor_bul_pan_tsn_ukr_ind_afr_gam_sun_mnd_ctl_yor_cze_wly_slo_eng_dut_grk_qcu_rom_scr_glc_bem_tig_nor_amr_ita_bat_swe_dgb_lat_ewe_mly_tha_hau_knd_swt_akn_aze_rus_pol_uzb_zul_vie_mlt_fbf_ven_swa	-0.841938594591139	-2.03174796054534	0.0450322630806844
243	heb_hin_dyu_ctl_sod_anl_amr_alb_tur_azi_bam_bat_dgb_rom_glc_bsq_pol_tig_igb_cnt_pan_eng_yor_lat_swa_fre_est_tsn_akn_fin_mol_sid_geo_krd_cze_prs_mcd_aeg_hau_nor_hun_swt_sun_svk_mao_jpn_knd_kor_slo_urd_fbf_rus_ind_guj_amh_tag_mnd_scr_moo_ben_owc_swe_ita_ukr_arw_qcu_grk_dut_afr_bem_chh_ger_gam_spa_mly_lit_ses_por_lda_jav_tha_wly_tml_ven_tsw_aze_bul_bos_uzb_zul_vie_mlt_cic_ewe_xho	-0.849789472967142	-2.05422503617299	0.042760159227579
244	wly_lat_cic_ben_gam_sid_tig_urd_azi_aze_igb_mly_swt_ukr_scr_bsq_swe_chh_yor_cnt_ctl_ita_akn_cze_dyu_krd_est_tsn_xho_hun_arw_hau_geo_pan_alb_spa_dut_heb_amr_svk_fin_ven_bat_bos_jav_jpn_tml_kor_prs_pol_tsw_ger_sun_fre_amh_tag_mnd_slo_ses_afr_anl_rom_rus_mcd_hin_qcu_nor_glc_eng_fbf_owc_bul_mlt_mol_mao_lit_bem_por_bam_ind_tha_aeg_knd_moo_zul_tur_guj_grk_uzb_ewe_vie_sod_lda_swa_dgb	-0.319541571977808	-0.75658813911332	0.451209059909893
245	owc_pol_xho_mcd_anl_gam_amr_svk_uzb_aze_cic_tag_swt_hin_ctl_bsq_lat_sod_akn_cnt_nor_swe_lda_lit_zul_ben_fin_ven_tsw_est_rom_wly_geo_bul_eng_ita_spa_mlt_heb_rus_hun_tsn_ind_guj_bat_jpn_tml_kor_grk_bos_igb_slo_mly_glc_hau_sun_mnd_dut_bem_afr_tig_cze_ukr_por_alb_qcu_mol_scr_fre_ewe_chh_urd_amh_prs_mao_pan_dyu_ger_yor_jav_tha_sid_knd_fbf_moo_tur_arw_krd_azi_ses_vie_aeg_dgb_swa_bam	-0.218414481875035	-0.515901104657211	0.607147860710215
246	sid_dut_tsw_ger_gam_sod_tig_grk_tur_azi_igb_mao_ven_ben_svk_bsq_pan_aeg_dyu_cnt_mcd_lit_yor_ukr_swt_rom_hun_lda_fbf_est_swe_amh_geo_por_eng_krd_scr_heb_amr_lat_fin_tsn_ind_spa_mly_jpn_tml_kor_arw_urd_dgb_ctl_bat_rus_owc_sun_mnd_prs_bam_alb_mlt_fre_pol_cze_ita_qcu_slo_bos_mol_swa_hau_afr_chh_bul_jav_guj_ewe_nor_moo_tag_tha_wly_knd_zul_xho_uzb_glc_hin_aze_cic_vie_anl_ses_akn_bem	-1.02303998227377	-2.49550870107022	0.0143401859224841
247	chh_nor_akn_rus_wly_owc_tig_prs_tur_azi_cic_tag_ewe_cze_dut_bsq_svk_aeg_moo_mnd_glc_arw_lda_ben_bem_afr_fin_tsn_fbf_hun_urd_amh_geo_fre_lit_grk_slo_sid_heb_swe_est_ses_mao_spa_bat_jpn_tml_kor_por_ctl_igb_krd_ind_mol_mlt_mly_cnt_alb_dyu_pan_amr_scr_eng_mcd_hin_qcu_ita_bos_rom_tsw_gam_ukr_anl_lat_jav_ger_swa_guj_dgb_sun_tha_sod_knd_xho_yor_aze_pol_bul_uzb_swt_vie_hau_bam_zul_ven	-0.0251406256497377	-0.0591989998859422	0.952920627512225
248	heb_nor_bem_por_mlt_amr_sod_swe_uzb_azi_fbf_ind_tsn_bul_afr_bsq_rus_wly_xho_mnd_ctl_lat_yor_spa_tsw_mol_est_swa_zul_hun_glc_aeg_geo_mcd_ger_fre_lit_chh_sid_scr_fin_ses_mly_hin_jav_jpn_knd_kor_ben_urd_bam_grk_sun_pan_tig_bat_cnt_eng_dyu_ukr_amh_arw_slo_pol_svk_qcu_dut_cze_ita_cic_hau_bos_anl_krd_mao_prs_ewe_guj_moo_tag_tha_gam_tml_igb_dgb_tur_alb_rom_aze_akn_vie_owc_lda_ven_swt	0.0448124123677232	0.105439135671281	0.916254449208423
249	owc_svk_zul_mcd_amr_aeg_sod_ger_uzb_tur_ven_mly_swt_nor_guj_bsq_slo_wly_xho_mnd_afr_alb_swa_por_cic_lat_fin_dgb_bem_est_bos_sid_geo_rus_mol_bul_glc_amh_tig_ben_hun_lda_jav_scr_sun_jpn_tml_kor_eng_fre_tsw_ita_mao_spa_mlt_bat_cnt_swe_ses_cze_gam_ctl_dut_prs_krd_qcu_lit_grk_pan_fbf_chh_ukr_heb_arw_tag_urd_bam_pol_yor_ind_tha_anl_knd_akn_tsn_azi_hin_rom_aze_moo_vie_hau_igb_dyu_ewe	-0.0174219143160715	-0.0410308261735134	0.967359279704942
250	aeg_guj_lda_svk_amr_chh_owc_dut_azi_tur_bam_bat_ewe_prs_por_bsq_spa_tig_dyu_mnd_rom_alb_dgb_afr_bem_scr_est_igb_tsw_hun_urd_wly_geo_lit_cze_ita_ger_sid_hau_pol_fin_moo_sun_hin_ind_jpn_knd_kor_lat_ctl_tsn_ukr_tag_pan_heb_jav_cnt_mol_swt_krd_gam_mcd_swe_nor_slo_qcu_rus_fre_ben_ven_sod_eng_amh_glc_mao_bos_swa_bul_akn_mly_tha_mlt_tml_xho_cic_uzb_arw_grk_aze_yor_vie_anl_ses_fbf_zul	-0.509323754309045	-1.21139198226564	0.228814353945626
251	gam_por_bem_bul_hau_heb_sid_bos_aze_azi_yor_ind_xho_pol_lit_bsq_svk_anl_moo_mnd_dut_spa_ven_glc_dyu_slo_est_zul_swt_fin_nor_owc_geo_urd_lat_ctl_alb_amh_sod_ger_hun_dgb_jav_cze_mao_jpn_tml_kor_prs_fre_tsw_mol_mly_grk_mlt_sun_cnt_arw_lda_swe_amr_krd_ukr_pan_scr_qcu_afr_rom_rus_cic_tig_ben_chh_hin_bat_mcd_ewe_eng_igb_tag_tha_aeg_knd_swa_fbf_tur_guj_ita_uzb_ses_vie_wly_akn_bam_tsn	-0.619420346412183	-1.48190244353561	0.141746780607191
252	amh_scr_yor_ctl_owc_anl_amr_ukr_aze_tur_lda_tag_tsw_mcd_lat_bsq_guj_hau_cic_cnt_mol_dut_akn_prs_ses_svk_fin_dgb_moo_est_slo_wly_geo_ita_fre_glc_krd_mlt_sid_eng_hun_ewe_jav_ben_mly_jpn_tml_kor_por_alb_dyu_arw_sun_rom_aeg_bat_mnd_bul_bam_ger_sod_pol_nor_afr_spa_qcu_bos_urd_swe_tsn_gam_grk_heb_lit_ind_rus_bem_hin_swa_mao_tha_chh_knd_ven_zul_azi_pan_cze_uzb_swt_vie_tig_igb_fbf_xho	-0.449026964517653	-1.06896223542539	0.287853430019446
253	sid_grk_lda_swe_hau_amr_gam_krd_tur_azi_igb_mao_ven_fre_afr_bsq_mcd_wly_dyu_cnt_lit_dut_swt_ben_moo_bul_est_zul_bam_fin_cze_tig_geo_arw_hin_ukr_rom_chh_aeg_alb_hun_bem_tag_lat_mly_jpn_knd_kor_scr_eng_ewe_rus_sun_mol_mlt_bat_mnd_ger_tsn_bos_amh_pol_spa_prs_ctl_qcu_ita_slo_nor_swa_anl_pan_sod_guj_jav_urd_xho_por_tsw_ind_tha_owc_tml_cic_fbf_uzb_glc_svk_aze_akn_vie_heb_ses_yor_dgb	-0.0115518620441788	-0.0272022210013511	0.978356731005767
254	chh_eng_bam_nor_owc_anl_aeg_bos_aze_uzb_tsw_sun_swt_rom_krd_bsq_urd_amr_cic_mnd_por_cze_dgb_rus_moo_mcd_est_yor_akn_hun_spa_sod_geo_pan_scr_afr_ben_hau_tig_hin_fin_dyu_ind_bul_mly_jpn_knd_kor_svk_dut_ven_pol_bat_ukr_gam_mao_cnt_arw_bem_prs_mlt_mol_ctl_grk_lit_qcu_swe_ger_alb_ses_heb_glc_amh_ita_jav_lat_xho_guj_ewe_tag_tha_wly_tml_fbf_zul_azi_slo_fre_tur_swa_vie_sid_igb_lda_tsn	-0.566603984566172	-1.35069798368487	0.18006959606369
255	amh_ukr_cic_pol_wly_owc_mlt_scr_tur_uzb_tsw_bat_ven_rus_pan_bsq_ita_anl_lda_cnt_bos_krd_fbf_arw_zul_dut_fin_dyu_igb_hun_bul_heb_geo_mcd_ben_nor_ger_sid_chh_ctl_est_akn_ind_por_mly_jpn_tml_kor_hin_swe_ewe_guj_mao_alb_aeg_jav_mnd_glc_xho_eng_tig_spa_grk_slo_prs_qcu_fre_mol_lat_swt_hau_svk_amr_urd_tag_cze_bam_lit_moo_sun_tha_gam_knd_ses_yor_aze_afr_rom_azi_swa_vie_sod_dgb_bem_tsn	0.406283508436199	0.958947909276042	0.340071419020317
256	tig_krd_ses_arw_owc_chh_sid_eng_aze_tur_akn_jav_ewe_lit_bul_bsq_svk_amr_lda_cnt_ukr_dut_cic_alb_bam_grk_fin_fbf_zul_hun_lat_anl_geo_cze_nor_prs_slo_mlt_amh_mol_est_tsn_sun_glc_tag_jpn_tml_kor_bos_swe_tsw_pol_mao_rom_sod_mly_mnd_ctl_swt_pan_aeg_ben_spa_hin_ita_qcu_afr_mcd_rus_swa_hau_guj_wly_fre_ind_scr_yor_urd_ven_bat_tha_heb_knd_dyu_xho_azi_ger_por_uzb_igb_vie_gam_dgb_bem_moo	-0.179190096674175	-0.42314348470462	0.673167482948391
257	hau_lit_swt_bos_anl_chh_wly_mol_aze_azi_tsn_jav_cic_hin_prs_bsq_fre_owc_bem_cnt_guj_eng_lda_por_swa_alb_est_igb_yor_fin_ger_amh_geo_rus_slo_ben_mcd_tig_sid_pan_hun_moo_bat_rom_mao_jpn_knd_kor_glc_grk_zul_scr_ind_krd_mlt_tag_mnd_pol_dyu_ita_gam_urd_nor_afr_ctl_qcu_swe_lat_ukr_dgb_amr_arw_aeg_bul_sun_svk_ewe_spa_xho_mly_tha_heb_tml_ses_akn_uzb_dut_cze_tur_ven_vie_sod_fbf_tsw_bam	0.39487279828057	0.929744581927422	0.354910402014498
258	wly_ukr_swa_spa_tig_hau_amr_ita_uzb_azi_tsn_bat_cic_guj_scr_bsq_nor_sod_bam_cnt_lit_ctl_bem_pan_igb_urd_est_tsw_zul_fin_mcd_heb_geo_dut_ben_swe_afr_chh_mlt_alb_hun_lda_tag_grk_jav_jpn_knd_kor_rom_glc_fbf_cze_mly_bul_gam_mao_mnd_bos_ewe_svk_aeg_prs_arw_pol_por_qcu_rus_mol_hin_yor_anl_slo_amh_lat_sun_ger_akn_fre_moo_ind_tha_sid_tml_swt_ven_aze_krd_eng_tur_dgb_vie_owc_dyu_ses_xho	0.523623812343381	1.24609745523449	0.21585849729779
259	gam_swe_bam_slo_chh_hau_anl_pan_tur_azi_swt_jav_akn_svk_ger_bsq_fre_amr_xho_mnd_ctl_nor_dgb_prs_fbf_spa_hun_moo_zul_fin_alb_sid_geo_bos_urd_mcd_lit_sod_tig_guj_est_cic_tag_ukr_sun_jpn_knd_kor_lat_arw_ses_dut_mao_por_owc_ind_cnt_pol_swa_afr_aeg_eng_ita_cze_scr_qcu_krd_hin_mol_bem_amh_rom_wly_bul_mly_glc_ewe_rus_tsn_bat_tha_heb_tml_tsw_yor_uzb_grk_ben_aze_dyu_vie_mlt_igb_ven_lda	-0.155793675394277	-0.367577369283971	0.714023585948768
260	wly_glc_bam_swe_sid_owc_aeg_ctl_aze_uzb_ses_sun_swa_krd_svk_bsq_hin_amr_dgb_mnd_dut_slo_fbf_lat_zul_guj_est_dyu_yor_fin_afr_tig_geo_eng_grk_rus_pan_gam_chh_ita_hun_bem_jav_lit_tag_jpn_tml_kor_spa_nor_tsw_pol_bat_fre_mlt_mao_cnt_urd_igb_mol_heb_arw_bos_ben_ukr_qcu_ger_prs_por_cic_hau_bul_amh_rom_mly_scr_tsn_mcd_ewe_ind_tha_sod_knd_xho_moo_tur_cze_alb_azi_swt_vie_anl_akn_lda_ven	0.157632426545159	0.370995112608349	0.711484937774836
261	sid_ger_dgb_nor_mlt_owc_heb_prs_uzb_aze_akn_jav_swt_dut_por_bsq_ctl_gam_zul_cnt_arw_guj_swa_ben_cic_alb_est_moo_ses_hun_bos_tig_geo_svk_grk_mol_scr_aeg_sod_swe_fin_tsn_sun_afr_ind_jpn_tml_kor_pan_spa_bem_cze_mao_slo_wly_bat_mnd_lit_lda_krd_chh_pol_fre_rom_lat_qcu_ukr_ita_glc_igb_hau_rus_anl_eng_tag_urd_ewe_bul_ven_mly_tha_amh_knd_dyu_bam_tur_hin_mcd_azi_yor_vie_amr_xho_tsw_fbf	-0.171184116846172	-0.404915321550942	0.686469621368591
262	hau_fre_akn_cze_amh_tig_wly_dut_uzb_azi_ewe_ind_bem_grk_afr_bsq_ger_owc_zul_mnd_pan_ctl_swt_hin_cic_arw_est_ses_dyu_fin_prs_anl_geo_krd_svk_por_bul_chh_amr_scr_hun_tsn_bat_spa_mao_jpn_tml_kor_slo_lit_fbf_eng_jav_nor_heb_mly_cnt_ben_tsw_pol_sid_mcd_lat_rus_guj_qcu_alb_swe_bos_swa_aeg_rom_mlt_glc_sun_urd_xho_ita_moo_tag_tha_sod_knd_ven_bam_tur_mol_ukr_aze_lda_vie_gam_igb_yor_dgb	-0.251996654568022	-0.595241615609097	0.553127656544024
263	anl_fre_igb_nor_tig_sid_mlt_ita_tur_azi_dgb_mao_xho_krd_eng_bsq_rom_owc_ses_cnt_guj_cze_zul_lat_fbf_mol_hun_cic_bam_est_ctl_gam_geo_urd_ben_bos_grk_amr_aeg_mcd_fin_ven_ind_swe_sun_jpn_tml_kor_pol_glc_yor_ger_jav_lit_amh_mly_mnd_prs_tsn_scr_hau_spa_afr_pan_por_qcu_svk_alb_hin_lda_sod_ukr_chh_dut_tag_rus_akn_slo_swa_bat_tha_heb_knd_moo_dyu_uzb_bul_arw_aze_ewe_vie_wly_swt_tsw_bem	-0.348687399998422	-0.825432914195605	0.411238228477732
264	amh_alb_swt_por_tig_amr_anl_mcd_azi_tur_ven_mly_tsn_fre_urd_bsq_lat_heb_cic_cnt_spa_arw_dgb_ita_xho_lit_est_akn_bam_fin_krd_sid_geo_grk_ctl_bul_eng_chh_gam_bos_hun_ewe_jav_dut_sun_jpn_tml_kor_prs_ukr_tsw_svk_tag_rom_owc_ind_mnd_rus_moo_hin_sod_scr_cze_swe_nor_qcu_glc_ben_mol_igb_wly_guj_hau_pan_mao_slo_fbf_pol_yor_bat_tha_mlt_knd_swa_bem_uzb_afr_ger_aze_ses_vie_aeg_dyu_lda_zul	-0.428344665553048	-1.01747018279409	0.311569486032229
265	tig_ben_swt_eng_mlt_sod_owc_ctl_uzb_aze_fbf_mao_ses_arw_mol_bsq_ger_heb_dyu_mnd_pan_spa_yor_bos_zul_lit_est_ven_cic_fin_bul_aeg_geo_svk_urd_lat_afr_anl_hau_ita_hun_lda_sun_pol_mly_jpn_knd_kor_ukr_fre_ewe_grk_jav_alb_sid_ind_cnt_dut_tsw_slo_gam_prs_scr_mcd_glc_qcu_rom_cze_krd_swa_amr_rus_amh_swe_tag_hin_bem_nor_xho_bat_tha_chh_tml_igb_tsn_tur_guj_por_azi_moo_vie_wly_bam_akn_dgb	-0.553662765749603	-1.32169113514511	0.18951308590844
266	amr_cze_tsn_por_amh_gam_sod_eng_uzb_azi_ses_jav_swt_fre_spa_bsq_ben_wly_cic_cnt_pan_slo_zul_krd_igb_swe_est_xho_bam_fin_urd_sid_geo_ctl_lit_scr_afr_aeg_chh_alb_hun_tsw_sun_dut_mly_jpn_tml_kor_pol_guj_ewe_svk_tag_lat_owc_mao_mnd_ita_swa_mcd_anl_mol_bul_prs_grk_qcu_hin_bos_rom_lda_mlt_ukr_tig_rus_bat_nor_yor_glc_moo_ind_tha_heb_knd_akn_bem_aze_arw_ger_tur_dyu_vie_hau_ven_fbf_dgb	-0.184178521102416	-0.435512238643687	0.664199787100809
267	hau_arw_tsn_pol_heb_anl_sod_urd_uzb_azi_dgb_bat_yor_mcd_mol_bsq_svk_amr_fbf_cnt_rus_lat_cic_slo_swa_eng_est_igb_akn_hun_bos_aeg_geo_afr_alb_nor_scr_owc_wly_prs_fin_tsw_sun_grk_mao_jpn_tml_kor_por_rom_ses_swe_tag_bul_tig_mly_mnd_ctl_dyu_lit_gam_fre_glc_hin_spa_qcu_ben_guj_ukr_xho_sid_ger_mlt_dut_ind_cze_zul_krd_ven_jav_tha_amh_knd_swt_bem_tur_pan_ita_aze_lda_vie_chh_bam_moo_ewe	-0.524658943756945	-1.24888577997634	0.214841367175076
268	hau_ctl_dyu_rus_sod_owc_tig_mol_tur_azi_dgb_tag_tsw_fre_lit_bsq_ger_chh_moo_cnt_dut_ita_ses_bul_lda_urd_est_swa_ewe_fin_swe_amh_geo_rom_grk_alb_slo_heb_gam_glc_hun_tsn_sun_bos_jav_jpn_tml_kor_lat_pan_yor_pol_ind_arw_sid_mao_mnd_ukr_ven_krd_aeg_prs_por_mcd_afr_qcu_spa_svk_scr_bam_mlt_guj_anl_hin_mly_cze_igb_ben_xho_bat_tha_wly_knd_swt_fbf_uzb_eng_nor_aze_zul_vie_amr_bem_akn_cic	0.267475099943571	0.630583662662446	0.529859319062897
269	aeg_por_xho_prs_amr_heb_owc_guj_uzb_aze_fbf_mao_ewe_lit_grk_bsq_krd_sod_tsw_mnd_hin_ukr_lda_bos_swt_mol_est_igb_bam_hun_urd_wly_geo_fre_ita_svk_rus_anl_chh_dut_fin_ses_tag_ger_jav_jpn_knd_kor_lat_afr_dyu_scr_ind_cze_tig_mly_cnt_eng_ven_alb_mlt_spa_arw_slo_pan_qcu_nor_mcd_ben_tsn_gam_swe_hau_rom_bat_ctl_zul_glc_cic_sun_tha_sid_tml_akn_dgb_azi_pol_bul_tur_bem_vie_amh_moo_yor_swa	-0.624299938138546	-1.49564985224786	0.138130751162789
270	wly_afr_lda_fre_anl_tig_sod_arw_uzb_azi_yor_bat_dgb_cze_rom_bsq_krd_chh_moo_mnd_spa_urd_akn_lat_tsw_pol_est_fbf_swt_fin_ger_amr_geo_pan_por_mol_lit_heb_amh_svk_hun_bam_mly_ita_ind_jpn_tml_kor_grk_nor_igb_prs_sun_bos_sid_tag_cnt_dut_cic_bul_gam_hin_ben_glc_guj_qcu_rus_slo_ctl_ses_hau_swe_aeg_scr_mao_eng_xho_ukr_ven_jav_tha_owc_knd_dyu_ewe_tur_alb_mcd_aze_tsn_vie_mlt_zul_bem_swa	0.877104839689594	2.09737348547962	0.0386735530750203
271	sid_afr_ewe_bul_tig_wly_mlt_spa_azi_tur_bem_ind_yor_krd_por_bsq_urd_hau_dgb_mnd_guj_pol_moo_dut_lda_eng_est_ses_igb_hun_fre_amr_geo_bos_mol_pan_lit_amh_heb_svk_fin_dyu_mao_ger_jav_jpn_tml_kor_swe_rus_xho_cze_sun_ctl_anl_tag_cnt_ita_bam_scr_owc_ukr_glc_arw_slo_qcu_hin_mcd_alb_tsn_sod_grk_gam_ben_bat_nor_cic_rom_swa_mly_tha_aeg_knd_fbf_swt_aze_prs_lat_uzb_tsw_vie_chh_ven_zul_akn	-0.612560171784293	-1.46253195227582	0.146966764409605
272	anl_krd_zul_bul_tig_gam_chh_hin_azi_tur_lda_tag_igb_mcd_ben_bsq_rus_sid_dyu_cnt_eng_ctl_bam_grk_xho_pan_est_ses_swa_hun_ukr_amh_geo_glc_swe_alb_mol_amr_sod_lat_fin_cic_jav_spa_ind_jpn_knd_kor_scr_slo_tsw_fre_mly_por_hau_mao_mnd_lit_fbf_svk_mlt_cze_nor_guj_afr_qcu_urd_bos_rom_akn_heb_ger_owc_prs_sun_arw_tsn_pol_ewe_bat_tha_aeg_tml_bem_yor_aze_ita_dut_uzb_moo_vie_wly_ven_swt_dgb	-0.134477577283709	-0.317455239065843	0.751609832143033
273	heb_bul_cic_nor_amh_chh_hau_glc_uzb_tur_akn_tag_bem_ukr_mcd_bsq_rus_owc_igb_cnt_ger_bos_lda_guj_moo_svk_hun_tsn_tsw_est_rom_gam_geo_pol_lat_scr_slo_sod_anl_ita_fin_swt_ind_cze_mao_jpn_tml_kor_pan_arw_bam_swe_mly_dut_tig_sun_mnd_hin_ewe_grk_amr_lit_alb_mol_ben_qcu_ctl_por_urd_xho_aeg_krd_wly_fre_jav_prs_yor_afr_ses_bat_tha_mlt_knd_swa_ven_aze_eng_spa_azi_dyu_vie_sid_zul_dgb_fbf	-0.257086584839928	-0.607684905645419	0.544877528908509
274	wly_krd_fbf_scr_mlt_sid_tig_arw_uzb_aze_ses_bat_akn_bul_swe_bsq_urd_aeg_zul_cnt_ukr_lat_ewe_prs_tsw_nor_fin_dgb_moo_hun_mcd_chh_geo_ben_hin_grk_eng_amr_owc_guj_est_ven_mao_lit_jav_jpn_knd_kor_afr_pan_swt_ctl_tag_rom_anl_ind_mnd_ger_tsn_mol_hau_pol_rus_dut_cze_qcu_por_slo_svk_bem_gam_fre_heb_spa_sun_ita_cic_glc_dyu_mly_tha_amh_tml_xho_bam_azi_bos_alb_tur_lda_vie_sod_igb_swa_yor	0.00608658663649621	0.0143259721850742	0.98860060731374
275	sod_cze_xho_svk_chh_owc_wly_bos_azi_uzb_tsw_sun_lda_bul_prs_bsq_afr_aeg_fbf_cnt_slo_mcd_dyu_ger_ewe_lat_hun_swt_bem_est_guj_amh_geo_scr_hin_krd_ukr_anl_hau_dut_fin_cic_jav_arw_tag_jpn_tml_kor_fre_spa_moo_rom_mao_glc_heb_ind_mnd_lit_zul_grk_tig_pan_ben_rus_urd_qcu_nor_swe_eng_swa_mlt_pol_gam_mol_mly_ctl_tsn_alb_ses_bat_tha_sid_knd_igb_dgb_aze_ita_por_tur_bam_vie_amr_akn_yor_ven	-0.727366954021659	-1.74738749944827	0.083871021583913
276	gam_svk_dgb_mcd_tig_hau_amr_ger_uzb_aze_ses_mly_dyu_urd_guj_bsq_ita_sid_yor_cnt_por_fre_swa_spa_zul_lit_hun_moo_tsn_est_pan_amh_geo_lat_mol_afr_rom_owc_heb_arw_fin_cic_ind_swe_tag_jpn_knd_kor_bul_alb_xho_prs_sun_slo_anl_mao_mnd_nor_akn_hin_aeg_ben_pol_glc_dut_qcu_ctl_cze_grk_bem_chh_bos_sod_krd_jav_eng_swt_ukr_lda_bat_tha_wly_tml_igb_bam_azi_rus_scr_tur_tsw_vie_mlt_ven_fbf_ewe	0.570578717417045	1.34946287216709	0.18046432120875
277	sid_rom_bem_urd_sod_heb_owc_cze_aze_uzb_ven_mao_swa_ukr_pan_bsq_spa_hau_fbf_cnt_por_glc_xho_afr_yor_ita_est_lda_swt_hun_arw_amr_geo_slo_nor_grk_krd_wly_amh_mcd_fin_bam_tag_svk_ind_jpn_tml_kor_hin_ctl_cic_lit_sun_bul_gam_mly_mnd_swe_moo_lat_tig_scr_rus_fre_alb_qcu_ger_ben_prs_tsw_aeg_eng_mlt_pol_bat_mol_dyu_guj_tsn_jav_tha_anl_knd_akn_ses_azi_dut_bos_tur_ewe_vie_chh_zul_dgb_igb	-0.172647809398128	-0.407321704647923	0.684707768319172
278	sod_alb_bem_mcd_heb_amr_amh_guj_azi_uzb_moo_ind_igb_pol_urd_bsq_bul_owc_dyu_mnd_ben_krd_tsn_arw_dgb_scr_hun_lda_swa_est_lit_wly_geo_glc_dut_nor_svk_gam_hau_afr_fin_bam_mao_ger_mly_jpn_tml_kor_ita_pan_tsw_cze_sun_rus_aeg_jav_cnt_bos_xho_swe_mlt_prs_fre_spa_grk_qcu_por_hin_ukr_akn_chh_lat_anl_eng_tag_ctl_ewe_mol_yor_bat_tha_tig_knd_ven_cic_tur_rom_slo_aze_zul_vie_sid_ses_fbf_swt	0.457669769585811	1.0769944601382	0.284268555469043
279	mlt_eng_dyu_lat_gam_owc_wly_ben_tur_aze_fbf_tag_bam_cze_glc_bsq_spa_amh_lda_mnd_dut_slo_dgb_pol_tsn_mcd_hun_yor_akn_fin_urd_tig_geo_afr_guj_ita_lit_chh_amr_mol_est_igb_sun_fre_ind_jpn_knd_kor_krd_grk_tsw_por_jav_ukr_sid_mly_cnt_bos_ven_swe_heb_svk_pan_bul_ger_qcu_rom_alb_scr_swt_aeg_nor_hau_arw_mao_hin_swa_rus_cic_bat_tha_anl_tml_ewe_bem_azi_prs_ctl_uzb_ses_vie_sod_xho_zul_moo	0.210964143142031	0.496826285882754	0.620483979383664
280	tig_grk_yor_pol_amr_chh_anl_prs_azi_uzb_bem_bat_swt_ben_mol_bsq_rus_wly_tsw_mnd_hin_afr_xho_pan_akn_dut_fin_ewe_ven_est_lat_amh_geo_ger_glc_mcd_spa_sod_gam_bos_hun_moo_ind_alb_jav_jpn_knd_kor_fre_swe_tsn_por_sun_rom_sid_mly_cnt_guj_lda_ita_aeg_krd_ctl_scr_arw_qcu_eng_bul_urd_ses_heb_nor_mlt_svk_tag_slo_cic_cze_igb_mao_tha_owc_tml_dyu_zul_aze_ukr_lit_tur_dgb_vie_hau_bam_swa_fbf	0.12830363719777	0.302247787345899	0.763138101094963
281	gam_rus_ses_afr_hau_tig_amh_scr_tur_uzb_akn_bat_cic_spa_mol_bsq_rom_heb_moo_mnd_lat_swe_tsw_por_yor_hin_fin_bem_dgb_est_bos_wly_geo_glc_prs_slo_eng_mlt_aeg_pol_hun_bam_mao_cze_mly_jpn_tml_kor_fre_krd_fbf_urd_jav_ukr_owc_ind_cnt_nor_ven_svk_chh_guj_pan_ben_mcd_qcu_ctl_grk_lit_zul_sod_bul_sid_ita_sun_alb_lda_ger_swt_tag_tha_anl_knd_igb_ewe_azi_arw_dut_aze_xho_vie_amr_swa_tsn_dyu	-1.13426180050427	-2.78992159713553	0.00639592216893572
282	tig_fre_swt_ukr_sod_owc_amr_scr_azi_uzb_fbf_mao_zul_ctl_ita_bsq_alb_sid_akn_cnt_cze_ger_xho_rom_swa_pol_est_dgb_igb_fin_eng_heb_geo_pan_ben_bos_krd_aeg_hau_rus_hun_cic_sun_guj_tag_jpn_tml_kor_hin_grk_bam_arw_mly_por_mlt_bat_mnd_bul_ewe_nor_wly_lit_mcd_prs_lat_qcu_urd_slo_glc_dyu_amh_spa_chh_swe_ind_dut_tsw_mol_yor_jav_tha_gam_knd_bem_ven_aze_svk_afr_tur_moo_vie_anl_tsn_ses_lda	-0.23231222788413	-0.549741457394715	0.583814516854176
283	amr_mcd_cic_mol_heb_owc_tig_prs_uzb_azi_tsw_mao_lda_dut_guj_bsq_rom_sod_dyu_cnt_pol_rus_swa_ctl_dgb_urd_fin_zul_tsn_hun_por_hau_geo_ben_alb_afr_arw_chh_sid_swe_est_bem_bat_lat_ind_jpn_knd_kor_eng_slo_ses_bos_mly_fre_mlt_jav_mnd_spa_moo_nor_aeg_krd_glc_ita_ger_qcu_pan_lit_bul_akn_anl_cze_amh_grk_tag_ukr_fbf_hin_xho_sun_tha_gam_tml_igb_ewe_aze_scr_svk_tur_yor_vie_wly_bam_swt_ven	0.375876533390243	0.885764080322571	0.378029271978049
284	wly_prs_swa_rom_amh_heb_gam_mol_aze_uzb_ses_mao_tsn_fre_slo_bsq_ger_sid_ven_mnd_dut_por_cic_krd_bem_bos_hun_tsw_fbf_fin_glc_anl_geo_arw_afr_ita_rus_sod_aeg_pol_est_dyu_sun_spa_bat_jpn_tml_kor_scr_alb_igb_grk_ind_svk_chh_tag_cnt_swe_zul_hin_mlt_guj_ukr_bul_ben_qcu_mcd_ctl_pan_bam_hau_nor_owc_cze_mly_eng_xho_lit_moo_jav_tha_amr_knd_akn_ewe_tur_urd_lat_azi_swt_vie_tig_dgb_yor_lda	-0.318149422098875	-0.752879206362264	0.45342409564142
285	gam_pol_dyu_glc_chh_tig_mlt_rom_aze_tur_yor_sun_cic_ben_urd_bsq_pan_aeg_bem_mnd_spa_fre_lda_scr_ewe_dut_hun_swt_ses_fin_afr_hau_geo_bul_guj_nor_lat_amr_sid_ger_est_akn_bat_mcd_tag_jpn_tml_kor_ita_slo_tsw_cze_mly_por_owc_jav_cnt_ukr_fbf_rus_heb_grk_eng_arw_krd_qcu_mol_lit_alb_tsn_wly_bos_amh_prs_mao_hin_igb_svk_bam_ind_tha_anl_knd_dgb_ven_uzb_swe_ctl_azi_swa_vie_sod_zul_moo_xho	-0.52331882390443	-1.2454011586184	0.216113042627151
286	sod_alb_cic_ger_hau_anl_amr_ben_aze_azi_moo_mly_tsn_cze_ctl_bsq_grk_sid_bam_mnd_dut_rom_lda_ukr_fbf_slo_fin_zul_akn_hun_fre_mlt_geo_mol_pol_scr_prs_owc_gam_lat_est_ven_bat_rus_tag_jpn_knd_kor_guj_lit_xho_urd_mao_hin_amh_ind_cnt_bos_swa_krd_heb_afr_spa_glc_mcd_qcu_bul_pan_ita_ses_wly_swe_aeg_por_jav_nor_ewe_eng_yor_sun_tha_chh_tml_tsw_dyu_uzb_svk_arw_tur_dgb_vie_tig_swt_igb_bem	0.402455259189347	0.94767485492933	0.345751001414064
287	heb_lat_tsn_pol_sod_anl_gam_cze_aze_uzb_fbf_mao_swt_alb_lit_bsq_guj_owc_bam_mnd_rom_bos_ven_bul_ses_mcd_hun_tsw_lda_est_arw_amh_geo_por_ita_dut_nor_aeg_amr_pan_fin_zul_ind_slo_jav_jpn_tml_kor_swe_ger_swa_fre_bat_ctl_wly_mly_cnt_prs_cic_ben_chh_eng_grk_mol_scr_qcu_svk_krd_glc_bem_sid_ukr_mlt_afr_sun_urd_xho_rus_dgb_tag_tha_tig_knd_dyu_igb_tur_spa_hin_azi_moo_vie_hau_akn_ewe_yor	-0.796333277152506	-1.91616168531984	0.0584157075893593
288	owc_por_zul_afr_anl_chh_heb_ita_tur_uzb_swt_ind_dgb_prs_bos_bsq_dut_sid_tsw_cnt_fre_hin_ses_glc_igb_ukr_hun_bem_lda_est_mol_gam_geo_nor_slo_ctl_lat_wly_amr_grk_fin_tsn_tag_cze_mao_jpn_tml_kor_pan_scr_cic_lit_jav_alb_aeg_mly_mnd_urd_ven_arw_sod_krd_pol_rus_guj_qcu_spa_bul_mcd_bam_hau_svk_tig_ben_bat_swe_xho_eng_akn_sun_tha_amh_knd_moo_ewe_aze_rom_ger_azi_fbf_vie_mlt_yor_dyu_swa	0.127226088283789	0.29920207860182	0.765453477009524
289	amr_por_fbf_hin_aeg_sid_anl_eng_tur_aze_igb_mly_ewe_mcd_nor_bsq_svk_mlt_tsw_cnt_afr_fre_ses_ctl_moo_guj_fin_yor_bem_est_grk_tig_geo_krd_lit_rom_pan_hau_sod_alb_hun_cic_sun_bul_tag_jpn_tml_kor_bos_ben_tsn_arw_mao_spa_heb_ind_mnd_ita_akn_cze_chh_ukr_mol_swe_rus_qcu_ger_slo_urd_xho_wly_dut_gam_scr_jav_lat_swt_prs_lda_bat_tha_owc_knd_zul_dgb_azi_glc_pol_uzb_ven_vie_amh_bam_swa_dyu	-0.115965563145244	-0.273445534227523	0.785117103308111
290	hau_ben_moo_ita_amr_tig_heb_arw_aze_uzb_bam_mao_swt_afr_ukr_bsq_por_amh_lda_mnd_fre_urd_fbf_alb_ses_rus_fin_igb_dgb_est_ctl_gam_geo_slo_mol_spa_lat_sod_anl_bul_hun_akn_jav_grk_tag_jpn_knd_kor_glc_pol_swa_prs_sun_pan_sid_ind_cnt_mcd_cic_dut_owc_guj_hin_krd_svk_qcu_cze_bos_swe_xho_wly_scr_chh_eng_bat_rom_yor_lit_ven_mly_tha_aeg_tml_bem_ewe_azi_ger_nor_tur_dyu_vie_mlt_tsn_tsw_zul	-0.702729449808229	-1.68525012961572	0.0952931595857529
291	aeg_cze_tsw_scr_amh_wly_chh_ita_azi_aze_xho_sun_bam_eng_urd_bsq_krd_tig_yor_cnt_guj_ukr_ses_mcd_zul_mol_hun_ven_igb_fin_spa_sid_geo_fre_afr_ben_hin_mlt_amr_pan_est_bem_jav_lit_mao_jpn_tml_kor_ger_grk_ewe_bos_ind_lat_hau_bat_mnd_bul_cic_dut_gam_nor_rom_alb_svk_qcu_arw_swe_slo_tsn_owc_glc_heb_pol_tag_ctl_dyu_rus_moo_mly_tha_sod_knd_fbf_akn_uzb_por_prs_tur_swt_vie_anl_lda_swa_dgb	-0.211962050024823	-0.500135698489025	0.618160929839074
292	wly_rus_tsw_ger_amr_sod_anl_spa_azi_tur_bam_mao_tsn_glc_por_bsq_cze_hau_dyu_cnt_lit_swe_ewe_ben_bem_mol_hun_moo_ses_fin_slo_mlt_geo_afr_lat_mcd_urd_gam_chh_alb_est_fbf_ind_ukr_tag_jpn_tml_kor_krd_hin_yor_pan_mly_ita_sid_sun_mnd_svk_igb_rom_heb_bul_pol_eng_fre_qcu_prs_bos_guj_dgb_amh_grk_owc_nor_bat_ctl_xho_scr_akn_jav_tha_aeg_knd_swt_cic_aze_arw_dut_uzb_swa_vie_tig_ven_lda_zul	-0.649405077546875	-1.55233785218692	0.123977965743149
293	sid_spa_xho_lat_chh_owc_anl_bul_tur_uzb_yor_tag_swt_glc_mcd_bsq_lit_aeg_cic_mnd_dut_guj_bam_arw_dgb_pan_hun_moo_igb_fin_mol_amh_geo_swe_krd_scr_por_heb_hau_ukr_est_ven_mao_prs_sun_jpn_knd_kor_svk_fre_fbf_slo_bat_afr_amr_mly_cnt_ita_swa_alb_gam_rus_grk_ger_pol_qcu_eng_bos_ctl_dyu_sod_rom_tig_hin_ind_ben_bem_urd_lda_jav_tha_wly_tml_tsn_ses_aze_nor_cze_azi_ewe_vie_mlt_akn_tsw_zul	-0.561425014701733	-1.33697738692354	0.184491251476488
294	chh_guj_bem_dut_sod_anl_mlt_mcd_azi_aze_igb_sun_fbf_rom_krd_bsq_ben_hau_tsn_cnt_ukr_rus_ewe_bos_xho_swe_hun_lda_tsw_fin_grk_amh_geo_glc_lit_ger_scr_owc_aeg_urd_est_moo_tag_eng_ind_jpn_knd_kor_nor_slo_yor_alb_mly_prs_amr_mao_mnd_bul_ven_mol_tig_spa_afr_cze_fre_qcu_lat_pan_hin_zul_gam_pol_wly_ita_jav_arw_swa_ctl_cic_bat_tha_sid_tml_dgb_ses_uzb_svk_por_tur_dyu_vie_heb_swt_bam_akn	-0.658860076658172	-1.58070464597643	0.117340830244834
295	amr_bos_swt_ukr_hau_sid_mlt_arw_tur_aze_ewe_ind_yor_ita_ger_bsq_mcd_aeg_zul_cnt_grk_hin_tsn_dut_dyu_krd_hun_igb_cic_fin_por_owc_geo_ben_eng_lit_urd_sod_tig_spa_est_dgb_mly_scr_mao_jpn_tml_kor_mol_bul_xho_lat_tag_nor_amh_bat_mnd_pan_lda_slo_wly_swe_rus_cze_afr_qcu_rom_glc_svk_swa_gam_prs_chh_guj_jav_ctl_bem_pol_tsw_sun_tha_heb_knd_bam_ses_uzb_fre_alb_azi_fbf_vie_anl_akn_ven_moo	-0.846374314246225	-2.04142163278675	0.044042015542075
296	tig_alb_swt_eng_wly_hau_amh_pol_azi_uzb_dyu_mly_ewe_scr_slo_bsq_por_sod_moo_cnt_fre_ita_ven_guj_ses_mcd_fin_igb_bam_est_hin_chh_geo_svk_ukr_krd_ben_sid_mlt_swe_hun_swa_bat_nor_tag_jpn_tml_kor_cze_spa_zul_pan_sun_dut_gam_mao_mnd_urd_lda_glc_anl_prs_rus_mol_rom_qcu_ctl_afr_ger_bem_heb_grk_aeg_arw_ind_lit_cic_bos_tsn_jav_tha_amr_knd_akn_fbf_aze_bul_lat_tur_yor_vie_owc_xho_tsw_dgb	0.299933352120425	0.705817732501501	0.48206581905913
297	aeg_prs_moo_ben_chh_sid_tig_glc_tur_azi_dgb_sun_zul_bul_svk_bsq_mol_sod_xho_mnd_cze_alb_ewe_grk_bem_krd_fin_bam_tsw_est_rom_gam_geo_bos_pol_afr_scr_amh_hau_nor_hun_lda_jav_lat_bat_jpn_tml_kor_por_fre_swt_urd_mao_ctl_wly_tag_cnt_eng_yor_arw_amr_guj_dut_spa_slo_qcu_lit_ukr_rus_fbf_mlt_ger_owc_pan_ind_hin_ses_ita_igb_mly_tha_anl_knd_ven_tsn_aze_mcd_swe_uzb_dyu_vie_heb_cic_akn_swa	-0.777752421108238	-1.87129647882442	0.0644477020906518
298	sid_fre_ewe_hin_aeg_hau_chh_dut_azi_aze_xho_jav_zul_nor_mol_bsq_mcd_mlt_igb_cnt_grk_cze_moo_glc_ses_ben_hun_tsw_tsn_fin_arw_gam_geo_ger_pol_afr_krd_amh_wly_svk_est_fbf_sun_lit_mly_jpn_tml_kor_rus_lat_swt_alb_tag_eng_heb_mao_mnd_pan_swa_ita_owc_guj_rom_urd_slo_qcu_prs_ukr_bul_dgb_tig_ctl_sod_swe_ind_scr_dyu_spa_yor_bat_tha_anl_knd_akn_ven_uzb_por_bos_tur_bam_vie_amr_lda_bem_cic	-0.124667785969667	-0.294370436081157	0.769130901264879
299	wly_ctl_swt_mol_amh_sod_chh_arw_uzb_aze_ven_sun_zul_cze_alb_bsq_prs_amr_bem_cnt_ger_pol_cic_spa_swa_ukr_fin_moo_fbf_hun_urd_gam_geo_lit_guj_ita_krd_tig_sid_fre_est_dyu_ind_mcd_bat_jpn_tml_kor_swe_dut_akn_scr_jav_rus_owc_mao_mnd_slo_lda_bos_hau_bul_ben_svk_pan_qcu_por_rom_grk_dgb_heb_hin_aeg_lat_mly_eng_ewe_nor_xho_tag_tha_anl_knd_tsn_tsw_tur_afr_glc_azi_ses_vie_mlt_bam_igb_yor	-0.0337195084566723	-0.0793769255804037	0.936903373347835
300	aeg_pan_xho_scr_sod_sid_mlt_ctl_uzb_tur_fbf_mao_igb_spa_afr_bsq_por_heb_dgb_mnd_bul_svk_tsw_glc_ven_guj_hun_zul_cic_est_ben_gam_geo_hin_alb_dut_cze_chh_anl_urd_fin_akn_jav_ita_tag_jpn_knd_kor_bos_mol_moo_rus_sun_lat_amh_ind_cnt_ukr_ewe_fre_owc_pol_grk_lit_rom_qcu_eng_ger_krd_tsn_tig_slo_wly_arw_mly_nor_yor_swe_swa_bat_tha_amr_tml_dyu_swt_azi_prs_mcd_aze_bam_vie_hau_bem_ses_lda	-0.865027872706307	-2.08822628131197	0.0395105517532697
301	aeg_arw_tsn_fre_sid_amr_owc_bos_aze_uzb_igb_sun_cic_krd_urd_bsq_cze_gam_swa_mnd_prs_guj_dgb_ita_bam_hin_est_bem_ven_fin_lit_heb_geo_lat_eng_mcd_grk_mlt_tig_ben_hun_fbf_jav_svk_mly_jpn_tml_kor_afr_ctl_akn_por_tag_rus_anl_bat_cnt_pol_lda_swe_amh_rom_bul_spa_dut_qcu_slo_pan_glc_moo_chh_nor_hau_ger_mao_scr_xho_ukr_dyu_ind_tha_wly_knd_ses_tsw_tur_alb_mol_azi_ewe_vie_sod_yor_swt_zul	-0.0977107926471804	-0.230408645129264	0.818280322452096
302	sod_arw_bam_ger_chh_wly_hau_por_uzb_tur_zul_bat_tsn_lat_cze_bsq_lit_mlt_tsw_cnt_prs_ctl_igb_scr_ewe_nor_hun_dgb_yor_est_mcd_amh_geo_svk_spa_swe_alb_anl_heb_grk_fin_cic_jav_afr_mly_jpn_tml_kor_ita_eng_dyu_krd_sun_fre_tig_mao_mnd_ben_lda_guj_amr_ukr_pan_rus_mol_qcu_slo_rom_bos_akn_owc_pol_aeg_bul_tag_urd_bem_hin_moo_ind_tha_gam_knd_swt_ses_aze_glc_dut_azi_swa_vie_sid_ven_fbf_xho	-0.131680447163807	-0.310626139851123	0.756779957578524
303	sod_mcd_ewe_slo_wly_heb_tig_pan_aze_azi_moo_sun_dgb_nor_grk_bsq_mol_amr_fbf_cnt_ctl_dut_akn_rus_swt_fre_hun_tsw_tsn_est_ger_amh_geo_rom_urd_svk_lat_chh_hau_glc_fin_igb_mly_pol_jav_jpn_tml_kor_ukr_hin_yor_guj_ind_ita_aeg_tag_mnd_eng_cic_cze_owc_bos_ben_alb_arw_qcu_scr_bul_prs_swa_anl_spa_gam_swe_bat_lit_ven_krd_dyu_mao_tha_sid_knd_bem_ses_tur_por_afr_uzb_zul_vie_mlt_bam_xho_lda	0.217512700521106	0.511967640414883	0.609887278626093
304	chh_mol_bem_ben_wly_tig_gam_eng_aze_uzb_dgb_mly_akn_spa_pan_bsq_fre_mlt_xho_mnd_ukr_krd_igb_urd_swt_swe_hun_swa_bam_est_ita_hau_geo_alb_pol_cze_rus_amh_anl_slo_fin_tsn_bat_dut_ind_jpn_knd_kor_lit_svk_dyu_hin_sun_bul_amr_tag_cnt_ctl_yor_afr_sod_scr_grk_por_ger_qcu_rom_arw_lat_ses_sid_nor_owc_glc_jav_prs_cic_guj_lda_mao_tha_aeg_tml_ewe_ven_tur_mcd_bos_azi_zul_vie_heb_moo_fbf_tsw	-0.663783207491893	-1.59015528349582	0.11519363174762
305	tig_lit_bam_ita_chh_amr_anl_alb_uzb_aze_tsn_jav_ven_fre_krd_bsq_bul_wly_xho_mnd_mol_cze_swt_afr_ses_eng_hun_zul_lda_fin_ctl_amh_geo_mcd_swe_slo_rus_gam_owc_svk_est_igb_sun_prs_ind_jpn_knd_kor_dut_glc_cic_spa_bat_guj_heb_tag_cnt_nor_akn_urd_aeg_arw_bos_ukr_lat_qcu_hin_pol_scr_swa_sod_grk_sid_por_mly_rom_dyu_ben_fbf_mao_tha_mlt_tml_ewe_tsw_azi_pan_ger_tur_bem_vie_hau_moo_yor_dgb	0.117404786152026	0.276452374963636	0.782814084621044
306	hau_slo_tsn_lit_mlt_tig_gam_ben_aze_azi_fbf_jav_igb_pan_dut_bsq_spa_amr_bam_cnt_ita_rom_swa_pol_bem_svk_fin_moo_cic_hun_bul_owc_geo_afr_nor_lat_rus_heb_aeg_ger_est_ven_mao_urd_ind_jpn_tml_kor_bos_arw_yor_mol_sun_guj_sod_bat_mnd_eng_xho_fre_sid_mcd_hin_por_prs_qcu_glc_swe_alb_zul_amh_grk_wly_cze_mly_ukr_ewe_krd_tsw_tag_tha_chh_knd_dgb_dyu_tur_ctl_scr_uzb_lda_vie_anl_swt_ses_akn	-0.672090592125627	-1.60879485078904	0.111050804118586
307	aeg_bul_moo_mcd_sid_owc_chh_alb_azi_aze_igb_bat_akn_hin_pol_bsq_scr_hau_bam_mnd_ukr_krd_cic_por_fbf_fre_hun_lda_tsw_fin_bos_sod_geo_swe_rom_prs_lit_mlt_heb_afr_est_yor_mao_nor_ind_jpn_knd_kor_slo_pan_bem_mol_jav_lat_tig_tag_cnt_grk_ven_ctl_gam_spa_dut_eng_svk_qcu_urd_ger_arw_swt_anl_glc_amh_ita_mly_ben_zul_cze_dyu_sun_tha_amr_tml_ses_xho_uzb_guj_rus_tur_dgb_vie_wly_swa_tsn_ewe	-0.75709509550438	-1.81902597234252	0.0721256351452861
308	amh_svk_akn_grk_tig_chh_mlt_glc_tur_uzb_zul_ind_swa_ger_urd_bsq_pan_anl_dgb_mnd_lat_swe_bam_alb_cic_bul_fin_ven_tsn_hun_mcd_sod_geo_prs_fre_ben_pol_heb_wly_cze_est_ewe_mao_mol_bat_jpn_tml_kor_ctl_scr_swt_hin_tag_afr_owc_jav_cnt_rus_dyu_nor_hau_rom_krd_guj_ukr_qcu_lit_por_spa_xho_aeg_eng_sid_bos_sun_arw_fbf_ita_tsw_mly_tha_gam_knd_yor_moo_aze_dut_slo_azi_ses_vie_amr_lda_igb_bem	-0.781594600706817	-1.88660064637627	0.062333881017441
309	hau_por_akn_bos_heb_gam_amr_ita_uzb_aze_ses_tag_tsn_slo_ger_bsq_glc_tig_ewe_cnt_scr_mol_fbf_alb_ven_urd_hun_igb_lda_est_rom_sod_geo_rus_pan_swe_lat_chh_aeg_guj_fin_swt_bat_spa_jav_jpn_knd_kor_dut_arw_swa_grk_mly_mcd_sid_ind_mnd_pol_tsw_cze_anl_prs_ctl_svk_bul_qcu_lit_fre_nor_bem_owc_ukr_amh_afr_mao_hin_xho_ben_moo_sun_tha_mlt_tml_cic_dyu_azi_krd_eng_tur_zul_vie_wly_dgb_yor_bam	-0.0446744421708845	-0.105238147681511	0.916413489605873
310	owc_glc_dgb_rom_amr_sod_tig_pan_tur_azi_xho_mao_yor_ger_dut_bsq_ukr_amh_cic_mnd_bul_arw_ven_hin_tsn_swe_hun_moo_fbf_fin_lit_sid_geo_cze_grk_bos_guj_hau_mlt_krd_est_igb_jav_alb_bat_jpn_tml_kor_fre_rus_bem_slo_sun_afr_wly_mly_cnt_scr_lda_eng_aeg_lat_ctl_prs_pol_qcu_por_nor_spa_swa_chh_mcd_gam_urd_ind_ita_akn_ben_dyu_tag_tha_anl_knd_ses_bam_aze_mol_svk_uzb_tsw_vie_heb_zul_swt_ewe	-0.234241846637695	-0.553432475855017	0.581295386636359
311	aeg_cze_tsw_dut_owc_anl_chh_swe_tur_uzb_zul_jav_ewe_prs_hin_bsq_ukr_heb_dgb_cnt_ger_pol_ses_ctl_xho_arw_fin_swa_yor_est_svk_sod_geo_afr_mol_bul_ita_gam_amr_glc_hun_tsn_mao_ben_tag_jpn_tml_kor_eng_lit_moo_slo_ind_por_sid_bat_mnd_pan_swt_nor_wly_krd_scr_rus_alb_qcu_grk_guj_urd_igb_hau_fre_amh_lat_sun_spa_akn_bos_dyu_mly_tha_mlt_knd_cic_ven_aze_mcd_rom_azi_bem_vie_tig_bam_fbf_lda	-0.989553825267335	-2.40338107874036	0.0182284371416331
312	hau_afr_tsn_ctl_gam_amr_anl_mol_uzb_azi_ses_ind_tsw_hin_grk_bsq_pol_mlt_fbf_mnd_ger_pan_xho_bos_ewe_rom_fin_yor_dyu_hun_cze_chh_geo_alb_ita_lat_swe_aeg_amh_eng_est_swa_jav_dut_sun_jpn_tml_kor_scr_bul_moo_krd_bat_svk_heb_mly_cnt_nor_bem_prs_tig_guj_ukr_arw_por_qcu_rus_glc_spa_bam_wly_urd_owc_fre_tag_mcd_akn_slo_zul_mao_tha_sod_knd_dgb_ven_aze_ben_lit_tur_lda_vie_sid_swt_igb_cic	-0.967208223293289	-2.35369465432324	0.0206933274560413
313	owc_mcd_akn_grk_heb_amr_tig_prs_azi_uzb_bem_sun_ewe_lit_rom_bsq_rus_chh_dyu_cnt_guj_dut_ven_por_igb_arw_hun_dgb_yor_est_scr_gam_geo_spa_ctl_slo_glc_hau_amh_mol_fin_cic_tag_bul_bat_jpn_tml_kor_ukr_swe_xho_svk_mly_bos_sid_ind_mnd_hin_fbf_alb_anl_eng_pan_cze_ger_qcu_afr_urd_fre_zul_aeg_ita_mlt_krd_mao_nor_tsw_pol_bam_jav_tha_sod_knd_swa_lda_tur_lat_ben_aze_swt_vie_wly_tsn_moo_ses	0.171460314380801	0.40396085369262	0.687168923289758
314	anl_lit_bem_mol_heb_owc_sid_pol_uzb_aze_zul_ind_yor_krd_dut_bsq_urd_chh_xho_cnt_ukr_hin_fbf_alb_swa_rom_hun_ewe_dyu_est_rus_mlt_geo_afr_arw_eng_ger_aeg_tig_nor_fin_tsw_mao_pan_tag_jpn_knd_kor_grk_slo_moo_bos_jav_prs_amh_sun_mnd_bul_cic_fre_wly_svk_glc_cze_swe_qcu_mcd_guj_por_ven_gam_ita_amr_spa_bat_lat_bam_ctl_ses_mly_tha_hau_tml_dgb_tsn_azi_scr_ben_tur_igb_vie_sod_akn_swt_lda	-0.778831209614851	-1.87941782031594	0.0633186080223375
315	anl_por_ven_afr_heb_amr_aeg_guj_tur_aze_akn_mao_yor_rus_bos_bsq_mol_sid_lda_cnt_mcd_hin_tsn_ctl_fbf_pol_fin_swa_cic_hun_nor_wly_geo_ger_alb_ukr_arw_hau_sod_slo_est_moo_bat_krd_mly_jpn_knd_kor_svk_scr_bem_fre_jav_dut_mlt_tag_mnd_lit_bam_spa_gam_prs_eng_rom_urd_qcu_cze_swe_grk_swt_amh_ita_owc_lat_sun_bul_dyu_ben_ewe_ind_tha_chh_tml_zul_ses_azi_pan_glc_uzb_igb_vie_tig_dgb_xho_tsw	-0.729144768408395	-1.7538764498805	0.0827460422688999
316	hau_dut_xho_ger_sid_tig_aeg_eng_tur_aze_ses_tag_yor_prs_krd_bsq_grk_heb_zul_mnd_ctl_scr_tsw_bul_bam_glc_hun_fbf_swt_fin_fre_sod_geo_arw_alb_hin_ita_wly_anl_lit_est_lda_mao_svk_bat_jpn_tml_kor_urd_guj_swa_mol_ind_slo_owc_mly_cnt_swe_ewe_rus_amh_rom_afr_pan_cze_qcu_ben_mcd_bos_tsn_mlt_pol_chh_ukr_sun_spa_cic_por_dgb_jav_tha_gam_knd_dyu_akn_azi_lat_nor_uzb_bem_vie_amr_ven_moo_igb	-0.567933193474142	-1.35354492790762	0.179162234286626
317	hau_mcd_bam_ctl_wly_amh_heb_rom_azi_tur_swt_tag_ses_urd_svk_bsq_krd_aeg_igb_mnd_prs_swe_tsn_arw_zul_ger_est_ven_lda_fin_bul_sid_geo_cze_ukr_bos_pan_owc_anl_slo_hun_yor_ind_eng_jav_jpn_knd_kor_rus_dut_swa_alb_bat_lit_sod_mly_cnt_glc_fbf_fre_chh_hin_afr_guj_por_qcu_grk_pol_nor_cic_amr_scr_tig_ben_sun_spa_tsw_lat_xho_mao_tha_mlt_tml_ewe_dyu_aze_mol_ita_uzb_dgb_vie_gam_moo_akn_bem	-0.173803981902004	-0.409859792526589	0.682851373805623
318	chh_rus_ewe_ukr_aeg_wly_owc_lit_tur_azi_moo_tag_lda_glc_dut_bsq_afr_anl_akn_mnd_ger_grk_dgb_ctl_dyu_pol_fin_igb_ven_hun_ben_amh_geo_mol_lat_guj_alb_sid_heb_cze_est_xho_mly_nor_bat_jpn_tml_kor_por_pan_cic_slo_mao_swe_gam_jav_cnt_mcd_ses_rom_tig_prs_ita_fre_krd_qcu_arw_eng_urd_yor_amr_spa_hau_svk_sun_bul_bem_hin_swt_ind_tha_sod_knd_tsw_fbf_aze_scr_bos_uzb_zul_vie_mlt_tsn_bam_swa	-0.386439521565009	-0.915253874090112	0.362425432650879
319	aeg_guj_igb_scr_hau_wly_sid_glc_tur_uzb_ewe_jav_swa_ita_ukr_bsq_mcd_amr_bem_mnd_pan_alb_dgb_slo_zul_urd_est_bam_akn_fin_svk_gam_geo_bos_grk_eng_mol_tig_chh_bul_hun_tsw_ind_spa_bat_jpn_tml_kor_por_ger_xho_lit_sun_arw_heb_mao_cnt_dut_fbf_ben_mlt_nor_afr_swe_fre_qcu_rom_cze_ctl_swt_sod_pol_anl_hin_tag_lat_dyu_rus_cic_mly_tha_owc_knd_moo_tsn_azi_krd_prs_aze_yor_vie_amh_lda_ven_ses	0.268784495085229	0.632418155953774	0.528665474428999
320	owc_ctl_xho_mol_gam_amh_sid_krd_tur_uzb_bam_sun_yor_ger_svk_bsq_rom_heb_dgb_cnt_glc_eng_ses_mcd_moo_grk_hun_cic_tsw_est_hin_anl_geo_pol_prs_pan_bos_mlt_chh_lat_fin_akn_jav_nor_mao_jpn_knd_kor_ukr_spa_tsn_bul_tag_urd_sod_ind_mnd_alb_ven_cze_tig_guj_ben_lit_rus_qcu_slo_arw_ita_dyu_wly_scr_amr_swe_bat_afr_swt_por_igb_mly_tha_aeg_tml_bem_zul_azi_dut_fre_aze_swa_vie_hau_fbf_ewe_lda	-1.03793424413215	-2.53322711229327	0.0129755926844458
321	mlt_ger_bam_pan_amh_owc_anl_mol_uzb_tur_dyu_ind_bem_nor_afr_bsq_lat_gam_moo_cnt_pol_rom_cic_rus_swa_eng_fin_igb_dgb_hun_krd_heb_geo_bul_spa_grk_swe_tig_hau_hin_est_ven_sun_lit_bat_jpn_tml_kor_ukr_urd_fbf_prs_tag_ben_amr_jav_mnd_alb_swt_slo_sid_glc_ita_guj_bos_qcu_dut_ctl_por_xho_sod_fre_chh_arw_mao_svk_tsw_mcd_ses_mly_tha_wly_knd_tsn_zul_aze_cze_scr_azi_akn_vie_aeg_lda_ewe_yor	-0.820682736184014	-1.98147476808371	0.0504910350913453
322	tig_scr_bem_ita_mlt_sid_sod_por_uzb_azi_ses_ind_dgb_slo_krd_bsq_ben_anl_igb_cnt_urd_ctl_cic_ukr_ewe_arw_hun_swa_lda_est_eng_heb_geo_dut_fre_rus_rom_gam_amh_prs_fin_akn_tag_ger_mly_jpn_tml_kor_afr_pan_tsw_mol_bat_grk_owc_sun_mnd_svk_swt_hin_aeg_guj_nor_cze_mcd_qcu_bos_bul_spa_tsn_chh_lit_hau_alb_jav_pol_dyu_glc_xho_mao_tha_amr_knd_fbf_bam_aze_lat_swe_tur_zul_vie_wly_yor_ven_moo	0.070495848475818	0.165948255484972	0.868557905681322
323	sod_rom_akn_guj_sid_amh_hau_bos_aze_tur_fbf_bat_igb_swe_arw_bsq_pol_aeg_ven_cnt_mol_dut_cic_ger_bem_rus_fin_zul_xho_est_spa_wly_geo_ctl_nor_krd_por_tig_mlt_alb_hun_swt_mao_svk_tag_jpn_knd_kor_lit_ben_dgb_pan_jav_grk_owc_sun_mnd_bul_yor_scr_chh_prs_fre_ukr_afr_qcu_eng_urd_mcd_tsn_anl_cze_heb_slo_mly_hin_ewe_glc_tsw_ind_tha_amr_tml_dyu_ses_azi_ita_lat_uzb_swa_vie_gam_lda_bam_moo	-0.749707822376608	-1.80085279826968	0.0749674301092881
324	tig_eng_tsn_alb_amr_sod_wly_urd_uzb_tur_dyu_mao_xho_lit_hin_bsq_ita_owc_fbf_cnt_prs_mcd_bem_pol_ewe_nor_fin_swa_lda_est_scr_amh_geo_swe_mol_rom_por_hau_aeg_fre_hun_ven_sun_cze_bat_jpn_tml_kor_ger_guj_akn_pan_tag_ben_mlt_jav_mnd_svk_cic_rus_heb_dut_arw_krd_ctl_qcu_afr_slo_spa_yor_gam_lat_anl_ukr_ind_bos_bam_grk_zul_mly_tha_sid_knd_igb_dgb_azi_bul_glc_aze_swt_vie_chh_ses_moo_tsw	0.0458835437531675	0.108087113063512	0.914159443611849
325	chh_swe_ven_mcd_hau_gam_wly_lat_tur_aze_igb_mao_moo_mol_spa_bsq_bos_aeg_ewe_cnt_grk_lit_dyu_alb_fbf_ger_fin_ses_swt_est_ukr_sid_geo_glc_hin_fre_bul_amr_anl_rus_hun_yor_sun_cze_mly_jpn_knd_kor_guj_dut_dgb_por_tag_svk_tig_ind_mnd_krd_bem_prs_heb_afr_pan_pol_eng_qcu_slo_ctl_nor_zul_sod_arw_owc_ben_bat_scr_tsn_rom_bam_jav_tha_amh_tml_xho_akn_uzb_urd_ita_azi_tsw_vie_mlt_cic_lda_swa	-0.635334644689917	-1.5225346836783	0.131268308319373
326	hau_prs_lda_scr_anl_gam_tig_slo_tur_uzb_yor_mly_swt_alb_bul_bsq_pan_aeg_ven_mnd_mcd_cze_xho_por_tsw_krd_est_dyu_tsn_fin_glc_chh_geo_dut_afr_ben_nor_owc_sod_guj_hun_fbf_mao_hin_tag_jpn_knd_kor_pol_rus_swa_bos_sun_swe_mlt_ind_cnt_rom_akn_lit_sid_eng_urd_svk_ukr_qcu_fre_spa_ger_ewe_wly_grk_amr_mol_bat_ctl_bem_arw_cic_jav_tha_amh_tml_zul_bam_azi_lat_ita_aze_moo_vie_heb_igb_dgb_ses	0.45996014379145	1.08524640224969	0.280617719854673
327	amh_lit_dgb_glc_gam_heb_sod_ger_aze_tur_ven_tag_bam_svk_ukr_bsq_lat_wly_ewe_cnt_rus_hin_ses_ctl_dyu_eng_hun_yor_igb_est_bul_sid_geo_dut_arw_scr_guj_owc_amr_alb_fin_xho_ind_bos_mly_jpn_tml_kor_mol_swe_swa_ben_jav_rom_tig_bat_mnd_mcd_tsn_pol_chh_ita_slo_nor_grk_qcu_fre_cze_pan_tsw_anl_afr_mlt_urd_mao_por_swt_krd_bem_sun_tha_hau_knd_fbf_lda_uzb_prs_spa_azi_zul_vie_aeg_akn_moo_cic	-0.273562585388988	-0.6470512815125	0.519192657311885
328	amh_eng_dgb_mol_chh_mlt_sod_ukr_uzb_azi_yor_tag_tsn_cze_rus_bsq_alb_aeg_ses_cnt_pol_lat_xho_spa_fbf_bos_est_akn_cic_fin_mcd_gam_geo_por_ger_urd_guj_sid_anl_scr_hun_bem_jav_svk_mly_jpn_tml_kor_ben_bul_moo_lit_ind_fre_heb_bat_mnd_arw_dyu_slo_amr_pan_afr_ctl_hin_qcu_dut_glc_grk_tsw_hau_krd_wly_swe_mao_prs_zul_rom_lda_sun_tha_tig_knd_bam_igb_tur_ita_nor_aze_ven_vie_owc_swa_swt_ewe	-0.175513186898578	-0.413965764096292	0.679852333982591
329	sid_nor_bem_afr_chh_anl_owc_pan_azi_aze_dyu_jav_ewe_slo_alb_bsq_bos_heb_ven_mnd_fre_ben_tsn_scr_yor_glc_hun_bam_swt_est_hin_aeg_geo_pol_krd_prs_rus_gam_amh_grk_fin_akn_sun_arw_bat_jpn_knd_kor_por_dut_zul_urd_mly_cze_amr_mao_cnt_ctl_lda_ger_hau_ukr_mcd_swe_guj_qcu_bul_lat_svk_cic_sod_eng_mlt_mol_ind_lit_ses_ita_tsw_tag_tha_tig_tml_fbf_swa_tur_spa_rom_uzb_dgb_vie_wly_xho_moo_igb	-0.707013446332441	-1.70002293946235	0.0924688387723033
330	anl_krd_yor_ben_sid_heb_hau_grk_tur_azi_tsw_tag_lda_pan_rus_bsq_rom_owc_zul_cnt_mcd_slo_swt_arw_dgb_bos_est_moo_ses_hun_guj_chh_geo_cze_ita_prs_ukr_amh_aeg_lit_fin_tsn_sun_lat_bat_jpn_knd_kor_mol_swe_xho_eng_ind_ger_sod_mly_mnd_afr_fbf_alb_gam_pol_hin_nor_fre_qcu_glc_dut_spa_ewe_mlt_por_tig_ctl_jav_svk_akn_bul_swa_mao_tha_wly_tml_ven_dyu_aze_scr_urd_uzb_bam_vie_amr_cic_igb_bem	-0.635740462560537	-1.5196840017066	0.131982975676828
331	sod_ben_moo_nor_amh_wly_chh_rus_azi_uzb_swt_bat_ewe_bul_afr_bsq_por_aeg_zul_mnd_mol_mcd_cic_ukr_dyu_alb_fin_yor_akn_est_lit_hau_geo_bos_fre_cze_spa_sid_anl_scr_hun_fbf_mly_swe_ind_jpn_knd_kor_eng_slo_lda_pol_jav_arw_tig_sun_cnt_dut_dgb_hin_gam_ctl_rom_krd_grk_qcu_urd_ita_prs_ven_heb_ger_amr_pan_mao_glc_igb_lat_tsw_tag_tha_owc_tml_tsn_ses_tur_guj_svk_aze_swa_vie_mlt_bem_xho_bam	-0.0980753612237059	-0.231305837754659	0.817585355198665
332	tig_glc_yor_eng_aeg_amr_hau_bul_tur_aze_moo_mao_ses_guj_mcd_bsq_pol_owc_bem_mnd_bos_rus_tsn_ben_ewe_por_est_swt_xho_fin_alb_amh_geo_grk_fre_svk_afr_mlt_gam_ger_hun_dyu_tag_hin_ind_jpn_tml_kor_slo_spa_zul_nor_mly_ctl_heb_sun_cnt_lit_bam_mol_wly_dut_pan_cze_arw_qcu_lat_urd_rom_fbf_sid_ukr_chh_krd_bat_scr_cic_ita_dgb_jav_tha_anl_knd_tsw_igb_azi_swe_prs_uzb_lda_vie_sod_akn_swa_ven	-0.218386197605012	-0.516012679637778	0.607070237029088
333	chh_cze_lda_lit_sid_owc_amh_swe_tur_uzb_swa_jav_bam_ukr_spa_bsq_prs_sod_igb_mnd_ita_mol_tsn_scr_ewe_dut_hun_dyu_swt_est_urd_wly_geo_slo_svk_pol_fre_tig_mlt_ctl_fin_akn_sun_bos_bat_jpn_knd_kor_lat_afr_yor_por_ind_mcd_anl_mly_cnt_krd_cic_glc_gam_pan_guj_arw_rom_qcu_hin_ben_bul_ses_hau_ger_heb_grk_tag_rus_moo_alb_zul_mao_tha_aeg_tml_dgb_ven_azi_eng_nor_aze_tsw_vie_amr_bem_xho_fbf	-0.594577461862949	-1.41959201902717	0.15906981189534
334	gam_afr_cic_rom_aeg_hau_sid_slo_azi_uzb_xho_bat_fbf_prs_lat_bsq_swe_mlt_ewe_mnd_ukr_krd_zul_spa_moo_hin_hun_dgb_yor_est_guj_chh_geo_glc_grk_ben_cze_tig_heb_scr_fin_akn_sun_bul_mly_jpn_knd_kor_por_mol_lda_eng_tag_arw_owc_jav_cnt_ctl_tsw_pol_anl_lit_bos_alb_mcd_qcu_nor_pan_ger_ven_amh_urd_wly_rus_mao_svk_igb_fre_dyu_ind_tha_sod_tml_bem_bam_tur_dut_ita_aze_tsn_vie_amr_ses_swt_swa	-0.0132989244191479	-0.0313435587331409	0.975062721199778
335	chh_ben_ven_ita_wly_aeg_sod_svk_azi_uzb_dyu_ind_zul_nor_hin_bsq_fre_amh_dgb_mnd_mcd_mol_ewe_pan_tsn_guj_est_swa_tsw_hun_bos_amr_geo_ger_arw_alb_lit_anl_gam_swe_fin_bem_tag_afr_mao_jpn_tml_kor_urd_dut_xho_spa_jav_ctl_tig_bat_cnt_grk_fbf_scr_owc_slo_prs_por_bul_qcu_rus_lat_pol_lda_sid_rom_mlt_krd_mly_eng_igb_ukr_cic_sun_tha_heb_knd_yor_moo_aze_cze_glc_tur_bam_vie_hau_ses_swt_akn	-0.450782485533551	-1.07095720781005	0.286960171292118
336	owc_lat_igb_ger_chh_anl_sod_alb_uzb_tur_dyu_jav_akn_hin_mcd_bsq_por_gam_dgb_cnt_rus_pan_ewe_arw_tsn_nor_est_zul_yor_fin_urd_aeg_geo_cze_lit_scr_prs_heb_tig_bul_hun_ven_sun_slo_ind_jpn_tml_kor_krd_swe_fbf_bos_mly_ita_amh_mao_mnd_glc_tsw_svk_wly_rom_guj_dut_eng_qcu_ukr_fre_spa_lda_amr_ctl_mlt_mol_bat_pol_bem_grk_moo_tag_tha_hau_knd_cic_ses_azi_afr_ben_aze_xho_vie_sid_swt_bam_swa	-0.45163619784657	-1.07336238641804	0.285885771437201
337	hau_pan_xho_mol_owc_heb_tig_ger_aze_tur_lda_bat_zul_prs_dut_bsq_eng_sid_fbf_mnd_cze_spa_akn_ben_moo_rus_fin_igb_dyu_est_grk_sod_geo_ukr_hin_por_nor_gam_wly_arw_hun_swa_mly_bul_sun_jpn_tml_kor_afr_slo_tsn_mcd_mao_guj_mlt_ind_cnt_lat_tsw_scr_chh_urd_pol_rom_ita_qcu_alb_bos_lit_yor_amr_ctl_aeg_fre_jav_swe_bem_svk_bam_tag_tha_amh_knd_ses_ewe_azi_glc_krd_uzb_dgb_vie_anl_cic_ven_swt	-0.0184008908865454	-0.0433418043840038	0.965521989441852
338	amr_alb_fbf_cze_aeg_wly_owc_ita_tur_uzb_cic_mly_lda_nor_arw_bsq_por_gam_swt_cnt_svk_guj_zul_spa_dgb_rom_fin_bam_akn_est_mcd_chh_geo_ben_dut_slo_mol_anl_tig_bos_hun_ses_bat_hin_sun_jpn_knd_kor_eng_urd_dyu_fre_jav_rus_heb_mao_mnd_krd_yor_ukr_sid_pol_pan_ctl_ger_qcu_grk_glc_prs_bem_mlt_lat_sod_lit_ind_scr_moo_bul_ven_tag_tha_hau_tml_swa_ewe_azi_swe_afr_aze_tsw_vie_amh_xho_tsn_igb	0.224255716840652	0.527556337493048	0.599063683494248
339	anl_pol_tsw_glc_tig_aeg_sod_swe_uzb_aze_bam_ind_swa_lat_scr_bsq_ukr_mlt_swt_mnd_krd_ger_ewe_bul_cic_ctl_fin_bem_xho_hun_alb_owc_geo_rus_nor_fre_slo_amh_heb_ita_est_zul_sun_dut_tag_jpn_knd_kor_mol_por_akn_bos_bat_ben_amr_jav_cnt_svk_dgb_lit_sid_spa_urd_prs_mcd_qcu_rom_eng_afr_lda_gam_arw_chh_pan_mao_cze_moo_guj_ven_mly_tha_hau_tml_tsn_dyu_tur_grk_hin_azi_yor_vie_wly_fbf_ses_igb	-0.779451993918405	-1.87516744043088	0.0639074408341074
340	heb_pol_akn_bos_gam_tig_aeg_arw_aze_tur_zul_ind_yor_ita_fre_bsq_nor_chh_ewe_cnt_mcd_por_bam_urd_cic_scr_est_dgb_xho_hun_mol_mlt_geo_svk_krd_pan_lat_owc_amr_alb_fin_bem_jav_spa_sun_jpn_knd_kor_swe_hin_moo_glc_mao_rus_sid_mly_mnd_ger_dyu_dut_amh_afr_prs_grk_slo_qcu_bul_cze_eng_tsn_anl_guj_hau_ukr_tag_rom_igb_ben_tsw_bat_tha_sod_tml_swa_ses_uzb_lit_ctl_azi_ven_vie_wly_fbf_lda_swt	-0.185400575847031	-0.437746457869268	0.662585064404653
341	gam_guj_akn_ctl_tig_aeg_heb_pan_azi_uzb_fbf_ind_ses_por_scr_bsq_arw_sid_igb_mnd_glc_svk_tsw_grk_moo_pol_fin_swa_dgb_est_swe_amr_geo_alb_slo_ger_fre_sod_wly_bos_hun_bem_tag_bul_mly_jpn_knd_kor_ita_urd_zul_afr_jav_prs_mlt_mao_cnt_hin_swt_krd_anl_eng_ukr_lat_mol_qcu_lit_mcd_dut_dyu_amh_spa_hau_rom_sun_rus_cic_cze_ewe_bat_tha_owc_tml_ven_bam_aze_nor_ben_tur_xho_vie_chh_tsn_lda_yor	-0.191756393706777	-0.452910964987137	0.651667726788557
342	sid_ukr_igb_fre_hau_amr_heb_cze_azi_tur_tsw_jav_yor_swe_prs_bsq_krd_sod_bem_cnt_rom_bos_fbf_lit_moo_pol_hun_cic_ses_est_guj_wly_geo_ctl_bul_spa_afr_mlt_aeg_pan_fin_akn_tag_urd_sun_jpn_tml_kor_slo_lat_zul_hin_bat_scr_anl_ind_mnd_ben_swt_mol_tig_eng_dut_ger_por_qcu_svk_nor_alb_ewe_gam_arw_amh_glc_mao_grk_dgb_rus_xho_mly_tha_owc_knd_swa_dyu_uzb_mcd_ita_aze_ven_vie_chh_bam_tsn_lda	-0.479188928413117	-1.13764015875141	0.258193249801458
343	heb_scr_akn_por_gam_tig_sod_bul_azi_aze_fbf_mly_zul_alb_slo_bsq_swe_chh_dgb_cnt_grk_lat_bam_ger_tsn_ukr_hun_bem_yor_fin_mcd_wly_geo_urd_lit_bos_ctl_amr_hau_arw_est_dyu_jav_rom_bat_jpn_tml_kor_pan_afr_tsw_svk_ind_spa_anl_mao_mnd_prs_swt_ben_mlt_pol_nor_cze_rus_qcu_fre_mol_eng_xho_owc_guj_amh_ita_tag_krd_moo_glc_swa_sun_tha_aeg_knd_cic_lda_tur_dut_hin_uzb_ven_vie_sid_igb_ewe_ses	-0.616899581055643	-1.47511557556849	0.143558994142792
344	hau_cze_akn_rom_mlt_amr_chh_pan_uzb_tur_swa_mly_swt_eng_mcd_bsq_mol_owc_lda_cnt_hin_nor_yor_slo_ven_por_fin_dgb_dyu_est_svk_gam_geo_lit_ben_bul_afr_sid_heb_guj_hun_zul_ind_swe_jav_jpn_knd_kor_krd_bos_tsn_pol_bat_alb_anl_sun_mnd_ctl_cic_scr_wly_prs_fre_ukr_grk_qcu_spa_arw_urd_bem_amh_dut_sod_rus_tag_lat_tsw_glc_ses_mao_tha_tig_tml_igb_bam_aze_ger_ita_azi_fbf_vie_aeg_moo_ewe_xho	-0.298840118440102	-0.706948066803295	0.481366370521072
345	tig_rus_swa_arw_amh_heb_sid_por_tur_aze_bam_tag_tsn_krd_ben_bsq_svk_anl_ewe_mnd_urd_glc_cic_ctl_ven_pan_est_zul_dyu_hun_grk_sod_geo_cze_pol_mol_ger_aeg_gam_guj_fin_xho_jav_ita_sun_jpn_tml_kor_afr_spa_akn_bos_mly_ukr_amr_bat_cnt_fre_lda_bul_mlt_lat_alb_lit_prs_qcu_eng_rom_mcd_yor_wly_swe_owc_nor_mao_dut_dgb_slo_tsw_ind_tha_chh_knd_swt_igb_azi_hin_scr_uzb_moo_vie_hau_fbf_bem_ses	-0.599714990248858	-1.43169273821068	0.155584005138067
346	hau_mol_cic_svk_gam_owc_aeg_ger_azi_uzb_xho_ind_ven_pol_glc_bsq_mcd_mlt_fbf_mnd_cze_lit_swt_alb_zul_arw_fin_moo_bem_hun_grk_sod_geo_scr_por_bul_nor_amh_heb_eng_est_lda_bat_fre_sun_jpn_knd_kor_ukr_rus_tsn_ita_jav_swe_wly_mly_cnt_krd_dgb_afr_tig_lat_hin_dut_ben_qcu_rom_slo_bos_ses_anl_urd_sid_ctl_tag_guj_akn_spa_tsw_mao_tha_amr_tml_bam_swa_aze_prs_pan_tur_igb_vie_chh_ewe_dyu_yor	-0.728168305456589	-1.74676874947302	0.0839789473453905
347	amr_nor_swa_lat_mlt_gam_wly_afr_azi_uzb_ven_sun_dyu_mcd_spa_bsq_swe_heb_yor_mnd_urd_por_igb_mol_tsw_ger_est_fbf_moo_hun_hin_amh_geo_rom_pan_prs_pol_tig_anl_bul_fin_tsn_mly_alb_jav_jpn_tml_kor_bos_ita_ses_cze_ind_ukr_owc_mao_cnt_guj_akn_rus_chh_ctl_fre_eng_lit_qcu_glc_dut_grk_xho_aeg_krd_hau_scr_bat_arw_zul_ben_dgb_tag_tha_sid_knd_swt_ewe_aze_slo_svk_tur_lda_vie_sod_bam_bem_cic	0.05112189129168	0.120269895051579	0.904528800456082
348	wly_alb_yor_grk_amr_amh_chh_pan_tur_aze_bam_sun_tsn_ger_spa_bsq_mcd_hau_dyu_mnd_ita_glc_ses_afr_xho_fre_est_ewe_ven_hun_ctl_heb_geo_arw_cze_krd_svk_owc_mlt_rom_fin_zul_jav_pol_bat_jpn_tml_kor_por_scr_akn_swe_ind_dut_tig_tag_cnt_rus_igb_lit_sod_nor_prs_hin_guj_qcu_slo_lat_eng_swt_aeg_ukr_sid_bos_mly_bul_dgb_mol_tsw_mao_tha_gam_knd_fbf_cic_azi_ben_urd_uzb_lda_vie_anl_bem_moo_swa	0.066665041621888	0.157067900302371	0.875531829524491
349	amr_mcd_ewe_hin_tig_gam_owc_rom_aze_uzb_igb_mao_fbf_bos_arw_bsq_mol_amh_bam_cnt_eng_pan_moo_rus_akn_ben_fin_ses_bem_hun_fre_mlt_geo_cze_afr_svk_scr_heb_sid_ita_est_xho_ind_prs_tag_jpn_knd_kor_swe_guj_yor_alb_mly_lit_sod_sun_mnd_nor_dgb_ukr_hau_bul_lat_grk_spa_qcu_dut_ctl_por_tsn_aeg_slo_chh_urd_jav_krd_tsw_glc_zul_bat_tha_wly_tml_ven_swa_azi_ger_pol_tur_cic_vie_anl_dyu_swt_lda	0.16850610647052	0.3974774750693	0.691926219872718
350	aeg_arw_xho_nor_gam_heb_sid_rom_azi_aze_tsw_mao_swa_guj_urd_bsq_ben_tig_ven_mnd_grk_svk_lda_swe_cic_cze_est_yor_akn_hun_pol_mlt_geo_alb_spa_krd_afr_hau_amr_mol_fin_dyu_jav_dut_mly_jpn_tml_kor_hin_ita_dgb_prs_tag_bos_chh_sun_cnt_lat_zul_slo_anl_rus_ctl_pan_eng_qcu_fre_scr_por_bem_owc_ger_wly_mcd_bat_bul_swt_lit_fbf_ind_tha_amh_knd_igb_ses_uzb_glc_ukr_tur_tsn_vie_sod_ewe_bam_moo	-0.951457196146766	-2.31504403600937	0.0228104663347778
351	tig_ctl_lda_mol_wly_sod_amh_prs_azi_tur_zul_mly_ven_pol_cze_bsq_svk_amr_igb_cnt_mcd_swe_xho_scr_swt_ukr_hun_tsw_yor_est_urd_owc_geo_fre_guj_hin_ger_chh_gam_bos_fin_tsn_tag_glc_jav_jpn_tml_kor_ben_bul_ewe_lit_mao_rom_aeg_ind_mnd_pan_moo_afr_anl_eng_lat_ita_por_qcu_slo_spa_nor_ses_mlt_dut_sid_krd_sun_rus_dgb_arw_fbf_bat_tha_hau_knd_cic_bem_uzb_grk_alb_aze_dyu_vie_heb_bam_swa_akn	0.519015043156465	1.22668888695717	0.223036144958339
352	aeg_glc_yor_nor_owc_tig_hau_fre_aze_azi_dgb_mly_bem_prs_por_bsq_ctl_anl_bam_mnd_swe_hin_swt_afr_dyu_cze_fin_akn_swa_est_slo_amh_geo_scr_rus_mol_guj_mlt_gam_lit_hun_fbf_jav_spa_bat_jpn_knd_kor_bos_grk_ven_mcd_mao_pol_amr_tag_cnt_dut_lda_pan_wly_alb_ukr_bul_ger_qcu_rom_krd_eng_zul_heb_svk_sod_arw_ind_ben_tsn_ita_ewe_sun_tha_sid_tml_ses_tsw_tur_urd_lat_uzb_xho_vie_chh_igb_moo_cic	-0.198357900712189	-0.468264946655589	0.640690766745226
353	anl_arw_dyu_dut_chh_amh_sid_glc_uzb_tur_xho_sun_dgb_eng_spa_bsq_krd_aeg_yor_cnt_por_bul_tsn_hin_swa_swe_fin_tsw_akn_hun_guj_gam_geo_pol_pan_scr_fre_tig_mlt_ger_est_zul_mly_cze_ind_jpn_knd_kor_lat_svk_bem_ben_bat_ukr_heb_mao_mnd_afr_igb_rus_amr_lit_urd_mol_slo_qcu_bos_grk_rom_ewe_hau_mcd_sod_alb_tag_nor_lda_ctl_ven_jav_tha_owc_tml_moo_fbf_azi_ita_prs_aze_bam_vie_wly_cic_ses_swt	0.156362756161754	0.367674843678242	0.713951138696431
354	amr_swe_bam_scr_wly_gam_anl_pan_tur_azi_zul_mao_igb_slo_rom_bsq_alb_sid_yor_cnt_ctl_rus_akn_lit_lda_hin_hun_dyu_tsn_est_glc_chh_geo_eng_dut_bos_nor_hau_mlt_ger_fin_swa_mly_lat_sun_jpn_tml_kor_grk_cze_ewe_ukr_jav_arw_amh_ind_mnd_mol_dgb_urd_aeg_ben_fre_spa_svk_qcu_guj_pol_bul_swt_owc_ita_heb_afr_tag_krd_ven_prs_moo_bat_tha_tig_knd_ses_tsw_uzb_por_mcd_aze_cic_vie_sod_fbf_xho_bem	0.158595623508095	0.373093859425958	0.709927627641754
355	chh_prs_akn_swe_sid_mlt_aeg_svk_azi_aze_zul_sun_dgb_fre_afr_bsq_nor_owc_ewe_mnd_slo_por_ven_arw_swa_cze_fin_lda_tsn_est_spa_wly_geo_scr_dut_lat_mol_heb_amr_ctl_hun_yor_bat_urd_mao_jpn_tml_kor_pan_ukr_cic_krd_jav_alb_tig_tag_cnt_mcd_moo_rom_amh_grk_guj_glc_hin_qcu_pol_lit_ben_swt_hau_bul_sod_ita_ind_ger_bam_bos_tsw_mly_tha_gam_knd_fbf_dyu_tur_rus_eng_uzb_xho_vie_anl_bem_ses_igb	-0.39147546958965	-0.928279387673389	0.355665693179095
356	gam_svk_lda_bul_amr_sod_sid_lit_uzb_tur_ses_ind_bam_grk_scr_bsq_swe_mlt_cic_cnt_bos_glc_yor_ctl_fbf_arw_est_akn_ven_hun_cze_wly_geo_ita_ger_lat_mol_anl_chh_ben_fin_dyu_sun_krd_mao_jpn_knd_kor_hin_por_igb_ukr_mly_rus_aeg_bat_mnd_alb_dgb_dut_heb_rom_urd_prs_pan_qcu_mcd_fre_afr_swt_tig_pol_hau_slo_jav_spa_ewe_guj_bem_tag_tha_amh_tml_tsw_tsn_azi_nor_eng_aze_moo_vie_owc_zul_xho_swa	0.260605924502722	0.613458565768222	0.541070689559601
357	anl_spa_akn_pol_sod_chh_amh_fre_uzb_aze_cic_sun_yor_arw_lat_bsq_ger_amr_ewe_cnt_swe_krd_dyu_por_zul_ukr_fin_moo_bem_hun_ben_heb_geo_ita_cze_hin_ctl_gam_sid_glc_est_igb_mly_nor_mao_jpn_tml_kor_alb_pan_tsn_mcd_ind_eng_aeg_jav_mnd_dut_swt_svk_wly_mol_grk_afr_prs_qcu_guj_urd_lit_dgb_mlt_slo_tig_rom_tag_bos_ses_bul_swa_bat_tha_owc_knd_tsw_fbf_tur_rus_scr_azi_bam_vie_hau_lda_ven_xho	0.0611078124795222	0.143795430766202	0.885973139975721
358	heb_fre_ven_nor_hau_owc_wly_krd_aze_uzb_swa_bat_ses_ger_afr_bsq_guj_aeg_xho_cnt_rus_mol_swt_hin_igb_dut_hun_lda_bam_fin_prs_mlt_geo_por_svk_urd_ctl_chh_sod_mcd_est_yor_tag_ita_ind_jpn_tml_kor_rom_pol_moo_alb_mly_glc_sid_sun_mnd_ben_cic_spa_amh_bos_cze_eng_slo_qcu_ukr_lat_scr_tsw_gam_pan_amr_grk_jav_bul_fbf_lit_dyu_mao_tha_tig_knd_bem_tsn_tur_swe_arw_azi_ewe_vie_anl_akn_zul_dgb	-0.543746460039127	-1.29546716849059	0.198365496653429
359	sod_ita_yor_eng_amh_hau_aeg_lit_tur_aze_zul_ind_igb_rom_arw_bsq_mol_mlt_lda_mnd_grk_mcd_dgb_urd_dyu_scr_fin_tsw_tsn_est_bul_heb_geo_lat_rus_ger_cze_owc_chh_pol_hun_cic_sun_ukr_mly_jpn_knd_kor_prs_alb_swa_slo_bat_bos_gam_jav_cnt_ben_ewe_glc_amr_hin_svk_por_guj_qcu_krd_afr_pan_fbf_sid_swe_tig_nor_mao_ctl_xho_dut_moo_tag_tha_wly_tml_ven_bam_uzb_spa_fre_azi_bem_vie_anl_ses_swt_akn	-0.347373547962649	-0.823118066508454	0.412546549502104
360	tig_mol_zul_eng_sid_heb_mlt_pol_azi_uzb_dgb_mao_tsw_arw_fre_bsq_ger_hau_swa_cnt_rom_afr_ses_swe_tsn_urd_fin_igb_ven_hun_scr_amr_geo_glc_lat_spa_ita_wly_chh_bul_est_akn_sun_bos_ind_jpn_tml_kor_ukr_lit_yor_por_bat_cze_amh_tag_mnd_ctl_xho_alb_gam_krd_mcd_nor_prs_qcu_pan_slo_ben_dyu_aeg_dut_owc_rus_mly_hin_bam_svk_cic_jav_tha_anl_knd_swt_ewe_aze_guj_grk_tur_fbf_vie_sod_moo_bem_lda	-0.984025147928906	-2.39105805013664	0.0188140988344712
361	heb_lat_dyu_por_gam_amr_amh_cze_aze_azi_swt_jav_bem_rom_krd_bsq_nor_mlt_ewe_mnd_rus_lit_ven_swe_igb_dut_hun_akn_bam_est_spa_sid_geo_pan_bos_hin_ctl_chh_aeg_urd_fin_cic_tag_afr_sun_jpn_tml_kor_alb_arw_tsn_fre_mly_mol_sod_mao_cnt_ita_ses_scr_wly_prs_mcd_guj_glc_qcu_ben_ger_svk_tsw_anl_ukr_owc_pol_ind_grk_zul_eng_swa_bat_tha_hau_knd_dgb_fbf_tur_slo_bul_uzb_yor_vie_tig_lda_xho_moo	-0.111608538795848	-0.262963196555587	0.793160636852138
362	gam_slo_bem_arw_heb_amr_aeg_eng_tur_azi_bam_mly_ven_swe_fre_bsq_dut_tig_igb_cnt_alb_svk_yor_krd_xho_rus_hun_swt_ewe_est_ukr_anl_geo_glc_mcd_bos_grk_amh_mlt_guj_fin_tsn_tag_pan_sun_jpn_knd_kor_ben_prs_swa_por_bat_lit_chh_jav_mnd_ctl_lda_ger_owc_afr_nor_urd_rom_qcu_hin_lat_scr_zul_hau_spa_sid_cze_ind_ita_akn_bul_moo_mao_tha_sod_tml_dgb_tsw_uzb_pol_mol_aze_cic_vie_wly_ses_dyu_fbf	-0.778148382311985	-1.87406592275435	0.0640607888703541
363	gam_urd_dgb_swe_tig_amr_anl_lat_uzb_azi_swt_mao_bem_pan_guj_bsq_mcd_heb_zul_mnd_nor_grk_fbf_dut_cic_ita_fin_bam_ven_est_rus_sod_geo_por_cze_ukr_eng_aeg_owc_lit_hun_tsn_bat_ger_ind_jpn_knd_kor_pol_mol_yor_prs_jav_svk_hau_tag_cnt_afr_tsw_glc_sid_fre_spa_rom_scr_qcu_ctl_bos_alb_ewe_wly_slo_amh_bul_mly_ben_ses_arw_dyu_sun_tha_chh_tml_moo_swa_aze_krd_hin_tur_xho_vie_mlt_lda_igb_akn	-0.532269853373689	-1.26682734182934	0.208380483181837
364	chh_rom_dyu_ctl_mlt_hau_sod_dut_aze_tur_xho_ind_zul_mol_slo_bsq_por_amr_yor_mnd_eng_swe_bam_rus_ven_lit_fin_tsn_ses_est_mcd_gam_geo_lat_afr_arw_nor_wly_anl_krd_hun_akn_jav_alb_mly_jpn_tml_kor_spa_guj_dgb_scr_sun_ger_tig_mao_cnt_cze_swa_svk_amh_pol_prs_pan_fre_qcu_ita_ukr_grk_igb_aeg_ben_heb_bos_bat_bul_cic_urd_ewe_tag_tha_sid_knd_tsw_swt_uzb_glc_hin_azi_moo_vie_owc_lda_bem_fbf	0.629903961123325	1.49584324717025	0.138080401933264
365	wly_krd_tsw_afr_amh_sid_owc_rom_tur_azi_cic_mao_ses_lat_prs_bsq_fre_tig_igb_mnd_eng_alb_swa_svk_dgb_slo_fin_fbf_akn_hun_lit_hau_geo_bul_ukr_grk_arw_amr_heb_urd_est_swt_jav_glc_tag_jpn_tml_kor_ger_mcd_zul_rus_sun_ben_aeg_ind_cnt_por_dyu_ctl_anl_guj_nor_swe_pan_qcu_cze_ita_mol_bam_sod_dut_chh_bos_bat_scr_ven_spa_moo_mly_tha_gam_knd_yor_lda_aze_hin_pol_uzb_ewe_vie_mlt_xho_tsn_bem	-0.272167511463603	-0.644696095344392	0.520711262706416
366	sod_rom_tsn_scr_amr_mlt_gam_fre_azi_tur_swt_ind_bam_pan_ukr_bsq_slo_heb_bem_mnd_eng_dut_igb_swe_yor_rus_est_ven_ewe_fin_mol_sid_geo_ita_ger_grk_guj_tig_chh_ctl_hun_swa_tag_mcd_sun_jpn_tml_kor_hin_pol_lda_lat_mly_cze_aeg_bat_cnt_arw_tsw_bos_anl_ben_urd_por_bul_qcu_svk_spa_krd_moo_hau_glc_wly_prs_mao_afr_dyu_alb_xho_jav_tha_owc_knd_akn_fbf_aze_lit_nor_uzb_zul_vie_amh_dgb_cic_ses	0.161316500491981	0.379517131591317	0.705169106621872
367	heb_slo_dgb_mcd_amr_chh_owc_ctl_tur_azi_tsn_tag_tsw_dut_svk_bsq_arw_wly_swt_cnt_grk_ben_swa_rom_dyu_krd_hun_akn_lda_fin_lat_sod_geo_cze_prs_fre_spa_tig_gam_mol_est_yor_mly_pan_bat_jpn_knd_kor_swe_glc_bem_nor_mao_por_amh_sun_mnd_hin_fbf_ger_hau_afr_eng_ukr_ita_qcu_pol_alb_bos_ven_aeg_scr_mlt_urd_ind_lit_moo_bul_igb_jav_tha_sid_tml_ses_xho_uzb_rus_guj_aze_cic_vie_anl_ewe_bam_zul	0.165394581428072	0.390007161389424	0.697423045470416
368	mlt_glc_dgb_afr_owc_anl_hau_dut_tur_aze_lda_sun_tsn_ger_scr_bsq_pan_amr_xho_cnt_svk_bul_bam_urd_moo_ben_est_yor_igb_hun_eng_gam_geo_lat_prs_spa_mol_amh_chh_fre_fin_zul_mao_cze_ind_jpn_knd_kor_ctl_hin_swt_ukr_mly_pol_tig_bat_mnd_ita_ses_lit_wly_bos_rus_guj_mcd_qcu_rom_krd_arw_tsw_heb_grk_sod_slo_tag_nor_swa_por_cic_jav_tha_sid_tml_bem_ven_azi_swe_alb_uzb_dyu_vie_aeg_akn_ewe_fbf	-0.50553768616653	-1.20372201771869	0.231752017925765
369	sid_arw_bam_lit_heb_tig_anl_slo_azi_uzb_ewe_tag_lda_swe_bos_bsq_prs_wly_swa_cnt_grk_por_akn_pol_zul_guj_fin_ses_xho_hun_pan_aeg_geo_ita_krd_lat_alb_sod_hau_cze_est_bem_sun_ben_jav_jpn_knd_kor_ukr_spa_fbf_urd_ind_mol_owc_bat_mnd_nor_tsn_rom_amh_glc_eng_bul_afr_qcu_ctl_hin_rus_ven_chh_fre_mlt_dut_mly_ger_tsw_svk_dgb_mao_tha_gam_tml_igb_yor_tur_scr_mcd_aze_dyu_vie_amr_cic_moo_swt	-0.512399685146554	-1.21988181810629	0.225594192137046
370	anl_grk_zul_ukr_amr_sod_tig_urd_aze_tur_ses_jav_ewe_nor_mol_bsq_rom_aeg_dgb_mnd_slo_prs_dyu_ctl_cic_rus_hun_akn_lda_fin_cze_sid_geo_scr_hin_eng_mcd_hau_heb_bul_est_tsn_tag_krd_ind_jpn_tml_kor_pan_ita_swa_pol_mly_arw_gam_sun_cnt_guj_bem_lit_amh_glc_alb_bos_afr_qcu_spa_swe_dut_igb_mlt_ben_chh_por_mao_lat_ven_fre_bam_bat_tha_wly_knd_moo_tsw_uzb_svk_ger_azi_yor_vie_owc_fbf_xho_swt	-0.476932925761768	-1.13281187687167	0.260205362262704
371	mlt_slo_swt_por_gam_wly_owc_hin_tur_aze_dyu_bat_cic_guj_pan_bsq_ben_sod_tsw_mnd_bos_mol_moo_ita_tsn_eng_hun_bam_igb_fin_glc_anl_geo_bul_prs_ukr_arw_sid_heb_urd_est_xho_tag_cze_jav_jpn_tml_kor_swe_pol_ven_lit_ind_dut_aeg_sun_cnt_alb_yor_rom_amr_nor_scr_fre_ctl_qcu_lat_afr_rus_akn_amh_ger_chh_spa_mly_mcd_bem_grk_zul_mao_tha_hau_knd_swa_ses_uzb_svk_krd_azi_dgb_vie_tig_lda_fbf_ewe	-0.409005702703533	-0.970606083864254	0.334262092218016
372	sid_dut_lda_ger_hau_tig_aeg_ctl_tur_aze_tsn_tag_moo_bul_guj_bsq_spa_owc_xho_mnd_rom_lat_swt_bos_tsw_cze_hun_igb_zul_fin_ita_sod_geo_afr_glc_ben_arw_wly_amr_swe_est_swa_bat_nor_jav_jpn_tml_kor_prs_scr_cic_svk_ind_mol_amh_mly_cnt_krd_akn_por_anl_rus_fre_alb_lit_qcu_pan_urd_hin_fbf_mlt_pol_gam_slo_sun_eng_bam_mcd_ven_mao_tha_chh_knd_bem_dyu_uzb_grk_ukr_azi_ewe_vie_heb_ses_yor_dgb	-0.245100034965562	-0.579593089838112	0.563590482545381
373	owc_bul_cic_slo_mlt_heb_wly_mcd_aze_uzb_swt_ind_bem_ita_fre_bsq_lat_anl_tsw_mnd_alb_por_ewe_hin_swa_ukr_est_igb_ven_fin_scr_amr_geo_rus_guj_urd_swe_hau_aeg_grk_hun_yor_tag_ger_mao_jpn_tml_kor_ctl_krd_dgb_dut_bat_arw_tig_mly_cnt_eng_fbf_prs_sod_rom_pan_spa_cze_qcu_bos_pol_nor_akn_chh_glc_amh_lit_sun_svk_xho_mol_bam_jav_tha_gam_knd_tsn_zul_tur_ben_afr_azi_moo_vie_sid_lda_dyu_ses	-0.445770412120208	-1.05706421731178	0.293220386698407
374	chh_ben_zul_urd_aeg_wly_amr_spa_azi_aze_ewe_ind_moo_prs_arw_bsq_scr_sid_dgb_cnt_nor_ukr_dyu_mcd_bam_rus_hun_swa_cic_est_ctl_mlt_geo_svk_dut_pan_alb_sod_amh_pol_fin_bem_bat_mol_mao_jpn_tml_kor_eng_lat_igb_bul_sun_hin_anl_tag_mnd_guj_ven_slo_owc_rom_cze_glc_krd_qcu_ita_bos_swe_tsw_tig_fre_heb_lit_mly_por_yor_ger_akn_jav_tha_gam_knd_tsn_ses_tur_afr_grk_uzb_lda_vie_hau_fbf_swt_xho	0.0681572295586401	0.160280964168854	0.873007381001251
375	wly_ctl_cic_slo_hau_mlt_gam_glc_aze_azi_lda_mao_ses_rus_por_bsq_dut_owc_xho_cnt_mol_rom_igb_lit_yor_grk_est_swa_zul_hun_ger_amh_geo_pol_mcd_scr_spa_tig_anl_cze_fin_ewe_jav_nor_tag_jpn_knd_kor_bos_ita_tsn_ben_ind_krd_amr_mly_mnd_guj_akn_lat_sod_pan_afr_swe_fre_qcu_urd_alb_bul_ven_chh_eng_sid_svk_bat_hin_moo_prs_dyu_sun_tha_aeg_tml_tsw_fbf_uzb_arw_ukr_tur_dgb_vie_heb_bam_swt_bem	-0.259590263551954	-0.613569125574495	0.540997924362907
376	chh_bos_bem_por_owc_tig_amr_lit_tur_aze_moo_tag_xho_fre_grk_bsq_ctl_wly_fbf_mnd_arw_dut_ewe_slo_lda_ita_fin_igb_ses_est_hin_sod_geo_rus_lat_mol_nor_aeg_anl_ben_hun_bam_mly_rom_ind_jpn_tml_kor_scr_pan_ven_ger_jav_guj_mlt_mao_cnt_spa_dyu_mcd_sid_pol_prs_urd_eng_qcu_bul_afr_alb_akn_gam_glc_heb_ukr_bat_krd_dgb_cze_swt_sun_tha_hau_knd_yor_tsw_uzb_svk_swe_azi_cic_vie_amh_zul_tsn_swa	-0.470846965863372	-1.12078735347839	0.265264247972322
377	sod_hin_xho_alb_anl_mlt_amr_svk_aze_uzb_zul_bat_dyu_afr_eng_bsq_ben_amh_ven_mnd_mol_por_tsn_ger_cic_lit_hun_bam_lda_est_fre_sid_geo_mcd_krd_swe_rom_gam_heb_lat_fin_yor_mao_guj_jav_jpn_tml_kor_ctl_nor_tsw_grk_mly_bul_hau_ind_cnt_spa_ses_bos_chh_prs_dut_slo_pol_qcu_cze_ukr_urd_igb_aeg_pan_wly_ita_sun_rus_swt_scr_bem_tag_tha_tig_knd_fbf_ewe_azi_glc_arw_tur_dgb_vie_owc_swa_moo_akn	-0.212808477092912	-0.502802712465972	0.616291630592887
378	wly_lit_lda_glc_aeg_amh_chh_krd_aze_uzb_tsw_sun_bam_nor_grk_bsq_rus_sid_fbf_mnd_fre_svk_ses_alb_ven_ukr_hun_akn_tsn_fin_ger_anl_geo_scr_mol_dut_ita_gam_mlt_afr_est_dyu_tag_ctl_bat_jpn_knd_kor_guj_rom_bem_eng_jav_pan_owc_ind_cnt_cze_dgb_hin_heb_swe_pol_slo_bos_qcu_mcd_prs_bul_zul_amr_spa_tig_por_mly_lat_igb_ben_swt_mao_tha_hau_tml_ewe_xho_tur_urd_arw_azi_swa_vie_sod_cic_moo_yor	0.108905231699272	0.256984567065892	0.797758383457306
379	hau_lat_igb_cze_wly_anl_heb_arw_uzb_azi_ewe_sun_dgb_mol_grk_bsq_swe_amr_fbf_cnt_pol_bul_yor_eng_akn_krd_fin_moo_lda_est_urd_sid_geo_ita_ger_lit_dut_aeg_chh_pan_hun_swa_bat_guj_mly_jpn_knd_kor_por_afr_dyu_prs_mao_ben_tig_tag_mnd_rom_tsn_alb_owc_spa_bos_nor_svk_qcu_slo_hin_fre_tsw_sod_glc_mlt_rus_ind_scr_ven_ukr_bam_jav_tha_amh_tml_bem_zul_aze_mcd_ctl_tur_swt_vie_gam_cic_ses_xho	-0.705525386996691	-1.69096862670981	0.0941916564448172
380	anl_cze_zul_afr_sod_amr_tig_grk_uzb_tur_dgb_tag_moo_hin_lat_bsq_ben_heb_tsw_cnt_prs_mol_swt_guj_swa_rus_hun_fbf_ven_fin_swe_sid_geo_alb_scr_bos_pan_mlt_chh_slo_est_lda_mly_bul_sun_jpn_tml_kor_dut_rom_ses_eng_jav_mcd_wly_ind_mnd_por_bem_spa_aeg_fre_pol_krd_glc_qcu_nor_ctl_lit_cic_hau_arw_gam_ukr_mao_svk_xho_ita_yor_bat_tha_amh_knd_tsn_igb_aze_ger_urd_azi_ewe_vie_owc_akn_bam_dyu	-0.721424877329157	-1.73098448178999	0.0867709755045325
381	gam_nor_fbf_arw_tig_amr_mlt_ben_tur_azi_bam_mly_xho_por_rom_bsq_grk_sid_swa_mnd_slo_hin_cic_alb_zul_prs_fin_ses_tsn_est_svk_owc_geo_urd_pan_scr_dut_chh_heb_cze_hun_swt_bat_lit_tag_jpn_knd_kor_guj_ger_bem_lat_sun_afr_wly_ind_cnt_glc_dyu_ctl_aeg_krd_rus_eng_pol_qcu_bos_ita_mol_moo_sod_mcd_hau_swe_jav_spa_dgb_ukr_ewe_mao_tha_amh_tml_lda_tsw_uzb_fre_bul_aze_ven_vie_anl_akn_igb_yor	-0.109050949955143	-0.257231708212469	0.797568181905099
382	sod_slo_zul_bul_anl_amh_amr_swe_tur_azi_tsw_jav_igb_prs_arw_bsq_krd_sid_bam_cnt_spa_urd_swa_scr_tsn_mcd_est_dgb_xho_hun_cze_chh_geo_ben_glc_afr_hin_owc_tig_grk_fin_swt_tag_ctl_sun_jpn_tml_kor_rom_por_dyu_rus_ind_lit_mlt_bat_mnd_lat_yor_fre_gam_ukr_alb_bos_guj_qcu_mol_nor_ger_cic_heb_svk_aeg_pan_mao_eng_akn_pol_fbf_mly_tha_hau_knd_ven_lda_aze_ita_dut_uzb_ses_vie_wly_ewe_bem_moo	0.219728398204952	0.516615942911631	0.606650619570593
383	tig_pol_dgb_urd_anl_aeg_sod_ita_aze_uzb_bam_tag_fbf_rus_rom_bsq_svk_mlt_ses_cnt_ctl_ger_bem_prs_ewe_mol_hun_zul_xho_fin_alb_sid_geo_krd_mcd_ben_eng_wly_amh_lit_est_igb_mao_bul_ind_jpn_knd_kor_swe_hin_lda_lat_mly_guj_hau_bat_mnd_nor_yor_bos_amr_fre_pan_cze_scr_qcu_glc_por_afr_dyu_chh_dut_owc_slo_sun_spa_akn_grk_moo_jav_tha_gam_tml_cic_ven_azi_ukr_arw_tur_tsn_vie_heb_tsw_swa_swt	-0.060905873049898	-0.143534943109515	0.886178270473162
384	tig_ger_igb_alb_sod_sid_hau_slo_tur_aze_zul_mly_yor_mol_ctl_bsq_svk_heb_lda_cnt_bul_rom_bam_nor_fbf_lat_est_dgb_tsw_hun_prs_amh_geo_swe_pol_ita_por_chh_gam_bos_fin_swt_ind_ukr_tag_jpn_tml_kor_krd_hin_bem_spa_mao_fre_amr_bat_mnd_scr_ewe_pan_mlt_arw_lit_rus_ben_qcu_grk_eng_cze_cic_aeg_mcd_wly_urd_jav_guj_tsn_afr_moo_sun_tha_owc_knd_dyu_akn_uzb_glc_dut_azi_ven_vie_anl_swa_ses_xho	0.439945842649409	1.03869169336319	0.301641157414696
385	tig_swe_zul_alb_sid_sod_chh_lit_tur_aze_lda_tag_bem_eng_grk_bsq_bos_hau_dgb_mnd_pol_glc_swa_fre_igb_mol_hun_ven_tsn_est_spa_gam_geo_rus_rom_guj_krd_wly_amh_arw_fin_akn_bat_afr_jav_jpn_knd_kor_mcd_lat_ses_prs_mao_scr_mlt_sun_cnt_cze_fbf_por_heb_ger_nor_bul_slo_qcu_ita_hin_pan_moo_owc_dut_amr_ctl_ind_ukr_bam_svk_xho_mly_tha_aeg_tml_yor_cic_azi_urd_ben_uzb_ewe_vie_anl_swt_tsw_dyu	-0.320840121431718	-0.759481242349241	0.449485579193408
386	mlt_rus_bam_afr_heb_amh_wly_svk_aze_azi_bem_mly_tsn_rom_spa_bsq_ctl_tig_dgb_cnt_krd_fre_ses_guj_zul_pol_fin_cic_xho_est_urd_hau_geo_eng_swe_pan_mcd_amr_sid_ukr_hun_lda_sun_bos_mao_jpn_tml_kor_nor_lit_yor_lat_tag_slo_owc_bat_mnd_grk_ewe_mol_aeg_ben_prs_hin_cze_qcu_ger_por_bul_swt_chh_scr_sod_arw_ind_alb_akn_glc_ven_jav_tha_anl_knd_moo_fbf_tur_dut_ita_uzb_igb_vie_gam_tsw_dyu_swa	-0.161701104534615	-0.381689074333689	0.703562713798157
387	mlt_dut_swa_prs_amh_chh_sid_hin_tur_azi_yor_mly_dgb_rus_rom_bsq_bul_gam_ses_mnd_krd_ger_swt_mcd_xho_svk_est_igb_akn_hun_urd_amr_geo_lat_pan_ukr_ita_wly_owc_afr_fin_ewe_jav_scr_bat_jpn_tml_kor_alb_nor_tsn_grk_ind_eng_aeg_mao_cnt_arw_dyu_spa_anl_pol_por_bos_ctl_qcu_cze_mol_ben_cic_hau_lit_sod_swe_sun_slo_bem_guj_fbf_tag_tha_heb_knd_zul_lda_uzb_glc_fre_aze_moo_vie_tig_tsw_bam_ven	0.158655112018189	0.37396266537057	0.709283316773529
388	owc_rus_tsw_nor_wly_sod_chh_spa_aze_azi_fbf_jav_moo_slo_arw_bsq_svk_heb_xho_cnt_cze_mol_ses_bul_lda_prs_fin_swa_ewe_est_eng_amr_geo_lit_por_hin_scr_anl_tig_ukr_hun_igb_ind_alb_tag_jpn_tml_kor_rom_ger_cic_pol_sun_ctl_sid_mly_mnd_grk_dyu_krd_gam_fre_afr_dut_glc_qcu_lat_bos_swe_akn_hau_mcd_amh_guj_bat_ita_yor_pan_tsn_mao_tha_mlt_knd_bam_swt_uzb_ben_urd_tur_bem_vie_aeg_ven_zul_dgb	-0.535250149171532	-1.27476244051144	0.205569088028779
389	wly_pan_swa_alb_sid_sod_hau_eng_uzb_aze_zul_ind_ses_ukr_svk_bsq_lit_anl_tsn_cnt_swe_grk_ven_urd_moo_ita_fin_xho_bem_hun_ctl_heb_geo_slo_krd_guj_por_gam_tig_afr_est_cic_tag_dut_mly_jpn_knd_kor_pol_arw_lda_ben_mao_fre_chh_jav_mnd_mcd_akn_prs_amh_rom_bos_bul_spa_qcu_nor_lat_glc_fbf_aeg_mol_owc_hin_bat_cze_dyu_rus_igb_sun_tha_mlt_tml_swt_tsw_azi_ger_scr_tur_dgb_vie_amr_bam_yor_ewe	-0.287492841936588	-0.679721604245635	0.498369184084837
390	sod_bos_igb_pol_chh_sid_mlt_mcd_aze_azi_xho_sun_zul_krd_rom_bsq_guj_anl_fbf_cnt_fre_spa_yor_lit_ven_alb_est_dgb_swa_hun_pan_aeg_geo_ctl_ben_scr_lat_gam_amr_arw_fin_lda_bat_ger_ind_jpn_knd_kor_por_slo_bam_glc_mao_urd_heb_jav_mnd_cze_swt_grk_tig_nor_eng_hin_rus_qcu_ita_mol_ukr_tsw_owc_swe_wly_svk_tag_bul_dyu_prs_ewe_mly_tha_amh_tml_bem_akn_uzb_dut_afr_tur_cic_vie_hau_ses_moo_tsn	-0.64779429420629	-1.5521958033544	0.124011935765308
391	amr_slo_swt_spa_sid_owc_mlt_rus_aze_azi_yor_tag_igb_afr_por_bsq_arw_amh_zul_cnt_ger_pol_tsn_dut_ewe_prs_est_fbf_dyu_hun_glc_gam_geo_ben_lit_mcd_krd_sod_tig_lat_fin_cic_mly_bul_ind_jpn_knd_kor_urd_cze_ven_ukr_jav_ita_wly_sun_mnd_fre_xho_pan_aeg_guj_bos_scr_mol_qcu_swe_hin_nor_ses_hau_grk_chh_ctl_bat_svk_dgb_rom_akn_mao_tha_anl_tml_swa_moo_uzb_eng_alb_tur_tsw_vie_heb_bam_bem_lda	-0.295942570288257	-0.70008255159759	0.485623376250805
392	wly_bos_swt_prs_gam_hau_tig_rus_uzb_aze_bem_tag_yor_slo_pol_bsq_swe_aeg_swa_cnt_cze_krd_dgb_pan_dyu_ita_hun_tsn_ewe_est_mol_chh_geo_scr_guj_alb_ben_heb_amr_lat_fin_cic_jav_lit_ind_jpn_tml_kor_glc_mcd_lda_dut_sun_por_amh_bat_mnd_rom_fbf_spa_mlt_ger_ctl_grk_afr_qcu_bul_arw_svk_bam_sid_hin_anl_ukr_mly_eng_xho_urd_ven_mao_tha_owc_knd_akn_moo_azi_nor_fre_tur_igb_vie_sod_zul_tsw_ses	-0.201761526540411	-0.476561961573755	0.634791889026706
393	amr_bos_dgb_scr_chh_amh_sid_ukr_tur_aze_bam_mly_igb_bul_slo_bsq_rus_aeg_dyu_cnt_nor_pan_ven_ben_lda_guj_fin_bem_moo_hun_arw_heb_geo_spa_swe_ita_rom_gam_tig_fre_est_tsn_ind_mcd_mao_jpn_knd_kor_ger_glc_akn_krd_jav_por_mlt_sun_mnd_pol_yor_lit_owc_cze_grk_lat_urd_qcu_eng_mol_hin_swt_hau_ctl_sod_alb_tag_dut_ewe_prs_swa_bat_tha_anl_tml_xho_cic_azi_svk_afr_uzb_zul_vie_wly_tsw_fbf_ses	-0.689521686862876	-1.65334610964271	0.101632363522144
394	sod_ita_ewe_mcd_mlt_amh_chh_ctl_azi_uzb_yor_jav_ses_krd_pol_bsq_prs_aeg_tsw_mnd_afr_ukr_akn_grk_moo_swe_fin_swa_xho_hun_alb_amr_geo_scr_svk_cze_slo_gam_owc_urd_est_igb_ind_fre_mly_jpn_knd_kor_spa_glc_lda_rom_sun_mol_anl_tag_cnt_nor_ven_bul_wly_ben_hin_rus_guj_qcu_por_lit_eng_dyu_tig_lat_hau_dut_mao_pan_swt_ger_bem_bat_tha_heb_tml_cic_zul_aze_arw_bos_tur_bam_vie_sid_tsn_fbf_dgb	-0.0621679901201956	-0.146548569631985	0.883805557831197
395	amh_slo_tsn_lat_sod_heb_mlt_ctl_tur_azi_swt_bat_igb_ukr_pol_bsq_svk_chh_moo_mnd_nor_ger_dyu_guj_zul_dut_fin_lda_bam_est_afr_tig_geo_hin_bos_lit_fre_anl_amr_mcd_hun_yor_mly_prs_jav_jpn_tml_kor_eng_ita_xho_bul_ind_rom_aeg_sun_cnt_ben_cic_krd_wly_alb_swe_urd_mol_qcu_scr_grk_rus_tsw_owc_pan_hau_por_tag_cze_ewe_glc_dgb_mao_tha_sid_knd_ven_fbf_uzb_arw_spa_aze_bem_vie_gam_ses_swa_akn	-0.0320044299420219	-0.0753660210486503	0.940085377958806
396	amh_grk_ses_prs_heb_sod_wly_bos_uzb_azi_tsw_tag_bam_por_spa_bsq_urd_chh_ven_mnd_fre_svk_akn_pan_bem_cze_est_yor_moo_hun_eng_gam_geo_ger_glc_rus_scr_hau_aeg_bul_fin_igb_bat_alb_ind_jpn_tml_kor_hin_nor_fbf_ben_sun_krd_tig_mao_cnt_dut_ewe_rom_mlt_afr_guj_pol_ukr_qcu_mcd_swe_mol_lda_anl_ita_amr_ctl_jav_arw_dyu_slo_swt_mly_tha_sid_knd_swa_zul_aze_lit_lat_tur_cic_vie_owc_dgb_tsn_xho	0.120278429046679	0.283131153082313	0.777705573972306
397	sod_guj_igb_grk_anl_mlt_owc_nor_aze_azi_bem_bat_lda_spa_por_bsq_fre_aeg_fbf_cnt_dut_ita_swa_rom_ewe_svk_hun_swt_moo_est_pol_wly_geo_scr_rus_krd_eng_heb_tig_slo_fin_xho_jav_ctl_tag_jpn_tml_kor_mcd_afr_dgb_arw_ind_pan_sid_mly_mnd_lat_cic_hin_gam_cze_mol_bul_ger_qcu_prs_swe_lit_yor_hau_ben_amr_ukr_mao_glc_ses_urd_bam_sun_tha_amh_knd_dyu_ven_uzb_bos_alb_tur_zul_vie_chh_tsw_tsn_akn	-0.0819115250806089	-0.193081725055887	0.847316012665268
398	mlt_ger_tsn_mol_amh_tig_aeg_glc_tur_azi_moo_mao_swa_urd_ukr_bsq_grk_hau_igb_cnt_guj_krd_swt_prs_xho_nor_hun_lda_fbf_est_hin_sod_geo_spa_lat_ita_rom_owc_wly_fre_fin_tsw_mly_pan_tag_jpn_knd_kor_cze_slo_dyu_swe_bat_por_anl_sun_mnd_lit_ses_alb_chh_ctl_scr_afr_pol_qcu_bul_bos_eng_bem_amr_dut_sid_mcd_jav_ben_cic_arw_bam_ind_tha_gam_tml_ewe_zul_uzb_rus_svk_aze_akn_vie_heb_ven_yor_dgb	-0.258080688987478	-0.610927636210913	0.542737784384512
399	anl_nor_yor_krd_sid_mlt_amr_bul_azi_tur_moo_bat_zul_ctl_fre_bsq_scr_sod_fbf_mnd_lat_arw_tsn_dut_ewe_urd_est_bam_igb_fin_svk_aeg_geo_rus_afr_pol_bos_heb_tig_glc_hun_swa_jav_swe_tag_jpn_tml_kor_por_ukr_xho_spa_mao_slo_owc_ind_cnt_grk_dyu_hin_wly_pan_mol_lit_ita_qcu_prs_guj_ben_akn_amh_mcd_gam_eng_mly_cze_bem_ger_cic_sun_tha_hau_knd_ses_lda_aze_alb_rom_uzb_swt_vie_chh_ven_dgb_tsw	-1.00510668473464	-2.44987082075632	0.01616234935184
400	tig_krd_bem_glc_sid_hau_heb_bos_tur_azi_yor_mly_cic_guj_pan_bsq_lit_amr_dyu_mnd_scr_mcd_bam_pol_lda_rus_fin_tsw_igb_est_hin_amh_geo_prs_ger_ita_urd_anl_wly_afr_hun_ses_bat_alb_tag_jpn_tml_kor_por_svk_moo_arw_mao_fre_gam_sun_cnt_grk_dgb_swe_owc_bul_spa_mol_slo_qcu_nor_lat_eng_xho_chh_ctl_sod_ukr_ind_rom_akn_cze_tsn_jav_tha_mlt_knd_swt_swa_uzb_dut_ben_aze_zul_vie_aeg_fbf_ven_ewe	-0.900323720353813	-2.17984018113615	0.0317943701091485
401	tig_hin_igb_prs_anl_aeg_sod_ben_uzb_azi_swt_bat_swa_afr_mol_bsq_pan_hau_tsn_mnd_mcd_fre_moo_pol_ses_grk_hun_lda_fbf_est_arw_heb_geo_swe_nor_krd_urd_amr_gam_ukr_fin_zul_mao_rus_sun_jpn_knd_kor_por_svk_bem_glc_mly_bos_chh_ind_cnt_slo_xho_ctl_mlt_rom_ger_lit_bul_qcu_scr_lat_eng_akn_amh_dut_owc_guj_jav_spa_dyu_ita_cic_tag_tha_wly_tml_bam_ven_tur_alb_cze_aze_ewe_vie_sid_yor_dgb_tsw	-0.643518165948368	-1.54040284516224	0.126857973654786
402	tig_afr_xho_ukr_wly_amh_amr_ben_azi_aze_igb_ind_tsn_lit_alb_bsq_scr_sid_ven_cnt_dut_guj_zul_mcd_bem_svk_hun_akn_ses_est_swe_owc_geo_krd_pan_prs_rus_aeg_gam_grk_fin_yor_mao_slo_tag_jpn_knd_kor_fre_bul_cic_nor_mly_pol_hau_jav_mnd_mol_bam_rom_sod_ger_por_bos_hin_qcu_spa_eng_ita_fbf_anl_ctl_heb_urd_sun_lat_moo_arw_ewe_bat_tha_mlt_tml_lda_swa_tur_glc_cze_uzb_tsw_vie_chh_dyu_swt_dgb	0.446781203680764	1.05679650519394	0.293341926245561
403	owc_arw_lda_ben_hau_amr_heb_eng_uzb_aze_akn_ind_tsw_scr_pan_bsq_urd_sod_swa_mnd_dut_guj_igb_ger_ewe_mol_est_zul_tsn_hun_mcd_sid_geo_prs_grk_krd_afr_aeg_mlt_bul_fin_moo_bat_nor_sun_jpn_tml_kor_ita_ctl_dgb_ukr_mao_pol_wly_jav_cnt_lat_ven_cze_anl_swe_alb_hin_rus_qcu_por_glc_lit_yor_tig_rom_chh_fre_mly_bos_bam_svk_dyu_tag_tha_gam_knd_xho_bem_azi_spa_slo_tur_ses_vie_amh_cic_swt_fbf	-0.677789625239318	-1.6221940298101	0.108147205652096
404	sid_afr_dyu_pan_hau_gam_sod_krd_tur_uzb_tsw_ind_ses_scr_urd_bsq_lit_owc_lda_mnd_lat_alb_cic_rom_igb_glc_fin_dgb_swt_hun_pol_aeg_geo_ukr_guj_ger_slo_chh_wly_rus_est_zul_mao_spa_sun_jpn_tml_kor_svk_mol_yor_ita_jav_swe_tig_mly_cnt_hin_swa_bul_anl_arw_por_grk_eng_qcu_mcd_ben_nor_tsn_amh_ctl_amr_fre_bat_cze_xho_bos_fbf_tag_tha_heb_knd_ewe_akn_aze_prs_dut_azi_ven_vie_mlt_bem_moo_bam	0.201911110560516	0.475578835076171	0.63548963675178
405	wly_rom_ewe_nor_mlt_aeg_amr_guj_tur_aze_bem_tag_dgb_ukr_svk_bsq_glc_owc_tsw_mnd_rus_pol_zul_prs_ses_por_est_swa_xho_fin_eng_tig_geo_urd_fre_ben_krd_sod_hau_spa_hun_yor_mao_cze_sun_jpn_tml_kor_bos_mcd_cic_hin_mly_pan_anl_jav_cnt_slo_tsn_lit_gam_bul_scr_ita_grk_qcu_afr_alb_arw_ven_amh_lat_chh_dut_bat_swe_moo_ctl_bam_ind_tha_heb_knd_igb_lda_uzb_mol_ger_azi_fbf_vie_sid_swt_akn_dyu	-0.275518332954612	-0.651293759119546	0.516463015406668
406	chh_ben_dyu_nor_anl_sid_hau_bos_azi_tur_swa_mly_moo_rom_arw_bsq_grk_wly_tsw_cnt_pol_bul_xho_krd_ewe_lit_est_fbf_igb_fin_prs_sod_geo_slo_spa_mcd_urd_gam_tig_eng_hun_yor_tag_pan_mao_jpn_knd_kor_glc_svk_zul_mol_ind_ger_mlt_bat_mnd_dut_ses_swe_owc_por_ita_alb_cze_qcu_fre_afr_guj_swt_heb_scr_amh_rus_jav_ukr_lda_ctl_bem_sun_tha_amr_tml_dgb_ven_aze_lat_hin_uzb_bam_vie_aeg_tsn_cic_akn	-0.233773778244329	-0.552498895143098	0.581932069675558
407	wly_ukr_bem_por_hau_gam_amh_glc_azi_uzb_akn_ind_fbf_grk_fre_bsq_bul_sid_dyu_mnd_rus_rom_igb_scr_lda_afr_est_yor_ses_hun_mol_heb_geo_ctl_swe_svk_slo_anl_owc_ger_fin_ven_jav_arw_mly_jpn_tml_kor_nor_pol_ewe_pan_mao_guj_aeg_sun_cnt_eng_moo_bos_mlt_krd_hin_lit_urd_qcu_ben_ita_prs_tsw_sod_lat_amr_alb_bat_dut_zul_mcd_cic_tag_tha_tig_knd_dgb_swt_aze_spa_cze_tur_swa_vie_chh_bam_xho_tsn	-0.130410278424285	-0.307643588976542	0.759041456764585
408	tig_bul_tsn_guj_amh_wly_mlt_grk_aze_uzb_swt_sun_tsw_cze_por_bsq_hin_sod_yor_cnt_urd_glc_fbf_svk_swa_prs_est_zul_akn_fin_ger_chh_geo_lit_fre_arw_lat_sid_amr_mcd_hun_igb_tag_scr_mly_jpn_knd_kor_rus_swe_moo_krd_jav_eng_heb_bat_mnd_bos_bam_pol_aeg_nor_slo_ctl_ben_qcu_mol_rom_ukr_dyu_hau_pan_anl_ita_mao_dut_cic_spa_dgb_ind_tha_gam_tml_ewe_bem_tur_afr_alb_azi_xho_vie_owc_ven_lda_ses	0.668968462659895	1.58524438581058	0.116305442897608
409	anl_krd_swt_cze_wly_heb_chh_bos_tur_uzb_tsw_mly_igb_dut_rom_bsq_ukr_sid_ewe_cnt_arw_slo_xho_swe_ses_ita_fin_moo_fbf_est_glc_tig_geo_ctl_guj_eng_fre_mlt_hau_lat_hun_bam_bat_por_jav_jpn_tml_kor_nor_urd_yor_rus_mao_lit_sod_ind_mnd_ger_lda_ben_owc_svk_mcd_afr_mol_qcu_hin_bul_pol_cic_aeg_grk_amr_alb_sun_prs_zul_spa_ven_tag_tha_gam_knd_dgb_dyu_azi_pan_scr_aze_akn_vie_amh_swa_tsn_bem	-0.0906287652909329	-0.214024506338632	0.830996494312048
410	heb_rus_ven_lat_hau_tig_chh_ger_tur_uzb_bem_mao_moo_pan_mcd_bsq_slo_amr_tsn_cnt_ukr_dut_yor_hin_akn_pol_fin_swa_swt_hun_mol_amh_geo_fre_svk_bos_scr_sid_wly_prs_est_bam_ind_ctl_jav_jpn_tml_kor_ita_por_ses_nor_mly_alb_owc_sun_mnd_cze_lda_afr_gam_grk_urd_krd_eng_qcu_swe_lit_spa_xho_sod_guj_mlt_glc_bat_rom_zul_arw_tsw_tag_tha_aeg_knd_dyu_fbf_aze_bul_ben_azi_dgb_vie_anl_cic_igb_ewe	-0.779291924781753	-1.87457389208857	0.0639900334844301
411	sod_svk_ven_hin_amr_wly_anl_pol_tur_azi_yor_ind_ewe_glc_ger_bsq_mcd_gam_dyu_mnd_guj_mol_akn_rom_swt_spa_est_tsw_lda_fin_cze_mlt_geo_por_eng_fre_prs_tig_owc_lit_hun_swa_mao_lat_sun_jpn_knd_kor_pan_bul_zul_grk_tag_swe_amh_bat_cnt_scr_bem_ctl_hau_arw_ukr_ita_dut_qcu_ben_urd_rus_cic_heb_afr_sid_bos_mly_alb_fbf_nor_ses_jav_tha_aeg_tml_xho_moo_aze_slo_krd_uzb_igb_vie_chh_bam_dgb_tsn	-0.326116872248682	-0.772135342602761	0.441992007444619
412	owc_ger_fbf_svk_amr_sid_chh_mol_uzb_aze_yor_mao_igb_cze_slo_bsq_prs_aeg_moo_cnt_dut_grk_swa_hin_ewe_ben_fin_ses_swt_hun_lit_hau_geo_fre_spa_nor_alb_wly_heb_pan_est_xho_jav_pol_tag_jpn_tml_kor_rom_scr_tsn_mcd_sun_rus_sod_ind_mnd_eng_tsw_ita_mlt_bos_lat_swe_krd_qcu_ukr_glc_por_bem_amh_arw_gam_urd_bat_guj_dgb_bul_dyu_mly_tha_anl_knd_zul_lda_azi_afr_ctl_tur_ven_vie_tig_cic_bam_akn	-0.937608495726071	-2.27706600095008	0.0250747676617516
413	amh_ukr_dyu_pol_heb_mlt_tig_mol_uzb_aze_tsw_mao_bam_scr_svk_bsq_ctl_gam_ewe_cnt_ita_urd_ven_guj_moo_rus_hun_dgb_igb_fin_spa_sod_geo_swe_afr_glc_krd_aeg_anl_slo_est_ses_sun_bos_ind_jpn_knd_kor_alb_arw_lda_hin_bat_lit_wly_tag_mnd_ger_cic_rom_sid_mcd_ben_grk_pan_qcu_lat_eng_cze_xho_chh_nor_hau_prs_jav_dut_swt_fre_swa_mly_tha_amr_tml_zul_akn_tur_por_bul_azi_bem_vie_owc_tsn_fbf_yor	-0.802676235699588	-1.93216710822386	0.0563824251072874
414	aeg_guj_moo_ukr_hau_sod_amr_ben_uzb_tur_tsn_jav_ven_scr_spa_bsq_bul_amh_dyu_mnd_fre_bos_swt_arw_akn_lit_hun_swa_dgb_est_rom_wly_geo_svk_ctl_urd_alb_mlt_chh_por_fin_igb_bat_pol_sun_jpn_knd_kor_afr_cze_bem_ita_tag_dut_anl_mly_cnt_swe_fbf_ger_sid_mcd_slo_mol_rus_qcu_hin_krd_lat_bam_owc_prs_tig_grk_ind_glc_ses_eng_cic_mao_tha_gam_tml_lda_tsw_aze_nor_pan_azi_ewe_vie_heb_zul_yor_xho	-0.472155005672403	-1.12226588985977	0.26463852020902
415	sod_rom_swt_por_sid_wly_amh_scr_uzb_aze_tsn_mao_akn_mol_swe_bsq_bul_heb_yor_cnt_slo_pan_ven_glc_cic_lit_fin_zul_swa_hun_ctl_tig_geo_mcd_urd_spa_lat_amr_aeg_grk_est_moo_mly_guj_sun_jpn_tml_kor_ger_hin_lda_fre_tag_rus_anl_bat_mnd_cze_bem_prs_hau_bos_krd_dut_eng_qcu_pol_ukr_ben_ewe_mlt_svk_gam_alb_jav_arw_ses_nor_dgb_ind_tha_owc_knd_xho_bam_azi_ita_afr_tur_tsw_vie_chh_fbf_dyu_igb	-0.585170182963944	-1.39713535455432	0.165697531472949
416	wly_scr_igb_urd_mlt_sid_gam_alb_aze_uzb_lda_jav_swt_lat_ger_bsq_pan_sod_ven_cnt_mol_ben_ses_arw_fbf_cze_est_tsn_dgb_hun_svk_aeg_geo_ukr_slo_lit_pol_heb_anl_grk_fin_cic_mao_fre_ind_jpn_knd_kor_prs_ita_yor_hin_mly_bos_tig_bat_mnd_afr_akn_dut_amr_rus_bul_swe_eng_qcu_spa_mcd_por_moo_chh_nor_owc_ctl_sun_krd_dyu_guj_zul_tag_tha_amh_tml_tsw_bem_tur_rom_glc_azi_xho_vie_hau_bam_ewe_swa	-0.510712160088343	-1.21635217377282	0.22692895708205
417	sid_ita_bem_prs_chh_owc_gam_lat_azi_aze_ven_mao_tsn_rus_slo_bsq_eng_mlt_cic_mnd_hin_svk_dyu_bul_xho_fre_hun_igb_akn_fin_pan_amr_geo_ukr_bos_lit_nor_aeg_heb_pol_est_zul_bat_mol_ind_jpn_knd_kor_spa_krd_fbf_por_jav_urd_tig_sun_cnt_swe_moo_glc_anl_guj_grk_arw_ctl_qcu_scr_cze_dut_lda_hau_ger_sod_alb_mly_afr_tsw_mcd_dgb_tag_tha_wly_tml_swa_yor_tur_ben_rom_uzb_ses_vie_amh_bam_swt_ewe	0.0879682959852617	0.207290345404765	0.836236331435591
418	tig_alb_bem_scr_anl_heb_hau_slo_tur_uzb_moo_bat_bam_afr_svk_bsq_arw_gam_swa_mnd_rom_ita_cic_spa_ses_eng_fin_swt_lda_est_prs_owc_geo_dut_por_glc_ben_aeg_amh_pan_hun_ewe_ind_swe_jav_jpn_knd_kor_lit_ukr_tsn_fre_sun_hin_amr_mly_cnt_krd_xho_mcd_wly_mol_cze_urd_bul_qcu_lat_pol_nor_tsw_mlt_ctl_sod_ger_mao_guj_yor_bos_fbf_tag_tha_chh_tml_dyu_ven_azi_grk_rus_aze_dgb_vie_sid_zul_akn_igb	0.188375049739997	0.443214620063445	0.658639825319221
419	heb_rom_dgb_mol_wly_owc_tig_ita_azi_uzb_tsw_mly_bem_mcd_grk_bsq_scr_hau_swa_mnd_krd_fre_zul_spa_xho_glc_fin_igb_ses_est_ctl_aeg_geo_lat_alb_afr_nor_sid_sod_ger_hun_akn_mao_guj_jav_jpn_knd_kor_prs_cze_cic_dut_bat_slo_anl_ind_cnt_hin_dyu_lit_chh_por_eng_bul_pan_qcu_pol_arw_svk_ven_mlt_rus_amr_bos_tag_ukr_lda_swe_ewe_sun_tha_amh_tml_swt_moo_aze_urd_ben_tur_tsn_vie_gam_yor_bam_fbf	0.345024519136757	0.812034507495875	0.418845485603648
420	mlt_pol_akn_hin_hau_aeg_sod_scr_tur_azi_moo_bat_tsn_fre_ita_bsq_por_gam_swt_cnt_cze_ben_tsw_grk_ewe_bul_fin_cic_fbf_est_ukr_amr_geo_swe_pan_spa_prs_chh_anl_nor_hun_igb_mao_urd_sun_jpn_tml_kor_afr_glc_zul_krd_jav_guj_sid_mly_mnd_dut_dgb_bos_heb_ctl_arw_rom_alb_qcu_mcd_ger_lit_xho_owc_svk_amh_eng_ind_slo_dyu_mol_yor_tag_tha_tig_knd_bem_bam_aze_lat_rus_uzb_ses_vie_wly_ven_lda_swa	-0.778800552696296	-1.8774981196796	0.0635839901124694
421	tig_eng_bem_arw_aeg_wly_mlt_ben_uzb_aze_lda_ind_swa_alb_ita_bsq_lit_anl_dgb_cnt_grk_swe_ven_bul_swt_ctl_hun_bam_zul_fin_cze_heb_geo_slo_por_glc_dut_amr_owc_rus_est_tsn_sun_prs_mly_jpn_knd_kor_guj_pol_fbf_pan_jav_hin_hau_tag_mnd_ukr_xho_scr_chh_fre_rom_mol_svk_qcu_afr_spa_nor_yor_gam_mcd_sid_ger_bat_urd_ewe_krd_moo_mao_tha_sod_tml_akn_cic_azi_bos_lat_tur_ses_vie_amh_dyu_igb_tsw	-0.417924664644507	-0.991481028572952	0.324023421693966
422	amr_krd_akn_lit_wly_gam_hau_pol_azi_aze_zul_mao_bam_scr_urd_bsq_dut_mlt_swt_cnt_eng_alb_ewe_lat_moo_grk_est_yor_xho_hun_mcd_amh_geo_svk_ctl_pan_fre_sid_owc_arw_fin_igb_sun_swe_tag_jpn_tml_kor_hin_bos_ven_rom_mly_slo_heb_ind_mnd_nor_dyu_guj_chh_rus_glc_ger_bul_qcu_ita_cze_ben_dgb_anl_mol_tig_ukr_jav_spa_tsn_prs_lda_bat_tha_sod_knd_cic_tsw_tur_por_afr_uzb_ses_vie_aeg_fbf_swa_bem	0.00645520762780585	0.0152115557275561	0.98789598843359
423	chh_urd_fbf_pol_gam_heb_mlt_ger_tur_azi_ven_bat_moo_spa_arw_bsq_fre_hau_tsn_cnt_cze_bul_cic_grk_tsw_lat_est_lda_bem_fin_ukr_sod_geo_krd_lit_afr_bos_amr_aeg_ctl_hun_dyu_mao_rom_ind_jpn_knd_kor_scr_prs_ewe_eng_tag_slo_wly_mly_mnd_rus_swa_mol_anl_mcd_dut_pan_ben_qcu_alb_glc_por_swt_sid_ita_amh_svk_jav_swe_yor_guj_akn_sun_tha_tig_tml_bam_ses_uzb_nor_hin_aze_dgb_vie_owc_zul_xho_igb	0.0282203084663326	0.0665265458790142	0.947101432849909
424	owc_swe_moo_pol_wly_amh_mlt_scr_aze_uzb_igb_mly_swt_dut_bul_bsq_arw_sid_fbf_mnd_hin_lat_swa_ctl_cic_lit_hun_bam_dyu_fin_eng_amr_geo_urd_fre_guj_ben_hau_tig_svk_est_xho_sun_alb_tag_jpn_tml_kor_afr_ger_akn_nor_bat_ukr_gam_mao_cnt_glc_ven_rus_aeg_por_rom_grk_ita_qcu_slo_prs_bos_ses_heb_mcd_chh_spa_jav_mol_dgb_krd_yor_ind_tha_anl_knd_ewe_tsn_tur_cze_pan_azi_zul_vie_sod_tsw_bem_lda	-0.0703422426455762	-0.166326963668984	0.868260725303435
425	amr_spa_swa_mol_amh_hau_owc_ita_tur_aze_xho_mly_bem_ben_mcd_bsq_rom_sid_cic_mnd_bul_hin_ven_nor_dgb_pol_est_igb_bam_fin_cze_mlt_geo_svk_fre_prs_glc_gam_sod_ctl_hun_tsw_jav_dut_sun_jpn_knd_kor_urd_por_swt_lit_mao_alb_tig_bat_cnt_bos_tsn_guj_wly_swe_pan_eng_arw_qcu_slo_rus_afr_yor_anl_scr_aeg_ukr_ind_krd_ses_ger_akn_tag_tha_chh_tml_lda_zul_uzb_grk_lat_azi_fbf_vie_heb_ewe_moo_dyu	-0.331340561120533	-0.785222110200155	0.43431919012646
426	anl_lit_moo_por_aeg_amh_heb_mcd_uzb_azi_lda_bat_cic_cze_ger_bsq_prs_tig_dyu_mnd_alb_ben_swt_spa_dgb_urd_est_ses_swa_hun_ukr_mlt_geo_scr_nor_dut_slo_sid_owc_lat_fin_ewe_mao_eng_ind_jpn_tml_kor_ita_grk_bam_swe_tag_pol_hau_jav_cnt_pan_ven_fre_amr_afr_bos_svk_guj_qcu_rus_bul_arw_bem_sod_rom_wly_glc_sun_krd_tsn_mol_igb_mly_tha_chh_knd_akn_fbf_tur_hin_ctl_aze_xho_vie_gam_yor_tsw_zul	-0.226680057677761	-0.534865704733077	0.594019267612302
427	sid_eng_tsw_bul_tig_amr_aeg_slo_uzb_aze_tsn_ind_moo_scr_rom_bsq_spa_hau_swa_mnd_pan_fre_cic_arw_dyu_glc_hun_akn_dgb_fin_ben_heb_geo_ukr_svk_por_afr_wly_anl_mol_est_ses_mao_mcd_bat_jpn_knd_kor_guj_grk_bem_pol_jav_krd_chh_sun_cnt_lat_igb_ctl_gam_dut_rus_nor_bos_qcu_swe_hin_alb_fbf_sod_ger_amh_ita_tag_urd_zul_lit_yor_mly_tha_mlt_tml_ewe_bam_azi_prs_cze_tur_ven_vie_owc_lda_xho_swt	-0.906767020734205	-2.19590715947872	0.0305858528751638
428	anl_dut_lda_por_gam_chh_amr_svk_aze_azi_xho_mly_dgb_lat_scr_bsq_hin_heb_yor_mnd_afr_ger_fbf_slo_tsw_alb_hun_swa_bam_est_rus_wly_geo_swe_prs_krd_arw_owc_hau_nor_fin_zul_ind_spa_mao_jpn_knd_kor_mol_mcd_dyu_lit_sun_pol_sod_jav_cnt_bul_bem_cze_mlt_guj_urd_ben_glc_qcu_ita_rom_pan_akn_tig_fre_aeg_ctl_tag_grk_swt_ukr_tsn_bat_tha_sid_tml_ses_igb_tur_bos_eng_uzb_ven_vie_amh_ewe_cic_moo	0.0115502807897114	0.0271725317849575	0.978380347157499
429	amr_mol_lda_scr_tig_sid_owc_glc_aze_uzb_ewe_sun_bam_por_ukr_bsq_grk_wly_tsw_mnd_swe_arw_bem_ctl_ven_spa_hun_akn_cic_fin_pol_hau_geo_urd_cze_bul_afr_gam_mlt_pan_est_fbf_mly_ita_mao_jpn_knd_kor_bos_alb_yor_prs_ind_ben_aeg_bat_cnt_lat_swa_mcd_anl_slo_rus_guj_krd_qcu_svk_dut_eng_dgb_chh_nor_amh_ger_jav_hin_moo_rom_tsn_tag_tha_heb_tml_ses_dyu_tur_lit_fre_azi_swt_vie_sod_zul_igb_xho	-0.0540010016189524	-0.127264142982738	0.899006106754963
430	anl_fre_dgb_swe_mlt_sod_wly_ger_tur_azi_zul_tag_ses_prs_slo_bsq_krd_tig_tsn_cnt_glc_afr_bem_cze_tsw_alb_hun_dyu_swt_fin_pol_amh_geo_rom_lat_por_guj_gam_amr_svk_est_igb_mao_mcd_sun_jpn_knd_kor_dut_bul_xho_rus_bat_eng_hau_ind_mnd_spa_ven_lit_sid_urd_scr_mol_ben_qcu_pan_ctl_ukr_fbf_owc_grk_aeg_arw_jav_bos_akn_hin_lda_mly_tha_chh_tml_yor_bam_uzb_ita_nor_aze_ewe_vie_heb_moo_swa_cic	0.161564182280399	0.37989402974112	0.704890252543386
431	anl_nor_ewe_slo_aeg_owc_sid_eng_azi_uzb_zul_bat_cic_por_ben_bsq_pan_chh_bam_mnd_svk_scr_tsn_urd_swt_ukr_fin_fbf_ven_hun_dut_gam_geo_ger_grk_glc_mol_tig_hau_hin_est_bem_ind_pol_mao_jpn_knd_kor_arw_spa_dgb_cze_mly_ctl_heb_sun_cnt_krd_moo_rom_amh_bul_guj_ita_swe_qcu_rus_lit_lat_igb_mlt_fre_sod_bos_tag_afr_swa_alb_yor_jav_tha_wly_tml_akn_lda_tur_mcd_prs_aze_xho_vie_amr_tsw_ses_dyu	0.431457517602602	1.01595427169091	0.312286980339315
432	gam_ita_ewe_lat_anl_aeg_tig_alb_tur_uzb_bam_ind_dgb_slo_glc_bsq_ctl_sid_akn_cnt_krd_dut_bem_mol_tsw_bos_est_fbf_ven_fin_scr_chh_geo_rom_ger_lit_cze_owc_amh_arw_hun_yor_mly_ukr_sun_jpn_tml_kor_prs_ben_dyu_spa_mao_svk_heb_jav_mnd_swe_xho_guj_amr_pan_nor_rus_hin_qcu_pol_mcd_por_igb_mlt_bul_wly_urd_tag_fre_moo_grk_zul_bat_tha_sod_knd_lda_ses_azi_eng_afr_aze_tsn_vie_hau_swa_cic_swt	0.554530049590593	1.30925139489291	0.193674780836248
433	aeg_dut_ven_nor_sod_chh_hau_fre_aze_tur_bem_ind_swt_grk_mcd_bsq_alb_sid_fbf_mnd_spa_pan_igb_por_tsw_guj_hun_bam_ses_fin_bul_owc_geo_ben_urd_prs_swe_amr_anl_cze_est_ewe_mao_ukr_sun_jpn_knd_kor_bos_hin_moo_rus_bat_mol_gam_jav_cnt_krd_tsn_pol_tig_arw_glc_ctl_svk_qcu_lit_afr_rom_yor_amh_ita_heb_slo_mly_ger_cic_eng_dyu_tag_tha_mlt_tml_zul_xho_azi_scr_lat_uzb_swa_vie_wly_dgb_lda_akn	-0.948890041506465	-2.30144869385359	0.02359940974417
434	amh_afr_lda_ger_wly_sod_tig_rom_azi_aze_bam_mly_dyu_urd_alb_bsq_pol_aeg_moo_cnt_spa_svk_tsw_fre_bem_slo_hun_ewe_ven_est_glc_heb_geo_bul_krd_dut_swe_mlt_gam_rus_fin_zul_ind_grk_bat_jpn_knd_kor_ukr_mol_akn_ita_tag_ben_amr_jav_mnd_lat_xho_pan_chh_bos_arw_hin_por_qcu_guj_eng_scr_dgb_sid_ctl_hau_prs_sun_nor_igb_mcd_tsn_mao_tha_anl_tml_swt_swa_tur_lit_cze_uzb_cic_vie_owc_yor_ses_fbf	-0.438064683128485	-1.03963313035674	0.301205726103737
435	heb_urd_xho_glc_tig_amr_anl_ukr_uzb_aze_tsn_mao_tsw_por_ger_bsq_scr_gam_akn_cnt_bos_svk_lda_guj_swa_nor_fin_zul_fbf_hun_afr_wly_geo_grk_fre_lit_cze_sod_owc_alb_est_bem_sun_bul_tag_jpn_knd_kor_hin_ben_igb_slo_bat_prs_sid_mly_mnd_rus_cic_ctl_aeg_arw_pan_eng_pol_qcu_rom_lat_mol_bam_mlt_spa_amh_mcd_ind_dut_ses_swe_dgb_jav_tha_chh_tml_ewe_ven_azi_ita_krd_tur_yor_vie_hau_swt_moo_dyu	-0.422355830840842	-1.00311619318078	0.318407690563429
436	wly_ger_igb_glc_mlt_chh_owc_svk_azi_uzb_fbf_sun_xho_slo_dut_bsq_grk_aeg_ewe_mnd_fre_krd_swt_spa_bem_rom_fin_tsn_dgb_hun_bul_amr_geo_afr_swe_scr_ukr_amh_sod_mcd_est_tsw_ind_ben_tag_jpn_knd_kor_arw_cze_ses_ita_jav_hin_tig_mly_cnt_por_yor_nor_gam_prs_bos_rus_alb_qcu_mol_guj_ctl_cic_heb_pan_anl_urd_mao_lit_lda_eng_akn_bat_tha_sid_tml_zul_moo_aze_lat_pol_tur_ven_vie_hau_dyu_swa_bam	-0.192256373668946	-0.454101865539723	0.650813530911511
437	tig_dut_akn_ger_owc_mlt_sid_mol_tur_uzb_dyu_ind_tsn_pol_slo_bsq_hin_heb_igb_cnt_arw_cze_swa_spa_zul_por_fin_lda_ven_hun_rus_chh_geo_ctl_svk_nor_prs_amh_wly_mcd_est_yor_jav_pan_sun_jpn_tml_kor_eng_swe_fbf_alb_tag_urd_sod_bat_mnd_afr_bam_guj_amr_lit_bos_rom_fre_qcu_grk_scr_ita_ewe_anl_krd_hau_ben_mao_ukr_xho_glc_dgb_mly_tha_gam_knd_moo_tsw_azi_lat_bul_aze_bem_vie_aeg_ses_cic_swt	-0.530382373659566	-1.26607284288858	0.208649268690503
438	wly_dut_dyu_rom_amr_tig_heb_cze_azi_tur_swt_ind_zul_nor_arw_bsq_ger_hau_bam_mnd_alb_ukr_ven_slo_akn_rus_est_ewe_moo_fin_swe_mlt_geo_spa_afr_pol_bos_aeg_anl_bul_hun_lda_mly_guj_sun_jpn_tml_kor_prs_glc_xho_hin_bat_mol_owc_mao_cnt_por_ses_lit_chh_pan_ita_grk_ctl_qcu_mcd_scr_krd_dgb_sod_fre_sid_urd_jav_ben_bem_eng_igb_tag_tha_amh_knd_cic_tsn_uzb_lat_svk_aze_yor_vie_gam_tsw_swa_fbf	-0.708264521778252	-1.69748427593229	0.0929492712475867
439	anl_lit_moo_pol_gam_tig_aeg_alb_azi_aze_ewe_mly_akn_mol_prs_bsq_dut_heb_tsn_cnt_ita_krd_fbf_ukr_dgb_ben_fin_xho_tsw_est_lat_owc_geo_rom_bos_grk_spa_hau_sid_swe_hun_cic_tag_ger_jav_jpn_knd_kor_slo_mcd_yor_afr_sun_svk_amr_ind_mnd_fre_zul_ctl_wly_hin_arw_rus_pan_qcu_scr_glc_guj_bam_chh_urd_amh_eng_mao_cze_swa_bul_lda_bat_tha_mlt_tml_dyu_swt_tur_por_nor_uzb_ven_vie_sod_bem_ses_igb	-0.555559738962129	-1.3234352556464	0.188934986488652
440	wly_svk_swt_rus_heb_aeg_sid_bos_azi_aze_yor_bat_ewe_guj_urd_bsq_spa_anl_tsn_mnd_dut_krd_xho_hin_akn_fre_est_cic_dyu_hun_arw_amr_geo_ctl_alb_mol_swe_tig_owc_cze_fin_bam_mao_ger_mly_jpn_tml_kor_prs_mcd_lda_scr_tag_ukr_chh_sun_cnt_eng_ses_bul_mlt_lat_slo_ben_pol_qcu_lit_afr_por_dgb_amh_rom_hau_nor_jav_grk_zul_pan_igb_ind_tha_sod_knd_bem_moo_tur_ita_glc_uzb_tsw_vie_gam_swa_ven_fbf	-0.18176811014494	-0.42873082560242	0.669110556561114
441	sid_cze_bem_scr_anl_heb_gam_bos_azi_aze_tsn_jav_ses_guj_urd_bsq_afr_aeg_xho_cnt_por_lit_bam_bul_yor_pol_hun_lda_akn_est_lat_sod_geo_slo_rus_rom_glc_amr_tig_pan_fin_dyu_mao_krd_mly_jpn_knd_kor_ben_arw_zul_ukr_tag_dut_amh_ind_mnd_prs_cic_ita_owc_nor_spa_mol_swe_qcu_ctl_mcd_hin_tsw_hau_grk_mlt_ger_sun_svk_igb_alb_ven_bat_tha_chh_tml_fbf_ewe_tur_eng_fre_uzb_swa_vie_wly_moo_swt_dgb	-0.251473903763359	-0.595498690321757	0.552956583732439
442	gam_grk_akn_bul_aeg_sod_sid_nor_azi_tur_bem_bat_yor_fre_spa_bsq_mol_hau_ses_cnt_rom_pan_xho_eng_lda_scr_est_ven_igb_hun_guj_tig_geo_swe_hin_por_afr_heb_amh_urd_fin_moo_tag_ita_ind_jpn_tml_kor_krd_alb_tsw_pol_sun_mcd_chh_mly_mnd_slo_dgb_dut_wly_arw_prs_cze_glc_qcu_ukr_ben_lat_tsn_anl_ctl_owc_lit_jav_ger_swa_bos_ewe_mao_tha_amr_knd_dyu_fbf_aze_svk_rus_uzb_zul_vie_mlt_swt_bam_cic	-0.463456908425217	-1.10146305816711	0.273537731020931
443	owc_nor_tsn_bul_amr_mlt_chh_lat_aze_uzb_cic_mao_dyu_spa_rus_bsq_prs_gam_ven_cnt_ukr_krd_akn_swe_lda_ger_est_moo_yor_hun_mol_tig_geo_ctl_afr_scr_arw_sid_sod_mcd_fin_ewe_bat_rom_mly_jpn_knd_kor_cze_guj_fbf_grk_jav_eng_amh_sun_mnd_alb_bem_glc_hau_slo_dut_ben_svk_qcu_bos_fre_lit_tsw_aeg_ita_wly_hin_ind_urd_bam_por_ses_tag_tha_heb_tml_zul_swt_azi_pan_pol_tur_xho_vie_anl_igb_dgb_swa	-0.783337708806934	-1.90033782904142	0.0604864231805877
444	wly_bos_dyu_arw_amr_sid_tig_ben_tur_azi_ven_mao_fbf_fre_dut_bsq_scr_mlt_dgb_cnt_glc_prs_ewe_ita_lda_afr_fin_swt_ses_hun_por_gam_geo_mol_ctl_hin_grk_amh_aeg_ukr_est_moo_tag_bul_mly_jpn_knd_kor_ger_lat_bem_svk_ind_nor_owc_jav_mnd_rom_tsw_lit_hau_slo_pol_rus_swe_qcu_guj_krd_cze_cic_sod_alb_anl_spa_bat_pan_igb_urd_xho_sun_tha_heb_tml_yor_bam_uzb_mcd_eng_aze_zul_vie_chh_swa_akn_tsn	0.195703868590713	0.460428272988507	0.646283627892009
445	gam_spa_zul_slo_owc_sid_tig_ger_uzb_azi_ses_sun_tsw_urd_bos_bsq_glc_sod_akn_mnd_mcd_bul_tsn_swe_ewe_fre_hun_swa_dgb_est_krd_mlt_geo_mol_hin_lit_svk_hau_aeg_afr_fin_xho_mly_rus_jav_jpn_tml_kor_arw_dut_dyu_cze_bat_guj_wly_tag_cnt_nor_moo_ctl_chh_ben_rom_scr_pol_qcu_por_alb_grk_yor_anl_lat_amr_pan_mao_ukr_bam_prs_igb_ind_tha_heb_knd_cic_bem_tur_ita_eng_aze_swt_vie_amh_ven_fbf_lda	-0.382914049891518	-0.907711434003893	0.366376806180863
446	chh_spa_swt_svk_owc_amh_mlt_ctl_uzb_aze_igb_tag_swa_nor_glc_bsq_scr_heb_ewe_mnd_ita_ukr_tsw_slo_moo_rus_hun_bem_ven_fin_pan_gam_geo_alb_prs_swe_hin_sid_aeg_fre_est_yor_jav_eng_ind_jpn_tml_kor_lat_guj_cic_lit_mao_pol_hau_mly_cnt_bul_akn_grk_tig_rom_ger_por_mol_qcu_dut_arw_urd_zul_amr_afr_sod_krd_sun_mcd_fbf_bos_dgb_bat_tha_anl_knd_lda_xho_tur_cze_ben_azi_tsn_vie_wly_ses_dyu_bam	-0.630241111609134	-1.50584686520572	0.135495566562039
447	amr_ita_cic_dut_chh_anl_mlt_bos_aze_tur_ven_mly_xho_lat_hin_bsq_rom_sod_tsw_cnt_svk_mcd_moo_swe_akn_afr_fin_bem_lda_hun_cze_tig_geo_eng_nor_glc_fre_owc_amh_bul_est_yor_sun_arw_ind_jpn_tml_kor_lit_mol_dgb_grk_jav_spa_hau_bat_mnd_urd_igb_pan_sid_pol_ger_slo_alb_qcu_prs_ukr_rus_fbf_gam_guj_wly_por_mao_scr_ewe_ctl_tsn_tag_tha_aeg_knd_bam_ses_azi_krd_ben_uzb_swa_vie_heb_swt_dyu_zul	-1.08104342683159	-2.65360667265216	0.00936632411158269
448	mlt_grk_tsw_dut_tig_aeg_wly_eng_tur_aze_swt_tag_fbf_bul_slo_bsq_glc_amr_swa_cnt_bos_alb_yor_por_ven_arw_est_bam_dyu_hun_mol_sod_geo_cze_rom_krd_rus_heb_hau_urd_fin_xho_mly_afr_jav_jpn_tml_kor_spa_hin_cic_svk_bat_guj_chh_mao_mnd_fre_igb_lit_gam_swe_prs_ctl_ger_qcu_pan_ben_pol_tsn_anl_ukr_sid_mcd_sun_nor_moo_ita_bem_ind_tha_amh_knd_ses_zul_uzb_scr_lat_azi_ewe_vie_owc_dgb_lda_akn	-0.668911351665914	-1.59945759152061	0.113110915146717
449	anl_bul_bam_eng_aeg_sod_amh_lit_tur_uzb_dgb_mly_fbf_dut_afr_bsq_ukr_sid_ven_mnd_lat_hin_moo_por_cic_spa_fin_tsw_zul_est_pol_heb_geo_swe_pan_ita_prs_tig_owc_guj_hun_yor_jav_arw_mao_jpn_tml_kor_rom_mol_swa_svk_sun_ger_gam_ind_cnt_rus_dyu_ctl_chh_grk_alb_slo_scr_qcu_fre_nor_cze_xho_hau_ben_mlt_glc_tag_bos_ewe_mcd_akn_bat_tha_wly_knd_swt_igb_aze_urd_krd_azi_tsn_vie_amr_lda_bem_ses	-0.525898145272282	-1.25370363723763	0.213092181445274
450	wly_ita_zul_svk_sod_sid_heb_por_tur_azi_swa_mao_igb_slo_guj_bsq_pol_owc_fbf_mnd_glc_swe_ewe_spa_dgb_rom_hun_dyu_ses_fin_ger_aeg_geo_hin_urd_afr_ukr_amh_tig_scr_est_bem_tag_bos_ind_jpn_tml_kor_rus_cze_akn_mcd_sun_grk_anl_bat_cnt_krd_tsw_mol_mlt_eng_ben_lat_alb_qcu_bul_lit_prs_moo_hau_ctl_chh_nor_jav_dut_cic_pan_tsn_mly_tha_gam_knd_bam_lda_aze_arw_fre_uzb_xho_vie_amr_ven_swt_yor	0.0377498211373768	0.088900148804359	0.929352429789821
451	amr_spa_cic_bul_gam_hau_wly_ita_uzb_tur_fbf_jav_dyu_ben_alb_bsq_lit_owc_lda_cnt_lat_krd_yor_glc_zul_rom_est_ewe_ven_hun_mol_amh_geo_bos_svk_afr_nor_mlt_tig_scr_fin_moo_tag_rus_bat_jpn_tml_kor_urd_por_bam_ukr_mly_dut_heb_mao_mnd_arw_tsw_fre_sid_pan_mcd_ger_cze_qcu_hin_slo_swe_akn_aeg_guj_chh_eng_sun_prs_xho_ctl_swa_ind_tha_anl_knd_igb_ses_aze_grk_pol_azi_tsn_vie_sod_swt_dgb_bem	-0.580707783266573	-1.38633303554014	0.168959936299914
452	hau_fre_moo_bul_owc_mlt_anl_urd_azi_aze_dyu_tag_igb_swe_pol_bsq_hin_amr_zul_mnd_prs_grk_tsw_eng_lda_spa_est_ses_ewe_hun_ctl_heb_geo_scr_alb_krd_ger_wly_chh_mcd_fin_tsn_jav_afr_bat_jpn_knd_kor_ukr_mol_fbf_pan_mao_arw_gam_ind_cnt_lit_swt_rom_sid_guj_svk_cze_bos_qcu_glc_ben_por_akn_amh_slo_aeg_nor_mly_ita_yor_rus_swa_sun_tha_tig_tml_ven_xho_uzb_dut_lat_tur_dgb_vie_sod_cic_bem_bam	-0.74355339069707	-1.78432588718605	0.077631877253061
453	aeg_mcd_zul_spa_amh_anl_owc_arw_aze_tur_swt_mao_ewe_nor_glc_bsq_mol_heb_fbf_mnd_krd_bos_dyu_pan_tsn_eng_est_ven_cic_hun_lat_chh_geo_pol_ger_fre_ita_hau_sod_ctl_fin_lda_sun_prs_mly_jpn_tml_kor_por_hin_bem_swe_bat_lit_amr_jav_cnt_alb_swa_afr_gam_bul_rom_grk_scr_qcu_rus_guj_svk_bam_tig_ukr_mlt_ben_tag_urd_xho_dut_ses_ind_tha_sid_knd_akn_dgb_uzb_slo_cze_azi_tsw_vie_wly_igb_moo_yor	0.00691665178083434	0.0162819965121334	0.987044299842792
454	heb_urd_tsw_arw_anl_aeg_sod_ben_azi_uzb_ses_ind_bam_slo_krd_bsq_nor_chh_akn_mnd_bos_fre_tsn_hin_swt_ger_hun_moo_bem_est_scr_gam_geo_ita_prs_por_guj_amr_owc_svk_fin_zul_bat_swe_tag_jpn_knd_kor_dut_eng_fbf_mol_jav_afr_sid_sun_cnt_ctl_ven_spa_amh_alb_mcd_pol_lit_qcu_ukr_pan_lat_yor_wly_cze_tig_rus_mly_bul_igb_glc_cic_mao_tha_hau_tml_lda_ewe_tur_grk_rom_aze_swa_vie_mlt_dyu_xho_dgb	-0.597047264665064	-1.42643842735823	0.157090288912159
455	owc_svk_lda_prs_anl_gam_amr_arw_tur_aze_akn_mao_tsn_swe_pan_bsq_nor_mlt_swt_mnd_grk_lit_xho_rus_bem_afr_est_ewe_bam_hun_lat_chh_geo_ukr_ben_urd_scr_heb_sid_fre_fin_ses_tag_spa_bat_jpn_knd_kor_mol_ger_swa_bos_mly_bul_aeg_sun_cnt_guj_tsw_por_sod_cze_pol_slo_ctl_qcu_dut_mcd_alb_fbf_amh_krd_tig_eng_ind_ita_igb_rom_cic_jav_tha_wly_tml_moo_yor_azi_glc_hin_uzb_dgb_vie_hau_zul_ven_dyu	0.294041587866895	0.6922544300172	0.490502408456011
456	aeg_krd_ven_prs_anl_heb_amr_lat_azi_tur_tsw_bat_akn_mcd_hin_bsq_grk_mlt_swa_mnd_scr_ger_dgb_guj_tsn_rom_est_yor_xho_hun_eng_amh_geo_cze_afr_por_pan_owc_hau_ben_fin_ses_ind_nor_jav_jpn_knd_kor_ctl_rus_cic_alb_mao_slo_tig_tag_cnt_urd_zul_fre_gam_arw_pol_bul_glc_qcu_ita_lit_spa_swt_chh_mol_wly_swe_mly_svk_lda_bos_moo_sun_tha_sid_tml_bam_dyu_aze_ukr_dut_uzb_bem_vie_sod_igb_ewe_fbf	-0.624433922243571	-1.4894944764979	0.139740790136539
457	sid_ben_fbf_afr_anl_sod_wly_guj_azi_uzb_akn_sun_ses_urd_lat_bsq_prs_tig_xho_cnt_slo_mol_tsn_hin_dyu_mcd_est_lda_ven_hun_spa_amh_geo_rom_nor_alb_glc_amr_gam_swe_fin_bem_mao_cze_bat_jpn_knd_kor_ger_dut_swt_svk_jav_bos_owc_mly_mnd_rus_bam_grk_mlt_pan_bul_arw_eng_qcu_ctl_ukr_pol_yor_heb_scr_chh_fre_ind_ita_cic_lit_moo_tag_tha_aeg_tml_dgb_tsw_aze_por_krd_tur_ewe_vie_hau_zul_igb_swa	-0.245809346204695	-0.581104693682289	0.562575586712458
458	anl_svk_moo_grk_heb_amh_chh_arw_tur_aze_dgb_jav_lda_dut_ger_bsq_bos_owc_bem_mnd_afr_swe_zul_ctl_tsn_krd_hun_xho_tsw_est_guj_aeg_geo_bul_scr_rus_mcd_hau_wly_pol_fin_akn_sun_spa_mao_jpn_tml_kor_lit_mol_ven_fre_bat_glc_amr_mly_cnt_pan_fbf_lat_sid_cze_ukr_hin_por_qcu_alb_prs_ita_bam_gam_ben_sod_slo_tag_rom_swa_urd_swt_ind_tha_tig_knd_dyu_igb_azi_eng_nor_uzb_ses_vie_mlt_ewe_yor_cic	-0.121668912574992	-0.286867548417218	0.77485189157318
459	amr_swe_xho_dut_tig_chh_owc_afr_azi_aze_ewe_mao_cic_bos_arw_bsq_ben_aeg_ven_mnd_rus_urd_lda_svk_tsn_rom_hun_moo_zul_est_pan_heb_geo_mcd_ita_prs_ukr_wly_anl_slo_fin_bem_tag_cze_ind_jpn_knd_kor_mol_fre_fbf_ger_jav_pol_sid_sun_cnt_lat_dgb_nor_hau_ctl_hin_por_krd_qcu_spa_grk_eng_bam_gam_bul_mlt_alb_bat_glc_akn_guj_dyu_mly_tha_sod_tml_swa_igb_uzb_scr_lit_tur_ses_vie_amh_tsw_swt_yor	-0.901584719916114	-2.18359250539693	0.031508466154003
460	chh_por_ses_ukr_sod_tig_hau_ger_tur_azi_dgb_jav_dyu_urd_spa_bsq_dut_sid_tsn_mnd_eng_swe_swt_ita_yor_svk_fin_ven_cic_est_prs_mlt_geo_afr_ctl_bul_hin_wly_gam_fre_hun_bam_sun_scr_tag_jpn_tml_kor_cze_pan_ewe_lit_mao_rom_owc_ind_cnt_mol_igb_grk_heb_pol_bos_rus_krd_qcu_lat_glc_arw_tsw_anl_ben_aeg_guj_mly_nor_zul_mcd_moo_bat_tha_amr_knd_swa_xho_uzb_slo_alb_aze_akn_vie_amh_bem_lda_fbf	0.272814859991045	0.64247731811696	0.522144036960511
461	aeg_alb_swt_mol_amh_mlt_sod_scr_uzb_aze_bam_sun_akn_pan_dut_bsq_prs_sid_dyu_mnd_eng_ben_ses_ctl_tsn_ger_fin_bem_igb_est_arw_amr_geo_guj_por_swe_slo_tig_owc_lit_hun_moo_mly_cze_jav_jpn_tml_kor_lat_spa_lda_svk_ind_fre_anl_mao_cnt_bul_tsw_krd_chh_pol_ukr_urd_afr_qcu_bos_ita_mcd_swa_hau_rus_wly_glc_tag_grk_ven_nor_cic_bat_tha_heb_knd_dgb_yor_tur_rom_hin_azi_xho_vie_gam_ewe_fbf_zul	-0.475283487853025	-1.13142611449821	0.260784888878019
462	amh_spa_fbf_rom_sod_mlt_wly_ger_uzb_tur_tsn_mao_dgb_slo_mcd_bsq_lit_sid_igb_mnd_nor_grk_moo_urd_zul_ita_fin_dyu_akn_est_ctl_hau_geo_scr_svk_rus_arw_heb_owc_afr_hun_cic_sun_hin_tag_jpn_tml_kor_por_alb_swa_swe_bat_lat_gam_jav_cnt_prs_lda_pan_aeg_mol_cze_pol_krd_qcu_dut_ukr_bos_bam_anl_guj_amr_glc_ind_ben_swt_eng_ven_mly_tha_chh_knd_bem_ses_aze_fre_bul_azi_tsw_vie_tig_ewe_xho_yor	0.991157544115084	2.37955341572827	0.0193758989788136
463	sid_lat_bem_pol_chh_gam_heb_fre_aze_azi_moo_sun_ven_prs_cze_bsq_mol_sod_tsw_mnd_ger_mcd_ewe_afr_dyu_rus_hun_lda_xho_fin_pan_amr_geo_rom_urd_spa_svk_mlt_owc_por_est_bam_mao_lit_bat_jpn_knd_kor_scr_bul_cic_eng_tag_ita_tig_jav_cnt_nor_ses_ukr_hau_glc_bos_hin_swe_qcu_guj_arw_slo_zul_amh_alb_aeg_ctl_mly_krd_akn_dut_swt_ind_tha_anl_tml_igb_yor_uzb_ben_grk_tur_swa_vie_wly_tsn_dgb_fbf	-0.132035536180692	-0.311492194200376	0.75612367301671
464	amh_lit_dyu_hin_owc_anl_gam_ukr_uzb_tur_swa_sun_akn_eng_svk_bsq_mol_sid_lda_cnt_slo_glc_tsn_alb_bem_bul_fin_ewe_swt_est_prs_sod_geo_swe_spa_grk_por_heb_tig_fre_hun_ven_bat_ger_jav_jpn_knd_kor_pan_cze_dgb_pol_mly_rus_wly_tag_mnd_ita_cic_ctl_mlt_nor_afr_krd_ben_qcu_dut_rom_bos_xho_amr_lat_chh_urd_ind_guj_tsw_scr_ses_mao_tha_aeg_tml_bam_igb_aze_arw_mcd_azi_fbf_vie_hau_zul_yor_moo	-0.928281925011192	-2.25361410938456	0.026569748464767
465	heb_hin_ses_lit_aeg_hau_owc_rom_azi_tur_akn_mly_dyu_mol_grk_bsq_urd_sod_ewe_mnd_ukr_svk_bam_dut_yor_spa_hun_swt_cic_fin_bul_sid_geo_lat_scr_cze_ita_tig_anl_pol_est_fbf_mao_glc_ind_jpn_tml_kor_ben_mcd_zul_prs_jav_slo_mlt_tag_cnt_eng_dgb_afr_amh_alb_nor_rus_krd_qcu_ctl_bos_por_tsw_wly_ger_amr_arw_sun_fre_ven_pan_tsn_bat_tha_gam_knd_moo_swa_uzb_guj_swe_aze_xho_vie_chh_bem_lda_igb	0.396265456470698	0.933528310425394	0.35296469588903
466	aeg_urd_moo_prs_chh_tig_amr_pan_azi_uzb_lda_bat_dyu_ger_ben_bsq_ctl_gam_bem_mnd_rus_slo_ven_por_ewe_nor_hun_akn_yor_fin_fre_amh_geo_swe_cze_bos_lit_heb_wly_mol_est_dgb_mly_ukr_ind_jpn_knd_kor_bul_lat_bam_arw_tag_ita_sid_jav_cnt_alb_ses_grk_mlt_guj_rom_pol_spa_qcu_krd_svk_glc_tsw_anl_hin_hau_dut_mao_mcd_swa_scr_zul_sun_tha_owc_tml_xho_cic_aze_eng_afr_tur_igb_vie_sod_swt_tsn_fbf	-0.410444023492344	-0.974479263905536	0.332346539930805
467	tig_lat_swa_ctl_wly_sid_aeg_lit_tur_aze_bam_mly_yor_rus_ita_bsq_svk_chh_cic_mnd_pol_ukr_tsn_prs_tsw_dut_fin_bem_xho_hun_eng_heb_geo_ben_scr_nor_cze_amr_sod_arw_est_ven_tag_ger_sun_jpn_tml_kor_por_slo_swt_swe_bat_alb_hau_jav_cnt_mcd_ses_guj_anl_fre_bul_krd_spa_qcu_glc_afr_pan_dgb_gam_hin_amh_urd_ind_mol_ewe_bos_dyu_mao_tha_mlt_knd_lda_igb_azi_rom_grk_uzb_fbf_vie_owc_moo_akn_zul	-0.703846925959868	-1.68727134649705	0.0949026386904353
468	anl_urd_akn_guj_aeg_mlt_gam_prs_tur_azi_zul_tag_swt_spa_swe_bsq_arw_sod_lda_mnd_ger_mol_tsw_dut_yor_bul_est_fbf_igb_fin_krd_wly_geo_slo_ita_svk_cze_heb_amh_nor_hun_ven_ind_ukr_bat_jpn_knd_kor_alb_scr_cic_hin_jav_grk_tig_sun_cnt_rom_ses_afr_chh_rus_ben_bos_lat_qcu_fre_por_eng_dgb_sid_ctl_amr_lit_mao_pol_dyu_mcd_bam_mly_tha_hau_tml_ewe_swa_aze_pan_glc_uzb_moo_vie_owc_bem_xho_tsn	-0.0249741683769796	-0.0587873026847272	0.953247656847397
469	wly_afr_dyu_bos_sid_sod_tig_hin_azi_tur_akn_bat_xho_pol_ukr_bsq_fre_heb_fbf_cnt_ctl_glc_ewe_lit_dgb_krd_hun_bem_swa_est_ben_amh_geo_pan_slo_spa_ita_mlt_hau_scr_fin_ses_jav_cze_tag_jpn_knd_kor_dut_swe_bam_svk_ind_guj_chh_mao_mnd_alb_swt_rom_aeg_por_mol_ger_eng_qcu_bul_rus_urd_zul_anl_lat_gam_grk_mly_prs_yor_mcd_tsw_sun_tha_amr_tml_lda_igb_uzb_nor_arw_aze_moo_vie_owc_ven_cic_tsn	-0.102986257641491	-0.243161984067775	0.80841544565607
470	anl_lit_swa_bul_owc_gam_wly_ukr_tur_aze_ewe_mly_dyu_ger_afr_bsq_krd_hau_bem_cnt_urd_mol_zul_ben_akn_bos_hun_cic_igb_fin_pol_amr_geo_scr_prs_grk_cze_tig_sod_guj_est_dgb_sun_nor_jav_jpn_tml_kor_por_ita_bam_rom_mao_swe_sid_ind_mnd_spa_ses_glc_heb_dut_fre_lat_arw_qcu_ctl_eng_slo_xho_chh_pan_aeg_mcd_tag_hin_yor_svk_tsw_bat_tha_mlt_knd_lda_moo_azi_alb_rus_uzb_ven_vie_amh_tsn_swt_fbf	-0.293231726639225	-0.693360244674775	0.489811566996932
471	owc_slo_dgb_alb_sod_sid_mlt_pol_azi_aze_tsw_mly_swa_por_hin_bsq_ukr_anl_ses_mnd_guj_mol_ewe_ctl_swt_fre_est_igb_dyu_fin_bos_gam_geo_ita_nor_lat_prs_hau_aeg_urd_hun_tsn_mao_eng_sun_jpn_tml_kor_svk_grk_bam_rus_bat_arw_amh_tag_cnt_lit_akn_ben_heb_krd_rom_glc_ger_qcu_afr_scr_mcd_xho_wly_bul_tig_pan_jav_spa_moo_cze_bem_ind_tha_amr_knd_cic_ven_tur_dut_swe_uzb_fbf_vie_chh_yor_lda_zul	-0.552372621902337	-1.31829291329795	0.190643250446191
472	hau_rus_igb_fre_gam_amh_sod_rom_tur_uzb_ses_jav_cic_ita_bos_bsq_arw_mlt_fbf_cnt_mol_mcd_swt_por_tsw_prs_hun_lda_bem_fin_bul_chh_geo_ctl_ukr_slo_pol_sid_amr_pan_est_xho_bat_ger_mly_jpn_tml_kor_alb_scr_dyu_spa_ind_eng_anl_mao_mnd_svk_tsn_lat_aeg_guj_urd_grk_swe_qcu_hin_dut_cze_swa_wly_krd_heb_ben_tag_nor_ewe_glc_yor_sun_tha_tig_knd_moo_bam_azi_lit_afr_aze_ven_vie_owc_akn_dgb_zul	0.205814468271082	0.484259730013226	0.629340036462811
473	hau_spa_tsn_swe_owc_sod_chh_por_azi_tur_cic_sun_moo_prs_fre_bsq_ita_amr_yor_mnd_krd_lat_bem_hin_xho_glc_est_ven_fbf_hun_pan_heb_geo_pol_mol_mcd_scr_sid_aeg_lit_fin_lda_mao_bul_mly_jpn_tml_kor_ukr_grk_bam_dut_tag_eng_gam_bat_cnt_ger_dyu_bos_amh_svk_slo_alb_rus_qcu_rom_nor_guj_swt_mlt_ctl_anl_urd_ind_cze_ewe_arw_zul_jav_tha_tig_knd_akn_dgb_aze_ben_afr_uzb_swa_vie_wly_igb_ses_tsw	-0.101966875322431	-0.240537786063968	0.81044282646987
474	aeg_por_bem_bos_sid_tig_hau_ctl_aze_tur_cic_sun_lda_prs_glc_bsq_hin_amh_akn_mnd_bul_dut_zul_rus_dyu_pan_fin_tsw_moo_hun_urd_sod_geo_krd_spa_nor_eng_heb_gam_cze_est_ewe_ind_mcd_mao_jpn_knd_kor_arw_ben_ven_ger_tag_svk_chh_mly_cnt_fre_xho_lat_amr_swe_scr_guj_mol_qcu_lit_afr_pol_ses_mlt_slo_anl_grk_jav_ita_tsn_rom_swa_bat_tha_wly_tml_yor_swt_uzb_ukr_alb_azi_dgb_vie_owc_fbf_bam_igb	0.0929159886140034	0.218902302960155	0.827205838565277
475	sid_pan_ewe_cze_sod_heb_wly_krd_uzb_tur_swa_ind_moo_slo_eng_bsq_afr_aeg_xho_mnd_pol_glc_bam_svk_ses_bos_fin_zul_igb_hun_ger_mlt_geo_arw_spa_rus_dut_gam_tig_ben_est_cic_mly_urd_sun_jpn_knd_kor_nor_alb_yor_guj_mao_fre_owc_jav_cnt_mol_swt_mcd_chh_lat_bul_ukr_por_qcu_ita_hin_ctl_dyu_amr_lit_amh_scr_tag_rom_tsw_prs_fbf_bat_tha_hau_tml_lda_ven_aze_grk_swe_azi_dgb_vie_anl_bem_akn_tsn	-0.311887481724359	-0.737460581962186	0.462698908168422
476	mlt_guj_ewe_nor_anl_tig_amh_spa_azi_tur_ses_tag_dyu_rom_slo_bsq_ita_chh_swa_cnt_ger_hin_cic_urd_dgb_bul_est_ven_moo_fin_pol_sod_geo_lat_ctl_eng_svk_aeg_sid_swe_hun_yor_bat_krd_sun_jpn_knd_kor_arw_pan_bam_grk_ind_afr_wly_jav_mnd_alb_tsn_ukr_heb_fre_cze_bos_prs_qcu_dut_por_glc_igb_owc_lit_amr_mcd_mly_mol_tsw_rus_xho_mao_tha_gam_tml_fbf_akn_aze_ben_scr_uzb_zul_vie_hau_bem_swt_lda	0.91834834817128	2.20108267000485	0.0302051953297316
477	mlt_lat_igb_rus_heb_aeg_hau_pol_uzb_tur_zul_tag_ven_ben_bul_bsq_prs_amr_akn_mnd_svk_krd_bem_rom_lda_lit_fin_moo_tsn_hun_nor_gam_geo_mol_hin_scr_ger_tig_sid_por_est_dgb_sun_mcd_mao_jpn_tml_kor_spa_guj_swa_slo_ind_fre_owc_bat_cnt_ctl_dyu_dut_wly_swe_arw_pan_alb_qcu_ita_bos_afr_ses_anl_cze_amh_glc_jav_eng_cic_grk_swt_mly_tha_chh_knd_ewe_yor_azi_urd_ukr_aze_xho_vie_sod_fbf_tsw_bam	0.0180323629929487	0.0425095934204817	0.966183598783556
478	sid_svk_tsw_swe_owc_hau_anl_bul_tur_uzb_fbf_mao_swt_slo_bos_bsq_fre_chh_ses_mnd_por_rom_lda_pan_xho_ita_est_tsn_bam_hun_grk_wly_geo_mol_ukr_ctl_eng_amh_gam_cze_fin_swa_tag_ger_jav_jpn_tml_kor_rus_guj_yor_lat_mly_urd_aeg_ind_cnt_mcd_dgb_pol_tig_lit_alb_spa_hin_qcu_scr_afr_prs_ven_sod_krd_mlt_dut_bat_glc_moo_ben_cic_sun_tha_amr_knd_akn_bem_azi_nor_arw_aze_ewe_vie_heb_dyu_zul_igb	0.399656539464644	0.941252869460336	0.349013828960328
479	sid_rus_fbf_ger_chh_amr_tig_bos_tur_azi_dyu_sun_tsw_prs_afr_bsq_urd_mlt_swt_cnt_glc_por_bam_krd_moo_scr_hun_xho_ses_est_cze_owc_geo_pol_ita_guj_slo_amh_anl_ben_fin_yor_jav_pan_bat_jpn_knd_kor_alb_ukr_akn_eng_mly_mol_gam_mao_mnd_svk_bem_nor_heb_ctl_dut_fre_mcd_qcu_swe_lit_hin_swa_sod_grk_aeg_arw_ind_lat_lda_bul_dgb_tag_tha_wly_tml_zul_tsn_uzb_spa_rom_aze_cic_vie_hau_ewe_ven_igb	-0.311127139665571	-0.736282483463712	0.46341196873776
480	chh_nor_moo_eng_amh_hau_amr_dut_aze_tur_dyu_sun_lda_lit_ben_bsq_por_anl_ewe_mnd_mol_bul_swa_krd_akn_spa_hun_bem_zul_est_afr_heb_geo_pan_lat_rom_rus_owc_gam_scr_fin_tsn_ind_cze_tag_jpn_knd_kor_prs_ukr_yor_bos_mly_pol_aeg_jav_cnt_hin_tsw_ctl_wly_slo_alb_svk_fre_qcu_grk_guj_swe_igb_mlt_urd_sid_glc_mao_ger_dgb_ita_fbf_bat_tha_sod_tml_swt_ven_azi_mcd_arw_uzb_bam_vie_tig_cic_xho_ses	-0.278244049334839	-0.6576585952203	0.512382053937044
481	wly_cze_bem_nor_amh_owc_sid_bos_azi_tur_bam_ind_ven_glc_dut_bsq_mcd_mlt_moo_mnd_urd_afr_igb_prs_zul_svk_est_fbf_swa_hun_arw_heb_geo_ita_scr_pol_ukr_aeg_tig_lat_fin_yor_bat_ger_tag_jpn_tml_kor_pan_lit_dgb_alb_mly_eng_amr_jav_cnt_rus_tsn_por_anl_ben_guj_bul_rom_qcu_swe_spa_krd_dyu_hau_slo_sod_ctl_mao_grk_xho_fre_akn_sun_tha_chh_knd_ewe_ses_aze_hin_mol_uzb_tsw_vie_gam_lda_swt_cic	-0.0260211774009102	-0.0613950273838394	0.951176362981912
482	heb_fre_ven_prs_amr_owc_wly_grk_azi_aze_bem_mao_moo_scr_rom_bsq_ukr_tig_tsw_cnt_pan_afr_igb_ita_lda_pol_est_dyu_akn_fin_alb_anl_geo_lat_bos_por_ger_sod_aeg_lit_hun_ewe_bat_cze_ind_jpn_tml_kor_ben_spa_bam_arw_tag_rus_chh_sun_mnd_glc_zul_hin_amh_urd_swe_svk_slo_qcu_mcd_dut_nor_xho_gam_guj_sid_mol_mly_bul_fbf_ctl_ses_jav_tha_mlt_knd_dgb_yor_uzb_eng_krd_tur_swa_vie_hau_tsn_cic_swt	-1.13448095032945	-2.79573182576017	0.00629095652569358
483	hau_ben_moo_lit_aeg_wly_gam_ctl_tur_azi_ven_jav_tsn_afr_cze_bsq_prs_heb_swa_mnd_urd_ger_swt_por_bem_ukr_fin_yor_ses_hun_pol_sod_geo_bos_spa_grk_eng_chh_mlt_krd_est_tsw_ind_svk_mao_jpn_knd_kor_hin_mol_dgb_fre_sun_dut_amh_bat_cnt_glc_lda_guj_owc_pan_rom_slo_scr_qcu_arw_rus_mcd_ewe_tig_nor_anl_ita_mly_bul_zul_lat_akn_tag_tha_amr_tml_dyu_xho_uzb_alb_swe_aze_fbf_vie_sid_bam_cic_igb	-0.171615419140213	-0.404538819197615	0.686745437642808
484	tig_pan_akn_pol_gam_amr_owc_mcd_uzb_aze_tsw_tag_moo_dut_grk_bsq_alb_heb_bam_cnt_ukr_glc_lda_prs_swt_bul_est_swa_yor_fin_rus_hau_geo_swe_nor_scr_svk_sod_chh_fre_hun_ewe_bat_afr_ind_jpn_knd_kor_ita_cze_tsn_krd_jav_spa_mlt_mly_mnd_mol_igb_slo_wly_urd_rom_ben_hin_qcu_lit_ctl_eng_fbf_sid_por_amh_ger_sun_arw_ven_bos_dgb_mao_tha_anl_tml_xho_ses_azi_lat_guj_tur_bem_vie_aeg_dyu_cic_zul	-0.908939715461848	-2.20054940905202	0.0302442244654109
485	amh_dut_dgb_guj_gam_amr_anl_afr_aze_tur_dyu_sun_swt_glc_svk_bsq_krd_tig_zul_mnd_ctl_urd_moo_hin_bem_pan_est_ven_fbf_hun_cze_heb_geo_swe_bul_bos_slo_mlt_wly_nor_fin_cic_bat_rom_mao_jpn_tml_kor_grk_pol_ewe_por_ind_scr_sod_mly_cnt_ita_swa_lit_hau_ger_prs_mol_fre_qcu_ben_lat_ukr_lda_chh_arw_aeg_rus_jav_mcd_bam_eng_xho_tag_tha_sid_knd_tsw_igb_uzb_alb_spa_azi_ses_vie_owc_akn_tsn_yor	-0.723001457625286	-1.73575990275146	0.0859183425510165
486	heb_slo_bem_krd_anl_hau_chh_glc_uzb_aze_swa_ind_dyu_arw_mcd_bsq_ukr_mlt_igb_mnd_ger_prs_dgb_fre_ven_alb_hun_cic_tsn_fin_eng_aeg_geo_hin_pan_lit_swe_wly_gam_dut_est_bam_sun_ita_bat_jpn_tml_kor_cze_rus_zul_ctl_jav_nor_sid_mao_cnt_ben_xho_urd_owc_bos_spa_rom_por_qcu_lat_bul_svk_ewe_amh_pol_tig_grk_mly_guj_moo_afr_fbf_tag_tha_amr_knd_tsw_swt_azi_scr_mol_tur_akn_vie_sod_ses_yor_lda	-0.413035434958522	-0.980169016801362	0.329545662219399
487	gam_fre_cic_cze_amr_chh_anl_grk_uzb_tur_tsw_sun_bam_swe_lat_bsq_spa_amh_lda_cnt_bul_rom_akn_alb_swt_pol_fin_igb_xho_hun_svk_owc_geo_nor_hin_bos_rus_sod_mlt_mcd_est_moo_mly_guj_ind_jpn_tml_kor_ctl_scr_bem_mol_jav_pan_heb_mao_mnd_ger_tsn_por_tig_lit_glc_afr_urd_qcu_slo_arw_ben_dgb_wly_eng_sid_dut_tag_ukr_fbf_ita_zul_bat_tha_aeg_knd_ven_swa_aze_krd_prs_azi_ses_vie_hau_ewe_dyu_yor	-0.575208702867465	-1.37329406501522	0.172962789433545
488	aeg_nor_bam_rom_gam_hau_amr_swe_tur_azi_dgb_mao_ewe_bul_ger_bsq_ben_owc_lda_cnt_urd_prs_tsn_hin_dyu_grk_est_ven_tsw_fin_scr_chh_geo_rus_cze_fre_pan_wly_anl_eng_hun_swt_mly_ukr_tag_jpn_knd_kor_alb_lit_akn_mol_bat_guj_sod_jav_mnd_bos_fbf_dut_sid_mcd_spa_por_arw_qcu_pol_ctl_slo_moo_heb_glc_mlt_afr_ind_krd_zul_ita_xho_sun_tha_amh_tml_ses_bem_aze_lat_svk_uzb_cic_vie_tig_yor_swa_igb	-0.278968158185422	-0.65941664096818	0.511257861176577
489	gam_rus_bem_bul_anl_aeg_amh_por_aze_azi_cic_mao_tsn_hin_ger_bsq_lat_mlt_fbf_cnt_krd_svk_lda_pol_ewe_ita_est_dyu_dgb_fin_ukr_hau_geo_rom_pan_lit_swe_tig_sod_fre_hun_bam_bat_mol_sun_jpn_tml_kor_guj_bos_xho_ben_jav_arw_wly_ind_mnd_alb_tsw_grk_chh_nor_urd_eng_slo_qcu_scr_glc_ctl_zul_amr_afr_heb_spa_tag_mcd_yor_cze_igb_mly_tha_sid_knd_ven_moo_tur_dut_prs_uzb_ses_vie_owc_akn_swt_swa	0.0738977754394145	0.174031980106774	0.86221860041948
490	aeg_hin_yor_ita_owc_wly_sod_ctl_aze_uzb_dgb_tag_tsn_por_lat_bsq_rus_chh_moo_mnd_nor_pol_xho_lit_igb_scr_hun_lda_ses_est_svk_tig_geo_slo_glc_rom_krd_gam_anl_bos_fin_swa_ind_ger_bat_jpn_knd_kor_arw_fre_ven_alb_mly_spa_heb_mao_cnt_dut_fbf_grk_amh_bul_mcd_ben_eng_qcu_ukr_pan_mol_ewe_hau_prs_sid_urd_sun_guj_swt_cze_dyu_jav_tha_amr_tml_akn_bem_tur_afr_swe_azi_bam_vie_mlt_zul_tsw_cic	-0.205115238734458	-0.484341259777833	0.629282402995869
491	mlt_hin_ven_pol_hau_gam_tig_ger_tur_uzb_zul_sun_moo_ctl_fre_bsq_dut_amh_bam_cnt_slo_lit_fbf_rom_dgb_bos_est_lda_tsn_hun_svk_sid_geo_ita_alb_spa_rus_amr_sod_bul_fin_yor_mly_grk_jav_jpn_tml_kor_ukr_cze_ewe_ben_mao_eng_aeg_ind_mnd_mcd_swt_pan_heb_prs_mol_scr_urd_qcu_por_afr_arw_ses_wly_nor_chh_swe_tag_guj_akn_glc_bem_bat_tha_anl_knd_tsw_xho_aze_lat_krd_azi_cic_vie_owc_dyu_swa_igb	0.0757666932934681	0.178347711165558	0.858837839559313
492	amh_pan_xho_fre_tig_chh_owc_afr_tur_aze_tsw_sun_bam_glc_mcd_bsq_scr_gam_fbf_cnt_nor_urd_lda_spa_igb_eng_est_moo_dgb_fin_krd_anl_geo_svk_ctl_rus_ukr_sid_wly_grk_hun_cic_mao_slo_tag_jpn_knd_kor_ger_lat_zul_alb_mly_ita_hau_ind_mnd_dut_tsn_guj_mlt_swe_mol_prs_pol_qcu_ben_cze_por_ven_aeg_rom_heb_bos_bat_bul_swt_lit_akn_jav_tha_sod_tml_ses_bem_azi_arw_hin_uzb_swa_vie_amr_ewe_dyu_yor	0.528015652847224	1.250422389573	0.214282342489721
493	tig_glc_cic_slo_amr_hau_gam_rom_aze_tur_fbf_mao_ses_bul_rus_bsq_fre_wly_tsw_mnd_hin_urd_dyu_lit_bam_cze_fin_ven_tsn_hun_pan_sid_geo_nor_alb_ger_guj_owc_anl_por_est_igb_mly_ctl_jav_jpn_knd_kor_dut_krd_bem_ben_ind_afr_amh_bat_cnt_spa_swt_ita_chh_bos_mcd_mol_pol_qcu_lat_grk_eng_lda_mlt_ukr_sod_prs_sun_arw_moo_svk_dgb_tag_tha_heb_tml_zul_swa_azi_swe_scr_uzb_yor_vie_aeg_ewe_akn_xho	-0.80239803116522	-1.93576153888487	0.055934123772269
494	hau_pol_ewe_afr_amr_wly_mlt_lit_aze_azi_zul_mao_swa_dut_bul_bsq_fre_gam_dgb_cnt_grk_glc_dyu_bos_ven_ukr_est_fbf_ses_fin_mol_anl_geo_guj_svk_lat_mcd_amh_tig_alb_hun_bem_ind_eng_mly_jpn_knd_kor_hin_cze_yor_ben_jav_rus_heb_bat_mnd_ctl_lda_swe_sod_prs_urd_arw_krd_qcu_pan_rom_scr_xho_sid_por_owc_nor_sun_slo_swt_ger_moo_tag_tha_aeg_tml_tsn_bam_tur_spa_ita_uzb_akn_vie_chh_tsw_cic_igb	-0.417712782571456	-0.991336403873767	0.324093635095753
495	amh_eng_bam_alb_sid_gam_chh_ukr_aze_uzb_swa_mao_cic_rom_pan_bsq_swe_tig_xho_mnd_bos_fre_yor_nor_moo_arw_fin_bem_igb_hun_rus_anl_geo_lit_dut_spa_afr_sod_amr_por_est_zul_tag_mol_ind_jpn_tml_kor_guj_glc_dgb_urd_sun_ger_owc_bat_cnt_lat_ewe_mcd_hau_ctl_pol_krd_ben_qcu_ita_slo_prs_ven_mlt_grk_aeg_hin_jav_scr_tsn_cze_tsw_mly_tha_wly_knd_lda_dyu_tur_svk_bul_azi_fbf_vie_heb_swt_ses_akn	-0.161546378649795	-0.381796250858876	0.703483479584221
496	sid_fre_xho_ctl_gam_owc_amr_pan_tur_uzb_fbf_mao_swa_slo_arw_bsq_pol_chh_akn_mnd_prs_cze_igb_afr_cic_nor_est_dyu_ven_hun_ben_heb_geo_krd_alb_scr_ger_hau_mlt_dut_fin_tsn_tag_bos_jav_jpn_tml_kor_bul_ita_ewe_spa_bat_svk_tig_ind_cnt_urd_bam_rus_amh_mcd_ukr_lat_hin_qcu_swe_grk_guj_swt_wly_por_aeg_eng_sun_rom_moo_glc_ses_mly_tha_sod_knd_yor_tsw_aze_lit_mol_azi_dgb_vie_anl_lda_zul_bem	-0.661921162005926	-1.58647877653793	0.116025177915566
497	sod_pol_bam_eng_owc_amh_mlt_lat_aze_azi_akn_jav_swt_svk_spa_bsq_slo_wly_tsw_mnd_mcd_guj_fbf_bos_tsn_rom_fin_dyu_ewe_hun_por_aeg_geo_ukr_ita_cze_afr_tig_hau_arw_est_zul_bat_ger_ind_jpn_tml_kor_mol_rus_cic_ctl_sun_scr_sid_mly_cnt_dut_moo_prs_chh_bul_nor_hin_lit_qcu_glc_grk_alb_bem_heb_swe_anl_urd_tag_ben_xho_pan_ses_mao_tha_amr_knd_dgb_ven_tur_fre_krd_uzb_swa_vie_gam_igb_lda_yor	-0.227093055698035	-0.536909921192886	0.59261203265264
498	heb_fre_swt_swe_tig_owc_gam_rus_tur_azi_cic_tag_ven_ctl_svk_bsq_nor_amr_akn_mnd_krd_pol_tsn_spa_bem_lat_fin_ses_bam_est_grk_chh_geo_prs_glc_dut_urd_sid_aeg_arw_hun_dgb_mao_lit_jav_jpn_tml_kor_guj_bul_yor_afr_sun_ben_mlt_mly_cnt_alb_zul_por_hau_eng_slo_ita_pan_qcu_mol_ukr_mcd_lda_sod_hin_amh_cze_bat_ger_moo_bos_fbf_ind_tha_wly_knd_swa_tsw_uzb_scr_rom_aze_dyu_vie_anl_xho_ewe_igb	-0.682177730925835	-1.63292120704161	0.105866907378794
499	gam_urd_igb_krd_anl_mlt_hau_afr_tur_azi_fbf_tag_ewe_nor_rus_bsq_lit_tig_tsw_mnd_swe_prs_swa_eng_ses_lat_hun_dgb_cic_est_fre_amr_geo_ger_mol_por_ita_sod_wly_ukr_fin_moo_sun_glc_bat_jpn_tml_kor_pol_arw_bem_bul_ind_scr_owc_mao_cnt_slo_lda_ben_aeg_pan_cze_ctl_svk_qcu_dut_alb_hin_bam_chh_mcd_heb_rom_jav_bos_tsn_guj_swt_mly_tha_amh_knd_yor_zul_aze_spa_grk_uzb_ven_vie_sid_xho_akn_dyu	-0.262395036598728	-0.620317949986964	0.536565599513287
500	wly_prs_ven_scr_sid_sod_amh_afr_uzb_tur_dyu_ind_akn_glc_spa_bsq_slo_tig_yor_mnd_urd_fre_tsn_bos_xho_krd_hun_ewe_lda_fin_lit_aeg_geo_ctl_grk_mol_alb_hau_chh_nor_est_swa_tag_svk_bat_jpn_knd_kor_cze_pan_bem_swe_sun_rom_amr_mao_cnt_ita_cic_guj_mlt_rus_por_hin_bul_qcu_ukr_mcd_arw_igb_owc_ben_anl_lat_jav_dut_bam_pol_swt_mly_tha_gam_tml_moo_ses_aze_eng_ger_azi_fbf_vie_heb_zul_tsw_dgb	-0.215993967818712	-0.51083891284587	0.610674397647165
501	gam_fre_dyu_afr_mlt_amr_chh_arw_azi_aze_tsn_mly_xho_scr_guj_bsq_ukr_heb_swa_cnt_spa_lat_akn_urd_tsw_por_hun_bem_yor_fin_bul_amh_geo_slo_ger_alb_rus_anl_sid_eng_est_ses_tag_ita_sun_jpn_knd_kor_mol_ctl_cic_hin_jav_pan_wly_bat_mnd_pol_dgb_nor_owc_cze_ben_dut_mcd_qcu_glc_grk_swe_ven_hau_lit_sod_krd_ind_rom_fbf_prs_igb_mao_tha_aeg_tml_bam_moo_tur_bos_svk_uzb_swt_vie_tig_lda_ewe_zul	-0.45506445975108	-1.08266606432707	0.281755823167388
502	aeg_ben_tsw_mol_owc_amr_wly_rus_aze_azi_dgb_sun_moo_afr_swe_bsq_ukr_sid_xho_mnd_grk_bos_ewe_urd_fbf_glc_hun_cic_swa_fin_mcd_amh_geo_arw_cze_lit_spa_anl_heb_por_est_zul_ind_pol_jav_jpn_tml_kor_svk_slo_lda_prs_bat_hin_sod_tag_cnt_fre_akn_lat_chh_krd_pan_dut_alb_qcu_ctl_bul_nor_bem_gam_eng_tig_ger_mao_rom_dyu_guj_bam_mly_tha_hau_knd_swt_yor_uzb_scr_ita_tur_ses_vie_mlt_igb_tsn_ven	-0.772770750431389	-1.85836952920661	0.0662797168557852
503	heb_eng_moo_cze_owc_amh_sid_ita_azi_uzb_yor_ind_igb_slo_lit_bsq_bos_aeg_dgb_mnd_ger_ben_bam_lat_ewe_pol_est_lda_swt_fin_bul_mlt_geo_hin_fre_mcd_svk_chh_anl_urd_hun_bem_bat_rus_sun_jpn_knd_kor_dut_ctl_dyu_grk_mao_alb_tig_tag_cnt_por_ven_prs_gam_afr_mol_arw_nor_qcu_swe_pan_ukr_xho_sod_spa_hau_guj_mly_krd_swa_glc_akn_jav_tha_amr_tml_cic_fbf_aze_scr_rom_tur_tsw_vie_wly_zul_ses_tsn	-0.65293522601486	-1.56185987102699	0.121717617086595
504	wly_hin_akn_rus_amh_tig_sod_prs_azi_uzb_swt_bat_lda_fre_pan_bsq_pol_mlt_igb_cnt_arw_urd_yor_grk_tsn_dut_est_bam_dgb_fin_mol_anl_geo_slo_cze_ita_rom_chh_sid_guj_hun_dyu_ind_alb_sun_jpn_tml_kor_nor_ctl_ewe_por_jav_lit_amr_mao_mnd_krd_moo_spa_aeg_swe_svk_bul_afr_qcu_ger_bos_lat_bem_gam_ukr_owc_mcd_mly_ben_ven_glc_zul_tag_tha_heb_knd_fbf_xho_aze_scr_eng_tur_cic_vie_hau_swa_tsw_ses	-0.265850826054252	-0.629465316470996	0.530587794684445
505	gam_mol_xho_dut_amh_anl_heb_cze_uzb_aze_ses_bat_bam_ita_ger_bsq_bul_tig_moo_mnd_nor_slo_zul_bos_cic_rus_est_igb_fbf_hun_pol_wly_geo_krd_prs_guj_por_owc_sid_svk_fin_ewe_tag_fre_jav_jpn_knd_kor_scr_ctl_ven_rom_ind_urd_mlt_mly_cnt_arw_swa_eng_chh_spa_glc_afr_ukr_qcu_alb_swe_lat_swt_sod_grk_hau_mcd_mao_lit_dyu_pan_tsn_sun_tha_aeg_tml_dgb_bem_tur_ben_hin_azi_akn_vie_amr_lda_yor_tsw	-0.242767839399972	-0.572778408083185	0.568176983743362
506	aeg_ita_dyu_afr_owc_amr_amh_bos_aze_tur_fbf_ind_bem_scr_ukr_bsq_bul_mlt_swt_cnt_ben_glc_dgb_pol_cic_eng_hun_yor_igb_est_hin_hau_geo_arw_dut_grk_krd_chh_heb_por_fin_akn_mly_swe_bat_jpn_tml_kor_lit_mol_ewe_prs_mao_urd_sid_jav_mnd_cze_ven_ctl_gam_spa_alb_slo_fre_qcu_rom_svk_lat_swa_sod_guj_wly_mcd_tag_pan_tsn_nor_bam_sun_tha_anl_knd_lda_zul_azi_ger_rus_uzb_xho_vie_tig_ses_tsw_moo	-0.980306202665446	-2.38642785536051	0.0190384384442456
507	tig_hin_dyu_lat_amr_anl_hau_arw_aze_uzb_zul_mly_fbf_prs_ger_bsq_ukr_chh_akn_cnt_afr_mcd_swt_fre_ven_rus_hun_swa_cic_fin_scr_sod_geo_svk_grk_krd_lit_owc_mlt_nor_est_ewe_sun_por_jav_jpn_tml_kor_slo_dut_yor_glc_ind_swe_aeg_tag_mnd_pol_ses_guj_amh_spa_ita_mol_rom_qcu_bos_cze_bul_igb_sid_eng_gam_alb_bat_ctl_bam_pan_dgb_mao_tha_wly_knd_tsw_tsn_tur_urd_ben_azi_bem_vie_heb_xho_lda_moo	-0.106711466535942	-0.251317022791516	0.802123491435207
508	amh_grk_cic_lat_hau_sod_sid_ger_aze_uzb_igb_tag_akn_bos_slo_bsq_dut_aeg_dyu_cnt_rom_afr_swt_glc_bem_svk_fin_dgb_swa_est_eng_heb_geo_pan_spa_por_ben_wly_tig_fre_hun_lda_ind_lit_bat_jpn_tml_kor_ita_ctl_tsn_pol_mly_cze_owc_mao_mnd_alb_ewe_prs_amr_mcd_hin_rus_guj_qcu_urd_arw_nor_ses_mlt_swe_gam_scr_sun_mol_fbf_bul_tsw_jav_tha_chh_knd_bam_moo_azi_krd_ukr_tur_yor_vie_anl_ven_xho_zul	-0.0242763295273948	-0.0572595854748204	0.954461259822896
509	amh_mcd_tsw_ukr_anl_tig_gam_alb_tur_azi_dgb_jav_ven_lat_urd_bsq_ger_chh_swa_cnt_grk_dut_bam_krd_igb_por_hun_fbf_bem_est_mol_heb_geo_ctl_rus_afr_scr_wly_owc_ita_fin_ses_bat_cze_ind_jpn_knd_kor_eng_svk_dyu_spa_mly_bos_amr_mao_mnd_fre_ewe_pol_sod_slo_glc_prs_pan_qcu_bul_arw_ben_xho_hau_lit_aeg_guj_tag_swe_lda_rom_zul_sun_tha_mlt_tml_yor_tsn_aze_hin_nor_uzb_akn_vie_sid_moo_swt_cic	0.743735745202847	1.76200245930997	0.081354804711835
510	mlt_pol_bam_swe_gam_anl_tig_svk_tur_uzb_tsn_sun_cic_ben_ger_bsq_eng_sid_fbf_cnt_fre_spa_dyu_urd_bem_afr_hun_ven_igb_fin_slo_amh_geo_dut_hin_ukr_pan_heb_sod_rus_est_swa_jav_mol_bat_jpn_knd_kor_mcd_ita_ewe_krd_mao_alb_wly_tag_mnd_arw_akn_scr_amr_lat_glc_bos_nor_qcu_bul_cze_grk_xho_owc_ctl_hau_prs_mly_por_moo_rom_ses_ind_tha_aeg_tml_lda_tsw_azi_lit_guj_aze_zul_vie_chh_swt_yor_dgb	-0.161350734588943	-0.380806273884741	0.704215481078224
511	gam_rus_ven_guj_owc_sid_aeg_cze_aze_azi_igb_mly_lda_slo_ctl_bsq_ukr_anl_tsw_cnt_glc_ben_fbf_por_swa_arw_est_dyu_ewe_fin_dut_hau_geo_pol_mol_mcd_prs_amh_heb_alb_hun_yor_sun_fre_mao_jpn_knd_kor_bos_rom_ses_ita_bat_afr_chh_tag_mnd_lat_cic_bul_mlt_eng_nor_spa_urd_qcu_scr_grk_hin_zul_tig_krd_sod_swe_jav_lit_bam_pan_swt_ind_tha_amr_tml_moo_dgb_uzb_ger_svk_tur_bem_vie_wly_xho_tsn_akn	-0.244163895229848	-0.576427557462327	0.565718732179661
512	heb_fre_xho_por_chh_sod_anl_rom_aze_azi_zul_bat_akn_lat_swe_bsq_ukr_mlt_lda_cnt_ben_rus_yor_lit_igb_mol_fin_bem_dyu_est_svk_owc_geo_arw_grk_scr_ger_gam_amr_pol_hun_ewe_tag_spa_jav_jpn_tml_kor_slo_eng_ses_urd_sun_mcd_amh_mao_mnd_krd_swt_dut_sid_prs_glc_pan_cze_qcu_bul_nor_alb_swa_aeg_ita_wly_afr_ind_hin_dgb_guj_tsn_mly_tha_hau_knd_ven_moo_tur_bos_ctl_uzb_bam_vie_tig_fbf_cic_tsw	-0.308614065029766	-0.729544147088431	0.467502377047274
513	wly_krd_tsn_bul_gam_sod_mlt_nor_uzb_tur_moo_bat_dyu_alb_spa_bsq_ger_anl_tsw_mnd_cze_lit_xho_por_bem_mol_est_swt_bam_fin_hin_owc_geo_urd_eng_glc_bos_chh_amr_ukr_hun_yor_tag_rus_sun_jpn_tml_kor_pol_scr_cic_pan_mao_afr_aeg_jav_cnt_ctl_ses_lat_tig_slo_ben_ita_fre_qcu_prs_svk_guj_swa_sid_dut_hau_swe_mly_rom_akn_grk_ewe_ind_tha_heb_knd_lda_dgb_azi_mcd_arw_aze_zul_vie_amh_igb_ven_fbf	0.029853039286467	0.0702289968876011	0.944162189600434
514	sid_mol_cic_spa_gam_chh_wly_cze_aze_tur_bam_mao_swt_ben_mcd_bsq_ctl_aeg_fbf_cnt_bul_guj_tsw_eng_lda_rom_hun_zul_akn_est_glc_tig_geo_pol_urd_arw_lat_sod_amr_fre_fin_dyu_tag_scr_ind_jpn_knd_kor_bos_lit_ewe_afr_bat_ukr_anl_mly_mnd_ger_yor_nor_hau_hin_grk_por_swe_qcu_slo_alb_dut_swa_heb_krd_owc_rus_jav_svk_ses_prs_ven_sun_tha_mlt_tml_igb_tsn_azi_pan_ita_uzb_moo_vie_amh_dgb_xho_bem	-0.357071972945468	-0.845650965089062	0.399918007476089
515	amh_bul_swt_swe_aeg_anl_heb_mol_azi_uzb_cic_ind_bam_urd_hin_bsq_mcd_mlt_tsw_mnd_ben_ukr_zul_pan_xho_afr_est_fbf_ses_hun_fre_hau_geo_nor_lit_ita_pol_wly_chh_rus_fin_dgb_sun_por_bat_jpn_knd_kor_rom_arw_tsn_ger_jav_krd_gam_mly_cnt_ctl_swa_svk_tig_glc_slo_alb_scr_qcu_cze_dut_spa_yor_sod_prs_owc_eng_tag_grk_igb_bos_bem_mao_tha_amr_tml_dyu_lda_tur_guj_lat_aze_akn_vie_sid_moo_ewe_ven	-0.467139126873188	-1.10911149779253	0.270241945046662
516	amr_ben_swa_mol_gam_tig_wly_hin_tur_aze_moo_tag_fbf_alb_ger_bsq_bos_anl_cic_cnt_dut_lat_ses_swe_igb_prs_fin_bem_tsn_hun_cze_sid_geo_mcd_scr_por_guj_heb_amh_ukr_est_zul_bat_lit_sun_jpn_knd_kor_arw_spa_swt_rus_jav_grk_aeg_mao_mnd_fre_xho_pan_owc_bul_urd_krd_rom_qcu_ita_eng_nor_akn_mlt_ctl_chh_afr_ind_svk_yor_slo_dgb_mly_tha_sod_tml_ven_bam_azi_glc_pol_uzb_lda_vie_hau_tsw_ewe_dyu	-0.667340890705689	-1.59760737585691	0.113522744860738
517	heb_scr_dyu_lit_wly_sod_sid_eng_uzb_azi_lda_mao_yor_ita_pol_bsq_bos_chh_swa_mnd_urd_grk_dgb_arw_bem_hin_hun_tsn_xho_est_cze_anl_geo_nor_glc_ctl_ger_hau_amh_dut_fin_cic_tag_bul_ind_jpn_tml_kor_guj_mol_ven_ben_mly_svk_amr_bat_cnt_prs_tsw_por_tig_mcd_fre_rus_slo_qcu_alb_krd_rom_swt_mlt_pan_aeg_afr_jav_spa_moo_ukr_ewe_sun_tha_gam_knd_fbf_bam_tur_swe_lat_aze_zul_vie_owc_ses_akn_igb	-0.191136746243876	-0.451436883074932	0.652725683434631
518	owc_mol_bem_lit_amr_wly_sod_pol_azi_uzb_fbf_mao_tsn_ctl_bos_bsq_ben_heb_swt_mnd_urd_rus_swa_eng_ses_svk_est_ewe_dgb_hun_glc_mlt_geo_dut_nor_pan_mcd_hau_chh_afr_fin_zul_ind_alb_bat_jpn_knd_kor_prs_swe_akn_arw_jav_rom_amh_sun_cnt_scr_cic_por_aeg_slo_lat_hin_ger_qcu_grk_spa_bul_dyu_anl_cze_sid_fre_tag_ita_igb_krd_yor_mly_tha_gam_tml_ven_moo_tur_guj_ukr_aze_bam_vie_tig_xho_tsw_lda	0.425177775483204	1.00579086434968	0.317125967701063
519	hau_scr_tsw_lat_anl_amr_sid_ukr_tur_azi_zul_mao_swa_mcd_bos_bsq_rus_aeg_dgb_cnt_ita_por_swt_swe_yor_prs_est_bam_cic_fin_cze_amh_geo_eng_arw_rom_alb_owc_tig_spa_hun_fbf_jav_bul_sun_jpn_tml_kor_grk_glc_tsn_hin_ind_dut_heb_tag_mnd_urd_igb_ger_mlt_slo_lit_mol_pan_qcu_pol_svk_ben_ewe_gam_fre_chh_afr_mly_nor_bem_krd_xho_bat_tha_sod_knd_ses_moo_aze_guj_ctl_uzb_dyu_vie_wly_ven_lda_akn	-0.200250126605713	-0.472386848261241	0.637757329598852
520	sod_ctl_igb_urd_hau_anl_amr_grk_uzb_aze_bem_ind_akn_scr_ger_bsq_ukr_heb_tsn_cnt_eng_mol_lda_pan_swa_slo_fin_xho_tsw_hun_glc_chh_geo_bul_lit_guj_ben_wly_amh_hin_est_yor_mao_lat_jav_jpn_knd_kor_alb_prs_ven_dut_mly_por_sid_sun_mnd_ita_bam_krd_owc_nor_rus_afr_svk_qcu_swe_rom_fre_dgb_gam_arw_mlt_cze_tag_mcd_fbf_pol_moo_bat_tha_aeg_tml_cic_zul_tur_spa_bos_azi_dyu_vie_tig_ewe_ses_swt	-0.0870292946307379	-0.204911877364923	0.838088791632027
521	sod_hin_lda_ukr_hau_chh_heb_pan_uzb_azi_akn_sun_fbf_spa_lit_bsq_lat_amr_xho_cnt_alb_fre_ses_mol_ewe_glc_est_zul_bem_hun_urd_wly_geo_ita_guj_swe_afr_tig_mlt_bul_fin_ven_mly_ben_ind_jpn_knd_kor_nor_arw_moo_scr_tag_ctl_gam_jav_mnd_svk_tsw_rus_amh_dut_rom_prs_mcd_qcu_por_grk_pol_igb_aeg_slo_sid_krd_mao_cze_yor_ger_swa_bat_tha_owc_tml_bam_dyu_aze_eng_bos_tur_swt_vie_anl_tsn_dgb_cic	-0.654655912292882	-1.56720137718376	0.120464052507887
522	aeg_cze_xho_ger_wly_sod_anl_scr_uzb_azi_cic_mao_dyu_arw_krd_bsq_por_amr_tsn_mnd_glc_mcd_bam_fre_igb_grk_est_lda_ses_hun_urd_gam_geo_prs_bul_lat_guj_owc_mlt_afr_fin_akn_bat_slo_jav_jpn_knd_kor_svk_bos_yor_rom_mly_pan_amh_ind_cnt_eng_dgb_rus_heb_lit_ukr_ben_spa_qcu_ctl_swe_ita_swa_sid_dut_tig_mol_tag_nor_swt_hin_moo_sun_tha_hau_tml_zul_ewe_aze_pol_alb_tur_bem_vie_chh_fbf_tsw_ven	-0.524678086332935	-1.24783904679055	0.215222784069683
523	chh_spa_fbf_pol_owc_amr_aeg_mcd_azi_uzb_cic_ind_igb_hin_ita_bsq_prs_gam_zul_cnt_por_fre_lda_lit_moo_rus_est_bem_swa_hun_pan_tig_geo_glc_krd_scr_grk_anl_heb_ctl_fin_yor_bat_nor_mao_jpn_tml_kor_dut_bul_bam_slo_tag_arw_mlt_mly_mnd_urd_dyu_mol_sid_ger_alb_bos_lat_qcu_ukr_cze_guj_akn_sod_rom_amh_eng_jav_swe_dgb_svk_ewe_sun_tha_hau_knd_ven_tsw_tur_afr_ben_aze_ses_vie_wly_swt_tsn_xho	-0.674536168940852	-1.61608501496086	0.109463364915382
524	heb_lat_dyu_krd_sid_amh_aeg_pan_aze_tur_xho_bat_lda_bul_fre_bsq_ben_anl_bem_cnt_nor_slo_swt_dut_ven_rom_hun_swa_igb_est_afr_chh_geo_ctl_ukr_arw_swe_amr_hau_spa_fin_zul_ind_cze_mly_jpn_tml_kor_bos_eng_ewe_lit_tag_scr_owc_sun_mnd_urd_moo_svk_sod_pol_mol_rus_por_qcu_glc_mcd_guj_fbf_mlt_ita_tig_prs_jav_ger_yor_hin_bam_mao_tha_wly_knd_dgb_tsw_azi_alb_grk_uzb_ses_vie_gam_akn_cic_tsn	-0.510818641047368	-1.21363184576949	0.227961570460812
525	sid_lit_bem_swe_amh_chh_owc_eng_azi_aze_moo_ind_dyu_ukr_rom_bsq_krd_heb_yor_cnt_arw_afr_ewe_rus_ses_spa_est_zul_igb_fin_pan_mlt_geo_urd_por_pol_bos_wly_amr_ctl_hun_lda_bat_ben_tag_jpn_knd_kor_bul_cze_dgb_hin_mly_ita_hau_mao_mnd_mcd_tsw_grk_anl_fre_glc_ger_alb_qcu_dut_nor_prs_cic_sod_mol_aeg_scr_sun_lat_akn_guj_ven_jav_tha_tig_tml_swa_swt_uzb_slo_svk_tur_fbf_vie_gam_xho_tsn_bam	0.71350597152218	1.69443584595377	0.0935288632727362
526	amr_mcd_zul_mol_chh_heb_aeg_lit_uzb_tur_fbf_bat_bem_svk_swe_bsq_pan_hau_yor_cnt_scr_ukr_igb_cze_swt_krd_est_tsw_lda_fin_rom_mlt_geo_arw_urd_ita_eng_sod_anl_rus_hun_dgb_sun_spa_jav_jpn_knd_kor_slo_afr_tsn_pol_mao_ben_amh_tag_mnd_bos_akn_por_tig_grk_ctl_bul_dut_qcu_guj_lat_fre_swa_wly_hin_sid_alb_ind_prs_moo_glc_cic_mly_tha_owc_tml_ses_xho_aze_ger_nor_azi_ven_vie_gam_bam_ewe_dyu	-1.17382517656587	-2.88764164624079	0.00482713806470442
527	gam_nor_ewe_krd_aeg_sid_owc_dut_aze_uzb_xho_mly_yor_mcd_eng_bsq_scr_amr_swa_mnd_pan_arw_ses_rus_cic_prs_fin_bam_dgb_est_bul_heb_geo_ukr_urd_por_rom_hau_chh_ita_hun_swt_ind_bos_sun_jpn_knd_kor_slo_grk_fbf_ben_jav_spa_amh_mao_cnt_guj_bem_ctl_anl_cze_hin_afr_lat_qcu_alb_pol_mol_zul_tig_fre_sod_glc_bat_ger_moo_swe_dyu_tag_tha_wly_tml_tsw_lda_azi_lit_svk_tur_tsn_vie_mlt_ven_akn_igb	0.0589096860609217	0.138737295712515	0.889957724388174
528	wly_fre_dgb_rus_tig_gam_anl_nor_azi_uzb_swa_bat_tsw_cze_ger_bsq_eng_chh_ses_mnd_spa_scr_tsn_por_bam_bos_fin_igb_yor_est_slo_hau_geo_ita_ben_ctl_afr_mlt_aeg_hin_hun_fbf_mly_ukr_ind_jpn_knd_kor_bul_arw_swt_prs_jav_grk_sid_mao_cnt_alb_moo_mcd_owc_lit_urd_swe_glc_qcu_pan_krd_svk_cic_heb_guj_amh_mol_sun_rom_lda_pol_zul_tag_tha_amr_tml_xho_dyu_aze_lat_dut_tur_bem_vie_sod_akn_ewe_ven	-0.94120204496971	-2.28732190109961	0.0244445876088045
529	tig_pan_tsn_krd_chh_wly_sid_por_azi_tur_ewe_tag_fbf_slo_ita_bsq_mcd_sod_dyu_cnt_ctl_bul_xho_alb_lda_ger_est_bem_ses_hun_guj_heb_geo_swe_pol_grk_lat_gam_hau_spa_fin_swa_bat_urd_sun_jpn_tml_kor_rus_svk_dgb_eng_mao_nor_owc_jav_mnd_cze_zul_ukr_mlt_afr_hin_prs_dut_qcu_mol_glc_rom_moo_anl_bos_aeg_fre_ind_ben_cic_lit_yor_mly_tha_amh_knd_akn_bam_aze_arw_scr_uzb_ven_vie_amr_swt_tsw_igb	-0.282357546479874	-0.668174075706883	0.505677427101262
530	gam_glc_ven_nor_amr_aeg_amh_arw_azi_tur_ewe_mao_moo_pol_por_bsq_mol_mlt_fbf_mnd_svk_rus_lda_dut_xho_slo_hun_bam_zul_fin_hin_heb_geo_lit_bul_bos_fre_anl_hau_eng_est_swt_mly_afr_jav_jpn_knd_kor_spa_pan_yor_ben_tag_ukr_owc_bat_cnt_scr_ses_ctl_wly_krd_guj_rom_mcd_qcu_alb_urd_swe_dgb_tig_prs_chh_grk_ind_ita_dyu_cze_igb_sun_tha_sod_tml_tsn_swa_aze_ger_lat_uzb_cic_vie_sid_akn_tsw_bem	-0.286517449281009	-0.677607910909971	0.499702624725996
531	wly_fre_dgb_pan_chh_mlt_tig_guj_uzb_aze_swt_mly_cic_dut_urd_bsq_ben_heb_moo_cnt_slo_eng_ven_rom_tsw_afr_fin_igb_dyu_hun_arw_aeg_geo_grk_cze_swe_mcd_amr_sod_svk_est_xho_ind_scr_bat_jpn_tml_kor_ctl_alb_bem_ita_mao_bul_sid_jav_mnd_prs_ses_lat_hau_krd_ukr_lit_bos_qcu_rus_mol_glc_bam_anl_hin_amh_pol_sun_nor_akn_spa_swa_tag_tha_owc_knd_ewe_fbf_tur_por_ger_azi_lda_vie_gam_zul_yor_tsn	-0.115457461234724	-0.272440668657454	0.785887183854457
532	amh_glc_dyu_bul_heb_wly_chh_nor_aze_uzb_bem_tag_fbf_arw_ger_bsq_eng_mlt_akn_cnt_hin_slo_tsn_krd_bam_lat_fin_tsw_cic_est_cze_anl_geo_svk_pol_por_ita_owc_hau_mol_hun_xho_bat_guj_sun_jpn_knd_kor_ukr_prs_ven_afr_mao_rom_gam_jav_mnd_fre_igb_swe_tig_pan_alb_dut_urd_qcu_rus_bos_scr_yor_aeg_ben_sod_mcd_ind_grk_ewe_lit_swa_mly_tha_sid_tml_lda_dgb_tur_spa_ctl_azi_moo_vie_amr_swt_zul_ses	-0.0887391593042231	-0.209588136948142	0.834447581777085
533	tig_rus_ewe_lat_aeg_owc_amh_ita_azi_aze_moo_tag_cic_spa_bul_bsq_mol_gam_swt_mnd_ger_krd_tsw_mcd_ven_slo_est_dyu_tsn_hun_nor_heb_geo_alb_ukr_guj_ctl_chh_mlt_glc_fin_xho_sun_pan_mly_jpn_tml_kor_grk_swe_dgb_svk_ind_scr_sod_mao_cnt_prs_bem_urd_anl_cze_lit_rom_afr_qcu_dut_bos_pol_fbf_hau_arw_amr_fre_bat_por_yor_eng_akn_jav_tha_wly_knd_zul_igb_uzb_hin_ben_tur_swa_vie_sid_lda_bam_ses	0.540536420226499	1.27695744463098	0.204796368909849
534	mlt_pan_swa_nor_chh_heb_sid_bos_aze_uzb_ven_ind_cic_mcd_rom_bsq_cze_gam_fbf_mnd_fre_scr_akn_afr_swt_rus_fin_tsn_lda_hun_lat_amh_geo_ukr_hin_ger_slo_amr_owc_prs_est_yor_bat_pol_sun_jpn_knd_kor_spa_eng_igb_grk_mly_alb_tig_mao_cnt_bul_dyu_dut_aeg_mol_lit_por_ben_qcu_ita_guj_swe_ewe_hau_arw_anl_urd_jav_krd_bem_glc_tsw_tag_tha_wly_tml_moo_bam_tur_ctl_svk_azi_dgb_vie_sod_ses_xho_zul	0.508934841571586	1.20388232545807	0.231690341471128
535	sod_ger_cic_ben_hau_chh_sid_scr_aze_tur_zul_jav_dyu_fre_ukr_bsq_mcd_heb_ewe_cnt_slo_svk_igb_dut_ses_glc_fin_tsn_yor_est_arw_anl_geo_urd_pan_pol_swe_gam_tig_prs_hun_swa_mly_nor_tag_jpn_knd_kor_spa_bul_bem_rom_bat_afr_amr_mao_mnd_hin_ven_bos_aeg_grk_guj_mol_por_qcu_alb_lat_ita_xho_mlt_eng_amh_ctl_ind_cze_swt_krd_fbf_sun_tha_wly_tml_dgb_akn_uzb_rus_lit_azi_tsw_vie_owc_lda_bam_moo	0.983978431805559	2.35752737769411	0.0204931821473761
536	chh_eng_ven_lit_aeg_mlt_sid_rus_azi_tur_xho_mao_tsw_mol_bos_bsq_nor_hau_zul_mnd_ita_afr_yor_ben_moo_spa_hun_tsn_bem_est_por_heb_geo_krd_glc_slo_dut_owc_amh_prs_fin_dyu_sun_swe_jav_jpn_knd_kor_hin_scr_swt_pan_tag_urd_sod_bat_cnt_bul_akn_pol_anl_rom_cze_ctl_grk_qcu_ger_fre_svk_fbf_gam_lat_amr_guj_ind_arw_ses_mcd_swa_mly_tha_tig_tml_bam_ewe_aze_ukr_alb_uzb_dgb_vie_wly_cic_lda_igb	0.0873426417860795	0.206025488157268	0.837221346176514
537	owc_alb_bam_slo_hau_amr_gam_por_uzb_aze_ewe_mly_cic_arw_hin_bsq_afr_anl_ven_mnd_lat_ctl_bem_scr_swt_fre_fin_xho_yor_hun_prs_tig_geo_mcd_swe_nor_bos_mlt_amh_rom_est_moo_tag_ger_ind_jpn_knd_kor_mol_cze_dyu_glc_jav_dut_heb_sun_cnt_grk_tsn_lit_chh_spa_ukr_urd_krd_qcu_ben_pol_bul_tsw_sod_ita_aeg_pan_mao_guj_dgb_svk_lda_bat_tha_wly_tml_igb_zul_tur_eng_rus_azi_fbf_vie_sid_akn_swa_ses	0.463791754137737	1.0922137890692	0.277560496154291
538	mlt_hin_akn_urd_wly_amr_amh_pol_aze_tur_lda_ind_dgb_afr_dut_bsq_rom_heb_moo_mnd_fre_cze_bem_rus_igb_por_est_swa_xho_fin_arw_sid_geo_lat_mcd_guj_alb_aeg_hau_glc_hun_tsw_sun_swe_mly_jpn_tml_kor_grk_prs_tsn_krd_bat_mol_owc_tag_cnt_svk_ses_nor_gam_ita_scr_pan_bos_qcu_eng_ger_bul_fbf_chh_ben_sod_spa_jav_ctl_dyu_lit_bam_mao_tha_anl_knd_cic_yor_uzb_ukr_slo_azi_ven_vie_tig_ewe_zul_swt	-0.783862557898844	-1.88522678628132	0.0625212279317222
539	owc_afr_lda_dut_hau_wly_amh_pan_tur_azi_swa_sun_tsn_eng_ben_bsq_prs_amr_dgb_mnd_mcd_pol_akn_svk_dyu_swe_est_fbf_ven_fin_mol_aeg_geo_glc_ukr_grk_bos_tig_sod_cze_hun_ses_bat_scr_jav_jpn_tml_kor_spa_ctl_cic_hin_mly_arw_anl_ind_cnt_lat_zul_nor_heb_ger_fre_por_krd_qcu_ita_alb_urd_xho_gam_rus_sid_bul_mao_guj_swt_lit_moo_tag_tha_mlt_knd_ewe_igb_uzb_rom_slo_aze_bem_vie_chh_tsw_yor_bam	-0.454462281802242	-1.08006366920744	0.282906874134606
540	amr_urd_bam_spa_heb_sid_anl_dut_aze_tur_tsn_mly_xho_ukr_lat_bsq_svk_chh_tsw_mnd_pol_ben_igb_rom_akn_arw_est_zul_dgb_hun_eng_tig_geo_por_slo_guj_afr_gam_amh_grk_fin_fbf_mao_mcd_tag_jpn_knd_kor_ger_hin_moo_cze_jav_glc_hau_sun_cnt_rus_ven_krd_aeg_lit_scr_nor_swe_qcu_alb_pan_ita_bem_sod_fre_wly_prs_bat_ctl_swt_mol_ses_ind_tha_owc_tml_swa_lda_azi_bul_bos_uzb_cic_vie_mlt_yor_dyu_ewe	0.103598822400542	0.243919770751986	0.807830243693054
541	sod_fre_yor_bul_owc_chh_sid_dut_azi_tur_igb_jav_fbf_pol_guj_bsq_cze_heb_dyu_cnt_lat_rus_zul_eng_akn_hin_fin_cic_ven_hun_scr_tig_geo_glc_slo_svk_ukr_gam_hau_alb_est_bam_sun_prs_tag_jpn_knd_kor_nor_ctl_lda_rom_mly_krd_mlt_bat_mnd_mcd_dgb_bos_aeg_urd_spa_ger_ita_qcu_por_swe_grk_bem_amh_ben_wly_lit_mao_pan_moo_mol_swt_ind_tha_anl_tml_xho_tsw_aze_afr_arw_uzb_swa_vie_amr_tsn_ses_ewe	-0.255740084010171	-0.604289476630693	0.547122586654189
542	heb_ctl_swt_hin_hau_amh_tig_svk_aze_uzb_zul_sun_ven_arw_ukr_bsq_ben_sid_tsw_mnd_pan_alb_cic_bul_xho_prs_fin_tsn_bem_hun_afr_gam_geo_krd_pol_cze_lat_sod_amr_lit_est_ses_tag_nor_mly_jpn_knd_kor_por_ger_swa_eng_ind_slo_wly_jav_cnt_guj_lda_glc_mlt_rus_grk_rom_spa_qcu_swe_bos_mcd_yor_anl_urd_aeg_mol_mao_scr_bam_fre_ewe_bat_tha_owc_tml_dyu_dgb_azi_dut_ita_tur_fbf_vie_chh_moo_igb_akn	0.763703276961533	1.81142360430476	0.0733033443533959
543	anl_prs_cic_fre_wly_heb_aeg_por_tur_aze_igb_mly_lda_mcd_pol_bsq_alb_chh_xho_cnt_bos_grk_zul_mol_bam_bul_fin_ses_tsw_hun_pan_amr_geo_nor_ita_ger_dut_gam_sid_spa_est_yor_tag_scr_ind_jpn_knd_kor_rom_arw_tsn_ctl_jav_svk_tig_bat_mnd_ben_swa_urd_mlt_rus_swe_afr_eng_qcu_guj_krd_cze_moo_hau_hin_sod_lit_sun_glc_swt_lat_dgb_mao_tha_amh_tml_bem_ewe_uzb_ukr_slo_azi_ven_vie_owc_akn_fbf_dyu	-0.335301462884295	-0.793369233813215	0.42958225143193
544	hau_ger_cic_dut_anl_gam_sod_hin_aze_tur_ses_ind_zul_guj_bos_bsq_mol_amr_ven_cnt_krd_ukr_tsn_glc_fbf_lit_hun_swt_swa_fin_rus_amh_geo_arw_ctl_svk_ita_chh_heb_nor_est_dgb_tag_mcd_sun_jpn_tml_kor_alb_scr_xho_fre_bat_slo_tig_jav_mnd_afr_bam_por_wly_spa_pan_cze_grk_qcu_lat_urd_rom_dyu_aeg_prs_sid_pol_mao_bul_tsw_swe_igb_mly_tha_mlt_knd_moo_lda_azi_ben_eng_uzb_ewe_vie_owc_bem_yor_akn	-0.322735306074935	-0.764701893296615	0.446385149881124
545	gam_afr_yor_mcd_sid_heb_sod_swe_uzb_azi_tsn_mao_igb_spa_eng_bsq_hin_tig_tsw_cnt_fre_rom_cic_urd_swa_guj_est_dyu_bam_fin_nor_mlt_geo_ita_glc_slo_ukr_owc_chh_grk_hun_lda_sun_pol_tag_jpn_tml_kor_ger_cze_moo_lat_ind_bul_aeg_bat_mnd_rus_ven_pan_amr_svk_prs_krd_ben_qcu_ctl_lit_por_bem_wly_mol_anl_alb_jav_arw_ses_scr_fbf_mly_tha_hau_knd_akn_ewe_tur_bos_dut_aze_dgb_vie_amh_zul_swt_xho	0.58567229214618	1.38414335384369	0.169627171259377
546	wly_krd_yor_arw_aeg_mlt_hau_pol_tur_aze_ewe_mly_swt_lat_mcd_bsq_slo_anl_ven_mnd_eng_alb_bem_scr_dgb_afr_est_moo_swa_hun_mol_amr_geo_pan_urd_prs_fre_sid_gam_spa_fin_zul_tag_ita_ind_jpn_knd_kor_grk_por_bam_rom_jav_bul_amh_bat_cnt_glc_xho_hin_chh_rus_dut_lit_cze_qcu_svk_ctl_ben_ses_heb_swe_tig_ukr_mao_guj_cic_bos_tsw_sun_tha_owc_tml_akn_igb_azi_nor_ger_uzb_dyu_vie_sod_lda_tsn_fbf	-0.133057035617578	-0.313774363295216	0.754395132619657
547	amr_eng_fbf_swe_heb_gam_owc_nor_azi_uzb_yor_bat_dyu_pan_fre_bsq_krd_mlt_igb_mnd_ukr_rom_bem_glc_zul_mol_hun_akn_lda_est_slo_tig_geo_mcd_ben_bul_pol_aeg_chh_hin_fin_tsn_sun_alb_ind_jpn_tml_kor_arw_por_ewe_scr_mly_bos_anl_mao_cnt_ctl_tsw_urd_wly_spa_ita_afr_svk_qcu_ger_prs_lit_swt_amh_lat_sod_cze_tag_rus_xho_dut_ses_jav_tha_hau_knd_dgb_swa_aze_grk_guj_tur_bam_vie_sid_moo_ven_cic	0.402451113504514	0.948846394535513	0.345157912731675
548	chh_scr_ewe_spa_gam_sod_mlt_ukr_uzb_aze_lda_mly_igb_fre_afr_bsq_hin_aeg_tsw_mnd_arw_guj_ven_lat_xho_pol_fin_dgb_ses_hun_krd_tig_geo_ger_lit_mcd_alb_amr_owc_bos_est_yor_sun_urd_mao_jpn_knd_kor_prs_ben_tsn_dut_ind_pan_wly_bat_cnt_slo_swa_swe_heb_grk_ita_rom_ctl_qcu_glc_svk_nor_bam_anl_eng_sid_bul_jav_rus_dyu_cze_cic_tag_tha_amh_tml_zul_swt_tur_mol_por_azi_akn_vie_hau_fbf_moo_bem	-0.629496771812977	-1.50424408589665	0.13590713478322
549	aeg_bul_moo_mol_wly_anl_owc_prs_tur_aze_ewe_sun_bem_glc_alb_bsq_nor_tig_tsw_mnd_mcd_svk_lda_krd_dyu_ukr_fin_swa_tsn_hun_guj_gam_geo_bos_ben_lit_pan_mlt_amh_ger_est_bam_mao_lat_bat_jpn_tml_kor_ita_urd_igb_dut_mly_arw_sod_tag_cnt_hin_swt_eng_amr_cze_por_scr_grk_qcu_ctl_rus_rom_dgb_hau_fre_sid_spa_jav_slo_zul_pol_ven_ind_tha_chh_knd_cic_yor_azi_afr_swe_uzb_ses_vie_heb_akn_xho_fbf	-0.29039954991698	-0.686877393821666	0.493869207499123
550	mlt_rom_dyu_spa_gam_sod_sid_ukr_azi_aze_tsw_sun_xho_ben_krd_bsq_ger_amr_bam_mnd_urd_ctl_akn_cze_igb_eng_fin_lda_ewe_est_afr_amh_geo_bos_fre_glc_alb_owc_heb_scr_hun_bem_bat_swe_mao_jpn_knd_kor_nor_pol_swa_mol_ind_dut_wly_mly_cnt_lit_swt_svk_aeg_hin_lat_ita_rus_qcu_prs_por_guj_ses_tig_arw_anl_slo_tag_bul_moo_pan_yor_jav_tha_hau_tml_tsn_cic_uzb_grk_mcd_tur_ven_vie_chh_dgb_fbf_zul	0.412963186680611	0.974071929733678	0.332547654801566
551	gam_guj_dgb_bul_hau_owc_tig_afr_uzb_tur_bam_ind_dyu_slo_mcd_bsq_bos_amr_swt_cnt_glc_alb_ven_pol_lda_ukr_hun_ewe_tsw_fin_prs_sid_geo_ctl_lat_ben_mol_wly_sod_grk_est_swa_sun_swe_mao_jpn_knd_kor_ger_urd_bem_rom_jav_rus_mlt_mly_mnd_nor_cic_scr_heb_hin_eng_cze_por_qcu_fre_arw_lit_akn_aeg_krd_chh_ita_bat_spa_tsn_pan_yor_tag_tha_amh_tml_xho_igb_azi_svk_dut_aze_fbf_vie_anl_ses_moo_zul	-0.202376421090139	-0.478064946950303	0.633725822546251
552	mlt_afr_tsn_arw_sid_wly_amh_nor_aze_uzb_ven_jav_cic_slo_lat_bsq_rom_amr_dgb_cnt_alb_mol_xho_prs_bam_rus_fin_bem_akn_est_pan_heb_geo_por_spa_ger_ben_anl_sod_krd_hun_zul_mao_bos_tag_jpn_knd_kor_mcd_glc_dyu_fre_bat_lit_aeg_sun_mnd_hin_fbf_urd_chh_dut_ukr_guj_swe_qcu_svk_eng_scr_igb_gam_ita_owc_bul_ind_ctl_swa_pol_ses_mly_tha_hau_tml_swt_tsw_azi_cze_grk_tur_lda_vie_tig_ewe_moo_yor	-0.626899350485808	-1.49802329185089	0.137513833853476
553	chh_arw_moo_swe_amr_mlt_hau_rom_aze_uzb_ses_mao_bam_cze_glc_bsq_ctl_aeg_ewe_cnt_grk_mcd_zul_eng_bem_slo_fin_dyu_cic_est_alb_sid_geo_afr_spa_por_rus_anl_wly_ita_hun_fbf_sun_fre_mly_jpn_tml_kor_svk_bos_lda_urd_tag_nor_owc_jav_mnd_guj_ven_pol_tig_dut_bul_ukr_hin_qcu_scr_pan_prs_yor_gam_ben_heb_mol_bat_krd_akn_lit_swa_ind_tha_sod_knd_dgb_igb_azi_lat_ger_tur_tsn_vie_amh_tsw_xho_swt	0.0321916682449314	0.0757150921932686	0.939808407044715
554	mlt_ita_ewe_lat_anl_aeg_amh_slo_uzb_tur_yor_sun_bam_afr_bul_bsq_ctl_chh_ven_cnt_rus_glc_tsn_prs_akn_krd_est_swt_cic_hun_ger_heb_geo_dut_por_scr_mol_sid_hau_lit_fin_dyu_ind_guj_bat_jpn_tml_kor_rom_urd_ses_bos_tag_spa_wly_jav_mnd_grk_fbf_arw_sod_alb_hin_fre_swe_qcu_mcd_cze_eng_lda_tig_pol_gam_ben_mao_nor_moo_svk_tsw_mly_tha_amr_knd_zul_igb_aze_pan_ukr_azi_dgb_vie_owc_swa_xho_bem	-0.368091481116393	-0.87148620302435	0.385732957717152
555	wly_glc_igb_hin_anl_heb_gam_lit_aze_tur_cic_ind_tsw_lat_swe_bsq_bos_owc_dgb_cnt_ben_grk_tsn_eng_moo_pol_est_zul_fbf_fin_rom_amr_geo_fre_slo_mol_cze_aeg_chh_ita_hun_ven_bat_ger_mly_jpn_tml_kor_bul_pan_bem_prs_sun_guj_sid_jav_mnd_mcd_akn_svk_mlt_alb_por_afr_dut_qcu_spa_ukr_urd_bam_hau_ctl_sod_nor_mao_arw_ses_krd_ewe_tag_tha_amh_knd_swa_yor_azi_scr_rus_uzb_xho_vie_tig_swt_dyu_lda	-0.22909379300004	-0.541816657751363	0.589240599472217
556	amh_lat_igb_prs_heb_anl_aeg_svk_tur_azi_xho_jav_bem_ukr_glc_bsq_slo_mlt_ses_cnt_eng_rom_dgb_alb_akn_lit_est_ven_ewe_fin_spa_amr_geo_por_pol_ctl_rus_gam_chh_ita_hun_cic_tag_swe_mly_jpn_tml_kor_arw_grk_fbf_ger_ind_ben_wly_bat_mnd_mol_moo_hin_owc_mcd_nor_afr_pan_qcu_krd_cze_dut_lda_hau_bul_sid_scr_mao_bos_bam_fre_swa_sun_tha_tig_knd_tsw_swt_uzb_guj_urd_aze_dyu_vie_sod_zul_yor_tsn	-0.647866633503574	-1.55035103638926	0.12445376999952
557	mlt_dut_xho_rus_tig_chh_anl_eng_aze_uzb_swt_mly_zul_nor_fre_bsq_ita_sod_ewe_mnd_ger_ben_yor_cze_tsn_mol_hun_lda_bem_fin_por_hau_geo_spa_bos_pol_hin_owc_aeg_arw_est_cic_bat_scr_ind_jpn_knd_kor_lat_afr_swa_slo_tag_ctl_gam_mao_cnt_glc_fbf_ukr_amh_mcd_rom_krd_alb_qcu_lit_prs_guj_tsw_sid_svk_amr_urd_sun_bul_igb_pan_dyu_jav_tha_heb_tml_moo_bam_tur_grk_swe_azi_ses_vie_wly_dgb_ven_akn	-0.0737239365233088	-0.173689355036004	0.86248710916524
558	owc_svk_tsw_glc_amh_aeg_sid_fre_tur_azi_bem_tag_xho_hin_lit_bsq_guj_amr_swa_cnt_por_alb_zul_arw_yor_rus_fin_ses_fbf_hun_ukr_wly_geo_afr_mcd_dut_ben_anl_chh_nor_est_dgb_sun_urd_bat_jpn_knd_kor_bul_swe_ewe_prs_ind_ger_tig_mly_mnd_ita_swt_eng_mlt_rom_cze_krd_pol_qcu_ctl_pan_bos_igb_gam_mol_hau_spa_mao_lat_ven_slo_lda_jav_tha_sod_tml_cic_tsn_uzb_grk_scr_aze_dyu_vie_heb_bam_moo_akn	-0.777102517031299	-1.8678888711842	0.0649264594992974
559	sid_mol_fbf_urd_mlt_tig_aeg_pol_uzb_aze_dgb_ind_akn_nor_afr_bsq_pan_hau_ewe_cnt_ctl_prs_zul_lit_bem_por_fin_swt_cic_est_scr_gam_geo_eng_guj_cze_ben_anl_sod_swe_hun_igb_jav_arw_mao_jpn_tml_kor_hin_lat_dyu_fre_tag_rus_wly_bat_mnd_alb_swa_bul_heb_rom_krd_slo_ita_qcu_bos_dut_spa_bam_amr_svk_amh_grk_mly_ukr_tsn_glc_xho_sun_tha_chh_knd_tsw_ses_tur_mcd_ger_azi_moo_vie_owc_ven_lda_yor	-0.325865787946234	-0.772998803192883	0.441483340371937
560	amh_hin_dgb_afr_sod_wly_mlt_urd_aze_azi_ses_mly_dyu_ita_por_bsq_lat_heb_ven_mnd_glc_ger_yor_slo_cic_grk_est_tsn_swt_hun_ukr_chh_geo_arw_alb_mol_fre_hau_aeg_spa_fin_igb_bat_lit_mao_jpn_tml_kor_rus_eng_fbf_swe_jav_svk_sid_sun_cnt_pol_xho_nor_anl_dut_cze_prs_rom_qcu_ben_bul_krd_akn_owc_pan_tig_bos_ind_guj_ewe_scr_moo_tag_tha_amr_knd_tsw_lda_tur_mcd_ctl_uzb_bem_vie_gam_zul_bam_swa	-0.710307645276612	-1.70249734636058	0.0920025185904565
561	owc_krd_dyu_ger_chh_sod_hau_urd_uzb_tur_bam_tag_ewe_hin_slo_bsq_pol_anl_ven_mnd_dut_lat_akn_mol_tsn_por_hun_swa_igb_fin_rom_mlt_geo_pan_nor_prs_svk_heb_amr_ukr_est_tsw_mly_swe_mao_jpn_knd_kor_ita_scr_xho_ctl_bat_arw_tig_jav_cnt_guj_yor_glc_aeg_rus_afr_bul_grk_qcu_cze_fre_ben_fbf_gam_bos_sid_lit_sun_alb_bem_mcd_zul_ind_tha_amh_tml_cic_dgb_azi_spa_eng_aze_ses_vie_wly_moo_lda_swt	-0.658546837014349	-1.57638316490778	0.11833325682989
562	amh_pan_cic_mol_gam_mlt_heb_eng_tur_aze_bam_tag_ses_lat_bul_bsq_alb_sod_fbf_mnd_rus_glc_ewe_spa_tsw_afr_fin_tsn_bem_est_slo_amr_geo_pol_bos_swe_scr_sid_tig_krd_hun_swa_sun_hin_jav_jpn_tml_kor_rom_ben_lda_fre_bat_nor_aeg_mao_cnt_ita_dyu_arw_chh_cze_dut_ger_mcd_qcu_prs_lit_grk_moo_anl_por_owc_urd_mly_guj_swt_ukr_xho_ind_tha_wly_knd_akn_yor_azi_svk_ctl_uzb_dgb_vie_hau_ven_zul_igb	0.402998396422122	0.950721588378418	0.344209973933281
563	amr_cze_tsw_alb_tig_heb_mlt_mcd_uzb_tur_igb_tag_akn_lat_krd_bsq_pol_anl_ven_mnd_mol_slo_swa_ukr_swt_ger_est_bem_cic_hun_eng_sid_geo_ctl_afr_swe_rom_wly_chh_arw_fin_lda_sun_rus_mao_jpn_tml_kor_glc_dut_tsn_fre_mly_por_owc_ind_cnt_pan_ewe_spa_sod_hin_bos_nor_prs_qcu_ita_urd_ben_moo_hau_bul_gam_lit_bat_svk_ses_grk_fbf_jav_tha_amh_knd_dyu_bam_aze_guj_scr_azi_yor_vie_aeg_zul_xho_dgb	-0.385708597441408	-0.91490352834426	0.362608370845088
564	sid_nor_ewe_alb_anl_heb_wly_spa_tur_azi_bam_ind_bem_bul_por_bsq_krd_hau_swt_mnd_arw_urd_tsw_guj_fbf_svk_fin_dyu_xho_est_pan_mlt_geo_glc_lat_bos_afr_gam_tig_prs_hun_lda_tag_hin_bat_jpn_tml_kor_rom_cze_tsn_pol_sun_ctl_amr_mly_cnt_dut_swa_ger_amh_eng_lit_swe_ita_qcu_mcd_slo_scr_ses_sod_ben_aeg_rus_jav_fre_igb_mol_cic_mao_tha_chh_knd_ven_moo_aze_ukr_grk_uzb_akn_vie_owc_zul_yor_dgb	-0.00149311336681222	-0.00351669333352635	0.997201623023203
565	heb_bul_moo_ita_owc_amr_sid_slo_uzb_azi_igb_mly_zul_pol_alb_bsq_mol_sod_akn_cnt_bos_nor_swt_eng_bem_lit_hun_fbf_lda_est_por_wly_geo_hin_svk_afr_scr_chh_anl_ctl_fin_ven_jav_rom_sun_jpn_tml_kor_krd_cze_dgb_arw_ind_urd_hau_bat_mnd_guj_tsw_fre_gam_ger_ben_mcd_spa_qcu_dut_rus_swe_swa_amh_grk_mlt_pan_tag_glc_bam_lat_cic_mao_tha_aeg_knd_yor_tsn_tur_ukr_prs_aze_ewe_vie_tig_ses_dyu_xho	-0.832284342796562	-2.00561888963744	0.0478028147458128
566	wly_alb_swt_swe_chh_mlt_owc_ger_aze_uzb_bem_bat_akn_nor_svk_bsq_fre_gam_lda_mnd_pol_slo_ewe_bos_bam_mol_fin_dgb_moo_hun_ben_aeg_geo_rom_eng_ukr_hin_heb_sod_arw_est_zul_sun_ita_tag_jpn_tml_kor_urd_prs_ses_guj_ind_por_amh_jav_cnt_pan_dyu_lat_sid_glc_grk_rus_bul_qcu_mcd_spa_ctl_tsn_amr_krd_hau_afr_mao_dut_igb_scr_xho_mly_tha_anl_knd_tsw_fbf_azi_cze_lit_tur_cic_vie_tig_yor_ven_swa	-0.575114546965246	-1.37273054439093	0.173137396010409
567	aeg_ukr_dgb_nor_hau_amr_amh_slo_tur_aze_tsn_mly_ven_ben_por_bsq_alb_owc_zul_cnt_cze_swe_yor_eng_swa_hin_hun_cic_ewe_fin_krd_tig_geo_lit_mcd_bul_svk_gam_wly_glc_est_akn_bat_mol_sun_jpn_tml_kor_fre_pan_dyu_arw_ind_bos_chh_jav_mnd_prs_bem_scr_anl_grk_urd_lat_ger_qcu_spa_dut_pol_ses_heb_rom_mlt_ctl_mao_rus_fbf_guj_xho_tag_tha_sod_knd_moo_igb_uzb_afr_ita_azi_swt_vie_sid_bam_tsw_lda	0.230296398377039	0.542257460340595	0.588938163370286
568	aeg_ben_swa_bos_owc_amr_tig_guj_aze_uzb_zul_sun_akn_hin_ita_bsq_ukr_amh_fbf_cnt_pan_dut_ven_afr_bem_mol_est_igb_tsw_hun_prs_heb_geo_ctl_rus_glc_urd_wly_mlt_pol_fin_moo_bat_bul_tag_jpn_tml_kor_scr_ger_cic_fre_mly_grk_gam_mao_mnd_mcd_yor_svk_chh_spa_nor_lat_eng_qcu_slo_lit_por_ewe_sod_swe_hau_alb_jav_krd_ses_arw_lda_ind_tha_anl_knd_bam_tsn_azi_cze_rom_tur_xho_vie_sid_swt_dgb_dyu	-0.737751168781957	-1.7712662594509	0.0797923585253418
569	amr_svk_ven_bos_anl_gam_owc_ita_uzb_tur_dyu_ind_bam_urd_swe_bsq_guj_aeg_swa_mnd_prs_bul_swt_cze_bem_dut_hun_moo_tsn_fin_scr_sid_geo_ben_afr_mol_ukr_sod_chh_grk_est_fbf_bat_nor_tag_jpn_tml_kor_krd_por_tsw_fre_mao_hin_amh_mly_cnt_slo_akn_alb_heb_lit_eng_lat_arw_qcu_rus_mcd_spa_cic_hau_rom_tig_ger_jav_pan_yor_pol_zul_sun_tha_wly_knd_dgb_xho_aze_ctl_glc_azi_ses_vie_mlt_igb_lda_ewe	-0.482620472920804	-1.14733846426774	0.254184815087283
570	sid_pan_dyu_slo_amh_amr_tig_cze_azi_uzb_swa_ind_ses_svk_arw_bsq_por_sod_bem_mnd_rus_alb_akn_nor_zul_eng_hun_moo_ewe_est_prs_heb_geo_fre_krd_afr_rom_hau_mlt_ita_fin_cic_mao_urd_bat_jpn_tml_kor_dut_bul_swt_ukr_mly_ben_owc_sun_cnt_scr_fbf_bos_aeg_ger_mcd_mol_lat_qcu_lit_swe_hin_xho_wly_ctl_anl_grk_jav_pol_ven_spa_bam_tag_tha_gam_knd_igb_tsw_tur_glc_guj_aze_lda_vie_chh_tsn_yor_dgb	-0.311941300838441	-0.739394713879121	0.461529597397905
571	tig_lat_yor_krd_owc_amh_anl_mcd_aze_azi_fbf_mao_tsn_hin_svk_bsq_spa_chh_swa_mnd_grk_pol_bam_urd_ewe_scr_hun_moo_tsw_fin_dut_sid_geo_fre_afr_ger_guj_mlt_amr_slo_est_swt_mly_ukr_bat_jpn_tml_kor_ita_cze_xho_ben_jav_lit_wly_ind_cnt_nor_cic_bos_sod_eng_pan_alb_glc_qcu_por_ctl_bul_dyu_heb_rom_hau_rus_tag_swe_akn_prs_ses_sun_tha_gam_knd_ven_igb_uzb_arw_mol_tur_zul_vie_aeg_lda_dgb_bem	-0.351690262310737	-0.833389583277511	0.406760348571622
572	heb_nor_cic_bul_owc_sid_tig_spa_aze_uzb_ven_jav_moo_ukr_krd_bsq_svk_gam_lda_mnd_por_mol_bam_pan_tsn_lit_fin_dyu_fbf_est_arw_aeg_geo_lat_prs_ben_dut_sod_chh_cze_hun_xho_mao_pol_bat_jpn_tml_kor_grk_urd_igb_scr_ind_ctl_hau_sun_cnt_guj_akn_hin_wly_slo_swe_ger_glc_qcu_ita_afr_mcd_ewe_mlt_fre_amr_rus_mly_eng_zul_alb_tsw_tag_tha_anl_knd_bem_yor_tur_rom_bos_azi_swa_vie_amh_swt_ses_dgb	0.0366104232699622	0.086148155589527	0.931533846211859
573	hau_hin_swt_svk_gam_aeg_amh_arw_aze_azi_bem_bat_ses_mcd_por_bsq_pol_tig_akn_cnt_scr_fre_yor_nor_swa_ctl_hun_xho_fbf_est_slo_wly_geo_ger_urd_guj_afr_sid_owc_rus_fin_ewe_jav_lit_ind_jpn_knd_kor_prs_ita_ven_dut_tag_eng_anl_sun_mnd_ukr_dyu_swe_chh_glc_bul_grk_rom_qcu_cze_pan_bos_moo_amr_ben_sod_krd_mao_lat_dgb_alb_zul_mly_tha_mlt_tml_igb_tsw_tur_mol_spa_uzb_lda_vie_heb_cic_bam_tsn	-1.1067467681582	-2.73057931172898	0.00756340971833005
574	sid_lit_dyu_rus_gam_tig_wly_mcd_azi_aze_fbf_jav_tsw_mol_svk_bsq_slo_heb_moo_mnd_afr_guj_ses_ger_igb_grk_est_lda_dgb_fin_urd_amr_geo_rom_por_swe_ben_hau_sod_pan_hun_bam_sun_glc_ind_jpn_knd_kor_bos_fre_cic_nor_tag_pol_anl_mly_cnt_scr_swa_prs_aeg_krd_arw_lat_ctl_qcu_cze_eng_hin_akn_chh_dut_mlt_alb_bat_bul_tsn_ukr_swt_mao_tha_amh_tml_zul_xho_tur_spa_ita_uzb_ewe_vie_owc_bem_yor_ven	0.0107709757857706	0.0253653600112731	0.979817889170145
575	chh_spa_tsw_guj_gam_wly_hau_ita_uzb_azi_bem_bat_swa_rom_dut_bsq_hin_anl_zul_cnt_lat_arw_bam_bos_tsn_afr_est_dyu_ses_hun_svk_heb_geo_glc_rus_swe_por_amh_sod_mol_fin_dgb_mly_alb_ind_jpn_tml_kor_bul_krd_ewe_prs_tag_ben_tig_sun_mnd_lit_igb_eng_mlt_ger_ukr_cze_mcd_qcu_nor_urd_pol_yor_sid_ctl_aeg_grk_mao_fre_lda_slo_xho_jav_tha_amr_knd_moo_swt_aze_scr_pan_tur_cic_vie_owc_akn_ven_fbf	-0.527582681441827	-1.25683228702341	0.211961893113817
576	heb_hin_bam_svk_amr_owc_anl_lat_tur_aze_moo_bat_bem_por_bul_bsq_scr_mlt_zul_mnd_ita_guj_ewe_urd_yor_prs_est_dyu_swa_hun_krd_hau_geo_rom_afr_nor_grk_amh_gam_pan_fin_cic_ind_glc_sun_jpn_tml_kor_lit_arw_tsn_mol_mly_alb_sid_mao_cnt_dut_xho_ctl_tig_cze_ukr_fre_ger_qcu_mcd_bos_spa_akn_sod_eng_aeg_slo_jav_rus_fbf_pol_igb_tag_tha_wly_knd_tsw_dgb_uzb_ben_swe_azi_ven_vie_chh_lda_swt_ses	-0.13423031644513	-0.316340361023186	0.752453109687838
577	amh_ita_yor_alb_owc_anl_mlt_fre_azi_tur_zul_tag_dgb_pan_lit_bsq_glc_sid_ses_mnd_ctl_slo_akn_por_bam_pol_hun_moo_swa_est_bos_hau_geo_nor_grk_rus_rom_sod_amr_scr_fin_bem_mly_spa_mao_jpn_tml_kor_mol_prs_cic_arw_bat_ukr_chh_sun_cnt_dut_dyu_swe_wly_bul_krd_mcd_hin_qcu_urd_ben_cze_ewe_gam_svk_heb_lat_ind_eng_tsn_afr_xho_jav_tha_aeg_knd_fbf_tsw_aze_guj_ger_uzb_lda_vie_tig_swt_ven_igb	-0.807958820333364	-1.95035746551173	0.0541445796560926
578	chh_rus_xho_rom_amh_tig_mlt_mcd_aze_azi_akn_mao_ewe_hin_scr_bsq_ita_sod_cic_mnd_lit_svk_fbf_ctl_ven_guj_est_tsw_bem_hun_ben_aeg_geo_mol_fre_alb_cze_anl_heb_afr_fin_dyu_ind_pan_bat_jpn_tml_kor_spa_swe_yor_glc_sun_ger_gam_jav_cnt_grk_zul_dut_sid_slo_urd_krd_por_qcu_eng_bos_pol_lda_wly_prs_amr_nor_tag_bul_bam_ukr_swa_mly_tha_owc_knd_ses_moo_uzb_lat_arw_tur_tsn_vie_hau_igb_dgb_swt	-0.705234916643438	-1.69075058025691	0.094233465744364
579	tig_svk_tsn_krd_amh_chh_hau_alb_uzb_azi_akn_bat_bam_pan_ger_bsq_eng_gam_swa_mnd_ctl_ben_xho_bos_ses_slo_fin_ven_ewe_est_mol_owc_geo_lit_swe_afr_arw_heb_amr_ukr_hun_moo_mao_rom_sun_jpn_tml_kor_prs_fre_dyu_ita_jav_bul_wly_tag_cnt_rus_bem_nor_aeg_por_pol_lat_grk_qcu_urd_scr_cze_cic_sid_mcd_sod_hin_mly_spa_tsw_glc_lda_ind_tha_anl_knd_yor_dgb_aze_dut_guj_tur_fbf_vie_mlt_igb_zul_swt	-0.333102447659801	-0.789260781994055	0.431967184065933
580	tig_svk_tsn_urd_mlt_gam_heb_rus_aze_uzb_tsw_ind_lda_hin_nor_bsq_bos_amr_ven_mnd_slo_prs_yor_afr_swa_guj_fin_moo_xho_est_krd_chh_geo_dut_fre_por_ben_aeg_sod_ctl_hun_dyu_tag_mol_mao_jpn_knd_kor_spa_arw_igb_bul_mly_pan_owc_sun_cnt_grk_bam_lat_sid_ger_lit_glc_swe_qcu_ukr_mcd_alb_akn_amh_ita_wly_rom_bat_cze_ewe_eng_bem_jav_tha_hau_tml_swt_fbf_azi_pol_scr_tur_cic_vie_anl_dgb_ses_zul	-0.0851249349977544	-0.200675109348462	0.841390834778326
581	anl_alb_tsn_pol_aeg_mlt_heb_slo_tur_uzb_ses_tag_dgb_ukr_mcd_bsq_ctl_amh_moo_cnt_bul_grk_xho_swe_swa_fre_est_bam_yor_fin_urd_hau_geo_eng_lit_prs_rom_sid_sod_arw_hun_cic_sun_krd_mly_jpn_tml_kor_glc_dut_zul_por_mao_pan_chh_bat_mnd_scr_fbf_nor_tig_guj_rus_mol_hin_qcu_ben_ger_lat_ewe_wly_bos_amr_ita_jav_svk_dyu_cze_bem_ind_tha_owc_knd_tsw_ven_azi_afr_spa_aze_lda_vie_gam_akn_swt_igb	0.113670139876733	0.267430070187167	0.789730228895211
582	mlt_lit_fbf_ukr_wly_heb_amr_spa_aze_tur_igb_jav_ses_lat_eng_bsq_ctl_aeg_bem_mnd_scr_cze_zul_ita_moo_rom_est_tsw_lda_hun_nor_hau_geo_dut_bul_mcd_urd_gam_sod_ben_fin_akn_ind_hin_mly_jpn_tml_kor_guj_glc_yor_svk_mao_pan_tig_tag_cnt_pol_dyu_slo_sid_por_prs_rus_alb_qcu_swe_grk_mol_xho_anl_krd_amh_ger_bat_afr_swa_bos_dgb_sun_tha_owc_knd_cic_tsn_azi_fre_arw_uzb_ewe_vie_chh_ven_swt_bam	-0.507532687722268	-1.20700258397885	0.230492218101658
583	anl_alb_bem_ben_chh_mlt_sid_guj_tur_azi_akn_ind_lda_afr_nor_bsq_cze_sod_moo_mnd_grk_ctl_igb_pan_ses_pol_fin_zul_ewe_hun_rus_tig_geo_slo_lat_bos_lit_wly_heb_prs_est_fbf_bat_scr_jav_jpn_knd_kor_krd_spa_swt_por_sun_fre_amh_mly_cnt_bul_ven_ukr_aeg_glc_mol_swe_eng_qcu_mcd_urd_arw_yor_amr_ger_hau_dut_tag_hin_swa_svk_dyu_mao_tha_owc_tml_tsn_cic_uzb_ita_rom_aze_tsw_vie_gam_bam_xho_dgb	0.376915926041455	0.888984218298014	0.376305232663747
584	heb_prs_tsw_pol_owc_mlt_anl_lat_azi_aze_ven_ind_dgb_dut_bos_bsq_ukr_hau_ses_mnd_fre_bul_xho_pan_ewe_glc_hun_zul_moo_est_scr_tig_geo_grk_eng_spa_por_amh_gam_ger_fin_tsn_jav_ita_bat_jpn_knd_kor_slo_mcd_akn_swe_tag_nor_chh_sun_cnt_ctl_swa_krd_sid_urd_hin_mol_rom_qcu_lit_rus_svk_yor_wly_cze_sod_ben_mao_alb_fbf_afr_igb_mly_tha_aeg_tml_bam_bem_uzb_arw_guj_tur_dyu_vie_amr_cic_lda_swt	-0.885307715330634	-2.1388115720492	0.0350709091620603
585	hau_prs_tsn_afr_owc_heb_tig_bul_uzb_azi_akn_mao_zul_eng_lat_bsq_swe_anl_dyu_cnt_scr_dut_bam_svk_tsw_rus_hun_moo_dgb_fin_pol_chh_geo_krd_cze_ben_guj_wly_amr_lit_est_igb_ind_fre_sun_jpn_knd_kor_urd_rom_swa_glc_jav_ita_gam_mly_mnd_spa_xho_mol_amh_ukr_mcd_bos_ger_qcu_grk_por_pan_ewe_mlt_arw_sid_nor_bat_alb_ses_hin_lda_tag_tha_aeg_tml_swt_ven_tur_ctl_slo_aze_bem_vie_sod_cic_yor_fbf	-0.779748253222799	-1.87113019183628	0.0644709959419321
586	chh_lit_swa_ita_heb_tig_sid_pan_uzb_azi_lda_tag_dyu_bos_grk_bsq_urd_owc_ses_cnt_hin_mcd_tsw_rus_dgb_nor_est_akn_moo_hun_krd_anl_geo_prs_ctl_eng_guj_amr_sod_fre_fin_zul_bat_cze_ind_jpn_knd_kor_por_glc_ewe_svk_sun_rom_wly_mly_mnd_mol_bam_arw_mlt_lat_scr_alb_swe_qcu_pol_afr_ben_xho_hau_slo_amh_bul_mao_ger_tsn_dut_swt_jav_tha_gam_tml_cic_igb_aze_ukr_spa_tur_ven_vie_aeg_yor_bem_fbf	-0.0568058648863466	-0.134117788539123	0.893599248513454
587	amr_guj_tsn_krd_sid_chh_wly_fre_aze_uzb_moo_mao_fbf_slo_lat_bsq_bos_heb_swa_mnd_afr_arw_yor_nor_cic_por_fin_dgb_igb_hun_grk_mlt_geo_prs_svk_pol_scr_sod_tig_dut_est_ven_jav_ukr_ind_jpn_knd_kor_ger_ita_ses_ctl_bat_mol_aeg_tag_cnt_rus_lda_ben_owc_rom_eng_pan_hin_qcu_mcd_alb_lit_swt_hau_swe_amh_spa_mly_cze_akn_glc_zul_sun_tha_anl_tml_tsw_bem_tur_urd_bul_azi_dyu_vie_gam_bam_xho_ewe	-0.54623704329709	-1.30376790568596	0.195530780335018
588	aeg_slo_cic_spa_sid_wly_sod_fre_azi_tur_yor_mly_xho_bos_cze_bsq_alb_amh_fbf_cnt_nor_prs_moo_pan_akn_ger_fin_ses_tsw_est_mol_mlt_geo_guj_ctl_lit_ukr_hau_heb_swe_hun_swa_jav_svk_tag_jpn_tml_kor_arw_afr_bam_ben_sun_bul_chh_mao_mnd_rom_ven_rus_anl_scr_urd_ita_por_qcu_pol_grk_dut_ewe_tig_hin_owc_krd_ind_lat_dyu_eng_lda_bat_tha_amr_knd_swt_bem_uzb_mcd_glc_aze_zul_vie_gam_tsn_dgb_igb	-0.289123470269041	-0.68386172312603	0.495762938466713
589	owc_afr_yor_lit_sid_anl_aeg_slo_aze_azi_bem_tag_tsw_spa_fre_bsq_ukr_amr_xho_cnt_bos_alb_tsn_prs_cic_rus_est_akn_ses_fin_scr_chh_geo_bul_ben_pol_mcd_heb_gam_guj_hun_lda_jav_por_mao_jpn_knd_kor_krd_swe_zul_mol_bat_pan_wly_ind_mnd_rom_dyu_ita_sod_hin_ctl_dut_urd_qcu_ger_cze_arw_ven_tig_lat_hau_nor_sun_glc_moo_svk_ewe_mly_tha_amh_tml_swa_swt_tur_grk_eng_uzb_igb_vie_mlt_dgb_bam_fbf	-0.991635377010057	-2.41475413636233	0.0177023747539122
590	sid_bos_fbf_guj_gam_sod_chh_spa_aze_tur_igb_tag_swa_mcd_scr_bsq_prs_owc_cic_mnd_pol_glc_ven_rus_tsw_swe_est_tsn_dyu_hun_ctl_tig_geo_slo_lat_nor_alb_aeg_mlt_mol_fin_zul_mao_lit_sun_jpn_knd_kor_eng_fre_bem_cze_bat_afr_wly_ind_cnt_ita_moo_svk_heb_bul_por_ben_ukr_qcu_krd_urd_pan_xho_anl_ger_hau_rom_mly_arw_ewe_grk_dgb_jav_tha_amr_tml_ses_yor_uzb_dut_hin_azi_akn_vie_amh_bam_swt_lda	0.315571399050576	0.744040246264028	0.458727929112515
591	mlt_fre_cic_dut_anl_chh_sid_nor_aze_azi_bem_mly_tsw_bul_slo_bsq_prs_wly_swt_cnt_por_pol_igb_afr_dyu_cze_fin_xho_tsn_hun_lit_owc_geo_bos_spa_urd_mol_amr_gam_lat_est_akn_sun_pan_jav_jpn_knd_kor_ctl_grk_fbf_krd_tag_swe_heb_mao_mnd_rom_bam_rus_hau_alb_ben_arw_mcd_qcu_ita_guj_scr_ses_sod_hin_aeg_glc_ind_ukr_yor_ger_ewe_bat_tha_tig_tml_ven_zul_uzb_eng_svk_tur_moo_vie_amh_lda_swa_dgb	0.424618909445394	1.00007948473404	0.319867078375197
592	wly_ctl_cic_glc_anl_owc_chh_lat_tur_aze_ven_jav_akn_ben_nor_bsq_urd_mlt_igb_cnt_svk_hin_lda_ukr_dgb_pol_est_bam_swt_fin_por_sod_geo_swe_fre_mcd_ger_amr_tig_eng_hun_xho_mly_cze_bat_jpn_knd_kor_krd_guj_bem_lit_ind_alb_sid_sun_mnd_rus_ewe_slo_aeg_mol_prs_ita_afr_qcu_grk_pan_bos_tsn_gam_rom_hau_scr_tag_spa_fbf_bul_swa_mao_tha_amh_tml_dyu_zul_uzb_dut_arw_azi_ses_vie_heb_yor_moo_tsw	0.141966537540922	0.334225021625299	0.738962295111125
593	tig_spa_zul_arw_sod_mlt_amr_ben_aze_uzb_igb_sun_lda_pan_bul_bsq_urd_sid_bam_cnt_afr_dut_cic_slo_akn_scr_fin_ses_tsn_hun_pol_chh_geo_lit_por_grk_mcd_wly_owc_eng_est_dyu_bat_ger_mao_jpn_knd_kor_ita_rom_tsw_prs_jav_ukr_aeg_mly_mnd_cze_bem_rus_amh_lat_krd_ctl_nor_qcu_glc_bos_hin_fbf_hau_alb_heb_fre_ind_mol_yor_swe_dgb_tag_tha_anl_tml_swt_swa_azi_guj_svk_tur_ewe_vie_gam_ven_xho_moo	0.10495796257622	0.246954686413605	0.805487623438012
594	hau_scr_igb_mol_chh_sid_gam_swe_azi_tur_akn_bat_tsn_krd_ben_bsq_nor_wly_yor_mnd_svk_bul_moo_ctl_ven_bos_hun_dyu_ses_est_hin_anl_geo_cze_arw_pol_lit_heb_sod_lat_fin_ewe_mao_por_sun_jpn_tml_kor_ger_eng_bam_pan_mly_afr_aeg_ind_cnt_urd_bem_ita_amr_mcd_alb_rus_prs_qcu_grk_guj_slo_swt_mlt_rom_owc_glc_jav_fre_dgb_dut_fbf_tag_tha_tig_knd_xho_tsw_aze_ukr_spa_uzb_swa_vie_amh_zul_cic_lda	-0.212053549304079	-0.501253700124617	0.617377020286467
595	amr_ger_zul_ctl_wly_sid_chh_krd_aze_tur_bam_ind_ses_eng_svk_bsq_urd_anl_bem_mnd_rus_bul_swt_glc_ven_scr_hun_igb_tsw_fin_por_amh_geo_hin_prs_rom_ukr_mlt_gam_fre_est_cic_jav_mol_tag_jpn_knd_kor_arw_ita_dyu_swe_bat_dut_tig_mao_cnt_alb_tsn_afr_heb_slo_grk_lit_cze_qcu_guj_pol_mcd_lda_sod_spa_owc_pan_sun_lat_swa_nor_xho_mly_tha_aeg_tml_yor_dgb_uzb_bos_ben_azi_akn_vie_hau_moo_fbf_ewe	-0.954774416516955	-2.32374413700219	0.0223178986733389
596	amr_scr_yor_spa_mlt_heb_owc_bos_tur_azi_ses_bat_xho_ger_lit_bsq_urd_hau_cic_mnd_prs_mol_fbf_arw_igb_lat_fin_swt_lda_est_afr_sid_geo_ita_ben_krd_pan_amh_tig_svk_hun_tsn_sun_rus_ind_jpn_tml_kor_cze_grk_swa_hin_jav_swe_sod_mao_cnt_glc_dgb_fre_aeg_dut_ukr_mcd_nor_qcu_rom_pol_guj_akn_chh_alb_wly_eng_mly_slo_bam_bul_moo_tag_tha_gam_knd_tsw_dyu_aze_ctl_por_uzb_ewe_vie_anl_zul_ven_bem	-0.0305379742028196	-0.0719000937290543	0.942835816207898
597	mlt_eng_lda_bul_chh_anl_owc_mcd_tur_uzb_fbf_mao_dgb_lat_krd_bsq_afr_sid_xho_cnt_guj_spa_tsn_svk_bem_prs_est_swt_yor_fin_ger_aeg_geo_hin_scr_glc_bos_sod_tig_swe_hun_ses_jav_alb_sun_jpn_knd_kor_nor_mol_cic_fre_mly_grk_gam_tag_mnd_por_ewe_arw_hau_rom_pol_cze_urd_qcu_ctl_dut_ita_zul_wly_lit_amr_ben_ind_pan_swa_ukr_dyu_bat_tha_amh_tml_ven_bam_aze_slo_rus_azi_igb_vie_heb_moo_tsw_akn	-0.126542978950419	-0.298956957616203	0.765639913187735
598	gam_rom_zul_scr_chh_aeg_amr_swe_tur_uzb_xho_tag_tsw_mcd_bul_bsq_lit_amh_swa_cnt_afr_por_moo_ben_ses_krd_fin_cic_swt_est_ctl_hau_geo_arw_cze_rus_urd_wly_sid_dut_hun_yor_bat_pol_ind_jpn_knd_kor_ger_pan_ven_glc_sun_grk_anl_mly_mnd_alb_igb_hin_tig_mol_guj_ita_eng_qcu_ukr_nor_fre_fbf_heb_spa_mlt_svk_jav_lat_ewe_slo_dgb_mao_tha_sod_tml_bam_bem_azi_prs_bos_aze_lda_vie_owc_dyu_tsn_akn	0.149575615855793	0.351858571413089	0.725740343590592
599	amr_pan_dyu_fre_anl_gam_mlt_lit_aze_azi_swt_sun_ewe_arw_lat_bsq_scr_sod_xho_cnt_glc_mcd_fbf_rus_lda_krd_hun_ven_moo_fin_ben_hau_geo_ger_afr_bul_pol_sid_tig_rom_est_cic_tag_grk_mly_jpn_knd_kor_prs_swe_yor_svk_jav_mol_heb_ind_mnd_bos_akn_nor_wly_slo_dut_hin_urd_qcu_ctl_ukr_por_tsn_amh_guj_chh_alb_bat_cze_dgb_ita_bam_mao_tha_owc_tml_swa_bem_tur_spa_eng_uzb_ses_vie_aeg_tsw_igb_zul	-0.615257921422866	-1.47290160421834	0.144154054043973
600	wly_svk_cic_ctl_heb_gam_aeg_ger_uzb_azi_yor_mly_swt_hin_rus_bsq_bul_chh_akn_cnt_mcd_urd_xho_ben_ven_bos_hun_bam_bem_est_lat_mlt_geo_guj_glc_pol_grk_tig_hau_pan_fin_tsw_mao_krd_bat_jpn_knd_kor_arw_scr_zul_rom_sun_alb_amh_ind_mnd_dut_tsn_slo_owc_ita_por_cze_swe_qcu_afr_fre_nor_fbf_amr_eng_sod_mol_jav_ukr_dyu_prs_igb_tag_tha_anl_tml_ses_swa_aze_spa_lit_tur_lda_vie_sid_ewe_dgb_moo	-0.512673889510616	-1.22043205931811	0.225386627993351
601	anl_ben_moo_mol_amr_aeg_hau_ita_tur_azi_xho_tag_ses_dut_prs_bsq_grk_sod_swa_mnd_lat_lit_yor_alb_igb_bos_est_ven_bam_fin_urd_gam_geo_bul_fre_pan_ctl_amh_tig_eng_hun_tsw_mao_krd_sun_jpn_tml_kor_guj_nor_dyu_por_bat_ger_heb_ind_cnt_afr_bem_swe_chh_cze_glc_pol_mcd_qcu_rom_slo_scr_akn_owc_hin_wly_spa_jav_ukr_zul_svk_tsn_mly_tha_sid_knd_fbf_cic_aze_rus_arw_uzb_ewe_vie_mlt_swt_dgb_lda	-0.442635566060869	-1.05168704632428	0.295668172036694
602	heb_por_tsn_prs_anl_tig_amr_rom_uzb_azi_ven_bat_dyu_lat_arw_bsq_ukr_sid_akn_mnd_lit_mcd_bem_guj_swt_glc_hun_igb_fbf_fin_ita_amh_geo_eng_ger_ben_pan_owc_aeg_bul_est_swa_tag_slo_sun_jpn_knd_kor_scr_alb_dgb_krd_mly_fre_wly_jav_cnt_cze_ses_dut_hau_afr_ctl_bos_grk_qcu_mol_pol_urd_cic_sod_svk_gam_rus_ind_hin_tsw_spa_lda_mao_tha_chh_tml_bam_moo_tur_swe_nor_aze_yor_vie_mlt_ewe_xho_zul	0.0969924611864353	0.228195255906173	0.819995437890959
603	sod_rom_igb_arw_hau_aeg_gam_prs_azi_tur_cic_mao_lda_urd_lit_bsq_mcd_amh_dgb_cnt_mol_fre_ven_nor_dyu_guj_est_ses_bem_fin_slo_wly_geo_bul_ger_bos_alb_anl_heb_cze_hun_zul_tag_pan_jav_jpn_knd_kor_eng_grk_yor_hin_ind_por_mlt_mly_mnd_glc_tsn_ben_amr_ctl_rus_swe_ukr_qcu_dut_ita_pol_ewe_chh_afr_owc_spa_sun_scr_bam_lat_swt_bat_tha_sid_tml_swa_moo_aze_krd_svk_uzb_akn_vie_tig_tsw_fbf_xho	-0.309249576380308	-0.731360834789189	0.466397585240995
604	sid_pol_akn_arw_hau_gam_tig_prs_azi_tur_moo_jav_fbf_lit_ukr_bsq_alb_mlt_tsn_cnt_swe_mcd_bem_urd_ewe_afr_fin_ses_lda_hun_ita_chh_geo_scr_ben_glc_svk_aeg_anl_grk_est_dyu_ind_spa_mly_jpn_tml_kor_pan_slo_swt_lat_mao_cze_heb_bat_mnd_rom_tsw_bos_wly_hin_nor_bul_dut_qcu_ger_ctl_fre_dgb_owc_eng_amr_krd_tag_rus_yor_por_igb_sun_tha_sod_knd_cic_ven_uzb_mol_guj_aze_bam_vie_amh_xho_swa_zul	-0.0927532797354034	-0.218734682620322	0.827336033145091
605	chh_urd_tsw_nor_anl_amh_amr_lit_uzb_aze_swa_mao_dgb_ita_alb_bsq_rus_gam_xho_cnt_grk_eng_bem_afr_ven_pan_hun_ses_lda_est_cze_aeg_geo_fre_prs_dut_swe_mlt_sid_krd_fin_ewe_jav_slo_tag_jpn_tml_kor_ger_arw_zul_hin_sun_spa_owc_ind_mnd_ctl_moo_ukr_heb_bos_pol_ben_guj_qcu_por_mcd_scr_dyu_tig_mol_hau_svk_bat_glc_tsn_bul_cic_mly_tha_sod_knd_swt_akn_azi_rom_lat_tur_fbf_vie_wly_bam_igb_yor	0.0999387776642457	0.235525733057741	0.814318578379659
606	amr_ukr_swa_pol_hau_mlt_amh_alb_aze_azi_dgb_mao_tsn_mol_swe_bsq_ita_chh_igb_cnt_cze_dut_bam_nor_dyu_lat_fin_ses_ewe_est_lit_anl_geo_bos_bul_guj_svk_wly_tig_afr_hun_yor_bat_ger_mly_jpn_tml_kor_prs_hin_swt_ben_ind_krd_sod_sun_mnd_pan_tsw_mcd_sid_urd_slo_fre_grk_qcu_rom_spa_scr_fbf_aeg_eng_owc_ctl_tag_rus_moo_glc_xho_jav_tha_gam_knd_akn_bem_tur_arw_por_uzb_lda_vie_heb_zul_ven_cic	-0.35140338364495	-0.833413833061288	0.40674674654091
607	chh_rus_fbf_krd_sod_amr_amh_ctl_aze_uzb_bem_jav_tsn_mcd_swe_bsq_lat_wly_xho_mnd_ben_glc_yor_ger_dgb_cze_hun_moo_igb_est_lit_sid_geo_rom_pan_mol_prs_gam_owc_grk_fin_ven_tag_hin_mao_jpn_tml_kor_eng_alb_ses_por_bat_afr_hau_sun_cnt_fre_ewe_dut_mlt_bul_guj_svk_spa_qcu_nor_urd_ukr_swt_anl_pol_aeg_scr_ind_ita_zul_arw_tsw_mly_tha_heb_knd_bam_cic_azi_slo_bos_tur_lda_vie_tig_dyu_swa_akn	0.245061234200867	0.577042442513058	0.565305026075595
608	amr_scr_lda_rom_heb_hau_tig_lit_aze_uzb_zul_bat_akn_cze_guj_bsq_ben_aeg_tsn_cnt_grk_lat_cic_ita_ewe_rus_hun_moo_ses_est_swe_chh_geo_spa_pol_bos_hin_owc_wly_ger_fin_igb_tag_mol_ind_jpn_tml_kor_eng_afr_fbf_nor_sun_krd_anl_mly_mnd_fre_swt_alb_sid_urd_por_dut_prs_qcu_svk_ctl_glc_dgb_gam_pan_sod_mcd_jav_slo_xho_bul_swa_mao_tha_mlt_knd_bem_tsw_azi_arw_ukr_tur_dyu_vie_amh_ven_yor_bam	-0.528835254966968	-1.25843592126989	0.2113842570438
609	heb_krd_cic_ita_tig_mlt_amh_ctl_azi_aze_ewe_bat_dyu_dut_mol_bsq_ben_chh_bam_mnd_grk_fre_dgb_swe_bem_eng_est_igb_moo_fin_urd_aeg_geo_hin_arw_glc_bos_hau_gam_cze_hun_akn_sun_prs_tag_jpn_knd_kor_slo_alb_swt_bul_mly_pan_owc_jav_cnt_lit_fbf_guj_amr_rus_afr_ukr_mcd_qcu_lat_por_scr_zul_wly_nor_anl_spa_mao_rom_xho_pol_lda_ind_tha_sod_tml_ven_tsn_uzb_svk_ger_tur_yor_vie_sid_tsw_swa_ses	-0.315220333495373	-0.747331690742259	0.456748773444494
610	chh_prs_cic_ger_aeg_sod_anl_hin_azi_uzb_swa_sun_swt_mcd_bul_bsq_rus_wly_xho_mnd_glc_lit_tsw_arw_tsn_dut_hun_bem_dgb_fin_rom_gam_geo_slo_alb_ukr_lat_hau_tig_mol_est_fbf_ind_cze_mly_jpn_tml_kor_ita_nor_ses_afr_tag_svk_sid_bat_cnt_swe_moo_spa_amh_ctl_urd_grk_pol_qcu_eng_fre_por_bam_amr_pan_mlt_bos_jav_ben_zul_krd_ven_mao_tha_owc_knd_lda_igb_tur_guj_scr_aze_dyu_vie_heb_ewe_akn_yor	-0.0104590933864664	-0.0246564874969247	0.980381790940656
611	sid_cze_ses_ger_sod_heb_mlt_mol_tur_uzb_tsn_jav_moo_guj_scr_bsq_hin_gam_tsw_cnt_pan_bul_ven_ben_swt_arw_fin_swa_ewe_est_glc_tig_geo_lat_rom_bos_rus_owc_amr_dut_hun_bam_tag_mcd_sun_jpn_knd_kor_urd_slo_igb_nor_bat_ctl_wly_ind_mnd_pol_xho_por_chh_swe_alb_krd_fre_qcu_ukr_spa_svk_cic_anl_grk_aeg_afr_mao_ita_yor_lit_dyu_mly_tha_amh_tml_zul_dgb_aze_eng_prs_azi_bem_vie_hau_lda_akn_fbf	-0.0155761283132432	-0.0366962865149816	0.970805823215315
612	gam_pol_cic_slo_owc_hau_heb_por_uzb_azi_zul_ind_xho_spa_ukr_bsq_bos_chh_fbf_cnt_grk_svk_dgb_dut_swt_glc_hun_swa_igb_est_scr_tig_geo_guj_hin_afr_rus_amr_anl_prs_fin_tsw_mao_fre_mly_jpn_knd_kor_mcd_ger_ven_eng_sun_urd_wly_jav_mnd_arw_moo_nor_sod_rom_ctl_lit_mol_qcu_bul_krd_pan_ewe_amh_alb_sid_lat_bat_ben_yor_swe_akn_tag_tha_aeg_tml_bem_tsn_tur_ita_cze_aze_lda_vie_mlt_bam_ses_dyu	-0.708727148470408	-1.70176780765667	0.0921398055313841
613	wly_slo_fbf_arw_hau_chh_sid_prs_tur_aze_xho_bat_zul_grk_bos_bsq_cze_gam_swa_mnd_hin_mol_akn_lat_lda_por_est_dgb_bam_fin_ita_tig_geo_mcd_krd_fre_pol_mlt_heb_afr_hun_tsn_tag_ukr_mao_jpn_tml_kor_pan_lit_igb_alb_mly_swe_amr_ind_cnt_ctl_swt_svk_amh_bul_glc_ger_eng_qcu_dut_guj_scr_ewe_aeg_nor_anl_ben_jav_spa_cic_rom_ven_sun_tha_owc_knd_dyu_yor_uzb_urd_rus_azi_ses_vie_sod_moo_tsw_bem	0.94770954779813	2.26407526709696	0.0258934784639463
614	wly_arw_ewe_pan_aeg_owc_amr_hin_azi_aze_xho_bat_swt_bos_spa_bsq_eng_tig_swa_cnt_nor_krd_fbf_ctl_dyu_glc_fin_zul_akn_est_lit_sid_geo_pol_mcd_bul_afr_sod_amh_rus_hun_igb_tag_rom_jav_jpn_knd_kor_grk_slo_bam_por_sun_ben_heb_mly_mnd_svk_bem_mol_anl_swe_fre_guj_urd_qcu_lat_prs_ukr_lda_chh_alb_hau_ita_mao_dut_moo_ger_dgb_ind_tha_gam_tml_tsw_tsn_tur_cze_scr_uzb_cic_vie_mlt_ven_yor_ses	0.373511513709642	0.879104587554211	0.381610372537819
615	heb_ger_ses_nor_gam_owc_sod_scr_aze_tur_moo_sun_tsn_pan_mcd_bsq_ctl_hau_akn_mnd_lat_por_fbf_alb_swt_rus_hun_yor_ewe_est_lit_aeg_geo_grk_swe_ukr_eng_chh_mlt_arw_fin_bam_bat_mol_mly_jpn_knd_kor_spa_hin_dyu_svk_ind_bos_amh_tag_cnt_afr_dgb_dut_anl_cze_ita_slo_bul_qcu_guj_fre_pol_zul_wly_ben_tig_rom_mao_krd_bem_prs_ven_jav_tha_sid_tml_tsw_cic_azi_glc_urd_uzb_swa_vie_amr_xho_lda_igb	-0.628573116091642	-1.50541576523233	0.135606169875858
616	chh_mcd_fbf_swe_hau_sod_heb_bos_uzb_tur_tsw_sun_lda_slo_prs_bsq_cze_sid_akn_mnd_glc_por_xho_ben_moo_lit_est_swt_bam_hun_ger_mlt_geo_urd_rom_afr_hin_amr_wly_arw_fin_dgb_tag_grk_bat_jpn_tml_kor_scr_ukr_ven_fre_mao_ita_tig_jav_cnt_spa_cic_pol_owc_lat_bul_rus_ctl_qcu_alb_krd_dut_ewe_aeg_guj_gam_nor_ind_pan_ses_svk_bem_mly_tha_amh_knd_igb_yor_azi_eng_mol_aze_tsn_vie_anl_zul_swa_dyu	-0.295578259690224	-0.700204494600116	0.485547584540447
617	sid_ita_xho_krd_amh_chh_tig_pol_azi_aze_bem_tag_igb_ukr_swe_bsq_rus_heb_fbf_mnd_svk_guj_tsw_por_zul_bul_fin_dgb_akn_hun_arw_gam_geo_hin_alb_mcd_rom_hau_sod_pan_est_bam_mao_dut_ind_jpn_tml_kor_afr_fre_lda_cze_sun_slo_wly_bat_cnt_prs_cic_nor_aeg_urd_eng_glc_scr_qcu_lit_bos_spa_moo_owc_grk_mlt_mol_mly_lat_dyu_ger_ewe_jav_tha_amr_knd_swa_ven_uzb_ctl_ben_tur_ses_vie_anl_swt_tsn_yor	-0.511113595331873	-1.2179060330683	0.22634064850389
618	mlt_mcd_moo_glc_aeg_wly_chh_fre_uzb_tur_fbf_jav_ewe_ger_krd_bsq_lat_tig_akn_mnd_ben_lit_zul_hin_lda_rom_hun_dyu_bem_est_ita_owc_geo_dut_bul_ctl_alb_hau_amr_arw_fin_swa_tag_scr_mly_jpn_knd_kor_pan_afr_ses_cze_mao_eng_sod_bat_cnt_prs_dgb_slo_anl_swe_svk_bos_spa_qcu_ukr_urd_pol_cic_amh_nor_gam_por_sun_grk_bam_mol_igb_ind_tha_sid_tml_tsw_tsn_aze_rus_guj_azi_ven_vie_heb_yor_xho_swt	0.0374139654093648	0.0881843233634527	0.929919790343885
619	amr_slo_swt_pol_anl_tig_owc_lit_aze_azi_tsw_bat_moo_ctl_cze_bsq_bul_aeg_dyu_cnt_afr_dut_xho_guj_lda_scr_est_ewe_akn_fin_grk_chh_geo_bos_lat_swe_eng_amh_gam_rom_hun_fbf_sun_urd_mao_jpn_tml_kor_arw_svk_bem_pan_ind_mol_wly_mly_mnd_ben_yor_glc_sid_nor_prs_hin_rus_qcu_ger_alb_mcd_cic_sod_fre_hau_ukr_tag_por_ses_ita_igb_jav_tha_mlt_knd_bam_zul_uzb_spa_krd_tur_ven_vie_heb_swa_tsn_dgb	-0.47976838731701	-1.14089172137657	0.256844403150702
620	heb_alb_bem_svk_hau_amr_amh_pan_aze_tur_bam_mly_fbf_ita_lit_bsq_arw_gam_ses_cnt_spa_bul_tsn_krd_swt_fre_hun_yor_cic_fin_ctl_sod_geo_guj_mcd_pol_rom_owc_anl_glc_est_zul_jav_ukr_sun_jpn_knd_kor_rus_prs_xho_cze_ind_swe_sid_bat_mnd_afr_dgb_mol_tig_bos_urd_hin_grk_qcu_ger_lat_dut_ven_mlt_slo_chh_nor_tag_por_moo_ben_swa_mao_tha_aeg_tml_dyu_akn_azi_scr_eng_uzb_igb_vie_wly_lda_tsw_ewe	-0.412320128944645	-0.978736119000508	0.330249562555726
621	heb_lit_tsw_svk_amh_gam_sid_por_azi_aze_swa_tag_cic_mcd_ben_bsq_ger_aeg_fbf_cnt_nor_rus_dyu_swe_moo_guj_hun_bem_ven_fin_mol_mlt_geo_ita_fre_krd_glc_sod_hau_urd_est_zul_mly_grk_sun_jpn_knd_kor_ukr_bul_xho_afr_mao_bos_wly_bat_mnd_eng_igb_rom_amr_pan_scr_lat_prs_qcu_alb_arw_hin_bam_anl_cze_tig_spa_ind_pol_yor_dut_swt_jav_tha_chh_tml_akn_tsn_uzb_slo_ctl_tur_ewe_vie_owc_lda_ses_dgb	-0.116037705264208	-0.273582881052233	0.78501186390303
622	heb_fre_tsw_hin_amh_owc_amr_slo_uzb_azi_akn_jav_dyu_pan_ita_bsq_lat_aeg_yor_cnt_alb_urd_zul_bos_ewe_ukr_est_moo_swt_hun_svk_hau_geo_spa_guj_mcd_rom_sid_mlt_scr_fin_tsn_ind_ger_mao_jpn_tml_kor_eng_lit_lda_afr_mly_grk_wly_sun_mnd_por_igb_nor_tig_ben_mol_swe_arw_qcu_glc_pol_cze_fbf_anl_ctl_chh_bul_tag_krd_dgb_prs_bem_bat_tha_sod_knd_ven_xho_aze_rus_dut_tur_swa_vie_gam_ses_cic_bam	-0.936999374610963	-2.27106082065296	0.025450356717567
623	aeg_por_tsw_pan_anl_wly_gam_rom_aze_azi_dgb_mao_fbf_arw_alb_bsq_ger_hau_igb_cnt_krd_glc_lda_swe_ses_prs_fin_dyu_yor_est_ita_amh_geo_mol_guj_nor_bos_sod_owc_fre_hun_swa_jav_spa_mly_jpn_knd_kor_mcd_ctl_akn_pol_tag_dut_tig_sun_mnd_ben_tsn_urd_sid_rus_lit_eng_slo_qcu_afr_bul_lat_xho_heb_cze_mlt_scr_bat_hin_bam_svk_bem_ind_tha_amr_tml_ven_ewe_tur_ukr_grk_uzb_cic_vie_chh_swt_moo_zul	0.396199978929803	0.93356367774969	0.352946541357901
624	amr_spa_zul_arw_aeg_gam_amh_scr_azi_tur_bam_mao_dgb_bul_grk_bsq_ita_owc_igb_mnd_slo_glc_yor_pan_lda_ctl_est_ven_bem_hun_eng_anl_geo_prs_cze_hin_guj_mlt_hau_mcd_fin_ses_jav_lit_bat_jpn_tml_kor_urd_fre_cic_rus_sun_pol_wly_ind_cnt_mol_akn_krd_sid_lat_swe_dut_por_qcu_rom_ukr_svk_xho_sod_ger_chh_nor_tag_afr_swa_alb_swt_mly_tha_tig_knd_tsw_tsn_uzb_bos_ben_aze_ewe_vie_heb_dyu_moo_fbf	-0.856243580921705	-2.07158619879813	0.0410732793907633
625	wly_prs_tsn_swe_amr_hau_sod_lit_azi_aze_akn_sun_lda_nor_pol_bsq_slo_aeg_fbf_mnd_ukr_por_tsw_afr_swa_bos_fin_xho_ses_est_hin_chh_geo_glc_rus_dut_krd_mlt_anl_ger_hun_cic_mly_rom_mao_jpn_knd_kor_ita_mol_igb_ben_ind_eng_gam_tag_cnt_svk_ven_lat_amh_pan_bul_guj_alb_qcu_arw_grk_spa_zul_heb_fre_sid_mcd_bat_cze_bem_ctl_dgb_jav_tha_owc_tml_moo_bam_uzb_urd_scr_tur_dyu_vie_tig_swt_yor_ewe	-0.60279387844961	-1.43817692326395	0.153740531520773
626	wly_bos_swa_rus_amr_chh_owc_ben_aze_uzb_igb_mao_bam_svk_mcd_bsq_ukr_heb_akn_mnd_afr_ger_lda_guj_zul_lat_est_tsn_tsw_fin_urd_sod_geo_cze_glc_mol_bul_sid_gam_fre_hun_yor_ind_ctl_bat_jpn_tml_kor_rom_lit_ven_slo_mly_eng_amh_jav_cnt_arw_cic_ita_aeg_pan_alb_pol_scr_qcu_swe_dut_hin_xho_hau_grk_anl_prs_tag_spa_moo_nor_bem_sun_tha_tig_knd_swt_fbf_tur_krd_por_azi_dgb_vie_mlt_dyu_ewe_ses	0.414424385803598	0.977036801922119	0.331085620390643
627	sid_lit_swt_mol_chh_wly_mlt_cze_azi_aze_ewe_bat_tsn_bul_scr_bsq_glc_heb_akn_mnd_krd_nor_xho_por_bem_urd_fin_yor_dgb_est_fre_amh_geo_rom_ctl_pol_grk_amr_sod_spa_hun_lda_mly_arw_jav_jpn_knd_kor_swe_svk_ven_rus_ind_guj_anl_tag_cnt_eng_cic_alb_owc_afr_ger_prs_ita_qcu_bos_ukr_dut_dyu_gam_ben_tig_slo_sun_lat_swa_pan_zul_mao_tha_hau_tml_fbf_bam_tur_mcd_hin_uzb_igb_vie_aeg_moo_tsw_ses	-0.708705877063698	-1.69874062782612	0.0927112575334265
628	amh_scr_xho_fre_aeg_gam_tig_mcd_tur_azi_tsn_ind_swt_eng_glc_bsq_lit_amr_ven_cnt_pan_rus_moo_dut_bam_urd_hun_akn_ses_fin_pol_sid_geo_svk_bos_nor_prs_sod_wly_ger_est_yor_tag_grk_mao_jpn_tml_kor_mol_rom_cic_ctl_mly_hin_chh_bat_mnd_swe_zul_bul_hau_guj_lat_ben_alb_qcu_arw_cze_por_bem_anl_slo_mlt_afr_sun_krd_igb_spa_dyu_jav_tha_owc_knd_dgb_fbf_uzb_ukr_ita_aze_ewe_vie_heb_lda_swa_tsw	0.593085978465366	1.40994524305563	0.161891495184986
629	heb_lit_bam_urd_gam_sod_sid_mol_uzb_tur_igb_sun_ewe_lat_afr_bsq_slo_mlt_ses_cnt_por_dut_moo_ukr_lda_glc_est_tsn_akn_fin_ita_hau_geo_rus_alb_hin_arw_amr_wly_scr_hun_cic_tag_krd_ind_jpn_knd_kor_ctl_grk_bem_bul_bat_pol_chh_mly_mnd_pan_ven_spa_anl_cze_svk_bos_eng_qcu_ben_ger_prs_swt_amh_rom_owc_guj_jav_nor_tsw_fre_dyu_mao_tha_aeg_tml_yor_dgb_azi_mcd_swe_aze_xho_vie_tig_zul_fbf_swa	-0.621738963564819	-1.48511930376371	0.140894083959501
630	aeg_krd_swa_fre_chh_amr_tig_urd_azi_tur_bem_ind_tsn_rus_ukr_bsq_spa_wly_bam_mnd_bul_ctl_cic_slo_swt_ger_hun_igb_ven_est_svk_sod_geo_nor_guj_pol_arw_amh_anl_grk_fin_ewe_mao_mol_jav_jpn_tml_kor_hin_lat_zul_scr_bat_cze_mlt_mly_cnt_por_yor_bos_owc_alb_ita_ben_eng_qcu_mcd_afr_pan_moo_heb_glc_sid_dut_sun_rom_dgb_lit_lda_tag_tha_hau_knd_xho_fbf_aze_swe_prs_uzb_dyu_vie_gam_akn_tsw_ses	-0.655233872875158	-1.56700775471195	0.120509312478887
631	tig_spa_dgb_krd_hau_gam_mlt_grk_uzb_tur_zul_jav_yor_por_guj_bsq_cze_owc_dyu_mnd_hin_lit_bem_arw_tsn_pol_est_swa_fbf_hun_ctl_amh_geo_glc_bul_mcd_scr_wly_heb_rom_fin_bam_sun_ukr_tag_jpn_tml_kor_nor_ita_akn_swe_mly_alb_sid_mao_cnt_ben_ewe_rus_sod_bos_fre_urd_dut_qcu_lat_mol_eng_cic_amr_ger_aeg_pan_ind_slo_igb_svk_lda_bat_tha_chh_knd_tsw_xho_aze_afr_prs_azi_moo_vie_anl_swt_ven_ses	0.573718736046769	1.3572159767723	0.177997323829239
632	sid_pol_fbf_hin_heb_chh_aeg_ita_azi_aze_zul_mly_swa_ger_slo_bsq_mcd_gam_cic_cnt_pan_spa_igb_fre_bem_ctl_est_xho_ewe_hun_swe_mlt_geo_alb_glc_ben_nor_tig_amh_guj_fin_tsw_tag_lit_jav_jpn_knd_kor_afr_dut_bam_ukr_ind_mol_hau_sun_mnd_grk_yor_prs_anl_bul_urd_rus_eng_qcu_svk_rom_bos_ses_wly_scr_sod_cze_mao_lat_tsn_arw_moo_bat_tha_amr_tml_akn_ven_tur_krd_por_uzb_lda_vie_owc_dyu_swt_dgb	0.174315043544463	0.410284695116303	0.682540783872843
633	sod_glc_bam_eng_owc_heb_mlt_hin_tur_uzb_ven_tag_fbf_bos_scr_bsq_alb_hau_ewe_mnd_mcd_por_zul_arw_lda_svk_hun_swt_swa_fin_fre_gam_geo_grk_rus_urd_mol_tig_anl_cze_est_tsw_mao_lit_mly_jpn_tml_kor_slo_spa_cic_dut_jav_ctl_amh_ind_cnt_ita_ses_pan_sid_ger_pol_nor_ukr_qcu_prs_bul_krd_akn_chh_rom_aeg_swe_bat_guj_dgb_lat_bem_sun_tha_wly_knd_moo_igb_azi_afr_ben_aze_dyu_vie_amr_xho_tsn_yor	0.00854757103363003	0.0201109329745414	0.983997963550539
634	tig_fre_bam_afr_amr_gam_heb_slo_azi_tur_ses_bat_xho_ita_ukr_bsq_glc_wly_yor_mnd_grk_rom_fbf_swe_lda_ctl_est_igb_cic_hun_spa_chh_geo_lat_bul_pol_krd_mlt_anl_lit_fin_zul_tag_ger_sun_jpn_tml_kor_eng_pan_dyu_por_mly_arw_aeg_jav_cnt_mol_tsw_urd_owc_rus_mcd_svk_bos_qcu_ben_guj_cze_bem_amh_nor_sod_dut_ind_hin_swa_alb_ewe_mao_tha_sid_knd_moo_swt_uzb_scr_prs_aze_ven_vie_hau_akn_tsn_dgb	-0.134688006191579	-0.317559607255963	0.75153090496894
635	anl_ben_zul_pan_mlt_heb_amr_prs_tur_aze_lda_bat_ewe_mcd_lat_bsq_scr_sid_akn_mnd_swe_arw_bam_afr_xho_eng_est_ven_swt_fin_ita_sod_geo_svk_lit_cze_bos_chh_wly_guj_hun_dyu_tag_grk_ind_jpn_tml_kor_ctl_fre_tsw_mol_sun_por_owc_mly_cnt_spa_tsn_bul_tig_nor_hin_slo_alb_qcu_ger_rus_glc_yor_amh_pol_aeg_ukr_mao_urd_ses_dut_igb_jav_tha_gam_knd_fbf_cic_uzb_rom_krd_azi_swa_vie_hau_bem_moo_dgb	0.0835562347933606	0.196575734062897	0.844588498742827
636	amh_krd_tsw_swe_aeg_gam_tig_mcd_uzb_aze_dyu_jav_cic_ita_arw_bsq_cze_amr_fbf_mnd_glc_pan_tsn_alb_bam_ger_est_ven_ses_hun_mol_heb_geo_slo_spa_scr_prs_owc_hau_svk_fin_zul_sun_nor_tag_jpn_knd_kor_bos_grk_swa_ctl_mly_bul_mlt_mao_cnt_rus_dgb_urd_sid_lat_dut_rom_por_qcu_ben_guj_eng_yor_anl_lit_sod_pol_ind_ukr_ewe_fre_igb_bat_tha_wly_tml_moo_lda_azi_hin_afr_tur_akn_vie_chh_bem_xho_swt	0.076009992553675	0.17907617970078	0.858267445747199
637	hau_ctl_dgb_fre_mlt_sod_wly_krd_aze_tur_ewe_jav_zul_guj_lit_bsq_arw_anl_ses_mnd_ukr_hin_akn_alb_swt_svk_fin_cic_xho_hun_prs_tig_geo_afr_cze_scr_mcd_heb_amh_ben_est_bam_mly_por_mao_jpn_knd_kor_glc_spa_dyu_slo_ind_ger_aeg_sun_cnt_eng_fbf_dut_sid_urd_pan_ita_pol_qcu_lat_swe_grk_lda_chh_rus_amr_nor_tag_mol_tsw_bul_swa_bat_tha_gam_tml_tsn_moo_uzb_bos_rom_azi_ven_vie_owc_yor_igb_bem	0.200364033508819	0.471230703831847	0.638579544940459
638	amr_alb_ses_afr_amh_chh_aeg_dut_aze_tur_fbf_sun_swa_pan_glc_bsq_guj_heb_ven_cnt_ctl_scr_zul_pol_dyu_eng_est_swt_dgb_fin_fre_gam_geo_nor_cze_svk_arw_sod_owc_ita_hun_moo_mly_grk_jav_jpn_knd_kor_swe_hin_bem_bos_ind_rus_tig_mao_mnd_krd_bam_mcd_anl_ukr_bul_prs_ger_qcu_ben_mol_por_ewe_wly_slo_sid_spa_bat_lit_xho_lat_tsn_tag_tha_mlt_tml_akn_igb_azi_rom_urd_uzb_tsw_vie_hau_yor_cic_lda	-0.70487722612481	-1.68947321085754	0.094478698642665
639	gam_bos_igb_afr_chh_anl_heb_ctl_azi_tur_fbf_mao_ses_scr_pol_bsq_rom_sid_swt_mnd_urd_ita_dgb_grk_tsn_arw_hun_moo_bem_fin_por_amr_geo_lat_lit_pan_fre_tig_amh_ben_est_xho_tag_ukr_bat_jpn_knd_kor_mcd_bul_yor_mol_sun_svk_sod_jav_cnt_spa_akn_swe_owc_eng_guj_slo_rus_qcu_cze_nor_ger_lda_hau_hin_aeg_glc_ind_krd_bam_alb_swa_mly_tha_mlt_tml_ven_tsw_uzb_dut_prs_aze_ewe_vie_wly_zul_dyu_cic	-0.567339169497552	-1.35206078582666	0.179634819553557
640	heb_mol_xho_mcd_aeg_anl_tig_hin_uzb_tur_dgb_mao_bem_fre_alb_bsq_ita_sid_ewe_cnt_arw_bul_ven_lat_moo_scr_est_zul_yor_fin_spa_mlt_geo_ger_prs_grk_glc_owc_amr_krd_hun_dyu_ind_ukr_bat_jpn_tml_kor_slo_pol_akn_pan_tag_rus_hau_jav_mnd_eng_tsn_ben_chh_rom_bos_svk_nor_qcu_lit_swe_por_bam_amh_ctl_sod_guj_mly_urd_swa_dut_cic_sun_tha_wly_knd_ses_igb_azi_cze_afr_aze_swt_vie_gam_fbf_tsw_lda	0.0275204202978504	0.0647543940031479	0.948508542212443
641	amh_swe_yor_ben_aeg_tig_wly_bos_aze_azi_xho_bat_dgb_prs_dut_bsq_fre_heb_ewe_cnt_nor_rom_zul_alb_swt_lat_est_tsw_dyu_hun_glc_mlt_geo_bul_urd_spa_ita_sod_sid_afr_fin_ven_tag_grk_mao_jpn_tml_kor_krd_por_bem_lit_jav_scr_hau_mly_mnd_pan_swa_mol_owc_ukr_rus_hin_ger_qcu_mcd_guj_arw_moo_chh_pol_anl_slo_ind_eng_bam_ctl_fbf_sun_tha_gam_knd_lda_igb_uzb_cze_svk_tur_akn_vie_amr_ses_tsn_cic	0.230334590369796	0.541760539255179	0.589279107780497
642	gam_bul_ses_dut_sid_owc_chh_prs_tur_aze_dyu_jav_lda_alb_grk_bsq_svk_amr_bam_cnt_hin_ger_zul_por_fbf_ben_est_yor_cic_fin_slo_amh_geo_eng_ukr_pol_pan_tig_sod_glc_hun_xho_bat_swe_tag_jpn_tml_kor_lit_rus_ven_lat_ind_fre_mlt_mao_mnd_mol_tsn_guj_wly_ctl_krd_afr_nor_qcu_urd_cze_rom_dgb_aeg_bos_heb_arw_sun_spa_akn_scr_tsw_mly_tha_anl_knd_igb_moo_uzb_mcd_ita_azi_ewe_vie_hau_swa_swt_bem	-0.21379646491323	-0.504765662846903	0.614917419270864
643	anl_mol_igb_krd_sod_mlt_aeg_grk_aze_azi_zul_mly_ses_mcd_ger_bsq_ukr_amh_akn_cnt_alb_guj_yor_spa_fbf_prs_fin_dgb_swt_est_swe_sid_geo_lat_svk_urd_dut_tig_wly_por_hun_tsn_mao_glc_tag_jpn_knd_kor_bul_arw_cic_rom_ind_nor_owc_jav_mnd_eng_xho_lit_chh_scr_cze_pan_rus_qcu_ita_fre_hin_bem_amr_pol_heb_ben_bat_ctl_moo_slo_bam_sun_tha_gam_tml_dyu_ewe_tur_afr_bos_uzb_tsw_vie_hau_lda_swa_ven	0.0437165045106811	0.102880242241195	0.918279535951584
644	heb_dut_ses_pol_amr_wly_sod_alb_aze_tur_tsn_mao_lda_scr_slo_bsq_rom_mlt_akn_cnt_bos_pan_bam_fre_zul_mcd_hun_xho_swt_est_ctl_chh_geo_arw_guj_urd_lit_tig_sid_ben_fin_cic_tag_ita_sun_jpn_knd_kor_ger_lat_dyu_rus_jav_nor_aeg_mly_mnd_eng_moo_afr_amh_swe_cze_glc_hin_qcu_por_grk_bul_ven_hau_svk_owc_krd_ind_spa_swa_prs_ewe_bat_tha_gam_tml_dgb_bem_uzb_mol_ukr_azi_igb_vie_anl_yor_tsw_fbf	0.376894074446607	0.887963494201795	0.376851186671415
645	sid_swe_akn_rus_aeg_amr_anl_hin_aze_azi_lda_mly_fbf_fre_pol_bsq_lat_amh_ses_mnd_rom_arw_ewe_slo_swa_ger_hun_ven_swt_fin_bos_tig_geo_ita_scr_ukr_glc_owc_wly_lit_est_zul_mao_spa_jav_jpn_knd_kor_svk_pan_bam_ben_tag_ctl_chh_ind_cnt_prs_yor_guj_gam_krd_bul_dut_cze_qcu_nor_mcd_afr_dyu_hau_mol_heb_eng_sun_urd_moo_alb_tsw_bat_tha_mlt_tml_tsn_bem_uzb_por_grk_tur_cic_vie_sod_dgb_xho_igb	-0.452817383302106	-1.07768983546721	0.283959651883539
646	tig_ukr_swa_por_chh_gam_amh_guj_uzb_aze_akn_sun_lda_pol_ben_bsq_spa_sid_tsn_cnt_ita_lat_tsw_urd_moo_afr_est_dgb_yor_hun_scr_aeg_geo_prs_alb_bul_rus_sod_wly_hin_fin_bem_tag_eng_bat_jpn_knd_kor_ctl_cze_zul_mol_mly_lit_hau_mao_mnd_arw_bam_fre_owc_pan_mcd_bos_ger_qcu_glc_dut_nor_ses_heb_krd_anl_grk_ind_rom_fbf_svk_ewe_jav_tha_mlt_tml_ven_igb_azi_slo_swe_tur_cic_vie_amr_dyu_swt_xho	0.092590668369647	0.218194599400448	0.82775556100907
647	sod_cze_tsw_arw_chh_hau_owc_bul_aze_uzb_xho_ind_ses_mol_mcd_bsq_glc_tig_cic_mnd_slo_ukr_dgb_lit_moo_afr_est_ewe_zul_hun_rus_gam_geo_rom_spa_lat_svk_aeg_heb_nor_fin_fbf_sun_dut_tag_jpn_tml_kor_grk_scr_dyu_alb_mly_por_mlt_mao_cnt_guj_ven_ger_amr_swe_krd_pan_urd_qcu_bos_ben_pol_lda_sid_ctl_amh_hin_jav_eng_bem_fre_igb_bat_tha_anl_knd_yor_swa_azi_prs_ita_tur_bam_vie_wly_swt_tsn_akn	-0.508337616012287	-1.20894688681657	0.229747907602818
648	gam_ukr_akn_guj_owc_aeg_wly_alb_uzb_aze_bem_tag_dgb_swe_afr_bsq_arw_amr_dyu_cnt_spa_pol_yor_ger_moo_eng_hun_ewe_swt_est_ben_heb_geo_rus_krd_cze_scr_anl_tig_urd_fin_cic_jav_prs_ind_jpn_knd_kor_ctl_por_ses_dut_sun_bul_sid_mao_mnd_fre_swa_mol_amh_pan_ita_glc_lat_qcu_grk_hin_mcd_tsn_hau_bos_chh_slo_bat_lit_zul_rom_xho_mly_tha_sod_tml_fbf_lda_azi_nor_svk_tur_bam_vie_mlt_igb_tsw_ven	-0.993834126680612	-2.4211264934289	0.0174135682272693
649	heb_ita_fbf_scr_gam_anl_tig_grk_azi_aze_ewe_mly_igb_guj_lat_bsq_ctl_mlt_yor_mnd_afr_nor_bam_prs_xho_por_fin_lda_ses_hun_cze_wly_geo_svk_rom_ukr_bos_sid_chh_alb_est_moo_mao_pol_jav_jpn_tml_kor_urd_bul_zul_ben_sun_lit_aeg_bat_cnt_spa_swa_hin_sod_krd_fre_eng_dut_qcu_slo_pan_mol_tsw_owc_arw_amr_rus_ind_mcd_tsn_swe_akn_tag_tha_hau_knd_ven_dgb_tur_ger_glc_uzb_bem_vie_amh_swt_cic_dyu	-0.34080148530207	-0.806982182983698	0.42173577003891
650	anl_prs_yor_svk_sod_heb_tig_spa_azi_uzb_dyu_ind_ven_rom_cze_bsq_mcd_aeg_igb_cnt_nor_bul_tsw_lit_ewe_afr_fin_tsn_akn_hun_hin_owc_geo_eng_scr_por_fre_chh_amr_rus_est_bam_tag_urd_mly_jpn_knd_kor_pol_swe_swa_alb_mao_ukr_hau_sun_mnd_dut_swt_guj_wly_ben_ger_grk_krd_qcu_slo_ita_arw_dgb_mlt_lat_gam_glc_bat_ctl_cic_mol_lda_jav_tha_sid_tml_xho_bem_aze_bos_pan_tur_ses_vie_amh_fbf_zul_moo	-0.494048421681853	-1.17437418108849	0.243243578013514
651	chh_hin_moo_bul_owc_heb_hau_ger_tur_aze_swa_mao_ewe_grk_arw_bsq_slo_amh_xho_cnt_por_ukr_dyu_krd_bem_urd_est_tsn_ven_fin_lit_sod_geo_ctl_ben_eng_mcd_wly_anl_swe_hun_zul_bat_mol_ind_jpn_knd_kor_pan_spa_lda_nor_tag_bos_tig_sun_mnd_guj_tsw_rom_aeg_alb_rus_cze_afr_qcu_ita_dut_fre_swt_sid_scr_gam_svk_jav_prs_fbf_glc_yor_mly_tha_mlt_tml_akn_bam_azi_pol_lat_uzb_igb_vie_amr_dgb_ses_cic	-0.782583937851927	-1.88452733053303	0.0626167911110891
652	owc_cze_moo_nor_hau_wly_sod_urd_uzb_azi_igb_sun_swt_bul_svk_bsq_fre_tig_dgb_cnt_spa_mcd_bem_hin_zul_eng_fin_lda_tsn_hun_lit_mlt_geo_pol_arw_ita_mol_gam_sid_dut_est_fbf_bat_ben_mao_jpn_tml_kor_scr_prs_ses_grk_mly_alb_anl_jav_mnd_rus_xho_bos_amr_rom_ctl_swe_ukr_qcu_afr_glc_guj_tsw_heb_krd_chh_pan_tag_por_dyu_lat_yor_ind_tha_amh_knd_swa_ewe_tur_ger_slo_aze_akn_vie_aeg_ven_bam_cic	0.594955634028405	1.41111163889311	0.161548297403574
653	amh_mol_yor_rom_heb_owc_hau_lat_azi_aze_dyu_mao_cic_eng_nor_bsq_hin_wly_ewe_mnd_pan_alb_moo_bul_xho_bos_hun_zul_akn_est_pol_amr_geo_lit_por_guj_ita_sod_chh_mcd_fin_swt_bat_dut_tag_jpn_knd_kor_ben_spa_bam_arw_mly_krd_gam_ind_cnt_ukr_bem_swe_tig_slo_rus_glc_svk_qcu_urd_ctl_prs_ses_aeg_cze_mlt_afr_sun_ger_tsn_scr_fbf_jav_tha_sid_tml_dgb_lda_uzb_grk_fre_tur_igb_vie_anl_swa_tsw_ven	0.308959953902794	0.729190880773691	0.467717381806794
654	sod_alb_xho_bul_tig_heb_owc_rom_aze_uzb_yor_ind_bem_pan_dut_bsq_slo_hau_swa_mnd_por_grk_cic_nor_ses_swe_est_tsn_bam_hun_bos_amh_geo_rus_arw_lit_ben_aeg_sid_scr_fin_moo_tag_lat_mao_jpn_knd_kor_glc_ita_akn_ger_jav_svk_chh_mly_cnt_guj_dgb_pol_gam_hin_mcd_prs_ukr_qcu_fre_eng_urd_swt_amr_afr_wly_mol_sun_cze_ven_spa_fbf_bat_tha_mlt_tml_dyu_lda_tur_krd_ctl_azi_tsw_vie_anl_zul_ewe_igb	-0.64907208170195	-1.55730688370902	0.122794292381055
655	gam_arw_dgb_scr_sid_mlt_aeg_guj_uzb_tur_zul_tag_bem_lit_pol_bsq_mcd_wly_tsw_mnd_ita_lat_yor_glc_akn_ukr_fin_dyu_moo_hun_ctl_chh_geo_krd_fre_svk_bos_heb_hau_ben_est_lda_mao_alb_jav_jpn_knd_kor_mol_eng_cic_spa_bat_urd_anl_mly_cnt_prs_bam_swe_owc_pan_bul_rus_dut_qcu_hin_afr_grk_fbf_amh_nor_amr_slo_ind_cze_swt_rom_xho_sun_tha_tig_tml_ses_tsn_azi_ger_por_aze_swa_vie_sod_ven_ewe_igb	-0.285664335091873	-0.676298678667036	0.500529528822125
656	wly_lit_bam_swe_sod_hau_amr_guj_azi_uzb_fbf_ind_bem_nor_krd_bsq_alb_sid_ses_cnt_pol_lat_igb_eng_swa_arw_est_ewe_xho_hun_dut_heb_geo_urd_spa_ctl_grk_chh_owc_mol_fin_tsn_bat_fre_mly_jpn_tml_kor_bos_mcd_swt_afr_mao_ukr_anl_tag_mnd_ben_dgb_pan_amh_prs_ger_bul_hin_qcu_ita_glc_svk_zul_mlt_slo_aeg_por_sun_rus_cic_cze_yor_jav_tha_tig_knd_lda_tsw_aze_rom_scr_tur_akn_vie_gam_ven_moo_dyu	0.596892179357812	1.41246882649576	0.161149664471724
657	heb_lit_tsw_ger_amh_tig_amr_mcd_aze_azi_tsn_ind_akn_arw_cze_bsq_guj_chh_dgb_mnd_afr_dut_swt_eng_cic_scr_est_fbf_lda_fin_fre_gam_geo_ben_alb_pan_urd_sod_owc_swe_hun_dyu_tag_ita_mao_jpn_knd_kor_lat_spa_zul_ctl_mly_pol_mlt_jav_cnt_bul_igb_grk_aeg_ukr_nor_hin_svk_qcu_glc_por_slo_ewe_sid_rom_hau_rus_sun_prs_yor_krd_moo_bat_tha_wly_tml_bam_bem_tur_mol_bos_uzb_ven_vie_anl_ses_swa_xho	0.14755439760622	0.347712672610928	0.728841724143293
658	sid_ctl_yor_prs_tig_heb_aeg_ben_tur_aze_cic_jav_zul_mol_hin_bsq_swe_chh_moo_mnd_bos_mcd_swt_afr_tsw_scr_fin_igb_dgb_hun_ita_hau_geo_grk_pan_nor_glc_mlt_amh_dut_est_ven_ind_urd_bat_jpn_knd_kor_guj_bul_akn_pol_tag_ger_sod_mly_cnt_lat_tsn_arw_gam_por_slo_cze_ukr_qcu_rom_eng_alb_lda_anl_svk_owc_lit_mao_rus_ses_fre_fbf_sun_tha_amr_tml_ewe_swa_azi_krd_spa_uzb_dyu_vie_wly_xho_bam_bem	-0.349711961907504	-0.828503662015133	0.409506550190201
659	anl_lit_swt_ukr_amr_tig_sod_grk_aze_azi_dgb_ind_bam_rom_ben_bsq_swe_sid_cic_cnt_arw_scr_igb_ita_yor_slo_fin_bem_dyu_est_mol_chh_geo_bul_svk_krd_ger_heb_amh_urd_hun_lda_bat_alb_mly_jpn_knd_kor_spa_por_fbf_dut_mao_rus_owc_sun_mnd_guj_tsn_lat_mlt_cze_pan_ctl_glc_qcu_prs_nor_fre_xho_hau_hin_wly_eng_jav_bos_ses_mcd_zul_tag_tha_aeg_tml_ven_tsw_uzb_pol_afr_tur_ewe_vie_gam_akn_moo_swa	-0.345600804950106	-0.817928461526114	0.415488740540968
660	wly_ger_swa_arw_sod_amr_chh_dut_tur_aze_lda_ind_ewe_ukr_grk_bsq_hin_anl_dgb_cnt_mol_scr_cic_prs_dyu_urd_fin_tsn_yor_est_slo_heb_geo_nor_afr_ita_bul_amh_sid_rom_hun_ses_bat_lit_sun_jpn_knd_kor_svk_guj_fbf_por_jav_cze_owc_mao_mnd_ctl_xho_bos_gam_ben_pan_pol_spa_qcu_fre_mcd_eng_tsw_mlt_krd_tig_rus_tag_glc_bam_lat_bem_mly_tha_aeg_tml_zul_swt_uzb_swe_alb_azi_ven_vie_hau_igb_akn_moo	-1.18245023368202	-2.91219363062691	0.00449299877333701
661	amr_nor_lda_pan_sid_wly_gam_prs_aze_uzb_fbf_jav_swa_mcd_scr_bsq_bul_hau_ewe_mnd_slo_bos_cic_spa_igb_swe_fin_ven_tsw_hun_krd_anl_geo_glc_rus_guj_por_owc_heb_lit_est_zul_sun_hin_mly_jpn_knd_kor_ger_ben_yor_eng_ind_mol_tig_bat_cnt_fre_swt_ukr_amh_pol_alb_grk_lat_qcu_urd_ita_dut_dgb_chh_arw_aeg_afr_mao_rom_dyu_svk_xho_tag_tha_mlt_tml_tsn_bam_azi_cze_ctl_tur_bem_vie_sod_moo_ses_akn	-0.450857655911952	-1.07097182493927	0.286953633425546
662	amr_alb_lda_bul_wly_sod_hau_afr_aze_azi_moo_mly_bem_prs_nor_bsq_urd_anl_swa_mnd_pol_mol_tsw_svk_zul_ukr_fin_yor_fbf_hun_ita_tig_geo_rus_lat_hin_guj_sid_heb_pan_est_dyu_ind_lit_jav_jpn_knd_kor_krd_rom_xho_glc_bat_cze_chh_mao_cnt_swe_igb_scr_gam_eng_spa_ben_arw_qcu_grk_slo_por_dgb_mlt_ctl_aeg_dut_sun_ger_swt_bos_akn_tag_tha_owc_tml_ven_bam_uzb_fre_mcd_tur_cic_vie_amh_ewe_ses_tsn	-0.179250328610569	-0.422900257298398	0.673344309341123
663	aeg_dut_fbf_ben_anl_amh_wly_rom_uzb_azi_xho_sun_ven_scr_fre_bsq_krd_chh_tsw_mnd_glc_alb_zul_svk_dgb_hin_est_akn_tsn_hun_swe_hau_geo_nor_pan_lat_pol_mlt_heb_prs_fin_cic_jav_mcd_tag_jpn_tml_kor_lit_eng_bam_afr_mly_cze_sod_ind_cnt_arw_lda_urd_tig_ger_ita_mol_ctl_qcu_ukr_bos_slo_dyu_gam_guj_owc_grk_mao_bul_igb_spa_bem_bat_tha_sid_knd_moo_ses_aze_por_rus_tur_swt_vie_amr_ewe_swa_yor	-0.254721728622537	-0.602204116686325	0.548503728986023
664	amr_glc_swa_pan_sod_heb_mlt_slo_tur_aze_moo_sun_lda_afr_dut_bsq_cze_gam_bem_cnt_arw_ben_swt_por_yor_eng_hun_zul_dyu_est_fre_owc_geo_hin_ita_spa_mcd_tig_amh_alb_fin_igb_mly_bos_jav_jpn_tml_kor_bul_mol_dgb_ctl_tag_lat_chh_bat_mnd_ukr_fbf_rus_hau_svk_guj_ger_scr_qcu_lit_rom_nor_tsn_wly_pol_anl_krd_ind_prs_ven_urd_cic_mao_tha_sid_knd_bam_xho_azi_swe_grk_uzb_ewe_vie_aeg_ses_tsw_akn	-0.177718102524287	-0.419241841435594	0.676006187521722
665	wly_arw_swa_guj_sod_gam_mlt_grk_aze_uzb_ewe_mao_moo_lit_scr_bsq_ukr_hau_lda_mnd_ger_svk_zul_urd_yor_ita_est_xho_igb_fin_alb_anl_geo_lat_cze_ben_hin_sid_amh_swe_hun_fbf_bat_afr_sun_jpn_tml_kor_bos_rus_cic_krd_ind_eng_tig_jav_cnt_pol_dgb_fre_heb_spa_pan_bul_prs_qcu_glc_por_mcd_swt_amr_slo_chh_dut_mly_rom_ses_mol_dyu_tag_tha_aeg_knd_akn_tsn_azi_nor_ctl_tur_ven_vie_owc_tsw_bem_bam	-0.195167813806863	-0.460672349956313	0.646109126530593
666	mlt_spa_dyu_alb_sid_sod_amr_ben_uzb_tur_igb_mao_fbf_pan_mol_bsq_rom_wly_zul_cnt_ctl_prs_tsn_arw_xho_krd_est_ses_cic_fin_guj_tig_geo_lat_ger_mcd_hin_gam_anl_urd_hun_bam_ind_fre_bat_jpn_knd_kor_ukr_glc_ven_slo_tag_por_heb_jav_mnd_swe_moo_cze_aeg_bul_rus_scr_afr_qcu_lit_nor_dut_ewe_chh_bos_owc_grk_mly_pol_dgb_eng_lda_sun_tha_hau_tml_swt_swa_azi_ita_svk_aze_bem_vie_amh_tsw_yor_akn	0.41251476933095	0.973718704934654	0.332722118665489
667	tig_eng_tsw_ukr_mlt_amh_amr_lat_uzb_azi_ven_bat_dgb_prs_glc_bsq_lit_sid_xho_cnt_ctl_arw_tsn_swe_bem_pol_fin_fbf_swt_est_dut_heb_geo_rom_nor_por_rus_wly_sod_alb_hun_igb_mao_ger_ind_jpn_tml_kor_hin_mcd_zul_afr_sun_bul_hau_mly_mnd_cze_bam_ita_chh_bos_spa_fre_guj_qcu_urd_krd_mol_ses_aeg_pan_owc_slo_jav_svk_akn_ben_cic_tag_tha_gam_knd_swa_moo_tur_grk_scr_aze_dyu_vie_anl_lda_yor_ewe	-0.337196178322066	-0.799531087754437	0.426019941492071
668	tig_alb_dyu_lat_chh_owc_gam_ukr_aze_azi_bem_bat_yor_ita_rom_bsq_bul_wly_ven_mnd_guj_grk_igb_bos_tsn_slo_hun_akn_fbf_est_por_heb_geo_svk_lit_prs_spa_aeg_amr_cze_fin_swa_ind_urd_mly_jpn_knd_kor_pol_ben_bam_mcd_jav_ctl_sid_mao_cnt_swe_ewe_rus_sod_dut_krd_mol_afr_qcu_eng_pan_nor_zul_amh_ger_mlt_scr_tag_fre_lda_glc_swt_sun_tha_hau_tml_dgb_ses_tur_arw_hin_uzb_xho_vie_anl_cic_tsw_moo	-0.531228740553434	-1.26851384831902	0.207780598266034
669	sid_svk_yor_ita_tig_aeg_anl_por_azi_uzb_akn_mly_tsn_mol_grk_bsq_nor_owc_igb_cnt_bul_pan_fbf_ukr_ven_guj_fin_dgb_swa_hun_eng_heb_geo_krd_spa_bos_lat_wly_gam_prs_est_lda_bat_hin_sun_jpn_knd_kor_mcd_dut_swt_arw_ind_ctl_chh_tag_mnd_glc_bam_fre_amr_slo_ger_lit_swe_qcu_pol_rus_scr_ses_hau_rom_mlt_urd_mao_afr_xho_alb_zul_jav_tha_amh_tml_tsw_moo_tur_ben_cze_aze_ewe_vie_sod_dyu_bem_cic	-0.230855419084756	-0.54539514646927	0.586787493299931
670	mlt_pol_ven_svk_wly_hau_gam_rom_aze_azi_xho_sun_fbf_urd_scr_bsq_nor_amh_bam_mnd_por_alb_akn_ukr_tsw_prs_hun_tsn_lda_est_spa_owc_geo_swe_ita_bul_rus_aeg_tig_fre_fin_dgb_ind_slo_mao_jpn_tml_kor_krd_hin_swt_arw_bat_lit_chh_jav_cnt_ger_cic_ctl_sid_glc_lat_bos_eng_qcu_dut_pan_grk_ewe_anl_cze_amr_mol_mly_ben_bem_mcd_moo_tag_tha_sod_knd_ses_swa_uzb_afr_guj_tur_zul_vie_heb_dyu_yor_igb	-0.28641582924974	-0.67765707677409	0.499671586191741
671	heb_prs_zul_dut_chh_aeg_mlt_hin_uzb_aze_yor_sun_ven_fre_afr_bsq_lat_hau_ewe_cnt_scr_swe_swa_arw_bam_ben_fin_cic_igb_est_svk_anl_geo_urd_slo_ita_ukr_amh_sid_pol_hun_dyu_mly_por_mao_jpn_tml_kor_grk_bos_tsn_rus_jav_eng_sod_tag_mnd_pan_lda_alb_owc_spa_cze_krd_guj_qcu_ger_mcd_lit_dgb_amr_mol_wly_ctl_bat_nor_swt_bul_fbf_ind_tha_tig_knd_tsw_bem_azi_glc_rom_tur_xho_vie_gam_akn_ses_moo	-0.308534568602744	-0.72964115530425	0.467443345701825
672	tig_bos_tsw_fre_chh_aeg_amr_mol_azi_tur_dyu_mly_swa_ctl_hin_bsq_ukr_wly_cic_mnd_bul_ben_tsn_eng_lda_pan_est_moo_ses_fin_por_gam_geo_ger_krd_spa_pol_sid_mlt_mcd_hun_ewe_mao_svk_ind_jpn_tml_kor_grk_guj_xho_rom_sun_slo_sod_tag_cnt_alb_bem_glc_anl_dut_arw_ita_lit_qcu_afr_prs_nor_ven_owc_swe_hau_urd_bat_rus_fbf_cze_igb_jav_tha_amh_knd_dgb_zul_aze_scr_lat_uzb_bam_vie_heb_swt_yor_akn	-0.723980739267503	-1.73821299156704	0.0854830346523236
673	amr_rom_swa_por_owc_tig_gam_pan_azi_aze_bam_tag_dgb_lit_swe_bsq_pol_sid_fbf_cnt_cze_urd_cic_ukr_bem_alb_hun_moo_ewe_est_bos_amh_geo_scr_lat_spa_rus_aeg_chh_ctl_fin_dyu_mly_bul_mao_jpn_knd_kor_ger_ben_lda_dut_sun_ita_wly_jav_mnd_slo_zul_fre_anl_arw_krd_glc_mcd_qcu_nor_grk_guj_ses_sod_prs_hau_mol_bat_eng_swt_svk_ven_ind_tha_heb_tml_tsw_igb_uzb_hin_afr_tur_xho_vie_mlt_yor_tsn_akn	-0.12053006025444	-0.284379863853104	0.776751526430938
674	wly_svk_bem_afr_mlt_amh_owc_rom_uzb_aze_yor_bat_cic_krd_pan_bsq_bos_sid_dgb_cnt_cze_nor_ewe_rus_zul_spa_fin_lda_ses_hun_lit_sod_geo_ben_arw_slo_ger_aeg_chh_ukr_est_swa_tag_dut_ind_jpn_knd_kor_urd_lat_fbf_bul_mly_grk_gam_mao_mnd_fre_igb_mcd_hau_glc_por_guj_scr_qcu_swe_alb_ita_bam_heb_mol_tig_prs_jav_hin_swt_pol_ven_sun_tha_amr_tml_tsn_dyu_azi_eng_ctl_tur_tsw_vie_anl_moo_akn_xho	-0.0907715112564952	-0.214304544669183	0.830778760578411
675	owc_spa_tsw_swe_mlt_wly_anl_prs_aze_azi_yor_ind_ses_slo_krd_bsq_rom_tig_fbf_mnd_grk_pol_bem_hin_swa_ctl_fin_dgb_ven_est_pan_heb_geo_svk_nor_bul_eng_gam_sod_dut_hun_lda_tag_alb_bat_jpn_tml_kor_cze_rus_swt_ben_mao_mcd_amr_mly_cnt_fre_xho_lit_hau_ukr_lat_bos_arw_qcu_ger_mol_ita_bam_sid_glc_aeg_urd_sun_scr_zul_guj_akn_jav_tha_chh_knd_cic_dyu_uzb_afr_por_tur_moo_vie_amh_igb_tsn_ewe	0.412601893996067	0.971277251306008	0.333929636906132
676	wly_swe_dgb_fre_mlt_heb_sod_afr_uzb_tur_zul_mao_tsn_glc_ita_bsq_rus_gam_ses_cnt_ger_slo_lda_spa_bem_ctl_fin_xho_ewe_est_nor_hau_geo_ben_alb_krd_guj_sid_tig_mcd_hun_tsw_bat_eng_tag_jpn_knd_kor_lit_lat_fbf_pan_jav_dut_chh_ind_mnd_bul_igb_arw_amr_hin_prs_urd_ukr_qcu_por_cze_svk_bam_anl_pol_aeg_bos_sun_mol_cic_scr_yor_mly_tha_amh_tml_akn_moo_aze_grk_rom_azi_ven_vie_owc_swt_dyu_swa	0.362997405112745	0.855448397743456	0.394501518998936
677	gam_fre_lda_mol_sod_heb_amh_krd_aze_tur_cic_jav_zul_urd_ita_bsq_eng_sid_ewe_cnt_afr_rus_yor_guj_tsw_glc_est_dyu_ses_fin_pol_aeg_geo_lit_bul_svk_prs_tig_owc_pan_hun_swt_sun_slo_mao_jpn_tml_kor_bos_scr_bam_spa_bat_ben_wly_ind_mnd_swe_xho_cze_mlt_grk_nor_rom_lat_qcu_alb_dut_ctl_igb_hau_ger_amr_ukr_tag_por_swa_mcd_fbf_mly_tha_anl_knd_bem_dgb_azi_hin_arw_uzb_tsn_vie_chh_ven_akn_moo	-0.210354430691699	-0.497258780257103	0.620180169686381
678	wly_mcd_dyu_lit_amh_owc_tig_pan_azi_aze_ses_mly_lda_afr_prs_bsq_hin_mlt_dgb_mnd_scr_pol_tsw_swe_cic_krd_hun_bem_bam_fin_guj_aeg_geo_ita_mol_dut_spa_anl_sid_urd_est_ewe_bat_rom_mao_jpn_tml_kor_bos_slo_yor_glc_jav_eng_hau_sun_cnt_bul_swt_fre_chh_arw_ukr_svk_grk_qcu_cze_nor_por_ven_heb_alb_gam_ctl_ind_rus_xho_ger_moo_tag_tha_sod_knd_zul_tsn_uzb_ben_lat_tur_fbf_vie_amr_igb_akn_swa	-1.10125726230635	-2.70866022174285	0.00804160408566285
679	heb_slo_dyu_svk_aeg_mlt_amh_arw_aze_azi_zul_tag_swa_dut_lat_bsq_mcd_hau_xho_cnt_glc_mol_ewe_bul_yor_rom_fin_swt_bem_est_grk_chh_geo_ben_lit_pol_fre_wly_anl_rus_hun_igb_mao_scr_sun_jpn_tml_kor_alb_ita_bam_swe_jav_ctl_tig_bat_mnd_pan_akn_prs_amr_por_bos_spa_ukr_qcu_urd_afr_nor_lda_sid_krd_gam_cze_ind_guj_tsw_ger_fbf_mly_tha_owc_knd_dgb_cic_uzb_eng_hin_tur_moo_vie_sod_ven_tsn_ses	-0.380257797796874	-0.90158245576646	0.369607718423674
680	owc_pol_cic_ukr_chh_mlt_gam_nor_uzb_azi_bam_bat_ewe_svk_mol_bsq_fre_heb_moo_mnd_dut_arw_yor_mcd_fbf_slo_hun_tsn_tsw_fin_bos_amr_geo_scr_lit_krd_alb_sid_sod_swe_est_akn_ind_bul_jav_jpn_tml_kor_guj_rom_zul_ctl_tag_cze_amh_mao_cnt_glc_ven_afr_aeg_ita_prs_lat_ger_qcu_pan_por_spa_swa_anl_hin_wly_rus_sun_eng_ses_urd_igb_mly_tha_hau_knd_dgb_lda_tur_grk_ben_aze_bem_vie_tig_swt_dyu_xho	-0.291404145695369	-0.69042839389463	0.491644362050219
681	hau_eng_ewe_lat_wly_amr_amh_ben_uzb_aze_tsn_tag_dyu_krd_slo_bsq_prs_sod_xho_cnt_mcd_grk_bam_ukr_bem_glc_fin_swa_yor_est_bul_chh_geo_fre_ctl_bos_swe_gam_mlt_cze_hun_zul_jav_spa_ind_jpn_tml_kor_alb_urd_igb_rus_bat_por_aeg_mly_mnd_pan_swt_dut_heb_guj_scr_lit_ger_qcu_hin_mol_rom_ses_owc_arw_anl_svk_sun_afr_lda_ita_fbf_mao_tha_tig_knd_akn_tsw_azi_nor_pol_tur_moo_vie_sid_cic_ven_dgb	0.635571809984607	1.50101113472512	0.13674028947813
682	anl_grk_swa_lit_sid_sod_wly_bos_tur_azi_ven_jav_ewe_fre_mcd_bsq_prs_aeg_dgb_mnd_arw_por_bem_afr_tsw_mol_fin_fbf_tsn_hun_rus_amr_geo_spa_guj_ctl_bul_mlt_owc_dut_est_moo_mly_ben_bat_jpn_tml_kor_ukr_rom_cic_ita_tag_krd_amh_mao_cnt_swe_ses_lat_tig_alb_slo_ger_eng_qcu_urd_pol_glc_yor_chh_scr_heb_hin_ind_svk_xho_pan_bam_sun_tha_hau_knd_lda_dyu_uzb_cze_nor_aze_igb_vie_gam_akn_swt_zul	0.00990103477692849	0.0233004605268596	0.981460525828676
683	heb_nor_moo_eng_chh_mlt_sid_ben_aze_uzb_akn_ind_lda_ita_krd_bsq_scr_sod_tsn_mnd_lat_pan_zul_por_bem_afr_fin_xho_cic_hun_mol_gam_geo_urd_bul_rus_fre_hau_amh_swe_est_fbf_bat_guj_mao_jpn_knd_kor_rom_spa_ewe_slo_mly_bos_aeg_jav_cnt_lit_igb_ukr_anl_grk_ctl_pol_arw_qcu_svk_glc_prs_dgb_owc_ger_wly_dut_sun_alb_ven_hin_swa_tag_tha_tig_tml_ses_bam_azi_cze_mcd_tur_yor_vie_amr_dyu_tsw_swt	-0.0135167113985034	-0.0318607536745993	0.974651374805782
684	wly_grk_tsn_urd_chh_heb_amh_cze_azi_aze_moo_bat_akn_swe_mcd_bsq_glc_anl_yor_mnd_ger_bul_swa_hin_igb_fre_hun_dgb_fbf_est_por_sid_geo_rom_afr_slo_scr_sod_mlt_guj_fin_cic_tag_lat_jav_jpn_tml_kor_bos_prs_bem_lit_mao_eng_aeg_ind_cnt_ben_ven_krd_tig_ctl_ita_alb_dut_qcu_pol_ukr_mol_tsw_amr_pan_gam_svk_mly_arw_ses_nor_xho_sun_tha_owc_knd_bam_dyu_tur_rus_spa_uzb_lda_vie_hau_swt_ewe_zul	-0.42542055744425	-1.00980685589152	0.31520793961337
685	sod_cze_lda_mol_mlt_amr_anl_dut_aze_azi_ses_jav_swa_ukr_ctl_bsq_scr_chh_akn_cnt_swe_lit_igb_arw_dyu_rus_hun_tsw_dgb_est_rom_aeg_geo_prs_fre_alb_nor_owc_amh_grk_fin_ven_mly_urd_bat_jpn_knd_kor_eng_pol_yor_krd_ind_ben_sid_sun_mnd_svk_tsn_hin_heb_bul_pan_mcd_lat_qcu_glc_bos_slo_moo_wly_guj_gam_por_mao_spa_cic_ita_swt_tag_tha_tig_tml_bem_ewe_uzb_afr_ger_tur_bam_vie_hau_fbf_zul_xho	-0.644200175991888	-1.53980601366443	0.127003371471219
686	wly_svk_cic_dut_tig_heb_sod_ctl_aze_azi_tsw_sun_swa_grk_rom_bsq_arw_sid_bem_cnt_lit_ben_lda_bul_ewe_lat_est_dyu_ses_fin_afr_aeg_geo_swe_ukr_scr_bos_amr_mlt_mol_hun_ven_ind_pol_mly_jpn_tml_kor_fre_nor_dgb_ger_bat_ita_anl_mao_mnd_urd_akn_rus_gam_guj_krd_por_slo_qcu_hin_cze_alb_yor_amh_mcd_chh_glc_tag_eng_zul_pan_swt_jav_tha_hau_knd_bam_fbf_tur_spa_prs_uzb_xho_vie_owc_tsn_igb_moo	-0.148252233926406	-0.349827007476618	0.727259507776338
687	amh_afr_tsn_lit_gam_aeg_anl_arw_uzb_aze_swt_mao_swa_scr_por_bsq_pol_mlt_xho_mnd_guj_lat_moo_rom_cic_spa_fin_dgb_ses_est_svk_hau_geo_urd_nor_dut_ita_owc_tig_bos_hun_ewe_mly_grk_tag_jpn_knd_kor_bul_mcd_bam_krd_bat_prs_sod_ind_cnt_pan_akn_cze_heb_eng_swe_ctl_rus_qcu_alb_ukr_hin_zul_amr_fre_sid_ben_sun_mol_lda_glc_tsw_jav_tha_chh_tml_dyu_yor_azi_ger_slo_tur_ven_vie_wly_fbf_bem_igb	-0.172574031782637	-0.407116849642539	0.684857686888503
688	mlt_eng_moo_nor_wly_tig_sid_urd_uzb_tur_bem_ind_yor_spa_lit_bsq_cze_aeg_ewe_mnd_por_mol_tsn_ctl_dyu_swe_fin_akn_bam_hun_fre_amr_geo_lat_prs_grk_bos_anl_sod_arw_est_zul_mly_dut_bat_jpn_tml_kor_glc_scr_xho_rom_tag_afr_chh_jav_cnt_pol_dgb_ben_gam_krd_alb_rus_ita_qcu_ukr_bul_pan_swa_amh_svk_owc_guj_mao_hin_igb_ger_lda_sun_tha_hau_knd_fbf_swt_azi_mcd_slo_aze_cic_vie_heb_ses_ven_tsw	-1.23952264222972	-3.07850212893839	0.00273432224223091
689	owc_nor_dyu_hin_amh_hau_wly_prs_tur_uzb_lda_ind_yor_svk_mol_bsq_scr_tig_tsn_cnt_rom_fre_ewe_glc_bem_swe_hun_moo_bam_fin_ukr_amr_geo_eng_ctl_alb_guj_sod_sid_krd_est_akn_jav_cze_bat_jpn_tml_kor_ger_lat_fbf_spa_tag_rus_aeg_sun_mnd_bos_zul_urd_mlt_arw_por_lit_dut_qcu_mcd_ita_ben_xho_heb_grk_anl_bul_mly_slo_cic_pol_swa_mao_tha_chh_knd_tsw_igb_aze_afr_pan_azi_swt_vie_gam_dgb_ven_ses	0.418437970437283	0.985927954176767	0.326726595896454
690	hau_ger_bem_arw_wly_amr_anl_rus_tur_uzb_tsw_mao_dgb_mcd_slo_bsq_svk_sid_xho_mnd_grk_ben_zul_swe_ewe_cze_hun_bam_swt_fin_fre_sod_geo_ukr_bul_guj_scr_mlt_gam_rom_est_tsn_jav_ita_bat_jpn_tml_kor_prs_mol_ven_bos_ind_pol_aeg_tag_cnt_krd_moo_ctl_heb_afr_lat_spa_dut_qcu_glc_nor_lit_ses_tig_pan_chh_hin_sun_eng_cic_por_akn_mly_tha_owc_knd_fbf_dyu_azi_alb_urd_aze_lda_vie_amh_igb_swa_yor	-0.418881236151443	-0.994684296394578	0.322470858337877
691	sid_scr_ewe_nor_amh_anl_gam_krd_azi_aze_bem_jav_lda_ger_urd_bsq_mcd_aeg_cic_mnd_rus_arw_zul_pol_fbf_svk_est_swa_tsn_fin_spa_heb_geo_ukr_grk_afr_ben_wly_tig_hin_hun_bam_bat_guj_sun_jpn_tml_kor_pan_bul_ven_prs_ind_fre_owc_mao_cnt_eng_moo_swe_chh_bos_ita_dut_por_qcu_mol_lit_rom_xho_mlt_slo_amr_ctl_mly_cze_igb_alb_dgb_tag_tha_hau_knd_dyu_akn_uzb_lat_glc_tur_swt_vie_sod_ses_tsw_yor	-0.581514205348161	-1.3872321959986	0.168686526350574
692	chh_ben_ewe_swe_anl_owc_gam_grk_tur_aze_ses_mao_moo_cze_lat_bsq_pan_wly_zul_mnd_ukr_hin_tsn_bul_xho_prs_fin_fbf_bem_est_lit_hau_geo_rus_dut_glc_ctl_sod_mlt_eng_hun_cic_jav_rom_ind_jpn_knd_kor_nor_scr_ven_mol_sun_svk_amh_tag_cnt_alb_lda_ita_amr_arw_afr_pol_por_qcu_guj_fre_urd_swa_aeg_mcd_heb_krd_mly_spa_yor_bos_swt_bat_tha_sid_tml_dyu_akn_uzb_slo_ger_azi_bam_vie_tig_dgb_igb_tsw	1.35135010209123	3.28926928337737	0.0014193422603678
693	wly_prs_fbf_arw_gam_chh_aeg_pan_azi_aze_ven_bat_cic_bos_guj_bsq_lat_amr_swa_cnt_eng_spa_lda_nor_bam_ctl_fin_igb_bem_hun_hin_hau_geo_swe_mcd_rom_grk_owc_mlt_ben_est_tsw_mly_ger_jav_jpn_tml_kor_lit_por_moo_mol_sun_cze_sid_ind_mnd_glc_swt_krd_heb_rus_afr_bul_slo_qcu_svk_scr_dut_zul_amh_ukr_sod_urd_tag_pol_ewe_fre_dgb_mao_tha_tig_knd_ses_akn_uzb_ita_alb_tur_tsn_vie_anl_xho_dyu_yor	-0.859409796854231	-2.07905161689399	0.0403657127012751
694	anl_mol_fbf_ben_heb_owc_gam_prs_tur_azi_igb_mly_tsn_bul_bos_bsq_urd_amr_lda_mnd_lat_mcd_tsw_eng_swa_afr_est_dgb_dyu_fin_por_sid_geo_grk_glc_ita_pan_sod_wly_rom_hun_zul_bat_scr_jav_jpn_tml_kor_spa_pol_ses_dut_mao_ger_hau_ind_cnt_arw_moo_guj_amh_fre_swe_ukr_krd_qcu_lit_slo_rus_ven_aeg_alb_tig_nor_sun_hin_yor_cze_swt_tag_tha_mlt_knd_akn_cic_uzb_svk_ctl_aze_bem_vie_chh_xho_ewe_bam	-0.00851779127034085	-0.0200558614911858	0.984041777345718
695	chh_guj_cic_por_aeg_gam_amh_urd_aze_uzb_yor_sun_ewe_bos_krd_bsq_scr_tig_igb_mnd_glc_pol_zul_swe_tsw_ger_hun_ses_bem_fin_slo_mlt_geo_ukr_alb_rom_lat_wly_heb_prs_est_lda_ind_mcd_bat_jpn_knd_kor_ben_ita_fbf_eng_jav_mol_owc_tag_cnt_grk_xho_svk_amr_rus_fre_cze_bul_qcu_spa_pan_lit_ven_hau_arw_sod_dut_mao_ctl_dyu_nor_akn_mly_tha_sid_tml_swa_dgb_tur_hin_afr_azi_bam_vie_anl_tsn_moo_swt	0.0438316579294481	0.103237962425268	0.917996406503179
696	gam_bos_yor_cze_chh_amh_sod_ctl_uzb_tur_ven_ind_ewe_mol_scr_bsq_mcd_heb_akn_cnt_slo_svk_swa_fre_tsn_urd_hun_dgb_ses_est_pol_wly_geo_grk_glc_rom_afr_sid_mlt_spa_fin_igb_bat_bul_sun_jpn_tml_kor_alb_arw_tsw_guj_jav_ger_aeg_mly_mnd_swe_cic_nor_owc_pan_rus_lit_lat_qcu_krd_prs_ben_xho_amr_eng_tig_dut_mao_ita_bem_por_swt_tag_tha_hau_knd_bam_lda_azi_hin_ukr_aze_fbf_vie_anl_dyu_moo_zul	-0.438943236648624	-1.04193437737549	0.300143150132356
697	tig_grk_bem_eng_heb_amr_sod_dut_azi_uzb_akn_jav_zul_arw_bos_bsq_pan_amh_tsw_mnd_ita_pol_tsn_ukr_yor_glc_hun_fbf_igb_est_bul_gam_geo_prs_hin_mcd_afr_anl_mlt_alb_fin_swt_tag_cze_sun_jpn_knd_kor_slo_ger_dgb_rom_mly_lit_owc_bat_cnt_ctl_ven_urd_chh_swe_rus_scr_krd_qcu_svk_guj_nor_lda_sid_lat_hau_mol_ind_fre_moo_por_cic_mao_tha_wly_tml_xho_ewe_aze_spa_ben_tur_dyu_vie_aeg_swa_bam_ses	-0.524593545230508	-1.24922515045911	0.214717811025888
698	gam_grk_bem_arw_hau_chh_amh_afr_uzb_aze_ses_mly_swa_ben_scr_bsq_spa_heb_igb_mnd_alb_guj_xho_bos_akn_mol_est_lda_swt_fin_lat_owc_geo_ger_pan_swe_cze_amr_aeg_hin_hun_yor_ind_prs_tag_jpn_knd_kor_nor_lit_dgb_krd_jav_pol_wly_mao_cnt_bul_ven_ita_sid_glc_mcd_slo_eng_qcu_dut_ukr_rom_cic_sod_rus_tig_por_bat_ctl_ewe_urd_bam_sun_tha_anl_tml_tsw_dyu_azi_svk_fre_tur_zul_vie_mlt_fbf_moo_tsn	-0.711752554827114	-1.70660775058424	0.0912321274295856
699	owc_eng_yor_mol_aeg_amh_sod_prs_tur_uzb_xho_bat_bem_ger_lit_bsq_fre_mlt_igb_mnd_ita_pol_ven_glc_bam_lat_est_swa_dyu_fin_bul_tig_geo_rom_dut_swe_rus_chh_anl_alb_hun_dgb_mly_ben_tag_jpn_tml_kor_arw_pan_cic_por_ind_cze_heb_jav_cnt_ukr_lda_bos_wly_slo_krd_spa_grk_qcu_mcd_scr_hin_ses_sid_urd_amr_afr_sun_guj_moo_nor_tsw_mao_tha_hau_knd_tsn_akn_aze_svk_ctl_azi_zul_vie_gam_fbf_ewe_swt	-0.124307889936012	-0.293199320399574	0.77002305105326
700	mlt_rom_yor_grk_chh_sid_hau_eng_uzb_aze_dgb_mao_ven_fre_ukr_bsq_ger_sod_swt_mnd_svk_mol_lda_prs_xho_mcd_est_fbf_igb_hun_spa_gam_geo_ben_scr_hin_lat_tig_anl_afr_fin_akn_ind_rus_tag_jpn_knd_kor_por_bul_bem_urd_bat_pol_wly_sun_cnt_lit_dyu_alb_amr_swe_nor_bos_ctl_qcu_krd_slo_dut_cic_amh_ita_owc_pan_mly_cze_ses_glc_tsn_jav_tha_heb_tml_tsw_swa_azi_guj_arw_tur_zul_vie_aeg_bam_moo_ewe	-1.02808796829617	-2.51375815941477	0.0136646515731067
701	hau_prs_igb_grk_aeg_tig_gam_dut_azi_uzb_lda_ind_swt_hin_spa_bsq_fre_chh_zul_cnt_nor_ben_akn_glc_ewe_alb_fin_tsw_bam_hun_guj_amh_geo_mol_lat_ger_scr_wly_heb_ctl_est_ses_jav_eng_tag_jpn_tml_kor_slo_pol_yor_rom_mly_bos_mlt_sun_mnd_bul_xho_mcd_amr_urd_ukr_lit_pan_qcu_krd_swe_svk_fbf_owc_afr_anl_ita_mao_por_bem_cze_tsn_bat_tha_sod_knd_moo_cic_aze_rus_arw_tur_dyu_vie_sid_swa_dgb_ven	0.282541625295674	0.664489256713071	0.508021498946846
702	gam_rus_ewe_glc_heb_amr_amh_ger_tur_aze_bam_mao_swt_cze_ita_bsq_alb_sid_akn_mnd_lat_urd_dyu_ctl_moo_ukr_est_yor_ven_hun_ben_wly_geo_dut_prs_pan_bul_owc_anl_hin_fin_bem_tag_por_mly_jpn_tml_kor_guj_slo_zul_spa_jav_fre_hau_bat_cnt_grk_lda_mcd_sod_svk_bos_arw_scr_qcu_afr_lit_nor_dgb_mlt_rom_tig_pol_sun_eng_fbf_mol_swa_ind_tha_aeg_knd_cic_xho_uzb_krd_swe_azi_tsw_vie_chh_tsn_igb_ses	-0.100114044047237	-0.23599922080829	0.813952237545631
703	sod_pol_bam_spa_amh_heb_sid_ger_aze_azi_bem_mly_zul_swe_fre_bsq_eng_owc_dyu_cnt_nor_lit_igb_mol_ven_guj_fin_cic_swt_hun_krd_amr_geo_svk_scr_ukr_bul_chh_gam_slo_est_yor_bat_lat_tag_jpn_tml_kor_mcd_cze_fbf_pan_mao_rom_wly_jav_mnd_urd_xho_prs_hau_hin_bos_afr_dut_qcu_ctl_arw_glc_swa_tig_rus_mlt_por_ind_grk_moo_ben_akn_sun_tha_aeg_knd_dgb_lda_tur_alb_ita_uzb_tsn_vie_anl_ses_tsw_ewe	-0.228474805602081	-0.539699751499105	0.5906940291914
704	wly_eng_igb_rom_sod_amr_tig_swe_aze_azi_cic_bat_lda_pan_hin_bsq_por_aeg_dgb_mnd_urd_ita_ven_ukr_tsw_arw_hun_bem_ewe_est_scr_hau_geo_grk_ben_svk_krd_mlt_sid_mcd_fin_swt_mao_dut_jav_jpn_knd_kor_spa_slo_ses_alb_mly_nor_gam_sun_cnt_ctl_xho_guj_anl_cze_glc_lit_bul_qcu_ger_lat_prs_yor_amh_mol_owc_fre_tag_pol_fbf_bos_zul_ind_tha_heb_tml_bam_swa_tur_afr_rus_uzb_moo_vie_chh_akn_tsn_dyu	-0.276025337253128	-0.652499126394549	0.515688854276837
705	heb_afr_bam_swe_sod_sid_amh_prs_aze_tur_xho_ind_cic_bul_mcd_bsq_hin_owc_ewe_mnd_lit_svk_fbf_rom_moo_scr_fin_bem_ses_hun_glc_gam_geo_rus_ukr_spa_dut_wly_hau_ben_est_swt_mao_alb_jav_jpn_tml_kor_pan_por_igb_fre_mly_lat_amr_sun_cnt_guj_lda_mol_tig_krd_ita_nor_ctl_qcu_arw_urd_eng_dgb_mlt_slo_chh_bos_bat_ger_swa_pol_dyu_tag_tha_anl_knd_tsw_akn_azi_grk_cze_uzb_ven_vie_aeg_zul_tsn_yor	-0.16683492857621	-0.393633494192216	0.694752670386229
706	anl_urd_akn_pol_gam_amr_heb_svk_azi_uzb_zul_ind_fbf_slo_lat_bsq_krd_owc_dgb_cnt_bul_arw_dyu_hin_bem_cze_fin_yor_ses_hun_scr_wly_geo_prs_por_swe_lit_aeg_tig_ctl_est_ewe_jav_glc_mao_jpn_knd_kor_dut_ukr_cic_rom_bat_spa_sod_mly_mnd_guj_tsn_fre_mlt_rus_mol_bos_grk_qcu_pan_afr_ita_moo_amh_ger_hau_mcd_tag_ben_swa_nor_ven_sun_tha_sid_tml_igb_xho_tur_eng_alb_aze_tsw_vie_chh_swt_bam_lda	-0.774026803975597	-1.86056849322824	0.0659650355013658
707	aeg_fre_dgb_dut_owc_anl_sid_cze_azi_uzb_ven_sun_bem_lit_rom_bsq_slo_chh_zul_mnd_nor_pol_akn_hin_moo_rus_fin_tsn_yor_est_bos_sod_geo_ukr_ger_arw_alb_mlt_wly_urd_hun_lda_mao_lat_tag_jpn_tml_kor_ben_spa_xho_prs_ind_ita_amh_jav_cnt_grk_ses_afr_gam_guj_ctl_swe_scr_qcu_krd_por_eng_tsw_hau_svk_heb_bul_bat_mol_swt_pan_cic_mly_tha_amr_knd_swa_igb_tur_glc_mcd_aze_bam_vie_tig_fbf_dyu_ewe	-0.424863957700607	-1.00744341852368	0.316335771926271
708	mlt_por_dyu_mol_gam_amr_heb_lit_azi_tur_bam_jav_akn_ctl_scr_bsq_ben_sod_yor_cnt_alb_swe_tsn_grk_bem_rom_est_cic_xho_fin_urd_tig_geo_rus_hin_ukr_eng_wly_chh_prs_hun_fbf_mao_glc_mly_jpn_knd_kor_slo_afr_moo_cze_sun_pol_sid_tag_mnd_arw_tsw_guj_aeg_ita_bos_nor_dut_qcu_krd_ger_fre_ewe_anl_spa_amh_svk_ind_pan_ses_bul_swa_bat_tha_owc_tml_zul_igb_aze_lat_mcd_uzb_dgb_vie_hau_lda_ven_swt	0.12965139633746	0.305335812386946	0.760792752316562
709	owc_urd_zul_prs_anl_gam_wly_eng_azi_aze_lda_sun_xho_ben_guj_bsq_arw_mlt_tsw_mnd_lat_grk_igb_mol_bem_swe_hun_ses_yor_est_svk_amh_geo_rom_dut_bos_por_chh_heb_glc_fin_cic_bat_nor_tag_jpn_knd_kor_pan_ita_ven_scr_jav_ctl_amr_mao_cnt_afr_fbf_hin_hau_pol_cze_spa_lit_qcu_fre_krd_ger_tsn_tig_mcd_aeg_ukr_mly_slo_moo_alb_dgb_ind_tha_sid_tml_swa_dyu_tur_rus_bul_uzb_akn_vie_sod_ewe_bam_swt	0.00432604062075459	0.0101836041949874	0.991896613569044
710	hau_eng_ewe_pan_chh_sid_wly_alb_azi_aze_akn_tag_cic_pol_por_bsq_krd_amr_swt_cnt_grk_rus_igb_glc_xho_bul_fin_ses_zul_hun_ctl_aeg_geo_hin_ukr_scr_mol_owc_sod_mcd_est_bem_sun_guj_bat_jpn_knd_kor_lat_swe_tsn_cze_jav_afr_anl_mly_mnd_arw_dgb_prs_mlt_ben_nor_bos_spa_qcu_dut_fre_slo_fbf_gam_urd_heb_svk_ind_ita_lda_lit_swa_mao_tha_tig_tml_dyu_yor_uzb_rom_ger_tur_moo_vie_amh_ven_tsw_bam	-0.179374636637539	-0.423122611629553	0.673182656959827
711	sod_por_swa_lat_amr_heb_mlt_dut_uzb_azi_tsw_sun_swt_pan_fre_bsq_mol_hau_bam_mnd_guj_nor_fbf_eng_dyu_ita_fin_igb_bem_hun_pol_aeg_geo_grk_alb_ukr_svk_sid_owc_glc_est_ses_bat_swe_mly_jpn_knd_kor_lit_slo_ewe_cze_mao_prs_tig_jav_cnt_ctl_cic_afr_chh_rom_bos_bul_krd_qcu_mcd_hin_urd_tsn_anl_spa_amh_arw_ind_scr_yor_ben_akn_tag_tha_wly_tml_ven_zul_tur_ger_rus_aze_lda_vie_gam_xho_moo_dgb	-0.420366590764606	-0.997678702285357	0.32102399332853
712	mlt_slo_swa_ben_wly_hau_anl_bul_azi_tur_dyu_jav_cic_guj_bos_bsq_prs_chh_moo_mnd_ctl_por_ven_pol_yor_krd_est_fbf_xho_fin_pan_tig_geo_scr_dut_lat_ukr_amh_heb_arw_hun_tsw_bat_fre_mao_jpn_tml_kor_svk_spa_ses_lit_tag_mol_aeg_mly_cnt_ita_zul_hin_sid_urd_rom_ger_mcd_qcu_grk_alb_nor_swt_gam_cze_amr_afr_ind_swe_tsn_rus_igb_sun_tha_sod_knd_bam_akn_aze_glc_eng_uzb_bem_vie_owc_dgb_ewe_lda	-0.186180580354818	-0.439352464125453	0.661425349165382
713	tig_prs_dyu_svk_amh_sid_hau_slo_aze_uzb_ses_ind_fbf_dut_guj_bsq_lat_amr_igb_mnd_pan_grk_yor_nor_cic_mol_fin_bam_tsw_est_krd_heb_geo_ger_lit_spa_afr_wly_anl_bos_hun_swa_tag_pol_sun_jpn_tml_kor_por_ben_ewe_scr_jav_eng_sod_mly_cnt_alb_ven_cze_mlt_rus_glc_fre_hin_qcu_mcd_urd_bul_tsn_chh_ukr_aeg_ctl_mao_swe_moo_rom_zul_bat_tha_owc_knd_bem_akn_tur_arw_ita_azi_swt_vie_gam_dgb_xho_lda	-0.107698964086304	-0.253740518971705	0.800256152669859
714	chh_pan_moo_scr_gam_amh_mlt_lit_uzb_aze_dgb_ind_tsw_mcd_pol_bsq_grk_heb_bem_cnt_ita_urd_ses_guj_cic_eng_fin_zul_swa_hun_spa_sod_geo_cze_ctl_slo_afr_wly_anl_rom_est_ven_mly_svk_sun_jpn_knd_kor_dut_ger_dyu_hin_bat_alb_amr_jav_mnd_glc_swt_ukr_owc_bul_por_prs_lat_qcu_rus_bos_mol_xho_sid_krd_hau_arw_tag_nor_lda_ben_bam_mao_tha_aeg_tml_yor_fbf_tur_swe_fre_azi_ewe_vie_tig_igb_tsn_akn	-0.616039621167096	-1.46835534957728	0.145381995241923
715	amr_bul_dyu_spa_wly_hau_gam_cze_azi_aze_xho_mao_cic_hin_pan_bsq_glc_owc_swa_mnd_krd_ctl_tsw_afr_bem_svk_hun_swt_ses_fin_pol_aeg_geo_eng_ukr_rus_lat_sod_amh_ben_est_zul_jav_por_mly_jpn_knd_kor_swe_fre_ewe_ita_ind_ger_anl_bat_cnt_scr_dgb_mcd_tig_grk_slo_bos_mol_qcu_rom_arw_nor_ven_chh_lit_sid_guj_tag_dut_tsn_alb_yor_sun_tha_heb_tml_fbf_lda_tur_prs_urd_uzb_igb_vie_mlt_moo_bam_akn	-0.718753807076301	-1.72575752353613	0.0877121733086965
716	mlt_spa_cic_ita_amr_chh_owc_guj_tur_aze_ewe_jav_dyu_eng_arw_bsq_mcd_amh_bem_cnt_glc_krd_ses_lit_tsn_ctl_est_akn_swa_fin_svk_sod_geo_dut_pan_por_swe_tig_sid_scr_hun_fbf_mao_nor_ind_jpn_knd_kor_grk_cze_lda_fre_sun_rom_hau_bat_mnd_urd_zul_ger_gam_hin_slo_bos_mol_qcu_rus_lat_ukr_bam_aeg_prs_anl_alb_mly_bul_dgb_pol_yor_tag_tha_wly_tml_tsw_moo_azi_ben_afr_uzb_swt_vie_heb_xho_igb_ven	0.40878129065321	0.962947345414107	0.338071111915845
717	anl_mol_ven_dut_tig_amr_sid_spa_uzb_aze_ewe_jav_dgb_afr_rom_bsq_por_mlt_lda_mnd_nor_ukr_swa_arw_tsw_rus_hun_moo_cic_est_slo_chh_geo_ita_bos_swe_glc_owc_wly_scr_fin_xho_mly_ben_ind_jpn_tml_kor_hin_krd_tsn_lat_mao_guj_gam_tag_cnt_prs_fbf_alb_heb_grk_urd_mcd_fre_qcu_pan_eng_cze_akn_aeg_bul_sod_ger_sun_lit_bam_svk_yor_bat_tha_hau_knd_ses_bem_tur_ctl_pol_azi_igb_vie_amh_zul_swt_dyu	-0.116621416693126	-0.274740368316975	0.784125120022955
718	amh_mol_bam_mcd_tig_gam_hau_por_tur_azi_ses_mao_tsw_hin_ukr_bsq_pol_amr_akn_mnd_ger_scr_lda_slo_dyu_alb_est_swa_ewe_hun_svk_chh_geo_eng_rus_glc_ben_sod_aeg_afr_fin_zul_tag_urd_mly_jpn_tml_kor_krd_pan_dgb_bul_ind_ita_anl_sun_cnt_spa_yor_lat_heb_arw_bos_ctl_nor_qcu_cze_rom_prs_bem_owc_lit_mlt_dut_jav_fre_xho_guj_ven_bat_tha_sid_knd_moo_tsn_aze_grk_swe_uzb_cic_vie_wly_igb_fbf_swt	0.0870527529072306	0.204836440103346	0.838147560618604
719	tig_nor_tsn_fre_heb_aeg_amr_lat_uzb_azi_dgb_ind_swa_bos_swe_bsq_mol_sod_yor_mnd_spa_svk_swt_rom_dyu_bul_hun_igb_ses_est_slo_sid_geo_por_mcd_ben_krd_owc_mlt_ctl_fin_moo_jav_pan_mly_jpn_tml_kor_ita_scr_fbf_ukr_tag_glc_chh_sun_cnt_arw_cic_alb_gam_afr_hin_lit_eng_qcu_rus_cze_urd_ewe_amh_prs_wly_pol_mao_guj_bam_ger_ven_bat_tha_hau_knd_zul_lda_aze_grk_dut_tur_akn_vie_anl_tsw_bem_xho	-1.27529171439103	-3.17722382241121	0.00201852538218121
720	amr_afr_bem_rus_owc_anl_amh_glc_azi_aze_dyu_mly_ses_krd_lat_bsq_bos_heb_ven_cnt_rom_prs_lda_pan_fbf_guj_hun_moo_yor_fin_bul_sid_geo_nor_swe_fre_por_mlt_hau_lit_est_swt_ind_mcd_jav_jpn_tml_kor_slo_scr_zul_spa_tag_hin_sod_mao_mnd_arw_ewe_ben_chh_eng_pol_svk_urd_qcu_ctl_mol_grk_swa_tig_ukr_wly_ita_bat_dut_xho_cze_bam_sun_tha_aeg_knd_igb_dgb_tur_ger_alb_uzb_tsw_vie_gam_akn_tsn_cic	-0.775319544236928	-1.86697718592626	0.0650550525966558
721	anl_ukr_dgb_spa_owc_hau_gam_fre_tur_aze_ven_jav_tsn_krd_slo_bsq_glc_mlt_bam_cnt_por_rom_swt_ger_swa_eng_hun_cic_moo_est_urd_aeg_geo_prs_bul_pol_scr_heb_amh_ben_fin_igb_ind_lat_bat_jpn_tml_kor_dut_lit_ewe_grk_mao_guj_sod_sun_mnd_ctl_dyu_mol_wly_rus_alb_afr_mcd_qcu_svk_pan_bos_tsw_sid_swe_chh_nor_mly_hin_yor_cze_akn_tag_tha_amr_knd_xho_fbf_uzb_ita_arw_azi_bem_vie_tig_ses_zul_lda	-0.827720339542069	-1.99677233620703	0.0487732603896828
722	sod_dut_igb_eng_heb_owc_gam_rus_tur_azi_dgb_jav_swt_mol_spa_bsq_grk_mlt_xho_mnd_afr_nor_swa_swe_dyu_scr_hun_zul_lda_fin_slo_aeg_geo_prs_pol_urd_arw_sid_wly_cze_est_akn_tag_lat_mly_jpn_tml_kor_ctl_por_yor_bos_bat_fre_hau_mao_cnt_guj_bam_ger_tig_lit_rom_svk_ita_qcu_ben_alb_ukr_tsn_chh_mcd_amr_pan_sun_hin_ses_bul_ven_ind_tha_anl_knd_tsw_bem_aze_krd_glc_uzb_ewe_vie_amh_moo_fbf_cic	-0.428971539201191	-1.01818627830334	0.311230936036853
723	heb_fre_dgb_nor_chh_tig_amr_alb_uzb_aze_cic_jav_ven_pol_ita_bsq_arw_hau_tsn_mnd_pan_hin_moo_bos_akn_krd_est_zul_ses_fin_ctl_wly_geo_rus_swe_slo_urd_gam_amh_eng_hun_igb_bat_glc_mao_jpn_tml_kor_svk_spa_tsw_grk_ind_rom_anl_sun_cnt_por_bem_lat_aeg_cze_guj_mcd_ben_qcu_lit_scr_ger_fbf_owc_afr_sid_prs_mly_bul_lda_ukr_swa_tag_tha_mlt_knd_dyu_yor_azi_mol_dut_tur_xho_vie_sod_ewe_bam_swt	-0.0320850772670108	-0.0755965277481153	0.939902481316468
724	hau_scr_dyu_mol_sod_owc_wly_alb_uzb_aze_akn_mly_ven_eng_dut_bsq_afr_amh_ses_mnd_ita_prs_igb_hin_moo_rom_hun_xho_dgb_fin_ben_aeg_geo_guj_spa_krd_lit_sid_chh_rus_est_bam_mao_mcd_bat_jpn_knd_kor_slo_svk_bem_pol_ind_ctl_amr_jav_cnt_pan_lda_cze_tig_por_ukr_urd_swe_qcu_glc_arw_fre_fbf_anl_bos_heb_ger_tag_grk_swt_lat_tsn_sun_tha_gam_tml_yor_zul_azi_nor_bul_tur_swa_vie_mlt_cic_tsw_ewe	0.386334110540247	0.910565890098046	0.364878198034433
725	anl_scr_cic_cze_mlt_sid_amh_arw_aze_azi_bem_ind_yor_nor_dut_bsq_ukr_aeg_tsw_mnd_urd_lit_lda_fre_bam_swe_est_dgb_zul_hun_afr_hau_geo_lat_svk_krd_bos_gam_chh_hin_fin_tsn_sun_grk_mly_jpn_tml_kor_por_rom_swa_pan_tag_alb_sod_mao_cnt_guj_ses_mcd_tig_rus_prs_glc_ctl_qcu_mol_ben_ita_swt_wly_slo_owc_eng_bat_bul_ven_pol_moo_jav_tha_amr_knd_fbf_dyu_tur_spa_ger_uzb_igb_vie_heb_xho_akn_ewe	-0.678052142996728	-1.62371654505436	0.107821175864209
726	wly_ctl_bam_prs_chh_tig_amh_urd_aze_uzb_ewe_ind_tsw_krd_slo_bsq_hin_sid_moo_cnt_spa_afr_cic_bos_yor_rom_est_tsn_ven_hun_grk_hau_geo_dut_mol_bul_arw_mlt_owc_pan_fin_ses_tag_eng_mly_jpn_knd_kor_scr_nor_bem_por_mao_ita_gam_bat_mnd_pol_swa_lat_amr_fre_alb_ger_cze_qcu_ben_lit_svk_swt_aeg_rus_sod_glc_jav_mcd_akn_swe_fbf_sun_tha_anl_tml_xho_dyu_tur_guj_ukr_azi_dgb_vie_heb_lda_igb_zul	-0.0113394584722437	-0.0267825521478167	0.978690556460531
727	sid_dut_dgb_afr_mlt_owc_anl_rus_azi_aze_dyu_mly_moo_pol_ctl_bsq_bul_hau_fbf_cnt_svk_eng_bam_ita_swa_lat_est_ses_bem_fin_lit_chh_geo_ger_mcd_por_ukr_tig_heb_cze_hun_ewe_ind_nor_sun_jpn_tml_kor_urd_alb_ven_glc_jav_mol_wly_mao_mnd_scr_lda_arw_sod_rom_fre_ben_krd_qcu_slo_hin_spa_tsn_aeg_grk_gam_bos_bat_pan_swt_prs_zul_tag_tha_amr_knd_yor_cic_uzb_swe_guj_tur_tsw_vie_amh_akn_xho_igb	-0.482263490911827	-1.14668997516961	0.254451463426282
728	sid_rom_ewe_nor_gam_amr_wly_lat_azi_aze_igb_sun_tsn_mol_krd_bsq_eng_chh_bem_mnd_svk_bos_yor_pol_swt_ctl_hun_zul_moo_fin_urd_tig_geo_guj_fre_cze_ger_mlt_amh_alb_est_tsw_ind_dut_mao_jpn_knd_kor_glc_por_xho_bul_tag_prs_sod_jav_cnt_slo_ven_lit_hau_ita_swe_hin_spa_qcu_scr_grk_afr_ses_heb_ukr_owc_ben_bat_arw_bam_rus_swa_mly_tha_aeg_tml_dyu_lda_uzb_pan_mcd_tur_cic_vie_anl_akn_fbf_dgb	-0.311898169096834	-0.739337905372774	0.461563917974965
729	gam_grk_ewe_guj_sod_sid_heb_hin_aze_azi_tsw_jav_dyu_ukr_eng_bsq_lat_tig_akn_cnt_slo_scr_zul_mol_dgb_cze_est_bam_xho_hun_mcd_hau_geo_spa_krd_nor_dut_aeg_owc_swe_fin_swa_mly_pan_bat_jpn_knd_kor_prs_lit_tsn_arw_ind_pol_amh_sun_mnd_ben_swt_rus_wly_fre_svk_ger_ctl_qcu_glc_bos_por_cic_amr_afr_mlt_bul_tag_urd_bem_rom_yor_mao_tha_anl_tml_igb_fbf_tur_ita_alb_uzb_ses_vie_chh_moo_ven_lda	-0.0848744921515192	-0.200014680743295	0.841905815299536
730	amr_scr_xho_dut_heb_mlt_amh_prs_tur_azi_bam_sun_swa_slo_ukr_bsq_alb_wly_lda_cnt_afr_krd_dyu_lat_swt_nor_est_tsw_bem_hun_ben_aeg_geo_grk_svk_lit_spa_anl_sid_rom_fin_dgb_mao_ger_jav_jpn_knd_kor_bos_hin_zul_bul_bat_mol_tig_tag_mnd_cze_cic_rus_gam_ctl_arw_ita_mcd_qcu_eng_urd_pol_moo_sod_por_hau_fre_mly_guj_yor_swe_ewe_ind_tha_chh_tml_ses_tsn_uzb_pan_glc_aze_ven_vie_owc_fbf_igb_akn	-0.0736402015459803	-0.173671024960283	0.862501474551932
731	mlt_dut_tsw_lit_amh_sid_amr_bos_tur_azi_bem_mly_tsn_pol_ger_bsq_slo_chh_dgb_cnt_lat_glc_ven_rus_akn_ita_hun_ses_yor_est_ukr_owc_geo_arw_swe_guj_mcd_tig_gam_mol_fin_zul_ind_pan_sun_jpn_tml_kor_urd_grk_swt_scr_mao_ben_hau_bat_mnd_spa_cic_hin_heb_por_fre_afr_cze_qcu_eng_prs_alb_swa_sod_bul_anl_krd_tag_nor_lda_ctl_bam_jav_tha_aeg_knd_xho_ewe_aze_svk_rom_uzb_fbf_vie_wly_moo_igb_dyu	-0.0147950719746946	-0.0348906643316782	0.972241703575121
732	mlt_guj_dgb_krd_tig_gam_heb_swe_uzb_azi_cic_jav_swt_bul_glc_bsq_rom_chh_fbf_mnd_cze_ctl_akn_ukr_tsn_rus_est_xho_bam_fin_prs_amh_geo_por_eng_afr_nor_owc_sod_ben_hun_moo_ind_urd_mly_jpn_tml_kor_dut_ger_tsw_mol_tag_lit_anl_mao_cnt_fre_zul_pol_aeg_arw_bos_hin_grk_qcu_mcd_slo_lat_lda_amr_scr_sid_ita_sun_svk_bem_alb_ewe_bat_tha_hau_knd_yor_ven_aze_pan_spa_tur_igb_vie_wly_swa_dyu_ses	0.206384059595398	0.485822067596908	0.628236018150211
733	chh_ger_bam_nor_amr_mlt_gam_ita_azi_aze_moo_ind_dyu_ukr_alb_bsq_bos_hau_zul_mnd_mol_swe_swt_lat_ses_scr_fin_tsn_ven_est_mcd_aeg_geo_eng_ben_afr_bul_heb_sid_fre_hun_dgb_sun_lit_bat_jpn_tml_kor_dut_urd_swa_grk_mao_slo_anl_jav_cnt_svk_bem_hin_wly_por_pol_krd_glc_qcu_ctl_spa_prs_xho_sod_cze_tig_arw_mly_guj_cic_rom_akn_tag_tha_owc_knd_yor_lda_uzb_rus_pan_tur_igb_vie_amh_tsw_ewe_fbf	-0.0756786532342183	-0.178429920014474	0.858773465943862
734	aeg_grk_cic_mcd_tig_hau_mlt_urd_tur_azi_bem_jav_akn_bos_swe_bsq_ben_anl_bam_mnd_arw_alb_lda_nor_tsn_pol_fin_ses_dyu_hun_lat_sid_geo_slo_mol_guj_ukr_amh_heb_afr_est_yor_sun_ger_ind_jpn_knd_kor_scr_hin_swa_glc_bat_rom_chh_mly_cnt_svk_tsw_por_sod_krd_ita_bul_ctl_qcu_rus_prs_pan_dgb_amr_eng_gam_spa_mao_cze_xho_dut_fbf_tag_tha_owc_tml_ewe_zul_aze_fre_lit_uzb_igb_vie_wly_moo_ven_swt	-0.814762601481157	-1.96184851161494	0.052770087597227
735	owc_mol_xho_afr_chh_hau_amh_hin_uzb_azi_zul_tag_bem_ukr_bul_bsq_rus_wly_moo_cnt_dut_nor_lda_pan_ses_scr_fin_dgb_ewe_est_krd_amr_geo_bos_glc_prs_ita_anl_aeg_svk_hun_fbf_bat_urd_mly_jpn_tml_kor_ctl_grk_tsw_spa_sun_mcd_gam_jav_mnd_cze_bam_alb_tig_por_pol_rom_lat_qcu_eng_lit_fre_swt_mlt_arw_sod_ben_mao_slo_ven_guj_akn_ind_tha_heb_knd_cic_tsn_aze_ger_swe_tur_igb_vie_sid_swa_yor_dyu	-0.481432418260559	-1.14520260492761	0.255063793038841
736	hau_rus_bam_dut_mlt_aeg_chh_prs_azi_aze_moo_tag_akn_pol_glc_bsq_eng_amh_dgb_mnd_svk_afr_xho_ukr_igb_mcd_est_tsw_lda_fin_por_owc_geo_alb_grk_krd_rom_amr_gam_urd_hun_zul_mao_ctl_mly_jpn_knd_kor_arw_guj_dyu_bos_jav_fre_tig_bat_cnt_spa_bem_hin_heb_ita_bul_nor_slo_qcu_swe_mol_ben_ses_wly_lit_sod_ger_sun_lat_cic_pan_yor_ind_tha_sid_tml_swt_fbf_uzb_scr_cze_tur_swa_vie_anl_tsn_ewe_ven	-0.181794300523491	-0.429301636598099	0.668696644481913
737	amr_grk_swt_ben_sid_hau_sod_mol_azi_tur_dyu_mao_igb_swe_arw_bsq_slo_aeg_tsw_mnd_scr_krd_ewe_pol_ses_glc_fin_fbf_akn_hun_afr_wly_geo_ctl_lit_spa_svk_amh_anl_lat_est_cic_tag_bos_bat_jpn_tml_kor_alb_pan_yor_dut_sun_prs_chh_mly_cnt_rus_xho_ita_mlt_rom_cze_ukr_fre_qcu_por_ger_mcd_ven_heb_hin_tig_eng_ind_bul_lda_nor_bam_jav_tha_gam_knd_dgb_tsn_aze_guj_urd_uzb_zul_vie_owc_moo_bem_swa	-0.789730464236584	-1.9024854123747	0.060201813380302
738	tig_spa_fbf_ctl_owc_chh_amr_pol_tur_uzb_tsw_sun_moo_lat_nor_bsq_fre_sod_dgb_mnd_slo_rus_ven_ita_swt_krd_hun_xho_cic_fin_swe_wly_geo_hin_cze_por_dut_mlt_gam_bos_est_lda_mao_pan_jav_jpn_tml_kor_mol_ger_tsn_ben_ind_bul_heb_mly_cnt_lit_yor_svk_amh_glc_guj_rom_prs_qcu_grk_afr_arw_swa_hau_urd_aeg_alb_tag_ukr_dyu_scr_bem_bat_tha_anl_knd_ewe_zul_aze_mcd_eng_azi_ses_vie_sid_igb_akn_bam	0.2120955387247	0.498871372612903	0.619047970094277
739	aeg_spa_igb_ben_tig_anl_amh_alb_tur_azi_xho_tag_bem_rus_nor_bsq_pan_mlt_ewe_mnd_swe_svk_ven_bos_swa_grk_est_dgb_ses_fin_por_wly_geo_mol_lit_cze_rom_hau_gam_ger_hun_tsw_bat_eng_ind_jpn_knd_kor_guj_ctl_akn_afr_jav_glc_owc_mao_cnt_ukr_swt_scr_amr_hin_slo_bul_mcd_qcu_fre_krd_dut_zul_sod_urd_heb_pol_mly_lat_dyu_prs_bam_sun_tha_chh_tml_yor_tsn_aze_arw_ita_uzb_moo_vie_sid_lda_cic_fbf	0.0638840881846079	0.150427420904889	0.880753190721499
740	wly_urd_swa_bos_mlt_heb_tig_lat_azi_uzb_igb_mao_ses_pan_rom_bsq_guj_amh_dgb_cnt_ita_swe_swt_glc_bem_mcd_hun_tsn_lda_fin_pol_gam_geo_dut_scr_ger_lit_amr_sid_cze_est_yor_bat_grk_mly_jpn_tml_kor_slo_spa_moo_hin_sun_prs_aeg_jav_mnd_nor_cic_alb_hau_ctl_afr_krd_arw_qcu_eng_ukr_bul_xho_owc_fre_chh_rus_tag_por_dyu_mol_zul_ind_tha_anl_knd_ewe_fbf_tur_svk_ben_aze_bam_vie_sod_akn_tsw_ven	-0.0678212585102888	-0.159748303798937	0.873425792883556
741	tig_bul_xho_rom_owc_amh_wly_krd_uzb_aze_ewe_sun_swt_spa_mol_bsq_grk_aeg_zul_cnt_pol_ben_bam_hin_fbf_eng_hun_dgb_tsn_fin_scr_gam_geo_afr_lit_prs_swe_anl_chh_svk_est_tsw_ind_mcd_mly_jpn_knd_kor_arw_dut_cic_rus_bat_ger_sid_mao_mnd_pan_lda_urd_amr_por_guj_cze_bos_qcu_glc_fre_ukr_bem_hau_ita_mlt_ctl_jav_nor_akn_slo_yor_tag_tha_heb_tml_ses_ven_azi_alb_lat_tur_moo_vie_sod_dyu_swa_igb	-0.512930209928752	-1.21934272950124	0.225797683713371
742	mlt_afr_bem_alb_chh_sod_sid_dut_aze_azi_fbf_ind_swt_glc_lat_bsq_pan_gam_moo_mnd_guj_bul_zul_grk_bam_ben_est_akn_tsn_fin_ita_anl_geo_nor_mol_spa_cze_amr_amh_arw_hun_ewe_mao_rom_sun_jpn_knd_kor_slo_rus_ven_mcd_bat_por_heb_jav_cnt_svk_dgb_pol_owc_eng_lit_fre_ukr_qcu_prs_bos_urd_igb_wly_krd_aeg_hin_tag_ger_yor_swe_lda_mly_tha_hau_tml_dyu_tsw_uzb_scr_ctl_tur_ses_vie_tig_cic_swa_xho	-0.470887815072719	-1.12055646561425	0.265362054877991
743	wly_ben_ses_cze_chh_amh_sid_grk_aze_uzb_ven_tag_dyu_eng_fre_bsq_guj_sod_yor_cnt_pol_krd_moo_alb_xho_rus_fin_ewe_cic_hun_dut_owc_geo_por_ctl_lit_bul_mlt_tig_urd_est_bem_sun_bos_ind_jpn_knd_kor_ukr_slo_tsn_nor_jav_mol_hau_bat_mnd_mcd_bam_afr_heb_ger_scr_hin_prs_qcu_rom_ita_swe_lda_amr_arw_gam_glc_mao_spa_zul_pan_dgb_mly_tha_aeg_tml_fbf_igb_azi_lat_svk_tur_akn_vie_anl_swa_swt_tsw	-0.201982162549992	-0.477256332835088	0.634299276143976
744	heb_spa_cic_lat_sod_owc_anl_ger_uzb_aze_tsn_ind_swt_nor_ukr_bsq_dut_mlt_ses_mnd_pol_svk_ven_scr_tsw_swe_hun_akn_fbf_fin_mcd_tig_geo_afr_ben_bul_mol_amh_hau_ctl_est_moo_mao_alb_sun_jpn_tml_kor_cze_por_bam_pan_jav_slo_wly_bat_cnt_lit_zul_krd_aeg_grk_arw_prs_hin_qcu_urd_glc_rom_dgb_chh_rus_amr_guj_mly_bos_yor_ita_swa_tag_tha_sid_knd_igb_bem_azi_fre_eng_tur_xho_vie_gam_ewe_lda_dyu	-0.268118125862345	-0.63337233552042	0.528045067653007
745	anl_ben_moo_mol_sid_gam_sod_svk_uzb_tur_bem_bat_ses_ctl_swe_bsq_guj_owc_lda_mnd_arw_por_fbf_hin_tsw_glc_hun_cic_swa_fin_eng_amh_geo_afr_ita_cze_ukr_chh_tig_bul_est_tsn_tag_rom_jav_jpn_tml_kor_alb_pan_dyu_krd_ind_rus_wly_mly_cnt_scr_igb_spa_heb_dut_lat_grk_ger_qcu_bos_nor_mcd_xho_aeg_prs_mlt_pol_sun_urd_swt_slo_zul_mao_tha_hau_knd_dgb_ewe_azi_lit_fre_aze_ven_vie_amr_akn_yor_bam	-0.12869395004899	-0.30361048723762	0.762102859451777
746	amr_ctl_yor_krd_wly_sid_sod_ben_azi_tur_ses_mly_akn_svk_pol_bsq_bos_chh_tsn_mnd_glc_nor_cic_hin_bem_bul_hun_swt_dgb_fin_arw_aeg_geo_slo_ukr_lit_lat_owc_tig_swe_est_fbf_sun_por_mao_jpn_tml_kor_spa_mcd_ewe_afr_jav_rom_anl_bat_cnt_scr_zul_pan_amh_grk_urd_alb_ita_qcu_guj_dut_ger_lda_gam_cze_mlt_mol_tag_eng_ven_fre_igb_ind_tha_heb_knd_bam_moo_aze_prs_rus_uzb_swa_vie_hau_dyu_tsw_xho	-0.172804599681642	-0.407724970547102	0.684412684041454
747	heb_afr_tsw_urd_sod_owc_wly_ukr_uzb_tur_ewe_sun_zul_ger_lit_bsq_lat_sid_swa_mnd_ctl_scr_akn_guj_ven_alb_fin_ses_swt_est_ita_chh_geo_bul_arw_mol_pol_mlt_anl_slo_hun_dyu_mao_dut_ind_jpn_knd_kor_ben_krd_igb_prs_jav_nor_aeg_bat_cnt_spa_fbf_eng_gam_rus_bos_svk_mcd_qcu_grk_pan_swe_dgb_amr_rom_amh_por_mly_hin_xho_glc_cic_tag_tha_tig_tml_bem_moo_aze_cze_fre_azi_lda_vie_hau_tsn_bam_yor	-0.40494943026539	-0.960975172339501	0.339056527353431
748	sid_alb_fbf_pol_mlt_sod_wly_ita_aze_azi_tsw_jav_yor_spa_prs_bsq_hin_chh_moo_mnd_mol_cze_bam_lit_dyu_nor_hun_lda_swa_est_swe_anl_geo_fre_bul_mcd_lat_tig_amh_por_fin_ses_bat_ger_mly_jpn_tml_kor_glc_krd_igb_arw_mao_urd_gam_tag_cnt_ukr_dgb_afr_aeg_scr_ben_bos_slo_qcu_svk_rom_grk_ven_amr_guj_hau_rus_sun_eng_akn_pan_swt_ind_tha_heb_knd_ewe_bem_tur_dut_ctl_uzb_cic_vie_owc_zul_xho_tsn	0.637750392780118	1.51080218619429	0.134229305125897
749	sid_cze_yor_slo_tig_chh_heb_lit_azi_aze_dgb_tag_ewe_nor_rus_bsq_swe_wly_ses_cnt_glc_ukr_bem_pan_bam_fre_est_cic_dyu_fin_scr_sod_geo_rom_ben_spa_eng_owc_hau_ita_hun_zul_jav_dut_mly_jpn_knd_kor_arw_afr_xho_pol_mao_prs_aeg_ind_mnd_alb_akn_mol_gam_guj_ctl_svk_ger_qcu_grk_bul_por_swa_mlt_krd_anl_lat_bat_mcd_igb_bos_fbf_sun_tha_amh_tml_lda_tsw_tur_hin_urd_uzb_ven_vie_amr_tsn_swt_moo	0.482790983563173	1.13869983034471	0.25775311878483
750	hau_nor_yor_alb_sid_amh_aeg_afr_aze_uzb_cic_ind_xho_ger_ctl_bsq_pan_anl_bam_mnd_hin_ben_zul_bul_igb_cze_hun_akn_moo_est_ita_wly_geo_ukr_krd_lit_mcd_mlt_owc_slo_fin_bem_tag_pol_jav_jpn_knd_kor_fre_bos_tsw_eng_mly_lat_heb_mao_cnt_urd_fbf_rom_amr_scr_dut_glc_prs_qcu_guj_arw_svk_swa_chh_por_gam_rus_sun_swe_ven_spa_ewe_bat_tha_tig_tml_dgb_tsn_azi_mol_grk_tur_ses_vie_sod_swt_dyu_lda	-0.347327882319614	-0.822657047398658	0.412807410404746
751	anl_fre_bem_cze_mlt_wly_gam_afr_azi_uzb_ses_tag_xho_dut_arw_bsq_svk_heb_igb_mnd_pan_urd_swt_spa_dgb_ukr_est_ewe_yor_fin_lit_chh_geo_hin_ger_bos_swe_aeg_amr_rom_hun_dyu_jav_bul_mao_jpn_knd_kor_mcd_ita_tsn_alb_bat_mol_sid_mly_cnt_krd_ven_slo_owc_guj_scr_lat_por_qcu_eng_rus_prs_moo_hau_grk_sod_pol_ind_nor_akn_ctl_cic_sun_tha_tig_tml_lda_tsw_aze_glc_ben_tur_bam_vie_amh_swa_fbf_zul	-0.589288906182886	-1.40772377333842	0.162546682149805
752	heb_urd_tsw_spa_mlt_tig_aeg_por_uzb_azi_cic_mly_swt_afr_nor_bsq_slo_chh_zul_mnd_ger_ctl_ewe_cze_igb_fre_hun_xho_lda_fin_ukr_gam_geo_pan_mol_rus_grk_sod_hau_arw_est_fbf_ind_svk_mao_jpn_knd_kor_ben_prs_dyu_ita_sun_krd_sid_jav_cnt_lat_moo_glc_owc_hin_rom_swe_bul_qcu_lit_bos_alb_yor_anl_scr_amr_eng_tag_mcd_bem_pol_dgb_bat_tha_wly_tml_bam_ses_tur_dut_guj_aze_akn_vie_amh_tsn_ven_swa	0.266689274820262	0.627676630723973	0.531753993512049
753	amr_scr_ven_grk_gam_sid_hau_pol_aze_tur_swt_ind_yor_slo_arw_bsq_ben_tig_ewe_cnt_eng_svk_tsw_ctl_fbf_urd_est_zul_moo_hun_lat_wly_geo_bul_ita_dut_guj_anl_chh_mol_fin_igb_bat_krd_sun_jpn_knd_kor_por_lit_lda_fre_mao_rus_owc_jav_mnd_ukr_bam_glc_sod_spa_mcd_alb_rom_qcu_hin_cze_swe_bem_aeg_ger_amh_afr_tag_prs_tsn_pan_dyu_mly_tha_heb_tml_ses_cic_uzb_bos_nor_azi_xho_vie_mlt_swa_dgb_akn	-0.725044721859483	-1.7376444718557	0.0855837585514657
754	sid_urd_moo_hin_owc_chh_sod_lat_tur_aze_zul_sun_bam_svk_lit_bsq_guj_gam_dgb_mnd_ben_bul_fbf_krd_tsw_afr_hun_ses_ven_fin_por_amr_geo_arw_grk_dut_scr_aeg_heb_rom_est_lda_mao_fre_bat_jpn_knd_kor_slo_rus_swt_alb_jav_pan_amh_mly_cnt_prs_dyu_pol_mlt_nor_mcd_ger_bos_qcu_spa_mol_glc_yor_anl_ctl_tig_ita_tag_eng_akn_ukr_igb_ind_tha_wly_tml_ewe_cic_uzb_cze_swe_azi_tsn_vie_hau_swa_xho_bem	0.599009947396624	1.42734121808424	0.156830684429628
755	wly_bul_cic_bos_mlt_sod_aeg_ben_aze_azi_bam_jav_igb_grk_hin_bsq_cze_heb_ewe_mnd_swe_rom_tsw_afr_ses_prs_est_yor_moo_hun_guj_amh_geo_rus_slo_eng_nor_tig_gam_pol_fin_akn_ind_por_sun_jpn_tml_kor_ukr_lit_zul_mol_mly_urd_hau_mao_cnt_spa_dyu_glc_sid_krd_ita_arw_svk_qcu_lat_scr_ger_xho_owc_alb_anl_mcd_bat_dut_swt_fre_lda_tag_tha_amr_knd_fbf_swa_tur_ctl_pan_uzb_ven_vie_chh_bem_dgb_tsn	-0.403287987080418	-0.956671374030448	0.341213457818963
756	owc_fre_lda_urd_mlt_anl_chh_bos_aze_azi_ven_mly_bam_ben_prs_bsq_mol_hau_bem_cnt_grk_pan_cic_ukr_akn_por_hun_xho_fbf_fin_ita_heb_geo_glc_ger_bul_arw_sod_amr_scr_est_zul_mao_nor_jav_jpn_knd_kor_pol_ctl_swt_rom_tag_lat_sid_ind_mnd_cze_yor_alb_wly_lit_eng_swe_hin_qcu_mcd_dut_krd_tsn_tig_guj_amh_rus_sun_afr_dyu_svk_ewe_bat_tha_gam_tml_dgb_igb_uzb_slo_spa_tur_ses_vie_aeg_tsw_swa_moo	-0.664354788618283	-1.59411046153122	0.114304381636318
757	owc_mcd_akn_ctl_anl_amr_tig_por_azi_tur_swt_jav_moo_grk_bul_bsq_fre_chh_zul_mnd_ukr_scr_swa_pan_cic_alb_est_fbf_ses_hun_pol_amh_geo_glc_lat_hin_ben_heb_sod_rus_fin_igb_bat_eng_mly_jpn_tml_kor_swe_ita_lda_krd_tag_svk_sid_sun_cnt_spa_ewe_dut_mlt_rom_nor_afr_lit_qcu_ger_urd_guj_dyu_aeg_mol_hau_slo_mao_cze_tsn_bos_xho_ind_tha_gam_knd_dgb_bem_uzb_prs_arw_aze_yor_vie_wly_bam_tsw_ven	0.781538291247181	1.85721033465036	0.0664461078895934
758	chh_slo_akn_ben_mlt_wly_sid_ita_tur_aze_bem_jav_swa_glc_afr_bsq_krd_anl_yor_cnt_alb_pol_tsw_grk_fbf_guj_fin_xho_dyu_est_mcd_aeg_geo_fre_eng_pan_nor_sod_amh_dut_hun_swt_mly_lit_mao_jpn_tml_kor_bul_hin_dgb_urd_ind_bos_gam_tag_mnd_ukr_ses_rus_heb_cze_arw_scr_ctl_qcu_swe_prs_mol_tsn_hau_spa_tig_ger_bat_rom_igb_svk_zul_sun_tha_owc_knd_ven_ewe_azi_lat_por_uzb_moo_vie_amr_bam_lda_cic	-0.251583377260305	-0.595276528250124	0.553104422048064
759	sod_guj_ven_cze_anl_mlt_owc_scr_aze_tur_xho_bat_dyu_ita_ctl_bsq_mcd_sid_fbf_mnd_nor_spa_ses_afr_zul_ukr_est_bem_bam_hun_pan_chh_geo_rus_hin_svk_dut_amr_tig_eng_fin_lda_mao_glc_tag_jpn_knd_kor_slo_krd_tsw_bos_mly_ben_gam_jav_cnt_urd_akn_grk_wly_swe_alb_rom_lit_qcu_pol_prs_mol_igb_heb_fre_amh_por_sun_arw_yor_bul_cic_ind_tha_aeg_tml_dgb_swa_uzb_lat_ger_azi_swt_vie_hau_tsn_moo_ewe	0.105747180999223	0.248971188209544	0.803932085412144
760	gam_por_dgb_cze_wly_amh_mlt_glc_aze_azi_bem_bat_swa_pol_ben_bsq_hin_heb_tsn_cnt_afr_mcd_tsw_slo_fbf_ukr_fin_akn_dyu_est_grk_hau_geo_lit_swe_rus_spa_owc_chh_urd_hun_ven_jav_bos_sun_jpn_tml_kor_eng_guj_cic_bul_tag_ita_tig_mao_mnd_mol_zul_rom_anl_alb_ger_fre_svk_qcu_ctl_krd_lat_ewe_amr_arw_aeg_nor_mly_dut_bam_prs_lda_ind_tha_sid_knd_xho_yor_uzb_scr_pan_tur_ses_vie_sod_swt_igb_moo	0.303499353379148	0.715362437568891	0.476177258112246
761	wly_fre_igb_alb_heb_chh_sod_arw_azi_tur_dgb_tag_tsn_eng_ctl_bsq_ger_tig_bem_cnt_ben_guj_tsw_spa_xho_ukr_fin_ewe_ven_hun_rom_mlt_geo_dut_swe_bos_urd_amh_hau_prs_est_lda_bat_nor_mly_jpn_tml_kor_rus_svk_moo_hin_mao_scr_owc_jav_mnd_mcd_zul_mol_aeg_krd_afr_cze_grk_qcu_ita_lat_lit_swa_gam_pol_amr_pan_sun_glc_yor_slo_ses_ind_tha_sid_knd_cic_bam_uzb_por_bul_aze_akn_vie_anl_fbf_dyu_swt	0.268839192337255	0.633739910001582	0.527806171657181
762	aeg_cze_bem_scr_sid_sod_amh_pan_azi_aze_swa_mao_xho_rom_spa_bsq_nor_heb_yor_cnt_svk_prs_moo_lat_igb_alb_est_cic_swt_fin_ctl_mlt_geo_arw_swe_fre_urd_tig_chh_guj_hun_lda_tag_pol_sun_jpn_tml_kor_mol_ukr_ses_hin_bat_grk_anl_mly_mnd_lit_ewe_dut_owc_ger_ben_afr_glc_qcu_slo_ita_bul_akn_hau_por_gam_rus_ind_mcd_fbf_eng_dyu_jav_tha_wly_knd_zul_ven_tur_bos_krd_uzb_tsn_vie_amr_tsw_bam_dgb	0.0502662220417892	0.118300612628138	0.906084614881623
763	tig_por_ven_lit_sod_hau_wly_grk_tur_uzb_xho_mly_lda_arw_scr_bsq_pol_amr_tsn_mnd_fre_nor_fbf_ukr_bam_ben_est_cic_bem_fin_mol_gam_geo_eng_guj_svk_prs_owc_mlt_krd_hun_zul_tag_lat_bat_jpn_knd_kor_dut_bul_swt_swe_jav_ita_amh_sun_cnt_rus_tsw_spa_anl_pan_rom_glc_slo_qcu_bos_alb_mcd_swa_chh_afr_aeg_ger_ind_ctl_ewe_hin_yor_mao_tha_heb_tml_ses_akn_azi_cze_urd_aze_moo_vie_sid_igb_dgb_dyu	0.120464201992416	0.283619314225818	0.777332565511782
764	sod_arw_dyu_guj_gam_sid_mlt_mcd_tur_uzb_ewe_jav_lda_ctl_hin_bsq_slo_aeg_xho_cnt_bul_rus_dgb_ger_bam_krd_est_swt_tsw_hun_cze_chh_geo_lat_glc_mol_ben_tig_hau_alb_fin_yor_mly_scr_mao_jpn_knd_kor_swe_nor_ven_prs_bat_spa_wly_tag_mnd_eng_zul_dut_owc_grk_svk_ita_pol_qcu_por_urd_bos_moo_amr_ukr_amh_fre_ind_lit_igb_afr_bem_sun_tha_heb_tml_fbf_tsn_azi_rom_pan_aze_cic_vie_anl_akn_swa_ses	-0.784315543844094	-1.88355823840759	0.0627493961931447
765	aeg_bos_igb_dut_sod_heb_hau_krd_tur_uzb_ses_sun_fbf_nor_lit_bsq_rus_anl_moo_cnt_eng_mcd_lda_ctl_bam_ger_hun_tsn_swt_fin_fre_amh_geo_prs_lat_bul_rom_gam_mlt_ukr_est_ven_tag_arw_bat_jpn_tml_kor_scr_swe_bem_alb_mao_afr_sid_jav_mnd_mol_dgb_ben_owc_slo_svk_hin_pol_qcu_guj_ita_spa_akn_wly_por_chh_urd_ind_glc_tsw_grk_dyu_mly_tha_tig_knd_xho_ewe_azi_pan_cze_aze_yor_vie_amr_cic_zul_swa	-1.03589158935121	-2.53007335056899	0.0130850490199192
766	amh_eng_dgb_lit_mlt_hau_owc_rus_uzb_tur_akn_sun_cic_mcd_arw_bsq_ctl_sod_tsw_mnd_ita_pan_ven_por_yor_bul_est_dyu_swt_fin_grk_gam_geo_slo_scr_swe_pol_sid_aeg_prs_hun_tsn_mly_spa_tag_jpn_tml_kor_alb_nor_lda_guj_jav_hin_heb_mao_cnt_cze_xho_fre_anl_mol_ukr_rom_lat_qcu_krd_dut_bos_igb_chh_ger_amr_urd_ind_glc_bem_ben_swa_bat_tha_wly_knd_bam_ewe_azi_svk_afr_aze_ses_vie_tig_moo_fbf_zul	0.030511951392857	0.0717845526289362	0.942927517686369
767	mlt_prs_akn_mcd_amh_wly_amr_afr_tur_aze_moo_mly_bem_lit_glc_bsq_slo_aeg_tsn_cnt_urd_swe_yor_ger_ewe_ctl_hun_cic_ses_est_ben_sid_geo_krd_hin_ukr_eng_gam_tig_spa_fin_bam_sun_mol_bat_jpn_knd_kor_guj_por_lda_bos_mao_cze_owc_jav_mnd_ita_dgb_rus_hau_svk_rom_alb_dut_qcu_nor_pan_bul_xho_sod_fre_chh_grk_ind_lat_dyu_scr_tsw_tag_tha_anl_tml_fbf_zul_uzb_arw_pol_azi_igb_vie_heb_swa_swt_ven	-0.799038063342777	-1.92503749198049	0.0572806360010934
768	amh_lat_swa_ita_wly_chh_mlt_scr_tur_uzb_cic_bat_ven_pol_pan_bsq_afr_sod_igb_cnt_slo_mol_lda_ctl_bem_por_est_xho_bam_fin_cze_tig_geo_krd_nor_alb_ukr_sid_anl_rom_hun_akn_mly_lit_mao_jpn_knd_kor_svk_prs_yor_swe_sun_mcd_aeg_jav_mnd_fre_swt_ger_owc_glc_urd_spa_dut_qcu_arw_guj_bos_moo_amr_ben_gam_hin_ind_rus_tsn_grk_dyu_tag_tha_heb_tml_ewe_zul_azi_bul_eng_aze_dgb_vie_hau_ses_tsw_fbf	-0.483046874305587	-1.14922154395853	0.253411643021475
769	chh_dut_lda_afr_anl_owc_amh_svk_tur_uzb_bam_ind_igb_nor_rom_bsq_bos_gam_fbf_mnd_hin_glc_tsw_ger_dyu_alb_fin_moo_dgb_hun_ita_aeg_geo_eng_ukr_spa_ben_amr_hau_mcd_est_ses_tag_scr_jav_jpn_knd_kor_slo_ctl_swt_krd_sun_bul_tig_mao_cnt_pol_bem_mol_sid_cze_swe_guj_por_qcu_rus_fre_lit_ewe_wly_arw_mlt_lat_bat_prs_ven_grk_tsn_mly_tha_sod_tml_xho_yor_aze_urd_pan_azi_cic_vie_heb_swa_akn_zul	-0.772596555849117	-1.86247762209479	0.0656928463853189
770	hau_glc_bem_krd_mlt_owc_aeg_bos_aze_azi_swa_mly_akn_pan_rus_bsq_slo_sod_moo_cnt_spa_urd_fbf_fre_igb_ita_fin_ven_swt_hun_mol_gam_geo_rom_ukr_swe_svk_amh_anl_dut_est_tsw_jav_arw_ind_jpn_knd_kor_lit_hin_ses_alb_sun_scr_chh_tag_mnd_eng_yor_mcd_sid_ger_por_pol_guj_qcu_grk_ben_prs_lda_tig_bul_heb_cze_mao_ctl_ewe_afr_zul_bat_tha_wly_tml_xho_dyu_uzb_nor_lat_tur_tsn_vie_amr_cic_bam_dgb	-0.376254085059068	-0.892298764398386	0.374535806538351
771	hau_rus_xho_slo_heb_amh_anl_hin_tur_uzb_tsw_jav_bam_grk_afr_bsq_prs_sid_dyu_mnd_bos_scr_lda_glc_swa_bul_est_bem_yor_hun_spa_amr_geo_pan_urd_ukr_fre_wly_owc_krd_fin_swt_ind_mcd_bat_jpn_knd_kor_lat_nor_fbf_cze_sun_guj_gam_mly_cnt_ita_ewe_ben_sod_ctl_svk_por_pol_qcu_lit_alb_arw_cic_chh_rom_aeg_eng_tag_swe_igb_ger_ses_mao_tha_mlt_tml_akn_ven_aze_dut_mol_azi_zul_vie_tig_tsn_dgb_moo	-0.380148915078492	-0.900389776502046	0.370238529128998
772	amr_urd_bam_ukr_amh_sod_aeg_lat_uzb_tur_dyu_tag_yor_spa_lit_bsq_mcd_hau_tsw_cnt_alb_mol_ses_fre_moo_bos_hun_dgb_ven_fin_eng_tig_geo_nor_rom_dut_ctl_chh_owc_arw_est_zul_bat_afr_mly_jpn_tml_kor_grk_krd_swt_rus_ind_scr_heb_jav_mnd_guj_igb_ger_mlt_ita_glc_svk_cze_qcu_swe_ben_slo_bem_sid_pan_gam_prs_sun_bul_xho_hin_swa_mao_tha_wly_knd_cic_akn_azi_pol_por_aze_lda_vie_anl_tsn_ewe_fbf	-1.19562497322428	-2.95245209634215	0.00399086975751212
773	chh_lat_dyu_dut_aeg_amr_heb_prs_uzb_tur_swt_sun_bem_arw_grk_bsq_ben_gam_lda_mnd_pol_hin_ven_krd_dgb_mol_fin_igb_ewe_hun_slo_mlt_geo_por_eng_fre_ger_anl_wly_nor_est_zul_jav_bos_ind_jpn_tml_kor_alb_rus_ses_swe_mly_rom_owc_bat_cnt_lit_xho_glc_hau_bul_pan_ukr_mcd_qcu_svk_ita_guj_akn_sod_urd_amh_spa_mao_cze_yor_afr_swa_tag_tha_tig_knd_bam_moo_aze_scr_ctl_azi_tsn_vie_sid_tsw_fbf_cic	-0.408274816928429	-0.968727970110678	0.335193546946686
774	amr_krd_tsw_ger_amh_wly_anl_bul_azi_aze_lda_mao_ewe_ukr_rom_bsq_urd_gam_zul_mnd_nor_pol_yor_svk_cic_lat_est_akn_igb_fin_slo_sod_geo_cze_eng_ita_dut_chh_heb_lit_hun_bem_ind_hin_sun_jpn_tml_kor_afr_guj_swt_mcd_bat_por_hau_tag_cnt_pan_swa_prs_aeg_ben_spa_bos_mol_qcu_glc_fre_grk_dgb_tig_ctl_owc_alb_mly_swe_ses_scr_tsn_jav_tha_mlt_knd_dyu_ven_uzb_rus_arw_tur_fbf_vie_sid_xho_moo_bam	-0.333287025546785	-0.789171912623774	0.432018858210553
775	sid_spa_cic_mcd_gam_wly_amr_bul_azi_tur_fbf_mly_akn_ukr_glc_bsq_lat_heb_swa_cnt_hin_ger_ven_ben_yor_pol_fin_moo_tsn_est_nor_anl_geo_urd_guj_mol_lit_chh_owc_afr_hun_ewe_ind_arw_tag_jpn_knd_kor_prs_ctl_bem_svk_sun_alb_amh_jav_mnd_dut_tsw_eng_hau_grk_scr_krd_rus_qcu_cze_pan_fre_lda_mlt_por_tig_rom_bat_swe_igb_bos_swt_mao_tha_sod_tml_xho_dgb_uzb_ita_slo_aze_zul_vie_aeg_ses_dyu_bam	-0.67432353889401	-1.616342658011	0.109407598170935
776	hau_guj_ses_svk_sod_tig_aeg_nor_tur_azi_yor_bat_igb_slo_mol_bsq_ctl_mlt_swt_cnt_ben_swe_lda_arw_xho_grk_est_fbf_zul_hun_afr_anl_geo_prs_krd_ukr_pol_amh_owc_alb_fin_tsn_jav_hin_mao_jpn_tml_kor_rus_eng_cic_bul_sun_lat_wly_mly_mnd_fre_bam_mcd_heb_por_rom_pan_glc_qcu_spa_lit_scr_akn_amr_ger_sid_cze_ind_ita_moo_urd_bem_tag_tha_gam_knd_ven_dgb_aze_dut_bos_uzb_tsw_vie_chh_ewe_dyu_swa	-0.159177844557682	-0.375566225902274	0.708094663251315
777	hau_pan_moo_lat_sod_heb_amh_eng_aze_tur_bem_mly_zul_swe_scr_bsq_guj_owc_igb_mnd_lit_spa_dgb_bul_swa_pol_hun_tsw_dyu_est_urd_mlt_geo_afr_glc_rus_nor_chh_tig_cze_fin_ewe_mao_grk_tag_jpn_knd_kor_bos_alb_tsn_ukr_bat_slo_amr_jav_cnt_arw_fbf_ben_anl_fre_mcd_prs_ger_qcu_hin_rom_por_yor_gam_mol_sid_dut_sun_ita_swt_krd_ses_ind_tha_aeg_tml_xho_ven_azi_ctl_svk_uzb_bam_vie_wly_cic_lda_akn	-0.349480065603447	-0.8276129751959	0.410008378403107
778	mlt_mcd_tsw_spa_owc_wly_anl_bul_azi_uzb_ses_mao_dyu_mol_afr_bsq_rus_amh_swt_cnt_por_nor_tsn_prs_dgb_fre_hun_moo_swa_est_ukr_gam_geo_eng_ben_alb_swe_tig_aeg_scr_fin_bam_mly_pol_sun_jpn_knd_kor_lit_hin_lda_guj_bat_lat_hau_jav_mnd_glc_ven_krd_sod_rom_svk_dut_pan_qcu_ger_arw_slo_zul_chh_ctl_sid_cze_ind_urd_ewe_grk_xho_tag_tha_amr_tml_fbf_akn_tur_ita_bos_aze_igb_vie_heb_cic_yor_bem	-0.638870805039392	-1.52646310101087	0.130288452160854
779	heb_swe_zul_ctl_sod_gam_wly_afr_tur_uzb_swa_mao_igb_scr_mol_bsq_ita_amr_ses_mnd_lit_nor_moo_bos_tsw_bul_fin_akn_ewe_hun_dut_sid_geo_krd_guj_por_eng_amh_mlt_glc_est_ven_bat_hin_jav_jpn_tml_kor_pol_pan_dyu_mcd_sun_ger_anl_mly_cnt_spa_dgb_arw_owc_ben_ukr_urd_fre_qcu_lat_grk_slo_bam_chh_svk_aeg_rom_ind_alb_cic_prs_yor_tag_tha_hau_knd_bem_lda_aze_cze_rus_azi_tsn_vie_tig_fbf_xho_swt	0.412893479339192	0.972472614474409	0.333338063958651
780	tig_ctl_fbf_grk_sod_amh_hau_glc_uzb_azi_zul_sun_dyu_krd_pan_bsq_bos_anl_cic_cnt_mol_rus_yor_hin_dgb_eng_est_swt_xho_fin_svk_wly_geo_spa_bul_fre_guj_gam_chh_cze_hun_bem_bat_por_ind_jpn_knd_kor_scr_nor_ven_slo_mly_mcd_mlt_mao_mnd_dut_moo_lit_amr_urd_swe_afr_lat_qcu_prs_pol_ita_igb_sid_ger_owc_alb_jav_ben_ewe_arw_lda_tag_tha_heb_tml_akn_tsw_tur_rom_ukr_aze_tsn_vie_aeg_swa_ses_bam	-0.0995420863386204	-0.234721717483435	0.814940745437099
781	wly_ukr_swt_por_hau_chh_amr_glc_tur_azi_tsn_ind_akn_mcd_ger_bsq_pol_owc_bam_cnt_hin_pan_dyu_alb_zul_rus_fin_bem_xho_hun_rom_sid_geo_ita_slo_nor_swe_mlt_anl_eng_est_swa_jav_svk_mao_jpn_knd_kor_afr_lat_lda_krd_mly_dut_amh_tag_mnd_cze_dgb_ben_sod_ctl_guj_mol_lit_qcu_spa_arw_urd_fbf_heb_bul_tig_bos_sun_fre_moo_prs_tsw_bat_tha_gam_tml_cic_igb_aze_grk_scr_uzb_ven_vie_aeg_yor_ses_ewe	-0.336438122508948	-0.797418988905001	0.427239017393759
782	tig_slo_dyu_dut_chh_sid_sod_bos_tur_azi_lda_tag_igb_pol_prs_bsq_guj_wly_yor_mnd_eng_pan_xho_rus_tsw_rom_hun_dgb_tsn_est_cze_anl_geo_alb_ben_mol_swe_owc_gam_arw_fin_bam_mao_ukr_jav_jpn_tml_kor_urd_hin_cic_spa_sun_scr_heb_ind_cnt_mcd_swt_lat_aeg_bul_afr_ita_ger_qcu_nor_fre_svk_zul_amr_krd_amh_lit_bat_grk_akn_por_bem_mly_tha_hau_knd_ses_moo_aze_ctl_glc_uzb_swa_vie_mlt_fbf_ewe_ven	-0.251300460022198	-0.594648113282924	0.553522708978518
783	aeg_guj_cic_svk_chh_sod_tig_por_tur_azi_bem_mly_igb_ita_slo_bsq_urd_amh_swt_mnd_swe_mcd_ewe_ctl_ses_cze_est_ven_lda_fin_mol_heb_geo_bos_glc_dut_rom_hau_amr_afr_hun_fbf_mao_rus_tag_jpn_tml_kor_scr_spa_dyu_fre_jav_ger_mlt_ind_cnt_bul_moo_krd_sid_ben_pol_ukr_hin_qcu_eng_arw_alb_akn_anl_pan_owc_prs_bat_nor_dgb_grk_zul_sun_tha_wly_knd_swa_yor_aze_lat_lit_uzb_tsw_vie_gam_xho_tsn_bam	-0.161334114524553	-0.380781315236177	0.70423393942093
784	amh_cze_ses_spa_heb_amr_mlt_pol_azi_aze_swa_sun_bam_ita_ctl_bsq_hin_anl_igb_cnt_afr_bos_fbf_ukr_cic_fre_hun_yor_xho_est_svk_tig_geo_rom_rus_mol_alb_sid_aeg_urd_fin_dgb_mao_arw_bat_jpn_knd_kor_dut_eng_ven_scr_ind_swe_chh_jav_mnd_ben_lda_mcd_hau_slo_prs_bul_nor_qcu_por_guj_lat_bem_wly_pan_gam_ger_tag_lit_ewe_krd_tsn_mly_tha_owc_tml_dyu_tsw_uzb_glc_grk_tur_moo_vie_sod_zul_swt_akn	-0.491355996041496	-1.16650377822462	0.24639341751519
785	heb_pol_xho_krd_hau_chh_owc_ger_uzb_azi_tsn_bat_ewe_mol_slo_bsq_alb_amh_dyu_mnd_guj_glc_zul_mcd_igb_lat_hun_moo_akn_est_prs_aeg_geo_svk_bul_afr_ita_wly_sod_hin_fin_lda_sun_grk_mly_jpn_knd_kor_dut_pan_tsw_ben_ind_fre_gam_jav_cnt_urd_fbf_swe_amr_nor_lit_cze_por_qcu_spa_scr_rus_dgb_anl_ctl_sid_ukr_tag_rom_ven_bos_bam_mao_tha_tig_tml_swt_cic_tur_arw_eng_aze_yor_vie_mlt_swa_bem_ses	-0.281393469959519	-0.666270319803214	0.506887765217612
786	wly_por_moo_guj_mlt_gam_sod_pan_aze_azi_igb_ind_lda_arw_ukr_bsq_urd_chh_tsw_mnd_lat_glc_yor_ger_fbf_bos_fin_bem_bam_est_rus_hau_geo_alb_hin_fre_mcd_owc_anl_slo_hun_ses_tag_eng_bat_jpn_knd_kor_swe_ben_swt_svk_mao_pol_sid_jav_cnt_krd_ven_cze_tig_prs_rom_mol_ita_qcu_grk_dut_spa_cic_amr_afr_heb_lit_mly_scr_ewe_bul_dgb_sun_tha_aeg_tml_dyu_xho_uzb_nor_ctl_tur_zul_vie_amh_swa_akn_tsn	-0.25396368255637	-0.600626285951613	0.549549894107971
787	sid_svk_moo_ita_chh_mlt_tig_nor_tur_azi_cic_ind_yor_hin_urd_bsq_grk_aeg_dgb_mnd_bos_ctl_bem_slo_igb_lit_fin_tsn_swt_est_glc_heb_geo_cze_ger_lat_rom_amh_sod_prs_hun_swa_sun_arw_tag_jpn_tml_kor_pan_swe_fbf_mcd_jav_krd_gam_mly_cnt_pol_bam_guj_amr_spa_mol_afr_eng_qcu_ben_dut_alb_xho_owc_por_wly_ukr_mao_rus_akn_scr_dyu_bat_tha_hau_knd_lda_ses_uzb_fre_bul_aze_ewe_vie_anl_tsw_ven_zul	-0.611357389185299	-1.4603497290607	0.147564077005373
788	aeg_lit_bem_fre_hau_tig_gam_krd_azi_uzb_swa_mly_ven_spa_urd_bsq_slo_sod_dyu_mnd_grk_por_yor_rom_ses_hin_fin_lda_igb_est_ctl_owc_geo_swe_rus_cze_svk_amh_anl_mol_hun_zul_ind_pan_mao_jpn_tml_kor_scr_bul_tsw_ger_bat_lat_chh_jav_cnt_ukr_fbf_pol_mlt_prs_afr_dut_bos_qcu_ita_glc_arw_swt_wly_mcd_heb_eng_tag_guj_akn_ben_moo_sun_tha_sid_knd_cic_tsn_tur_nor_alb_aze_dgb_vie_amr_ewe_xho_bam	0.0237368855455655	0.0558649092919232	0.955569270129484
789	aeg_ukr_swa_ctl_sod_mlt_tig_pan_azi_uzb_cic_mao_dyu_hin_scr_bsq_ita_owc_bam_cnt_mol_pol_bem_rom_lda_dut_fin_fbf_ewe_hun_afr_wly_geo_rus_nor_ben_alb_gam_amr_cze_est_zul_bat_arw_sun_jpn_tml_kor_bos_ger_dgb_glc_mly_bul_chh_tag_mnd_spa_swt_por_amh_eng_slo_lat_grk_qcu_fre_guj_krd_igb_sid_prs_anl_urd_jav_svk_akn_swe_xho_ind_tha_heb_knd_ses_tsw_aze_lit_mcd_tur_ven_vie_hau_yor_tsn_moo	-0.645110862809695	-1.54041264771031	0.126855586694768
790	sod_lat_bam_alb_gam_anl_sid_mcd_uzb_azi_tsw_bat_xho_lit_ger_bsq_bul_aeg_ses_cnt_mol_cze_lda_fre_dyu_ben_hun_igb_zul_fin_dut_amh_geo_eng_ctl_arw_pol_tig_wly_grk_est_ewe_mao_ukr_sun_jpn_tml_kor_rom_glc_bem_urd_jav_ita_chh_mly_mnd_krd_tsn_hin_mlt_rus_prs_nor_spa_qcu_bos_guj_swe_moo_amr_scr_heb_slo_ind_pan_yor_afr_cic_tag_tha_hau_knd_dgb_fbf_aze_por_svk_tur_swt_vie_owc_swa_ven_akn	-0.380381552886503	-0.900898245150543	0.369969515875516
791	chh_nor_ses_cze_owc_heb_amr_ctl_azi_uzb_bem_bat_dgb_por_glc_bsq_eng_sid_fbf_mnd_dut_mol_igb_mcd_bam_ukr_est_dyu_zul_hun_fre_wly_geo_prs_swe_arw_pol_aeg_sod_ben_fin_cic_mly_krd_sun_jpn_tml_kor_guj_ita_tsw_scr_mao_alb_mlt_tag_cnt_afr_moo_slo_amh_lat_rus_grk_svk_qcu_spa_ger_rom_yor_tig_pan_gam_bos_jav_hin_swt_urd_xho_ind_tha_hau_knd_swa_tsn_aze_lit_bul_tur_lda_vie_anl_ven_akn_ewe	-0.936106205733384	-2.27209083568802	0.0253855859251938
792	anl_dut_swa_ukr_hau_wly_gam_arw_azi_uzb_tsw_mly_dyu_grk_urd_bsq_nor_aeg_bam_mnd_krd_prs_yor_alb_moo_svk_fin_bem_igb_est_cze_amr_geo_lat_lit_fre_spa_tig_chh_scr_hun_akn_sun_slo_tag_jpn_tml_kor_bul_ctl_fbf_afr_mao_rus_heb_jav_cnt_pol_lda_mcd_amh_ben_guj_bos_glc_qcu_ger_mol_ita_cic_sod_hin_sid_por_bat_eng_tsn_swe_swt_ind_tha_owc_knd_zul_dgb_aze_pan_rom_tur_ewe_vie_mlt_xho_ven_ses	-0.156234333950037	-0.368432123422708	0.713388384427886
793	chh_bos_moo_prs_sod_hau_amh_pan_aze_azi_tsn_bat_fbf_afr_ukr_bsq_grk_amr_xho_cnt_dut_ita_bem_nor_lda_rom_hun_bam_ewe_fin_lat_gam_geo_slo_urd_bul_mol_wly_sid_swe_est_dgb_tag_ctl_jav_jpn_tml_kor_spa_mcd_yor_fre_mao_svk_tig_ind_mnd_cze_akn_guj_owc_pol_lit_ger_por_qcu_arw_alb_glc_zul_aeg_hin_anl_scr_mly_eng_ven_ben_tsw_sun_tha_mlt_knd_cic_igb_uzb_rus_krd_tur_swa_vie_heb_dyu_swt_ses	-0.186917590583755	-0.44165370337292	0.659765037112958
794	heb_ukr_ses_svk_chh_amh_aeg_ctl_tur_aze_bam_bat_igb_grk_afr_bsq_eng_gam_akn_cnt_ben_prs_xho_urd_swa_guj_hun_dyu_fbf_fin_glc_sod_geo_nor_lat_lit_ger_anl_amr_scr_est_ewe_jav_ita_mao_jpn_tml_kor_rom_arw_swt_rus_sun_pol_wly_ind_mnd_pan_zul_slo_mlt_spa_por_bul_bos_qcu_mcd_cze_fre_bem_owc_swe_sid_mol_mly_hin_moo_krd_dgb_tag_tha_hau_knd_ven_tsn_azi_dut_alb_uzb_tsw_vie_tig_lda_yor_cic	-0.976941785531422	-2.37236622481017	0.0197343810759202
795	anl_pol_bem_prs_amr_chh_heb_glc_aze_uzb_swt_ind_dyu_rom_hin_bsq_urd_mlt_swa_mnd_lit_afr_ewe_ben_dgb_ukr_fin_tsn_ven_est_bul_owc_geo_rus_por_ctl_bos_hau_aeg_spa_hun_bam_bat_krd_jav_jpn_knd_kor_alb_fre_xho_eng_sun_swe_sod_tag_cnt_ita_ses_nor_sid_scr_lat_slo_mol_qcu_mcd_cze_dut_yor_gam_ger_wly_pan_mao_svk_igb_arw_lda_mly_tha_tig_tml_tsw_moo_azi_grk_guj_tur_akn_vie_amh_cic_zul_fbf	-0.557707232599986	-1.32799928774974	0.187428464055202
796	mlt_dut_bam_rom_amh_gam_hau_grk_uzb_tur_xho_mly_tsn_nor_ctl_bsq_spa_anl_igb_cnt_alb_eng_bem_pol_swt_mcd_hun_dgb_tsw_fin_por_amr_geo_swe_prs_rus_cze_tig_wly_urd_est_swa_bat_afr_tag_jpn_tml_kor_bos_slo_zul_ita_mao_glc_heb_sun_mnd_krd_cic_scr_sid_bul_svk_ben_pan_qcu_hin_mol_guj_dyu_owc_ukr_sod_lit_jav_arw_fbf_ger_ven_ind_tha_aeg_knd_moo_ses_aze_lat_fre_azi_yor_vie_chh_akn_ewe_lda	-0.491764835179723	-1.16905398163598	0.245369626597177
797	chh_ctl_moo_slo_tig_amr_wly_cze_uzb_azi_tsn_jav_ewe_lat_grk_bsq_eng_amh_swa_cnt_alb_rom_fbf_ben_yor_bul_est_ven_cic_fin_ukr_mlt_geo_urd_mol_spa_pol_hau_sid_scr_hun_tsw_mao_nor_mly_jpn_knd_kor_mcd_fre_dyu_rus_tag_hin_sod_bat_mnd_swe_dgb_pan_heb_ita_glc_por_krd_qcu_svk_bos_prs_bam_gam_ger_aeg_lit_sun_arw_akn_afr_zul_ind_tha_owc_tml_lda_swt_aze_dut_guj_tur_xho_vie_anl_igb_bem_ses	0.261526223189836	0.615866019792588	0.539487342762436
798	wly_krd_dgb_scr_sod_anl_amr_ger_uzb_tur_yor_mly_bem_ukr_prs_bsq_ita_mlt_akn_cnt_bul_mcd_tsw_alb_xho_dut_est_lda_zul_hun_urd_hau_geo_pan_por_glc_lat_amh_sid_mol_fin_swa_bat_hin_mao_jpn_knd_kor_nor_rom_moo_swe_jav_rus_owc_tag_mnd_lit_tsn_spa_aeg_eng_fre_svk_bos_qcu_cze_afr_arw_cic_gam_slo_chh_ben_ind_grk_ewe_guj_ses_sun_tha_heb_tml_ven_igb_azi_ctl_pol_aze_swt_vie_tig_bam_dyu_fbf	-0.579607649120874	-1.38100881829611	0.170585811486564
799	sid_dut_lda_cze_aeg_heb_tig_arw_tur_uzb_bem_jav_akn_ger_svk_bsq_prs_anl_cic_cnt_nor_fre_tsn_lit_igb_rom_hun_ven_moo_fin_scr_gam_geo_ctl_ukr_hin_mol_hau_amr_por_est_ses_ind_lat_tag_jpn_tml_kor_ben_spa_swt_pan_sun_bul_chh_mly_mnd_glc_bam_bos_sod_rus_grk_eng_afr_qcu_alb_urd_slo_dgb_owc_swe_wly_ita_bat_krd_swa_guj_yor_mao_tha_mlt_knd_tsw_ewe_azi_mcd_pol_aze_fbf_vie_amh_zul_dyu_xho	-0.779842848182957	-1.87423616404975	0.0640370685371158
800	hau_nor_fbf_dut_aeg_mlt_sod_pan_tur_azi_bem_sun_lda_ukr_bos_bsq_pol_gam_tsw_cnt_slo_ben_moo_ita_bam_svk_hun_swa_zul_fin_krd_owc_geo_spa_swe_mcd_ger_heb_sid_prs_est_cic_mao_grk_tag_jpn_tml_kor_guj_urd_igb_lit_jav_hin_anl_mly_mnd_glc_dgb_mol_chh_rom_cze_fre_rus_qcu_lat_ctl_por_yor_amr_arw_wly_eng_ind_scr_ses_bul_dyu_bat_tha_amh_knd_swt_ven_uzb_alb_afr_aze_tsn_vie_tig_ewe_akn_xho	0.0409875296849757	0.0964341878054887	0.923383247939644
801	wly_nor_tsw_rus_amr_aeg_hau_afr_tur_azi_bem_jav_bam_swe_mol_bsq_bul_chh_swt_cnt_svk_lat_cic_spa_fbf_krd_fin_moo_lda_est_hin_amh_geo_scr_ctl_ita_eng_tig_mlt_cze_hun_ewe_mao_pol_ind_jpn_knd_kor_guj_urd_ses_fre_bat_slo_owc_mly_mnd_mcd_ven_bos_heb_ger_alb_ukr_ben_qcu_dut_rom_por_dgb_sid_grk_anl_glc_sun_arw_dyu_prs_akn_tag_tha_sod_tml_yor_igb_uzb_lit_pan_aze_xho_vie_gam_zul_tsn_swa	-0.0583267291243079	-0.137314628378872	0.891078955102905
802	wly_pan_yor_dut_chh_hau_aeg_glc_aze_azi_ses_ind_lda_arw_cze_bsq_alb_amr_cic_mnd_swe_slo_bam_ita_moo_nor_est_swt_ewe_hun_krd_tig_geo_por_lat_ger_ctl_heb_gam_hin_fin_ven_sun_scr_bat_jpn_knd_kor_mcd_urd_fbf_afr_mao_ben_sid_jav_cnt_guj_dyu_grk_amh_lit_bos_mol_fre_qcu_ukr_prs_bul_bem_sod_rus_mlt_spa_tag_svk_dgb_eng_zul_mly_tha_owc_tml_akn_xho_uzb_pol_rom_tur_igb_vie_anl_tsn_swa_tsw	-0.969008012162557	-2.35723816498057	0.0205082248109029
803	sid_ctl_zul_krd_heb_anl_amh_ben_uzb_aze_ses_sun_akn_eng_urd_bsq_slo_chh_dgb_cnt_bul_ukr_fbf_cze_cic_nor_hun_ven_tsw_est_alb_amr_geo_rus_ger_arw_prs_aeg_wly_scr_fin_ewe_tag_ita_jav_jpn_knd_kor_glc_lit_xho_bos_mao_mcd_owc_mly_mnd_grk_yor_dut_mlt_swe_por_pan_svk_qcu_hin_rom_spa_lda_gam_pol_tig_fre_ind_lat_tsn_guj_swt_bat_tha_hau_tml_bam_dyu_azi_afr_mol_tur_bem_vie_sod_swa_moo_igb	-0.143173264548963	-0.337773099184723	0.736295423946111
804	amr_pol_cic_urd_aeg_chh_tig_hin_tur_aze_dgb_bat_ewe_bos_ukr_bsq_eng_mlt_dyu_cnt_swe_ben_yor_grk_moo_mol_fin_igb_swa_hun_prs_heb_geo_mcd_ctl_afr_ger_sid_owc_rus_est_swt_mao_lat_jav_jpn_knd_kor_glc_alb_zul_guj_tag_svk_sod_mly_mnd_dut_ses_lit_gam_cze_bul_arw_pan_qcu_spa_rom_slo_bem_anl_ita_hau_nor_sun_krd_lda_por_xho_ind_tha_wly_tml_tsw_tsn_azi_fre_scr_uzb_ven_vie_amh_akn_bam_fbf	0.0583460411239102	0.137274166389128	0.891110847201379
805	sod_pan_yor_slo_owc_mlt_wly_ita_uzb_tur_bem_mly_ses_rom_grk_bsq_ukr_amr_tsw_mnd_mol_alb_tsn_glc_zul_bul_est_swa_lda_fin_hin_sid_geo_eng_svk_por_dut_aeg_hau_cze_hun_moo_tag_ctl_jav_jpn_knd_kor_spa_mcd_akn_fre_bat_guj_anl_mao_cnt_swe_swt_pol_tig_lat_ger_scr_arw_qcu_urd_ben_prs_cic_amh_rus_heb_afr_sun_lit_dyu_nor_igb_ind_tha_gam_tml_dgb_bam_azi_krd_bos_aze_ven_vie_chh_fbf_xho_ewe	-0.103207630612703	-0.243279807325513	0.808324449299367
806	gam_arw_ewe_prs_owc_sid_aeg_lat_tur_aze_bam_ind_swa_ben_ukr_bsq_bos_chh_moo_mnd_por_spa_swt_eng_fbf_cze_hun_akn_tsw_est_alb_tig_geo_ctl_pan_urd_pol_anl_heb_svk_fin_dgb_mly_mcd_tag_jpn_knd_kor_slo_rus_igb_grk_sun_afr_amh_mao_cnt_bul_bem_hin_hau_dut_krd_swe_lit_qcu_fre_nor_glc_dyu_amr_ita_sod_ger_jav_guj_tsn_scr_lda_bat_tha_mlt_tml_cic_yor_azi_rom_mol_uzb_ses_vie_wly_zul_ven_xho	-0.491442106210885	-1.16851410660785	0.245586108511767
807	mlt_grk_akn_dut_anl_tig_owc_urd_aze_tur_cic_bat_moo_lit_glc_bsq_ctl_amh_ewe_mnd_krd_cze_igb_eng_ven_spa_fin_dgb_lda_est_prs_heb_geo_nor_svk_swe_bos_chh_gam_rus_hun_tsw_mly_arw_jav_jpn_knd_kor_ita_ben_swt_pan_sun_ger_amr_tag_cnt_mcd_yor_alb_sid_scr_ukr_slo_hin_qcu_rom_afr_fre_fbf_aeg_bul_hau_mol_ind_pol_swa_por_dyu_mao_tha_wly_tml_tsn_zul_uzb_guj_lat_azi_bem_vie_sod_ses_bam_xho	0.021760521038874	0.0512333823620635	0.959249433262072
808	hau_krd_tsn_glc_owc_chh_amh_alb_aze_uzb_dyu_bat_bem_svk_prs_bsq_rus_aeg_akn_cnt_bos_ger_dgb_pan_yor_eng_hun_zul_cic_est_ita_sod_geo_afr_spa_pol_slo_tig_heb_ukr_fin_lda_mly_nor_sun_jpn_tml_kor_dut_lat_moo_swe_ind_fre_sid_mao_mnd_lit_ewe_cze_mlt_bul_scr_mcd_hin_qcu_urd_rom_arw_tsw_wly_mol_amr_ben_jav_guj_xho_por_ses_tag_tha_gam_knd_swt_bam_tur_grk_ctl_azi_swa_vie_anl_ven_igb_fbf	-0.542889107665316	-1.29328842603128	0.199114576622183
809	chh_rom_igb_glc_tig_mlt_heb_cze_azi_aze_lda_mly_cic_ctl_bos_bsq_lat_wly_bem_mnd_hin_rus_akn_grk_dyu_slo_hun_ven_tsn_est_mol_gam_geo_scr_eng_pan_afr_anl_sod_prs_fin_swa_bat_alb_sun_jpn_knd_kor_nor_krd_fbf_pol_jav_dut_sid_ind_cnt_svk_dgb_ben_owc_urd_lit_guj_ukr_qcu_ger_ita_mcd_yor_hau_arw_amh_fre_tag_spa_moo_swe_zul_mao_tha_amr_tml_ewe_tsw_tur_por_bul_uzb_xho_vie_aeg_bam_ses_swt	-0.999767262557819	-2.43945397791505	0.0166061969383099
810	sod_dut_akn_krd_heb_sid_owc_ctl_tur_uzb_yor_mao_swt_cze_bul_bsq_slo_amr_fbf_mnd_fre_guj_xho_lat_bem_ita_fin_moo_tsn_est_spa_chh_geo_rus_scr_afr_pol_aeg_tig_glc_hun_dgb_bat_por_ind_jpn_tml_kor_bos_svk_bam_ger_sun_ben_gam_jav_cnt_urd_ewe_eng_anl_prs_hin_mol_nor_qcu_arw_pan_swe_ses_wly_alb_hau_ukr_mly_mcd_cic_lit_tsw_tag_tha_amh_knd_zul_ven_aze_grk_rom_azi_dyu_vie_mlt_lda_igb_swa	0.0359947008597267	0.0848333251196255	0.932576255554929
811	owc_guj_lda_alb_tig_heb_chh_krd_aze_uzb_bem_jav_ewe_nor_hin_bsq_arw_wly_ses_mnd_prs_bul_zul_lat_akn_glc_fin_yor_tsw_hun_svk_aeg_geo_fre_urd_afr_mcd_mlt_sod_ukr_est_xho_tag_grk_mly_jpn_tml_kor_swe_pan_cic_ita_bat_scr_amr_mao_cnt_pol_dgb_lit_amh_ben_dut_por_rom_qcu_eng_mol_ctl_moo_sid_spa_gam_ger_sun_bos_swt_slo_swa_ind_tha_hau_knd_igb_ven_azi_rus_cze_tur_fbf_vie_anl_bam_tsn_dyu	-0.689969617026468	-1.65685432544803	0.100919011085957
812	chh_scr_swt_bos_gam_anl_amh_mcd_azi_tur_bam_sun_dyu_ita_arw_bsq_pol_tig_dgb_cnt_slo_spa_tsw_mol_tsn_glc_est_ewe_igb_fin_ben_amr_geo_rom_hin_ctl_por_sod_hau_bul_hun_yor_jav_ger_mao_jpn_knd_kor_krd_grk_ven_alb_bat_rus_wly_tag_mnd_cze_lda_dut_aeg_lat_nor_svk_prs_qcu_urd_swe_ukr_swa_heb_afr_sid_lit_ind_eng_xho_pan_akn_mly_tha_mlt_tml_zul_bem_aze_guj_fre_uzb_ses_vie_owc_cic_fbf_moo	-0.00888078558039004	-0.0209367479827187	0.983340967236885
813	anl_grk_moo_ukr_tig_gam_wly_krd_uzb_tur_ses_mly_ewe_ita_swe_bsq_guj_amr_dgb_cnt_pan_urd_swa_fre_bem_slo_fin_swt_zul_hun_hin_hau_geo_por_cze_dut_lit_aeg_sid_ben_est_cic_ind_bos_tag_jpn_tml_kor_glc_ctl_igb_pol_jav_afr_heb_bat_mnd_lat_yor_rus_chh_nor_svk_rom_spa_qcu_scr_ger_eng_akn_sod_arw_amh_mol_mao_alb_tsn_bul_fbf_sun_tha_mlt_knd_ven_tsw_azi_prs_mcd_aze_dyu_vie_owc_lda_xho_bam	-0.249085240096123	-0.588908022092142	0.557350713623769
814	owc_ctl_bem_pan_mlt_sod_gam_urd_azi_tur_swa_ind_zul_rus_lat_bsq_ger_amh_ses_mnd_slo_ben_dgb_dut_lda_mcd_fin_igb_xho_hun_scr_amr_geo_rom_ita_por_grk_tig_chh_afr_est_ewe_bat_cze_sun_jpn_tml_kor_swe_mol_bam_arw_mao_pol_anl_mly_cnt_fre_swt_svk_heb_ukr_spa_krd_eng_qcu_lit_guj_glc_tsn_hau_prs_wly_bul_tag_bos_tsw_alb_akn_jav_tha_aeg_knd_dyu_yor_aze_hin_nor_uzb_ven_vie_sid_moo_cic_fbf	0.0730396674035454	0.171925683721341	0.863869519594295
815	gam_krd_xho_nor_sid_mlt_sod_grk_azi_uzb_fbf_mly_swa_por_bul_bsq_spa_tig_dyu_mnd_mol_ctl_ses_urd_igb_alb_est_yor_moo_hun_rus_anl_geo_ita_guj_ukr_glc_amh_amr_lit_fin_cic_tag_swe_jav_jpn_tml_kor_afr_svk_dgb_arw_ind_bos_owc_bat_cnt_lat_ewe_scr_wly_mcd_fre_pol_ger_qcu_slo_rom_ben_akn_heb_eng_hau_pan_sun_prs_tsw_hin_bem_mao_tha_chh_knd_ven_zul_tur_cze_dut_aze_bam_vie_aeg_swt_tsn_lda	-0.427729705053628	-1.01632914385046	0.312109447104475
816	anl_dut_igb_alb_wly_hau_amr_scr_uzb_tur_yor_sun_bam_eng_arw_bsq_fre_sod_akn_mnd_por_guj_cic_pol_fbf_prs_est_tsw_moo_hun_lit_chh_geo_spa_grk_glc_ben_mlt_heb_krd_fin_tsn_tag_rus_mly_jpn_knd_kor_slo_afr_ses_urd_mao_swe_tig_ind_cnt_mol_swt_svk_aeg_rom_bul_ger_pan_qcu_lat_hin_mcd_zul_owc_cze_gam_ukr_jav_nor_bem_bos_dyu_bat_tha_sid_tml_swa_dgb_aze_ctl_ita_azi_xho_vie_amh_ewe_lda_ven	-0.663400079344095	-1.58639871830287	0.116043338544411
817	chh_rus_fbf_urd_tig_sid_mlt_ita_azi_uzb_moo_jav_dyu_mcd_hin_bsq_ger_sod_ven_cnt_krd_slo_swt_bos_bam_svk_fin_xho_tsn_est_eng_amh_geo_lit_nor_grk_arw_hau_owc_ukr_hun_yor_mly_pan_ind_jpn_tml_kor_spa_ben_ses_dut_sun_pol_amr_tag_mnd_afr_cic_cze_heb_prs_fre_bul_por_qcu_mol_guj_lat_ewe_anl_rom_aeg_glc_mao_swe_igb_ctl_dgb_bat_tha_wly_knd_tsw_akn_tur_scr_alb_aze_lda_vie_gam_zul_bem_swa	0.418922844652874	0.988195275002721	0.325621096404339
818	amr_fre_moo_ger_heb_sid_tig_bul_uzb_aze_ses_sun_bam_cze_grk_bsq_slo_anl_igb_cnt_arw_mcd_zul_afr_dgb_pan_est_swa_fbf_fin_urd_aeg_geo_rus_hin_svk_pol_owc_wly_prs_hun_tsw_mao_por_jav_jpn_tml_kor_bos_rom_lda_lat_mly_alb_amh_bat_mnd_glc_cic_mol_chh_ben_nor_spa_dut_qcu_krd_ctl_guj_tsn_gam_eng_sod_ita_ind_scr_yor_lit_xho_tag_tha_mlt_knd_akn_ven_azi_ukr_swe_tur_dyu_vie_hau_bem_swt_ewe	-0.335692289325336	-0.793987003631058	0.429224313147303
819	wly_afr_moo_nor_chh_amr_hau_eng_azi_uzb_tsw_jav_ses_spa_scr_bsq_mol_amh_akn_cnt_arw_cze_yor_bos_lda_prs_fin_igb_cic_hun_urd_sid_geo_pol_bul_ctl_slo_mlt_gam_glc_est_xho_mly_ita_mao_jpn_tml_kor_pan_krd_swa_fre_bat_ben_heb_ind_mnd_rom_dgb_dut_tig_grk_guj_lat_svk_qcu_alb_ger_mcd_tsn_owc_hin_sod_ukr_sun_swe_ven_lit_swt_tag_tha_aeg_knd_bam_zul_aze_rus_por_tur_dyu_vie_anl_bem_fbf_ewe	-0.466910364701775	-1.10949756414536	0.270076322056028
820	amr_scr_tsn_grk_gam_owc_aeg_rus_tur_azi_akn_bat_ven_mcd_lit_bsq_swe_tig_fbf_mnd_guj_pol_swa_por_bem_svk_est_dyu_yor_fin_afr_sid_geo_mol_krd_ctl_prs_hau_amh_pan_hun_cic_mao_urd_sun_jpn_tml_kor_glc_bul_lda_eng_jav_nor_heb_tag_cnt_ita_ses_dut_wly_alb_rom_spa_hin_qcu_ger_arw_ben_igb_mlt_ukr_chh_cze_mly_bos_moo_slo_dgb_ind_tha_sod_knd_ewe_swt_aze_fre_lat_uzb_xho_vie_anl_zul_bam_tsw	-0.587804594303058	-1.40259975313428	0.16406567997689
821	gam_rom_dyu_pan_sod_tig_heb_urd_tur_uzb_igb_tag_xho_guj_lat_bsq_mol_aeg_bem_cnt_arw_ita_yor_krd_zul_cze_est_akn_fbf_fin_mcd_mlt_geo_lit_slo_ukr_bos_anl_owc_alb_hun_dgb_jav_ger_sun_jpn_tml_kor_bul_hin_swt_swe_ind_prs_hau_mly_mnd_dut_bam_glc_sid_grk_por_fre_svk_qcu_spa_ben_nor_ses_amr_rus_amh_ctl_mao_eng_tsn_pol_ewe_bat_tha_wly_knd_swa_moo_aze_afr_scr_azi_lda_vie_chh_tsw_ven_cic	0.0707892400396674	0.166594027041456	0.86805116635672
822	tig_pan_igb_svk_aeg_owc_amh_hin_aze_tur_yor_sun_bam_spa_ita_bsq_bos_sid_fbf_mnd_rus_grk_dgb_por_ses_lit_fin_bem_xho_hun_ctl_wly_geo_afr_lat_ger_guj_hau_amr_eng_est_ven_jav_krd_ind_jpn_tml_kor_pol_scr_moo_dut_mly_ukr_sod_tag_cnt_urd_dyu_rom_anl_alb_cze_mcd_glc_qcu_swe_prs_nor_lda_heb_fre_gam_arw_mao_mol_cic_ben_swt_bat_tha_chh_knd_tsn_akn_uzb_bul_slo_azi_swa_vie_mlt_tsw_ewe_zul	0.274602487771666	0.64775286670037	0.518740730332983
823	chh_afr_akn_cze_tig_mlt_gam_fre_tur_azi_lda_tag_swt_ben_slo_bsq_spa_sod_xho_cnt_urd_ukr_bam_dut_yor_krd_hun_bem_ewe_est_lat_owc_geo_bul_mcd_alb_ger_aeg_amr_ctl_fin_ses_bat_eng_jav_jpn_tml_kor_glc_svk_tsw_rom_mao_lit_wly_mly_mnd_guj_fbf_swe_amh_rus_bos_mol_hin_qcu_nor_scr_pan_zul_anl_por_hau_ita_sun_prs_dyu_pol_igb_ind_tha_sid_knd_ven_swa_aze_grk_arw_uzb_dgb_vie_heb_moo_cic_tsn	-0.339946674323688	-0.806291620592716	0.422131741476859
824	tig_por_dyu_arw_sod_amr_heb_urd_azi_tur_lda_mao_ses_ben_fre_bsq_krd_mlt_swa_mnd_rus_scr_swt_hin_zul_nor_est_xho_ewe_hun_afr_hau_geo_pan_bos_ita_slo_anl_amh_ger_fin_akn_jav_mcd_ind_jpn_knd_kor_lit_guj_moo_pol_sun_glc_owc_tag_cnt_dut_yor_grk_sid_bul_mol_cze_alb_qcu_lat_swe_svk_tsw_wly_spa_gam_ukr_bat_prs_ven_ctl_igb_mly_tha_chh_tml_bam_fbf_aze_eng_rom_uzb_tsn_vie_aeg_bem_dgb_cic	-1.13424110146752	-2.79822726206167	0.00624636038400934
825	amr_nor_fbf_bos_amh_hau_sod_ben_tur_aze_swa_bat_dgb_fre_lat_bsq_pan_sid_ven_cnt_dut_krd_tsw_scr_zul_ger_fin_lda_ses_hun_rom_wly_geo_mol_lit_por_swe_heb_aeg_rus_est_igb_tag_spa_ind_jpn_knd_kor_arw_ctl_swt_ukr_sun_hin_chh_mly_mnd_ita_akn_mcd_anl_glc_bul_eng_grk_qcu_urd_alb_prs_moo_gam_slo_mlt_cze_jav_svk_bam_pol_ewe_mao_tha_owc_tml_cic_yor_azi_guj_afr_uzb_dyu_vie_tig_xho_bem_tsn	-0.27919521793323	-0.660306189461479	0.510689533266138
826	sod_krd_dgb_ita_aeg_gam_anl_arw_tur_aze_ven_jav_swt_bos_mcd_bsq_eng_wly_akn_cnt_pan_ben_tsw_glc_lda_hin_hun_tsn_igb_fin_svk_chh_geo_afr_ger_pol_urd_tig_mlt_grk_est_ewe_sun_ctl_ind_jpn_tml_kor_rus_bul_bam_ukr_mao_mol_amh_tag_mnd_guj_bem_nor_owc_lit_alb_por_swe_qcu_fre_cze_lat_dyu_sid_prs_hau_dut_bat_slo_zul_spa_cic_mly_tha_heb_knd_moo_xho_uzb_rom_scr_azi_swa_vie_amr_ses_yor_fbf	-0.847324414646053	-2.04689909644506	0.0434896403971809
827	hau_pan_ven_rus_amr_sid_sod_ctl_azi_uzb_igb_sun_tsn_bul_bos_bsq_ita_owc_zul_mnd_ben_ukr_cic_ger_ses_mcd_fin_bam_swt_est_dut_amh_geo_lit_svk_scr_prs_mlt_heb_spa_hun_swa_tag_swe_mly_jpn_tml_kor_alb_fre_moo_pol_ind_por_chh_bat_cnt_hin_akn_arw_gam_guj_nor_afr_mol_qcu_krd_rom_glc_xho_anl_eng_aeg_urd_mao_cze_tsw_lat_bem_jav_tha_wly_knd_fbf_dgb_aze_grk_slo_tur_yor_vie_tig_lda_dyu_ewe	0.371526476821293	0.876302760204832	0.383123339055067
828	mlt_mol_swt_ukr_heb_hau_owc_nor_tur_azi_igb_sun_ven_ita_ger_bsq_urd_aeg_yor_cnt_spa_krd_bem_lit_akn_alb_hun_moo_tsw_fin_lat_chh_geo_cze_fre_bos_svk_sid_tig_dut_est_dyu_jav_pan_mao_jpn_tml_kor_por_ben_xho_rus_ind_ctl_amr_mly_mnd_eng_swa_slo_amh_glc_prs_swe_grk_qcu_hin_bul_scr_dgb_wly_guj_sod_afr_bat_mcd_lda_rom_zul_tag_tha_anl_knd_ses_bam_uzb_arw_pol_aze_ewe_vie_gam_fbf_tsn_cic	-0.318512746350968	-0.752997187703042	0.453353539351546
829	wly_ukr_bam_eng_anl_sid_owc_krd_aze_tur_lda_mao_dyu_hin_urd_bsq_ger_chh_ven_mnd_cze_pol_tsw_slo_zul_bul_fin_moo_yor_hun_lit_hau_geo_alb_pan_prs_glc_sod_tig_guj_est_igb_sun_por_tag_jpn_tml_kor_nor_lat_swa_ben_ind_grk_gam_mly_cnt_rom_swt_scr_amr_rus_svk_mcd_mol_qcu_ita_spa_bos_dgb_mlt_afr_amh_dut_jav_swe_ses_fre_ewe_bat_tha_aeg_knd_fbf_xho_uzb_ctl_arw_azi_bem_vie_heb_akn_tsn_cic	-0.398969178508109	-0.946729710066486	0.346229959070735
830	anl_nor_fbf_ita_sod_mlt_hau_ctl_aze_tur_cic_sun_swt_por_svk_bsq_rus_amr_lda_cnt_dut_mcd_dgb_prs_zul_alb_est_moo_bem_fin_spa_wly_geo_ger_mol_lat_arw_amh_tig_hin_hun_yor_ind_slo_jav_jpn_tml_kor_krd_guj_swa_bul_tag_glc_chh_mao_mnd_ben_ewe_urd_sid_fre_cze_scr_bos_qcu_lit_rom_ukr_ven_heb_grk_owc_pan_mly_afr_tsn_swe_akn_bat_tha_gam_knd_igb_dyu_uzb_eng_pol_azi_xho_vie_aeg_tsw_ses_bam	-0.275333061501239	-0.651886524699615	0.516082228342708
831	mlt_eng_ven_rus_sod_heb_hau_grk_aze_uzb_lda_ind_xho_lit_swe_bsq_ger_anl_igb_cnt_mcd_arw_ewe_hin_tsn_pan_hun_bam_ses_est_ben_tig_geo_scr_bos_guj_krd_wly_amr_por_fin_tsw_bat_lat_jav_jpn_knd_kor_svk_rom_dyu_nor_mao_urd_amh_mly_mnd_glc_zul_cze_sid_mol_fre_ita_dut_qcu_slo_ukr_afr_dgb_aeg_ctl_owc_pol_tag_prs_swt_bul_yor_sun_tha_gam_tml_fbf_cic_azi_spa_alb_tur_swa_vie_chh_bem_akn_moo	-0.518910168016183	-1.23285211617277	0.220738300521826
832	aeg_arw_ven_urd_sod_mlt_heb_glc_tur_azi_igb_mao_akn_lit_eng_bsq_rom_owc_xho_mnd_prs_fre_cic_slo_bem_por_fin_ewe_yor_hun_grk_gam_geo_rus_swe_alb_dut_chh_anl_ctl_est_tsn_ind_afr_jav_jpn_tml_kor_hin_cze_moo_spa_mly_ger_amh_sun_cnt_guj_zul_ukr_wly_lat_pan_pol_mcd_qcu_scr_bul_bos_dgb_hau_ben_amr_svk_bat_ita_dyu_nor_fbf_tag_tha_tig_knd_ses_bam_aze_krd_mol_uzb_swa_vie_sid_tsw_lda_swt	-0.656117403629863	-1.56931153102664	0.119971672426433
833	gam_svk_bem_ger_sid_amh_sod_bos_tur_azi_swa_bat_ses_hin_bul_bsq_urd_owc_lda_mnd_mcd_nor_xho_glc_yor_slo_hun_igb_zul_fin_ctl_wly_geo_pol_swe_krd_alb_tig_mlt_ukr_est_fbf_mly_por_tag_jpn_knd_kor_lit_guj_tsn_fre_sun_rom_anl_jav_cnt_arw_moo_grk_amr_cze_prs_scr_afr_qcu_mol_ita_dut_dgb_heb_lat_chh_pan_mao_spa_bam_eng_swt_ind_tha_aeg_tml_ven_cic_aze_rus_ben_uzb_akn_vie_hau_ewe_tsw_dyu	0.170956949906083	0.402450074795454	0.688276368932544
834	wly_afr_zul_hin_aeg_mlt_amh_swe_tur_azi_lda_mao_akn_arw_ita_bsq_bos_chh_tsw_cnt_alb_glc_ewe_rom_xho_mol_fin_yor_fbf_est_dut_heb_geo_rus_ger_urd_svk_hau_sid_lat_hun_ven_mly_nor_bat_jpn_tml_kor_fre_por_cic_grk_jav_scr_anl_tag_mnd_slo_dgb_prs_gam_ukr_mcd_spa_ben_qcu_eng_lit_guj_moo_tig_bul_sod_krd_ind_cze_dyu_pan_swt_sun_tha_owc_knd_ses_swa_aze_ctl_pol_uzb_bam_vie_amr_bem_tsn_igb	0.439985151617773	1.03808237659794	0.301923204117543
835	wly_rus_dgb_ben_tig_mlt_amr_glc_tur_aze_zul_ind_dyu_ger_krd_bsq_pan_gam_bem_cnt_lit_bul_cic_urd_fbf_ctl_fin_bam_swt_est_slo_hau_geo_ita_por_fre_bos_sid_sod_scr_hun_swa_mao_pol_jav_jpn_knd_kor_hin_arw_moo_alb_bat_eng_anl_tag_mnd_rom_ven_dut_heb_guj_nor_swe_lat_qcu_ukr_cze_mcd_xho_owc_afr_amh_svk_sun_grk_akn_spa_yor_mly_tha_aeg_tml_lda_igb_uzb_prs_mol_azi_tsn_vie_chh_ewe_ses_tsw	0.125330364752442	0.29478586709249	0.768814502653322
836	amr_krd_cic_spa_aeg_sod_hau_ita_tur_uzb_swa_ind_dgb_pol_ctl_bsq_mol_wly_akn_cnt_guj_pan_ses_bul_xho_glc_hun_tsn_yor_fin_dut_gam_geo_slo_lat_rus_grk_owc_heb_cze_est_bem_mly_ukr_mao_jpn_knd_kor_ben_eng_tsw_por_sun_hin_anl_bat_mnd_scr_zul_prs_amh_bos_afr_urd_alb_qcu_svk_fre_arw_bam_tig_rom_chh_ger_jav_mcd_dyu_lit_moo_tag_tha_sid_tml_fbf_ewe_aze_nor_swe_azi_swt_vie_mlt_igb_ven_lda	0.140329605918135	0.330059057950499	0.742097668492472
837	heb_urd_cic_arw_chh_gam_sid_afr_uzb_tur_dgb_sun_xho_rus_bos_bsq_por_amr_swt_mnd_mol_ctl_yor_lat_ses_krd_est_moo_swa_hun_ukr_mlt_geo_alb_lit_guj_glc_wly_sod_svk_fin_dyu_bat_pan_jav_jpn_tml_kor_ita_eng_lda_ger_mao_fre_hau_tag_cnt_prs_tsw_hin_amh_slo_nor_swe_grk_qcu_spa_bul_rom_igb_tig_ben_aeg_pol_mly_scr_tsn_mcd_zul_ind_tha_owc_knd_bem_fbf_azi_dut_cze_aze_bam_vie_anl_akn_ewe_ven	-0.386905324817601	-0.917220717645906	0.361399507159371
838	tig_spa_ewe_rus_amr_anl_sid_urd_uzb_tur_dgb_jav_ven_cze_guj_bsq_ctl_owc_bam_cnt_lit_lat_zul_rom_lda_bul_hun_igb_yor_fin_arw_chh_geo_grk_scr_glc_mcd_heb_sod_por_est_ses_tag_nor_mao_jpn_tml_kor_mol_dut_cic_ben_bat_krd_hau_ind_mnd_hin_moo_fre_aeg_svk_ger_ita_afr_qcu_swe_ukr_alb_tsw_amh_eng_gam_slo_sun_pol_swt_prs_swa_mly_tha_wly_knd_bem_xho_aze_pan_bos_azi_dyu_vie_mlt_akn_fbf_tsn	-0.498444461733176	-1.18561046494755	0.238796667043788
839	wly_svk_dgb_rom_amh_gam_aeg_prs_uzb_azi_ses_tag_swt_por_afr_bsq_ita_anl_tsn_cnt_scr_ger_yor_cze_tsw_alb_hun_moo_akn_est_hin_sid_geo_lat_bul_urd_guj_sod_amr_mol_fin_swa_jav_ben_sun_jpn_tml_kor_swe_glc_dyu_slo_ind_rus_tig_mly_mnd_ukr_cic_pan_mlt_mcd_bos_ctl_nor_qcu_dut_lit_spa_lda_heb_fre_chh_grk_bat_krd_fbf_arw_bem_mao_tha_hau_knd_bam_zul_aze_pol_eng_tur_xho_vie_owc_ven_ewe_igb	0.0669653325307763	0.157616145631801	0.875100990859731
840	sid_pol_akn_prs_amh_aeg_gam_scr_tur_azi_moo_bat_bam_mcd_afr_bsq_grk_owc_ses_mnd_lit_mol_cic_alb_tsw_ben_hun_ven_swa_fin_rus_hau_geo_dut_fre_por_nor_mlt_chh_arw_est_zul_mao_ita_ind_jpn_knd_kor_swe_urd_tsn_pan_tag_krd_tig_mly_cnt_ctl_bem_svk_amr_hin_rom_eng_guj_qcu_glc_slo_lat_dgb_sod_bul_wly_cze_jav_spa_igb_ger_dyu_sun_tha_anl_tml_swt_xho_aze_ukr_bos_uzb_lda_vie_heb_fbf_ewe_yor	-0.60237060775232	-1.43958167207635	0.15334338982495
841	hau_urd_yor_swe_owc_tig_amh_svk_uzb_aze_akn_sun_bam_ukr_pan_bsq_rus_chh_swa_cnt_mcd_lit_ses_eng_tsw_ben_hun_igb_ven_fin_alb_anl_geo_pol_afr_lat_ger_sod_heb_ita_est_moo_ind_arw_mly_jpn_tml_kor_por_dut_bem_scr_bat_nor_sid_mao_mnd_grk_tsn_guj_gam_glc_prs_bos_slo_qcu_cze_ctl_bul_fbf_amr_rom_wly_hin_tag_krd_lda_fre_xho_jav_tha_mlt_knd_cic_dyu_tur_mol_spa_azi_zul_vie_aeg_swt_ewe_dgb	-0.779782903577377	-1.87700350907883	0.0636525168551563
842	sod_pan_bem_afr_sid_hau_chh_lit_uzb_azi_dyu_tag_swt_ben_scr_bsq_pol_tig_ewe_mnd_cze_hin_ven_glc_swa_svk_est_lda_igb_fin_eng_gam_geo_rom_bul_dut_spa_amh_anl_urd_hun_zul_jav_ita_sun_jpn_tml_kor_fre_ctl_yor_por_mao_grk_aeg_mly_cnt_alb_fbf_ger_mlt_mol_guj_swe_rus_qcu_arw_slo_prs_tsn_wly_mcd_amr_lat_bat_ukr_tsw_nor_cic_ind_tha_owc_knd_ses_akn_aze_krd_bos_tur_moo_vie_heb_xho_bam_dgb	-0.461768350466635	-1.09729908118721	0.275343721097636
843	owc_glc_igb_cze_tig_amh_sod_pol_azi_uzb_dgb_bat_xho_prs_hin_bsq_rus_mlt_swt_mnd_nor_slo_ewe_svk_akn_mol_fin_tsw_bam_est_spa_gam_geo_rom_por_ita_pan_anl_aeg_mcd_hun_yor_tag_swe_ind_jpn_tml_kor_fre_grk_ses_bos_jav_ukr_amr_mly_cnt_urd_zul_ger_heb_afr_bul_alb_lit_qcu_scr_guj_dut_tsn_chh_eng_hau_krd_sun_arw_dyu_ben_ven_mao_tha_wly_knd_bem_moo_tur_ctl_lat_aze_cic_vie_sid_lda_swa_fbf	-0.373582968191506	-0.885882951277174	0.37796554154098
844	wly_cze_tsn_mol_sod_tig_amr_ita_aze_tur_igb_bat_dyu_krd_spa_bsq_fre_amh_swa_mnd_nor_lat_fbf_arw_moo_rus_fin_ewe_yor_hun_eng_hau_geo_swe_prs_ukr_pan_aeg_anl_pol_est_ses_tag_bul_ind_jpn_knd_kor_dut_afr_dgb_svk_jav_ger_chh_sun_cnt_rom_bem_lit_gam_urd_por_glc_ben_qcu_bos_hin_grk_akn_heb_guj_mlt_ctl_mao_scr_swt_slo_xho_mly_tha_owc_tml_tsw_ven_uzb_mcd_alb_azi_cic_vie_sid_lda_bam_zul	-0.798310459106708	-1.92183601645387	0.057687885106652
845	sid_ctl_yor_swe_gam_anl_tig_scr_tur_uzb_lda_bat_ven_lit_dut_bsq_por_wly_ses_mnd_grk_ukr_tsn_afr_ewe_ger_est_zul_akn_fin_urd_mlt_geo_ita_krd_bul_spa_hau_chh_arw_hun_moo_mao_cze_ind_jpn_tml_kor_fre_alb_swa_ben_jav_eng_amh_mly_cnt_rus_fbf_pol_heb_mol_nor_svk_slo_qcu_glc_lat_prs_bem_aeg_pan_amr_bos_sun_hin_cic_mcd_swt_tag_tha_owc_knd_igb_dyu_aze_rom_guj_azi_xho_vie_sod_bam_tsw_dgb	-0.144989985914783	-0.342871935255793	0.732468597404241
846	amh_ben_fbf_prs_gam_wly_heb_lit_aze_azi_bam_ind_ven_ukr_por_bsq_dut_aeg_igb_mnd_afr_bul_xho_spa_bem_scr_fin_swt_zul_est_lat_hau_geo_alb_rom_mol_glc_owc_anl_arw_hun_dgb_bat_svk_sun_jpn_tml_kor_guj_pan_dyu_hin_mly_ctl_chh_mao_cnt_ita_swa_slo_tig_pol_cze_urd_grk_qcu_bos_fre_nor_tsw_sod_mcd_mlt_rus_jav_swe_lda_eng_yor_tag_tha_amr_knd_ewe_moo_uzb_ger_krd_tur_akn_vie_sid_tsn_ses_cic	-1.17708506180141	-2.90140164256036	0.00463715919512816
847	anl_hin_xho_fre_sid_hau_mlt_nor_tur_aze_tsn_jav_swa_urd_dut_bsq_por_sod_tsw_mnd_rus_bul_dyu_lit_dgb_scr_hun_bam_ses_fin_swe_gam_geo_ita_pan_svk_mol_wly_chh_ben_est_yor_ind_afr_mao_jpn_tml_kor_rom_krd_bem_ukr_tag_mcd_owc_mly_cnt_arw_ewe_eng_heb_spa_lat_cze_grk_qcu_ctl_prs_pol_moo_amh_ger_amr_slo_sun_alb_lda_bos_zul_bat_tha_tig_knd_cic_fbf_uzb_glc_guj_azi_akn_vie_aeg_ven_igb_swt	-0.319796295973835	-0.756842319880563	0.451057487126597
848	gam_cze_swt_ita_tig_wly_sid_pan_azi_uzb_ses_ind_dgb_bul_lat_bsq_pol_sod_lda_mnd_eng_glc_fbf_rus_dyu_lit_est_tsw_ven_hun_dut_hau_geo_slo_scr_spa_fre_amr_aeg_rom_fin_swa_mao_grk_bat_jpn_knd_kor_afr_arw_tsn_krd_tag_alb_amh_sun_cnt_guj_akn_prs_chh_ukr_ben_ctl_mol_qcu_urd_svk_swe_ewe_anl_hin_owc_ger_mly_mcd_xho_por_cic_jav_tha_heb_tml_igb_yor_aze_bos_nor_tur_bam_vie_mlt_moo_bem_zul	-0.679330373144872	-1.62554897009962	0.107429831425643
849	sid_bos_zul_mol_gam_owc_amh_spa_uzb_azi_igb_ind_ven_dut_ukr_bsq_por_mlt_swt_cnt_krd_cze_dyu_arw_ewe_urd_hun_cic_tsn_fin_scr_amr_geo_guj_ita_ben_svk_wly_anl_rus_est_fbf_bat_mcd_sun_jpn_tml_kor_glc_grk_moo_nor_tag_pan_aeg_mao_mnd_lit_ses_ger_hau_afr_ctl_pol_swe_qcu_lat_alb_slo_xho_chh_eng_tig_hin_jav_bul_akn_prs_bem_mly_tha_heb_knd_yor_lda_aze_fre_rom_tur_swa_vie_sod_bam_dgb_tsw	-0.802593376570783	-1.9336638643117	0.0561953800622476
850	gam_dut_ses_lit_amr_amh_aeg_glc_tur_azi_dgb_mao_zul_guj_svk_bsq_mcd_heb_tsw_cnt_krd_cze_igb_rom_ewe_ctl_hun_moo_swt_fin_bos_tig_geo_ukr_pan_ita_urd_hau_chh_spa_est_bam_tag_lat_mly_jpn_tml_kor_scr_swe_fbf_por_bat_grk_owc_sun_mnd_ger_xho_pol_mlt_afr_prs_alb_hin_qcu_rus_slo_arw_dyu_anl_mol_wly_bul_jav_fre_cic_eng_lda_ind_tha_sid_knd_akn_ven_aze_nor_ben_uzb_yor_vie_sod_tsn_swa_bem	0.126398805183031	0.29773686309417	0.766568107967692
851	tig_rus_akn_guj_wly_sid_anl_glc_aze_azi_tsw_jav_fbf_rom_fre_bsq_ben_hau_igb_cnt_afr_bos_bam_ukr_ses_ita_est_swa_cic_fin_svk_mlt_geo_lat_bul_nor_scr_owc_sod_prs_hun_swt_sun_cze_mao_jpn_tml_kor_krd_arw_dgb_mcd_mly_hin_chh_bat_mnd_pan_tsn_slo_heb_eng_dut_spa_urd_qcu_por_ctl_alb_moo_gam_ger_amh_grk_tag_mol_zul_swe_ven_ind_tha_amr_knd_yor_ewe_tur_pol_lit_uzb_bem_vie_aeg_xho_dyu_lda	-0.378487381550623	-0.898014337702608	0.371496927157243
852	amr_lit_bem_pol_mlt_wly_heb_eng_uzb_tur_ven_mly_tsw_afr_hin_bsq_alb_aeg_swt_mnd_ita_pan_tsn_guj_igb_rus_est_fbf_lda_hun_dut_amh_geo_cze_scr_slo_ukr_sod_gam_por_fin_yor_bat_ctl_sun_jpn_tml_kor_mol_nor_akn_mcd_jav_svk_owc_mao_cnt_swe_dgb_fre_sid_urd_rom_krd_prs_qcu_arw_spa_bos_bam_anl_lat_chh_bul_ind_grk_moo_glc_zul_tag_tha_tig_knd_swa_xho_azi_ben_ger_aze_cic_vie_hau_ewe_dyu_ses	-0.678751054985762	-1.62578527992695	0.107379446907395
853	aeg_eng_yor_lit_sid_sod_amh_pol_aze_tur_tsw_sun_dgb_spa_bul_bsq_ukr_gam_bam_mnd_prs_urd_fbf_rom_bem_lat_est_swa_moo_fin_fre_chh_geo_afr_scr_bos_svk_anl_amr_swe_hun_zul_mao_ger_jav_jpn_tml_kor_pan_dut_ewe_ben_ind_mcd_tig_bat_cnt_slo_dyu_ctl_owc_grk_alb_nor_mol_qcu_hin_krd_glc_xho_mlt_arw_heb_guj_tag_rus_ven_por_tsn_mly_tha_hau_knd_igb_cic_azi_ita_cze_uzb_akn_vie_wly_ses_swt_lda	-0.574119186651665	-1.36993375252906	0.174005962331054
854	chh_alb_xho_rus_heb_amh_sid_grk_azi_aze_zul_ind_akn_pol_nor_bsq_lit_mlt_swa_cnt_slo_ben_bam_mcd_bem_svk_fin_yor_dgb_hun_scr_wly_geo_rom_eng_ita_arw_amr_owc_afr_est_ven_jav_fre_mao_jpn_tml_kor_ukr_spa_ewe_glc_mly_ger_anl_bat_mnd_krd_lda_por_sod_guj_swe_bos_pan_qcu_bul_dut_cze_ses_gam_urd_aeg_prs_tag_hin_swt_ctl_cic_sun_tha_hau_knd_dyu_tsn_uzb_lat_mol_tur_fbf_vie_tig_igb_tsw_moo	0.509663499601838	1.20004582323307	0.233169641200728
855	anl_ger_bam_glc_hau_sid_mlt_lit_tur_aze_igb_bat_tsw_bos_bul_bsq_krd_heb_dyu_mnd_ukr_afr_bem_arw_tsn_ita_hun_cic_zul_fin_ben_owc_geo_svk_swe_por_urd_gam_aeg_eng_est_swa_mao_grk_tag_jpn_knd_kor_rom_rus_ven_spa_jav_nor_amh_mly_cnt_cze_ewe_slo_tig_dut_pol_mcd_fre_qcu_ctl_alb_hin_dgb_wly_scr_amr_mol_sun_prs_akn_pan_moo_ind_tha_chh_tml_fbf_yor_azi_lat_guj_uzb_ses_vie_sod_lda_swt_xho	0.0616056894113214	0.144877672465491	0.885120972607852
856	amh_grk_ewe_pol_chh_gam_mlt_rus_aze_azi_ven_tag_tsw_swe_pan_bsq_lat_tig_moo_cnt_bos_mol_igb_dut_bem_fre_est_swa_swt_hun_ger_hau_geo_glc_urd_ukr_lit_wly_heb_spa_fin_dyu_mly_svk_jav_jpn_knd_kor_mcd_scr_bam_nor_sun_arw_aeg_bat_mnd_rom_fbf_prs_amr_guj_afr_slo_krd_qcu_bul_eng_cze_zul_sid_alb_owc_ita_mao_ben_yor_hin_xho_ind_tha_anl_tml_akn_ses_uzb_ctl_por_tur_lda_vie_sod_tsn_dgb_cic	-0.211987504605071	-0.500142203409391	0.61815636750304
857	gam_arw_lda_guj_amr_sid_heb_hin_uzb_tur_dgb_bat_ven_svk_glc_bsq_ger_chh_cic_mnd_nor_ukr_bem_mol_swa_krd_fin_fbf_igb_est_bul_anl_geo_spa_eng_alb_swe_sod_mlt_rom_hun_bam_mao_ctl_ind_jpn_knd_kor_grk_dut_xho_scr_tag_pol_tig_mly_cnt_afr_moo_prs_wly_fre_cze_por_lit_qcu_rus_ita_ben_ses_amh_mcd_hau_lat_sun_slo_yor_urd_akn_jav_tha_owc_tml_tsw_dyu_azi_bos_pan_aze_swt_vie_aeg_ewe_zul_tsn	-0.00749441200054078	-0.0176706699412616	0.985939434216215
858	sid_bos_zul_mol_amr_aeg_chh_rus_tur_uzb_akn_mao_ses_prs_glc_bsq_eng_mlt_ewe_mnd_ben_bul_yor_alb_ven_fre_fin_bem_bam_est_afr_amh_geo_por_ctl_urd_hin_gam_heb_guj_hun_swa_ind_dut_mly_jpn_knd_kor_pol_lit_dyu_svk_bat_spa_tig_jav_cnt_lat_fbf_pan_sod_rom_scr_grk_ita_qcu_krd_cze_ukr_swt_anl_arw_wly_ger_tag_mcd_cic_swe_moo_sun_tha_owc_tml_lda_tsn_aze_slo_nor_azi_igb_vie_hau_tsw_xho_dgb	0.0516347721133818	0.121483485547824	0.90357019890849
859	aeg_krd_lda_bos_heb_amh_chh_svk_azi_tur_bam_ind_akn_rus_pan_bsq_slo_owc_ewe_cnt_ita_hin_yor_mcd_dyu_ukr_fin_dgb_xho_hun_dut_tig_geo_eng_ctl_ger_scr_sid_wly_cze_est_tsw_sun_prs_mao_jpn_knd_kor_arw_bul_swt_glc_tag_rom_mlt_jav_mnd_spa_bem_mol_gam_nor_swe_lat_guj_qcu_fre_afr_lit_cic_hau_ben_amr_alb_mly_por_igb_pol_ven_bat_tha_anl_tml_fbf_moo_uzb_urd_grk_aze_tsn_vie_sod_ses_zul_swa	0.0725643449402987	0.170785152365191	0.864763722888042
860	sod_ita_dgb_rom_anl_amh_gam_guj_azi_uzb_akn_tag_moo_lit_urd_bsq_fre_amr_ses_mnd_spa_hin_tsw_krd_zul_pol_est_igb_lda_hun_slo_aeg_geo_eng_nor_bul_ukr_mlt_hau_afr_fin_fbf_mly_dut_sun_jpn_tml_kor_cze_mol_swt_scr_bat_arw_heb_jav_cnt_lat_ven_ctl_sid_svk_por_grk_alb_qcu_ger_pan_glc_tsn_owc_ben_chh_mcd_ind_bos_cic_prs_ewe_mao_tha_wly_knd_yor_dyu_aze_swe_rus_tur_bam_vie_tig_xho_bem_swa	-0.420718112601295	-0.998659929590161	0.320550813679886
861	gam_mol_akn_dut_wly_sod_anl_afr_azi_tur_tsw_sun_dyu_bul_por_bsq_urd_amr_xho_cnt_fre_glc_ewe_hin_zul_arw_est_fbf_swa_hun_eng_hau_geo_cze_rom_slo_krd_mlt_chh_ita_fin_cic_bat_rus_jav_jpn_tml_kor_guj_mcd_moo_ben_tag_ctl_sid_mly_mnd_lat_dgb_nor_tig_bos_swe_prs_ukr_qcu_svk_pol_grk_bem_heb_ger_amh_pan_ind_spa_yor_scr_bam_mao_tha_aeg_knd_ses_tsn_aze_alb_lit_uzb_ven_vie_owc_igb_swt_lda	-0.479466139130447	-1.13979528415786	0.257298681937087
862	aeg_mol_zul_afr_heb_sid_tig_rom_uzb_azi_dgb_bat_ven_glc_grk_bsq_arw_wly_xho_mnd_spa_eng_tsw_ukr_ewe_ger_fin_ses_swa_est_por_owc_geo_urd_pan_fre_slo_anl_hau_ben_hun_moo_jav_rus_mao_jpn_tml_kor_swe_nor_igb_pol_sun_ita_amr_tag_cnt_scr_swt_mcd_gam_hin_cze_guj_lat_qcu_prs_alb_bul_yor_sod_svk_chh_krd_ind_ctl_dyu_dut_bam_mly_tha_amh_knd_cic_bem_aze_lit_bos_tur_lda_vie_mlt_fbf_tsn_akn	-0.0558476534684889	-0.131638634572736	0.89555449299821
863	chh_ben_xho_grk_heb_owc_aeg_pol_uzb_azi_bam_ind_tsw_ukr_afr_bsq_eng_gam_moo_cnt_mol_glc_lda_bul_igb_guj_hun_akn_swt_est_krd_amh_geo_rom_hin_fre_bos_anl_mlt_scr_fin_zul_mly_rus_mao_jpn_knd_kor_urd_ger_ewe_por_tag_alb_amr_sun_mnd_pan_yor_cze_sod_spa_ctl_dut_mcd_qcu_prs_arw_svk_bem_wly_ita_sid_lit_jav_lat_dgb_slo_dyu_bat_tha_tig_tml_cic_ses_tur_swe_nor_aze_fbf_vie_hau_ven_swa_tsn	-0.150946414677243	-0.356547150567866	0.722238506591711
864	heb_cze_igb_prs_chh_amh_gam_hin_tur_azi_ses_sun_yor_lit_svk_bsq_slo_aeg_lda_mnd_por_spa_moo_glc_bam_pol_fin_swa_tsw_est_rom_sod_geo_ger_pan_rus_dut_mlt_amr_ben_hun_xho_bat_nor_jav_jpn_tml_kor_scr_fre_swt_bul_tag_arw_hau_mly_cnt_guj_ven_urd_tig_grk_mcd_ctl_krd_qcu_alb_bos_ita_cic_wly_lat_sid_mol_ind_ukr_akn_afr_zul_mao_tha_anl_knd_tsn_dyu_uzb_swe_eng_aze_fbf_vie_owc_dgb_ewe_bem	-1.03511650302088	-2.5232464687746	0.0133248336837096
865	chh_swe_zul_fre_hau_tig_anl_prs_azi_aze_dyu_jav_ewe_svk_pan_bsq_glc_sod_cic_cnt_krd_lit_igb_bul_ven_arw_hun_lda_dgb_fin_slo_heb_geo_lat_guj_grk_bos_mlt_amh_urd_est_ses_bat_afr_ind_jpn_knd_kor_eng_rus_swa_cze_mao_ita_gam_tag_mnd_nor_tsw_spa_amr_rom_dut_pol_ukr_qcu_hin_ben_por_yor_wly_ger_sid_scr_mly_alb_fbf_mcd_tsn_sun_tha_aeg_tml_xho_bem_uzb_mol_ctl_tur_moo_vie_owc_swt_akn_bam	-0.40869125078565	-0.968573348758678	0.33527030737575
866	sod_dut_ewe_bos_aeg_sid_heb_grk_aze_uzb_xho_ind_bem_ukr_guj_bsq_rom_amr_swa_mnd_rus_por_bam_alb_tsn_ben_hun_dgb_ven_est_svk_mlt_geo_eng_krd_cze_fre_gam_amh_lat_fin_fbf_bat_ctl_mao_jpn_tml_kor_urd_nor_moo_pan_jav_slo_wly_mly_cnt_mcd_dyu_bul_hau_lit_spa_glc_mol_qcu_hin_arw_scr_swt_anl_afr_owc_ger_tag_swe_tsw_pol_zul_sun_tha_chh_knd_akn_yor_azi_ita_prs_tur_igb_vie_tig_cic_lda_ses	0.0345915778883058	0.0814809905718839	0.935234543898269
867	hau_pan_bam_por_anl_aeg_chh_dut_tur_azi_ewe_ind_cic_hin_rom_bsq_krd_tig_dgb_cnt_svk_eng_akn_fre_ven_glc_fin_yor_igb_est_lit_gam_geo_ctl_lat_urd_cze_sid_owc_bul_hun_zul_mao_slo_jav_jpn_knd_kor_ita_afr_swt_ukr_tag_ben_amr_sun_mnd_mol_tsn_arw_sod_mcd_spa_pol_alb_qcu_bos_rus_ger_ses_mlt_guj_wly_prs_mly_grk_moo_nor_lda_bat_tha_heb_tml_xho_swa_aze_scr_swe_uzb_fbf_vie_amh_bem_dyu_tsw	-0.0515332474905889	-0.121310674034772	0.90370669210057
868	hau_ita_igb_nor_owc_sid_wly_alb_azi_tur_cic_bat_dyu_cze_lit_bsq_svk_amr_lda_cnt_rom_glc_bam_hin_ewe_ukr_est_ven_bem_hun_por_anl_geo_grk_arw_eng_ger_gam_amh_pan_fin_fbf_mly_swe_tag_jpn_knd_kor_slo_scr_akn_bos_sun_dut_mlt_ind_mnd_ctl_swa_bul_aeg_mol_fre_prs_urd_qcu_pol_rus_guj_yor_tig_ben_sod_mcd_jav_krd_tsn_afr_xho_mao_tha_chh_tml_dgb_tsw_aze_lat_spa_uzb_moo_vie_heb_zul_ses_swt	-0.16346184227117	-0.3859616102262	0.700406625686
869	amh_slo_bem_nor_owc_wly_tig_mcd_tur_aze_tsn_bat_bam_lat_alb_bsq_rom_amr_lda_cnt_spa_grk_moo_guj_zul_afr_est_dyu_yor_fin_mol_sod_geo_ukr_rus_fre_svk_chh_sid_urd_hun_igb_mao_lit_ind_jpn_tml_kor_swe_scr_swt_ben_tag_bul_heb_sun_mnd_krd_ven_ita_gam_ger_prs_hin_arw_qcu_glc_eng_pol_xho_aeg_ctl_anl_bos_mly_por_tsw_dut_cic_jav_tha_hau_knd_akn_fbf_azi_pan_cze_uzb_dgb_vie_mlt_ewe_ses_swa	0.802082843497967	1.90614278141288	0.059719715234517
870	sid_eng_tsw_hin_anl_owc_chh_arw_azi_uzb_yor_sun_ses_nor_ukr_bsq_guj_amh_cic_cnt_mol_alb_moo_dut_ewe_urd_hun_zul_tsn_est_rom_heb_geo_mcd_rus_fre_bul_hau_wly_ben_fin_lda_tag_por_jav_jpn_knd_kor_grk_bos_dgb_svk_ind_swe_mlt_bat_mnd_afr_bam_glc_amr_cze_lat_prs_ita_qcu_pan_scr_ger_swt_tig_spa_gam_lit_mly_pol_fbf_ctl_xho_mao_tha_sod_tml_akn_dyu_tur_slo_krd_aze_bem_vie_aeg_ven_swa_igb	-0.365364823457524	-0.867061751835398	0.388139830880933
871	owc_lat_moo_dut_sid_sod_chh_ctl_aze_uzb_fbf_sun_swa_rus_nor_bsq_rom_hau_ewe_cnt_prs_swe_igb_afr_dyu_arw_hun_zul_bem_est_ger_amr_geo_urd_glc_hin_guj_gam_mlt_bos_fin_ses_mao_krd_tag_jpn_knd_kor_mol_slo_tsw_bul_bat_eng_heb_jav_mnd_cze_tsn_scr_amh_pol_fre_alb_ben_qcu_ita_spa_por_akn_tig_ukr_aeg_lit_ind_grk_swt_mcd_cic_mly_tha_wly_tml_xho_dgb_azi_svk_pan_tur_bam_vie_anl_lda_ven_yor	-0.164190459450426	-0.387501949795127	0.699270073572537
872	hau_urd_tsn_ita_aeg_tig_heb_nor_aze_tur_moo_tag_ses_lit_alb_bsq_bos_mlt_ewe_mnd_hin_pan_dyu_cze_ven_por_fin_fbf_xho_hun_ger_chh_geo_eng_grk_slo_fre_anl_gam_dut_est_dgb_mly_scr_bat_jpn_knd_kor_ctl_ukr_lda_lat_ind_svk_owc_jav_cnt_guj_zul_ben_wly_pol_krd_afr_swe_qcu_arw_mol_bul_yor_amh_rus_sod_spa_sun_glc_swt_prs_cic_mao_tha_amr_tml_swa_bam_azi_mcd_rom_uzb_tsw_vie_sid_igb_akn_bem	-0.436603703543467	-1.03589852801438	0.302935550893485
873	hau_prs_xho_bos_heb_amh_aeg_rus_aze_uzb_cic_mly_moo_slo_ctl_bsq_grk_wly_swa_cnt_rom_lat_bam_svk_yor_dut_hun_tsw_zul_est_pan_sod_geo_arw_pol_eng_por_anl_owc_scr_fin_ewe_tag_mol_mao_jpn_knd_kor_glc_lit_ses_ita_sun_afr_sid_ind_mnd_cze_lda_ger_tig_spa_guj_alb_urd_qcu_ukr_swe_bul_igb_gam_krd_amr_fre_jav_nor_dyu_mcd_fbf_bat_tha_chh_tml_dgb_ven_azi_ben_hin_tur_tsn_vie_mlt_swt_akn_bem	-0.52094076843794	-1.24005425787347	0.218075031593612
874	amr_ctl_dgb_lit_sod_chh_heb_urd_uzb_azi_yor_tag_ven_prs_bul_bsq_rus_aeg_swa_mnd_afr_rom_akn_mcd_igb_grk_est_ewe_fbf_hun_krd_wly_geo_slo_hin_pol_cze_mlt_owc_dut_fin_bem_ind_guj_mao_jpn_tml_kor_spa_por_cic_fre_sun_svk_anl_bat_cnt_eng_moo_ben_gam_lat_bos_swe_nor_qcu_ita_glc_alb_lda_hau_pan_sid_scr_jav_arw_swt_ger_zul_mly_tha_tig_knd_tsn_ses_tur_ukr_mol_aze_xho_vie_amh_tsw_bam_dyu	-0.890402699478147	-2.16093487841748	0.0332694726313654
875	tig_bos_dgb_hin_heb_aeg_chh_guj_uzb_azi_tsw_tag_akn_lat_alb_bsq_ben_anl_igb_cnt_spa_krd_lda_dut_moo_pol_hun_zul_swa_est_rom_mlt_geo_grk_cze_ukr_mcd_sod_sid_urd_fin_xho_sun_glc_jav_jpn_knd_kor_nor_afr_swt_fre_bat_svk_hau_mly_mnd_rus_yor_pan_amr_lit_mol_ctl_scr_qcu_slo_swe_por_fbf_owc_ger_amh_prs_mao_eng_dyu_bul_ven_ind_tha_wly_tml_tsn_ewe_aze_ita_arw_tur_ses_vie_gam_bam_bem_cic	0.369621352972228	0.872149880300232	0.385372722228021
876	mlt_spa_ses_swe_tig_wly_gam_dut_azi_uzb_swt_mly_ewe_arw_rus_bsq_ukr_sod_bem_cnt_mcd_lat_igb_cze_lda_eng_est_akn_zul_fin_lit_anl_geo_guj_alb_nor_bos_hau_amr_scr_hun_fbf_tag_krd_ind_jpn_tml_kor_ita_ctl_swa_rom_mao_urd_sid_jav_mnd_por_dgb_slo_owc_svk_grk_prs_pol_qcu_mol_fre_ger_dyu_chh_hin_amh_glc_bat_afr_bam_pan_moo_sun_tha_aeg_knd_yor_tsw_tur_bul_ben_aze_tsn_vie_heb_ven_xho_cic	-0.69081497161609	-1.6562694614634	0.101037653605198
877	owc_pol_ewe_grk_heb_gam_amr_mol_aze_uzb_bem_bat_igb_por_ben_bsq_rus_sid_dyu_cnt_afr_lit_cic_krd_fbf_mcd_fin_tsw_yor_hun_pan_sod_geo_scr_lat_svk_ukr_mlt_chh_nor_est_ven_jav_rom_mly_jpn_knd_kor_alb_arw_bam_ger_sun_bos_tig_mao_mnd_slo_moo_hin_hau_eng_prs_guj_spa_qcu_glc_bul_dut_lda_anl_ita_aeg_urd_ind_ctl_ses_cze_akn_tag_tha_amh_tml_swa_xho_tur_swe_fre_azi_swt_vie_wly_zul_tsn_dgb	0.418890816615873	0.988439936169639	0.325501952530077
878	tig_por_tsn_alb_sod_amh_gam_bul_uzb_aze_ven_jav_yor_rom_arw_bsq_hin_amr_tsw_mnd_guj_spa_dyu_mcd_dgb_dut_fin_igb_fbf_hun_ben_aeg_geo_pan_pol_lat_mol_hau_owc_cze_est_bem_tag_svk_sun_jpn_knd_kor_urd_slo_ewe_ita_mly_ger_anl_mao_cnt_swe_zul_fre_wly_nor_grk_krd_bos_qcu_rus_ukr_ctl_swa_sid_scr_heb_prs_bat_lit_cic_eng_akn_ind_tha_mlt_tml_moo_swt_azi_afr_glc_tur_lda_vie_chh_xho_bam_ses	0.0998690069079874	0.23497742346198	0.814742860970034
879	sod_fre_tsn_ben_mlt_chh_owc_hin_azi_tur_moo_ind_bem_arw_lat_bsq_lit_wly_swt_cnt_slo_eng_xho_bos_bam_ita_hun_ewe_akn_fin_grk_anl_geo_spa_guj_cze_ctl_sid_gam_krd_est_yor_tag_bul_sun_jpn_tml_kor_urd_prs_swa_mcd_mly_rom_tig_mao_mnd_svk_ses_dut_aeg_pol_scr_afr_ukr_qcu_por_ger_swe_cic_amh_alb_amr_rus_jav_glc_igb_pan_fbf_bat_tha_heb_knd_lda_ven_uzb_nor_mol_aze_tsw_vie_hau_dyu_dgb_zul	0.300326172424787	0.708385105628022	0.480477944886403
880	mlt_pan_swa_ctl_amr_amh_chh_rus_uzb_aze_swt_mly_dyu_swe_rom_bsq_hin_hau_fbf_cnt_pol_krd_dgb_grk_cic_mol_est_bam_igb_fin_prs_tig_geo_por_lat_ita_ger_sid_sod_eng_hun_akn_tag_ukr_ind_jpn_tml_kor_bul_cze_tsn_dut_sun_fre_gam_bat_mnd_glc_bem_urd_aeg_arw_svk_scr_ben_qcu_spa_mcd_alb_tsw_heb_slo_owc_afr_jav_guj_ses_bos_ven_mao_tha_anl_knd_yor_lda_azi_nor_lit_tur_xho_vie_wly_moo_ewe_zul	0.141843441162425	0.334331340819176	0.73888233494847
881	hau_grk_ven_ger_amr_wly_owc_rom_aze_azi_zul_ind_xho_ukr_pol_bsq_swe_heb_bem_mnd_mcd_rus_bam_ctl_dyu_ben_fin_cic_fbf_hun_krd_aeg_geo_glc_bul_fre_lit_mlt_amh_arw_est_ewe_mly_bos_mao_jpn_tml_kor_lat_pan_swt_por_jav_dut_gam_tag_cnt_nor_yor_scr_sid_prs_spa_slo_mol_qcu_guj_urd_eng_moo_tig_ita_sod_svk_sun_hin_dgb_afr_tsn_bat_tha_chh_knd_swa_akn_uzb_alb_cze_tur_igb_vie_anl_tsw_lda_ses	-0.923439488891228	-2.24736005257974	0.0269814099788515
882	wly_nor_yor_rom_anl_aeg_owc_rus_tur_uzb_igb_tag_cic_ctl_lat_bsq_mcd_mlt_zul_cnt_glc_pan_lda_arw_ven_lit_fin_swt_tsn_hun_urd_sod_geo_bos_slo_bul_prs_sid_heb_svk_est_moo_mly_por_ind_jpn_knd_kor_eng_ukr_akn_fre_sun_mol_hau_mao_mnd_scr_bam_guj_chh_swe_ben_ger_krd_qcu_alb_spa_grk_bem_tig_cze_gam_pol_jav_ita_xho_afr_ewe_bat_tha_amr_tml_swa_tsw_azi_dut_hin_aze_dgb_vie_amh_fbf_dyu_ses	-0.267817870039163	-0.633110611754906	0.528215202700819
883	amr_mol_ses_rom_mlt_heb_owc_cze_uzb_azi_bem_bat_akn_ben_scr_bsq_afr_sid_bam_cnt_grk_dut_igb_lit_dgb_slo_fin_yor_xho_hun_alb_sod_geo_pan_ukr_krd_glc_anl_aeg_prs_est_moo_mly_bos_sun_jpn_knd_kor_eng_urd_fbf_hin_tag_pol_amh_ind_mnd_svk_tsw_lat_gam_ctl_mcd_spa_rus_qcu_ger_arw_guj_zul_tig_fre_hau_por_mao_swe_tsn_nor_dyu_jav_tha_wly_tml_cic_swt_aze_bul_ita_tur_swa_vie_chh_ewe_lda_ven	-0.615682016612904	-1.46933898080601	0.145115629202655
884	hau_por_tsw_spa_aeg_chh_amr_slo_uzb_aze_igb_tag_akn_cze_grk_bsq_guj_gam_bam_mnd_svk_pol_ses_urd_fbf_ukr_est_yor_swa_fin_ger_wly_geo_glc_lit_afr_prs_sod_anl_scr_hun_ven_mao_nor_bat_jpn_tml_kor_eng_mol_lda_dut_sun_fre_amh_jav_cnt_ita_dyu_lat_owc_swe_ben_bul_ctl_qcu_alb_krd_pan_swt_mlt_bos_tig_hin_mly_rom_xho_arw_bem_ind_tha_heb_knd_dgb_moo_tur_mcd_rus_azi_cic_vie_sid_ewe_tsn_zul	0.162674636276992	0.382790194254691	0.702748826106963
885	anl_ukr_dgb_guj_gam_amh_hau_mol_aze_uzb_igb_jav_bam_pan_bul_bsq_afr_sod_dyu_mnd_prs_lit_ses_glc_cic_rus_hun_ewe_bem_est_ger_mlt_geo_hin_fre_slo_ita_heb_chh_cze_fin_akn_bat_scr_tag_jpn_tml_kor_arw_ben_swt_urd_ind_por_amr_mly_cnt_krd_fbf_eng_wly_lat_swe_grk_rom_qcu_mcd_svk_ctl_swa_sid_alb_owc_bos_sun_pol_moo_spa_ven_mao_tha_tig_knd_lda_tsw_azi_dut_nor_tur_yor_vie_aeg_zul_xho_tsn	-0.969863132574977	-2.36078586177318	0.0203243748949821
886	tig_swe_igb_ctl_amh_heb_gam_krd_aze_tur_bam_mao_dgb_ben_ita_bsq_pan_aeg_dyu_mnd_prs_slo_ses_cze_ven_alb_est_swt_fbf_fin_svk_mlt_geo_afr_bos_scr_lit_sid_sod_nor_hun_akn_ind_hin_sun_jpn_tml_kor_grk_mol_tsw_spa_jav_mcd_chh_tag_cnt_rom_ewe_lat_wly_bul_pol_urd_rus_qcu_ger_por_dut_cic_anl_eng_owc_arw_bat_fre_swa_ukr_moo_mly_tha_hau_knd_zul_bem_azi_guj_glc_uzb_yor_vie_amr_lda_tsn_xho	-0.290465816313719	-0.686806659093025	0.49391358122582
887	heb_scr_ewe_urd_gam_anl_owc_arw_tur_uzb_xho_mly_dgb_rom_alb_bsq_lat_hau_fbf_mnd_pol_guj_igb_grk_cic_rus_fin_dyu_zul_hun_lit_chh_geo_ukr_hin_slo_krd_sod_tig_afr_est_yor_jav_ben_mao_jpn_tml_kor_pan_spa_moo_glc_bat_ctl_sid_ind_cnt_mol_ven_eng_amh_mcd_prs_bul_svk_qcu_swe_ger_bos_tsn_amr_fre_aeg_cze_tag_dut_bem_por_tsw_sun_tha_wly_knd_akn_lda_aze_ita_nor_azi_bam_vie_mlt_ses_swt_swa	0.0490885099194564	0.115544594369079	0.908262596861607
888	owc_krd_bam_bos_hau_anl_amh_arw_uzb_tur_moo_mly_cic_ukr_cze_bsq_dut_aeg_tsn_mnd_rom_mcd_igb_ita_ewe_slo_est_lda_fbf_hun_glc_tig_geo_guj_scr_svk_pol_heb_sid_alb_fin_ses_sun_lit_tag_jpn_knd_kor_nor_por_tsw_lat_jav_hin_wly_mao_cnt_pan_akn_ben_mlt_bul_afr_eng_mol_qcu_urd_ger_fre_bem_amr_grk_gam_ctl_ind_prs_dgb_swe_xho_bat_tha_sod_tml_ven_swt_azi_spa_rus_aze_dyu_vie_chh_zul_yor_swa	-0.775869466874175	-1.8682634614667	0.0648736853827948
889	aeg_glc_tsn_prs_tig_amh_heb_hin_tur_aze_akn_bat_swt_swe_krd_bsq_cze_sid_cic_mnd_ger_rus_dyu_nor_tsw_pan_fin_ewe_xho_est_lat_anl_geo_svk_ukr_fre_por_sod_gam_dut_hun_igb_sun_bul_mao_jpn_knd_kor_scr_guj_lda_slo_jav_eng_amr_ind_cnt_arw_swa_ben_owc_lit_bos_afr_urd_qcu_ctl_spa_grk_ven_mlt_pol_wly_alb_mly_mol_moo_ita_zul_tag_tha_hau_tml_bam_ses_uzb_mcd_rom_azi_bem_vie_chh_fbf_yor_dgb	-0.660368017607516	-1.58226541083203	0.11698403729144
890	wly_bul_yor_ctl_chh_owc_amr_cze_azi_uzb_bam_mao_zul_spa_slo_bsq_ita_hau_moo_cnt_rus_ben_tsw_pan_tsn_ukr_est_ven_dyu_hun_arw_heb_geo_hin_lat_fre_por_aeg_gam_rom_fin_lda_bat_guj_ind_jpn_knd_kor_bos_mol_ses_dut_sun_krd_sid_jav_mnd_afr_ewe_prs_sod_grk_ger_nor_glc_qcu_mcd_eng_alb_fbf_anl_scr_mlt_pol_tag_swe_dgb_lit_akn_mly_tha_tig_tml_swt_cic_tur_urd_svk_aze_xho_vie_amh_swa_bem_igb	-0.466891832480608	-1.10997758347325	0.269870491787561
891	wly_eng_tsw_prs_heb_gam_sid_rus_azi_aze_ses_ind_moo_scr_ita_bsq_afr_chh_swt_mnd_mol_svk_yor_ctl_dgb_bos_fin_swa_zul_hun_pol_aeg_geo_urd_por_nor_ger_amh_tig_slo_est_fbf_mly_fre_jav_jpn_tml_kor_pan_dut_dyu_krd_bat_hin_sod_tag_cnt_spa_ewe_rom_amr_swe_lit_cze_ukr_qcu_arw_guj_grk_xho_anl_lat_mlt_glc_mao_bul_lda_ben_cic_sun_tha_hau_knd_bam_ven_tur_mcd_alb_uzb_igb_vie_owc_akn_bem_tsn	0.496880012448381	1.17320906519222	0.243708050806966
892	owc_prs_bam_lit_heb_aeg_gam_por_azi_aze_zul_mly_bem_bul_glc_bsq_rom_mlt_lda_cnt_afr_ita_dyu_ger_dgb_bos_hun_moo_ses_fin_ukr_sod_geo_spa_urd_scr_lat_wly_amh_ben_est_tsn_bat_pan_jav_jpn_knd_kor_rus_nor_ewe_swe_tag_pol_hau_mao_mnd_alb_swa_slo_anl_arw_mol_guj_hin_qcu_eng_cze_fre_fbf_chh_ctl_amr_dut_ind_mcd_swt_grk_tsw_sun_tha_tig_tml_yor_akn_uzb_svk_krd_tur_xho_vie_sid_igb_ven_cic	0.359527628461143	0.846443594224654	0.39947812190631
893	sod_grk_igb_glc_amh_owc_tig_ctl_tur_uzb_dyu_bat_swa_mol_lat_bsq_svk_anl_tsw_mnd_swe_prs_akn_afr_bem_bul_fin_cic_zul_hun_ukr_gam_geo_rom_ben_mcd_pan_aeg_mlt_scr_est_yor_sun_hin_mao_jpn_tml_kor_alb_ita_bam_pol_tag_por_sid_jav_cnt_guj_ewe_spa_heb_bos_dut_arw_eng_qcu_urd_fre_lit_ses_wly_ger_hau_rus_mly_cze_fbf_nor_lda_ind_tha_chh_knd_dgb_moo_aze_slo_krd_azi_xho_vie_amr_tsn_ven_swt	-0.573634830119899	-1.369456572102	0.174154484287581
894	chh_spa_yor_glc_mlt_amr_wly_slo_aze_uzb_dyu_ind_tsn_lit_ger_bsq_por_sid_igb_mnd_alb_lat_swa_ben_tsw_ukr_est_dgb_xho_fin_scr_gam_geo_bos_ita_swe_hin_sod_owc_mcd_hun_ses_mly_fre_tag_jpn_tml_kor_dut_rom_akn_urd_sun_svk_tig_jav_cnt_grk_ewe_krd_amh_mol_afr_rus_eng_qcu_bul_ctl_pol_cic_anl_cze_hau_nor_mao_pan_lda_arw_moo_bat_tha_aeg_knd_bem_swt_azi_prs_guj_tur_bam_vie_heb_ven_zul_fbf	0.262312066733859	0.617786941466198	0.538225674601998
895	sid_swe_swt_cze_aeg_amh_tig_eng_aze_azi_ses_ind_dgb_slo_mol_bsq_afr_heb_lda_mnd_rom_pan_akn_nor_fbf_dut_est_ven_cic_fin_fre_anl_geo_svk_ben_ita_hin_wly_mlt_pol_hun_moo_sun_lit_mly_jpn_knd_kor_bul_ger_dyu_alb_mao_lat_chh_tag_cnt_bos_ewe_urd_amr_arw_grk_mcd_rus_qcu_prs_glc_spa_swa_gam_ctl_hau_guj_bat_por_bam_krd_tsn_jav_tha_owc_tml_igb_tsw_uzb_scr_ukr_tur_zul_vie_sod_bem_yor_xho	0.29141120077601	0.686333117693959	0.494210701838904
896	anl_pol_tsw_ukr_aeg_sod_gam_prs_azi_tur_lda_sun_yor_rom_lit_bsq_spa_tig_dyu_cnt_nor_lat_swt_mol_bam_scr_fin_moo_zul_est_cze_wly_geo_svk_alb_eng_bul_chh_hau_swe_hun_bem_mao_ger_tag_jpn_tml_kor_ctl_arw_ewe_ben_jav_ita_amh_mly_mnd_hin_dgb_por_mlt_urd_bos_glc_dut_qcu_rus_slo_grk_tsn_owc_krd_sid_mcd_ind_afr_swa_fre_ven_bat_tha_amr_knd_xho_igb_aze_guj_pan_uzb_akn_vie_heb_fbf_cic_ses	-0.469162433975502	-1.11452308427185	0.267926819861327
897	mlt_cze_xho_glc_amh_sid_heb_bos_aze_tur_ven_ind_moo_urd_ctl_bsq_slo_amr_ewe_cnt_afr_eng_swa_pol_igb_lit_hun_yor_bam_fin_nor_wly_geo_scr_guj_bul_ita_anl_aeg_ger_est_akn_tag_fre_jav_jpn_tml_kor_prs_lat_bem_ben_mao_hin_tig_sun_mnd_ukr_lda_grk_owc_svk_por_dut_swe_qcu_rom_alb_mcd_dyu_gam_rus_hau_arw_bat_spa_tsn_pan_cic_mly_tha_sod_knd_fbf_zul_azi_mol_krd_uzb_swt_vie_chh_dgb_ses_tsw	-0.427169073272993	-1.0129547780647	0.313709925390686
898	wly_ita_yor_por_tig_amh_heb_alb_aze_tur_ewe_jav_xho_ctl_lit_bsq_rom_hau_zul_cnt_prs_cze_dgb_pan_swa_afr_est_akn_swt_hun_slo_amr_geo_hin_swe_dut_scr_gam_anl_ukr_fin_cic_ind_fre_bat_jpn_knd_kor_svk_rus_tsn_urd_sun_krd_aeg_mao_mnd_ben_fbf_mol_mlt_nor_bul_lat_spa_qcu_arw_pol_ger_ses_sid_mcd_chh_guj_tag_eng_lda_bos_tsw_mly_tha_sod_tml_igb_ven_uzb_glc_grk_azi_moo_vie_owc_dyu_bam_bem	-0.49732082328013	-1.18245677907125	0.240038855406511
899	anl_rom_ewe_spa_sid_gam_tig_krd_aze_tur_akn_tag_swa_alb_mcd_bsq_pol_aeg_zul_cnt_ukr_por_swt_pan_fbf_fre_fin_igb_lda_est_svk_amr_geo_guj_hin_eng_urd_owc_heb_afr_hun_xho_ind_rus_bat_jpn_tml_kor_slo_prs_yor_bul_mly_nor_sod_sun_mnd_ger_dyu_arw_mlt_swe_cze_bos_grk_qcu_lat_ben_scr_moo_amh_ita_hau_mol_jav_dut_ses_glc_cic_mao_tha_wly_knd_dgb_tsn_uzb_ctl_lit_azi_bam_vie_chh_bem_ven_tsw	-0.357443576832642	-0.84667285490522	0.399350944225902
900	tig_slo_bem_svk_gam_amh_heb_urd_tur_aze_dgb_ind_bam_grk_nor_bsq_ctl_amr_igb_cnt_hin_ger_tsw_ita_akn_prs_est_ven_dyu_hun_fre_wly_geo_guj_cze_pan_mol_aeg_owc_rus_fin_cic_mao_eng_bat_jpn_tml_kor_lit_spa_ses_dut_mly_bul_hau_jav_mnd_rom_xho_afr_mlt_ukr_bos_por_lat_qcu_scr_alb_ben_zul_anl_swe_chh_mcd_tag_pol_fbf_krd_moo_sun_tha_sod_knd_tsn_yor_azi_arw_glc_uzb_swa_vie_sid_swt_ewe_lda	-0.527315867524343	-1.25663601279281	0.212032671488704
901	sod_dut_tsn_ita_aeg_mlt_gam_guj_azi_tur_lda_jav_swt_svk_ukr_bsq_ger_anl_yor_cnt_ben_pol_tsw_swe_fbf_cze_est_bem_moo_hun_rus_heb_geo_eng_urd_fre_lit_amh_tig_scr_fin_zul_ind_afr_sun_jpn_knd_kor_prs_por_akn_pan_mao_nor_chh_mly_mnd_hin_swa_bul_sid_bos_grk_mcd_slo_qcu_lat_krd_rom_ses_amr_glc_owc_spa_bat_ctl_cic_alb_dgb_tag_tha_hau_tml_xho_ven_aze_mol_arw_uzb_dyu_vie_wly_igb_ewe_bam	-0.889379004155082	-2.1498974243868	0.0341579084687968
[truncated: 99 more rows]
