# Supplementary material for: Future Tense and Economic Decisions: Controlling for Cultural Evolution
Source: PLoS One. 2015 Jul 17;10(7):e0132145. doi: 10.1371/journal.pone.0132145 (PMC4506144; doi:10.1371/journal.pone.0132145)
Supplement: S8 Appendix — See README files within the various sub-folders. (ZIP) [file pone.0132145.s008.zip › S3_Code/Residuals_new/PGLS/PermuteResults/permute_B_SavingsWITHINFAM_72000.csv]

	ftr	r	t	p
1	owc_krd_tsw_eng_anl_heb_sod_lit_uzb_azi_bem_jav_tsn_lat_ger_bsq_scr_tig_bam_cnt_glc_arw_ses_ita_zul_cze_fin_swa_igb_est_pan_amh_geo_ben_grk_dut_mcd_chh_amr_rom_hun_dgb_ind_urd_mao_jpn_tml_kor_pol_por_ewe_fre_sun_alb_gam_tag_mnd_svk_moo_ukr_sid_swe_bos_guj_afr_qcu_hin_rus_mol_dyu_wly_slo_mlt_nor_mly_spa_xho_prs_fbf_bat_tha_aeg_knd_cic_ven_aze_ctl_bul_tur_akn_vie_hau_swt_lda_yor	-0.455334086421295	-1.07984809394753	0.283002369062814
2	aeg_ukr_tsw_scr_tig_chh_sid_urd_aze_tur_xho_mao_yor_prs_ctl_bsq_nor_amr_ven_cnt_lat_bul_bem_lit_ewe_hin_fin_tsn_dyu_est_pan_sod_geo_ben_eng_guj_rus_wly_gam_grk_hun_akn_tag_slo_jav_jpn_tml_kor_alb_fre_dgb_ita_ind_glc_hau_mly_mnd_krd_cic_por_anl_rom_arw_mcd_pol_qcu_cze_dut_mol_lda_heb_ger_amh_swe_sun_svk_fbf_bos_igb_bat_tha_owc_knd_swt_zul_azi_afr_spa_uzb_ses_vie_mlt_bam_moo_swa	0.0127138667772063	0.0299471014289046	0.976173414441795
3	owc_scr_ses_eng_gam_mlt_anl_ger_azi_uzb_ewe_sun_swa_glc_grk_bsq_dut_heb_akn_mnd_prs_slo_dgb_alb_igb_ita_hun_dyu_bem_fin_arw_chh_geo_pan_ben_fre_urd_hau_wly_lit_est_moo_bat_guj_mao_jpn_knd_kor_swe_nor_lda_svk_mly_spa_tig_tag_cnt_lat_swt_pol_sod_rom_por_rus_bos_qcu_afr_bul_mcd_zul_amr_cze_aeg_ukr_jav_krd_xho_ctl_ven_ind_tha_sid_tml_tsn_fbf_tur_mol_hin_aze_yor_vie_amh_cic_bam_tsw	-0.316167522649324	-0.748817435251399	0.45585699045972
4	wly_rus_ses_mcd_sid_owc_amr_svk_aze_uzb_tsw_ind_lda_rom_urd_bsq_grk_mlt_bem_cnt_nor_bos_fbf_arw_swt_fre_hun_swa_moo_fin_por_amh_geo_eng_guj_pan_lat_anl_tig_bul_est_bam_mao_dut_tag_jpn_tml_kor_glc_ukr_ven_alb_mly_slo_aeg_sun_mnd_spa_zul_ben_heb_swe_mol_afr_ctl_qcu_krd_ger_hin_xho_gam_pol_hau_cze_jav_lit_akn_ita_cic_bat_tha_chh_knd_dyu_yor_azi_prs_scr_tur_ewe_vie_sod_igb_dgb_tsn	0.117635577804886	0.276722075182293	0.78260760826275
5	owc_bos_lda_swe_gam_wly_tig_alb_azi_aze_zul_tag_bem_ger_grk_bsq_ukr_amr_dgb_cnt_slo_glc_moo_arw_tsn_ita_hun_ses_ewe_fin_spa_hau_geo_rom_pan_lat_mcd_mlt_amh_svk_est_tsw_bat_guj_sun_jpn_tml_kor_ben_lit_fbf_pol_mly_bul_sod_mao_mnd_por_ven_scr_aeg_urd_afr_prs_hin_qcu_mol_rus_dut_igb_sid_krd_chh_fre_ind_eng_akn_nor_xho_jav_tha_heb_knd_bam_swa_tur_cze_ctl_uzb_yor_vie_anl_cic_dyu_swt	-0.334617070569569	-0.793820356638783	0.429320851721677
6	owc_pan_tsw_ger_sid_mlt_heb_mcd_tur_azi_moo_bat_lda_por_fre_bsq_bul_amh_zul_mnd_glc_afr_dyu_swe_dgb_spa_est_akn_bam_fin_hin_anl_geo_lit_lat_svk_slo_wly_chh_cze_hun_swa_mao_prs_ind_jpn_tml_kor_scr_guj_ewe_rus_mly_eng_gam_sun_cnt_bos_fbf_nor_sod_grk_mol_krd_ctl_qcu_arw_pol_ukr_igb_aeg_dut_hau_alb_jav_ita_ven_urd_ses_tag_tha_tig_knd_tsn_yor_aze_ben_rom_uzb_swt_vie_amr_bem_xho_cic	-0.314027065961597	-0.743955960162642	0.458778674673958
7	heb_pol_ewe_bul_sod_aeg_sid_arw_azi_uzb_bam_sun_swa_pan_urd_bsq_spa_chh_yor_mnd_slo_dut_tsn_lat_lda_rus_est_fbf_dyu_hun_guj_owc_geo_cze_afr_ukr_ger_gam_anl_ctl_fin_xho_jav_svk_mly_jpn_knd_kor_grk_por_ven_swe_ind_hin_amh_tag_cnt_ben_moo_mol_tig_ita_fre_nor_scr_qcu_krd_eng_mcd_swt_hau_lit_mlt_prs_mao_alb_bem_rom_akn_bat_tha_amr_tml_ses_zul_tur_glc_bos_aze_igb_vie_wly_tsw_dgb_cic	-0.441024379464948	-1.04545680762301	0.298521629924005
8	sod_bul_igb_lat_chh_amh_mlt_ben_aze_azi_xho_ind_akn_alb_ger_bsq_svk_heb_fbf_cnt_por_rus_tsn_bos_ewe_krd_hun_zul_yor_est_ctl_owc_geo_spa_scr_glc_afr_hau_sid_ita_fin_dgb_bat_hin_mao_jpn_tml_kor_eng_swe_bam_urd_tag_lit_anl_mly_mnd_grk_tsw_pan_gam_pol_guj_ukr_dut_qcu_fre_cze_prs_cic_wly_slo_amr_nor_sun_mcd_ses_mol_lda_jav_tha_aeg_knd_swt_ven_uzb_arw_rom_tur_swa_vie_tig_bem_dyu_moo	-0.241818358999114	-0.570643398842403	0.569617637510958
9	sid_slo_xho_eng_anl_heb_wly_dut_azi_uzb_akn_jav_ses_hin_cze_bsq_glc_owc_cic_mnd_guj_mcd_moo_rom_dgb_lit_fin_zul_bem_hun_lat_hau_geo_prs_fre_bul_mol_gam_tig_spa_est_yor_tag_ger_sun_jpn_knd_kor_por_krd_tsw_ctl_mao_svk_amh_mly_cnt_swe_bam_pan_mlt_pol_ita_ben_rus_qcu_alb_arw_grk_swt_chh_nor_amr_urd_bat_ukr_swa_afr_lda_ind_tha_aeg_tml_ewe_fbf_aze_scr_bos_tur_igb_vie_sod_ven_tsn_dyu	0.103645110352	0.243765044298263	0.807949722575349
10	wly_glc_tsn_ger_amh_heb_hau_por_aze_azi_fbf_tag_ewe_bos_rus_bsq_slo_sid_igb_mnd_pan_cze_ven_urd_xho_afr_hun_moo_dyu_est_grk_chh_geo_bul_rom_scr_eng_mlt_owc_ctl_fin_bam_ind_dut_mao_jpn_knd_kor_prs_lit_lda_lat_jav_svk_anl_sun_cnt_ben_dgb_arw_amr_krd_nor_guj_spa_qcu_ita_alb_fre_yor_aeg_ukr_gam_swe_mly_hin_swt_mol_cic_bat_tha_sod_tml_akn_zul_uzb_pol_mcd_tur_swa_vie_tig_bem_ses_tsw	0.929520828080262	2.22014113721882	0.0288388895564123
11	gam_ukr_tsw_slo_amr_hau_heb_swe_aze_azi_cic_sun_ses_pol_nor_bsq_alb_owc_zul_cnt_svk_cze_ewe_mol_lda_spa_est_yor_bam_fin_arw_tig_geo_rus_pan_ger_urd_anl_sid_ctl_hun_moo_jav_lit_bat_jpn_knd_kor_scr_krd_dgb_bos_ind_lat_mlt_mly_mnd_bul_tsn_eng_sod_rom_ita_dut_guj_qcu_afr_hin_grk_swt_aeg_glc_amh_fre_tag_por_igb_prs_swa_mao_tha_wly_tml_xho_akn_tur_ben_mcd_uzb_fbf_vie_chh_dyu_bem_ven	-0.0082980737936634	-0.0195916884213158	0.98441106629305
12	sod_slo_bem_ctl_chh_heb_sid_glc_azi_uzb_ses_mao_swt_ben_rom_bsq_pol_mlt_swa_mnd_urd_hin_tsw_bul_dyu_afr_fin_zul_akn_est_spa_wly_geo_mol_alb_lit_grk_hau_owc_por_hun_bam_jav_rus_sun_jpn_tml_kor_ita_arw_igb_guj_bat_nor_aeg_ind_cnt_ukr_ewe_scr_anl_svk_fre_swe_prs_qcu_lat_ger_bos_dgb_amr_dut_gam_cze_tag_krd_lda_mcd_tsn_mly_tha_tig_knd_ven_yor_aze_eng_pan_tur_cic_vie_amh_fbf_moo_xho	0.146649082999439	0.345164547890275	0.73075011796129
13	heb_scr_swa_mcd_sid_anl_gam_bos_uzb_aze_yor_mly_xho_krd_grk_bsq_por_amr_cic_mnd_cze_pol_moo_afr_ewe_alb_fin_tsn_dgb_hun_svk_mlt_geo_bul_hin_urd_eng_owc_amh_nor_est_lda_ind_prs_sun_jpn_tml_kor_ben_mol_ses_ctl_tag_dut_aeg_bat_cnt_ger_ven_rom_sod_fre_guj_lit_swe_qcu_spa_arw_pan_swt_hau_slo_tig_lat_jav_ukr_bem_rus_zul_mao_tha_chh_knd_tsw_dyu_tur_glc_ita_azi_igb_vie_wly_fbf_akn_bam	-0.185283562404247	-0.437471235124923	0.662783888492056
14	wly_ukr_ses_mcd_owc_aeg_heb_pan_tur_uzb_lda_mly_tsn_fre_ger_bsq_spa_anl_dgb_mnd_lit_arw_swt_bul_xho_urd_est_bam_tsw_fin_eng_mlt_geo_hin_nor_slo_krd_chh_sid_pol_hun_fbf_mao_svk_sun_jpn_tml_kor_bos_rom_igb_rus_ind_prs_amh_bat_cnt_scr_yor_guj_amr_ita_cze_lat_ctl_qcu_ben_swe_por_bem_tig_alb_sod_mol_jav_glc_cic_grk_dyu_tag_tha_gam_knd_ven_akn_aze_afr_dut_azi_ewe_vie_hau_moo_swa_zul	-0.62507993556501	-1.49120470559026	0.139291986410254
15	mlt_spa_zul_mcd_chh_heb_hau_afr_uzb_tur_lda_sun_swa_nor_por_bsq_swe_tig_tsw_mnd_eng_pol_cic_dut_moo_alb_est_tsn_igb_hun_mol_anl_geo_prs_ctl_urd_bul_gam_sod_glc_fin_ven_tag_bos_bat_jpn_tml_kor_ukr_scr_ewe_grk_ind_ita_aeg_jav_cnt_krd_dyu_ger_amr_arw_guj_lat_pan_qcu_cze_hin_slo_fbf_wly_lit_sid_rus_mao_ben_bam_rom_xho_mly_tha_amh_knd_dgb_akn_aze_svk_fre_azi_bem_vie_owc_ses_yor_swt	-0.632101405380105	-1.5128873022154	0.133699271116395
16	sid_hin_dgb_rom_gam_hau_wly_arw_azi_uzb_ven_tag_swt_ctl_fre_bsq_alb_aeg_yor_mnd_mol_rus_zul_ben_swa_ita_hun_tsw_xho_fin_ger_sod_geo_grk_bul_pan_swe_anl_heb_lit_est_ewe_jav_spa_bat_jpn_knd_kor_pol_svk_ses_cze_mao_afr_amr_ind_cnt_dut_akn_slo_mlt_scr_por_nor_glc_qcu_mcd_krd_ukr_moo_tig_lat_chh_bos_mly_urd_fbf_guj_bam_sun_tha_amh_tml_cic_tsn_tur_eng_prs_aze_dyu_vie_owc_lda_bem_igb	-0.555554015964083	-1.32500878065218	0.188414566639155
17	anl_swe_xho_spa_amr_tig_wly_dut_tur_aze_igb_jav_dyu_grk_fre_bsq_lit_mlt_ses_mnd_afr_guj_swa_por_yor_bos_hun_swt_akn_fin_ben_gam_geo_pan_mol_alb_svk_amh_sid_lat_est_ven_mao_pol_sun_jpn_knd_kor_scr_urd_dgb_glc_ind_slo_owc_mly_cnt_mcd_moo_cze_chh_krd_arw_bul_rus_qcu_eng_ita_rom_bam_aeg_ukr_sod_hin_bat_ger_lda_ctl_cic_tag_tha_hau_tml_tsw_zul_azi_prs_nor_uzb_bem_vie_heb_ewe_tsn_fbf	-0.175901901598622	-0.414991758066643	0.679103739225973
18	sid_spa_swa_dut_aeg_anl_heb_pol_tur_azi_igb_sun_lda_mcd_mol_bsq_hin_owc_yor_cnt_bul_cze_cic_lit_moo_ger_est_fbf_bam_hun_eng_hau_geo_afr_alb_bos_svk_gam_wly_guj_fin_dgb_jav_urd_mly_jpn_tml_kor_rus_nor_ses_krd_ind_ctl_sod_bat_mnd_arw_tsn_rom_amh_por_swe_fre_pan_qcu_scr_ita_ben_bem_amr_lat_tig_prs_tag_glc_ven_ukr_xho_mao_tha_chh_knd_ewe_swt_aze_slo_grk_uzb_dyu_vie_mlt_zul_tsw_akn	0.204406244901048	0.480955071235488	0.631678030691214
19	aeg_arw_tsw_spa_anl_heb_sod_mol_uzb_azi_bem_sun_moo_afr_eng_bsq_pol_wly_tsn_mnd_por_glc_swa_nor_zul_ben_fin_ses_bam_hun_pan_sid_geo_bos_ukr_lat_swe_chh_amr_krd_est_lda_mly_alb_jav_jpn_tml_kor_svk_rom_dgb_guj_tag_fre_owc_ind_cnt_cze_yor_ger_mlt_slo_lit_bul_mcd_qcu_prs_dut_scr_fbf_amh_ita_gam_grk_bat_ctl_swt_hin_ven_mao_tha_tig_knd_xho_cic_tur_rus_urd_aze_akn_vie_hau_igb_ewe_dyu	-0.836598955119088	-2.02002911315628	0.0462573633976868
20	tig_krd_igb_grk_amr_anl_aeg_pan_aze_azi_akn_sun_lda_prs_slo_bsq_ger_sod_tsn_cnt_glc_dut_ses_ukr_ven_lat_est_zul_swt_hun_ita_heb_geo_urd_ctl_pol_hin_hau_owc_rus_fin_fbf_ind_mol_jav_jpn_tml_kor_bul_guj_dgb_eng_bat_bos_amh_mly_mnd_ben_dyu_mcd_wly_scr_nor_rom_swe_qcu_cze_fre_por_swa_sid_arw_mlt_afr_tag_alb_bem_lit_yor_mao_tha_gam_knd_tsw_xho_uzb_spa_svk_tur_cic_vie_chh_bam_moo_ewe	-0.231718234820875	-0.547011754959469	0.585680863559115
21	sid_arw_tsn_bul_mlt_wly_amr_pan_aze_azi_swa_sun_yor_glc_scr_bsq_fre_chh_bem_cnt_swe_alb_igb_ben_dyu_ita_est_bam_cic_hun_svk_aeg_geo_lit_rus_pol_prs_sod_hau_ger_fin_ses_ind_mcd_jav_jpn_tml_kor_lat_rom_moo_spa_bat_dut_amh_tag_mnd_ukr_ven_hin_anl_krd_guj_nor_grk_qcu_afr_bos_cze_lda_owc_slo_tig_ctl_mly_eng_ewe_urd_dgb_mao_tha_gam_knd_zul_swt_uzb_por_mol_tur_tsw_vie_heb_xho_akn_fbf	-0.428533638226492	-1.01728102729478	0.311658954662972
22	chh_dut_moo_swe_owc_sod_amh_nor_tur_azi_ses_jav_yor_fre_afr_bsq_ben_gam_swa_mnd_spa_por_igb_scr_dyu_grk_fin_ewe_lda_est_mol_amr_geo_guj_bos_lit_rus_heb_sid_glc_hun_bem_ind_arw_tag_jpn_tml_kor_ukr_pol_ven_mcd_mly_bul_anl_bat_cnt_svk_fbf_lat_tig_ger_hin_pan_eng_qcu_prs_slo_ita_akn_wly_urd_hau_ctl_sun_rom_dgb_cze_tsw_mao_tha_mlt_knd_bam_swt_uzb_krd_alb_aze_tsn_vie_aeg_xho_cic_zul	-0.146839398612505	-0.347118545238661	0.729286538080153
23	sid_mcd_zul_cze_owc_amh_hau_ukr_azi_uzb_yor_mly_igb_guj_lat_bsq_alb_heb_bem_mnd_eng_scr_dgb_dut_moo_lit_hun_ven_fbf_est_bos_gam_geo_bul_rus_fre_arw_anl_aeg_swe_fin_akn_jav_krd_sun_jpn_knd_kor_spa_ita_cic_prs_bat_slo_sod_tag_cnt_urd_bam_pol_mlt_por_pan_nor_afr_qcu_ben_glc_grk_swt_amr_rom_wly_ctl_ind_ger_xho_mol_dyu_mao_tha_chh_tml_ses_lda_aze_hin_svk_tur_tsn_vie_tig_tsw_swa_ewe	-0.1555954455599	-0.366990025514188	0.714460181076986
24	gam_fre_cic_mol_owc_heb_wly_bul_azi_uzb_swa_jav_bem_ukr_ctl_bsq_pan_aeg_swt_mnd_afr_rom_lda_ben_moo_lit_hun_dyu_tsn_est_nor_anl_geo_guj_spa_glc_cze_tig_amr_urd_fin_bam_mly_scr_bat_jpn_tml_kor_por_swe_yor_grk_ind_arw_sid_tag_cnt_ita_igb_slo_amh_bos_krd_pol_lat_qcu_alb_svk_mcd_ven_hau_rus_mlt_dut_mao_prs_dgb_ger_ewe_sun_tha_sod_knd_ses_akn_aze_hin_eng_tur_xho_vie_chh_tsw_fbf_zul	-0.935428165879178	-2.27566158972431	0.0251621658508158
25	mlt_krd_fbf_lit_anl_owc_tig_swe_aze_azi_bam_sun_ses_hin_afr_bsq_por_hau_bem_cnt_mol_eng_lda_cze_xho_glc_fin_ewe_zul_hun_nor_chh_geo_ger_dut_pan_bul_aeg_wly_slo_est_yor_bat_ben_mly_jpn_tml_kor_rom_svk_swt_grk_mao_pol_sid_tag_mnd_guj_tsw_bos_gam_ita_prs_urd_fre_qcu_spa_alb_mcd_moo_amr_lat_heb_ctl_ind_ukr_dyu_rus_cic_jav_tha_sod_knd_swa_tsn_uzb_arw_scr_tur_igb_vie_amh_akn_ven_dgb	0.196027156131276	0.461280614551389	0.645674337524855
26	mlt_afr_swt_grk_aeg_hau_sod_rus_azi_uzb_dyu_jav_fbf_swe_mol_bsq_bos_gam_ewe_cnt_guj_rom_tsw_cze_lda_ita_est_swa_ven_fin_nor_amr_geo_pan_arw_bul_ben_amh_owc_scr_hun_zul_ind_glc_mly_jpn_knd_kor_fre_mcd_igb_alb_bat_lit_sid_sun_mnd_ukr_xho_svk_tig_prs_eng_hin_pol_qcu_spa_ger_dut_moo_wly_por_anl_urd_mao_slo_dgb_krd_yor_tag_tha_heb_tml_ses_bem_aze_lat_ctl_tur_bam_vie_chh_tsn_akn_cic	-0.0706422407835652	-0.166341309136627	0.868249468480982
27	gam_ita_dyu_svk_amh_mlt_wly_mcd_tur_aze_moo_ind_xho_cze_ctl_bsq_alb_hau_fbf_cnt_arw_bos_swa_por_igb_dut_hun_ewe_yor_fin_rom_sod_geo_guj_ger_glc_ukr_owc_aeg_krd_est_swt_jav_nor_sun_jpn_knd_kor_ben_mol_bam_rus_mly_grk_amr_tag_mnd_lat_ven_lit_tig_slo_scr_pol_urd_qcu_hin_pan_spa_zul_anl_eng_chh_swe_bat_fre_akn_afr_tsn_mao_tha_heb_tml_ses_lda_uzb_prs_bul_azi_dgb_vie_sid_tsw_cic_bem	-0.496688577413052	-1.18112191198224	0.240566030721159
28	anl_scr_zul_swe_gam_sid_aeg_por_uzb_azi_ven_jav_dyu_arw_lat_bsq_eng_wly_bam_mnd_ger_spa_cic_ben_fbf_prs_est_tsn_dgb_fin_rus_heb_geo_lit_bul_alb_cze_amh_mlt_nor_hun_swt_mao_pol_ind_jpn_tml_kor_slo_dut_yor_ukr_bat_mol_chh_mly_cnt_svk_lda_mcd_hau_guj_fre_glc_ctl_qcu_krd_urd_grk_igb_sod_bos_amr_afr_sun_rom_swa_ita_akn_tag_tha_owc_knd_tsw_xho_aze_hin_pan_tur_ses_vie_tig_moo_bem_ewe	-0.61268102637279	-1.46292568292066	0.146859193814645
29	heb_slo_lda_pol_tig_sid_sod_alb_tur_aze_tsw_sun_xho_bos_ger_bsq_bul_mlt_bam_cnt_grk_krd_moo_pan_dyu_scr_fin_fbf_ses_hun_glc_amr_geo_por_rus_hin_ita_hau_wly_afr_est_igb_mly_lat_tag_jpn_tml_kor_nor_svk_cic_lit_mao_urd_chh_jav_mnd_guj_zul_eng_owc_rom_spa_arw_dut_qcu_ctl_fre_ukr_ewe_anl_prs_amh_swe_bat_cze_akn_mol_bem_ind_tha_aeg_knd_swt_yor_uzb_ben_mcd_azi_tsn_vie_gam_dgb_ven_swa	-0.162056823080362	-0.382271086316834	0.703132479263316
30	owc_ukr_dgb_ben_gam_wly_sid_eng_tur_uzb_dyu_mao_tsn_nor_arw_bsq_glc_mlt_swt_cnt_hin_pan_fbf_por_bam_afr_est_akn_zul_hun_rom_aeg_geo_fre_grk_pol_bul_amh_anl_bos_fin_lda_mly_alb_bat_jpn_knd_kor_ita_dut_ewe_lit_jav_urd_tig_tag_mnd_swe_moo_guj_heb_mol_ctl_cze_svk_qcu_slo_spa_scr_xho_chh_krd_sod_mcd_sun_prs_ses_ger_igb_ind_tha_hau_tml_bem_ven_aze_lat_rus_azi_tsw_vie_amr_cic_yor_swa	-1.11807314331979	-2.750383590205	0.0071537842759262
31	mlt_ben_moo_pan_hau_aeg_tig_mcd_azi_uzb_dgb_tag_swt_mol_fre_bsq_lit_amr_bam_cnt_ukr_grk_xho_prs_tsw_lat_fin_akn_yor_est_cze_owc_geo_krd_eng_afr_scr_wly_chh_hin_hun_igb_ind_glc_mly_jpn_knd_kor_svk_guj_tsn_ctl_bat_spa_sod_mao_mnd_bul_zul_por_heb_ger_alb_pol_swe_qcu_urd_rom_slo_swa_amh_rus_anl_nor_sun_dut_fbf_bos_ses_jav_tha_sid_tml_bem_cic_aze_ita_arw_tur_lda_vie_gam_ewe_ven_dyu	0.424556897370145	1.00029419667671	0.319763745827157
32	heb_glc_yor_slo_owc_amr_amh_por_uzb_tur_tsw_ind_igb_cze_ben_bsq_mcd_sid_xho_cnt_arw_ukr_cic_scr_bem_swe_hun_fbf_lda_fin_mol_gam_geo_ctl_bos_dut_bul_sod_chh_spa_est_tsn_jav_ger_sun_jpn_tml_kor_alb_urd_bam_lat_bat_afr_mlt_mao_mnd_svk_ven_fre_aeg_nor_prs_rom_rus_qcu_guj_pan_ita_akn_hau_pol_wly_krd_tag_grk_swt_hin_ewe_mly_tha_anl_knd_moo_dgb_azi_eng_lit_aze_ses_vie_tig_swa_dyu_zul	-0.496477787464242	-1.18240355675618	0.240059858496132
33	chh_glc_tsn_grk_sid_mlt_sod_lit_tur_uzb_dyu_ind_swt_ita_bul_bsq_swe_aeg_zul_mnd_dut_pol_moo_urd_lda_ukr_fin_yor_bam_est_ben_heb_geo_ctl_bos_svk_arw_wly_owc_rom_hun_fbf_jav_spa_bat_jpn_knd_kor_hin_prs_ewe_ger_mao_afr_anl_mly_cnt_krd_xho_rus_hau_slo_cze_mcd_mol_qcu_fre_por_scr_akn_gam_eng_amh_alb_tag_pan_dgb_guj_cic_sun_tha_amr_tml_tsw_swa_azi_nor_lat_aze_ven_vie_tig_ses_bem_igb	-0.626130179548707	-1.49578330220103	0.138096006715786
34	anl_spa_ven_pan_heb_hau_amr_mcd_aze_uzb_tsn_sun_dgb_urd_swe_bsq_ctl_amh_swt_mnd_scr_guj_lda_ger_bem_por_fin_zul_fbf_hun_slo_sid_geo_rus_eng_nor_mol_sod_owc_rom_est_ses_mao_hin_ind_jpn_tml_kor_lit_glc_igb_ben_mly_grk_chh_bat_cnt_afr_dyu_dut_tig_lat_ukr_pol_ita_qcu_arw_svk_prs_swa_gam_krd_wly_bos_jav_fre_bam_alb_xho_tag_tha_aeg_knd_tsw_ewe_azi_cze_bul_tur_akn_vie_mlt_cic_yor_moo	-0.954071478831467	-2.31884634496378	0.0225940249254058
35	sid_ita_tsn_grk_wly_anl_mlt_pan_tur_uzb_xho_mly_igb_ctl_arw_bsq_mcd_hau_dgb_cnt_rom_fre_moo_bos_bam_spa_hun_dyu_cic_fin_mol_tig_geo_lat_glc_guj_urd_aeg_amr_afr_est_ses_ind_alb_tag_jpn_tml_kor_nor_swe_swt_cze_mao_prs_amh_sun_mnd_hin_ven_pol_chh_rus_eng_krd_ben_qcu_lit_slo_ger_zul_gam_por_sod_bul_bat_dut_fbf_scr_lda_jav_tha_owc_knd_akn_yor_azi_ukr_svk_aze_bem_vie_heb_ewe_tsw_swa	-0.571666511849378	-1.3639152362391	0.175886272025694
36	amr_prs_tsn_hin_hau_mlt_aeg_rom_uzb_aze_swt_ind_ven_pan_scr_bsq_lat_heb_swa_mnd_ben_por_ewe_ctl_dyu_cze_est_moo_xho_fin_slo_sod_geo_swe_pol_urd_nor_gam_tig_ger_hun_bem_mly_ita_jav_jpn_knd_kor_spa_rus_fbf_bul_mao_grk_amh_bat_cnt_ukr_ses_svk_wly_bos_lit_fre_glc_qcu_afr_eng_krd_dgb_sid_arw_anl_guj_tag_mcd_bam_dut_akn_sun_tha_owc_tml_igb_zul_tur_alb_mol_azi_yor_vie_chh_cic_lda_tsw	-0.407726510713513	-0.9658285246554	0.336634866199041
37	amh_afr_ven_lit_sod_sid_heb_ger_aze_tur_bam_jav_xho_ben_arw_bsq_slo_mlt_moo_cnt_rus_pan_swt_grk_yor_ukr_hun_tsn_fbf_fin_eng_chh_geo_nor_fre_dut_mcd_gam_hau_cze_est_zul_mly_rom_sun_jpn_tml_kor_pol_hin_dyu_alb_bat_prs_amr_tag_mnd_glc_bem_por_anl_krd_mol_scr_spa_qcu_bul_lat_urd_akn_wly_swe_aeg_ita_mao_ctl_swa_guj_lda_ind_tha_owc_knd_ewe_tsw_uzb_bos_svk_azi_dgb_vie_tig_igb_cic_ses	0.0444450123929561	0.104547706060012	0.916959857115432
38	tig_ukr_bem_nor_sid_chh_sod_spa_aze_azi_swa_mly_swt_pan_pol_bsq_mol_mlt_yor_mnd_mcd_slo_bam_por_dyu_cze_est_ses_tsn_fin_lat_owc_geo_rus_lit_ben_rom_amh_heb_guj_hun_zul_tag_grk_jav_jpn_knd_kor_ger_krd_tsw_fre_bat_prs_anl_ind_cnt_swe_cic_dut_wly_alb_eng_scr_afr_qcu_ita_glc_ctl_igb_hau_arw_amr_bos_mao_svk_xho_urd_dgb_sun_tha_gam_tml_akn_fbf_uzb_bul_hin_tur_ven_vie_aeg_moo_ewe_lda	0.251394248945769	0.592284634683525	0.55509730124457
39	amr_bos_lda_mol_sid_gam_aeg_pol_tur_azi_cic_tag_ses_ctl_dut_bsq_scr_hau_akn_cnt_alb_slo_ven_spa_igb_rom_hun_zul_swt_fin_mcd_heb_geo_ben_grk_afr_pan_chh_sod_lat_est_fbf_jav_svk_mao_jpn_knd_kor_ita_prs_moo_bul_mly_cze_mlt_sun_mnd_lit_dyu_por_wly_glc_eng_hin_arw_qcu_ger_fre_guj_xho_anl_rus_tig_urd_ind_swe_yor_nor_bem_bat_tha_owc_tml_dgb_tsw_uzb_ukr_krd_aze_ewe_vie_amh_swa_tsn_bam	-0.502630496841245	-1.19633439642849	0.234607179373775
40	sid_lat_igb_scr_amr_sod_wly_mol_azi_tur_dgb_mao_lda_swe_nor_bsq_grk_hau_ewe_mnd_arw_cze_ven_ukr_tsw_lit_hun_dyu_akn_est_krd_chh_geo_mcd_por_svk_urd_aeg_gam_slo_fin_cic_ind_alb_bat_jpn_tml_kor_ben_guj_fbf_hin_tag_bos_amh_mly_cnt_ctl_tsn_rus_anl_pol_ita_spa_ger_qcu_fre_prs_eng_moo_mlt_bul_owc_pan_jav_glc_ses_dut_swt_sun_tha_tig_knd_bem_yor_uzb_rom_afr_aze_zul_vie_heb_bam_swa_xho	0.574855688798677	1.36627432757587	0.175147416068142
41	aeg_swe_swa_slo_wly_heb_sod_bul_aze_azi_cic_sun_ses_guj_bos_bsq_ctl_chh_ven_cnt_cze_nor_lda_mcd_tsw_rom_hun_bam_akn_est_alb_amr_geo_spa_scr_arw_lat_hau_sid_glc_fin_xho_jav_ukr_bat_jpn_tml_kor_afr_pol_dyu_prs_tag_mol_gam_mly_mnd_krd_igb_rus_anl_grk_urd_fre_por_qcu_svk_dut_ita_zul_mlt_ger_owc_pan_mao_hin_dgb_ben_fbf_ind_tha_tig_knd_yor_moo_tur_lit_eng_uzb_tsn_vie_amh_bem_ewe_swt	-0.34855536836579	-0.826255400595845	0.410773973410439
42	mlt_alb_akn_glc_amr_hau_chh_pol_azi_aze_dyu_ind_swt_guj_rom_bsq_ukr_gam_lda_cnt_mol_lat_tsn_prs_igb_lit_fin_ses_ven_hun_scr_amh_geo_afr_bul_swe_svk_owc_heb_nor_est_swa_jav_ita_tag_jpn_knd_kor_hin_krd_ewe_eng_bat_slo_anl_mly_mnd_ben_xho_dut_tig_rus_spa_urd_cze_qcu_grk_pan_por_zul_aeg_ger_sid_arw_sun_bos_bam_ctl_bem_mao_tha_sod_tml_tsw_dgb_uzb_mcd_fre_tur_fbf_vie_wly_moo_yor_cic	0.14687354852615	0.345438830013728	0.730544615363338
43	aeg_ukr_swa_nor_gam_owc_wly_lat_azi_tur_dyu_jav_akn_guj_glc_bsq_swe_chh_tsn_cnt_ctl_spa_xho_krd_bam_hin_hun_ses_bem_fin_ger_sid_geo_scr_bul_lit_rom_anl_amr_eng_est_igb_bat_dut_mly_jpn_knd_kor_arw_mol_lda_urd_mao_mcd_hau_ind_mnd_ita_zul_cze_mlt_pol_pan_rus_ben_qcu_por_prs_grk_yor_amh_svk_sod_afr_sun_slo_swt_alb_fbf_tag_tha_tig_tml_ewe_dgb_aze_bos_fre_uzb_cic_vie_heb_tsw_moo_ven	-0.935038614176851	-2.26861581246838	0.025604689154216
44	aeg_eng_fbf_swe_sid_wly_heb_guj_uzb_aze_lda_tag_xho_mcd_grk_bsq_ita_gam_bem_mnd_ctl_spa_dyu_slo_moo_pan_est_dgb_tsw_hun_urd_mlt_geo_cze_alb_afr_fre_tig_amr_bos_fin_cic_bat_rus_sun_jpn_knd_kor_rom_lit_ses_ger_mly_dut_chh_ind_cnt_krd_zul_arw_amh_bul_ben_glc_lat_qcu_svk_hin_pol_ewe_anl_nor_hau_scr_jav_ukr_akn_prs_swt_mao_tha_owc_tml_igb_swa_tur_mol_por_azi_ven_vie_sod_bam_yor_tsn	-0.715836358869334	-1.71733603898214	0.0892461865482592
45	amr_ctl_akn_hin_mlt_sod_gam_grk_uzb_tur_dyu_bat_xho_glc_spa_bsq_ger_hau_ewe_mnd_dut_lat_lda_ita_fbf_svk_fin_yor_ses_est_cze_wly_geo_pan_alb_rom_bos_anl_sid_rus_hun_swt_ind_mcd_mao_jpn_knd_kor_lit_krd_zul_scr_mly_pol_aeg_tag_cnt_prs_moo_bul_amh_afr_mol_ben_guj_qcu_slo_fre_urd_cic_owc_por_heb_ukr_jav_nor_igb_arw_tsn_sun_tha_tig_tml_bem_swa_aze_eng_swe_azi_tsw_vie_chh_bam_ven_dgb	0.481284104597153	1.13488673032421	0.259339351622789
46	sod_fre_ses_ukr_wly_gam_anl_krd_aze_tur_ewe_sun_fbf_hin_pol_bsq_nor_aeg_tsn_cnt_bos_lat_swt_ita_dgb_ctl_hun_akn_bam_est_lit_amh_geo_por_dut_eng_arw_heb_chh_glc_fin_dyu_tag_scr_jav_jpn_tml_kor_mol_pan_ven_guj_mly_grk_tig_ind_mnd_slo_tsw_mcd_mlt_svk_bul_swe_afr_qcu_ger_cze_urd_zul_owc_prs_hau_rom_mao_rus_lda_ben_swa_bat_tha_amr_knd_moo_cic_azi_alb_spa_uzb_igb_vie_sid_bem_xho_yor	-0.674947068103674	-1.61783159918689	0.109085764358988
47	tig_arw_cic_krd_amh_wly_mlt_ukr_aze_azi_bem_bat_yor_prs_mol_bsq_lit_sid_bam_cnt_swe_urd_lda_scr_akn_bul_est_ses_dyu_hun_dut_sod_geo_rus_bos_ita_nor_owc_gam_guj_fin_dgb_mly_cze_jav_jpn_tml_kor_fre_glc_zul_lat_tag_ben_heb_sun_mnd_ctl_tsw_slo_amr_alb_por_svk_ger_qcu_hin_pol_grk_swt_aeg_rom_hau_afr_ind_pan_fbf_spa_xho_mao_tha_anl_knd_ven_tsn_uzb_mcd_eng_tur_swa_vie_chh_moo_igb_ewe	0.11317718663718	0.266797446047431	0.790215812912293
48	hau_pol_xho_nor_aeg_amh_gam_rom_tur_uzb_bem_bat_ven_cze_pan_bsq_ita_tig_moo_cnt_scr_alb_cic_dut_igb_hin_fin_ses_tsn_est_ctl_chh_geo_bos_eng_afr_lat_amr_mlt_swe_hun_ewe_ind_lit_mao_jpn_knd_kor_prs_slo_bam_arw_mly_svk_anl_sun_mnd_guj_akn_urd_sod_fre_ger_grk_ben_qcu_spa_mcd_rus_swt_sid_mol_owc_krd_tag_por_fbf_glc_lda_jav_tha_heb_tml_dgb_dyu_aze_bul_ukr_azi_yor_vie_wly_zul_tsw_swa	0.448686031391582	1.05753120087862	0.293008461428918
49	anl_bul_ses_bos_amr_heb_amh_mol_azi_tur_ven_mao_swa_prs_cze_bsq_guj_gam_igb_cnt_arw_ger_ewe_glc_dgb_ita_est_lda_zul_hun_ben_hau_geo_swe_pan_hin_por_tig_aeg_scr_fin_bam_jav_rus_sun_jpn_knd_kor_afr_lat_tsw_ukr_mly_svk_sid_tag_mnd_alb_tsn_lit_owc_grk_nor_fre_spa_qcu_slo_krd_dut_xho_wly_rom_chh_eng_bat_mcd_moo_ctl_akn_ind_tha_sod_tml_fbf_swt_uzb_urd_pol_aze_cic_vie_mlt_dyu_bem_yor	-0.931065385354837	-2.26263734161238	0.0259855286550825
50	tig_por_yor_scr_amh_aeg_chh_cze_tur_azi_cic_tag_bem_fre_dut_bsq_lat_wly_ses_mnd_swe_prs_tsn_rus_akn_ita_fin_xho_moo_hun_spa_gam_geo_slo_lit_glc_mcd_sid_owc_ctl_est_dgb_bat_rom_jav_jpn_tml_kor_eng_krd_bam_bul_ind_urd_mlt_mly_cnt_mol_igb_hin_anl_ben_nor_grk_ukr_qcu_pol_pan_guj_swa_hau_alb_sod_ger_sun_svk_zul_bos_ven_mao_tha_amr_knd_lda_dyu_uzb_afr_arw_aze_fbf_vie_heb_swt_ewe_tsw	-0.362549132867038	-0.859993335273092	0.392004246041912
51	aeg_mol_dgb_dut_owc_tig_amr_ger_aze_azi_tsn_tag_dyu_scr_pol_bsq_lat_anl_lda_mnd_urd_lit_igb_afr_ses_glc_fin_yor_akn_hun_ukr_hau_geo_grk_mcd_nor_ctl_sid_sod_krd_est_moo_mao_slo_sun_jpn_tml_kor_bos_spa_xho_arw_bat_ben_wly_jav_cnt_por_fbf_bul_gam_prs_guj_cze_alb_qcu_ita_eng_svk_cic_mlt_rus_amh_fre_ind_rom_ewe_pan_swa_mly_tha_chh_knd_zul_ven_uzb_swe_hin_tur_swt_vie_heb_tsw_bam_bem	-0.641923984456768	-1.53422433982146	0.128369545331854
52	sid_pan_ven_mcd_heb_amr_amh_por_tur_azi_swa_ind_zul_rus_swe_bsq_arw_owc_lda_mnd_ita_urd_dgb_alb_swt_bos_fin_fbf_ses_hun_fre_gam_geo_rom_hin_svk_dut_wly_anl_prs_est_bam_mly_scr_mao_jpn_knd_kor_guj_ben_xho_ukr_jav_nor_mlt_tag_cnt_lit_igb_mol_sod_afr_ctl_grk_spa_qcu_slo_eng_cze_tsn_aeg_ger_hau_pol_bat_krd_tsw_bul_ewe_sun_tha_tig_tml_bem_moo_aze_glc_lat_uzb_cic_vie_chh_yor_dyu_akn	0.369483491147171	0.870818721025892	0.386095469110981
53	mlt_lit_zul_rus_hau_sid_owc_alb_tur_uzb_bem_mly_dyu_ctl_ger_bsq_ben_anl_swa_mnd_pan_rom_bam_spa_dgb_arw_est_lda_swt_fin_bos_amh_geo_urd_guj_prs_mol_aeg_gam_afr_hun_fbf_sun_krd_jav_jpn_knd_kor_nor_grk_yor_bul_mao_por_amr_bat_cnt_eng_ven_ukr_chh_ita_lat_dut_svk_qcu_cze_pol_mcd_xho_wly_hin_sod_swe_ind_scr_igb_fre_cic_tag_tha_tig_tml_ses_tsn_aze_slo_glc_azi_akn_vie_heb_ewe_moo_tsw	-0.41118985148243	-0.975806664648322	0.331691710736609
54	aeg_mol_yor_ben_sod_chh_gam_svk_aze_azi_swt_sun_swa_mcd_grk_bsq_krd_anl_zul_mnd_glc_ger_lda_slo_ewe_rom_fin_xho_bem_hun_lit_tig_geo_guj_dut_rus_bul_mlt_hau_scr_est_dyu_jav_fre_mao_jpn_knd_kor_ukr_ctl_tsw_lat_ind_eng_heb_bat_cnt_pan_moo_arw_sid_bos_afr_cze_ita_qcu_prs_swe_urd_ses_wly_por_owc_spa_tag_alb_igb_hin_bam_mly_tha_amh_tml_akn_tsn_uzb_pol_nor_tur_ven_vie_amr_fbf_dgb_cic	-0.816317243947403	-1.96899989074261	0.0519297298465036
55	chh_lat_bem_eng_hau_tig_wly_lit_aze_azi_dyu_sun_ses_mcd_pol_bsq_alb_aeg_swt_mnd_ger_scr_ven_cze_akn_slo_hun_ewe_yor_est_dut_anl_geo_prs_nor_por_hin_owc_gam_ita_fin_bam_mao_krd_ind_jpn_tml_kor_arw_spa_zul_svk_bat_rom_sod_tag_cnt_swe_tsw_rus_heb_grk_afr_ctl_glc_qcu_ukr_ben_bos_tsn_mlt_mol_amh_urd_jav_guj_lda_bul_moo_mly_tha_amr_knd_dgb_fbf_tur_pan_fre_uzb_cic_vie_sid_swa_xho_igb	-0.231318587276898	-0.546332150862312	0.586145958354593
56	amh_grk_zul_spa_anl_hau_gam_urd_aze_tur_xho_jav_tsn_arw_pol_bsq_nor_heb_dgb_cnt_hin_glc_cic_lit_dyu_svk_est_tsw_swa_hun_ben_chh_geo_ita_rom_slo_alb_aeg_sod_guj_fin_yor_tag_mcd_sun_jpn_knd_kor_fre_eng_igb_swe_mly_dut_owc_bat_mnd_por_bam_krd_mlt_ctl_lat_ger_bul_qcu_scr_rus_cze_fbf_sid_pan_amr_prs_ind_bos_lda_afr_akn_mao_tha_wly_tml_swt_bem_azi_ukr_mol_uzb_moo_vie_tig_ewe_ven_ses	0.0839916781644116	0.197871221860978	0.843577686511603
57	amr_grk_swa_lit_heb_sid_tig_rom_aze_tur_zul_tag_dgb_pol_ukr_bsq_mol_gam_lda_mnd_prs_ctl_yor_urd_dyu_swe_fin_igb_tsn_est_slo_mlt_geo_afr_ita_bos_ben_wly_anl_rus_hun_xho_jav_fre_sun_jpn_tml_kor_eng_lat_moo_guj_bat_alb_amh_mao_cnt_arw_bem_spa_sod_ger_por_nor_scr_qcu_dut_mcd_glc_cic_aeg_bul_owc_cze_ind_hin_fbf_pan_akn_mly_tha_hau_knd_bam_tsw_azi_svk_krd_uzb_ven_vie_chh_swt_ses_ewe	0.25689764913341	0.604803987658538	0.546782093103171
58	sod_glc_xho_rom_wly_anl_owc_eng_aze_tur_ven_jav_zul_rus_ita_bsq_ukr_tig_tsw_cnt_bos_ben_akn_nor_igb_mcd_hun_cic_yor_est_mol_aeg_geo_pol_fre_scr_por_sid_hau_grk_fin_dgb_ind_swe_mly_jpn_tml_kor_arw_hin_moo_spa_tag_krd_amh_mao_mnd_svk_tsn_lit_heb_alb_lat_urd_ger_qcu_pan_bul_guj_lda_mlt_dut_chh_cze_bat_prs_fbf_ctl_ses_sun_tha_gam_knd_bem_bam_azi_afr_slo_uzb_ewe_vie_amr_swt_swa_dyu	-0.370591380869562	-0.881088110491206	0.380541539952953
59	hau_ukr_ven_ctl_sod_wly_amh_nor_tur_azi_yor_sun_zul_cze_krd_bsq_alb_sid_moo_mnd_fre_lat_tsw_slo_bam_rom_est_xho_dgb_fin_hin_heb_geo_pol_prs_dut_svk_anl_tig_rus_hun_bem_bat_arw_mly_jpn_tml_kor_swe_ita_dyu_eng_mao_bos_aeg_tag_cnt_ger_igb_bul_gam_scr_pan_glc_lit_qcu_ben_guj_grk_lda_chh_por_mlt_spa_jav_afr_ewe_mol_akn_ind_tha_amr_knd_swa_tsn_aze_mcd_urd_uzb_swt_vie_owc_ses_fbf_cic	-0.208518407470799	-0.492576007839791	0.62347312155978
60	sod_prs_fbf_swe_mlt_chh_wly_ctl_uzb_tur_bem_tag_igb_arw_grk_bsq_svk_amh_ses_cnt_ukr_krd_swt_bul_swa_glc_hun_ven_lda_fin_mol_gam_geo_alb_pol_por_dut_aeg_hau_urd_est_moo_mly_hin_jav_jpn_knd_kor_spa_pan_tsn_nor_mao_rom_owc_ind_mnd_ger_yor_ita_heb_lit_lat_ben_scr_qcu_afr_bos_rus_cic_tig_cze_anl_guj_sun_eng_bam_mcd_dyu_bat_tha_sid_tml_ewe_xho_azi_fre_slo_aze_zul_vie_amr_tsw_dgb_akn	-0.125790780207907	-0.29718681457496	0.766986672373667
61	tig_alb_igb_hin_mlt_heb_hau_ukr_aze_tur_lda_sun_moo_por_pol_bsq_spa_aeg_swa_cnt_eng_ben_swt_arw_akn_lit_fin_dyu_tsn_est_lat_anl_geo_afr_mcd_ger_pan_owc_sid_grk_hun_bem_jav_prs_tag_jpn_tml_kor_fre_slo_dgb_bul_mao_krd_gam_bat_mnd_scr_fbf_nor_sod_urd_glc_mol_swe_qcu_rom_svk_ita_yor_chh_cze_amr_ctl_ind_bos_ven_dut_ewe_mly_tha_wly_knd_xho_cic_azi_rus_guj_uzb_bam_vie_amh_zul_tsw_ses	-0.568364730610593	-1.35553159945641	0.178531103271909
62	mlt_cze_lda_ben_owc_aeg_sid_arw_azi_tur_ewe_jav_dyu_bos_mol_bsq_ctl_tig_bem_cnt_grk_eng_moo_rom_zul_urd_est_ses_yor_hun_spa_amh_geo_mcd_ukr_fre_lit_amr_wly_nor_fin_tsw_bat_ger_mly_jpn_tml_kor_prs_slo_igb_svk_tag_por_heb_sun_mnd_hin_cic_swe_anl_glc_ita_bul_guj_qcu_rus_pol_afr_swa_hau_krd_sod_dut_mao_lat_bam_alb_tsn_ind_tha_chh_knd_xho_swt_aze_scr_pan_uzb_fbf_vie_gam_akn_dgb_ven	-0.100611270327877	-0.237235236620639	0.812996118389544
63	tig_ben_yor_spa_sid_amh_chh_guj_tur_azi_tsw_sun_tsn_pan_afr_bsq_ita_mlt_dgb_cnt_ger_ukr_swt_arw_xho_rom_fin_swa_akn_hun_dut_sod_geo_svk_urd_scr_bos_owc_hau_fre_est_dyu_mly_por_tag_jpn_tml_kor_cze_rus_cic_alb_mao_lit_amr_ind_mnd_mol_bam_lat_aeg_mcd_grk_slo_glc_qcu_swe_ctl_prs_lda_heb_eng_gam_nor_bat_pol_fbf_krd_ewe_jav_tha_anl_knd_igb_ven_uzb_bul_hin_aze_bem_vie_wly_moo_zul_ses	0.870940866091106	2.08372142192901	0.0399284724294227
64	wly_lit_ewe_urd_anl_sod_heb_ita_aze_azi_ven_sun_swt_arw_ukr_bsq_mol_chh_igb_mnd_bul_grk_fbf_fre_bem_alb_est_swa_cic_fin_hin_gam_geo_bos_rom_krd_pan_mlt_aeg_por_hun_lda_tag_ger_bat_jpn_tml_kor_rus_ben_tsn_spa_mao_lat_owc_ind_cnt_ctl_dgb_pol_tig_slo_scr_svk_prs_qcu_guj_nor_glc_xho_amh_afr_amr_dut_jav_mcd_tsw_eng_zul_mly_tha_hau_knd_yor_akn_tur_swe_cze_uzb_moo_vie_sid_bam_dyu_ses	-0.357176131193772	-0.846782189288621	0.399290301928623
65	owc_eng_igb_bul_gam_heb_chh_svk_azi_uzb_tsw_tag_tsn_alb_prs_bsq_pol_sod_dyu_mnd_arw_urd_cic_nor_bam_ctl_hun_swa_swt_fin_lat_hau_geo_dut_pan_guj_rus_mlt_amr_lit_est_dgb_ind_rom_sun_jpn_tml_kor_spa_por_ven_hin_jav_swe_sid_mly_cnt_scr_akn_ger_amh_ita_glc_mcd_ben_qcu_afr_grk_cze_moo_anl_krd_wly_fre_mao_bos_xho_mol_ewe_bat_tha_tig_knd_lda_yor_tur_slo_ukr_aze_zul_vie_aeg_fbf_bem_ses	-0.587304134068925	-1.40451451647829	0.163496788176845
66	sid_ita_bam_ger_chh_hau_amr_eng_uzb_aze_dgb_jav_zul_mol_scr_bsq_pol_wly_fbf_cnt_krd_urd_yor_bul_swt_afr_fin_bem_igb_hun_ben_gam_geo_glc_lat_ukr_bos_mlt_amh_grk_est_akn_sun_por_mao_jpn_knd_kor_alb_mcd_dyu_spa_tag_rom_owc_ind_mnd_arw_xho_svk_tig_pan_rus_hin_nor_qcu_slo_fre_dut_moo_aeg_swe_anl_prs_mly_guj_cic_cze_ses_bat_tha_heb_tml_tsw_ewe_azi_ctl_lit_tur_tsn_vie_sod_lda_swa_ven	0.133868864587501	0.314975017182503	0.753486244948938
67	amh_lat_lda_glc_heb_mlt_anl_rom_aze_azi_moo_tag_ses_pan_guj_bsq_scr_hau_swa_cnt_pol_lit_yor_ger_akn_arw_hun_igb_fbf_est_fre_sod_geo_swe_ita_ben_por_tig_wly_afr_fin_tsw_sun_hin_ind_jpn_tml_kor_mcd_mol_dyu_svk_mly_ctl_aeg_mao_mnd_slo_bam_rus_owc_grk_bos_krd_cze_qcu_bul_alb_dut_zul_gam_prs_amr_urd_jav_eng_xho_ukr_dgb_bat_tha_sid_knd_bem_cic_tur_spa_nor_uzb_swt_vie_chh_ewe_tsn_ven	0.0594885307624965	0.13999464441184	0.888966970454966
68	gam_pan_moo_svk_aeg_owc_sod_afr_azi_aze_lda_mao_cic_arw_rom_bsq_grk_amr_dgb_mnd_hin_cze_ven_ita_tsw_dut_fin_ses_fbf_hun_bul_wly_geo_swe_ger_ukr_rus_hau_mlt_mol_est_akn_sun_por_ind_jpn_knd_kor_guj_krd_ewe_glc_mly_eng_amh_tag_cnt_lit_yor_pol_chh_lat_mcd_fre_scr_qcu_spa_bos_nor_bam_heb_urd_sid_ctl_jav_alb_dyu_ben_zul_bat_tha_tig_tml_swt_swa_tur_slo_prs_uzb_igb_vie_anl_bem_xho_tsn	-0.30368737789762	-0.718350550454729	0.474342022541523
69	chh_por_zul_lit_wly_mlt_anl_ben_tur_azi_dgb_tag_lda_urd_cze_bsq_glc_amh_bam_mnd_grk_swe_cic_scr_moo_fre_est_swa_ses_hun_rus_sid_geo_guj_pan_spa_ukr_gam_hau_nor_fin_yor_bat_ger_mao_jpn_knd_kor_eng_mol_igb_lat_sun_prs_owc_jav_cnt_pol_swt_mcd_aeg_ita_bos_hin_slo_qcu_bul_svk_ctl_ewe_amr_afr_tig_alb_mly_dut_xho_arw_ven_ind_tha_sod_tml_tsw_dyu_aze_krd_rom_uzb_tsn_vie_heb_bem_akn_fbf	-0.202055243436218	-0.476948428887915	0.63451769439588
70	amh_alb_ewe_mcd_amr_gam_sod_cze_azi_tur_yor_mly_lda_grk_arw_bsq_fre_aeg_igb_cnt_eng_lit_fbf_rus_cic_svk_hun_dgb_ven_fin_spa_tig_geo_ukr_krd_hin_dut_chh_hau_por_est_bam_bat_bos_mao_jpn_knd_kor_mol_urd_akn_pan_ind_ben_anl_sun_mnd_rom_zul_ger_sid_pol_swe_ita_afr_qcu_nor_ctl_lat_ses_heb_scr_wly_slo_jav_prs_dyu_glc_swt_tag_tha_mlt_tml_tsw_swa_aze_guj_bul_uzb_bem_vie_owc_xho_moo_tsn	-0.222632257620221	-0.525702297728113	0.600346342955907
71	heb_scr_tsw_mol_wly_tig_gam_lit_tur_aze_tsn_jav_swa_ctl_nor_bsq_grk_sid_yor_mnd_alb_afr_igb_rus_akn_ukr_fin_xho_bem_hun_fre_amh_geo_pol_prs_swe_slo_mlt_aeg_urd_est_bam_mly_rom_mao_jpn_tml_kor_bos_por_zul_svk_bat_ita_chh_sun_cnt_cze_ewe_guj_owc_hin_ben_krd_glc_qcu_bul_arw_dut_dgb_hau_pan_amr_spa_tag_ger_cic_eng_lda_ind_tha_anl_knd_dyu_fbf_azi_mcd_lat_uzb_moo_vie_sod_swt_ven_ses	-0.302051012268536	-0.713921317305378	0.477063775169581
72	amr_dut_fbf_rus_mlt_heb_gam_afr_tur_aze_ses_mly_zul_krd_swe_bsq_mol_sod_akn_mnd_prs_mcd_tsw_svk_moo_ger_hun_xho_igb_est_glc_owc_geo_spa_nor_cze_eng_sid_hau_slo_fin_tsn_tag_urd_ind_jpn_knd_kor_ben_pan_swa_alb_mao_guj_aeg_jav_cnt_bos_dgb_arw_amh_lit_bul_rom_fre_qcu_grk_pol_ctl_ewe_anl_ita_tig_por_bat_lat_cic_hin_bem_sun_tha_chh_tml_bam_dyu_azi_ukr_scr_uzb_lda_vie_wly_yor_swt_ven	0.442563296731087	1.04286289149611	0.299715138657471
73	heb_afr_tsn_eng_chh_sid_wly_ctl_azi_aze_zul_ind_dgb_krd_dut_bsq_ger_amr_cic_cnt_ita_nor_moo_slo_tsw_glc_fin_akn_ven_hun_bul_aeg_geo_grk_lit_fre_bos_sod_owc_cze_est_bam_mly_mcd_jav_jpn_knd_kor_pan_alb_dyu_guj_bat_rom_anl_tag_mnd_arw_lda_lat_amh_scr_por_prs_svk_qcu_ukr_swe_hin_bem_mlt_rus_hau_mol_mao_spa_igb_ben_swa_sun_tha_tig_tml_ses_ewe_tur_pol_urd_uzb_xho_vie_gam_yor_swt_fbf	0.341401628025526	0.803828893811708	0.423545681508133
74	sid_ctl_yor_swe_aeg_heb_sod_pan_aze_uzb_fbf_ind_dgb_mcd_ita_bsq_rom_tig_bam_mnd_hin_fre_ewe_cze_moo_eng_est_tsn_xho_hun_pol_amr_geo_dut_bos_grk_guj_chh_amh_lit_fin_lda_bat_arw_jav_jpn_knd_kor_slo_krd_swa_rus_mao_ben_wly_mly_cnt_scr_swt_ukr_anl_mol_afr_alb_prs_qcu_spa_nor_ger_ven_gam_urd_mlt_bul_tag_por_bem_glc_akn_sun_tha_owc_tml_ses_cic_tur_lat_svk_azi_tsw_vie_hau_zul_igb_dyu	0.263263962072695	0.619349487952993	0.537200499356644
75	amr_mcd_moo_guj_tig_heb_mlt_fre_aze_uzb_swa_tag_bem_glc_pan_bsq_prs_owc_xho_mnd_svk_swe_akn_ctl_tsn_mol_fin_yor_dyu_est_rom_wly_geo_lit_ukr_ita_urd_gam_aeg_krd_hun_tsw_bat_scr_sun_jpn_knd_kor_alb_eng_lda_cze_jav_grk_anl_mao_cnt_rus_swt_nor_sid_spa_dut_hin_lat_qcu_pol_slo_ger_ewe_sod_ben_hau_bul_mly_arw_igb_por_zul_ind_tha_amh_tml_ses_cic_tur_bos_afr_azi_bam_vie_chh_fbf_dgb_ven	-0.300103978139249	-0.709990337954081	0.479486610942274
76	owc_spa_bem_nor_gam_sod_anl_eng_tur_azi_zul_bat_swt_bos_rom_bsq_por_hau_yor_mnd_krd_scr_ven_hin_lda_cze_fin_moo_ewe_hun_guj_amh_geo_pan_rus_ukr_svk_heb_wly_prs_est_fbf_sun_arw_jav_jpn_knd_kor_dut_ita_tsw_lat_mly_grk_mlt_mao_cnt_fre_akn_swe_tig_ctl_lit_mol_pol_qcu_ben_urd_glc_dyu_aeg_bul_chh_ger_tag_mcd_bam_afr_ses_ind_tha_sid_tml_igb_tsn_aze_slo_alb_uzb_xho_vie_amr_cic_dgb_swa	-0.36054378657873	-0.854684614721115	0.394922147040953
77	gam_glc_cic_svk_chh_sod_wly_grk_tur_azi_swa_bat_bem_krd_urd_bsq_ben_amh_akn_mnd_rus_fre_dgb_pan_moo_lit_est_dyu_swt_fin_mol_owc_geo_nor_arw_ita_cze_aeg_anl_bos_hun_igb_mao_guj_jav_jpn_tml_kor_prs_dut_ven_swe_tag_ger_mlt_mly_cnt_afr_zul_bul_amr_hin_scr_eng_slo_qcu_ctl_rom_mcd_tsn_hau_alb_sid_lat_ind_ukr_lda_por_bam_sun_tha_tig_knd_ewe_tsw_aze_pol_spa_uzb_yor_vie_heb_fbf_xho_ses	-0.0432221812389853	-0.101895421135673	0.919059059420355
78	anl_mol_ewe_guj_aeg_gam_owc_ben_aze_azi_swa_tag_ses_krd_prs_bsq_por_wly_dgb_mnd_spa_arw_xho_scr_igb_hin_hun_tsn_bam_fin_swe_heb_geo_rom_pan_ctl_nor_chh_mlt_ger_est_dyu_ind_bul_jav_jpn_knd_kor_cze_alb_zul_mcd_bat_dut_amr_sun_cnt_rus_akn_grk_tig_ukr_glc_svk_slo_qcu_urd_lit_fre_bem_amh_eng_hau_ita_mly_afr_fbf_pol_ven_mao_tha_sod_tml_yor_swt_tur_bos_lat_uzb_tsw_vie_sid_moo_cic_lda	0.124596583745911	0.293079900463104	0.7701140419374
79	tig_swe_igb_arw_chh_anl_amh_prs_aze_tur_cic_jav_swt_ukr_ger_bsq_eng_sid_lda_cnt_spa_slo_dyu_svk_ven_cze_est_dgb_moo_fin_fre_aeg_geo_alb_pol_lat_ita_hau_owc_bul_hun_ses_ind_mcd_mao_jpn_tml_kor_rus_lit_ewe_mol_mly_bos_gam_tag_mnd_ben_fbf_por_wly_afr_grk_guj_krd_qcu_pan_dut_scr_tsn_mlt_rom_sod_ctl_sun_nor_zul_urd_bem_bat_tha_heb_knd_bam_akn_uzb_hin_glc_azi_xho_vie_amr_swa_yor_tsw	-0.603764218944576	-1.44313734247993	0.152341696386186
80	amr_rus_ses_swe_hau_aeg_gam_ger_tur_aze_bem_jav_zul_fre_svk_bsq_ukr_sid_dgb_mnd_mcd_bul_akn_glc_dyu_mol_hun_fbf_cic_est_hin_mlt_geo_urd_krd_pan_cze_tig_owc_por_fin_bam_sun_nor_mly_jpn_tml_kor_eng_guj_ven_slo_mao_spa_wly_ind_cnt_bos_moo_lat_anl_ben_pol_arw_ctl_qcu_rom_grk_afr_tsw_chh_prs_sod_ita_bat_lit_xho_alb_swt_tag_tha_amh_knd_tsn_swa_azi_dut_scr_uzb_ewe_vie_heb_igb_yor_lda	-0.682318104469258	-1.63752862733803	0.104899469005697
81	sod_bul_igb_ctl_sid_hau_wly_afr_aze_tur_moo_mao_tsn_urd_swe_bsq_ukr_owc_cic_cnt_grk_fre_dgb_pan_lda_scr_est_ven_swt_fin_hin_anl_geo_rom_bos_ben_mol_amr_tig_nor_hun_ses_bat_spa_tag_jpn_knd_kor_dut_eng_bem_lit_mly_guj_aeg_sun_mnd_cze_akn_mcd_chh_glc_ger_por_krd_qcu_alb_pol_ita_fbf_gam_slo_heb_lat_jav_rus_swa_prs_ewe_ind_tha_amh_tml_xho_bam_uzb_arw_svk_azi_tsw_vie_mlt_zul_dyu_yor	-0.266081128711291	-0.62943026683693	0.530610633890453
82	owc_ben_cic_arw_hau_wly_sid_eng_tur_aze_yor_tag_ewe_mcd_prs_bsq_ger_chh_tsn_mnd_nor_lat_moo_ctl_dgb_swe_fin_swt_bem_est_ukr_aeg_geo_svk_dut_rom_scr_heb_gam_krd_hun_dyu_mao_afr_sun_jpn_knd_kor_pan_grk_xho_urd_bat_spa_sod_jav_cnt_cze_fbf_rus_mlt_bul_bos_pol_alb_qcu_hin_mol_slo_swa_tig_fre_amr_glc_mly_ita_bam_por_ses_ind_tha_amh_tml_tsw_lda_uzb_lit_guj_azi_zul_vie_anl_akn_igb_ven	0.0490993064672567	0.115765136703344	0.908088284174015
83	gam_arw_ven_scr_owc_mlt_sid_nor_azi_uzb_lda_sun_yor_pol_urd_bsq_ita_sod_fbf_mnd_slo_krd_dyu_swe_zul_ctl_est_moo_swt_fin_dut_aeg_geo_rus_pan_svk_bul_chh_heb_guj_hun_bem_tag_rom_bat_jpn_knd_kor_por_glc_ses_eng_mly_fre_wly_mao_cnt_afr_igb_alb_amh_mcd_ben_lat_ger_qcu_grk_spa_bos_tsn_amr_prs_anl_lit_jav_ukr_bam_cze_dgb_ind_tha_tig_tml_cic_tsw_tur_hin_mol_aze_akn_vie_hau_ewe_xho_swa	-0.102674938299982	-0.242219568919366	0.809143379182388
84	amh_pol_dyu_ger_tig_gam_amr_slo_aze_azi_bem_tag_swt_scr_grk_bsq_urd_sid_swa_mnd_prs_ukr_fbf_ctl_akn_ben_est_bam_dgb_hun_rom_mlt_geo_ita_swe_alb_bos_anl_aeg_nor_fin_xho_sun_krd_bat_jpn_tml_kor_bul_por_ewe_mol_ind_spa_chh_jav_cnt_arw_lda_afr_sod_eng_lat_guj_mcd_qcu_hin_glc_rus_cic_owc_svk_wly_dut_mly_fre_igb_pan_ven_mao_tha_heb_knd_zul_yor_tur_lit_cze_uzb_moo_vie_hau_tsw_ses_tsn	-1.02253396173447	-2.50203111945259	0.0140953844956023
85	wly_ukr_fbf_bul_sid_aeg_heb_dut_aze_azi_ses_mly_tsn_alb_glc_bsq_nor_sod_moo_cnt_arw_urd_tsw_mcd_xho_pol_fin_cic_dgb_hun_cze_owc_geo_lat_krd_hin_eng_amh_amr_mol_est_akn_tag_slo_mao_jpn_tml_kor_pan_guj_ven_spa_jav_ger_mlt_ind_mnd_afr_lda_scr_hau_ita_grk_ben_rom_qcu_bos_svk_ctl_bem_tig_swe_chh_lit_bat_por_yor_fre_swa_sun_tha_gam_knd_bam_ewe_tur_prs_rus_uzb_igb_vie_anl_swt_zul_dyu	-0.0308685548261599	-0.0727216642591531	0.942183782787823
86	chh_pan_fbf_glc_hau_tig_gam_hin_aze_azi_ewe_sun_swa_lat_ger_bsq_ukr_anl_bem_mnd_cze_ctl_ses_krd_tsn_rom_est_dgb_dyu_fin_urd_sid_geo_eng_bul_lit_spa_owc_amr_mol_hun_xho_mao_rus_mly_jpn_knd_kor_ben_fre_akn_svk_jav_grk_amh_bat_cnt_mcd_ven_pol_heb_dut_scr_ita_por_qcu_guj_prs_alb_tsw_wly_afr_sod_arw_ind_slo_moo_bos_igb_tag_tha_mlt_tml_swt_bam_tur_swe_nor_uzb_cic_vie_aeg_zul_lda_yor	-0.567377386385311	-1.35223046349932	0.179580742623498
87	amh_lit_akn_dut_anl_heb_sod_ben_azi_tur_swa_jav_tsw_nor_guj_bsq_bos_aeg_yor_mnd_pol_pan_bem_ita_tsn_glc_hun_ewe_xho_est_alb_mlt_geo_scr_por_prs_cze_wly_hau_ukr_fin_moo_ind_spa_tag_jpn_tml_kor_ger_afr_lda_fre_bat_mcd_chh_mao_cnt_grk_bam_svk_sid_eng_slo_ctl_swe_qcu_urd_krd_rom_ven_tig_rus_gam_arw_mly_lat_cic_bul_swt_sun_tha_owc_knd_dgb_zul_aze_mol_hin_uzb_dyu_vie_amr_igb_ses_fbf	-0.409213959728561	-0.970903690160819	0.334114649505317
88	anl_rus_bam_ger_sod_amr_wly_lat_aze_uzb_swa_tag_moo_alb_bos_bsq_svk_mlt_xho_mnd_lit_swe_ses_por_zul_guj_est_lda_tsn_fin_glc_chh_geo_cze_afr_pol_fre_tig_aeg_hin_hun_bem_jav_arw_mao_jpn_knd_kor_eng_ben_akn_pan_sun_spa_gam_mly_cnt_ita_dyu_grk_hau_prs_mcd_krd_rom_qcu_nor_slo_bul_swt_owc_scr_sid_mol_ind_dut_yor_ukr_ven_bat_tha_amh_tml_igb_tsw_tur_urd_ctl_azi_ewe_vie_heb_dgb_cic_fbf	-0.340920816521605	-0.807002028111048	0.421724394030462
89	wly_swe_tsn_bos_mlt_aeg_heb_ben_tur_azi_swa_tag_xho_urd_dut_bsq_fre_amh_cic_mnd_rus_prs_bam_ger_tsw_guj_hun_zul_yor_fin_ita_sid_geo_slo_pol_krd_nor_chh_gam_hin_est_lda_mao_spa_ind_jpn_knd_kor_glc_alb_ewe_eng_mly_ctl_sod_sun_cnt_bul_dgb_por_owc_lat_grk_cze_lit_qcu_arw_rom_mol_swt_anl_mcd_hau_pan_bat_ukr_ses_svk_fbf_jav_tha_tig_tml_moo_bem_uzb_afr_scr_aze_igb_vie_amr_dyu_ven_akn	0.094209907070869	0.221785382783747	0.824967242372728
90	wly_afr_swa_arw_aeg_sod_hau_grk_tur_aze_zul_tag_tsw_alb_ben_bsq_por_heb_ses_cnt_urd_slo_dgb_ita_ven_pan_fin_dyu_moo_hun_bos_amr_geo_bul_rom_krd_ger_amh_mlt_pol_est_yor_bat_dut_ind_jpn_knd_kor_rus_prs_xho_scr_mao_hin_sid_mly_mnd_lat_bem_mol_owc_ctl_ukr_nor_fre_qcu_spa_swe_mcd_cic_anl_glc_tig_svk_jav_eng_igb_lit_bam_sun_tha_chh_tml_ewe_tsn_uzb_guj_cze_azi_fbf_vie_gam_akn_lda_swt	0.167783797321473	0.395231370448225	0.693577237340921
91	mlt_urd_tsn_scr_hau_sod_aeg_pan_tur_aze_tsw_bat_lda_por_hin_bsq_cze_gam_bem_cnt_dut_krd_ewe_spa_ses_rom_fin_cic_ven_hun_nor_amh_geo_prs_arw_ctl_mcd_chh_heb_ukr_est_igb_ind_ben_jav_jpn_knd_kor_guj_pol_swt_bos_tag_lat_tig_mao_mnd_bul_moo_fre_sid_swe_eng_svk_lit_qcu_ita_mol_slo_zul_anl_grk_amr_afr_mly_glc_yor_rus_swa_sun_tha_owc_tml_xho_dgb_uzb_alb_ger_azi_dyu_vie_wly_bam_akn_fbf	0.174192909539613	0.409710134383462	0.682960782025687
92	hau_svk_bam_krd_anl_chh_tig_hin_tur_uzb_zul_jav_swa_glc_ctl_bsq_fre_sod_yor_cnt_alb_mol_swt_ukr_dyu_rus_fin_ewe_lda_hun_rom_aeg_geo_urd_ita_spa_por_gam_amh_guj_est_xho_ind_scr_mly_jpn_knd_kor_lat_afr_ven_pol_bat_swe_mlt_tag_mnd_eng_fbf_bos_sid_slo_prs_cze_lit_qcu_ben_grk_nor_tsw_heb_dut_wly_pan_mao_ger_ses_mcd_cic_sun_tha_owc_tml_akn_moo_aze_arw_bul_azi_dgb_vie_amr_bem_tsn_igb	0.416436013965247	0.983157389058525	0.328080826693642
93	owc_lit_swt_rus_tig_sod_amh_ger_aze_uzb_cic_mly_moo_prs_grk_bsq_mcd_mlt_igb_cnt_afr_urd_dgb_ita_zul_eng_hun_tsn_xho_fin_svk_hau_geo_slo_alb_spa_bul_aeg_anl_fre_est_bam_jav_swe_tag_jpn_tml_kor_por_krd_tsw_lat_bat_glc_wly_sun_mnd_pol_lda_bos_heb_cze_rom_mol_scr_qcu_ctl_arw_guj_swa_gam_ukr_sid_ben_mao_pan_yor_nor_dyu_ind_tha_amr_knd_ewe_ven_tur_hin_dut_azi_bem_vie_chh_fbf_akn_ses	-1.00974948529635	-2.46598656096852	0.0154965365663209
94	heb_guj_dgb_krd_gam_anl_amr_rom_tur_azi_ven_bat_tsw_hin_alb_bsq_afr_hau_swa_cnt_ger_spa_igb_ben_ewe_mcd_hun_zul_akn_fin_dut_mlt_geo_mol_lit_grk_ukr_sid_amh_rus_est_lda_mao_eng_ind_jpn_knd_kor_cze_pan_cic_glc_sun_por_wly_tag_mnd_swe_bem_ita_aeg_scr_bos_prs_svk_qcu_urd_lat_pol_dyu_sod_slo_chh_nor_jav_arw_tsn_bul_xho_mly_tha_owc_tml_ses_moo_aze_ctl_fre_uzb_yor_vie_tig_bam_fbf_swt	-0.696448688443301	-1.66903569260296	0.0984735013007109
95	sid_por_fbf_mcd_tig_wly_gam_afr_uzb_azi_bam_sun_igb_ctl_arw_bsq_dut_owc_ven_cnt_slo_rom_moo_scr_xho_nor_fin_tsn_ewe_hun_fre_amr_geo_guj_lit_ita_rus_sod_chh_krd_est_yor_jav_ben_mly_jpn_tml_kor_pol_swe_ses_spa_tag_urd_amh_mao_mnd_alb_cic_lat_anl_prs_mol_eng_bul_qcu_glc_pan_ger_swa_aeg_ukr_hau_bos_ind_grk_dyu_cze_tsw_bat_tha_heb_knd_akn_zul_aze_svk_hin_tur_bem_vie_mlt_dgb_swt_lda	0.84976525677216	2.06565082708998	0.0416434242684583
96	amr_ita_fbf_bul_heb_gam_tig_svk_azi_uzb_swt_mly_swa_afr_eng_bsq_por_wly_tsn_cnt_mcd_ger_igb_bos_ven_spa_fin_moo_ewe_hun_krd_anl_geo_lat_rus_cze_glc_sid_amh_ctl_est_bem_bat_pol_mao_jpn_knd_kor_rom_slo_akn_guj_sun_urd_aeg_ind_mnd_nor_ses_scr_sod_mol_ukr_arw_prs_qcu_fre_ben_dut_xho_chh_alb_mlt_swe_jav_lit_zul_grk_bam_tag_tha_hau_tml_tsw_lda_aze_pan_hin_tur_yor_vie_owc_dyu_cic_dgb	0.421139855939404	0.991665162657284	0.323934041572968
97	hau_mol_akn_por_mlt_anl_sid_slo_aze_azi_moo_mly_ses_cze_eng_bsq_ctl_aeg_bam_mnd_hin_lit_yor_rus_ewe_guj_fin_ven_tsw_hun_pan_wly_geo_grk_nor_mcd_scr_amh_sod_prs_est_lda_tag_glc_mao_jpn_knd_kor_krd_afr_swt_ben_bat_swe_heb_ind_cnt_alb_tsn_ukr_owc_pol_svk_ita_bul_qcu_arw_fre_lat_dgb_tig_rom_gam_spa_sun_bos_xho_ger_dyu_jav_tha_amr_tml_zul_swa_uzb_dut_urd_tur_bem_vie_chh_fbf_igb_cic	-0.36492907541481	-0.864286610131258	0.389654224505557
98	heb_grk_fbf_bos_owc_chh_aeg_guj_uzb_azi_cic_tag_ven_lit_ger_bsq_rus_gam_swt_mnd_slo_alb_bem_arw_swa_rom_fin_xho_tsw_hun_mcd_hau_geo_ctl_bul_mol_cze_amr_amh_glc_est_dgb_sun_lat_bat_jpn_tml_kor_pol_afr_ses_urd_jav_spa_mlt_ind_cnt_pan_dyu_por_tig_eng_krd_dut_scr_qcu_swe_ben_prs_zul_sid_ukr_wly_hin_mao_svk_igb_fre_akn_mly_tha_anl_knd_ewe_lda_tur_ita_nor_aze_moo_vie_sod_yor_tsn_bam	-1.07758554159108	-2.64070320684938	0.00970413792531823
99	hau_ctl_swa_lat_heb_mlt_amh_scr_uzb_azi_xho_jav_ses_swe_mol_bsq_pol_amr_yor_mnd_por_guj_ewe_glc_swt_grk_hun_fbf_moo_est_cze_sid_geo_ben_alb_arw_eng_owc_anl_ita_fin_bam_mly_ukr_bat_jpn_knd_kor_mcd_ger_cic_nor_tag_prs_sod_mao_cnt_dut_ven_bos_chh_krd_rom_pan_hin_qcu_afr_lit_bul_tsw_wly_rus_tig_spa_ind_svk_dgb_urd_tsn_sun_tha_gam_tml_lda_bem_aze_fre_slo_tur_dyu_vie_aeg_igb_zul_akn	-0.216256982763764	-0.510704584651537	0.61076810199756
100	anl_scr_dgb_fre_wly_amh_hau_urd_aze_azi_ven_mao_akn_afr_mcd_bsq_alb_aeg_tsn_cnt_cze_por_zul_rom_ewe_spa_fin_cic_swa_est_glc_tig_geo_ger_eng_ukr_grk_sid_heb_ben_hun_ses_mly_hin_ind_jpn_knd_kor_pol_rus_fbf_lit_jav_bul_mlt_tag_mnd_prs_dyu_ita_chh_arw_krd_ctl_nor_qcu_bos_pan_swe_yor_sod_mol_amr_svk_bat_slo_swt_guj_bem_sun_tha_gam_tml_lda_igb_uzb_dut_lat_tur_tsw_vie_owc_xho_bam_moo	-0.600974756700511	-1.43469597337998	0.154728067431341
101	amh_mcd_swa_slo_aeg_heb_owc_krd_uzb_tur_swt_bat_bam_cze_por_bsq_lit_tig_dyu_cnt_fre_eng_yor_pan_bem_hin_fin_ewe_xho_hun_spa_hau_geo_nor_lat_rom_rus_anl_gam_alb_est_ses_sun_svk_mly_jpn_knd_kor_guj_arw_fbf_bul_jav_grk_wly_ind_mnd_dut_cic_ctl_amr_afr_ger_ita_urd_qcu_glc_bos_swe_dgb_mlt_ben_sod_ukr_tag_pol_moo_mol_lda_mao_tha_chh_tml_zul_tsn_azi_prs_scr_aze_akn_vie_sid_igb_tsw_ven	0.203306534490275	0.478715343452298	0.633264735987318
102	aeg_mcd_swa_svk_wly_heb_gam_glc_uzb_tur_ses_sun_akn_guj_hin_bsq_arw_mlt_swt_cnt_swe_spa_zul_urd_fbf_alb_est_lda_bam_hun_rom_anl_geo_krd_ctl_mol_ita_sod_tig_fre_fin_ewe_tag_lat_mly_jpn_knd_kor_lit_prs_moo_bul_bat_ben_sid_jav_mnd_eng_ven_pan_hau_ukr_rus_por_scr_qcu_pol_slo_nor_tsw_amh_ger_chh_afr_ind_dut_dgb_bos_yor_mao_tha_owc_tml_xho_igb_azi_grk_cze_aze_tsn_vie_amr_cic_dyu_bem	-0.4930644135734	-1.17259197166217	0.243954311111982
103	amr_hin_dyu_urd_chh_hau_amh_alb_uzb_azi_xho_bat_igb_dut_rom_bsq_eng_anl_bam_cnt_prs_guj_ewe_por_dgb_arw_est_lda_zul_hun_slo_wly_geo_ger_rus_mol_ukr_mlt_heb_scr_fin_akn_sun_cze_ind_jpn_tml_kor_bul_krd_tsw_lit_jav_spa_tig_mao_mnd_ita_fbf_ben_owc_grk_mcd_fre_bos_qcu_afr_svk_pan_swa_sod_nor_aeg_lat_mly_ctl_yor_swe_bem_tag_tha_gam_knd_cic_ses_aze_pol_glc_tur_ven_vie_sid_swt_moo_tsn	-0.854520045394987	-2.06548600872015	0.0416593532115199
104	gam_guj_tsn_pan_tig_sod_amh_cze_azi_uzb_bem_mao_cic_por_lat_bsq_scr_sid_dgb_cnt_nor_ukr_ven_rus_yor_prs_fin_moo_ewe_est_hin_hau_geo_rom_lit_svk_mcd_chh_heb_mol_hun_tsw_mly_bul_ind_jpn_knd_kor_slo_ben_igb_arw_sun_ita_owc_bat_mnd_alb_lda_grk_amr_spa_ger_pol_ctl_qcu_swe_afr_eng_xho_wly_dut_anl_krd_tag_glc_dyu_urd_akn_jav_tha_mlt_tml_fbf_zul_tur_fre_bos_aze_swa_vie_aeg_swt_bam_ses	0.104608816425371	0.246225191155625	0.806050552263129
105	amr_nor_dgb_por_gam_hau_chh_rus_uzb_azi_ven_tag_igb_alb_spa_bsq_swe_sod_moo_cnt_pan_lit_bam_fre_tsw_rom_hun_ses_cic_est_mol_amh_geo_arw_bos_ita_mcd_wly_mlt_scr_fin_swt_bat_urd_sun_jpn_knd_kor_svk_dut_xho_ger_jav_bul_owc_ind_mnd_ben_bem_hin_heb_cze_lat_pol_krd_qcu_prs_guj_grk_ewe_aeg_ukr_anl_slo_mly_afr_swa_glc_lda_mao_tha_sid_tml_fbf_zul_aze_ctl_eng_tur_yor_vie_tig_akn_dyu_tsn	0.127655269135314	0.300441119946337	0.764511288030274
106	sid_mol_dyu_lat_amr_amh_owc_alb_aze_azi_moo_ind_yor_svk_rom_bsq_ukr_gam_swa_cnt_afr_bos_bem_lit_tsn_por_est_bam_dgb_fin_slo_sod_geo_spa_nor_swe_mcd_anl_heb_hin_hun_tsw_jav_bul_sun_jpn_knd_kor_guj_ctl_akn_fre_mao_pan_chh_mly_mnd_ger_fbf_cze_aeg_urd_grk_glc_arw_qcu_scr_rus_dut_cic_hau_eng_mlt_pol_tag_ben_ven_krd_xho_bat_tha_tig_tml_zul_igb_uzb_prs_ita_tur_swt_vie_wly_ses_ewe_lda	0.465396612816912	1.10144855246338	0.273544008083569
107	mlt_mcd_dgb_ger_aeg_amh_tig_por_uzb_aze_xho_mly_fbf_bos_slo_bsq_rom_chh_ven_cnt_ita_svk_zul_pan_igb_prs_est_ses_cic_hun_eng_owc_geo_scr_lit_bul_alb_amr_hau_cze_fin_swa_bat_arw_ind_jpn_tml_kor_lat_grk_yor_ctl_jav_afr_gam_sun_mnd_fre_akn_rus_heb_nor_urd_swe_mol_qcu_glc_guj_spa_lda_sid_dut_anl_krd_mao_pol_swt_ukr_ewe_tag_tha_wly_knd_bem_tsn_azi_hin_ben_tur_tsw_vie_sod_dyu_moo_bam	0.597090264413885	1.4143561864126	0.160596565008241
108	sod_afr_moo_spa_sid_heb_mlt_scr_uzb_tur_xho_bat_igb_swe_krd_bsq_ita_chh_tsw_cnt_nor_eng_dgb_alb_dyu_ger_hun_bem_cic_est_por_tig_geo_mcd_cze_svk_pol_amr_aeg_glc_fin_lda_jav_slo_tag_jpn_tml_kor_bul_rus_tsn_grk_ind_guj_amh_sun_mnd_ctl_swt_fre_hau_dut_hin_ben_lat_qcu_pan_rom_urd_zul_wly_prs_anl_mol_mao_bos_akn_ukr_swa_mly_tha_gam_knd_ses_ven_azi_arw_lit_aze_ewe_vie_owc_fbf_bam_yor	-0.695349190576405	-1.66854361948685	0.0985713484665989
109	sod_hin_xho_pol_gam_aeg_hau_ctl_tur_uzb_fbf_ind_ven_rus_alb_bsq_eng_mlt_zul_cnt_krd_bul_dyu_slo_tsw_mcd_fin_ewe_bem_est_ita_wly_geo_ben_nor_mol_lat_heb_tig_afr_hun_yor_sun_prs_mao_jpn_tml_kor_svk_scr_bam_cze_mly_urd_amr_tag_mnd_spa_cic_rom_sid_ger_lit_swe_fre_qcu_arw_grk_guj_lda_chh_glc_owc_por_jav_ukr_moo_dut_akn_bat_tha_amh_knd_dgb_ses_azi_pan_bos_aze_igb_vie_anl_tsn_swt_swa	-0.347760009923352	-0.823940498258443	0.412081435178205
110	hau_ita_tsw_dut_heb_wly_chh_por_uzb_aze_fbf_mao_xho_glc_bos_bsq_swe_amh_dgb_mnd_pan_afr_moo_ukr_tsn_rus_hun_bem_akn_est_ctl_sod_geo_mol_mcd_ger_rom_tig_aeg_krd_fin_swt_tag_ben_jav_jpn_knd_kor_pol_svk_ses_hin_ind_slo_sid_bat_cnt_cze_lda_bul_amr_spa_alb_urd_arw_qcu_prs_fre_grk_swa_owc_eng_mlt_guj_mly_nor_zul_lit_yor_sun_tha_gam_tml_ven_igb_azi_lat_scr_tur_ewe_vie_anl_cic_dyu_bam	0.160990573024809	0.379100776371958	0.705477200436949
111	owc_eng_fbf_rom_tig_wly_anl_lat_aze_uzb_cic_sun_swa_arw_mcd_bsq_por_heb_tsn_cnt_cze_svk_xho_mol_dgb_hin_hun_ses_bem_est_bos_sid_geo_ger_guj_krd_lit_mlt_gam_bul_fin_swt_ind_nor_bat_jpn_tml_kor_spa_scr_lda_ctl_mly_pol_amh_jav_mnd_rus_ven_ita_amr_glc_fre_prs_grk_qcu_swe_pan_dut_akn_hau_ukr_chh_urd_tag_afr_dyu_slo_ewe_mao_tha_sod_knd_bam_moo_tur_alb_ben_azi_tsw_vie_aeg_zul_yor_igb	-1.00587730055529	-2.45495800474112	0.0159494663548278
112	wly_bul_swa_urd_hau_owc_amh_por_uzb_aze_ven_sun_bem_rom_lat_bsq_ita_amr_bam_mnd_grk_hin_swt_mcd_yor_prs_est_tsn_igb_fin_swe_chh_geo_fre_guj_alb_afr_mlt_tig_krd_hun_dgb_ind_cze_jav_jpn_tml_kor_pan_ben_ewe_eng_mao_rus_heb_mly_cnt_glc_moo_bos_sod_spa_nor_slo_svk_qcu_mol_dut_arw_ses_anl_scr_sid_ger_tag_ctl_xho_lit_lda_bat_tha_gam_knd_cic_akn_azi_ukr_pol_tur_dyu_vie_aeg_tsw_fbf_zul	0.346899581339025	0.818149728332454	0.415363039180472
113	amr_rus_ses_arw_anl_aeg_owc_mol_tur_uzb_bem_mao_fbf_cze_nor_bsq_alb_chh_igb_mnd_bul_prs_zul_ita_xho_slo_est_cic_dgb_fin_lit_tig_geo_mcd_bos_urd_ger_mlt_hau_lat_hun_swt_jav_ukr_sun_jpn_tml_kor_fre_ben_ewe_ctl_mly_scr_sid_ind_cnt_eng_tsn_svk_sod_dut_guj_grk_pol_qcu_swe_hin_spa_moo_gam_glc_heb_por_tag_krd_tsw_afr_yor_bat_tha_amh_knd_lda_dyu_aze_pan_rom_azi_akn_vie_wly_swa_bam_ven	-0.133431767618736	-0.314543144754694	0.75381312984781
114	wly_rus_ewe_scr_gam_amr_heb_svk_tur_azi_tsw_mly_fbf_pol_mol_bsq_eng_aeg_igb_mnd_slo_arw_zul_ger_swt_pan_fin_dgb_cic_hun_swe_sid_geo_alb_dut_nor_prs_chh_anl_urd_est_lda_tag_mcd_bat_jpn_tml_kor_guj_lit_bem_bul_sun_por_mlt_jav_cnt_glc_dyu_afr_hau_krd_spa_fre_hin_qcu_bos_grk_ukr_swa_tig_ben_sod_lat_mao_rom_tsn_ctl_bam_ind_tha_amh_knd_yor_ses_uzb_ita_cze_aze_akn_vie_owc_moo_ven_xho	-0.622953015112934	-1.48798618917925	0.14013753739611
115	wly_glc_swt_pol_anl_aeg_sid_ctl_tur_uzb_cic_mao_swa_guj_afr_bsq_ben_hau_fbf_cnt_arw_lit_ewe_urd_bem_por_hun_xho_bam_fin_hin_gam_geo_slo_pan_alb_ita_owc_sod_bul_est_dyu_ind_prs_jav_jpn_knd_kor_ukr_swe_zul_rom_bat_ger_chh_tag_mnd_fre_tsw_nor_tig_spa_cze_dut_mol_qcu_scr_svk_bos_moo_amr_krd_heb_rus_mly_eng_lda_grk_yor_sun_tha_amh_tml_tsn_ses_aze_lat_mcd_azi_akn_vie_mlt_igb_ven_dgb	0.178481832554518	0.419842106012263	0.675569149126053
116	anl_bul_swa_swe_heb_chh_amh_spa_aze_tur_bem_jav_ses_grk_rom_bsq_bos_aeg_akn_cnt_lit_glc_ewe_rus_bam_por_hun_xho_zul_est_ctl_tig_geo_guj_prs_slo_ger_sid_hau_pan_fin_fbf_tag_mcd_mao_jpn_tml_kor_nor_dut_tsn_svk_ind_arw_gam_sun_mnd_fre_ven_lat_amr_mol_alb_afr_ben_qcu_scr_eng_urd_dgb_sod_krd_owc_ita_mly_cze_lda_ukr_tsw_bat_tha_wly_knd_igb_dyu_uzb_pol_hin_azi_yor_vie_mlt_moo_cic_swt	-0.186931337077583	-0.440860030058592	0.660337469528467
117	heb_krd_ven_bul_gam_aeg_hau_bos_aze_azi_cic_mao_akn_cze_por_bsq_mcd_tig_xho_mnd_lit_pol_moo_ukr_ewe_guj_hun_bem_yor_fin_arw_mlt_geo_eng_pan_afr_nor_amr_sod_urd_est_lda_jav_hin_ind_jpn_tml_kor_mol_ben_bam_prs_mly_alb_amh_bat_cnt_ctl_tsn_ger_sid_slo_spa_dut_glc_qcu_ita_rus_grk_dgb_anl_rom_chh_swe_sun_fre_igb_scr_zul_tag_tha_owc_knd_tsw_swt_uzb_svk_lat_tur_swa_vie_wly_dyu_fbf_ses	-0.948244766066878	-2.30325575472887	0.0234931772395929
118	amh_pol_zul_glc_sid_anl_chh_svk_tur_uzb_ven_tag_igb_pan_rus_bsq_ukr_owc_cic_mnd_eng_bos_xho_lat_swa_por_fin_tsw_ewe_est_guj_heb_geo_nor_slo_fre_ita_hau_gam_lit_hun_yor_jav_arw_bat_jpn_knd_kor_dut_grk_swt_mcd_ind_krd_amr_mao_cnt_alb_dyu_scr_wly_urd_mol_ctl_swe_qcu_hin_ger_bul_ses_tig_rom_mlt_ben_sun_prs_bam_spa_moo_mly_tha_aeg_tml_akn_fbf_aze_cze_afr_azi_lda_vie_sod_tsn_bem_dgb	-0.444597577232168	-1.05687512385089	0.293306230328219
119	gam_rom_yor_lit_amr_amh_owc_dut_uzb_tur_cic_mao_ewe_pan_svk_bsq_mol_chh_swa_mnd_hin_nor_tsw_eng_dyu_bul_hun_lda_moo_fin_grk_mlt_geo_por_lat_spa_pol_sod_wly_rus_est_fbf_sun_slo_tag_jpn_knd_kor_ukr_fre_xho_krd_jav_swe_tig_mly_cnt_urd_dgb_alb_sid_cze_ger_prs_glc_qcu_guj_scr_mcd_tsn_heb_ben_hau_arw_ind_ita_ses_ctl_bam_bat_tha_aeg_tml_swt_bem_azi_afr_bos_aze_igb_vie_anl_ven_akn_zul	-0.686657223851284	-1.65022219310632	0.102271002271301
120	gam_eng_swt_ukr_owc_aeg_heb_afr_aze_uzb_dyu_mao_dgb_swe_bul_bsq_guj_mlt_moo_cnt_por_scr_ewe_rus_tsn_ben_hun_bem_tsw_est_ger_anl_geo_spa_urd_svk_ita_chh_wly_glc_fin_lda_sun_mcd_tag_jpn_tml_kor_arw_dut_akn_fre_mly_nor_amh_ind_mnd_cze_yor_ctl_sod_bos_prs_hin_pol_qcu_lat_mol_krd_bam_tig_lit_hau_alb_jav_grk_ven_rom_zul_bat_tha_sid_knd_swa_xho_azi_pan_slo_tur_cic_vie_amr_igb_fbf_ses	-0.683922832443103	-1.64046736433317	0.104286144503777
121	mlt_ger_lda_eng_sid_heb_chh_svk_uzb_tur_dgb_jav_tsn_bos_afr_bsq_lat_tig_ewe_mnd_urd_slo_ses_por_ven_rom_hun_swa_dyu_fin_pol_owc_geo_ita_dut_arw_bul_sod_aeg_ctl_est_igb_sun_glc_tag_jpn_tml_kor_lit_prs_bam_fre_mao_guj_amr_bat_cnt_alb_bem_krd_anl_swe_hin_rus_ukr_qcu_mol_spa_cze_akn_gam_grk_wly_scr_ind_ben_xho_pan_zul_mly_tha_amh_knd_cic_tsw_aze_nor_mcd_azi_fbf_vie_hau_yor_swt_moo	-0.204961488001353	-0.483958106333125	0.629553274466068
122	chh_alb_moo_svk_hau_wly_sod_ben_aze_tur_bam_mao_lda_slo_krd_bsq_swe_tig_cic_mnd_arw_hin_igb_scr_zul_guj_hun_akn_tsw_fin_bul_anl_geo_pol_lat_cze_mcd_mlt_owc_dut_est_yor_sun_eng_mly_jpn_tml_kor_prs_ger_swa_urd_jav_bos_amh_ind_cnt_ukr_swt_ita_gam_mol_por_rom_glc_qcu_fre_nor_lit_fbf_heb_pan_sid_spa_tag_afr_bem_ctl_ses_bat_tha_aeg_knd_xho_dgb_uzb_rus_grk_azi_ven_vie_amr_ewe_tsn_dyu	-0.55827211200021	-1.33415184506442	0.185411879252315
123	gam_glc_swa_rom_owc_aeg_sod_bos_aze_azi_ewe_mao_fbf_ita_fre_bsq_ukr_mlt_dgb_mnd_dut_scr_moo_swe_akn_ger_est_zul_tsn_hun_lit_amr_geo_pan_cze_pol_eng_tig_anl_guj_fin_swt_ind_bul_jav_jpn_tml_kor_slo_hin_igb_prs_bat_mol_wly_mly_cnt_rus_yor_svk_heb_krd_nor_arw_mcd_qcu_spa_ctl_lat_xho_sid_ben_amh_alb_sun_urd_dyu_grk_lda_tag_tha_chh_knd_ven_tsw_uzb_por_afr_tur_bam_vie_hau_cic_ses_bem	-0.593919335154499	-1.41804052673968	0.159521054300899
124	anl_mol_swa_alb_sid_amr_tig_bul_aze_uzb_dyu_tag_fbf_prs_pol_bsq_arw_hau_ses_cnt_lit_ukr_igb_pan_dgb_afr_est_tsn_cic_hun_por_heb_geo_eng_bos_lat_guj_amh_mlt_ita_fin_bem_mao_grk_bat_jpn_tml_kor_dut_urd_ewe_svk_jav_swe_sod_mly_mnd_glc_yor_hin_aeg_cze_ctl_fre_rom_qcu_rus_mcd_ger_swt_wly_krd_gam_scr_ind_slo_tsw_ben_bam_sun_tha_chh_knd_zul_xho_azi_nor_spa_tur_lda_vie_owc_moo_akn_ven	-0.609843097716853	-1.45547664068157	0.148904731547145
125	heb_mcd_fbf_dut_aeg_wly_sid_pan_tur_aze_xho_jav_bem_eng_pol_bsq_guj_owc_dgb_cnt_urd_swe_akn_scr_tsw_rom_hun_bam_cic_est_prs_anl_geo_grk_cze_fre_spa_hau_amh_bul_fin_ses_mly_lat_tag_jpn_knd_kor_svk_nor_igb_glc_sun_krd_chh_mao_mnd_slo_moo_bos_gam_por_hin_ger_ukr_qcu_alb_ben_afr_yor_amr_ctl_sod_rus_bat_mol_zul_arw_tsn_ind_tha_tig_tml_dyu_swt_uzb_ita_lit_azi_lda_vie_mlt_ewe_swa_ven	0.273306183148823	0.643811258815265	0.521282398617862
126	tig_por_lda_ben_gam_anl_chh_ctl_uzb_aze_bem_tag_fbf_ger_urd_bsq_spa_hau_swt_cnt_glc_krd_ven_grk_dgb_eng_hun_bam_ses_est_lat_aeg_geo_arw_scr_fre_cze_amh_owc_alb_fin_tsw_mly_slo_mao_jpn_tml_kor_rus_mol_cic_hin_sun_nor_sod_bat_mnd_bos_dyu_afr_sid_bul_lit_dut_pan_qcu_prs_guj_rom_zul_mlt_ita_wly_ukr_ind_mcd_ewe_svk_moo_jav_tha_amr_knd_xho_igb_azi_pol_swe_tur_tsn_vie_heb_yor_akn_swa	-0.68462540190586	-1.64100759806017	0.104173711433725
127	anl_fre_zul_prs_hau_mlt_wly_ger_azi_tur_fbf_bat_bam_por_lit_bsq_svk_gam_tsn_mnd_ukr_pol_ven_guj_akn_slo_fin_lda_swa_hun_bos_amh_geo_rom_dut_bul_cze_tig_chh_eng_est_bem_sun_afr_tag_jpn_tml_kor_alb_urd_dyu_mcd_jav_ben_amr_ind_cnt_swe_swt_mol_sod_rus_ctl_ita_lat_qcu_nor_spa_glc_moo_aeg_hin_sid_krd_mly_pan_tsw_arw_dgb_mao_tha_heb_knd_ses_xho_uzb_grk_scr_aze_ewe_vie_owc_cic_yor_igb	0.0661741440147944	0.155691742310116	0.876613448344165
128	anl_eng_cic_bos_amr_chh_mlt_pan_azi_uzb_ses_tag_tsn_dut_ger_bsq_prs_sid_akn_cnt_arw_svk_lda_urd_swa_ctl_hun_yor_zul_fin_rom_owc_geo_bul_mcd_guj_hin_gam_wly_slo_est_xho_mao_cze_mly_jpn_knd_kor_lat_grk_bem_ben_ind_ukr_hau_jav_mnd_glc_swt_por_aeg_lit_fre_spa_ita_qcu_mol_rus_swe_fbf_tig_scr_sod_afr_sun_pol_moo_nor_dyu_bat_tha_amh_tml_tsw_ven_aze_krd_alb_tur_dgb_vie_heb_bam_ewe_igb	0.315722235010501	0.742970259868013	0.459372365860254
129	heb_glc_yor_ben_amr_aeg_sod_bos_tur_uzb_bem_mly_zul_bul_ger_bsq_spa_tig_moo_cnt_mol_por_xho_dut_dyu_slo_fin_ven_bam_est_svk_mlt_geo_arw_alb_grk_krd_amh_gam_prs_hun_swa_bat_ctl_mao_jpn_tml_kor_cze_nor_akn_mcd_sun_lit_anl_tag_mnd_ita_ewe_hin_wly_ukr_pol_scr_rus_qcu_urd_fre_eng_tsn_owc_afr_chh_swe_jav_guj_igb_lat_dgb_ind_tha_hau_knd_tsw_swt_azi_rom_pan_aze_cic_vie_sid_fbf_lda_ses	-0.0365985138721579	-0.0862426982936926	0.931458896488399
130	amr_fre_tsn_lit_owc_amh_chh_spa_azi_aze_akn_sun_ses_arw_ukr_bsq_afr_hau_yor_mnd_krd_hin_cic_svk_bam_pol_hun_moo_dgb_fin_nor_wly_geo_lat_slo_glc_urd_sid_sod_swe_est_fbf_tag_guj_mao_jpn_tml_kor_rus_grk_tsw_cze_jav_ger_heb_ind_cnt_alb_zul_rom_mlt_prs_por_scr_bul_qcu_dut_bos_mcd_dyu_aeg_ctl_gam_ita_mly_mol_ven_ben_igb_bat_tha_anl_knd_xho_swa_uzb_pan_eng_tur_swt_vie_tig_ewe_lda_bem	-0.148925579774434	-0.351295098535267	0.726161588125046
131	sid_dut_fbf_slo_anl_hau_sod_alb_aze_tur_moo_bat_dyu_cze_ben_bsq_ctl_owc_swa_mnd_prs_swe_ses_scr_zul_mcd_hun_lda_tsw_est_guj_heb_geo_krd_pol_grk_por_aeg_wly_afr_fin_yor_sun_fre_mao_jpn_tml_kor_eng_ukr_akn_hin_jav_lit_amh_tag_cnt_pan_cic_arw_tig_rus_ita_rom_svk_qcu_lat_spa_glc_dgb_chh_urd_gam_bul_mly_nor_tsn_bos_bam_ind_tha_amr_knd_ewe_igb_uzb_ger_mol_azi_xho_vie_mlt_bem_swt_ven	-0.242432421360318	-0.573524244396046	0.56767412875949
132	amh_glc_dyu_bul_aeg_mlt_anl_fre_aze_tur_ewe_tag_zul_guj_bos_bsq_dut_owc_yor_mnd_nor_afr_cic_alb_lda_mcd_hun_tsw_dgb_est_lat_heb_geo_cze_scr_hin_krd_hau_wly_arw_fin_ven_ind_ger_mao_jpn_knd_kor_spa_ukr_swt_urd_mly_eng_sod_jav_cnt_svk_swa_rom_gam_por_lit_swe_ita_qcu_pol_slo_ctl_bem_tig_pan_sid_prs_bat_ben_tsn_grk_bam_sun_tha_amr_tml_fbf_ses_azi_mol_rus_uzb_xho_vie_chh_akn_moo_igb	-0.767137978620565	-1.84736920804998	0.0678728366821807
133	owc_ukr_bam_mcd_amh_heb_aeg_mol_uzb_tur_cic_mao_ven_svk_por_bsq_bos_sid_tsn_mnd_urd_afr_swt_ben_fbf_alb_fin_xho_bem_est_bul_sod_geo_nor_prs_cze_lit_wly_mlt_lat_hun_yor_jav_ctl_sun_jpn_knd_kor_rus_spa_ewe_krd_bat_arw_tig_tag_cnt_pol_ses_pan_chh_ita_swe_grk_rom_qcu_ger_glc_eng_igb_amr_dut_hau_fre_mly_guj_akn_scr_zul_ind_tha_gam_tml_dgb_tsw_azi_slo_hin_aze_swa_vie_anl_moo_dyu_lda	-0.513209512125945	-1.22102235777136	0.225164107421269
134	owc_cze_bam_mcd_mlt_anl_aeg_lat_aze_tur_zul_mao_lda_afr_alb_bsq_prs_tig_ven_mnd_ita_pol_yor_guj_akn_ukr_fin_igb_ses_est_bul_gam_geo_urd_svk_lit_ben_heb_amr_spa_hun_tsn_sun_bos_mly_jpn_knd_kor_grk_nor_dyu_rom_bat_por_hau_ind_cnt_ger_xho_pan_wly_dut_ctl_glc_fre_qcu_swe_eng_mol_bem_chh_scr_sid_slo_jav_krd_cic_rus_dgb_tag_tha_sod_tml_ewe_tsw_uzb_arw_hin_azi_swt_vie_amh_fbf_swa_moo	-0.244864772854184	-0.578093385531491	0.564598274329156
135	heb_ukr_swt_dut_anl_chh_amr_bul_tur_aze_swa_mly_ewe_svk_mcd_bsq_mol_tig_ven_cnt_guj_pol_bem_lit_tsn_ger_hun_cic_lda_fin_lat_sod_geo_pan_nor_urd_arw_gam_mlt_cze_est_akn_bat_rom_jav_jpn_knd_kor_bos_fre_igb_hin_sun_rus_wly_tag_mnd_swe_xho_alb_amh_slo_afr_prs_spa_qcu_eng_scr_ita_dyu_hau_grk_owc_krd_ind_por_ses_glc_dgb_mao_tha_sid_tml_fbf_yor_azi_ctl_ben_uzb_tsw_vie_aeg_zul_bam_moo	-0.535436385221445	-1.27584998049518	0.2051859667873
136	amr_mcd_yor_rus_sid_heb_amh_slo_aze_tur_swa_tag_swt_rom_mol_bsq_cze_aeg_fbf_cnt_ben_nor_lda_lit_dgb_glc_hun_tsn_xho_fin_bul_chh_geo_ctl_ger_pan_hin_anl_tig_urd_est_ven_sun_grk_ind_jpn_knd_kor_guj_svk_ewe_krd_mao_por_hau_mly_mnd_dut_moo_scr_wly_swe_bos_lat_arw_qcu_alb_eng_prs_cic_mlt_pol_owc_ukr_jav_afr_ses_ita_bam_bat_tha_sod_tml_zul_dyu_uzb_fre_spa_azi_bem_vie_gam_igb_akn_tsw	-0.747668921354553	-1.79719663347685	0.0755502415903506
137	owc_fre_dyu_scr_wly_amh_sod_urd_uzb_aze_tsn_tag_swt_rom_afr_bsq_dut_gam_bam_cnt_arw_pan_fbf_prs_lda_swe_hun_swa_dgb_fin_por_heb_geo_grk_lit_krd_ita_tig_aeg_slo_est_igb_mao_ger_bat_jpn_tml_kor_ben_guj_tsw_ctl_sun_bos_mlt_jav_mnd_spa_bem_glc_chh_nor_cze_rus_lat_qcu_bul_ukr_pol_ewe_anl_svk_hau_alb_mly_mol_ses_hin_zul_ind_tha_amr_knd_xho_ven_azi_mcd_eng_tur_moo_vie_sid_akn_cic_yor	-0.444115641798452	-1.05672514889027	0.293374327337431
138	tig_mcd_yor_pan_sid_hau_amr_arw_azi_tur_ewe_tag_xho_swe_mol_bsq_spa_amh_igb_cnt_lit_urd_bam_rom_ven_svk_hun_dyu_cic_est_ger_wly_geo_ben_eng_ita_afr_aeg_owc_pol_fin_akn_mly_ukr_bat_jpn_knd_kor_cze_bos_ses_nor_jav_alb_sod_mao_mnd_krd_bem_dut_mlt_rus_glc_guj_lat_qcu_por_fre_ctl_fbf_gam_bul_chh_hin_ind_slo_lda_scr_dgb_sun_tha_anl_tml_zul_tsn_aze_grk_prs_uzb_swt_vie_heb_tsw_swa_moo	-0.516170422616062	-1.22888104082355	0.222216856408178
139	gam_ita_ewe_mcd_anl_amh_chh_pan_tur_aze_cic_sun_swa_por_svk_bsq_urd_wly_fbf_cnt_bul_ben_ven_lat_tsw_fre_est_swt_dyu_hun_pol_tig_geo_swe_arw_krd_ukr_hau_amr_ctl_fin_moo_jav_scr_ind_jpn_tml_kor_eng_alb_yor_afr_bat_prs_owc_mly_mnd_lit_ses_mol_mlt_rus_grk_spa_slo_qcu_hin_dut_cze_zul_heb_ger_sid_nor_tag_rom_bem_guj_igb_mao_tha_aeg_knd_bam_akn_azi_bos_glc_uzb_lda_vie_sod_tsn_xho_dgb	0.176582716391038	0.415580515082434	0.678674310283106
140	owc_glc_zul_slo_wly_gam_chh_spa_uzb_tur_akn_mly_cic_guj_rus_bsq_svk_hau_dyu_mnd_mcd_prs_ewe_dut_swa_ukr_est_tsw_yor_hun_rom_aeg_geo_ita_cze_eng_grk_sod_amr_pol_fin_igb_ind_bul_mao_jpn_tml_kor_ctl_urd_bam_ben_bat_mol_amh_jav_cnt_arw_ven_krd_tig_swe_scr_pan_alb_qcu_bos_lat_ger_swt_anl_hin_sid_afr_tag_por_moo_fre_bem_sun_tha_mlt_knd_tsn_fbf_azi_lit_nor_aze_xho_vie_heb_dgb_ses_lda	-0.30565741659249	-0.724288012933676	0.470707104970842
141	amr_por_ven_eng_aeg_heb_chh_krd_aze_uzb_cic_mao_bem_ita_lat_bsq_hin_owc_dyu_cnt_prs_dut_lda_swe_igb_mol_hun_tsw_dgb_fin_urd_sod_geo_mcd_nor_svk_arw_mlt_amh_afr_est_akn_mly_cze_sun_jpn_knd_kor_alb_glc_ses_ben_ind_fre_sid_jav_mnd_slo_ewe_lit_anl_bos_grk_spa_pan_qcu_rus_ukr_guj_fbf_hau_rom_tig_ger_tag_pol_tsn_ctl_swt_bat_tha_gam_tml_swa_xho_azi_bul_scr_tur_moo_vie_wly_bam_yor_zul	0.0310898270427357	0.0732253891455036	0.941784024671669
142	sid_ctl_bam_cze_hau_amr_anl_nor_aze_tur_fbf_bat_lda_lit_krd_bsq_mol_owc_ses_mnd_bul_ukr_zul_arw_xho_rom_hun_cic_tsn_fin_dut_chh_geo_urd_ita_pol_hin_amh_gam_grk_est_igb_jav_ben_ind_jpn_tml_kor_afr_bos_tsw_pan_mao_rus_tig_tag_cnt_svk_swa_spa_wly_glc_mcd_guj_prs_qcu_alb_ger_scr_akn_mlt_eng_aeg_por_mly_fre_bem_slo_yor_sun_tha_sod_knd_dgb_dyu_azi_lat_swe_uzb_ven_vie_heb_swt_moo_ewe	0.177546724212617	0.417654683576508	0.67716229377525
143	hau_ita_lda_dut_sod_amh_tig_bul_uzb_tur_ses_ind_xho_pan_hin_bsq_bos_owc_bem_cnt_swe_arw_swa_guj_fbf_prs_est_akn_tsn_hun_urd_anl_geo_cze_ukr_krd_fre_aeg_wly_scr_fin_dgb_mly_ben_mao_jpn_tml_kor_grk_ctl_dyu_alb_bat_svk_heb_tag_mnd_ger_swt_glc_chh_mol_lat_afr_rom_qcu_nor_slo_eng_moo_sid_lit_gam_por_sun_rus_igb_pol_tsw_jav_tha_amr_knd_bam_ewe_aze_mcd_spa_azi_zul_vie_mlt_ven_yor_cic	-0.612389214553415	-1.46661261665751	0.145854859027791
144	mlt_svk_bam_arw_hau_gam_tig_scr_azi_tur_ewe_bat_tsn_mol_rus_bsq_ger_sid_swt_mnd_mcd_spa_bem_nor_fbf_cze_hun_swa_lda_est_bos_owc_geo_pol_ukr_dut_urd_aeg_amr_por_fin_dyu_mao_eng_jav_jpn_knd_kor_guj_afr_xho_fre_ind_swe_amh_sun_cnt_bul_igb_pan_heb_ben_lat_slo_grk_qcu_ita_hin_rom_dgb_anl_alb_wly_prs_tag_ctl_akn_krd_ven_mly_tha_chh_tml_cic_tsw_aze_glc_lit_uzb_moo_vie_sod_yor_zul_ses	-0.0281423203422924	-0.0664352320286489	0.94717393305868
145	chh_slo_swa_ukr_mlt_gam_amh_arw_aze_tur_dgb_bat_cic_swe_mcd_bsq_guj_owc_ven_mnd_lat_cze_fbf_pan_swt_glc_est_bam_tsn_fin_rus_wly_geo_por_ita_grk_prs_aeg_anl_dut_hun_yor_sun_bos_jav_jpn_knd_kor_krd_ctl_igb_bul_tag_spa_sod_ind_cnt_nor_tsw_svk_sid_pol_rom_lit_urd_qcu_ger_fre_hin_dyu_hau_alb_amr_scr_mly_mol_xho_eng_lda_mao_tha_heb_tml_moo_ewe_azi_afr_ben_uzb_bem_vie_tig_ses_zul_akn	0.229720932581609	0.540743420967781	0.58997725501582
146	tig_guj_igb_ctl_amr_sod_anl_glc_uzb_azi_swt_mly_ewe_rom_prs_bsq_bul_mlt_ses_mnd_arw_dut_moo_ukr_fbf_mol_hun_lda_ven_est_ita_amh_geo_krd_cze_slo_urd_chh_aeg_pan_fin_yor_ind_eng_jav_jpn_tml_kor_bos_ben_xho_rus_bat_por_sid_sun_cnt_lit_dyu_afr_gam_hin_lat_alb_ger_qcu_spa_scr_mcd_tsw_owc_svk_heb_swe_mao_pol_akn_fre_swa_tag_tha_hau_knd_tsn_bam_tur_grk_nor_aze_bem_vie_wly_cic_zul_dgb	-0.119032901315519	-0.280549996079665	0.779678723543784
147	hau_lit_zul_pol_owc_sid_amr_scr_aze_uzb_tsn_tag_bem_hin_bul_bsq_lat_mlt_ewe_mnd_urd_arw_dyu_spa_ven_slo_est_akn_tsw_hun_eng_sod_geo_svk_glc_afr_alb_chh_anl_grk_fin_lda_bat_ger_ind_jpn_tml_kor_krd_guj_bam_bos_jav_mol_amh_mly_cnt_pan_ses_prs_aeg_ben_nor_cze_rom_qcu_rus_swe_por_xho_tig_mcd_gam_ita_sun_fre_fbf_ctl_swa_mao_tha_wly_knd_moo_yor_tur_dut_ukr_azi_swt_vie_heb_igb_dgb_cic	-0.621574885980115	-1.48567417445736	0.140747409834886
148	owc_grk_igb_svk_mlt_hau_heb_afr_azi_aze_bem_tag_tsw_swe_cze_bsq_ukr_amr_swa_mnd_dut_slo_bam_scr_ses_rom_hun_fbf_akn_fin_bul_sod_geo_urd_ger_guj_nor_chh_tig_arw_est_zul_mly_pol_ind_jpn_tml_kor_ita_fre_ven_por_mao_spa_gam_jav_cnt_rus_lda_lat_wly_mol_prs_eng_glc_qcu_bos_ctl_lit_swt_anl_krd_aeg_ben_sun_mcd_tsn_hin_cic_bat_tha_sid_knd_xho_moo_tur_alb_pan_uzb_ewe_vie_amh_yor_dgb_dyu	0.410420880412747	0.967955356143689	0.335577219325867
149	aeg_ben_swa_pan_owc_heb_chh_eng_tur_azi_tsw_tag_ewe_bos_scr_bsq_ukr_sid_dyu_mnd_spa_swe_igb_rom_ven_slo_est_akn_fbf_hun_ger_hau_geo_ita_afr_mcd_fre_sod_tig_svk_fin_zul_mao_grk_bat_jpn_tml_kor_guj_rus_bam_cze_ind_pol_mlt_jav_cnt_krd_ses_nor_anl_ctl_lat_dut_mol_qcu_prs_arw_glc_tsn_gam_urd_amr_bul_sun_hin_cic_lit_yor_mly_tha_amh_knd_xho_dgb_uzb_alb_por_aze_lda_vie_wly_moo_swt_bem	-0.094961259392174	-0.223795628870842	0.823407220970582
150	aeg_pan_ses_mol_amr_mlt_tig_swe_uzb_azi_tsn_tag_bam_guj_afr_bsq_por_chh_akn_mnd_eng_slo_dyu_spa_ven_grk_hun_igb_zul_fin_glc_sid_geo_scr_pol_lat_ben_anl_sod_svk_est_bem_mao_cze_bat_jpn_tml_kor_ctl_krd_yor_nor_sun_rom_hau_ind_cnt_lit_xho_bul_wly_urd_rus_prs_alb_qcu_hin_arw_fre_ewe_amh_ita_gam_ukr_mly_ger_lda_bos_tsw_jav_tha_owc_knd_moo_dgb_aze_mcd_dut_tur_swt_vie_heb_swa_fbf_cic	-0.34308626641452	-0.811663165608054	0.419057515156968
151	owc_pan_swt_slo_aeg_heb_sod_rom_aze_tur_ven_sun_tsn_dut_lat_bsq_lit_anl_cic_mnd_mol_ben_zul_alb_dyu_prs_hun_ses_bem_fin_pol_mlt_geo_ita_grk_swe_fre_wly_amr_mcd_est_tsw_jav_spa_bat_jpn_knd_kor_nor_krd_bam_scr_mao_por_tig_tag_cnt_glc_xho_ctl_gam_ger_eng_cze_hin_qcu_bul_bos_rus_fbf_sid_afr_amh_urd_mly_svk_moo_arw_yor_ind_tha_chh_tml_ewe_dgb_azi_ukr_guj_uzb_lda_vie_hau_akn_igb_swa	-0.778065132424602	-1.87162390081953	0.0644018567224593
152	sid_cze_moo_lit_sod_anl_wly_mol_uzb_tur_dgb_mao_akn_pan_ben_bsq_svk_chh_bam_mnd_rom_hin_zul_grk_dyu_mcd_fin_swt_ewe_est_swe_amr_geo_afr_ctl_glc_urd_heb_gam_prs_hun_tsw_jav_ger_sun_jpn_knd_kor_dut_por_bem_bos_bat_eng_mlt_tag_cnt_pol_lda_slo_hau_nor_arw_bul_lat_qcu_ukr_fre_krd_ses_owc_scr_tig_rus_ind_spa_xho_guj_ven_mly_tha_amh_tml_cic_swa_azi_ita_alb_aze_igb_vie_aeg_tsn_fbf_yor	-0.756594549100753	-1.82275946032222	0.0715530579355252
153	tig_urd_akn_ben_wly_gam_mlt_prs_aze_azi_fbf_mly_lda_arw_ctl_bsq_scr_owc_swt_mnd_fre_mol_tsn_guj_bem_alb_est_tsw_bam_fin_bos_hau_geo_pan_spa_eng_rus_chh_amh_pol_hun_ewe_jav_hin_bat_jpn_knd_kor_ukr_lat_xho_slo_tag_svk_amr_mao_cnt_bul_yor_swe_anl_dut_ita_glc_lit_qcu_mcd_rom_nor_ses_sid_grk_sod_ger_sun_krd_swa_cze_ven_ind_tha_heb_tml_dyu_dgb_uzb_afr_por_tur_igb_vie_aeg_zul_moo_cic	0.0110316001057559	0.0260237778558203	0.97929413281401
154	wly_bul_yor_slo_anl_heb_owc_scr_azi_aze_moo_bat_lda_ger_rus_bsq_pol_amh_tsw_mnd_hin_guj_akn_prs_cic_glc_hun_swt_ses_est_por_mlt_geo_ctl_grk_alb_swe_hau_aeg_urd_fin_ewe_tag_mcd_mao_jpn_tml_kor_cze_bos_ven_mol_sun_rom_amr_mly_cnt_eng_fbf_ben_chh_krd_svk_lit_nor_qcu_fre_lat_afr_zul_gam_ita_sod_dut_ind_pan_bam_ukr_swa_jav_tha_sid_knd_bem_xho_uzb_arw_spa_tur_igb_vie_tig_dgb_dyu_tsn	-0.490265466961736	-1.16709725246309	0.246154893367362
155	heb_ctl_yor_bos_gam_chh_owc_urd_azi_uzb_ven_jav_ewe_guj_krd_bsq_pan_sid_bem_cnt_dut_prs_bam_nor_lda_hin_est_ses_dyu_fin_rus_sod_geo_lit_por_mol_spa_anl_aeg_ita_hun_swt_ind_alb_sun_jpn_tml_kor_fre_glc_igb_ukr_bat_scr_wly_mao_mnd_afr_xho_cze_amh_mcd_lat_bul_swe_qcu_eng_ben_arw_swa_mlt_pol_hau_svk_mly_slo_moo_ger_cic_tag_tha_tig_knd_zul_fbf_tur_grk_rom_aze_tsw_vie_amr_tsn_akn_dgb	-0.978481011117972	-2.3870012722373	0.0190105272305488
156	chh_ben_swa_ukr_anl_owc_heb_bul_tur_azi_tsw_mly_yor_eng_mcd_bsq_cze_tig_bem_mnd_svk_grk_bam_lat_tsn_urd_fin_ses_cic_hun_glc_hau_geo_lit_rom_afr_swe_mlt_sod_alb_est_dyu_tag_prs_ind_jpn_knd_kor_por_rus_xho_slo_jav_krd_aeg_bat_cnt_arw_fbf_scr_wly_pol_guj_fre_nor_qcu_ger_bos_dut_akn_amr_mol_sid_hin_sun_pan_lda_ita_zul_mao_tha_amh_tml_ewe_dgb_aze_spa_ctl_uzb_swt_vie_gam_igb_moo_ven	0.451651941026908	1.06648485113428	0.288965341491118
157	heb_ctl_ses_pol_wly_amh_chh_alb_aze_azi_igb_ind_tsn_guj_dut_bsq_hin_owc_dyu_mnd_afr_lit_moo_ger_bam_rom_hun_fbf_tsw_fin_krd_tig_geo_mcd_por_mol_scr_sid_amr_svk_est_zul_mao_glc_sun_jpn_tml_kor_cze_swe_cic_eng_mly_ukr_hau_bat_cnt_bos_lda_prs_aeg_bul_pan_grk_nor_qcu_ita_rus_slo_ven_anl_fre_sod_spa_tag_urd_dgb_arw_swa_jav_tha_mlt_knd_yor_ewe_tur_ben_lat_uzb_akn_vie_gam_bem_swt_xho	0.367707552087632	0.86708723477854	0.388125941754188
158	hau_bul_moo_eng_owc_sod_chh_hin_aze_uzb_bem_ind_ven_cze_fre_bsq_nor_sid_cic_cnt_afr_ger_yor_urd_bam_pol_hun_dyu_fbf_est_prs_mlt_geo_swe_svk_ben_ctl_gam_tig_alb_fin_igb_tag_krd_sun_jpn_knd_kor_spa_guj_ses_por_mly_lit_amh_jav_mnd_lat_akn_rus_aeg_bos_arw_ita_grk_qcu_pan_slo_dut_swa_amr_glc_wly_mcd_bat_rom_tsn_scr_zul_mao_tha_anl_tml_swt_ewe_azi_ukr_mol_tur_lda_vie_heb_dgb_xho_tsw	-0.0933842278378173	-0.220419643616003	0.826027505117984
159	wly_alb_xho_ben_sod_anl_aeg_svk_tur_aze_swt_jav_swa_grk_slo_bsq_spa_sid_tsn_mnd_dut_ukr_dyu_fre_yor_pol_fin_akn_igb_hun_lat_mlt_geo_bul_krd_lit_ger_tig_hau_rus_est_tsw_mly_prs_mao_jpn_tml_kor_nor_ctl_ses_bos_sun_guj_chh_tag_cnt_scr_lda_afr_amh_cze_rom_por_hin_qcu_arw_ita_swe_ewe_owc_mol_heb_mcd_bat_pan_dgb_urd_bam_ind_tha_amr_knd_cic_ven_uzb_glc_eng_azi_bem_vie_gam_zul_fbf_moo	-0.221366480721464	-0.52265429137188	0.602457748858413
160	chh_grk_cic_svk_owc_anl_aeg_krd_aze_azi_bem_mao_ses_bul_lat_bsq_pol_sid_xho_mnd_rom_hin_swt_rus_yor_por_hun_dgb_tsw_est_cze_amr_geo_ger_nor_lit_afr_tig_wly_fre_fin_ewe_ind_slo_sun_jpn_tml_kor_ita_spa_swa_alb_tag_ctl_heb_jav_cnt_guj_dyu_ukr_amh_swe_mol_mcd_ben_qcu_prs_eng_bos_bam_hau_urd_sod_glc_bat_pan_fbf_arw_igb_mly_tha_gam_knd_moo_akn_uzb_dut_scr_tur_lda_vie_mlt_zul_ven_tsn	-0.271640214326337	-0.642931631105357	0.521850496995162
161	wly_pol_bam_bos_chh_owc_mlt_ita_uzb_tur_tsw_bat_moo_ukr_guj_bsq_lit_anl_yor_cnt_mol_prs_swt_urd_bem_svk_est_ewe_lda_fin_slo_gam_geo_nor_mcd_pan_ger_amr_sod_ben_hun_igb_tag_hin_mao_jpn_tml_kor_arw_grk_fbf_bul_ind_rom_sid_jav_mnd_dut_tsn_por_aeg_rus_scr_cze_lat_qcu_ctl_spa_swe_cic_tig_krd_heb_alb_mly_fre_dgb_afr_xho_sun_tha_amh_knd_ses_zul_aze_eng_glc_azi_akn_vie_hau_dyu_ven_swa	0.0449319062490565	0.105761419945043	0.915999435018268
162	amr_glc_ven_ger_tig_sid_sod_ctl_azi_uzb_yor_mao_bam_nor_rus_bsq_alb_aeg_ewe_cnt_ita_bul_akn_prs_ses_pan_fin_igb_moo_hun_svk_heb_geo_urd_slo_arw_ukr_chh_amh_guj_est_tsw_bat_grk_sun_jpn_tml_kor_ben_hin_bem_dut_mly_lit_hau_jav_mnd_fre_fbf_afr_gam_lat_eng_por_swe_qcu_mcd_bos_spa_dyu_owc_krd_mlt_mol_ind_pol_tsn_rom_xho_tag_tha_anl_knd_swt_dgb_tur_cze_scr_aze_lda_vie_wly_cic_swa_zul	-0.466894729199201	-1.10823510461343	0.2706181815568
163	mlt_ita_dgb_prs_aeg_heb_sid_krd_azi_tur_tsw_mao_akn_por_spa_bsq_bos_hau_bem_mnd_guj_dut_bam_nor_cic_lat_hun_zul_tsn_fin_fre_owc_geo_lit_cze_swe_glc_sod_anl_arw_est_xho_sun_ukr_jav_jpn_tml_kor_eng_svk_lda_slo_bat_pan_chh_ind_cnt_bul_ven_grk_amh_rus_urd_mcd_rom_qcu_alb_ctl_hin_ewe_wly_mol_amr_ger_mly_afr_swa_ben_moo_tag_tha_gam_knd_yor_dyu_aze_pol_scr_uzb_swt_vie_tig_igb_fbf_ses	-0.36121220263631	-0.855228534895839	0.394622572895913
164	sod_alb_cic_rom_mlt_anl_heb_prs_tur_aze_swa_ind_ven_svk_scr_bsq_cze_owc_tsw_cnt_por_bul_moo_ctl_ses_glc_est_dyu_ewe_fin_ita_wly_geo_pol_spa_krd_arw_sid_amh_grk_hun_fbf_bat_mcd_sun_jpn_knd_kor_bos_lat_lda_rus_mly_mol_amr_jav_mnd_nor_xho_lit_hau_ben_afr_fre_guj_qcu_hin_dut_eng_dgb_chh_ukr_gam_slo_mao_pan_igb_ger_zul_tag_tha_aeg_tml_yor_tsn_azi_urd_swe_uzb_akn_vie_tig_bem_bam_swt	-0.502208704645523	-1.20194311777688	0.232437223306396
165	amh_fre_dgb_dut_amr_tig_owc_rom_aze_uzb_tsw_sun_yor_cze_hin_bsq_spa_aeg_zul_mnd_pan_pol_igb_glc_cic_prs_est_fbf_ven_hun_alb_sid_geo_arw_guj_scr_ctl_hau_mlt_lat_fin_xho_mao_mcd_ind_jpn_knd_kor_bos_bul_moo_lit_tag_por_chh_jav_cnt_ger_bem_ukr_heb_urd_mol_grk_eng_qcu_krd_slo_swe_bam_wly_rus_gam_svk_bat_ben_dyu_afr_swt_mly_tha_anl_tml_akn_ewe_azi_nor_ita_tur_swa_vie_sod_lda_tsn_ses	-0.552922829330885	-1.31602099225162	0.191401642788752
166	chh_nor_igb_afr_heb_wly_amh_rom_azi_uzb_ses_bat_swt_bul_spa_bsq_guj_amr_ewe_cnt_grk_swe_xho_mol_bem_ctl_hun_lda_dyu_fin_por_aeg_geo_svk_mcd_prs_ben_tig_sod_lat_est_zul_tag_bos_mly_jpn_knd_kor_ita_pol_dgb_hin_ind_cze_gam_sun_mnd_fre_bam_pan_anl_ukr_glc_alb_ger_qcu_dut_krd_urd_fbf_mlt_rus_sid_arw_jav_slo_swa_lit_tsn_mao_tha_owc_tml_yor_tsw_aze_scr_eng_tur_cic_vie_hau_moo_ven_akn	0.436157559229188	1.02966850448777	0.305836137808751
167	chh_urd_swt_mol_amr_wly_heb_slo_uzb_aze_dgb_jav_zul_rus_ukr_bsq_spa_gam_ses_mnd_hin_swe_swa_lit_akn_fre_est_lda_ewe_fin_glc_owc_geo_por_grk_cze_ctl_amh_tig_ger_hun_tsw_sun_bos_bat_jpn_knd_kor_afr_svk_tsn_pan_tag_lat_sod_mao_cnt_prs_xho_dut_aeg_krd_ben_rom_alb_qcu_nor_pol_arw_ven_anl_scr_sid_guj_ind_ita_bem_mcd_igb_mly_tha_hau_tml_bam_moo_tur_bul_eng_azi_cic_vie_mlt_yor_fbf_dyu	0.275047418975581	0.649043449068876	0.517909939771076
168	owc_swe_xho_pol_heb_chh_hau_lat_aze_uzb_ven_tag_dyu_bos_guj_bsq_krd_wly_dgb_cnt_arw_afr_igb_urd_cic_spa_fin_bem_tsn_est_glc_mlt_geo_mcd_fre_ukr_slo_amh_anl_ger_hun_fbf_jav_ben_mao_jpn_knd_kor_ctl_pan_bam_nor_mly_scr_tig_bat_mnd_grk_akn_hin_gam_mol_dut_por_eng_qcu_prs_lit_rom_moo_aeg_ita_amr_svk_sun_rus_lda_cze_yor_ind_tha_sod_tml_swt_ses_tur_alb_bul_azi_zul_vie_sid_swa_tsw_ewe	0.604579859895098	1.4294215614521	0.15623372406568
169	chh_rus_moo_arw_owc_wly_sod_prs_tur_azi_tsw_jav_xho_ita_guj_bsq_svk_hau_bem_mnd_slo_fre_ven_ukr_zul_ben_hun_lda_swa_fin_grk_amr_geo_spa_glc_hin_nor_sid_aeg_bos_est_cic_ind_krd_sun_jpn_tml_kor_afr_ger_bam_rom_mly_cze_anl_tag_cnt_scr_ses_mol_heb_ctl_urd_lat_bul_qcu_dut_pol_lit_dyu_amh_por_mlt_swe_mao_alb_fbf_pan_yor_bat_tha_gam_knd_akn_swt_uzb_eng_mcd_aze_dgb_vie_tig_ewe_igb_tsn	0.782612768509937	1.86281729118347	0.0656445176592174
170	hau_pol_zul_ukr_gam_sod_tig_spa_tur_azi_xho_sun_fbf_eng_arw_bsq_fre_aeg_igb_mnd_ger_ben_ses_afr_akn_rus_hun_ven_tsw_fin_scr_anl_geo_ctl_krd_slo_dut_amh_chh_por_est_bam_bat_lat_mao_jpn_knd_kor_ita_bos_bem_prs_mly_glc_wly_tag_cnt_swe_dgb_svk_mlt_rom_hin_cze_mol_qcu_grk_alb_mcd_swt_owc_nor_heb_urd_ind_pan_dyu_guj_lda_jav_tha_amr_tml_moo_ewe_uzb_lit_bul_aze_swa_vie_sid_yor_cic_tsn	-0.653754498046417	-1.56273215707039	0.121512200513733
171	chh_ger_xho_pol_heb_sod_wly_glc_azi_aze_tsw_tag_ses_mcd_pan_bsq_guj_anl_igb_cnt_urd_arw_swt_cze_bam_eng_fin_fbf_zul_est_bos_owc_geo_prs_alb_swe_lit_hau_sid_ctl_hun_ewe_sun_fre_mly_jpn_tml_kor_grk_hin_bem_rom_mao_nor_amh_ind_mnd_scr_moo_afr_mlt_lat_rus_mol_dut_qcu_slo_ukr_ita_cic_aeg_svk_gam_ben_jav_krd_lda_spa_akn_bat_tha_tig_knd_yor_dyu_uzb_bul_por_tur_dgb_vie_amr_swa_ven_tsn	0.33472646047141	0.78966543756006	0.431731938319926
172	amr_rom_tsn_pol_hau_sod_amh_mol_azi_aze_akn_mao_tsw_prs_ger_bsq_por_gam_moo_cnt_pan_glc_yor_afr_xho_spa_hun_fbf_cic_fin_svk_chh_geo_rus_ita_eng_bos_sid_heb_krd_est_lda_ind_urd_bat_jpn_tml_kor_grk_hin_swa_bul_mly_lit_aeg_tag_mnd_ben_dgb_nor_owc_arw_guj_alb_scr_qcu_fre_dut_slo_igb_mlt_ctl_anl_cze_sun_mcd_dyu_lat_zul_jav_tha_tig_knd_ven_swt_tur_ukr_swe_uzb_ewe_vie_wly_ses_bem_bam	0.552932704718202	1.30426521633389	0.195361910926991
173	hau_mcd_bam_pan_mlt_anl_aeg_mol_uzb_azi_tsw_jav_akn_rus_afr_bsq_slo_owc_ewe_cnt_eng_bos_swa_hin_bem_dut_fin_tsn_ven_hun_bul_sod_geo_krd_ben_lat_lit_heb_chh_rom_est_xho_mly_nor_ind_jpn_knd_kor_glc_grk_igb_svk_sun_guj_gam_tag_mnd_cze_cic_por_amr_pol_scr_spa_ita_qcu_ger_fre_ukr_ses_tig_alb_amh_urd_mao_swe_zul_ctl_moo_bat_tha_wly_tml_dgb_yor_aze_arw_prs_tur_dyu_vie_sid_lda_fbf_swt	-0.605268118315647	-1.44288454480841	0.152412746299662
174	anl_eng_tsn_arw_amr_heb_chh_urd_azi_tur_ven_tag_ewe_grk_cze_bsq_rom_sid_tsw_cnt_krd_alb_bem_ctl_lda_bul_fin_igb_swa_est_ukr_hau_geo_mcd_mol_bos_ben_aeg_gam_fre_hun_swt_mao_pol_sun_jpn_tml_kor_rus_por_dyu_prs_mly_scr_tig_ind_mnd_ger_bam_guj_amh_nor_afr_ita_pan_qcu_lit_dut_hin_akn_wly_slo_owc_glc_bat_lat_fbf_svk_moo_jav_tha_sod_knd_yor_cic_aze_swe_spa_uzb_dgb_vie_mlt_xho_zul_ses	-0.543226532095438	-1.29491481977938	0.198555202872382
175	tig_hin_xho_afr_amr_aeg_wly_ben_uzb_azi_cic_ind_moo_alb_urd_bsq_fre_amh_zul_mnd_por_mol_lda_pol_akn_ger_est_ses_fbf_hun_lat_owc_geo_mcd_prs_ukr_swe_anl_heb_grk_fin_dgb_mly_bos_jav_jpn_tml_kor_ctl_dut_bem_rom_tag_glc_mlt_mao_cnt_spa_dyu_pan_sid_guj_lit_krd_scr_qcu_nor_bul_ita_swt_chh_svk_gam_cze_bat_rus_ewe_arw_tsw_sun_tha_hau_knd_igb_bam_aze_eng_slo_tur_swa_vie_sod_tsn_yor_ven	-0.348602467916019	-0.826045418501907	0.410892468392481
176	chh_ita_xho_guj_amr_aeg_anl_svk_uzb_tur_yor_mly_dgb_glc_scr_bsq_cze_mlt_swa_cnt_fre_grk_fbf_ben_zul_bul_est_moo_ewe_fin_eng_wly_geo_prs_ctl_urd_swe_heb_gam_hin_hun_ven_sun_spa_jav_jpn_knd_kor_rus_lit_dyu_pol_bat_krd_owc_tag_mnd_pan_lda_lat_amh_nor_alb_mcd_rom_qcu_arw_ukr_slo_bam_sid_bos_hau_ger_mao_por_ses_afr_tsw_ind_tha_tig_tml_igb_cic_azi_mol_dut_aze_tsn_vie_sod_bem_swt_akn	-0.0690307029496718	-0.162512599093224	0.871254795503941
177	sid_bos_yor_grk_heb_amh_mlt_slo_tur_azi_ewe_ind_dgb_swe_glc_bsq_ger_chh_zul_cnt_spa_ita_lda_ukr_ses_ctl_fin_tsn_bem_hun_pan_gam_geo_rus_lit_krd_mol_tig_aeg_lat_est_igb_sun_rom_bat_jpn_knd_kor_pol_eng_xho_afr_mly_urd_hau_tag_mnd_guj_swa_prs_owc_ben_alb_svk_fre_qcu_hin_mcd_cze_dyu_sod_nor_anl_dut_mao_scr_ven_por_swt_jav_tha_wly_tml_tsw_fbf_uzb_bul_arw_aze_bam_vie_amr_akn_moo_cic	0.357387475793219	0.841639273303948	0.402148913313885
178	hau_cze_ses_alb_wly_aeg_mlt_ger_azi_uzb_xho_jav_swa_mol_lit_bsq_spa_amr_igb_cnt_fre_dut_cic_afr_tsn_rus_fin_akn_dgb_hun_scr_heb_geo_slo_nor_glc_svk_anl_gam_hin_est_yor_mly_swe_sun_jpn_tml_kor_bul_guj_dyu_eng_tag_prs_tig_ind_mnd_ukr_ven_por_owc_grk_mcd_ben_ctl_qcu_arw_krd_bos_bem_chh_pol_sid_urd_mao_lat_tsw_pan_ewe_bat_tha_amh_knd_bam_fbf_tur_rom_ita_aze_lda_vie_sod_moo_zul_swt	-0.593390274723538	-1.41677709896717	0.159889241164166
179	chh_ctl_bam_svk_sod_anl_sid_afr_tur_aze_tsn_mao_ses_ger_ukr_bsq_lat_wly_swt_mnd_swe_ita_dyu_mcd_fbf_pan_hun_yor_tsw_fin_prs_hau_geo_rom_arw_cze_scr_owc_amr_grk_est_moo_jav_rus_sun_jpn_tml_kor_slo_alb_ven_por_tag_hin_mlt_ind_cnt_bul_lda_pol_heb_spa_eng_urd_ben_qcu_bos_guj_fre_igb_gam_lit_tig_krd_mly_glc_ewe_mol_zul_bat_tha_aeg_knd_bem_dgb_uzb_dut_nor_azi_xho_vie_amh_swa_akn_cic	-0.195476161885953	-0.461805958284881	0.645298919543426
180	amr_urd_tsn_ger_owc_tig_aeg_por_aze_uzb_xho_bat_zul_alb_prs_bsq_pol_anl_tsw_cnt_rom_bos_cic_lat_ses_ctl_hun_akn_yor_fin_scr_sid_geo_rus_pan_swe_bul_chh_wly_grk_est_dgb_jav_ukr_mao_jpn_knd_kor_hin_krd_fbf_glc_mly_dut_mlt_sun_mnd_nor_lda_fre_amh_mcd_eng_ita_ben_qcu_arw_svk_spa_swt_hau_afr_gam_slo_ind_lit_bem_guj_ven_tag_tha_heb_tml_dyu_moo_tur_mol_cze_azi_ewe_vie_sod_swa_igb_bam	-0.355349728101816	-0.841672958911365	0.402130149190175
181	tig_slo_akn_mol_wly_sod_amr_glc_aze_azi_xho_ind_dyu_por_hin_bsq_lit_owc_tsw_cnt_ben_prs_swt_rom_lda_alb_est_cic_ewe_hun_svk_heb_geo_lat_bos_guj_grk_sid_anl_rus_fin_zul_tag_fre_mao_jpn_tml_kor_spa_dut_dgb_pan_jav_bul_amh_bat_mnd_urd_bem_arw_aeg_krd_ita_nor_scr_qcu_ukr_swe_ger_ven_chh_pol_hau_eng_sun_ctl_moo_mcd_ses_mly_tha_gam_knd_tsn_swa_uzb_afr_cze_tur_igb_vie_mlt_yor_bam_fbf	-0.399985652820165	-0.949559258422111	0.344797350154508
182	gam_fre_tsw_afr_chh_hau_anl_nor_azi_aze_dgb_mao_yor_alb_scr_bsq_ctl_sid_swt_cnt_swe_krd_zul_spa_ewe_cze_fin_dyu_bam_est_glc_amh_geo_ukr_rus_ben_prs_owc_mlt_urd_hun_swa_bat_eng_tag_jpn_knd_kor_mcd_ger_ses_slo_jav_guj_heb_ind_mnd_lat_ven_bos_amr_arw_dut_hin_pan_qcu_svk_ita_pol_cic_sod_rom_wly_lit_mly_grk_akn_por_fbf_sun_tha_tig_tml_bem_xho_tur_bul_mol_uzb_tsn_vie_aeg_igb_lda_moo	-0.399885691982364	-0.949210130924225	0.344973906379065
183	chh_por_bam_nor_mlt_aeg_wly_pol_azi_aze_dgb_mao_swa_swe_arw_bsq_lit_owc_tsn_cnt_rus_ita_yor_prs_fbf_ctl_hun_ven_igb_fin_cze_amh_geo_slo_eng_bul_lat_heb_gam_pan_est_bem_mly_glc_jav_jpn_knd_kor_mcd_ger_moo_rom_sun_dut_hau_ind_mnd_afr_ses_grk_tig_scr_guj_fre_alb_qcu_krd_spa_ben_cic_anl_bos_amr_urd_bat_ukr_zul_hin_swt_tag_tha_sod_tml_dyu_tsw_uzb_svk_mol_tur_ewe_vie_sid_lda_xho_akn	0.0626136980620899	0.147417013383948	0.883122003281534
184	sod_mol_moo_bos_hau_chh_gam_arw_azi_aze_yor_tag_ven_lit_alb_bsq_ctl_sid_zul_cnt_ger_hin_xho_dut_tsw_guj_hun_cic_dyu_fin_swe_wly_geo_lat_nor_afr_eng_owc_mlt_grk_est_tsn_bat_por_mao_jpn_knd_kor_svk_mcd_fbf_spa_sun_ukr_tig_mly_mnd_prs_lda_ita_aeg_fre_pan_rus_ben_qcu_urd_krd_rom_swt_heb_scr_amh_slo_jav_pol_dgb_cze_akn_ind_tha_anl_tml_swa_igb_tur_glc_bul_uzb_bam_vie_amr_ses_bem_ewe	0.403179857894442	0.951964883289292	0.34358240139079
185	hau_ita_lda_spa_amh_gam_tig_slo_azi_tur_tsn_ind_bam_prs_ctl_bsq_bul_heb_fbf_mnd_mcd_eng_ven_pol_ewe_rom_est_tsw_dgb_fin_urd_aeg_geo_rus_fre_afr_swe_sod_mlt_hin_hun_zul_jav_grk_bat_jpn_knd_kor_krd_arw_cic_ukr_tag_mol_wly_mao_cnt_glc_swt_cze_sid_dut_scr_lit_guj_qcu_svk_alb_ben_ses_owc_bos_amr_por_sun_lat_yor_ger_swa_mly_tha_anl_tml_xho_bem_uzb_nor_pan_aze_moo_vie_chh_igb_dyu_akn	-0.886848614238916	-2.14518150065984	0.0345437455378231
186	hau_scr_akn_krd_gam_sod_heb_grk_azi_uzb_lda_mly_cic_glc_swe_bsq_cze_anl_dyu_cnt_guj_bos_swa_mcd_bam_slo_est_moo_tsn_fin_lat_tig_geo_arw_ctl_ger_bul_sid_aeg_afr_hun_yor_ind_alb_tag_jpn_tml_kor_ita_prs_tsw_mol_jav_dut_owc_sun_mnd_lit_xho_por_chh_ukr_svk_eng_nor_qcu_pan_urd_ben_zul_mlt_hin_wly_fre_mao_rus_igb_rom_swt_bat_tha_amr_knd_dgb_ses_tur_spa_pol_aze_ven_vie_amh_fbf_bem_ewe	-0.965774592465028	-2.34681741442975	0.0210568026122008
187	anl_pan_tsn_swe_tig_owc_chh_bos_azi_uzb_zul_mly_swa_arw_urd_bsq_alb_hau_dgb_mnd_por_lit_yor_scr_dyu_mcd_hun_igb_ven_est_mol_gam_geo_eng_lat_grk_fre_heb_aeg_guj_fin_akn_bat_dut_ind_jpn_tml_kor_afr_ger_lda_hin_mao_ukr_mlt_tag_cnt_pol_xho_prs_sod_rom_svk_bul_nor_qcu_ben_spa_rus_bam_amr_ctl_sid_cze_jav_glc_tsw_krd_fbf_sun_tha_amh_knd_ses_bem_tur_ita_slo_aze_ewe_vie_wly_moo_swt_cic	-0.0947315128439648	-0.223324081057244	0.823773095185197
188	mlt_prs_xho_afr_aeg_amr_gam_svk_azi_uzb_ses_mly_igb_pan_urd_bsq_mcd_wly_yor_cnt_por_rom_lda_lat_swt_arw_hun_tsn_swa_fin_krd_sod_geo_ben_spa_swe_glc_chh_hau_mol_est_fbf_tag_ukr_sun_jpn_knd_kor_dut_nor_cic_slo_mao_scr_sid_bat_mnd_bos_moo_rus_tig_hin_grk_pol_guj_qcu_lit_bul_fre_akn_owc_ita_anl_cze_jav_eng_dyu_alb_ven_ind_tha_amh_tml_bam_zul_tur_ger_ctl_aze_bem_vie_heb_tsw_dgb_ewe	0.241231431897157	0.567263981155557	0.571901602945057
189	mlt_rom_tsw_eng_chh_heb_owc_afr_uzb_tur_moo_bat_swa_swe_mol_bsq_lat_gam_bam_mnd_svk_ita_ewe_guj_bem_ben_hun_fbf_ven_fin_urd_hau_geo_pan_grk_arw_cze_amr_tig_ger_est_zul_jav_por_ind_jpn_knd_kor_lit_rus_lda_nor_mly_glc_anl_sun_cnt_slo_xho_ctl_sid_pol_dut_fre_krd_qcu_scr_ukr_bos_tsn_amh_spa_wly_hin_tag_alb_dyu_prs_ses_mao_tha_sod_tml_akn_cic_azi_bul_mcd_aze_dgb_vie_aeg_swt_yor_igb	-0.785360495258668	-1.89218044817876	0.0615778328133307
190	mlt_por_cic_swe_hau_tig_gam_glc_tur_azi_xho_mao_igb_urd_ctl_bsq_hin_amr_yor_cnt_lit_mol_lda_cze_zul_dut_fin_tsn_swa_hun_krd_sod_geo_lat_grk_afr_scr_wly_owc_mcd_est_akn_bat_alb_jav_jpn_knd_kor_eng_ukr_bem_ita_sun_arw_heb_mly_mnd_prs_swt_ben_sid_fre_bos_rom_ger_qcu_slo_pol_nor_fbf_chh_guj_aeg_bul_tag_rus_ven_spa_moo_ind_tha_amh_tml_ses_tsw_aze_svk_pan_uzb_bam_vie_anl_dyu_ewe_dgb	0.336429373470353	0.791910989121336	0.430427862837902
191	tig_afr_igb_lat_chh_mlt_owc_guj_azi_aze_tsn_mao_ewe_lit_dut_bsq_ben_wly_dyu_cnt_grk_hin_ses_scr_fbf_cze_hun_moo_zul_est_ita_amr_geo_ctl_prs_alb_por_hau_aeg_rom_fin_yor_tag_nor_mly_jpn_knd_kor_fre_bos_lda_ger_bat_mcd_gam_jav_mnd_glc_tsw_bul_sod_eng_pan_swe_slo_qcu_svk_spa_mol_swt_heb_rus_anl_krd_ind_pol_bam_arw_bem_sun_tha_amh_tml_dgb_ven_uzb_ukr_urd_tur_akn_vie_sid_xho_cic_swa	-0.224913946461666	-0.531524384707222	0.59632276448138
192	amh_slo_moo_lat_aeg_amr_hau_urd_tur_uzb_ven_jav_igb_guj_rom_bsq_fre_tig_dyu_cnt_spa_cze_swa_glc_bem_por_hun_yor_swt_fin_bos_chh_geo_scr_eng_dut_mol_sod_gam_ctl_est_fbf_sun_afr_bat_jpn_tml_kor_ita_lit_cic_rus_tag_nor_mlt_ind_mnd_krd_akn_alb_heb_grk_hin_pol_swe_qcu_ukr_ben_ger_xho_wly_arw_anl_svk_mao_prs_lda_bul_tsw_mly_tha_sid_knd_ewe_ses_azi_mcd_pan_aze_dgb_vie_owc_bam_zul_tsn	0.290911875757446	0.683885535951451	0.49574796947018
193	owc_ukr_dgb_bul_gam_sid_amh_spa_uzb_aze_swt_mly_ses_ben_arw_bsq_ctl_aeg_fbf_cnt_eng_krd_lda_urd_zul_rom_fin_akn_xho_est_fre_wly_geo_rus_guj_pan_lit_hau_heb_afr_hun_dyu_sun_svk_mao_jpn_knd_kor_slo_glc_yor_scr_bat_pol_chh_jav_mnd_por_igb_alb_sod_ita_bos_hin_grk_qcu_swe_lat_cze_tsw_tig_nor_amr_ger_tag_mol_bam_prs_bem_ind_tha_mlt_tml_swa_cic_tur_mcd_dut_azi_ven_vie_anl_ewe_moo_tsn	-0.312695263746414	-0.739808540702683	0.461279629690163
194	gam_rom_zul_arw_tig_amr_owc_ukr_tur_uzb_moo_bat_tsw_afr_rus_bsq_lit_aeg_ven_mnd_svk_ger_xho_prs_cic_slo_fin_swa_bem_est_mol_wly_geo_pan_hin_scr_pol_sid_amh_fre_hun_lda_mao_urd_sun_jpn_knd_kor_lat_dut_dyu_ben_tag_mcd_hau_ind_cnt_spa_bam_ita_mlt_nor_por_ctl_glc_qcu_eng_guj_grk_fbf_anl_swe_heb_alb_jav_bul_akn_krd_ses_mly_tha_chh_tml_yor_tsn_aze_cze_bos_azi_swt_vie_sod_ewe_dgb_igb	0.0563671607897753	0.132670574200573	0.894740549916645
195	sid_mcd_tsn_hin_hau_tig_anl_grk_tur_aze_bem_ind_xho_afr_krd_bsq_glc_mlt_fbf_cnt_bos_fre_ven_cze_yor_svk_hun_dgb_ses_fin_spa_wly_geo_scr_ctl_urd_bul_gam_owc_arw_est_ewe_bat_lit_mao_jpn_tml_kor_pol_ukr_swt_swe_jav_por_heb_sun_mnd_ita_dyu_lat_amr_dut_mol_pan_ger_qcu_alb_nor_eng_akn_sod_guj_aeg_rom_tag_ben_moo_prs_swa_mly_tha_amh_knd_cic_bam_uzb_slo_rus_azi_lda_vie_chh_tsw_igb_zul	0.399960741012939	0.94326332225758	0.347990244944032
196	mlt_guj_tsw_ger_owc_sid_heb_eng_azi_tur_zul_bat_igb_arw_ukr_bsq_hin_chh_ven_mnd_slo_afr_dgb_nor_ewe_swe_est_yor_lda_fin_prs_amh_geo_scr_svk_ben_rus_aeg_tig_mol_hun_cic_ind_mcd_mao_jpn_knd_kor_urd_glc_akn_pan_jav_grk_anl_mly_cnt_pol_tsn_fre_amr_spa_lat_rom_bos_qcu_krd_ctl_lit_moo_gam_dut_wly_por_tag_alb_fbf_ita_swa_sun_tha_hau_tml_bem_swt_uzb_cze_bul_aze_ses_vie_sod_bam_dyu_xho	-0.458288815890489	-1.09118816281585	0.278009078756172
197	hau_guj_swa_rus_owc_gam_chh_ctl_azi_uzb_bem_bat_ven_swe_cze_bsq_ukr_aeg_fbf_cnt_bos_scr_swt_krd_moo_rom_hun_xho_igb_fin_hin_wly_geo_prs_ger_fre_mcd_heb_tig_dut_est_dgb_mly_slo_jav_jpn_tml_kor_pol_urd_ses_glc_tag_arw_amh_sun_mnd_spa_yor_grk_amr_lit_pan_nor_afr_qcu_svk_bul_ben_lda_mlt_mol_sid_eng_ind_ita_tsw_por_cic_mao_tha_sod_knd_tsn_dyu_tur_lat_alb_aze_bam_vie_anl_akn_ewe_zul	-0.638528406811475	-1.52867577748863	0.129739093795559
198	chh_pan_ses_pol_anl_aeg_amh_fre_uzb_aze_tsn_jav_bam_svk_hin_bsq_afr_tig_igb_cnt_nor_grk_akn_ger_moo_rom_est_dgb_dyu_fin_lat_mlt_geo_ctl_dut_ben_swe_sid_sod_krd_hun_swt_tag_slo_mly_jpn_tml_kor_spa_arw_lda_mcd_ind_por_amr_sun_mnd_scr_bem_bos_hau_cze_rus_alb_lit_qcu_guj_mol_bul_cic_owc_prs_heb_urd_mao_eng_ven_ukr_yor_bat_tha_wly_knd_zul_tsw_tur_ita_glc_azi_ewe_vie_gam_swa_xho_fbf	0.328613891836122	0.773168392144305	0.441383475084577
199	heb_fre_akn_guj_tig_gam_chh_ita_tur_azi_ven_mao_dgb_por_mcd_bsq_afr_amh_ewe_cnt_svk_pol_moo_spa_lda_glc_est_cic_xho_hun_alb_anl_geo_cze_prs_slo_lit_hau_aeg_ger_fin_zul_jav_ukr_sun_jpn_knd_kor_urd_dut_dyu_arw_bat_lat_amr_ind_mnd_bul_igb_bos_mlt_krd_ctl_nor_eng_qcu_ben_hin_rus_swt_wly_mol_owc_pan_tag_swe_fbf_grk_ses_mly_tha_sid_tml_tsw_bem_uzb_rom_scr_aze_bam_vie_sod_swa_tsn_yor	-0.552657315710823	-1.31838238153298	0.190613431035463
200	gam_scr_dyu_svk_heb_sod_aeg_arw_uzb_tur_bem_ind_dgb_cze_fre_bsq_hin_hau_zul_mnd_spa_alb_yor_afr_xho_ctl_est_akn_swa_hun_ita_chh_geo_pan_krd_grk_nor_mlt_amr_slo_fin_bam_mly_ger_jav_jpn_knd_kor_lit_swe_moo_lat_tag_por_sid_bat_cnt_dut_tsw_bos_anl_pol_mol_rom_ukr_qcu_ben_mcd_urd_lda_tig_prs_amh_rus_sun_bul_igb_glc_cic_mao_tha_wly_tml_ses_fbf_aze_guj_eng_azi_ewe_vie_owc_tsn_swt_ven	-0.164879035957403	-0.388809065615753	0.698306144198844
201	sid_por_bam_lat_gam_wly_amr_glc_tur_uzb_igb_bat_cic_ben_scr_bsq_bul_tig_swt_cnt_alb_pan_fbf_swe_bem_cze_fin_dgb_ven_hun_ukr_sod_geo_eng_ctl_fre_mol_chh_aeg_hin_est_ses_sun_rus_jav_jpn_knd_kor_nor_spa_ewe_dut_ind_ita_heb_tag_mnd_prs_swa_grk_hau_lit_arw_krd_slo_qcu_pol_guj_afr_xho_anl_urd_owc_rom_mly_mcd_tsw_ger_lda_mao_tha_amh_tml_moo_tsn_aze_svk_bos_azi_dyu_vie_mlt_zul_yor_akn	-0.382074695941927	-0.906315184756122	0.367111264980399
202	chh_svk_swa_prs_heb_amh_gam_ger_uzb_tur_moo_mly_dgb_mol_dut_bsq_rom_wly_igb_mnd_slo_fre_xho_ben_dyu_cze_est_zul_lda_fin_ctl_sid_geo_por_nor_guj_pol_anl_aeg_lit_hun_akn_tag_spa_bat_jpn_tml_kor_hin_swe_ven_scr_jav_glc_owc_ind_cnt_ita_ses_grk_tig_arw_krd_alb_urd_qcu_rus_afr_eng_ewe_mlt_mcd_hau_bul_mao_lat_tsn_bos_swt_sun_tha_amr_knd_bam_bem_azi_ukr_pan_aze_yor_vie_sod_fbf_tsw_cic	-0.176166555850509	-0.416422865589877	0.678060099070744
203	amr_afr_zul_mol_tig_gam_sod_glc_aze_uzb_bem_ind_tsn_grk_ukr_bsq_ben_amh_dyu_cnt_guj_mcd_ses_lit_tsw_ctl_hun_lda_moo_est_hin_heb_geo_pol_alb_pan_lat_sid_chh_spa_fin_ven_mao_por_sun_jpn_tml_kor_dut_arw_yor_krd_tag_ita_anl_mly_mnd_rom_swa_bul_mlt_scr_rus_prs_fre_qcu_ger_cze_svk_xho_owc_bos_hau_swe_bat_nor_cic_urd_akn_jav_tha_wly_knd_igb_bam_azi_eng_slo_tur_swt_vie_aeg_dgb_fbf_ewe	0.355049076155868	0.836698514004214	0.404906874348108
204	aeg_ben_moo_grk_chh_mlt_hau_fre_aze_uzb_xho_mao_ewe_svk_slo_bsq_eng_gam_dgb_mnd_rom_krd_dyu_afr_lda_spa_hun_bam_ses_est_por_owc_geo_guj_lat_ctl_mcd_sod_amr_pan_fin_yor_sun_mol_mly_jpn_tml_kor_ukr_pol_bem_urd_tag_nor_amh_bat_cnt_hin_ven_ger_heb_prs_rus_arw_scr_qcu_lit_bos_glc_tsn_sid_swe_tig_ita_jav_alb_fbf_dut_cic_ind_tha_wly_knd_tsw_akn_azi_bul_cze_tur_swt_vie_anl_zul_igb_swa	-0.649756413770525	-1.55714895032367	0.122831775182626
205	hau_prs_ewe_afr_heb_owc_aeg_alb_tur_aze_tsw_bat_cic_spa_cze_bsq_hin_wly_akn_mnd_pan_ctl_yor_ger_dyu_dut_fin_fbf_ses_est_bos_tig_geo_arw_pol_guj_fre_amh_sod_ukr_hun_moo_tag_mol_mao_jpn_tml_kor_krd_por_bem_lit_mly_svk_sid_jav_cnt_lat_lda_urd_anl_swe_glc_nor_ita_qcu_rom_rus_grk_xho_gam_bul_mlt_mcd_sun_slo_dgb_ben_swt_ind_tha_chh_knd_zul_tsn_uzb_eng_scr_azi_bam_vie_amr_ven_igb_swa	0.114984138967388	0.27061590452911	0.787286139097334
206	aeg_mol_akn_krd_wly_heb_sid_ukr_uzb_azi_fbf_sun_ewe_glc_grk_bsq_eng_owc_xho_cnt_prs_por_moo_guj_tsn_dut_fin_swt_dyu_est_rom_anl_geo_ita_slo_cze_spa_hau_sod_pol_hun_zul_ind_ben_bat_jpn_tml_kor_svk_arw_yor_ger_jav_scr_amr_mly_mnd_mcd_igb_urd_amh_afr_fre_pan_rus_qcu_nor_lat_bul_bam_gam_alb_tig_ctl_mao_lit_dgb_hin_bem_tag_tha_chh_knd_ven_cic_tur_bos_swe_aze_ses_vie_mlt_swa_tsw_lda	-0.714909793744129	-1.71351072372051	0.0899502029225451
207	aeg_rom_xho_mol_anl_amr_sod_pol_uzb_azi_igb_sun_moo_ger_cze_bsq_alb_wly_akn_cnt_fre_ctl_ses_dut_swa_ben_est_bam_cic_fin_ita_mlt_geo_afr_por_svk_rus_sid_owc_spa_hun_bem_mao_glc_ind_jpn_tml_kor_nor_ukr_swt_krd_bat_eng_amh_mly_mnd_lat_tsw_guj_hau_slo_hin_lit_pan_qcu_grk_urd_arw_yor_tig_bos_chh_swe_tag_bul_ven_scr_dyu_jav_tha_gam_knd_zul_lda_aze_prs_mcd_tur_fbf_vie_heb_dgb_tsn_ewe	-0.03127772929429	-0.0736190386357922	0.941471633205462
208	hau_pan_dgb_mcd_gam_wly_mlt_rom_aze_uzb_dyu_mly_swa_pol_urd_bsq_afr_amr_zul_mnd_ctl_nor_yor_spa_xho_rus_est_tsn_ses_hun_hin_amh_geo_guj_bos_ukr_ger_chh_owc_ita_fin_bem_bat_dut_sun_jpn_tml_kor_lat_krd_lda_ben_jav_swe_aeg_ind_cnt_scr_fbf_svk_anl_bul_prs_alb_mol_qcu_glc_cze_arw_moo_sod_por_tig_lit_tag_slo_cic_eng_tsw_mao_tha_heb_knd_swt_ewe_tur_grk_fre_azi_bam_vie_sid_igb_akn_ven	-0.238639441325899	-0.563153585191522	0.574685545362622
209	gam_ita_fbf_scr_anl_owc_chh_cze_aze_tur_ses_ind_ven_krd_ctl_bsq_fre_amr_swa_mnd_prs_glc_dgb_por_zul_arw_hun_yor_bem_fin_mcd_aeg_geo_grk_bos_pan_swe_sid_amh_guj_est_dyu_bat_dut_mly_jpn_knd_kor_bul_lit_bam_ben_mao_rus_mlt_sun_cnt_spa_ewe_slo_tig_hin_svk_rom_pol_qcu_mol_afr_ukr_akn_heb_eng_hau_alb_jav_urd_lda_nor_tsn_tag_tha_sod_tml_swt_cic_uzb_ger_lat_azi_tsw_vie_wly_xho_igb_moo	0.151509746875552	0.356499186954698	0.722274300198098
210	gam_ger_igb_arw_sod_sid_mlt_scr_tur_azi_tsw_jav_bem_hin_bos_bsq_por_heb_zul_mnd_dut_grk_yor_fre_lda_prs_est_bam_ewe_fin_krd_tig_geo_ita_eng_lit_nor_owc_amh_cze_hun_xho_tag_lat_mao_jpn_knd_kor_rus_swe_ven_rom_bat_afr_wly_sun_cnt_ben_tsn_guj_chh_mol_urd_bul_ctl_qcu_slo_pan_alb_ses_hau_svk_anl_spa_ind_pol_cic_mcd_akn_mly_tha_amr_tml_swt_dgb_aze_ukr_glc_uzb_dyu_vie_aeg_swa_fbf_moo	-0.63230045841988	-1.5142142235094	0.133362826961221
211	tig_arw_bem_urd_sod_amr_aeg_svk_uzb_aze_tsw_sun_xho_scr_bos_bsq_krd_heb_dgb_mnd_rom_nor_tsn_lat_bam_bul_hun_igb_ven_fin_grk_anl_geo_mol_rus_ukr_spa_hau_chh_ben_est_cic_bat_alb_jav_jpn_knd_kor_slo_ctl_fbf_dut_tag_por_gam_ind_cnt_afr_ewe_cze_sid_hin_fre_mcd_prs_qcu_ger_swe_ita_dyu_mlt_guj_wly_lit_mao_pol_lda_glc_moo_mly_tha_owc_tml_ses_swt_azi_eng_pan_tur_akn_vie_amh_yor_swa_zul	-0.821700643390972	-1.97720118526283	0.0509800273625747
212	mlt_hin_yor_pan_aeg_sod_hau_arw_azi_aze_ses_sun_cic_mcd_mol_bsq_dut_amh_igb_mnd_lit_ukr_lda_pol_moo_rus_est_akn_tsn_hun_ger_heb_geo_bos_slo_afr_grk_owc_anl_alb_fin_zul_bat_scr_mly_jpn_tml_kor_rom_bul_ewe_swe_mao_prs_chh_jav_cnt_nor_xho_por_gam_guj_spa_krd_ctl_qcu_urd_fre_cze_dyu_wly_ita_sid_eng_tag_svk_dgb_lat_bem_ind_tha_tig_knd_swa_swt_uzb_glc_ben_tur_ven_vie_amr_tsw_bam_fbf	-0.553280907052851	-1.31821392442336	0.190669580027968
213	mlt_dut_dyu_afr_hau_sid_anl_mcd_aze_azi_zul_mao_tsw_svk_slo_bsq_ctl_aeg_ses_mnd_glc_urd_ven_mol_tsn_ukr_hun_swa_yor_est_swe_gam_geo_fre_alb_por_prs_owc_wly_lat_fin_bam_ind_guj_bat_jpn_knd_kor_grk_lit_lda_spa_jav_rom_tig_sun_cnt_cze_ewe_rus_sod_ita_krd_hin_bul_qcu_scr_bos_arw_swt_heb_ben_amh_nor_mly_pan_igb_ger_xho_tag_tha_amr_tml_akn_moo_tur_eng_pol_uzb_cic_vie_chh_bem_dgb_fbf	-0.448956069799114	-1.06497009244739	0.28964664973373
214	amh_glc_dyu_grk_sid_owc_wly_dut_tur_aze_xho_bat_ven_ger_cze_bsq_alb_chh_swa_mnd_scr_mol_akn_lit_ewe_ben_fin_lda_ses_hun_urd_tig_geo_eng_swe_hin_rus_sod_amr_por_est_tsw_mly_nor_sun_jpn_knd_kor_guj_ukr_moo_ita_tag_bul_gam_mao_cnt_spa_yor_arw_hau_prs_fre_rom_bos_qcu_svk_ctl_slo_dgb_mlt_mcd_heb_afr_ind_lat_swt_pan_cic_jav_tha_anl_tml_fbf_tsn_azi_pol_krd_uzb_bem_vie_aeg_bam_zul_igb	0.197592410549478	0.46523275628882	0.642852338726912
215	aeg_lat_cic_por_owc_tig_amr_arw_tur_azi_swa_tag_tsw_grk_pol_bsq_pan_wly_ses_mnd_rus_glc_dyu_ita_igb_mcd_est_akn_bem_fin_eng_mlt_geo_nor_swe_urd_slo_hau_gam_bos_hun_bam_mao_krd_mly_jpn_tml_kor_fre_ben_yor_lit_bat_scr_sid_ind_cnt_mol_fbf_dut_amh_spa_afr_ger_prs_qcu_rom_bul_svk_xho_anl_hin_chh_ukr_sun_guj_ven_alb_swt_jav_tha_heb_knd_ewe_zul_uzb_ctl_cze_aze_tsn_vie_sod_lda_moo_dgb	-0.708137520064993	-1.69984636870637	0.0925021884240273
216	sod_svk_swt_ger_gam_sid_amh_arw_tur_uzb_dgb_tag_dyu_mcd_lit_bsq_cze_aeg_tsn_mnd_pan_glc_moo_scr_tsw_hin_fin_zul_lda_est_fre_wly_geo_prs_lat_mol_rom_amr_hau_dut_hun_ses_bat_alb_mly_jpn_knd_kor_afr_nor_bem_bul_sun_rus_chh_ind_cnt_grk_yor_swe_owc_eng_spa_guj_ben_qcu_ita_urd_krd_ewe_mlt_pol_tig_ctl_jav_slo_akn_bos_ven_mao_tha_heb_tml_xho_igb_aze_por_ukr_azi_bam_vie_anl_fbf_cic_swa	-0.883626865226315	-2.13846663324176	0.0350996537940643
217	heb_fre_cic_nor_owc_amh_hau_ita_uzb_tur_ven_ind_ewe_alb_mol_bsq_pan_sid_tsn_cnt_svk_rom_tsw_eng_ses_dut_fin_swt_yor_est_urd_aeg_geo_lit_spa_arw_scr_mlt_gam_ger_hun_bem_sun_rus_tag_jpn_tml_kor_mcd_slo_swa_afr_mly_glc_sod_jav_mnd_ben_dgb_grk_chh_guj_ukr_hin_ctl_qcu_bul_lat_krd_bam_amr_swe_wly_bos_mao_prs_fbf_cze_lda_bat_tha_anl_knd_xho_dyu_azi_pol_por_aze_igb_vie_tig_zul_moo_akn	-0.0810484665752478	-0.191343827312455	0.848673355232068
218	wly_nor_dgb_ben_amr_amh_aeg_pan_tur_aze_yor_tag_ven_fre_rom_bsq_cze_chh_swt_mnd_swe_ita_fbf_arw_lda_svk_fin_bem_bam_est_lit_mlt_geo_mol_ger_pol_ukr_owc_heb_mcd_hun_ses_mao_hin_ind_jpn_knd_kor_bos_glc_xho_guj_mly_krd_tig_jav_cnt_spa_tsn_bul_anl_afr_rus_alb_lat_qcu_scr_eng_por_zul_gam_grk_sod_ctl_bat_prs_tsw_dut_akn_sun_tha_sid_tml_ewe_igb_azi_slo_urd_uzb_swa_vie_hau_dyu_moo_cic	0.132549272649221	0.312539711744965	0.755330116918722
219	hau_mol_fbf_prs_gam_amh_aeg_pol_aze_tur_dgb_jav_ses_arw_pan_bsq_svk_sid_igb_mnd_nor_ben_dyu_spa_yor_afr_est_bam_lda_fin_urd_tig_geo_lat_ger_glc_hin_mlt_amr_bos_hun_tsw_mly_eng_mao_jpn_knd_kor_dut_ukr_cic_cze_tag_mcd_chh_bat_cnt_scr_bem_ctl_anl_fre_slo_alb_guj_qcu_ita_lit_por_swt_wly_rus_heb_grk_sun_krd_zul_bul_akn_ind_tha_owc_tml_xho_ven_uzb_swe_rom_azi_swa_vie_sod_tsn_moo_ewe	-0.306816950972593	-0.726327150662552	0.469462357431388
220	chh_rom_ses_grk_sid_owc_mlt_bul_azi_uzb_ewe_mly_igb_afr_krd_bsq_swe_aeg_swa_cnt_urd_hin_moo_ger_bem_alb_fin_dyu_yor_est_svk_heb_geo_fre_ctl_mcd_arw_hau_sod_lit_hun_dgb_mao_dut_ind_jpn_knd_kor_lat_eng_tsn_slo_tag_cze_amh_jav_mnd_ukr_tsw_mol_tig_prs_pol_glc_por_qcu_pan_ita_rus_bam_wly_ben_gam_nor_bat_guj_lda_scr_ven_sun_tha_amr_tml_swt_xho_aze_spa_bos_tur_cic_vie_anl_zul_fbf_akn	-1.15297605474389	-2.84314484922481	0.00549153607416583
221	heb_slo_zul_hin_hau_amr_gam_lat_azi_tur_tsw_tag_fbf_rus_bul_bsq_spa_owc_bem_mnd_ben_mcd_dgb_scr_ewe_nor_hun_cic_yor_est_cze_wly_geo_por_ita_swe_bos_amh_sod_ukr_fin_swt_jav_arw_ind_jpn_tml_kor_rom_krd_swa_eng_mly_pol_anl_bat_cnt_glc_xho_grk_sid_alb_mol_dut_fre_qcu_afr_svk_lit_ses_chh_urd_tig_ger_mao_guj_tsn_prs_igb_sun_tha_mlt_knd_bam_akn_uzb_pan_ctl_aze_dyu_vie_aeg_lda_ven_moo	-0.103089742702543	-0.243133188595948	0.808437685154992
222	amh_urd_dgb_arw_heb_tig_wly_bos_aze_tur_ses_jav_tsn_dut_mol_bsq_krd_gam_ven_cnt_lit_swe_swt_lat_bem_rom_hun_dyu_igb_fin_alb_owc_geo_eng_ita_bul_fre_mlt_sid_ben_est_yor_tag_afr_bat_jpn_knd_kor_por_mcd_swa_pol_mao_rus_chh_sun_mnd_guj_bam_nor_aeg_scr_spa_ger_svk_qcu_glc_prs_ctl_moo_anl_slo_hau_cze_ind_hin_ewe_grk_fbf_mly_tha_sod_tml_cic_akn_azi_pan_ukr_uzb_xho_vie_amr_tsw_lda_zul	0.183132001874895	0.432792110594019	0.66616782725494
223	anl_fre_zul_spa_owc_sod_amh_pol_azi_uzb_fbf_jav_ses_ukr_swe_bsq_afr_hau_tsn_cnt_svk_grk_dyu_hin_swt_por_hun_xho_ven_est_krd_wly_geo_rom_bul_lit_arw_gam_sid_ita_fin_swa_sun_prs_tag_jpn_knd_kor_lat_eng_bam_pan_mly_slo_amr_ind_mnd_scr_dgb_cze_heb_urd_rus_ben_ctl_qcu_glc_nor_guj_bem_mlt_mcd_tig_alb_bat_ger_ewe_bos_akn_mao_tha_aeg_tml_moo_lda_tur_mol_dut_aze_yor_vie_chh_tsw_cic_igb	-0.155901796708001	-0.367678354119431	0.713948529631192
224	tig_pan_swa_ctl_heb_wly_gam_ben_aze_azi_tsw_tag_dgb_scr_glc_bsq_svk_hau_ven_cnt_arw_grk_fbf_krd_akn_rom_est_swt_bem_hun_ger_mlt_geo_prs_rus_ita_swe_aeg_sid_cze_fin_ewe_sun_guj_mly_jpn_tml_kor_ukr_nor_dyu_hin_jav_alb_sod_mao_mnd_pol_yor_lat_chh_por_mol_urd_afr_qcu_eng_spa_mcd_xho_amr_lit_owc_slo_bat_bul_cic_dut_tsn_ind_tha_anl_knd_ses_igb_uzb_fre_bos_tur_zul_vie_amh_bam_lda_moo	0.0486451645503449	0.114652412593675	0.908967806987978
225	wly_svk_swt_spa_sid_gam_anl_nor_uzb_azi_tsn_jav_dgb_krd_arw_bsq_alb_amr_fbf_mnd_por_scr_cic_mol_zul_ctl_est_moo_igb_fin_lat_heb_geo_hin_rom_ben_slo_sod_mlt_cze_hun_ven_tag_afr_bat_jpn_tml_kor_bul_grk_ses_eng_mly_ita_hau_mao_cnt_prs_ewe_pol_owc_ger_mcd_ukr_guj_qcu_fre_glc_dut_akn_chh_rus_tig_pan_ind_urd_xho_lit_dyu_sun_tha_aeg_knd_lda_yor_aze_swe_bos_tur_bam_vie_amh_bem_tsw_swa	-0.259908626682953	-0.614135388907578	0.540625314727908
226	amr_swe_fbf_hin_chh_hau_owc_urd_uzb_azi_swt_tag_swa_bos_lit_bsq_pan_tig_akn_cnt_glc_pol_yor_arw_cic_afr_hun_bem_dyu_est_grk_heb_geo_dut_slo_eng_ger_aeg_mlt_cze_fin_lda_mao_ctl_ind_jpn_knd_kor_scr_fre_ewe_rom_mly_guj_wly_jav_mnd_svk_tsn_ita_anl_mcd_spa_krd_prs_qcu_alb_por_ukr_dgb_sid_lat_amh_ben_sun_nor_ses_bul_moo_bat_tha_gam_tml_ven_tsw_tur_rus_mol_aze_xho_vie_sod_zul_bam_igb	-0.318769627113187	-0.75597040449339	0.451577548770398
227	owc_ctl_swt_glc_sod_amr_gam_fre_aze_uzb_fbf_mao_akn_dut_grk_bsq_krd_sid_swa_cnt_prs_afr_lda_urd_moo_lit_fin_dgb_igb_est_por_amh_geo_ben_alb_lat_bul_hau_chh_svk_hun_ses_mly_pol_tag_jpn_knd_kor_cze_ger_tsw_scr_sun_swe_heb_ind_mnd_nor_bem_bos_mlt_ita_mol_arw_rus_qcu_hin_slo_mcd_zul_tig_pan_anl_rom_bat_ukr_yor_guj_cic_jav_tha_wly_tml_dyu_ewe_tur_eng_spa_azi_xho_vie_aeg_tsn_ven_bam	0.403196442200586	0.950252696439294	0.344446847420785
228	tig_eng_lda_swe_mlt_owc_anl_urd_tur_uzb_dgb_tag_tsn_grk_prs_bsq_slo_heb_tsw_mnd_scr_svk_akn_pan_bem_lat_fin_igb_ses_hun_bos_sod_geo_hin_cze_ukr_krd_gam_sid_dut_est_xho_ind_mcd_bat_jpn_tml_kor_glc_bul_ven_arw_mly_ger_wly_sun_cnt_mol_bam_nor_aeg_guj_ben_lit_rom_qcu_spa_pol_fre_fbf_amr_afr_chh_ita_mao_alb_moo_por_swt_jav_tha_hau_knd_yor_ewe_azi_ctl_rus_aze_cic_vie_amh_zul_swa_dyu	-0.13012550510701	-0.307082563656761	0.759467085239755
229	anl_rom_dyu_fre_gam_aeg_mlt_afr_aze_tur_tsw_jav_bem_bul_rus_bsq_swe_wly_dgb_mnd_nor_alb_swa_krd_bam_glc_est_swt_ses_hun_cze_sod_geo_mol_guj_por_scr_heb_amr_ukr_fin_fbf_ind_bos_bat_jpn_tml_kor_lit_dut_tsn_spa_mao_mcd_hau_mly_cnt_ita_lda_pol_owc_urd_eng_svk_arw_qcu_hin_pan_ger_yor_chh_prs_sid_ctl_sun_lat_xho_slo_akn_tag_tha_tig_knd_zul_cic_azi_grk_ben_uzb_ewe_vie_amh_moo_igb_ven	-0.84150417085852	-2.03308586977677	0.0448941808836444
230	gam_afr_xho_pol_wly_sid_mlt_spa_azi_uzb_bem_jav_moo_cze_rom_bsq_glc_amr_zul_cnt_dut_nor_dyu_grk_dgb_lit_est_fbf_ses_hun_ger_anl_geo_alb_guj_lat_fre_heb_amh_por_fin_ewe_bat_svk_mly_jpn_tml_kor_ctl_swe_swa_arw_sun_ita_tig_ind_mnd_krd_yor_pan_owc_bul_hin_ben_eng_qcu_urd_mcd_mol_bam_hau_bos_aeg_rus_mao_prs_swt_ukr_ven_tag_tha_chh_knd_tsw_tsn_tur_scr_slo_aze_akn_vie_sod_cic_lda_igb	-0.506340356355648	-1.20525229227076	0.231163746465422
231	tig_nor_fbf_grk_gam_chh_amr_rom_uzb_tur_moo_mao_xho_svk_por_bsq_ben_mlt_igb_mnd_pol_swe_swa_prs_akn_eng_fin_yor_dgb_hun_fre_amh_geo_dut_urd_mol_lat_sod_owc_pan_est_tsn_mly_scr_sun_jpn_knd_kor_bos_ger_lda_hin_bat_bul_anl_jav_cnt_ctl_zul_krd_aeg_afr_mcd_spa_guj_qcu_alb_ita_slo_ven_heb_ukr_wly_cze_tag_lit_dyu_glc_bam_ind_tha_sid_tml_bem_ewe_aze_arw_rus_azi_ses_vie_hau_swt_cic_tsw	0.210146503977127	0.494916646967041	0.621826209288993
232	amh_rus_ewe_glc_amr_tig_aeg_hin_aze_azi_tsn_sun_tsw_urd_prs_bsq_lit_hau_xho_cnt_cze_arw_ses_ger_fbf_mol_fin_moo_yor_hun_ctl_mlt_geo_nor_pol_spa_alb_heb_chh_bos_est_dgb_jav_lat_mly_jpn_knd_kor_eng_guj_zul_por_ind_bul_sod_tag_mnd_grk_bem_svk_sid_mcd_dut_krd_ben_qcu_swe_ukr_fre_lda_gam_afr_wly_ita_bat_pan_swa_rom_dyu_mao_tha_owc_tml_cic_swt_uzb_scr_slo_tur_ven_vie_anl_igb_bam_akn	-0.948757630905175	-2.31004244638596	0.0230979617315735
233	amr_arw_cic_guj_owc_gam_aeg_fre_tur_aze_bam_ind_akn_pan_grk_bsq_bul_tig_ven_cnt_ukr_bos_swa_afr_igb_pol_est_yor_tsw_fin_ctl_amh_geo_mcd_urd_ger_glc_mlt_hau_swe_hun_moo_sun_cze_mly_jpn_tml_kor_spa_mol_xho_scr_tag_lat_anl_mao_mnd_ita_tsn_hin_sod_nor_eng_svk_dut_qcu_prs_slo_por_dgb_sid_krd_heb_ben_bat_alb_lda_lit_fbf_jav_tha_chh_knd_ses_zul_azi_rus_rom_uzb_swt_vie_wly_dyu_bem_ewe	-0.0838701812298924	-0.197599140717588	0.843789957818934
234	anl_eng_swt_por_amh_mlt_chh_fre_azi_uzb_swa_mly_lda_krd_glc_bsq_pol_sid_zul_cnt_bul_prs_tsw_dut_moo_arw_hun_tsn_fbf_fin_lat_heb_geo_ger_ben_pan_guj_hau_owc_urd_est_cic_sun_rus_bat_jpn_tml_kor_alb_grk_bam_scr_mao_afr_wly_ind_mnd_svk_ewe_slo_amr_swe_mcd_ctl_ukr_qcu_rom_ita_mol_xho_tig_bos_aeg_lit_jav_spa_ses_nor_ven_tag_tha_gam_knd_yor_igb_aze_hin_cze_tur_dyu_vie_sod_bem_akn_dgb	-0.616785715544316	-1.47465702843352	0.14368208263973
235	owc_cze_ses_eng_sid_mlt_heb_ctl_uzb_aze_ven_sun_akn_afr_ukr_bsq_grk_amr_bam_cnt_fre_bos_lda_ben_fbf_lit_fin_xho_igb_hun_spa_hau_geo_dut_lat_ita_scr_amh_aeg_rus_est_bem_tag_pan_mao_jpn_tml_kor_bul_slo_swa_krd_ind_swe_gam_bat_mnd_mcd_tsw_prs_tig_por_alb_glc_guj_qcu_nor_arw_ger_ewe_anl_svk_sod_hin_mly_urd_dgb_pol_swt_jav_tha_chh_knd_tsn_dyu_azi_mol_rom_tur_cic_vie_wly_moo_zul_yor	-0.0852481097540559	-0.200763930480919	0.841321580233733
236	owc_grk_swa_eng_hau_mlt_sod_urd_tur_aze_xho_sun_bem_rom_swe_bsq_alb_wly_lda_cnt_svk_lit_akn_nor_dyu_fre_hun_moo_igb_est_ukr_tig_geo_pan_prs_rus_afr_anl_amh_por_fin_tsw_bat_cze_tag_jpn_tml_kor_ger_hin_ses_bul_mly_krd_gam_mao_mnd_ben_dgb_mol_sid_arw_spa_slo_lat_qcu_glc_ctl_scr_swt_aeg_pol_heb_ita_ind_guj_bam_mcd_tsn_jav_tha_amr_knd_fbf_zul_azi_dut_bos_uzb_yor_vie_chh_ewe_ven_cic	0.225573684479535	0.531181690818318	0.596559250315887
237	owc_krd_lda_ita_amh_anl_gam_slo_aze_uzb_tsn_tag_ewe_glc_fre_bsq_ukr_tig_yor_cnt_alb_pan_dgb_scr_ses_grk_est_xho_zul_fin_swe_wly_geo_por_ger_mol_eng_amr_heb_cze_hun_ven_jav_rom_mao_jpn_tml_kor_prs_urd_dyu_ctl_ind_spa_hau_sun_mnd_lit_bam_bos_sod_hin_guj_mcd_bul_qcu_afr_rus_nor_akn_aeg_svk_sid_pol_mly_ben_moo_arw_swt_bat_tha_mlt_knd_swa_fbf_azi_lat_dut_tur_bem_vie_chh_cic_igb_tsw	0.132553764237502	0.312103595737691	0.755660468601474
238	sid_pol_swa_dut_mlt_tig_owc_svk_tur_aze_xho_mao_tsn_rus_slo_bsq_pan_wly_tsw_mnd_mcd_por_ewe_rom_moo_bul_est_swt_dyu_fin_ben_amr_geo_krd_scr_spa_ctl_amh_hau_mol_hun_fbf_mly_afr_tag_jpn_tml_kor_ita_swe_bam_eng_sun_ger_aeg_ind_cnt_prs_zul_arw_chh_urd_fre_guj_glc_qcu_ukr_hin_bos_yor_anl_nor_sod_alb_jav_cze_bem_grk_lda_bat_tha_gam_knd_ven_akn_azi_lit_lat_uzb_cic_vie_heb_igb_ses_dgb	0.887258679730553	2.12023400594926	0.0366483957945936
239	heb_nor_ven_rom_sod_tig_aeg_glc_aze_tur_tsw_bat_moo_ben_svk_bsq_fre_chh_bam_cnt_ctl_swe_yor_ger_ewe_eng_est_zul_swa_fin_mcd_wly_geo_pol_afr_prs_hin_anl_owc_lat_hun_dgb_jav_cze_mao_jpn_tml_kor_urd_scr_ses_mol_sun_por_amr_tag_mnd_alb_dyu_bos_sid_slo_ukr_grk_lit_qcu_guj_bul_dut_swt_hau_arw_mlt_krd_ind_spa_akn_rus_tsn_mly_tha_amh_knd_bem_fbf_azi_ita_pan_uzb_igb_vie_gam_xho_lda_cic	-0.440692650086867	-1.04723539767087	0.297705133936527
240	mlt_guj_lda_fre_chh_amr_amh_ger_uzb_tur_xho_sun_moo_pol_swe_bsq_rom_heb_ewe_cnt_bos_lit_dgb_dut_bem_bul_est_ven_ses_hun_eng_hau_geo_nor_krd_pan_cze_gam_tig_lat_fin_fbf_ind_arw_mly_jpn_tml_kor_grk_ben_swa_por_jav_svk_sod_bat_mnd_spa_bam_alb_wly_mcd_mol_slo_ukr_qcu_ita_urd_scr_zul_sid_glc_aeg_afr_mao_prs_tsw_hin_cic_tag_tha_anl_knd_swt_akn_aze_ctl_rus_azi_yor_vie_owc_dyu_tsn_igb	-0.652851993050489	-1.56240605219108	0.121588963405418
241	chh_glc_tsn_hin_hau_mlt_owc_svk_aze_uzb_igb_bat_lda_cze_ctl_bsq_arw_tig_swt_mnd_fre_urd_cic_swe_tsw_mcd_fin_ven_dgb_hun_lit_heb_geo_bos_alb_grk_por_amh_anl_mol_est_swa_ind_ger_jav_jpn_tml_kor_rom_ukr_akn_rus_sun_prs_sid_mly_cnt_nor_bam_pol_aeg_krd_dut_afr_ita_qcu_pan_ben_bul_xho_sod_slo_gam_scr_tag_lat_moo_guj_bem_mao_tha_wly_knd_dyu_fbf_tur_spa_eng_azi_ses_vie_amr_yor_ewe_zul	-0.349430479344791	-0.828549487472831	0.409480741387533
242	owc_lit_swa_slo_aeg_amr_amh_lat_uzb_aze_bem_bat_lda_hin_nor_bsq_svk_anl_xho_mnd_pol_ctl_swt_ger_igb_scr_hun_bam_ewe_est_dut_chh_geo_glc_afr_krd_spa_tig_gam_alb_fin_dgb_mly_pan_jav_jpn_knd_kor_rus_bos_cic_ben_sun_ukr_mlt_mao_cnt_grk_moo_mol_sid_swe_bul_arw_urd_qcu_cze_guj_fre_zul_sod_por_wly_prs_ind_ita_tsn_eng_ven_tag_tha_hau_tml_ses_yor_tur_rom_mcd_azi_akn_vie_heb_fbf_tsw_dyu	-0.513041524833809	-1.2214459000354	0.225004546010026
243	sod_por_tsw_prs_owc_gam_anl_rom_aze_uzb_dyu_bat_lda_lat_ger_bsq_pol_amr_xho_mnd_eng_nor_dgb_svk_ewe_ben_est_zul_tsn_fin_ukr_chh_geo_afr_grk_mol_urd_heb_tig_arw_hun_cic_ind_guj_tag_jpn_knd_kor_lit_rus_swa_slo_jav_krd_sid_mao_cnt_spa_ven_mcd_hau_ita_bos_dut_glc_qcu_cze_swe_fre_bem_aeg_hin_amh_scr_mly_bul_akn_ctl_ses_sun_tha_wly_tml_fbf_yor_tur_pan_alb_azi_moo_vie_mlt_bam_igb_swt	-0.417850613012049	-0.992120560062778	0.323713058221822
244	tig_swe_dyu_por_owc_chh_anl_lat_uzb_azi_bam_tag_cic_ger_bos_bsq_spa_aeg_swt_cnt_rom_nor_bem_pan_moo_cze_fin_yor_ven_est_arw_mlt_geo_pol_bul_alb_lit_amh_wly_ctl_hun_fbf_bat_mol_sun_jpn_tml_kor_guj_grk_igb_ukr_jav_eng_amr_mly_mnd_afr_zul_ben_sod_ita_rus_mcd_glc_qcu_slo_fre_urd_dgb_heb_svk_hau_hin_ind_scr_lda_dut_akn_mao_tha_gam_knd_tsn_ewe_aze_prs_krd_tur_xho_vie_sid_swa_tsw_ses	0.297928483141686	0.70175411733439	0.484585008362796
245	heb_afr_zul_svk_sod_mlt_amr_glc_aze_azi_ewe_mly_lda_prs_guj_bsq_scr_hau_fbf_mnd_ita_lit_yor_fre_dyu_eng_fin_igb_bem_hun_mol_owc_geo_rom_alb_ger_nor_chh_gam_bos_est_ses_ind_bul_tag_jpn_tml_kor_krd_lat_swt_pol_bat_swe_sid_mao_cnt_dut_tsw_por_amh_slo_urd_arw_ukr_qcu_cze_ben_mcd_ven_aeg_spa_wly_ctl_sun_grk_xho_rus_dgb_jav_tha_tig_knd_swa_bam_tur_pan_hin_uzb_cic_vie_anl_akn_moo_tsn	-0.564550159764745	-1.34644610870801	0.181431183783185
246	amh_krd_fbf_ita_mlt_tig_gam_pan_azi_aze_bam_ind_tsn_grk_lit_bsq_fre_aeg_igb_mnd_afr_ben_swt_hin_yor_svk_est_swa_ses_fin_swe_wly_geo_lat_por_glc_bul_anl_sod_rom_hun_ven_tag_nor_jav_jpn_tml_kor_urd_eng_tsw_spa_bat_mol_chh_mao_cnt_ger_moo_slo_heb_arw_rus_ukr_ctl_qcu_prs_guj_mcd_cic_owc_dut_amr_bos_mly_scr_zul_pol_dyu_sun_tha_hau_knd_akn_xho_tur_cze_alb_uzb_ewe_vie_sid_bem_lda_dgb	-0.332277253918385	-0.785932340936717	0.43390502822459
247	aeg_rus_lda_ita_amh_gam_amr_pol_uzb_aze_moo_ind_igb_ukr_fre_bsq_afr_owc_dyu_cnt_dut_bos_dgb_ctl_bam_lit_fin_fbf_yor_est_nor_heb_geo_guj_glc_cze_rom_hau_mlt_eng_hun_zul_mly_prs_bat_jpn_knd_kor_lat_krd_bem_slo_tag_bul_sod_mao_mnd_arw_ven_mcd_wly_grk_ger_pan_alb_qcu_svk_hin_urd_akn_tig_swe_chh_mol_sun_por_tsw_ben_swa_jav_tha_sid_tml_ses_cic_azi_scr_spa_tur_tsn_vie_anl_ewe_xho_swt	-0.992490817377615	-2.41903517704662	0.0175078842200876
248	aeg_lit_igb_ctl_anl_gam_amr_hin_azi_tur_akn_mly_fbf_prs_afr_bsq_pol_sid_dyu_mnd_svk_swe_bam_grk_tsn_ukr_est_cic_tsw_fin_rus_heb_geo_lat_urd_bos_guj_sod_owc_mcd_hun_xho_jav_pan_sun_jpn_tml_kor_nor_scr_ewe_cze_mao_glc_tig_tag_cnt_spa_moo_ben_amh_eng_fre_arw_krd_qcu_ger_rom_dut_lda_wly_slo_chh_bul_bat_mol_ven_ita_yor_ind_tha_mlt_knd_bem_swt_uzb_alb_por_aze_zul_vie_hau_dgb_swa_ses	-0.42809679918534	-1.0161804411469	0.312179862148067
249	amr_prs_igb_dut_gam_wly_tig_nor_aze_azi_bem_bat_ewe_alb_fre_bsq_lit_owc_cic_mnd_ben_afr_ses_cze_akn_ukr_hun_tsn_yor_fin_arw_sid_geo_eng_hin_pan_ctl_aeg_amh_ger_est_swa_tag_bul_ind_jpn_knd_kor_mol_ita_moo_grk_jav_urd_sod_mao_cnt_scr_dgb_mcd_chh_pol_krd_rus_rom_qcu_lat_svk_swe_xho_hau_guj_heb_por_sun_spa_bam_glc_ven_mly_tha_anl_tml_swt_zul_tur_bos_slo_uzb_lda_vie_mlt_fbf_dyu_tsw	-1.01540494541427	-2.47353837032102	0.0151930625062281
250	gam_svk_igb_spa_aeg_amh_sid_lit_uzb_azi_moo_tag_tsn_rus_fre_bsq_dut_amr_lda_mnd_bos_lat_ven_nor_bem_ben_hun_dyu_akn_fin_swe_tig_geo_pol_eng_slo_arw_wly_mlt_guj_est_swt_ind_rom_bat_jpn_tml_kor_ukr_bul_cic_por_mly_alb_anl_jav_cnt_afr_ewe_pan_owc_prs_glc_mol_ger_qcu_mcd_krd_hin_ses_heb_cze_sod_ita_mao_urd_fbf_grk_swa_sun_tha_chh_knd_tsw_zul_tur_ctl_scr_aze_bam_vie_hau_dgb_yor_xho	0.473301477012643	1.11585045291952	0.267361080998831
251	sid_urd_tsw_rom_owc_aeg_hau_pan_azi_uzb_zul_bat_igb_ukr_alb_bsq_scr_anl_yor_cnt_mcd_svk_ven_hin_moo_bos_fin_cic_fbf_hun_swe_sod_geo_nor_ben_grk_ctl_chh_gam_pol_est_bem_mao_eng_jav_jpn_knd_kor_spa_arw_bam_guj_tag_krd_mlt_mly_mnd_lit_swt_slo_amh_rus_ger_bul_afr_qcu_prs_dut_ita_lda_tig_por_heb_cze_sun_lat_dgb_mol_akn_ind_tha_wly_tml_tsn_swa_tur_glc_fre_aze_dyu_vie_amr_ses_ewe_xho	-0.569206263381745	-1.35565578125125	0.178491708763735
252	owc_scr_yor_dut_sid_amh_hau_lat_aze_tur_cic_tag_bem_spa_nor_bsq_svk_mlt_dgb_mnd_pol_slo_bam_hin_ven_krd_est_moo_swt_fin_guj_chh_geo_glc_fre_cze_prs_amr_gam_eng_hun_zul_bat_alb_jav_jpn_tml_kor_rus_ger_tsw_grk_ind_ukr_wly_mao_cnt_ben_fbf_rom_tig_lit_afr_ctl_mcd_qcu_swe_mol_urd_swa_aeg_arw_anl_bos_mly_pan_xho_por_akn_sun_tha_heb_knd_ewe_lda_azi_bul_ita_uzb_ses_vie_sod_dyu_tsn_igb	-0.0684005853909194	-0.161418016424473	0.872114332077303
253	gam_alb_fbf_bos_mlt_owc_sid_pol_aze_uzb_ewe_bat_dgb_lat_ukr_bsq_ita_sod_yor_mnd_slo_eng_tsw_scr_tsn_fre_fin_bam_lda_est_guj_chh_geo_krd_ctl_rus_grk_amh_wly_arw_hun_moo_tag_swe_jav_jpn_knd_kor_lit_cze_igb_svk_mao_pan_tig_ind_cnt_prs_bem_rom_heb_ger_glc_mcd_afr_qcu_por_ben_spa_zul_amr_mol_hau_bul_sun_dut_dyu_hin_swt_mly_tha_aeg_tml_cic_ven_azi_urd_nor_tur_akn_vie_anl_swa_ses_xho	0.180641445430441	0.425544513556998	0.671422920761485
254	wly_scr_yor_guj_gam_amh_chh_rus_aze_azi_igb_bat_bam_bos_urd_bsq_fre_amr_zul_cnt_eng_arw_fbf_bul_swa_lit_hun_ewe_moo_fin_prs_aeg_geo_spa_alb_ger_pol_mlt_hau_por_est_swt_mao_rom_jav_jpn_tml_kor_slo_afr_tsw_ukr_sun_lat_tig_mly_mnd_mol_akn_krd_heb_pan_ita_nor_cze_qcu_ben_ctl_svk_tsn_owc_grk_sod_glc_tag_dut_ven_mcd_xho_ind_tha_anl_knd_lda_bem_uzb_hin_swe_tur_cic_vie_sid_ses_dgb_dyu	-0.335609717130992	-0.79518181497025	0.428532534752425
255	aeg_ukr_akn_afr_wly_tig_sod_bos_azi_uzb_dgb_jav_ven_slo_glc_bsq_urd_amr_bam_cnt_scr_pan_tsn_fre_fbf_guj_est_zul_cic_fin_nor_hau_geo_ger_bul_eng_spa_owc_mlt_arw_hun_ewe_sun_ben_tag_jpn_knd_kor_pol_cze_moo_mol_ind_rus_anl_bat_mnd_rom_bem_grk_chh_krd_svk_hin_por_qcu_lit_prs_ita_lda_heb_alb_gam_lat_mao_ctl_dyu_swe_swa_mly_tha_sid_tml_yor_swt_tur_dut_mcd_aze_igb_vie_amh_tsw_xho_ses	-0.617070941022884	-1.47405529617253	0.143843731298591
256	chh_urd_dyu_afr_amh_sod_sid_ctl_uzb_aze_ses_ind_xho_hin_fre_bsq_lit_amr_yor_mnd_rom_mol_akn_ben_ewe_ita_est_cic_tsn_hun_glc_hau_geo_eng_prs_swe_bos_mlt_wly_por_fin_lda_jav_arw_sun_jpn_knd_kor_bul_grk_tsw_svk_tag_krd_tig_mly_cnt_dut_swa_slo_owc_pol_cze_nor_rus_qcu_alb_ger_guj_dgb_gam_pan_heb_scr_bat_lat_bem_ukr_zul_mao_tha_aeg_tml_fbf_swt_azi_mcd_spa_tur_bam_vie_anl_igb_ven_moo	-0.60855615765613	-1.45436404031646	0.149212144410461
257	gam_ben_cic_ita_owc_heb_amr_lat_tur_aze_swa_tag_ven_slo_por_bsq_cze_aeg_fbf_mnd_dut_grk_akn_mol_dyu_pan_fin_moo_ewe_hun_svk_mlt_geo_afr_rus_urd_spa_sid_sod_ger_est_tsn_sun_bos_mly_jpn_knd_kor_lit_eng_ses_prs_mao_mcd_hau_bat_cnt_glc_zul_ctl_anl_alb_fre_arw_bul_qcu_rom_scr_krd_dgb_tig_ukr_chh_guj_jav_swe_bam_hin_tsw_ind_tha_amh_tml_bem_igb_azi_pol_nor_uzb_yor_vie_wly_lda_swt_xho	-0.408392415928269	-0.969377581905215	0.334871178504474
258	mlt_slo_cic_fre_sod_wly_anl_pan_azi_tur_zul_mly_bem_scr_rom_bsq_ita_sid_dgb_mnd_grk_por_tsn_swe_akn_urd_fin_lda_swt_est_guj_tig_geo_alb_arw_bos_lit_owc_hau_dut_hun_tsw_jav_bul_ind_jpn_tml_kor_hin_krd_dyu_pol_bat_ctl_aeg_tag_cnt_cze_swa_lat_heb_nor_svk_mol_prs_qcu_spa_ger_ben_fbf_gam_afr_amr_rus_sun_eng_ven_ukr_yor_mao_tha_chh_knd_ewe_xho_aze_glc_mcd_uzb_bam_vie_amh_igb_moo_ses	0.219816823620102	0.517445533452617	0.606073788787881
259	tig_mcd_moo_guj_wly_mlt_heb_ger_uzb_aze_yor_sun_igb_urd_rus_bsq_hin_amh_cic_mnd_bul_grk_fbf_scr_bem_slo_fin_ewe_xho_hun_ukr_amr_geo_spa_pan_dut_arw_sod_chh_krd_est_zul_bat_alb_ind_jpn_knd_kor_rom_glc_ven_fre_mao_nor_gam_tag_cnt_ita_akn_ben_hau_bos_lit_por_afr_qcu_swe_pol_mol_dyu_owc_lat_sid_ctl_mly_cze_tsw_eng_bam_jav_tha_anl_tml_swa_lda_tur_prs_svk_azi_tsn_vie_aeg_ses_swt_dgb	-0.810675572773465	-1.95753397504771	0.0532826531649605
260	wly_lat_moo_bos_sid_amh_gam_urd_tur_aze_dgb_bat_bam_ctl_slo_bsq_rom_anl_tsw_cnt_krd_prs_akn_mol_bem_pol_fin_ses_tsn_est_pan_aeg_geo_por_ben_hin_eng_heb_chh_bul_hun_cic_ind_alb_sun_jpn_tml_kor_swe_arw_swa_afr_tag_grk_tig_mly_mnd_dut_yor_cze_sod_rus_guj_ukr_scr_qcu_ita_svk_lit_ewe_amr_fre_owc_spa_mao_glc_fbf_mcd_swt_jav_tha_hau_knd_ven_xho_azi_nor_ger_uzb_lda_vie_mlt_dyu_igb_zul	-0.433801947833966	-1.03015601570312	0.305608488709535
261	owc_fre_cic_guj_tig_amr_mlt_urd_uzb_aze_moo_jav_ses_ukr_mcd_bsq_afr_wly_zul_mnd_ben_alb_dgb_por_lda_krd_est_akn_bem_fin_mol_amh_geo_lat_ger_eng_ctl_anl_heb_hin_hun_xho_tag_prs_sun_jpn_knd_kor_ita_rus_bam_spa_mly_bos_chh_bat_cnt_svk_ven_lit_hau_grk_cze_dut_rom_qcu_pan_arw_glc_yor_aeg_slo_gam_swe_ind_scr_tsw_nor_ewe_mao_tha_sod_tml_igb_fbf_tur_pol_bul_azi_tsn_vie_sid_dyu_swt_swa	-0.547646655308207	-1.30502941751276	0.195102626593902
262	gam_guj_lda_svk_tig_heb_chh_hin_azi_aze_bem_tag_yor_glc_afr_bsq_cze_wly_akn_mnd_alb_urd_bam_mcd_tsn_ita_fin_xho_dgb_est_rom_amr_geo_dut_grk_swe_rus_sod_aeg_pan_hun_cic_jav_slo_mao_jpn_knd_kor_ukr_por_igb_spa_bat_lat_anl_ind_cnt_lit_moo_krd_mlt_pol_bos_eng_ger_qcu_prs_ben_arw_ven_hau_nor_owc_bul_sun_ctl_swa_mol_dyu_mly_tha_amh_tml_swt_fbf_tur_scr_fre_uzb_zul_vie_sid_tsw_ewe_ses	0.0710535456542895	0.167333318454328	0.867471109293555
263	sid_ctl_yor_guj_amr_hau_chh_scr_azi_tur_xho_bat_akn_bul_bos_bsq_eng_owc_dgb_mnd_dut_lit_swt_urd_zul_fre_est_ewe_moo_fin_svk_gam_geo_afr_mol_cze_por_aeg_heb_glc_hun_tsw_sun_lat_mao_jpn_tml_kor_spa_pan_bem_rus_tag_ben_anl_mly_cnt_krd_cic_slo_tig_prs_pol_ukr_rom_qcu_nor_alb_arw_swa_wly_mcd_sod_grk_ind_ita_lda_swe_fbf_jav_tha_amh_knd_bam_igb_uzb_hin_ger_aze_dyu_vie_mlt_ven_ses_tsn	0.522279255817626	1.23174263331308	0.221150672331613
264	chh_krd_dgb_mol_amr_tig_mlt_mcd_azi_uzb_igb_sun_tsw_prs_bos_bsq_ctl_amh_swt_cnt_alb_grk_zul_fre_xho_urd_fin_akn_swa_est_spa_heb_geo_pol_swe_ukr_glc_wly_hau_slo_hun_bam_tag_rus_ind_jpn_tml_kor_ben_cze_moo_lat_mao_ita_aeg_jav_mnd_scr_yor_dut_gam_lit_rom_pan_svk_qcu_guj_hin_ger_cic_sid_bul_sod_eng_mly_nor_ewe_arw_tsn_bat_tha_owc_knd_fbf_ses_aze_afr_por_tur_dyu_vie_anl_ven_lda_bem	0.247807593380951	0.583825909193799	0.560750816548383
265	sid_pan_cic_urd_amr_owc_tig_hin_uzb_aze_ven_bat_swt_ger_dut_bsq_nor_chh_dyu_mnd_fre_eng_ewe_lit_moo_alb_hun_zul_dgb_fin_lat_mlt_geo_spa_bul_ctl_pol_wly_hau_slo_est_tsn_mao_glc_tag_jpn_tml_kor_prs_ben_akn_grk_ind_ukr_sod_mly_cnt_ita_bem_afr_anl_swe_rom_rus_mcd_qcu_por_mol_cze_yor_gam_arw_heb_krd_sun_svk_fbf_scr_swa_jav_tha_amh_knd_lda_ses_azi_bos_guj_tur_xho_vie_aeg_bam_tsw_igb	0.467448588686829	1.10320091332994	0.272786431847922
266	amr_afr_xho_por_tig_wly_owc_ctl_uzb_aze_zul_mly_dgb_scr_ita_bsq_svk_gam_yor_cnt_ger_grk_fbf_bul_tsn_bos_est_tsw_swa_hun_rus_sod_geo_rom_guj_ben_nor_aeg_amh_eng_fin_ven_ind_urd_mao_jpn_knd_kor_glc_swe_igb_alb_sun_ukr_hau_jav_mnd_prs_bam_lit_mlt_pan_hin_lat_mol_qcu_slo_pol_cze_akn_heb_krd_chh_dut_tag_fre_lda_spa_dyu_bat_tha_anl_tml_swt_ses_azi_arw_mcd_tur_moo_vie_sid_bem_cic_ewe	0.0171070732469607	0.0403256229512303	0.96791997088802
267	amh_eng_igb_hin_wly_aeg_amr_urd_aze_tur_zul_tag_ses_lit_krd_bsq_prs_heb_tsw_cnt_arw_spa_swa_rus_ven_ben_est_dyu_moo_hun_bul_gam_geo_ita_afr_svk_guj_owc_chh_mol_fin_bam_sun_pol_ind_jpn_knd_kor_por_ger_swt_rom_bat_scr_mlt_mao_mnd_mcd_lda_lat_tig_dut_ukr_alb_grk_qcu_glc_bos_pan_akn_hau_fre_sid_nor_jav_cze_bem_swe_dgb_mly_tha_anl_tml_cic_xho_azi_slo_ctl_uzb_yor_vie_sod_ewe_tsn_fbf	-0.438080800504235	-1.03986707789356	0.301097587241579
268	hau_mcd_tsw_ita_chh_amr_heb_eng_tur_azi_bam_sun_dyu_svk_ukr_bsq_rus_sid_yor_cnt_bul_mol_akn_lit_bem_ctl_est_fbf_dgb_fin_spa_amh_geo_lat_dut_arw_rom_anl_sod_slo_hun_ses_jav_por_ind_jpn_knd_kor_fre_ger_ewe_scr_tag_bos_aeg_bat_mnd_krd_lda_ben_mlt_nor_cze_pan_urd_qcu_glc_swe_pol_tsn_gam_alb_owc_guj_mao_prs_swa_afr_moo_mly_tha_wly_tml_cic_swt_uzb_grk_hin_aze_igb_vie_tig_zul_ven_xho	-0.365669715449758	-0.867065649424191	0.388137706533977
269	sod_pan_fbf_ben_anl_gam_tig_bul_aze_tur_xho_ind_tsn_mol_fre_bsq_alb_owc_tsw_mnd_nor_afr_bem_krd_swt_slo_est_dyu_swa_hun_prs_amr_geo_rom_rus_dut_svk_aeg_heb_ukr_fin_lda_bat_lit_mao_jpn_tml_kor_ger_arw_akn_swe_tag_ctl_hau_jav_cnt_hin_cic_mcd_chh_eng_urd_bos_ita_qcu_glc_lat_guj_bam_amh_cze_wly_por_sun_grk_ewe_pol_ven_mly_tha_mlt_knd_yor_igb_azi_spa_scr_uzb_ses_vie_sid_moo_dgb_zul	-0.234648550510997	-0.554479270888089	0.580581887774243
270	amr_swe_xho_fre_wly_tig_hau_svk_aze_uzb_ven_sun_bem_bos_ita_bsq_lat_sid_lda_cnt_dut_prs_ses_pol_swa_alb_hun_tsw_tsn_fin_rus_owc_geo_krd_lit_grk_scr_aeg_gam_arw_est_zul_ind_ben_bat_jpn_knd_kor_glc_ctl_fbf_rom_tag_ger_heb_jav_mnd_afr_bam_ukr_amh_nor_spa_slo_pan_qcu_cze_bul_por_moo_mlt_mol_sod_hin_mly_urd_dgb_mcd_igb_mao_tha_anl_tml_swt_ewe_tur_guj_eng_azi_yor_vie_chh_dyu_cic_akn	0.0208924075235745	0.0491729439719957	0.960886924614918
271	wly_slo_dgb_mcd_owc_heb_tig_glc_aze_uzb_ewe_ind_ven_ger_ben_bsq_krd_aeg_ses_cnt_rom_svk_cic_ita_lda_dut_hun_xho_dyu_fin_hin_mlt_geo_lat_guj_arw_pol_gam_hau_prs_est_swt_bat_scr_tag_jpn_knd_kor_alb_pan_zul_fre_sun_swe_amh_jav_mnd_bos_bem_lit_amr_ukr_rus_ctl_spa_qcu_eng_afr_por_igb_sid_cze_sod_mol_mly_nor_swa_bul_moo_mao_tha_anl_tml_akn_fbf_azi_urd_grk_tur_bam_vie_chh_yor_tsn_tsw	-0.708502756650367	-1.69699172659176	0.0930427197721888
272	heb_dut_ewe_hin_hau_anl_mlt_por_azi_aze_swa_sun_bam_ukr_svk_bsq_lat_amh_yor_mnd_lit_ben_akn_pan_lda_pol_est_dyu_ven_fin_afr_aeg_geo_slo_ctl_ita_guj_sod_amr_rom_hun_bem_bat_glc_ind_jpn_tml_kor_fre_scr_zul_krd_mao_bos_chh_mly_cnt_ger_tsw_spa_sid_nor_alb_cze_grk_qcu_prs_bul_urd_ses_wly_swe_tig_eng_jav_arw_igb_mcd_swt_tag_tha_gam_knd_fbf_dgb_tur_mol_rus_uzb_cic_vie_owc_tsn_moo_xho	-1.00086295967659	-2.43792173922802	0.0166723931615712
273	wly_lat_lda_spa_sod_owc_gam_fre_uzb_azi_dgb_bat_tsw_svk_prs_bsq_ukr_amr_zul_mnd_urd_afr_igb_rus_tsn_pol_est_bam_swt_fin_guj_sid_geo_mcd_dut_hin_swe_anl_aeg_arw_hun_akn_mly_pan_jav_jpn_tml_kor_eng_lit_yor_ben_ind_bos_heb_mao_cnt_glc_ven_rom_chh_nor_ger_ctl_scr_qcu_grk_slo_cze_xho_tig_alb_amh_bul_sun_mol_ses_krd_moo_tag_tha_hau_knd_swa_cic_tur_por_ita_aze_bem_vie_mlt_dyu_fbf_ewe	-0.398238069923834	-0.944070216991974	0.347579975723793
274	aeg_mcd_zul_bul_sod_heb_hau_krd_aze_tur_bem_tag_moo_ita_cze_bsq_scr_gam_akn_mnd_mol_eng_lda_pan_swa_grk_hun_xho_cic_fin_guj_amh_geo_svk_rus_arw_ukr_anl_wly_fre_est_dgb_mly_slo_sun_jpn_knd_kor_por_swe_swt_bos_mao_afr_amr_bat_cnt_pol_tsw_ben_sid_lit_alb_hin_spa_qcu_glc_ger_nor_ven_owc_dut_chh_urd_ind_prs_igb_ctl_bam_jav_tha_tig_tml_yor_dyu_uzb_rom_lat_azi_ses_vie_mlt_fbf_ewe_tsn	-0.615346555673773	-1.47034394307087	0.144843879211098
275	gam_bos_zul_lat_tig_owc_sod_grk_aze_tur_ewe_mly_fbf_ben_ita_bsq_scr_anl_lda_cnt_ctl_cze_igb_fre_moo_slo_fin_bam_yor_hun_pol_amr_geo_por_eng_dut_rom_hau_chh_ger_est_dyu_sun_nor_mao_jpn_tml_kor_prs_pan_akn_hin_ind_mcd_wly_tag_mnd_alb_ven_swe_aeg_guj_ukr_urd_mol_qcu_lit_rus_svk_xho_mlt_krd_amh_afr_jav_arw_bem_bul_dgb_bat_tha_sid_knd_ses_tsn_uzb_spa_glc_azi_swt_vie_heb_tsw_swa_cic	-0.37315147067836	-0.886346604228691	0.377717026975258
276	wly_ctl_ses_bul_gam_heb_amr_krd_aze_uzb_tsw_sun_swt_spa_alb_bsq_pan_anl_zul_cnt_hin_lit_igb_urd_lda_arw_est_dgb_swa_hun_eng_owc_geo_grk_ukr_fre_por_mlt_hau_mcd_fin_bem_mly_rus_mao_jpn_knd_kor_bos_prs_tsn_swe_ind_mol_chh_jav_mnd_afr_yor_slo_sid_pol_guj_glc_lat_qcu_scr_cze_rom_fbf_tig_ben_amh_svk_tag_ita_dyu_nor_akn_bat_tha_aeg_tml_bam_ven_tur_ger_dut_azi_moo_vie_sod_ewe_xho_cic	-0.955465771664564	-2.31838078371577	0.0226204285766118
277	wly_alb_akn_slo_owc_aeg_amr_krd_tur_azi_ses_mao_zul_rus_svk_bsq_bos_tig_moo_cnt_afr_lit_swt_glc_cic_ben_hun_tsw_ven_est_pol_anl_geo_mol_cze_hin_guj_chh_hau_fre_fin_yor_jav_spa_mly_jpn_knd_kor_rom_scr_dgb_swe_ind_grk_gam_tag_mnd_mcd_tsn_nor_mlt_urd_ctl_por_ita_qcu_ukr_bul_prs_fbf_sod_pan_heb_eng_sun_dut_bem_lat_xho_bat_tha_sid_tml_ewe_bam_aze_ger_arw_uzb_lda_vie_amh_dyu_igb_swa	-0.330165949896997	-0.78198226417513	0.436211406213458
278	aeg_por_dgb_swe_owc_sod_tig_cze_azi_uzb_ven_bat_bem_urd_slo_bsq_bul_gam_tsn_cnt_ben_pol_dyu_lit_cic_nor_fin_moo_xho_hun_afr_mlt_geo_arw_mcd_scr_grk_amr_hau_ger_est_swa_sun_krd_jav_jpn_knd_kor_ukr_ctl_ses_hin_mao_prs_chh_tag_mnd_spa_akn_pan_anl_alb_rom_rus_glc_qcu_mol_lat_ita_lda_wly_guj_sid_svk_ind_fre_bam_eng_zul_mly_tha_amh_tml_igb_yor_tur_bos_dut_aze_tsw_vie_heb_fbf_swt_ewe	-0.239484159057577	-0.566261530142042	0.572579955064242
279	sid_swe_ses_mol_wly_mlt_gam_pan_tur_azi_swt_jav_yor_fre_alb_bsq_pol_sod_ewe_cnt_ctl_ukr_xho_arw_lda_eng_est_dgb_bam_fin_scr_aeg_geo_urd_svk_rom_rus_anl_owc_krd_hun_tsn_tag_nor_mao_jpn_knd_kor_afr_dut_moo_ger_sun_bos_amh_mly_mnd_por_igb_hin_amr_lat_grk_glc_mcd_qcu_ben_spa_slo_ven_chh_cze_hau_bul_ind_lit_swa_guj_dyu_bat_tha_heb_tml_fbf_tsw_uzb_ita_prs_aze_zul_vie_tig_bem_akn_cic	-0.368904954482475	-0.874462447835193	0.38411912334826
280	aeg_swe_swa_guj_chh_owc_amh_ctl_aze_uzb_tsn_bat_swt_lit_mol_bsq_prs_hau_akn_mnd_fre_bul_moo_slo_xho_ger_fin_dyu_bem_est_scr_gam_geo_mcd_por_grk_cze_tig_heb_glc_hun_yor_sun_svk_mao_jpn_tml_kor_ben_dut_ven_lat_ind_hin_sid_tag_cnt_spa_ewe_urd_mlt_nor_arw_pol_krd_qcu_ukr_pan_alb_bam_sod_rom_amr_bos_mly_ita_tsw_eng_zul_jav_tha_anl_knd_fbf_dgb_tur_rus_afr_azi_ses_vie_wly_lda_cic_igb	-0.098564521842452	-0.232240645892503	0.816861405864604
281	hau_por_akn_pol_anl_sid_aeg_nor_tur_azi_igb_ind_xho_urd_ctl_bsq_bos_amh_tsn_mnd_guj_eng_cic_dut_fbf_lit_hun_lda_ven_est_ukr_wly_geo_alb_slo_ben_arw_tig_heb_grk_fin_dyu_sun_bul_bat_jpn_knd_kor_mol_swe_moo_ger_tag_svk_mlt_mao_cnt_cze_bam_scr_chh_ita_hin_pan_spa_qcu_lat_krd_prs_bem_owc_fre_sod_mcd_mly_rom_dgb_glc_swa_jav_tha_amr_tml_zul_ewe_aze_rus_afr_uzb_yor_vie_gam_tsw_ses_swt	-0.150673915287784	-0.355498841200438	0.72302096476505
282	gam_ita_xho_mol_hau_amh_aeg_svk_aze_uzb_lda_ind_swa_pol_grk_bsq_lit_owc_akn_mnd_scr_prs_swt_spa_zul_ger_fin_dgb_igb_hun_mcd_mlt_geo_dut_bos_arw_pan_tig_anl_lat_est_bem_bat_guj_tag_jpn_tml_kor_ukr_afr_moo_rus_mao_bul_heb_mly_cnt_por_tsw_nor_sod_glc_ctl_fre_krd_qcu_alb_ben_urd_yor_wly_hin_amr_cze_jav_rom_cic_slo_ewe_sun_tha_chh_knd_dyu_bam_tur_swe_eng_azi_ven_vie_sid_ses_tsn_fbf	-0.0219541069143789	-0.0516916515996042	0.958885256642105
283	anl_slo_bam_arw_sid_sod_amh_ger_uzb_azi_ses_ind_igb_lit_bul_bsq_bos_wly_bem_cnt_mol_rom_lda_svk_swt_eng_fin_akn_dyu_est_grk_heb_geo_mcd_prs_swe_urd_chh_mlt_hin_hun_tsn_mao_rus_bat_jpn_tml_kor_lat_afr_ewe_alb_tag_scr_owc_mly_mnd_pol_ven_ctl_gam_ben_ita_fre_pan_qcu_spa_krd_guj_fbf_amr_ukr_aeg_nor_sun_por_yor_glc_tsw_jav_tha_hau_knd_moo_swa_tur_dut_cze_aze_zul_vie_tig_xho_dgb_cic	-0.147683113249391	-0.348590072359282	0.728184998243215
284	anl_bos_ses_svk_amr_tig_gam_krd_uzb_tur_swt_mly_xho_dut_afr_bsq_glc_hau_yor_mnd_alb_mol_akn_cze_bam_pan_fin_ewe_zul_est_lat_chh_geo_pol_scr_slo_guj_sid_sod_arw_hun_tsw_mao_hin_jav_jpn_tml_kor_prs_eng_lda_rom_sun_lit_wly_ind_cnt_swe_tsn_ukr_owc_bul_spa_fre_rus_qcu_ita_por_urd_moo_amh_ger_aeg_mcd_tag_ben_igb_grk_cic_bat_tha_heb_knd_dgb_bem_aze_ctl_nor_azi_fbf_vie_mlt_ven_swa_dyu	0.307747297605311	0.725307046425367	0.470084826718821
285	owc_rus_igb_glc_gam_sod_amr_afr_uzb_azi_swt_sun_ses_ben_guj_bsq_svk_amh_zul_cnt_ctl_mcd_tsn_lit_swa_prs_est_dgb_ewe_fin_lat_sid_geo_nor_scr_ger_rom_chh_tig_hin_hun_cic_mao_ukr_tag_jpn_tml_kor_eng_ita_dyu_spa_ind_krd_aeg_bat_mnd_bos_bem_swe_wly_pol_mol_alb_slo_qcu_dut_bul_grk_akn_mlt_urd_anl_cze_jav_fre_fbf_pan_moo_mly_tha_heb_knd_tsw_xho_aze_por_arw_tur_bam_vie_hau_ven_lda_yor	-0.0825138026172111	-0.19442486280758	0.846267302740835
286	owc_mol_lda_ger_chh_tig_aeg_rus_tur_uzb_moo_mly_dyu_dut_arw_bsq_spa_wly_ven_mnd_pan_bul_ses_eng_zul_ukr_est_akn_yor_fin_lat_anl_geo_por_guj_cze_rom_amh_gam_fre_hun_cic_jav_bos_tag_jpn_tml_kor_urd_nor_bem_alb_bat_mcd_hau_sun_cnt_grk_xho_scr_heb_pol_lit_slo_svk_qcu_afr_ita_ctl_tsw_amr_swe_sod_prs_mao_hin_tsn_glc_igb_ind_tha_sid_knd_dgb_ewe_aze_ben_krd_azi_swt_vie_mlt_bam_fbf_swa	-0.073456190920064	-0.173402642072985	0.86271181306662
287	chh_urd_ses_afr_hau_sid_heb_por_uzb_azi_ewe_ind_bam_rom_glc_bsq_swe_aeg_xho_cnt_fre_cze_yor_dut_swt_mol_hun_lda_moo_fin_prs_anl_geo_mcd_ger_ukr_pan_tig_gam_scr_est_ven_sun_rus_mao_jpn_knd_kor_slo_lat_zul_bul_jav_krd_amr_bat_mnd_pol_fbf_arw_wly_ben_ita_grk_bos_qcu_ctl_alb_svk_cic_owc_nor_amh_lit_tag_eng_akn_spa_swa_mly_tha_sod_tml_bem_tsw_tur_guj_hin_aze_dgb_vie_mlt_dyu_igb_tsn	-0.35970445316903	-0.851669278600278	0.396585432724105
288	amh_ben_tsn_slo_owc_aeg_heb_eng_tur_uzb_yor_tag_ven_scr_fre_bsq_dut_wly_zul_mnd_lit_prs_moo_rus_bam_urd_fin_ewe_lda_hun_krd_sod_geo_ger_pol_svk_ukr_amr_tig_arw_est_swa_ind_mcd_jav_jpn_tml_kor_lat_bos_igb_por_bat_hin_chh_sun_cnt_rom_akn_ctl_mlt_bul_afr_nor_guj_qcu_mol_alb_swe_tsw_sid_ita_hau_pan_mao_cze_dgb_grk_fbf_mly_tha_anl_knd_bem_swt_aze_glc_spa_azi_ses_vie_gam_cic_xho_dyu	-0.892035593600875	-2.1623914655489	0.0331537417112815
289	anl_grk_zul_hin_gam_chh_sid_swe_aze_uzb_lda_mao_moo_lit_eng_bsq_fre_heb_cic_cnt_ukr_dut_xho_glc_swa_krd_est_akn_ven_hun_pol_sod_geo_rus_por_svk_spa_owc_tig_lat_fin_ses_mly_slo_bat_jpn_knd_kor_urd_bul_dgb_nor_ind_pan_amh_jav_mnd_mol_igb_scr_hau_mcd_bos_cze_arw_qcu_guj_alb_ctl_swt_mlt_rom_wly_ita_sun_ger_yor_afr_ewe_tag_tha_aeg_tml_tsw_fbf_tur_ben_prs_azi_bem_vie_amr_dyu_bam_tsn	-1.14975068671936	-2.81973897546397	0.00587374814132147
290	gam_spa_fbf_pol_owc_chh_hau_rus_uzb_tur_dgb_tag_swa_swe_bul_bsq_afr_sid_yor_cnt_bos_glc_akn_ben_dyu_arw_est_ses_bam_fin_eng_tig_geo_svk_slo_rom_lit_anl_aeg_ita_hun_ven_sun_grk_jav_jpn_knd_kor_cze_fre_ewe_guj_ind_alb_sod_mly_mnd_hin_tsw_prs_mlt_scr_ctl_ukr_mcd_qcu_pan_ger_mol_igb_heb_lat_wly_urd_mao_nor_moo_dut_xho_bat_tha_amr_tml_zul_tsn_aze_por_krd_azi_lda_vie_amh_bem_swt_cic	-0.027389042598789	-0.0645828858949013	0.948644730393932
291	amh_glc_dyu_alb_chh_owc_tig_svk_tur_azi_yor_ind_fbf_scr_fre_bsq_slo_heb_tsn_cnt_afr_dut_igb_urd_xho_nor_hun_swa_swt_est_grk_sod_geo_rus_cze_ukr_ben_aeg_amr_lat_fin_bam_jav_por_bat_jpn_knd_kor_lit_ger_ewe_ctl_tag_ita_mlt_sun_mnd_pol_akn_krd_hau_hin_eng_mol_prs_qcu_rom_swe_arw_bem_anl_bul_gam_mcd_mao_bos_lda_spa_ven_mly_tha_wly_tml_zul_cic_aze_guj_pan_uzb_ses_vie_sid_dgb_moo_tsw	-0.0725585120295519	-0.171140249232307	0.864485299705288
292	sid_mol_igb_spa_anl_tig_wly_slo_uzb_aze_ven_tag_ewe_arw_scr_bsq_lat_owc_cic_mnd_ger_por_ses_nor_lda_alb_fin_moo_swa_hun_lit_amr_geo_bos_urd_svk_glc_chh_heb_fre_est_dyu_jav_krd_mao_jpn_knd_kor_mcd_afr_dgb_ctl_ind_ita_gam_bat_cnt_dut_bam_bul_sod_ben_grk_rus_prs_qcu_guj_pan_rom_bem_aeg_cze_mlt_pol_mly_ukr_xho_eng_yor_sun_tha_hau_tml_tsn_tsw_azi_swe_hin_tur_akn_vie_amh_swt_zul_fbf	0.262093962907144	0.617251019939155	0.538577518385348
293	aeg_scr_bem_ukr_anl_heb_tig_mol_azi_tur_yor_sun_lda_hin_dut_bsq_eng_mlt_ewe_mnd_lit_pol_dyu_swe_swt_afr_hun_ven_cic_est_pan_owc_geo_ita_rom_nor_mcd_hau_sod_ger_fin_tsw_mly_guj_jav_jpn_tml_kor_fre_bul_swa_arw_ind_glc_gam_mao_cnt_spa_fbf_ctl_chh_krd_rus_cze_lat_qcu_prs_slo_bos_xho_sid_ben_amh_por_tag_alb_tsn_grk_zul_bat_tha_wly_knd_moo_igb_uzb_svk_urd_aze_akn_vie_amr_ses_bam_dgb	-0.897617174733399	-2.17423238180047	0.0322258624416142
294	amr_ger_swt_cze_sid_sod_gam_urd_tur_azi_zul_mao_ven_bos_ukr_bsq_slo_mlt_yor_mnd_pol_swe_bam_dut_fbf_bul_hun_lda_dgb_est_por_wly_geo_ita_krd_arw_grk_chh_hau_pan_fin_akn_tag_alb_ind_jpn_knd_kor_eng_prs_swa_nor_mly_ben_amh_sun_cnt_lit_tsn_spa_anl_hin_mol_svk_guj_qcu_ctl_scr_lat_dyu_tig_rus_aeg_afr_bat_mcd_moo_fre_tsw_jav_tha_owc_tml_cic_igb_uzb_rom_glc_aze_xho_vie_heb_ewe_bem_ses	0.00362424558021166	0.0085337785200392	0.993209391933038
295	sod_alb_swa_bos_owc_sid_wly_hin_tur_aze_bam_jav_lda_urd_nor_bsq_svk_tig_ses_mnd_cze_ben_ewe_afr_swt_pan_hun_fbf_dyu_fin_ger_aeg_geo_spa_ukr_slo_rus_anl_hau_rom_est_yor_sun_glc_ind_jpn_tml_kor_ita_dut_moo_mcd_tag_guj_mlt_bat_cnt_mol_akn_grk_amr_prs_swe_scr_pol_qcu_bul_eng_por_ven_chh_ctl_amh_lit_mly_krd_cic_arw_bem_mao_tha_gam_knd_tsn_igb_azi_fre_lat_uzb_zul_vie_heb_xho_dgb_tsw	-0.346774444529857	-0.823874387791142	0.412118811308165
296	anl_por_ses_mcd_mlt_owc_aeg_eng_azi_tur_akn_jav_ven_bul_swe_bsq_arw_sod_ewe_mnd_krd_mol_yor_lit_swa_rom_fin_zul_fbf_est_prs_hau_geo_fre_glc_bos_ger_amr_gam_rus_hun_bam_tag_scr_mao_jpn_knd_kor_alb_ita_moo_dut_mly_guj_tig_sun_cnt_ben_cic_hin_wly_slo_grk_pan_svk_qcu_lat_ukr_pol_lda_sid_cze_heb_nor_ind_spa_xho_ctl_bem_bat_tha_chh_tml_tsn_igb_aze_afr_urd_uzb_dyu_vie_amh_dgb_tsw_swt	-0.380919901169661	-0.903350142520569	0.368674034518428
297	gam_lit_swa_alb_sod_aeg_mlt_glc_tur_azi_xho_mly_ven_dut_mol_bsq_rom_wly_cic_mnd_fre_afr_bem_prs_lda_eng_hun_zul_igb_est_pol_hau_geo_swe_slo_krd_ger_tig_amr_bos_fin_dgb_tag_nor_jav_jpn_tml_kor_cze_scr_tsw_pan_mao_mcd_anl_sun_cnt_ukr_akn_arw_owc_ctl_urd_svk_spa_qcu_grk_hin_ben_ses_heb_rus_chh_lat_ind_guj_yor_por_fbf_bat_tha_amh_knd_moo_tsn_aze_bul_ita_uzb_dyu_vie_sid_ewe_bam_swt	-0.259268296662931	-0.613001926279868	0.541371280545133
298	hau_rus_fbf_cze_sod_anl_gam_slo_tur_uzb_lda_mao_dgb_hin_mol_bsq_svk_wly_tsn_cnt_urd_spa_akn_alb_yor_rom_fin_swt_bam_hun_krd_amh_geo_ukr_dut_nor_glc_mlt_heb_mcd_est_tsw_ind_lat_tag_jpn_knd_kor_fre_arw_cic_afr_sun_grk_aeg_jav_mnd_bul_ewe_prs_sid_ita_ben_por_eng_qcu_bos_ger_scr_moo_chh_swe_owc_pan_bat_lit_dyu_pol_swa_mly_tha_tig_tml_xho_zul_azi_guj_ctl_aze_ses_vie_amr_igb_bem_ven	-0.800665146944572	-1.9337948978274	0.0561790302251221
299	aeg_svk_swt_pol_gam_wly_chh_mcd_tur_uzb_moo_ind_cic_nor_spa_bsq_alb_sid_yor_mnd_rus_scr_igb_cze_bam_bul_est_tsw_akn_hun_ctl_anl_geo_ita_slo_grk_urd_tig_mlt_pan_fin_swa_mao_rom_jav_jpn_tml_kor_guj_krd_lda_hin_sun_eng_amr_mly_cnt_glc_ewe_lit_hau_bos_fre_lat_swe_qcu_arw_prs_mol_bem_sod_ben_owc_ukr_tag_dut_xho_afr_dyu_bat_tha_heb_knd_zul_fbf_azi_por_ger_aze_ses_vie_amh_dgb_tsn_ven	-0.56640504345512	-1.34923816647138	0.18053620431328
300	amh_eng_tsw_lat_mlt_owc_sid_svk_tur_uzb_ven_bat_dyu_lit_rus_bsq_pol_amr_xho_mnd_afr_swe_ewe_hin_yor_mcd_est_zul_ses_hun_spa_hau_geo_krd_ger_urd_fre_anl_heb_nor_fin_igb_mao_glc_sun_jpn_tml_kor_arw_ben_cic_por_mly_bul_aeg_ind_cnt_guj_swa_ukr_chh_dut_cze_prs_bos_qcu_alb_rom_slo_moo_gam_pan_wly_mol_tag_ctl_akn_scr_lda_jav_tha_sod_knd_bam_tsn_aze_ita_grk_azi_fbf_vie_tig_bem_dgb_swt	-0.0632195243320646	-0.148962872205052	0.881905472519103
301	amh_ita_cic_fre_anl_gam_sod_rus_tur_uzb_lda_ind_swa_krd_afr_bsq_glc_heb_moo_mnd_por_guj_bem_lit_dyu_bos_hun_ven_swt_est_hin_mlt_geo_ukr_ger_svk_prs_amr_chh_slo_fin_tsn_jav_cze_mly_jpn_tml_kor_grk_mol_xho_eng_sun_alb_tig_tag_cnt_ctl_tsw_rom_wly_arw_urd_dut_swe_qcu_bul_spa_pol_bam_aeg_ben_hau_scr_mao_lat_yor_pan_akn_bat_tha_sid_knd_ses_zul_azi_nor_mcd_aze_igb_vie_owc_ewe_fbf_dgb	0.308681857170755	0.727816423213672	0.468554432983574
302	owc_hin_swt_rus_amr_chh_sid_bul_tur_uzb_akn_jav_dgb_por_pan_bsq_bos_sod_ven_mnd_mcd_cze_ewe_grk_dyu_svk_hun_bam_cic_fin_dut_hau_geo_swe_pol_glc_krd_aeg_heb_guj_est_fbf_mly_ger_mao_jpn_knd_kor_rom_afr_bem_ben_tag_lit_tig_ind_cnt_scr_tsw_nor_mlt_eng_ctl_lat_slo_qcu_ita_alb_ukr_xho_amh_fre_wly_prs_sun_mol_moo_spa_lda_bat_tha_gam_tml_zul_tsn_aze_urd_arw_azi_yor_vie_anl_igb_swa_ses	-0.644343308690791	-1.5443809588298	0.125892201519507
303	sid_alb_zul_fre_heb_anl_aeg_por_aze_uzb_dgb_sun_igb_ctl_grk_bsq_scr_gam_fbf_cnt_bul_dut_yor_ben_tsn_hin_est_dyu_tsw_hun_afr_amr_geo_lit_ukr_rom_prs_chh_hau_rus_fin_moo_mao_urd_ind_jpn_knd_kor_spa_bos_cic_cze_mly_pan_owc_tag_mnd_krd_ses_mol_mlt_pol_glc_guj_slo_qcu_svk_ita_mcd_bam_tig_ger_wly_lat_jav_swe_xho_arw_swt_bat_tha_sod_tml_akn_ewe_azi_nor_eng_tur_lda_vie_amh_swa_ven_bem	-0.00923792031813401	-0.0217584915470456	0.982687221450836
304	sid_rus_tsw_bos_tig_wly_chh_ger_azi_tur_fbf_sun_ses_alb_ita_bsq_ben_amr_tsn_cnt_swe_scr_dgb_rom_yor_krd_hun_xho_bem_est_ukr_amh_geo_mol_pan_fre_ctl_hau_sod_lit_fin_dyu_ind_slo_tag_jpn_tml_kor_urd_bul_akn_spa_jav_lat_heb_mao_mnd_cze_ewe_glc_anl_por_grk_prs_pol_qcu_svk_guj_mcd_zul_gam_eng_mlt_dut_mly_nor_swa_hin_igb_bat_tha_aeg_knd_lda_bam_uzb_arw_afr_aze_cic_vie_owc_ven_swt_moo	-0.0795911026426445	-0.187591125807773	0.851605861610508
305	anl_glc_dyu_alb_tig_amh_wly_pol_azi_tur_bam_tag_zul_hin_swe_bsq_svk_heb_bem_cnt_cze_guj_lda_slo_swa_eng_est_ewe_tsn_fin_fre_hau_geo_por_prs_dut_afr_sod_mlt_pan_hun_tsw_mly_ukr_bat_jpn_tml_kor_spa_krd_akn_urd_sun_scr_chh_mao_mnd_lit_dgb_bul_sid_ger_grk_mol_ita_qcu_nor_lat_mcd_cic_gam_rom_aeg_ctl_ind_arw_swt_rus_fbf_jav_tha_amr_knd_moo_ven_uzb_ben_bos_aze_xho_vie_owc_igb_ses_yor	-0.397934745838623	-0.943648981769481	0.347794115629204
306	gam_alb_dyu_afr_aeg_mlt_owc_spa_azi_aze_tsn_mly_fbf_scr_por_bsq_urd_sod_zul_mnd_eng_pan_lda_lit_igb_ukr_fin_ses_ven_hun_rom_hau_geo_slo_lat_mcd_prs_chh_anl_grk_est_dgb_tag_guj_bat_jpn_knd_kor_hin_bul_bem_svk_ind_dut_heb_jav_cnt_ita_moo_ctl_amh_mol_glc_fre_pol_qcu_swe_krd_ger_tsw_tig_arw_sid_bos_mao_nor_xho_cze_bam_sun_tha_wly_tml_cic_ewe_tur_ben_rus_uzb_yor_vie_amr_akn_swa_swt	-0.129232741384974	-0.3047173923588	0.761262263005853
307	tig_hin_ewe_grk_wly_gam_aeg_guj_aze_uzb_moo_sun_bem_bos_ukr_bsq_lit_anl_lda_cnt_rom_eng_tsw_pol_zul_krd_est_swt_dyu_fin_nor_sid_geo_fre_por_afr_rus_chh_hau_glc_hun_yor_jav_slo_mly_jpn_tml_kor_swe_alb_swa_ita_tag_mol_amr_ind_mnd_dut_ses_ctl_mlt_cze_prs_pan_ben_qcu_svk_bul_spa_xho_heb_arw_owc_ger_bat_mcd_igb_scr_bam_mao_tha_amh_knd_akn_fbf_tur_lat_urd_azi_ven_vie_sod_tsn_cic_dgb	-0.245369936737886	-0.580017519432621	0.563305428583415
308	anl_bos_ses_rom_owc_mlt_chh_por_uzb_aze_tsn_mao_xho_swe_ger_bsq_cze_sod_lda_mnd_rus_ita_swt_krd_yor_hin_hun_cic_zul_est_nor_amr_geo_prs_bul_fre_afr_aeg_wly_mol_fin_bem_sun_guj_jav_jpn_tml_kor_slo_scr_tsw_ben_mly_spa_tig_tag_cnt_svk_igb_alb_amh_pan_lit_glc_pol_qcu_grk_eng_urd_fbf_hau_dut_sid_ctl_bat_ukr_moo_mcd_dyu_ind_tha_heb_knd_ven_swa_azi_lat_arw_tur_ewe_vie_gam_dgb_bam_akn	-0.852217062313604	-2.05985577272053	0.0422066464551933
309	amr_slo_zul_scr_tig_owc_gam_arw_tur_aze_dyu_ind_ses_hin_prs_bsq_urd_mlt_cic_mnd_dut_mol_tsn_lat_bam_glc_est_swt_swa_fin_lit_chh_geo_fre_eng_spa_cze_aeg_wly_krd_hun_xho_mao_afr_bat_jpn_tml_kor_guj_bul_dgb_swe_sun_nor_amh_tag_cnt_alb_moo_rom_anl_por_pol_grk_bos_qcu_ukr_mcd_ctl_bem_sod_pan_hau_rus_jav_svk_ewe_ben_igb_mly_tha_heb_knd_akn_ven_uzb_ger_ita_azi_lda_vie_sid_tsw_fbf_yor	-0.490157202525968	-1.16606825474217	0.24656856411738
310	heb_scr_ses_grk_aeg_anl_owc_arw_uzb_aze_ven_sun_dyu_ctl_nor_bsq_ger_wly_bem_cnt_mcd_urd_ewe_glc_bam_rom_est_yor_swa_hun_bos_sid_geo_lit_ukr_ita_spa_gam_chh_hin_fin_akn_ind_alb_mly_jpn_knd_kor_pan_lat_cic_rus_tag_bul_sod_jav_mnd_guj_tsn_krd_mlt_slo_por_dut_afr_qcu_cze_eng_ben_fbf_tig_svk_hau_fre_bat_swe_tsw_prs_moo_mao_tha_amh_tml_lda_dgb_tur_pol_mol_azi_xho_vie_amr_swt_igb_zul	0.0166628158047611	0.0392089471412206	0.968807847501745
311	sid_ctl_swt_fre_mlt_heb_aeg_swe_tur_azi_xho_sun_moo_lit_ben_bsq_mcd_wly_yor_cnt_nor_mol_akn_cze_fbf_pol_hun_tsw_bem_fin_ukr_amh_geo_hin_urd_guj_bos_sod_tig_scr_est_tsn_jav_krd_mao_jpn_knd_kor_ger_glc_igb_eng_ind_afr_hau_mly_mnd_dut_ewe_grk_amr_por_bul_arw_pan_qcu_rom_prs_lat_dyu_anl_spa_owc_slo_tag_svk_ses_rus_bam_bat_tha_gam_tml_zul_swa_uzb_alb_ita_aze_cic_vie_chh_ven_lda_dgb	0.413912536996218	0.97613436302588	0.331530182120051
312	tig_urd_swa_bul_mlt_owc_sid_cze_azi_tur_moo_bat_bam_prs_slo_bsq_nor_gam_swt_mnd_ger_mol_fbf_ita_cic_mcd_est_ven_dyu_hun_ukr_aeg_geo_pol_scr_guj_lit_hau_amr_lat_fin_tsn_jav_spa_mao_jpn_tml_kor_rom_krd_igb_svk_sun_ben_anl_ind_cnt_alb_yor_ctl_sod_eng_fre_grk_arw_qcu_afr_dut_bos_lda_amh_hin_chh_rus_tag_swe_ewe_por_akn_mly_tha_heb_knd_zul_ses_aze_glc_pan_uzb_tsw_vie_wly_xho_dgb_bem	-0.953089575281558	-2.31753048065637	0.0226687226574026
313	wly_mol_fbf_ger_hau_chh_amh_svk_azi_uzb_igb_mao_akn_fre_eng_bsq_lat_sid_ewe_mnd_slo_ben_swt_scr_swa_pol_fin_dyu_moo_hun_ukr_mlt_geo_alb_nor_grk_cze_tig_anl_por_est_ses_tag_swe_jav_jpn_tml_kor_prs_lit_yor_spa_bat_arw_owc_sun_cnt_afr_tsw_krd_heb_urd_pan_bos_ctl_qcu_hin_rus_ita_zul_gam_mcd_sod_glc_ind_dut_lda_bul_cic_mly_tha_aeg_knd_xho_dgb_aze_rom_guj_tur_bam_vie_amr_ven_bem_tsn	-0.617927424190649	-1.4762082410381	0.143266019567943
314	mlt_arw_xho_mcd_heb_amr_anl_spa_tur_uzb_lda_tag_swa_scr_cze_bsq_prs_sod_bem_cnt_lat_mol_bam_bos_igb_rus_fin_moo_ven_est_hin_amh_geo_lit_svk_eng_nor_tig_gam_ctl_hun_tsw_sun_urd_ind_jpn_knd_kor_grk_rom_dgb_krd_bat_dut_hau_jav_mnd_alb_fbf_por_wly_bul_pol_guj_glc_qcu_afr_swe_ben_tsn_owc_fre_aeg_ukr_mao_ger_swt_slo_dyu_mly_tha_chh_tml_zul_ses_aze_ita_pan_azi_yor_vie_sid_akn_cic_ewe	-0.451303491848525	-1.07083731989455	0.287013797934496
315	owc_mol_tsn_guj_mlt_wly_anl_por_azi_aze_cic_tag_dyu_fre_rom_bsq_slo_chh_lda_cnt_eng_afr_zul_scr_yor_arw_hun_fbf_bam_fin_swe_gam_geo_urd_ger_ukr_ctl_sid_heb_glc_est_igb_bat_rus_jav_jpn_tml_kor_lit_ben_xho_bos_sun_prs_aeg_mao_mnd_alb_ven_svk_tig_ita_spa_bul_cze_qcu_nor_krd_hin_bem_sod_pol_amh_dut_mly_lat_akn_mcd_ses_ind_tha_hau_knd_swt_swa_uzb_pan_grk_tur_dgb_vie_amr_moo_tsw_ewe	0.235297131355616	0.55379117442184	0.581050849599541
316	mlt_pol_fbf_guj_tig_owc_aeg_ctl_uzb_aze_lda_jav_tsw_mol_dut_bsq_fre_heb_ewe_mnd_alb_krd_akn_svk_igb_mcd_fin_xho_ses_est_arw_chh_geo_lit_pan_grk_ita_gam_amh_prs_hun_dyu_ind_rus_tag_jpn_tml_kor_ben_swe_swt_spa_bat_ukr_anl_mly_cnt_lat_bem_slo_sod_bul_rom_afr_hin_qcu_nor_ger_eng_cic_sid_cze_wly_glc_sun_por_swa_urd_zul_mao_tha_amr_knd_bam_ven_azi_scr_bos_tur_tsn_vie_hau_dgb_yor_moo	-0.395756210892261	-0.937733561640124	0.3508102908661
317	chh_rom_lda_nor_amr_wly_anl_afr_tur_uzb_tsw_tag_moo_ger_ita_bsq_bul_hau_ewe_cnt_ben_guj_swt_arw_cic_lat_hun_dgb_igb_est_svk_amh_geo_fre_lit_mcd_grk_tig_sod_rus_fin_bem_sun_mol_ind_jpn_knd_kor_dut_alb_bam_urd_mao_prs_heb_mly_mnd_krd_zul_ctl_gam_pan_scr_spa_por_qcu_cze_ukr_hin_fbf_sid_glc_owc_swe_bat_slo_tsn_bos_xho_jav_tha_aeg_tml_ven_dyu_azi_eng_pol_aze_yor_vie_mlt_ses_akn_swa	-0.548920325128675	-1.30757992796098	0.194239125108826
318	owc_ukr_yor_slo_gam_tig_aeg_eng_azi_uzb_bam_bat_tsw_ben_ita_bsq_pan_mlt_lda_mnd_fre_krd_ewe_rus_ven_cze_hun_dyu_xho_est_bul_sid_geo_afr_arw_prs_hin_heb_hau_mcd_fin_fbf_ind_glc_jav_jpn_tml_kor_dut_guj_igb_grk_mly_swe_chh_mao_cnt_alb_cic_bos_anl_lit_nor_pol_por_qcu_ger_lat_mol_ses_amh_rom_sod_svk_sun_ctl_tsn_urd_dgb_tag_tha_amr_knd_bem_swt_aze_scr_spa_tur_akn_vie_wly_moo_swa_zul	-0.483931380472251	-1.14936662958184	0.25335214156581
319	chh_spa_fbf_hin_sod_heb_amh_grk_uzb_tur_dgb_sun_lda_fre_pol_bsq_lit_anl_akn_cnt_bos_ger_yor_ita_igb_afr_est_bam_swt_hun_ukr_amr_geo_arw_ctl_rom_lat_tig_sid_guj_fin_moo_bat_nor_tag_jpn_tml_kor_slo_krd_cic_rus_mly_cze_mlt_mao_mnd_pan_tsn_prs_wly_mcd_por_urd_svk_qcu_mol_ben_swe_bem_hau_bul_aeg_alb_jav_eng_ven_dut_ewe_ind_tha_gam_knd_ses_dyu_aze_glc_scr_azi_xho_vie_owc_tsw_swa_zul	0.218848913553632	0.514840823020041	0.607885732473503
320	anl_pol_igb_lat_aeg_heb_chh_alb_aze_tur_dyu_tag_dgb_svk_nor_bsq_swe_owc_moo_mnd_bul_eng_ses_ukr_ewe_rom_fin_swa_yor_est_fre_tig_geo_cze_rus_por_grk_mlt_wly_afr_hun_tsn_sun_ben_bat_jpn_tml_kor_mol_pan_xho_ctl_ind_dut_gam_mly_cnt_glc_bem_hin_sod_arw_guj_scr_ita_qcu_prs_slo_mcd_bam_sid_spa_amh_ger_jav_lit_zul_urd_ven_mao_tha_hau_knd_lda_swt_azi_krd_bos_uzb_fbf_vie_amr_cic_akn_tsw	-0.427402827127774	-1.01408377777633	0.313173825473184
321	sid_rom_dyu_lat_anl_gam_aeg_nor_uzb_azi_tsw_ind_fbf_arw_pan_bsq_ukr_wly_igb_cnt_guj_eng_ewe_ben_dgb_mcd_fin_swa_cic_est_swe_amh_geo_rus_pol_afr_cze_mlt_sod_ger_hun_yor_bat_ita_sun_jpn_knd_kor_spa_scr_moo_alb_mao_krd_hau_tag_mnd_por_ven_bos_heb_hin_ctl_mol_glc_qcu_prs_grk_dut_zul_tig_lit_owc_urd_jav_fre_ses_svk_akn_mly_tha_amr_tml_swt_xho_tur_bul_slo_aze_bam_vie_chh_tsn_bem_lda	-0.00206129870705673	-0.00485742446004361	0.996134755641918
322	anl_krd_zul_alb_sod_sid_gam_ctl_aze_tur_akn_mao_lda_mol_hin_bsq_ben_hau_yor_cnt_nor_bul_ven_eng_moo_urd_est_dgb_cic_fin_por_tig_geo_bos_guj_swe_scr_owc_wly_ita_hun_tsw_tag_spa_jav_jpn_tml_kor_ger_arw_igb_pan_sun_prs_chh_ind_mnd_glc_ewe_afr_amr_rom_rus_dut_mcd_qcu_pol_ukr_lat_tsn_amh_cze_heb_svk_bat_slo_swa_lit_swt_mly_tha_aeg_knd_dyu_fbf_uzb_grk_fre_azi_bem_vie_mlt_bam_xho_ses	-0.428302798801431	-1.01577685354607	0.312371026197832
323	heb_rus_ewe_bos_anl_owc_amh_guj_uzb_azi_fbf_tag_igb_dut_spa_bsq_ita_gam_bam_mnd_bul_lit_lda_pol_yor_ukr_est_ven_tsw_fin_urd_amr_geo_slo_lat_cze_ger_sid_sod_swe_hun_tsn_jav_pan_sun_jpn_knd_kor_svk_nor_cic_grk_mly_krd_wly_mao_cnt_glc_dyu_mcd_aeg_mol_por_prs_hin_qcu_scr_afr_eng_zul_tig_rom_hau_ctl_bat_arw_ses_alb_swa_ind_tha_mlt_tml_moo_swt_aze_fre_ben_tur_dgb_vie_chh_akn_xho_bem	0.102006720492532	0.240035300302544	0.810831180606422
324	tig_hin_zul_bul_gam_sod_sid_lat_uzb_azi_ses_ind_tsn_cze_lit_bsq_grk_wly_cic_cnt_ben_ctl_akn_ger_yor_mcd_est_swa_igb_hun_mol_owc_geo_pol_glc_prs_ita_mlt_heb_fre_fin_xho_jav_scr_tag_jpn_tml_kor_alb_afr_swt_nor_bat_arw_amr_sun_mnd_ukr_dgb_eng_hau_spa_swe_pan_dut_qcu_urd_bos_svk_bem_aeg_rom_chh_slo_mly_guj_dyu_rus_lda_mao_tha_amh_knd_bam_ven_aze_krd_por_tur_fbf_vie_anl_moo_tsw_ewe	-0.00612281481990006	-0.0144373309472188	0.988512003661407
325	chh_krd_xho_pan_aeg_wly_amh_bul_azi_tur_igb_tag_zul_scr_ukr_bsq_spa_hau_swa_mnd_ben_pol_dgb_ger_ven_bos_fin_ewe_akn_hun_ctl_owc_geo_por_fre_rus_swe_heb_mlt_slo_est_bem_jav_svk_sun_jpn_knd_kor_nor_alb_lda_arw_ind_cze_sid_mao_cnt_lat_ses_dut_amr_lit_rom_prs_afr_qcu_grk_ita_glc_cic_anl_hin_tig_mcd_bat_mol_dyu_urd_swt_mly_tha_gam_tml_tsn_bam_uzb_eng_guj_aze_moo_vie_sod_fbf_tsw_yor	0.483272042525537	1.14188639046539	0.256432778929062
326	amh_cze_ses_prs_chh_amr_heb_ita_aze_tur_igb_mao_xho_scr_rus_bsq_mcd_wly_tsw_cnt_rom_bul_lda_lit_ven_arw_hun_zul_dgb_est_hin_sod_geo_glc_nor_lat_spa_aeg_anl_slo_fin_yor_sun_dut_bat_jpn_tml_kor_ger_bos_ewe_swe_mly_ben_mlt_ind_mnd_mol_swt_fre_gam_krd_guj_urd_eng_qcu_ukr_afr_alb_akn_tig_grk_owc_pan_jav_pol_swa_svk_fbf_tag_tha_sid_knd_moo_bem_uzb_por_ctl_azi_dyu_vie_hau_tsn_cic_bam	-0.969068793768681	-2.35856650284986	0.0204392153455998
327	hau_krd_bam_hin_tig_gam_aeg_svk_aze_uzb_ven_mly_xho_nor_bul_bsq_arw_anl_moo_mnd_guj_alb_yor_glc_igb_afr_est_dyu_cic_fin_pan_amh_geo_lit_ben_swe_lat_sid_mlt_bos_hun_zul_tag_mcd_mao_jpn_knd_kor_ctl_slo_swa_eng_bat_pol_sod_sun_cnt_ger_akn_fre_amr_grk_por_cze_ita_qcu_spa_prs_scr_swt_chh_dut_wly_rom_jav_rus_bem_mol_lda_ind_tha_owc_tml_tsw_ewe_tur_ukr_urd_azi_dgb_vie_heb_tsn_ses_fbf	-0.249191508507512	-0.588732880497186	0.557467719282516
328	tig_por_ewe_spa_amh_chh_anl_alb_tur_aze_akn_sun_xho_fre_ita_bsq_bos_sod_yor_mnd_svk_ger_bem_bul_bam_krd_fin_zul_tsw_est_hin_hau_geo_eng_ctl_ben_mcd_amr_owc_lit_hun_swa_tag_scr_ind_jpn_tml_kor_pol_cze_fbf_dut_jav_ukr_wly_mao_cnt_swe_igb_lat_mlt_arw_slo_urd_glc_qcu_prs_guj_nor_dyu_aeg_pan_heb_rom_mly_rus_tsn_afr_moo_bat_tha_sid_knd_lda_ven_uzb_grk_mol_azi_dgb_vie_gam_cic_swt_ses	0.279196967065587	0.657973881313324	0.51218034603648
329	gam_eng_moo_spa_wly_amr_mlt_slo_aze_tur_yor_tag_ses_afr_bos_bsq_dut_sid_bem_mnd_mcd_mol_tsn_krd_ewe_prs_fin_cic_akn_est_hin_heb_geo_rom_urd_ctl_arw_anl_aeg_alb_hun_xho_ind_ukr_sun_jpn_tml_kor_ita_swe_lda_svk_mly_scr_chh_mao_cnt_ger_zul_lit_sod_lat_nor_pan_rus_qcu_glc_guj_bul_ven_owc_fre_amh_ben_bat_grk_bam_cze_fbf_jav_tha_tig_knd_swt_tsw_azi_pol_por_uzb_swa_vie_hau_dyu_dgb_igb	-0.632538499313455	-1.51323387490524	0.133611332442107
330	sod_hin_zul_eng_wly_amr_heb_rom_tur_azi_tsw_mly_ven_glc_ita_bsq_por_sid_tsn_cnt_urd_svk_fbf_bos_bam_ukr_fin_bem_ses_est_rus_aeg_geo_spa_pol_nor_arw_gam_hau_krd_hun_yor_mao_swe_sun_jpn_knd_kor_alb_lat_swt_ger_jav_ben_tig_ind_mnd_ctl_xho_prs_anl_slo_bul_pan_grk_qcu_cze_lit_afr_cic_chh_fre_mlt_guj_bat_mcd_ewe_dut_dyu_tag_tha_owc_tml_moo_dgb_aze_scr_mol_uzb_swa_vie_amh_akn_lda_igb	-0.445734540519345	-1.05820873569246	0.292701170137324
331	wly_ita_igb_lit_amh_sod_tig_svk_aze_tur_moo_mao_ses_ctl_fre_bsq_bul_gam_ven_mnd_grk_dut_swt_urd_tsn_swe_hun_dgb_akn_est_slo_anl_geo_nor_mol_por_scr_heb_amr_ukr_fin_bem_sun_glc_tag_jpn_knd_kor_cze_rus_dyu_pan_mly_eng_hau_jav_cnt_krd_bam_ben_chh_arw_guj_spa_ger_qcu_hin_prs_mcd_swa_aeg_afr_sid_rom_ind_alb_xho_bos_lda_bat_tha_owc_tml_tsw_ewe_azi_pol_lat_uzb_zul_vie_mlt_cic_fbf_yor	-0.33079882106774	-0.785118482914407	0.434379638437964
332	hau_ger_yor_rus_sid_amh_tig_lit_tur_uzb_swt_sun_bam_rom_bos_bsq_arw_heb_ven_cnt_slo_scr_dyu_svk_tsn_pan_hun_ewe_igb_est_mcd_chh_geo_mol_swe_alb_ben_amr_owc_por_fin_cic_ind_guj_mao_jpn_knd_kor_afr_ukr_fbf_pol_bat_nor_wly_jav_mnd_eng_tsw_grk_anl_hin_ctl_prs_ita_qcu_fre_krd_urd_ses_mlt_cze_aeg_dut_mly_bul_dgb_lat_lda_tag_tha_sod_tml_xho_akn_aze_spa_glc_azi_bem_vie_gam_zul_swa_moo	0.44042022414732	1.04072578567182	0.300700887271627
333	gam_scr_ewe_prs_heb_aeg_mlt_guj_aze_azi_ven_bat_cic_glc_rus_bsq_rom_owc_akn_cnt_arw_swe_ses_pol_bam_afr_hun_lda_swa_est_por_wly_geo_ben_mcd_lat_dut_sid_sod_ita_fin_xho_ind_fre_sun_jpn_tml_kor_eng_bos_moo_urd_mly_krd_anl_tag_mnd_ukr_yor_lit_hau_ctl_bul_mol_cze_qcu_slo_spa_svk_tsn_amh_hin_chh_pan_mao_alb_fbf_ger_dyu_jav_tha_amr_knd_tsw_dgb_uzb_grk_nor_tur_bem_vie_tig_zul_igb_swt	-0.0905190216472167	-0.213200038476563	0.831637606135119
334	sod_mol_ses_swe_aeg_chh_anl_mcd_tur_azi_igb_mao_dgb_por_pan_bsq_alb_owc_ven_cnt_guj_bul_akn_bos_cic_rus_fin_tsw_moo_est_arw_heb_geo_eng_ctl_ita_cze_tig_hau_ger_hun_swt_mly_prs_tag_jpn_knd_kor_scr_glc_tsn_afr_sun_hin_wly_ind_mnd_ukr_xho_slo_gam_lat_ben_fre_rom_qcu_spa_nor_urd_fbf_mlt_grk_sid_dut_jav_svk_dyu_krd_zul_bat_tha_amh_tml_lda_yor_aze_lit_pol_uzb_swa_vie_amr_bam_bem_ewe	-0.385012078355125	-0.91276295620569	0.363727378055349
335	amh_por_tsn_ctl_tig_amr_chh_pol_uzb_aze_ses_jav_zul_spa_ger_bsq_hin_gam_tsw_cnt_mol_bos_xho_urd_ven_rus_est_yor_bem_hun_alb_wly_geo_rom_ukr_slo_dut_mlt_sod_eng_fin_ewe_bat_svk_ind_jpn_knd_kor_ita_bul_lda_guj_sun_ben_owc_tag_mnd_pan_akn_mcd_sid_fre_arw_nor_afr_qcu_glc_swe_lit_swa_aeg_cze_hau_prs_mly_grk_fbf_krd_cic_mao_tha_anl_tml_dgb_igb_tur_scr_lat_azi_dyu_vie_heb_swt_bam_moo	0.0673361033014959	0.158547686867588	0.87436902538671
336	sid_cze_lda_bos_mlt_chh_amh_arw_tur_uzb_moo_bat_akn_lat_guj_bsq_ger_heb_igb_cnt_urd_glc_swt_ukr_ewe_prs_fin_tsn_cic_est_krd_tig_geo_afr_ben_ctl_alb_gam_owc_svk_hun_swa_ind_mol_mly_jpn_knd_kor_dut_slo_dyu_bul_jav_por_hau_tag_mnd_rus_ses_lit_amr_hin_spa_scr_rom_qcu_pan_swe_ita_dgb_aeg_grk_anl_nor_mao_fre_zul_pol_fbf_sun_tha_sod_tml_ven_xho_azi_mcd_eng_aze_bem_vie_wly_bam_tsw_yor	1.08816577236249	2.64051842876253	0.00970905457481
337	amh_prs_xho_fre_amr_tig_anl_spa_azi_aze_tsw_ind_zul_nor_eng_bsq_arw_gam_swa_mnd_lit_alb_lda_svk_ven_scr_fin_moo_dyu_hun_pol_mlt_geo_bos_ukr_mol_urd_aeg_chh_ben_est_cic_jav_slo_sun_jpn_tml_kor_ger_ita_bam_afr_bat_mcd_sid_tag_cnt_grk_bem_rus_wly_cze_por_pan_glc_qcu_ctl_bul_lat_swt_heb_hin_sod_krd_mao_dut_fbf_guj_dgb_mly_tha_owc_knd_ewe_yor_tur_swe_rom_uzb_akn_vie_hau_ses_tsn_igb	-0.0286196955528332	-0.0674802615558086	0.946344240532567
338	sod_glc_zul_lit_amh_wly_heb_grk_tur_uzb_ven_mly_bam_slo_urd_bsq_pan_hau_lda_mnd_pol_ger_ewe_svk_dyu_guj_hun_yor_moo_est_lat_gam_geo_prs_ben_swe_bos_aeg_chh_krd_fin_swt_bat_arw_ind_jpn_knd_kor_por_afr_fbf_ukr_tag_ctl_tig_jav_cnt_rus_xho_dut_mlt_bul_cze_mol_fre_qcu_rom_scr_nor_igb_owc_mcd_sid_spa_sun_eng_cic_alb_swa_mao_tha_amr_tml_bem_dgb_azi_ita_hin_aze_tsn_vie_anl_akn_ses_tsw	-0.594658024444489	-1.4208538568128	0.158703538083835
339	wly_ctl_swt_pol_chh_gam_heb_alb_uzb_tur_fbf_mao_dyu_mcd_prs_bsq_rus_sod_moo_mnd_rom_bos_cic_cze_lda_afr_hun_ses_igb_est_slo_aeg_geo_krd_ben_guj_arw_sid_tig_eng_fin_bam_ind_grk_tag_jpn_tml_kor_hin_glc_bem_lat_bat_swe_amr_sun_cnt_dut_ewe_ger_hau_mol_ita_pan_por_qcu_urd_scr_svk_xho_amh_lit_anl_spa_jav_nor_tsw_ukr_yor_mly_tha_mlt_knd_ven_akn_azi_fre_bul_aze_swa_vie_owc_tsn_zul_dgb	-0.218732713596739	-0.516748168992964	0.606558663446825
340	hau_alb_dgb_glc_mlt_anl_chh_rus_tur_uzb_ven_sun_bem_lit_ger_bsq_dut_heb_bam_cnt_swe_hin_moo_spa_swt_ukr_fin_xho_dyu_est_grk_amh_geo_ita_scr_por_krd_wly_aeg_afr_hun_ses_tag_bos_ind_jpn_knd_kor_pan_arw_tsn_fre_mly_cze_owc_mao_mnd_ctl_fbf_ben_amr_bul_prs_mol_svk_qcu_eng_urd_slo_tsw_sid_nor_sod_rom_bat_guj_akn_mcd_zul_jav_tha_gam_tml_swa_igb_azi_pol_lat_aze_cic_vie_tig_ewe_lda_yor	-0.322139602530861	-0.76240388022576	0.447748362352615
341	hau_scr_dgb_pol_mlt_sod_sid_pan_tur_uzb_lda_mao_dyu_eng_prs_bsq_spa_amh_bam_mnd_mcd_alb_yor_swe_tsw_rom_est_ses_tsn_fin_slo_owc_geo_ctl_guj_lat_por_chh_gam_glc_hun_xho_tag_mol_sun_jpn_knd_kor_ita_urd_swt_bos_ind_ben_anl_mly_cnt_svk_akn_dut_wly_grk_bul_ger_ukr_qcu_hin_arw_afr_zul_heb_rus_amr_krd_jav_lit_bem_fre_igb_bat_tha_aeg_tml_ven_fbf_azi_cze_nor_aze_cic_vie_tig_swa_moo_ewe	0.215183905888607	0.505820146102517	0.614179768678706
342	sod_cze_igb_por_chh_heb_amh_pol_tur_uzb_fbf_bat_bem_afr_mol_bsq_mcd_gam_bam_mnd_ger_svk_dgb_scr_swt_lit_hun_tsn_zul_est_dut_aeg_geo_arw_bul_guj_eng_amr_owc_hin_fin_cic_tag_slo_ind_jpn_tml_kor_krd_prs_lda_grk_mao_ben_mlt_jav_cnt_rus_moo_ita_wly_ctl_glc_swe_pan_qcu_ukr_alb_bos_akn_sid_lat_hau_fre_mly_urd_ses_nor_yor_sun_tha_tig_knd_dyu_tsw_aze_rom_spa_azi_xho_vie_anl_ven_ewe_swa	-0.675224483974023	-1.61882685438668	0.108871065045576
343	heb_rom_swa_guj_aeg_mlt_sid_bos_tur_uzb_akn_jav_moo_lat_svk_bsq_rus_amh_dgb_cnt_ctl_mcd_bam_bul_ewe_afr_fin_fbf_ven_hun_pan_anl_geo_ger_prs_dut_hin_owc_sod_slo_est_bem_bat_lit_sun_jpn_tml_kor_alb_ben_tsw_spa_tag_ita_wly_mly_mnd_fre_cic_eng_amr_krd_grk_nor_scr_qcu_cze_glc_urd_igb_chh_pol_hau_por_ind_mol_swt_arw_xho_mao_tha_tig_knd_tsn_zul_aze_swe_ukr_azi_yor_vie_gam_dyu_lda_ses	-0.451953367551783	-1.07351040156696	0.285819743013316
344	sid_krd_akn_cze_hau_amh_wly_rom_azi_tur_bam_mao_tsn_eng_lat_bsq_grk_owc_xho_mnd_pan_pol_cic_dut_tsw_ita_hun_ses_bem_fin_hin_aeg_geo_scr_spa_nor_mol_tig_gam_ben_est_swa_ind_rus_sun_jpn_knd_kor_svk_bul_dgb_slo_jav_alb_sod_mly_cnt_afr_ewe_ger_heb_glc_ukr_bos_guj_qcu_por_prs_arw_fbf_mlt_lit_anl_ctl_bat_mcd_ven_swe_moo_tag_tha_chh_tml_lda_igb_aze_fre_urd_uzb_dyu_vie_amr_yor_swt_zul	0.349903083835168	0.824880904035494	0.411549989792115
345	amh_eng_moo_bos_wly_gam_owc_ukr_tur_aze_dyu_mao_bam_ita_nor_bsq_ctl_chh_ven_cnt_scr_por_bem_urd_ewe_cze_est_igb_fbf_fin_prs_sod_geo_rus_svk_ger_ben_anl_heb_bul_hun_tsw_ind_glc_mly_jpn_tml_kor_arw_pan_cic_spa_tag_lat_amr_bat_mnd_slo_ses_krd_mlt_hin_dut_swe_grk_qcu_mol_rom_mcd_swt_aeg_lit_sid_afr_sun_guj_dgb_pol_akn_jav_tha_hau_knd_zul_swa_azi_alb_fre_uzb_tsn_vie_tig_lda_yor_xho	0.344277222091269	0.81315737500123	0.418204738766813
346	tig_ger_igb_grk_sid_mlt_amr_lit_azi_uzb_bam_mao_dgb_ukr_krd_bsq_mcd_hau_dyu_cnt_slo_urd_ven_alb_cic_nor_hun_yor_ses_est_mol_wly_geo_ita_cze_svk_scr_owc_heb_dut_fin_zul_bat_por_sun_jpn_tml_kor_spa_rom_tsw_bos_mly_glc_aeg_tag_mnd_pan_swt_afr_anl_hin_ben_prs_rus_qcu_guj_lat_fre_swa_chh_pol_sod_arw_ind_ctl_xho_bul_moo_jav_tha_gam_knd_ewe_fbf_aze_eng_swe_tur_bem_vie_amh_lda_tsn_akn	-0.299272044134692	-0.708595877083365	0.480347715295094
347	gam_rom_swa_ben_heb_amr_aeg_pan_tur_azi_tsn_mao_yor_guj_mcd_bsq_slo_sod_swt_cnt_ctl_ita_bam_prs_ewe_fre_hun_xho_fbf_est_eng_tig_geo_krd_glc_arw_ger_sid_mlt_pol_fin_lda_ind_por_sun_jpn_tml_kor_cze_swe_dgb_afr_mly_hin_owc_bat_mnd_spa_akn_dut_amh_urd_svk_mol_ukr_qcu_nor_alb_bul_tsw_hau_grk_anl_rus_jav_lit_bem_bos_cic_tag_tha_chh_knd_igb_ven_uzb_scr_lat_aze_dyu_vie_wly_zul_moo_ses	-0.0256754938070767	-0.0604626847355912	0.951916877176204
348	amr_ctl_lda_ben_amh_chh_sid_ger_tur_aze_ven_jav_moo_nor_rom_bsq_mcd_wly_xho_mnd_scr_ukr_bam_krd_fbf_lat_est_ses_swt_hun_fre_anl_geo_svk_pan_afr_slo_owc_gam_rus_fin_swa_ind_bos_mly_jpn_knd_kor_mol_bul_dgb_arw_bat_dut_heb_sun_cnt_urd_tsw_spa_mlt_eng_grk_glc_hin_qcu_swe_alb_pol_ewe_aeg_guj_sod_prs_mao_ita_bem_lit_tsn_tag_tha_hau_tml_igb_yor_azi_cze_por_uzb_zul_vie_tig_akn_dyu_cic	0.191475483548312	0.451049440827345	0.653003870805258
349	wly_mcd_xho_cze_sod_hau_anl_dut_aze_tur_igb_mao_tsw_bos_fre_bsq_grk_aeg_lda_mnd_rom_nor_yor_ben_cic_mol_fin_akn_bem_est_eng_owc_geo_swe_bul_spa_alb_gam_amr_hin_hun_fbf_ind_scr_sun_jpn_knd_kor_pan_glc_moo_ctl_jav_arw_mlt_bat_cnt_rus_bam_ukr_heb_ita_pol_lit_slo_qcu_prs_krd_ger_dgb_tig_por_sid_guj_tag_svk_swa_lat_ses_mly_tha_amh_tml_tsn_swt_azi_afr_urd_uzb_dyu_vie_chh_zul_ven_ewe	-0.185271108500219	-0.436842273438087	0.663238348304269
350	sid_spa_fbf_prs_mlt_sod_amh_cze_tur_aze_xho_jav_swt_bul_pan_bsq_alb_tig_dgb_mnd_fre_rom_tsn_lat_bem_pol_est_dyu_tsw_hun_urd_anl_geo_mcd_mol_ger_krd_chh_hau_ben_fin_moo_tag_por_ind_jpn_tml_kor_scr_hin_ewe_dut_bat_svk_wly_mly_cnt_ctl_zul_rus_heb_slo_grk_eng_ukr_qcu_swe_guj_afr_bam_aeg_nor_gam_bos_sun_ita_lda_arw_ses_mao_tha_amr_knd_yor_swa_uzb_lit_glc_azi_akn_vie_owc_ven_igb_cic	0.283562699716616	0.668612439262192	0.505398950781214
351	heb_glc_lda_eng_anl_amr_chh_grk_uzb_aze_dyu_mly_bam_krd_lat_bsq_scr_mlt_cic_cnt_prs_dut_tsn_pol_xho_spa_fin_ewe_moo_hun_lit_owc_geo_slo_ben_ukr_ctl_amh_aeg_bul_est_swa_bat_pan_ind_jpn_knd_kor_rom_mol_fbf_guj_sun_ger_hau_jav_mnd_rus_swt_nor_sod_svk_hin_bos_urd_qcu_fre_afr_por_akn_wly_cze_gam_arw_mao_ita_yor_alb_tsw_tag_tha_tig_tml_ven_bem_tur_swe_mcd_azi_dgb_vie_sid_ses_zul_igb	-0.623039704578776	-1.49193276638063	0.139101268939961
352	anl_hin_yor_mcd_hau_chh_gam_scr_tur_aze_tsn_tag_ewe_rom_mol_bsq_nor_tig_ven_cnt_bos_swe_ses_pol_swt_cze_fin_fbf_swa_est_alb_mlt_geo_por_ita_eng_lat_sid_wly_ger_hun_cic_mao_slo_ind_jpn_knd_kor_svk_glc_igb_ukr_sun_ben_amh_jav_mnd_rus_dgb_prs_amr_dut_krd_pan_arw_qcu_afr_fre_spa_bem_owc_grk_heb_urd_mly_guj_lda_lit_moo_bat_tha_aeg_tml_xho_tsw_uzb_bul_ctl_azi_dyu_vie_sod_akn_zul_bam	0.270897545533716	0.637658918001025	0.525262593983449
353	amr_svk_xho_rom_heb_gam_sod_swe_uzb_aze_swa_mao_bam_prs_pol_bsq_mol_mlt_ven_cnt_krd_lat_akn_bos_zul_rus_hun_igb_tsn_fin_ukr_wly_geo_pan_grk_fre_mcd_owc_tig_nor_est_bem_tag_ben_ind_jpn_knd_kor_cze_alb_ses_ctl_sun_ita_hau_jav_mnd_guj_yor_bul_chh_slo_por_ger_hin_qcu_eng_scr_afr_fbf_amh_glc_aeg_spa_mly_lit_ewe_urd_lda_bat_tha_sid_tml_tsw_dgb_tur_dut_arw_azi_moo_vie_anl_cic_swt_dyu	0.755833954384211	1.79799634443498	0.0754224434810573
354	aeg_mcd_akn_alb_hau_tig_sod_urd_tur_azi_tsw_mly_bem_pol_ukr_bsq_cze_gam_yor_cnt_swe_ctl_xho_guj_swa_fre_est_igb_ven_hun_prs_sid_geo_hin_grk_eng_scr_anl_amr_ben_fin_dyu_tag_arw_jav_jpn_knd_kor_krd_slo_swt_svk_mao_nor_chh_sun_mnd_bul_tsn_rom_heb_mol_ger_ita_dut_qcu_bos_glc_rus_cic_amh_por_owc_lat_bat_pan_dgb_lit_fbf_ind_tha_mlt_tml_zul_bam_uzb_spa_afr_aze_ewe_vie_wly_moo_ses_lda	-0.2091551205797	-0.493962347852198	0.62249743817944
355	amr_ita_cic_pol_owc_heb_aeg_guj_tur_uzb_moo_tag_tsn_mcd_spa_bsq_ben_gam_ven_mnd_afr_grk_tsw_eng_igb_ger_est_bem_ses_hun_por_mlt_geo_slo_rom_nor_cze_sid_sod_rus_fin_swa_jav_alb_bat_jpn_knd_kor_bos_svk_zul_ukr_sun_pan_tig_mao_cnt_glc_yor_fre_anl_lat_bul_arw_hin_qcu_mol_urd_krd_fbf_amh_lit_chh_scr_mly_ctl_lda_prs_dyu_ind_tha_wly_tml_ewe_akn_aze_dut_swe_azi_bam_vie_hau_dgb_xho_swt	-0.496633815914735	-1.1843345998392	0.23929865440759
356	amr_por_swa_hin_amh_aeg_mlt_swe_tur_aze_xho_jav_ewe_spa_svk_bsq_mcd_hau_akn_cnt_ukr_ita_ses_prs_dyu_mol_fin_igb_bem_hun_bos_owc_geo_afr_lit_slo_eng_sid_anl_guj_est_dgb_tag_urd_bat_jpn_knd_kor_dut_ger_tsn_rus_mao_cze_tig_sun_mnd_glc_zul_pol_heb_pan_alb_ctl_grk_qcu_fre_rom_lat_lda_chh_bul_wly_krd_ind_ben_ven_arw_fbf_mly_tha_gam_tml_moo_swt_uzb_nor_scr_azi_cic_vie_sod_bam_tsw_yor	-0.567888492997379	-1.35302478423777	0.179327753051162
357	gam_urd_tsw_cze_amh_owc_mlt_rom_azi_uzb_swa_jav_cic_ita_ger_bsq_pan_chh_zul_cnt_rus_mol_lda_eng_bem_nor_est_ses_akn_fin_scr_hau_geo_alb_swe_mcd_ctl_tig_sid_fre_hun_yor_tag_svk_mao_jpn_tml_kor_pol_afr_ven_arw_bat_krd_amr_mly_mnd_lat_swt_bos_sod_ben_prs_bul_glc_qcu_por_slo_spa_bam_aeg_guj_anl_ukr_sun_grk_ewe_hin_dgb_ind_tha_heb_knd_igb_xho_aze_lit_dut_tur_moo_vie_wly_fbf_dyu_tsn	0.046264530295748	0.108938860519343	0.913485692951588
358	wly_dut_ses_urd_amh_mlt_gam_afr_tur_uzb_swa_ind_cic_lat_lit_bsq_bos_amr_bem_cnt_guj_mol_igb_glc_tsw_rom_hun_xho_swt_fin_pan_hau_geo_rus_krd_pol_svk_sid_tig_nor_est_bam_tag_eng_jav_jpn_knd_kor_ukr_ctl_akn_por_mao_swe_owc_mly_mnd_hin_dgb_fre_sod_cze_grk_scr_prs_qcu_ben_ita_spa_lda_chh_mcd_aeg_ger_bat_bul_tsn_slo_yor_sun_tha_heb_tml_dyu_moo_aze_alb_arw_azi_fbf_vie_anl_ewe_ven_zul	-0.281120333906565	-0.664254116523031	0.508171278140711
359	hau_ctl_lda_guj_amr_sid_sod_prs_aze_uzb_fbf_ind_swa_ger_nor_bsq_urd_wly_bam_cnt_fre_mol_swt_bul_ven_pan_hun_akn_igb_fin_slo_amh_geo_rom_svk_swe_grk_gam_chh_ukr_est_xho_mao_cze_tag_jpn_tml_kor_mcd_alb_moo_lat_sun_lit_owc_mly_mnd_krd_ses_rus_aeg_afr_scr_hin_ben_qcu_dut_spa_por_dgb_mlt_glc_anl_arw_bat_bos_ewe_ita_cic_jav_tha_heb_knd_bem_zul_tur_eng_pol_azi_yor_vie_tig_tsn_dyu_tsw	0.637529904450247	1.50966422718031	0.13451926864839
360	owc_ukr_yor_eng_hau_aeg_chh_afr_aze_tur_dyu_tag_tsw_cze_ctl_bsq_rus_anl_ven_mnd_ger_hin_tsn_grk_dgb_pol_fin_lda_fbf_hun_urd_mlt_geo_swe_alb_pan_mcd_sid_amr_lat_est_bem_sun_bos_ind_jpn_tml_kor_mol_ben_bam_arw_mly_nor_tig_jav_cnt_krd_akn_bul_heb_spa_scr_glc_guj_qcu_fre_lit_svk_swt_sod_prs_amh_slo_mao_rom_swa_dut_moo_bat_tha_gam_knd_igb_ses_azi_ita_por_uzb_ewe_vie_wly_zul_xho_cic	-0.0422126438815459	-0.0994816919715418	0.920969950920313
361	heb_grk_fbf_hin_chh_aeg_sid_slo_azi_uzb_bem_bat_ses_urd_fre_bsq_rus_tig_igb_mnd_prs_por_xho_ukr_zul_nor_fin_moo_tsw_hun_cze_amr_geo_bul_guj_spa_lat_owc_gam_scr_est_swa_sun_pol_mly_jpn_knd_kor_pan_ger_dyu_ctl_tag_rom_amh_mao_cnt_eng_lda_ben_wly_arw_lit_afr_svk_qcu_swe_krd_mol_tsn_sod_alb_hau_dut_ind_ita_swt_bos_yor_jav_tha_anl_tml_bam_akn_tur_glc_mcd_aze_ewe_vie_mlt_dgb_cic_ven	-0.500943763660968	-1.19300070561628	0.235903838281887
362	aeg_pan_ewe_mol_heb_sid_amr_fre_aze_uzb_igb_mao_ven_eng_glc_bsq_ita_mlt_swt_cnt_hin_dut_cic_cze_akn_lit_hun_tsn_moo_fin_ukr_hau_geo_bos_grk_alb_lat_tig_owc_svk_est_yor_sun_urd_mly_jpn_tml_kor_slo_rom_ses_pol_ind_guj_chh_jav_mnd_ger_fbf_ctl_wly_rus_scr_mcd_afr_qcu_bul_ben_arw_xho_amh_nor_anl_prs_tag_swe_dgb_por_tsw_bat_tha_gam_knd_lda_dyu_azi_spa_krd_tur_bem_vie_sod_swa_zul_bam	-0.276366169238961	-0.653672631372196	0.514935745383578
363	wly_glc_ses_ger_hau_mlt_owc_ukr_aze_tur_swt_mao_cic_pan_grk_bsq_spa_chh_bam_cnt_fre_lat_moo_svk_zul_lit_fin_igb_yor_hun_hin_amh_geo_bos_krd_cze_eng_amr_anl_dut_est_xho_bat_ctl_sun_jpn_tml_kor_afr_pol_ven_arw_tag_slo_sid_ind_mnd_ita_dgb_bul_sod_prs_mcd_alb_nor_qcu_rus_mol_guj_lda_aeg_scr_gam_ben_jav_swe_ewe_rom_dyu_mly_tha_heb_knd_tsn_bem_azi_por_urd_uzb_swa_vie_tig_tsw_fbf_akn	-0.13706481883895	-0.32344929690691	0.747081201976076
364	owc_ger_bem_rom_wly_tig_heb_bos_azi_tur_fbf_bat_swt_hin_mol_bsq_afr_mlt_ewe_mnd_svk_spa_yor_glc_xho_rus_hun_swa_moo_fin_alb_gam_geo_arw_ukr_dut_nor_aeg_anl_swe_est_igb_mly_urd_sun_jpn_knd_kor_prs_fre_zul_guj_jav_pan_hau_tag_cnt_ita_bam_bul_sid_por_lat_cze_scr_qcu_pol_slo_lit_akn_amh_ctl_sod_mcd_ind_ben_cic_eng_ses_mao_tha_amr_tml_tsw_ven_uzb_grk_krd_aze_dgb_vie_chh_lda_tsn_dyu	-0.582302902380054	-1.38853853495533	0.168289905938985
365	hau_nor_ven_prs_aeg_amh_tig_pol_aze_azi_bam_mao_tsw_krd_fre_bsq_hin_mlt_ewe_mnd_cze_afr_swt_ita_dyu_rus_est_tsn_yor_hun_guj_wly_geo_ctl_bul_eng_ben_heb_amr_mcd_fin_lda_tag_spa_jav_jpn_tml_kor_arw_urd_dgb_grk_mly_dut_owc_ind_cnt_ukr_swa_swe_sod_alb_lat_lit_scr_qcu_rom_bos_mol_xho_anl_ger_gam_por_sun_slo_akn_svk_cic_bat_tha_sid_knd_ses_zul_uzb_pan_glc_tur_igb_vie_chh_fbf_bem_moo	-0.5338763714331	-1.27215263552875	0.206490630875955
366	wly_mcd_yor_spa_chh_amr_aeg_por_aze_uzb_fbf_tag_ewe_ita_lit_bsq_pol_sid_ven_cnt_ukr_bul_zul_hin_dyu_afr_est_tsw_xho_hun_krd_hau_geo_svk_rom_swe_slo_gam_owc_nor_fin_tsn_mao_eng_bat_jpn_tml_kor_grk_urd_ses_bos_jav_arw_heb_mly_mnd_mol_dgb_guj_tig_scr_ben_cze_alb_qcu_lat_pan_glc_bam_sod_prs_mlt_dut_sun_fre_bem_ger_akn_ind_tha_amh_knd_lda_igb_tur_ctl_rus_azi_swa_vie_anl_swt_cic_moo	-0.648933271004159	-1.5554709500903	0.12323058107161
367	aeg_cze_tsw_bul_wly_amh_anl_ben_aze_azi_bem_jav_igb_prs_afr_bsq_pan_chh_swa_mnd_mcd_ctl_cic_arw_yor_ukr_fin_ses_moo_hun_dut_gam_geo_mol_krd_rus_pol_mlt_amr_ita_est_lda_sun_grk_mao_jpn_tml_kor_slo_lat_dyu_por_tag_fre_owc_ind_cnt_bos_swt_eng_hau_spa_svk_urd_nor_qcu_hin_scr_swe_akn_sid_lit_sod_ger_mly_alb_tsn_rom_zul_bat_tha_tig_knd_fbf_ewe_tur_glc_guj_uzb_xho_vie_heb_bam_ven_dgb	-0.36444527895875	-0.86331750627245	0.390183923232577
368	sid_svk_cic_bos_mlt_anl_aeg_ukr_uzb_aze_akn_sun_ses_ger_fre_bsq_dut_amr_ewe_cnt_hin_rus_dyu_afr_swa_lit_fin_tsn_yor_est_alb_wly_geo_ben_mol_slo_ita_heb_hau_nor_hun_bem_tag_eng_ind_jpn_knd_kor_prs_arw_tsw_guj_mao_scr_chh_mly_mnd_ctl_fbf_spa_tig_cze_krd_bul_pol_qcu_rom_swe_mcd_zul_gam_grk_sod_por_jav_urd_lda_lat_igb_bat_tha_owc_tml_dgb_xho_tur_glc_pan_azi_ven_vie_amh_bam_moo_swt	-0.670138808063809	-1.60392548337835	0.112121362284315
369	owc_eng_swa_cze_sid_chh_heb_slo_azi_tur_dyu_bat_dgb_por_ita_bsq_scr_hau_bem_mnd_dut_alb_swt_arw_ewe_fre_fin_fbf_ses_est_spa_sod_geo_svk_nor_urd_bos_mlt_amh_ben_hun_xho_jav_guj_mly_jpn_knd_kor_grk_rus_akn_hin_sun_ger_amr_mao_cnt_mcd_moo_prs_aeg_glc_rom_swe_krd_qcu_ukr_pan_bul_bam_tig_pol_gam_lit_ind_afr_zul_ctl_cic_tag_tha_wly_tml_tsn_tsw_aze_mol_lat_uzb_yor_vie_anl_lda_igb_ven	-0.484935054746994	-1.15364809806318	0.251600706310027
370	hau_glc_bem_dut_owc_mlt_sid_pan_tur_azi_igb_bat_dgb_eng_prs_bsq_mol_heb_ses_cnt_bul_bos_swa_fre_bam_scr_fin_ven_yor_est_ben_amh_geo_ita_rom_spa_afr_sod_anl_lit_hun_akn_jav_ukr_ind_jpn_knd_kor_hin_krd_dyu_svk_mly_pol_chh_sun_mnd_urd_swt_ger_wly_lat_slo_alb_guj_qcu_por_ctl_arw_xho_amr_swe_gam_nor_tag_grk_cic_rus_ewe_mao_tha_aeg_tml_tsw_lda_aze_mcd_cze_uzb_fbf_vie_tig_moo_zul_tsn	-0.916637031867488	-2.22082706279471	0.0287907398978967
371	chh_mol_tsn_bos_tig_sid_amr_guj_uzb_tur_akn_sun_fbf_ukr_lat_bsq_krd_wly_yor_cnt_lit_ctl_xho_por_lda_svk_hun_swt_bem_est_afr_anl_geo_rus_bul_ben_ger_amh_mlt_nor_fin_swa_tag_rom_mly_jpn_tml_kor_mcd_pol_tsw_glc_ind_alb_hau_mao_mnd_scr_dgb_fre_gam_cze_swe_grk_spa_qcu_slo_pan_urd_moo_owc_arw_heb_eng_jav_prs_dyu_hin_bam_bat_tha_sod_knd_ewe_cic_aze_ita_dut_azi_zul_vie_aeg_ses_igb_ven	-0.70274542689127	-1.68705388475612	0.0949445919928847
372	sod_dut_yor_svk_wly_gam_amh_prs_aze_azi_dyu_mly_tsw_glc_urd_bsq_ita_hau_cic_mnd_lit_rus_ven_mol_igb_bos_hun_dgb_swt_fin_ger_mlt_geo_nor_krd_eng_afr_tig_anl_cze_est_zul_bat_pol_ind_jpn_tml_kor_ctl_por_swa_fre_mao_rom_heb_tag_cnt_ukr_akn_grk_sid_arw_mcd_swe_spa_qcu_lat_ben_scr_ewe_owc_hin_amr_bul_sun_pan_fbf_slo_tsn_jav_tha_chh_knd_ses_bem_uzb_guj_alb_tur_moo_vie_aeg_lda_xho_bam	-0.298025316627509	-0.705368851114761	0.482343741659373
373	owc_swe_akn_ita_anl_gam_heb_afr_aze_tur_ven_ind_xho_lat_krd_bsq_glc_amr_tsn_cnt_prs_bul_lda_scr_tsw_pan_est_cic_igb_fin_ctl_chh_geo_hin_fre_pol_bos_aeg_wly_alb_hun_fbf_bat_ben_jav_jpn_knd_kor_spa_slo_ses_mol_mly_dut_mlt_mao_mnd_lit_swt_ger_tig_svk_mcd_arw_urd_qcu_cze_nor_ukr_dyu_hau_rus_amh_guj_sun_eng_moo_grk_ewe_tag_tha_sod_tml_dgb_bam_uzb_por_rom_azi_zul_vie_sid_yor_bem_swa	-0.119178939197361	-0.281083622160046	0.779270677604509
374	sid_grk_fbf_ben_aeg_mlt_amr_ita_uzb_aze_zul_jav_cic_svk_eng_bsq_cze_chh_bam_mnd_nor_hin_igb_rus_lda_krd_fin_yor_tsw_hun_scr_wly_geo_slo_mcd_lat_ukr_amh_gam_glc_est_ses_bat_spa_sun_jpn_tml_kor_arw_prs_ewe_pol_ind_bul_owc_mly_cnt_swe_ven_ctl_tig_pan_por_fre_afr_qcu_urd_mol_rom_xho_sod_bos_heb_lit_mao_guj_tsn_ger_dgb_tag_tha_hau_knd_swt_moo_azi_dut_alb_tur_dyu_vie_anl_swa_bem_akn	-0.592473276220831	-1.41330722740024	0.160903787020295
375	anl_ger_dyu_eng_sid_amr_hau_ukr_azi_aze_bem_tag_tsn_svk_alb_bsq_scr_heb_lda_mnd_spa_cze_fbf_slo_yor_swe_hun_cic_moo_est_pan_wly_geo_ben_lat_lit_fre_chh_mlt_prs_fin_akn_ind_guj_bat_jpn_knd_kor_ita_mcd_ven_ctl_jav_grk_owc_mao_cnt_bos_swt_mol_amh_por_rom_urd_arw_qcu_krd_afr_pol_ewe_tig_glc_gam_dut_mly_bul_igb_nor_dgb_sun_tha_sod_tml_bam_ses_tur_hin_rus_uzb_swa_vie_aeg_xho_zul_tsw	-1.09547752545554	-2.69582782717623	0.00833416734750712
376	gam_eng_zul_bul_tig_sod_heb_arw_azi_aze_yor_jav_igb_ctl_mcd_bsq_slo_owc_moo_mnd_swe_glc_dyu_cze_fbf_bos_hun_ven_lda_est_prs_mlt_geo_ger_hin_ita_guj_hau_aeg_mol_fin_swa_mao_krd_tag_jpn_tml_kor_lat_ben_bem_pol_bat_nor_chh_mly_cnt_svk_xho_rus_sid_scr_lit_pan_dut_qcu_urd_grk_ukr_ses_amh_por_wly_alb_sun_fre_swt_spa_tsw_ind_tha_anl_knd_dgb_ewe_uzb_rom_afr_tur_bam_vie_amr_cic_tsn_akn	-0.963301945031168	-2.34166651280304	0.0213327284090891
377	anl_bos_swa_lat_tig_chh_owc_nor_aze_uzb_fbf_bat_ewe_pan_svk_bsq_ben_hau_moo_cnt_prs_krd_igb_scr_zul_afr_est_ven_akn_fin_lit_sod_geo_glc_cze_bul_mcd_amh_aeg_dut_hun_ses_jav_ukr_mly_jpn_tml_kor_rus_por_lda_ctl_mao_fre_sid_sun_mnd_ita_dgb_eng_gam_grk_hin_ger_spa_qcu_urd_mol_slo_swt_amr_swe_wly_arw_tag_alb_dyu_guj_xho_ind_tha_mlt_knd_bem_tsw_tur_rom_pol_azi_tsn_vie_heb_yor_cic_bam	-0.734330227208076	-1.76475286025305	0.080888306059277
378	amh_cze_xho_grk_chh_sid_heb_rus_tur_uzb_akn_mly_dgb_mol_alb_bsq_glc_mlt_bem_mnd_prs_lat_yor_pan_moo_urd_est_ses_tsn_fin_por_aeg_geo_swe_rom_ukr_bul_gam_owc_pol_hun_swa_ind_svk_sun_jpn_tml_kor_bos_dut_ewe_slo_mao_fre_tig_tag_cnt_lit_swt_hin_amr_ger_mcd_krd_eng_qcu_nor_ita_ctl_ven_wly_scr_sod_spa_jav_guj_tsw_arw_igb_bat_tha_anl_knd_lda_zul_azi_ben_afr_aze_dyu_vie_hau_cic_fbf_bam	-0.458532986692897	-1.0881423382897	0.279344199500509
379	amh_ben_swa_alb_anl_owc_heb_dut_azi_aze_ewe_bat_zul_mol_pan_bsq_ukr_wly_ses_mnd_bos_hin_swt_guj_dgb_ita_hun_dyu_lda_est_glc_mlt_geo_ger_krd_rus_slo_chh_amr_swe_fin_yor_jav_por_ind_jpn_tml_kor_ctl_urd_akn_lit_tag_scr_aeg_mao_cnt_nor_bem_arw_sod_lat_mcd_eng_rom_qcu_cze_afr_spa_moo_tig_pol_hau_prs_sun_grk_cic_fre_tsw_mly_tha_gam_knd_igb_bam_tur_bul_svk_uzb_ven_vie_sid_tsn_fbf_xho	-0.17406858206048	-0.411329750783273	0.681777114757571
380	chh_hin_dyu_pan_hau_wly_amr_eng_uzb_aze_ven_ind_bam_bos_mcd_bsq_scr_gam_igb_mnd_glc_dut_akn_mol_cic_cze_hun_swa_ewe_est_swe_amh_geo_alb_lat_afr_krd_sid_tig_pol_fin_xho_mly_arw_jav_jpn_knd_kor_nor_ukr_moo_prs_tag_bul_owc_bat_cnt_ger_dgb_urd_anl_rus_rom_svk_fre_qcu_grk_spa_slo_swt_mlt_guj_heb_ben_sun_ctl_tsn_lit_zul_mao_tha_aeg_tml_bem_fbf_azi_ita_por_tur_yor_vie_sod_ses_tsw_lda	0.368584240160168	0.868288308892575	0.387471661934548
381	sod_afr_ven_bos_amh_aeg_wly_bul_tur_uzb_igb_tag_dgb_hin_cze_bsq_mcd_hau_xho_cnt_slo_ita_lda_eng_cic_lat_hun_swt_dyu_fin_prs_gam_geo_por_ukr_glc_swe_owc_heb_rus_est_tsw_sun_ctl_ind_jpn_knd_kor_grk_rom_akn_arw_mly_mol_sid_mao_mnd_ben_swa_spa_anl_pol_scr_ger_nor_qcu_alb_lit_fre_tsn_chh_dut_amr_svk_jav_krd_yor_urd_zul_bat_tha_tig_tml_fbf_bem_aze_pan_guj_azi_ses_vie_mlt_moo_bam_ewe	-0.291509441281905	-0.689724292693318	0.492085074997802
382	mlt_grk_dyu_ita_wly_gam_tig_hin_azi_uzb_bam_jav_ses_afr_mcd_bsq_rom_amh_ven_mnd_ger_pol_swt_dut_akn_lit_fin_lda_moo_est_scr_chh_geo_swe_ben_krd_eng_owc_sid_nor_hun_ewe_tag_por_bat_jpn_knd_kor_pan_alb_yor_rus_ind_fre_sod_mao_cnt_prs_tsn_slo_hau_bos_spa_urd_svk_qcu_bul_lat_glc_zul_heb_mol_amr_ukr_sun_guj_cic_ctl_fbf_mly_tha_anl_tml_igb_dgb_aze_arw_cze_tur_bem_vie_aeg_tsw_xho_swa	-0.377092340352454	-0.894241472268323	0.373501151869847
383	wly_svk_ven_hin_tig_amr_aeg_grk_azi_aze_yor_tag_tsw_afr_guj_bsq_scr_hau_tsn_cnt_lat_rus_igb_spa_ewe_ger_hun_fbf_akn_est_mcd_anl_geo_ben_prs_alb_ukr_chh_owc_dut_fin_swa_bat_glc_ind_jpn_tml_kor_bos_swe_lda_lit_mly_ita_amh_sun_mnd_slo_xho_por_heb_eng_urd_fre_pol_qcu_pan_cze_bul_swt_gam_arw_sid_rom_jav_ctl_ses_krd_dgb_mao_tha_sod_knd_cic_dyu_uzb_nor_mol_tur_bam_vie_mlt_bem_zul_moo	-0.798121457461049	-1.92488584418566	0.0572998716508854
384	hau_ita_ven_ger_mlt_sod_aeg_lat_aze_tur_ewe_sun_ses_cze_hin_bsq_mcd_heb_moo_mnd_eng_pan_swa_dut_lda_scr_est_xho_swt_hun_rom_anl_geo_bos_fre_urd_alb_amr_owc_grk_fin_tsn_bat_pol_mly_jpn_tml_kor_lit_ben_tsw_svk_ind_por_sid_mao_cnt_nor_dyu_mol_tig_arw_swe_krd_bul_qcu_rus_slo_spa_fbf_amh_guj_wly_ukr_tag_glc_akn_afr_dgb_jav_tha_chh_knd_bam_yor_uzb_ctl_prs_azi_cic_vie_gam_igb_zul_bem	-0.64818684160268	-1.55012003777902	0.124509183532075
385	wly_svk_xho_ctl_heb_amh_gam_ukr_uzb_tur_tsn_jav_ses_bul_ger_bsq_eng_mlt_dyu_cnt_mcd_mol_dgb_pan_zul_guj_hun_bam_lda_fin_afr_sid_geo_rom_urd_scr_krd_aeg_tig_prs_est_moo_tag_slo_bat_jpn_knd_kor_nor_ita_cic_bos_sun_pol_anl_ind_mnd_spa_yor_arw_chh_hin_por_ben_fre_qcu_lat_swe_alb_igb_hau_glc_sod_dut_mao_lit_bem_rus_tsw_mly_tha_owc_tml_fbf_ewe_aze_cze_grk_azi_swa_vie_amr_swt_akn_ven	0.408312527852181	0.963817403533684	0.337636973721035
386	hau_dut_fbf_cze_amr_chh_wly_fre_azi_tur_zul_tag_igb_ben_hin_bsq_guj_gam_lda_cnt_slo_pol_ses_afr_swa_rus_est_dgb_ven_hun_grk_owc_geo_eng_lat_arw_spa_sod_sid_bul_fin_bam_mly_bos_bat_jpn_knd_kor_ita_swe_dyu_rom_sun_mcd_aeg_ind_mnd_scr_moo_por_anl_nor_ctl_urd_svk_qcu_ger_lit_ukr_ewe_mlt_mol_amh_alb_mao_krd_swt_pan_tsn_jav_tha_tig_tml_bem_xho_aze_glc_prs_uzb_tsw_vie_heb_cic_yor_akn	0.656079409316338	1.55632849662672	0.123026642067443
387	sod_scr_swt_pol_amh_hau_amr_lit_uzb_aze_bem_tag_bam_mol_arw_bsq_ger_gam_yor_cnt_nor_mcd_moo_ctl_fbf_krd_fin_tsw_ewe_est_svk_aeg_geo_swe_ben_lat_grk_mlt_anl_pan_hun_swa_jav_rus_ind_jpn_tml_kor_por_dut_tsn_glc_mao_bul_tig_sun_mnd_hin_dyu_slo_heb_urd_fre_ukr_prs_qcu_ita_cze_guj_xho_wly_afr_chh_bos_bat_alb_ses_eng_ven_mly_tha_owc_knd_cic_zul_tur_rom_spa_azi_igb_vie_sid_lda_akn_dgb	-1.25492344332477	-3.11821594015069	0.00242190889252165
388	owc_mcd_tsw_spa_hau_sod_heb_ctl_aze_azi_cic_mao_bem_afr_pan_bsq_bul_wly_zul_cnt_por_lat_dgb_rus_ven_dut_hun_bam_xho_fin_pol_anl_geo_nor_glc_arw_ger_amh_aeg_prs_est_moo_sun_lit_bat_jpn_tml_kor_swe_eng_swt_bos_tag_urd_amr_jav_mnd_krd_fbf_hin_gam_fre_mol_ben_cze_qcu_grk_ita_scr_akn_mlt_rom_tig_svk_mly_slo_swa_ukr_ses_ind_tha_chh_knd_tsn_dyu_uzb_guj_alb_tur_lda_vie_sid_yor_ewe_igb	-0.196688413778335	-0.464457845506361	0.643405247363834
389	anl_por_bam_slo_gam_amr_aeg_ctl_uzb_azi_ewe_mly_moo_swe_prs_bsq_ita_tig_xho_mnd_ger_scr_ses_ben_tsw_eng_est_fbf_swt_fin_grk_hau_geo_dut_rom_guj_bul_amh_chh_afr_hun_zul_mao_svk_sun_jpn_tml_kor_pol_ukr_akn_fre_jav_krd_mlt_ind_cnt_cze_tsn_spa_owc_mcd_arw_mol_rus_qcu_bos_urd_pan_bem_heb_glc_wly_lat_tag_lit_yor_alb_dyu_bat_tha_sod_knd_dgb_swa_aze_hin_nor_tur_igb_vie_sid_ven_cic_lda	-0.452465487716997	-1.07487269324547	0.285212526911422
390	aeg_swe_igb_mcd_wly_chh_anl_ger_aze_azi_lda_bat_cic_mol_hin_bsq_slo_owc_fbf_mnd_ctl_eng_dgb_bos_yor_arw_fin_bam_ven_est_pol_sod_geo_guj_glc_ben_rus_gam_tig_ita_hun_dyu_ind_cze_mao_jpn_tml_kor_svk_spa_xho_rom_mly_bul_amh_jav_cnt_ukr_swa_dut_mlt_grk_por_krd_prs_qcu_nor_afr_pan_ewe_sid_lit_hau_urd_sun_scr_akn_alb_moo_tag_tha_heb_knd_bem_zul_tur_fre_lat_uzb_tsn_vie_amr_ses_tsw_swt	-0.787278442894668	-1.89588956618306	0.0610795375488443
391	heb_eng_bam_scr_amr_sod_hau_rus_uzb_azi_dgb_sun_cic_arw_ukr_bsq_svk_owc_swa_cnt_lat_glc_moo_mcd_bem_slo_hun_ewe_zul_est_ben_gam_geo_ctl_prs_guj_bul_amh_anl_rom_fin_yor_tag_pan_mly_jpn_tml_kor_pol_krd_fbf_urd_bat_cze_sid_ind_mnd_afr_dyu_ita_mlt_alb_ger_grk_hin_qcu_dut_bos_nor_xho_tig_swe_aeg_por_jav_spa_tsn_mol_ses_mao_tha_chh_knd_igb_ven_aze_lit_fre_tur_lda_vie_wly_swt_tsw_akn	-0.183192955994757	-0.432316573800515	0.66651212341144
392	chh_grk_xho_pol_amh_wly_amr_lit_azi_uzb_cic_bat_ven_krd_swe_bsq_ita_sod_lda_cnt_arw_prs_yor_spa_swa_nor_est_akn_fbf_fin_ukr_aeg_geo_lat_afr_cze_mol_sid_mlt_bul_hun_tsn_sun_ger_mao_jpn_tml_kor_ben_guj_swt_rom_mly_bos_tig_tag_mnd_fre_moo_ctl_hau_scr_urd_por_alb_qcu_dut_rus_svk_bem_gam_hin_owc_mcd_ind_eng_dyu_glc_tsw_jav_tha_anl_knd_ewe_bam_aze_slo_pan_tur_zul_vie_heb_ses_igb_dgb	-0.895986869784855	-2.17322252097584	0.0323041056887184
393	amh_swe_lda_slo_mlt_sod_sid_hin_tur_uzb_ven_mao_bam_ita_pan_bsq_bos_heb_igb_mnd_fre_svk_bem_prs_xho_urd_est_akn_dyu_hun_bul_hau_geo_arw_lat_ger_lit_gam_tig_alb_fin_moo_sun_cze_tag_jpn_knd_kor_nor_krd_swt_afr_mly_por_chh_jav_cnt_mcd_swa_ukr_anl_mol_glc_grk_rom_qcu_eng_ben_pol_fbf_wly_ctl_aeg_scr_ind_dut_dgb_rus_tsn_bat_tha_owc_tml_ses_yor_azi_spa_guj_aze_ewe_vie_amr_tsw_cic_zul	0.788535116585306	1.87819343200482	0.0634877615137166
394	chh_afr_tsn_slo_aeg_sid_amr_por_uzb_azi_lda_mly_ewe_bul_ita_bsq_swe_sod_ven_cnt_grk_prs_cic_dut_dgb_scr_fin_zul_tsw_hun_mol_hau_geo_krd_ger_rus_glc_tig_owc_guj_est_swa_sun_pol_tag_jpn_knd_kor_svk_nor_akn_bos_mao_eng_wly_jav_mnd_ctl_xho_pan_gam_rom_mcd_alb_hin_qcu_ben_cze_lat_igb_heb_urd_anl_lit_ind_spa_yor_arw_bem_bat_tha_mlt_tml_bam_ses_aze_fre_ukr_tur_moo_vie_amh_fbf_swt_dyu	0.751057929983651	1.78878750597918	0.0769049696156889
395	chh_rus_tsw_cze_heb_amr_owc_por_azi_tur_xho_ind_dyu_krd_prs_bsq_nor_sod_igb_mnd_alb_dut_yor_ger_bem_ita_est_lda_fbf_fin_ukr_wly_geo_svk_afr_lit_pan_aeg_sid_bul_hun_moo_sun_rom_bat_jpn_knd_kor_ctl_swe_akn_pol_jav_urd_gam_tag_cnt_fre_ses_hin_anl_ben_mol_arw_mcd_qcu_scr_grk_bos_dgb_tig_spa_hau_guj_mly_slo_cic_eng_zul_mao_tha_amh_tml_swt_ven_uzb_glc_lat_aze_ewe_vie_mlt_swa_tsn_bam	-0.169081179587048	-0.399109249589156	0.690727702671555
396	tig_ita_ses_pan_amr_aeg_sid_prs_azi_aze_zul_bat_bam_ger_arw_bsq_nor_wly_tsn_cnt_guj_grk_yor_bul_dyu_hin_fin_dgb_fbf_hun_mol_gam_geo_glc_eng_cze_pol_anl_heb_krd_est_lda_sun_svk_mao_jpn_knd_kor_mcd_alb_igb_swe_mly_dut_owc_tag_mnd_lat_swt_por_hau_urd_fre_bos_scr_qcu_ctl_ben_afr_bem_chh_rus_amh_ukr_ind_lit_ewe_slo_swa_jav_tha_mlt_tml_akn_cic_uzb_spa_rom_tur_moo_vie_sod_tsw_xho_ven	-0.5229047354408	-1.24681437539988	0.215596641929917
397	aeg_urd_yor_ger_tig_sid_chh_rom_tur_azi_tsn_sun_ewe_cze_slo_bsq_rus_gam_dyu_cnt_prs_grk_ven_arw_igb_lit_est_zul_ses_fin_ita_wly_geo_dut_ben_mol_krd_heb_anl_scr_hun_bem_ind_nor_mao_jpn_knd_kor_ctl_pan_bam_svk_bat_afr_amh_tag_mnd_fre_fbf_bos_hau_spa_por_guj_bul_qcu_swe_mcd_lat_xho_mlt_glc_sod_ukr_mly_hin_moo_alb_swa_jav_tha_amr_tml_lda_tsw_aze_eng_pol_uzb_cic_vie_owc_akn_swt_dgb	-0.131643555003056	-0.310252441166706	0.757063196602036
398	sid_afr_dgb_por_tig_anl_amr_spa_azi_uzb_lda_mao_yor_mol_pan_bsq_bul_amh_dyu_cnt_pol_guj_xho_alb_bam_hin_fin_ven_tsw_hun_nor_hau_geo_cze_scr_eng_krd_aeg_chh_dut_est_akn_sun_urd_bat_jpn_knd_kor_fre_glc_ses_mcd_ind_lit_sod_mly_mnd_ukr_bem_ita_mlt_ctl_lat_rom_svk_qcu_rus_ben_ger_igb_heb_grk_wly_slo_jav_arw_swa_prs_swt_tag_tha_gam_tml_zul_tsn_aze_swe_bos_tur_cic_vie_owc_moo_ewe_fbf	-1.00569201441315	-2.45680455091658	0.0158728159939601
399	tig_guj_tsn_scr_mlt_gam_wly_eng_tur_azi_bam_ind_cic_urd_hin_bsq_grk_sod_igb_cnt_glc_bul_lda_prs_ses_svk_est_akn_fbf_fin_ita_heb_geo_lat_ben_spa_ger_amh_aeg_alb_hun_xho_mly_afr_tag_jpn_tml_kor_swe_nor_ewe_krd_bat_bos_chh_jav_mnd_rom_dyu_pol_sid_fre_ctl_rus_mcd_qcu_arw_lit_mol_bem_anl_pan_owc_cze_mao_por_moo_dut_zul_sun_tha_hau_knd_dgb_tsw_uzb_ukr_slo_aze_swa_vie_amr_swt_yor_ven	0.124053625247727	0.292347195369871	0.770672389963832
400	amr_eng_cic_rom_anl_owc_chh_spa_aze_azi_dyu_jav_swa_mol_lit_bsq_rus_sod_xho_cnt_pol_hin_zul_ben_ven_guj_fin_tsw_bem_hun_prs_sid_geo_grk_slo_ita_scr_mlt_hau_fre_est_ses_mao_ctl_tag_jpn_knd_kor_alb_cze_fbf_glc_bat_bul_gam_ind_mnd_bos_swt_swe_aeg_dut_por_nor_lat_qcu_pan_mcd_arw_ewe_wly_ger_heb_urd_mly_afr_dgb_krd_lda_sun_tha_amh_tml_yor_bam_tur_svk_ukr_uzb_moo_vie_tig_tsn_akn_igb	0.221630687290761	0.521737456959452	0.603093520023094
401	anl_afr_fbf_slo_gam_mlt_amr_urd_tur_azi_igb_mly_bem_dut_bul_bsq_hin_tig_moo_mnd_swe_pan_cic_bos_yor_alb_est_xho_dgb_hun_lit_wly_geo_por_rom_ita_cze_owc_chh_krd_fin_ewe_ind_scr_mao_jpn_tml_kor_pol_eng_tsn_grk_bat_nor_aeg_jav_cnt_fre_dyu_ukr_amh_ben_glc_guj_ger_qcu_rus_lat_prs_ven_hau_arw_sod_mol_sun_svk_zul_mcd_ses_tag_tha_sid_knd_swt_lda_uzb_spa_ctl_aze_akn_vie_heb_bam_swa_tsw	-0.281981320940396	-0.667172182465478	0.50631420126412
402	heb_pol_swt_pan_hau_anl_aeg_fre_azi_tur_bam_bat_akn_bos_arw_bsq_nor_tig_ses_cnt_ben_guj_swa_por_tsw_dut_fin_tsn_fbf_est_rom_mlt_geo_mcd_mol_glc_urd_gam_amh_ger_hun_zul_sun_slo_ind_jpn_knd_kor_svk_prs_yor_lit_mly_hin_sid_tag_mnd_ita_bem_bul_owc_spa_ctl_krd_scr_qcu_lat_rus_alb_lda_amr_swe_sod_grk_jav_cze_ewe_afr_moo_mao_tha_wly_tml_dgb_ven_aze_eng_ukr_uzb_xho_vie_chh_dyu_cic_igb	-0.417796924067991	-0.990245911549969	0.324623379068794
403	amh_scr_yor_bul_mlt_amr_sid_svk_azi_tur_ewe_tag_xho_urd_eng_bsq_dut_chh_moo_mnd_grk_cze_ven_prs_swa_mol_hun_fbf_ses_est_guj_hau_geo_ctl_glc_ita_nor_anl_tig_fre_fin_tsn_mly_rus_ind_jpn_knd_kor_bos_mcd_bem_pol_bat_krd_aeg_sun_cnt_swe_swt_slo_gam_spa_ukr_lat_afr_qcu_lit_arw_alb_lda_wly_ben_sod_pan_jav_rom_dgb_por_cic_mao_tha_heb_tml_igb_tsw_aze_hin_ger_uzb_dyu_vie_owc_akn_zul_bam	-0.614305848230993	-1.46908031378695	0.145185639051163
404	gam_glc_igb_krd_amr_tig_wly_pol_uzb_aze_tsn_mao_yor_pan_arw_bsq_slo_owc_ven_mnd_rom_nor_moo_svk_dyu_mcd_fin_bem_zul_est_ukr_anl_geo_guj_bos_bul_spa_sid_aeg_scr_hun_dgb_sun_mol_tag_jpn_tml_kor_lit_cze_tsw_urd_mly_ben_amh_bat_cnt_ctl_fbf_afr_mlt_lat_swe_alb_grk_qcu_rus_dut_eng_akn_chh_hin_heb_por_ind_ger_bam_ita_cic_jav_tha_hau_knd_ewe_lda_tur_prs_fre_azi_ses_vie_sod_swt_xho_swa	-0.0682384422286164	-0.160905396030716	0.872516927345064
405	amh_guj_tsn_alb_owc_tig_anl_mol_tur_uzb_swt_mao_dgb_bos_glc_bsq_slo_sid_bem_mnd_rom_mcd_ven_pol_zul_swe_fin_lda_dyu_hun_prs_amr_geo_scr_afr_por_fre_gam_wly_arw_est_tsw_tag_hin_bat_jpn_tml_kor_krd_ctl_akn_rus_jav_eng_chh_sun_cnt_dut_ewe_grk_hau_lat_ben_ger_ita_qcu_svk_pan_cze_fbf_heb_lit_sod_bul_mly_nor_xho_ukr_igb_ind_tha_aeg_knd_cic_bam_aze_urd_spa_azi_ses_vie_mlt_yor_moo_swa	0.15589717749944	0.366851803673829	0.714562940479665
406	tig_por_swt_ben_hau_heb_owc_glc_aze_tur_yor_tag_fbf_slo_ctl_bsq_swe_mlt_swa_cnt_lit_urd_ven_svk_moo_pol_hun_zul_igb_fin_bos_sod_geo_dut_eng_fre_ger_amr_wly_mol_est_dyu_mly_spa_ind_jpn_knd_kor_lat_afr_ewe_grk_sun_krd_anl_bat_mnd_hin_bem_prs_chh_bul_ita_mcd_nor_qcu_scr_cze_pan_akn_amh_rus_sid_arw_jav_alb_dgb_ukr_cic_mao_tha_aeg_tml_tsw_tsn_azi_guj_rom_uzb_xho_vie_gam_bam_ses_lda	-0.0355614786426894	-0.0837267197099978	0.933453673360461
407	aeg_hin_swt_glc_heb_tig_sod_mol_aze_azi_lda_ind_akn_alb_dut_bsq_svk_amr_moo_mnd_slo_ger_fbf_eng_zul_scr_fin_ven_tsn_hun_swe_mlt_geo_fre_arw_cze_lit_hau_anl_lat_est_tsw_mly_rom_jav_jpn_knd_kor_krd_nor_swa_ben_tag_prs_gam_sun_cnt_ita_bam_por_amh_rus_ukr_guj_afr_qcu_spa_urd_bos_igb_wly_ctl_owc_grk_bat_mcd_dyu_bul_ewe_mao_tha_chh_tml_ses_cic_tur_pan_pol_uzb_bem_vie_sid_yor_dgb_xho	-0.901915308193098	-2.18429248259559	0.031455380921611
408	amh_rom_fbf_scr_aeg_wly_hau_bos_aze_uzb_tsn_jav_dyu_urd_pol_bsq_por_amr_moo_mnd_ger_ben_ewe_bul_igb_rus_hun_zul_swt_fin_ctl_sod_geo_lat_prs_eng_nor_heb_chh_afr_est_ven_sun_krd_tag_jpn_tml_kor_pan_cze_lda_dut_mao_mcd_anl_ind_cnt_fre_akn_ukr_mlt_spa_ita_swe_alb_qcu_guj_glc_mol_tsw_tig_hin_sid_arw_mly_grk_bem_lit_xho_bat_tha_gam_knd_bam_ses_azi_svk_slo_tur_dgb_vie_owc_swa_cic_yor	0.654183524056731	1.55233188546878	0.123979392495155
409	chh_fre_xho_mol_gam_sod_tig_glc_uzb_tur_dyu_mao_akn_lit_pan_bsq_por_aeg_fbf_cnt_ctl_afr_tsn_mcd_swa_urd_hun_yor_bam_fin_alb_owc_geo_prs_cze_dut_eng_hau_mlt_nor_est_bem_sun_rus_mly_jpn_tml_kor_rom_svk_lda_ben_bat_pol_heb_jav_mnd_bul_swt_slo_amr_ita_arw_spa_ger_qcu_ukr_swe_krd_dgb_anl_lat_amh_hin_ind_scr_igb_guj_moo_tag_tha_sid_knd_ewe_zul_aze_bos_grk_azi_ses_vie_wly_ven_tsw_cic	-0.250176220334396	-0.591380584011723	0.555700183770416
410	sod_por_zul_grk_tig_gam_wly_nor_uzb_tur_fbf_jav_ses_mcd_mol_bsq_ger_hau_yor_cnt_prs_eng_swt_pol_bam_arw_est_lda_swa_hun_rus_aeg_geo_scr_fre_spa_rom_mlt_sid_bul_fin_dgb_mao_pan_sun_jpn_tml_kor_ukr_lat_ven_afr_mly_dut_heb_bat_mnd_svk_dyu_guj_anl_cze_ben_glc_urd_qcu_ita_alb_krd_akn_chh_slo_owc_bos_ind_ctl_ewe_hin_cic_tag_tha_amh_knd_xho_bem_azi_lit_swe_aze_tsw_vie_amr_moo_igb_tsn	-0.460474023132351	-1.09606140089099	0.27588211555368
411	anl_slo_moo_por_sod_wly_owc_eng_tur_aze_xho_ind_dgb_svk_pan_bsq_swe_amr_zul_cnt_prs_fre_ewe_scr_tsw_glc_fin_fbf_akn_est_lit_amh_geo_alb_bos_spa_mcd_gam_mlt_dut_hun_yor_tag_ger_jav_jpn_tml_kor_guj_rom_bem_urd_bat_krd_heb_mao_mnd_ukr_ses_grk_hau_bul_ctl_mol_nor_qcu_ita_pol_cze_dyu_aeg_rus_tig_hin_sun_lat_cic_arw_lda_mly_tha_sid_knd_igb_swa_uzb_afr_ben_azi_ven_vie_chh_tsn_swt_bam	0.458725641225716	1.08102930811506	0.282479390437348
412	hau_spa_xho_arw_heb_sid_tig_ukr_azi_uzb_tsw_sun_ven_lit_slo_bsq_prs_sod_dgb_mnd_swe_scr_swa_pan_ewe_nor_hun_tsn_igb_fin_por_mlt_geo_guj_ctl_eng_glc_amr_amh_urd_est_akn_tag_rus_jav_jpn_knd_kor_dut_hin_swt_ger_ind_ita_wly_mao_cnt_svk_yor_krd_chh_ben_mcd_bos_fre_qcu_grk_lat_mol_zul_owc_cze_aeg_rom_mly_alb_dyu_pol_fbf_bat_tha_anl_tml_moo_ses_tur_afr_bul_aze_lda_vie_gam_bem_cic_bam	0.176509868410069	0.415101823970359	0.679023451055127
413	sod_svk_fbf_alb_sid_tig_mlt_ben_aze_tur_lda_ind_zul_ukr_prs_bsq_spa_heb_ewe_mnd_eng_lit_dgb_swe_ven_rom_hun_dyu_yor_fin_lat_wly_geo_krd_bul_pol_rus_owc_hau_ctl_est_bam_mao_slo_bat_jpn_knd_kor_nor_urd_ses_hin_tag_dut_gam_mly_cnt_scr_tsw_guj_amh_pan_fre_bos_ita_qcu_mol_afr_glc_cic_chh_ger_aeg_grk_sun_arw_tsn_mcd_igb_jav_tha_anl_tml_moo_swt_azi_cze_por_uzb_xho_vie_amr_bem_swa_akn	-0.603240101082514	-1.43940318757677	0.153393805823377
414	anl_prs_akn_bul_owc_mlt_amh_mol_uzb_aze_ses_bat_igb_ben_rom_bsq_guj_tig_lda_mnd_ctl_hin_tsn_mcd_tsw_nor_fin_moo_bem_est_swe_wly_geo_dut_pol_scr_por_aeg_chh_svk_hun_fbf_sun_arw_ind_jpn_knd_kor_lat_ita_dgb_slo_mly_bos_gam_tag_cnt_ukr_ewe_grk_sod_pan_urd_eng_ger_qcu_afr_rus_alb_swa_sid_lit_amr_krd_mao_spa_zul_fre_cic_jav_tha_heb_tml_dyu_swt_tur_cze_glc_azi_bam_vie_hau_yor_xho_ven	0.0716242559075457	0.168556117714316	0.866511845358845
415	anl_prs_tsn_ben_wly_sid_amr_krd_tur_aze_swt_tag_swa_pan_alb_bsq_nor_amh_xho_mnd_por_glc_ven_rus_akn_urd_fin_lda_moo_hun_afr_heb_geo_spa_pol_ita_lat_hau_sod_bos_est_dgb_mly_eng_jav_jpn_tml_kor_ctl_svk_tsw_fre_mao_bul_mlt_ind_cnt_hin_dyu_cze_aeg_grk_mol_arw_lit_qcu_slo_rom_mcd_fbf_owc_dut_chh_guj_bat_ukr_zul_scr_bem_sun_tha_tig_knd_ewe_yor_azi_swe_ger_uzb_bam_vie_gam_ses_cic_igb	-0.139807729267419	-0.329918575399019	0.742203474178147
416	hau_afr_akn_bos_chh_anl_mlt_nor_tur_uzb_ven_mly_cic_ben_guj_bsq_rus_gam_dgb_mnd_grk_pol_bam_urd_tsw_bul_hun_swa_moo_fin_cze_amr_geo_slo_por_rom_mol_tig_amh_dut_est_dyu_bat_glc_jav_jpn_knd_kor_spa_arw_swt_eng_tag_krd_sid_mao_cnt_mcd_lda_lat_sod_ger_lit_alb_ctl_qcu_ukr_swe_hin_zul_heb_pan_aeg_prs_ind_ita_yor_fre_bem_sun_tha_wly_tml_tsn_fbf_azi_scr_svk_aze_ses_vie_owc_ewe_igb_xho	0.407440777505913	0.960210341458929	0.339439186003156
417	sod_prs_akn_ita_anl_wly_mlt_mcd_aze_tur_fbf_ind_xho_nor_urd_bsq_alb_tig_ven_mnd_spa_bul_zul_scr_ses_arw_hun_swa_yor_est_svk_gam_geo_ger_ben_bos_glc_heb_chh_swe_fin_dyu_sun_eng_jav_jpn_tml_kor_krd_cze_lda_slo_tag_ukr_owc_bat_cnt_fre_dgb_ctl_hau_por_guj_grk_pan_qcu_hin_lit_rom_igb_amh_afr_sid_mol_mly_lat_swt_rus_cic_mao_tha_aeg_knd_bam_tsw_azi_pol_dut_uzb_ewe_vie_amr_tsn_moo_bem	-0.58686095096165	-1.40120211152043	0.164481886646531
418	sid_glc_bem_afr_chh_owc_amr_alb_uzb_tur_ewe_ind_dgb_por_svk_bsq_arw_anl_moo_cnt_lat_cze_yor_mol_zul_rus_fin_akn_swa_hun_bul_gam_geo_ben_rom_krd_grk_wly_mlt_pan_est_cic_sun_spa_mao_jpn_knd_kor_guj_hin_lda_urd_jav_lit_amh_mly_mnd_swe_igb_pol_sod_ger_ita_ctl_nor_qcu_scr_dut_fre_bam_tig_slo_aeg_ukr_bat_eng_tsn_bos_tsw_tag_tha_hau_tml_swt_dyu_aze_prs_mcd_azi_fbf_vie_heb_xho_ven_ses	-0.319168072654644	-0.754912791146925	0.452208833928688
419	chh_pan_zul_pol_aeg_mlt_wly_spa_aze_tur_akn_mly_igb_grk_rus_bsq_glc_amh_fbf_mnd_ben_bos_dyu_arw_ewe_rom_fin_ses_tsw_hun_fre_owc_geo_swe_alb_urd_svk_anl_sod_guj_est_ven_jav_nor_tag_jpn_tml_kor_cze_mcd_cic_bul_ind_mol_sid_bat_cnt_scr_bam_eng_heb_afr_por_lit_dut_qcu_krd_prs_lat_yor_tig_ctl_gam_ukr_mao_slo_lda_hin_xho_sun_tha_hau_knd_moo_swa_azi_ger_ita_uzb_dgb_vie_amr_swt_tsn_bem	-0.370807315070668	-0.878748697109308	0.381802343998398
420	mlt_arw_cic_prs_gam_anl_sid_scr_uzb_aze_ewe_tag_swa_grk_lit_bsq_cze_wly_igb_mnd_ctl_hin_yor_alb_dgb_pol_hun_swt_lda_est_ben_sod_geo_bos_pan_rom_glc_hau_aeg_lat_fin_fbf_sun_mol_bat_jpn_tml_kor_urd_bul_ven_eng_mly_svk_amr_ind_cnt_afr_dyu_nor_chh_spa_mcd_dut_rus_qcu_krd_ita_swe_tsw_heb_guj_owc_fre_mao_por_bem_ger_ses_jav_tha_tig_knd_moo_zul_tur_ukr_slo_azi_xho_vie_amh_bam_akn_tsn	-1.08534137126868	-2.66822251555479	0.00899658276555411
421	aeg_spa_swa_urd_wly_sod_amr_bos_uzb_aze_yor_sun_igb_hin_glc_bsq_nor_mlt_ven_mnd_mcd_bul_fbf_slo_xho_eng_fin_ewe_swt_est_lit_hau_geo_dut_guj_rus_ukr_gam_chh_ben_hun_dgb_mao_lat_tag_jpn_knd_kor_grk_alb_tsw_ger_jav_prs_sid_bat_cnt_scr_cic_ctl_anl_krd_fre_cze_rom_qcu_pol_swe_mol_ses_tig_afr_amh_arw_ind_pan_moo_por_tsn_mly_tha_heb_tml_zul_lda_azi_ita_svk_tur_akn_vie_owc_bam_bem_dyu	-0.74244838083094	-1.78386322266635	0.0777075810795604
422	amh_krd_akn_arw_heb_sod_hau_ben_aze_tur_ven_mao_yor_alb_dut_bsq_afr_amr_zul_cnt_fre_pol_dgb_rus_moo_nor_est_fbf_lda_hun_scr_wly_geo_bul_ita_ger_hin_anl_aeg_bos_fin_xho_bat_glc_mly_jpn_knd_kor_guj_mcd_tsn_rom_sun_spa_tig_jav_mnd_urd_bam_prs_mlt_svk_cze_por_slo_qcu_eng_grk_lit_swt_sid_swe_chh_lat_tag_ctl_ses_ukr_tsw_ind_tha_gam_tml_swa_ewe_azi_pan_mol_uzb_bem_vie_owc_cic_dyu_igb	-0.115049680075846	-0.271458742050961	0.786639890802117
423	gam_lit_moo_spa_anl_amh_wly_svk_tur_azi_zul_ind_tsn_krd_slo_bsq_fre_mlt_yor_cnt_prs_por_lda_nor_bam_ukr_est_swt_xho_fin_bos_aeg_geo_ben_scr_pol_mcd_sod_hau_guj_hun_igb_jav_pan_bat_jpn_knd_kor_ctl_swe_swa_arw_mly_urd_amr_sun_mnd_afr_dyu_hin_owc_ita_rus_mol_ger_qcu_glc_bul_dut_akn_heb_cze_tig_grk_tag_alb_tsw_eng_bem_mao_tha_chh_tml_ewe_fbf_aze_rom_lat_uzb_ses_vie_sid_cic_ven_dgb	0.0465142929276234	0.109529703344438	0.913018360581091
424	amr_ukr_bam_ctl_amh_aeg_gam_krd_uzb_aze_akn_mly_dgb_por_pan_bsq_mcd_chh_tsn_cnt_spa_glc_lda_lit_moo_afr_hun_ven_ses_fin_bul_anl_geo_scr_swe_arw_dut_sid_wly_hin_est_ewe_sun_prs_tag_jpn_knd_kor_alb_guj_dyu_rom_mao_mol_hau_ind_mnd_eng_bem_ben_owc_nor_bos_ger_pol_qcu_fre_svk_lat_igb_tig_urd_mlt_ita_bat_rus_cic_grk_yor_jav_tha_heb_tml_swt_swa_azi_cze_slo_tur_tsw_vie_sod_zul_xho_fbf	-0.362983259448782	-0.861030447576699	0.391435760135237
425	sod_fre_moo_bul_wly_owc_heb_hin_azi_uzb_zul_tag_ewe_alb_spa_bsq_mcd_sid_fbf_mnd_urd_ben_ses_nor_xho_ita_hun_lda_tsn_fin_ukr_amr_geo_eng_lit_swe_slo_aeg_chh_mol_est_igb_sun_cze_mao_jpn_knd_kor_ger_scr_swa_pol_mly_afr_tig_bat_cnt_pan_cic_krd_mlt_dut_bos_arw_glc_qcu_rom_ctl_guj_ven_amh_por_hau_prs_jav_lat_dyu_svk_dgb_ind_tha_anl_tml_bam_swt_tur_grk_rus_aze_yor_vie_gam_tsw_akn_bem	-0.230637329475652	-0.545737631634876	0.586552967056687
426	sod_rus_yor_svk_aeg_gam_anl_eng_uzb_azi_fbf_bat_zul_urd_dut_bsq_slo_tig_tsn_cnt_nor_prs_ses_pol_xho_fre_hun_igb_moo_fin_ita_heb_geo_guj_rom_afr_ben_wly_chh_lat_est_lda_tag_mcd_ind_jpn_tml_kor_alb_krd_dgb_ukr_mao_mol_hau_jav_mnd_ger_ewe_spa_sid_arw_ctl_cze_glc_qcu_pan_scr_por_akn_mlt_hin_owc_swe_mly_grk_swa_bos_dyu_sun_tha_amh_knd_bem_cic_aze_bul_lit_tur_bam_vie_amr_swt_ven_tsw	0.152493762423239	0.358689720420349	0.720640211209265
427	chh_alb_igb_lit_gam_mlt_heb_scr_aze_tur_zul_mly_tsn_arw_ukr_bsq_ben_wly_moo_mnd_rus_por_swa_krd_akn_bul_hun_bem_swt_est_rom_sid_geo_swe_guj_cze_ger_anl_tig_bos_fin_tsw_ind_nor_jav_jpn_knd_kor_ita_mol_cic_glc_bat_prs_amh_tag_cnt_fre_lda_mcd_hau_svk_pol_lat_eng_qcu_grk_slo_hin_ewe_amr_ctl_aeg_urd_sun_dut_fbf_pan_ses_mao_tha_sod_tml_dyu_xho_azi_afr_spa_uzb_dgb_vie_owc_yor_bam_ven	-0.0145323785861182	-0.0342283273062725	0.972768435343248
428	sid_prs_ven_glc_mlt_wly_anl_lat_uzb_azi_swa_mao_fbf_ctl_slo_bsq_swe_chh_dyu_cnt_afr_rom_dgb_guj_zul_dut_est_cic_tsn_hun_mcd_heb_geo_ukr_scr_nor_fre_amr_sod_ben_fin_ewe_jav_hin_sun_jpn_tml_kor_rus_eng_ses_lit_bat_grk_tig_mly_mnd_pol_xho_cze_hau_arw_urd_ger_spa_qcu_svk_pan_bul_swt_gam_bos_owc_krd_tag_alb_bem_mol_igb_ind_tha_amh_knd_tsw_bam_tur_por_ita_aze_lda_vie_aeg_yor_moo_akn	-0.296522347469137	-0.701492894978334	0.484747197671206
429	anl_cze_yor_scr_sid_hau_owc_bos_azi_tur_ewe_mly_igb_svk_rom_bsq_pol_sod_dgb_mnd_nor_ukr_moo_swe_lda_lat_est_ven_swa_hun_spa_wly_geo_mol_rus_prs_bul_tig_amr_ben_fin_zul_bat_ger_mao_jpn_knd_kor_ita_guj_tsn_lit_jav_afr_amh_tag_cnt_alb_akn_glc_mlt_hin_mcd_krd_fre_qcu_urd_por_eng_tsw_gam_ctl_aeg_pan_ind_dut_bem_arw_fbf_sun_tha_chh_tml_dyu_swt_uzb_grk_slo_aze_ses_vie_heb_bam_cic_xho	-0.762396111321596	-1.83301206997922	0.0700001322979069
430	amh_glc_swt_grk_sid_tig_heb_mol_aze_uzb_tsw_mly_swa_scr_alb_bsq_ukr_gam_zul_cnt_hin_ben_tsn_rus_akn_lit_hun_ven_bam_est_prs_hau_geo_swe_ita_guj_por_anl_chh_bul_fin_dyu_jav_ger_bat_jpn_knd_kor_dut_nor_cic_fre_ind_rom_aeg_sun_mnd_bos_ewe_svk_mlt_lat_cze_slo_pan_qcu_urd_mcd_eng_xho_amr_ctl_owc_pol_mao_arw_moo_afr_dgb_tag_tha_sod_tml_bem_yor_azi_spa_krd_tur_lda_vie_wly_igb_ses_fbf	0.18694752245621	0.440419434283999	0.660655333992681
431	sid_nor_fbf_spa_wly_amh_aeg_krd_uzb_aze_moo_jav_swt_urd_svk_bsq_ctl_gam_swa_mnd_guj_bul_bam_pol_cic_ita_hun_xho_tsw_fin_cze_tig_geo_glc_ukr_fre_eng_amr_heb_lit_est_ses_bat_bos_ind_jpn_tml_kor_slo_pan_tsn_dut_mly_swe_anl_tag_cnt_prs_dgb_afr_owc_lat_rus_rom_grk_qcu_ger_alb_hin_bem_mlt_scr_chh_por_mao_ben_akn_arw_igb_sun_tha_hau_knd_zul_lda_azi_mol_mcd_tur_yor_vie_sod_dyu_ewe_ven	-0.509000717929287	-1.21223500145296	0.228493120692123
432	hau_lat_yor_ger_anl_amh_amr_prs_aze_azi_tsw_mly_igb_krd_eng_bsq_grk_sid_xho_mnd_afr_slo_swt_pan_bem_ben_est_moo_ses_fin_mcd_sod_geo_arw_urd_nor_bul_wly_gam_ita_hun_swa_tag_rus_mao_jpn_knd_kor_mol_lit_fbf_swe_bat_spa_chh_ind_cnt_ukr_dyu_dut_heb_scr_pol_fre_rom_qcu_ctl_hin_svk_zul_owc_cze_tig_bos_sun_alb_ewe_glc_ven_jav_tha_aeg_tml_bam_cic_tur_por_guj_uzb_tsn_vie_mlt_akn_lda_dgb	0.0781098910127102	0.183919232570635	0.854477241199609
433	amh_dut_zul_guj_gam_heb_owc_urd_uzb_aze_yor_ind_bam_pan_afr_bsq_pol_chh_swa_mnd_rom_glc_ses_svk_cic_slo_est_moo_igb_hun_ita_wly_geo_bos_ger_arw_fre_mlt_amr_cze_fin_tsw_mly_spa_bat_jpn_knd_kor_por_krd_dyu_alb_jav_bul_sid_tag_cnt_swe_akn_eng_tig_mol_ben_ctl_lat_qcu_scr_grk_hin_ven_anl_nor_sod_lit_sun_prs_fbf_rus_swt_mao_tha_aeg_tml_dgb_bem_azi_mcd_ukr_tur_xho_vie_hau_ewe_lda_tsn	-0.748073794554453	-1.79517820489006	0.0758735961923031
434	tig_ben_bam_lit_amh_aeg_hau_ita_aze_azi_dgb_bat_dyu_pan_alb_bsq_mcd_amr_tsn_cnt_nor_scr_zul_ukr_swa_por_hun_tsw_ven_fin_urd_chh_geo_bos_rom_rus_arw_anl_heb_grk_est_xho_mao_mol_sun_jpn_knd_kor_guj_lat_lda_afr_ind_ger_wly_mly_mnd_spa_ewe_cze_gam_pol_ctl_prs_fre_qcu_eng_svk_slo_ses_sid_swe_owc_dut_tag_hin_bem_glc_yor_jav_tha_mlt_tml_fbf_moo_tur_bul_krd_uzb_akn_vie_sod_igb_swt_cic	-0.865396685196303	-2.08999709438175	0.0393473075837645
435	amr_alb_tsn_bos_heb_mlt_owc_rus_aze_uzb_igb_jav_moo_guj_slo_bsq_cze_gam_xho_mnd_svk_fre_bem_por_swt_nor_hun_ewe_dgb_est_glc_sid_geo_ita_scr_ctl_ger_amh_hau_pol_fin_yor_sun_lit_mao_jpn_tml_kor_hin_krd_fbf_mcd_mly_swe_aeg_ind_cnt_ben_bam_mol_sod_pan_eng_arw_grk_qcu_afr_dut_rom_dyu_anl_lat_tig_ukr_bat_spa_swa_bul_tsw_tag_tha_chh_knd_akn_ven_azi_urd_prs_tur_cic_vie_wly_lda_zul_ses	0.616829654484224	1.45477412975436	0.149098778960919
436	tig_ger_akn_ita_owc_gam_sid_guj_aze_tur_fbf_jav_xho_afr_svk_bsq_bul_mlt_igb_mnd_mol_grk_ewe_glc_moo_fre_fin_swa_yor_est_cze_hau_geo_ben_krd_alb_arw_anl_sod_dut_hun_tsn_tag_pol_bat_jpn_knd_kor_eng_mcd_ses_hin_mly_ukr_amh_ind_cnt_scr_tsw_nor_chh_rus_bos_urd_rom_qcu_por_lit_ctl_lda_aeg_swe_heb_pan_mao_lat_zul_slo_dgb_sun_tha_amr_tml_ven_bam_uzb_prs_spa_azi_dyu_vie_wly_bem_cic_swt	-0.536610380591444	-1.28479019005121	0.202056460662181
437	anl_rom_zul_prs_heb_chh_sid_nor_aze_azi_dgb_mly_igb_ita_scr_bsq_mcd_owc_ewe_cnt_afr_ger_ses_lit_dyu_hin_fin_fbf_bem_est_krd_gam_geo_ctl_mol_cze_fre_sod_amh_ben_hun_bam_tag_urd_sun_jpn_knd_kor_guj_grk_akn_lat_mao_pol_mlt_ind_mnd_bul_tsn_bos_aeg_slo_svk_glc_arw_qcu_rus_swe_spa_swt_wly_dut_amr_eng_bat_alb_moo_ukr_swa_jav_tha_tig_tml_tsw_ven_uzb_por_pan_tur_yor_vie_hau_lda_xho_cic	0.498514583884597	1.17607577652172	0.242566374371172
438	hau_mcd_igb_scr_gam_heb_aeg_lat_azi_aze_bam_ind_cic_eng_krd_bsq_prs_anl_xho_cnt_por_guj_dyu_ctl_ven_bos_fin_akn_yor_hun_cze_amh_geo_ita_spa_ukr_bul_mlt_wly_glc_est_moo_mly_lit_bat_jpn_tml_kor_grk_swe_dgb_slo_mao_afr_owc_tag_mnd_dut_fbf_mol_sod_hin_alb_svk_rom_qcu_fre_urd_pan_bem_amr_ger_tig_nor_sun_pol_lda_rus_tsn_jav_tha_sid_knd_swa_ses_tur_ben_arw_uzb_swt_vie_chh_tsw_zul_ewe	-0.490188778385361	-1.16477957111099	0.247087329878853
439	wly_ben_swa_dut_hau_anl_amh_ctl_uzb_aze_moo_mao_ses_rom_pol_bsq_arw_heb_igb_mnd_guj_lat_zul_krd_xho_slo_hun_bem_fbf_fin_glc_tig_geo_bul_afr_por_alb_sid_gam_nor_est_dgb_ind_cze_sun_jpn_knd_kor_hin_spa_dyu_rus_tag_lit_chh_bat_cnt_mol_cic_eng_owc_mcd_pan_svk_grk_qcu_fre_ita_prs_akn_amr_ukr_aeg_swe_mly_urd_swt_scr_bam_jav_tha_mlt_tml_lda_tsn_azi_ger_bos_tur_tsw_vie_sod_ewe_yor_ven	0.327621652451937	0.771767333758566	0.442208906053197
440	sid_rom_swt_grk_heb_chh_hau_afr_aze_azi_xho_tag_swa_nor_lat_bsq_lit_owc_tsw_mnd_scr_spa_akn_por_bem_slo_est_zul_ven_fin_svk_sod_geo_ger_cze_eng_dut_anl_tig_guj_hun_dyu_mao_ctl_ind_jpn_tml_kor_hin_prs_yor_swe_sun_glc_aeg_bat_cnt_mol_lda_ben_wly_pan_ukr_arw_mcd_qcu_rus_ita_alb_dgb_amh_bos_mlt_pol_jav_fre_tsn_krd_fbf_mly_tha_amr_knd_moo_cic_uzb_bul_urd_tur_ses_vie_gam_igb_ewe_bam	-0.252941495605709	-0.598190820785492	0.55116666520605
441	owc_glc_zul_arw_sod_tig_mlt_pol_azi_tur_xho_mao_cic_ita_svk_bsq_afr_wly_tsw_mnd_urd_rom_ses_slo_moo_ctl_hun_bam_ewe_est_dut_hau_geo_bul_swe_krd_nor_chh_aeg_pan_fin_fbf_ind_ukr_mly_jpn_tml_kor_eng_spa_dgb_bos_jav_prs_amr_bat_cnt_por_akn_grk_heb_hin_cze_alb_lat_qcu_rus_fre_lit_swa_anl_mol_amh_ger_tag_mcd_tsn_scr_bem_sun_tha_sid_knd_yor_lda_uzb_guj_ben_aze_dyu_vie_gam_ven_igb_swt	0.465836093698719	1.0975406442185	0.275238725536039
442	sid_bos_zul_swe_chh_hau_sod_krd_tur_azi_swt_tag_yor_svk_rom_bsq_hin_gam_fbf_mnd_mcd_bul_tsn_guj_cic_fre_est_lda_bam_hun_ukr_wly_geo_dut_cze_afr_mol_owc_heb_nor_fin_swa_ind_slo_mao_jpn_tml_kor_prs_arw_igb_lit_bat_ger_mlt_jav_cnt_glc_tsw_rus_aeg_por_eng_ctl_ben_qcu_grk_urd_lat_bem_anl_ita_amh_pan_sun_scr_moo_alb_ses_mly_tha_tig_knd_xho_dgb_aze_pol_spa_uzb_ven_vie_amr_akn_ewe_dyu	-0.0923814396244311	-0.217907467997952	0.82797862035734
443	tig_dut_zul_rus_gam_anl_mlt_guj_uzb_tur_bem_tag_swt_nor_grk_bsq_arw_owc_ses_mnd_swe_mcd_tsw_pan_ewe_rom_est_moo_bam_fin_cze_chh_geo_krd_svk_bos_por_sid_amh_hin_hun_akn_sun_pol_jav_jpn_tml_kor_urd_ger_swa_ita_mao_prs_hau_bat_cnt_alb_lda_scr_amr_lit_afr_ukr_eng_qcu_ctl_glc_spa_xho_wly_lat_sod_mol_mly_slo_dgb_fre_yor_ind_tha_aeg_knd_fbf_tsn_aze_ben_bul_azi_ven_vie_heb_dyu_igb_cic	-0.211501841017598	-0.499340826577392	0.618718539288639
444	gam_svk_akn_arw_hau_aeg_chh_fre_uzb_azi_cic_sun_xho_afr_ctl_bsq_rus_tig_bam_cnt_ben_spa_fbf_glc_swa_bos_hun_moo_ven_est_pol_heb_geo_ger_nor_guj_alb_sid_amh_lat_fin_yor_mao_dut_mly_jpn_tml_kor_prs_mcd_lda_hin_tag_ita_amr_bat_mnd_lit_bem_ukr_sod_cze_slo_por_bul_qcu_pan_rom_eng_igb_owc_swe_wly_mol_ind_krd_ses_scr_zul_jav_tha_anl_knd_tsn_ewe_tur_grk_urd_aze_dgb_vie_mlt_swt_tsw_dyu	-0.398498586375417	-0.94539333126732	0.34690790931799
445	chh_dut_tsn_eng_amh_wly_mlt_lit_tur_aze_akn_bat_ven_ctl_svk_bsq_nor_owc_igb_mnd_ben_por_zul_ger_bam_rom_fin_dyu_swa_est_lat_sod_geo_rus_swe_bul_alb_amr_heb_afr_hun_swt_jav_glc_mao_jpn_tml_kor_pol_scr_tsw_arw_mly_prs_tig_tag_cnt_bos_bem_guj_aeg_hin_urd_krd_ukr_qcu_ita_cze_mol_ses_anl_pan_hau_slo_ind_fre_xho_grk_lda_sun_tha_sid_knd_dgb_cic_uzb_mcd_spa_azi_ewe_vie_gam_moo_fbf_yor	0.0210771463689767	0.0497172226231735	0.960454353681538
446	sod_rus_yor_urd_hau_chh_tig_swe_aze_tur_swt_tag_tsw_pan_fre_bsq_arw_anl_ven_cnt_scr_ukr_dgb_lat_tsn_afr_fin_xho_bam_hun_pol_amr_geo_cze_krd_bos_prs_amh_heb_ctl_est_akn_jav_svk_sun_jpn_tml_kor_ger_spa_zul_dut_mao_hin_owc_ind_mnd_ben_bem_bul_sid_ita_eng_guj_por_qcu_grk_slo_alb_dyu_wly_lit_aeg_mcd_mly_rom_moo_glc_cic_bat_tha_gam_knd_igb_swa_azi_mol_nor_uzb_ewe_vie_mlt_fbf_lda_ses	-0.143827936599528	-0.339266720331132	0.735173723716178
447	sod_svk_akn_spa_anl_amr_owc_ukr_azi_tur_zul_sun_swa_pan_lat_bsq_bos_mlt_xho_mnd_rom_dut_swt_prs_yor_ben_hun_ewe_igb_fin_glc_hau_geo_por_rus_ger_alb_chh_aeg_mol_est_tsw_jav_nor_bat_jpn_knd_kor_mcd_krd_fbf_lit_tag_fre_sid_ind_cnt_guj_cic_hin_amh_bul_arw_cze_ctl_qcu_afr_eng_ita_lda_gam_grk_heb_pol_mao_swe_ses_slo_dgb_mly_tha_wly_tml_tsn_ven_aze_scr_urd_uzb_bam_vie_tig_dyu_bem_moo	-0.666672529154694	-1.59652955219026	0.113763204600597
448	gam_prs_zul_nor_mlt_amr_hau_scr_tur_uzb_moo_bat_yor_ctl_bos_bsq_svk_tig_tsn_mnd_swe_bul_bam_dut_tsw_arw_hun_fbf_akn_fin_eng_amh_geo_pol_glc_grk_ger_sid_wly_ben_est_ven_sun_fre_tag_jpn_knd_kor_por_cze_xho_afr_mao_rom_heb_ind_cnt_lit_ewe_ukr_owc_lat_urd_mol_spa_qcu_ita_krd_pan_dgb_aeg_mcd_anl_rus_mly_guj_ses_hin_swa_jav_tha_chh_tml_igb_swt_aze_slo_alb_azi_dyu_vie_sod_lda_cic_bem	0.918850012368588	2.20296679660392	0.0300676489135535
449	aeg_eng_zul_slo_gam_anl_sid_mcd_tur_azi_tsn_sun_dgb_grk_urd_bsq_prs_amr_tsw_mnd_nor_spa_moo_fre_swa_cze_est_lda_fbf_hun_bul_amh_geo_ben_krd_hin_alb_tig_mlt_guj_fin_dyu_mao_dut_tag_jpn_knd_kor_lit_pol_yor_glc_bat_ctl_chh_jav_cnt_bos_xho_mol_wly_scr_ita_ukr_afr_qcu_rom_lat_rus_cic_owc_svk_hau_por_ind_ger_ven_pan_igb_mly_tha_sod_tml_ses_akn_uzb_swe_arw_aze_ewe_vie_heb_bam_bem_swt	-0.981204146750831	-2.38546090786625	0.0190855873281535
450	sod_scr_dyu_arw_heb_mlt_owc_mol_aze_azi_lda_bat_yor_ukr_urd_bsq_ger_amh_igb_cnt_ben_fre_ewe_ctl_bam_svk_fin_ses_akn_est_guj_aeg_geo_mcd_hin_bul_por_amr_chh_dut_hun_bem_sun_swe_mao_jpn_knd_kor_lit_spa_tsw_eng_jav_ita_anl_tag_mnd_prs_moo_lat_sid_slo_krd_pol_pan_qcu_rus_glc_grk_cic_gam_nor_hau_rom_mly_cze_zul_afr_fbf_ind_tha_tig_tml_tsn_swa_tur_alb_bos_uzb_dgb_vie_wly_xho_swt_ven	-0.142245803857671	-0.335806664830263	0.737773075006544
451	amr_bul_zul_spa_wly_amh_sid_urd_uzb_tur_xho_jav_swa_lat_eng_bsq_guj_owc_swt_cnt_slo_rom_bam_ukr_igb_grk_est_ven_akn_hun_krd_tig_geo_pan_hin_ita_swe_mlt_sod_afr_fin_fbf_tag_mol_sun_jpn_tml_kor_bos_ben_ewe_rus_mao_alb_chh_mly_mnd_lit_dyu_prs_gam_glc_nor_mcd_arw_qcu_scr_cze_ctl_cic_aeg_dut_heb_ger_ind_por_lda_pol_tsn_bat_tha_anl_knd_dgb_bem_azi_fre_svk_aze_moo_vie_hau_yor_ses_tsw	0.356559297900488	0.841135901023001	0.402429373775513
452	hau_pol_tsn_guj_anl_amh_chh_ger_tur_azi_xho_bat_moo_por_slo_bsq_rus_gam_swa_mnd_lat_hin_akn_bul_lda_alb_hun_bam_bem_est_urd_tig_geo_ben_nor_fre_svk_heb_amr_afr_fin_zul_mao_ctl_mly_jpn_tml_kor_lit_arw_cic_spa_jav_rom_mlt_tag_cnt_grk_ewe_glc_wly_scr_prs_eng_swe_qcu_mol_bos_ukr_fbf_owc_krd_aeg_pan_ind_cze_ses_mcd_swt_sun_tha_sod_knd_igb_dgb_aze_dut_ita_uzb_tsw_vie_sid_dyu_ven_yor	0.242529020513577	0.570630926839235	0.569626058525172
453	aeg_bos_tsn_scr_amh_chh_anl_swe_azi_tur_yor_sun_lda_glc_pol_bsq_fre_hau_dgb_mnd_hin_spa_cic_ukr_akn_ita_est_xho_bam_fin_dut_owc_geo_guj_slo_nor_por_heb_sid_ctl_hun_igb_jav_mcd_mly_jpn_knd_kor_ben_lat_swt_cze_bat_grk_wly_mao_cnt_krd_ewe_svk_tig_alb_rom_mol_lit_qcu_eng_bul_rus_ven_mlt_prs_sod_afr_ind_urd_ses_ger_fbf_tag_tha_amr_tml_bem_zul_uzb_arw_pan_aze_swa_vie_gam_tsw_moo_dyu	-0.809286219264067	-1.95271543593997	0.0538600831664143
454	owc_mol_akn_swe_hau_sid_amr_pan_azi_uzb_ewe_tag_ven_slo_bos_bsq_lit_wly_dgb_mnd_guj_fre_ses_ita_dyu_prs_est_fbf_bam_hun_bul_anl_geo_ukr_nor_arw_grk_amh_tig_ben_fin_zul_jav_ger_sun_jpn_tml_kor_pol_rom_swt_mcd_ind_dut_heb_bat_cnt_lat_lda_krd_mlt_eng_svk_ctl_glc_qcu_urd_hin_scr_swa_chh_alb_gam_cze_mly_afr_tsn_por_yor_mao_tha_sod_knd_bem_igb_aze_rus_spa_tur_tsw_vie_aeg_xho_moo_cic	-0.616091713092883	-1.4738469145634	0.143899743716176
455	tig_dut_moo_cze_aeg_gam_anl_eng_aze_azi_bam_sun_zul_prs_fre_bsq_swe_amr_swa_mnd_glc_rus_xho_hin_akn_svk_fin_ven_lda_est_urd_amh_geo_mol_guj_ctl_scr_owc_chh_por_hun_tsn_jav_krd_bat_jpn_tml_kor_lit_spa_ses_pol_mly_mcd_sod_ind_cnt_bul_swt_slo_heb_grk_nor_ben_lat_qcu_afr_arw_ukr_fbf_wly_alb_hau_rom_tag_pan_igb_ita_bem_mao_tha_sid_knd_yor_dyu_tur_ger_bos_uzb_dgb_vie_mlt_ewe_tsw_cic	-0.139302064340646	-0.328447471983947	0.743311745847944
456	owc_ita_fbf_slo_sid_wly_tig_glc_aze_azi_ven_sun_yor_eng_fre_bsq_cze_hau_tsn_cnt_ger_ctl_swa_bul_xho_swe_est_tsw_lda_hun_por_amh_geo_urd_grk_mol_nor_chh_anl_lit_fin_moo_tag_rus_jav_jpn_knd_kor_ben_bos_bem_arw_ind_mcd_gam_mly_mnd_afr_igb_spa_mlt_rom_prs_pan_scr_qcu_dut_pol_hin_ewe_heb_lat_aeg_guj_bat_krd_dgb_alb_swt_mao_tha_amr_tml_dyu_cic_tur_ukr_svk_uzb_ses_vie_sod_bam_zul_akn	0.274802441621136	0.646526068664793	0.519531108978088
457	anl_urd_yor_por_sid_amr_heb_guj_aze_azi_moo_mao_tsw_afr_spa_bsq_cze_wly_zul_mnd_bos_lit_lda_mol_dgb_pol_est_akn_swa_hun_ger_chh_geo_pan_mcd_ben_prs_hau_mlt_ctl_fin_igb_jav_lat_bat_jpn_tml_kor_slo_ukr_ses_nor_sun_svk_owc_mly_cnt_arw_fbf_krd_sod_glc_alb_swe_rom_qcu_rus_ita_fre_bam_amh_eng_gam_dut_tag_grk_ven_hin_bem_ind_tha_aeg_knd_tsn_swt_tur_bul_scr_uzb_cic_vie_tig_dyu_xho_ewe	-0.595945647947226	-1.41982733791237	0.159001456590176
458	tig_spa_tsw_pol_heb_mlt_amh_nor_azi_aze_bem_bat_zul_ger_bos_bsq_scr_sod_yor_mnd_pan_cze_igb_hin_lda_urd_fin_swa_swt_hun_mcd_gam_geo_por_rus_ukr_lit_hau_owc_alb_est_cic_ind_svk_mly_jpn_tml_kor_dut_eng_bam_ctl_sun_swe_sid_mao_cnt_lat_fbf_fre_anl_glc_bul_rom_mol_qcu_guj_krd_ita_xho_aeg_afr_wly_slo_tag_grk_moo_arw_akn_jav_tha_amr_knd_ven_ses_tur_ben_prs_uzb_dgb_vie_chh_tsn_dyu_ewe	-0.130371592439498	-0.307435056161873	0.759199653989479
459	amr_swe_zul_mcd_heb_anl_aeg_lat_azi_aze_swa_mao_akn_pol_rus_bsq_por_mlt_swt_cnt_guj_urd_cic_afr_lda_slo_hun_igb_yor_fin_fre_wly_geo_ben_alb_bos_rom_gam_chh_ita_est_moo_ind_grk_tag_jpn_tml_kor_hin_scr_tsw_prs_jav_arw_sod_mly_mnd_pan_fbf_ukr_tig_glc_eng_svk_nor_qcu_lit_mol_krd_ses_hau_bul_amh_ctl_bat_ger_ewe_cze_dyu_sun_tha_owc_knd_tsn_xho_uzb_dut_spa_tur_ven_vie_sid_bem_bam_dgb	-0.335812036441594	-0.795269104364899	0.428482021309058
460	anl_spa_tsw_lat_tig_owc_mlt_ukr_uzb_azi_akn_mly_lda_bos_ben_bsq_svk_gam_cic_mnd_hin_slo_moo_pol_dgb_alb_fin_igb_zul_hun_urd_hau_geo_por_grk_eng_ita_aeg_sod_swe_est_swt_mao_fre_bat_jpn_knd_kor_pan_glc_dyu_bul_ind_mol_heb_sun_cnt_ctl_yor_guj_sid_krd_rus_mcd_cze_qcu_rom_scr_nor_fbf_wly_ger_chh_prs_tag_arw_bem_afr_bam_jav_tha_amh_tml_tsn_ses_tur_lit_dut_aze_ewe_vie_amr_swa_xho_ven	-0.624016577671167	-1.49349000806093	0.138694031252101
461	heb_krd_igb_scr_amh_sid_tig_lit_aze_tur_ven_ind_swt_fre_mol_bsq_prs_aeg_dgb_mnd_rom_slo_lda_lat_yor_urd_fin_tsn_ewe_hun_arw_hau_geo_swe_svk_ger_rus_amr_gam_ben_est_moo_bat_ita_jav_jpn_tml_kor_grk_alb_ses_guj_sun_glc_owc_tag_cnt_cze_cic_bul_chh_por_nor_dut_bos_qcu_ukr_afr_spa_bam_sod_mcd_anl_ctl_mly_pan_dyu_pol_fbf_mao_tha_wly_knd_swa_xho_azi_eng_hin_uzb_tsw_vie_mlt_zul_akn_bem	-0.321350026322707	-0.760499359850746	0.448879969388751
462	anl_por_ewe_glc_aeg_chh_amh_bos_azi_uzb_bam_sun_fbf_bul_prs_bsq_fre_sod_dgb_mnd_arw_guj_ven_nor_yor_lat_hun_swt_moo_est_dut_gam_geo_urd_eng_ben_swe_hau_mlt_krd_fin_xho_mly_pol_bat_jpn_tml_kor_ctl_spa_lda_rom_jav_hin_sid_mao_cnt_slo_tsn_pan_owc_cze_scr_alb_lit_qcu_ita_grk_mcd_swa_heb_svk_tig_rus_ind_ger_tsw_ukr_ses_tag_tha_wly_knd_akn_dyu_aze_afr_mol_tur_cic_vie_amr_bem_zul_igb	0.0612117660743978	0.144057712828442	0.885766604252989
463	aeg_mcd_yor_pol_chh_amr_sid_por_tur_uzb_moo_tag_ses_mol_slo_bsq_rus_gam_tsn_cnt_lit_ger_bem_eng_ewe_cze_est_xho_fbf_fin_swe_amh_geo_ukr_spa_svk_bos_anl_hau_pan_hun_bam_bat_nor_jav_jpn_knd_kor_ctl_afr_dyu_bul_mao_lat_tig_ind_mnd_grk_akn_guj_owc_krd_ita_scr_dut_qcu_fre_ben_alb_lda_wly_rom_heb_prs_mly_hin_zul_glc_igb_sun_tha_mlt_tml_ven_cic_aze_urd_arw_azi_dgb_vie_sod_swa_swt_tsw	-0.610743862351034	-1.4596757366542	0.147748941109455
464	tig_ukr_yor_spa_mlt_amh_chh_svk_azi_aze_ses_ind_cic_urd_swe_bsq_ben_heb_dyu_mnd_mcd_ger_ewe_hin_fbf_lit_hun_ven_tsn_fin_rus_amr_geo_afr_prs_grk_guj_owc_sid_fre_est_akn_sun_alb_mao_jpn_knd_kor_slo_cze_swa_bul_mly_lat_sod_tag_cnt_pol_zul_ctl_gam_ita_nor_mol_por_qcu_scr_bos_eng_tsw_aeg_pan_hau_dut_jav_krd_dgb_rom_igb_bat_tha_anl_tml_moo_bem_uzb_glc_arw_tur_bam_vie_wly_lda_xho_swt	0.00827331950623694	0.019475489779817	0.984503512677441
465	sod_lit_xho_hin_amh_tig_heb_guj_azi_uzb_fbf_jav_lda_pol_cze_bsq_grk_owc_tsw_cnt_eng_ctl_cic_nor_dyu_afr_est_ewe_tsn_hun_slo_wly_geo_bos_arw_ita_urd_gam_hau_prs_fin_yor_ind_alb_sun_jpn_knd_kor_lat_svk_swt_rus_mao_ukr_aeg_bat_mnd_ger_ses_dut_amr_spa_bul_pan_por_qcu_rom_fre_mol_dgb_chh_glc_sid_krd_tag_swe_igb_ben_bem_mly_tha_anl_tml_zul_ven_aze_scr_mcd_tur_moo_vie_mlt_akn_bam_swa	-0.692659004478874	-1.65893810802504	0.100497222154684
466	hau_lit_yor_svk_amh_heb_amr_alb_aze_tur_xho_bat_ses_por_scr_bsq_ger_gam_ven_mnd_glc_fre_lda_ctl_zul_bul_hun_swt_ewe_est_urd_sod_geo_prs_ita_pol_eng_owc_sid_cze_fin_cic_sun_rus_jav_jpn_knd_kor_slo_hin_tsw_arw_ind_dut_mlt_mao_cnt_ben_akn_nor_anl_guj_pan_rom_lat_qcu_grk_afr_spa_bem_aeg_krd_chh_mol_mly_swe_igb_bos_moo_tag_tha_tig_tml_swa_tsn_uzb_ukr_mcd_azi_dgb_vie_wly_bam_dyu_fbf	-0.198336445014398	-0.468548010485849	0.640489135274998
467	heb_mol_ses_eng_anl_sod_amr_alb_azi_aze_swa_sun_yor_afr_lat_bsq_por_gam_zul_mnd_swe_svk_dgb_ger_cic_prs_fin_akn_swt_est_krd_tig_geo_pol_ctl_grk_scr_owc_aeg_pan_hun_ven_mao_ukr_mly_jpn_tml_kor_urd_rus_moo_ita_tag_cze_mlt_bat_cnt_lit_dyu_bos_hau_glc_hin_ben_fre_qcu_nor_spa_bul_bem_chh_rom_amh_dut_jav_arw_bam_mcd_xho_ind_tha_wly_knd_fbf_tsn_uzb_guj_slo_tur_lda_vie_sid_igb_tsw_ewe	-0.101491284844262	-0.239146551806462	0.81151817986007
468	owc_hin_ewe_lat_sod_heb_sid_guj_tur_azi_ven_ind_akn_lit_por_bsq_eng_mlt_ses_mnd_spa_mcd_dyu_nor_fbf_svk_fin_lda_bem_hun_ger_gam_geo_pol_ctl_grk_fre_amr_amh_rus_est_tsw_jav_glc_sun_jpn_knd_kor_slo_arw_dgb_afr_mly_dut_hau_mao_cnt_swe_moo_rom_tig_ben_urd_ita_scr_qcu_bos_alb_mol_swt_wly_prs_chh_pan_bat_ukr_zul_bul_igb_tag_tha_anl_tml_bam_xho_uzb_krd_cze_aze_tsn_vie_aeg_cic_swa_yor	-0.650325595546495	-1.55754512816069	0.122737766294232
469	sid_hin_ses_afr_heb_tig_amh_rus_uzb_azi_tsn_tag_bam_arw_spa_bsq_bos_sod_igb_cnt_ctl_lat_akn_pol_dyu_glc_hun_tsw_ven_est_alb_aeg_geo_bul_mcd_ger_cze_amr_mlt_krd_fin_fbf_sun_mol_mly_jpn_knd_kor_guj_prs_cic_urd_jav_ita_chh_ind_mnd_ben_swa_grk_anl_nor_eng_lit_svk_qcu_scr_por_pan_dgb_gam_swe_wly_fre_bat_ukr_moo_dut_swt_mao_tha_owc_tml_ewe_zul_aze_slo_rom_tur_yor_vie_hau_lda_xho_bem	0.00267892630914522	0.00631535460261307	0.99497463687496
470	chh_por_tsw_ctl_anl_owc_aeg_eng_tur_azi_ewe_ind_cic_alb_fre_bsq_hin_gam_dyu_cnt_mol_slo_bem_guj_swt_bul_est_swa_zul_fin_lat_tig_geo_rus_nor_cze_bos_wly_amr_scr_hun_xho_bat_ukr_mao_jpn_knd_kor_ita_lit_igb_mcd_tag_krd_sid_mly_mnd_arw_ses_afr_heb_pan_ger_glc_svk_qcu_grk_rom_dut_dgb_amh_ben_hau_swe_sun_urd_akn_prs_bam_jav_tha_sod_tml_tsn_moo_uzb_spa_pol_aze_ven_vie_mlt_yor_fbf_lda	0.0883255909543101	0.207760571515306	0.835870206630988
471	owc_spa_igb_ben_sid_hau_mlt_nor_uzb_aze_bam_tag_zul_ita_grk_bsq_swe_gam_yor_mnd_bos_afr_ses_hin_akn_rus_est_tsw_ven_fin_krd_tig_geo_mcd_pan_svk_slo_amr_wly_rom_hun_tsn_mao_pol_mly_jpn_tml_kor_lat_bul_moo_glc_jav_dut_amh_bat_cnt_urd_lda_cze_heb_ctl_lit_ger_ukr_qcu_por_scr_prs_dyu_sod_alb_aeg_fre_ind_guj_swa_arw_dgb_sun_tha_anl_knd_swt_bem_azi_mol_eng_tur_ewe_vie_chh_fbf_xho_cic	0.104674324862105	0.246421193857387	0.805899293021029
472	sod_alb_igb_bul_hau_amr_chh_guj_azi_uzb_zul_mao_xho_por_glc_bsq_ita_anl_dyu_cnt_grk_spa_ewe_pol_swa_krd_hun_swt_lda_est_bos_sid_geo_ukr_dut_hin_swe_wly_amh_eng_fin_ses_bat_nor_mly_jpn_knd_kor_lit_arw_bam_cze_sun_scr_gam_jav_mnd_fre_yor_slo_owc_urd_mol_prs_ger_qcu_ben_rus_svk_akn_heb_afr_aeg_pan_ind_ctl_tsw_rom_tsn_tag_tha_tig_tml_cic_dgb_aze_mcd_lat_tur_moo_vie_mlt_bem_fbf_ven	0.0218283013931003	0.0513723973429062	0.959138960156309
473	hau_lit_swt_prs_anl_amr_mlt_ita_uzb_azi_dgb_sun_ses_arw_slo_bsq_glc_gam_zul_mnd_lat_bos_fbf_pol_swa_swe_est_ewe_moo_hun_spa_amh_geo_fre_guj_ger_hin_sod_chh_cze_fin_tsn_mly_svk_bat_jpn_knd_kor_rus_krd_ven_ben_ind_bul_owc_jav_cnt_scr_bem_ctl_wly_mcd_rom_ukr_por_qcu_urd_mol_nor_igb_heb_alb_tig_grk_tag_eng_cic_dut_bam_mao_tha_aeg_tml_lda_dyu_tur_afr_pan_aze_akn_vie_sid_tsw_yor_xho	-0.257086173100572	-0.608215554354776	0.544527084498557
474	aeg_rom_akn_grk_amr_sod_amh_mcd_aze_tur_tsw_mly_dgb_slo_arw_bsq_ctl_hau_moo_cnt_guj_bos_cic_scr_fbf_urd_hun_zul_bam_est_svk_tig_geo_hin_bul_rus_fre_owc_heb_prs_fin_ven_mao_ukr_bat_jpn_knd_kor_glc_afr_swt_nor_sun_dut_anl_ind_mnd_pol_xho_ita_mlt_eng_alb_ben_por_qcu_swe_krd_ger_yor_wly_spa_chh_pan_tag_mol_ewe_lit_bem_jav_tha_gam_tml_lda_igb_azi_cze_lat_uzb_ses_vie_sid_dyu_swa_tsn	-0.0105105503781102	-0.0247341765746568	0.980319989480142
475	sid_ukr_bem_bul_amr_anl_owc_ben_azi_tur_akn_sun_lda_rus_scr_bsq_nor_sod_ven_mnd_grk_mcd_dyu_lit_tsw_hin_est_cic_ses_hun_swe_chh_geo_urd_eng_spa_dut_amh_aeg_ita_fin_xho_mly_ctl_mao_jpn_tml_kor_rom_mol_dgb_afr_bat_por_hau_tag_cnt_fre_swt_pan_heb_arw_alb_ger_lat_qcu_glc_cze_guj_yor_gam_prs_mlt_pol_jav_krd_zul_slo_swa_ind_tha_wly_knd_fbf_igb_aze_svk_bos_uzb_ewe_vie_tig_moo_bam_tsn	0.229363621808792	0.540320985656239	0.590267327241245
476	mlt_mcd_swa_pan_heb_gam_wly_bos_tur_aze_ses_ind_zul_arw_hin_bsq_ctl_aeg_bam_mnd_cze_dut_swt_nor_bem_ger_fin_igb_tsn_est_ben_amh_geo_guj_por_fre_glc_sid_hau_lat_hun_xho_mao_ukr_bat_jpn_tml_kor_eng_slo_yor_bul_mly_ita_chh_sun_cnt_krd_ewe_pol_amr_scr_svk_rom_mol_qcu_alb_grk_rus_fbf_owc_swe_sod_urd_jav_prs_ven_lit_moo_tag_tha_tig_knd_lda_tsw_uzb_afr_spa_azi_dgb_vie_anl_akn_dyu_cic	-0.455159292477229	-1.08139879193799	0.282315939498396
477	aeg_pan_swa_ita_chh_amh_heb_eng_azi_aze_dyu_mly_dgb_lat_slo_bsq_afr_anl_ven_mnd_por_dut_igb_glc_zul_krd_fin_cic_bem_est_swe_tig_geo_pol_fre_nor_ger_sod_wly_svk_hun_xho_jav_ctl_ind_jpn_knd_kor_mol_hin_ewe_prs_tag_ukr_sid_mao_cnt_cze_tsn_rom_hau_urd_rus_alb_grk_qcu_scr_bos_arw_moo_amr_spa_mlt_mcd_bat_lit_tsw_ben_lda_sun_tha_owc_tml_ses_akn_uzb_guj_bul_tur_bam_vie_gam_fbf_yor_swt	-0.371566344533419	-0.880604061478146	0.380802199980571
478	mlt_scr_igb_ctl_amh_anl_owc_bos_aze_tur_swt_mao_tsn_spa_grk_bsq_pol_hau_ses_cnt_krd_guj_ewe_fre_lda_lat_hun_ven_swa_fin_arw_aeg_geo_ita_ben_glc_eng_wly_tig_ger_est_tsw_bat_swe_mly_jpn_knd_kor_slo_bul_bam_por_jav_mol_sid_ind_mnd_ukr_bem_afr_amr_dut_rus_lit_cze_qcu_nor_mcd_prs_cic_gam_svk_heb_rom_tag_hin_xho_urd_dgb_sun_tha_chh_tml_yor_akn_uzb_alb_pan_azi_zul_vie_sod_fbf_dyu_moo	-0.584709169165143	-1.39549206769868	0.166190690862492
479	wly_spa_tsw_fre_sid_hau_heb_mcd_azi_aze_ses_bat_ewe_mol_eng_bsq_cze_amh_yor_mnd_hin_nor_igb_ita_zul_bul_est_moo_fbf_fin_krd_amr_geo_glc_grk_urd_prs_gam_anl_scr_hun_dyu_jav_svk_ind_jpn_tml_kor_por_alb_swt_rom_sun_ben_owc_tag_cnt_lat_bem_bos_mlt_guj_ukr_dut_ger_qcu_pan_pol_lit_ven_sod_swe_aeg_slo_mao_ctl_tsn_afr_cic_mly_tha_tig_knd_bam_akn_uzb_rus_arw_tur_lda_vie_chh_xho_dgb_swa	-0.388207036010135	-0.920724748025352	0.359576359225168
480	owc_svk_fbf_slo_amh_anl_hau_swe_uzb_aze_bam_jav_yor_mcd_ita_bsq_pol_tig_swt_mnd_spa_rom_bem_pan_xho_ukr_est_dyu_ven_hun_urd_sod_geo_nor_alb_scr_fre_heb_mlt_glc_fin_lda_mao_arw_bat_jpn_tml_kor_rus_ger_tsn_krd_tag_afr_amr_mly_cnt_ctl_zul_bul_sid_por_eng_mol_guj_qcu_cze_grk_dut_igb_chh_hin_aeg_prs_sun_bos_dgb_lit_ewe_ind_tha_gam_knd_tsw_ses_tur_lat_ben_azi_cic_vie_wly_akn_swa_moo	0.0204397570157867	0.0481236149353659	0.961720922336743
481	sid_bul_zul_por_tig_aeg_hau_rus_aze_uzb_fbf_mao_bam_mcd_dut_bsq_spa_sod_xho_cnt_lit_grk_moo_slo_akn_lat_hun_tsw_swa_est_krd_wly_geo_nor_mol_ger_scr_anl_owc_pan_fin_cic_sun_ukr_tag_jpn_tml_kor_fre_prs_igb_cze_ind_alb_amh_mly_mnd_ctl_ses_pol_heb_svk_arw_bos_afr_qcu_ben_urd_swe_dgb_gam_eng_chh_hin_jav_rom_tsn_glc_ven_bat_tha_amr_knd_yor_ewe_azi_ita_guj_tur_lda_vie_mlt_swt_bem_dyu	-1.20329471638974	-2.9727000749658	0.00375838307153547
482	sid_lat_ewe_ger_anl_mlt_amh_mol_tur_uzb_moo_ind_akn_ukr_slo_bsq_pol_gam_tsw_cnt_cze_ben_swa_afr_zul_eng_est_cic_dyu_fin_fre_heb_geo_lit_grk_rom_bos_amr_owc_rus_hun_xho_tag_ctl_mly_jpn_knd_kor_nor_glc_ses_swe_mao_krd_sod_jav_mnd_svk_bam_urd_aeg_bul_scr_prs_pan_qcu_guj_arw_spa_tsn_wly_hin_tig_por_bat_mcd_ven_ita_lda_sun_tha_hau_tml_fbf_swt_aze_alb_dut_azi_dgb_vie_chh_bem_igb_yor	0.396727087773845	0.937031633237412	0.351169307762563
483	amh_ger_ven_spa_mlt_hau_owc_bos_tur_aze_cic_jav_zul_glc_fre_bsq_bul_anl_ewe_mnd_nor_guj_tsn_eng_igb_rom_fin_moo_xho_hun_dut_aeg_geo_svk_hin_ctl_krd_wly_chh_afr_est_swt_ind_prs_tag_jpn_knd_kor_urd_swe_swa_lit_sun_por_gam_mao_cnt_ben_bem_ukr_tig_grk_slo_mcd_cze_qcu_arw_rus_ita_dgb_heb_pol_amr_pan_bat_alb_bam_lat_akn_mly_tha_sod_tml_ses_yor_azi_mol_scr_uzb_tsw_vie_sid_fbf_lda_dyu	-0.268709070335423	-0.635264737561847	0.526815745691582
484	hau_pol_tsw_lat_amr_aeg_amh_prs_aze_uzb_ewe_mly_moo_mol_spa_bsq_arw_chh_akn_mnd_cze_eng_bem_lit_igb_por_hun_lda_xho_est_fre_wly_geo_grk_krd_ukr_nor_mlt_sod_ita_fin_swa_bat_urd_ind_jpn_tml_kor_ger_bos_dgb_glc_tag_mcd_heb_jav_cnt_svk_swt_swe_sid_scr_bul_rus_afr_qcu_alb_guj_slo_bam_tig_ctl_anl_pan_mao_hin_dyu_rom_zul_sun_tha_owc_knd_cic_ven_tur_ben_dut_azi_fbf_vie_gam_tsn_yor_ses	0.179593901983766	0.422344489931011	0.673748421226904
485	heb_ctl_swt_urd_sid_aeg_tig_ger_aze_tur_bam_ind_tsn_cze_alb_bsq_pol_owc_fbf_mnd_dut_mol_cic_prs_moo_scr_est_ewe_igb_fin_afr_wly_geo_fre_pan_ukr_bos_amr_gam_rus_hun_yor_jav_ita_mly_jpn_tml_kor_bul_spa_zul_nor_mao_svk_chh_sun_cnt_mcd_tsw_hin_sod_lit_lat_eng_guj_qcu_glc_ben_swe_ven_amh_arw_anl_grk_bat_rom_bem_por_xho_tag_tha_hau_knd_lda_ses_uzb_krd_slo_azi_dgb_vie_mlt_dyu_swa_akn	-0.823769881324011	-1.98994132486342	0.0495340600430849
486	amh_urd_ewe_prs_chh_heb_sod_ctl_aze_azi_yor_jav_swt_cze_hin_bsq_lit_mlt_ven_cnt_lat_ger_akn_bul_igb_alb_hun_xho_fbf_est_por_owc_geo_scr_swe_krd_bos_amr_gam_dut_fin_bem_bat_mol_mly_jpn_knd_kor_spa_nor_lda_ukr_tag_pan_tig_ind_mnd_guj_moo_arw_hau_ita_rom_glc_grk_qcu_pol_eng_svk_zul_anl_fre_aeg_rus_mao_mcd_bam_ben_dyu_sun_tha_sid_tml_cic_dgb_uzb_afr_slo_tur_swa_vie_wly_ses_tsw_tsn	0.435661493897834	1.02780291408532	0.306708352201641
487	aeg_guj_akn_prs_mlt_amr_sod_swe_aze_tur_moo_mao_tsn_scr_fre_bsq_por_hau_swa_mnd_pol_mcd_dyu_ukr_bam_pan_fin_cic_swt_est_bos_owc_geo_afr_slo_ger_cze_tig_gam_ita_hun_zul_bat_ben_sun_jpn_tml_kor_rom_ctl_bem_spa_tag_krd_heb_jav_cnt_hin_tsw_lat_amh_svk_eng_nor_arw_qcu_mol_alb_bul_fbf_sid_dut_chh_lit_mly_glc_xho_rus_lda_ind_tha_wly_knd_yor_igb_uzb_urd_grk_azi_ven_vie_anl_ewe_ses_dgb	-0.00505820305059663	-0.0119140846341499	0.990519681636677
488	amr_por_ewe_rom_tig_mlt_sod_dut_tur_uzb_fbf_tag_bem_rus_fre_bsq_grk_gam_swt_mnd_lat_afr_tsn_mol_zul_lit_hun_cic_ses_est_nor_owc_geo_mcd_ukr_glc_slo_sid_anl_spa_fin_bam_bat_swe_jav_jpn_knd_kor_ita_guj_dyu_pan_sun_krd_hau_ind_cnt_eng_moo_svk_wly_ger_urd_ctl_pol_qcu_bos_alb_arw_akn_amh_cze_heb_bul_mly_ben_ven_hin_xho_mao_tha_chh_tml_lda_tsw_azi_prs_scr_aze_igb_vie_aeg_yor_dgb_swa	-0.332128802104568	-0.786208661293993	0.433743958270356
489	anl_mol_yor_slo_heb_mlt_chh_bul_uzb_tur_bam_mao_akn_guj_rom_bsq_prs_wly_swt_cnt_ctl_arw_dyu_mcd_ven_bos_est_ewe_zul_hun_lit_sid_geo_scr_ukr_spa_eng_owc_hau_cze_fin_lda_sun_pan_ind_jpn_tml_kor_fre_por_xho_svk_jav_nor_sod_tag_mnd_rus_cic_krd_gam_ger_grk_dut_pol_qcu_swe_glc_alb_dgb_amh_afr_tig_lat_mly_ita_igb_urd_fbf_bat_tha_amr_knd_tsn_tsw_azi_hin_ben_aze_ses_vie_aeg_swa_bem_moo	-0.248717693556763	-0.588185791365204	0.557833287653087
490	sid_grk_moo_bul_wly_sod_hau_lat_uzb_aze_ven_bat_fbf_swe_pan_bsq_alb_heb_igb_mnd_scr_pol_lda_slo_tsn_spa_fin_xho_akn_hun_mol_amh_geo_arw_eng_ita_lit_tig_mlt_ukr_est_bam_mao_mcd_tag_jpn_knd_kor_por_urd_swa_nor_ind_svk_chh_mly_cnt_ctl_yor_ger_gam_krd_cze_rus_dut_qcu_glc_ben_guj_dgb_anl_rom_owc_prs_sun_fre_bem_afr_tsw_jav_tha_aeg_tml_cic_dyu_azi_bos_hin_tur_zul_vie_amr_swt_ewe_ses	-0.688259790148289	-1.64966620778381	0.102385004745114
491	aeg_spa_moo_grk_amh_owc_anl_lat_tur_aze_tsn_mao_zul_alb_slo_bsq_bos_chh_bam_cnt_lit_prs_swa_rom_bem_scr_est_ses_dyu_fin_pan_tig_geo_pol_ukr_swe_bul_wly_sid_por_hun_ven_ind_ben_tag_jpn_tml_kor_dut_eng_cic_arw_bat_guj_sod_jav_mnd_hin_yor_urd_heb_ctl_mol_nor_ger_qcu_krd_mcd_fre_ewe_amr_glc_hau_afr_mly_rus_igb_svk_swt_sun_tha_mlt_knd_fbf_dgb_uzb_ita_cze_azi_lda_vie_gam_xho_tsw_akn	0.435437574747093	1.02772344704542	0.306745542358661
492	sod_afr_tsn_grk_wly_heb_sid_swe_aze_uzb_akn_bat_ses_mol_pan_bsq_bos_hau_cic_mnd_fre_cze_swa_ita_ewe_arw_hun_lda_swt_fin_ben_amh_geo_ukr_por_krd_eng_aeg_gam_spa_est_dyu_mly_mcd_jav_jpn_tml_kor_pol_lat_fbf_ctl_tag_urd_amr_mao_cnt_dut_yor_glc_mlt_lit_svk_ger_rom_qcu_slo_hin_alb_bem_chh_guj_owc_nor_ind_scr_xho_bul_igb_sun_tha_tig_knd_ven_moo_tur_rus_prs_azi_dgb_vie_anl_tsw_zul_bam	-0.51485677145886	-1.2264676082787	0.223118966833923
493	wly_bos_ewe_por_sod_gam_hau_lit_tur_aze_tsw_bat_bem_arw_spa_bsq_krd_tig_fbf_mnd_afr_alb_akn_urd_yor_guj_est_bam_ven_fin_rom_sid_geo_pol_grk_svk_fre_chh_aeg_pan_hun_igb_mao_bul_ind_jpn_tml_kor_mcd_nor_cic_prs_mly_hin_heb_jav_cnt_rus_tsn_ita_owc_glc_ctl_mol_ger_qcu_swe_ukr_ben_zul_amr_slo_mlt_eng_tag_dut_swa_cze_dgb_sun_tha_amh_knd_dyu_moo_azi_lat_scr_uzb_xho_vie_anl_ses_lda_swt	0.208870399688977	0.491490247247414	0.624237731328421
494	aeg_glc_cic_rom_sid_owc_mlt_lit_azi_tur_fbf_jav_swa_prs_eng_bsq_swe_tig_swt_mnd_spa_ctl_akn_ukr_yor_por_est_dgb_dyu_hun_rus_heb_geo_hin_krd_fre_pol_chh_hau_grk_fin_xho_ind_mol_mly_jpn_tml_kor_lat_pan_igb_alb_bat_arw_gam_tag_cnt_scr_ewe_svk_sod_dut_nor_ger_bul_qcu_cze_ben_mcd_zul_wly_slo_amr_ita_mao_afr_lda_guj_ven_sun_tha_amh_knd_ses_bem_aze_bos_urd_uzb_tsn_vie_anl_moo_tsw_bam	-0.356882204389413	-0.847114645507151	0.399105939737985
495	mlt_ben_igb_guj_amr_chh_wly_hin_uzb_aze_swt_sun_ven_grk_ctl_bsq_mol_owc_swa_mnd_fre_glc_ses_eng_cic_nor_hun_bem_fbf_fin_pol_hau_geo_lat_rom_cze_por_amh_anl_arw_est_tsn_ind_mcd_jav_jpn_tml_kor_dut_prs_bam_slo_mly_spa_gam_tag_cnt_bos_xho_swe_aeg_ita_krd_bul_lit_qcu_scr_pan_ger_yor_tig_svk_heb_rus_bat_ukr_tsw_urd_moo_mao_tha_sod_knd_zul_dgb_tur_alb_afr_azi_ewe_vie_sid_dyu_akn_lda	0.173596337305808	0.408643725315444	0.683740580728812
496	heb_grk_zul_lat_aeg_tig_mlt_guj_azi_tur_fbf_mly_cic_scr_slo_bsq_spa_anl_akn_mnd_cze_ctl_yor_pan_moo_krd_fin_tsw_xho_hun_alb_amr_geo_dut_glc_pol_rom_chh_sid_mcd_est_dyu_jav_prs_tag_jpn_knd_kor_lit_mol_ven_ita_bat_ukr_sod_ind_cnt_hin_tsn_rus_gam_svk_bul_arw_bos_qcu_eng_swe_fre_lda_hau_nor_owc_ben_mao_por_swt_urd_igb_sun_tha_amh_tml_bem_bam_aze_ger_afr_uzb_dgb_vie_wly_swa_ewe_ses	0.239280563256447	0.564961868361373	0.573460005297561
497	wly_alb_ses_guj_aeg_mlt_heb_por_tur_uzb_igb_sun_bem_eng_scr_bsq_lit_chh_akn_cnt_bos_hin_xho_pol_swa_swe_est_dyu_dgb_fin_svk_amh_geo_afr_ben_arw_rom_anl_sid_mol_hun_ven_bat_prs_mao_jpn_knd_kor_slo_urd_lda_krd_ind_fre_owc_jav_mnd_lat_swt_bul_sod_ctl_rus_glc_dut_qcu_ukr_ita_cze_zul_tig_nor_hau_mcd_mly_ger_ewe_grk_bam_tag_tha_gam_tml_moo_tsw_azi_spa_pan_aze_yor_vie_amr_tsn_cic_fbf	-0.053750687081453	-0.12660208496716	0.899528662554595
498	heb_pol_akn_glc_sid_tig_amr_urd_tur_aze_swt_bat_tsw_rom_mol_bsq_svk_gam_cic_cnt_cze_lit_fbf_arw_ven_prs_hun_yor_xho_fin_por_anl_geo_grk_pan_lat_mcd_owc_amh_ita_est_bem_ind_ukr_sun_jpn_knd_kor_guj_scr_ses_slo_mly_bul_wly_mao_mnd_krd_bam_eng_chh_spa_hin_afr_ctl_qcu_dut_bos_nor_lda_aeg_alb_mlt_rus_tag_ben_swa_ger_dgb_jav_tha_hau_tml_moo_igb_azi_fre_swe_uzb_dyu_vie_sod_ewe_zul_tsn	0.117072001454819	0.276149705723039	0.783045819827825
499	mlt_fre_ses_cze_wly_sod_sid_mcd_uzb_tur_swt_sun_ven_scr_ukr_bsq_lit_anl_akn_cnt_alb_nor_swa_dut_yor_svk_est_xho_igb_hun_arw_amr_geo_afr_bos_ger_grk_chh_gam_mol_fin_dgb_jav_swe_mly_jpn_tml_kor_ita_bul_bem_hin_ind_ctl_amh_bat_mnd_glc_moo_pan_aeg_spa_rom_prs_slo_qcu_krd_rus_eng_dyu_tig_urd_owc_por_mao_pol_tsn_lat_fbf_tag_tha_hau_knd_zul_tsw_azi_guj_ben_aze_cic_vie_heb_lda_ewe_bam	-0.156291955736114	-0.369013959698946	0.712956114384111
500	sid_cze_moo_pan_chh_owc_sod_bul_aze_tur_swa_jav_xho_bos_afr_bsq_nor_aeg_tsn_cnt_urd_rom_dyu_slo_cic_por_est_akn_swt_fin_rus_gam_geo_ukr_lat_scr_alb_hau_anl_dut_hun_ven_mao_glc_ind_jpn_tml_kor_swe_hin_lda_grk_sun_lit_heb_mly_mnd_mol_dgb_fre_tig_eng_guj_arw_mcd_qcu_ctl_prs_krd_igb_mlt_pol_amr_ben_tag_ger_bem_spa_ewe_bat_tha_amh_knd_fbf_bam_uzb_svk_ita_azi_tsw_vie_wly_zul_ses_yor	0.0371310670460976	0.0873428366985032	0.93058679577699
501	sid_guj_ven_svk_amr_anl_mlt_nor_aze_uzb_dgb_bat_zul_scr_cze_bsq_slo_gam_tsn_mnd_bul_spa_fbf_fre_tsw_dut_fin_bem_bam_hun_pol_tig_geo_prs_alb_arw_krd_heb_hau_lat_est_lda_ind_ukr_sun_jpn_knd_kor_ben_eng_swt_grk_mly_mcd_sod_jav_cnt_ger_swa_swe_amh_rom_pan_por_ctl_qcu_ita_glc_rus_akn_wly_afr_owc_hin_mao_bos_xho_mol_yor_tag_tha_chh_tml_igb_cic_tur_lit_urd_azi_ewe_vie_aeg_dyu_moo_ses	-0.690857737341727	-1.65740120942223	0.100808175066813
502	wly_afr_tsn_svk_sod_tig_hau_lat_tur_azi_igb_mly_cic_ctl_mol_bsq_krd_anl_bam_mnd_grk_por_dgb_hin_tsw_alb_hun_xho_ewe_fin_glc_chh_geo_rus_cze_bos_swe_owc_amh_ben_est_yor_ind_ukr_jav_jpn_tml_kor_eng_fre_lda_prs_mao_scr_sid_bat_cnt_rom_dyu_urd_heb_slo_lit_spa_mcd_qcu_bul_ger_nor_ven_mlt_arw_amr_pan_tag_guj_swa_dut_ses_sun_tha_aeg_knd_zul_bem_aze_pol_ita_uzb_akn_vie_gam_moo_fbf_swt	0.665334179637721	1.57792080006148	0.117979375562798
503	tig_spa_bam_grk_mlt_sod_sid_afr_tur_uzb_ewe_mly_fbf_bos_lit_bsq_rus_aeg_ven_mnd_mol_lat_dyu_nor_akn_ukr_fin_xho_igb_est_por_heb_geo_hin_urd_eng_mcd_hau_anl_pol_hun_zul_sun_bul_jav_jpn_knd_kor_svk_rom_swt_guj_mao_scr_amr_tag_cnt_cze_dgb_krd_owc_glc_prs_ben_arw_qcu_pan_ita_slo_cic_amh_ctl_wly_fre_ind_ger_tsn_dut_ses_bat_tha_chh_tml_moo_lda_aze_swe_alb_azi_yor_vie_gam_swa_bem_tsw	-0.415088694858968	-0.985038264767885	0.32716106641537
504	hau_grk_dgb_rus_amh_mlt_anl_slo_aze_uzb_igb_jav_fbf_svk_scr_bsq_dut_aeg_yor_cnt_lat_spa_ven_alb_akn_urd_fin_ewe_moo_hun_glc_owc_geo_pol_krd_rom_nor_amr_gam_guj_est_xho_bat_mol_sun_jpn_knd_kor_bos_arw_ses_ita_mly_pan_chh_ind_mnd_mcd_swt_ben_sid_eng_swe_bul_fre_qcu_prs_ctl_afr_bam_heb_ukr_tig_por_tag_lit_zul_hin_cic_mao_tha_wly_tml_dyu_tsw_azi_ger_cze_tur_tsn_vie_sod_bem_lda_swa	-1.19432812756993	-2.94417679732731	0.00408965044987263
505	amh_mcd_moo_nor_chh_sid_wly_ukr_aze_tur_yor_bat_tsn_urd_lat_bsq_arw_heb_swt_mnd_scr_pan_igb_svk_xho_bul_fin_zul_dgb_hun_guj_hau_geo_rus_slo_dut_afr_amr_owc_glc_est_tsw_ind_eng_jav_jpn_tml_kor_rom_pol_swa_ben_sun_ger_gam_mly_cnt_prs_akn_cze_mlt_alb_grk_ita_swe_qcu_mol_bos_ctl_bem_sod_hin_tig_fre_tag_por_ewe_spa_ven_mao_tha_aeg_knd_lda_ses_azi_krd_lit_uzb_bam_vie_anl_fbf_dyu_cic	-0.63493776103181	-1.51611013148187	0.132883270536669
506	chh_scr_ewe_dut_sod_sid_aeg_lat_aze_tur_swa_bat_cic_swe_rus_bsq_slo_tig_tsn_mnd_afr_mol_akn_nor_lda_glc_fin_bam_dyu_hun_pan_gam_geo_grk_ger_rom_prs_hau_wly_mcd_est_xho_jav_bos_mao_jpn_tml_kor_cze_arw_ven_urd_sun_krd_anl_tag_cnt_pol_zul_svk_amh_bul_ctl_ben_eng_qcu_guj_hin_por_bem_owc_fre_mlt_lit_mly_spa_ses_ukr_dgb_ind_tha_amr_knd_fbf_tsw_uzb_alb_ita_azi_igb_vie_heb_yor_moo_swt	-0.191828239721083	-0.452610852882717	0.651883061214554
507	wly_krd_dgb_pan_sid_sod_amh_slo_aze_tur_swa_mly_yor_pol_rom_bsq_mol_owc_zul_cnt_ben_ctl_bem_ita_xho_dut_est_cic_fbf_hun_rus_amr_geo_grk_arw_nor_bos_chh_tig_cze_fin_ewe_ind_ger_sun_jpn_knd_kor_urd_lat_akn_lit_tag_spa_hau_bat_mnd_eng_dyu_bul_anl_por_guj_svk_fre_qcu_ukr_glc_alb_tsw_gam_mcd_aeg_hin_jav_prs_bam_afr_igb_mao_tha_mlt_tml_moo_ses_azi_scr_swe_uzb_tsn_vie_heb_swt_lda_ven	-0.0830832209750236	-0.196056167797292	0.844993966651143
508	mlt_urd_moo_guj_anl_hau_aeg_bos_aze_azi_bam_ind_tsw_arw_fre_bsq_mol_owc_ses_cnt_spa_prs_tsn_ukr_swa_rom_est_zul_ven_fin_cze_gam_geo_afr_nor_ita_pol_tig_chh_lit_hun_swt_jav_ben_bat_jpn_knd_kor_ger_dut_bem_pan_sun_ctl_wly_tag_mnd_eng_yor_glc_sid_svk_lat_bul_grk_qcu_scr_slo_swe_akn_heb_hin_amr_alb_mao_krd_xho_mcd_cic_mly_tha_amh_tml_ewe_dgb_tur_rus_por_uzb_fbf_vie_sod_lda_dyu_igb	-0.261664739343192	-0.617877004775653	0.53816655764554
509	sod_lat_bam_por_amh_amr_wly_prs_uzb_tur_swt_tag_ewe_rus_mol_bsq_nor_gam_akn_cnt_fre_slo_fbf_swe_cic_urd_est_lda_ven_fin_cze_owc_geo_hin_bos_rom_dut_heb_anl_ger_hun_moo_mao_spa_bat_jpn_tml_kor_ukr_pan_zul_pol_ind_glc_mlt_sun_mnd_eng_yor_afr_aeg_ctl_scr_ben_bul_qcu_alb_svk_krd_dgb_hau_arw_sid_guj_mly_grk_tsn_ita_igb_jav_tha_tig_knd_dyu_bem_azi_mcd_lit_aze_tsw_vie_chh_swa_xho_ses	-0.075083806664131	-0.177018182995037	0.859879058338812
510	aeg_ita_akn_mol_tig_owc_sod_guj_uzb_azi_tsw_jav_swa_pan_ctl_bsq_bul_chh_moo_mnd_arw_slo_igb_rom_dyu_prs_est_bem_swt_hun_lat_amh_geo_lit_ger_scr_nor_wly_gam_cze_fin_fbf_bat_fre_ind_jpn_tml_kor_bos_mcd_ven_swe_mly_glc_mlt_tag_cnt_dut_ses_ben_hau_alb_spa_rus_afr_qcu_grk_krd_ukr_lda_sid_pol_anl_por_mao_urd_dgb_eng_ewe_sun_tha_heb_knd_yor_xho_tur_svk_hin_aze_bam_vie_amr_zul_tsn_cic	-0.0365640148900374	-0.0860872028775325	0.93158216744275
511	amh_ben_cic_pan_sod_heb_mlt_rus_uzb_aze_tsn_jav_ewe_lat_cze_bsq_rom_anl_igb_cnt_alb_ctl_xho_dut_fbf_ita_hun_bem_yor_fin_ger_sid_geo_swe_mcd_slo_urd_gam_chh_pol_est_swa_ind_guj_tag_jpn_knd_kor_bul_prs_zul_eng_sun_grk_owc_mly_mnd_por_swt_afr_aeg_hin_ukr_lit_glc_qcu_nor_spa_fre_dyu_tig_svk_amr_bos_bat_mol_dgb_krd_akn_mao_tha_hau_tml_bam_ven_azi_arw_scr_tur_lda_vie_wly_tsw_moo_ses	0.0691347534155962	0.162744560261007	0.871072664508884
512	tig_pan_akn_rom_aeg_heb_hau_mcd_tur_azi_fbf_mao_ven_lat_rus_bsq_guj_anl_moo_mnd_grk_urd_ewe_ctl_swt_nor_hun_swa_tsw_est_bos_amr_geo_eng_hin_ger_dut_mlt_wly_alb_fin_ses_tag_ita_jav_jpn_knd_kor_slo_ben_tsn_arw_ind_svk_amh_sun_cnt_cze_xho_scr_owc_ukr_glc_afr_pol_qcu_bul_lit_swe_igb_chh_krd_sod_fre_mly_por_cic_mol_dyu_bat_tha_sid_tml_yor_dgb_aze_spa_prs_uzb_lda_vie_gam_bem_bam_zul	-0.439907966874058	-1.04373405176836	0.299313941542468
513	hau_spa_zul_scr_amr_anl_heb_alb_azi_tur_lda_mao_cic_fre_dut_bsq_glc_aeg_bem_mnd_pan_ukr_igb_slo_swa_swe_hun_fbf_moo_est_mol_sid_geo_bos_guj_eng_ben_gam_mlt_por_fin_yor_ind_rom_bat_jpn_tml_kor_grk_ita_swt_hin_sun_ger_sod_jav_cnt_nor_akn_krd_wly_cze_afr_prs_mcd_qcu_arw_ctl_svk_tsw_owc_rus_chh_lit_mly_bul_ewe_lat_dgb_tag_tha_tig_knd_ses_tsn_aze_pol_urd_uzb_ven_vie_amh_bam_xho_dyu	-0.639775276761408	-1.52901043310382	0.129656165575537
514	hau_pan_xho_rom_sod_anl_mlt_por_aze_azi_igb_sun_swt_hin_fre_bsq_cze_amr_yor_mnd_alb_bos_ses_pol_dgb_ctl_fin_tsn_akn_est_eng_heb_geo_grk_arw_guj_afr_amh_tig_swe_hun_ven_mao_ita_jav_jpn_knd_kor_ger_ben_bam_spa_ind_prs_aeg_tag_cnt_scr_tsw_bul_gam_krd_lit_rus_ukr_qcu_urd_slo_nor_cic_wly_svk_sid_mol_mly_lat_lda_dut_moo_bat_tha_owc_tml_swa_dyu_uzb_mcd_glc_tur_bem_vie_chh_ewe_fbf_zul	0.0196060714118571	0.0461204371589561	0.963313148275934
515	wly_ita_igb_mol_tig_aeg_gam_krd_azi_uzb_xho_bat_tsn_ukr_glc_bsq_guj_anl_bem_mnd_ben_pol_ewe_swe_bam_spa_fin_fbf_dyu_est_slo_sid_geo_bul_lat_scr_nor_hau_heb_prs_hun_zul_mly_eng_sun_jpn_tml_kor_svk_cze_yor_dut_jav_grk_owc_mao_cnt_afr_ses_rom_chh_pan_ctl_ger_urd_qcu_por_lit_mcd_cic_mlt_fre_amr_hin_ind_bos_swt_rus_tsw_tag_tha_amh_knd_ven_akn_aze_alb_arw_tur_dgb_vie_sod_swa_lda_moo	-0.535825784008571	-1.27581339551318	0.20519884645503
516	mlt_rus_ven_afr_aeg_sod_tig_ger_uzb_tur_igb_ind_dgb_mol_arw_bsq_ctl_chh_akn_cnt_bul_bos_dyu_pan_yor_ben_hun_lda_xho_fin_lat_amr_geo_urd_fre_prs_dut_anl_gam_svk_est_tsw_bat_alb_mly_jpn_knd_kor_mcd_ukr_tsn_glc_jav_grk_wly_sun_mnd_slo_bam_nor_amh_swe_por_spa_guj_qcu_lit_eng_scr_cic_owc_ita_sid_cze_mao_hin_zul_pol_moo_tag_tha_heb_tml_bem_swa_aze_krd_rom_azi_fbf_vie_hau_ewe_ses_swt	-0.220964829362911	-0.522041663761966	0.6028825363537
517	tig_ger_bam_ita_amr_aeg_mlt_bul_azi_tur_swa_jav_tsn_mol_spa_bsq_nor_chh_swt_cnt_pan_bos_moo_grk_bem_fre_est_igb_akn_fin_lit_gam_geo_alb_mcd_slo_lat_wly_amh_pol_hun_lda_mly_afr_tag_jpn_knd_kor_glc_eng_ses_scr_bat_cze_anl_mao_mnd_ukr_dyu_guj_owc_arw_prs_svk_dut_qcu_rom_krd_swe_xho_sid_urd_heb_rus_ind_por_dgb_ctl_ewe_sun_tha_hau_tml_zul_ven_uzb_ben_hin_aze_fbf_vie_sod_yor_cic_tsw	-0.0524211652735606	-0.123716503002859	0.90180673759336
518	amr_hin_akn_nor_anl_tig_owc_arw_azi_tur_swt_sun_xho_ger_pan_bsq_slo_mlt_swa_mnd_cze_ctl_cic_dut_bam_mcd_hun_moo_igb_est_scr_hau_geo_prs_bul_guj_mol_gam_aeg_fre_fin_dgb_mao_grk_jav_jpn_tml_kor_rus_por_zul_alb_bat_swe_amh_mly_cnt_rom_dyu_afr_sod_eng_urd_ukr_pol_qcu_svk_glc_krd_ven_chh_lat_wly_ben_ind_ita_tsw_spa_ewe_tag_tha_sid_knd_yor_ses_aze_lit_bos_uzb_lda_vie_heb_bem_fbf_tsn	-0.487442617259661	-1.15941280501024	0.249256099433358
519	sod_ger_xho_swe_sid_aeg_wly_hin_uzb_aze_igb_mao_moo_slo_prs_bsq_afr_amr_dgb_mnd_ben_lit_fbf_pol_akn_eng_est_bam_swa_fin_cze_heb_geo_pan_rus_ita_arw_chh_tig_nor_hun_dyu_mly_mol_jav_jpn_tml_kor_por_bul_ven_glc_bat_ukr_gam_tag_cnt_fre_tsn_ctl_mlt_lat_dut_krd_alb_qcu_rom_bos_svk_ses_anl_mcd_hau_guj_ind_grk_cic_urd_swt_sun_tha_owc_knd_bem_tsw_tur_scr_spa_azi_zul_vie_amh_ewe_yor_lda	0.0531370112355075	0.125172615872488	0.900657078942154
520	tig_mol_swa_rom_chh_mlt_amr_ukr_aze_uzb_fbf_mao_ewe_ben_swe_bsq_eng_anl_xho_cnt_rus_pol_bem_ita_dyu_hin_hun_swt_akn_est_por_sod_geo_lat_krd_mcd_prs_owc_aeg_lit_fin_yor_sun_pan_tag_jpn_tml_kor_ctl_alb_zul_dut_ind_svk_gam_mly_mnd_arw_ses_glc_wly_afr_cze_ger_nor_qcu_urd_fre_bul_tsw_hau_grk_sid_slo_bat_guj_lda_scr_igb_jav_tha_heb_knd_tsn_moo_azi_spa_bos_tur_ven_vie_amh_bam_cic_dgb	-1.18646402972307	-2.92435907932115	0.00433544539092848
521	heb_bos_moo_eng_chh_owc_amh_arw_aze_uzb_akn_sun_lda_glc_afr_bsq_ger_sid_swa_mnd_ita_rus_ses_lit_tsw_cze_hun_zul_ven_fin_rom_hau_geo_dut_prs_ben_nor_anl_tig_bul_est_xho_mly_guj_jav_jpn_knd_kor_fre_swe_yor_pol_mao_spa_gam_tag_cnt_mcd_cic_hin_aeg_urd_svk_pan_mol_qcu_por_alb_scr_dgb_wly_slo_sod_krd_ind_ctl_ewe_ukr_fbf_bat_tha_mlt_tml_igb_swt_tur_grk_lat_azi_tsn_vie_amr_bem_dyu_bam	-0.159649607091657	-0.376991389075892	0.707038854462478
522	tig_por_dyu_glc_sod_hau_aeg_ctl_tur_azi_bam_bat_tsw_scr_bul_bsq_nor_amh_xho_cnt_arw_mol_ewe_mcd_zul_prs_est_dgb_swt_fin_fre_gam_geo_lat_ita_eng_grk_heb_mlt_ben_hun_lda_sun_urd_tag_jpn_tml_kor_rus_dut_akn_lit_mly_ukr_amr_mao_mnd_hin_tsn_bos_anl_pan_rom_ger_pol_qcu_krd_cze_slo_yor_owc_afr_wly_svk_jav_guj_ven_swe_cic_ind_tha_sid_knd_ses_bem_aze_alb_spa_uzb_fbf_vie_chh_swa_moo_igb	0.0884210600433563	0.208203084907148	0.83552569234866
523	gam_swe_swt_alb_amh_hau_heb_slo_aze_azi_xho_ind_ewe_scr_ctl_bsq_bos_amr_tsn_cnt_prs_bul_swa_arw_tsw_cze_est_ven_yor_hun_rus_anl_geo_pan_ger_por_nor_mlt_aeg_ukr_fin_fbf_mao_hin_mly_jpn_knd_kor_ben_fre_bam_grk_sun_mcd_sid_jav_mnd_urd_ses_lit_wly_mol_pol_rom_glc_qcu_dut_afr_guj_cic_chh_lat_sod_spa_bat_krd_lda_ita_zul_tag_tha_owc_tml_moo_dyu_tur_eng_svk_uzb_igb_vie_tig_akn_bem_dgb	-0.656373959799557	-1.56970624016966	0.119879749648353
524	amr_mol_dgb_nor_aeg_chh_sid_eng_tur_azi_bam_ind_akn_grk_spa_bsq_swe_owc_fbf_cnt_lat_rom_zul_rus_bem_glc_est_tsw_tsn_fin_arw_hau_geo_lit_svk_fre_alb_tig_mlt_krd_hun_cic_sun_por_tag_jpn_tml_kor_pan_bos_ses_mcd_bat_prs_anl_jav_mnd_bul_swa_ger_wly_hin_slo_scr_guj_qcu_afr_urd_ctl_lda_heb_ukr_sod_ita_mao_dut_moo_cze_swt_mly_tha_amh_knd_ven_dyu_aze_ben_pol_uzb_yor_vie_gam_ewe_igb_xho	0.171670722726965	0.403713843806393	0.68734994228386
525	hau_bos_xho_afr_chh_sid_wly_slo_azi_tur_swa_mly_bam_rus_rom_bsq_svk_anl_swt_cnt_mol_por_dyu_ita_bem_cze_hun_tsn_yor_est_urd_amh_geo_fre_pan_spa_ctl_sod_mlt_mcd_fin_igb_ind_scr_bat_jpn_knd_kor_guj_lit_ewe_swe_tag_ukr_tig_jav_mnd_dut_akn_hin_aeg_arw_eng_glc_lat_qcu_ger_pol_nor_fbf_amr_prs_owc_alb_mao_bul_tsw_ben_ven_sun_tha_gam_tml_moo_dgb_aze_krd_grk_uzb_zul_vie_heb_cic_ses_lda	-0.364850269843895	-0.865658508373143	0.388905124306656
526	sid_spa_fbf_grk_chh_aeg_owc_dut_aze_uzb_ses_jav_moo_guj_pol_bsq_scr_anl_yor_mnd_hin_alb_ven_nor_bam_krd_fin_xho_dyu_hun_afr_sod_geo_cze_prs_urd_por_heb_tig_rom_est_tsn_ind_fre_bat_jpn_tml_kor_ukr_pan_ewe_glc_tag_slo_gam_mao_cnt_bos_tsw_svk_wly_ben_eng_lat_bul_qcu_mcd_swe_mol_akn_amr_arw_amh_ger_sun_ita_swt_ctl_dgb_mly_tha_hau_knd_lda_cic_tur_rus_lit_azi_bem_vie_mlt_swa_igb_zul	-1.09991223629122	-2.69289337603693	0.00840241421896254
527	aeg_glc_tsw_krd_heb_amr_sod_slo_uzb_tur_dyu_mly_fbf_bul_ctl_bsq_ben_sid_akn_mnd_fre_spa_yor_afr_swa_pol_est_ewe_swt_fin_cze_mlt_geo_hin_dut_guj_rus_gam_amh_prs_hun_igb_sun_swe_mao_jpn_tml_kor_grk_ita_lda_mol_jav_eng_wly_tag_cnt_mcd_zul_pan_chh_alb_ukr_nor_por_qcu_rom_scr_lit_dgb_hau_arw_anl_ger_ind_svk_cic_lat_ven_bat_tha_tig_knd_bam_ses_aze_urd_bos_azi_xho_vie_owc_tsn_moo_bem	0.202623685399503	0.476396845048385	0.634909053050974
528	sod_spa_akn_eng_sid_tig_chh_cze_uzb_azi_cic_mly_yor_alb_ukr_bsq_ger_aeg_swt_mnd_rus_mol_zul_glc_moo_urd_hun_bam_ewe_fin_svk_anl_geo_grk_hin_arw_pol_hau_owc_rom_est_fbf_jav_mcd_tag_jpn_knd_kor_prs_lat_dgb_bul_bat_slo_mlt_sun_cnt_pan_lda_lit_amh_swe_krd_guj_nor_qcu_afr_por_ben_xho_heb_fre_gam_bos_ind_ctl_swa_dut_ven_mao_tha_wly_tml_dyu_tsw_tur_ita_scr_aze_igb_vie_amr_ses_tsn_bem	-0.528261990128449	-1.25988717558656	0.2108625065356
529	tig_fre_tsw_scr_hau_anl_amr_pol_tur_azi_bem_bat_ewe_lit_dut_bsq_ita_sid_yor_cnt_bul_eng_bam_mcd_zul_ger_fin_moo_fbf_est_hin_gam_geo_rom_nor_spa_afr_mlt_owc_bos_hun_akn_jav_pan_sun_jpn_knd_kor_cze_prs_lda_ben_tag_slo_wly_mao_mnd_alb_igb_grk_amh_guj_krd_por_svk_qcu_arw_ukr_swe_ven_chh_lat_sod_urd_ind_mol_xho_rus_ses_mly_tha_aeg_tml_dgb_tsn_aze_ctl_glc_uzb_cic_vie_heb_dyu_swt_swa	-0.45300825072732	-1.07573655735475	0.28482793519869
530	hau_dut_dyu_pol_owc_sid_heb_cze_aze_tur_dgb_bat_swa_guj_ger_bsq_ctl_tig_cic_cnt_bul_bos_bam_slo_ven_urd_hun_yor_ewe_fin_arw_gam_geo_alb_spa_mol_lat_mlt_wly_swe_est_lda_tag_svk_jav_jpn_knd_kor_grk_krd_zul_glc_mly_ukr_amr_mao_mnd_fre_akn_afr_anl_ita_ben_prs_rom_qcu_pan_por_eng_swt_aeg_nor_sod_hin_sun_rus_fbf_mcd_ses_ind_tha_chh_tml_tsn_igb_azi_lit_scr_uzb_bem_vie_amh_moo_xho_tsw	0.399786402988042	0.943513070301357	0.347863226018453
531	sid_spa_tsn_guj_heb_chh_owc_por_uzb_azi_swt_tag_fbf_ita_mcd_bsq_glc_mlt_tsw_mnd_hin_fre_bam_slo_xho_rus_fin_lda_moo_hun_bul_amh_geo_cze_arw_rom_ukr_amr_gam_eng_est_yor_mly_svk_jav_jpn_tml_kor_krd_ben_ses_urd_sun_prs_anl_ind_cnt_alb_dgb_scr_sod_ger_grk_ctl_nor_qcu_pol_pan_dut_ewe_wly_swe_tig_mol_mao_lit_akn_lat_cic_bat_tha_aeg_knd_zul_dyu_aze_bos_afr_tur_bem_vie_hau_swa_ven_igb	0.493240684055626	1.16372890173276	0.247510856336314
532	aeg_eng_zul_cze_amr_mlt_owc_nor_azi_tur_bem_sun_tsw_rus_lit_bsq_svk_chh_yor_cnt_alb_ita_igb_arw_dgb_lat_fin_bam_tsn_hun_spa_gam_geo_ben_pan_bos_fre_amh_sod_mcd_est_ven_ind_slo_tag_jpn_tml_kor_ger_hin_dyu_scr_mly_mol_tig_bat_mnd_pol_moo_dut_wly_ukr_urd_por_grk_qcu_guj_swe_ctl_swa_heb_glc_sid_afr_jav_krd_fbf_rom_ewe_mao_tha_anl_knd_swt_xho_aze_prs_bul_uzb_cic_vie_hau_ses_lda_akn	-0.439643318695531	-1.04283360825189	0.299728630854899
533	heb_ita_dgb_lat_mlt_sid_chh_guj_tur_uzb_dyu_sun_swt_ctl_ben_bsq_ukr_owc_fbf_cnt_afr_nor_ven_svk_tsn_prs_hun_ses_swa_fin_bos_amh_geo_urd_slo_eng_spa_anl_hau_dut_est_moo_ind_alb_bat_jpn_tml_kor_glc_cze_cic_swe_tag_ger_amr_jav_mnd_scr_bam_pan_wly_hin_bul_pol_krd_qcu_por_arw_mcd_lda_tig_rus_gam_rom_mao_fre_xho_grk_tsw_mly_tha_aeg_knd_igb_yor_azi_lit_mol_aze_ewe_vie_sod_akn_bem_zul	-0.388204773518493	-0.920029928404093	0.359937406619645
534	hau_krd_lda_glc_amr_mlt_sod_dut_azi_uzb_tsw_ind_dyu_ger_rus_bsq_mcd_tig_xho_cnt_swe_pan_akn_lat_bem_lit_fin_moo_ses_hun_svk_wly_geo_scr_ctl_arw_guj_owc_chh_cze_est_bam_sun_grk_jav_jpn_tml_kor_fre_afr_dgb_bul_mly_bos_aeg_mao_mnd_por_zul_ukr_gam_rom_prs_pol_ita_qcu_hin_mol_ben_fbf_sid_alb_heb_eng_bat_slo_igb_spa_cic_tag_tha_anl_knd_tsn_ven_aze_urd_nor_tur_ewe_vie_amh_swa_yor_swt	0.279909724861221	0.659135714682285	0.51143741323737
535	heb_alb_moo_lit_tig_amr_chh_spa_aze_tur_dgb_jav_bam_glc_rom_bsq_pol_mlt_lda_cnt_lat_pan_ven_rus_akn_mcd_fin_fbf_igb_est_cze_anl_geo_urd_grk_bos_dut_wly_sod_svk_hun_swt_sun_guj_bat_jpn_knd_kor_fre_bul_xho_prs_tag_ukr_sid_mao_mnd_krd_bem_eng_hau_ger_swe_ctl_scr_qcu_nor_ben_afr_dyu_owc_por_gam_ita_ind_slo_tsn_hin_ses_mly_tha_amh_tml_yor_swa_azi_arw_mol_uzb_ewe_vie_aeg_tsw_cic_zul	-0.895287591508531	-2.16953784768592	0.0325909957633702
536	amr_bos_lda_alb_aeg_owc_sod_prs_azi_tur_bam_sun_swa_glc_nor_bsq_arw_chh_cic_mnd_pol_krd_akn_spa_swt_ita_est_bem_fbf_hun_pan_anl_geo_svk_ukr_hin_eng_amh_mlt_ben_fin_tsw_tag_guj_mly_jpn_tml_kor_mol_rus_zul_por_jav_cze_hau_bat_cnt_slo_moo_swe_wly_fre_rom_urd_ger_qcu_mcd_dut_scr_tsn_tig_afr_sid_lit_ind_bul_xho_lat_yor_mao_tha_gam_knd_dgb_ses_aze_ctl_grk_uzb_dyu_vie_heb_ven_ewe_igb	-0.292382113820069	-0.692884864962134	0.49010848826802
537	anl_grk_ewe_spa_wly_owc_heb_bos_azi_uzb_lda_sun_moo_mcd_svk_bsq_urd_sod_ven_mnd_rom_nor_swt_lit_dgb_pol_est_tsw_fbf_hun_alb_amr_geo_bul_pan_mol_ita_aeg_sid_ctl_fin_ses_jav_scr_ind_jpn_knd_kor_ukr_slo_yor_fre_mly_hin_mlt_bat_cnt_rus_cic_guj_hau_swe_ger_ben_arw_qcu_prs_lat_dut_akn_chh_eng_tig_cze_tag_glc_bem_por_zul_mao_tha_gam_tml_bam_xho_tur_krd_afr_aze_dyu_vie_amh_swa_tsn_igb	-0.847111561347864	-2.04595859122342	0.0435840606680904
538	wly_pol_tsw_ukr_amh_gam_anl_prs_azi_aze_swt_bat_swa_bos_dut_bsq_cze_aeg_bam_mnd_nor_krd_zul_fre_akn_svk_hun_lda_fbf_fin_alb_heb_geo_por_scr_lit_pan_hau_chh_bul_est_igb_jav_grk_mly_jpn_knd_kor_eng_lat_bem_urd_mao_ger_tig_tag_cnt_afr_dyu_slo_sod_spa_ben_glc_hin_qcu_arw_mol_guj_ewe_owc_mcd_amr_rom_ind_ita_cic_rus_yor_sun_tha_mlt_tml_moo_ses_uzb_swe_ctl_tur_xho_vie_sid_ven_dgb_tsn	-0.598434414720234	-1.42737156177966	0.15682196460937
539	hau_scr_tsn_ben_amh_aeg_tig_ctl_uzb_aze_moo_mly_ses_rus_lit_bsq_mol_sod_bem_mnd_eng_urd_xho_guj_swa_spa_fin_akn_tsw_hun_swe_amr_geo_ita_nor_ger_bos_anl_heb_glc_est_lda_ind_krd_sun_jpn_tml_kor_alb_mcd_igb_rom_jav_lat_mlt_mao_cnt_ukr_bam_bul_gam_prs_cze_svk_hin_qcu_fre_dut_afr_dgb_chh_arw_owc_por_tag_pol_dyu_slo_swt_bat_tha_wly_knd_cic_ven_azi_pan_grk_tur_zul_vie_sid_yor_fbf_ewe	-0.966433352860697	-2.36046736683021	0.0203408201454779
540	mlt_grk_ven_guj_heb_wly_amr_por_uzb_tur_cic_mly_dyu_fre_mcd_bsq_svk_hau_bem_cnt_scr_mol_swt_bul_moo_nor_est_tsw_zul_hun_krd_chh_geo_swe_slo_arw_rom_aeg_tig_ctl_fin_igb_bat_pol_jav_jpn_knd_kor_eng_prs_akn_urd_ind_alb_amh_mao_mnd_hin_bam_ben_gam_lat_lit_ger_cze_qcu_rus_pan_glc_lda_sod_bos_anl_dut_sun_ita_ses_afr_tsn_tag_tha_owc_tml_yor_xho_aze_ukr_spa_azi_dgb_vie_sid_swa_fbf_ewe	-0.5689183050174	-1.35626369130398	0.178298954738748
541	chh_guj_ses_pol_heb_tig_wly_alb_aze_uzb_bem_sun_dgb_lit_nor_bsq_mcd_sod_bam_mnd_pan_urd_fbf_grk_moo_rom_fin_yor_ven_hun_fre_aeg_geo_bos_arw_hin_ben_sid_gam_ger_est_akn_tag_dut_bat_jpn_tml_kor_ita_glc_dyu_swe_mly_lat_anl_ind_cnt_afr_xho_mol_owc_spa_por_svk_rus_qcu_slo_ukr_scr_tsw_amr_eng_amh_prs_mao_ctl_cic_cze_swa_jav_tha_hau_knd_tsn_lda_azi_krd_bul_tur_swt_vie_mlt_ewe_zul_igb	0.353391693888555	0.832652570637818	0.407173880453753
542	chh_dut_bam_arw_sid_gam_anl_afr_azi_aze_zul_sun_cic_ben_swe_bsq_glc_mlt_moo_mnd_por_mol_fbf_hin_ven_lit_est_ses_lda_hun_cze_aeg_geo_fre_krd_bul_guj_tig_sod_eng_fin_swt_mly_spa_bat_jpn_knd_kor_slo_pan_bem_mcd_ind_urd_owc_jav_cnt_prs_akn_lat_amr_ctl_ger_rom_bos_qcu_nor_svk_pol_yor_wly_rus_heb_alb_mao_ukr_dgb_scr_tsn_tag_tha_amh_tml_igb_ewe_uzb_grk_ita_tur_swa_vie_hau_xho_dyu_tsw	-0.293271709811016	-0.69372748818113	0.489582254761943
543	amr_eng_ven_hin_tig_mlt_sid_prs_azi_uzb_zul_sun_yor_scr_alb_bsq_pol_aeg_ses_mnd_bos_grk_swa_lat_fbf_ger_est_akn_cic_hun_glc_chh_geo_ctl_ukr_svk_por_anl_owc_rom_fin_xho_ind_cze_mly_jpn_tml_kor_pan_mol_ewe_fre_bat_afr_sod_tag_cnt_arw_moo_rus_amh_slo_bul_dut_swe_qcu_mcd_krd_lit_tsw_hau_guj_heb_nor_jav_ita_dgb_urd_bem_mao_tha_wly_knd_tsn_swt_aze_ben_spa_tur_lda_vie_gam_dyu_igb_bam	-0.0334026416143222	-0.0786447525616185	0.937484159454234
544	sod_ita_igb_por_anl_amh_mlt_pol_aze_azi_dyu_tag_yor_grk_mcd_bsq_nor_gam_swa_mnd_guj_bos_moo_rom_ven_ukr_hun_ses_ewe_fin_slo_aeg_geo_cze_afr_ctl_ger_heb_hau_fre_est_swt_mao_krd_bat_jpn_knd_kor_hin_prs_fbf_rus_jav_scr_amr_mly_cnt_mol_tsn_arw_sid_pan_svk_ben_lit_qcu_dut_spa_eng_akn_chh_swe_owc_alb_sun_urd_dgb_glc_xho_ind_tha_wly_tml_bam_cic_uzb_bul_lat_tur_tsw_vie_tig_bem_zul_lda	-0.0148320425398753	-0.0349185400477873	0.972219535332886
545	chh_hin_fbf_prs_sid_owc_anl_eng_tur_uzb_lda_mao_dgb_lit_dut_bsq_pol_heb_ven_cnt_mcd_fre_zul_ita_cic_spa_hun_yor_tsn_fin_nor_aeg_geo_guj_afr_bos_slo_amr_mlt_ctl_est_ses_mly_ukr_ind_jpn_knd_kor_mol_rom_ewe_arw_jav_pan_gam_tag_mnd_scr_swt_krd_hau_bul_ben_rus_lat_qcu_glc_cze_grk_moo_wly_por_sod_swe_sun_urd_xho_ger_akn_bat_tha_tig_tml_swa_tsw_aze_svk_alb_azi_igb_vie_amh_bam_dyu_bem	-1.22959370546407	-3.0483895989041	0.00299571160478867
546	sod_hin_dyu_eng_aeg_sid_tig_rom_aze_uzb_yor_jav_swa_guj_dut_bsq_afr_hau_fbf_mnd_alb_pol_zul_por_akn_grk_fin_bem_tsw_est_cze_heb_geo_swe_ita_mcd_lat_wly_owc_prs_hun_moo_tag_ukr_bat_jpn_tml_kor_pan_rus_tsn_slo_sun_svk_anl_mly_cnt_bul_dgb_krd_amr_glc_urd_nor_bos_qcu_ben_ger_ctl_cic_amh_arw_chh_spa_ind_lit_swt_scr_ses_mao_tha_mlt_knd_bam_ven_azi_fre_mol_tur_lda_vie_gam_igb_xho_ewe	0.204065299342173	0.479976376154739	0.632371162662158
547	anl_swe_yor_guj_aeg_heb_mlt_slo_tur_aze_fbf_bat_bam_hin_pol_bsq_rus_tig_ewe_mnd_afr_ita_swa_ger_xho_krd_hun_bem_lda_fin_pan_gam_geo_grk_lat_cze_ctl_sid_hau_bul_est_akn_tag_lit_sun_jpn_knd_kor_dut_arw_ven_svk_mao_glc_amr_mly_cnt_eng_swt_alb_wly_scr_por_bos_spa_qcu_prs_mol_mcd_dyu_amh_urd_sod_rom_ind_fre_moo_ukr_ses_jav_tha_owc_tml_tsn_tsw_uzb_ben_nor_azi_cic_vie_chh_zul_dgb_igb	-0.00922737884787161	-0.0217074721224563	0.982727810092337
548	wly_spa_bam_pan_amr_gam_sid_cze_azi_aze_swt_jav_igb_dut_guj_bsq_svk_tig_bem_mnd_ukr_mol_moo_afr_ven_scr_hun_ses_xho_est_lit_aeg_geo_urd_ita_ctl_fre_chh_amh_glc_fin_dgb_mao_krd_sun_jpn_knd_kor_bos_swe_yor_ger_mly_eng_heb_bat_cnt_pol_tsn_prs_owc_rus_lat_slo_por_qcu_rom_hin_mcd_akn_mlt_nor_anl_bul_ind_ben_fbf_grk_ewe_tag_tha_sod_tml_zul_swa_uzb_arw_alb_tur_tsw_vie_hau_cic_dyu_lda	0.53764155048691	1.27022644105713	0.207172738006
549	aeg_alb_tsw_mcd_mlt_anl_wly_pan_uzb_tur_yor_tag_ven_slo_glc_bsq_lit_heb_bam_mnd_svk_krd_cic_urd_dyu_hin_est_dgb_akn_hun_ukr_hau_geo_prs_ctl_mol_scr_amh_gam_spa_fin_swt_mao_dut_sun_jpn_knd_kor_ben_fre_fbf_afr_bat_arw_tig_mly_cnt_pol_swa_bos_sod_rus_ger_cze_por_qcu_rom_eng_lat_moo_amr_grk_chh_guj_ind_nor_tsn_swe_lda_jav_tha_owc_tml_ses_ewe_aze_bul_ita_azi_bem_vie_sid_igb_zul_xho	-0.28816319253752	-0.681247903710503	0.497407502625081
550	owc_svk_cic_mol_tig_mlt_amh_pol_uzb_tur_ven_mly_igb_bos_urd_bsq_lit_chh_swt_cnt_cze_ger_dgb_bul_moo_guj_hun_dyu_yor_est_spa_hau_geo_eng_por_ctl_lat_heb_aeg_ukr_fin_lda_ind_mcd_bat_jpn_knd_kor_scr_grk_bam_slo_mao_krd_sid_sun_mnd_nor_xho_rus_anl_alb_swe_hin_dut_qcu_glc_ita_ben_fbf_wly_afr_amr_pan_tag_arw_swa_fre_bem_jav_tha_sod_tml_ses_ewe_azi_prs_rom_aze_akn_vie_gam_tsn_tsw_zul	0.10571024371219	0.248817308811296	0.804050760913239
551	heb_cze_zul_fre_wly_chh_sod_ger_uzb_tur_cic_tag_bam_nor_por_bsq_rom_tig_ses_mnd_spa_mcd_xho_krd_yor_rus_est_tsw_tsn_hun_ben_sid_geo_lit_lat_hin_afr_amr_amh_prs_fin_lda_mly_ctl_mao_jpn_knd_kor_pan_svk_ewe_swe_jav_ukr_mlt_sun_cnt_pol_moo_bos_hau_mol_dut_grk_arw_qcu_eng_urd_glc_akn_anl_alb_owc_slo_bat_ita_fbf_guj_swt_ind_tha_aeg_tml_dgb_igb_azi_scr_bul_aze_bem_vie_gam_ven_dyu_swa	-0.234908803472481	-0.554759455967586	0.580390983459275
552	wly_arw_bem_eng_gam_mlt_chh_bos_tur_aze_cic_jav_dyu_svk_rus_bsq_urd_hau_tsw_cnt_nor_mol_yor_grk_bam_lat_est_igb_ven_hun_ben_amh_geo_swe_ctl_prs_slo_anl_amr_por_fin_lda_ind_scr_mao_jpn_knd_kor_guj_afr_xho_dut_sun_bul_sod_bat_mnd_rom_ewe_glc_heb_ita_pol_hin_krd_qcu_ukr_cze_ger_akn_tig_lit_owc_mcd_tag_alb_swt_pan_zul_mly_tha_sid_tml_moo_ses_azi_spa_fre_uzb_tsn_vie_aeg_fbf_dgb_swa	-0.996893024504574	-2.4275699247875	0.0171258166409499
553	sid_ger_swt_lat_tig_amr_heb_ita_tur_azi_moo_bat_cic_fre_cze_bsq_afr_amh_tsw_cnt_glc_lit_zul_arw_fbf_svk_hun_lda_xho_est_nor_aeg_geo_prs_ben_pol_mcd_mlt_gam_dut_fin_dyu_mly_eng_mao_jpn_knd_kor_hin_mol_yor_ukr_tag_bul_hau_jav_mnd_alb_ewe_slo_chh_rus_bos_pan_krd_qcu_guj_ctl_swe_dgb_anl_rom_sod_por_sun_grk_ven_spa_igb_ind_tha_wly_tml_swa_bam_aze_urd_scr_uzb_akn_vie_owc_tsn_ses_bem	-0.207203790069953	-0.489904471018014	0.625355199136302
554	aeg_spa_akn_rus_gam_hau_sid_prs_aze_uzb_yor_ind_lda_svk_mol_bsq_eng_sod_tsn_mnd_ukr_alb_dyu_urd_tsw_dut_fin_xho_ven_hun_ita_mlt_geo_rom_bul_afr_mcd_anl_amr_cze_est_bam_jav_grk_bat_jpn_knd_kor_guj_ctl_ses_fre_tag_lat_tig_mao_cnt_pan_fbf_por_amh_swe_arw_ger_hin_qcu_slo_nor_pol_bem_chh_lit_owc_scr_mly_glc_swa_ben_dgb_sun_tha_wly_tml_ewe_swt_tur_bos_krd_azi_zul_vie_heb_moo_igb_cic	-0.785871325691894	-1.89042706898272	0.0618145754464433
555	mlt_por_bem_arw_heb_owc_tig_prs_azi_aze_tsw_mly_cic_rus_lat_bsq_mol_sod_dgb_mnd_scr_pol_akn_svk_fbf_fre_fin_ewe_swa_hun_bul_aeg_geo_mcd_slo_ben_rom_amr_sid_nor_est_tsn_jav_lit_ind_jpn_tml_kor_ukr_bos_bam_urd_sun_ger_gam_tag_cnt_spa_xho_krd_anl_pan_eng_ita_grk_qcu_afr_cze_alb_swt_wly_hin_hau_glc_bat_guj_ses_swe_zul_mao_tha_amh_knd_lda_yor_uzb_ctl_dut_tur_dyu_vie_chh_igb_ven_moo	0.222533342065161	0.524481563746726	0.60119155798963
556	owc_ita_zul_krd_sid_mlt_amh_glc_tur_uzb_tsw_sun_dyu_pan_fre_bsq_afr_anl_yor_cnt_ger_hin_dgb_slo_ven_dut_hun_swt_lda_fin_ben_amr_geo_alb_rus_svk_arw_aeg_tig_bos_est_bam_bat_mol_tag_jpn_tml_kor_swe_ukr_moo_rom_mao_guj_hau_ind_mnd_mcd_akn_por_heb_cze_urd_pol_eng_qcu_scr_spa_nor_bem_chh_prs_sod_bul_mly_lat_xho_ctl_tsn_jav_tha_wly_knd_ewe_fbf_azi_lit_grk_aze_swa_vie_gam_ses_cic_igb	-0.647699990079241	-1.55212443564078	0.124029005658988
557	chh_grk_dyu_eng_heb_owc_tig_nor_azi_uzb_ewe_jav_bam_bul_krd_bsq_ben_sod_cic_cnt_glc_guj_swt_ita_tsw_mcd_est_bem_moo_hun_slo_wly_geo_cze_scr_prs_hin_anl_hau_spa_fin_akn_mao_fre_sun_jpn_knd_kor_ukr_rus_yor_dut_tag_pol_sid_bat_mnd_swe_swa_arw_amr_mol_ctl_por_lat_qcu_bos_lit_svk_igb_aeg_pan_amh_alb_mly_afr_ven_ger_tsn_ind_tha_mlt_tml_dgb_lda_aze_rom_urd_tur_ses_vie_gam_fbf_zul_xho	0.311800045025578	0.7369890042187	0.462984262519573
558	sod_scr_fbf_ukr_tig_mlt_wly_pan_aze_azi_dgb_mao_bam_bul_afr_bsq_hin_sid_xho_mnd_fre_glc_moo_arw_akn_mol_fin_tsw_cic_hun_mcd_owc_geo_pol_spa_swe_rom_hau_amh_ctl_est_ses_ind_eng_tag_jpn_tml_kor_bos_guj_lda_dut_bat_lat_aeg_jav_cnt_lit_tsn_grk_gam_ita_urd_krd_nor_qcu_prs_slo_svk_zul_heb_rus_chh_ger_sun_por_dyu_alb_swa_mly_tha_amr_knd_ewe_ven_tur_cze_ben_uzb_igb_vie_anl_bem_yor_swt	-0.568453142323381	-1.35573033201622	0.178468061991443
559	wly_guj_bem_fre_chh_hau_gam_slo_tur_aze_tsw_bat_bam_pan_eng_bsq_pol_aeg_xho_mnd_glc_swe_akn_bul_tsn_rus_est_igb_dyu_fin_alb_heb_geo_svk_rom_urd_mol_amr_anl_hin_hun_fbf_mly_scr_ind_jpn_tml_kor_dut_lit_cic_mcd_tag_por_owc_mao_cnt_spa_swa_afr_mlt_cze_nor_ctl_grk_qcu_ukr_lat_prs_swt_amh_ita_sid_ger_jav_krd_ewe_ben_zul_sun_tha_tig_knd_moo_ven_azi_bos_arw_uzb_lda_vie_sod_dgb_yor_ses	-0.458684104418975	-1.0905995395603	0.278266753864326
560	chh_guj_tsn_fre_sod_tig_amr_eng_aze_azi_dyu_jav_swt_rom_scr_bsq_svk_aeg_ses_mnd_pol_ita_moo_cze_bam_urd_est_ewe_akn_fin_por_hau_geo_bul_mol_glc_bos_amh_anl_arw_hun_lda_bat_krd_mly_jpn_tml_kor_swe_lat_fbf_pan_tag_ukr_heb_ind_cnt_slo_igb_lit_sid_ctl_grk_nor_hin_qcu_ben_prs_afr_yor_mlt_dut_gam_rus_mao_mcd_tsw_spa_zul_sun_tha_wly_knd_bem_xho_uzb_alb_ger_tur_swa_vie_owc_ven_dgb_cic	-0.369756948197048	-0.876600552029425	0.38296235649605
561	amr_bul_swt_rus_chh_heb_amh_urd_uzb_aze_igb_mao_bem_ukr_scr_bsq_slo_wly_ses_mnd_guj_cze_swa_glc_tsw_ita_fin_dyu_moo_est_rom_aeg_geo_hin_mcd_ben_lit_anl_hau_mol_hun_fbf_sun_prs_jav_jpn_tml_kor_nor_ger_ven_arw_bat_swe_gam_ind_cnt_bos_tsn_ctl_tig_grk_lat_krd_pan_qcu_pol_eng_spa_bam_owc_dut_mlt_afr_tag_svk_cic_por_zul_mly_tha_sod_knd_xho_lda_tur_alb_fre_azi_dgb_vie_sid_ewe_yor_akn	-1.19981052255435	-2.97326275109017	0.00375210476850348
562	hau_ita_bem_glc_amr_amh_sod_rus_uzb_tur_bam_bat_zul_krd_por_bsq_cze_heb_xho_cnt_mcd_dut_ses_grk_fbf_slo_fin_dgb_swt_est_urd_anl_geo_prs_pan_bul_fre_tig_mlt_mol_hun_swa_jav_lat_mly_jpn_knd_kor_svk_eng_ewe_rom_sun_alb_wly_mao_mnd_lit_cic_nor_gam_guj_spa_swe_ctl_qcu_scr_ben_pol_tsn_chh_ger_sid_afr_tag_ukr_moo_arw_lda_ind_tha_owc_tml_yor_akn_azi_bos_hin_aze_tsw_vie_aeg_ven_igb_dyu	-0.645080810811018	-1.54577781266075	0.125554469339914
563	chh_ger_tsw_mcd_amr_heb_gam_ben_aze_azi_igb_jav_lda_swe_spa_bsq_glc_aeg_zul_mnd_rom_ukr_ven_nor_fbf_grk_hun_akn_dgb_fin_cze_hau_geo_lit_dut_afr_lat_mlt_amh_krd_est_swt_ind_fre_sun_jpn_knd_kor_rus_pol_xho_ctl_bat_urd_anl_mao_cnt_bos_cic_hin_wly_svk_guj_bul_arw_qcu_mol_pan_eng_dyu_sod_alb_tig_ita_tag_por_ses_prs_tsn_mly_tha_owc_tml_moo_swa_uzb_slo_scr_tur_bem_vie_sid_ewe_yor_bam	-0.396383422443153	-0.940363172566894	0.349467420922932
564	wly_ita_xho_afr_gam_amh_amr_cze_aze_uzb_cic_mao_yor_mol_urd_bsq_rom_hau_dgb_mnd_krd_lat_zul_mcd_moo_bul_est_ses_dyu_fin_bos_owc_geo_swe_hin_arw_pan_anl_sid_pol_hun_lda_sun_lit_tag_jpn_knd_kor_rus_dut_tsw_ben_bat_glc_aeg_mly_cnt_svk_tsn_spa_tig_grk_prs_eng_ctl_qcu_alb_por_slo_akn_mlt_nor_heb_ger_ind_scr_igb_guj_ewe_jav_tha_sod_tml_swa_swt_tur_fre_ukr_azi_fbf_vie_chh_bam_ven_bem	-0.0156898530547965	-0.0369608057121753	0.970595478246005
565	aeg_lit_swa_mcd_owc_heb_sid_ukr_tur_azi_cic_jav_lda_slo_dut_bsq_urd_wly_ven_cnt_bos_cze_ewe_krd_xho_ctl_est_bam_tsw_hun_nor_amh_geo_hin_pol_pan_lat_sod_mlt_prs_fin_igb_mly_fre_tag_jpn_tml_kor_afr_spa_dyu_alb_sun_ger_hau_bat_mnd_mol_moo_svk_chh_guj_scr_por_grk_qcu_ita_ben_bul_zul_gam_arw_tig_glc_ind_rus_swt_eng_yor_mao_tha_amr_knd_tsn_ses_uzb_rom_swe_aze_dgb_vie_anl_akn_fbf_bem	-0.775084019472114	-1.86582867225067	0.0652173541212366
566	amh_glc_xho_grk_heb_aeg_chh_lat_uzb_azi_dgb_mly_zul_ctl_afr_bsq_nor_wly_igb_mnd_arw_guj_tsw_hin_tsn_pan_fin_moo_ses_hun_slo_tig_geo_ita_bul_alb_ger_amr_sod_ukr_est_akn_bat_rom_sun_jpn_tml_kor_ben_spa_swa_fre_mao_dut_gam_tag_cnt_svk_fbf_scr_owc_krd_prs_eng_urd_qcu_mol_lit_cze_bem_anl_por_hau_swe_ind_pol_dyu_bos_lda_jav_tha_mlt_knd_ewe_swt_aze_mcd_rus_tur_ven_vie_sid_cic_yor_bam	-0.248480216730337	-0.587101330536205	0.558558281271464
567	sod_ita_akn_afr_tig_heb_mlt_rus_tur_azi_fbf_bat_ewe_eng_swe_bsq_mol_chh_tsn_cnt_por_bos_ses_alb_tsw_cze_est_dgb_moo_hun_grk_anl_geo_lit_lat_ben_arw_sid_amr_ctl_fin_xho_sun_bul_mao_jpn_knd_kor_dut_mcd_zul_guj_ind_glc_hau_mly_mnd_prs_ven_slo_aeg_pan_rom_ukr_urd_qcu_krd_scr_pol_cic_gam_svk_wly_spa_jav_hin_swa_nor_lda_tag_tha_amh_tml_bem_dyu_uzb_ger_fre_aze_yor_vie_owc_swt_igb_bam	-0.710804899507964	-1.70881880522601	0.0908199060601083
568	amh_guj_lda_fre_sid_amr_wly_arw_azi_aze_bem_jav_yor_ctl_swe_bsq_rom_anl_akn_mnd_rus_eng_swt_krd_fbf_ben_est_tsn_igb_fin_lat_owc_geo_bos_mol_ger_scr_chh_gam_spa_hun_ses_sun_urd_ind_jpn_tml_kor_cze_bul_dyu_pan_tag_ita_sod_mly_cnt_alb_ewe_slo_heb_svk_afr_por_grk_qcu_prs_hin_lit_xho_hau_mcd_aeg_ukr_bat_glc_dgb_nor_zul_mao_tha_mlt_knd_moo_swa_uzb_pol_dut_tur_bam_vie_tig_tsw_ven_cic	0.0645490666273197	0.151912652143054	0.879584898224033
569	mlt_dut_tsw_scr_sod_wly_tig_spa_tur_uzb_ses_tag_zul_arw_afr_bsq_swe_aeg_xho_cnt_prs_svk_dyu_lit_tsn_glc_est_swa_bem_hun_urd_owc_geo_alb_slo_por_mol_anl_sid_grk_fin_ven_mao_nor_mly_jpn_tml_kor_ita_bul_dgb_eng_ind_lat_heb_jav_mnd_hin_cic_krd_hau_rus_ben_pol_guj_qcu_bos_rom_ger_igb_amr_ukr_amh_fre_sun_mcd_lda_cze_swt_bat_tha_chh_knd_akn_ewe_aze_pan_ctl_azi_yor_vie_gam_bam_fbf_moo	0.140713150434608	0.331231864349698	0.741214552347836
570	owc_ita_yor_guj_tig_mlt_amr_ben_uzb_aze_tsn_mao_igb_slo_svk_bsq_lit_amh_ven_cnt_alb_mol_bam_swe_fbf_scr_hun_zul_bem_fin_bul_anl_geo_hin_mcd_prs_dut_aeg_gam_krd_est_swa_jav_rus_bat_jpn_tml_kor_bos_lat_dyu_eng_tag_ukr_heb_sun_mnd_ger_akn_afr_chh_pan_ctl_rom_urd_qcu_por_nor_arw_ses_hau_cze_sod_fre_ind_grk_xho_spa_moo_mly_tha_wly_knd_tsw_swt_tur_glc_pol_azi_dgb_vie_sid_ewe_cic_lda	-0.704768071667645	-1.69534900141273	0.0933549385331346
571	chh_afr_zul_cze_heb_amh_aeg_krd_uzb_azi_fbf_jav_bem_glc_nor_bsq_bul_gam_ven_cnt_por_spa_swa_mcd_ewe_pan_fin_dyu_igb_hun_ger_mlt_geo_lit_scr_rom_arw_anl_owc_hin_est_ses_mao_grk_sun_jpn_knd_kor_rus_slo_tsn_alb_tag_mol_tig_ind_mnd_swe_akn_ita_wly_eng_fre_bos_ukr_qcu_lat_ctl_ben_lda_sod_pol_sid_urd_bat_prs_swt_svk_yor_mly_tha_hau_tml_dgb_cic_aze_dut_guj_tur_bam_vie_amr_xho_tsw_moo	-0.664710354217502	-1.59133886054769	0.114926948049378
572	aeg_spa_tsn_prs_wly_heb_amr_rom_uzb_aze_ven_jav_ses_lat_mcd_bsq_mol_amh_cic_cnt_guj_ger_moo_pol_swa_lit_hun_zul_igb_fin_cze_sod_geo_arw_nor_pan_eng_chh_sid_bos_est_dyu_sun_fre_mao_jpn_tml_kor_glc_ctl_lda_ita_tag_krd_gam_ind_mnd_dut_xho_bul_anl_afr_ukr_slo_swe_qcu_hin_por_rus_bam_mlt_ben_hau_alb_bat_grk_swt_scr_yor_mly_tha_owc_knd_bem_ewe_azi_urd_svk_tur_tsw_vie_tig_dgb_fbf_akn	-0.0641365098005516	-0.151157624626362	0.88017877462893
573	gam_guj_tsn_fre_wly_heb_tig_afr_aze_tur_dyu_bat_dgb_pan_arw_bsq_alb_amr_zul_cnt_por_bul_igb_lat_lda_hin_hun_tsw_bem_fin_lit_chh_geo_ukr_ita_krd_pol_hau_sid_rom_est_bam_ind_nor_mly_jpn_tml_kor_rus_ctl_yor_dut_sun_ger_mlt_tag_mnd_cze_ewe_mcd_amh_glc_svk_ben_swe_qcu_prs_scr_grk_xho_anl_slo_owc_eng_jav_mol_swt_urd_ven_mao_tha_sod_knd_fbf_swa_uzb_bos_spa_azi_moo_vie_aeg_cic_akn_ses	-0.265585781957926	-0.628287849097643	0.531355339015628
574	wly_eng_bam_mcd_hau_amr_heb_glc_azi_uzb_ven_mly_ewe_alb_ben_bsq_bos_sod_yor_mnd_cze_guj_tsw_swe_tsn_arw_est_igb_swt_hun_lit_owc_geo_dut_nor_lat_scr_sid_gam_ger_fin_xho_bat_bul_sun_jpn_knd_kor_por_fre_zul_pan_mao_urd_mlt_ind_cnt_ita_ses_ukr_chh_afr_rom_spa_pol_qcu_prs_mol_svk_akn_amh_rus_aeg_krd_jav_grk_dyu_slo_swa_tag_tha_tig_tml_cic_dgb_tur_ctl_hin_aze_fbf_vie_anl_lda_bem_moo	-0.0399866308909548	-0.0941720658213986	0.925175071171791
575	chh_arw_yor_bos_anl_tig_amr_guj_tur_uzb_bam_bat_ses_lit_rus_bsq_ben_heb_cic_mnd_ger_lat_dgb_eng_tsn_slo_fin_ven_dyu_hun_nor_aeg_geo_krd_ukr_ctl_alb_amh_sod_mcd_est_lda_mly_glc_tag_jpn_knd_kor_urd_bul_tsw_prs_jav_spa_mlt_ind_cnt_hin_swt_cze_gam_svk_fre_dut_afr_qcu_grk_swe_pol_moo_wly_pan_owc_mol_mao_ita_fbf_scr_swa_sun_tha_hau_tml_igb_xho_azi_rom_por_aze_ewe_vie_sid_zul_bem_akn	-0.302335691272647	-0.714915660947415	0.476451998281726
576	aeg_alb_yor_scr_tig_gam_mlt_guj_uzb_aze_lda_bat_swa_pan_bul_bsq_ctl_amr_ses_cnt_prs_eng_cic_glc_dgb_por_fin_ven_igb_est_rus_anl_geo_ben_urd_fre_lat_sid_sod_rom_hun_dyu_mly_slo_ind_jpn_knd_kor_grk_mcd_zul_nor_mao_spa_amh_tag_mnd_bos_xho_krd_chh_dut_arw_mol_hin_qcu_ita_afr_cze_ewe_hau_ger_owc_ukr_sun_lit_bem_pol_fbf_jav_tha_heb_tml_moo_swt_azi_svk_swe_tur_bam_vie_wly_tsn_tsw_akn	-0.784184179891827	-1.88956584252197	0.0619311389769119
577	sid_pan_swt_nor_tig_amh_hau_guj_uzb_azi_ewe_tag_dyu_prs_eng_bsq_dut_amr_zul_cnt_grk_mcd_igb_swe_bam_hin_est_lda_moo_hun_alb_anl_geo_lit_slo_urd_arw_aeg_owc_ben_fin_tsw_ind_ukr_jav_jpn_knd_kor_rom_glc_tsn_bos_mly_por_chh_mao_mnd_fre_ven_spa_gam_scr_pol_krd_ger_qcu_svk_ita_ctl_bem_heb_rus_wly_bul_bat_lat_yor_afr_akn_sun_tha_mlt_tml_xho_ses_tur_cze_mol_aze_cic_vie_sod_swa_fbf_dgb	-0.974909360649617	-2.37111982411996	0.0197971442794517
578	owc_glc_bam_krd_gam_amr_sod_nor_tur_aze_lda_ind_dgb_por_ita_bsq_fre_wly_tsw_cnt_pol_afr_bem_bos_swt_swe_fin_tsn_ewe_est_dut_hau_geo_scr_lat_mol_prs_amh_aeg_urd_hun_ses_jav_hin_mao_jpn_knd_kor_bul_cze_yor_slo_mly_alb_sid_bat_mnd_spa_igb_pan_anl_ctl_rus_grk_ukr_qcu_arw_rom_mcd_moo_chh_svk_mlt_eng_tag_lit_akn_ger_dyu_sun_tha_tig_tml_xho_swa_azi_ben_guj_uzb_zul_vie_heb_cic_ven_fbf	-0.228583509761455	-0.540477414039883	0.590159905311866
579	aeg_ben_tsw_rom_hau_sid_anl_dut_aze_uzb_swa_sun_tsn_bos_arw_bsq_por_wly_igb_cnt_fre_hin_ses_krd_ewe_afr_hun_bem_yor_est_lat_heb_geo_nor_cze_svk_spa_amh_tig_rus_fin_dyu_bat_pan_mao_jpn_tml_kor_ukr_swe_moo_ctl_jav_glc_owc_tag_mnd_urd_ven_grk_sod_prs_slo_mol_eng_qcu_alb_bul_ita_xho_mlt_scr_gam_pol_ind_mcd_cic_guj_lda_mly_tha_amr_knd_akn_swt_tur_ger_lit_azi_zul_vie_chh_dgb_bam_fbf	-0.920400905115997	-2.23141060190083	0.0280566775879933
580	sid_pol_lda_grk_heb_amh_aeg_spa_azi_uzb_dyu_mly_ven_ukr_lit_bsq_nor_owc_moo_mnd_hin_glc_xho_bos_tsw_fre_fin_swt_yor_est_krd_anl_geo_alb_ben_pan_svk_hau_tig_por_hun_bam_ind_eng_tag_jpn_knd_kor_rus_mcd_bem_rom_bat_urd_gam_sun_cnt_afr_igb_guj_sod_scr_ctl_swe_mol_qcu_bul_arw_prs_swa_amr_cze_wly_ita_jav_lat_ewe_ger_dgb_mao_tha_mlt_tml_fbf_zul_aze_dut_slo_tur_akn_vie_chh_ses_cic_tsn	-0.767017333252382	-1.84799579501324	0.0677812394158089
581	sod_lat_ewe_bul_aeg_sid_gam_swe_tur_azi_yor_ind_cic_alb_eng_bsq_ukr_amh_bam_mnd_nor_spa_akn_ita_ven_glc_fin_fbf_moo_hun_prs_anl_geo_mcd_rus_cze_fre_amr_chh_hin_est_dyu_tag_grk_mao_jpn_knd_kor_pan_ben_xho_mol_sun_ger_mlt_mly_cnt_svk_zul_lit_owc_arw_ctl_pol_rom_qcu_bos_krd_dut_tsn_wly_slo_hau_afr_bat_por_dgb_guj_ses_jav_tha_tig_tml_igb_tsw_uzb_urd_scr_aze_bem_vie_heb_swa_lda_swt	-0.133352446293214	-0.314671873138424	0.753715690444882
582	heb_ctl_swt_ger_hau_amr_mlt_bos_azi_tur_igb_mao_swa_cze_alb_bsq_glc_tig_fbf_mnd_ben_lat_yor_swe_ses_grk_hun_akn_bem_fin_ukr_chh_geo_rom_arw_pan_lit_sod_wly_krd_est_tsw_mly_nor_tag_jpn_knd_kor_svk_bul_ven_ita_jav_hin_sid_sun_cnt_dut_ewe_mcd_aeg_scr_fre_por_prs_qcu_slo_pol_urd_moo_owc_spa_gam_guj_ind_afr_dyu_rus_zul_bat_tha_amh_tml_tsn_cic_uzb_eng_mol_aze_lda_vie_anl_xho_dgb_bam	-0.112870966400702	-0.26618390239604	0.790686830374879
583	mlt_bos_moo_prs_sod_chh_gam_mol_aze_azi_ven_bat_xho_fre_mcd_bsq_glc_amh_swt_cnt_spa_urd_bem_krd_bam_nor_fin_cic_zul_hun_hin_anl_geo_ita_guj_lit_scr_owc_wly_grk_est_dgb_jav_eng_tag_jpn_tml_kor_ukr_pol_igb_slo_sun_swe_tig_mao_mnd_cze_swa_ger_hau_bul_lat_por_afr_qcu_dut_ben_svk_tsw_sid_pan_heb_alb_mly_ctl_lda_arw_ewe_ind_tha_aeg_knd_akn_tsn_uzb_rom_rus_tur_dyu_vie_amr_ses_fbf_yor	-0.270968382412347	-0.641205439357048	0.522966279700857
584	tig_cze_dyu_bul_sod_wly_owc_mcd_azi_aze_bam_ind_lda_urd_ukr_bsq_por_sid_moo_mnd_bos_guj_zul_mol_igb_afr_fin_ses_xho_est_scr_amr_geo_eng_glc_pol_ita_hau_anl_grk_hun_ewe_sun_alb_tag_jpn_tml_kor_krd_nor_akn_rus_bat_ger_aeg_mly_cnt_ben_dgb_ctl_chh_arw_swe_slo_svk_qcu_pan_rom_fre_swa_heb_lat_mlt_dut_mao_lit_tsw_spa_fbf_jav_tha_gam_knd_tsn_swt_uzb_hin_prs_tur_bem_vie_amh_ven_yor_cic	0.0279559050571751	0.0657923314444443	0.947684387630129
585	amr_eng_dyu_bul_hau_aeg_wly_mol_tur_aze_yor_jav_cic_swe_mcd_bsq_scr_sod_swt_cnt_hin_urd_xho_lat_swa_ben_fin_moo_lda_hun_dut_anl_geo_pol_lit_glc_pan_chh_amh_fre_est_ses_bat_prs_mao_jpn_knd_kor_arw_rus_bam_rom_tag_alb_sid_ind_mnd_grk_fbf_ita_owc_krd_slo_por_ger_qcu_ukr_afr_ctl_ewe_gam_spa_mlt_cze_sun_bos_tsw_svk_bem_mly_tha_heb_tml_tsn_igb_uzb_nor_guj_azi_ven_vie_tig_zul_akn_dgb	-0.776690330255352	-1.86997769308618	0.0646326346744275
586	anl_eng_swa_swe_mlt_tig_amh_bos_azi_uzb_moo_mly_cic_mol_krd_bsq_hin_wly_bem_cnt_mcd_urd_yor_nor_bam_ctl_est_igb_akn_hun_lat_chh_geo_slo_prs_scr_pan_sid_gam_alb_fin_tsw_sun_por_ind_jpn_tml_kor_dut_rus_tsn_grk_bat_ita_owc_mao_mnd_arw_dgb_guj_sod_lit_pol_svk_afr_qcu_rom_ukr_spa_ses_hau_ger_heb_bul_tag_cze_zul_glc_lda_jav_tha_aeg_knd_dyu_swt_tur_ben_fre_aze_ven_vie_amr_xho_ewe_fbf	-0.734369679979993	-1.7680745902016	0.0803278482228061
587	chh_guj_dyu_hin_owc_sid_heb_ita_azi_tur_tsn_mly_yor_krd_por_bsq_rus_amh_dgb_cnt_bul_glc_ewe_afr_cic_nor_fin_bam_moo_est_arw_sod_geo_fre_mol_rom_pan_amr_hau_lit_hun_swa_sun_cze_ind_jpn_knd_kor_ger_prs_zul_bos_tag_ben_mlt_mao_mnd_eng_bem_urd_tig_spa_lat_dut_svk_qcu_grk_swe_pol_ses_gam_scr_anl_alb_bat_mcd_lda_ukr_ven_jav_tha_wly_tml_akn_tsw_uzb_slo_ctl_aze_swt_vie_aeg_igb_fbf_xho	0.0329367377631547	0.0776130311502183	0.938302615474669
588	tig_bul_swa_afr_mlt_anl_aeg_pol_uzb_azi_ewe_jav_zul_slo_arw_bsq_eng_amh_tsn_mnd_bos_rom_ses_mcd_swt_swe_est_moo_dyu_hun_fre_amr_geo_ctl_cze_rus_por_gam_heb_ger_fin_bem_bat_alb_tag_jpn_tml_kor_ben_pan_lda_lat_sun_krd_wly_mao_cnt_ita_xho_spa_chh_prs_guj_scr_dut_qcu_hin_svk_urd_igb_sod_lit_owc_grk_mly_nor_cic_glc_dgb_ind_tha_sid_knd_fbf_yor_tur_ukr_mol_aze_akn_vie_hau_tsw_ven_bam	-0.765635768763325	-1.84336528456279	0.0684605937593677
589	chh_arw_ses_swe_owc_aeg_sod_glc_azi_aze_moo_mao_xho_spa_rom_bsq_pan_mlt_akn_cnt_ita_lit_bem_eng_bam_mol_est_swt_igb_fin_ctl_gam_geo_scr_pol_mcd_bos_amr_hau_lat_hun_tsn_jav_fre_bat_jpn_tml_kor_krd_grk_dgb_cze_mly_por_amh_ind_mnd_svk_zul_ben_sid_nor_ukr_ger_alb_qcu_guj_hin_rus_ewe_anl_dut_tig_slo_tag_prs_swa_bul_fbf_sun_tha_heb_knd_ven_yor_uzb_afr_urd_tur_tsw_vie_wly_lda_dyu_cic	-0.630139038998671	-1.50530005032026	0.135635869835132
590	gam_rus_swt_prs_amh_hau_aeg_pol_azi_uzb_lda_tag_ewe_pan_dut_bsq_mcd_sid_tsw_mnd_mol_cze_tsn_arw_akn_grk_fin_moo_bam_est_guj_chh_geo_eng_glc_nor_ukr_owc_anl_svk_hun_ses_jav_ita_mao_jpn_knd_kor_por_bos_yor_scr_ind_spa_heb_mly_cnt_alb_zul_afr_tig_krd_slo_swe_urd_qcu_bul_ben_lit_bem_wly_fre_sod_ger_bat_lat_swa_ctl_ven_sun_tha_amr_tml_cic_xho_aze_rom_hin_tur_fbf_vie_mlt_dgb_igb_dyu	-0.661982225391251	-1.58545091290891	0.116258513877805
591	chh_ukr_zul_fre_wly_mlt_sid_pol_aze_uzb_moo_ind_akn_spa_urd_bsq_bos_owc_ses_cnt_lit_krd_ven_alb_lda_glc_est_yor_xho_fin_arw_amh_geo_slo_mol_grk_prs_sod_hau_por_hun_ewe_sun_ctl_mao_jpn_tml_kor_mcd_ita_swt_dut_tag_eng_gam_bat_mnd_lat_igb_scr_heb_bul_svk_nor_rus_qcu_hin_pan_rom_bam_aeg_cze_tig_guj_jav_ben_bem_swe_tsn_mly_tha_anl_knd_swa_dyu_tur_ger_afr_azi_dgb_vie_amr_tsw_fbf_cic	-0.93954549643223	-2.28286785456586	0.0247165356805188
592	hau_glc_cic_mol_anl_tig_sid_slo_azi_tur_yor_tag_ewe_ukr_afr_bsq_grk_heb_dyu_mnd_alb_rom_akn_dut_ven_fre_fin_lda_xho_est_pol_wly_geo_guj_scr_spa_nor_gam_aeg_prs_hun_bem_sun_cze_bat_jpn_tml_kor_bos_ben_swa_hin_mly_bul_sod_mao_cnt_ita_tsw_lit_amh_lat_eng_mcd_pan_qcu_krd_arw_rus_zul_chh_por_amr_ger_jav_swe_igb_urd_dgb_ind_tha_mlt_knd_tsn_fbf_aze_ctl_svk_uzb_swt_vie_owc_moo_bam_ses	0.463161090704203	1.09101775134216	0.278083660924304
593	wly_prs_tsw_glc_amr_gam_tig_por_azi_aze_swa_bat_ven_spa_nor_bsq_ben_heb_cic_cnt_lit_pan_yor_krd_dgb_bul_est_fbf_moo_fin_arw_chh_geo_ctl_rom_svk_guj_amh_sid_urd_hun_dyu_mao_dut_tag_jpn_knd_kor_slo_rus_zul_swe_mly_grk_hau_ind_mnd_ukr_igb_cze_sod_alb_eng_mcd_bos_qcu_lat_ita_afr_xho_mlt_mol_owc_scr_jav_ger_lda_fre_tsn_sun_tha_anl_tml_bem_bam_tur_pol_hin_uzb_akn_vie_aeg_ewe_ses_swt	0.052922967376157	0.124769006236665	0.900975723590847
594	sod_mcd_tsw_afr_chh_amh_hau_lit_tur_aze_igb_ind_tsn_rus_ctl_bsq_pan_heb_ven_mnd_guj_grk_dgb_bul_bam_spa_hun_swa_akn_fin_ukr_anl_geo_ger_ita_ben_dut_aeg_gam_mol_est_xho_tag_urd_jav_jpn_tml_kor_cze_alb_swt_arw_mly_nor_sid_mao_cnt_pol_bem_slo_wly_svk_fre_krd_swe_qcu_rom_glc_bos_moo_amr_hin_mlt_por_sun_lat_yor_eng_zul_bat_tha_owc_knd_fbf_lda_uzb_scr_prs_azi_ewe_vie_tig_dyu_cic_ses	-0.733071795299412	-1.76397220786185	0.0810204885530675
595	sod_ukr_igb_nor_chh_amh_hau_hin_tur_aze_cic_ind_swa_spa_scr_bsq_arw_sid_lda_cnt_slo_rom_ses_ita_dyu_ben_hun_moo_swt_fin_lit_anl_geo_bos_pan_grk_eng_tig_amr_ger_est_ewe_sun_prs_mao_jpn_knd_kor_krd_lat_zul_mol_mly_fre_gam_tag_mnd_pol_tsn_por_wly_alb_guj_rus_swe_qcu_urd_dut_ctl_fbf_aeg_svk_heb_afr_bat_cze_ven_mcd_yor_jav_tha_mlt_tml_tsw_xho_azi_glc_bul_uzb_bem_vie_owc_akn_dgb_bam	-0.651636942005121	-1.55965497165714	0.122238083998592
596	hau_glc_zul_swe_sod_aeg_wly_fre_aze_tur_fbf_mly_bam_ctl_rom_bsq_ger_chh_akn_cnt_svk_eng_tsn_afr_swt_mcd_hun_yor_tsw_fin_nor_mlt_geo_arw_spa_bul_cze_gam_sid_dut_est_lda_sun_scr_mao_jpn_knd_kor_slo_lat_ewe_hin_bat_krd_tig_jav_mnd_pan_ven_grk_amr_bos_pol_guj_urd_qcu_alb_lit_prs_bem_owc_ita_heb_por_ind_ben_dyu_ukr_cic_tag_tha_anl_tml_swa_igb_uzb_rus_mol_azi_xho_vie_amh_moo_dgb_ses	0.0402625139012227	0.0947064639489795	0.924751740115485
597	owc_grk_ewe_pan_sid_amh_gam_ukr_aze_azi_swt_sun_swa_cze_hin_bsq_krd_hau_cic_cnt_guj_urd_bam_fre_bem_slo_est_ven_tsw_fin_ita_amr_geo_pol_por_svk_afr_sod_aeg_bul_hun_tsn_ind_rus_mly_jpn_knd_kor_alb_rom_fbf_scr_mao_lit_chh_bat_mnd_spa_dyu_prs_anl_lat_mcd_ger_mol_qcu_swe_ben_bos_ses_heb_glc_tig_ctl_jav_eng_dgb_dut_lda_tag_tha_wly_tml_yor_moo_tur_nor_arw_uzb_igb_vie_mlt_akn_zul_xho	0.0323264954141673	0.0762589242054007	0.939376917643576
598	amr_spa_tsw_arw_sid_wly_anl_urd_uzb_azi_akn_mly_dyu_lit_por_bsq_nor_gam_moo_cnt_grk_ita_bam_scr_tsn_pan_hun_fbf_igb_fin_mol_owc_geo_prs_ben_ctl_pol_mlt_aeg_afr_est_ven_tag_slo_jav_jpn_knd_kor_alb_glc_xho_rus_sun_hin_tig_mao_mnd_dut_lda_rom_hau_ger_cze_eng_svk_qcu_swe_ukr_fre_swt_sod_bul_heb_mcd_ind_krd_yor_lat_cic_bat_tha_chh_tml_bem_ses_aze_bos_guj_tur_swa_vie_amh_zul_dgb_ewe	-0.167407269473234	-0.394734089627326	0.693942967951672
599	aeg_krd_igb_rom_mlt_chh_hau_ukr_azi_tur_bem_ind_lda_pan_grk_bsq_hin_gam_swa_mnd_fre_nor_dyu_svk_swt_por_est_yor_cic_fin_urd_sid_geo_bos_mol_glc_lat_sod_heb_swe_hun_ses_sun_ctl_bat_jpn_knd_kor_lit_slo_ewe_ben_mao_bul_amr_mly_cnt_dut_tsw_arw_tig_mcd_alb_eng_rus_qcu_pol_scr_ger_tsn_amh_ita_owc_afr_tag_prs_akn_cze_fbf_jav_tha_anl_tml_xho_dgb_aze_spa_guj_uzb_ven_vie_wly_bam_moo_zul	-0.118841038061393	-0.28014330650956	0.779989746831674
600	hau_urd_bam_fre_gam_tig_heb_spa_azi_uzb_tsw_bat_swa_ita_scr_bsq_grk_anl_ses_cnt_bos_ctl_swt_mol_fbf_afr_est_akn_ewe_hun_glc_amh_geo_eng_lit_por_lat_owc_wly_ben_fin_xho_mao_guj_ind_jpn_knd_kor_mcd_rus_igb_rom_tag_arw_aeg_sun_mnd_swe_lda_cze_chh_alb_slo_svk_hin_qcu_prs_pol_ger_zul_mlt_pan_sid_bul_mly_nor_yor_dut_bem_jav_tha_sod_tml_moo_ven_tur_krd_ukr_aze_cic_vie_amr_tsn_dyu_dgb	-0.127118908681035	-0.299598898419488	0.765151689731242
601	amh_arw_xho_ben_tig_amr_anl_pol_azi_aze_dgb_ind_fbf_mol_krd_bsq_afr_sod_moo_cnt_guj_rus_bem_hin_dyu_rom_est_akn_ven_hun_dut_sid_geo_mcd_lit_scr_ctl_aeg_chh_ukr_fin_ewe_tag_eng_mao_jpn_tml_kor_bul_alb_tsw_fre_mly_glc_heb_jav_mnd_spa_igb_cze_wly_pan_svk_nor_slo_qcu_prs_ita_ger_swt_gam_lat_hau_urd_bat_por_swa_grk_ses_sun_tha_mlt_knd_lda_bam_uzb_bos_swe_tur_zul_vie_owc_yor_tsn_cic	-0.505112350048898	-1.2018634664881	0.232467937914967
602	sod_ger_lda_fre_amr_mlt_amh_svk_tur_uzb_dyu_jav_xho_hin_swe_bsq_por_wly_dgb_cnt_nor_cze_swa_ukr_moo_alb_hun_igb_ven_est_spa_aeg_geo_bul_eng_scr_ctl_sid_chh_arw_fin_bam_bat_krd_mly_jpn_knd_kor_rus_rom_ewe_dut_ind_bos_gam_mao_mnd_ita_yor_ben_anl_pol_mol_prs_mcd_qcu_urd_lat_guj_zul_hau_pan_owc_slo_tag_glc_tsn_lit_akn_sun_tha_tig_tml_cic_bem_aze_grk_afr_azi_fbf_vie_heb_tsw_ses_swt	0.164867678600983	0.388464300296597	0.698560342613029
603	aeg_svk_bam_fre_anl_wly_owc_por_uzb_tur_zul_mly_dgb_rus_ben_bsq_mol_amh_cic_mnd_eng_pol_igb_ita_akn_bul_fin_ven_ses_hun_cze_hau_geo_hin_dut_bos_scr_gam_tig_ctl_est_moo_ind_prs_mao_jpn_knd_kor_afr_lit_ewe_grk_tag_lat_sid_sun_cnt_glc_tsw_ger_mlt_pan_arw_guj_urd_qcu_swe_rom_alb_dyu_heb_mcd_chh_spa_jav_ukr_bem_slo_lda_bat_tha_amr_tml_swt_xho_azi_krd_nor_aze_swa_vie_sod_tsn_fbf_yor	-0.373716684436436	-0.886075154273313	0.377862509732974
604	heb_grk_tsn_bul_tig_chh_sod_prs_azi_aze_bam_ind_dgb_ukr_ger_bsq_krd_amh_yor_cnt_bos_svk_swt_pol_ses_scr_fin_bem_zul_hun_swe_gam_geo_slo_lat_glc_urd_aeg_wly_por_est_tsw_mly_ctl_tag_jpn_knd_kor_ita_afr_cic_guj_bat_lit_hau_sun_mnd_spa_ven_fre_anl_dut_mol_nor_pan_qcu_arw_rom_cze_dyu_owc_ben_sid_hin_mao_eng_lda_rus_xho_jav_tha_mlt_tml_akn_swa_tur_alb_mcd_uzb_fbf_vie_amr_moo_ewe_igb	-0.350416930815791	-0.830219509413218	0.40854085942615
605	gam_dut_bem_urd_amr_hau_amh_ctl_azi_tur_ewe_bat_yor_glc_bul_bsq_pan_wly_akn_mnd_cze_afr_swt_rom_dgb_krd_hun_fbf_moo_fin_arw_chh_geo_pol_lat_lit_mol_mlt_sid_guj_est_xho_sun_eng_mao_jpn_knd_kor_grk_rus_tsn_por_ind_svk_aeg_jav_cnt_spa_ven_nor_sod_ita_bos_mcd_prs_qcu_alb_hin_ukr_zul_tig_ben_heb_scr_tag_slo_bam_ger_ses_mly_tha_owc_tml_lda_cic_aze_fre_swe_uzb_swa_vie_anl_igb_tsw_dyu	-0.150317365860697	-0.354543690387429	0.723734145719597
606	anl_bul_dyu_krd_wly_owc_tig_spa_azi_tur_bam_tag_bem_ita_grk_bsq_lit_chh_ses_cnt_ukr_eng_moo_lat_lda_ben_est_swt_zul_hun_guj_hau_geo_cze_afr_pan_pol_heb_amr_alb_fin_ven_bat_slo_mly_jpn_tml_kor_mol_por_swa_fre_sun_glc_aeg_jav_mnd_swe_yor_dut_amh_prs_mcd_scr_svk_qcu_bos_ctl_arw_tsn_sid_hin_sod_rom_ind_rus_cic_urd_fbf_mao_tha_gam_knd_igb_dgb_aze_nor_ger_uzb_xho_vie_mlt_tsw_ewe_akn	-0.274363334308933	-0.648990905028142	0.517943750445514
607	aeg_ben_xho_afr_wly_tig_sod_ukr_aze_uzb_bam_sun_dyu_hin_grk_bsq_guj_mlt_moo_cnt_scr_por_tsn_rom_igb_spa_fin_yor_ses_hun_eng_hau_geo_bos_rus_urd_dut_heb_amh_pan_est_bem_jav_nor_mao_jpn_knd_kor_pol_ita_swt_svk_ind_slo_gam_mly_mnd_ctl_akn_bul_amr_alb_cze_lit_lat_qcu_arw_glc_prs_swa_owc_swe_chh_ger_bat_krd_fbf_mol_dgb_tag_tha_sid_tml_ven_cic_azi_fre_mcd_tur_tsw_vie_anl_ewe_zul_lda	-0.706292043895572	-1.69357727646434	0.0936926321093793
608	wly_arw_igb_ben_hau_mlt_owc_spa_uzb_aze_ewe_ind_swa_krd_urd_bsq_alb_sid_cic_mnd_pan_ukr_bem_bul_moo_ctl_est_ses_fbf_fin_pol_chh_geo_afr_cze_slo_bos_anl_amr_nor_hun_dyu_tag_por_bat_jpn_knd_kor_ger_svk_tsw_swe_mly_glc_amh_jav_cnt_grk_xho_mol_tig_fre_scr_eng_lit_qcu_rom_guj_prs_ven_gam_mcd_aeg_hin_sun_dut_yor_rus_akn_mao_tha_sod_tml_bam_zul_tur_ita_lat_azi_swt_vie_heb_tsn_lda_dgb	-0.439694482727834	-1.04430224151146	0.29905246830683
609	sod_por_zul_fre_tig_wly_owc_svk_tur_uzb_moo_sun_ses_swe_nor_bsq_urd_aeg_fbf_mnd_mol_ben_yor_afr_dyu_ita_fin_akn_swt_hun_grk_mlt_geo_lat_bos_prs_krd_amr_gam_dut_est_lda_bat_ctl_mao_jpn_knd_kor_rus_slo_tsw_glc_ind_alb_anl_tag_cnt_eng_igb_ukr_chh_pol_arw_scr_guj_qcu_spa_pan_mcd_xho_heb_ger_amh_rom_mly_bul_cic_cze_swa_jav_tha_hau_tml_tsn_bem_azi_lit_hin_aze_bam_vie_sid_dgb_ewe_ven	-0.0925276008295466	-0.218107426050772	0.827823280534396
610	owc_prs_ses_glc_tig_gam_sid_krd_tur_azi_swa_tag_ewe_grk_swe_bsq_ita_amh_moo_cnt_svk_dut_cic_mol_igb_lit_est_akn_ven_fin_arw_amr_geo_urd_ctl_guj_nor_aeg_anl_ger_hun_xho_bat_por_mao_jpn_knd_kor_hin_afr_bam_spa_jav_scr_hau_sun_mnd_eng_yor_ukr_heb_rom_pan_bul_fre_qcu_alb_rus_pol_tsw_chh_mcd_wly_bos_ind_ben_fbf_lat_zul_mly_tha_mlt_tml_bem_dgb_uzb_slo_cze_aze_tsn_vie_sod_lda_dyu_swt	-0.126084792817868	-0.297662068314602	0.766625019669787
611	amh_swe_swt_eng_anl_amr_owc_ctl_uzb_aze_lda_ind_tsw_guj_ben_bsq_alb_chh_tsn_mnd_pol_ukr_ses_arw_dyu_lit_fin_dgb_igb_est_krd_aeg_geo_nor_spa_prs_ger_sod_wly_scr_hun_ven_bat_por_jav_jpn_knd_kor_urd_pan_xho_hin_mao_rom_heb_mly_cnt_rus_cic_ita_tig_grk_fre_mcd_bul_qcu_cze_lat_slo_yor_gam_dut_hau_bos_tag_afr_bem_svk_fbf_sun_tha_sid_tml_zul_ewe_azi_glc_mol_tur_akn_vie_mlt_bam_moo_swa	-0.37852379723514	-0.897661724356629	0.371683955020831
612	anl_ctl_xho_bul_wly_gam_sid_guj_azi_tur_ses_bat_dgb_arw_fre_bsq_glc_aeg_tsw_cnt_hin_rus_bem_lit_zul_mcd_est_akn_swa_hun_prs_sod_geo_afr_ben_ita_rom_tig_mlt_ukr_fin_cic_jav_pol_mly_jpn_knd_kor_spa_nor_tsn_lat_mao_urd_hau_sun_mnd_slo_dyu_por_amr_svk_pan_scr_eng_qcu_swe_mol_cze_lda_chh_krd_amh_dut_tag_bos_ven_ger_moo_ind_tha_heb_tml_igb_ewe_uzb_grk_alb_aze_bam_vie_owc_swt_fbf_yor	-0.444144679685637	-1.05553162446475	0.293916638353174
613	amh_arw_swa_ben_heb_amr_wly_ukr_azi_aze_ven_sun_zul_urd_mol_bsq_bul_mlt_ewe_cnt_rom_svk_xho_bos_dgb_alb_hun_swt_yor_est_rus_chh_geo_dut_mcd_hin_swe_sod_gam_lat_fin_lda_mly_eng_mao_jpn_tml_kor_prs_scr_ses_fre_bat_ita_sid_jav_mnd_grk_bem_por_hau_ger_afr_cze_lit_qcu_glc_guj_nor_moo_owc_ctl_aeg_pol_tag_slo_akn_krd_fbf_ind_tha_anl_knd_cic_tsn_tur_spa_pan_uzb_tsw_vie_tig_bam_igb_dyu	0.431891587992804	1.01836535920911	0.311146310131802
614	hau_lit_dgb_slo_wly_aeg_tig_spa_tur_azi_moo_jav_lda_mcd_dut_bsq_ukr_mlt_bam_cnt_cze_fre_swt_nor_ven_pan_fin_bem_fbf_est_glc_amh_geo_urd_rom_guj_ger_owc_anl_rus_hun_akn_sun_svk_mao_jpn_knd_kor_alb_arw_yor_hin_ind_ctl_gam_mly_mnd_swe_cic_mol_amr_ita_bos_scr_lat_qcu_ben_grk_eng_swa_heb_krd_chh_bul_bat_por_zul_prs_dyu_tag_tha_sod_tml_tsw_xho_aze_afr_pol_uzb_ewe_vie_sid_tsn_ses_igb	-0.300872028851775	-0.710999912016779	0.478863715585967
615	sod_prs_akn_fre_hau_chh_gam_scr_aze_tur_swa_bat_igb_ita_lit_bsq_svk_amh_bam_mnd_grk_arw_bem_slo_dyu_alb_hun_yor_fbf_est_glc_owc_geo_bos_mol_dut_swe_mlt_amr_afr_fin_swt_mao_pol_mly_jpn_tml_kor_nor_ben_ses_ger_jav_urd_tig_sun_cnt_hin_ewe_krd_wly_por_ukr_spa_mcd_qcu_guj_eng_pan_lda_sid_ctl_anl_rom_ind_cze_cic_bul_zul_tag_tha_heb_knd_dgb_ven_uzb_lat_rus_azi_tsn_vie_aeg_xho_moo_tsw	-0.535953515227575	-1.28030063186631	0.203623576021191
616	wly_afr_ewe_eng_tig_gam_chh_por_aze_uzb_bam_bat_tsn_guj_lit_bsq_rus_aeg_dgb_cnt_cze_ger_fbf_arw_tsw_glc_fin_lda_cic_hun_mol_heb_geo_mcd_swe_bos_ita_amh_sod_krd_est_zul_mao_ctl_sun_jpn_knd_kor_nor_slo_dyu_ukr_ind_lat_owc_mly_mnd_dut_swa_prs_amr_pol_rom_scr_spa_qcu_pan_svk_bul_moo_mlt_grk_hau_alb_jav_urd_igb_hin_yor_tag_tha_sid_tml_swt_ses_azi_ben_fre_tur_ven_vie_anl_bem_akn_xho	-0.298262538538437	-0.70657212904222	0.481598937715239
617	anl_pan_akn_glc_tig_amh_mlt_guj_azi_uzb_bam_ind_dyu_bul_ben_bsq_fre_wly_moo_mnd_svk_cze_ven_swe_cic_afr_est_igb_zul_hun_ger_hau_geo_rom_alb_grk_nor_gam_sod_ukr_fin_yor_bat_pol_jav_jpn_knd_kor_bos_lit_tsw_arw_tag_eng_owc_sun_cnt_spa_ewe_mcd_chh_lat_ita_rus_urd_qcu_scr_hin_slo_ses_sid_dut_aeg_mol_mao_prs_xho_por_bem_mly_tha_heb_tml_swt_swa_aze_ctl_krd_tur_lda_vie_amr_dgb_fbf_tsn	-0.992254256265258	-2.41419631140885	0.0177278582899191
618	chh_afr_swt_ita_hau_wly_anl_cze_azi_aze_ven_mao_zul_spa_alb_bsq_urd_aeg_fbf_cnt_hin_krd_bem_prs_dyu_glc_hun_swa_lda_est_slo_owc_geo_scr_svk_swe_ctl_amr_tig_eng_fin_dgb_bat_mol_ind_jpn_knd_kor_ger_dut_moo_bul_sun_ben_mlt_mly_mnd_lat_cic_nor_gam_rom_pol_pan_mcd_qcu_lit_guj_grk_tsn_amh_arw_heb_por_jav_rus_yor_fre_ewe_tag_tha_sid_tml_ses_igb_uzb_bos_ukr_tur_xho_vie_sod_akn_tsw_bam	-0.453387268499945	-1.0779246274419	0.283855403425892
619	sid_bos_tsw_scr_anl_amh_aeg_krd_uzb_azi_ses_tag_tsn_dut_ger_bsq_bul_wly_dgb_cnt_afr_fre_bam_svk_dyu_alb_hun_bem_ven_est_ita_mlt_geo_spa_arw_glc_por_hau_tig_mcd_fin_xho_mao_guj_mly_jpn_knd_kor_prs_hin_swt_lit_sun_urd_chh_jav_mnd_ben_fbf_lat_heb_grk_ctl_ukr_nor_qcu_pan_eng_slo_cic_sod_rus_owc_mol_bat_rom_akn_swe_lda_ind_tha_gam_tml_yor_moo_aze_cze_pol_tur_swa_vie_amr_igb_zul_ewe	0.158238834466917	0.372565274936363	0.710319731738368
620	owc_ctl_dyu_pan_amh_heb_wly_dut_uzb_azi_xho_mly_lda_ben_pol_bsq_fre_mlt_igb_cnt_urd_scr_fbf_prs_cic_slo_fin_dgb_swa_est_bos_chh_geo_swe_alb_ita_ukr_anl_aeg_grk_hun_yor_sun_lat_bat_jpn_knd_kor_spa_nor_akn_krd_jav_guj_sid_mao_mnd_mcd_ses_por_gam_hin_mol_lit_ger_qcu_eng_bul_svk_bam_hau_afr_tig_glc_tag_rom_ewe_rus_zul_ind_tha_sod_tml_moo_swt_tur_cze_arw_aze_ven_vie_amr_tsn_bem_tsw	-0.744776102613127	-1.79135562423148	0.0764891223878057
621	chh_nor_swt_bos_aeg_amh_hau_guj_uzb_aze_lda_bat_yor_glc_eng_bsq_ita_heb_dyu_mnd_arw_grk_zul_cze_igb_hin_fin_tsw_akn_est_pan_sid_geo_rus_slo_scr_lat_wly_gam_ger_hun_fbf_jav_swe_sun_jpn_knd_kor_krd_mcd_dgb_pol_tag_mol_amr_ind_cnt_spa_swa_afr_mlt_ctl_prs_rom_urd_qcu_bul_svk_alb_ewe_anl_fre_sod_por_mao_lit_tsn_ukr_bam_mly_tha_tig_tml_cic_xho_azi_dut_ben_tur_moo_vie_owc_bem_ven_ses	0.757268988032226	1.79905407494332	0.0752536879433185
622	mlt_krd_ses_mol_sod_gam_amh_pan_aze_azi_bam_ind_tsw_hin_eng_bsq_fre_anl_tsn_cnt_cze_bos_bem_rus_lda_nor_est_dyu_fbf_fin_slo_heb_geo_spa_bul_swe_alb_hau_owc_ita_hun_ewe_jav_urd_bat_jpn_knd_kor_scr_glc_igb_ben_mao_arw_sid_tag_mnd_guj_ven_lit_tig_ctl_ger_svk_grk_qcu_prs_rom_ukr_zul_chh_mcd_aeg_afr_mly_dut_xho_por_swa_sun_tha_amr_tml_akn_moo_uzb_lat_pol_tur_dgb_vie_wly_swt_cic_yor	-0.511007424656677	-1.21690423801944	0.226719812575178
623	mlt_pan_ven_eng_tig_amh_hau_arw_aze_uzb_moo_tag_swt_bos_lat_bsq_krd_sod_cic_mnd_pol_urd_dgb_cze_tsn_bul_est_ewe_yor_hun_mcd_aeg_geo_mol_por_alb_dut_chh_owc_hin_fin_tsw_mao_prs_bat_jpn_knd_kor_slo_guj_fbf_ukr_mly_ita_amr_jav_cnt_rom_xho_ger_anl_lit_ben_fre_svk_qcu_afr_nor_rus_zul_gam_glc_wly_swe_sun_grk_swa_spa_ses_ind_tha_heb_tml_igb_akn_azi_scr_ctl_tur_dyu_vie_sid_lda_bam_bem	-0.500041825924538	-1.18877153539173	0.23755620227034
624	amh_fre_moo_por_aeg_chh_sod_prs_aze_azi_yor_sun_lda_glc_ger_bsq_dut_heb_fbf_cnt_spa_krd_dgb_swe_swt_cze_fin_bam_xho_hun_pan_anl_geo_mcd_nor_afr_eng_hau_mlt_arw_est_tsw_jav_pol_mly_jpn_knd_kor_lit_hin_akn_rus_tag_scr_owc_bat_mnd_ukr_tsn_urd_tig_rom_bul_ita_alb_qcu_mol_bos_slo_cic_wly_guj_gam_ctl_ind_ben_dyu_svk_bem_mao_tha_amr_tml_ven_ewe_uzb_lat_grk_tur_swa_vie_sid_igb_zul_ses	-0.224631680841133	-0.530287924260503	0.597176223861635
625	amh_bul_fbf_lit_gam_wly_chh_mol_aze_tur_swa_mly_bam_glc_lat_bsq_scr_sod_swt_mnd_afr_krd_igb_ben_lda_por_est_yor_dyu_hun_svk_aeg_geo_rus_alb_ctl_rom_amr_mlt_ukr_fin_akn_sun_nor_tag_jpn_knd_kor_pan_bos_tsw_swe_mao_grk_owc_bat_cnt_guj_ewe_cze_heb_prs_arw_eng_ita_qcu_hin_fre_spa_zul_anl_mcd_hau_urd_ind_ger_tsn_pol_ven_jav_tha_tig_tml_dgb_bem_uzb_dut_slo_azi_xho_vie_sid_moo_cic_ses	-0.0915615635212426	-0.216675994108777	0.828935456197091
626	amr_bul_ses_pol_chh_wly_sod_prs_azi_tur_dyu_jav_zul_svk_ben_bsq_eng_sid_igb_cnt_dut_ctl_akn_lat_swt_fre_est_tsw_bam_hun_bos_aeg_geo_hin_guj_alb_pan_tig_amh_grk_fin_cic_mly_scr_bat_jpn_tml_kor_spa_mcd_moo_por_ind_arw_hau_tag_mnd_urd_ven_rom_mlt_ukr_slo_mol_lit_qcu_cze_glc_krd_swa_owc_rus_gam_ita_sun_ger_dgb_swe_ewe_mao_tha_heb_knd_yor_xho_uzb_nor_afr_aze_lda_vie_anl_fbf_tsn_bem	-0.680084628509443	-1.63038899682123	0.106401660145229
627	hau_bos_moo_mcd_tig_chh_aeg_lit_uzb_aze_cic_mly_bem_ger_por_bsq_krd_wly_zul_cnt_guj_pol_dyu_rus_swt_pan_est_tsn_ses_fin_dut_sod_geo_eng_ctl_ita_swe_amr_amh_svk_hun_igb_ind_cze_mao_jpn_knd_kor_glc_bul_xho_arw_bat_prs_mlt_jav_mnd_grk_yor_lat_anl_alb_slo_rom_ben_qcu_mol_spa_urd_dgb_owc_scr_gam_ukr_tag_fre_akn_nor_fbf_sun_tha_heb_tml_ewe_ven_tur_hin_afr_azi_lda_vie_sid_bam_swa_tsw	-0.117736423905707	-0.277822744690223	0.78176512219948
628	owc_ctl_moo_arw_tig_heb_anl_rus_uzb_azi_lda_tag_dgb_rom_slo_bsq_spa_wly_akn_mnd_mol_ger_xho_hin_fbf_swe_fin_igb_bem_est_bos_hau_geo_scr_cze_por_pol_sod_mlt_ben_hun_swt_jav_alb_bat_jpn_tml_kor_afr_fre_ven_guj_mly_pan_aeg_sun_cnt_glc_dyu_svk_amr_dut_lat_ukr_ita_qcu_mcd_grk_urd_zul_chh_lit_amh_prs_ind_krd_tsn_eng_cic_mao_tha_sid_knd_bam_tsw_aze_bul_nor_tur_ses_vie_gam_ewe_swa_yor	-0.269516664867989	-0.637785450594379	0.525180576105249
629	heb_nor_yor_lat_sod_owc_gam_arw_tur_aze_lda_ind_zul_afr_urd_bsq_slo_tig_ewe_cnt_mcd_bos_moo_spa_tsn_ita_est_bam_igb_fin_dut_sid_geo_hin_ctl_eng_fre_chh_mlt_pan_hun_dyu_tag_lit_sun_jpn_tml_kor_bul_rus_swt_guj_bat_pol_amh_jav_mnd_scr_cic_alb_amr_svk_prs_mol_swe_qcu_grk_ben_por_xho_wly_ukr_hau_krd_mao_rom_tsw_glc_ven_mly_tha_aeg_knd_ses_dgb_uzb_cze_ger_azi_swa_vie_anl_fbf_bem_akn	-1.07364315550607	-2.64000573579804	0.00972270833208497
630	mlt_rus_cic_glc_amr_sod_tig_svk_aze_tur_bem_ind_tsw_eng_rom_bsq_pol_anl_moo_mnd_ctl_guj_ses_ukr_tsn_slo_est_swa_dyu_fin_lit_sid_geo_urd_hin_mol_bul_gam_heb_pan_hun_ewe_tag_bos_bat_jpn_tml_kor_spa_arw_igb_ger_jav_krd_amh_mly_cnt_afr_xho_swe_chh_prs_alb_por_nor_qcu_cze_mcd_grk_dgb_hau_scr_aeg_ben_sun_dut_zul_lat_ven_mao_tha_wly_knd_fbf_swt_azi_fre_ita_uzb_lda_vie_owc_yor_bam_akn	0.204950738221004	0.482254853405679	0.630758006748877
631	wly_guj_ses_fre_sid_tig_hau_alb_azi_aze_dyu_sun_tsn_bul_por_bsq_pol_owc_bam_cnt_dut_lit_ven_svk_yor_eng_est_bem_lda_fin_prs_heb_geo_swe_ger_ukr_rom_gam_chh_bos_hun_xho_tag_mol_bat_jpn_tml_kor_slo_scr_swa_urd_jav_krd_amh_mly_mnd_ita_zul_nor_sod_pan_ctl_glc_afr_qcu_ben_spa_arw_ewe_anl_rus_mlt_mcd_ind_cze_akn_lat_dgb_mao_tha_amr_knd_igb_moo_uzb_grk_hin_tur_fbf_vie_aeg_cic_swt_tsw	-0.218445171673036	-0.51616112532402	0.606966969061253
632	tig_pol_igb_hin_owc_sid_gam_lat_uzb_aze_ses_ind_zul_guj_scr_bsq_bul_amh_fbf_cnt_ben_prs_tsw_rus_ven_svk_est_dgb_ewe_fin_por_wly_geo_arw_krd_ukr_urd_aeg_anl_mcd_hun_bem_mao_ita_mly_jpn_tml_kor_eng_ctl_dyu_nor_jav_swe_mlt_sun_mnd_rom_swa_slo_sod_ger_dut_mol_cze_qcu_glc_fre_alb_tsn_chh_afr_heb_spa_bat_lit_moo_pan_yor_tag_tha_hau_knd_akn_swt_tur_bos_grk_azi_lda_vie_amr_cic_bam_xho	0.0246931158306611	0.0581573998419546	0.953748032059976
633	amr_prs_bam_fre_sod_wly_aeg_ukr_aze_uzb_tsw_sun_yor_urd_nor_bsq_alb_gam_dyu_cnt_cze_krd_dgb_ctl_tsn_svk_fin_ewe_xho_hun_hin_sid_geo_lit_scr_mcd_eng_owc_tig_pol_est_swa_ind_afr_jav_jpn_knd_kor_ita_dut_moo_slo_mao_bul_hau_mly_mnd_arw_swt_glc_amh_spa_grk_rus_guj_qcu_ger_por_swe_igb_heb_pan_mlt_rom_bat_ben_ven_bos_akn_tag_tha_chh_tml_zul_fbf_tur_lat_mol_azi_ses_vie_anl_cic_lda_bem	-0.579335500917545	-1.38225840892656	0.170203153874908
634	anl_guj_moo_mol_wly_aeg_owc_bos_aze_azi_ewe_sun_akn_dut_rus_bsq_bul_amh_zul_cnt_fre_krd_igb_ita_tsw_lit_hun_xho_lda_est_swe_hau_geo_nor_ukr_rom_lat_sod_amr_hin_fin_swt_ind_ben_mly_jpn_knd_kor_spa_slo_swa_scr_bat_pol_mlt_tag_mnd_alb_tsn_urd_sid_prs_svk_pan_arw_qcu_ctl_cze_ger_ses_tig_eng_chh_afr_jav_mcd_ven_glc_dgb_mao_tha_gam_tml_fbf_bam_uzb_grk_por_tur_cic_vie_heb_dyu_yor_bem	-1.03224821118527	-2.5258410850677	0.0132332403007011
635	sod_svk_lda_scr_wly_owc_amr_mcd_uzb_tur_akn_mao_swa_grk_nor_bsq_bul_heb_xho_cnt_afr_krd_zul_por_yor_lit_fin_igb_ven_est_glc_chh_geo_ben_cze_hin_urd_sid_anl_guj_hun_ses_sun_bos_tag_jpn_knd_kor_slo_ger_ewe_prs_jav_pan_tig_ind_mnd_ita_moo_lat_gam_mol_alb_spa_ukr_qcu_pol_swe_rus_bam_hau_arw_aeg_rom_mly_dut_fbf_eng_bem_bat_tha_amh_tml_cic_swt_azi_fre_ctl_aze_dgb_vie_mlt_tsw_tsn_dyu	-0.301691578148716	-0.71326046143478	0.4774706129686
636	amh_ukr_fbf_ben_sod_sid_anl_arw_tur_aze_moo_bat_yor_ctl_svk_bsq_pan_wly_xho_mnd_rom_slo_swa_cze_zul_krd_fin_cic_dyu_hun_spa_chh_geo_prs_fre_lit_rus_aeg_gam_swe_est_bam_mly_scr_jav_jpn_knd_kor_guj_ita_tsw_ger_sun_dut_hau_mao_cnt_pol_dgb_nor_tig_urd_bos_glc_hin_qcu_bul_afr_mcd_ven_mlt_lat_amr_grk_tag_alb_bem_por_lda_ind_tha_owc_tml_tsn_igb_uzb_mol_eng_azi_akn_vie_heb_ewe_swt_ses	-0.0587068406229717	-0.138386516021642	0.890234159734576
637	chh_krd_swt_bul_amh_anl_sid_slo_tur_uzb_bam_ind_tsn_grk_rus_bsq_afr_owc_xho_mnd_nor_urd_dyu_pol_cic_spa_fin_igb_zul_est_alb_aeg_geo_rom_swe_prs_scr_sod_mlt_ukr_hun_moo_bat_svk_jav_jpn_tml_kor_lit_cze_swa_ger_tag_eng_wly_mao_cnt_ben_ewe_por_heb_guj_lat_ctl_glc_qcu_hin_mol_arw_bem_amr_bos_tig_pan_mly_fre_yor_mcd_ven_sun_tha_gam_knd_dgb_fbf_aze_ita_dut_azi_tsw_vie_hau_lda_akn_ses	-0.40719493800761	-0.967971445804426	0.335569226432502
638	tig_glc_igb_dut_wly_mlt_aeg_lat_azi_aze_dyu_sun_lda_nor_rus_bsq_pan_heb_cic_cnt_prs_ukr_akn_eng_tsn_slo_est_swa_dgb_fin_mol_amr_geo_arw_mcd_bul_cze_gam_hau_fre_hun_moo_tag_scr_ind_jpn_knd_kor_ita_hin_xho_urd_jav_rom_sod_mly_mnd_afr_swt_pol_amh_bos_alb_guj_svk_qcu_lit_spa_krd_bam_sid_ctl_chh_por_bat_swe_tsw_grk_ses_mao_tha_owc_tml_zul_ven_uzb_ger_ben_tur_yor_vie_anl_fbf_bem_ewe	-0.809990052856198	-1.95120544063854	0.0540421224161183
639	aeg_ger_igb_pan_amh_owc_anl_ukr_uzb_azi_dyu_sun_akn_grk_swe_bsq_bos_amr_ewe_mnd_mcd_dut_swt_scr_swa_eng_est_bem_moo_fin_lit_mlt_geo_nor_pol_bul_por_sid_hau_fre_hun_tsw_ind_ita_bat_jpn_knd_kor_arw_lat_cic_cze_jav_prs_chh_mao_cnt_urd_zul_ctl_gam_slo_rom_mol_krd_qcu_spa_rus_afr_yor_tig_svk_heb_guj_mly_alb_fbf_glc_ses_tag_tha_wly_tml_tsn_dgb_aze_hin_ben_tur_bam_vie_sod_xho_ven_lda	-1.11686581725765	-2.74526221623601	0.0072577272636826
640	aeg_eng_fbf_spa_heb_gam_sid_svk_uzb_azi_dyu_ind_ses_grk_dut_bsq_lat_mlt_dgb_cnt_bos_swe_lda_pan_swa_arw_est_zul_xho_fin_ben_amr_geo_alb_ita_bul_rom_wly_tig_cze_hun_bem_jav_ger_sun_jpn_knd_kor_urd_prs_ven_ctl_mly_glc_chh_mao_mnd_mcd_swt_fre_hau_scr_krd_guj_rus_qcu_slo_por_nor_tsw_amh_hin_anl_ukr_tag_pol_igb_mol_akn_bat_tha_owc_tml_yor_moo_aze_lit_afr_tur_cic_vie_sod_bam_tsn_ewe	0.0256602147450796	0.060424778213878	0.951946985370575
641	aeg_fre_bam_krd_tig_amh_wly_pol_aze_azi_fbf_sun_tsn_hin_slo_bsq_por_heb_moo_cnt_ita_bos_dgb_ger_zul_afr_est_tsw_ven_fin_glc_owc_geo_lat_swe_eng_nor_gam_anl_guj_hun_dyu_ind_mol_jav_jpn_knd_kor_ben_arw_ses_rom_mao_bul_sod_tag_mnd_spa_lda_pan_chh_rus_mcd_svk_scr_qcu_lit_grk_ukr_swa_mlt_cze_amr_dut_mly_prs_igb_alb_xho_bat_tha_sid_tml_swt_ewe_uzb_urd_ctl_tur_akn_vie_hau_cic_yor_bem	-0.15864573100275	-0.374014422665914	0.709244939965032
642	mlt_fre_ven_rom_tig_anl_sid_ben_aze_uzb_bem_sun_xho_arw_rus_bsq_ukr_wly_fbf_cnt_ita_spa_yor_pol_tsn_prs_fin_dyu_swt_hun_svk_heb_geo_guj_ger_dut_krd_sod_gam_glc_est_akn_bat_swe_mly_jpn_tml_kor_hin_pan_cic_bul_tag_lit_amh_mao_mnd_nor_moo_cze_hau_alb_grk_lat_eng_qcu_afr_por_slo_zul_aeg_ctl_owc_mol_jav_bos_ewe_scr_ses_ind_tha_chh_knd_swa_igb_azi_urd_mcd_tur_bam_vie_amr_dgb_tsw_lda	-0.0196601762874309	-0.0463592656774555	0.963123307484988
643	anl_lit_zul_urd_gam_amr_aeg_lat_tur_uzb_swa_mao_ven_guj_hin_bsq_svk_owc_akn_mnd_ita_afr_lda_spa_ewe_scr_est_dgb_xho_hun_grk_tig_geo_por_rus_ger_alb_hau_wly_ben_fin_dyu_jav_bul_sun_jpn_tml_kor_slo_prs_cic_arw_ind_rom_mlt_tag_cnt_mol_fbf_ctl_sid_nor_ukr_pan_fre_qcu_dut_glc_cze_yor_sod_pol_amh_mcd_mly_eng_ses_krd_moo_bat_tha_heb_knd_bam_tsw_aze_swe_bos_azi_bem_vie_chh_igb_tsn_swt	-0.861125508488847	-2.08090280891933	0.0401918918972282
644	hau_lat_zul_ger_mlt_wly_chh_arw_azi_uzb_yor_jav_tsw_nor_pol_bsq_ben_anl_bem_cnt_svk_eng_lda_bos_ewe_fre_hun_ven_dyu_est_scr_gam_geo_cze_spa_dut_rus_amr_sid_krd_fin_moo_mao_por_bat_jpn_knd_kor_guj_lit_swt_slo_sun_mol_sod_ind_mnd_glc_tsn_mcd_tig_pan_urd_prs_ukr_qcu_afr_hin_swe_bam_amh_ita_heb_ctl_mly_rom_dgb_alb_ses_tag_tha_owc_tml_akn_cic_tur_bul_grk_aze_igb_vie_aeg_xho_swa_fbf	-0.679054008747415	-1.62786898604096	0.106935994794066
645	aeg_fre_ven_ger_chh_anl_amh_lit_aze_uzb_yor_ind_ewe_afr_rus_bsq_glc_sod_tsw_cnt_nor_krd_dgb_svk_dyu_ctl_hun_akn_ses_fin_spa_mlt_geo_ukr_ita_prs_mcd_wly_sid_eng_est_lda_jav_pan_sun_jpn_tml_kor_grk_cze_swt_scr_bat_alb_amr_mly_mnd_mol_fbf_lat_tig_bul_guj_hin_urd_qcu_por_swe_ben_moo_heb_pol_gam_bos_mao_slo_cic_arw_xho_tag_tha_hau_knd_bem_bam_azi_rom_dut_tur_swa_vie_owc_igb_zul_tsn	-0.0989429967572592	-0.233258494485171	0.816073327539792
646	heb_rom_cic_hin_sid_amr_sod_mol_uzb_azi_zul_bat_xho_dut_arw_bsq_lat_hau_tsw_mnd_urd_cze_ewe_lit_bem_svk_hun_swt_ven_est_fre_chh_geo_bul_pol_swe_prs_anl_wly_ctl_fin_dyu_sun_eng_mly_jpn_knd_kor_pan_por_igb_slo_ind_bos_tig_tag_cnt_krd_tsn_mcd_gam_glc_guj_rus_afr_qcu_ukr_ger_ben_ses_mlt_nor_owc_spa_mao_grk_bam_alb_swa_jav_tha_amh_tml_yor_lda_aze_scr_ita_tur_akn_vie_aeg_dgb_moo_fbf	-0.835515177807199	-2.01789325310802	0.0464836939913206
647	tig_ita_tsn_ben_anl_gam_sid_rom_aze_uzb_akn_mao_bam_arw_eng_bsq_alb_sod_ven_mnd_bul_hin_swa_guj_xho_pan_est_lda_ewe_fin_por_owc_geo_dut_grk_pol_svk_mlt_amr_scr_hun_dyu_ind_bos_bat_jpn_knd_kor_afr_ukr_yor_nor_jav_ger_chh_sun_cnt_glc_igb_fre_wly_lit_urd_ctl_spa_qcu_rus_prs_cze_cic_aeg_lat_hau_slo_tag_swe_moo_mol_fbf_mly_tha_amh_tml_ses_bem_tur_krd_mcd_azi_zul_vie_heb_tsw_dgb_swt	0.117608235099841	0.277000736560816	0.782394287790508
648	sid_ben_yor_prs_tig_anl_chh_ctl_aze_uzb_xho_tag_cic_afr_pan_bsq_glc_aeg_fbf_mnd_rus_slo_dyu_alb_lda_hin_hun_tsw_ewe_fin_fre_heb_geo_cze_swe_ukr_lat_amh_mlt_por_est_igb_mao_ger_jav_jpn_knd_kor_arw_guj_dgb_mol_ind_bul_amr_mly_cnt_eng_zul_bos_gam_nor_spa_lit_pol_qcu_scr_ita_svk_akn_sod_mcd_owc_rom_bat_krd_tsn_urd_moo_sun_tha_hau_tml_ses_bem_tur_dut_grk_azi_ven_vie_wly_bam_swa_swt	-0.579058849102102	-1.38088525846795	0.170623684319612
649	gam_slo_yor_fre_mlt_chh_sod_rom_tur_aze_lda_ind_ewe_scr_hin_bsq_swe_owc_swa_cnt_pol_rus_dgb_glc_ses_spa_fin_tsn_xho_hun_ben_anl_geo_urd_ukr_ger_mcd_amh_hau_bul_est_bem_sun_bos_jav_jpn_tml_kor_eng_lat_tsw_lit_mao_alb_wly_mly_mnd_afr_moo_arw_amr_por_cze_pan_krd_qcu_svk_ita_mol_dyu_sid_grk_aeg_prs_tag_ctl_fbf_guj_ven_bat_tha_heb_knd_zul_bam_azi_dut_nor_uzb_akn_vie_tig_swt_igb_cic	0.131976588176283	0.310586005998199	0.756810374808845
650	chh_lit_dgb_svk_wly_owc_heb_cze_azi_aze_swa_tag_yor_dut_scr_bsq_ita_sid_akn_mnd_rom_pol_swt_bul_ven_mcd_hun_zul_tsw_est_afr_hau_geo_mol_slo_fre_arw_aeg_mlt_eng_fin_xho_ind_spa_jav_jpn_knd_kor_ctl_prs_bam_lat_mly_ben_amr_sun_cnt_grk_dyu_urd_tig_bos_krd_hin_glc_qcu_pan_nor_rus_tsn_sod_ger_amh_por_mao_guj_bem_swe_lda_bat_tha_gam_tml_moo_cic_tur_ukr_alb_uzb_ses_vie_anl_fbf_igb_ewe	-0.0630980098112983	-0.148779656026439	0.88204964179539
651	hau_ukr_dyu_ita_anl_sid_tig_prs_aze_azi_ses_ind_yor_spa_scr_bsq_cze_sod_swt_mnd_lit_ctl_dgb_glc_igb_arw_fin_bam_zul_hun_pol_aeg_geo_grk_nor_guj_afr_gam_amh_ben_est_ewe_mly_hin_tag_jpn_tml_kor_alb_urd_bem_dut_mao_mcd_mlt_jav_cnt_bos_fbf_eng_wly_por_svk_slo_rus_qcu_krd_rom_bul_lda_heb_swe_chh_fre_bat_ger_swa_pan_cic_sun_tha_amr_knd_tsw_xho_uzb_lat_mol_tur_tsn_vie_owc_ven_akn_moo	0.122584760721168	0.288541690523276	0.773574260182502
652	amh_lit_xho_dut_wly_mlt_sid_mcd_azi_aze_ewe_bat_bem_slo_mol_bsq_svk_owc_bam_mnd_lat_cze_swt_ctl_tsw_glc_hun_swa_dyu_fin_arw_sod_geo_rom_bos_prs_rus_anl_gam_pol_est_akn_ind_ukr_mly_jpn_knd_kor_afr_grk_tsn_urd_mao_alb_tig_tag_cnt_krd_yor_bul_heb_hin_guj_swe_fre_qcu_ita_scr_spa_ses_chh_ger_hau_nor_sun_pan_ven_ben_fbf_jav_tha_amr_tml_lda_moo_tur_por_eng_uzb_cic_vie_aeg_zul_igb_dgb	-0.425024263976381	-1.01015823650766	0.315040490308157
653	sod_ger_swt_lat_anl_chh_hau_spa_tur_uzb_xho_ind_akn_eng_grk_bsq_cze_amh_dgb_mnd_mcd_rus_ses_prs_zul_arw_est_cic_bem_fin_ben_aeg_geo_dut_hin_bul_svk_gam_heb_alb_hun_dyu_jav_pan_bat_jpn_tml_kor_glc_bos_tsn_nor_mao_krd_tig_tag_cnt_por_bam_pol_mlt_lit_guj_ita_slo_qcu_swe_ukr_ctl_ven_owc_fre_wly_scr_mly_rom_moo_mol_igb_sun_tha_amr_knd_yor_fbf_aze_afr_urd_azi_ewe_vie_sid_swa_lda_tsw	0.186606972838441	0.43900179321573	0.661678502259561
654	amh_prs_ven_mol_hau_amr_mlt_rus_azi_tur_swa_bat_bem_rom_eng_bsq_slo_sid_dgb_mnd_ben_ukr_ewe_lit_yor_fre_est_igb_swt_hun_bos_aeg_geo_swe_ctl_hin_mcd_owc_wly_glc_fin_xho_mao_guj_sun_jpn_tml_kor_lat_pan_dyu_ita_jav_pol_gam_ind_cnt_afr_ses_dut_chh_por_svk_nor_bul_qcu_spa_ger_urd_lda_heb_cze_anl_arw_tag_grk_tsw_scr_bam_mly_tha_sod_knd_cic_fbf_uzb_krd_alb_aze_akn_vie_tig_zul_tsn_moo	-0.184063689006691	-0.434351889087551	0.665039024974039
655	wly_dut_tsn_eng_sod_hau_chh_ger_aze_azi_tsw_mly_yor_glc_lat_bsq_scr_sid_zul_mnd_mcd_ukr_swa_svk_bam_swe_est_dyu_fbf_hun_por_amh_geo_rom_rus_mol_pol_aeg_gam_grk_fin_lda_jav_ben_bat_jpn_knd_kor_alb_lit_moo_bos_sun_prs_tig_mao_cnt_hin_igb_fre_amr_ita_krd_pan_arw_qcu_nor_guj_afr_xho_anl_spa_mlt_urd_tag_cze_swt_slo_ewe_ind_tha_heb_tml_ses_ven_uzb_bul_ctl_tur_dgb_vie_owc_cic_akn_bem	0.0490852577403081	0.115740897491447	0.908107442190552
656	amr_eng_fbf_grk_aeg_heb_sid_afr_tur_uzb_swt_sun_dgb_rom_cze_bsq_ben_anl_tsn_mnd_ukr_ger_ven_dut_zul_pol_hun_moo_lda_est_ctl_tig_geo_bos_guj_swe_prs_gam_amh_slo_fin_yor_ind_alb_jav_jpn_tml_kor_por_mcd_akn_hin_bat_mol_hau_mao_cnt_svk_bem_glc_chh_lit_scr_rus_pan_qcu_lat_bul_spa_ses_sod_ita_wly_urd_tag_nor_bam_fre_tsw_mly_tha_owc_knd_dyu_ewe_azi_krd_arw_aze_igb_vie_mlt_cic_xho_swa	-0.154699137639601	-0.364615287089137	0.716226382254209
657	amh_spa_moo_dut_aeg_amr_tig_guj_uzb_aze_ven_bat_swt_ita_fre_bsq_prs_hau_fbf_cnt_pan_ben_yor_scr_dgb_rom_fin_bem_tsn_hun_krd_heb_geo_lat_mcd_svk_ger_anl_sod_nor_est_tsw_mao_swe_sun_jpn_knd_kor_ctl_lit_swa_grk_jav_glc_chh_mly_mnd_bos_dyu_rus_mlt_cze_slo_pol_alb_qcu_eng_afr_arw_zul_gam_hin_wly_bul_tag_mol_xho_por_ses_ind_tha_sid_tml_lda_ewe_azi_ukr_urd_tur_igb_vie_owc_bam_akn_cic	-0.109991842665302	-0.259494128040968	0.79582757680546
658	chh_rom_tsn_prs_hau_sod_owc_guj_uzb_azi_bam_mao_dgb_ita_swe_bsq_urd_mlt_ses_cnt_por_pol_swt_hin_ven_arw_fin_igb_yor_est_ger_wly_geo_rus_glc_nor_lit_tig_aeg_ukr_hun_moo_sun_slo_ind_jpn_tml_kor_bul_dut_bem_mcd_bat_grk_amr_tag_mnd_cze_xho_scr_sid_eng_mol_alb_krd_qcu_pan_afr_ctl_swa_gam_spa_heb_fre_jav_svk_zul_lat_fbf_mly_tha_anl_knd_tsw_cic_tur_ben_bos_aze_dyu_vie_amh_akn_ewe_lda	-0.192050385002513	-0.452924089594314	0.651658310381899
659	wly_slo_yor_eng_anl_tig_gam_bos_uzb_aze_ven_mao_bem_alb_arw_bsq_cze_chh_lda_mnd_bul_prs_xho_pan_moo_svk_fin_ses_akn_est_ukr_hau_geo_urd_hin_ger_spa_sid_amh_swe_hun_tsw_sun_mcd_mly_jpn_knd_kor_dut_lat_zul_afr_tag_rus_owc_jav_cnt_fre_igb_nor_aeg_grk_ben_por_krd_qcu_rom_ita_mol_cic_sod_pol_mlt_scr_ind_ctl_swt_glc_dgb_bat_tha_amr_tml_tsn_ewe_tur_lit_guj_azi_bam_vie_heb_swa_fbf_dyu	0.616376260374036	1.45925208918938	0.147865232077283
660	aeg_prs_lda_dut_amh_gam_tig_bul_uzb_tur_xho_jav_zul_afr_alb_bsq_lit_sod_swa_mnd_nor_fre_yor_grk_moo_eng_est_tsw_fbf_hun_spa_hau_geo_pol_glc_slo_ita_mlt_heb_mcd_fin_swt_mly_urd_bat_jpn_knd_kor_arw_swe_cic_por_tag_lat_chh_sun_cnt_ukr_bem_ben_anl_mol_ger_svk_bos_qcu_guj_rus_rom_ses_owc_ctl_wly_krd_ind_pan_dyu_hin_akn_mao_tha_sid_tml_dgb_bam_azi_scr_cze_aze_tsn_vie_amr_igb_ven_ewe	-0.457853253900134	-1.08803115757209	0.279393018636978
661	aeg_rom_swt_eng_owc_hau_anl_hin_uzb_tur_dyu_sun_moo_ita_ukr_bsq_prs_amh_zul_cnt_krd_arw_xho_bos_dgb_ger_fin_tsw_igb_est_bul_amr_geo_fre_rus_glc_grk_mlt_chh_dut_hun_akn_mao_scr_jav_jpn_tml_kor_afr_urd_yor_slo_mly_swe_sod_ind_mnd_pan_cic_pol_gam_lit_mol_cze_mcd_qcu_lat_nor_alb_fbf_sid_spa_wly_ben_bat_svk_bem_por_swa_tag_tha_heb_knd_ven_bam_aze_guj_ctl_azi_tsn_vie_tig_lda_ewe_ses	-1.26988457828216	-3.16069036182183	0.00212473021477889
662	mlt_bos_tsw_por_tig_aeg_amr_mcd_uzb_aze_ewe_mly_dyu_swe_spa_bsq_lat_amh_ses_cnt_pan_svk_moo_ukr_dgb_guj_est_cic_lda_fin_eng_owc_geo_arw_ger_pol_afr_hau_anl_nor_hun_yor_sun_slo_ind_jpn_tml_kor_glc_krd_fbf_alb_tag_dut_sid_jav_mnd_rus_bam_rom_gam_prs_urd_ben_hin_qcu_ctl_ita_mol_igb_wly_fre_heb_bul_bat_cze_bem_grk_swa_mao_tha_sod_knd_akn_swt_tur_scr_lit_azi_ven_vie_chh_tsn_zul_xho	-0.272313036062385	-0.644570983853072	0.520791998599353
663	amh_spa_igb_ctl_hau_anl_sod_urd_tur_azi_yor_jav_ewe_ukr_glc_bsq_swe_chh_tsw_cnt_pol_arw_xho_ben_akn_pan_fin_dgb_bam_est_mol_sid_geo_nor_grk_alb_rus_owc_heb_prs_hun_swt_mao_afr_sun_jpn_tml_kor_scr_dut_lda_ger_mly_ita_amr_ind_mnd_mcd_tsn_bos_tig_bul_krd_lat_fre_qcu_por_eng_slo_cic_aeg_guj_wly_lit_bat_rom_fbf_cze_ven_tag_tha_mlt_knd_swa_bem_aze_svk_hin_uzb_moo_vie_gam_zul_ses_dyu	-0.169671457010654	-0.400266659267683	0.689878077405651
664	aeg_prs_akn_swe_mlt_sid_sod_spa_tur_azi_lda_tag_ewe_ukr_pol_bsq_rus_amh_cic_cnt_slo_afr_bem_guj_moo_dut_hun_bam_yor_est_mol_tig_geo_cze_ben_scr_hin_heb_chh_nor_fin_xho_ind_por_mao_jpn_knd_kor_alb_eng_ven_krd_bat_pan_wly_sun_mnd_ita_tsn_bos_anl_rom_urd_mcd_glc_qcu_lat_arw_svk_fbf_gam_ger_hau_ctl_jav_fre_swa_grk_zul_mly_tha_owc_tml_tsw_igb_aze_lit_bul_uzb_swt_vie_amr_dgb_dyu_ses	-0.75582983155903	-1.81911183952244	0.0721124236225326
665	aeg_rus_ewe_krd_wly_owc_sid_pol_azi_aze_tsn_tag_lda_glc_ben_bsq_ger_amr_cic_cnt_bul_bos_dgb_arw_ven_ctl_hun_akn_tsw_fin_pan_amh_geo_prs_scr_mol_eng_heb_mlt_por_est_swa_ind_urd_sun_jpn_knd_kor_afr_guj_moo_cze_jav_lat_sod_mao_mnd_spa_xho_lit_tig_dut_rom_ita_mcd_qcu_nor_fre_svk_swt_anl_hin_hau_alb_bat_swe_bam_slo_dyu_mly_tha_gam_tml_bem_ses_uzb_ukr_grk_tur_igb_vie_chh_yor_fbf_zul	-0.227742991966572	-0.537486326364666	0.59221551730965
666	owc_por_tsw_prs_amh_wly_sod_pan_aze_azi_bem_bat_swa_ukr_ita_bsq_ben_sid_fbf_mnd_ger_eng_ewe_fre_xho_alb_fin_moo_akn_hun_lat_mlt_geo_dut_hin_bos_spa_amr_heb_cze_est_yor_tag_pol_jav_jpn_tml_kor_mol_rom_tsn_krd_mao_bul_gam_ind_cnt_mcd_dyu_scr_hau_rus_guj_lit_ctl_qcu_afr_grk_urd_igb_aeg_svk_chh_arw_mly_nor_zul_swe_dgb_sun_tha_tig_knd_bam_swt_tur_glc_slo_uzb_ven_vie_anl_cic_ses_lda	-0.058919354445198	-0.139083928898521	0.889684570089598
667	anl_hin_bem_fre_sod_gam_heb_guj_tur_aze_ses_mly_akn_afr_bos_bsq_krd_aeg_bam_mnd_ben_rom_igb_ctl_cic_svk_fin_tsn_yor_hun_lat_tig_geo_ger_grk_pan_slo_chh_amh_mcd_est_swa_tag_pol_sun_jpn_knd_kor_alb_scr_zul_ukr_bat_eng_sid_ind_cnt_mol_lda_ita_amr_prs_por_swe_spa_qcu_cze_lit_urd_dgb_hau_rus_wly_nor_jav_dut_ven_arw_dyu_mao_tha_mlt_tml_swt_xho_azi_bul_glc_uzb_tsw_vie_owc_moo_fbf_ewe	-0.723537724280548	-1.7382313602976	0.0854797819127429
668	sid_rus_tsw_arw_heb_mlt_wly_lit_tur_azi_swa_tag_ses_bul_mol_bsq_pan_hau_xho_cnt_slo_eng_zul_bos_ven_krd_hun_bam_bem_est_dut_sod_geo_afr_grk_alb_lat_anl_amh_svk_fin_swt_jav_fre_mao_jpn_knd_kor_swe_pol_dyu_ben_sun_glc_gam_ind_mnd_guj_dgb_ctl_chh_urd_ita_nor_prs_qcu_ukr_por_cze_fbf_tig_spa_aeg_scr_bat_mcd_tsn_ger_cic_mly_tha_amr_tml_lda_yor_uzb_hin_rom_aze_moo_vie_owc_akn_igb_ewe	-0.64204259262932	-1.53584590962481	0.127971457868363
669	heb_bul_ven_mcd_sid_aeg_sod_svk_tur_azi_bem_ind_tsn_swe_fre_bsq_arw_owc_xho_cnt_urd_ctl_zul_glc_fbf_nor_est_ses_tsw_hun_por_amr_geo_afr_prs_slo_ger_anl_hau_pan_fin_swt_mly_grk_jav_jpn_knd_kor_scr_dut_bam_guj_tag_rom_tig_bat_mnd_ben_dgb_ita_chh_pol_mol_rus_eng_qcu_cze_hin_ukr_igb_mlt_bos_wly_spa_sun_alb_dyu_krd_ewe_mao_tha_amh_tml_cic_yor_aze_lat_lit_uzb_akn_vie_gam_moo_lda_swa	-1.29065560232846	-3.21099507816234	0.00181679544348396
670	chh_ukr_tsn_arw_owc_anl_aeg_eng_tur_uzb_bem_mao_zul_por_krd_bsq_svk_mlt_igb_cnt_prs_spa_akn_hin_tsw_lat_hun_moo_dyu_fin_rom_heb_geo_mol_swe_pan_cze_sod_hau_rus_est_xho_jav_ctl_tag_jpn_knd_kor_ben_urd_swt_afr_mly_ger_sid_bat_mnd_dut_bam_nor_gam_bos_pol_ita_guj_qcu_scr_slo_mcd_ven_tig_grk_amr_lit_ind_glc_cic_alb_lda_sun_tha_amh_tml_fbf_dgb_azi_fre_bul_aze_ewe_vie_wly_ses_swa_yor	-0.879660225068448	-2.12723873353401	0.0360465275552242
671	amr_eng_dgb_por_sod_amh_aeg_afr_aze_uzb_ses_jav_lda_ben_lat_bsq_nor_anl_akn_cnt_pol_alb_tsw_ita_cic_prs_fin_swa_xho_est_slo_tig_geo_grk_urd_spa_ukr_gam_heb_glc_hun_dyu_bat_scr_mly_jpn_knd_kor_svk_krd_igb_pan_mao_lit_sid_sun_mnd_swe_bem_dut_chh_cze_mcd_hin_ger_qcu_ctl_arw_guj_yor_wly_bul_mlt_fre_ind_mol_fbf_rom_ven_tag_tha_hau_tml_bam_swt_azi_bos_rus_tur_zul_vie_owc_tsn_moo_ewe	-0.611222658519475	-1.45740801800111	0.148372256644589
672	aeg_pan_swt_lat_amr_sod_heb_spa_aze_tur_bam_tag_ses_por_lit_bsq_arw_hau_lda_cnt_bos_hin_ven_eng_bem_rus_fin_dgb_tsw_hun_urd_owc_geo_bul_mol_cze_pol_tig_gam_slo_est_moo_bat_glc_ind_jpn_tml_kor_nor_fre_ewe_afr_sun_grk_sid_mao_mnd_ita_igb_guj_amh_krd_ben_dut_prs_qcu_ger_ctl_swe_akn_chh_svk_anl_alb_jav_scr_xho_rom_zul_mly_tha_mlt_knd_swa_cic_uzb_ukr_mcd_azi_dyu_vie_wly_yor_fbf_tsn	-0.645843626599538	-1.54098858880525	0.126715405061948
673	heb_guj_ewe_ctl_owc_amr_anl_bul_tur_aze_akn_ind_swt_svk_lat_bsq_arw_chh_ven_cnt_ger_ita_ses_grk_tsw_urd_est_dyu_swa_fin_swe_wly_geo_scr_afr_dut_bos_mlt_sod_cze_hun_yor_sun_pan_mly_jpn_tml_kor_krd_hin_igb_prs_mao_ben_hau_jav_mnd_spa_lda_rom_sid_fre_eng_alb_glc_qcu_por_mcd_mol_bem_aeg_nor_tig_ukr_tag_rus_bam_pol_tsn_bat_tha_gam_knd_fbf_xho_uzb_slo_lit_azi_moo_vie_amh_cic_dgb_zul	0.0515906762119356	0.121483686268194	0.903570040373491
674	anl_guj_swa_alb_gam_chh_sid_mol_aze_tur_fbf_mly_ven_arw_slo_bsq_svk_aeg_tsn_mnd_bul_ben_cic_nor_yor_lit_hun_ses_zul_fin_urd_sod_geo_rom_ukr_ctl_lat_wly_hau_pan_est_dgb_tag_eng_sun_jpn_knd_kor_hin_swe_dyu_grk_mao_rus_heb_jav_cnt_glc_xho_ger_mlt_fre_krd_dut_spa_qcu_ita_prs_scr_bam_amh_afr_amr_por_bat_bos_akn_pol_tsw_ind_tha_tig_tml_igb_moo_azi_mcd_cze_uzb_ewe_vie_owc_bem_lda_swt	-0.576701309415199	-1.37618940556001	0.17206777853444
675	sod_rus_bem_slo_chh_anl_owc_spa_azi_tur_yor_ind_ses_alb_eng_bsq_ben_aeg_swt_cnt_krd_cze_fbf_lat_akn_ger_fin_dgb_xho_est_mcd_tig_geo_prs_mol_rom_scr_amr_wly_arw_hun_lda_bat_glc_mly_jpn_tml_kor_swe_nor_swa_fre_sun_svk_gam_jav_mnd_lit_ven_urd_heb_grk_bos_ukr_pan_qcu_afr_hin_bul_bam_sid_ctl_hau_pol_tag_dut_igb_guj_zul_mao_tha_amh_knd_moo_tsw_uzb_ita_por_aze_ewe_vie_mlt_dyu_tsn_cic	-0.433635504156661	-1.02931613865438	0.306000750300725
676	mlt_svk_fbf_rus_amr_sid_chh_glc_tur_azi_tsw_sun_dgb_guj_eng_bsq_mcd_aeg_swt_mnd_nor_alb_bam_cze_dyu_bul_fin_xho_bem_hun_pol_owc_geo_arw_scr_fre_swe_gam_wly_krd_est_tsn_jav_ben_ind_jpn_tml_kor_pan_urd_ven_ita_tag_prs_amh_mly_cnt_lat_ewe_afr_anl_rom_lit_grk_hin_qcu_por_mol_ctl_lda_sod_slo_tig_ger_bat_ukr_akn_bos_yor_mao_tha_hau_knd_swa_zul_uzb_dut_spa_aze_cic_vie_heb_moo_igb_ses	-0.0273927597516247	-0.0645142728348309	0.948699213888865
677	mlt_alb_bam_guj_owc_wly_heb_arw_azi_uzb_lda_jav_ven_lat_ukr_bsq_bos_hau_dgb_cnt_lit_ita_dyu_urd_ewe_dut_est_tsw_zul_hun_slo_anl_geo_rus_cze_eng_hin_gam_tig_spa_fin_tsn_tag_fre_bat_jpn_knd_kor_prs_ger_swt_afr_mao_rom_chh_sun_mnd_pan_fbf_krd_sod_nor_mcd_ctl_por_qcu_swe_mol_pol_akn_amh_grk_amr_svk_ind_scr_swa_ben_moo_mly_tha_sid_tml_cic_igb_aze_bul_glc_tur_yor_vie_aeg_ses_bem_xho	-0.801261361989137	-1.93065252750439	0.0565722334728185
678	amr_krd_dyu_arw_sod_amh_chh_eng_tur_azi_tsw_bat_fbf_slo_pol_bsq_prs_gam_dgb_mnd_ger_lat_ewe_mcd_ses_grk_est_swa_xho_hun_glc_anl_geo_bos_ctl_ita_scr_mlt_aeg_hin_fin_yor_sun_mol_tag_jpn_tml_kor_pan_ben_moo_dut_mly_rom_sid_jav_cnt_bul_bem_spa_hau_alb_fre_cze_svk_qcu_guj_por_swe_bam_tig_ukr_heb_rus_mao_lit_akn_nor_lda_ind_tha_owc_knd_ven_zul_aze_afr_urd_uzb_swt_vie_wly_igb_cic_tsn	-0.302575974074438	-0.715842740523193	0.475881999744443
679	aeg_eng_igb_ctl_hau_amr_chh_slo_uzb_tur_bem_bat_fbf_rom_krd_bsq_por_gam_swa_cnt_urd_lat_ewe_spa_swt_pan_hun_dgb_xho_est_glc_tig_geo_fre_rus_scr_svk_wly_heb_mol_fin_akn_mao_mcd_sun_jpn_tml_kor_prs_arw_yor_bos_jav_hin_mlt_tag_mnd_grk_zul_alb_sod_pol_bul_afr_nor_qcu_ukr_ger_dut_ven_amh_cze_owc_lit_mly_ita_lda_guj_cic_ind_tha_anl_knd_ses_tsn_aze_swe_ben_azi_tsw_vie_sid_bam_moo_dyu	-0.760325280793711	-1.82671113976749	0.0709511466367294
680	wly_hin_dgb_nor_hau_amh_anl_cze_tur_aze_fbf_mao_tsw_ben_bul_bsq_prs_sid_zul_mnd_alb_grk_dyu_swe_yor_urd_hun_bam_swt_fin_arw_chh_geo_slo_ukr_dut_rom_heb_sod_fre_est_moo_jav_por_sun_jpn_tml_kor_ger_krd_igb_ctl_bat_pol_tig_tag_cnt_ita_ven_bos_aeg_spa_rus_mol_lat_qcu_eng_scr_afr_xho_amr_svk_gam_glc_mly_guj_akn_lit_bem_ind_tha_mlt_knd_ses_tsn_uzb_pan_mcd_azi_swa_vie_owc_lda_ewe_cic	-0.280440346960286	-0.663595508681018	0.508590922300319
681	tig_lat_zul_alb_sod_aeg_hau_bos_uzb_tur_moo_ind_tsn_rom_bul_bsq_grk_sid_ven_mnd_lit_pol_yor_scr_lda_glc_hun_xho_dyu_est_cze_mlt_geo_ita_rus_slo_krd_wly_chh_ben_fin_cic_mly_urd_sun_jpn_knd_kor_ger_guj_ses_fre_jav_por_anl_tag_cnt_ukr_akn_prs_owc_swe_ctl_mol_mcd_qcu_afr_nor_dut_bam_amh_hin_heb_svk_mao_pan_fbf_eng_swt_bat_tha_amr_tml_bem_swa_aze_spa_arw_azi_igb_vie_gam_dgb_ewe_tsw	-0.409447957980794	-0.972709731495718	0.333220798915238
682	wly_rom_fbf_pol_mlt_tig_chh_swe_tur_uzb_swt_bat_xho_lit_ben_bsq_dut_hau_cic_cnt_fre_prs_lda_glc_zul_svk_fin_dgb_dyu_hun_ger_sod_geo_spa_rus_mcd_hin_sid_owc_lat_est_ses_mao_ukr_ind_jpn_knd_kor_grk_eng_moo_urd_mly_scr_aeg_sun_mnd_slo_tsn_arw_amr_krd_ita_afr_cze_qcu_pan_nor_bos_akn_heb_alb_anl_guj_tag_bul_ewe_mol_bam_jav_tha_amh_tml_yor_ven_aze_ctl_por_azi_tsw_vie_gam_igb_bem_swa	1.04499204027491	2.5083488977197	0.0138618435257352
683	owc_fre_tsw_rom_anl_sod_wly_ukr_tur_azi_bam_mly_dgb_hin_mol_bsq_svk_aeg_swa_cnt_ita_bul_xho_lit_ven_alb_fin_swt_akn_est_slo_heb_geo_pan_swe_urd_spa_amr_hau_scr_hun_yor_jav_por_bat_jpn_tml_kor_eng_lat_bem_rus_tag_bos_mlt_ind_mnd_afr_ewe_cze_tig_dut_glc_pol_arw_qcu_krd_mcd_grk_fbf_gam_nor_sid_ctl_mao_ben_ses_guj_cic_sun_tha_chh_knd_dyu_igb_aze_prs_ger_uzb_tsn_vie_amh_zul_moo_lda	-0.0388714420180347	-0.0915322535958432	0.927266549420723
684	owc_lit_ses_alb_aeg_mlt_sod_afr_uzb_aze_tsn_mly_dyu_glc_bul_bsq_nor_chh_ewe_cnt_mcd_guj_fbf_svk_akn_ger_hun_tsw_bem_fin_dut_heb_geo_grk_ctl_slo_arw_tig_hau_prs_est_swt_jav_por_bat_jpn_tml_kor_pol_rus_cic_spa_tag_mol_wly_sun_mnd_ben_bam_swe_sid_pan_eng_hin_urd_qcu_ita_lat_fre_yor_gam_scr_anl_rom_mao_cze_xho_bos_ven_ind_tha_amr_knd_zul_swa_azi_krd_ukr_tur_lda_vie_amh_moo_dgb_igb	-0.0933380549681652	-0.219991260856434	0.826360137551928
685	heb_alb_igb_eng_hau_aeg_amr_ita_aze_uzb_ewe_sun_swt_dut_bul_bsq_pol_owc_tsw_cnt_svk_glc_zul_slo_xho_cze_fin_fbf_lda_est_lit_mlt_geo_ukr_lat_bos_mol_amh_wly_ben_hun_dgb_tag_mcd_ind_jpn_knd_kor_hin_rus_yor_guj_bat_fre_anl_jav_mnd_nor_bam_pan_sod_rom_arw_urd_por_qcu_prs_afr_swe_swa_sid_spa_tig_ger_mao_krd_tsn_ctl_cic_mly_tha_chh_tml_bem_moo_azi_scr_grk_tur_ven_vie_gam_ses_akn_dyu	-0.260635495643132	-0.616056244589829	0.539362335326913
686	gam_arw_dgb_mcd_sod_amr_tig_svk_aze_azi_akn_tag_bem_grk_rom_bsq_krd_sid_zul_mnd_swe_rus_ses_ctl_ewe_pan_hun_swa_fbf_est_scr_mlt_geo_hin_pol_glc_guj_anl_owc_nor_fin_tsw_ind_ger_mao_jpn_tml_kor_eng_fre_ven_ben_jav_prs_aeg_mly_cnt_bos_swt_mol_amh_alb_por_spa_lat_qcu_ukr_urd_lit_bam_hau_cze_heb_dut_sun_afr_lda_slo_tsn_bat_tha_wly_knd_cic_xho_uzb_ita_bul_tur_dyu_vie_chh_yor_igb_moo	-0.214761633339112	-0.507173923537338	0.613233331915592
687	owc_ukr_lda_ger_tig_sid_anl_pol_azi_tur_yor_tag_dyu_rus_afr_bsq_por_aeg_swt_cnt_lit_guj_bam_slo_akn_mol_hun_ven_dgb_fin_bul_heb_geo_ben_prs_fre_cze_sod_chh_arw_est_cic_sun_urd_ind_jpn_knd_kor_swe_spa_tsw_ita_mly_nor_hau_mao_mnd_grk_bem_hin_amr_lat_ctl_scr_pan_qcu_mcd_svk_alb_xho_amh_glc_mlt_bos_bat_krd_igb_eng_tsn_jav_tha_wly_tml_ewe_moo_uzb_dut_rom_aze_fbf_vie_gam_zul_swa_ses	-0.462674743338099	-1.10162647453129	0.273467022664468
688	mlt_arw_lda_afr_chh_aeg_amr_ger_tur_aze_moo_mao_tsw_eng_lit_bsq_pol_heb_swa_mnd_swe_mol_tsn_pan_fbf_por_est_cic_akn_fin_svk_amh_geo_bos_lat_slo_hin_tig_anl_urd_hun_bem_ind_mcd_jav_jpn_tml_kor_cze_dut_swt_ctl_tag_ita_wly_mly_cnt_fre_xho_ben_sod_rus_ukr_krd_glc_qcu_nor_guj_bul_bam_owc_alb_hau_grk_bat_scr_dyu_prs_ven_sun_tha_sid_knd_yor_zul_uzb_rom_spa_azi_igb_vie_gam_ses_dgb_ewe	-0.568494508843483	-1.35516046955355	0.178648876939962
689	amr_urd_fbf_mol_tig_hau_aeg_lit_aze_tur_dyu_jav_ewe_spa_slo_bsq_lat_heb_ses_mnd_ita_fre_swt_ger_tsw_mcd_est_swa_yor_fin_hin_sod_geo_ctl_nor_guj_glc_owc_sid_arw_hun_bem_ind_eng_tag_jpn_knd_kor_dut_prs_tsn_bos_sun_scr_chh_mao_cnt_bul_xho_afr_amh_rus_ben_swe_rom_qcu_krd_pol_por_akn_anl_ukr_wly_cze_mly_alb_moo_pan_bam_bat_tha_mlt_tml_lda_cic_uzb_grk_svk_azi_dgb_vie_gam_zul_igb_ven	-0.522495757573811	-1.24239987348912	0.217212736680516
690	gam_glc_moo_urd_owc_aeg_sod_mol_aze_uzb_dgb_mly_tsw_ben_alb_bsq_ukr_hau_dyu_cnt_prs_por_akn_dut_bam_pan_hun_ven_zul_fin_guj_chh_geo_cze_bul_eng_krd_wly_sid_scr_est_lda_bat_lit_jav_jpn_tml_kor_slo_hin_bem_grk_sun_lat_mlt_tag_mnd_arw_tsn_afr_heb_ita_mcd_rom_ctl_qcu_rus_nor_spa_ewe_amr_svk_anl_swe_ind_bos_fbf_pol_igb_mao_tha_amh_knd_xho_yor_azi_fre_ger_tur_cic_vie_tig_ses_swt_swa	0.494536033693408	1.16785896559296	0.245848993152075
691	gam_spa_dyu_ita_mlt_amr_sod_guj_uzb_tur_ewe_jav_ven_afr_dut_bsq_ukr_aeg_igb_mnd_eng_arw_lda_lat_ses_lit_fin_zul_yor_est_cze_owc_geo_pan_swe_mol_mcd_wly_chh_alb_hun_fbf_sun_rus_ind_jpn_knd_kor_pol_krd_swa_ben_mly_svk_sid_tag_cnt_bos_dgb_ctl_tig_rom_fre_slo_urd_qcu_nor_scr_glc_tsn_amh_prs_anl_por_bat_ger_tsw_bul_bam_mao_tha_heb_tml_cic_xho_aze_hin_grk_azi_bem_vie_hau_akn_swt_moo	0.0719545163918117	0.169343627395511	0.865894163899334
692	hau_rom_tsn_ctl_amh_chh_mlt_glc_azi_aze_igb_jav_fbf_pan_eng_bsq_rus_owc_dyu_cnt_guj_arw_swa_fre_xho_prs_fin_ses_tsw_est_lit_heb_geo_ukr_ben_por_krd_gam_amr_urd_hun_yor_bat_swe_mly_jpn_tml_kor_scr_cze_bam_pol_tag_mol_anl_ind_mnd_bos_dgb_nor_tig_slo_afr_mcd_ita_qcu_alb_grk_spa_akn_aeg_ger_wly_bul_sun_lat_bem_svk_ven_mao_tha_sod_knd_moo_cic_uzb_hin_dut_tur_swt_vie_sid_lda_ewe_zul	0.120127336354925	0.282800329500019	0.77795838894668
693	anl_pol_xho_ben_amr_mlt_chh_rom_aze_azi_zul_mly_swa_pan_hin_bsq_cze_wly_dyu_cnt_guj_ita_cic_ukr_fbf_lit_hun_yor_tsw_fin_ctl_hau_geo_nor_swe_lat_slo_gam_tig_bul_est_bem_sun_bos_ind_jpn_tml_kor_glc_arw_igb_prs_mao_spa_owc_tag_mnd_scr_tsn_alb_sod_krd_grk_dut_mol_qcu_eng_afr_fre_ewe_amh_por_heb_rus_jav_ger_moo_urd_ses_bat_tha_sid_knd_swt_lda_tur_mcd_svk_uzb_akn_vie_aeg_bam_dgb_ven	-0.066356500700299	-0.156284611849042	0.876147441873543
694	hau_por_yor_lit_amh_tig_wly_lat_aze_azi_fbf_ind_cic_rom_ben_bsq_urd_owc_swt_mnd_ita_swe_moo_bos_tsn_krd_est_ses_bem_hun_alb_anl_geo_prs_afr_rus_dut_sid_amr_grk_fin_tsw_tag_hin_jav_jpn_knd_kor_nor_pol_igb_spa_mao_svk_mlt_mly_cnt_mcd_ewe_bul_sod_slo_pan_arw_guj_qcu_cze_fre_eng_swa_heb_ger_gam_scr_bat_mol_zul_glc_dgb_sun_tha_chh_tml_ven_akn_tur_ukr_ctl_uzb_bam_vie_aeg_dyu_lda_xho	-0.65249949162422	-1.56330012724504	0.121378596119912
695	sid_urd_bem_por_heb_hau_chh_swe_azi_aze_xho_mly_tsw_grk_alb_bsq_rus_gam_dgb_mnd_eng_hin_yor_nor_ven_glc_hun_bam_swt_fin_scr_amh_geo_slo_dut_svk_spa_aeg_mlt_afr_est_akn_ind_lit_tag_jpn_tml_kor_pan_fre_lda_ben_jav_ukr_sod_mao_cnt_lat_swa_pol_tig_ita_bul_cze_prs_qcu_krd_arw_ger_fbf_owc_mcd_anl_mol_bat_ctl_cic_bos_dyu_sun_tha_wly_knd_moo_ewe_tur_rom_guj_uzb_zul_vie_amr_igb_ses_tsn	0.24722219054402	0.581981937317713	0.561987013853339
696	tig_rom_akn_bul_amr_sod_aeg_pan_tur_azi_ven_mao_ewe_svk_cze_bsq_hin_amh_dyu_cnt_swe_urd_cic_por_lda_prs_fin_ses_swa_hun_mol_heb_geo_dut_glc_ger_pol_hau_chh_grk_est_tsw_tag_nor_ind_jpn_knd_kor_krd_ben_fbf_afr_bat_bos_gam_mly_mnd_alb_zul_arw_owc_ita_guj_slo_mcd_qcu_lit_eng_lat_yor_mlt_scr_wly_spa_jav_ukr_dgb_rus_bam_sun_tha_anl_tml_xho_tsn_uzb_ctl_fre_aze_swt_vie_sid_igb_moo_bem	-0.283893366399863	-0.671023590632672	0.503868702903416
697	gam_krd_akn_ger_mlt_anl_owc_eng_azi_uzb_ven_ind_fbf_swe_rom_bsq_por_chh_bem_cnt_ukr_ben_swa_lit_cic_nor_est_moo_igb_fin_afr_sid_geo_lat_pol_scr_bul_aeg_hau_arw_hun_dyu_jav_fre_mly_jpn_knd_kor_mcd_prs_zul_slo_mao_glc_heb_sun_mnd_grk_tsw_ctl_wly_cze_guj_rus_spa_qcu_pan_ita_svk_ses_sod_urd_tig_hin_bat_mol_bam_bos_xho_tag_tha_amr_tml_swt_lda_aze_dut_alb_tur_tsn_vie_amh_dgb_yor_ewe	-0.280799109742914	-0.664337318842324	0.508118277379593
698	sod_pol_bem_alb_sid_tig_hau_ukr_uzb_tur_tsw_mao_cic_pan_ger_bsq_cze_amr_moo_mnd_dut_prs_yor_mol_xho_guj_est_igb_bam_fin_nor_aeg_geo_fre_urd_krd_por_anl_gam_rus_hun_akn_tag_bul_ind_jpn_tml_kor_ita_hin_swa_lat_bat_mcd_wly_jav_cnt_swe_ewe_afr_chh_arw_rom_eng_grk_qcu_svk_ctl_ben_fbf_heb_slo_owc_glc_mly_lit_dyu_spa_ses_sun_tha_mlt_knd_zul_dgb_azi_scr_bos_aze_lda_vie_amh_swt_ven_tsn	-0.180594240033442	-0.426356049297295	0.670833673445361
699	anl_ukr_zul_pol_owc_wly_chh_dut_uzb_aze_tsn_sun_cic_nor_ben_bsq_rom_sid_yor_cnt_hin_spa_dyu_eng_dgb_rus_est_ewe_ses_hun_slo_mlt_geo_svk_pan_guj_fre_amh_gam_bul_fin_akn_jav_glc_tag_jpn_knd_kor_ctl_ita_bam_prs_mly_por_heb_ind_mnd_lit_bem_cze_aeg_afr_lat_alb_mol_qcu_krd_scr_bos_ven_amr_urd_hau_arw_bat_swe_tsw_mcd_swa_mao_tha_sod_tml_igb_fbf_azi_grk_ger_tur_lda_vie_tig_moo_swt_xho	0.446192762304285	1.0545158385048	0.294378726802741
700	wly_mol_moo_prs_amr_chh_amh_arw_azi_tur_akn_jav_lda_rom_rus_bsq_grk_heb_swa_mnd_fre_pol_xho_bul_ven_spa_est_dgb_dyu_hun_lit_sod_geo_krd_urd_por_nor_anl_gam_eng_fin_tsw_sun_lat_ind_jpn_tml_kor_mcd_pan_bam_hin_mao_guj_owc_tag_cnt_ukr_ses_glc_hau_svk_swe_bos_alb_qcu_ctl_cze_scr_tsn_sid_slo_aeg_afr_mly_ben_bem_ger_swt_bat_tha_mlt_knd_zul_fbf_uzb_dut_ita_aze_cic_vie_tig_yor_igb_ewe	0.0320122363167567	0.0753428354427818	0.940103774866507
701	sid_mol_ses_dut_amh_tig_aeg_alb_uzb_aze_igb_jav_dyu_lit_rus_bsq_grk_heb_akn_mnd_por_cze_ven_scr_fbf_ukr_hun_yor_dgb_fin_ger_hau_geo_hin_nor_rom_eng_owc_gam_krd_est_ewe_sun_slo_mao_jpn_tml_kor_urd_svk_bam_ctl_ind_pol_mlt_mly_cnt_bos_zul_spa_anl_prs_arw_glc_pan_qcu_ita_ben_swe_cic_amr_guj_wly_mcd_bat_fre_tsw_bul_moo_tag_tha_chh_knd_tsn_bem_tur_afr_lat_azi_swa_vie_sod_swt_xho_lda	-0.00821227642896066	-0.0193986751029671	0.984564625721026
702	chh_cze_tsw_scr_hau_amr_aeg_pan_tur_aze_ses_sun_zul_ctl_rus_bsq_fre_owc_yor_mnd_bos_krd_swa_urd_ven_svk_est_tsn_akn_fin_grk_mlt_geo_mol_ita_ben_nor_sid_gam_slo_hun_dyu_bat_glc_ind_jpn_tml_kor_rom_prs_bam_spa_mao_arw_amh_tag_cnt_hin_fbf_alb_sod_pol_afr_swe_lat_qcu_guj_lit_ukr_ewe_wly_por_tig_eng_jav_bul_swt_ger_bem_mly_tha_heb_knd_igb_cic_uzb_mcd_dut_azi_moo_vie_anl_lda_dgb_xho	-0.679658588517192	-1.62872728105078	0.106753762683407
703	sid_urd_cic_lit_amr_owc_amh_mol_azi_uzb_fbf_mly_zul_fre_glc_bsq_swe_gam_ses_mnd_alb_bos_dyu_ukr_ven_hin_hun_moo_tsw_fin_ita_chh_geo_eng_pan_prs_afr_hau_anl_pol_est_igb_ind_ctl_sun_jpn_tml_kor_ben_rus_swa_rom_tag_spa_sod_mao_cnt_lat_akn_mcd_tig_krd_nor_arw_cze_qcu_guj_bul_ger_yor_heb_scr_aeg_dut_jav_por_bem_grk_tsn_bat_tha_wly_knd_swt_xho_aze_svk_slo_tur_dgb_vie_mlt_lda_bam_ewe	0.614542610165102	1.45583146310978	0.14880679707064
704	amr_bos_bem_eng_tig_wly_sod_hin_azi_uzb_ewe_mly_cic_swe_slo_bsq_lat_aeg_igb_cnt_svk_guj_ses_grk_dyu_fre_est_tsw_xho_hun_mol_mlt_geo_ukr_ita_dut_alb_sid_amh_nor_fin_akn_jav_glc_sun_jpn_tml_kor_krd_rom_ven_pol_bat_scr_heb_tag_mnd_afr_swt_urd_hau_por_rus_prs_pan_qcu_ctl_mcd_ger_bam_gam_spa_owc_arw_mao_bul_tsn_ben_moo_ind_tha_chh_knd_fbf_swa_tur_cze_lit_aze_zul_vie_anl_lda_yor_dgb	-0.360459391348413	-0.853322362671237	0.395673045699577
705	sid_pol_yor_ita_wly_tig_aeg_eng_azi_aze_cic_sun_akn_bos_rus_bsq_fre_gam_zul_cnt_lit_grk_bem_rom_tsw_guj_fin_swt_tsn_hun_dut_amh_geo_afr_bul_mcd_urd_chh_owc_mol_est_swa_mao_hin_jav_jpn_tml_kor_cze_ger_igb_spa_tag_swe_mlt_mly_mnd_svk_ewe_scr_hau_ben_por_pan_arw_qcu_krd_lat_prs_ven_amr_ukr_sod_glc_ind_nor_moo_alb_lda_bat_tha_anl_knd_xho_dgb_uzb_slo_ctl_tur_fbf_vie_heb_ses_bam_dyu	-0.26754856612469	-0.632679841218018	0.528495289361005
706	wly_dut_cic_mcd_chh_gam_anl_bul_uzb_aze_moo_mao_tsw_swe_slo_bsq_pan_hau_akn_mnd_svk_eng_fbf_afr_swa_ukr_hun_bem_dyu_est_spa_sid_geo_grk_ctl_mol_arw_amh_owc_lit_fin_ses_jav_rom_mly_jpn_knd_kor_krd_pol_tsn_urd_sun_por_tig_bat_cnt_prs_lda_bos_sod_ger_scr_rus_nor_qcu_ben_hin_ita_yor_heb_fre_aeg_alb_tag_cze_zul_guj_bam_ind_tha_amr_tml_swt_ven_azi_lat_glc_tur_ewe_vie_mlt_xho_igb_dgb	-0.121054110538537	-0.285339804023441	0.776018339636311
707	chh_nor_ven_pan_tig_heb_amr_lat_tur_azi_moo_bat_yor_fre_ukr_bsq_ger_anl_ses_mnd_scr_arw_dgb_prs_zul_swe_hun_ewe_igb_fin_rom_mlt_geo_pol_afr_cze_krd_hau_wly_por_est_lda_jav_mcd_sun_jpn_knd_kor_lit_eng_bem_glc_ind_spa_aeg_tag_cnt_ita_akn_bul_gam_grk_slo_ben_alb_qcu_guj_urd_mol_tsn_sid_hin_amh_bos_mao_ctl_swt_rus_fbf_mly_tha_sod_tml_xho_dyu_uzb_svk_dut_aze_tsw_vie_owc_bam_cic_swa	-0.528502860036541	-1.2580684119055	0.211516533266979
708	chh_nor_xho_arw_amr_sod_sid_glc_uzb_aze_moo_jav_zul_ctl_rom_bsq_bos_hau_lda_mnd_prs_eng_cic_guj_fbf_swe_est_ses_bem_fin_alb_aeg_geo_bul_mol_pan_lit_anl_gam_krd_hun_tsn_sun_grk_mao_jpn_knd_kor_pol_svk_dgb_scr_bat_ger_mlt_ind_cnt_rus_yor_por_heb_ukr_ita_urd_afr_qcu_fre_cze_slo_igb_tig_spa_amh_mcd_tag_lat_dyu_ben_bam_mly_tha_wly_tml_swa_swt_tur_hin_dut_azi_tsw_vie_owc_ven_ewe_akn	-0.460074041424916	-1.09525231728933	0.276234463420256
709	amr_pan_bam_ben_anl_heb_mlt_cze_uzb_tur_igb_mly_yor_ukr_ctl_bsq_fre_chh_swt_cnt_bul_rom_ven_slo_moo_svk_fin_akn_dyu_est_por_wly_geo_alb_nor_scr_afr_sod_tig_bos_hun_cic_sun_urd_ind_jpn_knd_kor_ger_mol_bem_lit_bat_swe_sid_jav_mnd_eng_ses_arw_hau_lat_guj_rus_mcd_qcu_krd_grk_dut_lda_amh_prs_aeg_pol_tag_glc_xho_hin_tsw_mao_tha_owc_tml_tsn_ewe_aze_ita_spa_azi_swa_vie_gam_dgb_fbf_zul	-0.169877888349582	-0.400693051428519	0.689565173703382
710	hau_fre_ewe_grk_sid_amh_wly_bul_azi_aze_zul_tag_igb_scr_nor_bsq_glc_heb_dgb_mnd_rom_svk_dyu_ger_xho_arw_hun_moo_yor_fin_rus_gam_geo_cze_ctl_slo_pan_owc_amr_spa_est_lda_mly_eng_bat_jpn_knd_kor_mol_hin_cic_lat_ind_dut_anl_mao_cnt_pol_bam_alb_tig_bos_mcd_swe_ita_qcu_lit_urd_prs_swa_aeg_ukr_sod_por_jav_ben_swt_guj_fbf_sun_tha_chh_tml_ses_ven_tur_krd_afr_uzb_bem_vie_mlt_tsw_akn_tsn	-0.043719764366164	-0.102978167755199	0.91820202852255
711	tig_ukr_tsw_scr_heb_sid_hau_svk_azi_uzb_ven_ind_moo_cze_ger_bsq_ita_chh_ewe_cnt_rus_ben_akn_mol_bam_afr_hun_zul_igb_est_ctl_wly_geo_urd_spa_bul_grk_gam_sod_bos_fin_fbf_jav_prs_bat_jpn_knd_kor_pol_pan_xho_dut_mao_lit_amh_sun_mnd_rom_bem_glc_anl_mcd_guj_alb_eng_qcu_krd_slo_arw_ses_owc_lat_amr_swe_tag_fre_swa_por_cic_mly_tha_mlt_tml_tsn_swt_aze_nor_hin_tur_lda_vie_aeg_dyu_dgb_yor	-0.161343389891697	-0.380468133854067	0.704465569942251
712	owc_eng_lda_cze_sod_wly_sid_swe_aze_uzb_ewe_tag_bam_mcd_pol_bsq_ita_heb_moo_cnt_fre_arw_swt_scr_cic_bos_hun_zul_dyu_fin_krd_chh_geo_afr_rom_ger_dut_aeg_amr_rus_est_yor_ind_ctl_mly_jpn_tml_kor_urd_prs_ses_grk_bat_alb_tig_sun_mnd_nor_xho_pan_amh_hin_lit_mol_por_qcu_ben_lat_svk_swa_mlt_bul_anl_guj_mao_slo_akn_ukr_tsw_jav_tha_gam_knd_dgb_bem_azi_spa_glc_tur_fbf_vie_hau_igb_tsn_ven	0.108203263933868	0.254779158720047	0.799456220102082
713	aeg_ben_dyu_ukr_chh_sod_sid_nor_uzb_azi_xho_jav_moo_dut_guj_bsq_grk_gam_bem_cnt_mol_lit_cic_por_fbf_scr_fin_tsn_ven_hun_fre_amh_geo_mcd_rom_eng_ger_amr_hau_krd_est_swa_bat_ita_ind_jpn_tml_kor_slo_glc_tsw_pol_tag_swe_heb_mly_mnd_pan_yor_rus_owc_alb_lat_ctl_prs_qcu_bul_cze_afr_swt_mlt_svk_anl_hin_sun_arw_lda_bos_ewe_mao_tha_wly_knd_igb_dgb_tur_urd_spa_aze_ses_vie_tig_bam_zul_akn	0.207207055974521	0.487529216601527	0.627030635174578
714	mlt_grk_lda_bos_gam_heb_owc_fre_azi_aze_ven_sun_cic_ita_eng_bsq_guj_tig_ses_mnd_krd_ben_fbf_prs_bam_rus_hun_igb_bem_est_spa_chh_geo_ukr_slo_mcd_nor_aeg_amr_urd_fin_tsw_jav_svk_ind_jpn_tml_kor_glc_lat_akn_lit_mly_alb_wly_mao_cnt_por_ewe_ger_hau_arw_hin_pan_rom_qcu_ctl_scr_bul_yor_sod_cze_sid_afr_bat_mol_moo_swe_dgb_tag_tha_amh_knd_swt_dyu_tur_dut_pol_uzb_swa_vie_anl_zul_xho_tsn	-0.856319270934555	-2.06968617279366	0.0412550579829723
715	amr_eng_ses_svk_chh_tig_heb_pan_uzb_tur_bam_tag_dgb_ukr_bul_bsq_ita_sod_yor_cnt_cze_hin_cic_ger_ven_por_hun_moo_akn_fin_rus_owc_geo_guj_nor_rom_pol_wly_mlt_dut_est_igb_bat_ben_mao_jpn_tml_kor_afr_lat_bem_krd_mly_ctl_anl_sun_mnd_mcd_lda_mol_amh_grk_spa_lit_bos_qcu_prs_arw_scr_fbf_hau_glc_sid_fre_ind_urd_zul_slo_swa_jav_tha_gam_knd_tsw_xho_aze_swe_alb_azi_tsn_vie_aeg_dyu_swt_ewe	-0.401631792756895	-0.953559417015615	0.342778623193867
716	sod_svk_swa_afr_anl_tig_mlt_rus_azi_aze_tsw_bat_moo_slo_prs_bsq_ukr_heb_dgb_cnt_ita_alb_bam_hin_cic_bos_est_zul_bem_fin_spa_wly_geo_fre_dut_lat_scr_gam_sid_nor_hun_ewe_tag_arw_sun_jpn_knd_kor_ger_por_dyu_swe_mly_lit_aeg_jav_mnd_rom_igb_eng_amr_ctl_krd_grk_bul_qcu_urd_pol_mol_lda_chh_ben_amh_pan_mao_glc_xho_guj_tsn_ind_tha_owc_tml_akn_ses_uzb_mcd_cze_tur_fbf_vie_hau_yor_ven_swt	0.413699366090105	0.974841461708025	0.332167777509934
717	sod_mcd_tsw_cze_amr_owc_heb_slo_azi_uzb_swa_ind_ses_rus_fre_bsq_hin_anl_bem_mnd_pol_lat_moo_urd_tsn_eng_fin_zul_yor_est_nor_gam_geo_grk_glc_krd_ctl_amh_aeg_scr_hun_xho_tag_ukr_bat_jpn_knd_kor_rom_alb_igb_ben_sun_spa_mlt_mly_cnt_prs_ven_pan_tig_svk_lit_afr_guj_qcu_por_bos_swe_swt_chh_arw_wly_ita_mao_dut_ewe_ger_dyu_jav_tha_sid_tml_akn_lda_tur_mol_bul_aze_cic_vie_hau_fbf_dgb_bam	-0.0930402342335468	-0.219082350371284	0.827065996968871
718	mlt_lat_igb_spa_owc_chh_aeg_mol_uzb_azi_tsw_mly_yor_nor_dut_bsq_cze_tig_dyu_mnd_glc_rom_moo_prs_cic_slo_hun_zul_fbf_fin_bul_heb_geo_eng_arw_svk_urd_wly_sod_scr_est_bam_ind_mcd_tag_jpn_tml_kor_pol_pan_dgb_guj_mao_grk_hau_sun_cnt_rus_ven_afr_anl_ger_ukr_alb_krd_qcu_ben_hin_lit_akn_amh_por_amr_swe_jav_bos_ewe_ctl_swt_bat_tha_sid_knd_lda_swa_aze_ita_fre_tur_tsn_vie_gam_bem_xho_ses	0.042509082855003	0.100021235786171	0.920542766377273
719	tig_grk_xho_ita_chh_mlt_sid_hin_azi_aze_ven_mao_swt_spa_mol_bsq_pol_gam_ewe_mnd_arw_bul_yor_lit_lda_swe_fin_bem_bam_hun_rus_amr_geo_mcd_rom_alb_ukr_aeg_heb_urd_est_dyu_mly_ctl_jav_jpn_tml_kor_dut_krd_akn_eng_tag_glc_anl_bat_cnt_guj_tsn_scr_amh_cze_ben_fre_afr_qcu_ger_pan_por_moo_wly_lat_owc_nor_sun_slo_fbf_svk_cic_ind_tha_hau_knd_igb_dgb_uzb_bos_prs_tur_zul_vie_sod_ses_tsw_swa	-0.197482805696196	-0.466708714539035	0.641799780011704
720	chh_svk_swt_scr_aeg_amh_heb_mcd_tur_aze_cic_mly_igb_grk_fre_bsq_bos_owc_ewe_mnd_slo_lat_yor_alb_moo_swe_fin_tsw_ses_est_ita_amr_geo_krd_eng_pol_mol_tig_anl_pan_hun_lda_jav_ctl_tag_jpn_tml_kor_prs_hin_dgb_nor_bat_rus_sid_sun_cnt_ukr_zul_cze_mlt_afr_bul_spa_lit_qcu_por_ger_rom_bam_wly_ben_gam_urd_mao_arw_akn_glc_swa_ind_tha_hau_knd_bem_ven_azi_guj_dut_uzb_dyu_vie_sod_fbf_tsn_xho	-0.526980842087888	-1.25567250336053	0.212380373958117
721	aeg_pol_dyu_urd_sod_amr_hau_svk_uzb_azi_fbf_tag_ven_bul_arw_bsq_eng_mlt_tsw_cnt_mol_ben_zul_rus_tsn_nor_hun_igb_cic_est_por_sid_geo_prs_alb_ita_swe_chh_anl_bos_fin_ses_ind_hin_mly_jpn_knd_kor_scr_guj_xho_grk_jav_ger_gam_bat_mnd_spa_yor_mcd_amh_ukr_fre_cze_ctl_qcu_dut_rom_krd_swa_owc_lit_wly_glc_mao_pan_lda_afr_moo_sun_tha_heb_tml_bem_ewe_tur_slo_lat_aze_swt_vie_tig_dgb_akn_bam	-0.841476351489028	-2.02957304312244	0.0452575073415661
722	mlt_mcd_dyu_pan_amr_sod_sid_cze_uzb_tur_swa_mly_swt_ukr_pol_bsq_svk_tig_lda_mnd_alb_glc_zul_prs_tsn_ita_fin_fbf_ven_hun_arw_hau_geo_swe_por_ctl_rom_chh_owc_lat_est_akn_ind_dut_sun_jpn_knd_kor_hin_guj_yor_slo_bat_bos_gam_jav_cnt_eng_ses_mol_wly_spa_fre_afr_urd_qcu_rus_bul_lit_dgb_amh_ger_heb_scr_mao_ben_xho_krd_tsw_tag_tha_aeg_tml_bam_ewe_azi_nor_grk_aze_cic_vie_anl_bem_igb_moo	-0.348559773055039	-0.825644561428408	0.411118733289256
723	mlt_arw_xho_nor_chh_owc_aeg_afr_azi_uzb_akn_ind_cic_bul_pol_bsq_mcd_heb_tsn_mnd_krd_alb_igb_rus_dgb_pan_hun_swa_moo_est_scr_anl_geo_fre_guj_prs_hin_amr_wly_ita_fin_swt_mao_eng_bat_jpn_knd_kor_ukr_ctl_ewe_dut_jav_bos_gam_tag_cnt_mol_lda_slo_hau_por_swe_ger_urd_qcu_cze_glc_ben_fbf_sid_lit_amh_rom_sun_lat_bam_svk_zul_mly_tha_sod_tml_ven_tsw_aze_spa_grk_tur_dyu_vie_tig_bem_yor_ses	-1.28205673848101	-3.17465907935405	0.00203466937736306
724	anl_slo_lda_por_owc_amh_tig_ctl_azi_tur_swa_mly_ewe_fre_lat_bsq_svk_mlt_zul_mnd_lit_arw_igb_pol_akn_rom_fin_bam_dyu_est_afr_aeg_geo_pan_spa_guj_urd_sod_gam_hin_hun_cic_tag_prs_mao_jpn_knd_kor_rus_krd_dgb_ita_ind_dut_amr_jav_cnt_grk_ses_nor_heb_ger_ben_mcd_ukr_qcu_cze_mol_eng_tsw_sid_scr_hau_bos_bat_bul_bem_glc_xho_sun_tha_chh_tml_ven_tsn_uzb_swe_alb_aze_swt_vie_wly_moo_yor_fbf	-0.122172596206208	-0.288388270295839	0.773691317846799
725	sid_fre_ewe_eng_amr_aeg_gam_scr_tur_uzb_zul_jav_fbf_spa_rus_bsq_por_chh_akn_cnt_hin_bos_igb_prs_bam_grk_fin_ven_ses_est_dut_amh_geo_mcd_mol_pan_ger_heb_wly_afr_hun_bem_mly_pol_mao_jpn_knd_kor_alb_lit_tsn_rom_sun_slo_owc_tag_mnd_guj_lda_bul_hau_ukr_urd_arw_nor_qcu_ctl_ita_lat_swa_mlt_cze_anl_swe_ind_ben_dyu_krd_yor_bat_tha_sod_tml_dgb_cic_azi_glc_svk_aze_moo_vie_tig_tsw_swt_xho	0.64794422572853	1.5345199276148	0.128296907161338
726	amh_por_zul_rus_heb_anl_aeg_ukr_uzb_aze_tsn_jav_dgb_slo_cze_bsq_hin_hau_cic_mnd_ben_lit_xho_bul_lda_scr_fin_fbf_akn_est_ita_mlt_geo_pan_afr_svk_bos_wly_sod_spa_hun_bem_mly_dut_bat_jpn_tml_kor_pol_krd_tsw_lat_mao_ger_tig_tag_cnt_swe_ewe_nor_sid_arw_alb_eng_glc_qcu_urd_grk_prs_ven_gam_rom_amr_ctl_ind_mcd_dyu_fre_bam_sun_tha_owc_knd_ses_igb_azi_guj_mol_tur_swt_vie_chh_swa_moo_yor	-0.406630741318069	-0.963285523639023	0.337902325803673
727	anl_mol_lda_pan_aeg_amh_tig_glc_uzb_aze_bem_ind_cic_hin_afr_bsq_slo_hau_igb_cnt_bul_arw_yor_dut_dgb_ger_hun_ses_swt_fin_ita_gam_geo_ukr_swe_rus_alb_mlt_wly_prs_est_akn_tag_pol_jav_jpn_knd_kor_rom_cze_ewe_krd_mly_ctl_sid_mao_mnd_scr_ven_ben_owc_grk_mcd_lat_guj_qcu_por_spa_svk_dyu_chh_eng_sod_bos_sun_lit_zul_urd_tsw_bat_tha_heb_tml_tsn_fbf_tur_nor_fre_azi_swa_vie_amr_xho_moo_bam	-0.0529386847987997	-0.124660962360707	0.901061025603651
728	amh_hin_bem_slo_aeg_owc_mlt_grk_uzb_tur_ses_mly_swt_mcd_eng_bsq_ukr_anl_swa_mnd_afr_pol_igb_glc_yor_dut_hun_bam_lda_fin_krd_wly_geo_svk_fre_nor_lit_tig_sod_prs_est_ven_jav_swe_ind_jpn_knd_kor_arw_por_dgb_rus_sun_mol_hau_mao_cnt_urd_fbf_alb_chh_lat_ctl_ita_pan_qcu_ger_rom_scr_akn_heb_ben_amr_bul_bat_bos_zul_cze_tsw_tag_tha_gam_tml_cic_tsn_aze_spa_guj_azi_dyu_vie_sid_ewe_xho_moo	0.168164005300162	0.395568942347909	0.693329007722503
729	amr_svk_ses_spa_hau_mlt_sid_arw_azi_tur_lda_mao_zul_ben_guj_bsq_fre_aeg_akn_cnt_alb_swe_yor_cze_dgb_hin_fin_dyu_tsn_hun_urd_sod_geo_lit_grk_mcd_dut_tig_amh_rom_est_fbf_mly_ctl_jav_jpn_tml_kor_pol_nor_ewe_mol_bat_rus_chh_sun_mnd_ger_swa_por_gam_pan_afr_bul_eng_qcu_ita_bos_ukr_ven_owc_prs_wly_slo_tag_glc_moo_krd_igb_ind_tha_heb_knd_bem_xho_aze_lat_scr_uzb_tsw_vie_anl_bam_swt_cic	-0.783969369397487	-1.88539746887968	0.062497927025785
730	tig_por_akn_krd_chh_amh_gam_eng_uzb_tur_bem_mly_fbf_hin_alb_bsq_bul_hau_tsn_cnt_cze_slo_moo_svk_xho_lat_est_swa_bam_hun_mol_sid_geo_ctl_swe_dut_rus_sod_wly_lit_fin_yor_bat_afr_tag_jpn_tml_kor_guj_pol_cic_rom_sun_glc_owc_jav_mnd_pan_swt_ukr_mlt_ger_ben_mcd_urd_qcu_arw_spa_grk_tsw_aeg_prs_heb_nor_ind_fre_ewe_bos_dyu_mao_tha_anl_knd_zul_ven_azi_scr_ita_aze_ses_vie_amr_dgb_igb_lda	0.0442708552810582	0.104305795327983	0.917151297897365
731	gam_grk_swt_hin_sid_owc_hau_fre_aze_azi_dgb_sun_fbf_lat_lit_bsq_spa_tig_ses_mnd_guj_ben_tsn_bul_zul_alb_fin_akn_bem_hun_ctl_aeg_geo_prs_urd_krd_ger_amh_heb_scr_est_bam_ind_bos_jav_jpn_knd_kor_slo_glc_cic_mol_tag_eng_mlt_mao_cnt_afr_yor_ukr_amr_por_pan_rom_arw_qcu_cze_swe_pol_igb_wly_dut_sod_nor_mly_mcd_moo_ita_tsw_bat_tha_chh_tml_dyu_swa_tur_rus_svk_uzb_ven_vie_anl_ewe_xho_lda	0.11045615098288	0.260210575186445	0.795276588978871
732	gam_ukr_swa_scr_tig_owc_sid_grk_aze_azi_yor_sun_bem_nor_mcd_bsq_bul_amr_cic_cnt_lat_mol_ven_arw_tsw_rom_est_igb_dyu_fin_prs_wly_geo_alb_glc_ctl_afr_sod_aeg_rus_hun_dgb_jav_urd_mao_jpn_tml_kor_pol_guj_moo_cze_mly_slo_mlt_ind_mnd_eng_swt_lit_hau_ben_pan_dut_svk_qcu_spa_krd_bos_fbf_heb_hin_anl_por_bat_ita_xho_ger_tsn_tag_tha_amh_knd_ses_bam_uzb_swe_fre_tur_akn_vie_chh_zul_ewe_lda	-0.0649194849649091	-0.152913958285037	0.878797414485283
733	amh_mol_cic_ita_tig_heb_hau_dut_tur_aze_swa_jav_bem_guj_rus_bsq_nor_chh_igb_mnd_slo_lat_ven_pol_swt_ctl_fin_ewe_lda_est_urd_sid_geo_por_bul_eng_pan_anl_owc_svk_hun_fbf_ind_swe_sun_jpn_tml_kor_arw_alb_dgb_fre_tag_glc_sod_mly_cnt_prs_xho_hin_mlt_grk_cze_ben_afr_qcu_mcd_rom_bos_yor_amr_lit_gam_ger_mao_ukr_akn_krd_dyu_bat_tha_aeg_knd_tsn_ses_uzb_scr_spa_azi_tsw_vie_wly_moo_zul_bam	0.0170704985892251	0.0402118821761318	0.968010405130654
734	tig_eng_ven_nor_wly_sod_chh_lit_uzb_aze_akn_jav_ewe_ctl_prs_bsq_afr_gam_tsn_mnd_mcd_mol_ses_bos_bem_rus_fin_dgb_dyu_hun_rom_heb_geo_alb_por_swe_ita_aeg_amr_pol_est_xho_mly_cze_bat_jpn_tml_kor_dut_guj_yor_urd_mao_scr_mlt_ind_cnt_hin_igb_ukr_hau_slo_svk_ben_spa_qcu_ger_arw_bul_tsw_owc_fre_anl_pan_tag_lat_cic_krd_zul_sun_tha_amh_knd_lda_fbf_tur_grk_glc_azi_moo_vie_sid_bam_swa_swt	-0.158085534851506	-0.37324699933223	0.709814042998568
735	mlt_bul_lda_svk_hau_sod_tig_urd_azi_tur_ses_ind_bem_scr_arw_bsq_alb_wly_dgb_mnd_rom_bos_fbf_glc_igb_fre_est_swt_swa_hun_ctl_anl_geo_eng_por_slo_dut_chh_gam_ukr_fin_tsw_tag_ita_mao_jpn_tml_kor_pan_cze_cic_rus_sun_guj_aeg_jav_cnt_grk_ewe_lat_amh_nor_prs_mol_ben_qcu_mcd_lit_afr_bam_amr_hin_sid_swe_mly_ger_yor_spa_ven_bat_tha_owc_knd_xho_tsn_uzb_pol_krd_aze_dyu_vie_heb_moo_akn_zul	0.0783362817959319	0.184454731059799	0.854058364377304
736	amr_prs_ewe_mcd_heb_chh_wly_afr_azi_tur_dgb_mly_swt_por_cze_bsq_arw_owc_lda_mnd_svk_bul_yor_fre_akn_spa_hun_ven_tsn_est_ctl_hau_geo_guj_rus_pol_rom_sid_anl_scr_fin_moo_sun_bos_jav_jpn_tml_kor_krd_lit_dyu_swe_tag_ger_amh_bat_cnt_nor_bam_grk_mlt_glc_ukr_alb_dut_qcu_pan_eng_ben_swa_gam_mol_aeg_hin_ind_slo_fbf_urd_igb_mao_tha_tig_knd_xho_tsw_aze_ita_lat_uzb_zul_vie_sod_cic_ses_bem	-0.0107977309076447	-0.0254136449518099	0.979779479299642
737	aeg_pan_tsn_rus_hau_owc_sod_bul_tur_azi_bem_jav_fbf_ukr_guj_bsq_arw_amr_ewe_mnd_mol_alb_dgb_ger_yor_lit_fin_igb_swt_hun_spa_heb_geo_grk_svk_ctl_glc_chh_mlt_scr_est_swa_sun_dut_bat_jpn_tml_kor_lat_urd_tsw_cze_tag_nor_tig_mly_cnt_slo_ses_prs_wly_afr_eng_rom_bos_qcu_hin_mcd_ita_zul_sid_ben_amh_pol_ind_swe_akn_por_cic_mao_tha_gam_knd_moo_xho_uzb_fre_krd_aze_bam_vie_anl_dyu_lda_ven	-1.26416333160157	-3.13072223448105	0.00233061743975978
738	chh_hin_bem_slo_aeg_wly_gam_prs_uzb_azi_cic_jav_moo_krd_urd_bsq_swe_hau_tsn_cnt_grk_ger_dgb_dut_zul_pol_est_igb_fbf_fin_bul_sid_geo_por_spa_lit_rom_heb_amh_glc_hun_ewe_bat_guj_sun_jpn_knd_kor_arw_fre_ven_ukr_mly_nor_anl_mao_mnd_rus_yor_cze_owc_lat_mcd_scr_ctl_qcu_bos_pan_eng_xho_sod_ita_mlt_ben_ind_alb_swa_svk_bam_tag_tha_amr_tml_tsw_swt_aze_afr_mol_tur_ses_vie_tig_dyu_akn_lda	0.438537918803643	1.03421757943662	0.303716333248089
739	gam_spa_dgb_swe_sid_chh_wly_dut_uzb_azi_tsw_mao_xho_mol_rus_bsq_ukr_owc_ses_cnt_urd_guj_ewe_por_cic_pol_hun_ven_swa_est_pan_hau_geo_bos_mcd_lat_bul_anl_amh_ben_fin_bem_jav_slo_ind_jpn_tml_kor_svk_nor_swt_scr_mly_rom_sod_sun_mnd_ger_moo_ita_heb_ctl_alb_cze_krd_qcu_eng_fre_glc_zul_mlt_lit_aeg_afr_bat_hin_akn_arw_igb_tag_tha_amr_knd_fbf_tsn_aze_grk_prs_tur_yor_vie_tig_lda_dyu_bam	-0.166918896623667	-0.394212188855486	0.694326883490302
740	amh_prs_ven_cze_mlt_owc_anl_alb_aze_tur_zul_tag_swt_rus_pol_bsq_fre_chh_tsw_mnd_scr_mcd_igb_afr_fbf_rom_fin_yor_dyu_hun_ctl_aeg_geo_guj_ita_dut_bos_sod_sid_ben_est_swa_jav_svk_mly_jpn_tml_kor_urd_swe_dgb_grk_mao_por_tig_sun_cnt_hin_xho_pan_heb_nor_spa_mol_bul_qcu_krd_arw_lat_ses_wly_glc_hau_lit_ind_slo_bem_ukr_tsn_bat_tha_amr_knd_akn_lda_uzb_ger_eng_azi_cic_vie_gam_moo_bam_ewe	0.136396131572685	0.321132999776213	0.748830168794074
741	heb_ukr_bem_scr_tig_sid_owc_slo_uzb_aze_cic_mao_tsn_lit_pan_bsq_mcd_amr_dgb_mnd_cze_bul_lda_ben_swa_guj_hun_xho_ses_est_afr_wly_geo_hin_glc_ctl_rus_sod_hau_bos_fin_swt_ind_arw_bat_jpn_tml_kor_pol_dut_akn_grk_tag_por_anl_sun_cnt_urd_ven_swe_gam_krd_lat_ita_spa_qcu_fre_eng_nor_zul_amh_prs_chh_ger_mly_rom_dyu_svk_fbf_jav_tha_mlt_knd_moo_igb_tur_mol_alb_azi_bam_vie_aeg_yor_tsw_ewe	-0.666697011448182	-1.59580647803565	0.113924748933902
742	hau_pan_ses_rus_sid_wly_aeg_ukr_uzb_tur_lda_mao_tsw_lat_mcd_bsq_eng_gam_cic_mnd_ger_por_bam_alb_moo_svk_hun_bem_xho_fin_ben_chh_geo_arw_rom_pol_hin_anl_mlt_bul_est_zul_jav_urd_sun_jpn_knd_kor_mol_grk_fbf_ctl_bat_prs_sod_mly_cnt_ita_yor_bos_heb_scr_slo_nor_lit_qcu_swe_spa_afr_ven_amh_dut_owc_cze_ind_guj_swt_fre_swa_tag_tha_tig_tml_igb_tsn_azi_krd_glc_aze_dyu_vie_amr_dgb_ewe_akn	-1.14616036261652	-2.81612818250343	0.00593483510269356
743	aeg_krd_tsn_lat_heb_chh_mlt_rom_azi_uzb_ven_ind_zul_pan_eng_bsq_ben_owc_xho_cnt_mcd_nor_tsw_hin_akn_svk_est_dyu_swt_fin_slo_sod_geo_scr_ger_ctl_fre_anl_wly_swe_hun_yor_mao_alb_tag_jpn_knd_kor_pol_ukr_fbf_bos_bat_prs_tig_sun_mnd_dut_bam_glc_amr_afr_cze_urd_lit_qcu_spa_guj_arw_moo_sid_mol_hau_por_jav_grk_lda_ita_ewe_mly_tha_gam_tml_swa_igb_aze_rus_bul_tur_dgb_vie_amh_bem_ses_cic	-0.404918183661863	-0.960555620143659	0.339266402026046
744	chh_alb_swa_mol_tig_mlt_wly_por_tur_uzb_tsw_jav_zul_glc_lit_bsq_swe_gam_dgb_mnd_mcd_lat_swt_pol_moo_krd_fin_bem_tsn_hun_prs_heb_geo_fre_scr_hin_ger_hau_anl_rus_est_xho_ind_urd_mao_jpn_tml_kor_eng_grk_cic_svk_bat_bul_owc_tag_cnt_ben_dyu_rom_sod_pan_nor_guj_afr_qcu_arw_bos_ukr_igb_sid_dut_amr_ita_sun_cze_lda_spa_ven_mly_tha_amh_knd_ewe_ses_azi_ctl_slo_aze_bam_vie_aeg_yor_fbf_akn	-0.641797855562823	-1.53677786901256	0.127743108188148
745	mlt_urd_yor_ctl_wly_owc_heb_grk_tur_azi_dyu_mao_swt_bos_alb_bsq_ita_aeg_xho_cnt_guj_bul_cic_rus_lda_glc_hun_bam_moo_est_hin_chh_geo_slo_dut_por_lit_anl_amr_pan_fin_tsn_sun_nor_bat_jpn_tml_kor_spa_ukr_zul_ger_ind_fre_gam_jav_mnd_svk_tsw_krd_sid_rom_mcd_ben_cze_qcu_arw_swe_mol_bem_tig_pol_sod_prs_mly_eng_dgb_scr_swa_tag_tha_hau_knd_ven_akn_aze_lat_afr_uzb_igb_vie_amh_ewe_ses_fbf	-1.10394325020118	-2.7044998858738	0.00813541499426409
746	amr_fre_tsn_bul_owc_gam_chh_rus_azi_uzb_fbf_jav_cic_mol_lat_bsq_slo_mlt_akn_mnd_ctl_por_ewe_guj_tsw_cze_hun_swa_ses_fin_rom_wly_geo_hin_pan_urd_arw_tig_hau_afr_est_dyu_sun_svk_ind_jpn_tml_kor_ger_nor_igb_swe_mly_scr_sod_bat_cnt_lit_ven_bos_aeg_mcd_dut_prs_ukr_qcu_grk_spa_ben_bem_sid_eng_anl_krd_tag_glc_swt_pol_dgb_mao_tha_heb_knd_bam_xho_tur_alb_ita_aze_lda_vie_amh_yor_moo_zul	-0.0532960593930719	-0.125508827138999	0.900391656862446
747	wly_slo_zul_swe_tig_owc_anl_krd_aze_uzb_moo_sun_tsw_afr_glc_bsq_rus_hau_fbf_cnt_bul_por_ses_eng_ven_spa_est_bam_lda_fin_lat_sod_geo_ita_cze_ctl_fre_amr_heb_lit_hun_yor_mao_guj_bat_jpn_knd_kor_hin_grk_ewe_rom_tag_scr_chh_jav_mnd_nor_xho_dut_gam_urd_prs_svk_ger_qcu_alb_ukr_mcd_dyu_mlt_ben_amh_bos_ind_arw_cic_pol_swt_mly_tha_aeg_tml_igb_tsn_tur_pan_mol_azi_bem_vie_sid_dgb_akn_swa	-0.882457739364988	-2.13423244149182	0.0354541682636187
748	wly_fre_tsn_prs_sid_aeg_mlt_urd_aze_azi_zul_tag_moo_mol_swe_bsq_arw_gam_igb_mnd_glc_cze_xho_krd_swt_pol_hun_bem_dyu_fin_alb_tig_geo_dut_mcd_hin_rus_owc_anl_grk_est_fbf_sun_bos_mly_jpn_knd_kor_ukr_ben_akn_scr_mao_lit_amh_ind_cnt_rom_ven_bul_sod_eng_svk_lat_pan_qcu_ctl_por_afr_ses_heb_nor_amr_ita_jav_guj_swa_slo_ewe_bat_tha_hau_tml_cic_dgb_uzb_ger_spa_tur_yor_vie_chh_tsw_bam_lda	0.254853627387356	0.600520685915841	0.549619946846462
749	chh_por_xho_eng_anl_tig_mlt_fre_aze_uzb_igb_mao_cic_slo_grk_bsq_rus_amr_lda_mnd_bul_glc_ewe_swe_tsn_spa_fin_ses_tsw_est_pol_heb_geo_lat_pan_cze_mcd_aeg_amh_dut_hun_akn_bat_ita_ind_jpn_tml_kor_ben_krd_fbf_ctl_tag_lit_sid_mly_cnt_ukr_bam_bos_gam_svk_guj_arw_hin_qcu_scr_mol_rom_ven_wly_urd_hau_ger_sun_prs_swa_afr_dyu_jav_tha_owc_knd_dgb_zul_azi_nor_alb_tur_swt_vie_sod_yor_moo_bem	-0.282750912467691	-0.668828561584802	0.505261686392357
750	hau_lat_xho_dut_tig_gam_sod_lit_uzb_azi_swa_bat_yor_krd_swe_bsq_glc_anl_fbf_cnt_ita_pan_tsn_slo_ses_alb_fin_igb_bem_est_eng_sid_geo_rom_bul_afr_pol_chh_wly_ukr_hun_zul_mao_hin_mly_jpn_tml_kor_scr_mcd_ewe_mol_ind_grk_heb_jav_mnd_ger_cic_rus_aeg_bos_svk_guj_ben_qcu_prs_cze_fre_dgb_owc_por_amr_urd_tag_spa_bam_ctl_dyu_sun_tha_mlt_knd_akn_swt_tur_nor_arw_aze_lda_vie_amh_ven_moo_tsw	0.247013810787735	0.581065556671723	0.56260185212099
751	hau_cze_dyu_slo_amr_wly_heb_krd_azi_uzb_ven_sun_tsn_dut_grk_bsq_glc_tig_bam_mnd_afr_hin_ses_alb_fbf_bul_est_cic_lda_fin_fre_anl_geo_ben_prs_pol_scr_chh_sid_ctl_hun_dgb_ind_urd_jav_jpn_knd_kor_svk_spa_igb_nor_bat_lat_gam_mly_cnt_bos_tsw_mcd_mlt_rom_mol_ita_por_qcu_lit_arw_pan_moo_amh_rus_owc_ukr_mao_ger_swt_guj_swa_tag_tha_sod_tml_zul_xho_tur_swe_eng_aze_yor_vie_aeg_ewe_bem_akn	-0.807531689039869	-1.94787737001561	0.0544451849361252
752	mlt_rom_tsw_mcd_owc_anl_sid_urd_tur_aze_ven_bat_lda_alb_fre_bsq_swe_amh_moo_mnd_nor_glc_ewe_bul_ses_afr_hun_swt_swa_est_guj_hau_geo_krd_pan_ita_ctl_gam_aeg_lat_fin_yor_mao_grk_mly_jpn_tml_kor_pol_ben_igb_mol_ind_arw_heb_sun_cnt_ukr_zul_ger_sod_por_hin_dut_eng_qcu_scr_spa_rus_fbf_tig_prs_chh_svk_jav_slo_dyu_cze_tsn_tag_tha_amr_knd_akn_bam_azi_bos_lit_uzb_bem_vie_wly_cic_dgb_xho	-0.394669439541541	-0.935284807703031	0.352063787212449
753	aeg_ctl_moo_bos_anl_wly_owc_arw_tur_uzb_swa_tag_swt_bul_nor_bsq_grk_tig_akn_mnd_afr_scr_dgb_alb_zul_spa_hun_ewe_ses_fin_ger_mlt_geo_prs_eng_pol_urd_sod_amr_krd_est_lda_ind_swe_sun_jpn_tml_kor_dut_por_xho_slo_mly_svk_hau_bat_cnt_ben_dyu_pan_heb_lit_glc_fre_cze_qcu_ita_ukr_mcd_ven_sid_mol_chh_rom_mao_guj_igb_lat_bem_jav_tha_gam_knd_yor_bam_aze_hin_rus_azi_tsn_vie_amh_fbf_tsw_cic	0.490452709131931	1.15792842610605	0.249858333480704
754	amh_swe_dgb_ben_owc_amr_heb_afr_tur_aze_xho_sun_swa_grk_svk_bsq_rus_gam_igb_mnd_mcd_slo_dyu_spa_swt_ukr_hun_ven_bam_est_guj_sod_geo_cze_nor_alb_pan_wly_tig_rom_fin_tsn_mly_mol_tag_jpn_tml_kor_ita_krd_lda_bos_mao_por_chh_ind_cnt_ctl_ewe_lat_hau_arw_pol_eng_dut_qcu_fre_glc_hin_fbf_aeg_scr_sid_urd_bat_lit_tsw_prs_cic_jav_tha_mlt_knd_yor_akn_azi_ger_bul_uzb_zul_vie_anl_moo_bem_ses	0.00285878764830852	0.0067425397518967	0.994634714765751
755	amr_dut_bam_slo_aeg_hau_gam_scr_uzb_aze_moo_jav_ven_glc_cze_bsq_grk_wly_swa_mnd_afr_lit_ewe_swe_fbf_ukr_fin_igb_yor_est_svk_mlt_geo_urd_pan_ben_lat_sod_tig_nor_hun_zul_ind_rom_bat_jpn_knd_kor_mol_bos_akn_alb_tag_spa_amh_sun_cnt_krd_cic_mcd_anl_ctl_fre_pol_rus_qcu_bul_por_guj_lda_sid_prs_owc_ger_mly_eng_dgb_arw_tsn_mao_tha_heb_tml_ses_dyu_azi_hin_ita_tur_swt_vie_chh_xho_bem_tsw	-0.0336050116685533	-0.0792141121272678	0.937032519926061
756	sod_rus_fbf_swe_amh_wly_anl_slo_azi_aze_cic_mly_igb_por_fre_bsq_cze_tig_ven_mnd_hin_arw_swa_mol_yor_svk_est_zul_swt_fin_rom_chh_geo_grk_lit_krd_nor_hau_gam_bul_hun_ewe_ind_lat_bat_jpn_knd_kor_ukr_alb_dyu_ger_mao_guj_sid_tag_cnt_prs_dgb_mcd_amr_pan_urd_ctl_ben_qcu_ita_afr_scr_bem_mlt_bos_heb_glc_sun_pol_akn_dut_lda_jav_tha_aeg_tml_moo_tsw_tur_eng_spa_uzb_bam_vie_owc_ses_xho_tsn	0.323947648923498	0.76429603048183	0.446625738478815
757	hau_ita_yor_pol_sod_chh_mlt_rom_azi_aze_tsn_tag_swt_bos_dut_bsq_alb_amh_igb_mnd_afr_arw_ven_ctl_bem_urd_fin_akn_bam_hun_ben_sid_geo_fre_lit_svk_prs_heb_owc_hin_est_lda_bat_rus_ind_jpn_knd_kor_nor_spa_moo_ukr_sun_por_wly_jav_cnt_lat_ses_krd_tig_mol_slo_scr_grk_qcu_bul_mcd_glc_xho_anl_ger_amr_swe_mao_guj_ewe_eng_fbf_mly_tha_gam_tml_swa_dgb_uzb_pan_cze_tur_cic_vie_aeg_dyu_zul_tsw	-0.312798036495228	-0.740853721592388	0.460648641612286
758	sid_eng_swa_lat_wly_amh_amr_svk_uzb_azi_dgb_mly_bam_rom_cze_bsq_ben_tig_tsw_mnd_bul_hin_cic_ctl_tsn_swe_fin_lda_dyu_hun_urd_heb_geo_ger_nor_lit_alb_owc_anl_pan_est_bem_tag_guj_ind_jpn_knd_kor_mcd_por_ses_arw_sun_ukr_mlt_jav_cnt_krd_akn_bos_aeg_rus_prs_grk_glc_qcu_scr_afr_dut_yor_chh_slo_gam_spa_bat_mol_ven_ita_fbf_mao_tha_sod_tml_swt_igb_tur_fre_pol_aze_ewe_vie_hau_moo_xho_zul	-0.749937563175812	-1.80814162093538	0.0738166852313123
759	gam_lit_ven_cze_sid_wly_amr_dut_azi_aze_ses_jav_tsn_rom_ben_bsq_por_sod_igb_cnt_scr_ita_akn_ctl_ewe_eng_est_yor_dyu_hun_ger_amh_geo_krd_nor_grk_ukr_tig_aeg_pan_fin_zul_ind_mcd_mly_jpn_knd_kor_urd_bul_cic_rus_mao_hin_owc_sun_mnd_mol_tsw_lat_anl_bos_afr_arw_alb_qcu_fre_swe_guj_dgb_hau_svk_heb_prs_bat_glc_swt_spa_xho_tag_tha_chh_tml_swa_fbf_uzb_pol_slo_tur_bem_vie_mlt_lda_moo_bam	-0.19500095565369	-0.46033547452295	0.646349978786888
760	owc_svk_tsw_ctl_wly_sod_aeg_nor_uzb_azi_swt_ind_tsn_rom_ben_bsq_arw_tig_ewe_cnt_spa_ita_yor_urd_lda_prs_est_dgb_ses_hun_mcd_anl_geo_swe_alb_dut_scr_mlt_gam_hin_fin_igb_bat_ukr_mly_jpn_tml_kor_guj_bos_cic_eng_mao_pol_amh_sun_mnd_lit_bam_bul_heb_grk_rus_fre_slo_qcu_lat_por_krd_ven_hau_mol_chh_ger_jav_afr_zul_cze_fbf_tag_tha_sid_knd_xho_moo_aze_pan_glc_tur_bem_vie_amr_dyu_swa_akn	-0.514180023359425	-1.22474562326734	0.223764248774719
761	amh_ita_fbf_grk_sid_owc_aeg_afr_tur_azi_lda_tag_dgb_nor_pol_bsq_bul_mlt_dyu_mnd_slo_spa_moo_eng_tsw_mol_hun_akn_ses_est_alb_hau_geo_swe_cze_pan_hin_chh_wly_ukr_fin_bem_mao_guj_sun_jpn_knd_kor_arw_lat_yor_ger_ind_rus_amr_mly_cnt_ben_ewe_bos_sod_mcd_rom_urd_prs_qcu_por_dut_ctl_tsn_gam_glc_tig_krd_bat_svk_bam_lit_zul_jav_tha_anl_tml_swt_ven_aze_scr_fre_uzb_cic_vie_heb_igb_swa_xho	-0.686539992334588	-1.64486040093061	0.103374703389256
762	anl_prs_dgb_svk_heb_owc_sod_ben_azi_uzb_ses_bat_yor_eng_guj_bsq_rom_hau_zul_cnt_afr_slo_tsn_rus_lda_urd_est_fbf_swa_fin_bul_mlt_geo_ita_swe_pol_dut_gam_sid_grk_hun_akn_sun_ctl_mly_jpn_tml_kor_ukr_por_xho_ger_ind_krd_chh_mao_mnd_pan_swt_spa_tig_bos_lat_alb_fre_qcu_mol_cze_nor_tsw_amr_lit_aeg_glc_tag_mcd_moo_scr_ewe_jav_tha_wly_knd_bem_igb_aze_hin_arw_tur_dyu_vie_amh_cic_bam_ven	0.0684463812098271	0.161110215420414	0.872356064873594
763	gam_arw_swa_rom_heb_amr_owc_mol_azi_tur_ewe_sun_zul_afr_alb_bsq_glc_sid_tsw_cnt_mcd_ita_moo_ctl_tsn_lat_est_dyu_dgb_hun_slo_chh_geo_pan_rus_hin_guj_amh_tig_ukr_fin_akn_bat_lit_mao_jpn_tml_kor_grk_nor_ses_ben_ind_eng_anl_mly_mnd_bos_yor_spa_sod_ger_por_swe_urd_qcu_dut_pol_fre_igb_wly_prs_aeg_scr_tag_svk_cic_bul_bam_jav_tha_mlt_knd_xho_lda_aze_cze_krd_uzb_swt_vie_hau_fbf_bem_ven	0.367155446538659	0.865552386616982	0.388963038362212
764	sod_hin_moo_pol_aeg_sid_heb_spa_aze_azi_swt_tag_tsn_eng_dut_bsq_slo_owc_akn_cnt_glc_bos_dyu_afr_igb_guj_hun_xho_zul_fin_ukr_mlt_geo_swe_rom_arw_rus_tig_hau_ctl_est_bam_mao_bul_mly_jpn_tml_kor_prs_scr_swa_lit_sun_krd_anl_jav_mnd_svk_ewe_lat_chh_mol_fre_ben_grk_qcu_ger_urd_cze_yor_amh_alb_gam_pan_bat_nor_lda_mcd_dgb_ind_tha_amr_knd_cic_tsw_uzb_por_ita_tur_ses_vie_wly_fbf_bem_ven	0.0310176332024713	0.072942589384677	0.942008453882521
765	sod_guj_fbf_cze_sid_chh_amr_urd_aze_azi_lda_jav_igb_ukr_por_bsq_swe_wly_ven_cnt_grk_bul_zul_mol_dgb_alb_fin_yor_bem_hun_rom_tig_geo_krd_spa_mcd_scr_anl_amh_fre_est_ewe_mly_svk_mao_jpn_tml_kor_ben_bos_cic_arw_ind_ctl_mlt_sun_mnd_ger_xho_nor_gam_dut_hin_afr_eng_qcu_lit_slo_lat_ses_hau_glc_heb_pol_bat_ita_dyu_prs_moo_tag_tha_aeg_knd_tsn_swt_uzb_pan_rus_tur_tsw_vie_owc_bam_akn_swa	-0.698671837086112	-1.67621164984702	0.0970555208714835
766	hau_por_tsn_svk_anl_aeg_gam_ctl_azi_tur_bem_mly_ses_slo_eng_bsq_pan_heb_ven_cnt_mcd_fre_moo_mol_igb_grk_est_swt_akn_fin_prs_tig_geo_rus_afr_cze_glc_chh_sod_swe_hun_dgb_jav_alb_bat_jpn_tml_kor_krd_bos_zul_scr_sun_ita_amh_mao_mnd_guj_tsw_dut_mlt_ger_spa_lit_ukr_qcu_ben_lat_bul_dyu_wly_arw_amr_rom_tag_nor_swa_pol_fbf_ind_tha_owc_knd_cic_xho_aze_urd_hin_uzb_yor_vie_sid_lda_ewe_bam	0.394160692615042	0.929743613255495	0.354910901013858
767	gam_hin_igb_rom_amr_tig_sod_afr_azi_tur_swt_sun_swa_eng_nor_bsq_lit_anl_ven_mnd_rus_svk_tsn_grk_moo_arw_est_xho_dyu_fin_bul_sid_geo_glc_ger_mcd_lat_heb_mlt_swe_hun_akn_jav_cze_mly_jpn_knd_kor_pan_prs_ses_krd_ind_mol_owc_bat_cnt_ita_fbf_ctl_amh_dut_spa_bos_slo_qcu_alb_pol_fre_cic_aeg_ben_hau_urd_tag_scr_dgb_por_lda_mao_tha_chh_tml_bam_ewe_uzb_ukr_guj_aze_tsw_vie_wly_zul_yor_bem	-0.278545685243817	-0.658969402200316	0.511543726455665
768	sod_glc_cic_lat_aeg_gam_chh_fre_aze_uzb_lda_jav_ses_rom_ita_bsq_bul_tig_xho_mnd_guj_ctl_swa_lit_akn_slo_est_igb_yor_hun_prs_sid_geo_mol_svk_alb_ben_hau_amh_pol_fin_zul_bat_ukr_ind_jpn_tml_kor_cze_urd_tsw_por_mly_hin_anl_mao_cnt_pan_tsn_ger_mlt_scr_bos_spa_swe_qcu_dut_eng_grk_dyu_heb_arw_amr_afr_sun_rus_swt_mcd_bam_tag_tha_wly_knd_dgb_ven_azi_krd_nor_tur_moo_vie_owc_ewe_fbf_bem	0.421889349695324	0.994224749954686	0.322693288320573
769	sid_bul_akn_pan_amr_wly_owc_afr_azi_aze_ven_jav_lda_slo_por_bsq_rom_gam_xho_cnt_mcd_alb_zul_pol_bem_lit_fin_tsn_yor_hun_bos_chh_geo_urd_eng_arw_nor_mlt_anl_spa_est_swt_ind_swe_tag_jpn_knd_kor_ita_mol_tsw_krd_mly_ctl_hau_sun_mnd_ben_ses_svk_amh_dut_hin_scr_glc_qcu_ukr_lat_prs_swa_tig_guj_heb_grk_mao_fre_fbf_ger_bam_bat_tha_aeg_tml_moo_ewe_tur_cze_rus_uzb_dyu_vie_sod_dgb_cic_igb	0.0252648375095195	0.0594684805363482	0.952706571445738
770	heb_rom_moo_bos_sid_wly_tig_scr_azi_uzb_dyu_sun_swa_nor_swe_bsq_mol_amr_akn_mnd_por_hin_bem_grk_igb_ger_est_lda_cic_fin_rus_owc_geo_slo_prs_fre_lat_sod_chh_mcd_hun_tsn_bat_afr_jav_jpn_knd_kor_urd_pan_ven_bul_mao_pol_amh_ind_cnt_ben_xho_lit_mlt_arw_guj_glc_dut_qcu_eng_ctl_krd_tsw_hau_cze_gam_spa_tag_svk_zul_ita_ses_mly_tha_anl_tml_dgb_yor_aze_ukr_alb_tur_fbf_vie_aeg_swt_bam_ewe	-1.02302312062158	-2.50043598274143	0.0141549049685285
771	heb_mcd_dgb_nor_aeg_anl_tig_lat_aze_tur_swa_jav_akn_por_arw_bsq_ukr_hau_swt_mnd_guj_krd_xho_glc_tsn_swe_fin_moo_fbf_est_afr_sid_geo_ger_ctl_hin_rom_amr_mlt_lit_hun_yor_sun_dut_tag_jpn_tml_kor_prs_bos_ven_mol_mly_svk_sod_mao_cnt_cze_ses_ita_wly_ben_pan_spa_pol_qcu_alb_rus_urd_igb_chh_slo_amh_eng_bat_scr_lda_bul_cic_ind_tha_gam_knd_ewe_zul_azi_grk_fre_uzb_bem_vie_owc_tsw_dyu_bam	-0.63171998444544	-1.51572798924737	0.132979821369593
772	mlt_mcd_yor_bos_owc_tig_amh_hin_tur_aze_lda_mao_bam_ita_ukr_bsq_scr_amr_dyu_mnd_rus_grk_cic_por_ewe_cze_hun_akn_igb_est_afr_sid_geo_alb_slo_bul_eng_wly_hau_ger_fin_swt_mly_ctl_sun_jpn_tml_kor_mol_spa_bem_arw_bat_lit_anl_jav_cnt_prs_zul_pol_heb_pan_glc_nor_fre_qcu_urd_svk_ben_tsw_gam_krd_sod_lat_tag_swe_ven_dut_moo_ind_tha_aeg_knd_dgb_fbf_azi_guj_rom_uzb_ses_vie_chh_tsn_xho_swa	-0.339010730642352	-0.80190898517521	0.424649921159282
773	owc_rom_akn_mol_tig_sod_sid_ben_uzb_aze_tsw_sun_moo_mcd_dut_bsq_fre_gam_bam_mnd_ctl_por_ven_slo_ses_scr_fin_zul_swa_hun_ukr_amh_geo_urd_bul_nor_glc_anl_hau_swe_est_yor_ind_ita_mao_jpn_tml_kor_rus_lit_xho_prs_mly_alb_aeg_bat_cnt_spa_fbf_krd_chh_pol_hin_afr_ger_qcu_guj_bos_lat_dgb_wly_grk_amr_pan_jav_arw_dyu_svk_igb_tag_tha_mlt_knd_lda_ewe_tur_eng_cze_azi_cic_vie_heb_bem_swt_tsn	0.25356780660892	0.596914512913696	0.552014883830719
774	anl_krd_ses_ctl_tig_owc_sod_dut_azi_tur_moo_mly_swt_hin_pan_bsq_pol_chh_dgb_mnd_alb_glc_tsn_cze_tsw_grk_hun_akn_swa_fin_rom_mlt_geo_mcd_ger_arw_bul_gam_sid_svk_est_igb_bat_fre_jav_jpn_knd_kor_urd_eng_dyu_lat_mao_ben_heb_sun_cnt_rus_yor_scr_aeg_mol_afr_ukr_bos_qcu_prs_guj_ita_fbf_amr_spa_hau_lit_ind_por_lda_swe_ewe_tag_tha_amh_tml_cic_zul_aze_slo_nor_uzb_xho_vie_wly_bem_bam_ven	0.215233382368034	0.506747886260033	0.613531107479762
775	tig_pol_cic_mcd_sod_amr_sid_ita_azi_tur_ven_ind_moo_por_bul_bsq_bos_wly_ewe_cnt_eng_hin_bem_mol_swt_swe_fin_bam_akn_hun_scr_heb_geo_rus_grk_svk_pan_owc_mlt_lit_est_fbf_mly_glc_tag_jpn_tml_kor_ctl_prs_lda_ben_bat_fre_chh_jav_mnd_urd_tsn_rom_gam_krd_guj_afr_alb_qcu_lat_ukr_spa_tsw_anl_cze_hau_ger_mao_slo_yor_dut_dgb_sun_tha_amh_knd_ses_igb_aze_nor_arw_uzb_swa_vie_aeg_dyu_xho_zul	0.473169901972978	1.11722447905091	0.266776335903306
776	hau_ger_lda_glc_tig_amr_sid_fre_aze_tur_akn_bat_igb_swe_spa_bsq_scr_aeg_ewe_cnt_pol_bos_swt_guj_fbf_nor_fin_tsn_bem_est_por_sod_geo_grk_afr_lit_mcd_owc_wly_rus_hun_zul_tag_alb_jav_jpn_knd_kor_hin_dut_dgb_pan_mly_krd_amh_sun_mnd_ctl_cic_rom_anl_ita_mol_slo_svk_qcu_prs_eng_lat_tsw_mlt_arw_heb_ben_mao_bul_yor_cze_moo_ind_tha_gam_tml_swa_ven_uzb_urd_ukr_azi_bam_vie_chh_ses_dyu_xho	0.126327960140674	0.297801537164269	0.766518898193097
777	aeg_ger_dyu_krd_anl_heb_mlt_lit_azi_uzb_tsw_ind_ven_eng_ben_bsq_ukr_hau_xho_mnd_glc_urd_cic_svk_bam_pan_hun_akn_moo_est_rus_amh_geo_scr_arw_cze_slo_gam_sid_mcd_fin_tsn_mly_lat_jav_jpn_tml_kor_bul_rom_lda_ita_bat_nor_chh_tag_cnt_prs_igb_swe_owc_spa_grk_pol_hin_qcu_ctl_afr_fre_dgb_sod_alb_wly_por_sun_guj_zul_bos_fbf_mao_tha_tig_knd_bem_swa_tur_dut_mol_aze_ses_vie_amr_ewe_swt_yor	-0.427775758716981	-1.01448223551262	0.312984766202629
778	hau_svk_bem_afr_amr_tig_amh_arw_azi_tur_swa_sun_akn_pan_mcd_bsq_guj_heb_tsw_mnd_nor_rus_zul_rom_yor_prs_est_tsn_ses_fin_ita_chh_geo_cze_ger_hin_slo_mlt_gam_dut_hun_ewe_jav_grk_mao_jpn_knd_kor_por_fre_moo_ctl_bat_krd_owc_tag_cnt_swe_fbf_eng_aeg_lat_alb_bos_spa_qcu_glc_bul_pol_cic_sod_urd_anl_mol_ind_ben_dgb_lit_bam_mly_tha_wly_tml_igb_swt_uzb_ukr_scr_aze_xho_vie_sid_ven_dyu_lda	0.272427308060981	0.642516186262913	0.522118920163968
779	anl_por_dgb_bul_chh_amh_amr_slo_uzb_tur_bam_tag_dyu_alb_rom_bsq_dut_heb_swa_mnd_arw_guj_ven_pol_bem_ukr_fin_zul_ses_hun_mcd_sid_geo_glc_urd_svk_afr_hau_owc_eng_est_tsw_bat_rus_ind_jpn_tml_kor_krd_fre_yor_nor_mao_ger_tig_jav_cnt_ctl_xho_spa_aeg_swe_mol_prs_grk_qcu_scr_ita_bos_igb_mlt_lit_sod_lat_mly_hin_cic_ben_swt_sun_tha_wly_knd_fbf_moo_azi_pan_cze_aze_ewe_vie_gam_lda_tsn_akn	-0.482584823133757	-1.14684396809231	0.254388126103501
780	amh_cze_bem_afr_aeg_chh_gam_fre_azi_aze_ven_mao_igb_ita_dut_bsq_glc_wly_yor_mnd_ben_ukr_ses_eng_ewe_slo_fin_fbf_lda_est_rom_heb_geo_mcd_hin_lit_nor_mlt_amr_spa_hun_zul_sun_ger_mly_jpn_knd_kor_lat_mol_tsn_bos_tag_alb_sod_bat_cnt_svk_dyu_scr_tig_guj_prs_por_swe_qcu_ctl_arw_urd_xho_anl_bul_sid_grk_jav_krd_moo_pan_bam_ind_tha_owc_tml_cic_akn_uzb_pol_rus_tur_dgb_vie_hau_swa_swt_tsw	0.658066387671064	1.56077050718267	0.121974541141964
781	gam_urd_igb_rom_sod_hau_aeg_guj_aze_tur_tsn_ind_akn_ctl_grk_bsq_eng_mlt_ven_cnt_pan_ger_moo_spa_cic_bul_hun_swa_zul_est_pol_wly_geo_swe_rus_nor_mcd_chh_amh_krd_fin_ewe_sun_mol_mly_jpn_tml_kor_bos_afr_swt_ukr_jav_ita_sid_tag_mnd_dut_xho_lat_anl_alb_slo_fre_por_qcu_hin_scr_cze_ses_heb_glc_amr_arw_mao_prs_fbf_lit_dyu_bat_tha_tig_knd_bam_yor_azi_ben_svk_uzb_bem_vie_owc_tsw_lda_dgb	0.0719403486350653	0.1696634212606	0.865643358035371
782	heb_pol_ses_hin_chh_gam_owc_ita_azi_uzb_fbf_sun_swt_svk_grk_bsq_urd_amr_yor_mnd_ben_nor_lda_bos_tsw_fre_est_dyu_swa_fin_mcd_aeg_geo_ukr_afr_ger_prs_sod_wly_alb_hun_xho_mly_krd_jav_jpn_knd_kor_slo_bul_bem_arw_ind_cze_amh_mao_cnt_dut_moo_guj_hau_mol_rus_ctl_glc_qcu_rom_lit_eng_tsn_mlt_por_tig_scr_tag_pan_bam_spa_zul_bat_tha_anl_tml_ewe_cic_aze_swe_lat_tur_dgb_vie_sid_ven_igb_akn	-0.250346718589816	-0.591707542426651	0.555482108151528
783	tig_bos_zul_fre_aeg_wly_gam_ben_aze_azi_bam_mly_igb_pol_glc_bsq_hin_chh_cic_cnt_guj_scr_tsn_svk_dyu_ukr_fin_swt_xho_est_mol_anl_geo_rom_bul_grk_por_heb_amr_afr_hun_fbf_bat_dut_ind_jpn_tml_kor_urd_alb_akn_pan_sun_spa_mlt_tag_mnd_prs_moo_ita_owc_cze_arw_ctl_eng_qcu_lit_lat_slo_ses_sod_rus_amh_swe_mao_krd_ven_nor_ewe_jav_tha_sid_knd_lda_bem_tur_ger_mcd_uzb_swa_vie_hau_yor_dgb_tsw	-0.418431344815458	-0.993678852492505	0.322957646095543
784	gam_ukr_tsw_scr_amh_sod_anl_lat_aze_azi_cic_tag_ewe_pan_ctl_bsq_spa_aeg_swt_mnd_por_mcd_ven_guj_moo_rom_est_fbf_xho_fin_krd_wly_geo_ita_cze_glc_alb_amr_mlt_lit_hun_ses_ind_urd_mao_jpn_tml_kor_grk_svk_bem_ger_mly_hin_heb_bat_cnt_rus_zul_fre_sid_swe_prs_pol_bul_qcu_ben_mol_eng_bam_tig_slo_hau_bos_jav_nor_swa_afr_yor_sun_tha_owc_knd_dyu_dgb_tur_arw_dut_uzb_lda_vie_chh_akn_igb_tsn	-0.648651218002372	-1.55113211946682	0.124266543216452
785	hau_ukr_swt_spa_chh_anl_mlt_urd_aze_azi_bem_sun_xho_ita_arw_bsq_scr_amr_yor_cnt_eng_mol_zul_prs_dgb_krd_est_igb_ewe_fin_lat_owc_geo_swe_pan_mcd_dut_amh_wly_afr_hun_tsn_tag_ctl_mly_jpn_knd_kor_bul_rom_ven_glc_mao_pol_aeg_jav_mnd_ger_cic_por_gam_guj_hin_alb_ben_qcu_lit_rus_slo_moo_tig_bos_sid_grk_bat_cze_bam_fre_tsw_ind_tha_heb_tml_swa_dyu_tur_svk_nor_uzb_akn_vie_sod_ses_fbf_lda	-0.79170507236842	-1.90485363718326	0.059889271832349
786	amh_glc_tsn_ctl_hau_tig_heb_scr_azi_tur_dyu_sun_bam_svk_swe_bsq_bos_sod_tsw_mnd_bul_hin_lda_por_dgb_rom_hun_fbf_ven_est_krd_sid_geo_ger_ben_pol_spa_chh_gam_eng_fin_xho_tag_guj_jav_jpn_knd_kor_fre_grk_ses_dut_bat_rus_mlt_ind_cnt_lit_yor_afr_owc_ita_ukr_mol_urd_qcu_alb_pan_lat_ewe_amr_arw_aeg_cze_mly_nor_swt_prs_bem_mao_tha_wly_tml_zul_swa_aze_slo_mcd_uzb_igb_vie_anl_cic_moo_akn	-0.30872308007239	-0.730962472810932	0.466639717066177
787	amh_svk_ewe_rom_amr_hau_heb_guj_aze_tur_yor_sun_akn_mol_glc_bsq_spa_chh_ven_cnt_cze_lit_fbf_alb_zul_scr_est_bem_lda_hun_por_gam_geo_ger_grk_arw_urd_sod_sid_nor_fin_bam_ind_pan_jav_jpn_knd_kor_ben_ukr_cic_krd_mao_swe_aeg_mly_mnd_ita_xho_mcd_wly_bos_dut_lat_prs_qcu_slo_ctl_hin_moo_owc_afr_anl_pol_bat_rus_swa_fre_ses_tag_tha_tig_tml_dyu_swt_uzb_bul_eng_azi_dgb_vie_mlt_tsn_igb_tsw	-0.120167966271204	-0.283253529994645	0.777612059744216
788	hau_afr_ses_spa_heb_owc_aeg_glc_azi_uzb_ven_sun_fbf_prs_ita_bsq_bul_tig_akn_cnt_svk_hin_dgb_lat_bam_urd_hun_tsw_swa_fin_lit_gam_geo_grk_krd_nor_ger_amr_chh_alb_est_swt_tag_cze_ind_jpn_tml_kor_guj_ben_dyu_mol_mly_por_amh_bat_mnd_eng_igb_fre_anl_pol_dut_swe_bos_qcu_ctl_rus_pan_lda_wly_ukr_mlt_scr_mao_slo_yor_mcd_ewe_jav_tha_sod_knd_xho_moo_aze_rom_arw_tur_tsn_vie_sid_cic_zul_bem	0.362840593039819	0.856279172704971	0.39404431021568
789	amh_ger_zul_mcd_owc_anl_mlt_rus_tur_azi_swt_mly_ewe_nor_cze_bsq_eng_hau_cic_cnt_fre_arw_xho_bos_bem_bul_fin_swa_yor_est_dut_sid_geo_afr_scr_alb_slo_aeg_chh_swe_hun_ses_tag_hin_sun_jpn_tml_kor_prs_por_fbf_svk_mao_urd_tig_jav_mnd_glc_tsw_guj_wly_pol_lit_pan_krd_qcu_ita_spa_ctl_tsn_sod_ukr_heb_grk_ind_mol_bam_rom_akn_bat_tha_amr_knd_lda_dgb_uzb_ben_lat_aze_igb_vie_gam_dyu_moo_ven	-0.414786295990741	-0.984066623266513	0.327635992695123
790	mlt_ukr_ewe_spa_aeg_wly_chh_alb_azi_aze_tsn_mao_ven_ctl_svk_bsq_nor_sod_moo_cnt_por_urd_zul_hin_dyu_mol_hun_fbf_swt_est_swe_owc_geo_lat_arw_dut_ita_hau_tig_mcd_fin_akn_tag_scr_bat_jpn_tml_kor_bul_pol_bam_cze_ind_prs_sid_mly_mnd_fre_yor_eng_gam_rom_slo_bos_pan_qcu_grk_afr_ger_igb_heb_glc_anl_guj_sun_krd_ses_ben_lda_jav_tha_amr_knd_xho_cic_uzb_lit_rus_tur_dgb_vie_amh_tsw_swa_bem	0.127613398726878	0.300195049867606	0.764698375939075
791	amh_prs_dyu_bul_hau_gam_owc_guj_uzb_aze_xho_tag_swt_hin_nor_bsq_spa_anl_moo_cnt_arw_bos_bam_pan_dgb_ukr_est_fbf_akn_hun_mol_tig_geo_fre_scr_grk_slo_mlt_sod_urd_fin_tsn_bat_rus_jav_jpn_knd_kor_por_alb_igb_svk_sun_dut_sid_mao_mnd_ben_lda_mcd_wly_ger_krd_glc_eng_qcu_lit_cze_afr_ewe_amr_swe_aeg_pol_mly_rom_swa_lat_bem_ind_tha_heb_tml_cic_yor_azi_ctl_ita_tur_zul_vie_chh_ses_tsw_ven	0.570859139820396	1.35164838449322	0.179766304728855
792	amr_bos_ewe_lat_aeg_amh_gam_pan_tur_uzb_bem_bat_ses_bul_fre_bsq_glc_owc_swa_mnd_spa_alb_fbf_rom_zul_ger_est_tsw_cic_hun_dut_tig_geo_guj_scr_rus_ben_anl_chh_grk_fin_moo_jav_ita_mly_jpn_knd_kor_lit_mol_bam_ctl_sun_pol_sid_mao_cnt_por_yor_afr_mlt_swe_arw_urd_nor_qcu_eng_hin_slo_dgb_wly_cze_heb_ukr_tag_mcd_tsn_svk_xho_ind_tha_sod_tml_ven_akn_azi_krd_prs_aze_dyu_vie_hau_lda_igb_swt	0.210216598038212	0.494697954463751	0.621980003638197
793	hau_slo_bem_spa_sod_gam_chh_ita_aze_azi_tsw_bat_zul_arw_cze_bsq_mcd_owc_akn_cnt_alb_swe_xho_dut_swt_bul_est_tsn_ven_fin_pan_heb_geo_lat_fre_bos_svk_anl_amr_pol_hun_moo_tag_por_jav_jpn_tml_kor_urd_eng_dgb_mol_mly_glc_sid_mao_mnd_rus_lda_hin_amh_nor_lit_afr_prs_qcu_ctl_grk_krd_swa_aeg_ger_mlt_guj_sun_rom_dyu_scr_fbf_ind_tha_wly_knd_igb_yor_uzb_ukr_ben_tur_ewe_vie_tig_ses_bam_cic	0.392541549636773	0.926519161880161	0.356574431080001
794	tig_glc_bam_mol_anl_mlt_owc_swe_tur_uzb_xho_mao_swt_slo_pol_bsq_lat_sid_ewe_cnt_pan_alb_akn_rom_tsn_por_hun_swa_zul_fin_scr_wly_geo_ita_ger_bos_grk_chh_aeg_guj_est_dgb_tag_hin_sun_jpn_knd_kor_svk_urd_bem_afr_ind_dut_amr_jav_mnd_krd_ven_ctl_heb_ben_bul_prs_eng_qcu_mcd_cze_ukr_cic_amh_lit_sod_arw_mly_rus_yor_spa_moo_bat_tha_hau_tml_lda_dyu_azi_fre_nor_aze_igb_vie_gam_fbf_ses_tsw	0.447247925089318	1.05292936397254	0.295101415240968
795	aeg_hin_igb_bos_chh_sod_mlt_rus_tur_uzb_xho_ind_lda_svk_prs_bsq_ben_owc_yor_cnt_guj_pan_cic_spa_zul_alb_hun_tsn_moo_fin_ger_anl_geo_swe_pol_lit_nor_amr_tig_mol_est_swa_sun_ukr_mly_jpn_tml_kor_ctl_lat_ewe_grk_mao_eng_gam_tag_mnd_afr_bem_bul_hau_por_rom_dut_scr_qcu_mcd_krd_arw_akn_sid_ita_amh_glc_jav_fre_dyu_cze_ses_bat_tha_wly_knd_fbf_dgb_azi_urd_slo_aze_bam_vie_heb_tsw_swt_ven	-0.395998842131261	-0.940543775147678	0.349375314006378
796	sid_rus_yor_krd_anl_chh_gam_dut_aze_uzb_ven_mly_tsw_cze_mol_bsq_guj_owc_dyu_mnd_ctl_slo_akn_arw_ses_ukr_hun_swt_tsn_est_grk_wly_geo_pol_ita_svk_rom_mlt_amr_por_fin_ewe_sun_eng_jav_jpn_knd_kor_bos_alb_dgb_spa_ind_scr_sod_tag_cnt_prs_swa_hin_aeg_ger_lat_afr_nor_qcu_swe_mcd_glc_fbf_tig_urd_heb_bul_mao_lit_xho_fre_bem_bat_tha_amh_tml_bam_igb_azi_ben_pan_tur_lda_vie_hau_cic_moo_zul	0.664295086270076	1.57546731394716	0.118544438344707
797	hau_por_ewe_fre_wly_heb_aeg_spa_uzb_tur_yor_ind_fbf_lit_guj_bsq_krd_amr_moo_cnt_bos_alb_bam_afr_akn_pol_est_tsw_dyu_hun_swe_sod_geo_ita_cze_lat_mol_amh_gam_mcd_fin_cic_sun_ben_tag_jpn_knd_kor_scr_ger_swa_ctl_mly_dut_mlt_mao_mnd_arw_zul_prs_sid_grk_pan_eng_slo_qcu_hin_urd_rus_lda_anl_nor_tig_glc_bat_svk_dgb_ukr_ses_jav_tha_owc_tml_tsn_igb_azi_rom_bul_aze_swt_vie_chh_bem_ven_xho	-0.222287237614546	-0.525122612131657	0.600747639130646
798	mlt_pol_moo_ctl_sid_amr_anl_eng_azi_aze_ven_mao_ses_lit_ita_bsq_rom_gam_lda_cnt_por_lat_akn_mcd_cic_rus_hun_fbf_ewe_fin_slo_aeg_geo_alb_grk_bul_krd_tig_heb_ukr_est_xho_mly_dut_ind_jpn_tml_kor_ben_spa_zul_mol_tag_pan_chh_jav_mnd_hin_yor_fre_hau_svk_bos_cze_urd_qcu_scr_swe_nor_bem_amh_arw_wly_ger_sun_guj_dgb_glc_bam_bat_tha_owc_knd_igb_tsw_uzb_afr_prs_tur_swt_vie_sod_dyu_swa_tsn	-1.0113946619853	-2.4696397102979	0.0153490620853439
799	wly_pol_fbf_glc_amr_hau_heb_rom_azi_uzb_ven_tag_zul_urd_svk_bsq_swe_sod_moo_mnd_mol_scr_igb_eng_ses_ita_fin_lda_dgb_hun_arw_chh_geo_pan_afr_mcd_prs_aeg_anl_fre_est_tsw_mly_hin_ind_jpn_tml_kor_alb_ukr_yor_slo_bat_lit_mlt_jav_cnt_guj_ewe_cze_sid_rus_lat_ben_bul_qcu_spa_dut_bos_bem_tig_ger_gam_ctl_sun_krd_tsn_grk_swt_mao_tha_amh_knd_dyu_akn_tur_por_nor_aze_cic_vie_owc_bam_xho_swa	0.109450523877849	0.25747008911305	0.79738473387013
800	amh_eng_zul_dut_mlt_sid_heb_pol_aze_azi_ewe_jav_swt_glc_ita_bsq_nor_wly_dgb_cnt_ger_lit_ses_scr_xho_hin_fin_tsw_swa_hun_krd_anl_geo_prs_guj_ctl_ukr_gam_tig_mol_est_bem_bat_arw_mly_jpn_tml_kor_cze_grk_tsn_slo_sun_mcd_chh_ind_mnd_pan_igb_lat_owc_ben_afr_rom_fre_qcu_bul_alb_urd_akn_sod_swe_amr_bos_tag_rus_yor_svk_lda_mao_tha_aeg_knd_cic_dyu_tur_por_spa_uzb_moo_vie_hau_fbf_bam_ven	-0.266773257154462	-0.630379810065917	0.529992067390036
801	wly_ger_dgb_eng_aeg_sod_hau_grk_uzb_aze_cic_ind_tsn_dut_krd_bsq_nor_tig_igb_mnd_arw_scr_swt_bos_ewe_prs_est_bem_yor_fin_lat_amh_geo_ita_svk_mol_glc_anl_owc_spa_hun_moo_mly_fre_mao_jpn_knd_kor_lit_afr_tsw_hin_sun_ukr_amr_tag_cnt_bul_zul_alb_chh_pan_ben_cze_ctl_qcu_rus_swe_por_xho_sid_pol_heb_slo_jav_urd_swa_mcd_akn_bat_tha_gam_tml_dyu_ses_azi_guj_rom_tur_fbf_vie_mlt_ven_bam_lda	-0.268253877040599	-0.634994357318669	0.526991296257547
802	aeg_bul_bem_afr_hau_wly_sod_slo_uzb_tur_fbf_ind_cic_lat_pol_bsq_svk_tig_bam_mnd_glc_rus_igb_ger_lda_dut_hun_dgb_tsw_est_por_mlt_geo_ben_alb_ctl_spa_amh_gam_nor_fin_swa_mao_bos_jav_jpn_knd_kor_eng_pan_ven_urd_bat_fre_chh_tag_cnt_arw_ewe_ita_amr_cze_hin_ukr_grk_qcu_guj_krd_prs_xho_anl_rom_owc_swe_sun_scr_akn_mol_swt_mly_tha_heb_tml_dyu_zul_aze_mcd_lit_azi_yor_vie_sid_tsn_moo_ses	-0.841249238360875	-2.02941237466294	0.0452741851060213
803	mlt_spa_yor_scr_chh_amr_sod_ger_tur_azi_dgb_mly_dyu_eng_lat_bsq_urd_gam_moo_mnd_por_prs_fbf_swe_xho_ben_est_swt_tsw_hun_fre_sid_geo_arw_afr_ctl_alb_owc_heb_bos_fin_lda_bat_grk_tag_jpn_tml_kor_cze_rus_ven_ukr_sun_ita_tig_mao_cnt_nor_cic_lit_amh_mcd_krd_glc_bul_qcu_svk_rom_mol_igb_wly_dut_aeg_slo_jav_guj_bam_hin_ewe_ind_tha_anl_knd_zul_swa_aze_pan_pol_uzb_bem_vie_hau_tsn_akn_ses	-0.379876906818069	-0.901332954709394	0.369739623901928
804	anl_ctl_tsw_alb_amh_amr_tig_fre_tur_aze_ewe_ind_cic_hin_ben_bsq_arw_wly_swa_mnd_scr_eng_lda_bul_fbf_afr_est_dgb_zul_fin_spa_gam_geo_ita_cze_svk_pol_owc_heb_rom_hun_bem_sun_mcd_mly_jpn_tml_kor_rus_bos_xho_glc_jav_guj_sod_mao_cnt_grk_akn_prs_chh_krd_ukr_nor_lit_qcu_ger_por_pan_ses_sid_swe_mlt_slo_tag_urd_bam_mol_swt_bat_tha_aeg_knd_igb_moo_azi_lat_dut_uzb_yor_vie_hau_tsn_ven_dyu	-0.435166848344124	-1.03442658245733	0.303619179717227
805	sid_grk_zul_arw_gam_tig_sod_ben_azi_aze_lda_mly_ven_bos_ctl_bsq_glc_owc_bem_mnd_ukr_scr_swa_mcd_dgb_ger_fin_tsn_swt_est_swe_hau_geo_alb_pan_afr_slo_chh_anl_pol_hun_fbf_mao_eng_ind_jpn_knd_kor_mol_hin_yor_nor_sun_lat_aeg_bat_cnt_cze_akn_ita_amh_bul_spa_prs_krd_qcu_dut_por_svk_dyu_mlt_lit_heb_rus_tag_rom_tsw_urd_xho_jav_tha_wly_tml_bam_ewe_uzb_guj_fre_tur_cic_vie_amr_ses_moo_igb	-0.289830477560806	-0.686325086360095	0.494215741887237
806	wly_glc_xho_eng_chh_mlt_sid_ben_tur_uzb_yor_mly_tsn_pol_alb_bsq_dut_heb_swt_mnd_scr_por_ses_rom_ewe_urd_est_swa_lda_fin_ger_anl_geo_cze_ita_bos_swe_gam_tig_spa_hun_zul_mao_pan_jav_jpn_knd_kor_lit_guj_igb_fre_tag_mcd_owc_sun_cnt_krd_bem_mol_sod_prs_lat_slo_ctl_qcu_arw_grk_bul_dyu_aeg_rus_amh_svk_ind_hin_moo_afr_cic_bat_tha_hau_tml_tsw_fbf_azi_ukr_nor_aze_akn_vie_amr_bam_ven_dgb	-0.0713056092704215	-0.168292315058766	0.866718776926872
807	amr_glc_moo_dut_chh_aeg_mlt_mol_aze_uzb_fbf_ind_dgb_rom_hin_bsq_afr_sod_swt_cnt_ger_lit_ewe_swe_tsn_krd_fin_zul_ven_est_lat_sid_geo_grk_spa_arw_cze_heb_tig_urd_hun_tsw_sun_eng_bat_jpn_tml_kor_rus_ben_akn_por_mao_fre_hau_mly_mnd_bos_bam_mcd_owc_alb_ita_pan_ctl_qcu_svk_scr_slo_dyu_anl_pol_wly_guj_jav_prs_cic_bul_ses_tag_tha_gam_knd_xho_lda_tur_ukr_nor_azi_yor_vie_amh_igb_bem_swa	-0.427978919973488	-1.01520968941807	0.312639802641355
808	owc_urd_moo_scr_aeg_hau_sod_krd_aze_azi_dyu_tag_igb_ben_nor_bsq_ukr_heb_akn_cnt_pol_slo_bam_ger_ewe_ita_hun_yor_zul_fin_afr_amr_geo_eng_bul_cze_alb_gam_chh_mol_est_ses_jav_por_mao_jpn_tml_kor_bos_swe_cic_lit_ind_spa_wly_mly_mnd_rom_swa_glc_mlt_svk_mcd_hin_dut_qcu_rus_guj_pan_tsw_sid_lat_anl_fre_sun_grk_dgb_prs_ven_bat_tha_amh_knd_fbf_bem_uzb_arw_ctl_tur_swt_vie_tig_xho_lda_tsn	-0.443115432121334	-1.05333321787397	0.294917332748175
809	wly_fre_cic_prs_sod_gam_anl_ukr_tur_aze_zul_sun_swa_alb_lat_bsq_lit_heb_dgb_cnt_guj_rom_tsw_bul_bam_swe_fin_bem_fbf_hun_krd_hau_geo_pol_bos_rus_grk_mlt_amr_spa_est_dyu_mly_afr_mao_jpn_tml_kor_svk_mcd_xho_nor_ind_slo_aeg_jav_mnd_glc_lda_ger_tig_por_eng_ctl_ben_qcu_scr_urd_arw_ses_sid_pan_amh_cze_bat_dut_swt_hin_yor_tag_tha_owc_knd_ewe_tsn_azi_ita_mol_uzb_ven_vie_chh_moo_igb_akn	-0.480223302213144	-1.14358661745944	0.255730251875684
810	hau_swe_moo_glc_aeg_wly_heb_arw_azi_aze_bam_bat_igb_mcd_krd_bsq_ukr_owc_lda_mnd_guj_hin_ven_eng_fbf_prs_fin_swt_swa_est_rom_amh_geo_grk_rus_urd_por_amr_tig_mol_hun_ewe_tag_svk_ind_jpn_tml_kor_scr_dut_zul_ita_jav_spa_anl_sun_cnt_bul_dyu_fre_chh_slo_lat_ctl_bos_qcu_pan_cze_alb_tsw_sid_ger_sod_pol_mao_afr_akn_lit_tsn_mly_tha_mlt_knd_cic_yor_tur_ben_nor_uzb_dgb_vie_gam_ses_bem_xho	-0.19863618481972	-0.468822245494109	0.640293818449601
811	owc_rus_fbf_nor_tig_amh_amr_arw_aze_azi_bem_sun_swa_mol_pol_bsq_scr_wly_igb_cnt_lit_por_tsw_bul_ven_pan_est_swt_cic_hun_mcd_chh_geo_ita_lat_ctl_slo_mlt_hau_ger_fin_moo_jav_cze_mao_jpn_tml_kor_ben_ukr_dgb_guj_bat_spa_heb_mly_mnd_swe_akn_svk_aeg_grk_bos_fre_prs_qcu_dut_urd_rom_ses_gam_eng_sod_afr_tag_krd_bam_glc_ewe_ind_tha_sid_knd_zul_yor_tur_hin_alb_uzb_lda_vie_anl_dyu_xho_tsn	-0.0736499016783013	-0.173646707120145	0.862520532655652
812	sod_krd_ewe_glc_anl_amh_gam_bos_aze_azi_igb_ind_ven_dut_lit_bsq_prs_chh_dgb_cnt_mol_eng_tsw_scr_xho_hin_hun_swa_dyu_est_pan_owc_geo_swe_arw_fre_bul_tig_amr_rus_fin_tsn_mao_slo_tag_jpn_tml_kor_guj_ger_zul_spa_mly_urd_heb_jav_mnd_ben_akn_grk_aeg_afr_cze_lat_alb_qcu_nor_mcd_rom_ses_mlt_ita_hau_ctl_bat_pol_swt_por_cic_sun_tha_sid_knd_moo_bam_tur_svk_ukr_uzb_lda_vie_wly_fbf_bem_yor	0.80110848374834	1.90379177783127	0.0600292390032494
813	aeg_swe_fbf_mol_amh_tig_amr_svk_azi_uzb_dyu_tag_lda_urd_krd_bsq_arw_owc_ewe_mnd_ukr_pol_igb_ben_bam_ctl_hun_tsn_bem_fin_guj_sid_geo_spa_fre_rus_hin_wly_gam_cze_est_swa_sun_dut_bat_jpn_knd_kor_rom_ger_dgb_pan_ind_lat_anl_mao_cnt_bos_zul_nor_sod_afr_por_alb_eng_qcu_lit_ita_bul_akn_mlt_scr_chh_glc_mly_mcd_ses_grk_moo_jav_tha_hau_tml_cic_ven_tur_slo_prs_aze_swt_vie_heb_xho_yor_tsw	-0.513322402033042	-1.22265761969378	0.224548507261816
814	aeg_bul_akn_hin_owc_mlt_amr_ger_tur_azi_ven_sun_fbf_slo_lat_bsq_mcd_wly_ewe_cnt_lit_pol_cic_nor_lda_dut_fin_igb_xho_hun_ukr_amh_geo_glc_por_ben_eng_hau_chh_cze_est_tsn_mao_arw_jav_jpn_tml_kor_pan_ita_tsw_krd_tag_urd_heb_ind_mnd_bos_moo_ctl_sid_spa_guj_grk_fre_qcu_scr_swe_alb_zul_anl_rom_tig_mol_mly_rus_ses_prs_bem_bat_tha_gam_knd_dyu_swt_uzb_svk_afr_aze_yor_vie_sod_dgb_bam_swa	-0.664172864828368	-1.59156274481876	0.114876557975655
815	anl_mol_yor_eng_amh_sid_amr_fre_azi_aze_zul_tag_tsw_bul_lat_bsq_cze_mlt_igb_cnt_nor_glc_tsn_ctl_lda_pol_est_swt_ses_hun_svk_heb_geo_bos_ger_dut_krd_tig_aeg_rom_fin_bem_sun_grk_mao_jpn_knd_kor_slo_rus_fbf_urd_bat_spa_sod_ind_mnd_swe_swa_ben_gam_hin_arw_afr_por_qcu_guj_lit_prs_dgb_wly_ukr_owc_alb_mly_pan_ewe_scr_akn_jav_tha_chh_tml_cic_ven_tur_ita_mcd_uzb_bam_vie_hau_moo_xho_dyu	-1.02198246187846	-2.49268802044555	0.0144472278696063
816	sid_bul_fbf_hin_wly_owc_aeg_ger_tur_uzb_ses_mao_swa_ben_rom_bsq_guj_amr_dyu_mnd_pan_por_tsn_bos_xho_rus_est_zul_swt_hun_spa_hau_geo_krd_dut_grk_scr_anl_heb_arw_fin_ewe_sun_cze_ind_jpn_knd_kor_glc_lit_akn_lat_mly_fre_chh_bat_cnt_slo_moo_ctl_amh_pol_swe_ita_svk_qcu_urd_alb_mol_bem_gam_nor_mlt_eng_jav_mcd_tsw_prs_igb_tag_tha_tig_tml_cic_bam_azi_afr_ukr_aze_ven_vie_sod_dgb_lda_yor	-1.06553153649065	-2.6050318504774	0.0106961957977196
817	aeg_bos_yor_mol_hau_anl_heb_ben_uzb_azi_swa_jav_akn_grk_cze_bsq_por_amr_tsn_cnt_mcd_urd_ven_arw_swt_bul_fin_dyu_cic_hun_krd_tig_geo_ita_eng_fre_prs_owc_chh_ger_est_bam_mly_swe_ind_jpn_knd_kor_rus_ukr_tsw_ctl_bat_lit_wly_tag_mnd_lat_bem_hin_sid_guj_nor_glc_dut_qcu_pan_alb_spa_fbf_mlt_svk_sod_scr_sun_pol_igb_rom_xho_mao_tha_amh_tml_lda_dgb_tur_slo_afr_aze_ewe_vie_gam_moo_zul_ses	-0.324348829475765	-0.766999912844933	0.445024337649232
818	heb_swe_zul_slo_anl_owc_gam_nor_azi_uzb_fbf_sun_dgb_rom_arw_bsq_glc_tig_dyu_cnt_pan_grk_moo_urd_tsw_mcd_hun_tsn_swa_est_cze_amr_geo_krd_fre_bos_bul_wly_sod_prs_fin_xho_jav_por_mao_jpn_knd_kor_lit_mol_swt_ctl_mly_rus_sid_ind_mnd_eng_yor_dut_aeg_lat_afr_alb_pol_qcu_ger_ukr_hin_bam_chh_ben_amh_guj_bat_svk_ewe_ita_ven_tag_tha_mlt_tml_igb_akn_aze_scr_spa_tur_cic_vie_hau_bem_ses_lda	0.28250709480027	0.66597465436773	0.507075877145102
819	amr_urd_akn_nor_sid_anl_hau_alb_aze_tur_bam_ind_dyu_spa_hin_bsq_krd_amh_fbf_cnt_pol_lat_zul_arw_moo_rom_hun_swt_ewe_est_prs_wly_geo_bos_por_lit_glc_chh_mlt_ben_fin_ven_sun_slo_tag_jpn_knd_kor_fre_guj_cic_ita_mao_cze_tig_mly_mnd_rus_ses_pan_heb_bul_ukr_scr_afr_qcu_eng_ctl_dut_tsn_owc_grk_aeg_ger_jav_mcd_bem_mol_igb_bat_tha_sod_tml_xho_dgb_azi_svk_swe_uzb_yor_vie_gam_swa_tsw_lda	0.219092124874717	0.516539880852675	0.606703519507826
820	sod_swe_bem_por_mlt_amr_wly_urd_uzb_tur_yor_tag_xho_krd_ben_bsq_rus_sid_lda_cnt_ita_hin_swt_afr_swa_mcd_est_fbf_akn_hun_cze_heb_geo_arw_grk_guj_eng_aeg_chh_lit_fin_zul_sun_nor_mao_jpn_knd_kor_prs_bul_bam_ger_mly_fre_gam_ind_mnd_ukr_dyu_pol_owc_mol_bos_pan_rom_qcu_spa_alb_svk_moo_anl_glc_tig_slo_jav_lat_tsw_dut_dgb_bat_tha_hau_tml_ewe_ven_azi_scr_ctl_aze_tsn_vie_amh_cic_ses_igb	0.0954134508142746	0.224814374526848	0.82261690889789
821	mlt_bos_cic_cze_aeg_sod_gam_urd_azi_tur_fbf_ind_zul_krd_ukr_bsq_mol_sid_swa_mnd_pol_scr_dyu_nor_swt_glc_fin_bam_moo_hun_guj_amr_geo_swe_spa_por_ctl_heb_amh_pan_est_tsw_tag_bul_bat_jpn_knd_kor_ger_hin_dgb_grk_mao_dut_anl_sun_cnt_eng_xho_mcd_owc_ben_rom_lit_slo_qcu_lat_ita_alb_igb_chh_fre_hau_afr_mly_svk_ewe_prs_akn_jav_tha_tig_tml_bem_ven_aze_rus_arw_uzb_tsn_vie_wly_yor_lda_ses	-0.0698844261496655	-0.164709896643496	0.869529803771948
822	heb_bul_xho_eng_mlt_sid_tig_grk_azi_aze_ses_sun_ven_nor_hin_bsq_pan_amh_fbf_cnt_rom_svk_cic_ctl_yor_urd_est_ewe_bam_hun_prs_anl_geo_fre_por_slo_swe_sod_hau_ben_fin_tsn_bat_pol_tag_jpn_knd_kor_krd_scr_dyu_alb_jav_dut_owc_ind_mnd_spa_akn_ita_amr_cze_arw_mcd_mol_qcu_ukr_lat_bos_swa_gam_afr_chh_rus_mao_glc_zul_guj_lda_mly_tha_wly_tml_bem_igb_uzb_lit_ger_tur_tsw_vie_aeg_dgb_swt_moo	-0.930016091662844	-2.26240083477328	0.0260006963687676
823	amr_afr_dyu_arw_amh_sod_heb_prs_uzb_azi_ven_mly_lda_dut_krd_bsq_mol_hau_ewe_cnt_glc_rom_bam_fre_ses_ctl_fin_akn_tsw_est_guj_anl_geo_bos_pol_spa_ita_owc_sid_ger_hun_cic_mao_urd_tag_jpn_tml_kor_ben_swe_xho_nor_jav_mcd_wly_sun_mnd_alb_dgb_por_gam_bul_grk_hin_lit_qcu_svk_scr_lat_yor_chh_slo_aeg_eng_ind_rus_igb_cze_swa_bat_tha_tig_knd_bem_swt_tur_ukr_pan_aze_tsn_vie_mlt_zul_fbf_moo	-0.251877944197333	-0.595978579912268	0.552637307201184
824	gam_mcd_tsn_ita_wly_anl_aeg_afr_tur_aze_igb_mly_yor_glc_dut_bsq_nor_owc_bem_cnt_fre_rus_lda_lat_cic_guj_est_bam_akn_fin_pan_tig_geo_spa_bul_alb_bos_sod_sid_scr_hun_fbf_bat_svk_sun_jpn_knd_kor_hin_krd_dyu_arw_mao_eng_heb_ind_mnd_ukr_ven_ben_mlt_ger_slo_pol_lit_qcu_prs_ctl_swe_xho_hau_urd_chh_mol_jav_cze_moo_por_dgb_tag_tha_amh_tml_tsw_zul_azi_grk_rom_uzb_swa_vie_amr_ewe_ses_swt	-0.237197967657481	-0.561029323703202	0.576126842039428
825	sod_ukr_zul_lit_gam_aeg_owc_ben_uzb_tur_swa_mly_cic_por_nor_bsq_rus_heb_tsw_mnd_ita_spa_fbf_prs_ses_hin_fin_moo_swt_est_bul_amh_geo_svk_slo_eng_krd_tig_anl_scr_hun_ven_ind_ger_bat_jpn_knd_kor_mol_dut_dgb_pan_sun_arw_hau_mao_cnt_rom_akn_afr_wly_ctl_fre_guj_lat_qcu_glc_cze_bos_yor_amr_mcd_sid_grk_jav_alb_xho_urd_bam_tag_tha_chh_tml_lda_bem_aze_pol_swe_azi_ewe_vie_mlt_dyu_igb_tsn	-0.304262092184517	-0.719181687483479	0.473832258585043
826	aeg_dut_tsn_fre_owc_hau_chh_afr_azi_tur_bam_ind_akn_alb_slo_bsq_pol_heb_igb_mnd_ger_bul_zul_bos_ewe_arw_fin_yor_ven_est_swe_sid_geo_mol_por_prs_ita_mlt_amr_mcd_hun_xho_bat_ukr_mly_jpn_tml_kor_svk_lat_lda_guj_tag_pan_sod_mao_cnt_ben_ses_scr_anl_nor_rus_ctl_rom_qcu_cze_spa_grk_swt_gam_lit_wly_hin_jav_urd_dgb_eng_bem_sun_tha_tig_knd_cic_fbf_uzb_glc_krd_aze_dyu_vie_amh_moo_tsw_swa	-0.420592920074546	-0.997000844918294	0.321351148829092
827	amh_grk_swa_prs_amr_hau_tig_rom_aze_uzb_bem_jav_bam_urd_svk_bsq_lit_sod_ses_mnd_ukr_arw_swt_spa_fbf_mol_est_akn_xho_fin_dut_gam_geo_pol_bul_nor_glc_wly_sid_alb_hun_tsw_bat_guj_tag_jpn_tml_kor_krd_rus_tsn_mcd_mly_swe_aeg_mao_cnt_fre_cic_lat_owc_eng_scr_ctl_slo_qcu_ita_afr_pan_moo_heb_cze_chh_ger_sun_por_lda_bos_yor_ind_tha_anl_knd_dyu_ven_azi_hin_ben_tur_igb_vie_mlt_zul_ewe_dgb	0.162540390443124	0.38252741142753	0.702943029404099
828	owc_krd_ven_lit_anl_hau_amr_eng_uzb_azi_tsn_jav_swa_rus_ctl_bsq_prs_amh_cic_cnt_mcd_bos_bam_slo_dgb_dut_est_ewe_zul_fin_rom_aeg_geo_swe_glc_afr_por_mlt_wly_guj_hun_igb_mao_mol_mly_jpn_knd_kor_hin_urd_bem_bul_bat_arw_chh_sun_mnd_ita_xho_pol_sid_fre_svk_grk_spa_qcu_pan_ukr_lat_dyu_heb_alb_tig_cze_tag_ben_yor_scr_lda_ind_tha_sod_tml_fbf_akn_aze_ger_nor_tur_tsw_vie_gam_moo_ses_swt	-0.161022340051906	-0.379721486791872	0.705017906184701
829	amr_afr_bam_rus_gam_aeg_heb_por_uzb_azi_dgb_mao_dyu_guj_ukr_bsq_prs_mlt_cic_mnd_dut_ben_swt_bos_yor_hin_hun_xho_zul_est_rom_hau_geo_nor_bul_grk_arw_owc_sid_swe_fin_moo_bat_alb_sun_jpn_tml_kor_cze_eng_ses_ctl_ind_pol_tig_tag_cnt_slo_lda_spa_chh_scr_ita_mol_ger_qcu_pan_lat_urd_akn_amh_lit_sod_fre_jav_krd_ewe_mcd_swa_mly_tha_wly_knd_tsw_igb_tur_glc_svk_aze_bem_vie_anl_tsn_ven_fbf	-1.2103040664448	-2.99503859920031	0.00351644497891799
830	heb_pan_igb_prs_owc_anl_chh_scr_tur_azi_akn_bat_moo_rus_cze_bsq_guj_sod_swt_mnd_hin_lat_tsw_rom_swa_mcd_fin_yor_tsn_est_lit_wly_geo_bul_krd_ger_fre_aeg_sid_urd_hun_fbf_mao_dut_ind_jpn_tml_kor_eng_bos_ses_pol_mly_ben_amr_jav_cnt_alb_xho_ctl_mlt_slo_spa_glc_mol_qcu_grk_por_ukr_dgb_tig_nor_gam_arw_tag_afr_ewe_ita_dyu_sun_tha_amh_knd_zul_cic_aze_swe_svk_uzb_ven_vie_hau_bem_lda_bam	-0.807267044547574	-1.94497312780548	0.0547989970796963
831	anl_ben_swt_arw_gam_chh_sod_pan_tur_uzb_tsw_sun_bam_cze_rom_bsq_spa_amr_ses_mnd_dut_hin_swa_glc_akn_krd_fin_ven_xho_hun_rus_owc_geo_bul_bos_nor_guj_hau_heb_lit_est_zul_bat_ita_jav_jpn_knd_kor_svk_grk_tsn_swe_tag_ctl_aeg_ind_cnt_scr_fbf_ger_sid_eng_pol_por_mcd_qcu_afr_prs_urd_lda_tig_ukr_wly_mol_mly_alb_moo_slo_yor_mao_tha_mlt_tml_bem_igb_azi_lat_fre_aze_cic_vie_amh_dgb_dyu_ewe	-1.00470569898793	-2.44741204095745	0.0162661485322419
832	sid_pan_akn_nor_owc_anl_heb_bos_aze_uzb_yor_jav_ewe_ita_glc_bsq_fre_aeg_tsw_cnt_slo_eng_ses_spa_cic_bul_est_bem_bam_hun_mcd_amr_geo_dut_scr_lat_afr_tig_wly_rus_fin_swt_tag_cze_mly_jpn_knd_kor_mol_por_swa_ger_ind_ben_hau_bat_mnd_arw_fbf_guj_chh_pol_hin_grk_alb_qcu_urd_svk_ctl_igb_sod_prs_mlt_ukr_mao_swe_lda_lit_zul_sun_tha_amh_tml_ven_xho_azi_rom_krd_tur_dyu_vie_gam_moo_dgb_tsn	-0.448029766025646	-1.06325506390618	0.290419361190909
833	owc_urd_tsw_spa_aeg_mlt_wly_swe_azi_tur_swt_mly_dgb_grk_slo_bsq_afr_heb_ewe_mnd_cze_ukr_dyu_glc_moo_fre_est_zul_swa_fin_prs_tig_geo_pan_bul_ben_nor_amh_chh_lat_hun_fbf_jav_ita_sun_jpn_knd_kor_rom_hin_ses_svk_ind_eng_gam_tag_cnt_ctl_tsn_arw_amr_rus_bos_pol_mcd_qcu_por_scr_alb_xho_anl_dut_sod_guj_mao_krd_yor_lit_bem_bat_tha_sid_tml_cic_akn_aze_ger_mol_uzb_bam_vie_hau_ven_lda_igb	0.443180814504133	1.04669175734292	0.2979545414108
834	chh_prs_bam_rom_heb_mlt_amh_scr_azi_tur_tsw_tag_ven_svk_spa_bsq_swe_sod_swa_mnd_bos_mol_xho_glc_dgb_ger_est_lda_dyu_hun_slo_gam_geo_nor_arw_ukr_krd_owc_anl_mcd_fin_bem_mao_guj_mly_jpn_tml_kor_por_lat_moo_urd_bat_eng_hau_sun_cnt_alb_igb_ben_amr_afr_rus_fre_hin_qcu_lit_ita_grk_yor_wly_dut_tig_pol_ind_bul_ses_pan_fbf_jav_tha_sid_knd_tsn_ewe_aze_cze_ctl_uzb_zul_vie_aeg_swt_cic_akn	-0.208345254120874	-0.492347455571565	0.623634037455409
835	mlt_alb_igb_swe_heb_tig_amh_ben_azi_aze_tsn_ind_fbf_slo_ctl_bsq_cze_aeg_tsw_cnt_guj_pan_swa_por_bam_arw_fin_dgb_cic_hun_lat_anl_geo_scr_rus_grk_ita_chh_wly_eng_est_akn_sun_prs_bat_jpn_knd_kor_lit_ger_ewe_krd_mly_pol_owc_mao_mnd_ukr_lda_hin_sod_dut_nor_afr_mol_qcu_bul_glc_spa_moo_amr_bos_hau_rom_jav_svk_xho_fre_zul_tag_tha_gam_tml_bem_swt_uzb_urd_mcd_tur_ses_vie_sid_dyu_ven_yor	-0.204202277638039	-0.482497796328857	0.630586109061511
836	gam_dut_tsn_bul_sid_anl_heb_ben_uzb_azi_dgb_jav_tsw_lat_rus_bsq_bos_amr_xho_cnt_ita_cze_bem_nor_swa_por_fin_yor_cic_est_guj_mlt_geo_slo_mcd_krd_svk_sod_amh_scr_hun_akn_ind_urd_bat_jpn_tml_kor_hin_swe_moo_fre_sun_alb_owc_mly_mnd_grk_dyu_pan_chh_ctl_glc_arw_rom_qcu_ukr_pol_spa_zul_wly_eng_tig_prs_mao_afr_ven_ger_bam_tag_tha_hau_knd_igb_swt_aze_lit_mol_tur_ses_vie_aeg_lda_ewe_fbf	-1.31055815496949	-3.26715661369549	0.00152247493894548
837	owc_eng_moo_dut_tig_mlt_hau_rom_tur_uzb_igb_sun_ewe_ger_por_bsq_mol_gam_tsw_mnd_bos_slo_zul_ctl_tsn_afr_fin_yor_lda_est_ukr_amh_geo_krd_ita_cze_svk_heb_amr_pan_hun_dgb_jav_pol_mly_jpn_tml_kor_prs_lat_cic_nor_tag_bul_aeg_ind_cnt_spa_bam_lit_anl_mcd_guj_swe_glc_qcu_hin_grk_ben_swt_sid_alb_wly_fre_bat_rus_swa_scr_bem_mao_tha_sod_knd_dyu_fbf_aze_urd_arw_azi_akn_vie_chh_ven_ses_xho	0.228324610612185	0.537327107987366	0.59232503298343
838	anl_cze_bem_ukr_chh_gam_sod_bos_aze_uzb_ses_tag_cic_por_mol_bsq_spa_tig_dgb_mnd_lat_grk_tsn_urd_ewe_ita_hun_yor_lda_fin_pan_owc_geo_hin_prs_rom_krd_wly_aeg_dut_est_fbf_mly_lit_bat_jpn_knd_kor_pol_nor_swt_glc_ind_bul_amr_sun_cnt_svk_tsw_ger_amh_alb_fre_ctl_swe_qcu_rus_arw_guj_moo_hau_mcd_sid_slo_jav_afr_igb_scr_zul_mao_tha_mlt_tml_swa_xho_azi_eng_ben_tur_dyu_vie_heb_akn_ven_bam	-0.424290387262891	-1.00704722276914	0.316525099621723
839	aeg_bos_yor_alb_gam_hau_chh_arw_tur_uzb_dgb_tag_zul_nor_ukr_bsq_mol_anl_tsw_mnd_bul_fre_xho_eng_lda_afr_fin_ewe_tsn_est_rom_mlt_geo_por_ben_glc_krd_sid_owc_pan_hun_ven_jav_pol_ind_jpn_tml_kor_swe_dut_swt_urd_sun_prs_wly_mao_cnt_scr_moo_ctl_heb_rus_ita_guj_ger_qcu_cze_mcd_lat_akn_tig_slo_sod_lit_mly_grk_fbf_spa_ses_bat_tha_amh_knd_swa_igb_azi_hin_svk_aze_cic_vie_amr_bem_dyu_bam	-0.999679006779433	-2.4381074453275	0.0166643577135688
840	mlt_spa_swa_slo_gam_sid_anl_nor_tur_uzb_cic_ind_ven_urd_alb_bsq_swe_amh_ses_mnd_lat_guj_tsn_fre_bem_cze_hun_dgb_moo_fin_prs_sod_geo_pan_scr_rom_krd_chh_hau_bos_est_lda_sun_ben_mly_jpn_knd_kor_bul_rus_ewe_grk_jav_mcd_aeg_tag_cnt_dut_fbf_eng_amr_svk_ita_pol_por_qcu_arw_ger_glc_swt_owc_ukr_wly_ctl_bat_lit_bam_afr_yor_mao_tha_heb_tml_xho_dyu_aze_mol_hin_azi_zul_vie_tig_akn_tsw_igb	-0.198857233404318	-0.469630018957056	0.639718649769007
841	heb_ctl_dyu_rom_sod_hau_tig_pan_tur_azi_swa_bat_fbf_dut_por_bsq_slo_sid_yor_cnt_ben_guj_tsn_hin_ewe_scr_est_moo_tsw_hun_alb_wly_geo_ger_eng_krd_urd_amr_owc_arw_fin_bam_tag_prs_mly_jpn_knd_kor_grk_lat_igb_ita_sun_ukr_chh_mao_mnd_swe_dgb_lit_amh_pol_fre_bul_spa_qcu_nor_cze_glc_bem_aeg_rus_mlt_mol_ind_svk_lda_afr_akn_jav_tha_anl_tml_ven_zul_aze_mcd_bos_uzb_swt_vie_gam_xho_cic_ses	-0.484853186283659	-1.15348735958959	0.251666304726258
842	sid_rom_swt_lat_hau_tig_amr_slo_uzb_tur_swa_bat_bem_cze_por_bsq_guj_owc_cic_cnt_hin_arw_ses_glc_moo_rus_fin_fbf_xho_hun_pan_aeg_geo_dut_mcd_fre_ctl_chh_anl_prs_est_tsw_mly_nor_ind_jpn_tml_kor_scr_ger_bam_lit_mao_alb_heb_jav_mnd_ukr_igb_spa_wly_afr_bul_grk_swe_qcu_pol_mol_svk_lda_gam_eng_amh_krd_sun_ben_dgb_ita_dyu_tag_tha_sod_knd_tsn_akn_aze_urd_bos_azi_zul_vie_mlt_ven_ewe_yor	-0.912859190352895	-2.21178772724953	0.0294309476945443
843	gam_ben_bam_glc_mlt_amr_owc_prs_azi_uzb_bem_bat_dgb_mol_hin_bsq_urd_wly_igb_mnd_ctl_svk_yor_ukr_ven_lit_fin_tsn_swt_hun_dut_heb_geo_ger_bul_cze_bos_chh_amh_afr_est_swa_tag_nor_ind_jpn_knd_kor_guj_ita_ewe_arw_sun_pan_sid_mly_cnt_fre_cic_rom_tig_lat_rus_mcd_por_qcu_swe_krd_slo_zul_aeg_eng_hau_grk_mao_spa_lda_scr_akn_jav_tha_sod_tml_ses_moo_tur_pol_alb_aze_dyu_vie_anl_fbf_tsw_xho	0.246541907968109	0.580811085108342	0.562772646303505
844	tig_mcd_dgb_nor_owc_amh_anl_arw_tur_aze_ses_tag_tsn_scr_por_bsq_afr_heb_swt_mnd_swe_spa_dyu_pan_bem_pol_fin_lda_xho_hun_lit_chh_geo_krd_fre_bul_alb_sid_amr_dut_est_zul_bat_mol_sun_jpn_knd_kor_bos_glc_ven_ben_mly_ger_sod_mao_cnt_eng_akn_rus_mlt_rom_ukr_urd_lat_qcu_ctl_cze_guj_fbf_aeg_grk_gam_ita_ind_slo_yor_prs_moo_jav_tha_wly_tml_igb_ewe_azi_hin_svk_uzb_swa_vie_hau_cic_bam_tsw	0.131183557938582	0.309110413737688	0.757928983636823
845	mlt_hin_fbf_eng_tig_amr_owc_lat_azi_uzb_xho_mao_dyu_nor_bul_bsq_mcd_chh_igb_cnt_pan_bos_lda_krd_zul_grk_hun_swt_tsn_est_por_sod_geo_spa_alb_rus_ger_sid_amh_ben_fin_bem_bat_prs_jav_jpn_tml_kor_guj_swe_ewe_urd_mly_mol_hau_ind_mnd_arw_cic_lit_wly_dut_glc_ita_ukr_qcu_afr_cze_pol_akn_gam_fre_anl_svk_tag_scr_ven_ctl_tsw_sun_tha_heb_knd_dgb_swa_aze_rom_slo_tur_ses_vie_aeg_yor_moo_bam	-0.224826089303747	-0.530735193237818	0.596867433973755
846	aeg_dut_tsw_ben_chh_tig_amh_lat_azi_aze_cic_mly_igb_glc_lit_bsq_ctl_heb_bam_cnt_mcd_bul_xho_guj_dgb_eng_est_lda_bem_hun_rom_hau_geo_scr_slo_bos_pol_mlt_wly_arw_fin_ven_bat_svk_mao_jpn_tml_kor_rus_spa_yor_urd_jav_hin_gam_ind_mnd_pan_swa_mol_owc_nor_swe_krd_alb_qcu_ita_grk_ger_fbf_anl_prs_sid_por_sun_cze_tsn_ukr_akn_tag_tha_amr_knd_swt_ewe_tur_fre_afr_uzb_ses_vie_sod_moo_zul_dyu	-0.646515531300562	-1.54423845849883	0.125926695724572
847	gam_rom_cic_nor_amr_owc_amh_krd_uzb_aze_fbf_mao_moo_urd_prs_bsq_dut_tig_xho_cnt_swe_alb_lda_bos_ses_ukr_hun_bam_tsw_fin_ctl_anl_geo_ita_slo_ger_svk_wly_sod_guj_est_tsn_tag_spa_mly_jpn_knd_kor_ben_lat_swt_rus_jav_mol_aeg_ind_mnd_lit_zul_hin_hau_mcd_afr_arw_eng_qcu_por_pan_cze_dyu_chh_grk_sid_bul_bat_fre_dgb_glc_bem_sun_tha_heb_tml_yor_igb_azi_pol_scr_tur_akn_vie_mlt_ewe_swa_ven	-0.218567362303684	-0.516467095734014	0.606754142347194
848	gam_ukr_yor_rom_amh_hau_sid_pol_aze_uzb_bam_jav_ven_hin_dut_bsq_swe_sod_zul_cnt_fre_glc_xho_scr_ses_afr_est_dgb_tsn_fin_mcd_anl_geo_pan_rus_grk_eng_wly_tig_lit_hun_igb_tag_mol_sun_jpn_knd_kor_urd_cze_dyu_slo_mly_svk_owc_bat_mnd_krd_fbf_por_heb_nor_ger_alb_ben_qcu_lat_arw_ita_akn_amr_ctl_chh_prs_mao_bul_swa_bos_tsw_ind_tha_aeg_tml_moo_bem_tur_spa_guj_azi_cic_vie_mlt_swt_ewe_lda	-0.214182383751884	-0.506072715529016	0.614003145723152
849	anl_rus_akn_arw_owc_hau_heb_ita_tur_aze_dyu_tag_yor_urd_cze_bsq_bul_amr_tsw_mnd_eng_mol_zul_nor_cic_dut_fin_fbf_ses_hun_hin_sid_geo_mcd_grk_scr_guj_wly_mlt_prs_est_ven_bat_bos_ind_jpn_knd_kor_afr_alb_igb_lat_jav_krd_sod_sun_cnt_ctl_ewe_pan_amh_por_spa_rom_ben_qcu_pol_ger_svk_tsn_aeg_swe_tig_fre_mao_glc_lda_slo_swa_mly_tha_gam_tml_xho_moo_azi_lit_ukr_uzb_dgb_vie_chh_bem_swt_bam	-0.647787922007934	-1.54643703183275	0.125395332307026
850	gam_svk_xho_por_amr_mlt_owc_urd_uzb_aze_fbf_sun_akn_mcd_prs_bsq_mol_aeg_swt_cnt_rom_bos_moo_fre_tsn_cze_hun_ven_igb_est_lat_sod_geo_ctl_pol_nor_ben_sid_tig_bul_fin_zul_ind_scr_mao_jpn_knd_kor_ita_hin_bem_ukr_jav_glc_wly_tag_mnd_alb_dyu_slo_amh_arw_spa_lit_krd_qcu_swe_rus_ger_swa_heb_grk_anl_eng_mly_guj_ewe_pan_cic_bat_tha_chh_tml_lda_bam_tur_afr_dut_azi_tsw_vie_hau_ses_yor_dgb	-0.00173759128412921	-0.00408979402156891	0.99674558571368
851	tig_afr_yor_nor_mlt_anl_sid_mcd_aze_tur_moo_mao_ven_bul_ita_bsq_rom_owc_dgb_cnt_prs_slo_fbf_lit_cic_svk_hun_tsw_lda_fin_ben_sod_geo_spa_alb_krd_pol_chh_amh_mol_est_swa_tag_cze_bat_jpn_knd_kor_swe_scr_bem_glc_mly_eng_heb_ind_mnd_dut_ewe_ukr_gam_bos_ctl_pan_urd_qcu_fre_lat_ger_xho_wly_rus_aeg_grk_sun_hin_akn_por_bam_jav_tha_amr_tml_zul_dyu_azi_arw_guj_uzb_swt_vie_hau_ses_igb_tsn	0.0684854871028728	0.161138120872604	0.872334148711217
852	tig_urd_ewe_lit_amr_hau_gam_ukr_aze_azi_tsn_jav_swa_fre_slo_bsq_ger_owc_zul_mnd_prs_por_bam_ben_yor_rus_hun_akn_dyu_fin_swe_mlt_geo_krd_pol_dut_svk_chh_heb_glc_est_bem_ind_guj_sun_jpn_tml_kor_grk_arw_ven_lat_tag_mol_wly_bat_cnt_ctl_cic_cze_sod_ita_afr_pan_mcd_qcu_scr_nor_hin_igb_amh_rom_aeg_spa_mao_bul_xho_alb_moo_mly_tha_anl_knd_dgb_fbf_tur_bos_eng_uzb_ses_vie_sid_lda_swt_tsw	-0.23834736403982	-0.562910133337363	0.574850637773908
853	amh_swe_dgb_svk_anl_wly_amr_cze_uzb_tur_yor_mao_bam_prs_ukr_bsq_hin_chh_swt_cnt_afr_glc_xho_grk_dyu_urd_fin_igb_tsw_hun_alb_heb_geo_rom_rus_eng_mol_tig_gam_guj_est_bem_bat_bul_tag_jpn_tml_kor_spa_lit_ses_ben_jav_ger_aeg_sun_mnd_bos_fbf_lat_mlt_fre_pol_ita_scr_qcu_nor_arw_dut_moo_hau_mcd_sod_pan_mly_krd_lda_por_akn_ind_tha_sid_knd_tsn_ewe_aze_ctl_slo_azi_ven_vie_owc_swa_zul_cic	0.667617729272569	1.58122018105383	0.1172228823474
854	sod_svk_fbf_dut_sid_amh_mlt_ita_uzb_azi_swt_mao_dyu_prs_mcd_bsq_pan_owc_zul_mnd_slo_ukr_ewe_lat_akn_hin_fin_cic_swa_hun_krd_chh_geo_alb_rom_bos_por_tig_hau_arw_est_bem_bat_nor_mly_jpn_tml_kor_guj_cze_dgb_swe_sun_rus_anl_tag_cnt_glc_moo_afr_gam_bul_scr_spa_ger_qcu_eng_ctl_lit_yor_aeg_fre_amr_mol_ind_grk_ses_ben_ven_jav_tha_heb_knd_bam_tsn_aze_urd_pol_tur_lda_vie_wly_xho_tsw_igb	0.273111051159302	0.642906857339016	0.521866501557082
855	amh_svk_fbf_alb_anl_sod_hau_rus_tur_uzb_ven_tag_yor_spa_pol_bsq_lit_mlt_bam_cnt_rom_hin_swt_cze_ses_eng_fin_dgb_tsn_est_guj_gam_geo_glc_pan_bul_ben_amr_heb_krd_hun_akn_mao_arw_sun_jpn_tml_kor_swe_dut_igb_ctl_jav_mcd_sid_mly_mnd_mol_lda_bos_owc_afr_grk_ita_lat_qcu_scr_prs_nor_moo_wly_ukr_chh_urd_bat_fre_zul_ger_tsw_ind_tha_aeg_knd_bem_xho_aze_slo_por_azi_dyu_vie_tig_swa_cic_ewe	-0.539993433945931	-1.28645578661983	0.201477348797012
856	heb_grk_ven_ita_anl_mlt_hau_urd_aze_azi_ses_tag_swa_swe_afr_bsq_prs_sod_ewe_mnd_mcd_lat_yor_dut_xho_spa_hun_bem_igb_est_ger_amh_geo_nor_scr_pol_bos_aeg_amr_slo_fin_fbf_sun_fre_mly_jpn_knd_kor_eng_arw_dgb_alb_bat_rom_owc_jav_cnt_rus_cic_glc_tig_por_krd_guj_bul_qcu_ctl_lit_pan_tsw_sid_svk_wly_ben_ind_hin_akn_ukr_tsn_mao_tha_gam_tml_moo_bam_uzb_cze_mol_tur_zul_vie_chh_swt_dyu_lda	-0.366458470954025	-0.868831015625803	0.387176249108187
857	sod_swe_xho_lat_anl_chh_wly_rom_uzb_tur_igb_ind_tsn_ita_ukr_bsq_dut_tig_swa_cnt_grk_ben_swt_ctl_dyu_arw_est_dgb_fbf_hun_pol_owc_geo_mcd_cze_rus_por_heb_aeg_svk_fin_bam_bat_alb_tag_jpn_tml_kor_urd_spa_ewe_bul_mly_pan_gam_mao_mnd_nor_bem_ger_sid_hin_eng_guj_bos_qcu_glc_krd_fre_ses_amh_mol_hau_prs_sun_afr_akn_lit_ven_jav_tha_mlt_knd_lda_yor_azi_slo_scr_aze_cic_vie_amr_zul_tsw_moo	-0.591216092701951	-1.41314420609457	0.160951573634359
858	amr_fre_cic_pan_chh_heb_hau_rus_azi_aze_swt_sun_moo_mol_svk_bsq_cze_anl_swa_cnt_spa_slo_zul_urd_dyu_arw_est_fbf_ewe_hun_nor_wly_geo_grk_por_dut_hin_mlt_tig_rom_fin_tsn_tag_scr_bat_jpn_knd_kor_ctl_alb_lda_guj_mly_bos_sod_mao_mnd_ben_bem_afr_sid_mcd_bul_prs_krd_qcu_lat_glc_eng_bam_gam_lit_aeg_swe_jav_pol_yor_ukr_xho_ind_tha_owc_tml_dgb_akn_uzb_ita_ger_tur_igb_vie_amh_ses_tsw_ven	0.0315375542546929	0.0741844490250587	0.941022952137806
859	wly_mcd_ses_dut_aeg_anl_gam_eng_uzb_tur_dgb_mao_zul_glc_pol_bsq_ger_sod_dyu_mnd_grk_lit_ewe_arw_igb_swe_hun_bem_tsw_fin_svk_heb_geo_hin_rus_mol_urd_amr_mlt_cze_est_akn_mly_ita_sun_jpn_tml_kor_lat_guj_lda_nor_jav_ctl_sid_ind_cnt_ukr_bam_afr_amh_por_rom_alb_pan_qcu_spa_fre_bul_moo_tig_prs_hau_bos_tag_krd_ven_slo_tsn_bat_tha_owc_knd_cic_swt_aze_scr_ben_azi_yor_vie_chh_fbf_xho_swa	-0.134306189133007	-0.316596377182448	0.752259436186962
860	wly_ita_tsw_eng_amr_aeg_anl_hin_uzb_azi_akn_sun_zul_slo_scr_bsq_lat_gam_igb_mnd_mcd_bul_swa_grk_xho_urd_hun_tsn_bam_est_ukr_sid_geo_mol_pol_fre_lit_sod_hau_por_fin_cic_ind_cze_jav_jpn_knd_kor_swe_guj_ven_svk_bat_dut_mlt_mly_cnt_rus_lda_arw_chh_bos_alb_spa_krd_qcu_rom_ben_nor_ewe_owc_afr_heb_pan_tag_ger_dyu_ctl_ses_mao_tha_amh_tml_dgb_bem_aze_prs_glc_tur_swt_vie_tig_yor_moo_fbf	-0.139888464635229	-0.329984280399819	0.742153987254813
861	anl_ita_tsw_alb_amr_sod_wly_pol_aze_tur_dyu_mao_swa_eng_grk_bsq_nor_chh_moo_mnd_afr_hin_xho_por_akn_ukr_fin_ses_dgb_hun_bos_aeg_geo_svk_krd_dut_ben_gam_owc_urd_est_bam_bat_cze_ind_jpn_tml_kor_fre_guj_yor_ctl_jav_bul_hau_tag_cnt_slo_ewe_arw_mlt_mcd_scr_prs_ger_qcu_lat_glc_lit_bem_sid_rus_amh_rom_mly_spa_lda_pan_swt_sun_tha_heb_knd_igb_tsn_azi_mol_swe_uzb_cic_vie_tig_ven_fbf_zul	-0.155513252103886	-0.366658931592591	0.714706337750538
862	sid_svk_swa_mcd_anl_owc_gam_ukr_aze_uzb_ven_bat_fbf_afr_krd_bsq_arw_hau_akn_cnt_ctl_spa_tsw_dut_moo_ita_fin_dyu_swt_hun_bul_heb_geo_urd_fre_lit_prs_tig_sod_swe_est_ses_mao_hin_sun_jpn_knd_kor_ben_ger_lda_glc_jav_bos_mlt_ind_mnd_grk_bem_pol_amh_scr_eng_lat_nor_qcu_rus_slo_por_igb_aeg_rom_wly_pan_tag_cze_cic_alb_bam_mly_tha_chh_tml_ewe_yor_azi_guj_mol_tur_tsn_vie_amr_zul_dgb_xho	0.200046074014196	0.470988487119749	0.638751859494587
863	aeg_swe_dyu_pol_sod_hau_wly_cze_aze_uzb_akn_mly_dgb_lit_guj_bsq_bul_chh_cic_cnt_por_ita_fbf_prs_zul_afr_hun_swa_tsw_fin_urd_tig_geo_slo_fre_dut_nor_heb_owc_arw_est_moo_jav_ger_bat_jpn_knd_kor_rom_mcd_ven_ben_mao_alb_amh_sun_mnd_hin_yor_eng_gam_mol_ukr_ctl_spa_qcu_krd_glc_svk_ewe_anl_bos_mlt_scr_tag_lat_lda_pan_xho_ind_tha_sid_tml_tsn_igb_tur_rus_grk_azi_bam_vie_amr_ses_bem_swt	-0.213162705326917	-0.503348277780623	0.615909556855443
864	sod_ben_yor_arw_sid_anl_chh_prs_azi_aze_igb_mly_swa_nor_por_bsq_rom_amh_tsn_cnt_ita_glc_ven_afr_akn_rus_est_swt_dgb_fin_lat_tig_geo_krd_spa_eng_alb_wly_mlt_mcd_hun_ewe_jav_swe_sun_jpn_tml_kor_cze_bos_ses_scr_tag_hin_amr_mao_mnd_ukr_xho_ger_gam_lit_dut_guj_svk_qcu_slo_urd_pol_cic_aeg_fre_hau_grk_ind_bul_zul_ctl_tsw_bat_tha_owc_knd_moo_fbf_tur_mol_pan_uzb_bam_vie_heb_lda_dyu_bem	-0.32963787028323	-0.780576860168718	0.437033724833498
865	amh_alb_lda_glc_wly_hau_gam_ger_aze_tur_tsn_mao_bem_mcd_svk_bsq_dut_tig_ses_cnt_pan_slo_ewe_eng_dyu_fre_fin_ven_bam_est_ben_anl_geo_cze_lat_ita_prs_sid_chh_spa_hun_yor_bat_ctl_ind_jpn_knd_kor_urd_ukr_cic_lit_sun_krd_mlt_tag_mnd_rus_tsw_arw_owc_hin_mol_bos_swe_qcu_grk_guj_afr_swt_aeg_nor_amr_pol_jav_bul_xho_scr_akn_mly_tha_sod_tml_zul_fbf_azi_por_rom_uzb_swa_vie_heb_moo_igb_dgb	0.123539413670159	0.291004580190525	0.771695824994502
866	gam_mol_ses_rus_chh_heb_tig_lat_aze_tur_tsw_mao_cic_rom_scr_bsq_eng_sid_fbf_cnt_lit_arw_akn_swe_moo_ctl_fin_swa_ven_hun_cze_owc_geo_glc_fre_ukr_svk_hau_aeg_dut_est_dgb_sun_nor_bat_jpn_knd_kor_spa_hin_zul_ben_mly_prs_wly_ind_mnd_alb_dyu_afr_sod_bul_pol_ger_por_qcu_bos_urd_grk_swt_amh_ita_mlt_guj_jav_slo_yor_krd_xho_tag_tha_amr_tml_igb_bam_azi_mcd_pan_uzb_lda_vie_anl_tsn_ewe_bem	-0.946397548997997	-2.30185412271676	0.0235755388288336
867	wly_guj_igb_pan_heb_sod_chh_ctl_uzb_tur_swt_bat_ewe_ben_mcd_bsq_ita_tig_dyu_mnd_alb_slo_dgb_svk_bem_urd_hun_lda_tsn_fin_prs_aeg_geo_cze_bos_ger_krd_anl_owc_bul_est_yor_jav_pol_sun_jpn_tml_kor_lat_por_akn_afr_mly_lit_amr_ind_cnt_arw_fbf_rom_hau_rus_spa_fre_nor_qcu_dut_eng_hin_cic_amh_mol_sid_grk_mao_glc_moo_swe_zul_tag_tha_gam_knd_swa_ses_aze_scr_ukr_azi_ven_vie_mlt_tsw_bam_xho	-0.245837071292185	-0.581963922372104	0.561999097656903
868	hau_slo_zul_krd_aeg_sid_wly_nor_azi_tur_lda_mao_swt_rus_por_bsq_rom_sod_ven_cnt_spa_dut_ewe_ben_moo_bul_est_swa_akn_hun_alb_anl_geo_bos_pol_svk_urd_gam_mlt_cze_fin_xho_tag_ger_mly_jpn_knd_kor_afr_hin_bem_lit_bat_ukr_chh_jav_mnd_fre_ses_prs_heb_swe_pan_scr_lat_qcu_ita_glc_ctl_dgb_owc_eng_amh_mcd_ind_arw_igb_guj_cic_sun_tha_amr_tml_tsw_fbf_uzb_mol_grk_aze_yor_vie_tig_dyu_bam_tsn	-0.620492973903195	-1.48432993486927	0.141102950912301
869	chh_grk_dgb_ita_hau_sid_tig_pol_aze_azi_yor_tag_ewe_pan_ger_bsq_lat_amr_swa_mnd_por_bul_igb_mol_moo_svk_fin_bem_ven_hun_krd_amh_geo_ben_ukr_cze_prs_anl_mlt_guj_est_lda_jav_arw_mly_jpn_tml_kor_rus_fre_dyu_hin_mao_nor_sod_bat_cnt_scr_cic_alb_owc_dut_eng_swe_glc_qcu_lit_ctl_spa_zul_wly_slo_heb_mcd_ind_afr_ses_bos_bam_sun_tha_gam_knd_tsw_akn_uzb_urd_rom_tur_swt_vie_aeg_xho_tsn_fbf	-0.491327174325386	-1.17043689886778	0.244815717780724
870	sid_ctl_moo_pan_amr_tig_owc_eng_tur_azi_xho_jav_bam_swe_guj_bsq_rus_wly_zul_mnd_por_bul_cic_afr_swa_ukr_fin_ven_yor_hun_krd_gam_geo_slo_prs_nor_bos_amh_heb_lit_est_swt_mao_glc_mly_jpn_tml_kor_scr_alb_igb_rom_bat_dut_hau_sun_cnt_arw_dyu_pol_anl_svk_fre_cze_urd_qcu_mol_lat_ben_ses_chh_grk_mlt_spa_tag_ger_fbf_mcd_lda_ind_tha_sod_knd_tsn_ewe_uzb_hin_ita_aze_dgb_vie_aeg_bem_akn_tsw	0.179632683304422	0.422620496365967	0.673547718308204
871	sod_fre_xho_spa_amr_amh_heb_pan_uzb_aze_ses_bat_dgb_cze_ben_bsq_grk_anl_akn_mnd_nor_arw_bem_pol_moo_rus_est_swt_ewe_fin_por_hau_geo_bos_prs_alb_mcd_gam_tig_rom_hun_lda_ind_ger_mly_jpn_knd_kor_ita_ukr_tsn_eng_sun_scr_mlt_jav_cnt_mol_cic_lit_wly_glc_dut_swe_bul_qcu_svk_ctl_urd_tsw_chh_afr_sid_slo_tag_krd_dyu_hin_zul_mao_tha_owc_tml_ven_igb_azi_lat_guj_tur_yor_vie_aeg_fbf_swa_bam	-0.377130998537497	-0.894307217975025	0.37346616825398
872	sod_alb_bam_bos_wly_amh_tig_scr_uzb_aze_ewe_sun_xho_lit_por_bsq_pan_sid_dyu_cnt_swe_prs_swt_fre_tsn_ger_est_fbf_ses_hun_rom_gam_geo_mcd_ukr_ita_bul_amr_hau_cze_fin_lda_mly_spa_mao_jpn_knd_kor_eng_arw_yor_rus_ind_lat_owc_jav_mnd_mol_swa_glc_anl_afr_urd_pol_nor_qcu_ctl_svk_krd_tsw_heb_grk_aeg_hin_bat_dut_dgb_guj_bem_tag_tha_mlt_tml_zul_cic_tur_ben_slo_azi_ven_vie_chh_igb_moo_akn	-0.113327691235178	-0.268032802514389	0.789267666144663
873	sid_pol_bam_prs_sod_hau_owc_glc_uzb_azi_moo_mly_akn_ger_lit_bsq_bul_tig_tsw_mnd_krd_por_swa_swe_swt_scr_est_xho_igb_hun_ita_aeg_geo_eng_lat_bos_ukr_wly_mlt_pan_fin_tsn_sun_dut_bat_jpn_knd_kor_slo_afr_dyu_guj_tag_fre_amh_ind_cnt_spa_zul_mol_gam_svk_hin_mcd_grk_qcu_rus_alb_ctl_ven_heb_ben_anl_urd_mao_cze_ses_nor_cic_jav_tha_amr_tml_yor_lda_aze_arw_rom_tur_dgb_vie_chh_fbf_bem_ewe	-0.3451578428491	-0.818030818399258	0.415430588907612
874	chh_pan_fbf_slo_amr_hau_anl_lit_tur_uzb_dgb_jav_ses_pol_ctl_bsq_mcd_heb_zul_cnt_spa_bul_swt_lat_tsw_por_fin_bam_xho_est_cze_gam_geo_dut_fre_guj_bos_sod_amh_arw_hun_akn_ind_ukr_sun_jpn_knd_kor_glc_scr_dyu_rus_mao_urd_owc_mly_mnd_eng_swa_grk_mlt_ben_prs_ita_alb_qcu_nor_afr_swe_tsn_aeg_hin_wly_ger_tag_rom_lda_mol_yor_bat_tha_sid_tml_bem_cic_aze_krd_svk_azi_ven_vie_tig_igb_moo_ewe	0.637010829587766	1.51355095799796	0.133530916243148
875	aeg_cze_cic_scr_gam_owc_amr_grk_azi_tur_bam_mly_swa_fre_rus_bsq_arw_hau_yor_cnt_mcd_nor_tsw_spa_ven_glc_fin_dgb_zul_est_ben_amh_geo_bos_lat_por_lit_chh_sod_mol_hun_dyu_sun_alb_bat_jpn_knd_kor_krd_dut_fbf_ukr_jav_guj_sid_mao_mnd_hin_akn_rom_anl_bul_prs_urd_swe_qcu_eng_afr_svk_tsn_heb_ctl_tig_pan_tag_ita_xho_pol_bem_ind_tha_mlt_tml_moo_ses_aze_ger_slo_uzb_lda_vie_wly_swt_ewe_igb	-0.19316077957535	-0.455824009981203	0.649579114323987
876	gam_lat_tsw_scr_hau_mlt_sid_krd_azi_uzb_dyu_bat_zul_eng_glc_bsq_ukr_heb_bem_mnd_alb_rom_igb_ben_moo_urd_fin_fbf_swa_est_bul_amr_geo_grk_arw_bos_mol_aeg_sod_prs_hun_akn_jav_cze_mao_jpn_knd_kor_fre_ctl_ses_mcd_sun_ita_amh_tag_cnt_hin_swt_afr_chh_spa_nor_rus_svk_qcu_dut_pol_pan_lda_anl_swe_wly_slo_ind_lit_dgb_ger_cic_mly_tha_tig_tml_xho_ewe_aze_por_guj_tur_bam_vie_owc_yor_ven_tsn	-0.748448885987689	-1.79674839547001	0.0756219509424723
877	heb_svk_swt_ben_tig_mlt_sid_pol_uzb_aze_bem_tag_zul_fre_dut_bsq_rom_aeg_moo_cnt_guj_grk_dyu_bos_igb_arw_est_dgb_swa_fin_urd_wly_geo_lit_eng_mcd_spa_chh_owc_krd_hun_xho_bat_ukr_jav_jpn_knd_kor_slo_scr_ses_ita_sun_glc_amh_ind_mnd_hin_ewe_rus_gam_prs_ctl_lat_nor_qcu_pan_bul_alb_lda_amr_cze_hau_ger_mao_swe_tsn_por_ven_mly_tha_sod_tml_tsw_yor_azi_afr_mol_tur_bam_vie_anl_cic_fbf_akn	-0.679324076325827	-1.62552004874159	0.107435999165177
878	chh_pol_dyu_alb_aeg_hau_mlt_pan_aze_uzb_swt_mao_cic_svk_urd_bsq_bos_tig_akn_cnt_cze_rom_moo_mcd_tsw_por_fin_bem_bam_hun_nor_owc_geo_hin_ctl_dut_ben_amr_heb_slo_est_zul_bat_swe_mly_jpn_tml_kor_mol_lit_xho_lat_jav_spa_anl_sun_mnd_eng_lda_afr_wly_krd_fre_scr_arw_qcu_ukr_ger_grk_fbf_sid_glc_sod_bul_tag_guj_dgb_rus_tsn_ind_tha_gam_knd_ses_ven_azi_prs_ita_tur_yor_vie_amh_igb_swa_ewe	0.507587364631585	1.19563362111822	0.234879323418601
879	aeg_lit_zul_mol_mlt_gam_chh_eng_aze_azi_dgb_mly_akn_urd_cze_bsq_ctl_sid_tsw_mnd_pol_slo_cic_svk_xho_ben_hun_bem_tsn_est_krd_sod_geo_nor_swe_glc_fre_hau_heb_ukr_fin_swa_bat_por_jav_jpn_knd_kor_grk_dut_ewe_scr_tag_spa_amh_sun_cnt_pan_swt_ita_wly_prs_guj_rus_mcd_qcu_lat_rom_bul_dyu_tig_bos_amr_alb_ind_arw_yor_ger_bam_mao_tha_owc_tml_fbf_moo_uzb_afr_hin_tur_ven_vie_anl_ses_lda_igb	-0.917923507315955	-2.2305558969074	0.0281153445230252
880	aeg_hin_swa_ukr_hau_chh_heb_svk_tur_aze_moo_mly_dyu_lit_ita_bsq_alb_tig_bam_cnt_pan_bos_yor_arw_tsw_por_est_bem_cic_fin_lat_wly_geo_nor_glc_ben_eng_anl_sod_urd_hun_zul_sun_ctl_jav_jpn_knd_kor_slo_afr_igb_dut_tag_bul_owc_bat_mnd_krd_ewe_rus_amr_mcd_mol_scr_guj_qcu_cze_swe_grk_swt_sid_spa_mlt_rom_mao_pol_fbf_prs_ven_ind_tha_gam_tml_lda_akn_uzb_ger_fre_azi_dgb_vie_amh_ses_xho_tsn	0.181907747472623	0.428059147034693	0.669597741594894
881	aeg_cze_ewe_prs_owc_wly_gam_svk_aze_azi_bem_mly_dgb_scr_afr_bsq_alb_sod_cic_cnt_eng_mcd_swa_glc_lda_rus_hun_bam_akn_fin_bos_heb_geo_arw_dut_pan_ita_anl_chh_lat_est_dyu_mao_urd_tag_jpn_knd_kor_guj_swe_tsw_fre_jav_ukr_tig_ind_mnd_ger_moo_por_mlt_ben_nor_rom_bul_qcu_spa_krd_pol_xho_sid_grk_amh_slo_bat_ctl_zul_hin_fbf_sun_tha_amr_tml_yor_swt_uzb_mol_lit_tur_ses_vie_hau_ven_tsn_igb	-1.02629464290861	-2.50975288499041	0.0138104180242963
882	sid_ukr_dgb_pol_anl_mlt_tig_por_aze_azi_lda_jav_zul_lit_hin_bsq_mcd_aeg_bem_cnt_dut_scr_bam_ben_fbf_svk_fin_yor_cic_est_eng_hau_geo_fre_spa_mol_ger_amh_owc_prs_hun_akn_mly_rom_bat_jpn_tml_kor_swe_bos_tsn_ita_tag_urd_chh_mao_mnd_pan_dyu_lat_wly_arw_guj_afr_krd_qcu_nor_alb_grk_ewe_sod_glc_amr_rus_sun_slo_swa_ctl_ses_ind_tha_gam_knd_tsw_moo_uzb_bul_cze_tur_ven_vie_heb_xho_igb_swt	-0.298267064398869	-0.706059927126554	0.481915902263963
883	aeg_glc_bam_ger_tig_chh_anl_guj_aze_tur_tsn_sun_lda_pol_fre_bsq_ukr_wly_zul_cnt_swe_grk_akn_hin_igb_lat_fin_ses_yor_hun_ita_amh_geo_mol_eng_krd_slo_mlt_heb_scr_est_swt_mly_pan_jav_jpn_tml_kor_prs_svk_ven_ben_ind_lit_amr_tag_mnd_afr_fbf_cze_owc_bos_mcd_ctl_arw_qcu_rom_spa_por_tsw_sid_rus_gam_urd_mao_nor_bem_dut_xho_bat_tha_sod_knd_swa_cic_uzb_alb_bul_azi_ewe_vie_hau_dgb_moo_dyu	-0.352548973834831	-0.834444168979344	0.406169072058809
884	heb_fre_xho_ben_hau_gam_sod_alb_tur_aze_bam_jav_zul_urd_lat_bsq_por_mlt_tsw_mnd_nor_lit_ewe_svk_moo_rom_fin_bem_ven_est_dut_anl_geo_cze_spa_hin_mcd_owc_wly_swe_hun_tsn_mly_ukr_tag_jpn_knd_kor_scr_slo_lda_bos_mao_eng_chh_bat_cnt_ger_dyu_rus_tig_guj_arw_bul_ita_qcu_pol_mol_prs_swt_aeg_pan_amh_glc_ind_krd_akn_ctl_dgb_sun_tha_sid_tml_igb_swa_azi_afr_grk_uzb_cic_vie_amr_ses_fbf_yor	-0.277558890574029	-0.657436044855261	0.512524458427028
885	sid_afr_swt_svk_aeg_heb_chh_slo_azi_uzb_zul_tag_igb_rus_cze_bsq_krd_sod_tsn_mnd_pan_ger_dyu_swe_moo_alb_est_dgb_lda_fin_hin_mlt_geo_glc_bos_scr_urd_tig_hau_spa_hun_bam_jav_fre_mao_jpn_knd_kor_rom_nor_tsw_ukr_mly_arw_wly_bat_cnt_pol_ven_bul_anl_ben_ita_lit_mol_qcu_ctl_guj_por_ses_amh_lat_gam_dut_sun_grk_swa_eng_xho_ind_tha_amr_tml_bem_cic_tur_prs_mcd_aze_akn_vie_owc_ewe_fbf_yor	-0.11555076672204	-0.272640710519089	0.785733864412441
886	amr_swe_cic_ukr_wly_heb_owc_krd_azi_tur_bem_jav_tsw_rom_cze_bsq_pol_amh_ewe_mnd_ctl_spa_igb_bul_ven_por_hun_lda_fbf_est_scr_chh_geo_ger_fre_grk_rus_anl_aeg_glc_fin_swt_bat_svk_sun_jpn_tml_kor_pan_bos_ses_hin_ind_guj_tig_mao_cnt_ben_xho_slo_sod_mol_alb_afr_dut_qcu_urd_nor_arw_swa_sid_eng_hau_ita_mly_mcd_dyu_prs_zul_tag_tha_gam_knd_yor_akn_uzb_lit_lat_aze_tsn_vie_mlt_bam_moo_dgb	-0.974301523351	-2.3748803474493	0.019608318060295
887	tig_ukr_swa_hin_hau_mlt_amh_guj_tur_uzb_cic_tag_swt_ctl_mol_bsq_urd_heb_bam_cnt_grk_krd_tsw_pan_bem_nor_hun_akn_dgb_fin_cze_aeg_geo_afr_svk_mcd_arw_anl_gam_eng_est_ven_mly_fre_ind_jpn_tml_kor_ita_swe_igb_ben_mao_rus_amr_jav_mnd_pol_yor_alb_sod_rom_lat_por_slo_qcu_dut_bos_scr_dyu_chh_glc_sid_ger_bat_spa_lda_lit_ewe_sun_tha_wly_knd_zul_tsn_azi_bul_prs_aze_ses_vie_owc_xho_moo_fbf	-0.513345036829393	-1.22292336763517	0.224448581066551
888	tig_mcd_akn_pan_gam_amh_owc_hin_tur_azi_xho_tag_ewe_glc_lat_bsq_fre_aeg_ses_mnd_por_rus_bam_alb_moo_krd_hun_lda_ven_est_arw_wly_geo_ctl_afr_eng_pol_amr_hau_slo_fin_swa_jav_grk_mly_jpn_tml_kor_spa_guj_bem_ben_mao_nor_chh_bat_cnt_prs_tsn_ger_sod_bul_scr_rom_cze_qcu_urd_lit_ita_dyu_heb_svk_anl_swe_ind_mol_yor_dut_tsw_sun_tha_mlt_knd_fbf_cic_aze_ukr_bos_uzb_igb_vie_sid_zul_dgb_swt	-0.501786390098846	-1.1948349567946	0.235189759253478
889	owc_urd_moo_bos_sod_tig_heb_prs_aze_tur_ewe_mao_ses_por_rom_bsq_ctl_chh_tsn_mnd_swe_guj_bam_rus_swa_bul_fin_akn_xho_hun_mol_hau_geo_scr_hin_eng_alb_sid_amr_mcd_est_bem_sun_arw_mly_jpn_knd_kor_spa_ukr_ven_glc_jav_ger_amh_tag_cnt_svk_fbf_fre_anl_dut_lat_pol_cze_qcu_pan_afr_lit_swt_wly_nor_gam_krd_ind_grk_dgb_ita_tsw_bat_tha_aeg_tml_lda_cic_azi_slo_ben_uzb_zul_vie_mlt_yor_dyu_igb	-0.64079387303971	-1.53364306873748	0.128512482473957
890	amr_grk_tsw_ger_aeg_owc_heb_glc_uzb_azi_dgb_ind_dyu_por_swe_bsq_afr_chh_igb_cnt_pan_fre_ven_svk_xho_bul_fin_lda_bam_hun_guj_gam_geo_spa_ctl_lit_prs_hau_tig_cze_est_zul_tag_urd_mly_jpn_tml_kor_ita_pol_ewe_lat_bat_rom_sod_mao_mnd_mol_cic_rus_mlt_scr_dut_mcd_bos_qcu_arw_krd_ben_fbf_wly_ukr_sid_alb_jav_nor_akn_eng_moo_sun_tha_anl_knd_swt_tsn_tur_hin_slo_aze_yor_vie_amh_swa_ses_bem	0.193603737930295	0.45550329734446	0.649808924126848
891	sod_ctl_ses_fre_mlt_amr_anl_bos_aze_tur_swa_jav_igb_grk_rus_bsq_mol_wly_zul_cnt_arw_pan_dgb_por_xho_guj_fin_cic_moo_hun_mcd_tig_geo_svk_hin_slo_ben_sid_amh_ger_est_yor_mly_spa_mao_jpn_knd_kor_ukr_nor_lda_eng_sun_urd_aeg_tag_mnd_lit_fbf_bul_chh_dut_scr_prs_ita_qcu_afr_cze_swe_swt_owc_pol_heb_rom_ind_lat_bam_krd_ven_bat_tha_gam_tml_dyu_bem_azi_alb_glc_uzb_tsn_vie_hau_akn_ewe_tsw	0.504173036267055	1.18683521037348	0.238315503366368
892	hau_eng_xho_swe_chh_owc_aeg_ukr_aze_tur_ewe_mao_swt_alb_urd_bsq_pan_wly_moo_cnt_spa_glc_yor_grk_akn_ger_hun_dgb_dyu_est_nor_amr_geo_mcd_cze_bul_prs_anl_mlt_dut_fin_bem_ind_por_mly_jpn_tml_kor_svk_lit_igb_mol_bat_afr_tig_jav_mnd_scr_cic_fre_sid_bos_slo_rus_pol_qcu_ben_rom_hin_zul_sod_guj_gam_lat_sun_ita_bam_arw_swa_tag_tha_amh_knd_ses_lda_azi_ctl_krd_uzb_fbf_vie_heb_ven_tsw_tsn	-0.967817944683751	-2.35939978368887	0.0203960300758973
893	amh_glc_tsw_eng_heb_tig_hau_swe_aze_uzb_igb_sun_dgb_afr_ita_bsq_lit_gam_ven_mnd_pan_ben_lda_slo_zul_por_est_ses_akn_hun_nor_anl_geo_scr_urd_mol_guj_sod_mlt_bul_fin_ewe_jav_spa_bat_jpn_tml_kor_mcd_ukr_fbf_rus_mly_alb_wly_ind_cnt_dut_yor_krd_owc_hin_ger_ctl_pol_qcu_cze_fre_grk_swt_aeg_rom_amr_arw_mao_bos_moo_prs_cic_tag_tha_chh_knd_xho_tsn_tur_svk_lat_azi_bem_vie_sid_dyu_bam_swa	0.111424892077359	0.262439237636886	0.793563287672508
894	wly_ger_bam_swe_heb_tig_gam_svk_aze_azi_swa_tag_dyu_por_slo_bsq_fre_sod_swt_cnt_mol_mcd_lda_bul_igb_spa_hun_ses_fbf_fin_glc_owc_geo_hin_lat_krd_cze_anl_amh_eng_est_akn_bat_prs_mly_jpn_knd_kor_scr_guj_tsw_urd_sun_grk_sid_jav_mnd_arw_tsn_pol_aeg_rus_afr_nor_lit_qcu_alb_dut_rom_bem_chh_ctl_mlt_ita_mao_ben_cic_ukr_zul_ind_tha_hau_tml_yor_xho_uzb_pan_bos_tur_dgb_vie_amr_moo_ewe_ven	0.299808365998748	0.706506009838004	0.481639847605769
895	chh_eng_zul_hin_hau_mlt_owc_ctl_azi_tur_tsn_mly_ewe_por_scr_bsq_spa_wly_fbf_cnt_lat_afr_bem_rus_xho_glc_fin_swt_bam_est_urd_anl_geo_guj_pan_slo_mcd_gam_heb_pol_hun_moo_bat_bos_jav_jpn_knd_kor_ukr_swe_igb_nor_tag_prs_sod_mao_mnd_arw_ven_alb_tig_mol_fre_ben_dut_qcu_rom_ger_krd_yor_amr_cze_amh_bul_ind_ita_akn_grk_dyu_sun_tha_sid_tml_swa_lda_uzb_svk_lit_aze_cic_vie_aeg_dgb_ses_tsw	0.171684814383261	0.404502059080227	0.68677236946389
896	owc_afr_ven_slo_wly_mlt_heb_grk_uzb_tur_xho_bat_ses_spa_scr_bsq_glc_aeg_ewe_mnd_eng_arw_tsn_por_bem_fre_hun_dyu_lda_fin_mcd_chh_geo_cze_ben_dut_lat_hau_anl_pan_est_tsw_mly_guj_ind_jpn_tml_kor_krd_rus_bam_ukr_tag_pol_gam_mao_cnt_bos_cic_ctl_amr_swe_rom_mol_prs_qcu_urd_svk_ger_akn_tig_bul_amh_hin_sun_alb_moo_ita_yor_jav_tha_sid_knd_swa_dgb_aze_nor_lit_azi_igb_vie_sod_zul_fbf_swt	-0.911819222122962	-2.21055286923926	0.0295193652000441
897	owc_dut_dgb_guj_aeg_amh_sod_scr_tur_aze_igb_bat_akn_ctl_mcd_bsq_rus_hau_ses_mnd_ita_arw_fbf_alb_cic_swe_fin_tsn_xho_hun_bos_tig_geo_fre_rom_glc_svk_heb_sid_mol_est_ven_jav_slo_tag_jpn_tml_kor_lat_ukr_bam_grk_sun_ben_gam_mly_cnt_bul_tsw_por_mlt_krd_pan_afr_hin_qcu_pol_urd_lit_dyu_chh_eng_wly_cze_ind_nor_swa_spa_bem_mao_tha_anl_knd_yor_moo_azi_ger_prs_uzb_zul_vie_amr_lda_ewe_swt	-0.921563172312578	-2.23482681836383	0.0278232579669163
898	amr_bul_cic_glc_tig_mlt_aeg_lat_uzb_azi_ven_sun_dgb_eng_mcd_bsq_urd_owc_swt_cnt_bos_guj_yor_rus_tsw_ger_hun_moo_swa_fin_swe_anl_geo_cze_nor_arw_ben_gam_sid_ita_est_tsn_tag_pol_ind_jpn_knd_kor_hin_ukr_igb_rom_bat_mol_chh_jav_mnd_alb_dyu_spa_hau_fre_prs_dut_ctl_qcu_pan_svk_lit_zul_amh_krd_sod_afr_mly_slo_lda_por_ses_mao_tha_heb_tml_bam_fbf_aze_scr_grk_tur_akn_vie_wly_ewe_bem_xho	-0.475990634847794	-1.13114918153228	0.260900811088055
899	hau_rom_xho_prs_tig_amh_owc_ukr_tur_aze_lda_mao_ven_alb_ita_bsq_grk_sid_tsw_cnt_glc_nor_akn_mol_moo_ben_est_dyu_bam_hun_krd_chh_geo_afr_mcd_scr_pol_anl_aeg_urd_fin_zul_ind_bul_tag_jpn_tml_kor_pan_spa_ewe_ctl_bat_lat_wly_mly_mnd_rus_dgb_arw_mlt_slo_cze_guj_eng_qcu_dut_por_hin_swa_amr_ger_sod_swe_jav_bos_tsn_svk_yor_sun_tha_gam_knd_fbf_ses_uzb_lit_fre_azi_swt_vie_heb_cic_bem_igb	-0.391674523557102	-0.92966982870114	0.354948911537018
900	amr_prs_swa_ctl_owc_amh_chh_ukr_azi_tur_swt_tag_lda_rom_lit_bsq_fre_sid_akn_cnt_glc_lat_cic_ger_fbf_urd_hun_yor_igb_fin_afr_tig_geo_pan_alb_bul_scr_sod_gam_pol_est_zul_jav_guj_sun_jpn_tml_kor_arw_spa_bam_mol_bat_nor_wly_ind_mnd_ita_moo_svk_hau_grk_hin_cze_bos_qcu_dut_mcd_slo_ven_aeg_krd_mlt_ben_mly_eng_dgb_por_xho_mao_tha_anl_knd_dyu_ewe_aze_swe_rus_uzb_tsw_vie_heb_bem_ses_tsn	0.0718585824544598	0.169275060341471	0.865947941012635
901	anl_arw_swa_slo_heb_sid_hau_swe_uzb_aze_dgb_tag_lda_ita_lat_bsq_afr_amh_xho_mnd_spa_mcd_cic_bul_zul_ben_fin_bem_ewe_hun_glc_aeg_geo_fre_por_ukr_hin_tig_owc_pol_est_fbf_ind_eng_bat_jpn_knd_kor_ger_cze_swt_urd_mly_prs_mlt_mao_cnt_grk_yor_rom_chh_dut_bos_mol_rus_qcu_svk_guj_krd_dyu_gam_pan_sod_lit_sun_nor_igb_alb_ses_jav_tha_amr_tml_tsw_akn_azi_ctl_scr_tur_moo_vie_wly_tsn_bam_ven	-0.521844814334553	-1.24296286341608	0.217006141759975
902	heb_glc_lda_krd_tig_amr_mlt_ben_azi_aze_cic_jav_fbf_cze_slo_bsq_swe_wly_tsw_mnd_spa_afr_tsn_grk_bam_nor_fin_swa_ven_hun_bos_owc_geo_pan_prs_scr_guj_chh_aeg_alb_est_xho_mao_mol_sun_jpn_tml_kor_svk_por_ses_eng_tag_ctl_hau_mly_cnt_urd_moo_bul_anl_ukr_lat_lit_mcd_qcu_dut_arw_fre_dyu_sod_ger_gam_hin_ind_pol_zul_rom_akn_bat_tha_amh_knd_yor_ewe_uzb_rus_ita_tur_bem_vie_sid_igb_swt_dgb	0.120371063260141	0.283173025228684	0.777673577033938
[truncated: 98 more rows]
